# Supplementary material for: An integrated map of HIV genome-wide variation from a population perspective
Source: Retrovirology. 2015 Feb 15;12:18. doi: 10.1186/s12977-015-0148-6 (PMC4358901; doi:10.1186/s12977-015-0148-6)
Supplement: Additional file 3: — Software. Our Matlab toolbox developed for data visualization, genomic diversity analysis and HIV genomic alignment. Our sequence datasets are also included. [file 12977_2015_148_MOESM3_ESM.zip]

Archive with 98 entries (92 files):
- HIVGenomeAnalysisToolbox/
- HIVGenomeAnalysisToolbox/DataVisualization.m
- HIVGenomeAnalysisToolbox/StartFile_FullGenomeAlignmentTool.m
- HIVGenomeAnalysisToolbox/DataVisualization/
- HIVGenomeAnalysisToolbox/DataVisualization/FinalMSA_GenomeSeq.mat
- HIVGenomeAnalysisToolbox/DataVisualization/subaxis.m
- HIVGenomeAnalysisToolbox/DataVisualization/rgb.m
- HIVGenomeAnalysisToolbox/DataVisualization/AnalysisGenomeIntraSubtypeDiversity.m
- HIVGenomeAnalysisToolbox/DataVisualization/parseArgs.m
- HIVGenomeAnalysisToolbox/DataVisualization/CreateDensityVector4Distribution.m
- HIVGenomeAnalysisToolbox/GeneticDiversity/
- HIVGenomeAnalysisToolbox/GeneticDiversity/MeasureGenomeGeneticDiversity.m
- HIVGenomeAnalysisToolbox/GeneticDiversity/PairwiseGenomeDiversity.m
- HIVGenomeAnalysisToolbox/ExampleData/
- HIVGenomeAnalysisToolbox/ExampleData/B_GenomeAA.fasta
- HIVGenomeAnalysisToolbox/ExampleData/A1_GenomeAA.fasta
- HIVGenomeAnalysisToolbox/ExampleData/B_Subtype_LANL.fasta
- HIVGenomeAnalysisToolbox/AlignmentTool/
- HIVGenomeAnalysisToolbox/AlignmentTool/SeqPenalty.m
- HIVGenomeAnalysisToolbox/AlignmentTool/RemoveEmptyInGapRegion.m
- HIVGenomeAnalysisToolbox/AlignmentTool/NucleotideProbability.m
- HIVGenomeAnalysisToolbox/AlignmentTool/MoveSeqRight2Left.m
- HIVGenomeAnalysisToolbox/AlignmentTool/MoveSeqLeft2Right.m
- HIVGenomeAnalysisToolbox/AlignmentTool/Nucleotide2AA.m
- HIVGenomeAnalysisToolbox/AlignmentTool/CompressAlignment2Left.m
- HIVGenomeAnalysisToolbox/AlignmentTool/LocalRemoveGapRegion.m
- HIVGenomeAnalysisToolbox/AlignmentTool/AdjustLocal3By3Nucleotide.m
- HIVGenomeAnalysisToolbox/AlignmentTool/ArrangeSmallFragement.m
- HIVGenomeAnalysisToolbox/AlignmentTool/SequenceColumnOccupation.m
- HIVGenomeAnalysisToolbox/AlignmentTool/Arrange1or2Nucleotide.m
- HIVGenomeAnalysisToolbox/AlignmentTool/Nucleotide2Int.m
- HIVGenomeAnalysisToolbox/AlignmentTool/RemoveSingleEmptyCol.m
- HIVGenomeAnalysisToolbox/AlignmentTool/WriteSequence2Fasta.m
- HIVGenomeAnalysisToolbox/AlignmentTool/FindDominateAminoAcid.m
- HIVGenomeAnalysisToolbox/AlignmentTool/OptimizedAminAcidByScoreMatrix.m
- HIVGenomeAnalysisToolbox/AlignmentTool/AdjustStopCondonRegion.m
- HIVGenomeAnalysisToolbox/AlignmentTool/TuneEmptyGapOut.m
- HIVGenomeAnalysisToolbox/AlignmentTool/AnalysisGenomeIntraSubtypeDiversity.m
- HIVGenomeAnalysisToolbox/AlignmentTool/DraftOutSeq3By3.m
- HIVGenomeAnalysisToolbox/AlignmentTool/ExtractSequenceOut.m
- HIVGenomeAnalysisToolbox/AlignmentTool/TransferNucleotide2AminoAcidAlignment.m
- HIVGenomeAnalysisToolbox/TemporaryData/
- HIVGenomeAnalysisToolbox/TemporaryData/GP41_CodonAlignment.fasta
- HIVGenomeAnalysisToolbox/TemporaryData/Vpu_CodonAlignment.fasta
- HIVGenomeAnalysisToolbox/TemporaryData/Vpr_CodonAlignment.fasta
- HIVGenomeAnalysisToolbox/TemporaryData/Vif_CodonAlignment.fasta
- HIVGenomeAnalysisToolbox/TemporaryData/RT_CodonAlignment.fasta
- HIVGenomeAnalysisToolbox/TemporaryData/Protease_CodonAlignment.fasta
- HIVGenomeAnalysisToolbox/TemporaryData/Matrix_CodonAlignment.fasta
- HIVGenomeAnalysisToolbox/TemporaryData/p2_CodonAlignment.fasta
- HIVGenomeAnalysisToolbox/TemporaryData/Integrase_CodonAlignment.fasta
- HIVGenomeAnalysisToolbox/TemporaryData/p6_CodonAlignment.fasta
- HIVGenomeAnalysisToolbox/TemporaryData/Nef_CodonAlignment.fasta
- HIVGenomeAnalysisToolbox/TemporaryData/Nucleocapsid_AminoAlignment.fasta
- HIVGenomeAnalysisToolbox/TemporaryData/p2_AminoAlignment.fasta
- HIVGenomeAnalysisToolbox/TemporaryData/Matrix_AminoAlignment.fasta
- HIVGenomeAnalysisToolbox/TemporaryData/Capsid_AminoAlignment.fasta
- HIVGenomeAnalysisToolbox/TemporaryData/Vpu.fasta
- HIVGenomeAnalysisToolbox/TemporaryData/Vpr.fasta
- HIVGenomeAnalysisToolbox/TemporaryData/Vif.fasta
- HIVGenomeAnalysisToolbox/TemporaryData/Integrase.fasta
- HIVGenomeAnalysisToolbox/TemporaryData/RT.fasta
- HIVGenomeAnalysisToolbox/TemporaryData/Protease.fasta
- HIVGenomeAnalysisToolbox/TemporaryData/p6.fasta
- HIVGenomeAnalysisToolbox/TemporaryData/p1.fasta
- HIVGenomeAnalysisToolbox/TemporaryData/Nucleocapsid.fasta
- HIVGenomeAnalysisToolbox/TemporaryData/Rev.fasta
- HIVGenomeAnalysisToolbox/TemporaryData/Tat.fasta
- HIVGenomeAnalysisToolbox/TemporaryData/p2.fasta
- HIVGenomeAnalysisToolbox/TemporaryData/Capsid.fasta
- HIVGenomeAnalysisToolbox/TemporaryData/Nef.fasta
- HIVGenomeAnalysisToolbox/TemporaryData/Matrix.fasta
- HIVGenomeAnalysisToolbox/TemporaryData/Nucleocapsid_CodonAlignment.fasta
- HIVGenomeAnalysisToolbox/TemporaryData/Capsid_CodonAlignment.fasta
- HIVGenomeAnalysisToolbox/TemporaryData/p1_CodonAlignment.fasta
- HIVGenomeAnalysisToolbox/TemporaryData/GeneticDiversity_InterGenome.txt
- HIVGenomeAnalysisToolbox/TemporaryData/GeneticDiversity_BGenome.txt
- HIVGenomeAnalysisToolbox/TemporaryData/p6_CodonAlignment_Improve.fasta
- HIVGenomeAnalysisToolbox/TemporaryData/Vif_AminoAcidAlignment.fasta
- HIVGenomeAnalysisToolbox/TemporaryData/Integrase_AminoAcidAlignment.fasta
- HIVGenomeAnalysisToolbox/TemporaryData/Protease_AminoAcidAlignment.fasta
- HIVGenomeAnalysisToolbox/TemporaryData/p6_AminoAcidAlignment.fasta
- HIVGenomeAnalysisToolbox/TemporaryData/p1_AminoAcidAlignment.fasta
- HIVGenomeAnalysisToolbox/TemporaryData/GP120_CodonAlignment.fasta
- HIVGenomeAnalysisToolbox/TemporaryData/Vpr_AminoAcidAlignment.fasta
- HIVGenomeAnalysisToolbox/TemporaryData/p2_AminoAcidAlignment.fasta
- HIVGenomeAnalysisToolbox/TemporaryData/Capsid_AminoAcidAlignment.fasta
- HIVGenomeAnalysisToolbox/TemporaryData/Tat_AminoAcidAlignment.fasta
- HIVGenomeAnalysisToolbox/TemporaryData/Rev_CodonAlignment.fasta
- HIVGenomeAnalysisToolbox/TemporaryData/RT_AminoAcidAlignment.fasta
- HIVGenomeAnalysisToolbox/TemporaryData/Nucleocapsid_AminoAcidAlignment.fasta
- HIVGenomeAnalysisToolbox/TemporaryData/Tat_CodonAlignment.fasta
- HIVGenomeAnalysisToolbox/TemporaryData/Matrix_AminoAcidAlignment.fasta
- HIVGenomeAnalysisToolbox/ExampleData/HIV2GenomeSequence_AA_Aligned_Share.fasta
- HIVGenomeAnalysisToolbox/ExampleData/HIV1GenomeSequence_AA_Aligned_Share.fasta
- HIVGenomeAnalysisToolbox/ExampleData/HIV1GenomeSequence_NT_Aligned_Share.fasta
- HIVGenomeAnalysisToolbox/ExampleData/HIV2GenomeSequence_NT_Aligned_Share.fasta
- HIVToolboxManual.pdf
