# Supplementary material for: An integrated map of HIV genome-wide variation from a population perspective
Source: Retrovirology. 2015 Feb 15;12:18. doi: 10.1186/s12977-015-0148-6 (PMC4358901; doi:10.1186/s12977-015-0148-6)
Supplement: Additional file 3: — Software. Our Matlab toolbox developed for data visualization, genomic diversity analysis and HIV genomic alignment. Our sequence datasets are also included. [file 12977_2015_148_MOESM3_ESM.zip › HIVGenomeAnalysisToolbox/DataVisualization.m]

% function DataVisualization()
close;
Showup = 0;
DataType = 2; % check file: 

%% datatype = 1, nucleotide,  = 2,  amino acid
DataTypeSet = {'NT','AA'};
SubtypeList = { 'B','A1','C','D', 'F1',       'G','H','J','K','01AE',      '02AG','N','O','P','HIV2_A',    'HIV2_B' }
SubtypeNum = length( SubtypeList );
SubtypeType = [ ones(1,13) 2*ones(1,2) ]
HIV1ProteinRegionName = { 'Matrix','Capsid','p2','Nucleocapsid','p1',   'p6','Protease','RT','Integrase','Vif',   'Vpr','Tat','Rev', 'Vpu','GP120',   'GP41','Nef' };
HIV2ProteinRegionName = { 'Matrix','Capsid','p2','Nucleocapsid','p1',   'p6','Protease','RT','Integrase','Vif',   'Vpr','Tat','Rev', 'Vpx','GP120',   'GP41','Nef' };
ProteinNum = length( HIV1ProteinRegionName );
VisualDir = '/home/lowie/HIVGenomeAnalysisToolbox/DataVisualization/';

%% picture: the trend of group diversity
DistributionStep = 0.00008;
%Dir = '/home/lowie/MatlabCode/Data/Genome_Diversity/Diversity/';
load( [VisualDir 'InterGenomeDiversityTrend_' DataTypeSet{DataType} '.mat'], 'DiversityVectorCell' );

%% subtypes inside HIV-1 M
close;
hFig = figure(1);
set(hFig, 'Position', [0 0 1600 900])
subaxis(1,1,1, 'Spacing', 0.05, 'Padding', 0.0, 'Margin', 0.03);  
ColorSet = {rgb('Blue'),rgb('Green'),rgb('DarkRed'),rgb('Orange'),rgb('Black'),rgb('MediumVioletRed'),rgb('Indigo')}; ColorIndex = 1;
N = 4;

%% density plot for genomic diversity within the patients
for e = 1:1
if 1
LocalDir = '/home/lowie/MatlabCode/Data/Genome_Diversity/FinalGenomeData/';
load( [ LocalDir 'FinalMSA_GenomeSeq.mat'], 'ResistanceSusceptiblePerPatientCell','SeqPerPatientCell','AASeq','PatientSeqCluster','PatientInforCell',...
       'NTSeq','AASeqTitle','AASeqID','SeqPerPatientIDCell' );
if DataType == 1
    LocalSeq = NTSeq;
else
    LocalSeq = AASeq;
end
    Total = 0;
    Clust = unique(PatientSeqCluster); 
    PairwiseDiversityCell = cell( 1,length(Clust) );
    for n = 1:length(Clust)
        Local = find( PatientSeqCluster == Clust(n) );
        if length(Local)==1,continue;end
        PairwiseDiversityCell{ n } = PairwiseGenomeDiversity( LocalSeq(Local,:),LocalSeq(Local,:), 0,0.2 );
        Total = Total + length(PairwiseDiversityCell{ n });
    end
    WithinPairwiseVector = zeros(1,Total); Index = 0;
    for n = 1:length(Clust)
        WithinPairwiseVector( (Index+1):(Index+length(PairwiseDiversityCell{ n })) ) = PairwiseDiversityCell{ n };
        Index = Index + length( PairwiseDiversityCell{ n } );
    end
    Local = find(WithinPairwiseVector>=0);
    WithinPairwiseVector = WithinPairwiseVector(Local);
    
    Local = SeqPerPatientCell{1};
    save( [ LocalDir 'GenomeB_Quasi_' DataTypeSet{DataType} '.mat'],'WithinPairwiseVector' );
end

load( [ LocalDir 'GenomeB_Quasi_' DataTypeSet{DataType} '.mat'],'WithinPairwiseVector' );
if DataType == 1
   LocalStep  = 0.0007*0.22;
   LocalCutoff = 0.01;
   Ratio = 0.4;
else
   LocalStep   = 0.0007*0.5;
   LocalCutoff = 0.0105;
   Ratio = 0.3;
end
[ Bins,DensityVectorProb ] = CreateDensityVector4Distribution( WithinPairwiseVector,[],LocalStep  );
DensityVectorProb = DensityVectorProb*Ratio;
DensityVectorProb( find(DensityVectorProb>LocalCutoff) ) = 0.75*DensityVectorProb(find(DensityVectorProb>LocalCutoff));
%DensityVectorProb( find(DensityVectorProb>LocalCutoff) ) = 0.01*ones(1,length(find(DensityVectorProb>LocalCutoff)));
area(Bins,DensityVectorProb,'FaceColor',ColorSet{ColorIndex} ); hold on;
if Showup
h = scatter(Bins,DensityVectorProb,'filled','MarkerFaceColor',ColorSet{ColorIndex}); hold on;
hChildren = get( h, 'Children' );
set( hChildren, 'Markersize', N );
end
ColorIndex = ColorIndex + 1;
end
%ylim([0 0.01]);

%% density plot for intra-subtype diversity
if 1
IntraGenome = zeros(1,1000000); Index = 0;
for p = 1:11
    Vector = DiversityVectorCell{p,p};
    Vector = Vector(find(Vector>0.03));
    IntraGenome( (Index+1):(Index+length(Vector) ) ) = Vector;
    Index = Index+length(Vector);
end
Index
IntraGenome = IntraGenome(1:Index);
m1 = mean(IntraGenome)
d1 = std(IntraGenome)
Local1Quantile = quantile( IntraGenome,[.05, .95] )

[ Bins,DensityVectorProb ] = CreateDensityVector4Distribution( IntraGenome,[],DistributionStep );
area(Bins,DensityVectorProb,'FaceColor',ColorSet{ColorIndex} ); hold on;
if Showup
h = scatter( Bins,DensityVectorProb,'filled','MarkerFaceColor',ColorSet{ColorIndex} ); hold on;
hChildren = get(h, 'Children');
set(hChildren, 'Markersize', N)
end
ColorIndex = ColorIndex + 1;
end
%xlim([0 0.4]);


%% inter-subtype diversity (diversity between HIV-1 subtypes in group M)
if 1
GroupMSubtype = zeros(1,1000000); Index = 0;
for p = 1:11 %SubtypeNum
    for q = p+1:11
        Vector = DiversityVectorCell{p,q};
        GroupMSubtype((Index+1):(Index+length(Vector) )) = Vector;
        Index = Index+length(Vector);
    end
end
GroupMSubtype = GroupMSubtype(1:Index);
m2=mean( GroupMSubtype )
d2=std( GroupMSubtype )
Local2Quantile = quantile( GroupMSubtype,[.05, .95] )

[ Bins,DensityVectorProb ] = CreateDensityVector4Distribution( GroupMSubtype,[],DistributionStep );
area(Bins,DensityVectorProb,'FaceColor',ColorSet{ColorIndex} ); hold on;
if Showup
h = scatter(Bins,DensityVectorProb,'filled','MarkerFaceColor',ColorSet{ColorIndex}); hold on;
hChildren = get( h, 'Children' );
set( hChildren, 'Markersize', N );
end
ColorIndex = ColorIndex + 1;
end


%% diversity between HIV-1 group M and N 
if 1
InterGroupSubtype = zeros(1,1000000); Index = 0;
for p = 1:11 %SubtypeNum
    for q = 12:12
        Vector = DiversityVectorCell{p,q};
        InterGroupSubtype((Index+1):(Index+length(Vector) )) = Vector;
        Index = Index+length(Vector);
    end
end
InterGroupSubtype = InterGroupSubtype(1:Index);
m3 = mean(InterGroupSubtype)
d3 = std(InterGroupSubtype)

[ Bins,DensityVectorProb ] = CreateDensityVector4Distribution( InterGroupSubtype,[],DistributionStep );
area(Bins,DensityVectorProb,'FaceColor',ColorSet{ColorIndex} ); hold on;
if Showup
h = scatter(Bins,DensityVectorProb,'filled','MarkerFaceColor',ColorSet{ColorIndex}); hold on;
hChildren = get(h, 'Children');
set(hChildren, 'Markersize', N);
end
ColorIndex = ColorIndex + 1;
end


%% statistical tests: inter-group diversity 
if 0
InterGroupSubtype = zeros(1,1000000); Index = 0;
for p = 1:11 % SubtypeNum
    for q = 12:SubtypeNum
        Vector = DiversityVectorCell{p,q};
        InterGroupSubtype((Index+1):(Index+length(Vector) )) = Vector;
        Index = Index+length(Vector);
    end
end
for p = 12:SubtypeNum
    for q = p+1:SubtypeNum
        Vector = DiversityVectorCell{ p,q };
        InterGroupSubtype((Index+1):(Index+length(Vector) )) = Vector;
        Index = Index+length(Vector);
    end
end
InterGroupSubtype = InterGroupSubtype(1:Index);
m3 = mean(InterGroupSubtype)
d3 = std(InterGroupSubtype)
Local2Quantile = quantile( InterGroupSubtype,[.05, .95] )
d
end


%% diversity between HIV-2 group A and B, only 80 points, not enough to create distribution
if 0
InterGroupSubtype = zeros(1,1000000); Index = 0;
for p = 15:15 %SubtypeNum
    for q = 16:16
        Vector = DiversityVectorCell{p,q};
        InterGroupSubtype((Index+1):(Index+length(Vector) )) = Vector;
        Index = Index+length(Vector);
    end
end
InterGroupSubtype = InterGroupSubtype(1:Index);
[ Bins,DensityVectorProb ] = CreateDensityVector4Distribution( InterGroupSubtype,[],DistributionStep );
area(DensityVectorProb,'FaceColor',ColorSet{ColorIndex} ); hold on;
if Showup
h = scatter(Bins,DensityVectorProb,'filled','MarkerFaceColor',ColorSet{ColorIndex}); hold on;
hChildren = get(h, 'Children');
set(hChildren, 'Markersize', N);
end
ColorIndex = ColorIndex + 1;
Index
m1 = mean(InterGroupSubtype)
d1 = std(InterGroupSubtype)
Local1Quantile = quantile( InterGroupSubtype,[.05, .95] )
d
end
SubtypeList = {'B','A1','C','D', 'F1',       'G','H','J','K','01AE',      '02AG','N','O','P','HIV2_A',    'HIV2_B'}


%% diversity between HIV-1 group O and P, only 32 points, not enough to create distribution
if 0
InterGroupSubtype = zeros(1,1000000); Index = 0;
for p = 14:14 %SubtypeNum
    for q = 15:15
        Vector = DiversityVectorCell{p,q};
        InterGroupSubtype((Index+1):(Index+length(Vector) )) = Vector;
        Index = Index+length(Vector);
    end
end
InterGroupSubtype = InterGroupSubtype(1:Index);
[ Bins,DensityVectorProb ] = CreateDensityVector4Distribution( InterGroupSubtype,[],DistributionStep );
area(DensityVectorProb,'FaceColor',ColorSet{ColorIndex} ); hold on;
if Showup
h = scatter(Bins,DensityVectorProb,'filled','MarkerFaceColor',ColorSet{ColorIndex}); hold on;
hChildren = get(h, 'Children');
set(hChildren, 'Markersize', N);
end
ColorIndex = ColorIndex + 1;
Index
d
end


%% diversity between HIV-1 group M and O, P
InterGroupSubtype = zeros(1,1000000); Index = 0;
for p = 1:11%SubtypeNum
    for q = 13:14
        Vector = DiversityVectorCell{p,q};
        InterGroupSubtype((Index+1):(Index+length(Vector) )) = Vector;
        Index = Index+length(Vector);
    end
end

InterGroupSubtype = InterGroupSubtype(1:Index);
[ Bins,DensityVectorProb ] = CreateDensityVector4Distribution( InterGroupSubtype,[],DistributionStep );
area(Bins,DensityVectorProb,'FaceColor',ColorSet{ColorIndex} ); hold on;
if Showup
h = scatter(Bins,DensityVectorProb,'filled','MarkerFaceColor',ColorSet{ColorIndex}); hold on;
hChildren = get(h, 'Children');
set(hChildren, 'Markersize', N);
end
ColorIndex = ColorIndex + 1;

%% diversity between HIV-1 and HIV-2
InterGroupSubtype = zeros( 1,1000000 ); Index = 0;
for p = 1:14 % SubtypeNum
    for q = 15:16
        Vector = DiversityVectorCell{ p,q }; Vector= Vector(find(Vector>=0));
        InterGroupSubtype((Index+1):(Index+length(Vector) )) = Vector;
        Index = Index+length(Vector);
    end
end
InterGroupSubtype = InterGroupSubtype(1:Index);
InterGroupSubtype = InterGroupSubtype(1:Index);
m3 = mean(InterGroupSubtype)
d3 = std(InterGroupSubtype)
Local2Quantile = quantile( InterGroupSubtype,[.05, .95] )

[ Bins,DensityVectorProb ] = CreateDensityVector4Distribution( InterGroupSubtype,[],DistributionStep );
area(Bins,DensityVectorProb,'FaceColor',ColorSet{ColorIndex} ); hold on;
%Select = find( Bins <= Cutoff );
%h = scatter( Bins(Select),DensityVectorProb(Select),'filled','MarkerFaceColor',ColorSet{ColorIndex}); hold on;
if Showup
h = scatter( Bins,DensityVectorProb,'filled','MarkerFaceColor',ColorSet{ColorIndex}); hold on;
hChildren = get( h, 'Children' );
set( hChildren, 'Markersize', N )
end
ColorIndex = ColorIndex + 1;

if 0
Select = find( Bins > Cutoff );
h = scatter( Bins(Select),DensityVectorProb(Select),'filled','MarkerFaceColor',ColorSet{ColorIndex}); hold on;
ColorIndex = ColorIndex + 1;
hChildren = get( h, 'Children' );
set( hChildren, 'Markersize', N )
end

yLimits = get(gca,'YLim');
yLimits(2) = 0.01%0.005*ceil(yLimits(2)/0.005);
yLimits(1) = -0.0013;
ylim( [-0.0013 yLimits(2)+0.003] );
if DataType == 1
   xlim( [-0.005 0.5] );
   XTickSet = [0:0.05:0.5];
else
   xlim( [-0.005 0.6] );
   XTickSet = [ 0:0.05:0.6 ]    
end

for p = 1:length(XTickSet)
    plot( XTickSet( p )*ones(1,2),[-0.0004 0.0000],'-k','linewidth',2 );hold on;
    text( XTickSet( p ),-1*yLimits(2)/9,[num2str(XTickSet(p)*100) '%'],'fontsize',12,'rotation',-90,'FontWeight','bold','HorizontalAlignment','center' );
end
set( gca,'XTick',1 );
set( gca,'XTickLabel',[]);

YTickSet = [0.005:0.005:yLimits(2)]
for p = 1:length(YTickSet)
    plot( [ 0.0 -0.008],YTickSet( p )*ones(1,2),'-k','linewidth',2 );hold on;
    text( -0.01,YTickSet(p), [num2str(YTickSet(p)*100) '%'],'fontsize',12,'rotation',-90,'FontWeight','bold' ,'HorizontalAlignment','center' );
end
set( gca,'YTick',1 );
set( gca,'YTickLabel',[]);
alpha( .7 )
set(gca,'Visible','off')
plot( [0 0.61],zeros(1,2),'-k','linewidth',2 ); hold on;
plot( 0.0*ones(1,2),[0 yLimits(2)],'-k','linewidth',2 ); hold on;

print( gcf,[VisualDir 'Pairwise_GenomeDistribution' DataTypeSet{DataType} '.png'],'-dpng','-r450');
%print( gcf, [VisualDir 'Pairwise_GenomeDistribution' DataTypeSet{DataType} '.eps'],'-depsc2','-r300');
