# Supplementary material for: An integrated map of HIV genome-wide variation from a population perspective
Source: Retrovirology. 2015 Feb 15;12:18. doi: 10.1186/s12977-015-0148-6 (PMC4358901; doi:10.1186/s12977-015-0148-6)
Supplement: Additional file 3: — Software. Our Matlab toolbox developed for data visualization, genomic diversity analysis and HIV genomic alignment. Our sequence datasets are also included. [file 12977_2015_148_MOESM3_ESM.zip › HIVGenomeAnalysisToolbox/StartFile_FullGenomeAlignmentTool.m]

% This example document provides our protocol for HIV full-length genome alignment
%
% THE APPROACH  
% ********************
% our protocol involves the following procedural steps: 

%   (0) perform the nucleotide sequence alignment on the original sequences
%       Many software are available for nucleotide alignment such as SeaView, Muscle, Mafft and ClustalW.
%       Users can use any of these software to perform nucleotide
%       alignment. The prepared multiple sequence alignments (MSAs) of nucleotide
%       genomes are used for the following procedure which optimize the
%       amino acid alignment in the full-length genome. Please keep the
%       HXB2 referene as the first genome sequence in the prepared MSA.

%   (1) Concatenate each HIV protein region from the aligned nucleotide genome
%       HIV proteins are translated from three open reading frames. We thus
%       concatenate individual HIV protein regions based on the HXB2
%       reference genome, which is the first sequence in the nuleotide MSA.
%       Each of the protein sequences are stored into one Fasta file (see
%       the directory called "TemporaryData"
        
%   (2) perform the codon sequence alignments
%       For each protein sequence file, we improve the sequence alignment
%       using the function TransferNucleotide2AminoAcidAlignment.m. In this
%       function, the nucleotide alignment will be automatically
%       transformed into codon sequence alignment. The quality of local
%       alignments will be improved based on the heuristic algorithm.

%   (3) Manual inspection of the sequence quality
%       One needs to manually inspect the sequence quality of the codon
%       sequence alignment. We also provide several functions to assist
%       manual alignment. For instance, MoveSeqLeft2Right can move a
%       defined codon positions from the left side to the right side (see 
%       example data in step (2).

%   (4) Transform the sequences from nucleotide forms to amino acid forms.
%       Each of the protein codon alignment files is transformed into an amino
%       acid fasta file.

%   (5) Assemble all amino acid protein sequences into full-length genomes.
%       When the amino acid alignments of HIV-1 proteins are prepared, we
%       assemble them into a full-length genome alignment. Each protein
%       region is considered as an independent region in the concatenated
%       genome sequences.

% *************************************************
%
% INPUTS
% ***********************
% Nucleotide full-length HIV genome sequences 
%
% ***********************
% OUTPUTS 
% *********************** 
% The aligned amino acid sequences of individual HIV proteins and the
% concatenated genome sequences
%
% *********************** 

% Copyright for this implementation: 
%             Guangdi Li (lowieli@gmail.com):  2012-2014
% 
% Permission is granted for anyone to copy, use, or modify this
% software and accompanying documents for any uncommercial
% purposes, provided this copyright notice is retained, and note is
% made of any changes that have been made. This software and
% documents are distributed without any warranty, express or
% implied. All use is entirely at the user's own risk.

% cd /home/lowie/HIVGenomeAnalysisToolbox
currentFolder = pwd
addpath( genpath( currentFolder ) )

%%---------------------------------------HIV full-length genome information ----------------------------------------%%
%% protein information of HIV-1 genome, based on HXB2 reference strain (see website: http://www.hiv.lanl.gov/content/sequence/HIV/MAP/landmark.html )
LocPronRegion =        {  'P17'    'P24',  'P2', 'P7',         'P1','P6',      'Protease','P51', 'P31',    'Vif','Vpr',    'Tat'  'Rev'  'Vpu',  'GP120','GP41','Nef'  };
HIVProteinRegionName = { 'Matrix','Capsid','p2','Nucleocapsid','p1','p6',      'Protease','RT','Integrase','Vif','Vpr',    'Tat', 'Rev', 'Vpu',  'GP120','GP41','Nef'  };
ProteinNumber = length( HIVProteinRegionName );

%% stop codon information 
StopCodonProtein = [  0     0       0     0       0     1       0          0           1         1       1            1             1         1        0      1     1    ];
%% gene information, whether the translated protein has two genes in different open reading frames
Protein_Gene  =    [ 1      1       1     1       1     1       1          1           1         1       1            2             2         1        1      1     1    ];
%% the start position of the gene in individual open reading frames
LocationLowBound  =[ 790   1186   1879   1921   2086   2134    2253       2550        4230      5041   5559      5831   8379   5970   8379   6062     6315   7758  8797  ];
%% the end position of the gene in individual open reading frames
LocationUpperBound=[ 1185  1878   1920   2085   2133   2292    2549       4229        5096      5619   5850      6045   8469   6045   8653   6310     9417   6045  8469  ]; 
%% the length of amino acid sequences
ProteinLen       = [  132   231    14     55     16     52      99         560         288      192      96           101           116       82       481    345  206   ];

% HIV-2 genome information
% ProteinRegionName ={'Matrix','Capsid','p2','Nucleocapsid','p1',  'p6','Protease','RT','Integrase','Vif',  'Vpr',     'Tat',       'Rev'      'Vpx','GP120','GP41','Nef'};
% LocationLowBound  =[ 1053      1458   2145     2196       2352   2394   2555      2852   4529      5340    6151   6302   8806   6528   8806   5812   6670   8179  9077 ];
% LocationUpperBound=[ 1457      2144   2195     2351       2393   2585   2851      4528   5407      5984    6456   6597   8899   6597   9056   6150   8178   9240  9865 ]; 

%%-----------------------------------HIV full-length genome information ----------------------------------------%%


%% the output fasta files of aligned protein sequences will be saved in the directory called: TemporaryData
OutputDir = [ currentFolder '/TemporaryData/']; 

%% step 1: concatenate each HIV-1 protein region in the full-length genome based on the reference strain HXB2
if 0 %% if you choose to run this step, set the value 1 here, otherwise 0.
CurrentStep = 'Step 1'
% make sure the first sequence of fasta input is the reference HXB2.
InputDir  = [ currentFolder '/ExampleData/B_PureSubtype.fasta' ]; 

% extract out fasta sequences of each protein region, return sequences, sequence titles, sequence IDs
[ Seq,SeqTitle,SeqID ] = ExtractSequenceOut( InputDir );
    [ Row,Col ]= size( Seq );
    FullGenomeSequence = repmat( '-',Row,10000); Index = 0;
    FirstSeq = Seq(1,:); Pos = find(FirstSeq~='-');  No = 0;
    for p = 1:ProteinNumber
        IndexSet =[];
        for q = 0:Protein_Gene(p)-1 %% define the protein region "[Start - End]"
            Start = Pos( LocationLowBound(p+q+No) );  End = Pos( LocationUpperBound(p+q+No) );
            IndexSet = [IndexSet Start:End];
        end
        No = No + Protein_Gene(p) - 1;
        LocalSeq = Seq( :,IndexSet );
        if StopCodonProtein(p) == 0
           FullGenomeSequence( :,1+Index:Index+length(IndexSet) ) = LocalSeq ;
           Index = Index + length(IndexSet);
        else
           FullGenomeSequence( :,(1+Index):(Index+length(IndexSet)-3) ) = LocalSeq( :,1:(length(IndexSet)-3) ) ;
           Index = Index + length(IndexSet) - 3;
        end
        % write out the fasta files into the output directory called: "TemporaryData".
        [a,b] = WriteSequence2Fasta( LocalSeq,SeqTitle, [OutputDir HIVProteinRegionName{p} '.fasta' ] );
        fclose( 'all' );
    end
end


%% step 2: multiple sequence alignment of HIV-1 subtype B genome. 
% improve the alignment of nucleotide sequences by amino acid sequence alignment
if 1 %% if you choose to run this step, set the value 1 here, otherwise 0.
    CurrentStep = 'Step 2'
    for p = 16:17%ProteinNumber
        % for each protein, we transform nucleotide sequences to codon sequences
        LocalProtein = [ OutputDir HIVProteinRegionName{p} '.fasta' ]
        [ Seq,SeqTitle,SeqID ] = ExtractSequenceOut( LocalProtein );
        
        %% if there are many gaps and insertions in the sequences, the program may meet difficult to identify the ideal codon residues
        %% please check the temporary fasta outputs, named: "Tran1.fasta" to "Tran18.fasta"
        Seq = TransferNucleotide2AminoAcidAlignment( Seq,SeqTitle );
        
        % output the aligned sequences into the directory called "TemporaryData".
        [a,b] = WriteSequence2Fasta( Seq, SeqTitle, [ OutputDir HIVProteinRegionName{p} '_CodonAlignment.fasta' ] );
    end
    d
end


%% step 3: Seaview manual examination: the aligned sequences are available in the fold: TemporaryData
if 0 %% if you choose to run this step, set the value 1 here, otherwise 0.
CurrentStep = 'Step 3'
% move sequences in a small region from left to right
[ CurrentSeq,SeqTitle,SeqID ] = ExtractSequenceOut( [ currentFolder '/TemporaryData/p6_CodonAlignment.fasta' ] );
CurrentSeq = MoveSeqLeft2Right( CurrentSeq,40,57 ); %% move the regions between the position 40 and 57 from left to right side

% move sequences in a small region from right to left
CurrentSeq = MoveSeqRight2Left( CurrentSeq,133,138 ); %% move the regions between the position 133 and 138 from right to left side

[ a,b ] = WriteSequence2Fasta( CurrentSeq, SeqTitle, [ currentFolder '/TemporaryData/p6_CodonAlignment_Improve.fasta' ] );
fclose( 'all' );
end


%% step 4: transform the sequences from nucleotide forms to amino acid forms after the manual inspectation
if 1 %% if you choose to run this step, set the value 1 here, otherwise 0.
 CurrentStep = 'Step 4'
 for p = 12:ProteinNumber
     %% transform the nucleotide to amino acid sequences 
     if fopen([ OutputDir HIVProteinRegionName{p} '_CodonAlignment_Improve.fasta' ],'r')>0
        LocalProtein = [ OutputDir HIVProteinRegionName{p} '_CodonAlignment_Improve.fasta' ]
     else
        LocalProtein = [ OutputDir HIVProteinRegionName{p} '_CodonAlignment.fasta' ]
     end
     [ Seq,SeqTitle,SeqID ] = ExtractSequenceOut( LocalProtein );
     [a,b] = WriteSequence2Fasta( Nucleotide2AA(Seq), SeqTitle, [ OutputDir HIVProteinRegionName{p} '_AminoAcidAlignment.fasta' ] );
 end
end


%% step 5: assemble all amino acid protein sequences into full-length genome
if 1
    CurrentStep = 'Step 5'
    [ Seq,SeqTitle,SeqID ] = ExtractSequenceOut( [ OutputDir HIVProteinRegionName{1} '_AminoAcidAlignment.fasta' ] );
    [ Row,Col ] = size( Seq );
    FullGenome = repmat('-',Row,10000); Increase = Col;
    FullGenome(:,1:Col) = Seq;
    for p = 2:ProteinNumber
        [ Seq, SeqTitle, SeqID ] = ExtractSequenceOut( [ OutputDir HIVProteinRegionName{ p } '_AminoAcidAlignment.fasta' ] );
        [ Row, Col ] = size( Seq );
        FullGenome( :,(Increase+1):(Increase+Col) ) = Seq;
        Increase = Increase + Col;
    end
    FullGenome = FullGenome( : , 1:Increase );
    [a,b] = WriteSequence2Fasta( FullGenome, SeqTitle, [ OutputDir 'BGenome_AminoAcidAlignment.fasta' ] );
end
