# Supplementary material for: An integrated map of HIV genome-wide variation from a population perspective
Source: Retrovirology. 2015 Feb 15;12:18. doi: 10.1186/s12977-015-0148-6 (PMC4358901; doi:10.1186/s12977-015-0148-6)
Supplement: Additional file 3: — Software. Our Matlab toolbox developed for data visualization, genomic diversity analysis and HIV genomic alignment. Our sequence datasets are also included. [file 12977_2015_148_MOESM3_ESM.zip › HIVGenomeAnalysisToolbox/DataVisualization/CreateDensityVector4Distribution.m]

function [ Bins,DensityVectorProb,DensityVector,DensityVectorProb1,DensityVector1 ] = CreateDensityVector4Distribution( Distribution,Distribution1,Step )
%% this function returns the vector containing the value for each bin
% ,Distribution1
if nargin == 1
    BinNum = 10; 
elseif nargin == 2 && length(Distribution1) > 1
    BinNum = 50;%length(BinRegion);
elseif nargin == 2 && length(Distribution1) == 1
    BinNum = Distribution1;
end

a1 =  max( Distribution );
a2 =  min( Distribution );
if nargin <3
   Step = 0.4; % (Max-Min)/BinNum
end

% Step= (Max-Min)/BinNum;
% Max = 0.165;
% Step= 1

Max = ceil( max( Distribution )/Step )*Step;
Min = floor( min( Distribution )/Step )*Step;

BinNum = floor(( Max-Min)/Step );
Bins = zeros( 1,BinNum );
DensityVector = zeros( 1,BinNum ); 
DensityVector1= zeros( 1,BinNum );
for p = 1:BinNum
    Start = Min + (p-1)*Step; 
    End   = Min + p*Step;
    Bins( p ) = End;
    DensityVector(p) = sum( Distribution>=Start ) - sum( Distribution>=End );
    if nargin >= 2 && length( Distribution1) > 1
       DensityVector1(p) = sum( Distribution1>=Start ) - sum( Distribution1>=End );
    end
end

% Bins = [ Min:Step:(Min+(BinNum-1)*Step) Max ];
DensityVectorProb = DensityVector/sum(DensityVector);

%% remove 0 in the vector of "DensityVectorProb"
Last = find(DensityVectorProb>0.0001,1,'last');
DensityVectorProb = DensityVectorProb(1:Last);
Bins = Bins( 1:Last );

DensityVectorProb1 = [];
if nargin  >= 2 && length( Distribution1) > 1
   DensityVectorProb1 = DensityVector1/sum(DensityVector);
end
end
