# Supplementary material for: An integrated map of HIV genome-wide variation from a population perspective
Source: Retrovirology. 2015 Feb 15;12:18. doi: 10.1186/s12977-015-0148-6 (PMC4358901; doi:10.1186/s12977-015-0148-6)
Supplement: Additional file 3: — Software. Our Matlab toolbox developed for data visualization, genomic diversity analysis and HIV genomic alignment. Our sequence datasets are also included. [file 12977_2015_148_MOESM3_ESM.zip › HIVGenomeAnalysisToolbox/GeneticDiversity/PairwiseGenomeDiversity.m]

function  PairwiseGenomeDiversityVector =  PairwiseGenomeDiversity( GenomeSeqA,GenomeSeqB, Option,GagpCutoff )
%% if Option = 1, calculate the intra-subtype diversity according to the reference strain in the first one.
[ RowA,ColA ] = size( GenomeSeqA );
[ RowB,ColB ] = size( GenomeSeqB );
if Option == 1
   MapA = find( GenomeSeqA(1,:)~='-' );
   GenomeSeqA = GenomeSeqA( 2:RowA,: );
   MapB = find( GenomeSeqB(1,:)~='-'); 
   GenomeSeqB = GenomeSeqB( 2:RowB,: );   
else
   MapA = 1:ColA; MapB = 1:ColB;
   GenomeSeqA = GenomeSeqA( 2:RowA,: );
   GenomeSeqB = GenomeSeqB( 2:RowB,: );
end
[ RowA,ColA ] = size( GenomeSeqA );
[ RowB,ColB ] = size( GenomeSeqB );

%% do not compare the gap regions
    for p = 1:length(MapA)%-140
        if length( find( GenomeSeqA(:,MapA(p))=='-' )) > GagpCutoff*RowA,  MapA(p) = 0; end
    end
    for p = 1:length(MapB)%-140
        if length( find( GenomeSeqB(:,MapB(p))=='-' )) > GagpCutoff*RowB,  MapB(p) = 0; end
    end
    PairwiseGenomeDiversityVector = zeros( 1,RowA*RowB ); Index = 0;
    for p = 1:RowA
        if Option == 1 % between two sequence datasets
           Local = zeros(1,RowB);
           parfor q = 1:RowB
               [ Count,Total ] = LocalPairwiseInter( GenomeSeqA,GenomeSeqB,MapA,MapB,p,q );
               Local(q) = Count/Total;
           end
           PairwiseGenomeDiversityVector( ( Index + 1):(Index + RowB) ) = Local;
           Index = Index+RowB;
        else % within the given sequences
           Local = zeros( 1,RowA );
           for q = p+1:RowA
               [ Count,Total ] = LocalPairwiseInter( GenomeSeqA,GenomeSeqB,MapA,MapB,p,q );
               Local(q) = Count/Total;
           end
           PairwiseGenomeDiversityVector( (Index+1):(Index+RowA-p) ) = Local((p+1):RowA );
           Index = Index+RowB-p;
        end
    end
    PairwiseGenomeDiversityVector = PairwiseGenomeDiversityVector(1:Index);
end

function [ Count,Total ] = LocalPairwiseInter(GenomeSeqA,GenomeSeqB,MapA,MapB,p,q )
Total = 0; Count = 0;
               for i = 1:length(MapA)
               %    [p,q]
                   if MapA( i ) > 0 && MapB( i ) > 0 && GenomeSeqA( p, MapA(i) ) ~='-' && GenomeSeqB( q, MapB(i) ) ~='-'...
                         && GenomeSeqA( p, MapA(i) ) ~='X' && GenomeSeqB( q, MapB(i) ) ~='X'
                      Total = Total + 1;
                      if GenomeSeqA( p,MapA(i) ) ~= GenomeSeqB(q, MapB(i) )
                         Count = Count + 1;
                      end
                   end
               end

end
