# Supplementary material for: An integrated map of HIV genome-wide variation from a population perspective
Source: Retrovirology. 2015 Feb 15;12:18. doi: 10.1186/s12977-015-0148-6 (PMC4358901; doi:10.1186/s12977-015-0148-6)
Supplement: Additional file 3: — Software. Our Matlab toolbox developed for data visualization, genomic diversity analysis and HIV genomic alignment. Our sequence datasets are also included. [file 12977_2015_148_MOESM3_ESM.zip › HIVGenomeAnalysisToolbox/ExampleData/B_GenomeAA.fasta]

>K03455/B/FR/1983/HXB2-LAI-IIIB-BRU
MGARASVLSGGELDRWEKIRLRPGGKKKYKLKHIVWASRELERFAVNPGLLETSEGCRQILGQLQPSLQTGSEELRSLYN
TVATLYCVHQRIEIKDTKEALDKIEEEQNK----SK-------KKA--Q-Q--------AA--A------------D---
------TGHSN------------Q--V---SQNYPIVQNI-QGQMVHQAIS-PRTLNAWVK-VVEEKAFSPEVIPMFSAL
SEGATPQDLNTMLNTVGGHQ-AAMQMLKETINEEAAEWDRVHPVHAGPIAPGQM-REPRGSDIAGTTSTLQEQI-GWMTN
-NPPIPVGEIYKRWIILGLNKIVRMYSPTSILDIRQGPKEPFRDYVDRFYKTLRAEQASQEVKNWMTETLLVQNANPDCK
TILKALGPAATLEEMMTACQGVGGPGHKARVLAEAMSQV---TNS-------ATIMMQRG-NF------R---N----QR
-KI-VKCFNCG-KEGHTARNCRAPRKKGCWKCGKEGHQMK-DC-T----ER---QANFL-GKIWPS-Y-K-GRPGNFLQS
R---------PEPTAP------------------PE-ESFRSG--VE------------T------------T-TPPQ--
K----Q--EP--ID-----K------ELY--------------------PLTSLRSLFGNDPSSQ*PQVTLWQRPLVTIK
IGGQLKEALLDTGADDTVLEE-MSLPGRWKPKMIGGIGGFIKVRQYDQILIEICGHKAIGTVLVGPTPVNIIGRNLLTQI
GCTLNFPISPIETVPVKLKPGMDGPKVKQWPLTEEKIKALVEICTEMEKEGKISKIGPENPYNTPVFAIKKK--DSTKWR
KLVDFRELNKRTQD-FWEVQLGIPHPAG-LKKKKSVTVLDVGDAYFSVPLDEDFRKYTAFTIPSINNETP----------
--------GIRYQYNVLPQGWKGSPAIFQSSMTKILE-PFRKQNPDIV-IYQYMDDLYVGS-DLEIGQHRTKIEELRQHL
LRWGLTTPDKKHQKEPPFLWMGYELHPDKWTVQPIVLPEKDSWTVNDIQKLVGKL------NWASQIYPGIKVRQLCKLL
RGTKALTEVIPLTEEAELELAENREILKEPVHGVYYDPSKDLIAEIQKQGQGQWTYQIYQEPFKNLKTGKYARMRGAHTN
DVKQLTEAVQKITTESIVIWGK-TPKFKLPIQKETWETWWTEYWQATWIPEWEFVNTPPLVKLWYQLEKEPIVGAETFYV
DGAANRETKLGKAGYVTNRGRQKVVTLTDTTNQKTELQAIYLALQDSGLEVNIVTDSQYALGIIQAQPDQSESELVNQII
EQLIKKEKVYLAWVPAHKGIGGNEQVDKLVSAGIRKVLFLDGIDKAQDEHEKYHSNWRAMASDFNLPPVVAKEIVASCDK
CQL--KGEAMHGQVDCSPGIWQLDCTHLEGKVILVAVHVASGYIEAEVIPAETGQETAYFLLKLAGRWPVKTIHTDNGSN
FTGATVRAACWWAGIKQEFGIPYNPQSQGVVESMNKELKKIIGQVRDQAEHLKTAVQMAVFIHNFKRKGGIGGYSAGERI
VDII------ATDIQ----------------TKEL----QKQITKIQNFRVYYRDSRNPLWKGPAKLLWKGEGA-VVIQ-
-DNSDIKVVPRRKAKIIRDY-GKQMAGDDCVASRQD-E-D*---MENRWQVMIVWQVDRM---RIRTWKSLVK-HHMYVS
GKARGWFYRHHYESPHPRIS-SEVHIPLGD-AR-L-VITTYWGLHTGERDWHLGQGVSIE-WRKKRYSTQVDPELADQLI
HLYYFDCFSDSAIRKALLGHIVSPRCEY-QAGHN-KVGSLQYLALAALI-------------TP-KKIK--------PPL
PSVTKLTEDRWNKPQKTKGHRGSHTMNGH*------------MEQAPEDQ----GPQREPHNEWTLELLEELKNEAVRHF
PRIWLHGLGQHIYETYGDTWAGVEAIIRILQQLLFIHFRIGCRHSRIGV--------TRQ-RR-----A-----RNG--A
SRS*ME-P----VDPRLEPWKHPGSQ------------------------PKTACTN-CYCKKCCFHCQVCFITKALGIS
Y---GRKKR--RQRRR--A-HQNSQTHQASLS-KQPTSQ------P-RG--D-PTGPKE*KKK---VERE--TETD--PF
D*MAGRSGD-S--DE--ELIRTVRLIKLLYQSNPPPNP---E-G-T--RQARRNRRRR---WRERQ--RQIHSISERILG
TYLGRSAEPVPLQLPPLERLTLDCNEDCGTS-GT-Q-------GVGSPQILVE-SPTVLESGTKE*T-------------
QPI-----------PIVAIVALVV-AIIIAIVVWSIVIIEYRK-ILRQRKI----DRLIDRLIERAEDSGNESE--GE-I
SALVE----MG-VEMG----------HHA---PWDV---DD---L*----T-----E----K--L-----WVTVYYGVPV
WKEATT-TLFCASDAKAYDTEVHNVWATHACVPTDPNPQEVVLV-NVT-ENFNMWKNDMVEQMHEDI-ISLWDQSLK-PC
VKLTPLCVSLKCT-DLK------------------------NDTNT--------------NSSS----------------
------------GRMIMEKGEI---KNCSFNI-STSIRG---KVQKEYA-FFYKLDIIPIDNDTT---------------
---------------------------------------------------------SYKLTSCNTSVI-TQACPKVSFE
PIPIHYCAPAGFAILKC-N-N-K-TFNGTGP-CTNVSTVQCTH-GIRPVVSTQLLL-NGSLAEE--EVVIRSVNFTDNAK
TIIVQL----NTS--VEINCTRP--NNNTRK--RI--RIQR--GP--G--R---A-FVTI---------------GKI-G
NMRQAHCNI-SRAKWNNTLKQIASKLRE------QF--GNN-----------KT----IIFK-Q----S---------S-
---GGDPEI-VTHSFNCGGEFFYCNSTQLF--NSTWF---NSTW---------------ST-E-GSN-------N-T---
-EG---SDT----------IT----LPCRIKQIINMWQKVGKAMYAPPISGQIRCSSNITGLLLTRDGGNSN--------
-----------NESEIFRPGGGDMRDNWRS----------ELYKYKVVKIEPLGVAPT--KAKRRVVQ-----REKRAV-
-GI-GALFLGFLGAAGSTMGAASMTLTVQARQ-LLSGIVQQQNNLLRAIEAQQHLLQLTVWGIKQLQA-RILAVERYLKD
QQLLGIWGCSGKLICTTAVPWNAS-WS--------NKS--LEQI---WN---HT---TWMEWDREINNYTSLIHSLIEES
QNQQEKNEQELLELDKWASLWNWFNITNWLWYIKLFIMIVGGLVGLRIVF-AVLSIVNRVRQGYSPLSFQTHLP---TP-
----RG-PDRPEGIEEE---GGERDR--DRSIRLVNGSLALIWDDLRSLCLFSYHRLRDLLLIVTRIVELLGR-------
RG----WEALKYWWNLLQ-YWSQELKNSAVSLLNATAIAVAEGTDRVIEVVQGAC---RAI--RHIPRRIR---QGLER-
IL-L*-MGGKWSKSS-VIGWPTVRERMRRA----------EP------------AADRVGAASRD-----LEKHGAITSS
-NTAATNAAC------AWLEAQ---EEEE---VGFPVTPQVPLRPMTYKAAVDLSHFLKEKGGLEGLIHSQRRQDILDLW
IYHTQGYFPD*QNYTPGPGVRYPLTFGWCYKLVPVE-PDK--IEEANKGENTS-LLHPVSLHGMDDPEREVLEWRFDSRL
AFHHVARELHPEYF---------------------KNC*
>AB078005/B/US/1997/ARES2
MGARASVLSGGQLDRWEKIRLRPGGKKMYKLKHIVWASRELERFAVNPGLLETSEGCRQILGQLQPVLQTGSEELRSLYN
TIAVLYCVHRRIEVKDTKEALDKIQEEQNK----SK-------KKE--Q-Q--------AA--A------------D---
------TGNSS------------Q--V---SQNYPIVQNM-QGQMVHQAIS-PRTLNAWVK-VVEEKAFSPEVIPMFSAL
SEGATPQDLNTMLNTVGGHQ-AAMQMLKETINEEAAEWDRLHPVHAGPIAPGQM-REPRGSDIAGTTSTLQEQI-GWMTN
-NPPIPVGEIYKRWIILGLNKIVRMYSPTSILDIRQGPKEPFRDYVDRFYKTLRAEQASQEVKNWMTETLLVQNANPDCK
TILKALGPAATLEEMMTACQGVGGPGHKARVLAEAMSQV---TNS-------ATIMMQKG-NF------R---N----QR
-KI-VKCFNCG-KEGHIARNCRAPRKKGCWKCGKEGHQMK-DC-T----ER---QANFL-GKIWPS-H-K-GRPGNFLQS
R---------PEPTAP------------------PE-ESFRFG--EE------------T--------------TPPQ--
K----Q--EP--ID-----K------ELY--------------------PLASLKSLFGNDPSLQ*PQITLWQRPLVTIK
VGGQLKEALLDTGADDTVLEE-MNLPGRWKPKMIGGIGGFIKVRQYDQILIEICGHKAIGTVLVGPTPVNIIGRNLLTQI
GCTLNFPISPIETVPVKLKPGMDGPKVKQWPLTEEKIKALVEICTEMEKEGKISKIGPENPYNTPVFAIKKK--DSTKWR
KLVDFRELNKRTQD-FWEVQLGIPHPAG-LKKKKSVTVLDVGDAYFSVPLDEDFRKYTAFTIPSINNETP----------
--------GIRYQYNVLPQGWKGSPAIFQCSMTKILE-PFRQQNPDIV-IYQYMDDLYVGS-DLEIGQHRTKIEELRQHL
LRWGFTTPDKKHQKEPPFLWMGYELHPDKWTVQPIVLPEKDSWTVNDIQKLVGKL------NWASQIYAGIKVKQLCKLL
RGTKALTEVIPLTEEAELELAENREILKEPVHGVYYDPSKDLIAELQKQGQGQWTYQIYQEPFKNLKTGKYTRMRGAHTN
DVKQLTEAVQKVATESIVIWGK-TPKFKLPIQKETWETWWTEYWQATWIPEWEFVNTPPLVKLWYQLEKEPIVGAETFYV
DGAANRETKSGKAGYVTDRGRQKVVPIADTTNQKTELQAIHLALQDSGLEVNIVTDSQYALGIIQAQPDKSESELVSQII
EQLIKKEKVYLAWVLAHKGIGGNEQVDKLVSTGIRKVLFLDGIDKAQEEHEKYHSNWRAMASDFNLPPVVAKEIVASCDK
CQL--KGEAMHGQVDCSPGIWQLDCTHLEGKIILVAVHVASGYIEAEVIPAETGQETAYFILKLAGRWPVKTVHTDNGSN
FTSTTVKAACWWAGIKQEFGIPYNPQSQGVVESMNKELKKIIGQVRDQAEHLKTAVQMAVLIHNFKRKGGIGGYSAGERI
VDII------ATDIQ----------------TKEL----QKQITKIQNFRVYYRDSRDPLWKGPAKLLWKGEGA-VVIQ-
-DNSDIKVVPRRKVKIIRDY-GKPMAGDDCVASRQD-E-D*---MENRWQVMIVWQVDRM---RIKTWKILV--YHMHVS
GRTKEWRYRHHYESTHPRIS-SEVHIPLGE-AR-L-VITTYWGLHTGERDWHLGQGVSIE-WRKKRYSTQVDPGLADQLI
HMYYFDCFSESAIRNAILGRIVSPRCDY-QAGHN-KVGSLQYLALTALI-------------TP-KRIK--------PPL
PSVTKLTEDRWNKPQKTKGRRGSRTMNGH*------------MEQAPENQ----GPQREPHNEWTLELLEELKSEAVRHF
PRVWLRGLGQHIYETYGDTWPGVEAIIRTLQQLLFIHFRIGCQHSRIGI--------TRQ-RR-----A-----RNG--A
SRS*ME-P----VDPNLEPWKHPGSQ------------------------PKTACTT-CYCKKCCFHCQVCFITKGLGIS
H---GRKKR--RQRRR--D-PQDSQTNQVSLP-KQPASQ------P-RG--D-PTGPKESKKK---VERE--TETD--PV
H*MAGRSGD-S--DE--EILKTVRLIKFLYQSNPPPSP---E-G-T--RQARRNRRRR---WRERQ--RQIRSISERILD
TYLGGSTEPGPLQLPPLERLTLNCNEDCGTS-GT-Q-------GVGSPQILVE-SPAVLDSGTKK*M-------------
QPL-----------NIAAIVALVV-ATIIAIVVWTIVLIEYRK-ILKQRKI----DRLIDRIRERAEDSGNESE--GD-Q
EELSA----L--VERG----------HDA---PWDV---ND---L*----A-----A----N--L-----WVTVYYGVPV
WREANT-TLFCASDAKAYDTEAHNVWATHACVPTDPSPQEVVLK-NVT-ENFNMWKNNMVDQMLEDI-ISLWDQSLK-PC
VRLTPLCVTLKCN-DTR------------------------NNTNT--------------TENS----------------
-------------WEKMEPGEI---KNCSFNF-TTSMRT---KVQTQHA-LFYSLDVAPINKKNK---------------
---------------------------------------------------------TYRLISCNTSVI-TQACPKINFE
PIPIHYCAPAGFAILKC-N-D-N-KFNGTGP-CKNVSTVQCTH-GIKPVVSTQLLL-NASLAEE--DVVIRSENFSNNVK
IIIVHL----NKF--VAINCTRP--NNNTRK--SI--HM----GP--G--K---A-FYTT---------------GDIIG
NIRQAYCNI-SRQEWNETLLRVVEKLGE------QF--NKT-----------ST----IVFK-N----S---------S-
---GGDPEI-AMHSFNCGGEFFYCNTTKLF--DKIW----NGT----------------GW-V-NKN-------N-T---
-EE---NSTI---------IT----LPCKIKQIINMWQGVGKAMYAPPIRGNISCSSKITGLLLTRDGGNES--------
----------SSTNETFRPGGGDMKDNWRS----------ELYKYKVVKLEPIGIAPT--EAKRRVVQ-----REKRAV-
-GL-GAMFLGFLGTAGSTMGAASIALTVQARQ-LLSGIVQQQNNLLRAIEAQQHLLQLTVWGIKQLQA-RVLAVERYLKD
QQLLGIWGCSGKLICTTAVPGNTS-WS--------NKS--LDKI---WN---NM---TWMEWEREIDNYTGLIYTLISES
QNQQEKNELELLKLDQWASLWNWFDITKWLWYIKIFIMIVGGLIGLRIVF-AILAIVNRVRQGYSPLSFQTRLP---AQ-
----RG-PDRPEGIEEE---GGERDR--DRSGPLVNGFLTLIWVDLRSLVLFSYHRLRDLLLIVTRIVELLGR-------
RG----WEVLKYWWNLLQ-YWIQELKNSAVSLLNSTAIVVAEGTDRVIEIAQRVY---RAF--LHVPRRIR---QGFER-
AL-L*-MGGRWSKSS-IFGWPAVRERIRRT----------DP------------AADGVGAVSRD-----LEKYGAITSN
-NTAANNADC------AWLEAQ---EEEE---VGFPVTPQVPLRPMTYKAAVDLSHFLKEKGGLEGLIYSQKRQDILDLW
IYHTQGYFPDCQNYTPGPGVRFPLTFGWCFKLVPVE-PEK--VEEANEGENNS-LLHPLSPHGMEDPEKEVLVWRFDSRL
AFHHMAREMHPEFY---------------------KNC*
>AB221005/B/US/1985/Ba_L
MGARASVLSGGELDRWEKIRLRPGGKKKYRLKHIVWASRELERFAVNPGLLETSEGCRQILGQLQPSLQTGSEELRSLYN
TVATLYCVHQKIEVKDTKEALDKIEEEQNK----CK-------KKA--Q-Q--------AA--A------------D---
------TGNSG------------Q--V---SQNFPIVQNL-QGQMVHQAIS-PRTLNAWVK-VIEEKAFSPEVIPMFSAL
SEGATPQDLNTMLNTVGGHQ-AAMQMLKEPINEEAARWDRLHPVQAGPVAPGQI-RDPRGSDIAGTTSTLQEQI-GWMTS
-NPPIPVGEIYKRWIILGLNKIVRMYSPTSILDIRQGPKEPFRDYVDRFYKTLRAEQASQEVKNWMTETLLVQNANPDCK
TILKALGPAATLEEMMTACQGVGGPSHKARILAEAMSQV---TNS-------ATIMMQKG-NF------R---N----QR
-KI-VKCFNCG-KEGHIARNCRAPRKRGCWKCGKEGHQMK-DC-T----ER---QANFL-GKIWPS-H-K-GRPGNFLQS
R---------PEPTAPPAP---------------PE-ESFRFG--EE------------T------------T-TPSQ--
K----Q--EL--ID-----K------ELY--------------------PLASLRSLFGNDPSSQ*PQITLWQRPLVTIK
IGGQLKEALLDTGADDTVLEE-MNLPGRWKPKMIGGIGGFIKVRQYDQILIEICGHKAIGTVLIGPTPVNIIGRNLLTQI
GCTLNFPISPIETVPVKLKPGMDGPKVKQWPLTEEKIKALMEICTEMEKEGKISKIGPENPYNTPVFAIKKK--DSTKWR
KLVDFRELNKKTQD-FWEVQLGI-HPAG-LKKKKSVTVLDVGDAYFSVPLDKEFRKYTAFTIPSINNETP----------
--------GIRYQYNVLPQGWKGSPAIFQSSMTRILE-PFRKQNPEIV-IYQYMDDLYVGS-DLEIGQHRTKIEELRQHL
LRWGFTTPDKKHQKEPPFLWMGYELHPDKWTVQPIVLPEKDSWTVNDIQKLVGKL------NWASQIYPGIKVKQLCRLL
RGTKALTEVIPLTKETELELAENREILKEPVHGVYYDPSKDLIAEIQKQGQGQWTYQIYQEPFKNLKTGKYARMRGAHTN
DVKQLTEAVQKITTESIVIWGK-TPKFKLPIQKETWETWWTEYWQATWIPEWEFVNTPPLVKLWYQLEKEPIIGAETFYV
DGAANRETKLGKAGYVTNRGRQKVVSLTDTTNQKTELQAIHLALQDSGLEVNIVTDSQYALGIIQAQPDKSESELVSQII
EQLIKKEKVYLAWVPAHKGIGGNEQVDKLVSTGIRKVLFLDGIDIAQEEHEKYHSNWRAMASDFNLPPVVAKEIVASCDK
CQL--KGEAMHGQVDCSPGIWQLDCTHLEGKIILVAVHVASGYIEAEVIPAETGQETAYFLLKLAGRWPVKTIHTDNGSN
FTSTTVKAACWWAGIKQEFGIPYNPQSQGVVESINKELKKIIGQVRDQAEHLKTAVQMAVFIHNFKRKGGIGGYSAGERI
VDII------ATDIQ----------------TKEL----QKQITKIQNFRVYYRDSRDPLWKGPAKLLWKGEGA-VVIQ-
-DNSDIKVVPRRKAKIIRDY-GKQMAGDDCVASRQD-E-D*---MENRWQVMIVWQVDRM---RIRAWKSLVK-HHMYIT
GKAKGWFYRHHYESTHPRIS-SEVHIPLRD-AE-L-VITTYWGLHTGERDWHLGQGVSIE-WRKKRYSTQVDPNLADQLI
HLYYFDCFSESAIRNAILGRIVSPRCEY-QAGHN-KVGSLQYLALAALV-------------TP-KKIR--------PPL
PSVTKLTEDRWNKPQKIKGHRGSHTMNGH*------------MEQAPEDQ----GPQREPHNEWTLELLEELKSEAVRHF
PRIWLHGLGQHIYETYGDTWAGVEAIIRILQQLLFIHFRIGCQHSRIGI--------IQQ-RR-----A-----RNG--A
SRS*ME-P----VDPKLEPWKHPGSQ------------------------PKTACTT-CYCKKCCFHCQVCFITKGLGIS
Y---GRRKR--RQRRR--A-PQDSQTHQVSLS-KQPTSQ------P-RG--D-PTGPEESKKK---VERE--TETD--PV
H*MAGGSGD-S--DE--ELLKTVRLIKFLYQSNPPPSL---E-G-T--RQARRNRRRR---WRERQ--RQIRFISERILG
TYLGRSAEPVPLQLPPLERLTLDCDEDCGTS-GT-Q-------GVGSPQILVE-SPTVLESGTKE*M-------------
QAL-----------QISAIVGLVV-AAIIAIVVWTIVFIEYRK-ILRQRKI----DRLIDRITERAEDSGNESD--GD-Q
EELSA----L--VEMG----------HHA---PWDV---ND---L*----E-----E----K--L-----WVTVYYGVPV
WKEATT-TLFCASDAKAYDTEVHNVWATHACVPTDPDPQEVKLE-NVT-ENFNMWKNKMVEQMHEDI-ISLWDQSLK-PC
VKLTPLCVTLNCT---K------------------------RG-----------------NDG-----------------
------------------GGEM---KNCSFNI-TTNIRG---KVQKEYA-LFYELDIVPIDNKND---------------
---------------------------------------------------------SYRLISCNTSVI-TQACPKVSFE
PIPIHYCAPAGFAILKC-K-D-N-KFNGKGP-CTNVSTVQCTH-GIRPVVSTQLLL-NGSLAEE--EVVIRSENFTNNAK
TIIVQL----NES--VVINCTRP--NNNTRK--SI--NI----GP--G--R---A-FYTT---------------GEIIG
DIRQAHCNL-SRAKWNDTLNKIVIKLRE------QF--GN------------KT----IVFK-H----S---------S-
---GGDPEI-VTHSFNCGGEFFYCNSTQLF--NSTW----N------------------VT-E-ESN-------N-T---
-VE---NNT----------IT----LPCRIKQIINMWQEVGRAMYAPPIRGQIRCSSNITGLLLTRDGGPED--------
-----------NKTEVFRPGGGDMRDNWRS----------ELYKYKVVKIEPLGVAPT--KAKRRVVQ-----REKRAV-
-GI-GAVFLGFLGAAGSTMGAASMTLTVQARL-LLSGIVQQQNNLLRAIEAQQHLLQLTVWGIKQLQA-RVLAVERYLRD
QQLLGIWGCSGKLICTTAVPWNAS-WS--------NKS--LNKI---WD---NM---TWMEWDREINNYTSIIYSLIEES
QNQQEKNEQELLELDKWASLWNWFDITKWLWYIKIFIMIVGGLIGLRIVF-SVLSIVNRVRQGYSPLSFQTHLP---AS-
----RG-PDRPGGIEEE---GGERDR--DRSGSLVNGFLALIWVDLRSLFLFSYHRLRDLLLIVTRIVELLGR-------
RG----WEVLKYWWSLLQ-YWSQELKNSAVSLLNTIAIAVAEGTDRVIEVLQRAV---RAI--LHIPRRIR---QGLER-
AL-L*-MGGKWSKSS-IVGWPAVRERMRRT----------EP------------AADGVGAASRD-----LEKHGAITSS
-NTAANNVDC------AWLEAH---EDEE---VGFPVRPQVPLRPMTHRAAVDLSHFLRKKGGLEGLIHSQKRQDILDLW
VYHTQGYFPDWQNYTPGPGTRFPLTFGWCFKLVPVE-PEK--VEEANEGENNC-LLHPMSLHGMEDPGKEVLVWKFDSTL
AFHHVARELHPEYY---------------------RDC*
>AB286955/B/JP/2004/DR6089
MGARASVLSGGELDRWEKIRLRPGGKKRYRLKHVVWASRELERFAVNPGLLETSEGCKQILVQLQPSLQTGSEELRSLYN
TIAVLYCVHQRIDVKDTKEALDKIEEEQNK----SK-------KKA--Q-Q--------AE--A------------A---
------TGNSS------------Q--V---SQNYPVVQNM-QGQMVHQPIS-PRTLNAWVK-VVEEKAFSPEVIPMFSAL
SEGATPADLNTMLNTVGGHQ-AAMQMLKETINEEAADWDRLHPVQAGPIAPGQM-REPRGSDIAGTTSTLQEQI-GWMTS
-NPPIPVGEIYKRWIILGLNKIVRMYSPTSILDIKQGPKEPFRDYVDRFYKVLRAEQASQEVKNWMTETLLVQNANPDCK
TILKALGPAATLEEMMTACQGVGGPGHKARVLAEAMSQM---TNS-------ATMMMQRG-NF------R---N----QR
-KP-IKCFNCG-KEGHTARNCRAPRKKGCWKCGKEGHQMK-DC-D----GR---QANFL-GKIWPS-H-K-GRPGNFLQS
R---------PEPTAP------------------PE-ESFRFG--EE------------T------------T-TPPQ--
K----Q--EP--ID-----K------DMY--------------------PLASLKSLFGNDPSSQ*PQITLWQRPLVTIK
VGGQLKEALLDTGADDTVLEE-INLPGRWKPKMIGGIGGFIKVRQYDQILVEICGHKAIGTVLVGPTPVNIIGRNLLTQI
GCTLNFPISPIETVPVKLKPGMDGPRVKQWPLTEEKIKALVEICTEMEKEGKISKIGPENPYNTPVFAIKKK--DSTKWR
KLVDFRELNKRTQD-FWEVQLGIPHPAG-LKKKKSVTVLDVGDAYFSVPLDKEFRKYTAFTIPSINNETP----------
--------GIRYQYNVLPQGWKGSPAIFQCSMTKILE-PFRKQNPEIV-IYQYMDDLYVGS-DLEIGQHRAKIEELRQHL
LRWGFTTPDKKHQKEPPFLWMGYELHPDKWTVQPIVLPEKDSWTVNDIQKLVGKL------NWASQIYPGIKVKQLCKLL
RGAKALTEVIQLTEEAELELVENREILKEPVHGVYYDPSKDLIAEIQKQGQGQWTYQIYQEPFKNLKTGKYAKTKGAHTN
DVKQLTEAVQKIATESIVIWGK-TPKFKLPIQKETWEAWWTEYWQATWIPEWEFVNTPPLVKLWYQLEKEPIAGAETFYV
DGAANRETKLGKAGYVTNQGRQKVVSLTDTTNQKTELQAIHLALQDSGLEVNIVTDSQYALGIIQAQPDKSESELVSQII
EQLIKKEKVYLAWVPAHKGIGGNEQVDKLVSSGIRKVLFLDGIDKAQEEHEKYHSNWRAMASDFNLPPIVAKEIVASCDK
CQL--KGEAMHGQVDCSPGIWQLDCTHLEGKIILVAVHVASGYIEAEVIPAETGQETAYFILKLAGRWPVTTIHTDNGTN
FTSTTVKAACWWAGVKQEFGVPYNPQSQGVVESMNKELKKIIGQVRDQAEHLKTAVQMAVFIHNFKRKGGIGGYSAGERI
IDII------ASDLQ----------------TKEL----QKQITKIQNFRVYYRDSRDPLWKGPAKLLWKGEGA-VVIQ-
-DNSDIKVVPRRKAKIIRDY-GKQMAGDDCVASRQD-E-D*---MENRWQVMIVWQVDRM---RINTWKSLVK-YHIHIS
KKAKGWLYRHHYESTNPRIS-SEVWIPLGE-AT-L-RITTYWGLHTGERDWHLGQGVSIE-WRKKKYRTQVTPDLADQLI
HLYYFDCFSESAIRKAIVGHIVSPSCEY-QAGHN-KVGSLQYLALTALI-------------RP-KRRR--------PPL
PSVTKLTEDRWNKPQKTKGRRE----NGHC------------MEQAPEDQ----GPQR-----WTLQLLEDLKSEAVRHF
PRPWLLNLGQYIYETYGDTWAGVEAIIRILQQLLFIHFRIGCQHSRIGV--------IRQ-RR-----A-----RNG--T
SRS*ME-P----VDPSLEPWKHPGSQ------------------------PKTACTK-CYCKKCCFHCQVCFITKGLGIS
Y---GRKKR--RQRRR--T-PQDSQTDQSSLS-KQPASQ------L-RG--D-PTGPKESKKK---VERE--TTTD--PY
D*MAGRSGD-S--DE--ELLKTVRLIKVLYQSNPPPSS---E-G-T--RQARRNRRRR---WRERQ--RQIHTISRWILS
THLGRSAEPVPLQLPPLERLTLACEEGCGTS-GT-Q-------GVGNPQVLVE-SPAVLESGTKE*M-------------
LPL-----------QILAIVALVV-VAIIAIVVWTIVFIEYRK-ILRQRRI----DRLIDRIRERAEDSGNESE--GD-Q
EEL------L--VEMG----------HDA---PWDA---ND---L*----A-----E----Q--L-----WVTVYYGVPV
WKEATT-TLFCASDAKAVETEVHNVWATHACVPTDPNPQEVVLE-NVT-ENFNMWKNDMVEQMQEDI-ISLWDQSLK-PC
VKLTPLCVTLNCT-DWNGRNGTMNTNGTM------------NTTGT--------------RNTT----------------
------------SSRWEMEGEI---KNCSFNV-TTSIRN---KMQKEYA-LFYKLDIMPIDNNNY---------------
---------------------------------------------------------SYTLINCNTSII-TQACPKVSFE
PIPIHYCTPAGFALLKC-N-D-K-KFNGTGS-CKNVSTVQCTH-GIRPVVSTQLLL-NGSLAEE--EIVIRSENLTDNAK
TIIVQL----NET--VVINCTRP--GNNTRR--SI--HI----GP--G--R---A-FYAT---------------GDIIG
DIRQAHCNL-SEASWNKTLKQIATKLRE------QF--VN------------KT----IIFS-Q----S---------S-
---GGDPEI-VMHSFNCGGEFFYCDTTQLF--NSAWFS--NNTGL--------------NY-N-NGN-------N-T---
-GGS---------------IT----LPCRIKQIVNRWQEVGKAMYAPPIRGNITCSSNITGLLLTRDGGNNV--------
----------TNESEIFRPGGGNMRDNWRS----------ELYKYKVVRIEPLGVAPT--RAKRGVVQ-----REKRAV-
-GI-GAMFLGFLGAAGSTMGAASLTLTVQARQ-LLSGIVQQQNNLLRAIEAQQHLLQLTVWGIKQLQA-RVLAVERYLKD
QQLLGIWGCSGRLICTTAVPWNAS-WS--------NKS--VDYI---WN---NM---TWMQWEKEIDNYTGLIYRLIEES
QAQQEKNEQDLLQLDTWASLWNWFSISNWLWYIKIFIMIVAGLVGLRIIF-AVISIVNRVRQGYSPLSFQTRLP---AQ-
----RG-PDRPEGIEEE---GGERDN--DRSIRLVDGFLALIWDDLRSLCLFSYHRLRDLLLLVKRVVELLGH-------
RG----WEILKYWWNLLQ-YWSQELKNSAVSLFNAIAIAVAEGTDRVIEGIQRIG---RGF--LHIPRRIR---QGLER-
AL-L*-MGGKWSKCS-MGGWAAVRDRMRRT------EPATEP------------AAVGVGATSRD-----LERHGAITSS
-NTAATNADC------AWLEAQ---EDEE---VGFPVKPQVPLRPMTYKAAVDLSHFLKEKGGLEGLIYSQKRQEILDLW
MYNTQGYFPDWQNYTPGPGVRYPLTFGWCFKLVPVD-PDQ--VEKANEGENNC-LLHPMAQHGMNDPEKEVLMWKFDSRL
AFHHVAREKHPEYY---------------------KDC*
>AB287363/B/JP/2005/DR6538
MGARASVLSGGELDKWEKIRLRPGGKKKYKLKHIVWASRELERFAVNPGLLETAEGCKQILGQLQPALQTGSEELKSLFN
TIAVLYCVHQKIAIQDTKEALEKIEEEQNK----SK-------KKA--Q-Q--------AA--A------------D---
------TGNSS------------Q--V---SQNYPIVQNL-QGQMVHQAIS-PRTLNAWVK-VVEEKAFSPEVIPMFSAL
SEGATPQDLNTMLNTVGGHQ-AAMQMLKETINEEAAEWDRLHPVHAGPIAPGQM-REPRGSDIAGTTSTLQEQI-GWMTN
-NPPIPVGEIYKRWIILGLNKIVRMYSPTSILDIRQGPKEPFRDYVDRFYKTLRAEQASQEVKNWMTETLLVQNANPDCK
TILKALGPAATLEEMMTACQGVGGPGHKARVLAEAMSQV---TNS-------ASIMVQRG-NF------R---N----QR
-KI-IKCFNCG-KEGHISKNCRAPRKKGCWKCGKEGHQMK-DC-T----ER---QANFL-GKIWPS-H-K-GRPGNFLQS
R---------PEPTAP------------------PE-ESFRFG--EE------------I------------T-TPSQ--
K----Q--EP--ID-----K------EMY--------------------PLASLRSLFGNDPSSQ*PQITLWQRPLVTIK
IGGQLKEALLDTGADDTVLEE-MNLPGKWKPKMIGGIGGFIKVRQYDQIPIEICGHKAIGTVLIGPTPVNIIGRNLLTQL
GCTLNFPISPIETVPVKLKPGMDGPKVKQWPLTEEKIKALVEICTEMEKEGKISKIGPENPYNTPVFAIKKK--DSTKWR
KLVDFRELNKRTQD-FWEVQLGIPHPAG-LKKKKSVTVLDVGDAYFSVPLDKDFRKYTAFTIPSVNNETP----------
--------GIRYQYNVLPQGWKGSPAIFQCSMTKILE-PFRKQNPEIV-IYQYMDDLYVGS-DLEIGQHRTKIEELRQHL
LGWGFTTPDKKHQKEPPFLWMGYELHPDKWTVQPIVLPEKDSWTVNDIQKLVGKL------NWASQIYAGIKVKQLCKLL
RGAKALTEIIVLTEEAELELAENREILKEPVHGAYYDPSKDLVAEVQKQGQGQWTYQIYQEPFKNLKTGKYARMKGAHTN
DVKQLTEAVQKIATESIVIWGK-TPKFKLPIQKETWEAWWMEYWQATWIPEWEFVNTPPLVKLWYQLEKEPIVGAETFYV
DGAASRETKLGKAGYVTDRGRQKVVHLADTTNQKTELQAIHLALQDSGLEVNIVTDSQYALGIIQAQPDKSESELVSQII
EQLIKKEKVYLAWVPAHKGIGGNEQVDKLVSAGIRKVLFLDGIDKAQEEHEKYHSNWRAMASDFNLPPVVAKEIVASCDK
CQI--KGEAMHGQVDCSPGIWQLDCTHLEGKIILVAVHVASGYIEAEVIPAETGQETAYFLLKLAGRWPVKTVHTDNGSN
FTSTTVKAACWWAGIKQEFGIPYNPQSQGVVESMNKELKKIIGQVRDQAEHLKTAVQMAVFIHNFKRKGGIGGYSAGERI
VDII------ATDIQ----------------TKEL----QKQITKIQNFRVYYRDSREPLWKGPAKLLWKGEGA-VVIQ-
-DNSDIKVVPRRKVKIIRDY-GKQMAGDDCVASRQD-E-D*---MENRWQVMIVWQVDRM---RIRTWKSLVK-YHMYVS
RKTERWVYRHHYESTHPKIS-SEVHIPLGD-DK-L-VITTYWGLHTGERDWHLGQGVSIE-WRKRRYSTQVDPNLADQLI
HLYYFECFSEAAIRHTILGRIVSPRCEY-QAGHT-KVGSLQYLALAALI-------------KP-KKIK--------PPL
PSVAKLTEDRWNKPQKTKGHRGSHTMNGH*------------MEQAPEDQ----GTQREPYNEWTLELLEELKREAVRHF
PRPWLHSLGQHIYETYGDTWAGVEAIIRILQQLLFIHFRIGCQHSRIGI--------IPQ-RR-----A--R--RNG--A
SRS*ME-P----VDPRLEPWEHPGSQ------------------------PRTACNN-CYCKKCCFHCQVCFTKKGLGIS
Y---GRKKR--RQRRG--P-PQGSQTHQVSLP-KQPLSQ------S-RG--DHPTGPTESKKK---VERE--AETD--PE
Y*MAGRSGD-S--DE--DLLKAVRLIKFLYQSNPYPSL---E-GTT--RQARRNRRRR---WRERQ--RQIRSISERILC
TYLERPAEPVPLQLPPLERLSLDCSEDCGTS-GT-Q-------GVGSPQILVE-SPAILESGTKE*M-------------
QLL-----------EISAIVALVV-VTIIAIIVWTIVFIEYRK-ILRQRKI----DRLIDRITERAEDSGNESE--GD-Q
EELSA----L--MEMG----------HHA---PWDV---ND---L*----A-----E----Q--L-----WVTVYYGVPV
WKEAET-TLFCASDAKTYDTEAHSVWATHACVPTEPNPQEVVLE-NVT-ENFNMGKNKMVEQMHEDI-ISIWDQSLK-PC
VKLTPLCVTLNCT-DEILNSTETN-----------------NRTNT--------------STTS----------------
---------------VPDREPM---KNCSFDV-TTSLRD---KITKEYA-LFYRPDVVPIDQTNNTYNNTYS--------
---------------------------------------------------------TYRLIHCNTSVI-TQACPKMSFE
PIPIHYCAPAGFAILKC-N-N-N-SFNGTGP-CTNVSTVQCTH-GIKPVVSTQLLL-NGSLAEK--EVVIRSENFTNNAK
TIIVQL----KDP--VEINCTRP--GYNTIK--RV--SI----GPGRG--R---A-IVAT---------------KKIEG
DTKKAYCTL-NKTQWNDTLRQVAEKLRE------QF--GN------------KT----IVFN-Q----S---------S-
---GGDPEI-VMHSFTCGGEFFYCNSTQLF--NSTW----HGN----------------IS-N-VSN-------N-I---
-GK---NSN----------IT----LPCRIRQIVNMWQTVGKAMYAPPISGYIKCTSNITGLLLTRDGGKGN--------
----------NTDTEVFRPGGGDMRDNWRS----------ELYKYKVVKIEPLGIAPT--KARRRVVQ-----REKRAV-
--I-GAMFLGFLGAAGSTMGAASVTLTVQARQ-LLSGIVQQQNNLLKAIEAQQHLLQLTVWGIKQLQA-RVLAMERYLRD
QQLLGIWGCSGKLICTTAVPWNTS-WS--------NKS--LGDI---WD---NM---TWMQWEREIDNYTNLIYTLLEES
QNQQEKNEQELLELDKWASLWNWFDITRWLWYIKIFIMIVGGLIGLRIVF-VILSIVNRVRQGYSPLSLQTLIP---VS-
----RGPPDRPDGIEEE---GGERGR--DRSGVLVNGFFALIWNDLRSLCLFSYRHLRDFLLIAARIVELLGR-------
RG----WEALKYWWNLLQ-YWSQELKSSAINLLNTTAIAVAEGTDRVIEVVQRAG---RAI--LHIPRRIR---QGLER-
IL-L*-MGGKWSKSK-LGGWPTIRERMRRT----------EP------------AADGVGAVSRD-----LEKYGAITSS
-NTAANNADC------AWLEAQ---EEEE---VGFPVRPQVPLRPMTFKEAFDLSHFLKEKGGLEGLIYSQKRQEILDLW
VYHTQGIFPDWHNYTPGPGIRFPLTFGWCFKLVPME-PEQ--VEEANKGENNC-LLHPMSLHGMEDPEREVLVWKFDSSL
ALHHRAREQHPEFY---------------------KDC*
>AB287364/B/JP/2005/DR6737
MGARASVLSGGELDKWEKIRLRPGGKKKYQLKHIVWASRELERFAVNPGLLETSEGCRQILGQLQSSLQTGSEELKSLYN
TIAVLYCVHQRIEIKDTKEALDKIEEEQNK----SK-------KKA--Q-Q--------EA--A------------S---
------SGSSS------------Q--V---SQNYPIVQNI-QGQMVHQPIS-PRTLNAWVK-VVEEKAFSPEVIPMFSAL
SEGATPSDLNTMLNTVGGHQ-AAMQMLKETINEEAADWDRLHPVHAGPVAPGQM-REPRGSDIAGTTSTLQEQI-GWMTS
-NPPIPVGEIYKRWIILGLNKIVRMYSPTSILDIKQGPKEPFRDYVDRFYKVLRAEQASQEVKNWMTETLLVQNANPDCK
TILKALGPAATLEEMMTACQGVGGPSHKARVLAEAMSQV---TNSA------SAMMMQRG-NF------R---N----QR
-KI-IKCFNCG-KEGHLARNCRAPRKKGCWKCGKEGHQMK-DC-T----EK---QANFL-GRIWPS-H-K-GRPGNFLQS
R---------PEPSAP------------------PE-ESFRFG--EE------------T------------T-TPPQ--
R----Q--EP--MD-----K------EMY--------------------PLASLKSLFGNDPSSQ*PQITLWQRPLVTIK
VGGQLKEALLDTGADDTVLEE-IDLPGRWKPKMIGGIGGFIKVRQYDQILVEICGHRAIGTVLVGPTPVNIIGRNLLTQI
GCTLNFPISPIETVPVKLKPGMDGPKVKQWPLTEEKIKALVEICTEMEKEGKISKIGPENPYNTPVFAIKKK--DSTKWR
KLVDFRELNKRTQD-FWEVQLGIPHPAG-LKKKKSVTVLDVGDAYFSVPLDKEFRKYTAFTIPSVNNETP----------
--------GIRYQYNVLPQGWKGSPAIFQCSMTKILE-PFRKQNPEIV-IYQYMDDLYVGS-DLEIGQHRTKIEELRQHL
LKWGFTTPDKKHQKEPPFLWMGYELHPDKWTVQPIVLSEKDSWTVNDIQKLVGKL------NWASQIYPGIKVRQLCKLL
RGAKALTEVVPLTAEAELELAENREILKEPVHGVYYDPSKDLIAEIQKQGQGQWTYQLYQEPFKNLKTGKYARTKGAHTN
DVRQLTEAVQKIATESIVIWGK-TPKFKLPIQKETWEAWWTEYWQATWIPEWEFVNTPPLVKLWYQLETEPIAEAETFYV
DGAANRETKLGKAGYVTNKGKQKVVSLTDTTNQKAELEAIHLALQDSGLQVNIVTDSQYALGIIQAQPDKSESELVSQII
EELIKKEKIYLAWVPAHKGIGGNEQVDKLVSSGIRKVLFLDGIDKAQEEHEKYHSNWRAMASDFNLPPIVAKEIVASCDK
CQL--KGEAMHGQVDCSPGIWQLDCTHLEGKIILVAVHVASGYIEAEVIPAETGQETAYFVLKLAGRWPVTTIHTDNGTN
FTSAAVKAACWWAGVKQEFGIPYNPQSQGVVESMNKELKKIIGQVRDQAEHLKTAVQMAVLIHNFKRKGGIGGYSAGERI
VDMI------ASDLQ----------------TKEL----QKQITKIQNFRVYYRDSRDPLWKGPAKLLWKGEGA-VVIQ-
-DNSDIKVVPRRKAKIIRDY-GKQMAGDDCVASRQD-E-D*---MENRWQVMIVWQVDRM---RINTWKSLVK-HHIHIS
KKAKGWLYRHHYESTNPRIS-SEVHIPLGN-DK-L-MITTYWGLHTGERDWHLGQGVSIE-WRKERYRTQVTPDLADQLI
HLYYFDCFSDSAIRNAILGHIVSPRCEY-QAGHN-KVGSLQYLALTALI-------------RP-KRRK--------PPL
PSVTKLTEDRWNKPQKTKGHRGSHTLNGH*------------MEQAPEDQ----GPQREPYTQWTLELLEELKSEAVRHF
PRVWLHGLGQYIYETYGDTWPGVEALVRILQQLLFIHFRIGCRHSRIGI--------TPQ-RR-----A-----RNG--A
SRS*ME-P----VDPRLEPWKHPGSQ------------------------PKTACTK-CYCKKCCFHCQVCFMKKALGIS
Y---GRKKR--RQRRR--T-PQDSQNHQVPLP-KQPASQ------P-RG--D-PTGPKESKKK---VERE--TEAD--PD
SLMAGRSGD-R--DE--ELLRTVRIIKFLYQSNPPPNP---E-G-T--RQARRNRRRR---WRERQ--RQIRTVCGWLLS
DFLDRPEEPVPLQLPPLERLTLDCSEDCGTS-GT-Q-------GVGTPQVLVE-SPAVLDSGTKE*M-------------
QAL-----------YIVSIVALVV-AALLAIVVWSIVFIEYRR-ILRQRKI----DRLIDRIRERAEDSGNESE--GD-Q
EELSI----L--VDMG----------HDA---PWDV---DD---L*----K-----E----Q--L-----WVTVYYGVPV
WKEATT-TLFCASDAKSYDTEAHNVWATHACVPTDPNPQEMLLV-NVT-ENFNMWKNNMVDQMHEDV-ISLWDQSLK-PC
VKLTPLCVTLNCT-DPQTNT---------------------TGANT--------------TGTTG---------------
------------NNTTISNGEM---KNCSFNI-TTNMSN---KVKKEYA-LFYTLDIVPIDDNNITST------------
---------------------------------------------------------SYRLISCNTSVV-TQACPKISFE
PIPIHYCAPAGFAILKC-N-D-K-KFNGTGP-CRNVSTVQCTH-GIKPVVSTQLLL-NGSLAEE--EVIIRSENFTDNAK
NIIVQL----NKT--VVINCTRP--NINRRK--GL--RI----GP--G--R---A-FFTT---------------GNIKG
DIKQAYCNI-SKTDWNNTLILIVKKLRE------QY--EN------------KT----IVFK-Q----S---------S-
---GGDLEI-TMHSFNCGGEFFYCNTTKLF--NSTWIW--N-------------------K-T-NG--------D-TR--
------NDI----------IR----FQCRIKQIINMWQEVGRAMYAPPIEGLIRCSSNITGLILTRDGGNSK--------
-----------NDTETFRPAGGNMKDNWRS----------ELYKYKVVQVEPLGIAPT--RAKRRVVQ-----REKRAV-
-GL-GALFLGFLGAAGSTMGAASLTLTVQARQ-LLSGIVQQQNNLLRAIEAQQHLLQLTVWGIKQLQA-RILAVERYLKD
QQLLGIWGCSGKLICTTAVPWNTS-WS--------NKT--QEEI---WG---NM---TWMQWEKEIDNYTGIIYRLIEKS
QNQQEKNEQDLLELDKWASLWSWFDITNWLWYIKIFIMIVGGLIGLRIIF-TVLSIVNRVRQGYSPLSFQTRLP---TQ-
----RG-PDRPEGIEEE---GGERDR--GRSGQFVDGFLAIFWIDLRNLCLFSYHRLRDLLLIVARIVELLGR-------
RG----WELLKYWWNLLQ-YWIQELKNSAVSLFNATAIAVAGGTDRILEGLQRAF---RAI--LHIPRRIR---QGFER-
AL-I*-MGNKWSK---KAGWSDIRERMRRT--PAAEGVRAEP------------AAAGVGAASRD-----LDRYGALTTS
-NTAANNADC------AWLEAQ---EDEE---VGFPVRPQVPLRPMTFKGAFDLSFFLKENGGLDGLIYSQKRQEILDLW
VYHTQGYFPDWQNYTPGPGTRFPLTFGWCFKLVPVE-PEK--VEEANQGENNC-LLHPMSQHGMDDPEREVLQWKFDSSL
ARRHVARELHPEYY---------------------KD-*
>AB287366/B/JP/2005/DR7060
MGARASILSGGELDRWEKIRLRPGGKKKYKLKHLVWASRELERFAVNPGLLETTEGCRQILGQLQPSLQTGSEELKSLYN
AVAVLYCVHQRIEVKDTKEALDKIEEEQNK----SK-------KKA--Q-Q--------AAA-A------------D---
------TGNSS------------Q--V---SQNYPIVQNM-QGQMVHQPIS-PRTLNAWVK-VVEEKAFSPEVIPMFTAL
SEGATPQDLNTMLNTVGGHQ-AAMQMLKETINEEASDWDRLHPPQAGPIAPGQI-REPRGSDIAGTTSTLQEQV-TWMTS
-NPPIPVGEIYKRWIILGLNKIVRMYSPTSILDIRQGPKEPFRDYVDRFYKTLRAEQASQEVKNWMTETLLVQNANPDCK
TILKALGPGATLEEMMTACQGVGGPSHKARVLAEAMSQA---TNT-------TAIMMQRD-KF------G---N----QR
-KP-VKCFNCG-KVGHIAKNCRAPRKKGCWKCGREGHQMK-DC-T----DK---QANFL-GKIWPS-H-K-GRPGNFLQS
R---------PEPTAP------------------PE-ESFRFG--EE------------T------------T-TPSQ--
K----Q--EP--IE-----K------ELY--------------------PLASLRSLFGSDPSSQ*PQITLWQRPLVTIR
IGGQLKEALLDTGADDTVLEE-MNLPGRWKPKMIGGIGGFIKVRQYDQIPIEICGKKTIGTVLIGPTPVNIIGRNLLTQL
GCTLNFPISPIETVPVKLKPGMDGPKVKQWPLTEEKIKALVEICTEMEKEGKISKIGPENPYNTPVFAIKKK--DSTKWR
KLVDFRELNKRTQD-FWEVQLGIPHPAG-LKKKKSVTVLDVGDAYFSVPLDEDFRKYTAFTIPSINNETP----------
--------GLRYQYNVLPQGWKGSPAIFQSSMTKILE-PFRKQNPDIV-IYQYMDDLYVGS-DLEIEQHRTKIEELRQHL
LGWGFTTPDKKHQKEPPFLWMGYELHPDKWTVQPIELPEKDSWTVNDIQKLVGKL------NWASQIYPGIKVKHLCKLL
RGTKALTEVVPLTKEAELELAENREILREPVHGVYYDPSKDLIAEVQKQENGQWTYQIYQEPFKNLKTGKYARMRGTHTN
DVKQLTEAVQKIAKESIVIWGK-TPKFKLPIQKETWEAWWMEYWQATWIPEWEFVNTPPLVKLWYQLEKEPIVGAETFYV
DGAANRESKLGKAGYVTDRGRQKVVPLTDTTNQKTELQAIYLALQDSGLEVNIVTDSQYALGIIQAQPDKSESELVSQII
EQLIKKEKVYLAWVPAHKGIGGNEQVDKLVSSGIRKVLFLDGIDKAQEEHEKYHSNWRAMVSDFNLPPVVAKEIVASCDK
CQL--KGEAMHGQVDCSPGIWQLDCTHLEGKIILVAVHVASGYIEAEVIPAETGQETAYFLLKLAGRWPVKTIHTDNGSN
FTSAAVKAACWWAGVKQEFGIPYNPQSQGVVESMNKELKKIIGQVRDQAEHLKTAVQMAVFIHNFKRKGGIGGYSAGERI
IDMI------ATDIQ----------------TKEL----QKQITKIQNFRVYYRDSRDPLWKGPAKLLWKGEGA-VVIQ-
-DNSDIKVVPRRKAKIIRDY-GKQMAGDDCVASRQD-E-D*---MENRWQVMIVWQVDRM---RIRTWKSLVK-HHMYIS
GKAKKWSYKHHYESSNPRVN-SEVHIPLGD-AK-L-VVTTYWGLHTGERDWHLGQGVSIE-WRERRYRTQVTPDLADQLI
HLYYFDCFSDSAIRKALLGHRVSPRCDY-QAGHN-KVGTLQYLALTTLV-------------AP-KRRK--------PPL
PSVAKLTEHRWNKPQKTKGHRGSHTMNGH*------------MEQAPEDQ----GPQREPYNEWTLELLEELKREAVRHF
PRAWLHSLGQYIYETYGDTWTGVEAIIRTLQQLLFVHFRIGCRHSRIGI--------LQQ-RR-----T-----RNG--A
SRP*ME-P----VDPSLEPWKHPGSQ------------------------PKTACNN-CYCKKCCYHCQVCFLSKALGIS
H---GRKKR--RQRRR--P-PKSGQTHQVPLS-EQPTSQ------L-RG--D-PTGPKEPEKK---VERE--TEAH--QG
D*MAGRSGD-S--DE--DLLKAVRLIKFLYQSNPPPSS---E-G-T--RQARRNRRRR---WRERQ--RHIRAISDWILT
THLGGPVEPVPLQLPPLERLTLDCNEDSGTS-GT-Q-------GVGSPQILVE-SPAVLESGTKE*M-------------
SQL-----------YILTIVAFVV-VTIIAIAVWTVVFLEYRK-ILRERKI----DRLIDRITERAEDSGNESE--GD-Q
EELSA----L--VEMG----------HHA---PWDV---DD---L*----A-----E----Q--L-----WVTVYYGVPV
WKEATT-TLFCASDAKAYDTEVHNVWATHACVPTDPNPQEVLLE-NVT-ENFNMWKNNMVEQMHEDV-ISLWDQSLK-PC
VKLTPLCVTLNCT-DYNVT----------------------NTNST--------------TTNS----------------
-------------SNLKEKGEI---KNCTFNV-TTMIEN---KQKKEYA-LFYKLDIAPVGGDNT---------------
---------------------------------------------------------SYALINCNTSTI-TQACPKVSFE
PIPIHYCTPAGFALLKC-K-D-K-NFNGSGP-CTNVSTVQCTH-GIRPVVSTQLLL-NGSIAED--EIVVRSENFSDNAK
TIIVQL----NRT--IHINCTRP--NNNTRK--SI--HI----GP--G--R---A-FYAT---------------GDIIG
NIRQAHCNL-SRTDWNNTLKQIAEKLKE------QF-GEN------------KT----IKFE-P----S---------S-
---GGDPEI-TMHSFNCGGEFFYCNTTGLF--N--------------------------DS-M-LN--------D-T---
-TE---GNN----------LT----LPCRIKQIINRWQEVGKAMYAPPIQGQIRCSSNITGLLLTRDGGNVA--------
----------TNNTETFRPGGGNMKDNWRS----------ELYKYKVVKIEPLGVAPT--KARRRVVQ-----REKRAV-
-GL-GAMFLGFLGAAGSTMGAASMALTVQARQ-LLSGIVQQQNNLLKAIEAQQHMLQLTVWGIKQLQA-RVLAIERYLKD
QQLLGIWGCSGKLICTTTVPWNTS-WS--------NKT--YEKI---WN---NM---TWMQWEREIDNYTGLIYTLIEEA
QNQQEKNEQELLELDKWDNLWSWFSITQWLWYIKIFIMIVGGLIGLRIVF-AVLSIVNRVRQGYSPLSFQTHLP---AP-
----RG-PDRPEGTGEE---GGERDR--GTSGRLVTGFLPLIWEDLLSLCLFSYHRLRDLLLIVTRILELLGR-------
RG----WEVLKYWWNLLQ-YWSQELKNSAVSLYNAIAIAVAEGTDRIIEVGQRIW---RAF--LHIPRRIR---QGFER-
AL-L*-MGGKWSK----RGWDDVRERMRRAEPARERRRRAEP------------AADGVGAASQD-----LARHGALTSS
-NTAATNADC------AWLEAQ---EDED---VGFPVRPQVPLRPMTYKGAVDLSHFLKEKGGLEGLVYSQKRQDILDLW
VYHTQGYFPDWQNYTPGPGTRYPLTFGWCFKLVPVE-PDK--VEEVTEGEDNV-LLHPINLHGMDDPEGEVLIWKFDSRL
AFHHIARELHPEYY---------------------KD-*
>AB287369/B/JP/1999/DR1348
MGARASVLSAGELDRWERIRLRPGGKKKYRLKHIVWASRELERFAVNPGLLESSEGCRQILGQLQPSLQTGSEELRSLYN
TVATLYCVHQKIEVKDTKEALDRIEEEQNK----SK-------KKA--Q-Q--------AA--A------------D---
------TKNSNQ-----------Q--V---SQNYPIVQNL-QGQMVHQPIS-PRTLNAWVK-VVEEKAFSPEVIPMFSAL
SEGATPQDLNTMLNTVGGHQ-AAMQMLKETINEEAAEWDRLHPVHAGPIAPGQM-REPRGSDIAGTTSTLQEQI-GWMTN
-NPAIPVGEIYKRWIILGLNKIVRMYSPTSILDIRQGPKEPFRDYVDRFYKTLRAEQASQDVKNWMTETLLVQNSNPDCK
TILKALGPAATLEEMMTACQGVGGPGHKARILAEAMSQV---TNS-------ATIMMQRG-NF------R---N----QR
-KI-VKCFNCG-REGHIARNCKAPRKRGCWKCGQEGHQMK-DC-T----ER---QANFL-GKVWPS-H-K-GRPGNFLQS
R---------PEPTAPPAP---------------PE-ESFRFG--EA------------A------------A-APPL--
K----Q--ES--ID-----K------ELY--------------------PLSSLKSLFGNDPSSQ*PQITLWQRPIVTIK
IGGQLKEALLDTGADDTVLEE-MNLPGRWKPKMIVGIGGFVKVRQYDQVPIEICGHKIEGTVLIGPTPANIIGRNLMTQL
GCTLNFPISSIETVPVKLKPGMDGPKVKQWPLTEEKIKALTEICTELEKDGKISKIGPENPYNTPVFAIKKK--NSTKWR
KLVDFRELNKRTQD-FWEVQLGIPHPAG-LEKKKSVTVLDVGDAYFSVPLDEDFRKYTAFTIPSVNNKTP----------
--------GIRYQYNVLPQGWKGSPAIFQYSMTKILE-PFREQNPNII-IYQYMDDLYVGS-DLEIGQHRTKIEELREHL
WKWGFYTPDKKHQKEPPFLWMGYELHPDKWTVQPIVLPEKDSWTVNDIQKLVGKL------NWASQIYAGIKVRQLCKLI
RGAKTLTEVVPLTEEAELELAENREILKEPVHGVYYDPSKDLIAEIQKQGQSQWTYQIYQEPFKNLRTGKYAKMRGTHTN
DVRQLTEAVQKIATESIVIWGK-TPKFKLPIQKETWEAWWTEYWQATWIPEWEFVNTPPLVKLWYQLEKEPIVGAETFYV
DGAANRETKLGKAGYVTDRGKQKVVSLTDTTNQKTELQAIYLALQDSGSEVNIVTDSQYALGIIQAQPDKSESELVSQII
EQLINKERVYLAWVPAHKGIGGNEQVDKLVSAGIRRVLFLDGIDRAQEEHEKYHNNWRAMASDFNLPPIVAKEIVASCDK
CQL--KGEAMHGQVDCSPGIWQLDCTHLEGKVILVAVHVASGYIEAEVIPAETGQETAYFLLKLAGRWPVKTIHTDNGSN
FTSATVKAACWWAGIKQEFGIPYNPQSQGVVESMNKELKKIIGQVRDQAEHLKTAVQMAVFIHNFKRKGGIGGYSAGERI
VDII------ATDIQ----------------TKEL----QKQISKIQNFRVYYRDNRDPLWKGPAKLLWKGEGA-VVIQ-
-ENSEIKVVPRRKAKIIRDY-GKQMAGDDCVAGRQD-E-DQ---MENRWQVMIVWQVDRM---RIRTWNSLVK-HHMYIS
KKAEGWVYKHHYESTNPRVS-SEVHIPLGD-AS-L-IITTYWGLHTGERDWHLGQGVSIE-WREKRYSTQVDPGLADQLI
HLYYFDCFSESAIRNAILGHRVRPRCEY-QAGHN-RVGSLQYLALKALV-------------KP-KKAK--------PPL
PSVTKLTEHRWNKPQRTKGHRGSHTMNGH*------------MEQAPENQ----GPQREPYNEWTLELLEELKNEAVRHF
PNVWLHGLGQHIYETYGDTWEGVEALIRIMQQLLFIHFRIGCQHSRIGI--------IRQ-RR-----A-----RNG--A
SRS*ME-P----VDPRLEPWKHPGSQ------------------------PKTACTN-CYCKKCCLHCQVCFLTKGLGIS
Y---GRKKR--RQRRR--A-PPDRQTHQAPLS-KQPASQ------P-RG--D-PTGPKESEKK---VERE--TETH--PE
S*MAGRSGD-S--DE--ELLRTVRLIKRLYQSNPPPNP---E-G-T--RQARRNRRRR---WREKQ--RHIRNLSEWLLS
TYLGRSTEPVPLQLPPLERLTLDCSEDCGTS-GT-Q-------GVGNPQILVE-SPAVLESGTKE*M-------------
QPL-----------IILSIVALVV-VAIIAIIVWTIVFIEYRK-ILRQRKI----DRIIERIRERAEDSGNESE--GD-Q
EELSA----L--VEVGHHAPEG----HDA---PWNV---DD---L*----A-----E----Q--L-----WVTVYYGVPV
WRDANT-TLFCASDAKAYATEVHNVWATHACVPIDPDPQEIVLE-NVT-ENFNMWKNNMVEQMHEDV-ISLWDQSLK-PC
VKLTPLCVTLECT-DCTKNVTCNR-----------------NATNT--------------TINTNMGE------------
-------------WAKIKDGEI---KNCSFNI-TTNIRD---KVQKNYA-LFYDLDVVPIREGNDT--------------
---------------------------------------------------------RYRMTNCNTSII-TQACPKVSFE
PIPIHYCAPAGFAILKC-K-D-K-QFNGTGP-CKNVSTVQCTH-GIRPVVSTQLLL-NGSLSEG--EVVIRSENFTDNAK
TIIVQL----NET--VEINCTRP--NNNTRK--GI--HM----GP--G--K-----FYTT---------------GEIIG
DIRQAHCNI-SREKWNNTLQQVAKKLRE------QF--NK------------TT----IVFT-S----S---------S-
---GGDPEI-VMHSFNCGGEFFYCNSTPLF--SSNWTR--NTTTGSWI-----------GR-Y-ESN-------E-T---
-DA----------------IT----LICRIKQIINMWQGVGKAMYAPPISGPIRCSSNITGLLLTRDGGSSN--------
----------NNETETFRPLGGNMKDNWRS----------ELYKYKVVGIEPLGVAPT--KARRRVVQ-----REKRAV-
-GL-GAMFLGFLGAAGSTMGAASMALTVQARQ-LLAGIVQQQNNLLRAIEAQQHLLQLTVWGIKQLQA-RVLAVERYLKD
QQLLGIWGCSGKLICTTSVPWNDT-WS--------NKT--LNTI---WD---NM---TWMEWDREIENYTKEIYILLEES
QKQQEKNEQELLALDQWANLWNWFDISNWLWYIRIFIMIVGGLIGLRIVF-AVLSIVNRVRQGYSPLSFQTRLP---TQ-
----RG-PDRPEGIGEE---GGERNR--DTSGILVNGFLALIWDDLRSLCLFSYHRLRDLLLIVARIVELLGR-------
RG----WEILKYWWNLLQ-YWSQELKNSAVSLLNATAIAVGEGTDRVIEIAQRVL---RAF--IHIPRRIR---QGFER-
AL-I*-MGGKWSK---LAGWRRVRERMERT----------EP------------AAVGVGAVSRD-----LEKHGAITSS
-NT--NNAAC------AWVEAQ---ARGR---VGFPVTPQVPLRPMTYKGAFDLSHFLREKGGLEGLVWSQKRQDILDLW
IYHTQGYFPDWQNYTPGPGTRFPLTFGWCFKLVPVE-PEK--VEEANEGENNT-LLHPMSQHGMDDPEKEVLVWKFDSRL
AFHHMARELHPEYY---------------------KN-*
>AB289587/B/JP/2000/DR2508
MGARASVLSGGKLDAWERIRLRPGGKKKYHLKHIVWASRELERFAVNPGLLETAEGCRQILQQLQPSLQTGSEELKSLFN
TIAVLYCVHQRIEIKDTKEALDKIEEEQNK----SK-------KIA--Q-Q--------AA--A------------D---
------TGNSSS-----------Q--I---SQNYPIVQNL-QGQMVHQPIS-PRTLNAWVK-VVEEKAFSPEVIPMFSAL
SEGATPQDLNTMLNTVGGHQ-AAMQMLKEAINEEAAEWDRLHPPQAGPIAPGQI-REPRGSDIAGTTSTLQEQI-TWMTS
-NPPIPVGEIYKRWIILGLNKIVRMYSPSSILDIKQGPKEPFRDYVDRFYKTLRAEQASQEVKNWMTETLLVQNANPDCK
TILKALGPAATLEEMMTACQGVGGPGHKARVLAEAMSQI---TPP-------HTIMMQRG-NF------R---N----QR
-KI-VKCFNCG-KEGHIAKNCRAPRKKGCWKCGKEGHQMR-DC-T----ER---QVNFL-GKIWPS-H-K-GRPGNFLQS
SP-----ESRPEPTAP------------------PE-ESFRFG--EE------------T--------------TPSQ--
K----Q--KQEQTD-----Q------GLY--------------------PLASLRSLFGNDPSSQ*PQITLWQRPIVTIK
IGGQLREALLDTGADDTVLEE-INLPGKWKPKIIGGIGGLIKVRQYDNIPIEICGHKVIGSVLVGPTPTNIIGRSLMTQL
GCTLNFPISPIETVPVKLKPGMDGPRVKQWPLTEEKIKALIEICTELEKEGKISKIGPENPYNTPIFAIKKK--NSTRWR
KLMDFRELNKRTQD-FWEVQLGIPHPAG-LQKKNSVTVLDVGDAYFSVPLDEEFRKYTAFTIPSRNNETP----------
--------GIRYQYNVLPQGWKGSPAIFQSSMTKILE-PFRKQNPDIV-IYQYMDDLYVGS-DLEIGQHRTKIEELREHL
LRWGFFTPDQKHQKEPPFHWMGYELHPDKWTVQPIKLPEKDSWTVNDIQKLVGKL------NWASQIYPGIKVKQLCKLL
RGNKSLTEVVPLTEEAELELAENREILKEPVHGVYYDPSKDLIAEIQKQGNGQWTYQIYQEPFKNLKTGKYARTKGAHTN
DVKQLTEAVQKIATESIVIWGK-TPKFRLPIQKETWETWWVEYWQATWIPEWEFVNTPPLVKLWYQLEKEPIVGAETFYV
DGAANRETKLGKAGYVTDRGRQKAVSLTDTTNQKTELQAIHLALQDSGLEVNIVTDSQYALGIIQAHPDKSESELVSQII
EQLINKEKVYLAWVPAHKGIGGNEQVDKLVSAGIRKVLFLDGIDKAQEEHEKYHNNWKAMASDFNLPPIVAKEIVASCDK
CQL--KGEAMHGQVDCSPGIWQLDCTHLEGKIILVAVHVASGYIEAEVIPAETGQETAYFILKLAGRWPVKTIHTDNGSN
FTSAVVKAACWWAGIKQEFGIPYNPQSQGVVESMNKELKKIIEQVRDQAEHLKTAVQMAVFIHNFKRKGGIGGYSAGERI
IDII------ASDIQ----------------TKEL----QKQVSKIQNFRVYYRDSRDPLWKGPAKLLWKGEGA-VVIQ-
-DNSDIKVVPRRKAKIIRDY-GKQMAGDDCVASRQD-E-D*---MENRWQVMIVWQVDRM---RIKTWKSLVK-HHIYIS
KKAKGWVYRHHFENPHPKIS-SEVHIPLGD-AK-L-VVITYWGLHTGERDWHLGQGVSIE-WRKDRYRTQVDPDLADQLI
HLYYFDCFSESAIRNIILGHRVSPRCEY-QTGHN-KVGSLQYLALTTLI-------------TP-KKIK--------PPL
PSVKKLTEDRWNKPQKTKDHRGSHTMNWH*------------MEQAPEDQ----GPQREPYNELALELLEELKREAVRHF
PRIWLQNLGQYIYETYGDTWAGVEAIIRTLQQMLFIHFRIGCRHSRIGI--------TRQ-RR-----A-----RNG--A
SRS*ME-P----VDPRLEPWKHPGSQ------------------------PKTACNK-CYCKKCCLHCQVCFLKKGLGIS
Y---GRKKR--RQRRR--P-PPDNQTHQVSLS-KQPTSQ------P-RG--D-PTGPKEQEKK---VETE--AEPH--QR
D*MAGRRGD-S--DE--DLLRTIRLIKFLYQSNPPPSP---E-G-T--RQARRNRRRR---WRQRQ--SHINAISAWILS
TRLGRPEEPVPLQLPPLERLTLDSSEDCGTP-GT-Q-------GVGSPQLLLE-SPAVLEPGTKE*M-------------
QSL-----------ETLGIVALVV-AFILAIIVWTIVFIEYRK-IRKQKRI----DRLIQRISERAEDSGNESE--GD-E
EALAA----L--VGMG----------HLA---PWDV---DD---L*----K-----E----Q--T-----WVTIYYGVPV
WKEATT-TLFCASDAKAYEQEAHNVWATHACVPTDPNPQEVILE-NVT-ENFNMWQNNMVEQMHEDI-ISLWDQSLK-PC
VKLTPLCVTLHCT-DV-------------------------NSS----------------ATS-----------------
---------------WRWKGEM---KNCSFNV-TTEIRD---KVKNEYA-YFYKLDVIPIKNSN----------------
---------------------------------------------------------NYRLIHCNTSTL-TQACPKTSFE
PIPIHFCTPAGFAILKC-N-D-K-KFNGTGP-CNNVSTVQCTH-GIRPVVSTQLLL-NGSLAEE--EVVIRSENFTNNAK
TIIVQL----NES--VQINCTRP--NNNTRK--SI--RIHR--GP--G--R---A-FVTS---------------G-IPG
DIRQAHCNL-SRAEWNKMLRHVVAKLGM------QF--NN------------RT----IKFQ-P----S---------S-
---GGDPEI-VTHSFNCGGEFFYCNSTPLF--NSTW----NFTNTWN------------MT-E-GLT-------N-T---
-EG----------------IT----LKCRIKQIINMWQEVGKAMYAPPIEGLIRCTSNITGLLLTRDGGNNR--------
----------TNETETFRPGGGDMRNNWRS----------ELYKYKVVKIEPLGVAPT--RARRRVVQ-----REKRAV-
-GL-GAMFLGFLGAAGSTMGAASLTLTIQARQ-LLSGIVQQQNNLLRAIEAQQQLLQLTVWGIKQLQA-RVLAMERYLQD
QQLLGIWGCSGKLICTTNVPWNSS-WS--------NKS--INEI---WD---NM---TWIQWDREIHNYTNLIYTLLEES
QNQQEKNEQELLELDKWSSLWNWFSITHWLWYIKIFIMIVGGLIGLRIVF-AVISIVNRVRQGYSPLSLQTHLP---AQ-
----RG-PDRPEGTGEE---GGDRGR--ATSTRLVHGFLALVWDDLRSLCLFSYHRLRDLLLILARIVELLGR-------
RG----WEALNYCWNLLQ-YWSQELKNSAVSLLNTTAIAVAEGTDRIIEIVHRAF---RAL--LHIPRRIR---QGFER-
AL-L*-MGGKWSKRM-ERGWQAVRERMRRA------EPRAEP------------AAVGVGAASRD-----LERYGALTSS
-NTASNNADC------AWVEAQ---EEEEE--VGFPVRPQVPLRPMTYKGALDLSHFLKEKGGLEGLIYSQKRQDILDLW
VYHTQGYFPDWQNYTPGPGTRFPLTFGWCFKLVPVD-PDE--VEKANEGENNS-LLHPMCQHGMDDPEKEVLVWKFDSRL
ALRHMARELHPDYY---------------------KDC*
>AB289589/B/JP/2001/DR388
MGARASVLSGGKLDRWEKIRLRPGGKKKYKLKHLVWASRELERFAVNPGLLETAEGCRQILGQLQPSLQTGSEELKSLFN
AVATLYCVHQGIDVKDTKEALEKVEEEQNK----SK-------KKA--Q-Q--------AAAAA------------A---
------TGSSS------------Q--V---SQNYPIVQNM-QGQMVHQPIS-PRTLNAWVK-VVEEKAFSPEVIPMFSAL
SEGATPQDLNTMLNTVGGHQ-AAMQMLKETINEEAAEWDRLHPVHAGPIAPGQM-REPRGSDIAGTTSTLQEQI-GWMTN
-NPPIPVGEIYKRWIILGLNKIVRMYSPTSILDIKQGPKEPFRDYVDRFYKVLRAEQASQEVKNWMTETLLVQNANPDCK
TLLKALGPAATLEEMMTACQGVGGPGHKARVLAEAMSQI---TNS-------ATVMMQKG-NF------R---D----QR
-KI-VKCFNCG-KVGHIAKNCRAPRKKGCWRCGREGHQMK-DC-T----EK---QANFL-GKIWPS-H-K-GRPGNFLQS
S---------LEPTAP------------------PE-ESFRFG--EE------------T------------T-TPPQ--
K----Q--EP--ID-----K------EMY--------------------PLASLRSLFGNDPSSQ*PQITLWQRPIVTIK
IGGQLKEALLDTGADNTVLEE-MNLPGRWKPKIIGGIGGFLKVRQYDQIPIEICGHKTIGTVLVGPTPVNVVGRDLMTQL
GCTLNFPISPIETVPVKLKPGMDGPKVKQWPLTKEKIKALIEICTEMEKEGKISKIGPENPYNTPVFAIKKK--NSTRWR
KLVDFRELNKRTQD-FWEVQLGIPHPAG-LKKKKSVTVLDVGDAYFSVPLDKDFRKYTAFTIPSVNNETP----------
--------GIRYQYNVLPQGWKGSPAIFQCSMTKILE-PFRKQNPDIV-IYQYMDDLYVGS-DLEIGQHRIKIEELREHL
LRWGFFTPDQKHQKEPPFLWMGYELHPDKWTVQPITLPEKDSWTVNDIQKLVGKL------NWASQIYAGIKVKQLCKLL
RGTKALTEVIPLTEEAELELAENREILKEPVHGAYYDPSKDLIAELQKQGQGQWTYQIYQEPFKNLKTGKYARTRGAHTN
DVKQLTEAVQKIATESIVIWGK-TPKFKLPIQKETWETWWTEYWQATWIPEWEFVNTPPLVKLWYQLEKEPIEGAETFYV
DGAADRETKIGKAGYVTNKGRQKVVSLTDTTNQKTELEAIHLALQDSGLEVNIVTDSQYALGIIQAQPDKSESELVSQII
EQLIKKERVYLAWVPAHKGIGGNEQVDKLVSAGIRKVLFLDGIDKAQEEHEKYHSNWRAMASDFNLPPVVAKEIVACCDK
CQL--KGEAMHGQVDCNPGIWQLDCTHLEGKIILVAVHVASGYMEAEVIPAETGQETAYFLLKLAGRWPVKTIHTDNGTN
FTSTTVKAACWWAGIKQEFGIPYNPQSQGVVESMNKELKKIIGQVRDQAEHLKTAVQMAVFIHNFKRKGGIGGYSAGERI
IDII------ASDIQ----------------TKEL----QKQITKIQNFRVYYRDSRDPLWKGPAKLLWKGEGA-VVIQ-
-DNSDIKVVPRRKVKIIRDY-GKQMAGDDCVASRQN-E-D*---MENRWQVMIVWQVDRM---RIRTWKSLVK-HHMYIS
KKAKGWVYRHHYESTNPRIS-SEVHIPLGD-AK-L-VITAYWGLHTGERDWHLGQGVSIE-WRTKRYNTQVGPDLADKLI
HLHHFDCFSDSAIRHALLGRVVRSKCEY-QAGHN-KVESLQYLALTALI-------------TP-KKIK--------PPL
PSVKKLTEDRWNKPQKTKGRRGSRTVNGH*------------MEQAPEDQ----GPQREPYSEWTLELLEELKSEAVRHF
PRPWLHGLGQHIYETYGDTWAGVEAIIRILQQLLFIHFRIGCRHSRIGI--------LRQ-RR-----A-----RNG--A
SRS*ME-P----VDPRLEPWKHPGSQ------------------------PKTACNN-CYCKKCCLHCQVCFTKKGLGIS
Y---GRKKR--RQRRR--T-PQDSQTHQVSLP-KQPASQ------P-RG--D-PTGPEESKKK---VESK--TETD--PS
D*MAGRSGD-S--DE--ELLRTVRLIKFLYQSNPPPSP---E-G-T--RQARRNRRRR---WRARQ--RQIRAISGWILS
NLLGRSQEPVPLQLPPLERLNLDCSEDCGTS-GT-Q-------GVGNPQILVE-SPAVLESGTKEEM-------------
QTL-----------YIVAIVALVV-AAILAIVVWSIVLIEYRK-ILKQRRI----DRILERIRERAEDSGNESD--GD-Q
EELSA----L--WEMG----------HHA---PWDV---DD---L*----AKQS--E----Q--L-----WVTVYYGVPV
WKEATT-TLFCASDAKAYDTEVHNVWATHACVPTDPNPQEVVLE-NVT-ENFNMWKNNMVEQMHEDI-ISLWDQSLK-PC
VKLTPLCVTLNCT-D-TT-----------------------NNTNT--------------TSSP----------------
-------------SSSIEKGEI---KNCSFNI-TTNMRD---KMQKEYA-LFYKLDVVPINDNATNTNYT----------
---------------------------------------------------------NYRLISCNTSVI-TQACPKISFE
PIPIHYCTPAGFAIFKC-N-D-K-KFNGTGP-CKNVSTVQCTH-GIRPVVSTQLLL-NGSLSEE--EVIIRSENFTNNAK
TIIVQL----NES--VIINCTRP--NNNTRK--GI--HI----GP--G--R---A-FYTT---------------GEIVG
NIRQAHCNI-SKTQWESTLRRIAIKLKE------QY--KN------------KT----IVFQ-P----S---------S-
---GGDLEI-VMHSFNCGGEFFYCNTTQLF--NSTW----NETNLF-------------NN-T-GN--------N-T---
-EG---NT-----------IT----LPCRIKQIINMWQEVGKAMYAPPIRGQIKCSSNITGLLLTRDGSTND--------
----------TNNTEIFRPTGGNMRDNWRS----------ELYKYKIVQIEPLGVAPT--KAKRRVVQ-----REKRAV-
-GL-GAMFLGFLGAAGSTMGAASITLTVQARQ-LLSGIVQQQNNLLRAIEAQQNLLQLTVWGIKQLQA-RVLAVERYLKD
QQLMGIWGCSGKLICTTAVPWNTS-WS--------NKS--LNEI---WD---NM---TWMEWEKEVENYTSLIYTLIEKS
QTQQEINEKELLELDKWASLWSWFDITNWLWYIKIFIMIVGGLIGLRIVF-TVLSIVNRVRQGYSPLSFQTRLP---AQ-
----RG-PDRPGGIEEE---GGEQDR--DRSERLVDGFLAIFWVDLRSLFLFSYHRLRDLILIVARTVELLGR-------
RG----WEILKYLWNLLQ-YWSQELKKSAVSLLDTTAIIVAEGTDRIIELIQRAF---RAI--RNIPARIR---QGLER-
AL-L*-MGGKWSKRG-VPGWDTIRERMRRI-NPAGERGRSEP------------AADGVGAASRD-----LERHGAITSS
-NTAATNADC------AWLEAQ---EEEE---VGFPVRPQVPLRPMTYKGAFDLGFFLKEKGGLDGLIYSQQRQDILDLW
VYHTQGYFPDWQNYTPGPGVRYPLTFGWCFKLVPVE-PEE--VEKANEGDDKC-LLHPLHQHGTDDPEREVLQWKFDSSL
ARRHVARELHPEYY---------------------KN-*
>AB428551/B/JP/2000/117
MGARASVLSGGELDKWERIRLRPGGKKKYRLKHIVWASRELERFAVNPGLLETSEGCRQILGQLQPALQTGSEELRSLFN
TVAVLYCVHQRIEVKDTKEALDKIEEEQNK----SK-------QKA--Q-Q--------AAA-A------------D---
------TGNSS------------Q--V---SQNYPIVQNL-QGQMVHQPIS-PRTLNAWVK-VVEEKAFSPEVIPMFTAL
SEGATPQDLNTMLNTVGGHQ-AAMQMLKEAINEEAAEWDRLHPVQAGPIAPGQI-REPRGSDIAGTTSTLQEQV-TWMTS
-NPPIPVGEIYKRWIILGLNKIVRMYSPSSILDIRQGPKEPFRDYVDRFYKTLRAEQASQEVKNWMTDTLLVQNANPDCK
TILKALGPAATLEEMMTACQGVGGPGHKARVLAEAMSQV---TNS-------NSIMMQRG-NF------K---N----QR
-KI-VKCFNCG-KVGHIARNCRAPRKKGCWKCGKEGHQMK-EC-T----EG---QANFL-GKIWPS-H-K-GRPGNFLQS
R---------PEPTAP------------------PA-ESFRFG--EE------------T------------T-TPSQ--
K----Q--EP--IE-----K------ELY--------------------PLASLRSLFGNDPSSQ*PQITLWQRPLVPIK
IGGQLKEALLDTGADDTVLEE-MNLPGKWKPKIIGGIGGFIKVRQYDQVPVEICGHKAIGAVLVGPTPVNIIGRNLLTQL
GCTLNFPISPIDTVPVKLKPGMDGPKVKQWPLTEEKIKALIEICTEMEKEGKISKIGPENPYNTPVFAIKKK--DGTKWR
KLVDFRELNKRTQD-FWEVQLGIPHPAG-LKKKKSVTVLDVGDAYFSVPLDKDFRKYTAFTIPSTNNEIP----------
--------GIRYQYNVLPQGWKGSPAIFQSSMTKILE-PFRKQNPDIV-IYQYMDDLYVGS-DLEIEQHRTKIEELRQHL
LGWGFTTPDKKHQKEPPFLWMGYELHPDKWTVQPIELPEKDSWTVNDIQKLVGKL------NWASQIYPGIKVKQLCKLL
RGAKALTEVIQLTEEAELELAENREILREPVHGVYYDPSKDLIAEIQKQELGQWTYQIYQDPFKNLKTGKYARMRGAHTN
DVKQLTEVVQKIAKESIVIWGK-TPKFRLPIQKETWEAWWMEYWQATWIPEWEFVNTPPLVKLWYQLEKEPIVEAETFYV
DGAANRETKLGKAGYVTNRGRQKVISLTDTTNQKTELQAIYLALQDSGSEVNIVTDSQYALGIIQAQPDKSESEVVSQII
EQLIKKEKVYLAWVPAHKGIGGNEQVDKLVSAGIRRVLFLDGIDKAQEEHEKYHSNWRAMASDFNLPPVVAKEIVASCDK
CQL--KGEAMHGQVDCSPGIWQLDCTHLEGKIILVAVHVASGYIEAEVIPAETGQETAYFLLKLAGRWPVKTIHTDNGSN
FTSAAVKAACWWAGVKQEFGIPYNPQSQGVVESMNKELKKIIGQVRDQAEHLKTAVQMAVFIHNFKRKGGIGGYSAGERM
IDII------ATDIQ----------------TKEL----QKQITKLQNFRVYYRDSRDPLWKGPAKLLWKGEGA-VVIQ-
-DNSDIKVVPRRKAKIIRNY-GKQMAGDDCVASRQD-E-D*---MENRWQVMIVWQVDRM---RIRTWKSLVK-HHMYNS
KKAKNWYYRHHYESPHPKIS-SEVHIPLGE-DR-L-VITTYWGLHTGERDWHLGQGVSIE-WRKRRYRTQVTPDLADQLI
HLYYFDCFSDSAIRNALLGRRVSPSCDY-QAGHN-KVGTLQYLALIALI-------------AP-KRRK--------PPL
PSVAKLTEDRWNKPQKTKGHRGSHTMNGH*------------MEQAPEDQ----GPQREPYNEWALELLEELKREAIRHF
PRAWLYSLGQYIYETYGDTWAGVEAIIRILQQLLFIHFRIGCQHSRIGI--------LPQ-RR-----A-----RNG--A
SRP*ME-P----VDPSLEPWQHPGSR------------------------PRTACNN-CYCKKCCLHCQVCFLSKALGIS
H---GRKKR--RQRRR--P-PKDGQTHQVPPP-KQPASQ------P-RG--D-PTGTKKPEKK---VERE--TETH--PG
A*MAGRSGD-S--DE--DLLRTVRLIRFLHQSNPPPSP---E-G-T--RQARRNRRRR---WRERQ--RHIRALSDWILS
TYLGRPTEPVPLQLPPLERLTLDCSEDCRTS-GT-Q-------GVGSPQTLVE-SPAVLESGNKE*M-------------
QPL-----------VIASIVALVI-VTIIAIIVWTIVFIEYKK-ILRERRI----DRLIDRIRERAEDSGNESE--GD-Q
EELSA----L--VEMG----------HHA---PWDV---DD---L*----A-----D----K--L-----WVTVYYGVPV
WKEAPT-TLFCASDAKAYKTEMHNVWATHACVPTDPNPQEVLLG-NMT-ENFNMWENNMVEQMQEDV-ISLWDQSLK-PC
VELTPLCVTLNCT-DYNGNNT--------------------NSTHT--------------NSSSSE--------------
-------------GEKLEKGEI---KNCTFNI-TTNIGD---KQ--DYA-FFYKLDLEPINKDNA---------------
---------------------------------------------------------SYRLISCNTSVI-TQACPKVSFE
PIPIHYCTPAGFALLKC-N-D-K-KFNGTGP-CTNVSTVQCTH-GIRPVVSTQLLL-NGSLAEE--EVVIRSANFSNNGK
IIIVQL----NET--VEINCTRP--NNNTRK--GI--QL----GQ--G--R---A-LYAT---------------GDIIG
DIRQAYCTI-NGTKWNKTLNQIAEKLRE------QF-GEN------------KT----IKFQ-P----S---------S-
---GGDPEV-VMHSFNCGGEFFYCNTSSLF--N--W----STN----------------GS-N-I---------T-N---
-GS---NIT----------KT----IPCRIKQIINMWQKVGKAMYAPPIRGQINCLSNITGLLLTRDGGNQTE-------
----------FNNTEIFRPGGGDMRDNWRS----------ELYKYKVVKIEPLGVAPT--KARRRVVQ-----REKRAV-
-GI-GAMFLGFLGAAGSTMGAASLTLTVQARL-LLSGIVQQQNNLLRAIEAQQHLLQLTVWGIKQLQA-RVLAVERYLQD
QQLLGIWGCSGKLICTTNVPWNSS-WS--------NKT--LNQI---WE---NM---TWMQWEREIDNYTREIYSLIEEA
QNQQEKNEQDLLELDKWDNLWSWFSITKWLWYIKIFIMIVGGLIGLRIVF-AVLSIVNRVRQGYSPLSLQTRLP---AQ-
----RG-PDRHEETGEE---GGERDR--DTSGRLVTGFLALIWDDLRSLFLFSYHHLRDLLLIVARIVELLGR-------
RG----WEVLKLWWNLLQ-YWSQEIKNSAVSLLNATAIIVAEGTDRIIEIAQRTY---RAI--LHIPTRIR---QGLER-
AL-L*-MGGKWSKSS-VIGWPAIRERMRRT----------RP------------AADGVGAASRD-----LESRGAFTTS
-NTAENNADR------AWVEAQ---EEEEE--VGFPVRPQVPLRPMTYKGALDLSHFLKEKGGLEGLIYSQKRQDILDLW
VYNTQGYFPDWQNYTPGPGTRFPLTFGWCFKLVPVE-PGQ--VEEANADENNC-LLHPMSLHGMDDPEKEVLVWKFDSRL
AFHHVARELHPDYY---------------------KD-*
>AB428552/B/JP/2001/134
MGARASVLSGGELDRWEKIRLRPGGKKKYRLKHIVWASRELERFAVNPGLLETSEGCRQILGQLQPSLQTGSEELKSLFN
AVAVLYCVHQRIDVKDTKEALDKIEEEQNK----SK-------KKA--Q-Q--------AAA-A------------D---
------TGNSS------------Q--V---SQNYPIVQNL-QGQMVHQPIS-PRTLNAWVK-VVEEKAFSPEVIPMFSAL
SEGATPQDLNTMLNTVGGHQ-AAMQMLKETINEEAAEWDRLHPAQAGPIAPGQI-REPRGSDIAGTTSTLQEQI-TWMTN
-NPPIPVGEIYKRWIILGLNKIVRMYSPTSILDIRQGPKEPFRDYVDRFYKTLRAEQASQEVKNWMTETLLVQNANPDCK
TILKALGPAATLEEMMTACQGVGGPGHKARVLAEAMSQV---TNS-------ASIMMQRG-NF------N---N----QR
-KI-VKCFNCG-KVGHIARNCKAPRKKGCWKCGKEGHQMK-EC-T----ER---QANFL-GKIWPS-H-K-GRPGNFLQS
R---------PEPTAP------------------PA-ESFRFG--EE------------T------------T-TPSQ--
K----Q--EP--ID-----K------ELY--------------------PLTSLRSLFGNDPSSQ*PQITLWQRPLVTIK
IGGQLKEALLDTGADDTVLEE-MNLPGKWKPKMIGGIGGFIKVRQYEQVPIEICGHKAIGTVLVGPTPVNIIGRNLMTQL
GCTLNFPISPIETVPVKLKPGMDGPKVKQWPLTEEKIKALVEICTEMEKEGKISKIGPXNPYNTPVFAIKKK--DGTKWR
KLVDFRELNKRTQD-FWEVQLGIPHPAG-LKKKKSVTVLDVGDAYFSVPLDXXFRKYTAFTIPSINNETP----------
--------GIRYQYNVLPQGWKGSPAIFQSSMTKILE-PFRKQNPEIV-IYQYMDDLYVGS-DLEIEQHRTKIEELRQHL
LGWGFTTPDKKHQKEPPFLWMGYELHPDKWTVQPIELPEKDSWTVNDIQKLVGKL------NWASQIYPGIKIKQLCKLX
RGAKALTEVIQLTEEAELELAENREILKEPVHGVYYDPSKDLIAEIQKQGMGQWTYQIYQEPFKNLKTGKYARIRSAHTN
DVKQLTEVVQKVAKESIIIWGK-TPKFKLPIQKETWEAWWMEYWQATWIPEWEFVNTPPLVKLWYQLEKEPIVGAETFYV
DGAANRETKLGKAGYVTNRGRQKVISLADTTNQKTELQAIHLALQDSGSEVNIVTDSQYALGIIQAQPDNSESEVVSQII
EQLIKKEKVYLAWVPAHKGIGGNEQVDKLVSAGIRRVLFLDGIDKAQEEHEKYHSNWRAMASDFNLPPVVAKEIVASCDK
CQL--KGEAMHGQVDCSPGIWQLDCTHLEGKIILVAVHVASGYIEAEVIPAETGQETAYXLLKLAGRWPVTTIHTDNGSN
FTSAAVKAACWWAGVKQEFGIPYNPQSQGVVESMNKELKKIIGQVRDQAEHLKTAVQMAVFIHNFKRKGGIGGYSAGERI
VDMI------ATDIQ----------------TKEL----QKQITKIQNFRVYYRDSRDPLWKGPAKLLWKGEGA-VVIQ-
-DNSDIKVVPRRKAKIIRDY-GKQMAGDDCVAGRQD-E-D*---MENRWQVMIVWQVDRM---RIRTWKSLVK-HHMYIS
KKAKNWFYRHHYESTHPRIS-SEVHIPLGX-DX-L-VITTYWGLHTGERDWHLGQGVSIE-WRKRRYRTQVTPDLADQLI
HLYYFDCFSDSAIRNALLGRRVSPSCXY-QAGHN-KVGXLQYLALAALV-------------TP-KKRK--------PPL
PSVAKLTEDRWNKPQKTKGHRGSHTMNGH*------------MEQAPEDQ----GPQREPYNEWTLELLEELKREAVRHF
PRAWLHSLGQYIYETYGDTWTGVEALIRILQQLLFIHFRIGCQHSRIGI--------LQQ-RR-----A-----RNG--A
SRP*ME-P----VDPSLEPWXHPGSR------------------------PRTACNN-CYCKKCCFHCQVCFMSKALGIS
H---GRKKR--RQRRR--P-PKDGQTHQVPPP-KQPTSQ------P-RG--D-PTGTKEPEKK---VERE--TETH--PG
D*MAGRSGD-S--DE--DLLRTVRLIRFLHQSNPPPSP---E-G-T--RQARRNRRRR---WRERQ--RHIREISNWILS
NYLGRPAEPVPLQLPPLERLTLDCSEDCRAS-GT-Q-------GVGSPQTLVE-SPAVLESGNKE*M-------------
PPL-----------VIVSIVALVV-VXIIAIVVWTIVFIEYKK-ILRERKI----DRXIDRIRERAEDSGNESE--GD-Q
EELSA----L--VEMG----------HHA---PWNV---DD---L*----A-----D----K--L-----WVTVYYGVPV
WKEATT-TLFCASDAKAYKTEVHNVWATHACVPTDPNPQEVLLE-NVT-ENFNMWKNDMVEQMQEDI-ISLWDQSLK-PC
VXLTPLCVTLNCT-DYNGNXT--------------------NSTHT--------------NSNS----------------
--------------SKMEEGEM---KNCTFNI-TTNIGZ---K--KESA-XFYKLDVVQISKNDT---------------
---------------------------------------------------------SYRLIRCNTSVI-TQACPKVSFE
PIPIHYCTPAGFALLKC-N-D-R-KFNGTGP-CTNVSTVQCTH-GIRPVVSTQLLL-NGSLAEE--EXIIRSANFSNNAK
IIIVQL----NET--VEINCTRP--NNNTRK--GI--HL----GP--G--X---A-FYAT---------------GDIIG
DIRQAHCNI-SGTXWNKTLEQIAEKLKE------QF-GEN------------KT----IEFK-A----X---------P-
---GGDXEI-VMHSFNCGGEFFYCNTSSLF-----W----STNGS--------------NI-T-GS--------T-N---
-GSB---------------IT----IPCRIKQIINMWQKVGRAMYAPPISGQIXCSSXITGLLLXRDGGNQSEXN-----
-------NTESDNTEIFRPAGGDMRDNWRS----------ELYKYKVVKIEPLGVAPT--KARRRVVQ-----REKRAV-
-GI-GAMFLGFLGAAGSTMGAASLTLTVQARL-LLSGIVQQQNNLLRAIEAQQHLLQLTVWGIKQLQA-RVLAVERYLRD
QQLLGIWGCSGKLICTTNVPWNSS-WS--------NKX--LSQI---WD---NM---TWMQWEREIDNYTREIYXLIEEA
QNQQEKNEQDLLELDKWDSLWSWFSITQWLWYIKIFIMIVGGLIGLRIVF-AVLSIVNRIRQGYSPLSXQTHLP---AQ-
----RG-PDRHEGTGEE---GGERDR--DTSGRLVTGFLAIIWVDLRXLCLFSYHRLRDLLLIVARIVELLGR-------
RG----WEVLKLWWNLLQ-YWSQEIKSSAISLLNATAIAVAEGTDRIIEIAQRIY---RAI--LHIPTRIR---QGLER-
AL-L*-MGGKWSKSS-VVGWPAIRERMRRT----------RP------------AAEGVGAASRD-----LENRGAFTTS
-NTAENNADR------AWVEAQ---EDGE---VGFPVRPQVPLRPMTFKGALDLSHFLKEKGGLEGLIYSQXRQDILDLW
XYNTQGYFPDWQNYTPGPGTRXPLTFGWCFKLVPVE-PGQ--VEEAXADENNS-LLHPISLHGMDDPEGEVLMWKFDSRL
AFHHVAREXHPEYY---------------------KN-*
>AB428553/B/JP/2002/194
MGARASVLSGGELDRWEKIRLRPGGKKKYRLKHIVWASRELERFAVNPGLLETSEGCRQILGQLQPSLQTGSEELKSLFN
TVAVLYCVHQRIEVKDTKEALDKIEEEQNK----SK-------KKA--Q-Q--------AAA-A------------D---
------TGNSS------------Q--V---SQNYPIVQNL-QGQMVHQPIS-PRTLNAWVK-VVEEKAFSPEVIPMFTAL
SEGATPQDLNTMLNTVGGHQ-AAMQMLKETINEEAAEWDRLHPAQAGPIAPGQI-REPRGSDIAGTTSNLQEQV-TWMTS
-NPPIPVGEIYKRWIILGLNKIVRMYSPTSILDIRQGPKEPFRDYVDRFYKTLRAEQASQEVKNWMTETLLVQNANPDCK
TILKALGPAATLEEMMTACQGVGGPGHKARVLAEAMSQV---TNS-------TSIMMQRG-NF------K---N----QK
-KI-VKCFNCG-KVGHIARNCRAPRKKGCWKCGKEGHQMK-EC-A----EG---QANFL-GKIWPS-H-K-GRPGNFLQS
R---------PEPTAP------------------PA-ESFRLG--EE------------T------------T-NPSQ--
K----Q--EP--IE-----K------ELY--------------------PLTSLRSLFGNDPSSQ*PQITLWQRPLVTIK
IGGQLKEALLDTGADDTVLEE-MNLPGKWKPKIIGGIGGFIKVRQYDQVTVEICGHKAIGAVLIGPTPVNIIGRNLLTQL
GCTLNFPISPIETVPVKLKPGMDGPKVKQWPLTEEKIKALVEICTEMEKEGKISKIGPENPYNTPIFAIKKK--DGTKWR
KLVDFRELNKRTQD-FWEVQLGIPHPAG-LKKKKSVTVLDVGDAYFSVPLDKDFRKYTAFTIPSINNETP----------
--------GIRYQYNVLPQGWKGSPAIFQSSMTKILE-PFRKQNPDIV-IYQYMDDLYVGS-DLEIEQHRTKIEELRQHL
LGWGFTTPDKKHQKEPPFLWMGYELHPDKWTVQPIELPEKDSWTVNDIQKLVGKL------NWASQIYPGIKVKQLCRLL
RGAKALTEVVQLTEEAELELAENREILREPVHGVYYDPSKDLIAEIQKQELGQWTYQIYQEPFKNLKTGKYARMRGAHTN
DVKQLTEVVQKIAKESIVIWGK-TPKFKLPIQKETWEAWWMEHWQATWIPEWEFVNTPPLVKLWYQLEKEPIVGAETFYV
DGAANRETKLGKAGYVTNRGRQKVISLTDTTNQKTELQAIHLALQDSGSEVNIVTDSQYALGIIQAQPDKSESEVVSQII
EQLIKKEKVYLAWVPAHKGIGGNEQVDKLVSAGIRRVLFLDGIDKAQEEHEKYHSNWRAMASDFNLPPVVAKEIVASCDK
CQL--KGEAMHGQVDCSPGIWQLDCTHLEGKIILVAVHVASGYIEAEVIPTETGQETAYFLLKLAGRWPVKTIHTDNGSN
FTSAAVKAACWWAGVKQEFGIPYNPQSQGVVESMNKELKKIIGQVRDQAEHLKTAVQMAVFIHNFKRKGGIGGYSAGERI
IDII------ATDIQ----------------TKEL----QKQITKIQNFRVYYRDSRDPLWKGPAKLLWKGEGA-VVIQ-
-DNSDIKVVPRRKAKIIRDY-GKQMAGDDCVASRQD-E-D*---MENRWQVMIVWQVDRM---RIRTWKSLVK-HHMYIS
KKAKNWYYRHHYESTHPRVS-SEVHIPLGE-DK-L-VITTYWGLHTGEREWHLGQGVSIE-WRKRRYRTQVTPDLADQLI
HLYYFDCFSDSAIRNALLGRRVSPSCEY-QAGHN-KVGTLQYLALAALV-------------AP-KRRK--------PPL
PSVAKLTEDRWNKPQKTKGHRGSHTMNGH*------------MEQAPEDQ----GPQREPYNEWTLELLEELKREAVRHF
PRAWLHSLGQYIYETYGDTWAGVEAIIRILQQLLFIHFRIGCRHSRIGI--------LQQ-RR-----A-----RNG--A
SRP*ME-P----VDPSLEPWKHPGSR------------------------PKTACNN-CYCKKCCYHCQACFMSKALGIS
Y---GRKKR--GQRRR--P-PKDGQTHQASPP-KQPASQ------A-RG--D-PTGTKESEKK---VERE--TETH--PG
D*MAGRSGD-S--DE--DLLRTVRLIRLLHQSNPPPRP---E-G-T--RQARRNRRRR---WRERQ--RHIRAISNWLLS
THLGRPAEPVPLQLPPLERLTLDCSEDCGTS-GT-Q-------GVGSPQNLVE-SPAVLESGTKE*M-------------
QPL-----------VIVSIVALVV-VTIIAIIVWTIVFIEYKK-ILRERRI----DRLIDRIRERAEDSGNESE--GD-Q
EELSA----L--VEMG----------HHA---PWDV---DD---L*----A-----D----K--L-----WVTVYYGVPV
WKEATT-TLFCASDAKAYKTEVHNVWATHACVPTDPNPQEVLLE-NVT-ENFNMWKNNMVEQMQEDV-ISLWDESLK-PC
VKLTPLCVTLNCT-NYNGTNT--------------------NSTYT--------------NSSNSE--------------
------------GEKMMEEGEI---KNCTFNV-TTNIKE---K--KEYA-LFYKLDVVQISNNST---------------
---------------------------------------------------------SYRLISCNTSVI-TQACPKVSFE
PIPIHYCTPAGFALLKC-N-D-K-KFNGTGP-CTNVSTVQCTH-GIRPVVSTQLLL-NGSLAEE--EIIIRSANFSDNAK
IIIVQL----NET--VEINCTRP--NNNTRK--SI--SL----GQ--G--R---A-LYAT---------------GDIIG
DIRQAYCTI-NGTKWNNTLKQIAEKLKE------QF-GEN------------KT----IKFE-P----P---------IR
---GGDPEI-VMHTFNCGGEFFYCNTSSLF--N--W----STNGS--------------NI-T-R---------S-T---
------NGS----------KT----IPCRIKQIINMWQKVGKAMYAPPIRGLINCSSNITGLLLTRDGGNHNESE-----
----------SNNTEIFRPAGGDMRDNWRS----------ELYKYKVVKIEPLGVAPT--KARRRVVQ-----REKRAV-
-GI-GAMFLGFLGAAGSTMGAASITLTVQARL-LLSGIVQQQNNLLRAIEAQQHLLQLTVWGIKQLQA-RVLAVERYLRD
QQLLGIWGCSGKLICTTNVPWNSS-WS--------NKT--LNQI---WD---NM---TWMQWEREIDNYTREIYNLIEEA
QNQQEKNEHDLLELDKWDNLWSWFSITNWLWYIRLFIMIVGGLIGLRIVF-AVLSIVNRVRQGYSPLSLQTRLP---GQ-
----RG-PDRHEGIGEE---GGERDR--DTSGRLVTGFLALIWDDLRSLCLFSYHRLRDLLLIVARIVELLGR-------
RG----WEVLKIWWNLLQ-YWSQELKNSAVSLLNATAITVAGGTDRIIEIAQRIY---RGI--LHIPTRIR---QGLER-
AL-L*-MGGKWSKSS-IVGWPAIRERMRRTQPAADGVGTAER------------AADGVGAASRD-----LERHGALTNS
-NTADNNADC------AWVEAQ---EDGE---VGFPVRPQVPLRPMTYKGALDLSHFLKEKGGLEGLIYSQKRQDILDLW
VYNTQGYFPDWQNYTPGPGTRFPLTFGWCFKLVPVE-PEQ--VEEANADENNS-LLHPISLHGMDDPEREVLMWKFDSLL
AFRHMAREMHPEFY---------------------KN-*
>AB428554/B/JP/2002/197
MGARASVLSGGELDRWEKIRLRPGGKKKYRLKHIVWASRELERFAVNPGLLETSEGCRQILGQLQPSLQTGSEELKSLFN
TVAVLYCVHQRIEVKDTKEALDKIEEEQNK----SK-------KKA--Q-Q--------AAA-A------------D---
------TGNSS------------Q--V---SQNYPIVQNL-QGQMVHQPIS-PRTLNAWVK-VVEEKAFSPEVIPMFTAL
SEGATPQDLNTMLNTVGGHQ-AAMQMLKETINEEAAEWDRLHPAQAGPIAPGQI-REPRGSDIAGTTSTLQEQV-TWMTS
-NPPIPVGEIYKRWIILGLNKIVRMYSPTSILDIRQGPKEPFRDYVDRFYKTLRAEQASQEVKNWMTETLLVQNANPDCK
TILKALGPAATLEEMMTACQGVGGPGHKARVLAEAMSQV---TNS-------TSIMMQRG-NF------K---N----QK
-KI-VKCFNCG-KVGHIAKNCRAPRKKGCWKCGKEGHQMK-EC-A----EG---QANFL-GKIWPS-H-K-GRPGNFLQS
R---------PEPTAP------------------PA-ESFRFG--EE------------T------------T-NPSQ--
K----Q--EP--IE-----K------ELY--------------------PLTSLRSLFGNDPSSQ*PQITLWQRPLVTIK
IGGQLKEALLDTGADDTVLEE-MNLPGKWKPKIIGGIGGFIKVRQYDQVTVEICGHKAIGAVLIGPTPVNIIGRNLLTQL
GCTLNFPISPIETVPVKLKPGMDGPKVKQWPLTEEKIKALVEICTEMEKEGKISKIGPENPYNTPIFAIKKK--DGTKWR
KLVDFRELNKRTQD-FWEVQLGIPHPAG-LKKKKSVTVLDVGDAYFSVPLDKDFRKYTAFTIPSINNETP----------
--------GIRYQYNVLPQGWKGSPAIFQSSMTKILE-PFRKQNPDIV-IYQYMDDLYVGS-DLEIEQHRTKIEELRQHL
LGWGFTTPDKKHQKEPPFLWMGYELHPDKWTVQPIELPEKDSWTVNDIQKLVGKL------NWASQIYPGIKVKQLCRLL
RGAKALTEVVQLTEEAELELAENREILREPVHGVYYDPSKDLIAEIQKQELGQWTYQIYQEPFKNLKTGKYARMRGAHTN
DVKQLTEVVQKIAKESIVIWGK-TPKFKLPIQKETWEAWWMEHWQATWIPEWEFVNTPPLVKLWYQLEKEPIVGAETFYV
DGAANRETKLGKAGYVTSRGRQKVISLTDTTNQKTELQAIHLALQDSGSEVNIVTDSQYALGIIQAQPDKSESEVVSQII
EQLIKKEKVYLAWVPAHKGIGGNEQVDKLVSAGIRRVLFLDGIDKAQEEHEKYHSNWRAMASDFNLPPVVAKEIVASCDK
CQL--KGEAMHGQVDCSPGIWQLDCTHLEGKIILVAVHVASGYIEAEVIPAETGQETAYFLLKLAGRWPVKTIHTDNGSN
FTSAAVKAACWWAGVKQEFGIPYNPQSQGVVESMNKELKKIIGQVRDQAEHLKTAVQMAVFIHNFKRKGGIGGYSAGERI
IDII------ATDIQ----------------TKEL----QKQITKIQNFRVYYRDSRDPLWKGPAKLLWKGEGA-VVIQ-
-DNSDIKVVPRRKAKIIRDY-GKQMAGDDCVASRQD-E-D*---MENRWQVMIVWQVDRM---RIRTWKSLVK-HHMYIS
KKAKNWYYRHHYESTHPRVS-SEVHIPLGE-ER-L-VITTYWGLHTGEREWHLGQGVSIE-WRKRRYITQVTPDLADQLI
HLYYFDCFSDSAIRNALLGRRVSPSCEY-QAGHN-KVGTLQYLALAALV-------------AP-KRRK--------PPL
PSVAKLTEDRWNKPQKTKGHRGSHTMNGH*------------MEQAPEDQ----GPQREPYNEWTLELLEELKREAVRHF
PRVWLHSLGQYIYETYGDTWAGVEAIIRSLQQLLFIHFRIGCRHSRIGI--------LQQ-RR-----A-----RNG--A
SRP*ME-P----VDPSLEPWKHPGSR------------------------PKTACNN-CYCKKCCYHCQVCFTSKALGIS
H---GRKKR--GQRRR--P-PKDGQTHQASPP-KQPASQ------P-RG--D-PTGTKEPEKK---VERE--TETH--PG
D*MAGRSGD-S--DE--DLLRTVRLIRLLHQSNPPPSP---E-G-T--RQARRNRRRR---WRERQ--RHIRAISNWLLS
THLGRPTEPVPLQLPPLERLTLDCSEDCGTS-GT-Q-------GVGSPQNLVE-SPAVLESGTKE*M-------------
QPL-----------VIVSIVALVV-VTIIAIIVWTIVFIEYKK-ILRERRI----DRLIDRIRERAEDSGNESE--GD-Q
EELSA----L--VEMG----------HHA---PWDV---DD---L*----A-----D----K--L-----WVTVYYGVPV
WKEATT-TLFCASDAKAYKTEVHNVWATHACVPTDPNPQEVLLE-NVT-ENFNMWKNNMVEQMQEDV-ISLWDESLK-PC
VKLTPLCVTLNCT-NY-------------------------NGTNT--------------NSTHSNSSRK----------
------------GEKMMEEGEI---KNCTFNV-TTNIKE---K--KEYA-LFYKLDVVQISDNST---------------
---------------------------------------------------------SYRLISCNTSVI-TQACPKVSFE
PIPIHYCTPAGFALLKC-N-D-K-KFNGTGP-CTNVSTVQCTH-GIRPVVSTQLLL-NGSLAEE--EIIIRSANFSDNAK
IIIVQL----NET--IEINCTRP--NNNTRR--GI--HL----GP--G--R---A-FYAT---------------GDIIG
DIRQAYCTI-NGTKWNNTLKQIAEKLKE------QF-GEN------------KT----IKFE-P----P---------S-
---GGDPEI-VMHTFNCGGEFFYCNTSSLF--N--W----STNGS--------------NI-T-G---------S-T---
------NGS----------KI----IPCRIKQIINMWQKVGKAMYAPPISGLINCSSNITGLLLTRDGGKHNT-------
----------SNNTEVFRPAGGDMRDNWRS----------ELYKYKVVKIEPLGVAPT--KARRRVVQ-----REKRAV-
-GI-GAMFLGFLGAAGSTMGAASITLTVQARL-LLSGIVQQQNNLLRAIEAQQHLLQLTVWGIKQLQA-RVLAVERYLRD
QQLLGIWGCSGKLICTTNVPWNSS-WS--------NKT--LNQI---WD---NM---TWMQWEREIDNYTREIYSLIEEA
QNQQEKNEHDLLELDKWDNLWSWFSITNWLWYIRLFIMIVGGLIGLRIVF-AVLSIVNRVRQGYSPLSLQTRLP---AQ-
----RG-PDRHEGTGEE---GGERDR--DTSGRLVTGFLALIWDDLRSLCLFSYHRLRDLLLIVARIVELLGR-------
RG----WEVLKIWWNLLQ-YWSQELKNSAVSLLNATAITVAGGTDRIIEIAQRIY---RGI--LHIPTRIR---QGLER-
AL-L*-MGGKWSKSS-IVGWPAIREKMRRT-ASSRWDGSSER------------AADGVGAASRD-----LERRGALTTS
-NTAGNNADC------AWVEAQ---EDGE---VGFPVKPQVPLRPMTYKGALDLSHFLKEKGGLEGLIYSQKRQDILDLW
VYNTQGYFPDWHNYTPGPGTRFPLTFGWCFKLVPVE-PEQ--VEEANAGENNS-LLHPISLHGMDDPEGEVLMWKFDSLL
AFRHMARERHPEFY---------------------KD-*
>AB428555/B/JP/2003/227
MGARASVLSGGKLDTWEKIRLRPGGKKKYRLKHLVWASRELERFAVNPGLLETSEGCRQILGQLQPALQTGSEELKSLFN
AVAVLYCVHQRIDVRDTKEALDKIEEEQNK----SK-------KKA--Q-Q--------AAA-A------------D---
------TGNSS------------Q--V---SQNYPIVQNL-QGQMVHQAIS-PRTLNAWVK-VVEEKAFSPEVIPMFTAL
SEGATPQDLNTMLNTVGGHQ-AAMQMLKETINEEAAEWDRLHPVQAGPIAPGQI-REPRGSDIAGTTSTLQEQV-TWMTS
-NPPIPVGEIYKRWIILGLNKIVRMYSPTSILDIRQGPKEPFRDYVDRFYKTLRAEQASQEVKNWMTETLLVQNANPDCK
TILKALGPAATLEEMMTACQGVGGPGHKARVLAEAMSQV---TSS-------TSIMMQRG-NF------K---N----QR
-KI-VKCFNCG-KAGHIARNCRAPRKKGCWKCGKEGHQMK-EC-T----EG---QANFL-GKIWPS-H-K-GRPGNFLQS
R---------PEPTAP------------------PA-ESFRFG--EE------------T------------T-TPSQ--
K----Q--EP--ID-----K------EXY--------------------PLASLRSLFGNDPSSQ*PQITLWQRPLVTIK
IGGQLKEALLDTGADDTVLEE-MNLPGKWKPKIIGGIGGFIKVRQYDQVPIEICGHKAIGTVLVGPTPVNIIGRNLLTQL
GCTLNFPISPIDTVPVKLKPGMDGPKVKQWPLTEEKIKALVEICTEMEKEGKISKIGPENPYNTPVFAIKKK--DGTKWR
KLVDFRELNKRTQD-FWEVQLGIPHPAG-LKRKKSVTVLDVGDAYFSVPLDEDFRKYTAFTIPSTNNETP----------
--------GLRYQYNVLPQGWKGSPAIFQSSMTKILE-PFRKQNPDII-IYQYMDDLYVGS-DLEIEQHRXKXEELRQHL
LGWGFTTPDKKHQKEPPFLWMGYELHPDKWTVQPIELPEKDSWTVNDIQKLVGKL------NWASQIYPGIKVKQLCKLL
RGVKALTEVIQLTEEAELELAENREILKEPVHGVYYDPSKDLIAEIQKQEMGQWTYQIYQEPFKNLKTGKYARMRSAHTN
DVKQLTEVVQKIAKESIVIWGK-TPKFRLPIQKETWEAWWMEYWQATWIPEWEFVNTPPLVKLWYQLEKEPIVGAETFYV
DGAASRETKLGKAGYVTNRGRQKVISLTDTTNQKTELQAIHLALQDSGSEVNIVTDSQYALGIIQAQPDKSESEVVSQII
EQLIKKEKVYLAWVPAHKGIGGNEQVDKLVSAGIRKVLFLDGIEKAQEEHERYHSNWRAMASDFNLPPVIAKEIVASCDK
CQL--KGEAMHGQVDCSPGIWQLDCTHLEGKIILVAVHVASGYIEAEVIPAETGQETAYFLLKLAGRWPVKIIHTDNGSN
FTSAAVKAACWWAGVKQEFGIPYNPQSQGVVESMNKELKKIIGQVRDQAEHLKTAVQMAVFIHNFKRKGGIGGYSAGERI
IDII------ATDIQ----------------TKEL----QKQITKIQNFRVYYRDSRDPLWKGPAKLLWKGEGA-VVIQ-
-DNSDIKVVPRRKAKIIRDY-GKQMAGDDCVAGRQD-E-D*---MENRWQVMIVWQVDRM---RIRTWKSLVK-HHMYIS
KKXKNWYYRHHYESTHPKIS-SEVHIPLGE-DR-L-VITTYWGLHTGERDWHLGQGVSIE-WRKRRYRTQVTPDLADQLI
HLYYFDCFSDSAIRNVLLGRRVSPSCEY-QAGHN-KVGTLQYLALAALV-------------TP-KKRK--------PPL
PSVAKLTEDRWNKPQKTKDHRGSHTMNGX*------------MEQAPEDQ----GPQREPYNEWXLELLEELKREAVRHF
PRAWLHSLGQYIYETYGDTWTGVEAIIRILQQMLFIHFRIGCQHSRIGI--------LQQ-RR-----T-----RNG--A
SRP*ME-P----VDPSLEPWKHPGSR------------------------PRTACNN-CYCKKCCLHCQVCFTSKALGIS
Y---GRKKR--RQRRR--T-PKDGQTHQVPPP-KQPASQ------P-RG--D-PTGTKEPEKK---VERE--TETH--QG
D*MAGRSGD-S--DE--ELLRTVRLIRFLHQSNPPPSP---E-G-T--RQARRNRRRR---WRERQ--RHIRAISDWILX
TYLGRPAEPVPLQLPPLERLTLDCSEDCRTS-GT-Q-------GVGGPQNLVE-SPAVLESGNKE*M-------------
QPL-----------XIASIVALVV-XAIIAIIVWTIVLIEYKK-ILRERRI----DRLIDRIRERAEDSGNESE--GD-Q
EELSA----L--VEMG----------HHA---PWBV---DD---L*----A-----D----K--L-----WVTVYYGVPV
WKEATT-TLFCASDAKAYKTEMHNVWATHACVPTDPNPQEVFLE-NVT-ENFDMWKNNMVEQMQEDV-ISLWDQSLK-PC
VKLTPLCVTLSCT-NYNGTKY--------------------NTTIT--------------NNXXSTPMNST---------
---------------RKEVGEI---KNCTFNV-TTNIRD---KIKKEYA-LFYKLDIVQINDNDNT--------------
---------------------------------------------------------SYRLTSCNTSVI-TQACPKVSFE
PIPIHYCTPAGFALLKC-N-D-K-KFNGTGP-CKNISTVQCTH-GIRPVVSTQLLL-NGSLAEE--EVVIRSANFSNNAK
IIIVQL----NET--VEINCTRP--NNNTRX--SI--HL----GQ--G--R---A-LYAT---------------GDIIG
DIRQAHCTI-NGTKWNKTLEQIAEKLKE------QF-GEX------------KT----IEFK-P----P-----------
---GGDPEI-VMHSVNCGGEFFYCNTTLLF--N--W-----------------------ST-A-NPX-------I-T---
-XD----------------IT----LPCRIKQIINMWQAVGKAMYAPPISGLIKCSSNITGLLLMRDGGNNNGSD-----
-------NGSXNNTEIFRPGGGDMRDNWRS----------ELYKYKVVRIEPLGVAPT--KARRRVVQ-----REKRAV-
-GI-GAMFLGFLGAAGSTMGAASLTLTVQARL-LLSGIVQQQNNLLRAIEAQQHLLQLTVWGIKQLQA-RVLAVERYLRD
QQLLGIWGCSGKLICTTXVPWNSS-WS--------NKT--LNQI---WD---NM---TWMQWEREIDNYTREIYNLIEEA
QNQQEKNEQDLLELDKWDSLWSWFSITQWLWYIKIFIMIVGGLIGLRIIF-AVLSIVNRVRQGYSPLSLQTRLP---AQ-
----RG-PDRHEGTGEE---GGERDR--DTSGRLVTGFXALIWDDLRSLFLFSYHRLRDLLLIVARIVELLGR-------
RG----WEVLKIWWNLLQ-YWSQEIKNSAISLLNATAITVAEGTDRIIEIAQRIY---RAI--IHIPTRIR---QGLER-
AL-L*-MGGKWSKSS-VVGWPAIRERMRRA----------RP------------AADGVGAASQD-----LENRGAFTTS
-NTAENNAXX------AWVEAQ---EEGE---VGFPVRPQVPLRPMTYKGALDLSHFLKEKGGLEGLIYSQKRQDILDLW
VYNTQGYFPDWQNYTPGPGTRFPLTFGWCFKLVPVK-PEQ--IEEASANESSG-LLDPMNLHGMDDPEKEVLMWKFDSRL
AFHHVAREMHPEYY---------------------KD-*
>AB428556/B/JP/2005/426
MGARASVLSGGKLDRWEKIRLRPGGKKKYRLKHLVWASRELERFAVNPGLLETSEGCRQILGQLQPSLQTGSEELKSLFN
AIAVLYCVHQXIDVKDTKEALDKIEEEQNK----SK-------KKA--Q-Q--------AAA-A------------D---
------TGNSS------------H--V---SQNYPIVQNL-QGQMVHQPIS-PRTLNAWVK-VVEEKAFSPEVIPMFTAL
SEGATPQDLNTMLNTVGGHQ-AAMQMLKETINEEAAEWDRLHPPQAGPIAPGQI-REPRGSDIAGTTSTLQEQV-TWMTS
-XPPIPVGEIYKRWIILGLNKIVRMYSPTSILDIRQGPKEPFRDYVDRFYKTLRAEQASQEVKNWMTETLLVQNANPDCK
TILKALGPAATLEEMMTACQGVGGPSHKARVLAEAMSQV---TPS-------TNIMMQRG-NF------K---N----QR
-KX-AKCFNCG-KVGHIARNCRAPRKKGCWKCGKEGHQMK-EC-T----EG---QANFL-GKIWPS-H-K-GRPGNFLQS
R---------PEPTAP------------------PA-ENFRLG--EE------------T------------T-APSQ--
K----Q--EP--ID-----K------ELY--------------------PLTSLRSLFGNDPSSQ*PQITLWQRPLVTIK
IGGQVKEALLDTGADDTVLEE-MNLPGKWKPKIIGGIGGFIKVRQYDQVPVEICGHKAIGAVLIGPTPVNIIGRNILTKL
GCTLNFPISPIDTVPVKLKPGMDGPKVKQWPLTEEKIKALVEICTEMEKEGKISKIGPENPYNTPVFAIKKK--DGTKWR
KLVDFRELNKRTQD-FWEVQLGIPHPAG-LKKKKSITVLDVGDAYFSVPLDKEFRKYTAFTIPSINNETP----------
--------GIRYQYNVLPQGWKGSPAIFQSSMTXILE-PFRKQNPDID-IYQYMDDLYVGS-DLEIEQHRTKIEELRQHL
LGWGLTTPDKKHQKEPPFLWMGYELHPDKWTVQPIELPEKDSWTVNDIQKLVGKL------NWASQIYPGIKVKQLCRLL
RGAKALTEVVQLTEEAELELAENREILRXPVHGVYYDPSKDLIAEIQKQELGQWTYQIYQEPFKNLKTGKYARMRGAHTN
DVRQLTEVVQKIAKESIVIWGK-TPKFRLPIQKETWEAWWMEYWQATWIPEWEFVNTPPLVKLWYQLEKEPIVGAETFYV
DGAANRETKLGKAGYVTNRGRQKVISLNDTTNQKTELQAIHLALQDSGSEVNIVTDSQYALGIIQAQPDKSESEVVSQII
EQLIKKEKVYLAWVPAHKGIGGNEQVDKLVSAGIRKVLFLDGIDKAQEEHEKYHSNWRAMASDFNLPPVVAKEIVASCDK
CQL--KGEAMHGQVDCSPGIWQLDCTHLEGKIILVAVHVASGYIEAEVIPAETGQETAYFLLKLAARWPVKTIHTDNGSN
FTSAAVKAACWWAGVKQEFGIPYNPQSQGVVESMNKELKTIIGQVRDQAEHLKTAVQMAVFIHNFKKKGGIGGYSAGERM
IDII------ATDIQ----------------TKEL----QKQITKIQNFRVYYRDSRDPLWKGPAKLLWKGEGA-VVIQ-
-DNGDIKVVPRRKAKIIRDY-GKQMAGDDCVASRQD-E-D*---MENRWQVMIVWQVDRM---RIXTWKSLVK-HHMYMS
KKAKNWYYRHHYESPHPKIS-SEVHIPLGE-DK-L-VITTYWGLHTGERDWHLGQGVSIE-WRKSRYKTQVTPDLADQLI
HLYYFDCFSDSAIRHALLGHRVSPSCEY-QAGHN-KVGTLQYLALTALV-------------AP-KRKK--------PPL
PSVAKLTEDRWNKPQKTKGHRGSHIMNGH*------------MEQAPEDQ----GPQREPYNEWTLELLEDLKREAVRHF
PRAWLHSLGQYIYETYGDTWAGVEAIIRXLQQMLFIHFRIGCHHSRIGI--------LQQ-RR-----A-----RNG--A
SRP*ME-P----VDPSLEPWKHPGSR------------------------PRTACNN-CYCKKCSFHCQVCFMSKALGIS
H---GRKKR--RPRRR--P-PNDGQTHQVPLP-KQPASQ------P-RG--D-PTGTKEPEKK---VERE--TETH--QR
D*MAGRSGD-R--DE--DLLTTVRLIRSLYQSNPPPNP---E-G-T--RQARRNRRRR---WRERQ--RHINAISNWILX
TXLGRPAEPVPLQLPPLERLTLDCSEDCTTS-GT-Q-------GVGSPQNLVE-PPAVLESGTKE*M-------------
QPL-----------VIASIVALVV-VAIIAIIVWXIVXIEXKK-ILRERRI----DRLIDRIRERAEDSGNESE--GD-H
EELSA----L--VEMG----------HHA---PWDV---DD---L*----A-----D----K--L-----WVTIYYGVPV
WKEAKT-TLFCASEAKAYKTEVHNVWATHACVPTDPNPQEVFLE-NVT-ENFNMWKNNMVEQMQEDV-ISLWDESLK-PC
VELTPLCVTLNCT-DYNGTNT--------------------NSTHT--------------NSSIXG--------------
-------------GEXMEKGEI---KNCTFNI-TTNTEE---KQ--DHA-FFYKLDLVPINNEND---------------
---------------------------------------------------------SYRLISCNTSVI-KQACPKVSFE
PIPIHYCTPAGFALLKC-N-D-K-KFNGTGQ-CTNVSTVQCTH-GIRPVVSTQLLL-NGSLAEE--EVVIKSANFSDNAK
IIIVQL----NET--VEINCTRP--NNNTRK--SI--NL----GP--G--R---A-FYAA---------------GEIIG
DIRRAYCTI-NGTKWNNTLKQIAEKLKE------QF-GEN------------KT----IVFK-P----P---------S-
---GGDSEI-VMHSFNCGGEFFYCNTSSLF--N--W----SISES--------------NI-T-GS--------T-N---
-XS----------------IT----IPCRIKQIINMWQKVGKAMYAPPIRGQINCLSNITGLLLTRDGGNHGGNH-----
----------TNDTEIFRPAGGDMRDNWRS----------ELYKYKVVELEPLGVAPT--KARRRVVQ-----REKRAV-
-GI-GAMFLGFLGAAGSTMGAASLTLTVQARL-LLSGIVQQQNNLLRAIEAQQHMLQLTVWGIKQLQA-RVLAVERYLRD
QQLLGIWGCSGKLICTTNVPWNSS-WS--------NKT--LSQI---WD---NM---TWMQWEREIDNYTREIYNLIEEA
QNQQEKNEQDLLELDKWDSLWSWFSITQWLWYIRIFIMIVGGLIGLRIIF-AVLSIVNRVRQGYSPLSLQTRLP---TQ-
----RG-PDRHEGTGEE---GGERDR--DTSTRLVTGFLALIWDDLRSLFLFSYHHLRDLLLIVARIVQLLGR-------
RG----WEVLKIWWNLLQ-YWSQELKNSAVSLLNATAIAVAEGTDRIIEIAQGIY---RAI--LHIPRRIR---QGLER-
AL-L*-MGGKWSKSS-XIGWPAIRERMRRA---QPAAERAQP------------AAEGVGAASRD-----LERHGAFTTS
-NTAENNAAR------AWVEAQ---EERE---VGFPVRPQVPLRPMTYKGALDLSHFLREKGGLEGLIYSQKRQDILDLW
VYNTQGYFPDWHNYTPGPGTRFPLTFGWCFKLVPVE-PEK--VEEANAGENNS-LLHPISLHGMDDPEGEVLMWKFDSRL
AFHHVARELHPEFY---------------------KD-*
>AB428557/B/JP/2005/436
MGARASVLSGGKLDQWERIRLRPGGKKKYRLKHLVWASRELERFAVNPGLLETSEGCRQILGQFQXSLQTGSEELXSLFN
TVAVLYCVHQRIDVKDTKEALDKIEEEQNK----SK-------QKA--R-Q--------AAA-A------------D---
------TGNSS------------Q--V---SQNYPIVQNL-QGQMVHQPIS-PRTLNAWVK-VVEEKAFSPEVIPMFTAL
SEGATPQDLNTMLNTVGGHQ-AAMQMLKETINEEAAEWDRLHPAQAGPXAPGQI-REPRGSDIAGTTSTLQEQI-TWMTS
-NPPIPVGEIYKRWIILGLNKIVRMYSPTSILDIRQGPKEPFRDYVDRFYKTLRAEQASQEVKNWMTDTLLVQNANPDCK
TILKALGPAATLEEMMTACQGVGGPGHKARVLAEAMSQV---TNS-------TNIMMQRG-NF------K---N----QR
-KI-VKCFNCG-KVGHIAKNCRAPRKKGCWKCGKEGHQMK-EC-TN---EG---QANFL-GKIWPS-H-K-GRPGNFLXS
R---------PEPTAP------------------PA-ESFRFG--EE------------T------------T-TPSQ--
K----P--EP--IE-----K------XLY--------------------PLASLRSLFGNDPSSQ*PQITLWQRPLVPIK
IGGQXKEALLDTGADDTVLEE-MNLPGKWKPKIIGGIGGFIKVRQYDQVPVEICGHKAIGAVLVGPTPVNIIGRNLLTQL
GCTLNFPISPIDTVPVKLKPGMDGPKVKQWPLTEEKIKALIEICTEMEKEGKISKIGPENPYNTPVFAIKKK--DGTKWR
KLVDFRELNXRTQD-FWEVQLGIPHPAG-LKKKKSVTVLDVGDAYFSVPLDKDFRKYTAFTIPSINNELP----------
--------GIRYQYNVLPQGWKGSPAIFQSSMTKILE-PFRKQNPDIV-IYQYMDDLYVGS-DLEIEQHRIKIEELRQHL
LGWGFTTPDKKHQKEPPFLWMGYELHPDKWTVQPIELPEKDSWTVNDIQKLVGKL------NWASQIYPGIKVKQLCKLL
RGAKALTEVVQLTEEAELELAENREVLREPVHGVYYDPXKDLIAEIQKQELGQWTYQIFQEPFKNLKTGKYARVRGAHTN
DVKQLTEVVQKVAKESIVIWGK-TPKFRLPIQKETWEAWWMEYWQATWIPEWEFVNTPPLVKLWYQLEKEPIVEAETFYV
DGAANRETKLGKAGYVTNRGRQKVISLTDTTNQKTELQAIYLALQDSGSEVNIVTDSQYALGIIQAQPDKSESEVVSQII
EQLIKKEKVYLAWVPAHKGIGGNEQVDKLVSAGIRRVLFLEGIDKAQEEHEKYHSNWRAMASDFNLPPVVAKEIVASCDK
CQL--KGEAMHGQVDCSPGIWQLDCTHLEGKIILVAVHVASGYIEAEVIPAETGQETAYFLLKLAGRWPVKTIHTDNGSN
FTSAAVKAACWWAGVKQEFGIPYNPQSQGVVESMNKELKKIIGQVRDQAEHLKTAVQMAVFIHNFKRKGGIGGYSAGERM
IDII------ATDIQ----------------TKEL----QKQITKLQNFRVYYRDSRDPLWKGPAKLLWKGEGA-VVIQ-
-DNSDIKVVPRRKAKIIRDY-GKQMAGDDCVASRQD-E-D*---MENRWQVMIVWQVDRM---RIRTWKSLVK-HHMYIS
KKAKNWYYRHHYEXNHPKIS-SEVHIPLGE-DR-L-VITTYWGLHTGERDWHLGQGVSIE-WRKRRYRTQVTPDLADQLI
HLYYFDCFSDSAIRNALLGRRVSPSCEY-QAGHN-KVGTLQYLALXALT-------------AP-KRRK--------PPL
PSVAKLTEDRWNKPQKTKGHRGSHTLXGH*------------MEQAPEDQ----GPQREPYTXWALELLEELKREASRHF
PRAWLNSLGQYIYETYGDTWAGVEAIVRILQQLLFIHFRIGCQHSRIGI--------LPQ-RR-----A-----RNG--A
SRP*ME-P----VDPSLEPWQHPGSR------------------------PRTACNN-CYCKKCCWHCQVCFMSKALGIS
Y---GRKKR--RQRRR--P-PKDGQTHXVPPP-KQPTSR------P-RG--D-PTGTKEPKKK---VERE--TETH--PG
D*MAGRSGD-S--DE--DLLRTVRLIRFLHQSNPPPGP---E-G-T--RQARRNRRRR---WRERQ--RHIRAISNWILS
TYLGRPAEPVPLQLPPLERLTLDCSEDCGTS-GT-Q-------GVGSPQTLVE-SPAVLESGXKD*M-------------
QPL-----------EIYSIVALVV-VAIIAIIVWTIVFIEYKK-ILKQRRI----DRLIDRIRERAEDSGNESE--GD-Q
EEL------L--VEMG----------HHA---PWDV---DD---L*----A-----D----K--L-----WVTVYYGVPV
WKEATT-TLFCASDAKAYKTEMHNVWATHACVPTDPNPQEVLLX-NVT-ENFNMWKNNMVEQMQEDV-ISLWDQSLK-PC
VELTPLCVTLNCT-DYNGTNT--------------------NSTHT--------------XSSSSE--------------
-------------XGXMERGEI---KNCTFNI-TTNXGD---KQ--DXA-XFYXLDLVQIGNKXSS--------------
---------------------------------------------------------YYXXISCNTSVI-KQACPKVSFE
PIPIHYCTPAGFVXLKC-N-D-K-VFNGTGP-CTNVSTVQCTH-GIKPVVSTQLLL-NGSLAEE--EXVIRSANFSDNGK
TIIVQL----NET--VEINCTRP--NNNTRK--XI--XX----GP--G--R---A-XYAT---------------XXIIG
DIRKAHCNI-SGTQWXKTLSQIAKKLKE------QF-GEB------------KI----IKFQ-X----S---------S-
---GGDPEI-ATHSFNCGGEFFYCNTSSLF--N--W-----------------------ST-T-GSN-------I-T---
------NGT----------IT----IPCRIKQIINMWQKVGKAMYAPPIXGLINCVSNITGLLLTRDGGNXTGNQTGN--
-------QTESNNTEIFRPGGGDMRDNWRS----------ELYKYKVVKIEPLGVAPT--KARRRVVQ-----REKRAV-
-GI-GAMFLGFLGAAGSTMGAASLTLTVQARL-LLSGIVQQQNNLLRAIEAQQHLLQLTVWGIKQLQA-RVLXVERYLRD
QQLLGIWGCSGKLICTTNVPWNSS-WS--------NKN--LSQI---WD---NM---TWMQWEREIDNYTGEIYXLIEEA
QNQQEKNEQDLLELDKWDSLWSWFSITNWLWYIKIFIMIVGGLIGLRIVF-AVLSIVNRVRQGYSPLSLQTHLP---AQ-
----RG-PDRHEGTEEE---GGERDR--DTSGRLVTGFLALIWXDLRSLFLFSYHXLRDLLLIVARIVELLGR-------
RG----WEVLKLWWNLLQ-YWSQEXXTSAXXLLNATAIIVAEGTDRIIEIAQRIY---RAI--LHIPTRIR---QGLER-
AL-L*-MGGKWSKSS-VIGWPAIRERMRRT----------RP------------AADGVGAASRD-----LADRGAFTTS
-NTAENNADR------AWVEAQ---EEGE---VGFPVRPQVPLRPMTYKGALDLSHFLKDKGGLEGLIYSQKRQDILDLW
VYNTQGYFPDWQNYTPGPGTRFPLTFGWCFKLVPVE-PGQ--VEEATABENNC-LLHPMNLHGMDDPEKEVLMWKFDSRL
AFHHVARELHPEYY---------------------KN-*
>AB428558/B/JP/2003/285
MGARASIISGGELDKWEKIRLRQGGKKKYRLKHLVWASRELERFAINPGLLETSEGCKQIIGQLQPSLQTGSEELRSLFN
TVAVLYCVHQRIEVKDTKEALDKIEEEQSK----SK-------KKA--Q-Q--------TA--A------------D---
------TGNSS------------Q--V---SQNYPIVQNL-QGQMVHQPIS-PRTLNAWVK-VIEEKAFSPEVIPMFSAL
SEGATPQDLNTMLNTVGGHQ-AAMQMLKETINEEAAEWDRLHPAQAGPHPPGQI-REPRGSDIAGTTSTLQEQI-AWMTN
-NPPIPVGEIYKRWIILGLNKIVRMYSPVSILDIRQGPKEPFRDYVDRFYKTLRAEQASQDVKNWMTETLLVQNANPDCK
TILKALGPAATLEEMMTACQGVGGPSHKARILAEAMSQV---TNP-------TTIMMQRG-NF------R---N----QR
-KT-IKCFNCG-KEGHLAKNCRAPRKKGCWKCGKEGHQMK-DC-T----ER---QANFL-GKIWPS-H-K-GRPGNFLQS
RP-----EPRPEPTAP------------------PE-ESFRFG--EE------------T------------A-TPSQ--
K----Q--ES--ID-----K------ELY--------------------PLASLKSLFGNDP---*PQITLWQRPLVTIK
VGGQLKEALLDTGADDTVLEE-XNLPGKWKPKMIGGIGGFIKVRQYDQVAIEICGHKAIGTVLVGPTPVNIIGRNLLTQL
GCTLNFPISPIETVPVKLKPGMDGPKVKQWPLTEEKIKALIEICTEMEKEGKISKIGPENPYNTPVFAIKKK--DSTKWR
KLVDFRELNKRTQD-FWEVQLGIPHPAG-LKKNKSVTVLDVGDAYFSVPLDEDFRKYTAFTIPSLNNETP----------
--------GIRYQYNVLPQGWKGSPAIFQCSMTKILE-PFRKQNPDIV-IYQYMDDLYVGS-DLEIEKHRTKIEKLRQHL
LRWGFTTPDKKHQKEPPFLWMGYELHPDKWTVQPIVLPEKDSWTVNDIQKLVGKL------NWASQIYPGIKVRQLCKLL
RGAKGLTEVVPLTAEAELELAENREILKEPVHGVYYDPSKDLVAEIQKQGLGQWTYQIYQEPFKILKTGKYARMKGAHTN
DIKQLTEAVQKIATESIVIWGR-TPKFRLPIQKETWEAWWMEYWQATWIPEWEFVXTPPLVKLWYQLEKEPIVGAETFYV
DGAANRETKLGKAGYVTDRGRQKVVSLTDTTNQKTELQAIHLALQDSGLEVNIVTDSQYALGIIQAQPDKSESELVSQII
EQLINKEKVYLAWVPAHKGIGGNEQVDKLVSAGIRRVLFLDGIDKAQEEHEKYHSNWRAMASDFNLPPVVAKEIVASCDK
CQL--KGEAMHGQVDCSPGIWQLDCTHLEGKIIIVAVHVASGYIEAEVIPAETGQETAYFLLKLAGRWPVKTIHTDNGSN
FTSTAVKAACWWAGIKQEFGIPYNPQSQGVXESMNNELKKIIGQVRDQAELLKTAVQMAVFIHNFKRKGGIGGYSAGERI
VDII------ATDIQ----------------TREL----QKQITKIQNFRVYYRDSRDPLWKGPAKLLWKGEGA-VVIQ-
-DNSDIKVVPRRKAKIIRDY-GKQMAGDDCVASRQD-E-D*---MENRWQVMIVWQVDRM---RINIWKSLVK-HHIHIS
RKAKRWMYKHHYESTNPRIS-SEVHIPLGE-AE-L-VITTYWGLHTGERDWQLGHGVSIE-WRKQRYNTQVDPDLADQLI
HLYYFDCFSESAIRNALLGHRVSPRCEY-QAGHR-KVGSLQYLALTALI-------------TP-*KRK--------PPL
PSVAKLTEDRWNKPQKTKGHRGSHTMNGH*------------MEQAPEDQ----GPQREPYNEWTLELLEELKSEAMRHF
PRPWLYGLGQHIYETYGDTWAGVEAIIRTLQQLLFIHFRIGCRHSRIGI--------IQQ-RR-----A-----RNG--A
GRS*ME-P----VDPKLEPWKHPGSR------------------------PRTACNN-CYCKKCCFHCQVCFTKKGLGIS
Y---GRKKR--RPRRR--T-PQDSETHQDSLS-KQPASQ------P-RGE-D-QTGPEESKKK---VERE--TETD--SV
HQMAGRSGD-R--DE--ELLKTVRLIKILYQSNPLPSP---E-GRT--RQARRNRRRR---WRERQ--RQIRFISDRILA
TYLGRPEEPVPLQLPPLERLTLDCNEDCGTS-GT-Q-------GVGSPQILVE-SPAILESGTKE*M-------------
PSL--------QVLTILAIVALVV-AAILAIVVWTIVLIEYRK-ILKQRKI----DRLIDRISERAEDSGNESE--GD-Q
EELSA----L--MEMG----------YHA---PWDV---ND---M*----A-----E----Q--L-----WVTVYYGVPV
WKEATT-TLFCASDAKAYDTEAHNVWATHACVPTDPNPQEVKLE-NVT-EDFNIWENNMVEQMHEDV-ISLWDESLK-PC
VKLTPLCVTLDCT-DVG------------------------NTTNT--------------NGSDTNNID-----------
-------------KTRMEKGEI---KNCSFNI-TTTIRD---KARRESA-LFYRLDVVPIDGNDNTSSNASA--------
---------------------------------------------------------SYRLINCNTTVI-TQACPKISFE
PIPIHYCTPAGFALLKC-N-D-K-GFSGKGK-CTNVSTVQCTH-GIRPVVSTHLLL-NGSLAEK--EVVIISKNFSANTE
TIIVQL----NES--IVINCTRP--NNNTRK--GV--HL----GP--G--Q---A-IYTT---------------GAIIG
DIRQAYCNI-SEEKWNNTLKQVVTKLRE------IF--NNA-----------TT----IFFN-Q----S---------S-
---GGDPEI-VMHSFNCGGEFFYCNTTELF--NSTWI---N------------------GT-R-TT--------N-T---
-TS---NGT----------IT----LRCRIKQIINMWQRVGKAMYNPPIAGQIRCSSNITGILLVRDGGDNS--------
-----------TTNETFRPGGGNIRDNWRS----------ELYKYKVVKIEPLGVAPT--KAKRRVVQ-----REKRGV-
-GI-GAVFLGFLGAAGSTMGAASITLTVQARQ-LLSGIVQQQNNLLRAIEAQQHMLQLTVWGIKQLQA-RVLAVERYLRD
QQLLGIWGCSGKLICTTAVPWNTS-WS--------NKS--LDEI---WD---NM---TWIEWEREIGNYTDLIYNLLEKS
QNQQEKNEQELLELDSWASLWNWFDISKWLWYIKXFIMIVGGLVGLRIVF-TVLSIVNRVRQGYSPLSFQTRFP---AP-
----RGGPDRPGGIEEE---GGERDR--DRFGSSVTGFLPLIWDDLRSLFLFSYHRLRDLLLIATRIVELLGR-------
RG----WEVLKYWWNLLQ-YWSQELKNSAISLLNATAIAVAEGTDRIIEVVQRAY---RAI--IHIPRRIR---QGLER-
AL-L*-MGGKWSKSS-KAGWPAVREKMKQA----------EP------------AAEGVGAVSRD-----LEKHGAITSS
-NT--NNADC------VWLEAH---EDEE---VGFPVRPQVPLRPMTFKGAFDLSHFLKEKGGLEGLIYSQKRKDILDLW
VYHTQGFFPDWQNYTPGPGIRFPLTFGWCFKLVPVD-PDQ--VEKENEGENNS-LLHPMSLHGMDDPEKEVLVWKFDSYL
AFKHIAREKHPEFY---------------------KD-*
>AB428559/B/JP/2004/329
MGARASIISGGELDKWEKIRLRQGGKKKYRLKHLVWASRELERFAINPGLLETSEGCKQIIGQLQPSLQTGSEELRSLFN
TVAVLYCVHQRIEVKDTKEALDKIEEEQSK----SK-------KKA--L-Q--------TA--A------------D---
------TGNSX------------Q--V---SQNYPIVQNL-QGQMVHQPIS-PRTLNAWVK-VIEEKAFSPEVIPMFSAL
SEGATPQDLNTMLNTVGGHQ-AAMQMLKETINEEAAEWDRLHPAQAGPHPPGQI-REPRGSDIAGTTSTLQEQI-AWMTN
-NPPIPVGEIYKRWIILGLNKIVRMYSPVSILDIRQGPKEPFRDYVDRFYKTLRAEQASQDVKNWMTETLLVQNANPDCK
TILKALGPAATLEEMMTACQGVGGPSHKARILAEAMSQV---TNP-------TTIMMQRG-NF------R---N----QR
-KT-IKCFNCG-KEGHLAKNCRAPRKKGCWKCGKEGHQMK-DC-T----ER---QANFL-GKIWPS-H-K-GRPGNFLQS
RP-----EPRPEPTAP------------------PE-ESFRFG--EE------------T------------A-TPSQ--
K----Q--ES--ID-----K------ELY--------------------PLASLKSLFGNDP---*PQITLWQRPLVTIK
VGGQLKEALLDTGADDTVLEE-MNLPGKWKPKMIGGIGGFIKVRQYDQVAIEICGHKAIGTVLVGPTPVNIIGRNLLTQL
GCTLNFPISPIETVPVKLKPGMDGPKVKQWPLTEEKIKALIEICTEMEKEGKISKIGPENPYNTPVFAIKKK--DSTKWR
KLVDFRELNKRTQD-FWEVQLGIPHPAG-LKKNKSVTVLDVGDAYFSVPLDEDFRKYTAFTIPSLNNETP----------
--------GIRYQYNVLPQGWKGSPAIFQCSMTKILE-PFRKQNPDIV-IYQYMDDLYVGS-DLEIEKHRTKIXELRQHL
LRWGFTTPDKKHQKEPPFLWMGYELHPDKWTVQPIVLPEKDSWTVNDIQKLVGKL------NWASQIYPGIKVRQLCKLL
RGTKGLTEVVPLTAEAELELAENREILKEPVHGVYYDPSKDLVAEIQKQGLGQWTYQIYQEPFKNLKTGKYARMKGAHTN
DIKQLTEAVQKIATESIVIWGR-TPKFRLPIQKETWEAWWMEYWQATWIPEWEFVNTPPLVKLWYQLEKEPIVGAETFYV
DGAANRETKLGKAGYVTDRGRQKVVSLTDTTNQKTELQAIHLALQDSGLEVNIVTDSQYALGIIQAQPDKSESELVSQII
EQLINKEKVYLAWVPAHKGIGGNEQVDKLVSAGIRRVLFLDGIDKAQEEHEKYHSNWRAMASDFNLPPVVAKEIVASCDK
CQL--KGEAMHGQVDCSPGIWQLDCTHLEGKIIIVAVHVASGYIEAEVIPAETGQETAYFLLKLAGRWPVKTIHTDNGSN
FTSTAVKAACWWAGIKQEFGIPYNPQSQGVVESMNNELKKIIGQVRDQAELLKTAVQMAVFIHNFKRKGGIGGYSAGERI
VDII------ATDIQ----------------TREL----QKQITKIQNFRVYYRDSRDPLWKGPAKLLWKGEGA-VVIQ-
-DNSDIKVVPRRKAKIIRDY-GKQMAGDDCVASRQD-E-D*---MENRWQVMIVWQVDRM---RINIWKSLVK-HHIHIS
RKAKRWMYKHHYESTNPRIS-SEVHIPLGE-AE-L-VITTYWGLHTGERDWQLGHGVSIE-WRKQRYNTQVDPDLADQLI
HLYYFDCFSESAIRNALLGHRVSPRCEY-QAGHR-KVGSLQYLALTALI-------------TP-*KRK--------PPL
PSVAKLTEDRWNKPQKTKGHRGSHTMNGH*------------MEQAPEDQ----GPQREPYNEWTLELLEELKSEAMRHF
PRPWLYGLGQHIYETYGDTWAGVQAIIRILQQLLFIHFRIGCRHSRIGI--------IQQ-RR-----A-----RNG--A
GRS*ME-P----VDPKLEPWKHPGSR------------------------PRTACNN-CYCKKCCFHCQVCFTKKGLGIS
Y---GRKKR--RPRRR--T-PQDSETHQDSLS-KQPASX------P-RGE-D-QTGPEESKKK---VERE--TETD--SV
HQMAGRSGD-R--DE--ELLKXVRLIKILYQSNPLPXP---E-GRT--RQARRNRRRR---WRERQ--RQIRFISDRILD
TYLGRPEEPVPLQLPPXERLTLDCNEDCGTS-GT-Q-------GVGSPQILVE-SPAILESGTKE*M-------------
PSL--------QVLTILAIVALVV-AAILAIVVWTIVLIEYRK-ILKQRKI----DRLIDRISERAEDSGNESE--GD-Q
EELSA----L--MEMG----------YHA---PWDV---ND---M*----A-----E----Q--L-----WVTVYYGVPV
WKEATT-TLFCASDAKAYDTEAHNVWATHACVPTDPNPQEVKLE-NVT-EDFNIWENNMVEQMHEDV-ISLWDESLK-PC
VKLTPLCVTLDCT-DVG------------------------NTTNT--------------NGXDTNNID-----------
-------------KTRVEKGEI---KNCSFNI-TTTIRD---KARRESA-LFYRLDVVPIDGNDNTSSNASA--------
---------------------------------------------------------SYRLINCNTTVI-TQACPKISFE
PIPIHYCTPAGFALLKC-N-D-K-GFSGKGK-XTNVSTVQCTH-GIRPVVSTHLLL-NGSLAEK--EVVIISKNFSANTE
TIIVQL----NES--IVINCTRP--NNNTRK--GV--HL----GP--G--Q---A-IYTT---------------GAIIG
DIRQAYCNI-SEEKWNNTLKQVVTKLRE------KF--NNA-----------TT----IFFN-Q----S---------S-
---GGDPEI-VMHSFNCGGEFFYCNTTELF--NSTWI---N------------------GT-R-TT--------N-T---
-TS---NGT----------IT----LRCRIKQIINMWQRVGKAMYNPPIAGQIRCSSNITGILLVRDGGDNS--------
-----------TTNETFRPGGGNIRDNWRS----------ELYKYKVVKIEPLGVAPT--KAKRRVVQ-----REKRGV-
-GI-GAVFLGFLGAAGSTMGAASITLTVQARQ-LLSGIVQQQNNLLRAIEAQQHMLQLTVWGIKQLQA-RVLAVERYLRD
QQLLGIWGCSGKLICTTAVPWNTS-WS--------NKS--LDEI---WD---NM---TWIEWEREIGNYTDLIYNLLEKS
QNQQEKNEQELLELDSWASLWNWFDISKWLWYIKIFIMIVGGLVGLRIVF-TVLSIVNRVRQGYSPLSFQTRFP---AP-
----RGGPDRPGGIEEE---GGERDR--DRFGSSVTGFLTLIWDDLRSLFLFSYHRLRDLLLIATRIVELLGR-------
RG----WEVLKYWWNLLQ-YWSQELKNSAISLLNATAIAVAEGTDRIIEVVQRAY---RAI--IHIPRRIR---QGLER-
AL-L*-MGGKWSKSS-KAGWPAVREKMKRA----------EP------------AAEGVGAVSRD-----LEKHGAITSS
-NT--NNADC------VWLEAH---EDEE---VGFPVRPQVPLRPMTFKGAFDLSHFLKEKGGLEGLIYSQKRKDILDLW
VYHTQGFFPDWQNYTPGPGIRYPLTFGWCFKLVPVD-PDQ--VEKENEGENNS-LLHPMSLHGMDDPEKEVLVWKFDSYL
AFKHIAREKHPEFY---------------------KD-*
>AB428560/B/JP/2005/398
MGARASIISGGELDKWEKIRLRQGGKKKYRLKHLVWASRELERFAINPGLLETSEGCKQIIGQLQPSLQTGSEELRSLFN
TVAVLYCVHQRIEVKDTKEALDKIEEEQSK----SK-------KKA--Q-Q--------TA--A------------D---
------TGXSS------------Q--V---SQNYPIVQNL-QGQMVHQPIS-PRTLNAWVK-VIEEKAFSPEVIPMFSAL
SEGATPQDLNTMLNTVGGHQ-AAMQMLKETINEEAAEWDRLHPAQAGPHPPGQI-REPRGSDIAGTTSTLQEQI-TWMTN
-NPXIPVGEIYKRWIILGLNKIVRMYSPVSILDIRQGPKEPFRDYVDRFYKTLRAEQASQDVKNWMTETLLVQNANPDCK
TILKALGPAATLEEMMTACQGVGGPSHKARILAEAMSQV---TNP-------NTIMMQRG-NF------R---N----QR
-KT-IKCFNCG-KEGHLARNCRAPRKKGCWKCGKEGHQIK-DC-T----EG---QANFL-GKIWXS-H-K-GRPGNFLQS
RP-----EPRPEPTAP------------------PE-ESFRFG--EE------------T------------A-TPSQ--
K----Q--ES--ID-----X------EXY--------------------PLASLKSLFGNDP---*PQITLWQRPLVTIK
VGGQLKEALLDTGADDTVLEE-MNLPGKWKPKMIGGIGGFIKVRQYDQVAIEICGHKAIGTVLVGPTPVNIIGRNLLTQL
GCTLNFPISPIETVPVKLKPGMDGPKVKQWPLTEEKIKALIEICTEMEKEGKISKIGPENPYNTPVFAIKKK--DSTKWR
KLVDFRELNKRTQD-FWEVQLGIPHPAG-LKKNKSVTVLDVGDAYFSVPLDEDFRKYTAFTIPSLNNETP----------
--------GIRYQYNVLPQGWKGSPAIFQCSMTKILE-PFRKQNPDIX-IYQYMDDLYVGS-DLEIEKHRTKIEELRQHL
LRWGFTTPDKKHQKEPPFLWMGYELHPDKWTVQPIVLPEKDSWTVNDIQKLVGKL------NWASQIYPGIKVRQLCKLL
RGTKGLTEVVPLTAEAELELAENREILKEPVHGVYYDPSKDLVAEIQKQGLGQWTYQIYQEPFKNLKTGKYARMKGAHTN
DIKQLTEAVQKIATESIVIWGR-TPKFRLPIQKETWEAWWMEYWQATWIPEWEFVNTPPLVKLWYQLEKEPIXGAETFYV
DGAANRETKLGKAGYVTDRGRQKVVSLTDTTNQKTELQAIHLALQDSGLEVNIVTDSQYALGIIQAQPDKSESELVSQII
EQLINKEKVYLAWVPAHKGIGGNEQVDKLVSAGIRRVLFLDGIDKAQEEHEKYHSNWRAMASDFNLPPVVAKEIVAXCDK
CQL--KGEAMHGQVDCSPGIWQLDCTHLEGKIIIVAVHVASGYIEAEVIPAETGQETAYFLLKLAGRWPVKTIHTDNGSN
FTSTAVKAACWWAGIKQEFGIPYNPQSQGVVESMNNELKKIIGQVRDQAELLKTAVQMAVFIHNFKRKGGIGGYSAGERI
VDII------ATDIQ----------------TKEL----QKQITKIQNFRVYYRDSRDPLWKGPAKLLWKGEGA-VVIQ-
-DNSDIKVVPRRKAKIIRDY-GKQMAGDDCVASRQD-E-D*---MENRWQVMIVWQVDRM---RINIWKSLVK-HHIHIS
RKAKRWMYKHHYESTNPRIS-SEVHIPLGE-AE-L-VITTYWGLHTGERDWQLGHGVSIE-WRKQRYNTQVDPDLADQLI
HLYYFDCFSXSAIRNALLGHRVSPRCEY-QAGHR-KVGSLQYLALTALI-------------TP-*KRK--------PPL
PSVAKLTEDRWNKPQKTKGHRGSHTVNGH*------------MEQAPEDQ----GPQREPYSEWTLELLEELKSEAMRHF
PRPWLHGLGQHIYXTYGDTWAGVQAIIRILQQLLFIHFRIGCRHSRIGI--------IQQ-RR-----A-----RNG--A
GRS*ME-P----VDPKLEPWKHPGSR------------------------PRTACNN-CYCKKCCFHCQVCFTKKGLGIS
Y---GRKKR--RPRRR--T-PQDSEXHQDSLX-KQPASQ------P-RGE-D-QTGPEESKKK---VETE--TETD--SV
HQMAGRSGD-R--DD--ELLKTVRLIKILYQSNPLPSP---E-GRT--RQARRNRRRR---WRQRQ--RQIRFISDRIIA
TYLGRPEEPVPLQLPPLERLTLDCNEDCGTS-GT-Q-------GVGSPQILVE-SPAILESGTKE*M-------------
PSL--------QVLTILAIVALVV-AAILAIVVWTIVLIEYRK-ILKQRKI----DRLIDRISERAEDSGNESE--GD-Q
EELSA----L--MEMG----------YHA---PWDV---ND---M*----A-----E----Q--L-----WVTVYYGVPV
WKEATT-TLFCASDAKAYDTEAHNVWATHACVPTDPNPQEVKLK-NVT-EDFNIWENNMVEQMHEDV-ISLWDESLK-PC
VKLTPLCVTLDCT-DVG------------------------NTTNT--------------XGSDTNXID-----------
-------------KTRMEKGEI---KNCSFNI-TTTIRD---KARXESA-LFYRLDVVPIDGNDNTSSNASA--------
---------------------------------------------------------SYRLINCNTTVI-TQACPKISFE
PIPIHYCTPAGFALLKC-N-D-K-GFSGKGE-CTNVSTVQCTH-GIRPVVSTHLLL-NGSLAEE--XVVIRSKNFSANTE
TILVQL----NXS--IVINCTRP--NNNTRK--GV--HL----GP--G--Q---A-IYTT---------------GAIIG
DIRQAXCNI-SEEKWNNTLKQVVTXLXK------IF--TNA-----------TT----IVFN-Q----S---------S-
---GGDPEI-VMHSFNCGGEFFYCNTTELF--NSTWI---N------------------GT-R-XT--------N-T---
-TS---NGT----------IT----LRCRIKQIINMWQRVGKAMYNPPIAGQIRCSSNITGILLVRDGGBNX--------
-----------TTNETFRPGGGNMRDNWRS----------ELYKYKVVKIEPLGVAPT--KAKRRVVQ-----REKRAV-
-GI-GAVFLGFLGAAGSTMGAASITLTAQARQ-LLSGIVQQQNNLLRAIEAQQHMLQLTVWGIKQLQA-RVLAVERYLRD
QQLLGIWGCSGKLICNTAVPWNTS-WS--------NKS--XDEI---WN---NM---TWIXWEREIGNYTDLIYDLLEKS
QNQQEKNEQELLELDSWASLWNWFXISKWLWYIKIFIMIVGGLVGLRIVF-TVLSIVNRVRQGYSPLSFQTRFP---AP-
----RGGPDRPGGIEEE---GGDRDR--DRFGSSVTGLLPLIWDDLRSLFLFSYHRLRDLLLIATRIVELLGR-------
RG----WEVLKYWWNLLQ-YWSQELKNSAVSLLNATAIAVAEGTDRIIEAVQRAX---RAI--IHIPRRIR---QGLER-
AL-L*-MGGKWSKSS-KAGWPAVRXRMRQA----------DP------------AAEGVGAVSRD-----LEKHGAITSS
-NT--NNADC------VWLEAH---EDEE---VGFPVRPQVPLRPMTFKGAFDLSHFLKEXGGLDGLIYSQKRKDILDLW
VYHTQGFFPDWQNYTPGPGTRFPLTFGWCFKLVPVD-PDQ--VEKENQGENCS-LLHPMSQHGMDDPEKEVLMWKFDSYL
ALKHIAREKHPEFY---------------------KD-*
>AB428561/B/JP/2006/472
MGARASVISGGELDKWEKIRLRPGGAKKYRLKHLVWASRELERFALNPGLLETSEGCKQIIGQLQPSLQTGSEELRSLFN
TVAVLYCVHQRIEVKDTKEALDKIEEEQNK----SK-------KKA--Q-Q--------AA--A------------D---
------TGKSS------------Q--V---SQNYPIVQNL-QGQMVHQPIS-PRTLNAWVK-VIEEKAFSPEVIPMFSAL
SEGATPQDLNTMLNTVGGHQ-AAMQMLKETINEEAAEWDRLHPAQAGPHPPGQI-REPRGSDIAGTTSTLQEQI-AWMTN
-NPPIPVGEIYKRWIILGLNKIVRMYSPTSILDIRQGPKEPFRDYVDRFYKTLRAEQASQEVKNWMTETLLVQNANPDCK
TILKALGPAATLEEMMTACQGVGGPGHKARVLAEAMSQV---TNP-------TTIMMQRG-NF------R---N----QR
-KT-IKCFNCG-KEGHLAKNCRAPRKKGCWKCGKEGHQMK-DC-T----ER---QANFL-GKIWPS-H-K-GRPGNFLQS
R---------PEPTAP------------------PE-ESFRFG--EE------------T------------A-TPSQ--
K----Q--EP--ID-----K------ELY--------------------PLASLKSLFGNDP---*PQITLWQRPLVTIK
VGGQLKEALLDTGADDTVLEE-MSLPGRWKPKMIGGIGGFIKVRQYDQVAIEICGHKAIGTVLVGPTPVNIIGRNLLTQL
GCTLNFPISPIETVPVKLKPGMDGPKVKQWPLTEEKIKALIDICTEMEKEGKISKIGPENPYNTPVFAIKKK--DSTKWR
KLVDFRELNKRTQD-FWEVQLGIPHPAG-LKKNKSVTVLDVGDAYFSVPLDEEFRKYTAFTIPSLNNETP----------
--------GIRYQYNVLPQGWKGSPAIFQCSMTKILE-PFRKQNPDIV-IYQYMDDLYVGS-DLEIEKHRTKIEELRQHL
LRWGFTTPDKKHQKEPPFLWMGYELHPDKWTVQPIVLPEKDSWTVNDIQKLVGKL------NWASQIYPGIKVRQLCKLL
RGTKGLTEVVPLTAEAELELAENREILKEPVHGVYYDPSKDLVAEIQKQGLGQWTYQIYQEPFKNLKTGKYARMKGAHTN
DIKQLTEAVQKIATESIVIWGR-TPKFRLPIQKETWEAWWMEYWQATWIPEWEFVNTPPLVKLWYQLEKEPIVGAETFYV
DGAANRETKLGKAGYVTDRGRQKVISLTDTTNQKTELQAIHLALQDSGLEVNIVTDSQYALGIIQAQPDKSESELVSQII
EQLIKKEKVYLAWVPAHKGIGGNEQVDKLVSAGVRRVLFLDGIDKAQEDHEKYHSNWKAMASDFNIPPVVAKEIIASCDK
CQL--KGEAMHGQVDCSPGIWQLDCTHLEGKIIIVAVHVASGYIEAEVIPAETGQETAYFLLKLAGRWPVKTIHTDNGSN
FTSTAVKAACWWAGIKQEFGIPYNPQSQGVVESMNNELKKIIGQVRDQAELLKTAVQMAVFIHNFKRKGGIGGYSAGERI
IDII------ATDIQ----------------TREL----QKQITKIQNFRVYYRDSRDPLWKGPAKLLWKGEGA-VVIQ-
-DNSDIKVVPRRKAKIIRDY-GKQMAGDDCVASRQD-E-D*---MENRWQVMIVWQVDRM---RINIWKSLVK-HHIHIS
RKAKRWMYKHHYESTNPRIS-SEVHIPLGE-AK-L-VITTYWGLHTGERDWQLGHGVSIE-WRKQRYSTQVDPDLADQLI
HLYYFDCFSESAIRNALLGHRVSPRCEY-QAGHR-KVGSLQYLALTALI-------------TP-*KRK--------PPL
PSVAKLTEDRWNKPQKTKGHRGSHTMNGH*------------MEQAPEDQ----GPQREPYNEWTLELLEELKSEAMRHF
PRPWLYGLGQHIYETYGDTWAGVEAIIRILQQLLFIHFRIGCQHSRIGI--------IQQ-RR-----A-----RNG--A
GRS*ME-P----VDPKLEPWKHPGSQ------------------------PRTACNN-CYCKKCCFHCQVCFTKKGLGIS
Y---GRKKR--RPRRR--T-PQDSETHQGPLS-KQPASQ------P-RGE-D-QTGPEESKKK---VERE--TETD--SV
HQMAGRSGD-R--DE--ELLKTVRLIKVLYQSNPLPSP---E-GRT--RQARRNRRRR---WRERQ--RQIRFISERILA
TYLGRPEEPIPLQLPPLERLTLDCNEDCGTS-GT-Q-------GVGSPQILVE-SPAILESGTKE*M-------------
LPL-----------HIVAIVALVV-AAILAIVVWTIVLIEYRR-ILRQRKI----DRLIDRISERAEDSGNESE--GD-Q
EELSA----L--MEMG----------YHA---PWHV---ND---M*----T-----E----Q--L-----WVTVYYGVPV
WKEATT-TLFCASDAKAYDTEAHNVWATHACVPTDPNPQEVKLE-NVT-EDFNIWENNMVEQMHEDV-ISLWDESLK-PC
AKLTPLCVTLDCT-DVG------------------------NTTNT--------------NGSNTTNID-----------
-------------KTRMEKGEI---KNCSFNI-TTTIRD---KARRESA-LFYRLDVVPIDGNDNTSSNVSA--------
---------------------------------------------------------SYRLINCNTTVI-TQACPKISFE
PIPIHYCTPAGFALLKC-N-D-E-GFSGKGK-CTNVSTVQCTH-GIRPVVSTHLLL-NGSLAEK--EVVIRSKNFSANTE
TIIVQL----NES--IVINCTRP--NNNTRK--GV--HL----GP--G--Q---A-IYTT---------------GTIIG
DIRQAYCNI-SEEKWDNTLKQVVTKLRE------KF--NNA-----------TT----IFFN-Q----S---------S-
---GGDPEI-VMHSFSCGGEFFYCNTTELF--NSTWI---N------------------GT-R-TT--------N-T---
-TS---NGT----------II----LRCRIKQIINMWQRVGKAMYNPPIAGQIRCSSNITGILLVRDGGDNS--------
-----------TTSETFRPGGGNMRDNWRS----------ELYKYKVVKIEPLGVAPT--KARRRVVQ-----REKRGV-
-GI-GAVFLGFLGAAGSTMGAASITLTVQARQ-LLSGIVQQQNNLLRAIEAQQHMLQLTVWGIKQLQA-RVLAVERYLRD
QQLLGIWGCSGKLICTTAVPWNTS-WS--------NKS--LDEI---WD---NM---TWIEWEREIGNYTNLIYNLLEKS
QNQQEKNEQELLELDSWASLWNWFDISKWXWYIRIFIMIVGGLVGLRIVF-TVFSIVNRVRQGYSPLSFQTRFP---AP-
----RGGPDRPGGIEEE---GGERDR--DRFGSSVSGSLPLIWDDLRSLFLFSYHRLRDLLLIATRIVELLGR-------
RG----WEVLKYWWNLLQ-YWSQELKNSAISLLNATAIAVAEGTDRIIEVVQRAC---RAI--IHIPRRIR---QGLER-
AL-L*-MGGKWSKSS-KAGWPAVREKMKQA----------EP------------AAEGVGAVSKD-----LEKHGAITSS
-NT--NNADC------VWLEAQ---EDEE---VGFPVRPQVPLRPMTFKGAFDLSHFLKEKGGLDGLTYSQKRKDILDLW
VYHTQGFFPDWQNYTPGPGTRFPLTFGWCFKLVPVD-PDQ--VEKENEGENNS-LLHPMSLHGMDDPDKEVLVWKFDSRL
ALRHIAREKHPEFY---------------------KD-*
>AB428562/B/JP/2006/574
MGARASIISGGELDKWEKIRLRPGGKKKYRLKHLVWASRELERFALNPGLLETSEGCRQIIGQLQPSLQTGSEELKSLFN
TVAVLYCVHQRIEVKDTKEALDKIEEEQSK----SK-------KKA--Q-Q--------TA--A------------D---
------TGKSS------------Q--V---SQNYPIVQNL-QGQMVHQPIS-PRTLNAWVK-VIEEKAFSPEVIPMFSAL
SEGATPQDLNTMLNTVGGHQ-AAMQMLKETINEEAAEWDKLHPAQAGPHPPGQI-REPRGSDIAGTTSTLQEQI-AWMTN
-NPPIPVGEIYKRWIILGLNKIVRMYSPVSILDIRQGPKEPFRDYVDRFYKTLRAEQASQDVKNWMTETLLVQNANPDCK
TILKALGPAATLEEMMTACQGVGGPSHKARILAEAMSQV---TNP-------NTIMMQRG-NF------R---D----QR
-KT-IKCFNCG-KQGHLARNCRAPRKKGCWKCGKEGHQMK-DC-I----EG---QANFL-GKIWPS-H-K-GRPGNFLQS
RP-----EPRPEPTAP------------------PE-ESFRFG--EE------------T------------A-TPSQ--
K----Q--EL--ID-----K------ELY--------------------PSASLKSLFGNDP---*PQITLWQRPLVTIK
VGGQLKEALLDTGADDTVLGE-MNLPGKWKPKMIGGIGGFIKVRQYDQVAIEICGHKAIGTVLVGPTPVNIIGRNLLTQL
GCTLNFPISPIETVPVKLKPGMDGPKVKQWPLTEEKIKALIKICTEMEKEGKISKIGPENPYNTPVFAIKKK--DSTKWR
KLVDFRELNKRTQD-FWEVQLGIPHPAG-LKKNKSVTVLDVGDAYFSVPLDENFRKYTAFTIPSLNNETP----------
--------GIRYQYNVLPQGWKGSPAIFQCSMTKILE-PFRKQNPDIV-IYQYMDDLYVGS-DLEIEKHRTKIEELRQHL
LRWGFTTPDKKHQKEPPFLWMGYELHPDKWTVQPIVLPEKDSWTVNDIQKLVGKL------NWASQIYPGIKVRQLCKLL
RGAKGLTEVVPLTAEAELELAENREILKEPVHGVYYDPSKDLVAEIQKQGLGQWTYQIYQEPFKNLKTGKYARMKGAHTN
DIKQLTEAVQKIATESIVIWGR-TPKFRLPIQKETWESWWMEYWQATWIPEWEFVNTPPLVKLWYQLEKEPIVKAETFYV
DGAANRKTKLGKAGYVTDRGRXKIVSLTDTTNQKTELQAIHLALQDSGLEVNIVTDSQYALGIIQAQPDKSESELVSQII
KQLINKEKVYLAWVPAHKGIGGNEQVDKLVSAGIRRVLFLDGINKAQEEHEKYHNNWRAMASDFNIPPVVAKEIVASCDK
CQL--KGEAMHGQVDCSPGIWQLDCTHLEGKIIIVAVHVASGYIEAEVIPAETGQETAYFLLKLAGRWPVKTIHTDNGSN
FTSTAVKAACWWAGIKQEFGIPYNPQSQGVVESMNNELKKIIGQVRDQAELLKTAVQMAVFIHNFKRKGGIGGYSAGERI
IDII------ATDIQ----------------TKEL----QKQITKIQNFRVYYRDSRDPLWKGPAKLLWKGEGA-VVIQ-
-DNSDIKVVPRRKAKIIREY-GKQMAGDDCVASRQD-E-D*---MENRWQVMIVWQVDRM---RINIWKSLVK-HHIHIS
RKAKRWMYKHHYESTNPRVS-SEVHIPLGE-TE-L-VITTYWGLHTGERDWQLGHGVSIE-WRKQRYNTQVDPDLADQLI
HLYYFDCFSGSAIRNALLGHRVSPRCEY-QAGHR-KVGSLQYLALTALI-------------TP-*KRK--------PPL
PSVAKLTEDRWNKPQKTKGHRGSQTLNGH*------------MEQAPEDQ----GPQREPNTEWTLELLEELKSEAMRHF
PRPWLHGLGQHIYETYGDTWAGVQAIIRILQQLLFIHFRIGCQHSRIGI--------IQQ-RR-----A-----RNG--A
GRS*ME-P----VDPKLEPWKHPGSR------------------------PRTACNN-CYCKKCCFHCQVCFTKKGLGIS
Y---GRKKR--RPRRR--P-PQDSETHQGSLS-KQPASQ------P-RGE-D-QTGPEESKKK---VETE--TETD--SI
HQMAGRSGD-R--DE--DLLKTVRLIKVLYQSNPLPSP---E-GRT--RQARRNRRRR---WRQRQ--RQIQFISDRIIA
TYLGRPEEPVPLQLPPLERLTLDCNEDCGTS-GT-Q-------GVGSPQILVE-SPAILESGTKE*M-------------
PSL--------QVLPILAIVALVV-AAILAIVVWTIVLIEYKK-ILKQRKI----DRLIDRISERAEDSGNESE--GD-Q
EELST----L--MEMG----------YHA---PWDV---ND---M*----A-----E----Q--L-----WVTVYYGVPV
WKEATT-TLFCASDAKAYDTEAHNVWATHACVPTDPNPQEVELK-NVT-EEFNIWENNMVEQMHEDV-ISLWDESLK-PC
VKLTPLCVTLDCT-DVG------------------------NTTNT--------------NGSDPNSD------------
-------------KTRMEKGEI---KNCSFNI-TTTIRD---KARKESA-LFYRLDVVPIDGNDNTSSNASA--------
---------------------------------------------------------SYRLINCNTTVI-TQACPKVSFE
PIPIHYCTPAGFALLKC-N-D-K-GFSGKGE-CTNVSTVQCTH-GIRPVVSTHLLL-NGSLAEE--KVVIRSKNFSDNTA
TIIVQL----NES--IVINCTRP--NNNTRK--GV--HL----GP--G--Q---A-IYTT---------------EAIIG
DIRQAHCNI-SEEKWNNNLEQVVTKLRE------KF--NNA-----------TK----IVFK-Q----P---------S-
---GGDPEI-VMHSFNCGGEFLYCNTTELF--NSTWI---N------------------GT-R-ET--------N-T---
-TS---NGT----------IT----LRCRIKQIINMWQRVGRAMYNPPIAGQIRCSSNITGILLVRDGGDNS--------
-----------TTTETFRPGGGNMRDNWRS----------ELYKYKVVKIEPLGVAPT--KAKRRVVQ-----REKRAV-
-GI-GAVFLGFLGAAGSTMGAASITLTAQARQ-LLSGIVQQQNNLLRAIEAQQHMLQLTVWGIKQLQA-RVLAVERYLRD
QQLLGIWGCSGKLICNTAVPWNTS-WS--------NKS--LDEI---WD---NM---TWIQWEREIGNYTNLIYDLLEKS
QNQQEKNEQELLKLDSWASLWNWFEISNWLWYIKIFIMIVGGLIGLRIVF-TVLSIVNRVRQGYSPLSFQTRFP---AP-
----RGGPDRPGGIEEE---GGDRDR--DRFNSSVTGLLPLIWDDLRSLFLFSYHRLRDLLLIATRIVELLGR-------
RG----WEVLKYWWNLLQ-YWSQELKNSAVSLLNATAIAVAEGTDRIIEAVQRAC---RAI--IHIPRRIR---QGLER-
AL-L*-MGGKWSKSS-KAGWPAVREKMKRA----------EP------------AAEGVGAVSRD-----LEKHGAITSS
-NT--NNADC------VWLEAH---EDEE---VGFPVRPQVPLRPMTFKGAFDLSHFLKEQGGLDGLIYSQKRKDILDLW
VYHTQGFFPDWHNYTPGPGTRFPLTFGWCFKLVPVD-PDQ--VEKENQRENCS-LLHPMSQHGMDDPEKEVLMWKFDSYL
ALKHLAREKHPEFY---------------------KD-*
>AB480692/B/JP/2004/DR6174
MGARASVISGGELDRWEKIRLRPGGNKKYRLKHIVWASRELERFALNPGLLETSEGCRQIMEQIQPSLQTGSEELRSLFN
TVAVLYCVHQRIEVKDTKEALDKIEEEQSK----SK-------KRA--Q-Q--------AA--A------------D---
------TRNNS------------Q--V---SQNYPIVQNL-QGQMVHQAIS-PRTLNAWVK-VIEEKAFSPEVIPMFSAL
SEGATPQDLNTMLNTVGGHQ-AAMQMLKETINEEAAEWDRLHPVHAGPNPPGQI-REPRGSDIAGTTSTLQEQI-AWMTN
-NPPIPVGEIYKRWIILGLNKIVRMYSPVSILDIRQGPKEPFRDYVDRFYKTLRAEQASQDVKNWMTETLLVQNSNPDCK
TILKALGPAATLEEMMTACQGVGGPGHKARVLAEAMSQV---TTP-------PTMMMQRG-NF------R---N----QR
-KT-VKCFNCG-KEGHIARNCRAPRKKGCWKCGKEGHQMK-DC-T----ER---QANFL-GKIWPS-H-K-GRPGNFLQN
R---------LEPTAP------------------PE-ESFKFG--EE------------T------------A-TPSQ--
K----Q--EP--TD-----K------ELY--------------------PLASLKSLFGNDP---*PQITLWQRPVVKVR
VGGQLTEALLDTGADNTVLEN-INLPGKWKPKMIGGIGGFVKVRQYDQVTIEFCGHKVVGAVLVGPTPVNIIGRDLMTQI
GCTLNFPISPIETVPVKLKPGMDGPKVKQWPLTEEKIKALKEICTELEEAGKISKIGPENPYNTPVFAIKKK--NSTKWR
KLVDFRELNKRTQD-FWEVQLGIPHPAG-LKKKKSVTVLDVGDAYFSIPLDEDFRKYTAFTIPSLNNETP----------
--------GIRYQYNVLPQGWKGSPAIFQCSMTKILE-PFRKQNPDIV-IYQYMDDLYVGS-DLQIEQHRTKIEELRQHL
WRWGFYTPDKKHQKEPPFLWMGYELHPDKWTVQPIVLPEKDSWTVNDIQKLVGKL------NWASQIYPGIKVKQLCKLL
RGTKGLTEVVPLTAEAELELAENREILKEPVHGVYYDPSKDLVAEIQKQGQGQWTYQIYQDPCKNLKTGKYARTKGAHTN
DVKQLTEAVQKIATESIVIWGK-TPKFRLPIQKETWEAWWTEYWQATWIPEWEFVNTPPLVKLWYQLEKEPIVGAETFYV
DGAANRETKLGKAGYVTDRGKQKVVSLTDTTNQKTELQAIHLALQDSGSEVNIVTDSQYALGIIQAQPDKSESELVSQII
EQLIKKEKVYLAWVPAHKGIGGNEQVDKLVSAGVRKVLFLDGIDKAQEEHERYHSNWRAMASEFNIPPVVAKEIVACCDK
CQL--KGEAMHGQVDCSPGIWQLDCTHLEGKIILVAVHVASGYIEAEVIPAETGQETAYFLLKLAGRWPVKTIHTDNGSN
FTSTTVKAACWWAGIKQEFGIPYNPQSQGVVESMNNELKKIIGQVRDQAEHLKTAVQMAVFIHNFKRKGGIGGYSAGERI
IDII------ATDIQ----------------TKEL----QKQISKIQNFRVYYRDSRDPLWKGPAKLLWKGEGA-VVIQ-
-DNSDIKVVPRRKAKIIRDY-GKQMAGDDCVASRQD-E-D*---MENRWQVMIVWQVDRM---RIKAWKSLVK-HHMYIS
GKAKKWFYRHHYESINPRIS-SEVHIPLGE-AK-L-VITTYWGLHTGERDWHLGQGVSIE-WKKERYNTQVDPDLADQLI
HLYYFDCFSESAIRNALLGYRVSPSCEY-RAGHR-KVGSLQYLALAALI-------------TP-TRRK--------PPL
PSVKKLTEDRWNKPQKTKGHRGSHTMNGH*------------MEQAPEDQ----GPQREPHNEWTLELLEELKREAVRHF
PR---HGLGQHIYETYGDTWAGVEAIIRLLQQLLFIHFRIGCRHSRIGI--------IQQ-RR-----A-----RNG--A
SRS*ME-P----VDPRLEPWKHPGSQ------------------------PRTACNN-CYCKKCCFHCQVCFMKKGLGIS
Y---GRKKR--RPRRR--T-PQGSPTHQVSLS-KQPTSQ------P-RG--DHPTDPEESKKK---VERE--TETD--PL
D*MAGRSGD-R--DE--ELLKAVRLIKSLYQSNPLPSP---E-GTT--RRTRRNRRRR---WRERQ--RQIHSISERILA
TYLGRPEEPIPLQLPPLERLTLDCNEDCGTS-GT-Q-------GVGSPQVLVE-SPAILESGTKE*M-------------
LSL-----------TILAIVALVV-AAIIAIVVWTIVFIEYRK-ILRQRKI----DRLIDRIRERAEDSGNESE--GD-Q
EELST----L--MEMG----------HHA---PWDV---ND---M*----T-----K----P--L-----WVTVYYGVPV
WKEATT-TLFCASDAKAYDTEVHNVWATHACVPTDPNPQEVWLE-NVT-EEFNIWENNMVEQMHEDI-ISLWDQSLK-PC
VKLTPLCITLQCT-DANYT----------------------NGNNTNSV-----------PSNT----------------
------------NSSVEEKGEI---KNCSFNV-TTSIRD---RVRKEYA-LFNKLDVVPINDGKNASNKNNT--------
---------------------------------------------------------SFILIHCNTSVI-TQACPKMSFE
PIPIHYCTPAGFALLKC-N-N-K-TFSGKGP-CNNVSTVQCTH-GIRPVVSTQLLL-NGSLAEE--EVVLRSKNFTDNAE
TIIVQL----NES--VTINCTRP--NNNTRR--ST--RI----GP--G--K---A-FF-T------------------VG
DIRQAHCNI-SRKDWNNTLKLVATKLEE------KF--NT------------TT----IVFQ-P----P---------A-
---GGDPEI-TMHSFNCGGEFFYCNTSQLF--NSIWI---NGTGNNTWN----------ST-K-G---------H-E---
-RS---DNI----------TT----LQCRIKQIINMWQTVGKAMYAPPIEGRIRCSSKITGLLLVRDGGTNR--------
----------TANNETFRPGGGNMRDNWRS----------ELYKYKVVKIEPIGVAPT--EAKRRVVQ-----REKRAV-
-GI-GAVFLGFLGAAGSTMGAASVTLTVQARQ-LLSGIVQQQNNLLRAIEAQQHMLQLTVWGIKQLQA-RVLAVERYLRD
QQLLGIWGCSGKLICTTAVPWNNS-WS------K-NKS--HDEI---WH---NM---TWIKWEREIDNYTGLIYSLLEES
QNQQEKNEQDLLKLDSWASLWNWFDISRWLWYIKIFIMIVGGLIGLRIVF-AVLSIVNRVRQGYSPLSFQTHFP---AP-
----RGPPDGPGGIEEE---GGERDR--DRSTRLVSGFLPLIWDDLRSLFLFSYHRLRDLLLIVTRIVELLGR-------
RG----WEVLKYWWNLLQ-YWSQELKNSAISLLNATAIAVAEGTDRIIEAVQRTF---RAV--LHIPVRIR---QGLER-
AL-L*-MGNKWSK-----GWPAVRERMRKT----------EP------------AAEGVGAVSRD-----LEKHGAITSS
--TA-NNADC------VWLEAH---EEEE---VGFPVRPQVPLRPMTYKAAFDLSHFLKEKGGLEGLIYSQKRKDILDLW
VYHTQGFFPDWQNYTPGPGTRLPLTFGWCFKLVPVD-PDQ--VEKYNEGENNS-LLHPMSLHGMEDPEKEVLMWKFDSHL
ALRHLAREKHPEFY---------------------KDC*
>AB480694/B/JP/2004/DR6175
MGARASVLSGGELDRWEKIRLRPGGKKTYRLKHIVWASRELERFAVNPGLLETSGGCRQILEQLEPTLKTGSEEIKSLFN
LIAVLYCVHQRIEVRDTKEALDKIEEERNK----SK-------KKA--Q-Q--------AA--A------------D---
------TGNSS------------Q--I---SQNYPIVQNL-QGQMVHQAIS-PRTLNAWVK-VIEEKAFNPEVIPMFSAL
AEGATPQDLNTMLNTVGGHQ-AAMQMLKETINEEAAEWDRLHPPQAGPIAPGQI-REPRGSDIAGTTSTLQEQI-TWMTS
-NPPIPVGEIYKRWIILGLNKIVRMYSPVSILDIRQGPKEPFRDYVDRFYKTLRAEQASQEVKNWMTETLLVQNSNPDCK
TILKALGPGATLEEMMTACQGVGGPGHKARVLAEAMSHV----NS-------ATIMMQRG-NF----------------R
-KT-VKCFNCG-KEGHIAKNCRAPRKKGCWKCGKEGHQMK-DC-T----ER---QANFL-GKIWPS-Q-K-GRPGNFLQS
R---------LEPTAP------------------PE-ESFRFG--EG------------A------------A-TPSQ--
K----Q--EP--ID-----K------ELY--------------------PLASLKSLFGNDPSSQ*PQITLWQRPVVTMK
VGGQLREALLDTGADDTILEE-IDLPGRWKPKLIGGIGGLVKVRQYDQVPIEFCGHKVIGTVLVGPTPANIIGRNLMTQI
GCTLNFPISPIETVPVKLKPGMDGPKVKQWPLTKEKIEALVEICTELEEDGKISKIGPENPYNTPVFAIKKK--NSTKWR
KLVDFRELNKRTQD-FWEVQLGIPHPAG-LKKKKSVTVLDVGDAYFSIPLDEDFRKYTAFTIPSTNNETP----------
--------GIRYQYNVLPQGWKGSPAIFQYSMTKILE-PFRKQNPDIV-IYQYVDDLYVGS-DLEIGQHRTKIEELRQHL
WKWGFYTPDKKHQKEPPFLWMGYELHPDKWTVQPIVLPEKDSWTVNDIQKLVGKL------NWASQIYPGIKVKHLCKLL
RGTKALTEVIPLTEEAELELAENREILKQPVHGVYYDPSKELIAEIQKQGQGQWTYQIYQEPFQNLKTGKYARTRGAHTN
DVKQLTEAVQKIATESIVIWGK-TPKFKLPIQKETWETWWTEYWQATWIPEWEFVNTPPLVKLWYQLEKEPIVGAETFYV
DGAANRETKLGKAGYVTDRGRRKAISLTDTTNQKTELQAIYLALQDSGSEVNIVTDSQYALGIIQAQPDKSESELVSQII
EQLINKDKVYLAWVPAHKGIGGNEQVDKLVSSGIRKVLFLDGIDKAQEEHEKYHSNWKAMASDFNLPPVIAKEIVACCNK
CQL--KGEAMHGQVDCSPGIWQLDCTHLEGKVILVAVHVASGYIEAEVIPAETGQETAYFILKLAGRWPVKVIHTDNGSN
FTSTTVKAACWWAGIKQEFGIPYNPQSQGVVESMNKELKKIIGQVRDQAEHLKTAVQMAVFIHNFKRKGGIGGYSAGERI
IDII------ASDIQ----------------TKEL----QKQITKIQNFRVYYRDSRDPLWKGPAKLLWKGEGA-VVIQ-
-DNSDIKIVPRRKAKIIRDY-GKQMAGDDCVASRQD-E-D*---MENKWQVMIVWQVDRM---RIRTWNSLVK-HHMYIS
KKAKGWTYRHHYESINPRIS-SEVHIPLGD-AK-L-VITTYWGLHAGERDWHLGQGVSIE-WRTRRYSTQVDPNLADQLI
HLYYFDCFSDSAIRHALLGHRVSPSCEY-RAGHN-KVGSLQYLALAALR-------------TP-KKIK--------PPL
PSVTKLTEDRWNKPQKTKDHRESH----Y*------------MEQAPEDQ----GPQREP-----LELLEELKNEAVRHF
PRPWLHGLGQHIYETYGDTWAGVEAITRILQQLLFIHFRIGCRHSRIGI--------IPQ-RR-----T-----RNG--A
SRS*ME-P----VDPRLEPWKHPGSQ------------------------PKTACNN-CYCKKCCLHCQVCFTKKALGIS
Y---GRKKR--RQRRR--A-PQDSKTHQVPLP-KQPAPQ------T-QG--N-PTGQKESKKK---VARE--TEVD--PV
D*MAGRSGD-R--DE--ELLKTVRLIKFLYQNNPPPKP---K-G-T--RQARRNRRRR---WRERQ--RWIQSISGRILG
NFLDRPEEPVPIQLPPLERLTLDCDEDCGTS-GT-Q-------GVGNPEILVE-SPTVLDSGTKE*M-------------
QPL-----------EIYAIVGLVV-VAIIAIVVWSIVLIEYRK-ILRQRKI----DRLIERISERAEDSGNESD--GD-Q
EELSA----L--MEMG----------HHA---PWDV---ND---L*----A-----EK---K--M-----WVTVYYGVPV
WKEATT-TLFCASDARAYDTEAHNVWATHACVPTDPNPQEVELT-NVT-EDFNMWKNNMVDQMHEDI-ISLWDQSLK-PC
VRLTPLCVTLNCT-NI-------------------------TKSSS--------------NSST----------------
-------------SSTIEDGDM---KNCSFNI-STDVVD---KVKKEYA-SFYKLDVVQIDENDSN--------------
---------------------------------------------------------SYRLISCNASVV-TQACPKISFD
PIPIHYCAPAGFAILKC-N-N-K-TFNGSGP-CNNVSTVQCTH-GIRPVVSTHLLL-NGSLAEE--EVVIRSENFTNNAK
TIIVQL----NES--VAINCTRP--SNNTRK--RI--HI----GP--G--R---A-VYTT---------------DQITG
DIRKASCNV-SRAEWNYALRKVVEKLRE------QF-GNN------------KT----IAFN-Q----S---------S-
---GGDPEI-AMHMFNCRGEFFYCNTSGLF--NSTW----EFN----------------ST-W-N---------D-NS--
------TEK----------IV----LPCRIRQIVSMWQGVGKAMYAPPIKGQISCSSNITGLLLTRDGGG----------
-----------NGTETFRPEGGNMKDNWRS----------ELYKYKVVKLEPLGIAPT--PARRRVVQ-----REKRAV-
-GF-GVLFLGFLGAAGSTMGAASMALTVQTRQ-LLSGIVQQQNNLLRAIEAQQHLLQLTVWGIKQLQA-RVLAVERYLKD
QQLMGIWGCSGKLICTTNVPWNSS-WS--------NKS--QDDI---WN---NM---TWMQWEKEIDNYTGLIYNLLEKS
QNQQEQNEKDLLELDKWDSLWNWFNITHWLWYIKIFIMIVGGLIGLRIVF-TVLSIVNRVRKGYSPLSFQTRPP---NP-
----RE-PDRPEGIEEE---GGERDR--GGSSRLAEGFLAIFWIDLRSLFLFSYHRLRDLLLIVTRIVELLGR-------
RG----WGILKYWWNLLQ-YWIQELKNSAVSLFNTTAIVVAEGTDRIIELAQRIF---RAF--IHIPRRIR---QGFER-
AL-L*-MGGKWSKRS-MGGWTTIRERMRRA-------PAAEP------------AADGVGAASRD-----LERHGAITSS
-NTAANNADV------AWLEAQ---EEEE---VGFPVTPQVPLRPMTYKAAVDLSHFLKEKGGLEGLVYSQKRQEILDLW
VYHTQGFFPDWHNYTPGPGIRFPLTFGWCFKLVPVD-PDK--VEEATEGETNC-LLHPMNQHGMDDPEREVLVWKFDSRL
AFHHMAREKHPEYY---------------------KNC*
>AB480696/B/JP/2004/DR5913
MGARASVLSGGELDRWEKIRLRPGGRKKYKLKHIVWASRELERFAVNPGLLETSEGCRQILGQLQPSLQTGSEELRSLFN
TVATLYCVHQKIEVKDTKEALEKIEEEQNK----SK-------KKA--Q-Q--------AA--A------------N---
------TGNSS------------Q--V---SQNYPIVQNL-QGQMVHQAIS-PRTLNAWVK-VVEEKAFSPEVIPMFSAL
SEGATPQDLNTMLNTVGGHQ-AAMQMLKETINEEAAEWDRLHPVHAGPIAPGQM-REPRGSDIAGTTSTLQEQI-GWMTN
-NPPIPVGDIYKRWIIIGLNKIVRMYSPTSILDIRQGPKEPFRDYVDRFYKTLRAEQASQDVKNWMTETLLVQNANPDCK
TILKAMGPGATLEEMMTACQGVGGPGHKARVLAEAMSQV---TNVTN-----ATMMMQRG-NF------R---G----PK
-RT-IKCFNCG-REGHIAKNCRAPRKKGCWKCGKEGHQMK-DC-T----ER---QANFL-GKIWPS-H-K-GRPGNFPQG
R---------LEPTAP------------------PE-ESLKFR--EE------------T------------T-TPPQ--
K----Q--EP--ID-----K------ELY--------------------PLASLRSLYGNDPSSQ*PQITLWQRPLVTIK
IGGQLKEALLDTGADDTVLEE-MNLPGRWKPKMIGGIGGFIKVKQYDQIPIEICGHKVIGTVLIGPTPVNIIGRNLLTQL
GCTLNFPISPIETVPVKLKPGMDGPKVKQWPLTEEKIKALVEICTEMEKEGKISKIGPENPYNTPVFAIKKK--DSTKWR
KLVDFRELNKRTQD-FWEVQLGIPHPAG-LKKKKSVTVLDVGDAYFSVPLDEDFRKYTAFTIPSINNETP----------
--------GIRYQYNVLPQGWKGSPAIFQSGMTKILE-PFRKQNPEMV-IYQYMDDLYVGS-DLEIEQHRTKIEELRKHL
LAWGFTTPDKKHQKEPPFLWMGYELHPDKWTVQPIVLPEKDSWTVNDIQKLVGKL------NWASQIYAGIKVKQLCKLL
RGTKALTEVVPLTEEAELELAENREILREPVHGAYYDPSKDLIAEIQKQGLGQWTYQIYQEPFKNLKTGKYARVRGAHTN
DVKQLTEAVQKIATESIVIWGK-TPKFKLPIQKETWETWWTEYWQATWIPEWEFVNTPPLVKLWYQLEKEPIEGAETFYV
DGAANRETKLGKAGYVTNRGRQKVVSLTDTTNQKTELQAIYLALQDSGLEVNIVTDSQYALGIIQAQPDQSESELVNQII
EQLIKKEKVYLAWVPAHKGIGGNEQVDKLVSTGIRRVLFLDGIDKAQEEHEKYHSNWRAMASDFNLPPVVAKEIVASCDK
CQL--KGEAMHGQVDCSPGIWQLDCTHLEGKVILVAVHVASGYIEAEVIPAETGQETAYFLLKLAGRWPVKTIHTDNGSN
FTSATVKAACWWAGIKQEFGIPYNPQSQGVVESMNKELKKIIGQVRDQAEHLKTAVQMAVFIHNFKRKGGIGGYSAGERI
IDII------ATDIQ----------------TKEL----QNQITKIQNFRVYYRDSRDPLWKGPAKLLWKGEGA-VVIQ-
-DNSEIKVVPRRKAKIIRDY-GKQMAGDDCVASRQD-E-D*---MENRWQVMIVWQVDRM---RIRTWKSLVK-HHMYIS
GKAKKWSYRHHYESTNPRIS-SEVHIPLGD-AK-L-VVTTYWGLHTGERDWHLGQGVSIE-WRKNRYSTQVDPNLADQLI
HLYYFDCFSESAIRKALLGHIVRPSCDY-PAGHN-KVGSLQYLALAALI-------------TP-KKRK--------PPL
PSVTKLTEDRWNKPQKTKGHRGSHTMNGH*------------MEQAPEDQ----GPQREPYNEWALELLEELKNEAVRHF
PRVWLHGLGQYIYETYGDTWAGVEAIIRILHQLLFIHSRIGCRHSRIGI--------IRQ-RR-----A-----RNG--A
SRS*ME-P----VDPSLEPWKHPGSQ------------------------PRTACTT-CYCKKCCFHCQVCFTRKALGIS
Y---GRKKR--RQRRR--S-PQDSQTHQVPLS-KQPTSQ------P-RG--D-PAGPKESKKK---VEEE--TGTD--PK
D*MAGRSGD-S--DE--DLLKTVRLIKFLYQSNPPPSP---E-G-T--RQARRNRRRR---WRKKQ--GQIRKISGWILD
TYLGRSTEPVPLQLPPLERLTLDCNEDCGTS-GT-Q-------GVGNPQILVE-SPTVLESGTKE*M-------------
QSL-----------YILAIVALVV-AAILAIVVWSIVFIEYRK-ILRQRKI----DRLIDRIRERAEDSGNESE--GD-Q
EELSG----L--MEMG----------HDA---PWVI---DD---L*----T-----E----H--L-----WVTVYYGVPV
WKEANT-TLFCASDAKSYETEMHNVWATHACVPTDPDPQEVSLG-NVT-ENFNMWKNNMVEQMHEDI-ISLWDQSLK-PC
VKLTPICVTLNCT-NNTWSG---------------------NATNV--------------PTNG----------------
------------SNLGEMKEEM---KNCSFNI-TTPIKK---ELKKEYA-LFYNLDIVPIDNT-----------------
---------------------------------------------------------SYGLRSCNTSVI-TQSCPKVSFE
PIPIHYCTPAGFALLKC-R-D-K-RFNGTGP-CQDVSTVLCTH-GIRPVVSTQLLL-NGSLAEE--EIVIRSENITDNTK
TIIVQL----TKF--VEIKCIRP--NNNTIK--GI--HI----GP--G--R---A-FYAT---------------GKITG
DIRQAHCNV-SSKNWTSTLKQVARKLGE------HF--PN------------KN----ITFN-H----S---------S-
---GGDPEI-VMHSFNCGGEFFYCNTSALF--NSTW----NNNTWYVN-----------GT-E-GSN-------D-T---
-DK----------------IT----LPCRIKQFINMWQAVGKAIYAPPIKGQISCSSNITGLLLTRDGGEGNET------
----------DNQTEIFRPGGGDMRDNWRS----------ELYKYKVVKIEPLGVAPT--KAKRRVVE-----REKRAI-
-GI-GALFLGFLGAAGSTMGAASLTLTVQARL-LLTGIVQQQNNLLRAIEAQQHLLQLTVWGIKQLQA-RVLAVERYLKD
QQLLGIWGCSGKLICTTTVPWNAS-WS--------NKS--HDFI---WE---NM---TWMQWDKEIDNYTNLIYNLLEKA
QNQQEKNEQELLELDKWTNLWNWFSITKWLWYIKIFIMIVGGLIGLRIFF-AVLSVVNRVRQGYSPLPFQTHLP---AP-
----RG-PGRPEGIEEE---GGGRNR--DRSERLVGGFLTLIWDDLRSLCLFSYHRLSDLLLIVTRIVELLGR-------
RG----WEILKYWWNLLQ-YWSQELKNSAVSLLNATAIAVAEGTDRIIELLQRIG---RAI--LNIPRRIR---QGLER-
AL-L*-MGGKWSKRG-VPGWATIRERMSKT----------EP------------AAVGVGAASRD-----LEKHGALTNS
-NTAANNADC------AWLEAQ---EEEE---VGFPVKPQVPLRPMTYKAAVDLSHFLKEKGGLEGLVYSQKRQDILDLW
VYHTQGFFPDWHNYTPGPGIRYPLCFGWCFKLVPVD-PEK--VEKATERENAS-LLHPISLHGMDDSEGEVLEWRFDSRL
AFHHMARELHPEFY---------------------KDC*
>AB480698/B/JP/1998/DR1120
MGARASVLSGSELDKWERIRLRPGGKKKYKLKHIVWASRELERFAVNPGLLETSGGCRQILEQLQPSLQTGSEELKSLFN
TVATLYCVHQRIEVKDTKEALDKIEEEQNK----SK-------KKA--Q-Q--------AAAAL------------D---
------TENRN------------Q--V---SQNYPIVQNL-QGQMVHQPLS-PRTLNAWVK-VVEEKAFSPEVIPMFSAL
SEGATPQDLNTMLNTVGGHQ-AAMQMLKETINEEAAEWDRLHPAQAGPVAPGQI-RDPRGSDIAGTTSTLQEQI-GWMTH
-NPPIPVGEIYKRWIILGLNKIVRMYSPTSILDIKQGPKEPFRDYVDRFYKTLRAEQASQEVKNWMTETLLVQNANPDCK
TILKALGPAATLEEMMTACQGVGGPGHKARVLAEAMSQV---TNS-------ATVMMQRG-NF------R---N----QR
-KP-VKCFNCG-KDGHIAKNCRAPRKKGCWKCGKEGHQMK-DC-TN---ER---QANFL-GKVWPS-H-K-GRPGNFLQS
R---------PEPSAP------------------PA-ESLMFG--EE------------T------------A-TPPQ--
K----Q--EP---------R------ELY--------------------PLASLKSLFGNDPSSQ*PQITLWQRPIVTVK
IGGQLKEALLDTGADDTVFQE-MNLPGRWKPKMIGGIGGFVKVREYDQIPIEICGHKVISTVLVGPTPSNIIGRNLMTQI
GCTLNFPISPIETVPVKLKPGMDGPRVKQWPLTEEKIKALVEICTELENEGKISKIGPENPYNTPVFVIKKK--GSTKWR
KLVDFRELNKRTQD-FWEVQLGIPHPAG-LKKKKSVTVLDVGDAYFSIPLDEDFRKYTAFTIPSTNNETP----------
--------GIRYQYNVLPQGWKGSPAIFQSSMTKILE-PFRKQNPDIV-IYQYVDDLYVGS-DLEIEKHRTKIEELRQYL
WKWGFYTPDKKHQQEPPFLWMGYELHPDKWTVQPIVLPEKDSWTVNDIQKLVGKL------NWASQIYPGIRVKQLCKLI
RGTKALTEVVPLTEEAELELAENREILKEPVHGVYYDPSKDLIAEIQKQGQGQWTYQIYQEPFKNLKTGKYAKMRGAHTN
DVKQLTETVQKIATESIVIWGK-TPKFRLPIQKETWEAWWTEYWQATWIPEWEFVNTPPLVKLWYQLETEPIVGAETFYV
DGAANRETKLGKAGYVTDRGRQKVVSIPDTTNQKTELQAIYLALQDSGSEVNIVTDSQYALGIIQAQPDKSESELVSQII
EELIKKEKIYLAWVPAHKGIGGNDQVDKLVSSGIRKVLFLDGIDKAQEEHEKYHNNWRAMASDFNLPPIVAKEIVASCDK
CQL--KGEAMHGQVDCSPGIWQLDCTHLEGKIIIVAVHVASGYIEAEVIPAETGQETAYFLLKLAGRWPVKTIHTDNGSN
FTSTTVKAACWWAGIKQEFGIPYNPQSQGVVESMNKELKKIIEQVRDQAEQLKTAVQMAVFIHNFKRKGGIGGYSPGDRI
IDIL------ATDIQ----------------TKEL----QKQITKIQNFRVYYRDSRDPLWKGPAKLLWKGEGA-VVIQ-
-DNSEIKVVPRRKAKIIRDY-GKQMAGDDCVANRQD-E-D*---MENRWQVMIVWQIDRM---RIRTWKSLVK-HHMYIS
GKAKKWIYKHHYESLNPRIS-SEVHIPLGD-AK-L-VVTTYWGLNTGEREWHLGSGASIE-WRKRKYNTQVDPDLADQLI
HLYYFDCFSEAAIRSAIVGRLVSPRCEY-QAGHN-KVGSLQYLALAALI-------------TP-KKTK--------PPL
PSVRKLTEDRWNKPQKAKGHRGSHTMHGH*------------MEQAPEGQ----RPQREPYNAWALGLLEDLKNEAVRHF
PRTWLQSLGQYIYETYGDTWTGVEAITRILQQMLFIHFRIGCNHSRIGI--------LPQ-RR-----A-----RNG--S
SRS*MD-P----VDPRLEPWKHPGSQ------------------------PKTECTN-CYCKKCCFHCQVCFTKKALGIS
Y---GRKKR--RQRRR--P-PQNSQIHQVPLS-KQPASQ------P-RG--D-QTGPKE*KKK---VERE--TETD--PV
D*MAGRSGD-S--DE--DLLKTVRFIKFLYQSNPPPNP---E-G-T--RQARRNRRRR---WRERQ--RQIRSISAWLIS
AHLGRSAEPEPLHLPPLERLTLDCNEDCGTS-GT-Q-------GVGDPQILLE-SPTVLESGTKE*M-------------
PPL-----------HIYAIVALVV-VAIIAIVVWTIVFIEYRK-IRKQRKI----DRLIDRIIERAEDSGNESE--GD-Q
EELSA----L--VDMG----------HHA---PWDV---DD---L*----T-----E----K--L-----WVTVYYGVPV
WKEATT-TLFCASDAKAYDTEAHNVWATHACVPTDPNPQEVELV-NVT-ENFNMWKNDMVEQMHEDI-ISLWDQSLK-PC
VKLTPLCVTLNCI-DWKSNCTNNNDTQNNSNNSTQSDNCSGNTNNT--------------SNSS----------------
-------------LGRIDAGEV---KNCSFNV-TTGIRD---KIKKEYA-LFYTLDIMRVNNT-----------------
---------------------------------------------------------SYTLINCNTSVI-KQACPKTSFE
PIPIHYCTPAGFAILKC-N-D-K-KFNGTGL-CKNVSTVQCTH-GIKPVVSTQLLL-NGSLAEE--EIIIRSANFSNNAK
NIIVQL----NES--IPINCTRP--HNNTRR--SI--SF----TP--G--S---A-FVAT---------------ENIIG
DIRQAHCNI-SRERWNNTLGKIVTKLRE------QF--RN------------KT----IAFR-P----P---------I-
---GGDPEI-VMHSFNCGGEFFYCNTTQLF--DSTWLS--NGTRN--------------DT-T-ESD-------S-TE--
-------------------II----LQCRIKQIINRWQEVGKAMYAPPISGQIRCTSNITGMIITRDGGTND--------
----------THGDEIFRPAGGDMRDNWRS----------ELYKYKVVKIEPLGIAPT--KAKRRVVQ-----RGKRAV-
-GL-GAMFLGFLGAAGSTMGAASLTLTVQARQ-LLSGIVQQQNNMLKAIEAQQHMLQLTVWGIKQLQA-RVLAVERYLRD
QQLLGIWGCSGKLICTTAVPWNTS-WS--------NKS--LNTI---WD---NM---TWMQWEREIDNYTGIIYNLLEES
QNQQEKNEKDLLELDKWDSLWSWFDISQWLWYIKIFIMIVGGLIGLRIIF-TVLSIVNRVRQGYSPLSFQTRLP---TP-
----RG-PDRPEGIEEE---GGERDR--DRSGRLVHGLLALIWDDLRSLSLFIYHRLRDLLLIVTRTVELLGR-------
RG----WEILKYCWNLLQ-YWSQELKNSAVSLLNTIAIAVAEGTDRIIEAVQRTC---RAI--LNIPRRIR---QGLER-
AL-L*-MGGIWSE----RGWSAVREKMKRA----------EP------------AAEGVGAASRD-----LERRGAITSN
-NTAATNAAC------AWLEAQ---EDEE---VGFPVRPQVPLRPMTFKGAFDLSHFLKEEGGLEGLIHSQKRQEILDLW
VYHTQGYFPDWQNYTPGPGVRYPLTFGWCFKLVPVD-QEQ--VEKVTEGENNC-LLHPINQHGMDDPEKEVLMWKFDSRL
ALRHMARELHPEYY---------------------KD-*
>AB485638/B/US/1991/US2
MGARASVLSGGELDRWEKIRLRPGGKKKYRLKHIVWASRELERFAVNPGLLETSEGCKQILGQLQPALQTGSEELRSLFN
TVATLYCVHQRIDVKDTKEALDKIEEEQNK----SK-------KKA--Q-Q--------AA--A------------D---
------TGNSS------------Q--V---SQNYPIVQNI-QGQMVHQAIS-PRTLNAWVK-VVEEKAFSPEVIPMFSAL
SEGATPQDLNTMLNTVGGHQ-AAMQMLKETINEEAAEWDRVHPVHAGPIAPGQM-REPRGSDIAGTTSTLQEQI-GWMTN
-NPPIPVGEIYKRWIILGLNKIVRMYSPTSILDIRQGPKEPFRDYVDRFYKTLRAEQATQEVKNWMTETLLVQNANPDCK
TILKALGPAATLEEMMTACQGVGGPGHKARVLAEAMSQV---TNS-------ATIMMQKG-NF------R---N----QR
-KI-VKCFNCG-KEGHIAKNCRAPRKKGCWKCGKEGHQMK-DC-T----ER---QANFL-GKIWPS-Y-K-GRPGNFLQS
R---------PEPTAP------------------PE-ESFRFG--EE------------T------------T-TPSQ--
K----Q--EP--ID-----K------EMY--------------------PLASLKSLFGNDPSSQ*PQITLWQRPLVTIK
IGGQLKEALLDTGADDTVLEE-VSLPGRWKPKMIGGIGGFIKVRQYDQILIEICGHKAIGTVLVGPTPVNIIGRNLLTQI
GCTLNFPISPIETVPVKLKPGMDGPKVKQWPLTEEKIKALVEICTEMEKEGKISKIGPENPYNTPVFAIKKK--DSTKWR
KLVDFRELNKKTQD-FWEVQLGIPHPAG-LKKKKSVTVLDVGDAYFSVPLDKDFRKYTAFTIPSINNETP----------
--------GIRYQYNVLPQGWKGSPAIFQSSMTKILE-PFRKQNPDIV-IYQYMDDLYVGS-DLEIGQHRTKIEELRQHL
LKWGFTTPDKKHQKEPPFLWMGYELHPDKWTVQPIALPEKDSWTVNDIQKLVGKL------NWASQIYAGIKVKQLCKLL
RGTKALTEVIPLTEEAELELAENREILKEPVHGVYYDPSKELIAEIQKQGPGQWTYQIYQEPFKNLKTGKYTRMRGAHTN
DVRQLTEAVQKITTESIVIWGK-TPKFKLPIQKETWEAWWTEYWQATWIPEWEFVNTPPLVKLWYQLEKEPIVGAETFYV
DGAANRETKLGKAGYVTNRGRQKVVPLTDTTNQKTELQAIHLALQDSGSEVNIVTDSQYALGIIQAQPDKSESELVSQII
EQLIKKEKVYLAWVPAHKGIGGNEQVDKLVSAGIRKVLFLDGIDKAQDEHEKYHSNWRAMASDFNLPPVVAKEIVASCDK
CQL--KGEAMHGQVDCSPGIWQLDCTHLEGKVILVAVHVASGYIEAEVIPAETGQETAYFLLKLAGRWPVKTIHTDNGSN
FTSTTVKAACWWAGIKQEFGIPYNPQSQGVVESMNKELKKIIGQVRDQAEHLKTAVQMAVFIHNFKRKGGIGGYSAGERI
VDII------ATDIQ----------------TKEL----QKQITKIQNFRVYYRDSRDPLWKGPAKLLWKGEGA-VVIQ-
-DNSDIKVVPRRKVKIIRDY-GKQMAGDDCVASRQD-E-D*---MENRWQVMIVWQVDRM---RIRTW-SLVK-HHMYIS
GKAKGWSYRHHYESTHPRIS-SEVHIPLGD-AG-L-VVTTYWGLHTGERDWHLGQGVSIE-WRKKRYTTQVDPDLADQLI
HLYYFDCFSESAIRNAILGRIVSPSCEY-QAGHN-KVGSLQYLALAALI-------------TP-KKIK--------PPL
PSVKKLTEDRWNKPQKTKGHRGSHTMNGH*------------MEQAPEDQ----GPQREPYNEWTLELLEELKNEAVRHF
PRIWLHGLGQHIYETYGDTWAGVEAIIRVLQQLLFIHFRIGCRHSRIGI--------TRQ-RR-----A-----RNG--T
SRS*ME-P----VDPRLEPWKHPGSR------------------------PKTACTT-CYCKKCCFHCQVCFITKGLGIS
Y---GRKKR--RQRRR--A-PQGRQTYQVSLS-KQPASQ------P-RG--D-PTGPKESKKK---VENK--TETD--PV
D*MAGRSGD-S--DE--ELLKAVRLIKFLYQSNPPPSP---E-G-T--RQARRNRRRR---WRTRQ--RQIRSISGWIIS
TYLGRPTEPVPLQLPPLERLTLDSNEDCGTS-GT-Q-------GVGSPQILVE-SPTVLESGTKN*M-------------
QSL-----------QIVALVALVV-AGIIAIVVWSIVLIEYRK-ILRQRKI----DRLIDRIRERAEDSGNESE--GD-Q
EELST----L--VEVG----------HLA---PWDI---DD---L*----------E----K--L-----WVTVYYGVPV
WKEATT-TLFCASDAKAYDTEVHNVWATHACVPTDPNPQEIALE-NVT-EDFNMWKNNMVEQMHEDV-ISLWDQSLK-PC
VKLTPLCVTLNCT-DLVNATNTG------------------NATNT--------------TSSS----------------
-------------WEKLEKGEI---KNCSFNI-TKNMRD---KVEREYA-LFYKLDVVPMDNDNT---------------
---------------------------------------------------------SYRLISCNTSVI-TQACPKVSFE
PIPIHYCAPAGFAILKC-K-D-K-KFNGTGQ-CKNVSTVQCTH-GIRPVVSTQLLL-NGSLAEE--EVVVRSANFTNNAK
IIIVQL----NES--VQINCIRP--NNNTRK--SI--HI----GP--G--R---A-IYAT---------------GGIIG
DIRRAYCNI-SRTKWNNTLKQITKKLQE------QF--GK------------KT----IVFK-Q----S---------S-
---GGDPEV-VMHSFNCGGEFFYCNTTNLF--NSTW----N------------------GT-E-EFD-------S-T---
-LS---DAEN---------IT----LQCRIKQIINMWQEVGKAMYAPPIRGHIRCVSNITGLLLTRDGGMNNGTK-----
----------DNETEVFRPGGGDMRDNWRS----------ELYKYKVVKIEPLGVAPT--KAKRRVVQ-----REKRAV-
-GI-GAMFLGFLGAAGSTMGAASLTLTVQARQ-LLSGIVQQQNNLLRAIEAQQHLLQLTVWGIKQLQA-RVLAVERYLKD
QQLLGIWGCSGKLICTTAVPWNDS-WS--------NKT--MDQI---WN---NM---TWMDWEKEIDNYTSLIYNLIEES
QNQQDKNEQELLELDKWASLWNWFNITNWLWYIKIFIMIIGGLVGLRIVF-AVVSIVNRVRQGYSPLSFQTRLP---AP-
----RG-PDRPEGIEEE---GGEQDR--DRSGRLVDGLLALIWVDLRSLCLFSYHRLRDLLLILTRIVELLGR-------
RG----WEALKYWWNLLQ-YWSQELKTSAVNLLNATAIAVAEGTDRVIEVVQRAY---RAL--LHIPTRIR---QGLER-
AL-L*-MGGKWSKRN-GAGWFAVREKMRRA----------EP------------AADGVGAVSRD-----LEKHGAITSS
-NTATNNADC------AWLEAQ---EEEE---VGFPVRPQVPLRPMTYKAALDLSHFLKEEGGLEGLIHSQRRQDILDLW
VYHTQGFFPDWQNYTPGPGTRFPLTFGWCFKLVPVE-PEK--IEEANKGENNS-LLHPMSLHGMEDPEKEVLEWRFDSSL
AFHHRARELYPEYY---------------------KNC*
>AB485641/B/BR/1990/BZ167
MGARASVLSGGELDRWEKIRLRPGGKKKYGLKHVVWASRELERFAVNPGLLETAAGCRQILGQLQPSLQTGSEELRSLYN
TVATLYCVHQKIDVRDTKEALEKVEEEQNK----SK-------EKA--Q-Q--------AAA-A------------D---
------AGTSS------------Q--V---SQNYPIVQNM-QGQMVHQAIS-PRTLNAWVK-VIEEKAFSPEVIPMFSAL
SEGATPQDLNTMLNTVGGHQ-AAMQMLKDTINEEAAEWDRLHPVQAGPIAPGQI-REPRGSDIAGTTSTLQEQI-GWMTN
-NPPIPVGEIYKRWIILGLNKIVRMYSPISILDIRQGPKEPFRDYVDRFYKTLRAEQASQDVKNWMTETLLVQNANPDCK
TILKALGPAATLEEMMTACQGVGGPGHKARVLAEAMSQV---TNS-------ATIMMQKG-NF------R---N----QR
-KI-VKCFNCG-KEGHIAKNCRAPRKKGCWKCGKEGHQMK-DC-S----ER---QANFL-GKIWPS-Y-K-GRPGNFLQS
R---------PEPTAP------------------PE-EIFRFG--EE------------T------------T-TPSQ--
K----Q--ET--KD-----K------ELY--------------------PLASLKSLFGNDPSSQ*PQITLWQRPLVTVK
IGGQLKEALLDTGADDTVLEE-MNLPGRWKPKMIGGIGGFIKVRQYDQIPIEICGHKAIGTVLVGPTPVNIIGRNLLTQI
GCTLNFPISPIETVPVKLKPGMDGPKVKQWPLTEEKIKALVEICTEMEKEGKISKIGPENPYNTPVFAIKKK--DSTKWR
KLVDFRELNKRTQD-FWEVQLGIPHPAG-LKKKKSVTVLDVGDAYFSVPLDEDFRKYTAFTIPSINNETP----------
--------GIRYQYNVLPQGWKGSPAIFQSSMTKILE-PFRKQNPDMV-IYQYMDDLYIGS-DLEIGQHRTKIEELRQHL
LRWGFTTPDKKHQKEPPFLWMGYELHPDKWTVQPIVLPEKDSWTVNDIQKLVGKL------NWASQIYAGIKVKQLCKLL
RGTKALTEVVPLTEEAELELAENREILKEPVHGVYYDPSKDLIAEIQKQGQGQWTYQIYQEPFKNLKTGKYARTRGAHTN
DVKQLTEAVQKITTECIVIWGK-IPKFKLPIQKETWETWWTEYWQATWIPEWEFVNTPPLVKLWYQLEKEPIVGAETFYV
DGAANRETKLGKAGYVTDRGRQKVVSLADTTNQKTELQAIHLALQDSGLEVNIVTDSQYALGIIQAQPDKSESELVSQII
EELIKKERVYLAWVPAHKGIGGNEQVDKLVSSGIRKVLFLDGIDKAQEEHEKYHSNWRAMASDFNLPPVVAKEIVASCDK
CQL--KGEAMHGQVDCSPGIWQLDCTHLEGKIILVAVHVASGYIEAEVIPAETGQETAYFILKLAGRWPVKTIHTDNGSN
FTSTAVKAACWWAGVKQEFGIPYNPQSQGVVESMNKELKKIIGQVRDQAEHLKTAVQMAVLIHNFKRKGGIGRYSAGERI
IDII------ATDLQ----------------TTEL----QKQITKIQNFRVYYRDSRDPLWKGPAKLLWKGEGA-VVIQ-
-DNSDIKVVPRRKVKIIRDY-GKQMAGDDCVAGRQD-E-D*---MENRWQVMIVWQVDRM---RIKTWKSLVK-HHMYIS
GKTRRWIYRHHYNSIHPKIS-SEVHIPLGD-AS-L-VVTTYWGLHTGERDWHLGQGVSIE-WRKRRYSTQVDPDLADQLI
HLYYFDCFSESAIRNAILGHIVIPRCEY-QAGHN-KVKSLQYLALAALT-------------TP-KKIR--------PPL
PSVAKLTEDRWNKPQKTKGHRGSHTMNGH*------------MEQAPEDQ----GPQRQPYNEWTLELLEELKNEAVRHF
PRTWLLGLGQHIYETYGDTWAGVEALTRILQQLLFIHFRIGCRHSRIGI--------TLQ-RR-----A-----RNG--A
SRS*ME-P----VDPRLEPWKHPGSQ------------------------PKTACTN-CYCKKCCFHCQVCFITKGLGIS
Y---GRKKR--RQRRR--T-PQDSQTHQVSLS-KQPSSQ------P-RG--D-PTGPEESKKK---VERE--TETD--PC
D*MAGRSGD-S--DE--ELLKTVRLIKFLYQSNPPPNP---E-G-T--RQARRNRRRR---WRERQ--RQIRAISGWILS
THLGRPAEPVPLQLPPLERLTLDSKEDCETS-GT-Q-------GVGNPQILVE-SPAVLESGTKE*M-------------
QPL-----------VILAIVALVV-AAILAIVVWSIVFIEYRK-ILRQRKI----DKILNRILERAEDSGNESE--GD-Q
EELSA----L--VEMG----------HDA---PWDV---ND---L*----A-----E----Q--L-----WVTVYYGVPV
WKEATT-TLFCASDAKAYDTEVHNVWATHACVPTDPNPQEIELV-NVT-ENFNMWKNNMVEQMQEDI-ISLWDQSLK-PC
VKLTPLCVTLNCT-DYT------------------------NTTNT--------------TNTSSTVS------------
-------------GEKMDRGEI---KNCSFNI-TTNIRN---KMQSTYA-LFYKLDVEPIDKNKNTT-------------
---------------------------------------------------------RYRLISCNNSVI-TQACPKVSFE
PIPIHYCAPAGFAILKC-N-N-K-TFNGTGP-CNKVSTVQCTH-GIRPVVSTQLLL-NGSLAEE--GVVIRSENFTDNAK
TILVQL----KEP--VEINCTRP--NNKARR--RI--RI----GP--G--R---T-FY-T---------------GKIVG
DIRQAYCNI-SRAKWNNTLNQIVTKLREIE----QF--KN------------KT----IVFN-Q----S---------S-
---GGDPEI-VMHSFNCRGEFFYCNSTQLF--NSTW----NSTWN--------------VD-E-RSN-------D-----
------TTT----------LK----LPCRIKQFVNMWQEVGKAMYAPPIDGQISCSSNITGLLLTRDGGNNT--------
-----------NETETFRPGGGDMRDNWRS----------ELYKYKVIKIEPLGIAPT--KAKRRVVQ-----REKRAV-
-GI-GAVFLGFLGAAGSTMGAASLTLTVQARQ-LLSGIVQQQNNLLRAIEAQQHLLQLTVWGIKQLQA-RVLAVERYLKD
QQLLGIWGCSGKLICTTAVPWNTS-WS--------NRS--HDSI---WN---NM---TWMQWEREIDNYTGLIYTLIEES
QNQQEKNEQELLELDKWASLWDWFNITQWLWYIKIFIMIVGGLIGLRIVF-AVLSIVNRVRQGYSPLSFQTLLP---TP-
----RG-PDRPGGIEEE---GGERDR--DRSVRLVDGFLALIWDDLRSLCLFSYHRLRDLLLILKRIVKLLGR-------
RG----WEILKYWWNLLQ-YWSQELKNSAVSLLNATTIAVAEGTDRALLILQRAY---RAI--IHIPTRIR---QGLER-
AL-L*-MGGKLSK---KAEWTAVRERMRRA-----EPADREP--------------EGVGAVSRD-----LGRHGAITSS
-NTPATNADC------AWLEAQ---EDEE---VGFPIRPQVPLRPMTYKAAVDLSHFLKEKGGLEGLVYSQKRQDILDLW
VYHTQGYFPDWQNYTPGPGTRWPLTLGWCFKLVPVE-PEK--VEEASAGENNC-LLHPANLHGMEDPEGEVLVWRFDSSL
AFHHMAKELHPDYF---------------------KKC*
>AB564744/B/JP/-/DR1673
MGARASVLSGGELDRWEKIRLRPGGRKKYKLKHIVWASRELERFAVNPGLLETSEGCRQILEQLQPSLQTGSEELRSLFN
TIATLFCVHQRIEVKDTKEALDKIEEEQNK----SK-------KKA--Q-Q--------AAAAA------------D---
------TGTNK------------Q--V---SQNYPIVQNM-QGQMVHQAIS-PRTLNAWVK-VIEEKAFSPEIIPMFSAL
SEGATPQDLNTMLNTVGGHQ-AAMQMLKETINEEAAEWDRLHPVHAGPIAPGQM-REPRGSDIAGTTSTLQEQI-AWMTN
-NPPIPVGDIYKRWIILGLNKIVRMYSPVSILDIRQGPKEPFRDYVDRFYKTLRAEQASQEVKNWMTETLLVQNANPDCK
TILKALGPAATLEEMMTACQGVGGPGHKARVLAEAMSQV---TNS-------ATIMMQKG-NF------R---N----QR
-KI-VKCFNCG-KEGHIARNCRAPRKKGCWKCGKEGHQMK-EC-T----ER---QVNFL-GKIWPS-H-K-GRPGNFLQS
R---------LEPSAP------------------PA-ESFRFG--EE------------T------------T-TPPQ--
K----Q--EP--TD-----K------EMY--------------------PLASLRSLFGNDPSSQ*PQITLWQRPLVTVK
VGGQLTEALLDTGADDTVLEE-MNLPGKWRPKIIGGIGGFIRVRQYDQVPIEICGHKVTSTVLIGPTPVNVIGRNLMTQL
GCTLNFPISPIETVPVKLKPGMDGPRVKQWPLTEEKIKALVEICTELEKEGKISKIGPENPYNTPIFAIKKK--NSDKWR
KLVDFRELNKRTQD-FWEVQLGIPHPAG-LKKKKSVTVLDVGDAYFSVPLDKDFRKYTAFTIPSTNNETP----------
--------GIRYQYNVLPQGWKGSPAIFQSSMTKILE-PFRKQNPDIV-IYQYMDDLYVGS-DLEIGQHRTKIEELREHL
LKWGFYTPDKKHQKEPPFLWMGYELHPDKWTVQPIVLPEKDSWTVNDIQKLVGKL------NWASQIYAGIRVKQLCKLL
RGTKALTEVIPLTEEAELELAENREILKEPVHGVYYDPSKDLIAEIQKQGLGQWTYQIFQEPFKNLKTGKYARTRGVHTN
DVKQLTEAVQKIATESIVIWGK-IPKFRLPIQKETWETWWTEYWQATWIPEWEFVNTPPLVKLWYQLEKEPIVGAETFYV
DGAANRETKLGKAGYVTDKGRQKVVSLTDTTNQKTELQAIHLALQDSGSEVNIVTDSQYALGIIQAQPDKSESELVSQII
EQLINKEKVYL-WVPAHKGIGGNEQIDKLVSAGIRKVLFLDGIDKAQEEHEKYHSNWRAMASDFNLPPVIAKEIVASCDK
CQL--KGEAMHGQVDCSPGIWQLDCTHLEGKIILVAVHVASGYIEAEVIPAETGQETAYFLLKLAGRWPVKVIHTDNGSN
FTSTTVKAACWWAGIKQEFGIPYNPQSQGVVESMNKELKKIIGQVRDQAEHLKTAVQMAVFIHNFKRKGGIGGYSAGERI
VDII------ATDIQ----------------TKEL----QKQITKIQNFRVYYRDSRDPLWKGPAKLLWKGEGA-VVIQ-
-DNSDIKVVPRRKAKIIRDY-GKQMAGDDCVASRQD-E-D*---MENRWQVMIVWQVDRM---RIRTWKSLVK-HHMYVS
KKAKGWFYRHHYESTHPKIS-SEVHIPLGD-AR-L-VITTYWGLHTGERDWHMGQGVSIE-WRKRRYNTQVDPDLADQLI
HLHYFDCFSESAIRNAILGHRVSPSCEY-RAGHN-KVGSLQYLALAALV-------------TP-KKIK--------PPL
PSVAKLTEDRWNKPQKTKDHRGSHTMNGH*------------MEQAPEDQ----GPQREPYNEWTLELLEDLKNEAVRHF
PRAWLHGLGQYIYATYGDTWAGVEALTRTLQQMLFIHFRIGCRHSRIGI--------MQQ-RR-----A-----RNG--T
SRS*ME-P----VDPRLEPWKHPGSQ------------------------PKTPCTP-CYCKKCCFHCQVCFTRKGLGIS
Y---GRKKR--RQRRR--P-PQDSQTHQASLP-EQPSSQ------P-RG--D-PTGPKESKEK---VERE--TETH--PE
DQMAGRSGD-S--DE--DLLKTVRLIRLLYQSNPPPNP---E-G-T--RQARRNRRRR---WRERQ--RHIRKISERILD
TYLGRSEEPVPLPLPPLERLTLDCNEDCGTS-GT-Q-------GVGSPQILVE-SPAILESGTKE*M-------------
QSL-----------QIAAIAALIV-VAIIAIVVWSIVLLEYRK-ILRQRKI----DRLIDRIAERAEDSGNESE--GD-Q
EELSA----L--MEMG----------HHA---PWNV---DD---L*----T-----E----Q--L-----WVTVYYGVPV
WKEANT-TLFCASDAKAYDTEAHNVWATHACVPTDPNPQEVKME-NVT-ENFNMWKNNMVEQMHEDI-ISLWDQSLK-PC
VKLTPLCITMDCT-DVKR-----------------------NANST--------------NTTTSVNTTS----------
--------------GGMEGGEI---KNCSFNI-TTNIRD---KVQQQYA-LFDKLDMVPINDNNTRTN------------
---------------------------------------------------------SYRLIRCNTSII-TQACPKITFE
PIPIHYCAPAGFAILKC-N-D-K-KFNGTGL-CTNVSIVQCTH-GIRPVVSTQLLL-NGSLAEE--EVVIRSENFTDNAK
TIIVHL----NES--VKINCTRP--HNNIRI-RTI--HI----GP--G--R---A-FIGT----------------DIAG
NIKQAYCNI-SGEEWESTLKKIAKKLEE------QF--NT------------TR----IAFN-H----S---------S-
---GGDPEI-VMHSVNCGGEFFYCNTTKLF--NSTW----N------------------NT-E-RVN-------S-T---
-ME---NGT----------II----LPCRIKQIIHMWQEVGKAMYAPPIEGNISCSSNITGLLLTRDGGNNNKT------
----------GDEPEIFRPIGGNMKDNWRS----------ELYKYKVVKIEPLGIAPT--KAKRRVVQ-----REKRAV-
-GL-GALFLGFLGAAGSTMGAASMTLTVQARQ-LLSGIVQQQNNLLRAIEAQQHLLQLTVWGIKQLQA-RILAVERYLKD
QQLLGIWGCSGKLICTTTVPWNAS-WS--------NKS--LNTI---WN---NM---TWMEWEREIDNYTGLIYNLIEKS
QIQQEKNEQELLELDKWASLWNWFDITNWLWYIKIFIMIVGGLIGLRIVF-TVLSIVNRVRQGYSPLSLQTLLP---TQ-
----RG-PDRPEGIEGE---GGERDR--DTSGRSVNGFLTLIWVDLRSLCLFLYHRLRDLLLIVTRIVELLGR-------
RG----WEALKYWWNLLQ-YWSQELKNSAVSLLNATAIAVAEGTDRIIEASQRAG---RAI--LNIPRRIR---QGLER-
AL-L*-MGGKWSK---LSGWSTVRERMSRV----------EP------------AADGVGAASRD-----LERHGAITNS
-NTAATNADC------AWLEAQ---EEEE---VGFPVRPQVPLRPMTFKEAVDLSHFLKEKGGLEGLVWSQKRQDILDLW
VYHTQGIFPDWDNYTPGPGVRYPLTFGWCFKLVPVE-PDK--VEEINEGENNC-LLHPASLHGMEDPEKEVLVWRFDSRL
AFHHMAREKHPEFY---------------------KNC*
>AB564746/B/JP/-/DR2735
MGARASVLSGGELDRWEKIRLRPGGRKKYKLKHIVWASRELERFAVNPGLLETSEGCRQILEQLQPSLQTGSEELRSLFN
TIATLFCVHQRIDVKDTKEALDKIEEEQNK----SK-------KKA--Q-Q--------AA--AA-----------D---
------TGNNK------------Q--V---SQNYPIVQNM-QGQMVHQAIS-PRTLNAWVK-VIEEKAFSPEIIPMFSAL
SEGATPQDLNTMLNTVGGHQ-AAMQMLKETINEEAAEWDRLHPVHAGPIAPGQM-REPRGSDIAGSTSTLQEQI-AWMTN
-NPPIPVGDIYKRWIILGLNKIVRMYSPVSILDIRQGPKEPFRDYVDRFYKTLRAEQASQEVKNWMTETLLVQNANPDCK
TILKALGPAATLEEMMTACQGVGGPGHKARVLAEAMSQV---TNS-------ATIMMQKG-NF------R---N----QR
-KI-VKCFNCG-KEGHIARNCRAPRKKGCWKCGKEGHQMK-DC-T----ER---QVNFL-GKIWPS-H-K-GRPGNFLQS
R---------LEPTAP------------------PE-ESFRFG--EE------------T------------T-TPPQ--
K----Q--EP--TD-----K------EMY--------------------PLASLRSLFGNDPSSQ*PQITLWQRPIVTVR
IGGQLKEALLDTGADDTVLEE-MNLPGKWRPKIIGGIGGFIRVRQYDQVPIEICGHKVTSTVLIGPTPVNVIGRNLMTQL
GCTLNFPISPIETVPVKLKPGMDGPRVKQWPLTEEKIKALVEICTELEKEGKISKIGPENPYNTPVFAIKKK--NSDKWR
KLVDFRELNKRTQD-FWEVQLGIPHPAG-IKKNKSVTVLDVGDAYFSIPLDKDFRKYTAFTIPSTNNETP----------
--------GIRYQYNVLPQGWKGSPAIFQSSMTKILK-PFREQNPDIV-IYQYMDDLYVGS-DLEIGQHRTKIEELREHL
LRWGFYTPDKKHQKEPPFRWMGYELHPDKWTVQPIVLPEKDSWTVNDIQKLVGKL------NWASQIYAGIKVKQLCKLL
RGAKALTEVIPLTEEAELELAENREILKEPVHGVYYDPSKDLIAEIQKQGVGQWTYQIYQEPFKNLKTGKYARTRGIHTN
DVKQLTEAVQKIATESIVIWGK-IPKFRLPIQKETWETWWTEYWQATWIPEWEFVNTPPLVKLWYQLEKEPIVGAETFYV
DGAANRETKLGKAGYVTDKGRQKVVSLTDTTNQKTELQAIHLALQDSGSEVNIVTDSQYALGIIQAQPDKSESELVSQII
EQLIKKEKVYLAWVPAHKGIGGNEQVDKLVSTGIRRVLFLDGIDKAQEEHEKYHSNWRAMASDFNLPPVIAKEIVASCDK
CQL--KGEAMHGQVDCSPGIWQLDCTHLEGKIILVAVHVASGYIEAEVIPAETGQETAYFLLKLAGRWPVKVIHTDNGSN
FTSTTVKAACWWAGIKQEFGIPYNPQSQGVVESMNKELKKIIGQVRDQAEHLKTAVQMAVFIHNFKRKGGIGGYSAGERI
IDII------ATDIQ----------------TKEL----QKQITKIQNFRVYYRDNRDPLWKGPAKLLWKGEGA-VVIQ-
-DNSDIKVVPRRKAKIIRDY-GKQMAGDDCVASRQD-E-D*---MENRWQVMIVWQVDRM---RIRTWNSLVK-HHMYVS
KKAKGWFYRHHYESTHPKIS-SEVHIPLGD-AK-L-VIITYWNLHTGERDWHMGQGVSIE-WRKRRYNTQVDPDLADQLI
HLHYFDCFSESAIRNAILGHRVSPRCEY-RAGHN-KVGSLQYLALAALV-------------TP-KKIK--------PPL
PSVAKLTEDRWNKPQKTKDHRGSHTLNGH*------------MEQAPEDQ----GPQREPHTEWTLALLEDLKSEAVRHF
PRAWLHGLGQYIYATYGDTWAGVEALIRTLQQLLFIHFRIGCRHSRIGI--------MQQ-RR-----A-----RNG--T
SRS*ME-P----VDPRLEPWKHPGSQ------------------------PKTPCTP-CYCKKCCFHCQVCFTRKGLGIS
Y---GRKKR--RQRRR--P-PQDSQTHQASLP-EQPSSQ------P-RG--D-PTGPKESKEK---VERE--TETH--PE
NQMAGRSGD-S--DE--DLLKTVRLIKLLYQSNPPPNP---E-G-T--RQARRNRRRR---WRERQ--RHIRKISERILD
TYLGRSEEPVPLPLPPLERLTLDCNEDCGTS-GT-Q-------GVGSPQILVE-SPTILESGTKE*M-------------
QSL-----------QVAAIVALVA-VAIIAIVVWTIVLLEYRK-ILRQRKI----DRLIDRIAERAEDSGNESE--GD-Q
EELSA----L--MEMG----------HHA---PWNV---DD---L*----T-----E----Q--L-----WVTVYYGVPV
WKEANT-TLFCASDAKAYDTEAHNVWATHACVPTDPNPQEVKME-NVT-ENFNMWKNNMVEQMHEDI-ISLWDQSLK-PC
VKLTPLCITMDCT-DVKGNAS--------------------NTNTT--------------TSSSNTTS------------
--------------GGMEGGEI---KNCSFNI-TTNIRD---KVQQQYA-LFDKLDMVPINDNNTRNN------------
---------------------------------------------------------RYRLIKCNTSII-TQACPKVTFE
PIPIHYCAPAGFAILKC-N-D-K-KFNGTGL-CTNVSIVQCTH-GIRPVVSTQLLL-NGSLAEE--EVVIRSENFTDNAK
TIIVHL----NES--VKINCTRP--HKNKIR--TI--HI----GP--G--R---A-FIGT----------------DIAG
NIKQAYCNI-SGEEWESTLKKIVKKLGE------QF--NT------------TR----IAFN-H----S---------S-
---GGDPEI-VMHSVNCGGEFFYCNTTKLF--NSTW----N------------------NT-E-RVN-------S-T---
-ME---NGT----------IT----LPCRIKQIIHMWQEVGKAMYAPPIEGNISCLSNITGLLLTRDGGIKNQT------
----------ENKTETFRPIGGNMKDNWRS----------ELYKYKVVKIEPLGIAPT--KAKRRVVQ-----REKRAV-
-GL-GAVFLGFLGAAGSTMGAASMTLTVQARQ-LLSGIVQQQNNLLRAIEAQQHLLQLTVWGIKQLQA-RILAVERYLKD
QQLLGIWGCSGKLICTTTVPWNAS-WS--------NKS--LDTI---WN---NM---TWMQWEREIDNYTSLIYNLIEKS
QIQQEKNEQELLELDKWASLWNWFDITNWLWYIKIFIMIVGGLIGLRIVF-TVLSIVNRVRQGYSPLSLQTLLP---TQ-
----RG-PDRPEGIEGE---GGERDR--DTSGKSVNGFLTLIWVDLRSLCLFLYHRLRDLLLIVTRIVELLGR-------
RG----WEALKYWWNLLQ-YWSQELKNSAVSLLNATAIAVAEGTDRIIEAVQRTG---RAI--LNIPRRIR---QGLER-
AL-L*-MGGKWSK---LTGWPAVRERMTRA----------EP------------AADGVGAVSRD-----LEKHGAITSN
-NAAATNADC------AWLEAQ---EEEE---VGFPVRPQVPLRPMTFKEAVDLSHFLKEKGGLEGLVWSQKRQDILDLW
VYHTQGIFPDWDNYTPGPGVRYPLTFGWCFKLVPVE-PDK--VEEINEGENNC-LLHPVSLHGMEDPEKEVLVWRFDSRL
AFHHMAREKHPEFY---------------------KNC*
>AB565495/B/JP/-/JRC03B
MGARASVISGGELDRWEKIRLRPGGNKKYKLKHIVWASRELERFALNPGLLETAEGCKQIIGQLQPALQTGSEEFRSLFN
TVAVLYCVHQRIEVKDTKEALDKIEEEQNK----SK-------KKA--Q-Q--------AA--A------------D---
------TGSNK------------Q--V---SQNYPIVQNL-QGQMVHQPIS-PRTLNAWVK-VVEEKAFSPEVIPMFSAL
SEGATPQDLNTMLNTVGGHQ-AAMQMLKETINEEAVEWDRLHPVPAGPNPPGQM-REPRGSDIAGTTSTLQEQI-AWMTN
-NPPIPVGEIYKRWIILGLNKIVRMYSPTSILDIRQGPKEPFRDYVDRFYKTLRAEQASQEVKNWMTETLLVQNSNPDCK
TILKALGPAATLEEMMAACQGVGGPSHKARILAEAMSQV---TNP-------ATIMMQRG-NF------R---S----QR
-KT-IKCFNCG-KEGHLAKNCRAPRKKGCWKCGKEGHQMK-DC-T----ER---QANFL-GKIWPS-H-K-GRPGNFLQS
R---------PEPTAP------------------PE-ESFRFG--EE------------T------------A-TPPQ--
K----Q--EP--TD-----K------ELY--------------------PLASLKSLFGNDP---*PQITLWQRPLVTIK
VGGQLKEALLDTGADDTVLEE-INLPGKWKPKMIGGIGGFIKVRQYDQIAIEICGHKAIGTVLVGPTPINIIGRNLLTQL
GCTLNFPISPIETVPVKLKPGMDGPKVKQWPLTEEKIKALIEICTEMEKEGKISKIGPENPYNTPVFAIKKK--DGTKWR
KLVDFRELNKRTQD-FWEVQLGIPHPAG-LKKKKSVTILDVGDAYFSVPLDKEFRKYTAFTIPSLNNETP----------
--------GIRYQYNVLPQGWKGSPAIFQCSMTKILE-PFRKQNPDMV-IYQYMDDLYVGS-DLEIEQHRTKIEELRQHL
LRWGFDTPDKKHQKEPPFLWMGYELHPDKWTVQPIVLPEKDSWTVNDIQKLVGKL------NWASQIYPGIKVKQLCKLL
RGTKGLTEVVPLTAEAELELAENREILGEPVHGVYYDPSKDLIAEIQKQGLGQWTYQIYQDPFKNLKTGKYARTKGAHTN
DVKQLTEAVQKIATESIVIWGR-TPKFRLPIQKETWETWWTEYWQATWIPEWEFVNTPPLVKLWYQLEKEPIVGAETFYV
DGAANRETKLGKAGYVTDRGKQKVISLTDTTNQKTELQAIQLALQDSGLEVNIVTDSQYALGIIQAQPDKSESELVSQII
EQLIKKERVYLAWVPAHKGIGGNEQVDRLVSAGVRKVLFLDGIDKAQEEHEKYHSNWRAMASDFNLPPVVAKEIVASCDK
CQL--KGEAMHGQVDCSPGIWQLDCTHLEGKIILVAVHVASGYIEAEVIPAETGQETAYFLLKLAGRWPVKTIHTDNGSN
FTSTTVKAACWWAGIKQEFGIPYNPQSQGVVESMNNELKKIIGQVRDQAEHLKTAVQMAVFIHNFKRKGGIGGYSAGERI
VDII------ATDIQ----------------TKEL----QKQITKIQNFRVYYRDSRDPLWKGPAKLLWKGEGA-VVIQ-
-DNSDIKVVPRRKAKIIRDY-GKQMAGDDCVASRQD-E-D*---MENRWQVMIVWQVDRM---RIKAWKSLVK-HHMYIS
GKAKRWVYKHHYESINPRIS-SEVHIPLGE-AK-L-VVITYWGLHTGERDWHLGQGASIE-WRKKEYNTQVDPDLADQLI
HLYYFDCFSESAIRNALLGRRVSPSCEY-RAGHR-KVGSLQYLALTALI-------------TPIKKRK--------PPL
PSVKKLTEDRWNKPQKTKGHRGSHTMNGH*------------MEQAPEDQ----GPQREPYNEWTLELLEELKSGAMRHF
PRPWLHGLGQYIYETHGDTWAGVEAIIRILQQLLFIHYRIGCRHSRIGI--------LRQ-RR-----A-----RNG--A
GRS*ME-P----VDPRLEPWKHPGSQ------------------------PKTACNN-CYCKKCCLHCQVCFMKKGLGIS
Y---GRKKR--RPRRR--A-PQDSQTHQVPLP-KQPAPQ------P-RG--D-PTGPEEPKKK---VERE--TETD--HL
D*MAGRSGD-Q--DE--ELLKTVRLIKFLYQSNPLPNP---E-G-T--RQARRNRRRR---WRERQ--RRIISISERILA
TYLGRPEEPVPLQLPPLERLTLDCNEDCGTA-GT-Q-------GVGSPQILVE-SPAILDTGTKE*M-------------
LSL-----------QILAIVALVV-VALIAIVVWSIVLIEYRR-ILRQRKI----DRLIERISERAEDSGNESE--GD-Q
EELSA----L--MEMG----------HHA---PWDV---NN---M*----T-----E----Q--L-----WVTVYYGVPV
WKEATT-TLFCASDAKAYDTEKHNVWATHACVPTDPNPQEVLME-NVT-EDFNIWENNMVEQMHEDI-ISLWDQSLK-PC
VKLTPLCVTLNCT-DAKTNHTNGS-----------------NSTGT--------------NGSD----------------
----------------NSLGEM---KNCSFNI-TTTIRD---KVQKEFA-LFYKLDLVPIDDSNKTNT------------
---------------------------------------------------------SYRLINCNTSAI-TQACPKVSFE
PIPIHYCAPAGFALLKC-N-N-K-TFSGKGP-CTNVSTVQCTH-GIRPVVSTQLLL-NGSLAEE--EVVIRSQNFTDNAK
TIIVQL----NES--VEINCTRP--NNNTRK--SI--HI----GP--G--Q---A-FYTT---------------GEIIG
DIRQAHCNI-SKTAWNNTLRQVAKKLKE------KF--N-------------TT----IIFN-Q----S---------S-
---GGDLEI-VMHSFTCGGEFFYCNTRQLF--NSTWD---NSTWN--------------DS-T-RN--------S-IH--
------DEN----------IT----LPCRIKQIINMWQTVGKAMYAPPIKGQIRCSSNITGLLLERDGGNN---------
-----------TDTETFRPGGGNMKDNWRS----------ELYKYKVVKIEPVGIAPT--RAKRRVVQ-----RERRAV-
-GI-GAVFLGFLGAAGSTMGAASITLTVQARQ-LLSGIVQQQNNLLRAIEAQQHMLQLTVWGIKQLQA-RVLAVERYLRD
QQLLGIWGCSGKLICTTAVPWNTS-WS--------NKS--LDDI---WN---NM---TWIKWEREIDNYTSLIYSLLEES
QNQQEKNEQELLELDSWASLWSWFDISNWLWYIRIFIMIVGGLVGLRIVF-AVLSIVNRVRQGYSPLSFQTRSP---TP-
----RG-PDRPGGTEEE---GGERDR--DGSSRLVSGFLPLIWDDLRSLCLFSYRHLRDLLLIATRIVELLGR-------
RG----WEVLKYWWNLLQ-YWIQELKNSAISLLDATAVAVAEGTDRIIVGVQRAW---RAF--LHIPIRIR---QGLER-
AL-L*-MGGKWSKSS-IVGWPAVREKMRRA--------EAEP------------AAEGVGAVSRD-----LEKHGAITSS
-NT--NNADC------VWLEAQ---EEEE---VGFPVRPQVPLRPMTYKGALDLSHFLREKGGLEGLVYSQKRKDILDLW
VYHTQGFFPDWHNYTPGPGIRYPLTFGWCFKLVPVD-PDQ--VEKDNEGETNN-LLHPMSLHGMDDPEREVLVWKFDSLL
AFHHLAREKHPEFY---------------------KDC*
>AB565497/B/JP/-/JRC05B
MGARASVLSGGELDRWEKIRLRPGGKKKYRLKHLVWASRELERFAVNPGLLETAEGCRQILGQLQPALQTGSEELKSLHN
TVAVLYCVHQRITVKDTKEALEKIEEEQNK----SK-------KKA--Q-Q--------AA--A------------D---
------TGNSS------------Q--V---SQNYPIVQNI-QGQMVHQAIS-PRTLNAWVK-VVEEKAFSPEVIPMFSAL
SEGATPQDLNTMLNTVGGHQ-AAMQMLKETINEEAAEWDRLHPVQAGPVAPGQM-REPRGSDIAGTTSTLQEQI-GWMTN
-NPPIPVGEIYKRWIIMGLNKIVRMYSPTSILDIKQGPKEPFRDYVDRFYKTLRAEQASQEVKNWMTETLLVQNSNPDCK
TILKALGPAATLEEMMTACQGVGGPGHKARVLAEAMSQV---TGS-------ATIMMQKG-NF------R---N----QG
-KT-VKCFNCG-KIGHIAKNCRAPRKRGCWKCGKEGHQMK-DC-NN---ER---QANFL-GKIWPS-H-K-GRPGNFLQS
R---------PEPTAP------------------PE-ESFRFG--EE------------T------------T-TPSQ--
K----Q--EP--ID-----K------ELY--------------------PSASLKSLFGNDH---*PQITLWQRPLVTIK
IGGQLKEALLDTGADDTVLED-MNLPGKWRPKMIGGIGGFIKVKQYDQIPIEICGHKTIGTVLVGPTPVNIIGRNLLTQL
GCTLNFPISPIETVPVKLKPGMDGPKVKQWPLTEEKIKALVEICTEMEKEGKISKIGPENPYNTPVFAIKKK--DSTKWR
KLVDFRELNKRTQD-FWEVQLGIPHPAG-LKKKKSVTVLDVGDAYFSVPLDKEFRKYTAFTIPSTNNETP----------
--------GIRYQYNVLPQGWKGSPAIFQCSMTKILE-PFRKQNPEIV-IYQYMDDLYVGS-DLEIGQHRTKIEELRGHL
LKWGFTTPDKKHQKEPPFLWMGYELHPDKWTVQPIVLPEKDSWTVNDIQKLVGKL------NWASQIYPGIKVKQLCKLL
RGTKALTEIVPLTEEAELELAENREILKEPVHGVYYDPAKDLIAEIQKQGLGQWTYQIYQEPYKNLKTGKYAKTRGAHTN
DVKQLTEAVQKIATESIVIWGK-TPKFKLPIQKETWEAWWTEYWQATWIPEWEFVNTPPLVKLWYQLEKEPIIGAETFYV
DGAANRETKLGKAGYVTDKGRQKVVSLTDTTNQKTELQAIHLALQDSGLEVNIVTDSQYALGIIQAQPDKSESELVSQII
EQLIKKEKIYLAWVPAHKGIGGNEQVDKLVSAGIRKVLFLDGIDKAQEDHEKYHSNWRAMASDFNLPPVVAKEIVASCDK
CQL--KGEAMHGQVDCSPGIWQLDCTHLEGKVILVAVHVASGYIEAEVIPAETGQETAYFILKLAGRWPVKAIHTDNGSN
FTSTTVKAACWWAGIKQEFGIPYNPQSQGVVESLNKELKKIIGQVRDQAEHLKTAVQMAVFIHNFKRKGGIGGYCAGERI
IDII------ATDIQ----------------TKEL----QNQITKIQNFRVYYRDSRDPLWKGPAKLLWKGEGA-VVIQ-
-DNSDIKVVPRRKAKIIRDY-GKQMAGDGCVASRQD-E-D*---MENRWQVMVVWQVDRM---RIRTWKSLVK-HHIYIS
KKAKGWYYRHHYESTHPKIS-SEVHIPLGD-AK-L-VVTTYWGLHTGERDWHLGQGVSIE-WRKRRYSTQVDPEQADQLI
HLYYFDCFSESAIRNSILGHRVSPRCEY-QAGHN-KVGSLQYLALVALT-------------TP-KKIK--------PPL
PSVKKLTEDRWNKPQKTKGHRGSHTMNGH*------------MEQAPEDQ----GPQREPYNEWTLELLEDLKNEAVRHF
PRLWLHNLGQHIYETYGDTWTGVEALVRSLQQLLFIHFRIGCRHSRIGI--------TPQ-RR-----V-----RHG--A
SRS*ME-P----VDPNLEPWKHPGSQ------------------------PKTACTN-CYCKKCCWHCQVCFLKKGLGIS
Y---GRKKR--RQRRR--A-PESSQTHQASLS-KQPASQ------H-RG--D-TTGPKESQKK---VERE--TEPD--SV
DQMAGRSGD-N--DE--ELLRAVRLIKLLYQSNPPPST---E-G-T--RQARRNRRRR---WRERQ--SRIRWISGWILS
DYLGRSAEPVPLQLPPLERLTLDCSEDCGTS-GT-Q-------GLGSPQILVE-SPTVLESGTKE*M-------------
QYL-----------GILAIVALVV-AIILAIVVWSIVFIEYRK-ILRQRRI----ERIIDRIRERAEDSGNESD--GD-Q
EELSA----L--VDMGHPVLEMG---HDA---PWNV---ND---L*----T-----E----Q--L-----WVTVYYGVPV
WKEANT-TLFCASDAKAYDTEVHNVWATHACVPTDPNPQEVVLE-NVT-ENYNMWKNNMVEQMHEDI-ISLWDQSLK-PC
VKLTPLCVTLNCT-AYN------------------------NNTNT--------------TAKTSDSG------------
-------------WGTVVNEEV---KNCSFNI-TTSIKD---KVQTEYA-LFYKADIVQIDNSDNIDKDDNNTRYNN---
---------------------------------------------------------TYRLMNCNTTVI-TQACPKVSFE
PIPIHYCAPAGFAILKC-K-D-K-KFNGTGP-CKNVSTVQCTH-GIRPVVSTQLLL-NGSLAEE--EVVVRSENFTDNAK
NIIVQL----NKS--VVINCTRP--NNNTRK--GI--HM----GP--G--G---A-LFTT----------------EITG
NIRQAHCNI-SRAEWNDTLQKIVEKLGE------QF--SKN-----------NT----IAFN-H----S---------S-
---GGDPEI-VMHTFNCGGEFFYCNTTQLF--NSTW----HWNWN--------------NS-T-WER-------N-DT--
-EG---SNNTEDK------IT----LPCRIKQIINMWQEVGKAMYAPPIRGLIRCASNITGLILTRDGGGVN--------
-----------RTTETFRPGGGNMRDNWRS----------ELYKYKVVKIEPLGVAPT--KAKRRVVQ-----REKRAV-
-GI-GAIFLGFLGAAGSTMGAASVTLTVQARQ-LLSGIVQQQSNLLQAIEAQQQLLKLTVWGIKQLQA-RVLAVERYLRD
QQLLGIWGCSGKLICTTAVPWNAS-WS--------NKS--QSEI---WD---NM---TWMQWEKEIDNYTELIYTLLEKS
QNQQEKNEQELLELDKWASLWNWFDITNWLWYIKIFIMIVGGLIGLRIVF-TVLSIVNRVRKGYSPLSFQTRLP---AQ-
----RG-HDRPEGIAEE---GGERDR--AGFGGSVDGFLAIIWVDLRSLFLFSYHHLRDLLLIVARTVELLGR-------
RG----WEALKYLWNLLQ-YWSQELKNSAVSLLNATAIAVAGGTDRVIEIVQIVV---RAI--RHIPRRIR---QGLER-
AL-Q*-MGGKWSKRS-VPGWPAIRERMRRAAPAEPTASRVEP------------AASGVGAVSRD-----LERHGAITSS
-NTAATNADC------AWLEAQ---EDEE---VGFPVKPQVPLRPMTYKGAFDLSHFLKEKGGLEGLVYSQKRQDILDLW
IYHTQGYFPDWQCYTPGPGIRYPLTFGWCFKLVPME-QEK--IEEANQGENNC-LLHPISLHGMDDPEGEVLVWKFDSHL
AFRHMARELHPEYF---------------------KNC*
>AB565499/B/JP/-/JRC53B
MGARASVISGGELDKWEKIRLRPGGRKKYRLKHIVWASRELERFALNPGLLETSEGCRQLLGQLQPSLQTGSEELRSLFN
TIAVLFCVHQRIDIKDTKEALDKIEEEQSK----SK-------KKA--Q-Q--------AA--A------------D---
------TGNNS------------Q--V---SHNYPIVQNI-QGQMVHQAIS-PRTLNAWVK-VIEEKAFSPEIIPMFSAL
SEGATPQDLNTMLNTVGGHQ-AAMQMLKETINEEAAEWDRLHPVQAGPNPPGQM-REPRGSDIAGTTSTLQEQI-GWMTN
-NPPIPVGEIYKRWIILGLNKIVRMYSPVSILDIRQGPKEPFRDYVDRFYKTLRAEQASQEVKNWMTETLLIQNSNPDCK
TILKALGPAATLEEMMTACQGVGGPSHKARILAEAMSQV---TNS-------NTIMMQRA-NF------R---N----QR
-KT-IKCFNCG-KEGHLAKHCRAPRKKGCWKCGKEGHQMK-DC-T----ER---QANFL-GKIWPS-Y-K-GRPGNFLQS
R---------PEPTAP------------------PE-ESFRFG--EE------------T------------A-TPSQ--
K----Q--EP--IN-----K------ELY--------------------PSASLKSLFGNDP---*PQITLWQRPVVTIR
VGGQLKEALLDTGADDTVLEE-MNLPGKWKPKMIGGIGGFIKVRQYDQIAIEICGHKAIGTVLVGPTPVNIIGRNLLTQL
GCTLNFPISPIETVPVKLKPGMDGPKVKQWPLTEEKIKALIEICTEMEKEGKISKIGPENPYNTPVFAIKKK--DSTKWR
KLVDFRELNKRTQD-FWEVQLGIPHPAG-LKRKKSVTVLDVGDAYFSVPLDKEFRKYTAFTIPSVNNETP----------
--------GIRYQYNVLPQGWKGSPAIFQCSMTKILE-PFRKQNPDIV-IYQYMDDLYVGS-DLEIEQHRTKIEELRQHL
LRWGFTTPDKKHQKEPPFLWMGYELHPDKWTVQPIMLPEKDSWTVNDIQKLVGKL------NWASQIYPGIKVKQLCKLL
RGTKGLTEVVPLTAEAELELAENREILKEPVHGVYYDPSKDLVAEIQKQGQGQWTYQIYQDAFKNLKTGKYARMKGAHTN
DVKQLTEAVQKIATESIVIWGK-TPKFRLPIQKETWEAWWMEYWQATWIPEWEFVNTPPLVKLWYQLEKEPIVGAETFYV
DGAANRETKLGKAGYVTDRGKQKVISLTDTTNQKTELQAIHLALQDSGSEVNIVTDSQYALGIIQAQPDKSESELVSQII
EQLIKKEKVYLAWVPAHKGIGGNEQVDRLVSAGVRRVLFLDGIDKAQEEHEKYHNNWRAMASDFNIPPVVAKEIVACCDK
CQI--KGEAMHGQVDCSPGIWQLDCTHLEGKIILVAVHVASGYIEAEVIPAETGQETAYFLLKLAGRWPVKTIHTDNGSN
FTSTTVKAACWWAGIKQEFGIPYNPQSQGVVESMNNELKKIIGQVRDQAEHLKTAVQMAVFIHNFKRKGGIGGYSAGERI
VDII------ATDIQ----------------TKEL----QKQITKIQNFRVYYRDSRDPLWKGPAKLLWKGEGA-VVIQ-
-DNSDIKVVPRRKAKIIRDY-GKQMAGDDCVASRQD-E-D*---MENRWQVMIVWQVDRM---RIKTWKSLVK-HHMYIS
RKAKGWVYRHHYESSNPRIS-SEVHIPLGE-AE-L-RITTYWGLHTGERDWHLGQGVSIE-WRKKRYNTQVDPDLADQLI
HLYYFDCFSDSAIRNALLGHRVSPSCEY-QAGHS-KVGSLQYLALTALI-------------TPTKKRK--------PPL
PSVTKLTEDRWNKPQKTKGHRGSHTMNGH*------------MEQAPEDQ----GPQREPHNEWTLELLEELKNEAMRHF
PRPWLHGLGQYIYETYGDTWAGVEALIRILQQMMFIHFRIGCRHSRIGI--------LRQ-RR-----A-----RNG--A
GRS*ME-P----VDPRLEPWKHPGSQ------------------------PKTACNN-CYCKKCCLHCQVCFMKKGLGIS
Y---GRKKR--RPRRR--A-PQDSQTHQVPLP-KQPAPQ------P-RG--D-PTGPEEPKKK---VERE--TETD--HL
D*MAGRSGD-Q--DE--ELLKTVRLIKFLYQSNPLPNP---E-G-T--RQARRNRRRR---WRERQ--RRIISISERILA
TYLGRPEEPVPLQLPPLERLTLDCNEDCGTA-GT-Q-------GVGSPQILVE-SPAILDTGTKE*M-------------
LSL-----------QILAIVALVV-VALIAIVVWSIVLIEYRR-ILRQRKI----DRLIERISERAEDSGNESE--GD-Q
EELSA----L--MEMG----------HHA---PWDV---NN---M*----T-----E----Q--L-----WVTVYYGVPV
WKEATT-TLFCASDAKAYDTEKHNVWATHACVPTDPNPQEVLME-NVT-EDFNIWENNMVEQMHEDI-ISLWDQSLK-PC
VKLTPLCVTLNCT-DAKTNHTNGS-----------------NSTGT--------------NGSD----------------
----------------NSLGEM---KNCSFNI-TTTIRD---KVQKEFA-LFYKLDLVPIDDSNKTNT------------
---------------------------------------------------------SYRLINCNTSAI-TQACPKVSFE
PIPIHYCAPAGFALLKC-N-N-K-TFSGKGP-CTNVSTVQCTH-GIRPVVSTQLLL-NGSLAEE--EVVIRSQNFTDNAK
TIIVQL----NES--VEINCTRP--NNNTRK--SI--HI----GP--G--Q---A-FYTT---------------GEIIG
DIRQAHCNI-SKTAWNNTLRQVAKKLKE------KF--N-------------TT----IIFN-Q----S---------S-
---GGDLEI-VMHSFTCGGEFFYCNTRQLF--NSTWD---NSTWN--------------DS-T-RN--------S-IH--
------DEN----------IT----LPCRIKQIINMWQTVGKAMYAPPIKGQIRCSSNITGLLLERDGGNN---------
-----------TDTETFRPGGGNMKDNWRS----------ELYKYKVVKIEPVGIAPT--RAKRRVVQ-----RERRAV-
-GI-GAVFLGFLGAAGSTMGAASITLTVQARQ-LLSGIVQQQNNLLRAIEAQQHMLQLTVWGIKQLQA-RVLAVERYLRD
QQLLGIWGCSGKLICTTAVPWNTS-WS--------NKS--LDDI---WN---NM---TWIKWEREIDNYTSLIYSLLEES
QNQQEKNEQELLELDSWASLWSWFDISNWLWYIRIFIMIVGGLVGLRIVF-AVLSIVNRVRQGYSPLSFQTRSP---TP-
----RG-PDRPGGTEEE---GGERDR--DGSSRLVSGFLPLIWDDLRSLCLFSYRHLRDLLLIATRIVELLGR-------
RG----WEVLKYWWNLLQ-YWIQELKNSAISLLDATAVAVAEETDRIIVGVQRAW---RAF--LHIPIRIR---QGLER-
AL-L*-MGGKWSKSS-IVGWPAVREKMRRA--------EAEP------------AAEGVGAVSRD-----LEKHGAITSS
-NT--NNADC------VWLEAQ---EEEE---VGFPVRPQVPLRPMTYKGALDLSHFLREKGGLEGLVYSQKRKDILDLW
VYHTQGFFPDWHNYTPGPGIRYPLTFGWCFKLVPVD-PDQ--VEKDNEGETNN-LLHPMSLHGMDDPEREVLVWKFDSLL
AFHHLAREKHPEFY---------------------KDC*
>AB565501/B/JP/-/JRC65B
MGARASVLSGGQLDRWEKIRLRPGGKKKYRLKHLVWASRELERFAINPGLLETAEGCRQILEQLQPSLQTGSEEIKSLHN
TVATLYCVHMRIDIKDTKEALDKIEEEQNK----RK-------KKA--Q-Q--------AA--A------------D---
------TGNSS------------P--V---SQNYPIVQNL-QGQMVHQPIS-PRTLNAWVK-VVEEKAFSPEVIPMFTAL
SEGATPQDLNTMLNTVGGHQ-AAMQMLKETINEEAAEWDRLHPVHAGPNPVGQL-REPRGSDIAGTTSTLQEQI-GWMTS
-NPAIPVGEIYKRWIILGLNKIVRMYSPTSILDIRQGPKEPFRDYVDRFYKTLRAEQASQDVKNWMTETLLVQNANPDCR
TILKALGPAATLEEMMTACQGVGGPSHKARVLAEAMSQA---TNS-------ATVMMQRG-NF------R---N----QR
-KP-VKCFNCG-KEGHIAKNCKAPRKKGCWKCGREGHQMK-DC-T----ER---QANFL-GKIWPS-H-K-GRPGNFLQS
R---------PEPTAPPAP---------------PE-ESFRFG--EE------------A------------A-TPAQ--
K----Q--EP--ID-----K------DLY--------------------PLASLRSLFGSDPSSQ*PQITLWQRPLVTIK
IGGQLKEALLDTGADDTVLED-MNLPGRWKPKMIGGIGGFIKVRQYDEIPIEICGHKTIGTVLIGPTPVNIIGRNLLTQL
GCTLNFPISPIETVPVKLKPGMDGPRVKQWPLTEEKIKALVEICTEMEKEGKISKIGPENPYNTPVFAIKKK--DSTKWR
KLVDFRELNKRTQD-FFEVQLGIPHPAG-LKRKKSVTVLDVGDAYFSVPLDEDFRKYTAFTIPSINNETP----------
--------GIRYQYNVLPQGWKGSPAIFQSSMTKILE-PFRKQNPDIV-IYQYMDDLYVGS-DLEIGQHKTKVEELRQHL
LRWGLTTPDKKHQKEPPFLWMGYELHPDKWTVQPIVLPEKDSWTVNDIQKLVGKL------NWASQIYAGIKVRELCKLL
RGAKGLTEVIPLTAEAELELAENREILKEPVHGAYYDPSKDLIAEIQKQGQGQWTYQIYQEQHKNLKTGKYAKMKGAHTN
DVKQLTEAVQKIATESIVIWGK-TPKFKLPIQKETWETWWTEYWQATWVPEWEFVNTPPLVKLWYQLEKEPIEGAETFYV
DGAANRETKLGRAGYVTNKGRQKVVTLTDTTNQKTELQAIYLALQDSGLEVNIVTDSQYALGIIQAQPDKSESELVSQII
EQLIKKEKVYLAWVPAHKGIGGNEQIDKLVSAGIRKVLFLDGIDKAQDEHEKYHSNWRAMASDFNLPPVVAKEIVASCDK
CQL--KGEAMHGQVDCSPGIWQLDCTHLEGKIILVAVHVASGYIEAEVIPAETGQETAYFILKLAGRWPVKTIHTDNGSN
FTSNAVKAACWWAGIKQDFGIPYNPQSQGVVESMNKELKKIIGQVRDQAEHLKTAVQMAVFIHNFKRKGGIGGYSAGERI
VDII------ATDIQ----------------TREL----QKQITKIQNFRVYYRDSRDPLWKGPAKLLWKGEGA-VVIQ-
-DNSDIKVVPRRKVKIIRDY-GKQMAGDDCVASRQD-E-D*---MANRWQVTIVWQVDRM---RINTWKSLVK-HHIYIS
KKAKGWFYKHHYDSTHPKIS-SEVHIPLGD-AK-L-VITTYWGLHTGEREWHLGQGVSIE-WRKMRYSTQVDPGLADQLI
HLYYFDCFSDSAIRNAILGRIVSPSCDY-QAGH--KVGSLQYLALAALI-------------TP-RQRR--------PPL
PSVAKLTEDRWNKPQRTKDHRGSHTISGH*------------MEQAPEDQ----GPQREPYNQWTLELLEELKSEAVRHF
PRVWLHGLGQYIYETYGDTWAGVEAIIRILQQLLFIHFRIGCRHSRIGI--------IPQ-RR-----T-----RNG--A
SRS*ME-P----VDPSLEPWKHPGSQ------------------------PKTACNN-CYCKRCCLHCQVCFMKKGLGIF
Y---GRKKR--RPRRR--A-HQDSQTDQVSLS-KQPASQ------P-RG--D-SAGPEESKKK---VESK--TEAD--P-
-*MAGRSED-R--DE--ELIKTVRLIKFLYQSNPLPSP---G-G-T--RQARRNRRRR---WRARQ--RQIREISERIID
TYLGGSTEPVPLQLPPLERLTLDCSTDCGTS-GT-Q-------GVGNPQVLVE-SPAVLDSGTKE*M-------------
LAL-----------TILAIVGLVV-AVIIAIVVWTIVFIEYRK-IRRQKKI----DRLIDRIRERAEDSGNESD--GD-Q
EELSA----F--MEMG----------HHA---PWDV---DD---L*----------A----K--L-----WVTVYYGVPV
WKDATT-TLFCASDAKAYDTEVHNVWATHACVPTDPNPQEMILE-NVT-ENFNMWKNNMVDQMHEDI-ISLWDESLK-PC
VKLTPLCVTLNCT-NLNAT----------------------NTNST--------------ANIT----------------
-------------SSPMGVGEM---KNCSFNV-TTSIQT---KV--DYA-LFYKVDVIPIDNST----------------
---------------------------------------------------------NYRLRECNTSVI-TQACPKVSFE
PIPIHYCTPAGFAIIKC-N-N-K-QFNGSGE-CKNVSTVQCTH-GIKPVVSTQLLL-NGSLAEE--DIVLRSSNFTDNAK
VIIVQL----NKA--IEINCTRP--NNNTRK--SI--PM----GP--G--Q---A-WFAT---------------GDIIG
DIRQAHCNL-SSTIWNDTLGQIVEKLRE------QF--GN------------KT----ISFQ-R----S---------S-
---GGDPEV-VMHTFNCRGEFFYCNTSKLF--NSSW----NIN----------------GT-W-N---------G-T---
-TG---NGT----------LT----LPCRIRQIVNMWQQVGKAMYAPPVAGIIRCSSNITGMILTRDGGTNE--------
----------TIEVETFRPAGGDMRDNWRS----------ELYKYKVVRIEPLGVAPT--KARRRVVQ-----REKRAV-
-GL-GAVFLGFLGAAGSTMGAASITLTVQARQ-LLSGIVQQQRNLLRAIEVQQHLLQLTVWGIKQLQA-RVLAVERYLKD
QQLLGIWGCSGKLICTTSVPWNAS-WS--------NKT--YEQI---WE---NM---TWMQWEKEIDNYTGEIYNLIEVA
QNQQEKNELELLELDNWASLWNWFDITKWLWYIKIFMMIVGGLIGLRIVF-AVLSIVNRVRQGYSPLSLQTRFP---AQ-
----GG-LGRPGGIEEE---GGEQDR--GRSVRLVSGLLTLIWEDLRNLCLFSYRHLRDLLLIAARIVELLGR-------
RG----WEILKYWWNLLQ-YWIQELKNSAVSLLNTTAVAVAEGTDRVIEVVQRAY---RAI--LNIPTRIR---QGLER-
AL-L*-MGGKWSKS----GWPKVRERMERE------PVEREP------------AADGVGAVSRD-----LERHGAVTSS
-NTAATNAAC------AWLEAQ---EEEE---VGFPVRPQVPLRPMTYKAALDLSHFLKEKGGLDGLIYSPKRQEILDLW
VYHTQGFFPDWDNYTPGPGIRFPLTFGWCFKLVPVD-PEQ--VEEDNKGENNS-LLHPMSQHGADDPEREVLMWKFDSRL
AFHHMAREKHPEYY---------------------KDC*
>AB604948/B/JP/-/DR1777
MGARASVLSGGKLDKWEKIRLRPGGRKKYHLKHIVWASRELERFAVNPGLLETADGCRQILVQLQPSLKTGSEELKSLYN
TIAVLYCVHQNIEIKDTKEALDKIEEEQNK----SK-------KKA--Q-Q--------AA--A------------D---
------TGNNS------------Q--V---SQNYPIVQNL-QGQAVHQALS-PRTLNAWVK-VIEEKAFSPEIIPMFTAL
SEGATPQDLNTMLNTVGGHQ-AAMQMLKETINEEAAEWDRLHPVHAGPIAPGQM-REPRGSDIAGTTSTLQEQI-AWMTN
-NPPIPVGDIYKRWIIMGLNKIVKMYCPVSILDIKQGPKEPFRDYVDRFYKTLRAEQASQEVKNWMTETLLVQNANPDCK
TILKALGPAATLEEMMTACQGVGGPGHKARVLAEAMSQV---TNS-------NAIMMQRG-NF------R---D----QR
-KI-VKCFNCG-KIGHIAKNCRAPRKKGCWKCGQEGHQMK-DC-T----GR---QANFL-GKIWPS-H-K-GRPGNFLQS
R---------PEPTAP------------------PA-ESFRFG--EE------------T--------------TPSQ--
K----Q--EQEKVD-----K------ELY--------------------PLASLRSLFGNDPSSQ*PQITLWQRPLVAIK
IGGQLKEALLDTGADDTVLEE-MNLPGKWRPKMIGGIGGFIKVRQYDQVPIEICGHKAIGTVLIGPTPVNIIGRNLLTQL
GCTLNFPISPIETVPVKLKPGMDGPKVKQWPLTEEKIKALVEICTEMEKEGKISKIGPENPYNTPIFAIKKK--DSTKWR
KLVDFRELNKRTQD-FWEVQLGIPHPAG-LKKKKSVTVLDVGDAYFSVPLDKDFRKYTAFTIPSVNNETP----------
--------GIRYQYNVLPQGWKGSPAIFQSSMTKILE-PFRKQNPDIV-IYQYMDDLYVGS-DLEIGQHRAKIEELREHL
SKWGFTTPDKKHQKEPPFLWMGYELHPDKWTVQPIQLPEKDSWTVNDIQKLVGKL------NWASQIYAGIKIKQLCKLL
RGTKALTEVVPLTEEAELELAENREILREPVHGVYYDPSKDLIAEIQKQGQGQWTYQIYQEPFKNLKTGKYARMRSAHTN
DVKQLTEAVQKIAMESIVIWGK-TPKFKLPIQKETWEAWWVEYWQATWIPEWEFVNTPPLVKLWYQLEKEPIVGAETFYV
DGAANRETKLGKAGYVTDRGRQKVVSLTDTTNQKTELQAIHLALQDSGLEVNIVTDSQYALGIIQAQPDKSESELASQII
EQLIKKEKVYLAWVPAHKGIGGNEQVDKLVSAGIRKVLFLDGIDKAQEEHEKYHNNWRAMASDFNLPPVVAKEIVASCDK
CQL--KGEAMHGQVDCSPGIWQLDCTHLEGKVILVAVHVASGYIEAEVIPAETGQETAYFLLKLAGRWPVKVIHTDNGSN
FTSSTVKAACWWAGIKQEFGIPYNPQSQGVVESMNKELKKIIGQVRDQAEHLKTAVQMAVFIHNFKRKGGIGGYSAGERI
VDII------ATDIQ----------------TKEL----QKQITKIQNFRVYYRDSRDPLWKGPAKLLWKGEGA-VVIQ-
-DNSDIKVVPRRKAKIIRDY-GKQMAGDDCVASRQD-E-D*---MENRWQVMIVWQVDRM---RIKTWNSLVK-HHMYIS
KKAKGWVYKHHYESTNPRVS-SEVHIPLED-AK-L-VVTTYWGLHTGERDWHLGQGVSIE-WRNRRYSTQIDPDLADQLI
HLYYFDCFSESAIRKAILGHRVSPRCEY-QAGHN-KVGSLQYLALAAVI-------------AP-KKRK--------PPL
PSVRKLTEDRWNKPQKTKGHRGSHTMSGH*------------MEQAPENQ----GPQREPYNEWALELLEELKSEAVRHF
PRPWLHSLGQYIYETYGDTWTGVEAIIRILQQLLFIHFRIGCQHSRIGII-------MQR-RR-----T-----RNG--A
SRS*ME-P----VDPRLEPWKHPGSQ------------------------PKTACNK-CYCKKCSYHCQVCFLTKGLGIS
Y---GRKKR--RQRRR--T-SQSSQDHQVSLS-EQPTSQ------F-RG--D-PTGPKESKEK---VERE--TETH--PG
D*MAGRRGD-S--DE--ELLKAVRIIKFLYQSNPPPSS---E-G-T--RQARRNRRRR---WRERR--RHIQAISDWIIT
THLGRSAEPVPLQLPPLERLTLDCSEDCGTS-GT-Q-------GVGNPQVLVE-SPPVLESRAKE*M-------------
QSL-----------HILAIVALVV-AAILAIVVWTIVFIEYRK-ILRQRKI----DRLLDRIRERAEDSGNESE--GD-E
EALAA----L--VDRG----------HLA---PWDV---ND---L*----A-----Q----D--A-----WVTVYYGVPV
WKEATT-TLFCASDAKAYKTEVHNVWATHACVPTDPNPQEVVLE-NVT-ENFNMWKNNMVEQMHEDI-ISLWDESLK-PC
VKLTPLCVTLNCT-DELIVT---------------------NSTNG--------------NNTNSHSTRGNDTIGNSTS-
--------------WKEMKGEI---KNCSFNI-PTSVKD---KMQKQYA-LFYKLDVVAINDNNKNSSNYNSSKLSSSNS
NCGKSDNNSSCNCSSSNNNCSSSNHSSNYS---------------------------SYILISCNTSTL-TQACPKVSFE
PIPIHYCTPAGFAILKC-N-D-K-RFNGTGP-CKNVSTVQCTH-GIRPVVSTQLLL-NGSLAEE--EVVIRSENISNNAK
TIIVQL----NES--VAINCTRP--NNNTRK--GI--RI----GP--G--R---T-FYAA---------------EKIIG
DIRKAYCII-NGTKWNETLRLIVAKLREQE----QI-GEN------------TT----IIFK-P----S---------S-
---GGDPEI-ENHIFNCRGEFFYCNTTQLF--NSTW----YSN----------------GT-W-I---------G-K---
-NF---TGSN---------IT----LPCRIKQIVNMWQEVGKAMYAPPIRGQINCISNITGLLLTSDGGFRKTNE-----
---------TTNMTETLRPGGGDMRDNWRS----------ELYKYKVVRIEPLGIAPT--QAKRRVVQ-----REKRAV-
-GI-GAVFLGFLGAAGSTMGAAALTLTVQARQ-LLSGIVQQQNNLLRAIEAQHQLLQLTVWGIKQLQA-RILAVERYLRD
QQLLGIWGCSGKLICTTTVPWNTS-WS--------NKS--LTEI---WN---NM---TWMEWEREIENYTGLIYNLLEKS
QNQQEKNEQELLELDKWANLWNWFDITNWLWYIRIFIMIVGGLIGLRIVF-AVLSIVNRVRQGYSPISLQTHLP---VP-
----RG-PDRPEGIEGE---GGERDG--DTSRRLVIGLLPLIWDDLRSLCLFSYHRLRDLLLIVARIVELLGR-------
RG----WEILKYWWNLLQ-YWSQELKNSAVSLLNATAIAVAEGTDRIIEIARTIF---RAF--YHIPRRIR---QGFER-
AL-L*-MGGKWSKGK-EGGWPAVRERMQRA----------EQ------------AADGVGAVSRD-----LEKHGAITSS
-NL--NNAAC------TWLEAQQ--EEEE---VGFPVRPQVPLRPMTYKAAVDLSHFLKEKGGLEGLVYSQQRQDILDLW
VYNTQGYFPDWQNYTPGPGIRFPLTFGWCWKLVPVE-PDK--VEEASEGENNC-LLHPVSLHGMDDPEKEVLVWKFDSRL
AFHHVARELHPDYY---------------------KDC*
>AB604950/B/JP/-/DR5929
MGARASVLSGGELDKWEKIRLRPGGKKKYRLKHIVWASRELERFAVNPGLLETSEGCRQILGQLQPSLQTGSEELRSLYN
TVATLYCVHQRIDVKDTKEALEKIEEEQNK----SK-------KRA--Q-Q--------AA--A------------D---
------TGNSS------------K--V---SQNFPIVQNL-QGQMVHQAIS-PRTLNAWVK-VIEEKAFSPEVIPMFSAL
SEGATPQDLNTMLNTVGGHQ-AAMQMLKETINEEAAEWDRLHPPQAGPIAPGQM-REPRGSDIAGATSTLQEQI-GWMTS
-NPPVPVGEIYKRWIILGLNKIVRMYSPVSILDIRQGPKEPFRDYVDRFYKTLRAEQASQEVKNWMTETLLVQNANPDCK
TILKALGPAATLEEMMTACQGVGGPGHKARVLAEAMSQV---THP-------TTIMMQKG-NF------R---N----PR
-KT-VKCFNCG-KEGHVARNCRAPRKKGCWKCGKEGHQMK-DC-T----ER---QIHFL-EKIWPS-H-K-GRPGNFLQS
R---------AEPTAPPAP---------------PE-ESFRFG--EK------------I------------T-TPSQ--
K----Q--EP--MD-----E------GLY--------------------PLASLRSLFGNDPSSQ*PQITLWQRPIVTIK
IGGQLKEAILDTGADDTVFEE-MNLPGRWKPKIIGGIGGLVKVREYDQIPIEICGRKVISTVLIGPTPFNIIGRNLMTQL
GCTLNFLISPVETVPVKLKPGMDGPKVKQWPLTEEKIKALVEICTELEKEGKISKIGPENPYNTPVFAIKKK--NSTRWR
KLVDFRELNKRTQD-FWEVQLGLPHPAG-LQKKKSVTVLDVGDAYFSVPLDKDFRKYTAFTIPSTNNETP----------
--------GIRYQYNVLPQGWKGSPAIFQSSMTKVLE-PFRKQNPDIV-IYQYVDDLYVGS-DLEIGQHRTKIEELRQHL
WKWGFFTPDQKHQKEPPFLWMGYELHPDKWTVQPIVLPEKDSWTVNDIQKLVGKL------NWASQIYPGIKVKQLCKLL
RGTKALTEVVPLTEEAELELAENREILKEPVHGVYYDPSKDLIAEIQKQGNGQWTYQIYQEPFKNLKTGKYAKMRSAHTN
DVKQLTEVVQKISTESIVIWGK-IPKFKLPIQKETWDTWWMEYWQATWIPEWEFVNTPPLVKLWYQLEKEPIVGAETFYV
DGAANRDTKLGKAGYVTDRGRQKVVPFTDTTNQKTELQAIYLALQDSGSEVNIVTDSQYALGIIQAQPDKSESELVSQII
EQLIKKEKVYLAWVPAHKGIGGNEQVDKLVSNGIRKVLFLDGIDKAQEEHEKYHSNWRAMVSDFNLPPIVAKEIVASCDK
CQL--KGEAMHGQVDCSPGIWQLDCTHLEGKIILVAVHVASGYIEAEVIPAETGQETAYFILKLAGRWPVKTIHTDNGGN
FISTAVKAACWWAGIKQEFGIPYNPQSQGVVESMNKELKKIIGQVRDQAEHLKTAVQMAVFIHNFKRKGGIGGYSAGERI
IDMI------ATDIQ----------------TKEL----QNQITKISKFRVYYRDSRDPLWKGPAKLLWKGEGA-VVIQ-
-DNSEIKVVPRRKAKIIKDY-GKQMAGDDCVASRQD-E-N*---MENRWQVMIVWQVDRM---RIRTWKSLVK-HHMYIS
GKAKKWSYRHHYESINPRIS-SEVHIPLGD-AK-L-VITTYWGLHTGERDWHLGQGVSIE-WKTGRYNTQVDPDLADQLI
HLYYFDCFSETAIRHAIVGRIVSPRCEF-QAGHN-KVGSLQYLALAALI-------------TQ-KRTK--------PPL
PSVRKLTEDRWNKPQQTKGHRGSHTMNGH*------------MEQAPTDQ----GPQREPYNEWTLELLEELKSEAVRHF
PRPWLHSLGQYIYETYGDTWAGVEAIIRILQQLLFIHFRIGCQHSRIGI--------IRQ-RR-----A-----RNG--A
SRS*ME-P----VDPRLEPWKHPGSQ------------------------PRTNCTK-CYCKKCCFHCQVCFLRKGLGIS
Y---GRKKW--RQRRR--A-PEDSQDHQVPLP-KQPTSQ------R-RG--D-PTGPKEPKKK---VERE--TETD--RD
D*MAGRSGD-S--DE--ELLKTVRIIKFLYQSNPPPSA---E-G-T--RQARRNRRRR---WRERQ--RQIGTISNWILS
THLGRSAEPVPFQLPPLERLTLDCSEDCGTS-GT-Q-------GVGNPQILVE-SPAVLESGTKE*M-------------
QSL-----------QIVAIVALVV-VAIIAIIVWTIVGIEYRK-ILRQRKI----DRLIDRIIERAEDSGNESE--GD-Q
EELSA----L--VEMG----------HHA---PWDV---DD---L*----E-----E----Q--L-----WVTVYYGVPV
WKEATT-TLFCASDAKAYDTEVHNVWATHACVPTDPNPQEVKLE-NVT-ENFNMWKNNMVEQMHEDI-ISLWDQSLK-PC
VKLTPLCVTLKCT-NLKNDTANSN-----------------STTNN--------------NSID----------------
--------------WEWVNKEM---TNCSFNV-TTGIRN---KRKKEYA-LFYKHDVVQIDTANTSLP------------
---------------------------------------------------------SYTLTHCNTSVI-TQACPKVSFE
PIPIHYCTPAGFALLKC-N-D-K-KFNGKGP-CKNVSTVQCTH-GIRPVVSTQLLL-NGSLAEE--EVVIRTENFTNNAK
TIIVQL----NET--VQINCTRP--NNNTRK--SI--HM----GP--G--R-WSV-LYAT---------------GAIVG
DIRQAHCNL-SGPDWEKTLKKIVVKLKE------QF--NN------------KN----ITFK-E----S---------S-
---GGDPEI-TMHSFNCGGEFFYCNTTKLF--NSTWYT--NGN----------------KT-E-ELN-------N-----
------NT-----------IT----LPCRIKQIINRWQEVGKAMYAPPIQGRIYCSSNITGLLLVRDGGNNT--------
----------NNESEIFRPGGGDMRDNWRS----------ELYKYKVVQIEPLGVAPT--KAKRRVVQ-----REKRAV-
-GI-GAIFLGFLGAAGSTMGAASLTLTVQARQ-LLSGIVQQQNNLLRAIEAQQHMLQLTVWGIKQLQA-RVLAVERYLKD
QQLMGIWGCSGRLICTTAVPWNTS-WS--------NKT--LNQI---WE---NM---TWMEWEREINNYTGLIYNLIEKS
QNQQEKNEQELLELDKWANLWTWFDISNWLWYIKIFIMIVGGLIGLRIVF-AVLSIVNRVRQGYSPLSLQTHLP---AQ-
----RG-PDRPEGTEEE---GGERDR--DRSGRLVTGFLALIWDDLRSLCLFSYHHLRDLLLIAARIVELLGR-------
RG----WEILRYWWNLLQ-YWSQELKNSAVSLLNATAVAVAGGTDRILEVVQRIG---RGI--LHIPRRIR---QGLER-
AL-L*-MGGKWSKRS-LGGWSAVRERMRRT------EPVAEP------------PADGVGAASRD-----LGTHGALTSS
-NTAATNADC------AWLEAQ---EEEE---VGFPVRPQVPLRPMTYKGALDLSHFLKEKGGLDGLIYSQKRQDILDLW
VYHTQGYFPDWQNYTQGPGTRFPLTFGWCFKLVPVT-PEQ--VEKANEGETNT-LLHPMHLHGMDDPEREVLQWKFDSRL
AFHHVARELHPEYY---------------------KD-*
>AB641837/B/JP/-/pJRC57B05
MGARASVLSGGELDKWEKIRLRPGGKKKYRLKHIVWASRELERFALNPGLLETSEGCRQILGQLQPSLQTGSEELKSLHN
TVAVLYCVHQRIEIRDTKEALEKIEEEQNK----SK-------KKA--Q-Q--------AA--A------------D---
------TGNSN------------N--V---SQNYPIVQNL-QGQMVHQPLS-PRTLNAWVK-VVEEKAFSPEVIPMFSAL
SEGATPQDLNTMLNTVGGHQ-AAMQMLKETINEEAAEWDRVHPVHAGPIAPGQM-REPRGSDIAGTTSTLQEQI-GWMTH
-NPPIPVGEIYKRWIILGLNKIVRMYSPTSILDIRQGPKEPFRDYVDRFYKTLRAEQASQEVKNWMTETLLVQNANPDCK
TILKALGPAATLEEMMTACQGVGGPGHKARVLAEAMSQM---TNS-------ANIMMQRG-NF------G---N----SR
-KI-VKCFNCG-KVGHIAKNCKAPRKKGCWKCGKEGHQMK-DC-N----ER---QANFL-GKIWPS-H-K-GRPGNFLQN
R---------PEPTAP------------------PE-ESFMFG--KE------------T------------T-TPPQ--
K----Q--EP--ID-----R------EGY--------------------PLTSLRSLFGNDPSSQ*PQITLWQRPLVPIK
IGGQLKEALLDTGADDTVLEE-MSLPGRWKPKMIGGIGGFIKVRQYDQIPIEICGHKAIGTVLIGPTPVNIIGRNLLTQL
GCTLNFPISPIDTVPVKLKPGMDGPKVKQWPLTEEKIKALVEICTEMEKEGKISKIGPENPYNTPVFAIKKK--DSTKWR
KLVDFRELNKRTQD-FWEVQLGIPHPAG-LKKKKSVTVLDVGDAYFSVPLDKDFRKYTAFTIPSINNETP----------
--------GIRYQYNVLPQGWKGSPAIFQSSMTKILE-PFRKQNPDIV-IYQYMDDLYVGS-DLEIGQHRTKIEELRQHL
LKWGFTTPDKKHQKEPPFLWMGYELHPDKWTVQPIKLPEKDSWTVNDIQKLVGKL------NWASQIYAGIKVKQLCKLL
RGTKALTEVIPLTEEAELELAENREILKEPVHGAYYDPSKDLTAEIQKQGEGQWTYQIYQEPFKNLKTGKYARMRSAHTN
DVKQLTEAVQKIAMESIVIWGK-TPKFRLPIQKETWEAWWMEYWQATWIPDWEFVNTPPLVKLWYQLETEPIAGAETFYV
DGAANRETKLGKAGYVTNKGRQKVITLTDTTNQKTELQAVHLALQDSGLEVNIVTDSQYVLGIIQAQPDRSESELVNQII
EQLIKKEKVYLAWVPAHKGIGGNEQVDKLVSAGIRKVLFLDGIDKAQEDHERYHTNWRAMVSDFNLPPIVAKEIVASCDK
CQL--KGEAMHGQVDCSPGIWQLDCTHVEGKVILVAVHVASGYIEAEVIPAETGQETAYFLLKLAGRWPVKTIHTDNGSN
FTSTTVKAACWWAGIKQEFGIPYNPQSQGVVESMNKELKKIIGQVRDQAEHLKTAVQMAVFIHNFKRKGGIGGYSAGERI
VDII------ASDIQ----------------TKEL----QKQITKIQNFRVYYRDSRDPLWKGPAKLLWKGEGA-VVIQ-
-DNSDIKVVPRRKAKIIRDY-GKQMAGDDCVASRQD-E-D*---MANRWQVMIVWQVDRM---RIRKWNSLVK-HHIYIS
RKAKGWVYKHHYESTNPKIS-SEVHIPLGD-AK-L-VIKTYWGLHTGERDWHLGHGTSIE-WRKERYNTQVDPDLADKLI
HLHHFNCFSESAIRNAILGHRVSPRCEY-QAGHN-KVGSLQYLALVALL-------------TP-KRRK--------PPL
PSVAKLTEDKWNKPRKTKGHRGSHSMNGH*------------MEQAPEDQ----GPQREPFNEWALELLEEIKSEAVRHF
PRPWLHNLGQYIYETYGDTWTGVEAILRILQQLLFTHFRIGCHHSRIGV--------IRR-RR-----A-----RNG--A
SRS*ME-P----VDPRLEPWKHPGSQ------------------------PRTACTP-CYCKKCCFHCQVCFTKKALGIS
Y---GRKKR--GQRRR--P-PQGSQTHQVPLS-KQPTSQ------T-RG--D-PTGPKESKKK---VEGT--TEAG--QR
A*MAGRRGD-S--DE--DLLKAVRLIKFLYQSNPPPKP---E-G-T--RQARRNRRRR---WRERQ--RQVNAHSEWILS
SVLGRSTEPVPLHLPPLERLSLDSSEDCGDS-GT-Q-------GVGDPQVLVE-PSAVLEPGTKE*M-------------
PPL-----------YLLTIVALVV-AAIIAIIVWTIVFLEYKK-ILRQRKI----NKLLDRIRERAEDSGNESE--GD-Q
DELAA----L--WEMG----------HHA---PWDV---DD---L*----D-----E----K--L-----WVTVYYGVPV
WKEATT-TLFCASDAKAHNTEAHNVWATHACVPTDPNPQEMVLG-NVT-ENFNMWKNNMVEQMHEDI-ISLWDQSLK-PC
VKLTPLCVTLNCT-DAN------------------------TRNNT--------------NSNS----------------
-----------SSTEIQQQGEI---KNCSFNV-TTNIRD---KISKEYA-LFYRLDVVQIGNNNTNYT------------
---------------------------------------------------------NYRLINCNTSEI-TQTCPKVSFE
PIPIHYCTPAGFALLKC-N-D-K-KFNGTGT-CKNVSTVQCTH-GIKPVVSTQLLL-NGSLAEE--EVIIRSENFTNNAK
TIIIQL----NEA--VEINCTRP--NNNTRR--SI--HI----GP--G--R---T-IFAT----------------DIIG
DIRQAHCNI-SGTKWNKTLKQIAKKLGD------QF-GEN------------KT----ISFN-K----S---------S-
---GGDPEI-TMHSFICGGEFFYCNTTELF--NSSW----NESTWNESTRN--------DT-D-G-----------SG--
------NI-----------IT----LPCRIKQIINMWQEVGKAMYAPPIRGQINCTSNITGLLLTRDGGNNNS-------
----------TNETETFRPGGGDMKDNWRS----------ELYKYKVVKLEPLGIAPT--KAKRRVVQ-----REKRAV-
-GI-GAMFLGFLGAAGSTMGAASMTLTVQARL-LLSGIVQQQNNLLKAIEAQQHLLQLTVWGIKQLQA-RVLAVERYLRD
QQLLGIWGCSGKLICTTAVPWNAS-WS--------NKS--LKGI---WD---NM---TWMEWEKEIDNYTELIYSLLEES
QNQQEKNEQELLELDKWASLWSWFDISNWLWYIRIFIIIVGGLIGLRIVF-AVLSIINRVRQGYSPLSLQTHLP---NP-
----RG-PDRPEGIEEE---GGGNDR--GRSTRIVNGFLALFWDDLRSLCLFIYHRLRDFLLILARIVEILGH-------
RG----WEILKYWWNLLQ-YWSQELKNSAISLYNTIAIAVAEGTDRVIEVAHRIG---RAI--CNIPRRIR---QGAER-
AL-Q*-MGGKWSKS----GWSTVRERMRRA------EPKAEP------------AAVGVGKASRD-----LEKYGAVSSS
-NTAATNADV------AWLEAQ---AEEER--VGFPVRPQVPLRPMTYKGALDLSHFLKEKGGLEGLVWSQKRQDILDLW
VYHTQGYFPDWHNYTPGPGTRFPLTFGWCFKLVPVD-PDK--VEKTNEGENIN-LLHPMSQHGMDDPEKEVLVWKFDSHL
AFRHLAREKHPEFY---------------------KDC*
>AB731663/B/JP/2008/08JP_NMC104_clone_01
MGARASVLSGGELDRWEKIRLRPGGKKKYKLKHIVWASRELDRFALNPGLLETAEGCKQILGQLHPSLQTGSEEVKSLYN
TVAVLYCVHQRIDVKDTKEALDKIEEEQNK----IK-------KRA--Q-Q--------AAAAA------------D---
------TGNSS------------Q--I---SQNYPIVQNM-QGQMVHQAIS-PRTLNAWVK-VIEEKAFSPEVIPMFSAL
SEGATPQDLNTMLNTVGGHQ-AAMQMLKETINEEAAEWDRLHPVQAGPNPPGQM-REPRGSDIAGTTSTLQEQI-GWMTN
-NPPIPVGEIYKRWIILGLNKIVRMYSPTSILDIRQGPKEPFRDYVDRFYKTLRAEQASQEVKNWMTETLLVQNANPDCK
TILKALGPAATLEEMMTACQGVGGPSHKARVLAEAMSQA----NS-------PHIMMQRG-NF------R---N----QR
-KS-AKCFNCG-KEGHIAKNCRAPRKKGCWKCGKEGHQMK-DC-T----ER---QINFL-GKIWPS-H-K-GRPGNFLQS
RP----EQSRLEPTAP------------------PE-ESSRFG--EE------------T------------T-IPRQ--
K----Q--EP--ID-----K------ELY--------------------PLASLKSLFGNDP---*PQITLWQRPIVTIK
VAGQLREALLDTGADDTILEE-MDLPGRWTPKIIGGIGGFLRVRQYDQIPIEICGHKVVSPVLVGPTPTNIVGRNVMTQL
GCSLNFPISPIETVPVKLKPGMDGPKVKQWPLTEEKIKALTEICAELEKEGKISKIGPENPYNTPVFVIRKK--DSGKWR
KLVDFRELNKRTQD-FWEIQLGIPHPAG-LKKSKSVTVLDVGDAYFSVPLDKDFRKYTAFTIPSTNNETP----------
--------GIRYQYNVLPQGWKGSPAIFQSSMTKILE-PFRKQNPDIV-IYQYIDDLYVGS-DLEIGQHRTKIEELRHHL
WKWGFYTPDKKHQKEPPFLWMGYELHPDSWTVQPVVLPEKDSWTVNDIQKLVGKL------NWASQIYAGIKVKQLCKLL
RGTKALTEVIPLTREAELELAENREILKTPVHGVYYDPSKDLIAEIQKQGLGQWTYQIYQEPFKNLKTGKYARTRGAHTN
DVKQLTDAVQKIATESIVIWGK-IPKFRLPIQKETWELWWTEYWQATWIPEWEFVNTPPLVKLWYQLEKEPIVGAETFYV
DGAANRETKLGKAGYVTDRGRQKVVSLTDTTNQKTELQAIHLALQDSGSEVNIVTDSQYALGIIQAQPDKSESELVSQII
EQLINKEKVYLAWVPAHKGIGGNEKVDKLVSAGIRKVLFLDGIDKAQEEHEKYHSNWRAMASDFNLPPVVAKEIVACCDK
CQL--KGEAMHGQVDCSPGIWQLDCTHLEGKIILVAVHVASGYIEAEVIPAETGQETAYFILKLAGRWPVKTIHTDNGSN
FTSTTVKAACWWAGIKQEFGIPYNPQSQGVVESMNKELKKIIGQVRDQAEHLKTALQMAVFIHNFKRKGGIGGYSAGERI
VDII------ATDIQ----------------TKEL----QKQITKIQNFRVYYRDSRDPLWKGPAKLLWKGEGA-VVIQ-
-DNSDIKVVPRRKAKIIRDY-GKQMAGDDCVASRQD-E-D*---MENRWQVMIVWQVDRM---RIKTWKSLVK-HHMYIS
KKAKGWVYRHHYESTHPRIS-SEVHIPLGD-AR-L-VIKTYWGLHTGERDWHLGQGVSIE-WRKERYNTQVDPNLADQLI
HLYYFDCFSESAIRKAILGQRVSPRCEY-QAGHK-EVGSLQYLALTALI-------------TP-KKIK--------PPL
PSVTKLTEDRWNKPQKTKGHRGSHSMNGP*------------MEQAPEDQ----GPQREPFNEWSLELLEDLKSEAVRHF
PRVWLHGLGQYIYETYGDTWAGVEAITRTLQQLLFIHFRIGCQHSRIGI--------TRQ-RR-----T-----RNG--A
SRS*ME-P----VDPRLEPWKHPGSQ------------------------PRTACTN-CYCKKCCLHCQVCFMKKGLGIC
Y---GRKKR--RQRRR--A-PQDSKTHQVPLP-KQPTSQ------P-GG--D-PTGPKKSEKK---VERE--TETH--PV
D*MAGRSGD-S--DE--ELLKTVRLIKFLYQSNPPPSQ---E-G-T--RQARRNRRRR---WRERQ--RHIRSISEWILS
NHLGRPAEPVPLQLPPLERLTLDCNEDCGTS-GT-Q-------GVGNPQILVE-SPTILESGTKE*M-------------
QPL-----------AIAAIVGLII-ALIAAIIVWSIVLIEYRK-ILRQRKI----DKLIDRIRERAEDSGNESE--GD-Q
EELSA----L--VENGPHDPAIMEMGHHA---PWNV---DD---L*----T-----G----Q--L-----WVTVYYGVPV
WREANT-TLFCASDAKAYETEAHNVWATHACVPTDPNPQEVELK-NVT-EDFNMWKNNMVDQMHEDV-ISLWDESLK-PC
AKLTPLCVTLNCT-DS-------------------------GGA-----------------NGD----------------
-------------------GEM---KNCSFNI-TTDLRD---KRKEVYA-TFYKLDVVPIESNSNSSS------------
---------------------------------------------------------NYRLISCNTSVL-TQACPKISFE
PIPIHYCAPAGFAIFQC-K-D-K-KFNGTGP-CTNVSSVQCTH-GIRPVVSTQLLL-NGSLAEE--EIVIRSANFSDNAK
NIIVQL----KEA--VQINCTRP--NNNTRK--GI--HI----GP--G--R---A-FYTT---------------GQIVG
DIRQAHCNL-SRTQWNNTLKQIVGKLRE------QF--N-------------KT----IVFN-H----S---------S-
---GGDPEI-VMHSFTCGGEFFYCNSTQLF--NSTWLL--NSTW---------------NS-N-DTN-------S-I---
-GE---NDT----------II----LPCRIKQIINMWQEVGKAMYAPPREGPIRCSSNITGLILTRDGGSNG--------
-----------YNNETFRPGGGDMRDNWRS----------ELYKYKVIKIEPLGVAPT--KAKRRVVQ-----REKRAV-
-GL-GALLVGFLGAAGSTMGAASLTLTVQARQ-LLSGIVQQQNNLLRAIEAQQHLLQLTVWGIKQLQA-RVLAVERYLKD
QQLLGIWGCSGKLICTTAVPWNAS-WS--------NKS--HDEI---WN---NM---TWMQWEREIDNYTSTIYTLIEES
QNQQEKNEQDLLALDKWASLWSWFDITNWLWYIRIFIMIVGGLIGIRIVF-TVLSIVNRVRKGYSPLSFQTHLP---AR-
----RG-PDRPEEIGEE---GGERDR--DTSGRLVNGFLAIIWDDLRSLCLFSYHRLRDLLLIVTRIVELLGR-------
RG----WEILKYWWNLLQ-YWSQELKNSAVSLLDATAIAVAEGTDRIIEVLQRAY---RAI--LHIPTRIR---QGLER-
AL-L*-MGGKWSKRS-VPGWSTIRERMRRA--EPAAQPAPEP------------AADGVGAVSRD-----LATHGAITSS
-N--ANNAAC------AWLEAQ---EDEE---VGFPVRPQVPLRPMTYKGAVDLSHFLKEKGGLEGLVYSQQRQDILDLW
VYHTQGYFPDWQNYTPGPGNRFPLTFGWCFKLVPME-PEK--VEEANEGENNC-LLHPISQHGMDDPEKEVLVWKFDSRL
AFEHVARKLHPEYY---------------------KDC*
>AB731669/B/JP/2011/11JP_NMC851C_clone_13
MGARASVLSGGELDKWERIRLRPGGRKKYRLKHIVWASRELERFAVNPGLLETSEGCRQILGQLQPSLQTGSEELKSLFN
TVAVLYCVHQRIEVKDTKEALDKIEEEQNK----SK-------KRA--Q-Q--------AAA-A------------D---
------TGNSG------------Q--V---SQNYPIVQNM-QGQMVHQPIS-PRTLNAWVK-VVEEKAFSPEVIPMFTAL
SEGATPQDLNTMLNTVGGHQ-AAMQMLKETINEEAAEWDRVHPPQAGPVAPGQI-REPRGSDIAGTTSTLQEQV-TWMTG
-NPPIPVGEIYKRWIILGLNKIVRMYSPTSILDIRQGPKEPFRDYVDRFYKTLRAEQASQEVKNWMTDTLLVQNANPDCK
TILKALGPGATLEEMMTACQGVGGPSHKARVLAEAMSQV---TNS-------TSIMMQRG-NFNV----K---N----QK
-KI-VKCFNCG-KVGHIARNCRAPRKKGCWKCGKEGHQMK-EC-A----EG---QANFL-GKIWPS-H-K-GRPGNFVQS
R---------PEPTAP------------------PA-ESFRFG--EE------------T------------T-NPSQ--
K----Q--EP--IE-----K------ELY--------------------PLTSLRSLFGNDPSSQ*PQITLWQRPLVTIK
IGGQLKEALLDTGADDTVIEE-MNLPGKWKPKLIGGIGGFIKVRQYDQVAIEICGHKTIGAVLIGPTPVNIIGRNLLTQL
GCTLNFPISPIETVPVKLKPGMDGPKIKQWPLTEEKIKALVEICTEMEKEGKISKIGPENPYNTPIFAIKRK--DGTKWR
KLVDFRELNKRTQD-FWEVQLGIPHPAG-LKKKKSVTVLDVGDAYFSVPLDKDFRKYTAFTIPSINNETP----------
--------GIRYQYNVLPQGWKGSPAIFQSSMTKILE-PFRKQYPDIV-IYQYVDDLYVGS-DLEIEQHRAKIEELRQHL
LAWGFTTPDKKHQKEPPFLWMGYELHPDKWTVQPIELPEKDSWTVNDIQKLVGKL------NWASQIYPGIKVKQLCRLL
RGAKALTEVVQLTEEAELELAENREILREPVHGVYYDPSKDLIAEIQKQELGQWTYQIYQEPFKNLKTGKYARIRGAHTN
DVKQLTEVVQKVAKESIVIWGK-TPKFRLPIQKETWEAWWMEYWQATWIPEWEFVNTPPLVKLWYQLEKEPIVGAETFYV
DGAANRETKLGKAGYVTNRGRQKVISLTDTTNQKTELQAIHLALQDSGSEVNIVTDSQYALGIIQAQPDTSESEVVNQII
EQLVKKEKVYLAWVPAHKGIGGNEQVDKLVSAGIRRVLFLDGIDKAQEEHEKYHSNWRAMASDFNLPPVVAKEIVACCDK
CQL--KGEAMHGQVDCSPGIWQLDCTHLEGKIIVVAVHVASGYIEAEVIPAETGQEAAYFILKLAGRWPVKTIHTDNGRN
FTSAAVKAACWWAGVKQEFGIPANPQSQGVVESMNKELKKIIGQVRDQAEHLKTAVQMAVLIHNFKRKGGIGGYSAGERI
IDII------ATDIQ----------------TKEL----QKQITKIQNFRVYYRDSRNPLWKGPAKLLWKGEGA-VVIQ-
-DNSDIKIVPRRKAKIIRDY-GKQMAGDDCVASRQD-E-D*---MENRWQVMIVWQVDRM---RIRTWKSLVK-HHMYIS
KKAKNWYYRHHYESTHPRIS-SEVHIPLGE-EK-L-VITTYWGLHTGEREWHLGQGASIE-WRKGRYSTQVTPDLADQLI
HLCYFDCFSDSAIRNALLGHRVSPSCEY-QAGHN-KVGTLQYLALSALV-------------AP-KRRK--------PPL
PSVAKLTEDRWNKPQKTKGHRGSHTMNGH*------------MEQAPEDQ----GPQREPHNEWTLELLEELKREAVRHF
PRAWLQSLGQYIYETYGDTWTGVEAIIRILQQLLFVHFRIGCRHSRIGI--------LQQ-RR-----A-----RNG--A
SRP*ME-P----VDPSLEPWKHPGSR------------------------PRTPCNN-CYCKKCCYHCQVCFMSKALGIS
H---GRKKR--GQRRR--P-PKDGQTHQASPP-KQPTSQ------P-RG--D-QTGTKEPEKK---VERE--TETH--PG
D*MAGRSGD-S--DE--DLLRTVRLIRLLHQSNPPPNP---E-G-T--RQARRNRRRR---WRERQ--RHIRAISDWLLS
THLGRPAEPVPLQLPPLERLTLDCSEDCGTS-GT-Q-------GVGNPQNLVE-SSAVLESGTKE*M-------------
IPL-----------VIVSIVALVV-VAIIAIIVWTIVLIEYRK-ILRERKI----DRLIDRIRERAEDSGNDSE--GD-Q
EELSA----L--VEMG----------HHA---PWDV---DD---L*----A-----D----K--L-----WVTVYYGVPV
WKEATT-TLFCASDAKAYKTEVHNVWATHACVPTDPNPQEVLLE-NVT-ENFNMWKNDMVEQMQEDV-ISLWDESLK-PC
VKLTPLCVTLNCI-DYNNTKSNSTS----------------KTPTN--------------NSSM----------------
------------GEEVMEKGEI---KNCTFNI-TTNIRG---KH--DYA-LFYRSDVVSINNRTNST-------------
---------------------------------------------------------SYRLISCNTSVI-TQACPKVSFE
PIPIHYCTPAGFALLKC-N-D-K-KFNGTGP-CTNVSTVQCTH-GIRPVVTTQLLL-NGSLAKE--EIIIRSANFSDNAK
TIIVQL----NET--IEINCTRP--NNNTRK--SI--PL----GP--G--R---T-FYAT---------------GDIIG
DIRQAHCNI-SVAQWDNTLKQIAEKLRE------QF-GKN------------KT----IKFE-P----S---------S-
---GGDPEI-VMHTFNCGGEFFYCNTSALF--N--W----SIT----------------GS-N-ITK-------D-I---
------NRS----------NT----IPCRIKQIINMWQKVGKAIYAPPISGQINCSSNITGLLLTRDGGKSNQ-------
----------TNNTEVFRPTGGNMRDNWRS----------ELYKYKVVRIEPLGVAPT--KARRRVVQ-----REKRAV-
-GI-GAMFLGFLGAAGSTMGAASITLTVQARL-LLSGIVQQQNNLLRAIEAQQHLLQLTVWGIKQLQA-RVLAVERYLRD
QQLLGIWGCSGRLICTTNVPWNSS-WS--------NKT--LDQI---WD---NM---TWMQWEREIVNYTKEIYNLIEEA
QNQQEQNEHDLLELDKWDNLWNWFNITNWLWYIRLFIMIVGGLIGLRIVF-AVLSIVNRVRQGYSPLSLQTHLP---TQ-
----RG-PDRHEGTGEE---GGERDR--DTSGRLVTGFLALIWDDLRSLFLFSYHRLRDLLLIVARIVELLGR-------
RG----WEILKTWWNLLQ-YWSQELKNSAVSLLNATAITVAGGTDRIIEIAQRIY---RGI--LHIPRRIR---QGLER-
AL-L*-MGGKWSKRS-IVGWPAVRERMRRT-RLEADRERTER------------AADGVGAASRD-----LEKHGALTTS
-NTAENNAAC------AWVEAQ---EEEEE--VGFPVRPQVPVRPMTYKGALDLSHFLREKGGLEGLIYSQKRQDILDLW
VYNTQGYFPDWQNYTPGPGTRFPLTFGWCFKLVPVE-PEK--VEEANEGENNS-LLHPMSLHGMDDPEGEVLMWKFDSLL
AFRHMAREMHPEFY---------------------KDC*
>AF003887/B/FR/1985/NL43xWC001
MGARASVLSGGELDRWEKIRLRPGGKKKYKLKHIVWASRELERFAVNPGLLETSEGCRQILGQLQPALQTGSEELRSLHN
TVAVLYCVHQRIEVKDTKEALEKIEEEQNK----SK-------KTA--Q-Q--------AA--A------------D---
------TGNSN------------K--V---SQNYPIVQNI-QGQMVHQAIS-PRTLNAWVK-VVEEKAFSPEVIPMFSAL
SEGATPQDLNTMLNTVGGHQ-AAMQMLKETINEEAAEWDRLHPVQAGPVAPGQM-REPRGSDIAGTTSTLQEQI-GWMTN
-NPPIPVGEIYKRWIILGLNKIVRMYSPASILDIRQGPKEPFRDYVDRFYKTLRAEQASQEVKNWMTETLLVQNSNPDCK
TILKALGPAATLEEMMTACQGVGGPSHKARVLAEAMSQA---TNA-------ATIMMQRG-NF------R---N----QR
-KI-VKCFNCG-KEGHIARNCRAPRKKGCWKCGKEGHQMK-DC-T----ER---QANFL-GKIWPS-Y-K-GRPGNFLQS
R---------PEPTAP------------------PE-ESFRFG--EE------------T------------T-TPSQ--
K----Q--EP--ID-----K------ELY--------------------PLASLRSLFGNDPSSK*PQITLWQRPLVKVK
IGGQLKEALLDTGADDTVLEE-MNLPGRWKPKMIGGIGGFIKVRQYDQVLVEICGHKAIGTVLVGPTPVNIIGRNLLTQI
GCTLNFPISPIETVPVKLKPGMDGPKVKQWPLTEEKIKALVEICTEMEKEGKISKIGPENPYNTPVFAIKKK--DSTKWR
KLVDFRELNKRTQD-FWEVQLGIPHPAG-LKKKKSVTVLDVGDAYFSVPLDKDFRKYTAFTIPSTNNETP----------
--------GIRYQYNVLPQGWKGSPAIFQSSMTRILE-PFRKQNPDIV-IYQYMDDLYVGS-DLEIGQHRTKIEELRQHL
LRWGFTTPDKKHQKEPPFLWMGYELHPDKWTVQPIVLPEKDSWTVNDIQKLVGKL------NWASQIYAGIKVKQLCKLL
RGAKALTEVIPLTEEAELELAENREILKEPVHGVYYDPSKDLIAEIQKQGQGQWTYQIYQEPYKNLKTGKYARMRGAHTN
DVKQLTEAVQKIATESIVIWRK-IPKFKLPIQRETWETWWIEYWQATWIPEWEYVNTPPLVKLWYQLEKEPIVGAETFYV
DGAANRETKLGKAGYVTDRGRQKVVSLSDTTNQKTELQAIHLALQDSGLEVNIVTDSQYALGIIQAQPDKSESELVSQII
EQLIKKEKVYLAWVPAHKGIGGNEQVDKLVSAGIRKVLFLDGIDKAQEEHEKYHSNWRAMAGDFNLPPVVAKEIVACCDK
CQL--KGEAMHGQVDCSPGIWQLDCTHLEGKVILVAVHVASGYIEAEVIPAETGQETAYFLLKLAGRWPVKTIHTDNGSN
FTSTTVKAACWWAGIKQEFGIPYNPQSQGVVESMNKELKKIIGQVRDQAEHLKTAVQMAVFIHNFKRKGGIGGYSAGERI
VDII------ATDIQ----------------TKEL----QKHITKIQNFRVYYRDSRDPLWKGPAKLLWKGEGA-VVIQ-
-DNSDIKVVPRRKAKIIRDY-GKQMAGEDCVASRQD-E-D*---MENRWQVKIVWQVDRM---RIRTWKSLVK-HHMYVS
GKAKKWFYRHHYESTHPRIS-SEVHIPLGD-AN-L-VITTYWGLHSGERDWHLGQGVSIE-WRKKRYSTQVDPGLADQLI
HLYYFDCFSESAIRNAILGHRVSPSCEY-QAGHN-KVGSLQYLALVALV-------------AP-KKIK--------PPL
PSVTKLTEDRWNKPQKTKGHRGSHTMNGH*------------MEQAPEDQ----GPQREPYNEWTLELLEELKSEAVRHF
PRLWLHSLGQHIYETYGDTWAGVEAIIRILQQLLFIHFRIGCRHSRIGI--------IRQ-RR-----A-----RNG--A
SRS*ME-P----VDPSLEPWKHPGSQ------------------------PKTACTN-CYCKYCCLHCQVCFTRKGLGIS
Y---GRKKR--RQRRR--A-PQDSQTHQVSLS-KQPASQ------P-RG--D-PTGPKESQKK---VESE--TETD--PS
A*MAGRSGD-S--DE--ELLKTVRLIKFLYQSNPPPNP---E-G-T--RQARRNRRRR---WRARQ--RQIRALSGWILS
NYLGRPAEPVPLQLPPIERLTLDCSEDCGTS-GT-Q-------GVGSPQILVE-SPAVLESGTKE*M-------------
QPL-----------EILAIVALVV-AAIIAIVVWTIVFIEYRK-ILRQRKI----DRLIDRIRERAEDSGNESE--GD-Q
EELSA----L--VEMG----------HHA---PWNV---DD---L*----A-----E----Q--W-----WVTVYYGVPV
WKEATT-TLFCASDAKAYDTEVHNVWATHACVPTDPNPQEVVLR-NVT-ENFNMWKNNMVEQMHEDI-ISLWDQSLK-PC
VKLTPLCVTLNCT-DNLKNATVN------------------NANNT--------------NNSS----------------
-------------WEKMEKGEI---KNCSFNI-TTSIRD---KVQKEYA-LFYKLDVVPIDNNNSNATNYT---------
---------------------------------------------------------SYRLISCNTSVI-TQACPKVSFE
PIPIHYCAPAGFAILKC-N-D-K-KFNGTGP-CTNVSTVQCTH-GIRPVVSTQLLL-NGSLAEE--EVVIRSENFTNNAK
TIIVQL----NET--VVINCTRP--NNNTRK--SI--PI----GP--G--R---A-FYTT---------------GDIIG
DIRQAHCNV-SRAKWNNTLVKIVEKLKE------QF-GHN------------KT----IVFN-H----S---------S-
---GGDLEI-VTHSFICGGEFFYCNTSQLFW-NSTW----N------------------NT-R-ESD-------N-N---
-T----EE-----------II----LPCRIKQIINMWQKVGKAMYAPPIRGQIRCLSNITGLLLTRDGGDTP--------
-----------NGTEVFRPGGGDMRDNWRS----------ELYKYKVVKIEPLGVAPT--KAKRRVVQ-----REKRAV-
-GI-GAMFLGFLGAAGSTMGAASMTLTVQARL-LLSGIVQQQNNLLRAIEAQQHLLQLTVWGIKQLQA-RVLAVERYLKD
QQLLGIWGCSGKLICTTAVPWNAS-WS--------NKS--LNEI---WN---NM---TWMEWEREINNYTDLIYTLIEES
QNQQEKNEQELLELDKWASLWNWFDITNWLWYIKIFIMIVGGLVGLRIVF-TVLSIVNRVRKGYSPLSFQTRLP---TP-
----RG-PDRPEGIAEE---GGERDR--DRSERLVDGFLAIIWVDLRSLCLFSYHRLRDLLLIVARIVELLGR-------
RG----WEVLKYWWNLLQ-YWSQELKNSAVSLLNATAIAVAEGTDRVIEVLQRAC---RAI--LHIPTRIR---QGLER-
AL-L*-MGGKWSKSS-IVGWPTVRERMRRA----------EP------------AADGVGAVSRD-----LEKHGAITSS
-NTAATNADC------AWLEAQ---EEEE---VGFPVTPQVPLRPMTYKAAVDLSHFLKEKGGLEGLIHSQRRQDILDLW
IYHTQGYFPDWQNYTPGPGVRYPLTFGWCYKLVPVE-PDK--VEEANKGENTS-LLHPVSLHGMDDPEREVLEWRFDSRL
AFHHVARELHPEYF---------------------KNC*
>AF004394/B/US/1986/AD87_ADA
MGARASVLSGGKLDRWEKIRLRPGGKKKYKLKHIVWASRELERFAVNPGLLETSEGCRQILGQLQPSLQTGSEELKSLFN
TVATLYCVHQNIDVRDTKEALDKIEEEQNK----SK-------KKA--Q-Q--------AA--A------------D---
------AEKSS------------Q--V---SQNYPIVQNL-QGQMVHQAIS-PRTLNAWVK-VVEEKAFSPEVIPMFSAL
SEGATPQDLNTMLNTVGGHQ-AAMQMLKETINEEAAEWDRLHPVHAGPIAPGQM-REPRGSDIAGTTSTLQEQI-GWMTN
-NPPIPVGEIYKRWIILGLNKIVRMYSPTSILDIRQGPKEPFRDYVDRFYKTLRAEQASQEVKNWMTETLLVQNANPDCK
TILKALGPAATLEEMMTACQGVGGPGHKARVLAEAMSQV---TNS-------ATIMMQRG-NF------R---N----QR
-RT-VKCFNCG-KEGHIAKNCRAPRKKGCWKCGKEGHQMK-DC-T----ER---QANFL-GKIWPS-H-K-GRPGNFLQS
R---------PEPTAP------------------PE-ESFRFG--EE------------T------------T-TPSQ--
K----Q--EP--ID-----K------ELY--------------------PLTSLKSLFGNDPSSQ*PQITLWQRPIVTIK
IGGQLKEALLDTGADDTVLED-MNLPGRWKPKMIGGIGGFIKVRQYDQILIEICGHKAIGTVLVGPTPVNIIGRNLLTQL
GCTLNFPISPIETVPVKLKPGMDGPKVKQWPLTEEKIKALVEICTEMEKEGKISRIGPENPYNTPVFAIKKK--DSTRWR
KLVDFRELNKRTQD-FWEVQLGIPHPAG-LKKKKSVTVLDVGDAYFSVPLDKDFRKYTAFTIPSINNETP----------
--------GIRYQYNVLPQGWKGSPAIFQSSMTKILE-PFRKQNPDIV-IYQYMDDLYVGS-DLEIGQHRTKIEELRQHL
LRWGFTTPDKKHQKEPPFLWMGYELHPDKWTVQPIVLPEKDSWTVNDIQKLVGKL------NWASQIYAGIKVKQLCKLL
RGTKALTEVVPLTEEAELELAENREILKEPVHGVYYDPSKDLVAEVQKQGQGQWTYQIYQEPFKNLKTGKYAKMRGAHTN
DVKQLTEAVQKIATESIVIWGK-TPKFKLPIQKETWEAWWMEYWQATWIPEWEFVNTPPLVKLWYQLEKEPIVGAETFYV
DGAANRETKLGKAGYVTDRGRQKVVPLTDTTNQKTELQAIHLALQDSGLEVNIVTDSQYALGIIQAQPDKSESELVSQII
EQLIKKEKVYLAWVPAHKGIGGNEQIDKLVSNGIRKVLFLDGIDKAQEDHEKYHSNWRAMASDFNLPPIVAKEIVASCDK
CQL--KGEAMHGQVDCSPGIWQLDCTHLEGKIILVAVHVASGYIEAEVIPAETGQETAYFILKLAGRWPVTTIHTDNGTN
FTSTTVKAACWWAGIKQEFGIPYNPQSQGVVESMNKELKKIIGQVRDQAEHLKTAVQMAVFIHNFKRKGGIGGYSAGERI
VDMI------ATDLQ----------------TKEL----QKQITKIQNFRVYYRDSRDPLWKGPAKLLWKGEGA-VVIQ-
-DNSDIKVVPRRKAKIIRDY-GKQMAGDDCVASRQD-E-D*---MENRWQVMIVWQVDRM---RIRTWKSLVK-HHMYIS
GKAKKWVYKHHYESMNPRTS-SEVHIPLGD-AR-L-VIKTYWGLHTGERDWHLGQGVSIE-WRKKRYSTQVDPGLADQLI
HIYYFDCFSESAIRNAILGYRVSPRCEY-QAGHS-KVGSLQYLALTALI-------------TP-RKIK--------PPL
PSVTKLTEDRWNKPQKIKGHRGSHTMSGH*------------MEQAPEDQ----GPQREPYNEWTLELLEELKSEAVRHF
PRPWLHGLGQHIYETYGDTWAGVEAIIRILQQLLFIHFRIGCQHSRIGI--------IR--RR-----T-----RNG--A
SRS*ME-P----VDPRLEPWKHPGSQ------------------------PRTACNN-CYCKKCCFHCQVCFTRKGLGIS
Y---GRKKR--RQRRR--T-PQDSQTHQLSLS-KQPTSQ------P-RG--D-PTGPKESKKK---VETE--TETD--PC
D*MAGRSGD-S--DE--ELLKTVRLINFLYQSNPPPSP---E-G-T--RQARRNRRRR---WRQRQ--RQIRAISGWILS
TFLGRPAEPVPLQLPPLERLTLDCSEDCGTS-GT-Q-------GVGSPQVLVE-SPAVLESGTKE*M-------------
QPL-----------QILAIVALVV-AAIIAIVVWTIVFIEYRK-ILRQRKI----DRLIDRITERAEDSGNESE--GD-Q
EELSA----L--VEMG----------HHA---PWDV---DD---L*----V-----E----N--L-----WVTVYYGVPV
WKEATT-TLFCASDAKAYDTEVHNVWATHACVPTDPNPQEVVLE-NVT-ENFNMWKNNMVEQMHEDI-ISLWDQSLK-PC
VKLTPLCVTLNCT-DLR------------------------NVTNI--------------NNSS----------------
----------------EGMGEI---KNCSFNI-TTSIRD---KVKKDYA-LFYRLDVVPIDNDNT---------------
---------------------------------------------------------SYRLINCNTSTI-TQACPKVSFE
PIPIHYCTPAGFAILKC-K-D-K-KFNGTGP-CKNVSTVQCTH-GIRPVVSTQLLL-NGSLAEE--EVVIRSSNFTDNAK
NIIVQL----KES--VEINCTRP--NNNTRK--SI--HI----GP--G--R---A-FYTT---------------GDIIG
DIRQAHCNI-SRTKWNNTLNQIATKLKE------QF-GNN------------KT----IVFN-Q----S---------S-
---GGDPEI-VMHSFNCGGEFFYCNSTQLF--NSTW----NFNGTW-------------NL-T-QSN-------G-T---
-EG---NDT----------IT----LPCRIKQIINMWQEVGKAMYAPPIRGQIRCSSNITGLILTRDGGNNH--------
----------NNDTETFRPGGGDMRDNWRS----------ELYKYKVVKIEPLGVAPT--KAKRRVVQ-----REKRAV-
-GI-GAMFLGFLGAAGSTMGAASITLTVQARL-LLSGIVQQQNNLLRAIEAQQHLLQLTVWGIKQLQA-RVLAVERYLRD
QQLLGIWGCSGKLICTTAVPWNAS-WS--------NKT--LDMI---WN---NM---TWMEWEREIDNYTGLIYTLIEES
QNQQEKNEQELLELDKWASLWNWFDITNWLWYIKIFIMIVGGLIGLRIVF-TVLSIVNRVRQGYSPLSFQTHLP---AP-
----RG-PDRPEGIEEE---GGDRDR--DRSVRLVDGFLALFWDDLRSLCLFSYHRLRDLLLIVARIVELLGR-------
RG----WEALKYWWNLLQ-YWSQELRNSAVSLLNATAIAVAEGTDRVIEIVQRIY---RAI--LHIPTRIR---QGLER-
LL-L*-MGGKWSKRS-MAGWPTVRERMTRA----------EP------------AADGVGAASRD-----LEKHGALTSS
-NTATNNAAC------AWLEAQ---EEEE---VGFPVRPQVPLRPMTYKAAVDLSHFLKEKGGLEGLIHSQKRQEILDLW
VYHTQGYFPDWQNYTPGPGVRYPLTFGWCFKLVPVE-PEQ--IEEANKGENNC-LLHPMSQHGMDDTEREVLQWKFDSRL
AFHHMARELHPEYY---------------------KDC*
>AF042100/B/AU/1986/MBC200
MGARASVLSGGELDRWEKIRLRPGGKKQYRLKHIVWASRELERFAVNPGLLETSEGCRQILGQLQPSLKTGSEEIKSLYN
TVATLYCVHQKIEVKDTKEALEKIEEEQNK----SK-------KKA--Q-Q--------AA--A------------D---
------TENSS------------Q--V---SQNYPIVQNL-QGQMVHQAIS-PRTLNAWVK-VVEEKAFSPEVIPMFSAL
SEGATPQDLNTMLNTVGGHQ-AAMQMLKETINEEAAEWDRLHPVHAGPIAPGQM-REPRGSDIAGTTSTLQEQI-GWMTN
-NPPIPVGEIYKRWIILGLNKIVRMYSPTSILDIRQGPKEPFRDYVDRFYKTLRAEQASQEVKNWMTETLLVQNANPDCK
TILKALGPGATLEEMMTACQGVGGPGHKARVLAEAMSQV---TNS-------ATIMMQRG-NF------R---N----QR
-KT-VKCFNCG-KEGHIARNCKAPRKRGCWKCGKEGHQMK-DC-T----ER---QANFL-GKIWPS-Y-K-GRPGNFLQS
R---------PEPTAP------------------PA-ESFRFG--EE------------T------------T-TPSQ--
K----Q--EP--ID-----K------ELY--------------------PLASLRSLFGNDPSSQ*PQITLWQRPLVTIK
IGGQLKEALLDTGADDTVVEE-MNLPGRWKPKMIGGIGGFIKVRQYDQILIEICGHKAIGTVLVGPTPVNIIGRNLLTQI
GCTLNFPISPIETVPVKLKPGMDGPKVKQWPLTEEKIKALVEICTEMEKEGKISKIGPENPYNTPVFAIKKK--DSTKWR
KLVDFRELNKRTQD-FWEVQLGIPHPAG-LKKKKSVTVLDVGDAYFSVPLDKEFRKYTAFTIPSINNETP----------
--------GIRYQYNVLPQGWKGSPAIFQSSMTKILE-PFRKQNPEIV-IYQYMDDLYVGS-DLEIGQHRTKIEELRHHL
LRWGFTTPDKKHQKEPPFLWMGYELHPDKWTVQPIVLPEKDSWTVNDIQKLVGKL------NWASQIYPGIKVKQLCKLL
RGTKALTEVVPLTKEAELELAENREILKEPVHGVYYDPSKDLIAEIQKQGQGQWTYQIYQEPFKNLKTGKYARMRGAHTN
DVKQLTEAVQKITTESIVIWGK-TPKFRLPIQKETWETWWTEYWQATWIPEWEFVNTPPLVKLWYQLEKEPIVGAETFYV
DGAANRETKLGKAGYVTNRGRQKVVPLTDTTNQKTELQAIHLALQDSGLEVNIVTDSQYALGIIQAQPDKSESELVSQII
EQLIKKEKVYLAWVPAHKGIGGNEQVDKLVSAGIRKVLFLDGIDKAQEEHEKYHSNWRAMASDFNLPPVVAKEIVASCDK
CQL--KGEAMHGQVDCSPGIWQLDCTHLEGKVILVAVHVASGYIEAEVIPAETGQETAYFLLKLAGRWPVKAIHTDNGSN
FTSTTVKAACWWAGIKQEFGIPYNPQSQGVVESMNKELKKIIGQVRDQAEHLKTAVQMAVFIHNFKRKGGIGDYCAGERI
VDII------ATDIQ----------------TKEL----QKQITKIQNFRVYYRDSRDPLWKGPAKLLWKGEGA-VVIQ-
-DNSDIKVVPRRKAKIIRDY-GKQMAGDDCVAGRQD-E-D*---MENRWQVMIVWQVDRM---RIRTWKSLVK-HHMYIS
GKAKGWAYRHHYESTHPRIS-SEVHIPVRE-AK-L-VITTYWGLHTGERDWHLGQGVSIE-WRKKRYSTQVDPDLADQLI
HLYYFDCFSESAIRNAILGNRVSPRCEY-QAGHN-KVGSLQYLALAALI-------------TP-KKIK--------PPL
PSVAKLTEDRWNKPQKTKGHRGSHTMNGH*------------MEQAPEDQ----GPQREPYNEWTLELLEELKNEAVRHF
PRIWLHGLGQHIYETYGDTWAGVEAIIRILQQLLFIHFRIGCQHSRIGI--------IQQ-RR-----A-----RNG--A
SRS*ME-P----VDPRLEPWKHPGSQ------------------------PKTACTT-CYCKKCCFHCQVCFITKGLGIS
Y---GRKKR--RQRRR--A-PQDSETHQVSLS-KQPTSQ------H-RG--D-PTGPKEPKKK---VERE--TETD--PV
D*MAGRSGD-S--DE--ELLKTVRLIKFLYQSNPPPST---E-G-T--RQARRNRRRR---WRERQ--RQIRSISDRILS
TYLGRPAEPVPLQLPPLERLTLDCNEDCGTS-GT-Q-------GLGSPQILVE-SPTVLESGAKE*M-------------
QSL-----------YILAIVALVV-AIIIAIVVWSIVFIEYRK-ILRQRKI----DRLIDRIRERAEDSGNESE--GD-Q
EELSA----L--VEMG----------HHA---PWDV---ND---L*----A-----E----H--L-----WVTVYYGVPV
WREATT-TLFCASDARAYDTEVHNVWATHACVPTDPNPQAVALA-NVT-ENFNMWKNNMVEQMHEDI-ISLWDQSLK-PC
VKLTPLCVTLNCT-DVKNATNT-------------------NSTNT--------------NNSS----------------
------------REMIEEEGEI---KNCSFNI-TTRIRN---KVQKEYA-LFYKLDVVPIDNDRTNNT------------
---------------------------------------------------------SYRLVSCNTSVI-TQACPKVSFE
PIPIHYCAPAGFAILKC-R-D-K-KFNGTGP-CKGVSTVQCTH-GIRPVVSTQLLL-NGSLAEE--EVVIRSENFTNNAK
TIIVQL----NEA--IAINCTRP--SNSTGQ--SI--RI----GQ--R--R---A-FYAT---------------GKIIG
DIRHAHCNI-SGAKWDNTLQQIVNFLKE------QF-GNY------------KT----IVFN-Q----S---------S-
---GGDPEI-VTHSFNCGGEFFYCNSTQLF--NSTW----NINSTWN------------DT-G-ESN-------N-T---
-VG---NVT----------LT----LPCRIKQIVNLWQEVGKAMYAPPISGLIRCSSNITGLLLTRDGGKGN--------
-----------DTVETFRPGGGDMRDNWRS----------ELYKYKVVKIEPLGVAPT--KAKRRVVQ-----REKRAV-
-GIGAVLFLGFLGAAGSTMGAASITLTVQARQ-LLSGIVQQQNNLLRATEAQQHLLQLTVWGIKQLQA-RVLALERYLRD
QQLLGIWGCSGKLICTTTVPWNAS-WS--------NKS--LDQI---WN---NM---TWMQWEREINNYTSLIYTLIEES
QNQQEKNEQELLELDKWANLWNWFDITKWLWYIKIFIMIVGGLVGLRIVF-TVLSIVNRVRQGYSPLSFQTHLP---AP-
----RG-PDRPEGTEEE---GGERDR--DRSGRLVTGFLALIWVDLRSLCLFSYHRLRDLLSIVTRIVELLGH-------
RG----WEVLKYWWNLLQ-YWSQELKNSAVNLFNAIAIAVAEGTDRVIEVLQRAY---RAI--LHIPRRIR---QGLER-
AL-L*-MGGKWSK----AGWPTVRERMRRA-APGERRRRAEP------------AADGVGAASRD-----LERHGALTSS
-NTAANNADC------AWLEAQ---EEEGE--VGFPVRPQVPLRPMTYKAAVDLSHFLKEKGGLEGLIYSQERQDILDLW
VYDTQGYFPDWQNYTPGPGTRWPLTFGWCFKLVPVE-PEK--IEEANAGENNC-LLHPMSQHGMDDPEREGLEWRFDSRL
AFHHVARELHPEYY---------------------KN-*
>AF042101/B/AU/1987/MBC925
MGARASVLSGGELDRWERIRLRPRGKKKYQLKHIVWASRELERFSVNPGLLETSEGCRQILRQLQPALQTGSEDFRSLYN
TVATLYCVHQRIEVKDTKEALERVEEEQNK----SK-------EKA--Q-Q--------AA--A------------D---
------TGNSS------------Q--V---SQNYPIVQNM-QGQMVHQAIS-PRTLNAWVK-VVEEKAFSPEVIPMFSAL
SEGATPQDLNTMLNTVGGHQ-AAMQMLKETINEEAAEWDRVHPVHAGPIAPGQM-REPRGSDIAGTTSTLQEQI-GWMTN
-NPPIPVGEIYKRWIILGLNKIVRMYSPTSILDIRQGPKEPFRDYVDRFYKTLRAEQASQDVKNWMTETLLVQNANPDCK
TILKALGPAATLEEMMTACQGVGGPGHKARVLAEAMSQV---TNS-------ATIMMQRG-NF------R---N----QR
-KT-VKCFNCG-KEGHIAKNCRAPRKKGCWKCGKEGHQMK-DC-T----ER---QANFL-GKIWPS-H-K-GRPGNFLQS
R---------PEPTAP------------------PE-ESFRFG--EE------------T------------T-TPSQ--
K----Q--EP--IE-----K------ELY--------------------PLASLKSLFGNDPSSQ*PQITLWQRPLVTVK
VGGQLKEALLDTGADDTVLEE-MNLPGRWKPKMIGGIGGFIKVRQYDQILIEICGHKAIGTVLVGPTPVNIIGRNLLTQI
GCTLNFPISPIETVPVKLKPGMDGPKVKQWPLTEEKIKALVEICIVMEKEGKISKIGPENPYNTPVFAIKKK--DGTKWR
KLVDFRELNKRTQD-FWEVQLGIPHPAG-LKKKKSVTVLDVGDAYFSVPLYEDFRKYTAFTIPSTNNETP----------
--------GIRYQYNVLPQGWKGSPAIFQCSMTKILE-PFRKQNPEIV-IYQYMDDLYVGS-DLEIGQHRTKIEELRQHL
LRWGFTTPDKKHQKEPPFLWMGYELHPDKWTVQPIVLPEKDSWTVNDIQKLVGKL------NWASQIYAGIKVKQLCKLI
RGTKALTEIVPLTKEAELELAENREILKEPVHGVYYDPSKDLIAEIQKQGQGQWTYQIYQEPFKNLKTGKYARTRGAHTN
DVKQLTEAVQKITTESIVIWGK-IPKFKLPIQKETWETWWTEYWQATWIPEWEFVNTPPLVKLWYQLEKEPIIGAETFYV
DGAANRETKLGKAGYVTNKGRQKVVSLTDTTNQKTELQAIYLALQDSGLEVNIVTDSQYALGIIQAQPDQSESELVSQII
EQLIKKEKVYLAWVPAHKGIGGNEQVDKLVSAGIRKVLFLDGIDKAQEEHEKYHNNWRAMASDFNIPPVVAKEIVACCDK
CQL--KGEAMHGQVDCSPGIWQLDCTHLEGKVILVAVHVASGYIEAEVIPAETGQETAYFLLKLAGRWPVKTIHTDNGPN
FTSNTVKAACWWAGIKQEFGIPYNPQSQGVVESINKELKKIIGQVRDQAEHLKTAVQMAVFIHNFKRKGGIGGYSAGERI
IDII------ATDIQ----------------TKEL----QKQITKIQNFRVYYRDSRDPLWKGPAKLLWKGEGA-VVIQ-
-DNSDIKVVPRRKAKIIRDY-GKQMAGDDCVASRQD-E-D*---MENRWQVMIVWQVDRM---RIRTWKSLVK-HHMYVS
GKAKGWCYRHHYESTNPRIS-SEVHIPLGE-AK-L-VIVTYWGLHTGERDWHLGQGVSIE-WRKKRYSTQVGPDLADQLI
HLYYFDCFSESAIRKALLGHRVSPRCEY-QAGHN-KVGSLQYLALAALI-------------TP-KKIK--------PPL
PSVTKLTEDRWNKPQKIKGHRGSHIMNGH*------------MEQAPEDQ----GPQREPYNEWTLELLEELKNEAVRHF
PRPWLHGLGQHIYETYGDTWAGVEAIIRILQQLLFIHFRIGCQHSRIGI--------TRQ-RR-----A-----RNG--A
SRP*ME-P----VDPRLEPWKHPGSQ------------------------PRTACTP-CYCKKCCFHCQVCFITKALGIS
Y---GRKKR--RQRRR--A-PQNSQTHQVSLS-KQPASQ------P-RG--D-PAGPKESKKK---VERE--TETD--PR
D*MAGRSGD-S--DE--ELLKTVRLIKFLYQSNPLPSP---E-G-T--RQARRNRRRR---WRERQ--RQIREISGRILS
TFLGGPTEPVPLQLPPLERLTLDCNKDCGTS-GT-Q-------GVGSPQVLVE-SPTVLESGTKE*M-------------
QSL-----------VILTIVAFVV-AIIIAIVVWSIVFIEYRK-ILRQRKI----DRLIDRISERAEDSGNESE--GD-Q
EELSA----L--VEMG----------HHA---PWVI---ND---L*----A-----D----K--L-----WVTVYYGVPV
WKEATT-TLFCASDAKAYDTEVHNVWATHACVPTDPNPQEVVLK-NVT-ENFNMWKNNMVEQMHEDI-ISLWDQSLK-PC
VKLTPLCVTLNCT-DYSK-----------------------NATNT--------------TSSSETVMEK----------
------------GEKVMEKGEI---KNCSFNI-TTNIRG---KVQKEYA-LFYKLDVVPVDKDNT---------------
---------------------------------------------------------SYKLISCNTSVI-TQACPKVSFE
PIPIYYCAPAGFAILKC-K-D-E-KFNGKGL-CTNVSTVQCTH-GIRPVVSTQLLL-NGSLAEG--EVIIRSENITNNAK
TIIVQL----KDP--VEINCTRP--NNNTRK--SI--HI----GP--G--R---A-FYAT---------------GDIIG
NIRQAYCTL-NRARWNDTLKQIAEKLGE------QF--KN------------KT----IVFN-Q----S---------S-
---GGDPEI-VMHSFNCGGEFFYCNSTQLF--NGTW----NDT----------------ER-S-WSY-------N-T---
-AE---NNDT---------IT----LPCKIKQIINRWQEVGKAIYAPPIRGQIKCSSNITGLLLTRDGGPDN--------
-----------KDTEIFRPGGGDMRDNWRS----------ELYKYKVVKIEPLGIAPT--KAKRRVVQ-----REKRAV-
-GL-GALFLGFLGAAGSTMGAASITLTVQARQ-LLSGIVQQQNNLLRAIEAQQHLLQLTVWGIKQLQA-RLLAVERYLKD
QQLLGIWGCSGKLICTTTVPWNAS-WS--------NKS--LDKI---WN---NM---TWREWEKEIDNYTDLIYTLIEQS
QNQQEKNEQELLELDKWASLWNWFDITNWLWYIKIFIMIVGGLIGLRIVF-IVLSVVNRVRQGYSPLSFQTRFP---AP-
----RG-PGRPEGIEEE---GGERDR--DRSERLVDGFLALFWVDLRSLCLFSYHRLRDLLLIVTRIVELLGR-------
RG----WEALKYWWNLLQ-YWSQELKNSAVSLLNVTAIAVAEGTDRVIEVLQRIY---RAI--IHIPTRIR---QGFER-
AL-L*-MGGKWSKSS-IFGWPTVRERMRRA----------EP------------AADGVGAASRD-----LEKHEAITSS
-NTATNNADC------AWLEAQ---EDEE---VGFPVKPQVPLRPMTYKAAVDLSHFLKEKGGLEGLIYSQKRQDILDLW
IYHTQGYFPDWQNYTPGPGIRYPITFGWCFKLVPVE-PEK--IEEANEGENNS-LLHPMSLHGMEDPEREVLEWRFDSRL
AFHHMARELHPEYY---------------------KDC*
>AF042103/B/AU/1995/MBCC54
MGARASILSGGELDRWEKIRLRPGGKKKYQLKHIVWASRELERFAVNPGLLETSEGCRQILGQLQPALQTGSEELRSLYN
TVATLYCVHQRIEIKDTKEALEKIEEEQNK----SK-------KKT--Q-Q--------AA--A------------G---
------TGNSS------------Q--V---SQNYPIVQNI-QGQMVHQALS-PRTLNAWVK-VVEEKAFSPEVIPMFSAL
SEGATPQDLNTMLNTVGGHQ-AAMQMLKETINEEAGEWDRLHPAQAGPIAPGQM-REPRGSDIAGTTSTLQEQI-GWMTS
-NPPIPVGEIYKRWIILGLNKIVRMYSPTSILDIRQGPKESFRDYVDRFYKTLRAEQASQEVKNWMTETLLVQNSNPDCK
TILKALGPAATLEEMMTACQGVGGPGHKARVLAEAMSQV---TNS-------ATTMMQRS-NF------R---S----QR
-KN-VKCFNCG-KEGHIATNCRAPRKRGCWKCGKEGHHMT-DC-T----DR---QANFL-GKIWPS-Y-K-GRPGNFLQS
R---------PEPTAP------------------PE-ESFRFG--EE------------T------------T-TPSQ--
K----Q--ES--ID-----K------ELY--------------------PLTSLRSLFGNDPSSQ*PQITLWQRPLVTIK
IGGQLKEALLDTGADDTVLEE-MNLPGRWKPKMIGGIGGFIKVRQYDQILIEICGHKAIGTVLVGPTPVNIIGRDLLTQI
GCTLYFPISPIDTVPVKLKPGMDGPKVKQWPLTEEKIKALVEICTEMEKEGKISKIGPENPYNTPVFAIKKK--DSTKWR
KLVDFRELNKKTQD-FWEVQLGIPHPAG-LKKKKSVTVLDVGDAYFSVPLDENFRKYTAFTIPSINNETP----------
--------GIRYQYNVLPQGWKGSPAIFQSSMTKILE-PFRKQNPDIV-IYQYMDDLYVGS-DLEIGQHRTKIEELRQHL
LKWGFTTPDKKHQKEPPFLWMGYELHPDKWTVQPIVLPEKDSWTVNDIQKLVGKL------NWASQIYAGIKVKQLCKLL
RGTKALTEVIPLTEEAELELAENREILKEPVHGVYYDPSKDLIAEIQKQGQGQWTYQIYQEPFKNLKTGKYARVRGAHTN
DVKQLTEAVQKISTESIIIWGK-TPKFKLPIQRETWEAWWTEYWQATWIPEWEFVNTPPLVKLWYQLEKEPIIGAETFYV
DGAANRETKIGKAGYVTNKGRQKVVLLTDTTNQKTELQAIHLALQDSGLEVNIVTDSQYALGIIHAQPDKSESEIVSQII
EQLIKKEKVYLAWVPAHKGIGGNEQVDKLVSAGIRKVLFLDGIDKAQEEHEKYHSNWRAMASDFNLPPVVAKEIVASCDK
CQL--KGEATHGQVDCSPGIWQLDCTHLEGKVILVAVHVASGYIEAEVIPAETGQDTAYFLLKLAGRWPVKTIHTDNGSN
FISTTVKAACWWAGIKQEFGIPYNPQSQGVVESMNKELKKIIGQVRDQAEHLKTAVQMAVFIHNYKRKGGIGGYSAGERI
VDII------ATDMQ----------------TKEL----QKQITRIQHFRVYYRDSRDPLWKGPAKLLWKGEGA-VVIQ-
-DNSDIKVVPRRKVKIIRDY-GKQMAGDDCVASRQD-E-D*---MENRWRVMIVWQVDRM---RIRTWKSLVK-HHMYVS
RKATGWFYRHHYESHHPKIS-SEVHIPLGE-AR-L-VITTYWGLHTGERDWHLGQGVSIE-WRKRGYSTQVDPGLADQLI
HIYYFDCFSESAIRNAILGHRVRPSCEY-QAGHN-KVGSLQYLALTALI-------------TP-KKIK--------PPL
PSVAKLTEDRWNKPQKTKGHRGSHTMNGH*------------MEQAPEDQ----GPQREPYNEWTLELLEELKNEAVRHF
PRIWLHGLGQHIYETYGDTWAGVEAIIRILQQLLFIHFRIGCRHSRVGI--------TRQ-RR-----A-----RNG--A
SRS*ME-P----VDPRLEPWKHPGSQ------------------------PRTACTT-CYCKKCCYHCQVCFITKGLGIS
Y---GRKKR--KQRRR--P-PPDSQTHQASLS-KQPTSQ------P-RG--D-PTGPKESKKK---VERE--TEAD--PL
D*MAGRSGN-S--DE--DLLQTVRLIKLLYQSNPPPSP---E-G-T--RQARRNRRRR---WRERQ--RQIHSISARILS
TFLGRPEEPVPLQLPPLERLTLDCNEDCGTS-GT-Q-------GMGSPQILVE-SPTVLGSGTTEEM-------------
QSL-----------QIVALVALVV-AVLIAIVVWSIVFIEYRK-ILRQRKI----DRLIDRIRERAEDSGNDSE--GD-Q
EELSA----L--VDMG----------HHA---PWDI---ND---L*----A-----E----P--L-----WVTVYYGVPV
WREATT-TLFCASDAKAYDTEVHNVWATHACVPTDPSPQEIPLE-NVT-EKFNMWKNDMVEQMHEDI-ISLWDQSLK-PC
VKLTPLCVTLNCT-DATKTNNSS------------------GGTKT--------------NNSS----------------
-------------GGAVGEGEI---KNCSFNI-TTSMRD---KVQKQYA-LFYKLDVVPIDNNSTNT-------------
---------------------------------------------------------SYRLISCNTSVI-TQACPKVSFE
PIPIHYCAPAGFAILKC-K-D-K-KFNGKGL-CKNVSTVQCTH-GIRPVVSTQLLL-NGSLAEE--EVVIRSDNFTNNAK
TIIVQL----KES--VKINCTRP--NNNTRK--SI--TI----GP--G--K---A-FYAT---------------XEIIG
DIRQAHCNL-SRVDWNETLRQIAIKLGE------QF--KK------------NT----IVFN-P----S---------S-
---GGDPEI-VMHSFNCGGEFFYCDSTRLF--NSTWI---N------------------GT-R-N---------E-T---
-EG---NGST---------IT----LPCKIKQIINLWQEVGKAMYAPPIRGQIRCTSNITGLILTRDGGNNT--------
-----------NETEIFRPGGGDMRDNWRS----------ELYRYKVVKIEPLGVAPT--KAKRRVVQ-----REKRAV-
-GI-GAVFLGFLGAAGSTMGAASLTLTVQARQ-LLSGIVQQQSNLLRAIEAQQHLLQLTVWGIKQLQA-RVLAVERYLTD
QQLLGIWGCSGKLICTTAVPWNAS-WS--------NKS--LEKI---WN---NM---TWREWEREIHNYTKLIYSLIEES
QNQQEKNEQELLELDNWASLWNWFDITKWLWYIKIFIIVVGGLVGLRIVF-AVISIVTRARQGYSPLSFQTHLP---AP-
----RG-PDRPEGIEEE---GGERDR--GRSTRLVHGFLALFWDDLRSLCLFSYHHLRDLLLIVTRIVELLGR-------
RG----WEALKYWWNLLQ-YWGQELQKSAVSLLNATAIAVAEGTDRVLEVLQRAY---RAI--LHIPRRIR---QGLEM-
AL-L*-MGGKWAKGS-VLRWQAVRE-IKRA----------EP------------AAEGVGA-------------------
---TTNNSGC------AWLEAH----------------------------------FLKEKGGLEGLIRSQRRQDILDLW
GYHTQGYFPDWQNDTPGPGTRYPLTFGWCCKRVPGE-TEK--IEEANGGENNR-L-------G-DFPRR-----------
------------------------------------VA*
>AF049494/B/US/-/499JC16
MGARASVLSGGDLDRWEKIRLRPGGKKKYMLKHIVWASRELERFAVNPGLLETSEGCRQVLEQLQPSLQTGSEELRSLYN
TIATLYGVHQKIEVKDTKEALDKIEEEQNK----SK-------KKA--Q-Q--------AA--A------------D---
------TGHSS------------Q--V---SQNYPIVQNL-QGQMVHQAIS-PRTLNAWVK-VIEEKAFSPEVIPMFSAL
SEGATPQDLNTMLNTVGGHQ-AAMQMLKETINEEAAEWDRVHPVQAGLIAPGQM-REPRGSDIAGTTSTLQEQI-GWMTS
-NPPIPVGEIYKRWIILGLNKIVRMYSPISILDIRQGPKEPFRDYVDRFYKTLRAEQASQEVKNWMTETLLVQNANPDCK
TILKALGPGATLEEMMTACQGVGGPGHKARVLAEAMSQV---TNS-------AAIMMQRG-NF------K---N----QR
-KM-VKCFNCG-KEGHVARNCRAPRKKGCWKCGKEGHQMK-DC-I----ES---QANFL-GKIWPS-H-K-GRPGNFLQS
R---------PEPTAP------------------PE-ESLRSG--IE------------T------------T-TPSQ--
K----Q--EP--ID-----K------EVY--------------------PLTSLRSLFGNDPSSQ*PQITLWQRPLVTIK
IGGQLKEALLDTGADDTVLEE-MNLPGRWKPKMIGGIGGFIKVRQYDQIPIEICGHKAIGTVLVGPTPVNIIGRNLLTQI
GCTLNFPISPIETVPVRLKPGMDGPKVKQWPLTEEKIKALVEICTEMEKEGKISKIGPENPYNTPVFAIKKK--DSTKWR
KLVDFRELNKRTQD-FWEVQLGIPHPSG-LKKKKSVTVLDVGDAYFSVPLDEDFRKYTTFTIPSINNQTP----------
--------GIRYQYNVLPQGWKGSPAIFQSSMTKILE-PFRKQNPDIV-IYQYMDDLYVGS-DLEIEQHRTKIEELRQHL
LRWGFTTPDKKHQKEPPFLWMGYELHPDKWTVQPIVLPEKDSWTVNDIQKLVGKL------NWASQIYPGIKVRQLCKLL
RGAKALTEVIPLTEGAELELAENREILKEPVHGVYYDPSKDLIAEIQKQGQGQWTYQIYQEPFKNLKTGKYARTRGAHTN
DVKQLTEAVQKIATESIVIWGK-TPKFKLPIQKETWETWWTEYWQATWIPEWEFVNTPPLVKLWYQLEKEPIVGAETFYV
DGAANRETKLGKAGYVTNRGRQKVVTLTNTTNQKTELQAIHLALQDSGSEVNIVTDSQYALGIIQAQPDQSESELVNQII
EQLIKKEKVYLAWVPAHKGIGGNEQVDKLVSAGIRKVLFLDGIDKAQEEHEKYHNNWRAMASDFNLPPVVAKEIVASCDK
CQL--KGEAMHGQVDCSPGIWQLDCTHLEGKVILVAVHVASGYIEAEVIPAETGQETAYFLLKLAGRWPVKTIHTDNGSN
FTSAAVKAACWWAGVKQEFGIPYNPQSQGVVESMNKELKKIIGQVRDQAEHLKTAVQMAVFVHNFKRKGGIGGYSAGERI
IDII------ATDIQ----------------TREL----QKQITKIQNFRVYYRDSRDPLWKGPAKLLWKGEGA-VVIQ-
-DNSDIKVVPRRKAKIIRDY-GKQMAGDDCVASRQD-E-D*---MENRWQVMIVWQVDRM---RIRTWKSLVK-HHVYVS
KKARGWFYRHHYESTHPKIS-SEIHIPLGD-AR-L-VVTTYWGLHTGEREWHLGHGVSIE-WRKRSYSTQVDPELADQLI
HLYYFDCFSDSAIRKALLEHIVSPRCEY-RAGHS-KVGSLQYLALSALI-------------TP-KKIK--------PPL
PSVTKLTEDRWNKPQKTKGHRGSHTMNGH*------------MEQAPEDQ----GPQREPYNEWTLELLEELKGEAVRHF
PRPWLHSLGQHIYETYGDTWAGVEAIIRILQQLLFIHFRIGCQHSRIGI--------IQQ-RR-----A--R--RNG--A
SRS*ME-P----VDPNLEPWKHPGSQ------------------------PKTACTK-CYCKRCCFHCQVCFTTKALGIS
Y---GRKKR--RQRRR--P-RQGSQAHQASLS-EQPTSQ------L-RG--D-PTGQTESKEK---VERE--TETD--PC
D*MAGRSGD-S--DE--DLVRAARLIKLLYQSNPLPSS---E-G-T--RQARRNRRRR---WRERQ--RQIRAISGWILS
TSLGRPAQPVPLQLPPLERLTLDCNEDCGTS-RT-Q-------GVGSPQIFVE-SPTVLESGAKE*M-------------
QLI-----------LIVTIVALVV-TLIIAIVVWSIVLIEYRK-ILRQRKI----DKLINRLVERAEDSGNESE--G---
-ELSA----L--VEMGVEMG------HHA---PWDV---ND---L*----T-----E----K--L-----WVTVYYGVPV
WKETTT-TLFCASDAKAYEEEVHNVWATHACVPTDPNPQEIVLA-NVT-EDFNMWKNEMVEQMHTDI-ISLWDESLK-PC
VKLTPLCVTLNCT-DLKNETKT-------------------NSSDA--------------NSNS----------------
-------------GEIMGNEEI---KNCSFNV-STGAPG---KVQKEYA-LFYALDIVSIKNENNST-------------
---------------------------------------------------------SHMLTSCNTSVS-TQACPKVSFE
PIPIHYCAPAGFAILKC-N-D-K-KFNGTGP-CNNVSTVQCTH-GIRPVVSTQLLL-NGSVAEE--EVVLRSANFSDNAK
TIIVQL----NHS--VEITCTRP--NYNETK--KI--RIHR--GY--G--R---S-FVTV---------------RK-LG
DRKQAHCTM-NRTKWDNALKQIASKLRE------QF--NN------------KTA---IIFN-R----S---------S-
---GGDLEI-EMHSFNCGGELFYCNTTKLF--NSTW----N------------------ET-T-ESN-------G-K---
-GE----------------IT----LPCRIRQFVNMWQKVGKAMYAPPSDGQIRCTSNITGLLLTRDGGHNDN-------
----------NTNNETFRPGRGDMRDNWRS----------ELYKYKVIKIEPLGVAPT--KAKRRVVQ-----REKRAV-
-GV-GAMFLGFLGAAGSTMGAASLTLTVQARQ-LLSGIVQQQNNLLRAIEAQQHLLQLTVWGIKQLQA-RVLAVERYLKD
QQLLGIWGCSGKLICTTTVPWNAS-WS--------NKS--LDQI---WN---NM---TWMEWDREIANYTNLIHHLIEES
QNQQEKNEQELLELDKWASLWSWFDISNWLWYIKIFIMIVAGLVGLRIVF-AVLSIVNRVRQGYSPLSFQTHFP---AP-
----RG-PDRPDGIEGE---GGERDR--DRSVRLVDGFLALLWEDLRNLCLFSYHRLRDLLLIVTRIVELLGR-------
RG----WEALKYLWSLLQ-YWSQELKNSAVNLFNTTAIVVAEGTDRIIEVVQRLC---RAI--LHIPRRIR---QGLER-
IL-L*-MGGKWSKSS-IVGWPTIRERMKRA----------GP------------AADGVGAASRD-----LEKHGAITSS
-NTAATNADC------AWLEAQ---EEEE---VGFPVRPQVPLRPMTYKAGIDLSHFLKEKGGLEGLVWSQRRQDILDLW
IYHTQGYFPDWQNYTPGPGIRYPLTFGWCFKLVPVE-PDK--VEEANEGEDNI-LLHPMCLHGMEDAEKEVLVWRFDSKL
AFHHVARELHPEYY---------------------KDC*
>AF049495/B/US/-/NC7
MGARASVLSGGDLDRWEKIRLRPGGKKKYMLKHIVWASRELERFAVNPGLLETAEGCRQILEQLQPSLQTGSEELRSLYN
TIATLYCVHQKIEVKDTKEALEKIEEEQNK----SK-------KKV--Q-Q--------AA--AG---------------
------TGNSS------------Q--V---SQNYPIVQNL-QGQMVHQAIS-PRTLNAWVK-VIEEKAFSPEVIPMFSAL
SEGATPQDLNTMLNTVGGHQ-AAMQMLKETINEEAAEWDRVHPVQAGLIAPGQM-REPRGSDIAGTTSTLQEQI-GWMTS
-NPPIPVGEIYKRWIILGLNKIVRMYSPISILDIRQGPKEPFRDYVDRFYKTLRAEQASQEVKNWMTETLLVQNANPDCK
TILKALGPGATLEEMMTACQGVGGPGHKARVLAEAMSQV---TNS-------AAIMMQRG-NF------K---N----QR
-KM-VKCFNCG-KEGHVARNCRAPRKKGCWKCGKEGHQMK-DC-I----ER---QANFL-GKIWPS-H-K-GRPGNFLQS
R---------PEPTAP------------------PE-ESLRSG--IE------------T------------T-TPSQ--
K----Q--EP--ID-----K------EVY--------------------PLTSLRSLFGNDPSSQ*PQITLWQRPLVTIK
IGGQLKEALLDTGADDTVLEE-MNLPGRWKPKMIGGIGGFIKVRQYDQIPIEICGHKAIGTVLVGPTPVNIIGRNLLTQI
GCTLNFPISPIETVPVKLKPGMDGPKVKQWPLTEEKIKALIEICTEMEKEGKISKIGPENPYNTPVFAIKKK--DSTKWR
KLVDFRELNKRTQD-FWEVQLGIPHPAG-LKKKKSVTVLDVGDAYFSVPLDEDFRKYTAFTIPSINNETP----------
--------GIRYQYNVLPQGWKGSPAIFQSSMTKILE-PFRKQNPDIV-IYQYMDDLYVGS-DLEIEQHRTKIEELRQHL
LKWGFTTPDKKHQKEPPFLWMGYELHPDKWTVQPIVLPEKDSWTVNDIQKLVGKL------NWASQIYPGIKVRQLCKLL
RGAKALTDVIPLTEGAELELAENREILKEPVHGVYYDPSKDLIAEIQKQGQGQWTYQIYQEPFKNLRTGKYARTRGAHTN
DIKQLTEAVQKIATESIVIWGK-TPKFKLPIQKETWETWWTEYWQATWIPEWEFVNTPPLVKLWYQLEKEPIVGAETFYV
DGAANRETKLGKAGYVTNRGRQKVVPLTNTTNQKTELQAIHLALQDSGSEVNIVTDSQYALGIIQAQPDQSESELVNQII
EQLIKKEKVYLAWVPAHKGIGGNEQVDKLVSAGIRKVLFLDGIDKAQEEHEKYHNNWRAMASDFNLPPVVAKEIVASCDK
CQL--KGEAMHGQVDCSPGIWQLDCTHLEGKVILVAVHVASGYIEAEVIPAETGQETAYFLLKLAGRWPVKTIHTDNGSN
FTSAAVKAACWWAGVKQEFGIPYNPQSQGVVESMNKELKKIIGQVRDQAEHLKTAVQMAVFVHNFKRKGGIGGYSAGERI
IDII------ATDIQ----------------TREL----QKQITKIQNFRVYYRDSRDPLWKGPAKLLWKGEGA-VVIQ-
-DNSDIKVVPRRKAKIIRDY-GKQMAGDDCVASRQD-E-D*---MENRWQVMIVWQVDRM---RIRTWTSLVK-HHVYVS
KKARGWFYRHHYESTHPKIS-SEIHIPLGD-AR-L-VVTTYWGLHTGEREWHLGHGVSIE-WRKRSYSTQVDPELADQLI
HLYYFDCFADSAIRKALLGHIVSPRCAY-QAGHS-KVGSLQYLALSALI-------------TP-KKIK--------PPL
PSVTKLTEDRWNKPQKTKGHRGSHTMNGH*------------MEQAPEDQ----GPQREPHNEWTLELLEELKTEAVRHF
PRPWLHSLGQHIYETYGDTWAGVEAIIRILQQLLFIHFRIGCQHSRIGI--------IQQ-RR-----A--R--RNG--A
SRS*ME-P----VDPNLEPWKHPGSQ------------------------PKTACTK-CYCKKCCFHCQVCFTTKALGIS
Y---GRKKR--RQRRR--A-PQGSQAHQASLS-EQPTSQ------L-RG--D-PTGQTESKEK---VERE--TETD--PC
D*MAGRSGD-S--DE--ELLRAARLIKLLYQSNPLPSS---E-G-T--RQARRNRRRR---WRERQ--RQIRAISGWILS
TSLGRPAQPVPLQLPPLERLTLDCNEDCGTS-GT-Q-------GVGSPQILVE-SPTVLESGAKE*M-------------
QLI-----------LIVTIVALVV-TLIIAIVVWSIVLIEYRK-ILRQRKI----DKLINRLVERAEDSGNESE--G---
-ELSA----L--VEMGVEMG------HHA---PWDV---ND---L*----T-----E----K--L-----WVTVYYGVPV
WKEATT-TLFCASDAKAYEEEVHNVWATHACVPTDPNPQEIVLA-NVT-EDFNMWKNEMVEQMHTDI-ISLWDESLK-PC
VKLTPLCVTLNCT-DLKNETKT-------------------NSSDA--------------NSNS----------------
-------------GEIMGNEEI---KNCSFNV-STGAPG---KVQKEYA-LFYALDIVSIKNENNST-------------
---------------------------------------------------------SHMLTSCNTSVS-TQACPKVSFE
PIPIHYCAPAGFAILKC-N-D-K-KFNGTGP-CNNVSTVQCTH-GIRPVVSTQLLL-NGSLAEE--EVVLRSANFSDNAK
TIIVQL----NHS--VEITCTRP--NYNETK--RI--RIHR--GY--G--R---S-FVTV---------------RK-LG
DRKQAHCTM-NRTKWDNALKQIASKLRE------QF--NK------------TA----IIFN-R----S---------S-
---GGDLEI-EMHSFNCGGELFYCNTTKLF--NSTW----N------------------ET-T-ESN-------G-K---
-GE----------------IT----LPCRIRQFVNMWQKVGKAMYAPPSDGQIRCTSNITGLLLTRDGGGPSD-------
----------NKTDKTFRPGGGDMRDNWRS----------ELYKYKVIKIEPLGVAPT--KAKRRVVQ-----REKRAV-
-GV-GAMFLGFLGAAGSTMGAASLTLTVQARQ-LLSGIVQQQNNLLRAIEAQQHLLQLTVWGIKQLQA-RVLAVERYLKD
QQLLGIWGCSGKLICTTTVPWNAS-WS--------NKS--LDQI---WN---NM---TWLEWDREIANYTNLIHHLIEES
QNQQEKNEQELLELDKWASLWSWFDISNWLWYIKIFIMIVAGLVGLRIVF-AVLSIVNRVRQGYSPLSFQTHFP---AP-
----RG-PDRPDGIEGE---GGERDR--DRSVRLVDGFLALLWEDLRNLCLFSYHRLRDLLLIVTRIVELLGR-------
RG----WEALKYWWSLLQ-YWSQELKNSAVNLFNTRAIVVAEGTDRIIEVVQRLC---RAI--LHIPRRIR---QGLER-
FL-L*-MGGKWSKSS-IVGWPTIRERMKRA----------GP------------AADGVGAASRD-----LEKHRAITSS
-NTAATNADC------AWLEAQ---EEEE---VGFPVRPQVPLRPMTYKAGIDLSHFLKEKGGLEGLVWSQRRQDILDLW
IYHTQGYFPDWQNYTPGPGIRYPLTFGWCFKLVPVE-PDK--VEEANEGEDNI-LLHPMCLHGMEDAEKEVLVWRFDSKL
AFHHVARELHPEYY---------------------KDC*
>AF069140/B/US/1991/DH12_3
MGARASVLSGGKLDSWEKIRLRPGGKKKYKLKHIVWASRELERFAVNPGLLETSEGCRQILGQLQPSLQTGSEELRSLYN
TVATLYCVHERIEVKDTKEALDKVEEEQNK----SK-------KKA--Q-Q--------AA--A------------D---
------TGNSS------------Q--V---SQNYPIVQNI-QGQMVHQALS-PRTLNAWVK-VVEEKAFSPEVIPMFSAL
SEGATPQDLNTMLNTVGGHQ-AAMQMLKETINEEAAEWDRLHPVHAGPIAPGQM-REPRGSDIAGTTSTLQEQI-GWMTN
-NPPIPVGEIYKRWIIMGLNKIVRMYSPTSILDIRQGPKEPFRDYVDRFYKTLRAEQASQEVKNWMTETLLVQNSNPDCK
TILKALGPGATLEEMMTACQGVGGPGHKARVLAEAMSQI---TNT-------ATIMMQGG-NF------R---N----QR
-KI--KCFNCG-KEGHISKNCRAPRKKGCWKCGKEGHQMK-DC-T----ER---QANFL-GKIWPS-H-K-ERPGNFLQS
R---------PEPSAP------------------PE-ESFRFG--EE------------T------------A-TPSQ--
K----Q--EP---------K------ELY--------------------PLASLKSLFGNDP---*PQITLWQRPLVKIK
IGGQLKEALLDTGADDTVLEE-INLPGKWKPKMIGGIGGFIKVRQYDQVLIEICGHKAIGTVLVGPTPVNIIGRNLLTQI
GCTLNFPISPIETVPVKLKPGMDGPRVKQWPLSEEKIKALTEICTEMEKEGKISKIGPENPYNTPIFAIKKK--NSTRWR
KLVDFRELNKRTQD-FWEVQLGIPHPAG-LKKKKSVTVLDVGDAYFSIPLDEDFRKYTAFTIPSVNNAAP----------
--------GIRYQYNVLPQGWKGSPAIFQSSMTKILE-PFRKQNPDIV-IYQYMDDLYVGS-DLEIEQHRTKIEELRQHL
LRWGLFTPDQKHQKEPPFLWMGYELHPDKWTVQPIVLPEKDSWTVNDIQKLVGKL------NWASQIYAGIKVKQLCKLL
RGAKALTEVIPLTEEAELELAENREILKEPVHGVYYDPSKDIIAEIQKQGQGQWTYQIYQEPFKNLKTGKYARTRGAHTN
DVKQLTEVVQKVTTECIVIWGK-TPKFRLPIQKETWETWWTEYWQATWIPEWEFVNTPPLVKLWYQLEKEPIVGAETFYV
DGAASRETRLGKAGYVTNRGRQKVVSLTDTTNQKTELQAIYLALQDSGLEVNIVTDSQYALGIIQAQPDKSESELVNQII
EQLIKKEKVYLAWVPAHKGIGGNEQVDKLVSTGIRRVLFLDGIEKAQEEHEKYHSNWRAMASEFNLPAVVAKEIVACCDK
CQV--KGEAMHGQVDCSPGIWQLDCTHLEGKVILVAVHVASGYIEAEVIPAETGQETAYFILKLAGRWPVKTIHTDNGSN
FTSTTVKAACWWAGIKQEFGIPYNPQSQGVVESMNKELKKIIEQVRDQAEHLKTAVQMAVFIHNFKRKGGIGGYSAGERI
VDII------ASDIQ----------------TKEL----QKQITKIQNFRVYYRDSRDPLWKGPAKLLWKGEGA-VVIQ-
-DKSDIKVVPRRKAKIIRDY-GKQMAGDDCVASRQD-E-D*---MENRWQVMIVWQVDRM---RIRTWKSLVK-HHMYVS
KKAKGWFYRHHYESTHPRIS-SEVHIPLGD-AS-L-VVTTYWGLHTGERDWHLGQGVSIE-WRKRRYSTQVDPDLADQLI
HLYYFDCFSESAIRNAILGHRVSPRCEY-QAGHN-KVGSLQYLALAALV-------------TP-RKIK--------PPL
PSVAKLTEDRWNKSHKTKGHRGSHTMNGH*------------MEQVPQDQ----GPQREPYNEWTLELLEELKNEAVRHF
PRPWLHGLGQYIYETYGDTWAGVEAIIRILQQLLLIHFRIGCQHSRIGI--------IRQ-RR-----T-----RNG--A
SRS*ME-P----VDPRLEPWKHPGSQ------------------------PKTACTN-CYCKKCCLHCQVCFITKGLGIS
Y---GRKKR--RKRRR--S-PQHSQTDQASLS-KQPASQ------P-RG--D-PTGPKESKKK---VETE--TETD--PV
H*MAGRSGE-S--DE--DLLNTVRLIKLLYQSNPLPSL---E-G-T--RQARRNRRRR---WRQRQ--RQIQSISGWILS
NHLGRPADAVPLQLPPLERLTLDCNEDCGTS-GT-Q-------GVGTPQILVE-SPAVLESGTKE*M-------------
QPL-----------VILAIVALVV-ALIIVIVVWSIVLIEYRK-ILRQKKI----DRLIDRIRERAEDSGNESD--GD-Q
EELSA----L--VERG----------HLA---PWDI---DD---L*----A-----E----Q--L-----WVTVYYGVPV
WKEANT-TLFCASDAKAYDTEVHNVWATHACVPTDPNPQEILLE-NVT-EDFNMWKNNMVEQMHEDI-ISLWDQSLK-PC
VKLTPLCVTLHCT-DLK------------------------NGTNL--------------KNGTKII-------------
--------------GKSMRGEI---KNCSFNV-TKNIID---KVKKEYA-LFYRHDVVPIDRNIT---------------
---------------------------------------------------------SYRLISCNTSTL-TQACPKVSFE
PIPIHYCAPAGFAILKC-K-D-K-KFNGTGP-CTNVSTVQCTH-GIRPVVSTQLLL-NGSLAEE--EVVIRSSNFTDNAK
IIIVQL----NET--VEINCTRP--NNNTRK--GI--TL----GP--G--R---V-FYTT---------------GEIVG
DIRKAHCNI-SKVKWHNTLKRVVEKLRE------KF--EN------------KT----IVFN-K----S---------S-
---GGDPEI-VMHSFNCGGEFFYCNTKKLF--NSTW----N------------------GT-E-GSY-------N-I---
-EG---NDT----------IT----LPCRIKQIINMWQEVGKAMYAPPISGQIWCSSNITGLLLTRDGGKN---------
-----------SSTEIFRPGGGDMRDNWRS----------ELYKYKVVRVEPLGIAPT--KAKRRVVQ-----REKRAV-
-GI-GAVFLGFLGAAGSTMGAASITLTVQARQ-LLSGIVQQQNNLLRAIEAQQHMLQLTVWGIKQLQA-RVLAVERYLQD
QQLLGIWGCSGKLICTTTVPWNTS-WS--------NKS--LDTI---WG---NM---TWMQWEKEINNYTGLIYNLIEES
QNQQEKNEQELLALDKWASLWNWFNISNWLWYIKIFIMIVGGLIGLRIVF-SVLSIVNRVRQGYSPLSFQTRFP---AS-
----RG-PDRPEGIEEE---GGDRDR--DRSSPLVDGFLAIIWVDLRTLFLFSYHRLRDLLLIVTRIVELLGR-------
RG----WELLKYLWNLLQ-YWSQELKNSAVSLLNATAIAVGEGTDRIIEILQRAG---RAI--LNIPTRIR---QGLER-
AL-L*-MGGKLSKCG-GVGWSTVRERMRRA----EPAADREP------------V--GVGAASRD-----LGKHGAITSS
-NTAATNADC------AWLEAQQ--EEEE---VGFPVRPQIPLRPMTYKAALDLSHFLKEKGGLEGLIYSQKRQDILDLW
VYNTQGYFPDWQNYTPGPGIRYPLTFGWCFKLVPVD-PEK--VEAANEGENNC-LLHPISLHGMEDPEKEVLLWKFDSRL
AYHHMARELHPEYY---------------------KNC*
>AF086817/B/TW/1994/TWCYS_LM49
MGARASILSAGELDKWERVRLRPGGKKKYRLKHLVWASRELERFAVNPGLLETSEGCRQILGQLQSSLQTGSEELRSLYN
TVATLYCIHQKIEIKDTKDALEKIEEEQNK----SK-------KKA--Q-Q--------AA--T------------G---
------TGNNS------------P--V---SQNYPIVQNL-QGQMVHQAIS-PRTLNAWVK-VVEEKAFSPEVIPMFSAL
SEGATPQDLNTMLNTVGGHQ-AAMQMLKETINEEAAEWDRLHPVHAGPIAPGQM-REPRGSDIAGTTSTLQEQI-GWMTN
-NPPIPVGEIYKRWIILGLNKIVRMYSPTSILDIRQGPKEPFRDYVDRFYKTLRTEQASQDVKNWMTETLLVQNANPDCK
TILKALGPAATLEEMMTACQGVGGPSHKARVLAEAMSRV---PNS-------TNIMMQRG-NY------R---N----QR
-KT-VKCFNCG-KEGHIARNCRAPRKKGCWKCGKEGHQMK-DC-T----ER---QANFL-GKIWPS-H-K-ERPGNFLQS
R---------PEPTAP------------------PE-ESFRFG--EQ------------T------------T-TPSQ--
K----Q--EP--ID-----K------DLY--------------------PLASLESLFGNDPSSQ*PRITLWQRPLVTIR
IGGQLKEALLDTGADDTVLEE-MNLPGKWKPKMIGGIGGFIKVRQYDQIPIEICGHKAIGTVLVGPTPVNIIGRNLLTQI
GCTLNFPISPIDTVPVKLKPGMDGPKVKQWPLTEEKIKVLIEICTEMEKEGKISKIGPENPYNTPVFAIKKK--DSTKWR
KLVDFRELNKRTQD-FWEVQLGIPHPAG-LKKKKSVTVLDVGDAYFSVPLDKDFRKYTAFTIPSINNETP----------
--------GIRYQYNVLPQGWKGSPAIFQSSMTRILE-PFRKQNPDIV-IYQYMDDLYVGS-DLEIGQHRIKVEELRQHL
LRWGFTTPDKKHQKEPPFLWMGYELHPDKWTVQPIVLPEKDSWTVNDIQKLVGKL------NWASQIYAGIKVRQLCKLL
RGTKALTEVVPLTKEAELELAENREILKQPVHGAYYDPSKDLVAEIQKQGQGQWTYQIYQETFKNLKTGKYARTRGAHTN
DVKQLTEAVQKIATESIVIWGK-TPKFKLPIQKETWEAWWTEYWQATWIPEWEFVNTPPLVKLWYQLEKEPIIGAETFYV
DGAANRETKLGKAGYVTDKGRQKVVSLTDTTNQKTELQAIHLALQDSGLEVNIVTDSQYALGIIQAQPDKSESELVSQII
EELIKKEKVYLTWVPAHKGIGGNEQVDKLVSAGIRKVLFLDGIDRAQEEHEKYHSNWRAMASDFNLPPVVAKEIVASCDK
CQL--KGEAMHGQVDCSPGIWQLDCTHLEGKIILVAVHVASGYIEAEVIPAETGQETAYFLLKLAGRWPVKTIHTDNGSN
FTSAAVKAACWWAGIKQKFGIPYNPQSQGVIESMNKELKKIIGQVRDQAEHLKTAVQMAVFIHNFKRKGGIGGYSAGERI
VDII------ATDIQ----------------TKEL----QKQITKIQNFRVYYRDNRDPLWKGPAKLLWKGEGA-VVIQ-
-DNSDIKVVPRRKAKIIRDY-GKQMAGDDCVAGRQD-E-D*---MENRWQVMIVWQVDRM---RIRAWKSLVK-HHMYIS
KKAKGWLYKHHYESTHPRIS-SEVHIPLGD-AT-L-VITTYWGLHTGERDWHLGQGVSIE-WRKRRYSTQVDPDQADQLI
HLYYFDCFSESAIRKAIVGCRVSPRCEY-QAGHN-KVGSLQYLALTALV-------------QP-KKIK--------PPL
PSVVKLTEDRWNKPQKTKGHRGSHTMHGH*------------MEQAPEDQ----GPPREPYNAWTLELLEELKREAVRHF
PRPWLHSLGQYIYETYGDTWAGVEAIIRILQQLLFIHFRIGCQHSRIGI--------IRQ-RR-----A-----RNG--S
SRS*MD-P----VDPRLEPWKHPGSQ------------------------PKTACTN-CYCKKCCLHCQVCFMTKALGIS
N---GRKKR--RQRRR--T-PQNSQTHQADLS-KQPTSQ------P-RG--D-QTGQKESTKK---VERE--TETD--PN
DQMAGRSGD-S--DE--ELLRTVRLIKLIYQSNPPPNP---E-G-T--RQARRNRRRR---WRERQ--RQIRTISGWILS
NYLGRPAEPVPLQLPPLERLTLDCDEDCGTS-GT-Q-------GVGSPQIFVE-SPTVLDSGTKE*M-------------
QPL-----------HILAIVALVV-AAIIAIVVWTIVLLEYRK-ILRQRKI----DRLIDRIRERAEDSGNESE--GD-Q
DELSA----L--VEMG----------YHA---PWDV---ND---Q*----A-----E----N--L-----WVTVYYGVPV
WKEATT-TLFCASDAKTYDTEVHNVWATHACVPTDPNPQEVTLG-NVT-ENFNMWKNNMADQMQEDI-ISLWDESLK-PC
VELTPLCVTLKCN-DT-------------------------TMS----------------KNDS----------------
------------NTLTMEKGEI---KNCSFNV-TTSLRN---KVQKEYA-SFYRLDLVQTDENST---------------
---------------------------------------------------------SYRLISCNASVI-KQACPKVSFE
PIPIHYCTPAGFAIIKC-N-N-K-TFNGTGT-CTNVSTVQCTH-GIRPVVSTQLLL-NGSIAEE--EILIKSENITNNAK
TIIIQL----NKS--VKINCTRP--NNYQRR--SM--HI----GT--G--R---V-FYTA----------------N-IG
NIRQAHCNL-SKAEWNNTLPQIVKKFRE------QF--GN------------KT----IVFN-Q----S---------S-
---GGDLEI-VMHSFNCGGEFFYCNATPLF--NSTW----NAT----------------ST-L-NAT-------N-----
-EE---NEN----------IT----LLCRIKQIINMWQRVGKAMYAPPIEGLIKCSSNITGLMLTRDGGTND--------
-----------SEVEVFRPGGGDMKDIWRN----------ELYKYKVVKVEPLGLAPT--RARRRVVQ-----REKRAV-
-GI-GALFLGFLGAAGSTMGAASLTLTVQARQ-LLSGIVQQQNNLLRAIEAQQHMLQLTVWGIKQLQA-RVLAVERYLRD
QQLLGIWGCSGKLICNTNVPWNIS-WS--------NKT--YDEI---WN---NM---TWMQWEREIDNYTDHIYNLLEKS
QNQQEKNEQDLLELDKWASLWNWFDITNWLWYIRIFIMIVGGLIGLRIVF-AVLSIVNRVRQGYSPLSFQTHLP---TP-
----RG-PDRPEGIDEE---GGERDR--DRSERSVDGFLAIIWVDLRSLCLFSYHRLRDLLLIVTRIVELLGR-------
RG----WEALKYLWNLLQ-YWIQELKNSAVSLFNAIAIAVAEGTDRVIEVVQRVF---RAI--LHIPTRIR---QGLER-
AL-L*-MGGKWSKRS-IPGWSNIRERIRQA----------EPA-----------AADGVGAVSRD-----LEKHGAITSS
-NTAATNADC------AWLEAQ---EEEE---VGFPVRPQVPLRPMDYKGAIDLSHFLRKEGGLEGLVYSKKRKDILDLW
IYHTQGFFPDWQNYTPGPGVRYPLTFGWCFKLVPVE-PEQ--VEKANEGENXC-LLHPMSQHGMDDPEKEVLVWRFDSTL
AFHHRARELHPEYY---------------------KNC*
>AF146728/B/AU/-/VH_VHPCR
MGARASVLSGGELDRWEKIRLRPGGKKTYKLKHIVWASRELERFAVNPGLLETSEGCRQILVQLQPSLPTGSEELKSLFN
TVATLYCVHQKIEIRDTKEALEKIEEEQNK----SK-------KKA--Q-Q--------AA--A------------D---
------AGNSS------------K--V---SQNYPIVQNL-QGQMVHQPIS-PRTLNAWVK-VVEEKAFSPEVIPMFSAL
SEGATPQDLNTMLNTVGGHQAAAMQMLKETINEEAADWDRLHPVHAGPIAPGQM-REPRGSDIAGTTSTLQEQI-GWMTN
-NPPIPVGEIYKRWIILGLNKIVRMYSPTSILDIKQGPKEPFRDYVDRFYRTLRAEQASQEVKNWMTETLLVQNANPDCR
TILKALGPAATLEEMMTACQGVGGPGHKARVLAEAMSQV---TNS-------ATIMMQRG-NF------R---N----QR
-KT-VKCFNCG-KEGHIARNCRAPRKRGCWKCGKEGHQMK-DC-T----ER---QANFL-GKIWPS-H-K-GRPGNFLQS
R---------PEPTAP------------------PE-ESFRFG--EE------------T------------T-TPSQ--
K----Q--EP--ID-----K------ELY--------------------PLASLRSLFGNDPSSQ*PQITLWQRPIVTIK
IGGQLKEALLDTGADDTVLEE-MCLPGRWKPKMIGGIGGFIKVRQYDQVLVEICGHKAIGTVLVGPTPVNIIGRNLLTQL
GCTLNFPISPIETVPVKLKPGMDGPKVKQWPLTEEKIKALVEICTEMEKEGKISKIGPENPYNTPVFAIKKK--DSTKWR
KLVDFRELNKRTQD-FWEVQLGIPHPAG-LKKKKSVTVLDVGDAYFSVPLDKDFRKYTAFTIPSINNETP----------
--------GIRYQYNVLPQGWKGSPAIFQSSMTKILE-PFRKQNPDVV-IYQYMDDLYVGS-DLEIGQHRTKIEELRQHL
LRWGFTTPDKKHQKEPPFLWMGYELHPDKWTVQPIVLPEKDSWTVNDIQKLVGKL------NWASQIYSGIKVRQLCKLL
RGTKALTEVIPLTEEAELELAENREILKEPVHGVYYDPSKDLIAEVQKQEQGQWTYQIYQEPFKNLKTGKYARMKGAHTN
DVKQLTEAVQKIATESIVIWGK-TPKFKLPIQKETWEAWWMEYWQATWIPEWEFVNTPPLVKLWYQLEKEPIVGAETFYV
DGAANRETKLGKAGYVTDRGRQKVVPLSDTTNQKTELQAIQLALQDSGLEVNIVTDSQYALGIIQAQPDKSESELVNQII
EQLIKKEKIYLAWVPAHKGIGGNDKVDSLVSAGIRKVLFLDGIDKAQDDHEIYHSNWRAMANDFYLPPIVAKDIVASCDK
CQQ--KGEAMHGQVDCSPGLWQLDCTHLEGKVILVAVHVASGYIEAEVIPAETGQETAYFLLKLAGRWPVKTVHTDNGPI
FISTAVKAACWWAGIKQEFGIPYNPQRQGVVDSMNNDLTTIIGQVRDQAEHLKTAVQMAVFIHNFKRKGGIGGYSAGERI
IDII------ASDIQ----------------TKEL----QKQITKVQNFRVYYRDSRDPLWKGPAKLLWKGEGA-VVIQ-
-DNSDIKVVPRRKAKIIRDY-GKQMAGDDCVASRQD-E-D*---MENRWQVMIVWQVDRM---RIRTWKSLVK-HHLYKS
GKARRWVYRHHYESTHPRIS-SEVHIPLGE-AR-L-VITTYWGLHTGERDWHLGQGVSIE-WRKRRYSTQVDPGLADQLI
HMYYFDCFSESAIRNAILERIVSPSCEH-QAGHN-KVGSLQYLALAALI-------------TP-RQTK--------PPL
PSVTKLTEDRWNKPRKTKGHRGSHTMSGH*------------MEQAPEDQ----GPQREPYNEWTLELLEELKSEAVRHF
PRIWLHGLGQHIYNTYGDTWAGVEALIRSLQQLLFIHFRIGCRHSRIGI--------NPQ-RR-----A-----RNG--S
SRS*MD-P----VDPRLEPWKHPGSQ------------------------PKTACTN-CYCKQCCFHCQVCFIRKGLGIS
Y---GRKKR--RQRRR--A-PEDSQTHQVSLS-KQSAPQ------P-RG--D-PTGPKESKKK---VESK--TETN--PS
D*MAGRSGD-S--DD--ELLKTVRLIKFLYQSNPPPSP---E-G-T--RQARRNRRRR---WRARQ--RQIRQISGWILS
TYLGRPAEPVPLQLPPLERLTLDCSKDCGTS-GT-Q-------GVGGPQVLVE-SPAVLESGAAE*M-------------
QSL-----------QIVAIVALVV-VTIIAIVVWTIVFIEYRR-ILRQRKI----DRLIDRIAERAEDSGNESE--GD-Q
EELAA----L--VEMG----------HHA---PWDV---DD---L*----T-----E----K--L-----WVTVYYGVPV
WKEATT-TLFCASDAKAYDKEVHNVWATHACVPTDPNPQEILLE-NVT-EEFNMWKNNMVEQMHEDI-ISLWDQSLK-PC
VQLTPLCVTLNCT-DELT-----------------------NVTFTNSRHV---------TNSS----------------
------------YVGSMEKGEM---KNCSFNI-TTSIRD---KRHKEFA-LFYKLDVVQIDGSNT---------------
---------------------------------------------------------SYRLINCNTSVI-TQACPKVSFE
PIPIHYCAPAGFAILKC-N-N-K-TFNGKGP-CANISTVQCTH-GIRPVVSTQLLL-NGSLAEK--EIVIRSDNFTDNAK
SIIVQL----NES--VEIHCMRP--NNNTRK--GI--YV----GP--G--R---H-IYAT---------------EKIVG
DIRQAHCNI-SRTNWTSVLRQIAVKLRE------RF--KN------------KT----IVFN-H----S---------S-
---GGDPEI-VRHSFNCGGEFFYCNSTQLF--NSTWF---NSTGN--------------DT-E-RAT-------N-N---
-TE----------------IT----LPCRIKQIINMWQKVGKAMYAPPINGQIRCSSNITGLILTRDGGNQE--------
-----------NKTEIFRPGGGDMRDNWRS----------ELYKYKVVRIEPLGVAPT--KAKRRVVQ-----REKRAV-
-GI-GAMILGFLGAAGSTMGAASLALTVQTRQ-LLSGIVQQQNNLLRAIEAQQHLLQLTVWGIKQLQA-RILAVERYLED
QQLLGIWGCSGKLICTTSVPWNAS-WS--------NKS--LSDI---WD---NM---TWMQWEREIGNYTGLIYHLLEES
QNQQEKNEQELLALDKWASLWNWFSITKWLWYIKIFIMIVGGLVGLRIVF-AVLSLVKKVREGYSPLSLQIRPP---AP-
----RG-PDRPEGIEEE---GGEQDR--DKSVRLVDGFLALIWDDLRSLCLFSYHRLRDLLLIAARIVELLGR-------
RG----WEALKYWWNLLQ-YWSQELQNSAISLLNATAIAVAEGTDRVIEVVQRAC---RAI--LHIPRRIR---QGLER-
LL-L*-MGGKGSKRI-RSEWPTVRERIIQA----------EP------------AAAGVGAASRD-----LEKHGAITSS
-NI--NNADC------VWLQAQ---EEEE---VGFPVRPQVPLRPMTFKAAHDLSFFLKEQGGLEGLIYSQRRQDILDLW
IYHTQGYFPDWQNYTPGPGTRYPLTFGWCFKLVPVE-PDQ--VEKANEGENIS-LLHPMSLHGMEDKEKEVLMWKFDSRL
AVHHMARELHPEYY---------------------KN-*
>AF256204/B/ES/1989/S61I1
MGARASILSGGGLDRWEKIRLRPGGKKKYRLKHLVWASRELERFAVNPGLLETSEGCRQILGQLQPSLQTGSEELRSLYN
TVATLYCVHQKIDVKDTKEALDKIEEEQNK----SK-------KKA--Q-Q--------AA--A------------D---
------TGNSS------------Q--V---SQNYPIVQNI-QGQMVHQAIS-PRTLNAWVK-VVEEKAFSPEVIPMFSAL
SEGATPQDLNTMLNTVGGHQ-AAMQMLKETINEEAAEWDRLHPVHAGPNPPGQM-REPRGSDIAGTTSTLQEQI-AWMTN
-NPPIPVGEIYKRWIILGLNKIVRMYSPTSILDIKQGPKEPFRDYVDRFYKTLRAEQASQEVKNWMTETLLVQNANPDCK
TILKALGPASTLEEMMTACQGVGGPGHKARVLAEAMSQV---TNS-------ATIMMQKG-NF------R---N----QR
-KI-VKCFNCG-KEGHIAKNCRAPRKRGCWKCGKEGHQMK-DC-T----ER---QANFL-GKIWPS-H-R-GRPGNFPQN
R---------LEPTAPPAP---------------PE-EIFRFG--EE------------T------------T-TPSQ--
K----Q--EM--ID-----K------ELY--------------------PSASLKSLFGNDPLSQ*PQITLWQRPLVTIK
IGGQLKEALLDTGADDTVLEE-INLPGRWKPKMIGGIGGFIKVRQYDQILVEICGHKAIGTVLVGPTPVNIIGRNLLTQI
GCTLNFPISPIETVPVKLKPGMDGPKVKQWPLTEEKIKALVEICTEMEKEGKISKIGPENPYNTPVFAIKKK--DSTKWR
KLVDFRELNKKTQD-FWEVQLGIPHPAG-LKKKKSVTVLDVGDAYFSVPLDKEFRKYTAFTIPSINNETP----------
--------GIRYQYNVLPQGWKGSPAIFQSSMTKILE-PFRKQNPDIV-IYQYMDDLYVGS-DLEIGQHRTKIEELRQHL
LKWGFTTPDKKHQKEPPFLWMGYELHPDKWTVQPIVLPEKDSWTVNDIQKLVGKL------NWASQIYPGIKVKQLCRLL
RGTKALTEVIPLTKEAELELAENREILKEPVHGVYYDPSKDLIAEIQKQGQGQWTYQIYQEPFKNLKTGKYARMRGAHTN
DVKQLTEAVQKITTESIVIWGK-TPKFKLPIQKETWETWWTEYWQATWIPEWEFVNTPPLVKLWYQLEKEPIIGAETFYV
DGAANRETKLGKAGYVTNKGRQKVVSITDTTNQKTELQAILLALQDSGLEVNIVTDSQYALGIIQAQPDKSESEIVSQII
EQLIKKEKVYLAWVPAHKGIGGNEQVDKLVSTGIRKVLFLDGIDKAQEEHEKYHSNWRAMASDFNLPPVVAKEIVASCDK
CQL--KGEAMHGQVDCSPGIWQLDCTHLEGKIILVAVHVASGYIEAEVIPAETGQETAYFLLKLAGRWPVKTIHTDNGSN
FTSTTVKATCWWAGIKQEFGIPYNPQSQGVVESINKELKKIIGQIRDQAEHLKTAVQMAVFIHNFKRKGGIGGYSAGERI
VDII------ATDIQ----------------TKEL----QKQITKIQNFRVYYRDSRDPLWKGPAKLLWKGEGA-VVIQ-
-DNSEIKVVPRRKAKIIRDY-GKQMAGDDCVASRQD-E-D*---MENRWQVMIVWQVDRM---RIRTWKSLVK-HHMYVS
RKAKGWFYRHHYESTHPRIS-SEVHIPLGD-AK-L-VITTYWGLHTGERDWHLGQGVSIE-WRKRRYSTQLDPNLADQLI
HLHYFDCFSESAIRNAILGHVVSPRCEY-QAGHN-KVGSLQYLALTALI-------------RPRKKIK--------PPL
PSVTKLTEDRWNKPQKTKGHKGNHTMNGH*------------MEQAPEDQ----GPQREPYNEWTLELLEELKNEAVRHF
PRIWLHSLGQHIYETYGDTWAGVEAIIRILQQLLFIHFRIGCQHSRIGI--------LRR-RR-----A-----RNG--A
SRS*ME-P----VDPRLEPWKHPGSQ------------------------PRTACTN-CYCKKCCFHCQVCFITKGLGIS
Y---GRKKR--RQRRR--A-PQDSQTHQVSLS-KQPASQ------P-GG--D-PTGPKESKKK---VERE--TETD--PV
N*MAGRSGD-S--DE--ELLKTVRLIKFLYQSNPPPSQ---E-G-T--RQARRNRRRR---WRERQ--RQIRSISGWILS
NYLGRPAEPVPLQLPPLERLTLDCNEDCGTS-GT-Q-------GVGSPQILVE-SPTILDSGTKEQM-------------
QSL-----------QILAVVALVV-AAIIAIVVWSIVFIEYRK-IRRQNKI----ERLIDRIRERAEDSGNESD--GD-Q
EELSA----L--VEMG----------HDA---PWDV---ND---L*----A-----E----N--L-----WVTVYYGVPV
WKEATT-TLFCASDAKAYDTEVHNVWATHACVPTDPNPQEVELK-NVT-ENFNMWKNNMVDQMHEDI-ISLWDQSLK-PC
VKLTPLCVTLNCT-DYG------------------------NDTNT--------------NNSSATNPTSSS--------
-------------GGMEGRGEI---KNCSFNI-TTSIRD---KVQKEYA-LFYSLDVIPIKDDNT---------------
---------------------------------------------------------SYMLRSCNTSVI-TQACPKVSFE
PIPIHYCAPAGFAILRC-N-D-K-KFNGKGP-CTNVSTVQCTH-GIRPVVSTQLLL-NGSLAEE--EVVIRSDNFSDNAK
VIIVHL----NES--VEINCTRL--NNNTRR--SI--HVGHV-GP--G--R---A-IYTT----------------GIIG
KIRQAHCNI-SRAKWNNTLKQIVTKLRE------QF--KN------------KT----IVFN-Q----S---------S-
---GGDPEI-VMHSFNCGGEFFYCNSTQLF--NSTW----N------------------GT-A-WSN-------N-T---
-EV---NDT----------IT----LPCRIKQIINMWQEVGKAMYAPPIRGQIRCSSNITGLILTRDGGINQ--------
----------TNTTEIFRPGGGDMKDNWRS----------ELYKYKVVKIEPLGVAPT--KAKRRVVQ-----REKRAV-
-GI-GAMLLGFLGAAGSTMGAASMTLTVQARQ-LLSGIVQQQNNLLRAIEAQQHLLQLTVWGIKQLQA-RVLAVERYLRD
QQLLGFWGCSGKLICTTAVPWNTS-WS--------NKS--LSQI---WD---NM---TWMQWEREIDNYTSLIYNLIEES
QNQQEKNEQELLELDNWASLWNWFSITNWLWYIKIFIMIVGGLVGLRIVF-AVLSIVNRVRQGYSPLSFQTRLP---AR-
----RG-PDRPEGIEEE---GGERDR--DRSGQLVDGFLAIIWVDLRSLCLFSYHRLRDLLLIVTRIVELLGR-------
RG----WEALKYWWNLLQ-YWIQELKNSAVSLLNATAIAVAEGTDRVIEVLQRAC---RAI--LHIPRRIR---QGLER-
SL-Q*-MGGKWSKSS-ITGWPAVRERIRRA----------EP------------AADGVGAVSRD-----LEKHGAITSS
-NTAANNADC------AWLEAQ---EEEE---VGFPVRPQVPLRPMTYKGALDLSHFLKEKGG-----------------
--------------------------------------------------------------------------------
---------------------------------------
>AF286365/B/US/1988/WR27
MGARASILSGGELDKWEKIRLRPGGKKKYRLKHLVWASRELEQFAINPGLLETAEGCRQILGQLQSALQTGSEELRSLYN
TVATLYCVHQRIEVKDTKEALEKIEEEQNK----SK-------KKA--Q-Q--------AA--A------------G---
------TGNSS------------N--V---SQNYPIVQNL-QGQMVHQALS-PRTLNAWVK-VVEEKAFSPEVIPMFSAL
SEGATPQDLNTMLNTVGGHQ-AAMQMLKETINEEAAEWDRLHPVQAGPVAPGQM-REPRGSDIAGTTSTLQEQI-GWMTH
-NPPIPVGEIYKRWIIMGLNKIVRMYSPTSILDIRQGPKEPFRDYVDRFYKTLRAEQASQEVKNWMTETLLVQNANPDCK
TILKALGPGATLEEMMTACQGVGGPGHKARVLAEAMSQV---TSS-------NTIMMQKG-NF------R---N----QR
-KT-VKCFNCG-KEGHIARNCRAPRKKGCWKCGKEGHQMK-DC-T----ER---QANFL-GKIWPS-H-K-GRPGNFLQN
R---------PEPTAP------------------PA-ESFRFG--EE------------T------------T-TPSQ--
K----Q--EP--ID-----K------ELY--------------------PLASLRSLFGNDPSSQ*PQITLWQRPLVTIK
IGGQIKEALLDTGADDTVLEE-MNLPGRWKPKMIGGIGGFIKVRQYDQIPIEICGHKAIGTVLVGPTPVNIIGRNLLTQI
GCTLNFPISPIETVPVKLKPGMDGPKVKQWPLTEEKIKALIEICTEMEKEGKISKIGPENPYNTPVFAIKKK--DSTKWR
KLVDFRELNKRTQD-FWEVQLGIPHPAG-LKKKKSVTVLDVGDAYFSVPLDKEFRKYTAFTIPSTNNETP----------
--------GIRYQYNVLPQGWKGSPAIFQSSMTKILE-PFRKQNPEIV-IYQYMDDLYVGS-DLEIGQHRTKIEELRQHL
LRWGFTTPDKKHQKEPPFLWMGYELHPDKWTVQPIVLPEKDSWTVNDIQKLVGKL------NWASQIYAGIKVKQLCKLL
RGTKALTEVVPLTEEAELELAENREILKEPVHGVYYDPSKDLVAELQKQGQGQWTYQIYQEPFKNLKTGKYARTRGAHTN
DVKQLTEAVQKIATESIVIWGK-TPKFKLPIQKETWESWWTEYWQATWIPEWEFVNTPPLVKLWYQLEKEPIVGAETFYV
DGAANRETKLGKAGYVTDRGRQKVVSLTDTTNQKTELQAIHLALQDSGLEVNIVTDSQYALGIIQAQPDRSESELVSQII
EQLIKKEKVYLAWVPAHKGIGGNEQVDKLVSSGIRKVLFLDGIDKAQEDHEKYHSNWRAMAGEFNLPPVVAKEIVACCDK
CQL--KGEAMHGQVDCSPGIWQLDCTHLEGKIILVAVHVASGYIEAEVIPAETGQETAYFILKLAGRWPVKTIHTDNGSN
FISATVKAACWWAGIKQEFGIPYNPQSQGVVESMNKELKKIIGQVRDQAEHLKTAVQMAVFIHNFKRKGGIGGYSAGERI
IDII------ATDIQ----------------TKEL----QKQITKIQNFRVYYRDSRDPLWKGPAKLLWKGEGA-VVIQ-
-DNSDIKVVPRRKAKIIRDY-GKQMAGDDCVASRQD-E-D*---MENRWQVMIVWQVDRM---RIRTWKSLVK-HHIHIS
GKARRWIYKHHYENTHPRVS-SEVHIPLGD-AM-L-VITTYWGLHTGERDWHLGQGVSIE-WRKQSYRTQVTPDLADQLI
HLYYFNCFSESAIRQAIVGRIVSPRCEY-QTGHN-KVGSLQYLALTALI-------------KP-KKIK--------PPL
PSVKKLTEDRWNKPQKTKGHRGSHTMNGH*------------MEQAPEDQ----GPQREPYHEWTLELLEELKREAVRHF
PRLWLHSLGQYIYETSGDTWAGVGAIIRMLQQLLFIHFRIGCRHSRIGI--------IQQ-RR-----A-----RNG--S
SRS*MD-P----VDPRLEPWKHPGSQ------------------------PKTACTN-CYCKKCCFHCQVCFITKGLGIS
Y---GRKKR--RQRRR--A-PQEGQTHQVPLS-KQPSSQ------F-RG--D-PTGPKESKKK---VERE--TETD--QL
A*MAGRSGD-S--DE--ELLKKVRLIRFLYQSNPPPSS---E-G-T--RQARRNRRRR---WRERQ--RQINSLSAWILS
THLGRPAEPVPLQLPPLERLTLDCSEDCGTS-GT-Q-------GVGDPQILGE-SPTVLGSGAKE*M-------------
-PL-----------YILAVVALVL-AAIIAIVVWTIVFIEYRK-ILRQRKI----DRLIDRIRERAEDSGNESE--GD-Q
EELSA----L--VEMG----------HHA---PWDV---DD---L*----A-----D----Q--L-----WVTVYYGVPV
WKGATT-TLFCASDAKAYDTEVHNVWATHACVPTDPNPQEVRLE-NVT-EEFDMWKNNMVEQMHEDI-ISLWDQSLK-PC
VKLTPLCVTLNCT-DVWNATSTSK-----------------NTTIT--------------NSSN----------------
-------------ERPMEKGEM---KNCSFSI-TTSIRD---KVQKEHA-LFYRLDVVPIDKNNTNT-------------
---------------------------------------------------------SYRLIHCNTSTI-TQACPKVSFE
PIPIHYCTPAGFAILKC-N-D-K-KFNGTGQ-CKNVSTVQCTH-GIRPVVSTQLLL-NGSLAEE--EVVIRSANFTNNAK
TIIVQL----KES--VEINCTRP--GNKIRR--RI--HI----GP--G--R---A-FY-T----------------DRVG
DIRQAYCNI-SGTKWKNTLEKIVAKIREIK----QF--KN------------KT----IVFN-H----S---------S-
---GGDPEI-VMHSFNCGGEFFYCNSTQLF--NSTW----N------------------ST-E-GN--------S-T---
-WS---DKI----------IR----LPCRIKQIINMWQEVGKAMYAPPIDGQIRCSSNITGLLLTRDGGNSN--------
-----------ETTEIFRPGGGDMRDNWRS----------ELYKYKVVKIEPLGVAPT--KAKRRVVQ-----REKRAV-
-GI-GAMFLGFLGAAGSTMGAASMALTVQARQ-LLSGIVQQQNNLLRAIEAQQHMLQLTVWGIKQLQA-RVLAVERYLRD
QQLLGIWGCSGKLICTTAVPWNAT-WS--------NKS--LDKI---WQ---NM---TWMEWEKEIDNYTELIYSLLEQS
QNQQEKNEQELLELDKWASLWNWFNITQWLWYIKIFIMIVGGLIGLRIVF-AVLSIVNRVRQGYSPLSFQTLLP---VP-
----RG-PDRPEGIEEE---GGERDR--DRSTRLVHGFLALIWDDLRSLCLFSYHRLRDLLLIVARIVELLGR-------
RG----WEILKYWGNLLQ-YWGQELRNSAISLLNATAIAVAEGTDRVIEVGQRIF---RAI--LHIPRRIR---QGLER-
AL-L*-MGGKWSKRS-VGGWPAIRERMKRA----------EP------------AAEGVGAVSRD-----LEKHGAITNS
-NTAATNADC------AWLEAQ---EEEE---VGFPVRPQVPLRPMTYKAAVDLSHFLKEKGGLEGLIYSQKRQDILDLW
VYHTQGYFPDWQNYTPGPGTRYPLTFGWCFKLVPLE-PDQ--VEEANKGENNC-LLHPMSQHGMDDPEKEVLVWKFDSRL
AFHHMARELHPEYY---------------------KN-*
>AF538302/B/AU/1999/1181
MGARASVLSGGELDRWEKIRLRPGGKKKYKLKHIVWASRELERFAVNPGLLETSEGCRQILAQLQPSLQTGSEELKSLFN
TVATLYCVHQRIEVKDTKEALEKIEEEQTK----SK-------KKA--Q-Q--------AA--A------------D---
------TGNSS------------Q--V---SQNYPIVQNL-QGQMVHQAIS-PRTLNAWVK-VVEEKAFSPEVIPMFAAL
SEGATPQDLNTMLNTVGGHQ-AAMQMLKETINEEAAEWDRLHPVHAGPIAPGQM-REPRGSDIPGTTRTLQEQI-GWMTN
-NPPIPVGEIYKKWIIMGLNKIVRMYSPTSILEIRQGPKEPFRDYVDRFYKTLRAEQASQEVKTWMTETLLVQNANPDCK
TILKALGPGATLEEMMTACQGVGGPGHKARVLAEAMSQV---TNS-------SAIMMQKG-NF------R---N----QR
-KT-VKCFNCG-KEGHIAKNCRAPRKRGCWKCGKEGHQMK-DC-T----ER---QANFL-GKIWPS-H-R-GRPGNFLQN
RP-------AVEPSAP------------------PE-ESFRFG--EE------------T------------T-TPSQ--
K----Q--EP--ID-----K------ELY--------------------PLASLRSLFGNDPSSQ*PQITLWQRPLVTIK
IGGQLKEALLDTGADDTVLEE-MSLPGRWKPKMIGGIGGFIKVRQYDQILIEICGHKAIGTVLVGPTPVNIIGRNLLTQI
GCTLNFPISPIETVPVKLKPGMDGPKVKQWPLTEEKIKALVEICTEMEKEGKISKIGPENPYNTPVFAIKKK--DSTKWR
KLVDFRELNKRTQD-FWEVQLGIPHPAG-LKKKKSVTVLDVGDAYFSVPLDKDFRKYTAFTIPSINNETP----------
--------GIRYQYNVLPQGWKGSPAIFQSSMTKILE-PFRKQNPDIV-IYQYMDDLYVGS-DLKIGQHRTKIEELRQHL
LKWGFTTPDKKHQKEPPFLWMGYELHPDKWTVQPIVLPEKDSWTVNDIQKLVGKL------NWASQIYAGIKVKQLCKLL
RGAKALTEVVPLTEEAELELAENREILKEPVHGVYYDPSKILIAEIQKQGQGQWTYQIYQEPFKNLKTGKYARMRGTHTN
DVKQLTEAVQKIATESIVIWGR-TPKFKLPIQKETWDAWWTEYWQATWIPEWEFVNTPPLVKLWYQLEKEPIVGAETFYV
DGAANRETKLGKAGYVTNRGRQKVVSLTDTTNQKTELQAIYLALQDSGLEVNIVTDSQYALGIIQAQPDISESELVNQII
EQLIKKEKVYLAWVPAHKGIGGNEQVDKLVSAGIRKVLFLDGIDKAQEDHEKYHSNWKAMASDFNRPPVVAKEIVASCDK
CQL--KGEAMHGQVDCSPGIWQLDCTHLEGKVILVAVHVASGYIEAEVIPAETGQETAYFLLKLAGRWPVKTIHTDNGSN
FTSTTVKAACWWAGIKQEFGIPYNPQSQGVIESMNKELKKIIGQVRDQAEHLKTAVQMAVFIHNFKRKGGIGEYSAGERI
VDII------ATDIQ----------------TKEL----QKQITKIQNFRVYYRDSRDPVWKGPAKLLWKGEGA-VVIQ-
-DNSDIKVVPRRKVKIIRDY-GKQMAGDDCVASRQD-E-D*---MENRWQVMIVWQVDRM---RIRTWKSLIK-HHMYVS
KKAKGWVYKHHYENNHPRIS-SEVHIPLGD-AK-L-VITTYWGLHTGERDWHLGQGVSIE-WRKRTYSTQVDPNLADQLI
HLYYFDCFSDSAIRKAIVGKIVSPSCEY-PAGHN-KVGSLQYLALAALI-------------TP-KRTK--------PPL
PSVTKLTEDRWNEPQKTKGHRGSHTMNGH*------------MERAPENQ----GPQREPYNEWALELLEELKNEAVKHF
PRTWLHSLGQHIYETYGDTWTGVEALIRILQQLLFIHFRIGCQHSRIGI--------TP--RR-----P-----RNG--A
SRS*ME-P----VDPRLEPWKHPGSQ------------------------PKTACTK-CYCKQCCFHCQVCFITKGLGIS
Y---GRKKR--RQRRR--P-PEDSQTHQAALS-KQPASQ------P-RG--D-PTGPKESKKK---VERE--TETD--PN
D*MAGRSGG-S--DE--DLLKTVRLIKQLYQSNPPPSP---E-G-T--RQARRNRRRR---WRERQ--RQIRTISGWILS
TYLGRPAEPVPLQLPPLERLTLDCDEDCGTS-GT-Q-------GVGSPQILVE-SPTVLESGNKE*M-------------
NSL-----------QILAIVALVV-ARAIAIVVWSIVFIEYKK-LLRQRKI----DRLIDRIRERAEDSGNESE--GD-Q
EELSA----L--VEMG----------HHA---PWDV---ND---L*----T-----E----K--L-----WVTVYYGVPV
WKEATT-TLFCASDAKAYATEVHNVWATHACVPTDPDPKEVELK-NVT-ENFNMWKNNMVDQMHEDI-ISLWDQSLK-PC
VKLTPLCVTLHCT-DNIT-----------------------SNANT--------------TTSPPTTS------------
-------------SVEEEKGEV---KNCSFNV-TSGIRD---KVQKEYA-LFYKLDVVPINNDSR---------------
---------------------------------------------------------SYRMISCNTSVI-TQACPKVSFE
PIPIHYCAPAGFAILKC-N-D-K-KFNGTGP-CTNVSTVQCTH-GIRPVVSTQLLL-NGSLAEE--EVVLRSENFTNNAK
TIIVQL----KKP--VNITCIRP--SNNTRK--SI--NI----GP--G--R---A-FYAT---------------GEIIG
DIRQAHCNI-SRAEWNNTLKQIVKKLRE------KF--EN------------KT----IIFN-Q----S---------S-
---GGDPEI-VMHSFNCGGEFFYCNSTGLF--NSTW----NNSTWN-------------DT-E-KSN-------S-T---
-GG---NDT----------IT----LQCRIKQIINLWQEVGKAMYAPPIRGEIRCTSNITGLLLTRDGGIV---------
-----------KENETFRPGGGDMRDNWRS----------ELY--KVVQIEPLGVAPT--EAKRRVVQ-----REKRAI-
-GI-GAVFLGFLGAAGSTMGAASMTLTVQARL-LLSGIVQQQNNLLRAIEAQQHLLQLTVWGIKQLQA-RILAVERYLKD
QQLLGIWGCSGKLICTTNVPWNAS-WS--------NKS--LSQI---WE---NM---TWMEWEREINNYTEEIYNLIEKS
QNQQEKNEQELLELDKWASLWNWFDISKWLWYIKIFIMIVGGLIGLRIAF-TVLSIVKRVRQGYSPLSFQTRLP---AP-
----RG-PDRPEGIEEE---GGERDR--DRSERLVDGFLALIWDDLRSLCLFSYHRLRDLLLIVTRIVELLGR-------
RG----WEALKYWWNLLQ-YWNQEIKNSAVSLLNATAIAVAEGTDRIIEIIQRAF---RAI--LHIPTRIR---QGLER-
AL-L*-MGGKWSKRS-GGGWATVRERMRRA----------EP------------AAEGVGAASRD-----LEKRGAITSS
-NTATTNADC------AWLEAQ---EEEE---VGFPVRPQVPLRPMTYKAAVDLSHFLKEKGGLEGLVHSQKRQDILDLW
VYHTQGYFPDWQNYTPGPGPRFPLTFGWCFKLVPVD-PEK--VEEANEGENNS-LLHPLSQHGMDDPEKEVLVWKFDSHL
AFRHVAREMYPEYY---------------------KN-*
>AF538303/B/AU/1999/1182
MGARASVLSGGKLDRWEKIRLRPGGKKKYKLKHIVWASRELERFAVNPGLLETSDGCRQILAQLQPSLQTGSEELKSLFN
TVATLYCVHQNIEVKDTKEALEKIEEEQNK----SK-------KKA--Q-Q--------AA--A------------D---
------TGNSS------------Q--V---SQNYPIVQNL-QGQMVHQAIS-PRTLNAWVK-VIEEKAFSPEVIPMFSAL
SEGATPQDLNTMLNTVGGHQ-AAMQMLKETINEEAAEWDRLHPVQAGPIAPGQM-RDPRGSDIAGTTSTLQEQI-GWMTS
-NPPIPVGEIYKRWIILGLNKIVRMYSPTSILDIRQGPKEPFRDYVDRFYKTLRAEQASQEVKNWMTETLLVQNANPDCK
TILKALGPAATLEEMMTACQGVGGPSHKARVLAEAMSQA---TNS-------ATIMMQRS-NF------R---N----QR
-KI-VKCFNCG-KEGHIAKNCRAPRKRGCWKCGKEGHQMK-DC-T----ER---QANFL-GKIWPS-H-K-GGPGNFLQS
R---------PEPTAP------------------PE-ESFRFG--EE------------T------------T-TPSQ--
K----Q--EP--ID-----K------ELY--------------------PLASLRSLFGNDPSSQ*PQITLWQRPLVTIK
IGGQLKEALLDTGADDTVLED-MNLPGRWKPKMIGGIGGFIKVRQYDQIPIEICGHKAIGTVLVGPTPVNIIGRNLLTQI
GCTLNFPISPIETVPVKLKPGMDGPKVKQWPLTEEKIKALVEICTEMEKEGKISKIGPENPYNTPVFAIKKK--DSTKWR
KLVDFRELNKRTQD-FWEVQLGIPHPAG-LKKKKSVTVLDVGDAYFSVPLDKDFRKYTAFTIPSVNNETP----------
--------GIRYQYNVLPQGWKGSPAIFQSSMTRILE-PFRKQNPDIV-IYQYMDDLYVGS-DLEIGQHRTKIEELRQHL
LKWGFTTPDKKHQKEPPFLWMGYELHPDKWTVQPIVLPEKDSWTVNDIQKLVGKL------NWASQIYPGIKVRQLCKLI
RGTKALTEVVPLTKEAELELAENREILKEPVHGVYYDPSKDLIAEIQKQGQGQWTYQIYQEPFKNLKTGKYARMRGTHTN
DVKQLTEAVQKIATESIVIWGR-TPKFKLPIQKETWEAWWTEYWQATWIPEWEFVNTPPLVKLWYQLEKEPIVGAETFYV
DGAANRDTKLGKAGYVTDRGRQKVVSLTDTTNQKTELQAIHLALQDSGLEVNIVTDSQYALGIIQAQPDKSESELVSQII
EQLIKKEKVYLAWVPAHKGIGGNEQVDKLVSAGIRRVLFLDGIDKAQEDHEKYHSNWRTMASDFNLPPVVAKEIVASCDK
CQL--KGEAMHGQVDCSPGIWQLDCTHLEGKVILVAVHVASGYIEAEVIPAETGQETAYFLLKLAGRWPVKTIHTDNGSN
FTSTTVKAACWWAGIKQEFGIPYNPQSQGVVESMNKELKKIIGQVRDQAEHLKTAVQMAVFIHNFKRKGGIGGYSAGERI
IDII------ATDIQ----------------TKEL----QKQITKIQNFRVYYRDSRDPVWKGPAKLLWKGEGA-VVIQ-
-DNSDIKVVPRRKVKIIREH-GKQMAGDDCVARRQD-E-D*---MENRWQVMIVWQEDRM---RIRTWKSLVK-HHMYIS
KKAKGWVYRHHYENTHPRIS-SEVHIPLGD-AK-L-VITTYWGLHTGERDWHLGQGVSIE-WRKRRYSTQVDPNLADQLI
HLYYFDCFSESAIRQAILGNIVSPRCEY-PAGHN-KVGSLQDLALAALI-------------KP-KKIK--------PPL
PSGTKLTEDRWNKPQKTKGHRGSHTMNGH*------------MEQAPKDQ----GPQREPYNEWTLELLEELKNEAVRHF
PRPWLHSLGQHIYETYGDTWTGVEAIIRILQQLLFTHFRIGCQHSRIGI--------TRQ-RR-----A-----RNG--A
SRS*ME-P----VDPRLEPWKHPGSQ------------------------PKTACTN-CYCKKCCFHCQVCFTTKGLGIS
Y---GRKKR--RQRRR--A-HQDSQTHQASLS-KQPASQ------P-RG--D-PTGPKE*KKK---VERE--TETD--PD
V*MAGRSGD-S--DE--ELIRTVRLIRLLYQSNPPPSP---E-G-T--RQARRNRRRR---WRERQ--RQIRTFSGWILS
TYLGRSAEPVPLQLPPLERLTLDCSEDCGTS-GT-Q-------GAGSPQILVE-SPTVLESGTKE*M-------------
QPL--------QIAAIVAIVALVV-AVIIAIVVWTIVFIEYKK-ILRQRKI----DRLIDRIRERAEDSGNESE--GD-H
EELAA----F--MEMG----------HHA---PWDV---DD---L*----A-----D----Q--W-----WVTVYYGVPV
WKETTT-TLFCASDAKAYDTEVHNVWATHACVPTDPNPQEVVLE-NVT-ENFNMWKNNMVEQMHEDI-ISLWDQSLK-PC
VKLTPLCVTLNCT-DVKND----------------------TSTNT--------------TSGSGGM-------------
------------GGKMMEVGEI---KNCSFNI-TTNIRD---KVKKEYA-TFYKVDVVQKDNNTSDNT------------
---------------------------------------------------------SYRLTKCDTSVI-TQACPKVSFE
PIPIHYCAPAGFAILKC-N-D-K-KFNGTGP-CKNVSTVQCTH-GIRPVVSTQLLL-NGSLAEK--EIVLRSEDFTNNVK
TIIVQL----NES--IEINCTRP--NNNTSK--SI--HL----GP--G--R---A-FYAT---------------GDIIG
DIRKAHCSL-NRTQWNNTLKQIVAKLRE------KF--EN------------RT----MIFN-Q----S---------S-
---GGDPEI-VMHSFNCGGEFLYCYSTGLF--NSTWH---NSTWN--------------DT-E-KSN-------S-T---
-GG---NDT----------IT----LPCRIKQIINLWQEVGKAMYAPPIRGEIRCTSNITGLLLTRDGGAEN--------
-----------KENETFRPGGGDMRDNWRS----------ELYKYKVVQIEPLGVAPT--EARRRVVQ-----REKRAI-
-GI-GAVFLGFLGAAGSTMGAASMTLTVQARL-LLSGIVQQQNNLLRAIEAQQHLLQLTVWGIKQLQA-RVLAVERYLKD
QQLLGIWDCSGKLICTTAVPWNNS-WS------N-NKS--FEQI---WN---NM---TWMEWEREVDNYTNLIYSLIEES
QNQQEKNEQELLELDKWASLWNWFSITNWLWYIRLFIMIVGGLVGLRIVF-AVLSIVNRVRQGYSPLSFQTRLP---AP-
----RG-PDRPEGIEEE---GGERDR--DRSGRLVDGFLALIWADLRSLCLFSYHRLRDLLLIVARIVELLGR-------
RG----REALKYWWNLLQ-YWSQELKNSAVSLLNATAIAVAEGTDRVIEVVQRAY---RAI--LHIPTRIR---QGLER-
AL-L*-MGGKLSKRS-GGGWATVRERMRRA----------EP------------AAEGVGAASRD-----LEKRGAITSS
-NTATTNADC------AWLEAQ---EEED---VGFPVRPQVPLRPMTYKGALDLSHFLREKGGLEGLIHSQKRQDILDLW
VYHTQGYFPDWQNYTPGPGTRFPLTFGWCFKLVPVE-PEK--VEEATEGENNV-LLHPICQHGMDDPEREVLVWKFDSHL
AFRHVARELHPEYY---------------------EN-*
>AF538304/B/AU/1995/C24
MGARASVLSGGELDKWEKIRLRPGGKKKYKLKHIVWASRELERFAVNPGLLETSGGCRQILAQLQPSLQTGSEELKSLYN
TVATLYCVHQKIEIKDTKEALEKIEEEQNK----SK-------KKA--Q-Q--------AA--A------------D---
------TGNSS------------Q--V---SQNYPIVQNL-QGQMVHQALS-PRTLNAWVK-VIEEKAFSPEVIPMFSAL
SEGATPQDLNTLLNTVGGHQ-AAMQMLKETINEEAAEWDRLHPVQAGPVAPGQI-REPRGSDIAGTTSNLQEQI-AWMTH
-NPPIPVGEIYKRWIILGLNKIVRMYSPVSILDIRQGPKEPFRDYVDRFYKTLRAEQASQEVKNWMTETLLVQNANPDCK
TILKALGPAATLEEMMTACQGVGGPGHKARVLAEAMSQV---TNP-------ATIMMQKG-NF------R---N----QR
-KR-VKCFNCG-KEGHIARNCRAPRKKGCWKCGKEGHQMK-DC-T----ER---QANFL-GKIWPS-H-K-GRPGNFLQS
RP----GESRPEPTAP------------------PE-ESFRFG--EE------------T------------T-TSSQ--
K----Q--EP--ID-----K------ELY--------------------PLASLRSLFGNDPSLQ*PQITLWQRPLVTIK
IGGQLKEALLDTGADDTVLEE-MNLPGRWKPKMIGGIGGFIKVRQYDQILIEICGHKAIGTVLVGPTPVNIIGRNLLTQI
GCTLNFPISPIETVPVKLKPGMDGPKVKQWPLTEEKIKALVEICTEMEKEGEISKIGPENPYNTPVFAIKKK--NSTRWR
KLVDFRELNKRTQD-FWEVQLGIPHPAG-LKKKKSVTVLDVGDAYFSVPLDKDFRKYTAFTIPSINNETP----------
--------GVRYQYNVLPQGWKGSPAIFQSSMTKILE-PFRKQNPDLV-IYQYVDDLYVGS-DLEIGQHRTKIEELRQHL
LKWGFTTPDQKHQKEPPFLWMGYELHPDKWTVQPIKLPEKKSWTVNDIQKLVGKL------NWASQIYPGIKVKHLCKLL
RGAKALTEVVPLTEEAELELAENREILKEPVHGVYYDPSKDLIAEIQKQGNGQWTYQIYQEPFKNLKTGKYAKMRGAHTN
DVKQLTEAVQKIATESIVIWGK-TPKFKLPIQKETWETWWTEYWQATWIPEWEFVNTPPLVKLWYQLEKEPIVGAETFYV
DGAAKRETRLGKAGYVTDKGRQKVVSITDTTNQKTELQAIHLALQDSGSEVNIVTDSQYALGIIQAQPDKSESELVSQII
EQLIKKEKVYLAWVPAHKGIGGNEQVDKLVSAGIRKVLFLDGIDKAQEEHEKYHSNWRAMASDFNLPPIVAKEIVASCDK
CQL--KGEAMHGQVDCSPGIWQLDCTHLEGKVILVAVHVASGYIEAEVIPAETGQETAYFILKLAGRWPVKIIHTDNGGN
FISAMVKAACWWAGIKQEFGIPYNPQSQGVVESMNKELKKIIGQVRDQAEHLKTAVQMAVFIHNFKRKGGIGEYSAGERI
IDII------ATDIQ----------------TKEL----QKQITKIQNFRVYYRDSRDPVWKGPAKLLWKGEGA-VVIQ-
-DNSDIKVVPRRKAKIIWDY-GKQMAGNDCVASRQD-E-D*---MENKWQVMIVWQVDRM---RIKTWNSLVK-HHMYIS
RKTKEWSYRHHYESTNPRIS-SEVHIPLGD-AR-L-IVTTYWGLHVGERDWHLGNGVSIE-WRKKSYGTQVDPDLADQLI
HLYYFDCFSESAIRNAILGRIVSPSCEY-QAGHN-KVGSLQYLALTALI-------------AP-KKIK--------PPL
PSIKKLTEDRWNKPQKTKGHRGSHTMNGH*------------MEQAPEDQ----GPQREPYNEWTLELLEELKHEAVRHF
PRPWLHSLGQHIYETYGDTWAGVEAIIRILQQLLFIHFRIGCQHSRIGI---------QR-RR-----T-----RNG--A
NRS*ME-P----IDPRLEPWKHPGSQ------------------------PRTACTT-CYCKKCCFHCQVCFMTKGLGIS
Y---GRKKR--RQRRR--A-PQDGQTNQVSLS-KQPASQ------P-RG--D-PTGPKESKKK---VERE--TETD--PS
A*MAGRSGD-S--DE--ELLKTVRLIKFLYQSNPPPSP---E-G-T--RQARRNRRRR---WRERQ--RQIRVLSERILS
TCLGRSPEPAPFQLPPLERLTLDCNEDCGTS-GT-Q-------GVGSPQILVE-SPTVLEPGTKE*M-------------
QP-------------IGAIVALVV-AIILAIVVWTIVFIEYRK-ILRQRKI----DRIIDRIIERAEDSGNESE--GD-Q
EELST----L--VEMG----------HHA---PWDV---DD---L*----T-----E----K--L-----WVTVYYGVPV
WKEATT-TLFCASDAKGYETEAHNVWATHACVPTDPNPQEIVLE-NVT-ENFNMWKNNMVEQMHEDI-ISLWDQSLK-PC
VKLTPLCVTLNCT-DANTT----------------------SSTNT--------------TNGTNPTIS-----------
-------------GSRMEKGEI---KNCSFNV-TTNMRD---KMQRAFA-LFYKLDVVPIDKNNDNNNT-----------
---------------------------------------------------------SYRLISCNTSVI-TQACPKVSFE
PIPIHYCAPAGFAILKC-N-D-K-KFNGTGP-CTNVSTVQCTH-GIRPVISTQLLL-NGSLAEE--VVVIRSSNFTDNIK
NIIVQL----NEP--VEINCTRP--NNNTRK--SI--HI----AP--G--R---A-FYAT---------------GEIIG
DIRQAYCNI-SREKWNNTLKQIVEKLRE------QY--VN------------KT----IVFN-Q----S---------S-
---GGDPEI-VMHSFNCGGEFFYCNTTQLF--NSTW----N------------------VT-E-RLN-------N-T---
-ER---DNTT---------IT----LPCRIKQLINMWQEVGKAMYAPPISGRIRCSSNITGLILTRDSGSG---------
-----------NGTETFRPGGGNMKDNWRS----------ELYKYKVVRIEPLGVAPT--KAKRRVVQ-----REKRAL-
-GL-GAMFLGFLGAAGSTMGAASMALTVQARQ-LLSGIVQQQNNLLRAIEAQQHLLQLTVWGIKQLQA-RVLAVERYLKD
QQLLGIWGCSGKLICTTAVPWNSS-WS--------NKS--LDKI---WD---NM---TWMEWEREIDNYTGLIYTLIEQS
QIQQEKNEQELLELDQWASLWNWFDITKWLWYIKIFIMIVGGLVGLKIVF-SVLSIVNRVRQGYSPLSFQTRLP---AQ-
----RG-PDRPEGIEEE---GGERDR--DRSECLVNGSLALVWDDLRSLRLFSYHRLRDLLLIVTRIVELLGR-------
RG----WEALKYWWNLLQ-YWSQELKNSAISLLNATAIAVAEGTDRVIEVLQRAY---RAI--IHIPRTIR---QGLER-
AL-Q*-MGGKWSKSR-GGGWHAVRERMRRA-------APAAP------------AAEGVGAVSRD-----LEKHGAITSS
-NTAATNADC------AWLEAQ---EEEE---VGFPVRPQVPLRPMTYKAALDLSHFLKEKGGLEGLIYSQKRQEILDLW
IYHTEGYFPDWQNYTPGPGVRYPLTFGWCFKLVPVE-PEK--IEEANEGENNS-LLHPMSLHGMEDPEKEVLVWRFDSRL
AFHHMAKELHPEYY---------------------KNC*
>AF538306/B/AU/1995/C76
MGARASLLSGGELDKWEKIRLRPGGKKRYKLKHIVWASRELERFAVNPGLLETSEGCRQILGQLQPSLQTGSEELKSLYN
TVAVLYCVHQRIEVKDTKEALDKIEEEQNK----SK-------KKA--Q-Q--------AA--A------------D---
------TRSSS------------Q--V---SQNYPIVQNL-QGQMVHQAIS-PRTLNAWVK-VVEEKAFSPEVIPMFSAL
SEGATPQDLNTMLNTVGGHQ-AAMQMLKETINDEAAEWDRLHPIHAGPIAPGQM-REPRGSDIAGTTSTLQEQI-GWMTN
-NPPIPVGEIYKRWIILGLNKIVRMYSPTSILDIRQGPKEPFRDYVDRFYKTLRAEQASQEVKNWMTETLLVQNANPDCK
TILKALGPAATLEEMMTACQGVGGPGHKARVLAEAMSQV---QNS-------ANVMMQKG-NF------R---N----QR
-KT-VKCFNCG-KDGHIARNCRAPRKKGCWKCGKEGHQMK-DC-T----ER---QANFL-GKIWPS-H-K-GRPGNFLQS
R---------PEPTAP------------------PE-ESFRFG--EE------------T------------T-TPSQ--
K----Q--EP--ID-----K------ELY--------------------PLTSLKSLFGSDPSSQ*PQITLWQRPLVTIK
IEGQLKEALLDTGADDTVLEE-MNLPGRWKPKMIGGIGGFIKVRQYDQILIEICGHKAIGTVLVGPTPVNIIGRNLLTQI
GCTLNFPISPIETVPVKLKPGMDGPKVKQWPLTEEKIKALIEICTEMEKEGKISKIGPENPYNTPVFAIKKK--DSTKWR
KLVDFRELNKKTQD-FWEVQLGIPHPAG-LKKKKSVTVLDVGDAYFSVPLDKDFRKYTAFTIPSINNETP----------
--------GIRYQYNVLPQGWKGSPAIFQSSMTKILE-PFRKQNPDIV-IYQYVDDLYVGS-DLEIGQHRTKIEELRQHL
LRWGFTTPDKKHQKEPPFLWMGYELHPDKWTVQPIVLPEKDSWTVNDIQKLVGKL------NWASQIYPGIRVTQLCKLL
RGTKALTEVVPLTEEAELELAENREILKEPVHGVYYDPSKDLIAEIQKQGKGQWTYQIYQEPFKNLKTGKYARMRGAHTN
DVKQLTEAVQKIATESIVIWGK-TPKFKLPIQKETWETWWTEYWQATWIPEWEFVNAPPLVKLWYQLEKEPIVGAETFYV
DGAANRETKLGKAGYVTNRGRQKVVLLTDTTNQKTELQAIHLALQDSGSEVNIVTDSQYALGIIQAQPDKSESELVSQII
EQLIKKEKVYLAWVPAHKGIGGNEQVDKLVSAGIRKVLFLDGIDKAQEEHEKYHSNWRAMASDFNLPPIVAKEIVASCDK
CQL--KGEAMHGQVDCSPGIWQLDCTHLEGKIILVAAHVASGYIEAEVIPAETGQETAYFLLKLAGRWPVKTIHTDNGSN
FTSATVKAACWWAGIKQEFGIPYNPQSQGVVESMNKELKKIIGQVRDQAEHLKTAVQMAVFIHNFKRKGGIGEYSAGERI
VDMI------ATDIQ----------------TREL----QKQITKIQNFRVYYRDNRDPLWKGPAKLLWKGEGA-VVIQ-
-DNRDIKVVPRRKAKIIRDY-GKQMAGDDCVASRQD-E-D*---MENRWQVMIVWQVDRM---RIKTWNSLVK-HYMHIS
GKAKGWSYRHHYESINPRIS-SEVHIPLGD-AK-L-VVTTYWGLHTGERDWHLGHGASIE-WRKKNYGTQVDPDLADQLI
HLYYFDCFSESAIRKAILGRIVSPSCEY-QAGHN-KVGSLQYLALAALI-------------TP-KKIK--------PPL
PSVRNLTEDRWNKPQKTKGHRGSHTMNGH*------------MEQAPEDQ----GPQREPYNEWTLELLEELKNEAVRHF
PRPWLHSLGQYIYETYGDTWAGVEAIIRMLQQLMFIHFRIGCRHSRIG---------TQR-RR-----T-----RNG--A
SRS*ME-P----VDPRLEPWNHPGSQ------------------------PRTACNN-CYCKKCCFHCQKCFTTKALGIS
Y---GRKKR--RQRRR--A-PQDCQTHQVHLS-KQPTSQ------H-RG--D-PTGPKEPKKT---VERE--TETD--PA
T*MAGRSGD-S--DE--ELLKTVRLIKSIYQSNPPPST---E-G-T--RQARRNRRRR---WRERQ--RQIRLLSERILS
NFLGRSPEPVPFQLPPLERLTLDCNEDCGTS-GA-Q-------GAGSTQILVE-SPTVLESGTKE*M-------------
QSL-----------QILAIVALVV-ATIIAIVVWSIVSIEYRK-ILRQRKI----DRLIDRLIERAEDSGNESE--GD-E
EELSA----L--VEMG----------HHA---LWDI---DD---L*----A-----E----Q--L-----WVTVYYGVPV
WKEATT-TLFCASDAKAYDPEVHNVWATHACVPTDPNPQEVVLV-NVT-ENFNMWKNDMVEQMQEDV-ISLWDQSLK-PC
VKLTPLCVTLNCN-NAKL-----------------------NNTNT--------------TKE-----------------
---------------GKEEGEM---KNCSFNT-TTSIRD---KMQKEYA-LFYKLDVVQIDNNNNTNT------------
---------------------------------------------------------SYRLINCNTSVI-TQACPKVSFE
PIPIHYCAPAGFAILKC-N-N-K-TFNGTGP-CTNVSTVQCTH-GIRPVVSTQLLL-NGSLAED--EVVIRSSNFTDNVK
TIIVQL----NQS--VAINCTRP--NNNTRK--SI--HI----GP--G--R---A-FYAT---------------GDIIG
NIRHAHCNI-SRKEWNNTLKLIVEKLRE------QF--GEN-----------KT----IVFN-H----S---------S-
---GGDPEI-VTHSFNCGGEFFYCNSTPLF--NSTW----N------------------VT-T-GSS-------N-M---
-EE---DSPEN--------IT----LTCRIKQIINMWQEVGKAMYAPPIKGLISCSSNITGLLLTRDGGNNSE-------
----------TKTTETFRPGGGDMRDNWRS----------ELYKYKVVKIEPLGVAPT--RAKRRVVQ-----REERAV-
-GI-GALFLGFLGAAGSAMGAASMTLTVQARQ-LLSGIVQQQNNLLWAIEAQQHLLQLTVWGIKQLQA-RVLAVERYLKD
QQLLGIWGCSGKLICTTTVPWNAS-WS--------NKS--LNKI---WD---NM---TWMEWDKEISNYTNLIYTLIEES
QNQQEKNEQELLELDKWANLWTWFDITNWLWYIKIFIMIVGGLVGLRIVF-TVLSIENRVRQGYSPLSFQTHLP---AP-
----RG-PDRPEGTEED---GGERDR--DRSGYLVNGFLAIFWADLRSLCLFSYRLLRDLLLIVTRIVERLGR-------
RG----REALKYWWNLLQ-YWSQELKNSAVSLLNATAIAVAEGTDRIIEVLQASY---RAI--IHIPRRIR---QGLER-
AL-L*-MGGKWSKRS-GGGWPAVRERMRRG------GRRAEP------------AAEGVGAASQD-----LEKHGAITSS
-NTAANNADC------AWLEAQ---EEED---VGFPVRPQVPLRPMTYKGAVDLSHFLKEKGGLEGLIYSQKRQDILDLW
VYHTQGYFPDWQNYTPGPGIRYPLTFGWCFKLVPVD-PDK--IEEASKEENRC-LLHPVSLHGMDDPEREVLEWRFDSRL
AFHHVARELHPEYY---------------------KNC*
>AF538307/B/AU/1995/C92
MGARASVLSGGKLDKWEKIRLRPGGKKKYKLKHIVWASRELERFAVNPGLLETSEGCRQILGQLQPSLQTGSEELRSLYN
TVATHYCVHQGIGVKDTKEALDKIEEEQNK----SK-------KKA--Q-Q--------AA--A------------D---
------TGNSS------------Q--V---SQNYPIVQNL-QGQMVHQPLS-PRTLNAWVK-VVEEKAFSPEVIPMFSAL
SEGATPQDLNTMLNTVGGHQ-AAMQMLKETINEEAADWDRLHPVHAGPIAPGQM-REPRGSDIAGTTSTLQEQI-GWMTN
-NPPIPVGEIYKRWIILGLNKIVRMYSPTSILDIKQGPKEPFRDYVDRFYKTLRAEQASQEVKNWMTETLLVQNANPDCK
TILKALGPAATLEEMMTACQGVGGPGHKARVLAEAMSQV---TNP-------ATIMMQKS-NF------R---N----QR
-KI-VKCFNCG-KEGHIAKSCRAPRKKGCWKCGKEGHQMK-DC-T----ER---QANFL-GKIWPS-H-K-GRPGNFLQS
R---------PEPSAP------------------PE-ESFRFG--EE------------T------------T-TPSQ--
K----Q--EP--TD-----K------ELY--------------------PLASLRSLFGSDPSSQ*PQITLWQRPLVTIK
IGGQLKEALLDTGADDTVLEE-MNLPGRWKPKMIGGIGGFIKVRQYDQIAIEICGHKAIGTVLIGPTPVNIIGRNLLTQI
GCTLNFPISPIETVPVKLKPGMDGPKVKQWPLTEEKIKALIEICTEMEKEGKISKIGPENPYNTPVFAIKKK--DSTKWR
KLVDFRELNKKTQD-FWEVQLGIPHPAG-LKKKKSVTVLDVGDAYFSVPLDKEFRKYTAFTIPSINNETP----------
--------GTRYQYNVLPQGWKGSPAIFQSSMTKILE-PFRKQNPDLV-IYQYMDDLYVGS-DLEIGQHRTKIEELRQHL
LKWGFTTPDKKHQKEPPFLWMGYELHPDKWTVQPIVLPEKDSWTVNDIQKLVGKL------NWASQIYPGIKVKQLCKLL
RGAKALTEVIPLTEEAELELAENREILKEPVHGVYYDPSKDLIAEIQKQGKGQWTYQIYQEPFKNLKTGKYAKMRGTHTN
DVKQLTEVVQKVTTESIVIWGK-TPKFKLPIQKETWEAWWTEYWQATWIPEWEFVNTPPLVKLWYQLEKEPIVGAETFYV
DGAANRETKLGKAGYVTNRGRQKVVSLTDTTNQKTELQAIHLALQDSESEVNIVTDSQYALGIIQAQPDRSESELVSQII
EQLINKEKVYLAWVPAHKGIGGNEQVDKLVSAGIRKVLFLDGIDKAQEEHEKYHSNWRAMASDFNLPPIVAKEIVASCDK
CQL--KGEAMHGQVDCSPGIWQLDCTHLEGKIILVAVHVASGYIEAEVIPAETGQETAYFILKLAGRWPVKTIHTDNGSN
FTSTTVKAACWWAGIKQEFGIPYNPQSQGVVESMNKELKKIIGQVRDQAEHLKTAVQMAVFIHNFKRKGGIGEYSAGERI
VDII------ATDIQ----------------TKEL----QKQITKIQNFRVYYRDSRDPLWKGPAKLLWKGEGA-VVIQ-
-DNSEIKVVPRRKAKIIRDY-GKQMAGDDCVASRQN-E-D*---MENRWQVMIVWQVDRM---RIRTWNSLVK-HHMYIS
KKAKGWSYRHHYESNNPRIS-SEVHIPLRG-AK-L-VVTTYWGLHIGERDWHLGHGVSIE-WRKKEYSTQVDPDLADQLI
HLYYFDCFSESAIRNAILGRIVSPSCEY-QAGHN-KVGSLQYLALAALI-------------TP-KKRK--------PPL
PSVAKLTEDKWNKPQKTKGHRGSHTMNGH*------------MEQAPEDQ----GPQREPYNEWTLELLEELKNEAVRHF
PRIWLHGLGQFIYETYGDTWTGVEALIRILQQLLFIHFRIGCRHSRIGI---------QR-RR-----T-----RNG--S
SRS*MD-P----VDPRLEPWKHPGSQ------------------------PKTACTT-CYCKKCCLHCQVCFLTKGLGIS
Y---GRKKR--RQRRR--A-PRDGQTHQAPLS-KQPASQ------P-RG--D-PTGPNESKKK---VERE--TETD--PS
T*MAGRSGD-S--DA--ELLATVRLIKLLYQSNPPPNL---E-G-T--RQARTNRRRR---WRERQ--RQIRVLSERILS
NCLGRPPEPVPFQLPPLERLTLDCSEDCGTS-GT-Q-------GAGSPQILVE-SPAVLESGTKE*M-------------
QS-------------IAAIVALVI-VA-IAIVVWSIVLIEYRK-ILRQRRI----DRLINRIRERAEDSGNESE--QE-G
EQEEL----L--VEMG----------HLA---PWDA---DD---L*----A-----E----K--L-----WVTVYYGVPV
WKEATT-TLFCASDAKAYGTEVHNVWATHACVPTDPNPQEVELK-NLT-ENFNMWKNDMVEQMHEDI-ISLWDQSLK-PC
VKLTPLCVTLNCT-DVNTNTTT-------------------NVTGI--------------NNSS----------------
------------VKLELEKGEI---KNCSFYT-TTSITD---KYQKVYA-LFYKLDVVPIDDNNNTNT------------
---------------------------------------------------------SYRLISCNTSVI-TQACPKVSFE
PIPIHYCAPAGFAILKC-N-D-K-KFNGTGP-CKNVSTVQCTH-GIRPVVSTQLLL-NGSLAEE--EVVIRSSNFSDNTR
NIIVQL----KDA--VNITCMRP--SNNTRK--SI--SI----GP--G--R---A-FDAT---------------GEIIG
DIRRAHCNL-SRQDWNNTLKQIHSKLRE------QF--GN------------KT----IVFN-H----S---------S-
---GGDPEI-VMHSFNCGGEFFYCDSTQLF--NSTWH---NSTWN--------------NN-K-ESN-------S-T---
-DP----------------IT----LPCRIKQNINMWQEVGKAMYAPPIRGQIKCSSNITGLILTRDGGNNTD-------
----------NNNTETFRPGGGNMKDNWRS----------ELYKYKVVKIEPLGVAPT--KARRRVVQ-----REKREV-
-GL-GVMFLGFLGAAGSTMGAASLRLTVQARQ-LLYDIVQQQNNLLRAIEAQHHLLQLTVWGIKQLQA-RVLAVERYLRD
QQLLGIWGCSGKLICTTNVPWNAS-WS--------NKS--LNDI---WD---NM---TWMEWEREIDNYTNTIYTLLEES
QNQQEKNEQESLELDKWASLWNWFDITNWLWYIRIFIMIVGGLIGLRIVF-SVLSIVNRVRQGYSPLSFQTRLP---TS-
----RG-PDRPERIEEE---GGERDR--DRSEYLANGSLAIVWDDLRSLCLFSYHRLRDLLLIVARIVELLGR-------
RG----REALKYWWNLLQ-YWSQELKNSAVSLLDAIAIAVAEGTDRAIEILQRIF---RAI--IHIPTRIR---QGLER-
AL-L*-MGGKWSKRK-EDGWPAVRERMRRA----------EP------------AAEGVGAVSRD-----LEKHGAITSS
-NTAATNADC------AWLEAQ---EEEE---VGFPVRPQVPLRPMTHRAAVDLSHFLREKGGLEGLTYSQKRQDILDLW
VYHTQGYFPDWQNYTPGPGTRFPLTFGWCFKLVPVE-PEK--VEEANEGENNS-LLHPMSLHGMDDPEKEVLEWRFDSRL
AFHHVARELHPEYY---------------------KNC*
>AJ271445/B/GB/1986/GB8_46R
MGARASVLSGGELDRWEKIRLRPGGKKKYRLKHVVWASRELERFAVNPGLLETSEGCRQILEQLQPSLQTGSEERRSLFN
TVATLYCVHQRIDVKDTKEALDKIEEEQSK----SK-------KKA--Q-Q--------AA--A------------D---
------KGNSN------------Q--V---SQNYPIVQNL-QGQMVHQAIS-PRTLNAWVK-VVEEKAFSPEVIPMFSAL
AEGATPQDLNTMLNTVGGHQ-AAMQMLKETINEEAAEWDRVHPVHAGPVAPGQM-REPRGSDIAGTTSTLQEQI-GWMTN
-NPPIPVGEIYKRWIILGLNKIVRMYSPVSILDIRQGPKEPFRDYVDRFYKTLRAEQASQDVKNWMTETLLVQNANPDCK
TILKALGPAATLEEMMTACQGVGGPGHKARVLAEAMSQV----NS-------ATIMMQKG-NF------R---S----QR
-KT-VKCFNCG-KEGHIARNCRAPRKKGCWKCGKEGHQMK-EC-T----ER---QANFL-GKIWPS-H-K-GRPGNFLQS
R---------PEPIAPPEP---------------PE-ESFRFG--GE------------T------------T-TPSQ--
K----Q--EP--IN-----K------EPY--------------------PLASLRSLFGNDPSSQ*PQITLWQRPIVTIK
IGGQLKEALLDTGADDTVLED-MNLPGRWKPKMIGGIGGFIKVKQYDQILVEICGHKAIGTVLVGPTPVNIIGRNLLTQL
GCTLNFPISPIETVPVKLKPGMDGPKVKQWPLTEEKIKALVEICTEMEKEGKISKIGPENPYNTPVFAIKKK--DSTKWR
KLVDFRELNKRTQD-FWEVQLGIPHPSG-LKKKKSVTVLDVGDAYFSVPLDKEFRKYTAFTIPSINNETP----------
--------GIRYQYNVLPQGWKGSPAIFQSSMTKILE-PFRKQNPEIV-IYQYMDDLYVGS-DLEIGQHRTKIEELRQHL
LRWGFSTPDKKHQKEPPFLWMGYELHPDKWTVQPIVLPEKDSWTVNDIQKLVGKL------NWASQIYPGIKVRQLCKLL
RGAKALTEVITLTEEAELELAENREILKEPVHGVYYDPSKDLVAEIQKQGLGQWTYQIYQEPFKNLKTGKYAKMRGAHTN
DVKQLTEAVQKIATESIVIWGK-TPKFKLPIQKETWEAWWMEYWQATWIPEWEFVNTPPLVKLWYQLEKEPIIGAETFYV
DGAANRETKLGKAGYVTDRGRQKVVPLTDTTNQKTELQAIHLALQDSGLEVNIVTDSQYALGIIQAQPDRSESEVVSQII
EQLIKKEKVYLAWVPAHKGIGGNEQVDKLVSSGIRKILFLDGIDKAQEDHEKYHSNWRAMANDFNLPPVVAKEIVASCDK
CQL--KGEAMHGQVDCSPGIWQLDCTHLEGKIILVAVHVASGYIEAEVIPAETGQDTAYFILKLAGRWPVKTIHTDNGRN
FTSTTVKAACWWAGIKQEFGIPYNPQSQGVVESMNKELKKIIGQVRDQAEHLKTAVQMAVFIHNFKRKGGIGGYSAGERI
VDII------ATDIQ----------------TKEL----QKQITKIQNFRVYYRDSRDPLWKGPAKLLWKGEGA-VVIQ-
-DNSDIKVVPRRKAKIIRDY-GKQMAGDDCVASRQD-E-D*---MENRWQVMIVWQVDRM---RIRTWKSLVK-HHMYIS
GKAKKWVYKHHYENTHPRIS-SEVHIPLGE-AR-L-VITTYWGLHTGERDWHLGQGVSIE-WRKRRYRTQVDPGLADQLI
HQYYFDCFSESAIRNALLGRTVSPSCKY-QAGHN-KVGSLQYLALTALI-------------TP-KKIK--------PPL
PSVTKLTEDRWNKPQKTKGHRGSHTMNGH*------------MEQAPEDQ----GPQREPYNEWTLELLEELKSEAVRHF
PSIWLHGLGQYIYETYGDTWAGVEAIIRILQQLLFIHFRIGCRHSRIGI--------TRQ-RR-----A-----RNG--A
SRS*ME-P----VDPRIEPWKHPGSQ------------------------PRTACTN-CYCKKCCFHCQVCFLRKGLGIS
Y---GRKKR--RQRRR--L-PEDSQIHQVSLP-KQPTSQ------P-QG--D-PTGPKESKKK---VESK--TETD--PS
DWMAGRSGD-S--DE--DFLKTVRFIKFLYQSNPPPNP---K-G-T--RQARRNRRRR---WRARQ--RQIHQIGEWILS
AFLGRPAEPVPLQLPPIERLTLDCDEDCGTS-GT-Q-------GVGSPQVLVE-SPAVLDPGTKE*I-------------
QI---------------TIVALVV-AGIVAIVVWIIVFIEYRK-ILKKKKI----DRLIDRIIERAEDSDNESE--GD-Q
EELSA----L--VEMG----------HHA---PWDV---DD---L*----T-----E----K--L-----WVTVYYGVPV
WKEATT-TLFCASDAKAYDTEKHNVWATHACVPTDPNPQEVVLG-NVT-ENFNMWKNNMVEQMHEDI-ISLWDQSLK-PC
VKLTPLCVTLNCT-DLR------------------------NDTNT--------------DNSIM---------------
-----------------EGGEM---KNCSFNI-TTSIRD---KMQKEYA-LLYKLDIVSIGSDNT---------------
---------------------------------------------------------SYILTKCDASVI-TQACPKISFE
PIPIHFCAPAGFAILKC-N-N-K-TFDGKGP-CTNVSTVQCTH-GIRPVVSTQLLL-NGSLAEE--KVVIRSDNFMDNTK
TIIVQL----KEA--VEINCTRP--NNNTRK--GI--YI----GP--G--R---R-FYTT---------------GRIIG
DIRQAHCNI-SKEKWNNTLHQIVIELRK------QF--RN------------KT----IVFN-Q----S---------S-
---GGDPEI-VMHSFNCGGEFFYCKTAQLF--NSTW----NSTGN--------------GT-I-KSN-------T-T---
-EI----------------IT----LPCRIKQIVNMWQEVGKAMYAPPITGQIRCASHITGLLLTRDGGRENN-------
----------TNETETFRPGGGDMRDNWRS----------ELYKYKVVKIEPLGVAPT--KAKRRVVQ-----REKRAV-
-GI-GAMFLGFLGAAGSTMGAASLTLTVQARL-LLSGIVQQQNNLLRAIEAQQHLLRLTVWGIKQLQA-RVLAVERYLKD
QQLLGIWGCSGKLICTTTVPWNVS-WS--------NKS--LDKI---WN---NM---TWMEWEREIDNYTNTIYTLIEES
QNQQEKNEQELLELDKWANLWNWFDITNWLWYIKIFIMIIGGLIGLRIIF-AVISIVNRVRRGYSPLSLQTHLP---TP-
----RG-PDRPEGIEEE---GGEQDR--DRSIRLVNGFLALFWDDLRSLCLFSYHRLRDLLLIVTRIVGLLGR-------
RG----WEALKYWWNLLQ-YWIQELKNSAISLLNTTAIAVAEGTDRVIEVVQRAY---RAI--LHIPTRIR---QGLER-
AL-Q*-MGGKLSKRS-MFGWSRVRDRMQQA----------EP------------AAEGVGAVSRD-----LEKHGAITSS
-NTAATNADC------AWLEAQ---EEEE---VGFPVRPQVPLRPMTYKAAVDLSHFLKEQGGLDGLIYSPKRQEILDLW
VYHTQGYFPDWQNYTPGPGTRFPLTFGWCFKLVPVE-PEE--VEKANEGENNC-LLHPMSQHGIEDPEKEVLVWKFNSRL
AFHHMARELHPEFY---------------------KDC*
>AY037268/B/AR/1998/ARCH054
--AGASVLSGGKLDRWEKIRLRPGGKKKYKLKHIVWASRELERFAVNPGLLETSEGCRRILEQLHPSLQTGSEELKSLYN
TVATLYCVHQNIEVRDTKDALEKIEEEQNK----IK-------KRA--Q-Q--------AA--A------------D---
------TGNSN------------P--V---SQNYPIVQNM-QGQMVHQAIS-PRTLNAWVK-VVEEKAFSPEVIPMFSAL
SEGATPQDLNTMLNTVGGHQ-AAMQMLKETINEEAAEWDRLHPVHAGPIAPGQM-REPRGSDIAGTTSTLQEQI-GWMTH
-NPPIPVGEIYKRWIIMGLNKIVRMYSPTSILDIRQGPKEPFRDYVDRFYKTLRAEQASQEVKNWMTETLLVQNANPDCK
TILKALGPAATLEEMMTACQGVGGPSHKARVLAEAMSQA---TNS-------ATIMMQRG-NF------K---G----QR
-KT-VKCFNCG-KEGHIARNCRAPRKKGCWKCGKEGHQMK-DC-T----ER---QANFL-GKIWPS-H-K-GRPGNFLQS
R---------PEPTAP------------------PE-ESFRFG--EE------------T------------T-TPPQ--
K----Q--EP--RD-----K------EQY--------------------PLTSLRSLFGNDPSSQ*PQITLWQRPIVTIK
IGGQLKEALLDTGADDTVLEE-MSLPGRWKPKMIGGIGGFIKVRQYDQVPIEICGHKAIGTVLVGPTPVNIIGRNLLTQL
GCTLNFPICPIETVPVKLKPGMDGPKVKQWPLTEEKIKALIEICTEMEKEGRISKIGPENPYNTPVFAIKKK--DSTRWR
KLVDFRELNKKTQD-FWEVQLGIPHPAG-LKKKKSVTVLDVGDAYFSVPLDKDFRKYTAFTIPSINNETP----------
--------GIRYQYNVLPQGWKGSPAIFQSSMTRILE-PFRKQNPDIV-IYQYMDDLYVGS-DLEIGQHRTKIEELRAHL
LKWGFTTPDKKHQKEPPFLWMGYELHPDKWTVQPIVLPEKDSWTVNDIQKLVGKL------NWASQIYPGIKVKQLCKLL
RGTKALTEVVPLTEEAELELAENREILKEPVHGVYYDPTKDLIAEIQKQGQGQWTYQIYQEPFKNLKTGKYARMRGAHTN
DVRQLTEAVQKITTESIVIWGK-TPKFRLPIQKETWETWWTEYWQATWIPEWEFVNTPPLVKLWYQLEKEPIVGAETFYV
DGAANRETKSGKAGYVTNRGRQKVVSLTDTTNQQTELQAIHLALQDSGLEVNIVTDSQYALGIIQAQPDKSESELVNQII
EQLIKKEKVYLAWVPAHKGIGGNEQVDKLVSAGIRKVLFLDGIDKAQDEHEKYHSNWRAMASDFNLPPVVAKEIVASCDK
CQL--KGEAMHGQVDCSPGIWQLDCTHLEGKVILVAVHVASGYIEAEVIPAETGQETAYFLLKLAGRWPVKTIHTDNGSN
FTSATVKAACWWAGIKQEFGIPYNPQSQGVVESMNKELKKIIGQVRDQAEHLKTAVQMAVFIHNFKRKGGIGGYSAGERI
VDII------ATDIQ----------------TKEL----QKQITKIQNFRVYYRDSRDPLWKGPAKLLWKGEGA-VVIQ-
-DNSDIKVVPRRKAKIIRDY-GKQMAGDDCVASRQD-E-D*---MENRWQVMIVWQVDRM---RIRTWKSLVK-HHMYTS
KKAKGWVYRHHYENTHPRIS-SEVHIPLGD-AR-L-VVTTYWGLHTGERDWHLGQGVSIE-WRKKKYSTQVDPDLVDQLI
HLHYFDCFSDSAIRNAILGHIVNPSCEY-QAGHN-KVGSLQYLALAALV-------------SP-KKIK--------PPL
PSIKKLTEDRWNKPQKTKGHRGSHTMNGH*------------MEQAPENQ----GPQREPYNEWALELLEELKSEAVRHF
PRVWLHGLGQHIYETYGDTWAGVEAIIRILQQLLFIHFRIGCQHSRIGI--------TRQ-RR-----A-----RNG--A
SRS*ME-P----VDPRLEPWKHPGSQ------------------------PKTACTN-CYCKKCCWHCQVCFLKKGLGIS
Y---GRKKR--RQRRR--P-PQDGQAHQVSLS-KQPSSQ------P-RG--D-PTGPEESKKK---VERA--AEAD--QK
N*MAGRSGD-S--DE--DLLKTVRLIKFLYQSNPPPSP---E-G-T--RQARRNRRRR---WRERQ--RQIRRISGWILS
TFLGRPAEPVPLHLPPLERLTLDCNEDCGTS-GT-Q-------GVGNPQVLVE-SPAVLESGTKE*M-------------
LSL-----------KILTIVALVV-AGIIAIIVWSIVIIEYRR-ILRQRKI----DRLIDRIRERAEDSGNESE--GD-Q
EELSA----L--VDMG----------DRV---HLVV---ND---L*----T-----E----Q--L-----WVTVYYGVPV
WKEANT-TLFCASDAKAYDTEAHNVWATHACVPTDPNPQEVELV-NVT-EEFNMWKNNMVEQMHEDI-ISLWDQSLK-PC
VKLTPLCVTLNCT-NWM------------------------RTNNT--------------LNNTSNNATNQDITRI----
-------------NNTMENGEV---KNCSFNI-TTNMKD---KVQKKYA-LFYDLDVEPIDN------------------
---------------------------------------------------------SYRIKSCNTSVI-TQACPKTSFE
PIPIHYCAPAGYAILKC-K-D-K-NFNGTGN-CKNVTTVHCTH-GIRPVVSTQLLL-NGSLAEE--DIVIKSANLSDNTK
TIIVQL----NES--IAINCTRP--GNRTRR--RI--TL----GP--G--R---V-YYTT---------------GEIMG
DIRKAHCNL-SKADWNNTVRKIAIKLRE------NF--N-------------KT----IVFN-Q----S---------S-
---GGDLEI-VMHIFNCGGEFFYCNTTQLF--SSTW----NET----------------NI-W-NET-------N-T---
-D----NST----------IT----LQCRIKQFINMWQKVGKAMYAPPIRGHIRCSSNITGLLLTRDGGII---------
-----------NTTETFRPGGGDMRDNWRS----------ELYKYKVVRIEPLGVAPT--KAKRRVVQ-----REKRAI-
-GI-GALFLGFLGAAGSTMGAASVTLTVQARQ-LLSGIVQQQNNLLRAIEAQQHLLQLTVWGIKQLQA-RVLAVERYLRD
QQLLGIWGCSGKLICTTAVPWNTS-WS--------NKS--LNDI---WN---YT---TWMQWEKEIDNYTSIIYSLIEES
QTQQEKNEQELLALDKWASLWNWFEISNWLWYIKIFIMIVGGLIGLRIVF-TVLTIVNRVRQGYSPLSLQTLLP---AQ-
----RG-PDRPGGIEEE---GGESGR--GRSEELVGGFLALFWVDLRSLCLFIYHRLRDLLLIVTRIVELLGR-------
RG----WEILKYWWNLLQ-YWSQELKSSAVSLFNAVAIAVAEGTDRIIEIAQRIG---RAI--LNIPTRIR---QGLER-
AL-L*-MGGKWSKRS-EDKWPAVRERMRRT----------EP-------------AEGVGAVSRD-----LARHGAITSS
-NTAATNADC------AWLEAQ---EEEE---VGFPVRPQVPLRPMTYKGALDLSRFLREKGGLEGLIHSQKRQDILDLW
VYHTQGYFPDWQNYTPGPGIRYPLTFGWCFKLVPVE-PEK--IEEANTGENNC-LLHPMHQHGMDDPEKEVLMWKFDSRL
AFHHVARELHPDYY---------------------KNC*
>AY037270/B/BO/1999/BOL0122
--ARASVLSAGELDKWEKIRLRPGGKKKYRLKHIVWASRELERFAVNPGLLETSGGCRQILGQLQPSLQTGSEELRSLYN
TVAVLFCVHQKIEVKDTKEALDKIEEEQNK----SK-------KKA--Q-Q--------AA--A------------D---
------TGNSN------------Q--V---SHNFPIVQNL-QGQMVHQSLS-PRTLNAWVK-VIEEKAFSPEVIPMFSAL
SEGATPQDLNTMLNTVGGHQ-AAMQMLKETINEEAAEWDRLHPAQAGPIAPGQI-REPRGSDIAGTTSTLQEQI-TWMTN
-NPPIPVGEIYKRWIILGLNKIVRMYSPVSILDIRQGPKEPFRDYVDRFYKTLRAEQASQEVKNWMTETLLVQNSNPDCK
TILKALGPGATLEEMMTACQGVGGPGHKARVLAEAMSQV---TGS-------ATVMMQRG-NF------K---Y----TK
-KT-VKCFNCG-KEGHIARNCRAPRKKGCWKCGKEGHQMK-EC-T----ER---QANFL-GKIWPS-H-K-GRPGNFLQS
R---------PEPTAP------------------PE-ESFRFG--EE------------T------------T-TPFQ--
K----Q--EQ--KD-----R------GLY--------------------PLDSLKSLFGNDP---*PQITLWQRPLVKIK
VGGQLKEALLDTGADDTVLED-MNLPGKWKPKMIGGIGGFIKVKQYDQIPIEICGHKAIGTVLVGPTPVNIIGRNLLTQI
GCTLNFPISPIETVPVKLKPGMDGPKVKQWPLTEEKIKALVEICTEMEKEGKISKIGPENPYNTPVFAIKKK--DSTKWR
KLVDFRELNKRTQD-FWEVQLGIPHPAG-LRKKKSVTVLDVGDAYFSVPLDEDFRKYTAFTIPSTNNETP----------
--------GIRYQYNVLPQGWKGSPAIFQCSMTKILE-PFRKQNPDIV-IYQYMDDLYVGS-DLEIGQHRTKIEELRQHL
LKWGLTTPDKKHQKEPPFLWMGYELHPDKWTVQPIVLPHKDSWTVNDIQKLVGKL------NWASQIYPGIKVKQLCKLL
RGTKALTEVIPLTEEAELELAENREILKEPVHGVYYDPSKDLIAELQKQGEGQWTYQIFQDPFKNLKTGKYARAKGAHTN
DIKQLTEAVQKIATESIVIWGK-TPKFKLPIQKETWETWWTEYWQATWIPEWEFVNTPPLVKLWYQLEKDPIEGVETFYV
DGAANRETKLGKAGYVTNRGRQKVVSLTDTTNQKTELQAIYLALQDSGPEVNIVTDSQYALGIIQAQPDRSESEIVSQII
EQLIKKEKVYLAWVPAHKGIGGNEQVDKLVSAGVRKVLFLDGIDKAQDEHEKYHSNWRAIASDFNLPPVVAKQIVANCDK
CQV--KGEAMHGQVDCSPGIWQLDCTHLEGKIILVAVHVASGYIEAEVIPAETGQETAYFILKLAGRWPVKTIHTDNGSN
FTSNAVKAACWWAGVKQEFGIPYNPQSQGVVESMNNELKKIIGQVRDQAEHLKTAVQMAVFIHNFKRKGGIGGYSAGERI
VDII------ATDIQ----------------TKEL----QKQITKIQNFRVYYRDSRDPLWKGPAKLLWKGEGA-VVIQ-
-DNSDIKVVPRRKAKIIRDY-GKQMAGDDCVASRQD-E-D*---MENRWQVMIVWQVDRM---RIKTWKSLVK-HHMYIS
KKAKGWCYRHHYENLHPRIS-GEVHIPLGP-AK-L-VITTYWGLHTGERDWHLGQGVSIE-WRKERYATQVTPDIADQLI
HLYYFDCFADSAIRKAILGRIVSPSCDF-RAGHN-KVGSLQYLALAALV-------------TP-KKTK--------PPL
PSLQILTEDRWNKPQKTKGHRESHTMNGH*------------MEQAPEDQ----GPQREPHNEWTLELLEELKSEAVRHF
PRTWLQGLGQHIYETYGDTWAGVEAIIRILQQLLLIHFRIGCRHSRIGI--------TYQ-KR-----A-----RNG--A
SRS*ME-P----VDPRLEPWKHPGSQ------------------------PKTACTN-CYCKKCCFHCQVCFIKKGLGIS
Y---GRKKR--RQRRR--S-PPDSQTHQVPLP-KQPASQ------P-RG--D-PTGQKESKKK---VERE--TETH--PG
R*MAGRSGD-S--DE--DLLQTVRLIKFLYQSNPPPNP---E-G-T--RQARRNRRRR---WRERQ--RHIQAVSAWIIS
THLGRSTEPVPLQLPPLERLTLDCNEDCGTS-GT-Q-------GVGDPQILVE-SPTVLGSGTKE*M-------------
QSL-----------IILAIVALVV-AAILAIVVWTIVFIEYRK-ILRQRKI----DRLIDRIRERAEDSGNESE--GD-Q
DELSV----L--VGME----------HHDA--PWDV---ND---L*----T-----E----Q--L-----WVTVYYGVPV
WKEATT-TLFCASDAKAYSTEKHNIWATHACVPTDPNPQEVPLE-NVT-ENYNMWKNNMVEQMHEDI-ISLWDQSLK-PC
VKLTPLCVTLNCT-NV-------------------------TIS----------------NNST----------------
-------------------GDM---KNCSFNI-TAGIKD---KVKKEYA-LFYNLDVVPIDDDNGST-------------
---------------------------------------------------------TYRLINCNTSII-TQTCPKVTFE
PIPIHYCTPAGFAILKC-N-D-K-NFNGTGP-CKNVSTVQCTH-GIRPVVSTQLLL-NGSLAEE--EIVIKSENFTDNAK
TIIVQL----NKS--ISINCTRP--NNNTRK--SI--NI----GP--G--R---A-LYAT---------------GEIIG
NIRQAHCNI-SATEWNNTLEQIVTKLGE------QF-GVN------------KT----IIFN-Q----S---------S-
---GGDPEI-VMHSFNCGGEFFYCNTTELF--NSTW----NFTSTWN------------MT-S-GSN-------Y-S---
-AE---RNI----------IT----LSCRIKQIINMWQEVGKAMYAPPIRGQIKCSSNITGLLLTRDGGDNN--------
-----------RSTETFRPGGGNMRDNWRS----------ELYKYKVVKIEPLGVAPT--RARRRVVQ-----REKRAV-
-GI-GAMFLGFLGAAGSTMGAASVTLTVQARQ-LLSGIVQQQNNLLRAIEAQQHMLQLTVWGIKQLQA-RLLAVERYLRD
QQLLGIWGCSGKLICTTNVPWNSS-WS--------NKS--LSKI---WD---NM---TWMEWEREIDNYTGLIYTLIEES
QNQQEKNEQELLELHKWASLWNWFDITKWLWYIKIFIMIVGGLVGLRIVF-AVLSIVNRVRQGYSPLSFQTRLP---TP-
----RG-PDRPEGIEEE---GGERDR--DTSRPLVHGLLALIWDDLRSLCLFSYHRLRDLLLIVTRIVELLGR-------
RG----WEILKYWWNLLQ-YWGQELKNSAVSLLNATAITVAEGTDRIIEIVQRAY---RAI--LHIPTRIR---QGLER-
AL-L*-MGGKWSK----KGWAAVRERMRKA----------EP------------AADGVGAASRD-----LEKHGAITSS
-NTAETNADV------AWLEAQ---EEEE---VGFPVRPQVPLRPMTYKAAIDLSHFLREKGGLEGLVYSQRRVDILNLW
VYHTQGFFPDWHNYTPGPGTRWPLTFGWCFKLVPLD-PDQ--VERANEGENNS-LLHPMSQHGMDDPEKEVLVWKFDSRL
AFHHMARELHPEFY---------------------KD-*
>AY037282/B/AR/1999/ARMA132
--ARASVLSGGELDKWEKIRLRPGGKKKYKLKHIVWASRELERFAVNPGLLETSEGCRQILGQLQPSLQTGSEELKSLYN
TVAVLYCVHQRIEIKDTKEALDKIEEEQSK----SK-------KKA--Q-Q--------AA--A------------D---
------TGNNN------------Q--V---SQNYPIVQNL-QGQMVHQAIS-PRTLNAWVK-VIEEKAFSPEVIPMFSAL
SEGATPQDLNTMLNTVGGHQ-AAMQMLKETINEEAAEWDRLHPVHAGPIAPGQI-REPRGSDIAGTTSTLQEQI-AWMTN
-NPPIPVGDIYKRWIIMGLNKIVRMYSPVSILDIRQGPKEPFRDYVDRFYKTLRAEQATQEVKNWMTETLLVQNSNPDCK
TILKALGPAATLEEMMTACQGVGGPGHKARVLAEAMSQV---TNS-------TNIMMQRG-NF------K---N----QR
-KT-VKCFNCG-REGHIARNCRAPRKKGCWKCGKEGHQMK-DC-T----ER---QANFL-GKIWPS-H-K-GRPGNFLQS
R---------PEPTAP------------------PE-ESFRFG--EE------------T------------A-TPPQ--
K----Q--EP--RD-----K------ELY--------------------PLTSLRSLFGNDPSSQ*PQITLWQRPIVTIK
IGGQLKEALLDTGADDTVLEE-MNLPGRWKPKMIGGIGGFIKVRQYDQILVEICGHKAIGTVLVGPTPVNIIGRNLLTQI
GCTLNFPISPIETVPVKLKPGMDGPKVKQWPLTEEKIKALVEICTEMEKEGKISKIGPENPYNTPVFAIKKK--DSTKWR
KLVDFRELNKRTQD-FWEVQLGIPHPAG-LKKKKSITVLDVGDAYFSVPLDKDFRKYTAFTIPSINNETP----------
--------GIRYQYNVLPQGWKGSPAIFQSSMTKILE-PFRKQNPDIV-IYQYMDDLYVGS-DLEIGQHRTKIEELRQHL
LRWGLTTPDKKHQKEPPFLWMGYELHPDKWTVQPIVLPEKDSWTVNDIQKLVGKL------NWASQIFPGIKVRQLCKLL
RGTKALTEVVPLTEEAELELAENREILKEPVHGVYYDPSKDLIAEIQKQGEGQWTYQIYQEQFKNLKTGKYAKMRGTHTN
DVKQLTEAVQKIVTESIVIWGK-IPKFRLPIQKETWETWWTEYWQATWIPEWEFVNTPPLVKLWYQLEKEPIVGAETFYV
DGAANRETKLGKAGYVTDRGRQKVVSLTDTTNQKTELQAIHLALQDSGLEVNIVTDSQYALGIIQAQPDKSESELVSQII
ELLIKKEKVYLAWVPAHKGIGGNEQVDKLVSAGIRKILFLDGIDKAQEDHEKYHSNWRAMADDFNLPPIVAKEIIACCDK
CQL--KGEAIHGQVDCSPGIWQLDCTHLEGKVILVAVHVASGYLEAEVIPAETGQETAYFLLKLAGRWPVKTIHTDNGPN
FVSTAVKAACWWAGIKQEFGIPYNPQSQGVVESMNKELKKIIGQVRDQAEHLKTAVQMAVFIHNFKRKGGIGGYSAGERI
IDII------ATDIQ----------------TKEL----QKQITKIQNFRVYYRDSRDPIWKGPAKLLWKGEGA-VVIQ-
-ENSDIKVVPRRKAKIIRDY-GKQMAGDDCVAGRQD-E-D*---MENRWQVMIVWQVDRM---RIRTWKSLVK-HHMYIS
KKAKGWFYRHHYESTHPRIS-SEVHIPLGD-AK-L-VITTYWGLHTGERDWHLGQGVSIE-WRKKRYSSQVDPNLADQLI
HTYYFDCFSESAIRKAILGHIVSPSCEY-QAGHN-KVGSLQYLALTTLI-------------KP-KKIK--------PPL
PSVVKLTEDRWNKPQKTKGHRESHTMNGH*------------MEQAPEDQ----GPQREPYNEWTLELLEELKNEAVRHF
PRPWLHSLGQYIYETYGDTWTGVEALTRTLQQLLFIHFRIGCRHSRIGI--------IPQ-RR-----A-----RNG--A
SRS*ME-P----VDPRLEPWKHPGSQ------------------------PRTPCTT-CYCKKCCLHCQVCFMTKGLGIS
Y---GRKKR--RQRRR--P-PQDSKNHQVSLS-KQPASQ------L-RG--D-PTGPKESKKK---VERE--TETY--PD
D*MAGRSGD-S--DE--DLLKTVRIIKFLYQSNPPPSS---E-G-T--RQARRNRRRR---WRERQ--RHIQTISNWILS
AHLGRPAEPVPLQLPPLERLTLDCSEDCGTS-GT-Q-------GVGNPQILVE-SPAVLESGTKE*M-------------
QSL-----------QIVAIVALVV-AAIIAIVVWSIVFIEYRR-ILRQRRI----DRLIDRIRERAEDSGNESE--GD-Q
EELSA----L--VEMG----------HDA---PWDV---AD---L*----T-----Q----Q--L-----WVTVYYGVPV
WKEANT-TLFCASNAKAYDTEVHNVWATHACVPTDPNPQELVLK-NVT-ENFNMWKNNMVEQMHKDI-VDLWDQSLK-PC
VKLTPLCVTMDCT-DYK------------------------NATNT--------------TSGSTNTTS-----------
--------------YATGGEEI---KNCSFNI-STSIRN---KVQKEYA-LFYSLDVIPIDNSNT---------------
---------------------------------------------------------SYTLRSCNTSII-TQACPKVSFE
PIPIHFCAPAGFAILKC-N-D-K-KFNGTGP-CKNVSTVQCTH-GIRPVVSTQLLL-NGSLAEE--EVVIRSANFSDNTK
TIIVQL----NES--VEINCTRP--NNNTRK--SI--HI----GP--G--R---A-FYTT---------------GQVIG
DIRQAHCNI-SREKWNNTLNLIVSKLRE------QV--KN------------KT----IAFK-Q----A---------S-
---GGDPEI-VMHTFNCGGEFFYCDTTKLF--NSTW-----------------------TT-E-GLN-------S-T---
-EG---NSTKI--------IT----LPCRIRQIINMWQEVGKAMYAPPISGQINCSSNITGLLLTRDGGNDTN-------
----------SSNTEIFRPGGGNMKDNWRS----------ELYKYKVVQIEPIGVAPT--KAKRRVVQ-----REKRAV-
-GL-GALFLGFLGAAGSTMGAASITLTVQARQ-LLSGIVQQQNNLLRAIEAQQHLLQLTVWGIKQLQA-RVLAIERYLKD
QQLLGIWGCSGKLICTTAVPWNAS-WS--------NKS--YNDI---WD---NM---TWMQWEREIDNYTGLIYTLIQIS
QIQQEKNEQELLELDKWASLWNWFDITQWLWYIRLFIMIVGGLVGLRIIF-TVLSIVNRVRQGYSPLSFQTRLP---AQ-
----RG-PDRPEGIEEE---GGERDR--DISRRLVTGFSALIWDDLRSLFLFSYHRLRDLLLIAARIVELLGR-------
RG----WEILKYWWNLLQ-YWSLELKNSAVSLFNTIAIAVAEGTDRVIEGVQRLC---RAI--LHIPRRIR---QGLER-
AL-L*-MGGKWSK----RGWSAVRERMERA----------EP------------AAEGVGAVSRD-----LEKYGAVTSS
-NTAATNATC------AWLEAQ---EEEE---VGFPVKPQVPLRPMTYKGALDLSHFLREKGGLEGLIHSQKRQDILDLW
IYHTQGYFPDWQNYTPGPGVRYPLTFGWCFKLVPVD-PDQ--VEKANEGENNS-LLHPMSQHGVDDPEKEVLMWKFDSRL
AFHHMARELHPDYY---------------------KDC*
>AY173951/B/TH/1990/BK132
MGARASVLSGGQLDRWEKIRLRPGGKKKYRLKHIVWASRELERFAVNPGLLETSEGCRQILGQLQPSLQTGSEELRSLYN
TIAVLYCVHQKIEVKDTKEALEKIEEEQNK----SK-------KKA--Q-Q--------AA--A------------N---
------TENSS------------Q--V---SQNYPIVQNM-QGQMVHQAIS-PRTLNAWVK-VVEEKAFSPEVIPMFSAL
SEGATPQDLNTMLNTVGGHQ-AAMQMLKETINEEAAEWDRLHPVHAGPIAPGQM-REPRGSDIAGTTSTLQEQI-GWMTH
-NPPIPVGEIYKRWIILGLNKIVRMYSPTSILDIRQGPKEPFRDYVDRFYKTLRAEQASQEVKNWMTETLLVQNANPDCK
TILKALGPAATLEEMMTACQGVGGPGHKARVLAEAMSQV---TNS-------ATIMMQKG-NF------R---N----QR
-KI-VKCFNCG-KEGHIARNCRAPRKKGCWRCGKEGHQMK-DC-T----ER---QANFL-GKIWPS-H-K-GRPGNFLQS
R---------PEPTAP------------------PA-ESFRFG--EE------------T------------T-TPSQ--
K----Q--ET--ID-----K------ELY--------------------PLTALKSLFGNDPSSQ*PQITLWQRPLVTIK
IGGQLKEALLDTGADDTVLEE-MNLPGRWKPKMIGGIGGFIKVRQYDQILVEICGHKAIGTVLIGPTPVNIIGRNLLTQL
GCTLNFPISPIETVPVKLKPGMDGPKVKQWPLTEEKIKALVEICTEMEKEGKISKIGPENPYNTPVFAIKKK--DSTKWR
KLVDFRELNKRTQD-FWEVQLGIPHPAG-LKKKKSVTVLDVGDAYFSVPLDKDFRKYTAFTIPSTNNETP----------
--------GIRYQYNVLPQGWKGSPAIFQCSMTKILE-PFRKQNPDIV-IYQYMDDLYVGS-DLEIGQHRTKIEELRQHL
LRWGFTTPDKKHQKEPPFLWMGYELHPDKWTVQPIVLPEKDSWTVNDIQKLVGKL------NWASQIYPGIKVKQLCKLL
RGTKALTEVVPLTKEAELELAENREILKETVHGVYYDPSKDLIAEIQKQGQGQWTYQIYQEPFKNLKTGKYARMRGAHTN
DVKQLTEAVQKIATESIVIWGK-TPKFKLPIQKETWETWWTEYWQATWIPEWEFVNTPPLVKLWYQLEKEPIVGAETFYV
DGAANRETKLGKAGYVTNRGRQKVVSLTDTTNQKTELQAIHLALQDSGLEVNIVTDSQYALGIIQAQPDKSESEIVSQII
EQLIQKEKVYLAWVPAHKGIGGNEQVDKLVSAGIRKVLFLDGIDKAQEEHEKYHSNWRAMASDFNLPPVVAKEIVASCDK
CQL--KGEAMHGQVDCSPGIWQLDCTHLEGKVILVAVHVASGYIEAEVIPAETGQETAYFLLKLAGRWPVKTIHTDNGSN
FTSTTVKAACWWAGIKQEFGIPYNPQSQGVVESINKELKKIIGQVRDQAEHLKTAVQMAVFIHNFKRKGGIGGYSAGERI
VDII------ATDIQ----------------TKEL----QKQITKIQNFRVYYRDSRDPLWKGPAKLLWKGEGA-VVIQ-
-DNSDIKVVPRRKAKIIRDY-GKQMAGDDCVASRQD-E-D*---MENRWQVMIVWQVDRM---RIKTWKSLVK-HHMYVS
KKAKGWLYRHHYQSIHPRIS-SEVHIPLGE-AS-L-VIKTYWGLHTGEREWHLGQGVSIE-WRKGRYNTQVDPGLADQLI
HLYYFDCFSESAIRNAILGHIVSPSCEY-QAGHN-KVGSLQYLALTALR-------------TP-KKIK--------PPL
PSVRKLTEDRWNKPQKTKGHRESHTMNGH*------------MEQAPEDQ----GPQREPYNEWTLELLEELKNEAVRHF
PRTWLHGLGQYIYENYGDTWAGVEAIIRILQQLLFIHFRIGCRHSRIGI--------TLQ-RR-----A-----RNG--A
SRS*ME-P----VDPRLEPWKHPGSQ------------------------PKTACNT-CYCKKCCFHCQVCFTKKALGIS
Y---GRKKR--RQRRR--A-PQDRQTHQASLS-KQPTSQ------P-RG--D-PTGPEESKKK---VERE--TETH--PD
A*MAGRSGD-S--DE--ELLRTVRLIKLLYQSNPPPSP---E-G-T--RQARRNRRRR---WRERQ--RHIRTLSGWILS
NFLGRSAEPVPLQLPPLERLTLDCNEDCGTS-GT-Q-------GVGSPQILVE-SPTVLESGTKE*M-------------
HSL-----------QILGIVALVV-AGIIAIVVWSIVIIEYRK-ILRQRKI----DRLIDRIIERAEDSGNESE--GD-Q
EELSA----L--VEMG----------HLA---PWDI---ND----*----A-----E----N--L-----WVTVYYGVPV
WKEATT-TLFCASDAKAYDTEVHNVWATHACVPTDPNPQEVVLV-NVT-ENFNMWTNNMAEQMHEDI-ISLWDQSLK-PC
VKLTPLCVTLNCT-DLR------------------------NTTNT--------------NSTA----------------
-------------EEMEAKGEM---KNCSFNI-TTSIRN---KLQKEYA-LFYKLDIVPINNDNT---------------
---------------------------------------------------------SYRLISCNTSVI-TQACPKVSFE
PIPIHYCAPAGFAILKC-N-D-K-KFSGNGP-CKNVSTVQCTH-GIKPVVSTQLLL-NGSLAEE--EVVIRSENFTDNAK
TIIVQL----KEP--VEINCTRP--NNYTRK--RI--TM----GP--G--R---V-YYTT---------------GEIIG
DIRRAHCNI-SSTKWNNTLGQIVKKLKE------QF--NN------------NT----IVFK-K----S---------S-
---GGDPEI-VMHSFICGGEFFFCNSTKLF--NSTW----N------------------ST-E-GN--------D-D---
-GE---ERN----------IT----LPCRIKQIVNMWQEVGKAMYAPPIGGQIRCTSNITGLLLTRDGGNQNG-------
----------TNETEIFRPGGGNMRDNWRS----------ELYKYKVVKIEPLGVAPT--KAKRRVVQ-----REKRAV-
-GI-GAVFLGFLGAAGSTMGAASVTLTVQARL-LLSGIVQQQNNLLRAIEAQQHLLQLTVWGIKQLQA-RVLAVERYLKD
QQLLGIWGCSGKLICTTAVPWNAS-WS--------NKS--LDEI---WN---NM---TWMQWEREINNYTGLIYTLIEES
QNQQEKNELDLLQLDKWASLWNWFDITNWLWYIKIFIMIVGGLVGLRIIF-TVLSIVNRVRQGYSPLSFQTHLP---AP-
----RG-PDRPGGIEEE---GGERDR--DTSGRLVDGFLAIFWVDLRNLCLFSYHRLRDLLLIVTRIVELLGR-------
RG----WEALKYWWNLLQ-YWSQELKNSAVSLLNATAIAVAEGTDRVIEVLQRVY---RAI--LNIPTRIR---QGLER-
AL-L*-MGSKWSK---MSGWPAVRERMRRT-------KPAEP------------AADGVGAASRD-----LEKHGAITSS
-NTAATNADC------AWLEAQ---EEEGE--VGFPVKPQVPLRPMTYKGALDLSHFLKEKGGLEGLIYSQQRQDILDLW
VYHTQGYFPDWQNYTPGPGVRFPLTFGWCFKLVPVE-PDK--VEEANEGENNC-LLHPMSQHGMEDPEKEVLMWKFDSRL
ALHHMAREKHPEYY---------------------KDC*
>AY173952/B/US/1990/US1
MGARASVLSGGELDKWEKIRLRPGGKKQYKLKHIVWASRELERFAVNPGLLETSDGCRQILGQLQPALQTGSEELKSLYN
TVATLYCVHQRIDVRDTKEALDKIEEEQNK----SK-------KKA--Q-Q--------AA--A------------D---
--------NSS------------Q--V---SQNYPIVQNL-QGQMVHQAIS-PRTLNAWVK-VVEEKAFSPEVIPMFSAL
SEGATPQDLNTMLNTVGGHQ-AAMQMLKETINEEAAEWDRLHPVHAGPIAPGQM-REPRGSDIAGTTSTLQEQI-GWMTN
-NPPIPVGEIYKRWIILGLNKIVRMYSPTSILDIRQGPKEPFRDYVDRFYKTLRAEQASQEVKNWMTETLLVQNANPDCK
TILKALGPAATLEEMMTACQGVGGPGHKARVLAEAMSQV---TNS-------ATVMMQRG-NF------R---N----QK
-KI-VKCFNCG-KEGHIARNCRAPRKKGCWKCGKEGHQMK-DC-T----ER---QANFL-GKIWPS-H-K-GRPGNFLQS
R---------PEPTAP------------------PE-ESFRFG--EE------------T------------T-TPSQ--
K----Q--ET--ID-----K------EMY--------------------PLASLRSLFGNDPSSQ*PQITLWQRPLVSIK
IGGQLKEALLDTGADDTVLEE-MNLPGRWKPKMIGGIGGFIKVRQYDQIPIEICGHKAIGTVLVGPTPVNIIGRNLLTQI
GCTLNFPISPIETVPVKLKPGMDGPKVKQWPLTEEKIKALVEICTEMEKEGKISKIGPENPYNTPVFAIKKK--DSTKWR
KLVDFRELNKKTQD-FWEVQLGIPHPAG-LKKKKSVTVLDVGDAYFSVPLDEDFRKYTAFTIPSINNETP----------
--------GIRYQYNVLPQGWKGSPAIFQCSMTKILE-PFRKQNPDLV-IYQYMDDLYVGS-DLEIGQHRIKIEELRQHL
LRWGFTTPDKKHQKEPPFLWMGYELHPDKWTVQPIVLPEKDSWTVNDIQKLVGKL------NWASQIYPGIKVRQLCKLL
RGTKALTEVIPLTAEAELELAENREILKEPVHGVYYDPSKDLIAEIQKQGQGQWTYQIYQEPFKNLKTGKYARVRGAHTN
DVKQLTEAVQKIATESIVIWGK-TPKFKLPIQKETWETWWTEYWQATWIPEWEFVNTPPLVKLWYQLEKEPIVGAETFYV
DGAANRETKLGKAGYVTNKGRQKVVSITDTTNQKTELQAIYLALQDSGSEVNIVTDSQYALGIIQAQPDKSESELVSQII
EQLIKKEKVYLAWVPAHKGIGGNEQVDKLVSAGIRKILFLDGIDKAQEEHEKYHNNWRAMASDFNLPPVVAKEIVASCDK
CQL--KGEAMHGQVDCSPGIWQLDCTHLEGKVILVAVHVASGYVEAEVIPAETGQETAYFLLKLAGRWPVKTIHTDNGSN
FTSATVKAACWWAGIKQEFGIPYNPQSQGVVESINKELKKIIGQVRDQAEHLRTAVQMAVFIHNFKRKGGIGGYSAGERI
VDII------ATDIQ----------------TKEL----QKQITKIQNFRVYYRDSRDPLWKGPAKLLWKGEGA-VVIQ-
-DNSDIKVVPRRKAKIIRDY-GKQMAGDDCVASRQD-E-D*---MENRWQVMIVWQVDRM---RINTWKSLVK-YHMYRS
GKARGWFYKHHYESTNPRIS-SEVHIPLGD-AR-L-VITTYWGLHTGERDWHLGQGVSIE-WRKKRYSTQVDPGLADQLI
HLHYFDCFSESAIRNAIVGHIVRPSCEY-QAGHN-RVRSLQYLALTALI-------------TP-KKKK--------PPL
PSVTKLTEDRWNKPQKTKGHRGNHTMNGH*------------MEQAPEDQ----GPQREPYNEWTLELLEELKNEAVRHF
PRIWLHGLGQHIYETYGDTWAGVEAIIRILQQLLFIHFRIGCRHSRIGI--------TPQ-RR-----A-----RNG--A
SRS*ME-P----VDPRLEPWKHPGSQ------------------------PRTACTP-CYCKKCCFHCQVCFTSKALGIS
Y---GRKKR--RQRRR--P-PQDSQTHQASLS-EQPSSQ------S-RG--D-PTGPKEQKKK---VERE--TETD--PY
V*MAGRSGD-S--DE--DLLKTVRLIKLLYQSNPPPSP---E-G-T--RQARRNRRRR---WRERQ--RQIHTFSGWILS
TYLGRSAEPVPLQLPPLERLTLDCNEDCGTS-GT-Q-------GVGSPQILVE-SPTVLESGTKE*M-------------
QSL-----------EILAIVALVV-AIIIAIVVWSIVFYLYKS-ILRQRKI----DRLIDRIIERAEDSGNESE--GD-Q
EDLSA----L--MEMG----------YHA---PWDI---DD---Q*----A-----G----Q--L-----WVTVYYGVPV
WKEATT-TLFCASDAKAYDKEVHNVWATHACVPTDPDPKELPLE-NVT-ENFNMWKNNMVEQMHEDI-ISLWDQSLK-PC
VKLTPLCVTLNCT-DFSR-----------------------NDTNT--------------NNSS----------------
-------------GEKMEKGEI---KNCSFNI-TTEVRD---KIQKQYA-LFYKLDVVPIENDNDNT-------------
---------------------------------------------------------SYRLISCNTSVI-TQACPKVTFE
PIPIHYCAPAGFAILKC-K-D-K-TFNGTGP-CTNVSTVQCTH-GIRPVVSTQLLL-NGSLAEE--EVVIRSENFTNNAR
TIIVQL----REA--VEINCTRP--SNNTRK--SI--HI----GP--G--R---A-FYTT---------------GNIIG
DIRQAHCNI-SRGKWNNTLKQIVSKLRE------QF--GN------------KT----IVFN-Q----S---------S-
---GGDPEI-VMHSFNCGGEFFYCNSTQLF--NSTWGA--N------------------DT-W-T---------E-S---
-NN---NET----------IT----LPCRIKQIINMWQEVGKAMYAPPIAGQIRCSSNITGLLLTRDGGNKND-------
----------SNGTEIFRPGGGDMRDNWRS----------ELYKYKVVKIEPLGIAPT--KAKRRVVQ-----REKRAV-
-GL-GAMFLGFLGAAGSTMGAASITLTVQARQ-LLSGIVQQQNNLLRAIEAQQHLLQLTVWGIKQLQA-RVLAVERYLKD
QQLLGIWGCSGKLICTTAVPWNTS-WS--------NKS--LDQI---WD---NM---TWMEWEREIDNYTNTIYTLLEES
QLQQEKNEQELLELDKWASLWSWFSITHWLWYIKIFIMIVGGLIGLRIVF-AVLSIVKRVRQGYSPLSFQTLLP---VP-
----RG-PDRPEGTEEE---GGERDR--DRSIRLVDGFLALIWDDLRSLCLFSYHRLRDLLLIVTRTVELLGR-------
RG----WEALKYWWNLLQ-YWSQELKNSAVNLLNTTAIAVAEGTDRVIEVLQRIY---RAF--CNIPRRIR---QGLER-
LL-L*-MGGKWSK---LGGWTTVRERMRRT------EPTAEP------------AV-GVGAVSRD-----LGKHGAITSS
-NTAATNADC------AWLEAQ---EEEE---VGFPVKPQVPLRPMTYKAALDLSHFLKEKGGLEGLIYSQKRQEILDLW
MYHTQGYFPDWQNYTPGPGVRFPLTFGWCFKLVPVE-PER--L--ASEGENST-LLHPASLHGMEDPEREVLEWRFDSSL
AFHHRARELYPEYY---------------------KDC*
>AY173954/B/US/1990/US3
MGARASVLSGGKLDKWEKIRLRPGGKKKYKLKHIVWASRELERFALNPGLLETSEGCRQILGQLQPALKTGSEELKSLFN
TVATLYCVHQNIEVRDTKEALDKIEEEQNK----SK-------KKA--Q-Q--------AA--A------------D---
------TGSSS------------Q--V---SQNYPIVQNL-QGQMVHQPLS-PRTLNAWVK-VVEEKAFSPEVIPMFSAL
SEGATPQDLNTMLNTVGGHQ-AAMQMLKETINEEAAEWDRLHPVQAGPIAPGQI-REPRGSDIAGTTSNLQEQI-AWMTH
-NPPIPVGEIYKRWIILGLNKIVRMYSPTSILDIRQGPKEPFRDYVDRFYKTLRAEQASQEVKNWMTETLLVQNANPDCK
TILKALGPAATLEEMMTACQGVGGPGHKARVLAEAMSQV---TNP-------STIMMQRG-NF------R---N----QK
-RT-VKCFNCG-KEGHIAKNCRAPRKKGCWKCGKEGHQMK-DC-T----ER---QANFL-GKIWPS-H-K-GRPGNFLQS
R---------PEPTAP------------------PE-ESFRFG--EE------------T------------T-NPSP--
K----Q--EP--ID-----K------ELY--------------------PLTSLRSLFGNDPSLQ*PQITLWQRPLVTIK
IGGQLKEALLDTGADDTVLEE-INLPGRWKPKMIGGIGGFIKVRQYDQILIEICGHKAIGTVLVGPTPVNIIGRNLLTQI
GCTLNFPISPIETVPVKLKPGMDGPKVKQWPLTEEKIKALXEICTEMEKEGKISKIGPENPYNTPVFAIKKK--DSTKWR
KLVDFRELNKRTQD-FWEVQLGIPHPAG-LKKKKSVTVLDVGDAYFSVPLDKDFRKYTAFTIPSINNETP----------
--------GIRYQYNVLPQGWKGSPAIFQSSMTKILE-PFRKQNPDIV-IYQYMDDLYVGS-DLAIGQHRTKIEELRQHL
LRWGFTTPDKKHQKEPPFLWMGYELHPDKWTVQPIMLPEKDSWTVNDIQKLVGKL------NWASQIYAGIKVRQLCKLL
RGTKALTEVVPLTAEAELELAENREILKEPVHGVYYDPSKDLIAEIQKQGQGQWTYQIYQEPFKNLKTGKYAKMRGAHTN
DVKQLTEAVQKIATESIVIWGK-TPKFKLPIQKETWEAWWTEYWQATWIPEWEFVNTPPLVKLWYQLEKEPIVGAETFYV
DGAANRETKLGKAGYVTDRGRQKVVPLTDTTNQKTELQAIHLALQDSGLEVNIVTDSQYALGIIQAQPDKSESELVSQII
EQLVKKEKVYLAWVPAHKGIGGNEQVDKLVSAGIRKVLFLDGIDKAQEEHEKYHSNWRAMASDFNLPPIVAKEIVASCDK
CQL--KGEAMHGQVDCSPGIWQLDCTHLEGKVILVAVHVASGYIEAEVIPAETGQETAYFILKLAGRWPVKTIHTDNGGN
FISNTVKAACWWAGIKQEFGIPYNPQSQGVVESMNKELKKIIGQVRDQAEHLKTAVQMAVFIHNFKRKGGIGGYSAGERI
VDII------ATDIQ----------------TKEL----QKQITKIQNFRVYYRDSRDPLWKGPAKLLWKGEGA-VVIQ-
-DNSDIKVVPRRKVKIIRDY-GKQMAGDDCVASRQD-E-D*---MENRWQVMIVWQVDRM---RIRTWKSLVK-HHMYIS
RKAKGWFYRHHYESTHPRIS-SEVHIPLGE-AR-L-VVTTYWGLQTGERDWHLGQGVSIE-WRKRRYSTQVDPDLADQLI
HLYYFDCFSESAIRNAILGRLVSPSCEY-QTGHN-KVGSLQYLALAALT-------------AP-KKIK--------PPL
PSVRKLTEDRWNKPQKTKGHRGSHTMNGH*------------MEQAPEDQ----GPQREPYNEWTLELLEELKNEAVRHF
PRIWLHGLGQXIYETYGDTWAGVEAIIRMLQQLLFTHFRIGCRHSRIGI---------QQ-RR-----A-----RNG--A
RRS*ME-P----VDPRLEPWQHPGSQ------------------------PKTACNN-CYCKKCCFHCQKCFTTKGLGIS
Y---GRKKR--RQRRR--N-PQDSQIHQVSLS-KQPASQ------P-RG--D-PTGPQESKKK---VESK--TETD--PV
H*MAGRSGD-S--DE--EILKTVRFIKFLYQSNPPPSP---E-G-T--RQARRNRRRR---WRARQ--RQIQSISAWILS
THLGRSAEPVPLQLPPLERLTLDCSEDCGTS-GT-Q-------GVGSPQILVE-SPAVLESGTKE*M-------------
QPV-----------QILAIVALVI-VGIIAIVVWAIVFIEYRK-ILRQKKI----DRIIDRIIERAEDSGNESE--GD-Q
EELSA----L--MEMG----------HHA---PWHV---DD---L*----A-----E----N--S-----WVTVYYGVPV
WKEATT-TLFCASDAKAYDTEVHNVWATHACVPTDPSPQEVVLE-NVT-ENFNMWKNNMVEQMHEDI-ISLWDQSLK-PC
VKLTPLCVTLNCT-NL-------------------------NDAYT--------------NSSS----------------
-------------GENMERGEM---KNCSFNV-TTSIRN---KMQKEYA-LFYKLDIVPIDNDNT---------------
---------------------------------------------------------SYTLINCNTSVI-TQACPKVSFE
PIPIHYCTPAGFAILKC-N-D-K-KFNGTGP-CTNVSTVQCTH-GIKPVVSTQLLL-NGSLAEE--GVVIRSENFTDNAK
TIIVQL----NES--VEINCTRP--NNNTRK--SI--PI----GP--G--R---A-FYAT---------------GDIIG
DIRQAHCNI-SKAKWNSTLELIVKKLGE------QF--GN------------ETIA--IAFN-Q----S---------S-
---GGDPEI-VMHSFNCGGEFFYCNSTQLF--NSTWI---NNNGTWNSTW---------SS-N-N---------N-T---
-DN---NGT----------IT----LPCRIRQIINRWQEVGKAMYAPPIRGQIRCSSNITGLLLTRDGGNNNN-------
----------TNRTETFRPGGGDMRDNWRS----------ELYKYKVVQIEPLGVAPT--RAKRRVVQ-----REKRAV-
-GI-GAMFLGFLGAAGSTMGAASMTLTVQARL-LLSGIVQQQNNLLRAIEAQQHMLQLTVWGIKQLQA-RVLAVERYLKD
QQLLGIWGCSGKLICTTTVPWNTS-WS--------NKS--LKTI---WD---NM---TWMEWDREINNYTTLIYTLLEES
QNQQEKNEQELLELDKWANLWNWFDITQWLWYIKIFIMIVGGLVGLRIVF-TVLSIVNRVRQGYSPLSFQTRLP---AP-
----RG-PDRPAGIEEE---GGEQDR--DRSSPLVHGFLALIWDDLRSLCLFSYHRLRDLLLIVARIVELLGR-------
RG----WEALKYWWNLLQ-YWSQELKNSAVSLFNAIAIAVAEGTDRVIEVVQRIG---RAI--LHIPTRIR---QGLER-
LL-L*-MGGKCSKRS-MSGWPAIRERMRRA---QPAAERAEP------------AADGVGAASRD-----LEXHGAITSS
-NTAATNADC------AWLEAQQ--E*E----VGFPVRPQVPLRPMTYKAALDLSHFLKEKGGLEGLIYSQQRQDILDLW
VYNTQGYFPDWQNYTPGPGVRYPLTFGWCYKLVPVE-QEQ--VEEANEGENNS-LLNPVSLHGMDDPEREVLKWKFDSRL
AFHHMAREKHPEYY---------------------KDC*
>AY173955/B/US/1990/US4
MGARASVLSGGELDKWEKIRLRPGGKKRYRLKHIVWASRELERFAVNPGLLETADGCKQIIAQLQPSLQTGSEELRSLFN
TVVTLYCVHKKIEVKDTKEALEKVEEEQNK----SK-------KKA--Q-Q--------AA--A------------D---
------TGSNS------------P--V---SQNFPIVQNL-QGQMVHQALS-PRTLNAWVK-VVEEKAFSPEVIPMFSAL
SEGATPQDLNTMLNTVGGHQ-AAMQMLKETINEEAAEWDRVHPVQAGPVAPGQI-REPRGSDIAGTTSNLQEQI-AWMTH
-NPPIPVGEIYKRWIILGLNKIVRMYSPVSILDIRQGPKEPFRDYVDRFYKTLRAEQASQDVKNWMTETLLVQNANPDCK
TILKALGPAATLEEMMTACQGVGGPGHKARVLAEAMSQV---TTP-------PAIMMQKG-NY------R---N----QR
-KS-VKCFNCG-KEGHIAKNCRAPRKKGCWKCGKEGHQMK-DC-T----ER---QANFL-GKIWPS-Y-K-GRPGNFLQS
R---------PEPTAP------------------PE-ESFRFG--EE------------T--------------TPPQ--
K----Q--ER--TD-----K------ELY--------------------PLASLRSLFGNDPSSQ*PQITLWQRPLVTVK
IGGQLKEALLDTGADDTVLEE-MSLPGKWKPKMIGGIGGFIKVKQYEQILVEICGHKAIGTVLVGPTPVNIIGRNLLTQI
GCTLNFPISPIETVPVKLKPGMDGPKVKQWPLTEEKIKALVEICTEMEKEGKISKIGPENPYNTPVFAIKKK--DSTKWR
KLVDFRELNKRTQD-FWEVQLGIPHPAG-LKKKKSVTVLDVGDAYFSVPLDKEFRKYTAFTIPSINNETP----------
--------GIRYQYNVLPQGWKGSPAIFQSSMTKILE-PFRKQNPDIV-IYQYMDDLYVGS-DLEIEQHRTKIEELRGHL
LRWGFTTPDKKHQKEPPFLWMGYELHPDKWTVQPIKLPEKDSWTVNDIQKLVGKL------NWASQIYAGIKVRQLCKLL
RGAKALTEVVPLTEEAELELAENREILKEPVHGVYYDPSKELIAEIQKQEQGQWTYQIYQEPFKNLKTGKYARMRGAHTN
DVKQLTEAVQKIARECIVIWGK-IPKFKLPIQKETWETWWIEHWQATWIPEWEFVNTPPLVKLWYQLEKEPIVGAETFYV
DGAANRETKLGKAGYVTDRGRQKVVSLTDTTNQKTELQAIHLALQDSGLEVNIVTDSQYALGIIQAQPDKSESEIVSQII
EQLIKKEKVYLAWVPAHKGIGGNEQVDKLVSSGIRKVLFLDGIDKAQEEHEKYHSNWRAMASDFNLPPVVAKEIVASCDK
CQL--KGEAMHGQVDCSPGIWQLDCTHLEGKIILVAVHVASGYIEAEVIPAETGQETAYFILKLAGRWPVKTIHTDNGSN
FISNTVKAACWWAGIKQEFGIPYNPQSQGVVESMNKELKKIIGQVRDQAEHLKTAVQMAVFIHNFKRKGGIGGYSAGERI
VDII------ATDIQ----------------TKEL----QKQITKIQNFRVYYRDSRDPLWKGPAKLLWKGEGA-VVIQ-
-DNSDIKVVPRRKVKIIRDY-GKQMAGDDCVASRQD-E-D*---MENRWQVMIVWQVDRM---RIRAWNSLVK-HHMYIS
RKAKDWCYKHHYESTNPRIS-SEVHIPLKD-AK-L-VITTYWGLHTGEKDWHLGQGVSIE-WRKKRYSTQVDPDLADQLI
HLYYFDCFSESAIRQAILGHRVSPRCEY-QAGHN-KVGSLQYLALAALI-------------KP-KKIK--------PPL
PSVRKLTEDRWNKPQKTKGHRGNHTMNGH*------------MEQAPEDQ----GPQREPYNEWTLELLEELKSEAVRHF
PRIWLHSLGQYIYETYGDTWAGVEAIIRILQQLLFIHFRIGCQHSRIGI--------IPR-RR-----A-----RNG--A
SRS*ME-P----VDPRLEPWKHPGSQ------------------------PRTACTN-CYCKKCCFHCQVCFLRKGLGIS
Y---GRKKR--RQRRR--T-PPGSQAHQVSLS-KQPTSQ------L-RG--D-PTGPKESKKK---VERK--TETD--PV
D*MAGRRGD-S--DE--ELLQAVRLIKFLYQNNPPPSS---E-G-T--RQARRNRRRR---WRERQ--RQIQSISAWIIG
THLGRSAEPVPLQLPPLERLTLDCSEDCGTS-GT-Q-------GVGNPQILGE-SPAVLESGAKE*M-------------
QSL-----------VILAIVALVV-AAIVAIVVWTIVFLEYRK-ILRQRKI----DRLIDRIRERAEDSGNESD--GD-E
EALSA----L--VERG----------HLA---PWDI---DD---L*----T-----T----N--L-----WVTVYYGVPV
WKEATT-TLFCASDAKAYKAEAHNVWATHACVPTDPNPQEVNLT-NVT-ENFNMWKNNMVDQMHEDI-ISLWDQSLK-PC
VKLTPLCVTLNCT-DKLG-----------------------NGTSX--------------TNSTSGANSTNSTNS-----
-------------WEKMPVGEI---KNCSFNI-TTSVRD---KVQKEYS-LFYKLDVVPIDNDNT---------------
---------------------------------------------------------SYRLINCNTSVI-TQACPKVSFE
PIPIHYCAPAGFAILKC-K-D-K-RFNGTGP-CKNVSTVQCTH-GIRPVVSTQLLL-NGSLAEE--EVVLRSENFTDNAR
TIIVQL----NKS--VEINCIRP--NNNTRK--SI--HI----GP--G--R---A-FYAT---------------GDIIG
DIRQAHCNI-SKANWTNTLKQIVEKLRE------QF--GNN-----------KT----IIFN-S----S---------S-
---GGDPEI-VFHSFNCGGEFFYCNTSQLF--NSTW----K------------------IT-E-EVN-------N-T---
-EG---NDT----------II----LPCRIRQIINMWQEVGKAMYAPPIRGQIRCXSNITGLLLTRDGGTNNNV------
----------TNRTEIFRPGGGNMKDNWRS----------ELYKYKVVRIEPLGVAPT--QAKRRVVQ-----REKRAV-
-GL-GALFIGFLGAAGSTMGAASVTLTVQARQ-LLSGIVQQQNNLLRAIEAQQHLLQLTVWGIKQLQA-RILAVERYLKD
QQLLGIWGCSGKLICTTAVPWNNS-WS--------NKS--LDYI---WN---NM---TWMQWEREIDNYTGLIYNLIEIA
QNQQEKNEQELLELDKWASLWNWFDITNWLWYIKIFIMIVGGLIGLRIVF-AVLSIVNRVRQGYSPISLQTHLP---AQ-
----RG-PDRPEGIEEE---GGEKDR--DRSSRLVHGLLALIWDDLRSLCLFSYHRLRDLLLIVARIVELLGR-------
RG----WETLKYWGNLLQ-YWSQELKNSAVSLFNATAIAVAEGTDRIIEIVQRIF---RAL--IHIPRRIR---QGLER-
AL-L*-MGGKWSK---KAGWPSVRERMQRA----------EP------------AADGVGAASRD-----LDKYGAITSS
-NL--NNADC------TWLEAQK--EEEE---VGFPVRPQVPVRPMTYKGALDLSHFLKEKGGLEGLIYSQQRQDILDLW
VYNTQGYFPDWQNYTPGPGVRFPLTFGWCFKLVPVE-PDK--VEEANAGENNS-LLAPISLHGMEDPEKEVLEWRFDSRL
AFHHVAREMHPEYY---------------------KN-*
>AY180905/B/CN/2001/CNHN24
MGARASVLSGGQLDRWEKIRLRPGGKKKYRLKHLVWASRELERFAVNPGLLETAEGCRQILEQLQPSLQTGSEELRSLFN
TVATLYCVHQRIEIKDTKEALEKIEEEQNK----SK-------KKT--Q-Q--------TA--A------------D---
------TGNSS------------Q--V---SQNYPIVRNL-QGQMVHQPIS-PRTLNAWVK-VVEEKAFSPEVIPMFSAL
SEGATPQDLNTMLNTVGGHQ-AAMQMLKDTINEEAAEWDRLHPAQAGPIAPGQI-REPRGSDIAGTTSNLQEQI-AWMTN
-NPPIPVGEIYKRWIILGLNKIVRMYSPTSILDIKQGPKEPFRDYVDRFYKTLRAEQASQDVKNWMTETLLVQNANPDCK
TILKALGPAATLEEMMTACQGVGGPGHKARVLAEAMSQV---TNS-------TSIMMQRG-NF------R---N----QR
-KT-VKCFNCG-KEGHIAKNCRAPRKKGCWKCGREGHQMK-DC-T----ER---QANFL-GKIWPS-H-K-GRPGNFLQS
R---------PEPTAP------------------PE-ESFRFG--EE------------T------------T-APSQ--
K----Q--EP--ID-----K------ELY--------------------PLASLKSLFGNDPSSQ*PQITLWQRPLVTIK
IGGQLKEALLDTGADDTVLED-MNLPGRWKPKMIGGIGGFIKVRQYDQIPIEICGHKVEGTVLIGPTPVNIIGRNLLTQL
GCTLNFPISPIDTVPVKLKPGMDGPKVKQWPLTEEKIKALVEICTEMEKEGKISKIGPENPYNTPVFAIKKK--DSTKWR
KLVDFRELNKRTQD-FWEVQLGIPHPAG-LKKKKSVTVLDVGDAYFSVPLDKDFRKYTAFTIPSINNETP----------
--------GIRYQYNVLPQGWKGSPAIFQCSMTKILE-PFRKQNPDIV-IYQYMDDLYVGS-DLEIGQHRTKIEELRQHL
LRWGFTTPDKKHQKEPPFLWMGYELHPDKWTVQPIELPEKDSWTVNDIQKLVGKL------NWASQIYAGIKVRELCKLL
RGTKALTEVVPLTEEAELELAENREILKEPVHGVYYDPSKDLIAEIQKQGLGQWTYQIYQEPYKNLKTGKYARMRGAHTN
DVKQLTEAVQKVATESIVIWGK-TPKFKLPIQKETWEAWWTEYWQATWIPEWEFTNTPPLVKLWYQLEKEPIEGAETFYV
DGAASRETKLGKAGYVTNKGRQKVVTLTDTTNQKTELQAIHLALQDSGAEVNIVTDSQYALGIIQAQPDKSESELVSQII
EQLIKKEKVYLAWVPAHKGIGGNEQIDKLVSAGIRKVLFLDGIDKAQEEHEKYHNNWRAMASDFNLPPVVAKEIVASCDK
CQL--KGEAMHGQVDCSPGIWQLDCTHIEGQIILVAVHVASGYIEAEIIPTETGQETAYFILKLAGRWPVKTIHTDNGRN
FTSNAVKAACWWAGIKQEFGIPYNPQSQGVVESMNNELKKIVGQVRDQAEHLKTAVQMAVFIHNFKRKGGIGGYSAGERI
VDII------ATDIQ----------------TREL----QKQITKIQNFRVYYRDSRDPLWKGPAKLLWKGEGA-VVIQ-
-DNSDIKVVPRRKAKIIRDY-GKQMAGDDCVASRQD-E-D*---MENRWQAMIVWQVDRM---RIRTWKSLVK-HHVHIS
RKAKGWCYKHHYDSTHPKIS-SEVHIPLGD-AK-L-VITTYWGLHTGERDWHLGQGVSIE-WRRERYSTQVEPGLADQLI
HLYYFDCFSESAIRNAILGRVVSHSCDY-LAGHN-KVGSLQYLALAALV-------------TP-KRRK--------PPL
PSVAKLTEDRWNKPQRTKGHRGNHTMSGH*------------MEQAPEDQ----GPQREPYNEWTLELLEELKGEAVRHF
PRSWLHELGQHIYVTYGDTWAGVEALIRILQQLLFIHFRIGCQHSRIGI--------IRQ-RR-----A-----RNG--A
SRS*ME-P----VDPRLEPWKHPGSR------------------------PKTACTN-CFCKKCCYHCQDCFLKKGLGIS
Y---GRKKR--RQRRR--A-PQDSQTHQASLS-KQPASQ------P-RG--D-PEGPKESKKK---VESK--TETD--PR
D*MAGRRED-S--DE--ELLKTVRLIKRLYQSNPLPSP---E-G-T--RKARRNRRRR---WRARQ--RQIREISERIID
TYLGGSAEPVPLQLPPLERLTLD----CGTS-GT-Q-------GVGNPQIFVE-SPAVLDSGAKE*M-------------
QTL-----------TILAIVALVV-AAIIAIVVWTIVFIEYKK-LLRQKRI----DRLIDRIRERAEDSGNESD--GD-Q
EELSE----I--MEMG----------HLA---PWDV---DD---L*----A-----E----K--L-----WVTVYYGVPV
WKDATT-ILFCASDAKAYKSEVHNIWATHACVPTDPNPQEVVLG-NVT-ENFNMWKNDMVEQMHEDI-ISLWDQSLK-PC
VKLTPLCVTLDCT-NLNITNISSNTT---------------NTTTT--------------SSNT----------------
------------SSTTGIGLEM---KNCSFNI-TTSINT---KV--DYA-LFYKPDIVPVNNTNNT--------------
---------------------------------------------------------RYRLINCNTSVI-TQACPKVSFE
PIPIHYCAPAGFAILKC-N-N-K-TFNGTGP-CTNISTVQCTH-GIRPVVSTQLLL-NGSLAEE--EVMIRSSNFSNNAK
IIIVQL----NES--VEINCTRP--SNNTRK--RV--TL----GP--G--R---V-WYTT---------------GQIIG
DIRRAHCNL-SRTQWDKTLQQITKKLRE------QF--GN------------KT----IVFN-H----S---------S-
---GGDPEI-VMHSFNCGGEFFYCNTSRLF--NSTW----N------------------ST-R-N---------N-IG--
------NGT----------IT----LPCRIKQIINMWQEVGKAMYAPPIAGNISCSSNITGLLLTRDGGKNE--------
----------SNTTETFRPAGGDMRDNWRS----------ELYKYKVVRIEPLGVAPT--KAKRRVVQ-----RERRAV-
-GI-GAMFLGFLGAAGSTMGAASITLTVQTRQ-LLSGIVQQQRNLLRAIEAQQHLLQLTVWGIKQLQA-RVLAVERYLKD
QQLLGIWGCSGKLICPTAVPWNAS-WS--------NKS--LEVI---WN---NM---TWMEWEREIDNYTKEIYNLIEES
QNQQEKNEQELLELDKWASLWNWFEITKWLWYIKIFIMIVGGLVGLRIVC-AILSIVNRVRQGYSPLSLQTRFP---AQ-
----RG-PGRPEGIEEE---GGEQDR--DRSERLVNGLLTLIWEDLRSLCLFSYHRLRDLLWI----VELLGR-------
RG----WEILKYLWNLLQ-YWIQELKNSAVSLLNTIAIAVAEGTDRVIEVVQRAF---RAI--LHIPTRIR---QGLER-
AL-L--MGGKWSKCG-MGGWPSVREGIRRA----------EPRAET--------AADGVGAVSRD-----LEKHGAITSS
-N--AANADS------VWLEAQ---EEEE---VGFPVRPQVPLRPMTYKGALNLSHFLKEKGGLEGLIYSQKRQEILDLW
VYHTQGYFPDWQNYTPGPGTRFPLTFGWCFKLVPVE-PEQ--VEEANKGENNC-LLHPMSQHGVDDPEREVLMWKFDSRL
AFHHMARQKHPEYY---------------------KDC*
>AY308760/B/US/1996/1333_d2
MGARASVLSGGELDRWEKIRLRPGGKKQYKLKHIVWASRELERFAINPGLLETSEGCRQILGQLQPSLQTGSEELRSLYN
TVAVLYCVHQKIEVKDTKEALDKIEEEQNK----SK-------KKE--Q-Q--------AA--A------------N---
------TGNSS------------Q--V---SQNYPIVQNL-QGQMVHQPIS-PRTLNAWVK-VVEEKAFSPEVIPMFSAL
SEGATPQDLNTMLNTVGGHQ-AAMQMLKETINEEAAEWDRLHPVHAGPIAPGQM-REPRGSDIAGTTSTLQEQI-GWMTN
-NPPIPVGEIYKRWIILGLNKIVRMYSPTSILDIKQGPKEPFRDYVDRFYRTLRAEQASQEVKNWMTETLLVQNSNPDCK
TILKALGPAATLEEMMTACQGVGGPGHKARVLAEAMSQV---TNS-------ATIMMQRG-NF------R---N----QR
-KM-VKCFNCG-KEGHIARNCRAPRKKGCWKCGKEGHQMK-DC-T----ER---QANFL-GKIWPS-H-K-GRPGNFLQS
R---------PEPTAP------------------PE-ESFRFG--EE------------T------------T-KPSQ--
K----Q--EP--ID-----K------EQY--------------------PLASLRSLFGNDPSSQ*PQITLWQRPLVTIK
IGGQLKEALLDTGADDTVLEE-MNLPGRWKPKMIGGIGGFIKVRQYDQILIEICGHKAIGTVLVGPTPVNIIGRNLLTQI
GCTLNFPISPIETVPVKLKPGMDGPKVKQWPLTEEKIKALVEICTEMEKEGKISKIGPENPYNTPVFAIKKK--DSTKWR
KLVDFRELNKRTQD-FWEVQLGIPHPAG-LKKKKSVXVLDVGDAYFSVPLDKNFRKYTAFTIPSINNETP----------
--------GVRYQYNVLPQGWKGSPAIFQSSMTKILE-PFRKQNPDLV-IYQYMDDLYVGS-DLEIGQHRTKIEELRQHL
LRWGFTTPDKKHQKEPPFLWMGYELHPDKWTVQPIVLPDKDSWTVNDIQKLVGKL------NWASQIYPGIKIRQLCKLL
RGTKALTEVVPLTEEAELELAENREILKEPVHGVYYDPSKDLIAEIQKQGQDQWTYQIYQDPFKNLKTGKYARRRGAHTN
DVKQLTEAVQKITTESIVIWGK-IPKFKLPIQKETWETWWTDYWQATWIPEWEFVNTPPLVKLWYQLEKDPIIGAETFYV
DGAANRETKLGKAGYVTNRGRQKVISLTDTTNQKTELQAIHLALQDSGLEVNIVTDSQYAIGIIQAQPDRSESELVNQII
EQLIKKEKVYLAWVPAHKGIGGNEQVDKLVSAGIRKVLFLDGIDKAQEEHEKYHNNWRAMASDFNLPPVVAKEIVASCDK
CQL--KGEAMHGQVDCSPGIWQLDCTHLEGKVILVAVHVASGYIEAEVIPAETGQETAYFLLKLAGRWPVKTIHTDNGRN
FTCNTVKAACWWAGIKQEFGIPYNPQSQGVVESMNKELKKIIGQVRDQVEHLKTAVQMAVFIHNFKRKGGIGGYSAGKRI
VDII------ASDIQ----------------IKEL----QKQITKIQNFRVYYRDSRDPIWKGPAKLLWKGEGA-VVIQ-
-DNSDIKVVPRRKAKIIRDY-GKQMAGDDCVASRQD-E-D*---MENRWQVMIVWQVDRM---RISTWKSLVK-HHIHVS
RKAKRWVYRHHYESTHPRIS-SEVHIPLGD-AK-L-VIATYWGLHTGERDWHLGQGVSIE-WRRRRYSTQVDPDLADHLI
HLYYFDCFSESAIRHAILGRIVSPSCEY-QAGHS-XVGSLQYLALAALI-------------PP-KKKK--------PPL
PSVTKLTEDRWNKPQKTKGHRGSHSMNGH*------------MEQAPEDQ----GPQREPFNEWTLELLEELKSEAVRHF
PRIWLHGLGQHIYETYGDTWAGVEAIIRVLQQLLFIHFRIGCQHSRIGI--------TRQ-RR-----A-----RNG--S
SRS*MD-P----VDPRLEPWKHPGSQ------------------------PKTPCTA-CYCKKCCFHCQVCFTKKGLGIS
Y---GRKKW--RQRRR--A-PHNDQTHQVSLS-KQPASQ------P-PG--D-PTGPKESKTK---VERE--TETD--PV
H*MAGRSGD-S--DE--ELLTTIRLIKFLYQSNPPPSP---Q-G-T--RQARRNRRRR---WRERQ--RQIQSISGWILS
THLGRPTEPVHLQLPPLERLTLDCNEDCGTS-GT-Q-------GVGNPQILVE-PPTILEAGTKE*M-------------
QPI-----------QILAIVALVV-VAIIAIVVWSIVFIEYRR-ILRQRKI----DRLLDRIRERAEDSGNESE--GD-Q
EELSA----L--VEMG----------HHA---PWDI---ND---L*----A-----E----D--L-----WVTVYYGVPV
WREATT-TLFCASDAKAYDTEVHNVWATHACVPTDPSPQEVVLE-NVT-EKFNMWKNNMVEQMHEDI-ISLWDQSLK-PC
VKLTPLCVTLNCI-NL-------------------------NATNT--------------TSSGNVTSSG----------
-------------GETMGGGEM---KNCSFNI-TTSIRD---KVKKEYA-IFYTLDLVPIDK------------------
---------------------------------------------------------RYRLISCNTSVI-TQACPKVSFE
PIPIHYCAPAGFAILKC-N-D-K-KFNGTGS-CANVSTVQCTH-GIRPVVSTQLLL-NGSLSEE--EIIIRSENFTNNAK
TILVQL----NET--VEINCTRP--NNNTRR--SI--HI----GP--G--R---A-FYTT---------------GEVIG
DIKQAHCTI-NGTKWNNTLDQIVKKLRG------QF--GD------------KT----IIFK-Q----S---------S-
---GGDPEI-VMHSFNCGGEFFYCNSTNLF--NSTWGV--NGT----------------WN-G-TN--------G-T---
-ER---NNT----------II----LPCRIKQIINMWQQVGKAMYAPPISGPIRCLSNITGLLLTRDGGGGN--------
-----------NSTETFRPGGGDMRDNWRS----------ELYKYKVVQIKPLGVAPT--KAKRRVVQ-----REKRAV-
-GI-GAVFLGFLGAAGSTMGAASITLTVQARQ-LLSGIVQQQNNLLRAIEAQQHLLQLTVWGIKQLQA-RVLAVETYLQD
QQLLGIWGCSGKLICTTAVPWNSS-WS--------NRS--LNEI---WD---NM---TWMEWEREIDNYTNTIYSLIEES
QNQQEKNEKELLELDKWASLWNWFSITNWLWYIKIFIIVVGGLVGLRIVF-AVLSIVNRVRQGYSPLSFQTRLP---AP-
----RG-PDRPEGIEDE---GGERDR--DRSSPLVDGFLALIWVDLRSLCIFSYHRLRDLLLIVTRIVELLGR-------
RG----WEILKYWWNLLQ-YWRQELKNSAVSLLNATAIAVAEGTDRVIEILQRAF---RAI--LHIPTRIR---QGLER-
AL-L*-MGGKWSKSS-VVGWPTIRERMRRA----------EP------------AAEGVGAVSRD-----LERHGAITSS
-NTAATNAAC------AWLEAQ---EEEE---VGFPVRPQVPLRPMTFKAAFDLSHFLKEKGGLDGLVHSQKRQDILDLW
VYHTQGYFPDWQNYTPGPGIRYPLTFGWCYKLVPVE-PEE--VERANEGENNC-LLHPMSQHGMDDPEKEVLQWKFDSRL
ALHHVAREKHPEYF---------------------QNC*
>AY308762/B/US/1996/1304_d31
MGARASVLSGGELDRWEKIRLRPGGKKQYKLKHIVWASRELERFAINPGLLETSXGCRQILGQIQPSLQTGSEELRSLYN
TIAVLYCVHQRIEVRDTKEALDKIEEEQNK----SK-------KKE--Q-Q--------AA--A------------N---
------TGNSS------------Q--V---SQNYPIVQNL-QGQMVHQPIS-PRTLNAWVK-VVEEKAFSPEVIPMFSAL
SEGATPQDLNLMLNTXGGHQ-AAMQMLKETINEEAADWDRLHPVHAGPVAPGQM-REPRGSDIAGTTSTLQEQI-GWMTH
-NPPIPVGEIYKRWIILGLNKIVRMYSPTSILDIKQGPKEPFRDYVDRFYRTLRAEQASQEVKNWMTETLLVQNSNPDCK
TILKALGPGATLEEMMTACQGVGGPGHKARVLAEAMSQV---TNS-------ATIMMQRG-NF------K---N----QR
-KM-VKCFNCG-KEGHIARNCRAPRKKGCWKCGKEGHQMK-DC-T----ER---QANFL-GKIWPS-H-K-GRPGNFLQS
R---------PEPTAP------------------PE-ESFRFG--EE------------T------------A-TPPQ--
K----Q--EP--KD-----K------ELY--------------------PLASLRSLFGNDPSSQ*PQITLWQRPLVTIK
IGGQLKEALLDTGADDTVLEE-MNLPGRWKPKMIGGIGGFIKVRQYDQIPIEICGHKAIGTVLVGPTPVNIIGRNLLTQI
GCTLNFPISPIETVPVKLKPGMDGPKVKQWPLTEEKIKALVEICTEMEKEGKISKIGPENPYNTPVFAIKKK--DGTKWR
KLVDFRELNKRTQD-FWEVQLGIPHPAG-LKKKKSVTVLDVGDAYFSVPLDQEFRKYTAFTIPSINNETP----------
--------GIRYQYNVLPQGWKGSPAIFQSSMTKILE-PFRKQNPDLV-IYQYMDDLYVGS-DLEIEQHRTKIEELRQHL
LRWGFTTPDKKHQKEPPFLWMGYELHPDKWTVQPIVLPDKDSWTVNDIQKLVGKL------NWASQIYPGIKIRQLCKLL
RGTKALTEVIPLTQEAELELAENREILKEPVHGVYYDPSKDLIAEIQKQGQDQWTYQIYQDPFKNLKTGKYARRRGAHTN
DVRQLTEAVQKITTESIVIWGK-IPKFKLPIQKETWETWWTEYWQATWIPEWEFVNTPPLVKLWYQLEKDPIIGAETFYV
DGAANRETKLGKAGYVTDRGRQKVVSLPDTTNQKTELQAIHLALQDSGLEVNIVTDSQYAIGIIQAQPDRSESELVNQII
EQLIKKEKVYLAWVPAHKGIGGNEQVDKLVSAGIRKVLFLDGIDKAQEEHEKYHNNWRAMASDFNLPPVVAKEIVASCDK
CQL--KGEAMHGQVDCSPGIWQLDCTHLEGKVILVAVHVASGYIEAEVIPAETGQETAYFLLKLAGRWPVKXIHTDNGRN
FTCNTVKAACWWAGIKQEFGIPYNPQSQGVVESMNKELKKIIGQVRDQAEHLKTAVQMAVFIHNFKRKGGIGGYSAGERI
VDII------ASXIQ----------------TKEL----QKQITKIQNFRVYYRDSRDPIWKGPAKLLWKGEGA-VVIQ-
-DNSDIKVVPRRKAKIIRDY-GKQMAGDDCVASRQD-E-D*---MENRWQAMIVWQVDRM---RIXTWKSLVK-HHIHIS
RKAKRWXYRHHYENTHPKIS-SEVHIPLGD-AK-L-VIATYWGLHTGERDWHLGQGVSIE-WRKRRYSTQVDPDLADHLI
HLYYFDCFSESAIRHAILGRIVSPSCEY-QAGHS-KVGSLQYLALAALI-------------PP-KKIK--------PPL
PSVAKLTEDRWNKPQKTKGHRGSHSMNGH*------------MEQAPEDQ----GPQREPFNEWTLELLQELKSEAVRHF
PRVWLHGLGQLIYETYGDTWAGVEAIIRILQQLLFIHFRIGCQHSRIGI--------TLQ-RR-----A-----RNG--S
SRS*MD-P----VDPRLEPWKHPGSQ------------------------PKTPCTA-CYCKKCCFHCQVCFTKKGLGIS
Y---GRKKR--SQRRR--A-PNNDQTHQVSLS-KQPASK------P-PG--D-PTGPKESKTK---VERE--TETD--PV
H*MAGRSGA-S--DE--ELLTTIRLIKFLYQSNPPPSP---Q-G-T--RQARRNRRRR---WRERQ--RQIQSISGWILS
NHLGRPTEPVPLHLPPLERLTLDCDEECGTS-GT-Q-------GVGNPQILVE-PPTILEEGTKE*M-------------
QSI-----------QILAIVALVI-VTIIAIVVWSIVLIEYRK-ILRQRKI----DRLLDRIIERAEDSGNESE--GD-Q
EELSA----L--VEMG----------HHA---PWNV---DD---L*----A-----E----D--L-----WVTVYYGVPV
WREATT-TLFCASDAKAYDTEVHNVWATHACVPTDPSPQEVVLE-NVT-EKFNMWKNNMVEQMHEDI-ISLWDQSLK-PC
VKLTPLCVTLNCT-NV-------------------------NATSS--------------TNATNVNATSSPNATNSG--
-------------EEIMEGGEM---KNCSFYI-TTSIRD---KVQKEYA-IFYSLDLIPIDN------------------
---------------------------------------------------------SYRLISCNTSVI-TQACPKVSFE
PIPIHYCAPAGFAILKC-N-D-K-KFNGTGS-CKNVSTVQCTH-GIRPVVSTQLLL-NGSLSEE--EIIIRSENFTNNAK
TILVQL----NET--VVINCTRP--NNNTRK--SI--HI----GP--G--R---A-FYTT---------------GEVIG
NIRQAYCTL-NITAWNNTLNQIVKKLRK------QF--GN------------KT----IVFK-Q----S---------S-
---GGDPEI-VMHSFNCGGEFFYCNTTKLF--NSTWGV--NGTWN--------------GT-E-G---------N-NG--
------NNT----------II----LPCRIKQIINMWQQVGKAMYAPPISGLIRCSSNITGLMLTRDGGGGN--------
----------SSTNETFRPGGGDMRDNWRS----------ELYKYKVVQIKPLGVAPT--KAKRRVVQ-----REKRAV-
-GI-GAVFLGFLGAAGSTMGAASITLTVQARQ-LLSGIVQQQNNLLRAIEAQQHLLQLTVWGIKQLQA-RVLAVESYLAD
QQLLGIWGCSGKLICTTAVPWNSS-WS--------NRS--LNEI---WD---NM---TWMEWEREIDNYTQTIYSLIEES
QNQQEKNEKDLLELDKWASLWNWFSITNWLWYIKIFIMVVGGLVGLRIVF-TVLSIVNRVRQGYSPLSFQTRLQ---AP-
----RG-PDRPEGIEDE---GGERDR--DRSSPLVDGFLAIIWVDLRSLCLFIYHRLRDLLLIVTRSVELLGR-------
RG----WEILKYWWNLLQ-YWRKELKNSAVSLLNVTAIAVAEGTDRIIEIVQRAF---RVI--LNIPTRIR---QGLER-
AL-L*-MGGKWSKRS-MAGWPAVRERMRRA------EPAAEP------------AAEGVGAVSRD-----LERHGAITSS
-NTAATNAAC------AWLEAQ---EDEE---VGFPVRPQVPLRPMTFKAAHDLSHFLKEKGGLDGLIHSQKRQEILDLW
VYHTQGYFPDWQNYTPGPGTRYPLTFGWCYKLVPVE-PEE--VEKANEGENNC-LLHPMSQHGMDDPEKEVLQWKFDSRL
AFHHIAREKHPEYF---------------------QNC*
>AY314044/B/CA/1996/WC10P_1
MGARASILSGGELDRWEKIRLRPGGKKKYRLKHIVWASRELERFAVNPGLLETSEGCRQILGQLQPSLQTGSEELRSLYN
TVATLYCVHQKIDVKDTKEALEKVEEEQNK----SK--------KA--Q-Q--------AA--A------------D---
------TGNSNQ-----------Q--V---SQNYPIVQNL-QGQMVHQALS-PRTLNAWVK-VVEEKAFSPEVIPMFSAL
SEGATPQDLNTMLNTVGGHQ-AAMQMLKETINEEAAEWDRLHPVHAGPIAPGQM-REPRGSDIAGTTSTLQEQI-GWMTN
-NPPIPVGEIYKRWIILGLNKIVRMYSPTSILDIKQGPKEPFRDYVDRFYKTLRAEQATQEVKNWMTETLLVQNANPDCK
TILKALGPAATLEEMMTACQGVGGPGHKARVLAEAMSQM---TGS-------ATIMMRRG-NF------R---N----QR
-KN-VKCFNCG-KEGHIARKCTAPRKKGCWKCAKEGHQMK-DC-T----ER---QANFL-EKIRPP-S-M-GEPANFLQS
R---------PEPTAP------------------PE-ESFRFG--EE------------T------------S-TPPQ--
K----Q--GT---D-----K------ELY--------------------PLASLRSLFGNDPSSQ*PQITLWQRPLVTIK
IGGQQKEALLDTGADDTVLEE-MNLPGRWKPKMIGGIGGFIKVTQYDQIPIEICGHKAIGTVLVGPTPVNIIGRNLLTQI
GCTLNFPISPIETVPVKLKPGMDGPKVKQWPLTEEKIKALIEICTELENEGKISKIGPENPYNTPVFAIKKK--DSTKWR
KLVDFRELNKRTQD-FWEVQLGIPHPAG-LKKKKSVTVLDVGDAYFSVPLDKEFRKYAAFTIPSINNETP----------
--------GIRYQYNVLPQGWKGSPSIFQSSMTKILE-PFRKQNPEIV-IYQYMDDLYVGS-DLELGQHRTKIEELRQHL
LKWGFYTPDKKHQKEPPFLWMGYELHPDKWTVQPIVLPEKDSWTVNDIQKLVGKL------NWASQIYPGIKVKQLCRLL
RGAKALTEVIPLTKEAELELAENREILKEPVHGVYYDPSKDLIAEIQKQGEGQWTYQIYQEPFKNLKTGKYARMRGAHTN
DVKQLTETVQKITTESIVIWGK-TPKFRLPIQKETWETWWTEYWQATWIPEWEFVNTPPLVKLWYQLEKEPIVGAETFYV
DGAANRETKLGKAGYVTNRGRQKVVSLTDTTNQKTELQAILLALQDSGLEVNIVTDSQYALGIIQAQPDRSESEVVNQII
EQLIKKEKIYLAWVPAHKGIGGNEQVDKLVSNGIRKILFLDGIDKAQEEHEKYHSNWRAMASDFNLPPVVAKEIVASCDK
CQL--KGEAMHGQVDCSPGIWQLDCTHLEGKIILVAVHVASGYIEAEVIPAETGQETAYFILKLAGRWPVKTIHTDNGSN
FTSTAVKAACWWAGIKQEFGIPYNPQSQGVVESINKELKKIIGQVRDQAEHLKTAVQMAVFIHNFKRKGGIGGYSAGERM
IDII------ATDIQ----------------TTEL----QKQITKIQNFRVYYRDSRDPLWKGPAKLLWKGEGA-VVIQ-
-DNSDIKVVPRRKAKIIRDY-GKQMAGDDCVASRQD-E-D*---MENRWQVMIVWQVDRM---RIRAWKSLVK-HHMYIS
RKAKGWCYRHHYESTNPRIS-SEVHIPLGD-GK-L-VITTYWGLHTGERDWHLGQGVSIE-WRKERYSTQVDPNTADQLI
HLHHFDCFSESAIRNALLGHRVSPRCEY-QAGHN-KVGSLQYLALVALT-------------TP-KKIK--------PPL
PSVTKLTEDRWNKPQKTKGHRGSHTMNGHW------------MEQAPEDQ----GPQREPYNEWTLELLEELKREAVRHF
PRIWLHGLGQHIYETYGDTWAGVEAIIRMLQQMLFIHFRIGCQHSRIGI--------TPR-RR-----A-----RNG--A
SRS*ME-P----VDPRLEPWKHPGSQ------------------------PKTACTT-CYCKRCCLHCQVCFITKGLGIS
Y---GRKKR--RQRRR--A-PQDSETHQVPLS-EQSTPQ------L-RG--D-PKGPKEPKKK---VERE--TETD--PV
H*MAGRSGD-S--DE--ELLKTVRLIKSLYQSNPPPSS---E-G-T--RKARRNRRRR---WRERQ--RQIRSISERILS
TYLGRPEEPVPLHLPPLERLTIDCDEDCGTS-GT-P-------GVGNPQILVE-SPAVLESGTKE*T-------------
NSL-----------EIYSIVALVI-VAIIAIVVWSIVFLEYRK-ILRQRKI----DRLIDRIRERAEDSGNESD--GD-Q
DELSA----L--VEMG----------HDA---PWDI---HD----*----T-----E----K--L-----WVTVYYGVPV
WKEAKT-TLFCASDAKAYSTEAHNVWATHACVPTDPNPQEIFLE-NVT-ENFNMWKNDMVDQMHEDV-ISLWDQSLK-PC
VKLTPLCVTLNCT-DLR------------------------NATNTTNMN----------NNSS----------------
-------------WGKMEGGEI---KNCSFNI-TTNIRD---KVKKEYA-LFNKLDVVPINDDNDSN-------------
---------------------------------------------------------SYRLISCNTSVI-TQACPKVSFE
PIPIHYCAPAGFAILNC-N-D-K-KFNGTGP-CKNVSTVQCTH-GIRPVVSTQLLL-NGSLAEE--EVVIRSSNFTNNAK
TIIVQL----KKA--VTINCTRP--NNNTRK--SI--HI----QP--G--R---A-FYAT---------------GEIIG
DIRQAHCNI-SKGAWNNTLSQIVKKLRE------QY--GN------------KT----IAFT-Q----S---------S-
---GGDPEI-VMHSFNCGGEFFYCNTTSLF--NSTW----NANSTWN------------AT-E-GSL-------N-T---
-TE---NDP----------FT----LPCRIKQIINMWQEVGKAMYAPPIAGQIRCTSNITGLLLTRDGGNDTS-------
----------NNGTEVFRPGGGDMRDNWRS----------ELYKYKVVKIEPLGVAPT--RAKRRVVQ-----REKRAA-
-GI-GAVLLGFLGAAGSTMGAASMTLTVQARQ-LLSGIVQQQSNLLRAIEAQQHLLQLTVWGIKQLQA-RVLAMERYLKD
QQLLGIWGCSGKLIYTTTVPWNTS-WS--------NKT--LEQI---WG---NM---TWLQWEREIDNYTELIYSLIEES
QNQQEKNEQELLELDKWASLWNWFSITNWLWYIKIFIMVVGGLVGLRIVF-SVLSIVNRVRQGYSPLSFQIHPP---AP-
----RG-PERPEGTEEE---GGERDR--DRSGPLVNGFLALIWVDLRSLFLFIYHRLRDLLLIVTRIVELLGR-------
RG----WEILKYWWNLLQ-YWSQELKNSAVSLFNATAIAVAEGTDRIIEVLQRIY---RAI--LHIPVRIR---QGLER-
AL-L*-MGGKWSI---MVGWATVRERMRRA----------EP------------AAEGVGAASRD-----LERHGALTSS
-NTPANNAAC------AWVEAQQ--EEEE---VGFPVRPQVPLRPMTYKAAVDLSHFLKEKGGLEGLIYSQKRQDILDLW
VYHTQGYFPDWQNYTPGPGIRYPLTFGWCFKLVPVE-PEK--IEEANEGENNS-LLHPMSPHGMDDPEREVLEWRFDSRL
AFHHVARELHPEYY---------------------KNC*
>AY331282/B/US/1997/1001_07
MGARASVLSGGELDRWEKIRLRPGGKKKYKLKHIVWASRELERFAVNPGLLETAEGCRQILGQLQPALQTGSEELKSLFN
TVATLYCVHQKIEIKDTKEALDKIEEEQNK----SK-------KKA--Q-Q--------AA--A------------D---
------AGNSS------------Q--V---SQNYPIVQNL-QGQMVHQSLS-PRTLNAWVK-VIEEKAFSPEVIPMFSAL
SEGATPQDLNTMLNTVGGHQ-AAMQMLKETINEEAAEWDRLHPVHAGPVAPGQM-REPRGSDIAGTTSTLQEQI-GWMTN
-NPPIPVGEIYKRWIILGLNKIVRMYSPVSILDIKQGPKEPFRDYVDRFYKTLRAEQATQEVKNWMTETLLVQNANPDCK
TILKALGPAATLEEMMTACQGVGGPGHKARVLAEAMSQV---TNS-------ATIMMQRG-NF------R---S----QR
-KT-VKCFNCG-KEGHIAKNCRAPRKRGCWKCGKEGHQMK-DC-T----ER---QANFL-GKIWPS-N-K-GRPGNFLQS
R---------PEPTAP------------------PE-ESFRFG--EE------------T------------T-TPSQ--
K----Q--EP--ID-----K------ELY--------------------PLASLRSLFGNDPSSQ*PQITLWQRPLVTIK
IGGQLKEALLDTGADDTVVEE-MALPGRWKPKMIGGIGGFIKVRQYDQILVEICGHKAIGTVLVGPTPVNIIGRNLLTQI
GCTLNFPISPIETVPVKLKPGMDGPKVKQWPLTEEKIKALVEICTEMEKEGKISKIGPENPYNTPVFAIKKK--DSTKWR
KLVDFRELNKRTQD-FWEVQLGIPHPAG-LKKKKSVTVLDVGDAYFSVPLDKDFRKYTAFTIPSTNNETP----------
--------GIRYQYNVLPQGWKGSPAIFQSSMTKILE-PFRKQNPDIV-IYQYMDDLYVGS-DLEIGPHRAKIEELRQHL
LKWGLTTPDKKHQKEPPFLWMGYELHPDKWTVQPIVLPEKDSWTVNDIQKLVGKL------NWASQIYAGIKVKQLCKLL
RGTKALTEVVPLTEEAELELAENREILKEPVHGVYYDPSKDLVAEIQKQGLGQWTYQIYQEPFKNLKTGKYARMRGAHTN
DVKQLTEAVQKIATESIVIWGK-TPKFRLPIQKETWESWWTEYWQATWIPEWEFVNTPPLVKLWYQLEKEPIVGAETFYV
DGAANRETKLGKAGYVTDRGKQKVVPLADTTNQKTELQAIHLALQDSGLEVNIVTDSQYALGIIQARPDKSESELVNQII
EELIKKEKVYLAWVPAHKGIGGNEKVDKLVSTGIRKVLFLDGIDKAQEDHEKYHSNWRAMANEFNLPPIVAKEIVASCDK
CQL--KGEAMHGQVDCSPGIWQLDCTHLEGKVILVAVHVASGYIEAEVIPAETGQETAYFILKLAGRWPVKAIHTDNGPN
FTSTTVKAACWWAGIKQEFGIPYNPQSQGVVESMNKELKKIIGQVRDQAEHLKTAVQMAVFIHNFKRRGGIGGYSAGERI
VDII------ATDIQ----------------TKEL----QKQITKIQNFRVYYRDSRDPLWKGPAKLLWKGEGA-VVIQ-
-DNSDIKVVPRRKVKIIRDY-GKQMAGDDCVASRQD-E-D*---MENRWQVMIVWQVDRM---RIRTWKSLVK-HHMYIS
GKARGWCYRHHYESTHPRIS-SEVHIPLGE-AR-L-VIITYWGLHTGEREWHLGQGVSIE-WRKGKYSTQVDPNLADQLI
HLYYFDCFSESAIRNAILGNRVSPRCEY-QAGHN-KVGSLQYLALTALI-------------TP-RKIK--------PPL
PSVTKLTEDRWNKPRKTKGHRGSHTMNGH*------------MEQAPEDQ----GPQREPYNEWTLELLEELKSEAVRHF
PRVWLHGLGQHIYETYGDTWAGVEAIIRILQQLLFIHFRIGCRHSRIGI--------TRS-RR-----A-----RNG--A
SRS*ME-P----VDPRLEPWKHPGSQ------------------------PKTACTN-CYCKKCCFHCQVCFTTKGLGIS
Y---GRKKR--RQRRR--S-PQDSQTHQDYLS-KQPASQ------P-RG--D-PTGPKESKKK---VERE--TKTD--P-
-*MAGRSGD-N--DE--DLLKTVRLIKTIYQSNPPPNP---E-G-T--RQARRNRRRR---WRERQ--RQIREISGWILS
TYLGRSAEPVPLQLPPLERLTLDCNEDCGTS-GT-Q-------GVGSPQILVE-SPTVLESGTKE*M-------------
QPL-----------GIIGIVALVV-ATIIAIVVWSIVLIEYRK-ILRQRKI----DRLIDRIRDRAEDSGNESE--GD-Q
EELSA----L--VEMG----------HYAHHAPWDI---ND---L*----N-----E----K--L-----WVTVYYGVPV
WKEATT-TLFCASDAKAYKTEVHNVWATHACVPTDPNPQEVVXK-NVT-ENYNMXKNNMVEQMHEDI-ISLWDQSLK-PC
VKLTPLCVTLNCT-DLP------------------------NGNYT--------------NNGS----------------
-------------VGAMEKGEM---KNCSFKV-TTHMRD---KMQKEYA-LLYKLDIIQTEDNS----------------
---------------------------------------------------------SYRLISCNTSSV-TQACPKVSFX
PIPIHYCAPAGFAILKC-N-Q-K-NFTGTGP-CTNVSTVQCTH-GIRPVVSTQLLL-NGSLAEE--EVVIRSENFTNSAK
IIIVQL----KET--VKIDCTRP--NNNTRK--SI--NI----GP--G--R---A-FYAT---------------GEIIG
DIRQAHCNL-SGTLWNKTLHQIAKKLGE------QF--GN------------KT----IVFN-H----S---------S-
---GGDPEI-VMHSFNCGGEFFYCNTTQLF--GSTWEF--NSTW---------------NA-T-NN--------S-T---
--G---NDT----------IT----LPCRIKQFINMWQEVGKAMYAPPIKGPIKCLSNITGILLTRDGGNGN--------
-----------NTTEIFRPGGGDMRDNWRS----------ELYKYKVVKIEPLGVAPT--RAKRXVVQ-----REKRAVL
GGL-GAVFIGFLGAAGSTMGAASVTLTVQARQ-LLSGIVQQQSNLLRAIEAQQHLLQLTVWGIKQLQA-RVLAVXRYLKD
QQLLXIWGCSGKLICTTSVPWNAS-WS--------NKS--LDKI---WN---NM---TWMEWEKEIDNYTGLIYSLIEES
QNQQEKNEQELLELDKWASLWNWFNITHWLWYIKIFIIIVGGLVGLRIVF-AVLSIVNRVRQGYSPLSFQTRLP---TP-
----RG-PDRPEGIEEE---GGERDK--DRSVRLVDGFLALIWDDLRSLCLFSYHHLRDLLLTVTRIVELLGR-------
RG----WEALKYWWNLLQ-YWSQELKSSAISLLNATAIAVAEGTDRVIEIVQRAC---RAI--LHIPRRIR---QGLER-
LL-L*-MGGKWSKS----GWSDVRERMRRAEPAARERRRREP------------AAEGVGAVSRD-----LERHGAITSS
-NTATNNADL------AWLEAQ---EEEE---VGFPVRPQVPLRPMTYKAAVDLSHFLKEKGGLEGLIYSKKRQEILDLW
VYHTQGYFPDWQNYTPGPGIRYPLTFGWCYKLVPVD-PDK--VEEANKGENNS-LLHPMSLHGMEDEDGEVLEWVFDSHL
AFRHMARELHPEYY---------------------KDC*
>AY331284/B/US/1997/1006_08
MGARASVLSGGKLDKWEKIRLRPGGKKKYKLKHLVWASRELERFAVNPGLLETSEGCRQILRQLQPSLQTGSEELKSLFN
TVAVLYCVHQNIEIKDTKEALDEIEEEQNK----SK-------KKA--Q-Q--------AA--A------------D---
------TGSSS------------Q--V---SQNYPIVQNL-QGQMVHQAIS-PRTLNAWVK-VVEEKAFSPEVIPMFSAL
SEGATPQDLNTMLNTVGGHQ-AAMQMLKETINEEAAEWDRLHPVHAGPIAPGQM-REPRGSDIAGTTSTLQEQI-GWMTN
-NPPIPVGEIYKRWIILGLNKIVRMYSPTSILDIKQGPKEPFRDYVDRFYKTLRAEQASQDVKNWMTETLLVQNANPDCK
TILKALGPAATLEEMMTACQGVGGPGHKARVLAEAMSQM---TNS-------AAIMVQRG-NF------R---D----QR
-KI-IKCFNCG-KQGHIAKNCRAPRKKGCWKCGQEGHQMK-DC-T----ER---QANFL-GKIWPS-H-K-GRPGNFLQS
R---------PEPTAP------------------PE-ESFRFG--EE------------T------------T-PPSQ--
K----Q--EP--ID-----K------ELY--------------------PLASLKSLFGNDP---*PQITLWQRPLVTIK
IGGQLKEALLDTGADDTVLEE-IDLPGRWKPKMIGGIGGFIKVRQYDQIPIEICGHKAIGTVLVGPTPVNIIGRNLLTQI
GCTLNFPISPIETVPVKLKPGMDGPKVKQWPLTEEKIKALVEICTEMEKEGKISKIGPENPYNTPVFAIKKK--DSTKWR
KLVDFRELNKRTQD-FWEVQLGIPHPAG-LKKKKSVTVLDVGDAYFSVPLDKDFRKYTAFTIPSTNNETP----------
--------GMRYQYNVLPQGWKGSPSIFQSSMIKILE-PFRKQNPDII-IYQYMDDLYVGS-DLEIGQHRTKIEELRQHL
LKWGFTTPDKKHQKEPPFLWMGYELHPDKWTVQPIVLPEKDSWTVNDIQKLVGKL------NWASQIYAGIKVRQLCKLL
RGTKALTEVVPLTEEAELELAENREILKEPVHGAYYDPSKELIAEIQKQGLGQWTYQIYQEPFKNLKTGKYARMRGAHTN
DVKQLTEAVQKITTESIVIWGK-IPKFKLPIQKETWEAWWLEYWQATWIPEWEFVNTPPLVKLWYQLEKEPIVGAETFYV
DGAASRETKLGKAGYVTDRGRQKVVSLTDTTNQKTELQAIHLALQDSELEVNIVTDSQYALGIIQALPDKSESELVSQII
EQLIKKEKVYLAWVPAHKGIGGNEQVDKLVSAGIRKILFLDGIDKAQEEHEKYHNNWRAMASDFNLPPVVAKEIVASCDK
CQL--KGEAMHGQVDCSPGIWQLDCTHLEGKIILVAVHVASGYIEAEVIPAETGQETAYFILKLAGRWPVKTIHTDNGSN
FTSTTVKAACWWAGIKQEFGIPYNPQSQGVVESMNKELKKIIGQVRDQAEHLKTAVQMAVFIHNFKRKGGIGGYSAGERI
VDII------ATDIQ----------------TKEL----QKQITKIQNFRVYYRDSRDPLWKGPAKLLWKGEGA-VVIQ-
-ENSDIKVVPRRKVKIIRDY-GKQMAGDDCVASRQD-E-D*---MENRWQVMIVWQVDRM---RIRTWKSLVK-HHIHVS
KKAKGWLYRHHYESPHPRIS-SEVHIPLGG-AK-L-VITTYWGLHTGERDWHLGQGVSIE-WRKRRYSTQVDPNQADQLI
HLYYFDCFSESAIRNALLGHRVSPSCEY-QAGHN-KVGSLQYLALAALI-------------PP-RRTK--------PPL
PSVTKLTEDRWNKPQKTKGHRESHTMNGH*------------MEQAPENQ----GPQREPYNEWTLELLEELKNEAVRHF
PRVWLHGLGQHIYETYGDTWAGVEAIIRTLQQLLFIHFRIGCQHSRIGI--------IRR-RR-----A-----RNG--A
SRS*ME-P----VDPRLEPWKHPGSQ------------------------PKTACTN-CYCKKCCFHCQVCFTKKALGIS
Y---GRKKR--RQRRR--T-PPSSENNQVSLS-KQPTSQ------L-QG--D-PTGPKESKKK---VERE--TETH--PG
N*MAGRSGD-S--DA--ELLQAVRIIKFLYQNNPPPSS---K-G-T--RQARRNRRRR---WRERQ--RHIQAISSWILS
TSLGRPTEPVPLPLPPLERLTLDCSEDCGTS-GT-Q-------GVGSPQVLVE-SPAVLESGTKE*M-------------
QSI-----------KILAIVALVV-AAIIAIIVWTLVLIEYRK-LLRQRKI----DRLIDRIAERAEDSGNESD--GD-Q
EELST----L--MEMG----------HHA---PWDI---DD---L*----A-----E----K--------WVTVYYGVPV
WKEATT-TLFCASDAKAYDTEVHNVWATHACVPTDPNPQEIVLG-NVT-ENFNMWKNDMVEQMHEDI-ISLWDQSLK-PC
VKLTPLCVTLNCT-DDLG-----------------------NNSTN--------------NSS-----------------
-----------------GTREM---KKCSFNI-TTSIRG---KMQKEYA-LFYKLDIVPIDNGKNDSTNT----------
---------------------------------------------------------SYRLINCNTSVI-TQACPKITFE
PIPIHYCAPAGFAILKC-N-N-K-TFNGTGP-CTNVSTVQCTH-GIKPVVSTQLLL-NGSLAEE--DIVIRSENFTNNAK
TIIVQL----KES--VQINCTRP--NNNTRK--GI--HI----GP--G--R---A-FYAT---------------GQIIG
DIKRAYCNI-SRTKWNNTLIQVVRKLRE------QF--GN------------KT----IVFN-Q----S---------S-
---GGDPEI-VMHSFNCGGEFFYCNTTQLF--NSTW----NAN----------------VT-A-N---------S-T---
-EG---NDT----------LI----LPCKIKQIINMWQEVGKAMYAPPIQGIISCSSNITGLLLTRDGGSEN--------
-----------RPNETFRPGGGDMRDNWRS----------ELYKYKVVQIEPLGVAPT--KAKRRVVQ-----REKRAI-
-GM-GALFLGFLGAAGSTMGAASVTLTVQARQ-LLSGIVQQQNNLLKAIEAQQHLLQLTVWGIKQLQA-RVLALERYLKD
QQLLGMWGCSGKLICTTTVPWNDS-WS--------NKS--LSDI---WD---NM---TWMEWEREINNYTSLIYTLIQES
QSQQEKNELELLALDKWASLWNWFDISKWLWYIKIFIMIVGGLIGLRIVF-TVLSIVNRVRQGYSPLSFQTHLP---AP-
----RG-PDRPEGIEEE---GGERDR--DTSRQLAAGFLALLWVDLRSLCLFLYHRLRDLLLIVARIVELLGR-------
RG----WEALKYWWNLLQ-YWSQELKNSAVSLFNATAIAVAEGTDRIIEAVQRTL---RAI--RHIPTRIR---QGFER-
AL-L*-MGGKWSKSS-VVGWPAIRERMKRA----------EP------------AADGVGAVSRD-----LENRGAITSS
-NTATNNAAC------AWLEAQ---EEEE---VGFPVKPQVPLRPMTYKAAVDLSHFLKEKGGLEGLIYSQRRQDILDLW
IYHTQGYFPDWQNYTPGPGIRYPLTFGWCFKLVPVE-PEE--VEKANEGENNC-LLHPMSQHGIDDPEKEVLQWRFDSRL
AFHHMARELHPEFY---------------------KNC*
>AY331285/B/US/1997/1012_08
MGARASVLSGGELDKWEKIRLRPGGKKXYKLKHIVWASRELERFAVNPGLLETSEGCRQILGQLQPSLQTGSEELRSLYN
TVATLYCVHQKIEVKDTKEALEKIEEEQNK----SK-------KKA--Q-Q--------EA--A------------D---
------TGKSS------------Q--V---SQNYPIVQNL-QGQMVHQALS-PRTLNAWVK-VVEEKAFSPEVIPMFSAL
SEGATPQDLNTMLNTVGGHQ-AAMQMLKETINEEAAEWDRVHPVHAGPIAPGQM-REPRGSDIAGTTSTLQEQI-GWMTN
-NPPIPVGEIYKRWIILGLNKIVRMYSPISILDIRQGPKESFRDYVDRFYKTLRAEQASQEVKNWMTETLLVQNANPDCK
TILKALGPAATLEEMMTACQGVGGPGHKARVLAEAMSQV---TGT-------ANIMMQRG-NF------R---N----QR
-KI-VKCFNCG-KEGHIAKNCRAPRKKGCWKCGKEGHQMK-DC-T----ER---QANFL-GKIWPS-H-K-GRPGNFPQS
R---------TEPTAP------------------PE-ESFRFG--EE------------T------------T-TPPQ--
K----E--EP---------------------------------------PLVSLRSLFGNDPSSQ*PQITLWQRPLVTIK
IGGQTKEALLDTGADDTVLED-MCLPGRWKPKMIGGIGGFIKVRQYDQIPLEICGHKAIGTVLVGPTPVNIIGRNLLTQL
GCTLNFPISPIETVPVKLKPGMDGPKVKQWPLTEEKIKALVEICTEMEKEGKISKIGPENPYNTPVFAIKKK--DSTKWR
KLVDFRELNKKTQD-FWEVQLGIPHPAG-LKKKKSVTVLDVGDAYFSVPLDPDFRKYTAFTIPSVNNETP----------
--------GIRYQYNVLPQGWKGSPAVFQSSMTKILE-PFRKQNPEII-IYQYMDDLYVGS-DLEIGQHRTKIEELRQHL
LKWGFTTPDKKHQKEPPFLWMGYELHPDKWTVQPIVLPEKDSWTVNDIQKLVGKL------NWASQIYPGIKVKQLCKLL
RGTKALTEVVPLTEEAELELAENREILKEPVHGVYYDPSKDLIAEVQKQEQCQWTYQIYQEPFKNLKTGKYARMRGAHTN
DVKQLTEVVQKITTESIVIWGK-TPKFRLPIQKETWEAWWTEYWQATWIPEWEFVNTPPLVKLWYQLEKEPIAGAETFYV
DGAANRETKLGRAGYVTDRGRQRVVSLTDTTNQKTELQAIHLALQDSGLEVNIVTDSQYALGIIQAQPDKSESELVSQII
EQLIKKEKIYLAWVPAHKGIGGNEQVDKLVSNGIRKVLFLDGIDKAQEDHEKYHSNWRAMASDFNLPPVVAKEIVASCDK
CQL--KGEAMHGQVDCSPGIWQLDCTHLEGKIILVAVHVASGYIEAEVIPAETGQETAYFLLKLAGRWPVKTIHTDNGSN
FTSATVKAACWWAGIKQEFGIPYNPQSQGVVESMNKELKKIIGQVRDQAEHLKTAVQMAVFIHNFKRKGGIGGYTAGERI
VDII------ATDIQ----------------TXEL----QKQITKIQNFRVYYRDNRDPLWKGPAKLLWKGEGA-VVIQ-
-DNSDIKVVPRRKAKIIRDY-GKQMAGDDCVASRQD-E-D*---MENRWQVMIVWQVDRM---RIRTWKSLVK-HHMYTS
KKAKGWFYRHHYESTHPRIS-SEVHIPLGD-AR-L-VVTTYWGLHTGERDWHLGQGVSIE-WRKKRYSTQVDPDLADQLI
HLYYFDCFSESAIRNAILGHRVSPRCEY-QAGHN-KVGSLQYLALVALI-------------KP-KKTK--------PPL
PSVKKLTEDRWNKPQKTKGHRGSHTMNGH*------------MEQAPEDQ----GPQREPYNEWTLELLEELKSEAVRHF
PRVWLHGLGQHIYETYGDTWAGVEAIIRILQQLMFIHFRIGCQHSRIGI--------TRQ-RR-----T-----RNG--A
SRS*ME-P----VDPSLEPWKHPGSQ------------------------PKTACTT-CYCKRCCFHCQVCFISKGLGIS
Y---GRKKR--RQRRR--T-PQDSKTHQDPLS-KQPTTQ------P-RG--D-PTGPKESKKK---VERE--TETD--PV
D*MAGRSGD-S--DD--ELLKTVRLIKILYQSNPPPSP---E-G-T--RQARRNRRRR---WRERQ--RQIRSISERILS
TYLGRSAEPVPLQLPPLERLTLDCNEDCGTS-GT-Q-------GVGSPQILVE-SPTVLESGTKE*M-------------
HSL-----------QIAAIAALVI-VAIIAIVVWSIVFIEYRK-ILKQRKI----DRLIDRIRERAEDSGNESE--GD-Q
EELSA----L--VEMG----------HHA---PWDI---DD---L*----A-----A----Q--L-----WVTVYYGVPV
WKEATT-TLFCASDAKAYDTEVHNVWATHACVPTDPNPQELVLA-NVT-ENFNMWNNTMVEQMHEDI-ISLWDQSLK-PC
VKLTPLCVTLNCT-DVTNATNI-------------------NATNI--------------NNSS----------------
--------------GGVESGEI---KNCSFNI-TTSVRD---KVQKEYA-LFYKLDIVPITNESS---------------
---------------------------------------------------------KYRLISCNTSVL-TQACPKVSFE
PIPIHYCAPAGFAILKC-N-N-E-TFNGKGP-CINVSTVQCTH-GIRPVVSTQLLL-NGSLAEK--EVIIRSDNFSDNAK
NIIVQL----KEY--VKINCTRP--NNNTRK--SI--HI----GP--G--R---A-FYAT---------------GEIIG
NIRQAHCNI-SRSKWNDTLKQIAAKLGE------QF--RN------------KT----IVFN-P----S---------S-
---GGDLEI-VTHSFNCGGEFFYCNTTKLF--NSTWIREGNGTWN--------------GT-I-GLN-------D-T---
-AG---NDT----------II----LPCKIKQIINMWQEVGKAMYAPPIRGQIRCSSNITGLILTRDGGKDDSN------
---------GSEILEIFRPGGGDMRDNWRS----------ELYKYKVVRIEPLGVAPT--RARRRVVQ-----KEKRAV-
-GL-GAMFLGFLGAAGSAMGAASMTLTVQARQ-LLSGIVQQQNNLLRAIEAQQHMLQLTVWGIKQLQA-RVLAVERYLKD
QQLLGIWGCSGKLICTTDVPWDTS-XS--------NKT--LDDI---WGS--NM---TWMEWEREIDNYTSTIYTLLEEA
QYQQEKBEKELLELDKWASLWNWFDITNWLWYIRIFIMIVGGLVGLRIVF-AVLSIVNRIRQGYSPLSFQTHHP---AP-
----RG-PDRPEGIEEE---GGERDR--DRSGRLVNGFLALIWVDLRSLCLFSYHRLRDLLLIVTRIVELLGR-------
RG----WEVLKYWWNLLQ-YWSQELKNSAVSLLNVTAIAVAEGTDRIIEVAQRIG---RAI--LHIPTRIR---QGLER-
AL-L*-MGGKWSKSS-LVGWPAIRERMRRA----------EP------------AAVGVGAVSRD-----LEKHGAITCS
-NTATTNADC------AWLEAQ---EDEG---VGFPVRPQAPLRPMTYKAAVDLSHFLKEKGGLEGLVHSQKRQDILDLW
VYHTQGYFPDWQNYTPGPGVRYPLCFGWCFKLVPVE-PGK--VEEATEGENNC-LLHPINLHGMEDPEREVLEWRFDSRL
AFHHMARELHPEYY---------------------KDC*
>AY331287/B/US/1997/1013_03
MGARASVLSGGKLDAWEKIRLRPGGKKQYKLKHIVWASRELERFAVNPGLLETSDGCRQILEQLQPALQTGSEELRSLFN
TVAVLYCVHQRIDVKDTKEALDKIEEEQNK----SK-------KKA--Q-Q--------AA--A------------G---
------TGNSS------------Q--V---SQNYPIVQNL-QGQMVHQALT-PRTLNAWVK-VIEEKAFSPEVIPMFSAL
SEGATPQDLNTMLNTVGGHQ-AAMQMLKETINEEAAEWDRLHPVHAGPIAPGQL-REPRGSDIAGTTSTLQEQI-GWMTN
-NPPIPVGEIYKRWIILGLNKIVRMYSPVSILDIKQGPKEPFRDYVDRFYKTLRAEQATQEVKNWMTETLLVQNANPDCK
TILKALGPGATLEEMMTACQGVGGPGHKARVLAEAMSQA---TAA-------ATIMMQKG-NF------R---N----QR
-KT-IKCFNCG-KEGHLARNCRAPRKRGCWKCGQEGHQMK-DC-T----ER---QANFL-GKLWPS-Q-K-GRPGNFLQN
R---------PEPTAP------------------PA-ESFRFG--EE------------T------------T-TPAQ--
K----Q--EQ--ID-----K------ELN--------------------HSASLKSLFGNDPLLQ*PQITLWQRPLVTIK
IGGQLKEALLDTGADDTVLEE-MNLPGRWKPKMIGGIGGFIKVRQYDQIPIEIYGHKAIGTVLVGPTPVNIIGRNLLTQI
GCTLNFPISPIETVPVKLKPGMDGPRVKQWPLTEEKIKALVEICTEMEKEGKISKIGPENPYNTPVFAIKKK--DSTKWR
KLVDFRELNKRTQD-FWEVQLGIPHPAG-LKKKKSVTVLDVGDAYFSVPLDKDFRKYTAFTIPSINNETP----------
--------GIRYQYNVLPQGWKGSPAIFQASMTKILE-PFRKQNPDIV-IYQYMDDLYVGS-DLEIGQHRTKIEELRQHL
LRWGFTTPDKKHQKEPPFLWMGYELHPDKWTVQPIVLPDKDSWTVNDIQKLVGKL------NWASQIYAGIKVKQLCRLL
RGTKALTEVVPLTEEAELELAENREILKEPVHGVYYDPSKDLIAEIQKQEQGQWTYQIYQEPFKNLKTGKYARMRGAHTN
DVKLLTEAVQKIATESIVIWGK-TPKFRLPIQKETWDTWWTEYWQATWIPEWEFVNTPPLVKLWYQLEKEPIMGAETFYV
DGAANRETKLGKAGYVTDRGRQKVISLTDTTNQKTELQAIHLALQDSGLEVNIVTDSQYALGIIQAQPDKSESELVSQII
EQLIKKEKVYLAWVPAHKGIGGNEQVDKLVSTGVRKVLFLDGIDKAQEEHEKYHNNWRAMASDFNLPPVVAREIVASCDK
CQL--KGEAMHGQVDCSPEIWQLDCTHLEGKVILVAVHVASGYIEAEVIPAETGQETAYFILKLAGRWPVKAIHTDNGSN
FTSAAVKAACWWTGIKQEFGIPYNPQSQGVVESMNKELKKIIGQVRDQAEHLKTAVQMAVFIHNFKRKGGIGGYSAGERI
VDII------ATDIQ----------------TKEL----QKQITKIQNFRVYYRDSRDPLWKGPAKLLWKGEGA-VVIQ-
-DNSDIKVVPRRKAKIIRDY-GKQMAGDDCVASRPD-E-D*---MENRWQVMIVWQVDRM---RIRAWKSLVK-HHMYIS
KKAKGWFYRHHYESTHPRIS-SEVHIPLGD-AE-L-VVTTYWGLHTGERDWHLGQGVSIE-WRKKRYSTQIDPDLADQLI
HLYYFDCFSESAIRNAILGHIVSPSCEY-QAGHN-KVGSLQYLALTALI-------------TP-KKGK--------PPL
PSVKKLTEDRWNKPQKTKGHRGNHTMNGH*------------MEQAPEDQ----GPQREPYNEWTLELLEELKSEAVRHF
PRIWLNNLGQYIYETYGDTWAGVEAIIRILQQLLFIHFRIGCQHSRIGI--------LRR-RR-----A-----RNG--S
SRS*MD-P----VDPRLEPWKHPGSQ------------------------PKTACTN-CYCKKCCFHCQVCFLTKGLGIS
Y---GRKKR--RQRRR--T-SKDSQTHQVSLS-KQPASQ------S-RG--N-PTGPKESTKK---VERE--TETD--PD
T*MAGRRGD-S--DE--ELLKTVRLIKFLYQSNPPPSP---G-G-T--RQARRNRRRR---WRERQ--RQIRTLSEWILS
NYLGRPTEPVPLQLPPLERLTLDCNKDCGTS-GT-Q-------GVGSPQVLVE-SPAVLEPGTKEEM-------------
QSL-----------PIVAIVALVV-TGIIAIVVWTIVGIEYRR-ILRQRKI----DRLIDRIRERAEDSGNESD--GD-Q
EELSA----L--VEMG----------HLA---LWDV---ND---L*----A-----G----K--L-----WVTVYYGVPV
WKEANA-TLFCASDAKAYDTEVHNVWATHACVPTDPNPQEIRLE-NVT-ENFNMWKNNMVEQMHEDI-ISLWXQSLK-PC
VKLTPLCVTLNCT-DAK------------------------NGTNT--------------TDSS----------------
-------------GKVIENGEV---KNCSFNI-TTTVRD---KVKKEYA-LFYRLDVVPIKDNNDST-------------
---------------------------------------------------------SYRLINCNTSVI-TQACPKVSFE
PIPIHYCAPAGFAILKC-N-N-E-SFNGTGP-CTNVSTVQCTH-GIRPVVSTQLLL-NGSLAEK--EVVIRSKNFXENAE
IIIVQL----NAS--VQINCTRP--SNNTRK--GI--HI----GP--G--R---A-FYAT----------------DIIG
EIRQAHCNI-SRQNWNNTLKKIVSKLRE------QF--GN------------KT----IVFD-K----H---------S-
---GGDPEV-VAHSFNCGGEFFYCNTTQLF--NSTW----HANDTLN------------DT-L-NG--------E-SN--
------NDT----------IT----LPCRIKQIXNMWQEVGKAMYAPPIKGQIRCSSNITGLLLTRDGGKINGT------
----------XXQNETFRPGGGNMRDNWRS----------ELYKYKVVKVEPLGIAPT--KAKRRVVQ-----REKRAV-
-GI-GAVFLGFLGAAGSTMGAASITLTVQARQ-LLSGIVQQQNNLLRAIEAQQHLLQLTVWGIKQLQA-RVLAVERYLRD
QQLLGIWGCSGKLICTTTVPWNAS-WS--------NKS--LDYI---WE---NM---TWMEWEREIDNYTSFIYTLLENS
QNQQEKNEQELLELDKWASLWNWFDITNWLWYIKIFIMIVGGLIGLRIVF-TVLAIVNRVRQGYSPLSFQTRLP---VP-
----GE-PDRPEGIDEE---GGERDR--DRSGHLVNGFLAIIWVDLRSLCLFSYHRLRDLLLIVTRIVELLGR-------
RG----WEALKYWWNLLQ-YWSQELKKSAISLLNAIAIVVAEGTDRILEALQRAG---RAF--IHIPVRIR---QGLER-
AL-L*-MGGKWSKSK-MFGWATVRERMMRA----------EP------------AATGVGAVSQD-----LEKHGAITSS
-SM--TNPAC------TWLEAQQ--ERE----VGFPVRPQVPLRPMTYKAAVDLSHFLKEKGGLEGLTWSQQRQDILDLW
VYNTQGYFPDWQNYTPGPGVRYPLTFGWCFKLVPVE-QSK--VEETNEGENNS-LLHPLSQHGMDDLEKEVLMWKFDSRL
AFHHVARELHPEYY---------------------KDC*
>AY331289/B/US/1997/1018_06
MGARASVLSGGQLDXWERIRLRPGGKKQYKLKHLIWAGRELERFAVNPGLLETSEGCRQIIKQLQPSLQTGSEELRSLFN
TVATLYCVHQRIDVKDTKEALDKIEEEQNK----CK-------KKA--E-Q--------AA--A------------D---
------TGNSS------------Q--V---SQNYPIVQNL-QGQMVHQAIT-PRTLNAWVK-VVEEKAFSPEVIPMFSAL
SEGATPQDLNTMLNTVGGHQ-AAMQMLKETINEEAAEWDRLHPVHAGPIAPGQM-REPRGSDIAGTTSTLQEQI-GWMTS
-NPPIPVGEIYKRWIIMGLNKIVRMYSPVSILDIRQGPKEPFRDYVDRFYKTLRAEQASQDVKNWMTETLLVQNANPDCK
TILKALGPAATLEEMMTACQGVGGPGHKARVLAEAMSQV---TNS-------TTVMMQRG-NF------R---N----QR
-KT-IKCFNCG-KEGHLARNCRAPRKKGCWKCGKEGHQMK-EC-T----ER---QANFL-GKIWPS-H-K-GRPGNFLQS
R---------PEPTAP------------------PE-ESFRFG--EE------------T------------T-TPSQ--
K----Q--ET--ID-----K------ELY--------------------PLASLKSLFGNDPSYQ*PQITLWQRPLVSIK
VGGQIKEALLDTGADDTVLEE-MNLPGRWKPKMIGGIGGFIKVRQYDQILIEISGYKAIGTVLVGPTPVNIIGRNLLTQI
GCTLNFPISPIETVPVKLKPGMDGPKVKQWPLTEEKIKALVEICTEMEKEGKITKIGPENPYNTPVFAIKKK--DSTKWR
KLVDFRELNKRTQD-FWEVQLGIPHPAG-LKKKKSVTVLDVGDAYFSVPLDEDFRKYTAFTIPSINNETP----------
--------GIRYQYNVLPQGWKGSPAIFQASMTKILE-PFRKQNPDIV-IYQYMDDLYVGS-DLEIGQHRTKIEELRQHL
LRWGFTTPDKKHQKEPPFLWMGYELHPDKWTVQPIMLPEKESWTVNDIQKLVGKL------NWASQIYPGIKVRQLCKLL
RGAKALTEVIPLTEEAELELAENREILKEPVHGVYYDPSKDLIAEIQKQGQGQWTYQIYQEPFKNLKTGKYARMKGTHTN
DVRQLTEAVQKVATESIVIWGK-TPKFRLPIQKETWEAWWMEYWQATWIPEWEFVNTPPLVKLWYQLEKEPIVGAETFYV
DGASNRETKLGKAGYVTDRGRQKVVPLNDTTNQKTELQAIHLALQDSGLEVNIVTDSQYALGIIQAQPDKSESELVSLII
EELIKKEKVYLAWVPAHKGIGGNEQVDKLVSSGIRKVLFLDGIDKAQEEHEKYHNNWRAMASDFNLPPVVAKEIVASCDK
CQL--KGEAMHGQVDCSPGIWQLDCTHLEGKVILVAVHVASGYIEAEVIPAETGQETAYFLLKLAGRWPVKTIHTDNGSN
FTSTTVKAACWWAGIKQEFGIPYNPQSQGVVESMNNELKKIIGQVRDQAEHLKTAVQMAVFIHNFKRKGGIGGYSAGERI
VDII------ATDIQ----------------TKEL----QKQITKIQNFRVYYRDSRDPLWKGPAKLLWKGEGA-VVIQ-
-DNSEIKVVPRRKAKILRDY-GKQMAGDDCVASRQD-E-D*---MENRWQVMIVWQVDRM---RISTWKSLVK-YHMHIS
RKAKGWLYRHHYESNHPRIS-SEVHIPLGD-AR-L-VITTYWGLLTGERDWHLGQGVAIE-WRKKRYNTQVDPNLADQLI
HLYYFDCFSESAIRHAILGRIVSPSCEY-PTGHN-KVGSLQYLALTALI-------------TP-KKRK--------PPL
PSVAKLTEDRWNKPRKTKGHRGNHTMSGH*------------MEQAPEDQ----GPQREPYNEWTLELLEELKSEAVRHX
PRPWLHSLGQYIYGTYGDTWAGVEALIRILQQLLFIHFRIGCQHSRIGI--------TRQ-RR-----A-----RNG--A
SRS*ME-P----VDPRLEPWKHPGSQ------------------------PKTACTN-CYCKKCCFHCQVCFIRKGLGIS
Y---GRKKR--RQRRR--A-HQDSQIHQVPVP-KQPTSQ------L-RG--D-PTGQKEPKEK---VERE--TETD--PC
A*MAGRSGD-S--DE--ELIRTVRFIKFLYQSNPPPSS---E-G-T--RQARRNRRRR---WRERQ--RQIRALSGWLLS
TYLGRPAEPVPLQLPPLERLTLDYSEDCGNS-GT-Q-------GVGNPQVLVE-SPEVLEPGTTE*M-------------
YPL-----------QILAIVSLVV-VVIIAIVVWTIVGIEYMK-IRKHRKI----DRLIDRITERAEDSGNDSD--GD-Q
EELAT----L--MEMG----------HDA---PWDV---ND---L*----------A----Q--L-----WVTVYYGVPV
WKDATT-TLFCASDAKAYDTEVHNVWATHACVPTDPNPQEVILE-NVT-ENFNMWKNDMVEQMHEDI-ISLWDQSLK-PC
VKLTPLCVTLNCT-DAKL-----------------------NGTNA--------------T-NR----------------
------------------TGEI---KNCSFKI-STIVKD---KVKKQYA-LFYSLDVIPLDDNDNSTT------------
---------------------------------------------------------SYRLRSCNTSVV-TQACPKVSFE
PIPIHYCTPAGFAILKC-N-N-K-TFNGTGP-CRNVSTVQCTH-GIRPVVSTQLLL-NGSLAEE--EIVIRSENFTNNAK
VIIVQL----NET--VLINCTRP--NNNTRK--SI--GM----GP--G--R---A-FYAT---------------GDIIG
DIRQAHCNV-SEVKWNKTLQQIVTKLRE------QF-GEN------------KT----IVFQ-N----S---------S-
---GGDPEI-ITHSFNCGGEFFYCNTTPLF--NSTW----NWN----------------ST-Q-TNS-------T-Q---
-TNSWPNAT----------IT----LSCRIKQFINMWQEVGKAMYAPPIRGPISCSSNITGLLLTRDGGNGNGT------
----------NNNTEVFRPTGGDMRDNWRS----------ELYKYKVVRIEPIGVAPT--KAKRRVVQ-----REKRAV-
-GI-GAMFLGFLGAAGSTMGAASITLTVQARL-LLSGIVQQQNNLLRAIEAQQHLLQLTVWGIKQLQA-RVLAVERYLRD
QQLLGIWGCSGKLICPTAVPWNAS-WS--------NKN--LSQI---WE---NM---TWMEWEREIDNYTDLIYNLIEQS
QNQQEKNEQELLALDKWASLWSWFDITKWLWYIKIFIMIVGGLIGLRIVF-AVLSIVNRVRQGYSPLSLQTHLP---AP-
----RG-PDRPEGTEGE---GGERDR--DRSVRLVDGFLALIWDDLRSLCLFSYHRLRDLLLIIARIVEILGR-------
RG----WEILKYWWNLLK-YWSQELQNSAVSLLNTTAIAVAEGTDRVIEIVQRVV---RAI--LHIPRRIR---QGLEL-
SL-L*-MGGKWSKSS-LVGWPQIRDRMRRT--------EPEP------------AADGVGAASRD-----LAKHGAITSN
-NTATTNAAC------AWLEAQ---EEEE---VGFPVRPQVPLRPMTYKGALDLSHFLKEKGGLEGLVSSQKRQDILDLW
VYHTQGYFPDWQNYTPGPGVRFPLTFGWCFKLVPVE-PEK--VEEANEGENNS-LLHPVSLHGMEDSEREVLVWRFDSQL
AFRHMAREKHPEYY---------------------KDC*
>AY331291/B/US/1996/1027_05
---RASILSGGKLDRWEKIRLRPGGKKKYKLKHIVWASRELERFAVNPGLLETSEGCRQILGQLQPSLPTGSEELKSLFN
TVATLYCVHQNIDVKDTKEALEKIEEEQNK----SK-------KKA--Q-Q--------AA--A------------D---
------TGNSS------------Q--G---SQNYPIVQNI-QGQMVHQAIS-PRTLNAWVK-VVEEKAFSPEVIPMFTAL
SEGATPQDLNTMLNTVGGHQ-AAMQMLKETINEEAAEWDRLHPVHAGPVAPGQM-REPRGSDIAGTTSNLQEQI-GWMTN
-NPPIPVGEIYKRWIILGLNKIVRMYSPSSILDIKQGPKEPFRDYVDRFYKTLRAEQASQEVKNWMTETLLVQNSNPDCK
TILKALGPAATLEEMMTACQGVGGPGHKARVLAEAMSQV---TNS-------ATVMMQRG-NF------R---N----QR
-KT-VKCFNCG-KEGHIARNCKAPRRRGCWKCGKEGHQMK-DC-T----ER---QANFL-GKIWPS-H-K-GRPGNFLQS
R---------PEPTAP------------------PE-ESFRFG--EE------------T------------T-TPSP--
K----Q--EP--ID-----K------DLY--------------------PLASLKSLFGNDPLSQ*PQITLWQRPLVTIK
IGGQLKEALLDTGADDTVLEE-MSLPGRWKPKMIGGIGGFIKVRQYDQIPIEICGHKAIGTVLIGSTPVNIIGRNLLTQI
GCTLNFPISPIETVPVKLKPGMDGPKVKQWPLTEEKIKALVEICTEMEKEGKISKIGPENPYNTPVFAIKKK--DSTKWR
KLVDFRELNKKTQD-FWEVQLGIPHPAG-LKKKKSVTVLDVGDAYFSVPLDKDFRKYTAFTIPSINNETP----------
--------GIRYQYNVLPQGWKGSPAIFQCSMTKILE-PFRKQNPDIV-IYQYMDDLYVGS-DLEIEQHRIKIDELRQHL
LKWGFTTPDKKHQKEPPFLWMGYELHPDKWTVQPIVLPEKDSWTVNDIQKLVGKL------NWASQIYPGIKVRQLCKLL
RGTKALTEVIPLTREAELELAENREILKEPVHGVYYDPSKDLIAEIQKQGLGQWTYQIYQEPFKNLKTGKYARVRGAHTN
DVKQLTEAVQKIATESIVIWGK-TPKFRLPIQKETWEIWWTEYWQATWIPEWEFVNTPPLVKLWYQLEKEPIVGAETFYV
DGAANRETRLGKAGYVTNRGRQKVVSLTDTTNQKTELQAINLALQDSGLEVNIVTDSQYAIGIIQAQPDKSESELVSQII
EQLIKKEKVYLAWVPAHKGIGGNEQVDKLVSAGIRKVLFLDGIDKAQEDHEKYHSNWRAMASDFNLPPIVAKEIVASCDK
CQQ--KGEAMHGQVDCSPAIWQLDCTHLEGKVILVAVHVASGYIEAEVIPAETGQETAYFLLKLAGRWPVKTIHTDNGSN
FTSTAVKAACWWAGIKQEFGIPYNPQSQGVVESMNKELKKIIGQVRDQAEHLKTAVQMAVFIHNFKRKGGIGGYSAGERI
IDII------AADIQ----------------TREL----QKQITKIQNFRVYYRDSRDPLWKGPAKLLWKGEGA-VVIQ-
-DNSDIKVVPRRKAKIIRDY-GKQMAGDDCVASRQD-E-D*---MENRWQVMIVWQVDRM---RIRTWKSLVK-HHMYIS
KKAKGWFYRHHYESPHPRIS-SEVHIPLGD-AK-L-VITTYWGLHTGERDWHLGQGVSIE-WKKRRYSTQVDPGLADQLI
HLYYFDCFSESAIRKALLGHIVSPSCEY-QAGHN-KVGSLQYLALAALT-------------TP-KRRK--------PPL
PSVAKLTEDRWNKPQKTKGHRGNHTMNGH*------------MEQAPEDQ----GPQREPYNEWALELLEELKSEAVRHF
PRPWLHGLGQHIYETYGDTWAGVEAIIRILQQLLFIHFRIGCRHSRIGI--------T---RR-----A-----RNG--A
SRS*ME-P----VDPRLEPWKHPGSQ------------------------PKTACTP-CYCKKCCFHCQVCFTKKALGIS
Y---GRKKR--RQRRR--S-PEDSQIHQVSLS-KQPTSQ------P-RG--D-PTGPKESKKK---VERE--TETD--PV
N*MAGRSGD-N--DE--DLLKTVRFIKFLYQSNPPPNP---E-G-T--RQARRNRRRR---WRERQ--RQIQSISGWLLS
TALGRSAEPVPLQLPPLERLSLDCNEDCGNS-GT-K-------GVGSTQILVE-SPTILESGTKE*M-------------
QAL-----------QIVATVALVV-AAIIAIVVWSIVFIEYRK-ILRQRKI----DSLIDRIRERAEDSGNESD--GD-Q
EELSV----L--VERG----------HLA---PWDV---ND---L*----A-----E----Q--L-----WVTVYYGVPV
WKEANT-TLFCASDAKAYDTEVHNVWATHACVPTDPNPQEVVLV-NVT-ENFNMWKNNMVEQMQEDI-ISLWDQSLK-PC
VKLTPLCVTLNCT-DLENRTN--------------------SGNNT--------------TDGS----------------
-----------------WEGEM---KNCSFNI-TSSIRD---KMQKEYA-LFYKYDIISIENNST---------------
---------------------------------------------------------EYRLTSCNTSVI-TQACPKVSFE
PIPIHYCAPAGFAILKC-K-D-T-KFNGTGP-CKNVSTVQCTH-GIKPVVSTQLLL-NGSLAEE--EVVIRSENITNNAK
IIIVQL----NES--VTINCVRP--NNNTRK--SI--NI----GP--G--R---A-FYTT---------------GEIIG
DIRQAHCNI-SITKWNNTLKQIVDKLRE------QL-GKN------------KT----IIFN-Q----S---------S-
---GGDPEI-VMHSFNCGGEFFYCNTTKLF--NSTW----NLT----------------SA-E-GLN-------D-T---
-EG---NDT----------LT----LPCRIKQIINMWQEVGKAMYAPPIRGQIRCSSNITGLLLTRDGGREN--------
-----------GDTETFRPGGGDMRDNWRS----------ELYKYKVVKIKPLGIAPT--RAKRRVVQ-----REKRTV-
-GL-GALFLGFLGAAGSTMGAASLTLTVQARQ-LLSGIVQQQNNLLRAIEAQHQLLQLTVWGIKQLQA-RVLAVERYLQD
QQLLGIWGCSGKLICTTAVPWNAS-WS--------NKS--LGMI---WD---NM---TWMEWEREIDNYTGLIYNLIEQS
QNQQEKNEQDLLELDKWASLWNWFNITNWLWYIKIFIIVVGGLVGLRIVF-IVLTIVNRVRQGYSPLSFQTHLP---TP-
----RG-PDRPEGIEEE---GGERDR--DRSSQLVDGFLALLWVDLRSLCRFSYHLLRDFLLIVTRIVEILGR-------
RG----WEALKYWWNLLQ-YWSQELKNSAVSLLNTIAIAVAEGTDRAIEILQRIF---RAF--IHIPRRIR---QGFER-
AL-L*-MGGKWSKSS-ASGWPTVRERMARA----------EP------------AAEGVGEVSRD-----LDKYGAITSS
-NT--NNAAC------AWLEAQ---EEED---VGFPVRPQVPLRPMTYGAARDLSHFLKEKGGLEGLIYSQKRQEILDLW
IYHTQGYFPDWQNYTPGPGVRFPLTFGWCFKLVPV-------GEEATGGEDTK-LLHPMSLHGMDDPEREVLMWKFDSLL
AFRHMARELHPEYY---------------------KNC*
>AY331292/B/US/1996/1057_01
MGARASVLSGGKLDKWEKIRLRPGGKKKYKLKHIVWASRELERFAVNPGLLETTEGCRQILGQLQPSLQTGTEELRSLYN
TIAVLYCVHQRIDIKDTKEALDKIEEEQDK----SK-------QKA--Q-Q--------AA--A------------D---
------TGNSN------------Q--V---SQNYPIVQNL-QGQMVHQAIS-PRTLNAWVK-VVEEKAFSPEVIPMFSAL
SEGATPQDLNTMLNTVGGHQ-AAMQMLKETINEEAAEWDRLHPVHAGPIAPGQM-REPRGSDIAGTTXTLQEQV-GWMTS
-NPPIPVGEIYKRWIILGLNKIVRMYSPTSILDIRQGPKEPFRDYVDRFYKTLRAEQASQEVKNWMTETLLVQNANPDCK
TILKALGPAATLEEMMTACQGVGGPGHKARVLAEAMSRV---TNS-------NAIMMQRG-NF------K---N----QR
-KT-VKCFNCG-KEGHIARNCRAPRKKGCWKCGREGHQMK-DC-T----ER---QANFL-GKIWPS-H-K-GRPGNFLQS
R---------PEPTAP------------------PA-ESFRFG--EE------------T------------T-APPQ--
K----Q--EP--ID-----K------EQG--------------------PLXSLXSLFGNDPSSQ*PQITLWQRPLVTIK
IGGQLKEALLDTGADDTVLEE-MNLPGRWKPKMIGGIGGFIKVKQYDQILIEICGHKAIGTVLVGPTPVNIIGRNLLTQI
GCTLNFPISPIETVPVKLKPGMDGPKVKQWPLTEEKIKALVEICTEMEKEGKISKIGPENPYNTPVFAIKKK--DSTKWR
KLVDFRELNKRTQD-FWEVQLGIPHPAG-LKKKKSVTVLDVGDAYFSVPLDKEFRKYTAFTIPSINNETP----------
--------GIRYQYNVLPQGWKGSPAIFQSSMTKILE-PFRKQNPDIV-IYQYMDDLYVGS-DLEIGQHRTRIEELRQHL
LKWGFTTPDKKHQKKPPFLWMGYELHPDKWTVQPIVLPEKDSYTVNDIQKLVGKL------NWASQIYAGIKVRQLCKLL
RGAKALTEVIPLTKEAELELAENREILKEPVHGVYYDPSKDLIAEIQKQGQGQWTYQIYQEPFKNLKTGKYARMRGAHTN
DVKQLTEAVQKITTESIVIWGK-IPKFRLPIQKETWEIWWTEYWQATWIPEWEFVNTPPLVKLWYQLEKEPIIGAETFYV
DGASNRETKLGKAGYVTNRGRQKVVSLTDTTNQKTELQAIYLALQDSGSEVNIVTDSQYALGIIQAQPDKSESELVNQII
EQLINKEKVYLAWVPAHKGIGGNEQVDKLVSAGIRKVLFLDGIDKAQEEHEKYHSNWRAMASDFNLPPVVAKEIVASCDK
CQL--KGEAMHGQVDCSPGIWQLDCTHLEGKVILVAVHVASGYIEAEVIPAETGQETAYFLLKLAGRWPVTTIHTDNGSN
FISTTVKAACWWAGIKQEFGIPYNPQSQGVVESMNKELKKIIGQVRDQAEHLKTAVQMAVFIHNFKRKGGIGGYSAGERI
VDII------ATDIQ----------------TKEL----QKQITKIQNFRVYYRDSRDPLWKGPAKLLWKGEGA-VVIQ-
-DNSDIKVVPRRKAKIIRDY-GKQMAGDDCVASRQD-E-D*---MENRWQVMIVWQVDRM---RINTWKSLVK-YHMYRS
KKARGWFYRHHYDSTHPKIS-SEVHIPLGN-AR-L-VITTYWGLHTGERDWHLGQGVSIE-WRERKYRTQVTPDLADRLI
HLYYFDCFSESAIRKAILGHIVSPSCEY-QAGHN-KVGSLQYLALAALI-------------TP-KKIK--------PPL
PSVTKLTEDRWNKPQKTKGHRESHTMNGH*------------MEQAPEDQ----GPQREPYNEWTLELLEELKSEAVRHF
PRIWLHGLGQYIYETYGDTWEGVEAIIRTLQQLLFIHFRIGCQHSRIGI--------TRQ-RR-----A-----RNG--A
SRS*ME-P----VDPRLEPWEHPGSQ------------------------PKTACTS-CYCKKCCYHCQVCFITKGLGIS
Y---GRKKR--RQRRR--S-PQDSKTHQASLS-KQPASQ------P-GG--D-PTGPKEQKKK---VESE--TETH--PG
S*MAGRSGD-S--DE--DLLKTVRLIKLLYQSNPPPSQ---E-G-T--RQARRNRRRR---WRARQ--RHIRDLSGWILN
NYLGRPAEPVPFHLPPLERLTLDCSEDCA--------------GVGNPQVLVE-SPAVLEQGTKE*M-------------
QSL-----------IIASILALVV-VAIIAIVVWSIVFIEYRK-ILRQRKI----DRLIDRIRERAEDSGNESD--GD-Q
EELSA----L---EMG----------RLV---PWDV---DN---L*----E-----K----D--S-----WVTVYYGVPV
WKEAIT-TLFCASDAKAYKTEVHNVWATHACVPTDPNPQEVVLA-NVT-EHFNIWENNMVEQMHEDI-ISLWDESLK-PC
VKLTPLCVTLNCT-DYI------------------------NNSTE--------------SKKT----------------
------------NEGLNSTIEM---KNCSFKI-TTGMRD---KMQKAYA-LFYKLDIVPIDDNINKTSTNHNYT------
---------------------------------------------------------SYRLISCNTSVI-TQACPKVSFE
PIPIHFCAPAGFAILKC-N-N-K-SYTGKGP-CTNVSTVQCTH-GIRPVVSTQLLL-NGSLAEE--EIVIRSANFSNNAK
TIIVQL----NKT--VVINCIRP--NNNTRK--SI--HI----GP--G--R---A-FYAT---------------GEIIG
DIRQAHCTL-NGTQWNNTLRQIALKLKE------QF--KG------------KT----IVFN-H----S---------S-
---GGDPEI-VKHSFNCAGEFFYCDTTKLF--NSTW----HGN----------------ET-S-WNN-------T-E---
-KL---NDT----------II----LPCRIKQIINMWQEVGKAMYAPPIEGLINCSSSITGLLLTRDGGKSN--------
-----------NQTEIFRPGGGDMRDNWRS----------ELYKYKVVKIEPVGVAPT--KAKRRVVQ-----RDKRAV-
-GL-GALFIGFLGAAGSTMGAASMTLTVQARQ-LLSGIVQQQNNLLRAIEAQQHLLQLTVWGIKQLQA-RVLAVERYLKD
QQLLGIWGCSGKLICTTDVPWNDS-WS--------NKS--LDKI---WN---NM---TWMQWEREIDNYTDVIYNLLEEL
QNQQEKNEQELLQLDKWASLWTWFDITKWLWYIKIVIMIIGGLIGLRIVF-VVLSIVNRVRQGYSPLSFQTRLP---AR-
----RG-PDRPEGTEEE---GGERDR--DTSGILVDGFLTIIWVDLRSLCLFIYHRLRDLLSIVARTVQ-----------
-G----WEILKYWWNLLQ-YWSKELKSSAVSLLNSTAIVVAEGTDRIIEVVLRAF---RAV--LHIPTRIR---QGLER-
AL-L*-MGGKWSKSS-MVGWPAVRERMRRA----------EP------------AAEGVGAVSRD-----LERHGAITSS
-NTAKNNAAL------AWLEAQ---EEEE---VGFPVRPQVPLRPMTYKAAIDLSHFLKEKGGLEGLIYSQKRQDILDLW
VYHTQGYFPDWQNYTPGPGTRFPLTFGWCFKLVPVE-PEK--VEAANEGENNC-LLHPMSLHGMEDSEGEVLQWKFDSRL
ALRHMAREKHPEYY---------------------KDC*
>AY331294/B/US/1998/1058_08
----ASVLSGGKLDTWEKIRLRPGGKKKYKLKHIVWASRELERFALNPGLLETAEGCRQLLGQLQPSLQTGSEELKSLFN
TIATLYCVHQRIEVRDTKEALDKIEEEQNK----SK-------KKA--Q-Q--------AAAAA------------D---
------TGNSS------------Q--V---SQNYPIVQNL-QGQMVHQAIS-PRTLNAWVK-VIEEKAFSPEVIPMFAAL
SEGATPQDLNTMLNTVGGHQ-AAMQMLKETINEEAAEWDRIHPAQAGPIAPGQI-RDPRGSDIAGTTSTLQEQI-TWMTN
-NPPIPVGEIYKKWIIMGLNKIVRMYSPTSILDIRQGPKEPFRDYVDRFYKTLRAEQASQEVKNWMTETLLVQNANPDCK
TILKALGPAATLEEMMTACQGVGGPGHKARVLAEAMSQV---TNS-------GAIMMQKG-NF------R---N----Q-
----VRCFNCG-KVGHIAKNCRAPRKKGCWKCGKEGHQMK-DC-D----QR---QANFL-GKIWPS-H-K-GRPGNFLQS
R---------PEPTAP------------------PA-ESFRFG--EE------------T------------T-TPSQ--
K----Q--EP---------K--------Y--------------------PLASLRSLFGNDPSSQ*PQITLWQRPLVTIK
IGGQLKEALLDTGADDTVLEE-MNLPGRWKPKMIGGIGGFIKVRQYDQIPIEICGNKAIGTVLIGPTPVNIIGRNLLTQI
GCTLNFPISPIETVPVKLKPGMDGPKVKQWPLTEEKIKALAEICAEMEKEGKISKIGPENPYNTPVFAIKKK--DSTKWR
KLVDFRELNKKTQD-FWEVQLGIPHPAG-LKKKKSVTVLDVGDAYFSVPLDREFRKYTAFTIPSVNNETP----------
--------GIRYQYNVLPQGWKGSPAIFQSSMTKILE-PFRKQNPEIV-IYQYVDDLYVGS-DLEIGQHRTKIEELRQHL
LKWGFTTPDKKHQKEPPFLWMGYELHPDKWTVQPIVLPEKDTWTVNDIQKLVGKL------NWASQIYAGIKVRHLCKLL
RGTKALTEVIPLTEEAELELAENREILKEPVHGVYYDPSKDLIAEIQKQGQGQWTYQIYQEPFKNLKTGKYARMRGAHTN
DVKQLTEAVQKIATESIVIWGK-TPKFRLPIQKETWESWWTDYWQATWIPEWEFVNTPPLVKLWYQLEKEPIVGAETFYV
DGAANRETKLGKAGYVTDRGRQKVVSLTDTTNQKTELQAIHLALQDSGLEVNIVTDSQYALGIIQAQPDKSESELVSQII
EELIKKEKVYLTWVPAHKGIGGNEKVDKLVSAGIRKVLFLDGIDKAQEEHEKYHNNWKAMASDFNLPPIVAKEIVASCDK
CQL--KGEAMHGQVDCSPGIWQLDCTHLEGRVILVAVHVASGYIEAEVIPAETGQETAYFLLKLAGRWPVKTIHTDNGSN
FTSSAVKAACWWAGVKQEFGIPYNPQSQGVVESMNKELKKIIGQVRDQAEHLKTAVQMAVFIHNFKRRGGIGDYSAGERI
IDII------ATDIQ----------------TKEL----QKQITKIQNFRVYYRDSRDPLWKGPAKLLWKGEGA-VVIQ-
-DKSDIKVVPRRKVKIIRDY-GKQMAGDDCMASRQD-E-D*---MENRWQVMIVWQVDRM---RIRTWKSLVK-HHMYIS
RKAKDWFYRHHYESTHPKIS-SEVHIPLED-AE-L-VVTTYWGLHTGEREWHLGQGVSIE-WRKKRYSTQVDPDLADQLI
HLYYFECFSDSAIRNALLGHRIRHRCEY-QAGHN-KVGSLQYLALTALI-------------KP-KRRK--------PPL
PSVAKLTEDRWNKSQQTKGHRGSHTMNGH*------------MEQVPADQ----GPQREPYNEWTLELLEELKNEAVRHF
PRIWLHNLGQHIYETYGDTWVGVEAIIRILQQLLFIHFRIGCQHSRIGI--------IRQ-RR-----A-----RNG--S
SRP*MD-P----VDPKLEPWKHPGSQ------------------------PRTACTN-CYCKKCCFHCQVCFITKGLGIS
Y---GRKKR--RQRRR--A-PPDSQIDQASLP-KQPASQ------P-RG--D-PTGPKEQKKK---VERE--TETD--PD
H*MAGRSGD-R--DE--ELLQTVRLIKLLYQSNPPPNP---E-G-T--RQARRNRRKR---WRERQ--RQIRTISGWILS
NHLGRSTEPVSLPLPPIERLTLDCDEDSGTS-GT-Q-------GVGDPQILVE-SPTVLESGTKK*M-------------
PSL-----------YILGIVALVV-AAILAIVVWSIVLIEYRK-ILKQKKI----DKIIDRIRERAEDSGNESE--GD-Q
EELSA----L--VEMG----------HYAHHAPWNI---DD---L*----A-----E----Q--L-----WVTVYYGVPV
WREAKT-TLFCASDAKAYDTEVHNVWATHACVPTDPNPQELVLV-NVT-ENFNAWENNMVEQMHEDI-ISLWDQSLK-PC
VKLTPLCVTLNCN-DLNT-----------------------TTSNT--------------TGTE----------------
-------------GLTMDKGEM---KNCSFNI-TTDISN---KKQKQYA-LFYKLDVVQMNNNNN---------------
---------------------------------------------------------SYRLISCNTSVI-TQACPKVSFE
PIPIYYCAPAGFAILKC-N-D-K-SFSGKGE-CKNVSTVQCTH-GIRPVVSTQLLL-NGSLAEE--DVIIRSDNFTDNAK
TIIVQL----NET--VDIHCIRP--NNNTRK--RI--TM----GP--G--K---V-YYTT---------------GQIIG
DIRQAHCNL-SEAKWNNTLKRVVRKLRE------KF---N------------KT----IVFN-Q----S---------S-
---GGDPEI-VMHTFNCGGEFFYCNSTKLF--NSIW----DNNKDST------------KT-N-EPN-------D-----
-GK----------------IT----LPCRIKQIINMWQGVGKAMYAPPIRGQIRCTSNITGLLLTRDGGKNNG-------
----------TNGTEVFRPGGENMKDNWKS----------ELYKYKVVKIEPLGVAPT--TAKRRVVQ-----REKRAV-
-TL-GALFLGFLGAAGSTMGAASMTLTVQARL-LLSGIVQQQNNLLRAIEAQQHLLQLTVWGIKQLQA-RVLAVERYLKD
QQLLGIWGCSGKLICTTAVPWNAS-WS--------NKS--RSEI---WN---NM---TWMQWDKEIHNYTNLIYTLIGES
QIQQEKNEQELLGLNKWASLWNWFDITKWLWYIKIFIMIVGGLIGLRIVF-TVLSIMNRVRQGYSPLSFQTRLP---TQ-
----RG-PDRPEGTEEK---GGERDR--DRSGPLVDGFLAIIWVDLRSLCLFLYHRLRDLLLIVTRTLELLGR-------
RG----WEILKYWWNLLQ-YWSQELKNSAVSLLNATAIAVAEGTDRVIKIVQRTF---RAI--LHIPVRIR---QGLER-
AL-L*-MGGKWSKRS-IVGWPTIRERMRRA------APATEP------------AAEGVGAASRD-----LERHGALTSS
-NTAANNAAC------AWLEAQ---EDEE---VGFPVRPQVPLRPMTYKAAVDLSHFLKEKGGLEGLIYSQQRQDILDLW
VYHTQGYFPDWQNYTPGPGTRYPLTFGWCFTLVPVE-PEK--IEEATEGENNC-LLHPINQHGMDDPEREVLVWRFDSRL
ALRHVAREMHPEYY---------------------KDC*
>AY331296/B/US/1999/PRB959_03
MGARASVLSGGKLDQWERIRLRPGGNKRYKLKHIVWASRELERFAVNPGLLETAEGCRQILGQLQPSLQTGSEELKSLYN
TIATLYCVHQRIDVKDTKEALDKIEEEQNK----SK-------KKA--Q-Q--------AA--A------------A---
------TGNNSQ-----------Q--V---SQNYPIVQNL-QGQMVHQPLS-PRTLNAWVK-VVEEKAFSPEVIPMFTAL
SEGATPQDLNTMLNTVGGHQ-AAMQMLKETINEEAAEWDRLHPAQAGPIAPGQI-REPRGSDIAGTTSTLQEQI-TWMTN
-NPPIPVGEIYKRWIILGLNKIVRMYSPTSILDIRQGPKEPFRDYVDRFYKTLRAEQASQEVKNWMTETLLVQNANPDCK
TILKALGPAASLEEMMTACQGVGGPGHKARVLAEAMSQV---TNS-------NTIMMQRG-NF------R---N----QR
-KI-VKCFNCG-KEGHIARNCRAPRKKGCWKCGKEGHQMK-EC-T----ER---QANFL-GKIWPS-H-K-GRPGNFLQS
R---------PEPTAP------------------PE-ESFRFG--EE------------A------------P-APSQ--
K----Q--ET--ID-----K------ELY--------------------PSASLRSLFGNDPSSQ*PQITLWQRPLVTIK
IGGQLKEALLDTGADDTVLEE-MNLPGRWKPKMIGGIGGFIKVRQYDQIPIEICGHRAIGTVLIGPTPVNIIGRNMLTQL
GCTLNFPISPIETVPVKLKPGMDGPKVKQWPLTEEKIKALVEICTEMEKEGKISKIGPENPYNTPVFAIKKK--DSTKWR
KLVDFRELNKRTQD-FWEVQLGIPHPAG-LKKKKSVTVLDVGDAYFSVPLDPDFRKYTAFTIPSINNETP----------
--------GIRYQYNVLPQGWKGSPAIFQSSMTKILE-PFREQNPEIV-IYQYMDDLYVGS-DLEIGHHRTKIEELREHL
LKWGFTTPDKKHQKEPPFLWMGYELHPDKWTVQPIELPEKESWTVNDIQKLVGKL------NWASQIYPGIKVKQLCKLL
RGTKSLTEVIPLTEEAELELAENREILREPVHGVYYDPSKDLIAELQKQEYGQWTYQIYQEPFKNLKTGKYARMRGAHTN
DIKQLTEAVQKIATESIVIWGK-TPKFRLPIQKETWETWWTEYWQATWIPEWEFVNTPPLVKLWYQLEKEPILGAETFYV
DGAANRETKLGKAGYVTDRGRQKVVSLPDTTNQKTELQAIRLALQDSELEVNIVTDSQYALGIIQAQPDKSESELVNQII
EQLIKKEKVYLAWVPAHKGIGGNEQVDKLVSSGIRKVLFLDGIDKAQEEHEKYHNNWRAMASDFNLPPVVAKEIVASCDK
CQL--KGEAMHGQVDCSPGIWQLDCTHLEGKVILVAVHVSSGYIEAEVIPAETGQETAYFILKLAGRWPVRTVHTDNGPN
FTSAAVKAACWWAGIKQEFGIPYNPQSQGVVESMNKELKKIIGQVRDQAEHLKTAVQMAVFIHNFKRKGGIGGYSAGERI
VDII------ATDIQ----------------TKEL----QKQITKIQNFRVYYRDSRDPLWKGPAKLLWKGEGA-VVIQ-
-DNSDIKVVPRRKAKIIRDY-GKQMAGDDCVASRQD-E-D*---MENRWQVMIVWQVDRM---RIRAWKSLVK-HHMYVS
KKAKGWFYRHHYESRHPRIS-SEVHIPLGD-AK-L-VIATYWGLHTGERDWHLGQGVSIE-WRKRRYSTQVDPNLADQLI
HMYYFDCFSESAIRHAILGHRVSPSCEY-QAGHN-KVGSLQYLALTALV-------------TP-KKTK--------PPL
PSVTKLTEDRWNEPQKTKGHRGSHTMNGH*------------MERAPENQ----GPQREPYNEWTLELLEELKNEAVRHF
PRPWLHSLGQYIYETYGDTWAGVEAIIRILQQLLFVHFRIGCQHSRIGI--------IRQ-RR-----A-----RNG--A
SRS*ME-P----VDPRLEPWKHPGSQ------------------------PRTACTN-CYCKQCCFHCQVCFLRKGLGIS
Y---GRKKR--RQRRR--T-PPENQTHQVSLS-KQPSSQ------L-RG--D-PTGPKESKEK---VESK--TETD--PF
D*MAGRSGD-S--DE--ELLQKIRLIRFLYQSNPPPSS---E-G-T--RQARRNRRRR---WRARQ--RQIHSISGWIVS
TLLGRPAEPVPLQLPPLERLTLDCSEDCGTS-GT-Q-------GEGNPQILVE-PSTVLESGDKE*M-------------
QPL-----------HILAIVGLVL-AIIIAIVVWSIVFIEYRK-ILRQRKI----DRLIDRIRERAEDSGNESD--GD-Q
EELSA----L--VERG----------HLA---PWDV---DD---L*----A-----E----Q--L-----WVTVYYGVPV
WKEATT-TLFCASDARAYNKEVHNVWATHACVPTDPNPQEVVL--NVT-EKFNMWKNNMVDQMHEDI-ISLWDQSLK-PC
VKLTPLCVTLNCT-NAG------------------------NVTNT--------------TSN-----------------
---------------GKEPGEI---KNCSFNV-TTSIRD---KVQKEYA-LFYKLDVVQIDDIDNGT-------------
---------------------------------------------------------NYRLISCNTSVI-TQACPKVSFE
PIPIHYCAPAGFAILKC-N-N-K-TFNGSGP-CNNVSTVQCTH-GIRPVVSTQLLL-NGSLAEE--EVVIRSENFTNNAK
TIIVQL----NES--VIINCTRP--NNNTRK--SI--NI----GP--G--R---A-FYAT---------------GDIIG
DIRQAHCNI-SEKAWNKTLKQIVTKLRE------QY--EN------------KT----IVFN-Q----S---------T-
---GGDPEI-VMHTFNCGGEFFYCNTTQLF--NSTW----N------------------GT-E-ELN-------S-TN--
------DKI----------IT----LPCRIKQIINMWQEVGKAMYAPPIRGQIRCSSNITGLLLTRDGGNNNN-------
----------SDTPETFRPGGGDMRDNWRS----------ELYKYKVVKVEPLGIAPT--KAKRRTVQ-----REKRAV-
-GI-GAVFLGFLGAAGSTMGAASITLTVQARL-LLSGIVQQQNNLLRAIEAQQHMLQLTVWGIKQLQA-RVLAVERYLRD
QQLLGIWGCSGKLICTTSVPWNSS-WS--------NRN--LTAI---WD---NM---TWMQWEREIDNYTNLIYSLLEES
QNQQEKNEQELLELDKWASLWNWFSITSWLWYIKLFIMIVGGLIGLRIVF-AVLSIVKRVRQGYSPLSLQTLLP---AP-
----RG-PDRPEGIEGE---GGEQDR--DRSIRLVDGLLALFWDDLRSLCLFSYHRLRDLLLIVARIVGLLGR-------
RG----REILKYWWNLLQ-YWSQEIKNSAVSLLNATAIAVAEGTDRIIEVLQRIG---RAI--LHIPRRIR---QGFER-
AL-L*-MGGKWSKCS-MGGWTAVRERMRKT-------EPAEP------------AAAGVGAVSRD-----LEKHGAITSN
-NV--NNAAC------TWLAAQQ-----E*E-VGFPVRPQVPLRPMTYKGALDLSHFLKEKGGLEGLIYSQQRQDILDLW
VYNTQGYFPDWQNYTPGPGIRYPLTFGWCFKLVPVE-PDK--VEEANEGENNI-LLHPISLHGMEDPEKEVLQWKFDSHL
AFRHMARELHPEYY---------------------KDC*
>AY423381/B/NL/1999/671_99T12
MGARASVLSGGELDRWEKIRLRPGGKKKYKLKHIVWASRELERFAVNPGLLETSEGCRQILGQLQPALQTGSEELKSLFN
TVATLYCVHARIEVKDTKEALEKIEEEQNK----SK-------QQA--Q-Q--------AE--A------------D---
------AGKNN------------P--V---SQNYPIVQNL-QGQMVHQAIS-PRTLNAWVK-VVEEKAFSPEVIPMFSAL
SEGATPQDLNTMLNTVGGHQ-AAMQMLKETINEEAAEWDRLHPVHAGPIAPGQM-REPRGSDIAGTTSTLQEQI-GWMTN
-NPPIPVGEIYKRWIILGLNKIVRMYSPTSILDIKQGPKEPFRDYVDRFYKTLRAEQASQEVKNWMTETLLVQNSNPDCK
TILKALGPAATLEEMMTACQGVGGPGHKARVLAEAMSQV---TNA--------AX-MQRG--I------R---N----QR
-KT-VKCFNCG-KEGHIARNCRAPRKKGCWKCGKEGHQMK-DC-T----ER---QANFL-GKXWPS-H-K-GRPGNFLQS
R---------PEPTAPFQS---------------PE-ESFRFG--EE------------T------------T-TPSQ--
R----Q--EP--TD-----K------ELY--------------------PLASLKSLFGNDP---*PQITLWQRPIVTIK
IGGQLKEALLDTGADDTVLEE-MDLPGRWKPKMIGGIGGFIKVRQYDQILIEISGHKTIGTVLVGPTPVNIIGRNLLTQI
GCTLNFPISPIETVPVKLKPGMDGPKVKQWPLTEEKIKALVEICTELEKEGKISKIGPENPYNTPVFAIKKK--DSTKWR
KLVDFRELNKRTQD-FWEVQLGIPHPAG-LKKKKSVTVLDVGDAYFSVPLDKDFRKYTAFTIPSINNETP----------
--------GIRYQYNVLPQGWKGSPAIFQSSMTKILE-PFRKQNPDIV-IYQYMDDLYVGS-DLEIGQHRTKIEELRQHL
LKWGFYTPDKKHQKEPPFLWMGYELHPDKWTVQPIVLPEKDHWTVNDIQKLVGKL------NWASQIYPGIKVRQLCKLL
RGTKALTEIVPLTAEAELELAENREILKEPVHGVYYDPTKDLIAEIQKQGQGQWTYQIYQEPFKNLKTGKYAKVRGAHTN
DVKQLTEAVQKIATESIVIWGK-TPKFKLPIQKETWETWWTEYWQATWIPEWEFVNTPPLVKLWYQLEKEPIVGAETFYV
DGAANRETKLGKAGYVTDRGRQKVIPIKDTTNQKTELQAIHLALQDSGLEVNIVTDSQYALGIIQAQPDKSESELVSQII
EQLIKKEKVYLAWVPAHKGIGGNEQVDKLVSTGIRKVLFLDGIDKAQEEHEKYHSNWRAMASDFNLPPIVAKEIVASCDK
CQL--KGEAMHGQVDCSPGIWQLDCTHLEGKIILVAVHVASGYIEAEVIPAETGQETAYFLLKLAGRWPVKTIHTDNGPN
FISTAVKAACWWAGIKQEFGIPYNPQSQGVVESMNKELKKIIGQVREQAEHLKTAVQMAVFIHNFKRKGGIGEYSAGERI
IDII------ATDIQ----------------TKEL----QKQITKIQNFRVYYRDSRDPLWKGPAKLLWKGEGA-VVIQ-
-DNSDIKVVPRRKAKIIRDY-GKQMAGDDCVASRQD-E-D*---MENRWQVMIVWQVDRM---RIRTWKSLVK-HHMYRS
GKAKKWFYRHHYESTHPRIS-SEVHIPLGD-AK-L-VITTYWGLHTGERDWHLGQGVSIE-WRERRYTTQVDPDLADQLI
HVYYFDCFSESAIRNAILGRLVSPRCEY-QAGHN-KVGSLQYLALAVLI-------------TP-KKIK--------PPL
PSVRKLTEDRWNKPRKTKGHRESHTMHGH*------------MEQAPEDQ----GPQREPYNAWTLEPLEELKSEAVKHF
PRVWLHGLGQHIYETYGDTWAGVEAIIRILQQLLFIHFRIGCQHSRIGI--------TRR-GR-----A-----RNG--A
SRP*ME-P----VDPRLEPWKHPGSQ------------------------PKTACNN-CYCKKCCFHCQVCFTKKGLGIS
Y---GRKKW--RQRQR--T-PQDSQNHQVSLS-KQPTSQ------L-RG--D-PTGPKESKKK---VERE--TETD--PV
H*MAGRSGD-S--DK--ELLRTVRIIKFLYQSNPPPSS---E-G-T--RQARRNRRRR---WRERQ--RQIQSISEWILS
NHLGRPAEPVPLQLPPLERLTLDCSEDCGTS-GT-Q-------GVGRPQILVE-SPAILESGTKK*M-------------
QSL-----------TIVAIVALVV-AAIIAIVVWTIVFIEYRK-ILRQKKI----DRLIDRIREKAEDSGNESE--GD-Q
EELSA----L--VEMG----------HHA---PWDV---DD---L*----T-----G----N--L-----WVTVYYGVPV
WKEATT-TLFCASDAKAYETEVHNVWATHACVPTDPNPQELVLE-NVT-ENFNMWKNNMVEQMHEDI-ISLWDESLK-PC
VKLTPLCVTLNCT-NVNITSSN-------------------NITSS--------------NNSN----------------
--------------LEQMTREI---KNCSFNV-TTTIRN---KRQREFA-LLSKLDIVPIDNDSY---------------
---------------------------------------------------------SYMLINCNTSVI-TQACPKVSFQ
PIPIHYCTPAGFAILKC-N-D-K-KFNGTGP-CKNVSTVQCTH-GIRPVVSTQLLL-NGSLAEE--EVVIRSKNFTDNTK
TIIVQL----RES--VEINCTRP--NNNTRK--SI--HI----GP--G--R---A-FYAT---------------GEIIG
DIRQAHCNL-SRAKWNDTLNQIVIKLRE------LY--KN------------KT----IVFN-P----S---------S-
---GGDPEI-VMHSFNCGGEFFYCNTTQLF--NSTW----DVN----------------AT-G-NG--------T-T---
-ES---NST----------IT----LSCRIKQIINRWQEVGKAMYAPPIEGQISCSSNITGLLLTRDGGKNE--------
-----------SNTEIFRPGGGDMRDNWRS----------ELYKYKVVKIEPLGVAPT--KAKRRVVQ-----REKRAI-
-TL-GAMFLGFLGAAGSTMGAASMALTVQARQ-LLSGIVQQQNNLLRAIEAQQHLLQLTVWGIKQLQA-RVLAIERYLQD
QQLLGIWGCSGKLICTTTVPWNAS-WS--------NKS--LNQI---WN---NM---TWMQWEREIDNYTSLIYTLIEDS
QKQQEKNEQELLELDTWASLWNWFSITNWLWYIKIFIMIVGGLVGLRIVF-IVLSIVNRVRQGYSPLSFQTHLP---AP-
----RG-PDRPEGIEEE---GGERDR--DRSSPLVNGFLAIIWVDLRSLCLFSYHRLRDLLLIVVRIVELLGR-------
RG----WDALKYWWNLLQ-YWSQELRSSAVSLFNAIAIAVAEGTDRVIETIQRTF---RAI--LHIPRRIR---QGLER-
LL-L*-MGGKWSKHS-GGGWPAVRERMQRA----------EP------------AADGVGPVSRD-----LEKHGAITSS
-NT--NNAAC------VWLEAQ---EEEE---VGFPVRPQVPLRPMTYKGALDLSHXLKEMGGLEGLIYSQKRQDILDLW
VHHTQGYFPDWHNYTPGPGIRFPLTFGWCFKLVPVD-PDQ--VEKANEGENNC-LLHPMSQHGMDDPEKEVLVWKFDSLL
ALRHMARELHPEYY---------------------KNC*
>AY560107/B/US/1998/98USHVTN1925c1
MGARASVLSGGKLDRWEKIRLRPGGKKKYKLKHIVWASRELERFAVNPGLLETSEGCRQILGQLQPSLQTGSEELKSLYN
TIAVLYCVHQNIDVKDTKEALDMIEEEQNK----SK-------KKA--Q-Q--------AAAAA------------D---
------TGNSG------------N--V---SQNYPIVQNL-QGQMVHQPIS-PRTLNAWVK-VVKEKAFSPEVIPMFAAL
SEGATPQDLNTMLNTVGGHQ-AAMQMLKETINEEAAEWDRLHPVHAGPIAPGQM-REPRGSDIAGTTSTLQEQI-AWMTN
-NPAIPVGEIYKKWIIMGLNKIVRMYSPTSILDIRQGPKEPFRDYVDRFYKTLRAEQASQEVKNWMTETLLVQNANPDCK
TILKALGPGATLEEMMTACQGVGGPGHKARVLAEAMSQV---TNS-------ATVMMQRG-NP------R---N----QR
-KT-IKCFNCG-KEGHLARNCRAPRKRGCWKCGKEGHQMK-DC-T----ER---QANFL-GKIWPS-H-K-GRPGNFLQS
R---------PEPSAP------------------PE-ESFRFG--EE------------T------------T-APPQ--
K----Q--EP--RD-----K------ELY--------------------PVTSLRSLFGNDPSSQ*PQITLWQRPLVTIK
IGGQLKEALLDTGADDTVLEE-MNLPGRWKPKMIGGIGGFIKVRQYDQIPIEICGHKAIGTVLVGPTPVNIIGRNLLTQI
GCTLNFPISPIETVPVKLKPGMDGPKVKQWPLTEEKIKALVEICTEMEKEGKISKIGPENPYNTPVFAIKKK--DSTKWR
KLVDFRELNKRTQD-FWEVQLGIPHPAG-LKKKKSVTVLDVGDAYFSVPLDEDFRKYTAFTIPSINNETP----------
--------GIRYQYNVLPQGWKGSPAIFQCSMTKILE-PFRKQNPDIV-IYQYMDDLYVGS-DLEIEQHRTKIEELRQHL
LGWGFTTPDKKHQKEPPFLWMGYELHPDKWTVQPIVLPEKDSWTVNDIQKLVGKL------NWASQIYPGIKVKQLCKLL
RGTKALTEVIPLTKEAELELAENREILKEPVHVVYYDPSKDLIAEVQKQGEGQWTYQIYQEPFKNLKTGKYARMRGAHTN
DVKQLTEAVQKIATESIVIWGK-APKFRLPIQRETWDTWWTEYWQATWIPEWEFVNTPPLVKLWYQLEKEPIEGAETFYV
DGAANRETKVGKAGYVTNRGRQKVVSLNDTTNQKTELQAIHLALQDSGLEVNIVTDSQYALGIIQAQPDKSESELVSQII
EQLIKKEKVYLAWVPAHKGIGGNEQVDKLVSAGIRKVLFLDGIDKAQEDHEKYHSNWRAMASDFNLPPVVAKEIVASCDK
CQL--KGEAMHGQVDCSPGIWQLDCTHLEGKVILVAVHVASGYIEAEVIPAETGQETAYFILKLAGRWPVNTIHTDNGSN
FTSTTVKAACWWAGVKQEFGIPYNPQSQGVVESMNKELKKIIGQVRDQAEHLKTAVQMAVYIHNFKKKGGIGGYSAGERI
VDII------ATDIQ----------------TKEL----QKQITKLQNFRVYYRDSRDPLWKGPAKLLWKGEGA-VVIQ-
-DNSDIKVVPRRKAKIIRDY-GKQMAGDDCVASRQD-E-D*---MENRWQVMIVWQVDRM---RIKTWKSLVK-HHKYIS
KKTKGWIYKHHYENPHPRIS-SEIHIPLGD-AR-L-VITTYWGLHTGERDWHLGQGVSIE-WRKERYSTQVDPGLADQLI
HLYYFDCFSESAIRNAILGHIVSPSCEY-QAGHK-KVGSLQYLALAALI-------------TP-RKIK--------PPL
PSITKLTEDRWNKPQKTKGHRGSQTMNGH*------------MEQAPEDQ----GPQREPNNEWTLELLEELKNEAVQHF
PRMWLHGLGQHIYETYGDTWAGVEAIIRILQQLLFIHFRIGCRHSRIGIIR------YPQ-RR-----G-----RNG--A
SRP*ME-P----VDPSLEPWKHPGSQ------------------------PRTACTK-CYCKKCCFHCQVCFITKGLGIS
Y---GRKKR--RQRRR--A-PQDSQAHQASLP-EQPASQ------P-RG--D-PTGPKESKKE---VERE--TETH--QQ
T*MAGRSGD-S--DE--ELLKTVRLIKLLYQSNPPPNP---E-G-T--RQARRNRRRR---WRERQ--RHINKLSGWILS
DYLGRSAEPVPLQLPPLERLTLDCSEDCGTS-GT-Q-------GVGSPQILVE-SPAVLEPGTKE*M-------------
QAL-----------QITAIVALVV-VAIIAIVVWSIVLIEYRK-ILRQRKI----DRLIDRIRERAEDSGNDSE--GD-Q
EELSA----L--VEMG----------HDA---PWDV---DD---L*----T-----G----P--L-----WVTVYYGVPV
WKDATT-TLFCASDAKAYDTEVHNVWATHACVPTDPNPQEVALE-NVT-ENFNMWKNNMVEQMHEDI-ISLWDQSLK-PC
VKLTPLCVTLHCN-NTDK-----------------------NVTSI--------------TGGN----------------
------------ETKLEMKEEI---KNCSFNI-TTNIRD---KVQKEYA-LFYKSDVVQIGNNTNST-------------
---------------------------------------------------------SYRLISCNTSVI-TQACPKVSFE
PIPIHYCAPAGFAIVKC-R-D-K-KFNGTGP-CTNVSTVQCTH-GIRPVVSTQLLL-NGSLAEE--EVIIRSANLTDNTK
TIIVQL----NKS--VVINCTRP--NNNTRR--GI--HM----GP--G--K-----FYAT---------------GDIIG
DIRQAHCNL-SEADWNDTLKQIAVKLRE------KF--IN------------KT----IIFN-Q----S---------S-
---GGDPEI-VMHSFNCGGEFFYCNTAKLF--NSIW----NNSSWS-------------GT-E-RSS-------NE----
------TRN----------II----LPCKIRQIVNLWQEVGKAMYAPPIRGQIRCSSNITGILLTRDGGNNT--------
-----------EGNETFRPGGGDMRDNWRS----------ELYKYKVVKIEPLGVAPT--KAKRRVVQ-----REKRAV-
-GL-GALFLGFLGAAGSTMGAASVTLTVQARQ-LLSGIVQQQNNLLRAIEAQQHLLQLTVWGIKQLQA-RVLALERYLRD
QQLLGIWGCSGKLICTTAVPWNAS-WS--------NKS--QDQI---WN---NM---TWMEWEREIENYTDLIYTLLEQS
QNQQEKNEQELLELDKWASLWSWFDITNWLWYIKIFIMIVGGLIGLRIIF-IVLSIANRVRQGYSPLSFQTRLP---TQ-
----RG-PDRPEGIEEG---GGERDR--DTSTNLADGFLAIIWVDLRSLCLFSYHRLRDLLLIVARIVELLGR-------
RG----WEVLKYWWNLLQ-YWSQELKNSAVSLLNTTAIAVAEGTDRIIEAVQRVF---RAF--LHIPRRIR---QGFER-
AL-L*-MGGKWSKRS-VPGWSQIRERMRQTAPAARRGRATEP------------AADGVGAASRD-----LEKHGAITSS
-NTAATNADC------AWLEAQ---EEEE---VGFPVKPQVPLRPMTYKGALDLSHFLREKGGLEGLTYSQQRQDILDLW
VYHTQGYFPDWQNYTPGPGVRYPLTFGWCFKLVPVD-PEK--VEEANAGENNC-LLHPMHQHGMDDPEGEVLEWKFDSRL
AFHHMARELHPEFY---------------------KDC*
>AY560108/B/US/1998/98USHVTN3605c9
MGARASVLSGGELDRWEKIRLRPGGKKKYKLKHIVWASRELERFAVNPSLLETSEGCRQILGQLQPSLQTGSEELKSLFN
TVATLYCVHQRIEVKDTKEALEKIEEEQNK----SK-------KKA--Q-Q--------AA--A------------D---
------TGNSG------------Q--V---SQNYPIVQNL-QGQMVHQAIS-PRTLNAWVK-VVEEKAFSPEVIPMFSAL
SEGATPQDLNTMLNTVGGHQ-AAMQMLKETINEEAAEWDRLHPVHAGPVAPGQM-REPRGSDIAGTTSTLQEQI-GWMTN
-NPPIPVGDIYKRWIIMGLNKIVRMYSPTSILDVKQGPKEPFRDYVDRFYKILRAEQASQEVKHWMTETLLVQNANPDCK
TILKALGPAATLEEMMTACQGVGGPGHKARVLAEAMSQV---TNS--------TIMMQKG-NF------R---N----QR
-KT-VKCFNCG-KEGHIAKNCRAPRKKGCWKCGKEGHQMK-DC-S----ER---QANFL-GKIWPS-H-K-GRPGNFLQS
R---------PEPTAP------------------PE-ESFRFG--EE------------T------------T-TPSQ--
K----Q--EP--ID-----K------EQY--------------------PLASLRSLFGNDPSSQ*PQITLWQRPLVTIK
VGGQLKEALLDTGADDTVLED-MNLPGRWKPKMIGGIGGFIKVKQYDQVPLEICGHKAIGTVLVGPTPVNIIGRNLLTQI
GCTLNFPISPIETVPVKLKPGMDGPKVKQWPLTEEKIKALLEICTEMEKEGKISKIGPENPYNTPVFAIKKK--DSTKWR
KLVDFRELNKKTQD-FWEVQLGIPHPAG-LKKKKSVTVLDVGDAYFSVPLDKDFRKYTAFTIPSINNETP----------
--------GIRYQYNVLPQGWKGSPAIFQSSMTKILE-PFRKQNPDIV-IYQYMDDLYVGS-DLEIGQHRAKIEELRQHL
LKWGFTTPDKKHQKEPPFLWMGYELHPDKWTVQPIVLPDRDSWTVNDIQKLVGKL------NWASQIYVGIKVKQLCKLL
RGTKALTEVVPLTREAELELAENREILKEPVHGVYYDPSKDLIAELQKQGQGQWTYQIYQEPFKNLKTGKYARTRGAHTN
DVKQLTEAVQKITTESIVIWGK-TPKFRLPIQKETWETWWTEYWQATWIPEWEFVNTPPLVKLWYQLEKEPIIGAETFYV
DGAANRETKLGKAGYVTNKGRQKVVSLTDTTNQKTELQAIYLALQDSGLEVNIVTDSQYALGIIQGQPDKSESEVVSQII
EELIKKEKVYLAWVPAHKGIGGNEQVDKLVSDGIRKVLFLDGIDKAQDDHEKYHSNWKAMASDFNLPPVVAKEIVASCDK
CQL--KGEAMHGQVDCSPGIWQLDCTHLEGKIILVAVRVASGYIEAEVIPAETGQETAYFILKLAGRWPVKTIHTDNGSN
FTSTTVKAACWWAGIKQEFGIPYNPQSQGVVESMNKELKKIIEQVRDQAEHLKTAVQMAVFIHNFKRKGGIGGYSAGERI
IDII------ATDIQ----------------TKEL----QKQITKIQNFRVYYRDSRDPLWKGPAKLLWKGEGA-VVIQ-
-DNSDIKVVPRRKAKIIRDY-GKQMAGDDCMAGRQD-E-D*---MENRWQVMIVWQVDRM---RIKAWKS-VK-HHMYVS
RKAKGWIYKHHYESINPRIS-SEVHIPLGD-AR-L-VITTYWGLHTGERDWHLGQGVSIE-WRKKRYSTQVDPDLADQLI
HLYYFDCFSESAIRNAILGHIGSPRCEY-QAGHN-KVGSLQYLALVALI-------------TS-KKTK--------PPL
PSVAKLTEDRWNKPQKTKGHRGSHTMNGH*------------MEQAPEDQ----GPQREPYNEWTLELLEELKNEAVRHF
PRPWLHGLGQHIYETYGDTWAGVEALIRTLQQLLFIHFRIGCRHSRIGI--------IRQ-RR-----A-----RNG--A
SRS*ME-P----VDPRLEPWKHPGSQ------------------------PKTACTT-CYCKQCCYHCQVCFITKGLGIS
Y---GRKKR--RQRRR--S-PEGSKTHQASLP-KQPTSQ------P-GG--D-PTGPKESKKK---VERE--TETD--PV
S*MAGRSGD-R--DE--DLLKAVRLIKLLYQSNPPPSQ---E-G-T--RQARRNRRRR---WRERQ--RQIRSLSGWILS
DYLGRPAEPVPLPLPPLERLTLDCNEDCGNS-GT-Q-------GVGNPQILVE-SPTVLESGTKE*M-------------
QPL-----------VILAIVALIV-VAIIAIVVWSIVPIEYRK-TLRQRKI----NRILDRIRERAEDSGNESE--GD-Q
EELSA----L--GDMG----------RLI---PGDI----D---L*----T-----E----K--L-----WVTVYYGVPV
WKEANT-TLFCASDAKAYDTEVHNVWATHACVPTDPNPHEIELK-NVT-EYFNMWKNNMVEQMHEDV-ISLWDQSLK-PC
VKLTPLCVTLNCK-EVK------------------------NDTDA--------------TNGTV---------------
-----------------GGKGM---TNCSFNV-TTNIRD---KVQKEYA-LFDKLDVVPIDNIT----------------
---------------------------------------------------------SYTLISCNTSVL-TQACPKISFE
PIPIHYCAPAGFALLKC-F-N-K-TFSGKGE-CKNVSTVQCTH-GIRPVVSTQLLL-NGSLAEK--EIIIRSDNFTNNAK
IIIVHL----NES--VKINCTRP--YHNIRR--WI--HI----GP--G--R---A-FYAA---------------KGIQG
TMRQAHCNI-SRTDWNNTLKQVVEKLRE------QY--KN------------KI----IVFN-H----S---------S-
---GGDPEI-VMHSFNCGGEFFYCNTTPLF--NSTWV---NGTRN--------------DT-A-RPN-------D-----
------TDT----------IK----LPCRIKQIINLWQEVGKAMYAPPIEGQISCSSNITGLLLTRDGGITA--------
----------TNTTETFRPGGGDMRDNWRN----------ELYKYKVVRIEPLGVAPT--KAKRRVVQ-----REKRAV-
-GI-GAMFLGILGTAGSAMGAASMTLTVQARQ-LLSGIVQQQNNMLRAIGAQQHLLQLTVWGIKQLQA-RILAVERYLRD
QQLLGIWGCSGKLICTTTVPWNTS-WS--------NRS--QDDI---WN---NNNL-TWMQWEREIENYTSLIYTLLEES
QSQQEKNEQELLGLDKWTSLWNWFAISNWLWYIKIFIMIVGGLVGLRIVF-AVLSIVNRVRQGYSPLSFQTHLP---AR-
----RG-PDRPEGIEEE---GGERDR--DRSGLLVDGFLAIIWVDLRSLCLFLYHRLRDLLLIATRIVEILGR-------
RG----WEILKYWWNLLQ-YWSQELKNSAVSLLNATAIAVAEGTDRILELLQRVY---RVI--LHIPTRIR---QGLER-
AL-L*-MGGKWSKRS-GDGWSAVRERMKRA----------EPAAAP--------AAVGVGAASRD-----LERHGAITSS
-NTAGNNAAC------AWLEAQ---EEEA---VGFPVRPQVPLRPMTYKAALDLSHFLKEKGGLEGLVHSQKRQDILDLW
IYHTQGYFPDWQNYTPGPGIRYPLCFGWCFKLVPVE-PEE--VEEANEGENNN-LLHPMSLHGMDDSDRGTLVWKFDSRL
AFHHMARELYPEYY---------------------KNC*
>AY560109/B/US/1998/98USHVTN8229c6
MGARASVLSGGELDRWEKIRLRPGGKKQYKLKHIVWASRELERFAVNPGLLETSEGCRQILAQLQPALQTGSEELKSLYN
TVATLYCVHQKIEVRDTKEALDKIEEEQNK----SK-------KMA--Q-Q--------AA--A------------G---
------TGNSS------------Q--V---SQNYPIVQNL-QGQMVHQAIS-PRTLNAWVK-VIEEKAFSPEVIPMFSAL
SEGATPQDLNTMLNTVGGHQ-AAMQMLKETINEEAAEWDRLHPVQAGPIAPGQI-REPRGSDIAGTTSTLQEQI-AWMTN
-NPPIPVGEIYKRWIILGLNKIVRMYSPVSILDIRQGPKEPFRDYVDRFYKTLRAEQASQEVKNWMTETLLVQNANPDCK
TILKALGPGATLEEMMTACQGVGGPGHKARVLAEAMSQV---TNN-------ATIMMQKG-NF------R---N----QR
-KP-VKCFNCG-KEGHIARNCKAPRKKGCWKCGREGHQMK-DC-T----ER---QANFL-GKIWPS-H-K-GRPGNFLQS
R---------PEPTAP------------------PE-ESFRFG--EE------------T------------T-APPQ--
K----Q--EP--ID-----R------ELY--------------------PLASLKSLFGNDPSSQ*PQITLWQRPLVTIR
IGGQLKEALLDTGADDTVLEE-INLPGRWKPKMIGGIGGFIKVRQYDQIPIEICGHKAVGTVLVGPTPVNIIGRNLLTQI
GCTLNFPISPIETVPVKLKSGMDGPKVKQWPLTEEKIKALIEICTEMEKEGKISKIGPENPYNTPVFAIKKK--DGTKWR
KLVDFRELNKRTQD-FWEVQLGIPHPAG-LKKKKSVTVLDVGDAYFSVPLDKEFRKYTAFTIPSINNETP----------
--------GIRYQYNVLPQGWKGSPAIFQSSMTRILE-PFRKQNPDIV-IYQYMDDLYVGS-DLEIGQHRTKIEELRQHL
LRWGFTTPDKKHQKEPPFLWMGYELHPDKWTVQPIELPEKDSWTVNDIQKLVGKL------DWASQIYPGIKVRQLCKLL
RGAKALTEVIPLTEEAELELAENREILKEPVHGVYYDPSKDLIAEIQKQGQGQWTYQIYQEPFKNLKTGKYAKMRGAHTN
DVKQLTEAVQKVATESIVIWGK-TPKFKLPIQKETWEAWWMEYWQATWIPEWEFVNTPSLVKLWYQLEKEPIAGAETFYV
DGAANREAKVGKAGYVTDRGRQKVVSLNDTTNQKTELQAIHLALQDSGLEVNIVTDSQYVLGIIQAQPDKSESEIVNQII
EQLIKKEKVYLAWVPAHKGIGGNEQVDKLVSSGIRKVLFLDGIDKAQEEHEKYHSNWRAMASDFNLPPVVAKEIVASCDK
CQL--KGEAMHGQVDCSPGIWQLDCTHLEGKIILVAVHVASGYIEAEVIPAETGQETAYFILKLAGRWPVKTIHTDNGSN
FTSNVVKAACWWAGVKQEFGIPYNPQSQGVVESMNKELKKIIGQVREQAEHLKTAVQMAVFIHNFKRKGGIGGYSAGERI
VDII------ATDLQ----------------TQEL----QKQITKIQNFRVYYRDSREPLWKGPAKLLWKGEGA-VVIQ-
-DNSEIKVVPRRKAKIIRDY-GKQMAGDDCVASRQD-E-D*---MENRWQVMIVWQVDRM---RISTWKSLVK-YHMHIS
KKAKGWLYRHHYENTHPRIS-SEVHIPLGD-AR-L-VIITYWGLHTGEREWHLGQGVAIE-WRKKRYSTQVDPGLADQLI
HMYYFDCFSESAIRNAILGRLVNPRCEY-RAGHN-KVGSLQYLALTALI-------------TP-KKKK--------PPL
PSVRKLTEDRWNKPQKTKGHRGNHTMNGH*------------MEQAPEDQ----GPQREPYNEWTLELLEELKSEAVRHF
PRTWLHGLGQYIYETYGDTWAGVEALIRILQQLLFIHFRIGCQHSRIGI--------LHR-RI-----R-----RNG--P
SRP*MD-P----VDPRLEPWKHPGSQ------------------------PKTACTN-CYCKKCCFHCQVCFTRKGLGIS
Y---GRKKR--RQRRR--A-SQDSQTRQAPLS-EQPASQ------P-RG--D-PTGPKESKKK---VERE--TETD--QQ
DWMAGRSGD-S--DE--ELLKTVRLVKRLYQSNPPPNP---E-G-T--RQARRNRRRR---WRERQ--RQINKIGGWILS
TYLGRPAEPVPLQLPPLERLTLDCSEDCGTS-GT-Q-------GVGSPQVLVE-SPAVLESGTKE*M-------------
QSL-----------QILAIVALVI-VALIAIVVWTIVLIEYRK-ILRQRKI----DRLIDRIRERAEDSGNESE--GD-Q
EELSA----L--VERG----------HHA---PWDV---DD---L*----T-----G----D--S-----WVTVYYGVPV
WKEANT-TLFCASDAKAYVREAHNVWATHACVPTDPNPQEVELK-NVT-ENFNMWKNNMVEQMHEDI-ISLWDQSLK-PC
VRLTPLCVTLNCT-DVKT-----------------------NTTNT--------------TIGQ----------------
-------------VEQMKEGEI---KNCSFNI-TTN-MD---KKRQEHA--FSELDVVPINETGKNI-------------
---------------------------------------------------------SYRLISCNTSRI-TQACPKISFQ
PIPIHYCAPAGFAILKC-K-D-K-KFNGTGA-YASVSTVQCTH-GIRPVVSTQLLL-NGSLAEE--EIVLRSANFSDNAK
TIIVHL----NET--VEMNCTRP--NNNTRK--SI--HM----GP--G--R---A-FFTT---------------GDIIG
DIRKAHCNI-SKAKWDKTLKQVVIKLRE------QY-GNN------------KT----IIFN-Q----S---------S-
---GGDIEI-VTHSFNCGGEFFYCNTTQLF--NSTW----YSN----------------ST-G-NS--------T-G---
-GS---NDT----------IT----LPCRIKQIINMWQEVGRAMYAPPISGKISCSSNITGLLLTRDGGINM--------
----------TNTTETFRPGGGDMRDNWRS----------ELYKYKVVQIEPLGIAPT--KAKRRVVQ-----REKRAV-
-GI-GALFLGFLGAAGSTMGAASVTLTVQARH-LLPGIVQQQNNLLKAIEAQQHLLQLTVWGIKQLQA-RVLAVERYLQD
QRLLGIWGCSGKLICTTNVPWNAS-WS--------NKS--LDEI---WG---NM---TWMQWEKEIDNYTGLIYTLLEES
QNQQEKNEQELLELDKWASLWNWFTITNWLWYIKIFIMIVGGLVGLRIVF-AVLSIVNRVRQGYSPLSFQTRLP---TP-
----RG-PDRPEGIEEE---GGERDR--DRSTRLVDGFLALIWDDLRSLCLFSYHRLRDLLLIVARIVEHLGR-------
RG----WEALKYWWNLLQ-YWSQELKNSAVSLLNATAIAVAEGTDKVIEVAGRAG---RAV--LHIPRRIR---QGLER-
AL-L*-MGGKWSKSS-IFGWPAVRERMRRA------EPAAEP------------AAAGVGAASRD-----LEQCGAVTSS
-NTAANNPDC------AWLEAQ---EEEEE--VGFPVRPQVPLRPMTPRAARDLSHFLKEKGGLEGLIYSKKRKDILDLW
VYNTQGYFPDWQNYTPGPGTRYPLCFGWCFKLVPVD-PEQ--VEKANEGENNC-LLHPISLHGMEDPEGEVLMWKFDSRL
AFQHVARELHPEYY---------------------KDC*
>AY560110/B/US/1998/98USHVTN941c1
MGARASVLSGGELDKWEKIRLRPGGKKQYKLKHIVWASRELERFAVNPGLLETSEGCRQILRQLQPSLQTGSEELKSLFN
TVAVLYCVHQRIEVRDTKEALDKIEEEQNK----SK-------KQA--Q-Q--------AA--A------------N---
------TGNNS------------Q--V---SQNYPIVQNL-QGQMVHQAIS-PRTLNAWVK-VVEEKAFSPEVIPMFSAL
SEGATPQDLNTMLNTVGGHQ-AAMQMLKETINEEAAEWDRLHPPQAGPIAPGQI-REPRGSDIAGTTSNLQEQI-TWMTN
-NPPIPVGEIYKRWIIMGLNKIVRMYSPTSILDIRQGPKEPFRDYVDRFYKTLRAEQASQEVKNWMTKTLLVQNANPDCK
TILKALGPAATLEEMMTACQGVGGPGHKARVLAEAMSQV---TNS-------ATVMMQRG-NF------K---G----QR
-KI-VKCFNCG-KEGHIARNCRAPRKKGCWKCGQEGHQMK-DC-T----GR---QANFL-GKIWPS-H-K-GRPGNFLQS
R---------PEPTAP------------------PA-ESFRFG--EE------------T------------P-TPSQ--
K----Q--ET--ID-----K------ELY--------------------PLASLKSLFGNDPSSQ*PQITLWQRPLVTIR
VGGQIKEALLDTGADDTVLEE-MNLPGKWKPKMIGGIGGFIKVRQYDQIPIEICGHKAIGTVLVGPTPVNIIGKNLLTQI
GCTLNFPISPIKTVPVKLKPGMDGPKVKQWPLTEEKIKALIEICTEMKKKGKISKIGPENPYNTPVFAIKKK--DGTKWR
KLVDFRELNKRTQD-FWEVQLGIPHPAG-LKKKKSVTVLDVGDAYFSVPLDEDFRKYTAFTIPSTNNETP----------
--------GIRYQYNVLPQGWKGSPAIFQSSMTRILE-PFRKQNPDIV-IYQYMDDLYVGS-DLEIEQHRTKIEELRQHL
LRWGFTTPDKKHQKEPPFLWMGYELHPDKWTVQPIKLPEKDSWTVNDIQKLVGKL------NWASQIYAGIKVRQLCKLL
RGTKSLTEVVPLTAEAEMELAENREILKEPVHGVYYDPSKDLIAEIQKQGQGQWTYQIYQEPFKNLKTGKYARMREAHTN
DVKQLTEAVQKIATEGIIIWGR-TPKFRLPIQKETWETWWMKYWQATWIPEWEFVNTPPLVKLWYQLETEPIVGAETFYV
DGAANRETKLGKAGYVTDRGRQKVVSLTDTTNQKTELQAIHLALQDSGSEVNIVTDSQYALGIIQAQPDKSESELVSQII
EQLIKKDKVYLAWVPAHKGIGGNEQVDKLVSAGIRKVLFLDGIDKAQEEHEKYHSNWRAMAANFNLPPVVAKEIVASCDK
CQL--KGEAMHGQVDCSPGIWQLDCTHLEGKIILVAVHVASGYIEAEVIPAETGQETAYFLLKLAGRWPVKTIHTDNGTN
FTSNVVKAACWWAGIKQEFGIPYNPQSQGVVESMNKELKKIIGQVRDQAEHLKTAVQMAVFIHNFKRKGGIGGYSAGDRI
IDII------ASDIQ----------------TKEL----QKQITKIQNFRVYYRDSRDPLWKGPAKLLWKGEGA-VVIQ-
-DNSEIKVVPRRKAKIIRDY-GKQMAGDDCVASRQD-E-D*---MENRWQVMIVWQVDRM---RIRAWNSLVK-HHVHIS
KKAKGWVYKHHYESINPRIS-SEVHIPLGE-AK-L-VITTYWGLHTGERDWHLGQGVSIE-WRTRRYSTQVDPNLADQLI
HLYYFDCFSESAIRNAILGYRVSPRCEY-QAGHN-KVGSLQYLALAALI-------------TP-KKTK--------PPL
PSVTKLTEDRWNKPQKTKGRRGSHTMNGH*------------MEQAPEDQ----GPQREPYNEWTLELLEELKREAVRHF
PRPWLHSLGQYIYETYGDTWTGVEAIMRILQQMLFIHFRIGCHHSRIGI--------MQQ-RR-----A--R--RNG--A
SRS*ME-P----VDPNLEPWKHPGSQ------------------------PRTACTN-CYCKKCCFHCQVCFIRKGLGIS
Y---GRKKR--SQRRR--A-PHGSKDHQGSLS-KQPSSQ------P-RG--D-PTGPTESKKE---VERE--TETH--PF
D*MAGRSEA-S--DE--ELLTAVRIIKVLYQSNPPPNP---E-G-T--RQARRNRRRR---WRERQ--RHIHSISGWILS
NYLGRPAEPVPLQLPPLERLTLDCSKDCGTS-GT-Q-------GVGDPQVLVE-SPAVLESGTKE*M-------------
QPL-----------VVAAIVGLVV-AAILAIIVWTIVLIEYRK-ILRQRKI----DRLIDRIAERAEDSGNESE--GD-Q
EELSA----L--VDMG----------HHA---PWNV---DD---L*----A-----E----Q--L-----WVTVYYGVPV
WKEATT-TLFCASDAKAYLTEKHNVWATHACVPTDPSPREVVLE-NVT-ENFNMWKNNMVEQMHEDI-ISLWDQSLK-PC
VKLTPLCVTLNCT-DYKG-----------------------NITST--------------NNST----------------
------------NNNSSEEREM---KKCSFNV-TTVIRD---RPKKEEA-LFYRLDLVQIKEENSTYGENN---------
---------------------------------------------------------TYRLINCNTSVI-TQACPKVSFE
PIPIHYCAPAGFAILKC-N-D-K-KFNGTGP-CKNVSTVQCTH-GIRPVVSTQLLL-NGSLAED--EVVIRSANFTDNAK
TIIVQL----KNP--VNITCIRP--NNNTRK--SI--HI----AP--G--R---A-FFAT---------------GEVIG
NIREAHCNI-SRKGWNDTLREVARKLGELL----KL--ENK-----------TT----IIFN-Q----S---------S-
---GGDPEV-VRHTFNC-GEFFYCDSTPLF--NSTW----NST----------------TW-N-DTT-------D-T---
-EG---NET----------IT----LKCRIKQIINMWQEVGKAMYAPPIEGVIKCLSNITGLLLVRDGISN---------
-----------SSDETFRPGGGNMKDNWRS----------ELYKYKVVKIEPLGVAPT--KARRRVVQ-----REKRAV-
-GL-GAMFLGFLGAAGSAMGAASATLTVQARQ-LLSGIVQQQNNLLRAIEAQQHMLQLTVWGIKQLQA-RVLAVERYLRD
QQLLGIWGCSGRLICTTNVPWNAS-WS--------NKS--LEEI---WD---NM---TWMRWEKEIDNYTGLIYNLIEES
QNQQEKNEQELLELDKWANLWNWFHISQWLWYIKIFIMIVGGLIGLRIVF-AVLSIVNRVRQGYSPLSFQTLLP---TQ-
----RG-PDRPDGIEEG---GGERDR--DTSIRLVDGFLAIIWDDLRSLCLFSYHRLRDLLLIAARIVELLGR-------
RG----WEILKYWWNLLQ-YWSQELKNSAVSLLNVTAIAVAEGTDRIIEVVQRAY---RAI--IHIPRRIR---QGLER-
AL-L*-MGGKWSKRS-TGGWSVIRKRMEQT----------EP------------AADGVGAASRD-----LEKYGALTNS
-NTAATNADC------AFLEAH---EDEE---VGFPVRPQVPLRPMTYKGAVDLSHFLKEKGGLEGLVYSQKRQEILDLW
VYHTQGYFPDWQNYTPGPGIRYPLTFGWCFKLVPVE-PEQ--VEEVNKGENNC-LLHPMSQHGIDDPEKEVLVWRFDSRL
AFHHKARELHPEYY---------------------KDC*
>AY561236/B/CO/2001/PCM001
--ARASVLSGGELDRFEKIRLRPGGKKKYKLKHIVWASRELERFAVNPGLLESSEGCRQILGQLQPSLQTGSEELKSLFN
TIAVLYCVHQRIEVKDTKEALDRIEEEQNK----SK-------KKA--Q-Q--------AA--A------------D---
------TGNSS------------Q--V---SQNYPIVQNL-QGQMVHQALS-PRTLNAWVK-VVEEKAFSPEVIPMFSAL
SEGATPQDLNTMLNTVGGHQ-AAMQMLKETINEEAAEWDRLHPVHAGPIAPGQM-REPRGSDIAGTTSTLQEQI-GWMTH
-NPPIPVGEIYKRWIILGLNKIVRMYSPTSILDIRQGPKEPFRDYVDRFYKTLRAEQASQEVKNWMTETLLVQNANPDCK
TILKALGPGATLEEMMTACQGVGGPGHKARVLAEAMSQV---TNS-------TAIMMQRG-NY------K---N----QR
-KP-VKCFNCG-KEGHIAKNCRAPRKKGCWKCGKEGHQMK-DC-I----ER---QANFL-GKIWPS-N-K-GRPGNFPQN
R---------LEPTAP------------------PE-ESFRFG--EE------------V------------T-TPLQ--
K----Q--EP--TD-----K------ELY--------------------PLTSLKSLFGNDPSSQ*PQITLWQRPLVTIK
IGGQLKEALLDTGADDTVLEE-MSLPGKWRPKMIGGIGGFIKVRQYDHILVEICGHKAIGTVLVGPTPVNIIGRNLLTQI
GCTLNFPISPIETVPVKLKPGMDGPKVKQWPLTEEKIKALVEICTEMEKEGKISKIGPENPYNTPVFAIKKK--DSTKWR
KLVDFRELNKRTQD-FWEVQLGIPHPAG-LKKKKSVTVLDVGDAYFSVPLDEDFRKYTAFTIPSINNETP----------
--------GVRYQYNVLPQGWKGSPAIFQCSMTKILE-PFRKQNPDIV-IYQYMDDLYVGS-DLEIGQHRTKVEELREHL
LKWGFATPDKKHQKEPPFLWMGYELHPDKWTVQPIILPEKDSWTVNDIQKLVGKL------NWASQIYPGIKVKQLCKLL
RGTKALTEVVPLSAEAELELAENREILKEPVHGVYYDPSKDLIAELQKQGQGQWSYQIYQEPFKNLKTGKYARMRGTHTN
DVKQLTEAVQKIATESIVIWGK-TPKFKLPIQKETWEAWWTEYWQATWIPEWEFVNTPPLVKLWYQLEKEPIVGAETFYV
DGAANRDTKSGKAGYVTDRGRQKVVSLTDTTNQKTELQAIHLALQDSGLEVNIVTDSQYALGIIQAQPDKSESELVSQII
EQLIKKEKVYLAWVPAHKGIGGNEQVDKLVSAGIRKVLFLDGIDKAQEDHEKYHSNWRAMASDFNLPPIVAKEIVASCDK
CQL--KGEAMHGQVDCSPGVWQLDCTHLEGKIILVAVHVASGYIEAEVIPAETGPETAYFILKLAGRWPVKTIHTDNGSN
FTSTTVKAACWWAGVKQEFGIPYNPQSQGVVESMNNELKKIIGQVRDQAEHLKTAVQMAVFIHNFKRKGGIGRYSAGERI
VDII------ATDIQ----------------TKEL----QKQITKIQNFRVYYRDSRDPLWKGPAKLLWKGEGA-VVIQ-
-DNSDIKVVPRRKAKIIRDY-GKQMAGDDCVASRQD-E-D*---MENRWQVMIVWQVDRM---RIRTWKSLVK-HHMYIS
KKAKGWFYRHHYESTHPKIS-SEVHIPLGE-NR-L-VVTTYWGLHTGERDWHLGQGVSIE-WRKRRYSTQVDPDLADQLI
HLYYFDCFSESAIRNAILGNLVRPRCEY-QAGHN-KVESLQYLALTALI-------------TP-KKIK--------PPL
PSVKKLTEDRWNKPRKIKGHRGSHTMNGH*------------MEQAPEDQ----GPQREPYNEWTLELLEELKRVAVRHF
PSSWLHGLGQHIYETYGNTWAGVEVLIRTLQQLLFIHFRIGCRLSRIGI---------QQ-RG-----A-----RNG--A
SRS*ME-P----VDPRLEPWKHPGSQ------------------------PKTACTN-CYCKKCCFHCQVCFTKKGLGIS
Y---GRKKR--RQRRR--S-HPDSKIHQAPLS-TQPTSQ------P-RG--D-PTGPKESKEK---VERE--TETD--RV
D*MAGRSGD-S--DE--DLIQTVRFIRLLYQLNPPPSR---E-G-T--RQARRNRRRR---WRERQ--RQIGSISAWILR
SHLGRSAEPVPLQLPPLERLNLDCSEDCGTA-GT-Q-------GVGSPQVLVE-SPAVLESGTEE*M-------------
HAL-----------QISAIVALVV-TAIIAIVVWTIVGLEIRK-VLRQRKI----DRLIERIAERAEDSGNESE--GD-Q
EELAA----L--VEMG----------HDA---PWDV---ND---M*----T-----E----Q--L-----WVTVYYGVPV
WKEANT-VLFCASDAKAYGTEVHNAWATRACVPTDPNPQEVVLE-NVT-ENFNMWKNGMVDQMHEDI-ISLWDESLK-PC
VKLTPLCVTLNCT-NA-------------------------NTT----------------SSGR----------------
------------VMPTMKPEEI---KNCSFNV-TTSIGS---KV--ETA-LFYRLDVEPIDKNDS---------------
---------------------------------------------------------RYRLIHCNTSVI-KQACPKVSFE
PIPIHYCTPAGFAILQC-N-D-K-KFNGTGP-CTNVSTVQCTH-GIRPVVSTQLLL-NGSLAEE--EIVIRSENFTDNAK
TIIVQL----NVS--VEINCTRP--NNNTRK--GI--HL----GP--G--K---A-FYAS---------------GDIVG
NIRQAHCTL-NRTKWEKTLGQVANKLRE------QY--KN------------KT----IIFN-Q----S---------S-
---GGDLET-VMHSFNCGGEFFYCNTTQLF--NSTW----NENSTWNGT----------IT-E-NSN-------N-TN--
-------------------IT----LPCKIKQIINMWQRVGKAMYAPPIRGVIRCVSNITGLLLTRDGGNND--------
----------TNNNETFRPGGGNMRDNWRS----------ELYKYKVVKIEPLGVAPT--KAKRRVVQ-----REKRAV-
-TL-GAMFLGFLGAAGSTMGAASITLTVQARQ-LLSGIVQQQNNLLRAIEAQQHLLQLTVWGIKQLQA-RVLAVERYLKD
QQLLGIWGCSGKLICTTTVPWNAS-WS--------NKS--LDMI---WN---NM---TWMDWEKEIDNYTGLIYTLIEES
QNQQEKNEKELLELDKWASLWTWFDITNWLWYIRLFIIIVGSLVGLRIIF-AVLSIVNRVRQGYSPLSFQTHLP---AA-
----RG-PDRPEGIEGE---GGERDR--DRSGRLVHGFLGVIWDDLRSLCLFSYHLLRDSILIVARIVELLGR-------
RG----WEALRYWWSLLQ-YWSQELKNSAVSLLNVTAIAVAEGTDRIIEGVQRAC---RAI--RNVPRRIR---QGLER-
AL-L*-MGGKWSKRK-AAEWADVRERMERA----------EP------------AAEGVGAASRD-----LEKHGAITSS
-NTAATNADC------AXLEAH---EDEE---VGFPVRPQVPLRPMTRKAAIDMSHFLKEKGGLEGLIYSQKRKDILDLW
VYHTEGYFPDWQCYTPGPGVRYPLTFGWCFKLVPVE-PEE--VEKANEGENNS-LLHPMSLHGMDDPEKEVLQWKFDSRL
AFHHVARELHPEFF---------------------KDC*
>AY561237/B/CO/2001/PCM013
--ARASILSGGKLDHWEKIRLRPGGKKKYRLKHLVWASRELERFAVNPGLLETSEGCRQILGQLQPSLQTGSEELKSLYN
TIATLYCVHQRIEIKDTKEALEKIEEEQNK-----R-------KKA--Q-Q--------AA--A------------N---
------TGNNS------------Q--V---SQNYPIVQNL-QGQMVHQPIS-PRTLNAWVK-VVEEKAFSPEVIPMFSAL
SEGATPQDLNTMLNPVGGHQ-AAMQMLKETINEEAAEWDRMHPVHAGPVAPGQM-REPRGSDIAGTTSTLQEQI-GWMTS
-NPAIPVGEIYKRWIILGLNKIVRMYSPTSILDIRQGPKEPFRDYVDRFYKVLRAEQASQDVKNWMTETLLVQNANPDCK
TILKALGPAATLEEMMTACQGVGGPSHKARVLAEAMSQA---TSS-------PTIMMQRG-NF------K---S----QG
-RT-VKCFNCG-KVGHIAKNCRAPRKKGCWKCGKEGHQMK-DC-T----ER---QANFL-GKIWPS-S-K-GRPGNFLQS
RP-----ESRPEPTAP------------------PE-ESFRVG--EQ------------T------------T-TPPQ--
K----Q--EP--RD-----K------ELY--------------------PLASLKSLFGNDPLLQ*PQITLWQRPLVTIK
IGGQLKEALLDTGADDTVLEE-MNLPGRWKPKMIGGIGGFIKVRQYDQILIEICGHKAIGTVLVGPTPVNIIGRNLLTQI
GCTLNFPISPIETVPVKLKPGMDGPKVKQWPLTEEKIKALVEICTEMEKEGKISKIGPENPYNTPVFAIKKK--DSTKWR
KLVDFRELNKKTQD-FWEVQLGIPHPAG-LKQKKSVTVLDVGDAYFSVPLDKEFRKYTAFTIPSTNNETP----------
--------GIRYQYNVLPQGWKGSPAIFQCSMTKILE-PFRKQNPDLV-IYQYMDDLYVGS-DLEIGQHRTKIEELRQHL
LGWGFTTPDKKHQKEPPFLWMGYELHPDKWTVQPIVLPEKDSWTVNDIQKLVGKL------NWASQIYPGIKVKQLCKLL
RGTKALTEVIPITKEAELELAENREILKEPVHGVYYDPSKELIAEIQKQGQDQWTYQIYQEPFKNLKTGKYARMRSAHTN
DVKQLTEAVQKIAMESIVIWGK-TPKFRLPIQKETWEAWWTDYWQATWIPEWEFVNTPPLVKLWYQLEKEPILGAETFYV
DGAANRETKLGKAGYVTNKGRQKVVSLTDTTNQKTELHAIHLALQDSGLEVNIVTDSQYAIGIIQAQPDKSESELVSQII
EQLIKKEKVYLAWVPAHKGIGGNEQVDKLVSAGIRKVLFLDGIDKAQEEHEKYHNNWRAMASDFNLPPVVAKEIVASCDK
CQL--KGEAMHGQVDCSPGIWQLDCTHLEGKVILVAVHVASGYIEAEVIPAETGQETAYFLLKLAGRWPVKTIHTDNGTN
FTSATVKAACWWAGIKQEFGIPYNPQSQGVVESMNKELKKIIGQVRDQAEHLKTAVQMAVFIHNFKRKGGIGGYSAGERI
VDII------ASDIQ----------------TKGL----QKQITKLQNFRVYFRDSRDPLWKGPAKLLWKGEGA-VVIQ-
-YNSDIKVVPRRKVKIIRDY-GKQMAGDDCVASGQD-E-D*---MENRWQVMIVWQVDRM---RIRTWKSLVK-HHMYIS
KKAKKWFYRHHYESTHPKIS-SEVHIPLGD-AE-L-VITTYWGLHTGERDWHLGQGVSIE-WRKKRYSTQVDPSLADQLI
HMYYFDCFSESAIRKAILGYRVSPRCEY-QAGHS-KVGSLQYLALAALI-------------TP-KKIK--------PPL
PSVTKLTEDRWNKPQKTTGHRGSHSMNGH*------------MEQAPEDH----GPQREPFNEWTLELLEELKNEAVRHF
PRVWLHGLGQHIYETYGDTWAGVEAIIRILQQLLFIHFRIGCRHSRIGI--------TRM-RR-----A-----RNG--A
SRP*ME-P----VDPRLEPWKHPGSQ------------------------PQTPCNP-CFCKACCFHCQVCFITKGLGIS
Y---GRKKR--RPRRR--A-PPDSKTHQASLS-KQPTSQ------L-RG--D-QTGPEESKKK---VERE--TETH--QQ
D*MAGRSGD-R--DD--ELLQTVRLIKRLYQSNPPPSS---E-G-T--RQARRNRRRR---WRERQ--RHINKISGWILS
DHLGRSEEPVPLELPPIERLTLDCSGDCGTS-GT-Q-------GVGSPQILLE-SPAVLEPGAKE*M------------*
QPL-----------VIYSIVALVV-VGIIAIVVWTIVFIEYRK-ILRQRKI----DKLIDRIAERAEDSGNESE--GD-H
EELSA----L--MEMG----------HHA---PWDI---DD---L*----K-----D----K--L-----WVTVYYGVPV
WKEATT-TLFCASDAKAYDTEVHNVWATHACVPTDPNPQEVELK-NVT-ENFNMWKNNMVEQMHEDI-ISLWDQSLK-PC
VKLTPLCVTLNCT-DSKGTNDTTNDTNTNATP---------TTTST--------------TNGS----------------
-------------GVKIERGEI---KNCSFNI-TTEIRD---KVQKQYA-NFHALDVIPIDDGYDNKSSYN---------
---------------------------------------------------------SYRLVSCNTSVI-TQACPKVSFD
PIPIHYCAPAGFALLKC-R-D-K-NFNGTGL-CKNVSTVQCTH-GIRPVVSTQLLL-NGSLAEE--EVVVKSANFTNNAK
TIIVQL----NKT--VIINCTRP--NNNTRK--SI--PM----GP--G--K---A-FYTT---------------GQIIG
NIRQAHCNL-SMADWNSTLRQIVEKLRE------QY--GNN-----------KT----IIFK-P----S---------S-
---GGDPEI-VMHSFNCRGEFFYCNSTQLF--NSTWPA--NDTWH--------------DT-N-GTS-------Y-T---
-NG---TSGT---------IT----LPCKIKQIINLWQEVGKAMYAPPIAGALNCSSNITGLLLTRDGGNDKNSN-----
---------NSNSNETFRPGGGDMRDNWRS----------ELYRYKVVKIEPLGVAPT--EARRRVVQ-----REKRAV-
-GL-GAVFLGFLGAAGSTMGAASVMLTVQARQ-LLSGIVQQQNNLLRAIEAQQHLLQLTVWGIKQLQA-RVLAVERYLHD
QQLLGIWGCSGKFICTTAVPWNAS-WS--------NKS--MDTI---WH---NM---TWMQWDREINNYTSLIYNLLEKS
QIQQEQNEKELLELDKWNSLWNWFDISNWLWYIKIFIMIVGGLVGLRIVF-IVLTLVNRVRQGYSPLSFQTHLP---AP-
----RG-PDRPGGIEEE---GGERDR--DTSTRLVDGFLAIIWVDLRSLCLWSYHRLRDLLLIVAGIVELLGR-------
RG----WEALKYCWNLLQ-YWSQELKNSAVSLLNAIAITVAEGTDRIIELVQRIC---RAV--FHIPRRIR---QGLER-
LL-L*-MGGKWSKSS-IVGWPAVRERMKRA-------EPTEP------------AAAGVGAASRD-----LEKHGALTSS
-NTAANNAAC------AWLEAQ---EDEE---VGFPVRPQVPLRPMTPRAARDLSHFLKEKGGLEGLIYSQKRQDILDLW
VYHTQGYFPDWQNYTPGPGIRYPLCFGWCFKLVPVE-PDK--VEEATEGENNS-LLHPISLHGMDDPEGEVLQWKFDSRL
AFHHLAKELHPEYF---------------------KDC*
>AY586542/B/CU/1999/Cu19
MGARASVISGGELDRWEKIRLRPGGAKKYRLKHIVWASKELERFAVNPGLLETSEGCRQILTQLQPSLQTGSEELKSLYN
TVAVLYCVHQKIEVKDTKEALDRIEEEQNK----SK-------KKA--Q-L--------AA--A------------D---
------TGSSS------------Q--V---SQNYPIVQNL-QGQMVHQALS-PRTLNAWVK-VVEEKAFSPEVIPMFSAL
SDGATPQDLNTMLNTVGGHQ-AAMQMLKETINEEAAEWDRLHPVHAGPIAPGQM-REPRGSDIAGTTSTLQEQI-GWMTN
-NPPIPVGEIYKRWIILGLNKIVRMYSPTSILDIKQGPKEPFRDYVDRFYKTLRAEQASQEVKNWMTETLLVQNANPDCR
TILKALGPAATLEEMMTACQGVGGPSHKARILAEAMSQA----NS-------ATIMMQKG-NF------K---S----QR
-KT-VKCFNCG-KEGHIARNCRAPRKKGCWKCGKEGHQMK-DC-T----ER---QANFL-GKIWPS-H-K-GRPGNFLQS
RQ------SRLEPTAP------------------PE-ESFRFG--EE------------T------------T-TPSQ--
K----Q--EP--VD-----K------ELY--------------------PLASLKSLFGNDP---*PQITLWQRPLVKIK
VGGQIKEALLDTGADDTVLED-MCLPGKWKPKMIGGIGGFIKVRQYDQIPIEICGHKAIGTVLVGPTPVNIIGRNLLTQI
GCTLNFPISPIETVPVKLKPGMDGPKVKQWPLTEEKIKALVEICTEMEKEGKISKIGPENPYNTPVFAIKKK--DSTKWR
KLVDFRELNKRTQD-FWEVQLGIPHPAG-LKKNKSVTVLDVGDAYFSVPLDKEFRKYTAFTIPSTNNETP----------
--------GIRYQYNVLPQGWKGSPAIFQCSMTKILE-PFRKQNPEIV-IYQYMDDLYVGS-DLEIGQHRTKIEELRQHL
LKWGFTTPDKKHQKEPPFLWMGYELHPDKWTVQPIVLPEKDSWTVNDIQKLVGKL------NWASQIYPGIKVRQLCKLL
RGTKALTEVVPLTAEAELELAENREILKEPVHGVYYDPSKDLVAEIQKQGQGQWTYQIYQEPFKNLKTGKYARMKSAHTN
DVKQLTEAVQKIAMESIVIWGK-TPKFKLPIQKETWEAWWMDYWQATWIPEWEFVNTPPLVKLWYQLEKEPIVGAETFYV
DGAANRETKLGRAGYVTDRGKQKVVSLTDTTNQKTELQAIHLALQDSGLEVNIVTDSQYALGIIQAQPDKSESELVSQII
EQLIKKEKVYLAWVPAHKGIGGNEQVDKLVSNGIRKILFLDGIDKAQEDHERYHSNWRAMASDFNIPPVVAKEIIACCDK
CQL--KGEAMHGQVDCSPGVWQLDCTHLEGKIILVAVHVASGYIEAEVIPAETGQETAYFVLKLAGRWPVKTIHTDNGPN
FISPAVKAACWWAGIKQEFGIPYNPQSQGVVESMNKELKKIIGQVRDQAEHLKTAVQMAVFIHNFKRKGGIGGYSAGERI
VDII------STDIQ----------------TKEL----QKQITKIQNFRVYYRDSRDPLWKGPAKLLWKGEGA-VVIQ-
-DNSDIKVVPRRKAKIIRDY-GKQMAGDDCVASRQD-E-D*---MENRWQVMIVWQVDRM---RIRTWHSLVK-HHKYIS
KKAERWVYKHHYESINPRIS-SEVHIPLGD-AK-L-VIITYWGLHTGEKDWHLGQGVSIE-WKKGRYSTQVDPGLADQLI
HQYYFDCFSESAIRNAILGHRVSPSCEY-QAGHS-KVGSLQYLAIAALA-------------TP-KRRK--------PPL
PSVRKLTEDRWNKPQKTKGHRGSHTLNGH*------------MEQAPEDQ----GPQREPHIEWTLELLEELKSEAVRHF
PRTWLHGLGQYIYETYGDTWAGVEALIRMLQQILFTHFRIGCRHSRIGI--------NLQ-RR-----T-----RNG--A
SRS*ME-P----VDPRLEPWKHPGSQ------------------------PRTPCNN-CYCKQCCFHCQVCFTKKGLGIS
Y---GRKKR--RQRRR--A-HQDSETHQADLS-KQPTSQ------Q-RG--D-PTGPKESKKK---VERE--AETD--PC
D*MAGRSGD-S--DE--ELIRTVRLIKQIYQSNPPPSN---E-G-T--RQARRNRRRR---WRERQ--RQIRAISERILG
TYLGRSAEPVPLQLPPLERLTLDCSEDCGTA-GT-Q-------GVGTPQILVE-SPAVLESGTKE*M-------------
HSL-----------QILAIVALVI-AAIIAIVVWTIVVIEYRK-ILRQRKI----DRIINRIIERAEDSGNESE--GD-Q
EELSA----L--VEMG----------HHA---PWNV---DD---L*----T-----D----Q--L-----WVTVYYGVPV
WKEATT-TLFCASDAKAYDTEVHNVWATHACVPTDPNPQEVVLG-NVT-ENFNMWKNNMVEQMHEDI-ISLWDQSLK-PC
VKLTPLCVTLNCT-DLNSTASI-------------------TSNNI--------------SSGS----------------
-------------WGKMEKGEI---KNCSFNI-TTEIRD---RVQEEYA-LFYKLDVVPIDNDSSSNNISX---------
---------------------------------------------------------SFRLIHCNTSTI-TQTCPKITFE
PIPIHYCAPAGFAILKC-N-N-K-TFSGKGP-CTNVSTVQCTH-GIKPIVSTQLLL-NGSLAEQ--DVVIRSDNFTDNAK
TIIVQL----NEP--VKINCTRP--TNNTRK--GI--HI----GP--G--R---A-VYAT---------------EEIIG
DIRQAHCNI-FRREWNNTLGKIVAKLRE------TF--RN------------KT----IIFK-Q----S---------S-
---GGDPEI-VMHSFNCRGEFFYCNTTKLF--NSTW----DVNN---------------NI-S-GQN-------N-T---
-EA----------------IT----LPCRIKQIVNLWQEVGKAMYAPPIKGQISCSSNITGLLLTRDGGNNG--------
----------TNNTETFRPGGGDMRDNWRS----------ELYKYKVVKIEPLGVAPT--KAKRRVVQ-----REKRAV-
-GV-GAMFLGFLGAAGSTMGAAAMTLTVQTRQ-LLSGIVQQQNNLLRAIEAQQHLLQLTVWGIKQLQA-RVLAVERYLKD
QQLLGIWGCSGKLICTTTVPWNAS-WS--------NKS--LDKI---WN---NM---TWMQWEKEIDNYTSIIYNLIEES
QNQQEKNEQELLELDKWSNLWNWFDITKWLWYIKIFIMIVGGLVGLRIVF-SVISLVKRVRQGYSPLSLQTHLP---AT-
----RG-PDRPEGIEEE---GGERGR--DRSVRLVNGFLELIWDDLRSLCLFSYHRLRDLLLIVARIVELLGR-------
RG----WELLKYWWNLLQ-YWSQELKNSAVSLFNATAIAVAEGTDRVIEIVQRGF---RAF--LHIPRRIR---QGLER-
AL-L*-MGRKWSKLS-REGWPAVRERMRRA----------EP------------AAEGVGAVSRD-----LERHGAITSS
-NTAATNDDC------AWLEAQ---EEEE---VGFPVRPQVPLRPMTYKAAVDLSHFLKEKGGLEGLIYSQKRREILDLW
VYHTQGYFPDWQNYTPGPGIRYPLTFGWCFKLVPVS-PEQ--VEEANEGENNS-LLHPMSLHGMEDPEKEVLMWKFDSRL
AFHHMAREKHPEYY---------------------KDC*
>AY586543/B/CU/1999/Cu43
MGARASVISGGKLDKWEGIRLRPGGSKKYKLKHIIWASKELERFAVNPGLLETSDGCKRILEQLQPSLQTGSEELKSLYN
TVAVLWCVHQRIDVKDTKEALDKIEEEQNK----SK-------KKA--Q-P--------VA--A------------D---
------TGNSS------------Q--V---SQNYPIVQNL-QGQMVHQAIS-PRTLNAWVK-VVEEKAFSPEVIPMFSAL
SEGATPQDLNTMLNTVGGHQ-AAMQMLKETINEEAAEWDRLHPVHAGPIAPGQM-REPRGSDIAGTTSTLQEQI-GWMTN
-NPPIPVGEIYKRWIILGLNKIVRMYSPISILDIRQGPKEPFRDYVDRFYKTLRAEQASQDVKNWMTETLLVQNANPDCK
TILKALGPAATLEEMMTACQGVGGPGHKARVLAEAMSQA----NS-------ATIMMQRG-NF------R---N----QR
-KT-VKCFNCG-KEGHIARNCRAPRKKGCWKCGKEGHQMK-DC-T----ER---QANFL-GKIWPS-H-K-GRPGNFLQS
R---------PEPTAP------------------PE-ESFRFG--EE------------T------------T-TPSQ--
K----Q--EP--VD-----K------ELY--------------------PLASLKSLFGNDPSSQ*PQITLWQRPLVTVK
IGGQLKEALLDTGADDTVLED-MNLPGRWKPKMIGGIGGFIKVRQYDQIPLEICGHKAIGTVLVGPTPVNIIGRNLLTQI
GCTLNFPISPIETVPVKLKPGMDGPKVKQWPLTEEKIKALVEICTEMEKDGKISKIGPENPYNTPVFAIKKK--DGTKWR
KLVDFRELNKRTQD-FWEVQLGIPHPAG-LKKKKSVTVLDVGDAYFSVPLDKDFRKYTAFTIPSXNNETP----------
--------GIRYQYNVLPQGWKGSPAIFQCSMTKILE-PFRKQNPDIV-IYQYMDDLYVGS-DLEIGQHRTKIEELRQHL
LRWGFTTPDKKHQKEPPFLWMGYELHPDKWTVQPIVLPEKDSWTVNDIQKLVGKL------NWASQIYPGIKVRQLCKLL
RGAKSLTEVVPLTEEAELELAENREILKEPVHGVYYDPSKDLVAELQKQGQGQWTYQIYQEPFKNLKTGKYARMKGAHTN
DVKQLTEAVQKIATESIVIWGK-TPKFKLPIQRETWDAWWMEYWQATWIPEWEFVNTPPLVKLWYQLEKEPIVGAETFYV
DGAANRDTKLGKAGYVTDRGKQKVVSLTDTTNQKTELQAIHLALQDSGLEVNIVTDSQYALGIIQAQPDQSESGLVSQII
EQLIKKEKVYLAWVPAHKGIGGNEQVDKLVSTGIRKVLFLDGIDKAQEDHEKYHSNWRAMASDFNIPPVVAKEIIACCDK
CQL--KGEAMHGQVDCSPGVWQLDCTHLEGKIILVAVHVASGYIEAEVIPAETGQETAYFLLKLAGRWPVKTIHTDNGPN
FISATVKAACWWAGIKQEFGIPYNPQSQGVVESMNKELKKIIGQVRDQAEHLKTAVQMAVFIHNFKRKGGIGGYSAGERI
VDII------ATDIQ----------------TKEL----QKHITKIQNFRVYYRDSRDPLWKGPAKLLWKGEGA-VVIQ-
-DNSDIKVVPRRKAKIIRDY-GKQMAGDDCVASRQD-E-D*---MENRWQVMIVWQVDRM---RIRAWNSLVK-HHMYIS
KKAERWVYRHHYESSNPRVS-SEVHIPVGQ-AK-L-VITTYWGLHTGEKDWHLGQGVSIE-WRTKRYSTQVDPGLADQLI
HQHYFDCFSESAIRNAILGHRVSPSCEY-PAGHE-KVGSLQYLAIAALT-------------TS-KRRK--------PPL
PSVKKLTEDRWNKPQKTKGHRGNHTMNGH*------------MEQAPEDQ----GPQREPYNEWTLELLEELKSEAVRHF
PRTWLHGLGQHIYETYGDTWAGVEALIRMLQQILFIHFRIGCRHSRIGI--------NLQ-RR-----T-----RNG--T
SRS*ME-P----VDPRLEPWKHPGSQ------------------------PRTACNN-CYCKKCCFHCQVCFTKKGLGIS
Y---GRKKR--RQRRR--P-PQGSQTHQVSLS-KQPTSQ------H-RG--D-PTGPKEPQKK---VERE--AETD--PY
D*MAGRSGD-S--DE--DLLKAVRLIKFLYQSNPPPST---E-G-T--RQARRNRRRR---WRERQ--RQIRTISERILG
TYLGRPEEPVPLQLPPLERLTLDCNEDCGTS-GT-Q-------GVGSPQILVE-SPAVLDSGTKE*M-------------
QPE-----------VILAIVALVV-VAIIAIVVWTIVIIEYRK-ILRQRKI----DRLIDRIIERAEDSGNESE--GD-Q
EELSA----L--VEMG----------HPA---PWNV---DD---L*----G-----D----Q--L-----WVTVYYGVPV
WKEATT-TLFCASDAKAYDTEVHNVWATHACVPTDPNPQEVVLE-NVT-ENFNMWKNNMVEQMHEDI-ISLWDQSLK-PC
VKLTPLCVTLDCS-DLNNATNT-------------------TNNNT--------------NSNS----------------
-------------WETMERGEI---KNCSFNV-STDIRD---MQ--EYA-LFNKLDVVQIDDXNN---------------
---------------------------------------------------------SYRLINCNTSVI-TQACPKTSFE
PIPIHYCAPAGFAILKC-N-N-K-TFSGKGP-CTNVSTVQCTH-GIRPVVSTQLLL-NGSLAEK--DVVIRSDNFTDNAK
TIIVQL----NES--VVINCTRP--NNNTRK--SI--HX----GP--G--R---A-IYAT---------------GEIIG
DIRQAHCNI-XREKWNNTLKKIATKLRE------TF--GN------------KT----IIFK-P----S---------S-
---GGDPEI-VMRSFNCGGEFFCCNTTQLF--NSTWFG--N------------------GT-S-RSN-------D-T---
-GE----------------IT----LTCKIKQIVNLWQEVGKAMYAPPIKGQIRCSSNITGLLLTRDGGGNS--------
----------SSSNETFRPGGGDMRDNWRS----------ELYKYKVVKIEPLGIAPT--KAKRRVVQ-----REKRAV-
-GI-GAVFLGFLGAAGSTMGAASVTLTVQARQ-LLSGIVQQQNNLLRAIEAQQHMLQLTVWGIKQLQA-RVLAVERYLKD
QQLLGIWGCSGKLICTTAVPWNNT-WS--------NKN--LSQI---WD---NM---TWMQWEKEIDNYTSLIYTLIEES
QNQQEKNEQELLALDQWASLWSWFDISNWLWYIRIFIMIVGGLVGLRIVF-SVLSIVNRVRQGYSPLSFQTHLP---AQ-
----RG-PDRPEGTAEE---GGERGR--DRSVRLVNGFLELIWDDLRSLCLFSYHRLRDLLLIVTRIVELLGR-------
RG----WEALKYWWNLLQ-YWIRELKNSAVSLFNATAVAVAEGTDRVIEVIQRGF---RAF--LHIPARIR---QGLER-
AL-L*-MGGKWSKSS-ICGWPAVRERLRQA----------EP------------AAEGVGAASQD-----LEKYGAITSS
-NTAATNADV------AWLEAQ---EEEE---VGFPVRPQVPLRPMTYKGAVDLSHFLKEKGGLEGLIYSQRRKEILDLW
VYHTQGFFPDWQNYTPGPGIRYPLTFGWCFKLVPVS-PDQ--VEEANEGENNS-LLHPMSLHGMDDPEKEVLMWKFDSRL
AFHHMAREKHPEFY---------------------KDC*
>AY682547/B/RU/2004/04RU128005
XGARASILSAGELDKWEKIRLRPGGKKKYRLKHIVXASRELERFAVNPGLLETSEGCRQILEQLQPSLQTGSEELRSLYN
TIAVLYCVHQKIEVKDTKEALEKIEEEQNK----SK-------KKA--Q-Q--------AA--A------------S---
------TGNSS------------Q--V---SQNYPIVQNL-QGQXVHQAIS-PRTLNAXVK-VIEEKAFSPEVIPMFSAL
SEGATPQDLNTMLNTVGGHQ-AAMQMLKETINEEAAEWDRLHPVHAGPIAPGQI-REPRGSDIAGTTSTLQEQI-AWMTN
-NPPIPVGEIYKRWIILXLNKIVRMYSPVSILDIRQGPKEPFRBYVDRFYKTLRAEQATQEVKNWMTETLLVQNANPDCK
TILKALGPAATLEEMMTACQGVGGPGHKARVLAEAMSQV---TNQ-------AXIMMQRG-NF------K---N----QK
-RS-VKCFNCG-REXHIARNCRAPRKKGCXKCXKEGHQMK-DC-T----KR---QANFL-XKIWPS-H-K-GRPGNFLQS
R---------PEPTAP------------------PE-ESFRFG--EE------------K------------T-TPSQ--
K----Q--EP--VE-----K------ELY--------------------PLASLXSLFGNDPSSQ*PQITLWQRPVVTIK
IEGQLKEALLDTGADDTVLEE-MSLPGKWKPKMIGGIGGFIKVRQYDQITIDICGHKAIGTVLVGPTPVNIIGRNLLTQI
GCTLNFPISPIETVPVKLKSGMDGPKVKQWPLTEEKIKALVEICTEMEKEGKISKIGPENPYNTPVFAIKKK--DSTKWR
KLVDFRELNKRTQD-FWEVQLGIPHPSG-LKKKKSVTVLDVGDAYFSVPLDKDFRKYTAFTIPSINNETP----------
--------GIRYQYNVLPQGWKGSPSIFQSSMTKILE-PFRKQNPDIV-IYQYMDDLYVGS-DLEIGQHRTKIEELRQHL
LRWGFTTPDKKHQKEPPFLWMGYELHPDKWTVQPIKLPDKDSWTVNDIQKLVGKL------NWASQIYPGIKVRQLCKLL
RGAKALTEVIPLTQGAELELAENREILKEPVHGVYYDPXKDLIAEIQKQGQGQWTYQIYQEPFKNLKTGKYAKMRGTHTN
DVKQLTEAVQKIATESIVIWGK-TPKFRLPIQKETWEAWWTEYWQATWIPEWEFVNTPPLVKLWYQLEKEPIEGAETFYV
DGAANRETKLGKAGYVTNRGRQKVVSLTDTTNQKTELQAIHLALQDSGLEVNIVTDSQYALGIIQAKPDKSESELVSQII
EQLIKKEKVYLAWVPAHKGIGGNEQVDKLVSSGIRKVLFLDGIDKAQDEHEKYHSNWRAMASDFNLPPVVAKEIVASCDK
CQL--KGEAMHGQVDCSPGIWQLDCTHLEGKIILVAVHVASGYIEAEVIPAETGQETAYFLLKLAGRWPVKTIHTDNGSN
FTSNTVKAACWWAGIKQEFGIPYNPQSQGVVESMNKELKKIIGQVRDQAEHLKTAVQMAVFIHNFKRKGGIGGYSAGERI
VDII------ATDIQ----------------TKEL----QKQITKIQNFRVYYRDSRDPLWKGPAKLLWKGEGA-VVIQ-
-DNTEIKVVPRRKAKIIRDY-GKQMAGDDCVASRQD-E-D*---MENRWQVMIVWQVDRM---RIKTWNSIVK-HHMYIS
RKAKKWVYRHHYESTNPKIS-SEVHIPLGD-AK-L-VIKTYWGLHTGEQDWHLGHGVSIE-WRKRGYNTQVDPDLADQLI
HLYYFDCFSESAIRNAIIGHIVSPRCEY-PTGHN-KVGSLQYLALAAIT-------------TP-NKRK--------PPL
PSVAKLAEDRWNKPQKTRGHRENHTMNGH*------------MEQAPENQ----GPQREPYNEWTLEILEELKNEAVRHF
PRVWLHGLGQYIYETYGDTWXGVEAIIRILQQLLFVHFRIGCRHSRIGI--------TRQ-RR-----A-----RNG--A
SRS*ME-P----VDPRLEPWEHPGSQ------------------------PKTACTA-CYCKKCCFHCQVCFIKKGLGIS
Y---GRKKR--RQRRR--S-PQSSEAHQVPLS-NQPTSQ------P-GG--D-PTGPKEQKKK---VERE--TETN--PD
A*MAGRSGD-S--DE--DLLRAVRLIKFLYQINPPPSQ---E-G-T--RQARRNRRRR---WRERQ--RQIRTLSGWILS
DYLGRPXEPVPLQLPPLERLTLDCNEDCGTS-GT-Q-------GVGNPQILVE-PPPVLESGTKE*M-------------
QSL-----------XIAAIVGLVX-AXIIAIVVWSIVLIEYKX-LLRQRKI----DRLIDRIRERAEDSGNESE--GD-Q
EELSG----L--IEMG----------HLA---PWDI---DD---L*----A-----G----N--L-----WVTVYYGVPV
WKEADT-TLFCASDAKGXSTEVHNVWATHACVPTDPNPQEIDLE-NVT-ENFNMWQNNMVEQMHEDI-ISLLDQSLK-PC
VKLTPLCVTLNCT-DLK------------------------NSTTD--------------NTTN----------------
------------NSTIMGKEEI---KNCSFNT-TTNIRN---KMQKEYA-LFYKLDIVPIDGDNT---------------
---------------------------------------------------------SYMLTSCNTSVI-TQACPKVSFE
PIPIHYCAPAGFAILKC-K-E-N-KFNGTGP-CKNVSTVQCTH-GIRPVVSTQLLL-NGSLAEE--EVVVRSRNFSDNAK
NIIVQL----KDP--VQINCTRP--SNNTRK--SI--SI----GP--G--R---A-FYAT---------------GDIIG
DIRQAHCNL-SGADWTKTLEQIVKKLXE------QY---N------------KT----IVFK-Q----S---------S-
---GGDPEI-XMHSFNCGGEFFYCNTTKLF--NSTWEN--NST----------------NS-T-XN--------E-TG--
------NXT----------IT----LPCRIKQIINRWQEVGKAMYAPPIKGQIKCSSNITGLLLTRDGGSNS--------
-----------TNNETFRPAGGDIRDNWRS----------ELYKYKVVKIEPLGVAPT--MAKRRVVQ-----REKRAV-
-GL-GAVFLGFLGAAGSTMGAASMTLTVQARQ-LLSGIVQQQNNLLRAIEAQQHLLQLTVWGIKQLQA-RVLAVERYLKD
QQLLGIWGCSGKLICTTAVPWNAS-WS--------NKS--LNEI---WD---NM---TWMQWEREIDNYTXTIYNLLEES
QNQQEKNEQELLELDKWASLWNWFDITNWLWYIKIFIIIVGGLVGLRIVF-AVLSIVNRVRQGYSPLSFQTHLP---AR-
----RG-PDRPEGTEEE---GGERDR--DKSGRLVDGFLAIIWVDLRSLCLFSYHRLRDLLLIVTRIVELLGR-------
RG----WEILKYWWNLLQ-YWSQELKNSAISLLNATAIAVAEGTDRIIELLQRAG---RAI--IHIPTRIR---QGLER-
AL-L*-MGGKWSK---KVEWPAVRERMEKV----------EP------------AADGVGAASRD-----LEKHGAITSS
-NTPATNADC------AWLAAQ---EEEEE--VGFPVRPQVPLRPMTYKAAVDLSHFLKEKGGLEGLIHSQKRQDILDLW
VYNTQGYFPDWQNYTPGPGTRYPLTFGWCFKLVPVD-QEK--VEEANEGENNS-LLHPMSLHGMDDPEKEVLMWKFDSRL
AFHHIAREKHPEYF---------------------KN-*
>AY713408/B/TH/1996/96TH_NP1538
--ARASVLSGGELDRWEKIRLRPGGKKKYRLKHVVWASRELERFAVNPGLLETSGGCRQILEQLQPALQTGSEELRSVYN
TVATLYCVHEKIEIKDTKEALEKIEEEQNK----SK-------KKA--Q-Q--------TA--A------------D---
------TGNNS------------Q--V---SHNYPIVQNL-QGQMVHQALS-PRTLNAWVK-VVEEKAFSPEVIPMFSAL
SEGATPQDLNTMLNTVGGHQ-AAMQMLKETINEEAAEWDRLHPVHAGPVAPGQL-REPRGSDIAGTTSTLQEQI-GWMTN
-NPPIPVGEIYKRWIILGLNKIVRMYSPVSILDIRQGPKEPFRDYVDRFYKTLRAEQASQDVKNWMTETLLVQNANPDCK
TILKALGPAATLEEMMTACQGVGGPSHKARILAEAMSQV---TNP-------TTIMMQRG-NF------R---N----QR
-KP-VKCFNCG-KEGHIARNCKAPRKKGCWKCGKEGHQLK-DC-T----ER---QANFL-GKIWPS-H-K-GRPGNFLQN
R---------PEPTAP------------------PE-ESFRFG--EE------------T------------T-TPSQ--
K----Q--EP--ID-----K------ELY--------------------PSASLKSLFGSDP---*PQITLWQRPLVTIK
IGGQLKEALLDTGADDTVLED-MNLPGR*KPKMIGGIGGFIKVRQYDQVPIEICGHKAIGTVLVGPTPVNIIGRNLLTQL
GCTLNFPISPIETVPVKLKPGMDGPKVKQWPLTEEKIKALVEICTEMEKEGKISKIGPENPYNTPVFAIKKK--DSTKWR
KLVDFRELNKRTQD-FWEVQLGIPHPAG-LKKKKSVTVLDVGDAYFSVPLDKDFRKYTAFTIPSVNNETP----------
--------GIRYQYNVLPQGWKGSPAIFQCSMTKILE-PFRKQNPDIV-IYQYMDDLYVGS-DLEIGEHRTKIEELRKHL
LKWGFTTPDKKHQKEPPFLWMGYELHPDKWTVQPIMLPVKDSWTVNDIQKLVGKL------NWASQIYAGIKVRELCKLL
RGAKALTEVIPLTKEAELELAENREILKVPVHGVYYDPSKDLIAELQKQGLGQWTYQIYQEPCKNLKTGKYAKMRGAHTN
DVKQLAEAVQKIATESIVIWGK-TPKFKLPIQKETWEAWWTEYWQATWIPEWEFVNTPPLVKLWYQLEKEPIEGAETFYV
DGAANRETKLGKAGYVTNKGRQKVVTLTDTTNQKTELQAIHLALQDSGLEVNIVTDSQYALGIIQAQPDKSESELVSQII
EQLIKKEKVYLAWVPAHKGIGGNEQVDKLVSAGIRKVLFLDGIDKAQEEHEKYHSNWRAMASDFNLPPVVAKEIVASCDK
CQL--KGEAMHGQVDCSPGIWQLDCTHLEEKIILVAVHVASGYIEAEVIPAETGQETAYFLLKLAGRWPVKTIHTDNGRN
FTSNAVKAACWWAGIKQEFGIPYNPQSQGVVESMNKELKKIIGQVRDQAEHLKTAVQMAVFIHNFKRKGGIGGYSAGERI
VDII------ATDIQ----------------TREL----QKQITKIQNFRVYYRDSRDPLWKGPAKLLWKGEGA-VVIQ-
-DNSDIKVVPRRKAKIIRDY-GKQMAGDDCVASRQD-E-D*---MENRWQVMIVWQVDRM---RINTWKSLVK-HHMYIS
GKAKGWVYKHHYDSTHPKIS-SEVHIPLGD-AR-L-VITTYWGLHTGERDWHLGQGVSIE-WRKKRYNTQVDPGLADQLI
HLYYFDCFSESAIRNAILGRVVSPSCDY-QAGHN-KVGSLQYLALAALI-------------KP-KKRR--------PPL
PSVTKLTEDRWNEPQRTKGHRGSHTMSGH*------------MERAPEDQ----GPQREPYNEWTLELLEELKSEAVKHF
PRPWLHG-GQHIYDTYGDTWAGVEAIIRILQQLLFIHFRIGCRHSRIGI--------THQ-RR-----A-----RNG--A
SRS*ME-P----VDPRLEPWKHPGSQ------------------------PKTACNN-CYCKKCSFHCQVCFMKKGLGIF
Y---GRKKR--RQRRR--A-PQDSQTHQVPLP-KQPASQ------P-RG--D-PAGPKESKKK---VERE--TETD--PR
D*MAGRSED-R--DE--ELLKTVRLIKFLYQSNPLPSP---E-G-T--RQARRNRRRR---WRERQ--RQIREISTRILD
TYLGGSTEPVPLQLPPLERLTLDCSEDCGTS-GT-Q-------GVGSPQILVE-SPAVLDSGTKE*M-------------
QSL-----------TILAIVGLVV-AAIIAIVVWTIVLIEYRK-ILRQRKI----DRLIDRIRERAEDSGNESD--GD-Q
EELSA----F--MEMG----------HHA---PWDV---DD---L*----A-----E----N--L-----WVTVYYGVPV
WKEATT-TLFCASDAKAYDTEVHNVWATHACVPTDPNPQEVVLG-NVT-ENFNMWKNDMVEQMHEDI-ISLWDQSLK-PC
VKLTPLCVTLSCT-DL-------------------------RNA----------------TNTS----------------
---------------TMEGGEI---KNCSFNI-TTSIKT---KV--DYA-LLYKHDVVQIGNDT----------------
---------------------------------------------------------SYRLTKCNTSVI-TQACPKVSFE
PIPIHYCTPAGFAILKC-N-N-K-KFNGTGP-CKNVSTVQCTH-GIRPVVSTQLLL-NGSLAEE--EVVIRSSNFTNNAK
VIIVQL----NES--VEINCTRP--NNNTRK--SI--QL----GP--G--R---A-WYTT---------------GQIIG
DIRQAHCNL-SSTKWKNTLKQITEKLRE------QF--RN------------KT----IVFK-Q----S---------S-
---GGDPEV-EMHSFNCGGEFFYCNTTQLF--NSTW----KNN----------------ST-W-NN--------T-TG--
------NST----------IM----LPCRIRQIVNMWQEVGKAMYAPPIGGQIRCSSNITGLLLTRDGGNGNETN-----
---------ENETTETFRPGGGDMRDNWRS----------ELYKYKVVKIEPLGVAPT--KAKRRVVQ-----REKRAV-
-GI-GAMFLGFLGAAGSTMGAASITLTVQARQ-LLSGIVQQQRNLLRAIEAQQHMLQLTVWGIKQLQA-RVLAVERYLKD
QQLLGIWGCSGKLICTTAVPWNTS-WS--------NKS--LDKI---WN---NM---TWMEWEREINNYTKEIYTLIEES
QNQQEKNELELLELDKWASLWNWFDITKWLWYIKIFIMIVGGLIGLRIVF-AVLSIVNRVRQGYSPLSLQTRFP---AQ-
----RG-PGRPEGIEEE---GGERDR--DRSERLVHGFLTLIWEDLRSLCLFSYHHLRDLLLIVARIVELLGR-------
RG----WEALRYWWNLLQ-YWIQELKNSAVSLLNTTAIAVAEGTDRVIEVVQRAY---RAI--IHIPTRIR---QGLER-
AL-Q*-MGGKWSKCS-LVGWPSVRERMVRA----------EP------------AADGVGAVSRD-----LEKHGAITSR
-NTAATNAAC------AWLETQ---EEEE---VGFPVRPQAPLRPMTYKGALDLSHFLREKGGLEGLIHSQRRQDILDLW
VYHTQGYFPDWQNYTPGPGTRYPLTFGWCFKLVPVD-PEQ--VEEANKGENNS-LLHPMSQHGIEDPEREVLMWKFDSRL
AFHHMARELHPEYY---------------------KDC*
>AY713410/B/US/1994/94US_33931N
--ARASVLSGGQLDKWEKIRLRPGGKKRYQLKHIVWASRELERFAVNPGLLETSEGCRQILGQLQPALQTGSEELKSLFN
TVATLYCVHQRIDVRDTKEALDKIEEEQNK----SK-------KKT--Q-Q--------AA--A------------D---
------TENSS------------Q--V---SQNYPIVQNL-QGQMVHQAIS-PRTLNAWVK-VVEEKSFSPEVIPMFAAL
SEGATPQDLNTMLNTVGGHQ-AAMQMLKETINEEAAEWDRVHPVHAGPIAPGQM-REPRGSDIAGTTSTLQEQI-GWMTN
-NPPIPVGDIYKKWIIIGLHKIVRMYSPTSILDIRQGPKEPFRDYVDRFYKTLRAEQASQEVKNWMTETLLVQNANPDCR
TILKALGPAATLEEMMTACQGVGGPGHKARVLAEAMSQV---TGS-------ATIMMQKG-NF------R---N----QR
-KT-VKCFNCG-KVGHIAKNCRAPRKKGCWKCGKEGHQMK-EC-D----ER---QANFL-GKIWPS-H-K-GRPGNFLQS
R---------PEPTAP------------------PE-ESFRFG--EE------------T------------T-TPSQ--
K----Q--EP--ID-----K------ELY--------------------PLASLRSLFGNDPSSQ*PQITLWQRPLVTIK
IGGQIKEALLDTGADDTVLEE-MNLPGRWKPKMIGGIGGFIKVKQYDQIPIEICGHKAIGTVLVGPTPVNIIGRNLLTQI
GCTLNFPISPIETVPVKLKPGMDGPKVKQWPLTEEKIKALVEICTEMEKEGKISKVGPENPYNTPVFAIKKK--DGTKWR
KLVDFRELNKRTQD-FWEVQLGIPHPAG-LKKKKSVTVLDVGDAYFSVPLDEEFRKYTAFTIPSINNETP----------
--------GIRYQYNVLPQGWKGSPAIFQSSMTKILE-PFRKQNPDIV-IYQYMDDLYVGS-DLEIEQHRRKIDELRQHL
LRWGFTTPDKKHQKEPPFLWMGYELHPDKWIVQPIILPEKDSWTVNDIQKLVGKL------NWASQIYAGIKVKQLCKLL
RGTKALTEVVPLTEEAELELAENREILKEPVHGVYYDPSKDLIAEIQKQGQGQWTYQIYQEPFKNLKTGKYAKMRGAHTN
DVKQLTEAVHKIATESIVIWGK-TPKFKLPIQKETWEAWWTEYWQATWIPEWEFVNTPPLVKLWYQLEKEPIVGAETFYV
DGAANRETKLGKAGYVTDRGRQKVVSFTDTTNQKTELQAIHLALQDSGLEVNIVTDSQYVLGIIQATPDKSESELVNQII
EQLIKKEKVYLAWVPAHKGIGGNEQVDKLVSAGIRRVLFLDGIDKAQEEHEKYHSNWRAMASDFNLPPIVAKEIVASCDK
CQL--KGEAMHGQVDCSPGIWQLDCTHLEGKIILVAVHVASGYIEAEVIPAETGQDTAYFILKLAGRWPVKTIHTDNGSN
FTSTTVKAACWWAGIKQEFGIPYNPQSQGVVESMNKELKKIIGQVRDQAEHLKTAVQMAVFIHNFKRKGGIGEYSAGERI
IDII------ATDIQ----------------TKEL----QKQITKIQNFRVYYRDNRDPLWKGPAKLLWKGEGA-VVIQ-
-DNSDIKVVPRRKAKIIRDY-GKQMAGDDCVASRQN-E-D*---MENRWQVMIVWQVDRM---RIRTWKSLVK-HHMYIS
KKAKGWFYRHHYESTHPRIS-SEVHIPLGD-AR-L-VVTTYWGLHTGERDWHLGQGVSIE-WRKRRYSTQVDPDLADQLI
HLHYFDCFTDSAIRSAILGHLVSPRCEY-QAGHN-KVGSLQYLALAALT-------------TP-KKIK--------PPL
PSVRKLTEDRWNKPQKTKGHRGSRTMNGH*------------MEQAPEDQ----GPQREPHNEWTLELLEELKSEAVKHF
PRVWLHGLGQHIYETYGDTWAGVEALIRMLQQLLFIHFRIGCQHSRIGI--------TRR-SR-----A-----RNG--A
SRS*ME-P----VDPRLEPWKHPGSQ------------------------PKTACTN-CYCKQCCFHCQVCFIKKGLGIS
Y---GRKKR--RQRRG--A-PQSSQTHQVSLS-KQPASQ------P-RG--D-PTGPKESKKK---VERE--TETD--QD
H*MAGRSGD-S--DE--ELLRAVRLIKFLYQSNPPPSP---E-G-T--RQARRNRRRR---WRERQ--RQIKTISGWILS
THLGRPVEPVPLQLPPLERLTLDCSEDCGTS-GT-Q-------GVGSPQILVE-SPAVLDSGTKE*M-------------
QPL-----------QIAAIVALVV-ATIIAIVVWIIVLVEYRK-ILRQRKI----DRLIDRISERAEDSGNESE--GD-Q
EELAA----L--VEMG----------HHA---PWNV---DD---L*----E-----E----Q--L-----WVTVYYGVPV
WKEATT-TLFCASDAKAYDKETHNVWATHACVPTDPSPQEVRLE-NVT-ENFNMWKNDMVEQMQEDI-ISLWDQSLK-PC
VKITPLCVTLNCT-NV-------------------------SAT----------------NSTI----------------
-------------EEAMKGGEI---KNCSFNI-TTRRKD---KLKTEYA-LFYKLDVVPIDKDNT---------------
---------------------------------------------------------SYTLINCNNSVI-TQACPKVSFE
LIPIHYCAPAGFAILKC-R-D-K-KFNGTGP-CTNVSTVQCTH-GIRPVVSTQLLL-NGSLAEE--EVVIRSENFTNNAK
TIIVQL----NKS--VKINCTRP--NNNTRK--GI--HM----GP--G--R---A-FYAT---------------GTIIG
DIRQAHCNI-SKAEWDDTVKQIVIKLRE------QF--GN------------KT----IIFN-Q----S---------S-
---GGDPEI-VMHSFNCGGEFFYCNTTQLF--NSTW----NST----------------WT-G-NGT-------Q-G---
-N----TGN----------IT----LPCRIKQIINRWQEVGKAMYAPPIEGKIRCSSNITGLLLTRDGGKNNE-------
----------TNNTETFRPGGGDMKDNWRS----------ELYKYKVVKIEPLGVAPT--KAKRRVVQ-----REKRAV-
-TL-GAMFLGFLGAAGSTMGAASVTLTVQSRQ-LLSGIVQQQNNLLRAIEAQQHLLQLTVWGIKQLQA-RVLAIERYLKD
QQLLGIWGCSGKLICTTAVPWNAS-WS--------NKS--LNQI---WD---NM---TWMEWEREIDNYTSLIYTLIEES
QNQQEKNEQELLALDTWASLWNWFSITKWLRYIQIFIIIVGGLVGLRIVF-AVLSVVNRVRQGYSPLSFQTRLP---AP-
----RG-PDRPEGIEEE---GGERDR--DRSRPLVAGFLALIWDDLWSLCLFSYHHLRDSLLIVARIVELLGH-------
RG----WEALKYWWNLLQ-YWIQELKNSAVSLLNATAIAVAEGTDRVIEVVQRTF---RAI--LHIPTRIR---QGLER-
LL-L*-MGGKWSKRS-MGGWTTVRERMKRA--------EPEP------------AADGVGPASRD-----LEKYGAITSS
-NTAATNADC------AWLEAQ---EEEE---VGFPVRPQVPLRPMTYKAAVDLSHFLKEMGGLEGLIYSQKRQDILDLW
VHHTQGYFPDWQNYTPGPGIRYPLTFGWCFKLVPVE-PEK--VEEANEGETNN-LLHPMSLHGMEDPEGEVLMWKFDSRL
AFRHMARELHPEYY---------------------KDC*
>AY713411/B/FR/1992/92FR_BX08
--ARASVLSAGELDKWEKIRLRPGGKKKYRLKHIVWASRELERFAVNPGLLETXEGCRQILGQLQPSLQTGSEELRSLFN
TVATLYCVHQKVDVRDTKEALERIEEEQNK----SK-------KKA--Q-K--------AA--A------------D---
------XGNSS------------Q--V---SQNYPIVQNI-QGQMVHQAIS-PRTLNAWVK-VVEEKAFSPEVIPMFSAL
SEGATPQDLNTMLNTVGGHQ-AAMQMLKDTINEEAAEWDRLHPVQAGPIAPGQI-RXPRGSDIAGTTSTLQEQI-GWMTR
-NPPIPVGDIYKRWIIMGLNKIVRMYSPTSILDIKQGPKEPFRDYVDRFYKTLRAEQASQDVKNWMTETLLVQNANPDCK
TILKALGPAATLEEMMTACQGVGGPGHKARVLAEAMSQV---TNS-------ATIMMQKG-NF------R---N----QR
-KT-VKCFNCG-KEGHIAKNCRAPRKKGCWKCGKEGHQMK-DC-N----ER---QANFL-GKIWPS-H-K-GRPGNFLQS
R---------PEPTAP------------------PE-ESFRFG--EA------------T--------------TPSQ--
K----Q--EP--ID-----K------ELY--------------------PLASLKSLFGNDPSSQ*PQITLWQRPLVTIK
IGGQLKEALLDTGADDTVLED-MNLPGRWKPKMIGGIGGFIKVRQYDQILIEICGHKAIGTVLVGPTPVNIIGRNLLTQI
GCTLNFPISPIETVPVRLKPGMDGPKVKQWPLTEEKIKALVEICTEMEKEGKISKIGPENPYNTPVFAIKKK--DSTKWR
KLVDFRELNKRTQD-FWEVQLGIPHPAG-LKKKKSVTVLDVGDAYFSVPLHEDFRKYTAFTIPSINNETP----------
--------GIRYQYNVLPQGWKGSPAIFQCSMTKILE-PFRKQNPDIV-IYQYMDDLYVGS-DLEIGQHRTKIENLRQHL
LRWGFTTPDKKHQKEPPFLWMGYELHPBKWTVQPIVLPEKDSWTVNDIQKLVGKL------NWASQIYAGIKVKQLCKLL
RGTKALTEVIPLTEEAELELAENREILKEPVHGVYYDPSKDLVAEIQKQGQGQWTYQIYQEPFKNLKTGKYARMRGAHTN
DVKQLTEAVQKIAQESIVIWGK-TPKFKLPIQKETWEAWWMEYWQATWIPEWEFVNTPPLVKLWYQLEREPIAGAETFYV
DGAANRETKLGKAGYVTDRGRQKVVSLTDTTNQKTELQAIHLALQDSGLEVNIVTDSQYALGIIQAQPDKSESELVSQII
EQLIKKEKVYLAWVPAHKGIGGNEQVDKLVSTGIRKVLFLDGIDKAQEDHEKYHSNWRAMASDFNLPPVVAKEIVASCDK
CQL--KGEAMHGQVDCSPGIWQLDCTHLEGKIILVAVHVASGYIEAEVIPAETGQETAYFLLKLAGRWPVKTIHTDNGSN
FTSTTVKAACWWAGIKQEFGIPYNPQSQGVVESMNNELKKIIGQVRDQAEHLKTAVQMAVFIHNFKRKGGIGGYSAGERI
VDII------ATDIQ----------------TKEL----QKQITKIQNFRVYYRDSRDPLWKGPAKLLWKGEGA-VVIQ-
-DNSBIKVVPRRKAKIIRDY-GKQMAGDDCVASRQD-E-D*---MENRWQVMIVWQVDRM---RIRTWNSLVK-HHMYVS
RKAEKWVYRHHYESTNPRIS-SEVYIPLGD-AK-L-AITTYWGLHTGERDWHLGQGVSIE-WRKKRYSTQVDPDLADQLI
HLYYFDCFSDSAIRKAILGRIVRPSCEY-QAGHN-KVGSLQYLXLAALI-------------KP-KRTK--------PPL
PSVRKLTEDRWNKPQKTKGHRESHTMNGHY------------MEQAPEDQ----GPQREPYNEWALQILEELKSEAVRHF
PRIWLHNLGQYIYETYGDTWAGVEAIIRILQQLLFIHFRIGCHHSRIGI--------TPQ-RR-----T-----RNG--A
SRS*ME-P----VDPRLEPWKHPGSQ------------------------PXTXCTN-CYCKKCCXHCQVCFTXKGLGIS
Y---GRKKR--RQRRR--P-PQDNQSHQVSLS-KQPASQ------F-RG--D-PTGPKESKKK---VERE--TETD--PH
D*MAGRSGD-S--DE--DLLKTIRVIKFLYQSNPPPSS---E-G-T--RQARRNRRRR---WRERQ--RQIHTISNWILT
THLGRPAEPVPLQLPPLERLTLDCSKDCGTS-GT-Q-------GVGDPQILVE-SPAVLESGTKK*M-------------
QSL-----------EILAIVALVV-AVIIAIVVWTIVGIEFRK-ILRQRKI----DRLLDRIRERAEDSGNESE--GD-Q
EELSA----L--VEMG----------HHA---PWDV---ND---L*----A-----D----Q--L-----WVTVYYGVPV
WKDATT-TLFCASDAKAYDKEVHNVWATHACVPTDPNPQEVVLG-NVT-ENFNMGKNNMVEQMHEDI-ISLWDQSLK-PC
VKLTPLCVTLNCT-EL-------------------------KNS----------------TDTN----------------
----------------LGTQEM---KNCSFNI-TTSVRN---KMKREYA-LFYSLDIVPIDNDNT---------------
---------------------------------------------------------RYRLRSCNTSII-TQACPKVSFE
PIPIHFCAPAGFAILKC-N-N-K-TFNGTGP-CTNVSTVQCTH-GIRPVVSTQLLL-NGSLAEE--EVVIRSENFTNNAK
TIIVQL----NES--VEINCTRP--NNNTRK--SI--HI----GP--G--R---A-FYTT---------------GDIIG
DIRQAHCNI-SRTNWTNTLKRVAEKLRE------KF--NN------------TT----IVFN-Q----S---------S-
---GGDPEI-VMHSFNCGGEFFYCNTTQLF--NSTW----NET----------------NS-E-GN--------I-T---
-SGT---------------IT----LPCRIKQIINMWQEVGKAMYAPPIGGQIKCLSNITGLLLTRDGGSDNS-------
----------SSGKEIFRPGGGDMRDNWRS----------ELYKYKVVKIEPLGIAPT--KAKRRVVQ-----REKRAV-
-GI-GAMFLGFLGAAGSTMGAASLTLTVQARQ-LLSGIVQQQNNLLRAIEAQQHLLQLTVWGIKQLQA-RVLALERYLQD
QRFLGMWGCSGKLICTTAVPWNAS-WS--------NKN--LSQI---WD---NM---TWMEWEREISNYTEIIYSLIEES
QNQQEKNELDLLQLDKWASLWNWFNITNWLWYIKIFIMIVGGLIGLRIVF-TVLSIVNRVRQGYSPLSFQTRLP---VP-
----RG-PDRPEGIEEE---GGERDR--DRSTRLVTGFLPLIWDDLRSLFLFSYHRLRDLLLIVARIVELLGR-------
RG----WEILKYWWNLLQ-YWSQELKNSAVSLLNATAIAVAEGTDRVIEVVQRIW---RGI--LHIPTRIR---QGFER-
AL-L*-MGGKWSK---MVGWSTVRERMKRA----------EP------------AAEGVGAVSRD-----LEKHGAITXS
-NTSHSNAAC------AWLEAQ---EXEE---VGFPVRPQVPLRPMTYKAALDISHFLKEKGGLEGMIHSQKRQDILDLW
VYHTQGYFPDWQNYTPGPGVRYPLTFGWCFKLVPVE-QER--VEEENNRENNS-LLHPMSQHGMDDPEREVLQWKFDSRL
AFHHMAREKHPEYY---------------------KDC*
>AY713412/B/US/1990/90US_873
--ARASVLSGGELDRWERIRLRPGGKKKYRLKHVVWASRELERFAVNPGLLETSEGCRQILGQLQPALQTGSEELRSLYN
TVATLYCVHQKIEIKDTKEALEKIEEEQNK----SK-------KKA--Q-Q--------AA--A------------D---
------TGNSS------------Q--V---SQNYPIVQNL-QGQMVHQALS-PRTLNAWVK-VVEEKAFSPEVIPMFSAL
SEGATPQDLNTMLNTVGGHQ-AAMQMLKETINEEAAEWDRLHPVQAGPIAPGQM-REPRGSDIAGTTSTLQEQI-GWMTN
-NPPIPVGEIYKRWIIMGLNKIVRMYSPTSILDIRQGPKEPFRDYVDRFYKTLRAEQASQEVKNWMTETLLVQNANPDCK
TILKALGPAATLEEMMTACQGVGGPGHKARVLAEAMSQI---TSP-------ATIMMQKG-NF------R---N----QR
-KI-VKCFNCG-KEGHIARNCRAPRKKGCWKCGKEGHQMK-EC-T----ER---QANFL-GKIWPS-H-K-GRPGNFLQS
R---------PEPTAP------------------PE-ESFRFG--EE------------T------------I-TPSQ--
K----Q--EP--ID-----K------ELY--------------------PLASLKSLFGNDPSSQ*PQITLWQRPLVTIR
VGGQLKEALLDTGADDTVLEE-MNLPGRWKPKMIGGIGGFIKVRQYDQILIEICGHKAIGTVLVGPTPVNIIGRNLLTQI
GCTLNFPISPIETVPVKLKPGMDGPKVKQWPLTEEKIKALVEICTEMEKEGKISKIGPENPYNTPVFAIKKK--DSTKWR
KLVDFRELNKKTQD-FWEVQLGIPHPAG-LKKKKSVTVLDVGDAYFSVPLDEDFRKYTAFTIPSINNETP----------
--------GIRYQYNVLPQGWKGSPAIFQSSMTRILE-PFRKQNPDIV-IYQYMDDLYIGS-DLEIGQHRTKIEELRQHL
LRWGFTTPDKKHQKEPPFLWMGYELHPDKWTVQPIVLPEKDSWTVNDIQKLVGKL------NWASQIYAGIKVKQLCKLL
RGTKALTEVIPLTAEAELELAENREILKEPVHGVYYDPSKDLIAEIQKQGQGQWTYQIYQEPFKNLKTGKYARTRGAHTN
DVKQLTEAVQKITTESIVIWGK-IPKFKLPIQKETWETWWTEYWQATWIPEWEFVNTPPLVKLWYQLEKEPIAGAETFYV
DGAANRETKLGKAGYVTNRGRQKVVPLTDTTNQKTELQAIHLALQDSGLEVNIVTDSQYALGIIQAQPDRSESEIVSQII
EQLIKKEKVYLAWVPAHKGIGGNEQVDKLVSTGIRKVLFLDGIDKAQEEHEKYHSNWRAMASDFNLPPVVAKEIVASCDK
CQV--KGEAMHGQVDCSPGIWQLDCTHLEGKVILVAVHVASGYIEAEVIPAETGQETAYFLLKLAGRWPVKIIHTDNGSN
FTSATVKAACWWAGIKQEFGIPYNPQSQGVVESMNKELKKIIGQVRDQAEHLKTAVQMAVFIHNFKRKGGIGGYSAGERI
VDII------ATDIQ----------------TKEL----QKQITKIQNFRVYYRDNRDPLWKGPAKLLWKGEGA-VVIQ-
-DNSDIKVVPRRKAKIIRDY-GKQMAGDDCVASRQD-E-D*---MENRWQVMIVWQVDRM---RIRTWKSLVK-HHMYIS
RKAKGWXYRHHYESTHPKIS-SEVHIPLKD-AR-L-VITTYWGLHTGERDWHLGQGVSVE-WRKKSYRTQVDPDLADQLI
HLYYFDCFSESAIRNAILGYRVSPRCEY-QAGHN-KVGSLQYLALTALI-------------TP-KKIK--------PPL
PSVTKLTEDRWNKPQKTKGHRGSHTMNGH*------------MEQAPEDQ----GPQREPYNEWTLELLEELKNEAVRHF
PRPWLXNLGQYIYETYGDTWAGVEAIIRILQQLIFIHFRIGCRHSRIGI--------T-Q-RR-----A-----RNG--A
SRP*ME-P----VDPSLEPWKHPGSQ------------------------PKTACTN-CYCKKCCFHCQVCFIQKGLGIS
Y---GRKKR--RQRRR--A-PQDSQIHQVSLS-KQPASQ------X-RG--D-PTGPKESKKK---VESE--TKTD--PV
H*MAGRSGD-S--DD--ELLKTVRFIKFLYQNNPPPSX---E-G-T--RQARRNRRRR---WRARQ--RQIRSISGWIIS
NYLGRSTEPVPLQLPPLERLTLDCNEDCGTS-GT-Q-------GVGSPQILVE-SPTVLESGTEE*M-------------
QSL-----------EILAXVALVV-AIIIAIVVWTIVFIEYRK-ILRQRKI----DRLIDRITERAEDSGNESD--GD-Q
EELSA----L--VEMG----------HHA---PWDI---DD---L*----A-----E----Q--L-----WVTVYYGVPV
WKEATT-TLFCASDAKAYDTEVHNVWATHACVPTDPNPQEVLLE-NMT-ENFNMWKNNMVEQMHEDI-VSLWDQSIK-PC
VKLTPLCVTLNCT-DSR------------------------NNTNT--------------TISS----------------
-------------EETMEKGEI---KNCSFNI-TTNIRN---KVKKERA-LFNKLDVVPIDDNDTT--------------
---------------------------------------------------------RYRLISCNTSVI-TQACPKISFE
PIPIHYCAPAGFAILKC-N-D-K-KFNGTGP-CTNVSTVQCTH-GIRPVVSTQLLL-NGSLAEE--EVVIRSENFTNNAK
TIIVQL----KNS--VTIVCTRP--NNNTRK--SI--HM----GP--G--R---A-FYTT---------------GDIIG
DIRKAHCNI-SKVEWNNTLNQIVKKLKE------QF--EN------------KT----IVFN-R----S---------L-
---GGDPEI-VMHSFNCGGEFFYCNSTQLF--NSTW----NST----------------GT-G-NGT-------E-ESN-
-S----TEN----------IT----LPCRIKQIINMWQGVGKAMYAPPISGQIKCSSNITGLLLTRDGGNR*--------
----------DNGTEIFRPGGGDMRDNWRS----------ELYKYKVVKIEPLGVAPT--KAKRRVVQ-----REKRAV-
-GL-GAMFLGFLGAAGSTMGAASLTLTVQARL-LLSGIVQQQNNLLKAIEAQQHLLQLTVWGIKQLQA-RVLAVERYLQD
QQLLGLWGCSGKLICTTSVPWNAS-WS--------NKS--LDKI---WN---NM---TWMEWDKEINNYTRLIYTLLEKS
QNQQEKNEQELLELDKWASLWNWFDITKWLWYIKIFIMIVGGLVGLRIVF-AVLSIVNRVRQGYSPLSFQTRLP---VP-
----RG-PDRPEGIEEE---GGERDK--DRSGPLVDGLLAIIWVDLRSLCLFSYHRLRDLLLIVTRIVELLGR-------
RG----WEALKYWWNLLQ-YWSQELKNSAISLLNATAIAVAEGTDRVIEVLQRAG---RAI--LHIPRRIR---QGFER-
AL-Q*-MGGKWSKS----GWPQVRERRRQA----------EP------------AAEGVGAVSRD-----LEKHGAITSS
-NTAATNAAC------AWLEAQ---EDEE---VGFPVRPQVPVRPMTYKGALDLSHFLKEKGGLEGLVYSQRRQDILDLW
VYHTQGYFPDWQNYTPGPGTRYPLTFGWCFKLVPVD-PEK--VEEANEGENNS-LLHPISLHGMEDPEREVLVWKFDSRL
AFHHMAREKHPEFY---------------------KD-*
>AY751407/B/RU/2004/04RU139089
MGARASVLSGGELDRWEKIRLRPGGKKKYRLKHIVWASRELERFAVNPGLLETSGGCRQILEQLQPALQTGSEELRSLYN
TIATLYCVHSKIEVKDTKEALEKIEEEQNK----SK-------KRT--Q-Q--------AA--A------------D---
------TGNSG------------Q--V---SQNYPIVQNL-QGQMVHQPLS-PRTLNAWVK-VVEEKAFSPEVIPMFSAL
SEGATPQDLNTMLNTVGGHQ-AAMQMLKETINEEAADWDRLHPVHAGPIAPGQM-REPRGSDIAGTTSTLQEQI-GWMTH
-NPPIPVGEIYKRWIILGLNKIVRMYSPTSILDIRQGPKEPFRDYVDRFYKTLRAEQASQEVKNWMTETLLVQNANPDCK
TILKALGPAATLEEMMTACQGVGGPGHKARVLAEAMSQV---TNS-------ATMMMQRG-NF------R---N----QR
-KL-VKCFNCG-KEGHIAKNCRAPRKKGCWKCGKEGHQMK-DC-I----ER---QANFL-GKLWPS-H-K-GRPGNFPQS
R---------SEPTAP------------------PE-ESFRFG--EE------------T------------T-TPSQ--
K----Q--EP--ID-----K------ELY--------------------PLVSLRSLFGNDPSSQ*PQITLWQRPIVSIK
IGGQLKEALLDTGADDTVLED-MELPGRWKPKMIGGIGGFIKVRQYDQIPIEIHGHKTKGTVLVGPTPVNIIGRNLLTQL
GCTLNFPISPIETVPVKLKPGMDGPKVKQWPLTEEKIKALVEICTEMEKEGKISKIGPENPYNTPVFAIKKK--DSTKWR
KLVDFRELNKRTQD-FWEVQLGIPHPAG-LKRKKSVTVLDVGDAYFSVPLDKDFRKYTAFTIPSINNETP----------
--------GFRYQYNVLPQGWKGSPAIFQCTMTRILE-PFRKQNPDMV-IYQYMDDLYVGS-DLEIGQHRTKIEELRQHL
LRWGFTTPDKKHQKEPPFLWMGYELHPDKWTVQPIELPEKDSWTVNDIQKLVGKL------NWASQIYPGIKVKQLCKLL
RGAKALTQVIPLTKEAELELAENREILREPVHGVYYDPSKDLIAEIQKQEQGQWTYQIYQEPFKNLKTGKYAKMRGAHTN
DVRQLVEAVHKITMESIVIWGK-TPKFKLPIQKETWETWWTEYWQATWIPEWEFVNTPPLVKLWYQLEKEPITGAETFYV
DGAANRETKLGKAGYVTDRGRQKVVSFNDTTNQKTELQAIHLALQDSGAEVNIVTDSQYALGIIQAQPDKSESELVSQII
EQLIKKEKIYLAWVPAHKGIGGNEQVDKLVSSGIRKVLFLDGIDKAQEDHEKYHSNWKAMASDFNLPPXVAKEIVAXCDK
CQL--KGEAMHGQVDCSPGIWQLDCTHLEGKIILVAVHVASGYIEAEVIPAETGQETAYFILKLAGRWPVKTIHTDNGSN
FISATVKAACWWAGIKQEFGIPYNPQSQGVIESMNKELKKIIGQVRDQAEHLKTAVQMAVFIHNFKRKGGIGGYSAGERI
VDII------ASDIQ----------------TKEL----QKQITKIQNFRVYYRDSRDPLWKGPAKLLWKGEGA-VVIQ-
-DNSDIKVVPRRKAKIIRDY-GKQMAGDDCVASRQD-E-D*---MENRWQVMIVWQVDRM---RIRAWNSLVK-HHKYIS
KKAKGWFYRHHYESTHPKIS-SEVHIPLED-GK-L-VITTYWGLNTGERDWHLGQGVSIE-WRKRRYSTQVDPNLADQLI
HLHYFDCFSESAIRNAILGRIVSPRCEY-QAGHN-KVGSLQYLALTALI-------------PS-KKNK--------PPL
PSVRKLTEDRWNKPQKTKGHRGNHTMNGH*------------MEQAPEDQ----GPQREPYNEWTLELLEDLKSEAVRHF
PRLWLHALGQHIHETYGDTWAGVEAIIRTLQQLLFVHYRIGCQHSRIGI--------TQR-RR-----A-----RNG--S
SRS*MD-P----VDPRLEPWKHPGSQ------------------------PKTACNK-CYCKKCCLHCQVCFISKGLGIS
Y---GRKKR--RQRRR--A-PQDNPTHQVPLP-KQPASQ------S-GG--N-PTGPEKSKKK---VESE--TETH--QH
H*MAGRSGD-S--DE--ELLKTIRLIKFLYQSNPPPSQ---E-G-T--RQARRNRRRR---WRARQ--RHINTISSWILS
THLGRPTEPVPLQLPPLERLTLDCSEDCGTS-GT-Q-------GVGGPQILVE-SPAVLESGTKE*M-------------
QPL-----------SIVAIVALVV-VAIIAIVVWTIVLIEYRK-IVRQRKI----DRLIDRIVERAEDSGNESE--GD-Q
EELSA----L--MEMG----------HHA---PWNV---DD---L*----A-----E----Q--L-----WVTVYYGVPV
WKEATT-TLFCASDAKAYDTEVHNVWATHACVPTDPSPQEVRLE-NVS-EDFNMWKNNMVEQMHEDI-ISLWDQSLK-PC
VKLTPLCVTLNCT-DAKN-----------------------NATNT--------------NNST----------------
-------------VEKMEQGEI---KNCSFNI-TTSITN---KMQKEYA-LFYKLDLAPIDNDT----------------
---------------------------------------------------------SYTLISCNTSVL-TQACPKISFE
PIPIHYCAPAGFAILKC-N-D-K-TFNGTGP-CTNVSTVQCTH-GIRPVVSTQLLL-NGSLAEG--EVVIRSENFTDNAK
NILVQL----NEA--VEINCTRP--NNNTRK--SI--HM----GL--G--R---A-FYAT---------------GDIIG
DIRQAHCNI-SATKWNNTLAQIAKKLQE------HF--RN------------KT----IVFN-H----S---------S-
---GGDPEI-VMHSFNCGGEFFYCNSTKLF--NRTW----LTN----------------DT-W-ND--------T-T---
-DN---NGT----------IT----LPCRIRQIINRWQEVGKAMYAPPISGLIRCSSNITGLILTRDGGGGNE-------
----------SENKETFRPGGGNMRDNWRS----------ELYKYKVVKIEPLGVAPT--RAKRRVVQ-----REKRAI-
-GL-GAMFLGFLGAAGSTMGXASLTLTVQARL-LLSGIVQQQNNLLRAIEAQQHLLQLTVWGIKQLQA-RVLAVERYLKD
QQLLGIWGCSGKLICTTAVPWNAS-WS--------NKS--LNEI---WD---NM---TWMEWEREINNYTGLIYTLIEES
QNQQEKNEQELLALDTWANLWSWFDISNWLWYIKIFIMIIGGLVGLRIIF-TVLSIVNRVRQGYSPLSFQTRLP---VR-
----RE-PDRPGEIEEE---GGERDR--DTSTPLVAGFLALIWDDLRSLCLFSYHRLRDLLLIVVRIVELLGR-------
RG----WEALKYWWNLLQ-YWSQELKNSAVSLFNATAIAVAEGTDRVIEVIQRTC---RAV--LHIPRRIR---QGLER-
AL-Q*-MGGKWSKS----GWSAVREKMHRT----------EP------------AADGVGAVSRD-----LEKHGAIXSS
-NTAATNADC------AWLEAQ---ESEE---VGFPVRPQVPLRPMDYKGAVDLSHFLRKEGGLDGLIYSQKRQDILDLW
VYHTQGYFPDWQNYTPGPGIRYPLTLGWCYKLVPVK-SEQ--VEEANRGENNC-LLHPMSQHGMEDPEREVLEWRFDSRL
AFHHVAREMHPEYY---------------------KDC*
>AY779550/B/CA/1998/CANA3FULL
MGARASVLSGGDLDRWEKIRLRPGGKKQYKLKHIVWASRELERFAVNPGLLETAGGCRHILEQLQPSLQTGSEELKSLYN
TVATLYCVHQKIEVRDTKEALDKIEEEQNK----SK-------KKA--Q-Q--------AA--A------------G---
------TGNSS------------Q--V---SQNYPIVQNL-QGQMVHQPMS-ARTLNAWVK-VVEEKAFSPEVIPMFSAL
SEGATPQDLNTMLNTVGGHQ-AAMQMLKETINEEAAEWDRLHPVHAGPIAPGQM-REPRGSDIAGTTSNLQEQI-AWMTN
-NPPIPVGEIYKRWIILGLNKIVRMYSPTSILDIRQGPKEPFRDYVDRFYKTLRAEQASQEVKNWMTETLLVQNANPDCK
TILKALGPGATLEEMMTACQGVGGPGHKARVLAEAMSQV---TNP-------ATVMIQGG-NF------R---N----QR
-KT-VKCFNCG-KEGHIARNCRAPRKKGCWKCGKEGHQMK-DC-T----ER---QANFL-GKIWPS-Y-K-GRPGNFLQS
R---------PEPTAP------------------PL-ESFRFE--EE------------T------------T-PPSQ--
K----Q--EP--VD-----K------EQY--------------------PLASLKSLFGNDPSSQ*PQITLWQRPLVTIR
IGGQLKEALLDTGADDTVLEE-MNLPGRWKPKMIGGIGGFIKVRQYDQIAIEICGHKAIGTVLVGPTPVNIIGRNLLTQI
GCTLNFPISPIETVPVKLKPGMDGPKVKQWPLTEEKIKALVEICTEMEKEGKISKIGPENPYNTPIFAIKKK--DSTKWR
KLADFRELNKRTQD-FWEVQLGIPHPAG-LKKKKSVTVLDVGDAYFSVPLDKDFRKYTAFTIPSINNETP----------
--------GIRYQYNVLPQGWKGSPAIFQSSMTKILE-PFRKQNPEIV-IYQYMDDLYVGS-DLEIGQHRTKIEELRQHL
LRWGFTTPDKKHQKEPPFLWMGYELHPDKWTVQPIVLPEKDSWTVNDIQKLVGKL------NWASQIYPGIKVRQLCKLL
RGTKALTEVIPLTEEAELELAENREILKEPVHGVYYDPSKDLIAEIQKQGQGQWTYQIYQEPFKNLKTGKYARMRGAHTN
DVKQLTEAVQKIATESIVIWGK-TPKFKLPIQKETWEAWWMEYWQATWIPEWEFVNTPPLVKLWYQLEKEPIEGAETFYV
DGAANRDTKLGKAGYVTDRGRQKVVSITDTTNQKTELQAIHLALQDSGLEVNIVTDSQYALGIIQAQPDKSESELVSQII
EQLIKKEKVYLTWVPAHKGIGGNDQVDKLVSAGIRKVLFLDGIDKAQEEHEKYHSNWRAMASDFNLPPVVAKEIVASCDK
CQL--KGEAMHGQVDCSPGIWQLDCTHLEGKIILVAVHVASGYIEAEVIPAETGQETAYFLLKLAGRWPVKTIHTDNGSN
FTSTQVKAACWWAGIKQEFGIPYNPQSQGVVESMNKELKKIIGQVRDQAEHLKTAVQMAVFIHIFKRKGGIGGYSAGERI
VDII------ATDIQ----------------TKEL----QKQITKIQNFRVYYRDSRDPLWKGPAKLLWKGEGA-VVIQ-
-DNSAIKVAPRRKAKIIRDY-GNQMAGDDCVAGRQD-E-D*---METRWQVMIVWQVDRM---RIRTWKSLVK-HHMYIS
RKAKEWMYKHHYENAHPRIS-SEVHIPLGD-AK-V-VVTTYWGLHPGERDWHLGQGVSIE-WRKERYSTQVDPDLADQLI
HLYYFDCFSESAIRNALLGRIVSPSCEY-QAGHN-KVGSLQYLALAALI-------------TP-KKTK--------PPL
PSVKKLTEDRWNKPQKTKGHRGSHTMNGH*------------MEQAPEDQ----GPQREPYNEWTLELLEELKSEAVRHF
PRIWLHGLGQHIYETYGDTWAGVEAIIRILQQLLFIHFRIGCRHSRIGI--------TQS-RR-----A--R--RNG--A
SRS*ME-P----VDPRLEPWKHPGSQ------------------------PRTACTN-CYCKKCCFHCQVCFTRKGLGIS
Y---GRKKR--RQRRR--A-HQDSETHQADLS-KQPASQ------L-RG--D-PTGQKESKKK---VERE--TETD--PV
D*MAGRSGD-S--DE--ELIKTVRLIKQIYQSNPLPSS---E-G-T--RQARRNRRRR---WRERQ--RQIRSISGWILS
TYLGRSKEPVPLQLPPLERLTLDCDEDCGTS-GT-Q-------GVGSPQILVE-SPAVLESGTKE*M-------------
PPL--------PLLHIVAIVALVV-ALIIAIVVWSIVGIEYRK-ILRQRKI----DRLIDRISERAEDSGNESE--GD-Q
EELSA----L--MEMG----------HHA---PWDV---DD---L*----A-----E----Q--L-----WVTVYYGVPV
WKEANT-TLFCASDAKAYVPEVHNVWATHACVPTDPNPQEVVLG-NVT-ENFNMWKNNMVEQMQDDI-ISLWDQNLK-PC
VKLTPLCVTLHCT-DLRNATNTTG-----------------NATNT--------------TSSS----------------
-------------GMEMEGGEI---KNCSFNI-TTSIRD---KVQKEYA-LFYKFDIVPIDNDNT---------------
---------------------------------------------------------SYRLISCNTSVI-TQACPKVSFE
PIPIHYCAPAGFALLKC-N-E-K-KFNGTGS-CENVSTVQCTH-GIRPVVSTQLLL-NGSLAEE--EVVIRSANFTDNAK
IIIVQL----KNS--VRINCTRP--NNNTRR--SI--NI----GP--G--R---A-FYTT---------------GEIIG
DIRKAHCNL-SEADWDNTLRQIARKLGE------QF--KN------------KT----INFT-R----S---------S-
---GGDPEI-VMHSFNCGGEFFYCNSTPLF--NSTW----NSTTWN-------------DT-E-RSN-------N-N---
-TG---NKN----------IT----LTCRIKQVINMWQEVGKAMYAPPIKGQIKCSSNITGLLLTRDGGNHNDT------
----------GNDTEIFRPGGGDMRDNWRS----------ELYKYKVVRIEPLGVAPT--KAKRRVVQ-----REKRAV-
-GI-GALFLGFLGAAGSTMGAASITLTVQARL-LLSGIVQQQNNLLRAIEAQQHLLQLTVWGIKQLQA-RVLAVERYLGD
QQLLGIWGCSGKLICTTAVPWNTS-WS--------NKS--LNDI---WD---NM---TWMQWDREISNYTSKIYQLIEKS
QNQQEKNEQELLELDKWTNLWNWFSISNWLWYIRLFIMIVGGLVGLRIIF-AVLSIVNRVRQGYSPLSFQTRFP---AP-
----RG-PDRPEGIEEE---GGERDR--DRSGRLVDGFLALIWDDLRSLCLFSYHRLRDLLLIVTRIVELLGR-------
RG----WEALKYWWNLLQ-YWSQELKNSAVSLLNATAIAVAEGTDRIIEVVQRAY---RAI--LHIPTRIR---QGLER-
LL-L*-MGGKLSK---IREWTAVRERMRRAEPAAGGERMREP------------AAAGVGAASRD-----LEKDGAITSS
-NTAATNPDC------AWLEAQ---EEEEE--VGFPVRPQVPLRPMTYKAAVDLSHFLKEKGGLEGLIYSQKRQDILDLW
VYNTQGYFPDWQNYTPGPGVRYPLTFGWCFKLVPVD-PEK--VEEANEGENNS-LLHPMSLHGMEDPEKEVLMWKFDSRL
AFHHMAREKHPEYY---------------------KDC*
>AY779553/B/CA/1997/CANB3FULL
MGARASVLSGGDLDRWERIRLRPGGKKKYRLKHIVWASRELERFAVNPGLLETSGGCRQILEQLQPSLQTGSEELRSLYN
TIAVLYCVHQKIEVKDTKEALDKIEEEQNK----SK-------KKA--Q-Q--------AA--A------------G---
------TENSS------------Q--V---SQNYPIVQNL-QGQMVHQALS-PRTLNAWVK-VVEEKAFSPEVIPMFSAL
SEGATPQDLNTMLNTVGGHQ-AAMQMLKETINEEAAEWDRLHPVHAGPVAPGQM-REPRGSDIAGTTSTLQEQI-GWMTN
-NPPIPVGEIYKRWIIMGLNKIVRMYSPTSILDIRQGPKEPFRDYVDRFYKTLRAEQASQEVKNWMTETLLVQNANPDCK
TILKALGPAATLEEMMTACQGVGGPGHKARVLAEAMSQV---TNP-------NAVMMQRG-NF------R---N----QR
-KP-VKCFNCG-KEGHIAKNCRAPRKKGCWKCGKEGHQMK-DC-T----ER---QANFL-GRIWPS-H-K-GRPGNFLQS
R---------PEPTAPPVQ---------------PL-ESFRFG--EE------------T------------S-PPSQ--
K----Q--EQ--TD-----Q------ELY--------------------PLASLKSLFGNDPSSQ*PQITLWQRPLVTIK
IGGQLKEALLDTGADDTVLEE-MNLPGRWKPKMIGGIGGFIKVRQYDQISIEICGHKAVGTVLIGPTPVNIIGRNLLTQI
GCTLNFPISPIETVPVKLKPGMDGPKVKQWPLTEEKIKALVEICTELEKDGKISKIGPENPYNTPVFAIKKK--DGTKWR
KLVDFRELNKRTQD-FWEVQLGIPHPAG-LKKKKSVTVLDVGDAYFSIPLDEDLRKYTAFTIPSINNETP----------
--------GIRYQYNVLPQGWKGSPSIFQSSMTKILE-PFRKQNPDIV-IYQYMDDLYVGS-DLEIGQHRTKIEELRQHL
WKWGFYTPDKKHQKEPPFLWMGYELHPDKWTVQPIVLPEKDSWTVNDIQKLVGKL------NWASQIYAGIKVKQLCKLL
RGTKALTEVIPLTEEAELELAENREILKEPVHGVYYDPSKDLIAEIQKQGQRQWTYQIYQEPFKNLKTGKYARMRGAHTN
DVKQLTEAVKQITTESIVIWGK-TPKFKLPIQKETWEAWWTEYWQATWIPEWEFVNTPPLVKLWYQLEKEPIVGAETFYV
DGAANRETKLGKAGYVTDRGRQKVVSIPDTTNQKTELQAINLALQDSGSEVNIVTDSQYALGIIQAQPDKSESELVSQII
EQLIQKERVYLAWVPAHKGIGGNEQVDKLVSSGIRKVLFLDGIDKAQEEHEKYHSNWRAMASDFNLPPVVAKEIVASCDK
CQL--KGEAMHGQVDCSPGIWQLDCTHLEGKIILVAVHVASGYIEAEVIPAETGQETAYFLLKLAGRWPVKTIHTDNGSN
FTSATVKAACWWAGIKQEFGIPYNPQSQGVVESMNKELKKIIGQVRDQAEHLKTAVQMAVFIHNFKRKGGIGGYSAGERI
VDIL------ATDIQ----------------TKEL----QKQITKIQNFRVYYRDSRDPLWKGPAKLLWKGEGA-VVIQ-
-DNSDIKVVPRRKAKIIRDY-GKQMAGDDCVASRQD-E-D*---MENRWQVMIVWQVDRM---RIKTWKSLVK-HHKYIT
GKAKEWIYKHHYENPHPRIS-SEVHIPLGD-AK-V-VVTTYWGLHTGERDWHLGQGVSIE-WRKERYSTQVDPDLADQLI
HLYYFDCFSESAIRNALLGRIVSPSCEY-QAGHN-KVGSLQYLALAALI-------------TP-KQIK--------PPL
PSVAKLTEDRWNKPQKTKGHRESHTMNGH*------------MEQAPEDQ----GPQREPYNEWTLELLEELKSEAVRHF
PRVWLHGLGQHIYETYGDTWAGVEAIIRILQQLMFIHFRIGCQHSRIGI--------TRQ-RR-----A--R--RNG--A
SRS*ME-P----VDPRLEPWKHPGSQ------------------------PRTACNN-CYCKKCCFHCQVCFISKGLGIS
Y---GRKKR--RQRRR--A-PQDSETHQVSLS-KQPSSQ------L-RG--D-PTGPKESKKK---VERE--TETD--PD
A*MAGRSGD-S--DE--ELLKTVRLIKFLYQSNPPPSS---E-G-T--RQARRNRRRR---WRERQ--RQIRTLSERILS
TYLGRSTEPVPLQLPPLERLTLDCNEDCGTS-GT-Q-------GVGSPQILVE-SPTVLESGTKE*M-------------
HSL-----------QIVAIVVLIV-AAIIAIVVWTIVGIEYRK-ILRQRKI----DRLIERIIERAEDSGNESE--GA-Q
KELSA----L--VEMG----------HHA---PWDV---DD---L*----A-----E----Q--L-----WVTVYYGVPV
WREAHT-TLFCASDAKAYDTEVHNVWATHACVPTDPNPREVVLG-NVT-ENFNMWKNNMVEQMHEDI-INLWDQSLK-PC
VKLTPLCVTLNCT-DLR------------------------NGTNT--------------TNSS----------------
------------REMRMEEGEI---KNCSFKI-TTNRRD---KVQKEYA-LFYKLDVVPIDNDST---------------
---------------------------------------------------------SYRLISCNTSVI-TQACPKVSFE
PIPIHYCAPAGFALLKC-N-D-K-KFNGTGP-CTNVSTVQCTH-GIRPVVSTQLLL-NGSLAEE--EVVIRSANFTDNTK
TIIVQL----NET--VEINCTRP--NNNTRK--SI--HI----AP--G--R---A-FYAT---------------GEITG
DIRKAHCNI-SRAKWNNALEQIVKKLGE------QF--KN------------KT----IVFN-Q----S---------S-
---GGDPEI-VMHSFNCGGEFFYCNTTQLF--NSTWV---NSTWN--------------ST-E-RSN-------S-TD--
-------------------II----LPCRIKQIINMWQGVGNAMYAPPISGQIRCSSNITGLLLTRDGGINN--------
-----------STNETFKPGGGDMRDNWRS----------ELYKYKVVQVEPLGVAPT--KAKRRVVQ-----REKRAV-
-GI-GAVFLGFLGAAGSTMGAASVTLTVQARQ-LLSGIVQQQNNLLRAIEAQQHLLQLTVWGIKQLQA-RLLAVERYLKD
QQLLGIWGCTGKLICTTAVPWNTS-WS--------NKS--LNEI---WD---NM---TWMQWEREIDSYTNDIYRLIEES
QNQQEKNEQELLELDKWASLWNWFNISNWLWYIRLFIMIVGGLIGLRIVF-AVLSVVNRVRQGYSPISFQTLLP---AP-
----RG-PDRPEGIEEE---GGERDR--DRSGRLVNGFLALIWDDLRSLFLFSYHRLRDLLLIVTRIVELLGR-------
RG----WEALKYWWNLLQ-YWSQELKNSAVSLINAIAIAVAEGTDRIIEVVQRAF---RAV--LHVPRRIR---QGLER-
LL-L*-MGGKLSK---MREWATVRERMLRA----------EP------------AADGVGAVSRD-----LEKRGAITSS
-NTAATNADC------AWLEAQ---EDEE---VGFPVKPQVPLRPMTYKAAVDLSHFLKEKGGLEGLVYSQKRKDILDLW
VYHTQGYFPDWQNYTPGPGTRFPLTFGWCFKLVPVE-PEK--IEEANEGENNV-LLHPMSLHGMEDPEGEVLVWKFDSRL
AFHHMAREKHPEYY---------------------KDC*
>AY779558/B/CA/1999/CAN11FULL
MGARASVLSGGDLDRWEKIRLRPGGRKKYKLKHIVWASRELERFAVNPGLLETSEGCRQILKQLQPSLQTGSEELRSLYN
TVVVLYCVHQKIEVKDTKEALDKIEEEQNK----SE-------KKA--Q-Q--------AAAAA------------D---
------TGNSS------------P--V---SQNYPIVQNL-QGQMVHQAIS-PRTLNAWVK-VIEEKAFSPEVIPMFTAL
SEGATPQDLNTMLNTVGGHQ-AAMQMLKETINEEAAEWDRLHPPQAGPVAPGQM-REPRGSDIAGTTSTLQEQI-GWMTS
-NPPIPVGDIYKRWIILGLNKIVRMYSPASILDIKQGPKEPFRDYVDRFYKTLRAEQASQEVKNWMTETLLVQNSNPDCK
TILKALGPGATLEEMMTACQGVGGPAHKARVLAEAMSQV---TNP-------ATVMMQRG-NF------K---N----QR
-KP-IKCFNCG-KEGHTAKNCRAPRKKGCWKCGREGHQMK-DC-T----ER---QANFL-GKIWPS-H-K-GRPGNFVQS
R---------PEPTAP------------------PL-ESFRFG--EE------------T------------T-PPSQ--
K----Q--EP--ID-----K------ELY--------------------PLASLKSLFGNDPSSQ*PQITLWQRPIVTVK
VEGQLTEALLDTGADDTVLEE-MNLPGRWKPKMIGGIGGFIKVGQYDQISIEICGHKVIGTVLIGPTPVNIIGRNLMTQL
GCTLNFPISPIETVPVKLKPGMDGPKVKQWPLTEEKIKALVEICTELEKEGKISKIGPENPYNTPVFAIKKK--DSTKWR
KVVDFRELNKRTQD-FWEVQLGIPHPAG-LKKKKSVTVLDVGDAYFSVPLDKDFRKYTAFTIPSINNETP----------
--------GIRYQYNVLPQGWKGSPAIFQSSMTRILE-PFRKQNPDII-IYQYVDDLLVAS-DLEIGQHRTKIKELREHL
WKWGFYTPDKKHQKEPPFLWMGYELHPDKWTVQPIVLPEKDSWTVNDIQKLVGKL------NWASQIYAGIKVRQLCKLL
RGTKALTEVVPLTEEAELELAENREILKEPVHGAYYDPTKDLIAEVQKQELGQWTYQIYQEPFKNLKTGKYAKMRGAHTN
DVRQLTEAVQKIATESIVIWGK-TPKFRLPIQKETWEAWWMEYWQATWIPEWEFVNTPPLVKLWYQLEKEPIVGAETFYV
DGAANRETKLGKAGYVTDKGRQKVVSITDTTNQKTELQAIHLALQASGSEVNIVTDSQYALGIIQAQPDKSESELVSQII
EQLIKKEKVYLAWVPAHKGIGGNEKVDKLVSAGIRKVLFLDGIDQAQEEHEKYHSNWRAMASDFNLPPVVAKEIVPSCDK
CQL--KGEAMHGQVDCSPGIWQLDCTHLEGKIILVAVHVASGYIEAEVIPAETGQETAYFLLKLAGRWPVKTIHTDNGSN
FTSATVKAACWWAGIKQEFGIPYNPQSQGVVESMNKELKKIIGQVRDQAEHLKTAVQMAVFIHNFKRKGGIGGYSAGERI
VDII------ATDIQ----------------TKEL----QKQITKIQNFRVYYRDSRDPLWKGPAKLLWKGEGA-VVIQ-
-DNSDIKVVPRRKAKIIRDY-GKQMAGDDCVASRQD-E-D*---MENRWQVMIVWQVDRM---RIRTWKSLVK-HHMYTS
GKARGWTYKHHYENIHPRIS-SEVHIPLGD-AK-V-VVTTYWGLHTGERDWHLGQGVSIE-WKKERYSTQIDPDLADQLI
HLYYFDCFSESAIRNALLGHRVSPRCEY-QTGHN-KVGSLQYLALAALI-------------RP-KRIK--------PPL
PSVAKLTEDRWNKPQKTKGHRGSHTMNGH*------------MEQAPEDQ----GPQREPYNEWTLELLEELKNEAVRHF
PWVWLHGLGQHIYDTYGDTWTGVEALIRTLQQLLFIHFRIGCRHSRIGI--------IQQ-RR-----A--R--RNG--A
SRS*ME-L----VDPRLEPWKHPGSQ------------------------PSTPCTN-CYCKKCCFHCQVCFTRKGLGIS
H---GRKKW--RQRRR--A-PQDSETHQVPLP-KQPTSQ------S-RG--D-PTGPEESKKK---MERE--TETG--PQ
D*MAGRSGD-S--DE--ELLKTVRLIKFLYQSNPLPSP---E-G-T--RQARRNRRRR---WRERQ--RQVRKISEWILT
THLGRSEEPVPFQLPPLERLTLDCNEDCGTS-GT-Q-------GVGNPQNSVE-SPAVLEPGTKE*M-----------QM
QSL-----------QILAIVALVV-AAIIAIVVWTIVGIEYRR-ILRQRKI----DRLIERISERAEDSGNESE--GD-Q
EELAA----L--VEMG----------HDA---PWNV---DD---L*----V-----D----Q--L-----WVTVYYGVPV
WKEATT-TLFCASDAKAYDTEVHNVWATHACVPTDPNPQEIELK-NVT-EEFNMWKNNMVEQMHEDI-ISLWDQSLK-PC
VKLTPLCVTLNCT-DLRNDTDT-------------------NTTKT--------------TSSG----------------
-------------WKRMDKGEI---KNCSFKI-TSGIRD---KVQEAFA-LFYKPDIVPINSNAT---------------
---------------------------------------------------------RFRLISCNTSTI-TQACPKVSFE
PIPIHYCTPAGFALIKC-N-N-K-TFEGKGK-CTNVSIVQCTH-GIRPVVSTQLLL-NGTLAEE--EVVIRSDNFTDNAK
TIIVQL----NTS--VIINCTRP--NNNTRK--SI--AI----GP--G--R---T-FYAT---------------GKIIG
DIRQAHCNI-SRAEWNTTLRQIVEKLGE------QF--KN------------RT----IVFN-H----S---------S-
---GGDPEI-VMHSFNCGGEFFYCNSTQLF--NSTW----TWNNT--------------DG-Y-N---------K-L---
-TG---AE-----------IT----LPCRIRQIVNMWQEVGKAMYAPPIQGQITCSSNITGLLLTRDGGNTA--------
----------TNATEIFRPGGGDMRDNWRS----------ELYKYKVVKIEPLGVAPT--KAKRRVVQ-----REKRAV-
-GI-GAMFLGFLGAAGSTMGAASIALTVQTRQ-LLAGIVQQQNNLLRAIEAQQHLLQLTVWGIKQLQA-RVLAVERYLRD
QQLLGMWGCSGKLICTTTVPWNAS-WS--------NKS--LSDI---WD---NM---TWMQWEKEISNYTSLIYTLIEES
HMQQEKNEKELLELDKWSDLWSWFSITNWLWYIRLFIMIVGGLIVLRIIF-AVLSVVNRVRQGYSPLSLQTHFP---VP-
----RG-PDRPGGIEEE---DGERDR--DRSARLVNGFLPLIWDDLRSLCLFSYHRLRDLLLIVTRIVELLGR-------
RG----WEILKILWNLLQ-YWSQELKNSAISLLNVTAIAVAEWTDRVIEVVQRTF---RAI--LHIPRRIR---QGLER-
CL-L*-MGGKLSK---RREWTRVRERMQQI----------EP------------AADGVGAASRD-----LERHGAITSS
-NTAATNADC------AWLEAH---EDEE---VGFPVRPQVPLRPMTHKGAIDLSHFLREKGGLEGLVYSQKRQDILDLW
VYHTQGYFPDWHNYTPGPGIRYPLTFGWCFKLVPLE-PEK--IEEANEGENNS-LLHPVSLHGMDDPEREVLVWKFDSRL
AYHHVARELHPEYY---------------------KDC*
>AY779562/B/CA/1993/CANC6FULL
MGARASVLSGGDLDRWEKIRLRPGGRKKYKLKHIVWASRELERFAVNPGLLETSEGCRQILKQLQPSLQTGSEELRSLYN
TVVVLYCVHQKIEVKDTKEALDKIEEEQNK----SE-------KKA--Q-Q--------AAAAA------------G---
------TGNSS------------P--V---SQNYPIVQNL-EGQMVHQAIS-PRTLNAWVK-VIEEKAFSPEVIPMFTAL
SEGATPQDLNTMLNTVGGHQ-AAMQMLKETINEEAAEWDRLHPPQAGPVAPGQM-REPRGSDIAGTTSTLQEQI-GWMTS
-NPPIPVGDIYKRWIILGLNKIVRMYSPASILDIKQGPKEPFRDYVDRFYKTLRAEQASQEVKNWMTETLLVQNSKPDCK
TILKALGPGATLEEMMTACQGVGGPAHKARVLAEAMSQV---TNS-------ATVMMQRG-NF------K---N----QR
-KP-IKCFNCG-KEGHTAKNCRAPRKKGCWKCGREGHQMK-DC-T----ER---QANFL-GKIWPS-H-K-GRPGNFVQS
R---------PEPTAP------------------PL-ESFRFG--EE------------T------------T-PPSQ--
K----Q--EP--ID-----K------ELY--------------------PLASLKSLFGNDPSSQ*PQITLWQRPIVTVK
IEGQLKEALLDTGADDTVLEE-MDLPGRWKPKIIGGIGGFIKVRQYDQISIEICGHKAIGAVLIGPTPANIIGRNLLTQL
GCTLNFPISPIETVPVKLKPGMDGPKVKQWPLTEEKIKALVEICTELEKEGKISKIGPENPYNTPVFAIKKK--DSTKWR
KVVDFRELNKRTQD-FWEVQLGIPHPAG-LKKKKSVTVLDVGDAYFSVPLDKDFRKYTAFTIPSINNETP----------
--------GIRYQYNVLPQGWKGSPAIFQSSMTRILE-PFRKQNPDII-IYQYVDDLHVAS-DLEIGQHRTKIEELREHL
WKWGFYTPDKKHQKEPPFLWMGYELHPDKWTVQPIVLPEKDSWTVNDIQKLVGKL------NWASQIYAGIKVRQLCKLL
RGTKALTEVVPLTEEAELELAENREILKEPVHGAYYDPTKDLIAEVQKQELGQWTYQIYQEPFKNLKTGKYAKMRGAHTN
DVRQLTEAVQKIATESIVIWGK-TPKFRLPIQKETWEAWWMEYWQATWIPEWEFVNTPPLVKLWYQLEKEPIVGVETFYV
DGAANRETKLGKAGYVTDKGRQKVVSITAPTNQKTELQAIHLALQDSGSEVNIVTDSQYALGIIQAHPDKSESELVSQII
EQLIKKEKVYLAWVPAHTGIGGNEQVDKLVSAGIRRVLFLDGIDQAQEEHEKYHSNWRAMASDFNLPPVVAKEIVASCDK
CQL--KGEAMHGQVDCSPGIWQLDCTHLEGKIILVAVHVASGYIEAEVIPAETGQETAYFLLKLAGRWPVKTIHTDNGSN
FTSATVKAACWWAGIKQEFGIPYNPQSQGVVVSMNKELKKIIGQVRDQAEHLKTAVQMAVFIHNFKRKGGIGGYSAGERI
VDII------ATDIQ----------------TKEL----QKQITKIQNFRVYYRDSRDPLWKGPAKLLWKGEGA-VLIQ-
-DNSDIKVVPRRKAKIIRDY-GKQMAGDDCVASRQD-E-D*---MENRWQVMIVWQVDRM---RIRTWKSLVK-HHMYIS
GKARGWTYKHHYENTHPRIS-SEVHIPLGD-AK-M-VVTTYWGLHTGERDWHLGQGVSIE-WKKERYSTQVDPDLADQLI
HLYYFDCFSESAIRNALLGHRVSPRCEY-QTGHN-RVGSLQYLALAALI-------------RP-KRIK--------PPL
PSVAKLTEDRWNKPQKTKGHRGSHTMNGH*------------MEQAPEDQ----GPQREPYNEWTLELLEELKSEAVRHF
PWVWLHGLGQHIYDTYGDTWTGVEALIRTLQQLLFIHFRIGCRHSRIGI--------IQQ-RR-----A--R--RNG--A
SRS*ME-P----VDPRLEPWKHPGSQ------------------------PSTPCTN-CYCKKCCFHCQVCFTRKGLGIS
H---GRKKW--RQRRR--A-PQDSETHQVPLP-KQPTSQ------S-RG--D-PTGPEESKKK---VERE--TETG--PQ
D*MAGRSGD-S--DE--ELLKTVRLIKFLYQSNPLPSP---E-G-T--RQARRNRRRR---WRERQ--RQVRKISEWILT
THLGRSEEPVPFQLPPLERLTLDCNEDCGTS-GT-Q-------GVGNPQNSVE-SPAVLEPGTKE*M-----------QM
QSL-----------QILAIVALVV-AIAIAIVVWTIVGIEYRR-ILRQRKI----DRLIERLSERAEDSGNESE--GD-Q
EELAA----L--VEMG----------HHA---PWNV---DD---L*----V-----D----Q--L-----WVTVYYGVPV
WKEART-TLFCASDAKAYDTEVHNVWATHACVPTDPNPQEIELK-NVT-EEFNMWKNNMVEQMHEDI-ISLWDQSLK-PC
VKLTPLCVTLNCT-DLRNDTDT-------------------NTTKT--------------TRSG----------------
-------------WKRMDKGEI---KNCSFKI-TSGIRD---KVQEAFA-FFYKPDIVPINSDAT---------------
---------------------------------------------------------RFRLISCNTSTI-TQACPKVSFE
PIPIHYCTPAGFALIKC-N-N-K-TFEGKGK-CTNVSIVQCTH-GIRPVVSTQLLL-NGSLTEK--EVIIRSDNFTDNAK
TIIVQP----HES--VIINCTRP--NNNTRK--SI--AI----GP--G--R---T-FYAT---------------GKIIG
DIRQAHCNI-SRAEWNTTLRQIVEKLGE------QF--KN------------RT----IVFN-H----S---------S-
---GGDPEI-VMHSFNCGGEFFYCNSTQLF--NSTW----TWN----------------ST-G-W---HPN---L-T---
-GAE---------------IT----LPCRIRQIVNMWQEVGKAMYAPPIQGQITCSSNITGLLLTRDGGNTA--------
----------TNATEIFRPGGGDMRDNWRS----------ELYKYKVVKIEPLGVAPT--KAKRRVVQ-----REKRAV-
-GI-GAMFLGFLGAAGSTMGAASIALTVQTRQ-LLAGIVQQQNNLLRAIEAQQHLLQLTVWGIKQLQA-RVLAVERYLRD
QQLLGMWGCSGKLICTTAMPWNAS-WS--------NKS--LSDI---WD---NM---TWMQWEKEISNYTSLIYTLIEES
HMQQEKNEKELLELDKWADSWSWFSITNWLWYIRLFIMIVGGLIVLRIIF-AVLSVVNRVRQGYSPLSLQTHFP---VP-
----RG-PDRPGGIEEE---GGERDR--DRSARLVNGFLPLIWDDLRSLCLFSYHRLRDLLLIVTRIVELLGR-------
RG----WEILKILWNLLQ-YWSQELKNSAISLLNVTAIAVAEWTDRVIEVVQRAF---RAI--LHIPRRIR---QGLER-
CL-L*-MGGKLSK---VREWTRVRERMQQI----------EP------------AADGVGAASRD-----LERHGAITSS
-NTAATNADC------AWLEAH---EDEE---VGFPVRPQLPLRPMTYKGAIDLSHFLREKGGLEGLVYSQKRQDILDLW
VYHTQGYFPDWHNYTPGPGIRYPLTFGWCFKLVPLE-PEK--IEEANEGENNS-LLHPVSLHGMDDPEREVLVWKFDSRL
AYHHVARELHPEYY---------------------KDC*
>AY781127/B/UY/2001/01UYTRA1179
--ARASILSGGQLDRWEKIRLRPGGKKKYRLKHIVWASRELERFAVNPGLLETSEGCRQILQQLQPALQTGSEELKSLFN
TVATLYCVHQRINVKDTKEALEKIEEEQNK----SK-------KKV--Q-Q--------AA--D------------D---
------TGNSS------------Q--V---SQNYPIVRNL-QGQMVHQAIS-PRTLNAWVK-VVEEKAFSPEVIPMFSAL
SEGATPQDLNTMLNTVGGHQ-AAMQMLKETINEEAAEWDRLHPVHAGPIAPGQM-REPRGSDIAGTTSTLQEQI-GWMTN
-NPPIPVGDIYKQWIIMGLNKIVRMYSPTSILDIRQGPKEPFRDYVDRFYKTLRAEQASQEVKNWMTETLLVQNANPDCK
TILKALGPAATLEEMMTACQGVGGPGHKARVLAEAMSQV---TNS-------ATIMMQKG-NF------K---N----QN
-RT-IKCFNCG-KVGHIARNCRAPRKKGCWKCGKEGHQMK-DC-T----ER---QANFL-GKIWPS-H-K-GRPGNFLQS
R---------PEPTAP------------------PE-ESFRFG--EE------------T------------T-TPSQ--
K----Q--EP--ID-----K------ERC--------------------PLASLRSLFGNDPSSQ*PQITLWQRPLVTIK
IGGQLKEALLDTGADDTVLEE-MNLPGRWKPKMIGGIGGFIKVRQYDQILIEICGHKAIGTVLVGPTPVNIIGRNLLTQI
GCTLNFPISPIETVPVKLKPGMDGPKVKQWPLTEEKIKALVEICTEMEKEGKISKIGPENPYNTPVFAIRKK--DSTKWR
KLVDFRELNKRTQD-FWEVQLGIPHPAG-LKKKKSVTVLDVGDAYFSVPLDKDFRKYTAFTIPSTNNETP----------
--------GIRYQYNVLPQGWKGSPAIFQSSMTKILE-PFRKQNPDIV-IYQYMDDLYVGS-DLEIGQHRAKIEELRQHL
LRWGFTTPDKKHQKEPPFLWMGYELHPDKWTVQPIVLPEKDSWTVNDIQKLVGKL------NWASQIYAGIKVKQLCKLL
RGTKSLTEIVPLTAEAELELAENREILKEPVHGVYYDPSKDLIAEIQKQGQGQWTYQIYQEPFKNLKTGKYARMRGTHTN
DVKQLTEAVQKITTESIVIWGK-IPKFKLPIQKETWEAWWIEYWQATWIPEWEFVNTPPLVKLWYQLEKEPIVGAETFYV
DGAANRETKLGKAGYVTDRGRQKVVPLTDTTNQKTELQAIHLALQDSGLEVNIVTDSQYALGIIQAQPDKSESEIVSKII
EQLINKEKVYLAWVPAHKGIGGNEQVDKLVSSGIRKVLFLDGIDKAQEEHEKYHNNWRAMASDFNIPPVVAKEIVASCDK
CQL--KGEAMHGQVDCSPGIWQLDCTHLEGKVILVAVHVASGYIEAEVIPAETGQETAYFILKLAGRWPVKTIHTDNGSN
FTSTTVKAACWWAGIKQEFGIPYNPQSQGVIESMNKELKKIIGQVRDQAEHLKTAVQMAVFIHNFKRKGGIGGYSAGERI
VDII------ATDIQ----------------TKEL----QKQITKIQNFRVYYRDSRDPLWKGPAKLLWKGEGA-VVIQ-
-DNSDIKVVPRRKVKIIRDY-GKQMAGDDCVASRQD-E-D*---MENRWQVMIVWQVDRM---RISTWKSLVK-YHMYIS
GKAKGWFYKHHYESPHPRIS-SEVHIPLGD-AR-L-VITTYWGLHTGERDWHLGQGVSIE-WRNRRYKTQVTPDLADQLI
HLYYFDCFSESAIRHAILGRIVRPRCDY-QAGHN-KVGSLQYLALTALI-------------KP-KRIK--------PPL
PSVRKLTEDRWNKPQKTKGHRGSHTMNGH*------------MEQAPEDQ----GPQREPYNEWTLELLEELKSEAVRHF
PRSWLHSLGQYIYETYGDTWAGVEAIIRILQQLLFIHFRIGCQHSRIGI----------Q-RR-----A-----RNG--A
RRS*ME-P----VDPRLEPWKHPGSQ------------------------PRTACNK-CYCKKCCFHCQVCFITKGLGIS
Y---GRKKR--RQRRR--A-SQDSQTHQAALP-KQPASQ------P-RG--D-PTGPEESKKK---VEGT--TATD--PF
A*MAGRSGD-S--DE--ELLKTVRLIKQLYQSNPPPSP---E-G-T--RQARRNRRRR---WRERQ--RQIRSLSGWILS
SYLGRPAEPVPLQLPPLERLTLDCSEDCGTS-GT-Q-------GVGSSQILVE-SPTVLESGIKE*M-------------
QPL-----------QIVAIVALVV-VAIIAIVVWTIVFLEYRK-ILRQRKI----DRLLDRIIERAEDSGNESE--GD-Q
EELSA----L--VEMG----------HHA---PWDV---DD---L*----T-----E----K--L-----WVTVYYGVPV
WKEAST-TLFCASDAKAVDTEVHNVWATHACVPTDPNPQEIVLG-NVT-ENFNAWENNMVDQMHEDI-ISLWDQSLK-PC
VKLTPLCVTLHCT-EITLKCN--------------------TSTNA--------------NTSTSNCNGTNWNSS-----
------------SEWEEMKKEM---TNCSFNI-TTSIKD---KIQKEYA-LLHKLDIMPIANDNK---------------
---------------------------------------------------------SYALINCNTSVI-TQACPKVTFE
PIPIYYCTPAGFAIIKC-N-D-K-KFNGTGP-CTNVSTVQCTH-GIRPVVSTQLLL-NGSLAEG--EIKIRSKNISDNAQ
IITVQL----NET--VEINCTRP--SNNTRK--SI--HI----GV--G--R---A-LYAT---------------GDIIG
DIRQAHCNL-SSTKWNNTLRQVAKKLTE------LF--NN------------KT----IVFN-R----S---------S-
---GGDLEI-VMHSFNCGGEFFYCNTTELF--NSTWPF--NSTEN--------------KA-N-ESG-------T-S---
-ER----------------IT----LPCRIKQIINRWQEVGKAMYAPPIQGRISCSSKITGMLLTRDGGKGNET------
----------RNDTETFRPAGGDMKDNWRS----------ELYKYKVVKIEPLGIAPT--RAQRRVVQ-----REKRAV-
-GI-GAMFLGFLGAAGSTMGAASVTLTVQARQ-LLSGIVQQQNNLLRAIEAQQHLLQLTVWGIKQLQA-RVLAVERFLKD
QQLLGIWGCSGKLICTTAVPWNTS-WS--------NKS--LNQI---WD---NM---TWMEWEREIDNYTSLIYSLIEQS
QNQQEKNEQELLELDKWASLWNWFSITNWLWYIRIFIMIVGGLVGLRIVF-TVLAIVNRVRKGYSPLSFQTRLP---AP-
----RG-PDRPGGIEEE---GGGNDS--DRSVRLVDGFLALIWDDLRSLCLFSYHRLRDLLLIVARIVELLGR-------
RG----WEALKYWWNLLQ-YWSQELKNSAVSLLNAAAIAVAEGTDRVIEVVQRLC---RAI--LHIPTRIR---QGLER-
AL-L*-MGGKWSKHK-MGGWPAVRERMRRT-------ANKEP------------AAEGVGAVSRD-----LDKHGAITSS
-NTAATNSDC------AWLEAQ---EEEE---VGFPVRPQVPLRPMTYKGALDLSHFLKEKGGLEGLIYSQKRQDILDLW
VYHTQGYFPDWQNYTKGPGTRFPLCFGWCFKLVPVE-PEQ--VEEANEGENNC-LLHPMSQHGMDDPEKEVLMWKFDSSL
AFRHMARELHPEYY---------------------EDR*
>AY795905/B/YE/2002/02YE508
--ARASILSGGELDRWEKIRLRPGGKKKYKLKHIVWASRELERFAVNPGLLETSEGCIQILGQLQPSLQTGSEELKSLFN
TVAVLYCVHQRIEVKDTKEALDKIEEEQNK----SK-------QQA--Q-Q--------AA--A------------D---
------TGSSS------------Q--V---SQNYPIVQNL-QGQMVHQALS-PRTLNAWVK-VIEEKAFSPEVIPMFTAL
SEGATPQDLNTMLNTVGGHQ-AAMQMLKETINEEAAEWDRLHPVHAGPAAPGQL-REPRGSDIAGTTSTLQEQI-GWMTN
-NPPIPVGEIYKRWIILGLNKIVRMYSPTSILDIKQGPKEPFRDYVDRFYKTLRAEQATQEVKNWMTETLLVQNSNPDCK
TILKALGPGASLEEMMTACQGVGGPGHKARVLAEAMSQM---TGS-------ATVMMQKG-NF------R---N----QR
-KP-VKCFNCG-KEGHIARNCKAPRKRGCWKCGKEGHQMK-DC-T----ER---QANFL-GKIWPS-H-K-GRPGNFLQS
[truncated: 2,306,869 more chars]
