# Supplementary material for: An integrated map of HIV genome-wide variation from a population perspective
Source: Retrovirology. 2015 Feb 15;12:18. doi: 10.1186/s12977-015-0148-6 (PMC4358901; doi:10.1186/s12977-015-0148-6)
Supplement: Additional file 3: — Software. Our Matlab toolbox developed for data visualization, genomic diversity analysis and HIV genomic alignment. Our sequence datasets are also included. [file 12977_2015_148_MOESM3_ESM.zip › HIVGenomeAnalysisToolbox/ExampleData/A1_GenomeAA.fasta]

>K03455/B/FR/1983/HXB2-LAI-IIIB-BRU
MGARASVLSGGELDRWEKIRLRPGGKKKYKLKHIVWASRELERFAVNPGLLETSEGCRQILGQLQPSLQTGSEELRSLYN
TVATLYCVHQRIEIKDTKEALDKIEEEQNK----SK-------KKA--Q-Q--------AA--A------------D---
------TGHSN------------Q--V---SQNYPIVQNI-QGQMVHQAIS-PRTLNAWVK-VVEEKAFSPEVIPMFSAL
SEGATPQDLNTMLNTVGGHQ-AAMQMLKETINEEAAEWDRVHPVHAGPIAPGQM-REPRGSDIAGTTSTLQEQI-GWMTN
-NPPIPVGEIYKRWIILGLNKIVRMYSPTSILDIRQGPKEPFRDYVDRFYKTLRAEQASQEVKNWMTETLLVQNANPDCK
TILKALGPAATLEEMMTACQGVGGPGHKARVLAEAMSQV---TNS-------ATIMMQRG-NF------R---N----QR
-KI-VKCFNCG-KEGHTARNCRAPRKKGCWKCGKEGHQMK-DC-T----ER---QANFL-GKIWPS-Y-K-GRPGNFLQS
R---------PEPTAP------------------PE-ESFRSG--VE------------T------------T-TPPQ--
K----Q--EP--ID-----K------ELY--------------------PLTSLRSLFGNDPSSQ*PQVTLWQRPLVTIK
IGGQLKEALLDTGADDTVLEE-MSLPGRWKPKMIGGIGGFIKVRQYDQILIEICGHKAIGTVLVGPTPVNIIGRNLLTQI
GCTLNFPISPIETVPVKLKPGMDGPKVKQWPLTEEKIKALVEICTEMEKEGKISKIGPENPYNTPVFAIKKK--DSTKWR
KLVDFRELNKRTQD-FWEVQLGIPHPAG-LKKKKSVTVLDVGDAYFSVPLDEDFRKYTAFTIPSINNETP----------
--------GIRYQYNVLPQGWKGSPAIFQSSMTKILE-PFRKQNPDIV-IYQYMDDLYVGS-DLEIGQHRTKIEELRQHL
LRWGLTTPDKKHQKEPPFLWMGYELHPDKWTVQPIVLPEKDSWTVNDIQKLVGKL------NWASQIYPGIKVRQLCKLL
RGTKALTEVIPLTEEAELELAENREILKEPVHGVYYDPSKDLIAEIQKQGQGQWTYQIYQEPFKNLKTGKYARMRGAHTN
DVKQLTEAVQKITTESIVIWGK-TPKFKLPIQKETWETWWTEYWQATWIPEWEFVNTPPLVKLWYQLEKEPIVGAETFYV
DGAANRETKLGKAGYVTNRGRQKVVTLTDTTNQKTELQAIYLALQDSGLEVNIVTDSQYALGIIQAQPDQSESELVNQII
EQLIKKEKVYLAWVPAHKGIGGNEQVDKLVSAGIRKVLFLDGIDKAQDEHEKYHSNWRAMASDFNLPPVVAKEIVASCDK
CQL--KGEAMHGQVDCSPGIWQLDCTHLEGKVILVAVHVASGYIEAEVIPAETGQETAYFLLKLAGRWPVKTIHTDNGSN
FTGATVRAACWWAGIKQEFGIPYNPQSQGVVESMNKELKKIIGQVRDQAEHLKTAVQMAVFIHNFKRKGGIGGYSAGERI
VDII------ATDIQ----------------TKEL----QKQITKIQNFRVYYRDSRNPLWKGPAKLLWKGEGA-VVIQ-
-DNSDIKVVPRRKAKIIRDY-GKQMAGDDCVASRQD-E-D*---MENRWQVMIVWQVDRM---RIRTWKSLVK-HHMYVS
GKARGWFYRHHYESPHPRIS-SEVHIPLGD-AR-L-VITTYWGLHTGERDWHLGQGVSIE-WRKKRYSTQVDPELADQLI
HLYYFDCFSDSAIRKALLGHIVSPRCEY-QAGHN-KVGSLQYLALAALI-------------TP-KKIK--------PPL
PSVTKLTEDRWNKPQKTKGHRGSHTMNGH*------------MEQAPEDQ----GPQREPHNEWTLELLEELKNEAVRHF
PRIWLHGLGQHIYETYGDTWAGVEAIIRILQQLLFIHFRIGCRHSRIGV--------TRQ-RR-----A-----RNG--A
SRS*ME-P----VDPRLEPWKHPGSQ------------------------PKTACTN-CYCKKCCFHCQVCFITKALGIS
Y---GRKKR--RQRRR--A-HQNSQTHQASLS-KQPTSQ------P-RG--D-PTGPKE*KKK---VERE--TETD--PF
D*MAGRSGD-S--DE--ELIRTVRLIKLLYQSNPPPNP---E-G-T--RQARRNRRRR---WRERQ--RQIHSISERILG
TYLGRSAEPVPLQLPPLERLTLDCNEDCGTS-GT-Q-------GVGSPQILVE-SPTVLESGTKE*T-------------
QPI-----------PIVAIVALVV-AIIIAIVVWSIVIIEYRK-ILRQRKI----DRLIDRLIERAEDSGNESE--GE-I
SALVE----MG-VEMG----------HHA---PWDV---DD---L*----T-----E----K--L-----WVTVYYGVPV
WKEATT-TLFCASDAKAYDTEVHNVWATHACVPTDPNPQEVVLV-NVT-ENFNMWKNDMVEQMHEDI-ISLWDQSLK-PC
VKLTPLCVSLKCT-DLK------------------------NDTNT--------------NSSS----------------
------------GRMIMEKGEI---KNCSFNI-STSIRG---KVQKEYA-FFYKLDIIPIDNDTT---------------
---------------------------------------------------------SYKLTSCNTSVI-TQACPKVSFE
PIPIHYCAPAGFAILKC-N-N-K-TFNGTGP-CTNVSTVQCTH-GIRPVVSTQLLL-NGSLAEE--EVVIRSVNFTDNAK
TIIVQL----NTS--VEINCTRP--NNNTRK--RI--RIQR--GP--G--R---A-FVTI---------------GKI-G
NMRQAHCNI-SRAKWNNTLKQIASKLRE------QF--GNN-----------KT----IIFK-Q----S---------S-
---GGDPEI-VTHSFNCGGEFFYCNSTQLF--NSTWF---NSTW---------------ST-E-GSN-------N-T---
-EG---SDT----------IT----LPCRIKQIINMWQKVGKAMYAPPISGQIRCSSNITGLLLTRDGGNSN--------
-----------NESEIFRPGGGDMRDNWRS----------ELYKYKVVKIEPLGVAPT--KAKRRVVQ-----REKRAV-
-GI-GALFLGFLGAAGSTMGAASMTLTVQARQ-LLSGIVQQQNNLLRAIEAQQHLLQLTVWGIKQLQA-RILAVERYLKD
QQLLGIWGCSGKLICTTAVPWNAS-WS--------NKS--LEQI---WN---HT---TWMEWDREINNYTSLIHSLIEES
QNQQEKNEQELLELDKWASLWNWFNITNWLWYIKLFIMIVGGLVGLRIVF-AVLSIVNRVRQGYSPLSFQTHLP---TP-
----RG-PDRPEGIEEE---GGERDR--DRSIRLVNGSLALIWDDLRSLCLFSYHRLRDLLLIVTRIVELLGR-------
RG----WEALKYWWNLLQ-YWSQELKNSAVSLLNATAIAVAEGTDRVIEVVQGAC---RAI--RHIPRRIR---QGLER-
IL-L*-MGGKWSKSS-VIGWPTVRERMRRA----------EP------------AADRVGAASRD-----LEKHGAITSS
-NTAATNAAC------AWLEAQ---EEEE---VGFPVTPQVPLRPMTYKAAVDLSHFLKEKGGLEGLIHSQRRQDILDLW
IYHTQGYFPD*QNYTPGPGVRYPLTFGWCYKLVPVE-PDK--IEEANKGENTS-LLHPVSLHGMDDPEREVLEWRFDSRL
AFHHVARELHPEYF---------------------KNC*
>AB098330/A1/UG/-/UG031
MGARASVLSGGKLDAWEKIRLRPGGKKKYRLKHLVWASRELERFALNPSLLETTEGCQQIMEQLQPALKTGTEELRSLYN
TVATLYCVHQRIDVKDTKEALDKVEEIQNK----SK-------QKT--Q-Q--------AA--A------------G---
------TGNSS------------K--V---SQNYPIVQNA-QGQMVYQAVT-PRTLNAWVK-VIEERAFSPEVIPMFSAL
SEGATPQDLNMMLNIVGGHQ-AAMQMLKDTINEEAAEWDRLHPPQAGPVAPGQL-RDPRGSDIAGTTSTPQEQI-GWMTG
-NPPIPVGDIYKRWIILGLNKIVRMYSPVSILDIKQGPKEPFRDYVDRFFKTLRAEQASQEVKGWMTETLLVQNANPDCK
SILKALGTGATLEEMMTACQGVGGPSHKARILAEAMSQA---QH--------TNIMMQRG-NF------R---G----QK
-R--IKCFNCG-KEGHLAKHCRAPRKKGCWKCGKEGHQMK-DC-T----ER---QANFL-GKIWPS-S-K-GRPGNFPQS
R---------PEPTAP------------------PA-ELFGMG--GE------------I------------S--FPP--
K----Q--EQ--KD-----R------DQA-------------------SPLVSLKSLFGNDPLSQ*PQITLWQRPLVTVK
IGGQLKEALLDTGADDTVFED-INLPGKWKPRMIGGIGGFIKVKQHDQILIEICGKKAIGTVLVGPTPVNIIGRNMLTQI
GCTLNFPISPIDTVPVKLKPGMDGPKVKQWPLTEEKIKALTEICIDMEKEGKISRIGPENPYNTPIFAIKKK--DSTKWR
KLVDFRELNKRTQD-FWEVQLGIPHPAG-LKKKKSVTVLDVGDAYFSVPLDESFRKYTAFTIPSTNNETP----------
--------GIRYQYNVLPQGWKGSPAIFQSSMTKILE-PFRSKNPEII-IYQYMDDLYVGS-DLEIGKHRAKIEELRAHL
LSWGFTTPDKKHQKEPPFLWMGYELHPDKWTVQPIELPVKESWTVNDIQKLVGKL------NWASQIYAGIQVKQLCKLL
RGAKALTDIVTLTEEAELELAENREILKDPVHGVYYDPSKDLIAEIQKQGQDQWTYQIYQEPFKNLKTGKYARKRSAHTN
DVKQLAEVVQKVTMESIVIWGK-TPKFKLPIQKETWETWWRDYWQATWIPEWEFVNTPPLVKLWYQLEKDPIVGAETFYV
DGAANRETKLGMAGYVTDRGRQKVVSLNETTNQKTELHAIYLALQDSGSEVNIVTDSQYALGIIQAQPDRSESGLVSQII
EKLIEKDKVYLSWVPAHKGIGGNEQVDKLVSSGIRKVLFLDGIDKAQEEHERYHSNWRTMASDFNLPPVVAKEIVASCDK
CQL--KGEAMHGQVDCSPGIWQLDCTHLEGKVILVAVHVASGYIEAEVIPAETGQETAYFLLKLAGRWPVKVVHTDNGPN
FISAAVKAACWWANIKQEFGIPYNPQSQGVVESMNKELKKIIGQVRDQAEHLKTAVQMAVFIHNFKRKGGIGGYSAGERI
IDII------ATDIQ----------------TKEL----QKQITKIQKFRVYYRDSRDPIWKGPAKLLWKGEGA-VVIQ-
-DNSDIKVVPRRKAKIIRDY-GKQMAGDDCVAGRQD-E-D*---MENRWQVMIVWQVDRM---RIKTWNSLVK-HHMYIS
KKANGWFYRHHYESRHPKVS-SEVHIPLGE-AK-I-VVKTYWGLHTGEKDWHLGHGVSIE-WRLKSYNTQLDPDLADQLI
HRRYFDCFSDSAIRKAILGQVVNPSCEY-QTGHN-KVGSLQYLALKALV-------------TP-TRTK--------PPL
PSVRKLAEDRWNKPQKTRGPRGSHTMNGC*------------MEQAPEDQ----GPQREPYNEWMLELLEDLKHEAVKHF
PRPWLHGLGQHIYNTYGDTWEGVEAITRILQQLLFVHFRIGCQHSRIGI--------IRG-RR-----V-----RDG--S
SRS*MD-P----VDPNLEPWNHPGSQ------------------------PTTPCNK-CYCKVCCYHCQACFLHKGLGIS
Y---GRKKRKQRQRRG--T-PQSNKDHQNPLQ-KQSVPQ------T-QR--N-PTGSEESAKK---VESK--TETD--RF
D*MAGRSGN-SASDE--ELLKAIRIIKILYKSNPYPKP---R-G-T--RQARKNRRRR---WRARQ--RQIDSISKRILS
TCLGRPAEPVPFQLPPLERLHLDCSEDCGTS-GT-QQSQGTETGVGRPQVSVE-SSVILGPGAKN*M-------------
LSL-----------EICAIVGLIV-VGIIAIVVWTLVGIEYKR-LLKQRKI----DRLIKRIRERAEDSGNESE--GD-T
DELAK----L--VEMG----------NYD---LGNA---ND---L*----A-----E----N--L-----WVTVYYGVPV
WKDAET-TLFCASDAKAYDTEVHNVWATHACVPTDPNPQEIHLE-NVT-EDFNMWKNNMVEQMHTDI-ISLWDQSLK-PC
VELTPLCVTLDCL-NATLN----------------------ATAP---------------NVTND---------------
-----------------MEGEM---KNCSYNI-TTELKD---KKQQVYS-LFYKLDVVQINEKNKTN-------------
---------------------------------------------------------KYRLINCNTSAI-TQACPKVSFE
PIPIHYCAPAGFAILKC-K-D-T-EFNGTGP-CKNVSTVQCTH-GIRPVISTQLLL-NGSLAEG--GIQIRSENITNNAK
TIIVQL----DKA--VKINCTRP--NNNTRK--SV--RI----GP--G--Q---A-FYAT---------------GDIIG
DIRQAHCNV-SRAKWNETLRGIAKKLSE------HF--KN------------KI----IIFE-K----S---------S-
---GGDIEI-TTHSFNCGGEFFYCNTSGLF--NGTW---KPN-----------------ST--ESNNTTP----------
--N----DT----------IT----LTCRIKQIINMWQKVGQAMYAPPIQGVIRCESNITGLLLTRDGGIN---------
-----------SINETFRPGGGNMRDNWRS----------ELYKYKVVKIEPLGVAPS--RAKRRVVE-----REKRAV-
-GI-GAVFLGFLGAAGSTMGAASITLTAQARQ-LLSGIVQQQSNLLRAIKAQQHMLKLTVWGIKQLQA-RVLAVERYLKD
QQLLGIWGCSGKLICTTNVPWNSS-WS--------NKS--MNEI---WD---NM---TWLQWEKEISNYTQLIYNLIEES
QNQQEKNEQDLLALDKWASLWNWFDISRWLWYIKIFIMIVGGLIGLRIVF-AVLSVINRVRQGYSPLSFQIRTP---NP-
----EE-PDRLGRIGEE---GGEQDR--DRSIRLVSGFLALAWDDLRSLCLFSYHRLRDFISIAARTVELLGHSSLKGLR
LG----WEGLKYLWNLLL-YWGLELKTSAVNLVDTIAIAVAGWTDRVIEIGQRIF---RAI--LNIPRRIR---QGLER-
GL-L*-MGGKWSKSS-IVGWPQVRERMRQT----------PP------------AAEGVGAVSQD-----LDKYGAITSS
-N--INHPSC------TWLEAQ---EEEE---VGFPVRPQVPLRPMTYKGALDLSHFLKEKGGLDRLIYSRKRQEILDLW
VYNTQGYFPDWQNYTPGPGIRYPLTFGWCFKLVPVD-PEE--VEKATEGENNC-LLHPISQHGMEDEERETLMWQFDSRL
ALTHRAQELHPEFY---------------------KNC*
>AB098332/A1/UG/1992/UG029
MGARASLLRGGKLDAWERIQLRPGGHKKYKLKHLVWASRELERFALNPSLLETAEGCQQIMEQLQPALRTGTEELRSLFN
TVATLYCVHQRIDVKDTKEAVDKVEEIQNK----SK-------QKT--Q-K--------AA--A------------D---
------TGNSS------------N--V---SQNYPIVQNA-QGQMIHQSIS-PRTLNAWVK-VIEEKAFSPEVIPMFSAL
SEGATPQDLNMMLNIVGGHQ-AAMQMLKDTINEEAAEWDRLHPAHAGPVQPGQM-REPRGSDIAGTTSTPQEQI-AWMTG
-NPPIPVGDIYKRWIILGLNKIVRMYSPVSILDIKQGPKEPFRDYVDRFFKTLRAEQATQEVKGWMTETLLIQNANPDCK
SILRALGAGATLEEMMTACQGVGGPGHKARVLAEAMSQV---QH--------TNIMMQRG-SI------R---G----QK
-R--IKCFNCG-KEGHLARNCRAPRKKGCWKCGKEGHQMK-EC-T----ER---QANFL-GKIWPS-S-K-GRPGNFPQS
R---------PEPTAP------------------PA-EIFGMG--EE------------I------------A--SPP--
K----Q--EQ--KD-----R------EQS-------------------PPLVSLKSLFGNDPLSQ*PQITLWQRPLVTVK
IGGQLKEALLDTGADDTVLED-INLPGKWKPKIIGGIGGFIKVKQYDQILIEICGKKAIGTVLVGPTPVNIIGRNMLTQI
GCTLNFPISPIETVPVTLKPGMDGPKVKQWPLTEEKIKALTEICTEMEKEGKISRIGPENPYNTPVFAIKKK--DSTKWR
KLVDFRELNKRTQD-FWEVQLGIPHPAG-LKKKKSVTVLDVGDAYFSVPLDESFRKYTAFTIPSTNNETP----------
--------GIRYQYNVLPQGWKGSPAIFQSSMTKILE-PFRLKNPEII-IYQYMDDLYVGS-DLEIGQHRTKIEELRAHL
LSWGFTTPDKKHQKEPPFLWMGYELHPDKWTVQPIQLPDKDSWTVNDIQKLVGKL------NWASQIYAGIKVRQLCKLL
RGAKALTDIVTLTEEAELELAENREILKDPVHGVYYDPAKDLIAEIQKQGQDHWTYQIYQEPFKNLKTGKYAKKRSAHTN
DVKQLAEVVQKVTQESIVIWGK-TPKFKLPIQKETWETWWVDYWQATWIPEWEFVNTPPLVKLWYQLEKDPIVGAETFYV
DGAANRETKSGKAGYVTDRGRQKVIPLAETTNQKAELHAIHLALQDSGSGVNIVTDSQYALGIIQAQPDRSESELVNQII
EKLIGKDKVYLSWVPAHKGIGGNEQVDKLVSSGIRKVLFLDGIDKAQEEHERYHSNWRTMASDFNLPPVIAKEIVASCDK
CQL--KGEAMHGQVDCSPGMWQLDCTHLEGKVILVAVHVASGYIEAEVIPAETGQETAYFLLKLAGRWPVKMVHTDNGSN
FTSAAFKAACWWANIQQEFGIPYNPQSQGVVESMNKELKKIIGQIRDQAELLKTAVQMAVFIHNFKRKGGIGGYSAGERI
IDII------ATDIQ----------------TKEL----QKNITKIHNFRVYYRDSRDPIWKGPAKLLWKGEGA-VVIQ-
-DNSDIKVVPRRKAKIIRDY-GKQMAGDDCVASRQN-E-D*---MENRWQVMIVWQVDRM---RIRTWNSLVK-HHMYVS
KKAKDWFYRHHYESNHPRVS-SEVHIPLGD-AR-L-VVRTYWGLHTGEKDWQLGHGVSIE-WRLKRYSTQIDPDLADQLI
HIHYFDCFSDSAIRKAIVGQVVSPRCEY-QTGHN-KVGSLQYLALKALV-------------TP-PRRK--------PPL
PSVRKLTEDRWNRPQKTKGPRGSHTMNGC*------------MEQAPEDQ----GPQREPYNEWMLELLEDLKHEAVRHF
PRPWLHGLGQHIYNTYGDTWEGVEAITKILRQLLFIHFRIGCQHSRIGI--------IPR-RR-----V-----RDG--S
GRS*MD-P----VDPNLEPWNHPGSQ------------------------PTTPCNK-CYCKKCCYHCLVCFHHKGLGIS
Y---GRKKR--KQRRG--P-PQSSKDHQNPIP-KQPIPQ------T-QG--V-STGPKEPKKK---VESK--AGSD--RL
D*MAGRSGN-S--DE--DLLKAVRIIKILYQSNPYPKP---K-G-S--RQARKNRRRR---WRARQ--DQIDSISQRILN
TCLGRPAEPVPLQLPPLERLNLDCREDCGTS-GT-QQSQGIETGVGRAQVSWE-SPAVLGSGTEE*M-------------
TPL-----------EISAIVGLIV-VLILAIVVWTIVGIEYKK-VLRQRKI----DKLIERIRERAEDSGNESE--GD-T
DELAA----L--VEMG----------NYD---LGDD---NN---L*----A-----E----N--L-----WVTVYYGVPV
WRDAET-TLFCASDAKAYDTEVHNVWATHACVPTDPNPQEIYLE-NVT-EEFNMWKNNMVEQMHTDI-ISLWEQSLK-PC
VKLTPLCVTLTCI-NVS------------------------ASNS---------------SSDISINA------------
--------------TSMNVDEI---KNCSYNI-TTELRD---KKKKVYS-LFYKLDVVPLNEHDNS--------------
---------------------------------------------------------SYRLINCNTSAI-TQACPKVTFE
PIPIHYCAPAGFAILKC-N-D-G-EFNGTGS-CKNVSTVQCTH-GIKPVVSTQLLL-NGSLAKG--EVRIRSENISDNAK
TIIVQL----TEP--VWINCTRP--NNNTRK--SI--RI----GP--G--Q---A-FYAT---------------GDIIG
DIRQAYCNV-SKSEWNRTLQQVVKQLRK------HW--N-------------KT----ISFT-K----S---------S-
---GGDLEI-TTHSFNCGGEFFYCNTSGLF--NSSWN--NVNS----------------NIM-RSNAT------------
--N----DT----------IT----LPCRIKQVINMWQRAGQAMYAPPIQGVIRCESNITGLLLTRDGGNIN--------
-----------STEETFRPGGGNMKDNWRS----------ELYKYKVVKIEPLGVAPS--RAKRRVVE-----REKRAV-
-GM-GALFIGFLGAAGSTMGAASITLTVQARQ-LLSGIVQQQSNLLKAIEAQQHLLKLTVWGIKQLQA-RILAVERYLKD
QQLLGIWGCSGKLICTTTVPWNFS-WSH-------NKS--YNEI---WD---NM---TWLQWDKEISNYTDKIYKLIEES
QNQQEKNEQDLLALDKWASLWNWFDISNWLWYIKIFIMIVGGLIGLRIVF-AVLSVINRVRQGYSPLSFQTHTP---NP-
----RG-LDRPERTEEE---GGEQGR--IRSTRLVSGFLTLAWDDLRSLCLFSYHRLRDLILIAARTVELLGHSSLKGLR
LG----WEGLKYLGNLLL-YWGQELKNSAINLFDTIAIAVADWTDRVIELGQRFG---RAI--LNIPRRIR---QGLER-
SL-L*-MGGKWSKSS-LVGWPQVRERIRQT----------PP------------TPKGVGAVSQD-----LKNNEAATSS
-D--RNHPGY------KRLEEQ---EEEE---VGFPVRPQVPLRPMTYKGAIDISHFLKEKGGLDGLIYSRKRQEILDLW
VYNTQGYFPDWQNYTPGPGIRYPLTFGWCFKLVPVD-PDE--VEKANEGENNS-LLHPICQHGMDDEERETLMWKFDSRL
ALKHRAKEMHPEFY---------------------KDC*
>AB253421/A1/RW/1992/92RW008
MGARASVLSGGKLDAWEKIRLRPGGKKKYRMKHLVWASRELERFALNPGLLETTEGCQKIIEQLQPSVKTGTEELKSLFN
TVATLYCVHQRIDVKDTKEALDKIEEMQNK----SK-------QKT--Q-Q--------AA--A------------D---
------IGNSS------------K--V---SQNYPIVQNA-QGQMIYQSMS-PRTLNAWVK-VIEEKGFNPEVIPMFSAL
SEGATPQDLNMMLNIVGGHQ-AAMQMLKDTINEEAADWDRLHPVQAGPIPPGQM-REPRGSDIAGTTSTPQEQI-GWMTS
-NPPIPVGDIYKRWIILGLNKIVRMYSPVSILDVKQGPKEPFRDYVDRFFKILRAEQATQDVKHWMTETLLIQNANPDCK
SILRALGTGATLEEMMTACQGVGGPSHKARVLAEAMSQV---QH--------PNIMMQRG-NF------R---G----QK
-R--IKCFNCG-KEGHLARNCRAPRKKGCWKCGKEGHQMK-DC-T----ER---QANFL-GKIWPS-S-K-GRPGNFPQS
R---------PEPSAP------------------PA-EIFGIG--EE------------I------------A--SPP--
K----Q--EQ--KD-----R------EPA-------------------QPLVSLKSLFGNDPLSQ*PQITLWQRPLVTVR
IGGQLKEALLDTGADDTVLED-INLPGKWKPRMIGGIGGFIKVKQYDQILIEICGKKAIGTVLVGPTPVNIIGRNMLTQI
GCTLNFPISPIETVPVKLKPGMDGPKVKQWPLTEEKIKALTEICSEMEKEGKISRIGPENPYNTPIFAIKKK--DSTKWR
KLVDFRELNKRTQD-FWEVQLGIPHPAG-LKKKKSVTVLDVGDAYFSVPLDESFRKYTAFTIPSTNNETP----------
--------GTRYQYNVLPQGWKGSPAIFQSSMTRILE-PVRSKNPDII-IYQYMDDLYVGS-DLEIGQHRAKIEELRAHL
LSWGFTTPDKKHQKEPPFLWMGYELHPDKWTVQPIVLPDKDHWTVNDIQKLVGKL------NWASQIYPGIKVKQLCKLL
RGAKALTDIVTLTEEAELELAENREILKEPVHGVYYDPSKDLIAEIQKQGQDQWTYQIYQEPFKNLKTGKYARKRSAHTN
DVKQLAEVVQKVTMESIVIWGK-TPKFKLPIQKETWETWWMDYWQATWIPEWEFVNTPPLVKLWYQLEKDPIVGAETFYV
DGAANRETKLGKAGYVTDRGRQKVVSLTETTNQKTELHAVYLALQDSESEVNIVTDSQYVLGIIQAQPDKSESELVSQII
EKLIGKDKVYLSWVPAHKGIGGNEQVDKLVSSGIRKVLFLDGIDKAQEEHERYHSNWRAMASDFNLPPIVAKEIVASCDK
CQL--KGEAMHGQVDCSPGIWQLDCTHLEGKVILVAVHVASGYIEAEVIPAETGQETAYFLLKLAGRWPVKVVHTDNGSN
FTSAAVKAACWWANIQQEFGIPYNPQSQGVVESMNKELKKIIGQVRDQAEHLRTAVQMAVFIHNFKRKGGIGGYTAGERI
IDII------ATDIQ----------------TREL----QKQIIKIQNFRVYYRDSRDPIWKGPAKLLWKGEGA-VVIQ-
-DNSDIKVVPRRKAKIIRDY-GKQMAGDDCVAGRQD-E-D*---MENRWQVMIVWQVDRM---RIRTWNSLVK-HHMYVS
KKAKKWCYIHHYESSNPKVS-SEVHIPLGD-AK-L-VVKTYWGLHTGEKDWHLGHGVSIE-WRLKRYSTQIDPDQADQLI
HLHYFDCFSDSAIRRAILRQVVSPRCEY-HTGHN-KVGSLQYLALKALV-------------TP-KKTR--------PPL
PSVRILAEDRWNKPQKTRGHRGSHTMNGC*------------MEQAPEDQ----GPQREPYNEWMLELLEDLKYEAVRHF
PRPWLHGLGQQIYNTYGDTWEGVEAIIRILQQLLFVHFRIGCQHSRIGI--------VRG-RR-----V-----RDG--S
GRS*MD-P----VDPNLEPWNHPGSQ------------------------PTTPCSK-CYCKVCCYHCLVCFLNKGLGIS
Y---GRKKR--RQRRG--P-PQSNKNHQNPIP-KQPIPQ------T-QG--V-PTGPEESKKK---MES*--AEAD--RF
D*MAGRSGD-S--DE--DLLRAIRIIKILYQSNPYPKP---R-G-S--RQARKNRRRR---WRARQ--RQIDSISERVLS
ASLGRPTEPVPLQLPPLERLHLDCREDCGTS-GT-QQSQGVETGVGRPQVSVE-PPGILESGAKN*M-------------
LPL-----------QICAIVGLIV-ALILALVVWTIVGIEYKK-LLKQRKI----DRLIERIRERAEDSGNESE--GD-T
EELSM----L--IDMG----------NYD---LGDI---NN---L*----T-----E----N--L-----WVTVYYGVPV
WKDAKT-TLFCASDAKAYETEKHNVWATHACVPTDPNPQEIHLE-NVT-EDFNMWKNNMVEQMHTDI-ISLWDQSLK-PC
VKLTPLCVTLHCS-NV-------------------------TGA----------------NSTG----------------
----------------TGGEEI---KNCSYNI-TTELRD---KRKKVYS-LFYRLDIVQLSSNNSNSN------------
---------------------------------------------------------EYRLINCNTSAI-TQACPKVSFE
PIPIHYCAPAGFAILKC-K-D-E-EFNGTGP-CKNVSTVQCTH-GIKPVVSTQLLL-NGSLAKE--KVIIRSENITNNVK
TIIVQL----VKP--VKINCTRP--NNNTRT--SI--RI----GP--G--Q---S-FHAT---------------GDIIG
DIRQAHCNV-SRSEWNEALRQVVEQLRG------HF--GN------------KT----IIFT-N----S---------S-
---GGDIEI-TTHSFNCGGEFFYCDSSGLF--NSTW---DNT-----------------NIT-QPNSTGS----------
--N----DT----------IT----LQCRIKQIINMWQRAGQAMYAPPIPGVISCVSNITGLLLTRDGGI----------
----------TSANETFRPGGGDMRDNWRS----------ELYKYKVVKLEPLGVAPT--RARRRVVE-----REKRAV-
-GI-GAVFIGFLGAAGSTMGAASMTLTVQARQ-LLSGIVQQQSNLLRAIEAQQHLLKLTVWGIKQLQA-RVLAVESYLRD
QQLLGIWGCSGKLICTTTVPWNAS-WS--------NKS--YSEI---WE---NM---TWLQWDKEISNYTNLIYGLIEES
QNQQEKNEQDLLALDKWANLWSWFEISNWLWYIKIFIMIVGGLIGLRIVF-AVLSIINRVRQGYSPLSFQTHTP---NP-
----GG-PDRPGRIEEE---DGELGR--GRSIRLVNGFLALAWDDLRSLCLFSYHRLRDFILIAARTVELLGHSSLKGLR
LG----WEGLKYLWNLLV-YWSRELRISATSLVDTIAIVVAGWTDRVIEIVQGIG---RAI--LHIPRRIR---QGLER-
AL-L*-MGGKWSKSS-IVGWPEVRERMRRA----------RASP----------AATGVGAVSQD-----LDKHGAITSK
-N--INHPSC------VWLEAQ---EDDE---VGFPVRPQVPLRPMTYKAAVDLSHFLKEKGGLDGLVYSKKRQDILDLW
VYHTQGFFPDWQNYTPGPGTRFPLTFGWCFKLVPVD-PEE--VEKATEGEDNC-LLHPICQHGMEDEEKEVLKWQFDSRL
ALKHRARELHPEFY---------------------KDC*
>AB253428/A1/UG/1992/92UG037
MGARASVLSGGKLDAWEKIRLRPGGKKKYRLKHLVWASRELERFALNPSLLETTEGCQQIMEQLQSALRTGTEELRSLYN
TVATLYCVHQRIEVKDTKEALDKIEEIQKK----SK-------QKT--Q-Q--------AA--A------------D---
------TGSSS------------K--V---SQNYPIVQNA-QGQMIHQSLS-PRTLNAWVK-VIEEKAFSPEVIPMFSAL
SEGATPQDLNMMLNIVGGHQ-AAMQMLKDTINEEAAEWDRLHPVHAGPVAPGQM-REPRGSDIAGTTSTPQEQI-AWMTG
-NPPIPVGDIYKRWIILGLNKIVRMYSPVSILDIKQGPKEPFRDYVDRFFKTLRAEQATQEVKGWMTETLLVQNANPDCK
SILRALGAGATLEEMMTACQGVGGPGHKARVLAEAMSQV---QH--------ANIMMQRGGNF------R---G----QK
-R--IKCFNCG-KEGHLAKNCRAPRKKGCWKCGKEGHQMK-DC-T----ER---QANFL-GKIWPS-S-K-GRPGNFPQS
R---------PEPTAP------------------PA-EIFGVR--EE------------I------------V--SPP--
K----Q--EQ--ND-----R------DQN-------------------PPSVSLKSLFGNDLLSQ*PQITLWQRPLVTVK
IGGQLKEALLDTGADDTVLED-INLPGKWKPKMIGGIGGFIKVKQYDQILIEICGKKAIGTVLVGPTPVNIIGRNMLTQI
GCTLNFPISPISTVPVKLKPGMDGPRIKQWPLTEEKIKALTEICADMEKEGKISKIGPENPYNTPIFAIKKK--DSTKWR
KLVDFRELNKRTQD-FWEVQLGIPHPAG-LKKKKSVTVLDVGDAYFSVPLDESFRKYTAFTIPSTNNETP----------
--------GIRYQYNVLPQGWKGSPAIFQASMTKILE-PFRSKNPDIV-IYQYMDDLYVGS-DLEIGQHRTKIEELREHL
LKWGFTTPDKKHQKEPPFLWMGYELHPDKWTVQPIELPEKESWTVNDIQKLVGKL------NWASQIYAGIKVKQLCKLL
RGTKALTDIVTLTEEAELELAENREILKDPVHGAYYDPSKDLIAEIQKQGQDQWTYQIYQEPFKNLKTGKYARKRSAHTN
DVKQLAEVVQKVVMESIVIWGK-TPKFKLPIQKETWETWWMDYWQATWIPEWEFVNTPPLVKLWYQLEKDPIAGAETFYV
DGAANRETKLGKAGYVTDRGRQKVVSLTETTNQKTELHAIHLALQDSGSEVNIVTDSQYALGIIQAQPDRSESELVNQII
EKLIEKDKVYLSWVPAHKGIGGNEQVDKLVSSGIRKVLFLDGIDKAQEEHERYHSNWRAMASDFNLPPIVAKEIVASCDK
CQL--KGEAMHGQVDCSPGIWQLDCTHLEGKVILVAVHVASGYIEAEVIPAETGQETAYFLLKLAGRWPVKVVHTDNGSN
FTSAAVKAACWWANVKQEFGIPYNPQSQGVVESMNKELKKIIGQVREQAEHLKTAVQMAVFIHNFKRKGGIGGYSAGERI
IDII------ASDLQ----------------TKEL----QKQITKIQKFRVYYRDSRDPIWKGPAKLLWKGEGA-VVIQ-
-DNSDIKVVPRRKVKIIKDY-GKQMAGDDCVAGRQD-E-D*---MENRWQVMIVWQVDRM---RIRTWNSLVK-HHMYIS
RRAKGWFYRHHYESRHPKVS-SEVHIPIGD-AR-I-VVRTYWGLQTGEKDWHLGHGVSIE-WRLRRYSTQIDPDLADQLI
HLHYFNCFSDSAIRKAILGQVVSPRCDY-QTGHN-KVGSLQYLALKALV-------------TP-SRIK--------PPL
PSVKKLAEDRWNKPQKTRGHRESHTMNGC*------------MEQAPEDQ----GPQREPYNEWMLDLLEDLKHEAVRHF
PRPWLHGLGQHIYHTYGDTWEGVEAIIRILQQLLFVHFRIGCQHSRIGIN-------IRG-RR-----V-----RDG--S
GRS*MD-P----VDPSLEPWNHPGSQ------------------------PKTPCNK-CYCKVCCYHCQCCFLNKGLGIS
Y---GRKKR--KPRRG--T-PQSNKDHQNPIP-KQPIPR------T-QG--D-STGPEESKKK---VESK--TEAD--RY
A*MAGRSGN-P--DE--ELLRAIRIIKILYQSNPYPEP---K-G-T--RQARKNRRRR---WRARQ--RQIDTLSERVLS
TCLGRPAEPVPLQLPPIERLHLDCSEDCGTS-GT-QQSQGVETGVGRTQVSGE-SPVVLGSGTKN*M-------------
QLL-----------EICAVVGLVV-ALIIAIVVWTIVGIEYKK-LLKQRKI----DRLVDRIRERAEDSGNESD--GD-R
EELSL----L--VDMG----------DYD---LGDD---NN---L*----A-----E----N--L-----WVTVYYGVPI
WKDANT-TLFCASDAKAYDTEVHNVWATHACVPTDPSPQELKME-NVT-EEFNMWKNNMVEQMHTDI-ISLWDQSLK-PC
VQLTPLCVTLDCS-YNIT-----------------------NNIT---------------NSIT----------------
------------NSSVNMREEI---KNCSFNM-TTELRD---KNRKVYS-LFYKLDVVQINNGNNSSN------------
---------------------------------------------------------LYRLINCNTSAL-TQACPKVTFE
PIPIHYCAPAGYAILKC-N-D-K-EFNGTGL-CKNVSTVQCTH-GIRPVVSTQLLL-NGSLAEG--KVMIRSENITNNVK
NIIVQL----NES--VTINCTRP--NNNTRR--SV--RI----GP--G--Q---T-FYAT---------------GDIIG
DIRQAHCNV-SGSQWNKTLHQVVEQLRK------YW--NN------------NT----IIFN-S----S---------S-
---GGDLEI-TTHSFNCGGEFFYCNTSGLF--NSTWV----------------------GTA----SIE-----------
--N----GT----------IT----LPCRIKQIINMWQRVGQAIYAPPIQGVIRCVSNITGLILTRDGGGNS--------
-----------NENETFRPGGGDMRDNWRS----------ELYKYKVVKIEPLGVAPT--KARRRVVE-----REKRAV-
-TL-GAVFIGFLGTAGSTMGAASITLTVQARK-LLSGIVQQQSNLLRAIEAQQHLLKLTVWGIKQLQA-RVLAVERYLRD
QQLLGIWGCSGKLICPTNVPWNSS-WS--------NKS--LDEI---WD---NM---TWLQWDKEISNYTIKIYELIEES
QIQQERNEKDLLELDKWASLWNWFDISKWLWYIKIFIMIVGGLIGLRIVF-AVLSVINRVRQGYSPLSFQTHTP---NP-
----RG-LDRPGRIEEE---GGEQDR--GRSIRLVSGFLALAWDDLRNLCLFSYHRLRDFILIAARTVELLGHSSLKGLR
LG----WEGLKYLGNLLL-YWGRELKISAINLLDTIAIAVAGWTDRVIETVQRLG---RAI--LNIPRRIR---QGFER-
AL-L*-MGNKWSKSC-IVGWPEVRERIRQT----------PTAARERTRQAPT-AAKGVGAVSQD-----LDKHGAVTSS
-N--VNHPSC------VWLEAQ---EEEE---VGFPVRPQVPLRPMTYKAAFDLGFFLKEKGGLDGLIYSKKRQEILDLW
VYHTQGYFPDWQNYTPGPGIRYPLTFGWCFKLVPVD-EDE--VEEATGGENNS-LLHPICQHGMDDEEKETLRWKFDSSL
ARVHKARELHPEFY---------------------KDC*
>AB287376/A1/RW/1992/92RW025A
MGARASVLSGGKLDAWERIRLRPGGKKKYRMKHLVWASRELERFALNPGLLETTEGCQQIIEQLQPALKTGTEELRSLFN
TVVTLYCVHQRIEVKDTKEALDKIEEIQNK----SK-------QKT--Q-Q--------AA--A------------A---
------TGNSS------------N--V---SQNYPIVQNA-QGQMVHQAVS-PRTLNAWVK-VIEEKAFSPEVIPMFSAL
SEGATPQDLNMMLNIVGGHQ-AAMQMLKDTINEEAAEWDRLHPVQAGPIPPGQL-REPRGSDIAGTTSTPQEQI-GWMTG
-NPPIPVGDIYKRWIILGLNKIVRMYSPVSILDVKQGPKEPFRDYVDRFFKILRAEQATQEVKGWMTETLLVQNANPDCK
SILRALGTGATLEEMMTACQGVGGPGHKARVLAEAMSQV---QH--------TNIMMQRG-NF------R---G----QR
-RM-IKCFNCG-KEGHLARNCRAPRKKGCWKCGKEGHQMK-DC-T----ER---QANFL-GKIWPS-S-K-GRPGNFPQS
R---------PEPTAP------------------PA-ELFGME--EE------------K------------T--SAL--
K----Q--EQ--KD-----R------KQD-------------------PPLVSLKSLFGNDPLSQ*PQITLWQRPLVTVK
VGGQLKEALLDTGADDTVLED-INLPGKWKPRMIGGIGGFIKVKQYDQILIEICGKKAIGTVLVGPTPVNIIGRNMLTQI
GCTLNFPISPIETVPVKLKPGMDGPKVKQWPLTEEKIKALTEICTDMEKEGKISRIGPENPYNTPIFAIKKK--DSTKWR
KLVDFRELNKRTQD-FWEVQLGIPHPAG-LKKKKSVTVLDVGDAYFSVPLDESFRKYTAFTIPSTNNETP----------
--------GIRYQYNVLPQGWKGSPAIFQSSMTKILE-PYRSKNPEII-IYQYMDDLYVGS-DLEIGQHRTKIEELRAHL
LSWGFTTPDKKHQKEPPFLWMGYELHPDKWTVQPIQLPEKDSWTVNDIQKLVGKL------NWASQIYAGIKVKQLCKLL
RGAKALTEVVTLTEEAELELAENREILKDPVHGVYYDPSKELIAEIQKQGQDQWTYQIYQEPFKNLKTGKYARKRSAHTN
DVKQLAEVVQKVVMESIVIWGK-TPKFKLPIQKETWETWWMDYWQATWIPEWEFVNTPPLVKLWYQLEKDPIAGAETFYV
DGAANRETKLGKAGYVTDRGRQKVVSLTETTNQKTELHAIHLALQDSGSEVNIVTDSQYALGIIQAQPDRSESELVNLII
EELIEKDKVYLSWVPAHKGIGGNEQVDKLVSSGIRKVLFLDGIDKAQEEHERYHSNWKAMASDFNLPPIVAKEIVASCDK
CQL--KGEAMHGQVDCSPGIWQLDCTHLEGKVILVAVHVASGYIEAEVIPAETGQETAYFLLKLAGRWPVKVVHTDNGGN
FTSAAVKAACWWANIQQEFGIPYNPQSQGVVESMNKELKKIIGQVRDQAEHLKTAVQMAVFIHNFKRKGGIGGYSAGERI
IDII------ATDMQ----------------TKEL----QKQITKIQNFRVYYRDSRDPIWKGPAKLLWKGEGA-VVIQ-
-DNSDIKVVPRRKAKIIRDY-GKQMAGDDCVAGRQD-E-D*---MENRWQVMIVWQVDRM---RIRTWNSLVK-YHMYVS
KKARKWLYRHHYDSRHPKVS-SEVHIPLGD-AR-L-VVRTYWGLHTGEKDWQLGHGVSIE-WRLRRYSTQIDPDLADQLI
HLHYFDCFSESAIRRAILGQVVSPRCVY-PTGHN-QVGSLQYLALKALV-------------TP-IKTR--------PPL
PSVKILTEDRWNKPQKTRGHRGNHTMNGC*------------MEQAPEDQ----GPQREPYNEWMLELLEDLKHEAVRHF
PR---HGLGQHIYNTYGDTWEGVEAIVRILQQLLFVHFRIGCQHSRIGI--------IQG-RR-----V-----RNG--A
GRS*ME-P----VDPNLEPWNHPGSQ------------------------PTTACTK-CYCKKCCYHCLVCFLNKGLGIS
Y---GRKKR--SKRRR--T-PHSSKDHQNPIP-KQPTPQ------T-QG--N-PTGPKESKKK---VESK--AETD--RY
A*MAGRSGA-S--DD--ELLTAVRIIKILYQSNPHPKP---K-G-T--RQARKNRRRR---WRARQ--RQIDTLSERILS
TCLGRPTEPVPFQLPPLERLHLDCSEDCGTS-GT-QQSQGVETGVGKPQVSGE-SSAILESGTKN*M-------------
SPL-----------EICAIVGLIV-ALIIAIVVWTIVGIEYKR-LLKQRKI----DRLIKKIRERAEDSGNESD--GD-M
DELAK----L--VERG----------NYD---LGDV---ND---L*----A-----E----N--L-----WVTVYYGVPV
WKDAET-TLFCASDAKAYDTEAHNVWATHACVPTDPNPQEIYLE-NVT-EEFNMWKNNMVEQMHTDI-ISLWDQSLK-PC
VQLTPLCVTLNCN-NITI-----------------------NNIT---------------TNIT----------------
---------------EDMRGEI---KNCSYNM-TTVLRD---KRRKVYS-LFYRLDIVPLDEGNNNSAGSS---------
---------------------------------------------------------DYRLINCNTSTI-TQACPKVSFD
PIPIHYCAPAGFAILKC-K-D-P-DFNGTGP-CKNVSTVQCTH-GIKPVVSTQLLL-NGSLAEG--KVRIRSENITNNAK
NIIVQL----VKP--VKINCVRP--NNNTRT--SV--RI----GP--G--Q---T-FYAT---------------GEIIG
DIRQAFCTV-NESEWNETLQQVATQLRE------HF--EN------------KT----IKFT-N----S---------S-
---GGDLEI-TTHSFNCGGEFFYCNTSGLF--NSTWN--NNN-----------------TRE-KINGTES----------
--N----ST----------IT----LHCRIKQIINRWQEVGQAMYAPPIPGVINCRSNITGLILTRDGGDG---------
----------DNNTEIFRPGGGNMKDNWRS----------ELYKYKVVKIEPLGVAPT--RAKRRVVE-----RAKRAV-
-GI-GAVFLGFLGAAGSTMGAASITLTVQARQ-LLSGIVQQQSNLLRAIEAQQHLLKLTVWGIKQLQA-RVLAVERYLQD
QQLLGIWGCSGKLICTTNVPWNSS-WS--------NKS--QSEI---WE---NM---TWLQWDKEISSYTGIIYKLIEES
QNQQEKNEQDLLALDKWASLWNWFEISKWLWYIKIFIMIVGGLIGLRIVF-AVLSIINRVRQGYSPLSFQTHTP---NP-
----RE-PDRPERIEEE---GGEQGR--DRSIRLVSGFLALAWDDLRSLCLFSYHRLRDFILIAARTVELLGHSSLKGLR
LG----WESLKYLGNLLL-YWSQELKISAVNLVDTIAIAVAGWTDRIIETGQRFC---RAL--LNVPRRIR---QGFER-
AL-L*-MGGKWSKSS-IVGWPEIRERMRRA----------PP------------AAKGVGAVSQD-----LDKFGAVTSS
-N--MNHPSC------VWLEAQ---EETE---VGFPVRPQVPLRPMTYKGAVDLSHFLKEKGGLEGLIYSKQRQDILDLW
VYHTQGYFPDWQNYTPGPGVRYPLTFGWCFKLVPVD-PDE--VEKDTEGENNS-LLHPICQHGMDDEEKEVLRWKFDSRL
ALKHRAQEMHPEFY---------------------KDC*
>AB287378/A1/RW/1993/93RW037A
MGARASVLRGGKLDTWEKIQLRPGGRKKYRLKHLVWASRELERFALNPSLLETAEGCQQIIEQLQSALKTGTEELKSLYN
TVATLYCVHQHIDVKDTKEALDKIEELQNK----SK-------QRT--Q-Q--------AA--A------------D---
------TGNSS------------T--V---SRNYPIVQNA-QGQMIYQAVS-PRTLNAWVK-VIEEKSFSPEVIPMFSAL
SEGATPQDLNMMLNIVGGHQ-AAMQMLKDTINEEAAEWDRVHPVQAGPIPPGQL-REPRGSDIAGTTSTPQEQI-GWMTG
-NPPIPVGDIYKRWIILGLNKIVRMYSPVSILDVKQGPKEPFRDYVDRFFKILRAEQATQEVKGWMTETLLVQNANPDCK
SILRALGTGASLEEMMTACQGVGGPGHKARVLAEAMSQV---QQ--------TNIMMQRG-NF------R---G----QK
-R--IKCFNCG-KEGHLARNCRAPRKKGCWKCGKEGHQMK-DC-T----ER---QANFL-GKIWPS-S-K-GRPGNFPQS
R---------PEPTAP------------------PA-ELFGMG--EE------------I------------A--SPP--
K----Q--EQ--KD-----R------EPT-------------------PPAISLKSLFGNDPLSQ*PQITLWQRPLVTVR
IGGQLKEALLDTGADDTVLED-INLPGKWKPRMIGGIGGFIKVRQYDQILIEICGKKAIGTVLVGPTPVNIIGRNMLTQI
GCTLNFPISPIETVPVTLKPGMDGPKVKQWPLTEEKIKALTEICMEMEKEGKISKIGPENPYNTPVFAIKKK--DSTKWR
KLVDFRELNKRTQD-FWEVQLGIPHPAG-LKKKKSVTVLDVGDAYFSVPLDESFRKYTAFTIPSTNNETP----------
--------GVRYQYNVLPQGWKGSPAIFQSSMTKILE-PFRLQNPEII-IYQYMDDLYVGS-DLEIGQHRAKIEDLRAHL
LSWGFTTPDKKHQKEPPFLWMGYELHPDKWTVQPIQLPEKDSWTVNDIQKLVGKL------NWASQIYVGIKVKQLCKLL
RGAKALTDVVPLTEEAELELAENREILKDPVHGVYYDPSKDLIVEIQKQGQDQWTYQIYQEPFKNLKTGKYARKRSAHTN
DVKQLAEVVQKVVMESIVIWGK-TPKFRLPIQKETWETWWMDYWQATWIPEWEFVNTPPLVKLWYQLEKDPIIGAETFYV
DGAANRETKLGRAGYVTDRGRQRVVSLTETTNQKTELHAILLALQDSGSAVNIVTDSQYALGIIHAQPDRSESELVNNII
EKLIGKDKVYLSWVPAHKGIGGNEQVDKLVSSGIRKVLFLDGIDRAQEDHEKYHSNWRTMASDFNIPPVVAKEIIASCDK
CQL--KGEAMHGQVDCSPGIWQLDCTHLEGKVILVAVHVASGYIEAEVIPGETGQETAYFILKLAGRWPVKVVHTDNGSN
FTSAAVKAACWWANIQQEFGIPYNPQSQGVVESMNKELKKIIGQVRDQAEHLKTAVQMAVFIHNFKRKGGIGGYSAGERI
IDII------ATDIQ----------------TKEL----QKQITKIHKFRVYYRDSRDPVWKGPAKLLWKGEGA-VVIQ-
-DNSDIKVVPRRKAKIIRDY-GKQMAGDDCVAGRQD-E-D*---MENRWQVMIVWQVDRM---RIRTWNSLVK-HHMYIS
KKANNWFYRHHYESRHPRVS-SEVHIPLGD-AR-L-VVRTYWGLHTGERDWHLGNGVSIE-WRLKRYSTQIDPDMADQLI
HLHYFDCFSDSAIRKAILGQVVSPSCEY-QTGHN-KVGSLQYLALKALV-------------TP-TRRR--------PPL
PSVRKLAEDRWNKPQKTRGHRGSHTMNGC*------------MEQAPEDQ----GPQREPYNEWMLELLEDLKHEAVRHF
PR---HGLGQYVYNTYGDTWEGVEAIVRILQQLLFVHFRIGCQHSRIGT--------IPR-RR-----G-----RDG--T
SRS*ME-P----VDPNLEPWNHPGSQ------------------------PTTACNK-CYCKKCCYHCQVCFLNKGLGIS
Y---GRKKR--RQRRG--T-PQGSKDHQNPVP-KQSIPQ------T-QG--V-STGPKESKKE---VESK--AETD--RF
A*MAGRSGD-S--DE--ALLKAVRIIKILYQSNPYPRP---K-G-S--RQARKNRRRR---WRARQ--RQIDSLSERILS
TCLGRPEEPVPLQLPPLEKLHLDCSEDCGTS-GT-QQSQGAETGVGGPQVSGE-HSAILGSGTKK*M-------------
SPL-----------EICAIAGLVV-ALIIAIVVWTIVGIEYKR-LLKQRKI----DRLINRIRERAEDSGNESD--GD-T
NELSK----L--VEMG----------NYD---LGDD---NN---L*----V-----E----N--L-----WVTVYYGVPV
WKDAET-TLFCASDAKAYDTEVHNVWATHACVPTDPNPQEIHLE-NVT-EEFNMWKNNMVEQMHTDI-ISLWDQSLK-PC
VKLTPLCVTLDCH-KYN------------------------ST-----------------YNGT----------------
------------NSTVDMREEI---KNCSFNI-TTELRD---KKKKEHS-LFYRLDIVQINNSSNSS-------------
---------------------------------------------------------QYRLINCNTSAI-TQACPKVTFE
PIPIHYCAPAGFAILKC-K-E-I-EFNGTGP-CKNVSTVQCTH-GIRPVISTQLLL-NGSLAEQ--KIRIRSENITNNAK
TIIVQL----VQP--VEINCTRP--NNNTRR--SV--HI----GP--G--Q---A-FYAT---------------GKIIG
DIRQAHCNV-SKAKWNDTLREVATQLRE------YF--KN------------KT----IIFD-K----S---------S-
---GGDLEI-TTHSFNCGGEFFYCNTSGLF--NSTW-----T-----------------ESM-QVNSTES----------
--N----DT----------IT----LPCRIKQIINMWQRAGQAIYAPPIEGVIRCSSNITGLLLTRDGGVNN--------
-----------TVNETFRPGGGNMRDNWRS----------ELYKYKVVKIEPLGVAPT--RAKRRVVE-----REKRAV-
-GL-GAVFIGFLGAAGSTMGAASITLTVQARQ-LLSGIVQQQNNLLRAIEAQQHLLKLTVWGIKQLQA-RVLAVERYLKD
QQLLGIWGCSGKLICTTNVPWNSS-WS--------NKS--QSEI---WD---NM---TWLQWDKEISNYTDIIYSLIEEA
QNQQEKNEQDLLAFDKWASLWNWFDISKWLWYIKIFIMIVGGLIGLRIVF-AVLSIINRVRQGYSPLSFQIHTP---DP-
----RG-LDRPERIEEG---GGEQGR--DRSIRLVSGFLALAWDDLRSLCLFSYHLLRNFILIAARTVELLGHSSLKGLR
QG----WEGLKYLGNTLL-YWGQELKNSAVNLFDTIAIAIAGWTDRIIELGQRIC---RAI--LHIPRRIR---QGFER-
AL-L*-MGGKWSKRS-IVGWPEVRERIRQT----------PQGQTPT-------AAKGVGAVSQD-----LDKHGAITSS
-T--ANHPSC------AWLEAQ---EEEE---VGFPVRPQVPLRPMTYKGALDLSHFLKEKGGLDGLIYSRKRQEILDLW
VYHTQGYFPDWQNYTPGPGIRYPLTFGWCFKLVPVD-PGE--VERATEGENNS-LLHPICQHGMDDDDREVLQWRFDSRL
AFKHMAHELYPEFY---------------------KDC*
>AB485632/A1/UG/-/UG275
MGARASVLSGGKLDAWEKIRLRPGGRKKYRLKHLVWASRELDRFALNPSLLETTEGCQQIMDQLQPALKTGTEEIRSLYN
TVATLYCVHQRIDVKDTKEALDKIEEIQNK----NK-------QKT--Q-Q--------AA--AAKTQQTAA----D---
------TGNSS------------K--V---SQNYPIVQNA-QGQMIHNPLS-PRTLNAWVK-VIEERGFSPEVIPMFSAL
SEGAIPQDLNMMLNIVGGHQ-AAMQMLKDTINEEAAEWDRLHPVHAGPIPPGQM-REPRGSDIAGTTSTPQEQI-GWMTN
-NPPIPVGDIYKRWIILGLNKIVRMYSPVSILDIKQGPKEPFRDYVDRFFKTLRAEQATQEVKGWMTETLLVQNANPDCK
SILRALGPGATLEEMMTACQGVGGPGHKARVLAEAMSQV---QQ--------ANVMMQRG-NF------K---G----QR
-R--IKCFNCG-KEGHLARNCRAPRKKGCWKCGKEGHQMK-DC-T----ER---QANFL-GKIWPS-S-K-GRPGNFPQS
R---------PEPTAP------------------PA-EIFGMG--EE------------I------------T--SPP--
R----Q--EQ--KD-----R------EQA-------------------PPLVSLKSLFGNDPLSQ*PQITLWQRPIVTVK
IGGQLKEALLDTGADDTVLED-INLPGKWKPKMIGGIGGFIKVRQYDQILIEICGKKAIGTVLVGPTPVNIIGRNMLTQI
GCTLNFPISPIETVPVTLKPGMDGPRIKQWPLTEEKIKALTEICREMEKEGKISKIGPENPYNTPVFAIKKK--DSTKWR
KLVDFRELNKRTQD-FWEVQLGIPHPAG-LKKKKSVTVLDVGDAYFSVPLDENFRKYTAFTIPSINNETP----------
--------GIRYQYNVLPQGWKGSPAIFQSSMIKILE-PFRSKNPEII-IYQYMDDLYVGS-DLEIGQHRTKVEELRAHL
LSWGFTTPDKKHQKEPPFLWMGYELHPDKWTVQPIQLPDKDSWTVNDIQKLVGKL------NWASQIYAGIKVKQLCKLL
RGAKALTDIVTLTEEAELELAENREILKDPVHGVYYDPSKDLIAEIQKQGQDQWTYQIYQEPFKNLKTGKYARKKSAHTN
DVKQLTEVVQKVVMESIVIWGK-TPKFKLPIQKDTWETWWMDYWQATWIPEWEFVNTPPLVKLWYQLEKDPIVGAETFYV
DGAANRETKLGKAGYVTDRGRQKVVSLTETTNQKTELHAIYLALQDSGSEVNIVTDSQYALGIIQAQPDRSESELVNQII
EKLIGKDKVYLSWVPAHKGIGGNEQVDKLVSSGIRKILFLDGIDKAQEEHERYHSNWRAMASDFNLPPIVAKEIVASCDK
CQL--KGEAMHGQVDCSPGMWQLDCTHLEGKVILVAVHVASGYIEAEVIPAETGQETAYFLLKLAGRWPVKVVHTDNGSN
FTSAAFKAACWWANIQQEYGIPYNPQSQGVVESMNKELKKIIGQVRDQAEHLKTAVQMAVFIHNFKRKGGIGGYSAGERI
IDII------ATDIQ----------------TKEL----QKQITKIQNFRVYYRDSRDPLWKGPAKLLWKGEGA-VVIQ-
-DNSDIKVVPRRKAKIIRDY-GKQMAGDDCVAGRQD-E-D*---MENRWQVMIVWQVDRM---RIRTWHSLVK-HHMYIS
KKAKDWHYRHHFESRHPKVS-SEVHIPLGD-AR-L-VVRTYWGLHPGEKDWQLGHGVSIE-WRLKRYSTQIDPDLADQLI
HLHHFKCFSDSAIRKAILGQAVSPSCEY-QAGHT-KVGSLQYLALKALA-------------TP-TRAR--------PPL
PSVRKLTEDRWNKPQKTRGPRGSQTMNGH*------------MEQAPEDQ----GPQREPNNEWTLELLEELKNEAVRHF
PRPWLHRLGQYIYYTYGDTWEGVEAIIRTLQQLLFIHFRIGCTHSRIGI--------IRR-RR-----V-----RDG--S
GRP*MD-P----VDPNLEPWNHPGSQ------------------------PTTPCNK-CYCKKCCYHCTVCFLNKGLGIS
Y---GRKKR--KQRRR--T-PQCNKDHQNPIP-KQPIPQ------T-QG--V-STGPEESKKK---VESK--TETD--RF
A*MAGRSGS-S--DE--ELLNAIRIIKILYQSNPYPKP---K-G-S--RQARKNRRRR---WRARQ--RQIDSLSERILS
TCLGRPAEPVPLQLPPIERLHLDCSEDCGTS-GT------------GPQVSVE-SSSILGSGTKN*MSPL----------
PPL-----------HICAIVGLVV-ALILAIVVWTIVGIEYKR-LLKQRKI----DRLIKRISERAEDSGNESD--GD-T
DELSK----L--VEMG----------NYN---LGDA---NN---L*----A-----E----D--L-----WVTVYYGVPV
WRDAET-TLFCASDAKAYDTEMHNVWATHACVPTDPNPQEINLG-NVT-EKFNMWKNNMVEQMHEDI-ISLWDQSLK-PC
VKLTPLCVTLNCS-DVNN-----------------------VTVT---------------NHSI----------------
--------------SSDMKGEI---KNCSFNM-TTELRD---KQQKIHS-LFYKLDVVPINGSNNR--------------
---------------------------------------------------------QYRLINCNTSAI-TQACPKVSFE
PIPIHYCAPAGFAILKC-N-D-Q-EFNGTGI-CNNVSTVQCTH-GIKPVVSTQLLL-NGSLAEG--KVKIRSENITNNAK
NILVQL----TTP--VTINCTRP--NNNTRT--SV--RI----GP--G--Q---A-FYAT---------------GDIIG
DIRQAHCNI-SRAEWNETLQKVVSQLRT------HF--GN------------KT----IIFA-N----S---------S-
---GGDIEI-TTHSFNCGGEFFYCDTSGLF--NSTW---NGNT----------------SKQ-ESSSTES----------
--N----GN----------IT----LQCRIKQIINMWQRAGKAIYAPPIKGVIRCVSNITGLILTRDGGGNN--------
-----------SENETFRPGGGDMRDNWRS----------ELYKYKVVKIEPLGVAPT--RARRRVVE-----REKRAV-
-GI-GAVFLGFLGAAGSTMGAASITLTVQARQ-LLSGIVQQQSNLLKAIEAQQHLLKLTVWGIKQLQA-RVLAVERYLRD
QQLLGIWGCSGKLICTTNVPWNSS-WS--------NKS--QSDI---WD---NM---TWLQWDKEINNYTELIYRLLEES
QNQQEKNEQDLLALDKWANLWNWFGISNWLWYIRLFIMIVGGLIGLRIVF-AVLSVINRVRQGYSPLSFQTHTP---NP-
----RG-LDRPGRIEEE---GGEQDR--DRSIRLVSGFLALAWDDLRSLCLFSYHRLRDFILIAARTVELLGQ-------
--------GLKYLWNLLA-YWGRELKISAISLFDTIAVVTAGWTDRVIELGQRLC---RAI--LHIPRRIR---QGFER-
AL-L*-MGGKWSKNR---GWSEVREKIRQT----------PP------------AAKGVGAVSQD-----LDKHGAVTSS
-N--TNHPSC------AWLEAQ---EEEE---VGFPVRPQVPLRPMTFKGAFDISHFLKEKGGLDGLIWSRKRQEILDLW
VYHTQGYFPDWQNYTPGPGTRFPLTFGWCFKLVPVD-PDT--VEKATEGENNS-LLHPICQHGMDDEEGETLMWKFDSHL
ALKHRALELHPEYF---------------------KDC*
>AF004885/A1/KE/1994/Q23_17
MGARASVLSGGKFDAWEKIRLRPGGKKKYRMKHLIWASRELDRFALNPSLLETADGCQQIMEKLQPALKTGTEEIKSLFN
TVATLYCVHQRIDVKDTKEALDKIEEIKNK----SK-------QKT--Q-Q--------AA--A------------D---
------TGNSS------------N--V---SQNYPIVQNA-QGQMIHQSLS-PRTLNAWVK-VIEEKAFSPEVIPMFSAL
SEGATPQDLNMMLNIVGGHQ-AAMQMLKDTINEEAAEWDRLHPVHAGPIPPGQM-REPRGSDIAGTTSTPQEQI-GWMTG
-NPPIPVGDIYKRWIILGLNKIVRMYSPVSILDIKQGPKEPFRDYVDRFFKTFRAEQATQDVKNWMTDTLLVQNANPDCK
AILRALGPGATLEEMMTACQGVGGPGHKARVLAEAMSQV---QH--------TNIMMQRG-NF------K---G----QK
-R--IKCFNCG-KEGHLARNCRALRKKGCWKCGKEGHQMK-DC-T----ER---QANFL-GKIWPS-R-K-GRPGNFPQN
R---------LEPTAP------------------PA-ETCGMG--EE------------T------------V--SPL--
K----Q--EQ--KD-----R------EQA-------------------QPLVSLKSLFGNDLLSQ*PQITLWQRPLVTVR
IGGQLKEALLDTGADDTVLED-INLPGKWKPKMIGGIGGFIKVKQYDQILIEICGKKAIGTVLVGPTPVNIIGRNMLTQI
GCTLNFPISPIETVPVKLKPGMDGPKVKQWPLTEEKIKALTEICTEMEKEGKISKIGPENPYNTPIFAIKKK--DSTKWR
KLVDFRELNKRTQD-FWEVQLGIPHPAG-LKKKKSVTVLDVGDAYFSVPLHEEFRKYTAFTIPSTNNETP----------
--------GVRYQYNVLPQGWKGSPAIFQSSMTKILE-PFRSKNPEIV-IYQYMDDLYVGS-DLEIGQHRAKIEELRAHL
LSWGLITPDKKHQKEPPFLWMGYELHPDKWTVQPIELPEKDSWTVNDIQKLVGKL------NWASQIYAGIKVKQLCKLL
RGAKALTDVVTLTEEAELELAENREILKEPVHGVYYDPSKDLIAEIQKQGQDQWTYQIFQEPFKNLKTGKYARKRSAHTN
DVRQLAEVVQKVVMESIVIWGK-TPKFRLPIQKETWDTWWMDYWQATWILEWEFVNTPPLVKLWYQLEKDPIAGAETFYV
DGAANRETKLGKAGYVTDKGRQKVVSLTETTNQKTELHAIHLALQDSGSEVNIVTDSQYALGIIQAQPDKSESEIVNQII
EKLIEKDKVYLSWVPAHKGIGGNEQVDKLVSSGIRKVLFLDGIDKAQEEHERYHSNWRTMASDFNLPPIVAKEIVASCDK
CQL--KGEAMHGQVDCSPGIWQLDCTHLEGKVIVVAVHVASGYIEAEVIPAETGQETAYFLLKLAGRWPVKIVHTDNGSN
FTSAAVKAACWWANIQQEFGIPYNPQSQGVVESMNKELKKIIGQVREQAEHLKTAVQMAVFIHNFKRKGGIGGYSAGERI
IDII------ATDIQ----------------TKEL----QKHITKIQNFRVYYRDSRDPLWKGPAKLFWKGEGA-VVIQ-
-DNSDIKVVPRRKAKIIRDY-GKQMAGDDCVAGRQD-E-D*---MENRWQAMIVWQVDRM---RIRTWNSLVK-HHMHVS
KKAKRWFYRHHYESRHPKVS-SEVHIPLGD-AT-L-VVRAYWGLHTGEKDWHLGHGVSIE-WRLKRYSTQITPDLADQLI
HMHYFDCFSDSAIRKAIVGQVVSPKCEY-QAGHN-KVGSLQYLALKALV-------------TP-KKTK--------PPL
PSVRILTEDRWNKPQKTRGLRESHTMNGC*------------MEQAPEDQ----GPQREPHNEWMLELLDDLKHEAVRHF
PRPWLHGLGQHIYNTYGDTWEGVEAITRILQQLLFVHFRIGCQHSRIGI--------IPG-RR-----G-----RNG--P
GRS*MD-P----VDPNLEPWNHPGSQ------------------------PTTACNK-CYCKKCCYHCQVCFLNKGLGIS
Y---GRKKR--RQRRG--A-PQSSKDHQNSIQ-KQPIPQ------T-QG--V-STGPKESKKK---MESK--AEAD--RF
D*MAGRSGD-S--DE--ELLRAVRIIKILYKSNPYPKP---K-G-S--RQARKNRRRR---WRARQ--RQIDSISERILS
TCLGRPTEPVPLQLPPLERLHLDCCEDCGTS-GT-QQSQGAETGVGRHQVSVE-SPVILGSGTKN*M-------------
SPL-----------EISAIVGLIV-ALILAIAVWTIVGIEYKK-IRKQRKI----DRLIERIRERAEDSGNESD--GD-T
EELST----L--IDMG----------DYD---LGDN---NI---L*----V-----E----N--L-----WVTVYYGVPV
WRDADT-TLFCASDAKAYETEKHNVWATHACVPTDPNPQEIHLD-NVT-EKFNMWKNNMVEQMHTDI-ISLWDQSLK-PC
VKLTPLCVTLHCT-NV-------------------------TSV----------------NT-T----------------
-----------------ETGGL---KNCSFNM-TTELRD---KRQKVYS-LFYRLDIVPINENQGS--------------
---------------------------------------------------------EYRLINCNTSAI-TQACPKVSFE
PIPIHYCTPAGFAILKC-K-D-E-GFNGTGL-CKNVSTVQCTH-GIKPVVSTQLLL-NGSLAEK--NITIRSENITNNAK
IIIVQL----VQP--VTIKCIRP--NNNTRK--SI--RI----GP--G--Q---A-FYAT---------------GDIIG
DIRQAHCNV-TRSRWNKTLQEVAEKLRT------YF--GN------------KT----IIFA-N----S---------S-
---GGDLEI-TTHSFNCGGEFFYCNTSGLF--NSTWY---VNSTWN-------------DTD---STQES----------
--N----DT----------IT----LPCRIKQIINMWQRAGQAMYAPPIPGVIKCESNITGLLLTRDGGKDN--------
-----------NVNETFRPGGGDMRDNWRS----------ELYKYKVVEIEPLGVAPT--RAKRRVVE-----REKRAV-
-GI-GAVFLGFLGAAGSTMGATSITLTVQARQ-LLSGIVQQQNNLLRAIEAQQHLLKLTVWGIKQLQA-RVLAVERYLRD
QQLLGIWGCSGKLICTTNVPWNSS-WS--------NKS--LDEI---WN---NM---TWLQWDKEINNYTQLIYRLIEES
QNQQEKNEKELLELDKWANLWSWFDISNWLWYIKIFIIIVGGLIGLRIVF-AVLSVINRVRQGYSPLSFQTHTP---NP-
----RG-LDRPERIEEE---DGEQGR--GRSIRLVSGFLALAWDDLRSLCLFSYHRLRDFILIAARTVELLGHSSLKGLR
LG----WEGIKYLWNLLS-YWGRELKISAINLVDTIAIAVAGWTDRVIEIAQRIG---RAI--LHIPVRIR---QGLER-
AL-L*-MGGKWSKSS-IVGWPEIRERMRRA----------PP------------AAPGVGAVSQD-----LDKHGAVTSK
-N--INHPSY------AWLEAQ---EDED---VGFPVRPQVPLRPMTYKGAVDLSHFLKKKGGLDGLVYSRKRQEILDLW
VYHTQGYFPDWQNYTPGPGTRFPLTFGWCFKLVPVD-PDE--VEKATEGENNS-LLHPICQHGMDDEEREVLKWKFDSRL
ALKHRARELHPEWY---------------------KDC*
>AF069669/A1/SE/1995/SE8538
--ARASVLSGGRLDAWEKIRLRPGGKKKYRMKHLVWASRELDRFALNPSLLETTEGCQQIIGQLQPAFKTGTEELKSLYN
TVATLWCVHQRIDVKDTKEALDKLEEIQKK----SK-------QKT--Q-Q--------AV--A------------D---
------TGSSS------------K--V---SHNYPVVQNA-QGQMIHQNLS-PRTLNAWVK-VIEEKGFNPEVIPMFSAL
SEGATPQDLNTMLNIVGGHQ-AAMQMLKDTINEEAAEWDRLHPVHAGPIPPGQM-REPRGSDIAGTTSTPQEQL-QWMTS
-NPPIPVGDIYKRWIILGLNKIVRMYSPVSILDIRQGPKEPFRDYVDRFFKALRAEQATQEVKGWMTETLLVQNANPDCK
SILKALGTGATLEEMMTACQGVGGPGHKARVLAEAMSQV---QQ--------PNIMMQRG-NF------R---G----QR
-R--IKCFNCG-KEGHLAKNCRAPRKKGCWKCGKEGHQMK-DC-T----ER---QANFL-GKIWPS-S-K-GRPGNFPQS
R---------PEPTAP------------------PA-EIFGMG--EV------------I------------T--SPP--
K----Q--EQ--KD-----K------EQV-------------------PPLVSLKSLFGNDPLSQ*PQITLWQRPLVTVK
VGGQLKEALLDTGADDTVLED-INLPGKWRPKMIGGIGGFIKVKQYDQISIEICGKKAIGTVLVGPTPVNIIGRNMLTQI
GCTLNFPISPIETVPVKLKPGMDGPKVKQWPLTEEKIKALTEICTEMEKEGKISKIGPENPYNTPIFAIKKK--DSNRWR
KLVDFRELNKRTQD-FWEVQLGIPHPAG-LKKKKSVTVLDVGDAYFSVPLDESFRKYTAFTIPSTNNETP----------
--------GIRYQYNVLPQGWKGSPSIFQSSMTKILE-PFRSKNPEII-IYQYMDDLYVGS-DLEIGQHRTKIEELRAHL
LSWGLTTPDKKHQKEPPFLWMGYELHPDKWTVQPINLPEKESWTVNDIQKLVGKL------NWASQIYAGIKVKQLCKLL
RGAKALTDIVTLTEEAELELAENREILKAPVHGVYYDPSKDLIAEIQKQGQDQWTYQIYQEPFKNLKTGKYARKRSAHTN
DVKQLAEVVQKVVMESIVIWGK-TPKFKVPIQKETWETWWMEYWQATWIPEWEFVNTPPLVKLWYQLEKDPIAGAETFYV
DGAANRETKLGKAGYVTDRGRQKVVSLTETTNQKTEVHAIHLALQDSGSEVNIVTDSQYALGIIQAQPDSSESELVNQII
EKLIGKDKVYLSWVPAHKGIGGNEQVDKLVSSGIRKVLFLDGIDKAQEEHERYHSNWRAMASDFNLPPVIAKEIVASCNK
CQL--KGEAMHGQVDCSPGMWQLDCTHLEGKVILVAVHVASGYIEAEVIPAETGQETAYFLLKLAGRWPVKVVHTDNGSN
FTSAAFKAACWWANVQQEYGIPYNPQSQGVVESMNKELKKIIGQVREQAEHLKTAVQMAVFIHNFKRKGGIGGYSAGERI
IDII------ATDIQ----------------TKEL----QKQITKIQNFRVYYRDSRDPIWKGPAKLLWKGEGA-VVIQ-
-DNSDIKVVPRRKAKIIRDY-GKQMAGDDCVAGRQD-E-D*---MENRWQVMIVWQVDRM---RIRTWNSLVK-HHMYIS
KKAKNWFYRHHFESRHPKVS-SEVHIPLGE-AK-L-VVRTYWGLQTGEKDWQLGHGVSIE-WRLRRYSTQIDPDLADQLI
HMHYXNCFSDSAIRKAILGQVVSPSCEY-QAGHN-KVGSLQYLALKALV-------------TP-KKIK--------PPL
PSVKKLTEDRWNKPQKTRGHRGNHTMHGY*------------MEQAPEDQ----GPQREPYNAWILDLLEELKHEAVRHF
PRPWLHGLGQHIYDTYGDTWEGVEAITRTLQQLLFVHFRIGCHHSRIGI--------IRG-RR-----V-----RDG--A
GRS*ME-P----VDPNIEPWNHPGSQ------------------------PTTPCTK-CYCKKCCYHCPACFLNKGLGIS
Y---GRKKR--KQRRG--T-PQGNKDHQNPIP-KQSTPQ------T-QG--I-STGPEESKKK---VESK--TEAD--RF
D*MAGRSGN-S--DE--ELLRAIRIIKILYQSNPHPKP---R-G-S--RQARKNRRRR---WRARQ--RQIDSISERILS
TCLGRSAEPVPLQLPPLEGLHLDCCEDCGTS-GT--------EGVGRPQVSVE-SPGVLDSGTKN*MSALEI--------
SAL-----------EIWSIVGLVV-ALILAIVVWTIVGIECKR-LQKQRKI----DRLIERIRERAEDSGNESE--GD-T
EELSA----L--IEMG----------NYD---LGND---NN---L*----A-----D----K--L-----WVTVYYGVPV
WKDAET-TLFCASDAKAYDTEVHNVWATHACVPTDPNPQELHLA-NVT-EEFNMWKNSMVEQMHTDI-ISLWDQSLI-PC
VKLTPLCVTLECN-DYN------------------------YNVT---------------NSSHSY--------------
--------------NVTNMQEM---KNCSFNV-TTELRD---KRQKVTS-LFYKLDVVPIGGNDTNST------------
---------------------------------------------------------QYRLINCNTSAI-TQACPKVTFE
PIPIHYCAPAGFAILKC-R-D-E-NFNGTGP-CKNVSTVQCTH-GIKPVVSTQLLL-NGSLARE--KVMIRSENITNNVK
NIIVQL----KEP--VEINCTRP--GNNTRK--SI--RI----GP--G--Q---A-FYAT---------------GEVIG
DIRQAHCNV-SRAKWNKTLHEVAKQLRT------YF--NN------------KT----IIFT-N----S---------S-
---GGDLEI-TTHTVNCGGEFFYCNTSGLF--NSTWS--S-NA----------------SEP-MSNSTES----------
--N----DT----------IT----LQCRIRQIINMWQRAGKAIYAPPIPGIIKCVSNITGLILTRDGGSNN--------
-----------STNETFRPGGGDMRDNWRS----------ELYKYKVVKIEPLGVAPT--KAKRRVVE-----REKRAI-
-GI-GAVFIGFLGAAGSTMGAASITLTVQARQ-LLSGIVQQQSNLLRAIEAQQHLLKLTVWGIKQLQA-RVLAVERYLKD
QQLLGIWGCSGKLICTTNVPWNSS-WS--------NKS--QSEI---WD---NM---TWLQWDKEISNYTQTIYRLIEES
QNQQEKNEQDLLALDKWASLWNWFDISRWLWYIRIFIMIVGGLIGLRIVF-AVLSVINRVRQGYSPLSFQIHTP---NP-
----GD-LDRPGRIEEE---GGEQDR--GRSIRLVSGFLALAWDDLRSLCLFSYHRLRDFILIAARTVELLGQR------
-G----WEGLKYLWNLLV-YWIRELKISAISLLDTIAIAVAGWTDRVIELGQRLC---RAI--LHIPVRIR---QGFER-
AL-L*-MGGKWSKRS-KEGWSEVREKIRQT----------PP------------AAKGVGAVSQD-----LDRHGAITSS
-N--INHPSC------TWLEAQ---EDEE---VGFPVKPQVPLRPMTYKGAFDLSHFLKEKGGLDGLIYSRKRQEILDLW
VYNTQGYFPDWQNYTPGPGVRYPLTFGWCFKLVPVE-PEE--VEKANEGENNS-LLHPICQHGMDDEERETLMWKFDSKL
ALKHRAHELHPEYF---------------------KNC*
>AF069670/A1/SE/1994/SE7253
--ARASVLSGGKLDAWEKIRLRPGGKKKYRMKHLVWASRELERFALNPSLLETTEGCQQIMEQLQSALKTGTEELRSLFN
TVAVLYCVHQRIEIKDTKEALDKIEEIQKK----SK-------QKA--Q-Q--------AA--A------------D---
------TGNSS------------K--V---SQNYPIVQNA-QGQMVHQSLS-PRTLNAWVK-VIEEKAFSPEVIPVFSAL
SEGATPQDLNMMLNIVGGHQ-AAMQMLKDTINEEAAEWDRLHPAHAGPVAPGQM-REPRGSDIAGTTSTPQEQI-GWMTG
-NPPIPVGDIYKRWIILGLNKIVRMYSPVSILDIKQGPKEPFRDYVDRFFKTLRAEQATQDVKNWMTETLLVQNANPDCK
SILRALGAGATLEEMMSACQGVGGPSHKARVLAEAMSQA---QQ---------TVMMQRA-NF------R---G----QK
-R--IKCFNCG-KEGHLARNCRAPRKKGCWKCGKEGHQMK-DC-T----ER---QANFL-GKMWPS-S-K-GRPGNFPQS
R---------PEPTAP------------------PA-ELFGMG--EE------------I------------A--SPP--
K----Q--EQ--KD-----R------EQN-------------------SPSVSLKSLFGNDLLSQ*PQITLWQRPLVTVK
IGGQLREALLDTGADDTVLED-INLPGKWKPKMIGGIGGFIKVKQYDQILIEICGKKAIGTVLVGPTPVNIIGRNMLTQI
GCTLNFPISPIETVPVKLKPGMDGPKVKQWPLTEEKIKALTEICTEMEKEGKISKIGPENPYNTPIFAIKKK--DSTKWR
KLVDFRELNKRTQD-FWEVQLGIPHPAG-LKKKKSVTVLDVGDAYFSVPLDESFRKYTAFTIPSTNNETP----------
--------GVRYQYNVLPQGWKGSPAIFQSSMTKILE-PFRLKNPEII-IYQYMDDLYVGS-DLEIGQHRTKIEELRAHL
LSWGFTTPDKKHQKEPPFLWMGYELHPDKWTVQPIELPEKESWTVNDIQKLVGKL------NWASQIYAGIKVKQLCRLL
RGAKALTDIVTLTEEAELELAENREILKDPVHGVYYDPSKDLIAEIQKQGLDQWTYQIYQEPFKNLKTGKYARKRSAHTN
DVRQLAEVVQKVVMESIVIWGK-TPKFKLPIQKETWETWWMDYWQATWIPEWEFVNTPPLVKLWYQLEKDPIAGAETFYV
DGAANRETKLGKAGYVTDRGRQKVVSLTETTNQKTELHAIHLALQDSGSEVNIVTDSQYALGIIQAQPDSSESEIVNQII
EKLIGKDKVYLSWVPAHKGIGGNEQVDKLVSSGIRKVLFLDGIDKAQEEHERYHSNWRAMASDFNLPPVIAKEIVASCDK
CQL--KGEAMHGQVDCSPGIWQLDCTHLEGKVILVAVHVASGYIEAEVIPAETGQETAYFLLKLAGRWPVKIVHTDNGSN
FTSAAFKAACWWASIQQEFGIPYNPQSQGVVESMNKELKKIIGQVREQAEHLKTAVQMAVFIHNFKRKGGIGGYSAGERI
IDII------ATDIQ----------------TKEL----QKQITKIQKFRVYYRDSRDPIWKGPAKLLWKGEGA-VVIQ-
-DNNDIKVVPRRKAKILRDY-GKQMAGDDCVAGRQD-E-D*---MENRWQVMIVWQVDRM---RIRTWNSLVK-HHMYVS
RKAKDWFYRHHYESRNPRTS-SEVHIPLGD-AR-L-VVRTYWGLHTGEKDWQLGHGVSIE-WRLRRYSTQIDPDLADQQI
HLHYFDCFSDSAIRKAILGHVVSPICEY-HTGHN-KVGSLQYLALKALV-------------TP-TRTK--------PPL
PSVRKLAEDRWSKPQKTRGHRGSHTMNGC*------------MEQAPEDQ----GPQREPYNEWMLDLLEDLKHEAVRHF
PRPWLQGLGQHIYNTHGDTWEGVEAIVRTLQQLLFVHFRIGCRHSRIGI--------IRG-RR-----V-----RDG--S
GRS*MD-P----VDPNLEPWNHPGSQ------------------------PTTPCSK-CYCKKCCYHCIVCFQNKGLGIS
Y---GRKKR--RQRRR--T-PQSSKDHQNPIP-KQPIPQ------T-QG--V-STGPEESKKK---VESK--AEAD--RF
D*MAGRSGD-S--DE--ELLRAVRIIKILYQSNPYPRP---K-G-S--RQAQKNRRRR---WRARQ--RQIDSISERILS
TCLGRSEEPVPLQLPSLETLHLDCHDDCGTS-GT-QQSQGVETGVGRPQVPGE-PSTVLGSGTKT*M-------------
LPL--S--------TIWAIIGLIV-ALILAIVVWTIVGIEYKK-LLKQRKI----DKLVERIRERAEDSGNESD--GD-T
NELAA----L--IEMG----------NYN---LGDD---ND---L*----A-----D----N--L-----WVTVYYGVPV
WKDAET-TLFCASDAQAYKTEMHNVWATHACVPTDPNPQELHLK-NVT-EEFNMWKNSMVEQMHTDI-ISLWDESLK-PC
VKLTPLCVTLNCT-NAN------------------------GT-----------------QNVNI---------------
-----------------TNVGM---RNCSFNM-TTELRD---KKQKGYS-LFYKLDIVQINDNGNNSNNSS---------
---------------------------------------------------------EYRLINCNTSAI-TQACPKVSFE
PIPIHYCAPAGFAILKC-R-D-K-EFNGTGP-CNNVSTVQCTH-GIKPVVSTQLLL-NGSLAEE--KIMIRSENISDNAK
TIIVQL----TEP--VTINCTRP--SNNTRT--SI--RI----GP--G--Q---A-FYAT---------------GDITG
DIRQAHCNV-SRSSWNKTLQDIVTQLRV------YW--N-------------RT----IIFN-S----S---------S-
---GGDLEI-TTHSFNCGGEFFYCNTSGLF--NSTWS--Q-------------------DTG-VSNSTES----------
--N----DT----------II----LPCRIKQIINMWQRAGQAIYAPPIPGIIRCESNITGLLLTRDGGVVN--------
-----------STNETFRPGGGNMKDNWRS----------ELYKYKVVKIEPLGVAPT--RARRRVVQ-----REKRAV-
-GL-GALFIGFLGAAGSTMGAASITLTVQARQ-LLSGIVQQQSNLLRAIEAQQHLLKLTVWGIKQLQA-RVLAVERYLKD
QQLLGIWGCSGKLICTTNVPWNSS-WS--------NKS--QNEI---WE---DM---TWLQWDREISNYTEIIYKLIEES
QNQQEKNEQDLLALDKWANLWNWFEITKWLWYIKIFIMIVGGLIGLRIVF-AVFSVINRVRQGYSPLSFQTHTP---DP-
----RG-LDRPRRIEEE---GGEQGR--GRSIRLVSGFLALAWDDLRSLCLFSYHRLRHFILIATTTVELLGHSSLKGLR
LG----WEGLKYLGNLLL-YWGQELKLSAISLFDTPAIAVAGWTDRGIELIQRIG---RAI--LNIPRRIR---QGFEE-
AL-L*-MGSKWSKSS-IVGWREVRERLRQT----------LA------------AARGVGAVSQD-----LEKYGAVTSS
-N--VNHPSC------AWLEAQ---EEEE---VGFPVRPHVPLRPMTYKGALDLSHFLKEKGGLDGLIYSRRRQEILDLW
VYNTQGYFPDWQNYTPGPGVRYPLTFGWCFKLVPVD-PDE--VEQANEGENNS-LLHPMCQHGMDDEEKETLRWRFDSRL
ALRHRAQEMHPEFY---------------------KDC*
>AF069671/A1/SE/1994/SE7535
MGARASVLSGGKLDAWEKIRLRPGGKKQYRLKHLVWASRELERFALNPSLLETAEGCQQIMKQLQPALKTGTEELRSLYN
TVATLYCVHQRINVTDTKEALDKIEEIQNK----SE-------QKT--Q-Q--------AA--A------------D---
------TGN-S------------K--V---SQNYPIVQNA-QGQMVHQSLS-PRTLNAWVK-VIEEKAFSPEVIPMFSAL
SEGATPQDLNMMLNIVGGHQ-AAMQMLKDTINEEAAEWDRLHPVHAGPIPPGQM-REPRGSDIAGTTSTPQEQI-GWMTG
-NPPIPVGDIYKRWIILGLNKIVRMYSPVSILDIKQGPKEPFRDYVDRFFKTLRAEQASQDVKNWMTETLLIQNANPDCK
SILRALGAGATLEEMMTACQGVGGPGHKARVLAEAMSQV---QH--------PNIMMQRG-NF------R---G----QK
-R--IKCFNCG-KEGHLARNCRAPRKKGCWKCGKEGHQMK-DC-T----ER---QANFL-GRIWPS-S-K-GRPGNFPQS
R---------LEPTAP------------------PA-EIFGMR--EE------------I------------A--SPP--
K----Q--EQ--KG-------------QD-------------------PPLVSLKSLFGNDLLSQ*PQITLWQRPLVTVK
IEGQLKEALLDTGADDTVLED-INLPGKWKPKMIGGIGGFIKVKQYDQVLIEICGKKAIGTVLVGPTPVNIIGRNMLTQI
GCTLNFPISPIETVPVKLKPGMDGPKVKQWPLTEEKIKALTEICTEMEKEGKISKIGPENPYNTPIFAIKKK--DSTKWR
KLVDFRELNKRTQD-FWEVQLGIPHPAG-LKKKKSVTVLDLGDAYFSVPLHEGFRKYTAFTIPSTNNATP----------
--------GIRYQYNVLPQGWKGSPAIFQSSMTKILE-PFRERNPEVI-IYQYMDDLYVGS-DLEIGQHRTKIEELREHL
LSWGFTTPDKKHQKEPPFLWMGYEVHPDKWTVQPIVLPEKESWTVNDIQKLVGKL------NWASQIYAGIKVRQLCKLL
RGAKALTDIVTLTEEAELELAENREILKDPVHGAYYDPSKDLIVEIQKQGQDQWTYQIYQETFKNLKTGKYARKRSAHTN
DVKQLAEVVQKVAMESIVIWGK-TPRSKLPIQKETWETWWIDYWQATWIPEWEFVNTPPLVKLWYQLEKDPIVGAETFYV
DGAANRETKLGKAGYVTNRGRQKVVSLTETTNQKTELHAILLALQDSGSEVNIVTDSQYALGIIQAQPDRSESELVNQII
EKLIGKDKVYLSWVPAHKGIGGNEQVDKLVSSGIRKVLFLDGIDKAQEEHERYHSNWRTMASDFNLPPIVAKEIVASCDK
CQL--KGEAMHGQVDCSPGIWQLDCTHLEGKVILVAVHVASGYIEAEVIPAETGQETAYFILKLAGRWPVKVIHTDNGSN
FTSAAVKAACWWANVKQEFGIPYNPQSQGVVESMNKELKKIIGQVREQAEHLKTAVQMAVFIHNFKRRGGIGGYSAGERI
IDII------ATDIQ----------------TKEL----QKQITKIQNFRVYYRDSRDPIWKGPAKLLWKGEGA-VVIQ-
-DNSDIKVVPRRKVKIIRDY-GKQMAGDDCVAGRQD-E-D*---MENRWQVMIVWQVDRM---RIRTWNSLVK-HHMCVS
KKARNWFYRHHYESRHPKVS-SEVHIPLGD-AR-L-VVRTYWGLQTGEKDWHLGHGVSIE-WRLKRYSTQIDPDLADQLI
HLYYLDCFSDSAIRKALLGQVVSPSCEY-HTGHN-QVGSLQYLALKALV-------------TP-KKTR--------PPL
PSVRILAEDRWNKSRKTRGPRGSHTMNGC*------------MEQVPEDQ----GPQREPYNEWMLELLEDLKQEAVRHF
PRPWLHGLGQHIYDTYGDTWEGVEAIIRTLQQLLFVHFRIGCQHSRIGI--------IRG-RR-----V-----RNG--P
GRS*MD-P----VDPNLEPWNHPGSQ------------------------PTTACNK-CYCKKCCYHCQACFLNKGLGIS
Y---GRKKR--KQRRG--A-PQSNKDHQNPIQ-QQSIPQ------T-QG--I-PTGPEESKKK---VESK--AETD--RF
D*MAGRSGN-S--DE--ELLRAIRIIKILYNSNPYPKP---K-G-S--RQARKNRRRR---WRARQ--RQIDSISERILN
ACLGGSTEPVPLQLPPLERLNLDCREDCGTS-GT-QQSQGIETGVGRPQVSVE-SPVILGSGTKE*M-------------
IPL-----------QIWAIAGLIV-ALILAIIAWTIVGIEYEK-LLKQKEI----DGLVERIAERAEDSGNESD--GD-T
EELST----L--IEMG----------NYD---LGVG---NN---L*----A-----G----N--L-----WVTVYYGVPV
WKDAET-TLFCASDAKAYETEKHNVWATHACVPTDPNPQEIHLK-NVT-EKFNMWKNYMVEQMHTDI-ISLWDQSLE-PC
VKLTPLCVTLECH-YNITVKN--------------------ITVSS--------------NNNI----------------
-------------SISNSTEDM---RNCSFNM-TTELRD---KQQKVYS-LFYRLDLVKIDENKSNSSNS----------
---------------------------------------------------------KYRLINCNTSAI-TQACPKVTFE
PIPIHYCAPAGFAILKC-N-D-K-EFNGTGL-CNNVSTVQCTH-GIKPVVSTQLLL-NGSLA-T---IMIRSENITNNAK
TIIVQL----VEP--VEINCTRP--NNNTRT--SV--PI----GP--G--K---V-FYAT---------------GEIIG
DIRQAHCNV-SKSKWNATLQKVAIKLRE------YF--DD------------KT----IIFT-K----P---------S-
---GGDLEI-TTHSFNCGGEFFYCNTSGLF--NSTIL----------------------STK-M--NDNA----------
SRE-SYDDT----------IT----LQCRIKQIINMWQRVGQAMYAPPIRGAIRCKSNITGLLLTRDGGNSN--------
----------SSTNETFRPGGGDMRDNWRS----------ELYKYKVVKIEPLGVAPT--KAKRRVVE-----REKRAV-
-GI-GAVFLGFLGAAGSTMGAASITLTVQARQ-LLSGIVQQQSNLLRAIEVQQHLLKLTVWGIKQLQA-RVLAVERYLKD
QQLLGIWGCSGKLICTTTVPWNSS-WS--------NKS--YDEI---WD---NM---TWLQWDKEISNYTEIIYQLIEKS
QNQQEKNEQDLMALDKWTNLWTWFSISNWLWYIRIFIMIVGGLIGLRIVF-AVLAIINRVRQGYSPLSFQIHTP---NP-
----RD-PDRPGRIEEE---GGEQGR--DRSIRLASGFLTLAWEDLRSLCLFSYHRLRDLILIAARTVELLGHSSLKGLR
LG----WEGLKYLWNLLL-YWGRELKSSAINLVDTIAIAVAGWTDRIIEIGLRIG---RAF--LHIPRRIR---QGFER-
AL-L*-MGGRWSKSR-IVGWPEVRERIRRA----------PP------------AATGVGAVSQD-----LDKYGAITSS
-N--INHPSC------VWLEAQ---EDEG---VGFPVRPQVPLRPMTYKGALDLSHFLKEKGGLDGLVYSKKRQEILDLW
VHHTQGYFPDWQNYTPGPGIRYPLTFGWCFKLVPVD-PDE--VKKDTEGENNS-LLHPMCQHGMDDEEREVLKWKFDSRL
ALKHRAQELHPEFY---------------------KDC*
>AF069673/A1/SE/1995/SE8891
--ARASKLSGEKKDAWEKMRLRPGGKKKYKLKHMVWARRELEKSALNPSLLETTEGCQQIMDKLQPALRTGTEELRSLYN
TVATLYCVHQKIAVKDTKEALDKIEEIQNK----NK-------QKT--Q-Q--------AA--A------------D---
------TGNSS------------N--V---SRNYPIVQNA-QGQMVHQSLS-PRTLNAWVK-VIEEKGFSPEVIPMFSAL
SEGATPGDLNMMLNIVGGHQ-AAMQMLKDTINEEAAEWDRLHPVHAGPIPPGQM-REPRGSDIAGTTSTPQEQI-GWMTS
-NPPIPVGDIYKRWIILGLNKIVRMYSPVSILDIKQGPKEPFRDYVDRFFKTLRAEQATQEVKGWMTETLLVQNANPDCK
SILRALGSGATLEEMMTACQGVGGPGHKARVLAEAMSQV---QQ--------ANVMMQRG-NF------K---G----QK
-R--IKCFNCG-KEGHLARNCRAPRKKGCWKCGKEGHQMK-DC-T----ER---QANFL-GKIWPS-N-R-GRPGNFPQS
R---------PEPTAP------------------PA-EIFGMG--EE------------I------------T--SPP--
K----Q--EK--KD-----R------ESEA------------------PPLISLKSLFGNDPLSQ*PQITFWQRPLVTVR
IGGMQKEALLDTGADDTVLED-INLPGKWKPKMIGGIGGFIKVKQYDQILIEICGKKAIGTVLVGPTPVNIIGRNMLTQI
GCTLNFPISPIETVPVTLKPGMDGPRIKQWPLTEEKIKALTEICREMEKEGKISKIGPENPYNTPVFAIKKK--DSTKWR
KLVDFRELNKRTQD-FW-----IPHPAG-*KKKKSVTVLDVGDAYFSVPLDKNFRKYTAFTIPSINNETP----------
--------GIRYQYNVLPQGWKGSPAIFQSSMIKILE-PFRVQNPEII-IYQYMDDLYVGS-DLEIGQHRAKVEELRAHL
LSWGFTTPDKKHQKEPPFLWMGYELHPDKWTVQPIQLPNKENWTVNDIQKLVGKL------NWASQIYVGIKVKQLCKLL
RGAKALTDIVTLTEEAELELAENREILKDPVHGVYYDPSKDLIAEIQKQGQDQWTYQIYQEPFKNLKTGKYARKRSAHTN
DVRQLVEVVQKVVMESIVIWGK-TPKFKLPIQKETWETWWMDYWQATWIPEWEFVNTPPLVKLWYQLEKDPIVGAETFYV
DGAANRETKLGKAGYVTDRGRQKVVTLAETTNQKTELHAIYLALQDSGSEVNIVTDSQYALGIIQAQPDRSESELVNQII
EKLIGKDKVYLSWVPAHKGIGGNEQVDKLVSAGVRRILFLDGIDKAQEEHERYHSNWRTMASDFNLPPIVAKEIVASCDK
CQL--KGEAMHGQVDCSPGMWQLDCTHLEGKVILVAVHVASGYIEAEVIPAETGQETAYFLLKLAGRWPVKVVHTDNGSN
FTSAAFKAACWWANVQQEFGIPYNPQSQGVVESMNKELKKIIGQVREQAEHLKTAVQMAVFIHNFKRKGGIGGYSAGERI
IDII------ATDIQ----------------TKEL----QKQITKIQNFRVYYRDSRDPLWKGPAKLLWKGEGA-VLIQ-
-DNSDIKVVPRRKAKIIRDY-GKQMAGDGCVAGRQD-E-D*---MENRWQVMVVWQVDRM---RIRTWNSLVK-HHMYIS
KKAKGWLYRHHFESRHPKVS-SEVHIPLGE-AR-L-VVRTYWGLQTGEKDWHLGHGVSIE-WRLRRYSTQIDPDLADQLI
HLHYFKCFSDSAIRKAILGEIVSPRCEY-QAGHN-KVGSLQYLALKALV-------------TP-KKIR--------PPL
PSVRKLAEDRWNKPQKTKGHRGSHTMNGH*------------MEQAPEDQ----GPQREPYNEWALELVEELKHEAVRHF
PRPWLHGLGQHIYNTYGDTWEGVEAIIRTLQQLLFVHFRIGCQHSRIGI--------IRR-RR-----V-----RDG--S
SRS*MD-P----VDPNLEPWNHPGSQ------------------------PATACSA-CYCKKCCYHCPVCFLNKGLGIS
Y---GRKKR--RQRRR--T-PQSSKDHQNPVP-KQSIPQ------A-QG--D-STGPEESKKK---VESK--TETD--RF
A*MAGRSGD-S--DE--ELLKAVRIIKILYQSNPYPKP---R-G-T--RQARKNRRRR---WRARQ--KQIDSLSERILS
TCLGRPQEPVPLLLPPIERLHLDCSEDCGTS-GT-QQSQGAETGVGGPQVSEE-SSIILGSGTKT*M-------------
TPL-----------EIWAIVGLVV-VSIIAIVVWTIVGIEYKK-LLKQRKI----DRLIRRISERAEDSGNESD--GD-T
DELAK----L--VEMG----------NYD---LGDN---NN---L*----A-----E----N--L-----WVTVYYGIPV
WRDAET-TLFCASDAKAYDTEVHNVWATHACVPTDPNPQEINLE-NVT-EEFNMWKNNMVEQMHTDI-ISLWDQSLK-PC
VKLTPLCVTLNCS-SVTN-----------------------SSVT---------------NITSD---------------
-----------------MAGEI---KNCSFNM-TTEIRD---KRQKVHA-LFYRLDVVPMDNNNS---------------
---------------------------------------------------------LYRLINCNTSAI-TQACPKVSFE
PIPIHYCAPAGFAILKC-N-D-K-EFNGTGP-CKNVSSVQCTH-GIRPVVSTQLLL-NGSLAET--EVMIRAENITNNIK
NIIVQF----NKS--VEIICIRP--NNNTRK--SI--RI----GP--G--Q---A-FYAT---------------GDIIG
DIRQAYCDV-NRTEWNEALQKVVNQLKT------HF--KN------------KT----IIFN-S----S---------S-
---GGDLEI-TTHSFNCGGEFFYCNTSGLF--NSTW---NGTD----------------SMQ-KLNSTG-----------
--N----------------IT----LPCRIKQIINMWQRAGQAIYAPPIQGVIRCESNITGLILTRDGGNDN--------
-----------NESEIFRPGGGDMRDNWRS----------ELYKYKVVKIEPLGVAPT--KAKRRVVE-----REKRAI-
-GI-GAVFIGFLGAAGSTMGAASITLTVQARQ-LLSGIVQQQSNLLMAIEAQQHLLKLTVWGIKQLQA-QVLAVERYLRD
QQLLGIWGCSGKLICTTTVPWNSS-WS--------DVS--QSEI---WE---NM---TWLQWDKEISNYTQIIYSLIEES
QNQQEKNEQDLLALDKWANLWNWFDISKWLWYIKIFIMIVGGLIGLRIVI-AVISIINRVRQGYSPLSFQIHTP---SP-
----GG-LDRPGRIEEE---GGEQDR--NRSIRLVNGFLALAWDDLRSLCLFCYRRLRDFILIVARTVELLGHSSLRGLR
LG----WEGLKYLKNLLS-YWGRELKLSAINLLDTIAIVIAGWTDRVIEIGQGFC---RAI--F-IPRRSK---QGLKR-
AL-Q*-MGGKWSKSS-IVGWPKVRERMART----------PP------------AAKGVGAVSQD-----LDKHGAVTSS
-N--INHPSC------AWVEAQ---EEEE---VGFPVRPQVPLRPMTYKGAVDLSHFLKEKGGLDGLIYSRRRQEILDLW
VYNTQGYFPDWQNYTPGPGTRFPLTFGWCFKLVPVD-PDE--VEKATEGENNS-LLHPICQHGMDDEERETLMWKFDSRL
ALTHRARELHPEFY---------------------KDC*
>AF107771/A1/SE/1995/UGSE8131
MGARASVLSGGKLDAWEKIRLRPGGNKKYRLKHLVWASRELEKFALNPGLLETAEGCQQIIEQLQSAPKTGTEELRSLYN
TVATLYCVHQRIDVKDTKEALDKIEEIQNK----SK-------QKK--E-Q--------AA--A------------D---
------TGNSS------------K--V---SQNYPIMQNA-QGQMVHQVMS-PRTLNAWVK-VIEERAFSPEVIPMFSAL
SEGATPHDLNMMLNIVGGHQ-AAMEMLKDTINEEAAEWDRTHPIHAGPVAPGQM-REPRGSDIAGTTSTLQEQI-AWMTS
-NPPVPVGDIYKRWIILGLNKIVRMYSPVSILDIKQGPKEPFRDYVDRFFKALRAEQATQEVKGWMTDTLLVQNANPDCK
SILRGLGAGATLEEMMTACQGVGGPSHKARVLAEAMSQA---QQ--------TNIMMQRG-NF------R---G----QK
-K--IKCFNCG-KEGHLARNCRAPRKKGCWKCGKEGHQMK-DC-T----ER---QANFL-GKIWPS-H-K-GRPGNFPQS
R---------PEPSAP------------------PA-EM--MG--EE------------I------------A--SPP--
K----Q--EQ-----------------NN-------------------PPSVSLKSLFGNDLLSQ*PQITLWQRPIVTVR
IGGQLKEALLDTGADDTVLED-INLPGKWKPKMIGGIGGFIKVRQYDQILIEICGKKAIGTVLVGPTPVNIIGRNMLTQI
GCTLNFPISPIETVPVKLKPGMDGPKVKQWPLTEEKIKALTEICTEMEKEGKISKIGPENPYNTPIFAIKKK--NSDRWR
KLVDFRELNKRTQD-FWEVQLGIPHPAG-LKKKKSVTVLDVGDAYFSVPLDESFRKYTAFTIPSTNNETP----------
--------GIRYQYNVLPQGWKGSPAIFQSSMTKILE-PFRSKNPEII-IYQYMDDLYVGS-DLEIEQHRTKIEELRAHL
LSWGFFTPDQKHQKEPPFLWMGYELHPDKWTVQPIKLPEKESWTVNDIQKLVGKL------NWASQIYAGIKVKQLCKLL
RGAKALTDIVTLTEEAELELAENREILKDPVHGVYYDPSKDLIAEIQKQGQDQWTYQIYQEPFKNLKTGKYARKKSAHTN
DVRQLAEVVQKVVMESIVIWGK-TPKFKLPIQKDTWDTWWMDYWQATWIPEWEFVNTPPLVKLWYQLEKDPIAGVETFYV
DGAANRETKLGKAGYVTDRGRQKVVSLTETTNQKTELHAIHLALQDSGSEVNIVTDSQYALGIIQAQPDKSESELVNQII
EKLIEKDKVYLSWVPAHKGIGGNEQVDKLVSSGIRKVLFLDGIDKAQEEHERYHSNWRTMASDFNLPPIVAKEIVASCDK
CQL--KGEAMHGQVDCSPGIWQLDCTHLEGKVILVAVHVASGYIEAEVIPAETGQEAAYFLLKLAGRWPVKVVHTDNGSN
FTSAAFKAACWWANVQQEFGIPYNPQSQGVVESMNKELKKIIGQVREQAEHLRTAVQMAVFIHNFKRKGGIGGYSAGERI
IDII------ATDIQ----------------TKEL----QKQITK-QNFRVYYRDSRDPIWKGPAKLLWKGEGA-VVIQ-
-DQSDIKVVPRRKAKIIRDY-GKQMAGDDCVASRQD-E-D*---MENRWQVMIVWQVDRM---RIRTWNSLVK-HHMYIS
KKAAGWFYRHHYESRHPKVS-SEVHIPLGD-AR-L-IVRTYWGLHPGERDWQLGHGVSIE-WRLRRYSTQIDPDLADQLI
HLHYFNCFSDSAIRKAILGRVVSPSCEY-QTGHN-KVGSLQYLALKALV-------------TP-KRTK--------PPL
PSVRKLTEDRWNKPQKTKGHRGSHTMNGC*------------MEQAPEDQ----GPQREPYNEWMLELLEDLKHEAVRHF
PRPWLHGLGQYIYYTYGDTWEGVEAIVRTLQQLLFVHFRIG--H-------------IRG-RR-----A-----RDG--S
SRS*MD-P----VDPNLEPWNHPGSQ------------------------PTTPCNK-YFCKRCCYHCLVCFQHKGLGIS
Y---GRKKR--RQRRG--T-PQSSKDHQDPIP-KQSIPP------A-QG--I-PTGPEESKKK---VESK--AETD--RF
A*MAGRSGD-S--DE--ELLKAVRTIKILYQSNPYPQP---K-G-S--RQARKNRRRR---WRARQ--RQIDSLSQRILS
ACLGRSEEPVPLQLPPLERLHIDCHEDCGTS-GT------------GTQVSGE-SSVVLDSGTKD*M-------------
SPL-----------EIWAIVGLIV-ALILAIVVWTIVGLEYKK-LKRQRKI----DRLIERIRERAEDSGNESD--GD-T
EELST----L--IELG----------DYD---LGDD---NN---L*----A-----E----N--L-----WVTVYYGVPV
WKDAET-TLFCASDAKAYEKEVHNVWATHACVPTDPNPQELYLE-NVT-EDFNMWKNNMVEQMHTDI-ISLWDQSLK-PC
VQLTPLCVTLNCS-NNVT-----------------------ANTN---------------STSA----------------
------------NLTDSVKGEM---RNCSFNI-TTELRD---KKKKVYS-LFYKLDIVKINKNKSFRGKNSSGNSSSD--
---------------------------------------------------------RYRLINCNTSAI-TQACPKVSFE
PIPIHYCAPAGFAILKC-N-E-D-EFNGTGT-CRNVSTVQCTH-GIRPVVSTQLLL-NGSLAKE--EVRIRSENISDNAK
TIIVQF----TKP--VEIICTRP--NNNTRK--SI--RI----GP--G--Q---A-FYGM---------------GDIIG
DIRKAHCNV-SRSKWNETLKKVAIQLRK------YW--NT-------------T----IIFT-N----S---------S-
---GGDLEI-TTHSFNCGGEFFYCNTSGLF--NSSW---NEN-----------------DTK-VNYNTES----------
--N----DT----------IT----LQCRIKQIINMWQRTGQATYAPPIPGVIQCRSNITGLLLTRDGGVTN--------
----------NTNNETFRPGGGDMRDNWRS----------ELYKYKVVKLEPLGVAPT--KAQRRVVK-----REKRAV-
-GL-AAVFFGFLGAAGSTMGAASITLTVQARQ-LLSGIVQQQNNLLRAIEAQQHMLRLTVWGIKQLQA-RVMAVERYLKD
QQLLGIWGCSGKIICTTAVPWNST-WS--------NKS--YTQI---WD---NM---TWLQWDKEISNYTDIIYQLIEES
QYQQEKNEKELLELDKWANLWNWFDISNWLWYIKIFIMIVGGLIGLRIVF-AVLTVIKRVRQGYSPLSFQIHTP---SP-
----RD-PDRPGRIEEE---GGEQGR--DRSIRLVSGFLALAWDDLRSLCRFSYHRLRDFISIATRIVELLGQ-------
--------GLKYLGNLLL-YWIRELKISAISLFDTIAIAVAGWTDRVIEIGQRIG---RAI--LHIPRRIR---QGFER-
AL-L*-MGNKWSK-----GWPEVRERIRQA----------RAPAHTPAPT----AATGVGAVSQD-----LEKHGAITSS
-N--INHPSC------TWLEAQAQ-EDEE---VGFPVRPQVPLRPMTYKGALDLSHFLKEKGGLEGLIYSRKRQEILDLW
VYHTQGYFPDWHNYTPGPGIRYPLTFGWCFKLVPVD-PDE--VEKATEGENNS-LLHPMCQHGMDDEERETLMWKFDPHL
AFKHRAFELHPEYY---------------------KN-*
>AF361872/A1/TZ/1997/97TZ02
--ARASVLSGGKLDTWEKIRLRPGGKKKYRMKHLVWASRELERFALNPSLLETAEGCQQIMEQLQSALKTGSEELRSLFN
TVATLYCVHQRIDVKDTKEALDKIEEIQNK----SK-------QKQ-------------AA--A------------E---
------TGNSS------------K--V---SQNYPIVQNA-QGQMVHQSLS-PRTLNAWVK-VIEEKAFSPEVIPMFSAL
SEGATPQDLNMMLNIVGGHQ-AAMQMLKDTINEEAAEWDRLHPVHAGPIPPGQM-REPRGSDIAGTTSTSQEQI-AWMTG
-NPPIPVGDIYKRWIILGLNKIVRMYSPVSILDIKQGPKEPFRDYVDRFFKTLRAEQATQEVKGWMTDTLLVQNANPDCK
GILRALGPGATLEEMMTACQGVGGPGHKARVLAEAMSQV---QH--------TNIMMQRG-NF------R---G----QK
-R--IKCFNCG-KEGHLARNCRAPRKKGCWKCGKEGHQMK-DC-T----ER---QANFL-GKIWPS-S-K-GRPGNFPQN
R---------LEPTAP------------------PA-EICGMR--EE------------R------------A--SPP--
K----Q--EQ--KD-----R------EQE-------------------PPSISLKSLFGNDPLSQ*PQITLWQRPLVTVR
IGGQLKEALLDTGADDTVLED-IDLPGKWKPKMIGGIGGFIKVKQYEQVLIEICGKKAIGTVLVGPTPVNIIGRNMLTQI
GCTLNFPISPIETVPVKLKPGMDGPKVKQWPLTEEKIKALTEICTEMEKEGKISKIGPENPYNTPIFAIKKK--DSTKWR
KLVDFRELNKRTQD-FWEVQLGIPHPAG-LKKKKSVTVLDVGDAYFSVPLDEDFRKYTAFTIPSTNNETP----------
--------GIRYQYNVLPQGWKGSPAIFQSSMTKILE-PFRLKNPEII-IYQYMDDLYVGS-DLEIGQHRTKIEELRAHL
LSWGFTTPDKKHQKEPPFLWMGYELHPDKWTVQPIELPEKESWTVNDIQKLVGKL------NWASQIYAGIKVKQLCRLL
RGAKALTAIVTLTEEAELELAENREILKNPVHGVYYDPSKDLIAEIQKQGQDQWTYQIYQEPFKNLKTGKYARKRSAHTN
DVKQLAEVVQKVVTESIVIWGK-TPKFKLPIQKETWETWWMDYWQATWIPDWEFVNTPPLVKLWYQLEKDPIVGAETFYV
DGAANRETKLGKAGYVTDRGRQKVVPLTETTNQKTELHAIYLALQDSGSEVNIVTDSQYALGIIHAQPDRSESELVNQII
EKLIEKDKVYLSWVPAHKGIGGNEQVDKLVSSGIRKVLFLDGIDKAQEEHERYHSNWRAMASDFNLPPIVAKEIVASCDK
CQL--KGEAMHGQVDCSPGIWQLDCTHLEGKVILVAVHVASGYIEAEVIPAETGQETAYFILKLAGRWPVKVVHTDNGSN
FTSAAVKAACWWAGVQQEFGIPYNPQSQGVVESMNKELKKIIGQVRDQAEHLKTAVQMAVFIHNFKRKGGIGGYSAGERI
IDII------STDIQ----------------TKEL----QKQIIKIQNFRVYYRDSRDPIWKGPAKLLWKGEGA-VVIQ-
-DNSDIKVVPRRKVKIIRDY-GKQMAGDDCVAGRQD-E-D*---MENRWQVMIVWQVDRM---RIRTWNSLVK-HHMYVS
KKAKNWFYRHHFESRHPRVS-SEVHIPLGD-AR-L-VVRTYWGLHPGEKDWHLGNGVSIE-WRLKRYSTQVDPDQADRLI
HLHYFDCFSDSAIRKAILGQVVSPRCEY-QTGHN-KVGSLQYLALKALV-------------TP-TKTK--------PPL
PSVRILAEDRWNKPQKTKGPRESHTMNGC*------------MEQAPEDQ----GPQREPYNEWVLELLEDLKNEAVRHF
PRLWLHGLGQQIYNTYGDTWEGVEAIIRILQQLLFVHFRIGCQHSRIGI--------IPG-RR-----G-----RNG--S
GRS*MD-P----VDPNLEPWNHPGSQ------------------------PTTPCSK-CYCKKCCYHCPVCFLNKGLGIS
Y---GRKKR--RQRRG--T-PQGSKNHQNPIQ-QQPIPQ------T-QG--V-STGPEEQKKK---VESK--ATAD--RF
D*MAGRSGD-S--DE--ELLKAVRIIKILYNSNPYPKP---R-G-S--RQARKNRRRR---WRARQ--RQIDSISERILS
TCLGRPAEPVPLQLPPIERLHLDCHEDCGTS-GT-QQSQGAETGVGGPQVSVE-SSVILGSGAKN*MW------------
DSL-----------QISAIVGLIV-ALILVIVIWTIVGIEYKK-LLNQRKI----DRLLERIRERAEDSGNESD--GD-R
EELST----L--IEMG----------DYD---LGDD---NN---L*----A-----E----N--L-----WVTVYYGVPV
WKDAKT-TLFCASDAKAYETEKHNVWATHACVPTDPNPQEIHLD-NVT-EEFNMWKNDMVEQMHTDI-ISLWDQSLK-PC
VKLTPLCVTLHCN-DVK------------------------VN-----------------STG-----------------
-----------------EDKEM---TICTYNV-TTEIRD---KKEQVYS-LFYRLDVVQINESQGSSSNN----------
---------------------------------------------------------KYRLINCNTSAM-TQACPKVSFE
PIPIHYCAPAGFAILKC-K-D-E-EFSGTGP-CKNVSTVQCTH-GIKPVVSTQLLL-NGSLAEN--QIKIRSENITNNAK
NIIVQF----VNP--VPIICIRP--NNNTRK--SI--RI----GP--G--Q---T-FYAT---------------GDIIG
DIRQAYCNV-SKTEWNKTLHQVATRLGQ------YF--NN------------KT----IIFT-N----S---------S-
---GGDLEI-TTHSFNCGGEFFYCNTTSLF--NSTWY--HKN-----------------STQ-GSNDTGS----------
--D----DT----------IT----LPCKIKQIVRMWQRAGQAMYAPPIPGVIRCESNITGLILTRDGGSE---------
----------DNTTEIFRPGGGNMRDNWRS----------ELYKYKVVKIEPLGVAPT--KAKRRVVG-----REKRAV-
-GL-GAVFLGFLGAAGSTMGAASVTLTVQARQ-LLSGIVQQQNNLLRAIEAQQHLLKLTVWGIKQLQA-RVLAVERYLRD
QQLLGIWGCSGKLICPTNVPWNSS-WS--------NKS--QSEI---WD---NM---TWLQWDREISNYTEMIYKLIEES
QNQQEKNEQDLLALDKWANLWNWFDISKWLWYIRIFIMIVGGLIGLRIVF-AVLSIINRVRQGYSPLSFQTHTP---NP-
----GG-LDRPGRTEEE---GGEQGN--GRSIRLVSGFLALAWDDLRSLCLFSYHRLRDFILIVTRTVELLGHSSLKGLR
LG----WEGLKYLWNLLL-YWGRELKISAINLIDTIAIVVAGWTDRVIEIGQGIG---RAI--LHIPRRIR---QGLER-
AL-Q*-MGSKWSKSS-IVGWPEVRERMRRA----------RAPS----------AAPGVGAVSQD-----LDKHGAITSS
-N--VNHPSC------VWLEAQ---EDEG---VGFPVRPQVPLRPMTFKQALDLSHFLKEKGGLDGLIYSRRRQEILDLW
VYHTQGIFPDWQNYTPGPGIRYPLTFGWCYKLVPVD-PDE--VEKATEGENNS-LLHPICQHGMDDEEREVLKWVFDSRL
ALKHRAKEQHPEFY---------------------KDC*
>AF361873/A1/TZ/1997/97TZ03
MGTRASVLSGGKLDSWEKIRLRPGGKKKYRLKHLVWASRELERFALNPGLLETTEGCQQIMEQLQPAFKTGTEELKSLFN
TVAVLYCVHQRIDVKDTKEALDKIEEMQKK----SK-------QKT--Q-Q--------AV--A------------D---
------TGSSS------------K--V---SQNYPIVQNA-QGQMIHQNLS-PRTLNAWVK-VIEEKAFSPEIIPMFSAL
SDGATPYDLNTMLNIVGGHQ-AAMQMLKDTINEEAAEWDRTHPVHAGPIPPGQM-REPRGSDIAGTTSTLQEQV-QWMTG
-NPPIPVGDIYKRWIILGLNKIVRMYSPVSILDIRQGPKEPFRDYVDRFFKTLRAEQATQEVKNWMTDTLLVQNANPDCK
SILRALGPGATLEEMMTACQGVGGPGHKARVLAEAMSQV---QQ--------PNIMMQRG-NF------R---G----QK
-R--IKCFNCG-KDGHLARNCRAPRKKGCWKCGKEGHQMK-DC-T----ER---QANFL-GKIWPS-S-K-GRPGNFPQS
R---------PEPTAP------------------PA-EILDWG--ER------------R---M--------T--SPP--
K----Q--EQ--KD-----K------EQN-------------------PPLVSLKSLFGNDPLSQ*PQITLWQRPIVTVR
IGGQLKEALLDTGADDTVLED-INLPGKWKPKMIGGIGGFIKVKQYDQILIEICGKKAIGTVLVGPTPVNIIGRNMLTQI
GCTLNFPISPIETVPVKLKPGMDGPKVKQWPLTEEKIKALTEICTEMEKEGKISKIGPENPYNTPIFAIKKK--DSTKWR
KLVDFRELNKRTQD-FWEVQLGIPHPAG-LKKKKSVTVLDVGDAYFSVPLDESFRKYTAFTIPSTNNELP----------
--------GIRYQYNVPPQGWKGSPAIFQSSMTKILE-PFRAKNPEIV-IYQYMDDLYVGS-DLEIGQHRAKIEELRAHL
LSWGFTTPDKKHQKEPPFLWMGYELHPDKWTVQPIVLPEKESWTVNDIQKLVGKL------NWASQIYPGIKVKQLCKLL
RGAKALTDIVTLTEEAELELAENREILKDPVHGV*YGPSKDLIAEIQKQGQDQWTYQIYQEPFKNLKTGKYARKRSAHTN
DVKQLAEVVQKVVLESIVIWGK-TPKFKLPIQKETWETWWMDYWQATWIPEWEFVNTPPLVKLWYQLEKDPIVGAETFYV
DGAANRKTKLGKAGYVTDRGRQKVVSLTETTNQKTELHAIYLALQDSGPEVNIVTDSQYALGIIQAQPDRSEAELVNQII
EKLIGKDKVYPSWVPAHKGIGGNEQVDKLVSSGIRKVLFLDGIDKAQEDHEKYHSNWRAMASDFNLPPIVAKEIVASCDK
CQL--KGEAMHGQVDCSPGMWQLDCTHLEGKVILVAVHVASGYIEAEVIPAETGQETAYFLLKLAGRWPVKVVHTDNGSN
FTSAAFKAACWWANVQQEYGIPYNPQSQGVVESMNKELKKIIGQVREQAEHLKTAVQMAVFIHNFKRKGGIGGYSAGERI
IDII------ATDIQ----------------TKEL----QKQITKIQNFRVYHRDSRDPIWKGPAKLLWKGEGA-VVIQ-
-DNSDIRIVPRRKAKIIRDY-GKQMAGDDCVADRQN-E-DQ---MENRWQVMIVWQIDRM---RIRTWNSLVK-HHMYVS
RKAKDWSYRHHFESRHPKVS-SEVHIPLGD-AR-L-VVRTYWGLHPGEKDWHLGHGVSIE-WKQKDYSTQIDPALADQLI
HLNYFDCFSDSAIRKAILGHVVSPSCEY-QAGHN-KVGSLQYLALKALV-------------TP-KKTR--------PPL
PSVRKLTEDRWNKPQKTRGHRGSHTMNGH*------------MEQAPEDQ----GPQREPHNEWTLELLEELKHEAVRHF
PRPWLHGLGQHIYNTYGDTWEGVEAIIRILQQLLFVHFRIGCQHSRIGI--------TRE-RR-----V-----RDG--S
GRS*MD-P----VDPNLEPWSHPGSQ------------------------PATPCSK-CYCKKCCYHCPVCFLNKGLGIS
Y---GRKKR--KQRRG--S-PQSSKDHQNPIP-KQPIPQ------T-QG--I-STGPEESKKK---VESK--TETD--RF
D*MAGRSGN-S--DE--DLLRAVRIIKILYQSNPFPKP---K-G-S--RQARKNRRRR---WRARQ--RQIDSISERILS
TCLGRPTEPVPFHLPPLERLSLDCCEDCGTS-GT-QQSQGVETGVGRPQVSGE-SPEILGSGAET*I-------------
YPL-----------QICAIVGLVV-AIILAIVVWTIVGIEYKR-LLKQRKI----DKLIERIRERAEDSGNESE--GD-T
EELST----L--IDMG----------DYD---LGND---NN---L*----A-----N----N--L-----WVTVYYGVPV
WRDAET-TLFCASDAKAYKTERHNVWATHACVPTDPNPQEIHLK-NVT-ENFNMWKNNMVEQMHTDI-ISLWDESLK-PC
VKLTPLCVTLTCS-NAN------------------------FTNV---------------NVST----------------
----------------TDMQEV---KNCSYNI-TTELRD---KKQQVYS-LFYRLDIVQLNENKKSSSQNNS--------
---------------------------------------------------------QYRLINCNTSAI-TQACPKVSFE
PIPIHYCAPAGFAILKC-K-D-K-EFNGTGP-CKNVSTVQCTH-GIKPVASTQLLL-NGSLAES--KTMIRSENITNNIK
NIIVQL----ANP--VKINCTRP--NNNTRK--SV--HI----GP--G--Q---A-FYAT---------------GAIIG
DIRQAYCNV-SEVEWNKTLHEVVKQLRT------YF--RN------------KT----IIFD-K----S---------A-
---GGDPEI-TTHTFNCGGEFFYCNTSGLF--NSTW---HSNA----------------SIQ-EPNSTES----------
--N----DT----------IIT---LQCRIKQIINMWQRTGKAIYAPPIQGIIRCESNITGLILTRDGGSNN--------
-----------STNETFRPGGGDMRDNWRS----------ELYKYKVVKIEPLGVAPS--WARRRVVQ-----RKKRAV-
-GI-GAVFLGFLGAAGSTMGAASITLTVQARQ-LLSGIVQQQSNLLRAIEAQQHLLKLTVWGIKQLQA-RVLAVERYLRD
QQLLGIWGCSGRLICTTNVPWNST-WS--------NKS--YHDI---WD---NM---TWLQWDKEISNYTQIIYDLIEES
QNQQEKNEQDLLALDKWANLWNWFDITNWLWYIKIFIMIVGGLIGLRIVF-AVLSIINRVRQGYSPLSFQTHSP---NP-
----RD-LDRPGRIEEE---GGEQDR--DRSIRLVSGFLALAWDDLRSLCLFIYHRLRDLALIAARTVELLGHNSLKGLR
LG----WEGLKYLGNLLR-YWGRELKLSAINLLDTIAIAVAGWTDRVIEIGQRFC---RAI--YNIPRRIR---QGFER-
AL-L*-MGGKWSKSS-IVGWPEIRERMRRT----------PT------------AATGTGAVSQD-----LDKHGAITSS
-N--INHPSC------VWLEAQ---EEEE---VGFPVRPQVPLRPMTYKGALDLSHFLKEKGGLDGLIHSRKRQDILDLW
VYHTQGYFPDWQNYTPGPGTRFPLTFGWCFKLVPVE-PEE--VEKATEGENNS-LLHPICQHGMDDPEKEVLMWKFDSRL
ALTHRARELHPEFY---------------------KDC*
>AF413987/A1/UA/2000/98UA0116
MGARASVLSGGKLDAWEKIRLRPGGKKKYRIKHLVWASRELERFALNPSLLETSEGCQQILEQLQPTLKTGSEEVKSLYN
TVATLYCVHQRIEIKDTKEALDKIEEIQNE----NK-------QKT--Q-Q---------A--T------------G---
------TGSSS------------K--V---SQNYPIVQNA-QGQMTHQSMS-PRTLNAWVK-VIEEKAFSPEVIPMFSAL
SEGATPQDSNMMLNIVGGHQ-AAMQMLKDTINEEAAEWDRLHPAQAGPFPPGQM-REPRGSDIAGTTSTLQEQI-GWMTS
-NPPIPVGDIYKRWIILGLNKIVRMYSPVSILDIRQGPKEPFRDYVDRFFKTLRAEQATQEVKNWMTETLLVQNADPDCK
AILRALGPGATLEEMMTACQGVGGPGHKARVLAEAMSQV---QN--------ANIMMQKS-NF------R---G----PK
-R--IKCFNCG-KEGHLARNCRAPRKKGCWKCGKEGHQMK-NC-T----ER---QANFL-GRIWPS-S-K-GRPGNFPQS
R---------PEPSAP------------------PA-EDFGRG--EE------------I------------T--PPL--
K----Q--EQ--KD-----R------EQH-------------------PPSISLKSLFGNDPLSQ*PQITLWQRPLVTVR
IGGQLKEALLDTGADDTVLED-IDLPGKWKPKMIGGIGGFIKVRQYDQILIEICGKKAIGTVLVGPTPVNIIGRNILTQL
GCTLNFPISPIETVPVTLKPGMDGPKVKQWPLTEEKIKALTEICMEMEKEGKISKIGPENPYNTPVFAIKKK--DSTKWR
KLVDFRELNKRTQD-FWEVQLGIPHPAG-LKKKKSVTVLDVGDAYFSVPLDESFGKYTAFTIPSINNETP----------
--------GVRYQYNVLPQGWKGSPSIFQSSMTKILE-PFRSKNPEIV-IYQYMDDLYVGS-DLEIGQHRTKIGELRAHL
LSWGFTTPDKKHQKEPPFLWMGHGLHPDKWTVQPIMLPDKDSWTVNDIQKLVGKL------NWASQIYPGIKVRQLCKLL
RGAKALTDIVTLTEEAELELAENREILKEPVHGVYYDPSKDLVAEIQKQGQDQWTYQIYQEPFKNLKTGKYAKKGSAHTN
DVKQLTAVVQKVATEGIIIWGK-TPKFRLPIQKETWEAWWMEYWQATWIPEWEFINTPPLVKLWYQLEKEPIVGAETFYV
DGAANRETKTGKAGYVTDRGRQKVVPLTETTNQKTELHAIHLALQDSGSEVNIVTDSQYALGIIQAQPDRSESEIVNKII
EKLIEKERVYLSWVPAHKGIGGNEQVDKLVSYGIRRVLFLEGIDKAQEEHEKYHSNWKAMASDFNLPPIVAKEIVASCDK
CQL--KGEAMHGQVDCSPGIWQLDCTHLEGKVIIVAVHVASGYIEAEVIPAETGQETAYFLLKLAGRWPVKVVHTDNGPN
FTSSAVKAACWWANIQQEFGIPYNPQSQGVVESMNKELKKIIGQVREQAEHLKTAVQMAVFIHNFKRKGGIGGYSAGERI
IDII------ATDIQ----------------TKEL----QKQIIKIQNFRVYYRDSRDPIWKGPAKLLWKGEGA-VVIQ-
-DNNDIKVVPRRKAKIIRDY-GKQMAGDDCVASRQD-E-D*---MENRWQVMIVWQVDRM---RIRTWNSLVK-HHMYVS
KKARGWFYRHHYESRHPKVS-SEVHIPLGD-AR-L-VVKTYWGLHTGEKDWHLGHGVSIE-WRQERCSTQIDPDLADQLI
HLYYFDCFSDSAIRKAIVGHIVSPRCNY-PAGHN-KVGSLQYLALKALV-------------TP-TRER--------PPL
PSVRKLTEERWNKPQKTRGRRGNHTMNGC*------------MEQAPEDQ----GPQREPHNEWMLELLEDLKHEAVRHF
PRPWLHGLGQHIYNTYGDTWEGVEAIIRTLQQLLFVHSRIGCQHSRIGI--------VQR-RR-----A-----RNG--S
SRS*MD-P----VDPNLEPWNHPGSQ------------------------PKTACSN-CYCKKCCLYCQICFLKKGLGIS
Y---GRKKR--RHRRG--T-PHSSKDHQIPIS-KQPLPR------T-QR--D-QTGPEESKKK---VESK--TETD--RF
D*MAGRSGD-T--DA--ELLTAVRIIKFLYQSNPYPAP---R-G-T--RQARKNQRRR---WRARQ--RQIDSISERILS
TCLGRSAEPVPLQLPPIERLHLDCSEDCGTS-GT-QQSQGTETGVGGPQISGE-SSGISGSGTKE*M-------------
TPL-----------EIYAIVALVV-VFVIAIVVWTIVGIEYRK-LLKQRKI----DRLIERIRERAEDSGNESE--GD-A
EELST----L--MEVG----------NYA---LLDD---NN---V*----A-----E----N--L-----WVTVYYGVPV
WRDAET-TLFCASDAKAYDKEVHNVWATHACVPTDPDPQEIILE-NVT-EKFNMWKNNMVEQMQTDI-ISLWDQSLK-PC
VKLTPLCVTLNCA-GPSSNN---------------------SNVN---------------SNSN----------------
---------------DNWSEEM---KNCSFNM-TTELRD---KRKTVHS-LFYKLDIVSTGSNDSR--------------
---------------------------------------------------------QYRLINCNTSAM-TQACPKVTFE
PIPIHYCAPAGFAILKC-K-D-T-NFTGTGP-CKDVSTVQCTH-GTKPVVSTQLLL-NGSLAEK--EVMIRSENITDNGK
IIIVQL----TEP--VNITRIRP--GENKRT--SI--RI----GP--G--Q---T-FYAT---------------GDVIG
DIRKAYCNV-SRAAWNSTLQKISTQLRQ------YF--NN------------KT----IIFK-N----S---------S-
---GGDLEV-TTHSFNCGGEFFYCNTTDLF--NSTW---NEH-----------------GPV--TNSTMA----------
--N----GT----------IT----LPCRIKQIINMWQRVGQAMYAPPIEGNIRCESNITGLLLTRDGGSGA--------
----------NSSKETYRPIGGNMRDNWRS----------ELYKYKVVKIEPIGVAPT--KAKRRVVE-----REKRAI-
-GL-GAAFLGFLGAAGSTMGAASMTLTVQARQ-LLSGIVQQQSNLLRAIEAQQHLLKLTVWGIKQLQA-RVLAVERYLKD
QQLLGIWGCSGKLICTTNVPWNSS-WS--------NKS--QSEI---WG---NM---TWMQWDREVINYTNIIYDLIEES
QNQQEKNEQDLLALDKWASLWSWFDISNWLWYIKIFIIIVGGLIGLRIVF-AVLSIINRAGQGYSPLSLQTLTP---HP-
----EG-PDRPGRIKEE---GGEQDR--DRSIRLVSGFLALAWDDLRSLCLFSYRRLRDFISIAARTVELLGRSSLKGLR
LG----WEGLKYLGNLLG-YRGQELKSSAINLIDTIAIAVAGWTDRVIEIGQRFC---RAI--RNIPRRIR---QGAER-
AL-Q*-MGGKWSKSS-IVGWPQIRERLRRA----------PAP-----------AARGVGPVSQD-----LDKHGAVTSS
-NTAATNADC------AWPEAQ---EEEE---VGFPVKPQVPLRPMTYKGAFDLSHFLKEKGGLDGLIYSKKRQEILDLW
VYHTQGYFPDWQNYTPGPGIRFPLTFGWCYKLVPVD-PTE--VEEATEGENNS-LLHPICQHGMDDEEKEVLMWKFDSRL
ALTHRARELHPEFY---------------------KDC*
>AF457052/A1/KE/2000/KER2008
--ARASVLSGGKLDAWEKIRLRPGGKKKYRLKHLVWASRELEKFALNPGLLETSEGCQQIMNQIQPALQTGTEELRSLFN
AVATLYCVHQRIEVKDTKEALDKVEEIQNK----SK-------QKT--Q-Q--------AA--A------------D---
------TGNNS------------K--V---SHNYPIVQNA-QGQMIHQSLS-PRTLNAWVK-VIEERGFSPEVIPMFSAL
SEGATPQDLNMMLNIVGGHQ-AAMQMLKETINEEAAEWDRLHPAQAGPIPPGQI-RDPRGSDIAGTTSTPQEQI-TWMTN
-NPPIPVGDIYKRWIILGLNKIVRMYSPVSILDIKQGPKEPFRDYVDRFFKVLRAEQATQEVKGWMTETLLVQNANPDCK
SILRALGTGATLEEMMTACQGVGGPSHKARVLAEAMSQA---QQ--------ANVMMQRG-NF------K---G----QK
-R--IKCFNCG-KEGHLARNCRAPRKKGCWKCGKEGHQMK-DC-I----ER---QANFL-GKIWPS-S-K-GRPGNFPQS
R---------PEPTAP------------------PA-EIFGMG--EE------------I------------T--SPP--
K----Q--EQ--KE-----R------EQT-------------------PPFVSLKSLFGNDPLSQ*PQITLWQRPVVTVK
VGGEMREALLDTGADDTVLED-INLPGKWKPKMIGGIGGFIKVKQYDQVSIEICGKKAIGTVLVGPTPVNIIGRNMLTQI
GCTLNFPISPIETVPVTLKPGMDGPRVKQWPLTEEKIKALTEICQEMEKEGKISKIGPENPYNTPIFAIKKK--DSTKWR
KLVDFRELNKRTQD-FWEVQLGIPHPAG-LKRKKSVTVLDVGDAYFSVPLDKNFRKYTAFTIPSLNNETP----------
--------GIRYQYNVLPQGWKGSPAIFQCSMTKILE-PFRSKNPEII-IYQYMDDLYVGS-DLEIGQHRAKIEELRAHL
LSWGFTTPDKKHQKEPPFLWMGYELHPDKWTVQPIELPEKESWTVNDIQKLVGKL------NWASQIYPGIKVKQLCKLL
RGAKALTDIVTLTEEAELELAENREILKDPVHGVYYDPSKDLTAEIQKQGQDQWTYQIYQEPFKNLKTGKYARKRSAHTN
DVRQLAEVVQKVVMESIVIWGK-TPKFKLPIQKETWETWWMDYWQATWIPEWEFVNTPPLVKLWYQLEKDPIAGAETFYV
DGAAHRETKLGKAGYVTDRGRQKVVSLTETTNQKTELHAIYLALQDSGSEVNIVTDSQYALGIIQAQPDRSESEIVNQII
EKLIGKDKVYLSWVPAHKGIGGNEQVDKLVSSGIRRVLFLDGIDKAQEEHERYHNNWRAMASDFNIPPIIAKEIVASCDK
CQL--KGEAMHGQVDCSPGMWQLDCTHLEGKVILVAVHVASGYIEAEVIPAETGQETAYFLLKLAGRWPVKVVHTDNGSN
FTSAAFKAACWWANVQQEYGIPYNPQSQGVVESMNKELKKIIGQVRDQAEHLKTAVQMAVFIHNFKRKGGIGGYSAGERI
IDII------ASDIQ----------------TKEL----QKQITKIQNFRVYYRDSRDPLWKGPAKLLWKGEGA-VVIQ-
-DNSDIKVVPRRKAKIIRDY-GKQMAGDDCVAGRQD-E-D*---MENRWQVMIVWQVDRM---RIRTWNSLVK-HHMYIS
KKAKGWFYRHHYESRHPKVS-SEVHIPLGD-AK-L-VVRTYWGLHPGEKDWHLGHGVSIE-WRLKRYSTQVDPELADQLI
HLHYFNCFSESAIRKAILGQVVSPSCEY-QAGHN-KVGSLQYLALKALV-------------TP-KKTK--------PPL
PSVKKLAEDRWNKPQKIRGHRESHTMNGH*------------MEQAPEDQ----GPQREPYNEWTLELLEELKNEAVRHF
PGPWLHGLGQYIYHTYGDTWEGVEAMLRILQQLLFVHFRIGCTHSRIGI--------IPR-RR-----A-----RDG--S
GRS*MD-P----VDPNLAPWQHPGSQ------------------------PTTPCNK-CFCKKCCYHCPVCLLNKGLGIS
Y---GRKKR--RQRRG--T-PQSNKDHQNPIP-KQPLPQ------T-QG--N-STGPEESKKK---VESK--TEAD--RF
A*MAGRSGD-S--DE--ELLKAIRIIKILYQSNPYPKP---K-G-T--RQARKNRRRR---WRARQ--RQIDSLSERILS
TCLGRPAEPVPLQLPPLERLHLDCSEDCGTS-GT-Q-------GVGRPQVSVE-SPDILGSGTKN*ML------------
SAL-----------EICAIAGLVI-ALIIAIVVWTIVGIEYRR-LLKQRKI----DRLIERIRERAEDSGNESD--GD-T
EELAA----L--IEMG----------NYD---LGDA---ND---L*----A-----D----N--L-----WVTVYYGVPV
WKDAET-TLFCASDAKAYETEKHNVWATHACVPTDPSPQEIPLK-NVT-EKFNMWKNNMVEQMHTDI-ISLWDQSLK-PC
VQLTPLCVTLNCS-DVTTNNTKVN-----------------TTSA---------------PTTA----------------
-------------ATVNNDSDM---KNCSYNM-TTELRD---KKQKMYS-LFYRLDVELINKNNSNST------------
---------------------------------------------------------EYVLINCKTSTL-TQACPKVSFE
PIPIHYCAPAGFAILMC-K-D-K-EFNGTGL-CKNVSTVQCTH-GIKPVVSTQLLL-NGSLAEK--RVMIRSANITDNTK
NIIVQL----KDP--VEINCTRP--NNNTRR--GV--HI----GL--G--R---R-FYTT----------------QVVG
DIRQAYCNV-SKSKWDDTLKKVVYQLRK------YF--N-------------KT----IIFN-S----S---------S-
---GGDVEI-TTHMFTCGGEFFYCNTSGLF--NSTWP----------------------VNQ-ESNSTKS----------
--N----GI----------IT----LRCRIKQIINMWQRTGQAMYAPPIQGIIKCVSNITGLLLTRDGGN----------
----------STVNETFRPGGGDMRDNWRS----------ELYKYKVVKIEPLGVAPT--KARRRVVG-----REKRAV-
-GI-GAVFLGFLGAAGSTMGAASITLTVQARQ-LLSGIVQQQNNLLRAIEAQQQLLKLTVWGIKQLQA-RVLAVERYLRD
QQLLGIWGCSGKLICTTNVPWNSS-WS--------NKS--QSEI---WD---NM---TWLQWDREINNYTDIIYRLLEDS
QNQQEKNEQDLLALDKWASLWTWFDLSNWLWYIKIFIMIVGGLIGLRIVF-AVLAVINRVRQGYSPLSFQTLTP---NP-
----RE-LDRPGRIEEE---GGEQDR--GRSIRLVSGFLALAWDDLRSLCLFSYHHLRDFILIAARIVGLLG----R--R
-G----WEGLKYLWNLLI-YWGQELKTSAVSLLDTTAIVVAGWTDRVLEIGQRIG---RAF--INIPRRIR---QGFER-
AL-L*-MGGKWSKSS-IVGWPQIRERIRRT----------PP------------AAPGVGAVSQD-----LDKHGAITSS
-N--VNHPSC------TWVEAQ---EEEE---VGFPVRPQVPLRPMTYKAALDLSHFLKEKGGLEGLIYSRKRQEILDLW
VYHTQGFFPDWHNYTPGPGIRFPLTFGWCFKLVPVD-PDE--VERATEGENNS-LLHPICQHGMDDEEREVLKWQFDSRL
AFTHQAREIHPEYY---------------------KDC*
>AF457053/A1/KE/2000/KER2009
--ARASVLSGGKLDAWERIRLRPGGKKKYRLKHLVWASRELERFALNPGLLETAEGCQQIIEQLQPALKTGTEELKSLFN
AVAVLYCVHQRIDVKDTKEALDKIEEIQNK----SK-------QKT--Q-Q--------TA--A------------D---
------TGNSS------------K--V---SQNYPIVQNA-QGQMIHQTVS-PRTLNAWVK-VIEEKAFSPEVIPMFSAL
AEGATPGDLNTMLNIVGGHQ-AAMQMLKDTINEEAAEWDRQHPVHAGPIPPGQM-REPRGSDIAGTTSTTQEQI-GWMTS
-NPPIPVGEIYKRWIILGLNKIVRMYSPVSILDIRQGPKEPFKDYVDRFFKTLRAEQATQEVKNWMTETLLVQNANPDCK
TILRALGPGATLEEMMTACQGVGGPSHKAKILAEAMSQA---QH--------TNIMMQRG-NF------R---G----QK
-R--IKCFNCG-KEGHLARNCRAPRKKGCWKCGKEGHQMK-DC-T----ER---QANFL-GKIWPS-S-K-GRPGNFPQK
R---------LEPTAP------------------PA-EIYGMG--EE------------I------------A--SPP--
K----Q--EQ--KD-----R------EQG-------------------PPAISLKSLFGNDLLSQ*PQITLWQRPIVTVK
IGGQLREALLDTGADDTVLED-IDLPGKWKPRMIGGIGGFIKVKQYDQILIEICGKRAIGTVLVGPTPVNIIGRNMLTQI
GCTLNFPISPIETVPVKLKPGMDGPKVKQWPLTEEKIKALTEICTEMEKEGKISKIGPENPYNTPIFAIKKK--DSTKWR
KLVDFRELNKRTQD-FWEVQLGIPHPAG-LKKKKSVTVLDVGDAYFSVPLDESFRKYTAFTIPSTNNATP----------
--------GIRYQYNVLPQGWKGSPAIFQCSMTKILE-PFRSKNPDII-IYQYMDDLYVGS-DLEIGQHRTKIEELRAHL
LSWGLTTPDKKHQKEPPFLWMGYELHPDKWTVQPIVLPEKESWTVNDIQKLVGKL------NWASQIYPGIKVKQLCKLL
RGAKALTDIVTLTEEAELELAENREILKDPVHGVYYDPSKELIAEIQKQGQDQWTYQIYQEPFKNLKTGKYARKRSAHTN
DVRQLTEVVQKVVLESIVIWGK-TPKFKLPIQKETWETWWMDYWQATWIPEWEFVNTPPLVKLWYQLEKDPIVGAETFYV
DGAANKETKLGKAGYVTDRGRQKVVSLTETTNQKTELHAIYLALQDSGSEVNIVTDSQYALGIIQAQPDRSESEIVNQII
EKLIEKDKIYLSWVPAHKGIGGNEQVDKLVSSGIRKVLFLDGIDKAQEEHERYHSNWRTMASDFNLPPVVAKEIVASCDK
CQL--KGEAMHGQVDCSPGIWQLDCTHLEGKIILVAVHVASGYIEAEVIPAETGQETAYFLLKLAGRWPVKVVHTDNGSN
FTSAAVKAACWWAGIQQEFGIPYNPQSQGVVESMNKELKKIIGQVREQAEHLKTAVQMAVFIHNFKRKGGIGGYSAGERI
IDII------ATDIQ----------------TKEL----QKQITKVQNFRVYFRDSRDPLWKGPAKLLWKGEGA-VVIQ-
-DNSEIKVVPRRKAKIIRDY-GKQMAGDDCVAGRQD-E-D*---MENRWQVMIVWQVDRM---RIRTWNSLVK-HHMYVS
KKAKRWFYRHHYESRHPKVS-SEVHIPVGE-AM-L-VITTYWGLHTGEKDWQLGHGVSIV-WRLRRYSTQIDPDQADQLI
HLHYFDCFSGSAIRKAILGQIVRPSCEY-PTGHN-KVGSLQYLALKALV-------------TP-TRRK--------PPL
PSVRKLTEDRWNKPQKTRGRRESHTMNGC*------------MEQAPEDQ----GPQREPYNEWMLELLEDLKHEAVRHF
PRPWLHGLGQHIYNTYGDTWEGVEAIIRTLQQLLFVHFRIGCQHSRIGI--------TQT-RR-----G-----RNG--P
GRS*MD-P----VDPNLEPWNHPGSQ------------------------PTTPCSK-CYCKKCCYHCPLCFINKGLGIS
Y---GRKKR--RQRRG--T-PQSYKDHQNLVP-KQPIPQ------P-QG--V-STGPEESKKK---VESK--AETD--RF
D*MAGRSGD-S--DE--ELLRAIRIIKILYQSNPFPSP---R-G-S--RQARKNRRRR---WRARQ--RQIDSISERILN
TCLGRPTEPVPLQLPPLEKLHLDCSEDCGTS-GT-QQSQGVETGMGRPQVSVE-SPDILGSGTKN*MTP-----------
KPV--------------AIVGLIV-ALILAIVVWTIVGIEYKK-ILKQRKI----DRVIERIRERAEDSGNESD--GD-T
EELSA----L--VGMG----------NYD---LGNI---NN---V*----A-----E----H--L-----WVTVYYGVPV
WKEAET-TLFCASEAKAYDPEQHNVWATHACVPTDPNPQEINLI-NVT-EKFNMWKNTMVEQMHTDI-ISLWDESLK-PC
VKLTPLCVTLRCN-NTNVN----------------------VNNT---------------IDNS----------------
----------------TDRGEM---KNCSFKV-TTELRD---KEQKVHS-LFYRLDLVQLDNTTPENSSNK---------
---------------------------------------------------------EYRLINCNTSAI-TQACPKVSFE
PIPIHYCAPAGYAILKC-N-D-K-KFNGTGP-CTNVSTVQCTH-GIRPVVSTQLLL-NGSLAEE--EVIIRSENITDNAK
TIIVQL----TEP--VKINCTRP--NNNTRR--SI--TM----GP--G--K---A-FYTN----------------DIIG
NIRQAYCTV-NRSEWNNTLQKVATQLRE------HF--EN------------KT----IIFT-H----S---------S-
---GGDLEV-TTHMFNCGGEFFYCNTSGLF--NSTWHYNNGTW----------------HNN-STNSMDS----------
--N----ET----------IT----LTCRIKQIINMWQRVGKAMYANPIQGIIKCESNITGLLLTRDGGNTS--------
-----------STNETFRPGGGDMRDNWRS----------ELYKYKVVKIEPLGVAPT--RAQRRVVG-----REKRAI-
-GI-GAVFLGFLGAAGSTMGAASMTLTVQARQ-LLSGIVQQQSNLLRAIEAQQQLLKLTVWGIKQLQA-RVLAVERYLQD
QQLLGIWGCSGKLICPTNVPWNST-WS--------NKS--YSEI---WD---NM---TWLQWDEEVSNYTQIIYDLIEKS
QNQQEKNEQDLLALDKWASLWSWFSISNWLWYIRIFIMVVGGLIGLRIVF-AVFSVINRVRQGYSPLSFQTHSP---AP-
----GG-LDRPGRIEEE---GGEQGR--DRSIRLVSGFLTLAWDDLRSLCLFSYHRLRNFILIVARTVELLGHSSLKGLR
LG----WEGLKYLWNLLI-YWGRELKISATNLIDTIAIVVAGWTDRVIEIGQSIG---RAI--LHIPRRIR---QGFER-
AL-L*-MGGKWSKRS-KREWPEVREKMRST----------PA------------AAPGVGAVSQD-----LAKHGAVTSS
-N--INHPSC------VWLEAQ---EDEE---VGFPVKPQVPLRPMTYKAAIDMSHFLKEKGGLDGLIYSRKRQEILDLW
VYHTQGFFPDWHNYTPGPGVRYPLTFGWCFKLVPVD-PDE--VEEATEGENNS-LLHPICQHGMDDEEKEVLKWQFDSHL
AFKHKARELHPEFY---------------------KDC*
>AF457055/A1/KE/2000/KER2012
--ARASVLSGGKLDAWERIRLRPGGKKQYRLKHLVWASRELDRFALNPSLLETTEGCQQIITQLQPAIGTGTEELKSLYN
TVATLYCVHQGIKVKDTKEALDKIEEIQKK----SK------------Q-Q--------TA--A------------D---
------TG-SS-------------------SQNYPIVQNA-QGQMIHQSLS-PRTLNAWVK-VIEEKAFSPEVIPMFSAL
SEGATPQDLNMMLNIVGGHQ-AAMQMLKDTINEEAAEWDRLHPVHAGPPAPGQL-REPRGSDIAGTTSTPQEQI-GWMTG
-NPPIPVGDIYKRWIILGLNKIVRMYSPVSILDIKQGPKEPFRDYVDRFFKVLRAEQATQEVKGWMTETLLIQNANPDCK
SILRALGAGATLEEMMTACQGVGGPGHKARVLAEAMSQV---QQ--------TNIMMQRG-NF------R---G----QK
-R--IKCFNCG-KEGHLARNCRAPRKKGCWKCGKEGHQMK-DC-T----ER---QANFL-GKIWPS-S-K-GRPGNFPQS
R---------PEPTAP------------------PA-EFFGTR--EE------------M------------T--PPP--
K----Q--EQ--KD-----R------EQN-------------------SPSVSLKSLFGNDLLSQ*PQITLWQRPIVTVK
IGGQLKEALLDTGADDTVLED-INLPGKWKPKMIGGIGGFIKVKQYDQIVIEICGKKAIGTVLVGPTPVNIIGRNMLTQI
GCTLNFPISPISTVPVKLKPGMDGPRVKQWPLTEEKIKALTEICKEMEKEGKISKIGPENPYNTPIFAIKKK--DSTKWR
KLVDFRELNKRTQD-FWEVQLGIPHPAG-LKKKKSVTVLDVGDAYFSVPLDESFRKYTAFTIPSTNNETP----------
--------GIRYQYNVLPQGWKGSPAIFQSSMTTILE-PFRSKNPEII-IYQYMDDLYVGS-DLEIGQHRAKIEELRAHL
LSWGLTTPDKKHQKEPPFLWMGYELHPDKWTVQPIQLPEKESWTVNDIQKLVGKL------NWASQIYPGIKVKQLCRLL
RGAKALTDVVTLTEEAELELAENREILKDPVHGVYYDPSKDLIAEIQKQGQDQWTYQIYQEPFKNLKTGKYARKKSAHTN
DVKQLAEVVQKVVMESIVIWGK-TPKFKLPIQKETWETWWMDYWQATWIPEWEFVNTPPLVKLWYQLEKDPIAGAETFYV
DGAANRETKLGKAGYVTDRGRQKVVPLTETTNQKTELYAIDLALQDSGSEVNIVTDSQYALGIIQAQPDRSESEIVNQII
EKLIGKDKVYLSWVPAHKGIGGNEQVDKLVSSGIRKVLFLDGIDKAQEEHERYHSNWRAMASDFNLPPIVAKEIVASCDK
CQL--KGEAIHGQVDCSPGMWQLDCTHLEGKVILVAVHVASGYIEAEVIPAETGQETAYFLLKLAGRWPVKVVHTDNGSN
FTSAAFKAACWWAGVQQEFGIPYNPQSQGVVESMNRELKKIIGQVREQAEHLKTAVQMAVFIHNFKRKGGIGGYSAGERI
IDII------ATDIQ----------------TKEL----QKQITKIQKFRVYYRDSRDPIWKGPAKLLWKGEGA-VVIQ-
-DNSDIKVVPRRKAKIIRDY-GKQVAGDDCVAGRQD-E-D*---MENRWQVMIVWQVDRM---RIRTWNSLVK-YHMYVS
KEAKGWFYRHHYESSHPKVS-SEVHIPLGD-AK-I-VVRTYWGLHTGEKDWHLGHGVSIE-WRLKRYSTQIDPDVADQLI
HQHYFACFSDSAIRRAILGHVVSPRCEY-QTGHN-KVGSLQYLALKALV-------------KP-TRRK--------PPL
PSVRKLTEDRWNKPRKTRGHRGSHTMNGC*------------MEQAPEDQ----GPQREPYNEWMLELLEDLKHEAVRHF
PRPWLHGLGQHIYNTYGDTWEGVEAIIRILQQLLFVHFRIGCQHSRIGI--------IRG-RR-----A-----RDG--S
GRS*MD-P----VDHKLEPWNHPGSQ------------------------PTTPCSK-CYCKKCCYHCIVCFQTKGLGIS
Y---GRKKR--RQRRG--A-SQSSKDHQNPVP-KQPLPQ------T-QG--D-STGPEESKKK---VESK--AETD--RF
D*MAGRSGD-S--DE--ELLKAVRIIKILYQSNPYPKP---R-G-T--RQARKNRRRR---WRARQ--RQIDSISERILS
TCLGRSEEPVPFQLPPLERLHLDCREDCGTS-GT-QQSQGVETGVGRDQVSGE-SPVVLGSGTEK*M-------------
SPL-----------EVWAIVGLVV-ALILAIVVWTIVGIEYRK-VLKQRKI----DRLIERITERAEDSGNESD--GD-T
EELSA----L--VEMG----------NYN---LGYD---ND---L*----A-----Q----N--L-----WVTVYYGVPV
WRDADT-TLFCASDAKAYKTEVHNVWATHACVPTDPNPQEIYLT-NVT-ENFNMWKNKMVEQMHEDI-ISLWDQSLK-PC
VQLTPLCVTLNCS-DVTNNTLRN------------------ATVNA--------------NANA----------------
------------TVTGDMEGEM---KNCSYNM-TTAVRD---KQKKVYS-LFYRLDVVQISNNSSSSS------------
---------------------------------------------------------EYRLINCNTSAI-TQACPKVTFE
PIPIHYCAPAGFAILKC-N-E-E-GFNGTGP-CKNVSTVQCTH-GIKPVVSTQLLL-NGSLAEK--GVIIRSENISNNAK
TIIVQL----AEP--VTINCTRP--NNNTRK--GI--HI----GP--G--R---A-FYAT---------------GDIIG
DIRKAYCNV-SRTQWNKTLAQVAAQLTK------YW--N-------------KT----INFT-S----S---------S-
---GGDVEI-TTHSFNCGGEFFYCNTTNLF--NSTWR--G-N-----------------KTV--SNSTEL----------
DEN----GT----------IT----LPCRIKQIINMWQRTGQAMYAPPIQGVIKCVSNITGLLLTRDGGSDN--------
----------NISSETFRPGGGDMRDNWRS----------ELYKYKVVKLEPLGVAPN--KARRRVVE-----REKRAV-
-GL-GAVFIGFLGAAGSTMGAASITLTAQARQ-LLSGIVQQQSNLLKAIEAQQHLLKLTVWGIKQLQA-RVLALERYLKD
QQLLGIWGCSGKLICTTSVPWNSS-WS--------NKS--FEQI---WN---NM---TWLEWDKEVSNYTQIIYELLEVS
QNQQEKNEQDLLSLDKWASLWNWFDISKWLWYIKIFIMIVGGLIGLRIVF-AVLSIINRVRQGYSPLSFQTLTP---NP-
----GG-LDRPGRIEEE---GGEQGR--DRSIRLVSGFLALAWDDLRNLCLFSYHRLRDFILIAARTVELLGHSSLKGLR
LG----WEGIKYLGNLLL-YWGRELKNSAINLLDTIAIAVAGWTDRVIEIGQRIG---RAI--LNIPRRIR---QGAER-
IL-V*-MGGKWSKSS-IVGWPEVRKRIQQT----------PP------------AARGVGAVSQD-----LEKHGAITSS
-N--INHPSC------TWLEAQ---EEDEE--VGFPVRPQVPLRPMTYKGAVDLSHFLKEQGGLDGLVWSRKRQEILDLW
VYNTQGYFPDWQNYTPGPGIRFPLTFGWCFKLVPVD-PDE--VEKANEGENNS-LLHPICQHGMDDEEKETLIWRFDSRL
ALKHRAQEIHPEFY---------------------KDC*
>AF457063/A1/KE/1999/KNH1088
--ARASVLSGGKLDAWEKIRLRPGGKKKYRLKHLVWASRELERFALNPSLLETAEGCQQAMMQLQPALRTGTEEFKSLFN
TVATLYCVHQRIDVKDTKEALDKIEEIQNK----SK----QQTAAK--Q-Q--------TT--A------------D---
------TG-SS-------------------SQNYPIVQNV-QGQMVHQSLS-PRTLNAWVK-VIEEKAFSPEVIPMFSAL
SEGATPQDLNMMLNIVGGHQ-AAMQMLKDTINEEAAEWDRLHPVHAGPPAPGQL-REPRGSDIAGTTSTPQEQI-GWMTG
-NPPIPVGDIYKRWIILGLNKIVRMYSPVSILDIKQGPKEPFRDYVDRFFKTLRAEQATQEVKGWMTETLLIQNANPDCK
SILRALGAGASLEEMMTACQGVGGPGHKARVLAEAMSQA---QQ--------TNIMMQRG-NF------R---G----QK
-K--IKCFNCG-KEGHLARNCRAPRKKGCWKCGREGHQMK-DC-T----ER---QANFL-GKIWPS-S-K-GRPGNFPQS
R---------PEPTAP------------------PA-ELFGMR--EE------------I------------A--PPP--
K----Q--EQ--KD-----K------EQN-------------------SPSISLKSLFGNDLLSQ*PQITLWQRPIVTVR
IGGQLKEALLDTGADDTVLED-INLPGKWKPKMIGGIGGFIKVKQYDQILIEICGKKAIGTVLVGPTPVNIIGRNMLTQI
GCTLNFPISPISTVPVKLKPGMDGPKVKQWPLTEEKIKALTEICTEMEKEGKISKIGPENPYNTPIFAIKKK--DSTKWR
KLVDFRELNKRTQD-FWEVQLGIPHPAG-LKKKKSVTVLDVGDAYFSVPLDEGFRKYTAFTIPSTNNETP----------
--------GIRYQYNVLPQGWKGSPAIFQSSMTKILE-PFRSKNPEII-IYQYMDDLYVGS-DLEIGQHRAKIEELRAHL
LSWGFTTPDKKHQKEPPFLWMGYELHPDKWTVQPIKLPDKESWTVNDIQKLVGKL------NWASQIYPGIRVKQLCKLL
RGVKALTEVVTLTEEAELELAENREILKNPVHGVYYDPSKDLIAEIQKQGQDQWTYQIYQEPFKNLKTGKYARKRSAHTN
DVKQLAEVVQKVVLESIVIWGK-TPKFKLPIQKETWETWWMDYWQATWIPEWEFVNTPPLVKLWYQLEKDPIVGAETFYV
DGAANRETKLGKAGYVTDKGRQKVVSLTETTNQQTELHAIHLALQDSGSEVNIVTDSQYALGIIQAQPDRSESELVNLII
EKLIGKDKVYLSWVPAHKGIGGNEQVDKLVSSGIRKVLFLDGIDKAQEEHERYHSNWKAMASDFNLPPIVAKEIVASCDK
CQL--KGEAIHGQVDCSPGMWQLDCTHLEGKVILVAVHVASGYIEAEVIPAETGQETAYFLLKLAGRWPVKVVHTDNGSN
FTSTAFKAACWWAGVQQEFGIPYNPQSQGVVESMNKELKKIIGQVREQAEHLKTAVQMAVFIHNFKRKGGIGGYSAGERI
IDII------ATDIQ----------------TKEL----QKQITKIQKFRVYYRDSRDPIWKGPAKLLWKGEGA-VVIQ-
-DNSDIKVVPRRKVKIIRDY-GKQMAGDDCVAGRQD-E-D*---MENRWQVMIVWQVDRM---RIRTWNSLVK-HHMYIS
KEAKGWFYRHHYESGHPKVS-SEVHIPLGE-AK-I-VVRTYWGLHTGEKEWHLGHGVSIE-WRLKRYSTQIDPDLADQLI
HLHYFDCFSDSAIRKAILGQVVSPRCDY-QTGHN-KVGSLQYLALKALV-------------EP-TRRK--------PPL
PSVRKLTEDRWNKPRKTRGHRGNHTMNGC*------------MEQAPEDQ----GPQREPYNEWMLELLEDLKHEAVRHF
PRPWLHGLGQHIYNTYGDTWEGVEAITRTLQQLLFVHFRIGCQHSRIGI--------IPG-RR-----A-----RDG--S
GRS*MD-P----VDPKLEPWNHPGSQ------------------------PTTPCST-CYCKKCCFHCVACFQKKGLGIS
Y---GRKKR--RQRRR--A-SQSNKDHQNPVP-KQPIPQ------T-QG--V-STGPEESKKK---VESK--AETD--RF
D*MAGRSGD-S--DE--ELLRAIRIIKILYQSNPYPKP---R-G-S--RQARKNRRRR---WRARQ--RQIDSISERILS
TCLGRSEEPVSFQLPPLERLHLDCREDCGTS-GT-QQSQGVETRVGRNQVSGE-SPGVLGSGTEN*M-------------
SPL-----------EICAIAGLIV-ALILAIVVWTIVGIEYKK-VLKQRKI----DRLIERITERAEDSGNESD--GD-T
EELSA----L--VEMG----------NYN---LGFD---ND---L*----A-----E----K--L-----WVTVYYGVPV
WKDADT-TLFCASDAKAYKREVHNVWATHACVPTDPNPQEIDLE-NVT-EDFNMWKNKMVEQMHEDI-ISLWDQSLK-PC
VKLTPLCVTLNCS-DV-------------------------NVT----------------NNSM----------------
------------------KGEM---KNCSYNM-TTELRD---KKKKVYS-LFYRLDVVQINNGNSSSGNSSSS-------
---------------------------------------------------------EYRLINCNTSAI-TQACPKVTFE
PIPIHYCAPAGFAILKC-K-D-K-EFNGTGP-CRNVSTVQCTH-GIKPVVSTQLLL-NGSLAEG--EVRIRSENISDNAK
TIIVQL----TEP--VTINCTRP--NNNTRK--GI--HI----GP--G--Q---A-FYAT---------------GEIIG
DIRQAHCNV-SSSKWNKTLQQVVTQLRN------YW--N-------------KT----IAFT-P----S---------S-
---GGDIEI-TTHSFNCGGEFFYCNTSGLF--NSTYS---WN-----------------ETV--SNSTES----------
--N----DT----------IT----LPCRIKQIINMWQRTGQAMYAPPIQGVIRCESNITGLLLTRDGGNGGN-------
----------NNTTETFRPGGGNMKDNWRS----------ELYKYKVVKIEPLGVAPT--RAKRRVVE-----REKRAV-
-GL-GAVFLGFLGAAGSTMGAASITLTVQVRQ-LLSGIVQQQSNLLRAIEAQQHLLKLTVWGIKQLQA-RVLAVERYLKD
QQLLGIWGCSGKLICTTNVPWNSS-WS--------NKS--YEQI---WD---NM---TWLQWDKEVSNYTQMIYQLIEES
QNQQEKNEQDLLALDKWASLWNWFDITRWLWYIKIFIMIVGGLIGLRIVF-AVLSIINRVRQGYSPLSFQTHTP---NP-
----GG-LDRPGRIEEE---GGEQGR--DRSIRLVSGFLALAWDDLRSLCLFSYHRLRDFILIAARTVELLGHSSLKGLR
LG----WEGIKYLGNLLV-YWGRELKISAINLFDTIAIAVAGWTDRVIEIGQRIG---RAI--LNIPRRIR---QGLER-
AL-L*-MGGKWSKSS-IVGWPEVRRRIQQT----------PP------------AARGVGAVSQD-----LEKHGAITSS
-N--INHSSC------VWLEAQ---EEEE---VGFPVRPQVPLRPMTYKGALDLSHFLKEKGGLEGLVWSRRRQEILDLW
VYNTQGYFPDWQNYTPGPGTRFPLTFGWCFKLVPVD-PDA--VEKANEGENNS-LLHPICQHGMEDEERETLIWRFDSRL
ALKHRAREQHPEFY---------------------KDC*
>AF457065/A1/KE/1999/KNH1135
--ARASILSGGKLDKWEKIRLRPGGKKHYRLKHLVWASRELERFALNPGLLETAEGCQQIIEQLQSALRTGTEELRSLYN
TVATLYCVHRQIDVRDTKEALDKIEEIQNK----SK-------QKT--Q-Q--------AA--A------------D---
------TGSSS------------K--V---SQNYPIVQNA-QGQMTYQTMS-PRTLNAWVK-VIEEKAFSPEVIPMFSAL
SEGATPQDLNMMLNIVGGHQ-AAMQMLKDTINEEAAEWDRLHPIHAGPVAPGQM-REPRGSDIAGTTSTPQEQL-QWMTS
-NPPIPVGDIYKRWIILGLNKIVRMYSPVSILDVKQGPKEPFRDYVDRFFKILRAEQATQDVKNWMTETLLIQNANPDCK
SILRALGPGASLEEMMTACQGVGGPSHKARVLAEAMSQA---QQ--------TNIMMQRG-NF------R---G----QK
-R--IKCFNCG-KEGHLARNCRAPRKKGCWKCGKEGHQMK-DC-T----ER---QANFL-GKIWPL-N-K-GRPGNFPQS
R---------TEPTAP------------------PA-EILGMG--EE------------I------------T--SPP--
K----Q--EQ--KD-----K------EQA--------------------S-VSLKSLFGNDLLLQ*PQITLWQRPIVTVK
IEGQLREALLDTGADDTVLED-INLSGKWKPRMIGGIGGFIKVKQYEQISIEICGKKAIGTVLVGPTPVNIIGRNMLTQI
GCTLNFPISPIETVPVKLKPGMDGPKVKQWPLTEEKIKALTEICAEMEKEGKIEKIGPENPYNTPIFAIKKK--DSTKWR
KLVDFRELNKRTQD-FWEVQLGIPHPAG-LKKKKSVTVLDVGDAYFSVPLDESFRKYTAFTIPSTNNETP----------
--------GIRYQYNVLPQGWKGSPAIFQSSMTKILE-PFRLKNPEII-IYQYMDDLYVGS-DLEIGQHRAKIEELRAHL
LSWGFTTPDKKHQKEPPFLWMGYELHPDKWTVQPIILPEKESWTVNDIQKLVGKL------NWASQIYPGIQVRQLCKLL
RGTKALTDIVTLTEEAELELAENREILKDPVHGVYYDPSKELIAEIQKQGQEQWTYQIYQEPFKNLKTGKYARKRSTHTN
DVRQLAEVVQKVVMESIVIWGR-TPKFKLPIQRETWDTWWMDYWQATWIPEWEFVNTPPLVKLWYQLEKDPIEGAETFYV
DGAANRETKLGKAGYVTDRGRQKVVSLTETTNQKTELHAIYLALQDSGSEVNIVTDSQYALGIIQAQPDKSDSELVNQII
ERLIGKDKVYLSWVPAHKGIGGNEQVDKLVSSGIRKILFLDGIDKAQEEHERYHSNWRTMASDFNLPPIVAKEIVASCDK
CQL--KGEAMHGQVDCSPGIWQLDCTHLEGKVILVAVHVASGYIEAEVIPAETGQETAYFLLKLAGRWPVKVVHTDNGSN
FTSAAVKAACWWAGIQQEFGIPYNPQSQGVVESMNKELKKIIGQVREQAEHLKTAVQMAVFIHNFKRKGGIGGYSAGERI
IDII------ATDIQ----------------TKEL----QKQITKIQNFRVYYRDSRDPIWKGPAKLLWKGEGA-VVIQ-
-DNSDIKVVPRRKAKIIRDY-GKQMAGDDCVAGRQD-E-D*---MENRWQVMIVWQVDRM---RIRAWHSLVK-HHMHIS
KKARKWLYRHHYESRHPKVS-SEVHIPLGD-AR-L-VVRTYWGLQTGEKDWHLGHGVSIE-WRLKRYSTQVDPDLADQLI
HLHYFNCFSDSAIRXAILGQVVSPSCEY-QAGHN-KVGSLQYLALKALV-------------TP-QRRK--------PPL
PSVKKLTEDRWNKPHKTRDPRGSHTMNGH*------------MEQAPQDQ----GPPREPHNEWTLELLEELKNEAVRHF
PRQWLHGLGQYVYNTYGDTWEGVEAIIRMLQQLLFVHFRIGCQHSRIGI--------IRG-RR-----V-----RDG--S
GRS*MD-P----VDPNLEPWNHPGSQ------------------------PTTPCNK-CYCKKCCYHCPVCFLNKGLGIS
Y---GRKKR--RQRRG--T-PQSSKDHQNPVP-KQSIPQ------T-QG--N-PTGPEESKKK---VESK--TEAD--RY
A*MAGRSGD-S--DE--ELLKAVRIIKILYQSNPYPKP---R-G-T--RQARRNRRRR---WKARQ--KQIDTLSERILS
TCLGRPTEPVPLELPPIERLHLDCREDCGTS-GT-QQSQGVETGVGGPQVSVE-SPGVLESGTEE*M-------------
QPL-----------QICAIVGLVV-VLIIAIVVWTIVGIEYKR-LLKQRKI----DRLIERIRERAEDSGNESE--GD-T
EELSA----L--IEMG----------NYG---VGDD---NN---L*----T-----E----Q--L-----WVTVYYGVPV
WKDAET-TLFCASDAKAHETEVHNVWATHACVPTDPNPQEIELK-NVT-EEFNMWKNNMVEQMHADI-ISLWDQSLK-PC
VKLTPLCVTLNCS-NFSVT----------------------NNST---------------NNSTNTT-------------
------------IIDSNMEGEI---KNCSYNV-TTVIRD---EKQKVYS-LFYRTDVVEI-ENNSS--------------
---------------------------------------------------------QYRLINCNTSAI-TQACPKVTFE
PIPIHYCAPAGFAILKC-R-N-E-TFNGTGP-CNNVSTVQCTH-GIRPVVSTQLLL-NGSLAEK--EIMIRSENISDNAK
SILVQL----TKP--VIINCTRP--NNNTRK--SI--HI----GP--G--Q---A-FYAT---------------GDIIG
DIRQAYCTV-NKTEWNETLHNVTTQLKT------YF--N-------------KT----IVFT-S----H---------S-
---GGDLEI-TTHTFNCGGEFFYCNTSGLF--NSTW---DDNIKNDT------N-----STQ-GSNSTE-----------
-------------------II----LPCKIKQIVRMWQRTGQAMYAPPIPGVIRCVSNITGLILTRDGGNTS--------
-----------SINETFRPGGGDMRDNWRS----------ELYKYKVVKIEPLGVAPT--KARRRVVE-----REKRAV-
-GI-GAVLFGFLGAAGSTMGAASITLTVQARQ-LLSGIVQQQSNLLRAIEAQQQMLRLTVWGIKQLQA-RVLAVERYLRD
QQLLGLWGCSGKLICTTTVPWNSS-WS--------NKS--QNEI---WN---NM---TWLQWDKEISNYTQIIYDLIEES
QNQQEKNEQDLLALDKWANLWSWFDISSWLWYIRIFIMIVGGLIGLRIVF-AVLSIIKRVRQGYSPLSFQIHTP---NP-
----GE-PDRPGGIEEE---GGKQDR--SRSIRLVSGFLALAWDDLRSLCLWSYHRLRDFILIAARTVELLGHSSLKGLR
LG----WEGLKYLWNLLV-YWSQELKSSAINLFDTLAITVAGWTDRVIEVGQRLC---RAL--LHIPRRIR---QGAER-
AL-L*-MGGIWSKRS-TRGWSEVRERIRQT----------PTPP----------AARGVGAVSQD-----LARHGAVTSS
-N--VNHPSC------AWLEAQ---EDED---VGFPVRPQVPLRPMTYKGAFDLSHFLKEKGGLDGLIYSRKRKEILDLW
VYHTQGFFPDWQEYTPGPGIRYPLTFGWCFKLVPVE-PEE--VEKATEGEDNV-LLHPMNQHGMDDEEKEVLMWKFDSHL
ALKHRALELHPEFY---------------------KDC*
>AF457066/A1/KE/2000/KNH1144
--ARASVLSGGKLDRWEKIRLRPGGKKKYRMKHLVWASRELERFALNPSLLETAEGCQQIIEQIQPALKTGTEELRSLFN
TIATLYCVHQKIDVKDTKEALDKIEELQNK----SK-------QKT--Q-Q--------AA--A------------D---
------TGSGS------------KVSV---SQNYPIVQNA-QGQMIHQTLS-PRTLNAWVK-VIEEKAFSPEVIPMFSAL
SEGATPQDLNMMLNIVGGHQ-AAMQMLKDTINEEAAEWDRTHPVHAGPIPPGQM-REPRGSDIAGTTSTPQEQI-GWMTS
-NPPIPVGDIYKRWIILGLNKIVRMYSPVSILDIKQGPKEPFRDYVDRFFKTLRAEQATQEVKGWMTETLLVQNANPDCK
SILRALGTGATLEEMMTACQGVGGPGHKARVLAEAMSQV---QH--------TNIMMQRG-NF------R---G----QK
-R--IKCFNCG-KEGHLARNCRAPRKKGCWKCGKDGHQMK-DC-T----ER---QANFL-GKIWPS-S-K-GRPGNFPQS
R---------PEPTAP------------------PA-ELFGMG--EE------------I------------A--SPL--
K----Q--EQ--KG-----K------EQT-------------------PPSISLKSLFGNDPLSQ*PQITLWQRPLVTVK
IAGQLREALLDTGADDTVLED-IDLPGKWKPKMIGGIGGFIKVKQYEQVLIEICGKKAIGTVLVGPTPVNIIGRNMLTQI
GCTLNFPISPIETVPVKLKPGMDGPKVKQWPLTEEKIKALTEICTEMEKEGKISQIGPENPYNTPIFAIKKK--DSTKWR
KLVDFRELNKRTQD-FWEVQLGIPHPAG-LKKKKSVTVLDVGDAYFSVPLHEDFRKYTAFTIPSTNNETP----------
--------GKRYQYNVLPQGWKGSPAIFQSSMTKILE-PFRSKNPEII-IYQYMDDLYVGS-DLEIGQHRAKIEELRAHL
LSWGFTTPDKKHQKEPPFLWMGYELHPDKWTVQPIELPNKESWTVNDIQKLVGKL------NWASQIYAGIKVKHLCRLL
RGAKALTDVVTLTEEAELELAENKEILKEPVHGVYYDPSKELIAEVQKQGQDQWTYQIYQEPFKNLKTGKYARQRSAHTN
DVKQLAEVVQKIAMEGIVIWGK-TPKFRLPIQKETWETWWRDYWQATWIPEWEFVNTPPLVKLWYQLEKDPIVGAETFYV
DGAANRETKLGKAGYVTDRGRQKVVSLTETTNQKTELHAIYLALQDSGSEVNIVTDSQYALGIIQAQPDKSESELVNQII
EKLIGKDKVYLSWVPAHKGIGGNEKVDKLVSNGIRKVLFLDGIDKAQEEHERYHSNWRAMASDFNLPPIVAKEIVACCDK
CQL--KGEAIHGQVDCSPGIWQLDCTHLEGKIILVAVHVASGYIEAEVIPAETGQETAYFILKLAGRWPVKVIHTDNGSN
FTSAAVKAACWWADIQQEFGIPYNPQSQGVVESMNKELKKIIGQVREQAEHLKTAVQMAVFIHNFKRKGGIGGYSAGERI
IDII------ATDIQ----------------TKEL----QKHITKIQNFRVYYRDSRDPVWKGPAKLLWKGEGA-VVIQ-
-DNSDIKVVPRRKAKIIRDY-GKQMAGDDCVAGRQD-E-D*---MENKWQVMIVWQVDRM---RIRTWNSLVK-HHMYVS
KKAKNWVYRHHFESRNPRVS-SEVHIPLGD-AK-L-VVRTYWGLHPGENDWHLGHGVSIE-WRLKSYSTQVDPDLADQLI
HLYYFDCFSGSAIRKAILGELVSPRCEY-QTGHS-KVGSLQYLALKALV-------------TP-QKTK--------PPL
PSVRILAEDRWNKHQKTRGPRESHTMNGC*------------MEQAPEDQ----GPQREPYNEWMLELLEDLKHEAVRHF
PRPWLHGLGQHIYDTYGDTWEGVEAIIRTLQQLLFVHFRIGCQHSRIGI--------IRG-RR-----G-----RNG--S
SRS*MD-P----VDPNLDPWNHPGSQ------------------------PTTPCNK-CYCKKCCYHCQYCFLNKGLGIS
Y---GRKKR--RQRRG--T-PHSSKDHQNPLP-KQSMPQ------T-QG--V-STGPEESKKK---VESQ--AEAD--RF
D*MAGRSGD-S--DE--ELLTAVRIIKILYQSNPCPKP---R-G-S--RQARKNRRRR---WRARQ--RQIDSISERILS
TCLGRSEEPVPLQLPSLEGLRLDCCEDCGTS-GT-QQSQGVEAGVGGPQVSVE-SPGILESGTKN*ML------------
PPL-----------HICAIVGLIV-AAILAIIVWTIVGIEYRK-LLKQRKI----DRLIERIRERAEDSGNESD--GD-T
DELSA----L--IEMG----------NYD---LGID---NN---L*----V-----NS---N--L-----WVTVYYGVPV
WKDAET-TLFCASDAKAYKTEKHNVWATHACVPTDPNPQEIPLE-NVT-EEFNMWKNKMVEQMHTDI-ISLWDQSLQ-PC
VKLTPLCVTLNCT-DVTNVTD--------------------VSGT---------------RGNI----------------
------------TIMKEMEGEI---KNCSFNM-TTEIRD---KKQKVYS-LFYRLDVVPINQGNSSSKNSS---------
---------------------------------------------------------EYRLISCNTSAI-TQACPKVSFE
PIPIHYCAPAGFAILKC-R-D-K-EFNGTGE-CKNVSTVQCTH-GIKPVVSTQLLL-NGSLAEE--KVKIRTENITNNAK
TIIVQL----VEP--VRINCTRP--NNNTRE--SV--RI----GP--G--Q---A-FFAT---------------GDIIG
DIRQAHCNV-SRSQWNKTLQQVAEQLRE------HF--KN------------KT----IIFN-S----S---------S-
---GGDLEI-TTHSFNCGGEFFYCNTSGLF--NSTW---N-T-----------------SMS-GSSNTET----------
--N----DT----------IT----LQCRIKQIINMWQRTGQAIYAPPIQGVIRCESNITGLLLTRDGGEEK--------
----------NSTNEIFRPGGGDMRDNWRS----------ELYKYKVVKIEPLGVAPT--RARRRVVG-----REKRAV-
-GI-GAVFLGFLGAAGSTMGAASITLTVQARQ-LLSGIVQQQSNLLRAIEAQQHMLKLTVWGIKQLQA-RVLAVERYLRD
QQLLGIWGCSGKLICTTNVPWNSS-WS--------NKS--QDEI---WN---NM---TWLQWDKEISNYTNLIYSLIEES
QNQQEKNEQDLLALGKWANLWTWFDISNWLWYIRIFIMIVGGLIGLRIVF-AVLAVIKRVRQGYSPVSFQIHAP---NP-
----GG-LDRPGRIEEE---GGEPGR--GRSIRLVSGFLALAWDDLRNLCLFSYHRLRDFALIVARTVELLGHSSLKGLR
LG----WEGLKYLWNLLV-YWSQELKTSAISLVDTIAIAVAGWTDRAIEIGQGIG---RAF--LHIPRRIR---QGLER-
AL-L*-MGGKWSKSS-IVGWPEIRERMRRT----------PAP-----------PAVGVGAVSQD-----LAKHGAITSS
-N--VNHPSC------AWLEAY---EDEE---VGFPVRPQVPLRPMTYKGAIDLSHFLKEKGGLDGLVYSRKRQEILDLW
VYHTQGYFPDWQNYTPGPGTRYPLTFGWCFKLVPVD-PDE--VEKATEGENNC-LLHPICQHGMDDEEGEVLRWKFDSHL
ALEHIARKKHPEFY---------------------KDC*
>AF457067/A1/KE/2000/KNH1199
--ARASVLSGXKLAAWEKIRLRPGGRKRYRIKHLVWASRELERFALNPSLLETAEGCQQIMEQLQPALKTGTEELRSLFN
TVATIYCVHQRIDVKDTKEALDKIEEMQKK----SK-------QKT--Q-Q--------AA--A------------D---
------TGHSS------------Q--V---SQNYPIVQNA-QGQMVHQAVS-PRTLNAWVK-VIEEKAFSPEVIPMFSAL
SEGATPQDLNMMLNIVGGHQ-AAMQMLKDTINEEAAEWDRLHPVHAGPIPPGQM-REPRGSDIAGTTSTPQEQI-GWMTG
-NPPIPVGDIYKRWIILGLNKIVRMYSPVSILDIKQGPKEPFRDYVDRFFKTLRAEQATQEVKNWMTETLLIQNSNPDCK
SILRALGPGATLEEMMTACQGVGGPGHKARVLAEAMSQV---QQ--------PNIDMQRG-NF------R---G----QK
-K--IKCFNCG-KEGHLARNCRAPRKKGCWKCGKEGHQMK-DC-T----ER---QANFL-GRIWPS-S-K-GRPGNFPQN
R---------LEPTAP------------------PA-EICGMG--EE------------I------------A--SPP--
K----Q--EQ--RD-----K------EQA-------------------SPSVSLKSLFGNDLLSQ*PQITLWQRPIVTVR
IGGQLKEALLDTGADDTVLED-IDLPGKWKPKMIGGIGGFIKVRQYDQILIEICGKKAIGTVLVGPTPVNIIGRNMLTQI
GCTLNFPISPIETVPVKLKPGMDGPKVKQWPLTEEKIKALTEICTDMEKEGKISRIGPENPYNTPIFAIKKK--DSTKWR
KLVDFRELNKRTQD-LWEVQLGIPHPSG-LKKKKSVTVLDVGDAYFSVPLDENFRKYTAFTIPSTNNETP----------
--------GIRYQYNVLPQGWKGSPAIFQSSMTKILE-PFRLKNPEII-IYQYMDDLYVGS-DLEIGQHRAKIEELRAHL
LSWGFTTPDKKHQKEPPFLWMGYELHPDKWTVQPIVLPEKESWTVNDIQKLVGKL------NWASQIYAGIKVRQLCKLL
RGAKALTDVVTLTEEAELELAENREILRDPVHGVYYDPSKDLIAEIQKQGQDQWTYQIYQEPFKNLKTGKYARKKSAHTN
DVRQLAEVVQKVVMESIVIWGK-TPKFRLPIQKETWETWWMDYWQATWIPEWEFVNTPPLVKLWYQLEKDPIAGAETFYV
DGAANRETKLGKAGYVTDRGRQKIVSLTETTNQRTELHAIYLALQDSGSEVNIVTDSQYALGIIHAQPDRSDSELVNQII
EKLIGKDKVYLSWVPAHKGIGGNEQVDKLVSSGIRKVLFLDGIDKAQEEHERYHSNWRAMASDFNLPPIVAKEIVASCDK
CQL--KGEAMHGQVDCSPGIWQLDCTHLEGKVILVAVHVASGYMEAEVIPAETGQETAYFILKLAGRWPVKVVHTDNGSN
FTSAAVKAACWWANIKQEFGIPYNPQSQGVVESLNKELKKIIGQVREQAEHLKTAVQMAVFIHNFKRKRGIGGYSAGERI
IDII------ATDIQ----------------TTEL----QKQITKIQNFRVYYRDSRDPIWKGPAKLLWKGEGA-VVIQ-
-DNGDIKVVPRRKVKIIRDY-GKQMAGDDCVAGGQN-E-D*---MENRWQVMIVWQVDRM---RIRTWHSLVK-HHMYIS
KQAKNWSYIHHFQSRHPKVS-SEVHIPLKD-AR-L-VVKTYWGLHTGEKDWHLGHGVSIE-WRLKGYSTQVDPDQADQLI
HLHYFDCFSDSAIRKAILGEVVSPRCAY-QTGHN-KVGSLQYLALKALV-------------TP-TKTK--------PPL
PSVRILAEDRWNKPRKTKGPRESHTMNGC*------------MEQAPEDQ----GPQREPYNEWMLELLEDLKNEAVRHF
PRMWLHGLGQHIYETYGDTWEGVEAIVRTLQQLLFVHFRIGCQHSRIGI--------IRG-RR-----G-----RNG--S
GRS*MD-P----VDPNLEPWNHPGSQ------------------------PTTPCSK-CYCKKCCYHCPVCFLNKGLGIS
Y---GRKKR--RQRRR--T-PPCNKDHQNPVP-KQPIPQ------T-QG--V-STGQEESKKK---VESK--AETD--RF
D*MAGRSGD-S--DE--ELLRAIRIIKILYQSNPYPKP---R-G-S--RQARKNRRRR---WRARQ--RQIDSISERILS
TCLGRSAEPVPLQLPPLERLHLDCSEDCGTS-GT-QQSQGVETGVGRPQVSVE-SPVILGSGTKN*MW------------
LPL-----------QICAVVGLIV-AIIIAIVVWTIVGIEYKR-LLKQRKI----DRLIERIREREEDSGNESD--GD-T
EELST----L--IKMG----------NYD---LGDD---NN---L*----T-----E----N--L-----WVTVYYGVPV
WKDTET-TLFCASDAKAYETEKHNVWATHACVPTDPNPQEIYLE-NVT-EEFNMWKNNMVEQMHTDI-ISLWDQSLK-PC
VKLTPLCVTLNCS-NVRVNASSIETNASR------------SNVS---------------SING----------------
----------------XSLEEI---RNCSFNM-TTELRD---KKKQVYA-LFYKLDVVQINENESNSS------------
---------------------------------------------------------KYRLINCNTSAI-TQACPKVTFE
PIPIHYCAPAGFAILKC-R-D-E-EFNGTGP-CKNVSTVQCTH-GIKPVVSTQLLL-NGSLAKN--TVKIRSENITNNVK
TIIAQL----VNP--VTINCTRP--SNNTRT--SI--RI----GP--G--Q---A-FYAT---------------GDIIG
DIRKAYCNV-SESEWEKALKQVAGQLGK------HF--SN------------KT----IKFT-N----S---------S-
---GGDLEI-TTHSFNCGGEFFYCNTSGLF--NSFWSYSNGTYSTNS------T-----KSN-GTNSTKS----------
--N----GT----------IQ----LPCRIKQIINMWQRAGQAMXAPPIRGIIRXESNITGLILTRDGGSNGNN------
----------SNTTEIFRPGGGDMRDNWRS----------ELYKYKVVKIEPLGVAPT--RARRRVVW-----REKRAV-
-GI-GAVFLGFLGAAGSTMGAASITLTVQARQ-LLSGIVRQQSNLLRAIEAQQHLLKLTVWGIKQLQA-RVLAVERYLKD
QQLLGIWGCSGKLICTTNVPWNSS-WS--------NKS--QTEI---WN---NM---TWLQWDKEITNYTQEIYKLIEES
QNQQEKNEQDLLALDKWASLWNWFEISNWLWYIKIFIMIVGGLIGLRIIF-AVLSVINRVRQGYSPLSFQTHTP---NP-
----GG-LDRPGRIEEE---GGEQGR--DRSIRLVSGFLALAWDDLRSLCLFSYHRLRDFILIAARTVELLGHSSLKGLR
LG----WEGLKYLWNLLL-YWARELKISAINLFDTIAIVVAGWTDRVIELGQRIG---RAI--L-----------GFEK-
AL-L*-MGGKWSKSS-IVGWPEVRERMRRA----------RAPAAAPTA-----AAPGVGAVSQD-----LDRRGAITSS
-N--VNHPSC------TWLAAQ---EEEEE--VGFPVRPQVPLRPMTYKGAVDLSHFLKEKGGLDGLIYSRRRQEILDLW
VYHTQGFFPDWQEYTPGPGVRYPLTFGWCFKLVPVE-PDE--VEKANEGENNS-LLHPICQHGMDDEEREVLKWEFDSRL
ALKHRAQELHPEFY---------------------KN-*
>AF457068/A1/KE/2000/KNH1207
--ARASVLSGGKLDAWEKINLRPGGKKKYKMKHLVWASRELERFALNPSLLETAEGCQQIIEQLQPALRTGTEEFRSLFN
TVATLYCVHQKIDVKDTKEALDKIEEIQNK----NK-------QKT--Q-Q--------AA--A------------D---
------TGNSS------------K--V---SQNYPIVQNA-QGQMIHQPLS-PRTLNAWVK-VIEEKGFSPEVIPMFSAL
SEGAIPQDLNMMLNIVGGHQ-AAMQMLKDTINEEAAEWDRLHPVHAGPIPPGQM-REPRGSDIAGTTSTPQEQV-GWMTG
-NPPIPVGDIYKRWIILGLNKIVRMYSPVSILDIKQGPKEPFRDYVDRFFKVLRAEQGSQDVKNWMTETLLVQNANPDCK
SILRALGQGASLEEMMTACQGVGGPGHKARVLAEAMSQV---QH--------TNIMMQRG-NF------R---G----QK
-R--IKCFNCG-KEGHLARNCKAPRKKGCWKCGREGHQMK-DC-T----ER---QANFL-GKIWPS-S-K-GRPGNFPQS
R---------PEPTAP------------------PA-EIFGMG--EE------------I------------T--SPP--
K----Q--ER--K--------------QD-------------------PPLVSLKSLFGNDPLSQ*PQITLWQRPLVTVK
IGGQLKEALLDTGADDTVLED-INLPGKWKPKMIGGIGGFIKVKQYDQILIEICGKKAIGTVLVGPTPVNIIGRNMLTQI
GCTLNFPISPIETVPVKLKPGMDGPKVKQWPLTEEKIKALTEICTDMEKEGKLSRIGPENPYNTPVFAIKKK--DSTKWR
KLVDFRELNKRTQD-FWEVQLGIPHPAG-LKKKKSVTVLDVGDAYFSVPLDEGFRKYTAFTIPSINNETP----------
--------GIRYQYNVLPQGWKGSPAIFQSSMTKILE-PFRSKNPEII-IYQYMDDLYVGS-DLEIGQHRTKIEELRAHL
LSWGFTTPDKKHQKEPPFLWMGYELHPDKWTVQPIQLPEKDSWTVNDIQKLVGKL------NWASQIYAGIKVKQLCRLL
RGTKALTDVVPMTEEAELELAENREILKDPVHGVYYDPSKDLIAEIQKQGQDQWTYQIYQEPFKNLKTGKYAKRRSAHTN
DVKQLTEVVQKVVTESIVIWGK-TPKFKLPIQKETWEAWWMDYWQATWIPEWEFVNTPPLVKLWYQLEKDPIVGAETFYV
DGAANRETKLGKAGYVIDRGRQKVVSLTETTNQKTELHAIHLALQDSGSEVNIVTDSQYALGIIQAQPDRSESELVNLII
EQLIGKDKVYLSWVPAHKGIGGNEQVDKLVSSGIRKVLFLDGIDKAQEEHERYHSNWRTMASDFNLPPIVAKEIVASCDK
CQL--KGEAMHGQVDCSPGIWQLDCTHLEGKVILVAVHVASGYIEAEVIPAETGQETAYFLLKLAGRWPVKVVHTDNGSN
FTSAAFKAACWWANIQQEFGIPYNPQSQGVVESMNKELKKIIGQVREQAEHLRTAVQMAVFIHNFKRKGGIGGYSAGERI
IDII------AXDIQ----------------TKEL----QKHISKIQNFRVYYRDSRDPIWKGPAKLLWKGEGA-VVIQ-
-DNSDIKVVPRRKAKIIRDY-GKQMAGDDCMASRQD-E-D*---MENRWQVMIVWQVDRM---RIRTWNSLVK-HHMYLS
KKAKGWFYRHHYESRHPKVS-SEVHIPLGD-AR-L-VVRTYWGLHTGEKDWHLGHGVSIE-WRLKRYSTQIDPDLADQLI
HMHYFECFSDSAIRKAILGQVVSPRCEY-QTGHN-KVGSLQYLALKALV-------------KP-KKIK--------PPL
PSVRKLTEDRWNEPQKTRGPRGSHTMNGC*------------MERAPEDQ----GPQREPYNEWMLELLEDLKHEAVRHF
PRPWLHGLGQHIYNTYGDTWEGVEAIIRTLQQLLFVHFRIGCQHSRIGI--------IQG-RR-----G-----RNG--S
GRS*MD-P----VDPNLEPWNHPGSQ------------------------PATPCSK-CYCKKCCYHCPVCFLKKGLGIS
Y---GRKKR--RPRRR--A-PQSSKDHQNPIP-KQPISR------A-QG--V-STGPEESKKK---VESE--TETD--RF
DWMAGRSGD-R--DE--ELLKAVRIIRILYQSNPYPEP---K-G-S--RQARKNRRRR---WRARQ--RQIDSIGERILS
TCLGRSTEPVPLQLPPIERLHLDCSEDCGTS-GT-QQSQGVETGVGRPQVSVE-SSDILGSGTKT*M-------------
SPL-----------EVCAIVGLIV-ALIIAIVVWTIVGIEYRK-LRKQKRI----DRLIKRISERAEDSGNESD--GD-T
DELSK----L--VEMG----------NYD---LGNV---ND---L*----A-----G----N--L-----WVTVYYGVPV
WKEADT-TLFCASNARAYDTEVHNVWATHACVPTDPNPQEIDLE-NVT-EEFNMWKNNMVEQMHTDI-ISLWDQSLK-PC
VKLTPLCVTLDCG-YN-------------------------VTNL---------------NFTSN---------------
-----------------MKGDI---TNCSYNM-TTEIRD---RKQKVYS-LFYRLDIVPINEEKNNSRETS---------
---------------------------------------------------------PYRLINCNTSAI-TQACPKVSFE
PIPIHYCAPAGFAILKC-K-D-A-EFNGTGP-CKNVSTVQCTH-GIRPVISTQLLL-NGSLAEN--GTKIRSENITNNAK
TIIVQL----NET--VQINCTRP--SNNTRK--SV--RI----GP--G--Q---A-FYTT---------------GDITG
DIRQAYCNV-SRQEWEQALKGVVIQLRK------HF--N-------------KT----IIFN-S----S---------S-
---GGDLEI-TTHSFNCGGEFFYCDTSGLF--NSTW---N-T-----------------NTT-EPNNTTS----------
--N----GT----------II----LQCRIKQIINLWQRTGQAMYAPPIQGVIRCDSNITGLLLTRDGGVVDS-------
----------INETEIFRPGGGDMRDNWRS----------ELYKYKVVKIEPLGVAPT--GAKRRVVE-----REKRAV-
-GI-GAVFIGFLGAAGSTMGAASITLTVQARQ-LLSGIVQQQNNLLRAIEAQQHMLRLTVWGIKQLQA-RVLAVERYLRD
QQLLGIWGCSGKLICTTNVPWNSS-WS--------NKS--QEEI---WG---NM---TWLQWDKEISNYTQTIYNLLEES
QNQQEKNEQDLLALDKWANLWTWFDITNWLWYIKIFIMIVGGLIGLRIVF-AVLSVINRVRQGYSPLSFQTHIP---SP-
----RG-LDRPGRIEEE---GGERDR--DRSIRLVSGFLALAWDDLRNLCLFSYHRLRDFILIAARTVELLGHSSLKGLR
LG----WEGLKYLWNLLI-YWGRELKLSAINLIDTIAIAVAGWTDRIIEVGQRLC---RAI--LNIPRRIR---QGAER-
AW-L*-MGGNWSKSS-IVGWPEVRERMRRA----------RAPHASS-------AAAGVGAVSQD-----LDKHGAVTSS
-N--VNHPSC------VWLEAQ---EEDE---VGFPVRPQVPLRPMTYKGALDLSHFLKEKGGLDGLIYSRRRAEILDLW
IYNTQGYFPDWQNYTPGPGIRFPLTFGWCFKLVPVD-PEE--VEKATEGENNC-LLHPICQHGVDDDERETLMWKFDSRL
ALKHRAQEMHPEYY---------------------KNC*
>AF457069/A1/KE/2000/KNH1209
--ARASVLSGGKLDAWEKIRLRPGGKKKYRMKHLVWASRELERFALNPGLLETAEGCQQILEQLQSALGTGTEELKSLYN
TVATLYCVHQRIEVKDTKEALDKIEELQNK----SK-------QKI--Q-Q--------AA--A------------A---
------TGSSS------------K--V---SQNYPIVQNA-QGQMIHQSLS-PRTLNAWVK-VIEEKAFSPEVIPMFSAL
SEGATPQDLNMMLNIVGGHQ-AAMQMLKDTINEEAAEWDRLHPVHAGPIPPGQM-REPRGSDIAGTTSTPQEQI-GWMTS
-NPPIPVGDIYKRWIILGLNKIVRMYSPVSILDIKQGPKEPFRDYVDRFFKTLRAEQATQEVKNWMTDTLLVQNANPDCK
SILRALGPGATLEEMMTACQGVGGPSHKARVLAEAMSQA---QN--------TNIMMQRG-NF------R---G----QK
-R--IKCFNCG-KEGHLARNCRAPRKKGCWKCGKEGHQMK-DC-T----ER---QANFL-GRIWPS-S-K-GRPGNFPQN
R---------LEPTAP------------------PA-EICGIG--EE------------I------------A--SPL--
K----Q--EQ--RD-----R------EQT-------------------PTLISLKSLFGNDPLSQ*PQITLWQRPIVTVR
IGGQLKEALLDTGADDTVLED-IDLPGKWKPKMIGGIGGFIKVKQYDQILIEICGKRAIGTVLVGPTPVNIIGRNMLTQI
GCTLNFPISPIETVPVELKPGMDGPKVKQWPLTEEKIKALTEICTEMEKEGKISRIGPENPYNTPIFAIKKK--DSTKWR
KLVDFRELNKRTQD-FWEVQLGIPHPAG-LKKKKSVTVLDVGDAYFSVPLHKSFRKYTAFTIPSTNNETP----------
--------GIRYQYNVLPQGWKGSPAIFQSSMIKILE-PFRSKNPEII-IYQYMDDLYVGS-DLEIGQHRAKIEELRAHL
LSWGFTTPDKKHQKEPPFLWMGYELHPDKWTVQPIQLPEKESWTVNDIQKLVGKL------NWASQIYAGIRIKQLCKLL
RGAKALTDIVTLTEEAELELAENREILKNPVHGVYYDPSKDLVAEIQKQGQEQWTYQIYQEPFKNLKTGKYARKRSTHTN
DVKQLAEVVQKVAMESIVIWGK-TPKFKLPIQKETWETWWMDHWQATWIPEWEFVNTPPLVKLWYQLEKDPIMGAETFYV
DGAANRQTKLGKAGYVTDRGRQKVVSLPETTNQKTELYAIHLALQDSGSEVNIVTDSQYALGIIQAQPDRSESEIVNQII
EQLIEKDRVYLSWVPAHKGIGGNEQVDKLVSSGIRKVLFIDGIDKAQEDHERYHSNWRTMASDFNLPPIVAKEIVASCDK
CQL--KGEAMHGQVDCSPGIWQLDCTHLEGKVILVAVHVASGYIEAEVIPAETGQETAYFLLKLAGRWPVKVVHTDNGSN
FTSAAVKAACWWAGIQQEFGIPYNPQSQGVVESMNKELKKIIGQVREQAEHLKTAVQMAVFIHNFKRKGGIGGYSAGERI
IDII------ATDIQ----------------TKEL----QKQITKIQNFRVYYRDSRDPVWKGPAKLLWKGEGA-VVIQ-
-DNSDIKVVPRRKAKIIRDY-GKQMAGDDCVAGRQD-E-D*---MENRWQVMIVWQVDRM---RIRTWHSLVK-YHKYIS
KKAKNWHYRHHYESRHPKTC-SEVHIPLGD-AR-L-VVRTYWGLHTGEKDWHLGHGVSIE-WRLRRYSTQVDPDQADQLI
HLHYFNCFSDSAIRKAILGQVVSPRCDY-QTGHN-KVGSLQYLALKALV-------------KP-EKTK--------PPL
PSVRILAEDRWNKPQKTKGPRESHTMNGC*------------MEQAPEDQ----GPQREPYNEWMLDLLEELKHEAVRHF
PRPWLHGLGQHIYNTYGDTWEGVEAIIRILQQLLFVHFRIGCQHSRIGI--------IRG-RR-----V-----RNG--P
SRS*MD-P----VDPNLEPWNHPGSQ------------------------PATPCNK-CYCKKCCYHCQACFLNKGLGIS
Y---GRKKR--RQRRR--S-PQSSKDHQHSTQ-EQPTSQ------T-QG--I-STGPKESKKK---VESK--AETD--RF
A*MAGRSGD-S--DE--DLLRAVRIINILHKSNPPPKP---K-G-S--RQARKNRRRR---WRARQ--RQIDSLSERILS
ACLGRSAEPVPLQLPPLERLHLDCREDCGTS-GT-EQSQGVETGVGKPQVSVE-SPKVLGSGTKN*M-------------
LPL-----------QILAIIGLIV-ALILAIVVWTIVGIECKK-FLKQRKI----DRLIERIRERAEDSGNESD--GD-T
EELSE----L--IDMG----------NYD---LGDN---NL---L*----T-----D----N--L-----WVTVYYGVPV
WKDAET-TLFCASDAKAYATEKHNVWATHACVPTDPNPQEIHLE-NVT-EEFNMWKNNMVEQMHTDI-ISLWDQSLK-PC
VKLTPLCVTLNCS-NANVGYSN-------------------ATVN---------------NTI-----------------
------------------KDEI---KNCSFNT-TTALRD---KRQKVYS-LFYRLDIVQIDNSSSDSSSS----------
---------------------------------------------------------EYRLINCNTSAI-TQACPKVTFE
PIPIHYCAPAGFAILKC-K-D-E-EFNGTGP-CKNVSTVQCTH-GIKPVVSTQLLL-NGSLAKR--EVKIRSENITNNAK
NIIVQF----VDP--VEINCTRP--NNNTRK--SI--HI----GP--G--Q---A-FYAT---------------GDIIG
DIRQAHCNV-SRSSWNRTLQQVAKQLGT------YF--KN------------KT----IVFN-T----S---------S-
---GGDPEI-TTHSFNCAGEFFYCDTSGLF--NSSW---NDT-----------------T-WNESNSTGS----------
--N----DT----------IT----LLCRIKQIINMWQRTGQAMYAPPIPGLISCKSNITGIILTRDGGNGN--------
-----------NTNETFRPGGGDMRDNWRS----------ELYRYKVVQIEPLGVAPT--RARRRVVQ-----REKRAV-
-GI-GAVFLGFLGAAGSTMGAASITLTVQARQ-LLSGIVQQQSNLLRAIEAQQHLLKLTVWGIKQLQA-RVLAVERYLRD
QQLLGIWGCSGKLICTTNVPWNSS-WS--------NKS--YNDI---WD---NM---TWLQWDKEIHNYTQLIYNLIEES
QNQQEKNEQDLLALDKWANLWNWFNITNWLWYIKIFIMVVGGLIGLRIVF-AVLSIINRVRQGYSPLSFQTHLP---NP-
----RD-LDRPERIEEE---GGEQGR--DRSIRLVSGFLALAWDDLRSLCLFSYHRLRDFILIAARTVELLGQSSLKGLR
LG----WESLKYLWNLLR-YWVRELKISAVNLVDTIAIAVAGWTDRVIEIGQEIG---RAI--RHIPRRIR---QGLER-
AL-L*-MGGKWSKRS-TKGWPEVRERMRNT----------PA------------PAPGVGAVSQD-----LAKHGAVTSS
-N--TNDPSC------VWLEAQ---EEEE---VGFPVRPQVPLRPMTYKGAFDLSHFLKEKGGLDGLIYSKRRQDILDLW
VYHTQGYFPDWQNYTPGPGVRYPLTFGWCYKLVPVD-PDE--VEKATEGENNS-LLHPICQHGMDDDEKEVLQWKFDSRL
ALKHRAQELHPEYY---------------------KDC*
>AF457070/A1/KE/2000/KNH1211
--ARASVLSGGKLDAWEKIYLRPGGKKKYKLKHLVWASRELERFALNPSLLETTEGCQQIMEQLQPSLKTGSEELRSLFN
TVATLYCVHQRINVKDTKEALDKIEEIQNK----NK-------QKT--Q-Q--------AA--A------------D---
------TGSSS------------K--V---SQNYPIVQNA-QGQMIHQSLS-PRTLNAWVK-VIEEKAFSPEVIPMFSAL
SDGATPQDLNMMLNIVGGHQ-AAMQMLKDTINEEAAEWDRLHPVHAGPIPPGQM-REPRGSDIAGTTSTPQEQI-GWMTG
-NPPIPVGEIYKRWIILGLNKIVRMYSPVSILDIKQGPKEPFRDYVDRFFKTLRAEQATQEVKGWMTETLLVQNANPDCK
SILRALGTGATLEEMMTACQGVGGPGHKARVLAEAMSQV---QH--------TNIMMQRG-NF------R---G----QK
-R--IKCFNCG-KEGHLARNCRAPRKKGCWKCGKEGHQMK-DC-T----ER---QANFL-GKIWPP-N-K-GRPGNFPQS
R---------LEPTAP------------------PA-EICGMR--EE------------I------------A--SPP--
K----Q--EQ--KD-----R------EQT-------------------PPSISLKSLFGNDPLSQ*PQITLWQRPLVTVK
IGGQLKEALLDTGADDTVLED-IDLPGKWKPRMIGGIGGFIKVKQYDQILIEICGKKAIGTVLVGPTPVNIIGRNMLTQI
GCTLNFPISPIETVPVTLKPGMDGPKVKQWPLTEEKIKALTEICTEMEKEGKISKIGPENPYNTPIFAIKKK--DSTKWR
KLVDFRELNKRTQD-FWEVQLGIPHPAG-LKKKKSVTVLDVGDAYFSVPLHESFRKYTAFTIPSTNNETP----------
--------GIRYQYNVLPQGWKGSPAIFQSSMTKILE-PFRSKNPDII-IYQYMDDLYVGS-DLEIEQHRTKIEELRAHL
LSWGFTTPDKKHQKEPPFLWMGYELHPDKWTVQPIMLPEKESWTVNDIQKLVGKL------NWASQIYPGIRVKQLCKLL
RGAKALTEIVTLTEEAELELAENREILKDPVHGVYYDPSKDLIAEIQKQGQDQWTYQIYQEPFKNLKTGKYARKRSAHTN
DVKQLAEVVQKVVMESIVIWGK-APKFKLPIQKDTWETWWMDYWQATWIPEWEFVNTPPLVKLWYQLEKDPITGAETFYV
DGAANRETKLGKAGYVTDRGRQRVVSLTETTNQKTELHAIHLALQDSGSEVNIVTDSQYALGIIHAQPDSSESELVNQII
EKLIEKDKIYLSWVPAHKGIGGNEQVDKLVSSGIRKVLFLDGVDKAQEEHERYHSNWRAMASDFNLPPVVAKEIVASCDK
CQL--KGEAMHGQVDCSPGIWQLDCTHLEGKVILVAVHVASGYIEAEVIPAETGQETAYFLLKLAGRWPVKVVHTDNGPN
FISAAVKAACWWAGIQQEFGIPYNPQSQGVVESMNKELKKIIGQVREQAEHLKTAVQMAVFIHNFKRKGGIGGYSAGERI
IDII------ATDIQ----------------TKEL----QKQIIKIQNFRVYYRDSRDPIWKGPAKLLWKGEGA-VVIQ-
-DNSDIKVVPRRKAKIIRDY-GKQMAGDDCVAGRQD-E-D*---MENRWQVMIVWQVDRM---RIRTWHSLVK-HHMYVS
KKANKWWYRHHYESRHPRVS-SEVHIPLED-AR-L-VVRTYWGLHTGEKDWQLGHGVSIE-WRLRKYSTQIDPEQADRLI
HLHYFDCFSDSAIRKAILGQVVRPRCEY-QTGHN-KVGSLQYLALKALV-------------GP-VKTK--------PPL
PSVRKLTEDRWNKPQKTRGHRESHTMNGC*------------MEQTPEDQ----GPQREPYNEWMLDLLEDLKHEAVRHF
PRPWLHGLGQHIYNTYGDTWEGVEAITRTLQQLLFVHFRIGCQHSRIGI--------IPX-RR-----G-----RNG--S
GRS*MD-P----VDPNLEPWNHPGSQ------------------------PATPCSK-CYCKKCCYHCPACFLNKGLGIS
Y---GRKKR--RQRRG--T-SQSNKDHQNPVP-KQPIPQ------T-QG--I-PTGPEESKKK---MESK--AKTD--RF
D*MAGRSGD-S--DE--ELLRAIRIIKILYQSNPYPKP---R-G-S--RQARKNRRRR---WRARQ--KQIDSISERVLS
ACLGRSSEPVPLQLPPLERLNLDCREDCGTS-GT-QQSQGVETGVGRPQVSVE-SLTILGSGTQN*ML------------
SLL-----------HIFAIVSLIV-SLIIAIIVWTIVGIEYKR-LLKQKRI----DRLIERIRERAEDSGNESD--GD-T
EELST----L--VNMG----------DYD---LGDD---IN----Y----T-----E----D--L-----WVTVYYGVPV
WKDAET-TLFCASDAKAYETEKHNVWATHACVPTDPNPQEIHLE-NVT-EEFNMWKNNMVEQMHTDI-ISLWDQSLK-PC
VKLTPLCVTLNCT-NA-------------------------NA-----------------KNGT----------------
-------------NDLKDQEEI---KNCSFNI-TTELRD---KRRKVYS-LFYKLDIVQINENQGNRSNNS---------
---------------------------------------------------------EYRLINCNTSAI-TQACPKVTFE
PIPIHYCAPAGFAILKC-K-D-E-EFNGTGP-CKNVSSVQCTH-GIRPVVSTQLLL-NGSLAKG--KVKIRSENIADNVK
TIIVQL----TEP--VNITCIRP--NNNTRT--SV--RI----GP--G--Q---T-FYAT---------------GDIIG
NIRQAQCTV-NRTKWNSALHQVVTQLGH------FV--T-------------KT----IKFN-E----S---------S-
---GGDLEI-ITHSFNCGGEFFYCNTSGLF--NSTW---NSTGNDTW------S-----GNA---STQES----------
--N----DT----------IT----LPCRIKQIVNMWQRIGQAMYAPPIQGVIRCESNITGLLLTRDGNN----------
------------ESETFRPGGGNMRDNWRS----------ELYRYKVVKIEPLGVAPT--RAKRRVVG-----REKRAV-
-GI-GAVFLGFLGAAGSTMGAASVTLTVQARQ-LLSGIVQQQSNLLRAIEAQQHLLKLTVWGIKQLQA-RVLAVERYLRD
QQLLGIWGCSGKLICTTTVPWNSS-WS--------NKS--LGEI---WE---NM---TWLQWEKEISNYTDIIYSLIEES
QNQQEKNEQDLLALDKWASLWNWFDISKWLWYIRIFIIIVGGLIGLRIVF-AVLSIINRVRQGYSPLSFQTHTP---NP-
----GD-PDRPGRIEEE---DGEQGK--NRSIRLVSGFLALAWDDLRSLCLFSYHRLRDLILIAARTVELLGHSSLKGLR
LG----WEGLKYLWNLLR-YWVRELKISAISLVDTIAIVVAGWTDRVLEIG-------RAI--LHIPRRIR---QGLER-
AL-L*-MGGKWSKSS-IVGWPEIRERMRRA----------PA------------AAPGVGAVSQD-----LDKHGAITSS
-N--INNPSC------VWLEAQ---EEEG---VGFPVRPQVPLRPMTYKAALDLSHFLKEKGGLDGLIYSRKRQEILDLW
VHHTQGFFPDWQNYTPGPGTRYPLTFGWCFKLVPVD-PDE--VEKATEGENNC-LLHPICQHGMDDEEREVLKWQFDSRL
ALKHRAQELHPEFY---------------------KDC*
>AF457075/A1/KE/1999/KSM4021
--ARASVLSGGKLDSWEKIRLRPGGKKKYRLKHLVWASRELERFALNPSLLETAEGCQQIMDRLQPALKTGTEELRSLFN
TVATLYCVHHRIDVKDTKEALDKIEEMQNK----SK-------QKP--Q-Q--------AA--A------------D---
------TGNSS------------K--V---SQNYPIVQNA-QGQMVHQTLS-PRTLNAWVK-VIEEKAFSPEVIPMFSAL
SEGATPQDLNMMLNIVGGHQ-AAMQMLKDTINEEAAEWDRLHPVHAGPVPPGQM-REPRGSDIAGTTSTPQEQI-GWMTS
-NPPIPVGDIYKRWIILGLNKIVRMYSPVSILDIKQGPKEPFRDYVDRFFKTLRAEQATQDVKNWMTDTLLVQNANPDCR
SILRALGAGATLEEMMTACQGVGGPSHKARILAEAMSQA---QH--------TNIDMQKG-NF------R---G----PK
-R--IKCFNCG-KEGHLARNCRAPRKKGCWKCGREGHQMK-DC-T----ER---QANFL-GKIWPS-N-K-GRPGNFPQN
R---------LEPTAP------------------PA-EICGMG--EG------------I------------A--SSP--
K----Q--EQ--KD-----K------EQA-------------------TPSISLKSLFGNDLLSQ*PQITLWQRPLVTVR
IGGQLREALLDTGADDTVLED-IDLPGKWKPKMIGGIGGFIKVKQYDQILIEICGKKAIGTVLVGPTPVNIIGRNMLTQI
GCTLNFPISPIETVPVQLKPGMDGPKVKQWPLTEEKIKALTEICMEMEKEGKISKIGPENPYNTPIFAIKKK--DSTKWR
KLVDFRELNKRTQD-FWEVQLGIPHPAG-LKKKKSVTVLDVGDAYFSVPLHESFRKYTAFTIPSTNNETP----------
--------GIRYQYNVLPQGWKGSPAIFQSSMTKILE-PFRSKNPEII-IYQYMDDLYVGS-DLEIGQHRAKIEELRAHL
LRWGLTTPDKKHQKEPPFLWMGYELHPDKWTVQPIMLPEKDSWTINDIQKLVGKL------NWASQIYPGIKVKQLCKLL
RGAKALTDIVTLTEEAELELAENREILKEPVHGVYYDPSKDLIAEIQKQGQDQWTYQIYQEPFKNLKTGKYARKRAAHTN
DVRQLAEVVQKVVMESIVIWGK-APRFKLPIQKETWETWWMDYWQATWIPEWEFVNTPPLVKLWYQLEKDPIAGAETFYV
DGAANRETKLGKAGYVTDRGRQKVVPLTETTNQKTELHAIFLALQDSGSEVNIVTDSQYALGIIQAQPDRSESELVNQII
EKLIEKDRVYLSWVPAHKGIGGNEQVDKLVSSGIRKVLFLDGIDKAQEEHERYHSNWKAMASDFNLPPVVAKEIVASCDK
CQL--KGEAIHGQVDCSPGIWQLDCTHLEGKVILVAVHVASGYIEAEVIPAETGQETAYFLLKLAGRWPVKVVHTDNGSN
FTSAAVKAACWWAGIQQEFGIPYNPQSQGVVESMNKELKKIIGQVREQAEHLRTAVQMAVFIHNFKRKGGIGGYSAGERI
IDII------ATDIQ----------------TKEL----QKQITKIQNFRVYYRDSRDPVWKGPAKLLWKGEGA-VVIQ-
-DNSDIKVVPRRKAKIIRDY-GKQMAGDDCVAGRQD-E-D*---MENRWQVMIVWQVDRM---RIRTWNSLVK-HHMYVS
KKANKWVYRHHYESRHPKVS-SEVHIPLGD-AR-L-VVRTYWGLHTGEKDWHLGHGVSIE-WRLKRYSTQIDPDQADQLI
HLHYFDCFSDSAIRKAIVGQVVSPRCDY-QTGHN-QVGSLQYLALKALV-------------TP-TKRR--------PPL
PSVRKLTEDRWNKPQKTRGPRESHTMNGC*------------MEQAPEDQ----GPQREPYNEWMLELLEDLKHEAVRHF
PRPWLHGLGQHIYDTYGDTWEGVEAITRTLQQLLFVHFRIGCQHSRIGI--------IPG-RR-----G-----RNG--S
SRP*MD-P----VDPNLEPWNHPGSQ------------------------PTTPCSK-CYCKKCCYHCPVCFLNKGLGIS
Y---GRKKR--RQRRG--T-PQDNKDHQNPVR-QQPTPQ------T-HG--V-STGPEESKKK---VESK--TETD--RF
A*MAGRSGD-S--DE--ELLRIIRTIKILYDSNPHPKP---T-G-S--RQARKNRRRR---WRARQ--RQIDSLSERILS
TCLGRPAELVPLQLPPLERLHLDCSEDCGTS-GT-QQSQGVETGVGRPQVSVE-SPVILGSGTKN*ML------------
PPL-----------HICTIVGLTV-ALILAIVVWTIVGIEIKK-VLKQRKL----DRLIERIRERAEDSGNESE--GD-T
EELSA----L--VEMG----------DYD---LGDD---IN---L*----A-----G----N--L-----WVTVYYGVPV
WKDAET-TLFCASDAKAYETEKHNVWATHACVPTDPNPQEIHLE-NVT-EEFNMWKNKMVEQMHTDI-ISLWDQSLK-PC
VKLTPLCVTLNCS-DVTT-----------------------NNVT---------------TNVT----------------
----------------EGGEDM---RNCSFNM-TTELRD---KQKKVYS-LFYRLDVVQINGSQSNSNYS----------
---------------------------------------------------------EYRLINCNTSAI-TQACPKVSFE
PIPIHYCAPAGFAILKC-N-D-E-NFNGTGP-CKKVSTVQCTH-GIKPVVSTQLLL-NGSLAAGN-KTKIRSENITNNAK
NIIVQF----TEP--VEINCIRP--NNNTRK--SM--RI----GP--G--Q---A-FYAT---------------GDIVG
DIRKAYCNI-SESKWNITLQKVGEQLRT------YF--VN------------KA----IIFT-N----S---------S-
---GGDLEI-TTHSFNCGGEFFYCDTSSLF--NGTLEA---------------------ATV-QNFNSTE----------
--H----------------II----LPCKIKQIINMWQRAGQAMYAPPIQGVINCVSNITGLILTRDGGDNN--------
----------NSTNETFRPGGGDMRDNWRS----------ELYKYKVVKIEPLGVAPT--KAKRRVVE-----REKRAVI
-GL-GAVFIGFLGAAGSTMGAASITLTVQARQ-LLSGIVQQQSNLLRAIEAQQHLLKLTVWGIKQLQA-RVLAVERYLRD
QQLLGIWGCSGKLICTTNVPWNSS-WS--------NKS--EKEI---WD---NM---TWLQWDKEIGNYTDIIYRLIEES
QNQQEKNEQDLLALDKWAGLWNWFSITNWLWYIRIFIMIVGGLIGLRIVF-AVLSIINRVRQGYSPLSFQTHTP---NP-
----RG-LDRPGRIEEE---GGEQDR--DRSIRLVSGFLALAWDDLRSLCLFSYHRLRDFILIAARTVELLGHSSLKGLR
LG----WEGLKYLWNLLL-YWGRELKTSAVNLIDTIAIVVAGWTDRVIEIGQVVG---RAI--LHIPRRIR---QGLER-
IL-L*-MGGKWSKSS-IVGWPEVRERIRRA----------SP------------AAPGVGAVSQD-----LDKHGAVTNS
-N--INHPSC------VWLEAQ---EEED---VGFPVRPQVPLRPMTYKGAVDLSHFLKENGGLEGLIYSRKRQEILDLW
VYNTQGYFPDWQSYTPGPGIRYPLTFGWCFKLVPVD-PDE--VEKATEGETNR-LLHPICQHGMDDEEREVLKWKFDSRL
ALIHTARVMHPEFY---------------------KDC*
>AF457077/A1/KE/2000/KSM4024
--ARASVLSGGKLDAWEKIRLRPGGKKKYKLKHLVWASRELDRFALNPSLLETTEGCQQIMEQLQPALKTGTEELKSLFN
TVATLYCVHQRIEVKDTKEALDKIEEL-HK----SK-------QKT--Q-Q--------AA--A------------D---
------TGNSS------------K--V---SQNYPIVQNA-QGQMIHQSLS-PRTLNAWVK-VIEEKAFSPEVIPMFSAL
SEGATPQDLNMMLNIVGGHQ-AAMQMLKDTINEEAAEWDRVHPVHAGPIPPGQM-REPRGSDIAGTTSTIQEQI-GWMTS
-NPPVPVGDIYKRWIILGLNKIVRMYSPVSILDIKQGPKEPFRDYVDRFFKTLRAEQATQEVKGWMTETLLVQNANPDCK
SILRALGAGATLEEMMTACQGVGGPGHKARVLAEAMSQV---QH--------TNIMMQRG-NF------R---G----QK
-R--IKCFNCG-KEGHLARNCRAPRKKGCWKCGKEGHQMK-DC-T----ER---QANFL-GKIWPS-S-K-GRPGNFPQN
R---------LEPTAP------------------PA-ETFGMG--EE------------M------------A--SPL--
K----K--EQ--KD-----R------DQA-------------------TPLVSLKSLFGNDPLSQ*PQITLWQRPLVTVR
IGGQLKEALLDTGADDTVLED-INLPGKWKPKMIGGIGGFIKVKQYDQILIEICGKKAIGTVLVGPTPVNIIGRNMLTQI
GCTLNFPISPIETVPVKLKPGMDGPKVKQWPLTEEKIKALTEICTEMEKEGKISKIGPENPYNTPIFAIKKK--DSTKWR
KLVDFRELNKRTQD-FWEVQLGIPHPAG-LKKKKSVTVLDVGDAYFSVPLDENFRKYTAFTIPSTNNETP----------
--------GIRYQYNVLPQGWKGSPAIFQSSMTKILE-PFRAKNPDII-IYQYMDDLYVGS-DLEIGQHRAKIEELRAHL
LNWGFTTPDKKHQKEPPFLWMGYELHPDRWTVQPIVLPQKDSWTVNDIQKLVGKL------NWASQIYPGIKVKQLCKLL
RGAKALTDVVTLTEEAELELAENREILKDPVHGVYYDPSKDLIAEIQKQGQDQWTYQIYQEPFKNLKTGKYARRRSAHTN
DVKQLADVVQKVVMESIVIWGK-TPKFKLPIQKETWETWWMDYWQATWIPEWEFVNTPPLVKLWYQLEKDPIAGAETFYV
DGAANRETKIGKAGYITDRGRQKVVSLTETTNQKTELHAIYLALQDSGSEVNIVTDSQYALGIIQAQPDRSESELVNQII
EKLIGKDKVYLSWVPAHKGIGGNEQVDKLVSSGIRKVLFLDGIDKAQEEHERYHSNWRTMASDFNLPPIVAKEIVASCNK
CQL--KGEAMHGQVDCSPGIWQLDCTHLEGKIIIVAVHVASGYIEAEVIPAETGQEAAYFLLKLAGRWPVKVVHTDNGSN
FTSAAFKAACWWANIQQEFGIPYNPQSQGVVESMNKQLKQIIGQVREQAEHLKTAVQMAVFIHNFKRKGGIGGYSAGERI
IDII------ATDIQ----------------TKEL----QKHITKIQNFRVYFRDSRDPVWKGPAKLLWKGEGA-VVIQ-
-DNSDIKVVPRRKAKIIRDY-GKQMAGDDCVAGRQD-E-D*---MENRWQVMIVWQVDRM---RIRTWNSLVK-HHMYVS
KKAKNWFYRHHFESRHPKVS-SEVHIPLGD-AK-L-VVITYWGLHTGEKDWHLGQGVSIE-WRRGRYSTQIDPDLADQLI
HLHYFACFTDSAIRKAILGQVVRPRCEY-PTGHN-KVGSLQYLALKALV-------------TP-TKTR--------PPL
PSVRILAEDRWNKPQKTRGLKGSHTMNGC*------------MEQAPEDQ----GPQREPYNEWMLELLEELKHEAVRHF
PRPWLHGLGQHIYNTYGDTWEGVEAIIRILQQLLFVHFRIGCQHSRIGI--------IRG-RR-----G-----ING--S
GRS*MD-P----VDPNLEPWNHPGSQ------------------------PTTACSK-CYCKKCCFHCQVCFLNKGLGIS
Y---GRKKR--RQRRG--A-PQSNKNHQNPIP-KQPIPQ------A-QG--V-STGPKESKKK---MESK--AEAD--RF
D*MAGRSGD-S--DE--GLLRAIRIIKILYQSNPFPKP---K-G-S--RQARKNRRRR---WRARQ--RQIDSISERILS
DCLGRSTEPVPLQLPPLERLHLDCHEDCGTS-GT-QQSQGVETGVGRPQVSVE-SPAILGSGTKN*ML------------
QPL-----------EIWAITGLVV-ALILAIIVWTIVGIECKR-VLDQRKIQRKIDRLIERIRERAEDSGNESD--GD-T
EEMSA----L--IEMG----------NYD---IGDN---NI---L*----K-----D----N--L-----WVTVYYGVPV
WKEAET-TLFCASDAKAYKTEMHNVWATHACVPTDPNPQEIHLE-NVT-EEFNMWKNNMVEQMHTDI-ISLWDQSLK-PC
VKLTPLCVTLNCS-NI-------------------------DNST---------------NVNI----------------
------------TREEEEIKNL---KNCSFNM-TTELRD---KRQKVNS-LFYRLDIVKINESSKSS-------------
---------------------------------------------------------EYRLINCNTSAI-TQACPKVSFE
PIPIHYCAPAGFAILKC-K-D-E-KFNGTGP-CKNVSTVQCTH-GIKPVVSTQLLL-NGSL--G--EVKIRSENITNNAK
NIIVQL----DKP--VKINCTRP--NNNTRK--S-----------------------YA----------------GDIIG
DIRQAHCNV-NASDWSEALRKVV--L------------------------------------------S---------S-
---GGDLEV-TTHSFNCGGEFFYCNTSGLF--NSTWSW--------------------NDTA-NGTAMEP----------
--N----ST----------IT----LPCRIKQIINMWQRVGQAMYAPPIPGVISCVSNITGLILVRDGGNN---------
-----------VTNETFRPGGGDMRDNWRS----------ELYKYKVVKIEPLGVAPT--KAKRRVVE-----REKRAV-
-GI-GAVFLGFLGAAGSTMGAASITLTVQARQ-LLSGIVQQQSNLLRAIEAQQHLLKLTVWGIKQLQA-RVLAVERYLRD
QQLLGIWGCSGKLICTTNVPWNSS-WS--------NKS--LNEI---WD---NM---TWLQWDKEISNYTQIIYNLIEKS
QNQQEKNEQELLALDKWAGLWNWFDITKWLWYIKIFIMIVGGLIGLRIVF-AVLAIINRVRQGYSPLSFQTHSP---SP-
----RG-LDRPERIEEE---DGEQGR--GRSIRLVNGFLAIAWDDLRSLCLFSYHRLRDFILIVTRTVELLGRSSLKGLR
LG----WEGLKYLWNLLL-YWGRELKISAINLVNTIAIVVAGWTDRVIEIAQGVG---RAI--LHIPRRIR---QGLER-
AL-L*-MGSKWSKRS-TMEWPEVRERMRCA----------S-------------AAPGVGAVSQD-----LDKHGAVTSS
-N--VNHPSC------VWLEAQ---EKEE---VGFPVRPQVPLRPMTYKAAFDLSFFLKEKGGLDGLIYSKKRQDILDLW
VYNTQGFFPDWQNYTPGPGIRYPLTFGWCFKLVPVD-PDE--VEKATEGENNS-LLHPICQHGMDDEEKEVLQWKFDSHL
ARKHRALELHPEFY---------------------KNC*
>AF457079/A1/KE/2000/KSM4030
--ARASVLSGGKLDAWEKIRLRPGGKKKYRMKHLVWASRELDRFALNPSLLETTEGCQQVMEKLQPALKTGTEEIRSLYN
TVATLYCVHQRIEVKDTKEALDKIEEIQNK----SQ-------QKT--Q-Q--------AA--A------------A---
------TGSSS------------K--I---SQNYPIVQNA-QGQMVHQSLS-PRTLNAWVK-VIEEKAFSPEVIPMFSAL
SEGATPQDLNTMLNIVGGHQ-AAMQMLKDTINEEAAEWDRLHPVHAGPIPPGQM-REPRGSDIAGTTGTPQEQI-GWMTG
-NPPIPVGDIYKRWIILGLNKIVRMYSPVSILDIKQGPKEPFRDYVDRFFKALRAEQATQEVKGWMTETLLVQNANPDCK
SILRALGAGATIEEMMTACQGVGGPGHKARVLAEAMSQV---QN--------TNIMMQRG-NF------K---G----QK
-K--IKCFNCG-KEGHLARNCRAPRKKGCWKCGKEGHQMK-DC-T----ER---QANFL-GRIWPS-N-K-GRPGNFPQN
R---------LEPTAP------------------PA-EDWRMR--EE------------I------------A--SPP--
K----Q--EQ--ND-----R------EPD-------------------QPLISLKSLFGNDPLSQ*PQITLWQRPLVTVR
IGGQLREALLDTGADDTVLED-IDLPGKWKPKMIGGIGGFIKVKQYDQILIEICGKKAIGTVLVGPTPVNIIGRNMLTQI
GCTLNFPISPIKTVPVTLKPGMDGPRIKQWPLTEEKIKALTEICKEMEKEGKISKIGPENPYNTPVFAIKKK--DSTKWR
KLVDFRELNKRTQD-FWEVQLGIPHPAG-LKKKKSVTVLDVGDAYFSVPLDESFRKYTAFTIPSINNETP----------
--------GIRYQYNVLPQGWKGSPAIFQSSMTKILE-PFRSQNPGII-IYQYMDDLYVGS-DLEIGQHRTKVEELRAHL
LNWGFTTPDKKHQKEPPFLWMGYELHPDKWTVQPIQLPNKDSWTVNDIQKLVGKL------NWASQIYAGIKVKQLCRLL
RGAKALTDIVPLTEEAELELAENREILKNPVHGVYYDPSKDLIAEIQKQGQDQWTYQIYQEPFKNLKTGKYARKRSAHTN
DVKQLAEVVQAVVKESIVIWGK-TPKFKLPIQKETWETWWMDYWQATWIPEWEFVNTPPLVKLWYQLEKDPLERVETFYV
DGAANRETKLGKAGYVTDRGRQKVVSLTETTNQKAELHAIHLALQDSGSEVNIVTDSQYALGIIQAQPDRSESEIVNQII
EKLIEKDKVYLSWVPAHKGIGGNEQVDKLVSSGIRKILFLDGIDKAQEEHERYHSNWRAMASDFNLPPIVAKEIVASCDK
CQL--KGEAMHGQVDCSPGIWQLDCTHLEGKVILVAVHVASGYIEAEVIPAETGQETAYFILKLAGRWPVKVVHTDNGSN
FTSGAFKAACWWAGIQQEFGIPYNPQSQGVVESMNKELKKIIGQVREQAEHLKTAVQMAVFIHNFKRKGGIGGYSAGERI
IDII------ATDIQ----------------TKEL----QKQITKIQNFRVYYRDSRDPLWKGPAKLLWKGEGA-VVIQ-
-DNSDIKVVPRRKAKIIRDY-GKQMAGDDCVAGRQD-E-D*---MENRWQVMIVWQVDRM---RIRTWNSLVK-HHMYVS
KKAKNWFYRHHYESRHPRVS-SEVHIPLGD-AR-L-VVRTYWGLHTGEKDWQLGHGVSIE-WRLKKYSTQIDPDLADQLI
HLHYFNCFSDSAIRKAILGQVVSPSCEY-QAGHN-KVGSLQYLALKALA-------------TP-TKAR--------PPL
PSVRKLTEDRWNKPQKTRGPQGSHTINGC*------------MEQAPEDQ----GPPREPYHQWMLELLEELKHEAVRHF
PRPWLHGLGQHIYETYGDTWEGVEAIIRLLQQLLFVHFRIGCQHSRIGI--------IRG-RR-----V-----RNG--P
GRS*MD-P----VDPNLEPWNHPGSQ------------------------PTTPCSK-CYCKKCCYHCQVCFLNKGLGIS
Y---GRKKR--RQRRR--T-PQSNKDHQNPIP-KQPIPQ------T-QG--D-STGPEESKKK---MESK--AETD--RF
D*MAGRSGD-R--DE--ELLRAIRIIKILYQSNPYPKP---R-G-T--RQARKNRRRR---WRARQ--RQIDSISERILS
TCLGRSTEPVPLQLPPLERLHLDCCEDCGTS-GT-QQSQGVETGVGRPQVSVE-SPVLLGSGTKN*M-------------
SAL-----------EICAIIGLVV-ALILAIVVWTIVGIECKR-LQKQRKI----DRLIRRIRERAEDSGNESD--GD-T
DELSK----L--VEMG----------NYD---LVDD---NN---L*----T-----G----H--L-----WVTVYYGVPV
WKDAET-TLFCASDAKTYESEKHNVWATHACVPTDPNPQEIHLE-NVT-EEFNMWKNKMVEQMHTDI-ISLWDQSLK-PC
VKLTPLCVTLNCH-NIS------------------------LTNT---------------TG------------------
------------NITNDMGEEI---KNCSFNM-TTELRD---KSQEVHS-LFYKLDVVPM-KDR----------------
---------------------------------------------------------QYRLINCNTSVI-KQACPKVSFE
PIPIHYCAPAGFAILKC-N-D-K-EFNGTGP-CKNVSTVQCTH-GIKPVVSTQLLL-NGSLAEE--KIIIRSENITNNAK
NIIVQL----KKP--VKINCTRP--SNNTRK--SV--RI----GP--G--Q---V-FYAT----------------DIIG
NIRQAHCNV-SKLEWNNTLQQVAEQLRG------YF--KN------------KT----IIFT-N----S---------S-
---GGDLEI-TTHSFNCRGEFFYCDTSGLF--Y--W---NSTW----------------NGT-ESNNTKS----------
--N----DT----------IT----LQCRIKQIINMWQRVGQAIYAPPIKGVIRCESDITGLILTRDGGNTN--------
-----------NTEETFRPGGGDMRDNWRS----------ELYKYKVVKIEPLGVAPT--KAKRRVVG-----REK-AV-
-GI-GAVFLGFLGAAGSTMGAASITLTVQARQ-LLSGIVQQQSNLLRAIEAQQHLLKLTVWGIKQLQA-RVLALERYLKD
QQLLGIWGCSGKLICTTNVPWNSS-WS--------NKT--QEEI---WG---NM---TWLQWDKEISNYTNIIYTLIEES
QNQQEKNEQDLLALDKWANLWNWFDITNWLWYIKIFIMIVGGLIGLRIVF-AVLSIINRVRQGYSPLSFQTHTP---NP-
----GG-LDRPGRIEEE---DGEQGR--DRSIRLVSGFLALAWDDLRSLCLFSYHRLRDFILIAARTVELLGRNSLKGLR
LG----WEGLKYLWNLLC-YWGRELKISAISLVNTIAIAVAGWTDRVIEIGQGIG--------SHIPRRIR---QGLER-
VL-L*-MGGKWSKSS-IVGWPEVRERIRRA----------PA------------AAPGVGAVSRD-----LDRHGAITSS
-N--VNHPSC------VWLEAQ---EEEE---VGFPVKPQVPLRPMTYKGALDLSHFLKEKGGLEGLIYSRRRQEILDLW
VYNTQGYFPDWQNYTPGPGTRFPLTFGWC---LPVN-PDE--VEKATEGENNS-LLHPICQHGMDDEEREVLKWQFDSRL
AFKHIAQEMHPEFY---------------------KDC*
>AF457080/A1/KE/2000/MSA4069
--ARASILSGGKLDAWEKIRLRPGGKKKYRLKHLVWASREMERFALNPGLLETTEGCQQIMKQLQPSLTTGTEELRSLYN
TVAVLYCVHQRIDVKDTKEALDKIEEMQNK----SQ-------QKT--Q-Q--------AA--A------------D---
------TGNSS------------T--V---SQNYPIVQNA-QGQMIHQPLS-PRTLNAWVK-VIEEKSFSPEVIPMFSAL
SEGATPQDLNMMLNIVGGHQ-AAMQMLKDTINEEAAEWDRLHPAQAGPIPPGQI-REPRGSDIAGTTSTPQEQI-IWMTA
-NPPIPVGDIYKRWIILGLNKIVRMYSPVSILDIKQGPKEPFRDYVDRFFKVLRAEQATQEVKGWMTDTLLVQNANPDCK
SILRALGPGASLEEMMTACQGVGGPSHKARVLAEAMSQA---QN--------TKVMMQKG-NF------R---G----QR
-R--IKCFNCG-KEGHLARNCRAPRKKGCWKCGKEGHQMK-DC-T----ER---QANFL-GKIWPS-S-K-GRPGNFPLN
S---------LEPTAP------------------PA-EIYGMG--EG------------I------------A--SPQ--
K----Q--EQ--RD-----K------EQE-------------------APSISLKSLFGNDLLSQ*PQITLWQRPVVTVR
IEGQLKEALLDTGADDTVLED-IDLPGKWKPKMIGGIGGFIKVRQYDQILIEICGKKAIGTVLVGPTPVNIIGRNMLTQI
GCTLNFPISPIETVPVKLKPGMDGPKVKQWPLTEEKIKALTEICMEMEKEGKISKIGPENPYNTPIFAIKKK--DSTKWR
KLVDFRELNKRTQD-FWEVQLGIPHPAG-LKKKKSVTVLDVGDAYFSVPLDKSFRKYTAFTIPSTNNETP----------
--------GIRYCYNVLPQGWKGSPAIFQSSMTKILE-PFRSKNPEII-IYQYMDDLYVGS-DLEIGQHRAKVEELRAHL
LSWGLTTPDKKHQKEPPFLWMGYELHPDKWTVQPIVLPEKESWTVNDIQKLVGKL------NWASQIYAGIKVKQLCKLL
RGAKALTDIVPLTEEAELELAENREILKDPVHGVYYDPSKDLIAEIQKQGQDQWTYQIYQEPFKNLKTGKYARKRSAHTN
DVKQLTEVVQKVVMESIVIWGK-TPKFKLPIQKETWETWWMDYWQATWIPEWEFVNTPPLVKLWYQLEKDPIVGAETFYV
DGAANRENKLGKAGYVTDRGRQKVVSLTETTNQKTELHAIYLALQDSGSEVNIVTDSQYALGIIQAQPDRSESELVNQII
EELIKKDKVYLSWVPAHKGIGGNEQVDKLVSNGIRKVLFLDGIDKAQEEHERYHSNWRTMASDFNLPPVIAKEIVACCDK
CQL--KGEAIHGQVDCSPGIWQLDCTHLEGKVILVAVHVASGYIEAEVIPAETGQETAYFILKLAGRWPVKVVHTDNGSN
FTSAAVKAACWWANIQQEFGIPYNPQSQGVVESMNKELKKIIGQVRDQAEHLKTAVQMAVFIHNFKRKGGIGGYSAGERI
IDII------ATDIQ----------------TKEL----QKQITKIQNFRVYYRDSRDPLWKGPAKLLWKGEGA-VVIQ-
-DNSDIKVVPRRKAKIIREY-GKQMAGDDCVAGRQD-E-D*---MENRWQVMIVWQVDRM---RIRTWNSLVK-HHMYVS
KKASKWWYRHHYESRHPKAS-SEVHIPVGE-AR-L-VIRTYWGLNTGEKAWQLGHGVSIE-WRLRKYSTQVDPDQADQLI
HLYYFDCFSESAIRKAILGQVVSPRCDY-QTGHN-KVGSLQYLALKALV-------------TP-KKTK--------PPL
PSVRILTEDRWNKPRKTKGPRESHTMNGC*------------MEQAPEDQ----GPQREPHNEWMLELLEDLKHEAVRHF
PRPWLHGLGQHIYDTYGDTWEGVEAIIRLLQQLLFTHFRIGCQHSRIGI--------IPG-RRGRR--V-----RNG--A
SRS*ME-P----VDPDLEPWNHPGSQ------------------------PTTPCSK-CYCKKCCFHCQSCFLNKGLGIS
Y---GRKKR--RQRRG--T-LQSSKDHQNPVP-KQPIPQ------T-QG--N-STGPKESKKE---VESK--AETD--RF
D*MAGRSGD-S--DE--ELFKAVRIIKILYQSNPYPKP---K-G-T--RQARKNRRRR---WRARQ--RQIDSISERILS
TCLGRPAEPVPLQLPPIERLHLDCHKDCGTS-GT-QQSQGAETGVGGPQVSGE-SPDILGSGTKN*MW------------
TAL-----------QICAVVGLIV-ALIIAIVVWTIVGIEYKR-LLKQRKI----DRLIERIRERAEDSGNESD--GD-T
EELST----L--IELG----------DYG---LGDD---NN---L*----A-----E----N--L-----WVTVYYGVPV
WKDAET-TLFCASEAKGYETEKHNVWATHACVPTDPNPQEIHLK-NVT-EGFNIWKNKMVEQMHADI-ISLWDQSLK-PC
VKLTPLCVTLDCV-TYN------------------------GTNA---------------TGRV----------------
-------------DNSTMREEV---KNCTFNV-TTEIRD---KRKKEHS-LFYRVDLVQIDEAGNNSDS-----------
---------------------------------------------------------KYRLINCNTSAI-TQACPKVSFE
PIPIHYCAPAGFAILKC-N-D-M-NYKGQGP-CQNVSTVQCTH-GIKPVVSTQLLL-NGSLAEQ--EIAIRSENITDNAK
TIIVQL----VNP--VRINCTRP--NNNTRR--DI--GI----GP--G--Q---T-FYAA---------------GAIIG
DIRQAYCNV-SRAAWNKTLQEVAKQLRQ------EF--NN------------KT----IRFA-N----H---------S-
---GGDLEI-TTHSFNCGGEFFYCNTSGLF--NSTY---NGT-----------------DIA-E-NSTES----------
--N----DT----------IV----LPCRIKQIIRMWQRVGQAMYAPPIPGIIRCDSNITGLLLTRDGGDDN--------
------------ETETFRPGGGDMRDNWRS----------ELYKYKVVKIEPLGVAPT--RAKRRVVE-----REKRAV-
-GI-GAFVLGFLGAAGSTMGAASITLTVQARQ-LLSGIVQQQSNLLRAIEAQQQILRLTVWGIKQLQA-RVLAVEAYLRD
QQLLGIWGCSGKLICTTNVPWNSS-WS--------NKS--YNEI---WD---NM---TWLEWEREISNYTDVIYNLLEAS
QNQQEKNEQDLLALDKWASLWSWFSITNWLWYIKIFIMIVGGLIGLRIVF-AVLSIIKRVRQGYSPLSFQTHTP---NP-
----RE-LDRPERIEEG---GGEQGR--DRSIRLVNGFLALAWDDLRSLCLFSYRRLRDFISIVTRTVELLGHSSLKGLR
LG----WEGLKYLGNLLI-YWVRELKISAINLVDTIAIVVAGWTDRVIEIGQRIG---RAI--LHIPRRIR---QGFER-
AL-L*-MGGKWSKSS-IVGWPEVRERMRRV----------PP------------AASGVGAVSQD-----LDKYGAVTSS
-N--VNHPSC------VWLEAR---EEEE---VGFPVRPQVPLRPMTYKGAIDLSHFLKEKGGLEGLIFSRKRQEILDLW
VYNTQGYFPDWQNYTPGPGVRYPLTFGWCFELVPVD-PDE--VEKATEGENNS-LLHPICLHGMEDEEKEVLKWKFDSRL
ALRHRAREMHPEYY---------------------KDC*
>AF457081/A1/KE/2000/MSA4070
--ARASVLSGGKLDAWEKIQLRPGGKKKYRLKHLVWASRELERFALNPDLLETSEGCQQIIEQLQPALKTGTEELRSLFN
LVAVLFCVHQQIKVKDTKEALDKIEEIQNK----SK-------QKT--Q-Q--------AA--A------------D---
------TGNSS------------K--V---SQNYPIVQNT-QGQMVYQSVS-PRILNAWVK-VIEEKAFSPEVIPMFSAL
SEGATPQDLNMMLNIVGGHQ-AAMQMLKDTINEEAAEWDRLHPVQAGPIPPGQL-REPRGSDIAGTTSTPQEQI-GWMTS
-NPPIPVGDIYKRWIILGLNKIVRMYSPVSILDIKQGPKEPFRDYVDRFFKTLRAEQATQEVKGWMTETLLVQNANPDCK
SILRALGTGATLEEMMTACQGVGGPSHKARVLAEAMSQI---NQ--------PNIMMQRG-NF------R---G----QK
-R--IKCFNCG-KEGHLARNCRAPRKKGCWKCGKEGHQMK-DC-T----ER---QANFL-GKIWPS-S-K-GRPGNFPQS
R---------PEPTAP------------------PA-EIFGMG--EE------------V------------A--PLP--
K----Q--EQ--KD-----R------EQA-------------------PPVVSLKSLFGNDLLSQ*PQITLWQRPLVTVK
IGGQLKEALLDTGADDTVLED-INLPGKWKPRMIGGIGGFIKVKQYDQILIEICGKKAIGTVLVGPTPVNIIGRNMLTQI
GCTLNFPISPIETVPVTLKPGMDGPKVKQWPLTEEKIKALTEICTEMEKEGKISKIGPENPYNTPIFAIKKK--DSTKWR
KLVDFRELNKRTQD-FWEVQLGIPHPAG-LKKKKSVTVLDVGDAYFSVPLDENFRKYTAFTIPSTNNETP----------
--------GVRYQYNVLPQGWKGSPAIFQSSMTKILE-PFRSKNPEII-IYQYMDDLYVGS-DLEIGQHRTKIEELRAHL
LSWGFTTPDKKHQKEPPFLWMGYELHPDKWTVQPIMLPDKESWTVNDIQKLVGKL------NWASQIYAGIKVKQLCRLL
RGAKALTDIVTLTEEAELELAENREILKDPVHGVYYDPSKDLVAEIQKQGQDQWTYQIYQEPFKNLKTGKYARKRSAHTN
DVRQLAEVVQKVAMESIVIWGK-TPKFKLPIQKETWETWWMDYWQATWIPEWEFVNTPPLVKLWYQLEKDPILGAETFYV
DGAANRETKLGKAGYVTDRGRQKVVSLTETTNQKTELHAILLALQDSGSEVNIVTDSQYALGIIQAQPDRSESELVNQII
EKLIGKDKIYLSWVPAHKGIGGNEQVDKLVSSGIRKVLFLDGIDKAQEDHERYHSNWRTMASDFNLPPIVAKEIVASCDK
CQL--KGEAMHGQVDCSPGIWQLDCTHLEGKVILVAVHVASGYIEAEVIPAETGQETAYFLLKLAGRWPVKVVHTDNGSN
FTSAAVKAACWWANIQQEFGIPYNPQSQGVVESMNKELKKIIGQVRDQAEHLKTAVQMAVFIHNFKRKGGIGGYSAGERI
IDII------ATDIQ----------------TKEL----QKQITKIQNFRVYYRDSRDPIWKGPAKLLWKGEGA-VVIQ-
-DNSDIKVVPRRKAKILRDY-GKQMAGDDCVAGRQD-E-D*---MENRWQVMIVWQVDRM---RIRTWHSIVK-YHMHVS
RKAKDWFYRHHYESRHPRVS-SEVHIPLGD-AR-I-VVKTYWGLHTGEKEWQLGHGVSIE-WRLKRYSTQIDPDLADQLI
HLHYFDCFSGSAIRKALLGQVVRPRCEY-QTGHN-KVGSLQYLALKALV-------------KP-KKEK--------PPL
PSVRKLTEDRWNKPQRTRGHRGSHTMNGC*------------MEQAPEDQ----GPQREPYNEWMLELLEDLKNEAVRHF
PRPWLHGLGQHIYETYGDTWEGVEAIVRILQQLLFIHFRIGCQRSRIGI--------SRG-RR-----V-----GNG--T
SRS*ME-P----VDPNLEPWNHPGSQ------------------------PTTACNK-CYCKKCCWHCQVCFLNKGLGIS
Y---GRKKR--RQRRG--T-PQSDKDHQNPIP-KQPIPH------T-QG--V-STGPEESKKK---VESK--AETD--RF
DWMAGRSGD-S--DE--ELLRVIRTIKILYQSNPYPTP---K-G-S--RQARRNRRRR---WRARQ--RQIDSIGERILS
TYLGRSPEPVPLQLPPLERLHLDCSEDCGTS-GT-QQSQGVETGVGRPQVSGE-SPVILGSGTKA*M-------------
SPL-----------EICAIVGLVV-ALIIVIVVWTIVGIEFKK-LLKQRKI----DRLLKRIRERAEDSGNESD--GD-P
EELSR----L--VEVG----------DYAP--LGDD---NN---L*----A-----E----N--L-----WVTVYYGVPV
WKDAET-TLFCATDAKAVSTEAHNVWATHACVPTDPDPQEIYLE-NVT-ENFNMWKNNMVEQMHTDI-ISLWDQSLK-PC
VKLTPLCVTLNCT-NAN------------------------TTT----------------TNGT----------------
---------------ITNGEEI---KNCSYNI-TTELRD---KRQKVYS-LFYKLDVVQLNEGNSSNNSSNNEYK-----
---------------------------------------------------------EYRLINCNTSAI-TQACPKVSFE
PIPIHYCAPAGFAILKC-K-D-K-KFNGTGP-CRNVSTVQCTH-GIKPVVSTQLLL-NGSLAEE--EVIIRSENITNNAK
TIIVQF----TKP--VIINCTRP--NNNTRK--SI--RI----GP--G--Q---A-FYAT---------------GDIIG
DIRQAHCNV-SRSDWNGTLSNVTAELRK------HF--GN------------KT----IIFN-S----S---------S-
---GGDLEI-TTHSFNCGGEFFYCNTSGLF--NSTW-----T-----------------DSI-STNSTKS----------
--N----DT----------IT----LPCRIKQIINIWQRVGQAMYAPPIQGVIQCVSNITGLLLTRDGGDNS--------
-----------STNETFRPGGGDMRDNWRS----------ELYKYKVVKIEPLGVAPT--RARRRVVE-----REKRAV-
-GL-GAVFIGFLGAAGSTMGAASITLTVQARQ-LLSGIVQQQSNLLRAIEAQQHLLKLTVWGIKQLQA-RVLAVERYLKD
QQLLGIWGCSGKLICTTTVPWNSS-WS--------NKS--ESEI---WE---NM---TWLQWDKEISNYTDIIYSLIEEA
QNQQEKNEQDLLSLDSWATLWNWFDITRWLWYIKIFIIIVGGLIGLRIVS-TILSVVNRVRQGYSPLSFQTHTP---HP-
----RG-LDRPGGIEEE---GGEQGR--DRSIRLVSGFLALTWDDLRSLCLFSYHRLRDFILIAARTVELLGHSSLKGLR
LG----WEGLKYLGNLLL-YWGRELKLSAINLVDTIAIAVAGWTDRIIEIAQGIG---RAI--FYIPRRIR---QGLER-
AL-L*-MGGKWSKGS-IVGWPEIRERMRRA----------PA------------AAPGVGAVSQD-----LDKHGAITSS
-N--INNPSC------VWLEAQ---EEEE---VGFPVRPQVPLRPMTYKGAFDLSHFLKEKGGLDGLIYSRKRQEILDLW
VYHTQGYFPDWQNYTPGPGVRYPLTFGWCFKLVPME-PDE--VEKATEGENNS-LLHPICQHGMDDEEREVLIWKFDSRL
ALKHRAQELHPEFY---------------------KDC*
>AF457083/A1/KE/2000/MSA4072
--ARASVLSGGKLDAWEKIRLRPGGRKKYRLKHIVWASRELERFALNPSLLETTEGCQQIMEQLKPALNTGTEELRSLFN
TVATLYCVHQRIGVKDTKEALDKIEEIQKK----SK-------QKT--Q-Q--------AV--A------------D---
------TGNSS------------T--V---SQNYPIVQNA-QGQMIHQALS-PRTLNAWVK-VVEEKGFSPEVIPMFSAL
SEGATPQDLNMMLNIVGGHQ-AAMQMLKDTINEEAAEWDRLHPVHAGPIPPGQM-REPRGSDIAGTTSTIQEQI-GWMTN
-NPPIPVGDIYKRWIILGLNKIVRMYSPVSILDIKQGPKEPFRDYVDRFFKTLRAEQATQEVKNWMTETLLVQNANPDCK
AILKALGSGATLEEMMTACQGVGGPSHKARVLAEAMSQA---QQ--------TNVMMQRG-NF------R---G----QK
-R--IKCFNCG-KEGHLARNCRAPRKKGCWKCGKEGHQMK-DC-T----ER---QANFL-GKIWPS-S-K-GRPGNFPQS
R---------PEPTAP------------------PA-EIVGMG--EE------------I------------T--SPP--
K----Q--EQ--KD-----K------E-A-------------------PPLVSLKSLFGNDPLLP*PQITLWQRPLVTVR
VGGQLKEALLDTGADDTVLED-INLPGKWKPKLIGGIGGFIRVKQYDQIPIEICGKKAIGTVLVGPTPVNIIGRNMLTQI
GCTLNFPISSIETVPVTLKPGMDGPRIKQWPLTEEKIKALTEICREMEKEGKISKIGPENPYNTPVFAIKKK--DSTKWR
KLVDFRELNKRTQD-FWEVQLGIPHPAG-LKKKKSVTVLDVGDAYFSVPLDKNFRKYTAFTIPSINNETP----------
--------GIRYQYNVLPQGWKGSPAIFQSSMTKILE-PFRSQNPEII-IYQYMDDLYVGS-DLEIGQHRTKVEELRAHL
LSWGFTTPDKKHQKEPPFLWMGYELHPDKWTVQPIQLPDKDSWTVNDIQKLVGKL------NWASQIYAGIKVKQLCKLL
RGAKALTDIVPLTEEAELELAENREVLKDPVHGTYYDPSKDLIAEIQKQGQDQWTYQIYQEPFKNLKTGKYARRRSAHTN
DVKQLAEVVQKVVLESIVIWGK-TPKFKLPIQKETWETWWMDYWQATWIPEWEFVNTPPLVKLWYQLEKDPIVGAETFYV
DGAANRETKLGKAGYVTDKGRQKVVPLAETTNQKTELYAIYLALQDSGSEVNIVTDSQYALGIIQAQPDRSESELVNQII
EKLIGKDKVYLSWVPAHKGIGGNEQVDKLVSSGIRKILFLDGIDKAQEEHERYHSNWRAMASDFNLPPIVAKEIVASCDK
CQL--KGEAMHGQVDCSPGMWQLDCTHLEGKIILVAVHVASGYIEAEVIPAETGQETAYFLLKLAGRWPVKVVHTDNGSN
FTSTAFKAACWWAGVQQEFGIPYNPQSQGVVESMNKELKKIIGQVREQAEHLKTAVQMAVFIHNFKRKGGIGGYSAGERI
IDII------ATDIQ----------------TKEL----QKQITKIQNFRVYYRDSRDPLWKGPAKLLWKGEGA-VVIQ-
-DNSDIKVVPRRKAKIIRDY-GKQMAGDDCVAGRQD-E-D*---MENRWQVMIVWQVDRM---RIRTWNSLVK-HHMYVS
RKAKDWFHRHHFESRHPKTS-SEVHIPLGD-AR-L-IVRTYWGLHPGEKDWQLGHGVSIE-WRLKRYSTQIDPDLADQLI
HLHYFNCFSDSAIRKAILGQVVSPSCEY-QAGHN-KVGSLQYLALKALV-------------TP-TKIK--------PPL
PSVRKLAEDRWNKPQRTRGPRGSHTMNGH*------------MEQAPEDQ----GPQREPYNEWTLELLEELKNEAVRHF
PRMWLHGLGQHIYSTYGDTWEGVEAMIRTLQQLLFVHFRIGCLHSRIGI--------TRR-RR-----V-----RDG--S
GRS*MD-P----VDPNLEPWNHPGSQ------------------------PTTECNK-CYCKKCCYHCQVCFLNKGLGIS
Y---GRKKR--RRRQR--T-PPSSKDHQNPLP-KQPIPP------A-QG--I-STGPKESKKK---VESK--TETD--RF
D*MAGRSGD-G--DK--ELLQAVRIIKILYQSNPYPQP---K-G-S--RQARKNRRRR---WRARQ--RQIDSISERILS
TCLGRSAEPVPLQLPPIERLHLDCSEDCGTS-GT-QQSQGAETGVGRPQVSGE-SSIILGSGTKN*M-------------
LPL-----------EICAIVGLVV-ALILAIVVWTIVGIEYKR-LLKQRKI----DRLIKRISERAEDSGNESD--GD-T
DELAK----L--VEVG----------NYD---LGAD---NN---L*----A-----E----N--L-----WVTVYYGVPV
WKDAET-TLFCASDAKAHDTEAHNIWATHACVPTDPNPQEINLE-NVT-EEFNMWKNSMVEQMHMDI-ISLWDQSLK-PC
VKLTPLCVTLDCS-DVSN-----------------------GTIK---------------AN-T----------------
------------TIDSEMQGEI---KNCSFNM-TTELRD---KRQKMYS-LFYRLDVVQLNDSYSNDS------------
---------------------------------------------------------QYRLINCNTSAI-TQACPKVSFQ
PIPIHYCAPAGFAILEC-K-D-K-EFNGTGK-CKNVSTVQCTH-GIKPVVSTQLLL-NGSLAEG--KVRIRSENITNNAK
NIIVQF----TKP--VQINCTRP--NNNTRK--SV--HI----*P--G--Q---A-FYAT---------------GDIIG
NIRQAHCNV-SRGEWNRTLHEVGQQLRT------YF--GNN-----------TT----IIFA-S----S---------S-
---GGDLEI-TTHSFNCGGEFFYCNTSSLF--NSTW---NNSTWNTS------RQ----EAN---NSPGS----------
--N----DT----------IT----LKCRIKQIINMWQRAGQAIYAPPIQGVIRCNSNITGLILTRDGGGNN--------
-----------NTNETFRPGGGDMRDNWRS----------ELYKYKVVKIEPLGVAPT--RAKRRVVE-----RGKRAV-
-GI-GAVLIGFLGAAGSTMGAASITLTAQARQ-LLSGIVQQQNNLLRAIEAQQHLLRLTVWGIKQLQA-RVLAVERYLKD
QQLLGIWGCSGKLICTTNVPWNSS-WS--------NKS--QKEI---WD---NM---TWLQWDKEINNYTQIIYNLLEES
QNQQEKNEQDLLALDKWANLWNWFDISNWLWYIKIFIMIVGGLIGLRIVY-AVLSVINRVRQGYSPLSFQTHTP---SP-
----RD-LDRPERIEEE---GGEQDR--DRSIRLVSGFLALAWDDLRSLCLFSYHRLRDFILIAARTVELLGHSSLKGLR
LG----WEGLKYLGNLLS-YWGRELKISAINLLDTIAIAVAGWTDRVIEIGQRLC---R---------------QGSER-
AL-L*-MGGKWSKSS-IVGWPKVRERMRQT----------PP------------AASGVGAVSQD-----LEKYGAVTSS
-N--INHPSC------AWLETQ---EEEGE--VGFPVRPQVPIRPMTYKGALDLSHFLKEKGGLDGLIYSRRRQEILDLW
VYHTQGFFPDWQNYTPGPGTRFPLTFGWCFKLVPVD-PEE--VEKANEGENNS-LLHPICQHGMDDEEKEVLRWKFDSLL
AFQHRARELHPEFY---------------------KDC*
>AF457084/A1/KE/2000/MSA4076
--ARASVLSGGKLDAWEKTRLRPGGKKKYKLKHIVWASRELERFALNPSLLETTEGCQQIMNQLQPALNTGTEELRSLFN
TVATLYCVHQRIEIKDTKEALDKIEEMQNK----SK-------QKT--Q-Q--------AG--A------------D---
------TGNSS------------Q--V---SQNYPIVQNA-QGQMIHQSLS-PRTLNAWVK-VIEEKAFSPEVIPMFSAL
SEGATPQDLNMMLNIVGGHQ-AAMQMLKDTINEEAAEWDRLHPVQAGPIPPGQM-REPRGSDIAGTTSTIQEQI-GWMTG
-NPPIPVGDIYKRWIILGLNKIVRMYSPVSILDIKQGPKEPFRDYVDRFFKALRAEQATQDVKRWMTETLLVQNANPDCK
SILKALGVGATLEEMMTACQGVGGPGHKARVLAEAMSQV---QH--------TNIMMQRG-NF------R---G----QK
-RM-IKCFNCG-KEGHLARNCRAPRKKGCWKCGKEGHQMK-DC-T----ER---QANFL-GKIWPS-S-K-GRPGNFPQN
R---------LEPTAP------------------PA-EIFGMR--EE------------I------------A--SPP--
K----Q--EQ--KD-----R------E----------------------PLISLKSLFGNDLSSQ*PQITLWQRPLVTVR
VGGQLKEALLDTGADDTVLED-INLPGKWKPKMIGGIGGFIKVKQYDQILIEICGKKAIGTVLVGPTPVNIIGRNMLTQI
GCTLNFPISPIETVPVKLKPGMDGPKVKQWPLTEEKIRALTEICTEMEKEGKISKIGPENPYNTPIFAIKKK--DSTKWR
KLVDFRELNKRTQD-FWEVQLGIPHPAG-LKKKKSVTVLDVGDAYFSVPLDESFRKYTAFTIPSRNNETP----------
--------GIRYQYNVLPQGWKGSPAIFQASMTKILE-PFRSQNPDII-IYQYMDDLYVGS-DLEIGQHRTKIEELRAHL
LSWGFTTPDKKHQKEPPFLWMGYELHPDKWTVQPIVLPEKDHWTVNDIQKLVGKL------NWASQIYPGIKVKQLCKLL
RGAKALTDIVTLTEEAELELAENREILKEPVHGVYYDPSKDLIAEIQKQGQDQWTYQIYQEPFKNLKTGKYARKRSAHTN
DVKQLTEVVQKVTMESIVIWGK-TPKFKLPIQKETWETWWMDYWQATWIPEWEFVNTPPLVKLWYQLEKDPIAGAETFYV
DGAANRETKLGRAGYVTDKGRQKVVSLTETTNQKTELHAIYLALQDSGSEVNIVTDSQYALGIIQAQPDRSESELVNQII
EKLIGKDRVYLSWVPAHKGIGGNEQVDKLVSAGIRKILFLDGIDKAQEDHERYHSNWRTMASDFNLPPVVAKEIVASCDK
CQL--KGEAMHGQVDCSPGIWQLDCTHLEGKVILVAVHVASGYIEAEVIPAETGQETAYFLLKLAGRWPVKVIHTDNGSN
FTSAAVKAACWWAGIQQEFGIPYNPQSQGVVESMNKELKKIIGQVREQAEHLKTAVQMAVFIHNFKRKGGIGGYSAGERI
IDII------ATDIQ----------------TKEL----QKQITKIQNFRVYYRDSRDPLWKGPAKLLWKGEGA-VVIQ-
-DNSDIKVVPRRKAKIIRDY-GKQMAGDDCVAGRQD-E-D*---MENRWQVMIVWQVDRM---RIRTWNSLVK-HHMYVS
KKAKAWFYRHHFESSHPKVS-SEVHIPLGD-AR-L-VVRTYWGLHTGEQDWHLGHGVSIE-WRLKRYSTQIDPDLADQLI
HQYYFNCFSDSAIRKAILGQVVSPSCEY-QAGHK-KVGSLQYLALKALV-------------TP-TRVK--------PPL
PSVRKLTEDRWNKPQKTKGHRGSHTMKGH*------------MEQAPEDQ----GPQREPYNEGTLEVLEELKHEAVRHF
PRPWLHGLGQHIYNTYGDTWEGVEAIIRILQQLLFVHFRIGCSHSRIGI--------IRG-RR-----G-----RDG--S
SRS*MD-P----VDPNLEPWNHPGSR------------------------PTTACNN-CYCKRCCYHCQKCFLNKGLGIS
Y---GRKKR--RQRRG--T-PQSNKNHQNPIP-KQPIPQ------T-QG--V-STGPEESKKK---VESK--TETD--RF
D*MAGRSGD-S--DE--ELLKAIRIIKILYQSNPYPKP---K-G-S--RQARKNRRRR---WRARQ--RQIDSISERILS
TCLGRSAEPVPLQLPPLERLHLDCCEDSGTS-GT-QQSQGTETGVGRPQVSVE-SSGILGSGTKD*M-------------
NSL-----------EIWAIVGLVV-ALILAIVVWTIVGIEYKR-LRRQKKI----DRLIKRISERAEDSGNGSD--GD-T
DELAK----L--VEMG----------DYD---LGNV---NN---L*----A-----E----K--S-----WVTVYYGVPV
WRDAET-TLFCASDAKAHDKEVHNVWATHACVPTDPNPQEMILE-NVT-EDFNMWKNSMVEQMHTDI-ISLWDQSLK-PC
VKLTPLCVTLNCS-DSNIT----------------------SNST---------------SNSTKD--------------
------------SATLDMKSEI---QNCSFNM-TTELRD---KKQKVYS-LFYRLDVVQINENSS---------------
---------------------------------------------------------DYRLINCNTSAI-TQACPKVTFE
PIPIHYCAPAGFAILKC-N-D-K-KFNGTGP-CTNVSTVQCTH-GIKPVVTTQLLL-NGSLAEE--EVMIRSENITENAK
NIIVQF----KEP--VQIICIRP--GNNTRK--SV--HI----GP--G--Q---A-FYAT---------------GDIIG
DIRQAHCNV-SRELWNKTLQEVATQLRK------HF--RN-----------NTK----IIFT-N----S---------S-
---GGDVEI-TTHSFNCGGEFFYCDTSGLF--NSSWT---ASND---------------HA--GGHSTES----------
--N----------------IT----LQCRIKQIINMWQRAGQAMYAPPIPGIIRCESNITGLILTRDGGEGN--------
----------NSTNETFRPVGGNMRDNWRS----------ELYKYKVVKVEPLGVAPT--KSRRRVVE-----REKRAV-
-GL-GAVFIGFLGAAGSTMGAASMTLTVQARQ-LLSGIVQQQSNLLRAIEAQQHLLKLTVWGIKQLQA-RVLAVERYLRD
QQLLGIWGCSGKLICTTNVPWNSS-WS--------NKS--LDEI---WE---NM---TWMQWDKEVSNYTQMIYNLLEES
QNQQEKNEQELLALDKWANLWNWFNISNWLWYIKIFIMIVGGLIGLRIVF-AVLSVINRVRQGYSPLSFQTHTP---NP-
----RG-LDRPGRIEEE---GGEQDR--DRSIRLVSGFLALAWDDLRSLCLFSYHRLRDFILIAARTLELLGHNSLKGLR
LG----WEGLKYLWNLLA-YWGRELKISAISLVDSIAIAVAGWTDRIIEIVQAIG---RAI--LHIPRRIR---QGLER-
AL-I*-MGGKWSKSS-IVGWPEVRERMRRA----------PP------------AAAGVGAVSQD-----LDKHGAITSS
-N--VNHPSC------VWLEAQ---EDED---VGFPVRPQVPLRPMTYKAAVDLSHFLKEKGGLDRLIYSRRRQDILDLW
VYHTQGYFPDWQNYTPGPGTRFPLTFGWCFKLVPVD-PDE--VEKANEGENNS-LLHPMCQHGMDDDERETLMWQFDSRL
ALKHLAREKHPEFY---------------------KDC*
>AF457086/A1/KE/2000/MSA4079
--ARASVLSGGKLDAWEKIRLRPGGRKKYRMKHLVWASRELERFALNPGLLETTEGCQQIMEQLQTALKTGTEELKSLYN
TVAVLFCVHQRIDVKDTKEALDKIEEIQNK----NK-------QKK--Q-Q--------AA--A------------D---
------AG-SS------------K--V---SQNYPIVQNA-QGQMIHQNLS-PRTLNAWVK-VIEEKAFSPEVVPMFSAL
SEGATPQDLNMMLNIVGGHQ-AAMQMLKDTINEEAAEWDRLHPVHAGPIPPGQM-REPRGSDIAGTTSTPQEQL-QWMTS
-NPPIPVGDIYKRWIILGLNKIVRMYSPVSILDIRQGPKEPFRDYVDRFFKALRAEQATQEVKGWMTETLLVQNANPDCK
SILKALGSGATLEEMMTACQGVGGPSHKARVLAEAMSQV---QQ--------PNIMMQRG-NF------K---G----QK
-K--IKCFNCG-KEGHLARNCRAPRKKGCWKCGKEGHQMK-DC-T----ER---QANFL-GKIWPS-S-K-GRPGNFPQS
R---------LEPTAP------------------PA-EIFGMG--EE------------I------------T--SPP--
K----Q--EQ--KD-----K------EQV-------------------PPLVSLKSLFGNDPLSQ*PQITLWQRPLVTVK
IGGQLKEALLDTGADDTVLED-INLPGKWKPRMIGGIGGFIKVKQYDQILIEICGKKAIGTVLVGPTPVNIIGRNMLTQI
GCTLNFPISTIETVPVKLKPGMDGPKVKQWPLTEEKIQALTEICTEMEKEGKISKIGPENPYNTPIFAIKKK--DSTKWR
KLVDFRELNKRTQD-FWEVQLGIPHPAG-LKKKKSVTVLDVGDAYFSVPLDESFRKYTAFTIPSTNNETP----------
--------GVRYQYNVLPQGWKGSPAIFQSSMTKILE-PFRSKNPEIV-IYQYMDDLYVGS-DLEIGQHRTKIEELRAHL
LSWGFTTPDKKHQKEPPFLWMGYELHPDKWTVQPIVLPEKDSWTVNDIQKLVGKL------NWASQIYAGIQVRQLCKLL
RGAKALTDIVTLTEEAELELAENREILKDPVHGVYYDPSKDLIAEIQKQGQGQWTYQIYQEPFKNLRTGKYARKRSAHTN
DVKQLTEVVQKVAMESIVIWGK-IPKFRLPIQKETWETWWMDYWQATWIPEWEFVNTPPLVKLWYQLEKDPIIGAETFYV
DGASNRETKLGKAGYVTDRGRQKVVSLTETTNQKTELHAIYLALQDSGSEVNIVTDSQYALGIIQAQPDRSESELVSKII
EELIRKDKVYLSWVPAHKGIGGNEQVDRLVSSGIRKVLFLDGIDKAQEDHERYHSNWRAMASDFNLPPIVAKEIVASCDK
CQL--KGEAMHGQVDCSPGMWQIDCTHLEGKVILVAVHVASGYIEAEVIPAETGQESAYFLLKLAGRWPVKVVHTDNGSN
FTSAAFKAACWWANVQQEFGIPYNPQSQGVVESMNKELKKIIGQVREQAEHLKTAVQMAVFIHNFKRKGGIGGYSAGERI
IDII------ATDIQ----------------TKEL----QKQITKIQNFRVYYRDSRDPLWKGPAKLLWKGEGA-VVIQ-
-DNSDIKVVPRRKAKIIRDY-GKQMAGDDCVAGRQD-E-D*---MENRWQVMIVWQVDRM---RIRTWNSLVK-HHMYIS
KKAKDWFYRHHFDCKHPKVS-SEVHIPLGD-AR-L-VIKTYWGLHPGEKDWQLGHGVSIE-WKLKRYSTQIDPDLADQLI
HLHYFNCFSDSAIRKAILGQVVSPSCEY-QAGHN-KVGSLQYLALKALV-------------TP-TRPR--------PPL
PSVRKLAEDRWNKPQKTRGPRGSHTMNGH*------------MEQAPEDQ----GPQREPYNEWTLELLEELKNEAVRHF
PRPWLHGLGQYIYQTYGDTWEGVEAIIRTLQQLLFVHFRIGCQHSRIGI--------SRG-RR-----V-----RDG--S
SRS*MD-P----VDPNLEPWNHPGSQ------------------------PTTACSK-CYCKKCCYHCQVCFLNKGLGIS
Y---GRKKR--KQRRG--T-PHSSKDHQDSIP-KQPIPQ------T-HG--N-STGLEESKKK---VESK--TEAD--RF
D*MAGRSGN-S--DE--ELLTAVRIIKILYQSNPYPKH---T-G-T--RQAWKNRRRR---WRARQ--RQIDSISERILS
TCLGRSTEPVPLQLPPLERLHLDCSEDCGTS-GT-QQSQGVETGVGRPQVSVE-SPVILGTGTKN*ML------------
STL-----------HIWAIVGLIV-ALILAIVVWTIVGIEYKK-ILKQRKI----DRLIERIRERAEDSGNESD--GD-T
EELST----L--IEM-----------DYD---LGDN---NN---L*----A-----D----N--L-----WVTVYYGVPV
WKDAET-TLFCASDAKAYETEKHNVWATHACVPTDPNPQEIHME-NVT-EQFNMWKNNMVEQMHTDI-ISLWDQSLK-PC
VKLTPLCVTLECG-NVTLDGT--------------------KTNI---------------TN-A----------------
-------------TTKYLKEEI---TNCSYNV-TTEIRD---RTQKVYS-LFYRLDVVPIDSGNSSGNSS----------
---------------------------------------------------------QYRLINCNTSAV-TQACPKVTFE
PIPIHYCAPAGFAILKC-N-D-K-EFNGTGI-CKNVSTVQCTH-GIKPVVSTQLLL-NGSLAEG--KIKIRSENITNNAK
NIIVQF----NES--VIINCTRP--NNNTRK--SV--RI----GP--G--Q---A-FYAT---------------GAITG
DIRQAHCNV-SRKEWNTTLQRVVNQLRT------YF--GN------------RT----IRFA-A----S---------S-
---GGDIEV-TTHSFNCGGEFFYCNTTKLF--NSTWS--H-ND----------------STQ-ESNSTKS----------
--N----DT----------IT----LPCRIKQIINMWQRVGQAIYAPPIQGIIRCESNITGLILTRDGGTN---------
-----------STNETFRPGGGDMRDNWRS----------ELYQYKVVKIEPLGVAPT--RAKRRVVE-----RAKRAV-
-GI-GAVFLGFLGAAGSTMGAASITLTVQARQ-LLSGIVQQQSNLLRAIEAQQHLLKLTVWGIKQLQA-RILAVERYLRD
QQLLGIWGCSGKLICTTNVPWNSS-WS--------NKT--LSEI---WD---NM---TWLEWDKEISNYTQIIYNLIEQS
QNQQEKNEQDLLALDKWANLWNWFDISNWLWYIRIFIMIVGGLIGLRIVF-AVLSIINRVRQGYSPLSFQTHTP---NT-
----RE-LDRPGRIEEE---GGEQDR--GRSIRLVSGFLALAWDDLRSLCLFSYHRLRDFILIAARTVELLGHSSLKGLR
LG----WEGLKYLWNLLL-YWGRELKTSAVSLIDTIAIRVANWTDRIIELGLRFC---RAI--LHIPRRIR---QGFER-
AL-L*-MGGKWSKSS-IVGWPKVRERIERT----------PP------------AAPGVGAVSQD-----LDKHGAVTSS
-N--VNHPSC------TWLEAQ---EEEEE--VGFPVRPQVPVRPMTYKAAVDLSHFLKEKGGLEGLVYSRKRQDILDLW
VYNTQGYFPDWQNYTPGPGTRYPLTFGWCFKLVPVD-PAE--VEEATEGENNS-LLHPICQHGVDDDERETLIWKFDSRL
AFKHTAKELHPEFY---------------------KDC*
>AF457089/A1/KE/2000/NKU3005
--ARASVLSGGKLDAWEKIRLRPGGRKKYRLKHIVWASRELERFALNPGLLETTEGCQQILEQLQPALQTGTEELRSLYN
TVATLYCVHQRIDVKDTKEALDKIEEIKKR----SK-------QKT--Q-Q--------AA--A------------D---
------TGSSS------------Q--V---SQNYPIVQNA-QGQMIHQNLS-PRTLNAWVK-VIEERAFSPEVIPMFSAL
SDGATPHDLNMMLNIVGGHQ-AAMEMLKDTINEEAAEWDRLHPIHAGPIAPGQM-REPRGSDIAGTTSTPQEQI-AWMTG
-NPPIPVGDIYKRWIILGLNKIVRMYSPVSILDIKQGPKEPFRDYVDRFFKALRAEQATQEVKGWMTETLLIQNANPDCK
SILRALGSGATLEEMMTACQGVGGPGHKARVLAEAMSQM---QQ--------TNIMMQRG-NF------R---G----QK
-R--IKCFNCG-KEGHLARNCRAPRKKGCWKCGKEGHQMK-DC-T----ER---QANFL-GKIWPS-S-K-GRPGNFPQS
R---------PEPTAP------------------PA-ELLGIK--EE------------I------------A--SPP--
K----Q--EQ--ND-----R------GQN-------------------PPSVSLKSLFGNDLLSQ*PQITLWQRPLVTVK
IGGQLKEALLDTGADDTVLED-INLPGKWKPKMIGGIGGFIKVRQYDQILIEICGKKAIGTVLVGPTPVNIIGRNMLTQI
GCTLNFPISPIDTVPVKLKPGMDGPKVKQWPLTEEKIKALTEICAEMEKEGKISKIGPENPYNTPIFAIKKK--DSTKWR
KLVDFRELNKRTQD-FWEVQLGIPHPAG-LKKKKSVTVLDVGDAYFSVPLDESFRKYTAFTIPSTNNERP----------
--------GTRYQYNVLPQGWKGSPAIFQSSMTKILE-PFRLKNPEMI-IYQYMDDLYVGS-DLDLGQHRAKVEELRNHL
LSWGFTTPDKKHQKEPPFLWMGYELHPDKWTVQPIELPEKESWTVNDIQKLVGKL------NWASQIYAGIKVRQLCKLL
RGAKALTDTVTLTEEAELELAENREILKDPVHGVYYDPSKDLIAEIQKQGQDQWTYQIYQEPFKNLKTGKYARKRSAHTN
DVRQLAEVVQRVVMESIVIWGK-TPKFKLPIQKETWETWWMDYWQATWIPEWEFVNTPPLVKLWYQLEKDPIAGAETFYV
DGAANRETKLGKAGYVTDRGRQKVISLTETTNQKTELHAIHLALQDSGSEVNIVTDSQYALGIIQAQPDRSESEIVNQII
EKLIGKDKVYLSWVPAHKGIGGNEQVDKLVSSGIRKVLFLDGIDKAQEEHERYHSNWRTMASDFNLPPIVAKEIVASCDK
CQL--KGEAMHGQVDCSPGIWQLDCTHLEGKVILVAVHVASGYIEAEVIPAETGQEAAYFLLKLAGRWPVKVVHTDNGSN
FTSAAFKAACWWANVKQEFGIPYNPQSQGVVESMNKELKKIIGQVREQAEHLKTAVQMAVFIHNFKRKGGIGGYSAGERI
IDII------ATDIQ----------------TREL----QKQITKIQKFRVYYRDSRDPVWKGPAKLLWKGEGA-VVIQ-
-DNSDIKVVPRRKAKILRDY-GKQMAGDDCVAGRQD-E-D*---MENRWQVMIVWQVDRM---RIRTWNSLVK-HHMHVS
KKAKGWFYRHHYESRHPRVS-SEVHIPLGD-AR-I-VIRTYWGLHTGEKDWQLGHGVSIE-WRLKRYSTQLTPDMADQLI
HLHYFNCFSDSAIRKAILGQVVSPRCEY-QTGHN-KVGSLQYLALKALV-------------TP-PRIR--------PPL
PSVRKLAEDRWNKPQKTRGPRGSHTMNGC*------------MEQAPEDQ----GPQREPYNEWMLELLEELKHEAVRHF
PRPWLHGLGQHIYETYGDTWEGVEAIIRILQQLLFVHFRIGCQHSRIGI--------IRG-RR-----V-----RDG--S
GRS*MD-P----VDPNLEPWNHPGSQ------------------------PTTPCSK-CYCKKCCYHCLVCFQTKGLGIS
Y---GRKKR--KQRRG--T-PQSSKDHQNPIP-KQPTPQ------A-RG--D-PTGPKESTKK---VEGK--AETD--RF
D*MAGRSGN-S--DE--ELLKAVRTIKILYQSNPHPKP---G-G-T--RQARKNRRRR---WRARQ--RQIDSISQRILS
TCLGRSAEPVPLQLPPLERLHLDCCEDCGTS-GT-QQSQGVETGVGRTQVSGE-SPGILESGTKN*ML------------
SPL-----------EIWAIVGLVV-ALILAIVVWTIVGIEYKK-LLKQRKI----DRLIERIRERAEDSGNESE--GD-T
DELAA----L--VEMG----------NYD---LGND---NN---L*----A-----E----K--L-----WVTIYYGVPV
WKDADT-TLFCASDAKAYEKEVHNVWATHACVPTDPNPQEILLK-NVT-EEFNMWKNNMVEQMHTDI-ISLWDQSLQ-PC
VKLTPLCVTLNCT-NXNN-----------------------CTNA---------------NNCTHANS------------
------------SITNDMAGEI---KNCSFNM-TTELRD---KKQKVYS-LFYKLDIVQINGNNGSEYNGS---------
---------------------------------------------------------EYRLINCNTSAI-TQACPKVSFE
PIPIHYCAPAGFAILKC-N-D-E-EFNGTGP-CKNVSTVQCTH-GIKPVVSTQLLL-NGSLAKN--NVTIRSANISDNAK
IIIIQL----NTP--VTINCTRP--NNNTRK--SV--RI----GP--G--Q---A-FYTT----------------DIIG
DIRQAHCNV-SKSEWNKTLQQIVIQLRK------HW--N-------------KT----INFT-E----P---------S-
---GGDLEI-TTHSFNCGGEFFYCNTSDLF--NSTWP---VN-----------------ASM-ESNSTES----------
--N----DN----------IT----LQCRIKQIINMWQKVGQAMYAPPIQGVIRCESNITGLLLTRDGGSN---------
-----------STEETFRPGGGDMRDNWRS----------ELYKYKVVKIEPLGVAPT--RAKRRVVE-----REKRAV-
-TL-GAVFIGFLGAAGSTMGAASVTLTVQARQ-LLSGIVQQQSNLLRAIEAQQHMLKLTVWGIKQLQA-RVLAVERYLRD
QQLLGIWGCSGKLICTTSVPWNSS-WS--------NKS--YNEI---WD---NM---TWQQWEREIENYTDYIYNLIEES
QNQQEKNEQDLLALDKWASLWSWFSISKWLWYIKIFIMIVGGLIGLRIVF-AVLSVINRVRQGYSPLSFQTHTP---SP-
----GG-PDRPERIDEE---GGGQGR--DRSIRLVSGFLALAWDDLRSLCLFSYHRLRDFILIAARTVELLGHSSLKGLR
LG----WEGLKYLGNLLV-YWSRELKISAINLLDTIAIAVAGWTDRVIEIGQRIG---RAI--LNIPRRVR---QGFER-
AL-L*-MGSKWSKSS-IVGWPEIRERLRRT----------PA------------AANGVGAVSQD-----LERHGAITSS
-N--TNHPSC------VWLEAQ---EDEE---VGFPVRPQVPLRPMTYKGALDLSHFLKEKGGLDGLIYSRKRQEILDLW
VYHTQGYFPDWQNYTPGPGTRFPLTFGWCFKLVPVA-PXE--VEKANEGENNS-LLHPMCQHGMDDEDRETLMWKFDSRL
ALKHRAQELHPEFY---------------------KDC*
>AF484478/A1/UG/1999/99UGA07072
--ARASVLSGGKLDAWEKIRLRPGGKKKYRLKHLVWASRELDRFALNPGLLETAEGCQQIMAQLQPAIKTGTEEIKSLFN
TVATLYCVHQRIDIKDTKEALDKIEEMQDK----SK-------QKT--Q-Q--------AA--V------------D---
------TGSSS------------K--V---SQNYPIVQNA-QGQMIHQPVS-PRTLNAWVK-VVEERGFSPEVIPMFSAL
SEGATPQDLNMMLNIVGGHQ-AAMQMLKDTINEEAAEWDRVHPVHAGPIPPGQM-REPRGSDIAGTTSNIQEQI-GWMTS
-NPPIPVGDIYKRWIILGLNKIVRMYSPVSILDVKQGPKEPFREYVDRFFKILRAEQATQEVKGWMTDTLLVQNANPDCK
SILKALGSGATLEEMMTACQGVGGPSHKARVLAEAMSQV---QQ--------ANIMVQRG-NF------R---G----QK
-R--IKCFNCG-KEGHLARNCRAPRKKGCWKCGKEGHQMK-DC-T----ER---QANFL-GKIWPS-S-K-GRPGNFPQS
R---------PEPTAP------------------PA-ELFGMG--EE------------M------------T--SPP--
K----Q--EQ--KD-----R------EQV-------------------PPLVSLKSLFGNDPLSQ*PQITLWQRPLVTVR
IGGQLKEALLDTGADDTVLED-INLPGKWKPRMIGGIGGFIKVKQYDQILIEICGKKAIGTVLVGPTPVNIIGRNMLTQI
GCTLNFPISPIETVPVTLKPGMDGPRIKQWPLTEEKIKALTKICKEMEKEGKISKIGPENPYNTPVFAIKKK--DSTKWR
KLVDFRELNKRTQD-FWEVQLRIPHPAG-LKKKKSVTVLDVGDAYFSVPLDENFRKYTAFTIPSINNETP----------
--------GIRYQYNVLPQGWKGSPAIFQSSMTKILE-PFRSKNPEII-IYQYMDDLYVGS-DLEIEQHRTKVEELRAHL
LSWGFTTPDKKHQKEPPFLWMGYELHPDKWTVQPIQLPNKESWTVNDIQKLVGKL------NWASQIYPGIKVKQLCKLL
RGAKTLTDIVPLTEEAELELAENREILKDPVHGVYYDPSKDLIAEIQKQGQDQWTYQIYQEPFKNLKTGKYARKKSAHTN
DVKQLAEVVQKVVLESIVIWGK-TPKFKLPIQKETWETWWMDYWQATWIPDWEFVNTPPLVKLWYQLEKDPISGVETFYV
DGAANRETKLGKAGYVTDRGRQKVVSLDETTNQKAELHAILLALQDSGSEVNIVTDSQYALGIIQAQPDRSESELVNQII
EKLIGKDKVYLSWVPAHKGIGGNEQVDKLVSSGIRKILFLDGIDKAQEEHERYHSNWRTMASDFNLPPIVAKEIVASCDK
CQL--KGEAMHGQVDCSPGMWQLDCTHLEGKVILVAVHVASGYIEAEVIPAETGQETAYFLLKLAGRWPVKVVHTDNGPN
FTSAAFKAACWWANVQQEFGIPYNPQSQGVVESMNKELKKIIGQVREQAEHLKTAVQMAVFIHNFKRKGGIGGYSAGERI
IDII------ATDIQ----------------TREL----QKHITKMQNFRVYFRDSRDPLWKGPAKLLWKGEGA-VVIQ-
-DNGDIKVVPRRKAKIIRDY-GKQMAGDDCVAGRQD-E-D*---MENRWQVMIVWQVDRM---RIRTWNSLVK-HHMYVS
KKAKGWFYRHHFESRHPKVS-SEVHIPLGD-AR-L-VVTTYWGLQTGEKDWQLGHGVSIE-WRLKRYSTQIDPDLADQLI
HLHYFNCFSDSAIRRAILGQVVSPSCEY-QAGHN-KVGSLQYLALRALV-------------TP-TRTR--------PPL
PSVRKLAEDRWNKPQKTRGHRGSHTMNGH*------------MEQAPEDQ----GPQREPYNEWTLELLEELKHEAVRHF
PRPWLHGLGQHIYNTYGDTWEGVEAIIRTLQQLLFVHFRIGCSHSRIGI--------TRR-RR-----A-----RDG--S
SRS*MD-P----VDPNLEPWNHPGSQ------------------------PATACST-CHCKKCCYHCPVCFLNKGLGIS
Y---GRKKR--RQRRR--A-PQSSKDHQNPVP-KQPIPQ------T-QG--V-STGQEESKKK---VESK--TETD--RF
D*MAGRSGD-S--DE--ELLKAVRIIKILYQSNPYPKP---K-G-S--RQARKNRRRR---WRARQ--RQIDSISKRILS
TCLGRSAEPVPFQLPPIERLHLDCSEDCGTS-GT-QQSQGTETGVGRPQVSGE-SSNILGSGTKN*M-------------
TPL-----------EISAIVGLVV-ALILAIVVWTIVGIEYKR-LRKQRKI----DRIIKRISERAEDSGNESD--GD-A
EELAK----L--VEMG----------YYD---LGDD---NN---L*----A-----E----N--L-----WVTVYYGVPV
WKDAET-TLFCASDAKAYDTEMHNVWATHACVPTDPNPQEINLK-NVT-EEFNMWKNNMVEQMHADI-LSLWDQSLK-PC
VKLTPLCVTLECQ-NYEGTN---------------------LTNS---------------NTTV----------------
------------NITEDMKGEI---KNCSFNM-TTELRD---KRQKMHS-LFYRLDIVQINGNRSNSSE-----------
---------------------------------------------------------QYRLINCNTSAI-TQACPKVSFE
PIPIHYCAPAGFAILKC-K-D-R-DFNGTGP-CKNVSTVQCTH-GIKPVASTQLLL-NGSLAEG--EVMIRSENITNNAK
NIIVQL----NKP--VNITCIRP--NNNTRQ--SV--RI----GP--G--Q---A-FYAT---------------GNIIG
DIRQAYCDV-NRTEWNKTLQEVAYQLGK------HF--GN------------KT----IIFA-N----S---------T-
---GGDLEI-TTHSFNCGGEFFYCNTTNLF--NNIW----SNA----------------HA--EGNSI------------
--N----DT----------IT----LQCRIKQIINMWQRVGQAIYAPPIQGVIKCESNITGLILTRDGGGNN--------
-----------NTNETFRPGGGDMRDNWRS----------ELYKYKVVKIEPLGVAPT--RAKRRVVE-----REKRAV-
-GM-GAVLIGFLGAAGSTMGAASITLTVQARQ-LLSGIVQQQSNLLRAIEAQQHLLKLTVWGIKQLQA-RVLAVERYLKD
QQLLGIWGCSGKLICTTNVPWNSS-WS--------NKS--QSEI---WD---NM---TWLQWDKEISNYTQIIYNLIEES
QIQQKKNEQDLLALDKWANLWNWFDISNXLWYIRIFIMIVGGLIGLRIVF-TVLSIINRVRQGYSPLSFQTHTP---NP-
----RG-LDRPGRIEEE---GGEQDR--DRSIRLVSGFLALAWDDLRSLCLFSYHRLRDFILIVARTVELLGHSSLKGLR
LG----WEGLKYLGNLLI-YWGQELKINAINLLDTIAIATAEWTDRVIEIGQRLC---RAI--LHIPRRIR---QALER-
AL-L*-MGGKWSKSS-IVGWPEIRERIRRT----------PA------------AAKGVGAVSQG-----LDQYGAITSS
-N--INHPSC------AWLEAQ---EDEE---VGFPVRPQIPLRPMTYKGAFDLSHFLKEKGGLDGLIYSRKRQEILDLW
VYHTQGFFPDWQNYTPGPGTRYPLTFGWCFKLVPVD-PDE--VEKATEGENNS-LLHPICQHGMDDEERETLMWKFDSRL
ALKHRALELHPEFY---------------------KDC*
>AF484493/A1/UG/1999/99UGG03379
--ARASVLSGGKLDAWEKIQLRPGGKKKYRLKHLVWASRELERFALNPSLLETGEGCQQIMGQLQPALQTGTEELRSLFN
TVATLYCVHQRIHVRDTKEALDKIEEIQNK----SK-------QKK--Q-Q--------AA--AAA----------D---
------TGSSS------------N--V---SQNYPIVQNA-QGQMTHQNLS-PRTLNAWVK-VIEEKNFSPEVIPMFSAL
SEGATPHDLNMMLNIVGGHQ-AAMQMLKETINEEAAEWDRLHPIHAGPVAPGQI-REPRGSDIAGTTSTPQEQI-AWMTS
-NPPIPVGDIYKRWIILGLNKIVRMYSPVSILDIKQGPKEPFRDYVDRFFKVLRAEQATQEVKGWMTETLLVQNANPDCK
SILRALGAGATLEEMMTACQGVGGPGHKARVLAEAMSQV---HQ--------TNIMMQKG-NF------R---G----PK
-R--IKCFNCG-KEGHLARNCRAPRKKGCWKCGKEGHQLK-DC-S----ER---QANFL-GKIWPS-H-K-GRPGNFPQS
R---------PEPTAP------------------PA-EIFGMR--EE------------L------------V--SPP--
K----Q--EQ--ND-----R------DQN-------------------PPSVSLKSLFGNDPLLQ*PQITLWQRPLVTVK
IGGQLREALLDTGADDTVLED-INLPGRWKPKMIGGIGGFIKVKQYDQVPIEICGKKAIGTVLVGPTPVNIIGRNMLTQI
GCTLNFPISPIDTVPVKLKPGMDGPKVKQWPLTEEKIKALTEICTEMEKEGKISKIGPENPYNTPIFAIKKK--DSTKWR
KLVDFRELNKRTQD-FWEVQLGIPHPAG-LKKKKSVTVLDVGDAYFSVPLDEDFRKYTAFTIPSTNNETP----------
--------GIRYQYNVLPQGWKGSPAIFQSSMTKILE-PFRAKNPEIV-IYQYMDDLYVGS-DLEIGQHRTKVEELREHL
LSWGFTTPDKKHQKEPPFLWMGYELHPDKWTVQPIQLPEKESWTVNDIQKLVGKL------NWASQIYPGIKIKQLCKLL
RGAKALTDIVPLTEEAELELAENREILKDPVHGVYYDPSKDLIAEIQKQGQDQWTYQIFQEPFKNLKTGKYARKRSAHTN
DVKQLAEVVQKVTMEGIVIWGK-TPKFRLPIQKETWETWWMDYWQATWIPEWEFVNTPPLVKLWYQLEKDPIVGVETFYV
DGAANRETKLGKAGYVTDRGRQKVVSLTETTNQRTELHAIYLALQDSGSEVNIVTDSQYALGIIQAQPDRSESEIVNQII
EKLIEKDKVYLSWVPAHKGIGGNEQVDRLVSSGIRKVLFLDGIDKAQEEHERYHSNWRTMASDFNLPPIVAKEIVASCDK
CQL--KGEAIHGQVDCSPGMWQLDCTHLEGKIILVAVHVASGYIEAEVIPAETGQETAYFLLKLAGRWPVKVVHTDNGSN
FTSAAFKAACWWANVQQEYGIPYNPQSQGVVESMNKELKKIIGQVREQAEHLKTAVQMAVFIHNFKRKGGIGGYSAGERI
IDII------ATDIQ----------------TREL----QKQITNIQKFRVYYRDSRDPIWKGPAKLLWKGEGA-VVIQ-
-DNSDIKVIPRRKAKIIRDY-GKQMAGDDCVAGRQD-E-D*---MENRWQVMIVWQVDRM---RIRTWNSLVK-HHMYIS
KKAKGWFYRHHYESRHPKVS-SEVHIPLGD-AR-I-VVRTYWGLHTGEKDWHLGHGVSIE-WRLRRYSTQIDPDLADQLI
HLHYFNCFSDSAIRKAILGQVVSPSCEY-QAGHN-KVGSLQYLALKVLV-------------TP-TGTK--------PPL
PSVKKLAEDRWSKPQKTRGHRGSHTMNGC*------------MEQAPEDQ----GPQREPYNEWMLDLLEELKHEAVRHF
PRPWLHGLGQHIYNTYGDTWEGVEAIMRTLQQLLFVHFRIGCQHSRIGI--------LQG-RR-----V-----RDG--S
GRS*MD-P----VDPSLEPWNHPGSQ------------------------PTTPCSK-CYCKACCYHCIVCFQTKGLGIS
Y---GRKKR--RPRRG--P-PQGSGDHQNPIP-KQPIPQ------T-QG--D-STGPKEPKKK---VESK--TEPD--RF
A*MAGRSGD-P--DE--ALLKAVGIIKILYQSNPYPKP---R-G-T--RQARKNRRRR---WRARQ--NQIDSLSQRILS
TCLGRPAEPVPLQLPPLERLRLDCCEDCGTS-GT-QQSPGVETGVGKTQVSGE-SPAVLGSGTKN*M-------------
QPL-----------EIWAIVGLIV-ALILAIIVWTIVGIEYKK-VLKQRKI----DRLIERIRERAEDSGNESD--GD-T
DELSL----L--VEMG----------NYD---LGDD---NN---L*----N-----H----P--L-----WVTVYYGVPV
WKEAAT-TLFCASDAKAHDTEAHNVWATHACVPTDPNPQEINLV-NVT-EKFNMWKNNMVEQMHEDI-ISLWDQSLQ-PC
VKLTPLCVTLECN-H-T------------------------TNNI---------------TNDI----------------
------------NSTVNMKEEI---KNCSFNM-TTELRD---KKQKVYS-LFYKLDIVQMKEDNSTMKEDNSNTS-----
---------------------------------------------------------RYRLINCNTSAI-TQACPKVTFE
PIPIHYCAPAGFAILKC-N-D-K-EFNGTGL-CKNVSTVQCTH-GIKPVVSTQLLL-NGSLAEG--EIRIRSENISDNAK
TIIVQL----VKS--VPIKCIRP--NNNTRK--SI--RI----GP--G--Q---T-FYA----------------GDVIG
DIRQAHCNV-SRSDWNKTLHQVATQLRQ------YW--NS------------SI----IIFT-N----S---------S-
---GGDLEI-TTHSFNCGGEFFYCNTSGLF--NNTYT--T-------------------DSI-ESNDTEP----------
--D----AN----------IT----LPCRIKQIINMWQRVGQAIYAPPIQGVIKCESNITGLLLTRDGGTNS--------
----------TKSTETFRPGGGDMRDNWRS----------ELYKYKVVQVEPIGVAPT--RAKRRVVE-----REKRAV-
-GI-GAVLLGFLGAAGSTMGAASITLTVQARQ-LLSGIVQQQSNLLRAIEAQQQLLRLTVWGIKQLQA-RVLAVERYLKD
QQLLGIWGCSGKLICTTNVPWNAS-WS--------NKS--YGEI---WD---NM---TWLQWDKEISNYTNIIYKLIEES
QNQQEKNEQDLLALDQWASLWNWFDITKWLWYIKIFIMIVGGIIGLRIVL-AVLSVINRVRQGYSPLSFQTHTP---NP-
----GG-LDRPERTEEE---GGEQDR--TRSIRLVSGFLALAWDDLRSLCLFSYHRLRDFVLIAARIVELLGHSSLQGLK
LG----WERLKYLGNLLL-YWGRELRISAISLYDTIAITVAGWTDRVIERGQRLG---RAL--IHIPRRIR---QGLER-
AL-L*-MGNKWSKSS-IVGWPRVRERIRQT----------PP------------AAEGVGAASQD-----LEKHGAITSS
-N--ISHPSC------ARLEEQ---EDE----VGFPVRPQVPLRPMTYKGALDLSHFLKEKGGLDGLIYSRKRQEILDLW
VYNTQGYFPDWQNYTPGPGIRYPLTFGWCFKLVPVD-PAE--VEEDTGGENNS-LLHPICQHGMDDEERETLMWKFDSRL
ALKHRAQELHPEFY---------------------KDC*
>AF484507/A1/UG/1998/98UG57134
--ARASVLSGGKLDRWEKIRLRPGGSKRYRLKHLVWASRELERFALNPGLLETAEGCQQIIEQLQPALKTGTEEIKSLFN
TVATLYCVHQRIEVKDTKEALDKIEEIQNK----SK-------QKA--Q-Q--------AA--A------------D---
------PKPSS------------K--V---SQNYPIVQNA-QGQMIHQSVS-PRTLNAWVK-VIEEKAFSPEVIPMFSAL
SEGATPQDLNMMLNIVGGHQ-AAMQMLKDTINEEAAEWDRLHPVHAGPVAPGQM-REPRGSDIAGTTSTPQEQI-AWMTA
-NPPIPVGDIYKRWIILGLNKIVRMYSPVSILDIKQGPKEPFRDYVDRFFKVLRAEQATQEVKGWMTETLLVQNANPDCK
SILRALGTGATLEEMMTACQGVGGPGHKARVLAEAMSQV---QH--------TNVMMQRG-NF------K---G----QK
-K--IKCFNCG-KEGHLARNCRAPRKKGCWKCGREGHQMK-DC-T----ER---QANFL-GKIWPS-H-K-GRPGNFPQN
R---------LEPTAP------------------PA-EIFGMR--EE------------I------------A--SPP--
K----Q--EQ--KD-----G------D---------------------PPLVSLKSLFGNDPLSQ*PQITLWQRPLVTVK
VGGQLREALLDTGADDTVLED-INLPGKWKPKMIGGIGGFIKVKQYDQILIEICGKKAIGTVLVGPTPVNIIGRNMLTQI
GCTLNFPISPIKTVPVKLKPGMDGPKVKQWPLTEEKIKALTEICTEMEKEGKISKIGPENPYNTPIFAIKKK--DSTKWR
KLVDFRELNKRTQD-FWEVQLGIPHPAG-LKKKKSVTVLDVGDAYFSVPLDEDFRKYTAFTIPSTNNETP----------
--------GVRYQYNVLPQGWKGSPAIFQSSMTKILE-PFRSKNPEII-IYQYMDDLYVGS-DLEIGQHRTKIEELRAHL
LSWGLTTPDKKHQKEPPFLWMGYELHPDKWTVQPIQLPEKDSWTVNDIQKLVGKL------NWASQIYPGIKVKQLCRLL
RGAKALTDIVPLTEEAELELAENREILKDPVHGVYYDPSKDLIAEIQKQGQDQWTYQIYQEPFKNLKTGKYARKKSAHTN
DVKQLTEVVQKVVMESIVIWGK-TPKFKLLIQKETWETWWMDYWQATWIPEWEFVDTPPLVKLWYQLGKDPIVGAETFYV
DGAASRETKLGKAGYVTDRGRQKVVSLTETTNQKTELHAIYLALLDSGSEVNIVTDSQYALGIIQAQPDRSESEIVNQII
EKLIEKDKIYLSWVPAHKGIGGNEQVDKLVSSGIRKVLFLDGIDKAQEEHERYHSNWRTMASDFNLPPIVAKEIVASCDK
CQL--KGEAMHGQVDCSPGIWQLDCTHLEGKIILVAVHVASGYIEAEVIPAETGQEAAYFILKLAGRWPVKVVHTDNGSN
FTSAAFKAACW*ANVQQEFGIPYNPQSQGVVESMNKELKKIIGQVREQAEHLKTAVQMAVFIHNFKRKGGIGGYSAGERI
IDII------ASDIQ----------------TREL----QKQITNIQKFRVYYRDSRDPIWKGPAKLLWKGEGA-VVIQ-
-DNSDIKVVPRRKAKIIRDY-GKQMAGDDCVAGRQD-E-D*---MENRWQVMIVWQVDRM---KIRAWNSLVK-HHMYIS
KKAKRWFYRHHYESRHPRVS-SEVHIPLGD-AR-I-VVRTYWGLHTGEKEWHLGHGVSIE-WRMKRYSTQIDPDLADQLI
HLHYFDCFSESAIRRAILGQVVSPRCEY-QTGHN-KVGSLQYLALKALV-------------TP-TRAK--------PPL
PSVRKLTEDRWNKPQKTKGPRGSHTMNGC*------------MEQAPEDQ----GPQREPYNEWMLDLLEDLKHEAVRHF
PRPWLHGLGQHIYITYGDTWEGVEAIVRILQQLLFVHFRIGCQHSRIGI--------IRG-RR-----A-----RDG--S
GRS*MD-P----VDPNLEPWNHPGSQ------------------------PTTPCSK-CYCKACCYHCLVCFQTKGLGIS
Y---GRKKR--RQRRG--T-PPSDKDHQNPIP-KQPIPR------T-QG--I-STGSEESTKK---VESK--TEKD--RF
A*MAGRSGD-S--DE--ELLQVIRTIKILYQSNPYPAP---R-G-S--RQARKNQRRR---WRARQ--RKIDSLSQRILN
ARLGRSEEPVPLQLPPIERLHLDCCEDCGTS-GT-QHSQGVETGVGRTQVPVE-SPAVLGSGTEN*M-------------
SPL-----------EISAIVGLIV-AFILAIVVWTIVGIEYKR-LLKQRKI----DRLIERIRERAEDSGNESD--GD-T
DELST----L--VNMG----------NYD---LGNN---NN---L*----A-----E----N--L-----WVTVYYGVPV
WKDAGT-TLFCASDAKAYKKEAHNVWATHACVPTDPNPQEIDLD-NVT-EDFNMWKNNMVEQMHTDI-ISLWDQSLK-PC
VKLTPLCVTLNCS-H-TN-----------------------VNVG---------------SMYL----------------
------------NIKESLKEEI---KNCSFNM-TTEIRD---KEKKVYS-LFYKLDVVEINDKNNSSNNNSNSSESK---
---------------------------------------------------------LYRLINCNTSAI-TQACPKVSFE
PIPIHYCAPAGFAILKC-N-D-E-EFNGTGP-CKKVSTVQCTH-GIRPVVSTQLLL-NGSLAKG--EVKIRSENISDNAK
TIIVQL----TEP--VNISCIRP--NNNTRT--SI--HI----AP--G--Q---A-FYAT---------------GGIIG
DIRQAHCNV-SGAKWNQTLQKVVKQLGK------HW--NT------------TT----IIFK-N----S---------S-
---GGDLEI-TTHSFNCGGEFFYCNTSQLF--NSIW---NVT-----------------NST-ESNSTGS----------
--D----DT----------IT----LPCRIKQIIKMWQRTGQAIYAPPIQGVIRCESNITGLLLTRDGGNNN--------
-----------TGNETFRPAGGDMKDNWRS----------ELYKYKVVKIEPLGVAPT--KARRRVVE-----REKRAV-
-GI-GAVFLGFLGTAGSTMGAASITLTVQVRQ-LLSGIVQQQGNLLRAIEAQQQLLELTVWGIKQLQA-RVLAVEKYLKD
QQLLGIWGCSGKLICTTNVPWNSS-WS--------NKS--QHEI---WD---NL---TWLQWDKEINNYTHEIYRLLEES
QIQQEKNEQDLLALDKWASLWNWFDISRWLWYIRIFIMIVGGLVGLRIVF-AVLSIINRVRQGYSPLSFQTHTP---HP-
----GD-LDRLGRINEE---GGEQDR--ERSIRLASGFLTLAWDDLRSLCLFSYHRLRDFILIAARTVELLGHSILKGLR
LV----WEGLKYLWNLLL-YWGRELKISAINLLDTIAIAVAGWTDRVIEIGQGIG---RAI--LNIPRRIR---QGLER-
AL-L*-MGGKWSKNS-KGGWSEVREKIKQT----------PPATPP--------AAKGVGAVSQD-----LEKHGAVTSS
-N--INHPSC------AWLEAQ---EEEE---VGFPVRPQVPLRPMTYKGAFDLGFFLKEKGGLDGLIYSRRRQEILDLW
VYNTQGFFPDWQNYTPGPGVRYPLTFGWCFKLVPVD-PDE--VEKANEGENNS-LLHPMCQHGMDDEERETLMWKFDSSL
ARRHVAREQHPEFY---------------------KDC*
>AF484508/A1/UG/1998/98UG57135
--ARASVLSGGKLDMWEKIRLRPGGKKKYRLKHLVWASRELERFALNPSLLETAEGCQQIIEQLQPALNTGTEELKSLFN
TVVTLYCVHQRIDVKDTKEALDKIEEIQKK----SK-------QKTRET-QQ-------AT--A------------E---
------TGNSS------------K--V---SQNYPIVQNA-QGQMIYQALS-PRTLNAWVK-VIEERGFSPEVIPMFSAL
SEGAAPQDLNMMLNIVGGHQ-AAMQMLKDTINEEAAEWDRLHPVHAGPIPPGQM-REPRGSDIAGTTSTTQEQI-GWMTG
-NPPIPVGDIYKRWIILGLNKIVRMYSPVSILDIKQGPKEPFRDYVDRFFKTLRAEQATQEVKGWMTETLLVQNANPDCK
SILRALGSGATLEEMMTACQGVGGPSHKARVLAEAMSQA---QQ--------TNIMMQKG-SF------R---S----QR
-K--IKCFNCG-KEGHLARNCRAPRKKGCWKCGRGGHQMK-DC-T----ER---QANFL-GKIWPS-S-K-GRPGNFPQS
R---------PEPTAP------------------PA-ELFGMG--GE------------M------------T--SPP--
K----Q--EQEQKD-----R------EQA-------------------PPLVSLKSLFGNDPLSQ*PQITLWQRPLVTVR
IEGRLKEALLDTGADDTVLED-INLSGKWKPRMIGGIGGFIKVKQYDQVAIEICGKKAIGTVLIGPTPVNIIGRNMLTQI
GCTLNFPISPIETVPVKLKPGMDGPRIKQWPLTEEKIKALTEICKEMEKEGKISKIGPENPYNTPVFAIKKK--DSTKWR
KLVDFRELNKRTQD-FWEVQLGIPHPAG-LKKKKSVTVLDVGDTYFSVPLDEGFRKYTAFTIPSINNATP----------
--------GIRYQYNVLPQGWKGSPAIFQSSMTKILE-PFRAQNPDII-IYQYMDDLYVGS-DLEIGQHRTKVEELRAHL
LSWGFTTPDKKHQKEPPFLWMGYELHPDKWTVQPIQLPDKESWTVNDIQKLVGKL------NWASQIYPGIKVKQLCKLL
RGAKALTDIIPLTEEAELELAENREILKDPVHGVYYDSSKDLIAEIQKQGQDQWTYQIYQEPFKNLKTGKYARKRSTHTN
DVKQLAEVVQKVVMESIVIWGK-TPRFKLPIQKDTWETWWMDYWQATWIPDWEFVNTPPLVKLWYQLEKDPIIGAETFYV
DGASNRETKLGKAGYVTDRGRQKVVSLTETTNQKAELHAIYLALQDSGSEVNVVTDSQYALGIIQAQPDRSESELVNQII
EKLIGKDKVYLSWVPAHKGIGGNEQVDKLVSSGIRKILFLDGIDKAQEEHERYHSNWRAMASDFNLPPIVAKEIVASCDK
CQL--KGEAIHGQVDCSPGMWQLDCTHLEGKVILVAVHVASGYIEAELIPAETGQEAAYFLLKLAGRWPVKTVHTDNGSN
FTSAAFKAACWWANVQQEYGIPYNPQSQGVVESMNKELKKIIGQVREQAEHLKTAVQMAVFIRNFKRKGGIGGYSAGERI
IDII------ATDIQ----------------TKEL----QKQIIKIQNFRVYYRDSRDPLWKGPAKLLWKGEGA-VVIQ-
-DNSEIKVVPRRKAKIIRDY-GKQMAGDDCVVGRQD-E-D*---MENRWQVMIVW*VDRM---RIRTWNSLVK-HHMYVS
KKAKGWFYRHHFESRHPKVS-SEVHIPLGE-AR-L-VVTTYWGLQTGEKDWQLGHGVSIE-WRKKRYSTQIDPDLADQLI
HLHYFNCFSESAIRKAILGQVVSPSCDY-QAGHN-KVGSLQYLALKALV-------------TP-TRIK--------PPL
PSVKKLTEDRWNKPQKT-GPRGSRTMNGH*------------MEQAPED-----GPQREPYNEWTLELLEELKHEAVRHF
PRPWLHGLGQHIYNTYGDTWEGVEAIIRILQQLLFVHFRIGCRHSRIGI--------NRR-RR-----V-----RDG--S
SRS*MD-P----VDPSLEPWKHPGSQ------------------------PTTACNK-CYCKKCCFHCQSCVLNKGLGIS
Y---GRKKR--RQRRR--T-PHSSKDHQNPIP-KQPIPQ------T-QG--I-STGPEESKKK---VESK--TDTD--RY
A*MAGRSGD-S--DA--ELRTAVRIIKILYQSNPYPKP---K-G-S--RQARKNRRRR---WRARQ--TQIDTLSERILS
ACLGRPAEPVPLQLPPIERLSLACSEGCGTS-GT-QQPQGAETELGRPQVSGE-SSDLLGSGTKT*M-------------
PTL-----------EICAIIGLIV-ALILAIVVWTIVGIEIKK-ILKQRKI----DRIIRRISERAEDSGNESD--GD-T
EELAK----L--VEMG----------NHD---LGDA---YN---L*----A----------N--L-----WVTIYYGVPV
WKDAET-TLFCASDAKAYEKEVHNVWATHACVPTDPNPQEINLG-NVT-EKFNMWKNNMVDQMHADV-ISLWDESLK-PC
VKLTPLCVTLNCN-QVN------------------------VTGD---------------ENHT----------------
--------------LSNIKEDL---RNCSFNM-TTVLRD---KTQKVHS-LFYKLDIVEIGNSSS---------------
---------------------------------------------------------QYRLINCNTSAI-TQACPKVSFE
PIPIHYCAPAGFAILKC-N-D-K-KFNGTGL-CKNVSTVQCTH-GIKPVVSTQLLL-NGSLAEG--EVMIRSENITNNAK
NIIVQF----KEA--VQINCSRP--GNNTRK--SV--PM----GP--G--K---A-FYAT---------------GDIIG
DIRKAHCNV-SRAAWNKTLQEVAKQLRT------YF--KN------------KT----IIFT-N----T---------S-
---GGDPEI-TTHSFNCGGEFFYCNTSSLF--NGTW---NGTE----------------NIT-ESNSM------------
--N----DS----------II----LQCRIKQIINMWQRAGQAIYAPPIPGVIRCQSNITGLILTRDGGNN---------
-----------STNETSRPGGGDMRDNWRS----------ELYKYKVVKLEPLGVAPT--RAKRRVVE-----REKRAV-
-GL-GAVFFGFLGAAGSTMGAASITLTVQARQ-LLSGIVQQQSNLLRAIEAQQHLLKLTVWGIKQLQA-RILAVERYPKD
QQLLGIWGCSGKIICTTNVPWNSS-WS--------NKS--QSEI---WD---NM---TWLQWDKEISNYTTIIYKLIEES
QTQQEINEKDLLALDKWANLWNWFEISKWLWYIKIFIMIIGGLIGLRIVF-AVLSIINRVRQGYSPLSFQTHTP---NP-
----RD-LDRPGRIEEE---GGEQDR--HRSIRLVSGFLALAWDDLRNLCLFSYHRLRDLVLLAARAVELLGRNSLKGLR
LS----WEGLKYLGNLLI-YWGRELKLSAINLVDTIAIAVAGWTDRIIEVGQRIC---RAI--LHIPRRIR---QGFER-
AL-L*-MGGKWSKSS-IVGWPEVRERMRQT----------PP------------AAEGVGAVSQD-----LDKYGAVTTS
-N--INHPSC------TWLEAQ---EEEEE-GVGFPVRPQVPLRPMTHQGAMDLSHFLKEKGGLDGLIYSRKRQEILDLW
VYHTQGFFPDWQNYTPGPGTRYPLTFGWCFKLVPVD-PDE--VEKATEGENNS-LLHPMCQHGVDDEERETLRRQFDSLL
AFRHLARELHPDFY---------------------KDC*
>AF484509/A1/UG/1998/98UG57136
--ARASVLSGGKLDAWEKIRLRPGGRKQYKLKHLVWASRELDRFALNPSLLETAEGCQQVIEQLQPAFKTGTEELKSLYN
TVATLYCVHQRIDVKDTKEALDKIEELQNK----SK-------QKT--Q-Q--------AT--A------------D---
------TGNSS------------K--V---SQNYPIVQNA-QGQMIHQAIT-PRTLNAWVK-VIEERGFSPEVIPMFSAL
SEGATPGDLNMMLNMVGGHQ-AAMQMLKDTINEEAAEWDRLHPVQAGPIPPGQM-REPRGSDIAGTTSTPQEQI-GWMTG
-NPPIPVGDIYKRWIILGLNKIVRMYSPVSILDIKQGPKEPFRDYVDRFFKCLRAEQATQDVKNWMTDTLLVQNANPDCK
SILRALGSGATLEEMMTACQGVGGPSHKARVLAEAMSQV---QN--------ASIMMQRG-NF------R---G----QK
-R--IKCFNCG-KEGHLARNCRAPRKKGCWKCGKEGHQMK-DC-T----ER---QANFL-GKIWPP-S-K-GRPGNFPQN
R---------LEPTAP------------------PA-ELFGMG--EE------------I------------T--SPP--
K----Q--EQ--KD-----R------EQN-------------------SPLVSLKSLFGNDPLSQ*PQITLWQRPVVTVK
IEGQLKEALLDTGADDTVLED-INLPGKWKPKMIGGIGGFTKVKQYDQIAIEICGKKAIGTVLVGPTPVDIIGRNMLTQI
GCTLNFPISPIETVPVTLKPGMDGPRIKQWPLTEEKIKALTEICKEMEKEGKISKIGPENPYNTPIFAIKKK--DSTKWR
KLVDFRELNKRTQD-FWEVQLGIPHPAG-LKKKKSVTVLDVGDAYFSVPLDESFRKYTASTIPSINNETP----------
--------GIRYQYNVLPQGWKGSPAIFQSSMTKILE-PFRAQNPGVV-IYQYMDDLYVGS-DLEIGQHRAKVEELRAHL
LRWGFTTPDKKHQKEPPFLWMGYELHPDKWTVQPIQLPNKDSWTVNDIQKLVGKL------NWASQIYAGIKVKQLCKLL
RGAKALTDIVTLTEEAELELAENREILKDPVHGVYYDPSKDLIAEIQKQGQDQWTYQIYQEPFKNLKTGKYARKKSAHTN
DVKQLAEVVQKVAMESIVIWGK-TPKFRLPIQKDTWETWWMDYWQATWIPEWEFVNTPPLVKLWYQLEKDPIEGVETFYV
DGAANRETKLGKAGYVTDRGRQKVVSLTETTNQKTELHAIHLALQDSGSGVNIVTDSQYALGIIQAQPDKSDSEIVNLII
EKLIEKDKVYLSWVPAHKGIGGNEQVDKLVSSGIRKILFLDGIDKAQEEHERYHSNWRAMASDFNLPPIVAKEIVASCDK
CQL--KGEAMHGQVDCSPGMWQLDCTHLEGKVILVAVHVASGYIEAEVIPAETGQEAAYFLLKLAGGWPVKVVHTDNGSN
FTSAAFKAACWWANIQQEFGIPYNPQSQGVVESMNKELKKIIGQIREQAEHLKTAVQMAVFIHNFKRKGGIGGYSAGERI
IDII------ATDIQ----------------TKEL----QKQITKIQNFRVYYRDSRDPVWKGPAKLLWKGEGA-IVIQ-
-DNSDIKVVPRRKAKIIRDY-GKQMAGDDCVAGRQD-E-D*---MENRWQVMIVWQVDRM---RIRTWNSVVK-HHMYVS
KKAKEWSYRHHFESMNPGVS-SEVHIPLGD-AR-L-IIRTYWGLHTGEKDWQLGHGVSIE-WRLKRYRTQIDPDLADQLI
HLHYFKCFSDSAIRKAILGQVVSPRCEY-QAGHN-KVGSLQYLALKALV-------------TP-TRIR--------PPL
PSVRKLAEDRWNKPQKTRGPRGNHTMNGH*------------MEQAPEDQ----GPQREPYNEWTLELLEELKNEAVRHF
PRPWLHGLGQYIYNTYGDTWEGVEAIIRILQQLLFVHFRIGCQHSRIGI--------IRS-RR-----V-----RDG--S
GRS*MD-P----VDPNLEPWNHPGSQ------------------------PATACST-CYCKKCCYHCPVCFLNKGLGIS
Y---GRKKR--RQRRR--T-PQSSKDHQNPVP-KQPLPQ------S-QG--V-STGPEESKKK---VESK--TETD--RF
D*MAGRSGD-S--DE--ELLRVVKIIKILYQSNPYPSP---K-G-S--RQARKNRRRR---WRARQ--RQIDSISERILG
TCLGRPAEPVPFQLPPIERLHIDCSEDCGTS-GA-QQSQGTETGVGRPQVSGE-SSIILGSGTKN*M-------------
LPL-----------QICAIAGLVV-ALILAIVVWTIVGIEYIR-LRKQKKI----DRLIERIRERAEDSGNESD--GD-T
DELAK----L--VEMG----------NYD---LGGD---IN---L*----A-----E----N--L-----WVTVYYGVPV
WRDAET-TLFCASDAKSYDTEMHNVWATHACVPTDPNPQEINLK-NVT-EEFNMWKNKMVEQMHTDI-ISLWDQSLK-PC
VKLTPLCVTLECS-NP-------------------------STGI---------------NKTT----------------
-------------DMRNNITDM---KNCSFNM-TTELRD---KKQRVYS-LFYKLDVVPINDNSSN--------------
---------------------------------------------------------TYRLINCNTSAI-TQACPKVSFE
PIPIHYCAPAGFAILKC-N-D-K-EFNGTGL-CKDVSTVQCTH-GIKPVVSTQLLL-NGSLAKE--RVIIRSENITDNIK
NIIVQL----NES--VEISCIRP--NNNTRK--SV--RI----GP--G--Q---A-FYAT----------------DITG
DIRQAYCNV-SKRGWNNTLQKVVEQLRV------HF--EN------------KT----ITFA-N----S---------S-
---GGDLEI-TTHSFNCGGEFFYCDTSGLF--NSTWY--N-TW----------------NST-ESKSTES----------
--N-----D----------IT----LQCRIKQIINMWQRAGQAIYAPPIQGVIMCKSNITGLILTRDGGGNS--------
-----------SEPETFRPGGGDMRDNWRS----------ELYKYKVVKIEPLGVAPT--KARRRVVQ-----REKRTV-
-GI-GAVFLGFLGAAGSTMGAASITLTAQARA-LLSGIVQQQSNLLRAIEAQQHLLRLTVWGIKQLHA-RVLAVEGYLRD
QQLLGIWGCSGKLICTTNVPWNSS-WS--------NKS--QNEI---WG---NM---TWLQWDKEISNYTQIIYSLIEES
QNQQEKNEQDLLALDKWANLWNWFDISNWLWYIKIFIMIVGGLIGLRIVF-AVLSIINRVRQGYSPLSFQTLTP---VP-
----RG-LDRPGRIEEE---GGEQDR--DRSIRLVSGFLALAWDDLRSLCLFSYHRLRDFILIAARTVELLGHSSLKGLR
LG----WEGLKYLGNLLS-YWGQELKISAINLFDTIAIAVAEWTDRVVEIGQRLC---RAI--LHIPRRIR---QGLER-
AL-L*-MGGKWSKSS-IVGWPEVRERIRQT----------PP------------AAKGVGAVSQD-----LDKHGAITIS
-N--INHPSC------AWLEAQ---EDEE---VGFPVRPQVPLRPMTYKGAFDLSHFLKEKGGLDGLVYSRRRQEILDLW
VYNTQGFFPDWQNYTPGPGTRFPLTFGWCFKLVPVD-PDE--VEKATEGENNS-LLHPICQHGMDDEERETLIWKFDSHL
ALKHIAQELHPEFY---------------------KDC*
>AF484512/A1/UG/1998/98UG57142
--ARASVLSGGKLDAWEKIRLRPGGNKRYRLKHLVWASRELERFAVNPGLLETAEGCKQIIEQLQPALGTGTEELRSLYN
TIVVLYCVHQRIDVKDTKEALDKIEEMQKK----SK-------QRT--Q-Q--------AA--A------------D---
------TGNSSSVSS--------S--V---SQNYPIVQNA-QGQMIYNPLS-PRTLNAWVK-VIEEKGFNPEVIPMFSAL
SEGATPQDLNMMLNIVGGHQ-AAMQMLKDTINEEAAEWDRVHPVHAGPVPPGQM-REPRGSDIAGTTSTTQEQI-GWMTG
-NPPIPVGDIYKRWIILGLNKIVRMYSPVSILDVRQGPKEPFRDYVDRFFKILRAEQATQEVKGWMTETLLVQNANPDCK
TILRALGTGATLEEMMTACQGVGGPSHKARVLAEAMSQA---QN--------TNIMMQRG-NF------R---G----QK
-R--IKCFNCG-KEGHLARNCRAPRKKGCWKCGKDGHQMK-DC-T----ER---QANFL-GKIWPS-N-K-GRPGNFPQS
R---------PEPTAP------------------PA-EILGMG--EE------------I------------A--SHP--
R----Q--EQ--RD-----R------EQN-------------------PPLVSLKSLFGNDPLSQ*PQITLWQRPVVTVK
IGGQLKEALLDTGADDTVLED-INLPGKWKPRMIGGIGGFIKVKQYDQIPIEICGKKAIGTVLVGPTPVNIIGRNMLTQI
GCTLNFPISPIETVPVKLKPGMDGPKVKQWPLTEEKIKALTEICTEMEKEGKISKIGPENPYNTPIFAIKKE--DSTKWR
KLVDFRELNKRTQD-FWEVQLGIPHPAG-LKKKKSVTVLDVGDAYFSVPLHEDFRKYTAFTIPSTNNETP----------
--------GIRYQYNVLPQGWKGSPAIFQSSMTKILE-PFRAKNPEII-IYQYMDDLYVGS-DLEIGQHRTKIEELRAHL
LSWGFTTPDKKHQKEPPFLWMGYELHPDKWTVQPIILPEKESWTVNDIQKLVGKL------NWASQIYPGIKVKQLCRLL
RGAKALTDVVPLTEEAELELAENREILKDPVHGVYYDPSKDLIAEIQKQGQDQWTYQIYQEPFKNLKTGKYARKRSAHTN
DVRQLTEVVQKVVIESIVIWGK-TPRFKLPIQKETWETWWMDYWQATWIPEWEFVNTPPLVKLWYQLEKDPIAGAETFYV
DGAANRETRLGKAGYVTDRGRQKVITLTETTNQKTELHAIYLALQDSGSEVNIVTDSQYALGIIQAQPDRSESEIVNQII
EKLIGKDKVYLSWVPAHKGIGGNEQVDKLVSSGIRKVLF-DGIDKAQEEHEKYHSNWRTMVSDFNLPPIVAKEIVASCDK
CQL--KGEAMHGQVDCSPGIWQLDCTHLEGKVIMVAVHVASGYIEAEVIPAETGQETAYFLLKLAGRWPVKVVHTDNGSN
FTSAAVKAACWWANIQQEFGIPYNPQSQGVVESMNKELKKIIGQVREQAEHLKTAVQMAVFIHNFKRKGGIGGYSAGERI
IDII------ATDIQ----------------TKEL----QKQITKIQNFRVYYRDSRDPIWKGPAKLLWKGEGA-VVIQ-
-DNSDIKVVPRRKAKIIRDY-GKQMAGDDCVAGRQD-E-D*---MENRWQVMIVWQVDRM---RIRTWNSLVK-YHMYKS
KKAKDWFYRHHYESRHPKVS-SEVHIPLGD-AR-L-VVRTYWGLHTGEKDWQLGHGVSIE-WRLRRYSTQIDPDLADQLI
HLHYFDCFSDSAIRKAILGQVVSPRCEY-QTGHN-KVGSLQYLALKALV-------------TP-KKIR--------PPL
PSVRILTEDRWNKPQKTRGPRGSHTMNGC*------------MEQAPEDQ----GPQREPYNEWVLELLEDLKQEAVRHF
PRIWLHELGQQIYNTYGDTWEGVEAIIRTLQQLLFVHFRIGCQHSRIGI--------IRG-RR-----G-----RNG--S
SRS*MD-P----VDPNLEPWNHPGSQ------------------------PTTACNK-CYCKKCCYHCQMCFLNKGLGIS
Y---GRKKR--RQRRR--T-HQSSKDHQNPIP-KQPIPQ------T-QG--N-STGPEESKKK---VESK--AEAD--RR
A*MAGRSGD-S--DE--ELIKAVRIIKILYQSNPYPKP---R-G-T--RQARKNRRRR---WRARQ--RQIDALSERILS
TCLGRPAEPVPLQLPPLERLHLDCSEDCGTS-GT-QQSQGVETGVGRPQVSME-SPVILGSRTEN*M-------------
TPL-----------EISAIVGLIV-ALILAIVVWTIVGIECMK-VLKQRKI----DRLIKRIRERAEDSGNESD--GD-T
EELSA----L--IEMG----------DYD---LGDN---ND---LW----T-----D----N--L-----WVTVYYGVPV
WKDAET-TLFCASDAKAYEREVHNVWATHACVPTDPNPQEVHLK-NVT-EQFNMWKNNMVEQMHTDI-ISLWDESLK-PC
VKLTPLCVTLKCS-NISN-----------------------INST---------------RGSTEG--------------
------------NSTLENREEI---KNCSFNM-TTELRD---KKQKVHA-LFYRLDIVEIDDKKSNGSNN----------
---------------------------------------------------------EYRLINCNTSTI-TQACPKVSFE
PIPIHYCAPAGFAILKC-N-D-K-RFNGTGP-CKNVSTVQCTH-GIRPVVSTQLLL-NGSLAEE--EIRISSENITDNAK
TIIVQF----IKP--VNITCV*P--NNNTRT--SI--RI----GP--G--Q---T-FYTT---------------GDIIG
NIRQAHCNV-SRSEWNDNLKEVATRLKE------YF--NKT-----------QT----IIFT-N----S---------S-
---GGDLEI-TTHSFNCGGEFFYCDTTGLF--NSNWTW-NDTA----------------SIM-ESNSMES----------
--T----QN----------IT----LQCRIKQIINMWQRAGKAMYAPPIQGTIRCESNITGLLLTRDGGDNR--------
----------DNRTETFRPGGGDMRDNWRS----------ELYKYKVVKIEPLGVART--RAKRRVVE-----REKRAV-
-GI-GAVFLGFLGAAGSTMGAASITLTVQARL-LLSGIVQQQSNLLRAIEAQQHLLKLTVWGIKQLQA-RVLALERYLKD
QQLLGIWGCSGKLICTTNVPWNSS-WS--------NRS--YNEI---WD---NM---AWLQWDREINNYTDIIYKLIEES
QNQQEKNEQDLLALDKWANLWNWFGISNWLWYIKIFIMIVGGLIGLRIVF-TVLSIINRVRQGYSPLSFQTHTP---NP-
----GE-LDRPGRIEEE---GGEQGR--GRSTRLVSGFLALAWDDLRSLFLFSYHRLRDFILIAARTVELLGRSSLKGLR
LG----WEGLKYLWNLPL-YWGRELKISAISLLDTTAIAVAGWTDRVIEIGQRIG---RAI--LHIPRRIR---QGFER-
AL-L*-MGGKWSKSS-IVGWPEIRERMRRS----------GTPS----------AATGVGAVSQD-----LDKYGAITSS
-N--INHPSC------VWVEAQ---EEEE---VGFPVRPQVPLRPMTYKGALDLSHFLKEKGGLDGLIYSRKRQEILDLW
VYNTQGYFPDWQNYTPGPGIRFPLTFGWCFKLVPAD-PED--VEKATEGENNS-LLHPICQHGMDDEEREVLMWKFDSTL
ALKHRAQELHPEYY---------------------KDC*
>AF539405/A1/KE/1986/ML170_1986
MGARASVLSGGKLDAWEKIRLRPGGKKKYRMKHLVWASRELERFALNPGLLETTEGCQQIMEQLQSALKTGTEELRSLFN
TVATLYCVHQRIDVKDTKEALDKIEEIQNK----SK-------QKT--P-Q--------AA--A------------D---
------TGNSS------------K--I---SQNYPIVQNA-QGQMIHQAVS-PRTLNAWVK-VIEEKAFSPGVIPMFSAL
SEGATPQDLIMMLNIVGGHQ-AAMQMLKDTINEEVAEWDRLHPVHAGPIPPGQM-REPRGSDIAGTTSTPQEQI-GWMTS
-NPPIPVGDIYKRWIILGLNKIVRMYSPVSILDIKQGPKEPFRDYVDRFFKTLRAEQATQEVKGWMTETLLVQNANPDCK
TILRALGAGATLEEMMTACQGVGGPGHKARVLAEAMSQV---QQ--------PNIMMQRG-NF------R---G----HK
-R--IKCFNCG-KEGHLARNCRAPRKKGCWKCGKEGHQMK-DC-T----ER---QANFL-GKIWPS-S-K-GRPGNFPQN
R---------LEPTAP------------------PA-EIFGMG--EE------------I------------T--SPP--
K----Q--EQ--KD-----R------EQA-------------------PPLVSLKSLFGNDPLSQ*PQITLWQRPLVTVR
IGGQLKEALLDTGADDTVLED-INLPGKWKPKMIGGIGGFIKVKQYDQILMEICGKKAIGTVLVGPTPVNIIGRNMLTQI
GCTLNFPISPIKTVPVKLKPGMDGPKVKQWPLTEEKIKALTEICTEMEKEGKISKIGPENPYNTPVFAIKRK--DSTKWR
KLVDFRELNKRTQD-FWEVQLGIPHPAG-LKKKKSVTVLDVGDAYFSVPLDESFRKYTAFTIPSTNNETP----------
--------GIRYQYNVLPQGWKGSPAIFQSSMTKILE-PFRSQHPEII-IYHNMDDLYVGS-DLEIGQHRTTVEELRAHL
LSWGFTTPDKKHQKEPPFLWMGYELHPDKWTVQPIVLPEKESWTVNDIQKLVGKL------NWASQIYTGIKVKQLCKLL
RGAKALTDIVTLTEEAELELAENREILKNPVHGVYYEPSKDLIAEIQKQGQDQWTYQIYQEPFKNLKTGKYARQRSAHTN
DVKQLAEVVQKVVTESIVIWGK-TPKFKLPIQRETWETWWMDYWQATWIPEWEFVNTPPLVKLWYQLEKDPIAGAETFYV
DGAANRETKLGKAGYVTDRGRQKVVSLTETTNQKTELHAIHLALQDSGSEVNIVTDSQYALGIIQAQPDRSESELVNQII
EKLIGKDKVYLSWVPAHKGIGGNEQVDKLVSSGIRKILFLDGIDKAQAEHERYHSNWRAMASDFNLPPIVAKEIVASCDK
CQL--KGEAMHGQVDCSPGIWQLDCTHLEGKVILVAVHVASGYIEAEVIPAETGQETAYFLLKLAGRWPVKVVHTDNGSN
FTSAAFKAACWWANVQQECGIPYNPQSQGVVESMNKELKKIIGQVREQAEHLKTAVQMAVFIHDFKRKGGIGGYSAGERI
IDII------ATDIQ----------------TKEL----QKHITKIQNFRVYYRDSRDPLWKGPAKLLWKGEGA-VVIQ-
-DNSDIKVVPRRKVKIIRDY-GKQMAGDDCVAGRQD-E-D*---MENRWQVMIVWQVDRM---RIRTWNSLVK-HHMYVS
KKAKNWFYRHHFESRHPRVS-SEVHIPLGD-AR-L-VVRTYWGLHPGEKDWQLGHGVSIE-WRLKRYSTQIDPDRADQLI
HLHYFDCFSDSAIRKAILGQVVSPRCNY-QAGHN-KVGSLQYLALTALV-------------TP-KKIK--------PPL
PSVRILAEDRWNKPQKTRGPKGNHTMNGH*------------MEQTPEDQ----GPQREPHNEWTLELLEELKHEAVRHF
PRPWLHGLGQYIYNTYGDTWEGVEAIIRTLQQLLFVHFRIGCSHSRIGI--------IRR-RR-----V-----RDG--S
GRS*MD-L----VDPSLEPWNHPGSQ------------------------PATACNK-CYCKVCCYHCQVCFLNKGLGIS
Y---GRKKR--RQRRR--T-PQSSKDHQNPIQ-KQPIPR------T-QG--V-STGPEESKKK---MESK--AETD--RF
D*MAGRSGD-N--DE--ELLKAVRIIKILYKSNPYPEP---K-G-S--RQARKNRRRR---WRARQ--RQIDSISERILS
TYLGRSTEPVPLQLPPLERLHLDCREDCGTS-GT-QQSQGVETGVGRPQISVE-SPVILGSRTKN*ML------------
PPL-----------HILAIVGLIV-ALILAIVVWTIVGIEYKK-LLKQRKI----DRLIERIRERAEDSGNESD--GD-T
EEVSA----L--IEMG----------NYD---LGDA---NN---L*----A-----E----N--L-----WVTVYYGVPV
WRDAET-TLFCASDAKAYKTEMHNVWATHACVPTDPNPQEIHLE-NVT-EEFNMWKNNMVEQMHTDI-ISLWDQSLK-PC
VKLTPLCVTLDCS-DYN------------------------GT-----------------NITGD---------------
-----------------MTREI---KNCSFNI-TTELRD---KKQKVHS-LFYRLDVVQINNSSNSNNS-----------
---------------------------------------------------------QYRLINCNTSAI-TQACPKVSFE
PIPIHYCAPAGFAILKC-N-D-K-EFSGTGL-CRNVSTVQCTH-GIKPVVSTQLLL-NGSLAEG--KAMIRSENITNNAK
NILVQF----TTP--VEINCTRP--NNNTRK--SV--HI----GP--G--Q---A-FYAT---------------GDIIG
DIRQAYCNV-NGTAWKENLKEVADQLRT------YF--RN------------TT----IKFA-N----S---------T-
---GGDLEI-TTHSFNCGGEFFYCNTSGLF--NSTW-----N-----------------GS--EANST-P----------
--H----EN----------IT----LQCRIKQIINMWQRAGQAIYAPPIPGVIKCNSNITGLILTRDGGVNS--------
-----------SANETFRPGGGDMRDNWRS----------ELYKYKVVKIEPLGVAPT--RAKRRVVE-----REKRAV-
-GI-GAVFIGFLGAAGSTMGAASITLTVQARQ-LLSGIVQQQSNLLRAIEAQQHLLKLTVWGIKQLQA-RVLAVERYLRD
QQLLGIWGCSGKLICTTNVPWNSS-WS--------NKS--QSEI---WE---NM---TWLQWDKEISNYTQIIYTLLEES
QNQQEKNEQDLLALDKWANLWNWFDITNWLWYIKIFIMIVGGLIGLRIVF-AVLALVNRVRQGYSPLSFQTHTP---NP-
----RG-LDRPGRIEEE---DGEQGR--DRSIRLVSGFLALTWDDLRSLCLFSYHRLRDFILIVARTVELLGHSSLKGLR
LG----WEGLKYLWNLLL-YWGRELKISAINLIDTIAITVAGWTDRVIEIGQEIG---RAI--LHIPRRIR---QGFER-
AL-L*-MGGKWSKSS-IVGWPEVRERMRRA----------PA------------AATGVGAVSQD-----LDKYGAVTSS
-N--VNHPSC------AWLEAQ---EEEE---VGFPVRPQVPVRPMTYKGAVDLSFFLKEKGGLDGLIYSRKRHDILDLW
VYNTQGYFPDWQNYTPGPGTRFPITFGWCFKLVPVD-PDE--VEKANEGENNS-LLHPMCQHGMDDEEKETLMWRFDSRL
ALKHRAQELHPEYY---------------------KDC*
>AY253305/A1/TZ/2001/A173
--ARASILSGGKLDAWEKIRLRPGGKKKYRLKHLVWASRELDRFALNPSLLETTEGCQQIMNQLQPAVKTGTEEIKSLFN
TVATLYCVHQRIDVKDTKEALDKIEEIQNK----SK-------QKT--Q-Q--------AA--A------------D---
------TGDSS------------K--V---SQNYPIIQNA-QGQMIHQNLS-PRTLNAWVK-VIEEKAFSPEVIPMFSAL
SEGATPQDLNVMLNIVGGHQ-AAMQMLKDTINEEAAEWDRLHPVQAGPIPPGQI-REPRGSDIAGTTSTPQEQL-QWMTG
-NPPIPVGNIYKRWIILGLNKIVRMYSPVSILDIKQGPKEPFRDYVDRFFKALRAEQATQDVKGWMTETLLVQNANPDCK
SILKALGSGATLEEMMTACQGVGGPGHKARVLAEAMSQA---QQ--------TNIMMQRG-NF------R---G----QK
-R--IKCFNCG-KEGHLARNCRAPRKKGCWKCGKEGHQMK-DC-T----ER---QANFL-GKIWPS-S-K-GRPGNFPQS
R---------PEPTAP------------------PA-ELFGMG--EG------------I------------A--SLP--
K----Q--EQ--KD-----R------EQV-------------------PPLVSLKSLFGNDPLSQ*PQITLWQRPLVTVR
IGGQLKEALLDTGADDTVLED-INLPGKWKPKMIGGIGGFIKVKQYDQIPIEICGKRAIGTVLVGPTPVNIIGRNMLTQI
GCTLNFPISPIETVPVKLKPGMDGPKVKQWPLTEEKIRALTEICMEMEKEGKISKIGPENPYNTPIFAIKKK--DSTKWR
KLVDFRELNKRTQD-FWEVQLGIPHPAG-LKKKKSVTVLDVGDAYFSVPLDESFRKYTAFTIPSTNNETP----------
--------GVRYQYNVLPQGWKGSPAIFQSSMTKILE-PFRSKNPEII-IYQYMDDLYVGS-DLEIGQHRTKIEELRNHL
LKWGFTTPDKKHQKEPPFLWMGYELHPDKWTVQPIVLPDKESWTVNDIQKLVGKL------NWASQIYAGIKVKQLCKLL
RGAKALTDIVTMTEEAELELAENREILKEPVHGVYYDPSKDLIVEIQKQGQDQWTYQIYQEPFKNLKTGKYARKRSAHTN
DVKQLAEVVQKVVTESIVIWGK-TPKFKLPIQKETWETWWMDYWQATWIPEWEFVNTPPLVKLWYQLEKDPIIGAETFYV
DGAANRETKLGRAGYVTDRGRQKVVSLTETTNQKTELHAIQLALQDSGPEVNIVTDSQYALGIIQAQPDRSDSEIVNQII
EKLIEKDKVYLSWVPAHKGIGGNEQVDKLVSSGIRKVLFLDGIDKAQEDHEKYHSNWRAMASDFNLPPIVAKEIVASCDK
CQL--KGEAVHGQVDCSPGMWQLDCTHLEGKVILVAVHVASGYIEAEVIPAETGPETAYFLLKLAGRWPVKVVHTDNGSN
FTSAAFKAACWWASVQQEYGIPYNPQSQGVVESMNKELKKIIGQVREQAEHLKTAVQMAVFIHNFKRKGGIGGYSAGERI
IDII------ATDIQ----------------TKEL----QKQITKIQNFRVYYRDSRDPIWKGPAKLLWKGEGA-VVIQ-
-DNSDIKVVPRRKAKIIRDY-GKQMAGDDCVAGRQD-E-D*---MENRWQVMIVWQVDRM---RIRTWNSLVK-HHMYVS
RKAKDWFYRHHYESRHPKVS-SEVHIPLGD-AR-L-VVRTYWGLQTGEKDWHLGHGVSIE-WRLKRYSTQIDPDLADQLI
HLHYFDCFSDSAIRKAILGQVVRPRCDY-QAGHN-KVGSLQYLALKALV-------------TP-KKIK--------PPL
PSVRKLAEDRWNKPQKIRGPRGSHTMNGH*------------MEQAPEDQ----GPQREPYNEWTLELLEELKHEAVRHF
PRPWLHGLGQHVYETYGDTWEGVEAIIRILQQLLFVHFRIGCQHSRIGI--------IRGGRR-----V-----RNG--S
SRS*MD---P--VDPNLEPWNHPGSQ------------------------PATACSP-CYCKKCCYHCQVCFLNKGLGIS
Y---GRKKR--KQRRR--P-PQSSKDHQNPIP-KQPIPQ------T-Q-G-I-STGPEESKKK---VESK--AETD--RF
D*MAGRSGN-S--DE--DLLKAVRIIKILYQSNPYPKP---K-G-S--RQARKNRRRR---WRARQ--RQIDSISERILS
TCLGRSPEPVPLQLPPLERLHLDCCEDCGTS-GT-QQSQGVETGVGGPQVSGE-SPGVLGTGTKK*M-------------
TPL-----------EIWAIVGLVV-ALIIVIVVWTIVGIEYKR-LLKQRKI----DRLIERIRERAEDSGNESE--GD-T
EELSA----L--LEMG----------NYD---LGID---NN---L*----A-----D----N--L-----WVTVYYGVPV
WKDAET-TLFCASDAKAYDAEVHNVWATHACVPTDPNPQEIHLE-NVT-EEFNMWKNNMVEQMHTDI-ISLWDQSLK-PC
VKLTPLCVTLNCS-NVSN-----------------------NTDSD--------------NSDNATNST-----------
-------------ITREMIGEI---KNCSFNI-TTEIRD---KKQKVYS-LFYKLDVVEI-SNSNSS-------------
---------------------------------------------------------QYRLINCNTSAI-TQACPKVTFE
PIPIHYCAPAGFAILKC-K-N-K-TFNGTGP-CNNVSSVQCTH-GIRPVVSTQLLL-NGSLAEG--EIQIRSENITNNAK
NIIVQF----TEP--VQIICIRP--NNNTRK--RV--HI----GP--G--Q---T-FYAT----------------DIIG
NIRQAYCTV-NRTEWNTTLQKVGKQLRDL-----YF--NN------------KT----IIFT-S----S---------S-
---GGDLEI-TTHSFNCGGEFFYCNTSGLF--NG--F--NGTW----------------NGN-HTNSTEL----------
--N----ST----------II----LQCKIKQIINMWQRAGQAIYAPPIQGVIKCVSNITGLILTRDGERNN--------
-----------SLNETFRPGGGDMRDNWRS----------ELYKYKVVKIEPLGVAPT--RAKRRVVE-----REKRAV-
-GL-GAVFIGFLGAAGSTMGAASVTLTVQARQ-LLSGIVQQQSNLLRAIEAQQHLLKLTVWGIKQLQA-RVLAVERYLKD
QQLLGIWGCSGKLICTTNVPWNSS-WS--------NKS--HDDI---WN---NM---TWLQWDKEISNYTQLIYNLIEES
QNQQEKNEQELLALDKWASLWNWFDISNWLWYIRIFIMIVGGLIGLRIIF-AVLSIINRVRQGYSPLSFQTHTP---NP-
----RD-LDRPGRIEEE---GGEQGR--DRSIRLVSGFLALAWDDLRSLCLFSYHRLRDFTLIVARTVELLGHNSLKGLR
LG----WEGLKYLGNLLV-YWGQELKSSAINLLDTIAIAVAGWTDRVIEIGQRIC---RAI--YNIPRRIR---QGLER-
AL-L*-MGGKWSKSS-IVGWPEIRERIRRT----------PP------------AVRGVGAVSQD-----LDKHGAITNS
-N--INHPSC------VWLEAQ---EDED---VGFPVRPQVPLRPMTYKAAFDLSYF---------LNHSRRRQDILDLW
VYHTQGYFPDWQCYTPGPGIRYPLTFGWCFKLVPVD-PEE--VEKATEGENTR-LLHPISQHGMDDDERETLRWTFDSKL
ALKHIARELHPDFY---------------------KDC*
>AY253314/A1/TZ/2001/A341
--ARASVLSGGKLDAWEKIRLRPGGKKKYRMKHLVWASRELERFALNPSLLETKEGCQQIIGQLQPSLQTGTEELRSLYN
TVATLYCVHQRIDVKDTKEALDKIEEMQNK----SQ-------QKT--Q-Q--------AA--A------------D---
------TGNNS------------K--V---SQNYPIVQNA-QGQMIHQNLS-PRTLNAWVK-AIEEKAFSPEVIPMFSAL
SDGCTPHDLNMMLNIVGGHQ-AAMQMLKDTINEEAAEWDRLHPVQAGPIPPGQM-REPRGSDIAGTTSTPQEQI-GWMTG
-NPPIPVGDIYKRWIILGLNKIVRMYSPVSILDIKQGPKEPFRDYVDRFFKTLRAEQATQEVKGWMTETLLVQNANPDCK
SILRALGTGATLEEMMTACQGVGGPGHKARVLAEAMSQV---QH--------TNIMMQRG-NF------R---G----QK
-R--IKCFNCG-KEGHLARNCRAPRKKGCWKCGKEGHQMK-DC-T----ER---QANFL-GKIWPS-N-K-GRPGNFPQS
R---------LEPTAP------------------PT-EIWGMG--GE------------I------------V--SPP--
K----Q--EQ--KD-----R------EQA-------------------SPSVSLKSLFGNDPLSQ*PQITLWQRPLVTVR
IGGQLKEALLDTGADDTVLED-INLPGKWKPKMIGGIGGFIKVKQYDQILIEICGKKAIGTVLVGPTPVNIIGRNMLTQI
GCTLNFPISPIETVPVKLKPGMDGPKIKQWPLTEEKIKALTEICTEMEKEGKISKIGPENPYNTPIFAIKKK--DSTKWR
KLVDFRELNKRTQD-FWEVQLGIPHPAG-LKKKKSVTVLDVGDAYFSVPLDEDFRKYTAFTIPSTNNETP----------
--------GIRYQYNVLPQGWKGSPAIFQSSMTKILE-PFRSKNPEIV-IYQYMDDLYVGS-DLEIGQHRTKIEELRAHL
LSWGFTTPDKKHQKEPPFLWMGYELHPDKWTVQPIVLPEKESWTVNDIQKLVGKL------NWASQIYAGIKVKQLCKLL
RGAKALTEIVTLTEEAELELAENREILKDPVHGVYYDPSKDLVAEIQKQGQDQWTYQIYQEPFKNLKTGKYARKRSAHTN
DVKQLTEVVQKVVMESIVIWGK-IPKFKLPIQKETWETWWMDYWQATWIPEWEFVNTPPLVKLWYQLEKDPIAGAETFYV
DGAANRETKLGKAGYVTDRGRQKVVSLTETTNQKTELHAICLALQDSGSEVNIVTDSQYALGIIQAQPDKSELEIVNQII
EKLIGKDKVYLSWVPAHKGIGGNEQVDKLVSSGIRKVLFLDGIDKAQEDHERYHSNWRQMASDFNLPPIVAKEIVASCDK
CQL--KGEAMHGQVDCSPGIWQLDCTHLEGKVILVAVHVASGYMEAEVIPAETGQETAYFILKLAARWPVKTVHTDNGSN
FTSAAVKAACWWANIQQEFGIPYNPQSQGVVESMNKELKKIIGQVREQAEHLKTAVQMAVFIHNFKRKRGIGGYSAGERI
IDII------ATDIQ----------------TKEL----QKQITKIQNFRVYYRDSRDPLWKGPARLLWKGEGA-VVIQ-
-DNSDIKVVPRRKAKILKDY-GKQMAGDDCVAGRQN-E-D*---MENRWQVMIVWQVDRM---RIRTWNSLVK-HHMYVS
KKANRWLYRHHFESRHPKVS-SEVHIPLGD-AR-L-VVRTYWGLHTGEKDWHLGHGVSIE-WRLKRYSTQIDPDMADQLI
HLHYFDCFSDSAIRKAILGHVVSPSCEY-QTGHN-KVGSLQYLALKALI-------------TP-TKTK--------PPL
PSVRILAEDRWNKPQKTRGHRGSHTMNGC*------------MEQAPEDQ----GPQREPYNEWMLDLLEDLKHEAVRHF
PRPWLHELGQQIYHTYGDTWEGVEAIVRTLQQLLFVHFRIGCQHSRIGI--------IRG-RR-----G-----RNG--S
GRS*MD-P----VDPNLEPWNHPGSQ------------------------PITACNK-CYCKKCCYHCQACFLNKGLGIS
Y---GRKKR--KQRRG--T-PQGNKDHQNPVR-KQPIPQ------T-QG--N-STGPEESKKK---VESK--AETD--PF
D*MAGRSGS-S--DE--ELLRAIRTIKILYESNPYPKP---R-G-T--RQAQKNRRRR---WRARQ--RQIHSISERILS
ACLGRSEEPVPFQLPPIERLHLDCREDCGTS-GT-QQSQGVETGVGRPQVSVE-SPAVLGAGTKN*MV------------
SPL-----------HICAIVGLIV-ALILATVVWTIVGIEYKK-LLKQRKI----DRLIERIRERAEDSGNESD--GD-T
EELSA----L--IEMG----------NYD---LGDD---NN---L*----A-----D----N--L-----WVTVYYGVPV
WRDAET-TLFCASDAKAYSTEKHNVWATHACVPTDPNPQEIPLD-NVT-EEFNMWKNNMVDQMHEDI-ISLWDQSLK-PC
VQLTPLCVTLNCS-NAR------------------------VNAT---------------FNST----------------
----------------EDREGM---KNCSFNM-TTELRD---KKQQVYS-LFYRLDIEKINSSNNNS-------------
---------------------------------------------------------EYRLVNCNTSAI-TQACPKVTFE
PIPIHYCAPAGFAILKC-N-D-T-EFNGTGP-CKNVSTVQCTH-GIKPVVSTQLLL-NGSLAER--EVRIRSENIANNAK
NIIVQF----ASP--VKINCIRP--NNNTRK--SY--RI----GP--G--Q---T-FYAT----------------DIVG
DIRQAHCNV-SRTDWNNTLRLVANQLRK------YF--SN------------KT----IIFT-N----S---------S-
---GGDLEI-TTHSFNCGGEFFYCNTSGLF--NSTWT--T-N-----------------NMQ-ESNDT-S----------
--N----GT----------IT----LPCRIKQIIRMWQRVGQAMYAPPIEGVIRCESNITGLILTRDGGNNN--------
-----------SANETFRPGGGDIRDNWRS----------ELYKYKVVKIEPLGVAPT--RAKRRVVE-----REKRAV-
-GI-GAVFLGFLGAAGSTMGAASITLTVQARQ-LLSGIVQQQSNLLRAIEAQQQLLKLTVWGIKQLQA-RVLAVERYLRD
QQLLGIWGCSGKLICTTNVPWNSS-WS--------NKS--YDDI---WQ---NM---TWLQWDKEISNYTDIIYSLIEES
QNQQEKNEQDLLALDKWANLWNWFDISKWLWYIKIFIMIIGGLIGLRIVF-AVLSVINRVRQGYSPLSFQTHTP---NP-
----GE-LDRPRRIEEE---GGEQGR--DRSIRLVSGFLALAWDDLRSLCLFSYHRLRDFILIAARTVELLGHSSLKGLR
LG----WEGLKYLWNLLL-YWGRELKISAISLVDTIAIVVAGWTDRVIEIGLRIG---RAL--LHIPRRIR---QGFER-
AL-L*-MGGKWSKSS-IVGWPEVRERMRRA----------PA------------AAPGVGAVSRD-----LDKHGAITSN
-N--VNHPSC------VWLEAQ---EDEE---VGFPVRPQVPLRPMTYKAAVDLSHFLKEKGGLDGLTHSQKRQDILDLW
VYHTQGFFPDWQNYTPGPGIRYPLTFGWCFKLVPVD-PDE--VEKATEGENNS-LLHPICQHGMDDDEKEVLQWRFDSRL
ALKHRAQELHPEFY---------------------KN-*
>AY322184/A1/KE/1986/ML013_10
MGARASVLSGGKLDSWEKIRLRPGGKKKYRLKHLVWASRELERFALNPSLLETAEGCQQVMEQLQPALKTGTEEIKSLFN
TVATLYCVHQRIEVKDTKEALDKIEEIQKK----SK-------QKT--Q-Q--------AA--A------------A---
------TGNSS------------Q--V---SQNYPIVQNA-QGQMIHQSLS-PRTLNAWVK-VIEEKAFSPEVIPMFSAL
SEGATPQDLNMMLNIVGGHQ-AAMQMLKDTINEEAAEWDRLHPVHAGPIPPGQM-REPRGSDIAGTTSTPQEQI-GWMTS
-NPPIPVGDIYKRWIILGLNKIVRMYSPVSILDIKQGPKEPFRDYVDRFFKTLRAEQATQEVKGWMTETLLVQNANPDCK
SILRALGAGATLEEMMTACQGVGGPGHKARVLAEAMSQV---QQ--------TNIMMQRG-NF------R---G----QK
-R--IKCFNCG-KEGHLARNCRAPRKKGCWKCGKEGHQMK-EC-T----ER---QANFL-GKIWPS-S-K-GRPGNFPQS
R---------PEPTAP------------------PA-ELFGMG--EE------------I------------T--SPP--
K----Q--EQ--KD-----R------EQA-------------------PPLVSLKSLFGNDPLSQ*PQITLWQRPLVTVR
IGGQLKEALLDTGADDTVLED-INLPGKWKPKMIGGIGGFIKVKQYDQILIEICGKKAIGTVLVGPTPVNIIGRNMLTQI
GCTLNFPISPIETVPVKLKPGMDGPKVKQWPLTEEKIKALTEICTEMEKEGKISKIGPENPYNTPIFAIKKK--DSTKWR
KLVDFRELNKRTQD-FWEVQLGIPHPAG-LKKKKSVTVLDVGDAYFSVPLHESFRKYTAFTIPSTNNETP----------
--------GIRYQYNVLPQGWKGSPAIFQSSMTKILE-PFRSKNPEII-IYQYMDDLYVGS-DLEIGQHRTKIEELRAHL
LSWGFTTPDKKHQKEPPFLWMGYELHPDKWTVQPIMLPEKESWTVNDIQKLVGKL------NWASQIYAGIKVKQLCKLL
RGAKALTDIVTLTEEAELELAENREILKDPVHGVYYDPSKDLIAEIQKQGQDQWTYQIYQEPFKNLKTGKYARKRSAHTN
DVKQLAEVVQKVVMESIVIWGK-TPKFKLPIQKETWETWWVDYWQATWIPEWEFVNTPPLVKLWYQLEKDPIAGAETFYV
DGAANRETKLGKAGYVTDRGRQKVVSLTETTNQKTELHAIHLALQDSGSEVNIVTDSQYALGIIQAQPDRSESELVNQII
EKLIGKDKVYLSWVPAHKGIGGNEQVDKLVSSGIRKILFLDGIDKAQEEHERYHSNWRAMASDFNLPPILAKEIVASCDK
CQL--KGEAMHGQVDCSPGMWQLDCTHLEGKVILVAVHVASGYIEAEVIPAETGQETAYFLLKLAGRWPVKVVHTDNGSN
FTSAAFKAACWWADVQQEFGIPYNPQSQGVVESMNKELKKIIGQVREQAEHLKTAVQMAVFIHNFKRKGGIGGYSAGERI
IDII------ATDIQ----------------TKEL----QKNITKVQNFRVYYRDSRDPLWKGPAKLLWKGEGA-VVIK-
-DNSDIKVVPRRKAKIIRDY-GKQMAGDDCVAGRQD-E-D*---MENRWQVMIVWQVDRM---RIRTWNSLVK-HHMYVS
KKAKNWFYRHHFESRHPKVS-SEVHIPLGD-AK-L-VVRTYWGLHTGEKDWHLGHGVSIE-WRLKRYSTQIDPDLADQLI
HLHYFNCFSDSAIRKAILGQVVSPSCEY-QAGHN-KVGSLQYLALKALV-------------TP-TRTK--------PPL
PSVKKLAEDRWNKPQKTRGHRGSHTMNGH*------------MEQAPEDQ----GPQREPYNEWTLELLEELKHEAVRHF
PRPWLHGLGQHIYNTYGDTWEGVEAIIRILQQLLFVHFRIGCSHSRIGI--------IRG-RR-----V-----RNG--S
GRS*MD-P----VDPNLEPWNHPGSQ------------------------PKTACSP-CYCKVCCYHCQVCFLNKGLGIS
Y---GRKKR--KQRRG--A-PQSSKDHQNPIP-KQPIPQ------T-QG--V-STGPKESKKK---VESK--TETD--RF
D*MAGRSGN-S--DE--ELLKAVRIIKILYQSNPYPKP---K-G-S--RQARKNRRRR---WRARQ--RQIDSISERILG
TCLGRSAEPVPLQLPPLERLNLDCREDCGTS-GT-QQSQGVETGVGRPQVSVE-SPGILGTGTKN*M-------------
FSL-----------QICAIIGLVV-ALILAIVVWIIVGIEYRK-LLKQRKI----DRLIRRISERAEDSGNESD--GD-T
DELAK----L--VEMG----------NYD---LGDD---NN---L*----A-----E----N--L-----WVTVYYGVPV
WKDAET-TLFCASDAKAYDTEAHNVWATHACVPTDPNPQEIDLE-NVT-EEFNMWENNMVEQMHTDI-ISLWDQSLK-PC
VKLTPLCVTLDCS-Y-D------------------------VTIA---------------TITND---------------
-----------------VREEI---KNCSFNM-TTELRD---KTQKVYS-LFYRLDVVPIDEENNSSNK-----------
---------------------------------------------------------EYRLINCNTSAI-TQACPKVSFQ
PIPIHYCAPAGFAILKC-K-D-K-EFNGTGP-CQNVSTVQCTH-GIKPVVSTQLLL-NGSLAEG--KVMIRFENITNNAK
NIIVQL----TEP--VKINCTRP--NNNTIT--SI--RI----GP--G--Q---A-FYAT---------------GSIIG
NIRQAHCTV-NRSEWNDTLQQVKSQLGE------YF--VN------------KT----IKFA-N----S---------S-
---GGDPEI-TTHSFNCGGEFFYCNTSDLF--N------------------------------ESNSTEL----------
--N----DT----------IT----LQCRIKQIINMWQRAGQAIYAPPIPGVIRCVSNITGLLLTRDGGIN---------
----------TSTSETFRPGGGDMRDNWRS----------ELYRYKVVKIEPLGVAPT--RAKRRVVE-----REKRAV-
-GI-GAVFIGFLGAAGSTMGAASITLTVQARQ-LLSGIVQQQSNLLRAIEAQQHLLKLTVWGIKQLQA-RVLAVERYLKD
QQLLGIWGCSGKLICTTNVPWNSS-WS--------NKS--QEEI---WE---NM---TWLQWDKEISNYTEIIYNLLEES
QNQQEKNEQDLLALDKWANLWTWFNISNWLWYIKIFIMIVGGLIGLRIVF-AVLSVINRVRQGYSPLSFQTHTP---NP-
----RG-LDRPERIEEE---GGEQDR--DRSIRLVSGFLALAWDDLRSLCLFSYHRLRDLILIAARTVELLGHNSLKGLR
LG----WEGLKYLWNLLV-YWGRELKISTINWIDTIAIVVAGWTDRVIEIGQEIG---RAI--FHIPRRIR---QGLER-
AL-L*-MGGKWSKSS-IVGWPEVKERMARA----------PS------------AATGVGAVSQD-----LDKHGAVTSS
-N--VNHPSC------AWLEAQ---EEEE---VGFPVRPQVPLRPMTYKAALDLSHFLKEKGGLDGLIYSRKRQEILDLW
VYHTQGYFPDWQNYTPGPGTRFPLTFGWCFKLVPVD-PDE--VEKATEGENNS-LLHPICQHGMDDEERETLIWRFDSRL
ALTHRAREVHPEYY---------------------KDC*
>AY322190/A1/KE/1997/ML605_3
MGPRASVLSGGKLDAWEKIRLRPGGRKKYRMKHLVWASRELERFALNPGLLETAEGCQQIMEQLQSSLKTGSEELRSLFN
TVATLYCVHQRIDVKDTKEALDKIEEIQNK----SK-------QKA--Q-Q--------AA--A------------D---
------TGNNS------------Q--V---SQNYPVVQNA-QGQMIHQNLS-PRTLNAWVK-VIEEKAFSPEVIPMFSAL
SEGATPGDLNMMLNIVGGHQ-AAMQMLKDTINEEAAEWDRLHPVHAGPVPPGQM-REPRGSDIAGTTSTTQEQI-GWMTS
-NPPIPVGDIYRRWIILGLNKIVRMYSPVSILDIKQGPKEPFRDYVDRFFKTLRAEQATQEVKGWMTETLLVQNANPDCK
SILRALGSGATLEEMMTACQGVGGPGHKARVLAEAMSQV---QH--------TNIMMQRG-NF------R---G----QK
-RM-IKCFNCG-KEGHLARNCRAPRKKGCWKCGKEGHQMK-DC-T----ER---QANFL-GKIWPS-S-K-GRPGNFPQS
R---------PEPTAP------------------PA-EIFGMG--EE------------I------------T--SPP--
K----Q--EQ--RD-----K------EQA-------------------PPSVSLKSLFGNDQ---*PQITLWQRPVVKVK
IEGQLKEALLDTGADDTVLED-INLPGKWKPKMIGGIGGFIKVRQYDQILIEICGKKAIGTVLVGPTPVNIIGRNMLTQI
GCTLNFPISHVETVPVKLKPGMDGPKVKQWPLTEEKIKALTEICTEMEKEGKISKIGPENPYNTPIFAIKKK--DSTKWR
KLVDFRELNKRTQD-FWEVQLGIPHPAG-LKKKKSVTVLDVGDAYFSVPLDENFRKYTAFTIPSTNNETP----------
--------GIRYQYNVLPQGWKGSPAIFQSSMTKILE-PFRSKNPEII-IYQYMDDLYVGS-DLEIGQHRTKIEELRAHL
LSWGLTTPDKKHQKEPPFLWMGYELHPDKWTVQPIILPEKESWTVNDIQKLVGKL------NWASQIYPGIKVKQLCKLL
RGAKALTDIVTLTEEAELELAENREILKEPVHGVYYDPSKDLIAEIQKQGQDQWTYQIYQEPFKNLKTGKYARKRSAHTN
DVKQLTEVVQKVVMESIVIWGK-TPKFKLPIQKETWDTWWMDYWQATWIPEWEFVNTPPLVKLWYQLEKDPIAGVETYYV
DGAANRETKLGKAGYVTDRGRQKVVSLTETTNQKTELHAILLALQDSGSEVNIVTDSQYALGIIQAQPDRSESELVNQII
EKLIGKDKVYLSWVPAHKGIGGNEQVDKLVSSGIRKVLFLDGIDKAQEEHERYHSNWRTMASDFNLPPIVAKEIVASCDK
CQL--KGEAMHGQVDCSPGIWQLDCTHLEGKVILVAVHVASGYIEAEVIPAETGQEAAYFLLKLAGRWPVKVVHTDNGSN
FTSAAFKAACWWASIQQEYGIPYNPQSQGVVESMNKELKKIIGQVREQAEHLKTAVQMAVFIHNFKRKGGIGGYSAGERI
IDII------ATDIQ----------------TKEL----QKQITKIQNFRVYYRDSRDPIWKGPAKLLWKGEGA-VVIQ-
-DNSDIKVVPRRKAKIIRDY-GKQMAGDDCVAGRQD-E-D*---MENRWQVMIVWQVDRM---RIRTWNSLVK-HHMYVS
KKAKGWFYRHHYESRHPKVS-SEVHIPLGD-AR-L-VVRTYWGLHTGEKDWHLGHGVSIE-WRLKRYSTQIDPDLADQLI
HLHHFNCFSDSAIRKAILGQVVSPSCEY-QAGHN-KVGSLQYLALKALV-------------TP-KRRR--------PPL
PSVRKLAEDRWNKPQKTRGPRESHTMNGC*------------MEQAPEDQ----GPQREPYNEWMLELLEELKHEAVRHF
PRPWLHGLGQHIYNTYGDTWEGVEAIIRILQQLLFVHFRIGCQHSRIGI--------IRG-RR-----V-----RNG--S
GRS*MD-P----VDHNLEPWNHPGSQ------------------------PTTACST-CYCKRCCYHCYHCFLNKGLGIS
Y---GRKKR--RQRRG--A-PQCSKDHQNPIP-KQPIPQ------T-QG--V-STGPEESKKK---VESK--TEAD--RF
D*MAGRSGD-S--DE--ELLNAVRIIKILYQSNPYPKP---K-G-S--RQARKNRRRR---WRARQ--RQIDSISERILS
TCLGRSAEPVPLQLPPIERLHLDCCEDCGTS-GT-QQSQGVETGVGRPQVSVE-SPGILGSGTKN*M-------------
SPL-----------EICAIIGLVV-ALIIAIVVWTIVGIEYKK-LLKQRKI----DRLIERIRERAEDSGNESD--GD-T
EELST----L--IEMG----------NYN---LGFD---NN---L*----A-----E----N--LEKR--WVTVYYGVPV
WKDADT-TLFCASDAKAYETEKHNVWATHACVPTDPNPQEIHLE-NVT-EEFNMWKNNMVEQMHTDI-ISLWDQNLK-PC
VKLTPLCVTLNCS-QVTN-----------------------ASIT---------------TNGS----------------
------------RFHENMKGEI---QNCSYNV-TTELRD---KRKKVYS-LFYSLDVVEIDKDKNNSRNSS---------
---------------------------------------------------------QYRLINCNTSAI-TQACPKVSFE
PIPIHYCAPAGFAILKC-N-D-E-NFNGIGL-CKNVSTVQCTH-GIKPVVSTQLLL-NGSLAEN--EVKIRSENITNNAK
NIIVQF----ARP--VTINCTRP--NDNIRK--SV--HI----GP--G--Q---A-FYAT---------------GDIIG
DIRRAHCNV-SRVDWYKTLQQVATQLGK------HF--EN------------KT----ITFT-N----S---------S-
---GGDLEI-TTHSFNCGGEFFYCNTSGLF--NSIW---NHTNGTW-------------NST-ELNG-NI----------
--T----LN----------IT----LPCRINQIINMWQRVGQAIFAPPIQGVIQCVSNITGLILTRDGGNNN--------
-----------TTNETFRPGGGDMRDNWRS----------ELYKYKVVKIEPLGVAPT--RAQRRVVQ-----REKRAI-
-GM-GAVFIGFLGAAGSTMGAASITLTVQARQ-LLSGIVQQQSNLLRAIEAQQHLLKLTVWGIKQLQA-RVLALERYLRD
QQLLGLWGCSGKLICTTNVLWNNS-WS--------NKT--QDEI---WD---NM---TWLQWDKEISNYTQVIYTLLEDS
QNQQEKNEQDLLALDKWANLWNWFDISNWLWYIKIFIMIVGGLIGLRIVF-AVLSVINRVRQGYSPLSFQTHTP---NP-
----RG-LDRPGRIEEE---GGEQDR--GRSIRLVSGFLALAWDDLRSLCLFSYHRLRDFILIAARTVELLGHNSLKGLR
LG----WEGLKYLWNLLV-YWGRELKISAINLLDTIAIAVAGWTDRVIEIGQRLG---RAI--LHIPRRIR---QGFER-
AL-L*-MGGKWSKSS-IVGWPEVRERMRRA----------PP------------AAPGVGAVSQD-----LDKHGAVTSS
-N--VNHPSC------VWLEAQ---EEEG---VGFPVRPQVPVRPMTYKAAVDLSHFLKEKGGLDGLIYSRKRQEILDLW
VYNTQGFFPDWQNYTPGPGTRFPLTFGWCFKLVPVD-PDE--VEKATEGENNS-LLHPICQHGMDDEERETLMWKFDSRL
ALRHLAQQMHPEFY---------------------KDC*
>AY322193/A1/KE/1997/ML752
MGARASVLSGGKLDAWEKIRLRPGGKKKYRMKHLVWASRELERFALNPGLLETTEGCQQIMEQLQSALNTGTEELRSLYN
TVATLYCVHQRIDVKDTKEALDKIEEIRNK----SK-------QKT--Q-Q--------AA--AA-----------D---
------TGNSS------------K--V---SQNYPIVQNA-QGQMTHQNLS-PRTLNAWVK-VIEEKAFSPEVIPMFSAL
SEGATPQDLNVMLNIVGGHQ-AAMQMLKDTINEEAAEWDRLHPVHAGPIPPGQM-REPRGSDIAGTTSTPQEQL-QWMTS
-NPPIPVGDIYKRWIILGLNKIVRMYSPVSILDIKQGPKEPFRDYVDRFFKTLRAEQATQEVKGWMTETLLVQNANPDCK
SILKALGTGASLEEMMTACQGVGGPGHKARVLAEAMSQV---QQ--------TNIMMQRG-NF------R---G----QK
-R--IKCFNCG-KEGHLARNCKAPRKKGCWKCGKEGHQMK-DC-T----ER---QANFL-GKIWPS-S-K-GRPGNFPQN
R---------LEPTAP------------------PA-EIFGMG--EE------------I------------T--SPP--
K----Q--EQ--KD-----R------EQA-------------------PPLVSLKSLFGNDPLSQ*PQITLWQRPLVTVK
IGGQLKEALLDTGADDTVLED-INLPGKWKPKMIGGIGGFIKVKQYDQISIEICGKKAIGTVLVGPTPVNIIGRNMLTQI
GCTLNFPISPIETVPVKLKPGMDGPKVKQWPLTEEKIKALTEICTEMEKEGKISKIGPENPYNTPIFAIKKK--DSTKWR
KLVDFRELNKRTQD-FWEVQLGIPHPAG-LKKKKSVTVLDVGDAYFSVPLDEGFRKYTAFTIPSTNNETP----------
--------GIRYQYNVLPQGWKGSPAIFQSSMTKILE-PFRSKNPEII-IYQYMDDLYVGS-DLEIGQHRAKIEELRAHL
LSWGFTTPDKKHQKEPPFLWMGYELHPDKWTVQPIMLPEKESWTVNDIQKLVGKL------NWASQIYAGIKVKQLCKLL
RGAKALTDIVPLTEEAELELAENREILKDPVHGVYYDPSKDLIAEIQKQGQDQWTYQIYQEPFKNLKTGKYARKRSAHTN
DVKQLTEVVQKVVMESIVIWGK-TPKFKLPIQKETWETWWMDYWQATWIPEWEFVNTPPLVKLWYQLEKDPIAGAETFYV
DGAANRETKLGKAGYVTDRGRQKVISLTETTNQKTELHAIHLALQDSGSEVNIVTDSQFALGIIQAQPDRSESELVNQII
EKLIGKDKVYLAWVPAHKGIGGNEQVDKLVSSGIRKVLFLDGIDKAQEEHERYHSNWRTMASDFNLPPIVAKEIVASCDK
CQL--KGEAMHGQVDCSPGMWQLDCTHLEGKVILVAVHVASGYIEAEVIPAETGQEAAYFLLKLAGRWPVKVVHTDNGSN
FTSAAFKAACWWANIQQEFGIPYNPQSQGVVESMNKELKKIIGQVREQAEHLKTAVQMAVFIHNFKRKGGIGGYSAGERI
IDII------ATDIQ----------------TKEL----QKHITKIQNFRVYYRDSRDPIWKGPAKLLWKGEGA-VVIQ-
-DNSDIKVVPRRKAKIIRDY-GKQMAGDDCVASRQD-E-D*---MENRWQVMIVWQVDRM---RIRKWHSLVK-YHMYVS
KKAKDWFYRHHFESRHPKVS-SEVHIPLGD-AR-L-VVRTYWGLHTGEKDWHLGHGVSIE-WRLRRYSTQIDPDLADQLI
HLHYFNCFSDSAIRKAILGQVVSPSCEY-QAGHN-KVGSLQYLALKALV-------------TP-KKIR--------PPL
PSVGKLAEDRWNKPQKTRGPRGSHTMNGH*------------MEQAPEDQ----GPQREPYNEWTLELLEELKHEAVRHF
PRPWLHGLGQHIYNTYGDTWEGVEAIIRTLQQLLFVHFRIGCQHSRIGI--------MRR-RR-----V-----RDG--S
GRS*MD-P----VDPNLEPWNHPGSQ------------------------PTTACSK-CYCKVCCYHCPVCFLNKGLGIS
Y---GRKKR--KQRRG--T-PQRNKDHQNSVP-KQPIPQ------T-QG--I-STGSEESKKK---VESK--TESD--RF
D*MAGRSGN-S--DE--ELLNAIRIIKILYQSNPYPKP---K-G-S--RQARKNRRRR---WRARQ--NQIDSISERILS
TCLGRSTEPVPLQLPPIERLHLDCREDCGTS-GT-QQSQGVETGVGKPQVSGE-SPGILGSGTKN*M-------------
TPL-----------EICAIVGLVV-ALILAIVVWTIVGLEYKK-VLKQRKI----DRLIERIRERAEDSGNESE--GD-T
EELSL----L--IEMG----------HYD---LGND---NN---L*----A-----E----N--L-----WVTVYYGVPV
WKDAET-TLFCASDAKAYDTEVHNIWATHACVPTDPDPQEINLE-NVT-EEFNMWKNNMVEQMHTDI-ISLWDQGLK-PC
VKLTPLCVTLDCS-Y--------------------------NVT----------------TNVS----------------
---------------NDMQGEI---KNCSFNV-TTVLRD---RKQQVYS-LFYRLDVVPM-SNDS---------------
---------------------------------------------------------QYRLINCNTSAI-TQACPKVTFE
PIPIHYCAPAGFAILKC-K-D-K-DFNGAGL-CKNVSTVQCTH-GIKPVVSTQLLL-NGSLAEG--NITIRSENITDNGK
NIIVQF----TSP--VKINCTRP--NNNTRK--SV--HI----GP--G--Q---A-FYAT---------------GDIIG
NIRKAHCDV-NRTEWNKTLQEVAKQLAT------YF--EN------------KT----IIFT-N----S---------S-
---GGDLEV-TTHSFNCGGEFFYCNTSSLF--NGTWTG-NDS------------------RQ-ESNS-------------
--S----DT----------IT----LPCRIKQIINMWQRVGQAIYAPPLQGVIRCDSNITGLILTRDG------------
----------SPDNETFRPVGGDMRDNWRS----------ELYKYKVVKIEPLGVAPT--RAKRRVVE-----REKRAV-
-GI-GAVLIGFLGAAGSTMGAASITLTVQARQ-LLSGIVQQQSNLLRAIEAQQHLLKLTVWGIKQLQA-RVLAVERYLKD
QQLLGIWGCSGKLICTTNVPWNSS-WS--------NKS--LTEI---WD---NM---TWLQWDKEISNYTQQIYDLIEKS
QNQQEKNEQDLLALDKWTNLWNWFDISNWLWYIKIFIIIVGGLIGLRIVF-AVLSVINRVRQGYSPLSFQTHTP---NP-
----RD-LDRLGRIEEE---GGEQDR--IRSIRLVSGFLALAWDDLRSLCLCSYHRLRDFILIAARTVELLGHSSLKGLR
RG----WESLKYLGNLLV-YWGRELKISAISLLDTIAIEVAGWTDRVIELGQGLC---RAI--LHIPRRIR---QGLER-
AL-L*-MGGKWSKSS-IVGWPEVRERIRQA----------PA------------AAKGVGAVSQD-----LDKHGAVTSS
-N--INHPSC------VWLEAQ---EEEG---VGFPVRPQVPLRPMTYKGAFDLSHFLKEKGGLDGLIYSRKRQEILDLW
VNNTQGFFPDWQNYTPGPGIRFPLTFGWCFKLVPVD-PEE--VEKATEGENNS-LLHPICQHGMDDEEGETLMWKFDSKL
ALKHLAQEKHPEYF---------------------KDC*
>AY500393/A1/RU/2003/03RU20_06_13
MGARASVLSGGKLDAWEKIRLRPGGKKKYRIKHLVWASRELERFALNPSLLETSEGCQQILEQLQPTLKTGSEELKSLYN
TVATLYCVHQRIEIKDTKEALDKIEEIQNE----NK-------QKT--Q-Q--------AA--T------------G---
------TGSSS------------K--V---SQNYPIVQNA-QGQMTHQSIS-PRTLNAWVK-VIEEKAFSPEVIPMFSAL
SEGATPQDLNMMLNIVGGHQ-AAMQMLKDTINEEAAEWDRLHPTQAGPFPPGQM-REPRGSDIAGTTSTLQEQI-GWMTS
-NPPIPVGDIYKRWIILGLNKIVRMYSPVSILDIRQGPKEPFRDYVDRFFKTLRAEQATQDVKNWMTETLLVQNANPDCK
TILRALGSGATLEEMMTACQGVGGPGHKARVLAEAMSQV---QN--------ANIMMQKS-SF------R---G----PK
-R--IKCFNCG-REGHLARNCRAPRKKGCWKCGKEGHQMK-DC-T----ER---QANFL-GRIWPS-S-K-GRPGNFPQS
R---------PEPSAP------------------PA-EXFGMX--EE------------I------------T--PSL--
K----Q--EQ--KD-----R------EQR-------------------PPSISLKSLFGNDPLSQ*PQITLWQRPLVTVX
IGGQLKEALLDTGADDTVLED-INLPGKWKPKMIGGIGGFIKVRQYDQILIEICGKKAIGTVLIGPTPVNIIGRNMLTQL
GCTLNFPISPIETVPVTLKPGMDGPKVKQWPLTEEKIKALLDICKEMEKEGKISKIGPENPYNTPVFVIKKK--DSTKWR
KLVDFRELNKRTQD-FWEVQLGIPHPAG-LKKKKSVTVLDVGDAYFSVPLDESFRKYTAFTIPSINNETP----------
--------GIRYQYNVLPQGWKGSPSIFQSSMTKILE-PFRLKNPEIV-IYQYMDDLYVGS-DLEIGQHRTKIEELRAHL
LSWGFTTPDKKHQKEPPFLWMGYELHPDKWTVQPIMLPDKDSWTVNDIQKLVGKL------NWASQIYPGIKVRQLCKLL
RGAKALTDIVTLTEEAELELAENREILKEPVHGVYYDPSKDLVAEIQKQGQDQWTYQIYQEPFKNLKTGKYAKKGSAHTN
DVKQLTAVVQKVATESIIIWGK-TPKFRLPIQKETWEAWWMEYWQATWIPEWEFVNTPPLVKLWYQLEKEPIVGAETFYV
DGAAXRETKIGKAGYVTDRGRQKVVPLTETTNQXTELHAIHLALQDSGSEVNIVTDSQYALGIIQAQPDRSESEIVNKII
EKLIEKERVYLSWVPAHKGIGGNEQVDKLVSYGIRRVLFLEGIDKAQEEHEKYHSNWKAMASDFNLPPIVAKEIVASCDK
CQL--KGEAMHGQVDCSPGIWQLDCTHLEGKVIIVAVHVASGYIEAEVIPAETGQETAYFLLKLAGRWPVKVVHTDNGPN
FTSSAVKAACWWANIQQEFGIPYNPQSQGVVESMNKELKKIIGQVREQAEHLKTAVQMAVFIHNFKRKGGIGGYSPGE-I
-DII------ATDIQ----------------TKEL----QKQIIKIQNFRVYYRDSRDPIWKGPAKLLWKGEGA-VVIQ-
-DNNDIKVVPRRKAKIIRDY-GKQMAGDDCVASRQD-E-D*---MENRWQVMIVWQVDRM---RIRTWNSLVK-HHMYVS
KKAREWFYRHHYESRHPRVS-SEVHIPLGD-AR-L-VVKTYWGLHAGEKDWHLGHGVSIE-WRQERYSTQIDPDLADQLI
HLYYFDCFSESAIRKAIVGHIVSPRCNY-PAGHN-KVGSLQYLALKALV-------------TS-TRER--------PPL
PSVRKLTEDRWNKPQKTRGRRGNHTMNGC*------------MEQAPEDQ----GPQREPHNEWMLELLEDIKHEAVRHF
PRPWLHGLGQXIYNTYGDTWEGVEAIIRTLQQLLLVHFRIGCQHSRIGI--------GQR-RR-----V-----RNG--S
SRS*MD-P----VDPNLEPWNHPGSQ------------------------PKTACSN-CYCKKCCWHCQVCFLKKGLGIS
Y---GRKKR--RHRRG--T-PHSSKDHQTLIS-KQPLPH------T-RR--D-QTGPEESKKK---VESK--AETD--QF
D*MAGRSGD-T--DA--ELLTAVRIIKLLYQSNPYPTP---G-G-T--RQARKNQRRR---WRARQ--RQINSISERILS
TCLGRSAESVSLQLPPIERLHLDCSEDCGTS-GT-QQSQGTETGVGGPQVSGE-SSGILGSGTKE*M-------------
TPL-----------EIYAIIALVV-AFVIAIVVWTIVGIEYRK-LLKQRKI----DRLIERIRERAEDSGNESE--GD-A
EELST----L--MEVG----------NXA---LLXD---NN---V*----A-----E----N--L-----WVTVYYGVPV
WRDAET-TLFCASDAKAYDKEVHNVWATHACVPTDPNPQEIALE-NVT-EKFDMWKNNMVEQMQTDI-ISLWDQSLK-PC
VKLTPLCVTLNCA-EPNST----------------------SSNN---------------NSVN----------------
-----------SNSSDSVFEEM---KNCTFNM-TTELRD---KRKTVHS-LFYKLDIVSTGSNGSG--------------
---------------------------------------------------------QYRLINCNTSAM-TQACPKVTFE
PIPIHYCAPAGFAILKC-K-D-T-NFTGTGP-CKNVSTVQCTH-GIKPVVSTQLLL-NGSLAEK--EVMIRSENITDNGK
IIIVQL----TEP--VNITCIRP--GNNTRT--SI--RI----GP--G--Q---T-FYAT---------------GDVIG
DIRKAYCXV-SRAAWBSTLQKISTQLRK------YF--NN------------KT----IXFK-N----S---------S-
---GGDLEV-TTHSFNCGGEFFYCNTTDLF--NSTW---DGX-----------------GTX--TNITXA----------
--N----GT----------IT----LPCRIKQIINMWQRVGQAMYAPPIKGSIRCESNITGLLLTRDGGGGT--------
----------NBSBETFRPIGGNMRDNWRS----------ELYKYKVVKIEPIGVAPT--RAKRRVVE-----REKRAI-
-GL-GAAFLGFLGAAGSTMGAASMTLTVQARQ-LLSGIVQQQSNLLRAIEAQQHLLKLTVWGIKQLQA-RVLAVERYLKD
QQLLGIWGCSGKLICTTNVPWNSS-WS--------NKS--QSEI---WD---NM---TWMQWDKEVINYTXIIYDLIEKS
QNQQEKNEQDLLALDKWASLWSWFDISNWLWYIKIFIIIVGSLIGLRIVF-AVLYIINRARQGYSPLSLQTLTP---HP-
----EG-PDRPGRIKEE---GGEQGR--DRSIRLVSGFLALAWDDLRSLCLFSYHRLRDFIXIAARTVELLGRSSLKGLR
LG----WEGLKYLGNLLG-YWGQELKSSAINLIDTIAIAVARWTDXVIEIGQRLC---RAI--RNIPRRIR---QGXEK-
AL-Q*-MGGKWSKSS-LVGWPQVRERIGRA----------PAP-----------AAXGVGPVSQD-----LDKHGAVTSS
-NTAANNADC------AWLEAQ---EEEE---VGFPVRPQVPLRPMTYKGAXDLSHFLKEKGGLDGLIYSKKRQEILDLW
VYNTQGYFPDWQNYTPGPGIRFPLTFGWCYKLVPVD-PEE--VEEATEGENNS-LLHPICQHGMDDEEKEVLMWKFDSXL
ALXHRARELHPEFY---------------------KDC*
>AY713406/A1/RW/1993/93RW_024
--ARASVLSGGKLDAWEKIRLRPGGKKKYRMKHLVWASRELERFALNPSLLESTEGCQQIIEQLQPALKTGTEEIKSLYN
TVATLYCVHRRIDVKDTKEALDKVEEIQNK----SK-------QKT--Q-Q--------AA--A------------D---
------TGNSS------------RS-V---SQNYPIVQNA-QGQMVHQPLS-PRTLNAWVK-VIEEKAFSPEVIPMFSAL
SEGATPQDLNMMLNVVGGHQ-AAMQMLKDTINEEAAEWDRLHPVHAGPIPPGQM-REPRGSDIAGTTSTPQEQI-GWMTG
-NPPIPVGDIYKRWIILGLNKIVRMYSPVSILDIKQGPKEPFRDYVDRFFKTLRAEQATQEVKGWMTETLLVQNANPDCK
SILRALGPGASLEEMMTACQGVGGPSHKARVLAEAMSQA---QQ--------TNIMMQRG-NF------R---G----QK
-K--IKCFNCG-KEGHLARNCRAPRKKGCWKCGKEGHQMK-DC-S----ER---QANFL-GRIWPS-S-K-GRPGNFPQS
R---------PEPTAP------------------PA-ELLGMG--EE------------I------------A--PPP--
K----Q--EQ--KD-----R------EQG-------------------PPLVSLKSLFGNDPLSQ*PQITLWQRPLVTIK
IGGQLKEALLDTGADDTVLED-INLPGKWKPKMIGGIGGFIKVRQYDQILIEICGKKAIGTVLVGPTPVNIIGRNMLTQI
GCTLNFPISPIETVPVKLKPGMDGPKVKQWPLTEEKIKALTEICTEMEKEGKISKIGPENPYNTPIFAIKKK--DSTKWR
KLVDFRELNKRTQD-FWEVQLGIPHPAG-LKKKKSVTVLDVGDAYFSVPLDEDFRKYTAFTIPSTNNETP----------
--------GIRYQYNVLPQGWKGSPAIFQSSMTKILE-PFRSRNPDII-IYQYMDDLYVGS-DLEIGQHRAKIEELRAHL
LSWGFTTPDKKHQKEPPFLWMGYELHPDKWTVQPIVLPEKESWTVNDIQKLVGKL------NWASQIYAGIKVKQLCKLL
RGAKALTEIVTLTEEAELELAENREILKEPVHGVYYDPSKDLIAEIQKQGQDQWTYQIYQEPFKNLKTGKYARKRSAHTN
DVRQLAEVVQKVVMESIVIWGK-TPKFKLPIQKETWETWWMDYWQATWIPEWEFVNTPPLVKLWYQLEKDPIEGAETYYV
DGAANRETKLGKAGYVTDRGRQKVISLAETTNQKTELHAIHLALQDSGSEVNIVTDSQYALGIIQAQPDRSESGLVNQII
EKLIEKDKVYLSWVPAHKGIGGNEQVDKLVSSGIRKVLFLDGIDKAQEEHERYHSNWRTMASDFNLPPVVAKEIVASCDK
CQL--KGEAMHGQVDCSPGIWQLDCTHLEGKVILVAVHVASGYIEAEVIPAETGQETAYFLLKLAGRWPVKVVHTDNGSN
FTSAAVKAACWWANIQQEFGIPYNPQSQGVVESMNKELKKIIGQVREQAEHLKTAVQMAVFIHNFKRKGGIGGYSAGERI
IDII------ATDIQ----------------TKEL----QKQITKIQNFRVYYRDSRDPIWKGPAKLLWKGEGA-VVIQ-
-DNSDIKVVPRRKVKIIRDY-GKQMAGDDCVAGRQD-E-D*---MENRWQVMIVWQVDRM---RIRTWNSLVK-HHMYVS
KKTKNWFYRHHYESRHPRVS-SEVHIPLGD-AR-L-IVRTYWGLHTGEKDWHLGHGVSIE-WRLKRYSTQIDPDLADQLI
HLHYFDCFSESAIRRAILGQVVSPSCEY-HTGHN-QVGSLQYLALKALV-------------TP-TKTR--------PPL
PSVRKLAEDRWNKPRKTKDHRGSHTMNGC*------------MEQAPEDQ----GPQREPYNEWMLELLEDLKHEAVRHF
PRPWLHGLGQHIYETYGDTQEGVEAIVRILQQLLFVHFRIGCQHSRIGI--------IPG-RR-----G-----RNG--S
SRS*MD-P----VDPNLEPWNHPGSQ------------------------PTTACNK-CYCKKCCYHCPSCFLNKGLGIS
Y---GRKKR--RQRRG--T-PQSSKDHQNPIQ-KQSIPQ------T-QG--I-PTGPEESKKK---VESK--TETD--RF
D*MAGRSGD-S--DE--ELLKAVRIIKILYKSNPYPKP---R-G-S--RQARKNRRRR---WRARQ--KQIDSISKRILS
ACLGRSAEPVPFLLPPLEGLHLDCSEDCGTS-GT-QQSQGVETGVGRPQVSWE-SPVVLGSGTEK*M-------------
QSL-----------EICTIVGFIV-ALILAIVVWTIVGIEYKK-VLRQRKI----DRIIERIRERAEDSGNESD--GD-T
EELSA----L--VRMG----------NYD---LGDD---NI---L*----V-----E----N--L-----WVTVYYGVPV
WKDAET-TLFCASDAKAYETEVHNVWATHACVPTDPNPQEIPLE-NVT-EKFNMWKNYMVEQMHTDI-ISLWDESLK-PC
VKLTPLCVTLNCS-DAI------------------------GN-----------------FTNI----------------
------------------KEEI---TNCSFNV-TTELRD---KTKKVHS-LFYRLDIVPLNEYSSSNKSSNNNNSSQ---
---------------------------------------------------------EYVLINCNTSAI-TQACPKVTFE
PIPIHYCAPAGFAILKC-K-D-T-DYNGTGP-CRNVSTVQCTH-GIKPVVSTQLLL-NGSLAER--NVTIRSENITNNAK
TILVQL----VKP--VRINCTRP--YNNTFR--RV--RI----GP--G--Q---S-FHAS---------------DNIVG
DIRKAHCNV-SRSEWNETLQQVVTQLRG------YF--GN------------KT----IVFT-K----P---------S-
---GGDLEI-ITHSFNCRGEFFYCNTSSLF--NSTW---NNTA----------------SMQ-KSNSTGS----------
--N----DT----------IT----LQCRIKQIIRMWQRTGQAMYAPPIKGDIRCESNITGLILTRDGGNDS--------
-----------SPDEIFRPGGGDMRDNWRS----------ELYKYKVVQIEPLGVAPT--KARRRVVQ-----REKRAI-
-GI-GAVFLGFLGAAGSTMGAASITLTVQARQ-LLSGIVQQQSNLLRAIEAQQHLLKLTVWGIKQLQA-RVLAVERYLKD
QQLLGIWGCSGKLICTTNVPWNTS-WSK-------NKS--LSEI---WD---NM---TWLQWDKEISNYTNLIYNLIEES
QNQQEKNEQDLLALDKWANLWTWFDISNWLWYIKIFIMIVGGLIGLRIVF-AVLTVINRVRQGYSPLSFQIHTP---NP-
----GD-PDRPGRIEEE---GGEQDR--NRSIRLVSGFLALAWDDLRSLCLFCYHRLRDFTLIAARTVELLGHSSLKGLR
LG----WEGLKYLGNLLL-YWGQELKNSAINLFDTIAIAVAGWTDRVIEVGQRVG---RAL--LHVPRRIR---QGFER-
AL-L*-MGGKWSKSK--MGWPEIRERMRRA----------PAPS----------AATGVGAVSQD-----LARHGAVTSS
-N--TNHPSC------VWLEAQ---EEEEE--VGFPVRPQVPLRPMTYKAAVDLSHFLKEKGGLEGLIYSRRRKDILDLW
VYHTQGFFPDWQEYTPGPGTRYPLTFGWCFKLVPVD-PDE--VEKETEGENNS-LLHPICQHGMDDEEKEVLKWVFDSRL
ALKHRAQELHPEFY---------------------KN-*
>AY829203/A1/UZ/2002/02UZ652
--ARASVLSGGKLDAWEKIRLRPGGKKKYRIKHLVWASRELERFALNPSLLETSEGCQQILEQLQPTLKTGSEELKSLYN
TVATLYCVHQRIEIKDTKEALDKIEEIQNK----SK-------QKT--Q-Q--------AA--T------------V---
------TGSSS------------K--V---SQNYPIVQNA-QGQMTHQSMS-PRTLNAWVK-VIEEKAFSPEVIPMFSAL
SEGATPQDLNMMLNIVGGHQ-AAMQMLKDTINEEAAEWDRLHPAQAGPFPPGQM-REPRGSDIAGTTSTLQEQI-GWMTS
-NPPIPVGDIYKRWIILGLNKIVRMYSPVSILDIRQGPKEPFRDYVDRFFKTLRAEQATQDVKNWMTETLLVQNANPDCK
TILRALGSGATLEEMMTACQGVGGPGHKARVLAEAMSQV---QN--------ANIMMQKS-NF------R---G----PK
-R--IKCFNCG-KEGHLARNCRAPRKKGCWKCGKEGHQMK-DC-T----ER---QANFL-GRIWPS-S-K-GRPGNFPQS
R---------PEPSAP------------------PA-ENFGMG--EE------------I------------T--PSL--
K----Q--EQ--KD-----R------EQR-------------------PPSISLKSLFGNDPLSQ*PQITLWQRPLVTVR
IGGQLKEALLDTGADDTVLED-INLPGKWKPKMIGGIGGFIKVRQYDQILIEICGKKAIGTVLIGPTPVNIIGRNMLTQL
GCTLNFPISPIETVPVTLKPGMDGPKVKQWPLTEEKIKALIDICKEMEKEGKISKIGPENPYNTPIFVIKKK--DSTKWR
KLVDFRELNKRTQD-FWEVQLGIPHPAG-LKKKKSVTVLDVGDAYFSVPLDESFRKYTAFTIPSINNETP----------
--------GIRYQYNVLPQGWKGSPSIFQSSMTKILE-PFRLKNPEIV-IYQYMDDLYVGS-DLEIGQHRTKIEELRAHL
LSWGFTTPDKKHQKEPPFLWMGYELHPDKWTVQPIMLPDKDSWTVNDIQKLVGKL------NWASQIYPGIKVRQLCKLL
RGAKALTDIVTLTEEAELELAENREILKEPVHGVYYDPSKDLVAEIQKQGQDQWTYQIYQEPFKNLKTGKYAKKGSAHTN
DVKQLTAVVQKVATESIIIWGK-TPKFRLPIQKETWEAWWMEYWQATWIPEWEFVNTPPLVKLWYQLEKEPIVGAETFYV
DGAANRETKIGKAGYVTDRGRQKVVPLTETTNQKTELHAIHLALQDSGSEVNIVTDSQYALGIIQAQPDRSESGIVNKII
EKLIEKERVYLSWVPAHKGIGGNKQVDKLVSNGIRRVLFLEGIDKAQEEHEKYHSNWKAMASDFNLPPIVAKEIVASCDK
CQL--KGKAMYGQVDCSPGIWQLDCTHLEGKVIMVAVHVASGYIEAEVIPAETGQETAYFLLKLAGRWPVKVVHTDNGPN
FTSSAVKAACWWANIQQEFGIPYNPQSQGVVESMNKELKKIIGQVREQAEHLKTAVQMAVFIHNFKRKGGIGGYSAGERI
IDII------ATDIQ----------------TKEL----QKQIIKIQNFRVYYRDSRDPIWKGPAKLLWKGEGA-VVIQ-
-DNNDIKVVPRRKAKIIRDY-GKQMAGDDCVASRQD-E-D*---MENRWQVMIVWQVDRM---RIRTWNSLVK-HHMYVS
KKAREWFYRHHYESRNPRVS-SEVHIPLGD-AR-L-VVKTYWGLHTGEKDWHLGHGVSIE-WRQERYSTQIDPDLADQLI
HLYYFDCFSESAIRKAIVGHIVSPRCNY-PAGHN-KVGSLQYLALKALV-------------TP-TRER--------PPL
PSVRKLTEDRWNKPQKTRGRRGNHTMNGC*------------MEQAPEDQ----GPQREPHNEWMLELLEDIKHEAVRHF
PRPWLHGLGQHIYNTYGDTWEGVEAIIRTLQQLLFVHFRIGCQHSRIGI--------VQR-RR-----V-----RNG--S
SRS*MD-P----VDPNLEPWNHPGSQ------------------------PKTACSN-CYCKKCCWHCQVCFLKKGLGIS
Y---GRKKR--RHRRG--T-PHSSKDHQNLIS-KQPLPR------T-QR--D-QTGPEESTKK---VESK--AETD--RF
DWMAGRSGD-T--DE--ELLTAVRIIKILYQSNPYPAP---R-G-T--RQARKNQRRR---WRARQ--RQIDSIGERILS
TCLGRSAEPVSLQLPPIERLHLDCSEDCGTS-GT-QQSQGTETGVGGPQVSGE-SSGILGSGTKE*M-------------
TPL-----------EIYAIVALVV-VFVIAIVVWTIVGIEYRK-LLKQRKI----DRLIERIRERAEDSGNESE--GD-A
EELST----L--MEVG----------NHA---LLDD---NN---V*----A-----G----N--L-----WVTVYYGVPV
WRDAET-TLFCASDAKAYDKEVHNVWATHACVPTDPDPQEMALE-NVT-EKFDMWKNNMVEQMQTDI-ISLWDQSLQ-PC
VKLTPLCVTLNCA-EPNST----------------------SSNN---------------SSVN----------------
-----------SNSSDSLFEEM---KNCPFNM-TTELRD---KRKTVHS-LFYKLDIVSTDSNGSG--------------
---------------------------------------------------------QYRLINCNTSTM-TQACPKVTFE
PIPIHYCAPAGFAILKC-K-D-P-NFTGTGP-CKNVSTVQCTH-GIKPVVSTQLLL-NGSLAEK--EVMLRSENITDNGK
IIIVQL----TEP--VNITCIRP--GNNTRT--SI--RI----GP--G--Q---T-FYAT---------------GDVIG
DIRKAYCNV-SRAAWDSTLQKISTQLRK------YF--NN------------KT----IIFK-N----S---------P-
---GGDLEV-TTHSFNCGGEFFYCNTTDLF--NSTWD--NVT-----------------NV------TKA----------
--N----ET----------IT----LPCRIKQIINMWQRVGQAMYAPPIKGSIRCESNITGLLLTRDGGGGT--------
----------NSSNETFRPIGGNMKDNWRS----------ELYKYKVVKIEPIGVAPT--RAKRRVVE-----REKRAI-
-GL-GAAFLGFLGAAGSTMGVASMTLTVQARQ-LLSGIVQQQSNLLRAIEAQQHLLKLTVWGIKQLQA-RVLAVERYLKD
QQLLGIWGCSGKLICTTNVPWNSS-WS--------NKS--QSEI---WD---NM---TWMQWDKEVINYTDIIYDLIEKS
QNQQEKNEQDLLALDKWASLWSWFDISNWLWYIKIFIIIVGGLIGLRIVF-AVLSIINRARQGYSPLSLQTLTP---HP-
----EG-PDRPGRINEE---GGEQGR--DRSIRLVSGFLALAWDDLRSLCLFSYHRLRDFISIAARTVELLGRSSLKGLR
LG----WEGLKYLGNLLG-YWGQELKSSAINLIDTIAIAVARWTDRVIEIGQRLC---RAI--RNIPRRIR---QGAER-
AL-Q*-MGGKWSKSS-IVGWPQVRERIRRA----------PAP-----------AARGVGPVSQD-----LDKHGAVTSS
-NTAANNADC------AWLEAQ---KEEE---VGFPVRPQVPLRPMTYKGAIDLSHFLKEKGGLDGLIYSKKRQEILDLW
VYHTQGYFPDWQNYTPGPGIRFPLTFGWCYKLVPVD-PEE--VEEATEGENNS-LLHPICQHGMDDEEKEVLMWKFDSRL
ALTHRARELHPEFY---------------------KDC*
>AY829205/A1/UZ/2002/02UZ694
--ARASVLSGGKLDAWEKIRLRPGGKKKYRIKHLVWASRELERFALNPSLLETSEGCQQILEQLQPTLKTGSEELKSLYN
TVATLYCVHQRIEIKDTKEALDKIEEIQNK----SK-------QKT--Q-Q--------AA--T------------V---
------TGSSS------------K--V---SQNYPIVQNA-QGQMTHQSMS-PRTLNAWVK-VIEEKAFSPEVIPMFSAL
SEGATPQDLNMMLNIVGGHQ-AAMQMLKDTINEEAAEWDRLHPTQAGPFPPGQM-REPRGSDIAGTTSTLQEQI-GWMTS
-NPPIPVGDIYKRWIILGLNKIVRMYSPVSILDIRQGPKEPFRDYVDRFFKTLRAEQATQDVKNWMTETLLVQNANPDCK
TILRALGSGATLEEMMTACQGVGGPGHKARVLAEAMSQV---QN--------ANIMMQKS-NF------R---G----PK
-R--IKCFNCG-KEGHLARNCRAPRKKGCWKCGKEGHQMK-DC-T----ER---QANFL-GRIWPS-S-K-GRPGNFPQS
R---------PEPSAP------------------PA-ENFGMG--EE------------I------------A--PSL--
K----Q--EQ--KD-----R------EQR-------------------PPSISLKSLFGNDPLSQ*PQITLWQRPLVTVR
IGGQLKEALLDTGADDTVLED-INLPGKGKPKMIGGIGGFIKVRQYDQILIEICGKKAIGTVLIGPTPVNIIGRNMLTQL
GCTLNFPISPIETVPVTLKPGMDGPKVKQWPLTEEKIKALIDICKEMEREGKISKIGPENPYNTPIFVIKKK--DSTKWR
KLVDFRELNKRTQD-FWEVQLGIPHPAG-LKKKKSVTVLDVGDAYFSVPLDESFRKYTAFTIPSINNETP----------
--------GIRYQYNVLPQGWKGSPSIFQSSMTKILE-PFRLKNPEIV-IYQYMDDLYVGS-DLEIGQHRTKIEELRAHL
LSWGFTTPDKKHQKEPPFLWMGYELHPDKWTVQPIMLPDKDSWTVNDIQKLVGKL------NWASQIYPGIKVRQLCKLL
RGAKALTDIVTLTEEAELELAENREILKEPVHGVYYDPSKDLVAEIQKQGQDQWTYQIYQEPFKNLKTGKYAKKGSAHTN
DVKQLTAVVQKVATESIVIWGK-TPKFRLPIQKETWEAWWMEYWQATWIPEWEFVNTPPLVKLWYQLEKEPIVGAETFYV
DGAANRETKIGKAGYVTDRGRQKVVPLTETTNQKTELHAIHLALQDSGSEVNIVTDSQYALGIIQAQPDRSESGIVNKII
EKLIEKERVYLSWVPAHKGIGGNEQVDKLVSNGIRRVLFLEGIDKAQEEHEKYHSNWKAMASDFNLPPIVAKEIVASCDK
CQL--KGKAMHGQVDCSPGIWQLDCTHLEGKIIMVAVHVASGYIEAEVIPAETGQETAYFLLKLAGRWPVKVVHTDNGPN
FTSSAVKAACWWANIQQEFGIPYNPQSQGVVESMNKELKKIIGQVREQAEHLKTAVQMAVFIHNFKRKGGIGGYSAGERI
IDII------ATDIQ----------------TKEL----QKQIIKIQNFRVYYRDSRDPIWKGPAKLLWKGEGA-VVIQ-
-DNNDIKVVPRRKAKIIRDY-GKQMAGDDCVASRQD-E-D*---MENRWQVMIVWQVDRM---RIRTWNSLVK-HHMYVS
KKAREWFYRHHYESRNPRVS-SEVHIPLGD-AR-L-VVKTYWGLHTGEKDWHLGHGVSIE-WRQERYSTQIDPDLADQLI
HLYYFDCFSESAIRKAIVGHIVSPRCNY-PAGHN-KVGSLQYLALKALV-------------TP-TRER--------PPL
PSVRKLTEDRWNKPQKTRGRRGNHTMNGC*------------MEQAPEDQ----GPQREPHNEWMLELLEDIKHEAVRHF
PRPWLHGLGQHIYNTYGDTWEGVEAIIRTLQQLLFVHFRIGCQHSRIGI--------VQR-RR-----V-----RNG--S
SRS*MD-P----VDPNLEPWNHPGSQ------------------------PKTACSN-CYCKKCCWHCQVCFLKKGLGIS
Y---GRKKR--RPRRE--T-PHSSKDHQNLIS-KQPLPR------T-QR--D-QTGPEESTKK---VESK--AETD--RF
DWMAGRSGD-P--DE--KLLTAVRIIKILYQSNPYPAP---R-G-T--RQARKNQRRR---WRARQ--RQIDSIGERILS
TCLGRSAEPVSLQLPPIERLHLDCSEDCGTS-GT-QQSQGTETGVGGPQVSGE-SSRILGSGTKE*M-------------
TPL-----------EIYAIVALVV-VFVIAIVVWTIVGIEYRK-LLKQRKI----DRLIERIRERAEDSGNESE--GD-A
EELST----L--MEVG----------NHA---LLDD---NN---V*----A-----G----N--L-----WVTVYYGVPV
WRDAET-TLFCASDAKAYDKEVHNVWATHACVPTDPDPQEMALE-NVT-ENFDMWKNNMVEQMQTDI-ISLWDQSLQ-PC
VKLTPLCVTLNCA-EPNST----------------------SSNN---------------SSVN----------------
-----------SNSSDSLFEEM---KNCTFNM-TTELRD---KRKTVHS-LFYKLDIVSTDSNGSG--------------
---------------------------------------------------------QYRLINCNTSTM-TQACPKVTFE
PIPIHYCAPAGFAILKC-K-D-T-NFTGTGP-CKNVSTVQCTH-GIKPVVSTQLLL-NGSLAEK--EVMLRSENITDNGK
IIIVQL----TEP--VNITCIRP--GNNTRT--SI--RI----GP--G--Q---T-FYAT---------------GDVIG
DIRKAYCNV-SRAAWNSTLQKISTQLRK------YF--NN------------KT----IIFK-N----S---------P-
---GGDLEV-TTHSFNCGGEFFYCNTTDLF--NSTWD----------------------GT----NVTKA----------
--N----GT----------IT----LPCRIKQIINMWQRIGQAMYAPPIKGSIRCESNITGLLLTRDGGGGT--------
----------NSSNETFRPIGGNMKDNWRS----------ELYKYKVVKIEPIGVAPT--RAKRRVVE-----REKRAI-
-GL-GAAFLGFLGAAGSTMGAASMTLTVQARQ-LLSGIVQQQSNLLRAIEAQQHLLKLTVWGIKQLQA-RVLAVERYLKD
QQLLGIWGCSGKLICTTNVPWNSS-WS--------NKS--QSEI---WD---NM---TWMQWDKEVINYTDIIYDLIEKS
QNQQERNEQDLLALDKWAGLWSWFDISNWLWYIKIFIIIVGGLIGLRIVF-AVLSIINRARQGYSPLSLQTLTP---HP-
----EG-PDRPGRINEE---GGEQGR--DRSIRLASGFLALAWDDLRSLCLFSYHRLRDFISIAARTVELLGRSSLKGLR
LG----WEGLKYLGNLLG-YWGQELKSSTINLIDTIAIAVARGTDRVIEIGQRLC---RAI--RNIPRRIR---QGAER-
AL-Q*-MGGKWSKSS-IVGWPQVRERIRRA----------PAP-----------AARGVGPVSQD-----LDKHGAVTSS
-NTAANNADC------AWLEAQ---EEEE---VGFPVRPQVPLRPMTYKGAIDLSHFLKEKGGLDGLIYSKKRQDILDLW
VYHTQGYFPDWQNYTPGPGIRFPLTFGWCYKLVPVD-PEE--VEEATEGENNS-LLHPICQHGMDDEEKEVLMWKFDSRL
ALTHRARELHPEFY---------------------KDC*
>AY829206/A1/UZ/2002/02UZ698
--ARASVLSGGKLDAWEKIRLRPGGKKKYRIKHLVWASRELERFALNPSLLETSEGCQQILEQLQPTLKTGSEELKSLYN
TVATLYCVHQRIEIKDTKEALDKIEEIQNK----SK-------QKT--Q-Q--------AA--T------------V---
------TGSSS------------K--V---SQNYPIVQNA-QGQMTHQSMS-PRTLNAWVK-VIEEKAFSPEVIPMFSAL
SEGATPQDLNMMLNIVGGHQ-AAMQMLKDTINEEAAEWDRLHPAQAGPFPPGQM-REPRGSDIAGTTSTLQEQI-GWMTS
-NPPIPVGDIYKRWIILGLNKIVRMYSPVSILDIRQGPKEPFRDYVDRFFKTLRAEQATQEVKNWMTETLLVQNANPDCK
TILRALGSGATLEEMMTACQGVGGPGHKARVLAEAMSQV---QN--------ANIMMQKS-NF------R---G----PK
-R--IKCFNCG-KEGHLARNCRAPRKKGCWKCGKEGHQMK-DC-T----ER---QANFL-GRIWPS-S-K-GRPGNFPQS
R---------PEPSAP------------------PA-ENFGMG--EE------------I------------T--PSL--
K----Q--EQ--KD-----R------EQH-------------------PPLISLKSLFGNDPLSQ*PQITLWQRPLVTVK
IGGQLKEALLDTGADDTVLED-INLPGKWKPKMIGGIGGFIKVRQYDQILIEICGKKAIGTVLIGPTPVNIIGRNMLTQL
GCTLNFPISPIETVPVTLKPGMDGPKVKQWPLTEEKIKALIDICKEMEKEGKISKIGPENPYNTPIFVIKKK--DSTKWR
KLVDFRELNKRTQD-FWEVQLGIPHPAG-LKKKKSVTVLDVGDAYFSVPLDESFRKYTAFTIPSINNETP----------
--------GIRYQYNVLPQGWKGSPSIFQSSMTKILE-PFRLKNPEIV-IYQYMDDLYVGS-DLEIGQHRTKIEELRAHL
LSWGFTTPDKKHQKEPPFLWMGYELHPDKWTVQPIMLPDKDSWTVNDIQKLVGKL------NWASQIYPGIKVRQLCKLL
RGAKALTDIVTLTEEAELELAENREILKEPVHGVYYDPSKDLVAEIQKQGQDQWTYQIYQEPFKNLKTGKYAKKGSAHTN
DVKQLTAVVQKVATESIIIWGK-TPKFRLPIQKETWEAWWMEYWQATWIPEWEFVNTPPLVKLWYQLEKEPIVGAETFYV
DGAANRETKIGKAGYVTDRGRQKVVPLTETTNQKPELHAIHLALQDSGSEVNIVTDSQYALGIIQAQPDRSESEIVNNII
EKLIEKERVYLSWVPAHKGIGGNKQVDKLVSNGIRRVLFLEGIDKAQEDHEKYHSNWKAMASDFNLPPIVAKEIVASCDK
CQL--KGKAMHGQVDCSPGIWQLDCTHLEGKVIMVAVHVASGYIEAEVIPAETGQETAYFLLKLAGRWPVKVVHTDNGPN
FTSSAVKAACWWANIQQEFGIPYNPQSQGVVESMNKELKKIIGQVREQAEHLKTAVQMAVFIHNFKRKGGIGGYSAGERI
IDII------ATDIQ----------------TKEL----QKQIIKIQNFRVYYRDSRDPIWKGPAKLLWKGEGA-VVIQ-
-DNNDIKVVPRRKAKIIRDY-GKQMAGDDCVASRQD-E-D*---MENRWQVMIVWQVDRM---RIRTWNSLVK-HHMYVS
KKARGWFYRHHYESRNPRVS-SEVHIPLGD-AR-L-VVKTYWGLHTGEKDWHLGHGVSIE-WRQERYSTQIDPDLADQLI
HLYYFDCFSESAIRKAIVGHIVSPRCNY-PAGHN-KVGSLQYLALKALV-------------TP-TRER--------PPL
PSVRKLTEDRWNKPQKTRGRRGNHTMNGC*------------MEQAPEDQ----GPQREPHNEWMLELLEDIKHEAVRHF
PRPWLHGLGQHIYNTYGDTWEGVEAIIRTLQQLLFVHFRIGCQHSRIGI--------VQR-RR-----V-----RNG--S
SRS*MD-P----VDPNLEPWNHPGSQ------------------------PKTACSN-CYCKKCCWHCQVCFLKKGLGIS
Y---GRKKR--RHRRG--T-PHSSKDHQNLIS-KQPLPR------T-QR--D-QTGPEESTKK---VESK--AETD--RF
DWMAGRSGD-T--DE--ELLTAVRIIKILYQSNPYPAP---R-G-T--RQARKNQRRR---WRARQ--RQIDSIGERILS
TCLGRSAEPVSLQLPPIERLHLNCSEDCGTS-GT-QQSQGTETGVGGPQVSGE-SSGILGSGTKE*M-------------
TPL-----------EIYAIIALVV-VFVIAIVVWTIVGIEYRK-LLKQRKI----DRLIERIRERAEDSGNESE--GD-A
EELST----L--MEVG----------NHA---LLDD---NN---M*----A-----G----N--L-----WVTVYYGVPV
WRDAET-TLFCASDAKAYDKEVHNVWATHACVPTDPDPQEMALE-NVT-EQFDMWKNNMVEQMQTDI-ISLWDQSLK-PC
VKLTPLCVTLNCA-EPNST----------------------SSNN---------------SSVN----------------
-----------SNSSDSLFEEM---KNCTFNM-TTELRD---KRKTVHS-LFYKLDIVSTDSNGSG--------------
---------------------------------------------------------QYRLINCNTSTM-TQACPKVTFE
PIPIHYCAPAGFAILKC-K-D-T-NFTGTGP-CKNVSTVQCTH-GIKPVVSTQLLL-NGSLAEK--EVMLRSENITDNGK
TIIVQL----TEP--VNITCIRP--GNNTRT--SI--RI----GP--G--Q---T-FYAT---------------GDVIG
DIRKAYCNV-SRAAWNSTLQKISTQLRK------YF--NN------------KT----IIFK-N----S---------P-
---GGDLEV-TTHSFNCGGEFFYCNTTDLF--NSTWD----------------------VTT-VTNVTEA----------
--N----ET----------IT----LPCRIKQIINMWQRVGQAMYAPPIKGSIRCESNITGLLLIRDGGGGT--------
----------NSSNETFRPIGGNMKDNWRS----------ELYKYKVVKIEPIGVAPT--RAKRRVVE-----REKRAI-
-GL-GAAFLGFLGAAGSTMGAASMTLTVQARQ-LLSGIVQQQSNLLRAIEAQQHLLKLTVWGIKQLQA-RVLAVERYLKD
QQLLGIWGCSGKLICTTNVPWNSS-WS--------NKS--QSEI---WN---NM---TWMQWDKEVINYTDIIYDLIEKS
QNQQEKNEQDLLALDKWASLWSWFDISNWLWYIKIFIIIVGGLIGLRIVF-AVLSIINRARQGYSPLSLQTLTP---HP-
----EG-PDRPGRINEE---GGEQGR--DRSIRLVSGFLALAWDDLRSLCLFSYHRLRDFISIAARTVELLGRSSLKGLR
LG----WEGLKYLGNLLG-YWGQELKSSAINLIDTIAIAVGRWTDRVIEIGQRLC---RAI--RNIPRRIR---QGAER-
AL-Q*-MGGKWSKSS-IVGWPQVRERMRRA----------PAP-----------AARGVGPVSQD-----LDKHGAVTSS
-NTAANNADC------AWLEAQ---KEEE---VGFPVRPQVPLRPMTYKGAIDLSHFLKEKGGLDGLIYSKKRREILDLW
VYHTQGYFPDWQNYTPGPGIRFPLTFGWCYKLVPVD-PEE--VEEATEGENNS-LLHPICQHGMDDEEKEVLMWKFDSRL
ALTHRARELHPEFY---------------------KDC*
>AY829208/A1/UZ/2002/02UZ740
--ARASVLSGGKLDAWEKIRLRPGGKKKYRIKHLVWASRELERFALNPSLLETSEGCQQILEQLQPTLKTGSEELKSLYN
TVATLYCVHQRIEIKDTKEALDKIEEIQNK----SK-------QKT--Q-Q--------AA--T------------V---
------TGSSS------------K--V---SQNYPIVQNA-QGQMTHQSMS-PRTLNAWVK-VIEEKAFSPEVIPMFSAL
SEGATPQDLNMMLNIVGGHQ-AAMQMLKDTINEEAAEWDRLHPAQAGPFPPGQM-REPRGSDIAGTTSTLQEQI-GWMTS
-NPPIPVGDIYKRWIILGLNKIVRMYSPVSILDIRQGPKEPFRDYVDRFFKTLRAEQATQDVKNWMTETLLVQNANPDCK
TILRALGSGATLEEMMTACQGVGGPGHKARVLAEAMSQV---QN--------ANIMMQKS-NF------R---G----PK
-R--IKCFNCG-KEGHLARNCRAPRKKGCWKCGKEGHQMK-DC-T----ER---QANFL-GRIWPS-S-K-GRPGNFPQS
R---------PEPSAP------------------PA-ENFGMG--EE------------I------------T--PSL--
K----Q--EQ--KD-----R------EQR-------------------PPSISLKSLFGNDPLSQ*PQITLWQRPLVTVR
IGGQLKEALLDTGADDTVLED-INLPGKWKPKMIGGIGGFIKVRQYDQILIEICGKKAIGTVLIGPTPVNIIGRNMLTQL
GCTLNFPISPIETVPVTLKPGMDGPKVKQWPLTEEKIKALIDICKEMEKEGKISKIGPENPYNTPIFVIKKK--DSTKWR
KLVDFRELNKRTQD-FWEVQLGIPHPAG-LKKKKSVTVLDVGDAYFSVPLDESFRKYTAFTIPSINNETP----------
--------GIRYQYNVLPQGWKGSPSIFQSSMTKILE-PFRLKNPEIV-IYQYMDDLYVGS-DLEIGQHRTKIEELRAHL
LSWGFTTPDKKHQKEPPFLWMGYELHPDKWTVQPIMLPDKDSWTVNDIQKLVGKL------NWASQIYPGIKVRQLCKLL
RGAKALTDIVTMTEEAELELAENREILKEPVHGVYYDPSKDLVAEIQKQGQDQWTYQIYQEPFKNLKTGKYAKKGSAHTN
DVKQLTAVVQKVATESIIIWGK-TPKFRLPIQKETWEAWWMEYWQATWIPEWEFVNTPPLVKLWYQLEKEPIVGAETFYV
DGAANRETKIGKAGYVTDRGRQKVVPLTETTNQKTELHAIHLALQDSGSEVNIVTDSQYALGIIQAQPDRSESGIVNNII
EKLIEKERVYLSWVPAHKGIGGNKQVDKLVSNGIRRVLFLEGIDKAQEEHEKYHSNWKAMASDFNLPPIVAKEIVASCDK
CQL--KGEAMHGQVDCSPGIWQLDCTHLEGKVIMVAVHVASGYIEAEVIPAETGQETAYFLLKLAGRWPVKVVHTDNGPN
FTSSAVKAACWWANIQQEFGIPYNPQSQGVVESMNKELKKTIGQVREQAEHLKTAVQMAVFIHNFKRKGGIGGYSAGERI
IDII------ATDIQ----------------TKEL----QKQIIKIQNFRVYYRDSRDPIWKGPAKLLWKGEGA-VVIQ-
-DNNDIKVVPRRKAKIIRDY-GKQMAGDDCVASRQD-E-D*---MENRWQVMIVWQVDRM---RIRTWNSLVK-HHMYVS
KKARKWFYRHHYESRNPRVS-SGVHIPLGN-AR-L-VVKTYWGLHTGEKDWHLGHGVSIE-WRQERYSTQIDPDLADQLI
HLYYFDCFSESAIRKAIVGHIVSPRCNY-PAGHN-KVGSLQYLALKALV-------------TP-TRER--------PPL
PSVRKLTEDRWNKPQKTRGRRGNHTMNGC*------------MEQAPEDQ----GPQREPHNEWMLELLEDLKHEAVRHF
PRQWLHGLGQHIYNTYGDTWEGVEAIIRTLQQLLFVHFRIGCQHSRIGI--------LQR-RR-----V-----RNG--S
SRS*MD-P----VDPNLEPWNHPGSQ------------------------PKTACSN-CYCKKCCWHCQVCFLKKGLGIS
Y---GRKKR--RHRRG--T-PHSSKDHQNLIS-KQPLSR------T-QR--D-QTGPEESTKK---VESK--AETD--RF
DWMAGRSGD-T--DE--ELLTAVRIIKILYQSNPYPAP---R-G-T--RQARKNQRRR---WRARQ--RQIDSIGERILS
TCLGRSAEPVSLQLPPIERLHLDCSEDCGTS-GT-QQSQGTETGVGGPQVSGE-SSGILGSGTKE*M-------------
TPL-----------EIYAIVALVV-VFVIAVVVWTIVGIEYRK-LLKQRKI----DRLIERIRERAEDSGNESE--GD-E
EELST----L--MEVG----------NHA---LLDD---NN---V*----A-----G----N--L-----WVTVYYGVPV
WRDAET-TLFCASDAKAYDKEVHNVWATHACVPTDPDPQEMALE-NVT-EKFDMWKNNMVEQMQTDI-ISLWDQSLQ-PC
VKLTPLCVTLNCT-EPN------------------------STSS---------------NNSS----------------
--------------VNSNSSDM---KNCTFNM-TTELRD---KRKTVHS-LFYKLDIVSTDSNGSG--------------
---------------------------------------------------------QYRLINCNTSTM-TQACPKVTFE
PIPIHYCTPAGFAILKC-K-D-T-NFTGTGP-CKNVSTVQCTH-GIKPVVSTQLLL-NGSLAEK--EVMLRSENITDNGK
IIIVQL----TEP--VNITCIRP--GNNTRT--SI--RI----GP--G--Q---T-FYAT---------------GAVIG
DIRKAYCNV-SRAAWNNTLQKISTQLRK------YF--NN------------KT----IIFK-N----S---------S-
---GGDLEV-TTHSFNCGGEFFYCNTTDLF--NSTWD----------------------VTN-VTNGARA----------
--N----ET----------IT----LPCRIKQIINMWQRVGQAMYAPPIKGSIRCESNITGLLLIRDGGGGT--------
----------NSSNETFRPIGGNMKDNWRS----------ELYKYKVVKIEPIGVAPT--RAKRRVVE-----REKRAI-
-GL-GAAFLGFLGAAGSTMGAASMTLTVQARQ-LLSGIVQQQSNLLRAIEAQQHLLKLTVWGIKQLQA-RVLAVERYLKD
QQLLGIWGCSGKLICTTNVPWNSS-WS--------NKS--QSEI---WD---NM---TWMQWDKEVINYTDIIYDLIEKS
QNQQEQNEQDLLALDKWASLWSWFDISNWLWYIKIFIIIVGGLIGLRIVF-AVLSIINRARQGYSPLSLQTLIP---HP-
----EG-PDRPGRINEE---GGEQGR--DRSIRLVSGFLALVWDDLRSLCLFSYHRLRDFISIAARTVELLGRSSLKGLR
LG----WEGLKYLGNLLG-YWGQELKSSAINLIDTIAIVVARWTDRVIEIGQRLC---RAI--RNIPRRIR---QGAER-
AL-Q*-MGGKWSKSS-IVGWPQVRERIRRA----------PAP-----------AARGVGPVSQD-----LDKHGAVTSS
-NTAANNADC------AWLEAQ---EEEE---VGFPVRPQVPLRPMTYKGAFDLSHFLKEKGGLDGLIYSKKRQEILDLW
VYHTQGYFPDWQNYTPGPGIRFPLTFGWCYKLVPVD-PEE--VEEATEGENNS-LLHPICQHGMDDEEKEVLRWKFDSRL
ALTHRARELHPEFY---------------------KDC*
>AY829209/A1/UZ/2002/02UZ0659
--ARASVLSGGKLDAWEKIRLRPGGKKKYRIKHLVWASRELERFALNPSLLETSEGCQQILEQLQPTLKTGSEELKSLYN
TVATLYCVHQRIEIKDTKEALDKIEEIQNK----SK-------QKT--Q-Q--------AA--T------------V---
------TGSSS------------K--V---SQNYPIVQNA-QGQMTHQSMS-PRTLNAWVK-VIEEKAFSPEVIPMFSAL
SEGATPQDLNMMLNIVGGHQ-AAMQMLKDTINEEAAEWDRIHPAQAGPFPPGQM-REPRGSDIAGTTSTLQEQI-GWMTS
-NPPIPVGDIYKRWIILGLNKIVRMYSPVSILDIRQGPKEPFRDYVDRFFKTLRAEQATQDVKNWMTETLLVQNANPDCK
TILRALGSGATLEEMMTACQGVGGPGHKARVLAEAMSQV---QN--------ANIMMQKS-NF------R---G----PK
-R--IKCFNCG-KEGHLARNCRAPRKKGCWKCGKEGHQMK-DC-T----ER---QANFL-GRIWPS-S-K-GRPGNFPQS
R---------PEPSAP------------------PA-ENFGMG--EE------------I------------T--PSL--
K----Q--EQ--KD-----R------EQH-------------------PPSISLKSLFGNDPLSQ*PQITLWQRPLVTVR
IGGQLKEALLDTGADDTVLED-INLPGKWKPKMIGGIGGFIKVRQYDQILIEICGKKAIGTVLIGPTPVNIIGRNMLTQL
GCTLNFPISPIETVPVTLKPGMDGPKVKQWPLTEEKIKALIDICKEMEKEGKISKIGPENPYNTPIFVIKKK--DSTKWR
KLVDFRELNKRTQD-FWEVQLGIPHPAG-LKKKKSVTVLDVGDAYFSVPLDESFRKYTAFTIPSINNETP----------
--------GIRYQYNVLPQGWKGSPSIFQSSMTKILE-PFRLKNPEIV-IYQYMDDLYVGS-DLEIGQHRTKIEELRAHL
LSWGFTTPDKKHQKEPPFLWMGYELHPDKWTVQPIMLPDKDSWTVNDIQKLVGKL------NWASQIYPGIKVRQLCKLL
RGAKALTDIVTLTEEAELELAENREILKEPVHGVYYDPSKDLVAEIQKQGQDQWTYQIYQEPFKNLKTGKYAKKGSAHTN
DVKQLTAVVQKVATESIIIWGK-TPKFRLPIQKETWEAWWMEYWQATWIPEWEFVNTPPLVKLWYQLEKEPIVGAETFYV
DGAANRETKIGKAGYVTDRGRQKVVPLTETTNQKTELHAIHLALQDSGSEVNIVTDSQYALGIIQALPDRSESGIVNKII
EKLIEKEKVYLSWVPAHKGIGGNEQVDKLVSNGIRRVLFLEGIDKAQEEHEKYHSNWKAMASDFNLPPIVAKEIVASCDK
CQL--KGEAMHGQVDCSPGIWQLDCTHLEGKVIMVAVHVASGYIEAEVIPAETGQETAYFLLKLAGRWPVKVVHTDNGPN
FTSSAVKAACWWANIQQEFGIPYNPQSQGVVESMNKELKKIIGQVREQAEHLKTAVQMAVFIHNFKRKGGIGGYSAGERI
IDII------ATDIQ----------------TKEL----QKQIIKIQNFRVYYRDSRDPIWKGPAKLLWKGEGA-VVIQ-
-DNNDIKVVPRRKAKIIRDY-GKQMAGDDCVASRQE-E-D*---MENRWQVMIVWQVDRR---RIRTWNSLVK-HHMYVS
KKAREWFYRHHYESRNPRVS-SEVHIPLGD-AR-L-VVKTYWGLHTGEKDWHLGHGVSIE-WRQERYSTQIDPDLADQLI
HLYYFDCFSESAIRKAIVGHIVSPRCNY-PAGHN-KVGSLQYLALKALV-------------TP-TRER--------PPL
PSVRKLTEDRWNKPQKTRGRRGNHTMNGC*------------MEQAPEDQ----GPQREPHNEWMLELLEDIKHEAVRHF
PRPWLHGLGQHIYNTYGDTWEGVEAIIRTLQQLLFVHFRIGCLHSRIGI--------VQR-RR-----V-----RNG--S
GRS*MD-P----VDPNLEPWNHPGSQ------------------------PKTACSN-CYCKKCCWHCQVCFLKKGLGIS
Y---GRKKR--RHRRG--T-PHSSKDHQNLIS-KQPLPH------T-QR--D-QTGPEESTKK---VESK--AETD--QF
DWMAGRSGD-T--DE--ELLTAVRIIKILYQSNPYPTP---R-G-T--RQARKNQRRK---WRARQ--RQISSIGERILS
TCLGRSAEPVSLQLPPIERLHLDCSEDCGTS-GT-QQSQGTETGVGGPQVSGE-SSGILGSGTKE*M-------------
TLL-----------EIYAIVALVV-VFVIAIVVWTIVGIEYRK-LLKQRKI----DRLIERIRERAEDSGNESE--GD-A
EELST----L--MEVG----------NYA---LLDD---NN---V*----A-----E----N--L-----WVTVYYGVPV
WRDAET-TLFCASDAKAYDKEVHNVWATHACVPTDPDPQEIALE-NVT-ENFDMWKNNMVEQMQIDI-ISLWDQSLK-PC
VKLTPLCVTLNCA-EPNSTSSNN------------------SSVN---------------SNSS----------------
---------------DSLFKEM---KNCTFNM-TTELRD---KRKTVHS-LFYKLDIVSTDSNGSG--------------
---------------------------------------------------------QYRLINCNTSTM-TQACPKVTFE
PIPIHYCAPAGFAILKC-K-D-P-NFTGTGP-CKNVSTVQCTH-GIKPVVSTQLLL-NGSLAEK--EVMLRSENITDNGK
TIIVQL----TEP--VNITCIRP--GNNTRT--SI--RI----GP--G--Q---T-FYAT---------------GDVIG
DIRKAYCNV-SRAAWNNTLQKISTQLKK------YF--NN------------KT----IIFK-N----S---------S-
---GGDLEV-TTHSFNCGGEFFYCNTTDLF--NSTWG----------------------VTN-VTKANET----------
--------T----------IT----LPCRIKQIINMWQRVGQAMYAPPIKGSIRCKSNITGLLLTRDGGGGT--------
----------NSSNETFRPIGGNMKDNWRS----------ELYKYKVVKIEPIGVAPT--KAKRRVVE-----REKRAI-
-GL-GAALLGFLGAAGSTMGAASMTLTVQARQ-LLSGIVQQQSNLLRAIEAQQHLLKLTVWGIKQLQA-RVLAVERYLKD
QQLLGIWGCSGKLICTTNVPWNSS-WS--------NKS--QSEI---WD---NM---TWMQWDKEVINYTNTIYDLIEKS
QNQQEKNEQDLLALDKWASLWSWFDISNWLWYIKIFIIIVGGLIGLRIVF-AVLSIINRARQGYSPLSLQTLTP---HP-
----EG-PDRPGRINEE---SGEQGR--DRSVRLVSGFLALAWDDLRSLCLFSYHRLRDFISIAARTVELLGRSSLKGLR
LG----WEGLKYLGNLLG-YWGQELKSSAINLIDTIAIAVARWTDRVIETVQRLC---RAI--RNIPRRIR---QGAEK-
AL-Q*-MGGKWSKSS-IVGWPQVRERIRRA----------PAP-----------AARGVGPVSQD-----LDKHGAVTSS
-NTAANNADC------AWLEAQ---EEEE---VGFPVKPQVPLRPMTYKGAIDLSHFLKEKGGLDGLIYSKKRQEILDLW
VYHTQGYFPDWQNYTPGPGIRFPLTFGWCYKLVPVD-PEE--VEEATEGENNS-LLHPICQHGMDDEEKEVLMWKFDSRL
ALTHRARELHPEFY---------------------KDC*
>AY829210/A1/UZ/2002/02UZ0663
--ARASVLSGGKLDAWEKIRLRPGGKKQYRIKHLVWASRELERFALNPSLLETSEGCQQILEQLQPALKTGTEELKSLYN
TVATLYCVHQRMEIKDTKEALDKIEEIQNR----SK-------QKT--Q-Q--------AA--T------------G---
------TGSSS------------K--V---SQNYPIVQNA-QGRMTYQSMS-PRTLNAWVK-AIEEKAFSPEIIPMFSAL
SEGAAPQDLNMMLNIVGGHQ-AAMQMLKDTINEEAAEWDRLHPAQAGPFPPGQM-RDPRGSDIAGTTSTLQEQI-GWMTS
-NPPIPVGDIYKRWIILGLNKIVRMYSPVSILDIRQGPKEPFRDYVDRFFKTLRAEQATQDVKNWMTETLLIQNANPDCK
TILRALGPGATLEEMMTACQGVGGPGHKARVLAEAMSQV---QN--------TNIMMQKS-NF------R---G----PK
-R--IKCFNCG-KEGHLARNCRAPRKKGCWKCGKEGHQMK-DC-T----ER---QANFL-GRIWPS-S-K-GRPGNFPQS
R---------PEPSAP------------------PA-ENFGVG--EE------------I------------T--PSL--
K----Q--EQ--KN-----R------EQR-------------------PPSISLKSLFGNDPLSQ*PQITLWQRPLVTVR
IGGQLKEALLDTGADDTVLED-INLPGKWKPKVIGGIGGFIKVRQYDQILIEICGKKAIGTVLVGPTPVNIIGRNMLTQL
GCTLNFPISPIETVPVKLKPGMDGPKVKQWPLTEEKIKALTEICTEMEKEGKISKIGPENPYNTPVFAIKKK--DSTKWR
KLVDFRELNKRTQD-FWEVQLGIPHPAG-LKKKKSVTVLDVGDAYFSVPLDESFRKYTAFTIPSINNETP----------
--------GIRYQYNVLPQGWKGSPSIFQSSMTKILE-PFRSKNPEIV-IYQYMDDLYVGS-DLEIG*HRTKIEELRAHL
LSWGFTTPDKKHQKEPPFLWMGYELHPDKWTVQPIMLPDKDSWTVNDIQKLVGKL------NWASQIYPGIKVRQLCKLL
RGAKALTDIVTLTEEAELELAENREILKEPVHGVYYDPSKDLVAEIQKQGQDQWTYQIYQEPFKNLKTGKYAKKGSAHTN
DVKQLTAVVQKVATESIIIWGK-TPKFRLPIQKETWEAWWTEYWQATWIPEWEFVNTPPLVKLWYQLEKEPIVGAETFYV
DGAANRETKIGKAGYVTDRGRQKVVPLTETTNQKTELHAIHLALQDSGSEVNIVTDSQYALGIIQAQPDRSESEIVNKII
EKLIEKERVYLSWVPAHKGIGGNEQVDKLVSNGIRRVLFLEGIDKAQEEHEKYHSNWKAMASDFNLPPIVAKEIVASCDK
CQL--KGEAMHGQVDCSPGIWQLDCTHLEGKVIIVAVHVASGYIEAEVIPAETGQETAYFLLKLAGRWPVKVVHTDNGPN
FTSSAVKAACWWANIQQEFGIPYNPQSQGVVESMNKELKKIIGQVREQAEHLKTAVQMAVFIHNFKRKGGIGGYSAGERI
IDII------ATDIQ----------------TKEL----QKQIIKIQNFRVYYRDSRDPIWKGPAKLLWKGEGA-VVIQ-
-DNNDIKVVPRRKAKIIRDY-GKQMAGDDCVASRQD-E-D*---MENRWQVMIVWQVDRM---RIRTWNSLVK-HHMYVS
KKAREWCYRHHYENRHPRVS-SEVHIPLGD-AR-L-VVKTYWGLHTGEKDWHLGHGVSIE-WRQERYSTQIDPDLADQLI
HLYYFDCFSESAIRKAIVGHIVSPRCNY-PAGHN-KVGSLQYLALKVLV-------------TP-TRER--------PPL
PSVRKLTEDRWNKPQKTRGRRGNHTMNGC*------------MEQAPEDQ----GPQREPYNEWMLELLEDLKHEAVRHF
PRPWLHGLGQHIYNTYGDTWEGVEAIIRTLQQLLFVHFRIGCQHSRIGI--------VQR-RR-----G-----RNG--S
SRS*MD-P----VDPNLEPWNHPGSQ------------------------PKTACSN-CYCKKCCWHCQVCFLKKGLGIS
Y---GRKKR--RQRRG--T-PHNSKDHQNPIS-KQPLSH------T-RR--D-QTGPEESKKK---VESK--AATD--QF
A*MAGRSGD-R--DA--ELLTTVRIIKILYQSNPYPTP---G-G-T--RQARKNQRRR---WRARQ--RQINSLSERILS
TCLGRPAEPVPLQLPPIERLHIDCSKECGTS-GT-QQSQGTETGVGGPQISGE-SSGILGSGTKE*M-------------
TPL-----------EIYAIVALVV-VSVIAIVVWTIVGIEYRK-LLKQRKI----DRLIERIRERAEDSGNESE--GD-A
EELST----L--MEVG----------DYD---LLDD---NN---V*----A-----E----N--L-----WVTVYYGVPV
WRDAET-TLFCASDAKAYDKEVHNVWATHACVPTDPNPQEINLE-NVT-ENFNMWKNNMVEQMQTDI-ISLWDQSLK-PC
VKLTPLCVTLNCT-EPRTSN---------------------GNVS---------------SNSN----------------
----------------DTIEVM---KNCSFNM-TTELRD---KRKTVHS-LFYKLDIVSTDNNDSG--------------
---------------------------------------------------------QYRLINCNTSTM-TQACPKVNFE
PIPIYYCTPAGFAILKC-K-D-P-TFNGTGP-CKNVSTVQCTH-GIKPVVSTQLLL-NGSLAEK--EVMIRSENITDNGK
IIIVQL----NTP--VNITCIRP--GNNTRT--SI--RI----GP--G--Q---T-FYAT---------------GDVIG
NPRKAHCNV-SRATWNNTLQEISTQLRK------HF--QN------------KT----IIFK-N----S---------T-
---GGDLEV-TTHSFNCGGEFFYCSTTALF--NSTW---DEN-----------------STV--TNDTKA----------
--N----ET----------IT----LPCRIKQIINMWQRVGQAMYAPPIRGSIRCESNITGLLLTRDGGGGN--------
----------NSNNETFRPIGGDMRDNWRS----------ELYKYKVVKIEPIGLAPT--QARRKVVE-----REKRAI-
-GL-GAAFLGFLGAAGSTMGAASMTLTVQARQ-LLSGIVQQQSNLLRAIEAQQHLLKLTVWGIKQLQA-RVLAVERYLKD
QQLLGIWGCSGKLICTTNVPWNSS-WS--------NKS--QSEI---WD---NM---TWMQWDKEVINYTNIIYELIEQS
QNQQEKNEQDLLALDKWASLWNWFNITNWLWYIKIFIIIVGGLIGLRIVF-AVLSIINRVRQGYSPLSLQTLIP---HP-
----EG-PDRPGRIKEE---GGEQGS--DRSIRLVSGFLALAWDDLRSLCLFSYHRLRDFISIAARSVELLGRSSLKGLR
LG----WEGLKYLGNLLG-YWGQELKSSAINLIDTIAIAVAGWTDRVIEVVQRAC---RAI--RNIPRRIR---QGAER-
AL-Q*-MGGKWSKSS-IVGWPQVRERIRRA----------PAP-----------AAIGVGPVSHD-----LDKYGAVTSS
-NTAATNADC------AWLEAQ---EDEE---VGFPVRPQVPLRPMTYKGAVDLSHFLKEKGGLDGLIYSKKRQEILDLW
VYHTQGYFPDWQNYTPGPGIRFPLTFGWCYKLVPVD-PDE--VEKATEGENNS-LLHPICQHGMDDEEKEVLMWKFDSRL
ALKHRARELHPEFY---------------------KDC*
>DQ207944/A1/GE/1999/99GEMZ011
--ARASVLSGGQLDKWESIRLRPGGKKKYRLKHLVWASRELERFALNPSLLETTEGCQQIMEQLQPAFRTGTEDLKSLYN
TIAVLYCVHQRIDVKDTKEALDKIEEIXNK----XK-------QXX--Q-Q--------AT--T------------X---
------TG----------------------SQNYPIVQNA-QGQMIHQSMS-PRTLNAWVK-VIEEKAFSPEVIPMFSAL
SEGATPQDLNMMLNIVGGHQ-AAMQMLKDTINEEAAEWDRLHPAQAGPFPPGQM-REPRGSDIAGTTSTLQEQI-GWMTS
-NPPIPVGDIYKRWIILGLNKIVRMYSPSSILDIRQGPKEPFRDYVDRFFKTLRAEQATQDVKNWMTDTLLVQNANPDCK
TILKALGSGATLEEMMTACQGVGGPGHKARVLAEAMSQL---QN--------ANIMMQKS-NF------R---G----PR
-R--IKCFNCG-KEGHLARNCRAPRKKGCWKCGKEGHQMK-DC-T----ER---QANFL-GRIWPS-S-K-GRPGNFPQS
R---------PEPSAP------------------PA-EHFGMG--EE------------I------------T--PSL--
K----Q--EQ--KD-----R------EQH-------------------PPSISLKSLFGNDPLSQ*PQITLWQRPLVTVR
IGGQLKEALLDTGADDTVLED-IDLPGKWKPKMIGGIGGFIKVRQYDEILIEICGKKAIGTVLVGPTPVNIIGRNMLTQI
GCTLNFPISPIETVPVTLKPGMDGPKVKQWPLTEEKIKALTDICNDMEKEGKISKIGPENPYNTPVFAIKKK--DSTKWR
KLVDFRELNKRTQD-FWEVQLGIPHPAG-LKKKRSVTVLDVGDAYFSVPLDESFRKYTAFTIPSTNNETP----------
--------GIRYQYNVLPQGWKGSPAIFQCSMTKILE-PFRSKNPEIV-IYQYMDDLYVGS-DLEIGQHRTKIEELRAHL
MSWGFTTPDKKHQKEPPFLWMGYELHPDKWTVQPIMLLDKDSWTVNDIQKLVGKL------NWASQIYPGIKVKQLCKLL
RGAKALTDIVTLTEEAELELAENREILREPVHGVYYDPSKDLVAEIQKQGQGQWTYQIYQEPFKNLKTGKYAKKGSAHTN
DVKQLTAVVQKVATESIVIWGK-TPKFRLPIQKETWEAWWMEYWQATWIPEWEFVNTPPLVKLWYQLEKEPIVGAETFYV
DGAANRETKIGKAGYVTDRGRQKVVPLTETTNQKTELHAIHLALQDSGSEVNIVTDSQYALGIVQAQPDRSESEIVNKII
EKLIEKERVYLSWVPAHKGIGGNEQVDKLVSNGIRRVLFLEGIDKAQEEHEKYHSNWKAMASDFNLPPIVAKEIVASCDK
CQL--KGEAMHGQVDCSPGIWQLDCTHLEGKVIIVAVHVASGYIEAEVIPAETGQETAYFLLKLAGRWPVKVVHTDNGPN
FTSSAVKAACWWADIQQEFGIPYNPQSQGVVESMNKELKKIIGQVREQAEHLKTAVQMAVFIHNFKRKGGIGGYSAGERI
IDII------ATDIQ----------------TKEL----QKQIIKIQNFRVYYRDSRDPIWKGPAKLLWKGEGA-VVIQ-
-DNNDIKVVPRRKAKIIRDY-GKQMAGDDCVASRQD-E-D*---MENRWQVMIVWQVDRM---RIRTWNSLVK-HHMYVS
KKAREWFYRHHYESRHPKIS-SEVHIPLGD-AR-L-VVKTYWGLHAGEKDWHLGHGVSIE-WRQKRYSTQIDPDLADQLI
HLHYFDCFSESAIRKAIVGHIVSPKCNY-PPGHS-KVGSLQYLALKALV-------------TP-TRER--------PPL
PSVRKLTEDRWNKPQKTRGRRGNHTMNGC*------------MEQAPEDQ----GPQREPHNEWMLELLEDLKHEAVRHF
PRPWLHGLGQHIYNTYGDTWEGVEAIIRTLQQLLFVHFRIGCQHSRIGI--------EQR-RR-----G-----RNG--S
SRS*MD-P----VDPNLEPWNHPGSQ------------------------PKTACSN-CYCKKCCWHCQLCFLKKGLGIS
Y---GRKKR--RHRCG--T-PHSSKDHQIPIP-KQPLPH------T-QR--D-QTGPEESKKK---VESK--AETD--RF
D*MAGRSGD-T--DA--ELLTAVRIIKFLYQSNPCPTP---R-G-T--RQARKNQRRR---WRARQ--RQIDSISERILS
TCLGRSAEPVPLQLPPIERLHLDCSEDCGTS-GT-QQSQGTETGVGGPQISGK-SSGILGSGTKE*M-------------
TPL-----------EIYAIVALVV-VFVIAIVVWTIVGIEYRK-LLKQRKI----DRLIKRIRERAEDSGNESE--GD-A
EELST----L--MEVG----------NYV---LLDD---NN---V*----A-----E----N--L-----WVTVYYGVPV
WRDAET-TLFCASDAKAYDKEVHNVWATHACVPTDPDPKEIILE-NVT-EKFNMWKSNMVEQMQTDI-ISLWDQSLK-PC
VKLTPLCVTLNCT-NPN------------------------ITSS---------------NNSSV---------------
------------NRNDSMVEEM---RNCSFNM-TTELRD---KRKTVYS-LFYRLDIVATGINDSK--------------
---------------------------------------------------------QYRLINCNTSAM-TQACPKITFE
PIPIHYCAPAGFAILKC-R-D-P-NFNGTGP-CKNVSTVQCTH-GIKPVVSTQLLL-NGSLAEK--KVMIRSKNITDNGK
IIIVQL----NKP--VNITCIRP--GNNIRT--SI--RI----GP--G--Q---T-FYGT---------------GDVIG
DIRKAYCNV-NRTEWNNTLQKISIQLRN------YF--NN------------KT----IIFR-N----S---------S-
---GGDLEV-TTHSFNCGGEFFYCNTTGLF--NSTW---DGN-----------------DTV--PNSTEA----------
--N----ET----------IT----LPCRIKQIINMWQRVGQAMYAPPIKGNIRCESNITGLLLIRDGGGGT--------
----------NSSNETFRPIGGNMRDNWRS----------ELYKYKVVQIEPIGVAPT--KAKRRVVE-----REKRAI-
-GL-GAAFLGFLGAAGSTMGAASLTLTVQARQ-LLSGIVQQQSNLLRAIEAQQQLLKLTVWGIKQLQA-RVLAVERYLKD
QQLLGIWGCSGKLICTTNVPWNSS-WS--------NKS--YSEI---WD---NM---TWMQWDKEVINYTNIIYELIEES
QNQQEKNEQDLLALDKWAGLWNWFSISNWLWYIKIFIMIVGGLIGLRIVF-AVLSIINRVRQGYSPLSLQTLAP---HP-
----EG-PDRPGRIKEE---GGEQGR--DRSIRLVSGFLALAWDDLRSLCLFSYHRLRDFISIAARTVELLGRSSLKGLR
LG----WEGLKYLGNLLG-YWGQELKSSAINLIDTIAIAVAGWTDRVIEIGRGFC---RAI--RNIPRRIR---QGAEK-
AL-Q*-MGGKWSKSS-IVGWPQVRERLRRA----------PAP-----------AAPGVGPVSQD-----LDKYGAVTSS
-NTAATNADC------AWLEAQ---EEEE---VGFPVKPQVPLRPMTYKGAFDLSHFLKEKGGLDGLIYSKKRQEILDLW
VYHTQGYFPDWQNYTPGPGIRFPLTFGWCYKLVPVD-PSE--VEEATEGENNS-LLHPICQHGMDDEEREVLMWKFDSRL
ALTHRARELHPEYY---------------------KDC*
>DQ396400/A1/ZA/2004/04ZASK162B1
MGARASVLSGGKLDSWEKTRLRPGGKKKYRIKHLVWASRELERFALNPGLLETAEGCQQIIEQLQPALKTGTEEIKSLYN
TVATLYCVHQRIDVKDTKEALDKIEEIQNK----SK-------QKT--Q-QAAAAQ---AA--A------------N---
------TGNSS------------Q--V---SQNYPIVQNA-HGQMVHQPLS-PRTLNAWVK-VIEEKGFNPEVIPMFSAL
SEGATPQDLNMMLNIVGGHQ-AAMQMLKDTINEEAMEWDRVHPVHAGPIPPGQM-REPRGSDIAGTTSNLQEQI-GWMTS
-NPPIPVGDIYKRWIILGLNKIVRMYSPVSILDIRQGPKEPFRDYVDRFFKALRAGQATQEVKNWMTGTLLVQNANPDCK
QILKALGTGASLEEVMTACQGVGGPSHKARVLAEAMSQV---QQ--------PNTMMQRG-NF------K---G----QK
-RN-IKCFNCG-KEGHLARNCRAPRKKGCWKCGKEGHQMK-DC-T----ER---QANFL-GKIWPS-S-K-GRPGNFPQN
R---------LEPTAP------------------PA-GSYGMG--EE------------I------------T--SPQ--
K----K--EQ--TD-----R------EQ--------------------PPLASLRSLFGNDPLSP*PQITLWQRPLVTIK
VGGQLKEALLDTGADDTVLED-INLPGKWKPKMIGGIGGFIKVRQYDQILIEICGKKAIGTVLVGPTPVNIIGRNMLTQI
GCTLNFPISPIKTVPVKLRPGMDGPKVKQWPLTEEKIKALTEICTEMEKEGKISKIGPENPYNTPVFAIKKK--DSTKWR
KLVDFRELNKRTQD-FWEVQLGIPHPAG-LKKKKSVTVLDVGDAYFSVPLDEDFRKYTAFTIPSTNNETP----------
--------GVRYQYNVLPQGWKGSPAIFQSSMTKILE-PFRSQNPDIV-IYQYMDDLYVGS-DLEIGQHRTKVEELRQHL
LSWGLTTPDKKHQKEPPFLWMGYELHPDKWTVQPIQLPDKDSWTVNDIQKLVGKL------NWASQIYSGIKVRQLCKLL
RGAKALTDVVPLTEEAELELAENREILKNPVHGVYYDPAKDLIAEIQKQGQDQWTYQIYQEPFKNLKTGKYAKKRSAHTN
DVKQLTEVVQKVVTESIVIWGK-TPKFKLPIQKETWETWWMECWQATWIPEWEFVNTPPLVKLWYQLEKDPILGAETFYV
DGAANRETKLGKAGYVTDRGRQKVVPLTETTNQKTELHAIYLALQDSGPEVNIVTDSQYALGIIQAQPDRSEAEIVNQII
EKLIEKERVYLSWVPAHKGIGGNEQVDKLVSSGIRRVLFLDGIDKAQEDHDKYHSNWRTMASDFNLPPIVAKEIVASCDK
CQL--KGEAMHGQVDCSPGIWQLDCTHLEGKIILVAVHVASGYIEAEVIPAETGQETAYFLLKLAARWPVRVIHTDNGSN
FTSAAVKAACWWANVQQEFGIPYNPQSQGVVESMNKELKKIIGQVRDQAEHLKTAVQMAVFIHNFKRKGGIGGYSAGERI
IDII------ATDIQ----------------TKEL----QKQITKIQNFRVYYRDSRDSVWKGPARLLWKGEGA-VVIQ-
-DNSEIKVVPRRKAKIIRDY-GKQMAGDDCVASRQD-E-D*---MENRWQVMIVWQVDRM---RIRTWNSLVK-HHIYIS
KKAKGWFYRHHYESRHPKVS-SEVHIPLGD-AR-L-VVRTYWGLQPGEKDWHLGHGASIE-WRQKRYSTQIDPDLADQLI
HLYYFDCFSDSAIRKVILGQVVRPRCEY-SAGHN-KVGSLQYLALKALV-------------TP-KRPK--------PPL
PSVKKLTEDRWNKPQKTKGHRGSHTMNGC*------------MEQAPEDQ----GPQREPYNEWMLELLEELKHEAVRHY
PRPWLHALGQHIYNTYGDTWTGVEVIIRILQQLLFVHFRIGCQHSRIGI--------IPG-RR-----G-----RDG--A
GRS*ME-P----VDPNLDPWNHPGSQ------------------------PSTPCSN-CYCKYCCWHCQVCFLNKGLGIS
Y---GRKKR--RRRRG--S-PPSSKDHQNPIQ-KQPISQ------T-RR--D-STGPEESKKK---VESK--AETD--RF
D*MAGRSGD-D--VE--DLLQAVRIIKILYKSNPYPKP---G-G-T--RQARKNRRRR---WRARQ--RQIDSISERILS
TCLGRPAEPVPLQLPPLERLHLDCSEDCGT---------GTETGVEGHSILVE-SPAVLEPGTKE*M-------------
TPL-----------EICAIAGLVV-ALIIAIVVWTIVGIEYRK-LLRQRKI----DRLIKRITERAEDSGNESD--GD-T
EELST----L--VDMG----------NYD---LGDD---NN---W*----------D----N--L-----WVTVYYGVPV
WKDADT-TLFCASDAKAYSKEVHNVWATHACVPTDPNPQEMNLE-NVT-EKFNMWKNGMVEQMHTDI-ISLWDQSLT-PC
VKLTPLCVTLNCT-NSNFTRNSNLTDDT-------------DNNP---------------NNTIN---------------
-----------------MENEI---KNCSFNV-TTEIRD---KRQKAYA-LFYKLDVVQIDNNSS---------------
---------------------------------------------------------EYILINCNTSAI-TQACPKVTFD
PIPIHYCAPAGFAILKC-N-D-K-QFNGSGI-CKNVSTVQCTH-GIKPVVSTQLSL-NGSLAEE--DIMIRSENITDNTK
NIIVQF----NES--VSINCTRP--GNNTRK--SI--RI----GP--G--Q---T-FFAT---------------GDIIG
DIRQAHCNV-SK-EWMKVLQQVVRKLRK------EF--EN------------KT----IVFD-N----P---------S-
---GGDLEI-TMHSFNCKGEFFYCNTSGLF--NRTW---NDTAWN--------------ETT--WNNINS----------
--N----GS----------IT----LQCRIKQILNMWQRVGQAMYAPPIPGEIRCESNITGLILTRDGGLELN-------
----------NTNNETFRPGGGDMRDNWRS----------ELYKYKVIKIEPLGVAPT--RAKRRVVE-----REKRAV-
-GL-GAVFLGFLGAAGSTMGAASITLTVQARQ-LLSGIVQQQSNLLRAIEAQQHLLKLTVWGIKQLQA-RVLAVERYLKD
QQLLGIWGCSGKIICTTTVPWNSS-WS--------NKS--YDDI---WD---NM---TWMQWEKEIGNYTELIYSLLEES
QVQQEKNEQELLALDKWASLWNWFDISRWLWYIKIFIMIVGGLIGLRIIF-AVLSMLNRVRQGYSPLSFQTHIP---NP-
----EG-LDRPGRIEEE---GGEQGR--DRSIRLVSGFLALAWDDLRNLCLFSYHRLRDFILIVARTVEL-------GLR
LG----WKGIQYLWNLLL-YWSQELRNSAISLLDTIAITVAGWTGRVIEIGQRIV---RAI--LHIPRRIR---QGLER-
AL-Q*-MGGKWSKSS-IVGWPQIRERIRQT----------PTAA----------AAEGVGAVSRD-----LERHGAITSS
-NTEANNESL------AWVRAQ---EEEEE--VGFPVRPQVPLRPMTYKGAFDLSHFLKEKGGLDGLIWSRKRQEILDLW
VYNTQGYFPDWQNYTPGPGVRYPLTFGWCYKLVPVE-QAE--VEQDTQGENNS-LLHPICQHGIDDQEKEVLMWKFDSRL
ALKHLAREMHPEFY---------------------KDC*
>DQ676872/A1/AU/2003/PS1044_Day0
MGARASILSGGRLDAWEKIRLRPGGKKKYRLKHLVWASRELERFALNPXLLESAEGCQQIMEQLQPALKTGXEEIKSLFN
TVATLYCVHQRIDVKDTKEALDKIEEIKNK----SK-------QRT--Q-Q--------AA--A------------D---
------TGNSG------------K--V---SQNYPIVQNA-QGQMIHQNLS-PRTLNAWVK-VIEEKAFSPEVIPMFSAL
SEGATPQDLNVMLNIVGGHQ-AAMQMLKDTINEEAAEWDRLHPVHAGPIPPGQI-REPRGSDIAGATSTPQEQL-QWMTG
-NPPIPVGDIYKRWIILGLNKIVRMYSPTSILDIRQGPKESFRDYVDRFFKALRAEQATQEVKSWMTETLLVQNANPDCK
SILKALGSGATLEEMMTACQGVGGPSHKARVLAEAMSQA---QQ--------TSIMMQRG-NF------RG--G----QK
-R--IKCFNCG-KEGHLARNCRAPRKKGCWKCGKEGHQMK-DC-T----ER---QANFL-GKIWPS-S-K-GRPGNFPQS
R---------PEPTAP------------------PA-ELFGMG--EE------------I------------T--SPP--
K----Q--EQ--KD-----K------EQV-------------------PPLVSLKSLFGNDPSSQ*PQITLWQRPIVTVR
IEGQLREALLDTGADDTVLED-IDLPGKWKPRMIGGIGGFIKVKQYDQISIEICGKRAIGTVLVGPTPVNIIGRNMXTQI
GCTLNFPISPIETVPVKLKPGMDGPKVKQWPLTAEKIKALTEICTDMEKEGKISKIGPENPYNTPIFAIKKK--DSTKWR
KLVDFRELNKRTQD-FWEVQLGIPHPAG-LKKKKSVTVLDVGDAYFSVPLDENFRKYTAFTIPSTNNETP----------
--------GIRYQYNVLPQGWKGSPAIFQSSMTKILE-PYRAKNPDII-IYQYMDDLYVGS-DLEIGQHRAKIEELRAHL
LSWGFTTPDKKHQKEPPFLWMGYELHPDKWTVQPINLPEKESWTVNDIQKLVGKL------NWASQIYAGIKVKQLCKLL
RGAKALTDVVTLTEEAELELAENREILKEPVHGVYYDPSKELIAEIQKQGQDQWTYQIYQEPFKNLKTGKYARKRSAXTN
DVRQLAEVVQKVVMESIVIWGK-TPKFKLPIQKETWDTWWMDYWQATWIPEWEFVNTPPLVKLWYQLEKDPIVGAETFYV
DGAANRETKLGKAGYVTDRGRQKVISLTETTNQKTELHAIYLALQDSGSEVNIVTDSQYALGIIQAQPDRSESELVNQII
EKLIGKDKVYLSWVPAHKGIGGNEQVDKLVSSGIRRVLFLDGIDKAQEDHERYHSNWRTMASDFNLPPIIAKEIVACCDK
CQL--KGEAMHGQVDCSPGIWQLDCTHLEGKVILVAVHVASGYIEAEVIPAETGQETAYFLLKLAGRWPVKVVHTDNGSN
FTSAAVKAACWWANIQQEFGIPYNPQSQGVVESMNKELKKIIGQVREQAEHLKTAVQMAVFIHNFKRKGGIGGYSAGERI
IDII------ATDIQ----------------TKEL----QKHITKIQNFRVYYRDSRDPIWKGPAKLLWKGEGA-VVIQ-
-DNTDIKVVPRRKAKIIRDY-GKQMAGDDCVAGRQD-E-D*---MENRWQVMIVWQVDRM---RIRTWNSLVK-HHMHIS
KKTKKWSYRHHFESRNPKVS-SEVHIPLGD-AK-I-VVRTYWGLQTGEKDWQLGHGVSIE-WRLKRYSTQIDPDLADQLI
HLHYFNCFSDSAIRKAILGQVVSPRCEY-QAGHN-KVGSLQYLALRALV-------------EP-KKIK--------PPL
PSVRKLAEDRWNKPQKTKGPRGSHTMNGH*------------MEQAPEDQ----GPQREPYNEWTLELLEELKQEAVRHF
PRPWLHGLGQYIYNTYGDTWEGVEAIIRTLQQLLFVHFRIGCQHSRIGI--------XRG-RR-----G-----RNG--S
GRX*MD-P----VDPNLEPWNHPGSQ------------------------PTTACNK-CYCKKCCYHCPSCFLNKGLGIS
Y---GRKKR--RQRRG--P-PQGNKNYQXPVP-KQPIPQ------T-QR--D-STGPEEPKKK---VESK--AETD--RF
D*MAGRSGD-S--DE--DLLKAIRIIKXLYQSNPYPKP---R-G-T--RQARKNRRRR---WRARQ--RQIDSISERILS
TCLGRPAEPVPLQLPPIERLTLDCHEDCGTS-GT-QQSQGTETGVGRPQVSVE-SPGILESGTKN*M-------------
TPL-----------EIWSIVGLVV-ALIIAIVVWTIVGIEYKK-LLKQRKI----DRLIERIRERAEDSGNESE--GD-T
DELAL----L--IEMG----------NYD---LGND---IN---L*----A-----E----Q--R-----WVTVYYGVPV
WKDAET-TLFCASDAKAYDTEVHNVWATHACVPTDPNPQEINLX-NVT-EEFNMWKNNMVEQMQEDI-ISLWDQSLK-PC
VKLTPLCVTLNCS-HEVI-----------------------FNSTL--------------NNSTHSNKTLN---------
------------NNTIEMKEEV---RNCSYNV-TTVLRD---KKQKIYS-LFYRLDVVPIGNNSDS--------------
---------------------------------------------------------EYILINCNTSTI-TQACPKVSFE
PIPIHYCTPAGYAILKC-N-D-K-DFNGTGP-CKNVSTVQCTH-GIKPVVTTQLLL-NGSLAEN--RTMIRSKNITDNKE
NIIVQL----TEP--VNITCIRP--NNNTRK--SV--RI----GP--G--Q---T-FYAT---------------GEIIG
DIRKAHCVV-NKTEWNKNLKKVVVQLRT------YF--KN------------KT----ISFT-N----H---------S-
---GGDPEV-TTHSFNCGGEFFYCNTSELF--NRTW---NATDQLN-------------STE--D-STAL----------
--N----ET----------II----LPCRIKQVINMWQTPGQAMYAPPIRGAIRCESNITGLILTRDGGNDN--------
----------TSTNETFRPGGGDMRDNWRS----------ELYKYKVVRIEPLGIAPT--TAKRRVVQ-----REKRAV-
-GI-GAVFIGFLGAAGSTMGAASITLTVQARQ-LLSGIVQQQSNLLRAIEAQQHMLKLTVWGIKQLQA-RVLALERYLKD
QQLLGIWGCSGKLICTTNVPWNNT-WS--------NKN--KSEI---WD---KM---TWLQWDKEISNYTQIIYNLIEES
QTQQEINEQELLALDKWANLWNWFDISQWLWYIKIFIMIVGGLIGLRIVF-AVLSIISRVRQGYSPLSFQTHTP---NP-
----EG-LDRPGRTEEE---GGEQGR--DRSIRLVSGFLALAWDDLRSLCLFSYHRLRDLLSIVTRTVELLGHSSLKGLR
LG----WEGLKYLWNLLV-YWSQELKISAVNLYDTIAIAVAGWTDRVIEIGQGIC---RAI--LNIPRRIR---QGLER-
AL-L*-MGGKWSKRS-SKGWSEIREKIRQT----------PT------------AAEGVGAVSKD-----LDKHGAVTSS
-N--VNHPSC------TWLEAQ---EEGE---VGFPVRPQVPLRPMTFKGAFDLSFFLKEKGGLDGLIYSXKRQEILDLW
VYNTQGYFPDWQNYTPGPGIRYPLTFGWCFKLVPVD-PDE--VEKATEAENNS-LLHPICQHGMDDDDRETLMWKFDSKL
ALKHVARELHPEFY---------------------KDC-
>DQ823356/A1/UA/2001/01UAPol294
--ARASVLSGGKLDAWEKIRLRPGGKKKYRIKHLVWASRELERFALNPSLLETSEGCQQILEQLQPTLKTGSEELKSLYN
TVATLYCVHQRIEIKDTKEALDKIEEIQNK----SK-------QKT--Q-Q--------AA--T------------G---
------TGNSS------------K--V---SQNYPIVQNA-QGQMTHQSMS-PRTLNAWVK-VIEEKAFSPEVIPMFSAL
SEGATPQDLNMMLNIVGGHQ-AAMQMLKDTINEEAAEWDRLHPAQAGPFPPGQM-REPRGSDIAGTTSTLQEQI-GWMTS
-NPPIPVGDIYKRWIILGLNKIVRMYSPVSILDIRQGPKEPFRDYVDRFFKTLRAEQATQDVKNWMTETLLVQNANPDCK
TILRALGSGATLEEMMTACQGVGGPGHKARVLAEAMSQV---QN--------ANIMMQKS-NF------R---G----PK
-R--IKCFNCG-KEGHLARNCRAPRKKGCWKCGKEGHQMK-DC-T----ER---QANFL-GKIWPS-S-K-GRPGNFPQS
R---------PEPSAP------------------PA-ENFGMG--EE------------R------------A--PSL--
K----Q--EQ--KD-----R------DQH-------------------PPSISFKSLFGNDPLSQ*LQITLWQRPLVTIR
IGGQLKEALLDTGADDTVLED-INLPGKWKPKMIGGIGGFIKVRQYDQILIEICGKKAIGTVLVGPTPVNIIGRNMLTQL
GCTLNFPISPIETVPVTLKPGMDGPKVKQWPLTGEKIKALTDICKEMEKEGKISKIGPENPYNTPVFAIKKK--DSTKWR
KLVDFRELNKRTQD-FWEVQLGIPHPAG-LKKKKSVTVLDVGDAYFSVPLDESFRKYTAFTIPSINNETP----------
--------GIRYQYNVLPQGWKGSPAIFQSSMTKILE-PFRLKNPEIV-IYQYMDDLYVGS-DLEIGQHRTKIEELRDHL
LSWGFTTPDKKHQKEPPFLWMGYELHPDKWTVQPIMLPDKDSWTVNDIQKLVGKL------NWASQIYPGIKVRQLCKLL
RGTKALTDIVTLTEEAELELAENREILKEPVHGVYYDPSKDLVAEIQKQGQDQWTYQIYQEPFKNLKTGKYAKKGSAHTN
DVKQLTAVVQKVTTESIIIWGK-TPKFRLPIQKETWEAWWMEYWQATWIPEWEFVNTPPLVKLWYQLEKEPIVGAETFYV
DGAANRETKIGKAGYVTDRGRQKVVPLTETTNQKTELHAIHLALQDSGSEVNIVTDSQYALGIIQAQPDRSESEIVNKII
EKLIEKERVYLSWVPAHKGIGGNEQVDKLVSYGIRRVLFLEGIDKAQEEHEKYHSNWKAMASDFNLPPIVAKEIVASCDK
CQL--KGEAMHGQVDCSPGIWQLDCTHLEGKVIIVAVHVASGYIEAEVIPAETGQETAYFLLKLAGRWPVKVVHTDNGPN
FTSSAVKAACWWANIQQEFGIPYNPQSQGVVESMNKELKKIIGQVREQAEHLKTAVQMAVFIHNFKRKGGIGGYSAGERI
IDII------ATDIQ----------------TKEL----QKQIIKIQNFRVYYRDSRDPIWKGPAKLLWKGEGA-VVIQ-
-DNNDIKVVPRRKAKIIRDY-GKQMAGDDCVASRQD-E-D*---MENRWQVMIVWQVDRM---RIKTWNSLVK-HHMYVS
KKAREWVYRHHYESRHPRVS-SEVHIPLGD-AR-L-VVKTYWGLHAGEKDWQLGHGVSIE-WRQERYSTQIDPDLADQLI
HLYYFDCFSESAIRKAIVGNIVSPRCNY-PAGHN-KVGSLQYLALKALV-------------TP-TRER--------PPL
PSVRKLTEDRWNKPQKTRGRRGNHTMNGC*------------MEQAPEDQ----GPQREPYNEWMLELLEDLKHEAVRHF
PRPWLHGLGQHIYNTYGDTWEGVEAIIRILQQLLFVHFRIGCQHSRIGI--------MQR-RR-----V-----RNG--S
SRS*MD-P----VDPNLEPWNHPGSQ------------------------PRTACNN-CYCKRCCWHCQICFLKKGLGIS
Y---GRKKR--RHRRG--T-PHSSKDHQILIS-KQPLPH------T-QR--D-QTGPEESKKK---VESK--AETD--RF
D*MAGRSGD-T--DV--ELLTAVRIIKFLYQSNPYPTP---R-G-T--RQARKNQRRR---WRARQ--RQIDSISERILS
TCVGRSAEPVSLQLPPIERLHLDCSEDCGTS-GT-QQSQGTETGVGGPQISGE-SSGILGSGTKE*M-------------
TPL-----------EIYAIAALVV-VFVIAIVVWTIVGIEYRK-LRKQRKI----DRLIKRIRERAEDSGNESE--GD-A
EELST----L--MEVG----------DYA---LLDD---NN---M*----T-----E----N--L-----WVTVYYGVPV
WRDAET-TLFCASDAKAYDKEVHNVWATHACVPTDPHPQEIILE-NVT-ENFDMWKNNMVEQMQTDI-ISLWDQSLK-PC
VKLTPLCVTLDCA-EPN------------------------STSS---------------NNSSFN--------------
-----------SNSSDSLFEEM---KNCSFNM-TTELRD---KRKKVHS-LFYKLDIVSTGSNASG--------------
---------------------------------------------------------QYRLINCNTSAM-TQACPKVSFE
PIPIYYCAPAGFAILKC-K-D-P-NFNGTGP-CKNVSTVQCTH-GIKPVVSTQLLL-NGSLAEE--KVMIRSKNITDNGK
VIIVQL----TKP--VNITCIRP--GNNTRT--SI--RI----GP--G--Q---T-FYAT---------------GAVIG
DIRKAYCSV-SRAAWNSTLQKISTQLRN------YF--NN------------KT----ISFK-N----S---------T-
---GGDLEV-TTHSFNCGGEFFYCNTTDLF--NSTW---NEN-----------------DTV--TNGTEA----------
--N----GT----------II----LPCRIKQIINMWQ-VGQAMYAPPIEGSIRCESNITGLLLTRDGGDE---------
---------TNSSNEIFRPIGGNMRDNWRS----------ELYKYKVVKIEPIGVAPT--RAKRRVVE-----REKRAI-
-GL-GAAFLGFLGAAGSTMGAASMTLTVQARQ-LLSGIVQQQSNLLRAIEAQQHLLKLTVWGIKQLQA-RVLAVERYLKD
QQLLGIWGCSGKLICTTNVPWNSS-WS--------NKS--QNEI---WN---NM---TWMQWDKEVINYTDIIYELIEKS
QNQQEKNEQDLLALDKWASLWSWFDISNWLWYIKIFIIIVGGLIGLRIVF-AVLSIINRARQGYSPLSLQTLTP---HP-
----EG-PDRPGRIKEE---GGEQGR--DRSIRLVSGFLALAWDDLRSLCLFSYHRLRDFISIAARTVELLGRSSLKGLR
LG----WEGLKYLGNLLG-YWGQELKSSAINLVDIIAIAVAGWTDRVIEIGQRIC---RAI--RNIPRRIR---QGAEK-
AL-Q*-MGGKWSKSS-IVGWPQVRERIRRA----------PAP-----------AARGVGPVSQD-----LDKHGAVTSS
-NTAANNADC------AWLEAQ---EEEE---VGFPVRPQVPLRPMTYKGALDLSHFLKEKGGLDGLIYSKKRQEILDLW
VYHTQGYFPDWQNYTPGPGIRFPLTFGWCYKLVPVD-PAD--VEEATKGENNS-LLHPICQHGMDDEEREVLMWKFDSRL
ALTHRARELHPEFY---------------------KDC*
>DQ823357/A1/UA/2001/01UADN139
--ARASVLSGGKLDAWEKIRLRPGGKKKYRIKHLVWASRELERFALNPSLLETAEGCQQILEQLQPALKTGSEELKSLYN
TVVTLYCVHQRIEIRDTKEGLDKIEEIQNK----SK-------QKT--Q-Q--------SA--T------------G---
------TGSSS------------K--V---SQNYPIVQNA-QGQMTHQSMS-PRTLNAWVK-VIEEKAFSPEVIPMFSAL
SEGATPQDLNMMLNIVGGHQ-AAMQMLKDTINEEAAEWDRLHPAQAGPFPPGQM-REPRGSDIAGTTSTLQEQI-GWMTS
-NPPIPVGDIYKRWIILGLNKIVRMYSPVSILDIRQGPKEPFRDYVDRFFKTLRAEQATQDVKNWMTETLLVQNANPDCK
TILRALGPGATLEEMMTACQGVGGPGHKARVLAEAMSQA---QG--------ANIMMQKS-NF------R---G----PK
-R--IKCFNCG-KEGHLARNCRAPRKKGCWKCGKEGHQMK-DC-T----ER---QANFL-GRIWPS-S-K-GRPGNFPQS
R---------PEPSAP------------------PA-ENFGMG--EE------------I------------T--PSL--
K----Q--EQ--KD-----R------EQQ-------------------PPSISLKSLFGNDPLSQ*PQITLWQRPLVTVR
IGGQLKEALLDTGADDTVLED-IDLPGKWKPKMIGGIGGFIKVRQYDQILIEICGKKAIGTVLVGPTPVNIIGRNMLTQI
GCTLNFPISPIETVPVKLKPGMDGPKVKQWPLTEEKIKALTDICKEMEKEGKISKVGPENPYNTPVFVIKKK--DSSKWR
KLVDFRELNKRTQD-FWEVQLGIPHPAG-LKKKKSVTVLDVGDAYFSVPLDENFRKYTAFTIPSINNETP----------
--------GIRYQYNVLPQGWKGSPSIFQSSMTKILE-PFRLKNPEIV-IYQYMDDLYVGS-DLEIGQHRTKIEELRAHL
LSWGFTTPDKKHQKEPPFLWMGYELHPDKWTVQPIMLPDKDSWTVNDIQKLVGKL------NWASQIYPGIKVRQLCKLL
RGAKALTDIVTLTEEAELELAENRELLKEPVHGVYYDPSKDLVAEIQKQGQDQWTYQIYQEPFKNLKTGKYAKKGSTHTN
DVKQLTAVVQKVATESIVIWGK-TPKFRLPIQKETWEAWWMEYWQATWIPEWEFVNTPPLVKLWYQLEKEPIVGAETFYV
DGAANRETKIGKAGYVTDRGRKKVVPLTETTNQKTELHAIHLALQDSGSEVNIVTDSQYALGIIQAQPDQSESEIVNKII
EKLIEKERVYLSWVPAHKGIGGNEQVDKLVSDGIRRVLFLEGIDKAQEEHEKYHSNWKAMASDFNLPPIVAKEIVASCDK
CQL--KGEAMHGQVDCSPGIWQLDCTHLEGKVIIVAVHVASGYIEAEVIPAETGQETAYFLLKLAGRWPVKVIHTDNGPN
FTSSAVKAACWWANIQQEFGIPYNPQSQGVVESMNKELKKIIGQVREQAEHLKTAVQMAVFIHNFKRKGGIGGYSAGERI
IDII------ATDIQ----------------TKEL----QKQITKIQNFRVYYRDSRDPIWKGPAKLLWKGEGA-VVIQ-
-DNNDIKVVPRRKAKIIRDY-GKQMAGDDCVAGRQD-E-D*---MENRWQVMIVWQVDRM---RIRTWNSLVK-HHMYVS
KKARKWVYKHHYESINPKVS-SEVHIPLGD-AR-L-VVKTYWGLHTGEKDWHLGHGVSIE-WRQKRYSTQIDPDLADQLI
HLYYFDCFSESAIRKAIVGQIVSPRCNY-PAGHN-KVGPLQYLALKALV-------------TP-IRER--------PPL
PSVRKLTEDRWNKSQKTRGRRGNHTMNGC*------------MEQVPEDQ----GPQREPHNEWMLELLEELKHEAVRHF
PRPWLHGLGQHIYNTYGDTWEGVEAIIRILQQLLFVHFRIGCQHSRIGI--------VQR-RR-----G-----RNG--S
SRS*MD-P----VDPNIEPWNHPGSQ------------------------PKTACSN-CYCKRCCWHCQICFLKKGLGIS
Y---GRKKR--RPRRG--A-PHSSKDHQNTIS-KQPLPH------T-QR--D-QTGPEESKKK---VESK--AETD--RL
D*MAGRSGD-P--DA--ELLTAVRIIKILYQSNPYPTP---R-G-T--RQARKNRRRR---WRARQ--RQIDSISERILS
TCLGRSAEPVSFQLPPIERLHINCSEDCGTS-GT-QQSQGTETGVGEPQISGE-SSGILGSGTKG*M-------------
TPL-----------EIYTIVALVV-VSVLAIFVWTAVGIEYRK-LRKQRKI----DRLIERIRERAEDSGNESE--GD-A
EELST----L--MGVG----------NYV---PLDD---NN---V*----T-----E----N--L-----WVTVYYGVPV
WRDAET-TLFCASDAKAYDKEVHNVWATHACVPTDPNPQEIPLE-NVT-ENFNMWKNNMVEQMQTDI-ISLWDQSLK-PC
VKLTPLCVTLNCT-KPTPPTLN-------------------CTAS---------------NCTI----------------
-------------SNSSLYEEM---RNCSFNM-TTELRD---KEKKVHS-LFYKLDIVSTGSNDSG--------------
---------------------------------------------------------EYRLINCNTSAM-TQACPKVTFE
PIPIHYCAPAGFAILKC-N-D-T-TFNGTGP-CRNVSTVQCTH-GIKPVVSTQLLL-NGSLAEN--EVMIRSENITDNGK
NIIVQL----TEP--VNITCIRP--GNNTRT--SI--RI----GP--G--Q---T-FYAT---------------GEIIG
NPRKAHCNV-SRVAWNNTLQKISIQLRK------YF--NN------------KT----ITFK-N----S---------S-
---GGDLEV-TTHSFNCGGEFFYCNTTELF--NSTWGE---------------------GTI--TNSTET----------
--S----EN----------IT----LPCRIKQIINMWQRVGQAMYAPPIRGNISCVSNITGLLLTRDGGTN---------
-----------SSTETFRPTGGDMRDNWRS----------ELYKYKVVEIEPIGVAPT--KAKRRVVE-----REKRAII
-GL-GAAFLGFLSAAGSTMGAASLTLTVQARQ-LLSGIVQQQSNLLRAIEAQQHLLRLTVWGIKQLQA-RVLAVERYLKD
QQLLGIWGCSGKLICTTNVPWNSN-WS--------SKS--HDEI---WN---NM---TWMQWDKEVINYTNIIYGLIEKS
QNQQEKNEQDLLALDKWASLWSWFDISNWLWYIKIFIMIVGGLIGLRIVF-AVLSIINRVRQGYSPLSLQTLTP---HP-
----EG-PDRPGRIEEE---GGEQGR--DRSTRLVSGFLALAWDDLRSLCLFSYHRLRDFISIAARTVELLGRSSLKGLR
LG----WESLKYLGNLLG-YWGQELKGSAINLLDTIAIAVAGWTDRVIEVGQRFC---RAI--CNIPRRIR---QGAEK-
AL-Q*-MGGKWSKSS-IVGWPQIRERIRRA----------PAPAAPAP------AATGVGPVSQD-----LDKHGAVTSS
-NTAANNADC------AWLEAQ---EEEE---VGFPVKPQVPLRPMTYKGAFDLSHFLREKGGLDGLIYSRKRQEILDLW
VYHTQGYFPDWQNYTPGPGIRYPLTFGWCYKLVPVD-PAE--VEEATEGENNS-LLHPICQHGVDDEEKEVLMWKFDSRL
ALTHIAREKHPEFY---------------------KDC*
>DQ823358/A1/UA/2001/01UADN121
--ARASVLSGGKLDAWEKIRLRPGGKKQYRIKHLVWASRELERFALNPSLLETSEGCQQILEQFQSTLKAGSEELKSLYN
TVATLYCVHQRIEIKDTKEALDKIEEIQNK----SK-------QKA--Q-Q--------AA--T------------G---
------TGSSS------------K--V---SQNYPIVQNA-QGQMVHQSMS-PRTLNAWVK-VIEEKAFSPEVIPMFSAL
SEGATPQDLNMMLNIVGGHQ-AAMQMLKDTINEEAAEWDRLHPAQAGPFPPGQM-REPRGSDIAGTTSTLQEQI-GWMTS
-NPPIPVGDIYKRWIILGLNKIVRMYSPVSILDIRQGPKEPFRDYVDRFFKTLRAEQATQDVKNWMTETLLVQNANPDCK
NILRALGPGATLEEMMTACQGVGGPGHKARVLAEAMSQV---QN--------ANIDMQKS-NF------R---G----PK
-RI-IKCFNCG-KEGHLARNCKAPRKKGCWKCGKEGHQMK-DC-T----ER---QANFL-GRIWPS-S-K-GRPGNFPQS
R---------PEPSAP------------------PA-EHFGMG--EE------------I------------T--PSL--
K----Q--EQ--KD-----R------EQH-------------------PPSISLKSLFGNDPLSQ*PQITLWQRPLVTVR
IEGQLKEALLDTGADDTVLED-INLPGKWKPKMIGGIGGFIKVRQYDQILIEICGKKAIGTVLVGPTPVNIIGRNMLTQL
GCTLNFPISPIETVPVTLKPGMDGPRVKQWPLTEEKIKALTDICKELEKEGKISKIGPENPYNTPIFAIKKK--DSTKWR
KLVDFRELNKRTQD-FWEVQLGIPHPAG-LKKKKSVTVLDVGDAYFSVPLDENFRKYTAFTIPSTNNETP----------
--------GIRYQYNVLPQGWKGSPAIFQCSMTKILE-PFRLKNPEIV-IYQYMDDLYVGS-DLEIGQHRTKIEELRAHL
LSWGFTTPDKKHQKEPPFLWMGYELHPDKWTVQPIILPDKDSWTVNDIQKLVGKL------NWASQIYPGIKVRQLCKLL
RGAKALTDIVTLTEEAELELAENREILKEPVHGVYYDPSKDLVAEIQKQGQDQWTYQIYQEPFKNLKTGKYAKKGSAHTN
DVKQLTAVVQKVATESIVIWGK-TPKFRLPIQKETWEAWWMEYWQATWIPEWEFVNTPPLVKLWYQLEKEPIVGAETFYV
DGAANRETKIGKAGYVTDRGRQKVVSLTETTNQKTELHAIHLALQDSGSEVNIVTDSQYALGIIQAQPDRSESEIVNKII
EKLIEKERVYLSWVPAHKGIGGNEQVDKLVSNGIRRVLFLDGIDKAQEEHEKYHSNWRAMASDFNLPPVIAKEIVASCDK
CQL--KGEAMHGQVDCSPGIWQLDCTHLEGKVIIVAVHVASGYIEAEVIPAETGQETAYFLLKLAGRWPVKVVHTDNGPN
FTSSAVKAACWWANIQQEFGIPYNPQSQGVVESMNKELKKIIGQVREQAEHLKTAVQMAVFIHNFKRKGGIGGYSAGERI
IDII------ATDIQ----------------TKEL----QKQIIKIQNFRVYYRDSRDPIWKGPAKLLWKGEGA-VVIQ-
-DNNDIKVVPRRKAKIIRDY-GKQMAGDDCVASRQD-E-D*---MENRWQVMIVWQVDRM---RIKIWHSLVK-HHMYVS
KKAREWFYRHHYESRHPKVS-SEVHIPLGD-AR-L-VVKTYWGLHAGEKDWHLGHGVSIE-WRQERYSTQIDPDLADQLI
HLYYFDCFSESAIRKAIVGHIVKPRCNY-PAGHN-EVGSLQYLALKALV-------------TP-TRER--------PPL
PSVRKLTEDRWNKPQKTRGRRGNHTMSGC*------------MEQAPEDQ----GPQREPYNEWMLELLEDIKHEAVRHF
PRPWLQGLGQHIYNAYGDTWEGVEAIIRTLQQLLFVHFRIGCQHSRIGI--------MQR-RR-----I-----RNG--S
SRS*MD-P----VDPNLEPWNHPGSQ------------------------PKTACSK-CYCKRCCWHCQICFLKKGLGIS
Y---GRKKR--RNRRG--T-PHSSKDHQTPIS-KQPSPP------T-QR--D-QTGPEESKKK---VESK--TETD--RF
D*MAGRSGE-T--DA--ELLTAVRIIKLLYQSNPHPPP---R-G-T--RQARKNQRRR---WRARQ--RQIDSISERILS
TCLGRSAEPVPLQLPPIERLHLDCSEDCGTS-GT-QQSQGTETGVGGPQISGE-SSGILGSGTKE*M-------------
SPL-----------EIYAIIALVV-VFLIAIVVWTIVGIEYRK-LLKQRKI----DRLIERIRERAEDSGNESE--GD-E
EELST----L--MEVG----------NYA---LLDD---NN---V*----T-----E----N--L-----WVTVYYGVPV
WRDAET-TLFCASDAKAYDKEVHNVWATHACVPTDPDPQEIILE-NVT-ENYDMWKNNMVEQMQTDI-ISLWDQSLK-PC
VKLTPLCVTLNCV-EPNST----------------------SSNN---------------SNAN----------------
-----------SNSSDSLFEEM---RNCSFNM-TTELRD---KRKSVHS-LFYKLDIVSTGSNDSK--------------
---------------------------------------------------------QYRLINCNTSAM-TQACPKVTFE
PIPIHYCAPAGFAILKC-K-D-P-NFNGTGP-CKNVSTVQCTH-GIKPVVSTQLLL-NGSLAEE--KVMIRSENITDNSK
IIIVQL----TEP--VNITCIRP--GNNTRT--SI--RI----GP--G--Q---T-FYGT---------------GDVIG
DIRRAYCNV-SRAAWNSTLQKISIKLRK------YF--NNK-----------TT----INFK-N----S---------S-
---GGDLEV-TTHSFNCGGEFFYCNTTDLF--NSTW---DEN-----------------STV--TNSTEA----------
--N----GT----------IT----LPCRIKQIIRMWQRVGQAMYAPPIKGSIRCESNITGLLLTRDGGGGI--------
----------NSSNETFRPIGGNMRDNWRS----------ELYKYKVVEIEPIGVAPT--KARRRVVE-----REKRAI-
-GL-GAAFIGFLGAAGSTMGAASMTLTVQARQ-LLSGIVQQQSNLLRAIEAQQHLLKLTVWGIKQLQA-RVLAVERYLKD
QQLLGIWGCSGKLICTTNVPWNSS-WS--------NKS--YNEI---WD---NM---TWMQWDKEVINYTNKIYELIEIS
QNQQEKNEQDLLALDKWTSLWSWFNISNWLWYIKIFIIIVGGLIGLRIVF-AVLSIINRARQGYSPLSLQTLTP---HP-
----EG-PDRPGRIKEE---GGEQDR--DRSIRLVSGFLALAWDDLRSLCLFSYHRLRDFISIAARTVELLGRSSLKGLR
LG----WEGLKYLGNLLG-YWGQELKSSAINLIDTIAIAVAGWTDRVIEIGQRFC---RAI--RNIPRRIR---QGAEK-
AL-Q*-MGGKWSKSS-IVGWPQVRERIRRA----------PAP-----------AAPGVGPVSQD-----LDKYGAVTSS
-NTAANNADC------AWLEAQ---EEEE---VGFPVXPQVPXRPMTXKGAFDLSHFLKEKGGLDGLIYSKKRQEILDLW
VYHTQGYFPDWQNYTPGPGTRFPLTFGWCYKLVPVD-PAE--VEEATEGENNS-LLHPICQHGMDDEEKEVLMWKFDSRL
ALTHRARELHPEFY---------------------KDC*
>DQ823359/A1/UA/2001/01UAPol293
--ARASVLSGGKLDAWERIRLRPGGKKKYRIKHLVWASRELERFALNPSLLETSEGCQQILEQLQPALKTGSEELKSLYN
TVATLYCVHQRIEVKDTKEALDKIEEIQNK----SK-------QKT--Q-Q--------AA--T------------G---
------TGSSS------------K--V---SQNYPIVQNA-QGQMTHQPIS-PRTLNAWVK-VIEEKAFSPEVIPMFSAL
SEGATPQDLNMMLNIVGGHQ-AAMQMLKDTINEEAAEWDRLHPAQAGPFPPGQM-REPRGSDIAGTTSTLQEQI-GWMTS
-NPPIPVGDIYKRWIILGLNKIVRMYSPVSILDIRQGPKEPFRDYVDRFFKTLRAEQATQEVKNWMTETLLVQNANPDCK
TILRALGPGATLEEMMTACQGVGGPGHKARVLAEAMSQA---QN--------ANIMMQKS-NF------R---G----PK
-R--IKCFNCG-KEGHLARNCRAPRKKGCWKCGKEGHQMK-DC-T----ER---QANFL-GKIWPS-S-K-GRPGNFPQS
R---------PEPSAP------------------PA-ENFGMG--EE------------I------------A--PSL--
K----Q--EQ--KD-----R------EQH-------------------PPSISLKSLFGNDPLSQ*PQITLWQRPLVTIR
IGGQLKEALLDTGADDTVLED-INLPGKWKPKMIGGIGGFIKVRQYDQILIEICGKKAIGTVLVGPTPVNIIGRNMLTQL
GCTLNFPISPIETVPVTLKPGMDGPKVKQWPLTEEKIKALTDICKEMEKEGKISKIGPENPYNTPVFAIKKK--DSTKWR
KLVDFRELNKRTQD-FWEVQLGIPHPAG-LKKKKSVTVLDVGDAYFSVPLDESFRKYTAFTIPSINNETP----------
--------GIRYQYNVLPQGWKGSPAIFQSSMTKILE-PFRLKNPEIV-IYQYMDDLYVGS-DLEIGQHRTKIEELRAHL
LSWGFTTPDKKHQKEPPFLWMGYELHPDKWTVQPIMLPDKDSWTVNDIQKLVGKL------NWASQIYPGIKVRQLCKLL
RGAKALTDIVTLTEEAELELAENREILKEPVHGVYYDPSKDLVAEIQKQGQDQWTYQIYQEPFKNLKTGKYAKKGSAHTN
DVKQLTAVVQKVAIESIVIWGK-TPKFRLPIQKETWDAWWMEYWQATWIPEWEFVNTPPLVKLWYQLEKEPIVGAETFYV
DGAANRETKIGKAGYVTDRGRQKVVPLTETTNQKTELHAIHLALQDSGSEVNIVTDSQYALGIIQAQPDRSEAEIVNKII
EKLIEKERVYLSWVPAHKGIGGNEQVDKLVSYGIRRVLFLEGIDKAQEDHEKYHSNWKTMASDFNLPPIVAKEIVASCDK
CQL--KGEAMHGQVDCSPGIWQLDCTHLEGKVIIVAVHVASGYIEAEVIPAETGQETAYFLLKLAGRWPVKVVHTDNGPN
FTSSAVKAACWWANIQQEFGIPYNPQSQGVVESMNKELKKIIGQVREQAEHLKTAVQMAVFIHNFKRKGGIGGYSAGERI
IDII------ATDIQ----------------TREL----QKQIIKIQNFRVYYRDSRDPIWKGSAKLLWKGEGA-VVIQ-
-DNNDIKVVPRRKAKIIRDY-GKQMAGDDCVASRQD-E-D*---MENRWQVMIVWQVDRM---RIRTWNSLVK-YHMYVS
KKARKWVYRHHYESRHPRVS-SEVHIPLGD-AK-L-VVKTYWGLHTGEKDWHLGHGVSIE-WRQERYSTQVDPDLADQLI
HLYYFDCFSETAIRKAIVGNIVSPRCNY-PAGHN-KVGSLQYLALKALV-------------TP-TRER--------PPL
PSVRKLTEDRWNKPQKTRDRRGNHTMNGC*------------MEQAPEDQ----GPQREPHNEWMLELLEDLKHEAVRHF
PRPWLHGLGQHIYNTYGDTWEGVEAIIRTLQQLLFVHFRIGCQHSRIGI--------VQR-RR-----V-----RNG--S
SRS*MD-P----VDPNLEPWNHPGSQ------------------------PKTACNN-CYCKQCCWHCQICFLKKGLGIS
Y---GRKKR--RPRRG--T-PHSSKDHQNLIS-KQPLPH------T-QR--D-QTGPEESKKK---VESK--AETD--RF
D*MAGRSGD-P--DA--ELLTAVRIIKILYQSNPYPTP---R-G-T--RQARKNRRRR---WRARQ--RQIDSISERILS
TCLGRSTEPVSLQLPPIERLHLDCSEDCGTS-GT-QQSQGTETGVGGPQISGE-SSGILGSGTKE*M-------------
TPL-----------DIYAIVALVV-VFVIAIVVWTIVGIEYRK-LRKQRKI----DKLIERIRERAEDSGNESE--GD-A
EELST----L--MEVG----------NYA---LLDD---NN---V*----T-----E----N--L-----WVTVYYGVPV
WRDAET-TLFCASDAKAYDKEVHNVWATHACVPTDPHPQEIILE-NVT-ENFDMWKNNMVEQMQTDI-ISLWDQSLK-PC
VQLTPLCVTLECT-EPN------------------------RTSS---------------NNSS----------------
-------------FNSSMLEEM---KNCSFNM-TTELRD---KSKNVHS-LFYKLDIVSTGSNDSK--------------
---------------------------------------------------------QYRLINCNTSAV-TQACPKVSFE
PIPIYYCAPAGFAILKC-K-D-S-NFTGKGP-CKNVSTVQCTH-GIKPVVSTQLLL-XGSLAEK--KVMIRSENITDNGK
VIIVQL----TEP--VNITCIRP--GNNTRT--SI--RI----GP--G--Q---T-FYAT---------------GAVTG
DIRKAHCNV-NRTAWNNTLRKISTQLRE------YF--KN------------KT----IIFK-N----S---------T-
---GGDLEV-TTHSFNCGGEFFYCNTTDLF--NSSWDE-NSTWDE--------------NGT-VTNGTEA----------
--N----GT----------IT----LPCRIKQIIRMWQRVGQAMYAPPIKGIIRCESNITGLLLTRDGGGGP--------
----------NSSNETFRPIGGNMRDNWRS----------ELYKYKVVEIEPIGVAPT--KAKRRVVE-----REKRAI-
-GL-GAAFLGFLGAAGSTMGAVSLTLTVQARQ-LLSGIVQQQSNLLMAIEAQQHLLKLTVWGIKQLQA-RVLAVERYLKD
QQLLGLWGCSGKLICTTNVPWNSS-WS--------NKS--QSDI---WD---NM---TWMQWDKEVINYTNIIYELIEKS
QNQQEKNEQDLLALDKWASLWSWFDISNWLWYIKIFIIIVGGLIGLRIVF-AVLSMINRARQGYSPLSLQTLTP---HP-
----EG-PDRPGRIEEE---GGEQGR--DRSIRLVSGFLALAWDDLRSLCLFSYHRLRDFISIAARTVELLGRSSLKGLR
LG----WEGLKYLGNLLG-YWGQELKSSAINLVDTIAIAVAGWTDRVIEIGQRIC---RAI--CNIPRRIR---QGAER-
AL-Q*-MGGKWSKSS-IVGWSQIRERIRRA----------PAP-----------AARGVGPVSQD-----LDKHGAVTSS
-NTAATNADC------AWLEAQ---EEEE---VGFPVRPQVPLRPMTYKGAFDLSHFLKEKGGLDGLIYSKKRQEILDLW
VYHTQGYFPDWQNYTPGPGIRYPLTFGWCYKLVPVD-PAD--VEEATEGENNS-LLHPICQHGVDDEEKEVLMWKFDSRL
ALTHRAREMHPEFY---------------------KDC*
>DQ823360/A1/UA/2001/01UAPol303
--ARASVLSGGKLDEWEKIRLRPGGKKKYRIKHLVWASRELERFAVNPSLLETSEGCQQILEQLQPALKTGSEELKSLYN
TVATLYCVHQRIEIKDTKEALDKIEEIQNK----SK-------QKT--Q-Q--------AA--T------------G---
------TGSSS------------K--V---SQNYPIVQNA-QGQMTHQSIS-PRTLNAWVK-VIEEKAFSPEVIPMFSAL
SEGATPQDLNMMLNIVGGHQ-AAMQMLKDTINEEAAEWDRLHPAQAGPFPPGQM-REPRGSDIAGTTSTLQEQI-GWMTS
-NPPIPVGDIYKRWIILGLNKIVRMYSPVSILDIRQGPKEPFRDYVDRFFKTLRAEQATQDVKNWMTETLLIQNANPDCK
TILKALGSGATLEEMMTACQGVGGPGHKARVLAEAMSQV---QN--------ANIMMQKS-NF------R---G----PK
-R--IKCFNCG-KEGHLARNCRAPRKKGCWKCGKEGHQMK-DC-T----ER---QANFL-GKIWPS-S-K-GRPGNFPQS
R---------PEPSAP------------------PA-ENFGMG--EE------------I------------A--PSL--
K----Q--EQ--KD-----R------EQH-------------------PPSISLKSLFGNDPLSQ*PQITLWQRPLVTIR
IGGQLKEALLDTGADDTVLED-INLPGKWKPKMIGGIGGFIKVRQYDQILIEICGKKAIGTVLVGPTPVNIIGRNMLTQL
GCTLNFPISPIETVPVTLKPGMDGPKVKQWPLTEEKIKALTDICKEMEKEGKISKIGPENPYNTPVFAIKKK--DSTKWR
KLVDFRELNKRTQD-FWEVQLGIPHPAG-LKKKKSVTVLDVGDAYFSVPLDESFRKYTAFTIPSINNETP----------
--------GIRYQYNVLPQGWKGSPAIFQCSMTKILE-PFRLKNPEIV-IYQYMDDLYVGS-DLEIGQHRIKIEELRAHL
LSWGFTTPDKKHQKEPPFLWMGYELHPDKWTVQPIMLPDKDSWTVNDIQKLVGKL------NWASQIYPGIKVRQLCKLL
RGAKALTDIVTLTEEAELELAENREILKEPVHGVYYDPSKDLVAEIQKQGQDQWTYQIYQEPFKNLKTGKYAKKGSAHTN
DVKQLTAVVQKVTTESIIIWGK-TPKFRLPIQKETWEAWWMEYWQATWIPEWEFVNTPPLVKLWYQLEKEPIVGAETFYV
DGAANRETKIGKAGYVTDRGRQKVVPLTETTNQKTELHAIHLALQDSGSEVNIVTDSQYALGIIQAQPDRSESEIVNKII
EKLIEKERVYLSWVPAHKGIGGNEQVDKLVSYGIRRVLFLEGIDKAQEEHEKYHSNWKAMASDFNLPPIVAKEIVASCDK
CQL--KGEAMHGQVDCSPGIWQLDCTHLEGKVIIVAVHVASGYIEAEVIPAETGQETAYFLLKLAGRWPVKVVHTDNGPN
FTSSAVKAACWWANIQQEFGIPYNPQSQGVVESMNKELKKIIGQVREQAEHLKTAVQMAVFIHNFKRKGGIGGYSAGERI
IDII------ATDIQ----------------TKEL----QKQIIKIQNFRVYYRDSRDPIWKGPAKLL-KGEGA-VVIQ-
-DNNDIKVVPRRKAKIIRDY-GKQMAGDDCVASRQD-E-D*---MENRWQVMIVWQVDRM---RIRTWNSLVK-HHMYVS
KKAREWVYRHHYESRHPRVS-SEVHIPLGD-AR-L-VVKTYWGLHLGEKDWHLGHGVSIE-WRQERYSTQIDPDLADQLI
HLYYFDCFSESAIRKAIVGNIVSPRCNY-PAGHN-KVGSLQYLALKALV-------------TP-TKER--------PPL
PSIRKLTEDRWNKPQKTRGRRGNHTMNGC*------------MEQAPEDQ----GPQREPHNEWMLELLEDIKHEAVRHF
PRPWLHGIGQYIYNTYGDTWEGVEAIIKTLQQLLFVHFRIGCQHSRIGI--------TQR-RR-----V-----RNG--S
SRS*MD-P----VDPNLEPWNHPGSQ------------------------PKTACNN-CYCKKCCWHCQICFLKKGLGIS
Y---GRKKR--RPRRG--T-PHSSKDHQNLIS-KQPLPP------T-QR--D-QTGPKESKKK---VESK--AETA--RF
D*MAGRSGD-P--DA--ELLTAVRIIKILYQSNPYPPP---R-G-T--RQARKNQRRR---WRARQ--RQLDSISERILN
TCLGRSAEPVSLQLPPIERLHLDCSEDCGTS-GT-QQSQGTETGVGGPQISGE-SSGILGSGTKE*M-------------
IPL-----------EIYAIVALVV-VFVIAIVVWTIVGIEYRK-LLKQRKI----DRLIERIRERAEDSGNESE--GD-A
EELST----L--MEVG----------NYA---LLDD---NN---V*----T-----D----N--L-----WVTIYYGVPV
WRDADT-TLFCASDAKAYDKEVHNVWATHACVPTDPHPQEIILE-NVT-ENFNMWKNNMVEQMQTDI-ISLWDQSLK-PC
VKLTPLCVTLDCT-EPN------------------------STSS---------------NNSSFTS-------------
------------NSSDNLFKEM---KNCSFNV-TTELRD---KSKKAHS-LFYKLDIVSTGSNDSE--------------
---------------------------------------------------------QYRLINCNTSAM-TQACPKVSFE
PIPIYYCAPAGFAILKC-K-D-S-NFTGKGP-CKNVSTVQCTH-GIKPVVSTQLLL-NGSLAEK--EVMIRSENITDNGK
VIIVQL----TEP--VNITCIRP--GNNTRT--SI--RI----GP--G--Q---T-FYAT---------------GAVTG
DIRKAYCNV-SRAAWNSTLQKISTQLRK------YF--NN------------KT----IIFK-N----S---------T-
---GGDLEV-TTHSFNCGGEFFYCNTTDLF--NSTW---DEN-----------------GTV--TNGTTA----------
--N----GT----------IT----LPCRIKQIINMWQRVGQAMYAPPIKGSIRCESNITGLLLTRDGGKTN--------
-----------SSNETFRPIGGNMRDNWRS----------ELYKYKVVKIEPIGVAPT--RAKRRVVE-----REKRAI-
-GL-GAAFLGFLGAAGSTMGAASMTLTVQARQ-LLSGIVQQQSNLLRAIEAQQHLLKLTVWGIKQLQA-RVLAVERYLKD
QQLLGIWGCSGKLICTTNVPWNSS-WS--------NKS--QSEI---WD---NM---TWMQWDKEVINYTDIIYALLEKS
QNQQEKNEQDLLALDKWASLWSWFDISNWLWYIRTFIIIVGGLIGLRIVF-AVLSIINRARQGYSPLSLQTLTP---HP-
----EG-PDRPERIKEE---GGEQGR--DSSIRLVSGFLTLAWDDLRSLCLFSYHRLRDFISIAARTVELLGRSSLKGLR
LG----WEGLKYLGNLLG-YWGQELKSSAINLVDTIAIAVAGGTDRVIEIGQTIC---RAI--RNIPRRIR---QGAEK-
AL-Q*-MGGKWSKGS-IVGWPQVRERIRRA----------PAP-----------AAIGVGPVSQD-----LDKHGAITSS
-NTAANNAEC------AWLEAQ---EEEE---VGFPVRPQVPLRPMTYKGAFDLSHFLKEKGGLDGLIYSKRRQEILDLW
VYHTQGYFPDWQNYTPGPGIRFPLTFGWCYKLVPVD-PAD--VEEATEGENNS-LLHPICQHGMDDEEGEVLMWKFDSHL
ALTHKARELHPEFY---------------------KDC*
>DQ823361/A1/UA/2001/01UAKV254
--ARASVLSGGKLDAWEKIRLRPGGKKKYRIKHIVWASRELERFALNPGLLETSEGCQQILEQLQPALKTGSEELKSLYN
TVATLYCVHQRIDIKDTKEALDKIEEIQNK----SK-------QKT--Q-Q--------AA--T------------G---
------PGSSS------------K--V---SQNYPIVQNA-QGQMTHQSLS-PRTLNAWVK-VIEEKAFSPEIIPMFTAL
SEGAAPQDLNMMLNIVGGHQ-AAMQMLKDTINEEAAEWDRLHPAQAGPFPPGQM-REPRGSDIAGTTSTLQEQI-GWMTS
-NPPIPVGDIYKRWIILGLNKIVRMYSPVSILDIRQGPKEPFRDYVDRFFKTLRAEQATQDVKNWMTETLLVQNANPDCK
TILRALGTGATLEEMMTACQGVGGPGHKARVLAEAMSQV---QN--------TNIMMQKS-NF------R---G----PK
-R--IKCFNCG-KEGHLARNCRAPRKKGCWKCGKEGHQMK-DC-T----ER---QANFL-GRIWPS-S-K-GRPGNFPQS
R---------PEPSAP------------------PA-ENFGMG--EE------------I------------T--PSP--
K----Q--EQ--KD-----R------AQR-------------------PPSISLKSLFGNDPLSQ*PQITLWQRPLVTVR
IGGQLKEALLDTGADDTVLED-IDLPGKWKPKMIGGIGGFIKVRQYDQILIEICGKKAIGTVLVGPTPVNIIGRNMLTQL
GCTLNFPISPIETVPVTLKPGMTGPKVKQWPLTEEKIKALTDICKEMEKEGKISKIGPENPYNTPVFAIKKK--DSTKWR
KLVDFRELNKRTQD-FWEVQLGIPHPAG-LKKKKSVTVLDVGDAYFSVPLDESFRKYTAFTIPSINNETP----------
--------GIRYQYNVLPQGWKGSPAIFQSSMTKILE-PFRLKNPEIV-IYQYMDDLYVGS-DLEIGQHRTKIEELRAHL
LSWGFTTPDKKHQKEPPFLWMGYELHPDKWTVQPIMLPDKDSWTVNDIQKLVGKL------NWASQIYPGIKVRQLCKLL
RGAKALTDIVTLTEEAELELAENREILKEPVHGVYYDPSKDLVAEIQKQGQDQWTYQIYQEPFKNLKTGKYAKKGSAHTN
DVKQLTAVVQKVATESIVIWGK-TPKFRLPIQKETWEAWWMEYWQATWIPEWEFVNTPPLVKLWYQLEKEPIVGAETFYV
DGAANRETKIGKAGYVTDRGRQKVVPLTETTNQKTELHAIHLALQDSGSEVNIVTDSQYALGIIQAQPDRSESEIVNKII
EKLIEKERVYLSWVPAHKGIGGNEQVDKLVSYGIRRVLFLEGIDKAQEEHEKYHSNWKAMASDFNLPPIVAKEIVASCDK
CQL--KGEAMHGQVDCSPGIWQLDCTHLEGKVIIVAVHVASGYIEAEVIPAETGQETAYFXLKLAGRWPVKVVHTDNGPN
FTSSAVKAACWWANIQQEFGIPYNPQSQGVVESMNKELKKIIGQVREQAEHLKTAVQMAVFIHNFKRKGGIGGYSAGERI
IDII------ATDIQ----------------TKEL----QKQIIKIQNFRVYYRDSRDPIWKGPAKLLWKGEGA-VVIQ-
-DNNDIKVVPRRKAKIIRDY-GKQMAGDDCVASRQD-E-D*---MENRWQVMIVWQVDRM---RIRTWNSLVK-HHMYVS
KKARGWFYRHHYESRHPRVS-SEVHIPLGD-AR-L-VVKTYWGLHTGEKDWHLGHGVSIE-WRQKRYSTQIDPDLADQLI
HLYYFDCFSESAIRKAIVGNIVSPRCNY-PAGHN-KVGSLQYLALKALV-------------TP-TRER--------PPL
PSVRKLTEDRWNKPQKTRGRRGNHTMNIC*------------MEQAPEDQ----GPQREPYNEYMLELLEDLKHEAVRHF
PRPWLHGLGQHIYNTYGDTWEGVEAIIRTLQQLLFVHFRIGCQHSRIGI--------VQR-RR-----G-----RNG--S
SRS*MD-P----VDPNLEPWNHPGSQ------------------------PKTACSN-CYCKKCCWHCQICFLKKGLGIS
Y---GRKKR--RHRRA--T-PHSSKDHQNPIS-KQPLPH------T-QR--D-QTGPEESTKK---VESK--AETD--QF
D*MAGRSGD-T--DA--QLLTAVRIIKILYQSNPYPTP---R-G-T--RQARKNQRRR---WRARQ--RQINSISERILS
TYVGRSAEPVSLQLPPIERLHLDCSEDCGTS-GT-QQSQGTEAGVGGPQISGE-SSGILGSGTKE*M-------------
TPL-----------EIYAIVALVV-VFIIAVVVWTIVGIEYKR-LRKQRKI----DRLIERIRERAEDSGNESE--GD-A
EELST----L--MEVG----------DYA---LLDD---ND---V*----A-----E----N--L-----WVTVYYGVPV
WRDAET-TLFCASDAKAYDKEVHNVWATHACVPTDPNPQEMNLE-NVT-EKFDMWKNNMVEQMQTDI-ISLWDQSLK-PC
VQLTPLCVTLDCV-EPNRTRSNNSSVNNN------------SSVT---------------SNSS----------------
-----------DNSSDSLFEEM---KNCSFNM-TTELRD---KKKRVHS-LFYKLDIVSTGSGSNDSE------------
---------------------------------------------------------QYRLINCNTSAM-TQACPKVTFE
PIPIHYCAPAGFAILKC-K-D-T-NFTGKGP-CKNVSTVQCTH-GIKPVVSTQLLL-NGSLAEE--KVMIRSENITDNSK
IIIVQL----TEP--VNITCIRP--GNNTRT--SI--RI----GP--G--Q---T-FYAT---------------GDVIG
DPRKAHCNV-SKAAWNNTLQKISTQLRE------YF--N-------------KT----IIFK-N----S---------S-
---GGDLEV-TTHSFNCGGEFFYCNTTNLF--NSTWDG-NGT-----------------VTN-STNSTKN----------
--N----ET----------IT----LPCRIKQIINMWQRVGQAMYAPPIKGSIRCESNITGLLLTRDGGGGA--------
----------NSSNETFRPIGGDMRDNWRS----------ELYKYKVVEIEPIGVAPT--KAKRRVVE-----REKRAI-
-GL-GAAFLGFLGAAGSTMGAASLTLTVQARQ-LLSGIVQQQNNLLRAIEAQQHLLKLTVWGIKQLQA-RVLAVERYLKD
QQLLGIWGCSGKLICTTNVPWNSS-WS--------NKS--QDEI---WN---NM---TWMQWDKEVINYTNKIYDLLQES
QNQQEKNEQDLLALDKWASLWNWFDISNWLWYIKIFIIIVGGLIGLRIVF-AVLSIINRARQGYSPLSLQTLTP---HP-
----EG-PDRPGRINEE---GGEQGR--DRSIRLVSGFLALTWDDLRSLCLFSYHRLRDFISIAARTVELLGRSSLKGLR
LG----WEGLKYLGNLLG-YWGQELKSSAINLIDTIAIAVAGWTDRVIEIGQRFC---RAI--CNIPRRIR---QGAER-
AL-Q*-MGGKWSKSS-IVGWPQIRERIRRA----------PAP-----------AARGVGPVSQD-----LDKHGAVTSS
-NTAANNADC------AWLEAQ---EEEE---VGFPVRPQVPLRPMTYKGALDLSHFLKEKGGLDGLIYSKKRQEILDLW
VYHTQGYFPDWQNYTPGPGIRFPLTFGWCYKLVPVD-PXE--VEEXTVGENNX-LLHPICQHGXDDEEXEVLMWKFDSRL
ALTHRARELHPEFY---------------------KDC*
>DQ823365/A1/UA/2001/01UAOD10
--ARASVLSGGKLDAWEKIRLRPGGKKQYRIKHLVWASRELERFALNPSLLETAEGCQQIMEQFQSTLKTGSEELKSLYN
TVATLYCVHQRIEIKDTKEALDKIEEIQNK----SK-------QKT--Q-Q--------AA--T------------G---
------TGSSS------------K--V---SQNYPIVQNA-QGQMTHQSMS-PRTLNAWVK-VIEEKAFSPEVIPMFSAL
SEGATPQDLNMMLNIVGGHQ-AAMQMLKDTINEEAAEWDRVHPAQAGPVPPGQM-RDPRGSDIAGTTSTLQEQI-GWMTS
-NPPIPVGDIYKRWIILGLNKIVRMYSPVSILDIRQGPKEPFRDYVDRFFKTLRAEQATQDVKNWMTETLLVQNANPDCK
TILRALGSGATLEEMMTACQGVGGPGHKARVLAEAMSQV---QN--------VNIMMQKS-NF------R---G----PK
-R--IKCFNCG-KEGHLARNCRAPRKKGCWKCGKEGHQMK-DC-T----ER---QANFL-GRIWPS-S-K-GRPGNFPQS
R---------PEPSAP------------------PA-ENFGMG--EE------------I------------T--PSL--
K----Q--EQ--KD-----R------EQH-------------------PPSISLKSLFGNDPLSQ*PQITLWQRPLVTVK
IGGQLKEALLDTGADDTVLED-INLPGKWKPKMIGGIGGFIKVRQYDQILIEICGKKAIGTVLVGPTPVNIIGRNMLTQL
GCTLNFPISPIETVPVTLKPGMDGPKVKQWPLTEEKIKALTDICNEMEREGKISKIGPENPYNTPVFAIKKK--DSTKWR
KLVDFRELNKRTQD-FWEVQLGIPHPAG-LKKKKSVTVLDVGDAYFSVPLDESFRKYTAFTIPSINNETP----------
--------GIRYQYNVLPQGWKGSPSIFQSSMTKILD-PFRSKNPEIV-IYQYMDDLYVGS-DLEIGQHRTKIEELRAHL
LSWGFTTPDKKHQKEPPFLWMGYELHPDKWTVQPIMLPDKDSWTVNDIQKLVGKL------NWASQIYPGIKVRQLCKLL
RGAKALTDIVTLTEEAELELAENREILKEPVHGVYYDPSKDLVAEIQKQGQDQWTYQIYQEPFKNLKTGKYAKKGSAHTN
DVKQLTAVVQKVVTESIVIWGK-TPKFRLPIQKETWEAWWMEYWQATWIPEWEFVNTPPLVKLWYQLEKEPIVGAETFYV
DGAANRETKIGKAGYVTDRGRQKVVPLTETTNQKTELHAIHLALQDSGSEVNIVTDSQYALGIIQAQPDRSESEIVNKII
EKLIEKERVYLSWVPAHKGIGGNEQVDKLVSNGIRRVLFLEGIDKAQEEHERYHSNWKAMASDFNLPPIVAKEIVASCDK
CQL--KGEAMHGQVDCSPGIWQLDCTHLEGKVIIVAVHVASGYIEAEVIPAETGQETAYFLLKLAGRWPVKVVHTDNGPN
FTSSAVKAACWWADIQQEFGIPYNPQSQGVVESMNKELKKIIGQVREQAEHLKTAVQMAVFIHNFKRKGGIGGYSAGERI
IDII------ATDIQ----------------TKEL----QKQIIKIQNFRVYYRDSRDPIWKGPAKLLWKGEGA-VVIQ-
-DNNDIKVVPRRKAKIIRDY-GKQMAGDDCVASRQD-E-D*---MENRWQVMIVWQVDRM---RIRTWNSLVK-HHMYVS
KKARGWFYRHHYESRHPKVS-SEVHIPLGD-AR-L-VVKTYWGLHAGEKDWHLGHGVSVE-WRQKRYSTQIDPDLADQLI
HLYYFDCFSESAIRKAIVGQIVSPRCNY-PAGHN-KVGPLQYLALKALV-------------TP-TRER--------PPL
PSVRKLTEDRWNKPQKTRGRRGNHTMNGC*------------MEQAPEDQ----GPQREPHNEWMLELLEDLKHEAVRHF
PRPWLHGLGQYIYNTYGDTWEGVEAIIRTLQQLLFVHFRIGCQHSRIGI--------MQR-RR-----V-----RNG--S
SRS*MD-P----VDPNLEPWNHPGSQ------------------------PKTACSN-CYCKRCCWHCQICFLKKGLGIS
Y---GRKKR--RHRRG--T-PHSSKDHQIPIS-KQPLPH------T-QR--D-QTGPEESKKK---VESK--TETD--QF
D*MAGRSGD-T--DA--ELLTAVRIIKFLYQSNPYPTP---R-G-T--RQARKNQRRR---WRARQ--RQINSISERILS
TCLGRSAEPVSFQLPPIERLHLNCSEDCGTS-GT-QQSQGTETGVGGPQISGE-SSGILGSGTKE*M-------------
TPL-----------EIYAIVALVV-VFIIAIVVWTIVGIEYRK-LLKQRKI----DRLIERIRERAEDSGNESE--GD-A
EELST----L--MEVG----------NYA---LLDD---NN---V*----------E----N--L-----WVTVYYGVPV
WRDAET-TLFCASDAKAYDKEVHNVWATHACVPTDPNPQEIILE-NVT-EKFDMWKNNMVEQMQTDI-ISLWDQSLK-PC
VKLTPLCVTLNCA-EPNSTSSSN------------------SSVN---------------NNSS----------------
---------------DSLFEEM---KNCSFNM-TTELRD---KRKRVHS-LFYKLDIVSTDSG-----------------
---------------------------------------------------------QYRLINCNTSVM-TQACPKVTFE
PIPIHYCAPAGFAILKC-K-D-T-NFNGTGP-CKNVSTVQCTH-GIKPVVSTQLLL-NGSLAEK--EVMIRSKNITDNSK
IIIVQL----TQP--VNITCIRP--GNNTRK--SI--HI----GP--G--Q---A-FYAT---------------GDVIG
DIRKAYCNV-SRKAWNRTLQQISTQLRR------YF--NN------------KT----IIFK-N----S---------S-
---GGDLEI-TTHSFNCGGEFFYCNTTDLF--NSTWE----------------------GTV--TNSTEA----------
--N----ET----------IT----LPCRIKQIINMWQRVGQAMYAPPIQGSIRCESNITGLLLIRDGGTN---------
-----------SSSETFRPIGGDMRDNWRS----------ELYKYKVVKIEPIGVAPT--RAKRRVVE-----REKRAI-
-GL-GAAFLGFLGAAGSTMGAASMTLTVQARQ-LLSGIVQQQSNLLRAIEAQQHLLKLTVWGIKQLQA-RVLAVERYLQD
QQLLGIWGCSGKLICTTNVPWNSS-WS--------NKS--QNEI---WN---NM---TWMQWDKEVINYTNIIYTLIEES
QNQQEKNEQDLLALDKWASLWNWFNISNWLWYIRIFIIIVGGLIGLRIVF-AVLSIINRARQGYSPLSLQTLTP---HP-
----EG-PDRPGRIKEE---GGEQDR--DRSIRLVSGFLALAWDDLRSLCLFSYRRLRDFISIAARTVELLGRSSLKGLR
LG----WEGLKYLGNLLG-YWGQELKSSAINLIDTIAIAVAGWTDRVIELGQRFC---RAI--RNIPRRIR---QGAEK-
AL-Q*-MGGKWSKSS-IVGWPQVRERMRRA----------PA------------PAIGVGPVSQD-----LDKHGAVTSS
-NTAANNADC------AWLEAQ---EEEE---VGFPVKPQVPLRPMTYKGAVDLSHFLKEKGGLDGLIYSKKRQEILDLW
VYHTQGYFPDWQNYTPGPGIRFPLTFGWCYKLVPVD-PVE--VEEATEGENNS-LLHPICQHGMDDEEKEVLMWKFDSRL
ALTHRAREMHPEFY---------------------KDC*
>DQ823366/A1/UA/2001/01UAOD35
--ARASVLSGGKLDAWERIRLRPGGKKKYRLKHIVWASRELERFALNPGLLETSEGCQQILEQLQPALKTGSEEIKSLYN
TVATLYCVHQRIEIRDTKEALDKIEEIQNK----SK-------QKT--Q-Q--------AA--T------------D---
------TGSSS------------K--V---SQNYPIVQNA-QGQMIHQPMS-PRTLNAWVK-VIEEKAFSPEVIPMFTAL
SEGATPQDLNMMLNIVGGHQ-AAMQMLKDTINEEAAEWDRLHPAQAGPFPPGQM-REPRGSDIAGTTSTLQEQI-GWMTS
-NPPIPVGDIYKRWIILGLNKIVRMYSPVSILDIRQGPKEPFRDYVDRFFKTLRAEQATQDVKNWMTETLLVQNANPDCK
TILRALGPGATLEEMMTACQGVGGPGHKARVLAEAMSQV---QN--------TNIMMQKS-NF------R---G----PK
-R--IKCFNCG-KEGHLARNCRAPRKKGCWKCGKEGHQMK-DC-TT---ER---QANFL-GRIWPS-S-K-GRPGNFPQS
R---------PEPSAP------------------PA-E---MG--EE------------I------------T--PSL--
K----Q--EQ--KD-----R------EQR-------------------PPSISLKSLFGNDPLSQ*PQITLWQRPLVTIK
IGGQLKEALLDTGADDTVLED-IDLPGKWKPKMIGGIGGFIKVRQYDQILIEICGKKAIGTVLVGPTPVNIIGRNMLTQI
GCTLNFPISPIETVPVKLKPGMDGPKVKQWPLTEEKIKALTDICDEMEKEGKISKIGPENPYNTPVFAIKKK--DSTKWR
KLVDFRELNKRTQD-FWEVQLGIPHPAG-LKKKKSVTVLDVGDAYFSVPLDESFRKYTAFTIPSINNATP----------
--------GIRYQYNVLPQGWKGSPSIFQSSMTKILE-PFRLKNPDIV-IYQYMDDLYVGS-DLEIGQHRTKVEELRAHL
LSWGFTTPDKKHQKEPPFLWMGYELHPDKWTVQPIMLPDKDSWTVNDIQKLVGKL------NWASQIYPGIKVKQLCKLL
RGAKALTDIVTLTEEAELELAENREILKEPVHGVYYDPSKDLVAEIQKQGQDQWTYQIYQEPFKNLKTGKYAKKGSAHTN
DVKQLTAVVQKVATESIVLWGK-TPKFRLPIQKETWEAWWMEYWQATWIPEWEFVNTPPLVKLWYQLEKEPIVGAETFYV
DGAANRETKMGKAGYVTDRGRQKVVPLTETTNQKTELHAIHLALQDSGSEVNIVTDSQYALGIIQAQPDRSESEIVNKII
EKLIEKERVYLSWVPAHKGIGGNEQVDKLVSSGIRRVLFLEGIDQAQEEHEKYHSNWRAMASDFNLPPIVAKEIVASCDK
CQL--KGEAMHGQVDCSPGIWQLDCTHLEGKVIIVAVHVASGYIEAEVIPAETGQETAYFLLKLAGRWPVKVVHTDNGPN
FTSSAVKAACWWANIQQEFGIPYNPQSQGVVESMNKELKKIIGQVREQAEHLKTAVQMAVFIHNFKRKGGIGGYSAGERI
IDII------ATDIQ----------------TKEL----QKQITKIQNFRVYYRDSRDPIWKGPAKLLWKGEGA-VVIQ-
-DNNDIKVVPRRKAKIIRDY-GKQMAGDDCVASRQD-E-D*---MENRWQVMIVWQVDRM---RIRTWNSLVK-HHMYVS
KKARGWFYRHHYESRHPKVS-SEVHIPLGD-AR-L-VIKTYWGLHTGEKDWHLGHGVSIE-WRQKRYITQIDPDLADQLI
HLHYFDCFSESAIRKAIIGHIVSPRCNY-SAGHN-KVGSLQYLALKALV-------------TP-TRER--------PPL
PSVKKLTEDRWNKPQKTRGRRGNHTMNGC*------------MEQAPEDQ----GPQREPHNEWMLELLEELKHEAVRHF
PRPWLHGLGQHIYNTYGDTWEGVEAITRILQQLLFVHFRIGCQHSRIGI--------VQR-RR-----V-----RNG--S
SRS*MD-P----VDPNLEPWNHPGSQ------------------------PKTACNN-CYCKKCSWHCQICFLKKGLGIS
Y---GRKKR--RHRRG--T-PHSNKDHQTPIS-KQPLPH------T-QR--D-QTGPEESKKK---VESK--AETD--RF
D*MAGRSGD-T--DA--ELLTAIRIIKLLYQSNPYPTP---R-G-T--RQARRNQRRR---WRARQ--RQIDSISERILS
THLGRSAEPVPFQLPPIERLHLDCSEDCGTS-GT-QQSQGTETGVGGPQISGE-PSGILGSGTKE*M-------------
TPL-----------VICAIVALVV-VAVIAIVVWTIVGIEYRK-LRKQRKI----DRLIERIRERAEDSGNESE--GD-A
EELST----L--MEVG----------NYA---LLDD---NN---V*----A-----G----D--L-----WVTVYYGVPV
WRDAET-TLFCASDAKAYDKEVHNVWATHACVPTDPNPQEIILE-NVT-ENFNMWKNSMVEQMQTDI-ISLWDQSLK-PC
VTLTPLCVTLNCT-DPKPNNTSFNN----------------SSVS---------------YNSS----------------
---------------DSWVEEM---KNCSFNM-TTELRD---KNRKVHS-LFYKLDIVSTGNNDSR--------------
---------------------------------------------------------EYRLINCNTSAM-TQACPKVTFE
PIPIHYCTPAGFAILKC-N-D-V-NFTGTGP-CKNVSTVQCTH-GIKPVVSTQLLL-NGSLAEK--QVMIRSENITDNGK
IIIVQL----TEP--VNITCIRP--NNNTRT--SI--HI----GP--G--R---A-WYAT---------------GDVTG
DPRKAHCIV-NRTAWSSTLQKISAQLRK------HF--N-------------KT----IIFK-N----S---------S-
---GGDLEV-TTHSFNCGGEFFYCNTTELF--NSTW---DKN-----------------DTV--TSSTQA----------
--N----EN----------IT----LPCRIKQIINMWQRVGQAMYAPPIRGSIRCESNITGLLLTRDGGGGT--------
----------DSSNETFRPIGGNMRDNWRS----------ELYKYKVVKIEPIGVAPT--KAKRRVVE-----REKRAI-
-GL-GAAFLGFLGAAGSTMGAASLTLTVQARQ-LLSGIVQQQSNLLRAIEAQQHLLKLTVWGIKQLQA-RVLAVEGYLRD
QQLLGIWGCSGKLICTTTVPWNSS-WS--------NKS--LSEI---WD---NM---TWMQWDKEVINYTNSIYELIEEA
QNQQEKNEQDLLALDKWADLWNWFNISNWLWYIRIFIMIVGGLIGLRIVF-AVLSIINRARQGYSPLSLQTLTP---HP-
----EG-PDRPGGIKEE---GGEQGR--DRSIRLVSGFLALIWDDLRSLCLFSYHRLRDFISIAARTVELLGRSSLKGLR
LG----WEGLKYLGNLLV-YWGQELKSSAINLIDTIAIAVAGWTDRVIELGQRFC---RAI--CNIPRRIR---QGAER-
AL-Q*-MGGKWSKSS-IVGWSQIRERIRRA----------PAP-----------AAPGVGPVSQD-----LDRHGAVTSS
-NTAATNADC------AWLEAQ---EEEE---VGFPVRPQVPLRPMTYKAAFDLSHFLKEKGGLDGIIYSERRKEILDLW
IYHTQGYFPDWQNYTPGPGTRFPLTFGWCFKLVPVD-PAE--VEEATEGENNS-LLHPICQHGMDDGEREVLKWKFDSRL
AFTHTARELHPEFY---------------------KDC*
>EF545108/A1/RU/2000/RU00051
MGARASILSGGKLDAWEKIRLRPGGRKQYRLKHLVWASRELERFALNPSLLETSEGCQQILEQLQPALRTGXEELKSLYN
TXATLYCVHLRIDVKDTKEALDKIEEIQNK----SK-------QKT--Q-Q--------TA--T------------G---
------AGNSN------------K--V---SQNYPIVQNA-QGQMVXQSLS-PRXLNAWVK-VIEEKAFSPEVIPMFTAL
SEGATPQDLNMMLNIVGGHQ-AAMQMLKDTINEEAAEWDRLHPAQAGPFPPGQL-REPRGSDIAGTTSTLQEQI-GWMTS
-NPPIPVGDIYKRWIILGLNKIVRMYSPVSILDIRQGPKEPFRDYVDRFFKTLRAEQATQEVKNWMTETLLVQNANPDCK
TILRALGAGATLEEMMTACQGVGGPGHKARVLAEAMSHV---QN--------TNIMMQKG-NF------R---G----PP
KR--IKCFNCG-KEGHLARNCRAPRKKGCWKCGKEGHQMK-DC-T----ER---QANFL-GKIWPS-S-K-GRPGNFPQS
R---------PEPTAP------------------PA-ENFGMG--EE------------I------------A--PSL--
K----Q--EQ--KD-----R------EQP-------------------PPSISLKSLFGNDPLSQ*PQITLWQRPLVTVK
IGGQLKEALLDTGADDTVLED-INLPGKWKPKMIGGIGGFIKVRQYDQILIEICGKKAIGAVLVGPTPVNIIGRNMLTQL
GCTLNFPISPIETVPVTLKPGMDGPKVKQWPLTEEKIRALTDICKEMEKEGKISKIGPENPYNTPVFAIKKK--DSTKWR
KLVDFRELNKRTQD-FWEVQLGIPHPAG-LKKKKSVTVLDVGDAYFSVPLDENFRKYTAFTIPSINNETP----------
--------GVRYQYNVLPQGWKGSPSIFQCSMTRILE-PFRSKNPEIV-IYQYMDDLYVGS-DLEIGQHRTKVEELRAHL
LSWGFATPDXKHQKEPPFLWMGYELHPDKWTVQPIMLPDKDSWTVNDIQKLVGKL------NWASQIYPGIKVRQLCKLL
RGAKALTDIVTLTEEAELELAENREILKEPVHGVYYDPSKDLVAEIQKQGQDQWTYQIYQEPFKNLKTGKYAKKGSAHTN
DVKQLTAVVQKVATESIVIWGK-TPKFRLPIQRETWEAWWMEYWQATWIPEWEFVNTPPLVKLWYQLEKEPIVGAETFYV
DGAANRETKLGKAGYVTDKGRQKVVSLTETTNQKTELHAIHLALQDSGSKVNIVTDSQYALGIIQAQPDRSEAEIVNKII
EKLIEKEKVYLSWVPAHKGIGGNEQVDKLVSXGIRKVLFLDGIDKAQEDHERYHSNWKAMANDFNLPPIVAKEIVASCDK
CQL--KGEAIHGQVDCSPGIWQLDCTHLEGKVILVAVHVASGYIEAEVIPAETGQETAYFLLKLAGRWPVKVIHTDNGSN
FTSSAVKAACWWANIQQEFGIPYNPQSQGVVESMNKELKKIIGQVREQAEHLKTAVQMAVFIHNFKRKGGIGGYSAGERI
IDII------ATDIQ----------------TREL----QKQITKIQNFRVYYRDSRDPVWKGPAKLLWKGEGA-VVIQ-
-DNSDIKVVPRRKAKIIRDY-GKQMAGDDCVASRQD-E-D*---MENRWQVMIVWQVDRM---RIRTWNSLVK-HHMYVS
GKARGWLYRHHYESRHPRVS-SEVHIPLGD-AR-L-VVRTYWGLHTGEKDWQLGHGVSIE-WRQKRYSTQIDPDLADQLI
HLYYFDCFSDSAIRKALLGEIVRPRCEY-QAGHN-KVGSLQYLALKALV-------------TP-TRGR--------PPL
PSVRKLTEDRWNKPQKTRGRRGNHTMNGC*------------MEQAPEDQ----GPQREPYNEWMLELLEELKHEAVRHF
PRPWLHGLGQHIYNTYGDTWEGVEAIIRILQQLLFVHFRIGCQHSRIGI--------NRR-RR-----V-----RNG--S
SRS*MD-P----VDPNLEPWNHPGSQ------------------------PKTACSK-CYCKKCCWHCQVCFLXKGLGIS
Y---GRKKR--KRRRG--T-PHSSKDHQTPIP-KQPLPQ------T-QR--X-QTGPEESKTE---VESK--AKTD--RF
D*MAGRSGN-A--DE--GLLTAVRIIKLLYQSNPYPKP---R-G-X--RQARKNRRRR---WRXRQ--RQIDSISXRILS
TCLGRSXEPVPLPLPPLERLHLDCNEDCGTS-GT-QQSQGTETGVGRPQISVE-SPGILXSGTKE*M-------------
TPL-----------EIYAIIALVV-ALIIAIVVWTIVGIEYRK-LLKQRKI----DRLIERIRERAEDSGNESE--GD-A
EEVST----L--MGVG----------NDA---FLDD---NN---V*----T-----G----N--L-----WVTVYYGVPV
WRDAET-TLFCASDAKAYDPEVHNVWATHACVPTDPDPQEITLD-NVT-EEFNMWKNNMVEQMQTDI-ISLWDQSLQ-PC
VKLTPLCVTLNCQ-EISN-----------------------VTNY---------------NSSM----------------
-------------SNSSRYGEM---KNCSFNM-TTELRD---RKRKVHS-LFYKLDIVSTSSNESG--------------
---------------------------------------------------------PYRLINCNTSAM-TQACPKVVFE
PIPIHYCAPAGFAILKC-N-Q-K-DFNGTGP-CRNVSTVQCTH-GIKPVVSTQLLL-NGSLAEG--NVTIRSENITDNTK
TIIVQL----SKP--VNITCIRP--GNNTRT--SI--RI----GP--G--Q---T-FYAT---------------GDIIG
DTRKAHCNV-SRTEWGNATEEIRKQLQT------YF--PN------------KT----ISFK-N----S---------S-
---GGDLEI-TTHSFNCGGEFFYCNTTGLF--NN--------------------------AS--NNGTNR----------
--T----DP----------II----LPCRIKQIINMWQRVGQAMYAPPIKGIIRCESNITGLLLTRDGGNKNG-------
----------SNGTETFRPIGGDMRDNWRS----------ELYKYKVVKIEPIGVAPT--RAKRRVVE-----REKRAI-
-GL-GAAFLGFLGAAGSTMGAASITLTVQARQ-LLSGIVQQQSNLLRAIEAQQHLLKLTVWGIKQLQA-RVLAVERYLKD
QQLLGIWGCSGKLICTTNVPWNSS-WS--------NKS--QSDI---WD---NL---TWMQWDREIHNYTDIIYDLIEKS
QNQQEKNEQDLLALDKWASLWNWFDISNWLWYIKLFIMIVGGLIGLRIVF-AVLSVINRVRQGYSPLSXQTLTP---NP-
----EG-PDRPGRIEDG---GGEXGK--DRSIRLVXGFLALAWDDLXSLCLFLYHRLRDFILIATRTVELLGHSSLKGLR
LG----WEGLKYLWNLLV-YWXRELKSSAINLVDTIAIAVAGWTDRVIEIGQRVC---RAI--XHIPXRIR---QGFEK-
AL-Q*-MGGKWSKSS-IVGWPEVRERIRRA----------PAP-----------AARGVGPVSQD-----LDKXGXVTSN
-NTAATNAAC------AWLEAQ---EEEE---VGFPVKPQVPLRPMTYKGAXDLSHFLKEKGGLDGLIYSRKRQEILDLW
VHHTQGYFPDWQNYTPGPGIRYPLTFGWCYKLVPVD-PXE--VEEATEGENNC-LLHPICQHGMDDDEGEVLMWKFDSRL
ALKHRAQELPPGFY---------------------KDC*
>EF589039/A1/KZ/2002/02KZPAV300497
--ARASVLSGGKLDAWEKIRLRPGGKKKYRIKHLVWASRELERFALNPSLLETSEGCQQILEQLQPTLKTGSEELKSLYN
TVATLYCVHQRIEIKDTKEALDKIEEIQNK----SK-------QKT--Q-Q--------AA--T------------G---
------TGSSS------------K--V---SQNYPIVQNA-QGQMTHQSMS-PRTLNAWVK-VIEEKAFSPEVIPMFSAL
SEGATPQDLNMMLNIVGGHQ-AAMQMLKDTINEEAAEWDRLHPAQAGPFPPGQM-REPRGSDIAGTTSTLQEQI-GWMTS
-NPPIPVGDIYKRWIILGLNKIVRMYSPVSILDIRQGPKEPFRDYVDRFFKTLRAEQATQDVKNWMTETLLVQNANPDCK
TILRALGSGATLEEMMTACQGVGGPGHKARVLAEAMSQV---QN--------ANIMMQKS-NF------R---G----PK
-R--IKCFNCG-KEGHLARNCRAPRKKGCWKCGKEGHQMK-DC-T----ER---QANFL-GRIWPS-S-K-GRPGNFPQS
R---------PEPSAP------------------PA-ENFGMR--EE------------I------------T--PSL--
K----Q--EQ--KD-----R------EQR-------------------PPSISLKSLFGNDPLSQ*PQITLWQRPLVTVK
IGGQLKEALLDTGADDTVLED-INLPGKWKPKMIGGIGGFIKVRQYDQILIEICGKKAIGTVLIGPTPVNIIGRNMLTQL
GCTLNFPISPIETVPVTLKPGMDGPKVKQWPLTEEKIKALIDICKEMEKEGKISKIGPENPYNTPVFVIKKK--DSTKWR
KLVDFRELNKRTQD-FWEVQLGIPHPAG-LKKKKSVTVLDVGDAYFSVPLDESFRKYTAFTIPSINNETP----------
--------GIRYQYNVLPQGWKGSPSIFQSSMTKILE-PFRLKNPEIV-IYQYMDDLYVGS-DLEIGQHRTKIEELRAHL
LSWGFTTPDKKHQKEPPFLWMGYELHPDKWTVQPIMLPDKDSWTVNDIQKLVGKL------NWASQIYPGIKVRQLCKLL
RGAKALTDIVTLTEEAELELAENRAILKEPVHGVYYDPSKDLVAEIQKQGQDQWTYQIYQEPCKNLKTGKYAKKGSAHTN
DVKQLTAVVQKVATEGIIIWGK-TPKFRLPIQKETWEAWWMEYWQATWIPEWEFVNTPPLVKLWYQLEKEPIVGAETFYV
DGAANRETKIGKAGYVTDRGRQKVVPLTETTNQKTELHAIHLALQDSGSEVNIVTDSQYALGIIQAQPDRSESEIVNKII
EKLIEKEKVYLSWVPAHKGIGGNEQVDKLVSNGIRRVLFLEGIDKAQEEHEKYHNNWKAMASDFNLPPIVAKEIVASCDK
CQL--KGEAMHGQIDCSPGIWQLDCTHLEGKVIIVAVHVASGYIEAEVIPAETGQETAYFLLKLAGRWPVKVVHTDNGPN
FTSSAVKAACWWANIQQEFGIPYNPQSQGVVESMNKELKKIIGQVREQAEHLKTAVQMAVFIHNFKRKGGIGGYSAGERI
IDII------ATDIQ----------------TKEL----QKQIIKIQNFRVYYRDSRDPIWKGPAKLLWKGEGA-VVIQ-
-DNNDIKVVPRRKAKIIRDY-GKQMAGDDCVASRQD-E-D*---MENRWQVMIVWQVDRM---RIRTWNSLVK-HHMYVS
KKVREWFYRHHYESRHPRVS-SEVHIPLGD-AR-L-VVKTYWGLHAGEKDWQLGHGVSIE-WRQERYSTQIDPDLADQLI
HLYYFDCFSESAIRKAIVGHIVSPRCNY-PAGHN-KVGSLQYLALKALV-------------TP-TRER--------PPL
PSVRKLTEDRWNKPQKTRGRRGNHTMNGC*------------MEQAPEDQ----GPQREPHNEWMLELLEDIKHEAVRHF
PRPWLHGLGQHIYDTYGDTWEGVEAIIRTLQQLLFVHFRIGCQHSRIGI--------VQR-RR-----V-----RNG--S
SRS*MD-P----VDPNLEPWNHPGSQ------------------------PKTACSN-CYCKKCCWHCQVCFLKKGLGIS
Y---GRKKW--RHRRG--T-PHSNKDHQNLIS-KQPLPH------T-QR--D-QTGPEESKKK---VESK--AETD--QF
D*MAGRSGD-T--DA--ELLTAIRIIKILYQSNPYPTP---R-G-T--RQARKNQRRR---WRARQ--RQINSISERILS
TCLGRSAESVPLQLPPIERLHLDCSEDCGTS-GT-QQSQGTKTGVGGPQVSGE-SSEILGSGTKE*M-------------
TPL-----------EIYAIVALVV-VFVIAIVVWTIVGIEYRK-LLKQRKI----DRLIERIRERAEDSGNESE--GD-A
EELST----L--MEVG----------NHA---PLDD---NN---V*----A-----E----N--L-----WVTVYYGVPV
WRDAET-TLFCASDAKAYDKEVHNVWATHACVPTDPNPQEIALG-NVT-EKFDMWKNNMVEQMQTDI-ISLWDQSLK-PC
VKLTPLCVTLNCA-EPN------------------------STRV---------------NSSR----------------
---------------SDSV*EM---KNCTFNM-TTELRD---KRKTVHS-LFYKLDIVSTDNNDSG--------------
---------------------------------------------------------QYRLINCNTSAM-TQACPKVTFE
PIPIHYCAPAGFAILKC-K-D-T-NFTGTGP-CKNVSTVQCTH-GIKPVVSTQLLL-NGSLAEK--EVMIRSENITDNGK
IIIVQL----TEP--VNITCIRP--GNNTRT--SI--RI----GP--G--Q---T-FYAT---------------GDVIG
DIRKAYCNV-SRAAWDSTLQKISTQLRK------YF--HN------------KT----IIFK-N----S---------P-
---GGDLEV-TTHSFNCGGEFFYCNTTDLF--NSTWG--K-N-----------------GTV--TNITEA----------
--N----GT----------IT----LPCRIKQIINMWQRVGQAMYAPPIKGSIRCESNITGLLLTRDGGGGI--------
----------NSSNETFRPIGGNMRDNWRS----------ELYKYKVVKIEPIGVAPT--RAKRRVVE-----REKRAI-
-GL-GAAFLGFLGAAGSTMGAASMTLTVQARQ-LLSGIVQQQSNLLRAIEAQQHLLKLTVWGIKQLQA-RVLAVERYLKD
QQLLGIWGCSGKLICTTNVPWNSS-WS--------NKS--QSEI---WD---NM---TWMQWDKEVINYTDIIYDLIEKS
QNQQEKNEQDLLALDKWASLWSWFDISNWLWYIKIFIIIVGGLIGLRIVF-AVLSIINRARQGYSPLSLQTLTP---HP-
----EG-PDRPGRIKEE---GGEQGR--DRSIRLVSGFLALAWDDLRSLCLFSYHRLRDFISIAARTVELLGRSSLKGLR
LG----WEGLKYLGNLLR-YWGQELKSSAINLIDTIAIAVARWTDRVIEIGQRLC---RAI--RNIPRRIR---QGAEK-
AL-Q*-MGGKWSKSS-LVGWPQVRERIRRA----------PAP-----------AARGVGPVSQD-----LDKHGAVTSS
-NTAANNADC------AWLEAQ---EEEE---VGFPVRPQVPLRPMTYKGAIDLSHFLKEKGGLDGLIYSKKRQEILDLW
VYHTQGYFPDWQNYTPGPGIRFPLTFGWCYKLVPVD-PKE--VEEDTEGENNS-LLHPICQHGMDDEEKEVLMWKFDSRL
ALTHRARELHPEFY---------------------KDC*
>EF589040/A1/KZ/2002/02KZYUZ300413
--ARASVLSGGKLDAWEKIRLRPGGKKKYRIKHLVWASRELERFALNPSLLETSEGCQQILEQLQPTLKTGSEELKSLYN
TVATLYCVHQRIEIKDTKEALDKIEEIQNK----SK-------QKT--Q-Q--------AA--T------------G---
------TGSSS------------K--V---SQNYPIVQNA-QGQMTHQSMS-PRTLNAWVK-VIEEKAFSPEVIPMFSAL
SEGATPQDLNMMLNIVGGHQ-AAMQMLKDTINEEAAEWDRLHPAQAGPFPPGQM-REPRGSDIAGTTSTLQEQI-GWMTS
-NPPIPVGDIYKRWIILGLNKIVRMYSPVSILDIRQGPKEPFRDYVDRFFKTLRAEQATQDVKNWMTETLLVQNANPDCK
TILRALGSGATLEEMMTACQGVGGPGHKARVLAEAMSQV---QN--------ANIMMQKS-NF------R---G----TK
-R--IKCFNCG-KEGHLARNCRAPRKKGCWKCGKEGHQMK-DC-T----ER---QANFL-GRIWPS-S-K-GRPGNFPQS
R---------PEPSAP------------------PA-ENFGMR--EE------------I------------T--PSL--
K----Q--EQ--KD-----R------EQR-------------------PPSISLKSLFGNDPLSQ*PQITLWQRPLVTVR
IGGQLKEALLDTGADDTVLED-INLPGKWKPKMIGGIGGFIKVRQYDQILIEICGKKAIGTVLIGPTPVNIIGRNMLTQL
GCTLNFPISPIETVPVTLKPGMDGPKVKQWPLTEEKIKALIDICKEMEKEGKISKIGPENPYNTPVFVIKKK--DSTKWR
KLVDFRELNKRTQD-FWEVQLGIPHPAG-LKKKKSVTVLDVGDAYFSVPLDESFRKYTAFTIPSINNETP----------
--------GIRYQYNVLPQGWKGSPSIFQSSMTKILE-PFRLQNPEIV-IYQYMDDLYVGS-DLEIGQHRTKIEELRAHL
LSWGFTTPDKKHQKEPPFLWMGYELHPDKWTVQPIMLPDKDSWTVNDIQKLVGKL------NWASQIYPGIKVRQLCKLL
RGAKALTDIVTLTEEAELELAENREILKEPVHGVYYDPSKDLVAEIQKQGQDQWTYQIYQEPFKNLKTGKYAKKGSAHTN
DVKQLTAVVQKVATESIIIWGK-TPKFRLPIQKETWEAWWMEYWQATWIPEWEFINTPPLVKLWYQLEKEPIVGAETFYV
DGAATRETKIGKAGYVTDRGRQKVVPLTETTNQKTELHAIHLALQDSGAEVNIVTDSQYALGIIQAQPDRSESEIVNKII
EKLIEKERVYLSWVPAHKGIGGNEQVDKLVSYGIRRVLFLEGIDKAQEEHEKYHSNWKAMASDFNLPPIVAKEIVASCDK
CQL--KGEAMHGQVDCSPGIWQLDCTHLEGKVIIVAVHVASGYIEAEVIPAETGQETAYFLLKLAGRWPVKVVHTDNGPN
FTSSAVKAACWWANIQQEFGIPYNPQSQGVVESMNKELKKIIEQVREQAEHLKTAVQMAVFIHNFKRKGGIGGYSAGERI
IDII------ATDIQ----------------TKEL----QKQIIKIQNFRVYYRDSRDPIWKGPAKLLWKGEGA-VVIQ-
-DNNDIKVVPRRKAKIIRDY-GKQMAGDDCVASRQD-E-D*---MENRWQVMIVWQVDRM---RIRTWNSLVK-HHMYVS
KKAREWFYRHHYESRHPRVS-SEVHIPLGD-AR-L-VVKTYWGLHAGEKDWHLGHGVSIE-WRQERYSTQIDPDLADQLI
HLYYFDCFSESAIRKAIVGHIVSPRCNY-PAGHN-KVGSLQYLALKALV-------------TP-TRER--------PPL
PSVRKLTEDRWNKPQKTRGRRGNHTMNGC*------------MEQAPEDQ----GPQREPHNEWMLELLEDIKHEAVRHF
PRPWLHGLGQHIYSTYGDTWEGVEAIIRTLQQLLFVHFRIGCQHSRIGI--------VQR-RR-----V-----RNG--S
SRS*MD-P----VDPNLEPWNHPGSQ------------------------PKTACSN-CYCKKCCWHCQVCFLKKGLGIS
Y---GRKKR--RHRRG--T-PHSSKDHQNLIS-KQPLPH------T-QR--D-QTGPEESKKK---VESK--TETD--RF
D*MAGRSGD-T--DA--ELLTAVRIIKILYQSNPYPTP---R-G-T--RQARKNQRRR---WKARQ--RQIDSISGRILS
TCLGRSAESVSLQLPPIERLHLDCSEDCGTS-GT-QQFQGTETGVGGPQVSGE-SSGILGSGTKE*M-------------
TPL-----------EIYAIVALVV-VFVIAIVVWTIVGIEYRK-LLKQRKI----DRLIERIRERAEDSGNESE--GD-A
EELST----L--MEVG----------NHA---LLDD---NN---V*----A-----E----N--L-----WVTVYYGVPV
WRDAET-TLFCASDAKAYDKEVHNVWATHACVPTDPNPQEIALE-NVT-EKFDMWKNNMVEQMQTDI-ISLWDQSLK-PC
VKLTPLCVTLNCA-EPNST----------------------SSNN---------------SSVN----------------
-----------SNSSDSLFEEM---KNCTFNM-TTELRD---RRKTVHS-LFYKLDIVSTDSTGSG--------------
---------------------------------------------------------QYRLINCNTSAM-TQACPKVTFE
PIPIHYCAPAGFAILKC-K-D-T-NFTGTGP-CKNVSTVQCTH-GIKPVVSTQLLL-NGSLAEK--EVMIRSENITDNGK
IIIVQL----TEP--VNITCIRS--GNNTRT--SI--RI----GP--G--Q---T-FYAT---------------GDVIG
DIRKAYCNV-SRAAWDSTLQKISTQLRK------YF--NN------------KT----ITFK-N----S---------P-
---GGDLEV-TTHSFNCGGEFFYCNTTDLF--NSTW---DKN-----------------GTV--TNITKA----------
--N----GT----------IT----LPCRIKQIINMWQRVGQAMYAPPIKGSIRCESNITGLLLTRDGGGGT--------
----------NSSNETFRPIGGNMRDNWRS----------ELYKYKVVKIEPIGVAPT--RAKRRVVE-----REKRAI-
-GL-GAAFLGFLGAAGSTMGAASMTLTVQARQ-LLSGIVQQQSNLLRAIEAQQHLLKLTVWGIKQLQA-RVLAVERYLKD
QQLLGIWGCSGKLICTTNVPWNSS-WS--------NKS--QSEI---WD---NM---TWMQWDKEVINYTDIIYDLIEKS
QNQQEKNEQDLLALDKWASLWSWFDISNWLWYIKIFIIIVGGLIGLRIVF-AVLSIINRARQGYSPLSLQTLTP---HP-
----EG-PDRPGRIKEE---GGKQDR--DRSIRLVGGFLALAWDDLRSLCLFSYHRLRDFISIVARTVELLGRSSFKGLR
LG----WEGLKYLGNLLG-YWGQELKSRAINLIDTIAIAVARWTDRVIEIGQRLC---RAI--RNIPRRIR---QGAEK-
AL-Q*-MGGKWSKSS-LVGWPQVRERIRRA----------PAP-----------AARGVGPVSQD-----LSKHGAVTSS
-NTAANNADC------AWLEAQ---EEEE---VGFPVRPQVPLRPMTYKGAIDLSHFLKEKGGLDGLIYSKKRQEILDLW
VYHTQGYFPDWQNYTPGPGIRFPLTFGWCYKLVPVD-PEE--VEEATEEENNS-LLHPICQHGMDDEEKEVLMWKFDSRL
ALTHRARELHPEFY---------------------KDC*
>EF589041/A1/KZ/2002/02KZYUZ300425
--ARASVLSGGKLDAWEKIRLRPGGKKKYRIKHIVWASRELERFALNPSLLETSEGCQQILEQLQPTLKTGSEELKSLYN
TVATLYCVHQRIEIKDTKEALDKIEEIQNK----SK-------QKT--Q-Q--------AA--T------------G---
------TGSSS------------K--V---SQNYPIVQNA-QGQMTHQSMS-PRTLNAWVK-VIEEKAFSPEVIPMFSAL
SEGATPQDLNMMLNIVGGHQ-AAMQMLKDTINEEAAEWDRLHPAQAGPFPPGQM-REPRGSDIAGTTSTLQEQI-GWMTN
-NPPIPVGDIYKRWIILGLNKIVRMYSPVSILDIRQGPKEPFRDYVDRFFKTLRAEQATQDVKNWMTETLLVQNANPDCK
TILRALGSGATLEEMMTACQGVGGPGHKARVLAEAMSQV---QN--------TNIMMQKS-NF------R---G----PK
-R--IKCFNCG-KEGHLARNCRAPRKKGCWKCGKEGHQMK-DC-T----ER---QANFL-GRIWPS-S-K-GRPGNFPQS
R---------PEPSAP------------------PA-ENFGMG--EE------------I------------T--PSL--
K----Q--EQ--KD-----R------EQC-------------------PPSISLKSLFGNDPLSQ*PQITLWQRPLVTVR
IGGQLKEALLDTGADDTVLED-INLPGKWKPKMIGGIGGFIKVRQYDQILIEICGKKAIGTVLIGPTPVNIIGRNMLTQL
GCTLNFPISPIETVPVTLKPGMDGPKVKQWPLTEEKIKALIDICKEMEKEGKISKIGPENPYNTPVFVIKKK--DSTKWR
KLVDFRELNKRTQD-FWEVQLGIPHPAG-LKKKKSVTVLDVGDAYFSVPLDESFRKYTAFTIPSINNETP----------
--------GIRYQYNVLPQGWKGSPSIFQSSMTKILE-PFRLKNPEIV-IYQYMDDLYVGS-DLEIGQHRTKIEELRAHL
LSWGFTTPDKKHQKEPPFLWMGYELHPDKWTVQPIMLPDKDSWTVNDIQKLVGKL------NWASQIYPGIKVRQLCKLL
RGAKALTDIVTLTEEAELELAENREILKKPVHGVYYDPSKDLVAEIQKQGQDQWTYQIYQEPFKNLKTGKYAKKGSAHTN
DVKQLTAVVQKVATESIIIWGK-TPKFRLPIQKETWEAWWMEYWQATWIPEWEFVNTPPLVKLWYQLEKEPIVGAETFYV
DGAANRETKIGKAGYVTDRGRQKVVPLTETTNQKTELHAIHLALQDSGSEVNIVTDSQYALGIIQAQPDRSESEIVNKII
EKLIEKERVYLSWVPAHKGIGGNEQVDKLVSYGIRRVLFLEGINKAQEEHEKYHSNWKAMASDFNLPPIVAKKIVASCDK
CQL--KGEATHGQVDCSPGIWQLDCTHLEGKVIIVAVHVASGYIEAEVIPAETGQETAYFLLKLAGRWPVKVVHTDNGPN
FTSSAVKAACWWANIQQEFGIPYNPQSQGVVESMNKELKKIIGQVREQAEHLKTAVQMAVFIHNFKRKGGIGGYSAGERI
IDII------ATDIQ----------------TKEL----QKQIIKIQNFRVYYRDSRDPIWKGPAKLLWKGEGA-VVIQ-
-DNNDIKVVPRRKAKIIRDY-GKQMAGDDCVASRQD-E-D*---MENRWQVMIVWQVDRM---RIRTWNSLVK-HHMYVS
KKAREWCYNHHYESRNPRVS-SEVHIPLGD-AR-L-VVKTYWGLHAGEKDWHLGHGVSIE-WRKERYSTQIDPDLADQLI
HLYYFDCFSESAIRKAIVGHIVSTRCNY-PAGHN-KVGSLQYLALKALV-------------TP-TRTR--------PPL
PSVRKLTEDRWNKPQKTRGRRGNHTMNGC*------------MEQAPEDQ----GPQREPYNEWMLELLEDIKHEAVRHF
PRPWLHGLGQHIYNTYGDTWEGVEAIIRTLQQLLFVHFRIGCQHSRIGI--------VQR-RR-----V-----RNG--S
SRS*MD-P----VDPNLEPWNHPGSQ------------------------PKTACSN-CYCKKCCWHCQVCFLKKGLGIS
Y---GRKKR--RHRRG--T-PHSSKDHQNLIS-KQPLPH------T-QR--D-QTGPEESKKK---VESK--TETD--QF
DWMAGRSGD-T--DA--ELLTAVRIIKILYQSNPYPTP---R-G-T--RQARKNQRRR---WKARQ--RQISSIGERILS
TCMGRSAEPVSLQLPPIERLHLDCSEDCGTS-GT-QQSQGAETGVGGPQVSGE-SSGILGSGTKE*M-------------
TPL-----------EISAIVALVV-VSVIAIVVWTIVGIEYRK-VLKQRKI----DRLIKRIRERAEDSGNESE--GD-A
EELST----L--MEVG----------NHA---LLDD---NN---V*----A-----E----N--L-----WVTVYYGVPV
WRDAET-TLFCASDAKAYDKEVHNVWATHACVPTDPNPQEITLE-NVT-EKFDMWKNNMVEQMQTDI-ISLWDQSLK-PC
VKLTPLCVTLNCT-EPNST----------------------SSNN---------------SSVN----------------
-----------SNSSDSLFEEM---KNCSFNM-TTELRD---KRKNVHS-LFYKLDIVSTGNDSG---------------
---------------------------------------------------------QYRLINCNTSAM-TQACPKVTFE
PIPIHYCAPAGFAILKC-K-D-T-NFNGTGP-CKNVSTVQCTH-GIKPVVSTQLLL-NGSLAEK--EVMIRSENITDNGK
TIIVQL----TEP--VNITCIRP--GNNTRT--SI--RI----GP--G--Q---T-FYAT---------------GDVIG
DIRKAYCNV-SRAAWNSTLQKISTQLRK------YF--NN------------KT----IIFK-S----S---------T-
---GGDLEV-TTHSFNCGGEFFYCNTTDLF--NSTW---NKN-----------------GTV--TNITKA----------
--N----GT----------IT----LPCRIKQIINMWQRVGQAMYAPPIKGSIRCESNITGLLLTRDGGGGT--------
----------NSSNETFRPIGGNMRDNWRS----------ELYKYKVVKIEPIGVAPT--RAKRRVVE-----REKRAI-
-GL-GAAFLGFLGAAGSTMGAASMTLTVQARQ-LLSGIVQQQSNLLRAIEAQQHLLKLTVWGIKQLQA-RVLAVERYLKD
QQLLGIWGCSGKLICTTNVPWNSX-WS--------NKS--QSEI---WD---NM---TWMQWDKEVINYTDIIYDLIEKS
QNQQEKNEQDLLALDKWASLWSWFDISNWLWYIKIFIIIVGGLIGLRIVF-AVLSIINRARQGYSPLSLQTLTP---HP-
----EG-PDRPGRIKEE---GGKQDR--DRSVRLVSGFLALAWDDLRSLCLFSYHRLRDFISIAARTVELLGRSSLKGLR
LG----WEGLKYLGNLLG-YWGQELKSSAIKLIDTIAIAVAGWTDRVIEIGQRLC---RAI--RNIPRRIR---QGAEK-
AL-Q*-MGGKWSKSS-LVGWPQVRERISRA----------PAP-----------AAIGVGPVSQD-----LDKHGAVTSS
-NTAATNADC------AWLEAQ---EEEE---VGFPVKPQVPLRPMTYKGAFDLSHFLKEKGGLDGLIYSKKRQEILDLW
VYHTQGYFPDWQNYTPGPGIRFPLTFGWCYKLVPVD-PVE--VEEATEGENNS-LLHPICQHGMDDEEKEVLMWKFDSRL
ALTHRARELHPEFY---------------------KDC*
>EF589042/A1/KZ/2002/02KZKAR300435
--ARASVLSGGKLDAWEKIRLRPGGKKKYRIKHLVWASRELERFALNPGLLETSEGCQQILEQLQPTLKTGSEEIKSLYN
TVATLYCVHQRIEIKDTKEALDKIEEIQNK----SK-------QKT--Q-Q--------AA--T------------G---
------TGGSS------------K--V---SQNYPIVQNA-QGQMVHQSMS-PRTLNAWVK-VIEEKAFSPEVIPMFSAL
SEGATPQDLNMMLNIVGGHQ-AAMQMLKDTINEEAAEWDRLHPAQAGPFPPGQM-REPRGSDIAGTTSTLQEQI-GWMTS
-NPPIPVGDIYKRWIILGLNKIVRMYSPVSILDIRQGPKEPFREYVDRFFKTLRAEQATQDVKNWMTETLLVQNANPDCK
TILKALGSGATLEEMMTACQGVGGPGHKARVLAEAMSQV---QN--------ASIMMQRS-NF------R---G----PK
-R--IKCFNCG-KEGHLARNCRAPRKKGCWKCGKEGHQMK-DC-T----ER---QANFL-GRIWPS-S-K-GRPGNFPQS
R---------PEPSAP------------------PA-ENFGMG--EE------------I------------T--PSL--
K----Q--EQ--KD-----R------EQQQ------------------VPSISLKSLFGNDPLSQ*PQITLWQRPLVTVR
IGGQLKEALLDTGADDTVLED-INLPGKWKPKMIGGIGGFIKVRQYDQILIEICGKKAIGTVLVGPTPVNIIGRNMLTQL
GCTLNFPISPIETVPVTLKPGMDGPKVKQWPLTEEKIKALTDICMEMEKEGKISKIGPENPYNTPVFAIKKK--DSTKWR
KLVDFRELNKRTQD-FWEVQLGIPHPAG-LKKKKSVTVLDVGDAYFSVPLDESFRKYTAFTIPSINNETP----------
--------GIRYQYNVLPQGWKGSPSIFQSSMTKILE-PFRLKNPEIV-IYQYMDDLYVGS-DLEIGQHRIKIEELRAHL
LSWGFTTPDKKHQKEPPFLWMGYELHPDKWTVQPIMLPDKDSWTVNDIQKLVGKL------NWASQIYPGIKVKQLCKLL
RGAKALTDIVTLTEEAELELAENREILKEPVHGVYYDPSKDLVAEIQKQGQDQWTYQIYQEPFKNLKTGKYAKKGSAHTN
DVKQLTAVVQRVATESIVIWGK-TPKFRLPIQKETWEAWWMEYWQATWIPEWEFVNTPPLVKLWYQLEKEPIVGAETFYV
DGAANRETKIGKAGYVTDRGKQKVVPLTETTNQKTELHAIHLALQDSGSEVNIVTDSQYALGIIQAQPDRSESEIVNKII
EKLIEKERVYLSWVPAHKGIGGNEQVDKLVSNGIRRVLFLEGIDKAQEEHEKYHSNWKAMASDFNLPPIVAKEIVASCDK
CQL--KGEAMPGQVDCSPGIWQLDCTHLEGKVIIVAVHVASGYIEAEVIPAETGQETAYFLLKLAGRWPVKVVHTDNGPN
FTSSAVKAACWWANIQQEFGIPYNPQSQGVVESMNKELKKIIGQVREQAEHLKTAVQMAVFIHNFKRKGGIGGYSAGERI
IDII------ATDIQ----------------TKEL----QKQIIKIQNFRVYYRDSRDPIWKGPAKLLWKGEGA-VVIQ-
-DNNDIKVVPRRKAKIIRDY-GKQMAGDDCVASRQD-E-D*---MENRWQVMIVWQVDRM---RIRTWNSLVK-HHMYIS
KKARKWFYRHHYESRHPRVS-SEVHIPLGD-AR-L-VVKTYWGLHTGEKDWHLGHGVSIE-WRQERYNTQIDPDLADQLI
HLYYFDCFSVSAIRKAIVGHIVSPRCNY-PAGHN-KVGSLQYLALKALV-------------TP-TRER--------PPL
PSVRKLTEDRWNKPQKTRGRRGNHTMNG*-------------MEQAPEDQ----GPQREPYNEWMIELLEDLKHEAVRHF
PRPWLHGLGQHIYNTYGDTWEGVEAIVRTLQQLLFVHFRIGCQHSRIGI--------VQR-RR-----G-----RNG--S
GRS*MD-P----VDPNLEPWNHPGSQ------------------------PKTACSN-CYCKKCCWHCQICFLKKGLGIS
Y---GRKKR--RQRRG--T-PHSSKDHQNPIS-KQPLPH------T-QR--D-QTGPEESKKK---VESK--TETD--RF
A*MAGRSGD-K--DA--ELLTAVRTIKILYQSNPYPTP---R-G-T--RQARKNQRRR---WRARQ--RQIDSLSERILS
TFLGRSAEPVSLQLPPIERLHLDCSEDCGTS-GT-QQSQGTETGVGGPQISGE-YSGILGSGTKE*M-------------
IPL-----------EIYAIVALIV-VFVIAIVVWTIVGIEYRK-LLKQRKI----DRLIERIRERAEDSGNESE--GD-A
EELST----L--MEVG----------NYV---PLDD---NN---V*----T-----E----N--L-----WVTVYYGVPV
WRDAET-ILFCASDAKAYDKEVHNVWATHACVPTDPNPQEIILE-NVT-EKFDMWKNNMVEQMQTDI-ISLWDQSLK-PC
VKLTPLCVTLNCT-APNNSSSNSTSYNN-------------SSAI---------------NSSA----------------
----------NNSDDNRVFEEM---KNCSFNM-TTELRD---KRKTVYS-LFYKLDIVSTGSNSSNGSG-----------
---------------------------------------------------------EYRLINCNTSTT-TQACPKVTFE
PIPIHYCAPAGFAILKC-K-D-T-NFTGKGP-CKNVSTVQCTH-GIKPVVSTQLLL-NGSLAEK--EVMIRSENITDNSK
IIIVQL----TEP--VNITCIRP--GNNTRT--SI--RI----GP--G--Q---A-FYAT---------------GEVIG
DTRKAHCIV-NRTAWSSTLQKISTQLRK------YF--N-------------KT----IIFK-N----S---------S-
---GGDLEV-TTHSFNCGGEFFYCYTTALF--NSTW---DKN-----------------GTV--TNSTTA----------
--N----GT----------IT----LPCRIKQIINMWQRVGQAMYAPPIRGSIRCESNITGLLLARDGGGGA--------
----------NSSNETFRPIGGDMRDNWRS----------ELYKYKVVEIEPIGVAPT--KAKRRVVE-----REKRAI-
-GL-GAAFLGFLGAAGSTMGAASMALTVQARQ-LLSGIVQQQSNLLRAIEAQQHLLKLTVWGIKQLQA-RVLAVERYLKD
QQLLGIWGCSGKLICTTTVPWNSS-WS--------NKT--HDEI---WN---NM---TWMQWDKEVINYTTIIYDLIEES
QNQQEKNEQDLLALDKWASLWSWFDITNWLWYIRIFIIIVGGLIGLRIVF-AVLSIINRVRQGYPPLSLQTLTP---HP-
----EG-PDRPGRIKEE---GGEQDR--DRSIRLVSGFLALFWDDLRSLCLFSYHRLRDFISIAARTVELLGRSSLKGLR
LG----WEGLKYLGNILG-YWGQELKSSAINLIDTIAIVVAGWTDRVIEIGQRFC---RAI--CNIPRRIR---QGAER-
AL-Q*-MGGKWSKSS-IGGWSQIRERIRRA----------PAP-----------AAIGVGPVSQD-----LDKHGAVTSS
-NTAANNADC------AWLEAQ---EDEE---VGFPVRPQVPLRPMTYKGAFDLSHFLKEKGGLDGLIYSKKRQEILDLW
VYHTQGYFPDWQNYTPGPGIRFPLTFGWCYKLVPVD-PDV--VEEATKGENNS-LLHPICQHGMDDEDKEVLMWKFDSRL
ALTHRARELHPEFY---------------------KDC*
>EF589043/A1/KZ/2002/02KZPAV300480
--ARASVLSGGKLDAWEKIRLRPGGKKKYRLKHLVWASRELERFALNPSLLETSVGCQQILEQLQPTLKTGSEELKSLYN
TVATLYCVHQRIEIKDTKEALDKIEEIQNK----SK-------QKT--Q-Q--------AA--T------------G---
------TGSSS------------K--V---SQNYPIVQNA-QGQMXYQSLS-PRTLNAWVK-VIEEKAFSPEVIPMFSAL
SEGAAPQDLNTMLNTVGGHQ-AAMQMLKDTINEEAAEWDRLHPAQAGPFPPGQM-REPRGSDIAGTTSTLQEQI-GWMTS
-NPPIPVGDIYKRWIILGLNKIVRMYSPVSILDIRQGPKEPFRDYVDRFFKTLRAEQATQDVKNWMTETLLVQNANPDCK
NILRALGPGATLEEMMTACQGVGGPGHKARVLAEAMSQV---QN--------TNIMMQKS-NF------R---G----PK
-R--IKCFNCG-KEGHLARNCRAPRKKGCWKCGKEGHQMK-DC-T----ER---QANFL-GRIWPS-S-K-GRPGNFPQS
R---------PEPSAP------------------PA-ENFGMG--EE------------I------------T--PSL--
K----Q--EQ--KD-----R------EQH-------------------PPSISLKSLFGNDPLSQ*PQITLWQRPLVTVR
IEGQLKEALLDTGADDTVLED-INLPGKWKPKMIGGIGGFIKVRQYDQILIEICGKKAIGTVLVGPTPVNIIGRNMLTQL
GCTLNFPISPIETVPVTLKPGMDGPKVKQWPLTEEKIKALTDICKEMEKEGKISKIGPENPYNTPVFAIKKK--DSTKWR
KLVDFRELNKRTQD-FWEVQLGIPHPAG-LKKKKSVTVLDVGDAYFSVPLDESFRKYTAFTIPSINNETP----------
--------GIRYQYNVLPQGWKGSPAIFQSSMTKILE-PFRLKNPEIV-IYQYMDDLYVGS-DLEIGQHRTKIEELRAHL
LSWGFTTPDKKHQKEPPFLWMGYELHPDKWTVQPIMLPDKDSWTVNDIQKLVGKL------NWASQIYTGIKVRQLCKLL
RGAKALTDIVTLTEEAELELAENREILKEPVHGVYYDPSKDLVAEIQKQGQDQWTYQIYQEPFKNLKTGKYAKKGSAHTN
DVKQLTAVVQKVTTESIVIWGK-TPKFRLPIQKETWEAWWMEYWQATWIPEWEFVNTPPLVKLWYQLEKEPIVGAETFYV
DGAANRETKIGKAGYVTDRGRQKVVPLTETTNQKTELHAIHLALQDSGSEVNIVTDSQYALGIIQAQPDRSESEIVNKII
EKLIEKERVYLSWVPAHKGIGGNEQVDKLVSNGIRRVLFLEGIDKAQEEHEKYHSNWKAMASDFNLPPIVAKEIVASCDK
CQL--KGEAMHGQVDCSPGIWQLDCTHLEGKVIIVAVHVASGYIEAEVIPAETGQETAYFLLKLAGRWPVKVVHTDNGPN
FTSSAVKAACWWANIQQEFGIPYNPQSQGVVESMNKELKRIIGQVREQAEHLKTAVQMAVFIHNFKRKGGIGGYSAGERI
IDII------ATDIQ----------------TKEL----QKQIIKIQNFRVYYRDSRDPIWKGPAKLLWKGEGA-VVIQ-
-DNNDIKVVPRRKAKIIRDY-GKQMAGDDCVASRQD-E-D*---MENRWQVMIVWQVDRM---RIRTWNSLVK-HHMYVS
KKAREWFYRHHYESRHPRVS-SEVHIPLGD-AR-L-VVKTYWGLHTGEKDWHLGHGVSIE-WRQERYSTQIDPDLADQLI
HLYYFDCFSETAIRKVIVGHIVSPRCNY-PAGHN-KVGSLQYLALKALV-------------TP-TRER--------PPL
PSVRKLTEDRWNKPQKTRGRRGNHTMNGC*------------MEQAPEDQ----GPQREPYNEWMLELLEDLKHEAVRHF
PRPWLHGLGQHIYNTYGDTWEGVEAIIRTLQQLLFVHFRIGCQHSRIGI--------LQR-RR-----V-----RNG--S
SRS*MD-P----VDPNLEPWNHPGSQ------------------------PKTACNN-CYCKRCSWHCQICFLKKGLGIS
Y---GRKKR--RHRRG--T-PHSSKDHQTPIS-KQPLPQ------T-QR--D-QTGPEESKKK---VESK--AETD--RF
A*MAGRSGD-T--DA--ELLTAVRIIKLLYQSNPYPKP---R-G-T--RQARKNQRRR---WRARQ--RQIDSLSERILS
TCLGRSAEPVPLQLPPIERLHLDCSKDCGTS-GT-QQSQGTETGVGGPQISGE-YSGILGSGTKE*M-------------
TPL-----------EIYTIVALVV-VSVIAIVVWIIVGIEYRK-LLKQRKI----DRLIERIRERAEDSGNESE--GD-A
EELST----L--MEVG----------NYA---LLDD---NN---V*----A-----E----N--L-----WVTVYYGVPV
WRDAET-TLFCASDAKAYDKEVHNVWATHACVPTDPNPQEINLE-NVT-ENFDMWKNNMVEQMQTDI-ISLWDQFLK-PC
VKLTPLCVTLNCT-EPISN----------------------STSS---------------NSSSVNS-------------
------------TSSDSLDEEM---KNCSFDM-TTELRD---KKKTVYS-LFYKLDIVSTGSNSSNGS------------
---------------------------------------------------------EYRLINCNTSTM-TQACPKVTFE
PIPIHYCAPAGFAILKC-K-D-T-NFTGKGP-CKNVSTVQCTH-GIKPVVSTQLLL-NGSLAEK--EVMIRSKNITDNSK
IIIVQL----TEP--VNITCIRP--NNNTRT--SI--RI----GP--G--Q---T-FYAT---------------GAVIG
NPRKAHCNV-SREKWNSTLQRISTQLRK------YF--NN------------KT----IIFK-N----S---------S-
---GGDLEV-TTHSFNCGGEFFYCNTTDLF--NSTW---DEN-----------------GTG--TNSTKA----------
--N----GN----------IT----LPCRIKQIINMWQRVGQAMYAPPIKGIIRCESNITGLLLLRDGGGPN--------
-----------SSNETFRPIGGDMRDNWRS----------ELYKYKVVEIEPIGVAPT--RAKRRVVE-----REKRAI-
-GL-GAAFLGFLGAAGSTMGAASITLTVQARQ-LLSGIVQQQSNLLRAIEAQQHLLKLTVWGIKQLQA-RVLAVERYLKD
QQLLGIWGCSGKLICTTNVPWNSS-WS--------NKS--QEEI---WN---NM---TWMQWDKEVINYTGIIYDLIEKS
QNQQEKNEQDLLALDKWASLWNWFDISSWLWYIRIFIIIVGGLIGLKIVF-AVLSIINRVRQGYSPVSLQTLTP---NP-
----EG-PDRPGRIKEE---GGEQGR--DRSIRLVSGFLALAWDDLRSLCLFSYHRLRDFISIAARTVELLGRSSLKGLR
LG----WEGLKYLGNILG-YWGQELKNSAINLIDTLAIAVAGWTDRVIEIGQRFG---RAI--CNIPRRIR---QGAEK-
AL-Q*-MGGKWSKGS-IVGWPQIRERLRRA----------PAP-----------AARGVGPVSQD-----LDKHGAVTSS
-NTAANNADC------AWLEAQ---EEEE---VGFPVRPQVPLRPMTYKGAFDLSHFLKEKGGMDGLIYSKKRQEILDLW
VYHTQGYFPDWQNYTPGPGIRFPLTFGWCYKLVPVD-PSE--VEEATEGENNS-LLHPICQHGMDDXEKEVLMWKFDSRL
ALRHRARELHPEFY---------------------KDC*
>EF589044/A1/KZ/2002/02KZPAV300502
--ARASVLSGGKLDAWEKIRLRPGGKKKYRIKHLVWASRELERFALNPGLLETSVGCQQILEQLQPTLKTGSEELKSLYN
TVATLYCVHQRIEIKDTKEALDKIEEIQNK----SK-------QKT--Q-Q--------AA--T------------G---
------TGSSS------------K--V---SQNYPIVQNA-QGQMIYQSLS-P----AWVK-VIEEKAFSPEVIPMFSAL
SEGAAPQDLNTMLNTVGGHQ-AAMQMLKDTINEEAAEWDRLHPAQAGPFPPGQM-REPRGSDIAGTTSTLQEQI-GWMTS
-NPPIPVGDIYKRWIILGLNKIVRMYSPVSILDIRQGPKEPFRDYVDRFFKTLRAEQATQEVKNWMTETLLVQNANPDCK
NILRALGPGATLEEMMTACQGVGGPGHKARVLAEAMSQV---QN--------TNIMMQKS-NF------R---G----PK
-R--IKCFNCG-KEGHLARNCRAPRKKGCWKCGKEGHQMK-DC-T----ER---QANFL-GRIWPS-S-K-GRPGNFPQS
R---------PEPSAP------------------PA-ENFGMG--EE------------I------------T--PSL--
K----Q--EQ--KD-----R------EQH-------------------HPSISLKSLFGNDPLSQ*PQITLWQRPLVTVR
IEGQLKEALLDTGADDTVLED-INLPGKWKPKMIGGIGGFIKVRQYDQILIEICGKKAIGTVLVGPTPVNIIGRNMLTQL
GCTLNFPISPIETVPVTLKPGMDGPKVKQWPLTEEKIKALTDICKEMEKEGKISKIGPENPYNTPVFAIKKK--DSTKWR
KLVDFRELNKRTQD-FWEVQLGIPHPAG-LKKKKSVTVLDVGDAYFSVPLDESFRKYTAFTIPSINNETP----------
--------GIRYQYNVLPQGWKGSPAIFQSSMTKILE-PFRLKNPEIV-IYQYMDDLYVGS-DLEIGQHRTKIEELRAHL
LSWGFTTPDKKHQKEPPFLWMGYELHPDKWTVQPIMLPDKDSWTVNDIQKLVGKL------NWASQIYPGIKVRQLCKLL
RGAKALTDIVTLTEEAELELAENREILKEPVHGVYYDPSKDLVAEIQKQGQDQWTYQIYQEPFKNLKTGKYAKKGSAHTN
DVKQLTAVVQKVTTESIVIWGK-TPKFRLPIQKETWEAWWMEYWQATWIPEWEFVNTPPLVKLWYQLEKEPIVGAETFYV
DGAANRETKIGKAGYVTDRGRQKVVPLTETTNQKTELHAIHLALQDSGAEVNIVTDSQYALGIIQAQPDRSESEIVNKII
EKLIEKERVYLSWVPAHKGIGGNEQVDKLVSNGIRRVLFLEGIDKAQEEHEKYHSNWKAMASDFNLPPIVAKEIVASCDK
CQL--KGEAMHGQVDCSPGIWQLDCTHLEGKVIIVAVHVASGYIEAEVIPAETGQETAYFLLKLAGRWPVKVVHTDNGPN
FTSSAVKAACWWANIQQEFGIPYNPQSQGVVESMNKELKKIIGQVREQAEHLKTAVQMAVFIHNFKRKGGIGGYSAGERI
IDII------ATDIQ----------------TKEL----QKQIIKIQNFRVYYRDSRDPIWKGPAKLLWKGEGA-VVIQ-
-DNNDIKVVPRRKAKIIRDY-GKQMAGDDCVASRQD-E-D*---MENRWQVMIVWQVDRM---RIRTWNSLVK-HHMYVS
KKAREWFYRHHYESRHPRVS-SEVHIPLGD-AR-L-VVKTYWGLHTGEKDWHLGHGVSIE-WRQERYSTQIDPDLADQLI
HLYYFDCFSETAIRKAIVGHIVSPRCNY-PAGHN-KVGSLQYLALKALV-------------TP-TRER--------PPL
PSVRKLTEDRWNKPQKTRGRRGNHTMNGC*------------MEQAPEDQ----GPQREPYNEWMLELLEDLKHEAVRHF
PRPWLHGLGQHIYNTYGDTWEGVEAIIRTLQQLLFVHFRIGCQHSRIGI--------VQR-RR-----V-----RNG--S
SRS*MD-P----VDPNLEPWNHPGSQ------------------------PKTACSN-CYCKKCCWHCQVCFLKKGLGIS
Y---GRKKR--RHRRG--T-PHSSKDHQTPIS-KQPLPQ------T-QR--N-QTGPEKSKKK---VESK--AETD--RF
A*MAGRSGD-T--DA--ELLTAVRIIKLLYQSNPYPKP---R-G-T--RQARKNQRRR---WRARQ--RQIDSLSERILS
TCLGRSAEPVPLQLPPIERLHLDCSKDCGTS-GT-QQSQGTETGVGGPQISGE-YSGILGSGTKE*M-------------
TPL-----------EIYAIVALVV-VFVIAIVVWTIVGIEYRK-LLKQRKI----DRLIERIRERAEDSGNESE--GD-A
EELST----L--MEVG----------NYA---LLDD---NN---V*----A-----E----N--L-----WVTVYYGVPV
WRDAET-TLFCASDAKAYDKEVHNVWATHACVPTDPNPQEINLE-NVT-ENFDMWKNNMVEQMQTDI-ISLWDQSLK-TC
VKLTPLCVTLNCA-EPN------------------------STSV---------------NSNS----------------
---------------SDSV*EM---KNCTFNM-TTELRD---KRKTVHS-LFYKLDIVSTGSNSSNGS------------
---------------------------------------------------------EYRLINCNTSTM-TQACPKVTFE
PIPIHYCAPAGFAILKC-K-D-P-NFNGKGP-CKNVSTVQCTH-GIKPVVSTQLLL-NGSLAEK--EVMIRSKNITDNSK
IIIVQL----TEP--VNITCIRP--NNNTRT--SI--RI----GP--G--Q---T-FYAT---------------GDVIG
DIRKAHCNV-SREKWNSTLQRISTQLRE------YF--NN------------KT----IIFK-N----S---------P-
---GGDLEV-TTHSFNCGGEFFYCNTTDLF--NSTW---DKN-----------------GTV--TNSTRA----------
--N----GN----------IT----LPCRIKQIINMWQRVGQAMYAPPIKGIIRCESNITGLLLLRDGGGHN--------
-----------SSNETFRPIGGDMRDNWRS----------ELYKYKVVEIEPIGVAPT--RAKRRVVE-----REKRAI-
-GL-GAAFLGFLGAAGSTMGAASITLTVQARQ-LLSGIVQQQSNLLRAIEAQQHLLKLTVWGIKQLQA-RVLAVERYLKD
QQLLGIWGCSGKLICTTNVPWNSS-WS--------NKS--QEEI---WD---NM---TWMQWDKEVINYTGIIYDLIEKS
QNQQEKNEQELLALDKWASLWNWFDISSWLWYIRIFIIIVGGLIGLRIVF-AVLSIINRVRQGYSPVSLQTLTP---NP-
----EE-PDRPGKIKEE---GGEQGR--DRSIRLVSGFLALAWDDLRSLCLFSYHRLRDFISIAARTVELLGRSSLKGLK
LG----WEGLKYLGNILG-YWGQELKNSAINLIDTLAIAVAGWTDRVIEIGQRFG---RAI--CNIPRRIR---QGAEK-
AL-Q*-MGGKWSKGS-IVGWPQIRERLRRA----------PAP-----------AARGVGPVSQD-----LDKHGAVTSS
-NTAANNADC------AWLEAQ---EEEE---VGFPVRPQVPLRPMTYKGAFDLSHFLKEKGGLDGLIYSKKRQEILDLW
VYHTQGYFPDWQNYTPGPGIRFPLTFGWCYKLVPVD-PSE--VEEATEGENNS-LLHPICQHGMDDEEKEVLMWKFDSRL
ALTHRARELHPEFY---------------------KDC*
>EU110087/A1/KE/2001/ML1901
MGARASVLSGGKLDAWEKIRLRPGGKKKYRMKHLVWASRELDRFALNPGLLETTEGCQQILEQLQPALKTGTEEIKSLFN
TVATLYCVHQKIDVKDTKEALDKIEEIQNK----SK-------QK-----Q--------AA--A------------D---
------TGNSN------------K--V---SQNYPIVQNA-QGQMILQTLS-PRTLNAWVK-VIEEKGFSPEVIPMFSAL
SEGATPQDLNMMLNIVGGHQ-AAMQMLKDTINEEAAEWDRLHPVHAGPIPPGQM-REPRGGDIAGTTSTPQEQL-AWMTS
-NPPVPVGDIYKRWIILGLNKIVRMYSPVSILDIKQGPKEPFRDYVDRFFKTLRAEQATQDVKNWMTETLLVQNANPDCK
SILKALGTGATLEEMMTACQGVGGPSHKARVLAEAMSQA---QN--------TNIMMQRG-NF------R---G----QK
-X--IKCFNCG-KEGHLARNCRAPRKKGCWKCGKEGHQMK-DC-T----ER---QANFL-GKIWPS-S-K-GRPGNFPQS
R---------PEPTAP------------------PA-EIFGMR--EE------------I------------V--LPP--
K----Q--EQ--KE-----R------GQD-------------------PPLVSLKSLFGNDPLSQ*PQITLWQRPLVTVK
VGGQLKEALLDTGADDTVLED-INLPGKWKPKMIGGIGGFIKVKQYDQILIEICGKKAIGTVLVGPTPVNIIGRNMLTQI
GCTLNFPISPIETVPVTLKPGMDGPKVKQWPLTEEKIKALTEICTEMEKEGKISKIGPENPYNTPVFAIKKK--DSTKWR
KLVDFRELNKRTQD-FWEVQLGIPHPAG-LKKKKSVTVLDVGDAYFSVPLDEGFRKYTAFTIPSTNNETP----------
--------GVRYQYNVLPQGWKGSPAIFQSSMTKILE-PFRLKNPEII-IYQYMDDLYVGS-DLEIGQHRTKIEELRAHL
LSWGFTTPDKKHQKEPPFLWMGYELHPDKWTVQPIELPEKENWTVNDIQKLVGKL------NWASQIYAGIKVKQLCRLL
RGAKALTDIVPLTEEAELELAENREILKNPVHGVYYDPSKDLIAEIQKQGQDQWTYQIYQEPFKNLKTGKYARKRSTHTN
DVKQLTEVVQKVTTESIVIWGK-TPKFKLPIQKETWETWWMDYWQATCIPEWEFINTPPLVKLWYQLEKDPIVGAETFYV
DGAANRETKLGKAGYITDRGRQKVVSLTETTNQKTELHAIHLALQDSGSEVNIVTDSQYALGIIQAQPDRSDSELVNQII
EKLIGKDKVYLSWVPAHKGIGGNEQVDKLVSSGIRKVLFLDGIDKAQEEHERYHSNWRAMASDFNLPPIIAKEIVASCDK
CQL--KGEAMHGQVDCSPGMWQLDCTHLEGKVILVAVHVASGYIEAEVIPAETGQETAYFLLKLAGRWPVKAVHTDNGSN
FTSAAFKAACWWAGIQQEFGIPYNPQSQGVVESMNKELKKIIGQVREQAEHLKTAVQMAVFIHNFKRKGGIGGYSAGERI
IDII------ATDIQ----------------TKEL----QKNITKITNFRVYYRDSRDPIWKGPAKLLWKGEGA-VVIQ-
-DNSDIKVVPRRKAKIIRDY-GKQMAGDDCVAGRQN-E-D*---MENRWQVMIVWQVDRM---RIRTWNSLVK-HHMYVS
KKAKKWWYRHHYESRHPRVS-SEVHIPLGD-AR-L-VVRTYWGLHPGEKDWQLGHGVSIE-WRLKRYSTQIDPDLADQLI
HLHYFDCFSDSAIRKAILGQIVSPSCEY-QAGHN-KVGSLQYLALKALV-------------TP-TKTK--------PPL
PSVRKLAEDRWNKSQKTRGPRGSHTMSGC*------------MEQVPEDQ----GPQREPYNEWMLELLEDLKNEAVRHF
PRPWLHGLGQHIYNTYGDTWEGVEAITRILQQLLFVHFRIGCQHSRIGI--------IPG-RR-----G-----RNG--S
GRS*MD-P----VDPNLEPWNHPGSQ------------------------PTTPCSK-CYCKKCCFHCPSCFLNKGLGIS
Y---GRKKW--RQRRR--T-PQRNKDHQNPVP-KQPIPQ------T-QG--N-PTGSEESKKK---VESK--TETD--XF
D*MAGRSGD-S--DE--ELLNAIRIIKILYQSNPYPKP---R-G-T--RQARKNRRRR---WRARQ--RQIBSISERVLS
TCLGRPTEPVPLQLPPLERLHLDCSEDCGTS-GT-QQSQGVETGVGRPQVSGE-PPVVLESGTKN*MX------------
TPL-----------QISAVVGLIV-AAILAIVAWTIVGIEIKK-LLKQRKI----DRLIKRIQERAEDSGNXSD--GD-T
EELSX----L--IEMG----------NYD---LGBD---NN---L*----A-----E----N--L-----WVTVYYGVPV
WKDADA-TLFCASDAKAYETEKHNVWATHACVPTDPNPQEIHLE-NVT-EEFNMWKNNMVEQMHTDI-ISLWDQSLK-PC
VKLTPLCVTLECS-SYNGSK---------------------TNVT---------------NNRT----------------
------------NVTSDMGGEI---KNCSFNM-TTELRD---KKKKVYS-LFYRLDIVPINEHNNNSN------------
---------------------------------------------------------EYRLINCNTSAI-TQACPKVSFE
PIPIHYCAPAGFAILKC-K-D-E-KFNGTGP-CKNVSTVQCTH-GIKPVVSTQLLL-NGSL--R--NVTVRSENITNNAK
NIIVQF----SEP--VEINCTRP--NNNTRK--SI--TI----GP--G--Q---A-FYAT---------------GDIIG
DIRQAYCNV-SRSEWNKTLQQVAIQLGK------YF--KN------------KT----IIFA-K----P---------S-
---GGDLEI-TTHSFNCGGEFFYCNTSSLF--NGTW---NNN-----------------NTQ---NNTEP----------
--N----XX----------IT----LPCRIKQIINMWQRVGQAMYAPPIQGRIECRSNITGLILTRDGGGDN--------
----------NSTNETFRPGGGDMRDNWRS----------ELYKYKVVKIEPLGVAPT--KARRRVVE-----REKRAV-
-GI-GAVFLGFLGAAGSTMXAASITLTVQARQ-LLSGIVQQQSNLLRAIEAQQHMLKLTVWGIKQLQA-RVLAVERYLKD
QQLLGIWGCSGKLICTTNVPWNSS-WS--------NKS--FNEI---WD---NM---TWLQWDKEISNYTSLIHHLIEES
QNQQEKNEQDLLALDKWANLWTWFNITNWLWYIKIFIMIVGGLIGLRIVF-AVLAVINKVRQGYSPLSFQTHTP---NP-
----GE-PDRLGRIEEE---GGEQDR--DRSIRLVSGFLALAWDDLRSLCLFSYHRLRDFILIAARTVELLGRSSLKGLR
LG----WEGLKYLGNLLL-YWSRELKISAVNLLDTIAIAVAGWTDRIIELGQGLC---RAI--LHIPRRIR---QGFER-
AL-L*-MGGKWSKSS-IVGWPEIRERIRRT----------PPRTPP--------AAAGVGAVSQD-----LDKHGAITSS
-N--INNPSN------VWLEAQ---EEDE---VGFPVRPQVPLRPMTYKGALDLSHFLKEKGGLDGLIYSRKRQEILDLW
VYNTQGYFPDWQNYTPGPGIRFPLTFGWCFKLVPVE-PDE--VEKATEGENNS-LLHPICQHGMDDEEREVLMWKFDSRL
ALKHRAQEMHPEFY---------------------KDC*
>EU110088/A1/KE/2001/ML1945
MGARASVLSGGKLDAWEKIRLRPGGKKKYRLKHLVWASRELERFALNPSLLETTEGCQQILEQLQSALKTGTEEIKSLYN
TVATLYCVHQRIEVKDTKEALDKIEEIQNK----SK-------QKT--Q-Q--------AA--A------------A---
------TGXSS------------K--V---SQNYPIVQNA-QGQMMYQAIS-PRTLNAWVK-AIEERGFSPEIIPMFAAL
SEGATPQDLNMMMNIVGGHQ-AAMQMLKDTINEEAAEWDRLHPVQAGPIPPGQM-REPRGSDIAGTTSTPQEQI-GWMTS
-NPPIPVGDIYKRWIILGLNKIVRMYSPVSILDIKQGPKEPFRDYVDRFFKTLRAEQATQEVKNWMTETLLVQNSNPDCK
SILRALGPGATLEEMMTACQGVGGPSHKARVLAEAMSQA---QQ--------ANIMMQRG-NF------KG--G----QK
-R--IKCFNCG-KEGHLARNCRAPRKKGCWKCGKEGHQMK-DC-T----ER---QANFL-GRIWPS-S-K-GRPGNFPQS
R---------PEPTAPPEPTAP------------PA-EIFGMG--EE------------I------------T--SPP--
K----R--EQ--KD-----R------EQA-------------------TPLVSLKSLFGNDPLSQ*PQITLWQRPLVTVK
IAGQLKEALLDTGADDTVLED-IDLPGKWKPKMIGGIGGFIKVRQYDQILIEICGKKAIGTVLVGPTPVNIIGRNMLTQI
GCTLNFPISPISTVPVTLKPGMDGPKIKQWPLTEEKIKALTEICGEMEKEGKISKIGPENPYNTPVFAIKKK--DSTKWR
KLVDFRELNKRTQD-FWEVQLGIPHPAG-LKKKKSVTVLDVGDAYFSVPLDENFRKYTAFTIPSINNETP----------
--------GIRYQYNVLPQGWKGSPAIFQASMTKILE-PFRXQNPEII-IYQYMDDLYVGS-DLEIGQHRAKVEELRAHL
LSWGFTTPDKKHQKEPPFLWMGYELHPDKWTVQPIQLPDKDSWTVNDIQKLVGKL------NWASQIYAGIKVKQLCKLL
RGARALTDVVTLTEEAELELAENREILRHPVHGVYYDPSKDLIAEIQKQGQDQWTYQIYQEPFKNLKTGKYARKRSAHTN
DVRQLAEXVQKVVMESIVIWGK-APKFKLPIQKDTWETWWMDYWQATWIPEWEFVNTPPLVKLWYQLEKDPIQGAETFYV
DGAANRETKXGKAGYVTDRGRQKVVSLXETTNQKTELHAIHLALQDSGSEVNIVTDSQYALGIIQAQPDRSESEIVNQII
EKLIEKDKVYLSWVPAHKGIGGNEQVDKLVSSGIRKILFLDGIDKAQEEHERYHSNWRAMASDFNLPPIVAKEIVASCDK
CQL--KGEAMHGQVDCSPGVWQLDCTHLEGKVILVAVHVASGYIEAEVIPAETGQETAYFLLKLAGRWPVKVVHTDNGSN
FTSAAVKAACWWADIKQEFGIPYNPQSQGVVESMNKELKKIIGQVRDQAEHLKTAVQMAVFIHNFKRKGGIGRYSAGERI
IDII------ATDIQ----------------TKEL----QKNISKIQNFRVYYRDSRXPLWKGPAKLLWKGEGA-VVIQ-
-DNSDIKVVPRRKAKIIRDY-GEQMAGNDCVAGRQB-E-D*---MENRWQVMIVWQVDRM---RIRTWNSLVK-HHMYVS
RKAKDWFYRHHXESRHPKVS-SEVHIPLGD-AR-L-VVRTYWGLHTGEQDWHLGNGVSIE-WRLRKYSTQIDPDLADQLI
HLHYFNCFSDSAIRKAILGHIVSPSCEY-QAGHN-KVGSLQYLALKALV-------------TT-PRRR--------PPL
PSVRKLTEDRWNKPQKTRGHRESHTMNGH*------------MEQAPEDQ----GPQREPXNEWTLELLEGLKHEAVRHF
PRPWLHGLGZHIYBTYGDTWEGVXAIIRILQQLLFIHFRIGCQHSRIGI--------IPG-RR-----G-----RNG--P
GRS*MD-P----VDPNLEPWNHPGSQ------------------------PATPCSK-CYCKKCCYHCQACFLNKGLGIS
Y---GRKKR--RQRRG--T-PQSSKDHQNPIP-KQPIPQ------T-QG--D-STGPEESKKK---VESK--TEAD--RF
A*MAGRSGD-S--DE--ELLRAVRIIKILYQSNPYPKP---R-G-T--RQAQRNRRRR---WRARQ--KQIDSLSERILS
SCLGRSEEPVPLQLPPLEXLHLDCREDCGTX-GT-QQSQGTETGVGGPQVSVE-SPVVLGSGTKN*M-------------
NQL-----------QILAIXGLVV-ALILAIVVWTIVGIEYRK-LLRQRRI----DRLIKRISERAEDSGNESD--GD-T
EELSQ----L--VEMG----------NYN---LGFD---DN---L*----E-----R----N--L-----WVTVYYGVPV
WKDAET-TLFCASDAKAYKTEKHNVWATHACVPTDPNPQEIHLE-NVT-ENFNMWKNNMVEQMHTDI-ISLWDQSLK-PC
VKLTPLCVTLRCS-DYNGTSYVNS-----------------TSSK---------------HNATSNGTHSY---------
------------NISAEMLGEI---KNCSYXM-TTELRD---KTKKVYS-LFYRPDIVPLNGNSSSN-------------
---------------------------------------------------------KYTLINCNTSAI-KQACPKVSFE
PIPXHYCAPAGFAILKC-N-N-K-TFNGTGP-CNNVSTVQCTH-GIKPVVSTQLLL-NGSLAEE--QIMIRSENITNNAK
NILVQF----TSP--VKINCTRP--NNNTRK--SV--RI----GP--G--Q---A-FYAT---------------GDIIG
DIRQAHCNI-SQAEWNETLGXLTTQLRT------HF--GN------------KT----INFT-S----A---------S-
---GGDLEI-TTHSFNCRGEFFYCNTSRLF--NSTWWA-NGT-----------------RTG--YNSTDG----------
--N----------------IT----LPCRIKQIINMWQRVGQAMYAPPIPGRISCESNITGLILTRDGGSDN--------
------------TTETFRPGGGDMRDNWRS----------ELYKYKVVEVEPLGVAPT--EARRRVVQ-----REKRAV-
-GL-GAVFIGFLGAAGSTMGAASVTLTVQARQ-LLSGIVQQQSNLLRAIEAQQHLLKLTVWGIKQLQA-RVLAVERYLKD
QQLLGIWGCSGKLICTTNVPWNSS-WS--------NRS--LNEI---WN---NM---TWLQWDREVSNYTQLIYDLLEES
QIQQEKNEQDLLALDKWASLWNWFDISKWLWYIRIFIMIVGGLIGLRIVF-AVISIINRVRQGYSPLSFQTHTP---NP-
----GG-LDRPRGIEEE---GGEQDR--SRSIRLVSGFLALAWDDLRSLCLFSYHRLRDFILIAARTVELLGHNSLKGLR
LG----WEGLKYLWNLLL-YWGRELKTSAISLVDTIAVVVAGWTDRVIEIGQTIG---RAI--LHIPRRIR---QGFER-
AL-L*-MGGNWSKSS-LVGWPKIRERXRRA----------PP------------AAPXAEPVSQB---------------
---AANRPSG------AGLEAE---EEEE---VGFPVXPQVPXRPMTYKAAVDLSHFLKEKGGLDGLIWSSKRQEILDLW
VYNTQGYFPDWQNYTPGPGVRYPLTFGWCFKLVPVD-PDE--VEKANEGENNS-LLHPICQHGMDDEERETLMWRFDSRL
ALRHRAHELHPEFY---------------------KNC*
>EU110092/A1/KE/2002/ML1990
MGARASVLSGGKLDAWEKIRLRPGGKKKYRMKHLVWASRELERFALNPSLLETTEGCQQIMEQLQSALRTGTEELRSLFN
TVATLYCVHQRIDVKDTKEALDKVEEIKNK----SN-------QKT--Q-Q--------AA--A------------D---
------TGSSS------------T--V---SQNYPIVQNA-QGQLTHQALS-PRTLNAWVK-VIEEKAFSPEVIPMFSAL
SEGATPQDLNMMLNIVGGHQ-AAMQMLKDTINEEAAEWDRTHPVQAGPIAPGQI-REPRGSDIAGTTSTPQEQI-RWMTN
-NPPIPVGDIYKRWIILGLNKIVRMYSPVSILDIKQGPKEPFRDYVDRFFKTLRAEQATQEVKNWMTDTLLVQNANPDCK
SILRALGPGATLEEMMTSCQGVGGPGHKARVLAEAMSQL---NS--------TNIMMQKG-NF------R---G----QK
-R--IKCFNCG-KEGHLARNCRAPRKKGCWKCGKEGHQMK-DC-T----ER---QANFL-GKLWPS-S-K-GRPGNFPQN
K---------IEPTAP------------------PA-ELLGMG--EE------------I------------A--SPP--
K----Q--DQ--EG-----R------GQT-------------------PPSISLKSLFGNDPLSQ*PQITLWQRPIVTVR
IGGQLREALLDTGADDTVLED-IDLPGKWKPKMIGGIGGFIKVKQYEQILIEIYGKKAIGTVLVGPTPVNIIGRNMLTQI
GCTLNFPISPIETVPVKLKPGMDGPKVKQWPLTEEKIKALTEICTDMEKEGKISRIGPENPYNTPIFAIKKK--DSTKWR
KLVDFRELNKRTQD-FWEVQLGIPHPAG-LKKKKSVTVLDVGDAYFSVPLDESFRKYTAFTIPSTNNETP----------
--------GIRYQYNVLPQGWKGSPAIFQSSMTKILE-PFRSKNPEII-IYQYMDDLYVGS-DLEIGQHRAKIEELRAHL
LSWGFTTPDKKHQKEPPFLWMGYELHPDKWTVQPIQLPEKESWTVNDIQKLVGKL------NWASQIYAGIKVKQLCKLL
RGTKALTDIVTLTEEAELELAENREILKDPVHGVYYDPSKDLMAEIQKQGQDQWTYQIYQEPFKNLKTGKYARKRSAHTN
DVRQLAEVVQKVVMESIVIWGK-TPKFKLPIQKETWETWWTDYWQATWIPEWEFVNTPPLVKLWYQLEKDPIAGAETFYV
DGAANRETKLGKAGYVTDRGRQKVVSLTETTNQKTELHAIHLALQDSGSEVNIVTDSQYALGIIQAQPDKSESELVNQII
EKLIEKDKVYLSWVPAHKGIGGNEQVDKLVSKGIRKVLFLDGIDKAQEEHERYHSNWRAMASDFNLPPIVAKEIVACCDK
CQL--KGEAIHGQVDCSPGIWQLDCTHLEGKIILVAVHVASGYIEAEVIPAETGQETAYFLLKLAGRWPVKVVHTDNGSN
FTSAAVKAACWWAGIQQEFGIPYNPQSQGVVESMNKELKKIIGQVREQAEHLKTAVQMAVFIHNFKRKGGIGGYSAGERI
IDII------ATDIQ----------------TKEL----QKHITKIQNFRVYYRDSRDPLWKGPAKLLWKGEGA-VVIQ-
-DKSDIKVVPRRKAKIIRDY-GKQMAGDDCVAGGQD-E-D*---MENRWQVMIVWQVDRM---RIRTWNSLVK-HHMYVS
KKAKDWFYRHHFESRHPKVS-SEVHIPIGD-AR-L-VVRTYWGLHPGENDWHLGHGVSIE-WRLRRYSTQIDPDMADQLI
HMHYFNCFSDSAIRKALLGQVVSPICEY-QTGHK-KVGSLQYLALKALI-------------TP-KKTR--------PPL
PSVRILTEDRWNKPRKTKGPKESHTMNGC*------------MEQAPEDQ----GSQREPYNEWMLELLEDLKNEAVRHF
PGPWLQGLGQHIYNTYGDTWEGVEAIVRTLQQLLFVHFRIGCQHSRIGI--------IRG-RR-----G-----RNG--P
GRS*MD-P----VDPNLEPWNHPGSQ------------------------PTTPCNN-CYCKKCCYHCVVCFSHKGLGIS
Y---GRKKR--KQRRG--P-PHSSKDHQNPIP-KQPIPQ------T-QG--V-STGPEESKKK---MESK--AKSD--RF
D*MAGRSGN-S--DE--DLLTAVRIIKILYQSNPYPKP---R-G-S--RQARKNRRRR---WRARQ--NQIDSISERILN
TCLGRPAEPVPLPLPPLERLNLDCHEDCGTS-GT-QQSQGVETGVGRPQVSVE-SPGILESGTKN*M----L--------
STL-----------HI*AIAGLIV-ALILGIIIWTLVGIEYKK-LLKQRKI----DRLIDRIRERAEDSGNESD--GD-T
EELSA----L--VEMG----------NYN---LGFD---NN---L*----K-----E----N--L-----WVTVYYGVPV
WKDAET-TLFCASDAKAYEKEQHNVWATHACVPTDPNPQEIHLD-NVT-EDFNMWENNMVEQMHTDI-ISLWDQSLK-PC
VKLTPLCVTLHCT-NV-------------------------TVT----------------ND-K----------------
--------------TVKNQQEL---KNCSFNV-TTELRD---KKKKVYS-LFYRLDVVQINENSSSNSS-----------
---------------------------------------------------------EYRLINCNTSAI-TQACPKVSFN
PIPIHYCAPAGFAILKC-R-D-E-EFNGTGP-CKNVSSVQCTH-GIRPVVSTQLLL-NGSLANE--KIIIRSKNITDNGK
NIIVQL----GKP--VKINCTRP--SNNTRK--SV--HI----GP--G--Q---A-FYAT---------------GAIIG
DIRQAHCNI-SRADWTETLRNVSKQLRK------HF--EN------------KT----IKFE-K----S---------S-
---GGDPEV-TTHSFNCGGEFFYCDTSALF--NSTW---NAT-----------------ESN-DTNSTES----------
NSN----DT----------IT----LPCRIKQIINMWQRIGQAMYNPPIQGKIKCESNITGLLLTRDGGENREN------
----------NDSSEIFRPGGGDMKDNWRS----------ELYKYKVVKIEPLGVAPT--RARRRVVG-----REKRAV-
-GI-GAVFLGFLGAAGSTMGAASITLTVQARQ-LLSGIVQQQSNLLRAIEAQQHLLKLTVWGIKQLQA-RVLAVERYLKD
QQLLGIWGCSGRLICPTNVPWNSS-WS--------NKS--FDEI---WD---NM---TWLQWEKEISNYTQKIYTLIEES
QNQQEKNEQDLLALDKWASLWXWFDISRWLWYIKIFIMIVGGLIGLRIVF-AVLSIIRRVRQGYSPLSFQTHTP---NP-
----GG-LDRPGRIEEE---DGEQGK--IRSIRLVSGFLTLAWDDLRSLCLFLYHRLRDLTLIATRTVELLGHSSLRGLR
LG----WEGLKYLWNLLV-YWSQELKTSAINLYDTIAIAVAGWTDRVIEVGQRAG---RAF--LNIPRRIR---QGLER-
AL-L*-MGGKWSKSS-IVGWPEIRERIRRT----------PP------------AAAGVGAVSQD-----LDKHGAVTSG
-N--INHPSC------TWLEAQ---EEEND--VGFPVRPQVPLRPMTFKAAVDLSHFLKEKGGLEGLIYSRKRQEILDLW
VYHTQGFFPDWQNYTPGPGIRYPLTFGWCFKLVPVD-PDE--VEKATEGENNS-LLHPICQHGMDDEEREVLQWKFDSHL
AFTHRARELHPEFY---------------------KDC*
>EU110094/A1/KE/2002/ML2014
MGARASVLSGGQLDAWEKIRLRPGGRKKYRLKHLVWASRELGRFALNPSLLETKEGCQQIIAQLQPALGTGTEEFKSLYN
AVAVLYCVHQRIDVKDTKEALDKIEEMQNK----SK-------QKT--Q-Q--------AA--T------------A---
------TGNNS------------N--V---SQNYPIVQNA-QGQMIHQALS-PRTLNAWVK-AIEERGFSPEVIPMFSAL
SEGATPQDLNMMLNIVGGHQ-AAMQMLKDTINEEAAEWDRLHPVHAGPIPPGQM-REPRGSDIAGTTSTPQEQI-GWMTG
-NPPIPVGDIYKRWIILGLNKIVRMYSPVSILDIKQGPKEPFRDYVDRFFKTLRAEQATQEVKSWMTATLLVQNANPDCK
SILRALGPGATLEEMMTACQGVGGPGHKARVLAEAMSQV---QH--------ANVMMQRG-NF------R---S----QR
-K--IKCFNCG-KEGHLARNCRAPRKKGCWKCGKEGHQMK-DC-T----ER---QANFL-GKIWPS-S-K-GRPGNFPQS
R---------PEPTAP------------------PA-EIFGMG--EE------------I------------A--SPP--
K----Q--EQ--KD-----K------EQA-------------------PPLVSLKSLFGNDLLSQ*PQITLWQRPIVTVR
IEGQLKEALLDTGADDTVLED-INLSGKWKPKMIGGIGGFIKVKQYDQISIEICGKKAIGTVLVGPTPVNIIGRNMLTQI
GCTLNFPISPIETVPVKLKPGMDGPKVKQWPLTEEKIKALTEICTDMEKEGKISRIGPENPYNTPIFAIKKK--DSTKWR
KLVDFRELNKRTQD-FWEVQLGIPHPAG-LKKKKSVTVLDVGDAYFSVPLHEDFRKYTAFTIPSTNNETP----------
--------GIRYQYNVLPQGWKGSPAIFQSSMTKILE-PFRSKNPEII-IYQYMDDLYVGS-DLEIGQHRAKIEELRAHL
LSWGFTTPDKKHQKEPPFLWMGYELHPDKWTVQPIQLPERESWTVNDXQKLVGKL------NWASQIYAGIKVKQLCKLL
RGAKALTXVXTLTEEAELELAENREILKXPVHGVYYDPSKDLIAEIQKQGQDQWTYQIYQEPFKNLKTGKYARKRSXHTN
DVRQLTEVVQKVVMESIVIWGK-TPKFKLPIQKETWETWWMDYWQATWIPEWEFVNTPPLVKLWYQLEKDPIEGAETYYV
DGAANRETKLGKAGYVTDRGRQKVVTLTETTNQKAELHAIHLALQDSGSEVNIVTDSQYALGIIQAQPDRSESELVNQII
EKLIGKDKVYLSWVPAHKGIGGNEQVDKLVSSGIRKILFLDGIDKAQEEHERYHSNWRAMASDFNLPPIVAKEIVASCDK
CQL--KGEAMHGQVDCSPGMWQLXCTHLEGKVILVAVHVASGYIEAEVIPAETGQETAYFLLKLAGRWPVKVVHTDNGSN
FTSAAFKAACWWANVQQEYGIPYNPQSQGVVESMNKELKKIIGQVREQAEHLKTAVQMAVFIHNFKRKGGIGGYSAGERI
IDII------ATDIQ----------------TREL----QKQITKIQNFRVYYRDSRDPLWKGPAKLLWKGEGA-VVIQ-
-DNNDIKVVPRRKAKIIRDY-GKQMAGDDCVAGRQD-E-D*---MENKWQVMIVWQVDRM---RIRTWHSLVK-HHMYVS
KKAKNWLYKHHFESRNPRAS-SEVHIPLGD-AK-L-IVKTYWGLHTGEQDWQLGHGVSIE-WRLRSYSTQIDPDQADKLI
HLHYFDCFSDSAIRKAILGQIVKPKCEY-HTGHS-KVGPLKYLALKTLV-------------TP-TKTK--------PPL
PSVRILTEDRWNKPQKTRGLRENHTMNGC*------------MEQAPEDQ----GPQREPYNEWMLELLEDLKHEAVRHF
PRPWLHALGQHIYNTYGDTWEGVEAIVRTLQQLLFVHFRIGCQHSRIGL--------IRG-RR-----V-----RDG--S
GRS*MD-P----VDPNLEPWNHPGSQ------------------------PTTACNK-CYCKKCCYHCTVCFLNKGLGIS
Y---GRKKR--KQRRR--T-PQGSKDHQNPIP-KQPIPQ------T-QG--V-STGPKESKKK---VESK--TETD--RF
A*MAGRSGN-S--DE--ELLKAVRIIKILYQSNPYPKP---K-G-S--RQARKNRRRR---WRARQ--RQIDSLSERILS
TCLGRSAEPVPLQLPPIERLHLGGSTDGGTS-GT-QQSQGVETGVGGPQVSGE-SSIILGSGTKN*M-------------
NLL-----------QICAIIGLVV-ALIIAIVVWTIVGIEYKR-LLEQRRI----DRLIRRISERAEDSGNESD--GD-T
EELSK----L--VEMG----------NYN---LGYD---DI---L*----T-----D----N--L-----WVTVYYGVPV
WKDAKT-SLFCASDAKAYQTEKHNVWATHACVPTDPNPQEIYLA-NVT-EEFNMWKNNMVEQMHTDI-ISLWDQSLK-PC
VKLTPLCVTLHCE-NVNK-----------------------SV------------------NIT----------------
----------------GSGEEI---KNCSFNM-TTELKD---KRQQVYS-LFYRPDIVEINENQSKDNN-----------
---------------------------------------------------------KYRLINCNTSAI-TQACPKVSFE
PIPIHYCAPAGFAILKC-R-D-E-EFNGAGP-CKNVSTVQCTH-GIKPVVSTQLLL-NGSLAEK--EVKIRSRNITDNAK
NIIVQF----XEP--VBIXCIRP--NNNTRK--SI--RI----GP--G--Q---A-FYAT---------------GDITG
DIRQAHCNV-TGSNWTKALQQVATQLRN------YV--N-------------KT----IIFA-S----P---------A-
---GGDLEI-TTHSFNCGGEFFYCNTSGLF--SSTWSW-NDTT----------------KTM-ESNSTVS----------
--D----GT----------IN----LPCRIKQIINMWQRVGQAMYAPPIQGAIRCTSNITGLILTRDGGKD---------
----------DRNNETFRPGGGDMRDNWRS----------ELYKYKVVKIEPLGVAPT--RAKRRVVE-----REKRAV-
-GI-GAVFLGFLGAAGSTMGAASITLTVQARQ-LLAGIVQQQSNLLRAIEAQQHLLKLTVWGIKQLQA-RVLAVERYLXD
QQLLGIWGCSGRLICTTNVPWNQS-WS--------NKS--LDEI---WN---NM---TWLQWDREINNYTQLIYQLIEES
QNQQEKNEKDLLELDKWANLWTWFDISNWLWYIKIFIMIVGGLIGLRIVF-AVFSIINRVRQGYSPLSFQTHTP---NP-
----RG-LDRPERIEEE---GGEQDR--DRSIRLVSGFLALAWDDLRSLCLFSYRRLRDFILVAARTVELLGHSSLKGLR
LG----WEGLKYLGNLLS-YWGRELKISAINLLDTIAVAVAGWTDRVIELGQRLC---RAI--LHVPRRIR---QGFER-
AL-L*-MGGKWSKSS-IVGWPEVRERMRRA----------PS------------AAPGVGAVSQD-----LDKYGAITSS
-N--VNHPSC------AWLEAQ---EEEE---VGFPVRPQVPLRPMTYKGALDLSHFLKEKGGLDGLIYSRKRQEILDLW
IYHTQGYFPDWQNYTPGPGTRFPLTFGWCFKLVPVD-PDE--VEKATEGENNS-LLHPICQHGMDDEEREVLKWKFDSHL
ALKHRAQELHPEFY---------------------KDC*
>EU861977/A1/IT/2002/60000
MGARASILSGGKLDAWEKIRLRPGGKKKYRLKHLVWASRELERFALNPGLLETSEGCRQILGQLQSALRTGSEEFKSLYN
TVATLYCVHQRIDVKDTKEALDKIEEIQNK----SK-------QKT--Q-Q--------AA--T------------G---
------TGSRS------------Q--V---SQNYPIVQNA-QGQMVHQSLS-PRTLNAWVK-VIEEKAFSPEVIPMFTAL
SEGATPQDLNMMLNIVGGHQ-AAMQMLKDTINEEAAEWDRLHPVQAGPLPPGQL-REPRGSDIAGTTSTLQEQI-AWMTS
-NPPIPVGDIYKRWIILGLNKIVRMYSPVSILDIRQGPKEPFRDYVDRFFKTLRAEQATQDVKNWMTETLLVQNANPDCK
TILRALGPGATLEEMMTACQGVGGPGHKARVLAEAMSQA---QK--------TNIMMQKG-NF------R---G----PK
-R--IKCFNCG-KEGHLARNCRAPRKKGCWKCGKEGHQMK-DC-T----ER---QANFL-GKIWPS-S-K-GRPGNFPQS
R---------PEPTAP------------------PA-EDLWMG--EE------------I------------N--PSL--
K----Q--EQ--KD-----R------EQH-------------------PPAISLKSLFGNDPLSQ*PQITLWQRPLVTIK
VGGQLKEALLDTGADDTVLED-INLPGKWKPKMIGGIGGFIKVRQYDQILIEICGKKAIGTVLVGPTPVNIIGRNMLTQI
GCTLNFPISPIETVPVKLKPGMDGPKVKQWPLTEEKIKALKEICXEMEKEGKISKIGPENPYNTPVFAIKKK--DSTKWR
KLVDFRELNKRTQD-FWEVQLGIPHPAG-LKKKKSVTVLDVGDAYFSVPLDEXFRKYTAFTIPSXNNETP----------
--------GIRYQYNVLPQGWKGSPAIFQSSMTKILE-PFRXQNPDIV-IYQYMDDLYVGS-DLEIGQHRXKIEELRXHL
LXWGFTTPDKKHQKEPPFLWMGYELHPDKWTVQPIMLPDKDSWTVNDIQKLVGKL------NWASQIYPGLKIKQLCKLL
RGAKALTDIITLTKEAELELAENREILKDPVHGVYYDPSKDLVAEIQKQGQDQWTYQIYQEPFKNLKTGKYAKRGSAHTN
DVKQLTAVVQKVTTESIVIWGK-IPKFRLPIQRETWEAWWMEYWQATWIPEWEFVNTPPLVKLWYQLEKEPIVGAETFYV
DGAANRETKLGKAGYVTDRGRQKVVPLTETTNQKTELHAIYLALQDSGXEVNIVTDSQYALGIIQAQPDRSEAEVVNQII
EKLIEKEKVYLSWVPAHKGIGGNEQVDKLVSSGIRKVLFLDGIDKAQEDHEKYHSNWKAMASDFNLPPVVAKEIVASCDK
CQL--KGEAMHGQVDCSPGIWQLDCTHXEGKVILVAVXVASGYIEAEVIPAETGQETAYFLLKLAGRWPVKVVHTDNGSN
FTSSAVKAACWWANIQQXFGXPYNPQSQGVVXSMNKXLKKIIVQVREQAEHLKTAVQMAVFIHNFKRKGGIGGYSAGERI
IDII------ATDIQ----------------TREL----QKQITKIQNFRVYYRDSRDPIWKGPAKLLWKGEGA-VVIQ-
-DNSDIKVVPRRKAXIIRDY-GKQMAGDDCVASRQD-E-D*---MENRWQVMIVWQVDRM---RIKTWNSLVK-HHIYIS
KKARGWLYRHHYDSRHPKVS-SEVHIPLGD-AR-L-VVRTYWGLHTGEKDWQLGHGVSIE-WRQKRYSTQIDPDLADQLI
HLHYFDCFSESAIRKAILGQLVSPKCEY-HTGHN-KVGSLQYLALKALV-------------TP-TRRK--------PPL
PSVRKLTEDRWNKPQKTRGRRGSHTMNGC*------------MEQAPEDQ----GPQREPYNEWMLELLEDIKHEAVRHF
PRPWLHGLGQHIYNTYGDTWEGVEAIIRILQQLLFVHFRIGCQHSRIGI--------LQR-RR-----V-----RNG--S
SRS*MD-P----VDPNLEPWNHPGSQ------------------------PKTACSK-CYCKKCCWHCQVCFLNKGLGIS
Y---GRKKR--RRRRG--T-PQNNKDHQNPIP-NQPLPR------T-QR--V-QTGPEESKKK---VESK--AETD--RF
D*MAGRSGD-A--DE--ELLRTIRIIKILYQTNPYPEP---R-G-S--RQARKNRRRR---WRARQ--RQIDSISERILS
TCLGRSAEPVPLQLPPLERLRLDCSEDCGTS-GT-QQPQGTETGVGGPQISME-SSSILGPGAKE*M-------------
SPL-----------QICAIIALVV-VGIIAIVVWTIVGIEYRR-LLRQRKI----NRLIERIRERAEDSGNESE--GD-A
EELSK----L--VEVG----------DYD---LLDD---NN---V*----T-----E----N--L-----WVTVYYGVPV
WRDAET-TLFCASDAKAYDTEVHNVWATHACVPTDPDPQEIMLD-NVT-EEFNMWKNNMVEQMQTDI-ISLWDQSLK-PC
VKLTPLCVTLNCQ-EPNVTNSN-------------------DTSY---------------NNSNVTQY------------
-------------NNSNGKEEM---KNCSFNI-TTELRD---KTKKVYS-LFYKLDIVPTGSNSSNSSE-----------
---------------------------------------------------------EYRLINCNTSAM-TQACPKVTFE
PIPIHYCAPAGFAILKC-K-D-K-NFNGTGP-CTNVSTVQCTH-GIKPVVSTQLLL-NGSLAEE--EVVIRSENITDNAK
TIIVQL----AKP--VNITCIRP--NNNTRK--SI--RI----GP--G--Q---T-FYAT----------------DIIG
DIRXAYCFV-NRTEWNNTLQKISKKLGA------YF--KN------------KT----IIFR-N----S---------S-
---GGDLEI-TTHSFNCGGEFFYCNTTALF--NSTW---NEN-----------------NTI-STNSAEE----------
--N----------------IT----LPCRIKQIINMWQRVGQAIYAPPIAGXIECXSNITGLLLTRDGGGGN--------
----------SSINETFRPGGGDMRDNWRS----------ELYKYKVVKIEPIGVAPT--RAKRRVVE-----REKRAI-
-GL-GAAFLGFLGAAGSTMGAASLTLTVQARQ-LLSGIVQQQSNLLRAIEAQQQLLXLTVWGIKQLQA-RVLAVERYLKD
QQLLGIWGCSGKLICTTSVPWXSS-WS--------NKS--HDDI---WN---NL---TWMQWBKEINNYTNIIYNLIEQS
XSQQEKNEQDLLALDKWASLWNWFDITNWLWYIKIFIMVVGGLIGLRIVF-AVLSIINRVRQGYSPLSFQTLTP---NP-
----EG-PDRPGRIEEE---GGEQGR--DRSIRLVSGFLALAWDDLRSLCLFSYHRLKDFVSIAARTVELLGRSSLKGLR
LG----WEGLKYLWNLLV-YWGRELKNSAVSLIDTIAIAVAGWTDRVIEIGQRVC---RAI--LHIPRRIR---QGFER-
AL-L*-MGGKWSKSS-IVGWPEVRERIRRA----------PAPAP---------AARGVGPVSQD-----LDKYGAVTSR
-NTSTTNATC------AWLEAQ---EDEE---VGFPVRPQVPLRPMTYKGAVDLSHFLKEKGGLDGLIYSRKRQEILDLW
VYHTQGYFPDWQKYTPGPGIRYPLTFGWCYKLVPVD-PDK--VEEATGGENNS-LLHPICQHGMDDDEKEVLMWKFDSRL
ALKHRAQEMHPEFY---------------------KNC*
>FJ388892/A1/CY/2005/CY021
MGARASVLSGGKLDAWERIRLRAGGKKKYRLKHLVWASRELERFPVNPGLLETSEGCQQILEQLPPTLKTGSEELKSLYN
TVATLYWVHAGIGIKDTKEALDKIEEIQNK----SK-------QKT--Q-Q--------GA--T------------G---
------TGSVS------------Q--V---TPISPM-QKG-MRQKTHPPIA-PKALEGWVK-EKDEKAFSPEVIPMFSAL
SEGATPQDLNMMLNIVGGHQ-AAMQMLKDTINEEAAEWDRLHPTQAGPFPPGQM-REPRGSDIAGTTSTLQEQI-TWMTS
-NPPIPVGDIYKRWIILGLNKIVRMYSPVSIFDISQGPKEPFRDYVDRFFITLRVEQAPQDVKNWMTETVLVQNANPDCK
TIFRALGSGAALEEMMTASQGVGGPGHKARVLAEAMSQV---TK--------SNIMMQKG-NF------RGG-G----PK
-R--IKCFNCG-KEGHLAKHCRAPRKKGCWKCGKEGHQMK-DC-N----ER---QANFL-GRIWPS-N-K-GRPGNFPQS
R---------PEPSAP------------------PA-ENFGMG--EE------------I------------T--PSL--
K----Q--EQ--KD-----R------EPH-------------------PPSISLKSLFGNDPLSQ*PQITLWQRPLVTVK
IGGQLKEALLDTGADDTVLEE-INLPGKWKPKMIGGIGGFIKVRQYDQILIEICGKKAIGTVLVGPTPVNIIGRNMLTQI
GCTLNFPISPIETVPVTLKPGMDGPKVKQWPLTEEKIKALTDICTEMEKEGKISKIGPENPYNTPVFAIKKK--DSTKWR
KLVDFRELNKRTQD-FWEIQLGIPHPGG-LKKKKSVTVLDVGDAYFSVPLDENFRKYTAFTIPSINNETP----------
--------GIRYQYNVLPQGWKGSPSIFQSSMTKILE-PFRLKNPEIV-IYQYVDDLYVSS-DLEIGQHRIKIEELRAHL
LSWGFTTPDKKHQKEPPFLWMGYELHPDKWTVQPVTLPDKDSWTVNDIQKLVGKL------NWASQIYPGIKVKQLCKLL
RGAKALTDIVTLTEEAELELAENREILKEPVHGVYYDPSKELVAEIQKQGQDQWTYQIYQEPFKNLKTGKYAKKGSAHTN
DVKQLTAVVQKVATESIIIWGK-TPKFRLPIQKETWDAWWTEYWQATWIPEWEFVNTPPLVKLWYQLETEPIVGAETFYV
DGAANRETKLGKAGYVTDRGRQKVISLNETTNQKTELHAIHLALQDSGSEVNIVTDSQYALGIIQAQPDRSESEIVNKII
EKLIEKERVYLSWVPAHKGIGGNEQVDKLVSTGIRKVLFLDGIDKAQEEHEKYHSNWRAMASDFNLPPIVAKEIVASCDK
CQL--KGEAMHGQVDCSPGIWQLDCTHLEGKVIIVAVHVASGYIEAEVIPAETGQETAYFLLKLAGRWPVKVVHTDNGPN
FTSSAVKAACWWANIQQEFGIPYNPQSQGVVESMNKELKKIIGQVREQAEYLKTAVQMAVFIHNFKRKGGIGGYSAGERI
VDII------ATDIQ----------------TKEL----QKQITKIQNFRVYYRDSRDPIWKGPAKLLWKGEGA-VVIQ-
-DNNDIKVVPRRKAKIIRDY-GKQMAGDDCVASRQD-E-D*---MENRWQVMIVWQVDRM---RIRTWNSIVK-HHMYVS
KKARKWVYRHHYESINPRVS-SEVHIPLGN-AR-L-VVKTYWGLHTGEKDWQLGHGVSIE-WRQERYSTQIDPDLADQLI
HLYYFDCFSEFAIRKAIVGQIVSPKCNY-PAGHN-KVGSLQYLALKALV-------------TP-TRER--------PPL
PSVRKLTEDRWNKPQKTRGRRGNHTMNGC*------------MEQAPEDQ----GPQREPHNEWMLELLEELKHEAVRHF
PRQWLHGLGQHIYNTYGDTWEGVEAIIRILQQLLFVHFRIGCNHSRIGI--------LQR-RR-----V-----RNG--S
SRS*MD-P----VDPNLEPWNHPGSQ------------------------PKTACSN-CYCKKCCWHCQICFLKKGLGIS
Y---GRKKR--RHRRG--T-PHSSKDHQIPIP-KQPLPP------T-QR--D-QTGPEESKKK---VESK--AEPD--RL
D*MAGRSGD-T--DE--ELLTAVRIIKYLYQSNPYPPP---S-G-T--RQARKNRRRR---WRARQ--NQIDSISARILR
THLGRSAEPVPLQLPPIERLHLDCSEDCGTS-GT-QQSQGTETGVGEPQISVE-SSGILGSGTKE*M-------------
TPL-----------EIYAIVALVV-VFVIAIVVWTIVGIEYRK-VLKQRKI----DRLIERISERAEDSGNESE--GD-A
EELST----L--MGVG----------NYV---LLDD---NN---V*----T-----E----N--L-----WVTVYYGVPV
WRDAET-TLFCASDAKAYEKEVHNVWATHACVPTDPNPQEINLE-NVT-ENFNMWKNSMVEQMQTDI-ISLWDQSLK-PC
VQLTPLCVTLNCT-DPTPNITSSNN----------------SSVN---------------NNSS----------------
---------------DSLYQEM---KNCSFNM-TTELRD---KKKKVHS-LFYKLDIVSTGSNNDSSNDS----------
---------------------------------------------------------LYRLINCNTSAM-TQACPKVTFE
PIPIHYCAPAGFAILKC-K-D-P-NFNGTGP-CKNVSTVQCTH-GIKPVVSTQLLL-NGSLAEK--EVMIRSENITDNGK
IIIVQL----NES--ISITCIRP--NNNTRT--SI--RI----GP--G--Q---T-FYAT---------------GDVTG
DIRKAYCNV-SRTNWTSTLRKISTQLRK------HF--TN------------KT----IIFK-N----S---------A-
---GGDLEV-TTHSFNCGGEFFYCNTTDLF--NSTWYT-NDTGT---------------NST-GANENGA----------
--N----EN----------IT----LPCRIKQIINMWQRVGQAMYAPPIKGSIRCESNITGLLLTRDGGSGN--------
----------DSYNETFRPIGGNMRDNWRS----------ELYKYKVVEIEPIGVAPT--KARRRVVG-----REKRAI-
-GL-GAAFLGFLGAAGSTMGAASITLTVQARQ-LLSGIVQQQSNLLRAIEAQQHLLKLTVWGIKQLQA-RVLAVEQYLKD
QQLLGIWGCSGKLICTTNVPWNFS-WS--------NKS--QSEI---WD---NM---TWMQWDKEVINYTGIIYDLLEKS
QNQQEKNEQDLLALDKWTSLWSWFDISNWLWYIRIFIIIVGGLIGLRIVF-AVLSIINRVRQGYSPLSLQTLTP---HP-
----AG-PDRPGRIEEE---GGEQGR--TRSTRLVHGFSELIWDDLRSLCLFSYHQLRDFILIAARTVELLGRSSLKGLR
LG----WESLKYLWNLLG-YWGQELKSSAINLIDTIAIAVAGWTDRVIELAQRLG---RAI--LNIPRRIR---QGAEK-
AL-Q*-MGGKWSKSN-IGGWNQIRERIRRA----------PAP-----------AARGVGPVSQD-----LDRHGAVT--
--------------------------------------------------------------------------------
--------------------------------------------------------------------------------
---------------------------------------
>FJ388893/A1/CY/2005/CY022
MGARASVLSGGKLDAWEKIRLRPGGKKQYRLKHLVWASRELDRFALNPGLLETAEGCQQILEQIQPAYKTGTEELKSLFN
TVATLYCVHKRIEVKDTKEALDKIEEIQNK----SQ-------QKT--Q-Q--------AA--A------------D---
------TGNSS------------K--V---SQNYPIVQNA-QGQMVHQHLS-PRTLNAWVK-VIEEKAFSPEVIPMFTAL
SEGATPQDLNTMLNIVGGHQ-AAMQMLKDTINEEAAEWDRLHPVQAGPIPPGQI-REPRGSDIAGTTSTPQEQL-QWMTG
-NPPIPVGEIYKRWIILGLNKIVRMYSPVSILDIRQGPKEPFRDYVDRFFKALRAEQATQEVKGWMTDTLLVQNANPDCK
SILKALGPGATLEEMMTACQGVGGPGHKARVLAEAMSQV---VQ-------HTNIMMQRG-NF------R---G----QK
-N--IKCFNCG-KEGHLARNCRAPRKKGCWKCGKEGHQMK-DC-T----ER---QANFL-GKIWPS-N-K-GRPGNFPQS
R---------PVPTAP------------------PA-ELFGMG--EE------------I------------A--SPP--
R----Q--EQ--RD-----R------EQA-------------------PPLVSLKSLFGNDPSSQ*PQITLWQRPIVTVR
IGGQLKEALLDTGADDTVLED-INLPGKWKPRMIGGIGGFIKVKQYDQIAIEICGKKAIGTVLVGPTPVNIIGRNMLTQI
GCTLNFPISPIETVPVKLKPGMDGPKVKQWPLTEEKIKALTDICKEMEKEGKISKIGPENPYNTPIFAIKKK--DSTKWR
KLVDFRELNKRTQD-FWEVQLGIPHPAG-LKKKKSVTVLDVGDAYFSVPLDKEFRKYTAFTIPSTNNETP----------
--------GIRYQYNVLPQGWKGSPAIFQSSMTKILE-PFRLKNPEII-IYQYMDDLYVGS-DLEIGQHRVKIEELRAHL
LSWGFTTPDKKHQKEPPFLWMGYELHPDKWTVQPIKLPEKESWTVNDIQKLVGKL------NWASQIYAGIKVRQLCKLL
RGAKALTDIVTLTEEAELELAENREILKDPVHGVYYDPSKDLVAEIQKQGQDQWTYQIYQEPFKNLKTGKYARKRSAHTN
DVKQLTEVVQKVAMESIVIWGR-TPKFKLPIQKETWETWGMDYWQATWIPEWEFVNTPPLVKLWYQLEKDPIIGVETFYV
DGAANRDSKIGKAGYVTDRGRQKVVSLTETTNQKTELHAIYLALQDSGPEVNIVTDSQYALGIIQATPDRSESELVNQII
EKLIGKDKVYLSWVPPHKGIGGNEQVDKLVSSGIRKVLFLDGIDKAQEDHEKYHRNWRAMASDFNLPPIVAKEIVASCDK
CQL--KGEAMHGQVDCSPGMWQLDCTHLEGKVILVAVHVASGYIEAEVISAETGQETAYFLLKLAARWPVKVVHTDNGSN
FTSAAFKAACWWANVQQEFGIPYNPQSQGVVESMNKELKKIIGQVREQAEHLKTAVQMAVFIHNFKRKGGIGGYSAGERI
IDII------ATDIQ----------------TKEL----QKQITKIQNFRVYYRDSRDPIWKGPAKLLWKGEGA-VVIQ-
-DNSDIKVVPRRKAKIIRDY-GKQMAGDDCVAGRQD-E-D*---MENRWQVMIVWQVDRM---RIRTWHSLVK-HHMYIS
RKAKGWVYRHHYESRHPRVS-SEVHIPIEK-AI-L-VVKTYWGLQTGEKDWHLGHGVSIE-WRLKRYSTQIDPDVADQLI
HLHYFNCFSESAIRQAILGQLVSSRCEY-QAGHN-KVGSLQYLALRALV-------------EP-KKIR--------PPL
PSVKKLTEDRWNKPQKTKGPRGSHTMNGH*------------MEQAPEDQ----GPQREPYNEWTLELLEELKHEAVRHF
PRPWLHGLGQHIYNTYGDTWEGVEAIIRILQQLLFVHFRIGCQHSRIGI--------IRG-RR-----V-----RNG--S
SRS*MD-P----VDPNLDPWNHPGSQ------------------------PTTACNK-CYCKKCCYHCQVCFLKKGLGIS
Y---GRKKR--RQRRD--T-PHNSKDHQTPIP-KQSLPQ------K-QR--V-STGSEESKKK---VESK--TEAG--RF
D*MAGRSGD-S--DE--TLLTTVRIIKLLYQSNPYPRN---S-G-S--RQAQKNRRRR---WRARQ--RQVDSISERILS
TCLGRPEEPVPLQLPPLERLNLDCHEDCGNS-GT-QQSQGVETGVGRPQVSVE-SPGILGSGTEN*M-------------
SPL-----------EISAIAGLIV-ALILAIVVWTVVAIEYRK-VLRQRKI----DRLIERIRERAEDSGNESE--GD-A
NELAL----L--DEMG----------NHD---LGND---NN---L*----I-----K----N--S-----WVTVYYGVPG
WRDAKT-TFFWASNAKAYKSKGHKVWATLACVPPDPNPQKINLE-KVT-KKFNMGKNNMEKQMHINI-ISLWDKSLK-PC
VKLTPLCVTLECS-N-N------------------------VTST---------------NVTT----------------
------------NITSDIREEI---KNCSYNI-TTELKD---KKQRVHS-LFYRLDIVPINSDNSDNDTSK---------
---------------------------------------------------------EYRLINCNTSAI-TQACPKVSFE
PIPIHYCAPASFAILKC-N-D-M-MFNRTGI-CRNVSTVQCTH-GIRPVVSTQLLL-NGSLAEK--EIMIRSENITNNAK
NIIVQL----TKP--VNITCIRP--NNNTRK--SI--HI----GP--G--Q---A-FYAT---------------GDIIG
DIRQAHCNV-NKTEWYETLQNVTKQLRT------HF--MN------------KT----INFT-K----S---------S-
---GGDPEI-TTHSFNCGGEFFYCNTSGLF--NSTW---NINSTC--------------TTL--CDNTES----------
--N----DT----------IV----LPCRIKQIVNVWQRAGQAIYAPPIQGVIKCVSNITGLILTRDGGNNNN-------
----------TNNTEIFRPGGGDMRDNWRS----------ELYKYKVVKIEPLGVAPT--KARRRVVG-----REKRAV-
-GL-GAVFLGFLGTAGSTMGAASITLTVQARQ-LLSGIVQQQSNLLRAIEAQQHLLKLTVCGIKQLQA-RFLAVERYLRD
QQLLGIWGCSGKLICTTNVPWNST-WS--------NKS--LNDI---WD---NM---TWLQWDQEINNYTEQIYRLIEES
QNQQEKNEKELLELDKWASLWNWFDITKWLWYIKIFIMIVGGLIGLRIVF-AVLSIINRVRQGYSPLSLQIPTP---ET-
----AG-LDRLRRIEEE---GGEQDR--GRSIRLVSGFLALAWDDLRSLCLFSYHRLRDLILIVTRTVEILGHNSLKGLR
LG----WEGLKYLWNLLV-YWARELKISAINLFNTIAITVAGWTDRVIEIGQRIC---RAI--FNIPRRIR---QGLER-
AL-L*-MGGKWSKS---RQWAEIRERMRRT----------PPRTPPAAEER---AASGVGAVSQD-----LDKHGAVT--
--------------------------------------------------------------------------------
--------------------------------------------------------------------------------
---------------------------------------
>FJ388894/A1/CY/2005/CY023
MGARASVLSGGKLDAWEKIRLRPGGKKQYKLKHLVWASRELDRFALNPGLLETAEGCQQILEQIQPAYKTGTEELKSLFN
TVATLYCVHKRIEVKDTKEALDKIEEIQNK----SQ-------QKT--Q-Q--------AA--A------------D---
------TGNSS------------K--V---SQNYPIVQNA-QGQMVHQHLS-PRTLNAWVK-VIEEKAFSPEVIPMFTAL
SEGATPQDLNTMLNIVGGHQ-AAMQMLKDTINEEAAEWDRLHPVQAGPIPPGQI-REPRGSDIAGTTSTPQEQL-QWMTG
-NPPIPVGEIYKRWIILGLNKIVRMYSPVSILDIRQGPKEPFRDYVDRFFKALRAEQATQEVKGWMTDTLLVQNANPDCK
SILKALGPGATLEEMMTACQGVGGPGHKARVLAEAMSQV---TT--------SNIMMQRG-NF------R---G----QK
-N--IKCFNCG-KEGHLARNCRAPRKKGCWKCGKEGHQMK-DC-T----ER---QANFL-GKIWPS-S-K-GRPGNFPQS
R---------PVPTAP------------------PA-ELFGMG--EE------------I------------A--SPP--
R----Q--EQ--RD-----K------EQT-------------------PPLVSLKSLFGNDPSSQ*PQITLWQRPIVTVR
IGGQLKEALLDTGADDTVLED-INLPGKWKPRMIGGIGGFIKVKQYDQILIEICGKKAIGTVLVGPTPVNIIGRNMLTQI
GCTLNFPISPIETVPVKLKPGMDGPKVKQWPLTEEKIKALTEICNEMEKEGKISKIGPENPYNTPIFAIKKK--DSTKWR
KLVDFRE-NKRTQD-FWEVQLGIPHPAG-LKKKKSVTVLDVGDAYFSVPLDKEFRKYTAFTIPSTNNETP----------
--------GIRYQYNVLPQGWKGSPAIFQSSMTKILE-PFRIKNPEII-IYQYMDDLYVGS-DLEIGQHRVKIEELRAHL
LSWGFTTPDKKHQKEPPFLWMGYELHPDKWTVQPIKLPEKESWTVNDIQKLVGKL------NWASQIYAGIKVRQLCKLL
RGAKALTDIVTLTEEAELELAENREILKDPVHGVYYDPSKDLVAEIQKQGQDQWTYQIYQEPFKNLKTGKYARKRSAHTN
DVKQLAEVVQKVAMESIVIWGR-TPKFKLPIQKETWETWWMDYWQATWIPEWEFVNTPPLVKLWYQLEKDPIAGAETFYV
DGAANRDSKIGKAGYVTDRGRQKVVSLTETTNQKTELHAIYLALQDSGPEVNIVTDSQYALGIIQATPDRSESELVNQII
EKLIGKDKIYLSWVPAHKGIGGNEQVDKLVSSGIRKVLFLDGIDKAQEDHEKYHSNWRAMASDFNLPPIVAKEIVASCDK
CQL--KGEAMHGQVDCSPGMWQLDCTHLEGKVILVAVHVASGYIEAEVISAETGQETAYFLLKLAARWPVKVVHTDNGSN
FTSAAFKAACWWANVQQEFGIPYNPQSQGVVESMNKELKKIIGQVREQAEHLKTAVQMAVFIHNFKRKGGIGGYSAGERI
IDII------ATDIQ----------------TKEL----QKQITKIQNFRVYYRDSRDPIWKGPAKLLWKGEGA-VVIQ-
-DNSDIKVVPRRKAKIIRDY-GKQMAGDDCVAGRQD-E-D*---MENRWQVMIVWQVDRM---RIRTWHSLVK-HHMYIS
KKAKGWVYRHHYESRHPRVS-SEVHIPIEK-AR-L-VVKTYWGLQTGEKDWHLGHGVSIE-WRLNRYSTQIDPDVADQLI
HLHYFNCFSESAIRQAILGQLVSSRCEY-QAGHN-KVGSLQYLALRALV-------------EP-KKIR--------PPL
PSVKKLAEDRWNKPQKTKGPRGSHTMNGH*------------MEQAPEDQ----GPQREPYNEWTLELLEELKHEAVRHF
PRPWLHGLGQHIYNTYGDTWEGVEAIIRILQQLLFVHFRIGCQHSRIGI--------IRG-RR-----V-----RNG--S
SRS*MD-P----VDPNLDPWNHPGSQ------------------------PTTACNK-CYCKKCCYHCQVCFLKKGLGIS
Y---GRKKR--RQRRD--T-PHNSKDHQTPIP-KQSPPQ------K-QR--V-STGSEESKKK---VESK--TEAD--RF
D*MAGRSGD-S--DE--TLLTTVRIIKLLYQSNPRPRN---S-G-S--RQAQKNRRRR---WRARQ--RQIDSISERILS
TCLGRPEEPVPLQLPPLERLHLDCHEDCGNS-GT-QQSQGVETGVGRPQVSVE-SPGILDSGTEN*M-------------
SPL-----------EISAIAGLIV-ALILAIVVWTVVAIQYRK-VLRQRKI----DRLIERIRERAEDSGNESE--GD-A
DELAL----L--VEMG----------NHD---LGND---NN---L*----V-----E----N--T-----WVTVYYGVPV
WRDAET-TLFCASDAKAYKSEVHNVWATHACVPTDPNPQEINLE-NVT-EKFNMWKNNMVEQMHIDI-ISLWDESLK-PC
VKLTPLCVTLECS-NHVMST---------------------NAST---------------NATA----------------
------------NINSDMREEI---KNCSHNI-TTELRD---KKQKVHS-LFYRLDIVPINSNNDNNNTSK---------
---------------------------------------------------------EYRLINCNTSAI-TQACPKVSFE
PIPIHYCAPAGFAILKC-N-D-K-MFNGTGI-CRNVSTVQCTH-GIRPVVSTQLLL-NGSLAEK--EIMIRSENITNNAK
NIIVQL----TKP--VNITCIRP--NNNTRK--SI--HI----GP--G--Q---A-FYAT---------------GDIIG
DIRQAHCNV-SGTVWYETLQNVTEQLRK------HF--MN------------KT----INFT-K----S---------S-
---GGDPEI-TTHSFNCGGEFFYCNTSSLF--NSTW---NINTIW--------------NNT-MSNSTES----------
--N----GT----------IV----LPCRIKQIVNVWQRAGQAIYAPPIQGIIQCVSNITGLILTRDGGNNNN-------
----------TNNTEIFRPGGGDMRDNWRS----------ELYKYKVVKIEPLGVAPT--KARRRVVG-----REKRAV-
-GL-GAVFLGFLGTAGSTMGAASITLTVQARQ-LLSGIVQQQSNLLRAIEAQQHLLKLTVWGIKQLQA-RVLAVERYLRD
QQLLGIWGCSGKLICTTNVPWNST-WS--------NKS--LDDI---WN---NM---TWLQWDEEINNYTEQIYRLIEES
QNQQEKNEKELLELDKWASLWTWFDITKWLWYIKIFIMIVGGLIGLRIVF-AVLSIINRVRQGYSPLSLQIPAP---ET-
----AG-LDRLRRIEEE---GGEQDR--GRSIRLVSGFLALAWDDLRSLCLFSYHRLRDFILIVTRTVEILGHNSLKGLR
LG----WEGLKYLWNLLV-YWTRELKISAINLFNTIAITVAGWTDRVIEIGQRLC---RAI--FNIPRRIR---QGLER-
AL-L*-MGGKWSKS---RQWAEVREKMRRT----------PPAAEER-------AASGVGAVSQD-----LDRHGAVT--
--------------------------------------------------------------------------------
--------------------------------------------------------------------------------
---------------------------------------
>FJ388903/A1/CY/2005/CY051
MGARASVLSGGKLDAWEKIRLRPGGKKRYRIKHLVWASRELERFALNPSLLETAEGCQQIMEQLQPALKTGTEELKSLFN
TVATLYCVHQKIDVKDTKEALDKIEEIQSK----SK-------QKS--Q-Q--------AA--A------------D---
------TGNSS------------K--V---SQNYPIVQNA-QGQMVHQNLS-PRTLNAWMK-VIEEKAFSPEVIPMFSAL
SEGATPQDLNTMLNIVGGHQ-AAMQMLKDTINEEAAEWDRLHPAHAGPIPPGQI-REPRGSDIAGTTSTPQEQL-QWMTG
-NPPIPVGDIYKRWIILGLNKIVRMYSPVSILDIKQGPKEPFRDYVDRFFKALRAEQATQEVKGWMTETLLVQNSNPDCK
SILKALGPGATLEEMMTACQGVGGPGHKARVLAEAMSQV---QQ---------NIMMQRG-NF------R---G----QK
-R--IKCFNCG-KEGHLARNCRAPRKKGCWKCGKEGHQMK-DC-T----ER---QANFL-GKIWPS-S-K-GRPGNFPQS
R---------PEPTAP------------------PA-ELFGMR--EE------------I------------A--YPP--
K----Q--EQ--KD-----K------EQV-------------------PPLISLKSLFGNDPSSQ*PQITLWQRPLVTVK
IGGQLKEALLDTGADDTVLED-INLPGKWKPRMIGGIGGFIKVKQYDQILIEICGKKAIGTVLVGPTPVNIIGRNMLTQI
GCTLNFPISPIETVPVKLKPGMDGPKVKQWPLTEEKIKALTEICTEMEKEGKISKIGPENPYNTPIFAIKKK--DSTKWR
KLVDFRELNKRTQD-FWEVQLGIPHPAG-LKKKKSVTVLDVGDAYFSVPLDKDFRKYTAFTIPSTNNETP----------
--------GIRYQYNVLPQGWKGSPAIFQSSMTKILD-PFRSKNPELI-IYQYMDDLYVGS-DLELGQHRAKIEELRAHL
LSWGFTTPDKKHQKEPPFLWMGYELHPDKWTVQPIQLPEKESWTVNDIQKLVGKL------NWASQIYAGIKVRQLCRLL
RGAKALTDIVTLTKEAELELAENREILKDPVHGVYYDPSKDLIVEIQKQGQDQWTYQIYQEPFKNLKTGKYARKRSAHTN
DVKQLAEVVQKVVMESIVIWGK-TPKFKLPIQKETWETWGTDYWQATWIPEWEFVNTPPLVKLWYQLEKDPIVGAETFYV
DGAANRETKLGKAGYVTDRGRQKVVSLTETTNQKTELHAIHLALQDSGSEVNIVTDSQYALGIIQAQPDSSESEIVNQII
EKLIGKDKVYLSWVPAHKGIGGNEQVDKLVSSGIRKILFLDGIDKAQEDHERYHSNWRAMASDFNLPPIVAKEIVASCDK
CQL--KGEAMHGQVDCSPGMWQLDCTHLEGKVILVAVHVASGYIEAEVIPAETGQETAYFLLKLAGRWPVKVVHTDNGSN
FTSAAFKAACWWANIQQEFGIPYNPQSQGVVESMNKELKKIIGQVREQAEHLKTAVQMAVFIHNFKRKGGIGGYSAGERI
IDII------ATDIQ----------------TKEL----QKQITKIQNFRVYYRDSRDPIWKGPAKLLWKGEGA-VVIQ-
-DNSDIKVVPRRKVKIIRDY-GKQMAGDDCVAGRQD-E-D*---MENRWQVMIVWQVDRM---RIRTWHSLVK-HHMHIS
KKAKNWCYRHHFESRHPKVS-SEVHIPLGD-AI-L-VVRTYWGLQTEEKDWQLGHGVSIE-WRLKRYSTQIDPDVADQLI
HLHYFNCFSDSAIRKAILGHVVRPRCEY-QAGHN-KVGSLQYLALRALV-------------AP-KKIR--------PPL
PSVRKLVEDRWNKPQKTRGPRGSHTMNGH*------------MEQAPEDQ----GPQREPYNEWTLELLEELKHEAVRHF
PRPWLHGLGQHIYETYGDTWEGVEAIIRTLQQLLFVHFRIGCQHSRIGI--------IRG-RR-----V-----RDG--S
GRS*MD-P----VDPNLEPWNHPGSQ------------------------PTTACNK-CYCKKCCYHCQLCFLNKGLGIS
Y---GRKKR--KQRRG--P-PQSSEDHQIPIP-KQPIPQ------T-RG--D-STGPEESKKK---VESK--TEAD--RF
D*MAGRSGN-S--DE--DLLKAVRIIKFLYQSNPYPKP---G-G-T--RQARKNRRRR---WRARQ--RQIDSISERILS
TCLGRPTEPVPLQLPPLERLHIDCSEDCGTS-GT-QQSQGVETGVGRPQVFGE-SPGILESGTKN*M-------------
SPL-----------EICAIVGLVV-ALIIAIVVWTIVGIEYKR-LLKQRKI----DRLIERIRERAEDSGNESE--GD-T
EEFSQ----L--IGMG----------NGD---LGND---NN---L*----A-----E----N--L-----WVTVYYGVPV
WKEADT-TLFCASDAKAYKTEVHNVWATHACVPTDPNPQEINME-NVT-EEFNMWKNNMVEQMHTDI-ISLWDQSLK-PC
VELTPLCVTLECR-NVYT-----------------------TNI----------------TNIT----------------
---------------KEMQGEI---KNCSFNM-TTELRD---KRQKVYS-LFYKLDIVQINSNSSNSSSDSS--------
---------------------------------------------------------EYRLINCNTSAI-TQACPKVSFE
PIPIHYCAPAGFAILKC-N-D-K-EFNGTGL-CRNVSTVQCTH-GIRPVVSTQLLL-NGSLAEN--KTMIRSENITNNAK
NIIVQF----TEP--VNITCIRP--NNNTRK--SV--RI----GP--G--Q---A-FYAA---------------GDIIG
DIRQAHCNV-SKEKWNRTLQEVAQQLGI------HF--EN------------KT----IIFA-N----S---------S-
---GGDLEI-TTHSFNCGGEFFYCNTSGLF--NS-----N-NTSGLV------NNTQESGST-ESNDTES----------
IVT----DN----------IT----LQIRIKQIINQWQRVAQATYAPPIPGVIKCVSNITGLILTRDGGS----------
----------SSGNETFRPGGGDMRDNWRS----------ELYKYKVVKIEPLGVAPT--RAKRRVVE-----REKRAV-
-GI-GAVFIGFLGAAGSTMGAASMTLTVQARQ-LLSGIVQQQSNLLRAIEAQQHLLKLTVWGIKQLQA-RVLALERYLRD
QQLLGIWGCSGKLICTTTVPWNST-WS--------NKS--LDEI---WD---NM---TWLQWDKEINNYTQLIYTLIEES
QNQQEINEKELLELDKWANLWNWFDITSWLWYIRIFIMIVGGLIGLRIVF-AVLAIINRVRQGYSPLSLQTHTP---NP-
----GG-LDRPGRIEEE---GGEQDR--GRSIRLVSGFLALAWDDLRSLCLFSYHRLRDFILIAARTVELLGHSSLKGLR
LG----WEGLKYLGNLLA-YWSQELKISAINLLDTIAIAVAGWTDRVIERGQSIC---RT---------IR---*GFER-
AL-L*-MGGKWSKRS-TVGWPEVRERMRQT----------PT------------AATGVGAVSQD-----LDKHGAVS--
--------------------------------------------------------------------------------
--------------------------------------------------------------------------------
---------------------------------------
>FJ388906/A1/CY/2005/CY057
MGARASVLSGGKLDAWEKIRLRPGGKKKYRIKHLVWASRELERFALNPGLLETSEGCQQILEQLQPTLKTGSEELKSLYN
TVATLYCVHQRIEIKDTKEALDKIEEIQNK----NK-------QKT--Q-Q--------AA--T------------G---
------TGSSS------------K--V---SQNYPIVQNA-QGQMTHQSMS-PRTLNAWVK-VIEEKAFGPEVIPMFSAL
SEGATPQDLNMMLNIVGGHQ-AAMQMLKDTINEEAAEWDRLHPAQAGPFPPGQM-REPRGSDIAGTTSTLQEQI-GWMTS
-NPPIPVGDIYKRWIILGLNKIVRMYSPVSILDIRQGPKEPFRDYVDRFFKTLRAEQATQDVKNWMTETLLVQNANPDCK
TILRALGSGATLEEMMTACQGVGGPGHKARVLAEAMSQV---QN--------TSIMMQKS-NF------R---G----PK
-R--IKCFNCG-KEGHLARNCRAPRKKGCWKCGKEGHQMK-DC-T----ER---QANFL-GRIWPS-S-K-GRPGNFPQS
R---------PEPSAP------------------PA-ENFGMG--EE------------I------------T--PSL--
K----Q--EQ--RD-----R------EEQRDREH--------------PPSISLKSLFGNDPLSQ*PQITLWQRPLVTVK
IGGQLKEALLDTGADDTVLED-INLPGKWKPKMIGGIGGFIKVRQYDQILIEICGKKALGTVLVGPTPVNIIGRNMLTQL
GCTLNFPISPIETVPVTLKPGMDGPKVKQWPLTEEKIKALTEICKDMEKEGKISKIGPENSYNTPVFAIKKK--DSTKWR
KLVDFRELNKRTQD-FWEVQLGIPHPAG-LKRKKSVTVLDVGDAYFSVPLDESFRKYTAFTIPSINNETP----------
--------GIRYQYNVLPQGWKGSPSIFQSSMTKILE-PFRLKHPEIV-IYQYMDDLYVGS-DLEIGQHRTKIEELRAHL
LSWGFTTPDKKHQKEPPFLWMGYELHPDKWTVQPIMLPDKDSWTVNDIQKLVGKL------NWASQIYPGIKVRQLCKLL
RGAKALTDIVTLTEEAELELAENREILKEPVHGVYYDPSKELVAEIQKQGPGQWTYQIYQEPFKNLKTGKYAKKGSAHTN
DVKELTAVVQKVATEGIIIWGK-TPKFRLPIQKETWEAWWMEYWQATWIPEWEFVNTPPLVKLWYQLEKEPIVGAETFYV
DGAANRETKIGKAGYVTDRGRQKVVPLTETTNQKTELHAIHLALQDSGSEVNIVTDSQYALGIIQAQPDRSESEIVNRII
EKLIEKERVYLSWVPAHKGIGGNEQVDKLVSYGIRRVLFLEGIDKAQEEHEKYHSNWKAMASDFNLPPIVAKEIVASCDK
CQL--KGEAMHGQVDCSPGIWQLDCTHLEGKVIIVAVHVASGYIEAEVIPAETGQETAYFLLKLAGRWPVKVVHTDNGPN
FTSSAVKAACWWANIQQEFGIPYNPQSQGVVESMNKELKKIIGQVREQAEYLKTAVQMAVFIHNFKRKGGIGGYSAGERI
IDII------ATDIQ----------------TKEL----QKQITKIQNFRVYYRDSRDPIWKGPAKLLWKGEGA-VVIQ-
-DNNDIKVVPRRKAKIIRDY-GKQMAGDDCVASRQD-E-D*---MENRWQVMIVWQVDRM---RIRTWNSIVK-HHMYVS
KKAKEWFYRHHYESREPKVS-SEVHIPLGE-AR-L-VVKTYWGLHTGEKDWQLGHGVSIE-WRQGRYSTQIDPDLADQLI
HLYYFDCFSESAIRKAILGQIVSPRCNY-PAGHN-KVGSLQYLALKALV-------------TP-PRER--------PPL
PSVRKLTEDRWNKPQKTRGRRGNHTMNGC*------------MEQAPEDQ----GPQREPYNEWMLELLEDLKHEAVRHF
PRPWLHGLGQHIYNTYGDTWEGVEAIIRTLQQLLFVHFRIGCQHSRIGI--------VQR-RR-----V-----RNG--P
SRS*MD-P----VDPNLEPWNHPGSQ------------------------PKTACSK-CYCKKCCWHCQSCFLKKGLGIS
Y---GRKKR--RHRRG--T-PHSNKDHQNPIS-KQPLPH------T-QR--D-QTGPEESTKK---VESK--AEAD--RF
D*MAGRSGD-T--DA--ALLTAIRIIKILYQSNPYPTP---R-G-T--RQARRNQRRR---WRARQ--RQIDSISERILN
TCLGRPAEPVPLQLPPIERLHLDCSKDCGTS-ET-QQSQGTETGVGGP*ISGE-SPGILGSGTKE*M-------------
IPL-----------EIYAIVALVV-LFVIAIVVWTIVGIEYRK-LLKQRKI----DRLIERIRERAEDSGNESE--GD-A
EELST----L--MEVG----------NYV---PLDD---NN---V*----A-----E----N--L-----WVTVYYGVPV
WRDAET-TLFCASDAKAYDKEVHNVWATHACVPTDPNPREINLE-NVT-EEFDMWKNNMVEQMQTDI-ISLWDQSLK-PC
VQLTPLCVTLNCS-EPN------------------------STSS---------------NNSS----------------
------------VSNSSMFEEM---KNCSFNM-TTELRD---RKKKVHS-LFYKLDIVSTDSNNSG--------------
---------------------------------------------------------QYRLINCNTSAM-TQACPKVTFE
PIPIHYCAPAGFAILKC-K-D-P-TFNGTGP-CKNVSTVQCTH-GIKPVISTQLLL-NGSLAEE--KVMIRSKNITDSSK
IIIVQL----TKP--VNITCIRP--GNNTRT--SI--RI----GP--G--Q---T-FYAT---------------GDVIG
DPRKAHCNV-SRAAWNNTLQEISTQLRE------YF--KN------------KT----IIFK-N----S---------S-
---GGDLEV-TTHSFNCGGEFFYCNTTTLF--NSTW---NGN-----------------DTGT--NSTEV----------
NEV---NGN----------IT----LPCRIKQIINMWQRVGQAMYAPPIKGIIRCESNITGLLLTRDGASDT--------
----------NSSGETFRPIGGNMRDNWRS----------ELYKYKVVEIEPIGVAPT--KAKRRVVE-----REKRAIV
-GL-GAALLGFLGAAGSTMGAASITLTVQARQ-LLSGIVQQQSNLLRAIEAQQHLLKLTVWGIKQLQA-RVLAVERYLKD
QQLLGIWGCSGKLICTTNVPWNSS-WS--------NKS--QSEI---WD---NM---TWMQWDKEVINYTNMIYELLEES
QNQQEKNEQDLLALDKWASLWNWFDISNWLWYIKIFIIIVGGLIGLRIVF-AVLSIINRARQGYSPLSLQTLTP---HP-
----EG-PDRPGGINEE---GGEQGR--GRSIRLVSGFLTLAWDDLRSLCLFSYHLLRDFILIAARTVELLKRSSLKGLR
LG----WEGLKYLGNLLG-YWGQELKSSAINLIDTIAIAVAGGTDRVIEIGQRFC---RAI--CNIPRRIR---QGAEI-
AL-Q*-MGGKGSKNS-IVGWTQVRERIRRA----------PTP-----------AAIGVGPVSQD-----LDKHGAVT--
--------------------------------------------------------------------------------
--------------------------------------------------------------------------------
---------------------------------------
>FJ388909/A1/CY/2005/CY064
MGARASVLSGGKLDAWEKIRLRPGGKKKYRLKHLVWASRELERFALNPSLLETKEGCQQIMEQLQPALKTGTEELRSLFN
TVATIYCVHQRIDVKDTKEALDKVEEIQNK----SR-------QKA--E-Q--------AA--A------------N---
------TGNSS------------K--V---SQNYPIVQNA-QGQMVHQAVS-PRTLNAWVK-VIEERAFSPEVIPMFSAL
SEGATPQDLNMMLNIVGGHQ-AAMQMLKDTINEEILEWDRIHPVHAGPNPPGQM-REPRGTDIAGTTSTLQEQI-GWMTS
-NPPIPVGEIYKRWIILGLNKIVRMYSPVSILDIKQGPKEPFRDYVDRFFKALRAEQASQDVKSWMTETLLIQNANPDCK
SILKSLGTGATLEEMMTACQGVGGPGHKARVLAEAMSQI---SN--------TNIMMQRG-NF------G---G----QR
-K--IKCFNCG-KEGHLARNCRTPRKKGCWKCGKEGHQMK-DC-T----ER---QANFL-GKIWPS-S-K-GRPGNFPQS
R---------PEPTAP------------------PA-ELLGMG--EE------------I------------F--SPP--
R----Q--EQ--KD-----R------EQA-------------------PPSVSLKSLFGNDPLSQ*PQITLWQRPLVTVK
IGGQLKEALLDTGADDTVLED-INLPGKWKPRMIGGIGGFIKVKQYDQISIEICGKKAVGTVLVGPTPVNIIGRNMLTQI
GCTLNFPISPIETVPVKLKPGMDGPKVKQWPLTEEKIKALTEICADMEREGKISKIGPENPYNTPVFAIKKK--DSTKWR
KLVDFRELNKRTQD-FWEVQLGIPHPAG-LQKKKSVTVLDVGDAYFSVPLDKNFRKYTAFTIPSTNNALP----------
--------GIRYQYNVLPQGWKGSPAIFQSSMTKILD-PFRSKNPEII-IYQYMDDLYVGS-DLEIGQHRAKIKELRDHL
LSWGLTTPDKKHQKEPPFLWMGYELHPDKWTVQPIQLPEKDSWTVNDIQKLVGKL------NWASQIYPGIKVKQLCRLL
RGTKALTDVVTLTEEAELELAENREILKDPVHGVYYDPSKDLIAEIQKQGQDQWTYQIYQEPFKNLKTGKYAKRKTTHTN
DVKQLTEVMQKVVLESIIVWGK-TPRFKLPIQKETWETWWRDYWQATWIPEWEFVNTPPLVKLWYQLEKDPIIGAETFYV
DGAANRETKLGKAGYVTDRGRQKVVSLTETTNQKTELHAIYLALQDSGSEVNIVTDSQYALGIIQAQPDRSESELVNQII
EKLIEKEKVYLSWVPAHKGIGGNEQVDKLVSSGIRRVLFLDGIDKAQEEHERYHSNWRAMASDFNLPPVIAKEIVASCDK
CQL--KGEAMHGQVDCSPGIWQLDCTHLEGQVILVAVHVASGYIEAEVIPAETGQETAYFLLKLAGRWPVKVVHTDNGRN
FTSAAVKAACWWANIQQEFGIPYNPQSQGVVESMNKELKKIIGQVREQAEHLKTAVQMAVFIHNFKRKGGIGGYSAGERI
IDII------ATDIQ----------------TKEL----QKQITKIQKFRVYYRDSRDPIWKGPAKLLWKGEGA-VVIQ-
-DNSDIKVVPRRKAKIIRDY-GKQMAGDDCVAGRQD-E-D*---MENRWQVMIVWQVDRM---RIRTWNSLVK-HHMHIS
KKAHRWFYRHHYESRHPKVS-SEVHIPLGD-AR-L-VVKTYWGLHTGEKDWHLGHRVSIE-WRRQRYSTQIDPDLADRLI
HLYYFDCFSDSAIRKAILGQVVSPRCEY-QTGHN-KVGSLQYLALKALV-------------TP-TRIK--------PPL
PSVKKLTEDRWNKPQKTRGPRGSHTLNGC*------------MEQAPEDQ----GPQREPYIEWMLETLEDLKHEAVRHF
PRPWLHGLGQHIYSTYGDTWEGVEAITRILQQLLFIHFRIRCQHSRIGI--------IRR-RR-----G-----RDG--S
SRP*MD-P----VDPNLEPWNHPGSR------------------------PTTPCSK-CYCKACCFHCLVCFQNKGLGIS
Y---GRRKR--RRRRG--T-PQSCEDHQNPVP-KQPTPQ------F-KG--I-STDPEESKKK---VESK--AETD--RF
D*MAGGSGD-G--EE--ELLRAVRIIKILYQSNPPPSS---R-G-S--RQTRKNRRRR---WRARQ--RQIDSISERVLS
ACLGRPPEPVPLQLPPLERLHLDCSEDCGTS-GT-QQSQGVETGVGRPQVSGE-SSDILGEGDKK*M-------------
SPL-----------EICAIAGLVV-ALILAIVVWTIVGIEIKQ-VLKQRKI----DRLIERIRERAEDSGNESD--GD-A
EDLSL----L--VEMG----------HDN---LGYD---NN---L*----T-----G----N--L-----WVTVYYGVPV
WKDADT-TLFCASDAKAYDTEVHNVWATHACVPTDPNPQEINLE-NVT-EEFNMWKNNMVEQMHTDI-ISLWDQSLK-PC
VQLTPLCVTLNCR-DDDDINVAN------------------STDT---------------TNEVK---------------
-------------NGSANITDE---KNCSFTM-TTDLID---KLIEVFS-VFYRLDVVHIDKNSNNS-------------
---------------------------------------------------------GYRLIN*NTTTV-TQAGPKVSFD
PIPIHYWAPAGFAILKC-I-E-K-DFNGTGT-CKNVSSIHCTH-GIKPVVSTQLLL-NGSLAEG--EVKIRSENLTNNAK
TIIVQF----VEP--VHITCIRP--YNNTRK--GI--HI----GP--G--Q---A-FYAM---------------SNIIG
DIRQAHCNV-SKTKWNATLSQVAKQLGN------KF--NN------------RT----IIFN-S----S---------S-
---GGDIEL-TRHSFNCGGEFFYCNTSGLF--NSTWN----NDTWNG------N-----DTQ-ESNETSS----------
--N----GT----------II----PPCKIKQIVNMWQRVQQAMYPPLVEGVIRCESIITGLLSTRDGGINS--------
-----------RTNETFRPGGGDMRDNWRS----------ELYKYKVVKIEPLGVAPT--TAKRRVVE-----REKRAA-
-GL-GVMFLGFLGAAGSTMGAASITLTVQARQ-LLSGIVQQQSNLLKAIEAQQHLLRLTVWGIKQLQA-RVLAVERYLKD
QQLLGIWGCSGKLICTTTVPWNSS-WS--------NRS--QEEI---WN---NM---TWLQWEKEIGNYTGIIYRLLEES
QNQQEKNEQDLLALDKWASLWNWFSISNWLWYIKIFIMIVGGLIGLRIVF-TVLSIINRVRQGYSPLSFQTHPP---VQ-
----GD-LDRPGRIEEE---GGEQGR--DRSIRLVSGFLALAWDDLRSLCLFSYHRLRDFILIAARTVELLGHSSLKGLR
LG----WEGLKYLGNLLI-YWGKEIKNSAVNLVDTIAIAVAGWTDRVIEIGQRVG---RAI--LNIPRRIR---QGLER-
AL-L*-MGSKWSKSS-IVGWPEIRERMRRT----------PAAAEGVR------AAEGVGAVSQD-----LAKHGAIT--
--------------------------------------------------------------------------------
--------------------------------------------------------------------------------
---------------------------------------
>FJ388925/A1/CY/2005/CY106
MGARASVLSGGKLDAWEKIRLRPGGKKKYRLKHLVWASRELERFALNPGLLETAEGCQQIMEQLQSALKTGTEELKSLNN
TVAVLYCVHQRIEVKDTKEALDKIEEIQNK----SK-------QRT--Q-Q--------AA--A------------D---
------TGDSS------------K--V---SRNYPIVQNA-QGQFIHQNLS-PRTLNAWVK-VIEEKEFSPEVIPMFSAL
SEGATPQDLNVMLNIVGGHQ-AAMQMLKDTINEEAAEWDRLHPVQAGPIPPGQI-REPRGSDIAGTTSTPQEQL-QWMTG
-NPPIPVGDIYKRWIILGLNKIVRMYSPVSILDIKQGPKEPFRDYVDRFFKALRAEQATQEVKGWMTETLLVQNSNPDCK
SILKALGTGATLEEMMTACQGVGGPSHKARVLGEAMSQA---AQ---------NIMMQRG-NF------R---G----QK
-K--IKCFNCG-KEGHLARNCRAARKKGCWKCGKEGHQMK-DC-T----ER---QANFL-GKIWPS-S-K-GRPGNFPQS
R---------PEPTAP------------------PA-EIFGMG--EE------------I------------A--SPP--
K----Q--EQ--KD-----N------SLY-------------------PPLASLKSLFGNDPSSQ*PQITLWQRPLVTVE
IEGQLREALLDTGADDTELED-INLPGRWKPRMIGGIGGFIKVKQYDQISIEICGKKAIGTVLVGPTPVNIIGRNMLTQI
GCTLNFPISPIETVPVKLKPGMDGPKVKQWPLTEEKIKALTEICTEMEKEGKISKIGPENPYNTPIFAIKKK--DSTKWR
KLVDFRELNKRTQD-FWEVQLGIPHPAG-LKKKKSVTVLDVGDAYFSVPLDESFRKYTAFTIPSINNETP----------
--------GIRYQYNVLPQGWKGSPAIFQSSMTKILE-PFRLKNPEII-IYQYMDDLYVGS-DLEIGQHRAKIEELRAHL
LSWGFTTPDKKHQKEPPFLWMGYELHPDKWTVQPIKLPEKESWTVNDIQKLVGKL------NWASQIYPGIKVKQLCRLL
RGAKALTDIVTLTEEAELELAENREILKEPVHGVYYDPSKDLIAEIQKQGQDQWTYQIYQESFKNLKTGKYARKRSAHTN
DVKQLAEVVQKVAMESIVIWGK-TPNFKLPIQKETWETWWRDYWQATWIPEWEFVNTPPLVKLWYQLETDPIIGAETFYV
DGAANRETKLGKAGYVTDRGRQKVVSLTETTNQKTELHAIHLALQDSGSEVNIVTDSQYALGIIQAQPDKSESDLVNQII
EMLIGKDKVYLSWVPAHKGIGGNEQVDKLVSAGVRKILFLDGIDKAQEEHERYHSNWRTMASDFNLPPVVAKEIVASCDK
CQL--KGEAMHGQVDCSPGMWQLDCTHLEGKVIIVAVHVASGYIEAEVIPAETGQETAYFLLKLAGRWPVKVVHTDNGSN
FTSAAFKAACWWANVQQEFGIPYNPQSQGVVESMNKELKKIIGQVRDQAEHLRTALQMAVFIHNFKRKGGIGGYSAGERI
IDII------ATDIQ----------------TKEL----QKQITKIQNFRVYYRDSRDPIWKGPAKLLWKGEGA-VVIQ-
-DNSDIKVVPRRKAKIIRDY-GKQMAGDDCVAGRQD-E-D*---MENRWQVMIVWQVDRM---RIRTWHSIVK-YHMYVS
KKAKNWLYRHHFESQHPKVS-SEVHIPLGD-AR-I-VVRTYWGLQTGEKDWQLGHGVSIE-WRLKRYSTQIDPDVADQLI
HLHYFDCFSESAIRKAILGQVVSPRCDY-QAGHN-KVGSLQYLALRALV-------------AP-KKIK--------PPL
PSVRKLTEDRWNKPQKTRGPRGSHTINGH*------------MEQAPEDQ----GPQREPYNQWTLELLEELKHEAVRHF
PRPWLHGLGQHIYNTYGDTWEGVEAIIRILQQLLFVHFRIGCQHSRIGI--------IRG-RR-----V-----RDG--S
SRP*MD-P----VDPNLEPWNHPGSQ------------------------PTTACSK-CYCKKCCYHCQYCFLNKGLGIS
Y---GRKKR--RQRRG--T-PQSNKDHQNLIP-KQSMPQ------T-QG--V-STGPEESKEK---VESK--TEAD--RF
D*MAGRSGD-S--DE--ELLRAIRIIKILYQSNPCPKP---R-G-S--RQARKNRRRR---WRARQ--RQIDSISERVLC
ACLGRSEEPVPLQLPPLERLHLDCREDCGTS-GT-QQSQRVETGVGRPQVSGE-SPGVLESGTKN*M-------------
TPL-----------EIYAIVGLVV-AFIIAIVVWTIVGIEYKR-LLKQRKI----DRLIERIRERAEDSGNEGE--GD-T
EELSL----L--IEMG----------NDD---LGND---NN---L*----A-----E----N--L-----WVTVYYGVPV
WKEAKT-TLFCASDAKAYKTEVHNVWATHACVPTDPNPQEINLE-NVT-EEFNMWKNNMVEQMHTDI-ISLWDQSLK-PC
VKLTPLCVTLNCSHNVTK-----------------------VT-----------------NNGTATA-------------
------------NITGEMKGEI---KNCSFNI-TTELRD---KTQKIYS-LFYRLDVVEIDKNSS---------------
---------------------------------------------------------NYRLINCNTSAI-TQACPKVTFE
PIPIHYCAPAGFAILKC-N-D-K-EFNGTGP-CRDVSTVQCTH-GIKPVVSTQLLL-NGSLAEN--KTMIRSENITNNAK
NIIVQL----TEP--VNITCIRP--NNNTRK--SV--HI----GP--G--Q---A-FYAT---------------GEIIG
DIRQAHCNV-SETEWNNTLQKVTNQLRT------YF--GN------------KT----IIFA-N----S---------S-
---GGDPEI-ITHSFNCGGEFFYCNTSGLF--NSTW---NATA----------------SMQ-ESNSTES----------
--N----DT----------IT----LPCRIKQIINMWQRAGQAIYAPPIRGVIRCESNITGLILTRDGGNSN--------
-----------STNETFRPGGGDMRDNWRS----------ELYKYKVVKIEPLGVAPT--RARRRVVE-----REKRAV-
-GI-GAVFIGFLGAAGSTMGAASIALTVQARQ-LLSGIVQQQSNLLRAIEAQQHMLKLTVWGIKQLQA-RVLAVERYLRD
QQLLGIWGCSGELICTTNVPWNST-WS--------NKS--LNEI---WD---NM---TWLQWDKEISNYTQLIYDLIEES
QNQQEKNEQDLLALDKWASLWSWFNISKWLWYIKIFIMIVGGLIGLRIVF-AVLSIIRRVRQGYSPVSFQIHAP---NP-
----GG-LDRPGRIEGE---GGEQDR--GRSIRLVSGFFALAWDDLRSLCLFSYHRLRDFILIVARTVELLGHSSLKGLR
LG----WEGLKYLGNLLV-YWSRELKISAINLLDTIAIAVAGWTDRVIEIGQGIG---RAI--INIPRRIR---QGLER-
AL-L*-MGGKWSQSS-IVGWPEIRERIRQT----------PTTA----------AARGVGAVSQD-----LDKHGAVT--
--------------------------------------------------------------------------------
--------------------------------------------------------------------------------
---------------------------------------
>FJ388932/A1/CY/2005/CY121
MGARASVLSGGKLNAWEKIRLRPGGKKQYRLKHLVWASRELERFALNPSLLETAKGCQQIIEQLQPALNTGTEELRSLFN
TVATLYCVHQQIDVKD-DT*PEIAGPLEKGLLEMW-KEGHQMKDCTERQ----------AF--F------------R---
------E------------------------NLLPARE----GQFSSEQTGANSSTSSRDL-GMGEKAFSPEVIPMFSAL
SEGATPQDLNVMLNIVGGHQ-AAMQMLKDTINEEAAEWDRLHPPHAGPIPPGQI-REPRGSDIAGTTSTPQEQL-QWMTG
-TPPIPVGDIYKRWIILGLNKIVRMYSPVSILDIKQGPKEPFRDYVDRFFKALRAEQATQEVKGWMTETLLVQNSNPDCK
SILKALGSGATLEEMMTACQGVGGPGHKARVLAEAMSQA---LQ--------P-LTRDRR-LR------SLFNT----VA
-P--LLCINR*VKDGHLARNCRAPRKKGCWKCGKEGHQMK-DC-T----ER---QANFL-GKIWPS-S-K-GRPGNFPQS
R---------PEPTAP------------------PAAEIFGMG--EE------------I------------A--YPP--
R----Q--EQ--KD-----K------EQA-------------------PPLVSLKSLFGNDPSSQ*PQITLWQRPLVTVK
IGGQLKEALLDTGADDTVLED-INLPGKWKPRMIGGIGGFIKVKQYDQIPIEICGKRAIGTVLVGPTPVNIIGRNMLTQI
GCTLNFPISPIETVPVKLKPGMDGPKVKQWPLTEEKIKALTEICTEMEKEGKISKIGPENPYNTPIFAIKKK--DSTKWR
KLVDFRELNKRTQD-FWEVQLGIPHPAG-LKKKKSVTVLDVGDAYFSVPLHEDFRKYTAFTIPSTNNETP----------
--------GIRYQYNVLPQGWKGSPAIFQCSMTKILD-PFRSKNPELI-IYQYMDDLYVGS-DLEIGQHRAKIEELRAHL
LSWGFTTPDKKHQKEPPFLWMGYELHPDKWTVQPIQLPEKESWTVNDIQKLVGKL------NWASQIYAGIKVRQLCKLL
RGAKALTDIVTLTEEAELELAENREILKDPVHGVYYDPSKDLIAEIQKQGQDQWTYQIYQEPFKNLKTGKYARKRSAHTN
DVKQLAKVVQKVAMESIVIWGK-TPKFKLPIQKETWDTWWTDYWQATWIPEWEFVNTPPLVKLWYQLEKDPILGAETFYV
DGAANRETKLGKAGYVTDRGRQKVVSLTETTNQKTELHAIHLALQDSGSEVNIVTDSQYALGIIQAQPDSSESEIVNQII
EKLIEKDKVYLSWVPAHKGIGGNEQVDKLVSSGIRKILFLDGIDKAQEDHERYHSNWRTMASDFNLPPIVAKEIVASCDK
CQL--KGEAMHGQVDCSPGIWQLDCTHLEGKVILVAVHVASGYIEAEVIPAETGQETAYFLLKLAGRWPVKVVHTDNGSN
FTSAAFKAACWWANVQQEFGIPYNPQSQGVVESMNKELKKIIGQVREQAEHLRTAVQMAVFIHKFKRKGGIGGYSAGERI
IDII------ATDIQ----------------TKEL----QKQITKIQNFRVYYRDSRDPIWKGPAKLLWKGEGA-VVIQ-
-DNSDIKVVPRRKAKIIRDY-GKQMAGDDCVAGRQD-E-D*---MENRWQVMIVWQVDRM---RIRTWHSLVK-HHIHIS
KKAKNWSYRHHFESRHPKVS-SEVHIPLGD-AI-L-VVRTYWGLQTGEKDWQLGHGVSIE-WRLKRYSTQIDPDVADQLI
HLHYFNCFSDSAIRKAILGQVVSPRCEY-QAGHN-KVGSLQYLALRALV-------------EP-KKIR--------PPL
PSVRKLAEDRWNKPQKTRDPRGSHTMNGH*------------MEQAPEDQ----GPQREPYNEWTLELLEELKHEAVRHF
PRPWLHGLGQHIYNTYGDTWEGVEAIIRILQQFLFVHFRIGCQHSRIGI--------IRG-RR-----G-----RNG--S
SRS*MD-P----VDPNLDPWNHPGSQ------------------------PTTACSK-CYCKMCCYHCQYCFLNKGLGIS
Y---GRKKR--KQRRG--P-PQSSKDHQNPIP-KQSIPQ------T-QG--A-STGPEESKKK---VESK--AETD--RF
D*MAGRSGN-S--DE--DLLRAVRIIKILFQSNPYPKP---R-G-P--RQARKNRRRR---WRARQ--RQIDSISERILS
ACLGRSAEPVPLQLPPLERLHLDCREDGGTS-GT-QQSQGVETGVGRPQVSWE-SPGILDSGTKN*M-------------
SPE-----------VIWAIVGLVV-ALILAIVVWTIVGIEYKR-LRKQRKI----DRLIERIRERAEDSGNESE--GD-T
EELSR----L--IEMG----------NYD---LGND---YD---L*----T-----EKVAEN--L-----WVTVYYGVPV
WKEANT-TLFCASDAKAYKTEVHNVWATHACVPTDPNPQEIDIK-NVT-EKFNMWKNNMVEQMNTDI-ISLWDQSLK-PC
VKLTPLCVTLECR-DAS------------------------NT-----------------TNAT----------------
-------------FTEGMDREI---KNCSYNM-TTELRD---KRQKVSS-LFYRLDIVPIDSNSRNSSSSNSS-------
---------------------------------------------------------EYKLINCSTSSI-TQACPKVSFE
PILIHYCAPAGVAILKS-N-D-K-EVNGAGP-CRNVGTVQCRP-GIRPVVSTQLLL-NGSLAES--KIMIRSENISNNAK
NILVQF----TEP--VNITCIRP--GNNTRR--GV--HI----GP--G--Q---A-FYAV---------------GDIIG
NIRQAHCNV-SRRKWEETLQKVASQLRT------YF--VN------------KT----IIFT-K----S---------S-
---GGDLEI-TTHSFNCGGEFLYCNTSGLF--NSTWPA-N-N-----------------STQ-GSNSTES----------
--N----DT----------VI----LQCRIKQIINMWQRVGQAIYAPPIPGEIKCVSNITGLILTRDGGSSN--------
----------NTENETFRPGGGDMRDNWRS----------ELYKYKVVKIEPLGVAPT--RAKRRVVQ-----REKRAVL
GGL-GAVFVGFLGAAGSTMGAASVTLTVQARK-LLTGIVQQQSNLLRAIEAQQHLLKLTVWGIKQLQA-RVLALERYLRD
QQLLGIWGCSGKLICTTNVPWNST-WSK-------NKS--HDEI---WN---NM---TWLQWEKEIDIYTQDIYTLIEES
QNQQEINEKELLELDKWANLWNWFNITNWLWYIKIFIIIVGGLIGLRIVF-AVLAVINRVRQGYSPLSFQIHTP---NP-
----GG-LDRPGRIEEE---GGEQGR--DRSIRLVSGFLALAWDDLRSLCLFSYHRLRDFILIAARTVELLGHSSLKGLR
LG----WEGLKYLGNLLA-YWIRELKISAINLLDTIAIAVAGWTDRVIEVGQSIC---RAI--FNIPR------------
----*-MGGKWSKRS-KEGWPEIRERMRQT----------PT------------AAIGVGAVSQD-----LDKHGAVT--
--------------------------------------------------------------------------------
--------------------------------------------------------------------------------
---------------------------------------
>FJ388938/A1/CY/2005/CY140
MGARASVLSGGKLDAWEKIRLRPEGKKRYKLKHLVWASRELERFALNPRLLETREGCQQIMEQLQSVLKTGTEELKSLYN
TVATLYCVHQQIDVRDTKEALDKIEEIQNK----SK--------R---Q-Q--------AA--A------------D---
------TGNSS------------K--V---SQNYPIVQGA-QGQMMHQNLS-PRTLNAWVK-VIEEKAFSPEVIPMFSAL
SEGATPQDLNVMLNIVGGHQ-AAMQMLKDTINEEAAEWDRLHPVHAGPIPPGQI-REPRGSDIAGTTSTPQEQL-QWMTG
-NPPIPVGDIYKRWIILGLNKIVRMYSPTSILDIKQGPKETFRDYVDRFFKALRAEQATQEVKGWMTETLLVQNANPDCK
SILKALGTGATLEEMMTACQGVGGPGHKARVLAEAMSQV---AQ--------QNIMMQRG-NF------R---G----PR
-K--IKCFNCG-KEGHLARNCKAPRKKGCWKCGKEGHQMK-DC-T----ER---QANFL-GKFWPS-S-K-GRPGNFPQS
R---------PEPSAP------------------PA-ELLGMG--EE------------I------------T--YPP--
K----Q--EQ--KD-----K------EQV-------------------PPLVSLKSLFGNDPSSQ*PQITLWQ*PILTVK
IGGQLKEALLDTGADDTVLED-INLPGKWKPRMIGGIGGFIKVKQYDQITIEICGKKAIGTVLVGPTPVNIIGRNMLTQI
GCTLNFPISPIETVPVKLKPGMDGPKVKQWPLTEEKIKALTEICTEMEKEGKISKIGPENPYNTPIFAIRKK--DSTKWR
KLVDFRELNKRTQD-FWEVQLGIPHPAG-LKKKKSVTVLDVGDAYFSVPLDENFRKYTAFTIPSTNNATP----------
--------GTRYQYNVLPQGWKGSPAIFQSSMTKILE-PFRLKNPEMI-IYQYMDDLYVGS-DLEIGQHRTKIEELRAHL
LSWGFTTPDKKHQKEPPFLWMGYELHPDKWTVQPIKLPEKESWTVNDIQKLVGKL------NWASQIYPGIKVKQLCRLL
RGAKALTDIVTLTKEAELELAENREILKDPVHGVYYDPSKDLIAEIQKQGQDQWTYQIYQEPFKNLKTGKYARRRSAHTN
DVKQLAEVVQKVVLESIVIWGK-TPKFKLPIHKETWETWWMDYWQATWIPEWEFVNTPPLVKLWYQLEKDPIIGAETFYV
DGAANRETKLGKAGYVTDRGRQKVVSLTETTNQKTELHAIHLALQDSGSEVNIVTDSQYALGIIQAQPDRSESELVNQII
EGLIGKDKVYLSWVPAHKGIGGNEQVDKLVSSGIRKILFLDGIDKAQEEHERYHSNWRTMVSDFNLPPVLAKEIVASCDK
CQL--KGEAMHGQVDCSPGMWQLDCTHLEGKVILVAVHVASGYIEAEVIPAETGQETAYFLLKLAGRWPVKVVHTDNGTN
FTSTAFKAACWWANIQQEFGIPYNPQSQGVVESMNKELKKIIGQVREQAEHLKTAVQMAVFIHNFKRKGGIGGYSAGERI
IDII------ATDIQ----------------TKEL----QKQIIKIQKFRVYYRDSRDPIWKGPAKLLWKGEGA-VVIQ-
-DNSDIKVVPRRKAKIIRDY-GKQMAGDDCVAGRQD-E-D*---MENRWQVMIVWQVDRM---RIRVWHSLVK-HHMYIS
KKAKNWLYKHHFESRHPKVS-SEVHIPLGD-AR-L-VVKTYWGLQTGEKDWHLGHGVSIE-WRLRRYSTQIDPDLADQLI
HLHYFNCFSEFAIRKAILGQVVSPRCEY-QAGHN-KVGSLQYLALRALV-------------AP-KKIR--------PPL
PSVRKLAEDRWNKPQKTRGPRGSHTMNGH*------------MEQAPEDQ----GPQREPYNEWTLELLEELKQEAVRHF
PRPWLHGLGQHIYNTYGDTWEGVEAIIRILQQLLFVHFRIGCQHSRIGI--------MRG-RR-----V-----RNG--P
GRS*MD-P----VDPNLEPWNHPGSQ------------------------PATACSK-CYCKKCSYHCPVCFLNKGLGIS
Y---GRKKR--KQRRR--T-PQRNKDHQNPIP-KQPIPQ------A-QG--D-STGPEESKKK---VESK--TGAD--QF
D*MAGRSGN-S--DE--ELLRGIRIIKILYQSNPYPKP---R-G-T--RQARKNRRRR---WRARQ--EQINSISERILS
TCLGRPAEPVPLQLPPLERLHLDCREDGGTS-GT-QQSQGVETGVGRPQVSGE-SPDILESGTKN*M-------------
TPL-----------EICSIVGLVV-ALIIAIVVWTIVGIEYKK-LLKQRKI----VRLIERIRERAEDSGNESE--GD-T
EELAL----L--IEMG----------DYD---LGID---NN---L*----A-----D----N--L-----WVTVYYGVPV
WKDAKT-TLFCASDAKAYKTEMHNVWATHACVPTDPNPQEINLE-NVT-EEFNMWKNNMVEQMHTDI-ISLWDQSLK-PC
VKLTPLCVTLNCT-NIK------------------------NI-----------------TDD-----------------
----------------EMRREI---KNCSFNM-TTELRD---KQKKVYS-LFYRLDVVPIRNNKNNSSETNSSEAG----
---------------------------------------------------------EYRLINCNTSAI-TQACPKVSFE
PIPIHYCTPAGFAILKC-N-D-K-EFNGTGL-CRNVSTVQCTH-GIRPVVSTHLLL-NGSLAEN--RTMIRSENITNNAK
NIIVQL----TEP--VNITCIRP--NNNTRK--SV--HI----GP--G--Q---A-FYAT---------------DDIIG
DIRKAHCNV-SRTKWNNTLKEVVNQLRK------YF--GNN-----------KT----IIFN-S----S---------S-
---GGDLEI-TTHSFNCGGEFFYCNTSGLF--NSTW---NGTTMQES------------NNT-ESNDTES----------
--N----DI----------IT----LRCRIRQIIRMWQRAGQAMYAPPIQGIIKCESNITGLILARDGGNRN--------
------------ETETFRPGGGDMRDNWRS----------ELYKYKVVKIEPLGVAPT--KARRRVVQ-----REKRAV-
-GI-GAVFIGFLGAAGSTMGAASITLTVQARQ-LLSGIVQQQSNLLKAIEAQQHLLKLTVWGIKQLQA-RVLAVERYLKD
QQLLGIWGCSGKLICTTNVPWNST-WS--------NKT--QEEI---WD---NM---TWLQWDKEISNYTKTIYELIEKS
QNQQEINEQDLLALDKWANLWTWFDISNWLWYIRIFVMIVGGLIGLRIVF-AVLNIINRVRKGYSPLSFQTHTP---SP-
----GG-LDRPGRIEEE---GGEQDR--SRSIRLVSGFLALAWDDLRSLCLFSYHRLRDFILIAARTVELLGHSSLKGLR
LG----WEGLKYLGNLLI-YWSRELKISAISLLDTIAIAVAGWTDRVIEIGQRIC---RAI--CNIPRRIR---QGLER-
AL-L*-MGGKWSKSS-IVGWSEIRERIRKT----------PT------------AAEGVGAVSQD-----LDKHGAVT--
--------------------------------------------------------------------------------
--------------------------------------------------------------------------------
---------------------------------------
>FJ388950/A1/CY/2006/CY171
MGARASVLSGGKLDAWEKIRLRPGGKKKYRIKHLVWASRELERFAVNPGLLETAEGCQQILEQLQPALKTGSEELKSLYN
TVATLYCVHQRIEIRDTKEALDKIEEIQNK----SK-------QKT--Q-Q--------TA--T------------G---
------TGSSS------------K--V---SQNYPIVQNA-QGQMTHQPIS-PRTLNAWVK-VIEEKAFSPEVIPMFSAL
SEGATPQDLNMMLNIVGGHQ-AAMQMLKDTINEEAAEWDRLHPAQAGPFPPGQM-REPRGSDIAGTTSTLQEQI-GWMTS
-NPPIPVGDIYKRWIILGLNKIVRMYSPVSILDIRQGPKEPFRDYVDRFFKTLRAEQATQEVKNWMTETLLVQNANPDCK
TILRALGPGATLEEMMTACQGVGGPGHKARVLAEAMSQV---QN--------TNIMMQKS-NF------R---G----PK
-R--IKCFNCG-KEGHLARNCRAPRKKGCWKCGKEGHQMK-DC-T----ER---QANFL-GRIWPS-S-K-GRPGNFPQS
R---------PEPSAP------------------PA-ENFGMG--EE------------I------------T--PSL--
K----Q--EQ--KD-----R------EQH-------------------PPSISLKSLFGNDPLSQ*PQITLWQRPLVTIR
IGGQLKEALLDTGADDTVLED-IDLPGKWKPKMIGGIGGFIKVRQYDQILIEICGKKAIGTVLVGPTPVNIIGRNMLTQI
GCTLNFPISPIETVPVALKPGMDGPKVKQWPLTEEKIKALTDICNDMEKEGKISKIGPENPYNTPIFAIKKK--DSTKWR
KLVDFRELNKRTQD-FWEVQLGIPHPAG-LKKKKSVTVLDVGDAYFSVPLDESFRKYTAFTIPSTNNETP----------
--------GIRYQYNVLPQGWKGSPAIFQSSMTKILE-PFRLKNPEIV-IYQYMDDLYVGS-DLEIGQHRIKIEELRAHL
LSWGFTTPDKKHQKEPPFLWMGYELHPDKWTVQPIILPDKDSWTVNDIQKLVGKL------NWASQIYPGIKVKQLCKLL
RGAKALTDIVTLTEEAELELAENREILKEPVHGVYYDPSKDLVAEIQKQGQGQWTYQIYQEPFKNLKTGKYAKKGSAHTN
DVKQLTAVVQKVATESIVIWGK-TPKFRLPIQKETWEAWWMEYWQATWIPEWEFVNTPPLVKLWYQLEKEPIVGAETFYV
DGAANRETKIGKAGYVTDRGRQKVVPLTETTNQKTELHAIHLALQDSGSEVNIVTDSQYALGIIQAQPDSSETEIVNKII
EKLIEKERVYLSWVPAHKGIGGNEQVDKLVSNGIRRVLFLDGIDKAQEDHEKYHSNWRAMANDFNLPPVVAKEIVASCDK
CHL--KGEAMHGQVDCSPGIWQLDCTHLEGKVIIVAVHVASGYIEAEVIPAETGQETAYFLLKLAGRWPVKVVHTDNGPN
FTSSAVKAACWWANIQQEFGIPYNPQSQGVVESMNKELKKIIGQVREQAEHLKTAVQMAVFIHNFKRKGGIGGYSAGERI
IDII------ATDIQ----------------TKEL----QKQIIKIQNFRVYYRDSRDPIWKGPAKLLWKGEGA-VVIQ-
-DNNDIKVVPRRKAKIIRDY-GKQMAGDDCVASRQD-E-D*---MENRWQVMIVWQVDRM---RIRTWNSLVK-HHMYVS
KKARKWFYRHHYESRHPKVS-SEVHIPLGD-AM-L-VVKTYWGLHAGEKDWHLGHGVSIE-WRQERYSTQIDPDLADQLI
HLYYFDCFTDSAIREAILGHIVSPRCNY-PAGHN-QVGSLQYLALKALV-------------TP-TKEK--------PPL
PSVRKLTEDRWNKPQKTRGRRGNHTMNGC*------------MEQAPEDQ----GPQREPHNEWMLELLEDIKHEAVRHF
PRPWLHELGQHIYNTYGDTWEGVVAIIRILQQLLFVHFRIGCQHSRIGII-------VQR-RR-----G-----RNG--S
SRS*MD---P--VDPNLEPWNHPGSQ------------------------PKTACSN-CYCKKCCWHCQMCFLKKGLGIS
Y---GRKKR--RHRRG--T-PHSSKDHQTPIS-KQPFPQ------T-Q-R-D-*TGPEEPKKK---VESK--AEPD--RR
D*MAGRSGD-T--DV--ELLTAVRIIKLLYQSNPSPKP---R-G-T--RQAQRNRRRR---WRARQ--NQIDAISERILS
TCLGRSAEPVPLQLPPIDRLHLDCNEDCGTS-GT-QQSQGTETGVGGSQISGE-SSGILGSGTKE*M-------------
TPL-----------EIYAIVALVV-VAIIAIVVWALVGIEYRR-LQKQRKI----DRLIERITERAEDSGNESE--GD-A
EELST----L--MGVG----------NDA---FLDD---DN---V*----T-----E----N--L-----WVTVYYGVPV
WREAET-TLFCASDAKAYDKEVHNVWATHACVPTDPNPQEMNLE-NVT-ENFNMWKNSMVEQMQTDI-ISLWDQSLK-PC
VQLTPLCVTLNCT-KLNSTSSNSTSSNSTSSNN--------SSVS---------------SNSS----------------
---------------DSLYEEM---RNCSFNM-TTELID---KTKKVHS-LFYKLDIVSTDSNNDSNNSG----------
---------------------------------------------------------LYRLINCNTSAI-TQACPKITFE
PIPIHYCAPAGFAILKC-K-D-T-NFTGKGP-CKNVSTVQCTH-GIKPVVSTQLLL-NGSLAEE--KVMIRSENISDNSK
TIIVQL----TEP--VNITCIRP--SNNTRT--SI--RI----GP--G--Q---T-FYAT---------------GAVIG
DIRKAYCNV-SRVAWNKTLQKISAQLRK------HF--EN------------TT----IIFN-T----S---------S-
---GGDLEV-TTPTFCCGGVFFYCTTTQLF--NSSW---KEN-----------------SAVI--NSTDD----------
DET---KGN----------IT----LPCRIKLIIIMNKRVRLAQSAPPLPGVIGIE*DSTSTLLTRAGGGSGN-------
----------NSNNETFRPTGGNMKNNWRS----------ELYKYKVVEIEPIGVAPT--KARRRVVE-----REKRAI-
-GL-GAAFLGFLGAAGSTMGAASLTLTVQARQ-LLSGIVQQQSNLLRAIEAQQHLLKLTVWGIKQLQA-RVLAVERYLKD
QQLLGIWGCSGKLICTTNVPWNSS-WS--------NKS--QSDI---WD---NM---TWMQWDREVINYTNIIYGLLAES
QNQQEKNEQDLLALDKWANLWTWFDITNWLWYIKIFIMIVGGLIGLRIVF-TVLSIINRVRQGYSPLSLQTLPP---NP-
----EG-LDRPRGTEEE---GGEQGR--TRSTRLVSGFLALAWDDLRSLCLFSYHRLIDFISIATRTVELLGRSSLKGLR
LV----WEGLKYLGNLLG-YWGQELKSSAINLIDTIAIVVAGWTDRIIELGQRFC---RAI--INIPRRIR---QGAER-
AL-Q*-MGGKWSKG--IKGWPQVRERMRQA----------PAP-----------AARGVGPVSQD-----LDKHGAVT--
--------------------------------------------------------------------------------
--------------------------------------------------------------------------------
---------------------------------------
>FJ388951/A1/CY/2006/CY173
MGARASVLSGGKLDAWEKIRLRPGGKKKYRIKHIVWASRELERFALNPSLLETSEGCQQILEQLQPTLKTGSEELKSLYN
TVATLYCVHQRIEIKDTKEALDKIEEIQNK----SK-------QKT--Q-Q--------AA--T------------G---
------TGSSS------------K--V---SQNYPIVQNA-QGQMIHQSMS-PRTLNAWVK-VIEEKAFSPEVIPMFSAL
SEGATPQDLNMMLNIVGGHQ-AAMQMLKDTINEEAAEWDRLHPAQAGPFPPGQM-REPRGSDIAGTTSTLQEQI-GWMTS
-NPPIPVGDIYKRWIILGLNKIVRMYSPVSILDIRQGPKEPFRDYVDRFFKTLRAEQATQDVKNWMTETLLVQNANPDCK
TILRALGPGATLEEMMTACQGVGGPGHKARVLAEAMSQV---QN--------VNIMMQKS-NF------R---G----PK
-R--IKCFNCG-KEGHLAKNCRAPRKKGCWKCGKEGHQMK-DC-T----ER---QANFL-GRIWPS-S-K-GRPGNFPQS
R---------PEPSAP------------------PA-E-------------------------------------NSL--
K----Q--EQ--KD-----R------EQW-------------------PPSISLKSLFGNDPLSQ*PQITLWQRPLVTVR
IEGQLKEALLDTGADDTVLED-INLPGKWKPKMIGGIGGFIKVRQYDQILIEICGKKAIGTVLIGPTPVNIIGRNMLTQL
GCTLNFPISPIETVPVTLKPGMDGPRVKQWPLTEEKIKALTDICKEMEKEGKISKIGPENPYNTPVFAIKKK--DSTKWR
KLVDFRELNKRTQD-FWEVQLGIPHPAG-LKKKKSVTVLDVGDAYFSVPLDESFRKYTAFTIPSTNNETP----------
--------GIRYQYNVLPQGWKGSPAIFQCSMTKILE-PFRLKNPEIV-IYQYMDDLYVGS-DLEIGQHRIKIEELRAHL
LSWGFTTPDKKHQKEPPFLWMGYELHPDKWTVQPIMLPDKDSWTVNDIQKLVGKL------NWASQIYPGIKVRQLCKLL
RGAKALTDIVTLTEEAELELAENREILKEPVHGVYYDPSKDLVAEIQKQGQDQWTYQIYQEPFKNLKTGKYAKKGSAHTN
DVKQLTAVVQKVAKESIVVWGK-TPKFRLPIQKETWEAWWMEYWQATWIPEWEFVNTPPLVKLWYQLEKEPIVGAETFYV
DGAANRETKIGKAGYVTDRGRQKVVPLTETTNQKTELHAIHLALQDSGSEVNIVTDSQYALGIIQAQPDRSESEIVNKII
EKLIEKERVYLSWVPAHKGIGGNEQVDKLVSHGIRRVLFLEGIDKAQEEHEKYHSNWKAMASDFNLPPIIAKEIVASCDK
CQL--KGEAMHGQVDCSPGIWQLDCTHLEGKVIIVAVHVASGYIEAEVIPAETGQETAYFLLKLAGRWPVKVVHTDNGPN
FTSSAVKAACWWANIQQEFGIPYNPQSQGVVESMNKELKKIIGQVREQAEHLKTAVQMAVFIHNFKRKGGIGGYSAGERI
IDII------ATDIQ----------------TREL----QKQIIKIQNFRVYYRDSRDPIWKGPAKLLWKGEGA-VVIQ-
-DNNDIKVVPRRKAKIIRDY-GKQMAGDDCVASRQD-E-D*---MENRWQVMIVWQVDRM---RIRTWHSLVK-HHMYVS
KKAREWCYRHHYDSRHPKVS-SEVHIPLGD-AR-L-VVKTYWGLHAGEKDWHLGHGVSIE-WRQERYSTQIDPDLADQLI
HLYYFDCFSESAIRKAIVGQIVSPRCNY-PAGHN-KVGPLQYLALKALV-------------TP-TRER--------PPL
PSVKKLTEDRWNKPQKTRGRRGNHTMNGC*------------MEQAPEDQ----GPQREPYNEWMLELLEDLKHEAVRHF
PRQWLHGLGQHIYNTYGDTWEGVEAIIRTLQQLLFVHFRIGCQHSRIGI--------LQR-RR-----G-----RNG--S
SRS*MD-P----VDPNLEPWKHPGSQ------------------------PKTACSN-CYCKRCCWHCQVCFLKKGLGIS
Y---GRKKR--KHRRG--T-PRSSKDHQNHIS-KQPLPH------T-QR--D-QTGPEESKKK---VESK--AGTH--QF
D*MAGRSGN-T--DE--ELLAAVRIIRIIYQSNPYPTP---R-G-T--RQARRNQRRR---WRARQ--EHINSISERILS
TYLGRSAEPVPFQLPPIERLHLDCSEDGGTS-GT-QQSQGTETGVGGPQASGE-SPGILGSGTKE*M-------------
IPL-----------TIYAIVALVV-VFVIAIVVWTIVGIEYRK-LLKRRKI----DRLIERIRERAEDSGNESE--GD-A
EELST----L--MEMG----------NYA---LLDD---NN---V*----A-----E----N--L-----WVTVYYGVPV
WRDAET-TLFCASDAKAYDKEVHNVWATHACVPTDPNPQEIDLE-NVT-EKFDMWKNNMVEQMQTDI-ISLWDQSLK-PC
VKLTPLCVTLECA-EPN------------------------STSS---------------NNSSVNS-------------
-------------AAAIVCEEM---KNCSFNM-TTEVRD---KKKTVYS-LFYKLDIVSTDSNSSE--------------
---------------------------------------------------------KYRLINCNTSAM-TQACPKITFE
PIPIHYCAPAGFAILKC-K-D-T-NFTGKGP-CKNVSTVQCTH-GIKPVVSTQLLL-NGSLAEK--EVMIRSENITDNGK
IIIVQL----TKP--VNITCIRP--GNNTRT--SI--RI----GP--G--Q---T-FYAT---------------GAVIG
DIRRAYCNV-SKEAWNNTLQEISSQLRK------YF--NN------------KT----IIFK-N----S---------S-
---GGDLEV-TTHSFNCGGEFFYCNTTDLF--NSTWD--NSTWDK--------------NST-ATNITNI----------
--T----TT----------IT----LPCRIKQIINMWQRVGQAMYAPPIKGSIRCESNITGLLLTRDGGGGT--------
----------NSSNETFRPIGGNMRDNWRS----------ELYKYKVVKIEPIGVAPT--KAKRRVVE-----REKRAI-
-GL-GAAFLGFLGAAGSTMGAASITLTVQARQ-LLSGIVQQQSNLLRAIEAQQHLLKLTVWGIKQLQA-RVLAVERYLKD
QQLLGIWGCSGRLICTTTVPWNSS-WS--------NKS--RSEI---WD---NM---TWMQWDKEISNYTDIIYDLIEKS
QNQQEKNEQELLALDKWASLWSWFDISNWLWYIKIFIIIVGGLIGLRIVF-AVLSIINRVRQGYSPLSLQTLTP---HP-
----EG-PDRPGGIKEE---GGEQGR--NTSIRLVSGFLALTWDDLRSLCLFSYHRLRDFISIAARTVELLGRNSLKGLR
LG----WEGLKHLGNLLG-YWGQELKNSAINLIDTIAIAVAGWTDRVIELGQRFC---RAI--RNIPRRIR---QGAEK-
AL-Q*-MGGKWSKSS-IVGWPQVREKIRRA----------PAP-----------AATGVGPASQD-----LDKHGAIT--
--------------------------------------------------------------------------------
--------------------------------------------------------------------------------
---------------------------------------
>FJ623475/A1/KE/2006/06KECst_006
MGARASVLSGGKLDAWEKIRLRPGGKKKYSMKHLIWAGRELERFALNPGLLETAEGCQQIMEQLQSALKTGTEELRSLFN
TVATVYCVHQRIDVKDTKEALDKIEEIQNK----SK-------QKA--Q-Q--------EA--A------------A---
------TGSSS------------T--V---SQNYPIVQNA-QGQMIHQSLS-PRTLNAWVK-VIEEKAFSPEVIPMFSAL
SEGATPQDLNMMLNIVGGHQ-AAMQMLKDTINEEAAEWDRLHPVQMGPIPPGQL-REPRGSDIAGTTSTPQEQI-AWMTG
-TPPVPVGDIYKRWIILGLNKIVRMYSPVSILDIKQGPKEPFRDYVDRFFKALRAEQATQEVKGWMTETLLVQNANPDCK
SILRALGSGATLEEMMTACQGVGGPGHKARVLAEAMSQV---QH--------ANIMMQRG-NF------R---G----QK
-K--IKCFNCG-KEGHLARNCRAPRKKGCWKCGKEGHQMK-DC-T----ER---QANFL-GRIWPS-S-K-GRPGNFPQN
G---------LKPTAP------------------PA-EICGMG--EE------------M------------A--SPP--
K----Q--EQ--KD-----G------EQV-------------------PPLVSLKSLFGNDPLSQ*PQITLWQRPLVTVR
IGGQLKEALLDTGADDTVLED-IDLPGKWKPKMIGGIGGFIKVRQYDQVLIEICGKRAIGTVLVGPTPVNIIGRNMLTQI
GCTLNFPISPIETVPVKLKPGMDGPRVKQWPLTEEKIKALTEICTEMEKEGKISKIGPENPYNTPIFAIKKK--DSTKWR
KLVDFRELNKRTQD-FWEVQLGIPHPAG-LKKKKSVTVLDVGDAYFSVPLYEDFRKYTAFTIPSTNNETP----------
--------GIRYQYNVLPQGWKGSPAIFQCSMTKILE-PFRSKNPEIT-IYQYMDDLYVGS-DLEIGQHRIKIEELRAHL
LNWGFTTPDKKHQKEPPFLWMGYELHPDKWTVQPIELPEKENWTVNDIQKLVGKL------NWASQIYPGIKVKQLCKLL
RGAKALTDIVALTEEAELELAENREILKDPVHGVYYDPSKDLIAEIQKQGQDQWTYQIYQEPYKNLKTGKYARKRSAHTN
DIKQLAEVVQKVVRESIIIWGK-TPKFRLPVQRETWETWWMDYWQATWIPEWEFVNTPPLVKLWYQLEKDPIVGAETFYV
DGAANRETKLGKAGYVTDRGRQKVVSLTETTNQKTELHAIYLALQDSGSEVNIVTDSQYALGIIQAQPDRSESELVNQII
EKLIGKDKVYLSWVPAHKGIGGNEQVDKLVSTGVRKVLFLDGIDKAQEEHERYHSNWRAMASDFNLPPIIAKEIVASCDK
CQL--KGEAMHGQVDCSPGIWQLDCTHLEGKTIIVAVHVASGYIEAEVIPAETGQETAYFLLKLAGRWPVKVVHTDNGPN
FTSSAVKAACWWAGIQQEFGIPYNPQSQGVVESMNKELKKIIGQVREQAEHLKTAVQMAVFIHNFKRKGGIGGYSAGERI
IDMI------ATDIQ----------------TKEL----QKQITNIQKFRVYYRDSRDPLWKGPAKLLWKGEGA-VVIQ-
-DNSDIKVVPRRKAKIIRDY-GKQMAGDDCVAGRQD-E-D*---MENRWQVMIVWQVDRM---RIRTWNSLVK-HHMYVS
KRAKNWFYRHHFESRHPKVS-SEVHIPLGD-AK-L-VVRTYWGLHTGEKDWQLGHGVSIE-WRLRRYSTQVDPDQADQLI
HQHYFDCFSDTAIRKAILGQVVSPRCDY-PTGHN-KVGSLQYLALKALV-------------TP-TKTR--------PPL
PSVRILTEDRWNKHQKTRGPRGNHTMNGC*------------MEQAPEDQ----GPQREPYNEWMLELLEDLKHEAVRHF
PRPWLHGLGQHIYNTYGDTWEGVEAIVRFLQQLLFVHFRIGCQHSRIGI--------IRG-RR-----V-----RNG--S
NRS*MD-P----IDPNLEPWNHPGSQ------------------------PATPCSN-CYCKKCSYHCQLCFLNKGLGIS
Y---GRKKR--KQRRG--P-PQSNKNHQNPVP-KQPTPR------A-QG--N-STGPEESKKK---MESK--AETD--RF
D*MAGRSGS-S--DE--DLLRAIKIIKILYQSNPPPEP---K-G-T--RQARKNRRRR---WRARQ--RQIDSISERILS
TCLGRSTEPVPLQLPPLEGLHLDCHEDCGTS-GT-QQPQGVETGVGRPQVSVE-PPGILGSGTKN*MW------------
PAL-----------HICAVVGLIV-ALIIAIVVWTIVGIEYKK-LLKQRKI----DRLIKRIRERAEDSGNESD--GD-T
EELST----L--IELG----------NYD---LGDD---NN---L*----V-----E----N--L-----WVTVYYGVPV
WKDAET-TLFCASDAKAYEEEQHNVWATHACVPTDPNPQEIHLE-NVT-ENFNMWKNNMVEQMHTDI-ISLWDQSLK-PC
VKLTPLCVTLNCK-EVN------------------------VTAA---------------NS-T----------------
------------------EEMM---KNCSFNI-TTEIRD---KRKKVYS-LFYRLDIVPISANRNNSTT-----------
---------------------------------------------------------EYRLINCNTSAV-TQACPKVSFH
PIPIHYCAPAGFAILKC-Q-D-E-EFNGTGP-CKNVSTVQCTH-GIKPVVSTQLLL-NGSLAGK--EVKIRSENITNNVK
TIIVQL----NES--VEIDCIRP--NNNTRT--SI--PI----GP--G--Q---A-FYAI---------------GDIIG
KIRQAHCNV-SRSKWNKTLQRVVTQLRK------NF--RNT-----------TT----IIFD-K----P---------S-
---GGDLEI-TTHSFNCGGEFFYCDTSGLF--NSTWG---ATD----------------SMH-GANDTES----------
--N----DT----------IT----LPCRIKQIINRWQRVGQAMYAPPIQGVIKCKSDITGIILTRDGGNNN--------
----------DSRNETFRPGGGDMRDNWRS----------ELYKYKVVKIEPLGVAPT--RAKRRVVE-----RGKRAV-
-GI-GAVFLGFLGAAGSTMGAASITLTVQARQ-LLSGIVQQQSNLLRAIEAQQHMLKLTVWGIKQLQA-RVLAVERYLRD
QQLLGIWGCSGKLICTTNVPWNSS-WS--------NKS--QEEI---WG---NM---TWLQWDKEISNYTQIIYNLIEES
QNQQEKNEQDLLAFDKWASLWTWFDISNWLWYIKIFIMIIGGLIGLRIVF-AVLALINRVRQGYSPLSFQTHPP---SP-
----RE-LDRPGRIEEE---DGEQGR--DRSIRLVSGFLALAWDDLRSLCLFSYHRLRDFISIATRIVELLGHSSHKGLR
LG----WEGLKYLWNLLV-YWGRELKTSAINLVDTIAIAVANWTDRVIEIGQRIG---RAI--LHIPRRIR---QGLER-
AL-L*-MGSKWSKSS-IVGWPEVRERIRRA----------QP------------AAPGVGAVSQD-----LDKHGAITSS
-N--TNHPSV------TWLEAQ---EDED---VGFPVRPQVPLRPMTYKASVDLSHFLKEKGGLDGLIYSRKRQEILDLW
VYHTQGFFPDWQNYTPGPGTRFPLTFGWCFKLVPVD-PEE--VEKATEGEDNS-LLHPICQHGMDDEEREVLKWKFDSRL
ALKHIARELHPDFY---------------------KDC*
>FJ623476/A1/KE/2006/06KECst_007
MGARASVLSGGKLDAWEKIRLRPGGKKKYRMKHLVWASRELDRFALNPSLLETAEGCQQIMEQLQSALKTGTEGIRSLFN
TVATLYCVHQRIEVKDTKEALDKIEEMKNK----SK-------QKT--P-Q--------AA--A------------D---
------TG-SS-------------------SQNYPIVQNA-QGQMIFQALS-PRTLNAWVK-VIEEKGFNPEVIPMFSAL
SEGATPQDLNMMLNIVGGHQ-AAMQMLKDTINEEAAEWDRLHPVQAGPIPPGQM-REPRGSDIAGTTSTPQEQI-AWMTG
-NPPIPVGDIYKRWIILGLNKIVRMYSPVSILDIKQGPKEPFRDYVDRFFKALRAEQATQEVKGWMTETLLVQNANPDCK
SILRALGTGATLEEMMTACQGVGGPGHKARVLAEAMSQV---QQ--------ANIMMQRG-NF------G---G----RK
-K--IKCFNCG-KEGHLARNCRAPRKKGCWKCGKEGHQMK-DC-T----ER---QANFL-GRIWPS-S-K-GRPGNFPQN
R---------LEPTAP------------------PA-EICGMG--EE------------I------------A--SPL--
K----Q--EQ--KD-----R------EQS-------------------SLSISLKSLFGNDPLSQ*PQITLWQRPIVTVR
IEGQLKEALLDTGADDTVLED-INLSGKWKPKMIGGIGGFIKVKQYDQISIEICGKKAIGTVLVGPTPVNIIGRNMLTQI
GCTLNFPISPIETVPVKLKPGMDGPKVKQWPLTEEKIKALTEICADMEKEGKISKIGPENPYNTPIFAIKKK--DSTKWR
KLVDFRELNKRTQD-FWEVQLGIPHPAG-LKKKKSVTVLDVGDAYFSVPLYEDFRKYTAFTIPSTNNETP----------
--------GIRYQYNVLPQGWKGSPAIFQSSMTKILE-PFRSKNPEII-IYQYMDDLYVGS-DLEIRQHRTKVEELRAHL
LRWGLTTPDKKHQKEPPFLWMGYELHPDKWTVQPIKLPEKDSWTVNDIQKLVGKL------NWASQIYAGIKVKQLCRLL
RGAKALTDIVSLTEEAELELAENREILKDPVHGVYYDPSKDLIAEIQKQGQDQWTYQIYQEPFKNLKTGKYARRRSAHTN
DVKQLTEVVQKVVLESIVIWGK-TPKFKLPIQKETWDIWWMDYWQATWIPEWEFVNTPPLVKLWYQLEKDPIEGAETFYV
DGAAQRETKIGKAGYVTDRGRQKVVSLTETTNQKTELHAIYLALQDSGSEVNIVTDSQYAIGIIQAQPDRSESEVVNQII
EKLIGKDKVYLAWVPAHKGIGGNEQIDKLVSSGIRKVLFLDGIDKAQEDHERYHSNWRAMASDFNLPPIVAKEIVASCNK
CQL--KGEAMHGQVDCSPGIWQLDCTHLEGKVILVAVHVASGYIEAEVIPAETGQETAYFLLKLAGRWPVKVVHTDNGSN
FTSAAFKAACWWADIQQEFGIPYNPQSQGVVESMNKELKKIIGQVREQAEHLKTAVQMAVFIHNFKRKGGIGGYSAGERI
IDII------ATDIQ----------------TKEL----QKQITKIQNFRVYYRDSRDPIWKGPAKLLWKGEGA-VVIQ-
-DNSDIKVVPRRKAKIIRDY-GKQMAGDDCVAGRQD-E-D*---MENRWQVMIVWQVDRM---RIRTWNSLVK-HHMYVS
KKAKNWFYRHHFESRHPKVS-SEVHIPLGD-AR-L-VVRTYWGLHTGEKDWQLGHGVSIE-WRLKRYSTQIDPDQADQLI
HLHYFDCFSESAIRKAILGQVVSPRCEY-QAGHN-KVGSLQYLALKALV-------------IP-KRTK--------PPL
PSVRILAEDRWNKPQKTRGPRESHTMNGC*------------MEQAPEDQ----GPQREPYNEWMLDLLEDLKHEAVRHF
PRPWLHGLGQHIYNTYGDTWEGVEAIIRTLQQLLFVHFRIGCQHSRIGI--------MQG-RR-----V-----RNG--S
GRS*MD-P----VDPNLEPWNHPGSQ------------------------PTTPCSK-CYGKQCCYHCQVCFLNKGLGIS
Y---GRKKR--KRRRG--T-PQGNKDHQSPVR-KQPIPQ------T-QG--V-STGPEESKKK---VESK--AETD--RF
D*MAGRSGN-D--DE--ELLRVIRIIKVLYASNPYPKP---K-G-S--RQARKNRRRR---WRARQ--RQIDSISERILS
TCLGRSAEPVPLQLPPLERLHIDCREDGGTS-GT-QQSQGIETGVGRP*VSVE-SLLILGSGNKIRML------------
TPL-----------HICAIVGLLV-ALLIAIVVWTIVGIEYKK-LLKQRKI----DRLVERIRERAEDSGNDSD--GD-M
EELAT----L--IEMG----------NYD---LGND---NN---L*----V-----E----N--L-----WVTVYYGVPV
WKDAKT-ILFCASDTKAYEVEMHNVWATRACVPTDPNPQEIHLE-NVT-EEFNIWENDMVEQMHTDI-ISLWDESLK-PC
VKLTPLCVTLHCT-NVTD-----------------------KSG----------------NVTV----------------
----------------NGTDEM---KNCSFNM-TTELRD---KRKKEYS-LFYRLDILQINENQGNSSKND---------
---------------------------------------------------------EYRLINCNTSAI-TQACPKVSFE
PIPIHFCAPAGFAILKC-K-D-E-NFNGTGP-CRNVSTVQCTH-GIKPVVSTQLLL-NGSLAER--EVKIRSQNITNNAK
NIIVQL----VTP--VQINCTRP--NNNTRK--SI--HI----GP--G--K---V-FYAS----------------DIIG
DIRKAHCIV-NRSEWNKTLQQVATQLGT------YF--KN------------KT----IIFD-R----S---------S-
---GGDIEI-TTHSFNCRGEFFYCNTSGLF--NSTW-----N-----------------ITDN-LNITQS----------
--N----EN----------IT----LPCKIKQIINMWQRVGQAIYAPPIPGRVSCVSNITGLILTRDGGNNN--------
-----------STNETFRPGGGDMRDNWRS----------ELYKYKVVRIEPLGVAPT--QAKRRVVG-----REKRAI-
-GI-GAVFLGFLGAAGSTMGAASITLTVQARQ-LLSGIVQQQNNLLRAIEAQQQLLKLTVWGIKQLQA-RVLAVERYLRD
QQLLGIWGCSGKLICTTNVPWNSS-WS--------NKS--QSEI---WG---NM---TWLQWDREISKYTDIIYGLIEES
QNQQEKNEQDLLALDKWANLWNWFDISNWLWYIKIFIMIVGGLIGLRIVF-AVLSIIRRVRQGYSPLSFQTHTP---NP-
----RG-LDRPGRIEEE---GGEQGR--DRSIRLVSGFLALAWDDLRSLCLFSYHRLRDFILIVARTVELLGHSSLRGLR
LG----WEGLKYLWNLFL-YWGREIKLGAINLIDTIAIAVAGWTDRVIEIGQGIG---RAI--LHIPRRIR---QGFER-
AL-L*-MGGKWSKSS-IVGWPEIRERMRRA----------PA------------AAPGVGAVSQD-----LDKHGAVTSG
-N--INHPSC------VWLEAQ---EEEE---VGFPVRPQVPLRPMSYKGALDLSHFLKEKGGLEGLIYSKRRQEILDLW
VYNTQGYFPDWQNYTPGPGIRYPLTFGWCFKLVPVD-PEE--VEKATEGENNS-LLHPICQHGMDDEEREVLKWTFDSRL
ALKHRAQELHPEYY---------------------KNS*
>FJ623477/A1/KE/2006/06KECst_021
MGARASVLSGGKLDAWEKINLRPGGKKKYKMKHLVWASRELERFALNPSLLETAEGCQQIMEQLQSSLKTGTEELRSLFN
TIATLYCVHQRIDVKDTKEALDKIEEIQNK----SK-------QKA--Q-Q--------AA--A------------A---
------TGNSS------------N--V---SQNYPIVQNA-QGQMVHQTLS-PRTLNAWVK-VIEEKAFSPEVIPMFSAL
SEGATPQDLNMMLNIVGGHQ-AAMQMLKDTINEEAAEWDRLHPVHAGPIPPGQM-REPRGSDIAGTTSTPQEQI-GWMTS
-NPPIPVGDIYKRWIILGLNKIVRMYSPVSILDIKQGPKEPFRDYVDRFFKTLRAEQATQDVKNWMTETLLVQNANPDCK
SILRGLGTGATLEEMMTACQGVGGPGHKARVLAEAMSQV---QG--------TNIMMQKG-NF------R---G----QR
-R--IKCFNCG-KEGHLARNCRAPRKKGCWKCGKEGHQMK-DC-T----ER---QANFL-GRIWPS-S-K-GRPGNFPQK
R---------VEPTAP------------------PA-EI--MG--EE------------I------------V--SPL--
K----Q--EP--RD-----R------EQA--------------------S-ISLKSLFGNDLLSQ*PQITLWQRPLVTIR
IGGQLKEALLDTGADDTVLED-IDLPGKWKPKMIGGIGGFIKVKQYDQVLIEICGKKAIGTVLVGPTPVNIIGRNMLTQI
GCTLNFPISPIETVPVQLKPGMDGPKVKQWPLTEEKIKALTEICADMEKEGKITKIGPENPYNTPIFAIKKK--DSTKWR
KLVDFRELNKRTQD-FWEVQLGIPHPAG-LKKKKSVTVLDVGDAYFSVPLHKDFRKYTAFTIPSTNNETP----------
--------GIRYQYNVLPQGWKGSPAIFQSSMTKILE-PFRLKNPEII-IYQYMDDLYVGS-DLEIGQHRAKIEELRAHL
LSWGFTTPDKKHQKEPPFLWMGYELHPDKWTVQPIELPEKDSWTVNDIQKLVGKL------NWASQIYAGIKVKQLCRLL
RGAKALTDVVTLTEEAELELAENREILKETVHGAYYDPSKDLIAEIQKQGQDQWTYQIYQEPFKNLKTGKYARKRSAHTN
DVRQLAEVVQKVVLESIVIWGK-TPKFKLPIQKETWETWWMDYWQATWIPEWEFVNTPPLVKLWYQLEKDPIVGAETFYV
DGAANRETKLGKAGYVTDRGRQKVISLPETTNQKTELHAIHLALQDSGSEVNIVTDSQYALGIIQAQPDRSESEIVNQII
EKLIEKDKVYLSWVPAHKGIGGNEQVDKLVSSGIRKVLFLDGIDKAQEEHERYHSNWRAMASDFNLPPVVAKEIVASCDK
CQL--KGEAMHGQVDCSPGMWQLDCTHLEGKVILVAVHVASGYIEAEVIPAETGQETAYFLLKLAGRWPVKVVHTDNGSN
FTSSAVKAVCWWAGIQQEFGIPYNPQSQGVVESMNKELKKIIGQVREQAEHLKTAVQMAVFIHNFKRKGGIGGYSAGERI
IDII------ATDIQ----------------TKEL----QKQIIKIQNFRVYYRDSRDPVWKGPAKLLWKGEGA-VVIQ-
-DNSDIKVVPRRKVKIIKDY-GKQMAGNDCVAGRQN-E-DQ---MENRWQAMIVWQVDRM---RIRTWNSLVK-HHMYVS
KKARNWNYRHHYESRHPRVS-SEVHIPLGE-AR-L-VIRTYWGLHTGEKEWHLGHGVSIE-WRLNRYSTQVDPDQADQLI
HLHYFDCFSESAIRKAILGRVVSPKCEY-QTGHN-KVGSLQYLALKALV-------------KP-TKIK--------PPL
PSVRILAEDRWNKPQKTRGPRESHTMNGC*------------MEQAPEDQ----GPQREPYNEWMLELLEDLKNEAVRHF
PRVWLHGLGQHIYDTYGDTWEGVEAIVRILQQLLFVHFRIGCQHSRIGI--------IQG-RR-----G-----RNG--P
GRS*MD-P----VDPNIEPWNHPGSQ------------------------PTTPCSR-CYCKKCCYHCPACFLNKGLGIS
Y---GRKKR--KQRRG--T-PPRSKDHQNPVP-KQPIPQ------T-YR--V-STGPEESKKK---MESK--AEAD--RF
D*MAGRSGN-S--DE--ELLRGVRIIKILYQSNPYPKP---T-G-S--RQARKNRRRR---WRARQ--RQIDSISERILS
ACLGRSAEPVPLQLPPIERLRLDCCEDCGTS-GT-QQSQGVEIGVGRPQVPVE-SPVILESGVKD*ML------------
SAL-----------QIWAIVGLIV-ALIVAIVVWTIVGIEYKR-LLKQRKI----DRLIERIRERAEDSGNESD--GD-T
EELST----L--IEMG----------NYD---LGDN---NN---L*----A-----E----N--L-----WVTVYYGVPV
WKDAET-TLFCASDAKGYKTEMHNVWATHACVPTDPNPQEIYLE-NVT-EEFNIWKNHMVEQMHTDI-ISLWDQSLK-PC
VKLTPLCVTLNCS-KVNGK----------------------VNVT---------------NHD-----------------
----------------NATEEM---RNCSYSV-TTEIRD---KKKKVYS-LFYRLDIVQINENQGNSSQGNSSNN-----
---------------------------------------------------------AYRLINCNTSVI-TQACPKVSFE
PIPIHYCAPAGFAILKC-R-D-E-EFNGTGP-CKNVSSVQCTH-GIKPVVSTQLLL-NGSLAEK--EVKIRSENITNNIK
TIIVQF----TKP--VRINCTRP--NNNTRE--SI--RI----GP--G--Q---A-FYAT---------------GDIIG
KIRKAYCNV-SRSDWNSSLQQVAKQLGK------YF--RN------------KT----IIFT-N----S---------S-
---GGDIEI-TTHSFNCGGEFFYCDTSGLF--NSTW---N-N-----------------STW-NNNDTAV----------
--N----DT----------IT----LPCRIKQIVNMWQRTEQAMYAPPIQGVIRCESNITGLLLTRDGGINN--------
------------TNETFRPGGGDMRDNWRS----------ELYKYKVVKIEPLGVAPS--RARRRVVG-----REKRAV-
-GI-GALFLGFLGAAGSTMGAASMTLTVQARQ-LLSGIVQQQSNLLKAIEAQQHLLRLTVWGIKQLQA-RVLAVERYLRD
QQLLGIWGCSGRLICTTNVPWNSS-WS--------NKS--YNEI---WD---NM---TWLQWDKEVSNYTDIIYQLIEES
QNQQEKNEQDLLALDKWASLWSWFDITKWLWYIKIFIMIVGGLIGLRIIF-AVLAVINRVRQGYSPLSFQTHTP---NL-
----QG-LDRPGRIEEE---DGEQGR--GRSIRLVSGFLALAWDDLRSLCLFSYHRLRDFALIAARTVELLGHSSLKGLR
LG----WEGLKYLWNLLL-YWSQELKISAISLVDTIAIAVAGWTDRIIEIVQGIG---RAI--LHIPTRIR---QGLER-
AL-L*-MGGKWSKSS-IVGWPEVRERMRRA----------PT------------AAPGVGAVSQD-----LDKHGAVTVS
-N--VNHPSC------VWLEAQ---EEGD---VGFPVRPQVPLRPMTYKGAFDLSHFLKEKGGLDGLIYSRKRQEILDLW
VYNTQGFFPDWQNYTPGPGTRYPLTFGWCFKLVPVD-PDE--VEKATEGENNS-LLHPMCQHGMDDEEREVLKWEFDSRL
ALKHRAQELHPEFY---------------------KDC*
>FJ623478/A1/KE/2006/06KECst_019
MGARASVLSGGKLDAWERIRLRPGGKKKYRMKHLVWASRELERFALNPGLLETALGCQQIMEQLQSALNTGSEELKSLYN
TVATLYCVHQKIDVRDTKEALDKIEEIQNK----SK-------QKT--Q-Q--------AA--A------------D---
------TGSSS------------K--I---SQNYPIVQNA-QGQMVHQSLS-PRTLNAWVK-VIEDKAFSPEVIPMFSAL
SEGATPQDLNMMLNIVGGHQ-AAMQMLKDTINEEAAEWDRLHPVQAGPIPPGQI-REPRGSDIAGTTSTPAEQI-AWMTG
-NPPIPVGDIYKRWIILGLNKIVRMYSPVSILDIKQGPKEPFRDYVDRFFKTLRAEQASQDVKGWMTETLLVQNANPDCK
SILRALGSGATLEEMMTACQGVGGPGHKARVLAEAMSQV---QN--------TNIMMQRG-NF------R---G----QK
-R--IKCFNCG-KEGHLARNCRAPRKKGCWKCGKEGHQMK-DC-T----ER---QANFL-GKIWPS-S-K-GRPGNFPQN
R---------LEPTAP------------------PA-ELLGMG--EG------------I------------A--SPP--
K----Q--EQ--KD-----K------EQN-------------------PPLVSLKSLFGNDPLSQ*PQITLWQRPLVTVR
IGGQLREALLDTGADDTVLED-IDLPGKWKPKMIGGIGGFIKVKQYDQILIEIYGKKAIGTVLVGPTPVNIIGRNMLTQI
GCTLNFPISPIETVPVKLKPGMDGPKVKQWPLTEEKIKALTEICTEMEKEGKISRVGPENPYNTPIFAIKKK--DSTKWR
KLVDFRELNKRTQD-FWEVQLGIPHPAG-LKKKKSVTVLDVGDAYFSVPLDEDFRKYTAFTIPSTNNETP----------
--------GIRYQYNVLPQGWKGSPAIFQSSMTKILD-PFRSKNPEIV-IYQYMDDLYVGS-DLEIGQHRAKIEELRAHL
LKWGLTTPDKKHQKEPPFLWMGYELHPDKWTVQPIILPEKDSWTVNDIQKLVGKL------NWASQIYAGIKVKQLCKLL
RGAKALTDIVPMTEEAELELAENREILKDPVHGVYYDPAKDLIAEIQKQGQDQWTYQIYQEPFKNLKTGKYARKRSAHTN
DVKQLTEVVQKVTTESIIIWGK-TPKFKLPIQKETWETWWMDYWQATWIPEWEFVNTPPLVKLWYQLEKDPIAGAETYYV
DGAANRETKLGKAGYVTDRGRQKVVSLTETTNQKAELHAIYLALQDSGSEVNIVTDSQYALGIIQAQPDKSDSELVNQII
EKLIGKDKVYLSWVPAHKGIGGNEQVDKLVSSGIRKVLFLDGIDKAQEEHERYHSNWRAMASDFNLPPIVAKEIVASCDK
CQL--KGEATHGQVDCSPGIWQLDCTHLEGKVILVAVHVASGYIEAEVIPAETGQETAYFLLKLAARWPVKIVHTDNGSN
FTSAAVKAACWWADIQQEFGIPYNPQSQGVVESMNKELKKIIGQVREQAEHLRTAVQMAVFIHNFKRKGGIGGYSAGERI
IDII------ATDIQ----------------TKEL----QKQITKIQNFRVYYRDSRDPLWKGPAKLLWKGEGA-VVIQ-
-DNSDIKVVPRRKAKIIRDY-GKQMAGDDCVAGRQD-E-D*---MENRWQVTIVWQVDRM---RIRTWNSLVK-HHMYVS
KKAKGWFYRHHYESRHPKTS-SEVHIPLGD-AR-L-VVRTYWGLQPGEKAWHLGHGVSIE-WRLRRYSTQIDPDLADQLI
HLHYFDCFSDSAIRKAILGQVVSPSCEY-QAGHN-KVGSLQYLALKALV-------------TP-KRRK--------PPL
PSVKKLTEDRWNEPQKTRGPRGNHTMNGH*------------MERAPEDQ----GPQREPYNEWTLELLEELKNEAVRHF
PRPWLHGLGQHIYNTYGDTWEGVEAIIRILQQLLFVHFRIGCQHSRIGI--------IPG-RR-----G-----RNG--S
GRS*MD-P----VDPNLEPWNHPGSQ------------------------PTTPCSK-CYCKKCCYHCPKCFLNKGLGIS
Y---GRKKR--KQRRR--A-PQSSEDHQNPIP-KQPIPQ------T-QG--V-STGPEESKKK---VESK--AEAD--RF
D*MAGRSGN-S--DE--ELLKAVRIIKILYQSNPYPKP---R-G-S--RQARKNRRRR---WRARQ--RQIDSISERILD
TCLGGSKEPVPLQLPPIERLHLDCCEDCGTS-GT-QQSQGVETGVGRPQVPVE-SPTVLGSGAKN*ML------------
PPL-----------QICAIVGLIV-AGIIALVVWTIVGIEYKR-LLKQRKI----DRLIKRITERAEDSGNESD--GD-K
EELSA----L--IELG----------DYD---LGID---NN---L*----A-----D----N--L-----WVTVYYGVPV
WKDAKT-TLFCASDAKAYATERHNVWATHACVPTDPNPQEMPLK-NVT-EDFNMWKNNMVEQMHTDI-ISLWDQSLK-PC
VKLTPLCVTLHCT-NVNVTSN--------------------VTSS---------------NATT----------------
---------------EGNGEEM---KNCSFNV-TTELRD---KRQKVYS-LFYKLDIVQINANQGNSS------------
---------------------------------------------------------DYRLINCNTSAI-TQACPKVSFE
PIPIHYCTPAGFAILKC-N-D-K-EFNGTGP-CKNVSTVQCTH-GIKPVVSTQLLL-NGSLAEE--QIRIRSANITDNTK
NIIVQF----TEP--VKIDCTRP--NNNTRR--SV--SI----GP--G--Q---A-FYAM---------------GDVIG
DIRKAYCQV-NKTQWNITLQQVANQLRE------HF--KN------------KT----IIFT-S----P---------S-
---GGDIEI-TTHSFNCGGEFFYCNTSGLF--NHTYLP-KSTYLPN-------------STWN--NSTGS----------
--N----DS----------IT----LPCRIKQIINMWQRVGQAMYAPPIQGVIKCKSDITGLILTRDGGNSN--------
-----------SDNETFRPGGGDMRDNWRS----------ELYKYKVVKIEPLGVAPT--RAKRRVVE-----REKRAV-
-GI-GAVFIGFLGAAGSTMGAASITLTVQARQ-LLSGIVQQQSNLLRAIEAQQHMLKLTVWGIKQLQA-RVLAVERYLRD
QQLLGIWGCSGKLICTTNVPWNSS-WS--------NKS--YNDI---WD---NM---TWLQWDKEINNYTQIIYDLIEES
QKQQEKNEQELLALDKWASLWNWFDITRWLWYIKIFIMIVGGLIGLRIVF-AVLSIINRVRQGYSPLSFQTHTP---NP-
----GG-LDRPGRIEEE---GGEQGR--GRSIRLASGFLTLVWEDLRSLCLFSYHRLRDFILIAARTVELLGHSSLKGLR
LG----WEGLKYLWNLLL-YWGRELKISAVSLVDTIAIAVAGWTDRVIEIGQAVG---RAI--IHIPRRIR---QGLER-
AL-L*-MGGKWSKSS-IVGWPEIRERMRRT----------PA------------AAPGVGAVSQD-----LDKHGAVTSS
-N--VGHPSC------VWLEAQ---EDEE---VGFPVRPQVPLRPMTYKGAFDLSHFLKEKGGLDGLIYSRKRQEILDLW
VYNTQGYFPDWQNYTPGPGVRYPLTFGWCYKLVPVD-PAE--VEKANEGENNS-LLHPICQHGMDDEEREVLQWKFDSHL
ALKHRAREMHPEYY---------------------KDC*
>FJ623479/A1/KE/2006/06KECst_028
MGARASVLSGGKLDAWEKIRLRPGGKKKYRLKHLVWASRELERFALNPSLLETTEGCQQIIEQLQPAFKTGTEELKSLFN
TVATLYCVHQRIDVKDTKEALDKIEEMQDK----SK-------KKT--Q-Q--------AA--A------------E---
------TGNRD------------Q--V---SQNYPIVQNA-QGQMMLQTLS-PRTLNAWVK-VIEEKGFSPEVIPMFSAL
SEGATPQDLNMMLNIVGGHQ-AAMQMLKDTINEEAAEWDRLHPVHAGPIPPGQM-REPRGSDIAGTTSTPQEQL-GWMTS
-NPPIPVGDIYKRWIILGLNKIVRMYSPVSILDIKQGPKEPFRDYVDRFFKTLRAEQATQEVKNWMTETLLVQNANPDCK
SILRALGTGATLEEMMTACQGVGGPGHKARVLAEAMSQV---QN--------TNIMMQRG-NF------R---G----QK
-R--IKCFNCG-KEGHLARNCRAPRKKGCWKCGKEGHQMK-DC-T----ER---QANFL-GKIWSS-S-K-GRPGNFPQK
R---------LEPTAP------------------PA-EIFGMG--EE------------I------------T--SPP--
K----Q--EQ--RD-----R------EMT-------------------SPSVSLKSLFGNDPLSQ*PQITLWQRPLVTVK
IGGQLKEALLDTGADDTVLED-INLPGKWKPKMIGGIGGFIKVKQYDQILIEICGKKAIGTVLVGPTPINIIGRNMLTQI
GCTLNFPISPIETVPVTLKPGMDGPKVKQWPLTEEKIKALTEICTEMEKEGKISKIGPENPYNTPIFAIKKK--DSTKWR
KLVDFRELNKRTQD-FWEVQLGIPHPAG-LKKKKSVTVLDVGDAYFSVPLYEDFRKYTAFTIPSTNNETP----------
--------GIRYQYNVLPQGWKGSPAIFQYSMTKILE-PFRLKNPEII-IYQYMDDLYVGS-DLEIGQHRTKIEELRAHL
LRWGFTTPDKKHQKEPPFLWMGYELHPDKWTVQPIVLPEKDSWTVNDIQKLVGKL------NWASQIYAGIKVKQLCRLL
RGAKALTDIVPLTEEAELELAENREILKNPVHGVYYDPSKDLVAEIQKQGQDQWTYQIYQEPFKNLKTGKYARKRSAHTN
DVKQLTEVVQKVCMESIVIWGK-TPKFKLPIQKETWETWWMDYWQATWIPDWEFVNTPPLVKLWYQLEKDPIAGAETFYV
DGAASRETKLGKAGYVTDRGRQKAITLTETTNQKAELHAIYLALQDSGSEVNIVTDSQYALGILQAQPDKSESELVNQII
EKLIGKDKVYLSWVPAHKGIGGNEQVEKLVSSGIRKVLFLDGIDKAQEEHERYHSNWRTMASDFNLPPVVAKEIVASCDK
CQL--KGEAMHGQVDCSPGMWQLDCTHLEGKVILVAVHVASGYIEAEVIPAETGQETAYFLLKLAGRWPVKVVHTDNGSN
FASAAFKAACWWASVQQEFGIPYNPQSQGVVESMNKELKKIIGQVREQAEHLRTAVQMAVFIHNFKRKGGIGGYSAGERI
IDII------ATDIQ----------------TKEL----QKQITKIQNFRVYYRDSRDPLWKGPAKLLWKGEGA-VVIQ-
-DNSDIKVVPRRKAKITRDY-GKQMAGDDCVASRQD-E-D*---MENRWQVMIVWQVDRM---RIRTWHSLVK-HHMYVS
KKAKNWFYRQHYESRHPRVS-SEVHIPLGD-AR-L-VVRTYWGLNTGEKDWQLGHGVSIE-WRLKRYSTQVDPDLADQLI
HLHHFDCFSDSAIRKAILGQVVSPKCSY-QTGHN-KVGSLQYLALKALV-------------TP-TKTK--------PPL
PSVRKLTEDRWNKPQKTKGPRGSLTMNGH*------------MEQAPEDQ----GPQREPYNEWALELLEELKNEAVRHF
PRPWLHGLGQYIYNTYGDTWEGVEAIIRILQQLLFVHFRIGCQHSRIGI--------IRG-RR-----G-----RNG--S
SRS*MD-P----VDPNLEPWQHPGSQ------------------------PTTPCSK-CYCKKCCFHCPSCFLKKGLGIS
Y---GRKKR--RQRRG--T-PQGSKDHQNPVP-KQSIPQ------T-QR--V-PTGPEESKKK---VESK--AEAD--RF
D*MAGRSGD-S--DE--ELLRAVRIIKILYQSNPYPKP---R-G-S--RQARKNRRRR---WRARQ--RQIDSISQRILS
SCLGRSTEPVPLQLPPLERLHLDCREDCGTS-GT-QQSQGVETGVGGPQVPVE-SPVILGSGIEN*ML------------
NSL-----------EICAIVGLIV-ALILAIVVWTIVGIEYRK-ILKQRKI----DRLIEKISERAEDSGNESE--GD-A
EELAA----L--VEMG----------NYD---LGAV---NN---L*----A-----E----N--L-----WVTVYYGVPV
WKDADT-TLFCASDAKAYVTEKHNVWATHACVPTDPNPQEIHLG-NVT-EDFNMWKNNMVEQMHTDI-ISLWDQSLK-PC
VQLTPLCVTLNCT-NAN------------------------AT-----------------GNAT----------------
-------------VDKNMEGEI---KNCSYNM-TTEVRD---KQKKVYS-LFYRLDIVQISKQSSNDSS-----------
---------------------------------------------------------KYRLINCNTSAI-TQACPKVTFE
PIPIHYCAPAGFAILKR-N-E-N-NFKGTGP-CNNVSTVQCTH-GIKPVVSTQLLL-NGSLAEE--KVMIRSENITNNAK
NIIVQF----TKP--VRINCTRP--NNNTRR--SI--HI----GP--G--R---A-FYAA---------------GDIIG
DIRQAHCNV-NYTEWNDTLKEVAQQLGT------YF--NN------------KT----IIFK-S----S---------A-
---GGDPEI-TTHSFNCGGEFFYCNTSDLF--NGTW---NNSTLN--------------GTAKQ----EV----------
--N----ST----------IT----ISCRIKQFINMWQRTGRAMYAPPIPGVISCNSSITGLILTRDGGDDN--------
-----------NNNETFRPGGGDMRDNWRS----------ELYKYKVVKIEPLGVAPT--KARRRVVE-----REKRAV-
-GI-GAVLLGFLGAAGSTMGAASITLTVQARQ-LLSGIVQQQSNLLKAIEAQQQLLKLTVWGIKQLQA-RVLAVERYLKD
QQLLGLWGCSGKLICTTNVPWNSS-WS--------NKT--YKDI---WD---NM---TWLQWDKEISNYTQIIYDLIEES
QNQQEKNEQDLLSLDKWASLWNWFDITRWLWYIKIFIIIVGGLIGLRIVF-AVIAVINRVRQGYSPLSFQIHTP---NP-
----EG-PDRPGRIEEE---GGEQGR--GRSIRLVSGFLALAWDDLRSLCLFSYHRLRDFILIVARTVELLGHNSLKGLR
LG----WEGLKCLWNLLL-YWGRELKISASSLLDTIAIVVAGWTDRVIELGQRIG---RGL--LHIPRRIR---QGLER-
AL-L*-MGGKWSKSS-IVGWPEVRERLRRT----------PA------------AAPGVGAVSQD-----LDKHGAITSS
-N--VNHPSC------VWLEAQ---EEEE---VGFPVRPQVPLRPMTYKGALDLSHFLKEKGGLDGLIYSRKRQEILDLW
VYNTQGYFPDWQNYTPGPGIRYPLTFGWCYKLVPVE-PDE--VEKATEGENNS-LLHPICQHGMDDEEKEVLIWKFDSRL
ALRHRAQEMHPEYY---------------------KNC*
>FJ623480/A1/KE/2006/06KECst_009
MGARASVLSGGRLDAWEKIRLRPGGKKKYRMKHLVWASRELDRFALNPSLLETAGGCQQILEQLQPALKTGTEEIRSLFN
TVATLYCVHQGIEVKDTKEALDKIEEIQNK----SK-------QKT--Q-Q--------AA--A------------D---
------TGNGS------------K--V---SQNYPIVQNA-QGQMIYQAFS-PRTLNAWVK-VIEEKGFSPEVIPMFSAL
SEGATPQDLNMMLNIVGGHQ-AAMQMLKDTINEEAAEWDRLHPAQAGPVQAGQM-RDPRGSDIAGTTSTTQEQI-GWMTG
-NPPIPVGEIYKRWIILGLHKIVRMYSPVSILDIKQGPKEPFRDYVDRFFKTLRAEQATQEVKNWMTETLLVQNANPDCK
TILRGLGAGATLEEMMTACQGVGGPGHKARVLAEAMSQA---QH--------TNIMMQRG-NF------R---G----QK
-K--IKCFNCG-KEGHLARNCRAPRKKGCWKCGKEGHQMK-DC-T----ER---QANFL-GKIWPS-S-K-GRPGNFPQS
R---------PEPTAP------------------PA-ELFGMG--EE------------I------------T--SPP--
R----Q--EQ--KD-----R------EQA-------------------PPLVSLKSLFGNDPLSQ*PQITLWQRPLVTVK
IGGQLKEALLDTGADDTVLED-INLPGKWKPRMIGGIGGFIKVRQYDQILIEICGKKAIGTVLVGPTPVNIIGRNMLTQI
GCTLNFPISPIETVPVKLKPGMDGPKVKQWPLTEEKIKALTEICTEMEKEGKISKIGPENPYNTPVFAIKKK--DSTKWR
KLVDFRELNKRTQD-FWEVQLGIPHPAG-LKKKKSVTVLDVGDAYFSVPLHEDFRKYTAFTIPSINNETP----------
--------GIRYQYNVLPQGWKGSPAIFQSSMTKILE-PFRSKNPEII-IYQYMDDLYVGS-DLEIGQHRTKVEELRAHL
LSWGFTTPDKKHQKEPPFLWMGYELHPDKWTVQPIQLPDKDSWTVNDIQKLVGKL------NWASQIYAGIKVKQLCKLL
RGAKALTDIVTLTEEAELELAENREILKDPVHGVYYDSSKELIAEIQKQGQDQWTYQIYQEPFKNLKTGKYARRRSAHTN
DVKQLAEVVQKVVMESIVIWGK-TPKFKLPIQKETWETWWTDYWQATWIPEWEFVNTPPLVKLWYQLEKDPIVGAETFYV
DGAANRETKLGKAGYVTDRGRQKVVSLTETTNQKTELHAILLALQDSGSEVNIVTDSQYALGIIQAQPDKSESEIVNQII
EKLIEKDKIYLSWVPAHKGIGGNEQVDKLVSSGIRKVLFLDGIDKAQEEHERYHNNWRAMASDFNLPPIVAKEIVASCDK
CQL--KGEAMHGQVDCSPGIWQLDCTHLEGKVILVAVHVASGYIEAEVIPAETGQETAYFLLKLAGRWPVKVVHTDNGSN
FTSAAVKAACWWAGIQQEFGIPYNPQSQGVVESMNKELKKIIGQVRDQAEHLKTAVQMAVFIHNFKRKGGIGGYSAGERI
IDII------ATDIQ----------------TKEL----QKQITKIQNFRVYYRDSRDPLWKGPAKLLWKGEGA-VVIQ-
-DNSDIKVVPRRKAKIIRDY-GKQMAGDDCVAGRQD-E-D*---MENRWQVMIVWQVDRM---RIRTWNSLVK-HHMYVS
KKAKNWFYRHHFECRQPRVS-SEVHIPLGD-AK-L-VVRTYWGLHTGEKDWQLGHGVSIE-WRLRRYSTQIDPDLADQLI
HQHYFDCFSDSAIRKAILGQVVSPRCEY-QAGHN-KVGSLQYLALKALA-------------RP-IRRK--------PPL
PSVRILAEDRWNKPQKTKGPRENHTMSGCW------------MEQAPEDQ----GPQREPYNEWMLELLEDLKHEAVRHF
PRIWLHGLGQQIYNTYGDTWEGVEAIIRILQQLLFVHFRIGCQHSRIGI--------IRG-RR-----G-----RNG--P
SRS*MD-P----VDPNLDPWNHPGSQ------------------------PATACSK-CYCKKCCYHCQVCFLNKGLGIS
Y---GRKKR--KQRRG--T-PPGSKDHQNPVP-KQPIPQ------T-QG--V-STGSKESKKK---VESK--TDTD--RF
D*MAGRSGS-S--DE--ELLQAVRIIKILYQSNPYPKP---K-G-S--RQARKNRRRR---WRARQ--TQIDSISERILS
TCLGRSAESVPLQLPPIERLRLDCSEDCGTS-GT-QQSQGVETGVGRPQVSVE-SPGILGSGTKNXML------------
PPL-----------HICAIVGLIV-ALILAIVVWTIVGIEYKK-ILKQRRI----DRLIKRISERAEDSGNESD--GD-T
DELSK----L--VEMG----------NYD---LGDV---NN---L*----A-----E----N--L-----WVTVYYGVPV
WKDAET-TLFCASDAKAYETEKHNVWATHACVPTDPNPQEIHLG-NVT-EEFNMWKNSMVEQMHTDI-ISLWDQSLK-PC
VKLTPLCVTLTCT-NX-------------------------K------------------CSR-----------------
---------------------M---KNCSFNM-TTELRD---KKQRVYS-LFYXLDIVQINGKGNGRNNSNDRDNS----
---------------------------------------------------------EYRLINCNTSAI-TQACPKVSFT
PIPIHYCAPAGFAILKC-N-D-E-EFNGTGP-CKNVSSVQCTH-GIKPVVSTQLLL-NGSLAEG--KVMIRSENITNNAK
NILVQF----NES--VGINCTRP--NNNTRK--GV--HI----GP--G--Q---A-FYAT---------------GDIIG
DVRQAHCNV-SRSDWNKALRQVVQELRQ------YF--NN------------KT----IIFT-N----S---------S-
---GGDLEI-TTHSFNCGGEFFYCNTSGLF--NSTWG--GND-----------------NNK-------S----------
--N----DT----------IT----LSCRIKQIINMWQRAGQAMYAPPIPGVIRCKSNITGLILTRDGGNS---------
-----------NTNETFRPGGGDXRDNWRS----------ELYKYKVVKIEPLGVAPT--RARRRVVE-----REKRAV-
-GL-GAVFIGFLGAAGSTMGAASMTLTVQARQ-LLSGIVQQQSNLLRAIEAQQHLLKLTVWGIKQLQA-RVLAVERYLRD
QQLLGIWGCSGKLICTTNVPWNSS-WS--------NKX--QTEI---WD---NM---TWLQWDKEISNYTDIIYKLIEES
QNQQEKNEQDLLALDKWANLWNWFDISNWLWYIKIFIMIVGGLIGLRIVF-AVGSLINRIRQGYSPLSFQTHTP---NP-
----RG-LDRLERIEEE---GGEQDR--HRSIRLVSGFLALAWDDLRSLCLFSYHRLRDFVLIAARTVELLGHSSLKGLR
LG----WEGLKYLWNLLV-YWGRELKISATNLVDTIAIAVAGWTDSIIEIGQRIG---RAI--LHIPRRVR---QGLER-
AL-L*-MGGKWSKSS-IVGWPEVRERLRKT----------PPA-----------AAPGVGAVSQD-----LDKHGAITSS
-N--INHPSC------AWLEAQ---EDEE---VGFPVKPQVPLRPMTFKAAVDLSHFLKEKGGLDGLIYSRRRQEILDLW
VYHTQGFFPDWQNYTPGPGTRFPLTFGWCFKLVPVE-PEE--VEKANEGENNS-LLHPICQHGMDDEEREVLXWKFDSQL
ALKHRALELHPEFY---------------------KDC*
>FJ623481/A1/KE/2006/06KECst_005
MGARASVLSGGKLDSWEKIRLRPGGKKKYRLKHLVWASRELERFALNPGLLETTEGCQQIMEQLQSALKTGTEELRSLYN
TVATLYCVHQRIDVKDTKEALDKIEEIQNK----SK-------QKT--Q-Q--------AA--A------------A---
------TGNSS------------Q--I---SQNYPIVQNA-QGQMIHQSLS-PRTLNAWVK-VIEERAFSPEVIPMFSAL
SEGATPQDLNMMLNIVGGHQ-AAMQMLKETINEEAAEWDRLHPVHAGPIQPGQL-REPRGSDIAGTTSTPQEQI-GWMTG
-NPPIPVGDIYKRWIILGLNKIVRMYSPVSILDIKQGPKEPFRDYVDRFFKALRAEQASQDVKGWMTETLLVQNANPDCK
SILKALGTGATLEEMMTACQGVGGPGHKARVLAEAMSQV---QQ--------QNIMMQRG-NF------R---G----QK
-K--IKCFNCG-KEGHLARNCRAPRKKGCWKCGKEGHQMK-DC-T----ER---QANFL-GRIWPS-S-K-GRPGNFPQS
R---------PEPSAP------------------PA-ELFGMG--EV------------I------------A--PLP--
K----Q--EQ--RD-----K------EQV-------------------SPSVSLKSLFGNDLLSQ*PQITLWQRPLVTVR
IGGQLREALLDTGADDTVLED-IDLPGKWKPKMIGGIGGFIKVKQYDQILIEICGKKAIGTVLVGPTPVNIIGRNMLTQI
GCTLNFPISPIETVPVKLKPGMDGPKVKQWPLTEEKIKALTDICTEMEKEGKISKIGPENPYNTPIFAIKKK--DSTKWR
KLVDFRELNKRTQD-FWEVQLGIPHPAG-LKKKKSVTVLDVGDAYFSVPLDESFRKYTAFTIPSTNNETP----------
--------GIRYQYNVLPQGWKGSPAIFQSSMTKILE-PFRSKNPDII-IYQYMDDLYVGS-DLEIGQHRTKIEELRAHL
LRWGFTTPDKKHQKEPPFLWMGYELHPDKWTVQPINLPEKESWTVNDIQKLVGKL------NWASQIYPGIKVKQLCKLL
RGAKALTDIVTLTKEAELELAENREILKNPVHGVYYDPSKELIAEIQKQGQDQWTYQIYQEPFKNLKTGKYARKRAAHTN
DVRQLAEVVQKVVLESIVIWGK-TPKFKLPIQKETWETWWMDYWQATWIPEWEFVNTPPLVKLWYQLEKDPIAGAETFYV
DGAANRETKLGKAGYVTDRGRQKVVPLTETTNQRTELHAIYLALQDSGSEVNIVTDSQYALGIIQAQPDRSDSELVNQII
EKLIGKDKVYLAWVPAHKGIGGNEQVDKLVSSGIRKVLFLDGIDKAQEEHERYHSNWRTMASDFNLPPIVAKEIVANCDK
CQL--KGEAMHGQVDCSPGIWQLDCTHLEGKVILVAVHVASGYIEAEVIPAETGQETAYFLLKLAGRWPVKVVHTDNGSN
FTSAAVKAACWWANIKQEFGIPYNPQSQGVVESMNKELKKIIGQVREQAEHLKTAVQMAVFIHNFKRKGGIGGYSAGERI
IDII------ATDIQ----------------TKEL----QKQIIKIQNFRVYYRDSRDPIWKGPAKLLWKGEGA-VVVQ-
-DNSDIKIVPRRKAKIIRDY-GKQMAGDDCVAGRQD-E-D*---MENRWQVMIVWQVDRM---RIRTWHSLVK-YHMYIS
KKAKNWYYRHHFECRHPKAS-SEVHIPLGD-AR-L-VVKTYWGLHPGEKAWQLGHGVSIE-WRLKRYITQVDPDQADQLI
HLHYFDCFSDSAIRKAIIGQVVSPICEY-QAGHS-KVGSLQYLALKALV-------------TP-TKTK--------PPL
PSVRILAEDRWNKPQKTRGRRGSHTMNGC*------------MEQAPEDQ----GPQREPYNEWMLELLEDLKHEAVRHF
PRPWLHALGQHIYDTYGDTWEGVEAIVRTLQQLLFVHFRIGCQHSRIGI--------IRG-RR-----V-----RNG--S
SRS*MD-P----VDPNLEPWNHPGSQ------------------------PTTACNK-CYCKECCYHCQVCFLNKGLGIS
Y---GRKKR--KQRRR--T-PQSNKDHQNPIP-KQPLPQ------A-QG--I-STGPEESKKK---VESK--TEPN--RF
D*MAGRSGN-S--DE--ELLKAIRIIKILYQSNPYPKP---K-G-S--RQARKNRRRR---WRARQ--NQIDSISQRILS
TCLGRPTEPVPLQLPPLERLRLDCSENCGTS-GT-QQSQGVETGVGRPQTSVE-SPVVLGEGAKN*ML------------
SSL-----------EIWAIVALIV-ALIIAIVVWTIVGIEYKR-LLKQRKI----DRLIKRIRERAEDSGNESD--GD-T
EELST----L--INMG----------NYD---LGDY---ND---L*----V-----G----N--L-----WVTVYYGVPV
WKDAKT-TLFCASDAKAYDTEVHNVWATHACVPTDPNPQEIHLG-NVT-EEFNMWKNNMVEQMHTDI-ISLWDQSLK-PC
VKLTPLCVTLNCT-NIMG-----------------------NSNS---------------TGNS----------------
------------SNTKIEEIEM---KNCSFNV-TTELRD---KRRKEYS-LFYKIDIVPLDKKSNNNNSSSSNSSS----
---------------------------------------------------------EYRLINCNTSAI-TQACPKVSFE
PIPIHYCAPAGFAILKC-N-D-E-QFNGTGE-CKNVSTVQCAH-GIKPVVSTQLLL-NGSLAEK--EVKIRSENITDNAK
TIIVQL----SKP--VQIKCTRP--NNNTRK--GI--HL----GP--G--Q---A-FFGT---------------EKITG
NIRSAHCNV-SRSKWNDTLKQVAEQLEK------HF--RN------------KT----ISFN-S----S---------S-
---GGDLEI-TTHSFNCGGEFFYCNTSGLF--NSTW---NHT-----------------DIK-GSNSTES----------
--S----ET----------IT----LTCRIKQIINMWQRVGQAMYAPPIPGAIRCESNITGILLTRDGGNSK--------
----------NSTTEIFRPGGGNMRDNWRS----------ELYKYKVVQIEPLGVAPT--RAKRRVVE-----REKRAI-
-GI-GAVFIGFLGAAGSTMGAASITLTVQARQ-LLTGIVRQQSNLLRAIEAQQHLLKLTVWGIKQLQA-RVLAVERYLKD
QQLLGIWGCSGKLICTTTVPWNSS-WS--------NKS--HDEI---WG---NM---TWLQWEKEISNYTDTIYDLIEKS
QNQQEINEKDLLALDKWANLWNWFDISRWLWYIKIFIMIVGGLIGLRIIF-AVLSIINRVRQGYSPLSFQTLTP---SP-
----RD-LDRPGRIEEE---GGEQDR--TKSIRLVSGFLALAWDDLRSLCLFSYHRLRDFVSIAARTVELLGHSSLKGLR
LG----WEGLKHLWNLLL-YWGRELKISAINLVDHIAIAVAGWTDRVIEVGRGIG---RAL--LHIPRRIR---QGLER-
FL-L*-MGGKWSKSS-IVGWPEVRDRMRRA----------PAPA----------AATGVGAVSRD-----LDKHGAITSS
-N--ANHPSC------VWLEAQ---EEKE---VGFPVRPQVPLRPMTYKAAVDLSHFLKEKGGLDRLIYSRRRKEILDLW
VYHTQGFFPDWQEYTPGPGTRFPLTFGWCFKLEPVE-PEE--VEKATEGENNS-LLHPICQHGMDDEEREVLRWKFDSRL
ALTHRARELHPEFY---------------------KDC*
>FJ623482/A1/KE/2006/06KECst_020
MGARASVLSGGKLDKWEKIRLRPGGKKKYQMKHIIWASRELERFALNPGLLETAEGCQQIMEQLQPALKTGTEEIKSLYN
TVATLYCVHQRIEIKDTKEALDKIEEIQSK----NK-------QKT--Q-Q--------AA--A------------D---
------TGNNS------------K--V---SQNYPIVQNA-QGQMIHQSIS-PRTLNAWVK-VIEEKGFSPEVIPMFSAL
SEGATPQDLNMMLNIVGGHQ-AAMQMLKDTINEEAAEWDRLHPVHAGPIPPGQM-REPRGSDIAGTTSTPQEQL-QWMTG
[truncated: 156,194 more chars]
