# Supplementary material for: An integrated map of HIV genome-wide variation from a population perspective
Source: Retrovirology. 2015 Feb 15;12:18. doi: 10.1186/s12977-015-0148-6 (PMC4358901; doi:10.1186/s12977-015-0148-6)
Supplement: Additional file 3: — Software. Our Matlab toolbox developed for data visualization, genomic diversity analysis and HIV genomic alignment. Our sequence datasets are also included. [file 12977_2015_148_MOESM3_ESM.zip › HIVGenomeAnalysisToolbox/ExampleData/B_Subtype_LANL.fasta]

>K03455/B/FR/1983/HXB2-LAI-IIIB-BRU
-TGGAAGGGCTAATTCACT---CCCAACGAAGACAAGATATCCTTGATCTGTGGATCTACCACACACAAGGCTACTTCCC
TGATTAGCAGAACTACACACCAGGGCCAGGGA---TCAGATATCCACTGACCTTTGGATGGTGCTACAAGCTAGTACCAG
TTGAGCCAGAGAAGTTAGAAGAAGCCAACAAAGGAGAGAACACCAGCTTGTTACACCCTGTGAGCCTGCATGGAATGG--
-------------------ATGACCCGGAGAGAG---AAGTGTTAGAGTGGAGGTTTGACAGCCGCCTAGCATTT--CAT
CA---CATGGCC---CGAG------------------------AGCTG------CATCCGGAGTACTTC---------AA
GAACTGCT------------------------------------------------------------------GACATC
GA---------------------------GCTTG---CT-------------------------------ACAA---GGG
ACTTTCCGC------------------------------------------TGGGGACTTTC---CA---G-GGAGGCGT
GGCCT---GGGCGGGACTGGGGAGTGGCGAGCCCTCAGATCCTGCATATAAGCAGCTGCTTTTTGCCTGTACTGGGTCTC
TCTGGTTAGACCAGATCTGAGCCTGGGAGCTCTCTGGCTAACTAGGGAACCCACTGCTTAAGCCTCAATAAAGCTTGCCT
---TGAGTG---------------------------------------------------CTTC---AAG---TAGTGT-
--GTGCCC---GTCTG---TTGTGTGA---------------CTCTGGT---A---ACTAGAGATCCC---TCAGAC---
CCT---TTTAGTCAGTGTGG---AAAATCTCTAGCAGTGGCG---CCCG---AACAGGG---AC---CT---G---AA--
-AGCGAAAGGGAAA---------------------CCAGAGGAGCTCTCTC---GAC---GCA------GGACTCGGCTT
GCTGA------A---GCGCGCACGGCAAGAGGCGAGGGG---CGGCG---ACT---GGTGAGTACGCCAAAAA-------
---TTTTGACT---AGCGGA---GGCTAGAAG------------------------------------------------
--------------------------------------------------------------------------------
-------------------------------GAGAGAGATGGGTGCGAGAGCGTCAGTATTAAGCGGGGGAGAA---TTA
GATCGATGGG---AAAAAA---TTCGGTTAAGGCCAGGGGGAA---AGAAAAAATATAA------ATTAAAACATATAGT
ATGGGCAAGCAGGGAGCTAGAACGATTCGCAGTTAATCCTGGCC---TGTTAGAAACATCAGAAGGCTGTAGACAAATAC
TGGGACAGCTACAACCATCCCTTCAGACAGGATCAGAAGAACTTAGATCATTATATAATACAGTAGCAACCCTCTATTGT
GTGCATCAAAGGATAGAGATAAAAGACACCAAGGAAGCTTTAGAC--AAG-ATAGAGGAAGAGCAAAACAAAAGTAAG--
-------------AAAA------AAGCA---------C------AGCAA---------------------GCAGCA----
--------GCT------------------------------GA---CACAGGA------------------CACAG----
-----CAAT---------------------------C---AG------G---TCAGCCAAAATTACCCTATAGTGCAGAA
CATCCAGGGGCAAATGGTACATCAGGCCATATCACCTAGAACTTTAAATGCATGGGTAAAAGT---AGTAG---AAGAGA
AGGCTTTCAGCCCAGAAGTGATACCCATG---TTTTCAGCATTATCAGAAGGAGCCACCCCACAAGA---TTTAAACACC
ATGCTAAACACAGT---GGGGGGACATCA---AGCAGCCATGCAAATGTTAAAAGAGACCATCAATGAGGAAGCTGCAGA
ATGGGATAGAGTGCATCCAGTGCATGCAGGGCCTATTGCACCAGGCCAGATGAGAGAACCAAGGGGAAGTGACATAGCAG
GAACTACTAGTA---CCCTTCAGGAACAAATAGGATGGATGACAAATAATCCACCTATCCCAGTAGGAGAAATT---TAT
AAAAGATGGATAATCCTGGGATTAAATAAAATAGTAAGAATGTATAGCCCTACCAGCATTCTGGACATAAGACAAGGACC
AAAGGAACCCTTTAGAGACTATGTAGACCGGTTCTATAAAACTCTAAGAGCCGAGCAAGCTTCACAGGAGGTAAAAAATT
GGATGACAGAAACCTTGTTGGTCCAAAATGCGAACCCAGATTGTAAGACTATTTTAAAAGCATTGGGACCAGCGGCTACA
CTAGAAGAAATGATGACAGCATGTCAGGGAGTAGGAGGACCCGGCCATA---AGGCAAGAGTTTTGGCTGAAGCAATG--
-------AGCCAAGTA---A---CAAATT--CA------------------GCT-ACC---ATA---ATGATGCAGAGAG
GCAAT------------------TT------TAGG---AACCAAAGAAAG---A---TTGTTAAGTGTTTCAATTGTGGC
AAAGAAGGGCACACAGCCAGAAATTGCAGGGCCCCTAGGAAAAAGGGCTGTTGGAAATGTGGAAAGGAAGGACACCAAAT
GAAAGA---TTGTACT------GAGAGACAG------GCTAATTTTT---TA---GGGAA---GATCTGGCCTTCCT---
A---CAAGGGA---AGGCCAGGGAATTTTCTTCAGAG------CAGA---------------------------------
---CCAGAGCCAACAGCCCCA------------------------------------------------CCA--------
-GAAGAGAGCTTCAGGTCTGGGGTAG---AGACA---A------CA---------------------------ACTCCCC
C---TC---A---GAAGCAGGAGCCG------------------ATAGA------CA---AGGAACTG------------
---TAT---CCTTTAACTTCCCTCAGGTCACTCTTTGGCAACGACCCCTCGTCACAATAAAGATA---GGGGGGCAACTA
AAGGAAGCTCTATT---AGATACAGGAGCAGATGATACAGTATT---AGAAGAA---A---TGAGTTTGCCAGGAAGATG
GAAACCAAAAATGATAGGGGGAATTGGAGGTTTTATCAAAGTAAGACAGTATGATCAGATACTCATAGAAATCTGTGGAC
ATAAAGCTATAGGTACAGTATTAGTAGGACCTACACCTGTCAACA---TAATTGGAAGAAATCTGTTGACTCAGATTGGT
TGCACTTTAAATTTTCCCATTAGCCCTATTGAGACTGTACCAGTAAAATT---AAAGCCAGGAATGG---ATGGCCCAAA
AGTTAAACAA---TGGCCATTGACAGAAG---AAAAAATAAAAGCATTAGTAGAAATTTGTACA------G---AGATGG
AAAAGGAAGGGAAAATTTCAAAAA---TTGGGCCTGAAAATCCATACAATACTCCAGTATTTGCCATAAAGAAAAAAGAC
------AGTACT---AAATGGAGAAAATTAGTAGATTTCAGAGAACTTAATAAGAGAACTCAAGACTTCT---GGGAAGT
TCAATTAGGAATAC------CACATCCCGCA---GGGTTAAAA---AAG---AAA---AAAT---CAG------TAACAG
TACTGGATGTGGGTGATGCATATTTTTCAGTTCCCTTAGATGAAGACTTCAGGAAGTATACTGCATTTACCATACCTAGT
ATAAACAATGAGACACCAGGGATTAGATATCAGTACAATGTGCTTCCACAGGGATGGAAAGGATCACCAGCAATATTCCA
AAGTAGCATGACAAAAATCTTAGAGCCTTTTAGAAAACAAAATCCAGACATAGTTATCTATCAATACATGGATGATTTGT
ATGTAGGATCTGACTTAGAAATAGGGCAGCATAGAACAAAAATAGAGGAGCTGAGACAACATCTGTTGAGGTGGGGACTT
ACCACACCAGAC---AAAAAACATCAGAAAGAACCTCCATTCCTTTGGATGGGTTATGAACTCCATCCTGATAAATGGAC
AGTACAGCCTATAGTGCTGCCAGAAAAAGACAGCTGGACTGTCAATGACATACAGAAGTTAGTGGGGAAATTG-------
-----------AATTGGGCAAGTCAGATTTACCCAGGGATTAAAGTAAGGCAATTATGTAAACTCCTTAGAGGAACCAAA
GCACTAACAGAAGTAATACCACTAACAGAAGAAGCAGAGCTAGAACTGGCAGAAAACAGAGAGATTCTAAAAGAACCAGT
ACATGGAGTGTATTATGACCCATC---AA---------------AAGACTTAATAGCAGAAATACAGAAGCAGGGGCAAG
GCCAATGGACATATCAAATTTATCAAGAGCCATTTAAAAATCTGAAAACAGGAAAATATGCAAGAATGAGGGGTGCCCAC
ACTAATGATGTAAAACAATTAACAGAGGCAGTGC---AAAAAATAACCACAGAAAGCATAGTAA---TATGGGGAAAGAC
TCCTAAATTTAAACTGCCCATACAAAAGGAAACATGGGAAACATGGTGGACAGAGTATTGGCAAGCCACCTGGATTCCTG
AGTGGGAGTTTGTTAATA---CCCCTCCCTT---AGTGAAATTATGGTACCAGTTAGAGAAAGAACCCATAGTAGGAGCA
GAAACCTTCTATGTAGATGGGGCAGCTAAC---AGGGAGAC------T---AAATTAGGAAAAGCAGGATATGTTACTAA
TAGAGGAAGACAAAAAGTTGTCACCCTAACTGACACAACAAATCAGAAGACTGAGTTACAAGCAATTTATCTAGCTTTGC
AGGATTCGGGATTAGAAGTAAACATAGTAACAGACTCACAATATGCATTAGGAATCATTCAAGCACAACCAGATCAAAGT
GAATCAGAGTTAGTCAATCAAATAATAGAGCAGTTAAT---AAAAAAGGAAAAGGTCTATCTGGCATGGGTACCAGCACA
CAAAGGAATTGGAGGAAATGAA---CAAGTAGATAAATTAGTCAGTGCTGGAATCAGGAAAGTACTATTTTTAGAT---G
GAATAGATAAGGCCCAAGATGAACATGAGAAATATCACAGTAATTGGAGAGCAATGGCTAGTGATTTTAACCTGCCACCT
GTAGTAGCAAAAGAAATAGTAGCCAGCTGTGATAAATGTCAGCTAAAAGGAGAAGCCATGCATGGACAAGTAGACTGTAG
TCCAGGAATATGGCAACTAGATTGTACACATTTAGAAGGAAAAGTTATCCTGGTAGCAGTTCATGTAGCCAGTGGATATA
TAGAAGCAGAAGTTATTCCAGCAGAAACAGGGCAGGAAACAGCATATTTTC---TTTTAAAATTAGCAGGAAGATGGCCA
GTAAAAACAATACATACTGACAATGGCAGCAATTTCACCGGTGCTACGGTTAGGGCCGCCTGTTGGTGGGCGGGAATCAA
GCAGGAATTTGGAATTCCCTACAATCCCCAAAGTCAAGGAGTAGTAGAATCTATGAATAAAGAATT---AAAGAAAATTA
TAGGACAGGTAAGAGATCAGGCTGAACATCTTAAGACAGCAGTACAAATGGCAGTATTCATCCACAATTTTAAAAGAA--
-AA---GGGG---GGATTG---GGGGGT------------------------------------------------ACAG
TGCAGGGGAAAGAATAGTAGACATAATAGCAACAGACATACAAACTAAAGAATTACAAAAACAAATTACAAAAATTCAAA
ATTTTCGGG---TTTATTACAGGGACAGCAGAAATCCACTTTGGAAAGGACCAGCAAAGCTCCTCTGGAAAGGTGAAGGG
GCAGTAGTAATACAAGATAA------TAGTGACATAAAAGTAGTGCCAAGAAGAAAAGCAAAGATCATTAGGG---ATTA
TGGAAAACAGATGGCAGGTGATGATTGTGTGGCAAGTAGACAGGATGAGGATTAGA---ACATGGAAAAGTTTAGTAAAA
CACCATATGTATGTTTCAGGGAAAGCTAGGGGATGGT---TTTATAGACATCACTATGAAAGCCCTCATCC---AAGAAT
AAGTTCAGAAGTACACATCCCACTAGG------------GG---------A---TG---CTAG---ATTGGTAATAACAA
CATA---TTGGGGT---CTGCATACAGGAGAAAGAGACTGGCATTTGGGT---CAGGGAGTCTCCATAGAATGGAGGAAA
AAGAGATATAGCACACAAGTAGACCCTGAACTAGCAGACCAACTAATTCATCTG---TATTACTTT---GACTGTTTTTC
AGACTC---TGCTATAAGAAAGGCCTTATTAGGACACAT---AGT---TAGCCC---TAGGTGTGAATATCAAGCA---G
GACATA---ACAAGGTAGGATCTCT---ACAATACTTGGCACTAGCAGCATT---AATAA---CA---C---C---A---
AA---------AAAGA---TAAAGCCACCTTTGCCTAGTGTTACGAAACTGACAGAGGATAGATGGAACAAGCCCCAGAA
GACCAAGGGCCACAGAGGGAGCCACACAATGAATGGACACTAGAGCTTTTAGAGGAGCTTAAGAATGAAGCTGTTAGACA
TTTTCCTAGGATTTGGCTCCATGGCTTAGGGCAACATATCTATGAAACTTATGGGGATACTTGGGCAGGAGTGGAAG---
CCATAATAAGAATTCTGCAA---CAACTGCTG---TTTATCCATT--TTCAGAATTGGGTGTC---GACATAGCAGAATA
GGCGTT---------AC---TCG------ACAG------AGGAGAGCAA----------GAAATGGAGCCAGTAGATCCT
AGACTAGAGCCCTGGAAGCATCCAGGAAGTCAGCCTAAAACTGCTTGTACCAATTGCTATTGTAAAAAGTGTTGCTTTCA
TT------GCCAA---------------GTTTGTTTCAT---AAC---AAAAGCCTTAGGCATCTCCTATGGC---AGGA
AGAAGCG------GAGAC---AG---C---GACGAAGAG---CTCATCAGAACAGTCAGACTCATCAAGCTTCTCTATCA
AAGCAGTAAGTA------------------GTACATGTA---ACG------------------CAACCT------AT---
AC---------CAATAG---TAG---CA---ATAG---TAGCATTAGTAGTAGCAA--TAAT---AA-TAGCAATAGT--
----TGTGTGGTCCATAGTAATCATAGAATATAGGAAAATATTAAGACAA---AGAAAAATAGACAGGTTAATTGATAGA
CTAAT---AGAAAGAGCAGAAGACAGTGGCA---------ATGAGAGTGAAGGAG------------A------------
AATAT---C---AGC---A------C---TT---G---T---------G---GAGATGGGGGTGGAGATG----------
--------GGGCACCATG---------CTCCTTGGGATG---T---TG---------ATGAT------------CTGT--
----AGTGCTAC------------------AGA---A------------AA---A---TTG------------------T
GGGTCACAGTCTATTATGGGGTACCTGTGTGGAAGGAAGCAACC--ACC------ACTC-TATTTTGTGCATCAGATGCT
AAAGCATATGATACAGAGGTACATAATGTTTGGGCCACACATGCCTGTGTACCCACAGACCCCAACCCACAAGAAGTAGT
ATTGG---T---AAATGTGAC---AGAAAATTTTAAC---ATGT---G---GAAAAATGACATGGTAGAACAGATGCATG
AGGATATAATCAGTTTATGGGATCAAAGCCTAAAGCCATGTGTAAAATTAACCCCACTCTGTGTTAGT---TT---AAAG
TGCAC------TGATTTG--------------------------------------------------------------
--------------AA--GAATGA---TAC-T---A-ATA------CC--------------------------------
----A-ATAGTAGTAG--C-------------------------------------------------------------
--------GGGAG--AAT--GAT--AATG---GAGAA------------A-GGA-G---A----GA---T---AA-A---
---------AAACTGCTCTT---TCAATATCAG---CACAAG------CATAAGAG---GTAA---------GGTGCAGA
---AAGAATATGC---AT---T---TTTTTATA---AACTTGATATA---ATACCAATAGA------TAAT---------
--------------------------------------------------------------------------------
--GATACTACC---------------------------------------------------------------------
---------------------------------------------------------AGC--TATAAG-T-TG---ACA-
--AGTTGTA-ACACCTCAGT---CATT---ACACAGGCCTGTCCAAA---GGTATCC---TTTGAGCCAA---TTCCCAT
ACATTATTGTGCCCC---GGCTGGTTTTGCGATTCTAAAATGTAATA---ATAA---GACGTTCAATGGAACAGGACCAT
GTACAAATGTCAGCACAGTACAATGTACACATGGAATTAGGCCAGTAGTATCAACTCAACTGCTGTTAAATGGCAGTCTA
GCAGAAGAAGA---GGTAGTAATTAGATCTGTCAATTTCACGGACAATGCTAAAACCATAATAGTACAGCTGAACACATC
TGTAGAAATTAATTGTACAAGACCCAACA---ACA---AT---A---CAAG---AAAA---AG---AAT---C---CGTA
TCCAGAGA------GGACCA------G------GGA---GA------G---CATTTGTTACAATAGGAAAA---ATAGGA
AATATGAGACAAGCACATTGTAACATTAGTAGAGCAAAATGGAATAACACTTTAAAACAGATAGCTAG--CAAATTAAGA
GAA------------------CAATT---T---G-GA--AATAAT------------------AAAACA-----------
-ATAATCTTTA---AG----CA---A---T---C---C---T---CA---GGAGGGGACCCAGAAATTGTAACGCACAGT
TTTAATTGTGGAGGGGAA---TTTTTCTACTGTAATTCAACACAACTGTTT------A---ATAGTACT---TGGT--TT
--------------AATAG--TACTTGG---------------------------------------------AGTACT-
--G---AAGG---G---T-------C-A------A---AT---A---A----CA---C---T------G------AA--G
G--A---AGT---------------------GAC---AC---A------A---TCA---CC---------CTCCCATG--
--CA-GAATAAAAC---AAATTAT---AAACATGTGGCAGAAAGTAGGAAAAGCAATGTATGCCCCTCCCATCAGTGGAC
AAATTAGATGTTCATCAAATATTACAGGGCTGCTATTAACAAGAGATGG---TGGTAA---TAGC---------AAC---
-----------------------------------AATGAG--T---CC---GAGATCTTCAGACCTGGAG-GAGGAG-A
TATGAGGGACAATTGGAGAA---------------------------------GTGAATTATAT---AAATATAA---AG
TAGTA---AAAATTGAACC---ATTA---GGAGTAGCACCCACC------AAGGCAAAGAGAAGAGTGGTGCA-------
-----GAGAG---AAAAAAGAGCAG------TGGGA----------ATAGGAGC---TT--T---GTTCCTTGGGTTCTT
GGG-AG-CAGCAGGAAG-CACTATGGGCGCAGCCTCAATGACGCTGACGGTACAGGCCAGACAATTATTGTCTG---GTA
TAGTGCAGCAGCAGAACAATTTGCTGAGGGCTATTGAGGCGCAACAGCATCTGTTGCAACTCACAGTCTGGGGCATCAAG
CAGCTCCA---GGCAAGAA---TCCTGGCTGTGGAAAGATACCTAAAGGATCAACAGCTCCTGGGG------ATTTGGGG
TTGCTCTGGAAAACTCATTTGCACCACTGCTGTGCCTTGGAATGCTAGTTGGAGT------------AAT----------
-----------AA---A------TC---TCTGGAACAG------ATTTGGA------A---T------CACA------CG
ACCTGGATGGAGTGGGAC---AGAGAAATTAACAATTACACAAGCTTAATACACTCCTTAATTGAAGAATCGC---AAAA
CCAGCAAG---AAAAGAATGAACAAGAATTATTGGAATTAGATAAATGGGCAAGTTTGTGGAATTGGTTTAACATAACAA
ATTGGCTGTGGTATATAAAATTATTCATAATGATAGTAGGAGGCTTGGTAGGTTTAAGAATAGTTTTTGCTGTACTTTCT
ATAGTGAATAGAGTTAGGCAGGGATATTCACCATTATC---GTTTCAGACC---CACCTCC---CAACCCC---GAGGGG
A---CCCGACAGGCCCGAAGGAATA------------GAAGAAGAA---G---GT---GGAG---AGAGAGAC-------
--AGAGACAGATCCAT---T---CGA---TTAGTGAACGGATCCTTGGCACTTATCTGGGACGATCTGCGGAGCCTGTGC
CTCTTCAGCTACCACCGCTTGAGAGACTTACTCTTGATTGTAACGAGGATTGTGGAACTTCTGGGACGCAGG--------
-------------GGGTGGGAAGCCCTCA---AATATTGGTGGAATCTCCTACAGTATTGGAGTCAGGAACTA---AAGA
ATAGTGC---TGTTA---G---CTTGCTCAATGCCACAGCCATAGCAGTAGCTGAGGGGACAGATA---GGGTTATAGAA
GTAGTACAAGGAGCTTGTAGAGCTATTCGCCACATACCTAGAAGAATAA---------GACAGGGCTTGGAAAGGAT---
TTTGCTATAA------------------------------------------GATGGG------TGGCAAGTGGTCAAA-
-----A---AG---TA---------GT---------G---T---------G---A---T---T---GG------A-----
-TGGC---CTA---CTGTAAGG---GAAAGAATG---------AGACGAGCTGAG-------------------------
--------------------------------------------------------------------------------
--------------------------------------------------------------------------------
--------------------------------------------------------------------------------
--------------------------------------------------------------------------------
------------------------------CCAGCAGCA------GA---T---AGGGTGGGAGCAGCATCTCGAGACCT
GGAAAAACATGGAGCAATCACAAGTAGCAATACAGCAGCTACCAATGCTGC---T---TGTGCCTGGCTAGAAGCACAAG
---AGGAG---GAG------------GAGGTGGGTTTTCCAGTCACACCTCAGGTACCTTTAAGACCAATGACTTACAAG
GCAGCTGTAGATCTTAGCCAC------TTTT---T---AAAAGAAAA---GGGGGGACTGGAAGGGCTAATTCACT---C
C---CAAAGAAG---ACAAGATATCCTTGATCTGTGGATCTACCACACACAAGGCTACTTCCCTGATTAGCAGAACTACA
CACCAGGGCCAGGGGTCA---GATATCCACTGACCTTTGGATGGTGCTACAAGCTAGTACCAGTTGAG--CCAGATAAGA
TAGA---AGAGGCCAATAAAGGAGA-GAACACCAGCTTGTTACACCCTGTGAGCCTGCAT---GGGATGGATGACCCGGA
GAGAGAAGTGTTAGAGTGGAGGTTTGACAGCCGCCTAGCATTT--CATCACGTGGCCCGAG---AG---CTGCATCCGG-
--AGTAC-TTC------------------------------------AAGAACT------GCT-----------------
-------------------G---ACATCGA------------------------------GCT-----------------
-------TG---CT-------------------------ACAA---GGGACTTTCCGC----------------------
--------------------T---GGGG---A---C---TTT---C---CA---------G-------------GGAGGC
---GTGG---CCT---GGGCGGGA--------------------------------------------------------
-------------------------------------C---TGGG---GA---GTGGCGA---G---CCC---T---CAG
A------TCCTGCA---TA---------TAAGCAG---C---TGCTTT---T---T---GCCTG---TA-----------
-------------C---------------TGGG------TCTC---------TCT---------GGT---TAGACCAGAT
C---TGAGCCTGG---GAGCTCTCTGGCTAACT---AGGGAACCCACTGCTT---AAGCCTCAAT---AAAGCTTGCCT-
--TGA---GTG---------------------------------------------------------------------
--------------------------------------------------------------------------------
--------------------------------------------------------------------------------
--------------------------------------------------------------------------------
--------------------------------------------------------------------------------
--------------------------------------------------------------------------------
--------------------------------------------------------------------------------
--------------------------------------------------------------------------------
----------------------CTTCAAGTAGTGTGTGCCCGTCTG---TTGTGTGACTCTGGT---AACTAGAGATCCC
---TCAGAC---CCT---TTTAGTCAGTGTGG---AAAATCTCTAGCA
>A04321/B/FR/1983/IIIB_LAI
--------------------------------------------------------------------------------
--------------------------------------------------------------------------------
--------------------------------------------------------------------------------
--------------------------------------------------------------------------------
--------------------------------------------------------------------------------
--------------------------------------------------------------------------------
--------------------------------------------------------------------------------
--------------------------------------------------------------------------------
--------------------------------------------------------------------------GGTCTC
TCNNGTTAGACCAGATTTGAGCCTGGNAGCTCTCTGGCTAACTAGGGAACCCACTGCTTAAGCCTCAATAAAGCTTGCCT
---TGAGTG---------------------------------------------------CTTC---AAG---TAGTGT-
--GTGCCC---GTCTG---TTGTGTGA---------------CTCTGGT---A---ACTAGAGATCCC---TCAGAC---
CCT---TTTAGTCAGTGTGG---AAAATCTCTAGCAGTGGCG---CCCG---AACAGGG---AC---TT---G---AA--
-AGCGAAAGGGAAA---------------------CCAGAGGAGCTCTCTC---GAC---GCA------GGACTCGGCTT
GCTGA------A---GCGCGCACGGCAAGAGGCGAGGGG---AGGCG---ACT---GGTGAGTACGCCAAAAA-------
---TTTTGACT---AGCGGA---GGCTAGAAG------------------------------------------------
--------------------------------------------------------------------------------
-------------------------------GAGAGAGATGGGTGCGAGAGCGTCAGTATTAAGCGGGGGAGAA---TTA
GATCGATGGG---AAAAAA---TTCGGTTAAGGCCAGGGGGAA---AGAAAAAATATAA------ATTAAAACATATAGT
ATGGGCAAGCAGGGAGCTAGAACGATTCGCAGTTAATCCTGGCC---TGTTAGAAACATCAGAAGGCTGTAGACAAATAC
TGGGACAGCTACAACCATCCCTTCAGACAGGATCAGAAGAACTTAGATCATTATATAATACAGTAGCAACCCTCTATTGT
GTGCATCAAAGGATAGAGATAAAAGACACCAAGGAAGCTTTAGAC--AAG-ATAGAGGAAGAGCAAAACAAAAGTAAG--
-------------AAAA------AAGCA---------C------AGCAA---------------------GCAGCA----
--------GCT------------------------------GA---CACAGGA------------------CACAG----
-----CAGC---------------------------C---AG------G---TCAGCCAAAATTACCCTATAGTGCAGAA
CATCCAGGGGCAAATGGTACATCAGGCCATATCACCTAGAACTTTAAATGCATGGGTAAAAGT---AGTAG---AAGAGA
AGGCTTTCAGCCCAGAAGTGATACCCATG---TTTTCAGCATTATCAGAAGGAGCCACCCCACAAGA---TTTAAACACC
ATGCTAAACACAGT---GGGGGGACATCA---AGCAGCCATGCAAATGTTAAAAGAGACCATCAATGAGGAAGCTGCAGA
ATGGGATAGAGTGCATCCAGTGCATGCAGGGCCTATTGCACCAGGCCAGATGAGAGAACCAAGGGGAAGTGACATAGCAG
GAACTACTAGTA---CCCTTCAGGAACAAATAGGATGGATGACAAATAATCCACCTATCCCAGTAGGAGAAATT---TAT
AAAAGATGGATAATCCTGGGATTAAATAAAATAGTAAGAATGTATAGCCCTACCAGCATTCTGGACATAAGACAAGGACC
AAAAGAACCCTTTAGAGACTATGTAGACCGGTTCTATAAAACTCTAAGAGCCGAGCAAGCTTCACAGGAGGTAAAAAATT
GGATGACAGAAACCTTGTTGGTCCAAAATGCGAACCCAGATTGTAAGACTATTTTAAAAGCATTGGGACCAGCAGCTACA
CTAGAAGAAATGATGACAGCATGTCAGGGAGTGGGAGGACCCGGCCATA---AGGCAAGAGTTTTGGCTGAAGCAATG--
-------AGCCAAGTA---A---CAAATT--CA------------------GCT-ACC---ATA---ATGATGCAAAGAG
GCAAT------------------TT------TAGG---AACCAAAGAAAG---A---TTGTTAAGTGTTTCAATTGTGGC
AAAGAAGGGCACATAGCCAGAAATTGCAGGGCCCCTAGGAAAAAGGGCTGTTGGAAATGTGGAAAGGAAGGACACCAAAT
GAAAGA---TTGTACT------GAGAGACAG------GCTAATTTTT---TA---GGGAA---GATCTGGCCTTCCT---
A---CAAGGGA---AGGCCAGGGAATTTTCTTCAGAG------CAGA---------------------------------
---CCAGAGCCAACAGCCCCA------------------------------------------------CCA--------
-GAAGAGAGCTTCAGGTCTGGGGTAG---AGACA---A------CA---------------------------ACTCCCT
C---TC---A---GAAGCAGGAGCCG------------------ATAGA------CA---AGGAACTG------------
---TAT---CCTTTAACTTCCCTCAGATCACTCTTTGGCAACGACCCCTCGTCACAATAAAGATA---GGGGGGCAACTA
AAGGAAGCTCTATT---AGATACAGGAGCAGATGATACAGTATT---AGAAGAA---A---TGAGTTTGCCAGGAAGATG
GAAACCAAAAATGATAGGGGGAATTGGAGGTTTTATCAAAGTAAGACAGTATGATCAGATACTCATAGAAATCTGTGGAC
ATAAAGCTATAGGTACAGTATTAGTAGGACCTACACCTGTCAACA---TAATTGGAAGAAATCTGTTGACTCAGATTGGT
TGCACTTTAAATTTTCCCATTAGTCCTATTGAAACTGTACCAGTAAAATT---AAAGCCAGGAATGG---ATGGCCCAAA
AGTTAAACAA---TGGCCATTGACAGAAG---AAAAAATAAAAGCATTAGTAGAAATTTGTACA------G---AAATGG
AAAAGGAAGGGAAAATTTCAAAAA---TTGGGCCTGAAAATCCATACAATACTCCAGTATTTGCCATAAAGAAAAAAGAC
------AGTACT---AAATGGAGAAAATTAGTAGATTTCAGAGAACTTAATAAGAGAACTCAAGACTTCT---GGGAAGT
TCAATTAGGAATAC------CACATCCCGCA---GGGTTAAAA---AAG---AAA---AAAT---CAG------TAACAG
TACTGGATGTGGGTGATGCATATTTTTCAGTTCCCTTAGATGAAGACTTCAGGAAGTATACTGCATTTACCATACCTAGT
ATAAACAATGAGACACCAGGGATTAGATATCAGTACAATGTGCTTCCACAGGGATGGAAAGGATCACCAGCAATATTCCA
AAGTAGCATGACAAAAATCTTAGAGCCTTTTAGAAAACAAAATCCAGACATAGTTATCTATCAATACATGGATGATTTGT
ATGTAGGATCTGACTTAGAAATAGGGCAGCATAGAACAAAAATAGAGGAGCTGAGACAACATCTGTTGAGGTGGGGACTT
ACCACACCAGAC---AAAAAACATCAGAAAGAACCTCCATTCCTTTGGATGGGTTATGAACTCCATCCTGATAAATGGAC
AGTACAGCCTATAGTGCTGCCAGAAAAAGACAGCTGGACTGTCAATGACATACAGAAGTTAGTGGGAAAATTG-------
-----------AATTGGGCAAGTCAGATTTACCCAGGGATTAAAGTAAGGCAATTATGTAAACTCCTTAGAGGAACCAAA
GCACTAACAGAAGTAATACCACTAACAGAAGAAGCAGAGCTAGAACTGGCAGAAAACAGAGAGATTCTAAAAGAACCAGT
ACATGGAGTGTATTATGACCCATC---AA---------------AAGACTTAATAGCAGAAATACAGAAGCAGGGGCAAG
GCCAATGGACATATCAAATTTATCAAGAGCCATTTAAAAATCTGAAAACAGGAAAATATGCAAGAACGAGGGGTGCCCAC
ACTAATGATGTAAAACAATTAACAGAGGCAGTGC---AAAAAATAACCACAGAAAGCATAGTAA---TATGGGGAAAGAC
TCCTAAATTTAAACTACCCATACAAAAGGAAACATGGGAAACATGGTGGACAGAGTATTGGCAAGCCACCTGGATTCCTG
AGTGGGAGTTTGTCAATA---CCCCTCCTTT---AGTGAAATTATGGTACCAGTTAGAGAAAGAACCCATAGTAGGAGCA
GAAACGTTCTATGTAGATGGGGCAGCTAGC---AGGGAGAC------T---AAATTAGGAAAAGCAGGATATGTTACTAA
TAGAGGAAGACAAAAAGTTGTCACCCTAACTGACACAACAAATCAGAAGACTGAGTTACAAGCAATTCATCTAGCTTTGC
AGGATTCGGGATTAGAAGTAAATATAGTAACAGACTCACAATATGCATTAGGAATCATTCAAGCACAACCAGATAAAAGT
GAATCAGAGTTAGTCAATCAAATAATAGAGCAGTTAAT---AAAAAAGGAAAAGGTCTATCTGGCATGGGTACCAGCACA
CAAAGGAATTGGAGGAAATGAA---CAAGTAGATAAATTAGTCAGTGCTGGAATCAGGAAAGTACTATTTTTAGAT---G
GAATAGATAAGGCCCAAGATGAACATGAGAAATATCACAGTAATTGGAGAGCAATGGCTAGTGATTTTAACCTGCCACCT
GTAGTAGCAAAAGAAATAGTAGCCAGCTGTGATAAATGTCAGCTAAAAGGAGAAGCCATGCATGGACAAGTAGACTGTAG
TCCAGGAATATGGCAACTAGATTGTACACATTTAGAAGGAAAAGTTATCCTGGTAGCAGTTCATGTAGCCAGTGGATATA
TAGAAGCAGAAGTTATTCCAGCAGAAACAGGGCAGGAAACAGCATACTTTC---TTTTAAAATTAGCAGGAAGATGGCCA
GTAAAAACAATACATACAGACAATGGCAGCAATTTCACCAGTACTACGGTTAAGGCCGCCTGTTGGTGGGCGGGAATCAA
GCAGGAATTTGGAATTCCCTACAATCCCCAAAGTCAAGGAGTAGTAGAATCTATGAATAAAGAATT---AAAGAAAATTA
TAGGCCAGGTAAGAGATCAGGCTGAACATCTTAAGACAGCAGTACAAATGGCAGTATTCATCCACAATTTTAAAAGAA--
-AA---GGGG---GGATTG---GGGGGT------------------------------------------------ACAG
TGCAGGGGAAAGAATAGTAGACATAATAGCAACAGACATACAAACTAAAGAATTACAAAAACAAATTACAAAAATTCAAA
ATTTTCGGG---TTTATTACAGGGACAGCAGAGATCCACTTTGGAAAGGACCAGCAAAGCTCCTCTGGAAAGGTGAAGGG
GCAGTAGTAATACAAGATAA------TAGTGACATAAAAGTAGTGCCAAGAAGAAAAGCAAAGATCATTAGGG---ATTA
TGGAAAACAGATGGCAGGTGATGATTGTGTGGCAAGTAGACAGGATGAGGATTAGA---ACATGGAAAAGTTTAGTAAAA
CACCATATGTATGTTTCAGGGAAAGCTAGGGGATGGT---TTTATAGACATCACTATGAAAGCCCTCATCC---AAGAAT
AAGTTCAGAAGTACACATCCCACTAGG------------GG---------A---TG---CTAG---ATTGGTAATAACAA
CATA---TTGGGGT---CTGCATACAGGAGAAAGAGACTGGCATCTGGGT---CAGGGAGTCTCCATAGAATGGAGGAAA
AAGAGATATAGCACACAAGTAGACCCTGAACTAGCAGACCAACTAATTCATCTG---TATTACTTT---GACTGTTTTTC
AGACTC---TGCTATAAGAAAGGCCTTATTAGGACATAT---AGT---TAGCCC---TAGGTGTGAATATCAAGCA---G
GACATA---ACAAGGTAGGATCTCT---ACAATACTTGGCACTAGCAGCATT---AATAA---CA---C---C---A---
AA---------AAAGA---TAAAGCCACCTTTGCCTAGTGTTACGAAACTGACAGAGGATAGATGGAACAAGCCCCAGAA
GACCAAGGGCCACAGAGGGAGCCACACAATGAATGGACACTAGAGCTTTTAGAGGAGCTTAAGAATGAAGCTGTTAGACA
TTTTCCTAGGATTTGGCTCCATGGCTTAGGGCAACATATCTATGAAACTTATGGGGATACTTGGGCAGGAGTGGAAG---
CCATAATAAGAATTCTGCAA---CAACTGCTG---TTTATCCAT---TTCAGAATTGGGTGTC---GACATAGCAGAATA
GGCGTT---------AC---TCA------ACAG------AGGAGAGCAA----------GAAATGGAGCCAGTAGATCCT
AGACTAGAGCCCTGGAAGCATCCAGGAAGTCAGCCTAAAACTGCTTGTACCACTTGCTATTGTAAAAAGTGTTGCTTTCA
TT------GCCAA---------------GTTTGTTTCAC---AAC---AAAAGCCTTAGGCATCTCCTATGGC---ANGA
AGAAGCG------GAGAC---AG---C---GACGAANAC---CTCCTCAAGGCAGTCAGACTCATCAAGTTTCTCTATCA
AAGCAGTAAGTA------------------GTACATGTA---ATG------------------CAACCT------AT---
AC---------AAATA------G---CA---ATAG---CAGCATTAGTAGTAGCAA--TAAT---AA-TAGCAATAGT--
----TGTGTGGTCCATAGTAATCATAGAATATAGGAAAATATTAAGACAA---AGAAAAATAGACAGGTTAATTGATAGA
CTAAT---AGAAAGAGCAGAAGACAGTGGCA---------ATGAGAGTGAAGGAG------------A------------
AATAT---C---AGC---A------C---TT---G---T---------G---GAGATGGGGGTGGAAATG----------
--------GGGCACCATG---------CTCCTTGGGATA---T---TG---------ATGAT------------CTGT--
----AGTGCTAC------------------AGA---A------------AA---A---TTG------------------T
GGGTCACAGTCTATTATGGGGTACCTGTGTGGAAGGAAGCAACC--ACC------ACTC-TATTTTGTGCATCAGATGCT
AAAGCATATGATACAGAGGTACATAATGTTTGGGCCACACATGCCTGTGTACCCACAGACCCCAACCCACAAGAAGTAGT
ATTGG---T---AAATGTGAC---AGAAAATTTTAAC---ATGT---G---GAAAAATGACATGGTAGAACAGATGCATG
AGGATATAATCAGTTTATGGGATCAAAGCCTAAAGCCATGTGTAAAATTAACCCCACTCTGTGTTAGT---TT---AAAG
TGCAC------TGATTTG--------------------------------------------------------------
--------------GG--GAATGC---TAC-T---A-ATA------CC--------------------------------
----A-ATAGTAGTAA--TACCAATAGTAGTAGC----------------------------------------------
--------GGGGA--AAT--GAT--GATG---GAGAA------------A-GGA-G---A----GA---T---AA-A---
---------AAACTGCTCTT---TCAATATCAG---CACAAG------CATAAGAG---GTAA---------GGTGCAGA
---AAGAATATGC---AT---T---TTTTTATA---AACTTGATATA---ATACCAATAGA------TAAT---------
--------------------------------------------------------------------------------
--GATACTACC---------------------------------------------------------------------
---------------------------------------------------------AGC--TATACG-T-TG---ACA-
--AGTTGTA-ACACCTCAGT---CATT---ACACAGGCCTGTCCAAA---GGTATCC---TTTGAGCCAA---TTCCCAT
ACATTATTGTGCCCC---GGCTGGTTTTGCGATTCTAAAATGTAATA---ATAA---GACGTTCAATGGAACAGGACCAT
GTACAAATGTCAGCACAGTACAATGTACACATGGAATTAGGCCAGTAGTATCAACTCAACTGCTGTTGAATGGCAGTCTA
GCAGAAGAAGA---GGTAGTAATTAGATCTGCCAATTTCACAGACAATGCTAAAACCATAATAGTACAGCTGAACCAATC
TGTAGAAATTAATTGTACAAGACCCAACA---ACA---AT---A---CAAG---AAAA---AG---TAT---C---CGTA
TCCAGAGG------GGACCA------G------GGA---GA------G---CATTTGTTACAATAGGAAAA---ATAGGA
AATATGAGACAAGCACATTGTAACATTAGTAGAGCAAAATGGAATGCCACTTTAAAACAGATAGCTAG--CAAATTAAGA
GAA------------------CAATT---T---G-GA--AATAAT------------------AAAACA-----------
-ATAATCTTTA---AG----CA---A---T---C---C---T---CA---GGAGGGGACCCAGAAATTGTAACGCACAGT
TTTAATTGTGGAGGGGAA---TTTTTCTACTGTAATTCAACACAACTGTTT------A---ATAGTACT---TGGT--TT
--------------AATAG--TACTTGG---------------------------------------------AGTACT-
--G---AAGG---G---T-------C-A------A---AT---A---A----CA---C---T------G------AA--G
G--A---AGT---------------------GAC---AC---A------A---TCA---CA---------CTCCCATG--
--CA-GAATAAAAC---AATTTAT---AAACATGTGGCAGGAAGTAGGAAAAGCAATGTATGCCCCTCCCATCAGCGGAC
AAATTAGATGTTCATCAAATATTACAGGGCTGCTATTAACAAGAGATGG---TGGTAA---TAAC---------AAC---
-----------------------------------AATGGG--T---CC---GAGATCTTCAGACCTGGAG-GAGGAG-A
TATGAGGGACAATTGGAGAA---------------------------------GTGAATTATAT---AAATATAA---AG
TAGTA---AAAATTGAACC---ATTA---GGAGTAGCACCCACC------AAGGCAAAGAGAAGAGTGGTGCA-------
-----GAGAG---AAAAAAGAGCAG------TGGGA----------ATAGGAGC---TT--T---GTTCCTTGGGTTCTT
GGG-AG-CAGCAGGAAG-CACTATGGGCGCACGGTCAATGACGCTGACGGTACAGGCCAGACAATTATTGTCTG---GTA
TAGTGCAGCAGCAGAACAATTTGCTGAGGGCTATTGAGGCGCAACAGCATCTGTTGCAACTCACAGTCTGGGGCATCAAG
CAGCTCCA---GGCAAGAA---TCCTGGCTGTGGAAAGATACCTAAAGGATCAACAGCTCCTGGGG------ATTTGGGG
TTGCTCTGGAAAACTCATTTGCACCACTGCTGTGCCTTGGAATGCTAGTTGGAGT------------AAT----------
-----------AA---A------TC---TCTGGAACAG------ATTTGGA------A---T------AACA------TG
ACCTGGATGGAGTGGGAC---AGAGAAATTAACAATTACACAAGCTTAATACATTCCTTAATTGAAGAATCGC---AAAA
CCAGCAAG---AAAAGAATGAACAAGAATTATTGGAATTAGATAAATGGGCAAGTTTGTGGAATTGGTTTAACATAACAA
ATTGGCTGTGGTATATAAAAATATTCATAATGATAGTAGGAGGCTTGGTAGGTTTAAGAATAGTTTTTGCTGTACTTTCT
ATAGTGAATAGAGTTAGGCAGGGATATTCACCATTATC---GTTTCAGACC---CACCTCC---CAACCCC---GAGGGG
A---CCCGACAGGCCCGAAGGAATA------------GAAGAAGAA---G---GT---GGAG---AGAGAGAC-------
--AGAGACAGATCCAT---T---CGA---TTAGTGAACGGATCCTTAGCACTTATCTGGGACGATCTGCGGAGCCTGTGC
CTCTTCAGCTACCACCGCTTGAGAGACTTACTCTTGATTGTAACGAGGATTGTGGAACTTCTGGGACGCAGG--------
-------------GGGTGGGAAGCCCTCA---AATATTGGTGGAATCTCCTACAGTATTGGAGTCAGGAACTA---AAGA
ATAGTGC---TGTTA---G---CTTGCTCAATGCCACAGCCATAGCAGTAGCTGAGGGGACAGATA---GGGTTATAGAA
GTAGTACAAGGAGCTTGTAGAGCTATTCGCCACATACCTAGAAGAATAA---------GACAGGGCTTGGAAAGGAT---
TTTGCTATAA------------------------------------------GATGGG------TGGCAAGTGGTCAAA-
-----A---AG---TA---------GT---------G---T---------G---G---T---T---GG------A-----
-TGGC---CTA---CTGTAAGG---GAAAGAATG---------AGACGAGCTGAG-------------------------
--------------------------------------------------------------------------------
--------------------------------------------------------------------------------
--------------------------------------------------------------------------------
--------------------------------------------------------------------------------
------------------------------CCAGCAGCA------GA---T---GGGGTGGGAGCAGCATCTCGAGACCT
GGAAAAACATGGAGCAATCACAAGTAGCAATACAGCAGCTACCAATGCTGC---T---TGTGCCTGGCTAGAAGCACAAG
---AGGAG---GAG------------GAGGTGGGTTTTCCAGTCACACCTCAGGTACCTTTAAGACCAATGACTTACAAG
GCAGCTGTAGATCTTAGCCAC------TTTT---T---AAAAGAAAA---GGGGGGACTGGAAGGGCTAATTCACT---C
C---CAACGAAG---ACAAGATATCCTTGATCTGTGGATCTACCACACACAAGGCTACTTCCCTGATTGGCAGAACTACA
CACCAGGGCCAGGGGTCA---GATATCCACTGACCTTTGGATGGTGCTACAAGCTAGTACCAGTTGAG--CCAGATAAGG
TAGA---AGAGGCCAATAAAGGAGA-GAACACCAGCTTGTTACACCCTGTGAGCCTGCAT---GGAATGGATGACCCTGA
GAGAGAAGTGTTAGAGTGGAGGTTTGACAGCCGCCTAGCATTT--CATCACGTGGCCCGAG---AG---CTGCATCCGG-
--AGTAC-TTC------------------------------------AAGAACT------GCT-----------------
-------------------G---ACATCGA------------------------------GCT-----------------
-------TG---CT-------------------------ACAA---GGGACTTTCCGC----------------------
--------------------T---GGGG---A---C---TTT---C---CA---------G-------------GGAGGC
---GTGG---CCT---GGNNGGGA--------------------------------------------------------
-------------------------------------C---TGGG---GA---GTGGCGA---G---CCC---T---CAG
A------TGCTGCA---TA---------TAAGCAG---C---TGCTTT---T---T---GCCTG---TA-----------
-------------C---------------TGGG------TCTC---------TCT---------GGT---TAGACCAGAT
T---TGAGCCTGG---GAGCTCTCTGGCTAACT---AGGGAACCCACTGCTT---AAGCCTCAAT---AAAGCTTGCCT-
--TGA---GTG---------------------------------------------------------------------
--------------------------------------------------------------------------------
--------------------------------------------------------------------------------
--------------------------------------------------------------------------------
--------------------------------------------------------------------------------
--------------------------------------------------------------------------------
--------------------------------------------------------------------------------
--------------------------------------------------------------------------------
----------------------CTTCA
>A07867/B/FR/1983/LAI-J19
--------------------------------------------------------------------------------
--------------------------------------------------------------------------------
--------------------------------------------------------------------------------
--------------------------------------------------------------------------------
--------------------------------------------------------------------------------
--------------------------------------------------------------------------------
--------------------------------------------------------------------------------
--------------------------------------------------------------------------------
--------------------------------------------------------------------------GGTCTC
TCTGGTTAGACCAGATTTGAGCCTGGGAGCTCTCTGGCTAACTAGGGAACCCACTGCTTAAGCCTCAATAAAGCTTGCCT
---TGAGTG---------------------------------------------------CTTC---AAG---TAGTGT-
--GTGCCC---GTCTG---TTGTGTGA---------------CTCTGGT---A---ACTAGAGATCCC---TCAGAC---
CCT---TTTAGTCAGTGTGG---AAAATCTCTAGCAGTGGCG---CCCG---AACAGGG---AC---TT---G---AA--
-AGCGAAAGGGAAA---------------------NCAGAGGANCTCTCTC---GAC---GCA------GGACTCGGCTT
GCTGA------A---GCGCGCACGGCAAGAGGCGAGGGG---AGGCG---ACT---GGTGAGTACGCCAAAAA-------
---TTTTGACT---AGCGGA---GGCTAGAAG------------------------------------------------
--------------------------------------------------------------------------------
-------------------------------GAGAGAGATGGGTGCGAGAGCGTCAGTATTAAGCGGGGGAGAA---TTA
GATCGATGGG---AAAAAA---TTCGGTTAAGGCCAGGGGGAA---AGAAAAAATATAA------ATTAAAACATATAGT
ATGGGCAAGCAGGGAGCTAGAACGATTCGCAGTTAATCCTGGCC---TGTTAGAAACATCAGAAGGCTGTAGACAAATAC
TGGGACAGCTACAACCATCCCTTCAGACAGGATCAGAAGAACTTAGATCATTATATAATACAGTAGCAACCCTCTATTGT
GTGCATCAAAGGATAGAGATAAAAGACACCAAGGAAGCTTTAGAC--AAG-ATAGAGGAAGAGCAAAACAAAAGTAAG--
-------------AAAA------AAGCA---------C------AGCAA---------------------GCAGCA----
--------GCT------------------------------GA---CACAGGA------------------CACAG----
-----CAGC---------------------------C---AG------G---TCAGCCAAAATTACCCTATAGTGCAGAA
CATCCAGGGGCAAATGGTACATCAGGCCATATCACCTAGAACTTTAAATGCATGGGTAAAAGT---AGTAG---AAGAGA
AGGCTTTCAGCCCAGAAGTGATACCCATG---TTTTCAGCATTATCAGAAGGAGCCACCCCACAAGA---TTTAAACACC
ATGCTAAACACAGT---GGGGGGACATCA---AGCAGCCATGCAAATGTTAAAAGAGACCATCAATGAGGAAGCTGCAGA
ATGGGATAGAGTGCATCCAGTGCATGCAGGGCCTATTGCACCAGGCCAGATGAGAGAACCAAGGGGAAGTGACATAGCAG
GAACTACTAGTA---CCCTTCAGGAACAAATAGGATGGATGACAAATAATCCACCTATCCCAGTAGGAGAAATT---TAT
AAAAGATGGATAATCCTGGGATTAAATAAAATAGTAAGAATGTATAGCCCTACCAGCATTCTGGACATAAGACAAGGACC
AAAAGAACCCTTTAGAGACTATGTAGACCGGTTCTATAAAACTCTAAGAGCCGAGCAAGCTTCACAGGAGGTAAAAAATT
GGATGACAGAAACCTTGTTGGTCCAAAATGCGAACCCAGATTGTAAGACTATTTTAAAAGCATTGGGACCAGCAGCTACA
CTAGAAGAAATGATGACAGCATGTCAGGGAGTGGGAGGACCCGGCCATA---AGGCAAGAGTTTTGGCTGAAGCAATG--
-------AGCCAAGTA---A---CAAATT--CA------------------GCT-ACC---ATA---ATGATGCAAAGAG
GCAAT------------------TT------TAGG---AACCAAAGAAAG---A---TTGTTAAGTGTTTCAATTGTGGC
AAAGAAGGGCACATAGCCAGAAATTGCAGGGCCCCTAGGAAAAAGGGCTGTTGGAAATGTGGAAAGGAAGGACACCAAAT
GAAAGA---TTGTACT------GAGAGACAG------GCTAATTTTT---TA---GGGAA---GATCTGGCCTTCCT---
A---CAAGGGA---AGGCCAGGGAATTTTCTTCAGAG------CAGA---------------------------------
---CCAGAGCCAACAGCCCCA------------------------------------------------CCA--------
-GAAGAGAGCTTCAGGTCTGGGGTAG---AGACA---A------CA---------------------------ACTCCCT
C---TC---A---GAAGCAGGAGCCG------------------ATAGA------CA---AGGAACTG------------
---TAT---CCTTTAACTTCCCTCAGATCACTCTTTGGCAACGACCCCTCGTCACAATAAAGATA---GGGGGGCAACTA
AAGGAAGCTCTATT---AGATACAGGAGCAGATGATACAGTATT---AGAAGAA---A---TGAGTTTGCCAGGAAGATG
GAAACCAAAAATGATAGGGGGAATTGGAGGTTTTATCAAAGTAAGACAGTATGATCAGATACTCATAGAAATCTGTGGAC
ATAAAGCTATAGGTACAGTATTAGTAGGACCTACACCTGTCAACA---TAATTGGAAGAAATCTGTTGACTCAGATTGGT
TGCACTTTAAATTTTCCCATTAGTCCTATTGAAACTGTACCAGTAAAATT---AAAGCCAGGAATGG---ATGGCCCAAA
AGTTAAACAA---TGGCCATTGACAGAAG---AAAAAATAAAAGCATTAGTAGAAATTTGTACA------G---AAATGG
AAAAGGAAGGGAAAATTTCAAAAA---TTGGGCCTGAAAATCCATACAATACTCCAGTATTTGCCATAAAGAAAAAAGAC
------AGTACT---AAATGGAGAAAATTAGTAGATTTCAGAGAACTTAATAAGAGAACTCAAGACTTCT---GGGAAGT
TCAATTAGGAATAC------CACATCCCGCA---GGGTTAAAA---AAG---AAA---AAAT---CAG------TAACAG
TACTGGATGTGGGTGATGCATATTTTTCAGTTCCCTTAGATGAAGACTTCAGGAAGTATACTGCATTTACCATACCTAGT
ATAAACAATGAGACACCAGGGATTAGATATCAGTACAATGTGCTTCCACAGGGATGGAAAGGATCACCAGCAATATTCCA
AAGTAGCATGACAAAAATCTTAGAGCCTTTTAGAAAACAAAATCCAGACATAGTTATCTATCAATACATGGATGATTTGT
ATGTAGGATCTGACTTAGAAATAGGGCAGCATAGAACAAAAATAGAGGAGCTGAGACAACATCTGTTGAGGTGGGGACTT
ACCACACCAGAC---AAAAAACATCAGAAAGAACCTCCATTCCTTTGGATGGGTTATGAACTCCATCCTGATAAATGGAC
AGTACAGCCTATAGTGCTGCCAGAAAAAGACAGCTGGACTGTCAATGACATACAGAAGTTAGTGGGAAAATTG-------
-----------AATTGGGCAAGTCAGATTTACCCAGGGATTAAAGTAAGGCAATTATGTAAACTCCTTAGAGGAACCAAA
GCACTAACAGAAGTAATACCACTAACAGAAGAAGCAGAGCTAGAACTGGCAGAAAACAGAGAGATTCTAAAAGAACCAGT
ACATGGAGTGTATTATGACCCATC---AA---------------AAGACTTAATAGCAGAAATACAGAAGCAGGGGCAAG
GCCAATGGACATATCAAATTTATCAAGAGCCATTTAAAAATCTGAAAACAGGAAAATATGCAAGAACGAGGGGTGCCCAC
ACTAATGATGTAAAACAATTAACAGAGGCAGTGC---AAAAAATAACCACAGAAAGCATAGTAA---TATGGGGAAAGAC
TCCTAAATTTAAACTACCCATACAAAAGGAAACATGGGAAACATGGTGGACAGAGTATTGGCAAGCCACCTGGATTCCTG
AGTGGGAGTTTGTCAATA---CCCCTCCTTT---AGTGAAATTATGGTACCAGTTAGAGAAAGAACCCATAGTAGGAGCA
GAAACGTTCTATGTAGATGGGGCAGCTAGC---AGGGAGAC------T---AAATTAGGAAAAGCAGGATATGTTACTAA
TAGAGGAAGACAAAAAGTTGTCACCCTAACTGACACAACAAATCAGAAGACTGAGTTACAAGCAATTCATCTAGCTTTGC
AGGATTCGGGATTAGAAGTAAATATAGTAACAGACTCACAATATGCATTAGGAATCATTCAAGCACAACCAGATAAAAGT
GAATCAGAGTTAGTCAATCAAATAATAGAGCAGTTAAT---AAAAAAGGAAAAGGTCTATCTGGCATGGGTACCAGCACA
CAAAGGAATTGGAGGAAATGAA---CAAGTAGATAAATTAGTCAGTGCTGGAATCAGGAAAGTACTATTTTTAGAT---G
GAATAGATAAGGCCCAAGATGAACATGAGAAATATCACAGTAATTGGAGAGCAATGGCTAGTGATTTTAACCTGCCACCT
GTAGTAGCAAAAGAAATAGTAGCCAGCTGTGATAAATGTCAGCTAAAAGGAGAAGCCATGCATGGACAAGTAGACTGTAG
TCCAGGAATATGGCAACTAGATTGTACACATTTAGAAGGAAAAGTTATCCTGGTAGCAGTTCATGTAGCCAGTGGATATA
TAGAAGCAGAAGTTATTCCAGCAGAAACAGGGCAGGAAACAGCATACTTTC---TTTTAAAATTAGCAGGAAGATGGCCA
GTAAAAACAATACATACAGACAATGGCAGCAATTTCACCAGTACTACGGTTAAGGCCGCCTGTTGGTGGGCGGGAATCAA
GCAGGAATTTGGAATTCCCTACAATCCCCAAAGTCAAGGAGTAGTAGAATCTATGAATAAAGAATT---AAAGAAAATTA
TAGGCCAGGTAAGAGATCAGGCTGAACATCTTAAGACAGCAGTACAAATGGCAGTATTCATCCACAATTTTAAAAGAA--
-AA---GGGG---GGATTG---GGGGGT------------------------------------------------ACAG
TGCAGGGGAAAGAATAGTAGACATAATAGCAACAGACATACAAACTAAAGAATTACAAAAACAAATTACAAAAATTCAAA
ATTTTCGGG---TTTATTACAGGGACAGCAGAGATCCACTTTGGAAAGGACCAGCAAAGCTCCTCTGGAAAGGTGAAGGG
GCAGTAGTAATACAAGATAA------TAGTGACATAAAAGTAGTGCCAAGAAGAAAAGCAAAGATCATTAGGG---ATTA
TGGAAAACAGATGGCAGGTGATGATTGTGTGGCAAGTAGACAGGATGAGGATTAGA---ACATGGAAAAGTTTAGTAAAA
CACCATATGTATGTTTCAGGGAAAGCTAGGGGATGGT---TTTATAGACATCACTATGAAAGCCCTCATCC---AAGAAT
AAGTTCAGAAGTACACATCCCACTAGG------------GG---------A---TG---CTAG---ATTGGTAATAACAA
CATA---TTGGGGT---CTGCATACAGGAGAAAGAGACTGGCATCTGGGT---CAGGGAGTCTCCATAGAATGGAGGAAA
AAGAGATATAGCACACAAGTAGACCCTGAACTAGCAGACCAACTAATTCATCTG---TATTACTTT---GACTGTTTTTC
AGACTC---TGCTATAAGAAAGGCCTTATTAGGACATAT---AGT---TAGCCC---TAGGTGTGAATATCAAGCA---G
GACATA---ACAAGGTAGGATCTCT---ACAATACTTGGCACTAGCAGCATT---AATAA---CA---C---C---A---
AA---------AAAGA---TAAAGCCACCTTTGCCTAGTGTTACGAAACTGACAGAGGATAGATGGAACAAGCCCCAGAA
GACCAAGGGCCACAGAGGGAGCCACACAATGAATGGACACTAGAGCTTTTAGAGGAGCTTAAGAATGAANCTGTTAGACA
TTTTCCTAGGATTTGGCTCCATGGCTTAGGGCAACATATCTATGAAACTTATGGGGATACTTGGGCAGGAGTGGAAG---
CCATAATAAGAATTCTGCAA---CAACTGNTG---TTTATCCAT---TTCAGAATTGGGTGTC---GACATAGCAGAATA
GGCGTT---------AC---TCA------ACAG------AGGAGAGCAA----------GAAATGGAGCCAGTAGATCCT
AGACTAGANCCCTGGAAGCATCCAGGAAGTCAGCCTAAAACTGCTTGTACCACTTNNTATTGTAAAAAGTGTTGCTTTCA
TT------GCCAA---------------GTTTGTTTCAC---AAC---AAAAGCCTTAGGCATCTCCTATGGC---ANNA
AGAAGCG------GAGAC---AG---C---GACGAAGAC---CTCCTCAAGGCAGTCAGACTCATCAAGTTTCTCTATCA
AAGCAGTAAGTA------------------GTACATGTA---ATG------------------CAACCT------AT---
AC---------AAATA------G---CA---ATAG---CAGCATTAGTAGTAGCAA--TAAT---AA-TAGCAATAGT--
----TGTGTGGTCCATAGTAATCATAGAATATAGGAAAATATTAAGACAA---AGAAAAATAGACAGGTTAATTGATAGA
CTAAT---AGAAAGAGCAGAAGACAGTGGCA---------ATGAGAGTGAAGGAG------------A------------
AATAT---C---AGC---A------C---TT---G---T---------G---GAGATGGGGGTGGAAATG----------
--------GGGCACCATG---------CTCCTTGGGATA---T---TG---------ATGAT------------CTGT--
----AGTGCTAC------------------AGA---A------------AA---A---TTG------------------T
GGGTCACAGTCTATTATGGGGTACCTGTGTGGAAGGAAGCAACC--ACC------ACTC-TATTTTGTGCATCAGATGCT
AAAGCATATGATACAGAGGTACATAATGTTTGGGCCACACATGCCTGTGTACCCACAGACCCCAACCCACAAGAAGTAGT
ATTGG---T---AAATGTGAC---AGAAAATTTTAAC---ATGT---G---GAAAAATGACATGGTAGAACAGATGCATG
AGGATATAATCAGTTTATGGGATCAAAGCCTAAAGCCATGTGTAAAATTAACCCCACTCTGTGTTAGT---TT---AAAG
TGCAC------TGATTTG--------------------------------------------------------------
--------------GG--GAATGC---TAC-T---A-ATA------CC--------------------------------
----A-ATAGTAGTAA--TACCAATAGTAGTAGC----------------------------------------------
--------GGGGA--AAT--GAT--GATG---GAGAA------------A-GGA-G---A----GA---T---AA-A---
---------AAACTGCTCTT---TCAATATCAG---CACAAG------CATAAGAG---GTAA---------GGTGCAGA
---AAGAATATGC---AT---T---TTTTTATA---AACTTGATATA---ATACCAATAGA------TAAT---------
--------------------------------------------------------------------------------
--GATACTACC---------------------------------------------------------------------
---------------------------------------------------------AGC--TATACG-T-TG---ACA-
--AGTTGTA-ACACCTCAGT---CATT---ACACAGGCCTGTCCAAA---GGTATCC---TTTGAGCCAA---TTCCCAT
ACATTATTGTGCCCC---GGCTGGTTTTGCGATTCTAAAATGTAATA---ATAA---GACGTTCAATGGAACAGGACCAT
GTACAAATGTCAGCACAGTACAATGTACACATGGAATTAGGCCAGTAGTATCAACTCAACTGCTGTTGAATGGCAGTCTA
GCAGAAGAAGA---GGTAGTAATTAGATCTGCCAATTTCACAGACAATGCTAAAACCATAATAGTACAGCTGAACCAATC
TGTAGAAATTAATTGTACAAGACCCAACA---ACA---AT---A---CAAG---AAAA---AG---TAT---C---CGTA
TCCAGAGG------GGACCA------G------GGA---GA------G---CATTTGTTACAATAGGAAAA---ATAGGA
AATATGAGACAAGCACATTGTAACATTAGTAGAGCAAAATGGAATGCCACTTTAAAACAGATAGCTAG--CAAATTAAGA
GAA------------------CAATT---T---G-GA--AATAAT------------------AAAACA-----------
-ATAATCTTTA---AG----CA---A---T---C---C---T---CA---GGAGGGGACCCAGAAATTGTAACGCACAGT
TTTAATTGTGGAGGGGAA---TTTTTCTACTGTAATTCAACACAACTGTTT------A---ATAGTACT---TGGT--TT
--------------AATAG--TACTTGG---------------------------------------------AGTACT-
--G---AAGG---G---T-------C-A------A---AT---A---A----CA---C---T------G------AA--G
G--A---AGT---------------------GAC---AC---A------A---TCA---CA---------CTCCCATG--
--CA-GAATAAAAC---AATTTAT---AAACATGTGGCAGGAAGTAGGAAAAGCAATGTATGCCCCTCCCATCAGCGGAC
AAATTAGATGTTCATCAAATATTACAGGGCTGCTATTAACAAGAGATGG---TGGTAA---TAAC---------AAC---
-----------------------------------AATGGG--T---CC---GAGATCTTCAGACCTGGAG-GAGGAG-A
TATGAGGGACAATTGGAGAA---------------------------------GTGAATTATAT---AAATATAA---AG
TAGTA---AAAATTGAACC---ATTA---GGAGTAGCACCCACC------AAGGCAAAGAGAAGAGTGGTGCA-------
-----GAGAG---AAAAAAGAGCAG------TGGGA----------ATAGGAGC---TT--T---GTTCCTTGGGTTCTT
GGG-AG-CAGCAGGAAG-CACTATGGGCGCACGGTCAATGACGCTGACGGTACAGGCCAGACAATTATTGTCTG---GTA
TAGTGCAGCAGCAGAACAATTTGCTGAGGGCTATTGAGGCGCAACAGCATCTGTTGCAACTCACAGTCTGGGGCATCAAG
CAGCTCCA---GGCAAGAA---TCCTGGCTGTGGAAAGATACCTAAAGGATCAACAGCTCCTGGGN------ATTTGGGG
TTGCTCTGGAAAACTCATTTGCACCACTGCTGTGCCTTGGAATGCTAGTTGGAGT------------AAT----------
-----------AA---A------TC---TCTGGAACAG------ATTTGGA------A---T------AACA------TG
ACCTGGATGGAGTGGGAC---AGAGAAATTAACAATTACACAAGCTTAATACATTCCTTAATTGAAGAATCGC---AAAA
CCAGCAAG---AAAAGAATGAACAAGAATTATTGGAATTAGATAAATGGGCAAGTTTGTGGAATTGGTTTAACATAACAA
ATTGGCTGTGGTATATAAAAATATTCATAATGATAGTAGGAGGCTTGGTAGGTTTAAGAATAGTTTTTGCTGTACTTTCT
ATAGTGAATAGAGTTAGGCAGGGATATTCACCATTATC---GTTTCAGACC---CACCTCC---CAACCCC---GAGGGG
A---CCCGACAGGCCCGAAGGAATA------------GAAGAAGAA---G---GT---GGAG---AGAGAGAC-------
--AGAGACAGATCCAT---T---CGA---TTAGTGAACGGATCCTTAGCACTTATCTGGGACGATCTGCGGAGCCTGTGC
CTCTTCAGCTACCACCGCTTGAGAGACTTACTCTTGATTGTAACGAGGATTGTGGAACTTCTGGGACGCAGG--------
-------------GGGTGGGAAGCCCTCA---AATATTGGTGGAATCTCCTACAGTATTGGAGTCAGGAACTA---AAGA
ATAGTGC---TGTTA---G---CTTGCTCAATGCCACAGCCATAGCAGTAGCTGAGGGNACAGATA---GGGTTATAGAA
GTAGTACAAGGAGCTTGTAGAGCTATTCGCCACATACCTAGAAGAATAA---------GACAGGGCTTGGAAAGGAT---
TTTGCTATAA------------------------------------------GATGGG------TGGCAAGTGGTCAAA-
-----A---AG---TA---------GT---------G---T---------G---G---T---T---GG------A-----
-TGGC---CTA---CTGTAAGG---GAAAGAATG---------AGACGAGCTGAG-------------------------
--------------------------------------------------------------------------------
--------------------------------------------------------------------------------
--------------------------------------------------------------------------------
--------------------------------------------------------------------------------
------------------------------CCAGCAGCA------GA---T---GGGGTGGGAGCAGCATCTCGAGACCT
GGAAAAACATGGAGCAATCACAAGTAGCAATACAGCAGCTACCAATGCTGC---T---TGTGCCTGGCTAGAAGCACAAG
---AGGAG---GAG------------GAGGTGGGTTTTCCACTCACACCTCAGGTACCTTTAAGACCAATGACTTACAAG
GCAGCTGTAGATCTTAGCCAC------TTTT---T---AAAAGAAAA---GGGGGGACTGGAAGGGCTAATTCACT---C
C---CAACGAAG---ACAAGATATCCTTGATCTGTGGATCTACCACACACAAGGCTACTTCCCTGATTGGCAGAACTACA
CACCAGGGCCAGGGGTCA---GATATCCACTGACCTTTGGATGGTGCTACAAGCTAGTACCAGTTGAG--CCAGATAAGG
TAGA---AGAGGCCAATAAAGGAGA-GAACACCAGCTTGTTACACCCTGTGAGCCTGCAT---GGAATGGATGACCCTGA
GAGAGAAGTGTTAGAGTGGAGGTTTGACAGCCGCCTAGCATTT--CATCACGTGGCCCGAG---AG---CTGCATCCGG-
--AGTAC-TTC------------------------------------AAGAACT------GCT-----------------
-------------------G---ACATCGA------------------------------GCT-----------------
-------TG---CT-------------------------ACAA---GGGACTTTCCGC----------------------
--------------------T---GGGG---A---C---TTT---C---CA---------G-------------GGAGGC
---GTGG---CCT---GGCCGGGA--------------------------------------------------------
-------------------------------------C---TGGG---GA---GTGGCGA---G---CCC---T---CAG
A------TGCTGCA---TA---------TAANCAG---C---TGCTTT---T---T---GCCTG---TA-----------
-------------C---------------TGGG------TCTC---------TCT---------GGT---TAGACCAGAT
T---TGAGCCTGG---GAGCTCTCTGGCTAACT---AGGGAACNCACTGCTT---AAGCCTCAAT---AAAGCTTGCCT-
--TGA---GTG---------------------------------------------------------------------
--------------------------------------------------------------------------------
--------------------------------------------------------------------------------
--------------------------------------------------------------------------------
--------------------------------------------------------------------------------
--------------------------------------------------------------------------------
--------------------------------------------------------------------------------
--------------------------------------------------------------------------------
----------------------CTTCA
>AB078005/B/US/1997/ARES2
------------------------------------------------------------------CAAGGATCCTTCCC
TGATTGGCAGAACTACACACCAGGGCCAGGGG---TCAGATTTCCACTGACCTTTGGATGGTGCTTCAAGCTAGTACCAG
TTGAGCCAGAGAAGGTAGAAGAGGCCAATGAAGGAGAGAACAACAGCCTGCTACACCCCCTGAGCCTGCATGGAATGG--
-------------------AGGACCCGGAGAAAG---AAGTGTTAGTGTGGAGATTTGACAGCCGCCTAGCATTT--CAT
CA---CATGGCC---CGAG------------------------AGATG------CACCCGGAGTTTTAC---------AA
GAACTGCTGACAGCAAGAAGAACTGCT-----------------------------------------------GACATC
GA---------------------------GCTTT---CT-------------------------------ACAAA--GGG
ACTTTCCGC------------------------------------------TGGGGACTTTC---CA---G-GGAGGCGT
GG-CT---GGGCGGGACTGGGGAGTGGCGA-GCCTCAGATGCTGCATATAAGCAGCTGCTTTTTGCCTGTACTGGGTCTC
TCTGGTTAGACCAGATCTGAGCCTGGGAGCTCTCTGGCTAGCTAGGGAACCCACTGCTTAAGCCTCAATAAAGCTTGCCT
---TGAGTG---------------------------------------------------CTTA---AAG---TAGTGT-
--GTGCCC---GTCTG---TTGTGTGA---------------CTCTGGT---A---ACTAGAGATCCC---TCAGAC---
CC----TTTAGTCAGTGTGG---AAAATCTCTAGCAGTGGCG---CCCG---AACAGGG---AC---TT---G---AA--
-AGCGAAAGAGAAA---------------------CCAGAGGAGATCTCTC---GAC---GCA------GGACTCGGCTT
GSTGA------A---GCGCGCACGGCAAGAGGCGAGGGG---CGGCG---ACT---GGTGAGTACGCCAAACA-------
---TTTTGACT---AGCGGA---GGCTAGAAG------------------------------------------------
--------------------------------------------------------------------------------
-------------------------------GAGAGAGATGGGTGCGAGAGCGTCAGTATTAAGCGGGGGACAA---TTA
GATAGATGGG---AAAAAA---TTCGGCTCAGGCCAGGGGGAA---AGAAAATGTATAA------ATTAAAACATATAGT
ATGGGCAAGCAGGGAGCTAGAACGATTCGCAGTTAATCCTGGCC---TGTTAGAAACATCAGAAGGCTGTAGACAAATAC
TGGGACAGCTACAACCAGTCCTACAGACAGGATCAGAAGAACTTAGATCATTATATAATACAATAGCAGTCCTCTATTGT
GTGCATCGAAGGATAGAGGTAAAAGACACCAAGGAAGCTTTAGAC--AAA-ATACAGGAAGAGCAAAACAAAAGTAAG--
-------------AAAA------AAGAA---------C------AGCAA---------------------GCAGCA----
--------GCT------------------------------GA---CACAGGA------------------AATAG----
-----CAGC---------------------------C---AG------G---TCAGCCAAAATTACCCTATAGTGCAGAA
CATGCAGGGGCAAATGGTACATCAGGCCATATCACCTAGAACTTTAAATGCATGGGTAAAAGT---AGTAG---AAGAGA
AGGCTTTCAGCCCAGAAGTAATACCCATG---TTTTCAGCATTATCAGAAGGAGCCACCCCACAAGA---TTTAAACACC
ATGCTGAACACAGT---GGGGGGACATCA---AGCAGCCATGCAAATGTTAAAAGAGACCATCAATGAGGAAGCTGCAGA
ATGGGATAGATTGCATCCAGTGCATGCAGGGCCTATCGCACCAGGCCAGATGAGAGAACCAAGGGGAAGTGACATAGCAG
GAACTACTAGTA---CCCTTCAGGAACAAATAGGATGGATGACAAATAATCCACCTATCCCAGTAGGAGAAATT---TAT
AAAAGATGGATAATCCTGGGATTAAATAAAATAGTAAGGATGTATAGCCCTACCAGCATTCTGGACATAAGACAAGGACC
AAAGGAGCCCTTTAGAGACTATGTAGACCGGTTCTATAAGACTCTAAGAGCCGAGCAAGCCTCACAGGAGGTAAAAAATT
GGATGACAGAAACCTTGTTGGTCCAGAATGCGAACCCAGATTGTAAGACTATTTTAAAAGCATTGGGGCCAGCAGCCACA
CTAGAGGAAATGATGACAGCATGTCAGGGAGTGGGAGGACCCGGCCATA---AAGCAAGAGTTTTGGCTGAGGCAATG--
-------AGTCAAGTA---A---CAAATT--CA------------------GCT-ACC---ATA---ATGATGCAGAAAG
GCAAT------------------TT------TAGG---AACCAAAGAAAG---A---TTGTTAAGTGTTTCAATTGTGGC
AAAGAAGGGCACATAGCCAGAAATTGCAGGGCCCCTAGAAAAAAGGGCTGTTGGAAATGTGGAAAGGAAGGACACCAAAT
GAAAGA---TTGTACT------GAGAGACAG------GCTAATTTTT---TA---GGGAA---GATCTGGCCTTCCC---
A---CAAGGGA---AGGCCAGGGAATTTTCTTCAGAG------CAGA---------------------------------
---CCAGAGCCAACAGCCCCA------------------------------------------------CCA--------
-GAAGAGAGCTTCAGGTTTGGGGAGG---AGACA---------------------------------------ACTCCCC
C---TC---A---GAAGCAGGAGCCA------------------ATAGA------CA---AGGAACTG------------
---TAT---CCTTTAGCTTCCCTCAAATCACTCTTTGGCAACGACCCCTCGTTACAATAAAGGTA---GGGGGGCAACTA
AAGGAAGCTCTGTT---AGACACAGGAGCAGATGATACAGTATT---AGAAGAA---A---TGAATTTGCCAGGAAGATG
GAAACCGAAAATGATAGGGGGAATTGGAGGTTTTATTAAAGTAAGACAGTATGATCAGATACTCATAGAAATCTGTGGAC
ATAAAGCTATAGGTACAGTATTGGTAGGACCTACACCTGTCAACA---TAATTGGAAGAAATCTGTTGACTCAGATTGGT
TGCACTTTAAATTTTCCTATTAGTCCTATTGAAACTGTACCAGTAAAATT---AAAGCCAGGAATGG---ATGGCCCAAA
AGTTAAACAA---TGGCCATTGACAGAAG---AAAAAATAAAAGCATTAGTAGAAATTTGTACA------G---AAATGG
AAAAGGAAGGTAAGATTTCAAAAA---TTGGGCCTGAAAATCCATACAATACTCCAGTATTTGCCATAAAGAAAAAAGAC
------AGTACT---AAATGGAGAAAATTAGTAGATTTCAGAGAACTTAATAAGAGAACTCAAGACTTCT---GGGAAGT
TCAATTAGGAATAC------CACATCCCGCA---GGGTTAAAA---AAG---AAA---AAAT---CAG------TAACAG
TACTGGATGTAGGTGATGCATATTTTTCAGTTCCCTTAGATGAAGATTTCAGGAAGTATACTGCATTTACCATACCTAGT
ATAAACAATGAGACACCAGGGATTAGATATCAGTACAATGTGCTTCCACAGGGATGGAAAGGATCACCAGCAATATTCCA
ATGTAGCATGACAAAGATCTTAGAGCCTTTTAGACAACAAAATCCAGACATAGTTATCTATCAATACATGGATGATTTGT
ATGTAGGATCTGACTTAGAAATAGGGCAACATAGAACAAAAATAGAGGAACTGAGACAGCATCTGTTGAGGTGGGGGTTT
ACCACACCAGAC---AAAAAGCATCAGAAAGAACCTCCATTCCTTTGGATGGGTTATGAACTCCATCCTGATAAATGGAC
AGTACAGCCTATAGTGCTGCCAGAAAAAGACAGCTGGACTGTCAATGACATACAGAAATTAGTGGGAAAATTA-------
-----------AATTGGGCAAGTCAAATTTATGCAGGGATTAAAGTAAAGCAATTATGTAAGCTCCTTAGGGGAACCAAA
GCACTAACAGAAGTAATACCACTAACAGAAGAAGCAGAGCTAGAACTGGCAGAAAACAGGGAGATTCTAAAAGAACCAGT
ACATGGAGTGTATTATGACCCATC---AA---------------AAGACTTAATAGCAGAACTACAGAAACAGGGGCAAG
GCCAATGGACATATCAAATTTATCAAGAGCCATTTAAGAATCTAAAAACAGGAAAGTATACAAGAATGAGGGGTGCCCAT
ACTAATGATGTAAAACAGTTAACAGAGGCAGTGC---AAAAGGTAGCTACAGAAAGCATAGTAA---TATGGGGAAAGAC
TCCTAAATTTAAACTACCCATACAAAAGGAGACATGGGAAACATGGTGGACGGAGTATTGGCAAGCCACCTGGATTCCTG
AGTGGGAGTTTGTCAATA---CCCCTCCCTT---AGTAAAATTATGGTACCAGTTAGAGAAAGAACCCATAGTAGGAGCA
GAAACTTTCTATGTAGATGGGGCAGCTAAT---AGGGAGAC------T---AAATCAGGAAAAGCAGGATATGTTACTGA
CAGAGGAAGACAAAAAGTTGTCCCCATAGCTGACACAACAAATCAGAAGACTGAATTACAAGCAATTCATCTAGCTTTGC
AGGATTCGGGACTAGAAGTAAACATAGTAACAGACTCACAATATGCATTAGGAATCATTCAAGCACAACCAGATAAGAGT
GAATCAGAATTAGTCAGTCAAATAATAGAGCAGTTAAT---AAAAAAGGAAAAAGTCTACCTGGCATGGGTACTAGCACA
CAAAGGAATTGGAGGAAATGAA---CAAGTAGATAAATTAGTTAGTACTGGAATCAGGAAAGTACTATTTTTAGAT---G
GAATAGACAAGGCCCAAGAAGAACATGAAAAATATCACAGTAATTGGAGAGCAATGGCTAGTGACTTTAACCTGCCACCT
GTAGTAGCAAAAGAAATAGTAGCTAGTTGTGATAAATGTCAGTTAAAAGGAGAAGCCATGCATGGACAAGTAGACTGTAG
CCCAGGAATATGGCAACTAGATTGTACACATTTAGAGGGAAAAATTATCCTGGTAGCAGTTCATGTAGCCAGTGGATATA
TAGAAGCAGAAGTCATTCCAGCAGAGACAGGACAGGAAACAGCATACTTTA---TCTTAAAACTAGCAGGAAGATGGCCA
GTAAAAACAGTACATACAGACAATGGCAGCAATTTCACTAGTACTACTGTTAAGGCTGCCTGTTGGTGGGCAGGGATCAA
ACAGGAATTTGGCATTCCCTACAATCCCCAAAGTCAAGGAGTAGTGGAATCTATGAATAAAGAATT---AAAGAAAATTA
TAGGACAGGTAAGAGATCAGGCTGAACATCTTAAGACAGCAGTACAAATGGCAGTACTCATCCACAATTTTAAAAGAA--
-AA---GGGG---GGATTG---GGGGGT------------------------------------------------ACAG
TGCAGGGGAAAGAATAGTAGACATAATAGCAACAGACATACAAACTAAAGAATTACAAAAACAAATTACAAAAATTCAAA
ATTTTCGGG---TTTATTACAGGGACAGCAGAGATCCACTTTGGAAAGGACCAGCAAAGCTTCTCTGGAAAGGTGAAGGG
GCAGTAGTAATACAAGACAA------TAGTGACATAAAAGTAGTGCCAAGAAGAAAAGTAAAGATCATTAGGG---ATTA
TGGAAAACCGATGGCAGGTGATGATTGTGTGGCAAGTAGACAGGATGAGGATTAAAC--ACATGGAAAATTTTAGTAAA-
TACCATATGCATGTTTCAGGAAGAACTAAGGAATGGC---GGTATAGACATCATTATGAAAGCACTCATCC---TAGAAT
AAGTTCAGAAGTACACATCCCACTAGG------------GG---------A---AG---CTAG---ATTGGTAATAACAA
CATA---TTGGGGT---CTGCATACAGGAGAAAGAGACTGGCATTTGGGC---CAGGGAGTCTCCATAGAATGGAGGAAA
AAGAGATATAGCACACAAGTAGACCCTGGCCTAGCAGACCAACTAATTCACATG---TATTATTTT---GATTGTTTTTC
AGAATC---TGCTATAAGAAATGCCATATTAGGACGTAT---AGT---TAGTCC---TAGGTGTGACTATCAAGCA---G
GACATA---ACAAGGTAGGATCTCT---ACAGTACTTGGCACTAACAGCATT---AATAA---CA---C---C---A---
AA---------AAGGA---TAAAGCCACCTTTGCCTAGTGTCACAAAACTGACAGAGGATAGATGGAACAAGCCCCAGAA
AACCAAGGGCCGCAGAGGGAGCCGCACAATGAATGGACACTAGAGCTTTTAGAGGAGCTTAAGAGTGAAGCTGTCAGACA
TTTTCCTAGGGTATGGCTACGTGGCTTAGGACAGCATATCTATGAAACTTATGGGGACACTTGGCCAGGAGTGGAAGC--
CCATAATAAGAACTCTGCAAC--CAACTGCTG---TTTATTCAT---TTCAGAATTGGGTGTCA--AACATAGCAGAATA
GGCATT---------AC---TCG------ACAG------AGGAGAGCAA----------GAAATGGAGCCAGTAGATCCT
AATCTAGAGCCCTGGAAGCATCCAGGAAGTCAGCCTAAGACTGCGTGTACCACTTGCTATTGTAAAAAGTGTTGCTTTCA
TT------GCCAA---------------GTTTGTTTCAT---AAC---AAAAGGCTTAGGCATCTCCCATGGC---AGGA
AGAAGCG------GAGAC---AG---C---GACGAAGAG---ATCCTCAAGACAGTCAGACTAATCAAGTTTCTCTACCA
AAGCAGTAAGTA------------------TCACATGTA---ATG------------------CAACCT------TT---
AA---------ACATAG---CAG---CA---ATAG---TAGCATTAGTAGTAGCAA--CAAT---AA-TAGCAATAGT--
----TGTGTGGACCATAGTACTCATAGAATATAGAAAAATATTAAAACAA---AGGAAAATAGACAGATTAATTGATAGA
ATAAG---AGAAAGAGCAGAAGACAGTGGCA---------ATGAAAGCGAAGGGGACCAGGAGG---A------------
ATTAT---C---AGC---A------C---TT---G---T---------G---GAGAGG----------------------
--------GGGCATGATG---------CTCCTTGGGATG---T---TA---------ATGAT------------CTGT--
----AGTGCTGC------------------AGC---A------------AA---T---TTG------------------T
GGGTCACAGTCTATTATGGAGTACCAGTGTGGAGAGAGGCAAAC--ACC------ACTC-TATTTTGTGCATCAGATGCT
AAAGCATATGATACAGAGGCACATAATGTTTGGGCCACCCATGCCTGTGTACCCACAGACCCCAGCCCACAAGAAGTGGT
ATTGA---A---AAATGTGAC---AGAAAATTTTAAC---ATGT---G---GAAAAATAACATGGTAGACCAGATGCTTG
AGGATATAATCAGTTTATGGGATCAAAGCCTAAAACCATGTGTAAGATTAACCCCACTCTGTGTTACT---TT---AAAA
TGCAA------TGATACT--------------------------------------------------------------
--------------AG--GAATAA---TAC-T---A-ATA------CC--------------------------------
----A-CTGAAAATAG--T-------------------------------------------------------------
--------TGGGA--AAA--G-----ATG---GAGCC------------A-GGA-G---A----AA---T---AA-A---
---------AAATTGCTCTT---TCAATTTCAC---CACAAG------CATGAGAA---CTAA---------GGTGCAGA
---CACAACATGC---AC---T---TTTTTATA---GCCTTGATGTA---GCACCAATAAA------TAAG---------
--------------------------------------------------------------------------------
--AAGAATAAG---------------------------------------------------------------------
---------------------------------------------------------ACT--TATAGG-T-TG---ATA-
--AGTTGTA-ACACCTCAGT---CATT---ACACAAGCCTGTCCAAA---GATAAAC---TTTGAGCCAA---TTCCCAT
ACATTATTGTGCCCC---GGCTGGTTTTGCGATTCTAAAATGTAATG---ATAA---CAAGTTCAATGGGACAGGACCAT
GTAAAAATGTCAGCACAGTACAATGTACACATGGAATTAAGCCAGTAGTATCAACTCAACTGCTGTTAAATGCCAGTCTA
GCAGAAGAAGA---TGTAGTAATTAGATCTGAGAATTTCTCGAACAATGTTAAAATCATAATAGTACACCTGAATAAGTT
TGTAGCAATTAATTGTACAAGACCCAACA---ACA---AT---A---CCAG---AAAG---AG---TAT---A---CATA
TG------------GGACCA------G------GGA---AA------G---CATTTTATACAACAGGAGACATAATAGGA
AATATAAGACAAGCATATTGTAACATTAGTAGACAAGAATGGAATGAAACTTTACTACGGGTAGTTGA--AAAATTAGGA
GAA------------------CAATT---T---A-AT--AAAACA------------------AGCACA-----------
-ATAGTTTTTA---AA----AA---T---T---C---C---T---CA---GGAGGGGACCCAGAAATTGCAATGCACAGT
TTTAATTGTGGAGGGGAA---TTTTTCTACTGTAATACAACAAAACTGTTT------G---ATAAGATT---TGG-----
--------------AATGG--TACT------------------------------------------------GGGTGG-
--G---TAAA---T---A-------A-A------A---AT---A---A----CA---C---T------G------AA--G
A--A---AATAGC------------------ACA---AT---C------A---TCA---CA---------CTCCCATG--
--CA-AAATAAAAC---AAATTAT---AAACATGTGGCAGGGAGTAGGAAAAGCAATGTATGCCCCTCCCATCAGAGGAA
ACATTAGCTGTTCATCAAAAATTACAGGACTGTTGTTAACAAGAGACGG---TGGTAA---CGAG---------AGC---
------------------------------AGC--AGCACC--A---AC---GAGACCTTCAGACCTGGGG-GAGGAG-A
TATGAAAGACAATTGGAGAA---------------------------------GTGAATTATAT---AAATATAA---AG
TAGTA---AAACTTGAACC---AATA---GGAATAGCACCCACC------GAGGCAAAGAGAAGAGTGGTGCA-------
-----GAGAG---AAAAAAGAGCAG------TGGGAA-----TG--CTAGGAGC---TA--T---GTTCCTTGGGTTCTT
GGG-AA-CAGCAGGAAG-CACTATGGGCGCAGCGTCAATAGCGCTGACGGTACAGGCCAGACAATTATTGTCTG---GTA
TAGTGCAACAGCAGAACAATTTGCTGAGAGCTATTGAGGCGCAACAGCATCTGTTGCAACTCACAGTCTGGGGCATCAAG
CAGCTCCA---GGCAAGAG---TCCTGGCTGTGGAAAGATACCTAAAGGATCAACAGCTCCTAGGG------ATTTGGGG
TTGCTCTGGAAAACTCATTTGCACCACTGCTGTGCCTGGGAATACTAGTTGGAGT------------AAT----------
-----------AA---A------TC---CCTGGATAAG------ATTTGGA------A---T------AACA------TG
ACTTGGATGGAGTGGGAA---AGAGAAATTGACAATTATACAGGCTTAATATACACCTTAATTTCAGAATCGC---AGAA
CCAACAAG---AAAAGAATGAACTAGAATTATTAAAATTAGATCAATGGGCAAGTTTGTGGAATTGGTTTGACATAACAA
AATGGCTGTGGTATATAAAAATATTCATAATGATAGTAGGGGGCTTGATAGGTTTAAGAATAGTTTTTGCTATACTTGCT
ATAGTGAATAGAGTTAGGCAGGGATACTCACCATTATC---GTTTCAGACC---CGCCTCC---CAGCCCA---GAGGGG
A---CCCGACAGGCCCGAAGGAATC------------GAAGAAGAA---G---GT---GGAG---AGAGAGAC-------
--AGAGACAGATCCGG---T---CCA---TTAGTGAACGGATTCTTGACACTTATCTGGGTGGATCTACGGAGCCTGGTC
CTCTTCAGCTACCACCGCTTGAGAGACTTACTCTTAATTGTAACGAGGATTGTGGAACTTCTGGGACGCAGG--------
-------------GGGTGGGAAGTCCTCA---AATATTGGTGGAATCTCCTGCAGTATTGGATTCAGGAACTA---AAAA
ATAGTGC---TGTTA---G---TTTGCTAAATAGCACAGCTATAGTAGTAGCTGAGGGGACAGATA---GGGTTATAGAA
ATAGCACAAAGAGTTTATAGAGCTTTCCTCCACGTACCTAGAAGAATAA---------GACAGGGCTTCGAAAGGGC---
TTTGCTATAA------------------------------------------GATGGG------TGGCAGATGGTCAAA-
-----G---AG---TA---------GT---------A---T---------A---T---T---T---GG------A-----
-TGGC---CTG---CTGTAAGG---GAAAGAATA---------AGACGAACTGAC-------------------------
--------------------------------------------------------------------------------
--------------------------------------------------------------------------------
--------------------------------------------------------------------------------
--------------------------------------------------------------------------------
------------------------------CCGGCAGCA------GA---T---GGGGTGGGAGCAGTATCTCGAGACCT
GGAAAAATATGGAGCAATCACAAGTAACAACACAGCAGCTAACAATGCTGA---T---TGTGCCTGGCTAGAAGCACAGG
---AGGAG---GAG------------GAGGTGGGTTTTCCAGTCACACCTCAGGTACCTCTGAGACCAATGACTTACAAG
GCAGCTGTAGATCTTAGCCAC------TTTT---T---AAAAGAAAA---GGGGGGACTGGAAGGGCTAATTTACT---C
C---CAAAAAAG---ACAAGATATCCTTGATCTGTGGATCTACCACACACAAGGCTACTTCCCTGATTGCCAGAACTACA
CACCAGGGCCAGGGGTCA---GATTTCCACTGACCTTTGGATGGTGCTTCAAGCTAGTACCAGTTGAG--CCAGAGAAGG
TAGA---AGAGGCCAATGAAGGAGA-GAACAACAGCCTGCTACACCCCCTGAGCCCGCAT---GGAATGGAGGACCCGGA
GAAAGAAGTGTTAGTGTGGAGATTTGACAGCCGCCTAGCATTT--CATCACATGGCCCGAG---AG---ATGCACCCGG-
--AGTTT-TAC------------------------------------AAGAACT------GCTGACAGCAAGAAGAACTG
CT-----------------G---ACATAGA------------------------------GCT-----------------
-------TT---CT-------------------------ACAAA--GGGACTTTCCGC----------------------
--------------------T---GGGG---A---C---TTT---C---CA---------G-------------GGAGGC
---GTGG---CCT---GGGCGGGA--------------------------------------------------------
-------------------------------------C---TGGG---GA---GTGGCGA-------GCC---T---CAG
A------TGCTGCA---TA---------TAAGCAG---C---TGCTTT---T---T---GCCTG---TA-----------
-------------C---------------TGGG------TCTC---------TCT---------GGT---TAGACCAGAT
C---TGAGCCTGG---GAGCTCTCTGGCTAGCT---AGGGAACCCACTGCTT---AAGCCTCAAT---AAAGCTTGCCT-
--TGA---GTG---------------------------------------------------------------------
--------------------------------------------------------------------------------
--------------------------------------------------------------------------------
--------------------------------------------------------------------------------
--------------------------------------------------------------------------------
--------------------------------------------------------------------------------
--------------------------------------------------------------------------------
--------------------------------------------------------------------------------
----------------------CTTAAAGTAGTGTGTGCCCGTCTG---TTGTGTGACTCTGGT
>AB221005/B/US/1985/Ba_L
-TGGATGGGCTAATTTACT---CCCAAAAAAGACAAGATATCCTTGATTTGTGGGTCTACCACACACAAGGCTACTTCCC
TGATTGGCAGAACTACACACCAGGGCCAGGGA---CCAGATTTCCACTGACCTTTGGATGGTGCTTCAAGCTAGTACCAG
TTGAGCCAGAGAAGGTAGAGGAGGCTAATGAAGGAGAGAACAACTGCTTGTTACACCCTATGAGCCTGCATGGGATGG--
-------------------AGGACCCGGAGAAAG---AAGTGTTAGTATGGAAGTTTGACAGCACCCTAGCATTC--CAT
CA---CGTGGCC---CGAG------------------------AGCTG------CATCCGGAGTACTAC---------AG
AGACTGCT------------------------------------------------------------------GACATT
GA---------------------------GCTTT---CT-------------------------------ACAA---GGG
ACTTTCCGC------------------------------------------TGGGGACTTTC---CA---G-GGAGGCGT
GGCCT---GGGCGGGACTGGGGAGTGGCGAGCCCTCAGATGCTGCATATAAGCAGCTGCTTTTTGCCTGTACTGGGTCTC
TCTGGTTAGACCAGATCTGAGCCTGGGAGCTCTCTGGCTAACTAGGGAACCCACTGCTTAAGCCTCAATAAAGCTTGCCT
---TGAGTG---------------------------------------------------CTTC---AAG---TAGTGT-
--GTGCCC---GTCTG---TTGTGTGA---------------CTCTGGT---A---ACTAGAGATCCC---TCAGAC---
CCT---TTTAGTCAGTGTGG---AAAATCTCTAGCAGTGGCG---CCCG---AACAGGG---AC---TT---G---AA--
-AGCGAAAGAGAAA---------------------CCAGAGGAGCTCTCTC---GAC---GCA------GGACTCGGCTT
GCTGA-----------AGCGCACGGCAAGAGGCGAGGGG---CGGCG---ACT---GGTGAGTACGCCAAAAT-------
---TTTTGACT---AGCGGA---GGCTAGAAG------------------------------------------------
--------------------------------------------------------------------------------
-------------------------------GAGAGAGATGGGTGCGAGAGCGTCAGTATTAAGCGGGGGAGAA---TTA
GATAGGTGGG---AAAAAA---TTCGGTTAAGGCCAGGGGGAA---AGAAAAAATATAG------ATTAAAACATATAGT
ATGGGCAAGCAGGGAACTAGAAAGATTCGCAGTCAATCCTGGCC---TGTTAGAAACATCAGAAGGCTGCAGACAAATAC
TGGGACAGCTACAACCATCCCTTCAGACAGGATCAGAAGAACTTAGATCATTATATAATACAGTAGCAACCCTCTATTGT
GTACATCAAAAGATAGAGGTAAAAGACACCAAGGAAGCTTTAGAC--AAA-ATAGAGGAAGAGCAAAACAAATGTAAG--
-------------AAAA------AGGCA---------C------AGCAA---------------------GCAGCA----
--------GCT------------------------------GA---CACAGGA------------------AACAG----
-----CGGT---------------------------C---AG------G---TCAGCCAAAATTTCCCTATAGTGCAGAA
CCTCCAGGGGCAAATGGTACATCAGGCCATATCACCTAGAACTTTAAATGCATGGGTAAAAGT---AATAG---AAGAGA
AAGCTTTCAGCCCAGAAGTAATACCCATG---TTTTCAGCATTATCAGAAGGAGCCACCCCACAAGA---TTTAAACACC
ATGCTAAACACAGT---GGGGGGACATCA---AGCAGCCATGCAAATGTTAAAAGAACCCATCAATGAGGAAGCTGCAAG
ATGGGATAGATTGCATCCCGTGCAGGCAGGGCCTGTTGCACCAGGCCAGATAAGAGATCCAAGGGGAAGTGACATAGCAG
GAACTACCAGTA---CCCTTCAGGAACAAATAGGATGGATGACAAGTAATCCACCTATCCCAGTAGGAGAAATC---TAT
AAAAGATGGATAATCCTGGGATTAAATAAAATAGTAAGGATGTATAGCCCTACCAGCATTTTGGACATAAGACAAGGACC
AAAGGAACCCTTTAGAGACTATGTAGACCGGTTCTATAAAACTCTAAGAGCCGAGCAAGCTTCACAGGAGGTAAAAAATT
GGATGACAGAAACCTTGTTGGTCCAAAATGCGAACCCAGATTGTAAGACTATTTTAAAAGCATTGGGACCAGCAGCTACA
CTAGAAGAAATGATGACAGCATGTCAGGGAGTGGGAGGACCCAGCCATA---AAGCAAGAATTTTGGCAGAAGCAATG--
-------AGCCAAGTA---A---CAAATT--CA------------------GCT-ACC---ATA---ATGATGCAGAAAG
GCAAT------------------TT------TAGG---AACCAAAGAAAG---A---TTGTTAAATGTTTCAATTGTGGC
AAAGAAGGGCACATAGCCAGAAACTGCAGGGCCCCTAGGAAAAGGGGCTGTTGGAAATGTGGAAAGGAAGGACACCAAAT
GAAAGA---CTGTACT------GAGAGACAG------GCTAATTTTT---TA---GGGAA---AATCTGGCCTTCCC---
A---CAAAGGA---AGGCCAGGGAATTTCCTTCAGAG------CAGA---------------------------------
---CCAGAGCCAACAGCCCCACCAGCCCCA---------------------------------------CCA--------
-GAAGAGAGCTTCAGGTTTGGGGAAG---AGACA---A------CA---------------------------ACTCCCT
C---TC---A---GAAGCAGGAGCTG------------------ATAGA------CA---AGGAACTG------------
---TAT---CCTTTAGCTTCCCTCAGATCACTCTTTGGCAACGACCCCTCGTCACAATAAAGATA---GGGGGGCAACTA
AAGGAAGCTCTATT---AGATACAGGAGCAGATGATACAGTATT---AGAAGAA---A---TGAATTTGCCAGGAAGATG
GAAACCAAAAATGATAGGGGGAATTGGAGGTTTTATCAAAGTAAGACAGTATGATCAGATACTCATAGAAATCTGTGGAC
ATAAAGCTATAGGTACAGTATTAATAGGACCTACACCTGTCAACA---TAATTGGAAGAAATCTGTTGACTCAGATTGGT
TGCACTTTAAATTTTCCCATTAGTCCTATTGAAACTGTACCAGTAAAATT---AAAACCAGGAATGG---ATGGCCCAAA
AGTTAAACAA---TGGCCACTGACAGAAG---AAAAAATAAAAGCATTAATGGAAATCTGTACA------G---AAATGG
AAAAGGAAGGGAAAATTTCAAAAA---TTGGGCCTGAAAATCCATACAATACTCCAGTATTTGCCATAAAGAAAAAAGAC
------AGTACT---AAATGGAGAAAATTAGTAGATTTCAGAGAACTTAATAAGAAAACTCAAGACTTCT---GGGAAGT
ACAATTAGGAATAC-------ACATCCCGCAG--GGGTTAAAA---AAG---AAA---AAAT---CAG------TAACAG
TACTGGATGTGGGTGATGCATATTTTTCAGTTCCCTTAGATAAAGAATTCAGGAAGTATACTGCATTTACCATACCTAGT
ATAAACAATGAAACACCAGGGATCAGATATCAGTACAATGTACTTCCACAGGGATGGAAAGGATCACCAGCAATATTTCA
AAGTAGCATGACAAGAATCTTAGAGCCTTTTAGAAAACAAAATCCAGAAATAGTGATCTATCAATACATGGATGATTTGT
ATGTAGGATCTGACTTAGAAATAGGGCAGCATAGAACAAAAATAGAGGAACTGAGACAACATCTGTTGAGGTGGGGATTT
ACCACACCAGAC---AAAAAACATCAGAAAGAACCTCCATTCCTTTGGATGGGTTATGAACTCCATCCTGATAAATGGAC
AGTACAGCCTATAGTGCTGCCAGAAAAAGACAGCTGGACTGTCAATGACATACAGAAGTTAGTGGGAAAATTG-------
-----------AATTGGGCAAGTCAGATTTACCCAGGAATTAAAGTAAAGCAATTATGTAGGCTCCTTAGGGGAACCAAG
GCATTAACAGAAGTAATACCACTAACAAAAGAAACAGAGCTAGAACTGGCAGAGAACAGGGAAATTCTAAAAGAACCAGT
ACATGGGGTGTATTATGACCCATC---AA---------------AAGACTTAATAGCAGAAATACAGAAGCAGGGGCAAG
GCCAATGGACATATCAAATTTATCAAGAGCCATTTAAAAATCTGAAAACAGGAAAATATGCAAGAATGAGGGGTGCCCAC
ACTAATGATGTAAAACAATTAACAGAGGCAGTGC---AAAAAATAACCACAGAAAGCATAGTAA---TATGGGGAAAGAC
TCCTAAATTTAAACTACCCATACAAAAAGAAACATGGGAAACATGGTGGACAGAGTATTGGCAAGCCACCTGGATTCCTG
AGTGGGAGTTTGTCAATA---CCCCTCCCTT---AGTGAAATTATGGTACCAGTTAGAGAAAGAACCCATAATAGGAGCA
GAAACATTCTATGTAGATGGAGCAGCTAAC---CGGGAGAC------T---AAATTAGGAAAAGCAGGATATGTTACTAA
CAGAGGAAGACAAAAAGTTGTCTCCCTAACTGACACAACAAATCAGAAGACTGAGTTACAAGCAATTCATCTAGCTTTAC
AAGATTCAGGATTAGAAGTAAACATAGTAACAGACTCACAATATGCATTAGGAATCATTCAAGCACAACCAGATAAAAGT
GAATCAGAGTTAGTCAGTCAAATAATAGAACAGTTAAT---AAAAAAGGAAAAGGTCTACCTGGCATGGGTACCAGCGCA
CAAAGGAATTGGAGGAAATGAA---CAAGTAGATAAATTAGTCAGTACTGGAATCAGGAAAGTACTATTTTTAGAT---G
GAATAGATATAGCCCAAGAAGAACATGAGAAATATCACAGTAATTGGAGAGCAATGGCTAGTGATTTTAACCTGCCACCT
GTGGTAGCAAAAGAAATAGTAGCCAGCTGTGATAAATGTCAGCTAAAAGGAGAAGCCATGCATGGACAAGTAGACTGTAG
TCCAGGAATATGGCAACTAGATTGTACACATTTAGAAGGAAAAATTATCCTGGTAGCAGTTCATGTAGCCAGTGGATATA
TAGAAGCAGAAGTTATTCCAGCAGAGACAGGGCAGGAAACAGCATACTTTC---TCTTAAAATTAGCAGGAAGATGGCCA
GTAAAAACAATACATACAGACAATGGCAGCAATTTCACTAGTACTACAGTCAAGGCCGCCTGTTGGTGGGCGGGGATCAA
GCAGGAATTTGGCATTCCCTACAATCCCCAAAGTCAGGGAGTAGTAGAATCTATAAATAAAGAATT---AAAGAAAATTA
TAGGACAGGTAAGAGATCAGGCTGAACATCTTAAAACAGCAGTACAAATGGCAGTATTCATCCACAATTTTAAAAGAA--
-AA---GGGG---GGATTG---GGGGGT------------------------------------------------ATAG
TGCAGGGGAAAGAATAGTAGACATAATAGCAACAGACATACAAACTAAAGAATTACAAAAACAAATTACAAAAATTCAAA
ATTTTCGGG---TTTATTACAGGGACAGCAGAGATCCACTTTGGAAAGGACCAGCAAAGCTTCTCTGGAAAGGTGAAGGG
GCAGTAGTAATACAAGATAA------TAGTGACATAAAAGTAGTACCAAGAAGAAAAGCAAAGATCATTAGGG---ATTA
TGGAAAACAGATGGCAGGTGATGATTGTGTGGCAAGTAGACAGGATGAGGATTAGA---GCATGGAAAAGTTTAGTAAAA
CACCATATGTATATTACAGGGAAAGCTAAGGGATGGT---TTTATAGACATCACTATGAAAGTACTCATCC---AAGAAT
AAGTTCAGAAGTACACATCCCACTAAG------------GG---------A---TG---CGGA---ATTGGTAATAACAA
CTTA---TTGGGGT---CTACATACAGGAGAAAGAGACTGGCATTTGGGT---CAGGGAGTCTCCATAGAATGGAGGAAA
AAGAGATATAGCACACAAGTAGACCCTAACCTAGCAGACCAACTAATTCATCTG---TATTACTTT---GATTGTTTTTC
AGAATC---TGCTATAAGAAATGCCATATTAGGACGTAT---AGT---TAGTCC---TAGGTGTGAATATCAAGCA---G
GACATA---ACAAGGTAGGGTCTCT---ACAGTACTTGGCACTAGCAGCATT---AGTAA---CA---C---C---A---
AA---------AAAGA---TAAGGCCACCTTTGCCTAGTGTTACAAAACTGACAGAGGATAGATGGAACAAGCCCCAGAA
GATCAAGGGCCACAGAGGGAGCCACACAATGAATGGACACTAGAGCTTTTAGAGGAGCTTAAGAGTGAAGCTGTTAGACA
CTTTCCTAGGATATGGCTACATGGCTTAGGGCAACATATCTATGAAACTTATGGGGATACTTGGGCAGGAGTGGAAG---
CCATAATAAGAATTCTGCAA---CAACTGCTG---TTTATCCAT---TTCAGGATTGGGTGCC---AACATAGCAGAATA
GGTATT---------AT---TCA------ACAG------AGGAGAGCAA----------GAAATGGAGCCAGTAGATCCT
AAACTAGAGCCCTGGAAGCATCCAGGAAGTCAGCCTAAGACTGCTTGTACCACTTGCTATTGTAAAAAGTGTTGCTTTCA
TT------GCCAA---------------GTTTGCTTCAT---AAC---AAAAGGCTTAGGCATCTCCTATGGC---AGGA
GGAAGCG------GAGAC---AG---C---GACGAAGAG---CTCCTCAAGACAGTCAGACTCATCAAGTTTCTCTATCA
AAGCAGTAAGTA------------------GTACATGTA---ATG------------------CAAGCT------TT---
AC---------AAATAT---CAG---CA---ATAG---TAGGATTAGTAGTAGCAG--CAAT---AA-TAGCAATAGT--
----TGTGTGGACCATAGTATTCATAGAATATAGGAAAATATTAAGGCAA---AGAAAAATAGACAGGTTAATTGATAGA
ATAAC---AGAAAGAGCAGAAGACAGTGGCA---------ATGAGAGTGATGGAGATCAGGAGG---A------------
ATTAT---C---AGC---A------C---TG---G---T---------G---GAGATG----------------------
--------GGGCATCATG---------CTCCTTGGGATG---T---TA---------ATGAT------------CTGT--
----AATGCTGA------------------AGA---A------------AA---A---TTG------------------T
GGGTCACAGTCTATTATGGGGTACCTGTGTGGAAAGAAGCAACC--ACC------ACTC-TATTTTGTGCATCAGATGCT
AAAGCATATGATACAGAGGTACATAATGTTTGGGCCACACATGCCTGTGTACCCACAGACCCCGACCCACAAGAAGTAAA
ATTGG---A---AAATGTGAC---AGAAAATTTTAAC---ATGT---G---GAAAAATAAAATGGTAGAACAGATGCATG
AGGATATAATCAGTTTATGGGATCAAAGCCTAAAGCCATGTGTAAAATTAACTCCACTCTGTGTTACT---TT---AAAT
TGCAC------TG-TAAG--------------------------------------------------------------
-----------------------------------C-GGG------GG--------------------------------
----A-ATGATGGG----G-------------------------------------------------------------
-----------------------------------GG------------A-GGA-G---A----AA---T---GA-A---
---------AAATTGCTCTT---TCAATATCAC---CACAAA------CATAAGAG---GTAA---------GGTGCAGA
---AAGAATATGC---AC---T---TTTTTATG---AACTTGATATA---GTACCAATAGA------TAAT---------
--------------------------------------------------------------------------------
--AAAAATGAT---------------------------------------------------------------------
---------------------------------------------------------AGC--TATAGG-T-TG---ATA-
--AGTTGTA-ACACCTCAGT---CATT---ACACAGGCCTGTCCAAA---GGTATCC---TTTGAGCCAA---TTCCCAT
ACATTATTGTGCCCC---GGCTGGTTTTGCGATTCTAAAGTGTAAAG---ATAA---TAAGTTCAATGGAAAAGGACCAT
GTACAAATGTCAGCACAGTACAATGTACACATGGAATTAGGCCAGTAGTATCAACTCAACTGCTGTTAAATGGCAGTCTA
GCAGAAGAAGA---GGTAGTAATTAGATCCGAAAATTTCACGAACAATGCTAAAACCATAATAGTACAGCTGAATGAATC
TGTAGTAATTAATTGTACAAGACCCAACA---ACA---AT---A---CAAG---AAAA---AG---TAT---A---AATA
TA------------GGACCA------G------GCA---GA------G---CATTTTATACAACAGGAGAAATAATAGGA
GATATAAGACAAGCACATTGTAACCTTAGTAGAGCAAAATGGAATGACACTTTAAATAAGATAGTTAT--AAAATTAAGA
GAA------------------CAATT---T---G-GG--AAT---------------------AAAACA-----------
-ATAGTCTTTA---AG----CA---C---T---C---C---T---CA---GGAGGAGACCCAGAAATTGTGACGCACAGT
TTTAATTGTGGAGGGGAA---TTTTTCTACTGTAATTCAACACAACTGTTT------A---ATAGTACT---TGG-----
--------------AAT--------------------------------------------------------GTTACT-
--G---AAGA---G---T-------C-A------A---AT---A---A----CA---C---T------G------TA--G
A--A---AAT---------------------AAC---AC---A------A---TCA---CA---------CTCCCATG--
--CA-GAATAAAAC---AAATTAT---AAACATGTGGCAGGAAGTAGGAAGAGCAATGTATGCCCCTCCCATCAGAGGAC
AAATTAGATGTTCATCAAATATTACAGGGCTGCTATTAACAAGAGATGG---TGGTCC---TGAG---------GAC---
-----------------------------------AACAAG--A---CC---GAGGTCTTCAGACCTGGAG-GAGGAG-A
TATGAGGGATAATTGGAGAA---------------------------------GTGAATTATAT---AAATATAA---AG
TAGTA---AAAATTGAACC---ATTA---GGAGTAGCACCCACC------AAGGCAAAGAGAAGAGTGGTGCA-------
-----GAGAG---AAAAAAGAGCAG------TGGGA----------ATAGGAGC---TG--T---GTTCCTTGGGTTCTT
GGG-AG-CAGCAGGAAG-CACTATGGGCGCAGCGTCAATGACGCTGACGGTACAGGCCAGACTATTATTGTCTG---GTA
TAGTGCAACAGCAGAACAATCTGCTGAGAGCTATTGAGGCGCAACAGCATCTGTTGCAACTCACAGTCTGGGGCATCAAG
CAGCTCCA---GGCAAGAG---TCCTGGCTGTGGAAAGATACCTAAGGGATCAACAGCTCCTGGGG------ATTTGGGG
TTGCTCTGGAAAACTCATCTGCACCACTGCTGTGCCTTGGAATGCTAGTTGGAGT------------AAT----------
-----------AA---A------TC---TCTGAATAAG------ATTTGGG------A---T------AACA------TG
ACCTGGATGGAGTGGGAC---AGAGAAATTAACAATTACACAAGCATAATATACAGCTTAATTGAAGAATCGC---AGAA
CCAACAAG---AAAAGAATGAACAAGAATTATTAGAATTAGATAAATGGGCAAGTTTGTGGAATTGGTTTGACATAACAA
AATGGCTGTGGTATATAAAAATATTCATAATGATAGTAGGAGGCTTGATAGGTTTAAGAATAGTTTTTTCTGTACTTTCT
ATAGTGAATAGAGTTAGGCAGGGATACTCACCATTATC---GTTTCAGACC---CACCTCC---CAGCCTC---GAGGGG
A---CCCGACAGGCCCGGAGGAATC------------GAAGAAGAA---G---GT---GGAG---AGAGAGAC-------
--AGAGACAGATCCGG---T---TCA---TTAGTGAACGGATTCTTGGCACTTATCTGGGTCGATCTGCGGAGCCTGTTC
CTCTTCAGCTACCACCGCTTGAGAGACTTACTCTTGATTGTGACGAGGATTGTGGAACTTCTGGGACGCAGG--------
-------------GGGTGGGAAGTCCTCA---AATATTGGTGGAGTCTCCTACAGTATTGGAGTCAGGAACTA---AAGA
ATAGTGC---TGTTA---G---CTTGCTCAATACCATAGCCATAGCAGTAGCTGAAGGGACAGATA---GGGTTATAGAA
GTATTACAAAGAGCTGTTAGAGCTATTCTCCACATACCTAGAAGAATAA---------GACAGGGCTTGGAAAGGGC---
TTTGCTATAA------------------------------------------GATGGG------TGGCAAGTGGTCAAA-
-----A---AG---TA---------GT---------A---T---------A---G---T---T---GG------A-----
-TGGC---CTG---CTGTAAGG---GAAAGAATG---------AGACGAACTGAG-------------------------
--------------------------------------------------------------------------------
--------------------------------------------------------------------------------
--------------------------------------------------------------------------------
--------------------------------------------------------------------------------
------------------------------CCAGCAGCA------GA---T---GGGGTAGGAGCAGCATCTCGAGACCT
GGAAAAACATGGAGCAATCACAAGTAGCAATACAGCAGCTAACAATGTTGA---T---TGTGCCTGGCTAGAAGCACATG
---AGGAT---GAA------------GAAGTGGGTTTCCCAGTCAGACCCCAGGTACCTTTAAGACCAATGACTCACAGG
GCAGCTGTAGATCTTAGCCAC------TTTT---T---AAGAAAGAA---GGGGGGACTGGAAGGGCTAATTCACT---C
C---CAGAAAAG---ACAAGATATCCTTGATTTGTGGGTCTACCACACACAAGGCTACTTCCCTGATTGGCAGAACTACA
CACCAGGGCCAGGGACCA---GATTTCCACTGACCTTTGGATGGTGCTTCAAGCTAGTACCAGTTGAG--CCGGAGAAGG
TAGA---AGAGGCTAATGAAGGAGA-GAACAACTGCTTGTTACACCCTATGAGCCTGCAT---GGGATGGAGGACCCGGG
GAAAGAAGTGTTAGTATGGAAGTTTGACAGCACCCTAGCATTC--CATCACGTGGCCCGAG---AG---CTGCATCCGG-
--AGTAC-TAC------------------------------------AGAGACT------GCT-----------------
-------------------G---ACATTGA------------------------------GCT-----------------
-------TT---CT-------------------------ACAA---GGGACTTTCCGC----------------------
--------------------T---GGGG---A---C---TTT---C---CA---------G-------------GGAGGC
---GTGG---CCT---GGGCGGGA--------------------------------------------------------
-------------------------------------C---TGGG---GA---GTGGCGA---G---CCC---T---CAG
A------TGCTGCA---TA---------TAAGCAG---C---TGCTTT---T---T---GCCTG---TA-----------
-------------C---------------TGGG------TCTC---------TCT---------GGT---TAGACCAGAT
C---TGAGCCTGG---GAGCTCTCTGGCTAACT---AGGGAACCCACTGCTT---AAGCCTCAAT---AAAGCTTGCCT-
--TGA---GTG---------------------------------------------------------------------
--------------------------------------------------------------------------------
--------------------------------------------------------------------------------
--------------------------------------------------------------------------------
--------------------------------------------------------------------------------
--------------------------------------------------------------------------------
--------------------------------------------------------------------------------
--------------------------------------------------------------------------------
----------------------C
>AB253432/B/US/1985/Ba_L
-TGGATGGGCTAATTTACT---CCCAAAAAAGACAAGATATCCTTGATTTGTGGGTCTACCACACACAAGGCTACTTCCC
TGATTGGCAGAACTACACACCAGGGCCAGGGA---CCAGATTTCCACTGACCTTTGGATGGTGCTTCAAGCTAGTACCAG
TTGAGCCAGAGAAGGTAGAGGAGGCTAATGAAGGAGAGAACAACTGCTTGTTACACCCTATGAGCCTGCATGGGATGG--
-------------------AGGACCCGGAGAAAG---AAGTGTTAGTATGGAAGTTTGACAGCACCCTAGCATTC--CAT
CA---CGTGGCC---CGAG------------------------AGCTG------CATCCGGAGTACTAC---------AG
AGACTGCT------------------------------------------------------------------GACATT
GA---------------------------GCTTT---CT-------------------------------ACAA---GGG
ACTTTCCGC------------------------------------------TGGGGACTTTC---CA---G-GGAGGCGT
GGCCT---GGGCGGGACTGGGGAGTGGCGAGCCCTCAGATGCTGCATATAAGCAGCTGCTTTTTGCCTGTACTGGGTCTC
TCTGGTTAGACCAGATCTGAGCCTGGGAGCTCTCTGGCTAACTAGGGAACCCACTGCTTAAGCCTCAATAAAGCTTGCCT
---TGAGTG---------------------------------------------------CTTC---AAG---TAGTGT-
--GTGCCC---GTCTG---TTGTGTGA---------------CTCTGGT---A---ACTAGAGATCCC---TCAGAC---
CCT---TTTAGTCAGTGTGG---AAAATCTCTAGCAGTGGCG---CCCG---AACAGGG---AC---TT---G---AA--
-AGCGAAAGAGAAA---------------------CCAGAGGAGCTCTCTC---GAC---GCA------GGACTCGGCTT
GCTGA-----------AGCGCACGGCAAGAGGCGAGGGG---CGGCG---ACT---GGTGAGTACGCCAAAAT-------
---TTTTGACT---AGCGGA---GGCTAGAAG------------------------------------------------
--------------------------------------------------------------------------------
-------------------------------GAGAGAGATGGGTGCGAGAGCGTCAGTATTAAGCGGGGGAGAA---TTA
GATAGGTGGG---AAAAAA---TTCGGTTAAGGCCAGGGGGAA---AGAAAAAATATAG------ATTAAAACATATAGT
ATGGGCAAGCAGGGAACTAGAAAGATTCGCAGTCAATCCTGGCC---TGTTAGAAACATCAGAAGGCTGCAGACAAATAC
TGGGACAGCTACAACCATCCCTTCAGACAGGATCAGAAGAACTTAGATCATTATATAATACAGTAGCAACCCTCTATTGT
GTACATCAAAAGATAGAGGTAAAAGACACCAAGGAAGCTTTAGAC--AAA-ATAGAGGAAGAGCAAAACAAATGTAAG--
-------------AAAA------AGGCA---------C------AGCAA---------------------GCAGCA----
--------GCT------------------------------GA---CACAGGA------------------AACAG----
-----CGGT---------------------------C---AG------G---TCAGCCAAAATTTCCCTATAGTGCAGAA
CCTCCAGGGGCAAATGGTACATCAGGCCATATCACCTAGAACTTTAAATGCATGGGTAAAAGT---AATAG---AAGAGA
AAGCTTTCAGCCCAGAAGTAATACCCATG---TTTTCAGCATTATCAGAAGGAGCCACCCCACAAGA---TTTAAACACC
ATGCTAAACACAGT---GGGGGGACATCA---AGCAGCCATGCAAATGTTAAAAGAACCCATCAATGAGGAAGCTGCAAG
ATGGGATAGATTGCATCCCGTGCAGGCAGGGCCTGTTGCACCAGGCCAGATAAGAGATCCAAGGGGAAGTGACATAGCAG
GAACTACCAGTA---CCCTTCAGGAACAAATAGGATGGATGACAAGTAATCCACCTATCCCAGTAGGAGAAATC---TAT
AAAAGATGGATAATCCTGGGATTAAATAAAATAGTAAGGATGTATAGCCCTACCAGCATTTTGGACATAAGACAAGGACC
AAAGGAACCCTTTAGAGACTATGTAGACCGGTTCTATAAAACTCTAAGAGCCGAGCAAGCTTCACAGGAGGTAAAAAATT
GGATGACAGAAACCTTGTTGGTCCAAAATGCGAACCCAGATTGTAAGACTATTTTAAAAGCATTGGGACCAGCAGCTACA
CTAGAAGAAATGATGACAGCATGTCAGGGAGTGGGAGGACCCAGCCATA---AAGCAAGAATTTTGGCAGAAGCAATG--
-------AGCCAAGTA---A---CAAATT--CA------------------GCT-ACC---ATA---ATGATGCAGAAAG
GCAAT------------------TT------TAGG---AACCAAAGAAAG---A---TTGTTAAATGTTTCAATTGTGGC
AAAGAAGGGCACATAGCCAGAAACTGCAGGGCCCCTAGGAAAAGGGGCTGTTGGAAATGTGGAAAGGAAGGACACCAAAT
GAAAGA---CTGTACT------GAGAGACAG------GCTAATTTTT---TA---GGGAA---AATCTGGCCTTCCC---
A---CAAAGGA---AGGCCAGGGAATTTCCTTCAGAG------CAGA---------------------------------
---CCAGAGCCAACAGCCCCACCAGCCCCA---------------------------------------CCA--------
-GAAGAGAGCTTCAGGTTTGGGGAAG---AGACA---A------CA---------------------------ACTCCCT
C---TC---A---GAAGCAGGAGCTG------------------ATAGA------CA---AGGAACTG------------
---TAT---CCTTTAGCTTCCCTCAGATCACTCTTTGGCAACGACCCCTCGTCACAATAAAGATA---GGGGGGCAACTA
AAGGAAGCTCTATT---AGATACAGGAGCAGATGATACAGTATT---AGAAGAA---A---TGAATTTGCCAGGAAGATG
GAAACCAAAAATGATAGGGGGAATTGGAGGTTTTATCAAAGTAAGACAGTATGATCAGATACTCATAGAAATCTGTGGAC
ATAAAGCTATAGGTACAGTATTAATAGGACCTACACCTGTCAACA---TAATTGGAAGAAATCTGTTGACTCAGATTGGT
TGCACTTTAAATTTTCCCATTAGTCCTATTGAAACTGTACCAGTAAAATT---AAAACCAGGAATGG---ATGGCCCAAA
AGTTAAACAA---TGGCCACTGACAGAAG---AAAAAATAAAAGCATTAATGGAAATCTGTACA------G---AAATGG
AAAAGGAAGGGAAAATTTCAAAAA---TTGGGCCTGAAAATCCATACAATACTCCAGTATTTGCCATAAAGAAAAAAGAC
------AGTACT---AAATGGAGAAAATTAGTAGATTTCAGAGAACTTAATAAGAAAACTCAAGACTTCT---GGGAAGT
ACAATTAGGAATAC-------ACATCCCGCAG--GGGTTAAAA---AAG---AAA---AAAT---CAG------TAACAG
TACTGGATGTGGGTGATGCATATTTTTCAGTTCCCTTAGATAAAGAATTCAGGAAGTATACTGCATTTACCATACCTAGT
ATAAACAATGAAACACCAGGGATCAGATATCAGTACAATGTACTTCCACAGGGATGGAAAGGATCACCAGCAATATTTCA
AAGTAGCATGACAAGAATCTTAGAGCCTTTTAGAAAACAAAATCCAGAAATAGTGATCTATCAATACATGGATGATTTGT
ATGTAGGATCTGACTTAGAAATAGGGCAGCATAGAACAAAAATAGAGGAACTGAGACAACATCTGTTGAGGTGGGGATTT
ACCACACCAGAC---AAAAAACATCAGAAAGAACCTCCATTCCTTTGGATGGGTTATGAACTCCATCCTGATAAATGGAC
AGTACAGCCTATAGTGCTGCCAGAAAAAGACAGCTGGACTGTCAATGACATACAGAAGTTAGTGGGAAAATTG-------
-----------AATTGGGCAAGTCAGATTTACCCAGGAATTAAAGTAAAGCAATTATGTAGGCTCCTTAGGGGAACCAAG
GCATTAACAGAAGTAATACCACTAACAAAAGAAACAGAGCTAGAACTGGCAGAGAACAGGGAAATTCTAAAAGAACCAGT
ACATGGGGTGTATTATGACCCATC---AA---------------AAGACTTAATAGCAGAAATACAGAAGCAGGGGCAAG
GCCAATGGACATATCAAATTTATCAAGAGCCATTTAAAAATCTGAAAACAGGAAAATATGCAAGAATGAGGGGTGCCCAC
ACTAATGATGTAAAACAATTAACAGAGGCAGTGC---AAAAAATAACCACAGAAAGCATAGTAA---TATGGGGAAAGAC
TCCTAAATTTAAACTACCCATACAAAAAGAAACATGGGAAACATGGTGGACAGAGTATTGGCAAGCCACCTGGATTCCTG
AGTGGGAGTTTGTCAATA---CCCCTCCCTT---AGTGAAATTATGGTACCAGTTAGAGAAAGAACCCATAATAGGAGCA
GAAACATTCTATGTAGATGGAGCAGCTAAC---CGGGAGAC------T---AAATTAGGAAAAGCAGGATATGTTACTAA
CAGAGGAAGACAAAAAGTTGTCTCCCTAACTGACACAACAAATCAGAAGACTGAGTTACAAGCAATTCATCTAGCTTTAC
AAGATTCAGGATTAGAAGTAAACATAGTAACAGACTCACAATATGCATTAGGAATCATTCAAGCACAACCAGATAAAAGT
GAATCAGAGTTAGTCAGTCAAATAATAGAACAGTTAAT---AAAAAAGGAAAAGGTCTACCTGGCATGGGTACCAGCGCA
CAAAGGAATTGGAGGAAATGAA---CAAGTAGATAAATTAGTCAGTACTGGAATCAGGAAAGTACTATTTTTAGAT---G
GAATAGATATAGCCCAAGAAGAACATGAGAAATATCACAGTAATTGGAGAGCAATGGCTAGTGATTTTAACCTGCCACCT
GTGGTAGCAAAAGAAATAGTAGCCAGCTGTGATAAATGTCAGCTAAAAGGAGAAGCCATGCATGGACAAGTAGACTGTAG
TCCAGGAATATGGCAACTAGATTGTACACATTTAGAAGGAAAAATTATCCTGGTAGCAGTTCATGTAGCCAGTGGATATA
TAGAAGCAGAAGTTATTCCAGCAGAGACAGGGCAGGAAACAGCATACTTTC---TCTTAAAATTAGCAGGAAGATGGCCA
GTAAAAACAATACATACAGACAATGGCAGCAATTTCACTAGTACTACAGTCAAGGCCGCCTGTTGGTGGGCGGGGATCAA
GCAGGAATTTGGCATTCCCTACAATCCCCAAAGTCAGGGAGTAGTAGAATCTATAAATAAAGAATT---AAAGAAAATTA
TAGGACAGGTAAGAGATCAGGCTGAACATCTTAAAACAGCAGTACAAATGGCAGTATTCATCCACAATTTTAAAAGAA--
-AA---GGGG---GGATTG---GGGGGT------------------------------------------------ATAG
TGCAGGGGAAAGAATAGTAGACATAATAGCAACAGACATACAAACTAAAGAATTACAAAAACAAATTACAAAAATTCAAA
ATTTTCGGG---TTTATTACAGGGACAGCAGAGATCCACTTTGGAAAGGACCAGCAAAGCTTCTCTGGAAAGGTGAAGGG
GCAGTAGTAATACAAGATAA------TAGTGACATAAAAGTAGTACCAAGAAGAAAAGCAAAGATCATTAGGG---ATTA
TGGAAAACAGATGGCAGGTGATGATTGTGTGGCAAGTAGACAGGATGAGGATTAGA---GCATGGAAAAGTTTAGTAAAA
CACCATATGTATATTACAGGGAAAGCTAAGGGATGGT---TTTATAGACATCACTATGAAAGTACTCATCC---AAGAAT
AAGTTCAGAAGTACACATCCCACTAAG------------GG---------A---TG---CGGA---ATTGGTAATAACAA
CTTA---TTGGGGT---CTACATACAGGAGAAAGAGACTGGCATTTGGGT---CAGGGAGTCTCCATAGAATGGAGGAAA
AAGAGATATAGCACACAAGTAGACCCTAACCTAGCAGACCAACTAATTCATCTG---TATTACTTT---GATTGTTTTTC
AGAATC---TGCTATAAGAAATGCCATATTAGGACGTAT---AGT---TAGTCC---TAGGTGTGAATATCAAGCA---G
GACATA---ACAAGGTAGGGTCTCT---ACAGTACTTGGCACTAGCAGCATT---AGTAA---CA---C---C---A---
AA---------AAAGA---TAAGGCCACCTTTGCCTAGTGTTACAAAACTGACAGAGGATAGATGGAACAAGCCCCAGAA
GATCAAGGGCCACAGAGGGAGCCACACAATGAATGGACACTAGAGCTTTTAGAGGAGCTTAAGAGTGAAGCTGTTAGACA
CTTTCCTAGGATATGGCTACATGGCTTAGGGCAACATATCTATGAAACTTATGGGGATACTTGGGCAGGAGTGGAAG---
CCATAATAAGAATTCTGCAA---CAACTGCTG---TTTATCCAT---TTCAGGATTGGGTGCC---AACATAGCAGAATA
GGTATT---------AT---TCA------ACAG------AGGAGAGCAA----------GAAATGGAGCCAGTAGATCCT
AAACTAGAGCCCTGGAAGCATCCAGGAAGTCAGCCTAAGACTGCTTGTACCACTTGCTATTGTAAAAAGTGTTGCTTTCA
TT------GCCAA---------------GTTTGCTTCAT---AAC---AAAAGGCTTAGGCATCTCCTATGGC---AGGA
GGAAGCG------GAGAC---AG---C---GACGAAGAG---CTCCTCAAGACAGTCAGACTCATCAAGTTTCTCTATCA
AAGCAGTAAGTA------------------GTACATGTA---ATG------------------CAAGCT------TT---
AC---------AAATAT---CAG---CA---ATAG---TAGGATTAGTAGTAGCAG--CAAT---AA-TAGCAATAGT--
----TGTGTGGACCATAGTATTCATAGAATATAGGAAAATATTAAGGCAA---AGAAAAATAGACAGGTTAATTGATAGA
ATAAC---AGAAAGAGCAGAAGACAGTGGCA---------ATGAGAGTGATGGAGATCAGGAGG---A------------
ATTAT---C---AGC---A------C---TG---G---T---------G---GAGATG----------------------
--------GGGCATCATG---------CTCCTTGGGATG---T---TA---------ATGAT------------CTGT--
----AATGCTGA------------------AGA---A------------AA---A---TTG------------------T
GGGTCACAGTCTATTATGGGGTACCTGTGTGGAAAGAAGCAACC--ACC------ACTC-TATTTTGTGCATCAGATGCT
AAAGCATATGATACAGAGGTACATAATGTTTGGGCCACACATGCCTGTGTACCCACAGACCCCGACCCACAAGAAGTAAA
ATTGG---A---AAATGTGAC---AGAAAATTTTAAC---ATGT---G---GAAAAATAAAATGGTAGAACAGATGCATG
AGGATATAATCAGTTTATGGGATCAAAGCCTAAAGCCATGTGTAAAATTAACTCCACTCTGTGTTACT---TT---AAAT
TGCAC------TG-TAAG--------------------------------------------------------------
-----------------------------------C-GGG------GG--------------------------------
----A-ATGATGGG----G-------------------------------------------------------------
-----------------------------------GG------------A-GGA-G---A----AA---T---GA-A---
---------AAATTGCTCTT---TCAATATCAC---CACAAA------CATAAGAG---GTAA---------GGTGCAGA
---AAGAATATGC---AC---T---TTTTTATG---AACTTGATATA---GTACCAATAGA------TAAT---------
--------------------------------------------------------------------------------
--AAAAATGAT---------------------------------------------------------------------
---------------------------------------------------------AGC--TATAGG-T-TG---ATA-
--AGTTGTA-ACACCTCAGT---CATT---ACACAGGCCTGTCCAAA---GGTATCC---TTTGAGCCAA---TTCCCAT
ACATTATTGTGCCCC---GGCTGGTTTTGCGATTCTAAAGTGTAAAG---ATAA---TAAGTTCAATGGAAAAGGACCAT
GTACAAATGTCAGCACAGTACAATGTACACATGGAATTAGGCCAGTAGTATCAACTCAACTGCTGTTAAATGGCAGTCTA
GCAGAAGAAGA---GGTAGTAATTAGATCCGAAAATTTCACGAACAATGCTAAAACCATAATAGTACAGCTGAATGAATC
TGTAGTAATTAATTGTACAAGACCCAACA---ACA---AT---A---CAAG---AAAA---AG---TAT---A---AATA
TA------------GGACCA------G------GCA---GA------G---CATTTTATACAACAGGAGAAATAATAGGA
GATATAAGACAAGCACATTGTAACCTTAGTAGAGCAAAATGGAATGACACTTTAAATAAGATAGTTAT--AAAATTAAGA
GAA------------------CAATT---T---G-GG--AAT---------------------AAAACA-----------
-ATAGTCTTTA---AG----CA---C---T---C---C---T---CA---GGAGGAGACCCAGAAATTGTGACGCACAGT
TTTAATTGTGGAGGGGAA---TTTTTCTACTGTAATTCAACACAACTGTTT------A---ATAGTACT---TGG-----
--------------AAT--------------------------------------------------------GTTACT-
--G---AAGA---G---T-------C-A------A---AT---A---A----CA---C---T------G------TA--G
A--A---AAT---------------------AAC---AC---A------A---TCA---CA---------CTCCCATG--
--CA-GAATAAAAC---AAATTAT---AAACATGTGGCAGGAAGTAGGAAGAGCAATGTATGCCCCTCCCATCAGAGGAC
AAATTAGATGTTCATCAAATATTACAGGGCTGCTATTAACAAGAGATGG---TGGTCC---TGAG---------GAC---
-----------------------------------AACAAG--A---CC---GAGGTCTTCAGACCTGGAG-GAGGAG-A
TATGAGGGATAATTGGAGAA---------------------------------GTGAATTATAT---AAATATAA---AG
TAGTA---AAAATTGAACC---ATTA---GGAGTAGCACCCACC------AAGGCAAAGAGAAGAGTGGTGCA-------
-----GAGAG---AAAAAAGAGCAG------TGGGA----------ATAGGAGC---TG--T---GTTCCTTGGGTTCTT
GGG-AG-CAGCAGGAAG-CACTATGGGCGCAGCGTCAATGACGCTGACGGTACAGGCCAGACTATTATTGTCTG---GTA
TAGTGCAACAGCAGAACAATCTGCTGAGAGCTATTGAGGCGCAACAGCATCTGTTGCAACTCACAGTCTGGGGCATCAAG
CAGCTCCA---GGCAAGAG---TCCTGGCTGTGGAAAGATACCTAAGGGATCAACAGCTCCTGGGG------ATTTGGGG
TTGCTCTGGAAAACTCATCTGCACCACTGCTGTGCCTTGGAATGCTAGTTGGAGT------------AAT----------
-----------AA---A------TC---TCTGAATAAG------ATTTGGG------A---T------AACA------TG
ACCTGGATGGAGTGGGAC---AGAGAAATTAACAATTACACAAGCATAATATACAGCTTAATTGAAGAATCGC---AGAA
CCAACAAG---AAAAGAATGAACAAGAATTATTAGAATTAGATAAATGGGCAAGTTTGTGGAATTGGTTTGACATAACAA
AATGGCTGTGGTATATAAAAATATTCATAATGATAGTAGGAGGCTTGATAGGTTTAAGAATAGTTTTTTCTGTACTTTCT
ATAGTGAATAGAGTTAGGCAGGGATACTCACCATTATC---GTTTCAGACC---CACCTCC---CAGCCTC---GAGGGG
A---CCCGACAGGCCCGGAGGAATC------------GAAGAAGAA---G---GT---GGAG---AGAGAGAC-------
--AGAGACAGATCCGG---T---TCA---TTAGTGAACGGATTCTTGGCACTTATCTGGGTCGATCTGCGGAGCCTGTTC
CTCTTCAGCTACCACCGCTTGAGAGACTTACTCTTGATTGTGACGAGGATTGTGGAACTTCTGGGACGCAGG--------
-------------GGGTGGGAAGTCCTCA---AATATTGGTGGAGTCTCCTACAGTATTGGAGTCAGGAACTA---AAGA
ATAGTGC---TGTTA---G---CTTGCTCAATACCATAGCCATAGCAGTAGCTGAAGGGACAGATA---GGGTTATAGAA
GTATTACAAAGAGCTGTTAGAGCTATTCTCCACATACCTAGAAGAATAA---------GACAGGGCTTGGAAAGGGC---
TTTGCTATAA------------------------------------------GATGGG------TGGCAAGTGGTCAAA-
-----A---AG---TA---------GT---------A---T---------A---G---T---T---GG------A-----
-TGGC---CTG---CTGTAAGG---GAAAGAATG---------AGACGAACTGAG-------------------------
--------------------------------------------------------------------------------
--------------------------------------------------------------------------------
--------------------------------------------------------------------------------
--------------------------------------------------------------------------------
------------------------------CCAGCAGCA------GA---T---GGGGTAGGAGCAGCATCTCGAGACCT
GGAAAAACATGGAGCAATCACAAGTAGCAATACAGCAGCTAACAATGTTGA---T---TGTGCCTGGCTAGAAGCACATG
---AGGAT---GAA------------GAAGTGGGTTTCCCAGTCAGACCCCAGGTACCTTTAAGACCAATGACTCACAGG
GCAGCTGTAGATCTTAGCCAC------TTTT---T---AAGAAAGAA---GGGGGGACTGGAAGGGCTAATTCACT---C
C---CAGAAAAG---ACAAGATATCCTTGATTTGTGGGTCTACCACACACAAGGCTACTTCCCTGATTGGCAGAACTACA
CACCAGGGCCAGGGACCA---GATTTCCACTGACCTTTGGATGGTGCTTCAAGCTAGTACCAGTTGAG--CCGGAGAAGG
TAGA---AGAGGCTAATGAAGGAGA-GAACAACTGCTTGTTACACCCTATGAGCCTGCAT---GGGATGGAGGACCCGGG
GAAAGAAGTGTTAGTATGGAAGTTTGACAGCACCCTAGCATTC--CATCACGTGGCCCGAG---AG---CTGCATCCGG-
--AGTAC-TAC------------------------------------AGAGACT------GCT-----------------
-------------------G---ACATTGA------------------------------GCT-----------------
-------TT---CT-------------------------ACAA---GGGACTTTCCGC----------------------
--------------------T---GGGG---A---C---TTT---C---CA---------G-------------GGAGGC
---GTGG---CCT---GGGCGGGA--------------------------------------------------------
-------------------------------------C---TGGG---GA---GTGGCGA---G---CCC---T---CAG
A------TGCTGCA---TA---------TAAGCAG---C---TGCTTT---T---T---GCCTG---TA-----------
-------------C---------------TGGG------TCTC---------TCT---------GGT---TAGACCAGAT
C---TGAGCCTGG---GAGCTCTCTGGCTAACT---AGGGAACCCACTGCTT---AAGCCTCAAT---AAAGCTTGCCT-
--TGA---GTG---------------------------------------------------------------------
--------------------------------------------------------------------------------
--------------------------------------------------------------------------------
--------------------------------------------------------------------------------
--------------------------------------------------------------------------------
--------------------------------------------------------------------------------
--------------------------------------------------------------------------------
--------------------------------------------------------------------------------
----------------------C
>AB286955/B/JP/2004/DR6089
-TGGAAGGGCTAATTTACT---CCCAAAAGAGACAAGACATCCTTGATCTGTGGGTCTACCACACACAAGGCTACTTCCC
TGATTGGCAGAACTACACACCAGGGCCAGGGA---CCAGATTTCCACTGACCTTTGGATGGTGCTTTAAACTAGTACCAG
TTGAGCCAGAGGAGGTAGAAAAGGCCAATGAAGGAGATGACAAATGCTTGTTACACCCTATGCATCAGCATGGAATGG--
-------------------ATGATCCAGAGAAAG---AAGTATTACAGTGGAAGTTTGACATCAGCCTAGCCCAC--AGA
CA---TGTTGCC---CGAG------------------------AGCTG------CATCCGGAGTACTAC---------AA
GGACTGCT------------------------------------------------------------------GACAGC
AT---------------------------GTTTTT--CT-------------------------------ACAA---GGG
ACTTTCCGC------------------------------------------TGGGGACTTTC---CA---G-GGAGGTGT
GGTCT---GGGCGGGACCAGGGAGTGGCGAGCCCTCAGATGCTGCATAAAAGCAGCTGCTTTCTGCCTGTACTGGGTCTC
TCTGGTTAGACCAGATCTGAGCCTGGGAGCTCTCTGGCTAGCTAGGGAACCCACTGCTTAAGCCTCAATAAAGCTTGCCT
---TGAGTG---------------------------------------------------CTTTA--AAG---TAGTGT-
--GTGCCC---GTCTG---TTGTGTGA---------------CTCTGGT---A---ACTAGAGATCCC---TCAGAC---
CAT---TTAAGTCAGTGTGG---AAAATCTCTAGCAGTGGCG---CCCG---AACAGGG---AC---TT---G---AA--
-AGCGAAAGAGAAA---------------------CCAGAGGAGCTCTCTC---GAC---GCA------GGACTCGGCTT
GCTGA------A---GCGCGCACAGCAAGAGGCGAGGGG---CGGCG---ACT---GGTGAGTACGCCGAAAT-------
---TTTTGACT---AGCGGA---GGCTAGAAG------------------------------------------------
--------------------------------------------------------------------------------
-------------------------------GAGAGAGATGGGTGCGAGAGCGTCAGTATTAAGCGGGGGAGAA---TTA
GATAGATGGG---AAAAAA---TTCGGTTAAGGCCAGGGGGAA---AGAAAAGATATAG------GCTAAAACATGTAGT
ATGGGCAAGCAGGGAGCTAGAACGATTCGCAGTTAACCCTGGCC---TGTTAGAAACATCAGAAGGCTGTAAACAAATAT
TGGTACAGCTACAACCATCCCTTCAGACAGGATCAGAAGAACTTAGATCATTATATAATACAATAGCAGTCCTCTATTGT
GTGCATCAAAGGATAGATGTAAAAGACACCAAGGAAGCTCTAGAC--AAG-ATAGAGGAAGAGCAAAACAAAAGTAAG--
-------------AAAA------AGGCA---------C------AGCAA---------------------GCAGAA----
--------GCTGCAGCGGCT---------------------GC---CACAGGA------------------AACAG----
-----CAGC---------------------------C---AG------G---TCAGCCAAAATTACCCTGTAGTGCAGAA
CATGCAGGGGCAAATGGTACATCAGCCCATATCACCTAGAACTTTAAATGCATGGGTAAAAGT---AGTAG---AAGAAA
AGGCCTTCAGCCCAGAGGTAATACCCATG---TTTTCAGCATTATCAGAAGGAGCCACCCCTGCTGA---TTTAAACACC
ATGCTAAACACAGT---AGGGGGACATCA---AGCAGCCATGCAAATGTTAAAAGAGACCATCAATGAGGAGGCTGCAGA
CTGGGATAGATTGCATCCAGTGCAGGCAGGGCCTATTGCACCAGGCCAGATGAGAGAACCAAGGGGAAGTGACATAGCAG
GAACTACTAGTA---CCCTTCAGGAACAAATAGGATGGATGACAAGTAATCCACCTATCCCAGTAGGAGAAATC---TAT
AAAAGATGGATAATCCTGGGATTAAATAAAATAGTAAGGATGTATAGCCCTACCAGTATTCTAGACATAAAGCAAGGGCC
AAAGGAACCCTTTAGAGATTATGTAGACCGGTTCTATAAAGTTCTAAGAGCCGAGCAAGCCTCACAAGAGGTAAAAAATT
GGATGACAGAAACCTTATTGGTCCAAAATGCAAACCCAGATTGTAAGACCATTTTAAAAGCATTAGGACCAGCAGCTACA
CTAGAAGAAATGATGACAGCATGTCAGGGAGTGGGGGGACCCGGCCATA---AAGCAAGAGTGCTGGCTGAAGCAATG--
-------AGCCAGATG---A---CAAATT--CA------------------GCT-ACC---ATG---ATGATGCAGAGAG
GCAAT------------------TT------TAGG---AACCAAAGAAAA---C---CTATTAAGTGTTTCAATTGTGGC
AAAGAAGGGCATACAGCCAGAAATTGCAGGGCTCCTAGGAAAAAGGGCTGTTGGAAATGTGGAAAGGAAGGACACCAGAT
GAAGGA---CTGTGAT------GGGAGACAG------GCTAATTTTT---TA---GGGAA---AATCTGGCCTTCCC---
A---CAAGGGA---AGGCCAGGGAATTTCCTCCAGAG------CAGA---------------------------------
---CCAGAGCCAACAGCCCCA------------------------------------------------CCA--------
-GAGGAGAGCTTCAGGTTTGGGGAAG---AGACA---A------CA---------------------------ACTCCCC
C---TC---A---GAAGCAGGAGCCA------------------ATAGA------CA---AGGACATG------------
---TAT---CCTTTAGCTTCCCTCAAATCACTCTTTGGCAACGACCCCTCGTCACAATAAAGGTA---GGGGGACAGCTA
AAAGAGGCTCTATT---AGATACAGGAGCAGATGATACAGTATT---AGAAGAA---A---TAAATTTGCCAGGAAGATG
GAAACCAAAAATGATAGGGGGAATTGGAGGTTTTATCAAAGTAAGACAGTATGATCAGATACTCGTAGAAATCTGTGGAC
ATAAAGCTATAGGTACAGTCTTAGTAGGACCTACACCTGTCAACA---TAATTGGAAGAAACCTGTTGACTCAGATTGGC
TGCACTTTAAATTTTCCCATTAGTCCTATTGAAACTGTACCAGTAAAATT---GAAGCCAGGAATGG---ATGGCCCAAG
AGTTAAACAA---TGGCCATTGACAGAAG---AAAAAATAAAAGCATTAGTAGAAATTTGTACA------G---AAATGG
AAAAGGAAGGAAAAATTTCAAAAA---TTGGGCCTGAAAATCCATACAATACTCCAGTATTTGCCATAAAGAAAAAAGAC
------AGTACT---AAATGGAGAAAATTAGTAGATTTCAGAGAACTTAATAAGAGGACTCAAGACTTCT---GGGAAGT
TCAATTAGGAATAC------CACATCCCGCA---GGGTTAAAA---AAG---AAA---AAAT---CAG------TAACAG
TACTGGATGTGGGTGATGCATATTTCTCAGTTCCCTTAGATAAAGAATTCAGGAAGTACACTGCATTTACCATACCTAGT
ATAAACAATGAGACACCAGGGATAAGATATCAGTACAATGTGCTTCCACAGGGATGGAAAGGATCACCAGCAATATTCCA
ATGTAGCATGACAAAAATTTTAGAGCCCTTTAGAAAACAAAATCCAGAAATAGTTATCTATCAATACATGGATGACTTGT
ATGTAGGATCTGACTTAGAGATAGGACAGCATAGAGCAAAAATAGAAGAACTGAGACAGCATCTGTTGAGGTGGGGGTTT
ACCACACCAGAC---AAAAAACATCAGAAGGAACCTCCATTTCTTTGGATGGGTTATGAACTCCATCCGGACAAATGGAC
AGTACAACCTATAGTGCTGCCAGAAAAAGACAGCTGGACTGTCAATGACATACAGAAGTTAGTGGGAAAATTG-------
-----------AATTGGGCAAGTCAGATTTACCCAGGGATTAAAGTAAAGCAATTATGTAAACTCCTTAGGGGAGCCAAA
GCACTAACAGAAGTAATACAACTAACAGAAGAAGCAGAGCTAGAACTGGTAGAAAACAGGGAGATTCTAAAAGAACCAGT
ACATGGAGTGTATTATGACCCATC---AA---------------AAGACTTAATAGCAGAAATACAGAAGCAGGGGCAAG
GACAATGGACATATCAAATTTATCAAGAGCCATTTAAAAATCTGAAAACAGGAAAATATGCAAAAACAAAGGGGGCCCAC
ACTAATGATGTAAAACAATTAACAGAGGCAGTGC---AAAAAATAGCCACAGAAAGCATAGTAA---TATGGGGAAAGAC
TCCTAAATTTAAACTACCCATACAAAAAGAAACATGGGAAGCATGGTGGACAGAGTATTGGCAAGCCACCTGGATTCCCG
AGTGGGAGTTTGTCAATA---CCCCTCCCTT---AGTAAAGCTATGGTACCAGTTAGAGAAAGAACCCATAGCGGGAGCA
GAAACTTTCTATGTAGATGGGGCAGCTAAC---AGGGAGAC------G---AAATTAGGAAAAGCAGGATATGTTACAAA
CCAAGGAAGACAAAAAGTTGTCTCCCTAACTGACACAACAAATCAGAAGACTGAGTTACAAGCAATTCATCTAGCTCTGC
AGGACTCAGGATTAGAAGTAAACATAGTAACAGACTCACAATATGCATTAGGAATCATTCAAGCACAACCAGATAAAAGT
GAATCAGAGTTAGTCAGTCAAATAATAGAGCAGTTAAT---AAAAAAGGAAAAGGTCTACCTAGCATGGGTACCAGCACA
CAAAGGAATTGGAGGAAATGAA---CAAGTAGATAAATTAGTCAGTTCTGGAATCAGGAAAGTGCTATTTTTAGAT---G
GAATAGATAAGGCCCAAGAAGAGCATGAGAAATATCACAGTAATTGGAGAGCAATGGCAAGTGATTTTAACCTGCCCCCT
ATAGTAGCAAAAGAAATAGTAGCCAGCTGTGATAAATGTCAGTTAAAAGGAGAAGCCATGCATGGACAAGTAGACTGTAG
TCCAGGAATATGGCAACTAGATTGTACACATTTAGAAGGAAAAATTATCCTGGTAGCAGTTCATGTAGCCAGTGGATATA
TAGAAGCAGAAGTTATTCCAGCAGAAACAGGGCAGGAAACAGCATACTTTA---TCTTAAAATTAGCAGGGAGATGGCCA
GTAACAACAATACATACAGACAATGGCACCAATTTCACCAGCACCACGGTTAAGGCCGCCTGTTGGTGGGCGGGGGTCAA
GCAGGAATTCGGTGTTCCCTACAATCCCCAAAGTCAAGGAGTAGTAGAATCTATGAATAAAGAGTT---AAAGAAAATTA
TAGGACAGGTAAGAGATCAGGCTGAACACCTTAAGACAGCAGTACAAATGGCAGTATTCATCCACAATTTTAAAAGAA--
-AA---GGGG---GGATTG---GGGGGT------------------------------------------------ACAG
TGCAGGGGAAAGAATAATAGACATAATAGCATCAGACCTACAGACTAAAGAATTACAAAAACAAATTACAAAAATTCAAA
ATTTTCGGG---TTTATTACAGGGACAGCAGAGATCCTCTTTGGAAAGGACCAGCAAAGCTTCTCTGGAAAGGTGAAGGG
GCAGTAGTAATACAAGATAA------TAGTGACATAAAAGTAGTGCCAAGAAGAAAAGCAAAAATCATTAGGG---ATTA
TGGAAAACAGATGGCAGGTGATGATTGTGTGGCAAGTAGACAGGATGAGGATTAAC---ACATGGAAAAGTTTAGTAAAA
TACCATATACATATTTCAAAGAAAGCCAAGGGATGGC---TTTATAGACATCACTATGAAAGCACTAATCC---AAGAAT
AAGTTCAGAAGTATGGATCCCACTAGG------------GG---------A---GG---CTAC---ATTGAGAATAACAA
CATA---TTGGGGT---CTGCATACAGGAGAAAGAGACTGGCATTTGGGT---CAAGGAGTCTCCATAGAATGGAGGAAA
AAGAAATATAGGACACAAGTAACCCCTGACCTAGCAGACCAACTAATTCATCTG---TATTACTTT---GACTGTTTTTC
AGAATC---TGCTATAAGAAAAGCCATAGTAGGACATAT---AGT---TAGTCC---TAGTTGTGAATATCAAGCA---G
GACATA---ACAAGGTAGGATCCCT---ACAGTACTTGGCACTAACAGCATT---AATAA---GA---C---C---A---
AA---------AAGGA---GAAGGCCACCTTTGCCTAGTGTTACGAAACTGACAGAGGACAGATGGAACAAGCCCCAGAA
GACCAAGGGCCGCAGAGAGA------------ATGGACACTGCAGCTTTTAGAGGACCTTAAGAGTGAAGCTGTTAGACA
TTTTCCTAGGCCATGGCTCCTTAACTTAGGACAATATATCTATGAAACTTATGGGGATACTTGGGCAGGAGTGGAAG---
CCATAATAAGAATTCTGCAA---CAACTTCTG---TTCATTCAT---TTCAGAATTGGATGTC---AACATAGCAGAATA
GGCGTT---------AT---TCG------ACAG------AGGAGAGCAA----------GGAATGGAACCAGTAGATCCT
AGCCTAGAGCCCTGGAAGCACCCAGGGAGTCAGCCTAAAACTGCTTGTACCAAATGCTATTGTAAAAAGTGTTGCTTTCA
TT------GCCAA---------------GTTTGTTTCAT---AAC---AAAAGGCTTAGGCATCTCCTATGGC---AGGA
AGAAGCG------GAGAC---AG---C---GACGAAGAA---CTCCTCAAGACAGTCAGACTGATCAAAGTTCTCTATCA
AAGCAGTAAGTA------------------GTACATGTA---ATG------------------TTACCT------TT---
AC---------AAATAT---TAG---CA---ATAG---TAGCATTAGTAGTAGTAG--CAAT---AA-TAGCAATAGT--
----GGTGTGGACCATAGTGTTTATAGAATATAGGAAAATATTAAGACAA---AGAAGAATAGACAGGTTAATTGATAGA
ATAAG---AGAAAGAGCAGAAGACAGTGGCA---------ATGAAAGTGAAGGGGACCAGGAAG---A------------
------------ATT---A------C---TG---G---T---------G---GAGATG----------------------
--------GGGCATGATG---------CTCCTTGGGATG---C---TA---------ATGAT------------CTGT--
----AGTGCTGC------------------AGA---A------------CA---A---TTG------------------T
GGGTTACAGTCTATTATGGGGTGCCTGTGTGGAAAGAAGCAACC--ACC------ACTC-TATTTTGTGCATCAGATGCT
AAAGCAGTTGAAACAGAGGTGCATAATGTTTGGGCCACACATGCCTGTGTACCCACAGACCCTAACCCACAGGAAGTAGT
ATTGG---A---AAATGTGAC---AGAAAATTTTAAC---ATGT---G---GAAAAATGACATGGTAGAACAGATGCAAG
AAGATATAATTAGTTTATGGGATCAAAGTCTAAAGCCATGTGTAAAATTAACCCCGCTCTGTGTTACC---TT---AAAT
TGCAC------TGATTGG--AATGGTAGGAATGGCACTATGAATACTAATGGCACT------------------------
--------------AT--GAATAC---TAC-T---G-GCA------CT--------------------------------
----A-GAAATACTAC--T-------------------------------------------------------------
--------AGTAG--TAG--GTG--GGAG---ATGGA------------G-GGA-G---A----AA---T---AA-A---
---------AAACTGCTCTT---TCAATGTCAC---CACAAG------CATAAGAA---ATAA---------GATGCAGA
---AAGAATATGC---AC---T---GTTTTATA---AACTTGATATA---ATGCCAATAGA------TAAT---------
--------------------------------------------------------------------------------
--AATAACTAT---------------------------------------------------------------------
---------------------------------------------------------AGC--TATACT-C-TG---ATA-
--AATTGTA-ATACCTCAAT---CATT---ACCCAGGCCTGTCCAAA---GGTATCC---TTTGAACCAA---TTCCCAT
ACATTATTGTACCCC---AGCTGGTTTTGCGCTTCTAAAATGTAATG---ATAA---AAAATTCAATGGAACAGGATCAT
GTAAAAATGTTAGCACAGTACAATGTACACATGGAATTAGGCCAGTAGTGTCAACTCAACTGCTGTTAAATGGCAGTCTA
GCAGAAGAAGA---AATAGTAATTAGATCTGAAAATCTCACGGATAATGCTAAAACCATAATAGTACAGCTGAATGAAAC
TGTAGTAATTAATTGTACAAGACCCGGCA---ACA---AT---A---CAAG---AAGA---AG---TAT---A---CATA
TA------------GGACCA------G------GGA---GG------G---CATTTTATGCAACAGGAGACATAATAGGA
GATATAAGACAAGCACATTGTAACCTTAGTGAAGCAAGTTGGAATAAAACTTTAAAACAGATAGCTAC--AAAATTAAGA
GAA------------------CAATT---T---G-TG--AAC---------------------AAAACA-----------
-ATAATCTTTA---GT----CA---A---T---C---C---T---CA---GGAGGGGACCCAGAAATTGTAATGCACAGT
TTTAATTGTGGAGGGGAA---TTTTTCTACTGTGATACAACACAGCTGTTT------A---ATAGTGCT---TGGT--TT
AGT-----------AATAA--CACTGGGTTA------------------------------------------AATTAT-
--A---ACAA---T---G-------G-G------A---AT---A---A----TA---C---T------G------GT--G
G--T---AGT---------------------------------------A---TCA---CA---------CTCCCATG--
--CA-GAATAAAAC---AAATTGT---AAACAGATGGCAGGAAGTAGGAAAAGCAATGTATGCCCCTCCCATCAGAGGAA
ACATTACCTGTTCATCAAATATCACAGGGCTGCTATTAACAAGAGATGG---TGGTAA---CAAC---------GTC---
------------------------------ACC--AACGAG--T---CC---GAGATTTTCAGACCTGGAG-GAGGAA-A
TATGAGGGACAATTGGAGAA---------------------------------GTGAATTATAT---AAATATAA---AG
TAGTA---AGGATTGAGCC---ATTA---GGAGTAGCACCCACC------AGGGCAAAGAGAGGAGTGGTGCA-------
-----GAGAG---AAAAAAGAGCAG------TGGGAA-----CA--ATAGGAGC---TA--T---GTTCCTTGGGTTCTT
GGG-AG-CAGCAGGAAG-CACTATGGGCGCAGCGTCTTTGACGCTGACGGTACAAGCCAGACAATTATTGTCTG---GTA
TAGTGCAACAGCAAAACAATTTGCTGAGAGCTATTGAGGCGCAGCAGCATCTGTTGCAACTCACAGTCTGGGGCATCAAG
CAGCTCCA---GGCAAGAG---TCCTGGCTGTAGAAAGATACCTAAAGGATCAACAGCTCCTAGGG------ATTTGGGG
TTGCTCTGGAAGACTCATCTGCACCACTGCTGTGCCTTGGAATGCTAGTTGGAGT------------AAT----------
-----------AA---A------TC---TGTAGATTAT------ATTTGGA------A---C------AACA------TG
ACCTGGATGCAGTGGGAG---AAAGAGATTGACAATTACACAGGCTTAATATACAGACTAATTGAAGAATCGC---AAGC
CCAACAAG---AAAAGAATGAACAAGATTTATTACAATTGGATACGTGGGCAAGTTTGTGGAATTGGTTTAGTATATCAA
ACTGGCTGTGGTATATAAAAATATTCATAATGATAGTAGCAGGCTTAGTAGGTTTAAGAATAATTTTTGCTGTAATTTCT
ATAGTGAATAGAGTTAGGCAGGGATACTCACCATTATC---ATTCCAGACC---CGCCTCC---CAGCTCA---GAGGGG
A---CCCGACAGGCCCGAAGGAATC------------GAAGAAGAA---G---GT---GGAG---AGAGAGAC-------
--AACGACAGATCCAT---A---CGA---TTAGTAGATGGATTCTTAGCACTCATCTGGGACGATCTGCGGAGCCTGTGC
CTCTTCAGCTACCACCGCTTGAGAGACTTACTCTTGCTTGTGAAGAGGGTTGTGGAACTTCTGGGACACAGG--------
-------------GGGTGGGAAATCCTCA---AGTATTGGTGGAATCTCCTGCAGTATTGGAGTCAGGAACTA---AAGA
ATAGTGC---TGTTA---G---TTTGTTTAATGCTATAGCTATAGCAGTAGCTGAGGGGACAGATA---GGGTTATAGAA
GGAATACAAAGAATTGGTAGAGGTTTTCTTCACATACCTAGAAGAATAA---------GACAGGGCTTAGAAAGGGC---
TTTGCTATAA------------------------------------------GATGGG------TGGCAAGTGGTCAAA-
-----G---TG---TA---------GC---------A---T---------G---G---G---T---GG------A-----
-TGGG---CTG---CTGTAAGG---GATAGAATG---------AGAAGAACTGAGCCAGCAACT----------------
--------------------------------------------------------------------------------
--------------------------------------------------------------------------------
--------------------------------------------------------------------------------
--------------------------------------------------------------------------------
---------------------------GAGCCAGCAGCA------GT---T---GGGGTGGGAGCAACATCTCGAGACCT
GGAAAGACATGGAGCAATTACAAGTAGCAATACAGCAGCTACTAATGCTGA---T---TGTGCCTGGCTAGAAGCACAAG
---AGGAT---GAG------------GAGGTAGGCTTCCCAGTCAAGCCTCAGGTACCTTTAAGACCAATGACTTACAAA
GCAGCGGTAGATCTTAGCCAC------TTTT---T---AAAAGAAAA---GGGGGGACTGGAAGGGCTAATTTACT---C
C---CAGAAAAG---ACAAGAGATCCTTGATCTGTGGATGTACAATACACAAGGTTACTTCCCTGATTGGCAGAACTACA
CACCAGGGCCAGGGGTCA---GATATCCACTGACCTTTGGATGGTGCTTCAAGCTAGTACCAGTTGAT--CCAGACCAGG
TAGA---AAAGGCCAATGAAGGAGA-GAACAACTGCCTGTTACACCCTATGGCCCAGCAT---GGGATGAATGACCCAGA
GAAAGAAGTGTTAATGTGGAAGTTTGACAGCCGCCTAGCGTTT--CATCATGTGGCCCGAG---AG---AAGCATCCGG-
--AGTAT-TAC------------------------------------AAAGACT------GCT-----------------
-------------------G---ACACCAA------------------------------GTT-----------------
-------TT---CT-------------------------ACAA---GGGACTTTCCGC----------------------
--------------------T---GGGG---A---C---TTT---C---CA---------G-------------GGAGGT
---GTGG---CCT---GGGCGGGA--------------------------------------------------------
-------------------------------------C---TGGG---GA---GTGGCGA---G---CCC---T---CAG
A------TGCTGCA---TA---------TAAGCAG---C---TGCTTT---T---T---GCCTG---TA-----------
-------------C---------------TGGG------TCTC---------TCT---------AGG---TAGACCAGAT
C---TGAGCCCGG---GAGCTCTCTGGCTAACT---AGGGAACCCACTGCTT---AAGCCTCAAT---AAAGCTTGCCT-
--TGA---GTG---------------------------------------------------------------------
--------------------------------------------------------------------------------
--------------------------------------------------------------------------------
--------------------------------------------------------------------------------
--------------------------------------------------------------------------------
--------------------------------------------------------------------------------
--------------------------------------------------------------------------------
--------------------------------------------------------------------------------
----------------------C
>AB286956/B/JP/2004/DR6089
-TGGATGGGTTAATTTACT---CCCAAAAGAGACAAGACATCCTTGATCTGTGGGTCTACCACACACAAGGCTACTTCCC
TGATTGGCAGAACTACACACCAGGGCCAGGGA---CCAGATTTCCACTGACCTTTGGATGGTGCTTTAAACTAGTACCAG
TTGAGCCAGAGGAGGTAGAAAAGGCCAATGAAGGAGATGACAAATGCTTGTTACACCCTATGCATCAGCATGGAATGG--
-------------------ATGATCCAGAGAAAG---AAGTATTACAGTGGAAGTTTGACATCAGCCTAGCCCAC--AGA
CA---TGTTGCC---CGAG------------------------AGCTG------CATCCGGAGTACTAC---------AA
GGACTGCT------------------------------------------------------------------GACAGC
AT---------------------------GTTTTT--CT-------------------------------ACAA---GGG
ACTTTCCGC------------------------------------------TGGGGACTTTC---CA---G-GGAGGTGT
GGTCT---GGGCGGGACCAGGGAGTGGCGAGCCCTCAGATGCTGCATAAAAGCAGCTGCTTTCTGCCTGTACTGGGTCTC
TCTGGTTAGACCAGATCTGAGCCTGGGAGCTCTCTGGCTAGCTAGGGAACCCACTGCTTAAGCCTCAATAAAGCTTGCCT
---TGAGTG---------------------------------------------------CTTTA--AAG---TAGTGT-
--GTGCCC---GTCTG---TTGTGTGA---------------CTCTGGT---A---ACTAGAGATCCC---TCAGAC---
CAT---TTAAGTCAGTGTGG---AAAATCTCTAGCAGTGGCG---CCCG---AACAGGG---AC---TT---G---AA--
-AGCGAAAGAGAAA---------------------CCAGAGGAGATCTCTC---GAC---GCA------GGACTCGGCTT
GCTGA------A---GCGCGCACAGCAAGAGGCGAGGGG---CGGCG---ACT---GGTGAGTACGCCGAAAT-------
---TCTTGACT---AGCGGA---GGCTAGAAG------------------------------------------------
--------------------------------------------------------------------------------
-------------------------------GAGAGAGATGGGTGCGAGAGCGTCAGTATTAAGCGGGGGAGAA---TTA
GATAGATGGG---AAAAAA---TTCGGTTAAGGCCAGGGGGAA---AGAAAAGATATAG------GCTAAAACATGTAGT
ATGGGCAAGCAGAGAGCTAGAACGATTCGCAGTTAACCCTGGCC---TGTTAGAAACATCAGAAGGCTGTAAACAAATAT
TAGTACAACTACAACCATCCCTTCAGACAGGATCAGAAGAACTTAGATCATTATATAATACAGTAGCAGTCCTCTATTGT
GTGCATCAAAGGATAGATGTAAAAGACACCAAGGAAGCTCTAGAC--AAG-ATAGAGGAGGAGCAAAACAAAAGTAAG--
-------------AAAA------AGGCA---------C------AGCAA---------------------GCAGAA----
--------GCTGCAGCGGCT---------------------GC---CACAGGA------------------AACAG----
-----CAGC---------------------------C---AG------G---TCAGCCAAAATTACCCTGTAGTGCAGAA
CATGCAGGGGCAAATGGTACATCAGCCCATATCACCTAGAACTTTAAATGCATGGGTAAAAGT---AGTAG---AAGAAA
AGGCCTTCAGCCCAGAGGTAATACCCATG---TTTTCAGCATTATCAGAAGGAGCCACCCCTGCTGA---TTTAAACACC
ATGCTAAACACAGT---AGGGGGACATCA---AGCAGCCATGCAAATGTTAAAAGAGACCATCAATGAGGAGGCTGCAGA
CTGGGATAGATTGCATCCAGTGCAGGCAGGGCCTATTGCACCAGGCCAGATGAGAGAACCAAGGGGAAGTGACATAGCAG
GAACTACTAGTA---CCCTTCAGGAACAAATAGGATGGATGACAAGTAATCCACCTATCCCAGTAGGAGAAATC---TAT
AAAAGATGGATAATCCTGGGATTAAATAAAATAGTAAGGATGTATAGCCCTACCAGTATTCTAGACATAAAGCAAGGGCC
AAAGGAACCCTTTAGAGATTATGTAGACCGGTTCTATAAAGTTCTAAGAGCCGAGCAAGCCTCACAAGAGGTAAAAAATT
GGATGACAGAAACCTTATTGGTCCAAAATGCAAACCCAGATTGTAAGACCATTTTAAAAGCATTAGGACCAGCAGCTACA
CTAGAAGAGATGATGACAGCATGTCAGGGAGTGGGGGGACCCGGCCATA---AAGCAAGAGTGCTGGCTGAAGCAATG--
-------AGCCAGTTA---A---CAAATT--CA------------------GCT-ACC---ATG---ATGATGCAGAGAG
GCAAT------------------TT------TAGG---AACCAAAGAAAA---C---CTATTAAGTGTTTCAATTGTGGC
AAAGAAGGGCATACAGCCAGAAATTGCAGGGCTCCTAGGAAAAAGGGCTGTTGGAAATGTGGAAAGGAAGGACACCAAAT
GAAGGA---CTGTGAT------GGGAGACAG------GCTAATTTTT---TA---GGGAA---AATCTGGCCTTCCC---
A---CAAGGGA---AGGCCAGGGAATTTCCTCCAGAG------CAGA---------------------------------
---CCAGAGCCAACAGCCCCA------------------------------------------------CCA--------
-GAAGAGAGCTTCAGGTTTGGGGAAG---AGACA---A------CA---------------------------ACTCCCC
C---TC---A---GAAGCAGGAGCCA------------------ATAGA------CA---AGGACATG------------
---TAT---CCTTTAGCTTCCCTCAAATCACTCTTTGGCAACGACCCCTCGTCACAATAAAGGTA---GGGGGACAGCTA
AAAGAAGCTCTATT---AGATACAGGAGCAGATGATACAGTATT---AGAAGAA---A---TAAATTTGCCAGGAAGATG
GAAACCAAAAATGATAGGGGGAATTGGAGGTTTTATCAAAGTAAGACAGTATGATCAGATACTCGTAGAAATCTGTGGAC
ATAAAGCTATAGGTACAGTCTTAGTAGGACCTACACCTGTCAACA---TAATTGGAAGAAACCTGTTGACTCAGATTGGC
TGCACTTTAAATTTTCCCATTAGTCCTATTGAAACTGTACCAGTAAAATT---GAAGCCAGGAATGG---ATGGCCCAAG
AGTTAAACAA---TGGCCATTGACAGAAG---AAAAAATAAAAGCATTAGTAGAAATTTGTACA------G---AAATGG
AAAAGGAAGGAAAAATTTCAAAAA---TTGGGCCTGAAAATCCATACAATACTCCAGTATTTGCCATAAAGAAAAAAGAC
------AGTACT---AAATGGAGAAAATTAGTAGATTTCAGAGAACTTAATAAGAGGACTCAAGACTTCT---GGGAAGT
TCAATTAGGAATAC------CACATCCCGCA---GGGTTAAAA---AAG---AAA---AAAT---CAG------TAACAG
TACTGGATGTGGGTGATGCATATTTCTCAGTTCCCTTAGATAAAGAATTCAGGAAGTACACTGCATTTACCATACCTAGT
ATAAACAATGAGACACCAGGGATAAGATATCAGTACAATGTGCTTCCACAGGGATGGAAAGGATCACCAGCAATATTCCA
ATGTAGCATGACAAAAATTTTAGAGCCCTTTAGAAAACAAAATCCAGAAATAGTTATCTATCAATACATGGATGACTTGT
ATGTAGGATCTGACTTAGAGATAGGACAGCATAGAGCAAAAATAGAGGAACTGAGACAGCATCTGTTGAGGTGGGGGTTC
ACCACACCAGAC---AAAAAACATCAGAAGGAACCTCCATTTCTTTGGATGGGTTATGAACTCCATCCGGACAAATGGAC
AGTACAACCTATAGTGCTGCCAGAAAAAGACAGCTGGACTGTCAATGACATACAGAAGTTAGTGGGAAAATTG-------
-----------AATTGGGCAAGTCAGATTTACCCAGGGATTAAAGTAAAGCAATTATGTAAACTCCTTAGGGGAGCCAAA
GCACTAACAGAAGTAATACAACTAACAGAAGAAGCAGAGCTAGAACTGGCAGAAAACAGGGAGATTCTAAAAGAACCAGT
ACATGGAGTGTATTATGACCCATC---AA---------------AAGACTTAATAGCAGAAATACAGAAGCAGGGGCAAG
GACAATGGACATATCAAATTTATCAAGAGCCATTTAAAAATCTGAAAACAGGAAAATATGCAAGAACAAAGGGGGCCCAC
ACTAATGATGTAAAACAATTAACAGAGGCAGTGC---AAAAAATAGCCACAGAAAGCATAGTAA---TATGGGGAAAGAC
TCCTAAATTTAAACTACCCATACAAAAAGAAACATGGGAAGCATGGTGGACAGAGTATTGGCAAGCCACCTGGATTCCCG
AGTGGGAGTTTGTCAATA---CCCCTCCCTT---AGTAAAGCTATGGTACCAGTTAGAGAAAGAACCCATAGCGGGAGCA
GAAACTTTCTATGTAGATGGGGCAGCTAAC---AGGGAGAC------G---AAATTAGGAAAAGCAGGATATGTTACTAA
CCAAGGAAGACAAAAAGTTGTCTCCCTAACTGACACAACAAATCAGAAGACTGAGTTACAAGCAATTTATCTAGCTCTGC
AGGACTCAGGATTAGAAGTAAACATAGTAACAGACTCACAATATGCATTAGGAATCATTCAAGCACAACCAGATAAAAGT
GAATCAGAGTTAGTCAGTCAAATAATAGAGCAGTTAAT---AAAAAAGGAAAAGGTCTACCTAGCATGGGTACCAGCACA
CAAAGGAATTGGAGGAAATGAA---CAAGTAGATAAATTAGTCAGTTCTGGAATCAGGAAAGTGCTATTTTTAGAT---G
GAATAGATAAGGCCCAAGAAGAGCATGAGAAATATCACAGTAATTGGAGAGCAATGGCAAGTGATTTTAACCTGCCCCCT
ATAGTAGCAAAAGAAATAGTAGCCAGCTGTGATAAATGTCAGTTAAAAGGAGAAGCCATGCATGGACAAGTAGACTGTAG
TCCAGGAATATGGCAACTAGATTGTACACATTTAGAAGGAAAAATTATCCTGGTAGCAGTTCATGTAGCCAGTGGATATA
TAGAAGCAGAAGTTATTCCAGCAGAAACAGGGCAGGAAACAGCATACTTTA---TCTTAAAATTAGCAGGGAGATGGCCA
GTAACAACAATACATACAGACAATGGCACCAATTTCACCAGCACCACGGTTAAGGCCGCCTGTTGGTGGGCGGGGGTCAA
GCAGGAATTCGGTGTTCCCTACAATCCCCAAAGTCAAGGAGTAGTAGAATCTATGAATAAAGAGTT---AAAGAAAATTA
TAGGACAGGTAAGAGATCAGGCTGAACACCTTAAGACAGCAGTACAAATGGCAGTATTCATCCACAATTTTAAAAGAA--
-AA---GGGG---GGATTG---GGGGGT------------------------------------------------ACAG
TGCAGGGGAAAGAATAATAGACATAATAGCATCAGACCTACAGACTAAAGAATTACAAAAACAAATTACAAAAATTCAAA
ATTTTCGGG---TTTATTACAGGGACAGCAGAGATCCTCTTTGGAAAGGACCAGCAAAGCTTCTCTGGAAAGGTGAAGGG
GCAGTAGTAATACAAGATAA------TAGTGACATAAAAGTAGTGCCAAGAAGAAAAGCAAAAATCATTAGGG---ATTA
TGGAAAACAGATGGCAGGTGATGATTGTGTGGCAAGTAGACAGGATGAGGATTAAC---ACATGGAAAAGTTTAGTAAAA
TACCATATACATATTTCAAAGAAAGCCAAGGGATGGC---TTTATAGACATCACTATGAAAGCACTAATCC---AAGAAT
AAGTTCAGAAGTATGGATCCCACTAGG------------GG---------A---GG---CTAC---ATTGAGAATAACAA
CATA---TTGGGGT---CTGCATACAGGAGAAAGAGACTGGCATTTGGGT---CAAGGAGTCTCCATAGAATGGAGGAAA
AAGAAATATAGGACACAAGTAACCCCTGACCTAGCAGACCAACTAATTCATCTG---TATTACTTT---GACTGTTTTTC
AGAATC---TGCTATAAGAAAAGCCATAGTAGGACATAT---AGT---TAGTCC---TAGTTGTGAATATCAAGCA---G
GACATA---ACAAGGTAGGATCCCT---ACAGTACTTGGCACTAACAGCATT---AATAA---GA---C---C---A---
AA---------AAGGA---GAAGGCCACCTTTGCCTAGTGTTACGAAACTGACAGAGGACAGATGGAACAAGCCCCAGAA
GACCAAGGGCCGCAGAGAGA------------ATGGACAATACAGCTTTTAGAGGACCTTAAGAGTGAAGCTGTTAGACA
TTTTCCTAGGCCATGGCTCCTTAACTTAGGACAATATATCTATGAAACTTATGGGGATACTTGGGCAGGAGTGGAAG---
CCATAATAAGAATTCTGCAA---CAACTTCTG---TTCATTCAT---TTCAGAATTGGATGTC---AACATAGCAGAATA
GGCGTT---------AT---TCG------ACAG------AGGAGAGCAA----------GGAATGGAACCAGTAGATCCT
AGCCTAGAGCCCTGGAAGCACCCAGGGAGTCAGCCTAAAACTGCTTGTACCAAATGCTATTGTAAAAAGTGTTGCTTTCA
TT------GCCAA---------------GTTTGTTTCAT---AAC---AAAAGGCTTAGGCATCTCCTATGGC---AGGA
AGAAGCG------GAGAC---AG---C---GACGAAGAA---CTCCTCAAGACAGTCAGACTGATCAAAGTTCTCTATCA
AAGCAGTAAGTA------------------GTACATGTA---ATG------------------TTACCT------TT---
AC---------AAATAT---TAG---CA---ATAG---TAGCATTAGTAGTAGTAG--CAAT---AA-TAGCAATAGT--
----GGTGTGGACCATAGTGTTTATAGAATATAGGAAAATATTAAGACAA---AGAAGAATAGACAGGTTAATTGATAGA
ATAAG---AGAAAGAGCAGAAGACAGTGGCA---------ATGAAAGTGAAGGGGACCAGGAAG---A------------
------------ATT---A------C---TG---G---T---------G---GAGATG----------------------
--------GGGCATGATG---------CTCCTTGGGATG---C---TA---------ATGAT------------CTGT--
----AGTGCTGC------------------AGA---A------------CA---A---TTG------------------T
GGGTTACAGTCTATTATGGGGTGCCTGTGTGGAAAGAAGCAACC--ACC------ACTC-TATTTTGTGCATCAGATGCT
AAAGCAGTTGAAACAGAGGTGCATAATGTTTGGGCCACACATGCCTGTGTACCCACAGACCCTAACCCACAGGAAGTAGT
ATTGG---A---AAATGTGAC---AGAAAATTTTAAC---ATGT---G---GAAAAATGACATGGTAGAACAGATGCAAG
AAGATATAATTAGTTTATGGGATCAAAGTCTAAAGCCATGTGTAAAATTAACCCCGCTCTGTGTTACC---TT---AAAT
TGCAC------TGATTGG--AATGGTAGGAATGGCACTATGAATACTAATGGCACT------------------------
--------------AT--GAATAC---TAC-T---G-GCA------CT--------------------------------
----A-GAAATACTAC--T-------------------------------------------------------------
--------AGTAG--TAG--GTG--GGAG---ATGGA------------G-GGA-G---A----AA---T---AA-A---
---------AAACTGCTCTT---TCAATGTCAC---CACAAG------CATAAGAA---ATAA---------GATGCAGA
---AAGAATATGC---AC---T---GTTTTATA---AACTTGATATA---ATGCCAATAGA------TAAT---------
--------------------------------------------------------------------------------
--AATAACTAT---------------------------------------------------------------------
---------------------------------------------------------AGC--TATACT-C-TG---ATA-
--AATTGTA-ATACCTCAAT---CATT---ACCCAGGCCTGTCCAAA---GGTATCC---TTTGAACCAA---TTCCCAT
ACATTATTGTACCCC---AGCTGGTTTTGCGCTTCTAAAATGTAATG---ATAA---AAAATTCAATGGAACAGGATCAT
GTAAAAATGTTAGCACAGTACAATGTACACATGGAATTAGGCCAGTAGTGTCAACTCAACTGCTGTTAAATGGCAGTCTA
GCAGAAGAAGA---AATAGTAATTAGATCTGAAAATCTCACGGATAATGCTAAAACCATAATAGTACAGCTGAATGAAAC
TGTAGTAATTAATTGTACAAGACCCGGCA---ACA---AT---A---CAAG---AAGA---AG---TAT---A---CATA
TA------------GGACCA------G------GGA---GG------G---CATTTTATGCAACAGGAGACATAATAGGA
GATATAAGACAAGCACATTGTAACCTTAGTGAAGCAAGTTGGAATAAAACTTTAAAACAGATAGCTAC--AAAATTAAGA
GAA------------------CAATT---T---G-TG--AAC---------------------AAAACA-----------
-ATAATCTTTA---GT----CA---A---T---C---C---T---CA---GGAGGGGACCCAGAAATTGTAATGCACAGT
TTTAATTGTGGAGGGGAA---TTTTTCTACTGTGATACAACACAGCTGTTT------A---ATAGTGCT---TGGT--TT
AGT-----------AATAA--CACTGGGTTA------------------------------------------AATTAT-
--A---ACAA---T---G-------G-G------A---AT---A---A----TA---C---T------G------GT--G
G--T---AGT---------------------------------------A---TCA---CA---------CTCCCATG--
--CA-GAATAAAAC---AAATTGT---AAACAGATGGCAGGAAGTAGGAAAAGCAATGTATGCCCCTCCCATCAGAGGAA
ACATTACCTGTTCATCAAATATCACAGGGCTGCTATTAACAAGAGATGG---TGGTAA---CAAC---------GTC---
------------------------------ACC--AACGAG--T---CC---GAGATTTTCAGACCTGGAG-GAGGAA-A
TATGAGGGACAATTGGAGAA---------------------------------GTGAATTATAT---AAATATAA---AG
TAGTA---AGGATTGAGCC---ATTA---GGAGTAGCACCCACC------AGGGCAAAGAGAGGAGTGGTGCA-------
-----GAGAG---AAAAAAGAGCAG------TGGGAA-----CA--ATAGGAGC---TA--T---GTTCCTTGGGTTCTT
GGG-AG-CAGCAGGAAG-CACTATGGGCGCAGCGTCTTTGACGCTGACGGTACAAGCCAGACAATTATTGTCTG---GTA
TAGTGCAACAGCAAAACAATTTGCTGAGAGCTATTGAGGCGCAGCAGCATCTGTTGCAACTCACAGTCTGGGGCATCAAG
CAGCTCCA---GGCAAGAG---TCCTGGCTGTAGAAAGATACCTAAAGGATCAACAGCTCCTAGGG------ATTTGGGG
TTGCTCTGGAAGACTCATCTGCACCACTGCTGTGCCTTGGAATGCTAGTTGGAGT------------AAT----------
-----------AA---A------TC---TGTAGATTAT------ATTTGGA------A---C------AACA------TG
ACCTGGATGCAGTGGGAG---AAAGAGATTGACAATTACACAGGCTTAATATACAGACTAATTGAAGAATCGC---AAGC
CCAACAAG---AAAAGAATGAACAAGATTTATTACAATTGGATACGTGGGCAAGTTTGTGGAATTGGTTTAGTATATCAA
ACTGGCTGTGGTATATAAAAATATTCATAATGATAGTAGCAGGCTTAGTAGGTTTAAGAATAATTTTTGCTGTAATTTCT
ATAGTGAATAGAGTTAGGCAGGGATACTCACCATTATC---ATTCCAGACC---CGCCTCC---CAGCTCA---GAGGGG
A---CCCGACAGGCCCGAAGGAATC------------GAAGAAGAA---G---GT---GGAG---AGAGAGAC-------
--AACGACAGATCCAT---A---CGA---TTAGTAGATGGATTCTTAGCACTCATCTGGGACGATCTGCGGAGCCTGTGC
CTCTTCAGCTACCACCGCTTGAGAGACTTACTCTTGCTTGTGAAGAGGGTTGTGGAACTTCTGGGACACAGG--------
-------------GGGTGGGAAATCCTCA---AGTATTGGTGGAATCTCCTGCAGTATTGGAGTCAGGAACTA---AAGA
ATAGTGC---TGTTA---G---TTTGTTTAATGCTATAGCTATAGCAGTAGCTGAGGGGACAGATA---GGGTTATAGAA
GGAATACAAAGAATTGGTAGAGGTTTTCTTCACATACCTAGAAGAATAA---------GACAGGGCTTAGAAAGGGC---
TTTGCTATAA------------------------------------------GATGGG------TGGCAAGTGGTCAAA-
-----G---TG---TA---------GC---------A---T---------G---G---G---T---GG------A-----
-TGGG---CTG---CTGTAAGG---GATAGAATG---------AGAAGAACTGAGCCAGCAACT----------------
--------------------------------------------------------------------------------
--------------------------------------------------------------------------------
--------------------------------------------------------------------------------
--------------------------------------------------------------------------------
---------------------------GAGCCAGCAGCA------GT---T---GGGGTGGGAGCAACATCTCGAGACCT
GGAAAGACATGGAGCAATTACAAGTAGCAATACAGCAGCTACTAATGCTGA---T---TGTGCCTGGCTAGAAGCACAAG
---AGGAT---GAG------------GAGGTAGGCTTCCCAGTCAAGCCTCAGGTACCTTTAAGACCAATGACTTACAAA
GCAGCGGTAGATCTTAGCCAC------TTTT---T---AAAAGAAAA---GGGGGGACTGGAAGGGCTAATTTACT---C
C---CAGAAAAG---ACAAGAGATCCTTGATCTGTGGATGTACAATACACAAGGTTACTTCCCTGATTGGCAGAACTACA
CACCAGGGCCAGGGGTCA---GATATCCACTGACCTTTGGATGGTGCTTCAAGCTAGTACCAGTTGAT--CCAGACCAGG
TAGA---AAAGGCCAATGAAGGAGA-GAACAACTGCCTGTTACACCCTATGGCCCAGCAT---GGGATGAATGACCCAGA
GAAAGAAGTGTTAATGTGGAAGTTTGACAGCCGCCTAGCGTTT--CATCATGTGGCCCGAG---AG---AAGCATCCGG-
--AGTAT-TAC------------------------------------AAAGACT------GCT-----------------
-------------------G---ACACCAA------------------------------GTT-----------------
-------TT---CT-------------------------ACAA---GGGACTTTCCGC----------------------
--------------------T---GGGG---A---C---TTT---C---CA---------G-------------GGAGGT
---GTGG---CCT---GGGCGGGA--------------------------------------------------------
-------------------------------------C---TGGG---GA---GTGGCGA---G---CCC---T---CAG
A------TGCTGCA---TA---------TAAGCAG---C---TGCTTT---T---T---GCCTG---TA-----------
-------------C---------------TGGG------TCTC---------TCT---------AGG---TAGACCAGAT
C---TGAGCCCGG---GAGCTCTCTGGCTAACT---AGGGAACCCACTGCTT---AAGCCTCAAT---AAAGCTTGCCT-
--TGA---GTG---------------------------------------------------------------------
--------------------------------------------------------------------------------
--------------------------------------------------------------------------------
--------------------------------------------------------------------------------
--------------------------------------------------------------------------------
--------------------------------------------------------------------------------
--------------------------------------------------------------------------------
--------------------------------------------------------------------------------
----------------------C
>AB287363/B/JP/2005/DR6538
-TGGATGGGCTAATTTACTC--CCAAAAAAAGACAAGAAATCCTTGATCTGTGGGTCTACCACACACAAGGCATCTTCCC
TGATTGGCATAATTACACACCAGGGCCAGGGA---TCAGGTTCCCACTGACCTTTGGGTGGTGCTTCAAGCTAGTACCAA
TGGAGCCAGAGCAGGTAGAGGAGGCCAATAAAGGAGAGAACAACTGCCTGTTACACCCTATGAGCCTGCATGGGATGG--
-------------------AAGACCCAGAGAGAG---AAGTGTTAGTGTGGAAGTTTGACAGCAGCCTAGCACTT--CAT
CA---CAAGGCC---CGAG------------------------AGCAA------CATCCGGAGTTTTAC---------AA
AGACTGCT------------------------------------------------------------------GACATC
GA---------------------------GTTTC---CT-------------------------------ACAA---GGG
ACTTTCCGC------------------------------------------TGGGGACTTTC---CA---GGGAAGGCGT
GGCCT---GGGCGGGACTGGGGAGTGGCGAGCCCTCAGATGCTGCATATAAGCAGCTGCTTTTTGCCTGTACTGGGTCTC
TCTAGTTAGACCAGATCTGAGCCTGGGAGCTCTCTGGCTGACTAGGGAACCCACTGCTTAAGCCTCAATAAAGCTTGCCT
---TGAGTG---------------------------------------------------CTTC---AAG---TAGTGT-
--GTGCCC---GTCTG---TTGTGTGA---------------CTCTGGT---A---ACTAGAGATCCC---CCAGAC---
CCT---TTTAGTCAGTGTGG---AAAATCTCTAGCAGTGGCG---CCCG---AACAGGG---AC---TT---G---AA--
-AGTGAAAGTAGAA---------------------CCAGAGGAGCTCTCTC---GAC---GCA------GGACTCGGCTT
GCTGA----------GCGCGCACGGCAAGAGGCGAGGGG---CGGCG---ACT---GGTGAGTACGCCAAAAAAT-----
--TTTTTGACT---AGCGGA---GGCTAGAAG------------------------------------------------
--------------------------------------------------------------------------------
-------------------------------GAGAGAGATGGGTGCGAGAGCGTCAGTATTAAGCGGGGGAGAA---TTG
GACAAATGGG---AGAAAA---TTCGGTTGAGGCCAGGAGGAA---AGAAAAAATATAA------ACTCAAACATATAGT
ATGGGCAAGCAGGGAGCTAGAACGATTTGCAGTCAATCCTGGCC---TGTTAGAAACAGCAGAAGGCTGCAAACAAATAC
TGGGACAGCTACAACCAGCCCTTCAGACAGGATCAGAAGAACTTAAATCATTATTTAATACAATAGCAGTCCTCTATTGT
GTACATCAAAAAATAGCGATACAAGACACCAAGGAAGCCTTAGAG--AAG-ATAGAGGAAGAGCAAAACAAAAGTAAG--
-------------AAAA------AGGCA---------C------AACAA---------------------GCAGCA----
--------GCT------------------------------GA---CACAGGA------------------AACAG----
-----CAGC---------------------------C---AG------G---TCAGCCAAAATTACCCTATAGTGCAGAA
CCTACAGGGGCAAATGGTACATCAAGCCATATCACCTAGAACTTTAAATGCATGGGTAAAAGT---AGTAG---AAGAGA
AGGCTTTCAGCCCAGAAGTAATACCCATG---TTTTCAGCATTATCAGAAGGAGCCACCCCACAAGA---TTTAAACACT
ATGCTAAACACAGT---GGGGGGACATCA---AGCAGCCATGCAAATGTTAAAAGAGACCATCAATGAGGAAGCTGCAGA
ATGGGATAGATTGCATCCAGTGCATGCAGGGCCTATTGCACCAGGCCAGATGAGAGAACCAAGGGGAAGTGACATAGCAG
GAACTACTAGTA---CCCTTCAGGAACAAATAGGATGGATGACAAACAATCCACCTATCCCAGTAGGAGAAATC---TAT
AAAAGATGGATAATCCTGGGATTAAATAAAATAGTAAGAATGTATAGCCCTACCAGTATTCTGGACATAAGACAAGGACC
AAAAGAACCCTTTAGAGATTATGTAGATCGGTTCTATAAAACTCTAAGAGCCGAGCAAGCTTCACAGGAGGTAAAAAATT
GGATGACAGAAACCTTGTTGGTCCAGAATGCGAACCCAGATTGTAAGACTATTTTAAAAGCATTGGGGCCAGCAGCTACA
TTAGAAGAAATGATGACAGCATGTCAGGGAGTGGGGGGACCCGGCCATA---AAGCAAGAGTTTTGGCTGAAGCAATG--
-------AGCCAGGTA---A---CAAATT--CA------------------GCT-AGC---ATA---ATGGTACAGAGAG
GCAAT------------------TT------TAGA---AACCAAAGAAAG---A---TTATTAAGTGTTTCAATTGTGGC
AAAGAAGGGCACATATCCAAAAATTGCAGGGCCCCTAGGAAAAAGGGCTGTTGGAAATGTGGAAAGGAAGGACACCAAAT
GAAAGA---CTGTACT------GAGAGACAG------GCTAATTTTT---TA---GGGAA---GATCTGGCCTTCCC---
A---CAAAGGA---AGGCCAGGGAATTTCCTTCAGAG------CAGA---------------------------------
---CCAGAGCCAACAGCCCCA------------------------------------------------CCA--------
-GAAGAGAGCTTCAGGTTTGGGGAAG---AGATA---A------CA---------------------------ACTCCCT
C---TC---A---GAAGCAGGAGCCG------------------ATAGA------CA---AGGAAATG------------
---TAT---CCTTTAGCTTCCCTCAGATCACTCTTTGGCAACGACCCCTCGTCACAATAAAGATA---GGGGGGCAACTA
AAGGAAGCTCTATT---AGATACAGGAGCAGATGATACAGTATT---AGAAGAA---A---TGAATTTGCCAGGAAAATG
GAAACCAAAAATGATAGGAGGAATTGGAGGTTTTATCAAAGTAAGACAGTATGATCAGATACCCATAGAAATCTGTGGAC
ATAAAGCTATAGGTACAGTATTAATAGGACCTACACCCGTCAACA---TAATTGGAAGAAATTTGTTGACGCAGCTTGGG
TGTACTTTAAATTTTCCCATTAGTCCTATTGAAACTGTACCAGTAAAATT---AAAGCCAGGAATGG---ATGGCCCAAA
AGTTAAACAA---TGGCCATTGACAGAAG---AAAAAATAAAAGCATTGGTAGAAATTTGTACA------G---AAATGG
AAAAGGAAGGGAAAATTTCAAAAA---TTGGGCCTGAAAATCCATACAATACTCCAGTATTTGCCATAAAGAAAAAAGAC
------AGTACT---AAATGGAGAAAATTAGTAGATTTCAGAGAACTTAATAAGAGAACTCAAGACTTCT---GGGAAGT
TCAATTAGGAATAC------CACACCCTGCA---GGGTTAAAA---AAG---AAA---AAAT---CAG------TAACAG
TACTAGATGTGGGTGATGCATACTTTTCAGTACCCTTAGATAAAGACTTCAGAAAGTATACTGCATTCACCATACCTAGT
GTAAACAATGAGACACCAGGGATTAGATATCAGTACAATGTGCTTCCACAGGGATGGAAAGGATCACCAGCAATATTCCA
ATGTAGCATGACAAAAATCTTAGAGCCTTTTAGAAAACAAAATCCAGAAATAGTTATCTATCAATATATGGATGATTTAT
ATGTAGGATCTGACTTAGAAATAGGGCAGCATAGAACAAAAATAGAGGAACTGAGACAACATTTGTTGGGGTGGGGATTT
ACCACACCAGAC---AAAAAACACCAGAAAGAACCTCCATTCCTTTGGATGGGTTATGAACTCCATCCTGATAAATGGAC
AGTACAGCCTATAGTGCTACCAGAAAAGGACAGCTGGACTGTCAATGACATACAGAAGTTAGTGGGAAAATTG-------
-----------AATTGGGCAAGTCAGATTTATGCAGGGATTAAAGTAAAGCAATTATGTAAACTCCTTAGGGGAGCCAAA
GCACTAACAGAAATAATAGTGTTAACAGAAGAAGCAGAGCTAGAACTGGCAGAAAACAGAGAAATTTTAAAAGAACCAGT
ACATGGGGCATATTATGACCCATC---AA---------------AAGACTTAGTAGCAGAAGTACAGAAACAGGGGCAAG
GTCAATGGACATATCAAATTTATCAAGAGCCATTTAAAAATCTGAAAACAGGAAAGTATGCAAGAATGAAGGGTGCCCAC
ACTAATGATGTAAAACAATTAACAGAGGCAGTGC---AAAAAATAGCCACAGAAAGCATAGTAA---TATGGGGAAAGAC
TCCTAAATTTAAACTGCCCATACAAAAAGAAACATGGGAAGCATGGTGGATGGAGTATTGGCAAGCCACCTGGATTCCTG
AATGGGAGTTTGTCAATA---CCCCTCCCTT---AGTGAAGCTATGGTACCAACTAGAAAAAGAACCCATAGTAGGAGCA
GAAACTTTCTATGTAGATGGGGCAGCTAGT---AGGGAGAC------T---AAATTAGGAAAAGCAGGATATGTTACTGA
CAGAGGAAGACAAAAGGTTGTCCACCTAGCTGACACAACAAATCAGAAGACTGAGTTACAAGCAATTCATCTAGCTTTGC
AGGATTCGGGATTAGAAGTAAACATAGTAACAGACTCACAATATGCATTAGGTATCATTCAAGCACAACCAGATAAGAGT
GAATCAGAGTTAGTCAGTCAAATAATAGAACAGTTAAT---AAAAAAGGAAAAGGTTTACCTAGCATGGGTACCAGCACA
CAAAGGAATTGGGGGAAATGAA---CAAGTAGATAAATTAGTCAGTGCTGGAATCAGAAAAGTACTATTCTTGGAT---G
GAATAGATAAGGCCCAAGAAGAACATGAGAAATATCACAGTAATTGGAGAGCAATGGCCAGTGATTTTAACCTGCCACCT
GTGGTAGCAAAAGAAATAGTAGCCAGCTGTGATAAATGCCAGATAAAAGGAGAAGCCATGCATGGACAAGTAGACTGTAG
CCCAGGAATCTGGCAACTAGATTGTACACATTTAGAAGGGAAAATTATCCTGGTAGCAGTTCATGTAGCCAGTGGATATA
TAGAAGCAGAAGTCATTCCAGCAGAAACAGGGCAGGAAACAGCATACTTTC---TCTTAAAATTAGCAGGAAGATGGCCA
GTAAAAACAGTACATACAGACAATGGCAGCAACTTCACCAGCACTACGGTTAAGGCTGCCTGTTGGTGGGCAGGGATCAA
GCAGGAATTCGGCATTCCCTACAATCCCCAAAGTCAAGGAGTAGTAGAATCTATGAATAAAGAATT---AAAGAAAATTA
TAGGACAGGTAAGAGATCAGGCTGAACATCTTAAGACAGCAGTACAAATGGCAGTATTCATCCACAATTTTAAAAGAA--
-AA---GGGG---GGATTG---GGGGAT------------------------------------------------ACAG
TGCAGGGGAGAGAATAGTAGACATAATAGCAACAGACATACAAACTAAAGAATTACAAAAACAAATTACAAAAATTCAAA
ATTTTCGGG---TTTATTACAGGGACAGCAGAGAGCCACTTTGGAAAGGACCAGCAAAGCTTCTCTGGAAAGGTGAAGGG
GCAGTAGTAATACAAGATAA------TAGTGACATAAAAGTAGTGCCAAGAAGAAAAGTAAAGATCATTAGGG---ATTA
TGGAAAACAGATGGCAGGTGATGATTGTGTGGCAAGTAGACAGGATGAGGATTAGG---ACATGGAAAAGTTTAGTAAAA
TACCATATGTATGTTTCAAGAAAAACTGAAAGATGGG---TTTATAGACATCATTATGAAAGTACTCATCC---AAAAAT
AAGTTCAGAAGTACACATCCCACTAGG------------GG---------A---TG---ATAA---ATTGGTAATAACAA
CATA---TTGGGGT---CTGCACACAGGAGAAAGGGACTGGCATTTGGGC---CAGGGAGTCTCCATAGAATGGAGAAAA
AGGAGATATAGCACACAAGTAGACCCTAACCTAGCAGACCAACTAATTCATCTG---TATTATTTT---GAATGTTTTTC
AGAAGC---TGCTATAAGACATACCATATTAGGACGTAT---AGT---TAGTCC---TAGGTGTGAATATCAAGCA---G
GACATA---CCAAGGTAGGATCTCT---ACAATACTTGGCACTAGCAGCATT---GATAA---AG---C---C---A---
AA---------AAAGA---TAAAGCCACCTTTGCCTAGTGTTGCGAAACTGACAGAGGACAGATGGAACAAGCCCCAGAA
GACCAAGGGACACAGAGGGAGCCATACAATGAATGGACACTAGAACTTTTAGAGGAGCTTAAGAGAGAAGCTGTTAGACA
TTTTCCTAGGCCATGGCTCCATAGCCTAGGACAACATATTTATGAAACTTATGGGGATACTTGGGCAGGAGTGGAAG---
CCATAATAAGAATTCTGCAA---CAACTGCTG---TTTATCCAT---TTCAGAATCGGGTGTC---AACATAGCAGAATA
GGCATT---------AT---TCC------ACAG------AGGAGAGCAAGAA-------GAAATGGAGCCAGTAGATCCT
AGACTAGAGCCCTGGGAGCATCCAGGAAGCCAGCCTAGGACTGCTTGTAATAATTGCTATTGTAAAAAGTGCTGCTTTCA
TT------GCCAA---------------GTTTGTTTCAC---AAA---AAAAGGCTTAGGCATCTCCTATGGC---AGGA
AGAAGCG------GAGAC---AG---C---GACGAGGAC---CTCCTCAAGGCAGTCAGACTCATCAAGTTTCTCTACCA
AAGCAGTAAGTA----GT-----------AATACATGTA---ATG------------------CAGCTT------TT---
AG---------AAATAT---CAG---CA---ATAG---TAGCATTAGTAGTAGTAA--CAAT---AA-TAGCAATAAT--
----TGTGTGGACCATAGTATTCATAGAATATAGGAAAATCTTAAGACAA---AGGAAAATAGACAGGTTAATTGATAGA
ATAAC---AGAAAGAGCAGAAGACAGTGGCA---------ATGAAAGCGAAGGGGACCAGGAAG---A------------
ATTAT---C---AGC---A------C---TT---A---T---------G---GAGATG----------------------
--------GGGCACCATG---------CTCCTTGGGATG---T---TA---------ATGAT------------CTGT--
----AGTGCTGC------------------AGA---G------------CA---G---TTG------------------T
GGGTTACAGTCTATTATGGGGTACCTGTGTGGAAAGAAGCAGAA--ACC------ACTC-TATTTTGTGCCTCAGACGCT
AAAACCTATGATACAGAGGCACATAGTGTTTGGGCCACACATGCCTGTGTACCCACAGAACCCAACCCACAAGAAGTAGT
ATTGG---A---AAATGTGAC---AGAAAATTTTAAC---ATGG---G---GAAAAATAAAATGGTAGAACAAATGCATG
AGGATATAATTAGCATATGGGATCAAAGCCTAAAGCCATGTGTAAAATTAACCCCACTCTGTGTTACT---TT---AAAT
TGCAC------TGATGAA--ATTCTCAATAGCACTGAGACT---------------------------------------
--------------AA--TAATAG---AAC-T---A-ATA------CC--------------------------------
----A-GTACCACTAG--T-------------------------------------------------------------
-----------GT--ACC--A-----------GATAG------------A-GAA-C---C----AA---T---GA-A---
---------AAACTGCTCTT---TCGATGTCAC---CACAAG------CCTAAGAG---ATAA---------GATTACAA
---AAGAATATGC---AC---T---TTTTTATA---GACCTGATGTA---GTACCAATAGA------TCAGACT------
------------------------------------------------------------------AATAAT--AC--A-
--TATAATAATACATATAGT------------------------------------------------------------
---------------------------------------------------------ACA--TATAGG-T-TA---ATA-
--CATTGTA-ACACCTCAGT---CATT---ACCCAAGCCTGTCCAAA---GATGTCA---TTTGAGCCAA---TTCCCAT
ACATTATTGTGCCCC---GGCTGGTTTTGCGATTCTAAAGTGTAATA---ATAA---TAGCTTCAATGGAACAGGACCAT
GTACAAATGTCAGCACAGTACAATGTACACATGGAATTAAGCCAGTAGTGTCAACTCAACTGCTGTTAAATGGCAGTCTA
GCAGAAAAAGA---GGTAGTAATTAGATCTGAAAATTTCACGAACAATGCTAAAACCATAATAGTTCAGCTGAAGGACCC
AGTAGAAATTAATTGTACAAGACCCGGCT---ACA---AC---A---CAAT---AAAA---AG---GGT---A---TCGA
TA------------GGACCAGGAAGAG------GAA---GA------G---CAATTGTTGCAACAAAAAAGATAGAAGGA
GATACAAAAAAAGCATATTGTACACTTAATAAAACACAATGGAATGACACTTTAAGACAGGTAGCTGA--AAAATTAAGA
GAA------------------CAATT---T---G-GG--AAT---------------------AAAACA-----------
-ATAGTCTTTA---AT----CA---A---T---C---C---T---CA---GGAGGGGACCCAGAAATTGTAATGCATAGT
TTTACTTGTGGAGGGGAA---TTTTTCTACTGTAATTCAACACAGCTGTTT------A---ATAGTACT---TGG-----
--------------CATGG--AAAC------------------------------------------------ATATCA-
--A---ATGT---G---T-------C-A------A---AT---A---A----CA---T---T------G------GA--A
A--A---AAT---------------------AGC---AA---C------A---TCA---CA---------CTCCCGTG--
--TA-GAATAAGAC---AAATTGT---AAACATGTGGCAGACAGTAGGAAAAGCAATGTATGCCCCTCCCATCAGCGGAT
ACATTAAATGTACATCAAATATTACAGGACTGCTATTGACAAGAGATGG---TGGAAA---GGGA---------AAT---
------------------------------AAC--ACGGAC--A---CG---GAGGTCTTCAGACCTGGAG-GAGGAG-A
TATGAGGGACAATTGGAGAA---------------------------------GTGAATTATAC---AAATATAA---AG
TAGTA---AAAATTGAACC---ATTA---GGAATAGCACCCACC------AAGGCAAGGAGAAGAGTGGTGCA-------
-----GAGAG---AAAAAAGAGCAG------TA-------------ATAGGAGC---TA--T---GTTCCTTGGGTTCTT
GGG-AG-CAGCAGGAAG-CACTATGGGCGCAGCGTCAGTGACGCTGACGGTACAGGCCAGGCAATTATTGTCTG---GTA
TAGTGCAACAGCAGAACAATCTGCTGAAAGCTATTGAGGCGCAACAGCATCTGTTGCAACTCACAGTCTGGGGCATCAAG
CAGCTCCA---GGCAAGAG---TCCTGGCTATGGAGAGATACCTAAGGGATCAACAGCTCCTAGGG------ATTTGGGG
TTGCTCTGGAAAACTCATTTGCACCACTGCTGTGCCTTGGAATACTAGTTGGAGT------------AAT----------
-----------AA---A------TC---TCTGGGAGAC------ATCTGGG------A---T------AACA------TG
ACATGGATGCAGTGGGAA---AGAGAAATTGACAATTACACAAACTTAATATACACCTTACTTGAAGAATCGC---AAAA
CCAACAAG---AAAAGAATGAACAAGAATTACTAGAATTAGATAAGTGGGCAAGTTTGTGGAATTGGTTTGACATAACAC
GATGGCTGTGGTATATAAAAATATTTATAATGATAGTAGGAGGCTTGATAGGTTTAAGGATAGTTTTTGTGATACTTTCT
ATAGTGAATAGAGTTAGGCAGGGATACTCACCATTATC---ATTGCAGACC---CTTATCC---CAGTCTC---GAGGGG
ACCACCCGACAGGCCCGACGGAATC------------GAAGAAGAA---G---GT---GGAG---AGAGAGGC-------
--AGAGACAGATCCGG---A---GTA---TTAGTGAACGGATTCTTTGCACTTATCTGGAACGACCTGCGGAGCCTGTGC
CTCTTCAGCTACCGCCACTTGAGAGACTTTCTCTTGATTGCAGCGAGGATTGTGGAACTTCTGGGACGCAGG--------
-------------GGGTGGGAAGCCCTCA---AATATTGGTGGAATCTCCTGCAATATTGGAGTCAGGAACTA---AAGA
GTAGTGC---AATTA---A---CTTGCTTAATACCACAGCTATAGCAGTAGCAGAGGGGACAGATA---GGGTTATAGAA
GTAGTGCAAAGGGCTGGTAGAGCTATTCTCCACATACCTAGAAGAATAA---------GACAGGGCTTAGAAAGGAT---
TTTGCTATAA------------------------------------------GATGGG------TGGTAAATGGTCAAA-
-----A---AG---TA---------AG---------T---T---------A---G---G---T---GG------A-----
-TGGC---CTA---CTATAAGG---GAAAGAATG---------AGGCGAACTGAG-------------------------
--------------------------------------------------------------------------------
--------------------------------------------------------------------------------
--------------------------------------------------------------------------------
--------------------------------------------------------------------------------
------------------------------CCAGCAGCA------GA---T---GGGGTGGGAGCAGTATCTCGAGACCT
GGAAAAATATGGAGCAATCACAAGTAGCAATACAGCGGCTAATAATGCTGA---T---TGTGCCTGGCTAGAAGCACAAG
---AGGAG---GAA------------GAGGTAGGTTTTCCAGTCAGACCTCAGGTACCTTTAAGGCCAATGACTTTTAAG
GAAGCTTTTGATCTTAGCCAC------TTTT---T---AAAAGAAAA---GGGGGGACTGGAAGGGCTAATTTACT---C
C---CAAAAAAG---ACAAGAAATCCTTGATCTGTGGGTCTACCACACACAAGGCATCTTCCCTGATTGGCATAATTACA
CACCAGGGCCAGGGATCA---GGTTCCCACTGACCTTTGGGTGGTGCTTCAAGCTAGTACCAATGGAG--CCAGAGCAGG
TAGA---GGAGGCCAATAAAGGAGA-GAACAACTGCCTGTTACACCCTATGAGCCTGCAT---GGGATGGAAGACCCAGA
GAGAGAAGTGTTAGTGTGGAAGTTTGACAGCAGCCTAGCACTT--CATCACAGGGCCCGAG---AG---CAACATCCGG-
--AGTTT-TAC------------------------------------AAAGACT------GCT-----------------
-------------------G---ACATCGA------------------------------GTT-----------------
-------TC---CT-------------------------ACAA---GGGACTTTCCGC----------------------
--------------------T---GGGG---A---C---TTT---C---CA---------G------------GGAAGGC
---GTGG---CCT---GGGCGGGA--------------------------------------------------------
-------------------------------------C---TGGG---GA---GTGGCGA---G---CCC---T---CAG
A------TGCTGCA---TA---------TAAGCAG---C---TGCTTT---T---T---GCCTG---TA-----------
-------------C---------------TGGG------TCTC---------TCT---------AGT---TAGACCAGAT
C---TGAGCCTGG---GAGCTCTCTGGCTGGCT---AGAGAACCCACTGCTT---AAGCCTCAAT---AAAGCT--TCT-
--TGA---GTG---------------------------------------------------------------------
--------------------------------------------------------------------------------
--------------------------------------------------------------------------------
--------------------------------------------------------------------------------
--------------------------------------------------------------------------------
--------------------------------------------------------------------------------
--------------------------------------------------------------------------------
--------------------------------------------------------------------------------
----------------------C
>AB287364/B/JP/2005/DR6737
-TGGATGGGTTAATTTACT---CCCAAAAGAGACAAGAAATCCTTGATCTGTGGGTCTACCACACACAAGGCTACTTCCC
TGACTGGCAGAACTACACACCAGGACCAGGGA---CCAGATTCCCACTGACCTTTGGCTGGTGCTTCAAGTTAGTACCAG
TGGAGCCAGAAAAGGTAGAAGAGGCCAACCAAGGAGAGAACAACTGCTTGTTACACCCTATGAGCCAGCATGGAATGG--
-------------------ATGACCCAGAGAGAG---AAGTGTTACAGTGGAAATTTGACAGCAGCCTAGCACGT--AGG
CA---TGTTGCC---CGAG------------------------AGCTG------CATCCGGAGTATTACAAGGACT--AA
GAACTGCT------------------------------------------------------------------GACAGC
GA---------------------------GCTTT---CT-------------------------------ACAA---GGG
ACTTTCCGC------------------------------------------TGGGGACTTTC---CA---G-GGAGGTGT
GGCCT---GGGCGGGACCGGGGAGTGGCGAGCCCTCAGATGCTGCATATAAGCAGCTGCTTTCTGCCTGTACTGGGTCTC
TCTGGTTAGACCAGATCTGAGCCTGGGAGCTCTCTGGCTGACTAGGGAACCCACTGCTTAAGCCTCAATAAAGCTTGCCT
---TGAGTG---------------------------------------------------CTTT---AAG---TAGTGT-
--GTGCCC---GTCTG---TTGTGTGA---------------CTCTGGT---A---ACTAGAGATCCC---TCAGAC---
CAT---TTTAGTCCGTGTGG---AAAATCTCTAGCAGTGGCG---CCTG---AACAGGG---AC---CT---G---AA--
-AACGAAAGCGGAA---------------------CCGGAGCAGCTCTCTC---GAC---GCA------GGACTCGGCTT
GCTGA------A---GCGCGCACAGCAAGAGGCGAGGGG---AGGCG---ACT---GGTGAGTACGCCAAATT-------
---TTTTGACT---AGCGGA---GGCTAGAAG------------------------------------------------
--------------------------------------------------------------------------------
-------------------------------GAGAGAGATGGGTGCGAGAGCGTCAGTATTAAGCGGCGGAGAA---TTA
GACAAATGGG---AGAAAA---TTCGGTTAAGGCCAGGGGGAA---AGAAAAAATATCA------GCTAAAACATATAGT
ATGGGCAAGCAGGGAGCTAGAACGATTCGCAGTCAACCCTGGCC---TGTTAGAAACATCAGAAGGCTGTAGACAGATAC
TGGGACAGCTACAATCGTCCCTTCAGACAGGATCAGAAGAACTTAAATCATTATATAATACAATAGCAGTCCTCTATTGT
GTGCATCAAAGGATAGAAATAAAAGACACCAAGGAAGCTCTAGAC--AAG-ATAGAGGAAGAGCAAAACAAAAGTAAG--
-------------AAAA------AAGCA---------C------AGCAA---------------------GAAGCA----
--------GCTGCAGCGGCTGCCACAGGAAGC---------AG---CAGCGGA------------------AGCAG----
-----CAGC---------------------------C---AG------G---TCAGCCAAAATTACCCTATAGTGCAGAA
CATACAGGGGCAAATGGTACATCAGCCCATATCACCTAGAACTTTAAATGCATGGGTGAAAGT---AGTAG---AAGAAA
AGGCTTTCAGCCCGGAAGTAATACCCATG---TTTTCAGCATTATCAGAAGGAGCCACTCCTTCTGA---TTTAAACACC
ATGCTAAACACAGT---GGGGGGACATCA---GGCAGCCATGCAAATGTTAAAAGAGACCATCAATGAGGAAGCTGCAGA
CTGGGACAGGCTGCACCCAGTGCATGCAGGGCCTGTAGCACCAGGCCAAATGAGAGAACCAAGGGGAAGTGACATAGCAG
GAACTACTAGTA---CCCTTCAGGAACAAATAGGATGGATGACAAGCAATCCACCTATCCCAGTAGGAGAAATC---TAT
AAAAGATGGATAATCCTGGGATTAAATAAAATAGTAAGAATGTATAGTCCTACCAGCATTCTAGATATAAAACAAGGGCC
AAAGGAACCTTTTAGAGATTATGTAGACCGGTTCTATAAAGTTCTAAGAGCCGAGCAAGCTTCACAGGAGGTAAAAAATT
GGATGACAGAAACCTTGTTGGTCCAAAATGCAAACCCAGATTGTAAGACCATTTTAAAAGCTTTGGGACCAGCAGCTACA
CTAGAAGAAATGATGACAGCATGTCAGGGAGTAGGGGGACCTAGCCATA---AAGCAAGAGTGCTGGCTGAAGCAATG--
-------AGCCAAGTA---A---CAAATT--CAG--CTGC---------T-TCA-GCC---ATG---ATGATGCAGAGAG
GCAAT------------------TT------TAGG---AACCAAAGAAAA---A---TTATTAAGTGTTTCAATTGTGGC
AAAGAAGGGCATCTGGCCAGAAATTGCAGGGCTCCTAGGAAAAAGGGCTGTTGGAAATGTGGAAAGGAAGGACATCAAAT
GAAGGA---CTGTACT------GAGAAACAG------GCTAATTTTT---TA---GGGAG---AATCTGGCCTTCCC---
A---CAAGGGA---AGGCCAGGGAATTTCCTTCAGAG------CAGA---------------------------------
---CCAGAACCATCAGCCCCA------------------------------------------------CCA--------
-GAGGAGAGCTTCAGGTTTGGGGAGG---AGACA---A------CA---------------------------ACTCCCC
C---TC---A---GAGGCAGGAGCCG------------------ATGGA------CA---AGGAGATG------------
---TAT---CCTTTAGCTTCCCTCAAATCACTCTTTGGCAACGACCCCTCGTCACAATAAAGGTA---GGGGGACAGCTA
AAGGAAGCTCTATT---AGATACAGGAGCAGATGATACAGTATT---AGAAGAA---A---TAGATTTACCAGGAAGATG
GAAACCAAAAATGATAGGGGGAATTGGAGGTTTTATCAAAGTAAGACAGTATGATCAGATACTAGTAGAAATTTGTGGAC
ATAGAGCTATAGGTACAGTATTAGTAGGACCTACACCTGTTAACA---TAATTGGAAGAAATCTGTTGACTCAGATTGGC
TGCACTTTAAATTTTCCCATTAGTCCTATTGAAACTGTACCAGTAAAATT---AAAGCCAGGAATGG---ATGGCCCAAA
AGTTAAACAA---TGGCCATTGACAGAAG---AAAAAATAAAAGCATTAGTAGAAATTTGTACA------G---AGATGG
AAAAGGAAGGGAAAATTTCAAAAA---TTGGGCCTGAAAATCCATACAATACTCCAGTATTTGCCATAAAGAAAAAGGAC
------AGTACT---AAATGGAGAAAATTAGTAGATTTCAGAGAACTTAATAAAAGAACTCAAGACTTCT---GGGAAGT
TCAACTAGGAATAC------CACATCCCGCA---GGGTTAAAA---AAG---AAA---AAAT---CAG------TAACAG
TACTGGATGTGGGTGATGCATATTTTTCAGTTCCCTTAGATAAAGAATTCAGGAAGTACACAGCATTTACCATACCTAGT
GTAAACAATGAAACACCAGGGATAAGATATCAGTACAATGTGCTTCCACAGGGATGGAAAGGATCACCAGCAATATTCCA
ATGTAGCATGACAAAAATCTTAGAGCCCTTTAGAAAACAAAATCCAGAAATAGTTATCTATCAATACATGGATGACTTGT
ATGTAGGATCTGACTTAGAAATAGGGCAGCATAGAACAAAAATAGAGGAACTGAGACAACATCTGTTGAAGTGGGGATTT
ACCACACCAGAC---AAAAAACATCAGAAGGAACCTCCATTCCTTTGGATGGGTTATGAACTCCATCCAGATAAATGGAC
AGTACAACCTATAGTATTGTCAGAAAAAGACAGCTGGACTGTCAATGACATACAGAAGTTAGTGGGAAAATTG-------
-----------AATTGGGCAAGTCAGATTTACCCAGGGATTAAAGTAAGGCAATTATGTAAGCTCCTTAGGGGAGCCAAA
GCACTAACAGAAGTAGTACCACTAACAGCAGAAGCAGAGCTAGAACTGGCAGAAAACAGGGAAATTCTAAAAGAACCAGT
ACATGGAGTGTATTATGACCCATC---AA---------------AAGACTTAATAGCAGAAATACAGAAACAGGGGCAAG
GACAGTGGACATATCAACTTTATCAAGAGCCATTTAAAAATCTGAAAACAGGAAAATATGCAAGAACAAAGGGGGCCCAC
ACTAATGATGTAAGACAATTGACAGAGGCAGTGC---AAAAAATAGCCACAGAAAGCATAGTGA---TATGGGGAAAGAC
TCCTAAATTTAAACTACCCATACAAAAGGAAACATGGGAAGCATGGTGGACAGAGTATTGGCAAGCCACCTGGATTCCTG
AGTGGGAGTTTGTCAATA---CCCCTCCCTT---AGTGAAACTATGGTACCAGTTAGAAACAGAACCCATAGCAGAAGCA
GAAACTTTCTATGTAGATGGAGCAGCTAAC---AGGGAGAC------T---AAACTAGGAAAAGCAGGATATGTTACTAA
CAAAGGAAAACAAAAAGTTGTTTCCCTAACTGACACAACAAATCAGAAGGCTGAGTTAGAAGCAATTCATCTAGCTCTGC
AGGATTCAGGATTACAAGTAAACATAGTGACAGACTCACAATATGCACTAGGAATCATTCAAGCACAACCAGATAAAAGT
GAATCAGAACTAGTCAGTCAAATAATAGAGGAGTTAAT---AAAAAAGGAAAAGATCTACCTGGCATGGGTACCAGCACA
TAAAGGAATTGGAGGAAATGAA---CAAGTAGATAAGTTAGTCAGTTCTGGAATCAGGAAAGTGCTATTTTTAGAT---G
GAATAGATAAGGCCCAAGAAGAACATGAGAAATATCACAGTAATTGGAGGGCAATGGCTAGTGACTTTAACCTGCCCCCT
ATAGTAGCAAAAGAAATAGTAGCCAGCTGTGATAAATGTCAATTAAAAGGAGAAGCCATGCATGGACAAGTAGACTGTAG
TCCAGGAATATGGCAACTAGATTGTACACATTTAGAAGGAAAAATCATCCTGGTAGCAGTTCATGTAGCCAGTGGATATA
TAGAAGCAGAAGTTATTCCAGCAGAGACAGGACAGGAAACAGCATACTTTG---TCTTAAAATTAGCAGGGAGATGGCCA
GTAACCACAATACATACAGACAATGGCACCAATTTCACCAGTGCCGCGGTTAAAGCCGCCTGCTGGTGGGCGGGGGTCAA
GCAGGAATTTGGCATTCCCTACAATCCTCAAAGTCAAGGAGTGGTAGAATCTATGAACAAAGAGTT---AAAGAAAATTA
TAGGACAAGTAAGAGATCAGGCTGAACACCTTAAGACAGCAGTACAAATGGCAGTACTCATCCACAATTTTAAAAGAA--
-AA---GGGG---GGATTG---GGGGGT------------------------------------------------ACAG
TGCAGGAGAAAGAATAGTAGACATGATAGCATCAGACTTACAAACTAAAGAATTACAGAAACAAATTACAAAAATTCAAA
ATTTTCGGG---TTTATTACAGGGACAGCAGAGATCCTCTTTGGAAAGGACCAGCAAAGCTTCTCTGGAAAGGTGAAGGG
GCAGTAGTAATACAAGATAA------TAGTGACATAAAAGTAGTGCCAAGAAGAAAAGCAAAAATCATTAGGG---ATTA
TGGAAAACAGATGGCAGGTGATGATTGTGTGGCAAGTAGACAGGATGAGGATTAAT---ACATGGAAAAGTTTAGTAAAA
CACCATATACATATTTCAAAGAAAGCTAAAGGATGGC---TTTATAGACATCACTATGAAAGCACTAACCC---AAGAAT
AAGTTCAGAAGTACACATCCCACTAGG------------GA---------A---TG---ATAA---ATTGATGATAACAA
CATA---TTGGGGT---CTGCATACAGGAGAAAGAGACTGGCATTTGGGT---CAAGGAGTCTCCATAGAATGGAGGAAA
GAGAGATATAGAACACAAGTAACCCCTGACCTAGCAGACCAACTGATTCATCTG---TATTACTTT---GATTGTTTTTC
AGACTC---TGCTATAAGAAATGCCATATTAGGACATAT---AGT---TAGTCC---TAGGTGTGAATATCAAGCA---G
GACATA---ACAAGGTAGGATCTCT---ACAATACTTGGCATTAACAGCTCT---AATAA---GA---C---C---A---
AA---------AAGGA---GAAAGCCACCTTTGCCTAGTGTTACAAAATTGACAGAGGACAGATGGAACAAGCCCCAGAA
GACCAAGGGCCACAGAGGGAGCCATACACTCAATGGACACTAGAGCTTTTAGAGGAGCTTAAGAGTGAAGCAGTTAGGCA
TTTTCCTAGGGTTTGGCTCCATGGCCTAGGGCAATATATCTATGAAACTTATGGGGATACTTGGCCAGGAGTAGAAG---
CCTTAGTAAGAATTCTGCAA---CAACTGCTG---TTTATTCAT---TTCAGGATTGGGTGTC---GACATAGCAGAATA
GGCATT---------AC---TCC------ACAG------AGGAGAGCAA----------GAAATGGAGCCAGTAGATCCT
AGACTAGAGCCCTGGAAACATCCAGGGAGCCAGCCTAAAACTGCTTGTACCAAGTGCTATTGTAAAAAGTGTTGCTTTCA
TT------GCCAA---------------GTTTGCTTTAT---GAA---AAAAGCCTTAGGCATCTCCTATGGC---AGGA
AGAAGCG------GAGAC---AG---A---GACGAAGAA---CTCCTCAGGACAGTCAGAATCATCAAGTTCCTCTACCA
AAGCAGTAAGTA------------------GCTCGTGTG---ATG------------------CAAGCT------TT---
AT---------ACATAG---TAT---CA---ATAG---TAGCATTAGTAGTAGCAG--CATT---AT-TAGCAATAGT--
----TGTGTGGTCTATAGTATTCATAGAATATAGAAGAATATTAAGACAA---AGAAAAATAGACAGGTTAATTGATAGA
ATAAG---AGAAAGAGCAGAAGACAGTGGCA---------ATGAGAGTGAAGGAGATCAGGAAG---A------------
ATTAT---C---AAT---A------C---TG---G---T---------G---GACATG----------------------
--------GGGCACGATG---------CTCCTTGGGATG---T---TG---------ATGAT------------CTGT--
----AGTGCTAA------------------AGA---A------------CA---A---TTG------------------T
GGGTCACAGTTTATTATGGGGTACCTGTATGGAAAGAAGCAACC--ACC------ACTT-TATTTTGTGCATCAGATGCT
AAATCATATGATACAGAGGCACATAATGTTTGGGCCACACATGCCTGTGTGCCCACAGACCCCAACCCACAAGAAATGTT
ATTGG---T---AAATGTAAC---AGAAAATTTTAAC---ATGT---G---GAAAAATAACATGGTAGACCAAATGCATG
AGGATGTAATCAGTTTATGGGATCAAAGCCTAAAGCCATGTGTAAAATTAACCCCTCTCTGTGTTACT---CT---AAAT
TGCAC------TGATCCA--CAGACTAAT---------------------------------------------------
--------------AC--CACTGG---TGC-T---A-ATA------CC--------------------------------
----A-CTGGTACCAC--TGGT----------------------------------------------------------
--------AATAA--TAC--CAC--TATT---AGCAA------------C-GGA-G---A----AA---T---GA-A---
---------AAATTGCTCTT---TCAATATCAC---CACAAA------CATGAGCA---ATAA---------GGTAAAGA
---AAGAATATGC---AC---T---TTTTTATA---CATTAGATATA---GTACCAATAGA------TGATGAT------
------------------------------------------------------------------AATAAT--AT--T-
--ACCAGTACC---------------------------------------------------------------------
---------------------------------------------------------AGC--TATAGG-T-TG---ATA-
--AGTTGCA-ACACCTCAGT---TGTT---ACACAGGCCTGTCCAAA---AATATCC---TTTGAGCCAA---TTCCCAT
ACATTATTGTGCCCC---GGCTGGTTTTGCGATTCTAAAGTGTAATG---ATAA---GAAGTTCAATGGAACAGGACCAT
GTAGGAATGTCAGCACAGTACAATGTACACATGGAATTAAGCCAGTAGTATCAACTCAATTACTGTTAAATGGCAGTCTA
GCAGAAGAAGA---GGTAATAATTAGATCTGAGAATTTCACAGACAATGCTAAAAACATAATAGTACAGCTGAATAAAAC
TGTAGTAATTAATTGTACAAGACCCAACA---TCA---AT---A---GAAG---AAAA---GG---TTT---A---CGTA
TA------------GGACCG------G------GGA---GA------G---CATTTTTTACGACAGGAAACATAAAAGGA
GATATAAAACAAGCATATTGTAACATTAGTAAAACAGACTGGAACAACACTTTAATACTGATAGTTAA--AAAATTAAGA
GAA------------------CAATA---T---G-AG--AAT---------------------AAAACA-----------
-ATAGTCTTTA---AG----CA---A---T---C---C---T---CA---GGAGGAGATCTAGAAATCACAATGCACAGT
TTTAATTGTGGAGGGGAA---TTTTTCTACTGCAATACAACAAAATTGTTT------A---ATAGTACA---TGGA--TC
TGG-----------AAT------AA------------------------------------------------AACACT-
--A---ATGG---T-------------T------A---AT---G---A----CA---C---AAGA---G------AG--T
C--A---AAT---------------------GAC---AT---T------A---TCA---GG---------TTCCAATG--
--CA-GAATAAAAC---AGATTAT---AAACATGTGGCAGGAAGTAGGAAGAGCAATGTATGCCCCTCCCATCGAAGGAC
TAATTAGATGCTCATCAAATATTACAGGGCTGATATTAACAAGAGATGG---TGGTAA---TAGC---------AAA---
-----------------------------------AACGAT--A---CA---GAAACCTTCAGACCTGCAG-GAGGAA-A
TATGAAGGACAATTGGAGAA---------------------------------GTGAATTATAT---AAATATAA---AG
TAGTA---CAAGTTGAACC---ATTA---GGAATAGCACCCACC------AGGGCAAAGAGAAGAGTGGTGCA-------
-----AAGAG---AGAAAAGAGCCG------TGGGA----------TTAGGAGC---TT--T---GTTCCTTGGGTTCTT
GGG-AG-CAGCAGGAAG-CACTATGGGCGCAGCGTCACTAACGCTGACGGTACAGGCCAGACAATTATTGTCTG---GTA
TAGTGCAACAGCAAAACAACTTGCTGAGGGCTATTGAGGCGCAACAACATCTGTTGCAACTCACAGTCTGGGGCATCAAG
CAGCTTCA---GGCAAGAA---TCCTGGCTGTGGAAAGATACCTAAAGGATCAACAGCTCCTGGGA------ATTTGGGG
GTGCTCTGGAAAACTCATTTGCACCACTGCTGTGCCTTGGAATACTAGTTGGAGT------------AAT----------
-----------AA---A------AC---TCAAGAGGAA------ATTTGGG------G---A------AACA------TG
ACTTGGATGCAGTGGGAA---AAAGAAATAGACAATTACACAGGCATAATATACAGACTAATTGAAAAATCGC---AAAA
CCAGCAAG---AAAAGAATGAACAAGATTTATTAGAATTGGATAAATGGGCAAGTTTGTGGAGTTGGTTTGACATAACAA
ATTGGCTGTGGTATATAAAAATATTCATAATGATAGTAGGTGGATTAATAGGTTTAAGAATAATTTTTACTGTACTTTCT
ATAGTGAATAGAGTTAGGCAGGGATACTCACCATTGTC---ATTCCAGACC---CGCCTCC---CAACCCA---GAGGGG
A---CCCGACAGGCCCGAAGGAATC------------GAAGAAGAA---G---GT---GGAG---AGAGAGAC-------
--AGAGGCAGATCCGG---A---CAG---TTTGTGGATGGCTTCTTAGCGATTTTCTGGATCGACCTGAGGAACCTGTGC
CTCTTCAGCTACCACCGCTTGAGAGACTTACTCTTGATTGTAGCGAGGATTGTGGAACTTCTGGGACGCAGG--------
-------------GGGTGGGAACTCCTCA---AGTACTGGTGGAATCTCCTGCAGTATTGGATTCAGGAACTA---AAGA
ATAGTGC---TGTTA---G---CTTGTTCAACGCCACAGCCATAGCAGTAGCTGGGGGGACAGATA---GGATTTTAGAA
GGATTGCAAAGAGCTTTTAGGGCTATTCTCCACATACCTAGAAGAATAA---------GACAGGGCTTTGAAAGGGC---
TTTGATATAA------------------------------------------GATGGG------TAACAAGTGGTCAAA-
-----A---AG---T---------------------A---A---------G---G---C---T---GG------G-----
-TGGT---CTG---ATATAAGG---GAGAGAATG---------AGAAGAACGCCAGCAGCAGAAGGGGTAAGAGCT----
--------------------------------------------------------------------------------
--------------------------------------------------------------------------------
--------------------------------------------------------------------------------
--------------------------------------------------------------------------------
---------------------------GAGCCAGCAGCA------GC---T---GGGGTGGGAGCAGCATCTCGAGACCT
AGACAGATATGGAGCACTCACAACTAGCAATACAGCAGCCAACAATGCTGA---T---TGCGCCTGGCTAGAAGCACAAG
---AGGAT---GAG------------GAAGTAGGTTTCCCAGTCAGACCTCAGGTACCTTTAAGACCAATGACTTTCAAA
GGAGCTTTCGATCTCAGCTTC------TTTT---T---AAAAGAAAA---TGGGGGACTGGATGGGCTAATTTACT---C
C---CAAAAGAG---ACAAGAAATCCTTGATCTGTGGGTCTACCACACACAAGGCTACTTCCCTGACTGGCAGAACTACA
CACCAGGACCAGGGACCA---GATTCCCACTGACCTTTGGCTGGTGCTTCAAGTTAGTACCAGTGGAG--CCAGAAAAGG
TAGA---AGAGGCCAACCAAGGAGA-GAACAACTGCTTGTTACACCCTATGAGCCAGCAT---GGAATGGATGACCCAGA
GAGAGAAGTGTTACAGTGGAAATTTGACAGCAGCCTAGCACGT--AGGCATGTTGCCCGAG---AG---CTGCATCCGG-
--AGTAT-TACAAGGACT-----------------------------AAGAACT------GCT-----------------
-------------------G---ACAGCGA------------------------------GCT-----------------
-------TT---CT-------------------------ACAA---GGGACTTTCCGC----------------------
--------------------T---GGGG---A---C---TTT---C---CA---------G-------------GGAGGT
---GTGG---CCT---GGGCGGGA--------------------------------------------------------
-------------------------------------C---CGGG---GA---GTGGCGA---G---CCC---T---CAG
A------TGCTGCA---TA---------TAAGCAG---C---TGCTTT---C---T---GCCTG---TA-----------
-------------C---------------TGGG------TCTC---------TCT---------GGT---TAGACCAGAT
C---TGAGCCTGG---GAGCTCTCTGGCTGACT---AGGGAACCCACTGCTT---AAGCCTCAAT---AAAGCTTGCCT-
--TGA---GTG---------------------------------------------------------------------
--------------------------------------------------------------------------------
--------------------------------------------------------------------------------
--------------------------------------------------------------------------------
--------------------------------------------------------------------------------
--------------------------------------------------------------------------------
--------------------------------------------------------------------------------
--------------------------------------------------------------------------------
----------------------C
>AB287365/B/JP/2005/DR6737
-TGGATGGGTTAATTTACT---CCCAAAAGAGACAAGAAATCCTTGATCTGTGGGTCTACCACACACAAGGCTACTTCCC
TGACTGGCAGAACTACACACCAGGACCAGGGA---CCAGATTCCCACTGACCTTTGGCTGGTGCTTCAAGTTAGTACCAG
TGGAGCCAGAAAAGGTAGAAGAGGCCAACCAAGGAGAGAACAACTGCTTGTTACACCCTATGAGCCAGCATGGAATGG--
-------------------ATGACCCAGAGAGAG---AAGTGTTACAGTGGAAATTTGACAGCAGCCTAGCACGT--AGG
CA---TGTTGCC---CGAG------------------------AGCTG------CATCCGGAGTATTACAAGGACT--AA
GAACTGCT------------------------------------------------------------------GACAGC
GA---------------------------GCTTT---CT-------------------------------ACAA---GGG
ACTTTCCGC------------------------------------------TGGGGACTTTC---CA---G-GGAGGTGT
GGCCT---GGGCGGGACCGGGGAGTGGCGAGCCCTCAGATGCTGCATATAAGCAGCTGCTTTCTGCCTGTACTGGGTCTC
TCTGGTTAGACCAGATCTGAGCCTGGGAGCTCTCTGGCTGACTAGGGAACCCACTGCTTAAGCCTCAATAAAGCTTGCCT
---TGAGTG---------------------------------------------------CTTT---AAG---TAGTGT-
--GTGCCC---GTCTG---TTGTGTGA---------------CTCTGGT---A---ACTAGAGATCCC---TCAGAC---
CAT---TTTAGTCCGTGTGG---AAAATCTCTAGCAGTGGCG---CCTG---AACAGGG---AC---CT---G---AA--
-AACGAAAGCGGAA---------------------CCGGAGCAGCTCTCTC---GAC---GCA------GGACTCGGCTT
GCTGA------A---GCGCGCACAGCAAGAGGCGAGGGG---AGGCG---ACT---GGTGAGTACGCCAAATT-------
---TTTTGACT---AGCGGA---GGCTAGAAG------------------------------------------------
--------------------------------------------------------------------------------
-------------------------------GAGAGAGATGGGTGCGAGAGCGTCAGTATTAAGCGGCGGAGAA---TTA
GACAAATGGG---AGAAAA---TTCGGTTAAGGCCAGGGGGAA---AGAAAAAATATCA------GCTAAAACATATAGT
ATGGGCAAGCAGGGAGCTAGAACGATTCGCAGTCAACCCTGGCC---TGTTAGAAACATCAGAAGGCTGTAGACAGATAC
TGGGACAGCTACAATCGTCCCTTCAGACAGGATCAGAAGAACTTAAATCATTATATAATACAATAGCAGTCCTCTATTGT
GTGCATCAAAGGATAGAAATAAAAGACACCAAGGAAGCTCTAGAC--AAG-ATAGAGGAAGAGCAAAACAAAAGTAAG--
-------------AAAA------AAGCA---------C------AGCAA---------------------GAAGCA----
--------GCTGCAGCGGCTGCCACAGGAAGC---------AG---CAGCGGA------------------AGCAG----
-----CAGC---------------------------C---AG------G---TCAGCCAAAATTACCCTATAGTGCAGAA
CATACAGGGGCAAATGGTACATCAGCCCATATCACCTAGAACTTTAAATGCATGGGTGAAAGT---AGTAG---AAGAAA
AGGCTTTCAGCCCGGAAGTAATACCCATG---TTTTCAGCATTATCAGAAGGAGCCACTCCTTCTGA---TTTAAACACC
ATGCTAAACACAGT---GGGGGGACATCA---GGCAGCCATGCAAATGTTAAAAGAGACCATCAATGAGGAAGCTGCAGA
CTGGGACAGGCTGCACCCAGTGCATGCAGGGCCTGTAGCACCAGGCCAAATGAGAGAACCAAGGGGAAGTGACATAGCAG
GAACTACTAGTA---CCCTTCAGGAACAAATAGGATGGATGACAAGCAATCCACCTATCCCAGTAGGAGAAATC---TAT
AAAAGATGGATAATCCTGGGATTAAATAAAATAGTAAGAATGTATAGTCCTACCAGCATTCTAGATATAAAACAAGGGCC
AAAGGAACCTTTTAGAGATTATGTAGACCGGTTCTATAAAGTTCTAAGAGCCGAGCAAGCTTCACAGGAGGTAAAAAATT
GGATGACAGAAACCTTGTTGGTCCAAAATGCAAACCCAGATTGTAAGACCATTTTAAAAGCTTTGGGACCAGCAGCTACA
CTAGAAGAAATGATGACAGCATGTCAGGGAGTAGGGGGACCTAGCCATA---AAGCAAGAGTGCTGGCTGAAGCAATG--
-------AGCCAAGTA---A---CAAATT--CAG--CTGC---------T-TCA-GCC---ATG---ATGATGCAGAGAG
GCAAT------------------TT------TAGG---AACCAAAGAAAA---A---TTATTAAGTGTTTCAATTGTGGC
AAAGAAGGGCATCTGGCCAGAAATTGCAGGGCTCCTAGGAAAAAGGGCTGTTGGAAATGTGGAAAGGAAGGACATCAAAT
GAAGGA---CTGTACT------GAGAAACAG------GCTAATTTTT---TA---GGGAG---AATCTGGCCTTCCC---
A---CAAGGGA---AGGCCAGGGAATTTCCTTCAGAG------CAGA---------------------------------
---CCAGAACCATCAGCCCCA------------------------------------------------CCA--------
-GAGGAGAGCTTCAGGTTTGGGGAGG---AGACA---A------CA---------------------------ACTCCCC
C---TC---A---GAGGCAGGAGCCG------------------ATGGA------CA---AGGAGATG------------
---TAT---CCTTTAGCTTCCCTCAAATCACTCTTTGGCAACGACCCCTCGTCACAATAAAGGTA---GGGGGACAGCTA
AAGGAAGCTCTATT---AGATACAGGAGCAGATGATACAGTATT---AGAAGAA---A---TAGATTTACCAGGAAGATG
GAAACCAAAAATGATAGGGGGAATTGGAGGTTTTATCAAAGTAAGACAGTATGATCAGATACTAGTAGAAATTTGTGGAC
ATAGAGCTATAGGTACAGTATTAGTAGGACCTACACCTGTTAACA---TAATTGGAAGAAATCTGTTGACTCAGATTGGC
TGCACTTTAAATTTTCCCATTAGTCCTATTGAAACTGTACCAGTAAAATT---AAAGCCAGGAATGG---ATGGCCCAAA
AGTTAAACAA---TGGCCATTGACAGAAG---AAAAAATAAAAGCATTAGTAGAAATTTGTACA------G---AGATGG
AAAAGGAAGGGAAAATTTCAAAAA---TTGGGCCTGAAAATCCATACAATACTCCAGTATTTGCCATAAAGAAAAAGGAC
------AGTACT---AAATGGAGAAAATTAGTAGATTTCAGAGAACTTAATAAAAGAACTCAAGACTTCT---GGGAAGT
TCAACTAGGAATAC------CACATCCCGCA---GGGTTAAAA---AAG---AAA---AAAT---CAG------TAACAG
TACTGGATGTGGGTGATGCATATTTTTCAGTTCCCTTAGATAAAGAATTCAGGAAGTACACAGCATTTACCATACCTAGT
GTAAACAATGAAACACCAGGGATAAGATATCAGTACAATGTGCTTCCACAGGGATGGAAAGGATCACCAGCAATATTCCA
ATGTAGCATGACAAAAATCTTAGAGCCCTTTAGAAAACAAAATCCAGAAATAGTTATCTATCAATACATGGATGACTTGT
ATGTAGGATCTGACTTAGAAATAGGGCAGCATAGAACAAAAATAGAGGAACTGAGACAACATCTGTTGAAGTGGGGATTT
ACCACACCAGAC---AAAAAACATCAGAAGGAACCTCCATTCCTTTGGATGGGTTATGAACTCCATCCAGATAAATGGAC
AGTACAACCTATAGTATTGTCAGAAAAAGACAGCTGGACTGTCAATGACATACAGAAGTTAGTGGGAAAATTG-------
-----------AATTGGGCAAGTCAGATTTACCCAGGGATTAAAGTAAGGCAATTATGTAAGCTCCTTAGGGGAGCCAAA
GCACTAACAGAAGTAGTACCACTAACAGCAGAAGCAGAGCTAGAACTGGCAGAAAACAGGGAAATTCTAAAAGAACCAGT
ACATGGAGTGTATTATGACCCATC---AA---------------AAGACTTAATAGCAGAAATACAGAAACAGGGGCAAG
GACAGTGGACATATCAACTTTATCAAGAGCCATTTAAAAATCTGAAAACAGGAAAATATGCAAGAACAAAGGGGGCCCAC
ACTAATGATGTAAGACAATTGACAGAGGCAGTGC---AAAAAATAGCCACAGAAAGCATAGTGA---TATGGGGAAAGAC
TCCTAAATTTAAACTACCCATACAAAAGGAAACATGGGAAGCATGGTGGACAGAGTATTGGCAAGCCACCTGGATTCCTG
AGTGGGAGTTTGTCAATA---CCCCTCCCTT---AGTGAAACTATGGTACCAGTTAGAAACAGAACCCATAGCAGAAGCA
GAAACTTTCTATGTAGATGGAGCAGCTAAC---AGGGAGAC------T---AAACTAGGAAAAGCAGGATATGTTACTAA
CAAAGGAAAACAAAAAGTTGTTTCCCTAACTGACACAACAAATCAGAAGGCTGAGTTAGAAGCAATTCATCTAGCTCTGC
AGGATTCAGGATTACAAGTAAACATAGTGACAGACTCACAATATGCACTAGGAATCATTCAAGCACAACCAGATAAAAGT
GAATCAGAACTAGTCAGTCAAATAATAGAGGAGTTAAT---AAAAAAGGAAAAGATCTACCTGGCATGGGTACCAGCACA
TAAAGGAATTGGAGGAAATGAA---CAAGTAGATAAGTTAGTCAGTTCTGGAATCAGGAAAGTGCTATTTTTAGAT---G
GAATAGATAAGGCCCAAGAAGAACATGAGAAATATCACAGTAATTGGAGGGCAATGGCTAGTGACTTTAACCTGCCCCCT
ATAGTAGCAAAAGAAATAGTAGCCAGCTGTGATAAATGTCAATTAAAAGGAGAAGCCATGCATGGACAAGTAGACTGTAG
TCCAGGAATATGGCAACTAGATTGTACACATTTAGAAGGAAAAATCATCCTGGTAGCAGTTCATGTAGCCAGTGGATATA
TAGAAGCAGAAGTTATTCCAGCAGAGACAGGACAGGAAACAGCATACTTTG---TCTTAAAATTAGCAGGGAGATGGCCA
GTAACCACAATACATACAGACAATGGCACCAATTTCACCAGTGCCGCGGTTAAAGCCGCCTGCTGGTGGGCGGGGGTCAA
GCAGGAATTTGGCATTCCCTACAATCCTCAAAGTCAAGGAGTGGTAGAATCTATGAACAAAGAGTT---AAAGAAAATTA
TAGGACAAGTAAGAGATCAGGCTGAACACCTTAAGACAGCAGTACAAATGGCAGTACTCATCCACAATTTTAAAAGAA--
-AA---GGGG---GGATTG---GGGGGT------------------------------------------------ACAG
TGCAGGAGAAAGAATAGTAGACATGATAGCATCAGACTTACAAACTAAAGAATTACAGAAACAAATTACAAAAATTCAAA
ATTTTCGGG---TTTATTACAGGGACAGCAGAGATCCTCTTTGGAAAGGACCAGCAAAGCTTCTCTGGAAAGGTGAAGGG
GCAGTAGTAATACAAGATAA------TAGTGACATAAAAGTAGTGCCAAGAAGAAAAGCAAAAATCATTAGGG---ATTA
TGGAAAACAGATGGCAGGTGATGATTGTGTGGCAAGTAGACAGGATGAGGATTAAT---ACATGGAAAAGTTTAGTAAAA
CACCATATACATATTTCAAAGAAAGCTAAAGGATGGC---TTTATAGACATCACTATGAAAGCACTAACCC---AAGAAT
AAGTTCAGAAGTACACATCCCACTAGG------------GA---------A---TG---ATAA---ATTGATGATAACAA
CATA---TTGGGGT---CTGCATACAGGAGAAAGAGACTGGCATTTGGGT---CAAGGAGTCTCCATAGAATGGAGGAAA
GAGAGATATAGAACACAAGTAACCCCTGACCTAGCAGACCAACTGATTCATCTG---TATTACTTT---GATTGTTTTTC
AGACTC---TGCTATAAGAAATGCCATATTAGGACATAT---AGT---TAGTCC---TAGGTGTGAATATCAAGCA---G
GACATA---ACAAGGTAGGATCTCT---ACAATACTTGGCATTAACAGCTCT---AATAA---GA---C---C---A---
AA---------AAGGA---GAAAGCCACCTTTGCCTAGTGTTACAAAATTGACAGAGGACAGATGGAACAAGCCCCAGAA
GACCAAGGGCCACAGAGGGAGCCATACACTCAATGGACACTAGAGCTTTTAGAGGAGCTTAAGAGTGAAGCAGTTAGGCA
TTTTCCTAGGGTTTGGCTCCATGGCCTAGGGCAATATATCTATGAAACTTATGGGGATACTTGGCCAGGAGTAGAAG---
CCTTAGTAAGAATTCTGCAA---CAACTGCTG---TTTATTCAT---TTCAGGATTGGGTGTC---GACATAGCAGAATA
GGCATT---------AC---TCC------ACAG------AGGAGAGCAA----------GAAATGGAGCCAGTAGATCCT
AGACTAGAGCCCTGGAAACATCCAGGGAGCCAGCCTAAAACTGCTTGTACCAAGTGCTATTGTAAAAAGTGTTGCTTTCA
TT------GCCAA---------------GTTTGCTTTAT---GAA---AAAAGCCTTAGGCATCTCCTATGGC---AGGA
AGAAGCG------GAGAC---AG---A---GACGAAGAA---CTCCTCAGGACAGTCAGAATCATCAAGTTCCTCTACCA
AAGCAGTAAGTA------------------GCTCGTGTG---ATG------------------CAAGCT------TT---
AT---------ACATAG---TAT---CA---ATAG---TAGCATTAGTAGTAGCAG--CATT---AT-TAGCAATAGT--
----TGTGTGGTCTATAGTATTCATAGAATATAGAAGAATATTAAGACAA---AGAAAAATAGACAGGTTAATTGATAGA
ATAAG---AGAAAGAGCAGAAGACAGTGGCA---------ATGAGAGTGAAGGAGATCAGGAAG---A------------
ATTAT---C---AAT---A------C---TG---G---T---------G---GACATG----------------------
--------GGGCACGATG---------CTCCTTGGGATG---T---TG---------ATGAT------------CTGT--
----AGTGCTAA------------------AGA---A------------CA---A---TTG------------------T
GGGTCACAGTTTATTATGGGGTACCTGTATGGAAAGAAGCAACC--ACC------ACTT-TATTTTGTGCATCAGATGCT
AAATCATATGATACAGAGGCACATAATGTTTGGGCCACACATGCCTGTGTGCCCACAGACCCCAACCCACAAGAAATGTT
ATTGG---T---AAATGTAAC---AGAAAATTTTAAC---ATGT---G---GAAAAATAACATGGTAGACCAAATGCATG
AGGATGTAATCAGTTTATGGGATCAAAGCCTAAAGCCATGTGTAAAATTAACCCCTCTCTGTGTTACT---CT---AAAT
TGCAC------TGATCCA--CAGACTAAT---------------------------------------------------
--------------AC--CACTGG---TGC-T---A-ATA------CC--------------------------------
----A-CTGGTACCAC--TGGT----------------------------------------------------------
--------AATAA--TAC--CAC--TATT---AGCAA------------C-GGA-G---A----AA---T---GA-A---
---------AAATTGCTCTT---TCAATATCAC---CACAAA------CATGAGCA---ATAA---------GGTAAAGA
---AAGAATATGC---AC---T---TTTTTATA---CATTAGATATA---GTACCAATAGA------TGATGAT------
------------------------------------------------------------------AATAAT--AT--T-
--ACCAGTACC---------------------------------------------------------------------
---------------------------------------------------------AGC--TATAGG-T-TG---ATA-
--AGTTGCA-ACACCTCAGT---TGTT---ACACAGGCCTGTCCAAA---AATATCC---TTTGAGCCAA---TTCCCAT
ACATTATTGTGCCCC---GGCTGGTTTTGCGATTCTAAAGTGTAATG---ATAA---GAAGTTCAATGGAACAGGACCAT
GTAGGAATGTCAGCACAGTACAATGTACACATGGAATTAAGCCAGTAGTATCAACTCAATTACTGTTAAATGGCAGTCTA
GCAGAAGAAGA---GGTAATAATTAGATCTGAGAATTTCACAGACAATGCTAAAAACATAATAGTACAGCTGAATAAAAC
TGTAGTAATTAATTGTACAAGACCCAACA---TCA---AT---A---GAAG---AAAA---GG---TTT---A---CGTA
TA------------GGACCG------G------GGA---GA------G---CATTTTTTACGACAGGAAACATAAAAGGA
GATATAAAACAAGCATATTGTAACATTAGTAAAACAGACTGGAACAACACTTTAATACTGATAGTTAA--AAAATTAAGA
GAA------------------CAATA---T---G-AG--AAT---------------------AAAACA-----------
-ATAGTCTTTA---AG----CA---A---T---C---C---T---CA---GGAGGAGATCTAGAAATCACAATGCACAGT
TTTAATTGTGGAGGGGAA---TTTTTCTACTGCAATACAACAAAATTGTTT------A---ATAGTACA---TGGA--TC
TGG-----------AAT------AA------------------------------------------------AACACT-
--A---ATGG---T-------------T------A---AT---G---A----CA---C---AAGA---G------AG--T
C--A---AAT---------------------GAC---AT---T------A---TCA---GG---------TTCCAATG--
--CA-GAATAAAAC---AGATTAT---AAACATGTGGCAGGAAGTAGGAAGAGCAATGTATGCCCCTCCCATCGAAGGAC
TAATTAGATGCTCATCAAATATTACAGGGCTGATATTAACAAGAGATGG---TGGTAA---TAGC---------AAA---
-----------------------------------AACGAT--A---CA---GAAACCTTCAGACCTGCAG-GAGGAA-A
TATGAAGGACAATTGGAGAA---------------------------------GTGAATTATAT---AAATATAA---AG
TAGTA---CAAGTTGAACC---ATTA---GGAATAGCACCCACC------AGGGCAAAGAGAAGAGTGGTGCA-------
-----AAGAG---AGAAAAGAGCCG------TGGGA----------TTAGGAGC---TT--T---GTTCCTTGGGTTCTT
GGG-AG-CAGCAGGAAG-CACTATGGGCGCAGCGTCACTAACGCTGACGGTACAGGCCAGACAATTATTGTCTG---GTA
TAGTGCAACAGCAAAACAACTTGCTGAGGGCTATTGAGGCGCAACAACATCTGTTGCAACTCACAGTCTGGGGCATCAAG
CAGCTTCA---GGCAAGAA---TCCTGGCTGTGGAAAGATACCTAAAGGATCAACAGCTCCTGGGA------ATTTGGGG
GTGCTCTGGAAAACTCATTTGCACCACTGCTGTGCCTTGGAATACTAGTTGGAGT------------AAT----------
-----------AA---A------AC---TCAAGAGGAA------ATTTGGG------G---A------AACA------TG
ACTTGGATGCAGTGGGAA---AAAGAAATAGACAATTACACAGGCATAATATACAGACTAATTGAAAAATCGC---AAAA
CCAGCAAG---AAAAGAATGAACAAGATTTATTAGAATTGGATAAATGGGCAAGTTTGTGGAGTTGGTTTGACATAACAA
ATTGGCTGTGGTATATAAAAATATTCATAATGATAGTAGGTGGATTAATAGGTTTAAGAATAATTTTTACTGTACTTTCT
ATAGTGAATAGAGTTAGGCAGGGATACTCACCATTGTC---ATTCCAGACC---CGCCTCC---CAACCCA---GAGGGG
A---CCCGACAGGCCCGAAGGAATC------------GAAGAAGAA---G---GT---GGAG---AGAGAGAC-------
--AGAGGCAGATCCGG---A---CAG---TTTGTGGATGGCTTCTTAGCGATTTTCTGGATCGACCTGAGGAACCTGTGC
CTCTTCAGCTACCACCGCTTGAGAGACTTACTCTTGATTGTAGCGAGGATTGTGGAACTTCTGGGACGCAGG--------
-------------GGGTGGGAACTCCTCA---AGTACTGGTGGAATCTCCTGCAGTATTGGATTCAGGAACTA---AAGA
ATAGTGC---TGTTA---G---CTTGTTCAACGCCACAGCCATAGCAGTAGCTGGGGGGACAGATA---GGATTTTAGAA
GGATTGCAAAGAGCTTTTAGGGCTATTCTCCACATACCTAGAAGAATAA---------GACAGGGCTTTGAAAGGGC---
TTTGATATAA------------------------------------------GATGGG------TAACAAGTGGTCAAA-
-----A---AG---T---------------------A---A---------G---G---C---T---GG------G-----
-TGGT---CTG---ATATAAGG---GAGAGAATG---------AGAAGAACGCCAGCAGCAGAAGGAGCT----------
--------------------------------------------------------------------------------
--------------------------------------------------------------------------------
--------------------------------------------------------------------------------
--------------------------------------------------------------------------------
---------------------------GAGCCAGCAGCA------GC---T---GGGGTGGGAGCAGCATCTCGAGACCT
AGACAGATATGGAGCACTCACAACTAGCAATACAGCAGCCAACAATGCTGA---T---TGCGCCTGGCTAGAAGCACAAG
---AGGAT---GAG------------GAAGTAGGTTTCCCAGTCAGACCTCAGGTACCTTTAAGACCAATGACTTTCAAA
GGAGCTTTCGATCTCAGCTTC------TTTT---T---AAAAGAAAA---TGGGGGACTGGATGGGCTAATTTACT---C
C---CAAAAGAG---ACAAGAAATCCTTGATCTGTGGGTCTACCACACACAAGGCTACTTCCCTGACTGGCAGAACTACA
CACCAGGACCAGGGACCA---GATTCCCACTGACCTTTGGCTGGTGCTTCAAGTTAGTACCAGTGGAG--CCAGAAAAGG
TAGA---AGAGGCCAACCAAGGAGA-GAACAACTGCTTGTTACACCCTATGAGCCAGCAT---GGAATGGATGACCCAGA
GAGAGAAGTGTTACAGTGGAAATTTGACAGCAGCCTAGCACGT--AGGCATGTTGCCCGAG---AG---CTGCATCCGG-
--AGTAT-TACAAGGACT-----------------------------AAGAACT------GCT-----------------
-------------------G---ACAGCGA------------------------------GCT-----------------
-------TT---CT-------------------------ACAA---GGGACTTTCCGC----------------------
--------------------T---GGGG---A---C---TTT---C---CA---------G-------------GGAGGT
---GTGG---CCT---GGGCGGGA--------------------------------------------------------
-------------------------------------C---CGGG---GA---GTGGCGA---G---CCC---T---CAG
A------TGCTGCA---TA---------TAAGCAG---C---TGCTTT---C---T---GCCTG---TA-----------
-------------C---------------TGGG------TCTC---------TCT---------GGT---TAGACCAGAT
C---TGAGCCTGG---GAGCTCTCTGGCTGACT---AGGGAACCCACTGCTT---AAGCCTCAAT---AAAGCTTGCCT-
--TGA---GTG---------------------------------------------------------------------
--------------------------------------------------------------------------------
--------------------------------------------------------------------------------
--------------------------------------------------------------------------------
--------------------------------------------------------------------------------
--------------------------------------------------------------------------------
--------------------------------------------------------------------------------
--------------------------------------------------------------------------------
----------------------C
>AB287366/B/JP/2005/DR7060
-TGGAAGGGTTAATTTACT---CCCAGAAAAGACAAGATATCCTTGATCTGTGGGTCTATCACACACAAGGCTACTTCCC
TGATTGGCAGAACTACACACCAGGGCCAGGGA---CCAGATATCCACTGACCTTTGGATGGTGCTTCAAGCTAGTACCAG
TTGAGCCAGACAAGGTAGAAGAGGTCACTGAAGGAGAGGACAACGTCCTGTTGCACCCTATTAATCTGCATGGAATGG--
-------------------ATGACCCAGAGGGAG---AAGTGTTAATATGGAAGTTTGACAGCCGCCTAGCATTT--CAT
CA---CATCGCC---CGAG------------------------AGCTG------CATCCGGAGTACTAC---------AA
AGACTGATGATCTACAAGACTGCT--------------------------------------------------GACACC
GA---------------------------GTTTT---GA-------------------------------ACAA---GGG
ACTTTCCGC------------------------------------------TGGGGACTTTC---CA---GGGGAGGCGT
GGTCT---GGGCGGGACTGGGGAGTGGCGAGCCCTCAGAAGCTGCATATAAGCAGCCGCTTT-TGCCTGTACTGGGTCTC
TCTGGTTAGACCAGATCTGAGCCTGGGAGCTCTCTGGCTAGCTAGGGAACCCACTGCTTAAGCCTCAATAAAGCTTGCCT
---TGAGTG---------------------------------------------------CTTC---AAG---TAGTGT-
--GTGCCC---GTCTG---TTGTGTGA---------------CTCTGGT---A---ACTAGAGATCCC---TCAGAC---
ATT---TGTAGTCAGTGTGG---AAAATCTCTAGCAGTGGCG---CCCG---AACAGGG---AC---TT---G---AA--
-AACGAAAGTAGAA---------------------CCAGAGGAGATCTCTC---GAC---GCA------GGACTCGGCTT
GCTGA------A---GCGCGCACAGCAAGAGGCGAGGGG---AGGCG---ACT---GGTGAGTACGCCAAAAATAAAA--
--TTTTTGACT---AGCGGA---GGCTAGAAG------------------------------------------------
--------------------------------------------------------------------------------
-------------------------------GAGAGAGATGGGTGCGAGAGCGTCAATATTGAGCGGGGGAGAA---TTA
GATAGATGGG---AAAAGA---TTCGGCTAAGGCCAGGGGGAA---AGAAAAAGTATAA------ATTAAAACATTTAGT
ATGGGCAAGCAGGGAGCTAGAACGATTCGCAGTTAATCCTGGCC---TTTTAGAGACAACAGAAGGCTGTAGACAAATAC
TAGGGCAGCTACAGCCATCCCTTCAAACAGGATCAGAAGAACTTAAATCATTATATAATGCAGTAGCAGTCCTCTATTGT
GTACATCAAAGGATAGAGGTAAAAGACACCAAGGAAGCCCTAGAC--AAG-ATAGAGGAAGAGCAAAACAAAAGTAAG--
-------------AAAA------AGGCA---------C------AGCAA---------------------GCAGCAGCA-
--------GCT------------------------------GA---CACAGGA------------------AACAG----
-----CAGC---------------------------C---AG------G---TCAGCCAAAATTACCCTATAGTGCAGAA
CATGCAGGGGCAAATGGTACATCAGCCCATATCACCTAGAACTTTAAATGCATGGGTAAAAGT---AGTAG---AAGAGA
AGGCCTTTAGCCCAGAAGTGATACCCATG---TTTACAGCATTATCAGAAGGAGCCACCCCACAAGA---TTTAAATACC
ATGCTAAACACAGT---GGGGGGACATCA---AGCAGCAATGCAAATGTTAAAAGAGACCATCAATGAGGAAGCTTCAGA
CTGGGATAGATTGCATCCACCGCAGGCAGGGCCTATTGCACCAGGCCAGATAAGAGAACCAAGGGGAAGTGACATAGCAG
GAACTACTAGTA---CCCTTCAGGAACAAGTAACCTGGATGACAAGTAATCCACCTATCCCAGTAGGAGAAATT---TAT
AAAAGGTGGATAATCCTGGGATTAAATAAAATAGTAAGAATGTATAGCCCTACCAGCATTCTGGACATAAGACAAGGACC
AAAAGAACCTTTTAGAGATTATGTAGATCGGTTCTATAAAACTCTAAGAGCCGAGCAAGCTTCACAGGAGGTAAAAAATT
GGATGACAGAAACCTTGTTGGTCCAAAATGCGAACCCAGATTGTAAGACTATTTTAAAAGCATTAGGACCAGGAGCTACA
CTAGAAGAAATGATGACAGCATGTCAAGGAGTGGGGGGACCCAGCCATA---AAGCGAGAGTCTTGGCTGAAGCAATG--
-------AGCCAAGCA---A---CAAATA--CA------------------ACT-GCC---ATA---ATGATGCAGAGAG
ACAAG------------------TT------TGGG---AACCAAAGAAAG---C---CTGTTAAGTGTTTCAATTGTGGC
AAAGTAGGGCACATAGCCAAAAATTGCAGGGCCCCCAGAAAAAAGGGCTGTTGGAAATGTGGAAGGGAAGGACATCAAAT
GAAAGA---TTGTACT------GACAAACAG------GCTAATTTTT---TA---GGGAA---AATCTGGCCTTCCC---
A---CAAGGGG---AGGCCAGGGAACTTTCTTCAGAG------CAGG---------------------------------
---CCAGAGCCAACAGCCCCA------------------------------------------------CCA--------
-GAGGAGAGCTTCAGGTTTGGGGAGG---AGACA---A------CA---------------------------ACTCCCT
C---TC---A---GAAGCAGGAGCCA------------------ATAGA------AA---AGGAACTA------------
---TAT---CCTTTAGCTTCCCTCAGATCACTCTTTGGCAGCGACCCCTCGTCACAATAAGGATA---GGAGGGCAGCTA
AAGGAAGCTCTATT---AGATACAGGAGCAGATGATACAGTATT---AGAAGAA---A---TGAATTTGCCGGGAAGATG
GAAACCGAAAATGATAGGGGGAATTGGAGGTTTTATCAAAGTAAGACAGTATGATCAGATACCCATAGAAATCTGTGGAA
AGAAAACTATAGGTACAGTATTAATAGGACCTACACCTGTCAACA---TAATTGGAAGAAATCTGTTGACTCAGCTTGGA
TGCACTTTAAATTTTCCCATTAGTCCTATTGAAACTGTACCAGTAAAATT---AAAGCCAGGAATGG---ATGGCCCAAA
AGTCAAACAA---TGGCCATTGACAGAAG---AAAAAATAAAAGCATTAGTAGAAATTTGTACA------G---AGATGG
AAAAGGAAGGGAAAATTTCAAAAA---TTGGGCCTGAAAATCCATACAATACTCCAGTATTTGCTATAAAGAAAAAAGAC
------AGTACT---AAATGGAGAAAATTAGTAGATTTCAGAGAACTTAATAAGAGAACTCAAGATTTCT---GGGAAGT
TCAATTAGGAATAC------CACATCCCGCA---GGGTTAAAA---AAG---AAA---AAAT---CAG------TAACAG
TGCTAGATGTAGGTGATGCATATTTCTCAGTTCCCTTAGATGAAGACTTCAGGAAGTATACTGCATTTACCATACCTAGT
ATAAACAATGAGACACCAGGACTTAGATATCAGTACAATGTGCTTCCACAGGGATGGAAAGGATCACCAGCAATATTCCA
AAGTAGCATGACAAAAATCTTAGAGCCTTTCAGAAAACAAAATCCGGACATAGTTATTTATCAATACATGGATGATTTAT
ATGTAGGATCTGACTTAGAAATAGAGCAGCATAGAACAAAAATAGAGGAACTGAGACAACATCTGTTGGGGTGGGGATTT
ACCACACCAGAT---AAAAAACATCAGAAGGAACCTCCATTCCTTTGGATGGGTTATGAACTCCATCCTGATAAATGGAC
AGTACAGCCTATAGAGCTGCCAGAAAAAGACAGCTGGACTGTCAATGACATACAGAAGTTAGTGGGAAAATTG-------
-----------AATTGGGCAAGTCAAATTTATCCAGGGATCAAAGTAAAGCATTTATGTAAACTCCTTAGGGGAACCAAA
GCACTAACAGAAGTAGTACCACTAACAAAAGAAGCAGAGCTAGAGCTGGCAGAAAACAGGGAGATTCTAAGAGAACCAGT
ACATGGAGTATATTATGACCCATC---AA---------------AAGACTTAATAGCAGAAGTACAGAAGCAGGAGAACG
GCCAATGGACATATCAAATTTATCAGGAGCCATTTAAGAATCTGAAAACAGGAAAGTATGCAAGAATGAGGGGTACCCAT
ACTAATGATGTAAAGCAATTAACAGAGGCAGTGC---AAAAAATAGCCAAAGAAAGTATAGTAA---TATGGGGAAAGAC
TCCTAAATTTAAACTACCCATACAAAAAGAAACATGGGAAGCATGGTGGATGGAGTATTGGCAAGCCACCTGGATCCCTG
AGTGGGAGTTTGTCAATA---CCCCTCCCTT---AGTGAAATTATGGTACCAGTTAGAAAAAGAACCCATAGTAGGAGCA
GAAACTTTCTATGTAGATGGGGCAGCTAAT---AGGGAATC------T---AAATTAGGAAAAGCAGGATATGTTACTGA
CAGAGGAAGACAAAAGGTTGTCCCCCTAACAGACACAACAAATCAAAAAACTGAGCTACAGGCAATTTATCTAGCTTTAC
AGGATTCAGGATTAGAAGTAAACATAGTAACAGATTCACAATATGCATTAGGAATCATACAAGCACAACCAGATAAGAGT
GAATCAGAGTTAGTCAGTCAAATAATAGAACAATTAAT---AAAAAAGGAAAAGGTCTACCTGGCATGGGTGCCAGCACA
CAAAGGAATTGGAGGCAATGAA---CAAGTAGATAAATTAGTCAGCTCAGGAATTAGGAAAGTACTATTTTTAGAT---G
GAATAGATAAGGCCCAAGAAGAACATGAGAAATATCACAGTAACTGGAGAGCAATGGTTAGTGATTTCAATCTACCACCT
GTAGTAGCAAAAGAAATAGTAGCCAGCTGTGATAAATGCCAGCTAAAAGGAGAAGCCATGCATGGACAAGTAGACTGCAG
TCCAGGAATATGGCAACTAGATTGTACACATTTAGAGGGGAAAATTATCCTGGTAGCAGTTCATGTTGCCAGTGGATATA
TAGAAGCAGAAGTTATTCCAGCAGAGACAGGGCAGGAAACAGCATACTTTC---TCTTAAAATTAGCAGGGAGATGGCCA
GTGAAAACAATACATACAGACAATGGCAGCAATTTCACCAGTGCTGCGGTTAAGGCCGCCTGTTGGTGGGCGGGGGTCAA
GCAGGAATTTGGCATTCCCTACAATCCCCAAAGTCAAGGAGTAGTAGAATCTATGAATAAAGAATT---AAAGAAAATTA
TAGGACAAGTAAGAGATCAGGCTGAACATCTTAAAACAGCAGTACAGATGGCAGTATTCATCCACAATTTTAAAAGAA--
-AA---GGGG---GGATTG---GGGGGT------------------------------------------------ACAG
TGCAGGGGAAAGAATAATAGACATGATAGCAACAGACATACAAACTAAAGAACTACAAAAACAAATTACAAAAATTCAAA
ATTTTCGGG---TTTATTACAGGGACAGCAGAGACCCACTTTGGAAAGGACCAGCAAAGCTTCTCTGGAAAGGTGAAGGG
GCAGTAGTAATACAAGATAA------TAGTGATATAAAAGTAGTGCCAAGAAGAAAAGCAAAGATCATTAGAG---ATTA
TGGAAAACAGATGGCAGGTGATGATTGTGTGGCAAGTAGACAGGATGAGGATTAGA---ACATGGAAAAGTTTAGTAAAA
CACCATATGTATATTTCAGGGAAAGCTAAAAAATGGT---CTTATAAACATCACTATGAAAGCAGTAATCC---AAGAGT
AAATTCAGAGGTACACATCCCGCTAGG------------GG---------A---TG---CTAA---ATTAGTAGTAACAA
CATA---TTGGGGT---CTGCATACAGGAGAAAGAGACTGGCATTTGGGT---CAGGGAGTCTCCATAGAATGGAGGGAA
AGGAGATATAGAACACAAGTAACCCCTGACCTAGCAGATCAACTAATTCACCTG---TATTATTTT---GACTGTTTTTC
AGACTC---TGCTATAAGAAAGGCCCTATTAGGACATAG---AGT---CAGTCC---TAGGTGTGACTATCAAGCA---G
GACATA---ACAAGGTGGGAACTCT---ACAGTACTTGGCACTAACAACATT---AGTAG---CA---C---C---A---
AA---------AAGGA---GAAAGCCACCTCTGCCTAGTGTTGCGAAACTGACAGAGCATCGATGGAACAAGCCCCAGAA
GACCAAGGGCCACAGAGGGAGCCATACAATGAATGGACACTAGAGCTTTTAGAAGAGCTTAAGAGAGAAGCAGTTAGGCA
TTTTCCTAGGGCATGGCTCCATAGCTTAGGGCAATATATATATGAAACTTATGGGGATACTTGGACAGGAGTGGAAG---
CCATAATAAGAACTCTGCAA---CAACTGCTG---TTTGTTCAT---TTCAGAATTGGGTGTC---GACATAGCAGAATA
GGCATC---------CT---TCA------ACAG------AGGAGAACAA----------GAAATGGAGCCAGTAGACCCT
AGTCTAGAGCCCTGGAAGCATCCAGGAAGTCAACCTAAGACTGCTTGTAATAATTGCTATTGTAAAAAGTGTTGCTATCA
TT------GCCAA---------------GTTTGCTTCTT---GTC---AAAAGCATTAGGCATTTCCCATGGC---AGGA
AGAAGCG------GAGAC---AG---C---GACGAAGAC---CTCCTAAAAGCGGTCAGACTCATCAAGTTCCTCTATCA
GAGCAGTAAGTA------------------GTGCATGTA---ATG------------------TCTCAA------CT---
GT---------ATATAT---TAA---CA---ATAG---TAGCATTTGTAGTAGTAA--CAAT---AA-TAGCAATAGC--
----TGTATGGACTGTAGTGTTCTTAGAATATAGAAAAATATTAAGAGAA---AGAAAAATAGACAGATTAATTGATAGA
ATAAC---AGAAAGAGCAGAAGACAGTGGCA---------ATGAGAGTGAGGGGGATCAGGAAG---A------------
ATTAT---C---AGC---A------C---TT---G---T---------G---GAGATG----------------------
--------GGGCACCATG---------CTCCTTGGGATG---T---TG---------ATGAT------------CTGT--
----AGTGCTGC------------------AGA---A------------CA---A---TTG------------------T
GGGTCACAGTCTATTATGGGGTACCTGTGTGGAAAGAAGCAACT--ACC------ACTC-TATTTTGTGCATCAGATGCT
AAAGCATATGACACAGAGGTGCATAATGTTTGGGCCACACATGCCTGTGTACCCACAGACCCCAACCCACAAGAAGTATT
ATTGG---A---AAATGTGAC---AGAAAATTTTAAC---ATGT---G---GAAAAATAACATGGTAGAACAAATGCATG
AGGATGTAATAAGCTTATGGGATCAAAGCCTAAAGCCATGTGTAAAACTAACCCCACTCTGTGTTACT---TT---AAAC
TGCAC------TGATTAT--AATGTT------------------------------------------------------
--------------AC--TAATAC---TAA-T---A-GTA------CT--------------------------------
----A-CTACTAATAG--T-------------------------------------------------------------
--------AGTAA--CTT--G-----AAA---GAGAA------------G-GGA-G---A----AA---T---AA-A---
---------AAACTGCACTT---TCAATGTCAC---CACAAT------GATAGAAA---ATAA---------GCAAAAGA
---AAGAATATGC---AC---T---TTTTTATA---AACTTGATATA---GCACCAGTAGG------GGGT---------
--------------------------------------------------------------------------------
--GATAATACA---------------------------------------------------------------------
---------------------------------------------------------AGC--TATGCG-T-TG---ATA-
--AATTGTA-ACACCTCAAC---CATT---ACACAGGCCTGCCCAAA---GGTGTCC---TTTGAACCAA---TTCCCAT
ACATTATTGTACACC---GGCTGGTTTTGCGCTTCTAAAGTGTAAAG---ATAA---GAATTTCAATGGATCAGGACCAT
GTACAAATGTCAGCACAGTACAGTGTACACATGGAATTAGGCCAGTAGTGTCAACTCAACTACTGTTAAATGGCAGTATA
GCAGAAGATGA---GATAGTAGTTCGATCTGAAAATTTCTCAGACAATGCTAAAACCATAATAGTACAGCTGAACAGGAC
TATACACATTAATTGTACAAGACCCAACA---ATA---AT---A---CAAG---AAAA---AG---TAT---A---CATA
TA------------GGACCA------G------GGA---GA------G---CATTTTATGCAACAGGAGATATAATAGGA
AATATAAGACAAGCACATTGTAACCTTAGTAGAACAGACTGGAATAACACTTTAAAACAAATAGCTGA--AAAATTAAAA
GAA------------------CAATT---TGGGG-AG--AAT---------------------AAAACA-----------
-ATAAAATTTG---AG----CC---A---T---C---T---T---CG---GGAGGGGACCCAGAAATTACAATGCACAGT
TTTAATTGTGGAGGGGAA---TTTTTCTACTGTAATACAACAGGGCTATTT-----------------------------
--------------AAT--------------------------------------------------------GATAGT-
--A---TGCT---G--------------------A---AT---G---A----TA---C---T------A------CT--G
A--A---GGT---------------------AAC---AA---C------C---TCA---CA---------CTCCCGTG--
--CA-GAATAAAAC---AAATTAT---AAACAGATGGCAGGAAGTAGGAAAAGCAATGTATGCCCCTCCCATCCAAGGAC
AAATTAGATGTTCATCAAATATTACAGGGTTGCTATTAACAAGAGATGG---AGGAAA---TAGTGGCAAT---AAA---
------------------------------ACT--AATAAT--A---CT---GAGACTTTCAGACCTGGAG-GAGGAA-A
TATGAAGGATAATTGGAGAA---------------------------------GTGAATTATAT---AAATATAA---AG
TAGTA---AAAATTGAACC---ATTA---GGAGTAGCACCCACC------AAGGCAAGAAGAAGAGTGGTGCA-------
-----AAGAG---AAAAAAGAGCAG------TGGGAA-----CG--CTGGGAGC---TA--T---GTTCCTTGGGTTCTT
GGG-AG-CAGCAGGAAG-CACTATGGGCGCAGCGTCAATGGCGCTGACGGTACAGGCCAGACAATTATTGTCTG---GTA
TAGTGCAACAGCAGAACAATCTGCTGAAAGCTATTGAGGCGCAACAGCATATGTTGCAACTCACAGTCTGGGGCATCAAG
CAGCTCCA---GGCAAGAG---TCCTGGCTATAGAAAGATACCTAAAGGATCAACAGCTCCTAGGG------ATTTGGGG
TTGCTCTGGAAAACTCATTTGCACCACTACTGTGCCTTGGAATACTTCTTGGAGT------------AAT----------
-----------AA---A------AC---TTATGAGAAG------ATTTGGA------A---C------AACA------TG
ACCTGGATGCAATGGGAG---AGAGAAATTGACAATTACACAGGCTTAATATACACTTTAATTGAAGAAGCGC---AAAA
CCAACAAG---AAAAGAATGAACAAGAATTATTGGAATTAGATAAGTGGGACAATTTGTGGAGTTGGTTTAGCATAACAC
AATGGCTGTGGTACATAAAAATATTCATAATGATAGTAGGAGGCTTGATAGGTTTAAGAATAGTTTTTGCTGTACTTTCT
ATAGTAAATAGAGTTAGGCAGGGATATTCACCATTGTC---ATTCCAGACC---CACCTCC---CAGCTCC---GAGGGG
A---CCCGACAGGCCCGAAGGAACC------------GGAGAAGAA---G---GT---GGAG---AGAGAGAC-------
--AGAGGCACATCAGG---G---CGA---TTAGTGACTGGATTCTTACCACTCATCTGGGAGGACCTGTTGAGCCTGTGC
CTCTTCAGCTACCACCGCTTGAGAGACTTACTCTTGATTGTAACGAGGATTCTGGAACTTCTGGGACGCAGG--------
-------------GGGTGGGAAGTCCTCA---AATACTGGTGGAATCTCCTGCAGTATTGGAGTCAGGAACTA---AAGA
ATAGTGC---TGTTA---G---TCTGTATAATGCAATAGCTATAGCAGTAGCTGAAGGGACAGATA---GGATTATAGAA
GTAGGACAAAGAATTTGGAGAGCTTTTCTTCACATACCTAGAAGAATAA---------GACAGGGCTTCGAAAGGGC---
TTTGCTATAA------------------------------------------GATGGG------TGGCAAGTGGTCAAA-
-----A---CT---T---------------------------------------A---G---A---GG------A-----
-TGGG---ATG---ATGTAAGG---GAAAGAATG---------AGACGAGCTGAGCCAGCAAGGGAAAGAAGGAGACGAG
CTGAGCCAAAAACA------------------------------------------------------------------
--------------------------------------------------------------------------------
--------------------------------------------------------------------------------
--------------------------------------------------------------------------------
---------------------------GAGCCAGCAGCA------GA---T---GGGGTGGGAGCAGCCTCTCAAGACTT
GGCAAGACATGGAGCGCTCACAAGTAGCAATACAGCAGCTACTAATGCTGA---T---TGTGCCTGGCTAGAAGCACAAG
---AGGAT---GAG------------GACGTGGGCTTTCCAGTCAGACCTCAGGTACCTTTAAGACCAATGACTTACAAG
GGAGCTGTAGATCTCAGCCAC------TTTT---T---AAAAGAAAA---GGGGGGACTGGAAGGGCTAGTTTACT---C
C---CAGAAAAG---ACAAGATATCCTTGATCTGTGGGTCTATCACACACAAGGCTACTTCCCTGATTGGCAGAACTACA
CACCAGGGCCAGGGACCA---GATATCCACTGACCTTTGGATGGTGCTTCAAGCTAGTACCAGTTGAG--CCAGACAAGG
TAGA---AGAGGTCACTGAAGGAGA-GGACAACGTCCTGTTGCACCCTATTAATCTGCAT---GGAATGGATGACCCAGA
GGGAGAAGTGTTAATATGGAAGTTTGACAGCCGCCTAGCATTT--CATCACATCGCCCGAG---AG---CTGCATCCGG-
--AGTAC-TAC------------------------------------AAAGACT------GATGATCTACAAGACTGCT-
-------------------G---ACACCGA------------------------------GTT-----------------
-------TT---GA-------------------------ACAA---GGGACTTTCCGC----------------------
--------------------T---GGGG---A---C---TTT---C---CA---------G------------GGGAGGC
---GTGG---TCT---GGGCGGGA--------------------------------------------------------
-------------------------------------C---TGGG---GA---GTGGCGA---G---CCC---T---CAG
A------AGCTGCA---TA---------TAAGCAG---C---CGCTTT-------T---GCCTG---TA-----------
-------------C---------------TGGG------TCTC---------TCT---------GGT---TAGACCAGAT
C---TGAGCCTGG---GAGCTCTCTGGCTAGCT---AGGGAACCCACTGCTT---AAGCCTCAAT---AAAGCTTGCCT-
--TGA---GTG---------------------------------------------------------------------
--------------------------------------------------------------------------------
--------------------------------------------------------------------------------
--------------------------------------------------------------------------------
--------------------------------------------------------------------------------
--------------------------------------------------------------------------------
--------------------------------------------------------------------------------
--------------------------------------------------------------------------------
----------------------C
>AB287367/B/JP/2005/DR7060
-TGGAAGGGTTAATTTACT---CCCAGAAAAGACAAGATATCCTTGATCTGTGGGTCTATCACACACAAGGCTACTTCCC
TGATTGGCAGAACTACACACCAGGGCCAGGGA---CCAGATATCCACTGACCTTTGGATGGTGCTTCAAGCTAGTACCAG
TTGAGCCAGACAAGGTAGAAGAGGTCACTGAAGGAGAGGACAACGTCCTGTTGCACCCTATTAATCTGCATGGAATGG--
-------------------ATGACCCAGAGGGAG---AAGTGTTAATATGGAAGTTTGACAGCCGCCTAGCATTT--CAT
CA---CATCGCC---CGAG------------------------AGCTG------CATCCGGAGTACTAC---------AA
AGACTGATGATCTACAAGACTGCT--------------------------------------------------GACACC
GA---------------------------GTTTT---GA-------------------------------ACAA---GGG
ACTTTCCGC------------------------------------------TGGGGACTTTC---CA---GGGGAGGCGT
GGTCT---GGGCGGGACTGGGGAGTGGCGAGCCCTCAGAAGCTGCATATAAGCAGCCGCTTT-TGCCTGTACTGGGTCTC
TCTGGTTAGACCAGATCTGAGCCTGGGAGCTCTCTGGCTAGCTAGGGAACCCACTGCTTAAGCCTCAATAAAGCTTGCCT
---TGAGTG---------------------------------------------------CTTC---AAG---TAGTGT-
--GTGCCC---GTCTG---TTGTGTGA---------------CTCTGGT---A---ACTAGAGATCCC---TCAGAC---
ATT---TGTAGTCAGTGTGG---AAAATCTCTAGCAGTGGCG---CCCG---AACAGGG---AC---TT---G---AA--
-AACGAAAGTAGAA---------------------CCAGAGGAGATCTCTC---GAC---GCA------GGACTCGGCTT
GCTGA------A---GCGCGCACAGCAAGAGGCGAGGGG---AGGCG---ACT---GGTGAGTACGCCAAAAATAAAA--
--TTTTTGACT---AGCGGA---GGCTAGAAG------------------------------------------------
--------------------------------------------------------------------------------
-------------------------------GAGAGAGATGGGTGCGAGAGCGTCAATATTGAGCGGGGGAGAA---TTA
GATAGATGGG---AAAAGA---TTCGGCTAAGGCCAGGGGGAA---AGAAAAAGTATAA------ATTAAAACATTTAGT
ATGGGCAAGCAGGGAGCTAGAACGATTCGCAGTTAATCCTGGCC---TTTTAGAGACAACAGAAGGCTGTAGACAAATAC
TAGGGCAGCTACAGCCATCCCTTCAAACAGGATCAGAAGAACTTAAATCATTATATAATGCAGTAGCAGTCCTCTATTGT
GTACATCAAAGGATAGAGGTAAAAGACACCAAGGAAGCCCTAGAC--AAG-ATAGAGGAAGAGCAAAACAAAAGTAAG--
-------------AAAA------AGGCA---------C------AGCAA---------------------GCAGCAGCA-
--------GCT------------------------------GA---CACAGGA------------------AACAG----
-----CAGC---------------------------C---AG------G---TCAGCCAAAATTACCCTATAGTGCAGAA
CATGCAGGGGCAAATGGTACATCAGCCCATATCACCTAGAACTTTAAATGCATGGGTAAAAGT---AGTAG---AAGAGA
AGGCCTTTAGCCCAGAAGTGATACCCATG---TTTACAGCATTATCAGAAGGAGCCACCCCACAAGA---TTTAAATACC
ATGCTAAACACAGT---GGGGGGACATCA---AGCAGCAATGCAAATGTTAAAAGAGACCATCAATGAGGAAGCTTCAGA
CTGGGATAGATTGCATCCACCGCAGGCAGGGCCTATTGCACCAGGCCAGATAAGAGAACCAAGGGGAAGTGACATAGCAG
GAACTACTAGTA---CCCTTCAGGAACAAGTAACCTGGATGACAAGTAATCCACCTATCCCAGTAGGAGAAATT---TAT
AAAAGGTGGATAATCCTGGGATTAAATAAAATAGTAAGAATGTATAGCCCTACCAGCATTCTGGACATAAGACAAGGACC
AAAAGAACCTTTTAGAGATTATGTAGATCGGTTCTATAAAACTCTAAGAGCCGAGCAAGCTTCACAGGAGGTAAAAAATT
GGATGACAGAAACCTTGTTGGTCCAAAATGCGAACCCAGATTGTAAGACTATTTTAAAAGCATTAGGACCAGGAGCTACA
CTAGAAGAAATGATGACAGCATGTCAAGGAGTGGGGGGACCCAGCCATA---AAGCGAGAGTCTTGGCTGAAGCAATG--
-------AGCCAAGCA---A---CAAATA--CA------------------ACT-GCC---ATA---ATGATGCAGAGAG
ACAAG------------------TT------TGGG---AACCAAAGAAAG---C---CTGTTAAGTGTTTCAATTGTGGC
AAAGTAGGGCACATAGCCAAAAATTGCAGGGCCCCCAGAAAAAAGGGCTGTTGGAAATGTGGAAGGGAAGGACATCAAAT
GAAAGA---TTGTACT------GACAAACAG------GCTAATTTTT---TA---GGGAA---AATCTGGCCTTCCC---
A---CAAGGGG---AGGCCAGGGAACTTTCTTCAGAG------CAGG---------------------------------
---CCAGAGCCAACAGCCCCA------------------------------------------------CCA--------
-GAGGAGAGCTTCAGGTTTGGGGAGG---AGACA---A------CA---------------------------ACTCCCT
C---TC---A---GAAGCAGGAGCCA------------------ATAGA------AA---AGGAACTA------------
---TAT---CCTTTAGCTTCCCTCAGATCACTCTTTGGCAGCGACCCCTCGTCACAATAAGGATA---GGAGGGCAGCTA
AAGGAAGCTCTATT---AGATACAGGAGCAGATGATACAGTATT---AGAAGAA---A---TGAATTTGCCGGGAAGATG
GAAACCGAAAATGATAGGGGGAATTGGAGGTTTTATCAAAGTAAGACAGTATGATCAGATACCCATAGAAATCTGTGGAA
AGAAAACTATAGGTACAGTATTAATAGGACCTACACCTGTCAACA---TAATTGGAAGAAATCTGTTGACTCAGCTTGGA
TGCACTTTAAATTTTCCCATTAGTCCTATTGAAACTGTACCAGTAAAATT---AAAGCCAGGAATGG---ATGGCCCAAA
AGTCAAACAA---TGGCCATTGACAGAAG---AAAAAATAAAAGCATTAGTAGAAATTTGTACA------G---AGATGG
AAAAGGAAGGGAAAATTTCAAAAA---TTGGGCCTGAAAATCCATACAATACTCCAGTATTTGCTATAAAGAAAAAAGAC
------AGTACT---AAATGGAGAAAATTAGTAGATTTCAGAGAACTTAATAAGAGAACTCAAGATTTCT---GGGAAGT
TCAATTAGGAATAC------CACATCCCGCA---GGGTTAAAA---AAG---AAA---AAAT---CAG------TAACAG
TGCTAGATGTAGGTGATGCATATTTCTCAGTTCCCTTAGATGAAGACTTCAGGAAGTATACTGCATTTACCATACCTAGT
ATAAACAATGAGACACCAGGACTTAGATATCAGTACAATGTGCTTCCACAGGGATGGAAAGGATCACCAGCAATATTCCA
AAGTAGCATGACAAAAATCTTAGAGCCTTTCAGAAAACAAAATCCGGACATAGTTATTTATCAATACATGGATGATTTAT
ATGTAGGATCTGACTTAGAAATAGAGCAGCATAGAACAAAAATAGAGGAACTGAGACAACATCTGTTGGGGTGGGGATTT
ACCACACCAGAT---AAAAAACATCAGAAGGAACCTCCATTCCTTTGGATGGGTTATGAACTCCATCCTGATAAATGGAC
AGTACAGCCTATAGAGCTGCCAGAAAAAGACAGCTGGACTGTCAATGACATACAGAAGTTAGTGGGAAAATTG-------
-----------AATTGGGCAAGTCAAATTTATCCAGGGATCAAAGTAAAGCATTTATGTAAACTCCTTAGGGGAACCAAA
GCACTAACAGAAGTAGTACCACTAACAAAAGAAGCAGAGCTAGAGCTGGCAGAAAACAGGGAGATTCTAAGAGAACCAGT
ACATGGAGTATATTATGACCCATC---AA---------------AAGACTTAATAGCAGAAGTACAGAAGCAGGAGAACG
GCCAATGGACATATCAAATTTATCAGGAGCCATTTAAGAATCTGAAAACAGGAAAGTATGCAAGAATGAGGGGTACCCAT
ACTAATGATGTAAAGCAATTAACAGAGGCAGTGC---AAAAAATAGCCAAAGAAAGTATAGTAA---TATGGGGAAAGAC
TCCTAAATTTAAACTACCCATACAAAAAGAAACATGGGAAGCATGGTGGATGGAGTATTGGCAAGCCACCTGGATCCCTG
AGTGGGAGTTTGTCAATA---CCCCTCCCTT---AGTGAAATTATGGTACCAGTTAGAAAAAGAACCCATAGTAGGAGCA
GAAACTTTCTATGTAGATGGGGCAGCTAAT---AGGGAATC------T---AAATTAGGAAAAGCAGGATATGTTACTGA
CAGAGGAAGACAAAAGGTTGTCCCCCTAACAGACACAACAAATCAAAAAACTGAGCTACAGGCAATTTATCTAGCTTTAC
AGGATTCAGGATTAGAAGTAAACATAGTAACAGATTCACAATATGCATTAGGAATCATACAAGCACAACCAGATAAGAGT
GAATCAGAGTTAGTCAGTCAAATAATAGAACAATTAAT---AAAAAAGGAAAAGGTCTACCTGGCATGGGTGCCAGCACA
CAAAGGAATTGGAGGCAATGAA---CAAGTAGATAAATTAGTCAGCTCAGGAATTAGGAAAGTACTATTTTTAGAT---G
GAATAGATAAGGCCCAAGAAGAACATGAGAAATATCACAGTAACTGGAGAGCAATGGTTAGTGATTTCAATCTACCACCT
GTAGTAGCAAAAGAAATAGTAGCCAGCTGTGATAAATGCCAGCTAAAAGGAGAAGCCATGCATGGACAAGTAGACTGCAG
TCCAGGAATATGGCAACTAGATTGTACACATTTAGAGGGGAAAATTATCCTGGTAGCAGTTCATGTTGCCAGTGGATATA
TAGAAGCAGAAGTTATTCCAGCAGAGACAGGGCAGGAAACAGCATACTTTC---TCTTAAAATTAGCAGGGAGATGGCCA
GTGAAAACAATACATACAGACAATGGCAGCAATTTCACCAGTGCTGCGGTTAAGGCCGCCTGTTGGTGGGCGGGGGTCAA
GCAGGAATTTGGCATTCCCTACAATCCCCAAAGTCAAGGAGTAGTAGAATCTATGAATAAAGAATT---AAAGAAAATTA
TAGGACAAGTAAGAGATCAGGCTGAACATCTTAAAACAGCAGTACAGATGGCAGTATTCATCCACAATTTTAAAAGAA--
-AA---GGGG---GGATTG---GGGGGT------------------------------------------------ACAG
TGCAGGGGAAAGAATAATAGACATGATAGCAACAGACATACAAACTAAAGAACTACAAAAACAAATTACAAAAATTCAAA
ATTTTCGGG---TTTATTACAGGGACAGCAGAGACCCACTTTGGAAAGGACCAGCAAAGCTTCTCTGGAAAGGTGAAGGG
GCAGTAGTAATACAAGATAA------TAGTGATATAAAAGTAGTGCCAAGAAGAAAAGCAAAGATCATTAGAG---ATTA
TGGAAAACAGATGGCAGGTGATGATTGTGTGGCAAGTAGACAGGATGAGGATTAGA---ACATGGAAAAGTTTAGTAAAA
CACCATATGTATATTTCAGGGAAAGCTAAAAAATGGT---CTTATAAACATCACTATGAAAGCAGTAATCC---AAGAGT
AAATTCAGAGGTACACATCCCGCTAGG------------GG---------A---TG---CTAA---ATTAGTAGTAACAA
CATA---TTGGGGT---CTGCATACAGGAGAAAGAGACTGGCATTTGGGT---CAGGGAGTCTCCATAGAATGGAGGGAA
AGGAGATATAGAACACAAGTAACCCCTGACCTAGCAGATCAACTAATTCACCTG---TATTATTTT---GACTGTTTTTC
AGACTC---TGCTATAAGAAAGGCCCTATTAGGACATAG---AGT---CAGTCC---TAGGTGTGACTATCAAGCA---G
GACATA---ACAAGGTGGGAACTCT---ACAGTACTTGGCACTAACAACATT---AGTAG---CA---C---C---A---
AA---------AAGGA---GAAAGCCACCTCTGCCTAGTGTTGCGAAACTGACAGAGCATCGATGGAACAAGCCCCAGAA
GACCAAGGGCCACAGAGGGAGCCATACAATGAATGGACACTAGAGCTTTTAGAAGAGCTTAAGAGAGAAGCAGTTAGGCA
TTTTCCTAGGGCATGGCTCCATAGCTTAGGGCAATATATATATGAAACTTATGGGGATACTTGGACAGGAGTGGAAG---
CCATAATAAGAACTCTGCAA---CAACTGCTG---TTTGTTCAT---TTCAGAATTGGGTGTC---GACATAGCAGAATA
GGCATC---------CT---TCA------ACAG------AGGAGAACAA----------GAAATGGAGCCAGTAGACCCT
AGTCTAGAGCCCTGGAAGCATCCAGGAAGTCAACCTAAGACTGCTTGTAATAATTGCTATTGTAAAAAGTGTTGCTATCA
TT------GCCAA---------------GTTTGCTTCTT---GTC---AAAAGCATTAGGCATTTCCCATGGC---AGGA
AGAAGCG------GAGAC---AG---C---GACGAAGAC---CTCCTAAAAGCGGTCAGACTCATCAAGTTCCTCTATCA
GAGCAGTAAGTA------------------GTGCATGTA---ATG------------------TCTCAA------CT---
GT---------ATATAT---TAA---CA---ATAG---TAGCATTTGTAGTAGTAA--CAAT---AA-TAGCAATAGC--
----TGTATGGACTGTAGTGTTCTTAGAATATAGAAAAATATTAAGAGAA---AGAAAAATAGACAGATTAATTGATAGA
ATAAC---AGAAAGAGCAGAAGACAGTGGCA---------ATGAGAGTGAGGGGGATCAGGAAG---A------------
ATTAT---C---AGC---A------C---TT---G---T---------G---GAGATG----------------------
--------GGGCACCATG---------CTCCTTGGGATG---T---TG---------ATGAT------------CTGT--
----AGTGCTGC------------------AGA---A------------CA---A---TTG------------------T
GGGTCACAGTCTATTATGGGGTACCTGTGTGGAAAGAAGCAACT--ACC------ACTC-TATTTTGTGCATCAGATGCT
AAAGCATATGACACAGAGGTGCATAATGTTTGGGCCACACATGCCTGTGTACCCACAGACCCCAACCCACAAGAAGTATT
ATTGG---A---AAATGTGAC---AGAAAATTTTAAC---ATGT---G---GAAAAATAACATGGTAGAACAAATGCATG
AGGATGTAATAAGCTTATGGGATCAAAGCCTAAAGCCATGTGTAAAACTAACCCCACTCTGTGTTACT---TT---AAAC
TGCAC------TGATTAT--AATGTT------------------------------------------------------
--------------AC--TAATAC---TAA-T---A-GTA------CT--------------------------------
----A-CTACTAATAG--T-------------------------------------------------------------
--------AGTAA--CTT--G-----AAA---GAGAA------------G-GGA-G---A----AA---T---AA-A---
---------AAACTGCACTT---TCAATGTCAC---CACAAT------GATAGAAA---ATAA---------GCAAAAGA
---AAGAATATGC---AC---T---TTTTTATA---AACTTGATATA---GCACCAGTAGG------GGGT---------
--------------------------------------------------------------------------------
--GATAATACA---------------------------------------------------------------------
---------------------------------------------------------AGC--TATGCG-T-TG---ATA-
--AATTGTA-ACACCTCAAC---CATT---ACACAGGCCTGCCCAAA---GGTGTCC---TTTGAACCAA---TTCCCAT
ACATTATTGTACACC---GGCTGGTTTTGCGCTTCTAAAGTGTAAAG---ATAA---GAATTTCAATGGATCAGGACCAT
GTACAAATGTCAGCACAGTACAGTGTACACATGGAATTAGGCCAGTAGTGTCAACTCAACTACTGTTAAATGGCAGTATA
GCAGAAGATGA---GATAGTAGTTCGATCTGAAAATTTCTCAGACAATGCTAAAACCATAATAGTACAGCTGAACAGGAC
TATACACATTAATTGTACAAGACCCAACA---ATA---AT---A---CAAG---AAAA---AG---TAT---A---CATA
TA------------GGACCA------G------GGA---GA------G---CATTTTATGCAACAGGAGATATAATAGGA
AATATAAGACAAGCACATTGTAACCTTAGTAGAACAGACTGGAATAACACTTTAAAACAAATAGCTGA--AAAATTAAAA
GAA------------------CAATT---TGGGG-AG--AAT---------------------AAAACA-----------
-ATAAAATTTG---AG----CC---A---T---C---T---T---CG---GGAGGGGACCCAGAAATTACAATGCACAGT
TTTAATTGTGGAGGGGAA---TTTTTCTACTGTAATACAACAGGGCTATTT-----------------------------
--------------AAT--------------------------------------------------------GATAGT-
--A---TGCT---G--------------------A---AT---G---A----TA---C---T------A------CT--G
A--A---GGT---------------------AAC---AA---C------C---TCA---CA---------CTCCCGTG--
--CA-GAATAAAAC---AAATTAT---AAACAGATGGCAGGAAGTAGGAAAAGCAATGTATGCCCCTCCCATCCAAGGAC
AAATTAGATGTTCATCAAATATTACAGGGTTGCTATTAACAAGAGATGG---AGGAAA---TAGTGGCAAT---AAA---
------------------------------ACT--AATAAT--A---CT---GAGACTTTCAGACCTGGAG-GAGGAA-A
TATGAAGGATAATTGGAGAA---------------------------------GTGAATTATAT---AAATATAA---AG
TAGTA---AAAATTGAACC---ATTA---GGAGTAGCACCCACC------AAGGCAAGAAGAAGAGTGGTGCA-------
-----AAGAG---AAAAAAGAGCAG------TGGGAA-----CG--CTGGGAGC---TA--T---GTTCCTTGGGTTCTT
GGG-AG-CAGCAGGAAG-CACTATGGGCGCAGCGTCAATGGCGCTGACGGTACAGGCCAGACAATTATTGTCTG---GTA
TAGTGCAACAGCAGAACAATCTGCTGAAAGCTATTGAGGCGCAACAGCATATGTTGCAACTCACAGTCTGGGGCATCAAG
CAGCTCCA---GGCAAGAG---TCCTGGCTATAGAAAGATACCTAAAGGATCAACAGCTCCTAGGG------ATTTGGGG
TTGCTCTGGAAAACTCATTTGCACCACTACTGTGCCTTGGAATACTTCTTGGAGT------------AAT----------
-----------AA---A------AC---TTATGAGAAG------ATTTGGA------A---C------AACA------TG
ACCTGGATGCAATGGGAG---AGAGAAATTGACAATTACACAGGCTTAATATACACTTTAATTGAAGAAGCGC---AAAA
CCAACAAG---AAAAGAATGAACAAGAATTATTGGAATTAGATAAGTGGGACAATTTGTGGAGTTGGTTTAGCATAACAC
AATGGCTGTGGTACATAAAAATATTCATAATGATAGTAGGAGGCTTGATAGGTTTAAGAATAGTTTTTGCTGTACTTTCT
ATAGTAAATAGAGTTAGGCAGGGATATTCACCATTGTC---ATTCCAGACC---CACCTCC---CAGCTCC---GAGGGG
A---CCCGACAGGCCCGAAGGAACC------------GGAGAAGAA---G---GT---GGAG---AGAGAGAC-------
--AGAGGCACATCAGG---G---CGA---TTAGTGACTGGATTCTTACCACTCATCTGGGAGGACCTGTTGAGCCTGTGC
CTCTTCAGCTACCACCGCTTGAGAGACTTACTCTTGATTGTAACGAGGATTCTGGAACTTCTGGGACGCAGG--------
-------------GGGTGGGAAGTCCTCA---AATACTGGTGGAATCTCCTGCAGTATTGGAGTCAGGAACTA---AAGA
ATAGTGC---TGTTA---G---TCTGTATAATGCAATAGCTATAGCAGTAGCTGAAGGGACAGATA---GGATTATAGAA
GTAGGACAAAGAATTTGGAGAGCTTTTCTTCACATACCTAGAAGAATAA---------GACAGGGCTTCGAAAGGGC---
TTTGCTATAA------------------------------------------GATGGG------TGGCAAGTGGTCAAA-
-----A---CT---T---------------------------------------A---G---A---GG------A-----
-TGGG---ATG---ATGTAAGG---GAAAGAATG---------AGACGAGCTGAGCCAGCAAGGGAAAGAAGGAGACGAG
CTGAGCCAAAAACA------------------------------------------------------------------
--------------------------------------------------------------------------------
--------------------------------------------------------------------------------
--------------------------------------------------------------------------------
---------------------------GAGCCAGCAGCA------GA---T---GGGGTGGGAGCAGCCTCTCAAGACTT
GGCAAGACATGGAGCGCTCACAAGTAGCAATACAGCAGCTACTAATGCTGA---T---TGTGCCTGGCTAGAAGCACAAG
---AGGAT---GAG------------GACGTGGGCTTTCCAGTCAGACCTCAGGTACCTTTAAGACCAATGACTTACAAG
GGAGCTGTAGATCTCAGCCAC------TTTT---T---AAAAGAAAA---GGGGGGACTGGAAGGGCTAGTTTACT---C
C---CAGAAAAG---ACAAGATATCCTTGATCTGTGGGTCTATCACACACAAGGCTACTTCCCTGATTGGCAGAACTACA
CACCAGGGCCAGGGACCA---GATATCCACTGACCTTTGGATGGTGCTTCAAGCTAGTACCAGTTGAG--CCAGACAAGG
TAGA---AGAGGTCACTGAAGGAGA-GGACAACGTCCTGTTGCACCCTATTAATCTGCAT---GGAATGGATGACCCAGA
GGGAGAAGTGTTAATATGGAAGTTTGACAGCCGCCTAGCATTT--CATCACATCGCCCGAG---AG---CTGCATCCGG-
--AGTAC-TAC------------------------------------AAAGACT------GATGATCTACAAGACTGCT-
-------------------G---ACACCGA------------------------------GTT-----------------
-------TT---GA-------------------------ACAA---GGGACTTTCCGC----------------------
--------------------T---GGGG---A---C---TTT---C---CA---------G------------GGGAGGC
---GTGG---TCT---GGGCGGGA--------------------------------------------------------
-------------------------------------C---TGGG---GA---GTGGCGA---G---CCC---T---CAG
A------AGCTGCA---TA---------TAAGCAG---C---CGCTTT-------T---GCCTG---TA-----------
-------------C---------------TGGG------TCTC---------TCT---------GGT---TAGACCAGAT
C---TGAGCCTGG---GAGCTCTCTGGCTAGCT---AGGGAACCCACTGCTT---AAGCCTCAAT---AAAGCTTGCCT-
--TGA---GTG---------------------------------------------------------------------
--------------------------------------------------------------------------------
--------------------------------------------------------------------------------
--------------------------------------------------------------------------------
--------------------------------------------------------------------------------
--------------------------------------------------------------------------------
--------------------------------------------------------------------------------
--------------------------------------------------------------------------------
----------------------C
>AB287368/B/JP/2005/DR7065
-TGGATGGGCTAATTTGGT---CAGCTAAAAGACAAGAAATCCTTGACTTGTGGGTCTACCACACACAAGGCTACTTCCC
AGATTGGCAGAATTACACACCAGGGCCAGGGA---CCAGATTTCCACTGACCTTTGGATGGTGCTTCAAGCTAGTACCAG
TTGACCCAGACAAGGTGGAAGAGGCCACTGGAGGAGAGAACAACAGCTTGCTACACCCCATAAACCAGCATGGGATGG--
-------------------ACGACCCGGAGAAAG---AAGTGTTAGTGTGGAAGTTTGACAGCAGCCTAGCACGC--CAT
CA---CAGAGCA---AAGG------------------------AGCTG------CATCCGGAGTATTAC---------AA
AGACTGCTGACATTAAGATCAGAGACTGCT--------------------------------------------GACACC
GA---------------------------GATTT---CT-------------------------------ACAA---GGG
ACTTTCCGC------------------------------------------TGGGGACTTTC---CG---G-GGAGGCGC
GGCCG---GGGCGGGACTTGGGAGTGGCGAGCCCTCAGATGCTGCATATAAGCAGCTGCTTT-TGCCTGTACTGGGTCTC
TCTGGTTAGACCAGATCTGAGCCTGGGAGCTCTCTGGCTAGCTAGGGAACCCACTGCTTAAGCCTCAATAAAGCTTGCCT
---TGAGTG---------------------------------------------------CTTC---AAG---TAGTGT-
--GTGCCC---ATCTG---TTGTGTGA---------------CTCTGGT---A---GCTAGAGATCCC---TCAGAT---
ATC---TTTAGTCCGTGTGGA--AAAATCTCTAGCAGTGGCG---CCCG---AACAGGGA--CC---TT---G---AA--
-AGCGAAAGTGGAA---------------------CCAGAGTAGATCTCTC---GAC---GCA------GGACTCGGCTT
GCTGA----------GCGCGCACAGCAAGAGGCGAGGGG---CGGCG---AAC---GGTGAGTACGCCAA-TT-------
---TTTTGACT---AGCGGA---GGCTAGAAG------------------------------------------------
--------------------------------------------------------------------------------
-------------------------------GAGAGAGATGGGTGCGAGAGCGTCAGTATTAAGCGGGGGAAAA---TTA
GATCACTGGG---AAAAAA---TAAGGTTAAGGCCAGGAGGAA---AGAAAAAATATAA------ATTAAAACATCTAGT
ATGGGCAAGCAGGGAACTAGAACGATTTGCAGTCAACCCCGGCC---TTTTAGAAACAGCAGAAGGCTGTAGACAAATAG
TGGGACAACTACAGCCATCCCTTCAGACAGGGTCAGAAGAACTTAAGTCATTATACAATACAGTAGCAACCCTCTATTGT
GTACATCAGAAGATAGATATAAAAGACACCAAAGAGGCTCTAGAC--AGG-ATAGAGGAAGAACAAAACAAAAGTAAG--
-------------AAAA------AAGCA---------C------AGCCA---------------------GCGGCA----
--------GCT------------------------------GA---CACAGGA------------------AATAA----
-----CAGC---------------------------C---AG------G---TCAGCCAGAACTACCCTATAGTGCAGAA
CATACAGGGGCAAATGGTACATCAGCCCATATCACCTAGAACTCTAAATGCATGGGTAAAAGT---AGTAG---AAGAGA
AGGCTTTCAGCCCAGAAGTAATACCCATG---TTTTCAGCATTATCAGAAGGAGCCACCCCACAAGA---TTTAAACACC
ATGCTAAACACAGT---GGGGGGACATCA---AGCAGCCATGCAAATGTTAAAGGAGACTATCAATGAAGAAGCTGCAGA
ATGGGATAGATTACATCCAGTACATGCAGGGCCTGTTGCACCAGGCCAGCTGAGAGAACCAAGGGGAAGTGACATAGCAG
GAACTACTAGCA---CCCTTCAGGAACAAATAGCATGGATGACACATAACCCACCTATCCCAGTAGGAGACATC---TAT
AAAAGATGGATAATAATGGGACTAAATAAAATAGTAAGAATGTACAGTCCCACCAGCATTCTGGACATAAGGCAAGGACC
AAAGGAACCCTTTAGAGACTATGTAGACCGGTTCTATAAAACCCTAAGGGCCGAGCAAGCTTCACAGGATGTAAAAAATT
GGATGACAGAAACCTTGTTGGTCCAAAATGCGAACCCAGATTGTAAGACTATTTTAAAAGCATTGGGACCAGCAGCTACA
CTAGAAGAAATGATGACAGCATGTCAAGGAGTGGGGGGACCCAGCCATA---AGGCACGAGTCTTGGCTGAAGCAATG--
-------AGCCAAGCA---A---CAAATT--CAG--C------------T-GCT-ACC---GTA---ATGATGCAGAGAG
GTAAT------------------TT------TAAG---GGCCAAAGAAAA---A---TTATTAAATGCTTCAATTGTGGC
AAAGAAGGACACCTAGCCAAAAATTGCAGGGCCCCTAGAAAGAAGGGCTGTTGGAAATGTGGACAGGAAGGACACCAAAT
GAAAGA---TTGTACT------GGGAGACAG------GCTAATTTTT---TA---GGGAA---AATCTGGCCTTCCA---
A---CAAGGGA---AGGCCAGGAAATTTTCTCCAGAG------CAGA---------------------------------
---CCAGAGCCAACAGCCCCA------------------------------------------------CCA--------
-GAGGAGAGCTTCAGGTTTGGGGAAG---AGACAGAGA------CA---------------------------ACTCCCC
C---TC---A---GAAGCAGGAGCAG------------------AAAGA------CG---AGAAG---------------
---TAT---CCTTTAGCTTCCCTCAGATCACTCTTTGGCAACGACCCCTTGTCACAGTAAAGGTA---GGGGGGCAACTA
AGGGAAGCCCTATT---AGATACAGGAGCAGATGATACAGTGTT---AGAAGAA---A---TGAATTTGCCAGGAAAATG
GAAACCAAAAATGATAGGGGGAATTGGAGGTTTTATCAAAGTAAGACAGTATGATCAAATACCTGTAGACATCTGTGGTC
ATAAAGCTGTAGGTACAGTGTTAATAGGACCTACACCTGTCAACA---TAATTGGAAGAAATCTGTTGACTCAGATTGGG
TGCACTTTAAATTTTCCCATTAGTCCTATTGACACTGTACCAGTAAAATT---AAAGCCAGGAATGG---ATGGCCCAAA
AGTTAAACAA---TGGCCATTGACAGAAG---AAAAAATAAAAGCATTGACAGAAATTTGTACA------G---AAATGG
AAAAAGAAGGAAAAATTTCAAAAA---TTGGGCCTGAAAATCCATACAATACTCCAGTATTTGCTATAAAGAAAAAGGAT
------AGTACT---AAATGGAGAAAACTAGTAGATTTCAGGGAACTTAATAAGAGAACTCAAGACTTCT---GGGAAGT
TCAATTAGGAATAC------CACATCCCGCA---GGGTTAAAA---AAG---AAA---AAGT---CAG------TAACAG
TACTGGATGTGGGTGATGCATATTTTTCAGTTCCCTTAGATAAAGAATTTAGGAAGTATACTGCATTTACCATACCTAGT
GTAAACAATGAAACACCAGGGATTAGATATCAATACAATGTGCTTCCACAAGGATGGAAAGGATCACCAGCAATATTTCA
AAGTAGCATGACAAAAATCTTAGAGCCTTTTAGAAAACAAAATCCAGAAATAGTTATCTATCAATACATGGATGACTTGT
ATGTAGGATCTGACTTAGAAATAGGGCAGCATAGAACAAAAGTAGAGGAACTGAGAGAACATCTGTTAAAGTGGGGGTTT
ACCACACCAGAC---AAAAAACATCAGAAGGAACCTCCATTTCTTTGGATGGGTTATGAACTCCATCCTGATAAATGGAC
AGTACAGCCTATAGAGCTGCCAGAAAAAGAAAGCTGGACTGTCAATGATATACAAAAGTTAGTGGGAAAATTA-------
-----------AATTGGGCAAGTCAGATTTATCCAGGGATTAAAGTAAAGCAATTATGTAAACTCCTCAGGGGAACCAAA
GCACTAACAGAAGTAGTACCACTAACAGAAGAAGCAGAGTTAGAACTAGCAGAAAATAGGGAGATTCTACAAGAACCAGT
ACATGGAGTGTATTATGACCCGTC---AA---------------AAGACTTAATAGCAGAAATACAGAAGCAGGGGCAAG
GCCAATGGACATATCAAATTTACCAAGAGCCATTTAAAAATCTGAAAACAGGAAAGTATGCAAAATTGAGGGGTGCCCAC
ACTAATGATGTAAAACAATTAACAGAGGCAGTAC---AGAAAATAGCCACAGAGAGCATAGTAA---TATGGGGAAAAAT
ACCTAAATTCAAACTACCCATGCAAAAAGAGACATGGGAAGCATGGTGGGCAGAGTATTGGCAAGCCACCTGGATCCCTG
AGTGGGAGTTTGTCAATA---CTCCTCCCTT---AGTGAAACTATGGTACCAGTTAGAAAAAGAACCCATAGTAGGAGCA
GAAACTTTCTATGTAGATGGGGCCGCTAAT---AGAGAGAC------T---AAATTAGGAAGAGCAGGATATGTTACTGA
CAAAGGAAGACAAAAGGTTGTCACCGTAAATGACACAACAAATCAGAAGACTGAGTTACAAGCAATTTATCTAGCCTTGC
AGGATTCAGGATCAGAAGTAAATATAGTAACAGACTCACAATATGCATTAGGAATCATTCAAGCACAGCCAGATAAAAGT
GAATCAGAGTTGGTCAGTCAAATAATAGAGCAGTTAAT---AAAAAAGGAAAAGATTTACCTGGCATGGGTACCAGCACA
CAAAGGGATTGGAGGAAATGAA---CAAATAGATAAATTAGTTAGTGCTGGAATCAGGAAAGTACTATTTTTGGAT---G
GAATAGATAAAGCCCAAGAAGAACATGAGAAATATCACAATAATTGGAGAGCAATGGCTAGTGATTTTAACCTGCCACCT
ATAGTAGCAAAAGAAATAGTAGCCAGCTGTGATAAATGTCAGCTAAAAGGAGAAGCCATGCATGGACAAGTAGACTGTAG
CCCAGGAATATGGCAACTAGACTGTACACATTTAGAAGGAAAAGTTATTCTAGTAGCAGTCCATGTAGCCAGTGGCTATA
TAGAAGCAGAAGTTATTCCAGCAGAGACAGGGCAGGAAACAGCATACTTTC---TCTTAAAATTAGCAGGAAGATGGCCA
GTAAAAGTAATACATACAGACAATGGCAGCAATTTCACCAGTAGCGCGGTTAAGGCCGCCTGTTGGTGGGCAGGAGTCAA
ACAGGAATTTGGCATTCCCTACAATCCCCAAAGTCAAGGAGTAGTAGAGTCTATGAATAAAGAATT---AAAGAAAATTA
TAGGACAGGTAAGAGATCAAGCTGAACATCTTAAGACAGCAGTACAAATGGCAGTATTCATCCACAATTTTAAAAGAA--
-AA---GGGG---GGATTG---GGGGGT------------------------------------------------ACAG
TGCAGGGGAAAGAATAATAGACATAATAGCAACAGACATACAAACTACAGAATTACAAAAACAAGTTACAAAAATTCAAA
ATTTTCGGG---TTTATTACAGGGACAGCAGAGATCCACTTTGGAAAGGACCAGCAAAGCTTCTCTGGAAAGGTGAAGGG
GCAGTAGTAATACAAGATAA------TAGTGACATAAAAGTAGTGCCAAGAAGGAAAGCAAAGATCATCAGGG---ATTA
TGGAAAACAGATGGCAGGTGATGATTGTATGGCAGGTAGACAGGATAAGGATTAGA---ACATGGAAAAGTTTAGTAAAA
CACCATATGTATATTTCAAAGAAAGCTAAAGGATGGT---CTTATAGACATCACTATGAAAGCACTCATCC---AAGAAT
AAGTTCAGAAGTACACATCCCACTAGG------------GG---------A---TA---GCAA---ATTGGTAGTAACAA
CATA---TTGGGGT---CTGCATACAGGAGAAAGAGACTGGCATCTAGGC---CAAGGAGTCTCCATAGAATGGAGGAAA
GAGAGATACATCACACAAGTAGACCCTGACCTAGCAGACCATCTAATTCATCTG---TATTATTTT---GACTGTTTTTC
AGACTC---AGCTATAAGAAAAGCCCTAGTAGGACTTAG---AGT---TAGTCC---TAGGTGTGAATATCAAGCA---G
GCCATA---ACAAGGTAGGATCTCT---ACAGTACTTGGCACTAAGAGCATT---AATAA---CA---C---C---A---
AA---------GAAGA---TAAAGCCACCTTTGCCTAGTATTAAGAAACTGACAGAGGATAGATGGAACGAGCCCCGGAA
GATCAAGGGCCACAGAGGGAGCCATTCAATGAGTGGACAATAGAGCTTTTAGAGGAGCTTAAGAGTGAAGCTGTTAGACA
TTTTCCTAGGCCATGGCTCCATAACTTAGGACAATATATCTATGAAACTTATGGAGACACTTGGGCAGGAGTGGAAG---
CTCTAGTAAGAATACTGCAA---CAACTGCTG---TTTATCCAT---TTCAGAATTGGGTGTC---AACATAGCAGAATA
GGCATT---------TC---TCC------ACAG------AGAAGAGCAA----------GAAATGGAGCCAGTAGATCCT
AGACTAGAGCCCTGGAAGCATCCAGGAAGTCAGCCTAGGACTGCGTGTAACAAGTGCTACTGTAAAAAGTGTTGCTGGCA
TT------GCCAA---------------CTTTGCTTCTT---AAC---AAAAGGCTTAGGCATCTCCTATGGC---AGGA
AGAAGAG------GAGAC---AG---C---GACGAAGAC---CTCCTCACGACAGTCAGACTCATCAGGTTTCTCTATCA
AAGCAGTAAGTA------------------ATATATGTA---ATG------------------CAACCG------TT---
AG---------TCATAG---CAG---CA---ATAG---TAGCATTAGTAGTAGTAG--CAAT---AA-TAGCAATAGT--
----TGTGTGGTCTATAGTATTATTAGAATATAGGAAAATATTAAGGCAA---AGAAAAATAGATAGGTTAATTGATAGA
ATAAG---AGATAGAGCAGAAGACAGTGGCA---------ATGAAAGCGAAGGGGATGAAGAAG---C------------
ATTGG---C---AGC---A------C---TC---G---T---------G---GGGGTG----------------------
--------GGGCACGATG---------CTCCTTGGGATG---T---TG---------ATGAT------------CTGT--
----AGTGCTGA------------------AGA---A------------AA---A---ACG------------------T
GGGTCACAGTCTATTATGGGGTACCTGTGTGGAAAGAAGCAACC--ACC------ACTC-TATTTTGTGCATCAGATGCT
AAAGCATATGTACAAGAAGTGCATAACATCTGGGCTACACATGCCTGTGTACCCACAGACCCCGACCCACAAGAAGTAAA
ATTGG---A---AAATGTGAC---AGAATATTTTAAC---ATGT---G---GAAAAATAACATGGTAGAACAGATGCATG
AGGATATAATCAGTTTATGGGATCAAAGCCTAAAGCCATGTGTAAAATTAACCCCACTCTGTGTCACT---TT---AGAG
TGCAC------TGATTAT--------------------------------------------------------------
-------------------AATGG---GAA-T---C-AAA------CT--------------------------------
----C-AAAATGGGAC--TAAACATAAT----------------------------------------------------
--------AATAC--CAG--AGG--GATG---AAAAA------------A-GGG-G---A----AA---T---GA-A---
---------AAGCTGCTCTT---TCAATGTCAC---CACAAA------TATAGGAG---GTAA---------AGTAAAGA
---AGGAAAATGC---AC---T---TTTTTATA---ATCTTGATGTA---GTAAAATTACG------GGATGGTAGTACA
CAAAGTAATAGT------------------------------------------------------AGTAAA--AA--T-
--GATAGTGGG---------------------------------------------------------------------
---------------------------------------------------------ATA--TATACA-T-TG---ACA-
--AATTGTA-ATACCTCAGT---CATT---ACACAGGCCTGTCCAAA---GGTATCC---TTTGAGCCAA---TTCCAAT
ACATTATTGTACCCC---AGCTGGTTTTGCGCTTCTAAAATGTAAAG---ATGA---GAAGTTCAATGGATCAGGACCAT
GTAAAAATGTCAGCACAGTACAATGTACACATGGAATTAGGCCAGTAGTATCAACTCAGCTGCTGTTAAATGGCAGTCTA
GCAGGAAAAGAAGGGATAGTAATTAGGTCTGAGAATTTCACAAACAATGCTAAAACCATAATAGTTCAGCTGAATGAGAC
AGTAGAAATTAATTGTACAAGACCCAACA---ACA---AT---A---CAAG---AAAA---AG---TAT---A---CCTA
TG------------GGACCA------G------GGA---GT------G---CAATTTATGCAACAGGAGCAATAATAGGA
GATATAAGACAAGCACATTGTAACATAAGTAGGGAAAAATGGAATAACACTCTAAAGAGGGTAGTTGA--AGAATTACGA
AAA------------------CAATT---T---C-CT--AAT---------------------AAGACA-----------
-ATAGTCTTTA---AG----CAGCCA---C---C---C---T---CA---GGAGGGGATCCAGAAATTACAACTCACAGC
TTTAATTGTGGAGGGGAA---TTCTTCTACTGTAATACAACACCACTGTTT------A---ATAGTAGC---TGG-----
--------------TATGA--AAATGGAAGTAGTATCT-----------------------------------GGTATA-
--G---CATA---A------------------------AT---A---A----CA---C---A------A------CT--G
A--A---AAC---------------------------------------A---TCA---CA---------CTCCCATG--
--CA-GAATAAAAC---AAATTAT---AAACATGTGGCAGGGAGTAGGAAAAGCAATGTATGCCCCTCCCATCGCGGGAC
AAATTAAATGTTCATCAAATATTACAGGACTGCTATTAACAAGAGATGG---GGGTGG---TGAT---------GGT---
------------------------------AAT--AATGAT--A---GT---GAGATCTTCAGACCTGAAG-GAGGAA-A
TATGAAGGACAATTGGAGAA---------------------------------GTGAGTTATAT---AAATATAA---AG
TAGTA---AAAATTGAACC---ATTA---GGAATAGCACCCACC------AAGGCAAGGAGAAGAGTGGTGCA-------
-----GAGAG---AAAAAAGAGCAG------TGACG----------ATGGGAGC---TA--T---GTTCCTTGGGTTCTT
GGG-AG-CAGCAGGAAG-CACTATGGGCGCAGCATCAATGACGCTGACGGTACAGGCCAGACTATTATTGTCTG---GTA
TAGTGCAACAGCAAAACAACTTGCTGAGAGCTATTGAGGCGCAACAGCATCTGTTGCAGCTCACGGTCTGGGGCATTAAA
CAGCTCCA---GGCAAGAG---TCCTGGCTGTAGAAAGATACCTAAGGGATCAACAGCTCCTAGGG------ATTTGGGG
TTGCTCTGGAAAACTCATCTGCACCACTAATGTGCCTTGGAATACTAGTTGGAGT------------AAT----------
-----------AA---A------TC---TCTGGATTTC------ATTTGGA------A---T------AACA------TG
ACCTGGATGCAGTGGGAC---AGGGAAATTGATAATTACACAAGCTTAATATACACCTTAATTGAAAATGCGC---AGAA
CCAGCAAG---AAAAGAATGAACAAGAATTATTGGAATTGGATAAATGGGCAAGTTTGTGGAGTTGGTTTGATATATCAA
ATTGGCTGTGGTATATAAGAATATTCATAATAATAGTAGGAGGCTTGGTAGGTTTAAAAATAGTTTTTGCTGTACTTTCT
ATAGTAAATAGAGTTAGGCAGGGATACTCACCTTTATC---ATTTCAGACC---CACCTCC---CAGCCCC---GAGGGG
A---CCAGACAGGCCCGAAGGAATC------------GGAGAAGAA---G---GT---GGAG---ACAGAGAC-------
--AACAACAGATCCAG---G---CCA---TTAGTGCATGGATTCTTAGCACTCATCTGGGACGACCTGTGGAGCCTGTGC
CGCTTCAGCTACCACCAATTGAGAGACTCAATCTTGATTGCAGCGAGGATTGTGGAACTTCTGGGACGCAGG--------
-------------GGGTGGGAAGCCCTCA---GATATTGGTGGAATCTCCTGCAGTATTGGAGCCAGGAATTA---AAGA
ATAGTGC---TATAA---G---CTTGCTTAACGCCAAAGCAATAGCAGTAGCTGAAGGAACAGATA---GAATTATAGAA
ATAGTAAGAAGAATTTTTACAGCTATTCTCAACATACCTAGAAGGATAA---------GACAGGGCTTGGAAAGGCT---
TTTGCTATAA------------------------------------------AATGGG------TGGCAAGTGGTCAAA-
-----A---CC---T---------------------A---A---------G---A---T---T---GG------A-----
-TGGC---CTG---CTATAAGG---GACAGGATG---------CATCGAGCTGAG-------------------------
--------------------------------------------------------------------------------
--------------------------------------------------------------------------------
--------------------------------------------------------------------------------
--------------------------------------------------------------------------------
------------------------------CCAGCAGCA------GA---G---GGGGTGGGAGCAGTATCTAAAGACCT
AGAGAAACATGGAGCAATCACAAGTAGCAATATG------AATAATGCTGA---T---TGTGCATGGCTAGAAGCACAAG
---AGGAG---GAG------------GAAGTGGGTTTTCCAGTCAGGCCTCAGGTTCCTTTAAGACCAATGACTTACAAG
GGAGCTTTTGATCTTAGCTTC------TTTT---T---AAAAGAAAA---GGGGGGACTGGATGGGCTAATTTGGT---C
A---GCTAAAAG---ACAAGAAATCCTTGACTTGTGGGTCTACCACACACAAGGCTACTTCCCAGATTGGCAGAATTACA
CACCAGGGCCAGGGACCA---GATTTCCACTGACCTTTGGATGGTGCTTCAAGCTAGTACCAGTTGAC--CCAGACAAGG
TGGA---AGAGGCCACTGGAGGAGA-GAACAACAGCTTGCTACACCCCATAAACCAGCAT---GGGATGGACGACCCGGA
GAAAGAAGTGTTAGTGTGGAAGTTTGACAGCAGCCTAGCACGC--CATCACAGAGCAAAGG---AG---CTGCATCCGG-
--AGTAT-TAC------------------------------------AAAGACT------GCTGACATTAAGATCAGAGA
CTGCT--------------G---ACACCGA------------------------------GAT-----------------
-------TT---CT-------------------------ACAA---GGGACTTTCCGC----------------------
--------------------T---GGGG---A---C---TTT---C---CG---------G-------------GGAGGC
---GCGG---CCG---GGGCGGGA--------------------------------------------------------
-------------------------------------C---TTGG---GA---GTGGCGA---G---CCC---T---CAG
A------TGCTGCA---TA---------TAAGCAG---C---TGCTTT-------T---GCCTG---TA-----------
-------------C---------------TGGG------TCTC---------TCT---------GGT---TAGACCAGAT
C---TGAGCCTGG---GAGCTCTCTGGCTAGCT---AGGGAACCCACTGCTT---AAGCCTCAAT---AAAGCTTGCCT-
--TGA---GTG---------------------------------------------------------------------
--------------------------------------------------------------------------------
--------------------------------------------------------------------------------
--------------------------------------------------------------------------------
--------------------------------------------------------------------------------
--------------------------------------------------------------------------------
--------------------------------------------------------------------------------
--------------------------------------------------------------------------------
----------------------C
>AB287369/B/JP/1999/DR1348
-TGGAAGGGCTAGTGTGGT---CCCAAAAGAGACAAGATATTCTTGATCTGTGGATCTACCACACACAAGGGTACTTCCC
TGATTGGCAGAACTACACACCAGGGCCAGGGA---CCAGATTCCCACTGACCTTTGGGTGGTGTTTCAAGCTAGTACCAG
TTGAGCCAGAGAAGGTAGAAGAGGCTAATGAAGGAGAGAACAACACCTTGTTACACCCTATGAGCCAGCATGGGATGG--
-------------------ATGACCCAGAGAAAG---AAGTGCTAGTGTGGAAGTTTGACAGCCGCCTCGCATTC--CAT
CA---CATGGCC---CGAG------------------------AGCTG------CATCCGGAGTACTAC---------AA
GAACTGATGACAGAGGACTACAAGACTGCT--------------------------------------------GACACC
GA---------------------------GCTTT---CT-------------------------------ACAA---GGG
ACTTTCCGC------------------------------------------TGGGGACTTTC---CA---GGGGAGGCGT
GACAT---GGGCGGGACATGGGAGTGGCGAGCCCTCAGATGCTGCATATAAGCAGCTGCTTTTTGCCTGTACTGGGTCTC
TCTGGTTAGACCAGATCTGAGCCTGGGAGCTCTCTGGCTAGCTAGGGAACCCACTGCTTAAGCCTCAATAAAGCTTGCCT
---TGAGTG---------------------------------------------------CTAC---AAG---TAGTGT-
--GTGCCC---GTCTG---TTGTGTGA---------------CTCTGGT---A---ACTAGAGATCCC---TCAGAC---
CCT---TTTAGTCAGTGTGG---AAAATCTCTAGCAGTGGCG---CCCG---AACAGGG---AC---TT---G---AA--
-AGCGAAAGTAAGA---------------------CCAGAGGAGCTCTCTC---GAC---GCA------GGACTCGGCTT
GCTGA------A---GCGCGCACAGCAAGAGGCGAGGGG---CGGCG---ACT---GGTGAGTACGCCAAAAC-------
---TTTTGACT---AGCGGA---GGCTAGAAG------------------------------------------------
--------------------------------------------------------------------------------
-------------------------------GAGAGAGATGGGTGCGAGAGCGTCAGTATTAAGTGCGGGGGAA---TTA
GATAGATGGG---AAAGAA---TTCGGTTACGGCCAGGGGGAA---AGAAAAAATATAG------ATTAAAGCATATAGT
ATGGGCAAGCAGGGAGCTAGAACGATTCGCAGTCAATCCTGGCC---TGTTAGAATCATCAGAAGGCTGCAGACAGATAC
TGGGACAGCTACAACCGTCCCTTCAGACAGGATCAGAAGAACTTAGATCATTATATAATACAGTAGCAACTCTCTATTGT
GTACATCAAAAGATAGAGGTAAAAGACACCAAGGAAGCTTTAGAC--AGG-ATAGAGGAAGAACAAAACAAAAGCAAG--
-------------AAAA------AGGCA---------C------AGCAA---------------------GCAGCA----
--------GCT------------------------------GA---CACAAAA------------------AACAG----
-----CAACCAGGTCAGC------------------C---AG------G---TCAGCCAAAATTACCCTATAGTGCAGAA
CCTCCAAGGGCAAATGGTACACCAGCCCATATCACCCAGAACTTTGAATGCATGGGTGAAAGT---AGTAG---AAGAGA
AGGCTTTTAGCCCAGAAGTAATACCCATG---TTTTCAGCACTATCAGAGGGAGCCACCCCACAAGA---TTTAAACACC
ATGCTAAACACAGT---GGGGGGACATCA---AGCAGCTATGCAAATGTTAAAAGAGACCATCAATGAGGAAGCTGCAGA
ATGGGATAGATTGCATCCAGTGCATGCAGGGCCTATTGCACCAGGCCAGATGAGAGAACCAAGGGGAAGTGACATAGCAG
GAACTACTAGTA---CCCTTCAGGAACAAATAGGATGGATGACAAATAATCCAGCTATCCCAGTAGGAGAAATT---TAT
AAAAGATGGATAATCTTGGGATTAAATAAAATAGTAAGAATGTATAGCCCTACCAGCATTTTGGACATAAGACAAGGACC
AAAGGAACCCTTTAGAGACTATGTAGACCGGTTCTATAAAACTCTAAGAGCCGAGCAAGCTTCACAGGATGTAAAAAATT
GGATGACAGAAACCTTGTTGGTCCAAAATTCAAACCCAGATTGTAAGACTATTTTAAAAGCATTAGGACCAGCAGCTACA
CTAGAAGAAATGATGACAGCATGTCAGGGAGTAGGGGGACCCGGACATA---AAGCAAGAATCTTGGCTGAAGCAATG--
-------AGCCAAGTA---A---CAAATT--CA------------------GCT-ACC---ATA---ATGATGCAGAGGG
GCAAT------------------TT------TAGA---AACCAAAGAAAA---A---TTGTTAAGTGCTTCAATTGTGGC
AGAGAGGGGCACATAGCCAGAAATTGTAAGGCCCCTAGGAAAAGGGGCTGTTGGAAATGTGGACAAGAAGGACACCAAAT
GAAAGA---TTGTACT------GAGAGACAG------GCTAATTTTT---TA---GGGAA---GGTCTGGCCTTCCC---
A---CAAGGGG---AGGCCAGGGAATTTTCTTCAGAG------CAGA---------------------------------
---CCAGAGCCAACAGCCCCACCAGCCCCA---------------------------------------CCA--------
-GAAGAGAGCTTCAGGTTTGGGGAAG---CGGCA---G------CA---------------------------GCTCCCC
C---TC---T---GAAGCAGGAGTCG------------------ATAGA------CA---AGGAACTG------------
---TAT---CCCTTGTCTTCCCTCAAATCACTCTTTGGCAACGACCCATCGTCACAATAAAGATA---GGGGGGCAACTA
AAAGAGGCTCTATT---AGATACAGGAGCAGATGATACAGTATT---AGAAGAA---A---TGAATTTGCCAGGAAGATG
GAAACCAAAAATGATAGTGGGAATTGGAGGTTTTGTCAAAGTAAGACAGTATGATCAGGTACCCATAGAAATCTGTGGGC
ATAAAATTGAAGGTACAGTGTTAATAGGACCTACCCCTGCCAACA---TAATTGGAAGAAATCTGATGACTCAGCTTGGT
TGCACTTTAAATTTTCCCATTAGTTCTATTGAAACTGTACCAGTAAAATT---GAAGCCAGGAATGG---ATGGTCCAAA
AGTTAAACAA---TGGCCATTGACAGAAG---AGAAAATAAAAGCTTTAACAGAAATTTGTACA------G---AATTGG
AGAAGGACGGGAAAATTTCAAAAA---TTGGGCCTGAAAATCCATACAATACTCCAGTATTTGCCATAAAGAAGAAAAAC
------AGTACT---AAATGGAGAAAATTAGTAGATTTCAGAGAACTTAATAAGAGAACTCAAGACTTCT---GGGAAGT
TCAACTAGGAATAC------CACATCCCGCA---GGGTTAGAA---AAG---AAA---AAAT---CAG------TAACAG
TACTGGATGTGGGTGATGCATATTTTTCAGTTCCCTTAGATGAAGACTTCAGGAAGTATACTGCATTTACCATACCTAGT
GTAAACAATAAAACACCAGGGATTAGATATCAGTACAATGTACTTCCACAGGGATGGAAAGGGTCACCAGCAATATTCCA
ATATAGCATGACAAAAATCTTAGAGCCTTTTAGAGAACAAAATCCAAACATAATTATCTATCAATACATGGATGATTTGT
ATGTAGGATCTGACTTAGAAATAGGGCAGCATAGAACAAAAATAGAGGAACTGAGAGAACATCTATGGAAGTGGGGGTTT
TACACACCAGAC---AAGAAGCATCAGAAAGAACCTCCATTTCTTTGGATGGGTTATGAACTCCATCCTGATAAATGGAC
AGTACAGCCTATAGTGTTGCCAGAAAAAGACAGCTGGACTGTCAATGACATACAGAAGTTAGTGGGAAAATTG-------
-----------AATTGGGCAAGTCAAATTTATGCAGGGATTAAAGTAAGGCAATTATGTAAACTCATTAGGGGGGCCAAA
ACACTAACAGAAGTAGTACCACTAACAGAAGAAGCAGAGCTAGAACTGGCAGAAAACAGGGAAATTCTAAAAGAACCAGT
ACATGGAGTGTATTATGACCCATC---AA---------------AAGACTTAATAGCAGAAATACAGAAGCAGGGTCAAA
GCCAATGGACATATCAGATTTATCAAGAGCCATTTAAAAATCTGAGAACAGGAAAGTATGCAAAAATGAGGGGTACCCAC
ACTAATGATGTAAGACAATTAACAGAGGCAGTGC---AAAAAATAGCTACAGAAAGTATAGTAA---TATGGGGAAAGAC
TCCTAAATTTAAACTACCCATACAAAAAGAAACATGGGAAGCATGGTGGACAGAGTATTGGCAAGCCACCTGGATTCCTG
AGTGGGAGTTTGTCAATA---CCCCTCCCTT---AGTGAAATTATGGTACCAGTTAGAGAAAGAACCCATAGTAGGAGCA
GAAACCTTCTATGTAGATGGGGCAGCTAAC---AGGGAGAC------T---AAATTAGGGAAAGCAGGATATGTTACTGA
CAGAGGAAAACAAAAAGTTGTCTCCCTAACTGACACAACAAATCAGAAGACTGAGTTACAAGCAATTTATCTAGCTTTGC
AGGATTCAGGATCAGAAGTAAACATAGTAACAGACTCACAATATGCATTAGGAATCATTCAAGCACAACCAGATAAGAGT
GAATCAGAGTTAGTCAGTCAAATAATAGAGCAGTTAAT---AAACAAGGAAAGGGTCTACCTGGCATGGGTACCAGCACA
CAAAGGAATTGGAGGAAATGAA---CAAGTAGATAAATTAGTCAGTGCTGGAATCAGAAGAGTACTATTTTTGGAT---G
GAATAGATAGAGCCCAAGAAGAACATGAGAAATATCACAATAATTGGAGAGCAATGGCTAGTGATTTTAACCTGCCACCT
ATAGTAGCAAAAGAAATAGTAGCCAGCTGTGATAAATGTCAGCTAAAAGGAGAAGCCATGCATGGACAAGTAGACTGTAG
TCCAGGAATATGGCAACTAGATTGCACACATTTAGAAGGAAAAGTTATCCTGGTAGCAGTTCATGTAGCCAGTGGATACA
TAGAAGCAGAAGTTATCCCAGCAGAAACAGGGCAGGAAACAGCATACTTTC---TCTTAAAATTAGCAGGAAGATGGCCA
GTAAAAACAATACATACAGACAATGGTAGCAATTTCACCAGTGCTACGGTTAAGGCCGCCTGTTGGTGGGCAGGGATCAA
GCAGGAATTTGGCATTCCCTACAATCCCCAAAGTCAGGGAGTAGTAGAATCTATGAATAAAGAATT---AAAGAAAATTA
TAGGACAGGTAAGAGATCAAGCTGAACATCTTAAGACAGCAGTACAAATGGCAGTATTCATTCACAATTTTAAGAGAA--
-AA---GGGG---GGATTG---GGGGAT------------------------------------------------ACAG
TGCAGGGGAAAGAATAGTAGACATAATAGCAACAGACATACAAACTAAAGAATTACAAAAACAAATTTCAAAAATTCAAA
ATTTTCGGG---TTTATTACAGGGACAACAGAGATCCCCTTTGGAAAGGACCAGCAAAGCTTCTCTGGAAAGGTGAAGGG
GCAGTAGTGATACAAGAGAA------TAGTGAAATCAAAGTAGTGCCAAGAAGAAAAGCAAAGATCATTAGGG---ATTA
TGGAAAACAGATGGCAGGTGATGATTGTGTGGCAGGTAGACAGGATGAGGATCAGA---ACATGGAATAGTTTAGTAAAA
CACCATATGTATATTTCAAAGAAAGCTGAGGGATGGG---TTTATAAACATCACTATGAAAGCACTAATCC---AAGAGT
AAGTTCAGAAGTACACATCCCGCTAGG------------GG---------A---TG---CTAG---CTTGATAATAACAA
CATA---TTGGGGT---CTGCATACAGGAGAAAGAGACTGGCATTTGGGC---CAGGGAGTCTCCATAGAATGGAGGGAA
AAGAGATATAGCACACAAGTAGATCCTGGCCTAGCAGACCAACTAATTCATCTG---TATTATTTT---GATTGTTTTTC
AGAATC---TGCTATAAGGAATGCCATATTAGGACATAG---AGT---TAGACC---TAGGTGTGAATATCAAGCA---G
GACATA---ACAGGGTAGGGTCTCT---ACAGTACTTGGCACTAAAAGCATT---AGTAA---AA---C---C---A---
AA---------GAAGG---CAAAGCCACCTTTGCCTAGTGTTACAAAACTAACAGAGCATCGATGGAACAAGCCCCAGAG
AACCAAGGGCCACAGAGGGAGCCATACAATGAATGGACACTAGAACTTTTAGAGGAGCTTAAGAATGAAGCTGTCAGACA
TTTTCCTAACGTGTGGCTCCATGGCCTAGGACAACATATCTATGAAACTTATGGAGATACTTGGGAAGGAGTGGAAG---
CCTTAATAAGAATCATGCAA---CAACTGCTG---TTTATTCAT---TTCAGAATTGGGTGTC---AACATAGCAGAATA
GGCATT---------AT---TCG------CCAG------AGGAGAGCAA----------GAAATGGAGCCAGTAGATCCT
AGACTAGAGCCCTGGAAACATCCAGGAAGTCAGCCTAAAACTGCTTGTACCAATTGCTATTGTAAAAAGTGCTGCCTGCA
TT------GCCAA---------------GTTTGCTTCTT---AAC---AAAAGGCTTAGGCATCTCCTATGGC---AGGA
AGAAGCG------GAGAC---AG---C---GACGAAGAG---CTCCTCCGGACCGTCAGACTCATCAAGCGCCTCTATCA
AAGCAGTGAGTA------------------GTTTATGTG---ATG------------------CAACCC------TT---
AA---------TAATAT---TAT---CA---ATAG---TAGCATTAGTAGTAGTAG--CAAT---AA-TAGCAATAAT--
----TGTGTGGACCATAGTATTCATAGAATATAGGAAAATATTAAGACAA---AGAAAAATAGATAGGATAATTGAGAGA
ATAAG---AGAAAGAGCAGAAGACAGTGGCA---------ATGAGAGTGAAGGGGACCAAGAAG---A------------
ATTGT---C---AGC---A------C---TT---G---T---------G---GAGGTGGGGCACCATGCTCCGGAG----
--------GGGCATGATG---------CTCCTTGGAATG---T---TG---------ATGAT------------CTGT--
----AGTGCTGC------------------AGA---A------------CA---A---TTG------------------T
GGGTCACAGTCTATTATGGGGTACCTGTGTGGAGAGATGCAAAC--ACC------ACTC-TATTTTGTGCATCAGATGCT
AAAGCATATGCTACAGAGGTACATAATGTTTGGGCCACACATGCCTGTGTACCCATAGACCCTGACCCACAAGAAATAGT
ATTGG---A---AAATGTGAC---AGAGAATTTTAAC---ATGT---G---GAAAAATAATATGGTAGAGCAGATGCATG
AGGATGTAATCAGTTTATGGGATCAAAGCCTAAAGCCATGTGTAAAATTAACCCCACTCTGTGTCACC---TT---AGAG
TGCAC------TGATTGC--ACTAAGAATGTTACGTGTAAT---------------------------------------
--------------AG--GAATGC---TAC-T---A-ATA------CC--------------------------------
----A-CTATTAATAC--CAATATGGGGGAG-------------------------------------------------
--------TGGGC--AAA--G-----ATA---AAGGA------------T-GGA-G---A----AA---T---AA-A---
---------AAACTGCTCTT---TCAATATCAC---CACAAA------CATAAGAG---ATAA---------GGTGCAGA
---AAAACTATGC---AC---T---GTTTTATG---ATCTTGATGTA---GTACCAATAAG------AGAA---------
--------------------------------------------------------------------------GG--T-
--AATGACACT---------------------------------------------------------------------
---------------------------------------------------------AGG--TATAGG-A-TG---ACA-
--AATTGTA-ACACCTCTAT---CATT---ACACAGGCCTGTCCAAA---GGTATCC---TTTGAGCCAA---TTCCCAT
ACATTATTGTGCCCC---GGCTGGTTTTGCGATTCTCAAGTGTAAAG---ATAA---GCAGTTCAATGGAACAGGACCAT
GTAAAAATGTTAGCACAGTACAATGTACACATGGAATTAGGCCAGTAGTGTCAACTCAATTACTGTTAAATGGTAGTCTA
TCAGAAGGAGA---GGTAGTAATTAGATCTGAAAATTTCACAGACAATGCTAAAACTATAATAGTACAGCTAAATGAAAC
CGTAGAAATTAATTGTACAAGACCCAACA---ACA---AT---A---CTAG---GAAA---GG---TAT---A---CATA
TG------------GGACCA------G------GGA---AA------------TTTTATACAACAGGAGAAATAATAGGA
GATATAAGACAAGCACATTGTAACATTAGTAGAGAAAAATGGAATAACACTTTACAACAGGTAGCTAA--AAAATTAAGA
GAA------------------CAATT---T---A-AC--AAA---------------------ACAACA-----------
-ATAGTCTTTA---CT----AG---T---T---C---C---T---CA---GGAGGGGACCCAGAAATTGTAATGCACAGT
TTTAATTGTGGAGGGGAA---TTCTTCTACTGTAATTCAACACCACTGTTT------A---GTAGTAAT---TGGA--CT
AGG-----------AATAC--TACTACCGGGTCTTGGATT---------------------------------GGCAGG-
--T---ATGA---G---T-------C-A------A---AT---G---A----GA---C---T------G------AT--G
C--A---AAT---------------------------------------A---TTA---CA---------CTCATATG--
--CA-GAATAAAAC---AAATTAT---AAACATGTGGCAGGGGGTAGGAAAAGCAATGTATGCCCCTCCCATCAGTGGAC
CAATTAGATGTTCATCAAATATTACAGGGCTGCTATTAACAAGAGATGG---TGGGAG---CAGC---------AAT---
------------------------------AAT--AATGAG--A---CC---GAGACCTTCAGACCCCTAG-GAGGAA-A
TATGAAGGACAATTGGAGAA---------------------------------GTGAATTATAT---AAATATAA---AG
TAGTA---GGGATTGAACC---ATTA---GGAGTAGCACCCACC------AAAGCAAGGAGAAGAGTGGTGCA-------
-----GAGAG---AAAAAAGAGCAG------TGGGAA-----CG--CTGGGAGC---TA--T---GTTCCTTGGGTTCTT
AGG-AG-CAGCAGGAAG-CACTATGGGCGCAGCGTCAATGGCGCTGACGGTACAGGCCAGACAATTATTGGCTG---GTA
TAGTGCAACAGCAGAACAATTTGCTGAGGGCTATTGAGGCGCAACAACATTTGTTGCAACTCACAGTCTGGGGCATCAAG
CAGCTCCA---GGCAAGAG---TCCTGGCTGTGGAAAGATACCTAAAGGATCAACAGCTCCTAGGG------ATTTGGGG
TTGCTCTGGAAAACTCATCTGCACCACTTCTGTGCCTTGGAATGATACTTGGAGT------------AAT----------
-----------AA---A------AC---TCTGAATACA------ATTTGGG------A---T------AACA------TG
ACCTGGATGGAGTGGGAC---AGAGAAATTGAAAATTACACAAAAGAAATATATATCTTACTTGAAGAATCGC---AAAA
ACAACAAG---AAAAGAATGAACAAGAATTATTAGCATTAGATCAGTGGGCAAATTTGTGGAATTGGTTTGACATATCAA
ATTGGCTGTGGTATATAAGAATATTCATAATGATAGTAGGAGGCTTAATAGGTTTAAGAATAGTATTTGCTGTATTATCT
ATAGTGAATAGAGTTAGGCAGGGATATTCACCATTGTC---ATTTCAGACC---CGCCTCC---CAACCCA---GAGGGG
A---CCCGACAGGCCCGAAGGAATC------------GGAGAAGAA---G---GT---GGAG---AGAGAAAC-------
--AGAGACACATCCGG---A---ATC---TTAGTGAATGGCTTCTTAGCACTTATCTGGGACGATCTACGGAGCCTGTGC
CTCTTCAGCTACCACCGCTTGAGAGACTTACTCTTGATTGTAGCGAGGATTGTGGAACTTCTGGGACGCAGG--------
-------------GGGTGGGAAATCCTCA---AATATTGGTGGAATCTCCTGCAGTATTGGAGTCAGGAACTA---AAGA
ATAGTGC---TGTTA---G---CTTGCTCAACGCCACAGCTATAGCAGTAGGTGAGGGGACAGATA---GGGTTATAGAA
ATAGCACAAAGAGTTCTTAGAGCTTTTATCCATATACCTAGAAGAATAA---------GACAGGGCTTTGAAAGGGC---
TTTGATATAA------------------------------------------AATGGG------TGGCAAGTGGTCAAA-
-----A------------------------------C---T---------G---G---C---T---GG------A-----
-TGGC---GTA---GAGTAAGG---GAAAGAATG---------GAAAGAACTGAG-------------------------
--------------------------------------------------------------------------------
--------------------------------------------------------------------------------
--------------------------------------------------------------------------------
--------------------------------------------------------------------------------
------------------------------CCAGCAGCA------GT---G---GGGGTGGGAGCAGTATCTCGAGACCT
GGAAAAACATGGGGCAATCACAAGTAGCAATACT------AATAATGCTGC---C---TGTGCCTGGGTAGAAGCACAAG
CACAAGAG---GAGG------AG---GAGGTGGGTTTTCCAGTCACACCTCAGGTACCTTTAAGACCAATGACTTACAAG
GGAGCCTTCGATCTCAGCCAC------TTTT---T---AAGAGAAAA---GGGGGGACTGGAAGGGCTAGTGTGGT---C
C---CAAAAGAG---ACAAGATATTCTTGATCTGTGGATCTACCACACACAAGGGTACTTCCCTGATTGGCAGAACTACA
CACCAGGGCCAGGGACCA---GATTCCCACTGACCTTTGGGTGGTGTTTCAAGCTAGTACCAGTTGAG--CCAGAGAAGG
TAGA---AGAGGCTAATGAAGGAGA-GAACAACACCTTGTTACACCCTATGAGCCAGCAT---GGGATGGATGACCCAGA
GAAAGAAGTGCTAGTGTGGAAGTTTGACAGCCGCCTCGCATTC--CATCACATGGCCCGAG---AG---CTGCATCCGG-
--AGTAC-TAC------------------------------------AAGAACT------GATGACAGAGGACTACAAGA
CTGCT--------------G---ACACCGA------------------------------GCT-----------------
-------TT---CT-------------------------ACAA---GGGACTTTCCGC----------------------
--------------------T---GGGG---A---C---TTT---C---CA---------G------------GGGAGGC
---GTGA---CAT---GGGCGGGA--------------------------------------------------------
-------------------------------------C---ATGG---GA---GTGGCGA---G---CCC---T---CAG
A------TGCTGCA---TA---------TAAGCAG---C---TGCTTT---T---T---GCCTG---TA-----------
-------------C---------------TGGG------TCTC---------TCT---------GGT---TAGACCAGAT
C---TGAGCCTGG---GAGCTCTCTGGCTAGCT---AGGGAACCCACTGCTT---AAGCCTCAAT---AAAGCTTGCCT-
--TGA---GTG---------------------------------------------------------------------
--------------------------------------------------------------------------------
--------------------------------------------------------------------------------
--------------------------------------------------------------------------------
--------------------------------------------------------------------------------
--------------------------------------------------------------------------------
--------------------------------------------------------------------------------
--------------------------------------------------------------------------------
----------------------C
>AB287370/B/JP/1999/DR1348
-TGGAAGGGCTAGTGTGGT---CCCAAAAGAGACAAGATATTCTTGATCTGTGGATCTACCACACACAAGGGTACTTCCC
TGATTGGCAGAACTACACACCAGGGCCAGGGA---CCAGATTCCCACTGACCTTTGGGTGGTGTTTCAAGCTAGTACCAG
TTGAGCCAGAGAAGGTAGAAGAGGCTAATGAAGGAGAGAACAACACCTTGTTACACCCTATGAGCCAGCATGGGATGG--
-------------------ATGACCCAGAGAAAG---AAGTGCTAGTGTGGAAGTTTGACAGCCGCCTCGCATTC--CAT
CA---CATGGCC---CGAG------------------------AGCTG------CATCCGGAGTACTAC---------AA
GAACTGATGACAGAGGACTACAAGACTGCT--------------------------------------------GACACC
GA---------------------------GCTTT---CT-------------------------------ACAA---GGG
ACTTTCCGC------------------------------------------TGGGGACTTTC---CA---GGGGAGGCGT
GACAT---GGGCGGGACATGGGAGTGGCGAGCCCTCAGATGCTGCATATAAGCAGCTGCTTTTTGCCTGTACTGGGTCTC
TCTGGTTAGACCAGATCTGAGCCTGGGAGCTCTCTGGCTAGCTAGGGAACCCACTGCTTAAGCCTCAATAAAGCTTGCCT
---TGAGTG---------------------------------------------------CTAC---AAG---TAGTGT-
--GTGCCC---GTCTG---TTGTGTGA---------------CTCTGGT---A---ACTAGAGATCCC---TCAGAC---
CCT---TTTAGTCAGTGTGG---AAAATCTCTAGCAGTGGCG---CCCG---AACAGGG---AC---TT---G---AA--
-AGCGAAAGTAAGA---------------------CCAGAGGAGCTCTCTC---GAC---GCA------GGACTCGGCTT
GCTGA------A---GCGCGCACAGCAAGAGGCGAGGGG---CGGCG---ACT---GGTGAGTACGCCAAAAC-------
---TTTTGACT---AGCGGA---GGCTAGAAG------------------------------------------------
--------------------------------------------------------------------------------
-------------------------------GAGAGAGATGGGTGCGAGAGCGTCAGTATTAAGTGCGGGGGAA---TTA
GATAGATGGG---AAAGAA---TTCGGTTACGGCCAGGGGGAA---AGAAAAAATATAG------ATTAAAGCATATAGT
ATGGGCAAGCAGGGAGCTAGAACGATTCGCAGTCAATCCTGGCC---TGTTAGAATCATCAGAAGGCTGCAGACAGATAC
TGGGACAGCTACAACCGTCCCTTCAGACAGGATCAGAAGAACTTAGATCATTATATAATACAGTAGCAACTCTCTATTGT
GTACATCAAAAGATAGAGGTAAAAGACACCAAGGAAGCTTTAGAC--AGG-ATAGAGGAAGAACAAAACAAAAGCAAG--
-------------AAAA------AGGCA---------C------AGCAA---------------------GCAGCA----
--------GCT------------------------------GA---CACAAAA------------------AACAG----
-----CAACCAGGTCAGC------------------C---AG------G---TCAGCCAAAATTACCCTATAGTGCAGAA
CCTCCAAGGGCAAATGGTACACCAGCCCATATCACCCAGAACTTTGAATGCATGGGTGAAAGT---AGTAG---AAGAGA
AGGCTTTTAGCCCAGAAGTAATACCCATG---TTTTCAGCACTATCAGAGGGAGCCACCCCACAAGA---TTTAAACACC
ATGCTAAACACAGT---GGGGGGACATCA---AGCAGCTATGCAAATGTTAAAAGAGACCATCAATGAGGAAGCTGCAGA
ATGGGATAGATTGCATCCAGTGCATGCAGGGCCTATTGCACCAGGCCAGATGAGAGAACCAAGGGGAAGTGACATAGCAG
GAACTACTAGTA---CCCTTCAGGAACAAATAGGATGGATGACAAATAATCCAGCTATCCCAGTAGGAGAAATT---TAT
AAAAGATGGATAATCTTGGGATTAAATAAAATAGTAAGAATGTATAGCCCTACCAGCATTTTGGACATAAGACAAGGACC
AAAGGAACCCTTTAGAGACTATGTAGACCGGTTCTATAAAACTCTAAGAGCCGAGCAAGCTTCACAGGATGTAAAAAATT
GGATGACAGAAACCTTGTTGGTCCAAAATTCAAACCCAGATTGTAAGACTATTTTAAAAGCATTAGGACCAGCAGCTACA
CTAGAAGAAATGATGACAGCATGTCAGGGAGTAGGGGGACCCGGACATA---AAGCAAGAATCTTGGCTGAAGCAATG--
-------AGCCAAGTA---A---CAAATT--CA------------------GCT-ACC---ATA---ATGATGCAGAGGG
GCAAT------------------TT------TAGA---AACCAAAGAAAA---A---TTGTTAAGTGCTTCAATTGTGGC
AGAGAGGGGCACATAGCCAGAAATTGTAAGGCCCCTAGGAAAAGGGGCTGTTGGAAATGTGGACAAGAAGGACACCAAAT
GAAAGA---TTGTACT------GAGAGACAG------GCTAATTTTT---TA---GGGAA---GGTCTGGCCTTCCC---
A---CAAGGGG---AGGCCAGGGAATTTTCTTCAGAG------CAGA---------------------------------
---CCAGAGCCAACAGCCCCACCAGCCCCA---------------------------------------CCA--------
-GAAGAGAGCTTCAGGTTTGGGGAAG---CGGCA---G------CA---------------------------GCTCCCC
C---TC---T---GAAGCAGGAGTCG------------------ATAGA------CA---AGGAACTG------------
---TAT---CCCTTGTCTTCCCTCAAATCACTCTTTGGCAACGACCCATCGTCACAATAAAGATA---GGGGGGCAACTA
AAAGAGGCTCTATT---AGATACAGGAGCAGATGATACAGTATT---AGAAGAA---A---TGAATTTGCCAGGAAGATG
GAAACCAAAAATGATAGTGGGAATTGGAGGTTTTGTCAAAGTAAGACAGTATGATCAGGTACCCATAGAAATCTGTGGGC
ATAAAATTGAAGGTACAGTGTTAATAGGACCTACCCCTGCCAACA---TAATTGGAAGAAATCTGATGACTCAGCTTGGT
TGCACTTTAAATTTTCCCATTAGTTCTATTGAAACTGTACCAGTAAAATT---GAAGCCAGGAATGG---ATGGTCCAAA
AGTTAAACAA---TGGCCATTGACAGAAG---AGAAAATAAAAGCTTTAACAGAAATTTGTACA------G---AATTGG
AGAAGGACGGGAAAATTTCAAAAA---TTGGGCCTGAAAATCCATACAATACTCCAGTATTTGCCATAAAGAAGAAAAAC
------AGTACT---AAATGGAGAAAATTAGTAGATTTCAGAGAACTTAATAAGAGAACTCAAGACTTCT---GGGAAGT
TCAACTAGGAATAC------CACATCCCGCA---GGGTTAGAA---AAG---AAA---AAAT---CAG------TAACAG
TACTGGATGTGGGTGATGCATATTTTTCAGTTCCCTTAGATGAAGACTTCAGGAAGTATACTGCATTTACCATACCTAGT
GTAAACAATAAAACACCAGGGATTAGATATCAGTACAATGTACTTCCACAGGGATGGAAAGGGTCACCAGCAATATTCCA
ATATAGCATGACAAAAATCTTAGAGCCTTTTAGAGAACAAAATCCAAACATAATTATCTATCAATACATGGATGATTTGT
ATGTAGGATCTGACTTAGAAATAGGGCAGCATAGAACAAAAATAGAGGAACTGAGAGAACATCTATGGAAGTGGGGGTTT
TACACACCAGAC---AAGAAGCATCAGAAAGAACCTCCATTTCTTTGGATGGGTTATGAACTCCATCCTGATAAATGGAC
AGTACAGCCTATAGTGTTGCCAGAAAAAGACAGCTGGACTGTCAATGACATACAGAAGTTAGTGGGAAAATTG-------
-----------AATTGGGCAAGTCAAATTTATGCAGGGATTAAAGTAAGGCAATTATGTAAACTCATTAGGGGGGCCAAA
ACACTAACAGAAGTAGTACCACTAACAGAAGAAGCAGAGCTAGAACTGGCAGAAAACAGGGAAATTCTAAAAGAACCAGT
ACATGGAGTGTATTATGACCCATC---AA---------------AAGACTTAATAGCAGAAATACAGAAGCAGGGTCAAA
GCCAATGGACATATCAGATTTATCAAGAGCCATTTAAAAATCTGAGAACAGGAAAGTATGCAAAAATGAGGGGTACCCAC
ACTAATGATGTAAGACAATTAACAGAGGCAGTGC---AAAAAATAGCTACAGAAAGTATAGTAA---TATGGGGAAAGAC
TCCTAAATTTAAACTACCCATACAAAAAGAAACATGGGAAGCATGGTGGACAGAGTATTGGCAAGCCACCTGGATTCCTG
AGTGGGAGTTTGTCAATA---CCCCTCCCTT---AGTGAAATTATGGTACCAGTTAGAGAAAGAACCCATAGTAGGAGCA
GAAACCTTCTATGTAGATGGGGCAGCTAAC---AGGGAGAC------T---AAATTAGGGAAAGCAGGATATGTTACTGA
CAGAGGAAAACAAAAAGTTGTCTCCCTAACTGACACAACAAATCAGAAGACTGAGTTACAAGCAATTTATCTAGCTTTGC
AGGATTCAGGATCAGAAGTAAACATAGTAACAGACTCACAATATGCATTAGGAATCATTCAAGCACAACCAGATAAGAGT
GAATCAGAGTTAGTCAGTCAAATAATAGAGCAGTTAAT---AAACAAGGAAAGGGTCTACCTGGCATGGGTACCAGCACA
CAAAGGAATTGGAGGAAATGAA---CAAGTAGATAAATTAGTCAGTGCTGGAATCAGAAGAGTACTATTTTTGGAT---G
GAATAGATAGAGCCCAAGAAGAACATGAGAAATATCACAATAATTGGAGAGCAATGGCTAGTGATTTTAACCTGCCACCT
ATAGTAGCAAAAGAAATAGTAGCCAGCTGTGATAAATGTCAGCTAAAAGGAGAAGCCATGCATGGACAAGTAGACTGTAG
TCCAGGAATATGGCAACTAGATTGCACACATTTAGAAGGAAAAGTTATCCTGGTAGCAGTTCATGTAGCCAGTGGATACA
TAGAAGCAGAAGTTATCCCAGCAGAAACAGGGCAGGAAACAGCATACTTTC---TCTTAAAATTAGCAGGAAGATGGCCA
GTAAAAACAATACATACAGACAATGGTAGCAATTTCACCAGTGCTACGGTTAAGGCCGCCTGTTGGTGGGCAGGGATCAA
GCAGGAATTTGGCATTCCCTACAATCCCCAAAGTCAGGGAGTAGTAGAATCTATGAATAAAGAATT---AAAGAAAATTA
TAGGACAGGTAAGAGATCAAGCTGAACATCTTAAGACAGCAGTACAAATGGCAGTATTCATTCACAATTTTAAGAGAA--
-AA---GGGG---GGATTG---GGGGAT------------------------------------------------ACAG
TGCAGGGGAAAGAATAGTAGACATAATAGCAACAGACATACAAACTAAAGAATTACAAAAACAAATTTCAAAAATTCAAA
ATTTTCGGG---TTTATTACAGGGACAACAGAGATCCCCTTTGGAAAGGACCAGCAAAGCTTCTCTGGAAAGGTGAAGGG
GCAGTAGTGATACAAGAGAA------TAGTGAAATCAAAGTAGTGCCAAGAAGAAAAGCAAAGATCATTAGGG---ATTA
TGGAAAACAGATGGCAGGTGATGATTGTGTGGCAGGTAGACAGGATGAGGATCAGA---ACATGGAATAGTTTAGTAAAA
CACCATATGTATATTTCAAAGAAAGCTGAGGGATGGG---TTTATAAACATCACTATGAAAGCACTAATCC---AAGAGT
AAGTTCAGAAGTACACATCCCGCTAGG------------GG---------A---TG---CTAG---CTTGATAATAACAA
CATA---TTGGGGT---CTGCATACAGGAGAAAGAGACTGGCATTTGGGC---CAGGGAGTCTCCATAGAATGGAGGGAA
AAGAGATATAGCACACAAGTAGATCCTGGCCTAGCAGACCAACTAATTCATCTG---TATTATTTT---GATTGTTTTTC
AGAATC---TGCTATAAGGAATGCCATATTAGGACATAG---AGT---TAGACC---TAGGTGTGAATATCAAGCA---G
GACATA---ACAGGGTAGGGTCTCT---ACAGTACTTGGCACTAAAAGCATT---AGTAA---AA---C---C---A---
AA---------GAAGG---CAAAGCCACCTTTGCCTAGTGTTACAAAACTAACAGAGCATCGATGGAACAAGCCCCAGAA
AACCAAGGGCCACAGAGGGAGCCATACAATGAATGGACACTAGAACTTTTAGAGGAGCTTAAGAATGAAGCTGTCAGACA
TTTTCCTAACGTGTGGCTCCATGGCCTAGGACAACATATCTATGAAACTTATGGGGATACGTGGACAGGAGTGGAAG---
CTTTAATAAGAATCCTGCAA---CAACTGCTG---TTTATTCAT---TTCAGAATTGGGTGTC---AACATAGCAGAATA
GGCATT---------AT---TCG------CCAG------AGGAGAGCAA----------GAAATGGAGCCAGTAGATCCT
AGACTAGAGCCCTGGAAGCATCCAGGAAGTCAGCCTAAAACTGCTTGTACCAATTGCTATTGTAAAAAGTGCTGCCTGCA
TT------GCCAA---------------GTTTGCTTCTT---AAC---AAAAGGCTTAGGCATCTCCTATGGC---AGGA
AGAAGCG------GAGAC---AG---C---GACGAAGAG---CTCCTCCGGACCGTCAGACTAATCAAGCGCCTCTACCA
AAGCAGTGAGTAA--TATAT---------AGTATATGTG---ATG------------------CAACCC------TT---
AA---------TAATAT---TGT---CA---ATAG---TAGCATTAGTAGTAGTAG--CAAT---AA-TAGCAATAAT--
----TGTGTGGACCATAGTATTCATAGAATATAGGAAAATATTAAGACAA---AGAAAAATAGATAGGATAATTGAGAGA
ATAAG---AGAAAGAGCAGAAGACAGTGGCA---------ATGAGAGTGAAGGAGACCAGGAGG---A------------
ATTAT---C---AGC---A------C---TC---G---T---------G---GAGGTGGGGCACCATGCTCCGGAG----
--------GGGCATGATG---------CTCCTTGGAATG---T---TG---------ATGAT------------CTGT--
----AGTGCTGC------------------AGA---A------------CA---A---TTG------------------T
GGGTCACAGTCTATTATGGGGTACCTGTGTGGAGAGATGCAAAC--ACC------ACTC-TATTTTGTGCATCAGATGCT
AAAGCATATGCTACAGAAGTACATAATGTTTGGGCCACACATGCCTGTGTACCCATAGACCCTGACCCACAAGAAATAGT
ATTGG---A---AAATGTGAC---AGAGAATTTTAAC---ATGT---G---GAAAAATAACATGGTAGAGCAGATGCATG
AGGATGTAATCAGTTTATGGGATCAAAGCCTAAAGCCATGTGTAAGATTAACCCCACTCTGTGTCACT---TT---AAAT
TGCAC------TGATTGC--ACGAATACTACGTGCGCT------------------------------------------
--------------AA--GAATAC---TAC-T---T-ATA------CC--------------------------------
----A-ATATTGAGCA--G-------------------------------------------------------------
--------TGGGA--AAA--G-----GTG---AAGGA------------T-GGA-G---A----AA---T---AA-A---
---------AAACTGCTCTT---TCAATATCAC---CACAAA------CATAAGAG---ATAA---------GGTACAGA
---AAAACTATGC---AC---T---GTTTTATG---ATCTTGATGTA---GTACCAATAGA------TAAGGATAATAAG
AATATAAATAATAATACA------------------------------------------------AGCAAA--AA--T-
--AATTATACT---------------------------------------------------------------------
---------------------------------------------------------AGC--TACAGG-A-TG---ATA-
--AGTTGTA-ACACCTCGAT---CATT---ACACAGGCCTGTCCAAA---GGTATCC---TTTGAGCCAA---TTCCCAT
ACATTATTGTGCCCC---GGCTGGTTTTGCGATTCTAAAGTGTAAAG---ATAA---GCAGTTCAATGGAACAGGACCAT
GTAAAAATGTTAGCACAGTACAATGTACACATGGAATTAGGCCAGTAGTGTCAACTCAACTACTGTTAAATGGCAGTCTA
TCAGAAGGAGA---GGTAGTAATTAGATCTGAAAACTTCACAGACAATGCTAAAACTATAATAGTACAGCTAAATGAAAC
TGTAGAAATTAATTGTACAAGACCCAACA---ACA---AT---A---CAAG---GAAA---GG---TAT---A---CATA
TG------------GGACCA------G------GGA---AA------------TTTTATACAACAGGAGAAATAATAGGA
GATATAAGACAAGCACATTGTAACATTAGTAGAGAAAAATGGAATAACACTTTACAACAGGTAGCTAA--AAAATTAAGA
GAA------------------CAATT---T---A-AC--AAA---------------------ACAACA-----------
-ATAGTCTTTA---CT----AG---T---T---C---C---T---CA---GGAGGGGACCCAGAAATTGTAATGCACAGT
TTTAATTGTGGAGGGGAA---TTCTTCTACTGTAATTCAACACCACTGTTT------A---GTAGTAAT---TGGA--CT
AGG-----------AATAC--TACTACCGGGTCTTGGATT---------------------------------GGCAGG-
--T---ATGA---G---T-------C-A------A---AT---G---A----GA---C---T------G------AT--G
C--A---AAT---------------------------------------A---TTA---CA---------CTCATATG--
--CA-GAATAAAAC---AAATTAT---AAACATGTGGCAGGGGGTAGGAAAAGCAATGTATGCCCCTCCCATCAGTGGAC
CAATTAGATGTTCATCAAATATTACAGGGCTGCTATTAACAAGAGATGG---TGGGAG---CAGC---------AAT---
------------------------------AAT--AATGAG--A---CC---GAGACCTTCAGACCCCTAG-GAGGAA-A
TATGAAGGACAATTGGAGAA---------------------------------GTGAATTATAT---AAATATAA---AG
TAGTA---GGGATTGAACC---ATTA---GGAGTAGCACCCACC------AAAGCAAGGAGAAGAGTGGTGCA-------
-----GAGAG---AAAAAAGAGCAG------TGGGAA-----CG--CTGGGAGC---TA--T---GTTCCTTGGGTTCTT
AGG-AG-CAGCAGGAAG-CACTATGGGCGCAGCGTCAATGGCGCTGACGGTACAGGCCAGACAATTATTGGCTG---GTA
TAGTGCAACAGCAGAACAATTTGCTGAGGGCTATTGAGGCGCAACAACATTTGTTGCAACTCACAGTCTGGGGCATCAAG
CAGCTCCA---GGCAAGAG---TCCTGGCTGTGGAAAGATACCTAAAGGATCAACAGCTCCTAGGG------ATTTGGGG
TTGCTCTGGAAAACTCATCTGCACCACTTCTGTGCCTTGGAATGATACTTGGAGT------------AAT----------
-----------AA---A------AC---TCTGAATACA------ATTTGGG------A---T------AACA------TG
ACCTGGATGGAGTGGGAC---AGAGAAATTGAAAATTACACAAAAGAAATATATATCTTACTTGAAGAATCGC---AAAA
ACAACAAG---AAAAGAATGAACAAGAATTATTAGCATTAGATCAGTGGGCAAATTTGTGGAATTGGTTTGACATATCAA
ATTGGCTGTGGTATATAAGAATATTCATAATGATAGTAGGAGGCTTAATAGGTTTAAGAATAGTATTTGCTGTATTATCT
ATAGTGAATAGAGTTAGGCAGGGATATTCACCATTGTC---ATTTCAGACC---CGCCTCC---CAACCCA---GAGGGG
A---CCCGACAGGCCCGAAGGAATC------------GGAGAAGAA---G---GT---GGAG---AGAGAAAC-------
--AGAGACACATCCGG---A---ATC---TTAGTGAATGGCTTCTTAGCACTTATCTGGGACGATCTACGGAGCCTGTGC
CTCTTCAGCTACCACCGCTTGAGAGACTTACTCTTGATTGTAGCGAGGATTGTGGAACTTCTGGGACGCAGG--------
-------------GGGTGGGAAATCCTCA---AATATTGGTGGAATCTCCTGCAGTATTGGAGTCAGGAACTA---AAGA
ATAGTGC---TGTTA---G---CTTGCTCAACGCCACAGCTATAGCAGTAGGTGAGGGAACAGATA---GGGTTATAGAA
ATAGCACAAAGAGTTCTTAGAGCTTTTATCCATATACCTAGAAGAATAA---------GACAGGGCTTTGAAAGGGC---
TTTGATATAA------------------------------------------AATGGG------TGGCAAGTGGTCAAA-
-----A------------------------------C---T---------G---G---C---T---GG------A-----
-TGGC---GTA---GAGTAAGG---GAAAGAATG---------GAAAGAACTGAG-------------------------
--------------------------------------------------------------------------------
--------------------------------------------------------------------------------
--------------------------------------------------------------------------------
--------------------------------------------------------------------------------
------------------------------CCAGCAGCA------GT---G---GGGGTGGGAGCAGTATCTCGAGACCT
GGAAAAACATGGGGCAATCACAAGTAGCAATACT------AATAATGCTGC---C---TGTGCCTGGGTAGAAGCACAAG
CACAAGAG---GAGG------AG---GAGGTGGGTTTTCCAGTCACACCTCAGGTACCCTTAAGACCAATGACTTACAAG
GGAGCCTTCGATCTCAGCCAC------TTTT---T---AAGAGAAAA---GGGGGGACTGGAAGGGCTAGTGTGGT---C
C---CAAAAGAG---ACAGGATATTCTTGATCTGTGGATCTACCACACACAAGGGTACTTCCCTGATTGGCAGAACTACA
CACCAGGGCCAGGGACCA---GATTCCCACTGACCTTTGGGTGGTGTTTCAAGCTAGTACCAGTAGAG--CCAGAGAAGG
TAGA---AGAGGCTAATGAAGGAGA-GAACAACACCTTGTTACACCCCATGAGCCAGCAT---GGGATGGATGACCCAGA
GAAAGAAGTGCTAGTGTGGAAGTTTGATAGCCGCCTCGCATTC--CATCACATGGCCCGAG---AG---CTGCATCCGG-
--AGTAC-TAC------------------------------------AAGAACT------GATGACTGAGGACTACAAGA
CTGCT--------------G---ACACTGA------------------------------GCT-----------------
-------TT---CT-------------------------ACAA---GGGACTTTCCGC----------------------
--------------------T---GGGG---A---C---TTT---C---CA---------G------------GGGAGGC
---GTGA---CAT---GGGCGGGA--------------------------------------------------------
-------------------------------------C---ATGG---GA---GTGGCGA---G---CCC---T---CAG
A------TGCTGCA---TA---------TAAGCAG---C---TGCTTT---T---T---GCCTG---TA-----------
-------------C---------------TGGG------TCTC---------TCT---------GGT---TAGACCAGAT
C---TGAGCCTGG---GAGCTCTCTGGCTAGCT---AGGGAACCCACTGCTT---AAGCCTCAAT---AAAGCTTGCCT-
--TGA---GTG---------------------------------------------------------------------
--------------------------------------------------------------------------------
--------------------------------------------------------------------------------
--------------------------------------------------------------------------------
--------------------------------------------------------------------------------
--------------------------------------------------------------------------------
--------------------------------------------------------------------------------
--------------------------------------------------------------------------------
----------------------C
>AB287371/B/JP/2000/DR2510
-TGGAAGGGCTAGTGTGGT---CCCAAAAGAGACAAGATATTCTTGATCTGTGGATCTACCACACACAAGGCTACTTCCC
TGATTGGCAGAACTACACACCAGGGCCAGGGA---CTAGATTCCCACTGACCTTTGGGTGGTGTTTCAAGCTAGTACCAG
TAGAGCCAGAGCAGGTAGAAGAGGCTAATGCAGGAGAGAACAACACCTTGCTGCACCCTATGAGCCAGCATGGAATGG--
-------------------ATGACCCAGAGAAAG---AAGTGCTAGTGTGGAAGTTTGACAGCCACCTCGCATTT--CAT
CA---CAAGGCC---AGGG------------------------AGCTG------CATCCGGAGTACTTC---------AA
AGACTGCTGACAGAGGACTGCAAGACTGCT--------------------------------------------GACACC
GA---------------------------GCTTT---CT-------------------------------ACAA---GGG
ACTTTCCGC------------------------------------------TGGGGACTTTC---CA---GGGGAGGCGT
GACAT---GGGCGGGACATGGGAGTGGCGAGCCCTCAGATGCTGCATATAAGCAGCTGCTTTTTGCCTGTACTGGGTCTC
TCTGGTTAGACCAGATCTGAGCCTGGGAGCTCTCTGGCTAGCTAGGGAACCCACTGCTTAAGCCTCAATAAAGCTTGCCT
---TGAGTG---------------------------------------------------CTTC---AAG---TAGTGT-
--GTGCCC---GTCTG---TTGTGTGA---------------CTCTGGT---A---ACTAGAGATCCC---TCAGAC---
CCT---TTTAGTCAGTGTGG---AAAATCTCTAGCAGTGGCG---CCCG---AACAGGG---AC---CT---G---AA--
-AGCGAAAGTAAGA---------------------CCAGAGGAGCTCTCTC---GAC---GCA------GGACTCGGCTT
GCTGA------A---GCGCGCACAGCAAGAGGCGAGGGG---CGGCG---ACT---GGTGAGTACGCCAAAAC-------
---TTTTGACT---AGCGGA---GGCTAGAAG------------------------------------------------
--------------------------------------------------------------------------------
-------------------------------GAGAGAGATGGGTGCGAGAGCGTCAGTATTAAGTGCGGGGGAA---TTA
GATAGATGGG---AAAGAA---TTCGGTTACGGCCAGGGGGAA---AGAAAAAATATAG------ATTAAAACATATAGT
ATGGGCAAGCAGGGAGCTAGAACGATTCGCAGTCAATCCTGGCC---TGTTAGAGTCATCAGAAGGCTGCAGACAGATAC
TGGGACAGCTACAACCGTCCCTTCAGACAGGATCAGAAGAACTTAGATCATTATATAATACAGTAGCAACCCTCTATTGT
GTGCATCAAAAGATAGAGGTAAAAGACACCAAGGAAGCTTTAGAC--AAG-ATAGAGGAAGAGCAAAACAAAAGTAAG--
-------------AAAA------AGGCA---------C------AGCAA---------------------GCAGCA----
--------GCT------------------------------GA---CGCAAAA------------------AACAA----
-----CAGC---------------------------C---AG------G---TCAGCCAAAATTACCCTATAGTGCAGAA
CCTCCAAGGGCAAATGGTACATCAGCCCATATCACCCAGAACTTTGAATGCATGGGTGAAAGT---AGTAG---AAGAGA
AGGCTTTTAGCCCAGAAGTAATACCTATG---TTTTCAGCACTATCAGAGGGAGCCACCCCACAAGA---TTTAAACACC
ATGCTAAATACAGT---GGGGGGACATCA---AGCAGCTATGCAAATGTTAAAAGAAACCATCAATGAGGAAGCTGCAGA
ATGGGATAGATTGCATCCAGTGCATGCAGGGCCTATTGCACCAGGCCAGATGAGAGAACCGAGGGGAAGTGACATAGCAG
GAAGTACTAGTA---CCCTTCAGGAACAAATAGGATGGATGACAAGTAATCCAGCTATCCCAGTAGGAGAAATC---TAT
AAAAGATGGATAATCTTGGGATTAAATAAAATAGTAAGAATGTATAGCCCTACCAGCATTTTGGACATAAGACAAGGACC
AAAGGAACCTTTTAGAGATTATGTAGATCGGTTCTATAAAACTTTAAGAGCCGAGCAAGCTTCACAGGATGTAAAAAATT
GGATGACAGAAACCTTGTTGGTCCAAAATGCGAACCCAGATTGTAAGACTATTTTAAAAGCATTAGGACCAGCAGCTACA
CTAGAAGAAATGATGACAGCATGTCAGGGAGTAGGGGGACCCGGACATA---AAGCAAGAATCTTGGCTGAAGCAATG--
-------AGCCAAGTA---------AATT--CA------------------GCT-ACC---ATA---ATGATGCAGAGGG
GCAAT------------------TT------TAGG---AACCAAAGAAAA---A---TTGTTAAATGTTTCAATTGTGGC
AGAGAAGGGCACGTAGCCAGAAATTGCAAGGCCCCTAGAAAAAGGGGCTGTTGGAAATGTGGACAGGAAGGACACCAAAT
GAAAGA---TTGTACT------GAAAGACAG------GTTAATTTTT---TA---GGGAA---GGTCTGGCCTTCCC---
T---CAAGGGG---AGGCCAGGGAATTTTTTTCAGAG------CAGA---------------------------------
---CCAGAACCAACAGCCCCACCAGCCCCA---------------------------------------CCA--------
-GAAGAGAGCTGCAGGTTTGGGGAAG---CGGCA---G------CA---------------------------GCTCCCC
C---TC---T---GAAGCAGGAGCCG------------------ATAGA------CA---AGGAACTG------------
---TAT---CCCTTGTCTTCCCTCAAATCACTCTTTGGCAACGACCCATCGTCACAGTAAAGATA---GGGGGGCAACTA
AAAGAGGCTATATT---AGATACAGGAGCAGATAATACAGTATT---AGAAGAC---A---TGAATTTGCCAGGAAGATG
GACACCAAAAATAATAGGAGGAATTGGAGGTTTTGTCAAAGTAAGACAGTATGATCAGGTACCCATAGAAATCTGTGGGC
ACAAAACTGAAGGTACAGTATTAATAGGACCTACACCTGTCAACA---TAATTGGAAGAGATCTGATGACTCAGCTTGGT
TTCACTTTAAATTTTCCCATTAGTCCTATTGAGACTGTACCAGTAAAATT---AAAGCCAGGAATGG---ATGGTCCGAA
AGTTAAACAA---TGGCCATTGACAGAAG---AGAAAATAAAAGCTTTAACAGAAATTTGTACA------G---AATTGG
AGAAGGACGGGAAAATTTCAAAAA---TTGGGCCTGAAAATCCATACAATACTCCAGTATTTGCCATAAAGAAGAAAAAC
------AGTACT---AAATGGAGAAAATTAGTAGATTTCAGAGAACTTAATAAGAGAACTCAAGACTTCT---GGGAAGT
TCAACTAGGAATAC------CACATCCCGCA---GGGTTAGAA---AAG---AAA---AAAT---CAG------TAACAG
TACTGGATGTGGGTGATGCATATTTTTCAATTCCCTTAGATGAAGACTTCAGGAAGTATACTGCATTTACCATACCTAGT
GTAAACAATAAGACACCAGGGATTAGATATCAGTACAATGTGCTTCCACAGGGATGGAAAGGGTCACCAGCAATATTCCA
ATGTAGCATGACAAAAATCTTAGAGCCTTTTAGAGAACAAAATCCAGACATAATTATCTATCAATACATGGATGATTTGT
ATGTAGGATCTGACTTAGAAATAGGGCAGCATAGAACAAAAATAGAGGAACTGAGAGAACATCTGTGGAAGTGGGGGTTT
TACACACCAGAC---AAGAAGCATCAGAAAGAACCTCCATTTCTTTGGATGGGTTATGAACTCCATCCTGATAAATGGAC
AGTACAGCCTATAGTGTTGCCAGAAAAAGACAGCTGGACTGTCAATGACATACAGAAGTTAGTGGGAAAATTA-------
-----------AATTGGGCAAGTCAAATTTATGCAGGGATTAAAGTAAGGCAATTATGTAAACTCATTAGGGGGGCCAAA
ACACTAACAGAAGTAGTACCACTAACAGAAGAAGCAGAGCTAGAACTGGCAGAAAACAGGGAAATTCTAAAAGAACCAGT
ACATGGGGTATATTATGACCCATC---AA---------------AAGACTTAATAGCAGAAATACAGAAGCAGGGTCAAA
GCCAATGGACATATCAGATTTATCAAGAGCCATTTAAAAATCTGAGAACAGGAAAGTATGCAAAAATGAGGGGTGCCCAC
ACTAATGATGTAAGACAATTAACAGAGGCAGTGC---AAAAAATAGCCACAGAATGCATAGTAA---TATGGGGAAAGAC
TCCTAAATTTAAACTACCCATACAAAAGGAAACATGGGAAGCATGGTGGACAGAGTATTGGCAAGCCACCTGGATTCCTG
AGTGGGAGTTTGTCAATA---CCCCTCCCTT---AGTGAAATTATGGTATCAGTTAGAAAAAGAACCCATAGTAGGAGCA
GAAACTTTCTATGTAGATGGGGCAGCTAAT---AGAGAGAC------T---AAATTAGGAAAAGCAGGATATGTTACTGA
CAGAGGAAAACAAAAAGTTGTCTCCCTAACGGACACAACAAATCAGAAGACGGAGTTACAAGCAATTCACCTAGCTCTGC
AGGATTCAGGATCAGAAGTAAACATAGTAACAGACTCACAATATGCATTAGGAATCATTCAAGCACAACCAGATAAGAGT
GAATCAGAGTTAGTCAGTCAAATAATAGAGCAGTTAAT---AAACAAGGAAAAGGTCTACCTGGCATGGGTACCAGCACA
CAAAGGGATTGGAGGAAATGAA---CAAGTAGATAAATTAGTCAGTGCTGGAATCAGAAAAGTACTATTTTTGGAT---G
GAATAGATAAGGCCCAAGAAGAACATGAGAAGTATCACAATAATTGGAGAGCAATGGCTAGTGACTTTAACCTGCCACCT
GTAGTAGCAAAAGAAATAGTAGCCAGCTGTGATAAATGTCAGCTAAAAGGAGAAGCCATGCATGGACAAGTAGACTGTAG
TCCAGGAATATGGCAACTAGATTGCACACATTTAGAAGGAAAAGTTATCCTGGTAGCAGTTCATGTAGCCAGTGGATACA
TAGAAGCAGAAGTTATCCCAGCAGAGACAGGGCAGGAAACAGCATACTTTC---TCTTAAAATTAGCAGGAAGATGGCCA
GTAAAAACAGTACATACAGACAATGGTAGCAATTTCACCAGTGCTGCGGTCAAGGCCGCCTGTTGGTGGGCAGGGATCAA
GCAGGAATTTGGCATTCCCTACAATCCTCAAAGTCAGGGAGTAGTAGAATCTATGAATAAAGAATT---AAAGAAAATTA
TAGGACAGGTAAGAGATCAAGCTGAACATCTTAAGACAGCAGTACAAATGGCAGTATTCATTCACAATTTTAAGAGAA--
-AA---GGGG---GGATTG---GGGGAT------------------------------------------------ACAG
TGCAGGGGAAAGAATAGTAGACATAATTGCAACAGACATACAAACTAAAGAATTACAAAAACAAATTTCAAAAATTCAAA
ATTTTCGGG---TTTATTACAGGGACAACAGAGATCCCCTTTGGAAAGGACCAGCAAAGCTTCTCTGGAAAGGTGAAGGG
GCAGTAGTAATACAAGAGAA------TAGTGAAATTAAAGTAGTGCCAAGAAGAAAAGCAAAGATCATTAGGG---ATTA
TGGAAAACAGATGGCAGGTGATGATTGTGTGGCAAGTAGACAGGATGAGGATCAGA---ACGTGGAATAGTTTAGTGAAA
CACCATATGTATATTTCAAAGAAAGCTGAGAGATGGG---TTTATAAACATCACTATGAAAGCACCAATCC---AAGAGT
AAGTTCAGAAGTACACATCCCACTAGG------------GG---------A---TG---CTAA---ATTGGTAATAACAA
CATA---TTGGGGT---CTGCATACAGGAGACAGAGACTGGCACTTGGGC---CAGGGAGTCTCCATAGAATGGAGGGAA
AAGAGATATAGCACACAAGTAGATCCCGGCCTAGCAGACCAACTAATTCATCTG---TATTATTTT---GATTGTTTTTC
AGAATC---TGCTATCAGAAATGCCATATTAGGACATAG---AGT---CAGACC---TAGGTGTGAATATCAAGCA---G
GACATA---GCAAAGTAGGGTCTCT---ACAGTACTTGGCACTAAAAGCATT---ATTAA---CA---C---C---A---
AA---------AAGGG---CAAAGCCACCTTTGCCTAGTGTTACAAAACTGACAGAGCATCGATGGAACAAGCCCCAGAA
AACCAAGGGCCACAGAGGGAGCCATACAATGAATGGACACTAGAACTTTTAGAGGAGCTTAAGAATGAAGCTGTCAGACA
TTTTCCTAACGTGTGGCTCCATGGCCTAGGACAACATATCTATGAAACTTATGGGGATACTTGGACAGGAGTGGAAG---
CTTTAATAAGAATCCTGCAA---CAATGGCTG---TTTATTCAT---TTCAGAATTGGGTGTC---AACATAGCAGAATA
GGCATT---------AT---TCG------CCAG------AGGAGAGCAA----------GAAATGGAGCCAGTAGATCCT
AGACTAGAGCCCTGGAAGCATCCAGGAAGTCAGCCTAAAACTGCTTGTACCAATTGCTATTGTAAAAAGTGCTGCCTGCA
TT------GCCAA---------------GTTTGCTTCTT---AAC---AAAAGGCTTAGGCATCTCCTATGGC---AGGA
AGAAGCG------GAGAC---AG---C---GACGAAGAG---CTCCTCCGGACCGTCAGACTAATCAAGCGCCTCTACCA
AAGCAGTGAGTAG--TATAT---------AGTATATGTG---ATG------------------CAATCC------TT---
AA---------TAATAT---TAT---CA---ATAG---CAGCATTAATAGTAGTAG--CAAT---AA-TAGCAATAAT--
----TGTGTGGACCATAGTATTCATAGAATATAGGAAAATATTAAGACAA---AGAAAAATAGATAGGATAATTGAGAGA
ATAAG---AGAAAGAGCAGAAGACAGTGGCA---------ATGAGAGTGAAGGGGACCAAGAAG---A------------
ATTGT---C---AGC---A------C---TT---G---T---------G---GAGGTGGGGCACCATGCTCCGGAG----
--------GGGCATGATG---------CTCCTTGGAATG---T---TG---------ATGAT------------CTGT--
----AGTGCTGC------------------AGA---A------------CA---A---TTG------------------T
GGGTCACAGTCTATTATGGGGTACCTGTGTGGAGAGATGCAAGC--ACC------ACTC-TATTTTGTGCATCAGATGCT
AAAGCATATGTTACAGAAGTACACAATGTTTGGGCCACACATGCCTGTGTACCCATAGACCCTGACCCACAAGAAATAGT
ATTAG---A---AAATGTGAC---AGAGAATTTTAAC---ATGT---G---GAAAAATAACATGGTAGAACAAATGCATG
AGGATGTAATCAGTTTATGGGATCAAAGCCTAAAGCCATGTGTAAAATTAACCCCACTCTGTGTCACT---TT---AAAT
TGCAC------TGATTGC--ACGAATACTTCGTGCGCT------------------------------------------
--------------AA--GAATGC---TAC-T---T-ATA------CC--------------------------------
----A-ATATTGAGCA--G-------------------------------------------------------------
--------TGGGA--AAA--G-----GTG---AAGGA------------T-GGA-G---A----AA---T---AA-A---
---------AAACTGCTCTT---TCAATATCAC---CACAAA------CATAAGAG---ATAA---------GGTACAGA
---AAAACTATGC---AC---T---GTTTTATG---ATCTTGATGTA---GTACCAATAGA------TAAAAATAATAAT
ACA---------------------------------------------------------------AGTAAC--AA--T-
--AATTATACT---------------------------------------------------------------------
---------------------------------------------------------AGC--TATAGG-A-TG---ATA-
--AGTTGTA-ATACCTCAAT---CATT---ACACAGGCCTGTCCAAA---GGTATCC---TTTGAGCCAA---TTCCCAT
ACATTATTGTGCCCC---GGCTGGTTTTGCGATTCTAAAGTGTAAAG---ATAA---GCAGTTCAATGGAACAGGACCAT
GTAAAAATGTTAGCACAGTACAATGTACACATGGAATTAGGCCAGTAGTGTCAACTCAACTACTGTTAAATGGCAGTCTA
TCAGAAGGAGA---GGTAGTAATTAGATCTGAAAATTTCACAAACAATGCTAAAACTATAATAGTACAGCTAAATGAAAC
CGTAGAAATTAATTGTACAAGACCCAACA---ACA---AT---A---CTAG---GAAA---GG---TAT---A---CATA
TG------------GGACCA------G------GGA---AA------------TTTTATGCAACAGGAGAAATAATAGGA
GATATAAGACAAGCACATTGTAACATTACTAGAGAGAAATGGAATAACACTTTACAAAAGATAGCTGA--AAAATTAAGA
GAA------------------CAATT---C---A-AC--AAA---------------------ACAACA-----------
-ATAGTCTTTA---CT----AG---T---T---C---C---T---CA---GGAGGGGACCCAGAAATTGTAATGCACAAT
TTTAATTGTGGAGGGGAA---TTCTTCTACTGTAATTCAACACCACTGTTT------A---GTAGTAAT---TGGA--CT
AAG-----------AATAC--TACTACCGGGTCTTGGATT---------------------------------GGCAGA-
--T---ATGG---A---T-------C-A------A---AT---G---A----GA---C---T------G------AT--G
C--A---AAT---------------------------------------A---TTA---CA---------CTCATATG--
--CA-GAATAAAAC---AAATTAT---AAACATGTGGCAGGGGGTAGGAAAAGCAATGTATGCCCCTCCCATCAGTGGAC
CAATCAGATGTTCATCAAATATTACAGGGCTGCTATTAACAAGAGATGG---TGGTGA---GGAT---------AAG---
------------------------------AAC--AGCACT--A---AA---GAGACCTTCAGACCCCTAG-GAGGAA-A
TATGAAAGACAATTGGAGAA---------------------------------GTGAATTATAT---CAATATAA---AG
TAGTA---GGAATTGAACC---ATTA---GGAGTAGCACCCACC------AAGGCAAGGAGAAGAGTGGTGCA-------
-----GAGAG---AAAAAAGAGCAG------TGGGAA-----CG--CTGGGAGC---TA--T---GTTCCTTGGGTTCTT
GGG-AG-CAGCAGGAAG-CACTATGGGCGCAGCGTCAATGGCGCTGACGGTACAGGCCAGACAATTATTGTCTG---GTA
TAGTGCAACAGCAGAACAATTTGCTGAGGGCTATTGAGGCGCAACAACATTTGTTGCAACTCACAGTCTGGGGCATCAAG
CAGCTCCA---GGCAAGAG---TCCTGGCTGTGGAAAGATACCTAAAGGATCAACAGCTCCTAGGG------ATTTGGGG
TTGCTCTGGAAAACTCATCTGCACCACTTCTGTGCCTTGGAATGATACTTGGAGT------------AAT----------
-----------AA---A------TC---TCTGAATACA------ATTTGGG------A---T------AACA------TG
ACCTGGATGGAGTGGGAC---AGAGAAATTGAAAATTACACAAAAGAAATATATATCTTACTTGAAGAATCGC---AAAA
ACAACAGG---AAAAGAATGAACAAGAATTATTAGCATTAGATCAGTGGGCAAATTTGTGGAATTGGTTTGACATATCAA
ATTGGCTGTGGTATATAAAAATATTCATAATGATAGTAGGAGGCTTAATAGGTTTAAGAATAGTATTTGCTGTATTATCT
ATAGTGAATAGAGTCAGGCAGGGATATTCACCATTGTC---ATTTCAGACC---CGCCTCC---CAACCCA---GAGGGG
A---CCCGACAGGCCCGAAGGAATC------------GGAGAAGAA---G---GT---GGAG---AGAGAAAC-------
--AGAGACACATCCGG---A---ATC---TTAGTGAATGGCTTCTTAGCACTTATCTGGGACGATCTACGGAGCCTGTGC
CTCTTCAGCTACCACCGCTTGAGAGACTTACTCTTGATTGTAGCGAGGATTGTGGAACTTCTGGGACGCAGG--------
-------------GGGTGGGAAATCCTCA---AGTATTGGTGGAATCTCCTGCAGTATTGGAGTCAGGAACTA---AAGA
ATAGTGC---TGTTA---G---CTTGCTCAACGCCACAGCTATAGCAGTAGGTGAGGGAACAGATA---GGGTTATAGAA
ATAGCACAAAGAATCCTTAGAGCTTTTATCCATATACCTAGAAGAATAA---------GACAGGGCTTTGAAAGGGC---
TTTGATATAA------------------------------------------AATGGG------TGGCAAGTGGTCAAA-
-----A------------------------------C---T---------G---A---G---T---GG------A-----
-TGGC---GTA---GAGTAAGG---GAAAGAATG---------GAAAGAACTGAG-------------------------
--------------------------------------------------------------------------------
--------------------------------------------------------------------------------
--------------------------------------------------------------------------------
--------------------------------------------------------------------------------
------------------------------CCAGCAGCA------GT---G---GGGGTGGGAGCAGTATCTCGAGACCT
GGCAAGACATGGGGCAATCACAAGCAGCAATACT------AACAATGCTGC---C---TGTGCCTGGGTAGAAGCACAAG
CACAAGAG---GAGG------AG---GAGGTTGGTTTTCCAGTTACACCTCAGGTACCTTTAAGACCAATGACTTACAAG
GGAGCTTTCGATCTCAGCCAC------TTTT---T---AAGAGAAAA---GGGGGGACTGGAAGGGCTAGTGTGGT---C
T---CAAAAGAG---ACAAGATATTCTTGATCTGTGGATCTACCACACACAAGGCTACTTCCCTGATTGGCAGAACTACA
CACCAGGGCCAGGGACCA---GATTCCCACTGACCTTTGGGTGGTGTTTCAAGCTAGTACCAGTAGAG--CCAGAGAAGG
TAGA---AGAGGCTAATGCAGGAGA-GAACAACACCTTGTTGCACCCTATGAGCCAGCAT---GGGATGGATGACCCAGA
GAAAGAAGTGCTAGTGTGGAAGTTTGACAGCCGCCTCGCATTT--CATCACATCGCCCGAG---AG---CTGCATCCGG-
--AGTAT-TAC------------------------------------AAGAACT------GATGACTGAGGACTACAAGA
CTGCT--------------G---ACACTGA------------------------------GCT-----------------
-------TT---CT-------------------------ACAA---GGGACTTTCCGC----------------------
--------------------T---GGGG---A---C---TTT---C---CA---------G------------GGGAGGC
---GTGA---CAT---GGGCGGGA--------------------------------------------------------
-------------------------------------C---ATGG---GA---GTGGCGA---G---CCC---T---CAG
A------TGCTGCA---TA---------TAAGCAG---C---TGCTTT---T---T---GCCTG---TA-----------
-------------C---------------TGGG------TCTC---------TCT---------GGT---TAGACCAGAT
C---TGAGCCTGG---GAGCTCTCTGGCTAGCT---AGGGAACCCACTGCTT---AAGCCTCAAT---AAAGCTTGCCT-
--TGA---GTG---------------------------------------------------------------------
--------------------------------------------------------------------------------
--------------------------------------------------------------------------------
--------------------------------------------------------------------------------
--------------------------------------------------------------------------------
--------------------------------------------------------------------------------
--------------------------------------------------------------------------------
--------------------------------------------------------------------------------
----------------------C
>AB287372/B/JP/2000/DR2510
-TGGATGGGCTAGTGTGGT---CTCAAAAGAGACAAGATATTCTTGATCTGTGGATCTACCACACACAAGGCTACTTCCC
TGATTGGCAGAACTACACACCAGGGCCAGGGA---CCAGATTCCCACTGACCTTTGGGTGGTGTTTCAAGCTAGTACCAG
TAGAGCCAGAGAAGGTAGAAGAGGCTAATGCAGGAGAGAACAACACCTTGTTGCACCCTATGAGCCAGCATGGGATGG--
-------------------ATGACCCAGAGAAAG---AAGTGCTAGTGTGGAAGTTTGACAGCCGCCTCGCATTT--CAT
CA---CATCGCC---CGAG------------------------AGCTG------CATCCGGAGTATTAC---------AA
GAACTGATGACTGAGGACTACAAGACTGCT--------------------------------------------GACACT
GA---------------------------GCTTT---CT-------------------------------ACAA---GGG
ACTTTCCGC------------------------------------------TGGGGACTTTC---CA---GGGGAGGCGT
GACAT---GGGCGGGACATGGGAGTGGCGAGCCCTCAGATGCTGCATATAAGCAGCTGCTTTTTGCCTGTACTGGGTCTC
TCTGGTTAGACCAGATCTGAGCCTGGGAGCTCTCTGGCTAGCTAGGGAACCCACTGCTTAAGCCTCAATAAAGCTTGCCT
---TGAGTG---------------------------------------------------CTTT---AAG---TAGTGT-
--GTGCCC---GTCTG---TTGTGTGA---------------CTCTGGT---A---ACTAGAGATCCC---TCAGAC---
CCT---TTTAGTCAGTGTGG---AAAATCTCTAGCAGTGGCG---CCCG---AACAGGG---AC---GC---G---AA--
-AGCGAAAGTAAGA---------------------CCAGAGGAGCTCTCTC---GAC---GCA------GGACTCGGCTT
GCTGA------A---GCGCGCACAGCAAGAGGCGAGGGG---CGGCG---ACT---GGTGAGTACGCCAAAAC-------
---TTTTGACT---AGCGGA---GGCTAGAAG------------------------------------------------
--------------------------------------------------------------------------------
-------------------------------GAGAGAGATGGGTGCGAGAGCGTCAGTATTAAGTGCGGGGGAA---TTA
GATAGATGGG---AAAGAA---TTCGGTTACGGCCAGGGGGAA---AGAAAAAATATAG------ATTAAAACATATAGT
ATGGGCAAGCAGGGAGCTAGAACGATTCGCAGTCAATCCTGGCC---TGTTAGAGTCATCAGAAGGCTGCAAACAGATAC
TGGGACAGCTACAACCGTCCCTTCAGACAGGATCAGAAGAACTTAGATCATTATATAATACAGTAGCAACCCTCTATTGT
GTGCATCAAAAGATAGAGGTAAAAGACACCAAGGAAGCTTTAGAC--AAG-ATAGAGGAAGAGCAAAACAAAAGCAAG--
-------------AAAA------AGGCA---------C------AGCAA---------------------GCAGCA----
--------GCT------------------------------GA---CGCAAAA------------------AACAA----
-----CAGC---------------------------C---AG------G---TCAGCCAAAATTACCCTATAGTGCAGAA
CCTCCAGGGGCAAATGGTACACCAGCCCATATCACCCAGAACTTTGAATGCATGGGTGAAAGT---AGTAG---AAGAGA
AGGCTTTTAGCCCAGAAGTAATACCTATG---TTTTCAGCACTATCAGAGGGAGCCACCCCACAAGA---TTTAAATACC
ATGCTAAACACAGT---GGGGGGACATCA---AGCAGCTATGCAAATGTTAAAAGAGACCATCAATGAGGAAGCTGCAGA
ATGGGATAGGTTGCATCCAGTGCATGCAGGGCCTGTTGCACCAGGCCAGATGAGAGAACCGAGGGGAAGTGACATAGCAG
GAAGTACTAGTA---CCCTTCAGGAACAAATAGGATGGATGACAAGTAATCCAGCTATCCCAGTAGGAGAAATC---TAT
AAAAGATGGATAATCTTGGGATTAAATAAAATAGTAAGAATGTATAGCCCTACCAGCATTTTGGACATAAGACAAGGACC
AAAGGAACCTTTTAGAGATTATGTAGATCGGTTCTATAAAACTTTAAGAGCCGAGCAAGCTTCACAGGATGTAAAAAATT
GGATGACAGAAACCTTGTTGGTCCAAAATGCGAACCCAGATTGTAAGACTATTTTAAAAGCATTGGGACCAGCAGCTACA
CTAGAGGAAATGATGACAGCATGTCAGGGAGTAGGGGGACCCGGACATA---AAGCAAGAATCTTGGCTGAAGCAATG--
-------AGCCAAGTA---------AATT--CA------------------GCT-ACC---ATA---ATGATGCAGAGGG
GCAAT------------------TT------TAAG---AACCAAAGAAAA---A---TTGTTAAATGTTTCAATTGTGGC
AGAGAAGGGCACGTAGCCAGAAATTGCAAGGCCCCTAGAAAAAGGGGCTGTTGGAAATGTGGACAGGAAGGACACCAAAT
GAAAGA---TTGTACT------GAAAGACAG------GTTAATTTTT---TA---GGGAA---GGTCTGGCCTTCCC---
T---CAAGGGG---AGGCCAGGGAATTTTTTTCAGAG------CAGA---------------------------------
---CCAGAACCAACAGCCCCACCAGCCCCA---------------------------------------CCA--------
-GAAGAGAGCTTCAGGTTTGGGGAAG---CGGCA---G------CA---------------------------GCTCCCC
C---TC---T---GAAGCAGGAGCCG------------------ATAGA------CA---AGGAACTG------------
---TAT---CCCTTGTCTTCCCTCAAATCACTCTTTGGCAACGACCCATCGTCACAGTAAAGATA---GGGGGGCAACTA
AAAGAGGCTATATT---AGATACAGGAGCAGATAATACAGTATT---AGAAGAC---A---TGAATTTGCCAGGAAGATG
GACACCAAAAATAATAGGAGGAATTGGAGGTTTTGTCAAAGTAAGACAGTATGATCAGGTACCCATAGAAATCTGTGGGC
ACAAAACTGAAGGTACAGTATTAATAGGACCTACACCTGTCAACA---TAATTGGAAGAGATCTGATGACTCAGCTTGGT
TTCACTTTAAATTTTCCCATTAGTCCTATTGAGACTGTACCAGTAAAATT---AAAGCCAGGAATGG---ATGGTCCAAA
AGTTAAACAA---TGGCCATTGACAGAAG---AGAAAATAAAAGCTTTAACAGAAATTTGTACA------G---AATTGG
AGAATGACGGGAAAATTTCAAAAA---TTGGGCCTGAAAACCCATACAATACTCCAGTATTTGCCATAAAGAAGAAAAAC
------AGTACT---AAATGGAGAAAATTAGTAGATTTTAGAGAACTTAATAAGAGAACTCAAGACTTCT---GGGAAGT
TCAACTAGGAATAC------CACATCCCGCA---GGGTTAGAA---AAG---AAA---AAAT---CAG------TAACAG
TACTGGATGTGGGTGATGCATATTTTTCAATTCCCTTAGATGAAGACTTCAGGAAGTATACTGCATTTACCATACCTAGT
GTAAACAATAAGACACCAGGGATTAGATATCAGTACAATGTGCTTCCACAGGGATGGAAAGGGTCACCAGCAATATTCCA
ATGTAGCATGACAAAAATCTTAGAGCCTTTTAGAGAACAAAATCCAGACATAATTATCTATCAATACATGGATGATTTGT
ATGTAGGATCTGATTTAGAAATAGGGCAGCATAGAACAAAAATAGAGGAACTGAGAGAACATCTGTGGAAGTGGGGGTTT
TACACACCAGAC---AAGAAGCATCAGAAAGAACCTCCATTTCTTTGGATGGGTTATGAACTCCATCCTGATAAATGGAC
AGTACAGCCTATAGTGTTGCCAGAAAAAGACAGCTGGACTGTCAATGACATACAGAAGTTAGTGGGAAAATTA-------
-----------AATTGGGCAAGTCAAATTTATGCAGGGATTAAAGTAAGGCAATTATGTAAACTCATTAGGGGGGCCAAA
ACACTAACAGAAGTAGTACCACTAACAGAAGAAGCAGAGCTAGAACTGGCAGAAAACAGGGAAATTCTAAAAGAACCAGT
ACATGGGGTATATTATGACCCATC---AA---------------AAGACTTAATAGCAGAAATACAGAAGCAGGGTCAAA
GCCAATGGACATATCAGATTTATCAAGAGCCATTTAAAAATCTGAGAACAGGAAAGTATGCAAAAATGAGGGGTGCCCAC
ACTAATGATGTAAGACAATTAACAGAGGCAGTGC---AAAAAATAGCCACAGAATGCATAGTAA---TATGGGGAAAGAC
TCCTAAATTTAAACTACCCATACAAAAGGAAACATGGGAAGCATGGTGGACAGAGTATTGGCAAGCTACCTGGATTCCTG
AGTGGGAGTTTGTCAATA---CCCCTCCCTT---AGTGAAATTATGGTATCAGTTAGAAAAAGAACCCATAGTAGGAGCA
GAAACCTTCTATGTAGATGGGGCAGCTAAC---AGGGAGAC------T---AAATTAGGAAAAGCAGGATATGTTACTGA
CAGAGGAAAACAAAAGGTTGTCTCCCTAACTGACACAACAAATCAGAAGACTGAGTTACAGGCAATTTATCTAGCTTTGC
AGGATTCAGGATCAGAAGTAAACATAGTAACAGACTCACAATATGCATTAGGAATCATTCAAGCACAACCAGATAAGAGT
GAGTCAGAGTTAGTCAGTCAAATAATAGAGCAGTTAAT---AAACAAGGAAAGGGTCTACCTGGCATGGGTACCAGCACA
CAAAGGAATTGGAGGAAATGAA---CAAGTAGATAAATTAGTCAGTGCTGGAATCAGGAAAGTACTATTTTTGGAT---G
GAATAGATAGAGCCCAAGAAGAACATGAGAAATATCACAATAATTGGAGAGCAATGGCTAGTGATTTTAACCTGCCACCT
GTAGTAGCAAAAGAAATAGTGGCCAGCTGTGATAAATGTCAGCTAAAAGGAGAAGCCATGCATGGACAAGTAGACTGTAG
TCCAGGAATATGGCAATTAGATTGCACACATTTAGAAGGAAAAGTTATCCTGGTAGCAGTTCATGTAGCCAGTGGATACA
TAGAAGCAGAAGTTATCCCAGCAGAGACAGGGCAGGAAACAGCATACTTTC---TCTTAAAATTAGCAGGAAGATGGCCA
GTAAAAACAATACATACAGACAATGGTAGTAATTTCACCAGTGCTACGGTCAAGGCCGCCTGTTGGTGGGCAGGGATCAA
GCAGGAATTTGGCATTCCCTACAATCCCCAAAGTCAGGGAGTAGTAGAATCTATGAATAAAGAATT---AAAGAAAATTA
TAGGACAGGTAAGAGATCAAGCTGAACATCTTAAGACAGCAGTACAAATGGCAGTATTCATTCACAATTTTAAGAGAA--
-AA---GGGG---GGATTG---GGGGAT------------------------------------------------ACAG
TGCAGGGGAAAGAATAGTAGACATAATAGCAACAGACATACAAACTAAAGAACTACAGAAACAAATTACAAAAATTCAAA
ATTTTCGGG---TTTATTACAGGGACAACAGAGATCCCCTTTGGAAAGGACCAGCAAAGCTTCTCTGGAAAGGTGAAGGG
GCAGTAGTAATACAAGAGAA------TAGTGAAATTAAAGTAGTGCCAAGAAGAAAAGCAAAGATCATTAGGG---ATTA
TGGAAAACAGATGGCAGGTGATGATTGTGTGGCAAGTAGACAGGATGAGGATCAGA---ACGTGGAATAGTTTAGTGAAA
CACCATATGTATATTTCAAAGAAAGCTGAGAGATGGG---TTTATAAACATCACTATGAAAGCACCAATCC---AAGAGT
AAGTTCAGAAGTACACATCCCACTAGG------------GG---------A---TG---CTAG---CTTGATAATAACAA
CATA---TTGGGGT---CTACATACAGGAGAAAGAGACTGGCACTTGGGC---CAGGGAGTCTCCATAGAATGGAGGGAA
AAGAGATATAGCACACAAGTAGATCCTGGCCTAGCAGACCAACTAATTCATCTG---TATTATTTT---GATTGTTTTTC
AGAATC---TGCTATCAGAAATGCCATATTAGGACATAG---AGT---CAGACC---TAGGTGTGAATATCAAGCA---G
GACATA---GCAAAGTAGGGTCTCT---ACAGTACTTGGCACTAAAAGCATT---ATTGA---CA---C---C---A---
AA---------AAGGG---CAAAGCCACCTTTGCCTAGTGTTACAAAACTGACAGAGCATCGATGGAACAAGCCCCAGAA
AACCAAGGGCCACAGAGGGAGCCATACAATGAATGGACACTAGAACTTTTAGAGGAGCTTAAGAATGAAGCTGTCAGACA
TTTTCCTAACGTGTGGCTCCATGGCCTAGGACAACATATCTATGAAACTTATGGGGATACTTGGACAGGAGTGGAAG---
CTTTAATAAGAATCCTGCAA---CAATGGCTG---TTTATTCAT---TTCAGAATTGGGTGTC---AACATAGCAGAATA
GGCATT---------AT---TCG------CCAG------AGGAGAGCAA----------GAAATGGAGCCAGTAGATCCT
AGACTAGAGCCCTGGAAGCATCCAGGAAGTCAGCCTAAAACTGCTTGTACCAATTGCTATTGTAAAAAGTGCTGCCTGCA
TT------GCCAA---------------GTTTGCTTCTT---AAC---AAAAGGCTTAGGCATCTCCTATGGC---AGGA
AGAAGCG------GAGAC---AG---C---GACGAAGAG---CTCCTCCGGACCGTCAGACTAATCAAGCGCCTCTACCA
AAGCAGTGAGTAG--TATAT---------AGTATATGTG---ATG------------------CAATCC------TT---
AA---------TAATAT---TAT---CA---ATAG---CAGCATTAATAGTAGTAG--CAAT---AA-TAGCAATAAT--
----TGTGTGGACCATAGTATTCATAGAATATAGGAAAATATTAAGACAA---AGAAAAATAGATAGGATAATTGAGAGA
ATAAG---AGAAAGAGCAGAAGACAGTGGCA---------ATGAGAGTGAAGGGGACCAAGAAG---A------------
ATTGT---C---AGC---A------C---TT---G---T---------G---GAGGTGGGGCACCATGCTCCGGAG----
--------GGGCATGATG---------CTCCTTGGAATG---T---TG---------ATGAT------------CTGT--
----AGTGCTGC------------------AGA---A------------CA---A---TTG------------------T
GGGTCACAGTCTATTATGGGGTACCTGTGTGGAGAGATGCAAGC--ACC------ACTC-TATTTTGTGCATCAGATGCT
AAAGCATATGTTACAGAAGTACACAATGTTTGGGCCACACATGCCTGTGTACCCATAGACCCTGACCCACAAGAAATAGT
ATTAG---A---AAATGTGAC---AGAGAATTTTAAC---ATGT---G---GAAAAATAACATGGTAGAACAAATGCATG
AGGATGTAATCAGTTTATGGGATCAAAGCCTAAAGCCATGTGTAAAATTAACCCCACTCTGTGTCACT---TT---AAAT
TGCAC------TGATTGC--ACGAATACTTCGTGCGCT------------------------------------------
--------------AA--GAATGC---TAC-T---T-ATA------CC--------------------------------
----A-ATATTGAGCA--G-------------------------------------------------------------
--------TGGGA--AAA--G-----GTG---AAGGA------------T-GGA-G---A----AA---T---AA-A---
---------AAACTGCTCTT---TCAATATCAC---CACAAA------CATAAGAG---ATAA---------GGTACAGA
---AAAACTATGC---AC---T---GTTTTATG---ATCTTGATGTA---GTACCAATAGA------TAAAAATAATAAT
ACA---------------------------------------------------------------AGTAAC--AA--T-
--AATTATACT---------------------------------------------------------------------
---------------------------------------------------------AGC--TATAGG-A-TG---ATA-
--AGTTGTA-ATACCTCAAT---CATT---ACACAGGCCTGTCCAAA---GGTATCC---TTTGAGCCAA---TTCCCAT
ACATTATTGTGCCCC---GGCTGGTTTTGCGATTCTAAAGTGTAAAG---ATAA---GCAGTTCAATGGAACAGGACCAT
GTAAAAATGTTAGCACAGTACAATGTACACATGGAATTAGGCCAGTAGTGTCAACTCAACTACTGTTAAATGGCAGTCTA
TCAGAAGGAGA---GGTAGTAATTAGATCTGAAAATTTCACAAACAATGCTAAAACTATAATAGTACAGCTAAATGAAAC
CGTAGAAATTAATTGTACAAGACCCAACA---ACA---AT---A---CTAG---GAAA---GG---TAT---A---CATA
TG------------GGACCA------G------GGA---AA------------TTTTATGCAACAGGAGAAATAATAGGA
GATATAAGACAAGCACATTGTAACATTACTAGAGAGAAATGGAATAACACTTTACAAAAGATAGCTGA--AAAATTAAGA
GAA------------------CAATT---C---A-AC--AAA---------------------ACAACA-----------
-ATAGTCTTTA---CT----AG---T---T---C---C---T---CA---GGAGGGGACCCAGAAATTGTAATGCACAAT
TTTAATTGTGGAGGGGAA---TTCTTCTACTGTAATTCAACACCACTGTTT------A---GTAGTAAT---TGGA--CT
AAG-----------AATAC--TACTACCGGGTCTTGGATT---------------------------------GGCAGA-
--T---ATGG---A---T-------C-A------A---AT---G---A----GA---C---T------G------AT--G
C--A---AAT---------------------------------------A---TTA---CA---------CTCATATG--
--CA-GAATAAAAC---AAATTAT---AAACATGTGGCAGGGGGTAGGAAAAGCAATGTATGCCCCTCCCATCAGTGGAC
CAATCAGATGTTCATCAAATATTACAGGGCTGCTATTAACAAGAGATGG---TGGTGA---GGAT---------AAG---
------------------------------AAC--AGCACT--A---AA---GAGACCTTCAGACCCCTAG-GAGGAA-A
TATGAAAGACAATTGGAGAA---------------------------------GTGAATTATAT---CAATATAA---AG
TAGTA---GGAATTGAACC---ATTA---GGAGTAGCACCCACC------AAGGCAAGGAGAAGAGTGGTGCA-------
-----GAGAG---AAAAAAGAGCAG------TGGGAA-----CG--CTGGGAGC---TA--T---GTTCCTTGGGTTCTT
GGG-AG-CAGCAGGAAG-CACTATGGGCGCAGCGTCAATGGCGCTGACGGTACAGGCCAGACAATTATTGTCTG---GTA
TAGTGCAACAGCAGAACAATTTGCTGAGGGCTATTGAGGCGCAACAACATTTGTTGCAACTCACAGTCTGGGGCATCAAG
CAGCTCCA---GGCAAGAG---TCCTGGCTGTGGAAAGATACCTAAAGGATCAACAGCTCCTAGGG------ATTTGGGG
TTGCTCTGGAAAACTCATCTGCACCACTTCTGTGCCTTGGAATGATACTTGGAGT------------AAT----------
-----------AA---A------TC---TCTGAATACA------ATTTGGG------A---T------AACA------TG
ACCTGGATGGAGTGGGAC---AGAGAAATTGAAAATTACACAAAAGAAATATATATCTTACTTGAAGAATCGC---AAAA
ACAACAGG---AAAAGAATGAACAAGAATTATTAGCATTAGATCAGTGGGCAAATTTGTGGAATTGGTTTGACATATCAA
ATTGGCTGTGGTATATAAAAATATTCATAATGATAGTAGGAGGCTTAATAGGTTTAAGAATAGTATTTGCTGTATTATCT
ATAGTGAATAGAGTCAGGCAGGGATATTCACCATTGTC---ATTTCAGACC---CGCCTCC---CAACCCA---GAGGGG
A---CCCGACAGGCCCGAAGGAATC------------GGAGAAGAA---G---GT---GGAG---AGAGAAAC-------
--AGAGACACATCCGG---A---ATC---TTAGTGAATGGCTTCTTAGCACTTATCTGGGACGATCTACGGAGCCTGTGC
CTCTTCAGCTACCACCGCTTGAGAGACTTACTCTTGATTGTAGCGAGGATTGTGGAACTTCTGGGACGCAGG--------
-------------GGGTGGGAAATCCTCA---AGTATTGGTGGAATCTCCTGCAGTATTGGAGTCAGGAACTA---AAGA
ATAGTGC---TGTTA---G---CTTGCTCAACGCCACAGCTATAGCAGTAGGTGAGGGAACAGATA---GGGTTATAGAA
ATAGCACAAAGAATCCTTAGAGCTTTTATCCATATACCTAGAAGAATAA---------GACAGGGCTTTGAAAGGGC---
TTTGATATAA------------------------------------------AATGGG------TGGCAAGTGGTCAAA-
-----A------------------------------C---T---------G---A---G---T---GG------A-----
-TGGC---GTA---GAGTAAGG---GAAAGAATG---------GAAAGAACTGAG-------------------------
--------------------------------------------------------------------------------
--------------------------------------------------------------------------------
--------------------------------------------------------------------------------
--------------------------------------------------------------------------------
------------------------------CCAGCAGCA------GT---G---GGGGTGGGAGCAGTATCTCGAGACCT
GGCAAGACATGGGGCAATCACAAGCAGCAATACT------AACAATGCTGC---C---TGTGCCTGGGTAGAAGCACAAG
CACAAGAG---GAGG------AG---GAGGTTGGTTTTCCAGTTACACCTCAGGTACCTTTAAGACCAATGACTTACAAG
GGAGCTTTCGATCTCAGCCAC------TTTT---T---AAGAGAAAA---GGGGGGACTGGAAGGGCTAGTGTGGT---C
T---CAAAAGAG---ACAAGATATTCTTGATCTGTGGATCTACCACACACAAGGCTACTTCCCTGATTGGCAGAACTACA
CACCAGGGCCAGGGACCA---GATTCCCACTGACCTTTGGGTGGTGTTTCAAGCTAGTACCAGTAGAG--CCAGAGAAGG
TAGA---AGAGGCTAATGCAGGAGA-GAACAACACCTTGTTGCACCCTATGAGCCAGCAT---GGGATGGATGACCCAGA
GAAAGAAGTGCTAGTGTGGAAGTTTGACAGCCGCCTCGCATTT--CATCACATCGCCCGAG---AG---CTGCATCCGG-
--AGTAT-TAC------------------------------------AAGAACT------GATGACTGAGGACTACAAGA
CTGCT--------------G---ACACTGA------------------------------GCT-----------------
-------TT---CT-------------------------ACAA---GGGACTTTCCGC----------------------
--------------------T---GGGG---A---C---TTT---C---CA---------G------------GGGAGGC
---GTGA---CAT---GGGCGGGA--------------------------------------------------------
-------------------------------------C---ATGG---GA---GTGGCGA---G---CCC---T---CAG
A------TGCTGCA---TA---------TAAGCAG---C---TGCTTT---T---T---GCCTG---TA-----------
-------------C---------------TGGG------TCTC---------TCT---------GGT---TAGACCAGAT
C---TGAGCCTGG---GAGCTCTCTGGCTAGCT---AGGGAACCCACTGCTT---AAGCCTCAAT---AAAGCTTGCCT-
--TGA---GTG---------------------------------------------------------------------
--------------------------------------------------------------------------------
--------------------------------------------------------------------------------
--------------------------------------------------------------------------------
--------------------------------------------------------------------------------
--------------------------------------------------------------------------------
--------------------------------------------------------------------------------
--------------------------------------------------------------------------------
----------------------C
>AB289587/B/JP/2000/DR2508
-TGGAAGGGCTAATTCACT---CCCAGAAAAGACAAGATATCCTTGATTTGTGGGTCTACCACACACAAGGCTACTTCCC
TGATTGGCAGAACTACACACCAGGGCCAGGAA---CTAGATTTCCACTGACCTTTGGATGGTGCTTCAAGCTAGTACCGG
TTGACCCAGATGAAGTAGAGAAGGCCAATGAAGGAGAGAACAACAGCTTGTTACACCCTATGTGCCAGCATGGAATGG--
-------------------ATGACCCAGAGAAAG---AAGTGTTAGTGTGGAAGTTTGACAGCCGCCTTGCATTA--CGT
CA---TATGGCC---AGAG------------------------AGCTG------CATCCGGATTACTAC---------AA
AGACTGCT------------------------------------------------------------------GACATC
GA---------------------------GT-TT---CT-------------------------------ACAA---GGG
ACTTTCCGC------------------------------------------TGGGGACTTTC---CA---GGGAAGGCGT
GGCCT---GGGCGGGACCGGGGAGTGGCGAGCCCTCAGATGCTGCATATAAACAGCCGCTTT-TGCCTGTACTGGGTCTC
TCTAGTTAGACCAGATCTGAGCCTGGGAGCTCTCTGGCTAGCTGGGGAACCCACTGCTTAAGCCTCAATAAAGCTTGCCT
---TGAGTG---------------------------------------------------CTTC---AAG---TAGTGT-
--GTGCCC---GTCTG---TTGTGTGA---------------CTCTGGT---A---ACTAGAGATCCC---TCAGAC---
CTC---GGTAGTCAGTGTAG---AAAATCTCTAGCAGTGGCG---CCCG---AACAGGG---AC---CT---G---AA--
-AGCGAAAGTAGAA---------------------CCAGAGGAGCTCTCTC---GAC---GCA------GGACTCGGCTT
GCTGA------A---GCGTGCACGGCAAGAGGCGAGGGG---CGGCG---AAC---GGTGAGTACGCCAA--T-------
---TTTTGACT---AGCGGA---GGCTAGAAG------------------------------------------------
--------------------------------------------------------------------------------
-------------------------------GAGAGAGATGGGTGCGAGAGCGTCGGTATTAAGCGGGGGAAAA---TTG
GATGCTTGGG---AAAGAA---TTCGGTTAAGGCCAGGGGGAA---AGAAAAAATATCA------CTTAAAACATATAGT
ATGGGCAAGCAGGGAGCTAGAGCGATTTGCAGTTAATCCTGGCC---TTTTAGAGACAGCAGAAGGCTGTAGACAAATAC
TGCAACAACTACAACCATCCCTTCAGACAGGATCAGAAGAACTCAAGTCATTATTTAATACAATAGCAGTACTCTATTGT
GTACATCAAAGAATAGAGATAAAAGACACCAAGGAAGCTTTAGAC--AAG-ATAGAAGAGGAGCAAAACAAAAGTAAG--
-------------AAAA------TAGCA---------C------AGCAG---------------------GCAGCA----
--------GCT------------------------------GA---CACAGGA------------------AACAG----
-----CAGCAGCAGC---------------------C---AG------A---TCAGCCAAAATTACCCTATAGTGCAGAA
CCTACAGGGGCAAATGGTACATCAGCCCATATCACCTAGAACTTTAAATGCATGGGTAAAAGT---AGTAG---AAGAGA
AGGCTTTTAGCCCAGAAGTAATACCCATG---TTTTCAGCATTATCAGAAGGAGCCACCCCACAAGA---TTTAAACACC
ATGCTAAACACAGT---GGGGGGACATCA---AGCAGCCATGCAAATGTTAAAAGAAGCTATCAATGAGGAAGCTGCAGA
ATGGGATAGATTGCATCCACCGCAGGCAGGGCCTATTGCACCAGGCCAGATAAGAGAACCAAGAGGAAGTGACATAGCAG
GAACTACTAGTA---CCCTGCAGGAACAAATAACATGGATGACAAGTAATCCACCTATCCCAGTAGGAGAAATC---TAT
AAAAGATGGATAATCCTAGGGTTAAATAAAATAGTAAGAATGTATAGCCCTAGCAGCATTTTGGACATAAAACAAGGACC
AAAGGAACCCTTTAGAGACTATGTAGACCGGTTCTATAAAACTCTAAGAGCCGAGCAAGCTTCACAGGAAGTAAAAAATT
GGATGACAGAAACCTTGTTGGTCCAAAATGCAAACCCAGATTGTAAGACCATTCTAAAAGCATTGGGACCAGCAGCTACA
CTAGAAGAAATGATGACAGCATGTCAGGGAGTAGGGGGACCCGGCCATA---AAGCAAGAGTTTTAGCTGAAGCAATG--
-------AGCCAAATA---A---CACCTC--CA------------------CAT-ACC---ATA---ATGATGCAGAGAG
GTAAT------------------TT------TAGG---AACCAAAGAAAA---A---TTGTTAAGTGTTTCAACTGTGGC
AAAGAAGGGCACATAGCCAAAAATTGCAGGGCTCCTAGGAAAAAGGGCTGTTGGAAATGTGGAAAGGAAGGACATCAAAT
GAGAGA---TTGTACT------GAGAGACAG------GTTAATTTTT---TA---GGGAA---AATCTGGCCTTCCC---
A---CAAGGGG---AGGCCAGGAAACTTTCTCCAGAG------CAGTCCAGAGAGCAGA---------------------
---CCAGAACCAACAGCCCCA------------------------------------------------CCA--------
-GAGGAGAGCTTCAGGTTTGGGGAAG---AGACA---------------------------------------ACCCCCT
C---TC---A---GAAGCAGAAGCAGGAGCAG------------ACAGA------CC---AGGGACTG------------
---TAT---CCTTTAGCTTCCCTCAGATCACTCTTTGGCAACGACCCATCGTCACAATAAAGATA---GGGGGGCAACTG
AGGGAAGCTCTATT---GGATACAGGAGCAGATGATACAGTGTT---AGAAGAA---A---TAAATTTGCCAGGAAAATG
GAAACCAAAAATAATAGGGGGAATTGGAGGTCTTATCAAAGTAAGACAGTATGATAATATACCCATAGAAATCTGTGGAC
ATAAAGTTATAGGTTCAGTATTAGTAGGACCTACACCTACCAACA---TAATTGGAAGAAGTCTGATGACTCAACTTGGT
TGCACTTTAAATTTTCCCATTAGTCCTATTGAAACTGTACCAGTAAAATT---AAAGCCAGGAATGG---ATGGGCCAAG
AGTTAAACAA---TGGCCATTGACAGAAG---AAAAAATAAAAGCATTAATAGAAATTTGTACA------G---AATTGG
AAAAAGAAGGAAAAATTTCAAAAA---TTGGGCCTGAAAATCCATATAATACTCCAATATTTGCCATAAAGAAAAAGAAC
------AGTACT---AGATGGAGAAAATTAATGGATTTCAGAGAACTCAATAAGAGAACTCAAGACTTCT---GGGAAGT
TCAATTAGGAATAC------CACATCCCGCA---GGATTACAA---AAG---AAA---AATT---CAG------TAACAG
TACTGGATGTGGGGGATGCATATTTTTCAGTTCCCTTAGATGAAGAATTCAGGAAGTATACTGCATTTACCATACCTAGT
AGAAACAATGAGACACCAGGGATTAGATATCAGTACAATGTACTTCCACAAGGATGGAAAGGATCACCAGCAATATTCCA
AAGTAGCATGACAAAAATTTTAGAGCCCTTTAGAAAACAAAATCCAGACATAGTTATCTATCAATACATGGATGATTTGT
ATGTAGGATCTGACTTAGAAATAGGGCAGCATAGAACAAAAATAGAGGAACTGAGAGAACATCTGTTAAGGTGGGGATTT
TTCACACCAGAC---CAAAAACATCAGAAAGAACCTCCATTTCATTGGATGGGTTATGAACTTCATCCTGATAAATGGAC
AGTGCAGCCTATAAAGCTGCCAGAAAAAGACAGCTGGACTGTCAATGACATACAGAAGTTAGTGGGAAAATTA-------
-----------AATTGGGCAAGTCAAATTTATCCAGGAATTAAAGTAAAACAATTATGTAAACTCCTTAGAGGAAACAAA
TCACTAACAGAAGTAGTGCCACTAACAGAAGAAGCAGAGCTAGAACTGGCAGAAAATAGAGAAATTCTAAAAGAACCAGT
ACATGGAGTGTATTATGACCCATC---AA---------------AAGACTTAATAGCAGAAATACAGAAGCAGGGAAACG
GGCAATGGACATATCAAATTTATCAAGAGCCATTTAAAAACCTAAAAACAGGAAAGTATGCAAGAACAAAAGGTGCCCAC
ACTAATGATGTAAAACAATTAACAGAGGCAGTAC---AAAAAATAGCCACAGAAAGCATAGTAA---TATGGGGAAAGAC
ACCTAAGTTTAGATTACCCATACAAAAAGAAACATGGGAAACATGGTGGGTAGAGTATTGGCAAGCCACCTGGATTCCTG
AGTGGGAGTTTGTCAATA---CCCCTCCCTT---AGTAAAATTATGGTACCAATTAGAAAAAGAACCCATAGTAGGAGCA
GAAACTTTTTATGTAGATGGAGCAGCTAAC---AGAGAGAC------T---AAATTAGGAAAAGCAGGATATGTTACTGA
CAGAGGAAGACAAAAGGCTGTCTCCCTAACTGACACAACAAATCAGAAGACTGAGTTACAAGCAATTCATCTAGCTTTGC
AGGATTCGGGATTAGAGGTAAACATAGTAACAGACTCACAATATGCACTAGGAATCATTCAAGCACACCCAGATAAGAGT
GAATCAGAGTTAGTCAGTCAAATAATAGAGCAATTAAT---AAACAAGGAAAAAGTCTACCTGGCATGGGTACCAGCACA
CAAAGGGATTGGAGGAAATGAA---CAAGTAGATAAATTAGTTAGTGCTGGAATCAGGAAAGTACTATTTTTGGAT---G
GAATAGATAAAGCCCAAGAAGAGCATGAGAAATATCACAATAATTGGAAAGCAATGGCTAGTGATTTTAACCTGCCACCT
ATAGTAGCAAAAGAAATAGTAGCCAGCTGTGATAAATGTCAGCTAAAAGGGGAAGCCATGCATGGACAAGTAGATTGTAG
CCCAGGAATATGGCAACTAGATTGTACACATTTAGAAGGAAAAATTATTCTGGTAGCAGTTCATGTAGCCAGTGGCTATA
TAGAAGCAGAAGTTATTCCAGCAGAGACAGGGCAGGAAACAGCATACTTTA---TCTTAAAATTAGCAGGAAGATGGCCA
GTAAAAACAATACATACAGACAATGGCAGCAATTTCACCAGTGCTGTAGTTAAGGCCGCCTGTTGGTGGGCAGGAATCAA
ACAGGAATTTGGAATTCCCTACAATCCCCAAAGTCAAGGAGTAGTAGAATCTATGAATAAAGAATT---AAAGAAAATTA
TAGAACAAGTAAGAGATCAAGCTGAACATCTTAAGACAGCAGTACAAATGGCAGTATTCATCCACAATTTTAAAAGAA--
-AA---GGGG---GGATTG---GGGGGT------------------------------------------------ATAG
TGCAGGGGAAAGAATAATAGACATAATAGCATCAGACATACAAACTAAAGAATTACAAAAACAAGTTTCAAAAATTCAAA
ATTTTCGGG---TTTATTACAGGGACAGCAGAGATCCACTTTGGAAAGGACCAGCAAAGCTTCTCTGGAAAGGTGAAGGG
GCAGTAGTAATACAAGATAA------TAGTGACATAAAAGTAGTGCCAAGAAGAAAAGCAAAGATCATTAGGG---ATTA
TGGAAAACAGATGGCAGGTGATGATTGTGTGGCAAGTAGACAGGATGAGGATTAAA---ACATGGAAAAGTTTAGTAAAA
CACCATATATATATTTCAAAGAAAGCTAAAGGATGGG---TTTATAGACATCACTTTGAAAACCCTCATCC---AAAAAT
AAGTTCAGAAGTACACATCCCACTAGG------------GG---------A---TG---CTAA---ATTGGTAGTAATAA
CATA---TTGGGGT---CTGCATACAGGAGAAAGAGACTGGCATTTGGGT---CAGGGAGTCTCCATAGAATGGAGGAAA
GACAGATATAGAACACAAGTAGATCCTGACCTAGCAGACCAACTAATTCATCTG---TATTATTTT---GATTGTTTTTC
AGAATC---TGCCATAAGAAATATCATATTAGGACATAG---AGT---TAGTCC---TAGGTGTGAATATCAGACA---G
GACATA---ACAAGGTAGGATCCCT---ACAGTACTTGGCACTAACAACATT---AATAA---CA---C---C---A---
AA---------GAAGA---TAAAGCCACCTTTGCCTAGTGTTAAGAAACTGACAGAGGATAGATGGAACAAGCCCCAGAA
GACCAAGGACCACAGAGGGAGCCATACAATGAATTGGCACTAGAGCTTTTAGAGGAACTTAAGAGGGAAGCTGTTAGACA
TTTTCCCAGGATATGGCTTCAGAACTTAGGACAATATATCTATGAAACTTATGGGGATACTTGGGCAGGAGTGGAAG---
CTATAATAAGGACCTTGCAA---CAAATGCTG---TTTATCCAT---TTCAGAATTGGATGTC---GACATAGTAGAATA
GGCATT---------AC---TCG------GCAG------AGAAGAGCAA----------GAAATGGAGCCAGTAGATCCT
AGACTAGAGCCCTGGAAGCATCCAGGAAGCCAGCCTAAAACTGCTTGTAATAAATGCTATTGTAAAAAGTGTTGTCTCCA
TT------GCCAA---------------GTTTGCTTCTT---AAA---AAAGGGCTTAGGCATCTCCTATGGC---AGGA
AGAAGAG------GAGAC---AG---C---GACGAAGAC---CTCCTCCGGACAATCAGACTCATCAAGTTTCTCTATCA
AAGCAGTAAGTA------------------ATATATGTA---ATG------------------CAGTCT------CT---
AG---------AAACAT---TAG---GA---ATAG---TAGCATTAGTAGTAGCAT--TTAT---AT-TAGCAATAAT--
----TGTGTGGACCATAGTATTCATAGAATATAGGAAAATAAGAAAGCAA---AAAAGAATAGACAGGTTAATTCAGAGA
ATAAG---TGAAAGAGCAGAAGACAGTGGCA---------ATGAGAGTGAAGGAGATGAAGAAG---C------------
ATTGG---C---AGC---A------C---TT---G---T---------G---GGGATG----------------------
--------GGGCACCTTG---------CTCCTTGGGATG---T---TG---------ATGAT------------CTGT--
----AGTGCTAA------------------AGA---A------------CA---A---ACG------------------T
GGGTCACAATTTATTATGGGGTACCTGTGTGGAAAGAAGCAACC--ACC------ACTC-TATTCTGTGCATCAGATGCT
AAGGCATATGAACAAGAGGCACATAATGTCTGGGCCACACATGCCTGTGTACCCACAGACCCCAACCCACAAGAAGTAAT
ATTGG---A---AAATGTGAC---AGAAAATTTTAAC---ATGT---G---GCAAAATAACATGGTAGAACAGATGCATG
AAGATATAATCAGTTTATGGGATCAAAGCCTAAAGCCATGTGTAAAATTGACCCCACTCTGTGTTACT---TT---ACAT
TGCAC------TGATGTC--------------------------------------------------------------
----------------------------AA-T---A-GTA------GC--------------------------------
----G-CCACCAGT----T-------------------------------------------------------------
--------TGGCG--ATG--G------------AGAA------------A-GGA-G---A----AA---T---GA-A---
---------AAACTGCTCTT---TTAATGTTAC---CACAGA------GATAAGAG---ATAA---------GGTAAAGA
---ACGAATATGC---AT---A---TTTTTATA---AACTTGATGTA---ATACCAATAAA------GAAT---------
--------------------------------------------------------------------------------
-----AGTAAT---------------------------------------------------------------------
---------------------------------------------------------AAT--TATAGA-T-TG---ATA-
--CATTGTA-ATACCTCAAC---CCTT---ACACAGGCCTGTCCAAA---GACATCC---TTTGAGCCAA---TTCCCAT
ACATTTTTGTACCCC---GGCTGGTTTTGCGATTCTAAAGTGTAATG---ATAA---GAAGTTCAATGGAACAGGACCAT
GTAACAATGTCAGCACAGTACAGTGTACACATGGAATTAGGCCAGTAGTGTCAACTCAACTGCTGTTAAATGGCAGTCTA
GCAGAAGAGGA---GGTAGTAATCAGATCTGAAAATTTCACAAACAATGCAAAAACCATAATAGTACAACTGAATGAATC
TGTACAAATTAATTGTACAAGACCCAACA---ACA---AT---A---CAAG---AAAA---AG---TAT---A---CGTA
TACATAGA------GGACCA------G------GGA---GA------G---CATTTGTTACATCA---GGCATACCAGGA
GATATAAGACAAGCACATTGTAACCTTAGTAGAGCAGAATGGAATAAAATGTTAAGACATGTAGTTGC--AAAATTAGGA
ATG------------------CAATT---T---A-AC--AAT---------------------AGAACA-----------
-ATAAAATTTC---AA----CC---A---T---C---C---T---CA---GGAGGGGACCCAGAAATTGTAACTCACAGT
TTTAATTGTGGCGGGGAA---TTTTTCTACTGTAATTCAACACCGCTGTTT------A---ATAGTACT---TGG-----
--------------AATTT--TACTAATACTTGGAAT------------------------------------ATGACT-
--G---AAGG---C---T-------T-A------A---CT---A---A----CA---C---T------G------AA--G
G--A---AAT---------------------------------------A---TCA---CA---------CTCAAATG--
--CA-GAATAAAAC---AAATTAT---AAACATGTGGCAGGAAGTAGGAAAAGCAATGTATGCCCCTCCCATCGAGGGAC
TAATTAGATGTACATCAAATATTACAGGGCTGCTATTAACAAGAGATGG---GGGGAA---TAAT---------AGG---
------------------------------ACA--AATGAG--A---CT---GAGACCTTCAGACCTGGAG-GAGGAG-A
CATGAGGAACAATTGGAGAA---------------------------------GTGAATTATAT---AAATATAA---AG
TAGTA---AAAATTGAACC---ATTA---GGAGTAGCACCCACC------AGGGCAAGGAGAAGAGTGGTGCA-------
-----GAGAG---AAAAAAGAGCAG------TGGGAG-----TA--CTAGGAGC---TA--T---GTTCCTTGGGTTCTT
GGG-AG-CAGCAGGAAG-CACTATGGGCGCAGCGTCATTAACGCTGACGATACAGGCCAGACAATTATTGTCTG---GTA
TAGTGCAACAGCAAAACAACTTGCTGAGAGCTATTGAGGCGCAACAGCAGTTGTTGCAACTCACTGTCTGGGGCATCAAA
CAGCTCCA---GGCAAGAG---TCCTGGCTATGGAAAGATACCTACAGGATCAACAGCTCCTAGGG------ATTTGGGG
TTGCTCTGGAAAACTCATCTGCACCACTAATGTGCCTTGGAACTCTAGTTGGAGT------------AAT----------
-----------AA---A------TC---TATAAATGAA------ATTTGGG------A---T------AACA------TG
ACCTGGATACAGTGGGAC---AGAGAGATTCATAATTACACAAACTTAATATACACCTTACTTGAAGAATCGC---AGAA
CCAGCAAG---AAAAGAATGAACAGGAATTATTGGAATTGGATAAGTGGTCAAGTTTGTGGAATTGGTTTAGCATAACAC
ACTGGCTGTGGTATATAAAAATATTCATAATGATAGTAGGAGGCTTGATAGGTTTAAGAATAGTTTTTGCTGTAATTTCT
ATAGTGAATAGAGTTAGGCAGGGATACTCACCATTATC---ATTGCAGACC---CACCTCC---CAGCCCA---GAGGGG
A---CCCGACAGGCCCGAAGGAACA------------GGAGAAGAA---G---GT---GGAG---ACAGAGGC-------
--AGAGCCACATCAAC---G---CGA---TTAGTGCATGGATTCTTAGCACTCGTCTGGGACGACCTGAGGAGCCTGTGC
CTCTTCAGCTACCACCGCTTGAGAGACTTACTCTTGATTCTAGCGAGGATTGTGGAACTCCTGGGACGCAGG--------
-------------GGGTGGGAAGCCCTCA---ACTATTGCTGGAATCTCCTGCAGTATTGGAGCCAGGAACTA---AAGA
ATAGTGC---TGTTA---G---CTTGCTTAACACCACAGCAATAGCAGTAGCTGAAGGGACAGATA---GGATTATAGAA
ATAGTGCATAGGGCTTTTAGAGCTTTGCTCCACATACCTAGAAGAATAA---------GACAGGGCTTTGAAAGGGC---
TTTACTATAA------------------------------------------AATGGG------GGGTAAGTGGTCAAA-
-----A---AG---AA---------TG---------G---A---------G---A---G---A---GG------C-----
-TGGC---AGG---CGGTAAGG---GAAAGGATG---------CGACGAGCTGAGCCACGAGCT----------------
--------------------------------------------------------------------------------
--------------------------------------------------------------------------------
--------------------------------------------------------------------------------
--------------------------------------------------------------------------------
---------------------------GAGCCAGCAGCA------GT---G---GGGGTGGGAGCAGCATCTCGAGACCT
GGAGAGATATGGGGCCCTCACAAGTAGCAATACAGCAAGTAATAATGCTGA---T---TGTGCCTGGGTAGAAGCACAAG
---AGGAG---GAGG------AG---GAAGTGGGTTTTCCAGTCAGACCTCAGGTACCTTTAAGACCAATGACTTACAAG
GGAGCTCTGGATCTTAGCCAT------TTTT---T---AAAAGAAAA---GGGGGGACTGGAAGGGCTAATTTACT---C
C---CAGAAAAG---ACAAGATATCCTTGATTTGTGGGTCTACCACACACAAGGATACTTCCCTGATTGGCAGAACTACA
CACCAGGGCCAGGAACTA---GATTTCCACTGACCTTTGGATGGTGCTTCAAGCTAGTACCGGTTGAC--CCAGATGAAG
TAGA---GAAGGCCAATGAAGGAGA-GAACAACAGCTTGTTACACCCTATGTGCCAGCAT---GGAATGGATGACCCAGA
GAAAGAAGTGTTAGTGTGGAAGTTTGACAGCCGCCTTGCATTA--CGTCATATGGCCAGAG---AG---CTGCATCCGG-
--ATTAC-TAC------------------------------------AAAGACT------GCT-----------------
-------------------G---ACATCGA------------------------------GT------------------
-------TT---CT-------------------------ACAA---GGGACTTTCCGC----------------------
--------------------T---GGGG---A---C---TTT---C---CA---------G------------GGAAGGC
---GTGG---CCT---GGGCGGGA--------------------------------------------------------
-------------------------------------C---CGGG---GA---GTGGCGA---G---CCC---T---CAG
A------TGCTGCA---TA---------TAAACAG---C---CGCTTT-------T---GCCTG---TA-----------
-------------C---------------TGGG------TCTC---------TCT---------AGT---TAGACCAGAT
C---TGAGCCTGG---GAGCTCTCTGGCTAGCT---GGGGAACCCACTGCTT---AAGCCTCAAT---AAAGCTTGCCT-
--TGA---GTG---------------------------------------------------------------------
--------------------------------------------------------------------------------
--------------------------------------------------------------------------------
--------------------------------------------------------------------------------
--------------------------------------------------------------------------------
--------------------------------------------------------------------------------
--------------------------------------------------------------------------------
--------------------------------------------------------------------------------
----------------------C
>AB289588/B/JP/2000/DR2508
-TGGAAGGGCTAATTCACT---CCCAGAAAAGACAAGATATCCTTGATTTGTGGGTCTACCACACACAAGGCTACTTCCC
TGATTGGCAGAACTACACACCAGGGCCAGGAA---CTAGATTTCCACTGACCTTTGGATGGTGCTTCAAGCTAGTACCGG
TTGACCCAGATGAAGTAGAGAAGGCCAATGAAGGAGAGAACAACAGCTTGTTACACCCTATGTGCCAGCATGGAATGG--
-------------------ATGACCCAGAGAAAG---AAGTGTTAGTGTGGAAGTTTGACAGCCGCCTTGCATTA--CGT
CA---TATGGCC---AGAG------------------------AGCTG------CATCCGGATTACTAC---------AA
AGACTGCT------------------------------------------------------------------GACATC
GA---------------------------GT-TT---CT-------------------------------ACAA---GGG
ACTTTCCGC------------------------------------------TGGGGACTTTC---CA---GGGAAGGCGT
GGCCT---GGGCGGGACCGGGGAGTGGCGAGCCCTCAGATGCTGCATATAAACAGCCGCTTT-TGCCTGTACTGGGTCTC
TCTAGTTAGACCAGATCTGAGCCTGGGAGCTCTCTGGCTAGCTGGGGAACCCACTGCTTAAGCCTCAATAAAGCTTGCCT
---TGAGTG---------------------------------------------------CTTC---AAG---TAGTGT-
--GTGCCC---GTCTG---TTGTGTGA---------------CTCTGGT---A---ACTAGAGATCCC---TCAGAC---
CTC---GGTAGTCAGTGTAG---AAAATCTCTAGCAGTGGCG---CCCG---AACAGGG---AC---CT---G---AA--
-AGCGAAAGTAGAA---------------------CCAGAGGAGCTCTCTC---GAC---GCA------GGACTCGGCTT
GCTGA------A---GCGTGCACGGCAAGAGGCGAGGGG---CGGCG---AAC---GGTGAGTACGCCAA--T-------
---TTTTGACT---AGCGGA---GGCTAGAAG------------------------------------------------
--------------------------------------------------------------------------------
-------------------------------GAGAGAGATGGGTGCGAGAGCGTCGGTATTAAGCGGGGGAAAA---TTG
GATGCTTGGG---AAAGAA---TTCGGTTAAGGCCAGGGGGAA---AGAAAAAATATCA------CTTAAAACATATAGT
ATGGGCAAGCAGGGAGCTAGAGCGATTTGCAGTTAATCCTGGCC---TTTTAGAGACAGCAGAAGGCTGTAGACAAATAC
TGCAACAACTACAACCATCCCTTCAGACAGGATCAGAAGAACTCAAGTCATTATTTAATACAATAGCAGTACTCTATTGT
GTACATCAAAGAATAGAGATAAAAGACACCAAGGAAGCTTTAGAC--AAG-ATAGAAGAGGAGCAAAACAAAAGTAAG--
-------------AAAA------TAGCA---------C------AGCAG---------------------GCAGCA----
--------GCT------------------------------GA---CACAGGA------------------AACAG----
-----CAGCAGCAGC---------------------C---AG------A---TCAGCCAAAATTACCCTATAGTGCAGAA
CCTACAGGGGCAAATGGTACATCAGCCCATATCACCTAGAACTTTAAATGCATGGGTAAAAGT---AGTAG---AAGAGA
AGGCTTTTAGCCCAGAAGTAATACCCATG---TTTTCAGCATTATCAGAAGGAGCCACCCCACAAGA---TTTAAACACC
ATGCTAAACACAGT---GGGGGGACATCA---AGCAGCCATGCAAATGTTAAAAGAAGCTATCAATGAGGAAGCTGCAGA
ATGGGATAGATTGCATCCACCGCAGGCAGGGCCTATTGCACCAGGCCAGATAAGAGAACCAAGAGGAAGTGACATAGCAG
GAACTACTAGTA---CCCTGCAGGAACAAATAACATGGATGACAAGTAATCCACCTATCCCAGTAGGAGAAATC---TAT
AAAAGATGGATAATCCTAGGGTTAAATAAAATAGTAAGAATGTATAGCCCTAGCAGCATTTTGGACATAAAACAAGGACC
AAAGGAACCCTTTAGAGACTATGTAGACCGGTTCTATAAAACTCTAAGAGCCGAGCAAGCTTCACAGGAAGTAAAAAATT
GGATGACAGAAACCTTGTTGGTCCAAAATGCAAACCCAGATTGTAAGACCATTCTAAAAGCATTGGGACCAGCAGCTACA
CTAGAAGAAATGATGACAGCATGTCAGGGAGTAGGGGGACCCGGCCATA---AAGCAAGAGTTTTAGCTGAAGCAATG--
-------AGCCAAATA---A---CACCTC--CA------------------CAT-ACC---ATA---ATGATGCAGAGAG
GTAAT------------------TT------TAGG---AACCAAAGAAAA---A---TTGTTAAGTGTTTCAACTGTGGC
AAAGAAGGGCACATAGCCAAAAATTGCAGGGCTCCTAGGAAAAAGGGCTGTTGGAAATGTGGAAAGGAAGGACATCAAAT
GAAAGA---TTGTACT------GAGAGACAG------GTTAATTTTT---TA---GGGAA---AATCTGGCCTTCCC---
A---CAAGGGG---AGGCCAGGAAACTTTCTCCAGAG------CAGTCCAGAGAGCAGA---------------------
---CCAGAACCAACAGCCCCA------------------------------------------------CCA--------
-GAGGAGAGCTTCAGGTTTGGGGAAG---AGACA---------------------------------------ACCCCCT
C---TC---A---GAAGCAGAAGCAGGAGCAG------------ACAGA------CC---AGGGACTG------------
---TAT---CCTTTAGCTTCCCTCAGATCACTCTTTGGCAACGACCCATCGTCACAATAAAGATA---GGGGGGCAACTG
AGGGAAGCTCTATT---GGATACAGGAGCAGATGATACAGTGTT---AGAAGAA---A---TAAATTTGCCAGGAAAATG
GAAACCAAAAATAATAGGGGGAATTGGAGGTCTTATCAAAGTAAGACAGTATGATAATATACCCATAGAAATCTGTGGAC
ATAAAGTTATAGGTTCAGTATTAGTAGGACCTACACCTACCAACA---TAATTGGAAGAAGTCTGATGACTCAACTTGGT
TGCACTTTAAATTTTCCCATTAGTCCTATTGAAACTGTACCAGTAAAATT---AAAGCCAGGAATGG---ATGGGCCAAG
AGTTAAACAA---TGGCCATTGACAGAAG---AAAAAATAAAAGCATTAATAGAAATTTGTACA------G---AATTGG
AAAAAGAAGGAAAAATTTCAAAAA---TTGGGCCTGAAAATCCATATAATACTCCAATATTTGCCATAAAGAAAAAGAAC
------AGTACT---AGATGGAGAAAATTAATGGATTTCAGAGAACTCAATAAGAGAACTCAAGACTTCT---GGGAAGT
TCAATTAGGAATAC------CACATCCCGCA---GGATTACAA---AAG---AAA---AATT---CAG------TAACAG
TACTGGATGTGGGGGATGCATATTTTTCAGTTCCCTTAGATGAAGAATTCAGGAAGTATACTGCATTTACCATACCTAGT
AGAAACAATGAGACACCAGGGATTAGATATCAGTACAATGTACTTCCACAAGGATGGAAAGGATCACCAGCAATATTCCA
AAGTAGCATGACAAAAATTTTAGAGCCCTTTAGAAAACAAAATCCAGACATAGTTATCTATCAATACATGGATGATTTGT
ATGTAGGATCTGACTTAGAAATAGGGCAGCATAGAACAAAAATAGAGGAACTGAGAGAACATCTGTTAAGGTGGGGATTT
TTCACACCAGAC---CAAAAACATCAGAAAGAACCTCCATTTCATTGGATGGGTTATGAACTTCATCCTGATAAATGGAC
AGTGCAGCCTATAAAGCTGCCAGAAAAAGACAGCTGGACTGTCAATGACATACAGAAGTTAGTGGGAAAATTA-------
-----------AATTGGGCAAGTCAAATTTATCCAGGAATTAAAGTAAAACAATTATGTAAACTCCTTAGAGGAAACAAA
TCACTAACAGAAGTAGTGCCACTAACAGAAGAAGCAGAGCTAGAACTGGCAGAAAATAGAGAAATTCTAAAAGAACCAGT
ACATGGAGTGTATTATGACCCATC---AA---------------AAGACTTAATAGCAGAAATACAGAAGCAGGGAAACG
GGCAATGGACATATCAAATTTATCAAGAGCCATTTAAAAACCTAAAAACAGGAAAGTATGCAAGAACAAAAGGTGCCCAC
ACTAATGATGTAAAACAATTAACAGAGGCAGTAC---AAAAAATAGCCACAGAAAGCATAGTAA---TATGGGGAAAGAC
ACCTAAGTTTAGATTACCCATACAAAAAGAAACATGGGAAACATGGTGGGTAGAGTATTGGCAAGCCACCTGGATTCCTG
AGTGGGAGTTTGTCAATA---CCCCTCCCTT---AGTAAAATTATGGTACCAATTAGAAAAAGAACCCATAGTAGGAGCA
GAAACTTTTTATGTAGATGGAGCAGCTAAC---AGAGAGAC------T---AAATTAGGAAAAGCAGGATATGTTACTGA
CAGAGGAAGACAAAAGGCTGTCTCCCTAACTGACACAACAAATCAGAAGACTGAGTTACAAGCAATTCATCTAGCTTTGC
AGGATTCGGGATTAGAGGTAAACATAGTAACAGACTCACAATATGCACTAGGAATCATTCAAGCACACCCAGATAAGAGT
GAATCAGAGTTAGTCAGTCAAATAATAGAGCAATTAAT---AAACAAGGAAAAAGTCTACCTGGCATGGGTACCAGCACA
CAAAGGGATTGGAGGAAATGAA---CAAGTAGATAAATTAGTTAGTGCTGGAATCAGGAAAGTACTATTTTTGGAT---G
GAATAGATAAAGCCCAAGAAGAGCATGAGAAATATCACAATAATTGGAAAGCAATGGCTAGTGATTTTAACCTGCCACCT
ATAGTAGCAAAAGAAATAGTAGCCAGCTGTGATAAATGTCAGCTAAAAGGGGAAGCCATGCATGGACAAGTAGATTGTAG
CCCAGGAATATGGCAACTAGATTGTACACATTTAGAAGGAAAAATTATTCTGGTAGCAGTTCATGTAGCCAGTGGCTATA
TAGAAGCAGAAGTTATTCCAGCAGAGACAGGGCAGGAAACAGCATACTTTA---TCTTAAAATTAGCAGGAAGATGGCCA
GTAAAAACAATACATACAGACAATGGCAGCAATTTCACCAGTGCTGTAGTTAAGGCCGCCTGTTGGTGGGCAGGAATCAA
ACAGGAATTTGGAATTCCCTACAATCCCCAAAGTCAAGGAGTAGTAGAATCTATGAATAAAGAATT---AAAGAAAATTA
TAGAACAAGTAAGAGATCAAGCTGAACATCTTAAGACAGCAGTACAAATGGCAGTATTCATCCACAATTTTAAAAGAA--
-AA---GGGG---GGATTG---GGGGGT------------------------------------------------ATAG
TGCAGGGGAAAGAATAATAGACATAATAGCATCAGACATACAAACTAAAGAATTACAAAAACAAGTTTCAAAAATTCAAA
ATTTTCGGG---TTTATTACAGGGACAGCAGAGATCCACTTTGGAAAGGACCAGCAAAGCTTCTCTGGAAAGGTGAAGGG
GCAGTAGTAATACAAGATAA------TAGTGACATAAAAGTAGTGCCAAGAAGAAAAGCAAAGATCATTAGGG---ATTA
TGGAAAACAGATGGCAGGTGATGATTGTGTGGCAAGTAGACAGGATGAGGATTAAA---ACATGGAAAAGTTTAGTAAAA
CACCATATATATATTTCAAAGAAAGCTAAAGGATGGG---TTTATAGACATCACTTTGAAAACCCTCATCC---AAAAAT
AAGTTCAGAAGTACACATCCCACTAGG------------GG---------A---TG---CTAA---ATTGGTAGTAATAA
CATA---TTGGGGT---CTGCATACAGGAGAAAGAGACTGGCATTTGGGT---CAGGGAGTCTCCATAGAATGGAGGAAA
GACAGATATAGAACACAAGTAGATCCTGACCTAGCAGACCAACTAATTCATCTG---TATTATTTT---GATTGTTTTTC
AGAATC---TGCCATAAGAAATATCATATTAGGACATAG---AGT---TAGTCC---TAGGTGTGAATATCAGACA---G
GACATA---ACAAGGTAGGATCCCT---ACAGTACTTGGCACTAACAACATT---AATAA---CA---C---C---A---
AA---------GAAGA---TAAAGCCACCTTTGCCTAGTGTTAAGAAACTGACAGAGGATAGATGGAACAAGCCCCAGAA
GACCAAGGACCACAGAGGGAGCCATACAATGAATTGGCACTAGAGCTTTTAGAGGAACTTAAGAGGGAAGCTGTTAGACA
TTTTCCCAGGATATGGCTTCAGAACTTAGGACAATATATCTATGAAACTTATGGGGATACTTGGGCAGGAGTGGAAG---
CTATAATAAGGACCTTGCAA---CAAATGCTG---TTTATCCAT---TTCAGAATTGGATGTC---GACATAGTAGAATA
GGCATT---------AC---TCG------GCAG------AGAAGAGCAA----------GAAATGGAGCCAGTAGATCCT
AGACTAGAGCCCTGGAAGCATCCAGGAAGCCAGCCTAAAACTGCTTGTAATAAATGCTATTGTAAAAAGTGTTGTCTCCA
TT------GCCAA---------------GTTTGCTTCTT---AAA---AAAGGGCTTAGGCATCTCCTATGGC---AGGA
AGAAGAG------GAGAC---AG---C---GACGAAGAC---CTCCTCCGGACAATCAGACTCATCAAGTTTCTCTATCA
AAGCAGTAAGTA------------------ATATATGTA---ATG------------------CAGTCT------CT---
AG---------AAACAT---TAG---GA---ATAG---TAGCATTAGTAGTAGCAT--TTAT---AT-TAGCAATAAT--
----TGTGTGGACCATAGTATTCATAGAATATAGGAAAATAAGAAAGCAA---AAAAGAATAGACAGGTTAATTCAGAGA
ATAAG---TGAAAGAGCAGAAGACAGTGGCA---------ATGAGAGTGAAGGAGATGAAGAAG---C------------
ATTGG---C---AGC---A------C---TT---G---T---------G---GGGATG----------------------
--------GGGCACCTTG---------CTCCTTGGGATG---T---TG---------ATGAT------------CTGT--
----AGTGCTAA------------------AGA---A------------CA---A---ACG------------------T
GGGTCACAATTTATTATGGGGTACCTGTGTGGAAAGAAGCAACC--ACC------ACTC-TATTCTGTGCATCAGATGCT
AAGGCATATGAACAAGAGGCACATAATGTCTGGGCCACACATGCCTGTGTACCCACAGACCCCAACCCACAAGAAGTAAT
ATTGG---A---AAATGTGAC---AGAAAATTTTAAC---ATGT---G---GCAAAATAACATGGTAGAACAGATGCATG
AAGATATAATCAGTTTATGGGATCAAAGCCTAAAGCCATGTGTAAAATTGACCCCACTCTGTGTTACT---TT---ACAT
TGCAC------TGATGTC--------------------------------------------------------------
----------------------------AA-T---A-GTA------GC--------------------------------
----G-CCACCAGT----T-------------------------------------------------------------
--------TGGCG--ATG--G------------AGAA------------A-GGA-G---A----AA---T---GA-A---
---------AAACTGCTCTT---TTAATGTTAC---CACAGA------GATAAGAG---AGAA---------GGTGAAGA
---ACGAATATGC---AA---T---TTTTTATA---AACTTGATGTA---ATACCAATAAA------GAAT---------
--------------------------------------------------------------------------------
--AGTGATATT---------------------------------------------------------------------
---------------------------------------------------------AGT--TATAGA-T-TG---ATA-
--CATTGTA-ATACCTCAAC---CCTT---ACACAGGCCTGTCCAAA---GACATCC---TTTGAGCCAA---TTCCCAT
ACATTTTTGTACCCC---GGCTGGTTTTGCGATTCTAAAATGTAATG---ATAA---GAGGTTCAATGGAACAGGACCAT
GTAACAATGTCAGCACAGTACAGTGTACACATGGAATTAGGCCAGTAGTGTCAACTCAACTGTTGTTAAATGGCAGTCTA
GCAGAAGAAGA---GGTAGTAATCAGATCTGAAAATTTCACAAACAATGCAAAAACTATAATAGTACAACTGCATGAATC
TGTACAAATTAATTGTACAAGACCCAACA---ACA---AT---A---CAAG---AAAA---AG---TAT---A---CGTA
TACATAGA------GGACCA------G------GGA---GA------G---CATTTGTTACATCA---GGCATACCAGGG
GATATAAGACAAGCACATTGTAACCTTAGTAGAGCAGAATGGAATAAAATGTTAAAACATGTAGTTAC--AAAATTAGGA
ATG------------------CAATT---T---A-AC--AAT---------------------AGAACA-----------
-ATAAAATTTC---AA----CC---A---T---C---C---T---CA---GGAGGGGACCCAGAGATTGTAACTCACAGT
TTTAATTGTGGCGGGGAA---TTTTTCTACTGTAATTCAACACCACTGTTT------A---ATAGTACT---TGG-----
--------------AATTT--TACTAATACTTGGAAT------------------------------------ATGACT-
--G---AAGG---C---A-------T-A------A---CT---A---A----CA---C---T------G------AA--G
G--A---AAT---------------------------------------A---TCA---CA---------CTCAAATG--
--CA-GAATAAAAC---AAATTAT---AAACATGTGGCAGGAAGTAGGAAAAGCAATGTATGCCCCTCCCATCGAGGGAC
TAATTAGATGTACATCAAATATTACAGGGCTGCTATTAACAAGAGATGG---GGGGAA---TAAT---------AGG---
------------------------------ACA--AATGAG--A---CT---GAGACCTTCAGACCTGGAG-GAGGAG-A
CATGAGGAACAATTGGAGAA---------------------------------GTGAATTATAT---AAATATAA---AG
TAGTA---AAAATTGAACC---ATTA---GGAGTAGCACCCACC------AGGGCAAGGAGAAGAGTGGTGCA-------
-----GAGAG---AGAAAAGAGCAG------TGGGAG-----TA--CTAGGAGC---TA--T---GTTCCTTGGGTTCTT
GGG-AG-CAGCAGGAAG-CACTATGGGCGCAGCGTCATTAACGCTGACGGTACAGGCCAGACAATTATTGTCTG---GTA
TAGTGCAACAGCAAAACAATTTGCTGAGAGCTATTGAGGCGCAACAGCAGTTGTTGCAACTCACTGTCTGGGGCATCAAA
CAGCTCCA---GGCAAGAG---TCCTGGCTATGGAAAGATACCTACAGGATCAACAGCTCCTAGGG------ATTTGGGG
TTGCTCTGGAAAACTCATCTGCACCACTAATGTGCCTTGGAACTCTAGTTGGAGT------------AAT----------
-----------AA---A------TC---TATAAATGAA------ATTTGGG------A---T------AACA------TG
ACCTGGATACAGTGGGAC---AGAGAGATTCATAATTACACAAACTTAATATACACTTTACTTGAAGAATCGC---AGAA
CCAGCAAG---AAAAGAATGAACAGGAACTATTGGAATTGGATAAGTGGTCAAATTTGTGGAATTGGTTTAGCATAACAC
ACTGGCTGTGGTATATAAAAATATTCATAATGATAGTAGGAGGCTTGATAGGTTTAAGAATAGTTTTTGCTGTAATTTCT
ATAGTGAATAGAGTTAGGCAGGGATACTCACCATTATC---ATTGCAGACC---CACCTCC---CAGCCCA---GAGGGG
A---CCCGACAGGCCCGAAGGAACA------------GGAGAAGAA---G---GT---GGAG---ACAGAGGC-------
--AGAGCCACATCAAC---G---CGA---TTAGTGCATGGATTCTTAGCACTCGTCTGGGACGACCTGAGGAGCCTGTGC
CTCTTCAGCTACCACCGCTTGAGAGACTTACTCTTGATTCTAGCGAGGATTGTAGAACTCCTGGGACGCAGG--------
-------------GGGTGGGAAGCCCTCA---ACTATTGCTGGAATCTCCTGCAGTATTGGAGCCAGGAACTA---AAGA
ATAGTGC---TGTTA---G---CTTGCTTAACACCACAGCAATAGCAGTAGCTGAAGGGACAGATA---GGATTATAGAA
ATAGTGCATAGGGCTTTTAGAGCTTTGCTCCACATACCTAGAAGAATAA---------GACAGGGCTTTGAAAGGGC---
TTTACTATAA------------------------------------------AATGGG------GGGCAAGTGGTCAAA-
-----A---AG---AA---------TG---------G---A---------G---A---G---A---GG------C-----
-TGGC---AGG---CGGTAAGG---GAAAGAATG---------CGACGAGCTGAGCCACGAGCT----------------
--------------------------------------------------------------------------------
--------------------------------------------------------------------------------
--------------------------------------------------------------------------------
--------------------------------------------------------------------------------
---------------------------GAGCCAGCAGCA------GT---G---GGGGTGGGAGCAGCATCTCGAGACCT
GGAGAAATATGGGGCACTCACAAGTAGCAATACAGCAAGTAATAATGCTGA---T---TGTGCCTGGGTAGAAGCACAAG
---AGGAG---GAAG------AG---GAAGTGGGTTTTCCAGTCAGACCTCAGGTACCTTTAAGACCAATGACTTACAAG
GGAGCTTTGGATCTTAGCCAC------TTTT---T---AAAAGAAAA---GGGGGGACTGGAAGGGCTAATTTACT---C
C---CAGAAAAG---ACAAGATATCCTTGATTTGTGGGTCTACCACACACAAGGCTACTTCCCTGATTGGCAGAACTACA
CACCAGGGCCAGGAACTA---GATTTCCACTGACCTTTGGATGGTGCTTCAAGCTAGTACCGGTTGAC--CCAGATGAAG
TAGA---GAAGGCCAATGAAGGAGA-GAACAACAGCTTGTTACACCCTATGTGCCAGCAT---GGAATGGATGACCCAGA
GAAAGAAGTGTTAGTGTGGAAGTTTGACAGCCGCCTTGCATTA--CGTCATATGGCCAGAG---AG---CTGCATCCGG-
--ATTAC-TAC------------------------------------AAAGACT------GCT-----------------
-------------------G---ACATCGA------------------------------GT------------------
-------TT---CT-------------------------ACAA---GGGACTTTCCGC----------------------
--------------------T---GGGG---A---C---TTT---C---CA---------G------------GGAAGGC
---GTGG---CCT---GGGCGGGA--------------------------------------------------------
-------------------------------------C---CGGG---GA---GTGGCGA---G---CCC---T---CAG
A------TGCTGCA---TA---------TAAACAG---C---CGCTTT-------T---GCCTG---TA-----------
-------------C---------------TGGG------TCTC---------TCT---------AGT---TAGACCAGAT
C---TGAGCCTGG---GAGCTCTCTGGCTAGCT---GGGGAACCCACTGCTT---AAGCCCCAAT---AAAGCTTGCCT-
--TGA---GTG---------------------------------------------------------------------
--------------------------------------------------------------------------------
--------------------------------------------------------------------------------
--------------------------------------------------------------------------------
--------------------------------------------------------------------------------
--------------------------------------------------------------------------------
--------------------------------------------------------------------------------
--------------------------------------------------------------------------------
----------------------C
>AB289589/B/JP/2001/DR388
-TGGATGGGCTAATTTACT---CCCAGCAAAGACAAGATATCCTTGATCTGTGGGTCTACCACACACAAGGCTACTTCCC
TGACTGGCAGAACTACACACCAGGGCCAGGGG---TCAGATATCCACTGACCTTTGGGTGGTGCTTCAAACTAGTACCAG
TTGAGCCAGAGGAGGTAGAAAAGGCCAATGAAGGAGACGACAAATGCTTGTTACACCCTCTGCACCAGCATGGAACGG--
-------------------ATGACCCGGAGAGAG---AAGTGTTACAGTGGAAGTTTGACAGTAGCCTGGCACGT--AGG
CA---TGTTGCC---CGAG------------------------AGCTG------CATCCGGAGTACTAC---------AA
GAACTGAGGACTGCT-----------------------------------------------------------GACATC
GA---------------------------GCTTT---CT-------------------------------ACAA---GGG
ACTTTCCGC------------------------------------------TGGGGACTTTC---CA---G-GGAGGCGT
GGCCT---GGGCGGGACTGGGGAGTGGCGAGCCCTCAGATGCTGCATATAAGCAGCTGCTTTTTGCCTGTACTGGGTCTC
TCTGGTTAGACCAGATTTGAGCCTGGGAGCTCTCTGGCTAACTAGGGGACCCACTGCTTAAGCCTCAATAAAGCTTGCCT
---TGAGTG---------------------------------------------------CTTTA--AAG---TAGTGT-
--GTGCCC---GTCTG---TTGTGTGA---------------CTCTGGT---A---ACTAGAGATCCC---TCAGAC---
CAT---TTAAGTCAGTGTGG---AAAATCTCTAGCAGTGGCG---CCCG---AACAGGG---AC---TT---G---AA--
-AGCGAAAGTAGAA---------------------CCAGAGGAGCTCTCTC---GAC---GCA------GGACTCGGCTT
GCTGA------A---GCGCGCACGGCAAGAGGCGAGGGG---CGGCG---ACT---GGTGAGTACGCCAA-AC-------
---TTTTGACT---AGCGGA---GGCTAGAAG------------------------------------------------
--------------------------------------------------------------------------------
-------------------------------GAGAGAGATGGGTGCGAGAGCGTCAGTATTAAGCGGGGGAAAA---TTA
GATAGATGGG---AAAAAA---TTCGATTAAGGCCAGGGGGAA---AGAAAAAATATAA------GCTAAAACATTTGGT
ATGGGCAAGCAGGGAACTAGAACGATTTGCAGTTAACCCTGGTC---TGTTAGAAACAGCAGAGGGCTGTAGACAAATAC
TGGGACAGCTACAACCATCCCTTCAGACAGGATCAGAAGAACTTAAATCATTATTTAATGCAGTAGCAACCCTCTATTGT
GTGCATCAAGGGATAGATGTAAAAGACACCAAGGAAGCTCTAGAA--AAG-GTAGAGGAAGAGCAAAACAAAAGTAAG--
-------------AAAA------AGGCA---------C------AGCAA---------------------GCAGCTGCAG
CG------GCT------------------------------GC---CACAGGA------------------AGTAG----
-----CAGC---------------------------C---AG------G---TCAGCCAAAATTACCCTATAGTGCAGAA
CATGCAAGGGCAAATGGTACATCAGCCCATATCACCTAGAACTTTAAATGCATGGGTAAAAGT---AGTAG---AAGAGA
AGGCCTTCAGCCCAGAAGTGATACCCATG---TTTTCAGCTTTATCAGAAGGAGCCACCCCACAAGA---TTTAAACACC
ATGCTAAACACAGT---GGGGGGACATCA---AGCAGCCATGCAAATGTTAAAAGAGACCATCAATGAGGAAGCTGCAGA
ATGGGATAGATTGCATCCAGTGCATGCAGGGCCTATTGCACCAGGTCAGATGAGAGAACCAAGGGGAAGTGACATAGCAG
GAACTACTAGTA---CCCTTCAGGAACAAATAGGATGGATGACAAATAATCCACCTATCCCAGTAGGAGAAATC---TAT
AAAAGATGGATAATCCTGGGACTAAATAAAATAGTAAGGATGTATAGCCCTACTAGCATTCTAGACATAAAACAAGGACC
AAAGGAACCCTTTAGAGACTATGTAGATCGGTTCTATAAAGTTTTAAGAGCCGAGCAAGCTTCGCAGGAGGTAAAAAATT
GGATGACAGAAACCTTGTTGGTCCAAAATGCAAACCCAGATTGTAAGACTCTTTTAAAAGCATTGGGACCAGCAGCTACA
TTAGAAGAAATGATGACAGCATGTCAGGGAGTAGGAGGACCTGGCCATA---AAGCAAGAGTTTTGGCTGAAGCAATG--
-------AGCCAAATA---A---CAAATT--CA------------------GCT-ACT---GTA---ATGATGCAGAAAG
GCAAC------------------TT------TAGG---GACCAAAGAAAG---A---TTGTTAAATGTTTTAATTGTGGC
AAAGTTGGGCACATAGCCAAAAATTGCAGGGCTCCTAGAAAAAAGGGCTGTTGGAGATGTGGAAGGGAAGGACACCAAAT
GAAGGA---TTGTACT------GAAAAACAG------GCTAATTTTT---TA---GGGAA---GATCTGGCCTTCCC---
A---CAAGGGA---AGGCCAGGGAACTTCCTCCAGAG------CAGC---------------------------------
---CTAGAGCCCACAGCCCCA------------------------------------------------CCA--------
-GAAGAGAGCTTCAGGTTTGGGGAGG---AAACA---A------CA---------------------------ACTCCCC
C---TC---A---GAAGCAGGAACCG------------------ATAGA------CA---AGGAGATG------------
---TAT---CCTTTAGCTTCCCTCAGATCACTCTTTGGCAACGACCCATCGTCACAATAAAGATA---GGGGGGCAGCTA
AAGGAAGCACTATT---AGATACAGGAGCAGATAATACAGTATT---AGAAGAA---A---TGAATTTGCCAGGAAGATG
GAAACCAAAAATAATAGGGGGAATTGGAGGTTTTCTCAAAGTAAGACAGTATGATCAGATACCCATAGAAATCTGTGGAC
ATAAAACTATAGGTACAGTATTAGTAGGACCTACACCTGTCAACG---TAGTTGGAAGGGATCTGATGACTCAGCTTGGT
TGCACTTTAAATTTTCCCATTAGTCCTATTGAAACTGTACCAGTAAAATT---AAAGCCAGGAATGG---ATGGCCCAAA
AGTTAAACAA---TGGCCATTAACAAAAG---AAAAAATAAAAGCATTAATAGAAATTTGTACA------G---AAATGG
AAAAGGAAGGAAAAATTTCAAAGA---TTGGGCCTGAAAATCCATACAATACTCCAGTATTTGCCATAAAGAAAAAGAAT
------AGTACC---AGGTGGAGAAAATTAGTAGATTTCAGGGAGCTTAATAAGAGAACTCAAGACTTCT---GGGAAGT
CCAATTAGGAATAC------CACATCCCGCA---GGGTTGAAA---AAG---AAA---AAAT---CAG------TAACAG
TACTGGATGTGGGTGATGCATATTTTTCAGTTCCCTTAGATAAAGATTTCAGGAAGTATACTGCATTCACCATACCTAGT
GTAAATAATGAGACACCAGGGATTAGATATCAGTACAATGTGCTTCCACAGGGATGGAAAGGATCACCAGCAATATTCCA
ATGCAGCATGACAAAGATCTTAGAGCCCTTTAGAAAACAAAATCCAGACATAGTTATCTATCAATACATGGATGATTTAT
ATGTAGGATCTGATTTAGAAATAGGACAGCATAGAATAAAAATAGAGGAACTGAGAGAACATCTGTTGAGGTGGGGATTT
TTCACACCAGAC---CAAAAACATCAGAAAGAACCTCCATTCCTTTGGATGGGTTATGAACTCCATCCTGATAAATGGAC
AGTACAGCCTATAACGCTGCCAGAAAAAGACAGCTGGACTGTCAATGACATACAGAAATTAGTGGGAAAACTG-------
-----------AATTGGGCAAGTCAGATTTACGCAGGGATTAAAGTAAAGCAATTATGTAAACTTCTTAGGGGAACCAAA
GCACTAACAGAAGTAATACCACTAACAGAAGAAGCAGAGCTAGAACTGGCAGAAAACAGGGAGATCCTAAAAGAACCAGT
ACATGGAGCATATTATGACCCATC---AA---------------AAGACTTAATAGCAGAACTACAGAAGCAGGGGCAAG
GTCAATGGACATATCAAATTTATCAAGAGCCATTCAAAAATCTAAAAACAGGAAAATATGCAAGAACAAGGGGGGCCCAT
ACTAATGATGTAAAACAATTAACAGAGGCAGTGC---AAAAAATAGCCACAGAAAGCATAGTGA---TATGGGGAAAGAC
TCCTAAATTTAAACTACCCATACAAAAAGAAACATGGGAAACATGGTGGACAGAGTATTGGCAAGCCACCTGGATTCCTG
AGTGGGAATTTGTCAATA---CCCCTCCCTT---AGTGAAATTATGGTATCAGTTAGAAAAAGAACCCATAGAAGGAGCA
GAAACTTTCTATGTAGATGGGGCAGCCGAC---AGGGAGAC------T---AAAATAGGAAAAGCAGGATATGTTACTAA
CAAAGGAAGACAAAAAGTTGTCTCCCTAACTGACACAACAAATCAGAAGACTGAGTTAGAAGCAATCCATCTAGCTTTGC
AGGATTCAGGATTAGAAGTAAACATAGTAACAGACTCACAGTATGCACTAGGAATTATTCAAGCACAACCAGATAAAAGT
GAATCAGAGTTAGTCAGTCAAATAATAGAGCAGTTAAT---AAAAAAGGAGAGGGTCTACCTGGCATGGGTACCAGCACA
CAAAGGAATTGGAGGAAATGAA---CAAGTAGATAAATTAGTCAGTGCTGGAATCAGAAAGGTACTATTTTTAGAT---G
GAATAGATAAGGCCCAGGAAGAACATGAGAAATATCACAGTAACTGGAGAGCAATGGCTAGTGATTTTAACCTGCCCCCT
GTAGTAGCAAAAGAAATAGTAGCCTGCTGTGATAAATGTCAACTAAAAGGAGAAGCCATGCATGGACAAGTAGACTGTAA
TCCAGGAATATGGCAACTAGATTGTACACATTTAGAAGGAAAAATTATCCTGGTAGCAGTTCATGTAGCTAGTGGATATA
TGGAAGCAGAAGTTATTCCAGCAGAGACAGGGCAAGAAACAGCATACTTTC---TCCTAAAATTAGCAGGAAGATGGCCA
GTAAAAACAATACACACAGACAATGGTACCAATTTCACTAGTACTACAGTTAAGGCAGCCTGTTGGTGGGCAGGGATCAA
GCAGGAATTTGGCATTCCCTACAATCCCCAAAGTCAAGGAGTAGTAGAATCTATGAATAAAGAATT---AAAGAAAATTA
TAGGACAGGTAAGAGATCAGGCTGAACACCTTAAGACAGCAGTACAAATGGCAGTATTCATCCACAATTTTAAAAGAA--
-AA---GGGG---GGATTG---GGGGGT------------------------------------------------ACAG
TGCAGGGGAGAGAATAATAGACATAATAGCATCAGACATACAAACTAAAGAATTACAAAAACAAATTACAAAAATTCAAA
ATTTTCGGG---TTTATTACAGGGACAGCAGAGATCCACTTTGGAAAGGACCAGCAAAGCTTCTTTGGAAAGGTGAAGGG
GCAGTAGTAATACAAGATAA------TAGTGACATAAAAGTAGTGCCAAGAAGGAAAGTAAAGATCATTAGGG---ATTA
TGGAAAACAGATGGCAGGTGATGATTGTGTGGCAAGTAGACAGAATGAGGATTAGA---ACATGGAAAAGTTTAGTAAAA
CACCATATGTATATTTCAAAGAAAGCTAAGGGATGGG---TTTATAGACATCACTATGAAAGCACTAATCC---AAGAAT
AAGTTCAGAAGTACACATCCCACTAGG------------GG---------A---TG---CTAA---ATTAGTAATAACAG
CATA---TTGGGGT---CTGCATACAGGAGAAAGAGATTGGCATTTGGGT---CAGGGAGTCTCCATAGAATGGAGGACA
AAGAGATATAACACACAAGTAGGCCCTGACCTAGCAGACAAACTAATTCACCTG---CATCATTTT---GATTGTTTTTC
AGACTC---TGCTATAAGACATGCCCTATTAGGACGTGT---AGT---TAGGTC---GAAGTGTGAATATCAAGCA---G
GACATA---ATAAGGTAGAGTCTCT---ACAGTACTTGGCACTAACAGCATT---AATAA---CA---C---C---A---
AA---------AAAGA---TAAAGCCACCTTTGCCTAGTGTTAAGAAACTAACAGAGGATAGATGGAACAAGCCCCAGAA
GACCAAGGGCCGCAGAGGGAGCCGTACAGTGAATGGACACTAGAACTCTTAGAGGAACTTAAGAGTGAAGCTGTTAGACA
TTTTCCTAGACCATGGCTTCATGGCTTAGGACAACATATCTATGAAACTTATGGGGATACTTGGGCAGGAGTAGAAG---
CCATAATAAGAATTCTGCAA---CAACTGCTG---TTTATACAT---TTCAGAATTGGATGTC---GACATAGTAGAATA
GGCATC---------CT---TCG------ACAG------AGGAGAGCAA----------GGAATGGAGCCAGTAGATCCT
AGACTAGAGCCCTGGAAGCATCCAGGAAGCCAGCCTAAGACTGCTTGTAACAATTGCTATTGTAAAAAGTGTTGCCTTCA
TT------GCCAA---------------GTTTGTTTCAC---GAA---AAAAGGCTTAGGCATCTCCTATGGC---AGGA
AGAAGCG------GAGAC---AG---C---GACGAAGAA---CTCCTCAGGACAGTCAGACTCATCAAGTTTCTCTACCA
AAGCAGTGAGTA------------------ATACGTGTA---ATG------------------CAAACT------TT---
AT---------ACATAG---TAG---CA---ATAG---TAGCATTAGTAGTAGCAG--CAAT---AC-TAGCAATAGT--
----TGTGTGGTCCATAGTACTCATAGAATATAGGAAAATATTAAAACAA---AGAAGAATAGACAGGATTCTTGAGAGA
ATAAG---AGAAAGAGCAGAAGACAGTGGCA---------ATGAGAGTGATGGAGACCAGGAAG---A------------
ATTGT---C---AGC---A------C---TGGTGG---T---------G---GAGATG----------------------
--------GGGCACCATG---------CTCCTTGGGATG---T---TG---------ATGAT------------TTGT--
----AGTGCTGCAAAACAATC---------AGA---A------------CA---A---TTG------------------T
GGGTCACAGTCTATTATGGGGTACCTGTGTGGAAAGAAGCAACC--ACC------ACTT-TATTTTGTGCATCAGATGCT
AAGGCATATGATACAGAGGTACATAATGTTTGGGCCACACATGCCTGTGTACCCACAGACCCCAACCCACAAGAAGTAGT
ATTGG---A---AAATGTGAC---AGAAAATTTTAAT---ATGT---G---GAAAAATAACATGGTAGAACAAATGCATG
AGGATATAATCAGTTTATGGGACCAAAGCCTAAAGCCATGTGTAAAATTAACCCCACTCTGTGTTACT---TT---AAAT
TGCAC------TGATCA---ACTA--------------------------------------------------------
--------------AC--TAATAA---TAC-T---A-ATA------CC--------------------------------
----A-CTAGTAGTCC--T-------------------------------------------------------------
--------AGTAG--TTC--A-----ATA---GAGAA------------A-GGG-G---A----AA---T---AA-A---
---------AAACTGCTCTT---TCAATATTAC---CACAAA------CATGAGAG---ATAA---------GATGCAGA
---AAGAATATGC---AC---T---TTTTTATA---AACTTGATGTA---GTTCCAATAAA------TGATAATGCC---
------------------------------------------------------------------ACTAAT--AC--C-
--AACTATACC---------------------------------------------------------------------
---------------------------------------------------------AAC--TATAGG-T-TG---ATA-
--AGTTGTA-ACACCTCAGT---TATT---ACACAGGCCTGTCCAAA---GATATCC---TTTGAACCAA---TTCCAAT
ACATTATTGTACCCC---GGCTGGTTTTGCGATTTTTAAGTGTAATG---ATAA---GAAGTTTAATGGAACAGGACCAT
GTAAAAATGTCAGCACAGTACAATGTACACATGGAATTAGGCCAGTAGTATCAACTCAATTGTTGTTGAATGGCAGTCTA
TCAGAAGAAGA---GGTAATAATTAGGTCTGAAAATTTCACGAACAATGCTAAAACTATAATAGTACAGCTGAATGAATC
TGTAATAATTAATTGTACAAGACCCAATA---ACA---AT---A---CAAG---AAAA---GG---TAT---A---CATA
TA------------GGACCA------G------GGA---GA------G---CATTTTATACAACAGGAGAAATAGTAGGA
AACATAAGACAAGCACATTGTAACATTAGCAAAACACAATGGGAGAGTACTTTAAGAAGGATAGCTAT--AAAATTAAAA
GAA------------------CAATA---T---A-AG--AAT---------------------AAAACA-----------
-ATAGTATTTC---AA----CC---A---T---C---C---T---CA---GGAGGGGACCTAGAAATTGTAATGCACAGT
TTTAATTGTGGAGGGGAA---TTTTTTTACTGTAATACAACACAATTGTTT------A---ATAGTACT---TGG-----
--------------AATGA--AACAAACCTGTTT---------------------------------------AATAAT-
--A---CTGG---G--------------------A---AT---A---A----TA---C---T------G------AG--G
G--T---AAT---------------------------AC---T------A---TCA---CA---------CTCCCATG--
--CA-GAATAAAAC---AGATTAT---AAACATGTGGCAGGAAGTAGGAAAAGCAATGTATGCCCCTCCTATCAGAGGAC
AAATTAAATGTTCATCAAACATTACAGGGCTGCTATTAACAAGAGATGG---TAGTAC---TAAT---------GAC---
------------------------------ACA--AACAAT--A---CT---GAGATATTCAGACCTACAG-GAGGGA-A
TATGAGGGACAATTGGAGAA---------------------------------GTGAATTATAT---AAATATAA---AA
TAGTA---CAAATTGAACC---ATTA---GGAGTAGCACCTACC------AAGGCAAAGAGAAGAGTGGTGCA-------
-----GAGAG---AAAAAAGAGCAG------TGGGA----------CTAGGAGC---TA--T---GTTCCTTGGGTTCTT
GGG-AG-CAGCAGGAAG-CACTATGGGCGCAGCGTCAATAACGCTGACGGTACAGGCCAGACAATTATTGTCTG---GTA
TAGTGCAACAGCAAAACAATTTGCTGAGAGCTATTGAGGCGCAACAGAATCTGTTGCAACTCACAGTCTGGGGCATTAAG
CAGCTCCA---GGCAAGAG---TCCTGGCTGTGGAAAGATACCTAAAGGATCAACAGCTCATGGGG------ATTTGGGG
TTGCTCTGGAAAACTCATCTGCACCACTGCTGTGCCTTGGAATACCAGTTGGAGT------------AAT----------
-----------AA---A------TC---GCTGAATGAG------ATTTGGG------A---T------AACA------TG
ACCTGGATGGAGTGGGAA---AAAGAAGTTGAAAATTACACAAGCTTAATATACACCTTAATTGAAAAATCGC---AAAC
CCAACAGG---AAATAAATGAAAAGGAATTATTGGAATTGGATAAATGGGCAAGTTTGTGGAGTTGGTTTGACATAACGA
ATTGGCTATGGTATATAAAAATATTCATAATGATAGTAGGTGGCTTGATAGGTTTAAGAATAGTTTTTACTGTACTTTCT
ATAGTGAATAGAGTTAGGCAGGGATACTCACCACTATC---GTTTCAGACC---CGCCTCC---CAGCCCA---GAGGGG
A---CCCGACAGGCCCGGAGGAATC------------GAAGAAGAA---G---GT---GGAG---AGCAAGAC-------
--AGAGACAGATCCGA---G---CGA---TTAGTGGATGGATTCTTAGCAATCTTCTGGGTCGATCTCAGGAGCCTGTTC
CTCTTCAGCTACCACCGCTTGAGAGACTTAATCTTGATTGTAGCGAGGACTGTGGAACTTCTGGGACGCAGG--------
-------------GGGTGGGAAATCCTCA---AATACTTGTGGAATCTCCTGCAGTATTGGAGTCAGGAACTA---AAGA
AGAGTGC---TGTTA---G---CTTGCTTGACACCACAGCCATAATAGTAGCTGAGGGGACAGATA---GGATTATAGAA
CTCATACAAAGAGCTTTTAGGGCTATTCGCAATATACCTGCAAGAATAA---------GACAGGGCTTGGAAAGGGC---
TTTGCTATAA------------------------------------------AATGGG------TGGCAAGTGGTCAAA-
-----A---CG---TG---------GT---------G---T---------T---C---C---T---GG------A-----
-TGGG---ATA---CTATAAGG---GAAAGAATG---------AGACGAATT-AACCCAGCAGGAGAAAGGGGAAGATCT
--------------------------------------------------------------------------------
--------------------------------------------------------------------------------
--------------------------------------------------------------------------------
--------------------------------------------------------------------------------
---------------------------GAACCAGCAGCA------GA---T---GGGGTGGGAGCAGCATCTCGAGACCT
AGAAAGACATGGAGCAATCACAAGTAGCAATACAGCAGCCACCAATGCTGA---T---TGTGCATGGCTAGAAGCACAAG
---AGGAG---GAG------------GAAGTGGGTTTCCCAGTCAGACCTCAGGTACCTTTAAGACCAATGACTTACAAG
GGAGCTTTCGATCTCGGCTTC------TTTT---T---AAAAGAAAA---GGGGGGACTGGATGGGCTAATTTACT---C
C---CAGCAAAG---ACAAGATATCCTTGATCTGTGGGTCTACCACACACAAGGCTACTTCCCTGACTGGCAGAACTACA
CACCAGGGCCAGGGGTCA---GATATCCACTGACCTTTGGGTGGTGCTTCAAACTAGTACCAGTTGAG--CCAGAGGAGG
TAGA---AAAGGCCAATGAAGGAGA-CGACAAATGCTTGTTACACCCTCTGCACCAGCAT---GGAACGGATGACCCGGA
GAGAGAAGTGTTACAGTGGAAGTTTGACAGTAGCCTGGCACGT--AGGCATGTTGCCCGAG---AG---CTGCATCCGG-
--AGTAC-TAC------------------------------------AAGAACT------GAGGACTGCT----------
-------------------G---ACATCGA------------------------------GCT-----------------
-------TT---CT-------------------------ACAA---GGGACTTTCCGC----------------------
--------------------T---GGGG---A---C---TTT---C---CA---------G-------------GGAGGC
---GTGG---CCT---GGGCGGGA--------------------------------------------------------
-------------------------------------C---TGGG---GA---GTGGCGA---G---CCC---T---CAG
A------TGCTGCA---TA---------TAAGCAG---C---TGCTTT---T---T---GCCTG---TA-----------
-------------C---------------TGGG------TCTC---------TCT---------GGT---TAGACCAGAT
T---TGAGCCTGG---GAGCTCTCTGGCTAACT---AGGGGACCCACTGCTT---AAGCCTCAAT---AAAGCTTGCCT-
--TGA---GTG---------------------------------------------------------------------
--------------------------------------------------------------------------------
--------------------------------------------------------------------------------
--------------------------------------------------------------------------------
--------------------------------------------------------------------------------
--------------------------------------------------------------------------------
--------------------------------------------------------------------------------
--------------------------------------------------------------------------------
----------------------C
>AB289590/B/JP/2001/DR388
tggatgGGGCTAATTTACT---CCCAGCAAAGACAAGATATCCTTGATCTGTGGGTCTACCACACACAAGGCTACTTCCC
TGACTGGCAGAACTACACACCAGGGCCAGGGG---TCAGATATCCACTGACCTTTGGGTGGTGCTTCAAACTAGTACCAG
TTGAGCCAGAGGAGGTAGAAAAGGCCAATGAAGGAGACGACAAATGCTTGTTACACCCTCTGCACCAGCATGGAACGG--
-------------------ATGACCCGGAGAGAG---AAGTGTTACAGTGGAAGTTTGACAGTAGCCTGGCACGT--AGG
CA---TGTTGCC---CGAG------------------------AGCTG------CATCCGGAGTACTAC---------AA
GAACTGAGGACTGCT-----------------------------------------------------------GACATC
GA---------------------------GCTTT---CT-------------------------------ACAA---GGG
ACTTTCCGC------------------------------------------TGGGGACTTTC---CA---G-GGAGGCGT
GGCCT---GGGCGGGACTGGGGAGTGGCGAGCCCTCAGATGCTGCATATAAGCAGCTGCTTTTTGCCTGTACTGGGTCTC
TCTGGTTAGACCAGATTTGAGCCTGGGAGCTCTCTGGCTAACTAGGGGACCCACTGCTTAAGCCTCAATAAAGCTTGCCT
---TGAGTG---------------------------------------------------CTTTA--AAG---TAGTGT-
--GTGCCC---GTCTG---TTGTGTGA---------------CTCTGGT---A---ACTAGAGATCCC---TCAGAC---
CAT---TTAAGTCAGTGTGG---AAAATCTCTAGCAGTGGCG---CCCG---AACAGGG---AC---TT---G---AA--
-AGCGAAAGTAGAA---------------------CCAGAGGAGCTCTCTC---GAC---GCA------GGACTCGGCTT
GCTGA------A---GCGCGCACGGCAAGAGGCGAGGGG---CGGCG---ACT---GGTGAGTACGCCAA-AC-------
---TTTTGACT---AGCGGA---GGCTAGAAG------------------------------------------------
--------------------------------------------------------------------------------
-------------------------------GAGAGAGATGGGTGCGAGAGCGTCAGTATTAAGCGGGGGAAAA---TTA
GATAGATGGG---AAAAAA---TTCGATTAAGGCCAGGGGGAA---AGAAAAAATATAA------GCTAAAACATTTGGT
ATGGGCAAGCAGGGAACTAGAACGATTTGCAGTTAACCCTGGTC---TGTTAGAAACAGCAGAGGGCTGTAGACAAATAC
TGGGACAGCTACAACCATCCCTTCAGACAGGATCAGAAGAACTTAAATCATTATTTAATGCAGTAGCAACCCTCTATTGT
GTGCATCAAGGGATAGATGTAAAAGACACCAAGGAAGCTCTAGAA--AAG-GTAGAGGAAGAGCAAAACAAAAGTAAG--
-------------AAAA------AGGCA---------C------AGCAA---------------------GCAGCTGCAG
CG------GCT------------------------------GC---CACAGGA------------------AGTAG----
-----CAGC---------------------------C---AG------G---TCAGCCAAAATTACCCTATAGTGCAGAA
CATGCAAGGGCAAATGGTACATCAGCCCATATCACCTAGAACTTTAAATGCATGGGTAAAAGT---AGTAG---AAGAGA
AGGCCTTCAGCCCAGAAGTGATACCCATG---TTTTCAGCTTTATCAGAAGGAGCCACCCCACAAGA---TTTAAACACC
ATGCTAAACACAGT---GGGGGGACATCA---AGCAGCCATGCAAATGTTAAAAGAGACCATCAATGAGGAAGCTGCAGA
ATGGGATAGATTGCATCCAGTGCATGCAGGGCCTATTGCACCAGGTCAGATGAGAGAACCAAGGGGAAGTGACATAGCAG
GAACTACTAGTA---CCCTTCAGGAACAAATAGGATGGATGACAAATAATCCACCTATCCCAGTAGGAGAAATC---TAT
AAAAGATGGATAATCCTGGGACTAAATAAAATAGTAAGGATGTATAGCCCTACTAGCATTCTAGACATAAAACAAGGACC
AAAGGAACCCTTTAGAGACTATGTAGATCGGTTCTATAAAGTTTTAAGAGCCGAGCAAGCTTCGCAGGAGGTAAAAAATT
GGATGACAGAAACCTTGTTGGTCCAAAATGCAAACCCAGATTGTAAGACTCTTTTAAAAGCATTGGGACCAGCAGCTACA
TTAGAAGAAATGATGACAGCATGTCAGGGAGTAGGAGGACCTGGCCATA---AAGCAAGAGTTTTGGCTGAAGCAATG--
-------AGCCAAATA---A---CAAATT--CA------------------GCT-ACT---GTA---ATGATGCAGAAAG
GCAAC------------------TT------TAGG---GACCAAAGAAAG---A---TTGTTAAATGTTTTAATTGTGGC
AAAGTTGGGCACATAGCCAAAAATTGCAGGGCTCCTAGAAAAAAGGGCTGTTGGAGATGTGGAAGGGAAGGACACCAAAT
GAAGGA---TTGTACT------GAAAAACAG------GCTAATTTTT---TA---GGGAA---GATCTGGCCTTCCC---
A---CAAGGGA---AGGCCAGGGAACTTCCTCCAGAG------CAGC---------------------------------
---CTAGAGCCCACAGCCCCA------------------------------------------------CCA--------
-GAAGAGAGCTTCAGGTTTGGGGAGG---AAACA---A------CA---------------------------ACTCCCC
C---TC---A---GAAGCAGGAACCG------------------ATAGA------CA---AGGAGATG------------
---TAT---CCTTTAGCTTCCCTCAGATCACTCTTTGGCAACGACCCATCGTCACAATAAAGATA---GGGGGGCAGCTA
AAGGAAGCACTATT---AGATACAGGAGCAGATAATACAGTATT---AGAAGAA---A---TGAATTTGCCAGGAAGATG
GAAACCAAAAATAATAGGGGGAATTGGAGGTTTTCTCAAAGTAAGACAGTATGATCAGATACCCATAGAAATCTGTGGAC
ATAAAACTATAGGTACAGTATTAGTAGGACCTACACCTGTCAACG---TAGTTGGAAGGGATCTGATGACTCAGCTTGGT
TGCACTTTAAATTTTCCCATTAGTCCTATTGAAACTGTACCAGTAAAATT---AAAGCCAGGAATGG---ATGGCCCAAA
AGTTAAACAA---TGGCCATTAACAAAAG---AAAAAATAAAAGCATTAATAGAAATTTGTACA------G---AAATGG
AAAAGGAAGGAAAAATTTCAAAGA---TTGGGCCTGAAAATCCATACAATACTCCAGTATTTGCCATAAAGAAAAAGAAT
------AGTACC---AGGTGGAGAAAATTAGTAGATTTCAGGGAGCTTAATAAGAGAACTCAAGACTTCT---GGGAAGT
CCAATTAGGAATAC------CACATCCCGCA---GGGTTGAAA---AAG---AAA---AAAT---CAG------TAACAG
TACTGGATGTGGGTGATGCATATTTTTCAGTTCCCTTAGATAAAGATTTCAGGAAGTATACTGCATTCACCATACCTAGT
GTAAATAATGAGACACCAGGGATTAGATATCAGTACAATGTGCTTCCACAGGGATGGAAAGGATCACCAGCAATATTCCA
ATGCAGCATGACAAAGATCTTAGAGCCCTTTAGAAAACAAAATCCAGACATAGTTATCTATCAATACATGGATGATTTAT
ATGTAGGATCTGATTTAGAAATAGGACAGCATAGAATAAAAATAGAGGAACTGAGAGAACATCTGTTGAGGTGGGGATTT
TTCACACCAGAC---CAAAAACATCAGAAAGAACCTCCATTCCTTTGGATGGGTTATGAACTCCATCCTGATAAATGGAC
AGTACAGCCTATAACGCTGCCAGAAAAAGACAGCTGGACTGTCAATGACATACAGAAATTAGTGGGAAAACTG-------
-----------AATTGGGCAAGTCAGATTTACGCAGGGATTAAAGTAAAGCAATTATGTAAACTTCTTAGGGGAACCAAA
GCACTAACAGAAGTAATACCACTAACAGAAGAAGCAGAGCTAGAACTGGCAGAAAACAGGGAGATCCTAAAAGAACCAGT
ACATGGAGCATATTATGACCCATC---AA---------------AAGACTTAATAGCAGAACTACAGAAGCAGGGGCAAG
GTCAATGGACATATCAAATTTATCAAGAGCCATTCAAAAATCTAAAAACAGGAAAATATGCAAGAACAAGGGGGGCCCAT
ACTAATGATGTAAAACAATTAACAGAGGCAGTGC---AAAAAATAGCCACAGAAAGCATAGTGA---TATGGGGAAAGAC
TCCTAAATTTAAACTACCCATACAAAAAGAAACATGGGAAACATGGTGGACAGAGTATTGGCAAGCCACCTGGATTCCTG
AGTGGGAATTTGTCAATA---CCCCTCCCTT---AGTGAAATTATGGTATCAGTTAGAAAAAGAACCCATAGAAGGAGCA
GAAACTTTCTATGTAGATGGGGCAGCCGAC---AGGGAGAC------T---AAAATAGGAAAAGCAGGATATGTTACTAA
CAAAGGAAGACAAAAAGTTGTCTCCCTAACTGACACAACAAATCAGAAGACTGAGTTAGAAGCAATCCATCTAGCTTTGC
AGGATTCAGGATTAGAAGTAAACATAGTAACAGACTCACAGTATGCACTAGGAATTATTCAAGCACAACCAGATAAAAGT
GAATCAGAGTTAGTCAGTCAAATAATAGAGCAGTTAAT---AAAAAAGGAGAGGGTCTACCTGGCATGGGTACCAGCACA
CAAAGGAATTGGAGGAAATGAA---CAAGTAGATAAATTAGTCAGTGCTGGAATCAGAAAGGTACTATTTTTAGAT---G
GAATAGATAAGGCCCAGGAAGAACATGAGAAATATCACAGTAACTGGAGAGCAATGGCTAGTGATTTTAACCTGCCCCCT
GTAGTAGCAAAAGAAATAGTAGCCTGCTGTGATAAATGTCAACTAAAAGGAGAAGCCATGCATGGACAAGTAGACTGTAA
TCCAGGAATATGGCAACTAGATTGTACACATTTAGAAGGAAAAATTATCCTGGTAGCAGTTCATGTAGCTAGTGGATATA
TGGAAGCAGAAGTTATTCCAGCAGAGACAGGGCAAGAAACAGCATACTTTC---TCCTAAAATTAGCAGGAAGATGGCCA
GTAAAAACAATACACACAGACAATGGTACCAATTTCACTAGTACTACAGTTAAGGCAGCCTGTTGGTGGGCAGGGATCAA
GCAGGAATTTGGCATTCCCTACAATCCCCAAAGTCAAGGAGTAGTAGAATCTATGAATAAAGAATT---AAAGAAAATTA
TAGGACAGGTAAGAGATCAGGCTGAACACCTTAAGACAGCAGTACAAATGGCAGTATTCATCCACAATTTTAAAAGAA--
-AA---GGGG---GGATTG---GGGGGT------------------------------------------------ACAG
TGCAGGGGAGAGAATAATAGACATAATAGCATCAGACATACAAACTAAAGAATTACAAAAACAAATTACAAAAATTCAAA
ATTTTCGGG---TTTATTACAGGGACAGCAGAGATCCACTTTGGAAAGGACCAGCAAAGCTTCTTTGGAAAGGTGAAGGG
GCAGTAGTAATACAAGATAA------TAGTGACATAAAAGTAGTGCCAAGAAGGAAAGTAAAGATCATTAGGG---ATTA
TGGAAAACAGATGGCAGGTGATGATTGTGTGGCAAGTAGACAGAATGAGGATTAGA---ACATGGAAAAGTTTAGTAAAA
CACCATATGTATATTTCAAAGAAAGCTAAGGGATGGG---TTTATAGACATCACTATGAAAGCACTAATCC---AAGAAT
AAGTTCAGAAGTACACATCCCACTAGG------------GG---------A---TG---CTAA---ATTAGTAATAACAG
CATA---TTGGGGT---CTGCATACAGGAGAAAGAGATTGGCATTTGGGT---CAGGGAGTCTCCATAGAATGGAGGACA
AAGAGATATAACACACAAGTAGGCCCTGACCTAGCAGACAAACTAATTCACCTG---CATCATTTT---GATTGTTTTTC
AGACTC---TGCTATAAGACATGCCCTATTAGGACGTGT---AGT---TAGGTC---GAAGTGTGAATATCAAGCA---G
GACATA---ATAAGGTAGAGTCTCT---ACAGTACTTGGCACTAACAGCATT---AATAA---CA---C---C---A---
AA---------AAAGA---TAAAGCCACCTTTGCCTAGTGTTAAGAAACTAACAGAGGATAGATGGAACAAGCCCCAGAA
GACCAAGGGCCGCAGAGGGAGCCGTACAGTGAATGGACACTAGAACTCTTAGAGGAACTTAAGAGTGAAGCTGTTAGACA
TTTTCCTAGACCATGGCTTCATGGCTTAGGACAACATATCTATGAAACTTATGGGGATACTTGGGCAGGAGTAGAAG---
CCATAATAAGAATTCTGCAA---CAACTGCTG---TTTATACAT---TTCAGAATTGGATGTC---GACATAGTAGAATA
GGCATC---------CT---TCG------ACAG------AGGAGAGCAA----------GGAATGGAGCCAGTAGATCCT
AGACTAGAGCCCTGGAAGCATCCAGGAAGCCAGCCTAAGACTGCTTGTAACAATTGCTATTGTAAAAAGTGTTGCCTTCA
TT------GCCAA---------------GTTTGTTTCAC---GAA---AAAAGGCTTAGGCATCTCCTATGGC---AGGA
AGAAGCG------GAGAC---AG---C---GACGAAGAA---CTCCTCAGGACAGTCAGACTCATCAAGTTTCTCTACCA
AAGCAGTGAGTA------------------ATACGTGTA---ATG------------------CAAACT------TT---
AT---------ACATAG---TAG---CA---ATAG---TAGCATTAGTAGTAGCAG--CAAT---AC-TAGCAATAGT--
----TGTGTGGTCCATAGTACTCATAGAATATAGGAAAATATTAAAACAA---AGAAGAATAGACAGGATTCTTGAGAGA
ATAAG---AGAAAGAGCAGAAGACAGTGGCA---------ATGAGAGTGATGGAGACCAGGAAG---A------------
ATTGT---C---AGC---A------C---TGGTGG---T---------G---GAGATG----------------------
--------GGGCACCATG---------CTCCTTGGGATG---T---TG---------ATGAT------------TTGT--
----AGTGCTGCAAAACAATC---------AGA---A------------CA---A---TTG------------------T
GGGTCACAGTCTATTATGGGGTACCTGTGTGGAAAGAAGCAACC--ACC------ACTT-TATTTTGTGCATCAGATGCT
AAGGCATATGATACAGAGGTACATAATGTTTGGGCCACACATGCCTGTGTACCCACAGACCCCAACCCACAAGAAGTAGT
ATTGG---A---AAATGTGAC---AGAAAATTTTAAT---ATGT---G---GAAAAATAACATGGTAGAACAAATGCATG
AGGATATAATCAGTTTATGGGACCAAAGCCTAAAGCCATGTGTAAAATTAACCCCACTCTGTGTTACT---TT---AAAT
TGCAC------TGATCA---ACTA--------------------------------------------------------
--------------AC--TAATAA---TAC-T---A-ATA------CC--------------------------------
----A-CTAGTAGTCC--T-------------------------------------------------------------
--------AGTAG--TTC--A-----ATA---GAGAA------------A-GGG-G---A----AA---T---AA-A---
---------AAACTGCTCTT---TCAATATTAC---CACAAA------CATGAGAG---ATAA---------GATGCAGA
---AAGAATATGC---AC---T---TTTTTATA---AACTTGATGTA---GTTCCAATAAA------TGATAATGCC---
------------------------------------------------------------------ACTAAT--AC--C-
--AACTATACC---------------------------------------------------------------------
---------------------------------------------------------AAC--TATAGG-T-TG---ATA-
--AGTTGTA-ACACCTCAGT---TATT---ACACAGGCCTGTCCAAA---GATATCC---TTTGAACCAA---TTCCAAT
ACATTATTGTACCCC---GGCTGGTTTTGCGATTTTTAAGTGTAATG---ATAA---GAAGTTTAATGGAACAGGACCAT
GTAAAAATGTCAGCACAGTACAATGTACACATGGAATTAGGCCAGTAGTATCAACTCAATTGTTGTTGAATGGCAGTCTA
TCAGAAGAAGA---GGTAATAATTAGGTCTGAAAATTTCACGAACAATGCTAAAACTATAATAGTACAGCTGAATGAATC
TGTAATAATTAATTGTACAAGACCCAATA---ACA---AT---A---CAAG---AAAA---GG---TAT---A---CATA
TA------------GGACCA------G------GGA---GA------G---CATTTTATACAACAGGAGAAATAGTAGGA
AACATAAGACAAGCACATTGTAACATTAGCAAAACACAATGGGAGAGTACTTTAAGAAGGATAGCTAT--AAAATTAAAA
GAA------------------CAATA---T---A-AG--AAT---------------------AAAACA-----------
-ATAGTATTTC---AA----CC---A---T---C---C---T---CA---GGAGGGGACCTAGAAATTGTAATGCACAGT
TTTAATTGTGGAGGGGAA---TTTTTTTACTGTAATACAACACAATTGTTT------A---ATAGTACT---TGG-----
--------------AATGA--AACAAACCTGTTT---------------------------------------AATAAT-
--A---CTGG---G--------------------A---AT---A---A----TA---C---T------G------AG--G
G--T---AAT---------------------------AC---T------A---TCA---CA---------CTCCCATG--
--CA-GAATAAAAC---AGATTAT---AAACATGTGGCAGGAAGTAGGAAAAGCAATGTATGCCCCTCCTATCAGAGGAC
AAATTAAATGTTCATCAAACATTACAGGGCTGCTATTAACAAGAGATGG---TAGTAC---TAAT---------GAC---
------------------------------ACA--AACAAT--A---CT---GAGATATTCAGACCTACAG-GAGGGA-A
TATGAGGGACAATTGGAGAA---------------------------------GTGAATTATAT---AAATATAA---AA
TAGTA---CAAATTGAACC---ATTA---GGAGTAGCACCTACC------AAGGCAAAGAGAAGAGTGGTGCA-------
-----GAGAG---AAAAAAGAGCAG------TGGGA----------CTAGGAGC---TA--T---GTTCCTTGGGTTCTT
GGG-AG-CAGCAGGAAG-CACTATGGGCGCAGCGTCAATAACGCTGACGGTACAGGCCAGACAATTATTGTCTG---GTA
TAGTGCAACAGCAAAACAATTTGCTGAGAGCTATTGAGGCGCAACAGAATCTGTTGCAACTCACAGTCTGGGGCATTAAG
CAGCTCCA---GGCAAGAG---TCCTGGCTGTGGAAAGATACCTAAAGGATCAACAGCTCATGGGG------ATTTGGGG
TTGCTCTGGAAAACTCATCTGCACCACTGCTGTGCCTTGGAATACCAGTTGGAGT------------AAT----------
-----------AA---A------TC---GCTGAATGAG------ATTTGGG------A---T------AACA------TG
ACCTGGATGGAGTGGGAA---AAAGAAGTTGAAAATTACACAAGCTTAATATACACCTTAATTGAAAAATCGC---AAAC
CCAACAGG---AAATAAATGAAAAGGAATTATTGGAATTGGATAAATGGGCAAGTTTGTGGAGTTGGTTTGACATAACGA
ATTGGCTATGGTATATAAAAATATTCATAATGATAGTAGGTGGCTTGATAGGTTTAAGAATAGTTTTTACTGTACTTTCT
ATAGTGAATAGAGTTAGGCAGGGATACTCACCACTATC---GTTTCAGACC---CGCCTCC---CAGCCCA---GAGGGG
A---CCCGACAGGCCCGGAGGAATC------------GAAGAAGAA---G---GT---GGAG---AGCAAGAC-------
--AGAGACAGATCCGA---G---CGA---TTAGTGGATGGATTCTTAGCAATCTTCTGGGTCGATCTCAGGAGCCTGTTC
CTCTTCAGCTACCACCGCTTGAGAGACTTAATCTTGATTGTAGCGAGGACTGTGGAACTTCTGGGACGCAGG--------
-------------GGGTGGGAAATCCTCA---AATACTTGTGGAATCTCCTGCAGTATTGGAGTCAGGAACTA---AAGA
AGAGTGC---TGTTA---G---CTTGCTTGACACCACAGCCATAATAGTAGCTGAGGGGACAGATA---GGATTATAGAA
CTCATACAAAGAGCTTTTAGGGCTATTCGCAATATACCTGCAAGAATAA---------GACAGGGCTTGGAAAGGGC---
TTTGCTATAA------------------------------------------AATGGG------TGGCAAGTGGTCAAA-
-----A---CG---TG---------GT---------G---T---------T---C---C---T---GG------A-----
-TGGG---ATA---CTATAAGG---GAAAGAATG---------AGACGAATT-AACCCAGCAGGAGAAAGGGGAAGATCT
--------------------------------------------------------------------------------
--------------------------------------------------------------------------------
--------------------------------------------------------------------------------
--------------------------------------------------------------------------------
---------------------------GAACCAGCAGCA------GA---T---GGGGTGGGAGCAGCATCTCGAGACCT
AGAAAGACATGGAGCAATCACAAGTAGCAATACAGCAGCCACCAATGCTGA---T---TGTGCATGGCTAGAAGCACAAG
---AGGAG---GAG------------GAAGTGGGTTTCCCAGTCAGACCTCAGGTACCTTTAAGACCAATGACTTACAAG
GGAGCTTTCGATCTCGGCTTC------TTTT---T---AAAAGAAAA---GGGGGGACTGGATGGGCTAATTTACT---C
C---CAGCAAAG---ACAAGATATCCTTGATCTGTGGGTCTACCACACACAAGGCTACTTCCCTGACTGGCAGAACTACA
CACCAGGGCCAGGGGTCA---GATATCCACTGACCTTTGGGTGGTGCTTCAAACTAGTACCAGTTGAG--CCAGAGGAGG
TAGA---AAAGGCCAATGAAGGAGA-CGACAAATGCTTGTTACACCCTCTGCACCAGCAT---GGAACGGATGACCCGGA
GAGAGAAGTGTTACAGTGGAAGTTTGACAGTAGCCTGGCACGT--AGGCATGTTGCCCGAG---AG---CTGCATCCGG-
--AGTAC-TAC------------------------------------AAGAACT------GAGGACTGCT----------
-------------------G---ACATCGA------------------------------GCT-----------------
-------TT---CT-------------------------ACAA---GGGACTTTCCGC----------------------
--------------------T---GGGG---A---C---TTT---C---CA---------G-------------GGAGGC
---GTGG---CCT---GGGCGGGA--------------------------------------------------------
-------------------------------------C---TGGG---GA---GTGGCGA---G---CCC---T---CAG
A------TGCTGCA---TA---------TAAGCAG---C---TGCTTT---T---T---GCCTG---TA-----------
-------------C---------------TGGG------TCTC---------TCT---------GGT---TAGACCAGAT
T---TGAGCCTGG---GAGCTCTCTGGCTAACT---AGGGGACCCACTGCTT---AAGCCTCAAT---AAAGCTTGCCT-
--TGA---GTG---------------------------------------------------------------------
--------------------------------------------------------------------------------
--------------------------------------------------------------------------------
--------------------------------------------------------------------------------
--------------------------------------------------------------------------------
--------------------------------------------------------------------------------
--------------------------------------------------------------------------------
--------------------------------------------------------------------------------
----------------------C
>AB428551/B/JP/2000/117
--------------------------------------------------------------------------------
--------------------------------------------------------------------------------
--------------------------------------------------------------------------------
--------------------------------------------------------------------------------
--------------------------------------------------------------------------------
--------------------------------------------------------------------------------
--------------------------------------------------------------------------------
--------------------------------------------------------------------------------
--------------------------------------------------------------------------------
--------------------------------------------------------------------------------
--------------------------------------------------------------------------------
--------------------------------------------------------------------------------
--------------------------------------------------------------------------------
--------------------------------------------------------------------------------
--------------------------------------------------------------------------------
-------------------------------G------------------------------------------------
--------------------------------------------------------------------------------
-------------------------------GAGAGAGATGGGTGCGAGAGCGTCAGTATTAAGCGGGGGAGAA---TTA
GATAAATGGG---AAAGAA---TTCGGTTAAGGCCAGGGGGAA---AGAAAAAATATAG------ATTAAAACATATAGT
ATGGGCAAGCAGGGAGCTAGAACGATTCGCAGTTAACCCTGGCC---TTTTGGAAACATCAGAAGGTTGTAGACAAATAC
TGGGACAGTTACAACCAGCCCTTCAAACAGGATCAGAAGAGCTTAGATCATTATTTAATACAGTAGCAGTCCTCTATTGT
GTACATCAAAGGATAGAGGTAAAAGACACCAAGGAAGCCCTAGAC--AAG-ATAGAGGAAGAGCAAAACAAAAGTAAG--
-------------CAAA------AAGCA---------C------AGCAA---------------------GCAGCAGCA-
--------GCT------------------------------GA---CACAGGA------------------AACAG----
-----CAGC---------------------------C---AG------G---TCAGCCAAAATTACCCTATAGTGCAGAA
CCTTCAGGGGCAAATGGTACATCAGCCCATATCACCTAGAACTTTAAATGCATGGGTAAAAGT---AGTAG---AAGAGA
AGGCCTTTAGCCCAGAAGTGATACCCATG---TTTACAGCATTATCAGAAGGAGCCACCCCACAAGA---TTTAAATACC
ATGCTAAACACAGT---GGGGGGACATCA---AGCAGCCATGCAAATGTTAAAAGAGGCCATCAATGAGGAAGCTGCAGA
ATGGGATAGATTGCATCCAGTACAGGCAGGGCCTATTGCACCAGGCCAGATAAGAGAACCAAGGGGAAGTGACATAGCAG
GAACTACTAGTA---CCCTTCAGGAACAAGTAACCTGGATGACAAGTAATCCACCTATCCCAGTAGGAGAAATT---TAT
AAAAGATGGATAATCCTGGGATTAAATAAAATAGTAAGAATGTATAGCCCTTCCAGCATTTTGGACATAAGACAAGGACC
AAAGGAACCCTTTAGAGACTATGTAGACCGGTTCTATAAAACTCTAAGAGCCGAGCAAGCTTCACAGGAGGTAAAAAATT
GGATGACAGACACCTTGTTGGTCCAAAATGCGAACCCAGATTGTAAAACTATTTTAAAAGCATTGGGACCCGCGGCTACA
CTAGAAGAAATGATGACAGCATGTCAGGGAGTGGGGGGACCCGGCCATA---AAGCAAGAGTCTTGGCTGAAGCAATG--
-------AGCCAAGTA---A---CAAATT--CA------------------AAT-AGC---ATA---ATGATGCAGAGAG
GCAAT------------------TT------TAAG---AACCAAAGAAAG---A---TTGTTAAGTGTTTCAATTGTGGT
AAAGTAGGGCACATAGCCAGAAATTGCAGGGCCCCTAGGAAAAAGGGCTGTTGGAAATGTGGAAAGGAAGGACACCAAAT
GAAAGA---GTGTACT------GAGGGACAG------GCTAATTTTT---TA---GGGAA---GATCTGGCCTTCCC---
A---CAAGGGG---AGGCCAGGGAACTTTCTTCAGAG------CAGA---------------------------------
---CCAGAGCCAACAGCTCCA------------------------------------------------CCA--------
-GCAGAGAGCTTCAGGTTTGGGGAAG---AGACA---A------CA---------------------------ACTCCCT
C---TC---A---GAAGCAGGAGCCG------------------ATAGA------AA---AGGAACTA------------
---TAT---CCTTTAGCCTCCCTCAGATCACTCTTTGGCAACGACCCCTCGTCCCAATAAAGATA---GGGGGGCAACTA
AAGGAAGCCCTATT---AGATACAGGAGCAGATGATACAGTATT---AGAAGAA---A---TGAATTTGCCAGGAAAATG
GAAACCAAAAATAATAGGGGGAATTGGAGGTTTTATCAAAGTAAGACAGTATGATCAGGTACCCGTAGAAATCTGCGGAC
ATAAAGCTATAGGTGCAGTATTAGTAGGACCTACACCTGTCAACA---TAATTGGAAGAAATCTGTTGACTCAGCTTGGT
TGCACTTTAAATTTTCCCATTAGTCCTATTGATACTGTACCAGTAAAATT---GAAGCCAGGAATGG---ATGGCCCAAA
AGTTAAACAA---TGGCCATTGACAGAAG---AAAAAATAAAAGCATTAATAGAAATTTGTACA------G---AAATGG
AAAAGGAAGGGAAAATTTCAAAAA---TTGGGCCTGAAAATCCATATAATACTCCAGTATTTGCCATAAAGAAAAAAGAC
------GGTACC---AAATGGAGAAAATTAGTAGATTTCAGAGAACTCAACAAAAGAACTCAAGATTTCT---GGGAAGT
TCAGTTAGGAATAC------CACATCCTGCA---GGGTTAAAA---AAG---AAA---AAAT---CAG------TGACAG
TACTGGATGTGGGTGATGCATATTTCTCAGTTCCCTTAGATAAAGACTTCAGGAAGTATACTGCATTTACCATACCTAGT
ACAAACAATGAGATACCAGGAATTAGATATCAGTACAATGTGCTTCCACAAGGATGGAAAGGATCACCAGCAATATTCCA
AAGTAGCATGACAAAAATCTTAGAGCCTTTCAGAAAACAAAATCCAGACATAGTTATTTATCAATACATGGACGATTTGT
ATGTAGGATCTGACTTAGAAATAGAGCAGCATAGAACAAAAATAGAGGAACTGAGACAACATCTGTTGGGGTGGGGATTT
ACCACACCAGAT---AAAAAACATCAGAAAGAACCTCCATTCCTTTGGATGGGATATGAACTACATCCTGATAAATGGAC
AGTACAGCCTATAGAGCTGCCAGAAAAAGACAGCTGGACTGTCAATGACATACAGAAGTTAGTGGGAAAATTA-------
-----------AACTGGGCAAGTCAGATTTATCCAGGGATTAAAGTAAAGCAATTATGTAAACTCCTTAGGGGAGCCAAA
GCACTAACAGAAGTAATACAGCTAACAGAAGAAGCAGAGCTAGAACTGGCAGAAAACAGGGAGATTCTAAGAGAACCAGT
ACATGGAGTGTATTATGACCCATC---AA---------------AAGACTTAATAGCAGAAATACAGAAGCAGGAGCTGG
GCCAATGGACATATCAAATTTATCAAGACCCATTTAAAAATCTGAAGACAGGAAAATATGCAAGAATGAGGGGTGCCCAC
ACTAATGATGTAAAACAATTAACAGAGGTAGTGC---AAAAAATAGCCAAAGAAAGTATAGTAA---TATGGGGAAAAAC
TCCTAAATTTAGACTACCCATACAGAAGGAAACATGGGAAGCATGGTGGATGGAGTATTGGCAAGCCACCTGGATTCCTG
AGTGGGAGTTTGTCAATA---CCCCTCCCTT---AGTAAAATTATGGTACCAATTAGAGAAAGAACCCATAGTAGAAGCA
GAAACTTTCTATGTAGATGGGGCAGCTAAT---AGGGAGAC------T---AAATTAGGAAAAGCAGGATATGTTACTAA
CAGAGGAAGACAAAAAGTTATCTCCCTAACTGACACAACAAATCAGAAGACTGAGTTACAAGCAATTTATCTAGCTTTGC
AGGATTCAGGATCAGAGGTAAACATAGTAACAGACTCACAATATGCATTGGGAATTATTCAAGCACAACCAGATAAGAGT
GAATCAGAGGTAGTCAGTCAAATAATAGAGCAGTTAAT---AAAAAAGGAAAAGGTCTACCTGGCATGGGTACCAGCACA
CAAAGGGATTGGAGGAAATGAA---CAAGTAGATAAATTAGTCAGTGCTGGAATCAGGAGAGTACTATTTTTAGAT---G
GAATAGATAAGGCTCAAGAAGAACATGAAAAATATCATAGTAATTGGAGAGCAATGGCTAGTGATTTCAACCTGCCACCT
GTAGTAGCAAAAGAAATAGTAGCCAGCTGTGATAAATGTCAGCTAAAAGGAGAAGCCATGCATGGACAAGTAGACTGTAG
TCCAGGAATATGGCAACTAGATTGTACACATTTAGAGGGAAAAATTATCCTGGTAGCAGTTCATGTAGCCAGTGGATATA
TAGAAGCAGAAGTTATTCCAGCAGAGACAGGGCAGGAAACAGCATACTTTC---TCTTAAAATTAGCAGGGAGATGGCCA
GTAAAAACAATACATACAGACAATGGCAGCAATTTCACTAGTGCTGCGGTTAAGGCCGCCTGTTGGTGGGCGGGGGTCAA
GCAGGAATTTGGCATTCCCTACAATCCCCAAAGTCAAGGAGTAGTAGAATCTATGAACAAAGAATT---AAAGAAAATTA
TAGGACAAGTAAGAGATCAGGCTGAACATCTTAAGACAGCAGTACAAATGGCAGTATTCATCCACAATTTTAAAAGAA--
-AA---GGGG---GGATTG---GGGGGT------------------------------------------------ACAG
TGCAGGGGAAAGAATGATAGACATAATAGCAACAGACATACAAACTAAAGAACTACAAAAACAAATTACAAAACTTCAAA
ATTTTCGGG---TTTATTACAGGGACAGCAGAGATCCACTTTGGAAAGGACCAGCAAAGCTTCTCTGGAAAGGTGAAGGG
GCAGTAGTAATACAAGATAA------TAGTGATATAAAAGTAGTGCCAAGAAGAAAAGCAAAGATCATTAGAA---ATTA
TGGAAAACAGATGGCAGGTGATGATTGTGTGGCAAGTAGACAGGATGAGGATTAGA---ACATGGAAAAGTTTAGTAAAA
CACCATATGTATAATTCAAAGAAAGCTAAGAACTGGT---ATTATAGACATCATTATGAGAGCCCTCATCC---AAAAAT
AAGCTCAGAAGTACACATCCCACTAGG------------GG---------A---GG---ATAG---ATTAGTAATAACAA
CATA---TTGGGGT---CTGCATACAGGAGAAAGAGACTGGCATTTGGGT---CAGGGAGTCTCCATAGAATGGAGGAAA
AGGAGATATAGAACACAAGTAACCCCTGACCTAGCAGACCAACTAATTCACCTG---TATTATTTT---GACTGTTTTTC
AGACTC---TGCTATAAGAAATGCCCTATTAGGACGTAG---AGT---CAGTCC---TAGTTGTGACTATCAAGCA---G
GACATA---ACAAGGTGGGAACTCT---ACAGTACTTGGCACTAATAGCATT---AATAG---CA---C---C---A---
AA---------AAGGA---GAAAGCCACCTCTGCCTAGTGTTGCGAAACTGACAGAGGATAGATGGAACAAGCCCCAGAA
GACCAAGGGCCACAGAGGGAGCCATACAATGAATGGGCACTAGAACTTTTAGAAGAGCTTAAGAGAGAAGCAATTAGACA
TTTTCCTAGGGCATGGCTCTACAGCTTAGGACAATATATCTATGAAACTTATGGGGATACTTGGGCAGGAGTGGAAG---
CCATAATAAGAATTCTGCAA---CAACTGCTG---TTTATTCAT---TTCAGAATTGGGTGTC---AGCATAGCAGAATA
GGCATC---------CT---TCC------ACAG------AGGAGAGCAA----------GAAATGGAGCCAGTAGACCCT
AGTCTAGAGCCCTGGCAGCATCCAGGAAGCCGGCCTAGGACTGCTTGTAACAATTGCTATTGTAAAAAATGTTGCTTGCA
TT------GCCAA---------------GTTTGCTTCCT---GTC---AAAAGCATTAGGCATCTCCCATGGC---AGGA
AGAAGCG------GAGAC---AG---C---GACGAAGAC---CTCCTAAGGACGGTCAGACTCATCAGGTTCCTCCACCA
AAGCAGTAAGTA------------------GTAGATGTA---ATG------------------CAACCT------TT---
AG---------TAATAG---CTT---CA---ATAG---TAGCATTAGTAATAGTAA--CAAT---AA-TAGCAATAAT--
----TGTGTGGACCATAGTATTCATAGAATATAAGAAAATATTAAGAGAA---AGGAGAATAGACAGATTAATTGATAGA
ATAAG---AGAAAGAGCAGAAGATAGTGGCA---------ATGAGAGTGAGGGGGATCAGGAAG---A------------
ATTAT---C---GGC---A------C---TT---G---T---------G---GAGATG----------------------
--------GGGCACCATG---------CTCCTTGGGATG---T---TG---------ATGAT------------CTGT--
----AGTGCTGC------------------AGA---C------------AA---A---TTG------------------T
GGGTCACAGTCTATTATGGGGTACCTGTGTGGAAAGAAGCACCT--ACC------ACTC-TATTTTGTGCATCAGATGCT
AAAGCATATAAAACAGAGATGCATAATGTTTGGGCCACACATGCCTGTGTACCCACAGACCCCAACCCACAAGAAGTATT
ATTGG---G---AAATATGAC---AGAAAATTTTAAC---ATGT---G---GGAAAATAACATGGTAGAACAGATGCAGG
AGGATGTAATCAGTYTGTGGGATCAAAGCCTAAAGCCATGTGTAGAACTAACCCCACTCTGTGTTACT---TT---AAAT
TGCAC------TGATTAT--AATGGTAATAAT------------------------------------------------
--------------AC--AAATAG---TAC-T---C-ATA------CC--------------------------------
----A-ATAGTAGTAG--TAGTGAA-------------------------------------------------------
--------GGGGA--AAA--G-----CTG---GAGAA------------A-GGA-G---A----AA---T---AA-A---
---------AAACTGCACTT---TTAATATCAC---CACCAA------CATAGGAG---ATAA---------GCAG---A
---GAGACTATGC---AT---T---CTTTTATA---AACTTGATCTA---GAACCAATAAA------TAAG---------
--------------------------------------------------------------------------------
--GATAATGCT---------------------------------------------------------------------
---------------------------------------------------------AGC--TATAGG-T-TG---ATA-
--AGTTGTA-ACACCTCAGT---CATT---ACACAAGCCTGTCCAAA---GGTATCT---TTTGAGCCAA---TTCCCAT
ACATTATTGTACCCC---GGCTGGTTTTGCGCTTCTAAAGTGTAATG---ATAA---GAAATTCAATGGAACAGGGCCAT
GTACAAATGTCAGCACAGTACAATGTACACATGGAATCAGGCCAGTAGTGTCAACTCAACTGCTGTTAAATGGCAGTCTA
GCAGAAGAAGA---GGTAGTAATTAGGTCTGCCAATTTCTCGAACAATGGTAAAATCATAATAGTACAGCTAAATGAAAC
TGTAGAAATTAATTGTACAAGACCCAACA---ACA---AT---A---CAAG---AAAA---GG---TAT---A---CAGT
TA------------GGACAA------G------GGA---GA------G---CACTTTATGCAACAGGAGACATAATAGGA
GATATAAGGCAAGCATATTGTACCATTAATGGAACAAAATGGAATAAAACTTTAAACCAAATAGCTGA--AAAATTAAGA
GAA------------------CAATT---TGGGG-AG--AAT---------------------AAAACC-----------
-ATAAAATTTC---AG----CC---A---T---C---C---T---CA---GGAGGGGACCCAGAAGTTGTAATGCATAGT
TTTAATTGTGGAGGGGAA---TTTTTCTACTGTAATACATCATCACTGTTT------A---AT---------TGG-----
--------------AGTAC--TAAT------------------------------------------------GGGTCA-
--A---ATAT---T-----------------------------A---C----TA---A---T------G------GG--T
C--A---AAT---------------------ATT---AC---C------A---AAA---CC---------ATCCCATG--
--CA-GAATAAAAC---AAATTAT---AAACATGTGGCAGAAAGTAGGAAAAGCAATGTATGCCCCTCCCATCAGAGGAC
AAATTAATTGTTTATCAAATATTACAGGGCTGCTATTAACAAGAGATGG---TGGTAA---CCAG---------ACTGAG
------------------------------TTT--AATAAT--A---CT---GAGATCTTCAGACCTGGAG-GAGGAG-A
TATGAGGGACAATTGGAGAA---------------------------------GTGAATTATAT---AAATATAA---AG
TAGTA---AAAATTGAACC---ATTA---GGAGTAGCACCCACC------AAGGCAAGGAGAAGAGTGGTGCA-------
-----AAGAG---AAAAAAGAGCAG------TGGGAA-----CA--ATAGGAGC---TA--T---GTTCCTTGGGTTCTT
GGG-AG-CAGCAGGAAG-CACTATGGGCGCAGCGTCATTGACGCTGACGGTACAGGCCAGACTATTATTGTCTG---GTA
TAGTGCAACAGCAGAACAATCTGCTGAGGGCTATTGAGGCGCAACAACATCTGTTGCAACTCACAGTCTGGGGCATCAAG
CAGCTCCA---GGCAAGAG---TCCTGGCTGTGGAAAGATACCTACAGGATCAACAGCTCCTAGGG------ATTTGGGG
TTGCTCTGGAAAACTCATTTGCACCACTAATGTGCCTTGGAATAGTAGTTGGAGT------------AAT----------
-----------AA---A------AC---TCTGAATCAG------ATTTGGG------A---G------AACA------TG
ACCTGGATGCAGTGGGAG---AGAGAAATTGACAATTACACAAGAGAAATATACAGCTTAATTGAAGAAGCGC---AGAA
CCAGCAAG---AAAAGAATGAACAAGACTTATTGGAATTGGATAAGTGGGATAATTTGTGGAGTTGGTTTAGCATAACAA
AATGGCTGTGGTACATAAAAATATTCATAATGATAGTAGGAGGCTTGATAGGTTTAAGAATAGTTTTTGCTGTACTTTCT
ATAGTAAATAGAGTTAGGCAGGGATACTCACCATTGTC---ATTGCAGACC---CGCCTCC---CAGCCCA---GAGGGG
A---CCCGACAGGCACGAAGAAACC------------GGAGAAGAA---G---GT---GGAG---AGAGAGAC-------
--AGAGACACATCCGG---G---CGC---TTAGTGACTGGATTCTTAGCACTTATCTGGGACGACCTACGGAGCCTGTTC
CTCTTCAGCTACCACCACTTGAGAGACTTACTCTTGATTGTAGCGAGGATTGTAGAACTTCTGGGACGCAGG--------
-------------GGGTGGGAAGTCCTCA---AACTTTGGTGGAATCTCCTGCAGTATTGGAGTCAGGAAATA---AAGA
ATAGTGC---TGTTA---G---CTTGCTCAACGCTACAGCTATAATAGTAGCTGAGGGGACTGATA---GGATTATAGAA
ATAGCACAAAGAACTTATAGAGCTATTCTCCACATACCTACAAGAATAA---------GACAGGGCTTGGAAAGGGC---
TTTGCTATAA------------------------------------------GATGGG------TGGCAAGTGGTCAAA-
-----A---AG---TA---------GT---------G---T---------G---A---T---T---GG------A-----
-TGGC---CTG---CTATAAGG---GAAAGAATG---------AGACGAACTCGG-------------------------
--------------------------------------------------------------------------------
--------------------------------------------------------------------------------
--------------------------------------------------------------------------------
--------------------------------------------------------------------------------
------------------------------CCAGCAGCA------GA---T---GGGGTGGGAGCAGCATCTCGAGACCT
GGAAAGTCGTGGAGCATTCACAACTAGCAATACAGCAGAAAATAATGCTGA---T---CGGGCCTGGGTAGAAGCACAAG
---AGGAA---GAGG------AA---GAGGTGGGCTTTCCAGTCAGACCTCAGGTACCTTTAAGACCAATGACTTACAAG
GGAGCTTTAGATCTCAGCCAC------TTTT---T---AAAAGAAAA---GGGGGGACTGGAAGGGCTAATTTACT---C
C---CAGAAAAG---ACAAGATATCCTTGATCTGTGGGTCTATAACACACAAGGCTACTTCCCTGATTGGCAGAACTACA
CACCAGGGCCAGGGACCA---GATTTCCACTGACCTTTGGATGGTGCTTCAAGTTAGTACCAGTTGAG--CCAGGACAGG
TAGA---AGAAGCCAATGCAGATGA-AAACAACTGCTTGTTACACCCTATGAGTCTGCAT---GGAATGGATGACCCAGA
GAAAGAAGTGTTAGTATGGAAGTTTGACAGCCGCCTAGCATTT--CATCACGTGGCCCGAG---AG---CTGCATCCGG-
--ATTAC-TAC------------------------------------AAAGACT------GATGATCTACAAGATTGCT-
-------------------G---ACACCGA------------------------------GTT-----------------
-------TT---GT-------------------------GCAA---GGGACT
>AB428552/B/JP/2001/134
--------------------------------------------------------------------------------
--------------------------------------------------------------------------------
--------------------------------------------------------------------------------
--------------------------------------------------------------------------------
--------------------------------------------------------------------------------
--------------------------------------------------------------------------------
--------------------------------------------------------------------------------
--------------------------------------------------------------------------------
--------------------------------------------------------------------------------
--------------------------------------------------------------------------------
--------------------------------------------------------------------------------
--------------------------------------------------------------------------------
--------------------------------------------------------------------------------
--------------------------------------------------------------------------------
--------------------------------------------------------------------------------
-------------------------------G------------------------------------------------
--------------------------------------------------------------------------------
-------------------------------GAGAGAGATGGGTGCGAGAGCGTCAGTATTAAGCGGGGGAGAA---TTA
GATAGATGGG---AAAAAA---TTCGGTTAAGGCCAGGGGGAA---AGAAAAAATATAG------ATTAAAACATATAGT
ATGGGCAAGCAGGGAGCTAGAACGATTCGCAGTTAACCCTGGCC---TTTTGGAAACATCAGAAGGTTGTAGACAAATAY
TGGGACAGYTACAACCATCCCTTCAAACAGGRTCAGAAGAGCTTAAATCATTATTTAATGCAGTAGCAGTCCTCTATTGT
GTACATCAAAGGATAGATGTAAAAGACACCAAGGAAGCCTTAGAC--AAG-ATAGAGGAAGAGCAAAACAAAAGTAAG--
-------------AAAA------ARGCA---------C------AGCAA---------------------GCAGCAGCA-
--------GCT------------------------------GA---CACAGGA------------------AACAG----
-----CAGT---------------------------C---AG------G---TCAGCCAAAATTACCCTATAGTGCAGAA
CCTTCAGGGGCAAATGGTACATCAGCCCATATCACCTAGAACTTTAAATGCATGGGTAAAAGT---AGTAG---AAGAGA
AGGCCTTTAGCCCAGAAGTGATACCCATG---TTTTCAGCATTATCAGAAGGAGCCACCCCACAAGA---TTTAAATACC
ATGCTAAACACAGT---GGGAGGACATCA---AGCAGCTATGCAAATGTTAAAAGAGACCATCAATGAGGAAGCTGCAGA
ATGGGATAGATTGCATCCAGCGCAGGCAGGGCCTATTGCACCAGGCCAGATAAGAGAACCAAGGGGAAGTGACATAGCAG
GAACTACTAGTA---CCCTTCAGGAACAAATAACATGGATGACAAATAATCCACCTATCCCAGTAGGAGAAATT---TAT
AAAAGATGGATAATCCTGGGATTAAAYAAAATAGTAAGAATGTATAGCCCTACCAGCATTCTGGACATAAGACAAGGACC
AAAGGAACCCTTTAGAGACTATGTAGACCGGTTCTATAAAACTCTAAGAGCCGAGCAAGCATCACAGGAGGTAAAAAATT
GGATGACAGAAACCTTGTTGGTTCAAAATGCGAACCCAGATTGTAAAACTATTTTAAAAGCATTGGGACCCGCGGCTACA
CTAGAAGAAATGATGACAGCATGYCAGGGAGTGGGGGGACCCGGTCATA---AAGCGAGAGTCTTGGCTGAAGCAATG--
-------AGCCAAGTA---A---CAAATT--CA------------------GCT-AGC---ATA---ATGATGCAGAGAG
GCAAT------------------TT------TAAY---AACCAAAGAAAG---A---TTGTTAAGTGTTTCAATTGTGGT
AAAGTAGGGCACATAGCCAGAAATTGCAAGGCCCCTAGGAAAAAGGGCTGTTGGAAATGTGGAAAGGAAGGACACCAAAT
GAAAGA---GTGTACT------GAGAGACAG------GCTAATTTTT---TA---GGGAA---AATCTGGCCTTCCC---
A---CAAGGGA---AGGCCAGGAAACTTTCTTCAGAG------CAGA---------------------------------
---CCAGAGCCAACAGCTCCA------------------------------------------------CCA--------
-GCAGAGAGCTTCAGGTTTGGGGAGG---AGACA---A------CA---------------------------ACCCCCT
C---TC---A---GAAACAGGAGCCG------------------ATAGA------CA---AGGAGCTG------------
---TAT---CCCTTAACCTCCCTCAGATCACTCTTTGGCAACGACCCCTCGTCACAATAAAGATA---GGGGGGCAACTA
AAGGAAGCTCTATT---AGATACAGGAGCAGATGATACAGTATT---AGAAGAA---A---TGAATTTGCCAGGAAAATG
GAAACCAAAAATGATAGGGGGAATTGGAGGTTTTATCAAAGTAAGACAGTATGAACAGGTACCCATAGAAATCTGCGGAC
ATAAAGCTATAGGTACAGTATTAGTAGGACCTACACCTGTCAACA---TAATTGGAAGAAATCTGATGACTCAGCTTGGG
TGCACTTTAAATTTTCCCATTAGTCCTATTGAAACTGTACCAGTAAAATT---GAAGCCAGGAATGG---ATGGTCCAAA
AGTTAAACAA---TGGCCATTGACAGAAG---AAAAAATAAAAGCATTAGTAGAAATTTGTACA------G---AAATGG
AAAAGGAAGGGAAAATTTCAAAAA---TYGGGCCTGAWAATCCATATAATACTCCAGTGTTTGCCATAAAGAAAAAAGAY
------GGTACC---AAATGGAGAAAATTAGTAGATTTCAGAGAACTCAATAAAAGAACTCAAGATTTCT---GGGAAGT
TCAGTTAGGAATAC------CACATCCTGCA---GGGTTAAAA---AAG---AAA---AAAT---CHG------TAACAG
TACTGGATGTGGGTGATGCATATTTCTCAGTTCCCTTAGATMAAGASTTCAGAAAGTATACTGCATTTACTATACCTAGT
ATAAACAATGAGACACCAGGAATTAGATATCAGTACAATGTGCTTCCACAGGGATGGAAAGGATCACCAGCAATATTCCA
AAGTAGCATGACAAAAATCTTAGAACCTTTCAGAAAACAAAATCCAGAAATAGTTATTTATCAATACATGGATGATTTGT
ATGTAGGATCTGACTTAGAAATAGAGCAGCATAGAACAAAAATAGAGGAACTGAGACAACATCTRTTGGGGTGGGGATTT
ACCACACCAGAC---AAAAAACATCAGAAAGAACCTCCATTCCTTTGGATGGGATATGAACTACATCCTGATAAATGGAC
AGTACAGCCTATAGAACTGCCAGAAAAAGACAGCTGGACTGTCAATGACATACAGAAGTTAGTGGGAAAACTA-------
-----------AACTGGGCAAGCCAGATTTATCCAGGGATTAAAATAAAGCAATTATGTAAACTCMTTAGGGGTGCCAAA
GCACTAACAGAAGTAATACAACTAACAGAAGAAGCAGAGCTAGAAYTGGCAGAAAACAGGGAGATTCTAAAAGAACCAGT
ACATGGAGTGTATTATGACCCTTC---AA---------------AAGACTTAATAGCAGAAATACAGAAGCAGGGGATGG
GCCAATGGACATATCAAATTTATCAAGAGCCATTTAAAAATCTGAAGACAGGAAAATATGCAAGAATAAGGAGTGCCCAC
ACTAATGATGTAAAACAATTAACAGAGGTAGTGC---AAAAAGTAGCCAAAGAAAGTATAATAA---TATGGGGAAAAAC
TCCTAAATTTAAACTACCCATACAAAAAGAGACATGGGAAGCATGGTGGATGGAGTATTGGCAAGCCACCTGGATTCCTG
AGTGGGAGTTTGTCAATA---CCCCTCCCTT---AGTGAAATTATGGTACCAATTAGAGAAAGAACCCATAGTAGGAGCA
GAAACTTTCTATGTAGATGGGGCAGCTAAT---AGGGAGAC------T---AAATTAGGAAAAGCAGGATATGTTACTAA
CAGAGGGAGACAAAAAGTTATCTCCCTAGCTGACACAACAAATCAGAAGACTGAGTTACAAGCAATTCATYTAGCTTTGC
AGGATTCAGGATCAGAGGTAAACATAGTAACAGACTCACAATATGCATTGGGAATTATTCAAGCACAACCAGATAACAGT
GAATCAGAGGTAGTCAGTCAAATAATAGAGCAGTTGAT---AAAAAAGGAAAAGGTCTACCTGGCATGGGTACCAGCACA
CAAAGGGATTGGAGGAAATGAA---CAAGTAGATAAATTAGTCAGTGCTGGAATCAGGAGAGTACTATTTTTGGAT---G
GAATAGATAAGGCCCAAGAAGAACATGAAAAATATCACAGTAATTGGAGAGCAATGGCTAGTGATTTCAACCTGCCACCT
GTAGTAGCAAAAGAAATAGTAGCCAGCTGTGATAAATGTCAGCTAAAAGGAGAAGCCATGCATGGACAGGTAGACTGTAG
TCCAGGAATATGGCAACTAGATTGCACACATTTAGAGGGAAAAATTATCCTGGTAGCAGTTCATGTAGCCAGTGGATATA
TAGAAGCAGAAGTTATCCCAGCAGAGACAGGGCAGGAAACAGCATACTKTC---TCTTAAAATTAGCAGGGAGATGGCCA
GTAACAACAATACATACAGACAATGGCAGCAATTTCACCAGTGCTGCGGTTAAGGCCGCCTGTTGGTGGGCGGGGGTCAA
RCAGGAATTTGGCATTCCCTACAATCCCCAAAGTCAAGGAGTAGTAGAATCYATGAACAAAGAATT---AAAGAAAATTA
TAGGACAAGTCAGAGATCAGGCTGAACATCTTAAGACAGCAGTACAGATGGCAGTATTCATCCACAATTTTAAAAGAA--
-AA---GGGG---GGATTG---GGGGGT------------------------------------------------ACAG
TGCAGGGGAAAGAATAGTAGACATGATAGCAACAGACATACAAACTAAAGAACTACAAAAACAAATTACAAAAATTCAAA
ATTTTCGGG---TTTATTACAGGGACAGCAGAGATCCACTTTGGAAAGGACCAGCAAAGCTTCTCTGGAAAGGTGAAGGG
GCAGTAGTAATACAAGATAA------TAGTGATATAAAAGTAGTGCCAAGAAGAAAAGCAAAGATCATTAGAG---ATTA
TGGAAAACAGATGGCAGGTGATGATTGTGTGGCAGGTAGACAGGATGAGGATTAGA---ACATGGAAAAGTTTAGTAAAA
CACCATATGTATATTTCAAAGAAAGCTAAGAACTGGT---TTTATAGACATCACTATGAGAGCACTCATCC---AAGAAT
AAGCTCGGAAGTACACATCCCACTAGG------------GG---------A---KG---ATAR---ATTAGTAATAACAA
CATA---TTGGGGY---TTGCATACAGGAGAAAGAGACTGGCATTTGGGT---CAGGGAGTCTCCATAGAATGGAGGAAA
AGGAGATATAGAACACAAGTAACCCCTGACCTAGCAGACCAACTAATTCACCTG---TATTATTTT---GACTGTTTTTC
AGACTC---TGCTATAAGAAATGCCCTATTAGGGCGTAG---AGT---CAGCCC---TAGTTGTGAMTATCAAGCA---G
GACATA---ACAAGGTGGGAWCTCT---ACAGTACCTGGCACTAGCAGCATT---AGTAA---CA---C---C---A---
AA---------AAAGA---GAAAGCCACCTTTGCCTAGTGTTGCGAAACTGACAGAGGATAGATGGAACAAGCCCCAGAA
GACCAAGGGCCACAGAGGGAGCCATACAATGAATGGACACTAGAGCTTCTAGAAGAGCTTAAGAGAGAAGCAGTTAGACA
TTTTCCTAGGGCATGGCTTCATAGCTTAGGACAATATATCTATGAAACTTATGGGGATACTTGGACAGGAGTGGAAG---
CCTTAATAAGAATACTGCAA---CAACTGCTG---TTTATTCAT---TTCAGAATTGGGTGTC---AACATAGCAGAATA
GGCATC---------CT---TCA------ACAG------AGGAGAGCAA----------GAAATGGAGCCAGTAGACCCT
AGTCTAGAGCCCTGGAAKCATCCAGGAAGCCGGCCTAGGACTGCTTGTAACAATTGCTATTGTAAAAAGTGTTGCTTTCA
TT------GCCAA---------------GTTTGCTTCAT---GTC---AAAAGCATTAGGCATCTCCCATGGC---AGGA
AGAAGCG------GAGAC---AG---C---GACGAAGAC---CTCCTAAGGACGGTCAGACTCATCAGGTTCCTCCACCA
AAGCAGTAAGTA------------------RTAGATGTG---ATG------------------CCACCT------TT---
AG---------TAATAG---TAT---CA---ATAG---TAGCATTAGTAGTAGTGR--CAAT---AA-TAGCAATAGT--
----TGTGTGGACCATAGTATTCATAGAATATAAGAAAATATTAAGAGAA---AGGAAAATAGACAGAMTAATTGATAGA
ATAAG---AGAAAGAGCAGAAGACAGTGGCA---------ATGAGAGTGAGGGGGATCAGGAAG---A------------
ACTGT---C---AGC---A------C---TT---G---T---------G---GAGATG----------------------
--------GGGCACCATG---------CTCCTTGGAATG---T---TG---------ATGAT------------CTGT--
----AGTGCTGC------------------AGA---C------------AA---A---TTG------------------T
GGGTCACAGTCTATTATGGGGTACCTGTGTGGAAAGAAGCAACT--ACC------ACTC-TATTTTGTGCATCAGATGCT
AAAGCATATAAAACAGAGGTGCATAATGTTTGGGCCACACATGCCTGTGTACCCACAGACCCCAACCCACAAGAAGTATT
ATTGG---A---AAATGTGAC---AGAAAATTTTAAC---ATGT---G---GAAAAATGACATGGTAGAACAGATGCAGG
AGGATATAATCAGTTTGTGGGATCAAAGCCTAAAGCCATGTGTARAACTAACCCCACTCTGTGTTACT---TT---AAAT
TGCAC------TGATTAT--AATGGTAATWAT------------------------------------------------
--------------AC--AAATAG---TAC-T---C-ATA------CC--------------------------------
----A-ATAGTAATAG--T-------------------------------------------------------------
-----------AG--TAA--G-----ATG---GAGGA------------A-GGA-G---A----AA---T---GA-A---
---------AAACTGCACTT---TCAATATCAC---CACCAA------TATAGGAS---AGAA---------GAAG---A
---GAGAATCTGC---AY---T---CTTTTATA---AACTTGATGTA---GTACAAATAAG------TAAG---------
--------------------------------------------------------------------------------
--AATGATACT---------------------------------------------------------------------
---------------------------------------------------------AGC--TATAGG-T-TG---ATA-
--AGRTGTA-ACACCTCAGT---CATT---ACACAAGCCTGTCCAAA---GGTATCT---TTTGAGCCAA---TTCCCAT
ACATTATTGTACCCC---GGCTGGTTTTGCGCTTCTAAAGTGTAATG---ATAG---GAAATTTAATGGAACAGGRCCAT
GTACAAATGTCAGCACAGTACAATGTACACATGGAATTAGGCCAGTAGTGTCAACTCAACTGCTGTTAAAYGGCAGTCTA
GCAGAAGAAGA---GRTAATAATTAGGTCTGCCAATTTCTCAAACAATGCTAAAATCATAATAGTACAGCTAAATGAAAC
TGTAGAAATTAATTGTACAAGACCCAACA---ACA---AT---A---CAAG---AAAA---GG---TAT---A---CATC
TA------------GGACCA------G------GGR---GA------G---CATTTTATGCAACAGGAGACATAATAGGA
GATATAAGACAAGCACATTGTAACATTAGTGGAACAMAATGGAATAAAACTTTAGAACAAATAGCTGA--AAAATTAAAA
GAA------------------CAATT---TGGGG-AG--AAT---------------------AAAACA-----------
-ATAGAATTTA---AG----CAGCCA---C---Y---C---C---CA---GGAGGGGACCYAGAAATTGTAATGCATAGT
TTTAATTGTGGAGGGGAA---TTTTTCTACTGTAATACATCATCACTGTTT---------------ACT---TGG-----
--------------AGTAC--TAATGGGTCA------------------------------------------AATATT-
--A---CAGG---A--------------------A---GT---A---C----TA---A---T------G------GG--T
C--A---RAT---------------------------------------A---TTA---CC---------ATCCCATG--
--CA-GAATAAAAC---AAATTAT---AAACATGTGGCAGAAAGTAGGAAGAGCAATGTATGCCCCTCCCATCAGYGGAC
AAATTWATTGTTCATCAAAWATTACAGGGTTGCTATTAATRAGAGATGG---TGGTAA---CCAG---------AGTGAG
KCTAATAATACTGAG---------------TCT--GATAAT--A---CT---GAGATCTTCAGACCTGCAG-GAGGAG-A
TATGAGRGACAATTGGAGAA---------------------------------GTGAATTATAT---AAGTATAA---AG
TAGTA---AAGATTGAACC---ATTA---GGAGTAGCACCCACC------AAGGCAAGGAGAAGAGTGGTGCA-------
-----AAGAG---AAAAAAGAGCAG------TGGGAA-----CA--ATAGGAGC---TA--T---GTTCCTTGGGTTCTT
GGG-AG-CAGCAGGAAG-CACTATGGGCGCAGCGTCATTGACGCTGACGGTACAGGCCAGACTATTATTGTCTG---GTA
TAGTGCAACAGCAGAACAATTTGCTGAGGGCTATTGAGGCGCAACAACATCTGTTGCAACTCACAGTCTGGGGCATCAAG
CAGCTCCA---GGCAAGAG---TCCTGGCTGTGGAAAGATACCTAAGGGATCAACAGCTCCTAGGG------ATTTGGGG
TTGCTCTGGAAAACTCATTTGCACCACTAATGTGCCTTGGAATAGTAGTTGGAGT------------AAT----------
-----------AA---A------AM---TCTGAGTCAG------ATTTGGG------A---T------AACA------TG
ACCTGGATGCAGTGGGAA---AGAGAAATTGACAATTACACAAGAGAAATATACAMCTTAATTGAAGAAGCGC---AGAA
CCAGCAAG---AAAAGAATGAACAAGACTTATTGGAATTGGATAAGTGGGACAGCTTGTGGAGTTGGTTTAGCATCACAC
AATGGTTGTGGTACATAAAAATATTCATAATGATAGTAGGAGGCTTGATAGGTTTAAGAATAGTTTTTGCTGTACTTTCT
ATAGTAAATAGAATTAGGCAGGGATACTCACCATTATC---ATTKCAGACC---CACCTCC---CAGCCCA---GAGGGG
A---CCCGACAGGCACGAAGGAACC------------GGAGAAGAA---G---GT---GGAG---AGAGAGAC-------
--AGAGACACATCCGG---G---AGA---TTAGTAACTGGATTCTTAGCAATTATCTGGGTCGACCTGCGGARCCTGTGC
CTCTTCAGCTACCACCGCTTGAGAGACTTACTCTTGATTGTAGCGAGGATTGTAGAGCTTCTGGGACGCAGG--------
-------------GGGTGGGAAGTCCTCA---AACTTTGGTGGAATCTCCTGCAGTATTGGAGTCAGGAAATA---AAGA
GTAGTGC---TATTA---G---CTTGCTCAACGCTACAGCTATAGCAGTRGCTGAGGGGACAGATA---GGATTATAGAA
ATAGCACAAAGAATTTATAGAGCTATTCTCCACATACCTACAAGAATAA---------GACAAGGCTTAGAAAGGGC---
TTTGCTATAA------------------------------------------GATGGG------TGGCAAGTGGTCAAA-
-----A---AG---TA---------GT---------G---T---------R---G---T---T---GG------A-----
-TGGC---CTG---CTATAAGR---GAAAGAATG---------AGACGAACTCGG-------------------------
--------------------------------------------------------------------------------
--------------------------------------------------------------------------------
--------------------------------------------------------------------------------
--------------------------------------------------------------------------------
------------------------------CCAGCAGCA------GA---G---GGGGTGGGAGCAGCATCTCGAGACCT
GGAAAATCGTGGAGCATTCACAACTAGCAATACAGCAGAAAATAATGCTGA---T---CGTGCCTGGGTAGAAGCACAAG
---AGGAC---GGGG------AG---GAGGTGGGCTTTCCAGTCAGACCTCAGGTACCTTTAAGACCAATGACTTTCAAG
GGAGCTCTGGATCTCAGCCAC------TTTT---T---AAAAGAAAA---GGGGGGACTGGAAGGGCTAATTTACT---C
C---CAGMAAAG---ACAAGATATCCTTGATCTGTGGRTCTATAACACACAAGGCTACTTCCCTGATTGGCAGAACTACA
CACCAGGGCCAGGGACCA---GATKKCCACTGACCTTTGGATGGTGCTTCAAGCTAGTACCAGTTGAG--CCAGGGCAGG
TAGA---AGAGGCCAMTGCAGATGA-AAACAACAGCTTGTTACACCCTATAAGTCTGCAT---GGAATGGATGACCCAGA
GGGAGAAGTGTTAATGTGGAAGTTTGACAGCCGCCTAGCATTT--CATCACGTGGCCCGAG---AG---MTGCATCCGG-
--AGTAC-TAC------------------------------------AAAAACT------GATGATCTACAAGACTGCT-
-------------------G---ACACCGA------------------------------GYT-----------------
-------TT---GT-------------------------ACAA---GGGACT
>AB428553/B/JP/2002/194
--------------------------------------------------------------------------------
--------------------------------------------------------------------------------
--------------------------------------------------------------------------------
--------------------------------------------------------------------------------
--------------------------------------------------------------------------------
--------------------------------------------------------------------------------
--------------------------------------------------------------------------------
--------------------------------------------------------------------------------
--------------------------------------------------------------------------------
--------------------------------------------------------------------------------
--------------------------------------------------------------------------------
--------------------------------------------------------------------------------
--------------------------------------------------------------------------------
--------------------------------------------------------------------------------
--------------------------------------------------------------------------------
-------------------------------G------------------------------------------------
--------------------------------------------------------------------------------
-------------------------------GAGAGAGATGGGTGCGAGAGCGTCAGTATTAAGCGGGGGAGAA---TTA
GATAGATGGG---AAAAAA---TTCGGTTAAGGCCAGGGGGAA---AGAAAAAATATAG------ATTGAAACATATAGT
ATGGGCAAGCAGGGAGCTAGAACGATTCGCAGTTAACCCTGGCC---TTTTGGAAACATCAGAAGGTTGTAGACAAATAC
TGGGACAGCTACAACCATCCCTTCAAACAGGATCAGAAGAGCTTAAATCATTATTTAATACAGTAGCAGTCCTCTATTGT
GTACATCAAAGGATAGAGGTAAAAGACACCAAGGAAGCCCTAGAC--AAG-ATAGAGGAAGAGCAAAACAAAAGTAAG--
-------------AAAA------AAGCG---------C------AGCAA---------------------GCAGCAGCA-
--------GCT------------------------------GA---CACAGGA------------------AACAG----
-----CAGC---------------------------C---AG------G---TCAGCCAAAATTACCCTATAGTGCAGAA
CCTTCAGGGGCAAATGGTACATCAGCCCATATCACCTAGAACTTTAAATGCATGGGTAAAAGT---AGTAG---AAGAGA
AGGCCTTTAGCCCAGAAGTGATACCCATG---TTTACAGCATTATCAGAAGGGGCCACCCCACAAGA---TTTAAATACC
ATGCTAAACACAGT---GGGGGGACATCA---AGCAGCCATGCAAATGTTAAAAGAGACCATCAATGAGGAAGCTGCAGA
ATGGGATAGATTGCATCCTGCGCAGGCAGGACCTATTGCACCAGGCCAGATAAGAGAACCAAGGGGAAGTGACATAGCAG
GAACTACTAGTA---ACCTTCAGGAACAAGTGACCTGGATGACAAGTAATCCACCTATCCCAGTAGGAGAAATT---TAT
AAAAGATGGATAATCCTGGGATTAAATAAAATAGTAAGAATGTATAGCCCTACCAGCATTCTGGACATAAGACAAGGACC
AAAGGAACCCTTTAGAGACTATGTAGACCGGTTCTATAAAACTCTAAGAGCCGAGCAAGCTTCACAGGAGGTAAAAAATT
GGATGACAGAAACCTTGTTGGTCCAAAATGCGAACCCAGATTGTAAAACTATTTTAAAAGCATTGGGACCCGCGGCTACA
CTAGAAGAAATGATGACAGCATGTCAGGGAGTGGGGGGACCCGGCCATA---AAGCAAGAGTCTTGGCTGAAGCAATG--
-------AGCCAAGTA---A---CAAATT--CA------------------ACT-AGC---ATA---ATGATGCAGAGAG
GCAAT------------------TT------TAAG---AACCAAAAAAAG---A---TTGTTAAGTGTTTCAATTGTGGT
AAAGTAGGGCACATAGCCAGAAATTGCAGGGCCCCTAGGAAAAAGGGCTGTTGGAAATGTGGAAAGGAAGGACACCAAAT
GAAAGA---GTGTGCT------GAGGGACAG------GCTAATTTTT---TA---GGGAA---GATCTGGCCTTCCC---
A---CAAGGGG---AGGCCAGGGAACTTTCTCCAGAG------CAGA---------------------------------
---CCAGAGCCAACAGCTCCA------------------------------------------------CCA--------
-GCAGAGAGCTTCAGGTTAGGGGAAG---AGACA---A------CA---------------------------AATCCCT
C---TC---A---GAAGCAGGAGCCG------------------ATAGA------AA---AGGAATTA------------
---TAT---CCTTTAACCTCCCTCAGATCACTCTTTGGCAACGACCCCTCGTCACAATAAAGATA---GGGGGGCAACTA
AAGGAAGCTCTATT---AGATACAGGAGCAGATGATACAGTATT---AGAAGAA---A---TGAATTTGCCAGGAAAATG
GAAACCAAAAATAATAGGGGGAATTGGAGGTTTTATCAAAGTAAGACAGTATGATCAGGTAACCGTAGAAATCTGCGGAC
ATAAAGCTATAGGTGCAGTATTAATAGGACCTACACCTGTCAACA---TAATTGGAAGAAATCTGTTGACTCAGCTTGGT
TGCACTTTAAATTTTCCCATTAGTCCTATTGAAACTGTACCAGTAAAATT---GAAGCCAGGAATGG---ATGGCCCAAA
AGTTAAACAA---TGGCCGTTGACAGAAG---AAAAAATAAAAGCATTAGTAGAAATTTGTACA------G---AAATGG
AAAAGGAAGGGAAAATTTCAAAAA---TTGGGCCTGAAAATCCATATAATACTCCAATATTTGCCATAAAGAAAAAAGAC
------GGTACC---AAATGGAGAAAATTAGTAGATTTCAGAGAACTCAACAAAAGAACTCAAGATTTCT---GGGAAGT
TCAGTTAGGAATAC------CACATCCTGCA---GGGCTAAAA---AAG---AAA---AAAT---CAG------TGACAG
TACTGGATGTGGGTGATGCATATTTCTCAGTTCCCTTAGATAAAGACTTCAGGAAGTATACTGCATTTACCATACCTAGT
ATAAACAATGAGACACCAGGAATTAGATATCAGTACAATGTGCTTCCACAGGGATGGAAAGGATCACCAGCAATATTCCA
AAGTAGCATGACAAAAATCTTAGAGCCTTTCAGAAAACAAAATCCAGACATAGTTATTTATCAATACATGGATGATTTAT
ATGTAGGATCTGATTTAGAAATAGAGCAGCATAGAACAAAAATAGAGGAACTGAGACAACATCTGTTAGGGTGGGGATTT
ACCACACCAGAT---AAAAAACATCAGAAAGAACCTCCATTCCTTTGGATGGGATATGAACTACATCCTGATAAATGGAC
AGTACAGCCTATAGAGCTGCCAGAAAAAGACAGCTGGACTGTCAATGACATACAGAAGTTAGTGGGAAAATTA-------
-----------AATTGGGCAAGTCAGATTTATCCAGGGATTAAAGTAAAGCAATTATGCAGACTCCTTAGAGGAGCCAAA
GCACTAACAGAAGTAGTACAGCTAACAGAAGAAGCAGAGCTAGAACTGGCAGAAAACAGGGAGATTCTAAGAGAACCAGT
ACATGGAGTGTATTATGACCCATC---AA---------------AAGACTTAATAGCAGAAATACAGAAGCAGGAACTGG
GCCAATGGACATATCAAATTTATCAAGAGCCATTTAAAAATCTGAAGACAGGAAAATATGCAAGAATGAGGGGTGCCCAC
ACTAATGATGTAAAACAATTAACAGAGGTAGTGC---AAAAAATAGCCAAAGAAAGTATAGTAA---TATGGGGAAAGAC
TCCTAAATTTAAACTACCCATACAAAAAGAAACATGGGAAGCATGGTGGATGGAGCATTGGCAAGCCACCTGGATTCCTG
AATGGGAGTTTGTCAATA---CCCCTCCCTT---AGTGAAACTATGGTACCAATTAGAGAAAGAACCCATAGTAGGAGCA
GAAACTTTCTATGTAGATGGGGCAGCTAAT---AGGGAGAC------T---AAATTAGGAAAAGCAGGATATGTTACTAA
CAGAGGAAGACAAAAGGTTATCTCCCTAACTGACACCACAAATCAGAAGACTGAGCTACAAGCAATTCATCTAGCTTTGC
AGGATTCAGGATCAGAGGTAAACATAGTAACAGACTCACAATATGCACTGGGAATCATTCAAGCACAACCAGATAAAAGT
GAATCAGAGGTGGTCAGTCAAATAATAGAACAGTTAAT---AAAAAAGGAAAAGGTCTACCTGGCATGGGTACCAGCACA
CAAAGGGATTGGAGGAAATGAA---CAAGTAGATAAATTAGTCAGTGCTGGAATCAGGAGAGTACTATTTTTAGAT---G
GAATAGATAAGGCCCAAGAAGAACATGAAAAATATCATAGTAATTGGAGAGCAATGGCTAGTGATTTCAACCTGCCACCT
GTAGTAGCAAAAGAAATAGTAGCCAGCTGTGATAAATGTCAGCTAAAAGGAGAAGCCATGCATGGACAAGTAGACTGCAG
TCCAGGAATATGGCAACTAGATTGCACACATTTAGAGGGAAAAATTATCCTGGTAGCAGTTCATGTTGCCAGTGGATACA
TAGAGGCAGAAGTTATCCCAACAGAGACAGGGCAGGAAACAGCATACTTTC---TCTTAAAATTAGCAGGGAGATGGCCA
GTAAAAACAATACATACAGACAATGGCAGCAATTTCACCAGTGCTGCGGTTAAGGCCGCCTGTTGGTGGGCGGGGGTCAA
GCAGGAATTTGGCATTCCCTACAATCCCCAAAGTCAAGGAGTAGTAGAATCTATGAACAAAGAATT---AAAGAAAATTA
TAGGACAAGTAAGAGATCAGGCTGAACATCTTAAAACAGCAGTACAGATGGCAGTATTCATCCACAATTTTAAAAGAA--
-AA---GGGG---GGATTG---GGGGGT------------------------------------------------ACAG
TGCAGGGGAAAGAATAATAGACATAATAGCAACAGACATACAAACTAAAGAACTACAAAAACAAATTACAAAAATTCAAA
ATTTTCGGG---TTTATTACAGAGACAGCAGAGACCCACTTTGGAAAGGACCAGCAAAGCTTCTCTGGAAAGGTGAAGGG
GCAGTAGTAATACAAGATAA------CAGTGATATAAAAGTAGTGCCAAGAAGAAAAGCAAAGATCATTAGAG---ATTA
TGGAAAACAGATGGCAGGTGATGATTGTGTGGCAAGTAGACAGGATGAGGATTAGA---ACATGGAAAAGTTTAGTAAAA
CACCATATGTATATTTCAAAGAAAGCTAAGAACTGGT---ATTATAGACATCATTATGAGAGCACTCATCC---AAGAGT
AAGCTCAGAAGTACACATCCCACTAGG------------GG---------A---GG---ATAA---ATTAGTAATAACAA
CATA---TTGGGGT---CTGCATACAGGAGAAAGAGAATGGCATTTGGGT---CAGGGAGTCTCCATAGAATGGAGGAAA
AGGAGATATAGAACACAAGTAACCCCTGACCTAGCAGACCAACTAATCCACCTG---TATTATTTT---GACTGTTTTTC
AGACTC---TGCTATAAGAAATGCCCTATTAGGACGTAG---AGT---CAGTCC---TAGTTGTGAATATCAAGCA---G
GACATA---ACAAGGTGGGAACTCT---ACAGTACTTGGCACTAGCAGCATT---AGTAG---CA---C---C---A---
AA---------AAGGA---GAAAGCCACCTCTACCTAGTGTTGCGAAACTGACAGAGGATAGATGGAACAAGCCCCAGAA
GACCAAGGGCCACAGAGGGAGCCATACAATGAATGGACACTAGAGCTTTTAGAAGAGCTTAAGAGAGAAGCAGTTAGACA
TTTTCCTAGGGCATGGCTCCATAGCTTAGGGCAATATATATATGAAACTTATGGGGATACTTGGGCAGGAGTGGAAG---
CCATAATAAGAATTCTGCAA---CAACTGCTG---TTTATTCAT---TTCAGAATTGGGTGTC---GACATAGCAGAATA
GGCATC---------CT---TCA------ACAG------AGGAGGGCAA----------GAAATGGAGCCAGTAGACCCT
AGTCTAGAGCCCTGGAAGCATCCAGGGAGCCGGCCTAAGACTGCTTGTAATAATTGCTATTGTAAAAAGTGTTGCTATCA
TT------GCCAA---------------GCTTGCTTCAT---GTC---AAAAGCATTAGGCATCTCCTATGGC---AGGA
AGAAGCG------GGGAC---AG---C---GACGAAGAC---CTCCTAAGGACGGTCAGACTCATCAGGCTTCTCCACCA
AAGCAGTAAGTA------------------GTAGATGTA---ATG------------------CAACCT------TT---
AG---------TAATAG---TGT---CA---ATAG---TAGCATTAGTAGTAGTAA--CAAT---AA-TAGCAATAAT--
----TGTGTGGACCATAGTATTCATAGAATATAAGAAAATATTAAGAGAA---AGGAGAATAGACAGATTAATTGATAGA
ATAAG---AGAAAGAGCAGAAGACAGTGGCA---------ATGAGAGTGAGGGGGATCAGGAAG---A------------
ATTAT---C---AGC---A------C---TT---G---T---------G---GAGATG----------------------
--------GGGCACCATG---------CTCCTTGGGATG---T---TG---------ATGAT------------CTGT--
----AGTGCTGC------------------AGA---T------------AA---A---CTG------------------T
GGGTCACAGTCTATTATGGGGTACCTGTGTGGAAAGAAGCAACT--ACC------ACTC-TATTTTGTGCATCAGATGCT
AAAGCATATAAAACAGAGGTGCATAATGTTTGGGCCACACATGCCTGTGTACCCACAGACCCCAACCCACAAGAAGTATT
ATTGG---A---AAATGTGAC---AGAAAATTTTAAC---ATGT---G---GAAAAATAACATGGTAGAACAGATGCAGG
AGGATGTAATCAGTTTGTGGGATGAAAGCCTAAAGCCATGTGTGAAACTAACCCCACTCTGTGTTACC---TT---AAAC
TGCAC------TAATTAT--AATGGTACTAAT------------------------------------------------
--------------AC--AAATAG---TAC-T---T-ATA------CC--------------------------------
----A-ATAGTAGTAA--TAGTGAG-------------------------------------------------------
--------GGGGA--AAA--GAT--GATG---GAAGA------------A-GGA-G---A----AA---T---AA-A---
---------AAACTGCACCT---TCAATGTCAC---CACCAA------CATAAAAG---AAAA---------GAAG---A
---AAGAATATGC---AC---T---CTTTTATA---AACTTGATGTA---GTACAAATAAG------TAAT---------
--------------------------------------------------------------------------------
--AATAGTACT---------------------------------------------------------------------
---------------------------------------------------------AGC--TATAGG-T-TG---ATA-
--AGTTGTA-ACACCTCAGT---CATT---ACACAAGCCTGTCCAAA---GGTATCT---TTTGAGCCAA---TTCCCAT
ACATTATTGTACCCC---GGCTGGTTTTGCGCTTCTAAAGTGTAATG---ATAA---GAAATTTAATGGAACAGGACCAT
GTACAAATGTCAGCACAGTACAATGTACACATGGAATTAGGCCAGTAGTGTCAACTCAACTGCTGTTAAATGGCAGTCTA
GCAGAAGAAGA---GATAATAATTAGGTCTGCCAATTTCTCGGACAATGCTAAAATCATAATAGTACAGCTAAATGAAAC
TGTAGAAATTAATTGTACAAGACCCAACA---ACA---AT---A---CAAG---AAAA---AG---TAT---A---AGTC
TA------------GGACAA------G------GGA---GA------G---CACTTTATGCAACAGGAGACATAATAGGA
GATATAAGACAAGCATATTGTACCATTAATGGAACAAAATGGAATAACACTTTAAAACAAATAGCTGA--AAAATTAAAA
GAA------------------CAATT---TGGGG-AG--AAT---------------------AAAACA-----------
-ATAAAATTTG---AG----CC---T---C---C---CA--T---CAGA-GGAGGGGACCCAGAAATTGTAATGCATACT
TTTAATTGTGGAGGGGAA---TTTTTCTACTGTAATACATCATCACTGTTT------A---AT---------TGG-----
--------------AGTAC--TAATGGGTCA------------------------------------------AATATT-
--A---CAAG---A-----------------------------A---G----TA---C---T------------------
-------AAT---------------------GGG---TC---A------A---AGA---CT---------ATCCCATG--
--CA-GAATAAAAC---AAATTAT---AAACATGTGGCAGAAAGTAGGAAAAGCAATGTATGCCCCTCCCATCAGAGGAC
TAATTAATTGTTCATCAAATATTACAGGGTTGCTATTAACAAGAGATGG---AGGTAA---CCAT---------AATGAG
TCTGAG------------------------TCT--AATAAT--A---CT---GAGATTTTCAGACCTGCAG-GAGGAG-A
TATGAGGGATAATTGGAGAA---------------------------------GTGAATTATAT---AAATATAA---AG
TAGTA---AAGATTGAACC---ATTA---GGAGTAGCACCCACC------AAGGCAAGGAGAAGAGTGGTGCA-------
-----AAGAG---AAAAAAGAGCAG------TGGGAA-----CA--ATAGGAGC---TA--T---GTTCCTTGGGTTCTT
GGG-AG-CAGCAGGAAG-CACTATGGGCGCAGCGTCAATAACGCTGACGGTACAAGCCAGGCTATTATTGTCTG---GTA
TAGTGCAACAGCAGAACAATTTGCTGAGGGCTATTGAGGCGCAACAACATCTGTTGCAACTCACAGTCTGGGGCATCAAG
CAGCTCCA---GGCAAGAG---TCCTGGCTGTGGAAAGATACCTAAGGGATCAACAGCTCCTAGGG------ATTTGGGG
TTGCTCTGGAAAACTCATTTGCACCACTAATGTGCCTTGGAATAGTAGTTGGAGT------------AAT----------
-----------AA---A------AC---TCTGAATCAG------ATTTGGG------A---T------AACA------TG
ACTTGGATGCAGTGGGAA---AGAGAAATCGATAATTACACAAGAGAAATATACAACTTAATTGAAGAAGCGC---AGAA
CCAGCAAG---AAAAGAATGAACATGACTTATTGGAATTGGATAAGTGGGACAATTTGTGGAGTTGGTTTAGCATAACAA
ACTGGCTGTGGTACATAAGATTATTCATAATGATAGTAGGAGGCTTGATAGGATTAAGAATAGTTTTTGCTGTACTTTCT
ATAGTAAATAGAGTTAGGCAGGGATATTCACCATTGTC---ATTGCAGACC---CGCCTCC---CAGGCCA---GAGGGG
A---CCCGACAGGCACGAAGGAATC------------GGAGAAGAA---G---GT---GGAG---AGAGAGAC-------
--AGAGACACATCCGG---G---CGA---TTAGTAACTGGCTTCTTAGCACTCATCTGGGACGACCTGCGGAGCCTGTGC
CTCTTCAGCTACCACCGCTTGAGAGACTTACTCTTGATTGTAGCGAGGATTGTGGAACTTCTGGGACGCAGG--------
-------------GGGTGGGAAGTCCTCA---AAATCTGGTGGAATCTCCTGCAGTATTGGAGTCAGGAACTA---AAGA
ATAGTGC---TGTTA---G---TTTGCTCAACGCTACAGCTATAACAGTAGCTGGGGGGACCGATA---GGATTATAGAA
ATAGCACAAAGAATTTATAGAGGTATTCTCCACATACCTACAAGAATAA---------GACAGGGCTTGGAAAGGGC---
TTTACTATAA------------------------------------------GATGGG------TGGCAAATGGTCAAA-
-----A---AG---TA---------GT---------A---T---------A---G---T---T---GG------A-----
-TGGC---CTG---CTATAAGG---GAAAGAATG---------AGACGAACTCAGCCAGCAGCAGATGGGGTGGGAACAG
CATCTCGAGACCTG------------------------------------------------------------------
--------------------------------------------------------------------------------
--------------------------------------------------------------------------------
--------------------------------------------------------------------------------
---------------------------GAAAGAGCAGCA------GA---T---GGGGTGGGAGCAGCATCTCGAGACCT
GGAAAGACATGGAGCATTGACAAATAGCAATACAGCAGACAATAATGCTGA---T---TGTGCCTGGGTAGAAGCACAAG
---AGGAC---GGGG------AG---GAGGTGGGCTTTCCAGTCAGACCTCAGGTACCTTTAAGACCAATGACTTACAAG
GGAGCTTTAGATCTCAGCCAC------TTTT---T---AAAAGAAAA---GGGGGGACTGGAAGGGCTAATTTACT---C
C---CAGAAAAG---ACAAGATATCCTTGATCTGTGGGTCTATAACACACAAGGCTACTTCCCTGATTGGCAGAACTACA
CACCAGGGCCAGGGACCA---GATTTCCACTGACCTTTGGATGGTGCTTCAAGCTAGTACCAGTTGAG--CCAGAGCAGG
TAGA---AGAGGCCAATGCAGATGA-AAACAACAGCTTGCTACACCCTATAAGTCTGCAT---GGAATGGATGACCCAGA
GAGAGAAGTGTTAATGTGGAAGTTTGACAGTCTCCTAGCATTT--CGTCACATGGCCCGAG---AG---ATGCATCCGG-
--AGTTT-TAC------------------------------------AAAAACT------GATGATCTGCAAGACTGCT-
-------------------G---ACACCGA------------------------------GTT-----------------
-------TT---GT-------------------------ACAA---GGGACT
>AB428554/B/JP/2002/197
--------------------------------------------------------------------------------
--------------------------------------------------------------------------------
--------------------------------------------------------------------------------
--------------------------------------------------------------------------------
--------------------------------------------------------------------------------
--------------------------------------------------------------------------------
--------------------------------------------------------------------------------
--------------------------------------------------------------------------------
--------------------------------------------------------------------------------
--------------------------------------------------------------------------------
--------------------------------------------------------------------------------
--------------------------------------------------------------------------------
--------------------------------------------------------------------------------
--------------------------------------------------------------------------------
--------------------------------------------------------------------------------
-------------------------------G------------------------------------------------
--------------------------------------------------------------------------------
-------------------------------GAGAGAGATGGGTGCGAGAGCGTCAGTATTAAGCGGGGGAGAA---TTA
GATAGATGGG---AAAAAA---TTCGGTTAAGGCCAGGGGGAA---AGAAAAAATATAG------ATTGAAACATATAGT
ATGGGCAAGCAGGGAGCTAGAACGATTCGCAGTTAACCCTGGCC---TTTTGGAAACATCAGAAGGTTGTAGACAAATAC
TGGGACAGCTACAACCATCCCTTCAAACAGGATCAGAAGAGCTTAAATCATTATTTAATACAGTAGCAGTCCTCTATTGT
GTACATCAAAGGATAGAGGTAAAAGACACCAAGGAAGCCCTAGAC--AAG-ATAGAGGAAGAGCAAAACAAAAGTAAG--
-------------AAAA------AAGCG---------C------AGCAA---------------------GCAGCAGCA-
--------GCT------------------------------GA---CACAGGA------------------AACAG----
-----CAGC---------------------------C---AG------G---TCAGCCAAAATTACCCTATAGTGCAGAA
CCTTCAGGGGCAAATGGTACATCAGCCCATATCACCTAGAACTTTAAATGCATGGGTAAAAGT---AGTAG---AAGAGA
AGGCCTTTAGCCCAGAAGTGATACCCATG---TTTACAGCATTATCAGAAGGAGCCACCCCACAAGA---CTTAAATACC
ATGCTAAACACAGT---GGGGGGACATCA---AGCAGCCATGCAAATGTTAAAAGAGACCATCAATGAGGAAGCTGCAGA
ATGGGATAGATTGCATCCAGCGCAGGCAGGGCCTATTGCACCAGGCCAGATAAGAGAACCAAGGGGAAGTGACATAGCAG
GAACTACTAGTA---CCCTTCAGGAACAAGTAACCTGGATGACAAGTAATCCACCTATCCCAGTAGGAGAAATT---TAT
AAAAGATGGATAATCCTGGGATTAAATAAAATAGTAAGAATGTATAGCCCTACCAGCATTCTGGACATAAGACAAGGACC
AAAGGAACCTTTTAGAGACTATGTAGACCGGTTCTATAAAACTCTAAGAGCCGAGCAAGCTTCACAGGAGGTAAAAAATT
GGATGACAGAAACCTTGTTGGTCCAAAATGCGAACCCAGATTGTAAAACTATCTTAAAAGCATTGGGACCCGCGGCTACA
CTAGAAGAAATGATGACAGCATGTCAGGGAGTGGGGGGACCCGGCCATA---AAGCAAGAGTCTTGGCTGAAGCAATG--
-------AGCCAAGTA---A---CAAATT--CA------------------ACT-AGC---ATA---ATGATGCAGAGAG
GCAAT------------------TT------TAAG---AACCAAAAAAAG---A---TTGTTAAGTGTTTCAATTGTGGT
AAAGTAGGGCACATAGCCAAAAATTGCAGGGCCCCTAGGAAAAAGGGCTGTTGGAAATGTGGAAAAGAAGGACACCAAAT
GAAAGA---GTGTGCT------GAGGGACAG------GCTAATTTTT---TA---GGGAA---GATCTGGCCTTCCC---
A---CAAGGGG---AGGCCAGGGAACTTTCTGCAGAG------CAGA---------------------------------
---CCAGAGCCAACAGCTCCA------------------------------------------------CCA--------
-GCAGAGAGCTTCAGGTTTGGGGAAG---AGACA---A------CA---------------------------AATCCCT
C---TC---A---GAAGCAGGAGCCG------------------ATAGA------AA---AGGAACTA------------
---TAT---CCTTTAACCTCCCTCAGATCACTCTTTGGCAACGACCCCTCGTCACAATAAAGATA---GGGGGGCAACTA
AAAGAAGCTCTATT---AGATACAGGAGCAGATGATACAGTATT---AGAAGAA---A---TGAATTTGCCAGGAAAATG
GAAACCAAAAATAATAGGGGGAATTGGAGGCTTTATCAAAGTAAGACAGTATGATCAGGTAACCGTAGAAATCTGCGGAC
ATAAAGCTATAGGTGCAGTATTAATAGGACCTACACCTGTCAACA---TAATTGGAAGAAATCTGTTGACTCAGCTTGGT
TGCACTTTAAATTTTCCCATTAGTCCTATTGAAACTGTACCAGTAAAATT---GAAGCCAGGAATGG---ATGGCCCAAA
AGTTAAACAA---TGGCCATTGACAGAAG---AAAAAATAAAAGCATTAGTAGAAATTTGTACA------G---AAATGG
AAAAGGAAGGGAAAATTTCAAAAA---TTGGGCCTGAGAATCCATATAATACTCCAATATTTGCCATAAAGAAAAAAGAC
------GGTACC---AAATGGAGAAAATTAGTAGATTTCAGAGAACTCAACAAAAGAACTCAAGATTTCT---GGGAAGT
TCAGTTAGGAATAC------CACATCCTGCA---GGGTTAAAA---AAG---AAA---AAAT---CAG------TGACAG
TACTGGATGTGGGTGATGCATATTTCTCAGTTCCCTTAGATAAAGACTTCAGGAAGTATACTGCATTTACCATACCTAGT
ATAAACAATGAGACACCAGGAATTAGATATCAGTACAATGTGCTTCCACAGGGATGGAAAGGATCACCAGCAATATTCCA
AAGTAGCATGACAAAAATCTTAGAGCCTTTCAGAAAACAAAATCCAGACATAGTTATTTATCAATACATGGATGATTTAT
ATGTAGGATCTGACTTAGAAATAGAGCAGCATAGAACAAAAATAGAGGAACTGAGACAACATCTGTTAGGGTGGGGATTT
ACCACACCAGAT---AAAAAACATCAGAAAGAACCTCCATTCCTTTGGATGGGATATGAACTACATCCTGATAAATGGAC
AGTACAGCCTATAGAGCTGCCAGAAAAAGACAGCTGGACTGTCAATGACATACAGAAGTTAGTGGGAAAATTA-------
-----------AATTGGGCAAGTCAGATTTATCCAGGGATTAAAGTAAAGCAATTATGTAGACTCCTTAGAGGAGCCAAA
GCACTAACAGAAGTAGTACAGCTAACAGAAGAAGCAGAGCTAGAATTGGCAGAAAACAGGGAGATTCTAAGAGAACCAGT
ACATGGAGTGTATTATGACCCATC---AA---------------AAGACTTAATAGCAGAAATACAGAAGCAGGAACTGG
GCCAATGGACATATCAAATTTATCAAGAGCCATTTAAAAATCTGAAGACAGGAAAATATGCAAGAATGAGGGGTGCCCAC
ACTAATGATGTAAAACAATTAACAGAGGTAGTGC---AAAAAATAGCCAAAGAAAGTATAGTAA---TATGGGGAAAGAC
TCCTAAATTTAAACTACCCATACAAAAAGAAACATGGGAAGCATGGTGGATGGAGCATTGGCAAGCCACCTGGATTCCTG
AATGGGAGTTTGTCAATA---CCCCTCCCTT---AGTGAAATTATGGTACCAATTAGAGAAAGAACCCATAGTAGGAGCA
GAAACTTTCTATGTAGATGGGGCAGCTAAT---AGGGAGAC------T---AAATTAGGAAAAGCAGGATATGTTACTAG
CAGAGGAAGACAAAAGGTTATCTCCCTAACTGACACAACAAATCAGAAGACTGAGTTACAAGCAATTCATCTAGCTTTGC
AGGATTCAGGATCAGAGGTAAACATAGTAACAGACTCACAATATGCACTGGGAATCATTCAAGCACAACCAGATAAAAGT
GAATCAGAGGTAGTCAGTCAAATAATAGAACAGTTAAT---AAAAAAGGAAAAGGTCTACCTGGCATGGGTACCAGCACA
CAAAGGGATTGGAGGAAATGAA---CAAGTAGATAAATTAGTCAGTGCTGGAATCAGGAGAGTACTATTTTTAGAT---G
GAATAGATAAGGCCCAAGAAGAACATGAGAAATATCATAGCAATTGGAGAGCAATGGCTAGTGATTTCAACCTGCCACCT
GTAGTAGCAAAAGAAATAGTAGCCAGCTGTGATAAATGTCAGCTAAAAGGAGAAGCCATGCATGGACAAGTAGACTGCAG
TCCAGGAATATGGCAACTAGATTGTACACATTTAGAAGGAAAAATTATCCTGGTAGCAGTTCATGTTGCCAGTGGATATA
TAGAGGCAGAAGTTATCCCAGCAGAAACAGGGCAGGAAACAGCATACTTTC---TCTTAAAATTAGCAGGGAGATGGCCA
GTAAAAACAATACATACAGACAATGGCAGCAATTTCACCAGTGCTGCGGTTAAGGCCGCCTGTTGGTGGGCGGGGGTCAA
GCAGGAATTTGGCATTCCCTACAATCCCCAAAGTCAAGGAGTAGTAGAATCTATGAACAAAGAATT---AAAGAAAATTA
TAGGACAAGTAAGAGATCAGGCTGAACATCTTAAAACAGCAGTACAGATGGCAGTATTCATCCACAATTTTAAAAGAA--
-AA---GGGG---GGATTG---GGGGGT------------------------------------------------ACAG
TGCAGGGGAAAGAATAATAGACATAATAGCAACAGACATACAAACTAAAGAACTACAAAAACAAATTACAAAAATTCAAA
ATTTTCGGG---TTTATTACAGAGACAGCAGAGACCCACTTTGGAAAGGACCAGCAAAGCTTCTCTGGAAAGGTGAAGGG
GCAGTAGTAATACAAGATAA------CAGTGATATAAAAGTAGTGCCAAGAAGAAAAGCAAAGATCATTAGAG---ATTA
TGGAAAACAGATGGCAGGTGATGATTGTGTGGCAAGTAGACAGGATGAGGATTAGA---ACATGGAAAAGTTTAGTAAAA
CACCATATGTATATTTCAAAGAAAGCTAAGAACTGGT---ATTATAGACATCATTATGAGAGCACTCATCC---AAGAGT
AAGCTCAGAAGTACACATCCCACTAGG------------GG---------A---GG---AGAG---ATTAGTAATAACAA
CATA---TTGGGGT---CTGCATACAGGAGAAAGAGAATGGCATTTGGGT---CAGGGAGTCTCCATAGAATGGAGGAAA
AGGAGATATATAACACAAGTAACCCCTGACCTAGCAGACCAACTAATTCACCTG---TATTATTTT---GACTGTTTTTC
AGACTC---TGCTATAAGAAATGCCCTATTAGGACGTAG---AGT---CAGTCC---TAGTTGTGAATATCAAGCA---G
GACATA---ACAAGGTGGGAACTCT---ACAGTACTTGGCACTAGCAGCATT---AGTAG---CA---C---C---A---
AA---------AAGGA---GAAAGCCACCTCTGCCTAGTGTTGCGAAACTGACAGAGGATAGATGGAACAAGCCCCAGAA
GACCAAGGGCCACAGAGGGAGCCATACAATGAATGGACACTAGAGCTTTTAGAAGAGCTTAAGAGAGAAGCAGTTAGACA
TTTTCCTAGGGTATGGCTCCATAGCTTAGGGCAATACATATATGAAACTTATGGAGATACTTGGGCAGGAGTGGAAG---
CCATAATAAGAAGTCTGCAA---CAACTGCTG---TTTATTCAT---TTCAGAATTGGGTGTC---GACATAGCAGAATA
GGCATC---------CT---TCA------ACAG------AGGAGGGCAA----------GAAATGGAGCCAGTAGACCCT
AGTCTAGAGCCCTGGAAGCATCCAGGGAGCCGGCCTAAGACTGCTTGTAATAATTGCTATTGTAAAAAGTGTTGCTATCA
TT------GCCAA---------------GTTTGCTTCAC---GTC---AAAAGCATTAGGCATCTCCCATGGC---AGGA
AGAAGCG------GGGAC---AG---C---GACGAAGAC---CTCCTAAGGACGGTCAGACTCATCAGGCTTCTCCACCA
AAGCAGTAAGTA------------------GTAGATGTA---ATG------------------CAACCT------TT---
AG---------TAATAG---TGT---CA---ATAG---TAGCATTAGTAGTAGTAA--CAAT---AA-TAGCAATAAT--
----TGTGTGGACCATAGTATTCATAGAATATAAGAAAATATTAAGAGAA---AGGAGAATAGACAGATTAATTGATAGA
ATAAG---AGAAAGAGCAGAAGACAGTGGCA---------ATGAGAGTGAGGGGGATCAGGAAG---A------------
ATTAT---C---AGC---A------C---TT---G---T---------G---GAGATG----------------------
--------GGGCACCATG---------CTCCTTGGGATG---T---TG---------ATGAT------------CTGT--
----AGTGCTGC------------------AGA---T------------AA---A---CTG------------------T
GGGTCACAGTCTATTATGGGGTACCTGTGTGGAAAGAAGCAACT--ACC------ACTC-TATTTTGTGCATCAGATGCT
AAAGCATATAAAACAGAGGTGCATAATGTTTGGGCCACACATGCCTGTGTACCCACAGACCCCAACCCACAAGAAGTATT
ATTGG---A---AAATGTGAC---AGAAAATTTTAAC---ATGT---G---GAAAAATAACATGGTAGAACAGATGCAGG
AGGATGTAATCAGTTTGTGGGATGAAAGCCTAAAGCCATGTGTGAAACTAACCCCACTCTGTGTTACT---TT---AAAC
TGCAC------TAATTAT--------------------------------------------------------------
-------------------AATGG---TAC-T---A-ATA------CA--------------------------------
----A-ATAGTACTCA--TAGCAATAGTAGTAGGAAG-------------------------------------------
--------GGGGA--AAA--GAT--GATG---GAGGA------------A-GGA-G---A----AA---T---AA-A---
---------AAACTGCACTT---TCAATGTCAC---CACCAA------CATAAAAG---AAAA---------GAAG---A
---AAGAATATGC---AC---T---CTTTTATA---AACTTGATGTA---GTACAAATAAG------TGAT---------
--------------------------------------------------------------------------------
--AATAGTACT---------------------------------------------------------------------
---------------------------------------------------------AGC--TATAGG-T-TG---ATA-
--AGTTGTA-ACACCTCAGT---CATT---ACACAAGCCTGTCCAAA---GGTATCT---TTTGAGCCAA---TTCCCAT
ACATTATTGTACCCC---GGCTGGTTTTGCGCTTCTAAAGTGTAATG---ATAA---GAAATTTAATGGAACAGGACCGT
GTACAAATGTCAGCACAGTACAATGTACACATGGAATTAGGCCAGTAGTGTCAACTCAACTGCTGTTAAATGGCAGTCTA
GCAGAAGAAGA---GATAATAATTAGGTCTGCCAATTTCTCGGACAATGCTAAAATCATAATAGTACAGCTAAATGAAAC
TATAGAAATTAATTGTACAAGACCCAACA---ACA---AT---A---CAAG---AAGA---GG---TAT---A---CATC
TA------------GGACCA------G------GGA---GA------G---CATTTTATGCAACAGGAGACATAATAGGA
GATATAAGACAAGCATATTGTACCATTAATGGAACAAAATGGAATAACACTTTAAAACAAATAGCTGA--AAAATTAAAA
GAA------------------CAATT---T---G-GG--GAGAAC------------------AAAACA-----------
-ATAAAATTTG---AG----CC---A---C---C---C---T---CA---GGAGGGGACCCAGAAATTGTAATGCATACT
TTTAATTGTGGAGGGGAA---TTTTTCTACTGTAATACATCATCACTGTTT------A---AT---------TGG-----
--------------AGTAC--TAATGGGTCA------------------------------------------AATATT-
--A---CAGG---A-----------------------------A---G----TA---C---T------------------
-------AAT---------------------GGG---TC---A------A---AAA---TT---------ATCCCATG--
--CA-GAATAAAAC---AAATTAT---AAACATGTGGCAGAAAGTAGGAAAAGCAATGTATGCCCCTCCCATCAGCGGAC
TAATTAATTGTTCATCAAATATTACAGGGTTGCTATTAACAAGAGATGG---TGGTAA---ACAT---------AATACG
------------------------------TCT--AATAAC--A---CT---GAGGTTTTCAGACCTGCAG-GAGGAG-A
TATGAGGGATAATTGGAGGA---------------------------------GTGAATTATAT---AAATATAA---AG
TAGTA---AAGATTGAACC---ATTA---GGAGTAGCACCCACC------AAGGCAAGGAGAAGAGTGGTGCA-------
-----GAGAG---AAAAAAGAGCAG------TAGGAA-----CA--ATAGGAGC---TA--T---GTTCCTTGGGTTCTT
GGG-AG-CAGCAGGAAG-CACTATGGGCGCAGCGTCAATAACGCTGACGGTACAAGCCAGACTATTATTGTCTG---GTA
TAGTGCAACAGCAGAACAATTTGCTGAGAGCTATTGAGGCGCAACAACATCTGTTGCAACTCACAGTCTGGGGCATCAAG
CAGCTCCA---GGCAAGAG---TCCTGGCTGTGGAAAGATACCTAAGGGATCAACAGCTCCTAGGG------ATTTGGGG
TTGCTCTGGAAAACTCATTTGCACCACTAATGTGCCTTGGAATAGTAGTTGGAGT------------AAT----------
-----------AA---A------AC---TCTGAATCAG------ATTTGGG------A---T------AACA------TG
ACTTGGATGCAGTGGGAA---AGAGAAATCGATAATTACACAAGAGAAATATACAGCTTAATTGAAGAAGCGC---AGAA
CCAGCAAG---AAAAGAATGAACATGACTTATTGGAATTGGATAAGTGGGACAATTTGTGGAGTTGGTTTAGCATAACAA
ACTGGCTGTGGTACATAAGATTATTCATAATGATAGTAGGAGGCTTGATAGGATTAAGAATAGTTTTTGCTGTACTTTCT
ATAGTAAATAGAGTTAGGCAGGGATATTCACCATTGTC---ATTGCAGACC---CGCCTCC---CAGCCCA---GAGGGG
A---CCCGACAGGCACGAAGGAACC------------GGAGAAGAA---G---GT---GGAG---AGAGAGAC-------
--AGAGACACATCCGG---G---CGA---TTAGTAACTGGCTTCTTAGCACTCATCTGGGACGACCTACGGAGCCTGTGC
CTCTTCAGCTACCACCGCTTGAGAGACTTACTCTTGATTGTAGCGAGGATTGTGGAACTTCTGGGACGCAGG--------
-------------GGGTGGGAAGTCCTCA---AAATCTGGTGGAATCTCCTGCAGTATTGGAGTCAGGAACTA---AAGA
ATAGTGC---TGTTA---G---TTTGCTCAACGCTACAGCTATAACAGTAGCTGGGGGGACCGATA---GGATTATAGAA
ATAGCACAAAGAATTTATAGAGGTATTCTCCACATACCTACAAGAATAA---------GACAGGGCTTGGAAAGGGC---
TTTACTATAA------------------------------------------GATGGG------TGGCAAGTGGTCAAA-
-----A---AG---TA---------GC---------A---T---------A---G---T---T---GG------A-----
-TGGC---CTG---CTATAAGG---GAAAAAATG---------AGACGAACT-CGGCCAGCAGCAGATGGGATGGGAGCA
GCATCTCGAGACCTG-----------------------------------------------------------------
--------------------------------------------------------------------------------
--------------------------------------------------------------------------------
--------------------------------------------------------------------------------
---------------------------GAAAGAGCAGCA------GA---T---GGGGTAGGAGCAGCATCTCGAGACCT
GGAAAGACGTGGAGCATTGACAACTAGCAATACAGCAGGAAATAATGCTGA---T---TGTGCCTGGGTAGAAGCACAAG
---AGGAC---GGGG------AG---GAGGTGGGCTTTCCAGTCAAACCTCAGGTACCTTTAAGACCAATGACTTACAAG
GGAGCTTTAGATCTCAGCCAC------TTTT---T---AAAAGAAAA---GGGGGGACTGGAAGGGCTAATTTACT---C
C---CAGAAAAG---ACAAGATATCCTTGATCTGTGGGTCTATAACACACAAGGCTACTTCCCTGATTGGCATAACTACA
CACCAGGGCCAGGGACCA---GATTTCCACTGACCTTTGGATGGTGCTTCAAGCTAGTACCAGTTGAG--CCAGAGCAGG
TAGA---AGAGGCCAATGCAGGGGA-AAACAACAGCTTGTTACACCCTATAAGTCTGCAT---GGAATGGATGACCCAGA
GGGAGAAGTGTTAATGTGGAAGTTTGACAGTCTCCTAGCATTT--CGTCACATGGCCCGAG---AG---AGGCATCCGG-
--AGTTT-TAC------------------------------------AAAGACT------GATGATCTGCAAGACTGCT-
-------------------G---ACACCGA------------------------------GTT-----------------
-------TT---GT-------------------------ACAA---GGGACT
>AB428555/B/JP/2003/227
--------------------------------------------------------------------------------
--------------------------------------------------------------------------------
--------------------------------------------------------------------------------
--------------------------------------------------------------------------------
--------------------------------------------------------------------------------
--------------------------------------------------------------------------------
--------------------------------------------------------------------------------
--------------------------------------------------------------------------------
--------------------------------------------------------------------------------
--------------------------------------------------------------------------------
--------------------------------------------------------------------------------
--------------------------------------------------------------------------------
--------------------------------------------------------------------------------
--------------------------------------------------------------------------------
--------------------------------------------------------------------------------
-------------------------------G------------------------------------------------
--------------------------------------------------------------------------------
-------------------------------GAGAGAGATGGGTGCGAGAGCGTCAGTATTAAGCGGGGGAAAA---TTA
GATACATGGG---AAAAAA---TTCGGTTAAGGCCAGGGGGAA---AGAAAAAATATAG------ATTAAAACATCTAGT
ATGGGCAAGCAGGGAGCTAGAACGATTCGCAGTTAACCCTGGCC---TTTTGGAAACATCAGAAGGTTGTAGACAAATAC
TGGGACAGCTACAACCAGCCCTTCAAACAGGATCAGAAGAGCTTAAATCATTATTTAATGCAGTAGCAGTCCTCTATTGT
GTACATCAAAGGATAGATGTAAGAGACACCAAGGAAGCCTTAGAT--AAG-ATAGAGGAAGAGCAAAACAAAAGTAAG--
-------------AAAA------AGGCA---------C------AGCAA---------------------GCRGCAGCA-
--------GCT------------------------------GA---CACAGGA------------------AACAG----
-----CAGT---------------------------C---AG------G---TCAGCCAAAATTACCCTATAGTGCAGAA
CCTTCAGGGGCAAATGGTACATCAGGCCATATCACCTAGAACTTTAAAYGCATGGGTAAAAGT---AGTAG---AAGAGA
AGGCCTTTAGCCCAGAAGTGATACCCATG---TTTACAGCATTATCAGAAGGAGCCACCCCACAAGA---TTTAAATACC
ATGTTAAACACAGT---GGGGGGACATCA---AGCAGCCATGCAAATGTTAAAAGAGACCATCAATGAGGAAGCTGCAGA
ATGGGATAGATTGCATCCAGTGCAGGCAGGGCCTATTGCACCAGGCCAGATAAGAGAACCAAGGGGAAGTGACATAGCAG
GAACTACTAGTA---CCCTTCAGGAACAAGTAACCTGGATGACAAGTAATCCACCTATCCCAGTAGGAGAAATT---TAT
AAAAGATGGATAATCCTGGGATTAAATAAAATAGTAAGAATGTATAGCCCTACCAGCATTCTGGACATAAGACAAGGACC
AAAGGAACCCTTTAGAGACTATGTAGACCGGTTCTATAAAACTCTAAGAGCCGAGCAAGCTTCACAGGAGGTAAAAAATT
GGATGACAGAAACCTTGTTGGTCCAAAATGCGAACCCAGATTGTAAAACTATTTTAAAAGCATTGGGACCCGCGGCTACA
CTAGAAGAAATGATGACAGCATGTCAGGGAGTGGGGGGACCCGGCCATA---AAGCAAGAGTCTTGGCTGAAGCAATG--
-------AGCCAAGTA---A---CAAGTT--CA------------------ACT-AGC---ATA---ATGATGCAGAGAG
GCAAT------------------TT------TAAG---AACCAAAGAAAG---A---TTGTTAAGTGTTTCAATTGTGGT
AAAGCAGGACACATAGCCAGAAATTGCCGGGCCCCTAGAAAAAAGGGCTGTTGGAAATGTGGAAAGGAAGGACACCAAAT
GAAAGA---GTGTACT------GAGGGACAG------GCTAATTTTT---TA---GGGAA---AATCTGGCCTTCCC---
A---CAAGGGG---AGGCCAGGGAACTTTCTTCAGAG------CAGA---------------------------------
---CCAGAGCCAACAGCTCCA------------------------------------------------CCA--------
-GCAGAGAGCTTCAGGTTTGGGGAGG---AGACA---A------CA---------------------------ACTCCCT
C---TC---A---GAAGCAGGAGCCG------------------ATAGA------CA---ARGAAWTG------------
---TAT---CCCTTAGCCTCCCTCAGATCACTCTTTGGCAACGACCCCTCGTCACAATAAAGATA---GGGGGGCAACTA
AAGGAAGCTCTATT---AGATACAGGAGCAGATGATACAGTATT---AGAAGAA---A---TGAATTTGCCAGGAAAATG
GAAACCAAAAATAATAGGGGGAATTGGAGGTTTTATCAAAGTAAGACAGTATGATCAGGTACCCATAGAAATCTGCGGAC
ATAAAGCTATAGGTACAGTATTAGTAGGACCTACACCTGTCAACA---TAATTGGAAGAAATCTGTTGACTCAGCTTGGT
TGCACTTTAAATTTTCCCATTAGTCCTATTGATACTGTACCAGTAAAATT---GAAGCCAGGAATGG---ATGGCCCAAA
AGTTAAACAA---TGGCCATTGACAGAAG---AAAAAATAAAAGCATTAGTAGAAATTTGTACA------G---AAATGG
AAAAGGAAGGGAAAATTTCAAAAA---TTGGGCCTGAAAATCCATAYAATACTCCAGTATTTGCCATAAAGAAAAAGGAT
------GGCACC---AAATGGAGAAAATTAGTAGATTTTAGAGAACTCAACAAAAGAACTCAAGATTTCT---GGGAAGT
TCAGTTAGGAATAC------CACATCCTGCA---GGGTTAAAA---AGG---AAA---AAAT---CAG------TAACAG
TACTAGATGTGGGTGATGCATATTTCTCAGTTCCCTTAGATGAAGACTTCAGAAAGTATACTGCATTTACTATACCTAGT
ACAAACAATGAGACACCAGGACTTAGATATCAGTACAATGTGCTTCCACAGGGATGGAAAGGATCACCAGCAATATTCCA
AAGTAGCATGACAAAAATCTTAGAGCCTTTCAGAAAACAAAATCCAGACATAATTATTTATCAATACATGGATGATTTGT
ATGTAGGATCTGACTTAGAAATAGAGCAGCATAGAAYAAAARTAGAGGAACTGAGACAACATCTGTTGGGGTGGGGATTT
ACCACACCAGAC---AAAAAACATCAGAAAGAACCTCCATTCCTTTGGATGGGATATGAACTACATCCTGATAAATGGAC
AGTGCAGCCTATAGAGCTGCCAGAAAAAGACAGCTGGACTGTCAATGACATACAAAAGTTAGTGGGAAAATTA-------
-----------AACTGGGCAAGCCAGATTTATCCAGGGATTAAGGTAAAGCAATTATGTAAACTCCTTAGGGGAGTTAAA
GCACTAACAGAAGTAATACAACTAACAGAAGAAGCAGAGCTAGAACTGGCAGAAAACAGGGAGATTCTAAAAGAACCAGT
ACATGGAGTRTATTATGACCCATC---AA---------------AAGACTTAATAGCAGAAATACAGAAGCAGGAGATGG
GCCAATGGACATATCAAATTTATCAAGAGCCATTTAAAAATCTGAAGACAGGAAAATATGCAAGAATGAGGAGTGCCCAC
ACTAATGATGTAAAACAATTAACAGAGGTAGTGC---AAAAAATAGCCAAAGAAAGTATAGTAA---TATGGGGAAAAAC
TCCTAAATTTAGACTACCCATACAGAAAGAAACATGGGAAGCATGGTGGATGGAGTATTGGCAAGCCACCTGGATTCCTG
AGTGGGAGTTTGTCAATA---CCCCTCCCTT---AGTGAAATTATGGTACCAATTAGAGAAAGAACCCATAGTAGGAGCA
GAAACTTTCTATGTAGATGGGGCAGCTAGT---AGGGAGAC------T---AAATTAGGAAAAGCAGGATATGTTACTAA
CAGAGGAAGACAAAARGTTATCTCCCTAACTGACACAACAAATCAGAAGACTGAGTTACAAGCAATTCATCTAGCTTTGC
AGGATTCAGGATCAGAGGTAAACATAGTAACAGACTCACAATATGCATTGGGAATTATTCAAGCACAACCAGATAAGAGT
GAATCAGAGGTAGTCAGTCAAATAATAGAGCAGTTGAT---AAAAAAGGAAAAGGTCTACCTGGCATGGGTACCAGCACA
CAAAGGAATTGGAGGAAATGAA---CAAGTAGATAAATTAGTCAGTGCTGGAATCAGGAAAGTACTATTTTTGGAT---G
GAATAGAAAAGGCCCAAGAAGAACATGAAAGATATCACAGTAATTGGAGAGCAATGGCTAGTGACTTCAACCTGCCACCT
GTAATAGCAAAAGAAATAGTAGCCAGCTGTGATAAATGTCAGCTAAAAGGAGAAGCCATGCATGGACAAGTAGACTGTAG
TCCAGGAATATGGCAACTAGATTGCACACATCTAGAGGGAAAAATTATCCTGGTAGCAGTTCATGTAGCCAGTGGATATA
TAGAAGCAGAAGTTATTCCAGCAGAAACAGGGCAGGAAACAGCATACTTTC---TCTTAAAATTGGCAGGGAGATGGCCA
GTAAAAATAATACATACAGACAATGGCAGCAATTTCACCAGTGCTGCGGTTAAGGCCGCCTGCTGGTGGGCGGGGGTCAA
GCAGGAATTTGGCATTCCCTACAATCCCCAAAGYCAAGGAGTAGTAGAATCCATGAACAAAGAATT---AAAGAAAATTA
TAGGACAAGTCAGAGATCAGGCTGAACATCTTAAGACAGCAGTACAGATGGCAGTATTCATTCACAATTTTAAAAGAA--
-AA---GGGG---GGATTG---GGGGGT------------------------------------------------ACAG
TGCAGGGGAAAGAATAATAGACATAATAGCAACAGACATACAAACTAAAGAACTACAAAAACAAATTACAAAAATTCAAA
ATTTTCGGG---TTTATTACAGGGACAGCAGAGACCCACTTTGGAAAGGACCAGCAAAGCTTCTCTGGAAAGGTGAAGGG
GCAGTAGTAATACAAGATAA------TAGTGATATAAAAGTAGTGCCAAGAAGAAAAGCAAAGATCATTAGAG---ATTA
TGGAAAACAGATGGCAGGTGATGATTGTGTGGCAGGTAGACAGGATGAGGATTAGA---ACATGGAAAAGTTTAGTAAAA
CACCAYATGTATATTTCAAAGAAAGYTAAGAACTGGT---ATTATAGGCATCATTATGAGAGCACTCATCC---AAAAAT
AAGCTCAGAAGTACACATCCCACTAGG------------GG---------A---GG---ATAG---ATTAGTAATAACAA
CATA---TTGGGGT---CTGCATACAGGAGAAAGAGACTGGCATTTGGGT---CAAGGAGTCTCCATAGAATGGAGGAAA
AGGAGATATAGAACACAAGTAACCCCTGACCTAGCAGACCAACTAATTCACCTG---TATTATTTT---GACTGTTTTTC
AGACTC---TGCTATAAGAAATGTCCTATTAGGACGTAG---AGT---CAGCCC---TAGTTGTGAATATCAAGCA---G
GACATA---ACAAGGTGGGAACTCT---ACAGTACTTGGCACTAGCAGCACT---AGTAA---CA---C---C---A---
AA---------AAAGA---GAAAGCCACCTTTGCCTAGTGTTGCGAAACTGACAGAGGATAGATGGAACAAGCCCCAGAA
GACCAAGGACCACAGAGGGAGCCATACAATGAATGGGYACTAGAGCTTTTAGAAGAGCTTAAGAGAGAAGCAGTTAGACA
TTTCCCTAGGGCATGGCTTCATAGCTTAGGACAATATATCTATGAAACTTATGGGGATACTTGGACAGGAGTGGAAG---
CCATAATAAGAATTCTGCAA---CAAATGCTG---TTTATTCAT---TTCAGAATTGGGTGTC---AACATAGTAGAATA
GGCATC---------CT---TCA------ACAG------AGGAGAACAA----------GAAATGGAGCCAGTAGACCCT
AGTCTAGAGCCCTGGAAGCATCCAGGAAGCCGGCCTAGGACTGCTTGTAACAATTGCTATTGTAAAAAGTGTTGCTTACA
TT------GCCAA---------------GTTTGCTTCAC---GTC---AAAAGCATTAGGCATCTCCTATGGC---AGGA
AGAAGCG------GAGAC---AG---C---GACGAAGAA---CTCCTAAGGACGGTCAGACTCATCAGGTTCCTCCACCA
AAGCAGTAAGTA------------------GTAGATGTA---ATG------------------CAACCT------TT---
AG---------WAATAG---CTT---CA---ATAG---TAGCATTAGTAGTAGYAG--CAAT---AA-TAGCAATAAT--
----TGTGTGGACCATAGTATTGATAGAATATAAGAAAATATTAAGAGAA---AGGAGAATAGACAGATTAATTGATAGA
ATAAG---AGAAAGAGCAGAAGATAGTGGCA---------ATGAGAGTGAGGGGGATCAGGAAG---A------------
ACTGT---C---AGC---A------C---TT---G---T---------G---GAGATG----------------------
--------GGGCACCATG---------CTCCTTGGRATG---T---TG---------ATGAT------------CTGT--
----AGTGCTGC------------------AGA---C------------AA---A---TTG------------------T
GGGTCACAGTCTATTATGGGGTACCTGTGTGGAAAGAAGCAACT--ACC------ACTC-TATTTTGTGCATCAGATGCT
AAAGCATATAAAACAGAGATGCATAATGTTTGGGCCACACATGCCTGTGTACCCACCGACCCCAACCCACAAGAAGTGTT
CTTGG---A---AAATGTGAC---AGAAAATTTTGAC---ATGT---G---GAAAAATAACATGGTAGAACAGATGCAGG
AGGATGTAATCAGTTTGTGGGATCAAAGCCTAAAGCCATGTGTAAAACTAACCCCACTCTGTGTCACT---TT---AAGT
TGCAC------TAATTAT--AATGGTACTAAA------------------------------------------------
--------------TA--TAATAC---TAC-T---A-TTA------CA--------------------------------
----A-ATAATAMTGR--GAGTACTCCTATGAATAGTACTC---------------------------------------
--------AGGA---AAA--G-----ATG---GAGGT------------A-GGA-G---A----AA---T---AA-A---
---------AAACTGCACTT---TCAATGTCAC---CACCAA------CATAAGAG---ATAA---------RATAAAGA
---AAGAATATGC---AC---T---CTTTTATA---AACTTGATATA---GTACAAATAAA------TGAT---------
--------------------------------------------------------------------------AA--T-
--GATAATACT---------------------------------------------------------------------
---------------------------------------------------------AGC--TATAGG-T-TG---ACA-
--AGTTGTA-ACACCTCAGT---CATT---ACACAAGCCTGTCCAAA---AGTATCT---TTTGAGCCAA---TTCCTAT
ACATTATTGTACCCC---GGCTGGTTTTGCGCTTCTAAAGTGTAATG---ATAA---GAAATTCAATGGAACAGGGCCAT
GTAAAAATATTAGCACAGTACAATGTACACATGGAATTAGGCCAGTAGTGTCAACTCAACTGCTGTTAAATGGCAGTCTA
GCAGAAGAAGA---GGTAGTAATTAGGTCTGCCAATTTCTCGAACAATGCTAAAATCATAATAGTACAGCTAAATGAAAC
TGTAGAAATTAATTGTACTAGACCCAACA---ACA---AT---A---CAAG---AARG---AG---TAT---A---CATC
TA------------GGACAA------G------GGA---GA------G---CACTTTATGCAACAGGAGACATCATAGGA
GATATAAGACAAGCACATTGTACCATTAATGGAACAAAATGGAATAAAACTTTAGAACAAATAGCTGA--AAAATTAAAA
GAA------------------CAATT---T---G-GG--GAGRRT------------------AAAACA-----------
-ATAGAATTTA---AG----CC---A---C---C---C---TCCCCA---GGAGGGGACCCAGAAATTGTAATGCATAGT
GTTAATTGTGGAGGGGAA---TTTTTCTACTGTAATACAACATTACTGTTT------A---AT---------TGG-----
-------------------------------------------------------------------------AGTACT-
--G---CAAA---T---C-------C-A------A---AK---A---T----TA---C---A------A------RA--G
A--T---AAT---------------------------------------A---TCA---CA---------CTCCCATG--
--CA-GAATAAAAC---AGATTAT---AAACATGTGGCAGGCAGTAGGAAAAGCAATGTATGCCCCTCCCATCAGTGGAC
TAATTAAATGTTCATCAAATATTACAGGGTTGCTATTAATGAGAGATGG---TGGTAA---CAAT---------AATGGG
TCTGATAATGGGTCT---------------GRT--AATAAC--A---CT---GAGATCTTCAGACCTGGAG-GAGGAG-A
TATGAGGGACAATTGGAGAA---------------------------------GTGAATTATAT---AAATATAA---AG
TAGTA---AGAATTGAACC---ATTA---GGAGTAGCACCCACC------AAGGCAAGGAGAAGAGTGGTGCA-------
-----AAGAG---AAAAAAGAGCAG------TGGGAA-----CA--ATAGGAGC---TA--T---GTTCCTTGGGTTCTT
GGG-AG-CAGCAGGAAG-CACTATGGGCGCAGCGTCCCTGACGCTGACGGTACAGGCCAGACTATTATTGTCTG---GTA
TAGTGCAACAGCARAACAATTTGCTGAGGGCTATTGAGGCGCAACAACATCTGTTGCAACTCACAGTCTGGGGCATCAAG
CAGCTCCA---GGCAAGAG---TCCTGGCTGTGGAAAGATACCTAAGGGATCAACAGCTCCTAGGG------ATTTGGGG
TTGCTCTGGAAAACTCATTTGCACCACTARTGTGCCTTGGAACAGTAGTTGGAGT------------AAT----------
-----------AA---A------AC---TCTGAATCAG------ATTTGGG------A---T------AACA------TG
ACCTGGATGCAGTGGGAA---AGAGAAATTGACAATTACACAAGAGAAATATACAACTTAATTGAAGAAGCGC---AGAA
CCAGCAAG---AAAAGAATGAACAAGACTTATTAGAATTGGATAAGTGGGACAGCTTGTGGAGTTGGTTTAGCATAACAC
AATGGCTGTGGTACATAAAAATATTCATAATGATAGTAGGAGGCTTGATAGGTTTAAGAATAATTTTTGCTGTGCTTTCT
ATAGTAAATAGAGTTAGGCAGGGATATTCACCATTGTC---ATTGCAGACC---CGCCTCC---CAGCCCA---GAGGGG
A---CCCGACAGGCACGAAGGAACC------------GGAGAAGAA---G---GT---GGAG---AGAGAGAC-------
--AGAGACACATCAGG---G---CGA---TTAGTGACTGGATTCTTMGCACTTATCTGGGACGACCTGCGGAGCCTGTTC
CTCTTCAGCTACCACCGCTTGAGAGACTTACTCTTGATTGTAGCGAGGATTGTAGAACTTCTGGGACGCAGG--------
-------------GGGTGGGAGGTCCTCA---AAATCTGGTGGAATCTCCTGCAGTATTGGAGTCAGGAAATA---AAGA
ATAGTGC---TATTA---G---CTTGCTCAACGCTACAGCTATAACAGTAGCTGAGGGGACAGATA---GGATTATAGAA
ATAGCACAAAGAATTTATAGAGCTATTATCCACATACCTACAAGAATAA---------GACAGGGCTTAGAAAGGGC---
TTTGCTATAA------------------------------------------GATGGG------TGGCAAGTGGTCAAA-
-----A---AG---TA---------GT---------G---T---------G---G---T---T---GG------A-----
-TGGC---CTG---CTATAAGG---GAAAGAATG---------AGGCGAGCTCGG-------------------------
--------------------------------------------------------------------------------
--------------------------------------------------------------------------------
--------------------------------------------------------------------------------
--------------------------------------------------------------------------------
------------------------------CCAGCAGCA------GA---T---GGGGTGGGAGCAGCATCTCAAGACCT
GGAAAACCGTGGAGCATTTACAACTAGCAATACAGCAGAAAATAATGCTGM---T---YGTGCCTGGGTAGAAGCACAAG
---AGGAA---GGGG------AG---GARGTGGGCTTTCCAGTCAGACCTCAGGTACCTTTAAGACCAATGACTTACAAG
GGAGCTTTGGATCTCAGCCAC------TTTT---T---AAAAGAAAA---GGGGGGACTGGAAGGGCTAATTTACT---C
C---CAGAAAAG---ACAAGATATCCTTGATCTGTGGGTCTATAACACACAAGGTTACTTCCCTGATTGGCAGAACTACA
CACCAGGGCCAGGGACCA---GATTTCCACTGACCTTTGGCTGGTGCTTCAAGCTAGTACCAGTTAAG--CCAGAGCAGA
TAGA---AGAGGCCAGTGCAAATGA-AAGCAGCGGCCTGTTAGACCCTATGAATCTGCAT---GGAATGGATGACCCAGA
GAAAGAAGTGTTAATGTGGAAGTTTGACAGCCGCCTAGCATTT--CATCACGTAGCCCGAG---AG---ATGCATCCGG-
--AGTAC-TAC------------------------------------AAAGACT------GAAAGAMTGCTGATATCAAG
TTATACAAGACTGCT----G---ACACCGA------------------------------GCT-----------------
-------TT---GT-------------------------ACAA---GGGACT
>AB428556/B/JP/2005/426
--------------------------------------------------------------------------------
--------------------------------------------------------------------------------
--------------------------------------------------------------------------------
--------------------------------------------------------------------------------
--------------------------------------------------------------------------------
--------------------------------------------------------------------------------
--------------------------------------------------------------------------------
--------------------------------------------------------------------------------
--------------------------------------------------------------------------------
--------------------------------------------------------------------------------
--------------------------------------------------------------------------------
--------------------------------------------------------------------------------
--------------------------------------------------------------------------------
--------------------------------------------------------------------------------
--------------------------------------------------------------------------------
-------------------------------G------------------------------------------------
--------------------------------------------------------------------------------
-------------------------------GAGAGAGATGGGTGCGAGAGCGTCAGTATTAAGCGGGGGAAAA---TTA
GATAGATGGG---AAAAAA---TTCGGCTACGGCCAGGGGGAA---AGAAAAAGTATAG------ATTAAAACATCTAGT
ATGGGCAAGCAGGGARCTAGAACGATTCGCAGTTAACCCYGGCC---TTTTRGAAACATCAGAAGGGTGTAGACAAATAC
TAGGGCAGCTACAACCATCCCTTCAAACAGGATCAGAAGAGCTTAAATCATTATTTAATGCAATAGCAGTCCTCTATTGT
GTACATCAAARCATAGATGTAAAAGACACCAAGGAAGCCCTAGAC--AAG-ATAGAGGAAGAGCAAAACAAAAGTAAG--
-------------AAAA------AAGCA---------C------AGCAA---------------------GCAGCGGCA-
--------GCT------------------------------GA---CACAGGA------------------AACAG----
-----CAGT---------------------------C---AT------G---TCAGCCAAAATTACCCTATAGTGCAGAA
CCTTCAGGGGCAAATGGTACATCAGCCCATATCACCTAGAACTTTAAATGCATGGGTAAAAGT---AGTAG---AAGAGA
AGGCCTTTAGCCCAGAAGTGATACCCATG---TTTACAGCATTATCAGAAGGAGCCACCCCACAAGA---TTTAAATACC
ATGCTAAACACAGT---GGGGGGACATCA---AGCAGCCATGCAAATGTTAAAAGAGACCATCAATGAGGAAGCTGCAGA
ATGGGATAGATTRCATCCACCGCAGGCAGGGCCTATTGCACCAGGCCAGATAAGAGAACCAAGGGGAAGTGACATAGCAG
GAACTACTAGTA---CCCTTCAGGARCAAGTAACCTGGATGACAAGTRCTCCACCTATCCCAGTAGGAGARATT---TAT
AAAAGATGGATAATCCTGGGATTAAATAAAATAGTAAGAATGTATAGCCCTACCAGCATTCTGGACATAAGACAAGGACC
AAAAGAACCCTTTAGAGACTATGTAGACCGGTTCTATAAAACTCTAAGAGCCGAGCAAGCTTCACAGGAGGTAAAAAATT
GGATGACAGAAACCTTGTTGGTCCAAAATGCGAACCCAGATTGTAAAACTATTTTAAAAGCATTGGGACCCGCAGCTACA
CTAGAAGAAATGATGACAGCATGYCAGGGAGTGGGGGGACCCAGCCATA---AAGCAAGAGTCTTGGCTGAAGCAATG--
-------AGCCAAGTA---A---CACCTT--CA------------------ACT-AAC---ATA---ATGATGCAGAGAG
GCAAT------------------TT------TAAG---AACCAAAGAAAG---R---TTGCTAAGTGTTTCAATTGTGGY
AAAGTAGGRCACATAGCCAGAAATTGCAGGGCCCCTAGGAAAAAGGGCTGTTGGAAATGTGGAAAGGAAGGACACCAAAT
GAAAGA---GTGTACT------GAGGGACAG------GCTAATTTTT---TA---GGGAA---AATCTGGCCTTCCC---
A---CAAGGGG---AGGCCAGGAAACTTTCTTCAGAG------CAGA---------------------------------
---CCAGAGCCAACAGCTCCA------------------------------------------------CCA--------
-GCAGAGAACTTCAGGCTTGGGGAGG---AGACA---A------CA---------------------------GCCCCCT
C---TC---A---GAAACAGGAGCCG------------------ATAGA------CA---AAGAACTG------------
---TAT---CCCTTAACCTCCCTCAGATCACTCTTTGGCAACGACCCCTCGTCACAATAAAGATA---GGGGGGCAAGTA
AARGAAGCTCTATT---AGATACAGGAGCAGATGATACAGTATT---AGAAGAA---A---TGAATTTGCCAGGAAAATG
GAAACCAAAAATAATAGGGGGAATTGGAGGTTTTATCAAAGTAAGACAGTATGATCAGGTACCCGTAGAAATCTGCGGRC
ATAAAGCTATAGGTGCAGTATTAATAGGACCTACACCTGTCAATA---TAATTGGAAGAAATATACTGACTAAGCTTGGG
TGCACTTTAAATTTTCCCATAAGTCCTATTGATACTGTACCAGTAAAATT---GAAGCCAGGAATGG---ATGGTCCAAA
AGTTAAACAA---TGGCCATTGACAGAAG---AAAAAATAAAAGCATTAGTAGAAATTTGTACA------G---AAATGG
ARAAGGAAGGGAAAATTTCAAAAA---TTGGGCCTGAAAATCCATATAATACKCCAGTATTTGCCATAAAGAAAAAAGAT
------GGCACC---AAATGGAGAAAATTAGTAGATTTTAGAGAACTCAACAAAAGAACTCAAGATTTTT---GGGAAGT
TCAGTTAGGAATAC------CACATCCTGCA---GGGTTAAAA---AAG---AAA---AAAT---CAA------TAACAG
TACTGGATGTGGGTGATGCATATTTCTCAGTTCCCTTAGATAAAGAATTCAGGAAGTATACTGCRTTTACCATACCTAGT
ATAAACAATGAGACACCAGGAATTAGATATCAGTACAATGTGCTTCCACAGGGATGGAAAGGATCACCAGCAATATTCCA
AAGTAGCATGACAARAATCTTAGAGCCTTTCAGAAAACAAAATCCAGACATAGATATTTATCAATACATGGATGATTTAT
ATGTAGGATCTGACTTAGAAATAGAGCAGCATAGAACAAAAATAGAGGARCTGAGACAACATCTGTTGGGGTGGGGAYTG
ACCACWCCAGAC---AAAAAACATCAGAAAGAACCTCCATTCCTKTGGATGGGATATGAACTACATCCTGATAAATGGAC
AGTACAGCCTATAGAGCTGCCAGAAAAGGACAGCTGGACTGTCAATGACATACAGAAGTTAGTGGGAAAATTA-------
-----------AACTGGGCAAGTCAGATTTATCCAGGGATTAAAGTAAAGCAATTATGTAGACTCCTTAGGGGAGCCAAA
GCACTAACAGAGGTAGTACAGCTAACAGAAGAAGCAGAGCTAGAACTGGCAGAAAACAGGGAGATTCTAAGAGYACCAGT
ACATGGAGTGTATTATGACCCATC---AA---------------AAGACTTAATAGCAGAAATACAGAAGCAGGAGTTGG
GCCAATGGACATATCAAATTTATCAAGAGCCATTTAAAAATCTGAAGACAGGAAAATATGCAAGAATGAGGGGTGCCCAC
ACTAATGATGTAAGACAATTAACAGAGGTAGTGC---AAAAAATAGCTAAAGAAAGTATAGTAA---TATGGGGAAAAAC
TCCTAAATTTAGACTACCCATACAGAAGGAAACATGGGAAGCATGGTGGATGGAGTATTGGCAAGCCACCTGGATTCCTG
AGTGGGAGTTTGTCAATA---CCCCTCCCTT---AGTGAAATTATGGTACCAATTAGAGAAAGAACCCATAGTAGGRGCA
GAAACTTTCTATGTAGATGGGGCAGCTAAY---AGGGAGAC------T---AAATTAGGAAAAGCAGGATATGTCACYAA
CAGAGGAAGACAAAAGGTTATCTCCCTAAATGACACAACAAATCAGAAAACTGAGTTACAAGCAATTCATCTAGCTTTGC
AGGATTCAGGATCAGAGGTAAACATAGTAACAGACTCACAATATGCATTGGGAATTATTCAAGCACAACCAGATAARAGT
GAATCAGAGGTAGTCAGTCAAATAATAGAGCAGTTGAT---AAAAAAGGAAAAAGTCTACCTGGCATGGGTACCAGCACA
CAAAGGAATTGGAGGAAATGAA---CAAGTAGATAAATTAGTCAGTGCTGGAATCAGGAAAGTACTATTTTTAGAT---G
GAATAGATAAGGCCCAAGAAGAACATGAAAAATATCACAGTAATTGGAGAGCAATGGCTAGTGATTTCAACCTGCCACCT
GTAGTAGCAAAAGAAATAGTAGCCAGCTGTGATAAATGTCAGCTAAAAGGAGAAGCCATGCATGGACAAGTAGACTGTAG
TCCAGGAATATGGCAACTAGATTGCACACATTTAGAGGGAAAAATTATCCTGGTAGCAGTTCATGTAGCCAGTGGATATA
TAGAAGCAGAAGTTATCCCAGCAGAGACAGGGCAGGAAACAGCATACTTTC---TATTAAAATTAGCAGCGAGATGGCCA
GTAAAAACAATACATACAGACAATGGCAGCAACTTCACCAGTGCTGCGGTTAAGGCCGCCTGTTGGTGGGCGGGGGTCAA
GCAGGAATTTGGTATTCCCTACAATCCCCAAAGTCAAGGAGTAGTAGAATCCATGAACAAAGAATT---AAAGACAATTA
TAGGACAAGTAAGAGATCAGGCTGAACATCTTAAGACAGCAGTACARATGGCAGTTTTCATCCACAATTTTAARAAAA--
-AA---GGGG---GGATTG---GGGGGT------------------------------------------------ACAG
TGCAGGGGAAAGAATGATAGACATAATAGCAACAGACATACAAACTAAAGAACTACAAAAACAAATTACAAAAATTCAAA
ATTTTCGGG---TTTATTACAGGGACAGCAGAGATCCACTTTGGAAAGGACCAGCAAAGCTTCTTTGGAAAGGTGAAGGG
GCAGTAGTAATACAAGATAA------TGGTGATATAAAAGTAGTGCCAAGAAGAAAAGCAAAGATCATTAGAG---ATTA
TGGAAAACAGATGGCAGGTGATGATTGTGTGGCAAGTAGACAGGATGAGGATTARA---ACATGGAAAAGTTTAGTAAAA
CACCATATGTATATGTCAAAGAAAGCTAAGAACTGGT---ATTATAGACATCATTATGAGAGCCCTCATCC---AAAAAT
AAGCTCAGAAGTACACATCCCACTAGG------------GG---------A---GG---ATAA---ATTAGTAATAACAA
CATA---TTGGGGT---CTGCATACAGGAGAAAGAGACTGGCATTTGGGT---CAGGGAGTCTCCATAGAATGGAGGAAA
AGCAGATATAAAACACAAGTAACCCCTGACCTAGCAGACCAACTAATTCACCTG---TATTATTTT---GACTGTTTTTC
AGACTC---TGCTATAAGACATGCCCTATTAGGACATAG---AGT---CAGTCC---TAGTTGTGAATATCAAGCA---G
GACATA---ACAAGGTGGGAACTCT---ACAGTACTTGGCACTAACAGCATT---AGTAG---CA---C---C---A---
AA---------AAGGA---AAAAGCCACCTCTGCCTAGTGTTGCGAAACTGACAGAGGATAGATGGAACAAGCCCCAGAA
GACCAAGGGCCACAGAGGGAGCCATATAATGAATGGACACTAGAACTTCTAGAAGACCTTAAGAGAGAAGCAGTTAGACA
TTTTCCTAGGGCATGGCTCCATAGCTTAGGACAATAYATYTATGAAACTTATGGGGATACTTGGGCAGGAGTGGAAG---
CCATAATAAGAAYTCTGCAA---CAAATGCTG---TTTATTCAT---TTCAGAATTGGGTGCC---ATCATAGCAGAATA
GGCATC---------CT---TCA------ACAG------AGGAGAGCAA----------GAAATGGAGCCAGTAGACCCT
AGTCTAGAGCCCTGGAAGCATCCAGGAAGCCGGCCTAGGACTGCTTGTAACAATTGCTATTGTAAAAAATGTAGCTTTCA
TT------GCCAA---------------GTCTGCTTCAT---GTC---AAAAGCATTAGGCATCTCCCATGGC---AGGA
AGAAGCG------GAGAC---CG---C---GACGAAGAC---CTCCTAACGACGGTCAGACTCATCAGGTCCCTCTACCA
AAGCAGTAAGTA------------------GTAGATGTA---ATG------------------CAACCC------TT---
AG---------TAATAG---CTT---CA---ATAG---TAGCATTAGTAGTAGTAG--CAAT---AA-TAGCAATAAT--
----TGTGTGGASCATAGTATTSATAGAATRTAARAAAATATTAAGAGAA---AGGAGAATAGACAGATTAATTGATAGA
ATAAG---AGAAAGAGCAGAAGACAGTGGCA---------ATGAGAGTGAGGGGGATCATGAGG---A------------
ATTAT---C---AGC---A------C---TT---G---T---------G---GAGATG----------------------
--------GGGCATCATG---------CTCCTTGGGATG---T---TG---------ATGAT------------CTGT--
----AGTGCTGC------------------AGA---C------------AA---A---TTG------------------T
GGGTCACAATCTATTATGGGGTACCTGTGTGGAAAGAAGCAAAG--ACC------ACTC-TATTTTGTGCATCAGAAGCT
AAAGCATATAAAACAGAGGTGCAYAATGTTTGGGCCACACATGCCTGTGTACCCACAGACCCCAACCCACAAGAAGTATT
TTTGG---A---AAATGTGAC---AGAAAATTTTAAC---ATGT---G---GAAAAATAACATGGTAGAACAGATGCAGG
[truncated: 24,437,443 more chars]
