# Supplementary material for: An integrated map of HIV genome-wide variation from a population perspective
Source: Retrovirology. 2015 Feb 15;12:18. doi: 10.1186/s12977-015-0148-6 (PMC4358901; doi:10.1186/s12977-015-0148-6)
Supplement: Additional file 3: — Software. Our Matlab toolbox developed for data visualization, genomic diversity analysis and HIV genomic alignment. Our sequence datasets are also included. [file 12977_2015_148_MOESM3_ESM.zip › HIVGenomeAnalysisToolbox/AlignmentTool/MoveSeqRight2Left.m]

function OrigSeqPop = MoveSeqRight2Left( OrigSeqPop,Lower,Upper,SelectRow )
% this function moves all the sequence in OrigSeqPop from right (Upper) to
% left side (Lower)

[Row,Col] = size( OrigSeqPop );

if nargin == 1
   Lower = 1; Upper = Col; SelectRow = 1:Row;
elseif nargin == 3
   SelectRow = 1:Row;
end

Len = Upper-Lower+1;
SelectRowLen = length( SelectRow );

AdjustSeq = cell( 1,SelectRowLen );
parfor p = 1:SelectRowLen
    AdjustSeq{ p } = OrigSeqPop( SelectRow(p),Lower:Upper );   
end

parfor n = 1: SelectRowLen % move sequence from right to left
    % All = OrigSeqPop(q,:);
    % local = OrigSeqPop(q,Lower:Upper);
    NonGapPos = find( OrigSeqPop( SelectRow(n),Lower:Upper ) ~='-' );
    if isempty( NonGapPos )==0
       NonGapPosLen = length( NonGapPos );
       Temp = AdjustSeq{ n }( NonGapPos );
       AdjustSeq{ n } = repmat('-',1,Len);
       AdjustSeq{ n }( 1:NonGapPosLen ) = Temp;
    end
end 
for p = 1:SelectRowLen
    OrigSeqPop( SelectRow(p),Lower:Upper ) = AdjustSeq{ p };
end
end
