# Supplementary material for: An integrated map of HIV genome-wide variation from a population perspective
Source: Retrovirology. 2015 Feb 15;12:18. doi: 10.1186/s12977-015-0148-6 (PMC4358901; doi:10.1186/s12977-015-0148-6)
Supplement: Additional file 3: — Software. Our Matlab toolbox developed for data visualization, genomic diversity analysis and HIV genomic alignment. Our sequence datasets are also included. [file 12977_2015_148_MOESM3_ESM.zip › HIVGenomeAnalysisToolbox/AlignmentTool/Nucleotide2AA.m]

function [ AA,AAProb,AAProbNonGap ] = Nucleotide2AA( Nucleotide,CurrentAA )
% AAProb  shows the probability of amino acids in each column of AA.
% AAProbNonGap is the probability of amino acids without considering unknown amino acids
s = matlabpool('size');
if s == 0, matlabpool open; end

AASymbol='ARNDCQEGHILKMFPSTWYVBZX*-?';
[Row,Col] = size(Nucleotide);
Len = floor(Col/3);
if Len*3 ~= Col
   Len = Len -1;
end
AA = repmat( '-',Row,Len );
parfor n = 1:Row
    AA(n,:) = ComputeLocalAA( Nucleotide(n,:),Len );
end
if nargout == 2
   if nargin == 1
      AAProb = zeros( 26,Len );
      for q = 1:26
         parfor p = 1:Len
            AAProb( q,p ) = length( find( AA(:,p) == AASymbol(q) ) );
         end
      end
   elseif nargin == 2
        AAProb = zeros( 1,Len );
       if length(CurrentAA) == 1
         parfor p = 1:Len
             AAProb( p ) = length( find( AA(:,p) == CurrentAA ) );
         end
      else % there are more than one amino acid.
         parfor p = 1:Len
             AAProb( p ) = length( find( AA(:,p) == CurrentAA(p) ) );
         end
      end
   end
   %AANum = AAProb;
   %AAProb = AAProb/Row;
elseif nargout == 3
    AAProb = [];
   if nargin == 1
      AAProbNonGap = zeros( 24,Len ); % in this case, '-' and '?' is not interested.
      for q = 1:24
         parfor p = 1:Len
            if Row -length( find( AA(:,p) == '-')) > 0
               AAProbNonGap( q,p ) = length( find( AA(:,p) == AASymbol(q) ) )/( Row-length( find( AA(:,p) == '-') ));
            end
         end
      end
   elseif nargin == 2
      AAProbNonGap = zeros( 1,Len ); 
      if length( CurrentAA )==1
         parfor p = 1:Len
            AAProbNonGap( p ) = length(find(AA(:,p)==CurrentAA))/( Row-length( find( AA(:,p) == '-') ));
         end
      else % there are more than one amino acid.
         parfor p = 1:Len
            AAProbNonGap( p ) = length(find(AA(:,p)==CurrentAA(p)))/( Row-length( find( AA(:,p) == '-') ));
         end
      end
   end    
else
    
end
end

function AA = ComputeLocalAA( Nucleotide,Len )
AA = repmat( '-',1,Len );
for p = 1:Len
    Temp= Nucleotide( (p-1)*3+1:p*3);
    if isequal(Temp,'') == 0 && isempty( find( Temp =='-',1) ) == 1
       AA(p) = nt2aa( Temp,'ACGTOnly', false, 'AlternativeStartCodons', false);
    end
end
end

function Num = ComparableNucleotide( AASet, CompareAA )
Row = size(AASet,1);
Num = zeros( 1,Row );
parfor p = 1:Num
    if isequal( AASet(p,:),CompareAA )
       Num(p) = 1;
    end
end
Num = sum(Num);
end
