# Supplementary material for: An integrated map of HIV genome-wide variation from a population perspective
Source: Retrovirology. 2015 Feb 15;12:18. doi: 10.1186/s12977-015-0148-6 (PMC4358901; doi:10.1186/s12977-015-0148-6)
Supplement: Additional file 3: — Software. Our Matlab toolbox developed for data visualization, genomic diversity analysis and HIV genomic alignment. Our sequence datasets are also included. [file 12977_2015_148_MOESM3_ESM.zip › HIVGenomeAnalysisToolbox/AlignmentTool/TuneEmptyGapOut.m]

function CurrentSeq = TuneEmptyGapOut( CurrentSeq,PosStart,PosEnd )
% move out gaps between the column PosStart and the column PosEnd

Test = 0;
Col = size( CurrentSeq,2 );

if nargin == 1
   PosStart = 1; PosEnd = Col;
end
SelectCol = ones(1,Col);
for p = PosStart:PosEnd
    if isempty( find(CurrentSeq(:,p)~='-',1) ) == 1
       SelectCol( p ) = 0;
    end
end
Start = find( SelectCol==1,1 );
p = find( SelectCol==0,1 );
if isempty(p) == 0
  while p <= PosEnd
    End = p+find( SelectCol(p+1:PosEnd)==1,1)-1;
    if isempty(End) == 1,break;end
    Num = 3 - mod( End-Start+1,3 );
    if Num ~= 3
       SelectCol( p:p+Num-1) = ones( 1,Num );
    end
    Start = End + 1;
    if Test
        Start
        End
        p
        Num
    end
    p = End + find( SelectCol(End+1:PosEnd)==0,1 );
    if isempty( p )==0,break;end
  end
  CurrentSeq = CurrentSeq(:,find(SelectCol==1));
end
end
