# Supplementary material for: An integrated map of HIV genome-wide variation from a population perspective
Source: Retrovirology. 2015 Feb 15;12:18. doi: 10.1186/s12977-015-0148-6 (PMC4358901; doi:10.1186/s12977-015-0148-6)
Supplement: Additional file 3: — Software. Our Matlab toolbox developed for data visualization, genomic diversity analysis and HIV genomic alignment. Our sequence datasets are also included. [file 12977_2015_148_MOESM3_ESM.zip › HIVGenomeAnalysisToolbox/TemporaryData/GP41_CodonAlignment.fasta]

>K03455/B/FR/1983/HXB2-LAI-IIIB-BRU
GCAGTG------GGA------ATAGGAGCT------TTGTTCCTTGGGTTCTTGGGAGCAGCAGGAAGCACTATGGGCGC
AGCCTCAATGACGCTGACGGTACAGGCCAGACAATTATTGTCTGGTATAGTGCAGCAGCAGAACAATTTGCTGAGGGCTA
TTGAGGCGCAACAGCATCTGTTGCAACTCACAGTCTGGGGCATCAAGCAGCTCCAGGCA---AGAATCCTGGCTGTGGAA
AGATACCTAAAGGATCAACAGCTCCTGGGG------ATTTGGGGTTGCTCTGGAAAACTCATTTGCACCACTGCTGTGCC
TTGGAATGCTAGTTGGAGT---------------------------------AATAAA---------TCTCTGGAACAG-
-----ATTTGGAAT------CACACG------ACCTGGATGGAGTGGGACAGAGAAATTAACAATTACACAAGCTTAATA
CACTCCTTAATTGAAGAATCGCAAAACCAGCAAGAAAAGAATGAACAAGAATTATTGGAATTAGATAAATGGGCAAGTTT
GTGGAATTGGTTTAACATAACAAATTGGCTGTGGTATATAAAATTATTCATAATGATAGTAGGAGGCTTGGTAGGTTTAA
GAATAGTTTTTGCTGTACTTTCTATAGTGAATAGAGTTAGGCAGGGATATTCACCATTATCGTTTCAGACCCACCTC---
CCAACCCCGAGG---GGA---CCCGACAGGCCCGAAGGAATAGAAGAAGAA---------GGTGGAGAGAGAGACAGA--
----GACAGATCCATTCGA---TTAGTGAACGGATCCTTGGCACTTATCTGGGACGATCTGCGGAGCCTGTGCCTCTTCA
GCTACCACCGCTTGAGAGACTTACTCTTGATTGTAACGAGGATTGTGGAACTTCTGGGACGCAGGGGGTGGGAAGCCCTC
AAATATTGGTGGAATCTCCTACAGTATTGGAGTCAGGAACTAAAGAATAGTGCTGTTAGCTTGCTCAATGCCACAGCCAT
AGCAGTAGCTGAGGGGACAGATAGGGTTATAGAAGTAGTACAAGGAGCTTGTAGAGCTATTCGCCACATACCTAGAAGAA
TAAGA---------CAGGGCTTGGAAAGGATTTTGCTATAA
>A04321/B/FR/1983/IIIB_LAI
GCAGTG------GGA------ATAGGAGCT------TTGTTCCTTGGGTTCTTGGGAGCAGCAGGAAGCACTATGGGCGC
ACGGTCAATGACGCTGACGGTACAGGCCAGACAATTATTGTCTGGTATAGTGCAGCAGCAGAACAATTTGCTGAGGGCTA
TTGAGGCGCAACAGCATCTGTTGCAACTCACAGTCTGGGGCATCAAGCAGCTCCAGGCA---AGAATCCTGGCTGTGGAA
AGATACCTAAAGGATCAACAGCTCCTGGGG------ATTTGGGGTTGCTCTGGAAAACTCATTTGCACCACTGCTGTGCC
TTGGAATGCTAGTTGGAGT---------------------------------AATAAA---------TCTCTGGAACAG-
-----ATTTGGAAT------AACATG------ACCTGGATGGAGTGGGACAGAGAAATTAACAATTACACAAGCTTAATA
CATTCCTTAATTGAAGAATCGCAAAACCAGCAAGAAAAGAATGAACAAGAATTATTGGAATTAGATAAATGGGCAAGTTT
GTGGAATTGGTTTAACATAACAAATTGGCTGTGGTATATAAAAATATTCATAATGATAGTAGGAGGCTTGGTAGGTTTAA
GAATAGTTTTTGCTGTACTTTCTATAGTGAATAGAGTTAGGCAGGGATATTCACCATTATCGTTTCAGACCCACCTC---
CCAACCCCGAGG---GGA---CCCGACAGGCCCGAAGGAATAGAAGAAGAA---------GGTGGAGAGAGAGACAGA--
----GACAGATCCATTCGA---TTAGTGAACGGATCCTTAGCACTTATCTGGGACGATCTGCGGAGCCTGTGCCTCTTCA
GCTACCACCGCTTGAGAGACTTACTCTTGATTGTAACGAGGATTGTGGAACTTCTGGGACGCAGGGGGTGGGAAGCCCTC
AAATATTGGTGGAATCTCCTACAGTATTGGAGTCAGGAACTAAAGAATAGTGCTGTTAGCTTGCTCAATGCCACAGCCAT
AGCAGTAGCTGAGGGGACAGATAGGGTTATAGAAGTAGTACAAGGAGCTTGTAGAGCTATTCGCCACATACCTAGAAGAA
TAAGA---------CAGGGCTTGGAAAGGATTTTGCTATAA
>A07867/B/FR/1983/LAI-J19
GCAGTG------GGA------ATAGGAGCT------TTGTTCCTTGGGTTCTTGGGAGCAGCAGGAAGCACTATGGGCGC
ACGGTCAATGACGCTGACGGTACAGGCCAGACAATTATTGTCTGGTATAGTGCAGCAGCAGAACAATTTGCTGAGGGCTA
TTGAGGCGCAACAGCATCTGTTGCAACTCACAGTCTGGGGCATCAAGCAGCTCCAGGCA---AGAATCCTGGCTGTGGAA
AGATACCTAAAGGATCAACAGCTCCTGGGN------ATTTGGGGTTGCTCTGGAAAACTCATTTGCACCACTGCTGTGCC
TTGGAATGCTAGTTGGAGT---------------------------------AATAAA---------TCTCTGGAACAG-
-----ATTTGGAAT------AACATG------ACCTGGATGGAGTGGGACAGAGAAATTAACAATTACACAAGCTTAATA
CATTCCTTAATTGAAGAATCGCAAAACCAGCAAGAAAAGAATGAACAAGAATTATTGGAATTAGATAAATGGGCAAGTTT
GTGGAATTGGTTTAACATAACAAATTGGCTGTGGTATATAAAAATATTCATAATGATAGTAGGAGGCTTGGTAGGTTTAA
GAATAGTTTTTGCTGTACTTTCTATAGTGAATAGAGTTAGGCAGGGATATTCACCATTATCGTTTCAGACCCACCTC---
CCAACCCCGAGG---GGA---CCCGACAGGCCCGAAGGAATAGAAGAAGAA---------GGTGGAGAGAGAGACAGA--
----GACAGATCCATTCGA---TTAGTGAACGGATCCTTAGCACTTATCTGGGACGATCTGCGGAGCCTGTGCCTCTTCA
GCTACCACCGCTTGAGAGACTTACTCTTGATTGTAACGAGGATTGTGGAACTTCTGGGACGCAGGGGGTGGGAAGCCCTC
AAATATTGGTGGAATCTCCTACAGTATTGGAGTCAGGAACTAAAGAATAGTGCTGTTAGCTTGCTCAATGCCACAGCCAT
AGCAGTAGCTGAGGGNACAGATAGGGTTATAGAAGTAGTACAAGGAGCTTGTAGAGCTATTCGCCACATACCTAGAAGAA
TAAGA---------CAGGGCTTGGAAAGGATTTTGCTATAA
>AB078005/B/US/1997/ARES2
GCAGTG------GGAA---TGCTAGGAGCT------ATGTTCCTTGGGTTCTTGGGAACAGCAGGAAGCACTATGGGCGC
AGCGTCAATAGCGCTGACGGTACAGGCCAGACAATTATTGTCTGGTATAGTGCAACAGCAGAACAATTTGCTGAGAGCTA
TTGAGGCGCAACAGCATCTGTTGCAACTCACAGTCTGGGGCATCAAGCAGCTCCAGGCA---AGAGTCCTGGCTGTGGAA
AGATACCTAAAGGATCAACAGCTCCTAGGG------ATTTGGGGTTGCTCTGGAAAACTCATTTGCACCACTGCTGTGCC
TGGGAATACTAGTTGGAGT---------------------------------AATAAA---------TCCCTGGATAAG-
-----ATTTGGAAT------AACATG------ACTTGGATGGAGTGGGAAAGAGAAATTGACAATTATACAGGCTTAATA
TACACCTTAATTTCAGAATCGCAGAACCAACAAGAAAAGAATGAACTAGAATTATTAAAATTAGATCAATGGGCAAGTTT
GTGGAATTGGTTTGACATAACAAAATGGCTGTGGTATATAAAAATATTCATAATGATAGTAGGGGGCTTGATAGGTTTAA
GAATAGTTTTTGCTATACTTGCTATAGTGAATAGAGTTAGGCAGGGATACTCACCATTATCGTTTCAGACCCGCCTC---
CCAGCCCAGAGG---GGA---CCCGACAGGCCCGAAGGAATCGAAGAAGAA---------GGTGGAGAGAGAGACAGA--
----GACAGATCCGGTCCA---TTAGTGAACGGATTCTTGACACTTATCTGGGTGGATCTACGGAGCCTGGTCCTCTTCA
GCTACCACCGCTTGAGAGACTTACTCTTAATTGTAACGAGGATTGTGGAACTTCTGGGACGCAGGGGGTGGGAAGTCCTC
AAATATTGGTGGAATCTCCTGCAGTATTGGATTCAGGAACTAAAAAATAGTGCTGTTAGTTTGCTAAATAGCACAGCTAT
AGTAGTAGCTGAGGGGACAGATAGGGTTATAGAAATAGCACAAAGAGTTTATAGAGCTTTCCTCCACGTACCTAGAAGAA
TAAGA---------CAGGGCTTCGAAAGGGCTTTGCTATAA
>AB221005/B/US/1985/Ba_L
GCAGTG------GGA------ATAGGAGCT------GTGTTCCTTGGGTTCTTGGGAGCAGCAGGAAGCACTATGGGCGC
AGCGTCAATGACGCTGACGGTACAGGCCAGACTATTATTGTCTGGTATAGTGCAACAGCAGAACAATCTGCTGAGAGCTA
TTGAGGCGCAACAGCATCTGTTGCAACTCACAGTCTGGGGCATCAAGCAGCTCCAGGCA---AGAGTCCTGGCTGTGGAA
AGATACCTAAGGGATCAACAGCTCCTGGGG------ATTTGGGGTTGCTCTGGAAAACTCATCTGCACCACTGCTGTGCC
TTGGAATGCTAGTTGGAGT---------------------------------AATAAA---------TCTCTGAATAAG-
-----ATTTGGGAT------AACATG------ACCTGGATGGAGTGGGACAGAGAAATTAACAATTACACAAGCATAATA
TACAGCTTAATTGAAGAATCGCAGAACCAACAAGAAAAGAATGAACAAGAATTATTAGAATTAGATAAATGGGCAAGTTT
GTGGAATTGGTTTGACATAACAAAATGGCTGTGGTATATAAAAATATTCATAATGATAGTAGGAGGCTTGATAGGTTTAA
GAATAGTTTTTTCTGTACTTTCTATAGTGAATAGAGTTAGGCAGGGATACTCACCATTATCGTTTCAGACCCACCTC---
CCAGCCTCGAGG---GGA---CCCGACAGGCCCGGAGGAATCGAAGAAGAA---------GGTGGAGAGAGAGACAGA--
----GACAGATCCGGTTCA---TTAGTGAACGGATTCTTGGCACTTATCTGGGTCGATCTGCGGAGCCTGTTCCTCTTCA
GCTACCACCGCTTGAGAGACTTACTCTTGATTGTGACGAGGATTGTGGAACTTCTGGGACGCAGGGGGTGGGAAGTCCTC
AAATATTGGTGGAGTCTCCTACAGTATTGGAGTCAGGAACTAAAGAATAGTGCTGTTAGCTTGCTCAATACCATAGCCAT
AGCAGTAGCTGAAGGGACAGATAGGGTTATAGAAGTATTACAAAGAGCTGTTAGAGCTATTCTCCACATACCTAGAAGAA
TAAGA---------CAGGGCTTGGAAAGGGCTTTGCTATAA
>AB253432/B/US/1985/Ba_L
GCAGTG------GGA------ATAGGAGCT------GTGTTCCTTGGGTTCTTGGGAGCAGCAGGAAGCACTATGGGCGC
AGCGTCAATGACGCTGACGGTACAGGCCAGACTATTATTGTCTGGTATAGTGCAACAGCAGAACAATCTGCTGAGAGCTA
TTGAGGCGCAACAGCATCTGTTGCAACTCACAGTCTGGGGCATCAAGCAGCTCCAGGCA---AGAGTCCTGGCTGTGGAA
AGATACCTAAGGGATCAACAGCTCCTGGGG------ATTTGGGGTTGCTCTGGAAAACTCATCTGCACCACTGCTGTGCC
TTGGAATGCTAGTTGGAGT---------------------------------AATAAA---------TCTCTGAATAAG-
-----ATTTGGGAT------AACATG------ACCTGGATGGAGTGGGACAGAGAAATTAACAATTACACAAGCATAATA
TACAGCTTAATTGAAGAATCGCAGAACCAACAAGAAAAGAATGAACAAGAATTATTAGAATTAGATAAATGGGCAAGTTT
GTGGAATTGGTTTGACATAACAAAATGGCTGTGGTATATAAAAATATTCATAATGATAGTAGGAGGCTTGATAGGTTTAA
GAATAGTTTTTTCTGTACTTTCTATAGTGAATAGAGTTAGGCAGGGATACTCACCATTATCGTTTCAGACCCACCTC---
CCAGCCTCGAGG---GGA---CCCGACAGGCCCGGAGGAATCGAAGAAGAA---------GGTGGAGAGAGAGACAGA--
----GACAGATCCGGTTCA---TTAGTGAACGGATTCTTGGCACTTATCTGGGTCGATCTGCGGAGCCTGTTCCTCTTCA
GCTACCACCGCTTGAGAGACTTACTCTTGATTGTGACGAGGATTGTGGAACTTCTGGGACGCAGGGGGTGGGAAGTCCTC
AAATATTGGTGGAGTCTCCTACAGTATTGGAGTCAGGAACTAAAGAATAGTGCTGTTAGCTTGCTCAATACCATAGCCAT
AGCAGTAGCTGAAGGGACAGATAGGGTTATAGAAGTATTACAAAGAGCTGTTAGAGCTATTCTCCACATACCTAGAAGAA
TAAGA---------CAGGGCTTGGAAAGGGCTTTGCTATAA
>AB286955/B/JP/2004/DR6089
GCAGTG------GGAA---CAATAGGAGCT------ATGTTCCTTGGGTTCTTGGGAGCAGCAGGAAGCACTATGGGCGC
AGCGTCTTTGACGCTGACGGTACAAGCCAGACAATTATTGTCTGGTATAGTGCAACAGCAAAACAATTTGCTGAGAGCTA
TTGAGGCGCAGCAGCATCTGTTGCAACTCACAGTCTGGGGCATCAAGCAGCTCCAGGCA---AGAGTCCTGGCTGTAGAA
AGATACCTAAAGGATCAACAGCTCCTAGGG------ATTTGGGGTTGCTCTGGAAGACTCATCTGCACCACTGCTGTGCC
TTGGAATGCTAGTTGGAGT---------------------------------AATAAA---------TCTGTAGATTAT-
-----ATTTGGAAC------AACATG------ACCTGGATGCAGTGGGAGAAAGAGATTGACAATTACACAGGCTTAATA
TACAGACTAATTGAAGAATCGCAAGCCCAACAAGAAAAGAATGAACAAGATTTATTACAATTGGATACGTGGGCAAGTTT
GTGGAATTGGTTTAGTATATCAAACTGGCTGTGGTATATAAAAATATTCATAATGATAGTAGCAGGCTTAGTAGGTTTAA
GAATAATTTTTGCTGTAATTTCTATAGTGAATAGAGTTAGGCAGGGATACTCACCATTATCATTCCAGACCCGCCTC---
CCAGCTCAGAGG---GGA---CCCGACAGGCCCGAAGGAATCGAAGAAGAA---------GGTGGAGAGAGAGACAAC--
----GACAGATCCATACGA---TTAGTAGATGGATTCTTAGCACTCATCTGGGACGATCTGCGGAGCCTGTGCCTCTTCA
GCTACCACCGCTTGAGAGACTTACTCTTGCTTGTGAAGAGGGTTGTGGAACTTCTGGGACACAGGGGGTGGGAAATCCTC
AAGTATTGGTGGAATCTCCTGCAGTATTGGAGTCAGGAACTAAAGAATAGTGCTGTTAGTTTGTTTAATGCTATAGCTAT
AGCAGTAGCTGAGGGGACAGATAGGGTTATAGAAGGAATACAAAGAATTGGTAGAGGTTTTCTTCACATACCTAGAAGAA
TAAGA---------CAGGGCTTAGAAAGGGCTTTGCTATAA
>AB286956/B/JP/2004/DR6089
GCAGTG------GGAA---CAATAGGAGCT------ATGTTCCTTGGGTTCTTGGGAGCAGCAGGAAGCACTATGGGCGC
AGCGTCTTTGACGCTGACGGTACAAGCCAGACAATTATTGTCTGGTATAGTGCAACAGCAAAACAATTTGCTGAGAGCTA
TTGAGGCGCAGCAGCATCTGTTGCAACTCACAGTCTGGGGCATCAAGCAGCTCCAGGCA---AGAGTCCTGGCTGTAGAA
AGATACCTAAAGGATCAACAGCTCCTAGGG------ATTTGGGGTTGCTCTGGAAGACTCATCTGCACCACTGCTGTGCC
TTGGAATGCTAGTTGGAGT---------------------------------AATAAA---------TCTGTAGATTAT-
-----ATTTGGAAC------AACATG------ACCTGGATGCAGTGGGAGAAAGAGATTGACAATTACACAGGCTTAATA
TACAGACTAATTGAAGAATCGCAAGCCCAACAAGAAAAGAATGAACAAGATTTATTACAATTGGATACGTGGGCAAGTTT
GTGGAATTGGTTTAGTATATCAAACTGGCTGTGGTATATAAAAATATTCATAATGATAGTAGCAGGCTTAGTAGGTTTAA
GAATAATTTTTGCTGTAATTTCTATAGTGAATAGAGTTAGGCAGGGATACTCACCATTATCATTCCAGACCCGCCTC---
CCAGCTCAGAGG---GGA---CCCGACAGGCCCGAAGGAATCGAAGAAGAA---------GGTGGAGAGAGAGACAAC--
----GACAGATCCATACGA---TTAGTAGATGGATTCTTAGCACTCATCTGGGACGATCTGCGGAGCCTGTGCCTCTTCA
GCTACCACCGCTTGAGAGACTTACTCTTGCTTGTGAAGAGGGTTGTGGAACTTCTGGGACACAGGGGGTGGGAAATCCTC
AAGTATTGGTGGAATCTCCTGCAGTATTGGAGTCAGGAACTAAAGAATAGTGCTGTTAGTTTGTTTAATGCTATAGCTAT
AGCAGTAGCTGAGGGGACAGATAGGGTTATAGAAGGAATACAAAGAATTGGTAGAGGTTTTCTTCACATACCTAGAAGAA
TAAGA---------CAGGGCTTAGAAAGGGCTTTGCTATAA
>AB287363/B/JP/2005/DR6538
GCAGTA---------------ATAGGAGCT------ATGTTCCTTGGGTTCTTGGGAGCAGCAGGAAGCACTATGGGCGC
AGCGTCAGTGACGCTGACGGTACAGGCCAGGCAATTATTGTCTGGTATAGTGCAACAGCAGAACAATCTGCTGAAAGCTA
TTGAGGCGCAACAGCATCTGTTGCAACTCACAGTCTGGGGCATCAAGCAGCTCCAGGCA---AGAGTCCTGGCTATGGAG
AGATACCTAAGGGATCAACAGCTCCTAGGG------ATTTGGGGTTGCTCTGGAAAACTCATTTGCACCACTGCTGTGCC
TTGGAATACTAGTTGGAGT---------------------------------AATAAA---------TCTCTGGGAGAC-
-----ATCTGGGAT------AACATG------ACATGGATGCAGTGGGAAAGAGAAATTGACAATTACACAAACTTAATA
TACACCTTACTTGAAGAATCGCAAAACCAACAAGAAAAGAATGAACAAGAATTACTAGAATTAGATAAGTGGGCAAGTTT
GTGGAATTGGTTTGACATAACACGATGGCTGTGGTATATAAAAATATTTATAATGATAGTAGGAGGCTTGATAGGTTTAA
GGATAGTTTTTGTGATACTTTCTATAGTGAATAGAGTTAGGCAGGGATACTCACCATTATCATTGCAGACCCTTATC---
CCAGTCTCGAGG---GGACCACCCGACAGGCCCGACGGAATCGAAGAAGAA---------GGTGGAGAGAGAGGCAGA--
----GACAGATCCGGAGTA---TTAGTGAACGGATTCTTTGCACTTATCTGGAACGACCTGCGGAGCCTGTGCCTCTTCA
GCTACCGCCACTTGAGAGACTTTCTCTTGATTGCAGCGAGGATTGTGGAACTTCTGGGACGCAGGGGGTGGGAAGCCCTC
AAATATTGGTGGAATCTCCTGCAATATTGGAGTCAGGAACTAAAGAGTAGTGCAATTAACTTGCTTAATACCACAGCTAT
AGCAGTAGCAGAGGGGACAGATAGGGTTATAGAAGTAGTGCAAAGGGCTGGTAGAGCTATTCTCCACATACCTAGAAGAA
TAAGA---------CAGGGCTTAGAAAGGATTTTGCTATAA
>AB287364/B/JP/2005/DR6737
GCCGTG------GGA------TTAGGAGCT------TTGTTCCTTGGGTTCTTGGGAGCAGCAGGAAGCACTATGGGCGC
AGCGTCACTAACGCTGACGGTACAGGCCAGACAATTATTGTCTGGTATAGTGCAACAGCAAAACAACTTGCTGAGGGCTA
TTGAGGCGCAACAACATCTGTTGCAACTCACAGTCTGGGGCATCAAGCAGCTTCAGGCA---AGAATCCTGGCTGTGGAA
AGATACCTAAAGGATCAACAGCTCCTGGGA------ATTTGGGGGTGCTCTGGAAAACTCATTTGCACCACTGCTGTGCC
TTGGAATACTAGTTGGAGT---------------------------------AATAAA---------ACTCAAGAGGAA-
-----ATTTGGGGA------AACATG------ACTTGGATGCAGTGGGAAAAAGAAATAGACAATTACACAGGCATAATA
TACAGACTAATTGAAAAATCGCAAAACCAGCAAGAAAAGAATGAACAAGATTTATTAGAATTGGATAAATGGGCAAGTTT
GTGGAGTTGGTTTGACATAACAAATTGGCTGTGGTATATAAAAATATTCATAATGATAGTAGGTGGATTAATAGGTTTAA
GAATAATTTTTACTGTACTTTCTATAGTGAATAGAGTTAGGCAGGGATACTCACCATTGTCATTCCAGACCCGCCTC---
CCAACCCAGAGG---GGA---CCCGACAGGCCCGAAGGAATCGAAGAAGAA---------GGTGGAGAGAGAGACAGA--
----GGCAGATCCGGACAG---TTTGTGGATGGCTTCTTAGCGATTTTCTGGATCGACCTGAGGAACCTGTGCCTCTTCA
GCTACCACCGCTTGAGAGACTTACTCTTGATTGTAGCGAGGATTGTGGAACTTCTGGGACGCAGGGGGTGGGAACTCCTC
AAGTACTGGTGGAATCTCCTGCAGTATTGGATTCAGGAACTAAAGAATAGTGCTGTTAGCTTGTTCAACGCCACAGCCAT
AGCAGTAGCTGGGGGGACAGATAGGATTTTAGAAGGATTGCAAAGAGCTTTTAGGGCTATTCTCCACATACCTAGAAGAA
TAAGA---------CAGGGCTTTGAAAGGGCTTTGATATAA
>AB287365/B/JP/2005/DR6737
GCCGTG------GGA------TTAGGAGCT------TTGTTCCTTGGGTTCTTGGGAGCAGCAGGAAGCACTATGGGCGC
AGCGTCACTAACGCTGACGGTACAGGCCAGACAATTATTGTCTGGTATAGTGCAACAGCAAAACAACTTGCTGAGGGCTA
TTGAGGCGCAACAACATCTGTTGCAACTCACAGTCTGGGGCATCAAGCAGCTTCAGGCA---AGAATCCTGGCTGTGGAA
AGATACCTAAAGGATCAACAGCTCCTGGGA------ATTTGGGGGTGCTCTGGAAAACTCATTTGCACCACTGCTGTGCC
TTGGAATACTAGTTGGAGT---------------------------------AATAAA---------ACTCAAGAGGAA-
-----ATTTGGGGA------AACATG------ACTTGGATGCAGTGGGAAAAAGAAATAGACAATTACACAGGCATAATA
TACAGACTAATTGAAAAATCGCAAAACCAGCAAGAAAAGAATGAACAAGATTTATTAGAATTGGATAAATGGGCAAGTTT
GTGGAGTTGGTTTGACATAACAAATTGGCTGTGGTATATAAAAATATTCATAATGATAGTAGGTGGATTAATAGGTTTAA
GAATAATTTTTACTGTACTTTCTATAGTGAATAGAGTTAGGCAGGGATACTCACCATTGTCATTCCAGACCCGCCTC---
CCAACCCAGAGG---GGA---CCCGACAGGCCCGAAGGAATCGAAGAAGAA---------GGTGGAGAGAGAGACAGA--
----GGCAGATCCGGACAG---TTTGTGGATGGCTTCTTAGCGATTTTCTGGATCGACCTGAGGAACCTGTGCCTCTTCA
GCTACCACCGCTTGAGAGACTTACTCTTGATTGTAGCGAGGATTGTGGAACTTCTGGGACGCAGGGGGTGGGAACTCCTC
AAGTACTGGTGGAATCTCCTGCAGTATTGGATTCAGGAACTAAAGAATAGTGCTGTTAGCTTGTTCAACGCCACAGCCAT
AGCAGTAGCTGGGGGGACAGATAGGATTTTAGAAGGATTGCAAAGAGCTTTTAGGGCTATTCTCCACATACCTAGAAGAA
TAAGA---------CAGGGCTTTGAAAGGGCTTTGATATAA
>AB287366/B/JP/2005/DR7060
GCAGTG------GGAA---CGCTGGGAGCT------ATGTTCCTTGGGTTCTTGGGAGCAGCAGGAAGCACTATGGGCGC
AGCGTCAATGGCGCTGACGGTACAGGCCAGACAATTATTGTCTGGTATAGTGCAACAGCAGAACAATCTGCTGAAAGCTA
TTGAGGCGCAACAGCATATGTTGCAACTCACAGTCTGGGGCATCAAGCAGCTCCAGGCA---AGAGTCCTGGCTATAGAA
AGATACCTAAAGGATCAACAGCTCCTAGGG------ATTTGGGGTTGCTCTGGAAAACTCATTTGCACCACTACTGTGCC
TTGGAATACTTCTTGGAGT---------------------------------AATAAA---------ACTTATGAGAAG-
-----ATTTGGAAC------AACATG------ACCTGGATGCAATGGGAGAGAGAAATTGACAATTACACAGGCTTAATA
TACACTTTAATTGAAGAAGCGCAAAACCAACAAGAAAAGAATGAACAAGAATTATTGGAATTAGATAAGTGGGACAATTT
GTGGAGTTGGTTTAGCATAACACAATGGCTGTGGTACATAAAAATATTCATAATGATAGTAGGAGGCTTGATAGGTTTAA
GAATAGTTTTTGCTGTACTTTCTATAGTAAATAGAGTTAGGCAGGGATATTCACCATTGTCATTCCAGACCCACCTC---
CCAGCTCCGAGG---GGA---CCCGACAGGCCCGAAGGAACCGGAGAAGAA---------GGTGGAGAGAGAGACAGA--
----GGCACATCAGGGCGA---TTAGTGACTGGATTCTTACCACTCATCTGGGAGGACCTGTTGAGCCTGTGCCTCTTCA
GCTACCACCGCTTGAGAGACTTACTCTTGATTGTAACGAGGATTCTGGAACTTCTGGGACGCAGGGGGTGGGAAGTCCTC
AAATACTGGTGGAATCTCCTGCAGTATTGGAGTCAGGAACTAAAGAATAGTGCTGTTAGTCTGTATAATGCAATAGCTAT
AGCAGTAGCTGAAGGGACAGATAGGATTATAGAAGTAGGACAAAGAATTTGGAGAGCTTTTCTTCACATACCTAGAAGAA
TAAGA---------CAGGGCTTCGAAAGGGCTTTGCTATAA
>AB287367/B/JP/2005/DR7060
GCAGTG------GGAA---CGCTGGGAGCT------ATGTTCCTTGGGTTCTTGGGAGCAGCAGGAAGCACTATGGGCGC
AGCGTCAATGGCGCTGACGGTACAGGCCAGACAATTATTGTCTGGTATAGTGCAACAGCAGAACAATCTGCTGAAAGCTA
TTGAGGCGCAACAGCATATGTTGCAACTCACAGTCTGGGGCATCAAGCAGCTCCAGGCA---AGAGTCCTGGCTATAGAA
AGATACCTAAAGGATCAACAGCTCCTAGGG------ATTTGGGGTTGCTCTGGAAAACTCATTTGCACCACTACTGTGCC
TTGGAATACTTCTTGGAGT---------------------------------AATAAA---------ACTTATGAGAAG-
-----ATTTGGAAC------AACATG------ACCTGGATGCAATGGGAGAGAGAAATTGACAATTACACAGGCTTAATA
TACACTTTAATTGAAGAAGCGCAAAACCAACAAGAAAAGAATGAACAAGAATTATTGGAATTAGATAAGTGGGACAATTT
GTGGAGTTGGTTTAGCATAACACAATGGCTGTGGTACATAAAAATATTCATAATGATAGTAGGAGGCTTGATAGGTTTAA
GAATAGTTTTTGCTGTACTTTCTATAGTAAATAGAGTTAGGCAGGGATATTCACCATTGTCATTCCAGACCCACCTC---
CCAGCTCCGAGG---GGA---CCCGACAGGCCCGAAGGAACCGGAGAAGAA---------GGTGGAGAGAGAGACAGA--
----GGCACATCAGGGCGA---TTAGTGACTGGATTCTTACCACTCATCTGGGAGGACCTGTTGAGCCTGTGCCTCTTCA
GCTACCACCGCTTGAGAGACTTACTCTTGATTGTAACGAGGATTCTGGAACTTCTGGGACGCAGGGGGTGGGAAGTCCTC
AAATACTGGTGGAATCTCCTGCAGTATTGGAGTCAGGAACTAAAGAATAGTGCTGTTAGTCTGTATAATGCAATAGCTAT
AGCAGTAGCTGAAGGGACAGATAGGATTATAGAAGTAGGACAAAGAATTTGGAGAGCTTTTCTTCACATACCTAGAAGAA
TAAGA---------CAGGGCTTCGAAAGGGCTTTGCTATAA
>AB287368/B/JP/2005/DR7065
GCAGTG------ACG------ATGGGAGCT------ATGTTCCTTGGGTTCTTGGGAGCAGCAGGAAGCACTATGGGCGC
AGCATCAATGACGCTGACGGTACAGGCCAGACTATTATTGTCTGGTATAGTGCAACAGCAAAACAACTTGCTGAGAGCTA
TTGAGGCGCAACAGCATCTGTTGCAGCTCACGGTCTGGGGCATTAAACAGCTCCAGGCA---AGAGTCCTGGCTGTAGAA
AGATACCTAAGGGATCAACAGCTCCTAGGG------ATTTGGGGTTGCTCTGGAAAACTCATCTGCACCACTAATGTGCC
TTGGAATACTAGTTGGAGT---------------------------------AATAAA---------TCTCTGGATTTC-
-----ATTTGGAAT------AACATG------ACCTGGATGCAGTGGGACAGGGAAATTGATAATTACACAAGCTTAATA
TACACCTTAATTGAAAATGCGCAGAACCAGCAAGAAAAGAATGAACAAGAATTATTGGAATTGGATAAATGGGCAAGTTT
GTGGAGTTGGTTTGATATATCAAATTGGCTGTGGTATATAAGAATATTCATAATAATAGTAGGAGGCTTGGTAGGTTTAA
AAATAGTTTTTGCTGTACTTTCTATAGTAAATAGAGTTAGGCAGGGATACTCACCTTTATCATTTCAGACCCACCTC---
CCAGCCCCGAGG---GGA---CCAGACAGGCCCGAAGGAATCGGAGAAGAA---------GGTGGAGACAGAGACAAC--
----AACAGATCCAGGCCA---TTAGTGCATGGATTCTTAGCACTCATCTGGGACGACCTGTGGAGCCTGTGCCGCTTCA
GCTACCACCAATTGAGAGACTCAATCTTGATTGCAGCGAGGATTGTGGAACTTCTGGGACGCAGGGGGTGGGAAGCCCTC
AGATATTGGTGGAATCTCCTGCAGTATTGGAGCCAGGAATTAAAGAATAGTGCTATAAGCTTGCTTAACGCCAAAGCAAT
AGCAGTAGCTGAAGGAACAGATAGAATTATAGAAATAGTAAGAAGAATTTTTACAGCTATTCTCAACATACCTAGAAGGA
TAAGA---------CAGGGCTTGGAAAGGCTTTTGCTATAA
>AB287369/B/JP/1999/DR1348
GCAGTG------GGAA---CGCTGGGAGCT------ATGTTCCTTGGGTTCTTAGGAGCAGCAGGAAGCACTATGGGCGC
AGCGTCAATGGCGCTGACGGTACAGGCCAGACAATTATTGGCTGGTATAGTGCAACAGCAGAACAATTTGCTGAGGGCTA
TTGAGGCGCAACAACATTTGTTGCAACTCACAGTCTGGGGCATCAAGCAGCTCCAGGCA---AGAGTCCTGGCTGTGGAA
AGATACCTAAAGGATCAACAGCTCCTAGGG------ATTTGGGGTTGCTCTGGAAAACTCATCTGCACCACTTCTGTGCC
TTGGAATGATACTTGGAGT---------------------------------AATAAA---------ACTCTGAATACA-
-----ATTTGGGAT------AACATG------ACCTGGATGGAGTGGGACAGAGAAATTGAAAATTACACAAAAGAAATA
TATATCTTACTTGAAGAATCGCAAAAACAACAAGAAAAGAATGAACAAGAATTATTAGCATTAGATCAGTGGGCAAATTT
GTGGAATTGGTTTGACATATCAAATTGGCTGTGGTATATAAGAATATTCATAATGATAGTAGGAGGCTTAATAGGTTTAA
GAATAGTATTTGCTGTATTATCTATAGTGAATAGAGTTAGGCAGGGATATTCACCATTGTCATTTCAGACCCGCCTC---
CCAACCCAGAGG---GGA---CCCGACAGGCCCGAAGGAATCGGAGAAGAA---------GGTGGAGAGAGAAACAGA--
----GACACATCCGGAATC---TTAGTGAATGGCTTCTTAGCACTTATCTGGGACGATCTACGGAGCCTGTGCCTCTTCA
GCTACCACCGCTTGAGAGACTTACTCTTGATTGTAGCGAGGATTGTGGAACTTCTGGGACGCAGGGGGTGGGAAATCCTC
AAATATTGGTGGAATCTCCTGCAGTATTGGAGTCAGGAACTAAAGAATAGTGCTGTTAGCTTGCTCAACGCCACAGCTAT
AGCAGTAGGTGAGGGGACAGATAGGGTTATAGAAATAGCACAAAGAGTTCTTAGAGCTTTTATCCATATACCTAGAAGAA
TAAGA---------CAGGGCTTTGAAAGGGCTTTGATATAA
>AB287370/B/JP/1999/DR1348
GCAGTG------GGAA---CGCTGGGAGCT------ATGTTCCTTGGGTTCTTAGGAGCAGCAGGAAGCACTATGGGCGC
AGCGTCAATGGCGCTGACGGTACAGGCCAGACAATTATTGGCTGGTATAGTGCAACAGCAGAACAATTTGCTGAGGGCTA
TTGAGGCGCAACAACATTTGTTGCAACTCACAGTCTGGGGCATCAAGCAGCTCCAGGCA---AGAGTCCTGGCTGTGGAA
AGATACCTAAAGGATCAACAGCTCCTAGGG------ATTTGGGGTTGCTCTGGAAAACTCATCTGCACCACTTCTGTGCC
TTGGAATGATACTTGGAGT---------------------------------AATAAA---------ACTCTGAATACA-
-----ATTTGGGAT------AACATG------ACCTGGATGGAGTGGGACAGAGAAATTGAAAATTACACAAAAGAAATA
TATATCTTACTTGAAGAATCGCAAAAACAACAAGAAAAGAATGAACAAGAATTATTAGCATTAGATCAGTGGGCAAATTT
GTGGAATTGGTTTGACATATCAAATTGGCTGTGGTATATAAGAATATTCATAATGATAGTAGGAGGCTTAATAGGTTTAA
GAATAGTATTTGCTGTATTATCTATAGTGAATAGAGTTAGGCAGGGATATTCACCATTGTCATTTCAGACCCGCCTC---
CCAACCCAGAGG---GGA---CCCGACAGGCCCGAAGGAATCGGAGAAGAA---------GGTGGAGAGAGAAACAGA--
----GACACATCCGGAATC---TTAGTGAATGGCTTCTTAGCACTTATCTGGGACGATCTACGGAGCCTGTGCCTCTTCA
GCTACCACCGCTTGAGAGACTTACTCTTGATTGTAGCGAGGATTGTGGAACTTCTGGGACGCAGGGGGTGGGAAATCCTC
AAATATTGGTGGAATCTCCTGCAGTATTGGAGTCAGGAACTAAAGAATAGTGCTGTTAGCTTGCTCAACGCCACAGCTAT
AGCAGTAGGTGAGGGAACAGATAGGGTTATAGAAATAGCACAAAGAGTTCTTAGAGCTTTTATCCATATACCTAGAAGAA
TAAGA---------CAGGGCTTTGAAAGGGCTTTGATATAA
>AB287371/B/JP/2000/DR2510
GCAGTG------GGAA---CGCTGGGAGCT------ATGTTCCTTGGGTTCTTGGGAGCAGCAGGAAGCACTATGGGCGC
AGCGTCAATGGCGCTGACGGTACAGGCCAGACAATTATTGTCTGGTATAGTGCAACAGCAGAACAATTTGCTGAGGGCTA
TTGAGGCGCAACAACATTTGTTGCAACTCACAGTCTGGGGCATCAAGCAGCTCCAGGCA---AGAGTCCTGGCTGTGGAA
AGATACCTAAAGGATCAACAGCTCCTAGGG------ATTTGGGGTTGCTCTGGAAAACTCATCTGCACCACTTCTGTGCC
TTGGAATGATACTTGGAGT---------------------------------AATAAA---------TCTCTGAATACA-
-----ATTTGGGAT------AACATG------ACCTGGATGGAGTGGGACAGAGAAATTGAAAATTACACAAAAGAAATA
TATATCTTACTTGAAGAATCGCAAAAACAACAGGAAAAGAATGAACAAGAATTATTAGCATTAGATCAGTGGGCAAATTT
GTGGAATTGGTTTGACATATCAAATTGGCTGTGGTATATAAAAATATTCATAATGATAGTAGGAGGCTTAATAGGTTTAA
GAATAGTATTTGCTGTATTATCTATAGTGAATAGAGTCAGGCAGGGATATTCACCATTGTCATTTCAGACCCGCCTC---
CCAACCCAGAGG---GGA---CCCGACAGGCCCGAAGGAATCGGAGAAGAA---------GGTGGAGAGAGAAACAGA--
----GACACATCCGGAATC---TTAGTGAATGGCTTCTTAGCACTTATCTGGGACGATCTACGGAGCCTGTGCCTCTTCA
GCTACCACCGCTTGAGAGACTTACTCTTGATTGTAGCGAGGATTGTGGAACTTCTGGGACGCAGGGGGTGGGAAATCCTC
AAGTATTGGTGGAATCTCCTGCAGTATTGGAGTCAGGAACTAAAGAATAGTGCTGTTAGCTTGCTCAACGCCACAGCTAT
AGCAGTAGGTGAGGGAACAGATAGGGTTATAGAAATAGCACAAAGAATCCTTAGAGCTTTTATCCATATACCTAGAAGAA
TAAGA---------CAGGGCTTTGAAAGGGCTTTGATATAA
>AB287372/B/JP/2000/DR2510
GCAGTG------GGAA---CGCTGGGAGCT------ATGTTCCTTGGGTTCTTGGGAGCAGCAGGAAGCACTATGGGCGC
AGCGTCAATGGCGCTGACGGTACAGGCCAGACAATTATTGTCTGGTATAGTGCAACAGCAGAACAATTTGCTGAGGGCTA
TTGAGGCGCAACAACATTTGTTGCAACTCACAGTCTGGGGCATCAAGCAGCTCCAGGCA---AGAGTCCTGGCTGTGGAA
AGATACCTAAAGGATCAACAGCTCCTAGGG------ATTTGGGGTTGCTCTGGAAAACTCATCTGCACCACTTCTGTGCC
TTGGAATGATACTTGGAGT---------------------------------AATAAA---------TCTCTGAATACA-
-----ATTTGGGAT------AACATG------ACCTGGATGGAGTGGGACAGAGAAATTGAAAATTACACAAAAGAAATA
TATATCTTACTTGAAGAATCGCAAAAACAACAGGAAAAGAATGAACAAGAATTATTAGCATTAGATCAGTGGGCAAATTT
GTGGAATTGGTTTGACATATCAAATTGGCTGTGGTATATAAAAATATTCATAATGATAGTAGGAGGCTTAATAGGTTTAA
GAATAGTATTTGCTGTATTATCTATAGTGAATAGAGTCAGGCAGGGATATTCACCATTGTCATTTCAGACCCGCCTC---
CCAACCCAGAGG---GGA---CCCGACAGGCCCGAAGGAATCGGAGAAGAA---------GGTGGAGAGAGAAACAGA--
----GACACATCCGGAATC---TTAGTGAATGGCTTCTTAGCACTTATCTGGGACGATCTACGGAGCCTGTGCCTCTTCA
GCTACCACCGCTTGAGAGACTTACTCTTGATTGTAGCGAGGATTGTGGAACTTCTGGGACGCAGGGGGTGGGAAATCCTC
AAGTATTGGTGGAATCTCCTGCAGTATTGGAGTCAGGAACTAAAGAATAGTGCTGTTAGCTTGCTCAACGCCACAGCTAT
AGCAGTAGGTGAGGGAACAGATAGGGTTATAGAAATAGCACAAAGAATCCTTAGAGCTTTTATCCATATACCTAGAAGAA
TAAGA---------CAGGGCTTTGAAAGGGCTTTGATATAA
>AB289587/B/JP/2000/DR2508
GCAGTG------GGAG---TACTAGGAGCT------ATGTTCCTTGGGTTCTTGGGAGCAGCAGGAAGCACTATGGGCGC
AGCGTCATTAACGCTGACGATACAGGCCAGACAATTATTGTCTGGTATAGTGCAACAGCAAAACAACTTGCTGAGAGCTA
TTGAGGCGCAACAGCAGTTGTTGCAACTCACTGTCTGGGGCATCAAACAGCTCCAGGCA---AGAGTCCTGGCTATGGAA
AGATACCTACAGGATCAACAGCTCCTAGGG------ATTTGGGGTTGCTCTGGAAAACTCATCTGCACCACTAATGTGCC
TTGGAACTCTAGTTGGAGT---------------------------------AATAAA---------TCTATAAATGAA-
-----ATTTGGGAT------AACATG------ACCTGGATACAGTGGGACAGAGAGATTCATAATTACACAAACTTAATA
TACACCTTACTTGAAGAATCGCAGAACCAGCAAGAAAAGAATGAACAGGAATTATTGGAATTGGATAAGTGGTCAAGTTT
GTGGAATTGGTTTAGCATAACACACTGGCTGTGGTATATAAAAATATTCATAATGATAGTAGGAGGCTTGATAGGTTTAA
GAATAGTTTTTGCTGTAATTTCTATAGTGAATAGAGTTAGGCAGGGATACTCACCATTATCATTGCAGACCCACCTC---
CCAGCCCAGAGG---GGA---CCCGACAGGCCCGAAGGAACAGGAGAAGAA---------GGTGGAGACAGAGGCAGA--
----GCCACATCAACGCGA---TTAGTGCATGGATTCTTAGCACTCGTCTGGGACGACCTGAGGAGCCTGTGCCTCTTCA
GCTACCACCGCTTGAGAGACTTACTCTTGATTCTAGCGAGGATTGTGGAACTCCTGGGACGCAGGGGGTGGGAAGCCCTC
AACTATTGCTGGAATCTCCTGCAGTATTGGAGCCAGGAACTAAAGAATAGTGCTGTTAGCTTGCTTAACACCACAGCAAT
AGCAGTAGCTGAAGGGACAGATAGGATTATAGAAATAGTGCATAGGGCTTTTAGAGCTTTGCTCCACATACCTAGAAGAA
TAAGA---------CAGGGCTTTGAAAGGGCTTTACTATAA
>AB289588/B/JP/2000/DR2508
GCAGTG------GGAG---TACTAGGAGCT------ATGTTCCTTGGGTTCTTGGGAGCAGCAGGAAGCACTATGGGCGC
AGCGTCATTAACGCTGACGGTACAGGCCAGACAATTATTGTCTGGTATAGTGCAACAGCAAAACAATTTGCTGAGAGCTA
TTGAGGCGCAACAGCAGTTGTTGCAACTCACTGTCTGGGGCATCAAACAGCTCCAGGCA---AGAGTCCTGGCTATGGAA
AGATACCTACAGGATCAACAGCTCCTAGGG------ATTTGGGGTTGCTCTGGAAAACTCATCTGCACCACTAATGTGCC
TTGGAACTCTAGTTGGAGT---------------------------------AATAAA---------TCTATAAATGAA-
-----ATTTGGGAT------AACATG------ACCTGGATACAGTGGGACAGAGAGATTCATAATTACACAAACTTAATA
TACACTTTACTTGAAGAATCGCAGAACCAGCAAGAAAAGAATGAACAGGAACTATTGGAATTGGATAAGTGGTCAAATTT
GTGGAATTGGTTTAGCATAACACACTGGCTGTGGTATATAAAAATATTCATAATGATAGTAGGAGGCTTGATAGGTTTAA
GAATAGTTTTTGCTGTAATTTCTATAGTGAATAGAGTTAGGCAGGGATACTCACCATTATCATTGCAGACCCACCTC---
CCAGCCCAGAGG---GGA---CCCGACAGGCCCGAAGGAACAGGAGAAGAA---------GGTGGAGACAGAGGCAGA--
----GCCACATCAACGCGA---TTAGTGCATGGATTCTTAGCACTCGTCTGGGACGACCTGAGGAGCCTGTGCCTCTTCA
GCTACCACCGCTTGAGAGACTTACTCTTGATTCTAGCGAGGATTGTAGAACTCCTGGGACGCAGGGGGTGGGAAGCCCTC
AACTATTGCTGGAATCTCCTGCAGTATTGGAGCCAGGAACTAAAGAATAGTGCTGTTAGCTTGCTTAACACCACAGCAAT
AGCAGTAGCTGAAGGGACAGATAGGATTATAGAAATAGTGCATAGGGCTTTTAGAGCTTTGCTCCACATACCTAGAAGAA
TAAGA---------CAGGGCTTTGAAAGGGCTTTACTATAA
>AB289589/B/JP/2001/DR388
GCAGTG------GGA------CTAGGAGCT------ATGTTCCTTGGGTTCTTGGGAGCAGCAGGAAGCACTATGGGCGC
AGCGTCAATAACGCTGACGGTACAGGCCAGACAATTATTGTCTGGTATAGTGCAACAGCAAAACAATTTGCTGAGAGCTA
TTGAGGCGCAACAGAATCTGTTGCAACTCACAGTCTGGGGCATTAAGCAGCTCCAGGCA---AGAGTCCTGGCTGTGGAA
AGATACCTAAAGGATCAACAGCTCATGGGG------ATTTGGGGTTGCTCTGGAAAACTCATCTGCACCACTGCTGTGCC
TTGGAATACCAGTTGGAGT---------------------------------AATAAA---------TCGCTGAATGAG-
-----ATTTGGGAT------AACATG------ACCTGGATGGAGTGGGAAAAAGAAGTTGAAAATTACACAAGCTTAATA
TACACCTTAATTGAAAAATCGCAAACCCAACAGGAAATAAATGAAAAGGAATTATTGGAATTGGATAAATGGGCAAGTTT
GTGGAGTTGGTTTGACATAACGAATTGGCTATGGTATATAAAAATATTCATAATGATAGTAGGTGGCTTGATAGGTTTAA
GAATAGTTTTTACTGTACTTTCTATAGTGAATAGAGTTAGGCAGGGATACTCACCACTATCGTTTCAGACCCGCCTC---
CCAGCCCAGAGG---GGA---CCCGACAGGCCCGGAGGAATCGAAGAAGAA---------GGTGGAGAGCAAGACAGA--
----GACAGATCCGAGCGA---TTAGTGGATGGATTCTTAGCAATCTTCTGGGTCGATCTCAGGAGCCTGTTCCTCTTCA
GCTACCACCGCTTGAGAGACTTAATCTTGATTGTAGCGAGGACTGTGGAACTTCTGGGACGCAGGGGGTGGGAAATCCTC
AAATACTTGTGGAATCTCCTGCAGTATTGGAGTCAGGAACTAAAGAAGAGTGCTGTTAGCTTGCTTGACACCACAGCCAT
AATAGTAGCTGAGGGGACAGATAGGATTATAGAACTCATACAAAGAGCTTTTAGGGCTATTCGCAATATACCTGCAAGAA
TAAGA---------CAGGGCTTGGAAAGGGCTTTGCTATAA
>AB289590/B/JP/2001/DR388
GCAGTG------GGA------CTAGGAGCT------ATGTTCCTTGGGTTCTTGGGAGCAGCAGGAAGCACTATGGGCGC
AGCGTCAATAACGCTGACGGTACAGGCCAGACAATTATTGTCTGGTATAGTGCAACAGCAAAACAATTTGCTGAGAGCTA
TTGAGGCGCAACAGAATCTGTTGCAACTCACAGTCTGGGGCATTAAGCAGCTCCAGGCA---AGAGTCCTGGCTGTGGAA
AGATACCTAAAGGATCAACAGCTCATGGGG------ATTTGGGGTTGCTCTGGAAAACTCATCTGCACCACTGCTGTGCC
TTGGAATACCAGTTGGAGT---------------------------------AATAAA---------TCGCTGAATGAG-
-----ATTTGGGAT------AACATG------ACCTGGATGGAGTGGGAAAAAGAAGTTGAAAATTACACAAGCTTAATA
TACACCTTAATTGAAAAATCGCAAACCCAACAGGAAATAAATGAAAAGGAATTATTGGAATTGGATAAATGGGCAAGTTT
GTGGAGTTGGTTTGACATAACGAATTGGCTATGGTATATAAAAATATTCATAATGATAGTAGGTGGCTTGATAGGTTTAA
GAATAGTTTTTACTGTACTTTCTATAGTGAATAGAGTTAGGCAGGGATACTCACCACTATCGTTTCAGACCCGCCTC---
CCAGCCCAGAGG---GGA---CCCGACAGGCCCGGAGGAATCGAAGAAGAA---------GGTGGAGAGCAAGACAGA--
----GACAGATCCGAGCGA---TTAGTGGATGGATTCTTAGCAATCTTCTGGGTCGATCTCAGGAGCCTGTTCCTCTTCA
GCTACCACCGCTTGAGAGACTTAATCTTGATTGTAGCGAGGACTGTGGAACTTCTGGGACGCAGGGGGTGGGAAATCCTC
AAATACTTGTGGAATCTCCTGCAGTATTGGAGTCAGGAACTAAAGAAGAGTGCTGTTAGCTTGCTTGACACCACAGCCAT
AATAGTAGCTGAGGGGACAGATAGGATTATAGAACTCATACAAAGAGCTTTTAGGGCTATTCGCAATATACCTGCAAGAA
TAAGA---------CAGGGCTTGGAAAGGGCTTTGCTATAA
>AB428551/B/JP/2000/117
GCAGTG------GGAA---CAATAGGAGCT------ATGTTCCTTGGGTTCTTGGGAGCAGCAGGAAGCACTATGGGCGC
AGCGTCATTGACGCTGACGGTACAGGCCAGACTATTATTGTCTGGTATAGTGCAACAGCAGAACAATCTGCTGAGGGCTA
TTGAGGCGCAACAACATCTGTTGCAACTCACAGTCTGGGGCATCAAGCAGCTCCAGGCA---AGAGTCCTGGCTGTGGAA
AGATACCTACAGGATCAACAGCTCCTAGGG------ATTTGGGGTTGCTCTGGAAAACTCATTTGCACCACTAATGTGCC
TTGGAATAGTAGTTGGAGT---------------------------------AATAAA---------ACTCTGAATCAG-
-----ATTTGGGAG------AACATG------ACCTGGATGCAGTGGGAGAGAGAAATTGACAATTACACAAGAGAAATA
TACAGCTTAATTGAAGAAGCGCAGAACCAGCAAGAAAAGAATGAACAAGACTTATTGGAATTGGATAAGTGGGATAATTT
GTGGAGTTGGTTTAGCATAACAAAATGGCTGTGGTACATAAAAATATTCATAATGATAGTAGGAGGCTTGATAGGTTTAA
GAATAGTTTTTGCTGTACTTTCTATAGTAAATAGAGTTAGGCAGGGATACTCACCATTGTCATTGCAGACCCGCCTC---
CCAGCCCAGAGG---GGA---CCCGACAGGCACGAAGAAACCGGAGAAGAA---------GGTGGAGAGAGAGACAGA--
----GACACATCCGGGCGC---TTAGTGACTGGATTCTTAGCACTTATCTGGGACGACCTACGGAGCCTGTTCCTCTTCA
GCTACCACCACTTGAGAGACTTACTCTTGATTGTAGCGAGGATTGTAGAACTTCTGGGACGCAGGGGGTGGGAAGTCCTC
AAACTTTGGTGGAATCTCCTGCAGTATTGGAGTCAGGAAATAAAGAATAGTGCTGTTAGCTTGCTCAACGCTACAGCTAT
AATAGTAGCTGAGGGGACTGATAGGATTATAGAAATAGCACAAAGAACTTATAGAGCTATTCTCCACATACCTACAAGAA
TAAGA---------CAGGGCTTGGAAAGGGCTTTGCTATAA
>AB428552/B/JP/2001/134
GCAGTG------GGAA---CAATAGGAGCT------ATGTTCCTTGGGTTCTTGGGAGCAGCAGGAAGCACTATGGGCGC
AGCGTCATTGACGCTGACGGTACAGGCCAGACTATTATTGTCTGGTATAGTGCAACAGCAGAACAATTTGCTGAGGGCTA
TTGAGGCGCAACAACATCTGTTGCAACTCACAGTCTGGGGCATCAAGCAGCTCCAGGCA---AGAGTCCTGGCTGTGGAA
AGATACCTAAGGGATCAACAGCTCCTAGGG------ATTTGGGGTTGCTCTGGAAAACTCATTTGCACCACTAATGTGCC
TTGGAATAGTAGTTGGAGT---------------------------------AATAAA---------AMTCTGAGTCAG-
-----ATTTGGGAT------AACATG------ACCTGGATGCAGTGGGAAAGAGAAATTGACAATTACACAAGAGAAATA
TACAMCTTAATTGAAGAAGCGCAGAACCAGCAAGAAAAGAATGAACAAGACTTATTGGAATTGGATAAGTGGGACAGCTT
GTGGAGTTGGTTTAGCATCACACAATGGTTGTGGTACATAAAAATATTCATAATGATAGTAGGAGGCTTGATAGGTTTAA
GAATAGTTTTTGCTGTACTTTCTATAGTAAATAGAATTAGGCAGGGATACTCACCATTATCATTKCAGACCCACCTC---
CCAGCCCAGAGG---GGA---CCCGACAGGCACGAAGGAACCGGAGAAGAA---------GGTGGAGAGAGAGACAGA--
----GACACATCCGGGAGA---TTAGTAACTGGATTCTTAGCAATTATCTGGGTCGACCTGCGGARCCTGTGCCTCTTCA
GCTACCACCGCTTGAGAGACTTACTCTTGATTGTAGCGAGGATTGTAGAGCTTCTGGGACGCAGGGGGTGGGAAGTCCTC
AAACTTTGGTGGAATCTCCTGCAGTATTGGAGTCAGGAAATAAAGAGTAGTGCTATTAGCTTGCTCAACGCTACAGCTAT
AGCAGTRGCTGAGGGGACAGATAGGATTATAGAAATAGCACAAAGAATTTATAGAGCTATTCTCCACATACCTACAAGAA
TAAGA---------CAAGGCTTAGAAAGGGCTTTGCTATAA
>AB428553/B/JP/2002/194
GCAGTG------GGAA---CAATAGGAGCT------ATGTTCCTTGGGTTCTTGGGAGCAGCAGGAAGCACTATGGGCGC
AGCGTCAATAACGCTGACGGTACAAGCCAGGCTATTATTGTCTGGTATAGTGCAACAGCAGAACAATTTGCTGAGGGCTA
TTGAGGCGCAACAACATCTGTTGCAACTCACAGTCTGGGGCATCAAGCAGCTCCAGGCA---AGAGTCCTGGCTGTGGAA
AGATACCTAAGGGATCAACAGCTCCTAGGG------ATTTGGGGTTGCTCTGGAAAACTCATTTGCACCACTAATGTGCC
TTGGAATAGTAGTTGGAGT---------------------------------AATAAA---------ACTCTGAATCAG-
-----ATTTGGGAT------AACATG------ACTTGGATGCAGTGGGAAAGAGAAATCGATAATTACACAAGAGAAATA
TACAACTTAATTGAAGAAGCGCAGAACCAGCAAGAAAAGAATGAACATGACTTATTGGAATTGGATAAGTGGGACAATTT
GTGGAGTTGGTTTAGCATAACAAACTGGCTGTGGTACATAAGATTATTCATAATGATAGTAGGAGGCTTGATAGGATTAA
GAATAGTTTTTGCTGTACTTTCTATAGTAAATAGAGTTAGGCAGGGATATTCACCATTGTCATTGCAGACCCGCCTC---
CCAGGCCAGAGG---GGA---CCCGACAGGCACGAAGGAATCGGAGAAGAA---------GGTGGAGAGAGAGACAGA--
----GACACATCCGGGCGA---TTAGTAACTGGCTTCTTAGCACTCATCTGGGACGACCTGCGGAGCCTGTGCCTCTTCA
GCTACCACCGCTTGAGAGACTTACTCTTGATTGTAGCGAGGATTGTGGAACTTCTGGGACGCAGGGGGTGGGAAGTCCTC
AAAATCTGGTGGAATCTCCTGCAGTATTGGAGTCAGGAACTAAAGAATAGTGCTGTTAGTTTGCTCAACGCTACAGCTAT
AACAGTAGCTGGGGGGACCGATAGGATTATAGAAATAGCACAAAGAATTTATAGAGGTATTCTCCACATACCTACAAGAA
TAAGA---------CAGGGCTTGGAAAGGGCTTTACTATAA
>AB428554/B/JP/2002/197
GCAGTA------GGAA---CAATAGGAGCT------ATGTTCCTTGGGTTCTTGGGAGCAGCAGGAAGCACTATGGGCGC
AGCGTCAATAACGCTGACGGTACAAGCCAGACTATTATTGTCTGGTATAGTGCAACAGCAGAACAATTTGCTGAGAGCTA
TTGAGGCGCAACAACATCTGTTGCAACTCACAGTCTGGGGCATCAAGCAGCTCCAGGCA---AGAGTCCTGGCTGTGGAA
AGATACCTAAGGGATCAACAGCTCCTAGGG------ATTTGGGGTTGCTCTGGAAAACTCATTTGCACCACTAATGTGCC
TTGGAATAGTAGTTGGAGT---------------------------------AATAAA---------ACTCTGAATCAG-
-----ATTTGGGAT------AACATG------ACTTGGATGCAGTGGGAAAGAGAAATCGATAATTACACAAGAGAAATA
TACAGCTTAATTGAAGAAGCGCAGAACCAGCAAGAAAAGAATGAACATGACTTATTGGAATTGGATAAGTGGGACAATTT
GTGGAGTTGGTTTAGCATAACAAACTGGCTGTGGTACATAAGATTATTCATAATGATAGTAGGAGGCTTGATAGGATTAA
GAATAGTTTTTGCTGTACTTTCTATAGTAAATAGAGTTAGGCAGGGATATTCACCATTGTCATTGCAGACCCGCCTC---
CCAGCCCAGAGG---GGA---CCCGACAGGCACGAAGGAACCGGAGAAGAA---------GGTGGAGAGAGAGACAGA--
----GACACATCCGGGCGA---TTAGTAACTGGCTTCTTAGCACTCATCTGGGACGACCTACGGAGCCTGTGCCTCTTCA
GCTACCACCGCTTGAGAGACTTACTCTTGATTGTAGCGAGGATTGTGGAACTTCTGGGACGCAGGGGGTGGGAAGTCCTC
AAAATCTGGTGGAATCTCCTGCAGTATTGGAGTCAGGAACTAAAGAATAGTGCTGTTAGTTTGCTCAACGCTACAGCTAT
AACAGTAGCTGGGGGGACCGATAGGATTATAGAAATAGCACAAAGAATTTATAGAGGTATTCTCCACATACCTACAAGAA
TAAGA---------CAGGGCTTGGAAAGGGCTTTACTATAA
>AB428555/B/JP/2003/227
GCAGTG------GGAA---CAATAGGAGCT------ATGTTCCTTGGGTTCTTGGGAGCAGCAGGAAGCACTATGGGCGC
AGCGTCCCTGACGCTGACGGTACAGGCCAGACTATTATTGTCTGGTATAGTGCAACAGCARAACAATTTGCTGAGGGCTA
TTGAGGCGCAACAACATCTGTTGCAACTCACAGTCTGGGGCATCAAGCAGCTCCAGGCA---AGAGTCCTGGCTGTGGAA
AGATACCTAAGGGATCAACAGCTCCTAGGG------ATTTGGGGTTGCTCTGGAAAACTCATTTGCACCACTARTGTGCC
TTGGAACAGTAGTTGGAGT---------------------------------AATAAA---------ACTCTGAATCAG-
-----ATTTGGGAT------AACATG------ACCTGGATGCAGTGGGAAAGAGAAATTGACAATTACACAAGAGAAATA
TACAACTTAATTGAAGAAGCGCAGAACCAGCAAGAAAAGAATGAACAAGACTTATTAGAATTGGATAAGTGGGACAGCTT
GTGGAGTTGGTTTAGCATAACACAATGGCTGTGGTACATAAAAATATTCATAATGATAGTAGGAGGCTTGATAGGTTTAA
GAATAATTTTTGCTGTGCTTTCTATAGTAAATAGAGTTAGGCAGGGATATTCACCATTGTCATTGCAGACCCGCCTC---
CCAGCCCAGAGG---GGA---CCCGACAGGCACGAAGGAACCGGAGAAGAA---------GGTGGAGAGAGAGACAGA--
----GACACATCAGGGCGA---TTAGTGACTGGATTCTTMGCACTTATCTGGGACGACCTGCGGAGCCTGTTCCTCTTCA
GCTACCACCGCTTGAGAGACTTACTCTTGATTGTAGCGAGGATTGTAGAACTTCTGGGACGCAGGGGGTGGGAGGTCCTC
AAAATCTGGTGGAATCTCCTGCAGTATTGGAGTCAGGAAATAAAGAATAGTGCTATTAGCTTGCTCAACGCTACAGCTAT
AACAGTAGCTGAGGGGACAGATAGGATTATAGAAATAGCACAAAGAATTTATAGAGCTATTATCCACATACCTACAAGAA
TAAGA---------CAGGGCTTAGAAAGGGCTTTGCTATAA
>AB428556/B/JP/2005/426
GCAGTG------GGAG---CAATAGGAGCT------ATGTTCCTTGGGTTCTTGGGAGCAGCAGGAAGCACTATGGGCGC
AGCGTCCCTGACGCTGACGGTACAGGCCAGRCTATTATTGTCTGGTATAGTGCAACAGCAGAACAATTTGCTGAGAGCTA
TTGAGGCGCAACAACACATGTTGCAGCTCACAGTCTGGGGCATCAAGCAGCTCCAGGCA---AGAGTCCTGGCTGTGGAA
AGATACCTAAGGGATCAACAGCTCCTAGGG------ATTTGGGGGTGCTCTGGAAAGCTCATTTGCACCACTAATGTACC
TTGGAATAGTAGTTGGAGT---------------------------------AATAAA---------ACTCTGAGTCAG-
-----ATTTGGGAT------AACATG------ACTTGGATGCAGTGGGAAAGAGAAATTGACAATTACACAAGAGAAATA
TACAACTTAATTGAAGAAGCGCAGAACCAGCAAGAAAAGAATGAACAAGACTTATTGGAATTGGATAAGTGGGACAGCTT
GTGGAGTTGGTTTAGCATAACACAATGGCTGTGGTACATAAGAATATTCATAATGATAGTAGGAGGCTTGATAGGTTTAA
GAATAATTTTTGCTGTGCTTTCTATAGTAAATAGAGTTAGGCAGGGATATTCACCATTGTCATTGCAGACCCGCCTC---
CCAACCCAGAGG---GGA---CCCGACAGGCACGAAGGAACCGGAGAAGAA---------GGTGGAGAGAGAGACAGA--
----GACACATCAACGCGA---TTAGTAACTGGATTCTTRGCACTYATCTGGGACGACCTGCGGAGCCTGTTCCTCTTCA
GCTACCACCACTTGAGAGACTTACTCTTGATTGTAGCGAGGATTGTACAACTTCTGGGACGCAGGGGGTGGGAAGTCCTC
AAAATCTGGTGGAACCTCCTGCAGTATTGGAGTCAGGAACTAAAGAATAGTGCTGTTAGCTTGCTCAACGCTACAGCTAT
AGCAGTAGCTGAGGGGACCGATAGGATTATAGAAATAGCACAAGGAATTTATAGAGCTATTCTCCACATACCTAGAAGAA
TAAGA---------CAGGGCTTGGAAAGGGCTTTGCTATAA
>AB428557/B/JP/2005/436
GCAGTG------GGAR---CAATAGGAGCT------ATGTTCCTTGGGTTCTTGGGAGCAGCAGGAAGCACTATGGGCGC
AGCGTCATTGACGCTGACGGTACAGGCCAGACTATTATTGTCTGGTATAGTGCAACAGCAGAACAATCTGCTGAGGGCTA
TTGAGGCGCAACAACATCTGTTGCAACTCACAGTCTGGGGCATCAAGCAGCTCCAGGCA---AGAGTCCTGGYTGTGGAA
AGATACCTAAGGGATCAACAGCTCCTAGGG------ATTTGGGGTTGCTCTGGAAAACTCATYTGCACCACTAATGTGCC
TTGGAATAGTAGTTGGAGT---------------------------------AATAAA---------AATCTGAGTCAG-
-----ATTTGGGAT------AACATG------ACCTGGATGCAGTGGGAAAGAGAAATTGACAATTACACAGGAGAAATA
TACAGMTTAATTGAAGAAGCGCAGAACCAGCAAGAAAAGAATGAACAAGACTTATTGGAATTGGATAAGTGGGACAGTTT
GTGGAGTTGGTTTAGCATAACAAATTGGCTGTGGTACATAAAAATATTCATAATGATAGTAGGAGGCTTGATAGGTTTAA
GAATAGTTTTTGCTGTACTTTCTATAGTAAATAGAGTTAGGCAGGGATACTCACCATTGTCATTGCAGACCCACCTC---
CCGGCCCAGAGG---GGA---CCCGACAGGCACGAAGGAACCGAAGAAGAA---------GGTGGAGAGAGAGACAGA--
----GACACATCCGGGCGA---TTAGTAACTGGATTCTTAGCACTTATCTGGGWCGACCTGCGGAGCCTGTTCCTCTTCA
GCTACCACCRCTTGAGAGACTTACTCTTGATTGTAGCGAGGATTGTGGAACTTCTGGGACGCAGGGGGTGGGAAGTCCTC
AAACTTTGGTGGAATCTCCTGCAGTATTGGAGTCAGGAAMTAARGACTAGTGCTRTTARCTTGCTCAACGCTACAGCTAT
AATAGTAGCTGAGGGGACTGATAGGATTATAGAAATAGCACAAAGAATTTATAGAGCTATTCTCCACATACCTACAAGAA
TAAGA---------CAGGGCTTGGAAAGGGCTTTGCTATAA
>AB428558/B/JP/2003/285
GGAGTG------GGA------ATAGGAGCT------GTGTTCCTTGGGTTCTTGGGAGCAGCAGGAAGCACTATGGGCGC
AGCGTCAATAACGCTGACGGTACAGGCCAGACAATTATTGTCTGGTATAGTGCAACAGCAGAACAATTTGCTGAGGGCCA
TTGAGGCGCAACAGCATATGTTGCAACTCACAGTCTGGGGCATCAAGCAGCTCCAGGCA---AGAGTCCTGGCTGTGGAA
AGATACCTAAGGGATCAACAGCTCCTAGGG------ATTTGGGGCTGCTCTGGAAAACTCATTTGCACCACTGCTGTGCC
TTGGAATACTAGTTGGAGT---------------------------------AATAAA---------TCTCTAGATGAA-
-----ATTTGGGAT------AACATG------ACCTGGATAGAGTGGGAAAGAGAAATAGGCAATTACACAGACTTAATA
TACAACTTACTTGAAAAATCTCAGAACCAACAAGAAAAAAATGAACAAGAATTATTGGAATTGGACAGTTGGGCAAGCTT
GTGGAATTGGTTTGACATATCAAAATGGCTGTGGTATATAAAAWTATTCATAATGATAGTAGGAGGCTTAGTAGGTTTAA
GAATAGTTTTTACTGTACTTTCTATAGTAAATAGAGTTAGGCAGGGATATTCACCACTATCATTTCAGACCCGCTTC---
CCAGCCCCGAGG---GGAGGACCAGACAGGCCCGGAGGAATCGAAGAAGAA---------GGTGGAGAGAGAGACAGA--
----GACAGATTCGGTTCA---TCAGTGACCGGATTCTTGCCACTTATCTGGGACGACCTGAGGAGCCTGTTCCTCTTCA
GCTACCACCGCTTGAGAGACTTACTCTTGATTGCAACGAGGATTGTGGAACTTCTGGGACGCAGGGGGTGGGAAGTCCTC
AAATATTGGTGGAATCTCCTGCAATATTGGAGTCAGGAACTAAAGAATAGTGCTATTAGCTTGCTAAATGCCACAGCTAT
AGCAGTAGCTGAGGGGACAGATAGGATTATAGAAGTAGTACAAAGAGCTTATAGAGCTATTATTCACATACCTAGAAGAA
TAAGA---------CAGGGCTTAGAAAGGGCTTTGCTATAA
>AB428559/B/JP/2004/329
GGAGTG------GGA------ATAGGAGCT------GTGTTCCTTGGGTTCTTGGGAGCAGCAGGAAGCACTATGGGCGC
AGCGTCAATAACGCTGACGGTACAGGCCAGACAATTATTGTCTGGTATAGTGCAACAGCAGAACAATTTGCTGAGGGCCA
TTGARGCGCAACAGCATATGTTGCAACTCACAGTCTGGGGCATCAAGCAGCTCCAGGCA---AGAGTCCTGGCTGTGGAA
AGATACCTAAGGGATCAACAGCTCCTAGGG------ATTTGGGGCTGCTCTGGAAAACTCATTTGCACCACTGCTGTGCC
TTGGAATACTAGTTGGAGT---------------------------------AATAAA---------TCTCTAGATGAA-
-----ATTTGGGAT------AACATG------ACCTGGATAGAGTGGGAAAGAGAAATAGGCAATTACACAGACTTAATA
TACAACTTACTTGAAAAATCTCAGAACCAACAAGAAAAAAATGAACAAGAATTATTGGAATTGGACAGTTGGGCAAGCTT
GTGGAATTGGTTTGACATATCAAAATGGCTGTGGTATATAAAAATATTCATAATGATAGTAGGAGGCTTAGTAGGTTTAA
GAATAGTTTTTACTGTACTTTCTATAGTAAATAGAGTTAGGCAGGGATATTCACCACTATCATTTCAGACCCGCTTC---
CCRGCCCCGAGG---GGAGGACCAGACAGGCCCGGAGGAATCGAAGAAGAA---------GGTGGAGAGAGAGACAGA--
----GACAGATTCGGTTCA---TCAGTGACCGGATTCTTGACACTTATCTGGGACGACCTGAGGAGCCTGTTCCTCTTCA
GCTACCACCGMTTGAGAGACTTACTCTTGATTGCAACGAGGATTGTGGAACTTCTGGGACGCAGGGGGTGGGAAGTCCTC
AAATATTGGTGGAATCTCCTGCAATATTGGAGTCAGGAACTAAAGAATAGTGCTATTAGCTTGCTAAATGCCACAGCTAT
AGCAGTAGCTGAGGGGACAGATAGGATTATAGAAGTAGTACAAAGAGCTTATAGAGCTATTATTCACATACCTAGAAGAA
TAAGA---------CAGGGCTTAGAAAGGGCTTTGCTATAA
>AB428560/B/JP/2005/398
GCAGTG------GGA------ATAGGAGCT------GTGTTCCTTGGGTTCTTGGGAGCAGCAGGAAGCACTATGGGCGC
AGCGTCAATAACGCTGACGGCACAGGCCAGACAATTATTGTCTGGTATAGTGCAACAGCAAAACAATTTGCTGAGGGCCA
TTGAGGCGCAACAGCATATGTTGCAACTCACAGTCTGGGGCATCAAGCAGCTCCAGGCA---AGAGTCCTGGCTGTGGAA
AGATACCTAAGGGATCAACAGCTCCTAGGG------ATTTGGGGCTGCTCTGGAAAACTCATTTGCAACACTGCTGTGCC
TTGGAATACTAGTTGGAGT---------------------------------AATAAA---------TCTCWAGATGAA-
-----ATTTGGAAT------AACATG------ACCTGGATAMAGTGGGAAAGAGAAATAGGCAATTACACAGACTTAATA
TACGACTTACTTGAAAAATCTCAGAACCAACAAGAAAAAAATGAACAAGAATTATTGGAATTGGACAGTTGGGCAAGCTT
GTGGAATTGGTTTGMCATATCAAAATGGCTGTGGTATATAAAAATATTCATAATGATAGTAGGAGGCTTAGTAGGTTTAA
GAATAGTTTTTACTGTACTTTCTATAGTAAATAGAGTTAGGCAGGGATATTCACCACTATCATTTCAGACCCGCTTC---
CCAGCCCCGAGG---GGAGGACCAGACAGGCCCGGAGGAATCGAAGAAGAA---------GGTGGAGACAGAGACAGA--
----GACAGATTCGGTTCA---TCAGTGACCGGATTATTGCCACTTATCTGGGACGACCTGAGGAGCCTGTTCCTCTTCA
GCTACCACCGCTTGAGAGACTTACTCTTGATTGCAACGAGGATTGTGGAACTTCTGGGACGCAGGGGGTGGGAAGTCCTC
AAATATTGGTGGAATCTCCTGCAATATTGGAGTCAGGAACTAAAGAATAGTGCTGTTAGCTTGCTAAATGCCACAGCTAT
AGCAGTAGCTGAGGGGACAGATAGGATTATAGAAGCAGTACAAAGAGCTTRTAGAGCTATTATTCACATACCTAGAAGAA
TAAGA---------CAGGGCTTAGAAAGGGCTTTGCTATAA
>AB428561/B/JP/2006/472
GGAGTG------GGA------ATAGGAGCT------GTGTTCCTTGGGTTCTTGGGAGCAGCAGGAAGCACTATGGGCGC
AGCGTCAATAACGCTGACGGTACAGGCCAGACAATTATTGTCTGGTATAGTGCAACAGCAGAACAATTTGCTGAGGGCCA
TTGAGGCGCAACAGCATATGTTGCAACTCACAGTCTGGGGCATCAAGCAGCTCCAGGCA---AGAGTCCTGGCTGTGGAA
AGATACCTAAGGGATCAACAGCTCCTAGGG------ATTTGGGGCTGCTCTGGAAAACTCATTTGCACCACTGCTGTGCC
TTGGAATACTAGTTGGAGT---------------------------------AATAAA---------TCTCTAGATGAA-
-----ATTTGGGAT------AACATG------ACCTGGATAGAGTGGGAAAGAGAAATAGGCAATTACACAAATTTAATA
TACAACTTACTTGAAAAATCTCAGAACCAACAAGAAAAAAATGAACAAGAATTATTGGAATTGGACAGTTGGGCAAGCTT
GTGGAATTGGTTTGACATATCAAAATGGCYGTGGTATATAAGAATATTCATAATGATAGTAGGAGGCTTAGTAGGTTTAA
GAATAGTTTTTACTGTATTTTCTATAGTAAATAGAGTTAGGCAGGGATATTCACCACTATCATTTCAGACCCGCTTC---
CCAGCCCCGAGG---GGAGGACCAGACAGGCCCGGAGGAATCGAAGAAGAA---------GGTGGAGAGAGAGACAGA--
----GACAGATTCGGTTCA---TCAGTGAGCGGATCCTTGCCACTTATCTGGGACGACCTGAGGAGCCTATTCCTCTTCA
GCTACCACCGCTTGAGAGACTTACTCTTGATTGCAACGAGGATTGTGGAACTTCTGGGACGCAGGGGGTGGGAAGTCCTC
AAATACTGGTGGAATCTCCTGCAATATTGGAGTCAGGAACTAAAGAATAGTGCTATTAGCTTGCTAAATGCCACAGCTAT
AGCAGTAGCTGAGGGGACAGATAGGATTATAGAAGTAGTACAAAGAGCTTGTAGAGCTATTATTCACATACCTAGAAGAA
TAAGA---------CAGGGCTTAGAAAGGGCTTTGCTATAA
>AB428562/B/JP/2006/574
GCAGTG------GGA------ATAGGAGCT------GTGTTCCTTGGGTTCTTGGGAGCAGCAGGAAGCACTATGGGCGC
AGCGTCAATAACGCTGACGGCACAGGCCAGACAATTATTGTCTGGTATAGTGCAACAGCAAAACAATTTGCTGAGGGCCA
TTGAGGCGCAACAGCATATGTTGCAACTCACAGTCTGGGGCATCAAGCAGCTCCAGGCA---AGGGTCCTGGCTGTGGAA
AGATACCTAAGGGATCAACAGCTCCTAGGA------ATTTGGGGCTGCTCTGGAAAACTCATTTGCAACACTGCTGTGCC
TTGGAATACTAGTTGGAGT---------------------------------AATAAA---------TCTCTAGATGAA-
-----ATTTGGGAT------AACATG------ACCTGGATACAGTGGGAAAGAGAAATAGGCAATTACACAAACTTAATA
TACGACTTACTTGAAAAATCTCAGAACCAACAAGAAAAAAATGAACAAGAATTATTAAAATTGGACAGTTGGGCAAGCTT
GTGGAATTGGTTTGAAATATCAAACTGGCTGTGGTATATAAAAATATTCATAATGATAGTAGGAGGCTTAATAGGTTTAA
GAATAGTTTTTACTGTACTTTCTATAGTAAATAGAGTTAGGCAGGGATATTCACCACTATCATTTCAGACCCGCTTC---
CCAGCCCCGAGG---GGAGGACCAGACAGGCCCGGAGGAATCGAAGAAGAA---------GGTGGAGACAGAGACAGA--
----GACAGATTCAATTCA---TCAGTGACCGGATTATTGCCACTTATCTGGGACGACCTGAGGAGCCTGTTCCTCTTCA
GCTACCACCGCTTGAGAGACTTACTCTTGATTGCAACGAGGATTGTGGAACTTCTGGGACGCAGGGGGTGGGAAGTCCTC
AAATATTGGTGGAATCTCCTGCAATATTGGAGTCAGGAACTAAAGAATAGTGCTGTTAGCTTGCTAAATGCCACAGCTAT
AGCAGTAGCTGAGGGGACAGATAGGATTATAGAAGCAGTACAAAGAGCTTGTAGAGCTATTATTCACATACCTAGAAGAA
TAAGA---------CAGGGCTTAGAAAGGGCTTTGCTATAA
>AB480692/B/JP/2004/DR6174
GCAGTA------GGA------ATAGGAGCT------GTGTTCCTTGGGTTCTTGGGAGCAGCAGGAAGCACTATGGGCGC
AGCGTCAGTGACGCTGACGGTACAGGCCAGACAATTATTGTCTGGTATAGTGCAACAGCAAAACAATTTGCTGAGAGCCA
TTGAGGCGCAACAGCATATGTTGCAACTCACAGTCTGGGGCATCAAGCAGCTCCAGGCA---AGAGTCCTGGCTGTGGAA
AGATACCTAAGGGATCAACAGCTCCTAGGG------ATTTGGGGCTGCTCTGGAAAACTCATTTGCACCACTGCTGTGCC
TTGGAATAATAGTTGGAGTAAA------------------------------AATAAA---------TCCCATGATGAG-
-----ATTTGGCAT------AACATG------ACCTGGATAAAGTGGGAAAGAGAAATTGACAATTACACAGGCTTAATA
TACTCCTTACTTGAGGAATCGCAGAACCAACAAGAAAAGAATGAACAAGACTTATTGAAATTAGATAGTTGGGCAAGTTT
GTGGAATTGGTTTGACATATCAAGATGGCTGTGGTACATAAAGATATTCATAATGATAGTAGGAGGCTTAATAGGTTTAA
GAATAGTTTTTGCTGTACTTTCTATAGTAAATAGAGTTAGGCAGGGATATTCACCATTATCATTTCAGACCCACTTC---
CCAGCCCCGAGG---GGACCACCCGACGGACCCGGAGGAATCGAAGAAGAA---------GGTGGAGAGAGAGACAGA--
----GACAGATCCACTCGA---TTAGTGAGCGGATTCTTGCCACTTATCTGGGACGACCTGAGGAGCCTATTCCTCTTCA
GTTACCACCGCTTGAGAGACTTACTCTTGATTGTAACGAGGATTGTGGAACTTCTGGGACGCAGGGGGTGGGAAGTCCTC
AAGTATTGGTGGAATCTCCTGCAATATTGGAGTCAGGAACTAAAGAATAGTGCTATTAGCTTGCTAAATGCCACAGCTAT
AGCAGTAGCTGAGGGGACAGATAGGATTATAGAAGCAGTACAAAGAACTTTTAGAGCTGTTCTTCACATACCTGTAAGAA
TAAGA---------CAGGGCTTAGAAAGAGCTTTGCTATAA
>AB480693/B/JP/2004/DR6174
GCAGTA------GGA------ATAGGAGCT------GTGTTCCTTGGGTTCTTGGGAGCAGCAGGAAGCACTATGGGCGC
AGCGTCAGTGACGCTGACGGTACAGGCCAGACAATTATTGTCTGGTATAGTGCAACAGCAAAACAATTTGCTGAGAGCCA
TTGAGGCGCAACAGCATATGTTGCAACTCACAGTCTGGGGCATCAAGCAGCTCCAGGCA---AGAGTCCTGGCTGTGGAA
AGATACCTAAGGGATCAACAGCTCCTAGGG------ATTTGGGGCTGCTCTGGAAAACTCATTTGCACCACTGCTGTGCC
TTGGAATAATAGTTGGAGTAAA------------------------------AATAAA---------TCCCATGATGAG-
-----ATTTGGCAT------AACATG------ACCTGGATAAAGTGGGAAAGAGAAATTGACAATTACACAGGCTTAATA
TACTCCTTACTTGAGGAATCGCAGAACCAACAAGAAAAGAATGAACAAGACTTATTGAAATTAGATAGTTGGGCAAGTTT
GTGGAATTGGTTTGACATATCAAGATGGCTGTGGTACATAAAGATATTCATAATGATAGTAGGAGGCTTAATAGGTTTAA
GAATAGTTTTTGCTGTACTTTCTATAGTAAATAGAGTTAGGCAGGGATATTCACCATTATCATTTCAGACCCACTTC---
CCAGCCCCGAGG---GGACCACCCGACGGACCCGGAGGAATCGAAGAAGAA---------GGTGGAGAGAGAGACAGA--
----GACAGATCCACTCGA---TTAGTGAGCGGATTCTTGCCACTTATCTGGGACGACCTGAGGAGCCTATTCCTCTTCA
GTTACCACCGCTTGAGAGACTTACTCTTGATTGTAACGAGGATTGTGGAACTTCTGGGACGCAGGGGGTGGGAAGTCCTC
AAGTATTGGTGGAATCTCCTGCAATATTGGAGTCAGGAACTAAAGAATAGTGCTATTAGCTTGCTAAATGCCACAGCTAT
AGCAGTAGCTGAGGGGACAGATAGGATTATAGAAGCAGTACAAAGAACTTTTAGAGCTGTTCTTCACATACCTGTAAGAA
TAAGA---------CAGGGCTTAGAAAGAGCTTTGCTATAA
>AB480694/B/JP/2004/DR6175
GCAGTG------GGA------TTCGGAGTT------TTGTTCCTTGGGTTCTTGGGAGCAGCCGGAAGCACTATGGGCGC
AGCGTCAATGGCGCTGACGGTACAGACCAGACAATTGTTGTCTGGTATAGTGCAACAGCAGAACAATCTGCTGAGGGCTA
TTGAGGCGCAACAACATCTGTTGCAACTCACAGTCTGGGGCATCAAACAGCTCCAGGCA---AGAGTCCTGGCTGTGGAA
AGATACCTAAAGGATCAACAACTCATGGGA------ATCTGGGGTTGCTCTGGAAAACTCATCTGCACCACTAATGTGCC
TTGGAATAGTAGTTGGAGT---------------------------------AATAAA---------TCTCAAGATGAT-
-----ATTTGGAAT------AACATG------ACCTGGATGCAGTGGGAAAAAGAAATTGACAATTACACAGGTTTAATA
TACAACTTACTTGAAAAATCACAGAACCAGCAGGAACAAAATGAAAAAGACTTGTTGGAATTAGATAAATGGGACAGTTT
GTGGAATTGGTTTAATATAACACACTGGCTGTGGTATATAAAAATATTTATTATGATAGTAGGAGGCTTGATAGGTTTAA
GAATAGTTTTTACTGTACTTTCTATAGTGAATAGAGTTAGGAAGGGATACTCACCATTATCGTTTCAGACCCGCCCC---
CCAAACCCAAGG---GAA---CCCGACAGGCCAGAAGGAATCGAAGAAGAA---------GGTGGCGAGAGAGACAGA--
----GGTGGATCCAGTCGA---TTAGCGGAAGGATTCTTGGCAATTTTCTGGATCGACCTGAGGAGCCTGTTCCTATTCA
GCTACCACCGCTTGAGAGACTTACTCTTGATTGTGACGAGGATTGTGGAACTTCTGGGACGCAGGGGGTGGGGAATCCTG
AAATATTGGTGGAATCTCCTACAGTATTGGATTCAGGAACTAAAGAATAGTGCTGTTAGCTTGTTCAATACTACAGCAAT
AGTAGTAGCTGAGGGGACAGATAGGATTATAGAATTAGCACAAAGGATTTTTAGAGCTTTCATACACATACCTAGAAGAA
TAAGA---------CAGGGCTTTGAAAGGGCTTTGCTTTAA
>AB480695/B/JP/2004/DR6175
GCAGTG------GGA------TTCGGAGTT------TTGTTCCTAGGGTTCTTGGGAGCAGCCGGAAGCACTATGGGCGC
AGCGTCAATGGCGCTGACGGTACAGACCAGACAATTGTTGTCTGGTATAGTGCAACAGCAGAACAATCTGCTGAGGGCTA
TTGAGGCGCAACAACATCTGTTGCAACTCACAGTCTGGGGCATTAAGCAGCTCCAGGCA---AGAGTCCTGGCTGTGGAA
AGATACCTAAAGGATCAACAACTCATGGGA------ATCTGGGGTTGCTCTGGAAAACTCATCTGCACCACTAATGTGCC
TTGGAATAGTAGTTGGAGT---------------------------------AATAAA---------TCTCAAGATGAT-
-----ATTTGGAAT------AACATG------ACCTGGATGCAGTGGGAAAAAGAAATTGACAATTACACAGGCATAATA
TTCTCCTTACTTGAAAAATCACAAAACCAGCAAGAACAGAATGAAAAGGACTTGTTAGAATTAGATAAATGGGACAGTTT
GTGGAATTGGTTTGACATAACACACTGGCTGTGGTATATAAAAATATTCATTATGATAGTAGGAGGCTTGATAGGTTTAA
GAATAATTTTTACTGTACTTTCTATAGTAAATAGAGTTAGGAAGGGATACTCACCATTATCGTTTCAGACCCGCCCC---
CCAAACCCAAGG---GAA---CCCGACAGGCCAGAAGGAATCGAAGAAGAA---------GGTGGCGAGAGAGACAGA--
----GGTGGATCCAGTCGA---TTAGCGGAAGGATTCTTGGCAATTTTCTGGATCGACCTGAGGAGCCTGTTCCTATTCA
GCTACCACCGCTTGAGAGACTTACTCTTGATTGTGACGAGGATTGTGGAACTTCTGGGACGCAGGGGGTGGGGAATCCTG
AAATATTGGTGGAATCTCCTACAGTATTGGATTCAGGAACTAAAGAATAGTGCTGTTAGCTTGTTCAATACTACAGCAAT
AGTAGTAGCTGAGGGGACAGATAGGATTATAGAATTAGCACAAAGGATTTTTAGAGCTTTCATACACATACCTAGAAGAA
TAAGA---------CAGGGCTTTGAAAGGGCTTTGCTTTAA
>AB480696/B/JP/2004/DR5913
GCAATA------GGGG---GAATAGGAGCT------TTGTTCCTTGGGTTCTTGGGAGCAGCAGGAAGCACTATGGGCGC
AGCGTCACTGACGCTGACGGTACAGGCCAGACTATTATTGACTGGTATAGTGCAACAGCAGAACAATTTGCTGAGGGCTA
TTGAGGCGCAACAGCATCTGTTGCAGCTCACAGTCTGGGGCATCAAGCAGCTCCAGGCA---AGAGTCCTGGCTGTAGAA
AGATACCTAAAGGATCAACAGCTCCTGGGG------ATTTGGGGTTGCTCTGGAAAACTCATTTGCACCACTACTGTGCC
TTGGAATGCTAGTTGGAGT---------------------------------AATAAA---------TCTCATGATTTC-
-----ATTTGGGAA------AACATG------ACCTGGATGCAGTGGGATAAAGAAATTGACAATTACACAAACTTAATA
TACAACTTACTTGAAAAAGCGCAAAACCAGCAAGAAAAGAATGAACAAGAATTATTGGAATTAGATAAATGGACAAATTT
GTGGAATTGGTTTAGCATAACAAAATGGCTGTGGTATATAAAAATATTCATAATGATAGTAGGAGGCTTGATAGGTTTAA
GAATATTTTTTGCTGTACTTTCTGTAGTGAATAGAGTTAGGCAGGGATACTCACCCTTGCCGTTTCAGACCCACCTC---
CCAGCCCCGAGG---GGA---CCCGGCAGGCCCGAAGGAATCGAAGAAGAA---------GGTGGAGGAAGAAACAGG--
----GACAGATCCGAAAGA---TTAGTGGGTGGATTCTTGACACTTATCTGGGACGATCTACGGAGCCTGTGCCTCTTCA
GCTACCACCGCTTGAGCGACTTACTCTTGATTGTAACGAGGATTGTGGAACTTCTGGGACGCAGGGGGTGGGAAATCCTC
AAATACTGGTGGAATCTCCTACAGTATTGGAGTCAGGAACTAAAGAATAGTGCTGTTAGCTTGCTCAATGCCACGGCCAT
AGCAGTAGCTGAGGGAACAGATAGGATTATAGAATTATTACAAAGAATTGGTAGAGCTATTCTCAACATACCTAGAAGAA
TAAGA---------CAGGGCTTGGAAAGGGCTTTGCTATAA
>AB480697/B/JP/2004/DR5913
GCAATA------GGGG---GAATAGGAGCT------TTGTTCCTTGGGTTCTTGGGAGCAGCAGGAAGCACTATGGGCGC
AGCGTCACTGACGCTGACGGTACAGGCCAGACTATTATTGACTGGTATAGTGCAACAGCAGAACAATTTGCTGAGGGCTA
TTGAGGCGCAACAGCATCTGTTGCAACTCACAGTCTGGGGCATCAAGCAGCTCCAGGCA---AGAGTCCTGGCTGTGGAA
AGATACCTAAAGGATCAACAGCTCCTGGGA------ATTTGGGGTTGCTCTGGAAAACTCATTTGCACCACTACTGTGCC
TTGGAATGCTAGTTGGAGT---------------------------------AATAAA---------TCTCATGATTTC-
-----ATTTGGAAT------AACATG------ACCTGGATGCAGTGGGATAAAGAAATTGACAATTACACAAACTTAATA
TACAACTTACTTGAAAAAGCGCAAAACCAGCAAGAAAAGAATGAACAAGAATTATTGGAATTAGATAAATGGGCAAACTT
GTGGAATTGGTTTAACATAACAGAATGGCTGTGGTATATAAAAATATTCATAATGATAGTAGGAGGCTTGATAGGTTTAA
GAATAGTTTTTGCTGTACTTTCTGTAGTGAATAGAGTTAGGCAGGGATACTCACCCTTGCCGTTTCAGACCCACCTC---
CCAGCCCCGAGG---GGA---CCCGGCAGGCCCGAAGGAATCGAAGAAGAA---------GGTGGAGGAAGAAACAGG--
----GACAGATCCGAGAGA---TTAGTGGGTGGATTCTTGACACTTATCTGGGACGATCTACGGAGCCTGTGCCTCTTCA
GCTACCACCGCTTGAGCGACTTACTCTTGATTGTAACGAGGATTGTGGAACTTCTGGGACGCAGGGGGTGGGAAATCCTC
AAATACTGGTGGAATCTCCTACAGTATTGGAGTCAGGAACTAAAGAATAGTGCTGTTAGCTTGCTCAATGCCACGGCCAT
AGCAGTAGCTGAGGGAACAGATAGGATTATAGAATTATTACAAAGAATTGGTAGAGCTATTCTCAACATACCTAGAAGAA
TAAGA---------CAGGGCTTGGAAAGGGCTTTGCTATAA
>AB480698/B/JP/1998/DR1120
GCAGTG------GGAA---CATTAGGAGCT------ATGTTCCTTGGGTTCTTGGGAGCAGCAGGAAGCACTATGGGCGC
AGCGTCGCTGACGCTGACGGTACAGGCCAGACAATTATTGTCTGGTATAGTGCAACAGCAAAACAACATGCTGAAAGCTA
TTGAGGCGCAACAACATATGTTGCAACTCACAGTCTGGGGCATCAAGCAGCTCCAGGCA---AGAGTCCTGGCTGTGGAA
AGATACCTAAGGGATCAACAGCTCCTAGGG------ATTTGGGGTTGCTCTGGAAAACTCATCTGCACCACTGCTGTGCC
TTGGAATACTAGTTGGAGT---------------------------------AATAAA---------TCTCTAAATACA-
-----ATATGGGAC------AACATG------ACCTGGATGCAGTGGGAAAGAGAAATTGACAACTACACAGGCATAATA
TACAACTTACTTGAAGAATCGCAAAACCAACAAGAAAAGAATGAAAAAGACTTATTGGAATTGGATAAGTGGGACAGTTT
GTGGAGTTGGTTTGATATATCACAATGGCTGTGGTATATAAAAATATTCATAATGATAGTAGGAGGTTTAATAGGTTTAA
GAATAATTTTTACTGTACTTTCTATAGTGAATAGAGTTAGGCAGGGATACTCACCATTATCGTTCCAGACCCGCCTC---
CCAACCCCGAGG---GGA---CCAGACAGGCCCGAAGGAATAGAAGAAGAA---------GGTGGAGAGAGAGACAGA--
----GACAGATCCGGTCGA---TTAGTGCATGGCTTATTAGCGCTCATCTGGGACGATCTGCGGAGCCTGAGCCTCTTCA
TTTACCACCGCTTGAGAGACTTACTCTTGATTGTAACGAGGACTGTGGAACTTCTGGGACGCAGGGGGTGGGAGATCCTC
AAATACTGTTGGAATCTCCTACAGTATTGGAGTCAGGAACTAAAGAATAGTGCTGTTAGTTTGCTTAATACCATAGCTAT
AGCAGTAGCTGAGGGAACAGATAGGATCATAGAAGCAGTACAAAGAACTTGTAGAGCTATTCTCAACATACCTAGAAGAA
TAAGA---------CAGGGCTTAGAAAGGGCTTTGCTATAA
>AB485638/B/US/1991/US2
GCAGTG------GGA------ATAGGAGCT------ATGTTCCTTGGGTTCTTGGGAGCAGCAGGAAGCACTATGGGCGC
AGCGTCACTGACGCTGACGGTACAGGCCAGACAATTATTGTCTGGTATAGTGCAACAGCAGAACAATTTGCTGAGGGCTA
TTGAGGCGCAACAGCATCTGTTGCAACTCACAGTCTGGGGCATCAAGCAACTCCAGGCA---AGAGTCCTAGCTGTGGAA
AGATACCTAAAGGATCAACAGCTCCTGGGG------ATTTGGGGTTGCTCTGGAAAGCTCATTTGCACCACTGCTGTGCC
TTGGAATGATAGTTGGAGT---------------------------------AATAAA---------ACTATGGATCAG-
-----ATTTGGAAT------AACATG------ACCTGGATGGATTGGGAAAAGGAAATTGACAATTACACAAGCTTAATA
TACAACTTAATTGAAGAATCGCAAAACCAACAAGACAAGAATGAACAGGAATTATTAGAATTAGATAAGTGGGCAAGTTT
GTGGAATTGGTTTAACATAACGAATTGGCTGTGGTATATAAAAATATTCATAATGATAATAGGAGGCTTGGTAGGTTTAA
GAATAGTTTTTGCTGTAGTTTCTATAGTGAATAGAGTTAGGCAGGGATACTCACCATTATCGTTTCAGACCCGCCTC---
CCAGCCCCGAGG---GGA---CCCGACAGGCCCGAAGGAATCGAAGAAGAA---------GGTGGAGAACAAGACAGA--
----GACAGATCCGGTCGA---TTAGTGGATGGATTATTAGCACTTATTTGGGTCGACCTACGGAGCCTGTGCCTCTTCA
GCTACCACCGCTTGAGAGACTTACTCTTGATTCTAACGAGGATTGTGGAACTTCTGGGACGCAGGGGGTGGGAAGCCCTC
AAATACTGGTGGAATCTCCTACAGTATTGGAGTCAGGAACTAAAAACTAGTGCTGTTAACTTGCTCAATGCTACAGCCAT
AGCAGTAGCTGAGGGGACAGATAGGGTTATAGAAGTAGTACAAAGAGCTTATAGAGCTCTTCTCCACATACCCACACGAA
TAAGA---------CAGGGCTTGGAAAGGGCTTTGCTATAA
>AB485639/B/US/1991/US2
GCAGTG------GGA------ATAGGAGCT------ATGTTCCTTGGGTTCTTGGGAGCAGCAGGAAGCACTATGGGCGC
AGCGTCACTGACGCTGACGGTACAGGCCAGACAATTATTGTCTGGTATAGTGCAACAGCAGAACAATTTGCTGAGGGCTA
TTGAGGCGCAACAGCATCTGTTGCAACTCACAGTCTGGGGCATCAAGCAACTCCAGGCA---AGAGTCCTAGCTGTGGAA
AGATACCTAAAGGATCAACAGCTCCTGGGG------ATTTGGGGTTGCTCTGGAAAGCTCATTTGCACCACTGCTGTGCC
TTGGAATAATAGTTGGAGT---------------------------------AATAAA---------ACTATGGATCAG-
-----ATTTGGAAT------AACATG------ACCTGGATGGATTGGGAAAAGGAAATTGACAATTACACAAGCTTAATA
TACAACTTAATTGAAGAATCGCAAAACCAACAAGACAAGAATGAACAGGAATTATTAGAATTAGATAAGTGGGCAAGTTT
GTGGAATTGGTTTAACATAACGAATTGGCTGTGGTATATAAAAATATTCATAATGATAATAGGAGGCTTGGTAGGTTTAA
GAATAGTTTTTGCTGTAGTTTCTATAGTGAATAGAGTTAGGCAGGGATACTCACCATTATCGTTTCAGACCCGCCTC---
CCAGCCCCGAGG---GGA---CCCGACAGGCCCGAAGGAATCGAAGAAGAA---------GGTGGAGAACAAGACAGA--
----GACAGATCCGGTCGA---TTAGTGGATGGATTATTAGCACTTATTTGGGTCGACCTACGGAGCCTGTGCCTCTTCA
GCTACCACCGCTTGAGAGACTTACTCTTGATTCTAACGAGGATTGTGGAACTTCTGGGACACAGGGGGTGGGAAGCCCTC
AAATACTGGTGGAATCTCCTACAGTATTGGAGTCAGGAACTAAAAACTAGTGCTGTTAACTTGCTCAATGCTACAGCCAT
AGCAGTAGCTGAGGGGACAGATAGGGTTATAGAAGTAGTACAAAGAGCTTATAGAGCTCTTCTCCACATACCCACACGAA
TAAGA---------CAGGGCTTGGAAAGGGCTTTGCTATAA
>AB485640/B/US/1991/US2
GCAGTG------GGA------ATAGGAGCT------ATGTTCCTTGGGTTCTTGGGAGCAGCAGGAAGCACTATGGGCGC
AGCGTCACTGACGCTGACGGTACAGGCCAGACAATTATTGTCTGGTATAGTGCAACAGCAGAACAATTTGCTGAGGGCTA
TTGAGGCGCAACAGCATCTGTTGCAACTCACAGTCTGGGGCATCAAGCAACTCCAGGCA---AGAGTCCTAGCTGTGGAA
AGATACCTAAAGGATCAACAGCTCCTGGGG------ATTTGGGGTTGCTCTGGAAAGCTCATTTGCACCACTGCTGTGCC
TTGGAATGATAGTTGGAGT---------------------------------AATAAA---------ACTATGGATCAG-
-----ATTTGGAAT------AACATG------ACCTGGATGGATTGGGAAAAGGAAATTGACAATTACACAAGCTTAATA
TACAACTTAATTGAAGAATCGCAAAACCAACAAGACAAGAATGAACAGGAATTATTAGAATTAGATAAGTGGGCAAGTTT
GTGGAATTGGTTTAACATAACGAATTGGCTGTGGTATATAAAAATATTCATAATGATAATAGGAGGCTTGGTAGGTTTAA
GAATAGTTTTTGCTGTAGTTTCTATAGTGAATAGAGTTAGGCAGGGATACTCACCATTATCGTTTCAGACCCGCCTC---
CCAGCCCCGAGG---GGA---CCCGACAGGCCCGAAGGAATCGAAGAAGAA---------GGTGGAGAACAAGACAGA--
----GACAGATCCGGTCGA---TTAGTGGATGGATTATTAGCACTTATTTGGGTCGACCTACGGAGCCTGTGCCTCTTCA
GCTACCACCGCTTGAGAGACTTACTCTTGATTCTAACGAGGATTGTGGAACTTCTGGGACGCAGGGGGTGGGAAGCCCTC
AAATACTGGTGGAATCTCCTACAGTATTGGAGTCAGGAACTAAAAACTAGTGCTGTTAACTTGCTCAATGCTACAGCCAT
AGCAGTAGCTGAGGGGACAGATAGGGTTATAGAAGTAGTACAAAGAGCTTATAGAGCTCTTCTCCACATACCCACACGAA
TAAGA---------CAGGGCTTGGAAAGGGCTTTGCTATAA
>AB485641/B/BR/1990/BZ167
GCAGTG------GGA------ATAGGAGCT------GTGTTCCTTGGGTTCTTGGGAGCAGCAGGAAGCACTATGGGCGC
AGCGTCACTGACGCTGACGGTACAAGCCAGACAATTACTGTCTGGTATAGTGCAACAGCAGAACAATTTGCTGAGGGCTA
TTGAGGCGCAACAGCATCTGTTGCAACTCACAGTCTGGGGCATCAAGCAGCTCCAGGCA---AGAGTCCTGGCTGTGGAA
AGATACCTAAAGGATCAACAGCTCCTGGGG------ATTTGGGGTTGCTCTGGAAAACTCATTTGCACCACTGCTGTGCC
TTGGAATACTAGTTGGAGT---------------------------------AATAGA---------TCTCATGATAGC-
-----ATTTGGAAT------AACATG------ACCTGGATGCAGTGGGAAAGAGAAATTGATAATTACACAGGCTTAATA
TACACCTTAATTGAAGAATCGCAAAACCAACAAGAAAAGAATGAACAAGAATTATTGGAATTAGATAAATGGGCAAGTTT
GTGGGATTGGTTTAACATAACACAGTGGCTGTGGTATATAAAAATATTCATAATGATAGTAGGAGGTTTAATAGGTTTAA
GAATAGTTTTTGCTGTACTTTCTATAGTGAATAGAGTTAGGCAGGGATACTCACCATTGTCGTTTCAGACCCTCCTC---
CCAACCCCGAGG---GGA---CCCGACAGGCCCGGAGGAATCGAAGAAGAA---------GGTGGAGAGAGAGACAGA--
----GACAGATCCGTGCGA---TTAGTGGATGGATTCTTAGCACTCATCTGGGACGACCTGCGGAGCCTGTGCCTCTTCA
GTTACCACCGCTTGAGAGACTTACTCTTGATTCTAAAGAGGATTGTGAAACTTCTGGGACGCAGGGGGTGGGAAATCCTC
AAATATTGGTGGAATCTCCTGCAGTATTGGAGTCAGGAACTAAAGAATAGTGCTGTTAGCTTGCTCAACGCCACAACCAT
AGCAGTAGCTGAGGGGACAGATAGGGCTTTACTCATATTACAAAGAGCTTATAGAGCTATTATCCACATACCTACAAGAA
TAAGA---------CAGGGCTTGGAAAGGGCTTTGCTATAA
>AB485642/B/BR/1990/BZ167
GCAGTG------GGA------ATAGGAGCT------GTGCTCCTTGGGTTCTTGGGAGCAGCAGGAAGCACTATGGGCGC
AGCGTCACTGACGCTGACGGTACAGGCCAGACAATTATTGTCTGGTATAGTGCAACAGCAAAACAATTTGCTGAGGGCTA
TTGAGGCGCAACAGCATCTGTTGCAACTCACAGTCTGGGGCATCAAGCAGCTCCAGGCA---AGAGTCCTGGCTGTGGAA
AGATACCTAAAGGATCAACAGCTCCTGGGG------ATTTGGGGTTGCTCTGGAAAACTCATTTGCACCACTGCTGTGCC
TTGGAATACTAGTTGGAGT---------------------------------AATAGA---------TCTCATGATAGC-
-----ATTTGGAAT------AACATG------ACCTGGATGCAGTGGGAAAGAGAAATTGACAATTACACAGGCTTAATA
TACACCTTAATTGAAGAATCGCAAAACCAACAAGAAAAGAATGAACAAGAATTATTGGAATTGGATAAATGGGCAAGTTT
GTGGGATTGGTTTAGCATAACAAAATGGCTGTGGTATATTAAAATATTCATAATGATAGTAGGAGGTTTAATAGGTTTAA
GAATAGTTTTTGCTGTACTTTCTATAGTAAATAGAGTTAGGCAGGGATACTCACCATTATCGTTTCAGACCCTCCTC---
CCAACCCCGAGG---GGA---CCCGACAGGCCCGGAGGAATCGAAGAAGAA---------GGTGGAGAGAGAGACAGA--
----GACAGATCCGTGCGA---TTAGTGGATGGATTCTTAGCACTCATCTGGGACGATCTGCGGAACCTGTGCCTCTTCA
GTTACCACCGCTTGAGAGACTTACTCTTGATTCTAGCGAGGATTGTGGAACTTCTGGGACGCAGGGGGTGGGAAATCCTC
AAATATTGGTGGAATCTCCTGCAGTATTGGAGTCAGGAACTAAAGAATAGTGCTGTTAGCTTGCTCAACGCCACAGCCAT
AGCAGTAGCTGAGGGGACAGATAGGGCTATAGACATATTACAAAGAGCTTATAGAGCTATTATCCACATACCTACAAGAA
TAAGA---------CAGGGCTTGGAGAGGGCTTTGCTATAA
>AB564744/B/JP/-/DR1673
GCAGTG------GGA------CTAGGAGCT------TTGTTCCTTGGGTTCTTGGGAGCAGCAGGAAGCACTATGGGCGC
AGCGTCAATGACACTGACGGTACAGGCCAGACAATTATTGTCTGGTATAGTGCAACAGCAAAATAATTTGCTGAGGGCTA
TTGAGGCGCAACAGCATCTGTTGCAACTCACAGTCTGGGGCATCAAGCAGCTCCAGGCA---AGAATCCTGGCTGTGGAA
AGATACCTAAAGGACCAACAGCTCCTGGGG------ATTTGGGGTTGCTCTGGAAAACTCATCTGCACCACTACTGTGCC
TTGGAATGCTAGTTGGAGT---------------------------------AATAAA---------TCTCTGAATACA-
-----ATTTGGAAT------AACATG------ACATGGATGGAGTGGGAAAGAGAAATTGACAATTATACAGGCTTAATA
TACAACTTAATTGAAAAATCGCAGATCCAGCAAGAAAAGAATGAACAAGAATTATTGGAATTGGATAAATGGGCAAGTTT
GTGGAATTGGTTTGACATAACAAATTGGCTGTGGTATATAAAAATATTCATAATGATAGTAGGAGGCTTGATAGGTTTAA
GAATAGTTTTTACTGTACTTTCTATAGTGAATAGAGTTAGGCAGGGATACTCACCATTATCGTTGCAGACCCTCCTC---
CCAACCCAGAGG---GGA---CCCGACAGGCCCGAAGGAATCGAAGGAGAA---------GGTGGAGAGAGAGACAGA--
----GACACATCCGGAAGA---TCAGTGAACGGATTCTTGACACTTATCTGGGTCGATCTGAGGAGCCTGTGCCTCTTCC
TCTACCACCGCTTGAGAGACTTACTCTTGATTGTAACGAGGATTGTGGAACTTCTGGGACGCAGGGGGTGGGAAGCCCTC
AAATATTGGTGGAATCTCCTGCAATATTGGAGTCAGGAACTAAAGAATAGTGCTGTTAGCTTGCTCAACGCCACAGCAAT
AGCAGTAGCTGAGGGGACAGATAGAATTATAGAAGCATCACAAAGAGCTGGTAGAGCTATTCTCAACATACCTAGAAGAA
TAAGA---------CAGGGCTTAGAAAGGGCTTTGCTATAA
>AB564745/B/JP/-/DR1673
GCAGTG------GGA------CTAGGAGCT------TTGTTCCTTGGGTTCTTGGGAGCAGCAGGAAGCACTATGGGCGC
AGCGTCAATGACACTGACGGTACAGGCCAGACAATTATTGTCTGGTATAGTGCAACAGCAAAATAATTTGCTGAGGGCTA
TTGAGGCGCAACAGCATCTGTTGCAACTCACAGTCTGGGGCATCAAGCAGCTCCAGGCA---AGAATCCTGGCTGTGGAA
AGATACCTAAAGGATCAACAGCTCCTGGGG------ATTTGGGGTTGCTCTGGAAAACTCATTTGCACCACTACTGTGCC
TTGGAATGCTAGTTGGAGT---------------------------------AATAAA---------TCTCTGAATACA-
-----ATTTGGAAT------AACATG------ACATGGATGGAGTGGGAAAGAGAAATTGACAATTATACAGGCTTAATA
TACAACTTAATTGAAAAATCGCAGATCCAGCAAGAAAAGAATGAACAAGAATTATTGGAATTGGATAAATGGGCAAGTTT
GTGGAATTGGTTTGACATAACAAATTGGCTGTGGTATATAAAAATATTCATAATGATAGTAGGAGGCTTGATAGGTTTAA
GAATAGTTTTTACTGTACTTTCTATAGTGAATAGAGTTAGGCAGGGATACTCACCATTATCGTTGCAGACCCTCCTC---
CCAACCCAGAGG---GGA---CCCGACAGGCCCGAAGGAATCGAAGGAGAA---------GGTGGAGAGAGAGACAGA--
----GACACATCCGAAAGA---TCAGTGAACGGATTCTTGACACTTATCTGGGTCGATCTGAGGAGCCTGTGCCTCTTCC
TCTACCACCGCTTGAGAGACTTACTCTTGATTGTAACGAGGATTGTGGAACTTCTGGGACGCAGGGGGTGGGAAGCCCTC
AAATATTGGTGGAATCTCCTACAATATTGGAGTCAGGAACTAAAGAATAGTGCTGTTAGCTTGCTCAACGCCATAGCCAT
AGCAGTAGCTGAGGGGACAGATAGGATTATAGAAGCATCACAAAGAGCTGGTAGAGCTATTCTCAACATACCTAGAAGAA
TAAGA---------CAGGGCTTAGAAAGGGCTTTGCTATAA
>AB564746/B/JP/-/DR2735
GCAGTG------GGA------CTAGGAGCT------GTGTTCCTTGGGTTCTTGGGAGCAGCAGGAAGCACTATGGGCGC
AGCGTCAATGACACTGACGGTACAGGCCAGACAATTATTGTCTGGTATAGTGCAACAGCAAAATAATTTGCTGAGGGCTA
TTGAGGCGCAACAGCATCTGTTGCAACTCACAGTCTGGGGCATCAAGCAGCTCCAGGCA---AGAATCCTGGCTGTGGAA
AGATACCTAAAGGATCAACAGCTCCTGGGG------ATTTGGGGGTGCTCTGGAAAACTCATTTGCACCACTACTGTGCC
TTGGAATGCTAGTTGGAGT---------------------------------AATAAA---------TCTCTGGATACA-
-----ATTTGGAAT------AACATG------ACATGGATGCAGTGGGAAAGAGAAATTGACAATTATACAAGCTTAATA
TACAACTTAATTGAAAAATCGCAGATCCAGCAAGAAAAGAATGAACAAGAATTATTGGAATTGGATAAATGGGCAAGTTT
GTGGAATTGGTTTGACATAACAAATTGGCTGTGGTATATAAAAATATTCATAATGATAGTAGGAGGCTTGATAGGTTTAA
GAATAGTTTTTACTGTACTTTCTATAGTGAATAGAGTTAGGCAGGGATACTCACCATTATCGTTGCAGACCCTCCTC---
CCAACCCAGAGG---GGA---CCCGACAGGCCCGAAGGAATCGAAGGAGAA---------GGTGGAGAGAGAGACAGA--
----GACACATCCGGAAAA---TCAGTGAACGGATTCTTGACACTTATCTGGGTCGATCTGAGGAGCCTGTGCCTCTTCC
TCTACCACCGCTTGAGAGACTTACTCTTGATTGTAACGAGGATTGTGGAACTTCTGGGACGCAGGGGGTGGGAAGCCCTC
AAATATTGGTGGAATCTCCTACAATATTGGAGTCAGGAACTAAAGAATAGTGCTGTTAGCTTGCTCAACGCCACAGCAAT
AGCAGTAGCTGAGGGGACAGATAGGATTATAGAAGCAGTACAAAGAACTGGTAGAGCTATTCTCAACATACCTAGAAGAA
TAAGA---------CAGGGCTTAGAAAGGGCTTTGCTATAA
>AB565495/B/JP/-/JRC03B
GCAGTG------GGA------ATAGGAGCT------GTGTTCCTTGGGTTCTTGGGAGCAGCAGGAAGCACTATGGGCGC
AGCGTCAATAACGCTGACGGTACAGGCCAGACAATTATTGTCTGGTATAGTGCAACAGCAGAACAATTTGCTGAGAGCTA
TTGAGGCGCAACAACATATGTTGCAACTCACAGTCTGGGGCATCAAGCAGCTCCAGGCA---AGAGTCCTGGCTGTGGAA
AGATACCTAAGGGATCAACAGCTCCTAGGA------ATTTGGGGCTGCTCTGGAAAACTCATTTGTACCACTGCTGTGCC
TTGGAATACTAGTTGGAGT---------------------------------AATAAA---------TCTCTAGATGAT-
-----ATTTGGAAT------AACATG------ACCTGGATAAAGTGGGAAAGAGAAATTGATAATTACACAAGCTTAATA
TACTCCTTACTTGAAGAATCACAGAACCAACAAGAAAAGAATGAACAAGAATTATTGGAATTAGATAGTTGGGCAAGTTT
GTGGAGTTGGTTTGACATATCAAATTGGCTGTGGTATATAAGGATATTCATAATGATAGTAGGAGGCTTAGTAGGTTTAA
GAATAGTTTTTGCTGTACTTTCTATAGTAAATAGAGTTAGGCAGGGATATTCACCACTATCATTTCAGACCCGCTCC---
CCAACCCCGAGG---GGA---CCCGACAGGCCCGGAGGAACCGAAGAAGAA---------GGTGGAGAGAGAGACAGA--
----GACGGATCATCTCGA---TTAGTGAGCGGATTCTTGCCACTTATCTGGGACGACCTGAGGAGCCTGTGCCTCTTCA
GCTACCGCCACTTGAGAGACTTACTCTTGATTGCAACGAGGATTGTGGAACTGCTGGGACGCAGGGGGTGGGAAGTCCTC
AAATATTGGTGGAATCTCCTGCAATATTGGATACAGGAACTAAAGAATAGTGCTATTAGCTTGCTAGATGCCACAGCTGT
AGCAGTAGCTGAGGGGACAGATAGAATTATAGTAGGAGTACAAAGAGCTTGGAGAGCTTTTCTTCACATACCTATAAGAA
TAAGA---------CAGGGATTAGAAAGGGCTTTGCTGTAA
>AB565496/B/JP/-/JRC03B
GCAGTG------GGA------ATAGGAGCT------GTGTTCCTTGGGTTCTTGGGAGCAGCAGGAAGCACTATGGGCGC
AGCGTCAATAACGCTGACGGTACAGGCCAGACAATTATTGTCTGGTATAGTGCAACAGCAGAACAATTTGCTGAGAGCTA
TTGAGGCGCAACAACATATGTTGCAACTCACAGTCTGGGGCATCAAGCAGCTCCAGGCA---AGAGTCCTGGCTGTGGAA
AGATACCTAAGGGATCAACAGCTCCTAGGA------ATTTGGGGCTGCTCTGGAAAACTCATTTGTACCACTGCTGTGCC
TTGGAATACTAGTTGGAGT---------------------------------AATAAA---------TCTCTAGATGAT-
-----ATTTGGAAT------AACATG------ACCTGGATAAAGTGGGAAAGAGAAATTGATAATTACACAAGCTTAATA
TACTCCTTACTTGAAGAATCACAGAACCAACAAGAAAAGAATGAACAAGAATTATTGGAATTAGATAGTTGGGCAAGTTT
GTGGAGTTGGTTTGACATATCAAATTGGCTGTGGTATATAAGGATATTCATAATGATAGTAGGAGGCTTAGTAGGTTTAA
GAATAGTTTTTGCTGTACTTTCTATAGTAAATAGAGTTAGGCAGGGATATTCACCACTATCATTTCAGACCCGCTCC---
CCAACCCCGAGG---GGA---CCCGACAGGCCCGGAGGAACCGAAGAAGAA---------GGTGGAGAGAGAGACAGA--
----GACGGATCATCTCGA---TTAGTGAGCGGATTCTTGCCACTTATCTGGGACGACCTGAGGAGCCTGTGCCTCTTCA
GCTACCGCCACTTGAGAGACTTACTCTTGATTGCAACGAGGATTGTGGAACTGCTGGGACGCAGGGGGTGGGAAGTCCTC
AAATATTGGTGGAATCTCCTGCAATATTGGATACAGGAACTAAAGAATAGTGCTATTAGCTTGCTAGATGCCACAGCTGT
AGCAGTAGCTGAGGGGACAGATAGAATTATAGTAGGAGTACAAAGAGCTTGGAGAGCTTTTCTTCACATACCTATAAGAA
TAAGA---------CAGGGATTAGAAAGGGCTTTGCTGTAA
>AB565497/B/JP/-/JRC05B
GCAGTG------GGA------ATTGGAGCT------ATATTCCTTGGGTTCTTGGGAGCAGCAGGAAGCACTATGGGCGC
AGCGTCAGTGACGCTGACGGTACAAGCCAGACAATTACTGTCTGGTATAGTGCAACAGCAGAGCAATCTGCTGCAGGCTA
TTGAGGCGCAACAACAACTGTTGAAACTCACAGTCTGGGGCATCAAGCAGCTCCAGGCA---AGAGTCCTGGCTGTAGAA
AGATACCTAAGGGATCAACAGCTCCTGGGG------ATTTGGGGCTGCTCTGGAAAACTCATCTGCACCACTGCTGTACC
TTGGAATGCTAGTTGGAGC---------------------------------AATAAA---------TCTCAGAGCGAG-
-----ATATGGGAT------AACATG------ACCTGGATGCAGTGGGAAAAAGAAATTGACAATTATACAGAATTAATA
TACACCTTACTTGAAAAATCGCAGAACCAGCAGGAAAAGAATGAACAAGAACTATTGGAATTGGATAAATGGGCAAGTTT
ATGGAATTGGTTTGACATAACAAACTGGCTGTGGTATATAAAAATATTCATAATGATAGTAGGAGGCTTGATAGGATTAA
GAATAGTTTTTACTGTACTTTCTATAGTAAATAGAGTTAGGAAGGGATACTCACCCTTATCGTTCCAGACCCGCCTC---
CCAGCACAGAGG---GGA---CACGACAGGCCCGAAGGAATCGCAGAAGAA---------GGTGGAGAGAGAGACAGA--
----GCCGGATTCGGTGGA---TCAGTGGATGGATTCTTAGCGATTATCTGGGTCGATCTGCGGAGCCTGTTCCTCTTCA
GCTACCACCACTTGAGAGACTTACTCTTGATTGTAGCGAGGACTGTGGAACTTCTGGGACGCAGGGGTTGGGAAGCCCTC
AAATACTTGTGGAATCTCCTACAGTATTGGAGTCAGGAACTAAAGAATAGTGCTGTTAGCTTGCTCAACGCCACAGCCAT
AGCAGTAGCTGGGGGGACAGATAGGGTTATAGAAATAGTACAAATAGTTGTTAGAGCTATTCGCCACATACCTAGAAGAA
TAAGA---------CAGGGATTGGAAAGGGCTTTGCAATAA
>AB565498/B/JP/-/JRC05B
GCAGTG------GGA------ATTGGAGCT------ATATTCCTTGGGTTCTTGGGAGCAGCAGGAAGCACTATGGGCGC
AGCGTCAGTGACGCTGACGGTACAAGCCAGACAATTACTGTCTGGTATAGTGCAACAGCAGAGCAATCTGCTGCAGGCTA
TTGAGGCGCAACAACAACTGTTGAAACTCACAGTCTGGGGCATCAAGCAGCTCCAGGCA---AGAGTCCTGGCTGTAGAA
AGATACCTAAGGGATCAACAGCTCCTGGGG------ATTTGGGGCTGCTCTGGAAAACTCATCTGCACCACTGCTGTACC
TTGGAATGCTAGTTGGAGC---------------------------------AATAAA---------TCTCAGAGCGAG-
-----ATATGGGAT------AACATG------ACCTGGATGCAGTGGGAAAAAGAAATTGACAATTATACAGAATTAATA
TACACCTTACTTGAAAAATCGCAGAACCAGCAGGAAAAGAATGAACAAGAACTATTGGAATTGGATAAATGGGCAAGTTT
ATGGAATTGGTTTGACATAACAAACTGGCTGTGGTATATAAAAATATTCATAATGATAGTAGGAGGCTTGATAGGATTAA
GAATAGTTTTTACTGTACTTTCTATAGTAAATAGAGTTAGGAAGGGATACTCACCCTTATCGTTCCAGACCCGCCTC---
CCAGCACAGAGG---GGA---CACGACAGGCCCGAAGGAATCGCAGAAGAA---------GGTGGAGAGAGAGACAGA--
----GCCGGATTCGGTGGA---TCAGTGGATGGATTCTTAGCGATTATCTGGGTCGATCTGCGGAGCCTGTTCCTCTTCA
GCTACCACCACTTGAGAGACTTACTCTTGATTGTAGCGAGGACTGTGGAACTTCTGGGACGCAGGGGTTGGGAAGCCCTC
AAATACTTGTGGAATCTCCTACAGTATTGGAGTCAGGAACTAAAGAATAGTGCTGTTAGCTTGCTCAACGCCACAGCCAT
AGCAGTAGCTGGGGGGACAGATAGGGTTATAGAAATAGTACAAATAGTTGTTAGAGCTATTCGCCACATACCTAGAAGAA
TAAGA---------CAGGGATTGGAAAGGGCTTTGCAATAA
>AB565499/B/JP/-/JRC53B
GCAGTG------GGA------ATAGGAGCT------GTGTTCCTTGGGTTCTTGGGAGCAGCAGGAAGCACTATGGGCGC
AGCGTCAATAACGCTGACGGTACAGGCCAGACAATTATTGTCTGGTATAGTGCAACAGCAGAACAATTTGCTGAGAGCTA
TTGAGGCGCAACAACATATGTTGCAACTCACAGTCTGGGGCATCAAGCAGCTCCAGGCA---AGAGTCCTGGCTGTGGAA
AGATACCTAAGGGATCAACAGCTCCTAGGA------ATTTGGGGCTGCTCTGGAAAACTCATTTGTACCACTGCTGTGCC
TTGGAATACTAGTTGGAGT---------------------------------AATAAA---------TCTCTAGATGAT-
-----ATTTGGAAT------AACATG------ACCTGGATAAAGTGGGAAAGAGAAATTGATAATTACACAAGCTTAATA
TACTCCTTACTTGAAGAATCACAGAACCAACAAGAAAAGAATGAACAAGAATTATTGGAATTAGATAGTTGGGCAAGTTT
GTGGAGTTGGTTTGACATATCAAATTGGCTGTGGTATATAAGGATATTCATAATGATAGTAGGAGGCTTAGTAGGTTTAA
GAATAGTTTTTGCTGTACTTTCTATAGTAAATAGAGTTAGGCAGGGATATTCACCACTATCATTTCAGACCCGCTCC---
CCAACCCCGAGG---GGA---CCCGACAGGCCCGGAGGAACCGAAGAAGAA---------GGTGGAGAGAGAGACAGA--
----GACGGATCATCTCGA---TTAGTGAGCGGATTCTTGCCACTTATCTGGGACGACCTGAGGAGCCTGTGCCTCTTCA
GCTACCGCCACTTGAGAGACTTACTCTTGATTGCAACGAGGATTGTGGAACTGCTGGGACGCAGGGGGTGGGAAGTCCTC
AAATATTGGTGGAATCTCCTGCAATATTGGATACAGGAACTAAAGAATAGTGCTATTAGCTTGCTAGATGCCACAGCTGT
AGCAGTAGCTGAGGAGACAGATAGAATTATAGTAGGAGTACAAAGAGCTTGGAGAGCTTTTCTTCACATACCTATAAGAA
TAAGA---------CAGGGATTAGAAAGGGCTTTGCTGTAA
>AB565500/B/JP/-/JRC53B
GCAGTG------GGA------ATAGGAGCT------GTGTTCCTTGGGTTCTTGGGAGCAGCAGGAAGCACTATGGGCGC
AGCGTCAATAACGCTGACGGTACAGGCCAGACAATTATTGTCTGGTATAGTGCAACAGCAGAACAATTTGCTGAGAGCTA
TTGAGGCGCAACAACATATGTTGCAACTCACAGTCTGGGGCATCAAGCAGCTCCAGGCA---AGAGTCCTGGCTGTGGAA
AGATACCTAAGGGATCAACAGCTCCTAGGA------ATTTGGGGCTGCTCTGGAAAACTCATTTGTACCACTGCTGTGCC
TTGGAATACTAGTTGGAGT---------------------------------AATAAA---------TCTCTAGATGAT-
-----ATTTGGAAT------AACATG------ACCTGGATAAAGTGGGAAAGAGAAATTGATAATTACACAAGCTTAATA
TACTCCTTACTTGAAGAATCACAGAACCAACAAGAAAAGAATGAACAAGAATTATTGGAATTAGATAGTTGGGCAAGTTT
GTGGAGTTGGTTTGACATATCAAATTGGCTGTGGTATATAAGGATATTCATAATGATAGTAGGAGGCTTAGTAGGTTTAA
GAATAGTTTTTGCTGTACTTTCTATAGTAAATAGAGTTAGGCAGGGATATTCACCACTATCATTTCAGACCCGCTCC---
CCAACCCCGAGG---GGA---CCCGACAGGCCCGGAGGAACCGAAGAAGAA---------GGTGGAGAGAGAGACAGA--
----GACGGATCATCTCGA---TTAGTGAGCGGATTCTTGCCACTTATCTGGGACGACCTGAGGAGCCTGTGCCTCTTCA
GCTACCGCCACTTGAGAGACTTACTCTTGATTGCAACGAGGATTGTGGAACTGCTGGGACGCAGGGGGTGGGAAGTCCTC
AAATATTGGTGGAATCTCCTGCAATATTGGATACAGGAACTAAAGAATAGTGCTATTAGCTTGCTAGATGCCACAGCTGT
AGCAGTAGCTGAGGGGACAGATAGAATTATAGTAGGAGTACAAAGAGCTTGGAGAGCTTTTCTTCACATACCTATAAGAA
TAAGA---------CAGGGATTAGAAAGGGCTTTGCTGTAA
>AB565501/B/JP/-/JRC65B
GCAGTG------GGA------CTAGGAGCT------GTGTTCCTTGGGTTCTTGGGAGCAGCAGGAAGCACTATGGGCGC
AGCATCAATAACGCTGACGGTACAGGCCAGACAATTGCTGTCTGGTATAGTGCAACAGCAGAGAAATTTGCTGAGAGCTA
TTGAGGTGCAGCAGCATCTGTTGCAACTCACAGTCTGGGGCATCAAGCAGCTCCAGGCA---AGAGTCCTGGCTGTGGAA
AGATACCTAAAGGATCAACAGCTCCTAGGG------ATTTGGGGTTGCTCTGGAAAACTCATCTGCACCACTTCTGTGCC
TTGGAATGCTAGTTGGAGT---------------------------------AATAAA---------ACTTATGAGCAG-
-----ATTTGGGAA------AACATG------ACTTGGATGCAGTGGGAAAAAGAAATTGACAATTACACAGGAGAAATA
TACAACTTAATTGAAGTAGCGCAAAACCAGCAAGAAAAAAATGAACTAGAATTATTGGAATTGGATAACTGGGCAAGCTT
GTGGAATTGGTTTGACATAACAAAGTGGCTGTGGTATATAAAAATATTCATGATGATAGTAGGAGGCTTAATAGGTTTAA
GAATAGTTTTTGCTGTACTTTCTATAGTGAATAGAGTTAGGCAGGGATACTCACCATTGTCATTACAGACCCGCTTC---
CCAGCCCAGGGG---GGA---CTCGGCAGGCCCGGAGGAATCGAAGAAGAA---------GGTGGAGAGCAAGACAGA--
----GGCAGATCCGTGAGA---TTAGTGAGCGGATTATTGACACTTATCTGGGAGGATCTACGGAACCTGTGCCTCTTCA
GCTACCGCCACTTGAGAGACTTACTCTTGATTGCAGCACGGATTGTGGAACTTCTGGGACGCAGGGGGTGGGAAATCCTC
AAGTATTGGTGGAATCTCCTGCAGTATTGGATTCAGGAACTAAAGAATAGTGCTGTTAGCTTGCTCAATACCACAGCTGT
AGCAGTAGCGGAGGGGACAGATAGGGTTATAGAAGTAGTACAAAGGGCTTATAGAGCTATTCTCAACATACCTACAAGAA
TAAGA---------CAGGGCTTAGAAAGGGCTTTGCTATAA
>AB565502/B/JP/-/JRC65B
GCAGTG------GGA------CTAGGAGCT------GTGTTCCTTGGGTTCTTGGGAGCAGCAGGAAGCACTATGGGCGC
AGCATCAATAACGCTGACGGTACAGGCCAGACAATTGCTGTCTGGTATAGTGCAACAGCAGAGAAATTTGCTGAGAGCTA
TTGAGGTGCAGCAGCATCTGTTGCAACTCACAGTCTGGGGCATCAAGCAGCTCCAGGCA---AGAGTCCTGGCTGTGGAA
AGATACCTAAAGGATCAACAGCTCCTAGGG------ATTTGGGGTTGCTCTGGAAAACTCATCTGCACCACTTCTGTGCC
TTGGAATGCTAGTTGGAGT---------------------------------AATAAA---------ACTTATGAGCAG-
-----ATTTGGGAA------AACATG------ACTTGGATGCAGTGGGAAAAAGAAATTGACAATTACACAGGAGAAATA
TACAACTTAATTGAAGTAGCGCAAAACCAGCAAGAAAAAAATGAACTAGAATTATTGGAATTGGATAACTGGGCAAGCTT
GTGGAATTGGTTTGACATAACAAAGTGGCTGTGGTATATAAAAATATTCATGATGATAGTAGGAGGCTTAATAGGTTTAA
GAATAGTTTTTGCTGTACTTTCTATAGTGAATAGAGTTAGGCAGGGATACTCACCATTGTCATTACAGACCCGCTTC---
CCAGCCCAGGGG---GGA---CTCGGCAGGCCCGGAGGAATCGAAGAAGAA---------GGTGGAGAGCAAGACAGA--
----GGCAGATCCGTGAGA---TTAGTGAGCGGATTATTGACACTTATCTGGGAGGATCTACGGAACCTGTGCCTCTTCA
GCTACCGCCACTTGAGAGACTTACTCTTGATTGCAGCACGGATTGTGGAACTTCTGGGACGCAGGGGGTGGGAAATCCTC
AAGTATTGGTGGAATCTCCTGCAGTATTGGATTCAGGAACTAAAGAATAGTGCTGTTAGCTTGCTCAATACCACAGCTGT
AGCAGTAGCGGAGGGGACAGATAGGGTTATAGAAGTAGTACAAAGGGCTTATAGAGCTATTCTCAACATACCTACAAGAA
TAAGA---------CAGGGCTTAGAAAGGGCTTTGCTATAA
>AB604948/B/JP/-/DR1777
GCAGTA------GGAA---TAATAGGAGCT------GTGTTCCTTGGGTTCTTGGGAGCAGCAGGAAGCACTATGGGCGC
AGCGGCACTGACGCTGACGGTACAGGCCAGGCAATTATTGTCTGGTATAGTGCAACAGCAGAACAATTTGCTGAGAGCTA
TTGAGGCGCAACATCAACTGTTGCAACTCACGGTCTGGGGCATCAAACAGCTCCAGGCA---AGAATCCTGGCTGTGGAA
AGATACCTAAGAGATCAACAGCTCCTAGGG------ATTTGGGGATGCTCTGGAAAACTCATCTGCACCACTACTGTGCC
TTGGAACACTAGTTGGAGT---------------------------------AATAAA---------TCTTTAACTGAG-
-----ATTTGGAAT------AACATG------ACCTGGATGGAGTGGGAAAGAGAAATTGAAAATTACACAGGCTTAATA
TACAACTTACTTGAAAAATCGCAAAACCAGCAAGAAAAGAATGAACAAGAATTATTGGAATTGGATAAATGGGCAAATTT
GTGGAATTGGTTTGACATAACAAACTGGCTGTGGTATATAAGAATATTCATAATGATAGTAGGAGGCTTGATAGGTTTAA
GAATAGTTTTTGCTGTACTTTCTATAGTGAATAGAGTTAGGCAGGGATACTCACCAATATCATTGCAGACCCACCTC---
CCAGTTCCGAGG---GGA---CCCGACAGGCCCGAAGGAATCGAAGGAGAA---------GGTGGAGAGAGAGACGGA--
----GACACATCCAGGCGA---TTAGTGATTGGATTATTACCACTCATCTGGGACGATCTGCGGAGCCTGTGCCTCTTCA
GCTACCACCGCTTGAGAGACTTACTCTTGATTGTAGCGAGGATTGTGGAACTTCTGGGACGCAGGGGGTGGGAAATCCTC
AAGTATTGGTGGAATCTCCTCCAGTATTGGAGTCAAGAGCTAAAGAATAGTGCTGTTAGCTTGCTTAATGCCACAGCAAT
AGCAGTAGCTGAAGGAACAGATAGGATTATAGAAATAGCAAGAACAATTTTTAGAGCTTTTTACCATATACCTAGAAGAA
TAAGA---------CAGGGCTTTGAGAGGGCTTTGCTATAA
>AB604949/B/JP/-/DR2735
GCAGTG------GGA------CTAGGAGCT------TTGTTCCTTGGGTTCTTGGGAGCAGCAGGAAGCACTATGGGCGC
AGCGTCAATGACACTGACGGTACAGGCCAGACAATTATTGTCTGGTATAGTGCAACAGCAAAACAACTTGCTGAGGGCTA
TGGAGGCGCAACAGCATCTGTTGCAACTCACAGTCTGGGGCATCAAGCAGCTCCAGGCA---AGAATCCTGGCTGTGGAA
AGATACCTAAAGGATCAACAGCTCCTGGGG------ATTTGGGGTTGCTCTGGAAAACTCATTTGCACCACTACTGTGCC
TTGGAATGTTAGTTGGAGT---------------------------------AATAAA---------TCTCTGGATACA-
-----ATTTGGAAT------AACATG------ACATGGATGCAGTGGGAAAGAGAAATTGACAATTATACAAGCTTAATA
TACAACTTAATTGAAAAATCGCAGATCCAGCAAGAAAAGAATGAACAAGAATTATTGGAATTGGATAAATGGGCAAGTTT
GTGGAATTGGTTTGACATAACAAATTGGCTGTGGTACATAAAAATATTCATAATGATAGTAGGAGGCTTGATAGGTTTAA
GAATAATTTTTACTGTACTTTCTATAGTGAATAGAGTTAGGCAGGGATACTCACCATTATCGTTGCAGACCCTCCTC---
CCAACCCAGAGG---GGA---CCCGACAGGCCCGAAGGAATCGAAGGAGAA---------GGTGGAGAGAGAGACAGA--
----GACACATCCGGAAGA---TCAGTGAACGGATTCTTGACACTTATCTGGGTCGATCTGAGGAGCCTGTGCCTCTTCC
TCTACCACCGCTTGAGAGACTTACTCTTGATTGTAACGAGGATTGTGGAACTTCTGGGACGCAGGGGGTGGGAAGCCCTC
AAATATTGGTGGAATCTCCTACAATATTGGAGTCAGGAACTAAAGAATAGTGCTGTTAGCTTGCTCAACGCCACAGCCAT
AGCAGTAGCTGAAGGGACAGATAGGATTATAGAAGCAGTACAAAGAACTGGTAGAGCTATTCTCAACATACCTAGAAGAA
TAAGA---------CAGGGCTTAGAAAGGGCTTTGCTATAA
>AB604950/B/JP/-/DR5929
GCAGTG------GGA------ATAGGAGCT------ATATTCCTTGGGTTCTTGGGAGCAGCAGGAAGCACTATGGGCGC
AGCGTCACTAACGCTGACGGTACAGGCCAGACAATTATTGTCTGGTATAGTGCAGCAGCAGAACAATCTGCTGAGAGCTA
TTGAGGCGCAACAGCATATGTTGCAACTCACAGTCTGGGGCATCAAACAGCTCCAGGCC---AGAGTCCTAGCTGTGGAA
AGATACCTAAAGGATCAACAGCTCATGGGG------ATTTGGGGCTGCTCTGGAAGACTCATCTGCACCACTGCTGTGCC
TTGGAATACTAGTTGGAGC---------------------------------AATAAA---------ACTCTAAATCAG-
-----ATATGGGAG------AACATG------ACCTGGATGGAGTGGGAGAGAGAAATTAACAATTACACAGGCTTGATA
TATAACTTAATTGAAAAATCGCAGAACCAGCAAGAAAAGAATGAACAAGAGTTATTGGAATTGGATAAGTGGGCAAATTT
GTGGACTTGGTTTGACATATCAAATTGGCTGTGGTATATAAAAATTTTCATAATGATAGTAGGAGGCTTAATAGGTTTAA
GAATAGTTTTTGCTGTACTTTCTATAGTGAATAGGGTTAGGCAGGGATACTCACCATTATCGTTACAGACCCACCTC---
CCAGCGCAGAGG---GGA---CCCGACAGGCCCGAAGGAACCGAAGAAGAA---------GGTGGAGAGAGAGACAGA--
----GACAGATCGGGACGA---TTAGTAACTGGATTCTTAGCACTCATCTGGGACGATCTGCGGAGCCTGTGCCTTTTCA
GCTACCACCACTTGAGAGACTTACTCTTGATTGCAGCGAGGATTGTGGAACTTCTGGGACGCAGGGGGTGGGAAATCCTC
AGATATTGGTGGAATCTCCTGCAGTATTGGAGTCAGGAACTAAAGAATAGTGCTGTTAGTCTGCTTAATGCCACAGCTGT
AGCAGTAGCTGGGGGGACAGATAGGATTCTAGAAGTAGTACAAAGAATTGGGAGGGGTATCCTCCACATACCTAGGAGGA
TAAGA---------CAGGGCTTAGAAAGGGCTTTGCTATAA
>AB604951/B/JP/-/DR5929
GCAGTG------GGA------ATAGGAGCT------ATATTCCTTGGGTTCTTGGGAGCAGCAGGAAGCACTATGGGCGC
AGCGTCACTAACGCTGACGGTACAGGCCAGACAATTATTGTCTGGTATAGTGCAGCAGCAGAACAATCTGCTGAGAGCTA
TTGAGGCGCAACAGCATATGTTGCAACTCACAGTCTGGGGCATCAAACAGCTCCAGGCC---AGAGTCCTAGCTGTGGAA
AGATACCTAAAGGATCAACAGCTCATGGGG------ATTTGGGGCTGCTCTGGAAGACTCATCTGCACCACTGCTGTGCC
TTGGAATACTAGTTGGAGC---------------------------------AATAAA---------ACTCTAAATCAG-
-----ATATGGGAG------AACATG------ACCTGGATGGAGTGGGAGAGAGAAATTAACAATTACACAGGCTTGATA
TATAACTTAATTGAAAAATCGCAGAACCAGCAAGAAAAGAATGAACAAGAGTTATTGGAATTGGATAAGTGGGCAAATTT
GTGGACTTGGTTTGACATATCAAATTGGCTGTGGTATATAAAAATTTTCATAATGATAGTAGGAGGCTTAATAGGTTTAA
GAATAGTTTTTGCTGTACTTTCTATAGTGAATAGGGTTAGGCAGGGATACTCACCATTATCGTTACAGACCCACCTC---
CCAGCGCAGAGG---GGA---CCCGACAGGCCCGAAGGAACCGAAGAAGAA---------GGTGGAGAGAGAGACAGA--
----GACAGATCGGGACGA---TTAGTAACTGGATTCTTAGCACTCATCTGGGACGATCTGCGGAGCCTGTGCCTTTTCA
GCTACCACCACTTGAGAGACTTACTCTTGATTGCAGCGAGGATTGTGGAACTTCTGGGACGCAGGGGGTGGGAAATCCTC
AGATATTGGTGGAATCTCCTGCAGTATTGGAGTCAGGAACTAAAGAATAGTGCTGTTAGTCTGCTTAATGCCACAGCTGT
AGCAGTAGCTGGGGGGACAGATAGGATTCTAGAAGTAGTACAAAGAATTGGGAGGGGTATCCTCCACATACCTAGGAGGA
TAAGA---------CAGGGCTTAGAAAGGGCTTTGCTATAA
>AB641836/B/JP/-/pJRC57B09
GCAGTG------GGAA---CAATAGGAGCT------ATGTTCCTTGGGTTCTTGGGAGCAGCAGGAAGCACTATGGGCGC
AGCGTCAATGACGCTGACGGTACAGGCCAGGCTATTATTGTCTGGTATAGTGCAGCAGCAGAATAATCTGCTGAAGGCTA
TTGAGGCGCAACAGCATCTGTTGCAACTCACAGTCTGGGGCATCAAACAGCTCCAGGCA---AGAGTCCTGGCTGTAGAA
AGATACCTACGGGATCAGCAGCTCCTAGGG------ATTTGGGGTTGCTCTGGAAAACTCATCTGCACCACTGCTGTGCC
TTGGAATGCTAGTTGGAGT---------------------------------AATAAA---------AGTCTAAAGGGG-
-----ATTTGGGAT------AACATG------ACCTGGATGGAGTGGGAAAAAGAAATTGACAATTACACAGAATTAATA
TACAGTTTGCTTGAAGAATCGCAAAACCAGCAGGAAAAGAATGAACAAGAATTATTGGAATTGGACAAGTGGGCAAGTTT
GTGGAGTTGGTTTGACATATCAAACTGGCTGTGGTATATTAGAATATTCATAATAATAGTAGGAGGCTTGATAGGTTTAA
GAATAGTCTTTGCTGTGCTTTCTATAATCAATAGAGTTAGGCAGGGATACTCACCATTGTCATTGCAGACCCACCTC---
CCAAACCCGAGG---GGA---CCCGACAGGCCCGAAGGAATCGAAGAAGAA---------GGTGGAGGGAACGACAGA--
----GGCAGGTCAACGCGC---ATAGTGAATGGATTCTTAGCTCTGTTCTGGGACGATCTACGGAGCCTGTGCCTCTTCA
TCTACCACCGCTTGAGAGACTTTCTCTTGATTCTAGCGAGGATTGTGGAGATTCTGGGACACAGGGGGTGGGAGATCCTC
AAGTATTGGTGGAACCTTCTGCAGTATTGGAGCCAGGAACTAAAGAATAGTGCTATTAGCTTGTACAATACTATAGCTAT
TGCAGTAGCTGAAGGGACAGATAGGGTTATAGAAGTAGCACACAGAATTGGTAGAGCTATTTGCAACATACCTAGAAGAA
TAAGG---------CAGGGAGCAGAAAGAGCTTTGCAATAA
>AB641837/B/JP/-/pJRC57B05
GCAGTG------GGAA---CAATAGGAGCT------ATGTTCCTTGGGTTCTTGGGAGCAGCAGGAAGCACTATGGGCGC
AGCGTCAATGACGCTGACGGTACAGGCCAGGCTATTATTGTCTGGTATAGTGCAGCAGCAGAATAATCTGCTGAAGGCTA
TTGAGGCGCAACAGCATCTGTTGCAACTCACAGTCTGGGGCATCAAACAGCTCCAGGCA---AGAGTCCTGGCTGTAGAA
AGATACCTACGGGATCAGCAGCTCCTAGGG------ATTTGGGGTTGCTCTGGAAAACTCATCTGCACCACTGCTGTGCC
TTGGAATGCTAGTTGGAGT---------------------------------AATAAA---------AGTCTAAAGGGG-
-----ATTTGGGAT------AACATG------ACCTGGATGGAGTGGGAAAAAGAAATTGACAATTACACAGAATTAATA
TACAGTTTGCTTGAAGAATCGCAAAACCAGCAGGAAAAGAATGAACAAGAATTATTGGAATTGGACAAGTGGGCAAGTTT
GTGGAGTTGGTTTGACATATCAAACTGGCTGTGGTATATTAGAATATTCATAATAATAGTAGGAGGCTTGATAGGTTTAA
GAATAGTCTTTGCTGTGCTTTCTATAATCAATAGAGTTAGGCAGGGATACTCACCATTGTCATTGCAGACCCACCTC---
CCAAACCCGAGG---GGA---CCCGACAGGCCCGAAGGAATCGAAGAAGAA---------GGTGGAGGGAACGACAGA--
----GGCAGGTCAACGCGC---ATAGTGAATGGATTCTTAGCTCTGTTCTGGGACGATCTACGGAGCCTGTGCCTCTTCA
TCTACCACCGCTTGAGAGACTTTCTCTTGATTCTAGCGAGGATTGTGGAGATTCTGGGACACAGGGGGTGGGAGATCCTC
AAGTATTGGTGGAACCTTCTGCAGTATTGGAGCCAGGAACTAAAGAATAGTGCTATTAGCTTGTACAATACTATAGCTAT
TGCAGTAGCTGAAGGGACAGATAGGGTTATAGAAGTAGCACACAGAATTGGTAGAGCTATTTGCAACATACCTAGAAGAA
TAAGG---------CAGGGAGCAGAAAGAGCTTTGCAATAA
>AB731663/B/JP/2008/08JP_NMC104_clone_01
GCAGTG------GGA------CTAGGAGCC------TTGCTCGTTGGGTTCTTGGGAGCAGCAGGAAGCACTATGGGCGC
AGCGTCACTGACGCTGACGGTACAGGCCAGACAATTACTGTCTGGTATAGTGCAACAGCAAAACAACTTGCTGAGGGCTA
TTGAGGCGCAACAACATCTGTTGCAACTCACAGTCTGGGGCATCAAACAGCTCCAGGCA---AGAGTCCTGGCTGTGGAA
AGATACCTAAAGGATCAACAGCTCCTGGGG------ATTTGGGGTTGCTCTGGAAAACTCATTTGCACCACTGCTGTACC
TTGGAATGCTAGTTGGAGT---------------------------------AATAAA---------TCTCACGATGAG-
-----ATTTGGAAT------AACATG------ACCTGGATGCAGTGGGAAAGAGAAATTGATAATTACACAAGCACAATA
TACACATTAATTGAAGAATCGCAAAACCAGCAAGAAAAGAATGAACAGGATTTATTGGCACTAGATAAATGGGCAAGTTT
GTGGAGTTGGTTTGACATAACAAATTGGCTGTGGTATATAAGAATATTTATAATGATAGTAGGAGGCTTAATAGGTATAA
GAATAGTTTTTACTGTACTTTCTATAGTGAATAGGGTTAGGAAGGGATATTCACCACTATCGTTTCAGACCCACCTC---
CCAGCCAGGAGG---GGA---CCCGACAGGCCCGAAGAAATCGGAGAAGAA---------GGTGGAGAGAGAGACAGA--
----GACACATCCGGTCGA---TTAGTGAATGGATTCTTAGCAATCATCTGGGACGACCTGCGGAGCCTGTGCCTCTTCA
GCTACCACCGCTTGAGAGACTTACTCTTGATTGTAACGAGGATTGTGGAACTTCTGGGACGCAGGGGGTGGGAAATCCTC
AAATATTGGTGGAATCTCCTACAATATTGGAGTCAGGAACTAAAGAATAGTGCTGTTAGCTTGCTCGACGCTACAGCAAT
AGCAGTAGCTGAGGGGACAGATAGGATTATAGAAGTATTACAAAGAGCTTATAGAGCTATTCTCCACATACCTACAAGAA
TAAGA---------CAGGGCTTGGAAAGGGCTTTGCTATAA
>AB731664/B/JP/2008/08JP_NMC104_clone_09
GCAGTG------GGA------CTAGGAGCC------TTGCTCGTTGGGTTCTTGGGAGCAGCAGGAAGCACTATGGGCGC
AGCGTCACTGACGCTGACGGTACAGGCCAGACAATTACTGTCTGGTATAGTGCAACAGCAAAACAACTTGCTGAGGGCTA
TTGAGGCGCAACAACATCTGTTGCAACTCACAGTCTGGGGCATCAAACAGCTCCAGGCA---AGAGTCCTGGCTGTGGAA
AGATACCTAAAGGATCAACAGCTCCTGGGG------ATTTGGGGTTGCTCTGGAAAACTCATTTGCACCACTGCTGTACC
TTGGAATGCTAGTTGGAGT---------------------------------AATAAA---------TCTCACGATGAG-
-----ATTTGGAAT------AACATG------ACCTGGATGCAGTGGGAAAGAGAAATTGATAATTACACAAGCACAATA
TACACATTAATTGAAGAATCGCAAAACCAGCAAGAAAAGAATGAACAGGATTTATTGGCACTAGATAAATGGGCAAGTTT
GTGGAGTTGGTTTGACATAACAAATTGGCTGTGGTATATAAGAATATTTATAATGATAGTAGGAGGCTTAATAGGTATAA
GAATAGTTTTTACTGTACTTTCTATAGTGAATAGGGTTAGGAAGGGATATTCACCACTATCGTTTCAGACCCACCTC---
CCAGCCAGGAGG---GGA---CCCGACAGGCCCGAAGAAATCGGAGAAGAA---------GGTGGAGAGAGAGACAGA--
----GACACATCCGGTCGA---TTAGTGAATGGATTCTTAGCAATCATCTGGGACGACCTGCGGAGCCTGTGCCTCTTCA
GCTACCACCGCTTGAGAGACTTACTCTTGATTGTAACGAGGATTGTGGAACTTCTGGGACGCAGGGGGTGGGAAATCCTC
AAATATTGGTGGAATCTCCTACAATATTGGAGTCAGGAACTAAAGAATAGTGCTGTTAGCTTGCTCGACGCTACAGCAAT
AGCAGTAGCTGAGGGGACAGATAGGATTATAGAAGTATTACAAAGAGCTTATAGAGCTATTCTCCACATACCTACAAGAA
TAAGA---------CAGGGCTTGGAAAGGGCTTTGCTATAA
>AB731669/B/JP/2011/11JP_NMC851C_clone_13
GCAGTG------GGAA---CAATAGGAGCT------ATGTTCCTTGGGTTCTTGGGAGCAGCAGGAAGCACTATGGGCGC
AGCGTCAATAACGCTGACGGTACAAGCCAGACTATTATTGTCTGGTATAGTGCAACAGCAAAACAATTTGCTGAGAGCTA
TTGAGGCGCAACAACATCTGTTGCAACTCACAGTCTGGGGCATCAAGCAGCTCCAGGCA---AGAGTCCTGGCTGTGGAA
AGATACCTAAGGGATCAACAGCTCCTAGGG------ATTTGGGGATGCTCTGGAAGACTCATTTGCACCACTAATGTGCC
TTGGAATAGTAGTTGGAGT---------------------------------AATAAA---------ACTTTGGATCAG-
-----ATTTGGGAT------AACATG------ACTTGGATGCAGTGGGAAAGAGAAATTGTTAATTACACAAAAGAAATA
TACAACTTAATTGAAGAAGCGCAGAACCAGCAAGAACAGAATGAACATGACTTATTGGAGTTGGATAAGTGGGACAATTT
GTGGAATTGGTTTAACATAACAAACTGGCTGTGGTACATAAGATTATTCATAATGATAGTAGGAGGCTTGATAGGTTTAA
GAATAGTTTTTGCTGTACTTTCTATAGTAAATAGAGTTAGGCAGGGATATTCACCATTGTCATTGCAGACCCACCTC---
CCAACCCAGAGG---GGA---CCAGACAGGCACGAAGGAACCGGAGAAGAA---------GGTGGAGAGAGAGACAGA--
----GACACATCCGGGCGA---TTAGTGACTGGCTTCTTAGCACTCATCTGGGACGACCTGCGGAGCCTGTTCCTCTTCA
GCTACCACCGCTTGAGAGACTTACTCTTGATTGTAGCGAGGATTGTGGAACTTCTGGGACGCAGGGGGTGGGAAATCCTC
AAAACTTGGTGGAATCTTCTGCAGTATTGGAGTCAGGAACTAAAGAATAGTGCTGTTAGCTTGCTCAACGCTACAGCTAT
AACAGTAGCTGGGGGGACTGATAGAATTATAGAAATAGCACAAAGAATTTATAGAGGCATTCTCCACATACCTAGAAGAA
TAAGA---------CAGGGCTTGGAAAGGGCTTTACTATAA
>AB731670/B/JP/2011/11JP_NMC851C_clone_48
GCAGTG------GGAA---CAATAGGAGCT------ATGTTCCTTGGGTTCTTGGGAGCAGCAGGAAGCACTATGGGCGC
AGCGTCAATAACGCTGACGGTACAAGCCAGACTATTATTGTCTGGTATAGTGCAACAGCAAAACAATTTGCTGAGAGCTA
TTGAGGCGCAACAACATCTGTTGCAACTCACAGTCTGGGGCATCAAGCAGCTCCAGGCA---AGAGTCCTGGCTGTGGAA
AGATACCTAAGGGATCAACAGCTCCTAGGG------ATTTGGGGATGCTCTGGAAGACTCATTTGCACCACTAATGTGCC
TTGGAATAGTAGTTGGAGT---------------------------------AATAAA---------ACTTTGGATCAG-
-----ATTTGGGAT------AACATG------ACTTGGATGCAGTGGGAAAGAGAAATTGTTAATTACACAAAAGAAATA
TACAACTTAATTGAAGAAGCGCAGAACCAGCAAGAACAGAATGAACATGACTTATTGGAGTTGGATAAGTGGGACAATTT
GTGGAATTGGTTTAACATAACAAACTGGCTGTGGTACATAAGATTATTCATAATGATAGTAGGAGGCTTGATAGGTTTAA
GAATAGTTTTTGCTGTACTTTCTATAGTAAATAGAGTTAGGCAGGGATATTCACCATTGTCATTGCAGACCCACCTC---
CCAACCCAGAGG---GGA---CCAGACAGGCACGAAGGAACCGGAGAAGAA---------GGTGGAGAGAGAGACAGA--
----GACACATCCGGGCGA---TTAGTGACTGGCTTCTTAGCACTCATCTGGGACGACCTGCGGAGCCTGTTCCTCTTCA
GCTACCACCGCTTGAGAGACTTACTCTTGATTGTAGCGAGGATTGTGGAACTTCTGGGACGCAGGGGGTGGGAAATCCTC
AAAACTTGGTGGAATCTTCTGCAGTATTGGAGTCAGGAACTAAAGAATAGTGCTGTTAGCTTGCTCAACGCTACAGCTAT
AACAGTAGCTGGGGGGACTGATAGAATTATAGAAATAGCACAAAGAATTTATAGAGGCATTCTCCACATACCTAGAAGAA
TAAGA---------CAGGGCTTGGAAAGGGCTTTACTATAA
>AF003887/B/FR/1985/NL43xWC001
GCAGTG------GGAA---CAATAGGAGCT------ATGTTCCTTGGGTTCTTGGGAGCAGCGGGAAGCACTATGGGCGC
AGCGTCAATGACGCTGACGGTACAGGCCAGACTATTATTGTCTGGTATAGTGCAACAGCAGAACAATTTGCTGAGGGCTA
TTGAGGCGCAACAGCATCTGTTGCAACTCACAGTCTGGGGCATCAAGCAGCTCCAGGCA---AGAGTCCTGGCTGTGGAA
AGATACCTAAAGGATCAACAGCTCCTAGGG------ATTTGGGGTTGCTCTGGAAAACTCATTTGCACCACTGCTGTGCC
TTGGAATGCTAGTTGGAGT---------------------------------AATAAA---------TCTCTGAATGAA-
-----ATTTGGAAT------AACATG------ACCTGGATGGAATGGGAAAGAGAAATTAACAATTACACAGACCTAATA
TACACCCTAATTGAAGAATCGCAGAACCAGCAAGAAAAGAATGAACAAGAATTATTGGAATTAGATAAATGGGCAAGTTT
GTGGAATTGGTTTGACATAACAAATTGGCTGTGGTATATAAAAATATTCATAATGATAGTAGGAGGCTTGGTAGGCTTAA
GAATAGTCTTTACTGTACTTTCTATAGTAAATAGAGTTAGGAAGGGATACTCACCATTATCGTTTCAGACCCGCCTC---
CCAACCCCGAGG---GGA---CCCGACAGGCCCGAAGGAATCGCAGAAGAA---------GGTGGAGAGCGAGACAGA--
----GACAGATCCGAGCGC---TTAGTGGATGGATTCTTAGCAATTATCTGGGTCGACCTGCGGAGCCTGTGCCTCTTCA
GCTACCACCGATTGAGAGACTTACTCTTGATTGTAGCGAGGATTGTGGAACTTCTGGGACGCAGGGGGTGGGAAGTCCTC
AAATATTGGTGGAATCTCCTGCAGTATTGGAGTCAGGAACTAAAGAATAGTGCTGTTAGCTTGCTCAATGCCACAGCTAT
AGCAGTAGCTGAGGGGACAGATAGGGTTATAGAAGTATTACAAAGAGCTTGTAGAGCTATCCTCCACATACCTACAAGAA
TAAGA---------CAGGGCTTAGAAAGGGCTTTGCTATAA
>AF003888/B/FR/1985/NL43WC001
GCAGTG------GGAA---CAATAGGAGCT------ATGTTCCTTGGGTTCTTGGGAGCAGCGGGAAGCACTATGGGCGC
AGCGTCAATGACGCTGACGGTACAGGCCAGACTATTATTGTCTGGTATAGTGCAACAGCAGAACAATTTGCTGAGGGCTA
TTGAGGCGCAACAGCATCTGTTGCAACTCACAGTCTGGGGCATCAAGCAGCTCCAGGCA---AGAGTCCTGGCTGTGGAA
AGATACCTAAAGGATCAACAGCTCCTAGGG------ATTTGGGGTTGCTCTGGAAAACTCATTTGCACCACTGCTGTGCC
TTGGAATGCTAGTTGGAGT---------------------------------AATAAA---------TCTCTGAATGAA-
-----ATTTGGAAT------AACATG------ACCTGGATGGAATGGGAAAGAGAAATTAACAATTACACAGACCTAATA
TACACCCTAATTGAAGAATCGCAGAACCAGCAAGAAAAGAATGAACAAGAATTATTGGAATTAGATAAATGGGCAAGTTT
GTGGAATTGGTTTGACATAACAAATTGGCTGTGGTATATAAAAATATTCATAATGATAGTAGGAGGCTTGGTAGGCTTAA
GAATAGTCTTTACTGTACTTTCTATAGTAAATAGAGTTAGGAAGGGATACTCACCATTATCGTTTCAGACCCGCCTC---
CCAACCCCGAGG---GGA---CCCGACAGGCCCGAAGGAATCGCAGAAGAA---------GGTGGAGAGCGAGACAGA--
----GACAGATCCGAGCGC---TTAGTGGATGGATTCTTAGCAATTATCTGGGTCGACCTGCGGAGCCTGTGCCTCTTCA
GCTACCACCGATTGAGAGACTTACTCTTGATTGTAGCGAGGATTGTGGAACTTCTGGGACGCAGGGGGTGGGAAGTCCTC
AAATATTGGTGGAATCTCCTGCAGTATTGGAGTCAGGAACTAAAGAATAGTGCTGTTAGCTTGCTCAATGCCACAGCTAT
AGCAGTAGCTGAGGGGACAGATAGGGTTATAGAAGTATTACAAAGAGCTTGTAGAGCTATCCTCCACATACCTACAAGAA
TAAGA---------CAGGGCTTAGAAAGGGCTTTGCTATAA
>AF004394/B/US/1986/AD87_ADA
GCAGTG------GGAA---CAATAGGAGCT------ATGTTCCTTGGGTTCTTGGGAGCAGCAGGAAGCACTATGGGCGC
AGCGTCAATAACGCTGACGGTACAGGCCAGACTATTATTGTCTGGTATAGTGCAACAGCAGAACAACTTGCTGAGGGCTA
TTGAGGCGCAACAGCATCTGTTGCAACTCACAGTCTGGGGCATCAAGCAGCTCCAGGCA---AGAGTCCTGGCTGTGGAA
AGATACCTAAGGGATCAACAGCTCCTAGGG------ATTTGGGGTTGCTCTGGAAAACTCATCTGCACCACTGCTGTGCC
TTGGAATGCTAGTTGGAGT---------------------------------AATAAA---------ACTCTGGATATG-
-----ATTTGGAAT------AACATG------ACCTGGATGGAGTGGGAAAGAGAAATCGACAACTACACAGGCTTAATA
TACACATTAATTGAAGAATCGCAGAACCAGCAAGAAAAGAATGAACAAGAATTATTAGAATTAGATAAGTGGGCAAGTTT
GTGGAATTGGTTTGACATAACAAATTGGCTGTGGTATATAAAAATATTCATAATGATAGTAGGAGGCTTGATAGGTTTAA
GAATAGTTTTTACTGTACTTTCTATAGTAAATAGAGTTAGGCAGGGATACTCACCATTGTCATTTCAGACCCACCTC---
CCAGCCCCGAGG---GGA---CCCGACAGGCCCGAAGGAATCGAAGAAGAA---------GGTGGAGACAGAGACAGA--
----GACAGATCCGTGCGA---TTAGTGGATGGATTCTTAGCACTTTTCTGGGACGACCTGCGGAGCCTGTGCCTCTTCA
GCTACCACCGCTTGAGAGACTTACTCTTGATTGTAGCGAGGATTGTGGAACTTCTGGGACGCAGGGGGTGGGAAGCCCTC
AAGTATTGGTGGAATCTCCTGCAGTATTGGAGTCAGGAACTAAGGAATAGTGCTGTTAGCTTGCTTAATGCCACAGCTAT
AGCAGTAGCTGAGGGGACAGATAGGGTTATAGAAATAGTACAAAGAATTTATAGGGCTATTCTCCACATACCTACAAGAA
TAAGA---------CAGGGCTTGGAAAGGCTTTTGCTATAA
>AF033819/B/FR/1983/HXB2_copy_LAI
GCAGTG------GGA------ATAGGAGCT------TTGTTCCTTGGGTTCTTGGGAGCAGCAGGAAGCACTATGGGCGC
AGCCTCAATGACGCTGACGGTACAGGCCAGACAATTATTGTCTGGTATAGTGCAGCAGCAGAACAATTTGCTGAGGGCTA
TTGAGGCGCAACAGCATCTGTTGCAACTCACAGTCTGGGGCATCAAGCAGCTCCAGGCA---AGAATCCTGGCTGTGGAA
AGATACCTAAAGGATCAACAGCTCCTGGGG------ATTTGGGGTTGCTCTGGAAAACTCATTTGCACCACTGCTGTGCC
TTGGAATGCTAGTTGGAGT---------------------------------AATAAA---------TCTCTGGAACAG-
-----ATTTGGAAT------CACACG------ACCTGGATGGAGTGGGACAGAGAAATTAACAATTACACAAGCTTAATA
CACTCCTTAATTGAAGAATCGCAAAACCAGCAAGAAAAGAATGAACAAGAATTATTGGAATTAGATAAATGGGCAAGTTT
GTGGAATTGGTTTAACATAACAAATTGGCTGTGGTATATAAAATTATTCATAATGATAGTAGGAGGCTTGGTAGGTTTAA
GAATAGTTTTTGCTGTACTTTCTATAGTGAATAGAGTTAGGCAGGGATATTCACCATTATCGTTTCAGACCCACCTC---
CCAACCCCGAGG---GGA---CCCGACAGGCCCGAAGGAATAGAAGAAGAA---------GGTGGAGAGAGAGACAGA--
----GACAGATCCATTCGA---TTAGTGAACGGATCCTTGGCACTTATCTGGGACGATCTGCGGAGCCTGTGCCTCTTCA
GCTACCACCGCTTGAGAGACTTACTCTTGATTGTAACGAGGATTGTGGAACTTCTGGGACGCAGGGGGTGGGAAGCCCTC
AAATATTGGTGGAATCTCCTACAGTATTGGAGTCAGGAACTAAAGAATAGTGCTGTTAGCTTGCTCAATGCCACAGCCAT
AGCAGTAGCTGAGGGGACAGATAGGGTTATAGAAGTAGTACAAGGAGCTTGTAGAGCTATTCGCCACATACCTAGAAGAA
TAAGA---------CAGGGCTTGGAAAGGATTTTGCTATAA
>AF042100/B/AU/1986/MBC200
GCAGTG------GGA------ATAGGAGCT---GTGTTGTTCCTTGGGTTCTTGGGAGCAGCAGGAAGCACTATGGGCGC
AGCGTCAATAACGCTGACGGTACAGGCCAGACAATTATTGTCTGGTATAGTGCAACAGCAGAACAATTTGCTGAGGGCTA
CTGAGGCGCAACAGCATCTGTTGCAACTCACAGTCTGGGGCATCAAGCAGCTCCAGGCA---AGAGTCCTGGCTCTGGAA
AGATACCTAAGGGATCAACAGCTCCTGGGG------ATTTGGGGTTGCTCTGGAAAACTCATTTGCACCACCACTGTGCC
TTGGAATGCTAGTTGGAGT---------------------------------AATAAA---------TCTCTGGATCAG-
-----ATTTGGAAT------AACATG------ACCTGGATGCAGTGGGAAAGAGAAATTAACAATTACACAAGCTTAATA
TACACCTTGATTGAAGAATCGCAAAACCAACAAGAAAAGAATGAACAAGAATTATTGGAATTAGATAAATGGGCAAATTT
GTGGAATTGGTTTGACATAACAAAATGGCTGTGGTATATAAAAATATTCATAATGATAGTAGGAGGCTTGGTAGGTTTAA
GAATAGTTTTTACTGTACTTTCTATAGTGAATAGAGTTAGGCAGGGATACTCACCATTATCGTTTCAGACCCACCTC---
CCAGCACCGAGG---GGA---CCCGACAGGCCCGAAGGAACCGAAGAAGAA---------GGTGGAGAGAGAGACAGA--
----GACAGATCCGGTCGA---TTAGTGACCGGATTCTTAGCACTTATCTGGGTCGACCTGCGGAGCCTGTGCCTCTTCA
GCTACCACCGCTTGAGAGACTTACTCTCGATTGTAACGAGGATTGTGGAACTTCTGGGACACAGGGGTTGGGAAGTCCTC
AAATATTGGTGGAATCTCCTACAGTATTGGAGTCAGGAGCTAAAGAATAGTGCTGTTAACTTGTTCAATGCTATAGCCAT
AGCAGTAGCTGAGGGGACAGATAGGGTTATAGAAGTATTACAAAGAGCTTATAGAGCTATTCTCCACATACCTAGAAGAA
TAAGA---------CAGGGCTTGGAAAGGGCTTTGCTATAA
>AF042101/B/AU/1987/MBC925
GCAGTG------GGA------CTAGGAGCT------TTGTTCCTTGGGTTCTTGGGAGCAGCAGGAAGCACTATGGGCGC
AGCGTCAATAACGCTGACGGTACAGGCCAGACAATTATTGTCTGGTATAGTGCAGCAGCAGAACAATCTGCTGAGGGCTA
TTGAGGCGCAACAGCATCTGTTGCAACTCACAGTCTGGGGCATCAAGCAGCTCCAGGCA---AGACTCCTGGCTGTGGAA
AGATACCTAAAGGATCAACAGCTCCTGGGA------ATTTGGGGTTGCTCTGGGAAACTCATTTGCACCACTACTGTGCC
TTGGAATGCTAGTTGGAGT---------------------------------AATAAA---------TCTCTGGATAAG-
-----ATTTGGAAT------AACATG------ACCTGGAGGGAGTGGGAAAAAGAAATTGACAATTACACAGACTTGATA
TACACCTTAATTGAACAATCGCAGAACCAGCAAGAAAAGAATGAACAAGAATTATTAGAATTAGATAAATGGGCAAGTTT
GTGGAATTGGTTTGACATAACCAATTGGCTGTGGTATATAAAAATATTCATAATGATAGTAGGAGGCTTGATAGGCTTAA
GAATAGTTTTTATTGTACTTTCTGTAGTGAATAGAGTTAGGCAGGGATACTCACCATTATCGTTTCAGACCCGCTTC---
CCAGCCCCGAGG---GGA---CCCGGCAGGCCCGAAGGAATCGAAGAAGAA---------GGTGGAGAGAGAGACAGA--
----GACAGATCCGAGAGA---TTAGTGGACGGATTCTTAGCACTTTTCTGGGTGGACCTACGGAGCCTGTGCCTCTTCA
GCTACCACCGCTTGAGAGACTTACTCTTGATTGTAACAAGGATTGTGGAACTTCTGGGACGCAGGGGGTGGGAAGCCCTC
AAGTATTGGTGGAATCTCCTACAGTATTGGAGTCAGGAACTAAAGAATAGTGCTGTTAGCTTGCTCAATGTCACAGCCAT
AGCAGTAGCTGAGGGGACAGATAGGGTTATAGAAGTATTACAAAGAATTTATAGAGCTATTATCCACATACCTACAAGAA
TAAGA---------CAGGGCTTTGAAAGGGCTTTGCTATAA
>AF042102/B/AU/1993/MBC18_MBCC18
GCAGTG------GGA------ATAGGAGCT------aTGTTCCTTGGGTTCTTAGGAGCAGCAGGAAGCACTATGGGCGC
AGCGTCAGTGACGCTGACGGTACAAGCCAGACAATTATTGTCTGGTATAGTGCAGCAGCAGAACAATCTGCTGAGGGCTA
TTGAGGCGCAACAGCATATGTTGCAACTCACAGTCTGGGGCATCAAACAGCTCCAGGCA---AGAGTCCTGGCTGTGGAA
AGATACCTAAGGGATCAACAGCTCCTGGGA------CTTTGGGGTTGCTCTGGAAAACTCATTTGCACCACTACTGTGCC
TTGGAATACTAGCTGGAGT---------------------------------AATAAA---------ACTCTGGAAAAA-
-----ATTTGGGAT------AACATG------ACCTGGATGCAGTGGGAAACAGAAATTAACAATTACACAAACATAATA
TACACCTTACTTGAAGAATCGCAGAACCAACAAGAAAAGAATGAAAAAGACTTATTGGAATTGGATCAATGGGCAAATTT
GTGGAATTGGTTTACTATATCAAACTGGCTATGGTATATAAAAATATTCATAATGATAGTAGGAGGCTTGATAGGTTTAA
GAATAGTTTTTACTGTATTTTCTATAGTAAATAGAGTTAGGCAGGGATACTCACCATTGTCGTTTCAGACCCACCTC---
CCAACCCCGAGG---GGA---CCCGACAGGCCAGAAGGAATCGAAGAAGAA---------GGTGGAGAGAGAGGCAGA--
----GGCAGCTCCACTCGA---TTAGTGCACGGATTCTTAGCACTTTTCTGGGACGACCTGAGGAGTCTGTGCCTCTTCA
GCTACCACCGCTTGAGAGACTTACTCTTGATTGTAACGAGGATTGTGGAACTTCTGGGACGCGGGGGATGGGAAGCCCTC
AAATATTGGTGGAATCTCCTCCAGTATTGGAGACAGGAACTACAGAAGAGTGCTGTTAGCTTGTTCAATGCCACAGCCAT
AGCAGTAGCTGAGGGGACAGATAGAGTTATAGAAGCTTTACAAAGAACTTATAGAGCTATTCTCCACATACCTAGAAGAA
TAAGA---------CAGGGCTTAGAAAGGGCTTTGCTGTAA
>AF042103/B/AU/1995/MBCC54
GCAGTG------GGA------ATAGGAGCT------gTGTTCCTTGGGTTCTTAGGAGCAGCAGGAAGCACTATGGGCGC
AGCGTCACTGACGCTGACGGTACAAGCCAGACAATTATTGTCTGGTATAGTGCAGCAGCAGAGCAATTTGCTGAGGGCTA
TTGAGGCGCAACAGCATCTGTTGCAACTCACAGTCTGGGGCATTAAGCAGCTCCAGGCA---AGAGTCCTGGCTGTGGAA
AGATACCTAACGGATCAACAGCTCCTGGGG------ATTTGGGGTTGCTCTGGAAAACTCATTTGCACCACTGCTGTGCC
TTGGAATGCTAGCTGGAGT---------------------------------AATAAA---------TCTCTAGAGAAG-
-----ATTTGGAAT------AACATG------ACCTGGAGGGAGTGGGAAAGAGAAATTCACAATTACACAAAATTAATA
TACTCCTTAATTGAAGAATCGCAAAACCAACAAGAAAAGAATGAACAAGAATTATTGGAATTAGACAATTGGGCAAGTTT
GTGGAATTGGTTTGACATAACAAAATGGCTGTGGTATATAAAAATATTCATAATAGTAGTAGGAGGCTTGGTAGGTTTAA
GAATAGTTTTTGCTGTAATTTCTATAGTGACTAGAGCTAGGCAGGGATACTCACCATTATCGTTTCAGACCCACCTC---
CCAGCCCCGAGG---GGA---CCCGACAGGCCCGAAGGAATCGAAGAAGAA---------GGTGGAGAGAGAGACAGA--
----GGCAGATCCACTCGA---TTAGTGCACGGATTCTTAGCACTTTTCTGGGACGACCTGAGGAGCCTGTGCCTCTTCA
GCTACCACCACTTGAGAGACTTACTCTTGATTGTAACGAGGATTGTGGAACTTCTGGGACGCAGGGGATGGGAAGCCCTC
AAATATTGGTGGAATCTCCTACAGTATTGGGGTCAGGAACTACAGAAGAGTGCTGTTAGCTTGCTCAATGCCACAGCCAT
CGCAGTAGCTGAGGGGACAGATAGAGTTCTAGAAGTATTACAAAGAGCTTATAGAGCCATTCTCCACATACCTAGAAGAA
TAAGA---------CAGGGCCTCGAAATGGCTTTGCTATAA
>AF042105/B/AU/1996/MBCD36
GCGGTG------ACA------CTAGGAGCT------aTGTTCCTTGGGTTCTTAGGAGCAGCAGGAAGCACTATGGGCGC
AGCGTCAATAACGCTGACGGCACAAGCCAGACAATTATTGTCTGGTATAGTGCAGCAGCAGAACACTCTGCTGAGGGCTA
TTAAGGCGCAACAGCATCTGTTGCAACTCACAGTCTGGGGCATCAAGCAGCTCCAGGCA---AAAGTCCTGGCTGTGGAA
AGATACCTAATGGATCAACAGCTCCTGGGA------ATTTGGGGTTGCTCTGGAAAACTCATTTGCAACACTGCTGTGCC
TTGGAATGCTAGCTGGAGT---------------------AATagtagtaagataCAT---------TCTCTAGAAGAG-
-----ATTTGGGGG------AACATG------ACCTGGATGCAGTGGGAAAAAGAAATTCGCAATCACACAAAATACATA
TACTCCTTACTTGAAGAATCGCAGAACCAACAGGACAAGAATGAACAAGAACTATTGGAATTGGATCACTGGGCTAGTTT
GTGGAATTGGTTTGACATAACAAACTGGCTATGGTATATAAAAATATTCATAATGGTAGTAGGAGGCTTGATAGGTTTAA
GAATAGTTTTTGCTGTACTTTCTATAGTAAATAGAGTTAGGCAGGGTTACTCACCATTGTCGTTTCAGACCCTCCTC---
CCAACCCCGAGG---GGA---CCCGACAGGCCCGAAGGAATCGAAGAAGAA---------GGTGGAGAGAGAGACAGA--
----GACAGATCCACTCGA---TTAGTACACGGATTCTTAGCACTTTTTTGGGACGACCTGAGAAGCCTGTGCCTCTTCC
TCTACCACCACTTGAGAGACTTACTCTTGATTGTAACGAGGATTGTGGAACTCCTGGGACGCAGGGGATGGGAAGCCCTC
AAATATTGGTGGAACCTCCTAAAGTATTGGAGCCAGGAACTGCAGAAGAGTGCTGTTAGCTTGTTCAATGCCACCGCCAT
AGCAGTAGCTGAGGGGACAGATAGAGTTTTAGAAGTATTACAAAGAGTTTATAGAGCTATTCTCCACATACCTAGAAGGA
TAAGA---------CAGGGCCTAGAAATGGCTTTGCTATAA
>AF042106/B/AU/1993/MBCC18R01_C18R01
GCAGTG------GGA------ATAGGAGCT------aTGTTCCTTGGGTTCTTAGGAGCAGCAGGAAGCACTATGGGCGC
AGCGTCAGTGACGCTGACGGTACAAGCCAGACAATTATTGTCTGGTATAGTGCAGCAGCAGAACAATCTGCTGAGGGCTA
TTGAGGCGCAACAGCATCTGTTGCAACTCACAGTCTGGGGCATCAAACAGCTCCAGGCA---AGAGTCCTGGCTGTGGAA
AGATACCTAAGGGATCAACAGCTCCTGGGA------CTTTGGGGTTGCTCTGGAAAACTCATTTGCACCACTACTGTGCC
TTGGAACAATAGCTGGAGT---------------------------------AATAAA---------TCTCTGGAAACA-
-----ATTTGGGAT------AACATG------ACCTGGATGCAGTGGGAAAGAGAAATTGACAATTACACAAACATAATA
TACACCTTAATTGAAGAATCGCAGAACCAACAAGAAAAAAATGAACTAGAATTATTGGAATTGGATAAATGGGCAAATTT
GTGGAATTGGTTTAGTATATCAAACTGGCTATGGTATATAAAAATATTCATAATGGTAGTAGGAGGCTTGGTAGGTTTAA
GAATAGTTTTTACTGTACTTTCTATAGTTAATAGAGTTAGGCAGGGATACTCACCATTATCGTTTCAGACCCACCTC---
CCAACCCCGAGG---GGA---CCCGACAGGCCAGAAGGAATCGAAGAAGAA---------GGTGGAGAGAGAGACAGA--
----GGCAGCTCCACTCGA---TTAGTGCACGGATTCTTAGCACTTTTCTGGGACGACCTGAGGAGTCTGTGCCTCTTCA
GCTACCACCACTTGAGAGACTTACTCTTGATTGTAACGAGGATTGTGGAACTTCTGGGACGCAGGGGATGGGAAGCCCTC
AAATACTGGTGGAATCTCCTGCAGTATTGGAGGCAGGAACTACAGAAGAGTGCTGTTAGCTTGTTCAATGCCACGGCCAT
AGCAGTAGCTGAGGGGACAGATAGAGTTATAGAAGCTTTACGAAGGGCTTATAGAGCTATTCTCCACATACCTAGAAGAA
TAAGA---------CAGGGCTTAGAAAGGGCTTTGCTATAA
>AF049494/B/US/-/499JC16
GCAGTG------GGAA---TGGTAGGAGCT------ATGTTCCTTGGGTTCTTGGGAGCAGCAGGAAGCACTATGGGCGC
AGCGTCATTGACGCTGACGGTACAGGCCAGACAATTATTGTCTGGTATAGTGCAGCAGCAGAACAATCTGCTGAGAGCTA
TTGAGGCGCAACAACATCTGTTGCAACTCACAGTCTGGGGCATCAAGCAGCTCCAGGCA---AGAGTCCTGGCTGTAGAA
AGATACCTAAAGGATCAACAGCTCCTGGGG------ATCTGGGGTTGCTCTGGAAAACTCATTTGCACCACTACTGTGCC
TTGGAATGCTAGTTGGAGT---------------------------------AATAAA---------TCTTTGGATCAG-
-----ATTTGGAAT------AACATG------ACCTGGATGGAGTGGGACAGAGAAATTGCCAATTACACAAACTTAATA
CATCACTTAATTGAAGAATCGCAAAACCAGCAAGAAAAGAATGAACAAGAATTATTGGAATTAGATAAATGGGCAAGTTT
GTGGAGTTGGTTTGACATATCAAACTGGCTGTGGTATATAAAAATATTCATAATGATAGTAGCAGGCTTAGTAGGTTTAA
GAATAGTTTTTGCTGTGCTTTCTATAGTAAATAGAGTTAGGCAGGGATACTCACCATTGTCATTCCAGACCCACTTC---
CCAGCTCCGAGG---GGA---CCCGACAGGCCAGACGGAATCGAAGGAGAA---------GGTGGAGAGAGAGACAGA--
----GACAGATCCGTGCGA---TTAGTGGATGGATTCTTAGCACTTCTCTGGGAAGACCTGCGCAACCTGTGCCTCTTCA
GCTACCACCGCTTGAGAGACTTACTCTTGATTGTAACGAGGATTGTGGAACTTCTCGGACGCAGGGGGTGGGAAGCCCTC
AAATATTTGTGGAGTCTCCTACAGTATTGGAGTCAGGAGCTAAAGAATAGTGCTGTCAACTTGTTCAATACCACAGCTAT
AGTAGTAGCTGAGGGGACAGATAGGATCATAGAAGTAGTACAAAGACTTTGTAGAGCTATTCTCCACATACCTAGAAGAA
TTAGA---------CAGGGCTTGGAAAGGATTTTGCTATAA
>AF049495/B/US/-/NC7
GCAGTG------GGAA---TGGTAGGAGCT------ATGTTCCTTGGGTTCTTGGGAGCAGCAGGAAGCACTATGGGCGC
AGCGTCATTGACGCTGACGGTACAGGCCAGACAATTATTGTCTGGTATAGTGCAGCAGCAGAACAATCTGCTGAGAGCTA
TTGAGGCGCAACAACATCTGTTGCAACTCACAGTCTGGGGCATCAAGCAGCTCCAGGCA---AGAGTCCTGGCTGTAGAA
AGATACCTAAAGGATCAACAGCTCCTGGGG------ATCTGGGGTTGCTCTGGAAAACTCATTTGCACCACTACTGTGCC
TTGGAATGCTAGTTGGAGT---------------------------------AATAAA---------TCTCTGGATCAG-
-----ATTTGGAAT------AACATG------ACCTGGTTGGAGTGGGACAGAGAAATTGCCAATTACACAAACTTAATA
CATCACTTAATTGAAGAATCGCAAAACCAGCAAGAAAAGAATGAACAAGAATTATTGGAATTAGATAAATGGGCAAGTTT
GTGGAGTTGGTTTGACATATCAAACTGGCTGTGGTATATAAAAATATTCATAATGATAGTAGCAGGCTTAGTAGGTTTAA
GAATAGTTTTTGCTGTGCTTTCTATAGTAAATAGAGTTAGGCAGGGATACTCACCATTGTCATTCCAGACCCACTTC---
CCAGCTCCGAGG---GGA---CCCGACAGGCCAGACGGAATCGAAGGAGAA---------GGTGGAGAGAGAGACAGA--
----GACAGATCCGTGCGA---TTAGTGGATGGATTCTTAGCACTTCTCTGGGAAGACCTGCGCAACCTGTGCCTCTTCA
GCTACCACCGCTTGAGAGACTTACTCTTGATTGTAACGAGGATTGTGGAACTTCTGGGACGCAGGGGGTGGGAAGCCCTC
AAATATTGGTGGAGTCTCCTACAGTATTGGAGTCAGGAGCTAAAGAATAGTGCTGTCAACTTGTTCAATACCAGAGCTAT
AGTAGTAGCTGAGGGGACAGATAGGATCATAGAAGTAGTACAAAGACTTTGTAGAGCTATTCTCCACATACCTAGAAGAA
TTAGA---------CAGGGCTTGGAAAGATTTTTGCTATAA
>AF069140/B/US/1991/DH12_3
GCAGTG------GGA------ATAGGAGCT------GTGTTCCTTGGGTTCTTGGGAGCAGCAGGAAGCACTATGGGCGC
AGCGTCAATAACGCTGACGGTACAGGCCAGACAATTATTGTCTGGTATAGTGCAACAGCAGAACAATTTGCTGAGGGCTA
TTGAAGCGCAACAGCATATGTTGCAACTCACAGTCTGGGGCATCAAGCAGCTCCAGGCA---AGAGTCCTGGCTGTGGAA
AGATACCTACAGGATCAACAGCTCCTGGGG------ATTTGGGGTTGCTCTGGAAAACTCATCTGCACCACTACTGTGCC
TTGGAATACTAGTTGGAGT---------------------------------AATAAA---------TCTCTGGATACA-
-----ATTTGGGGT------AACATG------ACCTGGATGCAGTGGGAAAAAGAAATTAACAATTACACAGGCTTAATA
TACAACTTGATTGAAGAATCGCAGAACCAACAAGAAAAGAATGAACAAGAATTATTGGCATTAGATAAATGGGCAAGTTT
GTGGAATTGGTTTAACATATCAAACTGGCTGTGGTATATAAAAATATTCATAATGATAGTAGGAGGCTTGATAGGTTTAA
GAATAGTTTTCAGTGTACTTTCTATAGTGAATAGAGTTAGGCAGGGATACTCACCATTATCGTTTCAGACCCGCTTC---
CCAGCCTCGAGG---GGA---CCCGACAGGCCCGAAGGAATCGAAGAAGAA---------GGTGGAGACAGAGACAGA--
----GACAGATCCAGTCCA---TTAGTGGATGGATTCTTAGCAATCATCTGGGTCGACCTGCGGACGCTGTTCCTCTTCA
GCTACCACCGCTTGAGAGACTTACTCTTGATTGTAACGAGGATTGTGGAACTTCTGGGACGCAGGGGGTGGGAACTCCTC
AAATACTTGTGGAATCTCCTGCAGTATTGGAGTCAGGAACTAAAGAATAGTGCTGTTAGCTTGCTTAACGCCACAGCCAT
AGCAGTAGGTGAGGGAACAGATAGGATTATAGAAATATTACAAAGAGCTGGTAGAGCTATTCTCAACATACCTACGAGAA
TAAGA---------CAGGGCTTAGAAAGGGCTTTGCTATAA
>AF070521/B/FR/1985/NL43E9_LAI_IIIB_NY5
GCAGTG------GGA------ATAGGAGCT------TTGTTCCTTGGGTTCTTGGGAGCAGCAGGAAGCACTATGGGCGC
AGCGTCAATGACGCTGACGGTACAGGCCAGACAATCATTGTCTGGTATAGTGCATCAGCAGAACAATTTGCTGAGGGCTA
TTGAGGCGCAACAGCATCTGTTGCAACTCACAGTCTGGGGCATCAAACAGCTCCAGGCA---AGAATCCTGGCTGTGGAA
AGATACCTAAAGGATCAACAGCTCCTGGGG------ATTTGGGGTTGCTCTGGAAAACTCATTTGCACCACTGCTGTGCC
TTGGAATGCTAGTTGGAGT---------------------------------AATAAA---------TCTCTGGAACAG-
-----ATTTGGAAT------AACATG------ACCTGGATGGAGTGGGATAGAGAAATTAACAATTACACAAGCTTAATA
CACTCCTTAATTGAAGAATCGCAAAACCAGCAAGAAGAGAATGAACAAGAATTATTGGAATTAGATAAATGGGCAAGTTT
GTGGAATTGGTTTAACATAACAAATTGGCTGTGGTATATAAAATTATTCATAATAATAGTAGGAGGCTTGGTAGGTTTAA
GAATAGTTTTTGCTGTAGTTTCTATAGTGAATAGAGTTAGGCAGGGATATTCACTATTATCGTTTCAGACCCACCTC---
CCAATCCCGAGG---GGA---CCCGACAGGCCCGAAGGAATAGAAGAAGAA---------GGTGGAGAGAGAGACAGA--
----GGCAGATCCATTCGA---TTAGTGAACGGATCCTTAGCACTTATCTGGGACGATCTGCGGAGCCTGTGCCTCTTCA
GCTACCACCGCTTGAGAGACTTACTCTTGATTGTAACGAGGATTGTGGAACTTCTGGGACGCAGGGGGTGGGAAGCCCTC
AAATATTGGTGGAACCTCCTACAATATTGGAGTCAGGAACTAAAGAATAGTGCTGTTAACTTGCTCAATGCCACAGCCAT
AGCAGTAGCTGAGGGGAAAGATAGGGTTATAGAAGTATTACAAGCAGCTTATAGAGCTATTCGCCACATACCTAGAAGAA
TAAGA---------CAGGGCTTGGAAAGGATTTTGCTATAA
>AF086817/B/TW/1994/TWCYS_LM49
GCAGTG------GGA------ATAGGAGCT------TTGTTCCTTGGGTTCTTGGGAGCAGCAGGAAGCACTATGGGCGC
AGCGTCACTAACGCTGACGGTACAGGCCAGACAATTATTGTCTGGTATAGTGCAACAGCAGAACAATCTGCTGAGAGCTA
TTGAGGCGCAACAGCACATGTTGCAACTCACAGTCTGGGGCATCAAGCAGCTCCAGGCA---AGAGTCCTGGCTGTGGAA
AGATACCTAAGGGATCAACAGCTCCTGGGG------ATTTGGGGTTGCTCTGGAAAACTCATCTGCAACACTAACGTGCC
TTGGAATATTAGTTGGAGT---------------------------------AATAAA---------ACTTATGATGAG-
-----ATTTGGAAT------AACATG------ACCTGGATGCAGTGGGAAAGAGAAATTGACAATTACACAGACCACATA
TACAACTTACTTGAAAAATCGCAAAACCAGCAGGAAAAGAATGAACAGGACTTATTAGAATTGGATAAATGGGCAAGCTT
GTGGAATTGGTTTGACATAACAAATTGGCTGTGGTATATAAGAATATTCATAATGATAGTAGGAGGCTTGATAGGATTAA
GAATAGTTTTTGCTGTGCTTTCTATAGTGAATAGAGTTAGGCAGGGATACTCACCATTATCGTTCCAGACCCACCTC---
CCAACCCCGAGG---GGA---CCAGACAGGCCAGAAGGAATCGACGAAGAA---------GGTGGAGAGAGAGACAGA--
----GACAGATCCGAACGA---TCAGTGGATGGATTCTTAGCAATTATCTGGGTCGACCTGCGGAGCCTGTGCCTCTTCA
GCTACCACCGCTTGAGAGACTTACTCTTGATTGTGACGAGGATTGTGGAACTTCTGGGACGCAGGGGGTGGGAAGCCCTC
AAATATTTGTGGAATCTCCTACAGTATTGGATTCAGGAACTAAAGAATAGTGCTGTTAGCTTGTTTAATGCCATAGCTAT
AGCAGTAGCTGAGGGGACAGATAGGGTTATAGAAGTAGTACAAAGAGTTTTTAGAGCTATTCTCCACATACCTACAAGAA
TAAGA---------CAAGGCTTGGAAAGGGCTTTGCTATAA
>AF146728/B/AU/-/VH_VHPCR
GCAGTG------GGAa---TgATAGGGGCA------aTGATCCTTGGGTTCTTGGGAGCAGCAGGAAGCACTATGGGCGC
AGCGTCACTGGCGCTGACGGTACAGACCAGGCAATTGTTGTCTGGTATAGTGCAACAGCAGAACAATCTGCTGAGGGCTA
TTGAGGCGCAACAGCATCTGTTGCAACTCACAGTCTGGGGCATCAAACAGCTCCAAGCA---AGAATCCTGGCTGTGGAA
AGATACCTAGAGGATCAACAGCTCCTAGGG------ATTTGGGGTTGCTCTGGAAAACTCATTTGCACCACTTCTGTGCC
TTGGAATGCTAGTTGGAGT---------------------------------AATAAA---------TCTCTAAGTGAC-
-----ATTTGGGAT------AACATG------ACCTGGATGCAGTGGGAAAGAGAAATTGGCAATTACACAGGCTTAATA
TATCATTTACTTGAAGAATCGCAGAACCAACAAGAAAAGAATGAACAAGAATTATTGGCATTAGATAAGTGGGCAAGTTT
GTGGAATTGGTTTAGCATAACAAAATGGCTGTGGTATATAAAAATATTCATAATGATAGTAGGAGGCTTAGTAGGTTTAA
GAATAGTTTTTGCTGTACTTTCTCTAGTGAAGAAAGTTAGGGAGGGATACTCACCATTGTCATTGCAGATCCGCCCC---
CCAGCCCCGAGG---GGA---CCCGACAGGCCCGAAGGAATCGAAGAAGAA---------GGTGGAGAGCAAGACAGA--
----GACAAATCCGTCAGA---TTAGTGGATGGATTCTTAGCACTTATCTGGGACGACCTGCGGAGCCTGTGCCTCTTCA
GCTACCACCGCTTGAGAGACTTACTCTTGATTGCAGCAAGGATTGTGGAACTTCTGGGACGCAGGGGGTGGGAGGCCCTC
AAGTATTGGTGGAATCTCCTGCAGTATTGGAGTCAGGAGCTGCAGAATAGTGCTATTAGCTTGCTCAACGCCACAGCTAT
AGCAGTAGCTGAGGGAACAGATAGGGTTATAGAAGTAGTACAAAGAGCTTGTAGAGCTATTCTCCACATACCTAGAAGAA
TCAGA---------CAGGGCTTGGAAAGGCTTTTACTATAA
>AF224507/B/KR/1997/WK
GCAGTA------ACA------TTCGGAGCT------cTGTTCCTTGGGTTCTTGGGAGCAGCAGGAAGCACTATGGGCTG
CACGTCAATGACGCTGACGGTACAGGCCAGACTATTATTGTCTGGTATAGTGCAACAGCAGAATAATTTGCTGAGAGCTA
TTGAGGCGCAACAGCATCTGTTGCAACTCACAGTCTGGGGCATCAAGCAGCTACAGGCA---AGAGTCCTGGCTGTGGAA
AGGTACCTAAGAGATCAACAGCTCCTGGGG------ATTTGGGGATGCTCTGGAAAGCTCATCTGCACCACTAATGTGCC
TTGGAATACTAGTTGGAGT---------------------------------AATAAA---------TCTGAGAATGAG-
-----ATCTGGGAT------AACATG------ACCTGGATGGAGTGGGACAGAGAAATTAACAATTACACAAACTTAATA
TACGACCTACTTGAAAAATCGCAGAACCAACAAGAAAAAAATGAACAGGAACTATTGGAATTGGATAAATGGGCAAGTTT
GTGAAATTGGTTTAACATAACAAAATGGCTGTGGTATATAAAAATATTCATAATGATAGTAGGAGGCTTAGTAGGTTTAA
GAATAATTTTCTTTGTACTTTCTATAGTGAATAGAGTTAGGCAGGGATACTCACCATTATCGTTTCAGACCCACTTC---
CCGAGCCCGAGG---GGA---CCCGACAGGCCAGGAGGAATCGAAGGAGAA---------GGTGGAGAAGGAGACAGT--
----GGTGGATCCAGTCAC---TTAGTGGATGGATTCTTAACACTCATCTGGGTCGACCTGCGGAGCCTGTGCCTCTTCA
GCTACCACCTCTTGAGAGACTTACTCTTGATTGTAACGAGGAGTGTGGAACTTCTGGGACTCAGGGGGTGGGAAATCCTC
AAATACTTGTGGAATCTCCTGCAGTATTGGAGTCAGGAACTAAAGAATAGTGCTGTTAGTTTGCTTAATGCCACAGCTGT
AGCAGTAGCTGAGGGGACAGATAGGATTATAGAAATATTACAAAGAGCTTATAGAGCTATTCTCAACATACCTAGAAGAA
TAAGA---------CAGGGCTTGGAAAGGGCTTTGCTATAA
>AF256204/B/ES/1989/S61I1
GCAGTG------GGAA---TAATAGGAGCT------ATGCTCCTTGGGTTCTTGGGAGCAGCAGGAAGCACTATGGGCGC
AGCGTCAATGACGCTGACGGTACAGGCCAGACAATTATTGTCTGGTATAGTGCAACAGCAGAACAATTTGCTGAGGGCTA
TTGAGGCGCAACAGCATCTGTTGCAACTCACAGTCTGGGGCATCAAGCAGCTCCAAGCA---AGAGTCCTGGCTGTGGAA
AGATACCTAAGGGATCAACAGCTCCTGGGG------TTTTGGGGTTGCTCTGGAAAACTCATTTGCACCACTGCTGTGCC
TTGGAATACTAGTTGGAGT---------------------------------AATAAA---------TCTCTGAGTCAG-
-----ATTTGGGAT------AACATG------ACCTGGATGCAGTGGGAAAGGGAAATTGATAATTACACAAGCTTAATA
TACAACTTAATTGAAGAATCGCAAAACCAACAAGAAAAGAATGAACAAGAATTATTGGAATTAGATAACTGGGCAAGTTT
GTGGAATTGGTTTAGCATAACAAATTGGCTGTGGTATATAAAAATATTCATAATGATAGTAGGAGGCTTGGTAGGTTTAA
GAATAGTTTTTGCTGTACTTTCTATAGTGAATAGAGTTAGGCAGGGATACTCACCATTATCGTTTCAGACCCGCCTC---
CCAGCCAGGAGG---GGA---CCCGACAGGCCCGAAGGAATCGAAGAAGAA---------GGTGGAGAGAGAGACAGA--
----GACAGATCCGGTCAA---TTAGTGGATGGATTCTTAGCAATTATCTGGGTCGACCTGCGGAGCCTGTGCCTCTTCA
GCTACCACCGCTTGAGAGACTTACTCTTGATTGTAACGAGGATTGTGGAACTTCTGGGACGCAGGGGGTGGGAAGCCCTC
AAATATTGGTGGAATCTCCTACAATATTGGATTCAGGAACTAAAGAACAGTGCTGTTAGCTTGCTCAACGCCACAGCTAT
AGCAGTAGCTGAGGGGACTGATAGGGTTATAGAAGTATTACAAAGAGCTTGTAGAGCTATTCTCCACATACCTAGAAGAA
TAAGA---------CAGGGCTTGGAAAGGTCTTTGCAATAA
>AF256206/B/ES/1989/S61G1
GCAGTG------GGA------ATAGGAGCT------GTGTTCCTTGGGTTCTTGGGAGCAGCAGGAAGCACTATGGGCGC
AGCGTCAATGACGCTGACGGTACAGGCCAGACAATTATTGTCTGGTATAGTGCAACAGCAGAACAATTTGCTGAGGGCTA
TTGAGGCGCAACAGCATCTGTTGCAACTCACAGTCTGGGGCATCAAGCAGCTCCAAGCA---AGAGTCCTGGCTGTGGAA
AGATACCTAAGGGATCAACAGCTCCTGGGG------ATTTGGGGTTGCTCTGGAAAACTCATTTGCACCACTGCTGTGCC
TTGGAATACTAGTTGGAGT---------------------------------AATAAA---------TCTCTGAGTCAG-
-----ATTTGGGAT------AACATG------ACCTGGATGCAGTGGGAAAGGGAAATTGATAATTACACAAGCTTAATA
TACAATTTAATTGAAGAATCGCAAAACCAACAAGAAAAGAATGAACAAGAATTATTGGAATTAGATAACTGGGCAAGTTT
GTGGAATTGGTTTAGCATAACAAATTGGCTGTGGTATATAAAAATATTCATAATGATAGTAGGAGGCTTGGTAGGTTTAA
GAATAGTTTTTGCTGTACTTTCTATAGTGAATAGAGTTAGGCAGGGATACTCACCATTATCGTTTCAGACCCGCCTC---
CCAGCCAGGAGG---GGA---CCCGACAGGCCCGAAGGAATCGAAGAAGAA---------GGTGGAGAGAGAGACAGA--
----GACAGATCCGGTCAA---TTAGTGGATGGATTCTTAGCAATTATCTGGGTCGACCTGCGGAGCCTGTGCCTCTTCA
GCTACCACCGCTTGAGAGACTTACTCTTGATTGTAACGAGGATTGTGGAACTTCTGGGACGCAGAGGGTGGGAAGCCCTC
AAATATTGGTGGAATCTCCTACAGTATTGGATTCAGGAACTAAAGAATAGTGCTGTTAGCTTGCTCAACGCCACAGCTAT
AGCAGTAGCTGAGGGGACTGATAGGGTTATAGAAGTATTACAAAGAGCTTGTAGAGCTATTCTCCACATACCTAGAAGAA
TAAGA---------CAGGGCTTGGAAAGGGCTTTGCAATAA
>AF256207/B/ES/1989/S61G7
GCAGTG------GGA------ATAGGAGCT------GTGTTCCTTGGGTTCTTGGGAGCAGCAGGAAGCACTATGGGCGC
AGCGTCAATGACGCTGACGGTACAGGCCAGACAATTATTGTCTGGTATAGTGCAACAGCAGAACAATTTGCTGAGGGCTA
TTGAGGCGCAACAGCATCTGTTGCAACTCACAGTCTGGGGCATCAAGCAGCTCCAAGCA---AGAGTCCTGGCTGTGGAA
AGATACCTAAGGGATCAACAGCTCCTGGGG------ATTTGGGGTTGCTCTGGAAAACTCATTTGCACCACTGCTGTGCC
TTGGAATACTAGTTGGAGT---------------------------------AATAAA---------TCTCTGAGTCAG-
-----ATTTGGGGT------AACATG------ACCTGGATGCAGTGGGAAAGGGAAATTGATAATTACACAAGCTTAATA
TACAATTTAATTGAAGAATCGCAAAACCAACAAGAAAAGAATGAACAAGAATTATTGGAATTAGATAACTGGGCAAGTTT
GTGGAATTGGTTTAGCATAACAAATTGGCTGTGGTATATAAAAATATTCATAATGATAGTAGGAGGCTTGGTAGGTTTAA
GAATAGTTTTTGCTGTACTTTCTATAGTGAATAGAGTTAGGCAGGGATACTCACCATTATCGTTTCAGACCCGCCTC---
CCAGCCAGGAGG---GGA---CCCGACAGGCCCGAAGGAATCGAAGAAGAA---------GGTGGAGAGAGAGACAGA--
----GACAGATCCGGTCAA---TTAGTGGATGGATTCTTAGCAATTATCTGGGTCGACCTGCGGAGCCTGTGCCTCTTCA
GCTACCACCGCTTGAGAGACTTACTCTTGATTGTAACGAGGATTGTGGAACTTCTGGGACGCAGAGGGTGGGAAGCCCTC
AAATATTGGTGGAATCTCCTACAGTATTGGATTCAGGAACTAAAGAATAGTGCTGTTAGCTTGCTCAACGCCACAGCTAT
AGCAGTAGCTGAGGGGACTGATAGGGTTATAGAAGTATTACAAAGAGCTTGTAGAGCTATTCTCCACATACCTAGAAGAA
TAAGA---------CAGGGCTTGGAAAGGGCTTTGCAATAA
>AF256208/B/ES/1989/S61I15
GCAGTG------GGAA---TAATAGGAGCT------ATGCTCCTTGGGTTCTTGGGAGCAGCAGGAAGCACTATGGGCGC
AGCGTCAATGACGCTGACGGTACAGGCCAGACAATTATTGTCTGGTATAGTGCAACAGCAGAACAATTTGCTGAGGGCTA
TTGAGGCGCAACAGCATCTGTTGCAACTCACAGTCTGGGGCATCAAGCAGCTCCAAGCA---AGAATCCTGGCTGTGGAA
AGATACCTAAGGGATCAACAGCTCCTGGGG------TTTTGGGGTTGCTCTGGAAAACTCATTTGCACCACTGCTGTGCC
TTGGAATACTAGTTGGAGT---------------------------------AATAAA---------TCTCTGAGTCAG-
-----ATTTGGGAT------AACATG------ACCTGGATGCAGTGGGAAAGGGAAATTGATAATTACACAAGCTTAATA
TACAACTTAATTGAAGAATCGCAAAACCAACAAGAAAAGAATGAACAAGAATTATTGGAATTAGATAACTGGGCAAGTTT
GTGGAATTGGTTTAGCATAACAAATTGGCTGTGGTATATAAAAATATTCATAATGATAGTAGGAGGCTTGGTAGGTTTAA
GAATAGTTTTTGCTGTACTTTCTATAGTGAATAGAGTTAGGCAGGGATACTCACCATTATCGTTTCAGACCCGCCTC---
CCAGCCAGGAGG---GGA---CCCGACAGGCCCGAAGGAATCGAAGAAGAA---------GGTGGAGAGAGAGACAGA--
----GACAGATCCGGTCAA---TTAGTGGATGGATTCTTAGCAATTATCTGGGTCGACCTGCGGAGCCTGTGCCTCTTCA
GCTACCACCGCTTGAGAGACTTACTCTTGATTGTAACGAGGATTGTGGAACTTCTGGGACGCAGGGGGTGGGAAGCCCTC
AAATATTGGTGGAATCTCCTACAATATTGGATTCAGGAACTAAAGAACAGTGCTGTTAGCTTGCTCAACGCCACAGCTAT
AGCAGTAGCTGAGGGGACTGATAGGGTTATAGAAGTATTACAAAGAGCTTGTAGAGCTATTCTCCACATACCTAGAAGAA
TAAGA---------CAGGGCTTGGAAAGGTCTTTGCAATAA
>AF286365/B/US/1988/WR27
GCAGTG------GGAG---TAATAGGAGCT------ATGTTCCTTGGGTTCTTGGGAGCAGCAGGAAGCACTATGGGCGC
AGCGTCAATGGCGCTGACGGTACAAGCCAGACAATTATTGTCTGGTATAGTGCAGCAGCAGAACAATCTGCTGAGAGCTA
TTGAGGCGCAACAACATATGTTGCAGCTCACAGTCTGGGGCATCAAGCAGCTCCAGGCA---AGAGTCCTGGCTGTGGAA
AGATACCTAAGGGATCAACAGCTCCTAGGG------ATTTGGGGTTGCTCGGGAAAACTCATTTGCACCACTGCTGTGCC
TTGGAATGCTACTTGGAGT---------------------------------AATAAA---------TCTCTGGATAAG-
-----ATTTGGCAG------AACATG------ACCTGGATGGAGTGGGAAAAAGAAATTGACAATTACACAGAATTAATA
TACAGCTTACTTGAACAATCGCAGAACCAGCAAGAAAAGAATGAGCAGGAATTATTAGAATTAGATAAGTGGGCAAGTTT
GTGGAATTGGTTTAACATAACACAATGGCTGTGGTATATAAAAATATTCATAATGATAGTAGGAGGCTTGATAGGTTTAA
GAATAGTTTTTGCTGTGCTTTCTATAGTAAATAGAGTTAGGCAGGGATACTCACCATTATCATTTCAGACCCTCCTC---
CCAGTTCCGAGG---GGA---CCCGACAGGCCCGAAGGAATCGAAGAAGAA---------GGTGGAGAGAGAGACAGA--
----GACAGATCAACTCGC---TTAGTGCATGGATTCTTAGCACTCATCTGGGACGACCTGCGGAGCCTGTGCCTCTTCA
GCTACCACCGCTTGAGAGACTTACTCTTGATTGTAGCGAGGATTGTGGAACTTCTGGGACGCAGGGGGTGGGAGATCCTC
AAATATTGGGGGAATCTCCTACAGTATTGGGGTCAGGAGCTAAGGAATAGTGCTATCAGCTTGCTCAACGCCACAGCTAT
AGCAGTAGCTGAGGGGACAGATAGAGTCATAGAAGTAGGACAAAGAATTTTTAGAGCTATCCTTCACATACCCAGAAGAA
TAAGA---------CAGGGCTTAGAAAGGGCTTTGCTATAA
>AF538302/B/AU/1999/1181
GCAATA------GGA------ATAGGAGCT------GTGTTCCTTGGGTTCTTGGGAGCAGCAGGAAGCACTATGGGCGC
AGCGTCAATGACGCTGACGGTACAGGCCAGACTATTATTGTCTGGTATAGTGCAACAGCAGAACAATTTGCTGAGGGCTA
TTGAGGCGCAACAGCATCTGTTGCAACTCACAGTCTGGGGCATCAAGCAGCTCCAAGCA---AGAATCCTGGCTGTGGAA
AGATACCTAAAGGATCAACAGCTCCTGGGA------ATTTGGGGTTGCTCTGGAAAACTCATCTGCACCACTAATGTGCC
TTGGAATGCTAGTTGGAGT---------------------------------AATAAA---------TCTCTGAGTCAG-
-----ATTTGGGAA------AACATG------ACCTGGATGGAGTGGGAAAGAGAAATTAACAATTACACAGAAGAAATA
TACAACTTAATTGAAAAATCACAGAACCAGCAAGAAAAGAATGAACAAGAATTATTGGAATTAGATAAATGGGCAAGTTT
GTGGAATTGGTTTGACATATCAAAATGGCTGTGGTATATAAAAATATTCATAATGATAGTAGGAGGCTTGATAGGTTTAA
GAATAGCTTTTACTGTACTTTCTATAGTGAAGAGAGTTAGGCAGGGATATTCACCATTGTCGTTTCAGACCCGCCTC---
CCAGCCCCGAGG---GGA---CCCGACAGGCCCGAAGGAATCGAAGAAGAA---------GGTGGAGAGAGAGACAGA--
----GACAGATCCGAACGA---TTAGTGGATGGATTCTTAGCACTTATCTGGGACGACCTGCGGAGCCTGTGCCTCTTCA
GCTACCACCGCTTGAGAGACTTACTCTTGATTGTGACGAGGATTGTGGAACTTCTGGGACGCAGGGGGTGGGAAGCCCTC
AAATATTGGTGGAATCTCCTACAGTATTGGAATCAGGAAATAAAGAATAGTGCTGTTAGCTTGCTCAACGCCACAGCCAT
AGCAGTAGCTGAGGGGACAGATAGGATTATAGAAATAATACAAAGAGCTTTTAGGGCTATTCTCCACATACCTACAAGAA
TAAGA---------CAGGGCTTGGAAAGGGCTTTGCTATAA
>AF538303/B/AU/1999/1182
GCAATA------GGA------ATAGGAGCT------GTGTTCCTTGGGTTCTTGGGAGCAGCAGGAAGCACTATGGGCGC
AGCGTCAATGACGCTGACGGTACAGGCCAGACTATTATTGTCTGGTATAGTGCAACAGCAGAACAATTTGCTGAGGGCTA
TTGAGGCGCAACAGCATCTGTTGCAACTCACAGTCTGGGGCATCAAGCAGCTCCAAGCA---AGAGTCCTGGCTGTGGAA
AGATACCTAAAGGATCAACAGCTCCTGGGG------ATTTGGGATTGCTCTGGAAAACTCATCTGTACCACTGCTGTGCC
TTGGAATAATAGTTGGAGTAAT------------------------------AATAAA---------TCTTTTGAGCAG-
-----ATTTGGAAT------AACATG------ACCTGGATGGAGTGGGAAAGAGAAGTTGACAATTACACAAATTTAATA
TACAGCTTAATTGAAGAATCGCAAAACCAACAAGAAAAGAATGAACAAGAATTATTGGAATTAGATAAATGGGCAAGTTT
GTGGAATTGGTTTAGCATAACAAACTGGCTGTGGTATATAAGATTATTCATAATGATAGTAGGAGGCTTGGTAGGTTTAA
GAATAGTTTTTGCTGTACTTTCTATAGTGAATAGAGTTAGGCAGGGATACTCACCATTGTCGTTTCAGACCCGCCTC---
CCAGCCCCGAGG---GGA---CCCGACAGGCCCGAAGGAATAGAAGAAGAA---------GGTGGAGAGAGAGACAGA--
----GACAGATCCGGACGT---TTAGTGGATGGATTCTTAGCACTTATCTGGGCCGATCTGCGGAGCCTGTGCCTCTTCA
GCTACCACCGCTTGAGAGACTTACTCTTGATTGTAGCGAGGATTGTGGAACTTCTGGGACGCAGGGGGCGGGAAGCCCTC
AAATATTGGTGGAATCTCCTACAGTATTGGAGTCAGGAACTAAAGAATAGTGCTGTTAGCTTGCTTAATGCCACAGCCAT
AGCAGTAGCTGAGGGGACAGATAGGGTTATAGAAGTAGTACAAAGAGCTTATAGGGCTATTCTCCACATACCTACAAGAA
TAAGA---------CAGGGCTTGGAAAGGGCTTTGCTATAA
>AF538304/B/AU/1995/C24
GCATTA------GGGG---GACTAGGAGCT------ATGTTCCTTGGGTTCTTGGGAGCAGCAGGAAGCACTATGGGCGC
AGCGTCAATGGCGCTGACGGTACAGGCCAGACAATTATTGTCTGGTATAGTGCAACAGCAGAACAATCTGCTGAGAGCTA
TTGAGGCGCAACAGCATCTGTTGCAACTCACAGTCTGGGGCATTAAGCAGCTCCAGGCA---AGAGTCCTGGCTGTGGAG
AGATACCTAAAGGATCAACAGCTCCTGGGG------ATTTGGGGTTGCTCTGGAAAACTCATCTGCACCACTGCTGTGCC
TTGGAATTCTAGTTGGAGT---------------------------------AATAAA---------TCTCTGGATAAG-
-----ATTTGGGAT------AACATG------ACCTGGATGGAGTGGGAAAGAGAAATTGACAATTACACAGGCTTAATA
TACACCTTAATTGAACAATCACAAATCCAGCAAGAAAAGAATGAACAAGAATTATTGGAATTGGATCAATGGGCAAGTTT
GTGGAATTGGTTTGACATAACAAAATGGCTGTGGTATATAAAAATATTCATAATGATAGTAGGAGGCTTGGTAGGTTTAA
AAATAGTTTTTTCTGTGCTTTCTATAGTGAATAGAGTTAGGCAGGGATACTCACCATTGTCATTTCAGACCCGCCTC---
CCAGCCCAGAGG---GGA---CCCGACAGGCCCGAAGGAATCGAAGAAGAA---------GGTGGAGAGAGAGACAGA--
----GACAGATCCGAGTGC---TTAGTGAACGGATCCTTAGCACTTGTCTGGGACGATCTCCGGAGCCTGCGCCTTTTCA
GCTACCACCGCTTGAGAGACTTACTCTTGATTGTAACGAGGATTGTGGAACTTCTGGGACGCAGGGGGTGGGAAGCCCTC
AAATACTGGTGGAATCTCCTACAGTATTGGAGCCAGGAACTAAAGAATAGTGCTATTAGCTTGCTTAATGCTACAGCCAT
AGCAGTAGCTGAGGGGACAGATAGGGTTATAGAAGTATTGCAAAGAGCTTATAGAGCTATTATCCACATACCTAGAACAA
TAAGA---------CAGGGCTTGGAAAGGGCTTTGCAATAA
>AF538305/B/AU/1995/C42
GAACTG------AGA------GTAGGAGCT------TTGTTCCTTGGGTTCTTGGGAGCAGCAGGAAGCACTATGGGCGC
AGCGTCAGTGACGCTGACGGTACAGGCCAGACTATTATTGTCTGGTATAGTGCAGCAGCAGAACAATCTGCTGAAGGCTA
TTGAGGCGCAACAGCATCTGTTGCAACTCACAGTCTGGGGCATCAAGCAGCTCCAGGCA---AGAGTCCTGGCTATAGAA
AGATACCTAAAGGATCAACAGCTCCTGGGG------ATTTGGGGTTGCTCTGGAAAACTCATCTGCACCACTACTGTGCC
TTGGAATACTAGTTGGAGT---------------------------------AACAGA---------TCTCTAAATGAT-
-----ATTTGGGAT------AATATG------ACCTGGATGCAGTGGGAAAGAGAAATTGATAATTACACAGACACAATA
TACATGTTACTTGAAAAATCACAGAACCAACAAGAGAAGAATGAACAAGAATTATTAGAATTAGATAAATGGGCAAATTT
GTGGAATTGGTTTGACATATCAAATTGGCTGTGGTATATCAGAATATTCATAATGATAGTAGGAGGCTTGGTAGATTTAA
GAATAGTTTTTACTGTACTTTCTATAGTAAATAGAGTTAGGCAGGGATACTCACCATTGTCGTTTCAGACCCGCCTC---
CCAACCCAGAGG---GGA---CCCGACAGGCCCGAAGGAATCGAACAAGAA---------GGTGGAGAGAGAGACAGA--
----GACAGATCCGCCAGA---TTAGTGGATGGATTATTAGCACTTATCTGGATCGATCTTCGGAGCCTGTGCCTTTTCC
TCTACCACCGCTTGAGAGACTTACTCTTGATTGTAACGAGGATTGTGGAACTTCTGGGACGCAGGGGGCGGGAAGCCCTC
AAGTATTGGTGGAATCTCCTGCAGTATTGGGGTCAGGAACTAAAGAATAGTGCTATTAGCTTGCTCAACGCTACAGCCAT
AGCAGTAGCTGAGGGGACAGATAGGCTTATAGAAGTATTGCAAGAAGCTTATAGAGCTATTATCCACATACCTACAAGAA
TAAGA---------CAGGGCTTGGAAAGGATTTTGCTATAA
>AF538306/B/AU/1995/C76
GCAGTG------GGA------ATAGGAGCT------TTGTTCCTTGGGTTCTTGGGAGCAGCAGGAAGCGCTATGGGCGC
AGCATCAATGACGCTGACGGTACAGGCCAGACAATTATTGTCTGGTATAGTGCAGCAGCAGAACAATTTGCTGTGGGCTA
TTGAGGCGCAACAGCATCTGTTGCAACTCACAGTCTGGGGCATCAAACAGCTCCAGGCA---AGAGTCCTGGCTGTGGAA
AGATACCTAAAGGACCAACAGCTCCTAGGG------ATTTGGGGTTGCTCTGGAAAACTCATCTGCACCACTACTGTACC
TTGGAATGCTAGTTGGAGT---------------------------------AATAAA---------TCTCTGAATAAG-
-----ATTTGGGAT------AACATG------ACCTGGATGGAGTGGGACAAAGAAATTAGCAATTACACAAACTTAATA
TACACCTTAATTGAAGAATCGCAGAACCAGCAAGAAAAGAATGAACAAGAATTATTGGAATTGGATAAATGGGCAAATTT
GTGGACTTGGTTTGACATAACAAATTGGCTGTGGTATATAAAAATATTCATAATGATAGTAGGAGGCTTGGTAGGTTTAA
GAATAGTTTTTACTGTACTTTCTATAGAGAATAGAGTTAGGCAGGGATATTCACCATTATCGTTTCAGACCCACCTC---
CCAGCACCGAGG---GGA---CCCGACAGGCCCGAAGGAACCGAAGAAGAC---------GGTGGAGAGAGAGACAGA--
----GACAGATCCGGCTAC---TTAGTGAACGGATTCTTAGCAATTTTCTGGGCCGATCTCCGGAGCCTGTGCCTTTTCA
GCTACCGCCTCTTGAGAGACTTACTCTTGATTGTAACGAGGATTGTGGAACGTCTGGGGCGCAGGGGGCGGGAAGCACTC
AAATATTGGTGGAATCTCCTACAGTATTGGAGTCAGGAACTAAAGAATAGTGCTGTTAGCTTGCTTAATGCCACAGCCAT
AGCAGTAGCTGAGGGGACAGATAGGATTATAGAAGTATTACAAGCAAGTTATAGAGCTATTATCCACATACCTAGAAGAA
TAAGA---------CAGGGCTTGGAAAGGGCTTTGCTATAA
>AF538307/B/AU/1995/C92
GAAGTA------GGA------CTAGGAGTT------ATGTTCCTTGGGTTCTTGGGAGCAGCAGGAAGCACTATGGGCGC
AGCGTCACTGAGGCTGACGGTACAGGCCAGACAATTATTGTATGATATAGTGCAACAGCAAAACAATTTGCTGAGAGCTA
TTGAGGCGCAACATCATCTGTTGCAACTCACAGTCTGGGGCATCAAACAGCTCCAGGCA---AGAGTCCTGGCTGTGGAA
AGATACCTAAGGGATCAACAACTCCTAGGG------ATTTGGGGTTGCTCTGGAAAACTCATTTGCACCACTAATGTGCC
TTGGAATGCTAGTTGGAGT---------------------------------AATAAA---------TCTCTAAATGAT-
-----ATCTGGGAT------AACATG------ACCTGGATGGAGTGGGAAAGAGAAATTGACAATTACACAAATACCATA
TACACCTTACTTGAAGAATCGCAAAACCAACAAGAAAAGAATGAACAAGAATCATTGGAATTAGATAAATGGGCAAGTTT
GTGGAATTGGTTTGACATAACAAACTGGCTGTGGTATATAAGAATATTCATAATGATAGTAGGAGGCTTGATAGGTTTAA
GAATAGTTTTTAGTGTACTTTCTATAGTAAATAGAGTTAGGCAGGGATATTCACCATTATCGTTTCAGACCCGCCTC---
CCAACCTCGAGG---GGA---CCCGACAGGCCCGAACGAATCGAAGAAGAA---------GGTGGAGAGAGAGACAGA--
----GACAGATCCGAGTAC---TTAGCGAACGGATCCTTAGCAATTGTCTGGGACGACCTCCGGAGCCTGTGCCTTTTCA
GCTACCACCGCTTGAGAGACTTACTCTTGATTGTAGCGAGGATTGTGGAACTTCTGGGACGCAGGGGGCGGGAAGCCCTC
AAATACTGGTGGAATCTCCTGCAGTATTGGAGTCAGGAACTAAAGAATAGTGCTGTTAGCTTGCTCGACGCCATAGCCAT
AGCAGTAGCTGAGGGGACAGATAGGGCTATAGAAATATTACAGAGAATCTTTAGAGCTATTATCCACATACCTACAAGAA
TAAGA---------CAGGGCTTGGAAAGGGCTTTGCTATAA
>AJ271445/B/GB/1986/GB8_46R
GCAGTG------GGAa---TgATAGGAGCT------aTGTTCCTTGGGTTCTTGGGAGCAGCAGGAAGCACTATGGGCGC
AGCGTCACTGACGCTGACGGTACAGGCCAGACTATTATTGTCTGGTATAGTGCAACAGCAAAATAATTTGCTGAGGGCTA
TTGAGGCGCAACAGCATCTGTTGCGACTCACAGTCTGGGGCATCAAGCAGCTCCAGGCA---AGAGTCCTGGCTGTGGAA
AGATACCTAAAGGATCAACAGCTCCTAGGG------ATTTGGGGTTGCTCTGGAAAACTCATTTGCACCACTACTGTGCC
TTGGAATGTTAGTTGGAGT---------------------------------AATAAA---------TCTCTGGATAAG-
-----ATTTGGAAT------AACATG------ACCTGGATGGAGTGGGAAAGAGAAATTGACAATTACACAAACACAATA
TACACCTTAATTGAAGAATCGCAGAACCAACAAGAAAAGAATGAACAAGAATTATTGGAATTGGATAAGTGGGCAAATTT
GTGGAATTGGTTTGACATAACAAACTGGCTGTGGTATATAAAAATATTCATAATGATAATAGGAGGCTTAATAGGTTTAA
GAATAATTTTTGCTGTAATTTCTATAGTGAATAGAGTTAGGCGGGGATACTCACCATTATCATTGCAGACCCACCTC---
CCAACCCCAAGG---GGA---CCCGACAGGCCCGAAGGAATCGAAGAAGAA---------GGTGGAGAGCAAGACAGA--
----GACAGATCCATCAGA---TTGGTGAATGGATTCTTAGCGCTTTTCTGGGACGACCTGCGGAGCCTGTGCCTCTTCA
GCTACCACCGATTGAGAGACTTACTCTTGATTGTGACGAGGATTGTGGGACTTCTGGGACGCAGGGGGTGGGAAGCCCTC
AAGTATTGGTGGAATCTCCTGCAGTATTGGATCCAGGAACTAAAGAATAGTGCTATTAGCTTGCTTAATACCACAGCTAT
AGCAGTAGCTGAGGGGACAGATAGGGTTATAGAAGTAGTACAAAGAGCTTATAGAGCTATTCTCCACATACCTACAAGAA
TAAGA---------CAGGGCTTAGAAAGGGCTTTGCAATAA
>AX032749/B/FR/1985/pNL43_patent
GCAGTG------GGA------ATAGGAGCT------TTGTTCCTTGGGTTCTTGGGAGCAGCAGGAAGCACTATGGGCTG
CACGTCAATGACGCTGACGGTACAGGCCAGACAATTATTGTCTGATATAGTGCAGCAGCAGAACAATTTGCTGAGGGCTA
TTGAGGCGCAACAGCATCTGTTGCAACTCACAGTCTGGGGCATCAAACAGCTCCAGGCA---AGAATCCTGGCTGTGGAA
AGATACCTAAAGGATCAACAGCTCCTGGGG------ATTTGGGGTTGCTCTGGAAAACTCATTTGCACCACTGCTGTGCC
TTGGAATGCTAGTTGGAGT---------------------------------AATAAA---------TCTCTGGAACAG-
-----ATTTGGAAT------AACATG------ACCTGGATGGAGTGGGACAGAGAAATTAACAATTACACAAGCTTAATA
CACTCCTTAATTGAAGAATCGCAAAACCAGCAAGAAAAGAATGAACAAGAATTATTGGAATTAGATAAATGGGCAAGTTT
GTGGAATTGGTTTAACATAACAAATTGGCTGTGGTATATAAAATTATTCATAATGATAGTAGGAGGCTTGGTAGGTTTAA
GAATAGTTTTTGCTGTACTTTCTATAGTGAATAGAGTTAGGCAGGGATATTCACCATTATCGTTTCAGACCCACCTC---
CCAATCCCGAGG---GGA---CCCGACAGGCCCGAAGGAATAGAAGAAGAA---------GGTGGAGAGAGAGACAGA--
----GACAGATCCATTCGA---TTAGTGAACGGATCCTTAGCACTTATCTGGGACGATCTGCGGAGCCTGTGCCTCTTCA
GCTACCACCGCTTGAGAGACTTACTCTTGATTGTAACGAGGATTGTGGAACTTCTGGGACGCAGGGGGTGGGAAGCCCTC
AAATATTGGTGGAATCTCCTACAGTATTGGAGTCAGGAACTAAAGAATAGTGCTGTTAACTTGCTCAATGCCACAGCCAT
AGCAGTAGCTGAGGGGACAGATAGGGTTATAGAAGTATTACAAGCAGCTTATAGAGCTATTCGCCACATACCTAGAAGAA
TAAGA---------CAGGGCTTGGAAAGGATTTTGCTATAA
>AX078307/B/FR/1983/LAI-patent
GCAGTG------GGA------ATAGGAGCT------TTGTTCCTTGGGTTCTTGGGAGCAGCAGGAAGCACTATGGGCGC
AGCGTCAATGACGCTGACGGTACAGGCCAGACAATTATTGTCTGGTATAGTGCAGCAGCAGAACAATTTGCTGAGGGCTA
TTGAGGCGCAACAGCATCTGTTGCAACTCACAGTCTGGGGCATCAAGCAGCTCCAGGCA---AGAATCCTGGCTGTGGAA
AGATACCTAAAGGATCAACAGCTCCTGGGG------ATTTGGGGTTGCTCTGGAAAACTCATTTGCACCACTGCTGTGCC
TTGGAATGCTAGTTGGAGT---------------------------------AATAAA---------TCTCTGGAACAG-
-----ATTTGGAAT------AACATG------ACCTGGATGGAGTGGGACAGAGAAATTAACAATTACACAAGCTTAATA
CACTCCTTAATTGAAGAATCGCAAAACCAGCAAGAAAAGAATGAACAAGAATTATTGGAATTAGATAAATGGGCAAGTTT
GTGGAATTGGTTTAACATAACAAATTGGCTGTGGTATATAAAATTATTCATAATGATAGTAGGAGGCTTGGTAGGTTTAA
GAATAGTTTTTGCTGTACTTTCTGTAGTGAATAGAGTTAGGCAGGGATATTCACCATTATCGTTTCAGACCCACCTC---
CCAATCCCGAGG---GGA---CCCGACAGGCCCGAAGGAATAGAAGAAGAA---------GGTGGAGAGAGAGACAGA--
----GACAGATCCATTCGA---TTAGTGAACGGATCCTTAGCACTTATCTGGGACGATCTGCGGAGCCTGTGCCTCTTCA
GCTACCACCGCTTGAGAGACTTACTCTTGATTGTAACGAGGATTGTGGAACTTCTGGGACGCAGGGGGTGGGAAGCCCTC
AAATATTGGTGGAATCTCCTACAGTATTGGAGTCAGGAGCTAAAGAATAGTGCTGTTAGCTTGCTCAATGCCACAGCTAT
AGCAGTAGCTGAGGGGACAGATAGGGTTATAGAAGTAGTACAAGGAGCTTATAGAGCTATTCGCCACATACCTAGAAGAA
TAAGA---------CAGGGCTTGGAAAGGATTTTGCTATAA
>AY037268/B/AR/1998/ARCH054
GCAATA------GGGG---TAATAGGAGCT------TTGTTCCTTGGGTTCTTGGGAGCAGCAGGAAGCACTATGGGCGC
AGCGTCAGTGACGTTGACGGTACAGGCCAGACAATTATTGTCTGGTATAGTGCAACAGCAGAACAATCTGCTAAGGGCTA
TTGAGGCGCAACAGCATCTGTTGCAACTCACAGTCTGGGGCATTAAACAGCTCCAGGCA---AGAGTCCTGGCTGTGGAG
AGATACCTAAGGGATCAACAGCTCCTGGGG------ATTTGGGGTTGCTCTGGAAAACTCATTTGCACCACTGCTGTGCC
TTGGAATACTAGTTGGAGT---------------------------------AATAAA---------TCTCTAAATGAT-
-----ATTTGGAAT------TACACG------ACCTGGATGCAATGGGAAAAAGAAATTGACAATTACACAAGCATAATA
TACAGCTTAATTGAAGAATCGCAAACCCAACAAGAAAAGAATGAACAAGAATTATTGGCATTGGATAAATGGGCAAGTTT
GTGGAATTGGTTTGAAATATCAAACTGGCTGTGGTATATAAAAATATTCATAATGATAGTAGGAGGCTTGATAGGTTTAA
GAATAGTTTTTACTGTACTGACTATAGTGAATAGAGTTAGGCAGGGATACTCACCATTATCGTTACAGACCCTCCTC---
CCAGCCCAGAGG---GGA---CCCGACAGGCCCGGAGGAATCGAAGAAGAA---------GGTGGAGAGAGCGGCAGA--
----GGCAGATCAGAAGAA---TTAGTGGGTGGATTCTTAGCACTTTTCTGGGTCGACCTGCGGAGCCTGTGCCTCTTCA
TCTACCACCGCTTGAGAGACTTACTCTTGATTGTAACGAGGATTGTGGAACTTCTGGGACGCAGGGGGTGGGAAATCCTC
AAGTATTGGTGGAATCTCCTGCAGTATTGGAGTCAGGAACTAAAGAGTAGTGCTGTTAGCTTGTTCAATGCAGTAGCCAT
AGCAGTAGCTGAGGGAACAGATAGGATTATAGAAATAGCACAAAGAATCGGTAGAGCTATCCTCAACATACCTACAAGGA
TAAGA---------CAGGGCTTGGAAAGGGCTTTGCTATAA
>AY037269/B/AR/2000/ARMS008
GCAGTG------GGA------TTAGGAGCT------ATGTTCCTTGGGTTCTTGGGAGCAGCAGGAAGCACTATGGGCGC
AGCGTCAGTGACGTTGACGGTACAGGCCAGACAATTGTTGTCTGGTATAGTGCAACAGCAGAACAATCTGCTGAGAGCTA
TTGAGGCGCAACAACACCTGTTGCAACTCACAGTCTGGGGCATCAAGCAGCTCCAAGCA---AGAGTCCTGGCTGTAGAA
AGATACCTAAAGGATCAACAGCTCCTAGGG------ATTTGGGGTTGCTCTGGAAAGCTCATCTGCACCACTGCTGTGCC
TTGGAATGATAGTTGGAGT---------------------------------AATAAA---------TCTGTGGATTAC-
-----ATCTGGAGA------AACATG------ACCTGGATGCAGTGGGAGAGAGAAATAGACAATTACACAGACCACATA
TACCTCTTACTTGAAAATTCGCAGAACCAACAAGAAAAGAATGAACAAGAATTATTGGAATTTGATAAGTGGGCAAATTT
GTGGAATTGGTTCAACATATCTAACTGGCTGTGGTATATAAAAATATTCATAATGATAGTAGGAGGCTTGGTAGGCTTAA
GAATAGTTTTTACTGTACTTTCTATAGTGAATAGAGTTAGGAAGGGATACTCACCATTATCATTTCAGACCCGCTTC---
CCAACCTCGAGG---GGA---CCCGACAGGCCCGAAGGAATCGAAGAAGAA---------GGTGGAGAGCGAGACAGA--
----GACAGATCCGGTCGA---TTAGTGACTGGATTATTCGCACTCATCTGGGACGACCTACGGAGCCTGTGCCTCTTCA
GCTACCACCACTTGAGAGACTTAATCTTGATTGCAGCGAGGATTGTGGAACTTCTGGGACGCAGGGGGTGGGAAACCCTC
AAATATCTGTGGAGTCTCCTGCAGTATTGGAGTCAGGAACTAAAGAATAGTGCTGTTAGTTTGCTTAATGCTACAGCTAT
AGCAGTAGCTGAGGGGACAGATAGGATAATAGAAGTAGGACAAAGACTTGGTAGAGCTATTCTCCACATACCTAGAAGAA
TAAGA---------CAGGGTTTAGAAAGGGCTTTGGTATAA
>AY037270/B/BO/1999/BOL0122
GCAGTG------GGAA---CGATAGGAGCT------ATGTTCCTTGGGTTCTTGGGAGCAGCAGGAAGCACTATGGGCGC
AGCGTCAGTGACGCTGACGGTACAAGCCAGACAATTATTGTCTGGTATAGTGCAGCAGCAGAACAATCTGCTGAGGGCTA
TTGAGGCGCAACAGCATATGTTGCAACTCACAGTCTGGGGCATCAAGCAGCTCCAGGCA---AGACTCCTGGCTGTGGAA
AGATACCTAAGGGATCAACAGCTCCTAGGG------ATTTGGGGATGCTCTGGAAAACTCATTTGCACCACTAATGTGCC
CTGGAATAGTAGTTGGAGT---------------------------------AATAAA---------TCTCTGAGTAAG-
-----ATTTGGGAT------AACATG------ACCTGGATGGAGTGGGAAAGAGAAATTGACAATTACACAGGCTTAATA
TATACTTTAATTGAAGAATCACAGAACCAACAAGAAAAGAATGAACAAGAATTATTAGAATTACATAAATGGGCAAGTTT
GTGGAATTGGTTTGACATAACAAAGTGGCTATGGTATATAAAAATATTCATAATGATAGTAGGAGGTTTGGTAGGTTTAA
GAATAGTCTTTGCTGTGCTTTCTATAGTAAATAGAGTTAGGCAGGGATACTCACCATTATCATTTCAGACCCGCCTC---
CCAACCCCGAGG---GGA---CCCGACAGGCCAGAAGGAATCGAAGAAGAA---------GGTGGAGAGAGAGACAGA--
----GACACATCCAGGCCG---TTAGTGCATGGATTATTAGCACTCATCTGGGACGATCTACGGAGCCTGTGCCTCTTCA
GCTACCACCGCTTGAGAGACTTACTCTTGATTGTAACGAGGATTGTGGAACTTCTGGGACGCAGGGGGTGGGAGATCCTC
AAATACTGGTGGAATCTCCTACAGTATTGGGGTCAGGAACTAAAGAATAGTGCTGTTAGCTTGCTCAACGCCACAGCTAT
AACAGTAGCTGAAGGAACAGATAGGATCATAGAAATAGTACAAAGAGCTTATAGAGCTATTCTCCACATACCTACAAGAA
TAAGA---------CAGGGCTTAGAAAGGGCTTTGCTATAA
>AY037282/B/AR/1999/ARMA132
GCAGTG------GGA------CTAGGAGCC------TTGTTCCTTGGGTTCTTGGGAGCAGCAGGAAGCACTATGGGCGC
AGCGTCAATAACGCTGACGGTACAGGCCAGACAATTATTGTCTGGTATAGTGCAACAGCAGAACAATCTGCTGAGAGCTA
TTGAGGCGCAACAACATCTGTTGCAACTCACAGTCTGGGGCATCAAGCAGCTCCAGGCA---AGAGTCCTGGCTATAGAA
AGATACCTAAAGGATCAACAGCTCCTAGGA------ATTTGGGGGTGCTCTGGAAAACTCATTTGCACCACTGCTGTGCC
TTGGAATGCTAGTTGGAGT---------------------------------AATAAA---------TCTTATAATGAT-
-----ATTTGGGAT------AACATG------ACCTGGATGCAGTGGGAGAGAGAAATTGATAATTACACAGGCTTAATA
TACACTTTAATTCAAATATCGCAGATCCAGCAAGAAAAGAATGAACAAGAGTTATTGGAATTGGACAAATGGGCAAGTTT
GTGGAATTGGTTTGACATAACACAGTGGCTGTGGTATATAAGATTATTCATAATGATAGTAGGAGGCTTAGTAGGGTTAA
GAATAATTTTTACTGTACTTTCTATAGTGAATAGAGTTAGGCAGGGATACTCACCATTATCATTCCAGACCCGCCTC---
CCAGCTCAGAGG---GGA---CCCGACAGGCCCGAAGGAATCGAAGAAGAA---------GGTGGAGAGAGAGACAGA--
----GACATATCCAGACGA---TTAGTAACTGGATTCTCAGCGCTCATCTGGGACGACCTGCGGAGCCTGTTCCTCTTCA
GCTACCACCGCTTGAGAGACTTACTCTTGATTGCAGCGAGGATTGTGGAACTTCTGGGACGCAGGGGGTGGGAAATCCTC
AAATATTGGTGGAATCTCCTGCAGTATTGGAGTCTGGAACTAAAGAATAGTGCTGTTAGTTTGTTTAATACCATAGCTAT
AGCAGTAGCTGAGGGGACAGATAGGGTTATAGAAGGAGTACAAAGACTTTGTAGAGCTATTCTCCACATACCTAGAAGAA
TAAGA---------CAAGGCTTAGAAAGGGCTTTACTATAA
>AY173951/B/TH/1990/BK132
GCAGTG------GGA------ATAGGAGCT------GTGTTCCTTGGGTTCTTGGGAGCAGCAGGAAGCACTATGGGCGC
AGCGTCAGTGACGCTGACGGTACAGGCCAGACTATTATTGTCTGGTATAGTGCAACAGCAGAACAATCTGCTGAGGGCTA
TTGAGGCGCAACAGCATCTGTTGCAACTCACAGTCTGGGGCATCAAGCAGCTCCAGGCA---AGAGTCTTAGCTGTGGAA
AGATACCTAAAGGATCAACAGCTCCTGGGG------ATTTGGGGTTGCTCTGGAAAACTCATCTGCACCACTGCTGTGCC
TTGGAATGCTAGTTGGAGT---------------------------------AATAAA---------TCTCTGGATGAG-
-----ATTTGGAAT------AACATG------ACCTGGATGCAATGGGAAAGAGAAATTAACAATTACACAGGCTTAATA
TACACCTTAATTGAAGAATCGCAAAACCAACAAGAAAAGAATGAACTAGATTTACTGCAATTAGATAAATGGGCAAGTTT
GTGGAATTGGTTTGACATAACAAACTGGCTGTGGTATATAAAAATATTCATAATGATAGTAGGAGGATTGGTAGGTTTAA
GAATAATTTTTACTGTACTTTCTATAGTGAATAGGGTTAGGCAGGGATACTCACCATTATCGTTTCAGACCCACCTC---
CCAGCCCCGAGG---GGA---CCCGACAGGCCCGGAGGAATCGAAGAAGAA---------GGTGGAGAGAGAGACAGA--
----GACACATCCGGACGC---TTAGTGGATGGATTCTTAGCAATTTTCTGGGTCGATCTGCGGAACCTGTGCCTCTTCA
GCTACCACCGCTTGAGAGACTTACTCTTGATTGTAACGAGGATTGTGGAACTTCTGGGACGCAGGGGGTGGGAAGCCCTC
AAATATTGGTGGAATCTCCTACAGTATTGGAGTCAGGAACTAAAGAATAGTGCTGTTAGCTTGCTCAATGCCACAGCTAT
AGCAGTAGCTGAGGGGACAGATAGGGTTATAGAAGTATTACAAAGAGTTTATAGAGCTATTCTCAACATACCTACAAGAA
TCAGA---------CAGGGCTTGGAAAGGGCTTTGCTATAA
>AY173952/B/US/1990/US1
GCAGTA------GGC------CTAGGAGCT------ATGTTCCTTGGGTTCTTGGGAGCAGCAGGAAGCACTATGGGCGC
AGCGTCAATAACGCTGACGGTACAGGCCAGACAATTATTGTCTGGTATAGTGCAACAGCAGAACAATTTGCTGAGGGCTA
TTGAGGCGCAACAGCATCTGTTGCAACTCACAGTCTGGGGCATCAAACAGCTCCAGGCA---AGAGTCCTGGCTGTGGAA
AGATATCTAAAGGATCAACAGCTCCTGGGG------ATTTGGGGTTGCTCTGGAAAACTCATCTGCACCACTGCTGTGCC
TTGGAATACTAGTTGGAGT---------------------------------AATAAA---------TCTCTGGATCAA-
-----ATTTGGGAT------AACATG------ACCTGGATGGAGTGGGAAAGAGAAATTGACAATTACACAAACACAATA
TACACCTTACTTGAAGAATCGCAGCTCCAACAGGAAAAGAATGAACAAGAATTATTGGAATTGGATAAATGGGCAAGTTT
GTGGAGTTGGTTTAGCATAACACACTGGCTGTGGTATATAAAAATATTCATAATGATAGTAGGAGGCTTAATAGGTTTAA
GAATAGTTTTTGCTGTACTTTCTATAGTGAAGAGAGTTAGGCAGGGATATTCACCATTGTCGTTTCAGACCCTCCTC---
CCAGTCCCGAGG---GGA---CCCGACAGGCCCGAAGGAACAGAAGAAGAA---------GGTGGAGAGAGAGACAGA--
----GACAGATCCATACGT---TTAGTGGATGGATTCTTAGCACTTATCTGGGACGATCTGCGGAGCCTGTGCCTCTTCA
GCTACCACCGCTTGAGAGACTTACTCTTGATTGTAACGAGGACTGTGGAACTTCTGGGACGCAGGGGGTGGGAAGCCCTC
AAATATTGGTGGAATCTCCTACAGTATTGGAGTCAGGAACTAAAGAATAGTGCTGTTAACTTGCTCAACACCACAGCCAT
CGCAGTAGCTGAGGGGACAGATAGGGTTATAGAAGTATTACAAAGAATTTATAGAGCTTTTTGCAACATACCTAGAAGAA
TAAGA---------CAGGGCTTGGAAAGGCTTTTGCTATAA
>AY173953/B/US/1990/US2
GCAGTG------GGA------ATAGGAGCT------ATGTTCCTTGGGTTCTTGGGAGCAGCAGGAAGCACTATGGGCGC
AGCGTCACTGACGCTGACGGTACAGGCCAGACAATTATTGTCTGGTATAGTGCAACAGCAGAACAATTTGCTGAGGGCTA
TTGAGGCGCAACAGCATCTGTTGCAACTCACAGTCTGGGGCATCAAGCAACTCCAGGCA---AGAGTCCTAGCTGTGGAA
AGATACCTAAAGGATCAACAGCTCCTGGGG------ATTTGGGGTTGCTCTGGAAAGCTCATTTGCACCACTGCTGTGCC
TTGGAATGATAGTTGGAGT---------------------------------AATAAA---------ACTATGGATCAG-
-----ATTTGGAAT------AACATG------ACCTGGATGGATTGGGAAAAGGAAATTGACAATTACACAAGCTTAATA
TACAACTTAATTGAAGAATCGCAAAACCAACAAGACAAGAATGAACAGGAATTATTAGAATTAGATAAGTGGGCAAGTTT
GTGGAATTGGTTTAACATAACGAATTGGCTGTGGTATATAAAAATATTCATAATGATAATAGGAGGCTTGGTAGGTTTAA
GAATAGTTTTTGCTGTAGTTTCTATAGTGAATAGAGTTAGGCAGGGATACTCACCATTATCGTTTCAGACCCGCCTC---
CCAGCCCCGAGG---GGA---CCCGACAGGCCCGAAGGAATCGAAGAAGAA---------GGTGGAGAACAAGACAGA--
----GACAGATCCGGTCGA---TTAGTGGATGGATTATTAGCACTTATTTGGGTCGACCTACGGAGCCTGTGCCTCTTCA
GCTACCACCGCTTGAGAGACTTACTCTTGATTCTAACGAGGATTGTGGAACTTCTGGGACGCAGGGGGTGGGAAGCCCTC
AAATACTGGTGGAATCTCCTACAGTATTGGAGTCAGGAACTAAAAACTAGTGCTGTTAACTTGCTCAATGCTACAGCCAT
AGCAGTAGCTGAGGGGACAGATAGGGTTATAGAAGTAGTACAAAGAGCTTATAGAGCTCTTCTCCACATACCCACACGAA
TAAGA---------CAGGGCTTGGAAAGGGCTTTGCTATAA
>AY173954/B/US/1990/US3
GCAGTG------GGAA---CGATAGGAGCT------ATGTTCCTTGGGTTCTTGGGAGCAGCAGGAAGCACTATGGGCGC
AGCGTCAATGACGCTGACGGTACAGGCCAGGCTATTATTGTCTGGTATAGTGCAGCAGCAGAACAATTTGCTGAGGGCTA
TTGAGGCACAACAGCATATGTTGCAACTCACAGTCTGGGGCATCAAACAGCTCCAGGCA---AGAGTCCTAGCTGTGGAA
AGATACCTAAAGGATCAACAGCTCCTAGGG------ATTTGGGGTTGCTCTGGAAAACTCATCTGCACCACTACTGTGCC
TTGGAATACTAGTTGGAGT---------------------------------AATAAA---------TCTCTGAAAACG-
-----ATTTGGGAT------AACATG------ACCTGGATGGAGTGGGACAGAGAAATTAACAATTACACAACATTAATA
TACACCTTACTTGAAGAATCGCAAAACCAACAAGAAAAGAATGAACAAGAATTACTGGAATTGGATAAGTGGGCAAACTT
GTGGAATTGGTTTGACATAACACAATGGCTGTGGTATATAAAAATATTCATAATGATAGTAGGAGGTTTAGTAGGTTTAA
GAATAGTTTTTACTGTACTTTCTATAGTGAATAGAGTTAGGCAGGGATACTCACCATTATCATTTCAGACCCGCCTC---
CCAGCCCCGAGG---GGA---CCCGACAGGCCCGCAGGAATCGAAGAAGAA---------GGTGGAGAGCAAGACAGA--
----GACAGATCCAGTCCA---TTAGTGCATGGATTCTTAGCACTCATCTGGGACGATCTGCGGAGCCTGTGCCTCTTCA
GCTACCACCGCTTGAGAGACTTACTCTTGATTGTAGCGAGGATTGTGGAACTTCTGGGACGCAGGGGGTGGGAAGCCCTC
AAATATTGGTGGAATCTCCTGCAGTATTGGAGTCAGGAACTAAAGAATAGTGCTGTTAGTTTGTTTAATGCCATAGCTAT
AGCAGTAGCTGAGGGGACAGATAGGGTTATAGAAGTAGTACAAAGAATTGGTAGAGCTATTCTCCACATACCTACAAGAA
TAAGA---------CAGGGCTTAGAAAGGCTTTTGCTATAA
>AY173955/B/US/1990/US4
GCAGTG------GGA------CTAGGAGCT------TTGTTCATTGGGTTCTTGGGAGCAGCAGGAAGCACTATGGGCGC
AGCGTCAGTAACGCTGACGGTACAGGCCAGACAATTATTGTCTGGTATAGTGCAACAGCAGAACAATCTGCTGAGAGCTA
TTGAGGCGCAACAGCATCTGTTGCAACTCACGGTCTGGGGCATCAAACAGCTCCAGGCA---AGAATCCTGGCTGTGGAA
AGATACCTAAAGGATCAACAGCTCCTAGGG------ATTTGGGGTTGCTCTGGAAAACTCATTTGCACCACTGCTGTGCC
TTGGAACAATAGCTGGAGC---------------------------------AATAAA---------TCTCTGGATTAT-
-----ATTTGGAAT------AATATG------ACCTGGATGCAGTGGGAAAGAGAAATTGACAATTATACAGGCTTAATA
TACAATTTAATTGAAATAGCGCAAAACCAGCAAGAAAAGAATGAACAAGAATTATTGGAATTGGACAAGTGGGCAAGTTT
GTGGAATTGGTTTGACATAACAAACTGGCTGTGGTATATAAAAATATTCATAATGATAGTAGGAGGCTTGATAGGTTTAA
GAATAGTTTTTGCTGTACTTTCTATAGTGAATAGAGTTAGGCAGGGATACTCACCAATATCATTGCAGACCCACCTC---
CCAGCTCAGAGG---GGA---CCCGACAGGCCCGAAGGAATCGAAGAAGAA---------GGTGGAGAGAAAGACAGA--
----GACAGATCCAGTCGA---TTAGTGCATGGATTATTGGCACTCATCTGGGACGATCTGCGGAGCCTGTGCCTCTTCA
GCTACCACCGCTTGAGAGACTTACTCTTGATTGTAGCGAGGATTGTGGAACTTCTGGGACGCAGGGGGTGGGAAACCCTC
AAATATTGGGGGAATCTCCTGCAGTATTGGAGTCAGGAGCTAAAGAATAGTGCTGTTAGCTTGTTTAATGCCACAGCAAT
AGCAGTAGCTGAAGGGACAGATAGGATTATAGAAATAGTACAAAGAATCTTTAGAGCTTTAATTCACATACCTAGAAGAA
TAAGA---------CAGGGCTTGGAGCGGGCTTTACTATAA
>AY173956/B/BR/1989/BZ167
GCAGTG------GGA------ATAGGAGCT------GTGCTCCTTGGGTTCTTGGGAGCAGCAGGAAGCACTATGGGCGC
AGCGTCACTGACGCTGACGGTACAGGCCAGACAATTATTGTCTGGTATAGTGCAACAGCAAAACAATTTGCTGAGGGCTA
TTGAGGCGCAACAGCATCTGTTGCAACTCACAGTCTGGGGCATCAAGCAGCTCCAGGCA---AGAGTCCTGGCTGTGGAA
AGATACCTAAAGGATCAACAGCTCCTGGGG------ATTTGGGGTTGCTCTGGAAAACTCATTTGCACCACTGCTGTGCC
TTGGAATACTAGTTGGAGT---------------------------------AATAGA---------TCTCATGATAGC-
-----ATTTGGAAT------AACATG------ACCTGGATGCAGTGGGAAAGAGAAATTGACAATTACACAGGCTTAATA
TACACCTTAATTGAAGAATCGCAAAACCAACAAGAAAAGAATGAACAAGAATTATTGGAATTGGATAAATGGGCAAGTTT
GTGGGATTGGTTTAACATAACACAGTGGCTGTGGTATATAAAAATATTCATAATGATAGTAGGAGGTTTAATAGGTTTAA
GAATAGTTTTTGCTGTACTTTCTATAGTGAATAGAGTTAGGCAGGGATACTCACCATTGTCGTTTCAGACCCACCTC---
CCAACCCCGAGG---GGA---CCCGACAGGCCCGGAGGAATCGAAGAAGAA---------GGTGGAGAGAGAGACAGA--
----GACAGATCCGTGCGA---TTAGTGGATGGATTCTTAGCACTCATCTGGGACGATCTGCGGAACCTGTGCCTCTTCA
GTTACCACCGCTTGAGAGACTTACTCTTGATTCTAGCGAGGATTGTGGAACTTCTGGGACGCAGGGGGTGGGAAATCCTC
AAATATTGGTGGAATCTCCTGCAGTATTGGAGTCAGGAACTAAAGAATAGTGCTGTTAGCTTGCTCAACGCCACAGCCAT
AGCAGTAGCTGAGGGGACAGATAGGGCTATAGACATAGTACAAAGAGCTTATAGAGCTATTATCCACATACCTACAAGAA
TAAGA---------CAGGGCTTGGAAAGGGCTTTGCTATAA
>AY180905/B/CN/2001/CNHN24
GCAGTG------GGAG---CGATAGGAGCT------ATGTTCCTTGGGTTCTTGGGAGCAGCAGGAAGCACTATGGGCGC
AGCGTCAATAACGCTGACGGTACAGACCAGACAATTGTTGTCTGGTATAGTGCAACAGCAGAGAAATCTGCTGAGGGCTA
TTGAGGCGCAACAGCATCTGTTGCAACTCACAGTCTGGGGCATCAAGCAGCTCCAGGCA---AGAGTCCTGGCTGTGGAA
AGATACCTAAAGGATCAACAGCTCCTAGGG------ATTTGGGGTTGCTCTGGAAAACTCATTTGCCCCACTGCTGTGCC
TTGGAATGCTAGTTGGAGT---------------------------------AATAAA---------TCTCTAGAGGTG-
-----ATTTGGAAT------AACATG------ACTTGGATGGAGTGGGAAAGAGAAATTGACAATTACACAAAAGAAATA
TACAACTTAATTGAAGAATCGCAGAACCAACAAGAAAAGAATGAACAAGAACTATTGGAATTGGATAAGTGGGCAAGTTT
GTGGAATTGGTTTGAAATAACAAAATGGCTGTGGTATATCAAAATATTCATAATGATAGTAGGAGGCTTGGTAGGTTTAA
GAATAGTTTGTGCTATACTTTCTATAGTAAATAGAGTTAGGCAGGGATACTCACCATTGTCATTGCAGACCCGCTTC---
CCAGCCCAGAGG---GGA---CCCGGAAGGCCCGAAGGAATCGAAGAAGAA---------GGTGGAGAGCAAGACAGA--
----GACAGATCCGAGAGA---TTAGTGAACGGATTATTGACACTTATCTGGGAGGATCTGCGGAGCCTGTGCCTCTTCA
GCTACCACCGCTTGAGAGACTTACTTTGGATTG------------TGGAACTTCTGGGACGCAGGGGGTGGGAAATCCTC
AAATATTTGTGGAATCTCCTGCAGTATTGGATTCAGGAGCTAAAGAATAGTGCTGTTAGCTTGCTTAACACCATAGCCAT
AGCAGTAGCTGAGGGGACAGATAGGGTTATAGAAGTAGTACAAAGAGCTTTTAGGGCTATTCTCCATATACCTACAAGAA
TCAGA---------CAGGGACTCGAAAGGGCTTTGCTATA-
>AY308760/B/US/1996/1333_d2
GCAGTG------GGA------ATAGGAGCT------GTGTTCCTTGGGTTCTTGGGAGCAGCAGGAAGCACTATGGGCGC
AGCGTCAATAACGCTGACGGTACAGGCCAGACAATTATTGTCTGGTATAGTGCAACAGCAGAACAATTTGCTGAGAGCTA
TTGAGGCGCAACAACATCTGTTGCAACTCACAGTCTGGGGCATTAAGCAGCTCCAGGCA---AGAGTCCTGGCTGTGGAA
ACATACCTACAGGATCAACAGCTCCTGGGG------ATTTGGGGTTGCTCTGGAAAACTCATCTGTACCACTGCTGTGCC
TTGGAATAGTAGTTGGAGT---------------------------------AATAGA---------TCTCTAAATGAG-
-----ATTTGGGAT------AACATG------ACCTGGATGGAGTGGGAAAGAGAAATTGACAATTACACAAACACAATA
TACTCCTTAATTGAAGAATCGCAGAACCAACAAGAAAAGAATGAAAAGGAATTATTGGAATTGGATAAATGGGCAAGTTT
GTGGAATTGGTTCAGCATAACAAACTGGCTGTGGTATATAAAAATATTCATAATAGTAGTAGGAGGCTTGGTAGGTTTAA
GAATAGTTTTTGCTGTACTTTCTATAGTGAATAGAGTTAGGCAGGGATATTCACCATTATCGTTTCAGACCCGCCTC---
CCAGCCCCCAGG---GGA---CCCGACAGGCCCGAAGGAATCGAAGACGAA---------GGTGGAGAGAGAGACAGA--
----GACAGATCCAGTCCA---TTAGTGGATGGATTCTTAGCACTCATCTGGGTCGACCTACGGAGCCTGTGCATCTTCA
GCTACCACCGCTTGAGAGACTTACTCTTGATTGTAACGAGGATTGTGGAACTTCTGGGACGCAGGGGGTGGGAAATCCTC
AAATATTGGTGGAACCTCCTACAATATTGGAGGCAGGAACTAAAGAATAGTGCTGTTAGCTTGCTTAATGCCACAGCCAT
AGCAGTAGCTGAGGGGACAGATAGGGTTATAGAAATCTTACAAAGAGCTTTTAGAGCTATTCTCCACATACCTACAAGAA
TAAGA---------CAGGGCTTAGAAAGGGCTTTGCTATAA
>AY308761/B/US/1996/1299_d22
GCAGTG------GGA------ATAGGAGCT------GTGTTCCTTGGGTTCTTGGGAGCAGCAGGAAGCACTATGGGCGC
AGCGTCAATAACGCTGACGGTACAGGCCAGACAATTATTGTCTGGTATAGTGCAACAGCAGAACAATTTGCTGAGGGCTA
TTGAGGCGCAACAGCATCTGTTGCAACTCACAGTCTGGGGCATTAAGCAGCTCCAGGCA---AGAGTCCTGGCTGTGGAA
AGTTACCTAGCGGATCAACAGCTCCTGGGG------ATTTGGGGTTGCTCTGGAAAACTCATCTGTACCACTGCTGTGCC
TTGGAATAGTAGTTGGAGT---------------------------------AATAGA---------TCTCTGAATGAG-
-----ATTTGGGAT------AACATG------ACCTGGATGGAGTGGGAAAGAGAAATTGACAATTACACACAGACAATA
TACTCCTTAATTGAAGAATCGCAAAACCAACAAGAAAAGAATGAAAAGGACTTATTGGAATTGGATAAATGGGCAAGTTT
GTGGAATTGGTTCAGCATAACAAACTGGCTGTGGTATATAAAAATATTCATAATGGTAGTAGGAGGCTTAGTAGGTTTAA
GAATAGTTTTTACTGTACTTTCTATAGTGAATAGAGTTAGGCAGGGATATTCACCATTATCGTTTCAGACCCGCCTC---
CAAGCCCCCAGG---GGA---CCCGACAGGCCCGAAGGAATCGAAGACGAA---------GGTGGAGAGAGAGACAGA--
----GACAGATCCAGTCCA---TTAGTGGATGGATTCTTAGCAATCATCTGGGTCGACCTACGGAGCCTGTGCCTCTTCA
TCTACCACCGCTTGAGAGACTTACTCTTGATTGTGACGAGGAGTGTGGAACTTCTGGGACGCAGGGGGTGGGAAATCCTC
AAATATTGGTGGAACCTCCTACAATATTGGAGGAAGGAACTAAAGAATAGTGCTGTTAGCTTGCTTAATGTCACAGCTAT
AGCAGTAGCTGAGGGGACAGATAGGATAATAGAAATAGTACAAAGAGCTTTTAGAGTTATTCTCAACATACCTACAAGAA
TAAGA---------CAAGGCTTGGAACGGGCTTTGCTATAA
>AY308762/B/US/1996/1304_d31
GCAGTG------GGA------ATAGGAGCT------GTGTTCCTTGGGTTCTTGGGAGCAGCAGGAAGCACTATGGGCGC
AGCGTCAATAACGCTGACGGTACAGGCCAGACAATTATTGTCTGGTATAGTGCAACAGCAGAACAATTTGCTGAGGGCTA
TTGAGGCGCAACAGCATCTGTTGCAACTCACAGTCTGGGGCATTAAGCAGCTCCAGGCA---AGAGTCCTGGCTGTGGAA
AGTTACCTAGCGGATCAACAGCTCCTGGGG------ATTTGGGGTTGCTCTGGAAAACTCATCTGTACCACTGCTGTGCC
TTGGAATAGTAGTTGGAGT---------------------------------AATAGA---------TCTCTGAATGAG-
-----ATTTGGGAT------AACATG------ACCTGGATGGAGTGGGAAAGAGAAATTGACAATTACACACAGACAATA
TACTCCTTAATTGAAGAATCGCAAAACCAACAAGAAAAGAATGAAAAGGACTTATTGGAATTGGATAAATGGGCAAGTTT
GTGGAATTGGTTCAGCATAACAAACTGGCTGTGGTATATAAAAATATTCATAATGGTAGTAGGAGGCTTAGTAGGTTTAA
GAATAGTTTTTACTGTACTTTCTATAGTGAATAGAGTTAGGCAGGGATATTCACCATTATCGTTTCAGACCCGCCTC---
CAAGCCCCCAGG---GGA---CCCGACAGGCCCGAAGGAATCGAAGACGAA---------GGTGGAGAGAGAGACAGA--
----GACAGATCCAGTCCA---TTAGTGGATGGATTCTTAGCAATCATCTGGGTCGACCTACGGAGCCTGTGCCTCTTCA
TCTACCACCGCTTGAGAGACTTACTCTTGATTGTGACGAGGAGTGTGGAACTTCTGGGACGCAGGGGGTGGGAAATCCTC
AAATATTGGTGGAACCTCCTACAATATTGGAGGAAGGAACTAAAGAATAGTGCTGTTAGCTTGCTTAATGTCACRGCTAT
AGCAGTAGCTGAGGGGACAGATAGGATAATAGAAATAGTACAAAGAGCTTTTAGAGTTATTCTCAACATACCTACAAGAA
TAAGA---------CAAGGCTTGGAACGGGCTTTGCTATAA
>AY314044/B/CA/1996/WC10P_1
GCAGCG------GGA------ATAGGAGCT------GTGCTCCTTGGGTTCTTGGGAGCAGCAGGAAGCACTATGGGCGC
AGCGTCAATGACGCTGACGGTACAGGCCAGACAATTATTGTCTGGTATAGTGCAACAGCAGAGTAATTTGCTGAGAGCTA
TTGAGGCGCAACAGCATCTGCTGCAACTCACAGTCTGGGGCATCAAACAGCTCCAGGCA---AGAGTCCTGGCTATGGAA
AGATACCTAAAGGATCAACAGCTCCTGGGG------ATTTGGGGTTGCTCTGGAAAACTCATCTACACCACTACTGTGCC
TTGGAATACTAGTTGGAGT---------------------------------AATAAA---------ACTCTGGAACAA-
-----ATTTGGGGC------AACATG------ACCTGGTTACAGTGGGAAAGAGAAATTGATAATTATACAGAATTAATA
TACAGCTTAATTGAAGAATCGCAAAACCAACAAGAAAAGAATGAACAGGAATTATTGGAATTGGATAAATGGGCAAGTTT
GTGGAATTGGTTTAGCATAACAAATTGGCTGTGGTATATAAAAATATTTATAATGGTAGTAGGAGGCTTGGTAGGTTTAA
GAATAGTTTTTTCTGTACTTTCTATAGTGAATAGAGTTAGGCAGGGATACTCACCATTATCGTTCCAGATCCACCCC---
CCAGCTCCGAGG---GGA---CCCGAAAGGCCCGAAGGAACCGAAGAAGAA---------GGTGGAGAGAGAGACAGA--
----GACAGATCCGGTCCA---TTAGTGAACGGATTCTTAGCACTTATCTGGGTCGACCTGAGGAGCCTGTTCCTCTTCA
TCTACCACCGCTTGAGAGACTTACTATTGATTGTGACGAGGATTGTGGAACTTCTGGGACGCCGGGGGTGGGAAATCCTC
AAATATTGGTGGAATCTCCTGCAGTATTGGAGTCAGGAACTAAAGAATAGTGCTGTTAGCTTGTTTAATGCCACAGCCAT
AGCAGTAGCTGAGGGGACAGATAGGATTATAGAAGTATTACAAAGAATTTATAGAGCTATCCTTCACATACCTGTAAGAA
TAAGA---------CAAGGCTTGGAAAGAGCTTTGCTATAA
>AY314045/B/CA/1996/WC10P_2
GCAGCG------GGA------ATAGGAGCT------GTGCTCCTTGGGTTCTTGGGAGCAGCAGGAAGCACTATGGGCGC
AGCGTCAATGACGCTGACGGTACAGGCCAGACAATTATTGTCTGGTATAGTGCAACAGCAGAGTAATTTGCTGAGAGCTA
TCGAGGCGCAACAGCATCTGCTGCAACTCACAGTCTGGGGCATCAAACAGCTCCAGGCA---AGAGTCCTGGCTATGGAA
AGATACCTAAAGGATCAACAGCTCCTGGGG------ATTTGGGGTTGCTCTGGAAAACTCATCTGCACCACTACTGTGCC
TTGGAATACTAGTTGGAGT---------------------------------AATAAA---------ACTCTGGAACAA-
-----ATTTGGGGC------AACATG------ACCTGGTTACAGTGGGAAAGAGAAATTGATAATTATACAGAATTAATA
TACAGCTTAATTGAAGAATCGCAAAACCAACAAGAAAAGAATGAACAGGAATTATTGGAATTGGGTAAATGGGCAAGTTT
GTGGAATTGGTTTAGCATAACAAATTGGCTGTGGTATATAAAAATATTTATAATGGTAGTAGGAGGCTTGGTAGGTTTAA
GAATAGTTTTTTCTGTACTTTCTATAGTGAATAGAGTTAGGCAGGGATACTCACCATTATCGTTCCAGATCCACCCC---
CCAGCTCCGAGG---GGA---CCCGAAAGGCCCGAAGGAACCGAAGAAGAA---------GGTGGAGAGAGAGACAGA--
----GACAGATCCGGTCCA---TTAGTGAACGGATTCTTAGCACTTATCTGGGTCGACCTGAGGAGCCTGTTCCTCTTCA
TCTACCACCGCTTGAGAGACTTACTATTGATTGTGACGAGGATTGTGGAACTTCTGGGACGCCGGGGGTGGGAAATCCTC
AAATATTGGTGGAATCTCCTGCAGTATTGGAGTCAGGAACTAAAGAATAGTGCTGTTAGCTTGTTTAATGCCACAGCCAT
AGCAGTAGCTGAGGGGACAGATAGGATTATAGAAGTATTACAAAGAATTTATAGAGCTACCCTTCACATACCTGTAAGAA
TAAGA---------CAAGGCTTGGAAAGAGCTTTGCTATAA
>AY314046/B/CA/1996/WC10P_3
GCAGCG------GGA------ATAGGAGCT------GTGCTCCCTGGGTTCTTGGGAGCAGCAGGAAGCACTATGGGCGC
AGCGTCAATGACGCTGACGGTACAGGCCAGACAATTATTGTCTGGTATAGTGCAACAGCACAGTAATTTGCTGAGAGCTA
TTGAGGCGCAACAGCATCTGCTGCAACTCACAGTCTGGGGCATCAAACAGCTCCAGGCA---AGAGTCCTGGCTATGGAA
AGATACCTAAAGGATCAACAGCTCCTGGGG------ATTTGGGGTTGCTCTGGAAAACTCATCTGCACCACTACTGTGCC
TTGGAATACTAGTTGGAGT---------------------------------AATAAA---------ACTCTGGAACAA-
-----ATTTGGGGC------AACATG------ACCTGGTTACAGTGGGAAAGAGAAATTGATAATTATACAGAATTAATA
TACAGCTTAATTGAAGAATCGCAAAACCAACAAGAAAAGAATGAACAGGAATTATTGGAATTGGATAAATGGGCAAGTTT
GTGGAATTGGTTTAGCATAACAAATTGGCTGTGGTATATAAAAATATTTATAATGGTAGTAGGAGGCTTGGTAGGTTTAA
GAATAGTTTTTTCTGTACTTTCTATAGTGAATAGAGTTAGGCAGGGATACTCACCATTATCGTTCCAGATCCACCCC---
CCAGCTCCGAGG---GGA---CCCGAAAGGCCCGAAGGAACCGAAGAAGAA---------GGTGGAGAGAGAGACAGA--
----GACAGATCCGGTCCA---TTAGTGAACGGATTCTTAGCACTTATCTGGGTCGACCTGAGGAGCCTGTTCCTCTTCA
TCTACCACCGCTTGAGAGACTTACTATTGATTGTGACGAGGATTGTGGAACTTCTGGGACGCCGGGGGTGGGAAATCCTC
AAATATTGGTGGAATCTCCTGCAGTATTGGAGTCAGGAACTAAAGAATAGTGCTGTTAGCTTGTTTAATGCCACAGCCAT
AGCAGTAGCTGAGGGGACAGATAGGATTATAGAAGTATTACAAAGAATTTATAGAGCTATCCTTCACATACCTGTAAGAA
TAAGA---------CAAGGCTTGGAAAGAGCTTTGCTATAA
>AY314047/B/CA/1996/WC10P_4
GCAGCG------GGA------ATAGGAGCT------GTGCTCCTTGGGTTCTTGGGAGCAGCAGGAAGCACTATGGGCGC
AGCGTCAATGACGCTGACGGTACAGGCCAGACAATTATTGTCTGGTATAGTGCAACAGCAGAGTAATTTGCTGAGAGCTA
TTGAGGCGCAACAGCATCTGCTGCAACTCACAGTCTGGGGCATCAAACAGCTCCAGGCA---AGAGTCCTGGCTATGGAA
AGATACCTAAAGGATCAACAGCTCCTGGGG------ATTTGGGGTTGCTCTGGAAAACTCATCTGCACCACTACTGTGCC
TTGGAATACTAGTTGGAGT---------------------------------AATAAA---------ACTCTGGAACAA-
-----ATTTGGGGC------AACATG------ACCTGGTTACAGTGGGAAAGAGAAATTGATAATTATACAGAATTAATA
TACAGCTTAATTGAAGAATCGCAAAACCAACAAGAAAAGAATGAACAGGAATTATTGGAATTGGATAAATGGGCAAGTTT
GTGGAATTGGTTTAGCATAACAAATTGGCTGTGGTATATAAAAATATTTATAATGGTAGTAGGAGGCTTGGTAGGTTTAA
GAATAGTTTTTTCTGTACTTTCTATAGTGAATAGAGTTAGGCAGGGATACTCACCATTATCGTTCCAGATCCACCCC---
CCAGCTCCGAGG---GGA---CCCGAAAGGCCCGAAGGAACCGAAGAAGAA---------GGTGGAGAGAGAGACAGA--
----GACAGATCCGGTCCA---TTAGTGAACGGATTCTTAGCACTTATCTGGGTCGACCTGAGGAGCCTGTTCCTCTTCA
TCTACCACCGCTTGAGAGACTTACTATTGATTGTGACGAGGATTGTGGAACTTCTGGGACGCCGGGGGTGGGAAATCCTC
AAATATTGGTGGAATCTCCTGCAGTATTGGAGTCAGGAACTAAAGAATAGTGCTGTTAGCTTGTTTAATGCCACAGCCAT
AGCAGTAGCTGAGGGGACAGATAGGATTATAGAAGTATTACAAAGAATTTATAGAGCTATCCTTCACATACCTGTAAGAA
TAAGA---------CAAGGCTTGGAAAGAGCTTTGCTATAA
>AY314048/B/CA/1996/WC10P_6
GCAGCG------GGA------ATAGGAGCT------GTGCTCCTTGGGTTCTTGGGAGCAGCAGGAAGCACTATGGGCGC
AGCGTCAATGACGCTGACGGTACAGGCCAGACAATTATTGTCTGGTATAGTGCAACAGCAGAGTAATTTGCTGAGAGCTA
TTGAGGCGCAACAGCATCTGCTGCAACTCACAGTCTGGGGCATCAAACAGCTCCAGGCA---AGAGTCCTGGCTATGGAA
AGATACCTAAAGGATCAACAGCTCCTGGGG------ATTTGGGGTTGCTCTGGAAAACTCATCTGCACCACTACTGTGCC
TTGGAATACTAGTTGGAGT---------------------------------AATAAA---------ACTCTGGAACAA-
-----ATTTGGGGC------AACATG------ACCTGGTTACAGTGGGAAAGAGAAATTGATAATTATACAGAATTAATA
TACGGCTTAATTGAAGAATCGCAAAACCAACAAGAAAAGAATGAACAGGAATTATTGGAATTGGATAAATGGGCAAGTTT
GTGGAATTGGTTTAGCATAACAAATTGGCTGTGGTATATAAAAATATTTATAATGGTAGTAGGAGGCTTGGTAGGTTTAA
GAATAGTTTTTTCTGTACTTTCTATAGTGAATAGAGTTAGGCAGGGATACTCACCATTATCGTTCCAGATCCACCCC---
CCAGCTCCGAGG---GGA---CCCGAAAGGCCCGAAGGAACCGAAGAAGAA---------GGTGGAGAGAGAGACAGA--
----GACAGATCCGGTCCA---TTAGTGAACGGATTCTTAGCACTTATCTGGGTCGACCTGAGGAGCCTGTTCCTCTTCA
TCTACCACCGCTTGAGAGACTTACTATTGATTGTGACGAGGATTGTGGAACTTCTGGGACGCCGGGGGTGGGAAATCCTC
AAATATTGGTGGAATCTCCTGCGGTATTGGAGTCAGGAACTAAAGAATAGTGCTGTTAGCTTGTTTAATGCCACAGCCAT
AGCAGTAGCTGAGGGGACAGATAGGATTATAGAAGTATTACAAAGAATTTATAGAGCTATCCTTCACATACCTGTAAGAA
TAAGA---------CAAGGCTTGGAAAGAGCTTTGCTATAA
>AY314049/B/CA/1996/WC10P_7
GCAGCG------GGA------ATAGGGGCT------GTGCTCCTTGGGTTCTTGGGAGCAGCAGGAAGCACTAAGGGCGA
A---TCCAGCACACTGACGGTACAAGCCAGACAATTATTGTCTGGTATAGTGCAACAGCAGAGTAATCTGCTGAGGGCTA
TTGAGGCGCAACAGCATCTGTTGCAACTCACAGTCTGGGGCATCAAGCAGCTCCAGGCA---AGAGTCCTGGCTATGGAA
AGATACCTAAAGGGTCAACAGCTCCTGGGG------ATTTGGGGTTGCTCTGGAAAACTCATCTGCACCACTACTGTGCC
TTGGAATACTAGTTGGAGT---------------------------------AATAAA---------ACTCTGGAACAA-
-----ATTTGGGGT------AACATG------ACCTGGCTGCAGTGGGAAAGAGAAATTGATAATTATACAGAATTAATA
TACAGCTTAATTGAAGAATCGCAAAACCAACAAGAAAAGAATGAACAGGAATTATTGGAATTGGATAAATGGGCAAGTTT
GTGGAATTGGTTTAGCATAACAAATTGGCTGTGGTATATAAAAATATTTATAATGGTAGTAGGAGGCTTGGTAGGTTTAA
GAATAGTTTTTTCTGTACTTTCTATAGTGAATAGAGTTAGGCAGGGATACTCACCATTATCGTTCCAGATCCACCCC---
CCAGCTCCGAGG---GGA---CCCGAAAGGCCCGAAGGAACCGAAGAAGAA---------GGTGGAGAGAGAGACAGA--
----GACAGATCCGGTCCA---TTAGTGAACGGATTCTTAGCACTTATCTGGGTCGACCTGAGGAGCCTGTTCCTCTTCA
TCTACCACCGCTTGAGAGACTTACTATTGATTGTGACGAGGATTGTGGAACTTCTGGGACGCCGGGGGTGGGAAATCCTC
AAATATTGGTGGAATCTCCTGCAGTATTGGAGTCAGGAACTAAAGAATAGTGCTGTTAGCTTGTTTAATGCCACAGCCAT
AGCAGTAGCTGAGGGGACAGATAGGATTATAGAAGTATTACAAAGAATTTATAGAGCTATCCTTCACATACCTGTAAGAA
TAAGA---------CAAGGCTTGGAAAGAGCTTTGCTATAA
>AY314050/B/CA/1996/WC10P_8
GCAGCG------GGA------ATAGGAGCT------GTGCTCCTTGGGTTCTTGGGAGCAGCAGGAAGCACTAAGGGCGA
A---TCCAGCACACTGACGGTACAAGCCAGACAATTATTGTCTGGTATAGTGCAACAGCAGAGTAATCTGCTGAGGGCTA
TTGAGGCGCAACAGCATCTGTTGCAACTCACAGTCTGGGGCATCAAGCAGCTCCAGGCA---AGAGTCCTGGCTATGGAA
AGATACCTAAAGGGTCAACAGCTCCTGGGG------ATTTGGGGTTGCTCTGGAAAACTCATCTGCACCACTACTGTGCC
TTGGAATACTAGTTGGAGT---------------------------------AATAAA---------ACTCTGGAACAA-
-----ATTTGGGGT------AACATG------ACCTGGCTGCAGTGGGAAAGAGAAATTGATAATTATACAGAATTAATA
TACAGCTTAATTGAAGAATCGCAAAACCAACAAGAAAAGAATGAACAGGAATTATTGGAATTGGATAAATGGGCAAGTTT
GTGGAATTGGTTTAGCATAACAAATTGGCTGTGGTATATAAAAATATTTATAATGGTAGTAGGAGGCTTGGTAGGTTTAA
GAATAGTTTTTTCTGTACTTTCTATAGTGAATAGAGTTAGGCAGGGATACTCACCATTATCGTTCCAGATCCACCCC---
CCAGCTCCGAGG---GGA---CCCGAAAGGCCCGAAGGAACCGAAGAAGAA---------GGTGGAGAGAGAGACAGA--
----GACAGATCCGGTCCA---TTAGTGAACGGATTCTTAGCACTTATCTGGGTCGACCTGAGGAGCCTGTTCCTCTTCA
TCTACCACCGCTTGAGAGACTTACTATTGATTGTGACGAGGATTGTGGAACTTCTGGGACGCCGGGGGTGGGAAATCCTC
AAATATTGGTGGAATCTCCTGCAGTATTGGAGTCAGGAACTAAAGAATAGTGCTGTTAGCTTGTTTAATGCCACAGCCAT
AGCAGTAGCTGAGGGGACAGATAGGATTATAGAAGTATTACAAAGAATTTATAGAGCTATCCTTCACATACCTGTAAGAA
TAAGA---------CAAGGCTTGGAAAGAGCTTTGCTATAA
>AY314051/B/CA/1996/WC10P_9
GCAGCG------GGA------ATAGGAGCT------GTGCTCCTTGGGTTCTTGGGAGCAGCAGGAAGCACTATGGGCGC
AGCGTCAATGACGCTGACGGTACAGGCCAGACAATTATTGTCTGGTATAGTGCAACAGCAGAGTAATTTGCTGAGAGCTA
TTGAGGCGCAACAGCATCTGCTGCAACTCACAGTCTGGGGCATCAAACAGCTCCAGGCA---AGAGTCCTGGCTATGGAA
AGATACCTAAAGGATCAACAGCTCCTGGGG------ATTTGGGGTTGCTCTGGAAAACTCATCTGCACCACTACTGTGCC
TTGGAATACTAGTTGGAGT---------------------------------AATAAA---------ACTCTGGAACAA-
-----ATTTGGGGC------AACATG------ACCTGGTTACAGTGGGAAAGAGAAATTGATAATTATACAGAATTAATA
TACAGCTTAATTGAAGAATCGCAAAACCAACAAGAAAAGAATGAACAGGAATTATTGGAATTGGATAAATGGGCAAGTTT
GTGGAATTGGTTTAGCATAACAAATTGGCTGTGGTATATAAAAATATTTATAATGGTAGTAGGAGGCTTGGTAGGTTTAA
GAATAGTTTTTTCTGTACTTTCTATAGTGAATAGAGTTAGGCAGGGATACTCACCATTATCGTTCCAGATCCACCCC---
CCAGCTCCGAGG---GGA---CCCGAAAGGCCCGAAGGAACCGAAGAAGAA---------GGTGGAGAGAGAGACAGA--
----GACAGATCCGGTCCA---TTAGTGAACGGATTCTTAGCACTTATCTGGGTCGACCTGAGGAGCCTGTTCCTCTTCA
TCTACCACCGCTTGAGAGACTTACTATTGATTGTGACGAGGATTGTGGAACTTCTGGGACGCCGGGGGTGGGAAATCCTC
AAATATTGGTGGAATCTCCTGCAGTATTGGAGTCAGGAACTAAAGAATAGTGCTGTTAGCTTGTTTAATGCCACAGCCAT
AGCAGTAGCTGAGGGGACAGATAGGATTATAGAAGTATTACAAAGAATTTATAGAGCTATCCTTCACATACCTGTAAGAA
TAAGA---------CAAGGCTTGGAAAGAGCTTTGCTATAA
>AY314052/B/CA/1996/WC10P_10
GCAGCG------GGA------ATAGGAGCT------GTGCTCCTTGGGTTCTTGGGAGCAGCAGGAAGCACTATGGGCGC
AGCGTCAATGACGCTGACGGTACAGGCCAGACAATTATTGTCTGGTATAGTGCAACAGCAGAGTAATTTGCTGAGAGCTA
TTGAGGCGCAACAGCATCTGCTGCAACTCACAGTCTGGGGCATCAAACAGCTCCAGGCA---AGAGTCCTGGCTATGGAA
AGATACCTAAAGGATCAACAGCTCCTGGGG------ATTTGGGGTTGCTCTGGAAAACTCATCTGCACCACTACTGTGCC
TTGGAATACTAGTTGGAGT---------------------------------AATAAA---------ACTCTGGAACAA-
-----ATTTGGGGC------AACATG------ACCTGGTTACAGTGGGAAAGAGAAATTGATAATTATACAGAATTAATA
TACAGCTTAATTGAAGAATCGCAAAACCAACAAGAAAAGAATGAACAGGAATTATTGGAATTGGATAAATGGGCAAGTTT
GTGGAATTGGTTTAGCATAACAAATTGGCTGTGGTATATAAAAATATTTATAATGGTAGTAGGAGGCTTGGTAGGTTTAA
GAATAGTTTTTTCTGTACTTTCTATAGTGAATAGAGTTAGGCAGGGATACTCACCATTATCGTTCCAGATCCACCCC---
CCAGCTCCGAGG---GGA---CCCGAAAGGCCCGAAGGAACCGAAGAAGAA---------GGTGGAGAGAGAGACAGA--
----GACAGATCCGGTCCA---TTAGTGAACGGATTCTTAGCACTTATCTGGGTCGACCTGAGGAGCCTGTTCCTCTTCA
TCTACCACCGCTTGAGAGACTTACTATTGATTGTGACGAGGATTGTGGAACTTCTGGGACGCCGGGGGTGGGAAATCCTC
AAATATTGGTGGAATCTCCTGCAGTATTGGAGTCAGGAACTAAAGAATAGTGCTGTTAGCTTGTTTAATGCCACAGCCAT
AGCAGTAGCTGAGGGGACAGATAGGATTATAGAAGTATTACAAAGAATTTATAGAGCTATCCTTCACATACCTGTAAGAA
TAAGA---------CAAGGCTTGGAAAGAGCTTTGCTATAA
>AY314053/B/CA/1996/WC10P_11
GCAGCG------GGA------ATAGGAGCT------GTGCTCCCTGGGTTCTTGGGAGCAGCAGGAAGCACTATGGGCGC
AGCGTCAATGACGCTGACGGTACAGACCAGACAATTATTGTCTGGTATAGTGCAACAGCAGAGTAATTTGCTGAGAGCTA
TTGAGGCGCAACAGCATCTGCTGCAACTCACAGTCTGGGGCATCAAACAGCTCCAGGCA---AGAGTCCTGGCTATGGAA
AGATACCTAAAGGATCAACAGCTCCTGGGG------ATTTGGGGTTGCTCTGGAAAACTCATCTGCACCACTACTGTGCC
TTGGAGTACTAGTTGGAGT---------------------------------AATAAA---------ACTCTGGAACAA-
-----ATTTGGGGC------AACATG------ACCTGGTTACAGTGGGAAAGAGAAATTGATAATTATACAGAATTAATA
TACAGCTTAATTGAAGAATCGCAAAACCAACAAGAAAAGAATGAACAGGAATTATTGGAATTGGATAAATGGGCAAGTTT
GTGGAATTGGTTTAGCATAACAAATTGGCTGTGGTATATAAAAATATTTATAATGGTAGTAGGAGGCTTGGTAGGTTTAA
GAATAGTTTTTTCTGTACTTTCTATAGTGAATAGAGTTAGGCAGGGATACTCACCATTATCGTTCCAGATCCACCCC---
CCAGCTCCGAGG---GGA---CCCGAAAGGCCCGAAGGAACCGAAGAAGAA---------GGTGGAGAGAGAGACAGA--
----GACAGATCCGGTCCA---TTAGTGAACGGATTCTTAGCACTTATCTGGGTCGACCTGAGGAGCCTGTTCCTCTTCA
TCTACCACCGCTTGAGAGACTTACTATTGATTGTGACGAGGATTGTGGAACTTCTGGGACGCCGGGGGTGGGAAATCCTC
AAATATTGGTGGAATCTCCTGCAGTATTGGAGTCAGGAACTAAAGAATAGTGCTGTTAGCTTGTTTAATGCCACAGCCAT
AGCAGTAGCTGAGGGGACAGATAGGATTATAGAAGTATTACAAAGAATTTATAGAGCTATCCTTCACATACCTGTAAGAA
TAAGA---------CAAGGCTTGGAAAGAGCTTTGCTATAA
>AY314054/B/CA/1996/WC10C_1
GCAATG------GGC------ATAGGCGCT------GTGCTCCTTGGGTTCTTGGGAGCACCAGGAAGCACTATGGGCGC
AGCGTCAATGACGCTGACGGTACAAGCCAGACAATTATTGTCTGGTATAGTGCAACAGCAGAGTAATCTGCTGAGGGCTA
TTGAGGCGCAACAGCATCTGTTGCAACTCACAGTCTGGGGCATCAAGCAGCTCCAGGCA---AGAGTCCTGGCTATGGAA
AGATACCTAAAGGATCAACAGCTCCTGGGG------ATTTGGGGTTGCTCTGGAAAACTCATCTGCACCACTACTGTGCC
TTGGAATACTAGTTGGAGT---------------------------------AATAAA---------ACTCTGGAACAA-
-----ATTTGGGGT------AACATG------ACCTGGCTGCAGTGGGAAAGAGAAATTGATAATTATACAGAATTAATA
TACAGCTTAATTGAAGAATCGCAAAACCAACAAGAAAAGAATGAACAGGAATTATTGGAATTGGATAAATGGGCAAGTTT
GTGGAATTGGTTTAGCATAACAAATTGGCTGTGGTATATAAAAATATTTATAATGGTAGTAGGAGGCTTGGTAGGTTTAA
GAATAGTTTTTTCTGTACTTTCTATAGTGAATAGAGTTAGGCAGGGATACTCACCATTATCGTTCCAGATCCACCCC---
CCAGCTCCGAGG---GGA---CCCGAAAGGCCCGAAGGAACCGAAGAAGAA---------GGTGGAGAGAGAGACAGA--
----GACAGATCCGGTCCA---TTAGTGAACGGATTCTTAGCACTTATCTGGGTCGACCTGAGGAGCCTGTTCCTCTTCA
TCTACCACCGCTTGAGAGACTTACTATTGATTGTGACGAGGATTGTGGAACTTCTGGGACGCCGGGGGTGGGAAATCCTC
AAATATTGGTGGAATCTCCTGCAGTATTGGAGTCAGGAACTAAAGAATAGCGCTGTTAGCTTGTTTAATGCCACAGCCAT
AGCAGTAGCTGAGGGGACAGATAGGATTATAGAAGTATTACAAAGAATTTATAGAGCTATCCTTCACATACCTGTAAGAA
TAAGA---------CAAGGCTTGGAAAGAGCTTTGCTATAA
>AY314055/B/CA/1996/WC10C_3
GCAGCG------GGA------ATAGGAGCT------GTGCTCCTTGGGTTCTTGGGAGCAGCAGGAAGCACTATGGGCGC
AGCGTCAATGACGCTGACGGTACAGGCCAGACAATTATTGTCTGGTATAGTGCAACAGCAGAGTAATTTGCTGAGAGCTA
TTGAGGCGCAACAGCATCTGCTGCAACTCACAGTCTGGGGCATCAAACAGCTCCAGGCA---AGAGTCCTGGCTATGGAA
AGATACCTAAAGGATCAACAGCTCCTGGGG------ATTTGGGGTTGCTCTGGAAAACTCATCTGCACCACTACTGTGCC
TTGGAATACTAGTTGGAGT---------------------------------AATAAA---------ACTCTGGAACAA-
-----ATTTGGGGC------AACATG------ACCTGGTTACAGTGGGAAAGAGAAATTGATAATTATACAGAATTAATA
TACAGCTTAATTGAAGAATCGCAAAACCAACAAGAAAAGAATGAACAGGAATTATTGGAATTGGATAAATGGGCAAGTTT
GTGGAATTGGTTTAGCATAACAAATTGGCTGTGGTATATAAAAATATTTATAATGGTAGTAGGAGGCTTGGTAGGTTTAA
GAATAGTTTTTTCTGTACTTTCTATAGTGAATAGAGTTAGGCAGGGATACTCACCATTATCGTTCCAGATCCACCCC---
CCAGCTCCGAGG---GGA---CCCGAAAGGCCCGAAGGAACCGAAGAAGAA---------GGTGGGGAGAGAGACAGA--
----GACAGATCCGGTCCA---TTAGTGAACGGATTCTTAGCACTTATCTGGGTCGACCTGAGGAGCCTGTTCCTCTTCA
TCTACCACCGCTTGAGAGACTTACTATTGATTGTGACGAGGATTGTGGAACTTCTGGGACGCCGGGGGTGGGAAATCCTC
AAATATTGGTGGAATCTCCTGCAGTATTGGAGTCAGGAACTAAAGAATAGTGCTGTTAGCTTGTTTAATGCCACAGCCAT
AGCAGTAGCCGAGGGGACAGATAGGATTATAGAAGTATTACAAAGAATTTATAGAGCTATCCTTCACATACCTGTAAGAA
TAAGA---------CAAGGCTTGGAAAGAGCTTTGCTATAA
>AY314056/B/CA/1996/WC10C_4
GCAGCG------GGA------ATAGGAGCT------GTGCTCCCTGGGTTCTTGGGAGCAGCACGAAGCACTATGGGCGC
AGCGTCAATGACGCTGACGGTACAGGCCAGACAATTATTGTCTGGTATAGTGCAACAGCAGAGTAATTTGCTGAGAGCTA
TTGAGGCGCAACAGCATCTGCTGCAACTCACAGTCTGGGGCATCAAACAGCTCCAGGCA---AGAGTCCTGGCTATGGAA
AGATACCTAAAGGATCAACAGCTCCTGGGG------ATTTGGGGTTGCTCTGGAAAACTCATCTGCACCACTACTGTGCC
TTGGAATACTAGTTGGAGT---------------------------------AATAAA---------ACTCTGGAACAA-
-----ATTTGGGGC------AACATG------ACCTGGTTACAGTGGGAAAGAGAAATTGATAATTATACAGAATTAATA
TACAGCTTAATTGAAGAATCGCAAAACCAACAAGAAAAGAATGAACAGGAATTATTGGAATTGGATAAATGGGCAAGTTT
GTGGAATTGGTTTAGCATAACAAATTGGCTGTGGTATATAAAAATATTTATAATGGTAGTAGGAGGCTTGGTAGGTTTAA
GAATAGTTTTTTCTGTACTTTCTATAGTGAATAGAGTTAGGCAGGGATACTCACCATTATCGTTCCAGATCCACCCC---
CCAGCTCCGAGG---GGA---CCCGAAAGGCCCGAAGGAACCGAAGAAGAA---------GGTGGAGAGAGAGACAGA--
----GACAGATCCGGTCCA---TTAGTGAACGGATTCTTAGCACTTATCTGGGTCGACCTGAGGAGCCTGTTCCTCTTCA
TCTACCACCGCTTGAGAGACTTACTATTGATTGTGACGAGGATTGTGGAACTTCTGGGACGCCGGGGGTGGGAAATCCTC
AAATATTGGTGGAATCTCCTGCAGTATTGGAGTCAGGAACTAAAGAATAGTGCTGTTAGCTTGTTTAATGCCACAGCCAT
AGCAGTAGCTGAGGGGACAGATAGGATTATAGAAGTATTACAAAGAATTTATAGAGCTATCCTTCACATACCTGTAAGAA
TAAGA---------CAAGGCTTGGAAAGAGCTTTGCTATAA
>AY314057/B/CA/1996/WC10C_5
GCAATG------GGA------GTAGGAGCT------GTGCTCCCTGGGTTCTTGGGAGCAGCAGGAAGCACTAAGGGCGA
A---TCCAGCACACTGACGGTACAGGCCAGACAATTATTGTCTGGTATAGTGCAACAGCAGAGTAATTTGCTGAGAGCTA
TTGAGGCGCAACAGCATCTGCTGCAACTCACAGTCTGGGGCATCAAACAGCTCCAGGCA---AGAGTCCTGGCTATGGAA
AGATACCTAAAGGATCAACAGCTCCTGGGG------ATTTGGGGTTGCTCTGGAAAACTCATCTGCACCACTACTGTGCC
TTGGAATACTAGTTGGAGT---------------------------------AATAAA---------ACTCTGGAACAA-
-----ATTTGGGGC------AACATG------ACCTGGTTACAGTGGGAAAGAGAAATTGATAATTATACAGAATTAATA
TACAGCTTAATTGAAGAATCGCAAAACCAACAAGAAAAGAATGAACAGGAATTATTGGAATTGGATAAATGGGCAAGTTT
GTGGAATTGGTTTAGCATAACAAATTGGCTGTGGTATATAAAAATATTTATAATGGTAGTAGGAGGCTTGGTAGGTTTAA
GAATAGTTTTTTCTGTACTTTCTATAGTGAATAGAGTTAGGCAGGGATACTCACCATTATCGTTCCGGATCCACCCC---
CCAGCTCCGAGG---GGG---CCCGAAAGGCCCGAAGGAACCGAAGAAGAA---------GGCGGAGAGAGAGACAGA--
----GACAGATCCGGTCCA---TTAGTGAACGGATTCTTAGCACTTATCTGGGTCGACCTGAGGAGCCTGTTCCTCTTCA
TCTACCACCGCTTGAGAGACTTACTATTGATTGTGACGAGGATTGTGGAACTTCTGGGACGCCGGGGGTGGGAAATCCTC
AAATATTGGTGGAATCTCCTGCAGTATTGGAGTCAGGAACTAAAGAATAGTGCTGTTAGCCTGTTTAATGCCACAGCCAT
AGCAGTAGCTGAGGGGACAGATAGGATTATAGAAGTATTACAAAGAATTTATAGAGCTATCCTTCCCATACCTGTAAGAA
TAAGA---------CAAGGCTTGGAAAGAGCTTTGCTATAA
>AY314058/B/CA/1996/WC10C_6
GCAATG------GGA------GCAGGAGCT------GTGCTCCTTGGGCTCTTGGGAGCAGCAGGAAGCACTAAGGGCGA
A---TCCAGCACACTGACGGTACAGGCCAGACAATTATTGACTGGTATAGTGCAACAGCAGAGTAATTTGCTGAGAGCTA
TTGAGGCGCAACAGCATCTGCTGCAACTCACAGTCTGGGGCATCAAACAGCTCCAGGCA---AGAGTCCTGGCTATGGAA
AGATACCTAAAGGATCAACAGCTCCTGGGG------ATTTGGGGTTGCTCTGGAAAACTCATCTGCACCACTACTGTGCC
TTGGAATACTAGTTGGAGT---------------------------------AATAAA---------ACTCTGGAACAA-
-----ATTTGGGGC------AACATG------ACCTGGTTACAGTGGGAAAGAGAAATTGATAATTATACAGAATTAATA
TACAGCTTAATTGAAGAATCGCAAAACCAACAAGAAAAGAATGAACAGGGATTATTGGAATTGGATAAATGGGCAAGTTT
GTGGAATTGGTTTAGCATAACAAATTGGCTGTGGTATATAAAAATATTTATAATGGTAGTAGGAGGCTTGGTAGGTTTAA
GAATAGTTTTTTCTGTACTTTCTATAGTGAATAGAGTTAGGCAGGGATACTCACCATTATCGTTCCAGATCCACCCC---
CCAGCTCCGAGG---GGA---CCCGAAAGGCCCGAAGGAACCGAAGAAGAA---------GGTGGAGAGAGAGACAGA--
----GACAGATCCGGTCCA---TTAGTGAACGGATTCTTAGCACTTATCTGGGTCGACCTGAGGAGCCTGTTCCTCTTCA
TCTACCACCGCTTGAGAGACTTACTATTGATTGTGACGAGGATTGTGGAACTTCTGGGACGCCGGGGGTGGGAAATCCTC
AAATATTGGTGGAATCTCCTGCAGTATTGGAGTCAGGAACTAAAGAATAGTGCTGTTAGCTTGTTTAATGCCACAGCCAT
AGCAGTAGCCGAGGGGACAGATAGGATTATAGAAGTATTACAAAGAATTTATAGAGCTATCCTTCACATACCTGTAAGAA
TAAGA---------CAAGGCTTGGAAAGAGCTTTGCTATAA
>AY314059/B/CA/1996/WC10C_8
GCAATG------GGA------GTAGGAGCT------GCGCTCCTTGGGTTCTTGGGAGCAGCAGGAAGCACTAAGGGCGA
A---TCCAGCACACTGACGGTACAAGCCAGACAATTATTGTCTGGTATAGTGCAACAGCAGAGTAATCTGCTGAGGGCTA
TTGAGGCGCAACAGCATCTGTTGCAACTCACAGTCTGGGGCATCAAGCAGCTCCAGGCA---AGAGTCCTGGCTATGGAA
AGATACCTAAAGGATCAACAGCTCCTGGGG------ATTTGGGGTTGCTCTGGAAAACTCATCTGCACCACTACTGTGCC
TTGGAATACTAGTTGGAGT---------------------------------AATAAA---------ACTCTGGAACAA-
-----ATTTGGGGT------AACATG------ACCTGGCTGCAGTGGGAAAGAGAAATTGATAATTATACAGAATTAATA
TACAGCTTAATTGAAGAATCGCAAAACCAACAAGAAAAGAATGAACAGGAATTATTGGAATTGGATAAATGGGCAAGTTT
GTGGAATTGGTTTAGCATAACAAATTGGCTGTGGTATATAAAAATATTTATAATGGTAGTAGGAGGCTTGGTAGGTTTAA
GAATAGTTTTTTCTGTACTTTCTATAGTGAATAGAGTTAGGCAGGGATACTCACCATTATCGTTCCAGATCCACCCC---
CCAGCTCCGAGG---GGA---CCCGAAAGGCCCGAAGGAACCGAAGAAGAA---------GGTGGAGAGAGAGACAGA--
----GACAGATCCGGTCCA---TTAGTGAACGGGTTCTTAGCACTTATCTGGGTCGACCTGAGGAGCCTGTTCCTCTTCA
TCTACCACTGCTTGAGAGACTTACTATTGATTGTGACGAGGATTGTGGAACTTCTGGGACGCCGGGGGTGGGAAATCCTC
AAATATTGGTGGAATCTCCCGCAGTATTGGAGTCAGGAACTAAAGAATAGTGCTGTTAGCTTGTTTAATGCCACAGCCAT
AGCAGTAGCTGAGGGGACAGATAGGATTATAGAAGTATTACAAAGAATTTATAGAGCTATCCTTCACATACCTGTAAGAA
TAAGA---------CAAGGCTTGGAAAGAGCTTTGCTATAA
>AY314060/B/CA/1996/WC10C_9
GCAGCG------GGA------ATAGGAGCT------GTGCTCCTTGGGTTCTTGGGAGCAGCAGGAAGCACTAAGGGCGA
A---TCCAGCACACTGACGGTACAGGCCAGACAATTATTGTCTGGTATAGTGCAACAGCAGAGTAATTTGCTGAGAGCTA
TTGAGGCGCAACAGCATCTGCTGCAACTCACAGTCTGGGGCATCAAACAGCTCCAGGCA---AGAGTCCTGGCTATGGAA
AGATACCTAAAGGATCAACAGCTCCTGGGG------ATTTGGGGTTGCTCTGGAAAACTCATCTGCACCACTACTGTGCC
TTGGAATACTAGTTGGAGT---------------------------------AATAAA---------ACTCTGGAACAA-
-----ATTTGGGGC------AACATG------ACCTGGTTACAGTGGGAAAGAGAAATTGATAATTATACAGAATTAATA
TACAGCTTAATTGAAGAATCGCAAAACCAACAAGAAAAGAATGAACAGGAATTATTGGAATTGGATAAATGGGCAAGTTT
GTGGAATTGGTTTAGCATAACAAATTGGCTGTGGTATATAAAAATATTTATAATGGTAGTAGGAGGCTTGGTAGGTTTAA
GAATAGTTTTTTCTGTACTTTCTATAGTGAATAGAGTTAGGCAGGGATACTCACCATTATCGTTCCAGATCCACCCC---
CCAGCTCCGAGG---GGA---CCCGAAAGGCCCGAAGGAACCGAAGAAGAA---------GGTGGAGAGAGAGACAGA--
----GACAGATCCGGTCCA---TTAGTGAACGGATTCTTAGCACTTATCTGGGTCGACCTGAGGAGCCTGTTCCTCTTCA
TCTACCACCGCTTGAGAGACTTACTATTGATTGTGACGAGGATTGTGGAACTTCTGGGACGCCGGGGGTGGGAAATCCTC
AAATATTGGTGGAATCTCCTGCAGTATTGGAGTCAGGAACTAAAGAATAGTGCTGTTAGCTTGTTTAATGCCACAGCCAT
AGCAGTAGCTGAGGGGACAGATAGGATTATAGAAGTATTACAAAGAATTTATAGAGCTATCCTTCACATACCTGTAAGAA
TAAGA---------CAAGGCTTGGAAAGAGCTTTGCTATAA
>AY314061/B/CA/1996/WC10C_10
GCAGCG------GGA------ATAGGAGCT------GTGCTCCCTGGGTTCTTGGGAGCAGCAGGAAGCACTAAGGGCGA
A---TCCAGCACACTGACGGTACAAGCCAGACAATTATTGTCTGGTATAGTGCAACAGCAGAGTAATCTGCTGAGGGCTA
TTGAGGCGCAACAGCATCTGTTGCAACTCACAGTCTGGGGCATCAAGCAGCTCCAGGCA---AGAGTCCTGGCTATGGAA
AGATACCTAAAGGATCAACAGCTCCTGGGG------ATTTGGGGTTGCTCTGGAAAACTCATCTGCACCACTACTGTGCC
TTGGAATACTAGTTGGAGT---------------------------------AATAAA---------ACTCTGGAACAA-
-----ATTTGGGGT------AACATG------ACCTGGCTGCAGTGGGAAAGAGAAATTGATAATTATACAGAATTAATA
TACAGCTTAATTGAAGAATCGCAAAACCAACAAGAAAAGAATGAACAGGAATTATTGGAATTGGATAAATGGGCAAGTTT
GTGGAATTGGTTTAGCATAACAAATTGGCTGTGGTATATAAAAATATTTATAATGGTAGTAGGAGGCTTGGTAGGTTTAA
GAATAGTTTTTTCTGTACTTTCTATAGTGAATAGAGTTAGGCAGGGATACTCACCATTATCGTTCCAGATCCACCCC---
CCAGCTCCGAGG---GGA---CCCGAAAGGCCCGAAGGAACCGAAGAAGAA---------GGTGGAGAGAGAGACAGA--
----GACAGATCCGGTCCA---TTAGTGAACGGGTTCTTAGCACTTATCTGGGTCGACCTGAGGAGCCTGTTCCTCTTCA
TCTACCACTGCTTGAGAGACTTACTATTGATTGTGACGAGGATTGTGGAACTTCTGGGACGCCGGGGGTGGGAAATCCTC
AAATATTGGTGGAATCTCCCGCAGTATTGGAGTCAGGAACTAAAGAATAGTGCTGTTAGCTTGTTTAATGCCACAGCCAT
AGCAGTAGCTGAGGGGACAGATAGGATTATAGAAGTATTACAAAGAATTTATAGAGCTATCCTTCACATACCTGTAAGAA
TAAGA---------CAAGGCTTGGAAAGAGCTTTGCTATAA
>AY314062/B/CA/1996/WC10C_11
GCAGCG------GGA------ATAGGAGCT------GTGCTCCCTGGGTTCTTGGGAGCAGCAGGAAGCACTATGGGCGC
AGCGTCAATGACGCTGACGGTACAGGCCAGACAATTATTGTCTGGTATAGTGCAACAGCAGAGTAATTTGCTGAGAGCTA
TTGAGGCGCAACAGCATCTGCTGCAACTCACAGTCTGGGGCATCAAACAGCTCCAGGCA---AGAGTCCTGGCTATGGAA
AGATACCTAAAGGATCAACAGCTCCTGGGG------ATTTGGGGTTGCTCTGGAAAACTCATCTGCACCACTACTGTGCC
TTGGAATACTAGTTGGAGT---------------------------------AATAAA---------ACTCTGGAACAA-
-----ATTTGGGGC------AACATG------ACCTGGTTACAGTGGGAAAGAGAAATTGATAATTATACAGAATTAATA
TACAGCTTAATTGAAGAATCGCAAAACCAACAAGAAAAGAATGAACAGGAGTTATTGGAATTGGATAAATGGGCAAGTTT
GTGGAATTGGTTTAGCATAACAAATTGGCTGTGGTATATAAAAATATTTATAATGGTAGTAGGAGGCTTGGTAGGTTTAA
GAATAGTTTTTTCTGTACTTTCTATAGTGAATAGAGTTAGGCAGGGATACTCACCATTATCGTTCCAGATCCACCCC---
CCAGCTCCGAGG---GGA---CCCGAAAGGCCCGAAGGAACCGAAGAAGAA---------GGTGGAGAGAGAGACAGA--
----GACAGATCCGGTCCA---TTAGTGAACGGATTCTTAGCACTTATCTGGGTCGACCTGAGGAGCCTGTTCCTCTTCA
TCTACCACCGCTTGAGAGACTTACTATTGATTGTGACGAGGATTGTGGAACTTCTGGGACGCCGGGGGTGGGAAATCCTC
AAATATTGGTGGAATCTCCTGCAGTATTGGAGTCAGGAACTAAAGAATAGTGCTGTTAGCTTGTTTAATGCCACAGCCAT
AGCAGTAGCTGAGGGGACAGATAGGATTATAGAAGTATTACAAAGAATTTATAGAGCTATCCTTCACATACCTGTAAGAA
TAAGA---------CAAGGCTTGGAAAGAGCTTTGCTATAA
>AY314063/B/CA/1996/WC10C_12
GCAATG------GGA------GTAGGAGCT------GTGCTCCCTGGGTTCTTGGGAGCAGCAGGAAGCACTAAGGGCGA
A---TCCAGCACACTGGCGGTACAGGCCAGACAATTATTGTCTGGTATAGTGCAACAGCAGAGTAATTTGCTGAGAGCTA
TTGAGGCGCAACAGCATCTGCTGCAACTCACAGTCTGGGGCATCAAACAGCTCCAGGCA---AGAGTCCTGGCTATGGAA
AGATACCTAAAGGATCAACAGCTCCTGGGG------ATTTGGGGTTGCTCTGGAAAACTCATCTGCACCACTACTGTGCC
TTGGAATACTAGTTGGAGT---------------------------------AATAAA---------ACTCTGGAACAA-
-----ATTTGGGGC------AACATG------ACCTGGTTACAGTGGGAAAGAGAAATTGATAATTATACAGAATTAATA
TACAGCTTAATTGAAGAATCGCAAAACCAACAAGAAAAGAATGAACAGGAATTATTGGAATTGGATAAATGGGCAAGTTT
GTGGAATTGGTTTAGCATAACAAATTGGCTGTGGTATATAAAAATATTTATAATGGTAGTAGGAGGCTTGGTAGGTTTAA
GAATAGTTTTTTCTGTACTTTCTATAGTGAATAGAGTTAGGCAGGGATACTCACCATTATCGTCCCAGATCCACCCC---
CCAGCTCCGAGG---GGA---CCCGAAAGGCCCGAAGGAACCGAAGAAGAA---------GGTGGAGAGAGAGACAGA--
----GACAGATCCGGCCCA---TTAGTGAACGGATTCTTAGCACTTATCTGGGTCGACCTGAGGAGCCTGTTCCTCTTCA
TCTACCACCGCTTGAGAGACTTACTATTGATTGTGACGAGGATTGTGGAACTTCTGGGACGCCGGGGGTGGGAAATCCTC
AAATATTGGTGGAATCTCCTGCAGTATTGGAGTCAGGAACTAAAGAATAGTGCTGTTAGCTTGTTTAATGCCACAGCCAT
AGCAGTAGCTGAGGGGACAGATAGGATTATAGAAGTATTACAAAGAATTTATAGAGCTATCCTTCACATACCTGTAAGAA
TAAGA---------CAAGGCTTGGAAAGAGCTTTGCTATAA
>AY331282/B/US/1997/1001_07
GCAGTACTAGGGGGA------CTCGGAGCT------GTGTTCATTGGGTTCTTGGGAGCAGCAGGAAGCACTATGGGCGC
AGCGTCAGTAACGCTGACGGTACAGGCCAGACAACTACTGTCTGGTATAGTGCAACAGCAGAGCAATCTGCTGAGAGCTA
TTGAGGCGCAACAGCATCTGTTGCAACTCACAGTCTGGGGCATCAAGCAGCTCCARGCA---AGAGTCCTAGCTGTARAA
AGATACCTAAAGGATCAACAGCTCCTGGRA------ATTTGGGGTTGCTCTGGAAAACTCATCTGCACCACTTCTGTGCC
TTGGAATGCTAGTTGGAGT---------------------------------AATAAA---------TCTCTGGATAAG-
-----ATTTGGAAT------AACATG------ACCTGGATGGAGTGGGAAAAAGAAATTGATAATTACACAGGCTTAATA
TATTCCTTAATTGAAGAATCACAAAACCAACAAGAAAAGAATGAACAAGAATTATTAGAATTGGATAAATGGGCAAGTTT
GTGGAATTGGTTTAACATAACACACTGGCTGTGGTATATAAAAATATTCATAATAATAGTAGGAGGCTTAGTAGGTCTAA
GAATAGTTTTTGCTGTACTTTCTATAGTGAATAGAGTTAGGCAGGGATACTCACCATTATCGTTTCAGACCCGCCTC---
CCAACCCCGAGG---GGA---CCCGACAGGCCCGAAGGAATCGAAGAAGAA---------GGTGGAGAGAGAGACAAA--
----GACAGATCCGTGAGA---TTAGTGGATGGATTCTTAGCACTTATCTGGGACGATCTGCGGAGCCTGTGCCTCTTCA
GCTACCACCACTTGAGAGACTTACTCTTGACTGTAACGAGGATTGTGGAACTTCTGGGACGCAGGGGGTGGGAAGCCCTC
AAATATTGGTGGAATCTCCTACAGTATTGGAGTCAGGAACTAAAGAGTAGTGCTATTAGCTTGCTCAACGCCACAGCGAT
AGCAGTAGCTGAGGGAACAGATAGGGTTATAGAAATAGTACAAAGAGCCTGTAGAGCTATTCTCCACATACCTAGAAGAA
TAAGA---------CAGGGCTTGGAAAGGCTTTTGCTATAA
>AY331283/B/US/1997/1001_09
GCAGTACTAGGGGGA------CTCGGAGCT------GTGTTCATTGGGTTCTTGGGAGCAGCAGGAAGCACTATGGGCGC
AGCGTCAGTAACGCTGACGGTACAGGCCAGACAACTACTGTCTGGTATAGTGCAACAGCAGAGCAATCTGCTGAGAGCTA
TTGAGGCGCAACAGCATCTGTTGCAACTCACAGTCTGGGGCATCAAGCAGCTCCAGGCA---AGAGTCCTAGCTGTAGAA
AGATACCTAAAGGATCAACAGCTCCTGGGA------ATTTGGGGTTGCTCTGGAAAACTCATCTGCACCACTTCTGTGCC
TTGGAATGCTAGTTGGAGT---------------------------------AATAAA---------TCTCTGGATAAG-
-----ATTTGGAAT------AACATG------ACCTGGATGGAGTGGGAAAAAGAAATTGATAATTACACAGGCTTAATA
TATTCCTTAATTGAAGAATCACAAAACCAACAAGAAAAGAATGAACAAGAATTATTAGAATTGGATAAATGGGCAAGTTT
GTGGAATTGGTTTAACATAACACACTGGCTGTGGTATATAAAAATATTCATAATAATAGTAGGAGGCTTAGTAGGTCTAA
GAATAGTTTTTGCTGTACTTTCTATAGTGAATAGAGTTAGGCAGGGATACTCACCATTATCGTTTCAGACCCGCCTC---
CCAACCCCGAGG---GGA---CCCGACAGGCCCGAAGGAATCGAAGAAGAA---------GGTGGAGAGAGAGACAAA--
----GACAGATCCGTGAGA---TTAGTGGATGGATTCTTAGCACTTATCTGGGACGATCTGCGGAGCCTGTGCCTCTTCA
GCTACCACCACTTGAGAGACTTACTCTTGACTGTAACGAGGATTGTGGAACTTCTGGGACGCAGGGGGTGGGAAGCCCTC
AAATATTGGTGGAATCTCCTACAGTATTGGAGTCAGGAACTAAAGAGTAGTGCTATTAGCTTGCTCAACGCCACAGCGAT
AGCAGTAGCTGAGGGAACAGATAGGGTTATAGAAATAGTACAAAGAGCCTGTAGAGCTATTCTCCACATACCTAGAAGAA
TAAGA---------CAGGGCTTGGAAAGGCTTTTGCTATAA
>AY331284/B/US/1997/1006_08
GCAATA------GGA------ATGGGAGCG------TTGTTCCTTGGGTTCTTGGGAGCAGCAGGAAGCACTATGGGCGC
AGCGTCAGTGACGCTGACGGTACAGGCCAGACAATTATTGTCTGGTATAGTGCAACAGCAAAACAATTTGCTGAAGGCTA
TTGAGGCGCAACAGCATCTGTTGCAACTCACAGTCTGGGGCATCAAGCAGCTCCAGGCA---AGAGTCCTGGCTTTGGAA
AGATACCTAAAGGATCAACAGCTCCTAGGG------ATGTGGGGTTGCTCTGGAAAACTCATCTGCACCACTACTGTGCC
TTGGAATGATAGTTGGAGT---------------------------------AATAAA---------TCTCTAAGTGAT-
-----ATTTGGGAT------AACATG------ACCTGGATGGAGTGGGAAAGAGAAATTAACAATTACACAAGTTTAATA
TACACCTTAATTCAAGAATCGCAGAGCCAACAAGAAAAAAATGAACTAGAATTATTGGCATTGGATAAGTGGGCAAGCCT
GTGGAATTGGTTTGACATATCAAAATGGCTGTGGTATATAAAAATATTCATAATGATAGTAGGAGGCTTAATAGGTTTAA
GAATAGTTTTTACTGTGCTTTCTATAGTGAATAGAGTTAGGCAGGGATACTCACCATTGTCATTTCAGACCCACCTC---
CCAGCTCCAAGG---GGA---CCCGACAGGCCCGAAGGAATCGAAGAAGAA---------GGTGGAGAGAGAGACAGA--
----GACACATCCAGGCAA---TTAGCAGCTGGATTCTTAGCACTTCTCTGGGTCGACCTACGGAGCCTGTGCCTCTTCC
TCTACCACCGCTTGAGAGACTTACTCTTGATTGTAGCGAGGATTGTGGAACTTCTGGGACGCAGGGGGTGGGAAGCCCTC
AAGTATTGGTGGAATCTCCTGCAGTATTGGAGTCAGGAACTAAAGAATAGTGCTGTTAGCTTGTTCAATGCTACAGCAAT
AGCAGTAGCTGAGGGGACAGATAGGATTATAGAAGCAGTACAAAGAACTCTTAGAGCTATTCGCCACATACCTACAAGAA
TAAGA---------CAGGGCTTTGAAAGGGCTTTGCTATAA
>AY331285/B/US/1997/1012_08
GCAGTG------GGA------TTAGGAGCT------ATGTTCCTTGGGTTCTTAGGAGCAGCAGGAAGCGCTATGGGCGC
AGCGTCAATGACGCTGACGGTACAGGCCAGACAATTACTGTCTGGTATAGTGCAACAGCAGAATAATTTGCTGAGGGCTA
TTGAGGCGCAACAGCATATGTTGCAACTCACAGTCTGGGGCATCAAGCAGCTCCAGGCA---AGAGTCCTAGCTGTGGAA
AGATACCTAAAGGATCAACAGCTCCTGGGG------ATTTGGGGTTGCTCTGGAAAACTCATATGCACCACTGATGTGCC
TTGGGATACTAGTKGGAGT---------------------------------AATAAA---------ACTCTGGATGAT-
-----ATTTGGGGTAGT---AACATG------ACCTGGATGGAGTGGGAAAGAGAAATTGACAATTACACAAGCACAATA
TACACCTTACTTGAAGAAGCACAGTATCAACAGGAAAAGRATGAAAAAGAATTATTGGAATTGGATAAATGGGCAAGTTT
GTGGAATTGGTTTGACATAACAAACTGGCTGTGGTATATAAGAATATTCATAATGATAGTAGGAGGCTTGGTAGGTTTAA
GAATAGTTTTTGCTGTACTTTCTATAGTAAATAGAATTAGGCAGGGATACTCACCATTATCGTTCCAGACCCACCAC---
CCAGCCCCGAGG---GGA---CCCGACAGGCCCGAAGGAATCGAAGAAGAA---------GGTGGAGAGAGAGACAGA--
----GACAGATCCGGTCGA---TTAGTGAACGGATTCTTAGCACTTATCTGGGTCGATCTGCGGAGCCTGTGCCTCTTCA
GCTACCACCGCTTGAGAGACTTACTCTTGATTGTAACGAGGATTGTGGAACTTCTGGGACGCAGGGGGTGGGAAGTCCTC
AAATATTGGTGGAATCTCCTACAGTATTGGAGTCAGGAACTAAAGAATAGTGCTGTTAGCTTGCTCAATGTCACGGCCAT
AGCAGTAGCTGAGGGGACAGATAGGATTATAGAAGTAGCACAAAGAATTGGTAGAGCTATCCTCCACATACCTACAAGAA
TAAGA---------CAGGGCTTAGAAAGGGCTTTGCTATAA
>AY331286/B/US/1997/1012_11
GCAGTG------GGA------TTAGGAGCT------ATGTTCCTTGGGTTCTTAGGAGCAGCAGGAAGCGCTATGGGCGC
AGCGTCAATGACGCTGACGGTACAGGCCAGACAATTACTGTCTGGTATAGTGCAACAGCAGAATAATTTGCTGAGGGCTA
TTGAGGCGCAACAGCATATGTTGCAACTCACAGTCTGGGGCATCAAGCAGCTCCAGGCA---AGAGTCCTAGCTGTGGAA
AGATACCTAAAGGATCAACAGCTCCTGGGG------ATTTGGGGTTGCTCTGGAAAACTCATWTGCACCACTGATGTGCC
TTGGGATACTAGTTGGAGT---------------------------------AATAAA---------ACTCTGGATGAT-
-----ATTTGGGGTAGT---AACATG------ACCTGGATGGAGTGGGAAAGAGAAATTGACAATTACACAAGCACAATA
TACACCTTACTTGAAGAAGCACAGTATCAACAGGAAAAGAATGAAAAAGAATTATTGGAATTGGATAAATGGGCAAGTTT
GTGGAATTGGTTTGACATAACAAACTGGCTGTGGTATATAAGAATATTCATAATGATAGTAGGAGGCTTGGTAGGTTTAA
GAATAGTTTTTGCTGTACTTTCTATAGTAAATAGAATTAGGCAGGGATACTCACCATTATCGTTCCAGACCCACCAC---
CCAGCCCCGAGG---GGA---CCCGACAGGCCCGAAGGAATCGAAGAAGAA---------GGTGGAGAGAGAGACAGA--
----GACAGATCCGGTCGA---TTAGTGAACGGATTCTTAGCACTTATCTGGGTCGATCTGCGGAGCCTGTGCCTCTTCA
GCTACCACCGCTTGAGAGACTTACTCTTGATTGTAACGAGGATTGTGGAACTTCTGGGACGCAGGGGGTGGGAAGTCCTC
AAATATTGGTGGAATCTCCTACAGTATTGGAGTCAGGAACTAAAGAATAGTGCTGTTAGCTTGCTCAATGTCACGGCCAT
AGCAGTAGCTGAGGGGACAGATAGGATTATAGAAGTAGCACAAAGAATTGGTAGAGCTATCCTCCACATACCTACAAGAA
TAAGA---------CAGGGCTTAGAAAGGGCTTTGCTATAA
>AY331287/B/US/1997/1013_03
GCAGTG------GGA------ATAGGAGCT------GTGTTCCTTGGGTTCTTGGGAGCAGCAGGAAGCACTATGGGCGC
AGCGTCAATAACGCTGACGGTACAAGCCAGACAATTACTGTCTGGTATAGTGCAACAGCAGAACAATTTGCTGAGAGCTA
TTGAGGCGCAACAGCATCTGTTGCAACTCACAGTCTGGGGCATCAAGCAGCTCCAGGCA---AGAGTCCTGGCTGTGGAA
AGATACCTAAGGGATCAACAGCTCCTGGGA------ATTTGGGGGTGCTCTGGAAAACTCATCTGCACCACTACTGTGCC
TTGGAATGCTAGTTGGAGT---------------------------------AATAAA---------TCTCTGGATTAC-
-----ATTTGGGAA------AACATG------ACCTGGATGGAGTGGGAAAGAGAAATTGACAATTACACAAGCTTCATA
TACACCTTACTTGAAAACTCRCAAAATCAGCAAGAAAAGAATGAACAAGAATTATTGGAATTAGATAAGTGGGCAAGTTT
GTGGAATTGGTTTGACATAACAAACTGGCTGTGGTATATAAAAATATTCATAATGATAGTAGGAGGTTTGATAGGTTTAA
GAATAGTTTTTACTGTACTTGCTATAGTGAATAGAGTTAGGCAGGGATACTCACCCTTGTCGTTTCAGACCCGCCTC---
CCAGTCCCGGGG---GAA---CCCGACAGGCCCGAAGGAATCGACGAAGAA---------GGTGGAGAGAGAGACAGA--
----GACAGATCCGGACAC---TTAGTGAATGGATTCTTAGCAATTATCTGGGTCGACCTACGGAGCCTGTGCCTCTTCA
GCTACCACCGCTTGAGAGACTTACTCTTGATTGTAACAAGGATTGTGGAACTTCTGGGACGCAGGGGGTGGGAAGCCCTC
AAGTATTGGTGGAATCTCCTGCAGTATTGGAGCCAGGAACTAAAGAAGAGTGCTATTAGCTTGCTCAACGCCATAGCCAT
AGTAGTAGCTGAGGGGACAGATAGGATTCTAGAGGCATTACAAAGAGCTGGTAGAGCTTTCATCCACATACCCGTACGAA
TAAGA---------CAGGGCTTAGAAAGGGCTTTGCTATAA
>AY331288/B/US/1997/1013_07
GCAGTG------GGA------ATAGGAGCT------GTGTTCCTTGGGTTCTTGGGAGCAGCAGGAAGCACTATGGGCGC
AGCGTCAATAACGCTGACGGTACAAGCCAGACAATTACTGTCTGGTATAGTGCAACAGCAGAACAATTTGCTGAGAGCTA
TTGAGGCGCAACAGCATCTGTTGCAACTCACAGTCTGGGGCATCAAGCAGCTCCAGGCA---AGAGTCCTGGCTGTGGAA
AGATACCTAAGGGATCAACAGCTCCTGGGA------ATTTGGGGGTGCTCTGGAAAACTCATCTGCACCACTACTGTGCC
TTGGAATGCTAGTTGGAGT---------------------------------AATAAA---------TCTCTGGATTAC-
-----ATTTGGGAA------AACATG------ACCTGGATGGAGTGGGAAAGAGAAATTGACAATTACACAAGCTTCATA
TACACCTTACTTGAAAACTCRCAAAATCAGCAAGAAAAGAATGAACAAGAATTATTGGAATTAGATAAGTGGGCAAGTTT
GTGGAATTGGTTTGACATAACAAACTGGCTGTGGTATATAAAAATATTCATAATGATAGTAGGAGGTTTGATAGGTTTAA
GAATAGTTTTTACTGTACTTGCTATAGTGAATAGAGTTAGGCAGGGATACTCACCCTTGTCGTTTCAGACCCGCCTC---
CCAGTCCCGGGG---GAA---CCCGACAGGCCCGAAGGAATCGACGAAGAA---------GGTGGAGAGAGAGACAGA--
----GACAGATCCGGACAC---TTAGTGAATGGATTCTTAGCAATTATCTGGGTCGACCTACGGAGCCTGTGCCTCTTCA
GCTACCACCGCTTGAGAGACTTACTCTTGATTGTAACAAGGATTGTGGAACTTCTGGGACGCAGGGGGTGGGAAGCCCTC
AAGTATTGGTGGAATCTCCTGCAGTATTGGAGCCAGGAACTAAAGAAGAGTGCTATTAGCTTGCTCAACGCCATAGCCAT
AGTAGTAGCTGAGGGGACAGATAGGATTCTAGAGGCATTACAAAGAGCTGGTAGRGCTTTCATYCACATACCCGTACGAA
TAAGA---------CAGGGCTTRGAAAGGGCTTTGCTATAA
>AY331289/B/US/1997/1018_06
GCAGTG------GGAA---CAATAGGAGCT------ATGTTCCTTGGGTTCTTGGGAGCAGCAGGAAGCACTATGGGCGC
AGCGTCAATAACGCTGACGGTACAGGCCAGACTATTACTGTCTGGTATAGTGCAACAGCAGAACAATCTGCTGAGAGCTA
TTGAGGCACAACAACATCTGTTGCAACTCACAGTCTGGGGCATCAAGCAGCTCCAGGCA---AGAGTCCTGGCTGTGGAA
AGATACCTAAGGGATCAACAGCTCCTAGGG------ATTTGGGGTTGCTCTGGAAAACTCATCTGCCCCACTGCTGTGCC
TTGGAATGCTAGTTGGAGT---------------------------------AATAAA---------AATCTAAGTCAA-
-----ATTTGGGAA------AACATG------ACCTGGATGGAGTGGGAAAGAGAAATTGACAATTATACAGATTTAATA
TACAACTTAATTGAACAATCGCAGAACCAACAAGAAAAGAATGAACAAGAATTATTGGCATTGGATAAGTGGGCAAGCTT
GTGGAGTTGGTTTGACATAACAAAATGGCTGTGGTACATAAAAATATTCATAATGATAGTAGGAGGCTTGATAGGATTAA
GAATAGTTTTTGCTGTACTTTCTATAGTAAATAGAGTTAGGCAGGGGTATTCACCACTCTCGTTGCAGACCCACCTC---
CCAGCTCCGAGG---GGA---CCCGACAGGCCAGAAGGAACCGAAGGAGAA---------GGTGGAGAGAGAGACAGA--
----GACAGATCCGTGCGC---TTAGTGGATGGCTTCTTAGCACTTATCTGGGACGACCTGCGGAGCCTGTGCCTCTTCA
GCTACCACCGCTTGAGAGACTTACTCTTGATTATAGCGAGGATTGTGGAAATTCTGGGACGCAGGGGGTGGGAAATCCTC
AAGTATTGGTGGAATCTCCTGAAGTACTGGAGCCAGGAACTACAGAATAGTGCTGTTAGCTTGCTCAATACCACAGCTAT
AGCAGTAGCTGAGGGGACAGATAGGGTTATAGAAATAGTACAAAGAGTTGTTAGAGCTATTCTCCACATACCTAGAAGGA
TAAGA---------CAAGGTTTAGAACTTTCTTTGCTATAA
>AY331290/B/US/1997/1018_10
GCAGTG------GGAA---CAATAGGAGCT------ATGTTCCTTGGGTTCTTGGGAGCAGCAGGAAGCACTATGGGCGC
AGCGTCAATAACGCTGACGGTACAGGCCAGACTATTACTGTCTGGTATAGTGCAACAGCAGAACAATCTGCTGAGAGCTA
TTGAGGCACAACAACATCTGTTGCAACTCACAGTCTGGGGCATCAAGCAGCTCCAGGCA---AGAGTCCTGGCTGTGGAA
AGATACCTAAGGGATCAACAGCTCCTAGGG------ATTTGGGGTTGCTCTGGAAAACTCATCTGCCCCACTGCTGTGCC
TTGGAATGCTAGTTGGAGT---------------------------------AATAAA---------AATCTAAGTCAA-
-----ATTTGGGAA------AACATG------ACCTGGATGGAGTGGGAAAGAGAAATTGACAATTATACAGATTTAATA
TACAACTTAATTGAACAATCGCAGAACCAACAAGAAAAGAATGAACAAGAATTATTGGCATTGGATAAGTGGGCAAGCTT
GTGGAGTTGGTTTGACATAACAAAATGGCTGTGGTACATAAAAATATTCATAATGATAGTAGGAGGCTTGATAGGATTAA
GAATAGTTTTTGCTGTACTTTCTATAGTAAATAGAGTTAGGCAGGGGTATTCACCACTCTCGTTGCAGACCCACCTC---
CCAGCTCCGAGG---GGA---CCCGACAGGCCAGAAGGAACCGAAGGAGAA---------GGTGGAGAGAGAGACAGA--
----GACAGATCCGTGCGC---TTAGTGGATGGCTTCTTAGCACTTATCTGGGACGACCTGCGGAGCCTGTGCCTCTTCA
GCTACCACCGCTTGAGAGACTTACTCTTGATTATAGCGAGGATTGTGGAAATTCTGGGACGCAGGGGGTGGGAAATCCTC
AAGTATTGGTGGAATCTCCTGAAGTACTGGAGCCAGGAACTACAGAATAGTGCTGTTAGCTTGCTCAATACCACAGCTAT
AGCAGTAGCTGAGGGGACAGATAGGGTTATAGAAATAGTACAAAGAGTTGTTAGAGCTATTCTCCACATACCTAGAAGGA
TAAGA---------CAAGGTTTAGAACTTTCTTTGCTATAA
>AY331291/B/US/1996/1027_05
ACAGTG------GGA------CTAGGAGCT------TTGTTCCTTGGGTTCTTGGGAGCAGCAGGAAGCACTATGGGCGC
AGCGTCGTTGACGCTGACGGTACAGGCCAGACAATTACTGTCTGGTATAGTGCAGCAGCAGAACAATTTGCTGAGAGCTA
TTGAGGCGCAACACCAGCTGTTGCAACTCACAGTCTGGGGCATCAAGCAGCTCCAGGCA---AGAGTCCTGGCTGTGGAA
AGATACCTACAGGATCAACAGCTCCTGGGG------ATTTGGGGTTGCTCTGGAAAACTCATCTGCACCACTGCTGTGCC
TTGGAATGCTAGTTGGAGT---------------------------------AATAAA---------TCTCTGGGAATG-
-----ATTTGGGAT------AACATG------ACCTGGATGGAGTGGGAAAGAGAAATTGACAATTACACAGGCCTAATA
TACAACTTAATTGAACAATCGCAGAACCAGCAAGAAAAGAATGAACAAGACTTATTGGAGTTAGATAAATGGGCAAGTTT
GTGGAATTGGTTTAACATAACAAATTGGCTGTGGTATATAAAAATATTCATAATAGTAGTAGGAGGCTTGGTAGGTTTAA
GAATAGTTTTCATTGTACTTACTATAGTGAACAGAGTTAGGCAGGGATACTCACCATTATCGTTTCAGACCCACCTC---
CCAACCCCGAGG---GGA---CCCGACAGGCCCGAAGGAATCGAAGAAGAA---------GGTGGAGAGAGAGACAGA--
----GACAGATCCAGTCAA---TTAGTGGATGGCTTCTTAGCACTGCTCTGGGTCGATCTGCGGAGCCTGTGCCGCTTCA
GCTACCACCTCTTGAGAGACTTTCTCTTGATTGTAACGAGGATTGTGGAAATTCTGGGACGAAGGGGGTGGGAAGCACTC
AAATATTGGTGGAATCTCCTACAATATTGGAGTCAGGAACTAAAGAATAGTGCTGTTAGCTTGCTCAATACCATAGCCAT
AGCAGTAGCTGAGGGAACAGATAGGGCTATAGAAATACTACAAAGAATTTTTAGAGCTTTTATCCACATACCTAGAAGAA
TAAGA---------CAGGGCTTCGAAAGGGCTTTGCTATAA
>AY331292/B/US/1996/1057_01
GCAGTG------GGA------CTAGGAGCG------TTGTTCATTGGGTTCTTGGGAGCAGCAGGAAGCACTATGGGCGC
AGCGTCAATGACACTGACGGTACAGGCCAGACAATTATTGTCTGGTATAGTGCAACAGCAGAACAACTTGCTGAGGGCTA
TTGAGGCGCAACAACATCTGTTGCAACTCACAGTCTGGGGCATCAAGCAGCTCCAAGCA---AGAGTCCTGGCTGTGGAA
AGATACCTAAAGGATCAACAGCTCCTGGGG------ATTTGGGGTTGCTCTGGAAAACTCATTTGCACCACTGATGTGCC
TTGGAATGATAGCTGGAGT---------------------------------AATAAA---------TCTCTGGATAAG-
-----ATTTGGAAT------AACATG------ACCTGGATGCAGTGGGAAAGAGAAATTGACAATTACACAGATGTAATA
TACAACTTACTTGAAGAATTGCAAAACCAACAAGAAAAGAATGAACAAGAATTATTGCAATTAGATAAATGGGCAAGTTT
GTGGACTTGGTTTGACATAACAAAATGGCTGTGGTATATAAAAATAGTCATAATGATAATAGGAGGCTTAATAGGATTAA
GAATAGTTTTTGTTGTACTTTCTATAGTGAATAGAGTTAGGCAGGGATACTCACCATTGTCGTTTCAGACCCGCCTC---
CCAGCCAGGAGG---GGA---CCCGACAGGCCCGAAGGAACAGAAGAAGAA---------GGTGGAGAGCGAGACAGA--
----GACACATCCGGGATC---TTAGTGGATGGATTCTTAACAATTATCTGGGTCGACCTGCGGAGCCTGTGCCTTTTCA
TCTACCACCGCTTGAGAGACTTACTCTCGATTGTAGCGAGGACTGTGCAG---------------GGGTGGGAAATCCTC
AAGTATTGGTGGAATCTCCTGCAGTATTGGAGCAAGGAACTAAAGAGTAGTGCTGTTAGCTTGCTTAATTCCACTGCCAT
AGTAGTAGCTGAGGGGACAGATAGGATTATAGAAGTAGTACTAAGAGCTTTTAGAGCTGTTCTTCACATACCTACAAGAA
TAAGA---------CAGGGCTTAGAAAGGGCTTTGCTATAA
>AY331293/B/US/1996/1057_09
GCAGTG------GGA------CTAGGAGCG------TTGTTCATTGGGTTCTTGGGAGCAGCAGGAAGCACTATGGGCGC
AGCGTCAATGACACTGACGGTACAGGCCAGACAATTATTGTCTGGTATAGTGCAACAGCAGAACAACTTGCTGAGGGCTA
TTGAGGCGCAACAACATCTGTTGCAACTCACAGTCTGGGGCATCAAGCAGCTCCAAGCA---AGAGTCCTGGCTGTGGAA
AGATACCTAAAGGATCAACAGCTCCTGGGG------ATTTGGGGTTGCTCTGGAAAACTCATTTGCACCACTGATGTGCC
TTGGAATGATAGCTGGAGT---------------------------------AATAAA---------TCTCTGGATAAG-
-----ATTTGGAAT------AACATG------ACCTGGATGCAGTGGGAAAGAGAAATTGACAATTACACAGATGTAATA
TACAACTTACTTGAAGAATCGCAAAACCAACAAGAAAAGAATGAACAAGAATTATTGCAATTAGATAAATGGGCAAGTTT
GTGGACTTGGTTTGACATAACAAAATGGCTGTGGTATATAAAAATAGTCATAATGATAATAGGAGGCTTAATAGGATTAA
GAATAGTTTTTGTTGTACTTTCTATAGTGAATAGAGTTRGGCAGGGATACTCACCATTGTCGTTTCAGACCCGCCTC---
CCAGCCAGGAGG---GGA---CCCGACAGGCCCGAAGGAACAGAAGAAGAA---------GGTGGAGAGCGAGACAGA--
----GACACATCCGGGATC---TTAGTGGATGGATTCTTAACAATTATCTGGGTCGACCTGCGGAGCCTGTGCCTTTTCA
TCTACCACCGCTTGAGAGACTTACTCTCGATTGTAGCGAGGACTGTGCAG---------------GGGTGGGAAATCCTC
AAGTATTGGTGGAATCTCCTGCAGTATTGGAGCAAGGAACTAAAGAGTAGTGCTGTTAGCTTGCTTAATTCCACTGCCAT
AGTAGTAGCTGAGGGGACAGATAGGATTATAGAAGTAGTACTAAGAGCTTTTAGAGCTGTTCTTCACATACCTACAAGAA
TAAGA---------CAGGGCTTAGAAAGGGCTTTGCTATAA
>AY331294/B/US/1998/1058_08
GCAGTG------ACA------CTAGGAGCT------CTGTTCCTTGGGTTCTTGGGAGCAGCAGGAAGCACTATGGGCGC
AGCGTCAATGACGCTGACGGTACAGGCCAGACTATTATTGTCTGGTATAGTGCAACAGCAGAACAACTTGCTGAGGGCTA
TTGAGGCGCAACAACATCTGTTGCAACTCACGGTCTGGGGCATCAAGCAGCTCCAGGCA---AGAGTCCTGGCTGTGGAA
AGATACCTAAAGGATCAACAGCTCCTGGGG------ATTTGGGGTTGCTCTGGAAAACTCATCTGCACCACTGCTGTGCC
TTGGAATGCTAGTTGGAGT---------------------------------AATAAA---------TCTAGGAGTGAG-
-----ATTTGGAAT------AACATG------ACCTGGATGCAATGGGACAAAGAAATTCATAATTACACAAACTTAATA
TACACCTTAATTGGAGAATCGCAAATCCAGCAAGAAAAAAATGAACAAGAACTATTGGGATTAAATAAATGGGCAAGTTT
GTGGAATTGGTTTGACATAACAAAATGGCTGTGGTATATAAAAATATTCATAATGATAGTAGGAGGCTTGATAGGTTTAA
GAATAGTTTTTACTGTACTTTCTATAATGAATAGAGTTAGGCAGGGATACTCACCATTATCATTTCAGACCCGCCTC---
CCAACCCAGAGG---GGA---CCCGACAGGCCCGAAGGAACAGAAGAAAAA---------GGTGGAGAGAGAGACAGA--
----GACAGATCCGGACCA---TTAGTGGATGGATTCTTAGCAATCATCTGGGTCGATCTACGGAGCCTGTGTCTCTTCC
TCTACCACCGATTGAGAGACTTACTCTTGATTGTGACGAGGACTCTGGAACTTCTGGGACGCAGGGGGTGGGAGATCCTC
AAATATTGGTGGAATCTCCTACAGTATTGGAGTCAGGAACTAAAAAATAGTGCTGTTAGCTTGCTCAACGCCACAGCCAT
AGCAGTAGCTGAGGGGACAGATAGGGTTATAAAAATAGTACAAAGAACTTTTAGAGCTATCCTCCACATACCTGTAAGAA
TAAGA---------CAGGGCTTGGAAAGGGCTTTGCTATAA
>AY331295/B/US/1998/1058_11
GCAGTG------ACA------CTAGGAGCT------CTGTTCCTTGGGTTCTTGGGAGCAGCAGGAAGCACTATGGGCGC
AGCGTCAATGACGCTGACGGTACAGGCCAGACTATTATTGTCTGGTATAGTGCAACAGCAGAACAACTTGCTGAGGGCTA
TTGAGGCGCAACAACATCTGTTGCAACTCACGGTCTGGGGCATCAAGCAGCTCCAGGCA---AGAGTCCTGGCTGTGGAA
AGATACCTAGAGGATCAACAGCTCCTGGGG------ATTTGGGGTTGCTCTGGAAAACTCATCTGCACCACTGCTGTGCC
TTGGAATGCTAGTTGGAGT---------------------------------AATAAA---------TCTAGGAGTGAG-
-----ATTTGGAAT------AACATG------ACCTGGATGCAATGGGACAAAGAAATTCATAATTACACAAACTTAATA
TACACCTTAATTGGAGAATCGCAAATCCAGCAAGAAAAAAATGAACAAGAACTATTGGGATTAGATAAATGGGCAAGTTT
GTGGAATTGGTTTGACATAACAAAATGGCTGTGGTATATAAAAATATTCATAATGATAGTAGGAGGCTTGATAGGTTTAA
GAATAGTTTTTACTGTACTTTCTATAATGAATAGAGTTAGGCAGGGATACTCACCATTATCATTTCAGACCCGCCTC---
CCAACCCAGAGG---GGA---CCCGACAGGCCCGAAGGAACAGAAGAAGAA---------GGTGGAGAGAGAGACAGA--
----GACAGATCCGGACCA---TTAGTGGATGGATTCTTAGCAATCATCTGGGTCGATCTACGGAGCCTGTGTCTCTTCC
TCTACCACCGATTGAGAGACTTACTCTTGATTGTGACGAGGACTCTGGAACTTCTGGGACGCAGGGGGTGGGAGATCCTC
AAATATTGGTGGAATCTCCTACAGTATTGGAGTCAGGAACTAAAGAATAGTGCTGTTAGCTTGCTCAACGCCACAGCCAT
AGCAGTAGCTGAGGGGACAGATAGGGTTATAGAAATAGTACAAAGAACTTTTAGAGCTATCCTCCACATACCTGTAAGAA
TAAGA---------CAGGGCTTGGAAAGGGCTTTGCTATAA
>AY331296/B/US/1999/PRB959_03
GCAGTG------GGA------ATAGGAGCT------GTGTTCCTTGGGTTCTTGGGAGCAGCAGGAAGCACTATGGGCGC
AGCGTCAATAACGCTGACGGTACAGGCCAGACTATTATTGTCTGGTATAGTGCAACAGCAGAACAATCTGCTGAGGGCTA
TTGAGGCGCAACAGCACATGTTGCAACTCACAGTCTGGGGCATCAAGCAGCTCCAGGCA---AGAGTCCTAGCTGTGGAG
AGATACCTAAGGGATCAACAGCTCCTAGGG------ATTTGGGGTTGCTCTGGAAAACTCATTTGCACCACTTCTGTGCC
TTGGAATAGTAGTTGGAGT---------------------------------AATAGA---------AATCTGACTGCG-
-----ATTTGGGAT------AACATG------ACCTGGATGCAATGGGAAAGAGAAATTGACAATTACACAAACTTAATT
TACAGCTTACTTGAAGAATCGCAAAACCAACAAGAAAAGAATGAACAAGAATTGTTGGAATTGGATAAATGGGCAAGTTT
GTGGAATTGGTTTAGCATAACAAGCTGGCTGTGGTATATAAAATTATTCATAATGATAGTAGGAGGCTTGATAGGTTTAA
GAATAGTTTTTGCTGTGCTTTCTATAGTAAAAAGAGTTAGGCAGGGATACTCACCATTATCGTTACAGACCCTCCTC---
CCAGCTCCGAGG---GGA---CCCGACAGGCCCGAAGGAATCGAAGGAGAA---------GGTGGAGAGCAAGACAGA--
----GACAGATCCATTCGA---TTAGTGGATGGATTGTTAGCACTCTTCTGGGACGACCTGCGGAGCCTGTGCCTCTTCA
GCTACCACCGCTTGAGAGACTTACTCTTGATTGTAGCGAGGATTGTGGGACTTCTGGGACGCAGGGGGAGGGAAATCCTC
AAATATTGGTGGAACCTTCTACAGTATTGGAGTCAGGAGATAAAGAATAGTGCTGTTAGCTTGCTCAACGCCACAGCCAT
AGCAGTAGCTGAGGGGACAGATAGGATTATAGAAGTATTACAAAGAATTGGTAGAGCTATCCTCCACATACCTAGAAGAA
TAAGA---------CAGGGCTTTGAAAGGGCTTTGCTATAA
>AY331297/B/US/1999/PRB959_05
GCAGTG------GGA------ATAGGAGCT------GTGTTCCTTGGGTTCTTGGGAGCAGCAGGAAGCACTATGGGCGC
AGCGTCAATAACGCTGACGGTACAGGCCAGACTATTATTGTCTGGTATAGTGCAACAGCAGAACAATCTGCTGAGGGCTA
TTGAGGCGCAACAGCACATGTTGCAACTCACAGTCTGGGGCATCAAGCAGCTCCAGGCA---AGAGTCCTAGCTGTGGAG
AGATACCTAAGGGATCAACAGCTCCTAGGG------ATTTGGGGTTGCTCTGGAAAACTCATTTGCACCACTTCTGTGCC
TTGGAATAGTAGTTGGAGT---------------------------------AATAGA---------AATCTGACTGCG-
-----ATTTGGGAT------AACATG------ACCTGGATGCAATGGGAAAGAGAAATTGACAATTACACAAACTTAATT
TACAGCTTACTTGAAGAATCGCAAAACCAACAAGAAAAGAATGAACAAGAATTGTTGGAATTGGATAAATGGGCAAGTTT
GTGGAATTGGTTTAGCATAACAAGCTGGCTGTGGTATATAAAATTATTCATAATGATAGTAGGAGGCTTGATAGGTTTAA
GAATAGTTTTTGCTGTGCTTTCTATAGTAAAAAGAGTTAGGCAGGGATACTCACCATTATCGTTACAGACCCTCCTC---
CCAGCTCCGAGG---GGA---CCCGACAGGCCCGAAGGAATCGAAGGAGAA---------GGTGGAGAGCAAGACAGA--
----GACAGATCCATTCGA---TTAGTGGATGGATTGTTAGCACTCTTCTGGGACGACCTGCGGAGCCTGTGCCTCTTCA
GCTACCACCGCTTGAGAGACTTACTCTTGATTGTAGCGAGGATTGTGGGACTTCTGGGACGCAGGGGGAGGGAAATCCTC
AAATATTGGTGGAACCTTCTACAGTATTGGAGTCAGGAGATAAAGAATAGTGCTGTTAGCTTGCTCAACGCCACAGCCAT
AGCAGTAGCTGAGGGGACAGATAGGATTATAGAAGTATTACAAAGAATTGGTAGAGCTATCCTCCACATACCTAGAAGAA
TAAGA---------CAGGGCTTTGAAAGGGCTTTGCTATAA
>AY332236/B/US/1997/1006_10
GCAATA------GGA------ATGGGAGCG------TTGTTCCTTGGGTTCTTGGGAGCAGCAGGAAGCACTATGGGCGC
AGCGTCAGTGACGCTGACGGTACAGGCCAGACAATTATTGTCTGGTATAGTGCAACAGCAAAACAATTTGCTGAAGGCTA
TTGAGGCGCAACAGCATCTGTTGCAACTCACAGTCTGGGGCATCAAGCAGCTCCAGGCA---AGAGTCCTGGCTTTGGAA
AGATACCTAAAGGATCAACAGCTCCTAGGG------ATGTGGGGTTGCTCTGGAAAACTCATCTGCACCACTACTGTGCC
TTGGAATGATAGTTGGAGT---------------------------------AATAAA---------TCTCTAAGTGAT-
-----ATTTGGGAT------AACATG------ACCTGGATGGAGTGGGAAAGAGAAATTAACAATTACACAAGTTTAATA
TACACCTTAATTCAAGAATCGCAGAGCCAACAAGAAAAAAATGAACTAGAATTATTGGCATTGGATAAGTGGGCAAGCCT
GTGGAATTGGTTTGACATATCAAAATGGCTGTGGTATATAAAAATATTCATAATGATAGTAGGAGGCTTAATAGGTTTAA
GAATAGTTTTTACTGTGCTTTCTATAGTGAATAGAGTTAGGCAGGGATACTCACCATTGTCATTTCAGACCCACCTC---
CCAGCTCCAAGG---GGA---CCCGACAGGCCCGAAGGAATCGAAGAAGAA---------GGTGGAGAGAGAGACAGA--
----GACACATCCAGGCAA---TTAGCAGCTGGATTCTTAGCACTTCTCTGGGTCGACCTACGGAGCCTGTGCCTCTTCC
TCTACCACCGCTTGAGAGACTTACTCTTGATTGTAGCGAGGATTGTGGAACTTCTGGGACGCAGGGGGTGGGAAGCCCTC
AAGTATTGGTGGAATCTCCTGCAGTATTGGAGTCAGGAACTAAAGAATAGTGCTGTTAGCTTGTTCAATGCTACAGCAAT
AGCAGTAGCTGAGGGGACAGATAGGATTATAGAAGCAGTACAAAGAACTCTTAGAGCTATTCGCCACATACCTACAAGAA
TAAGA---------CAGGGCTTTGAAAGGGCTTTGCTATAA
>AY332237/B/US/1996/1027_03
ACAGTG------GGA------CTAGGAGCT------TTGTTCCTTGGGTTCTTGGGAGCAGCAGGAAGCACTATGGGCGC
AGCGTCGTTGACGCTGACGGTACAGGCCAGACAATTACTGTCTGGTATAGTGCAGCAGCAGAACAATTTGCTGAGAGCTA
TTGAGGCGCAACACCAGCTGTTGCAACTCACAGTCTGGGGCATCAAGCAGCTCCAGGCA---AGAGTCCTGGCTGTGGAA
AGATACCTACAGGATCAACAGCTCCTGGGG------ATTTGGGGTTGCTCTGGAAAACTCATCTGCACCACTGCTGTGCC
TTGGAATGCTAGTTGGAGT---------------------------------AATAAA---------TCTCTGGGAATG-
-----ATTTGGGAT------AACATG------ACCTGGATGGAGTGGGAAAGAGAAATTGACAATTACACAGGCCTAATA
TACAACTTAATTGAACAATCGCAGAACCAGCAAGAAAAGAATGAACAAGACTTATTGGAGTTAGATAAATGGGCAAGTTT
GTGGAATTGGTTTAACATAACAAATTGGCTGTGGTATATAAAAATATTCATAATAGTAGTAGGAGGCTTGGTAGGTTTAA
GAATAGTTTTCATTGTACTTACTATAGTGAACAGAGTTAGGCAGGGATACTCACCATTATCGTTTCAGACCCACCTC---
CCAACCCCGAGG---GGA---CCCGACAGGCCCGAAGGAATCGAAGAAGAA---------GGTGGAGAGAGAGACAGA--
----GACAGATCCAGTCAA---TTAGTGGATGGCTTCTTAGCACTGCTCTGGGTCGATCTGCGGAGCCTGTGCCGCTTCA
GCTACCACCTCTTGAGAGACTTTCTCTTGATTGTAACGAGGATTGTGGAAATTCTGGGACGAAGGGGGTGGGAAGCACTC
AAATATTGGTGGAATCTCCTACAATATTGGAGTCAGGAACTAAAGAATAGTGCTGTTAGCTTGCTCAATACCATAGCCAT
AGCAGTAGCTGAGGGAACAGATAGGGCTATAGAAATACTACAAAGAATTTTTAGAGCTTTTATCCACATACCTAGAAGAA
TAAGA---------CAGGGCTTCGAAAGGGCTTTGCTATAA
>AY352275/B/US/1984/SF33
GCAGTG------GGAg---TgATAGGAGCT------aTGTTCCTTGGGTTCTTGGGAGCAGCAGGAAGCACTATGGGCGC
AGCGTCAATAACGCTGACGGTACAGGCCAGAAAACTATTGTCTGGTATAGTGCAACAGCAGAACAATCTGCTGAGAGCTA
TTGAGGCGCAACAGCATCTGTTGCAACTCACAGTCTGGGGCATCAAGCAGCTCCAGGCA---AGAGTCCTGGCTGTGGAA
AGATACCTAAGAGATCAACAGCTCCTAGGG------ATTTGGGGTTGCTCTGGAAAACTCATTTGCACCACTACTGTGCC
TTGGAATACTAGTTGGAGT---------------------------------AATAAA---------TCTCTGGATAAG-
-----ATTTGGAAT------AACATG------ACTTGGATGGAGTGGGAAAGAGAAATTGACAATTACACAAGCTTAATA
TACACCTTACTTGAAGAATCGCAAAACCAACAAGAAAAGAATGAACAAGAGTTATTGGAATTGGATAAGTGGGCAAGTTT
GTGGAATTGGTTTAGCATAACAAACTGGCTGTGGTATATAAGAATATTCATAATGATAGTAGGAGGCTTGATAGGTTTAA
GAATAATTTTTGCTGTGCTTTCTATAGTAAATAGAGTTAGGCAGGGATACTCACCATTATCATTTCAGACCCTCATC---
CCAGCCCAGAGG---GGA---CCCGACAGGCCCGAAGGAATCGAAGAAGGA---------GGTGGAGAGAGAGACAGA--
----GACAGATCCACTCGA---TTAGTGAACGGATTCTTAGCACTGTTCTGGGACGATCTTCGGAGCCTGTGCCTCTTCA
GCTACCACCGCTTGACAGACTTACTCTTGATTGTAGCGAGGATTGTGGAACTTCTGGGACGCAGGGGGTGGGAAGTCCTC
AAATATTGGTGGAATCTCCTGCTGTATTGGAGTCAGGAACTAAAGAATAGTGCTGTTAGCTTGCTCAACGCCACAGCTAT
AGCAGTAGCTGAAGGGACAGATAGGGTTATAGAAGTAGTACAAAGAGTGGGTAGAGCTATTCTCCACATACCTACAAGAA
TAAGA---------CAGGGCTTTGAAAGGGCTTTGCTATAA
>AY423381/B/NL/1999/671_99T12
GCAATA------ACG------CTAGGAGCT------ATGTTCCTTGGGTTCTTGGGAGCAGCAGGAAGCACTATGGGCGC
AGCGTCAATGGCGCTGACGGTACAGGCCAGACAATTATTGTCTGGTATAGTGCAACAGCAAAACAATTTGCTGAGGGCTA
TTGAGGCGCAACAGCATCTGTTGCAACTCACAGTCTGGGGCATTAAGCAGCTCCAGGCA---AGAGTCCTGGCTATAGAA
AGATACCTACAGGATCAACAGCTCCTAGGA------ATTTGGGGTTGCTCTGGAAAACTCATTTGCACCACTACTGTGCC
TTGGAATGCTAGTTGGAGT---------------------------------AATAAA---------TCTCTAAATCAG-
-----ATTTGGAAT------AACATG------ACCTGGATGCAGTGGGAGAGAGAAATTGACAATTACACAAGTTTAATA
TACACTCTAATTGAAGACTCGCAGAAACAACAAGAAAAGAATGAACAAGAATTATTGGAATTGGATACATGGGCAAGTTT
GTGGAATTGGTTTAGCATAACAAATTGGCTGTGGTATATAAAAATATTCATAATGATAGTAGGAGGTTTAGTAGGGTTAA
GAATAGTTTTTATTGTACTTTCTATAGTGAATAGAGTTAGGCAGGGATACTCACCATTGTCATTCCAGACCCACCTC---
CCAGCTCCGAGG---GGA---CCCGACAGGCCCGAAGGAATCGAAGAAGAA---------GGTGGAGAGAGAGACAGA--
----GACAGATCCAGTCCA---TTAGTGAATGGATTCTTAGCAATCATCTGGGTCGACCTGCGGAGCCTGTGCCTCTTCA
GCTACCACCGCTTGAGAGACTTACTCTTGATTGTAGTGAGGATTGTGGAACTTCTGGGACGCAGGGGGTGGGACGCCCTC
AAATACTGGTGGAATCTCCTGCAATATTGGAGTCAGGAACTAAGAAGTAGTGCTGTTAGTTTGTTTAATGCCATAGCTAT
AGCAGTAGCTGAGGGGACAGATAGGGTTATAGAAACAATACAAAGAACTTTTAGAGCCATTCTCCACATACCTAGAAGAA
TAAGA---------CAGGGCTTAGAAAGGCTTTTACTATAA
>AY423382/B/NL/2000/671_00T93
GCAATA------ACG------CTAGGAGCT------ATGTTCCTTGGGTTCTTGGGAGCAGCAGGAAGCACTATGGGCGC
AGCGTCAATGGCGCTGACGGTACAGGCCAGACAATTATTGTCTGGTATAGTGCAACAGCAAAACAATTTGCTGAGGGCTA
TTGAGGCGCAACAGCATCTGTTGCAACTCACAGTCTGGGGCATTAAGCAGCTCCAGGCA---AGAGTCCTGGCTATAGAA
AGATACCTACAGGATCAACAGCTCCTAGGA------ATTTGGGGTTGCTCTGGAAAACTCATTTGCACCACTACTGTGCC
TTGGAATGCTAGTTGGAGT---------------------------------AATAAA---------TCTCTGAATCAG-
-----ATTTGGAAT------AACATG------ACCTGGATGCAGTGGGAGAGAGAAATTGACAATTACACAAGTTTAATA
TACACTCTAATTGAAGACTCGCAGAAACAACAAGAAAAAAATGAACAAGAATTATTGGAATTGGATACATGGGCAAGTTT
GTGGAATTGGTTTAGCATAACAAATTGGCTGTGGTATATAAAAATATTCATAATGATAGTAGGAGGTTTAGTAGGGTTAA
GAATAGTTTTTATTGTACTTTCTATAGTGAATAGAGTTAGGCAGGGATACTCACCATTGTCATTCCAGACCCACCTC---
CCAGCTCCGAGG---GGA---CCCGACAGGCCCGAAGGAATCGAAGAAGAA---------GGTGGAGAGAGAGACAGA--
----GACAGATCCGGTCCC---TTAGTGAATGGATTCTTAGCAATCATCTGGGTCGACCTGCGGAGCCTGTGCCTCTTCA
GCTACCACCGCTTGAGAGACTTACTCTTGATTGTAGTGAGGATTGTGGAACTTCTGGGACGCAGGGGGTGGGAAGCCCTC
AAATACTGGTGGAATCTCCTGCAATATTGGATTCAGGAACTAAGAGGTAGTGCTGTTAGTTTGTTTAATGCCATAGCTAT
AGCAGTAGCTGAGGGGACAGATAGGGTTATAGAAACAATACAAAGAACTTTTAGAGCCATTCTCCACATACCTAGAAGAA
TAAGA---------CAGGGCTTAGAAAGGCTTTTACTATAA
>AY423383/B/NL/2000/671_00T162
GCAATA------ACG------CTGGGAGCT------ATGTTCCTTGGGTTCTTGGGAGCAGCAGGAAGCACTATGGGCGC
AGCGTCAATGGCGCTGACGGTACAGGCCAGACAATTATTGTCTGGTATAGTGCAACAGCAAAACAATTTGCTGAGGGCTA
TTGAGGCGCAACAGCATCTGTTGCAACTCACAGTCTGGGGCATTAAGCAGCTCCAGGCA---AGAGTCCTGGCTATAGAA
AGATACCTACAGGATCAACAGCTCCTAGGA------ATTTGGGGTTGCTCTGGAAAACTCATTTGCACCACTACTGTGCC
TTGGAATGCTAGTTGGAGT---------------------------------AATAAA---------TCTCTGAATCAG-
-----ATTTGGGAT------AACATG------ACCTGGATGCAGTGGGAGAGAGAAATTGACAATTACACAAGTTTAATA
TACACTCTAATTGAAGACTCGCAGAAACAACAAGAAAAGAATGAACAAGAATTATTGGAATTGGATACATGGGCAAGTTT
GTGGAATTGGTTTAGCATAACAAATTGGCTGTGGTATATAAAAATATTCATAATGATAGTAGGAGGTTTAGTAGGGTTAA
GAATAGTTTTTATTATACTTTCTATAGTGCATAGAGTTAGGCAGGGATACTCACCATTGTCATTCCAGACCCACCTC---
CCAGCTCCGAAG---GGA---CCCGACAGGCCCGAAGGAATCGAAGAAGAA---------GGTGGAGAGAGAGACAGA--
----GACGGATCCGGTCCA---TTAGTGAATGGATTCTTAGCAATCATCTGGGTCGACCTGCGGAGCCTGTGCCTCTTCA
GCTACCACCGCTTGAGAGACTTACTCTTGATTATAGTGAGGATTGTGGAACTTCTGGGACGCAGGGGGTGGGGAGCCCTC
AAATACTGGTGGAATCTCCTGCAATATTGGATTCAGGAACTAAGAGGTAGTGCAGTTAGTTTGTTTAATGCCATAGCTAT
AGCAGTAGCTGAGGGGACAGATAGGGTTATAGAAACAATACAAAGAACTTTTAGAGCCATTCTCCACATACCTAGAAGAA
TAAGA---------CAGGGCTTAGAAAGGCTTTTACTATAA
>AY423384/B/NL/2000/671_00T167
GCAATA------ACG------CTAGGAGCT------ATGTTCCTTGGGTTCTTGGGAGCAGCAGGAAGCACTATGGGCGC
AGTGTCAACGGCGCTGACGGTACAGGCCAGACAATTATTGTCTGGTATAGTGCAACAGCAAAACAATTTGCTGAGGGCTA
TTGAGGCGCAACAGCATCTGTTGCAACTCACAGTCTGGGGCATTAAGCAGCTCCAGGCA---AAAGTCCTGGCTATAGAA
AGATACCTACAGGATCAACAGCTCCTAGGA------ATTTGGGGTTGCTCTGGAAAACTCATTTGCACCACTACTGTGCC
TTGGAATGCTAGTTGGAGT---------------------------------AATAAA---------TCTCTGAATCAG-
-----ATTTGGGAT------AACATG------ACCTGGATGCAGTGGGAGAGAGAAATTGACAATTACACAAGTTTAATA
TACACTCTAATTGAAGACTCGCAGAAACAACAAGAAAAGAATGAACAAGAATTATTGGCATTGGATACATGGGCAAGTTT
GTGGAATTGGTTTAGCATAACAAATTGGCTGTGGTATATAAAAATATTCATAATGATAGTAGGAGGTTTAGTAGGGTTAA
GAATAGTTTTTATTGTACTTTCTATAGTGAATAGAGTTAGGCAGGGATACTCACCATTGTCATTCCAGACCCACCTC---
CCAGCTCCGAGG---GGA---CCCGACAGGCCCGAAGGAATCGAAGAAGAA---------GGTGGAGAGAGAGACAGA--
----GACGGATCCGGTCCA---TTAGTGAATGGATTCTTAGCAATCATCTGGGTCGACCTGCGGAGCCTGTGCCTCTTCA
GCTACCACCGCTTGAGAGACTTACTCTTGATTGTAGTGAGGATTGTGGAACTTCTGGGACGCAGGGGGTGGGAAGCCCTC
AAATACTGGTGGAATCTCCTGCAATATTGGATTCAGGAACTAAGGAGTAGTGCTGTTAGTTTGTTTAATGCCATAGCTAT
AGCAGTAGCTGAGGGGACAGATAGGGTTATAGAAACAATACAAAGAATTTTTAGAGCCATTCTCCACATACCTAGAAGAA
TAAGA---------CAGGGCTTAGAAAGGCTTTTACTATAA
>AY423385/B/NL/2000/671_00T169
GCAATA------ACG------CTAGGAGCT------ATGTTCCTTGGGTTCTTGGGAGCAGCAGGAAGCACTATGGGCGC
AGCGTCAACGGCGCTGACGGTACAGGCCAGACAATTATTGTCTGGTATAGTGCAACAGCAAAACAATTTGCTGAGGGCTA
TTGAGGCGCAACAGCATCTGTTGCAACTCACAGTCTGGGGCATTAAGCAGCTCCAGGCA---AGAGTCCTGGCTATAGAA
AGATACCTACAGGATCAACAGCTCCTAGGA------ATTTGGGGTTGCTCTGGAAAACTCATTTGCACCACTACTGTGCC
TTGGAATGCTAGTTGGAGT---------------------------------AATAAA---------TCTCTGAATCAG-
-----ATTTGGGAT------AACATG------ACCTGGATGCAGTGGGAGAGAGAAATTGACAATTACACAAGTTTAATA
TACACTCTAATTGAAGACTCGCAGAAACAACAAGAAAAGAATGAACAAGAATTATTGGCATTGGATACATGGGCAAGTTT
GTGGAATTGGTTTAGCATAACAAATTGGCTGTGGTATATAAAAATATTCATAATGATAGTAGGAGGTTTAGTAGGGTTAA
GAATAGTTTTTATTGTACTTTCTATAGTGAATAGAGTTAGGCAGGGATACTCACCATTGTCATTCCAGACCCACCTC---
CCAGCTCCGAGG---GGA---CCCGACAGGCCCGAAGGAATCGAAGAAGAA---------GGTGGAGAGAGAGACAGA--
----GACGGATCCGGTCCA---TTAGTGAATGGATTCTTAGCAATCATCTGGGTCGACCTGCGGAGCCTGTGCCTCTTCA
GCTACCACCGCTTGAGAGACTTACTCTTGATTGTAGTGAGGATTNTGGAACTTCTGGGACGCAGGGGNTGGGAAGCCCTC
AAATACTGGTGGAATCTCCTGCAATATTGGATTCAGGAACTAAGGGGTAGTGCTGTTAGTTTGTTTAATGCCATAGCTAT
AGCAGTAGCTGAGGGGACAGATAGGGTTATAGAAACAATACAAAGAATTTTTAGAGCCATTCTCCACATACCTAGAAGAA
TAAGA---------CAGGGCTTAGAAGGGCTTTTACTATAA
>AY423386/B/NL/2000/671_00T103
GCAATA------GCG------CTAGGAGCT------ATGTTCCTTGGGTTCTTGGGAGCAGCAGGAAGCACTATGGGCGC
AGCGTCAATGGCGCTGACGGTACAGGCCAGACAATTATTGTCTGGTATAGTGCAACAGCAAAACAATTTGCTGAGGGCTA
TTGAGGCGCAACAGCATCTGTTGCAACTCACAGTCTGGGGCATTAAGCAGCTCCAGGCA---AGAGTCCTGGCTATAGAA
AGATACCTACAGGATCAACAGCTCCTAGGA------ATTTGGGGTTGCTCTGGAAAACTCATTTGCACCACTACTGTGCC
TTGGAATGCTAGTTGGAGT---------------------------------AATAAA---------TCTCTGGATCAG-
-----ATTTGGAAT------AACATG------ACCTGGATGCAGTGGGAGAGAGAAATTGACAATTACACAAATTTAATA
TACACTCTAATTGAAGACTCGCAGAAACAACAAGAAAAGAATGAACAAGAATTATTGGCATTGGATACATGGGCAAGTTT
GTGGAATTGGTTTAGCATAACAAATTGGCTGTGGTATATAAAAATATTCATAATGATAGTAGGAGGTTTAGTAGGGTTAA
GAATAGTTTTTATTGTACTTTCTATAGTGAATAGAGTTAGGAAGGGATACTCACCATTGTCATTCCAGACCCACCTC---
CCAGCTCCGAGG---GGA---CCCGACAGGCCCGGAGGAATCGAAGAAGAA---------GGTGGAGAGAGAGACAGA--
----GACGGATCCGGGCCA---TTAGTGAATGGATTCTTAGCAATCATCTGGGTCGACCTGCGGAGCCTGTGCCTCTTCA
GCTACCACCGCTTGAGAGACTTACTCTTGGTTGTAGTGAGGATTGTGGAACTTCTGGGACGCAGGGGGTGGGAAGCCCTC
AAATACTGGTGGAATCTCCTGCAATATTGGATTCAGGAACTAAGGGGTAGTGCTGTTAGTTTGCTTAATGCCATAGCTAT
AGCAGTAGCCGAGGGGACAGATAGGGTTATAGAAACAATACAAAGAGCTTTTAGAGCCATTCTCCACATACCTAGAAGAA
TAAGA---------CAGGGCTTAGAAAGGCTTTTACTATAA
>AY423387/B/NL/2000/671_00T36
GCAATA------ACG------CTAGGAGCT------aTGTTCCTTGGGTTCTTGGGAGCAGCAGGAAGCACTATGGGCGC
AGCGTCAATGGCGCTGACGGTACAGGCCAGACAATTATTGTCTGGTATAGTGCAACAGCAAAACAATTTGCTGAGGGCTA
TTGAGGCGCAACAGCATCTGCTGCAACTCACAGTCTGGGGCATTAAGCAGCTCCAGGCA---AGAGTCCTGGCTATAGAA
AGATACCTACAGGATCAACAGCTCCTAGGA------ATTTGGGGTTGCTCTGGAAAGCTCATTTGCACCACTACTGTGCC
TTGGAATGCTAGTTGGAGT---------------------------------AATAAA---------TCTCTGGATCAG-
-----ATTTGGGAG------AACATG------ACCTGGATGCAGTGGGAGAGAGAAATTGACAATTACACAAGTTTAATA
TACACTCTAATTGAAGACTCGCAGAAACAACAAGAAAAGAATGAACAAGAATTATTGGCATTGGATACATGGGCAAGTTT
GTGGAATTGGTTTAGCATAACAAATTGGCTGTGGTATATAAAAATATTCATAATGATAGTAGGAGGTTTAGTAGGGTTAA
GAATAGTTTTTATTGTACTTTCTATAGTGAATAGAGTTAGGAAGGGATACTCACCATTGTCATTCCAGACCCACCTC---
CCAGCTCCGAGG---GGA---CCCGACAGGCCCGAAGGAATCGAAGAAGAA---------GGTGGAGAGAGAGACAGA--
----GACGGATCCGGGCCA---TTAGTGAATGGATTCTTAGCAATCATCTGGGTCGACCTGCGGAGCCTGTGCCTCTTCA
GCTACCACCGCTTGAGAGACTTACTCTTGATTGTAGTGAGGATTGTGGAACTTCTGGGACGCAGGGGGTGGGAAGCCCTC
AAATACTGGTGGAATCTCCTGCAATATTGGATTCAGGAACTAAGGGGTAGTGCTGTTAGTTTGTTTAATGCCATAGCTAT
AGCAGTAGCCGAGGGGACAGATAGGGTTATAGAAACAATACAAAGAGCTTTTAGAGCCATTCTCCACATACCTAGAAGAA
TAAGA---------CAGGGCTTAGAAAGAATTTTACTATAA
>AY560107/B/US/1998/98USHVTN1925c1
GCAGTG------GGA------TTAGGAGCT------TTGTTCCTTGGGTTCTTGGGAGCAGCAGGAAGCACTATGGGCGC
AGCGTCAGTAACGCTGACGGTACAGGCCAGACAATTATTGTCTGGTATAGTGCAGCAGCAAAACAATTTGCTGAGGGCTA
TTGAGGCGCAACAGCACCTGTTGCAACTCACAGTCTGGGGCATCAAACAGCTCCAGGCA---AGGGTCCTGGCTCTGGAA
AGATACCTAAGGGATCAACAACTCCTGGGG------ATTTGGGGTTGCTCTGGAAAACTCATCTGCACCACTGCTGTGCC
TTGGAATGCTAGTTGGAGT---------------------------------AATAAA---------TCTCAGGACCAG-
-----ATTTGGAAT------AACATG------ACCTGGATGGAATGGGAAAGAGAGATTGAGAATTACACAGACTTAATA
TACACTTTACTTGAACAATCGCAAAACCAACAAGAAAAGAATGAACAAGAATTATTGGAATTAGATAAATGGGCAAGTTT
ATGGAGTTGGTTTGACATAACAAACTGGCTGTGGTATATAAAAATATTCATAATGATAGTAGGAGGCTTGATAGGGTTAA
GAATAATTTTTATTGTACTTTCTATAGCAAATAGAGTTAGGCAGGGATATTCACCATTGTCGTTTCAGACCCGCCTC---
CCAACCCAGAGG---GGA---CCCGACAGGCCCGAAGGAATCGAAGAAGGA---------GGTGGAGAGAGAGACAGA--
----GACACATCAACAAAC---TTAGCGGATGGATTCTTAGCGATTATCTGGGTCGATCTGCGGAGCCTGTGCCTCTTCA
GCTACCACCGCTTGAGAGACTTACTCTTGATTGTAGCGAGGATTGTGGAACTTCTGGGACGCAGGGGGTGGGAAGTCCTC
AAATATTGGTGGAATCTCCTGCAGTATTGGAGCCAGGAACTAAAGAATAGTGCTGTTAGCTTGCTCAATACCACAGCTAT
AGCAGTAGCTGAGGGGACAGATAGGATTATAGAAGCTGTACAAAGAGTTTTTAGAGCTTTTCTCCACATACCTAGACGAA
TAAGA---------CAGGGCTTTGAAAGGGCTTTGCTATAA
>AY560108/B/US/1998/98USHVTN3605c9
GCAGTG------GGA------ATAGGAGCT------ATGTTCCTTGGGATCTTGGGAACAGCAGGAAGCGCTATGGGCGC
AGCGTCAATGACGCTGACGGTACAGGCCAGACAATTATTGTCTGGTATAGTGCAACAGCAGAACAATATGCTGAGGGCTA
TTGGGGCGCAACAGCACCTGTTGCAACTCACAGTCTGGGGCATCAAGCAGCTCCAGGCA---AGAATCCTGGCTGTGGAA
AGATACCTAAGAGATCAACAGCTCCTGGGG------ATTTGGGGTTGCTCTGGAAAACTCATTTGCACCACTACTGTGCC
TTGGAATACTAGTTGGAGT---------------------------------AATAGA---------TCTCAGGATGAT-
-----ATTTGGAAT-------AACAATAATTGACCTGGATGCAGTGGGAAAGAGAAATTGAAAATTACACAAGCTTAATA
TACACTTTACTTGAAGAGTCGCAAAGCCAGCAAGAAAAGAATGAACAAGAATTATTGGGGTTGGATAAATGGACAAGTTT
GTGGAATTGGTTTGCCATATCAAACTGGCTGTGGTATATAAAAATATTCATAATGATAGTAGGAGGCTTGGTAGGTTTAA
GAATAGTTTTTGCTGTACTTTCTATAGTGAATAGAGTTAGGCAGGGATACTCACCATTATCGTTTCAGACCCACCTC---
CCAGCCAGGAGG---GGA---CCCGACAGGCCCGAAGGAATCGAAGAAGAA---------GGTGGAGAGAGAGACAGA--
----GACAGATCCGGTCTC---TTAGTGGATGGATTCTTAGCGATTATCTGGGTCGACCTGCGGAGCCTGTGCCTCTTCC
TCTACCACCGCTTGAGAGACTTACTCTTGATTGCAACGAGGATTGTGGAAATTCTGGGACGCAGGGGGTGGGAAATCCTC
AAATATTGGTGGAATCTCCTACAGTATTGGAGTCAGGAACTAAAGAATAGTGCTGTTAGCTTGCTCAACGCCACAGCCAT
AGCAGTAGCTGAGGGGACAGATAGGATTCTAGAACTATTACAAAGAGTTTATAGGGTTATCCTTCACATACCTACAAGAA
TAAGA---------CAGGGCTTGGAAAGGGCTTTGCTATAA
>AY560109/B/US/1998/98USHVTN8229c6
GCAGTG------GGA------ATAGGAGCT------CTGTTCCTTGGGTTCTTAGGAGCAGCAGGAAGCACTATGGGCGC
AGCGTCAGTGACGCTGACGGTACAGGCCAGGCACTTATTGCCTGGTATAGTGCAGCAGCAGAACAATCTGCTGAAGGCTA
TTGAGGCGCAACAGCATCTGTTGCAACTCACAGTCTGGGGCATTAAGCAGCTCCAGGCA---AGAGTCCTGGCTGTGGAA
AGATACCTACAGGATCAACGGCTCCTAGGG------ATTTGGGGTTGCTCTGGAAAACTCATCTGCACCACTAATGTGCC
TTGGAATGCTAGTTGGAGC---------------------------------AACAAA---------TCTCTGGACGAG-
-----ATTTGGGGT------AATATG------ACCTGGATGCAGTGGGAAAAGGAAATTGACAATTACACAGGCCTAATA
TACACCTTACTTGAAGAATCGCAAAACCAACAAGAAAAGAATGAACAAGAATTATTGGAATTAGATAAGTGGGCAAGTTT
GTGGAATTGGTTTACCATAACAAATTGGCTGTGGTATATAAAAATATTCATAATGATAGTAGGAGGCCTGGTAGGCTTAA
GAATAGTATTTGCTGTGCTTTCTATAGTGAATAGAGTTAGGCAGGGGTATTCACCATTGTCATTTCAGACCCGCCTC---
CCAACCCCGAGG---GGA---CCCGACAGGCCCGAAGGAATCGAAGAAGAA---------GGTGGAGAGAGAGACAGA--
----GACAGATCAACAAGA---TTGGTGGATGGATTCTTAGCACTTATCTGGGACGACCTGCGGAGCCTGTGCCTCTTCA
GCTACCACCGCTTGAGAGACTTACTCTTGATTGTAGCGAGGATTGTGGAACATCTGGGACGCAGGGGGTGGGAAGCCCTC
AAGTATTGGTGGAATCTCCTGCAGTATTGGAGTCAGGAACTAAAGAATAGTGCTGTTAGCTTGCTTAACGCTACAGCTAT
AGCAGTAGCTGAGGGGACAGATAAGGTTATAGAAGTAGCAGGAAGAGCTGGTAGAGCTGTTCTCCATATACCTAGAAGAA
TAAGA---------CAGGGCTTGGAGAGAGCTTTGTTATAA
>AY560110/B/US/1998/98USHVTN941c1
GCAGTG------GGAA---CACTGGGAGCT------ATGTTCCTTGGGTTCTTGGGAGCAGCAGGAAGCGCTATGGGCGC
AGCGTCAGCGACGCTGACGGTACAGGCCAGACAATTATTGTCTGGTATAGTGCAACAGCAAAACAACTTGCTGAGAGCTA
TTGAGGCGCAACAGCATATGTTGCAACTCACAGTCTGGGGCATCAAGCAGCTCCAGGCA---AGAGTCCTGGCTGTGGAA
AGATACCTAAGGGACCAACAGCTCCTAGGG------ATTTGGGGTTGCTCTGGCAGACTCATTTGCACCACTAATGTGCC
TTGGAATGCTAGTTGGAGT---------------------------------AATAAA---------TCTCTGGAGGAG-
-----ATCTGGGAT------AATATG------ACCTGGATGCGGTGGGAAAAAGAAATTGACAATTACACAGGCTTAATA
TATAACTTAATTGAAGAATCGCAGAACCAACAAGAAAAGAATGAACAAGAATTATTGGAATTAGATAAGTGGGCAAATTT
ATGGAATTGGTTTCACATATCACAATGGCTGTGGTACATAAAAATATTCATAATGATAGTAGGAGGCTTGATAGGTTTAA
GAATAGTTTTTGCTGTGCTTTCTATAGTGAATAGAGTTAGGCAGGGATACTCACCATTATCATTTCAGACCCTCCTC---
CCAACCCAGAGG---GGA---CCCGACAGGCCCGACGGAATCGAAGAAGGA---------GGTGGAGAGAGAGACAGA--
----GACACATCCATTCGA---TTAGTGGATGGATTCTTAGCAATTATCTGGGACGACCTGCGGAGCCTGTGCCTCTTCA
GCTACCACCGCTTGAGAGACTTACTCTTGATTGCAGCAAGGATTGTGGAACTTCTGGGACGCAGGGGGTGGGAGATCCTC
AAGTATTGGTGGAATCTCCTGCAGTATTGGAGTCAGGAACTAAAGAATAGTGCTGTTAGCTTACTTAATGTCACAGCTAT
AGCAGTAGCCGAGGGAACAGATAGGATTATAGAAGTAGTGCAAAGAGCTTATAGAGCTATTATCCACATACCTAGAAGAA
TAAGA---------CAGGGCTTGGAAAGGGCTTTGCTATAA
>AY561236/B/CO/2001/PCM001
GCAGTA------ACA------CTAGGAGCT------ATGTTCCTTGGGTTCTTGGGAGCAGCAGGAAGCACTATGGGCGC
AGCGTCAATAACGCTGACGGTACAGGCCAGACAATTATTGTCTGGTATAGTGCAACAGCAGAACAATCTGCTGAGGGCTA
TTGAGGCGCAACAACATCTGTTGCAACTCACAGTCTGGGGCATTAAGCAGCTCCAGGCA---AGAGTCCTGGCTGTAGAA
AGATACCTAAAGGATCAACAGCTCCTGGGA------ATTTGGGGTTGCTCTGGAAAGCTCATTTGCACCACTACTGTGCC
TTGGAATGCTAGCTGGAGC---------------------------------AATAAA---------TCTCTAGATATG-
-----ATTTGGAAT------AACATG------ACCTGGATGGACTGGGAAAAAGAAATTGACAATTACACAGGCTTAATA
TATACCTTAATTGAAGAATCGCAGAACCAACAGGAAAAGAATGAAAAAGAATTATTGGAATTGGACAAGTGGGCAAGTCT
GTGGACATGGTTTGACATAACAAACTGGCTGTGGTATATAAGACTATTCATAATAATAGTAGGAAGCTTAGTAGGTTTAA
GAATAATTTTTGCTGTACTTTCTATAGTGAATAGAGTTAGGCAGGGCTACTCACCATTATCATTTCAGACCCACCTC---
CCAGCCGCGAGG---GGA---CCCGACAGGCCCGAAGGAATCGAAGGAGAA---------GGTGGAGAGAGAGACAGA--
----GACAGATCGGGTCGA---TTAGTGCATGGATTCTTAGGAGTCATCTGGGACGATCTGCGGAGCCTGTGCCTCTTCA
GCTACCACCTCTTGAGAGACTCAATCTTGATTGTAGCGAGGATTGTGGAACTGCTGGGACGCAGGGGGTGGGAAGCCCTC
AGGTATTGGTGGAGTCTCCTGCAGTATTGGAGTCAGGAACTGAAGAATAGTGCTGTTAGCTTGCTTAATGTCACAGCTAT
AGCAGTAGCTGAGGGGACAGATAGGATTATAGAAGGAGTACAAAGAGCTTGTAGAGCTATTCGCAACGTACCTAGAAGAA
TAAGA---------CAGGGCTTAGAAAGGGCTTTACTATAA
>AY561237/B/CO/2001/PCM013
GCAGTG------GGA------TTAGGAGCT------GTGTTCCTTGGGTTCTTGGGAGCAGCAGGAAGCACTATGGGCGC
AGCATCAGTGATGCTGACGGTACAGGCCAGGCAATTATTGTCTGGTATAGTGCAACAGCAGAACAATCTGCTGAGGGCTA
TTGAGGCGCAACAACATCTGTTGCAGCTCACAGTCTGGGGCATCAAACAGCTCCAGGCA---AGAGTCCTGGCTGTGGAA
AGATACCTACACGATCAACAGCTCCTGGGA------ATTTGGGGATGCTCTGGAAAATTCATTTGCACCACTGCTGTGCC
TTGGAATGCTAGTTGGAGT---------------------------------AATAAA---------TCTATGGATACC-
-----ATCTGGCAT------AACATG------ACCTGGATGCAGTGGGATAGAGAAATTAACAACTACACAAGCTTAATA
TATAACTTACTTGAAAAATCGCAGATCCAGCAAGAACAAAATGAAAAAGAATTATTAGAATTGGATAAATGGAACAGTTT
GTGGAATTGGTTTGACATATCAAATTGGCTGTGGTATATAAAAATATTCATTATGATAGTAGGAGGTTTGGTAGGCTTAA
GAATAGTTTTTATTGTACTTACTTTAGTGAATAGAGTTAGGCAGGGATACTCACCATTGTCGTTTCAGACCCACCTC---
CCAGCTCCGAGG---GGA---CCAGACAGGCCCGGAGGAATCGAAGAAGAA---------GGTGGAGAGAGAGACAGA--
----GACACATCAACAAGA---TTAGTGGATGGATTCTTAGCGATCATCTGGGTCGATCTGAGGAGCCTGTGCCTCTGGA
GCTACCACCGATTGAGAGACTTACTCTTGATTGTAGCGGGGATTGTGGAACTTCTGGGACGCAGGGGGTGGGAAGCCCTC
AAATACTGTTGGAATCTCCTGCAGTATTGGAGCCAGGAGCTAAAGAATAGTGCTGTTAGTTTGCTTAATGCTATAGCCAT
AACAGTAGCTGAGGGGACAGATAGGATCATAGAATTAGTACAAAGAATTTGTAGAGCTGTTTTCCACATACCTAGAAGAA
TAAGA---------CAGGGCTTAGAAAGGCTTTTGCTATAA
>AY561239/B/CO/2001/PCM039
GCAGTA------ACA------CTAGGAGCT------ATGTTCCTTGGGTTCTTGGGAGCAGCAGGAAGCACTATGGGCGC
AGCATCAATAACGCTGACGGCACAGGCCAGACAATTATTGTCTGGTATAGTGCAACAGCAGAACAATCTGCTGAGGGCTA
TTGAGGCGCAACAGCATATGTTGCAGCTCACAGTCTGGGGCATCAAGCAGCTCCAGGCG---AGAGTCCTGGCTGTGGAA
AGATACCTAAAGGATCAACAGCTCCTGGGG------ATTTGGGGTTGCTCTGGAAAACTCATCTGCACCACCGCTGTGCC
TTGGAATGCTAGCTGGAGT---------------------------------AATAAA---------TCTCTAGATGAC-
-----ATTTGGCAT------AACATG------ACCTGGATGCAATGGGAGAAAGAAATTAACAATTACACAGGCTTAATA
TATACCTTAATTGAAGAATCGCAAAACCAGCAAGAAAAGAATGAACAAGAATTATTAGAATTGGATAAATGGGCAAGTTT
GTGGAATTGGTTTGACATATCAAATTGGCTGTGGTATATAAAAATATTCATAATAATAGTAGGAGGCTTGGTAGGTTTAA
GAATAGTTTTTACTGTGCTTTCTATAATAAATAGGGTTAGGAAGGGATATTCACCATTATCGTTTCAGACCCACCTC---
CCAGCCCCGCGG---GGA---CCCGACAGGCCCGGAGGAATCGAAGAAGAA---------GGTGGAGAAGGAAACAGC--
----AACAGATCAGGAGGA---TTAGTGAATGGATTCTTAGCAATTATCTGGGTCGACCTGCGGAGCCTGTGCCTTTTTG
TCTACCACCGCTTGAGAGACTTACTCTTGGCTGTAACGAGGATTGTGGAACTTCTGGGACGCAGGGGGTGGGAAGCGCTC
AGATACTGGTGGAATCTCCTACAGTATTGGAGTCAGGAACTAAAGAATAGTGCTGTTAGCTTGCTTAATGCCACAGCCAT
AGCAGTAGCTGAGGGAACAGATAGGGTCTTAGAAGTATTACAAAGAGCTTACAGAGCTATTCTCCACATACCTAGAAGAA
TAAGA---------CAGGGCTTGGAAAGGGCTTTGCTATAA
>AY561240/B/CO/2001/PCM074
GCAGTA------ACG------CTAGGAGCT------ATGTTCCTTGGGTTCTTGGGAGCAGCAGGAAGCACTATGGGCGC
AGCGTCATTGACGCTGACGGTACAGGCCAGACAATTACTGTCTGGAATAGTGCAACAGCAGAACAATCTGCTGAGGGCTA
TTGAGGCGCAACAGCACCTGTTGCAACTCACAGTCTGGGGCATCAAGCAGCTCCAGGCA---AGAGTCCTGGCTGTGGAA
AGATACCTACAGGATCAACAGCTCCTGGGG------ATTTGGGGCTGCTCTGGAAAGCTCATTTGCACCACTAATGTGCC
TTGGAATACTAGTTGRAGT---------------------------------AATAGA---------TCTCTAGATACA-
-----ATTTGGGAC------AACATG------ACCTGGATGCAGTGGGATAGAGAAATTAACAATTACACAAACACAATA
TATATGTTACTTGAAGAATCGCAAATCCAACAAGAAAAGAATRAAAAAGAATTATTAGAATTGGACAAGTGGGCAAGTTT
GTGGAGTTGGCTTAGCATAACAAATTGGCTGTGGTATATAAAAATATTTATAATGATAGTAGGAGGCTTGATAGGTTTAA
GAATAGTTTTTGCTGTACTTTCTATAGTAAATAGAGTTAGGCAGAGATACTCACCATTATCGTTCCAGATCCGCCCC---
CCAGCTCCGCGG---GGA---CCCGACAGGCCCGAAGGAATCGAAGAAGAA---------GGTGGAGAGAGAGACAGA--
----GACAGCTCCATAAGA---TTAGTGAATGGATTCTTGCCAATCATCTGGGACGACCTACGGAACCTGTGCCTCTTCA
GCTACCACCGCTTGAGAGACTTACTCTTGATTGTAGCAAGGATTGTGGAACATCTGGGACACGGGGGGTGGAAGATCCTC
AAATACTGGTGGAATCTCCTGCAATATTGGAGCCAGGAGCTAAAGAATAATGTTGTTAGCTTGTATGATACCATAGCAGT
AGCAGTAGCTGAGGGGACAGATAGGGTTATAAAATTAGYACAAAGAATTTTTAGAGCCATTATCCATATACCTAGAAGAA
TAAGA---------CAGGGCTTAGAAAGGGCTTTGCTATAA
>AY586542/B/CU/1999/Cu19
GCAGTG------GGAA---TGGTAGGAGCT------ATGTTCCTTGGGTTCTTGGGAGCAGCAGGAAGCACTATGGGCGC
AGCGGCAATGACGCTGACGGTACAGACCAGACAATTATTGTCTGGTATAGTGCAGCAGCAAAACAATTTGCTGAGGGCTA
TTGAGGCGCAACAACATCTGTTGCAACTCACAGTCTGGGGCATCAAGCAGCTCCAGGCA---AGAGTCCTGGCTGTGGAA
AGATACCTAAAGGATCAACAGCTCCTGGGA------ATTTGGGGTTGCTCTGGAAAACTCATTTGCACCACTACTGTGCC
TTGGAATGCTAGTTGGAGT---------------------------------AATAAA---------TCTCTAGATAAA-
-----ATTTGGAAT------AACATG------ACCTGGATGCAGTGGGAAAAAGAAATTGACAATTACACAAGCATAATA
TATAACTTAATTGAAGAATCGCAGAACCAGCAAGAAAAGAATGAACAAGAATTATTGGAATTAGATAAGTGGTCAAATTT
GTGGAATTGGTTCGACATAACAAAATGGCTGTGGTATATAAAAATATTCATAATGATAGTAGGAGGCTTGGTAGGTTTAA
GAATAGTTTTTTCTGTAATTTCTCTAGTAAAAAGAGTTAGGCAGGGATATTCACCATTATCATTGCAGACCCACCTC---
CCAGCAACGAGG---GGA---CCCGACAGGCCCGAAGGAATCGAAGAAGAA---------GGTGGAGAGAGAGGCAGA--
----GACAGATCCGTGCGA---TTAGTGAACGGATTCTTGGAACTTATCTGGGACGATCTGCGGAGCCTGTGCCTCTTCA
GCTACCACCGCTTGAGAGACTTACTCTTGATTGTAGCGAGGATTGTGGAACTGCTGGGACGCAGGGGGTGGGAACTCCTC
AAATATTGGTGGAATCTCCTGCAGTATTGGAGTCAGGAACTAAAGAATAGTGCTGTTAGCTTGTTCAACGCCACAGCTAT
AGCAGTAGCTGAGGGGACAGATAGGGTTATAGAAATAGTACAAAGAGGATTTAGAGCTTTTCTGCACATACCTAGAAGAA
TAAGA---------CAGGGCTTGGAAAGGGCTTTACTATAA
>AY586543/B/CU/1999/Cu43
GCAGTG------GGA------ATAGGAGCT------GTGTTCCTTGGGTTCTTGGGAGCAGCAGGAAGCACTATGGGCGC
AGCGTCAGTGACGCTGACGGTACAGGCCAGGCAATTATTGTCTGGTATAGTGCAGCAGCAGAACAATTTGCTGAGGGCTA
TTGAGGCGCAACAACATATGTTGCAACTCACAGTCTGGGGCATCAAGCAGCTCCAGGCA---AGAGTCCTGGCTGTGGAA
AGATACCTAAAGGATCAACAGCTCCTAGGG------ATTTGGGGATGCTCTGGAAAACTCATCTGCACCACTGCTGTGCC
TTGGAATAATACTTGGAGT---------------------------------AATAAA---------AATCTAAGTCAG-
-----ATTTGGGAC------AACATG------ACCTGGATGCAGTGGGAAAAAGAAATTGACAATTACACAAGCTTAATA
TATACCTTAATTGAAGAATCGCAGAACCAGCAAGAAAAGAATGAACAAGAATTATTGGCATTAGATCAGTGGGCAAGTTT
GTGGAGTTGGTTCGACATATCAAACTGGCTGTGGTATATAAGAATATTCATAATGATAGTAGGAGGCTTGGTAGGTTTAA
GAATAGTTTTTTCTGTACTTTCTATAGTGAATAGAGTTAGGCAGGGATACTCACCATTATCATTTCAGACCCACCTC---
CCAGCACAGAGG---GGA---CCCGACAGGCCCGAAGGAACCGCAGAAGAA---------GGTGGAGAGAGAGGCAGA--
----GACAGATCCGTACGA---TTAGTGAACGGATTCTTGGAACTTATCTGGGACGACCTGAGGAGCCTGTGCCTCTTCA
GCTACCACCGCTTGAGAGACTTACTCTTGATTGTAACGAGGATTGTGGAACTTCTGGGACGCAGGGGGTGGGAAGCCCTC
AAATATTGGTGGAATCTCCTGCAGTATTGGATTCGGGAACTAAAGAATAGTGCTGTCAGCTTATTCAACGCAACAGCTGT
AGCAGTAGCTGAGGGGACAGATAGGGTTATAGAAGTAATACAAAGAGGATTTAGAGCTTTTCTGCACATACCTGCAAGAA
TAAGA---------CAGGGCTTGGAAAGGGCTTTGCTATAA
>AY682547/B/RU/2004/04RU128005
GCAGTG------GGA------CTAGGAGCT------GTGTTCCTGGGGTTCTTGGGAGCAGCAGGAAGCACTATGGGCGC
AGCGTCAATGACGCTGACGGTACAGGCCAGACAATTATTGTCTGGTATAGTGCAACAGCAAAAYAATTTGCTGAGGGCTA
TTGAGGCGCAACAACATCTGTTGCAACTCACAGTCTGGGGCATCAAGCAGCTCCAGGCA---AGAGTCCTGGCTGTGGAA
AGATACCTAAAGGATCAACAGCTCCTGGGG------ATTTGGGGTTGCTCTGGAAAACTCATCTGCACCACTGCTGTGCC
ATGGAATGCTAGTTGGAGT---------------------------------AATAAA---------TCTCTGAATGAG-
-----ATTTGGGAT------AACATG------ACTTGGATGCAGTGGGARAGAGAAATTGACAATTACACAARCACAATA
TACAACTTACTTGAAGAATCGCAAAACCAGCAAGAAAAGAATGAACAAGAATTATTGGAATTGGATAAATGGGCAAGTTT
GTGGAATTGGTTTGACATAACAAACTGGCTGTGGTATATAAAAATATTTATAATAATAGTAGGAGGCTTGGTAGGTTTAA
GAATAGTTTTTGCTGTACTGTCTATAGTGAATAGAGTTAGGCAGGGATATTCACCATTATCGTTTCAGACCCACCTC---
CCAGCCAGGAGG---GGA---CCCGACAGGCCCGAAGGAACAGAAGAAGAA---------GGTGGAGAGAGAGACAGA--
----GACAAATCCGGACGC---TTAGTGGATGGATTCTTAGCGATTATCTGGGTCGACCTGMGGAGCCTGTGCCTCTTCA
GCTACCACCGCTTGAGAGACTTACTCTTGATTGTAACGAGGATTGTGGAACTTCTGGGACGCAGGGGGTGGGAAATCCTC
AAATACTGGTGGAACCTCCTCCAGTATTGGAGTCAGGAACTAAAGAATAGTGCTATTAGCTTGCTCAACGCCACAGCCAT
AGCAGTAGCTGAGGGGACAGATAGGATTATAGAATTATTACAAAGAGCTGGTAGAGCTATTATCCATATACCTACAAGAA
TAAGA---------CAGGGCTTGGAAAGGGCTTTGCTATAA
>AY713408/B/TH/1996/96TH_NP1538
GCAGTG------GGAA---CGATAGGAGCT------ATGTTCCTTGGGTTCTTGGGAGCAGCAGGAAGCACTATGGGCGC
AGCGTCAATAACGCTGACGGTACAGGCCAGACAATTGTTGTCTGGTATAGTGCAACAGCAGAGAAATTTGCTGAGGGCTA
TTGAGGCGCAACAACATATGTTGCAACTCACAGTCTGGGGCATCAAGCAGCTCCAGGCA---AGAGTCCTGGCTGTGGAA
AGATACCTAAAGGATCAACAGCTCCTAGGG------ATTTGGGGTTGCTCTGGAAAACTCATTTGCACCACTGCTGTGCC
TTGGAATACTAGTTGGAGT---------------------------------AATAAA---------TCTCTGGATAAG-
-----ATTTGGAAT------AACATG------ACTTGGATGGAGTGGGAAAGAGAAATTAACAATTACACAAAAGAAATA
TACACCTTAATTGAAGAATCGCAGAACCAACAAGAAAAGAATGAACTAGAATTATTGGAATTGGATAAGTGGGCAAGCTT
GTGGAATTGGTTTGACATAACAAAATGGCTGTGGTATATAAAAATATTCATAATGATAGTAGGAGGCTTGATAGGTTTAA
GAATAGTTTTTGCAGTACTTTCAATAGTAAATAGAGTTAGGCAGGGATACTCACCATTGTCATTACAGACCCGCTTC---
CCAGCCCAGAGG---GGA---CCCGGCAGGCCCGAAGGAATCGAAGAAGAA---------GGTGGAGAGAGAGACAGA--
----GACAGATCCGAGAGA---TTAGTACACGGATTCTTGACACTTATCTGGGAGGATCTACGGAGCCTGTGCCTCTTCA
GCTACCACCACTTGAGAGACTTACTCTTGATTGTAGCGAGGATTGTGGAACTTCTGGGACGCAGGGGGTGGGAAGCCCTC
AGATATTGGTGGAATCTCCTGCAGTATTGGATTCAGGAACTAAAGAATAGTGCTGTTAGCTTGCTCAATACCACAGCTAT
AGCAGTAGCTGAGGGGACAGATAGGGTTATAGAAGTAGTACAAAGAGCTTATAGAGCTATTATCCACATACCTACAAGAA
TAAGA---------CAGGGCTTAGAAAGGGCTTTGCAATAA
>AY713409/B/US/1985/BAL_85US_Ba_L
GCAGTG------GGA------ATAGGAGCT------GTGTTCCTTGGGTTCTTGGGAGCAGCAGGAAGCACTATGGGCGC
AGCATCAATGACGCTGACGGTACAGGCCAGACTATTATTGTCTGGTATAGTGCAACAGCAGAACAATCTGCTGAGAGCTA
TTGAGGCGCAACAGCATCTGTTGCAACTCACAGTCTGGGGCATTAAGCAGCTCCAGGCA---AGAGTCCTGGCTGTGGAA
AGATACCTAAGGGATCAACAGCTCCTGGGG------ATTTGGGGTTGCTCTGGAAAACTCATCTGCACCACTGCCGTGCC
TTGGAATGCTAGTTGGAGT---------------------------------AATAAA---------TCTCTGAATAAG-
-----ATTTGGGAT------AACATG------ACCTGGATGGAGTGGGACAGAGAAATTAACAATTACACAAGCATAATA
TACAGCTTAATTGAAGAATCGCAGAACCAACAAGAAAAGAATGAACAAGAATTATTAGAATTAGATAAATGGGCAAGTTT
GTGGAATTGGTTTGACATAACAAAATGGCTGTGGTATATAAAAATATTCATAATGATAGTAGGAGGCTTGATAGGTTTAA
GAATAGTTTTTTTTGTACTTTCTATAGTGAATAGAGTTAGGCAGGGATACTCACCATTATCGTTTCAGACCCACCTC---
CCAGCCTCGAGG---GGA---CCCGACAGGCCCGGAGGAATCGAAGAAGAA---------GGTGGAGAGAGAGACAGA--
----GACAGATCCGGTCCA---TTAGTGAACGGATTCTTAACACTTATCTGGGTCGATCTGCGGAGCCTGTTCCTCTTCA
GCTACCACCGCTTGAGAGACTTACTCTTGATTGTGACAAGGATTGTGGAACTTCTGGGACGCAGGGGGTGGGAAGTCCTC
AAATATTGGTGGAATCTCCTACAGTATTGGAGTCAGGAACTAAAGAATAGTGCTGTTAGCTTGCTCAATGCCACAGCTGT
AGCAGTAGCTGAAGGGACAGATAGGGTTATAGAAGTAATACAAAGAGCTGTTAGAGCTATTCTCCACATACCTAGAAGAA
TAAGA---------CAGGGCTTGGAAAGGGCTTTGCTATAA
>AY713410/B/US/1994/94US_33931N
GCAGTG------ACA------CTAGGAGCT------ATGTTCCTTGGGTTCTTGGGAGCAGCAGGAAGCACTATGGGCGC
AGCGTCAGTGACGCTGACGGTACAGTCCAGACAATTATTGTCTGGTATAGTGCAACAGCAAAACAATTTGCTGAGAGCTA
TTGAGGCGCAACAGCATCTGTTGCAACTCACAGTCTGGGGCATTAAACAGCTCCAGGCA---AGAGTCCTGGCTATAGAA
AGATACCTAAAGGATCAACAGCTCCTAGGG------ATCTGGGGTTGCTCTGGAAAACTCATTTGCACCACTGCTGTGCC
TTGGAATGCCAGTTGGAGT---------------------------------AATAAA---------TCTCTGAATCAG-
-----ATTTGGGAT------AACATG------ACCTGGATGGAGTGGGAGAGAGAAATTGACAATTACACAAGCTTAATA
TACACCTTAATTGAAGAATCGCAGAACCAACAAGAAAAGAATGAACAAGAGTTATTGGCATTGGATACGTGGGCAAGTTT
GTGGAATTGGTTTAGCATAACAAAATGGCTGAGGTATATACAAATATTCATAATAATAGTAGGAGGTTTAGTAGGTTTAA
GAATAGTTTTTGCTGTGCTTTCTGTAGTAAATAGAGTTAGGCAGGGATACTCACCATTGTCATTTCAGACCCGCCTC---
CCAGCCCCGAGG---GGA---CCCGACAGGCCCGAAGGAATCGAAGAAGAA---------GGTGGAGAGAGAGACAGA--
----GACAGATCAAGACCA---TTAGTGGCTGGATTCTTAGCACTCATCTGGGACGACCTGTGGAGCCTGTGCCTCTTCA
GCTACCACCACTTGAGAGACTCACTCTTGATTGTAGCGAGGATTGTGGAACTTCTGGGACACAGGGGGTGGGAAGCCCTC
AAATATTGGTGGAATCTCCTGCAGTATTGGATTCAGGAACTAAAGAATAGTGCTGTTAGCTTGCTTAATGCCACAGCTAT
AGCAGTAGCTGAAGGGACAGATAGGGTTATAGAAGTAGTACAAAGAACTTTTAGAGCTATTCTCCACATACCTACAAGAA
TAAGA---------CAGGGCTTAGAAAGGCTTTTGCTATAA
>AY713411/B/FR/1992/92FR_BX08
GCAGTG------GGA------ATAGGAGCC------ATGTTCCTTGGGTTCTTGGGAGCAGCAGGAAGCACTATGGGCGC
AGCGTCACTAACGCTGACGGTACAGGCCAGACAATTATTGTCTGGTATAGTGCAGCAGCAAAACAATTTGCTGAGGGCTA
TTGAGGCGCAACAGCACCTGTTGCAACTCACAGTCTGGGGCATCAAGCAGCTCCAGGCA---AGAGTCCTGGCTCTGGAA
AGATACCTACAGGATCAACGGTTCCTAGGG------ATGTGGGGTTGCTCTGGAAAACTCATCTGCACCACTGCTGTGCC
TTGGAATGCTAGTTGGAGT---------------------------------AATAAA---------AATCTGAGTCAG-
-----ATTTGGGAT------AACATG------ACCTGGATGGAGTGGGAGAGAGAAATAAGCAATTACACAGAGATAATA
TACAGCTTAATTGAAGAATCGCAGAACCAACAAGAAAAGAATGAACTAGACTTATTACAATTGGATAAGTGGGCAAGTTT
GTGGAATTGGTTCAACATAACAAATTGGCTGTGGTATATAAAAATATTCATAATGATAGTAGGAGGCTTGATAGGTTTAA
GAATAGTTTTTACTGTACTTTCTATAGTGAATAGAGTTAGGCAGGGATACTCACCATTATCATTCCAGACCCGCCTC---
CCAGTTCCGAGG---GGA---CCCGACAGGCCCGAAGGAATCGAAGAAGAA---------GGTGGAGAGAGAGACAGA--
----GACAGATCCACACGA---TTAGTAACTGGATTCTTACCACTCATCTGGGACGACCTGCGGAGCCTGTTCCTCTTCA
GCTACCACCGCTTGAGAGACTTACTCTTGATTGTAGCAAGGATTGTGGAACTTCTGGGACGCAGGGGGTGGGAGATCCTC
AAATATTGGTGGAATCTCCTGCAGTATTGGAGTCAGGAACTAAAAAATAGTGCTGTCAGTTTGCTTAACGCTACAGCTAT
AGCAGTAGCTGAGGGGACAGATAGGGTTATAGAAGTAGTACAAAGAATTTGGAGAGGTATTCTCCACATACCTACAAGAA
TTAGA---------CAGGGCTTCGAAAGGGCTTTGCTATAA
>AY713412/B/US/1990/90US_873
GCAGTG------GGA------TTAGGAGCT------ATGTTCCTTGGGTTCTTGGGAGCAGCAGGAAGCACTATGGGCGC
AGCGTCACTGACGCTGACGGTACAGGCCAGRCTATTATTGTCTGGTATAGTGCAACAGCAGAACAATTTGCTGAAGGCTA
TTGAGGCGCAACAGCATCTGTTGCAACTCACAGTCTGGGGCATCAAGCAGCTCCAGGCA---AGAGTCCTGGCTGTGGAA
AGATACCTACAGGATCAACAGCTCCTGGGG------CTTTGGGGTTGCTCTGGAAAACTCATTTGCACCACTTCTGTGCC
TTGGAATGCTAGTTGGAGT---------------------------------AATAAA---------TCTCTGGATAAA-
-----ATTTGGAAT------AACATG------ACATGGATGGAGTGGGATAAAGAAATTAACAATTACACACGCTTAATA
TACACCTTACTTGAAAAATCGCAGAACCAGCAAGAAAAGAATGAACAAGAATTATTAGAATTGGATAAATGGGCAAGTTT
GTGGAATTGGTTTGACATAACAAAATGGCTGTGGTATATAAAAATATTCATAATGATAGTAGGGGGCTTGGTAGGTCTAA
GAATAGTTTTTGCTGTACTTTCTATAGTGAATAGAGTTAGGCAGGGATACTCACCATTATCGTTTCAGACCCGCCTC---
CCAGTYCCGAGG---GGA---CCCGACAGGCCCGAAGGAATCGAAGAAGAA---------GGTGGAGAGCGAGACAAA--
----GACAGATCCGGTCCA---TTAGTGGATGGATTATTAGCAATTATCTGGGTCGATCTACGGAGCCTGTGCCTCTTCA
GCTACCACCGCTTGAGAGACTTACTCTTGATTGTAACGAGGATTGTGGAACTTCTGGGACGCAGGGGGTGGGAAGCCCTC
AAATATTGGTGGAATCTCCTACAGTATTGGAGTCAGGAACTGAAGAATAGTGCTATTAGCCTGCTTAATGCCACAGCCAT
AGCAGTAGCTGAGGGGACAGATAGGGTTATAGAAGTATTACAAAGAGCTGGTAGAGCTATTCTCCACATACCTAGAAGAA
TAAGA---------CAGGGCTTTGAAAGGGCTTTGCAATAA
>AY751406/B/RU/2004/04RU129005
GCAGTA---------------TTAGGAGCA------ATGTTCCTTGGGTTCTTGGGAGCAGCAGGAAGCACTATGGGCGC
AGCGGCAGTAACGCTGACGGTACAGGCCAGACAATTATTGTCTGGTATAGTGCAACAGCAGAACAATYTGCTGAGGGCTA
TTGAGGCGCAACAGCATCTGTTGCAACTCACAGTCTGGGGCATCAAGCAGCTCCAGGCA---AGAGTCCTGGCTGTGGAA
AGATACCTAAAGGATCAACAGCTCCTGGGG------ATTTGGGGTTGCTCTGGAAAACTCATCTGCACCACTAATGTGCC
TTGGAATACTAGTTGGAGT---------------------------------AATAAA---------TCTMTGAATRAG-
-----ATTTGGGAT------AATATG------ACCTGGATGGAGTGGGAAAGAGAAATTGACAACTACACAGACTTAATA
TATAACTTAATTGAAAAATCGCAGAACCAGCAAGAAAAGAATGAACAAGAATTATTGGAATTGGATAAATGGGCAAGTTT
GTGGAATTGGTTTGACATAACAAATTGGCTGTGGTATATAAAAATATTCATAATGATAGTAGGAGGMTTGGTAGGTCTAA
GAATAGTGTTTACTGTACTTTCTATAGTGAATAGAGTTAGGCAGGGATACTCACCATTGTCGTTTCAGACCCTCCTC---
CGAGCTCCGAGG---GGA---CCCGACAGGCCCGAAGGAACAGAAGAAGAA---------GGTGGAGAGCRAGACAGA--
----GACAGATCCACRCAC---TTAGTGGATGGATTCTTAGCGATTATCTGGGTCGACCTGCGGAGCCTGTGCCTCTTCA
GCTACCACCGCTTGAGAGACTTACTCTTACTGATAACGAGGACTGTGGAACTTCTGGGACGCAGGGGGTGGGAAGCCCTC
AAATATTGGTGGAATCTCCTGCAGTATTGGAGTCAGGAACTGAAGARTAGTGCTATTAGCTTGCTTAATGCCACAGCCAT
AGCAGTAGCTGAGGGAACAGATAGGGYYATAGAAATAGGACTAAGAATTTTTAGAGCTATTCTTCACATACCTACAAGAA
TAAGA---------CAGGGCTTGGAAAGGACTTTGCTATAA
>AY751407/B/RU/2004/04RU139089
GCAATA------GGAG---CACTAGGAGCT------ATGTTCCTTGGGTTCTTGGGAGCAGCAGGAAGCACTATGGGCRC
AGCGTCACTGACGCTGACGGTACAGGCCAGACTATTATTGTCTGGTATAGTGCAACAGCAGAATAATCTGCTGAGGGCTA
TTGAGGCGCAACAGCATCTGTTGCAACTCACAGTCTGGGGCATCAAGCAGCTCCAGGCT---AGAGTCCTGGCTGTGGAA
AGATACCTAAAGGATCAACAGCTCCTAGGG------ATTTGGGGTTGCTCTGGGAAACTCATTTGCACCACCGCTGTGCC
TTGGAATGCTAGTTGGAGT---------------------------------AATAAA---------TCACTAAATGAG-
-----ATTTGGGAT------AACATG------ACCTGGATGGAGTGGGAAAGAGAAATTAACAATTACACAGGATTAATA
TACACCTTAATTGAAGAATCGCAGAACCAACAGGAAAAGAATGAACAAGAATTATTGGCATTGGATACATGGGCAAATTT
GTGGAGTTGGTTTGATATATCAAATTGGCTGTGGTATATAAAAATATTCATAATGATAATAGGAGGGTTAGTAGGTTTAA
GAATAATCTTTACTGTGCTTTCTATAGTGAATAGAGTTAGGCAGGGATACTCACCATTATCATTTCAGACCCGCCTC---
CCAGTCAGGAGG---GAA---CCCGACAGGCCCGGAGAAATCGAAGAAGAA---------GGTGGAGAGCGAGACAGA--
----GACACATCAACACCA---TTAGTAGCTGGATTCTTAGCACTCATCTGGGACGACCTACGGAGCCTGTGCCTCTTCA
GCTACCACCGCTTGAGAGACTTACTCTTGATTGTAGTGAGGATTGTGGAACTTCTGGGACGCAGGGGGTGGGAGGCCCTC
AAATATTGGTGGAATCTCCTGCAGTATTGGAGTCAGGAACTAAAGAATAGTGCTGTTAGTTTGTTTAACGCCACCGCTAT
AGCAGTAGCTGAGGGGACAGATAGAGTTATAGAAGTAATACAAAGAACTTGTAGAGCTGTCCTCCATATACCTAGAAGAA
TAAGA---------CAGGGCTTAGAAAGGGCTTTGCAATAA
>AY779550/B/CA/1998/CANA3FULL
GCAGTG------GGA------ATAGGAGCC------TTGTTCCTTGGGTTCTTGGGAGCAGCAGGAAGCACTATGGGCGC
AGCGTCAATAACGCTGACGGTACAGGCCAGACTATTATTGTCTGGGATAGTGCAGCAGCAGAACAATCTGCTGAGGGCTA
TTGAGGCGCAACAGCACCTGTTGCAACTCACAGTTTGGGGCATCAAGCAGCTCCAGGCA---AGAGTCCTGGCTGTAGAA
AGATACCTAGGGGATCAACAGCTCCTAGGG------ATTTGGGGTTGCTCTGGAAAACTCATCTGCACCACTGCTGTGCC
TTGGAATACTAGTTGGAGT---------------------------------AATAAA---------TCTCTGAATGAC-
-----ATTTGGGAT------AACATG------ACCTGGATGCAATGGGATAGAGAAATTAGCAATTACACAAGTAAAATA
TACCAGTTAATTGAAAAATCGCAGAACCAACAAGAAAAGAATGAACAAGAATTATTAGAATTAGATAAGTGGACAAACTT
GTGGAATTGGTTTAGCATATCAAACTGGCTGTGGTATATAAGATTATTCATAATGATAGTAGGAGGCTTGGTAGGTTTAA
GAATAATTTTTGCTGTACTTTCTATAGTGAATAGAGTTAGGCAGGGATACTCACCATTATCGTTTCAGACCCGCTTC---
CCAGCTCCGAGG---GGA---CCCGACAGGCCAGAAGGAATCGAAGAAGAA---------GGTGGAGAGAGAGACAGA--
----GACAGATCCGGTCGA---TTAGTGGATGGATTCTTAGCACTTATCTGGGACGATCTAAGGAGCCTGTGCCTCTTCA
GCTACCACCGCTTGAGAGACTTACTCTTGATTGTGACGAGGATTGTGGAACTTCTGGGACGCAGGGGGTGGGAAGCCCTC
AAATATTGGTGGAATCTCCTGCAGTATTGGAGTCAGGAACTAAAGAATAGTGCTGTTAGCTTGCTCAACGCCACAGCCAT
AGCAGTAGCTGAGGGGACAGATAGGATTATAGAAGTAGTACAAAGAGCTTATAGAGCTATTCTCCACATACCTACAAGAA
TAAGA---------CAGGGCTTGGAAAGGCTTTTGCTATAA
>AY779551/B/CA/1999/CANA5FULL
GCAGTG------GGA------ATAGGAGCT------TTGTTCCTTGGGTTCTTGGGAGCAGCAGGAAGCACTATGGGCGC
AGCGTCAATAACGCTGACGGTACAGGCCAGACTATTATTGTCTGGTATAGTGCAGCAGCAGAACAATCTGCTGAGGGCTA
TTGAGGCGCAACAGCACCTGTTGCAACTCACAGTTTGGGGCATCAAGCAGCTCCAGGCA---AGAGTCCTGGCTGTAGAA
AGATACCTAGGGGATCAACAGCTCCTAGGG------ATTTGGGGTTGCTCTGGAAAACTCATCTGCACCACTGCTGTGCC
TTGGAATGCTAGTTGGAGT---------------------------------AATAAA---------TCTCTGAATGAC-
-----ATTTGGGAT------AACATG------ACCTGGATGCAATGGGATAGAGAAATTAGCAATTACACAAGTAAAATA
TACCAGTTAATTGAAAAATCGCAGAACCAACAAGAAAAGAATGAACAAGAATTATTAGAATTAGATAAGTGGACAAATTT
GTGGAGTTGGTTTAACATATCAAACTGGCTGTGGTATATAAGATTATTCATAATGATAGTAGGAGGCTTGGTAGGTTTAA
GAATAATTTTTGCTGTACTTTCTATAGTGAATAGAGTTAGGCAGGGATACTCACCATTATCGTTTCAGACCCGCTTC---
CCAGCTCCGAGG---GGA---CCCGACAGGCCAGAAGGAATCGAAGAAGAA---------GGTGGAGAGAGAGACAGA--
----GACAGATCCGGTCGA---TTAGTGGATGGATTCTTAGCACTTATCTGGGACGATCTGAGGAGCCTGTGCCTCTTCA
GCTACCACCGCTTGAGAGACTTACTCTTGATTGTAACGAGGATTGTGGAACTTCTGGGACGCAGGGGGTGGGAAGCCCTC
AAATATTGGTGGAATCTCCTGCAGTATTGGAGTCAGGAACTAAAGAATAGTGCTGTTAGCTTGCTCAACGCCACAGCCAT
AGCAGTAGCTGAGGGAACAGATAGGATTATAGAAGTAGTACAAAGAGCTTATAGAGCTATTCTCCACATACCTACAAGAA
TAAGA---------CAGGGCTTGGAAAGGCTTTTGCTATAA
>AY779552/B/CA/2000/CANA6FULL
GCAGTG------GGA------ATAGGAGCC------TTGTTCCTTGGGTTCTTGGGAGCAGCAGGAAGCACTATGGGCGC
AGCGTCAATAACGCTGACGGTACAGGCCAGACTATTATTGTCTGGTATAGTGCAGCAGCAGAACAATCTGCTGAGGGCTA
TTGAGGCGCAACAGCACCTGTTGCAACTCACAGTTTGGGGCATCAAGCAGCTCCAGGCA---AGAGTCCTGGCTGTAGAA
AGATACCTAGGGGATCAACAGCTCCTAGGG------ATTTGGGGTTGCTCTGGAAAACTCATCTGCACCACTGCTGTGCC
TTGGAATGCTAGTTGGAGT---------------------------------AATAAA---------TCTCTAGATGAC-
-----ATTTGGGAT------AACATG------ACCTGGATGCAATGGGATAGAGAAATTAGCAATTACACAAGTAAAATA
TACCAGTTAATTGAAAAATCGCAGAACCAACAAGAAAAGAATGAACAAGAATTATTAGAATTAGATAAGTGGACAAATTT
GTGGAATTGGTTTAAGATATCAAACTGGCTGTGGTATATAAGATTATTCATAATGATAGTAGGAGGCTTGGTAGGTTTAA
GAATAATTTTTGCTGTACTTTCTATAGTGAATAGAGTTAGGCAGGGATATCCACCATTATCGTTTCAGACCCGCTTC---
CCAGCTCCGAGG---GGA---CCCGACAGGCCAGAAGGAATCGAAGAAGAA---------GGTGGAGAGAGAGACAGA--
----GACAGATCCGGTCGA---TTAGTGGATGGATTCTTAGCACTTATCTGGGACGATCTGAGGAGCCTGTGCCTCTTCA
GCTACCACCGCTTGAGAGACTTACTCTTGATTGTGACGAGGATTGTGGAACTTCTGGGACGCAGGGGGTGGGAAGCCCTC
AAATATTGGTGGAATCTCCTGCAGTATTGGAGTCAGGAACTAAAGAATAGTGCTGTTAGCTTGCTCAACGCCACAGCCAT
AGCAGTAGCTGAGGGGACAGATAGGATTATAGAAGTAGTACAAAGAGCTTATAGAGCTATTCTCCACATCCCTAGAAGAA
TAAGA---------CAGGGCTTGGAAAGGCTTTTGCTATAA
>AY779553/B/CA/1997/CANB3FULL
GCAGTG------GGA------ATAGGAGCT------GTGTTCCTTGGGTTCTTGGGAGCAGCAGGAAGCACTATGGGCGC
AGCGTCAGTGACGCTGACGGTACAGGCCAGACAATTATTGTCTGGTATAGTGCAACAGCAGAACAATTTGCTGAGGGCTA
TTGAGGCGCAACAGCATCTGTTGCAACTCACAGTCTGGGGCATCAAGCAGCTCCAGGCA---AGACTCCTGGCTGTAGAA
AGATACCTAAAGGATCAACAGCTCCTAGGG------ATTTGGGGTTGCACTGGAAAACTCATTTGCACCACTGCTGTGCC
TTGGAATACTAGTTGGAGT---------------------------------AATAAA---------TCTCTGAATGAA-
-----ATTTGGGAT------AACATG------ACCTGGATGCAGTGGGAAAGAGAAATTGACAGTTACACAAATGACATA
TACAGATTAATTGAAGAATCGCAAAACCAACAAGAAAAGAATGAACAAGAATTATTGGAATTAGATAAGTGGGCAAGTTT
GTGGAATTGGTTTAACATATCAAACTGGCTGTGGTATATAAGATTATTCATAATGATAGTAGGAGGCTTGATAGGTTTAA
GAATAGTTTTTGCTGTACTTTCTGTAGTGAATAGAGTTAGGCAGGGATACTCACCAATATCGTTTCAGACCCTCCTC---
CCAGCTCCGAGG---GGA---CCCGACAGGCCCGAAGGAATCGAAGAAGAA---------GGTGGAGAGAGAGACAGA--
----GACAGATCCGGACGC---TTAGTGAACGGATTCTTAGCACTTATCTGGGACGATCTACGGAGCCTGTTCCTCTTCA
GCTACCACCGCTTGAGAGACTTACTCTTGATTGTAACGAGGATTGTGGAACTTCTGGGACGCAGGGGGTGGGAAGCCCTC
AAATATTGGTGGAATCTCCTACAGTATTGGAGTCAGGAACTAAAGAATAGTGCTGTTAGCTTGATTAATGCCATAGCCAT
AGCAGTAGCTGAGGGGACAGATAGGATTATAGAAGTAGTACAAAGAGCTTTTAGAGCTGTTCTCCACGTACCTAGAAGAA
TAAGA---------CAGGGCCTGGAAAGGCTTTTGCTATAA
>AY779554/B/CA/1998/CANB4FULL
GCAGTG------GGA------ATAGGAGCT------GTGTTCCTTGGGTTCTTGGGAGCAGCAGGAAGCACTATGGGCTG
CACGTCAGTGACGCTGACGGTACAGGCCAGACAATTGTTGTCTGGTATAGTGCAACAGCAGAACAATTTGCTGAGGGCTA
TTGAGGCGCAACAGCATCTGTTGCAACTCACAGTCTGGGGCATCAAGCAGCTCCAGGCA---AGACTCCTGGCTGTAGAA
AGATACCTAAGGGATCAACAGCTCCTAGGG------ATTTGGGGTTGCTCTGGAAAACTCATTTGCACCACTGCTGTGCC
TTGGAATACTAGTTGGAGT---------------------------------AATAAA---------TCTCTGGATGAA-
-----ATTTGGGAT------AACATG------ACCTGGATGCAGTGGGAAAAAGAAATTAGCAATTACACAACCACAATA
TACAGATTAATTGAAGAATCGCAAAACCAACAAGAAAAGAATGAACAAGAATTATTGGAATTAGATAAGTGGGCAAGTTT
GTGGAATTGGTTTAACATAACAAGCTGGCTGTGGTATATAAGATCATTCATAATGATAGTAGGAGGCTTGATAGGCTTAA
GAATAGTTTTTGCTGTACTTTCTATAGTGAATAGAGTTAGGCAGGGATACTCACCAATATCGTTTCAGACCCACCTC---
CCAGCTCCGAGG---GGA---CCCGACAGGCCCGAAGGAATCGAAGAAGAA---------GGTGGAGAGAGAGACAGA--
----GACAGATCCGAACGT---TTAGTGAACGGATTCTTAGCACTTATCTGGGACGATCTGCGGAGCCTGTGCCTCTTCA
GCTACCACCGCTTGAGAGACTTACTCTTGATTGTAACGAGGATTGTGGAACTTCTGGGACGCAGGGGGTGGGAAGCCCTC
AAGTATTGGTGGAATCTCCTACAGTATTGGAGTCAGGAACTAAAGAATAGTGCTGTTAGCTTGCTTAATGCCATAGCCAT
AGCAGTAGCTGAGGGGACAGATAGGATTATAGAAGTAGTACAAAGAGCTTTTAGAGCTGTTCTCCACGTACCTAGAAGAA
TAAGA---------CAGGGCCTGGAAAGGCTTTTGCTATAA
>AY779555/B/CA/1998/CANB5FULL
GCAGTG------GGA------ATAGGAGCT------GTGTTCCTTAGGTTCTTGAGAGCAGCAGAAAGCACTATAGGCGC
AGCGTCAGTAACGCTAACGGTACAGGCCAGACAATTATTGTCTGGTATAGTGCAACAGCAAAACAATTTGCTAAGAGCTA
TTAAGGCGCAACAGCATCTGTTGCAACTCACAGTCTGGGGCATCAAGCAGCTCCAGGCA---AGACTCCTGGCTGTAAAA
AGATACCTAAGGGATCAACAGCTCCTAGGA------ATTTGGGGTTGCTCTGGAAAAATCATTTGCACCACTGCTGTGCC
TTGGAATACTAGTTGGAGT---------------------------------AATAAA---------TCTCTGAATGAA-
-----ATTTGGGAT------AACATG------ACCTGGATGCAGTGGGAAAGAGAAATTGACAGTTACACAAATGACATA
TACAGATTAATTGAAGAATCGCAAAACCAAGAAAAGAAGAATGAACAAGAATTATTGGAATTAGATAAGTGGGCAAGTTT
GTGGAATTGGTTTAACATATCAAACTGGCTGTGGTATATAAGATTATTCATAATGATAGTAGGAGGCTTGATAGGTTTAA
GAATAGTTTTTGCTGTGCTTTCTATAGTGAATAGAGTTAGGCAGGGATACTCACCAATATCGTTTCAGACCCTCCTC---
CCAGTCTCGAGG---GGA---CCCGACAGGCCCGAAGGAATCGAAGAAGAA---------GGTGGAGAGAGAGACAGA--
----GACAGATCCGGACGC---TTAGTGAACGGGTTCTTAGCACTTATCTGGGACGATCTGCGGAGCCTGTTCCTCTTCA
GCTACCACCGCTTGAGAGACTTACTCTTGATTGTAACGAGGATTGTGGAACTTCTGGGACGCAGGGGGTGGGAAGCCCTC
AAGTATTTGTGGAATCTCCTACAGTATTGGAGTCAGGAACTAAAGAATAGTGCTGTTAGCTTGCTTAATGCCACAGCTGT
AGCAGTAGCTGAGGGGACAGATAGGGTTATAGAAGTAGTACAAAGAGCTCTTAGAGGTGTTCTCCACGTACCCAGAAGAA
TAAGA---------CAGGGCTTGGAAAGGCTTTTGCTATAA
>AY779557/B/CA/1998/CANC10FULL
GCAGTA------GGA------ATAGGAGCT------ATGTTCCTTGGGTTCTTGGGAGCAGCAGGAAGCACTATGGGCGC
AGCGTCAATAGCGCTGACGGTACAGACCAGACAATTATTGGCTGGTATAGTGCAACAGCAGAACAATTTGCTGAGGGCTA
TTGAGGCGCAACAGCATCTGTTGCAACTCACAGTCTGGGGCATCAAACAGCTCCAGGCA---AGAGTCCTGGCTGTAGAA
AGATACCTAAGGGATCAACAGCTCCTAGGG------ATGTGGGGTTGCTCTGGAAAACTCATCTGCACCACTGCTATGCC
TTGGAATGCTAGTTGGAGT---------------------------------AATAAA---------TCTCTGAGTGAC-
-----ATCTGGGAT------AACATG------ACCTGGATGCAGTGGGAAAAAGAAATTAGCAATTACACAAGCTTAATA
TATACCTTAATTGAAGAATCACACATGCAACAAGAAAAGAATGAAAAAGAATTATTAGAATTAGATAAGTGGGCAGATTC
GTGGAGTTGGTTTAGCATAACAAACTGGCTGTGGTACATAAGACTATTCATAATGATAGTAGGAGGCTTGATAGTCTTAA
GAATAATTTTTGCTGTGCTTTCTGTAGTGAATAGAGTTAGGCAGGGATACTCACCATTATCGTTGCAGACCCACTTC---
CCAGTCCCGAGG---GGA---CCCGACAGGCCCGGAGGAATCGAAGAAGAA---------GGTGGAGAGAGAGACAGA--
----GACAGGTCCGCAAGA---TTAGTGAATGGATTCTTACCACTCATCTGGGACGATCTGAGGAGCCTGTGCCTTTTCA
GCTACCACCGCTTGAGAGACTTACTCTTGATTGTAACGAGGATTGTGGAACTTCTGGGACGCAGGGGGTGGGAAATCCTC
AAAATTCTGTGGAATCTCCTGCAGTATTGGAGCCAGGAACTAAAGAATAGTGCTATTAGCTTGCTTAATGTCACAGCCAT
AGCAGTAGCTGAGTGGACAGATAGGGTTATAGAAGTAGTACAAAGAGCTTTTAGGGCTATTCTACACATACCTAGAAGAA
TAAGA---------CAGGGTTTGGAAAGGTGTTTGCTATAA
>AY779558/B/CA/1999/CAN11FULL
GCAGTG------GGA------ATAGGAGCT------ATGTTCCTTGGGTTCTTGGGAGCAGCAGGAAGCACTATGGGCGC
AGCGTCAATAGCGCTGACGGTACAGACCAGACAATTATTGGCTGGTATAGTGCAACAGCAGAACAATTTGCTGAGGGCTA
TTGAGGCGCAACAGCATCTGTTGCAACTCACAGTCTGGGGCATCAAACAGCTCCAGGCA---AGAGTCCTGGCTGTAGAA
AGATACCTAAGGGATCAACAGCTCCTAGGG------ATGTGGGGTTGCTCTGGAAAACTCATCTGCACCACTACTGTGCC
TTGGAATGCTAGTTGGAGT---------------------------------AATAAA---------TCTCTGAGTGAC-
-----ATCTGGGAT------AACATG------ACCTGGATGCAGTGGGAAAAAGAAATTAGCAATTACACAAGCTTAATA
TATACCTTAATTGAAGAATCACACATGCAACAAGAAAAGAATGAAAAAGAATTATTAGAATTAGATAAGTGGTCAGATCT
GTGGAGTTGGTTTAGCATAACAAACTGGCTGTGGTACATAAGACTATTCATAATGATAGTAGGAGGCTTGATAGTCTTAA
GAATAATTTTTGCTGTGCTTTCTGTAGTGAATAGAGTTAGGCAGGGATACTCACCATTATCGTTGCAGACCCACTTC---
CCAGTCCCGAGG---GGA---CCCGACAGGCCCGGAGGAATCGAAGAAGAA---------GATGGAGAGAGAGACAGA--
----GACAGGTCCGCAAGA---TTAGTGAATGGATTCTTACCACTCATCTGGGACGATCTGAGGAGCCTGTGCCTTTTCA
GCTACCACCGCTTGAGAGACTTACTCTTGATTGTAACGAGGATTGTGGAACTTCTGGGACGCAGGGGGTGGGAAATCCTC
AAAATTCTGTGGAATCTCCTGCAGTATTGGAGCCAGGAACTAAAGAATAGTGCTATTAGCTTGCTTAATGTCACAGCCAT
AGCAGTAGCTGAGTGGACAGATAGGGTTATAGAAGTAGTACAAAGAACTTTTAGGGCTATTCTACACATACCTAGAAGAA
TAAGA---------CAGGGCTTAGAAAGGTGTTTGCTATAA
>AY779559/B/CA/1992/CANC2FULL
GCAGTAGTG---GGA------ATAGGAGCT------ATGTTCCTTGGGTTCTTGGGAGCAGCAGGAAGCACTATGGGCGC
AGCGTCACTAACGCTGACGATACAGACCAGACAATTATTGTCTGGTATAGTGCAACAGCAGAACAATTTGCTGAGGGCTA
TTGAGGCGCAACAGCATCTGTTGCAACTCACAGTCTGGGGCATCAAGCAGCTCCAGGCA---AGAGTCCTGGCTGTAGAA
AGATACCTAAGGGATCAACAGCTCCTAGGG------ATGTGGGGTTGCTCTGGAAAACTCATCTGCACCACTACTGTGCC
TTGGAATGCTAGTTGGAGT---------------------------------AATAAA---------TCTCTGGGTGAC-
-----ATCTGGAGT------AACATG------ACCTGGATGCAGTGGGAAAAAGAAATTAGCAATTACACAAGCTTAATA
TACACCTTAATTGAAGAATCACAAATCCAACAAGAAAAGAATGAACAAGAATTATTAGAATTAGATAAGTGGGCAGATCT
GTGGAGTTGGTTTAGCATAACAAACTGGCTGTGGTATATAAGACTATTCATAATGATAGTAGGAGGCTTGGTAGGCTTAA
GAATAATTTTTGCTGTACTTTCTATAGTGAATAGAGTTAGGCAGGGATACTCACCATTATCGTTGCAGACCCACTTC---
CCAGCCCCGAGG---GGA---CCCGACAGGCCCGGAGGAACCGAAGAAGAA---------GGTGGAGAGAAAGACAGA--
----GGCAGGTCCGGAAGA---TTAGTGAATGGATTCTTACCACTCATCTGGGACGATCTGAGGAGTCTGTGCCTCTTCA
GCTACCACCGCTTGAGAGACTTACTCTTGATTGTAACGAGGATTGTGGAACTTCTGGGACGCAGGGGGTGGGAAGCCCTC
AAATATTGGTGGAATCTCCTACAGTATTGGAGTCAGGAACTAAAGAATAGTGCTGTTAGCTTGCTCAATGCCATAGCTAT
AGCAGTAGCTGAGGGGACAGATAGGGTTATAGAAATAGTACAAAGAGCTTTTAGAGCTATTCTCCACATACCTACAAGAA
TAAGA---------CAGGGCTTGGAAAGGCTTTTGCTATAA
>AY779560/B/CA/1994/CANC3FULL
GCAGTG------GGAG---TAATAGGAGCT------ATGTTCCTTGGGTTCTTGGGAGCAGCAGGAAGCACTATGGGCGC
AGCGTCAATAGCGCTGACGGTACAGACCAGACAATTATTGTCTGGTATAGTGCAACAGCAGAACAATTTGCTGAGGGCTA
TTGAGGCGCAACAGCATCTGTTGCAACTCACAGTCTGGGGCATCAAGCAGCTCCAGGCA---AGAGTCCTGGCTGTAGAA
AGATACCTAAGGGATCAACAGCTCCTAGGA------ATGTGGGGCTGCTCTGGAAAACTCATCTGCACCACTACTGTGCC
TTGGAATGCTAGTTGGAGT---------------------------------AATAAA---------TCTCTGGGTAAC-
-----ATTTGGGAT------AACATG------ACCTGGATGCAGTGGGAAAAAGAAATTAGCAATTACACAAGCTTAATA
TACACCTTAATTGAAGAATCACACATCCAACAAGAAAAGAATGAACAAGAATTATTAGAATTAGATAAGTGGGCAGATCT
GTGGAGTTGGTTTAGCATAACAAACTGGCTGTGGTATATAAGACTATTCATAATGATAGTAGGAGGCTTGGTAGGCTTAA
GAATAATTTTTGCTGTACTTTCTATAGTGAATAGAGCTAGGCAGGGATACTCACCATTATCGTTGCAGACCCACTTC---
CCAGCCCCGAGG---GGA---CCCGACAGGCCCGGAGGAACCGAAGAAGAA---------GGTGGAGAGAAAGACAGA--
----GACAGGTCCGGAAGA---TTAGTGAATGGATTCTTACCACTCATCTGGGACGATCTGAGGAGTCTGTGCCTCTTCA
GCTACCACCGCTTGAGAGACTTACTCTTGATTGTAACGAGGATTGTGGAACTTCTGGGACGCAGGGGGTGGGAAATCCTC
AAATATTGGTGGAATCTCCTACAGTATTGGAGCCAGGAACTAAAGAATAGTGCTATTAGCTTGCTCAATGCCACAGCCAT
AGCAGTAGCTGAGGGAACAGATAGGGTTATAGAAGTAGTACAAAGAGCTTATAGAGCTATTCTACATATACCTAGAAGAA
TAAGA---------CAGGGCTTGGAAAGGCTTTTGCTATAA
>AY779561/B/CA/1992/CANC5FULL
GTGGGA------GTA------ATAGGAGCT------ATGTTCCTTGGGTTCTTGGGAGCAGCAGGAAGCACTATGGGCGC
AGCGTCAATAACGCTGACGATACAGACCAGACAATTATTGTCTGGTATAGTGCAACAGCAGAACAATTTGCTGAGGGCTA
TTGAGGCGCAACAGCATCTGTTGCAACTCACAGTCTGGGGCATCAAGCAGCTCCAGGCA---AGAGTCCTGGCTGTAGAA
AGATACCTAAGGGATCAACAGCTCCTAGGG------ATGTGGGGTTGCTCTGGAAAACTCATTTGCACCACTACTGTGCC
TTGGAATGCTAGTTGGAGT---------------------------------AATAAA---------TCTCTGGGTGAC-
-----ATTTGGGAT------AACATG------ACCTGGATGCAGTGGGAGAAAGAAATTAGCAATTACACAAGCTTAATA
TACACCTTAATTGAAGAATCACAAATCCAACAAGAAAAGAATGAACAGGAATTATTGAAATTAGATAAGTGGGCAGATCT
GTGGAGTTGGTTTAGCATAACAAACTGGCTATGGTATATAAGACTATTCATAATGATAGTAGGAGGCTTGGTAGGCTTAA
GAATAATTTTTGCTGTACTTTCTATAGTGAATAGAGTTAGGCAGGGATACTCACCATTATCGTTGCAGACCCACTTC---
CCAGCCCCGAGG---GGA---CCCGACAGGCCCGGAGGAATCGAAGAAGAA---------GGTGGAGAGAAAGACAGA--
----GGCAGGTCCGGAAGA---TTAGTGAATGGATTCTTACCACTCATCTGGGACGATCTGAGGAGTCTGTGCCTCTTCA
GCTACCACCGCTTGAGAGACTTACTCTTGATTGTCACGAGGATTGTGGAACTTCTGGGACGCAGGGGGTGGGAAGCCCTC
AAATATTGGTGGAATCTCCTACAGTATTGGAGCCAGGAACTAAAGAATAGTGCTGTTAGCTTGCTCAATGCCACAGCCAT
AGCAGTAGCTGAGGGGACAGATAGGGTTATAGAAGTAGTACAAAGAGCTTATAGAGCTATTCTACACATACCTAGAAGAA
TAAGA---------CAGGGCTTGGAAAGGCTTTTGCTATAA
>AY779562/B/CA/1993/CANC6FULL
GCAGTA------GGA------ATAGGAGCT------ATGTTCCTTGGGTTCTTGGGAGCAGCAGGAAGCACTATGGGCGC
AGCGTCAATAGCGCTGACGGTACAGACCAGACAATTATTGGCTGGTATAGTGCAACAGCAGAACAATTTGCTGAGGGCTA
TTGAGGCGCAACAGCATCTGTTGCAACTCACAGTCTGGGGCATCAAACAGCTCCAGGCA---AGAGTCCTGGCTGTAGAA
AGATACCTAAGGGATCAACAGCTCCTAGGG------ATGTGGGGTTGCTCTGGAAAACTCATCTGCACCACTGCTATGCC
TTGGAATGCTAGTTGGAGT---------------------------------AATAAA---------TCTCTGAGTGAC-
-----ATCTGGGAT------AACATG------ACCTGGATGCAGTGGGAAAAAGAAATTAGCAATTACACAAGCTTAATA
TATACCTTAATTGAAGAATCACACATGCAACAAGAAAAGAATGAAAAAGAATTATTAGAATTAGATAAGTGGGCAGATTC
GTGGAGTTGGTTTAGCATAACAAACTGGCTGTGGTACATAAGACTATTCATAATGATAGTAGGAGGCTTGATAGTCTTAA
GAATAATTTTTGCTGTGCTTTCTGTAGTGAATAGAGTTAGGCAGGGATACTCACCATTATCGTTGCAGACCCACTTC---
CCAGTCCCGAGG---GGA---CCCGACAGGCCCGGAGGAATCGAAGAAGAA---------GGTGGAGAGAGAGACAGA--
----GACAGGTCCGCAAGA---TTAGTGAATGGATTCTTACCACTCATCTGGGACGATCTGAGGAGCCTGTGCCTTTTCA
GCTACCACCGCTTGAGAGACTTACTCTTGATTGTAACGAGGATTGTGGAACTTCTGGGACGCAGGGGGTGGGAAATCCTC
AAAATTCTGTGGAATCTCCTGCAGTATTGGAGCCAGGAACTAAAGAATAGTGCTATTAGCTTGCTTAATGTCACAGCCAT
AGCAGTAGCTGAGTGGACAGATAGGGTTATAGAAGTAGTACAAAGAGCTTTTAGGGCTATTCTACACATACCTAGAAGAA
TAAGA---------CAGGGTTTGGAAAGGTGTTTGCTATAA
>AY779563/B/CA/1996/CANC8FULL
GCAGTA------GGAG---TAATAGGAGCT------ATGTTCCTTGGGTTCTTGGGAGCAGCAGGAAGCACTATGGGCGC
AGCGTCAATAGCGCTGACGGTACAGACCAGACAATTATTGGCTGGTATAGTGCAACAGCAGAACAATTTGCTGAGGGCTA
TTGAGGCGCAACAGCATCTGTTGCAACTCACAGTCTGGGGCATCAAACAGCTCCAGGCA---AGAGTCCTGGCTGTAGAA
AGATACCTAAGGGATCAACAGCTCCTAGGG------ATGTGGGGTTGCTCTGGAAAACTCATCTGCACCACTACTGTGCC
TTGGAATGCTAGTTGGAGT---------------------------------AATAAA---------TCTCTGAGTGAC-
-----ATCTGGGAT------AACATG------ACCTGGATGCAGTGGGAAAAAGAAATTAGCAATTACACAAGCTTAATA
TACACCTTAATTGAAGAATCACACATCCAACAAGAAAAGAATGAAAAAGAATTATTAGAATTAGATAAGTGGGCAGATCT
GTGGAGTTGGTTTAGCATAACAAACTGGCTGTGGTACATAAGACTATTCATAATGATAGTAGGAGGCTTGATATGCTTAA
GAATAATTTTTGCTGTGCTTTCTGTAGTGAATAAAGTTAGGCAGGGATACTCACCATTATCGTTGCAGACCCACTTC---
CCAGTCCCGAGG---GGA---CCCGACAGGCCCGGAGGAATCGAAGAAGAA---------GGTGGAGAGAGAGACAGA--
----GACAGGTCCGCAAGA---TTAGTGAATGGATTCTTACCACTCATCTGGGACGATCTGAGGAGCCTGTGCCTCTTCA
GCTACCACCGCTTGAGAGACTTACTCTTGATTGTAACGAGGATTGTGGAACTTCTGGGACGCAGGGGGTGGGAAATCCTC
AAAATTTTGTGGAATCTCCTGCAGTATTGGAGCCAGGAACTAAAGAATAGTGCTATTAGCTTGCTCAATGTCACAGCCAT
AGCAGTAGCTGAGTGGACAGATAGGGTTATAGAAGTAGTACAAAGAGCTTTTAGGGCTATTCTACACATACCTAGAAGAA
TAAGA---------CAAGGCTTGGAAAGGTTTTTGCTATAA
>AY779564/B/CA/1996/CANA1FULL
GCAGTG------GGA------ATAGGAGCC------TTGTTCCTTGGGTTCTTGGGAGCAGCAGGAAGCACTATGGGCGC
AGCGTCAATAACGCTGACGGTACAGGCCAGACTATTATTGTCTGGTATAGTGCAGCAGCAGAACAATCTGCTGAGGGCTA
TTGAGGCGCAACAGCATCTGTTGCAACTCACAGTCTGGGGCATCAAGCAGCTCCAGGCA---AGAGTCCTGGCTGTAGAA
AGATACCTAGGGGATCAACAGCTCCTAGGG------ATTTGGGGTTGCTCTGGAAAACTCATCTGCACCACTGCGGTGCC
TTGGAATGCTAGTTGGAGT---------------------------------AATAAA---------TCTCTGAATGAC-
-----ATTTGGGAT------AACATG------ACCTGGATGCAATGGGATAGAGAAATTAGCAATTACACAAGTAAAATA
TACAAGTTAATTGAAAAATCGCAGAACCAACAAGAAAAGAATGAACAAGAATTATTAGAATTAGATAAGTGGGCAAGTTT
GTGGGATTGGTTTAGCATAACAAACTGGCTGTGGTATATAAGATTATTCATAATGATAGTAGGAGGCTTGGTAGGTTTAA
GAATAATTTTTGCTGTACTTTCTATAGTGAATAGAGTTAGGCAGGGATACTCACCATTATCGTTTCAGACCCGCTTC---
CCAGCCCCGAGG---GGA---CCCGACAGGCCAGAAGGAATCGAAGAAGAA---------GGTGGAGAGAGAGACAGA--
----GACAGATCCAGACGA---TTAGTGGATGGATTCTTAGCACTTATCTGGGACGATCTGAGGAGTCTGTGCCTCTTCA
GCTACCACCGCTTGAGAGACTTACTCTTGATTGTAACGAGGATTGTGGAACTTCTGGGACGCAGGGGGTGGGAAGCCCTC
AAATATTGGTGGAATCTCCTGCAGTATTGGAGTCAGGAACTAAAGAATAGTGCTGTTAGCTTGCTCAACGCCACAGCCAT
AGCAGTAGCTGAGGGAACAGATAGGATTATAGAAGTAGTACAAAGAGCTTATAGAGCTATTCTCCACATACCTACAAGAA
TAAGA---------CAGGGCTTGGAAAGGCTTTTGCTATAA
>AY781127/B/UY/2001/01UYTRA1179
GCAGTG------GGAA---TGATAGGAGCT------ATGTTCCTTGGGTTCTTGGGAGCAGCAGGAAGCACTATGGGCGC
AGCGTCAGTGACGCTGACGGTACAGGCCAGACAATTATTGTCTGGTATAGTGCAGCAGCAGAACAATCTGCTGAGGGCTA
TTGAGGCGCAACAGCATCTGTTGCAACTCACAGTCTGGGGCATCAAGCAGCTCCAGGCA---AGAGTCCTGGCTGTGGAA
AGATTCCTAAAGGATCAACAGCTCCTAGGG------ATTTGGGGTTGCTCTGGAAAACTCATTTGCACCACTGCTGTGCC
CTGGAATACTAGTTGGAGT---------------------------------AATAAA---------TCGCTGAATCAG-
-----ATTTGGGAC------AACATG------ACCTGGATGGAGTGGGAGAGAGAAATTGACAATTACACAAGCTTAATA
TACTCCTTAATTGAACAATCGCAGAACCAGCAGGAAAAGAATGAACAAGAATTATTGGAATTGGATAAGTGGGCAAGTTT
GTGGAATTGGTTTAGCATAACAAATTGGCTGTGGTATATAAGAATATTCATAATGATAGTAGGAGGCTTAGTAGGTTTAA
GAATAGTTTTTACTGTACTTGCTATAGTGAATAGAGTTAGGAAGGGATACTCACCATTGTCATTCCAGACCCGCCTC---
CCAGCCCCGAGG---GGA---CCCGACAGGCCCGGAGGAATCGAAGAAGAA---------GGTGGAGGGAACGACAGC--
----GACAGATCCGTTCGC---TTAGTGGATGGATTCTTAGCTCTTATCTGGGACGACCTGCGGAGCCTGTGCCTCTTCA
GTTACCACCGCTTGAGAGACTTACTCTTGATTGTAGCGAGGATTGTGGAACTTCTGGGACGCAGGGGGTGGGAAGCTCTC
AAATACTGGTGGAATCTCCTACAGTATTGGAGTCAGGAATTAAAGAATAGTGCTGTTAGTTTGCTTAATGCCGCAGCTAT
AGCAGTAGCTGAGGGGACAGATAGGGTTATAGAAGTAGTACAAAGACTTTGTAGAGCTATTCTACACATACCTACAAGAA
TAAGA---------CAGGGCTTAGAAAGGGCTTTGCTGTAA
>AY795904/B/YE/2002/02YE507
GCAATA------GGA------ATGGGAGCT------GTGTTCCTTGGGTTCTTGGGAGCAGCAGGAAGCACTATGGGCGC
AGCGTCAATAACGCTGACGGTACAGGCCAGACAATTATTGTCTGGTATAGTGCAACAGCAAAGTAATTTGCTGAGAGCTG
TTGAGGCGCAACAACATCTGTTGCAACTCACAGTCTGGGGCATCAAACAGCTCCAGGCA---AGAGTCCTGGCTGTGGAA
AGATACCTAAGGGATCAACAGCTCCTAGGG------CTTTGGGGTTGCTCTGGAAAACTCATCTGCACCACTACTGTACC
TTGGAATACTACCTGGAGC---------------------------------AATAGA---------TCTCTGGATCAT-
-----ATTTGGCAA------AACATG------ACATGGATGCAGTGGGAAAGAGAAATTGATAATTACACAGGATTAATA
TACACCTTACTTGAGGAATCGCAAAACCAACAAGAAAAGAATGAACAAGAATTATTGGCATTAGATGAATGGGCAAGTTT
GTGGAATTGGTTTGACATATCAAAGTGGTTGTGGTACATAAAAATATTCATAATGATAGTAGGAGGCTTGGTAGGTTTAA
GAATAATTTTTACTGTACTTTCTATAGTGAATAGAGTTAGGAAGGGATACTCACCATTATCGTTCCAGACCCGCCCC---
CCAGCACCGAGG---GGA---CCAGACAGGCCCGAAGGAATAGAAGAAGAA---------GGTGGAGAGAGAGACAGA--
----GACACATCAGGACTA---CTAGTCAATGGATTCTTAGCAATTATCTGGATCGACCTGCGGAGCCTGTGCCTCTGGA
GCTACCGCCACTTGAGAGACTTACTCTTGATTGTAACGAGGATTGTGGAACTTCTGGGACGGAGGGCGTGGGAAGCTCTC
AAATACGGGTGGAATCTCCTACAGTATTGGGGTCAGGAACTAAAGAATAGTGCTGTTAGCTTGCTCAATGCCACAGCCAT
AGCAGTAGCTGAGGGGACAGATAGGATTATAGAAGCAATACAAAGAACTTTTAGAGCTATCCTCAATATACCTAGGAGAG
TAAGA---------CAGGGCTTGGAAAGGGCTTTGCTATAA
>AY795905/B/YE/2002/02YE508
GCAGTA------GGA------TTGGGAGCT------TTGCTCTTTGGGTTCTTGGGAGCAGCAGGAAGCACTATGGGCGC
AGCGTCAATAACGCTGACGGTACAGGCCAGACAATTATTGTCTGGTATAGTGCAGCAGCAAAATAATTTGCTGAGAGCTG
TGGAGGCGCAACAACATCTGTTGCAACTCACAGTCTGGGGCATCAAGCAGCTCCAGGCA---AGAGTCCTGGCTGTGGAA
AGATACCTAAAGGATCAACAGCTCCTAGGG------CTTTGGGGTTGCTCTGGAAAACTCATCTGCACCACTACTGTGCC
TTGGAATGCTAGCTGGAGT---------------------------------AATAAA---------ACTCTGAGTCAG-
-----ATTTGGGAT------AACATG------ACCTGGATACAGTGGGAAAAAGAAATTGATAATTACACAGGCATAATA
TACAATTTAACTCAAGAATCGCAAAACCAACAAGAAAAGAATGAACAAGAATTACTGAAATTAGATAAATGGGCAAGTTT
GTGGAATTGGTTTGACATATCAAATTGGCTGTGGTACATAAAGATATTCATAATGATAGTAGCAGGCTTGGTAGGTTTAA
GAATAGTTTTTACTGTACTTTCTATAGTGAATAGAGTTAGGAAGGGATACTCACCATTATCGTTCCAGACCCGCCCC---
CCAGCACCGAGG---GGA---CCAGACAGGCCCGAAGGAATCGAAGAAGAA---------GGTGGAGGGAGAGACAGA--
----GACACATCCGGACAA---CTAGTGAATGGATTCTTAGCAATTATCTGGGTCGACCTTCGGAACCTGTGCCTCTTCA
TCTACCGCCACTTGAGAGACTTACTCTTGATTGTAGCGAGGATTGTGGGACTTCTGGGACGCAGGGGGTGGGAAGTTCTC
AAATACTGGTGGAATCTCCTACAGTATTGGAGTCAGGAACTAAAGAATAGTGCTGTTAGCTTGCTCAACGCCACCGCCAT
AGCAGTAGCTGAGGGGACAGATAGGATTATAGAAGCATTAGGAAGAATTTTTAGAGCTATCCTTCATATCCCTACTAGAA
TAAGA---------CAGGGCTTGGAAAGGGCTTTACTATAA
>AY818644/B/AU/2004/Phcsffull04
GCAGTG------GGAa---CgATAGGAGCT------aTGTTCCTTGGGTTCTTGGGAGCAGCAGGAAGCACTATGGGCGC
AGCGTCAGTGACGTTGACGGTACAGGCCAGACTATTATTGTCTGGTATAGTGCAACAGCAGAACAATCTGCTGAAGGCTA
TTGAGGCGCAACAGCATCTGTTGCAACTCACAGTCTGGGGCATTAAACAGCTCCAGGCA---AGAGTCCTGGCTGTGGAA
AGATACCTACAGGATCAACAGCTTCTGGGG------ATCTGGGGTTGCTCTGGAAAACTCATCTGCACCACTGCTGTGCC
TTGGAATACTAGTTGGAGT---------------------------------AATAGA---------TCTCTGGAGAAT-
-----ATTTGGGAT------AACATG------ACCTGGATGCAGTGGGAAAAAGAAATTGGCAATTACACAAGCATAATA
TATAACTTAATAGAAGAATCGCAAAACCAACAAGAAAAGAATGAACAAGAATTATTGGAATTAGATAAGTGGGCAAGTTT
GTGGAATTGGTTTAACATAACACAATGGCTGTGGTATATAAAAATATTCATAATGATAGTAGGAGGCTTGGTAGGTTTAA
GAATAGTTTTTGCTGTACTTTCTATAGTGAATAGAGTTAGGCAGGGATACTCACCATTGTCATTTCAGACCCGCCTC---
CCAGCCTCGAGG---GGA---CCCGACAGGCCCGAAGGAATCGAAGAAGAA---------GGTGGAGAAAGAGACAGA--
----GACAGATCCATTCGA---TTAGTGGATGGATTCTTAGCACTGTTCTGGGACGATCTCAGGAGCCTGTGCCTCTTCA
GCTACCACCACTTGAGAGACTTACTCTTGATTGTAGCGAGGATTGTGGAACTTCTGGGACGCAGGGGGTGGGAAGGCCTC
AAATATTGGTGGAATCTCCTGCAGTATTGGAGCCAGGAACTACAGAATAGTGCTGTTAGCTTGCTCAACGCTACCGCTAT
AGTAGTAGCTGAGGGGACAGATAGCGTTATAGAAGTAGTGCAAAGAGCTTTTAGAGCTCTTCTCCACATACCTAGAAGAT
TAAGG---------CAGGGCTTGGAAAGAGTTTTGCTATAA
>AY819715/B/RU/2004/04RU139095
GCAGTA------GGA------CTGGGAGCT------GTGTTCCTTGGGTTCTTGGGAGCAGCAGGAAGCACTATGGGCGC
AGCGTCAGTGACGCTGACGGTACAGGCCAGACAATTATTGTCTGGTATAGTGCAACAGCAGAACAATTTGCTGAGAGCTA
TTGAGGCGCAACAGCACCTGTTGCAACTCACAGTCTGGGGCATCAAGCAGCTCCAGGCG---AGAGTCCTGGCTGTGGAG
AGATACCTAAAGGATCAACAGCTCCTGGGG------ATTTGGGGTTGCTCTGGAAAACTCATTTGCACCACTACTGTGCC
TTGGAATACTAGTTGGAGT---------------------------------AATAAA---------TCTCTAGATGAG-
-----ATTTGGGAT------AACATG------ACCTGGATGGAGTGGGAAAAAGAAATTAATAATTACACAGGTTTAATA
TACAGGTTAATAGAAGAATCGCAGAACCAACAAGAAAAGAATGAACAAGAATTATTGGCATTAGATAAATGGGCAAGTTT
GTGGAATTGGTTTAGCATATCAAACTGGCTGTGGTATATAAAAATATTCATAATGATAGTAGGAGGCTTGGTAGGTTTAA
GAATAATTTTTGCTGTACTTTCTATAGTGAATAGAGTTAGGCAGGGATATTCACCATTGTCATTTCAGACCCGCCTC---
CCAACCCAGAGG---GAA---CCCGACAGGCCCGAAGGAATMGAAGAAGAA---------GGTGGAGAGAGAGGCAGA--
----GACACATCAATTCGA---TTAGTGAACGGATTCTTAGCACTTATCTGGGACGACCTGAGGAGCCTGYGCCTCTTCA
TCTACCACCGCTTGAGAGACTTACTCTTGATTGTAACGAGGATTGTGGAACTTCTGGGACGCAGGGGGTGGGAAGCTCTG
AAGTATTGGTGGAATCTCCTGCAGTATTGGAGCCAGGAACTAAAGAAGAGTGCTGTTAGCTTGTTTAATGTCATAGCTAT
AGCAGTAGCTGAGGGGACAGACAGGGTTATAGAACTAATACAAACAGCTTTTAGAGCTTTCATCCACATACCTAGAAGAA
TAAGA---------CAGGGCTTGGAAAGGGCTTTGCTATAA
>AY835748/B/US/1983/5096_83
GCAGTG------GGA------ATGGGAGCT------ATGTTCCTTGGGTTCTTGGGAGCAGCAGGAAGCACTATGGGCGC
AGCGGCAGTGACGCTGACGGTACAGGCCAGACAATTATTGTCTGGTATAGTGCAACAGCAGAACAATTTGCTGAGAGCTA
TTGAGGCGCAACAGCATCTGTTGCAACTCACAGTCTGGGGCATCAAGCAGCTCCAGGCA---AGAGTCCTGGCTGTGGAA
AGATACCTAAGGGATCAACAGCTCCTGGGT------ATTTGGGGTTGCTCTGGAAAACTCATTTGCACCACTGCTGTGCC
TTGGAATGCTAGTTGGAGT---------------------------------AATAAA---------TCTATGGATTAC-
-----ATTTGGGAT------AACATG------ACCTGGATGGAATGGGAAAGAGAAATTAACAATTACACAGACTTAATA
TACACCTTAATTGAAGACGCGCAAAACCAACAAGAAAAGAATGAACAAGAATTATTGGAGTTAGATAAATGGGCAAGTTT
GTGGAATTGGTTTAACATAACAGAATGGCTGTGGTATATAAAAATATTCATAATGATAGTAGGAGACTTGGTAGGTTTAA
GAATAGTTTTTACTGTGCTTTCTATAGTGAATAGAGTTAGGCAGGGATACTCACCATTATCGTTTCAGACCCGCCTC---
CCAGCACCGAGG---GGA---CCCGACAGGCCCGAAGGAATCGAAGAAGAA---------GGTGGAGAGAGAGACAGA--
----GACAGATCCGGTCCA---TTAGTGAACGGCTTCTTAGCACTTTTCTGGGTCGACCTGCGGAACCTGTGCCTCTTCA
GTTACCACCTCTTGAGAGACTTACTCTTGATTGTAGCGAGGATTGTGGAACTTCTGGGACGCAGGGGGTGGGAAGCCCTC
AAATATTGGGGGAATCTCCTCCAGTATTGGAGCCAGGAACTACAGAATAGTGCTGTTAGCTTGTTCAACGCCACAGCCAT
AGCAGTAGCTGAGGGGACAGATAGGGTTATAGAAGTAGTACAAAGAGCTTGTAGAGGTGTTCTCCACATACCTAGAAGAA
TAAGA---------CAGGGCCTGGAAAGGCTTTTGCTATAA
>AY835749/B/US/1986/5096_86
GTAGCAGTG---GGA------CTAGGAGCT------GTGTTCCTTGGGTTCTTGGGAGCAGCAGGAAGCACTATGGGCGC
AGCGGCAGTGACGCTGACGGTACAGGCCAGACTATTATTGTCTGGTATAGTGCAACAGCAGAACAATTTGCTGAGAGCTA
TTGAGGCGCAACAGCATCTGTTGCAACTCACAGTCTGGGGCATCAAGCAGCTCCAGGCA---AGAGTCCTGGCTGTGGAA
AGATACCTAAAGGATCAACAGCTCCTGGGT------ATTTGGGGTTGCTCTGGAAAACTCATTTGCACCACTGCTGTGCC
TTGGAATGCTAGTTGGAGT---------------------------------AATAAA---------TCTCTGGATCAG-
-----ATTTGGAAT------AGAACG------ACCTGGATGGAGTGGGAAAGAGAAATTAACAATTACACAGACTTAATA
TACACCTTAATTGAAGACGCGCAAAACCAACAAGAAAAGAATGAACAAGAGTTATTGGAATTAGATAAATGGGCAAGTTT
GTGGAATTGGTTTGACATAACAGAATGGCTGTGGTATATAAAAATATTCATAATGATAGTAGGAGGCTTGATAGGTTTAA
GAATAGTTTTTACTGTGCTTTCTATAGTGAATAGAGTTAGGCAGGGATACTCACCATTATCGTTTCAGACCCGCCTC---
CCAGCACCGAGG---GGA---CCCGACAGGCCCGAAGGAATCGAAGAAGAA---------GGTGGAGAGAGAGACAGA--
----GACAGATCCGGTCCA---TTAGTGAACGGATTCTTAGCACTTTTCTGGGTCGACCTGCGGAACCTGTGCCTCTTCA
GTTACCACCTCTTGAGAGACTTACTCTTGATTGTAGCGAGGATTGTGGAACTTCTGGGACGCAGGGGGTGGGAAGCCCTC
AAATATTGGTGGAATCTCCTCCAGTATTGGAGCCAGGAACTACAGAATAGTGCTGTTAGCTTGCTCAACGCCACAGCCAT
AGCAGTAGCTGAGGGGACAGATAGGGTTATAGAAGTAGTACAAAGAGCTTGTAGAGGTGTTCTCCACATACCTAGAAGAA
TAAGA---------CAGGGCTTGGAAGGGGCTTTGCTATAA
>AY835750/B/US/1989/5096_89
GCAGTG------GGA------ATGGGAGCT------ATGTTCCTGGGGTTCTTGGGAGCAGCAGGAAGCACTATGGGCGC
AGCGGCAGTGACGCTGACGGTACAGGCCAGACTATTATTGTCTGGTATAGTGCAACAGCAGAACAATTTGCTGAGAGCTA
TTGAGGCGCAACAGCATCTGTTGCAACTCACAGTCTGGGGCATCAAGCAACTCCAGGCA---AGAGTCCTGGCTGTGGAA
AGATACCTAAGGGATCAACAGCTCCTGGGT------ATTTGGGGTTGCTCTGGAAAACTCATTTGCACCACTGCTGTGCC
TTGGAATGCTAGTTGGAGT---------------------------------AATAAA---------TCTATGGAGCAC-
-----ATTTGGGGT------AACATG------ACCTGGATGGAGTGGGAAAGAGAAATTAGCAATTACACAGACTTAATA
TACACCTTAATTGAAGACGCGCAAAACCAACAAGAAAAGAATGAACAAGAATTATTGGAGTTAGATAAATGGGCAAGTTT
GTGGAATTGGTTTAACATAACAGAATGGCTGTGGTATATAAAAATATTCATAATGATAGTAGGAGGCTTGATAGGTTTAA
GAATAGTTTTTACTGTGCTTTCTATAGTGAATAGAGTTAGGCAGGGATACTCACCATTATCGTTTCAGACCCGCCTC---
CCAGCCACCGAG---GGA---CCCGACAGGCCCGAAGGAATCGAAGAAGAA---------GGTGGAGAGAGAGACAGA--
----GACAGATCCGGTCCA---TTAGTGAACGGATTCTTAGCACTCTTCTGGGTCGACCTGCGGAACCTGTGCCTCTTCA
GTTACCACCTCTTGAGAGACTTACTCTTGATTGTAGCGAGGATTGTGGAACTTCTGGGACGCAGGGGGTGGGAAGCCCTC
AAATATTGGGGGAATCTCCTCCAGTATTGGAGCCAGGAACTACAGAATAGTGCTGTTAGCTTGCTCAACGCCACAGCCAT
AGCAGTAGCTGAGGGGACAGATAGCGTTATAGAAGTAGTACAAAGAGCTTGTAGAGGTGTTCTCCACATACCTAGAAGAA
TAAGA---------CAGGGCCTGGAAAGGCTTTTGCTATAA
>AY835751/B/US/1990/5096_90
GCAGTG------GGA------ATGGGAGCT------ATGTTCCTTGGGTTCTTGGGAGCAGCAGGAAGCACTATGGGCGC
AGCGGCAGTGACGCTGACGGTACAGGCCAGACAATTATTGTCTGGTATAGTGCAACAGCAGAACAATTTGCTGAGAGCTA
TTGAGGCGCAACAGCATCTGTTGCAACTCACAGTCTGGGGCATCAAGCAGCTCCAGGCA---AGAGTCCTGGCTGTTGAA
AGATACCTAAGGGATCAACAGCTCCTGGTT------TTTTGGGGTTGCTCTGGAAAACTCATTTGCACCACTGCTGTGCC
TTGGAATGCTAGTTGGAGT---------------------------------AATAAA---------TCTATGGAGTAC-
-----ATTTGGAAT------AACATG------ACCTGGATGGAGTGGGAAAGAGAAATTAACAATTACCCAGACTTAATA
TACCCCTTAATTGAAGATGCGCAAAACCAACAAGAAAAGAATGAACAAGAGTTATTGGAATTAGATAAATGGGCAAGTTT
GTGGAATTGGTTTAACATAACAGAATGGCTGTGGTATATAAAAATATTCATAATGATAGTAGGAGGCTTGATAGGTTTAA
GAATAGTTTTTACTGTGCTTTCTATAGTGAATAGAGTTAGGCAGGGATACTCACCATTATCGTTTCAGACCCGCCTC---
CCAGCACCGAGG---GGA---CCCGACAGGCCCGAAGGAATCGAAGAAGAA---------GGTGGAGAGAGAGACAGA--
----GACAGATCCGGTCCA---TTAGTGAACGGCTTCTTAGCACTCTTTTGGGTCGACCTGCGGAACCTGTGCCTCTTCA
GTTACCACCTCTTGAGAGACTTACTCTTGATTGTAGCGAGGATAGTGGAACTTCTGGGACGCAGGGGGTGGGAAGCCCTC
AAATATTGGTGGAATCTCCTCAAGTATTGGAGCCAGGAACTACAGAATAGTGCTGTTAGCTTGTTCAACGCCACAGCCAT
AGCAGTAGCTGAGGGGACAGATAGGGTTATAGAAGTAGTACAAAGAGCTTGTAGAGGTGTTCTCCACATACCTAGAAGAA
TAAGA---------CAGGGCCTGGAAAGGCTTTTGCTATAA
>AY835752/B/US/1992/5096_92
GCAGTG------GGA------ATGGGAGCT------ATGTTCCTTGGGTTCTTGGGAGCAGCAGGAAGCACTATGGGCGC
AGCGGCAGTGACGCTGACGGTACAGGCCAGACAATTATTGTCTGGTATAGTGCAACAGCAGAACAATTTGCTGAGAGCTA
TTGAGGCGCAACAGCATCTGTTGCAACTCACAGTCTGGGGCATCAAGCAGCTCCAGGCA---AGAGTCCTGGCTGTGGAA
AGATACCTAAGGGATCAACAGCTCCTGGGT------ATTTGGGGTTGCTCTGGAAAACTCATTTGCACCACTGCTGTGCC
TTGGAATGCTAGTTGGAGT---------------------------------AATAAA---------TCTATGGATTAC-
-----ATTTGGAAT------AACATG------ACCTGGATGGAGTGGGAAAGAGAAATTAACAATTACACAGGCTTAATA
TACACCTTAATTGAAGATGCGCAAAACCAACAAGAAAAGAATGAACAAGAATTATTGGAGTTAGATAAATGGGCAAGTTT
GTGGAATTGGTTTAACATAACAGAATGGCTGTGGTATATAAAAATATTCATAATGATAGTAGGAGGCTTGATAGGTTTAA
GAATAGTTTTTACTGTGCTTTCTATAGTGAATAGAGTTAGGCAGGGATACTCACCATTATCGTTTCAGACCCACCTC---
CCCAGCACGAGG---GGA---CCCGACAGGCCCGAAGGAATCGAAGAAGAA---------GGTGGAGAGAGAGACAGA--
----GACAGATCCGGTCCA---TTAGTGAACGGCTTCTTAGCTCTCTTCTGGATCGACCTGCGGAACCTGTGCCTCTTCA
GTTACACACTCTTGAGAGACTTACTCTTGATTGTAGCGAGGATTGTGGAACTTCTGGGACGCAGGGGGTGGGAAGCCCTC
AAATATTGGTGGAATCTCCTCCAGTATTGGAGCCAGGAACTACAGAATAGTGCTGTTAGCTTGTTCAACGCCACAGCCAT
AGCAGTAGCTGAGGGGACAGATAGGGTTATAGAAGTAGTACAAAGAGCTTGTAGAGGTGTTCTCCACATACCTAGAAGAA
TAAGA---------CAGGGCTTGGAAAGGCTTTTGATATAA
>AY835753/B/US/1996/5155_96
GCAGTG------GGA------CTAGGAGCT------TTGTTCCTTGGGTTCTTGGGAACAGCAGGAAGCACTATGGGCGC
AGCATCATTGACGCTGACGGTACAGGCCAGACAATTATTGTCTGGTATAGTGCAACAGCAGAACAATTTGCTGAGGGCTA
TTGAGGCGCAACAACATCTGTTGCAGCTTACAGTCTGGGGCATCAAGCAGCTCCAGGCA---AGAGTCCTGGCTGTGGAA
AGATACCTAAAGGATCAACAGCTCCTGGGG------ATTTGGGGTTGCTCTGGAAAACTCATTTGCACCACTGCTGTGCC
TTGGAATGCTAGTTGGAGT---------------------------------AATAAA---------TCTCTAAATGAC-
-----ATTTGGGAT------AACATG------ACCTGGATGCAGTGGGAAAGAGAAATTATCAATTACACAGGCTTAATA
TACACCTTACTTGTGGAGTCGCAAATCCAGCAAGAAAAGAATGTACAAGAATTATTAGAATTAGATACATGGGCAAGTTT
GTGGAATTGGTTCAACATAACAAATTGGCTGTGGTATATAAAATTATTCATAATGATAGTAGGAGGCTTGATAGGTTTAA
GAATAGTTTTTACTGTGCTTTCTATAGTGAATACAGTTACGCAGGGATACTCACCCTTATCGTTTCAGACCCGCCTC---
CCCAGCCAGGAG---GGA---ACCGACAGGCCCGAAGGAATCCAAGAAGGA---------GGTGGAGAGACAGACAGA--
----TCCGGTCCCATTCGA---TTAGTGGATGGATTCTTAGCATTTATCTGGGTCGACCTGCGGAGCCTGTGTCTCTTCA
GCTACCACCGCTTGAGAGACTTACTCTTGATTGTAACGAGGACTGTGGAACTTCTGGGACGCAGGGGGTGGGAACTCCTC
AACTACTTGTGGAATCTTCTACAGTATTGGAGTCAGGAACTACTGAATACCGCTGACAACTTGTTCAATACTACAGCCAT
AGTAGTAGCTGAGGGGACAGATAGGGTTATAGAAGTAGTACAAAGAGCTTATAGAGCTATCCTTCACATACCTACAAGAA
TAAGA---------CAGGGCTTGGAAAGGCTTTTGCTATAA
>AY835754/B/US/1983/5084_83
GCAGTG------GGA------ATAGGAGCT------GTGTTCCTTGGGTTCTTGGGAGCAGCAGGAAGCACTATGGGCGC
AGCGTCAATGACGCTGACGGTACAGGCCAGACTATTATTGTCTGGTATAGTGCAACAGCAGAACAATTTGCTGAGGGCTA
TTGAGGCGCAACAGCATCTGTTGCAACTCACAGTCTGGGGCATCAAGCAGCTCCAGGCA---AGAGTCTTAGCTGTGGAA
AGATACCTAAGGGATCAACAGCTCCTGGGG------ATTTGGGGTTGCTCTGGAAAACTCATTTGCACCACTACTGTGCC
TTGGAATGCTAGTTGGAGT---------------------------------AATAAA---------TCTTTGGATGAG-
-----ATTTGGGAT------AACATG------ACCTGGATGCAGTGGGAAAGAGAAATTAACAATTACACAAGCTTGATA
TACACCTTAATTGAAGAATCGCAAAACCAACAAGAAAAGAATGAACAAGAATTATTGGAATTGGATAAATGGGCAAGTTT
GTGGAATTGGTTTGACATAACAAAATGGCTGTGGTATATAAAAATATTCATAATGATAGTAGGAGGCTTGGTAGGTTTAA
GAATAGTTTTTACTATACTTTCTATAGTGAATAGAGTTAGGCAGGGATATTCACCATTATCGTTTCAGACCCACCTC---
CCAGCCCAGAGA---GGA---CCCGACAGGCCCGAAGGAATCGAAGAAGAA---------GGTGGAGAGAGAGACAGA--
----GACAGATCCGGTCGC---TTAGTGGATGGATTCTTAGCAATTTTCTGGGTCGACCTACGGAGCCTGTGCCTTTTCA
GCTACCACCGCTTGAGAGACTTACTCTTGATTGTAACGAGGATTGTGGAACTTCTGGGACGCAGGGGGTGGGAAGCCCTC
AAATATTGGTGGAATCTCCTACAGTATTGGAGTCAGGAACTAAAGAATAGTGCTATTAGCTTGCTCAATGCCACAGCCAT
AGCAGTAGCTGAGGGGACAGACAGGGTTATAGAAGTATTACAAAGAGCTTTTAGAGCTATTCTCCATATACCTGTAAGAA
TAAGA---------CAGGGCTTGGAAAGGGCTTTGCTATAA
>AY835755/B/US/1985/5157_85
GCAGTG------GGAA---TGCTAGGAGCT------GTGTTCCTTGGGGTCTTGGGAGCAGCAGGAAGCACCATGGGCGC
AGTGTCAATGACGCTGACGGTACAGACCAGACAATTATTGTCTGGTATAGTGCAACAGCAGAACAATTTGCTGAGGGCTA
TTGAGGCGCAACAACATCTGTTGCAACTCACAGTCTGGGGCATCAAGCAGCTCCAGGCA---AGAGTCCTGGCTGTGGAA
AGATACCTACAGGATCAACAGCTCCTAAGG------ATTTGGGGTTGCTCTGGAAAACTCATTTGCACCACTACTGTGCC
TTGGAATAATAGTTGGAGT---------------------------------AATAAA---------TCTCTGAATGAG-
-----ATTTGGGAT------AACATG------ACCTGGATGGAGTGGGAAAGAGAAATTAACAATTACACAAACTTAATA
TACACCTTAATTGCAGAATCGCAAAACCAACAAGAAAAGAATGAGCAAGAATTATTGGAATTAGATAAGTGGGCAAGTTT
GTGGAATTGGTTTAGCATAACAAACTGGCTGTGGTATATAAGAATATTCATGATGATAGTAGGAGGCTTGATAGGTTTAA
GAATAGTTGTTGCTGTGCTTTCTATAGTGAATAGAGTTAGGCAGGGATATTCACCATTATCATTACAGACCCGCCTC---
CCAACCCCGAGG---GGA---CCCGACAGGCCCGAAGGAATCGAAGAAGAA---------GGTGGAGAGAGAGACAGA--
----GGCAGATCCGAAATA---TTAGTGAACGGATTCTTAGCACTTTTCTGGGACGACCTGCGGAGCCTGTGCCTCTTCA
GCTACCACCGCTTGAGAGACTTACTCTTGATTGTAGCGAGGATTGTGGAACTTCTGGGACGCAGGGGGTGGGAAGTCCTC
AAATATTGGTGGAATATCCTACAGTATTGGAGTCAGGAACTAAAGAATAGTGCTGTTAGCTTGCTCAACGCCACAGCCAT
AGCAGTAGCTGAGGGGACAGATAGGGTTATAGAAGTAGTACAAAGAGCTGGTAGAGCTATTCTCCACATACCTAGAAGAG
TGAGA---------CAGGGCTTGGAAAGGGCTTTGCTATAA
>AY835756/B/US/1986/5157_86
GCAGTG------GGAA---TGCTAGGAGCT------GTGTTCCTTGGGGTCTTGGGAGCAGCAGGAAGCACCATGGGCGC
AGTGTCAATGACGCTGACGGTACAGACCAGACAATTATTGTCTGGGATAGTGCAACAGCAGAACAATTTGCTGAGGGCTA
TTGAGGCGCAACAACATCTGTTGCAACTCACAGTCTGGGGCATCAAGCAGCTCCAGGCA---AGAGTCCTGGCTGTGGAA
AGATACCTACAGGATCAACAGCTCCTAGGG------ATTTGGGGGTGCTCTGGAAAACTCATTTGCACCACTGCTGTGCC
TTGGAATAGTAGTTGGAGT---------------------------------AATAAA---------TCTCTGAATGAG-
-----ATTTGGGAT------AACATG------ACCTGGATGGAGTGGGAAAGAGAAATTAACAATTACACAAACTTAATA
TACACCTTAATTGCAGAATCGCAAAACCAACAAGAAAAGAATGAGCAAGAATTATTGGAATTAGATAAGTGGGCAAGTTT
GTGGAATTGGTTTAGCATAACAAATTGGCTGTGGTATATAAAAATATTCATAATGATAGTAGGAGGCTTGATAGGTTTAA
GAATAGTTTTTGCTGTGCTTTCTATAGTGAATAGAGTTAGGCAGGGATATTCACCATTGTCATTGCAGACCCGCCTC---
CCAACCCCGAGG---GGA---CCCGACAGGCCCGAAGGAATCGAAGAAGAC---------GGTGGAGAGAGAGACAGA--
----GACAGATCCGGAATA---TTAGTGAACGGATTCTTAGCACTTTTCTGGGACGACCTGCGGAGCCTGTGCCTCTTCA
GCTACCACCGCTTGAGAGACTTACTCTTGATTGTAGCGAGGATTGTGGAACTTCTGGGACGCAGGGGGTGGGAAATCCTC
AAGTATTGGTGGAATCTCCTACAGTATTGGAGTCAGGAACTAAAGAATAGTGCTGTTAGCTTGCTCAACGCCACTGCCAT
AGTAGTAGCTGAGGGGACAGATAGGGTTATAGAAGTAGTACAAAGAGCTGGTAGAGCTATTCTCCACATACCTAGAAGAA
TAAGA---------CAGGGCTTGGAAAGGGCTTTGCTATAA
>AY835757/B/US/1986/5113_86
GCAGTG------GGAA---TGCTAGGAGCT------GTGTTCCTTGGGGTCTTGGGAGCAGCAGGAAGCACCATGGGCGC
AGTGTCAATGACGCTGACGGTACAGACCAGACAATTATTGTCTGGGATAGTGCAACAGCAGAACAATTTGCTGAGGGCTA
TTGAGGCGCAACAACATCTGTTGCAACTCACAGTCTGGGGCATCAAGCAGCTCCAGGCA---AGAGTCCTGGCTGTGGAA
AGATACCTACAGGATCAACAGCTCCTAGGG------ATTTGGGGGTGCTCTGGAAAACTCATTTGCACCACTGCTGTGCC
TTGGAATAGTAGTTGGAGT---------------------------------AATAAA---------TCTCTGAATGAG-
-----ATTTGGGAT------AACATG------ACCTGGATGGAGTGGGAAAGAGAAATTAACAATTACACAAACTTAATA
TACACCTTAATTGACGAATCGCAAAACCAACAAGAAAAGAATGAGCAAGAATTATTGGAATTAGATAAGTGGGCAAGTTT
GTGGAATTGGTTTAACATAACAAATTGGCTGTGGTATATAAAAATATTCATAATGATAGTAGGAGGCTTGATAGGTTTAA
GAATAGTTTTTGCTGTGCTTTCTATAGTGAATAGAGTTAGGCAGGGATATTCACCATTGTCATTGCAGACCCGCCTC---
CCAACCCCGAGG---GGA---CCCGACAGGCCCGAAGGAATCGAAGAAGAC---------GGTGGAGAGAGAGACAGA--
----GACAGATCCGGAATA---TTAGTGAACGGATTCTTAGCACTTTTCTGGGACGACCTGCGGAGCCTGTGCCTCTTCA
GCTACCACCGCTTGAGAGACTTACTCTTGATTGTAGCGAGGATTGTGGAACTTCTGGGACGCAGGGGGTGGGAAATCCTC
AAGTATTGGTGGAATCTCCTACAGTATTGGAGTCAGGAACTAAAGAATAGTGCTGTTAGCTTGCTCAACGCCACTGCCAT
AGTAGTAGCTGAGGGGACAGATAGGGTTATAGAAGTAGTACAAAGAGCTGGTAGAGCTATTCTCCACATACCTAGAAGAA
TAAGA---------CAGGGCTTGGAAAGGGCTTTGCTATAA
>AY835758/B/US/1987/5113_87
GCAGTG------GGA------ATAGGAGCT------TTGTTCCTTGGGTTCTTGGGAGCAGCAGGAAGCACTATGGGCGC
AGCGTCAATGACGCTGACGGTACAGGCCAGACTATTATTGTCTGGTATAGTGCAACAGCAGAACAATTTGCTGAGGGCTA
TTGAGGCGCAACAGCACCTGTTGCAACTCACAGTCTGGGGCATCAAGCAGCTCAAGGCA---AGAGTCCTGGCTATAGAA
AGATACCTAAAGGATCAACAGCTCCTGGGA------ATTTGGGGTTGCTCTGGAAAACTCATCTGCACCACTGCTGTGCC
TTGGAATGCTAGTTGGAGT---------------------------------AATAAA---------TCTTACGATGAC-
-----ATTTGGGAT------AATATG------ACCTGGATGCAGTGGGAAAAAGAAATTGGCAATTACACAAGCTTAATA
TACACCTTAATTGAAGAATCGCAGAACCAACAAGAAAAGAATGAACAAGAATTATTGGCATTAGATAAATGGGCAAGTTT
GTGGAGTTGGTTTGACATAACAAATTGGCTGTGGTATATAAGAATATTCATAATGATAGTAGGAGGCTTGATAGGTTTAA
GAATAGTTTTTGCTGTACTTGCTGTAGTGAATAGAGTTAGGCAGGGATACTCACCATTGTCGTTTCAGACCCGCCTC---
CCAGTTCCGAGG---GGA---CCCGACAGGCCCGAAGGAATCGGAGAAGAA---------GGTGGAGAGAGAGACAGA--
----TACAGATCCGGTCCA---TTAGTGGATGGATTCTTAACACTTATCTGGGTCGACCTGCGGAGCCTGTGCCTCTTCA
TCTACCACCACTTGAGAAACTTACTCTTGATTGTAGCGAGGACTGTGGAAATTCTGGGACGCAGGGGGTGGGAACTCCTC
AAATATTGGTGGAATCTCCTGCAATATTGGATTCAGGAACTAAAGAATAGTGCTATTAGCTTGCTCAACGCCACAGCCAT
AGCAGTAGCTGAGGGGACAGATAGGATTATAGAAGTATTACAAAGAATTTTTAGAGCTATTCTCCACATACCTAGAAGAA
TAAGA---------CAGGGCTTGGAAAGGAGTTTGCTATAA
>AY835759/B/US/1982/5048_82
GCAGTG------GGA------ATAGGAGCT------GTGTTCCTTGGGTTCTTGGGAGCAGCAGGAAGCACTATGGGCGC
AGCGTCAATAACGCTGACGGTACAGGCCAGACTATTATTGTCTGGTATAGTGCAACAGCAGAACAATTTGCTGAGGGCTA
TTGAGGCGCAACAGCATCTGTTGCAACTCACAGTCTGGGGCATCAAGCAGCTCCAGGCA---AGAGTCCTGGCTGTGGAA
AGATACCTACAGGATCAACAGCTCCTGGGG------ATTTGGGGTTGCTCTGGAAAACTCATTTGCACCACTACTGTGCC
TTGGAATGCTAGTTGGAGT---------------------------------AATAAA---------TCTCTAAGTGAG-
-----ATTTGGGAT------AACATG------ACCTGGATGGAGTGGGAAAGAGAAATTAACAATTACACAGGCTTAATA
TACACCTTAATTGAAGAATCGCAGAACCAACAAGAAAAGAATGAACAAGAATTATTGGCATTAGATAAATGGGCAAGTTT
GTGGAATTGGTTTGACATAACAAACTGGCTGTGGTATATAAAAATATTCATAATGATAGTAGGAGGCTTGGTAGGTTTAA
GAATAGTGTTTGTAGTACTTTCTCTAGTGAATAGAGTTAGGCAGGGATACTCACCATTATCGTTTCAGACCCACCGC---
CCAGCCCCGAGG---GGA---CCCGACAGGCCCGAAGGAATCGAAGAAGAA---------GGTGGAGAGAGAGACAGA--
----GACAGATCCGGTCGA---TTAGTGGATGGATTCTTAGCACTTATCTGGGTCGACCTGCGGAGCCTGTGCCTCTTCA
GCTACCACCGCTTGAGAGACTTACTCTTGATTGTAACGAGGATTGTGGAACTTCTGGGACGCAGGGGGTGGGAAGTCCTC
AAATATTGGTGGAATCTCCTGCAGTATTGGAGTCAGGAACTGAGGAATAGTGCTGTTAGCTTGCTCAACGCCACAGCCAT
AGCAGTAGCTGAGGGGACAGATAGGGTTATAGAAGTATTACAAAGAGCCTGTAGAGCTATTCTCCACATACCTACGCGAA
TAAGA---------CAGGGCTTGGAAAGGGCTTTGCTATAA
>AY835760/B/US/1987/5048_87
GCAGTG------GGA------ATAGGAGCT------GTGTTCCTTGGGTTCTTGGGAGCAGCAGGAAGCACTATGGGCGC
AGCGTCAATAACGCTGACGGTACAGGCCAGACTATTATTGTCTGGTATAGTGCAACAGCAGAACAATTTGCTGAGGGCTA
TTGAGGCGCAACAGCATCTGTTGCAACTCACAGTCTGGGGCATCAAGCAGCTCCAGGCA---AGAGTCCTGGCTGTGGAA
AGATACCTACAGGATCAACAGCTCCTGGGG------ATTTGGGGTTGCTCTGGAAAACTCATTTGCACCACTGCTGTGCC
TTGGAATGCTAGTTGGAGT---------------------------------AATAAA---------TCTCTAAGTGAG-
-----ATTTGGGAT------AACATG------ACCTGGATGGAGTGGGAAAGAGAAATTAACAATTACACAGGCTTAATA
TACACCTTAATTGAAGAATCGCAGAACCAACAAGAAAAGAATGAACAAGAATTATTGGCATTAGATAAATGGGCAAGTTT
GTGGAATTGGTTTGACATAACAAACTGGCTGTGGTATATAAGAATATTCATAATGATAGTAGGAGGCTTGATAGGTTTAA
GAATAGTGTTTGTAGTACTTTCTCTAGTGAATAGAGTTAGGCAGGGATACTCACCATTATCGTTTCAGACCCACCGC---
CCAGCCCCGAGG---GGA---CCCGACAGGCCCGAAGGAATCGAAGAAGAA---------GGTGGAGAGAGAGACAGA--
----GACAGATCCGGTCGA---TTAGTGGATGGATTCTTAGCACTTATCTGGGTCGACCTGCGGAGCCTGTGCCTCTTCA
GCTACCACCGCTTGAGAGACTTACTATTGATTGTAACGAGGATTGTGGAACTTCTGGGACGCAGGGGGTGGGAAGCTCTC
AAATATTGGTGGAATCTCCTGCAGTATTGGATTCAGGAACTGAAGAATAGTGCTATTAGCTTGCTCAACGCCACAGCCAT
AGCAGTAGCTGAGGGGACAGATAGGGTTATAGAAGTAGTACAAAGAGCCTGTAGAGCTATTCTCCACATACCTAGGAGAA
TAAGA---------CAGGGCTTGGAAAGGGCTTTGCAATAA
>AY835761/B/US/1991/5048_91
GCAGTG------GGA------ATAGGAGCT------GTGTTCCTTGGGTTCTTGGGAGCAGCAGGAAGCACTATGGGCGC
AGCGTCAATAACGCTGACGGTACAAGCCAGACTATTATTGTCTGGTATAGTGCAACAGCAGAACAATTTGCTGAGGGCTA
TTGAGGCGCAACAGCATCTGTTGCAACTCACAGTCTGGGGCATCAAGCAGCTCCAGGCA---AGAGTCCTGGCTGTGGAA
AGATACCTACAGGATCAACAGCTCCTGGGG------ATTTGGGGTTGCTCTGGAAAACTCATTTGCACCACTGCTGTGCC
TTGGAATGCTAGTTGGAGT---------------------------------AATAAA---------TCTCTGGAACAG-
-----ATTTATGTT------AATATG------ACCTGGATGGAGTGGGAAAGAGAAATTAACAATTACACAGGCTTAATA
TACACATTAATTGAAGAATCGCAGAACCAACAAGAAAAGAATGAACAAGAATTATTGGACTTAGATAAATGGGCAAGTTT
GTGGAATTGGTTTGACATATCAAACTGGCTGTGGTATATAAGAATATTCATAATGATAGTAGGAGGCTTGGTAGGTTTAA
GAATAGTGTTTGTAGTACTTTCTATAGTGAATAGAGTTAGGCAGGGATACTCACCATTATCGTTTCAGACCCACCGC---
CCGGCCCCGAGG---GGA---CCCGACAGGCCCGAAGGAATCGAAGAAGAA---------GGTGGAGAGAGAGACAGA--
----GACAGATCAGGTCGA---TTAGTGGATGGATTCTTAGCAATTATCTGGGTCGACCTGCGGAGCCTGTGCCTCTTCA
GCTACCACCGCTTGAGAGACTTACTATTGATTGTAACGAGGATTGTGGAACTTCTGGGACGCAGGGGGTGGGAAGCTCTC
AAATATTGGTGGAATCTCCTGCAGTATTGGATACAGGAACTGAAGAATAGTGCTATTACGTTGCTTAACGCCATAGCCAT
AGCAGTAGCTGAGGGGACAGATAGGGTTATAGAAGTAGTACAAAGGGTCTGTAGAGCTATTCTCCACATACCTAGAAGAA
TAAGA---------CAGGGCTTGGAAAGGGCTTTGCAATAA
>AY835762/B/US/1984/5160_84
GCAGTG------GGA------TTAGGAGCT------TTGTTCCTTGGGTTCTTGGGAGCAGCAGGAAGCACTATGGGCGC
AGCGTCAATGACGCTGACGGTACAGGCCAGACTATTATTGTCTGGTATAGTGCAACAGCAGAACAATTTGCTGAGGGCTA
TTGAGGCGCAACAGCGTATGTTGCAACTTACAGTCTGGGGCATCAAGCAGCTCCAGGCA---AGAGTCCTGGCTGTGGAA
AGATACCTAAGGGATCAACAGCTCCTGGGG------ATTTGGGGTTGCTCTGGAAAACTCATTTGCACCACTACTGTGCC
TTGGAATGTTAGTTGGAGT---------------------------------AATAAA---------ACTCTGGATGAG-
-----ATTTGGAAT------AACATG------ACCTGGATGGAGTGGGAGAGAGAAATTGACAATTACACAAGCTTAATA
TACACCTTAATTGAGAAATCGCAAAACCAACAAGAAAAGAATGAACAAGAATTATTGGAATTAGATAAATGGGCAAGTTT
GTGGAATTGGTTTGACATAACAAAATGGCTGTGGTATATAAAAATATTCATAATGATAGTAGGAGGCTTGGTAGGTTTAA
GAATAGTTTTTGCTGTGCTTTCTATAGTGAATAGAGTTAGGCAGGGATACTCACCATTATCGTTTCAGACCCGCCTC---
CCAACCCCGAGG---GGA---CCCGACAGGCCCGAAGGAATCGAAGAAGAA---------GGTGGAGAGAGAGACAGA--
----AACAGATCCGGTCCC---TTAGTGGATGGATTCTTAGCACTTTTCTGGGACGATCTGCGGAGCCTGTGCCTCTTCA
GCTACCACCGCTTGAGAGACTTACTCTTGATTGTAACGAGGATTGTGGAACTCCTGGGACGCAGGGGGGGGGAAGTCCTC
AAATATTGGTGGAATCTCCTACAGTATTGGAGTCAGGAACTAAGGAATAGTGCTGTTAGCTTGCTCAATGTCACAGCCAT
AGCAGTAGCTGAGGGGACAGATAGGGTTATAGAAGTATTACAAAGAGCTTATAGAGCTATCCTGCACATACCTAGAAGAA
TAAGA---------CAGGGCTTTGAAAGGGCTTTGCAATAA
>AY835763/B/US/1988/5160_88
ACAGTG------GGA------TTAGGAGCC------TTGTTCCTTGGGTTCTTGGGAGCAGCAGGAAGCACTATGGGCGC
AGCGTCACTGACGCTGACGGTACAGGCCAGACTATTATTGTCTGGTATAGTGCAACAGCAGAACAATTTGCTGAGGGCTA
TTGAGGCGCAACAGCGTATGTTGCAACTTACAGTCTGGGGCATCAAGCAGCTCCAGGCA---AGAGTCCTGGCTGTGGAA
AGATACCTAAGGGATCAACAGCTCCTGGGG------ATTTGGGGTTGCTCTGGAAAATTCATTTGCACCACTAATGTGCC
TTGGAATACTAGTTGGAGT---------------------------------AATAAA---------TCTCTGAATGAG-
-----ATTTGGGAT------AACATG------ACCTGGATGCAGTGGGAAAAAGAAATTGACAAATACACAAGCTCAATA
TACACCTTACTTGAGGAATCGCAAATCCAACAAGAAAAGAATGAAAAAGAATTATTGGAATTAGATAAATGGGCAAGTTT
GTGGAATTGGTTTGACATAACAAATTGGCTGTGGTACATAAAAATATTCATAATGATAGTAGGAGGCTTGGTAGGTTTAA
GAATAATTTTTGCTGTGCTTTCTATAGTGAATAGAGTTAGGCAGGGATACTCACCATTATCGTTTCAGACCCGCCTC---
CCAACCCCGAGG---GGA---CCCGACAGGCCCGAAGGAATCGAAGAAGAA---------GGTGGAGAGAGAGACAGA--
----GACAGATCCGGTCCC---TTAGTGGATGGATTCTTAGCAATTTTCTGGGTCGATCTGCGGAGCCTGTTCCTCTTCA
GCTACCACCGCTTGAGAGACTTACTCTTGATTGTAACGAGGATTGTGGAACTTCTGGGACGCAGGGGGTGGGAAGCCCTC
AAATATTGGTGGAATCTCCTGCAGTATTGGAGTCAGGAACTAAGGAATAGTGCTGTTAGCTTGCTCAATGTCACAGCCAT
AGTAGTAGCTGAGGGGACAGATAGGGTTATAGAAGTATTACAAAGAGCTTATAGAGCTATCCTGCACATACCTACAAGAA
TAAGA---------CAAGGCTTCGAAAGGGCTTTGCTATAA
>AY835764/B/US/1992/5160_92
GCAGTG------GGA------TTAGGAGCT------TTGTTCCTTGGGTTCTTGGGAGCAGCAGGAAGCACTATGGGCGC
AGCGTCACTGACGCTGACGGTACAGGCCAGACAATTATTGTCTGGTATAGTGCAACAGAAGAACAATTTGCTGAGGGCTA
TTGAGGCGCAACAGCGTATGTTGCAACTTACAGTCTGGGGCATCAAGCAGCTCCAGGCA---AGAGTCCTGGCTGTGGAA
AGATACCTAAGGGATCAACAGCTCCTGGGG------ATTTGGGGTTGCTCTGGAAAATTCATCTGCACCACTAATGTGCC
TTGGAATATTAGTTGGAGT---------------------------------AATAAA---------TCTCTGAATGAG-
-----ATTTGGGGT------AACATG------ACCTGGATGCAGTGGGAAAAAGAAATTGACACATACACAGACTCAATA
TACACATTACTTGAGGAATCGCACATCCAACAAGAAAAGAATGAAAAAGAATTATTGGAATTAGATAAATGGGCAAGTTT
GTGGAGTTGGCTTGACATAACAAATTGGCTGTGGTACATAAAAATCTTCATAATGATAGTAGGAGGCTTGGTAGGTTTAA
GAATAATTTTTACTGTGCTTTCTATAGTGAATAGAGTTAGGCAGGGATACTCACCATTATCGTTTCAGACCCGCCTC---
CCAACCCCGAGG---GGA---CCCGACAGGCCCGAAGGAATCGACGAAGAA---------GGTGGAGAGAGAGACAGA--
----GACAGATCCGGTCCC---TTAGTGGATGGATTCTTAGCAATTTTCTGGGTCGATCTGCGGAGCCTGTTCCTCTTCA
GCTACCACCGCTTGAGAGACTTACTCTTGATTGTAACGAGGATTGTGGAACTTCTGGGACGCAGGGGGTGGGAAGCCCTC
AAGTATTGGTGGAATCTCCTGCAGTATTGGAGTCAGGAACTAAAGAATAGTGCTGTTAGCTTGCTTAACGCCACAGCCAT
AGTAGTAGCTGAGGGGACAGATAGGGTTATAGAAGTATTACAAAGAGCTTATAGAGCTATCCTGCACATACCTACAAGAA
TAAGA---------CAAGGCTTTGAAAGGGCTCTGCTATAA
>AY835765/B/US/1984/5084_84
GCAGTG------ACA------TTAGGAGCT------TTGTTCCTTGGGTTCTTGGGAGCAGCAGGAAGCACTATGGGCGC
AGCGTCAATGACGCTGACGGTACAGGCCAGACTATTATTGTCTGGTATAGTGCAACAGCAGAACAATTTGCTGAGGGCTA
TTGAGGCGCAACAGCATCTGTTGCAACTCACAGTCTGGGGCATCAAGCAGCTCCAGGCA---AGAGTCCTAGCTGTGGAA
AGATACCTAAGGGATCAACAGCTCCTGGGG------ATTTGGGGTTGCTCTGGAAAACTCATTTGCACCACTACTGTGCC
TTGGAATACTAGTTGGAGT---------------------------------AATAGA---------TCTTTGGATGAG-
-----ATTTGGGAT------AACATG------ACCTGGATGCAGTGGGAAAGAGAAATTAACAATTACACAGGCTTAATA
TACACCTTAATTGAACAATCGCAAAACCAACAAGAAAAGAATGAACAAGAATTATTGGAATTAGATAAATGGGCAAGTTT
GTGGAATTGGTTTGACATAACAAAATGGCTGTGGTATATAAAAATATTCATAATGATAGTAGGAGGCTTGGTAGGTTTAA
GAATAGTTTTTACTATACTTTCTATAGTGAATAGAGTTAGGCAGGGATACTCACCATTATCGTTTCAGACCCACCTC---
CCAGCCCAGAGG---GGA---CCCGACAGGCCCGAAGGAATCGAAGAAGAA---------GGTGGAGAGAGAGACAGA--
----GACAGATCCGGTCGC---TTAGTGGATGGATTCTTAGCAATTATCTGGGTCGACCTACGGAGCCTGTGCCTTTTCA
GCTACCACCGCTTGAGAGACTTACTCTTGATTGTAACGAGGATTGTGGAACTTCTGGGACGCAGGGGGTGGGAAGCCCTC
AAATATTGGTGGAATCTCCTACAGTATTGGAGTCAGGAACTAAAGAATAGTGCTATTAGCTTGCTCAATGCCACAACCAT
AGCAGTAGCTGAGGGGACAGATAGGGTTATAGAAGTATTACAAAGAGCTTATAGAGCTATTATCCACATACCTACAAGAA
TAAGA---------CAGGGCTTGGAAAGGGCTTTGCTATAA
>AY835766/B/US/1989/5073_89
GCAGTG------GGA------ATAGGAGCT------ATGTTCCTTGGGTTCTTGGGAGCAGCAGGAAGCACTATGGGCGC
AGCGTCAATGACGCTGACGGTACAGGCCAGACAATTATTATCTGGTATAGTGCAACAGCAGAACAATTTGCTGAGGGCTA
TTGAGGCGCAACAGCATCTGTTGCAACTCACAGTCTGGGGCATCAAGCAGCTCCAGGCA---AGAGTCCTGGCTGTGGAA
AGATACCTAAAGGATCAACAGCTCCTGGGT------ATTTGGGGTTGCTCTGGAAAACTCATCTGCACCACTGCTGTGCC
TTGGAATGCTAGTTGGAGT---------------------------------AATAGA---------TCTGTGGACTAC-
-----ATTTGGAAT------AACATG------ACCTGGATGGATTGGGAAAGAGAAATTGACAATTACACAGACTTAATA
TACAACTTAATTGAAGAATCGCAAAACCAACAAGAAAAAAATGAACAAGAATTATTGGAATTAGATAAATGGGCAAGTTT
GTGGAATTGGTTTAACATAACAAACTGGCTGTGGTATATAAAATTATTCATAATGATAGTAGGAGGCTTGGTAGGTTTAA
GAATAGTTTTTACTGTACTTTCTATAGTGAATAGAGTTAGGCAGGGATACTCACCATTATCGTTTCAGACCCGCCTC---
CCAGCCCCGAGG---GGA---CCCGACAGGCCCGAAGGAATCGAAGAAGAA---------GGTGGAGAGAGAGACAGA--
----GACAGATCCGGTCCA---TTAGTGAACGGATTCTTAGCACTTATCTGGGTCGATCTGCGGAGCCTGTTCCTCTTCA
TCTACCACCGCTTGAGAGACTTACTCTTGATTGTAACGAGGACTGTGGAACTTCTGGGGCGCAGGGGGTGGGAACTCCTC
AAATATTGTTGGAATCTCCTACAGTATTGGAGTCAGGAACTAAAGAATAGCGCTGTTAGCTTGCTCAATGTCACAGCCAT
AGCAGTAGCTGAGGGGACAGACAGGGTTATAGAAGTATTGCAAAGAGCTTATAGAGCTTTGCTCCATATACCTGTAAGAA
TAAGA---------CAGGGCTTGGAAAGGGCTTTGCTATAA
>AY835767/B/US/1993/5073_93
GCAGTG------GGA------ATAGGAGCT------TTGTTCCTTGGGTTCTTGGGAGCAGCAGGAAGCACTATGGGCGC
AGCGTCAATGACGCTGACGGTACAGGCCAGACAATTATTATCTGGTATAGTGCAACAGCAGAACAATCTGCTGAAGGCTA
TTGAGGCGCAACAGCATCTGTTGCAACTCACAGTCTGGGGCATCAAGCAGCTCCAGGCA---AGAGTCCTGGCTGTGGAA
AGATACCTAAAGGATCAACAGCTCCTGGGT------ATTTGGGGTTGCTCTGGAAAACTCATCTGCACCACTGCTGTGCC
TTGGAATGATAGTTGGAGT---------------------------------AATAGA---------TCTGTGCAGTTC-
-----ATTTGGAAT------AACATG------ACCTGGATGGATTGGGAAAGAGAAATTGACAATTACACAGACTTAATA
TACGACTTACTTGAACAATCGCAAAACCAACAAGAAAAGAATGAACAAGAATTATTGGAATTAGATAAATGGGCAAGTTT
GTGGAATTGGTTTAGCATAACAAACTGGCTGTGGTATATAAAATTATTCATAATGATAGTAGGAGGCTTGGTAGGTTTAA
GAATAGTTTTTACTGTACTTTCTATAGTGAATAGAGTTAGGCAGGGATACTCACCATTATCGTTTCAGACCCGCCTC---
CCAGCCCCGAGG---GGA---CCCGACAGGCCCGAAGGAACAGAAGAAGAA---------GGTGGAGAGAGAGACAGA--
----GACAGATCCGGTTCA---TTAGCGAACGGATTGTTAGCACTTATCTGGGTCGACCTGCGGAGCCTGTTCCTCTTCA
GCTACCACCGCTTGAGAGACTTACTCTTGATTGTAACGAGGACTGTGGAACTTCTGGGACGCAGGGGGTGGGAACTCCTC
AAATATTGTTGGAATCTCCTACAGTATTGGAGTCAGGAACTAAAGAATAGTGCTGTTAGCTTGCTCAATGTCACAGCCAT
AGCAGTAGCTGAGGGGACAGACAGGGTTATAGAAATATTGCAAAGAGCTTATAGAGCTATTCTCCATATACCTACAAGAA
TAAGA---------CAGGGCTTGGAAAGGGCTTTGCTATAA
>AY835768/B/US/1995/5073_95
GCAGTG------GGA------ATAGGAGCT------TTGTTCCTTGGGTTCTTGGGAGCAGCAGGAAGCACTATGGGCGC
AGCGGCAATGACGCTGACGGTACAGGCCAGACAATTATTGACTGGTATAGTGCAACAGCAGAACAATTTGCTGAGGGCTA
TTGAGGCGCAACAGCATCTGTTGCAACTCACAGTCTGGGGCATCAAGCAGCTCCAGGCA---AGAGTCCTGGCTGTGGAA
AGATACCTAAAGGATCAACAGCTCCTGGGT------ATTTGGGGTTGCTCTGGAAAACTCATCTGCACCACTGCTGTGCC
TTGGAATGATAGTTGGAGT---------------------------------AATAGA---------TCTGTGCAGTTC-
-----ATTTGGAAT------AACATG------ACCTGGATGGATTGGGAAAGAGAAATTGACAATTACACAGACTTAATA
TATGACTTACTTGAACAATCGCAAAACCAACAAGAAAAGAATGAACAAGAATTATTGGAATTAGATAAATGGGCAAGTTT
GTGGAATTGGTTTAGCATAACAAACTGGCTGTGGTATATAAAATTATTCATAATGATAGTAGGAGGCTTGGTAGGTTTAA
GAATAGTTTTTGCTGTACTTTCTATAGTGAATAGAGTTAGGCAGGGATACTCACCATTATCGTTTCAGACCCGCCTC---
CCAGCCCCGAGG---GGA---CCCGACAGGCCCGAAGGAACAGAAGAAGAA---------GGTGGAGAGAGAGACAGA--
----GACAGATCCGGTTCA---TTAGCGAACGGCTTATTAGCACTTATCTGGGTCGACCTGCGGAGCCTGTGCCTCTTCA
GCTACCACCGCTTGAGAGACTTACTCTTGATTGTAACGAGGACTGGGGAACTTCTGGGACGCAGGGGGTGGGAACTCCTC
AAATATTGTTGGAATCTCCTACAGTATTGGAGTCAGGAACTAAAGAATAGTGCTGTTAGCTTGCTTAATGTCACAGCCAT
AGCAGTAGCTGAGGGGACAGACAGGGTTATAGAAATATTGCAAAGAGCTTATAGAGCTATTCTCCATATACCTACAAGAA
TAAGA---------CAGGGCTTGGAAAGGGCTTTGCTATAA
>AY835769/B/US/1985/5077_85
GCAGCG------GGA------TTAGGAGCT------ATGTTCCTTGGGTTCTTGGGAGCAGCAGGAAGCACTATGGGCGC
AGCGTCAATAACGCTGACGGTACAGGCCAGACTATTATTGTCTGGTATAGTGCAACAGCAGAATAATTTGCTGAGGGCTA
TTGAGGCGCAACAGCATATGTTGAAACTCACAGTCTGGGGCATCAAGCAGCTCCAGGCA---AGAGTCCTGGCTGTGGAA
AGATACCTAAAGGATCAACAGCTCCTGGGT------ATTTGGGGTTGCTCTGGAAAACTCATCTGCACCACTGCTGTGCC
TTGGAATGCTAGTTGGAGT---------------------------------AATAAA---------AATCTGAGTCAG-
-----ATTTGGGAT------AACATG------ACCTGGATGGAGTGGGAAAGAGAAATTGACAATTACACAAGCTTAATA
TACTCCCTAATTGAAGAATCGCAAAACCAACAAGAAAAGAATGAACAAGAATTATTGGAATTAGATAAATGGGCAAATTT
GTGGAATTGGTTTAGCATAACAAACTGGCTGTGGTATATAAAATTATTCATAATGATAGTAGGAGGCTTGGTAGGTTTAA
GAATAGTTTTTACTGTACTTTCTATAGTGAATAGAGTTAGGCAGGGATACTCACCATTATCGTTTCAGACCCGCCTC---
CCAACCCCGAGG---GGA---CCCGACAGGCCCGAAGGAATCGAAGAAGAC---------GGTGGAGAGAGAGACAGA--
----GACAGATCCGGGACA---TTAGTGGACGGATTCTTAGCACTTATCTGGGTCGATCTGCGGAGCCTGCTCCTCTTCA
GCTACCACCGCTTGAGAGACTTACTCTTGATTGTAACGAGGACTGTGGAACTTCTGGGACGCAGGGGGTGGGAAATCCTC
AAGTATTGTTGGAATCTCCTGCAGTATTGGAGTCAGGAACTAAAGAATAGTGCTGTTAGCTTGCTCAACGCCACAGCCGT
AGCAGTAGCTGAGGGGACAGATAGGGTTATAGAAGTAGTGCAAAGAGCTTATAGAGCTTTTCTCCACATACCTGTAAGAA
TAAGA---------CAGGGCTTGGAAAGGGCTTTGCTATAA
>AY835770/B/US/1983/5082_83
GCAGTG------GGA------ATAGGAGCT------ATGTTCCTTGGGTTCTTGGGAGCAGCAGGAAGCACTATGGGCGC
AGCGTCAATGACGCTGACGGTACAGGCCAGACTATTATTGTCTGGTATAGTGCAACAGCAAAACAATTTGCTGAGAGCTA
TTGAGGCGCAACAGCATCTGTTGCAACTCACAGTCTGGGGCATCAAGCAGCTCCAGGCA---AGAGTCCTGGCTGTGGAA
AGATACCTAAAGGATCAACAGCTCCTGGGG------ATTTGGGGTTGCTCTGGAAAACTCATTTGCACCACTACTGTGCC
TTGGAATGCTAGTTGGAGT---------------------------------AATAAA---------TCTCTGAATCAA-
-----ATTTGGGAT------AGCATG------ACCTGGATGGAGTGGGAAAGAGAAATTAGCAATTACACAAGCTTAATA
TACACCTTAATTGAAGAATCGCAAAACCAACAAGAAAAGAATGAACAAGAATTATTGGAATTAGATAAATGGGCAAGTTT
GTGGAATTGGTTTGACATAACACATTGGCTGTGGTATATAAAAATATTCATAATGATAGTAGGAGGCTTGGTAGGTTTAA
GAATAGTTTTTGCTGTACTTTCTATAGTGAATAGAGTTAGGCAGGGATACTCACCATTATCGTTGCAGACCCGCCTC---
CCCAGCCCGAGG---GGA---CCCGACAGGCCCGAAGGAATCGAAGAAGAA---------GGTGGAGAGAGAGACAGA--
----GACGGATCCGGCAGA---TTAGTGGATGGATTCTTAGCGCTTTTCTGGGTCGACCTGCGGAGCCTGTGCCTCTTCA
GCTACCACCGCTTGAGAGACTTACTCTTGATTGTAACGAGGATTGTGGAACTTCTGGGACGCAGGGGGTGGGAAGTCCTC
AAATATTGGTGGAATCTCCTGCAGTATTGGAGTCAGGAACTAAAGAATAGTGCTGTTAGCTTGTTTGATGCCATAGCCAT
AGCAGTAGCTGAGGGGACAGATAGGGTTATAGAAGTATTACAAAGAGCTTGTAGAGCTATTCTCCACATACCTACAAGAA
TAAGA---------CAGGGCTTGGAAAGGGCGTTGCTATAA
>AY835771/B/US/1986/5082_86
GCAGTG------GGA------ATAGGAGCT------AAGTTCCTTGGGTTCTTGGGAGCAGCAGGAAGCACTATGGGCGC
AGCGTCACTGACGCTGACGGTACAGGCCAGACAATTATTGTCTGGTATAGTGCAACAGCAGAGCAATTTGCTGAGAGCTA
TTGAGGCGCAACAGCATCTGTTGCAACTCACAGTCTGGGGCATCAAGCAGCTCCAGGCA---AGAGTCCTGGCTGTGGAA
AGATACCTAAAGGATCAACAGCTCCTGGGG------ATTTGGGGTTGCTCTGGAAAACTCATTTGCACCACTACTGTGCC
TTGGAATGCTAGTTGGAGT---------------------------------AATAAA---------AATCTGAGTCAA-
-----ATTTGGGAT------AACATG------ACCTGGATGGAGTGGGAAAGAGAAATTGACAATTACACAAGCTTAATA
TACACCTTAATTGAAGAATCGCAAAACCAACAAGAAAAGAATGAACAAGAATTATTGGAATTGGATAAATGGGCAAGTTT
GTGGAATTGGTTTAACATAACACAATGGCTGTGGTATATAAAAATATTCATAATGATAGTAGGAGGCTTGGTAGGTTTAA
GAATAGTTTTTGCTGTACTTTCTATAGTGAATAGAGTTAGGCAGGGATACTCACCATTATCGTTGCAGACCCGCCTC---
CCAAGCCAGAGG---GGA---CCCGACAGGCCCGAAGGAATCGAAGAAGAA---------GGTGGAGAGAGAGACAGA--
----GACGGATCCGTCAGA---TTAGTGGATGGCTTCTTAGCACTTATCTGGGACGACCTGCGGAGCCTGTGCCTCTTCA
GCTACCACCGCTTGAGAGACTTACTCTTGATTGTAACGAGGATTGTGGAACTTCTGGGACGCAGGGGGTGGGAAATCCTC
AAATATTGGTGGAATCTCCTGCAGTATTGGAGTCAGGAACTAAAGAATAGTGCTGTTAGCTTGTTTGATGCCTTAGCCAT
AGCAGTAGCTGAGGGGACAGATAGGGTTATAGAAGTATTACAAAGAGCTTGTAGAGCTATTCTCCACATACCTAGAAGAA
TAAGA---------CAGGGCTTGGAAAGGGCTTTGCTATAA
>AY835772/B/US/1997/5082_97
GCAGTG------GGA------CTAGGAGCT------ATGTTCCTTGGGTTCTTGGGAGCAGCAGGAAGCACTATGGGCGC
AGCGTCACTGACGTTGACGGTACAGGCCAGACAATTATTGTCTGGTATAGTGCAACAGCAGAGCAATTTGCTGAGAGCTA
TTGAGGCGCAACAGCATCTGTTGCAACTCACAGTCTGGGGCATCAAACAGCTCCAGGCA---AGAGTCCTGGCTGTGGAA
AGATACCTGAAGGATCAACAGCTCCTGGGG------ATTTGGGGTTGCTCTGGAAAACTCATTTGCACCACTACTGTGCC
TTGGAATGCTAGTTGGAGT---------------------------------AATAAA---------AACCTGAGTCAA-
-----ATTTGGGAT------AACATG------ACCTGGATGGAGTGGGAAAGAGAAATTGACAATTACACAGACTTAATA
TACACCTTAATTGAAAAATCGCAAAACCAGCAAGAAAAGAATGAACAAGAATTATTGGAATTGGATAAATGGGCAAGTTT
GTGGAATTGGTTTAACATAACACAATGGCTGTGGTATATAAAAATATTCATAATGATAGTAGGAGGCTTGGTAGGTTTAA
GAATAGTTTTTGCTGTACTTTCCATAGTAAATAGAGTTAGGCAGGGATACTCACCATTATCGTTGCAGACCCGCCTC---
CCCAGCCAGAGG---GGA---CCCGACAGGCCCGAAGGAATCGAAGGAGAA---------GGTGGAGAGAGAGACAGA--
----GACGGATCCGTCAGA---TTAGTGGATGGCTTCTTAGCACTTATCTGGGACGACCTGCGGAGCCTGTGCCTCTTCA
GCTACCACCGCTTGAGAGACTTACTCTTGATTGTAACGAGGATTGTGGAACTTCTGGGACGCAGGGGGTGGGAAATCCTC
AAATATTGGTGGAATCTCCTACAGTATTGGAGTCAGGAACTAAAGAATAGTGCTGTTAGCTTGTTTGATGCCTTAGCCAT
AGCAGTAGCTGGGGGAACAGATAGGGTTATAGAAGTATTACAAAGAGCTTATAGAGCGGTTCTCCACATACCTAGAAGAA
TAAGA---------CAGGGTTTGGAAAGGGCTTTGCTATAA
>AY835773/B/US/1994/5082_94
GCAGTG------GGA------CTAGGAGCT------ATGTTCCTTGGGTTCTTGGGAGCAGCAGGAAGCACTATGGGCGC
AGCGTCACTGACGCTGACGGTACAGGCCAGACAATTATTGTCTGGTATAGTGCAACAGCAGAGCAATTTGCTGAGAGCTA
TTGAGGCGCAACAGCATCTGTTGCAACTCACAGTCTGGGGCATCAAGCAGCTCCAGGCA---AGAGTCCTGGCTGTGGAA
AGATACCTAAAGGATCAACAGCTCCTGGGG------ATTTGGGGTTGCTCTGGAAAACTCATTTGCACCACTACTGTGCC
TTGGAATGCTAGTTGGAGT---------------------------------AATAAA---------AATCTGAGTCAA-
-----ATTTGGGAT------AACATG------ACCTGGATGCAGTGGGAAAGAGAAATTGAAAATTACACAGGCTTAATA
TACTCCTTAATTGAAAAATCGCAAAACCAGCAAGAAAAGAATGAACAAGAATTATTGGAATTGGACAAATGGGCAAGTTT
GTGGAGTTGGTTTGACATAACACAATGGCTGTGGTATATAAAAATATTCATAATGATAGTAGGAGGCTTGGTAGGTTTAA
GAATAGTTTTTGCTGTACTTTCCATAGTGAATAGAGTTAGGCAGGGATACTCACCATTATCGTTGCAGACCCGCCTC---
CCAGCCCAGAGG---GGA---CCCGACAGGCCCGAAGGAATCGAAGAAGAA---------GGTGGAGAGAGAGACAGA--
----GGCGGATCCATCAGA---TTAGTGGATGGCTTCTTAGCAATCATCTGGGACGACCTGCGGAGCCTGTTCCTCTTCA
GCTACCACCGCTTGAGAGACTTACTCTTGATTGTAACGAGGATTGTGGAACTTCTGGGACGCAGGGGGTGGGAAATCCTC
AAATACTGGTGGAATCTCCTGCAGTACTGGAGTCAGGAACTAAAGAATAGTGCTGTTAGCTTGTTTGATGATAATGCCAT
AGCAGTAGCTGGGGGAACAGATAGGGTTATAGAAGTATTACAAAGAGCTGGTAGAGCTATTCTTCACATACCTAGAAGAA
TAAGA---------CAGGGTTTGGAAAGGGCTTTGCTATAA
>AY835774/B/US/1986/5127_86
GCAGTG------GGAA---CGTTAGGAGCT------ATGTTCCTTGGGTTCTTGGGAGCAGCAGGAAGCACTATGGGCGC
AGCGTCAATGACGCTGACGGTACAGGCCAGACTATTATTGTCTGGTATAGTGCAACAGCAAAACAATTTGCTGAGGGCTA
TTGAGGCGCAACAGCATCTGTTGCAACTCACAGTCTGGGGTATCAAGCAGCTCCAGGCA---AGAGTCCTGGCTGTGGAA
AGATACCTAAGGGATCAACAGCTCCTAGGG------ATTTGGGGATGCTCTGGAAAACTCATTTGCACCACTACTGTGCC
TTGGAATGCTAGTTGGAGT---------------------------------AATAAA---------TCTCTGGATAAG-
-----ATTTGGAAT------AACATG------ACCTGGATGGAGTGGGAAAGAGAAATTGACAATTACACAAGCTTAATA
TACACCTTAATTGAAGAATCGCAGAACCAACAAGAAAAGAATGAACAAGAATTATTGGAATTAGATAAGTGGGCAAGTTT
GTGGAATTGGTTTGACATATCAAAATGGCTGTGGTATATAAAAATATTCATAATGATAGTAGGAGGCTTGATAGGTTTAA
GAATAGTTTTTCCTGTACTTTCTATAGTAAATAGAGGTAGGCAGGGATATTCACCATTATCATTTCAGACCCGCTTC---
CCAGTTCCGAGG---GGA---CCCGACAGGCCCGAAGGAATCGAAGAAGAA---------GGTGGAGAGAGAGACAGA--
----GACAGATCCGGTCGA---TTAGTGAACGGATTCTTAGCACTTATCTGGGACGATCTGCGGAGCCTGTGCCTCTTCA
GCTACCACCGCTTGAGAGACTTACTCTTGATTGTAGCGAGGATTGTGGAACTTCTGGGACGCAGGGGGTGGGAAGCCCTC
AAATATTGGTGGAATCTCCTGCAGTATTGGAGTCAGGAACTAAAGAATAGTGCTGTTAGCTTGCTCAATGCCACAGCTAT
AGCAGTAGCTGAGGGGACAGATAGGATTATAGAAGTAGTACAAAGAGCTTATAGAGCTATCCTCCACATACCTACAAGAA
TAAGA---------CAGGGCTTGGAAAGGGCTTTGCTATAA
>AY835775/B/US/1986/5084_86
GCAGCG------GGA------ATAGGAGCT------TTGTTCCTTGGGTTCTTGGGAGCAGCAGGAAGCACTATGGGCGC
AGCGTCAATAACGCTGACGGTACAGGCCAGACTATTATTGTCTGGTATAGTGCAACAGCAGAACAATTTGCTGAGGGCTA
TTGAGGCGCAACAGCATCTGTTGCAACTCACAGTCTGGGGCATCAAGCAGCTCCAGGCA---AGAGTCCTAGCTGTGGAA
AGATACCTAAGGGATCAACAGCTCCTGGGG------ATTTGGGGTTGCTCTGGAAAACTCATTTGCACCACTACTGTGCC
TTGGAATGCTAGTTGGAGT---------------------------------AATAGA---------TCTTTGGATGAG-
-----ATTTGGGAT------AACATG------ACCTGGATGCAGTGGGAAAGAGAAATTGACAATTACACAAGCTTAATA
TACACCTTACTTGAAAAATCGCAAAACCAACAAGAAAAAAATGAACAAGAATTATTGGAATTGGATAAATGGGCAAGTTT
GTGGAATTGGTTTGACATAACAAAATGGCTGTGGTATATAAAAATATTCATAATGATAGTAAGAGGCTTGGTAGGTTTAA
GAATAGTTTTTACTATACTTTCTATAGTGAATAGAGTTAGGCAGGGATACTCACCATTATCGTTTCAGACCCGCCTC---
CCAGCCCAGAGG---GGA---CCCGACAGGCCCGAAGGAACCGAAGAAGAA---------GGTGGAGAGAGAGACAGA--
----GACAGATCCGGACGC---TTAGTGGATGGATTCTTAGCAATTATCTGGGTCGACCTGCGGAGCCTGTGCCTTTTCA
TCTACCACCGCTTGAGAGACTTACTCTTGATTGTAACGAGGATTGTGGAACTTCTGGGACGCAGGGGGTGGGAAGCCCTC
AAATATTGGTGGAATCTCCTACAGTATTGGAGTCAGGAACTAAAGAATAGTGCTATTAGCTTGCTCAATGCCACAGCCAT
AGCAGTAGCTGAGGGGACAGATAGGATTATAGAAATATTACAAAGAGCTTTTAGAGCTATTCTCCACATACCTAGAAGAA
TAAGA---------CAGGGCTTAGAAAGGGCTTTGCTATAA
>AY835776/B/US/1993/5127_93
GCAGTG------GGA------ATAGGAGCT------ATGTTCCTTGGGTTCTTGGGAGCAGCAGGAAGCACTATGGGCGC
AGCATCAATGACGCTGACGGTACAGGCCAGACAATTATTGGCTGGTATAGTGCAACAACAGAACAATTTGCTGAGAGCTA
TTGAGGCGCAACAGCATCTGTTGCAACTCACAGTCTGGGGCATCAAGCAACTCCAGGCA---AGAGTCCTGGCTGTGGAA
AGATACCTAAGGGATCAACAGCTCCTAGGG------ATTTGGGGATGCTCTGGAAAACTCATTTGCACCACTACTGTGCC
TTGGAATACTAGTTGGAGT---------------------------------AATAAA---------TCTCTGGATGAA-
-----ATTTGGAAT------AACATG------ACCTGGATGGAGTGGGAAAAAGAAATTGACAATTACACAGACTTAATA
TACTCTCTAATTGAAAAATCGCAAAACCAACAAGAAAAGAATGAACAAGAATTATTGGAATTAGATAAGTGGGCAAGTTT
GTGGAATTGGTTTAACATGACAAACTGGCTGTGGTATATAAAAATATTCATAATGATAGTAGGAGGCTTGGTAGGTTTAA
GAATAGTTTTTGCTGTACTTTCTATAGTGAATAGAGTTAGGCAGGGATATTCACCATTATCGTTTCAGACCCGCTTC---
CCAATCCCGAGG---GGA---CCCGACAGGCCCGAAGGAATCGAAGAAGAA---------GGTGGAGAGAGAGACAGA--
----GACAGATCCGTGCGA---TTAGTGAACGGATTCTTGGCACTTATCTGGGACGATCTGCGGAGCCTGTGCCTCTTCA
GCTACCACCGCTTGAGAGACTTACTCTTGATTGTAGCGAGGATTGTGGAACTTCTGGGACGCAGGGGGTGGGAAGCCCTC
AAGTATTGGTGGAATCTCCTGCAGTATTGGAGTCAGGAACTAAAGAATAGTGCTGTTAGTTTGCTCAACGCCACAGCTAT
AGCAGTAGCTGAGGGGACAGATAGGATTATAGAAGTAGTACAAAGAGCTTATAGAGCTATCCTCCACATACCTAGAAGAA
TAAGA---------CAGGGCTTTGAAAGGGCTTTGCTATAA
>AY835777/B/US/1983/5018_83
GCAGTG------GGAA---CAATAGGAGCT------ATGTTCCTTGGGTTCTTGGGAGCAGCAGGAAGCACTATGGGCGC
AGCGTCAATGACGCTGACGGTACAAGCCAGACTATTATTGTCTGGTATAGTGCAACAGCAGAACAATTTGCTGAGGGCTA
TTGAGGCGCAACAGCATCTGTTGCAACTCACAGTCTGGGGCATCAAACAGCTCCAGGCA---AGAGTCCTGGCTGTGGAA
AGATACCTAAGGGATCAACAGCTCCTAGGA------ATTTGGGGTTGCTCTGGAAAACTCATTTGCACCACTTCTGTGCC
TTGGAATAATAGTTGGAGT---------------------------------AATAAA---------TCTCTGAATGAC-
-----ATTTGGGAT------AACATG------ACCTGGATGGAGTGGGAGAGAGAGATTGACAATTATACAAGCTTAATA
TACACCTTAATTGAAGAATCGCAGAACCAACAAGAAAAGAATGAACAAGACTTATTGCAATTGGATACGTGGGCAAGTTT
GTGGAATTGGTTTACCATAACAAATCGGCTGTGGTATATAAAAATATTCATAATGATAGTAGGAGGGTTAGTAGGTTTAA
GAATAGTTTTTGCTGTACTTTCTATAGCGAATAGAGTTAGGCAGGGATACTCACCATTATCATTTCAGACCCGCCTC---
CCAGCCCCGAGG---GGA---CCCGACAGGCCCGAAGGAATCGAAGAAGAA---------GGTGGAGAGAGAGACAGA--
----GACGGATCCAGTCCA---TTAGTGCATGGATTCTTAGCACTCATCTGGGACGATCTGCGGAGCCTGTGCCTCTTCA
GCTACCACCGCTTGAGAGACTTACTCTTGATTGTAGCGAGGATTGTGGAACTTCTGGGACGCAGGGGGTGGGAAGCCCTC
AAATATTGGTGGAATCTCCTGCAGTATTGGAGTCAGGAACTAAAGAATAGTGCTGTTAGTTTGCTTAATGCCACAGCTAT
AGCAGTAGCTGAGGGGACAGATAGGGTTATAGAAGTAGTACAAAGAATTTGTAGAGCTATTCTCCACATACCTAGAAGAA
TAAGA---------CAGGGCTTGGAAAGGGCTTTGCTATAA
>AY835778/B/US/1986/5018_86
GCAGTG------GGAG---TAATAGGAGCT------ATGTTCCTTGGGTTCTTGGGAGCAGCAGGAAGCACTATGGGCGC
AGCGTCAATGACGCTGACGGTACAAGCCAGACAATTATTGTCTGGTATAGTGCAACAGCAGAACAATCTGCTGAGGGCTA
TTGAGGCGCAACAGCATCTGTTGCGACTCACAGTCTGGGGCATCAAACAGCTCCAGGCA---AGAGTCCTGGCTGTGGAA
AGATACCTAAGGGATCAACAGCTCCTAGGA------ATTTGGGGTTGCTCTGGAAAACTCATTTGCACCACTTCTGTGCC
TTGGAATACTAGTTGGAGT---------------------------------AATAAA---------TCTCTGAATGAC-
-----ATTTGGAAT------AACATG------ACCTGGATGGAGTGGGAAAGAGAGATTGACAATTATACAAACTTAATA
TACAACTTAATTGAAGAATCGCAGAACCAACAAGAAAAGAATGAACAAGACTTATTGCAATTGGATAAGTGGGCAAGTTT
GTGGAATTGGTTTGACATATCAAACTGGCTGTGGTATATAAAAATATTCATAATGATAGTAGGAGGCTTGGTAGGTTTAA
GAATAGTTTTTACTGTACTTTCTTTAGTGAATAGAGTTAGGCAGGGATACTCACCATTATCATTTCAGACCCGCCTC---
CCAGCCCAGAGG---GGA---CCCGACAGGCCCGAAGGAATCGAAGAAGAA---------GGTGGAGAGAGAGACAGA--
----GACACATCCAGGCCG---TTAGTGCATGGATTCTTAGCACTCATCTGGGTCGATCTGCGGAGCCTGTGCCTCTTCA
GCTACCACCGCTTGAGAGACTTACTCTTGATTGTAGCGAGGATTGCGGAACTTCTGGGACGCAGGGGGTGGGAAGCCCTC
AAATATTGGGGGAATCTCCTGCAGTATTGGAGTCAGGAACTAAAGAATAGTGCTGTTAACTTGCTCAATGCCACAGCCAT
AGCAGTAGCTGAGGGGACAGATAGCGTTATAGAAGTAGTACAAAGAATTTGTAGAGCTATTCTCAACATACCTAGAAGAA
TAAGA---------CAGGGCTTGGAAAGGGCTTTACTATAA
>AY835779/B/US/1984/5019_84
GCAGCG------GGA------CTAGGAGCT------TTGTTCCTTGGGTTCTTGGGAGCAGCAGGAAGCACTATGGGCGC
AGCGGCAGTAACGCTGACGGTACAGGCCAGACTATTATTGTCTGGTATAGTGCAACAGCAGAACAATTTGCTGAGGGCTA
TTGAGGCGCAACAGCATCTGTTGCAACTAACAGTCTGGGGCATCAAGCAGCTCCAGGCA---AGAGTCCTGGCTGTGGAA
AGATACCTAAAGGATCAACAGCTCCTGGGG------ATTTGGGGTTGCTCTGGAAAACTCATTTGCACCACTGCTGTGCC
TTGGAATGCTAGTTGGAGT---------------------------------AATAGA---------TCTCTGGATACG-
-----ATTTGGCAT------AACATG------ACCTGGATGGAGTGGGAAAGAGAAATTGATAATTACACAGGCTTAATA
TACTCCTTAATTGAAAAATCGCAGAACCAACAAGAAAAGAATGAACAAGAATTATTGGAATTAGATAAATGGGCAAGTTT
GTGGAGTTGGTTTGACATAACAAATTGGCTGTGGTATATAAAAATATTCATAATGATAGTAGGAGGCTTGATAGGTTTAA
GAATAGTTTTTGCTGTACTTTCTGTAGTGTATAGAGTTAGGCAGGGATACTCACCATTATCGTTTCAGACCCACCTC---
CCAGCTCCGAGG---GGA---CACGACAGGCCCGAAGGAATCGAAGAAGAA---------GGTGGAGAGAGAGACAGA--
----GACACATCCGGACGA---TTAGTGGATGGATTCTTAACACTTATCTGGGTCGATCTGAGGAGCCTGTGCCTCTTCA
GCTACCACCGCTTGAGAGACTTACTCTTGATTGTAACGAGGATTGTGGAACTTCTGGGACGCAGGGGGTGGGAAATCCTC
AAAATTTGGTGGAATCTCCTACAGTATTGGAGTCAGGAACTAAAGAATAGTGCTGTTAGCTTGCTCAATGCCACAGCCAT
AGCAGTAGCTGAGGGGACAGATAGGATTATAGAAGTATTACAAAGAGCTTGTAGAGCTATTCTCCACATACCTAGAAGAA
TAAGA---------CAGGGCTTGGAAAGGGCTTTGCTATAA
>AY835780/B/US/1986/5019_86
GCAGCG------GGA------CTAGGAGCC------TTGTTCCTTGGGTTCTTGGGAGCAGCAGGAAGCACTATGGGCGC
AGCGTCAATAACGCTGACGGTACAGGCCAGACAATTATTGTCTGGTATAGTGCAGCAGCAGAACAATTTGCTGAGGGCTA
TTGAGGCGCAACAGCATCTGTTGCAACTCACAGTCTGGGGCATCAAGCAGCTCCAGGCA---AGAGTCCTGGCTGTGGAA
AGATACCTAAAGGATCAACAGCTCCTGGGG------ATTTGGGGTTGCTCTGGAAAACTCATTTGCACCACTGCTGTGCC
TTGGAATACTAGTTGGAGT---------------------------------AATAGA---------TCTCTAAATCAG-
-----ATTTGGGAT------AACATG------ACCTGGATGGAGTGGGAAAGAGAAATTGATAATTACACAGACTTAATA
TACTCCTTAATTGAACAATCGCAGAACCAGCAAGAAAAAAATGAACAAGAATTATTGGAATTAGATAAATGGGCAAGTTT
GTGGAGTTGGTTTGACATAACAAATTGGCTGTGGTATATAAAAATATTCATAATGATAGTAGGAGGCTTGATAGGTTTAA
GAATAGTTTTTGCTGTACTTTCTGTAGTGAATAGAGTTAGGCAGGGATACTCACCATTATCGTTTCAGACCCACCTC---
CCAGCTCCGAGG---GGA---CCCGACAGGCCCGAAGGAATCGAAGAAGAA---------GGTGGAGAGAGAGACAGA--
----GGCACATCCGGACGA---TTAGTGGGTGGATTCTTAACACTTATCTGGGTCGATCTGAGGAGCCTGTGCCTCTTCA
GCTACCACCGCTTGAGAGACTTACTCTTGATTGTAACGAGGATTGTGGAAACTCTGGGACGCAGGGGGTGGGAAATCCTC
AAAATTTGGTGGAATCTCCTACAGTATTGGAGTCAGGAACTAAAGAATAGTGCTGTTAGCTTGCTCAACGCCACAGCCAT
AGCAGTAGCTGAGGGAACAGATAGGATTATAGAAGTATTACAAAGAGCTGGTAGAGCTATTCTCCACATACCTAGAAGAA
TAAGA---------CAGGGCTTGGAAAGGGCTTTGCTATAA
>AY835781/B/US/1983/5157_83
GCAGTG------GGAA---CGCTAGGAGCT------GTGTTCCTTGGGTTCTTGGGAGCAGCAGGAAGCACCATGGGCGC
AGCGTCAATGACGCTGACGGTACAGGCCAGACAATTATTGTCTGGTATAGTGCAACAGCAGAACAATTTGCTGAGGGCTA
TTGAGGCGCAACAGCATCTGTTGCAACTCACAGTCTGGGGCATCAAGCAGCTCCAGGCA---AGAGTCCTGGCTGTGGAA
AGATACCTACAGGATCAACAGCTCCTAGGG------ATTTGGGGTTGCTCTGGAAAACTCATTTGCACCACTACTGTGCC
TTGGAATAGTAGTTGGAGT---------------------------------AATAAA---------TCTCTGAATGAG-
-----ATTTGGAAT------AACATG------ACCTGGATGGAGTGGGAAAGAGAAATTAACAATTACACAAGCTTAATA
TACACCTTAATTGAAGAATCGCAGAACCAACAAGAAAAGAATGAACAAGAATTATTGGAATTAGATAAGTGGGCAAGTTT
GTGGAATTGGTTTAGCATAACAAACTGGCTGTGGTATATAAAAATATTCATAATGATAGTAGGAGGCTTGATAGGTTTAA
GAATAGTTTTTGCTGTACTTTCTATAGCGAATAGAGTTAGGCAGGGATATTCACCATTATCATTACAGACCCGCCTC---
CCAACCCCGAGG---GGA---CCCGACAGGCCCGAAGGAATCGAAGAAGAA---------GGTGGAGAGAGAGACAGA--
----GACAGATCCGGAATA---TTAGTGAACGGATTCTTAGCACTTTTCTGGGACGACCTGCGGAGCCTGTGCCTCTTCA
GCTACCACCGCTTGAGAGACTTACTCTTGATTGTAGCGAGGATTGTGGAACTTCTGGGACGCAGGGGGTGGGAAGTCCTC
AAATATTGGTGGAATCTCCTACAGTATTGGAGTCAGGAACTAAAGAATAGTGCTGTTAGCTTGCTCAACGCCACAGCCAT
AGCAGTAGCTGAGGGGACAGATAGGGTTATAGAATTAGTACAAGCAGCTTGTAGAGCTATTCTCCACATACCTAGAAGAG
TGAGA---------CAGGGCTTGGAAAGGGCTTTGCTATAA
>AY839827/B/KR/2004/04LHS6
ACAGTG------GGAA---CATTAGGAGCT------ATGTTCCTTGGGTTCTTGGGAGCAGCAGGAAGCACTATGGGCGC
AGCGTCGATGACGTTGACGGTACAGGCCAGACTATTATTGTCTGGTATAGTGCAACAGCAAAATAACTTGCTGAGAGCTA
TTGAGGCGCAACAGCATCTGTTGCAACTCACAGTCTGGGGCATCAAGCAGCTCCAAGCA---AGAGTCCTGGCTGTGGAA
AGATACCTAAAGGATCAACAGCTCCTAGGG------ATTTGGGGATGCTCTGGAAAGCTCATCTGCACCACTACTGTGCC
TTGGAATACTAGTTGGAGT---------------------------------AATAAA---------TCTCAGGATGCT-
-----ATCTGGAAG------AACATG------ACCTGGATGCAGTGGGACAGAGAAATTAGCAATTACACAGGTTTGATA
TACTCCTTACTTGAAGAATCGCAGACCCAGCAAGAAAAGAATGAACAGGAATTATTGAAATTGGATAATTGGGCAGATTT
GTGGAGTTGGTTTGACATAACACGATGGATGAAGTATGTAAAAATATTCATGATGGTAATAGGAGGCTTGATAGGTTTAA
GAATAATTTTTTATGTGCTTTCTATAGTGAATAGAGTTAGGCAGGGATACTCACCATTATCGTTTCAGACCCACCTC---
CCAAGCCAGAGG---GGA---CCCGACAGGCCAGGAGAAATCGAAGGAGAC---------GGTGGAGAAGGAGACAGA--
----GGTGGATCCGGTCGA---TTAGTGGGTGGATTCTTAACACTCATCTGGGTCGACCTGTGGAGCCTGTGCAACTTCA
TCTACCGCAACTTGAGAGACTTACTCTTGATTGTAGCCAGGAGTGTGGAACTTCTGGGACTCAGGGGGTGGGAAATCCTC
AAGTATTGGTGGAATCTCCTGCAGTACTGGAGCCAGGAACTAAAGAAGAGTGCTGTTAGTTTGCTTAATGCTACAGCTAG
AGCAGTAGCTGAGGGGACAGATAGGCTTATAGAAATATTACAAAGAACTTATAGAGCTATCCTCCACATACCTACAAGAA
TCAGA---------CAGGGCTTGGAAAGGGCTTTGCTATAA
>AY857022/B/AU/-/2870718
GCAGTG------GGA------CTGGGAGCT------ATGTTCATTGGGTTCTTGGGAGCAGCAGGAAGCACTATGGGCGC
AGCGTCACTGACGTTGACGGTACAGGCCAGACAATTATTGTCTGGTATAGTGCAACAGCAGAATAATCTGCTGAGAGCTA
TTGAGGCGCAACAGCATCTGTTGCAACTCACAGTCTGGGGCATTAAGCAGCTCCAGGCA---AGAGTCCTGGCTGTGGAA
AGATACCTAAAGGATCAACAGCTCCTAGGG------ATTTGGGGTTGCTCTGGAAAACTCATCTGCACCACTGCTGTGCC
TTGGAATGCTAGTTGGAGT---------------------------------AATAAA---------TCTCTGAATGAT-
-----ATTTGGGAT------AACATG------ACCTGGATGGAGTGGGAAAGAGAAATTGACAATTACACAGGCTTAATA
TACAATTTAATTGAAGAATCGCAGAACCAACAAGAAAAGAATGAAAAAGRCTTATTGGAATTAAGTCAGTGGGCAAGTTT
GTGGAATTGGTTTGACATAACAAAATGGCTGTGGTATATAAAAATATTCATAATGATAGTAGGAGGCTTGATAGGTTTAA
GAATAGTTTTTGCTGTGCTTTCTATAGTGAATAGAGTTAGGCAGGGGTACTCACCATTATCGTTGCAGACCCACCTC---
CCAACCCCGCGG---GGA---CCAGACAGGCCCGAAGGAATCGAAGAAGAA---------GGTGGAGACAGAGACAGA--
----GACAGATCCAGGACA---TTAGCGAACGGATTCTTAGTTCTTTTCTGGGACGATCTGCGGAGCCTGTGCCTCTTCA
GCTACCACCGCTTGAGAGACTTACTCTTGATTGTAACGAGGATTGTGGAACTTCTGGGACGCAGGGGGTGGGAACTCCTC
AAATATTGGTGGAATCTCCTACAGTATTGGGGTCAGGAACTGAGGAATAGTGCTGTCAGCTTGCTAAACGCCACAGCTAT
AGCAGTAGCTGAGGGGACAGATAGGATTATAGAAGTAGCACAAAGAGCTTGTAGAGCTGTTCTCCACATACCTAGAAGAA
TAAGA---------CAGGGCGCCGAAAGGGCTTTTCTATAA
>AY857144/B/AU/-/8634991
GCAGTG------GGAACGACGATAGGAGCT------ATGTTCCTTGGTTTCTTGGGAGCAGCAGGAAGCACTATGGGCGC
AGCGTCGCTGACGCTGACGGTACAGGCCAGACAATTATTGTCTGGTATAGTGCAACAGCAGAACAATCTGCTGAGGGCTA
TTGAGGCGCAACAGCATCTGTTGCAACTCACAGTCTGGGGCATTAAGCAGCTCCAGGCA---AGAGTCCTGGCTGTGGAA
AGATACCTAAGTGACCAGCAGCTCCTAGGG------ATTTGGGGTTGCTCTGGAAGACTCATTTGCACCACTGCTGTGCC
TTGGAATGCTAGCTGGAGT---------------------------------AATAAA---------TCCCTGGATGAG-
-----ATTTGGAAG------AATATG------ACCTGGATACAGTGGGAGAGAGAAATTGACAATTACACAGGCTTAATA
TACACCTTAATTGAAGAATCGCAGAACCAGCAAGAGAAAAATGAACAAGACTTATTGGAATTGGATCAGTGGGCAAGTTT
GTGGAATTGGTTTAACATAACAAAGTGGCTGTGGTATATAAAAATATTCATAATGATAGTAGGAGGTTTAATAGGTTTAA
GAATAGTTTTTGCTGTATTTTCTATAGTGAATAGAGTTAGGCAGGGATACTCACCATTGTCATTGCAGACCCGCTTC---
CCAGCTCCGAGG---GGA---CCCGACAGGCCCGAAGGAATCGAAGAAGAA---------GGTGGAGAGAGAGACAGA--
----GGCAGATCCGGTCAA---TTAGCGAACGGATTCTTGATACTTATCTGGGACGACCTGAGGAGCCTGTGCCTCTTCA
GTTACCACCGCTTGAGAGACTTACTCTTGATTGTAACGAGGATTGTGGAACTTCTGGGACGCAGAGGGTGGGAAGTCCTC
AAATACTGGTGGAATCTCCTGCAGTATTGGATTCAGGAACTAAAGAGTAGTGCTGTTAGTTTGTTTAATGCCACAGCTAT
AGTAGTAGCTGAGGGGACAGATAGGGTTATAGAAGTAGTACAAGGAATTGGTAGAGCTATTATCCACATACCTAGAAGAA
TAAGA---------CAGGGACTAGAAAGGGCTTTGCAGTAA
>AY857165/B/AU/-/9125091
GCAGTG------GGA------ATAGGAGCC------TTGTTCCTTGGGTTCTTGGGAGCAGCAGGAAGCACTATGGGCGC
AGCTTCAATAACGCTGACGGTACAGGCCAGACTATTATTGTCTGGTATAGTGCAACAGCAGAACAATTTGCTGAGAGCTA
TTGAGGCRCAACAGCATCTGTTGCAACTCACAGTCTGGGGCATCAAGCAGCTCCAGGCA---AGAGTCCTGGCTATAGAA
AGATACCTAAGGGATCAACAGCTCCTAGGG------ATTTGGGGTTGCTCTGGAAAACTCATTTGCACCACTGCTGTGCC
TTGGAATGCTAGTTGGAGT---------------------------------AATAAA---------TCTCTGAATACA-
-----ATTTGGGAT------AACATG------ACCTGGATGGAATGGGAAAAAGAAATTAGCAATTACACAAGAGAAATA
TACAAGTTAATTGAGGAATCGCAGAACCAGCAGGAAAAGRATGAACAAGACTTATTAAAATTGGATTCGTGGGCAAGTTT
GTGRAATTGGTTTGACATATCAAAATGGCTGTGGTATATCAAAATATTCATAATGATAGTAGGAGGTTTAGTAGGTTTAA
GAATAGTTTTTACTGTACTTTCTATAGTGAATAGAGTTAGGCAGGGATACTCACCAATATCGTTTCAGACCCGCTTC---
CCAGCTCCGAGG---GGA---CCCGACAGGCCCGAAGRAATAGAARAAGAA---------GGTGGAGAGAGAGACAGA--
----GACAGATCCGATCGA---TTAGTGCACGGATCCTTGATACTTATCTGGGACGATCTGCGGAGCCTGAGCCTCTTCA
GCTACCACCGCTTGAGAGACTTACTCTTGATTGTAGCGAGGATTGTGGAACTTCTGGGACGCAGGGGGTGGRAAATCCTC
AAATATTGGTGGAATCTCCTACAGTATTGGAGCAAGGAACTAAAGAATAGTGCTGTTAATTTGCTTAATACCACAGCTAT
AGCAGTAGCTGAGGGGACAGATAGGGTTATARAATTAGTACAAAGGGCTTGTARAGCTGTTCTCCACATACCTACAARAA
TAARA---------CAGGGCTTTRAAAGGGCTTTGCTATAA
>AY970946/B/NL/1986/H434-8-A3
GCAGTG------GGAA---CGATAGGAGCT------ATGTTCCTTGGATTCTTGGGAGCAGCAGGAAGCACTATGGGCGC
AGCGTCAGTGGCGCTGACGGTACAGGCCAGACAATTATTGTCCGGTATAGTGCAACAGCAGAATAATTTGCTGAAAGCTA
TTGAGGCGCAACAACATCTGTTGCAACTCACAGTCTGGGGCATCAAGCAGCTCCAGGCA---AGAGTCCTGGCTGTGGAA
AGATACCTAAAGGATCAACAGCTCCTAGGG------ATTTGGGGTTGCTCTGGAAAACTCATCTGCACCACTGCTGTGCC
TTGGAATGCTAGTTGGAGT---------------------------------AATAAA---------TCCCTGAATAAG-
-----ATTTGGGAT------AACATG------ACCTGGATGGAGTGGGAAAGAGAAATTGAAAATTACCCAAGCTTAATA
TACACCTTAATTGAAGAATCGCAGAACCAGCAAGAAAAGAATGAACAAGAATTATTGGAATTAGATAAGTGGGCAAGTTT
GTGGAATTGGTTTGACATAACAAACTGGCTGTGGTATATAAAAATATTCATAATGATAGTAGGAGGCTTGGTAGGTTTAA
GAATAGTTTTTGCTGTACTTTCTATAGTGAATAGAGTTAGGCAGGGATACTCACCATTATCATTCCAGACCCGCCTC---
CCAGCCCCGAGG---GGA---CCCGACAGGCCCGACGGAATCGAAGAAGAA---------GGTGGAGAGAGAGACAGA--
----GACAGATCCGGACGA---TTAGTGACTGGATTCTTAGCACTCATCTGGGACGATCTGCGGAGCCTGTGCCTCTTCA
GCTACCACCGCTTGAGAGACTTACTCTTGATTGTAGCGAGGATTGTGGAACTTCTGGGACGCTGGGTGTGGGAAGCCCTC
AAATATTGGTGGAATCTCCTGCAGTATTGGAGTCAGGAACTAAAGAATAGTGCTGTTAGTTTGCTTAATGCCACAGCTAT
AGCAGTAGCTGAGGGGACAGATAGGATTATAGAAGTAGTACAAAGAATTTGTAGAGCTATTCGCCACATACCTAGAAGAA
TAAGA---------CAGGGCTTTGAAAGGGCTTTGCTATAA
>AY970947/B/NL/1986/H434-8-F4
GCAGTG------GGAA---CGATAGGAGCT------ATGTTCCTTGGATTCTTGGGAGCAGCAGGAAGCACTATGGGCGC
AGCGTCTGTGGCGCTGACGGTACAGGCCAGACAATTATTGTCCGGTATAGTGCAACAGCAGAATAATTTGCTGAGGGCTA
TTGAGGCGCAACAACATCTGTTGCAACTCACAGTCTGGGGCATCAAGCAGCTCCAGGCA---AGAGTCCTGGCTGTGGAA
AGATACCTAAAGGATCAACAGCTCCTAGGG------ATTTGGGGTTGCTCTGGAAAACTCATCTGCACCACTGCTGTGCC
TTGGAATGCTAGTTGGAGT---------------------------------AATAAA---------TCTCTGAATAAG-
-----ATTTGGGAT------AACATG------ACCTGGATGGAGTGGGAAAGAGAAATTGAAAATTACACAAGCTTAATA
TACACCTTAATTGAAGAACCGCAGAACCAGCAAGAAAAGAATGAACAAGAATTATTGGAATTAGATAAGTGGGCAAGTTT
GTGGAATTGGTTTGACATAACAAACTGGCTGTGGTATATAAAAATATTCATAATGATAGTAGGAGGCTTGGTAGGTTTAA
GAATAGTTTTTGCTGTACTTTCTATAGTGAATAGAGTTAGGCAGGGATACTCACCATTATCATTCCAGACCCGCCTC---
CCAGCCCCGAGG---GGA---CCCGACAGGCCCGACGGAATCGAAGAAGAA---------GGTGGAGAGAGAGACAGA--
----GACAGATCCGGACGA---TTAGTGACTGGATTCTTAGCACTCATCTGGGACGATCTGCGGAGCCTGTGCCTCTTCA
GCTACCACCGCTTGAGAGACTTACTCTTGATTGTAGCGAGGATTGTGGAACTTCTGGGACGCTGGGTGTGGGAAGCCCTC
AAATATTGGCGGAACCTCCTGCAGTATTGGAGTCAGGAACTAAAGAATAGTGCTGTTAGTTTGCTTAATGCCACAGCTAT
AGCAGTAGCTGAGGGGACAGATAGGATTATAGAAGTAGTACAAAGAACTTGTAGAGCTATTCGCCACATACCTAGAAGAA
TAAGA---------CAGGGCTTTGAAAGGGCTTTGCTATAA
>AY970948/B/NL/1996/H434-42-A1
GCAGTG------GGAA---CGCTGGGAGCT------GTGTTCCTTGGGTTCTTGGGAGCAGCAGGAAGCACCATGGGCGC
AGCGTCAATGGCGCTGACGGTACAGGCCAGACAATTATTGTCTGGTATAGTGCAACAGCAGAATAATCTGCTGAGGGCTA
TTGAGGCGCAACAACATCTGTTGCAACTCACAGTCTGGGGCATCAAGCAGCTCCAGGCA---CGAGTCCTGGCTGTGGAA
AGATACCTAAGAGATCAACAGCTCCTAGGG------ATTTGGGGTTGCTCTGGAAAACTCATCTGCACCACTGCTGTGCC
TTGGAATGCTAGTTGGAGT---------------------------------AATAAA---------TCTCAGGATGAG-
-----ATTTGGAAT------AACATG------ACCTGGATGGAGTGGGAAAGAGAAATTGACAATTACACAAGCATAATA
TACAACTTAATTGAAAAATCGCAGAACCAGCAAGAAAAGAATGAACAAGAATTATTGGAATTAGATAAGTGGGACAGTTT
GTTGAGTTGGTTTAGCATAACAAACTGGCTGTGGTATATAAAAATATTCATAATGATAGTAGGAGGCTTGATAGGTTTAA
GAATAGTTTTTACTGTACTTTCTATAGTGAATAGAGTTAGGCAGGGATACTCACCATTATCATTCCAGACCCACCTC---
CCAGCTCCGAGG---GGA---CCCGACAGGCCCGACGGAATCGAAGAAGAA---------GGTGGAGACAGAGACAGA--
----GACAGATCCGTACGA---TTAGTGAATGGATTCTTACCACTCATCTGGGACGATCTGCGGAGCCTGTGCCTCTTCA
GCTACCACCGCTTGAGAGACTTACTCTTGACTGTAGCGAGGATTGTGGAACTTCTGGGACGCAGGGGGTGGGAAGCCCTC
AAATATTGGTGGAGTCTCCTGCAGTATTGGAGTCAGGAACTAAAGAATAGTGCTGTTAGTTTGCTTAATACTACAGCTAT
AGTAGTAGCTGAGGGGACAGATAGGATTATAGAAGTAGTACAAATAATCTGTAGAGCTATCCGCCACATACCTAGAAGAA
TAAGA---------CAGGGCTTCGAAAGGGCTTTACTATAA
>AY970949/B/NL/1996/H434-42-C1
GCAGTG------GGAA---CGCTGGGAGCT------GTGTTCCTTGGGTTCTTGGGAGCAGCAGGAAGCACTATGGGCGC
AGCGTCAATGGCGCTGACGGTACAGGCCAGACAATTATTGTCTGGTATAGTGCAACAGCAGAATAATCTGCTGAGGGCTA
TTGAGACGCAACAACATTTGTTGCAACTCACAGTCTGGGGCATCAAGCAGCTCCAGGCA---CGAGTCCTGGCTGTGGAA
AGATACCTAAGAGATCAACAGCTCCTAGGG------ATTTGGGGTTGCTCTGGAAAACTCATCTGCACCACTGCTGTGCC
TTGGAATGCTAGTTGGAGT---------------------------------AATAAA---------TCCCAGGATGAG-
-----ATTTGGAAT------AACATG------ACCTGGATGGAGTGGGAAAGAGAAATTGACAATTACACAAGCATAATA
TACAACTTAATTGAAAAATCGCAGAACCAGCAAGAAAAGAATGAACAAGAATTATTGGAATTAGATAAGTGGGACAGTTT
GTTGAGTTGGTTTAGCATAACAAACTGGCTGTGGTATATAAAAATATTCATAATGATAGTAGGAGGCTTGATAGGTTTAA
GAATAGTTTTTGCTGTACTTTCTATAGTGAATAGAGTTAGGCAGGGATACTCACCATTATCATTCCAGACCCACCTC---
CCAGCTCCGAGG---GGA---CCAGACAGACCCGACGGAATCGAAGAAGAA---------GGTGGAGACAGAGACAGA--
----GACAGATCCGTACGA---TTAGTGAATGGATTCTTACCACTCATCTGGGACGATCTGCGGAGCCTGTGCCTCTTCA
GCTACCACCGCTTGAGAGACTTACTCTTGATTGTAGCGAGGATTGTGGAACTTCTGGGACGCAGGGGGTGGGAAGCCCTC
AAATATTGGTGGAGTCTCCTGCAGTATTGGAGTCAGGAACTAAAGAATAGTGCTGTTAGTTTGCTTAATACTACAGCTAT
AGCAGTAGCTGAGGGGACAGATAGGATTATAGAAGTAATACAAATAATCTGTAGAGCTATCCGCCACATACCTAGAAGAA
TAAGA---------CAGGGCTTTGAAAGGGCTTTGCTATAA
>AY970950/B/NL/1996/H434-42-E12
GCAGTG------GGAA---CGCTAGGAGCT------GTGTTCCTTGGGTTCTTGGGAGCAGCAGGAAGCACTATGGGCGC
AGCGTCAATGGCGCTGACGGTACAGGCCAGACAATTATTGTCTGGTATAGTGCAACAGCAGAATAATCTGCTGAGGGCTA
TTGAGGCGCAACAACATCTGTTGCAACTCACAGTCTGGGGCATCAAGCAGCTCCAGGCA---CGAGTCCTGGCTGTGGAA
AGATACCTAAGAGATCAACAGCTCCTAGGG------ATTTGGGGTTGCTCTGGAAAACTCATCTGCACCACTGCTGTGCC
TTGGAATGCTAGTTGGAGT---------------------------------AATAAA---------TCTCAGGATGAG-
-----ATTTGGAAT------AACATG------ACCTGGATGGAGTGGGAAAGAGAAATTGGCAATTACACAAGCATAATA
TACAACTTAATTGAAAAATCGCAGAACCAGCAAGAAAAGAATGAACAAGAATTATTGGAATTAGATAAGTGGGACAGTTT
GTTGAGTTGGTTTAGCATAACAAACTGGCTGTGGTATATAAAAATATTCATAATGATAGTAGGAGGCTTGGTAGGTTTAA
GAATAGTTTTTGCTGTATTTTCTATAGTGAATAGAGTTAGGCAGGGATACTCACCATTATCATTCCAGACCCACCTC---
CCAGCTCCGAGG---GGA---CCAGACAGGCCCGACGGAATCGAAGAAGAA---------GGTGGAGACAGAGACAGA--
----AACAGATCCGTACGA---TTAGTGAATGGATTCTTACCACTCATCTGGGACGATCTGCGGAGCCTGTGCCTCTTCA
GCTACCACCGCTTGAGAGACTTACTCTTGATTGTAGCGAGGATTGTGGAACTTCTGGGACGCAGGGGGTGGGAAGCCCTC
AAATATTGGTGGAGTCTCCTGCAGTATTGGAGTCAGGAACTAAAGAATAGTGCTGTTAGCTTGTTTAATGCCACAGCTAT
AGCAGTAGCTGAGGGGACAGATAGGATTATAGAAGTAATACAAAGAATCTGTAGAGCTATTCGCCACATACCTAGAAGAA
CAAGA---------CAGGGCTTAGAAAGGGCTTTGCTATAA
>BD238372/B/FR/1985/pNL43_patent
GCAGTG------GGA------ATAGGAGCT------TTGTTCCTTGGGTTCTTGGGAGCAGCAGGAAGCACTATGGGCTG
CACGTCAATGACGCTGACGGTACAGGCCAGACAATTATTGTCTGATATAGTGCAGCAGCAGAACAATTTGCTGAGGGCTA
TTGAGGCGCAACAGCATCTGTTGCAACTCACAGTCTGGGGCATCAAACAGCTCCAGGCA---AGAATCCTGGCTGTGGAA
AGATACCTAAAGGATCAACAGCTCCTGGGG------ATTTGGGGTTGCTCTGGAAAACTCATTTGCACCACTGCTGTGCC
TTGGAATGCTAGTTGGAGT---------------------------------AATAAA---------TCTCTGGAACAG-
-----ATTTGGAAT------AACATG------ACCTGGATGGAGTGGGACAGAGAAATTAACAATTACACAAGCTTAATA
CACTCCTTAATTGAAGAATCGCAAAACCAGCAAGAAAAGAATGAACAAGAATTATTGGAATTAGATAAATGGGCAAGTTT
GTGGAATTGGTTTAACATAACAAATTGGCTGTGGTATATAAAATTATTCATAATGATAGTAGGAGGCTTGGTAGGTTTAA
GAATAGTTTTTGCTGTACTTTCTATAGTGAATAGAGTTAGGCAGGGATATTCACCATTATCGTTTCAGACCCACCTC---
CCAATCCCGAGG---GGA---CCCGACAGGCCCGAAGGAATAGAAGAAGAA---------GGTGGAGAGAGAGACAGA--
----GACAGATCCATTCGA---TTAGTGAACGGATCCTTAGCACTTATCTGGGACGATCTGCGGAGCCTGTGCCTCTTCA
GCTACCACCGCTTGAGAGACTTACTCTTGATTGTAACGAGGATTGTGGAACTTCTGGGACGCAGGGGGTGGGAAGCCCTC
AAATATTGGTGGAATCTCCTACAGTATTGGAGTCAGGAACTAAAGAATAGTGCTGTTAACTTGCTCAATGCCACAGCCAT
AGCAGTAGCTGAGGGGACAGATAGGGTTATAGAAGTATTACAAGCAGCTTATAGAGCTATTCGCCACATACCTAGAAGAA
TAAGA---------CAGGGCTTGGAAAGGATTTTGCTATAA
>BD298114/B/FR/1983/BH10_patent
GCAGTG------GGA------ATAGGAGCT------TTGTTCCTTGGGTTCTTGGGAGCAGCAGGAAGCACTATGGGCGC
AGCGTCAATGACGCTGACGGTACAGGCCAGACAATTATTGTCTGGTATAGTGCAGCAGCAGAACAATTTGCTGAGGGCTA
TTGAGGCGCAACAGCATCTGTTGCAACTCACAGTCTGGGGCATCAAGCAGCTCCAGGCA---AGAATCCTGGCTGTGGAA
AGATACCTAAAGGATCAACAGCTCCTGGGG------ATTTGGGGTTGCTCTGGAAAACTCATTTGCACCACTGCTGTGCC
TTGGAATGCTAGTTGGAGT---------------------------------AATAAA---------TCTCTGGAACAG-
-----ATTTGGAAT------AACATG------ACCTGGATGGAGTGGGACAGAGAAATTAACAATTACACAAGCTTAATA
CACTCCTTAATTGAAGAATCGCAAAACCAGCAAGAAAAGAATGAACAAGAATTATTGGAATTAGATAAATGGGCAAGTTT
GTGGAATTGGTTTAACATAACAAATTGGCTGTGGTATATAAAATTATTCATAATGATAGTAGGAGGCTTGGTAGGTTTAA
GAATAGTTTTTGCTGTACTTTCTGTAGTGAATAGAGTTAGGCAGGGATATTCACCATTATCGTTTCAGACCCACCTC---
CCAATCCCGAGG---GGA---CCCGACAGGCCCGAAGGAATAGAAGAAGAA---------GGTGGAGAGAGAGACAGA--
----GACAGATCCATTCGA---TTAGTGAACGGATCCTTAGCACTTATCTGGGACGATCTGCGGAGCCTGTGCCTCTTCA
GCTACCACCGCTTGAGAGACTTACTCTTGATTGTAACGAGGATTGTGGAACTTCTGGGACGCAGGGGGTGGGAAGCCCTC
AAATATTGGTGGAATCTCCTACAGTATTGGAGTCAGGAGCTAAAGAATAGTGCTGTTAGCTTGCTCAATGCCACAGCTAT
AGCAGTAGCTGAGGGGACAGATAGGGTTATAGAAGTAGTACAAGGAGCTTATAGAGCTATTCGCCACATACCTAGAAGAA
TAAGA---------CAGGGCTTGGAAAGGATTTTGCTATAA
>CS272319/B/FR/1985/pNL43_patent
GCAGTG------GGA------ATAGGAGCT------TTGTTCCTTGGGTTCTTGGGAGCAGCAGGAAGCACTATGGGCTG
CACGTCAATGACGCTGACGGTACAGGCCAGACAATTATTGTCTGATATAGTGCAGCAGCAGAACAATTTGCTGAGGGCTA
TTGAGGCGCAACAGCATCTGTTGCAACTCACAGTCTGGGGCATCAAACAGCTCCAGGCA---AGAATCCTGGCTGTGGAA
AGATACCTAAAGGATCAACAGCTCCTGGGG------ATTTGGGGTTGCTCTGGAAAACTCATTTGCACCACTGCTGTGCC
TTGGAATGCTAGTTGGAGT---------------------------------AATAAA---------TCTCTGGAACAG-
-----ATTTGGAAT------AACATG------ACCTGGATGGAGTGGGACAGAGAAATTAACAATTACACAAGCTTAATA
CACTCCTTAATTGAAGAATCGCAAAACCAGCAAGAAAAGAATGAACAAGAATTATTGGAATTAGATAAATGGGCAAGTTT
GTGGAATTGGTTTAACATAACAAATTGGCTGTGGTATATAAAATTATTCATAATGATAGTAGGAGGCTTGGTAGGTTTAA
GAATAGTTTTTGCTGTACTTTCTATAGTGAATAGAGTTAGGCAGGGATATTCACCATTATCGTTTCAGACCCACCTC---
CCAATCCCGAGG---GGA---CCCGACAGGCCCGAAGGAATAGAAGAAGAA---------GGTGGAGAGAGAGACAGA--
----GACAGATCCATTCGA---TTAGTGAACGGATCCTTAGCACTTATCTGGGACGATCTGCGGAGCCTGTGCCTCTTCA
GCTACCACCGCTTGAGAGACTTACTCTTGATTGTAACGAGGATTGTGGAACTTCTGGGACGCAGGGGGTGGGAAGCCCTC
AAATATTGGTGGAATCTCCTACAGTATTGGAGTCAGGAACTAAAGAATAGTGCTGTTAACTTGCTCAATGCCACAGCCAT
AGCAGTAGCTGAGGGGACAGATAGGGTTATAGAAGTATTACAAGCAGCTTATAGAGCTATTCGCCACATACCTAGAAGAA
TAAGA---------CAGGGCTTGGAAAGGATTTTGCTATAA
>D10112/B/GB/1983/CAM1
GCAGTG------GGAG---CGATAGGAGCT------CTGTTCCTTGGGTTCTTGGGAGCAGCAGGAAGCACTATGGGCGC
AGTGGCACTGACGCTGACGGTACAGACCAGACAATTATTGTCTGGTATAGTGCAACAGCAGAACAATCTGCTGAGGGCTA
TTGAGGCGCAACAGCATCTGTTGCAACTCACAGTCTGGGGCATCAAGCAGCTCCAGGCA---AGAGTCCTGGCTGTGGAA
AGATACCTAAAGGATCAACAGCTCCTAGGG------ATTTGGGGTTGCTCTGGAAAACTCATCTGCACCACTGCTGTGCC
TTGGAATGCTAGTTGGAGT---------------------------------AATAAA---------TCTCTGGATAAG-
-----ATTTGGAAT------AATATG------ACCTGGATGGAGTGGGAGAGAGAAATTGACAATTACACAAACTTAATA
TACACCTTAATTGAAGAATCGCAGAACCAACAAGAAAAGAATGAAAAAGACTTATTGGAATTGGATACGTGGGCAAGTTT
GTGGAATTGGTTTGACATAACAAATTGGCTGTGGTATATAAAAATATTCATAATGATAATAGGAGGTTTAATAGGTTTAA
GAATAGTTTTTACTATACTTTCTTTAGTGAATAGAGTTAGGCAGGGATACTCACCATTGTCATTTCAGACCCGCTTC---
CCAGTTCCAAGG---GGA---CCCGACAGGCCCGAAGGAATCGAAGAAGAA---------GGTGGAGGGAGAGACAGA--
----GACACATCCGGGCGA---TTAGTAACTGGATTCTTAGCACTCATCTGGGACGACCTGCGGAGCCTGTGCCTCTTCA
GCTACCACCGCTTGAGAGACTTACTCTTGATTGTAGCAAGGATTGTGGAACTTCTGGGACGCAGGGGGTGGGAAGCCCTC
AAATATTGGTGGAATCTCCTGCAGTATTGGAGTCAGGAACTAAGGAATAGTGCTGTTAGTTTGTTTGATACCATAGCTAT
AGCAGTAGCTGAGGGAACAGATAGGGTTATAGAAGTAGTGCAAAGAGCTTGTAGAGCTATTCTCCACATACCTAGAAGAA
TAAGA---------CAAGGCTTAGAAAGGCTTTTGCTATAA
>D86068/B/FR/1983/MCK1_LAI_IIIB
GCAGTG------GGA------ATAGGAGCT------TTGTTCCTTGGGTTCTTGGGAGCAGCAGGAAGCACTATGGGCTG
CACGTCAATGACGCTGACGGTACAGGCCAGACAATTATTGTCTGGTATAGTGCAGCAGCAGAACAATTTGCTGAGGGCTA
TTGAGGCGCAACAGCATCTGTTGCAACTCACAGTCTGGGGCATCAAGCAGCTCCAGGCA---AGAATCCTGGCTGTGGAA
AGATACCTAAAGGATCAACAGCTCCTGGGG------ATTTGGGGTTGCTCTGGAAAACTCATTTGCACCACTGCTGTGCC
TTGGAATGCTAGTTGGAGT---------------------------------AATAAA---------TCTCTGGAACAG-
-----ATTTGGAAT------AACATG------ACCTGGATGGAGTGGGACAGAGAAATTAACAATTACACAAGCTTAATA
CACTCCTTAATTGAAGAATCGCAAAACCAGCAAGAAAAGAATGAACAAGAATTATTGGAATTAGATAAATGGGCAAGTTT
GTGGAATTGGTTTAACATAACAAATTGGCTGTGGTATATAAAATTATTCATAATGATAGTAGGAGGCTTGGTAGGTTTAA
GAATAGTTTTTGCTGTACTTTCTGTAGTGAATAGAGTTAGGCAGGGATATTCACCATTATCGTTTCAGACCCACCTC---
CCAACCCCGAGG---GGA---CCCGACAGGCCCGAAGGAATAGAAGAAGAA---------GGTGGAGAGAGAGACAGA--
----GACAGATCCATTCGA---TTAGTGAACGGATCCTTAGCACTTATTTGGGACGATCTGCGGACGCTGTGCCTCTTCA
GCTACCACCGCTTGAGAGACTTACTCTTGATTGTGACGAGGATTGTGGAACTTCTGGGACGCAGGGGGTGGGAAGCCCTC
AAATATTGGTGGAATCTCCTACAATATTGGAGTCAGGAGCTAAAGAATAGTGCTGTTAGCTTGCTCAATGCCACAGCTAT
AGCAGTAGCTGAGGGGACAGATAGGGTTATAGAAGTAGTACAAGGAGCTTGTAGAGCTATTCGCCACATACCTAGAAGAA
TAAGA---------CAGGGCTTGGAAAGGATTTTGCTATAA
>D86069/B/FR/1983/PM213_LAI_IIIB
GCAGTG------GGA------ATAGGAGCT------TTGTTCCTTGGGTTCTTGGGAGCAGCAGGAAGCACTATGGGCTG
CACGTCAATGACGCTGACGGTACAGGCCAGACAATTATTGTCTGGTATAGTGCAGCAGCAGAACAATTTGCTGAGGGCTA
TTGAGGCGCAACAGCATCTGTTGCAACTCACAGTCTGGGGCATCAAGCAGCTCCAGGCA---AGAATCCTGGCTGTGGAA
AGATACCTAAAGGATCAACAGCTCCTGGGG------ATTTGGGGTTGCTCTGGAAAACTCATTTGCACCACTGCTGTGCC
TTGGAATGCTAGTTGGAGT---------------------------------AATAAA---------TCTCTGGAACAG-
-----ATTTGGAAT------AACATG------ACCTGGATGGAGTGGGACAGAGAAATTAACAATTACACAAGCTTAATA
CACTCCTTAATTGAAGAATCGCAAAACCAGCAAGAAAAGAATGAACAAGAATTATTGGAATTAGATAAATGGGCAAGTTT
GTGGAATTGGTTTAACATAACAAATTGGCTGTGGTATATAAAATTATTCATAATGATAGTAGGAGGCTTGGTAGGTTTAA
GAATAGTTTTTGCTGTACTTTCTGTAGTGAATAGAGTTAGGCAGGGATATTCACCATTATCGTTTCAGACCCACCTC---
CCAACCCCGAGG---GGA---CCCGACAGGCCCGAAGGAATAGAAGAAGAA---------GGTGGAGAGAGAGACAGA--
----GACAGATCCATTCGA---TTAGTGAACGGATCCTTAGCACTTATCTGGGACGATCTGCGGACGCTGTGCCTCTTCA
GCTACCACCGCTTGAGAGACTTACTCTTGATTGTAACGAGGATTGTGGAACTTCTGGGACGCAGGGGGTGGGAAGCCCTC
AAATATTGGTGGAATCTCCTACAGTATTGGAGTCAGGAACTAAAGAATAGTGCTGTTAGCTTGCTCAATGCCACAGCCAT
AGCAGTAGCTGAGGGGACAGATAGGGTTATAGAAGTAGTACAAGAAGCTTATAGAGCTATTCGCCACATACCTAGAAGAA
TAAGA---------CAGGGCTTGGAAAGGATTTTGCTATAA
>DD153311/B/FR/1985/pNL43-patent
GCAGTG------GGA------ATAGGAGCT------TTGTTCCTTGGGTTCTTGGGAGCAGCAGGAAGCACTATGGGCTG
CACGTCAATGACGCTGACGGTACAGGCCAGACAATTATTGTCTGATATAGTGCAGCAGCAGAACAATTTGCTGAGGGCTA
TTGAGGCGCAACAGCATCTGTTGCAACTCACAGTCTGGGGCATCAAACAGCTCCAGGCA---AGAATCCTGGCTGTGGAA
AGATACCTAAAGGATCAACAGCTCCTGGGG------ATTTGGGGTTGCTCTGGAAAACTCATTTGCACCACTGCTGTGCC
TTGGAATGCTAGTTGGAGT---------------------------------AATAAA---------TCTCTGGAACAG-
-----ATTTGGAAT------AACATG------ACCTGGATGGAGTGGGACAGAGAAATTAACAATTACACAAGCTTAATA
CACTCCTTAATTGAAGAATCGCAAAACCAGCAAGAAAAGAATGAACAAGAATTATTGGAATTAGATAAATGGGCAAGTTT
GTGGAATTGGTTTAACATAACAAATTGGCTGTGGTATATAAAATTATTCATAATGATAGTAGGAGGCTTGGTAGGTTTAA
GAATAGTTTTTGCTGTACTTTCTATAGTGAATAGAGTTAGGCAGGGATATTCACCATTATCGTTTCAGACCCACCTC---
CCAATCCCGAGG---GGA---CCCGACAGGCCCGAAGGAATAGAAGAAGAA---------GGTGGAGAGAGAGACAGA--
----GACAGATCCATTCGA---TTAGTGAACGGATCCTTAGCACTTATCTGGGACGATCTGCGGAGCCTGTGCCTCTTCA
GCTACCACCGCTTGAGAGACTTACTCTTGATTGTAACGAGGATTGTGGAACTTCTGGGACGCAGGGGGTGGGAAGCCCTC
AAATATTGGTGGAATCTCCTACAGTATTGGAGTCAGGAACTAAAGAATAGTGCTGTTAACTTGCTCAATGCCACAGCCAT
AGCAGTAGCTGAGGGGACAGATAGGGTTATAGAAGTATTACAAGCAGCTTATAGAGCTATTCGCCACATACCTAGAAGAA
TAAGA---------CAGGGCTTGGAAAGGATTTTGCTATAA
>DD153312/B/FR/1985/pNL43-patent
GCAGTG------GGA------ATAGGAGCT------TTGTTCCTTGGGTTCTTGGGAGCAGCAGGAAGCACTATGGGCTG
CACGTCAATGACGCTGACGGTACAGGCCAGACAATTATTGTCTGATATAGTGCAGCAGCAGAACAATTTGCTGAGGGCTA
TTGAGGCGCAACAGCATCTGTTGCAACTCACAGTCTGGGGCATCAAACAGCTCCAGGCA---AGAATCCTGGCTGTGGAA
AGATACCTAAAGGATCAACAGCTCCTGGGG------ATTTGGGGTTGCTCTGGAAAACTCATTTGCACCACTGCTGTGCC
TTGGAATGCTAGTTGGAGT---------------------------------AATAAA---------TCTCTGGAACAG-
-----ATTTGGAAT------AACATG------ACCTGGATGGAGTGGGACAGAGAAATTAACAATTACACAAGCTTAATA
CACTCCTTAATTGAAGAATCGCAAAACCAGCAAGAAAAGAATGAACAAGAATTATTGGAATTAGATAAATGGGCAAGTTT
GTGGAATTGGTTTAACATAACAAATTGGCTGTGGTATATAAAATTATTCATAATGATAGTAGGAGGCTTGGTAGGTTTAA
GAATAGTTTTTGCTGTACTTTCTATAGTGAATAGAGTTAGGCAGGGATATTCACCATTATCGTTTCAGACCCACCTC---
CCAATCCCGAGG---GGA---CCCGACAGGCCCGAAGGAATAGAAGAAGAA---------GGTGGAGAGAGAGACAGA--
----GACAGATCCATTCGA---TTAGTGAACGGATCCTTAGCACTTATCTGGGACGATCTGCGGAGCCTGTGCCTCTTCA
GCTACCACCGCTTGAGAGACTTACTCTTGATTGTAACGAGGATTGTGGAACTTCTGGGACGCAGGGGGTGGGAAGCCCTC
AAATATTGGTGGAATCTCCTACAGTATTGGAGTCAGGAACTAAAGAATAGTGCTGTTAACTTGCTCAATGCCACAGCCAT
AGCAGTAGCTGAGGGGACAGATAGGGTTATAGAAGTATTACAAGCAGCTTATAGAGCTATTCGCCACATACCTAGAAGAA
TAAGA---------CAGGGCTTGGAAAGGATTTTGCTATAA
>DL260745/B/FR/1983/HXB2_patent
GCAGTG------GGA------ATAGGAGCT------TTGTTCCTTGGGTTCTTGGGAGCAGCAGGAAGCACTATGGGCGC
AGCCTCAATGACGCTGACGGTACAGGCCAGACAATTATTGTCTGGTATAGTGCAGCAGCAGAACAATTTGCTGAGGGCTA
TTGAGGCGCAACAGCATCTGTTGCAACTCACAGTCTGGGGCATCAAGCAGCTCCAGGCA---AGAATCCTGGCTGTGGAA
AGATACCTAAAGGATCAACAGCTCCTGGGG------ATTTGGGGTTGCTCTGGAAAACTCATTTGCACCACTGCTGTGCC
TTGGAATGCTAGTTGGAGT---------------------------------AATAAA---------TCTCTGGAACAG-
-----ATTTGGAAT------CACACG------ACCTGGATGGAGTGGGACAGAGAAATTAACAATTACACAAGCTTAATA
CACTCCTTAATTGAAGAATCGCAAAACCAGCAAGAAAAGAATGAACAAGAATTATTGGAATTAGATAAATGGGCAAGTTT
GTGGAATTGGTTTAACATAACAAATTGGCTGTGGTATATAAAATTATTCATAATGATAGTAGGAGGCTTGGTAGGTTTAA
GAATAGTTTTTGCTGTACTTTCTATAGTGAATAGAGTTAGGCAGGGATATTCACCATTATCGTTTCAGACCCACCTC---
CCAACCCCGAGG---GGA---CCCGACAGGCCCGAAGGAATAGAAGAAGAA---------GGTGGAGAGAGAGACAGA--
----GACAGATCCATTCGA---TTAGTGAACGGATCCTTGGCACTTATCTGGGACGATCTGCGGAGCCTGTGCCTCTTCA
GCTACCACCGCTTGAGAGACTTACTCTTGATTGTAACGAGGATTGTGGAACTTCTGGGACGCAGGGGGTGGGAAGCCCTC
AAATATTGGTGGAATCTCCTACAGTATTGGAGTCAGGAACTAAAGAATAGTGCTGTTAGCTTGCTCAATGCCACAGCCAT
AGCAGTAGCTGAGGGGACAGATAGGGTTATAGAAGTAGTACAAGGAGCTTGTAGAGCTATTCGCCACATACCTAGAAGAA
TAAGA---------CAGGGCTTGGAAAGGATTTTGCTATAA
>DL464814/B/FR/1983/HXB2_patent
GCAGTG------GGA------ATAGGAGCT------TTGTTCCTTGGGTTCTTGGGAGCAGCAGGAAGCACTATGGGCGC
AGCCTCAATGACGCTGACGGTACAGGCCAGACAATTATTGTCTGGTATAGTGCAGCAGCAGAACAATTTGCTGAGGGCTA
TTGAGGCGCAACAGCATCTGTTGCAACTCACAGTCTGGGGCATCAAGCAGCTCCAGGCA---AGAATCCTGGCTGTGGAA
AGATACCTAAAGGATCAACAGCTCCTGGGG------ATTTGGGGTTGCTCTGGAAAACTCATTTGCACCACTGCTGTGCC
TTGGAATGCTAGTTGGAGT---------------------------------AATAAA---------TCTCTGGAACAG-
-----ATTTGGAAT------CACACG------ACCTGGATGGAGTGGGACAGAGAAATTAACAATTACACAAGCTTAATA
CACTCCTTAATTGAAGAATCGCAAAACCAGCAAGAAAAGAATGAACAAGAATTATTGGAATTAGATAAATGGGCAAGTTT
GTGGAATTGGTTTAACATAACAAATTGGCTGTGGTATATAAAATTATTCATAATGATAGTAGGAGGCTTGGTAGGTTTAA
GAATAGTTTTTGCTGTACTTTCTATAGTGAATAGAGTTAGGCAGGGATATTCACCATTATCGTTTCAGACCCACCTC---
CCAACCCCGAGG---GGA---CCCGACAGGCCCGAAGGAATAGAAGAAGAA---------GGTGGAGAGAGAGACAGA--
----GACAGATCCATTCGA---TTAGTGAACGGATCCTTGGCACTTATCTGGGACGATCTGCGGAGCCTGTGCCTCTTCA
GCTACCACCGCTTGAGAGACTTACTCTTGATTGTAACGAGGATTGTGGAACTTCTGGGACGCAGGGGGTGGGAAGCCCTC
AAATATTGGTGGAATCTCCTACAGTATTGGAGTCAGGAACTAAAGAATAGTGCTGTTAGCTTGCTCAATGCCACAGCCAT
AGCAGTAGCTGAGGGGACAGATAGGGTTATAGAAGTAGTACAAGGAGCTTGTAGAGCTATTCGCCACATACCTAGAAGAA
TAAGA---------CAGGGCTTGGAAAGGATTTTGCTATAA
>DM111087/B/FR/1985/pNL43-patent
GCAGTG------GGA------ATAGGAGCT------TTGTTCCTTGGGTTCTTGGGAGCAGCAGGAAGCACTATGGGCTG
CACGTCAATGACGCTGACGGTACAGGCCAGACAATTATTGTCTGATATAGTGCAGCAGCAGAACAATTTGCTGAGGGCTA
TTGAGGCGCAACAGCATCTGTTGCAACTCACAGTCTGGGGCATCAAACAGCTCCAGGCA---AGAATCCTGGCTGTGGAA
AGATACCTAAAGGATCAACAGCTCCTGGGG------ATTTGGGGTTGCTCTGGAAAACTCATTTGCACCACTGCTGTGCC
TTGGAATGCTAGTTGGAGT---------------------------------AATAAA---------TCTCTGGAACAG-
-----ATTTGGAAT------AACATG------ACCTGGATGGAGTGGGACAGAGAAATTAACAATTACACAAGCTTAATA
CACTCCTTAATTGAAGAATCGCAAAACCAGCAAGAAAAGAATGAACAAGAATTATTGGAATTAGATAAATGGGCAAGTTT
GTGGAATTGGTTTAACATAACAAATTGGCTGTGGTATATAAAATTATTCATAATGATAGTAGGAGGCTTGGTAGGTTTAA
GAATAGTTTTTGCTGTACTTTCTATAGTGAATAGAGTTAGGCAGGGATATTCACCATTATCGTTTCAGACCCACCTC---
CCAATCCCGAGG---GGA---CCCGACAGGCCCGAAGGAATAGAAGAAGAA---------GGTGGAGAGAGAGACAGA--
----GACAGATCCATTCGA---TTAGTGAACGGATCCTTAGCACTTATCTGGGACGATCTGCGGAGCCTGTGCCTCTTCA
GCTACCACCGCTTGAGAGACTTACTCTTGATTGTAACGAGGATTGTGGAACTTCTGGGACGCAGGGGGTGGGAAGCCCTC
AAATATTGGTGGAATCTCCTACAGTATTGGAGTCAGGAACTAAAGAATAGTGCTGTTAACTTGCTCAATGCCACAGCCAT
AGCAGTAGCTGAGGGGACAGATAGGGTTATAGAAGTATTACAAGCAGCTTATAGAGCTATTCGCCACATACCTAGAAGAA
TAAGA---------CAGGGCTTGGAAAGGATTTTGCTATAA
>DQ007901/B/CN/2002/02HNsmx2
GCAGTG------GGAA---CGATAGGAGCT------ATGTTCCTTGGGTTCTTGGGAGCAGCAGGAAGCACTATGGGCGC
AGCGTCAATAACGCTGACGGTACAGGCCAGACAATTGTTGTCTGGTATAGTGCAACAGCAGAGAAATTTGCTGAGGGCTA
TTGAGGCGCAACAGCATATGTTGCAACTCACAGTCTGGGGCATCAAGCAGCTCCAGGCA---AGAGTCTTGGCTGTGGAA
AGATACCTAAAGGATCAACAGCTCCTAGGG------ATTTGGGGTTGCTCTGGAAAACTCATTTGCACCACTGCTGTGCC
TTGGAATGTTAGTTGGAGT---------------------------------AATAAA---------TCTCTGAATGAG-
-----ATTTGGAAT------AACATG------ACTTGGATGGAGTGGGAAAGGGAAATTGGCAATTACACAAAAGAAATA
TACACCTTAATTGAACAATCGCAGAACCAACAAGAAAAAAATGAACTAGAACTATTGGAATTGGATAAGTGGGCAAGTTT
GTGGAACTGGTTTGACATAACAAAATGGCTGTGGTATATCAAAATATTCATAATGATAGTAGGAGGCTTGGTAGGTTTAA
GAATAGTTTTTGCTGTACTTTCTATAGTAAATAGAGTTAGGCAGGGATACTCACCATTGTCATTACAGATCCGCTTC---
CCAACCCAGAGG---GGA---CCCGGCAGGCCCGAAGGAATCGAAGAAGAA---------GATGGAGAGCAAGACAGA--
----GACAGATCCGAGAGA---TTAGTGAACGGATTCTTGACACTTTTCTGGGAGGATCTACGGAGCCTGTGCCTCTTCA
GCTACCACCGCTTGAGAGACTTACTCTTGATTGTAGCAAGGATTGTGGAACTTCTGGGACGCAGGGGGTGGGAAGCCCTC
AGATATTGGTGGAATCTCCTGCAGTATTGGATTCAGGAAATAAAGAATAGTGCTGTTAGCTTGCTTAACGCCACAGCCAT
AGCAGTAGCTGAGGGGACAGATAGGATTATAGAAGTAGCACAAAGAGCTTATAGGGCTATTCTCAACATACCTACAAGAA
TCAGA---------CAGGCCCTCGAAAGGGCTTTGCTATAA
>DQ127534/B/US/-/AC_04_0_Days_Consen_fa
GCAGTG------GGAG---CACTAGGAGCT------ATGTTCCTTGGGTTCTTGGGAGCAGCAGGAAGCACTATGGGCGC
AGCGTCACTGACGCTGACGGTACAGGCCAGACTATTATTGTCTGGTATAGTGCAACAGCAGAACAATTTGCTGAGGGCTA
TTGAGGCGCAGCAGCATATGTTGCAACTCACGGTCTGGGGCATCAAACAGCTCCAGGCA---AGAGTCCTGGCTGTAGAA
AGATACCTAAAGGATCAACAGCTCCTAGGG------ATTTGGGGTTGCTCTGGCAAACTCATCTGCACCACTGCTGTGCC
TTGGAACACTAGTTGGAGT---------------------------------AATAAA---------ACTCAAAAAGAT-
-----ATTTGGGAA------AACATG------ACATGGATGGAGTGGGAGAGAGAAATTGACAATTACACAGACTTAATA
TACAACTTACTTGAGGAATCGCAGAACCAGCAAGAAAAGAATGAACAAGAATTATTAGCATTGGATAAGTGGGCAAGTTT
GTGGAATTGGTTTTCAATAACAAAATGGCTGTGGTATATAAAAATATTCATAATGATAGTAGGAGGCTTGATAGGTTTAA
GAATAGTTTTTGCTGTACTTTCTATAGTAAATAGAGTTAGGCAGGGATACTCACCAATATCATTACAGACCCGCCTC---
CCAACCCAGAGG---GGA---CCCGACAGGCCCGAAGGAATCGAAGAAGAA---------GGTGGAGAGAGAGACAGA--
----GACAGATCCAGTCGA---TTAGTGCATGGATTATTAGCACTCATCTGGGACGATCTGCGGAGCCTGTGCCTCTTCA
GCTACCACCGCTTGAGAGACTTACTCTTGATTGTAGCGAGGATTGTGGAACTTCTGGGACGCAGGGGGTGGGAAGCCCTC
AAGTACTGGGGGAATCTCCTACAGTATTGGAGTCAGGAGCTAAAGAATAGTGCCATTAGCTTGTTTAATGCCACAGCAAT
AGCAGTAGCTGAAGGGACAGATAGGATTATAGAAATAGCACAAATAATTTTTAGAGCTATTATCCACATACCTAGAAGAA
TAAGA---------CAGGGTTTAGAGAGGCTTTTACTATAA
>DQ127535/B/US/-/AC_04_1650_Days_Seq1_fa
GCAGTG------GGAG---CACTAGGAGCT------ATGTTCCTTGGGTTCTTGGGAGCAGCAGGAAGCACTATGGGCGC
AGCGTCACTGACGCTGACGGTACAGGCCAGACTATTATTGTCTGGTATAGTGCAACAGCAGAACAATTTGCTGAGGGCTA
TTGAGGCGCAGCAGCATATGTTGCAACTCACGGTCTGGGGCATCAAACAGCTCCAGGCA---AGAGTCCTGGCTGTAGAA
AGATACCTAAAGGATCAACAGCTCCTAGGG------ATTTGGGGTTGCTCTGGCAAACTCATCTGCACCACTGCTGTGCC
TTGGAACACTAGTTGGAGT---------------------------------AATAAA---------ACTCAAAAAGAT-
-----ATTTGGGAA------AACATG------ACATGGATGGAGTGGGAGAGAGAAATTGACAATTACACAGGCTTAATA
TACAACTTACTTGAGGAATCGCAGAACCAGCAAGAAAAGAATGAACAAGAATTATTAGCATTGGATAAGTGGGCAAGTTT
GTGGAATTGGTTTTCAATAACAAAATGGCTGTGGTATATAAAAATATTCATAATGATAGTAGGAGGCTTGATAGGTTTAA
GAATAGTTTTTGCTGTACTTTCTATAGTAAATAGAGTTAGGCAGGGATACTCACCAATATCATTACAGACCCGCCTC---
CCAACCCAGAGG---GGA---CCCGACAGGCCCGAAGGAATCGAAGAAGAA---------GGTGGAGAGAGAGACAGA--
----GACAGATCCAGTCGA---TTAGTGCATGGATTATTAGCACTCATCTGGGACGATCTGCGGAGCCTGGGCCTCTTCA
GCTACCACCGCTTGAGAGACTTACTCTTGATTGTAGCGAGGATTGTGGAACTTCTGGGACGCAGGGGGTGGGAAGCCCTC
AAGTACTGGGGAAATCTACTACAGTATTGGAGTCAGGAGCTAAAGAATAGTGCCATTAGCTTGTTTAATGCCACAGCAAT
AGCAGTAGCTGAAGGGACAGATAGGATTATAGAAATAGCACAAATAATTTTTAGAGCTATTATCCACATACCTAGAAGAA
TAAGA---------CAGGGTTTAGAGAGGCTTTTACTATAA
>DQ127536/B/US/-/AC_04_1650_Days_Seq2_fa
GCAGTG------GGAG---CACTAGGAGCT------ATGTTCCTTGGGTTCTTGGGAGCAGCAGGAAGCACTATGGGCGC
AGCGTCACTGACGCTGACGGTACAGGCCAGACTATTATTGTCTGGTATAGTGCAACAGCAGAACAATTTGCTGAGGGCTA
TTGAGGCGCAGCAGCATATGTTGCAACTCACGGTCTGGGGCATCAAACAGCTCCAGGCA---AGAGTCCTGGCTGTAGAA
AGATACCTAAAGGATCAACAGCTCCTAGGG------ATTTGGGGTTGCTCTGGCAAACTCATCTGCACCACTGCTGTGCC
TTGGAACACTAGTTGGAGT---------------------------------AATAAA---------ACTCAAAAAGAT-
-----ATTTGGGAA------AACATG------ACATGGATGGAGTGGGAGAGAGAAATTGACAATTACACAGGCTTAATA
TACAACTTACTTGAGGAATCGCAGAACCAGCAAGAAAAGAATGAACAAGAATTATTAGCATTGGATAAGTGGGCAAGTTT
GTGGAATTGGTTTTCAATAACAAAATGGCTGTGGTATATAAAAATATTCATAATGATAGTAGGAGGCTTGATAGGTTTAA
GAATAGTTTTTGCTGTACTTTCTATAGTAAATAGAGTTAGGCAGGGATACTCACCAATATCATTACAGACCCGCCTC---
CCAACCCAGAGG---GGA---CCCGACAGGCCCGAAGGAATCGAAGAAGAA---------GGTGGAGAGAGAGACAGA--
----GACAGATCCAGTCGA---TTAGTGCATGGATTATTAGCACTCATCTGGGACGATCTGCGGAGCCTGGGCCTCTTCA
GCTACCACCGCTTGAGAGACTTACTCTTGATTGTAGCGAGGATTGTGGAACTTCTGGGACGCAGGGGGTGGGAAGCCCTC
AAGTACTGGGGGAATCTCCTACAGTATTGGAGTCAGGAGCTAAAGAATAGTGCCATTAGCTTGTTTAATGCCACAGCAAT
AGCAGTAGCTGAAGGGACAGATAGGATTATAGAAATAGCACAATTAATTTTTAGAGCTATTATCCACATACCTAGAAGAA
TAAGA---------CAGGGTTTAGAGAGGCTTTTACTATAA
>DQ127537/B/US/-/AC_16_0_Days_Consen_fa
GCAGTG------GGAA---TGATAGGAGCT------ATGTTCCTTGGGTTCTTGGGAGCAGCAGGAAGCACTATGGGCGC
AGCGTCAATAACGCTGACGGTACAGGCCAGACAATTATTGTCTGGTATAGTGCAGCAGCAGAACAATCTGCTGAGGGCTA
TTGAGGCGCAACAGCATCTGTTGCAACTCACAGTCTGGGGCATTAAGCAGCTCCAGGCA---AGAGTCCTGGCTGTGGAA
AGATACCTAAGGGATCAACAGCTCCTAGGG------ATTTGGGGATGCTCTGGAAAACTCATTTGCACCACTGCTGTGCC
TTGGAATGCTAGTTGGAGT---------------------------------AATAAA---------TCTATGGAGGAA-
-----ATTTGGGAA------AACATG------ACCTGGATGCAATGGGAAAAAGAAATTGACAATTACACAAATTTAATA
TACAACTTAATTGAAGAATCACAGAACCAGCAGGAAAAGAATGAACAAGAATTATTGGAATTGGATAAATGGGCAAGTTT
GTGGACTTGGTTTGACATAACAAAATGGCTGTGGTATATAAAAATATTCATAATGATAGTAGGAGGTTTAGTAGGTTTAA
GAATAGTTTTTACTGTACTTTCTATAGCAAATAGAGTTAGGCAGGGATACTCACCATTATCGTTTCAGACCCAATTC---
CCAGCCCCGAGG---GGA---CCCGACAGGCCCGAAGGAACCGAAGGAGAA---------GGTGGAGACAAAGACAGA--
----GGCAGATCCACTCGC---TTAGTGAATGGATTCTTAGCACTCATCTGGGACGACCTACGGAGCCTGTGCCTCTTCA
GCTACCACCGCTTGAGAGACTTACTCTTGATTGCAGCGAGGATTGTGGAACTTCTGGGACGCAGGGGGTGGGAAGCACTC
AAGTATCTGTGGAATCTCCTACAGTATTGGAGCCAGGAACTAAAGAATAGTGCTATTAGCTTGTTCAATGCCACAGCTAT
AACAGTAGCTGAGGGGACAGATAGGGTTATAGAAGTAGTACAAAGAGCTTGTAGAGCTCTTCTCCACATACCTAGAAGAA
TAAGA---------CAGGGCTTCGAAAGGGCTTTGCTATAA
>DQ127538/B/US/-/AC_16_1934_Days_Seq1_fa
GCAGTG------GGAA---TGATAGGAGCT------ATGTTCCTTGGGTTCTTGGGAACAGCAGGAAGCACTATGGGCGC
AGCGTCAATAACGCTGACGGTACAGGCCAGACAATTATTGTCTGGTATAGTGCAGCAGCAGAACAATCTGCTGAGGGCTA
TTGAGGCGCAACAGCATCTGTTGCAACTCACAGTCTGGGGCATTAAGCAGCTCCAGGCA---AGAGTCCTGGCTGTGGAA
AGATACCTAAAGGATCAACAGCTCCTAGGG------ATTTGGGGATGCTCTGGAAAACTCATTTGCACCACTGCTGTGCC
TTGGAATGCTAGTTGGAGT---------------------------------AATAAA---------TCTATGGAGGAA-
-----ATTTGGGAA------AACATG------ACCTGGATGCAATGGGAAAAAGAAATTGACAATTACACAAATTTAATA
TACAACTTAATTGAAGAATCACAGAACCAGCAGGAAAAGAATGAACAAGAATTATTGGAATTGGATAAATGGGCAAGTTT
GTGGACTTGGTTTGACATAACAAAATGGCTGTGGTATATAAAAATATTCATAATGATAGTAGGAGGTTTAGTAGGTTTAA
GAATAGTTTTTACTGTACTTTCTATAGCAAATAGAGTTAGGCAGGGATACTCACCATTATCGTTTCAGACCCAATTC---
CCAGCCCCGAGG---GGA---CCCGACAGGCCCGAAGGAACAGAAGGAGAA---------GGTGGAGACAAAGACAGA--
----GGCAGATCCACTCGC---TTAGTAAATGGATTCTTAGCACTCATCTGGGACGACCTACGGAGCCTGTGCCTCTTCA
GCTACCACCGCTTGAGAGACTTACTCTTGATTGCAGCGAGGATTGTGGAACTTCTGGGACGCAGGGGGTGGGAAGCACTC
AAGTATCTGTGGAATCTCTTACAGTATTGGAGCCAGGAACTAAAGAATAGTGCTATTAGCTTGTTCAATGCCACAGCTAT
AACAGTAGCTGAGGGGACAGATAGGGTTATAGAAGTAGTACAAAGAGCTTGTAGAGCTCTTCTCCACATACCTAGAAGAA
TAAGA---------CAGGGCTTTGAAAGGGCTTTGCTATAA
>DQ127539/B/US/-/AC_16_1934_Days_Seq2_fa
GCAGTG------GGAA---TGATAGGAGCT------ATGTTCCTTGGGTTCTTGGGAACAGCAGGAAGCACTATGGGCGC
AGCGTCAATAACGCTGACGGTACAGGCCAGACAATTATTGTCTGGTATAGTGCAGCAGCAGAACAATCTGCTGAGGGCTA
TTGAGGCGCAACAGCATCTGTTGCAACTCACAGTCTGGGGCATTAAGCAGCTCCAGGCA---AGAGTCCTGGCTGTGGAA
AGATACCTAAAGGATCAACAGCTCCTAGGG------ATTTGGGGATGCTCTGGAAAACTCATTTGCACCACTGCTGTGCC
TTGGAATGCTAGTTGGAGT---------------------------------AATAAA---------TCTATGGAGGAA-
-----ATTTGGGAA------AACATG------ACCTGGATGCAATGGGAAAAAGAAATTGACAATTACACAAATTTAATA
TACAACTTAATTGAAGAATCACAGAACCAGCAGGAAAAGAATGAACAAGAATTATTGGAATTGGATAAATGGGCAAGTTT
GTGGACTTGGTTTGACATAACAAAATGGCTGTGGTATATAAAAATATTCATAATGATAGTAGGAGGTTTAGTAGGTTTAA
GAATAGTTTTTACTGTACTTTCTATAGCAAATAGAGTTAGGCAGGGATACTCACCATTATCGTTTCAGACCCAATTC---
CCAGCCCCGAGG---GGA---CCCGACAGGCCCGAAGGAACAGAAGGAGAA---------GGTGGAGACAAAGACAGA--
----GGCAGATCCACTCGC---TTAGTAAATGGATTCTTAGCACTCATCTGGGACGACCTACGGAGCCTGTGCCTCTTCA
GCTACCACCGCTTGAGAGACTTACTCTTGATTGCAGCGAGGATTGTGGAACTTCTGGGACGCAGGGGGTGGGAAGCACTC
AAGTATCTGTGGAATCTCTTACAGTATTGGAGCCAGGAACTAAAGAATAGTGCTATTAGCTTGTTCAATGCCACAGCTAT
AACAGTAGCTGAGGGGACAGATAGGGTTATAGAAGTAGTACAAAGAGCTTGTAGAGCTCTTCTCCACATACCTAGAAGAA
TAAGA---------CAGGGCTTTGAAAGGGCTTTGCTATAA
>DQ127548/B/US/-/AC_59_41_Days_Seq1_fa
GCAGTG------GGA------ATAGGAGCT------TTGTTCCTTGGGTTCTTGGGAGCAGCAGGAAGCACTATGGGCGC
AGTGTCAATGACGCTGACGGTACAGGCCAGACAATTGTTGTCTGGTATAGTGCAACAGCAGAACAATCTGCTGCGGGCTA
TTGAGGCGCAACAGCATATGTTGCAACTCACAGTCTGGGGCATCAAGCAGCTCCAGGCA---AGAATCCTGGCTGTGGAA
AGATACCTACAGGATCAACAGCTCCTGGGG------ATTTGGGGTTGCTCTGGAAAACTCATTTGCACCACTGCTGTGCC
TTGGAATACTAGTTGGAGT---------------------------------AATAAA---------ACTTACGAAAAG-
-----ATTTGGAAT------AACATG------ACATGGATGGACTGGGATAGAGAAATTAGCAATTACACAGGCCAAATA
TACACCTTAATTCAAGAATCGCAGAACCAGCAAGAAAAGAATGAAAAAGAATTATTGGAGTTAGATAAATGGGCAAGTTT
GTGGAATTGGTTTGACATAACAAATTGGCTGTGGTATATAAAAATATTCATAATGATAGTAGGAGGCTTGATAGGTTTAA
GAATAGTTTTTACTGTACTTTCTATAGTGAATAGAGTTAGGCAGGGATACTCACCATTATCGTTTCAGACCCGCCTC---
CCAGCCCAGAGG---GGA---CCAGACAGGCCCGAAGGAATCGAAGAAGAA---------GGTGGAGAGCAAGACAGA--
----GACAGATCAGGTCTC---TTAGTGGATGGATTCTTAGCACTCATCTGGGTCGACCTACGGAGCCTGTTCCTTTTCA
GCTACCGCCGCTTGAGAGACTTACTCTTGATTGTAGCGAGGATTGTGGAACTTCTGGGACGCAGGGGGTGGGAAGCTCTC
CAGTATTGGTGGAATCTCATACAGTATTGGATTCAGGAACTAAGGAATAGTGCTATTAGCTTGCTCAACGCCACAGCCAT
AACAGTAGCTGAGGGGACAGATAGGGTTTTAGAAATATTGCAAAGAGCCGGTAGAGCTATTCTCAACATACCTAGAAGAA
TAAGA---------CAGGGCCTAGAAAGAGCATTGGTATAA
>DQ127549/B/US/-/AC_59_41_Days_Seq2_fa
GCAGTG------GGA------ATAGGAGCT------TTGTTCCTTGGGTTCTTGGGAGCAGCAGGAAGCACTATGGGCGC
AGTGTCAATGACGCTGACGGTACAGGCCAGACAATTGTTGTCTGGTATAGTGCAACAGCAGAACAATCTGCTGCGGGCTA
TTGAGGCGCAACAGCATATGTTGCAACTCACAGTCTGGGGCATCAAGCAGCTCCAGGCA---AGAATCCTGGCTGTGGAA
AGATACCTACAGGATCAACAGCTCCTGGGG------ATTTGGGGTTGCTCTGGAAAACTCATTTGCACCACTGCTGTGCC
TTGGAATACTAGTTGGAGT---------------------------------AATAAA---------ACTTACGAAAAG-
-----ATTTGGAAT------AACATG------ACATGGATGGACTGGGATAGAGAAATTAGCAATTACACAGGCCAAATA
TACACCTTAATTCAAGAATCGCAGAACCAGCAAGAAAAGAATGAAAAAGAATTATTGGAGTTAGATAAATGGGCAAGTTT
GTGGAATTGGTTTGACATAACAAATTGGCTGTGGTATATAAAAATATTCATAATGATAGTAGGAGGCTTGATAGGTTTAA
GAATAGTTTTTACTGTACTTTCTATAGTGAATAGAGTTAGGCAGGGATACTCACCATTATCGTTTCAGACCCGCCTC---
CCAGCCCAGAGG---GGA---CCAGACAGGCCCGAAGGAATCGAAGAAGAA---------GGTGGAGAGCAAGACAGA--
----GACAGATCAGGTCTC---TTAGTGGATGGATTCTTAGCACTCATCTGGGTCGACCTACGGAGCCTGTTCCTTTTCA
GCTACCGCCGCTTGAGAGACTTACTCTTGATTGTAGCGAGGATTGTGGAACTTCTGGGACGCAGGGGGTGGGAAGCTCTC
CAGTATTGGTGGAATCTCATACAGTATTGGATTCAGGAACTAAGGAATAGTGCTATTAGCTTGCTCAACGCCACAGCCAT
AACAGTAGCTGAGGGGACAGATAGGGTTTTAGAAATATTGCAAAGAGCCGGTAGAGCTATTCTCAACATACCTAGAAGAA
TAAGA---------CAGGGCCTAGAAAGAGCATTGGTATAA
>DQ127550/B/US/-/AC_59_111_Days_Seq1_fa
GCAGTG------GGA------ATAGGAGCT------TTGTTCCTTGGGTTCTTGGGAGCAGCAGGAAGCACTATGGGCGC
AGTGTCAATGACGCTGACGGTACAGGCCAGACAATTGTTGTCTGGTATAGTGCAACAGCAGAACAATCTGCTGCGGGCTA
TTGAGGCGCAACAGCATATGTTGCAACTCACAGTCTGGGGCATCAAGCAGCTCCAGGCA---AGAATCCTGGCTGTGGAA
AGATACCTACAGGATCAGCAGCTCCTGGGG------ATTTGGGGTTGCTCTGGAAAACTCATTTGCACCACTGCTGTGCC
TTGGAATACTAGTTGGAGT---------------------------------AATAAA---------ACTTACGAAAAG-
-----ATTTGGAAT------AACATG------ACATGGATGGACTGGGATAGAGAAATTAGCAATTACACAGGCCAAATA
TACACCTTAATTCAAGAATCGCAGAACCAGCAAGAAAAGAATGAAAAAGAATTATTGGAGTTAGATAAATGGGCAAGTTT
GTGGAATTGGTTTGACATAACAAATTGGCTGTGGTATATAAAAATATTCATAATGATAGTAGGAGGCTTGATAGGTTTAA
GAATAGTTTTTACTGTACTTTCTATAGTGAATAGAGTTAGGCAGGGATACTCACCATTATCGTTTCAGACCCGCCTC---
CCAGCCCAGAGG---GGA---CCAGACAGGCCCGAAGGAATCGAAGAAGAA---------GGTGGAGAGCAAGACAGA--
----GACAGATCAGGTCTC---TTAGTGAATGGATTCTTAGCACTCATCTGGGTCGACCTACGGAGCCTGTTCCTTTTCA
GCTACCGCCGCTTGAGAGACTTACTCTTGATTGTAGCGAGGATTGTGGAACTTCTGGGACGCAGGGGGTGGGAAGCTCTC
CAGTATTGGTGGAATCTCATACAGTATTGGATTCAGGAACTAAGGAATAGTGCTATTAGCTTGCTCAACGCCACAGCCAT
AACAGTAGCTGAGGGGACAGATAGGGTTTTAGAAATATTGCAAAGAGCCGGTAGAGCTATCCTCAACATACCTAGAAGAA
CAAGA---------CAGGGCCTAGAAAGAGCATTGGTATAA
>DQ127551/B/US/-/AC_59_111_Days_Seq2_fa
GCAGTG------GGA------ATAGGAGCT------TTGTTCCTTGGGTTCTTGGGAGCAGCAGGAAGCACTATGGGCGC
AGTGTCAATGACGCTGACGGTACAGGCCAGACAATTGTTGTCTGGTATAGTGCAACAGCAGAACAATCTGCTGCGGGCTA
TTGAGGCGCAACAGCATATGTTGCAACTCACAGTCTGGGGCATCAAGCAGCTCCAGGCA---AGAATCCTGGCTGTGGAA
AGATACCTACAGGATCAGCAGCTCCTGGGG------ATTTGGGGTTGCTCTGGAAAACTCATTTGCACCACTGCTGTGCC
TTGGAATACTAGTTGGAGT---------------------------------AATAAA---------ACTTACGAAAAG-
-----ATTTGGAAT------AACATG------ACATGGATGGACTGGGATAGAGAAATTAGCAATTACACAGGCCAAATA
TACACCTTAATTCAAGAATCGCAGAACCAGCAAGAAAAGAATGAAAAAGAATTATTGGAGTTAGATAAATGGGCAAGTTT
GTGGAATTGGTTTGACATAACAAATTGGCTGTGGTATATAAAAATATTCATAATGATAGTAGGAGGCTTGATAGGTTTAA
GAATAGTTTTTACTGTACTTTCTATAGTGAATAGAGTTAGGCAGGGATACTCACCATTATCGTTTCAGACCCGCCTC---
CCAGCCCAGAGG---GGA---CCAGACAGGCCCGAAGGAATCGAAGAAGAA---------GGTGGAGAGCAAGACAGA--
----GACAGATCAGGTCTC---TTAGTGAATGGATTCTTAGCACTCATCTGGGTCGACCTACGGAGCCTGTTCCTTTTCA
GCTACCGCCGCTTGAGAGACTTACTCTTGATTGTAGCGAGGATTGTGGAACTTCTGGGACGCAGGGGGTGGGAAGCTCTC
CAGTATTGGTGGAATCTCATACAGTATTGGATTCAGGAACTAAGGAATAGTGCTATTAGCTTGCTCAACGCCACAGCCAT
AACAGTAGCTGAGGGGACAGATAGGGTTTTAGAAATATTGCAAAGAGCCGGTAGAGCTATCCTCAACATACCTAGAAGAA
CAAGA---------CAGGGCCTAGAAAGAGCATTGGTATAA
>DQ207940/B/GE/2003/03GEMZ004
GCAGTG------GGAA---CGCTAGGAGCT------ATGTTCCTTGGGTTCTTAGGAGCAGCAGGAAGCACTATGGGCGC
AGCGTCAATGACGCTGACGGTACAGGCCAGACTATTATTGTCTGGTATAGTGCAGCAGCAGAACAATCTACTGAGGGCTA
TTGAGGCGCAACAGCATCTGTTGCAACTCACAGTCTGGGGCATCAAGCAGCTCCAGGCA---AGAGTCCTGGCTGTGGAA
AGATACCTAAGAGATCAACAGCTCCTAGGG------ATTTGGGGTTGCTCTGGAAAACTCATTTGCACCACTTCTGTACC
TTGGAATTCTAGTTGGAGT---------------------------------AATAAA---------TCTCTGGATATG-
-----ATTTGGGGT------AACATG------ACCTGGATGCAGTGGGAAAAAGAAATTGACAATTATACAGACTTAATA
TACTCCTTACTTGAAGACTCGCAGATCCAACAAGACAAAAATGAAAAAGAGTTATTGGAATTAGATAAGTGGGCAAATTT
GTGGAATTGGTTTGATATATCAAACTGGCTGTGGTATATAAAAATATTCATAATGATAATAGGAGGCTTGGTAGGTTTAA
GAATAATCTTTGCTGTATTTTCTATAGTGAATAGAGTTAGGCAGGGATACTCACCACTATCGTTGCAGACCCTCTTC---
CCAGCTCCGAGG---GGA---CCCGACAGGCCCGAAGGAATAGAAGAAGAA---------GGTGGAGAGAGAAACAGA--
----GACAGATCCATCAGA---TTAGTGGATGGATTCTTAGCGCTTTTCTGGGACGACCTGCGGAGCCTGTGCCTCTTCA
GCTACCACCGCTTGAGAGACTTACTCTTCATTGCAGCGAGGATTGTGGGACTTCTGGGACGCAGGGGGTGGGAACTCCTC
AAGTATCTGTGGAATCTCCTGCAGTATTGGAGTCAGGAACTAAAGAATAGTGCTGTCAGCTTGCTTAATGCTACAGCTAT
AATAGTAGCTGAGGGAACAGATAGAATTATAGAAGTAGCACAAGGGATTTTTAGAGCCATTATCCACATACCTAGAAGAA
TAAGA---------CAAGGCTTGGAAAGGGCTTTGCTATAA
>DQ207942/B/GE/2003/03GEMZ010
GCAGTG------GGAG---TGTTTGGAGCC------ATGTTCCTTGGGTTCTTGGGAGCAGCAGGAAGCACTATGGGCGC
AGCGTCAATAACGCTGACGGTACAGGCCAGACAATTATTGTCTGGTATAGTGCAACAGCAGAGCAATTTGCTGAGAGCTA
TTGAGGCGCAACAGCATCTGTTGCAACTCACAGTCTGGGGCATTAAGCAGCTCCAGGCA---AGAGTCCTGGCTGTAGAA
AGATACCTACAGGATCAACGGCTCCTAGGG------CTTTGGGGTTGCTCTGGAAAACTCATTTGCACCACTACTGTGCC
TTGGAATGCTAGTTGGAGT---------------------------------AATAAA---------TCTCTAAATGAA-
-----ATTTGGGAT------AACATG------ACCTGGATGCAGTGGGAGAGAGAAATTGATAATTACACAGGCATAATA
TACAATTTAATTGAAATATCACAAACCCAACAAGAAAAGAATGAACATGAATTATTGGAATTAGACAAGTGGGCAAGTTT
ATGGAATTGGTTTGACATATCAAACTGGCTGTGGTATATAAAAATATTCATAATGATAGTAGGAGGTTTAATAGGTTTAA
GAATAGTTTTTACTGTACTTTCTATAGCAAATAGAGTTAGGCAGGGATACTCACCATTGTCATTCCAGACCCGCCTC---
CCAGCCCAGAGG---GGA---CCCGACAGGCCCGAAGGAACAGAAGAAGAA---------GGTGGAGAGCAAGACAGA--
----GACAGATCCGGACCA---TTAGCGACTGGATTCTTAGAACTCATCTGGATCGATCTAAGGAGCCTGTGCCTCTTCA
GCTACCATCGCTTGAGAGACTTACTCTTGATTGCAGCGAGGATTGTCGAACTTCTGGGACGCAGGGGGTGGGAAGCCCTC
AAATATTGGTGGAATCTCCTACAATATTGGGGTCAGGAACTAAAGAATAGTGCTGTTAATTTGCTTAATGCTGCAGCCAT
AGCAGTAGCTGAGGGGACAGATAGAATTGTAGAAGTAGTACAAAGAATTGGTAGAGCTATTATCCACATACCTAGAAGAA
TAAGA---------CAGGGCTTTGAAAGGTCTTTGCTATAA
>DQ295192/B/KR/2004/04LSK7
GCAGTG------GGAA---CAATAGGAGCT------ATGTTCCTTGGGTTCTTGGGAGCAGCAGGAAGCACTATGGGCGC
AGCGTCACTGACGCTGACGGTACAGGCCAGACTACTATTGTCTGGTATAGTGCAACAGCAGAATAATTTGCTGAGAGCTA
TTGAGGCGCAACAGCATCTGTTGCAACTCACAGTCTGGGGCATCAAGCAGCTCCAGGCA---AGAGTCCTGGCTGTAGAA
AGATACCTAAAGGATCAACAGCTCCTGGGG------ATTTGGGGATGCTCTGGAAAGCTCATCTGCACCACTAATGTGCC
TTGGAATACTAGTTGGAGT---------------------------------AATAAA---------TCTCTGAATAGA-
-----ATCTGGGAT------AACATG------ACCTGGATGGAGTGGGATAGAGAAATTAACAATTACACAAACTTAATA
TATCACTTGCTTGAAGAATCGCAGAACCAGCAAGATAAAAATGAACAGGAATTATTGGAATTGGATAAATGGGCAAGTTT
GTGGAGTTGGTTTGACATAACAAACTGGCTGTGGTATATAAAAATATTCATAATGATAGTAGGAGGCTTGATAGGTTTAA
GAATAGTCTTTTCTGTACTTTCTATAGTAAATAGAGTTAGGCAGGGATACTCACCCTTATCGTTTCAGACCCACTTC---
CCAAGCCCGAGG---GGA---CCCGACAGGCCAGGAGGAATCGAAGGAGAA---------GGTGGAGAAAGAGACAGA--
----GGTGGATCCGATCGA---TTAGTGAATGGATTCTTAACACTCGTCTGGGTCGACCTGCGGAGCCTGTGCCTCTTCA
GCTACCACAGCTTGAGAGACTTACTCTTGATTGTAGCGAGGAGTGTGGAACTTCTGGGACTCAGGGGGTGGGAAGTCCTC
AAATATCTGTGGAATCTCCTGCAGTACTGGAGTCAGGAACTAAAGAAAAGTGCTGTTAGTTTGCTTAATGCCACAACTAT
AGTAGTAGCTGAGGGGACAGATAGGATTATAGAACTATTGCAAAGAACTTATAGAGCTATTATCCACATACCTACAAGAA
TAAGA---------CAGGGCTTGGAAAGGGCTTTGCTATAA
>DQ295193/B/KR/2004/04KMH5
GCAGTG------GGAG---TAATAGGAGCT------ATGTTCCTTGGGTTCTTGGGAGCAGCAGGAAGCACTATGGGCGC
AGCGTCAGTGACGTTGACGGTACAGGCCAGACTATTATTGTCTGGTATAGTGCAACAGCAAAATAATTTGCTGAGAGCTA
TTGAGGCGCAACAGCATCTGTTGCAACTCACAGTCTGGGGCATCAAGCAGCTCCAAGCA---AGAGTCCTGGCTGTGGAA
AGATACCTAAAGGATCAACAGCTCCTGGGG------ATTTGGGGATGCTCTGGAAAGCTCATCTGCACCACTAATGTGCC
TTGGAATACTAGTTGGAGT---------------------------------AATAAA---------ACTCTAGAATAT-
-----ATCTGGGGT------AACATG------ACCTGGATGGAGTGGGACAGAGAAATTAACAATTACACAGACTTAATA
TACAACTTACTTGAAAAATCGCAGAACCAACAAGAAAAGAATGAACAGGAATTATTGGAATTGGATAAATGGTCAAGCTT
GTGGAATTGGTTTGACATAACACAATGGCTGTGGTATATAAGAATATTCATAATGATAGTAGGAGGCTTGGTAGGTTTAA
GAATAATTTTTTCTGTACTTTCTATAGTGAATAGAGTTAGGCAGGGATACTCACCATTATCGTTTCAGACCCACTTC---
CCAAGCCCGAGG---GGA---CCCGACAGGCCAGGAGGAATCGAAGGAGAA---------GGTGGAGAAGGAGACAGG--
----GATGGATCCGGTCGA---TTAGTGAATGGATTCTTAACACTCGTCTGGGTCGACCTGCGGAGCCTGTGCCTCTTCA
GCTACCGCCGCTTGAGAGACTTACTCTTGATTGTAGCGAGGGGTGTGGAACTTCTGGGACTCAGGGGGTGGGAAATCCTC
AAATATTGGTGGAGTCTCCTGCAGTACTGGAGTCAGGAGCTAAAGAAGAGTGCTGTTAGTTTGCTTAATGCCACAGCTAG
AGTAGTAGCAGAGGGGACAGATAGGGTTATAGAAATATTACAAAGAGCTTATAGAGCTATTATCCACATACCTAGAAGAA
TAAGA---------CAGGGCTTGGAAAGGGCTTTGCTATAA
>DQ295194/B/KR/2004/04WK7_HIV_1_wk
GCAATA------ACA------TTAGGAGCT------ATGTTCCTTGGGTTCTTGGGAGCAGCAGGAAGCACTATGGGCGC
AGCGTCAATGACGCTGACGGTACAGGCCAGACTATTATTGTCTGGTATAGTGCAACAGCAGAATAATTTGCTGAGAGCTA
TTGAGGCGCAACAGCATCTGTTGCAGCTTACAGTCTGGGGCATCAAGCAGCTCCAGGCA---AGAGTCCTAGCTGTGGAA
AGATACCTAAAGGATCAGCAGCTCCTGGGA------ATTTGGGGATGCTCTGGAAAGCTCATCTGCACCACTAATGTGCC
TTGGAACACTAGTTGGAGT---------------------------------AATAAA---------TCTCTGAATGAT-
-----ATCTGGGAT------AACATG------ACCTGGATGGAGTGGGACAAAGAAATTAACAATTACACAAACTTCATA
TACGACTTACTTGAAAAATCGCAGAACCAGCAAGAAAAGAATGAACAGGAATTACTGGAATTGGATAAATGGGCAAGTTT
GTGGAATTGGTTTGACATATCACAATGGCTGTGGTATATAAGAATATTCATAATGATAGTAGGAGGCTTAGTAGGTTTAA
GAATAATTTTTTCTGTACTTTCTATAGTGAATAGAGTTAGGCAGGGATACTCACCATTATCGTTTCAGACCCACTTC---
CCAAGCCCGAGG---GGA---CCCGACAGGCCAGGAGGAATCGAAGGAGAA---------GGTGGAGAAAGAGACAGA--
----GGTGGATCCGGTCGC---TCAGTGGATGGATTCTTAACACTCATCTGGGTCGACCTACGGAGCCTGTGCCTCTTCA
GCTACCACCGCTTGAGAGACTTACTCTTGATTGTAGCGAGGGGTGTGGAACTTCTGGGACTCAGGGGGTGGGAAGTCCTC
AAATGTTGGTGGAATCTCCTGCAGTACTGGAGTCAGGAACTAAAGAAGAGTGCTGTTAGTTTGCTTAATGCCACAGCTGT
AGCAGTAGCTGAGAGGACAGATAGGGTTATAGAAATATTACAAAGAGCTTATAGAGCTATTCTCCACATACCTAGAAGAA
TAAGA---------CAGGGCTTGGAAAGGGCTTTGCTATAA
>DQ295196/B/KR/2004/04KYR8
GCAGTG------GGAA---CGATAGGAGCT------ATGTTCCTTGGGTTCTTGGGAGCAGCAGGAAGCACTATGGGCGC
AGCGTCAGTAACGCTGACGGTACAGGCCAGACTATTATTGTCTGGTATAGTGCAACAGCAGAATAATTTACTGAAAGCTA
TTGAGGCGCAACAGCGTCTGTTGCAACTCACAGTCTGGGGCATCAAGCAGCTCCAGGCA---AGACTCCTGGCTGTGGAA
AGATACCTAAAGGATCAACAGCTCCTGGGG------ATTTGGGGATGCTCTGGAAAGCTCATCTGCACCACTGCTGTGCC
CTGGAATACTAGTTGGAGT---------------------------------AATAAA---------TCTCAGGATGAA-
-----ATCTGGCAT------AACATG------ACCTGGATGCAGTGGGACAGAGAAATTAACAATTACACAAGCTTAATA
TACACCTTGCTTGAAGAATCGCAGAACCAACAAGAAAAGAATGAACAGGAATTATTGGAATTGGATAAATGGGCAAGTTT
GTGGAATTGGTTTGACATAACACAATGGCTGTGGTATATAAAAATATTCATAATGATAGTAGGAGGCTTGATAGGTTTAA
GAATAATTTGTTCTGTACTTTCTATAGTAAATAGAGTTAGGAAGGGATACTCACCACTATCGTTTCAGACCCACCTC---
CCAAGCCCGAGG---GGA---CCCGACAGGCCAGGAGGAATCGAAGGAGAA---------GGTGGAGAAGAAGACAGA--
----GGTGGATCCAGTCCA---TTAGTGGATGGATTCTTAACACTCATCTGGGTCGACCTGAGGAGCCTGTGCCTCTTCA
GCTACCACCGCTTGAGAGACTTAATCTTGATTGTAGCGAGGAGTCTGGAACTTCTGGGACGCAGGGGGTGGGAAGTCCTC
AGATACGGGTGGAATCTCCTGCAGTACTGGAGTCAGGAACTAAAGAAAGCTGCTGTTAGTTTGCTTAATGCCACAGCTAT
AGCAGTAGCTGAGGGGACAGATAGGGTTATAGAAATATTACAAAGGGCTTATAGAGCTATCCTCCACATACCTAGAAGAG
TAAGA---------CAGGGCTTGGAAAGGGCTTTGCTATAA
>DQ322223/B/CA/-/GOL016V01
GCAGTG------GGA------ATAGGAGCT------ATGTTCCTTGGGTTCTTGGGAGCAGCAGGAAGCACTATGGGCGC
AGCGTCAATAACGCTGACGGTACAGGCCAGACAATTACTGTCTGGTATAGTGCAACAGCAGAGCAATTTGCTGAGAGCTA
TTGAGGCACAACAGCATATGTTGCAACTCACAGTCTGGGGCATCAAACAGCTCCAGGCA---AGAGTCCTGGCTGTGGAA
AGATACCTAAAGGATCAACAGCTCCTAGGG------ATTTGGGGTTGCTCTGGAAAACTCATTTGCACCACTGCTGTGCC
TTGGAATACTAGTTGGAGT---------------------------------AATAAA---------TCTATGAGTGAG-
-----ATTTGGGAT------AACATG------ACCTGGATGGAGTGGGAAAAAGAAATCAATAATTACACAGAACAAATA
TACAAATTAATTGAAATATCGCAGAACCAACAAGAAAAGAATGAACAAGACTTATTAGAATTAGATAAGTGGGCAAGTTT
GTGGAATTGGTTCAGCATAACAAACTGGCTGTGGTATATAAAGATATTTATAATGATAGTAGGAGGCTTGGTAGGTTTAA
GAATAGTTTTTACTGTACTTTCTATAGTGAATAGAGTTAGGCAGGGATACTCACCACTGTCATYTCAGACCCGCCTC---
CACGCCCCGAGG---GGA---CCAGACAGGCCCGAAGGAATCGAAGAAGAA---------GGTGGAGACAGAGACAGA--
----GACAAATCCAGAAGA---TTAGTGGATGGATTCTTAGCACTTGTCTGGGACGACCTGCGGAGCCTGTGCCTCTTCA
GCTACCACCGCTTGAGGGACTTACTCTTGATTGTAACGAGGATTGTGGAAATTCTGGGACGCAGGGGGTGGGAACTTCTC
AAGTATTGGTGGAATCTCCTGCAATATTGGATTCAGGAACTAAAGAATAGTGCTGTTAGCTTGCTTAATACCACAGCTAT
AGCAGTAGCTGAAGGAACAGATAGGGTTATAGAAGTAGGACAAAGAGCTTTTAGAGCTGTTATCCACATACCTAGAAGAA
TAAGA---------CAGGGCTTGGAAAGGGCTTTGCAATAA
>DQ322224/B/CA/-/GOL016V10
GCAGTG------GGA------ATAGGAGCT------ATGTTCCTTGGGTTCTTGGGAGCAGCAGGAAGCACTATGGGCGC
AGCGTCAATAACGCTGACGGTACAGGCCAGACAATTACTGTCTGGTATAGTGCAACAGCAGAGCAATTTGCTGAGAGCTA
TTGAGGCACAACAGCATATGTTGCAACTCACAGTCTGGGGCATCAAACAGCTCCAGGCA---AGAGTCCTGGCTGTGGAA
AGATACCTAAAGGATCAACAGCTCCTAGGG------ATTTGGGGTTGCTCTGGAAAACTCATTTGCACCACTGCTGTGCC
TTGGAATACTAGTTGGAGT---------------------------------AATAAA---------TCTATGAGTGAG-
-----ATTTGGGAT------AACATG------ACCTGGATGGAGTGGGAAAAAGAAATCAATAATTACACAGAACAAATA
TACAAATTAATTGAAATATCGCAGAACCAACAAGAAAAGAATGAACAAGACTTATTAGAATTAGATAAGTGGGCAAGTTT
GTGGAATTGGTTCAGCATAACAAACTGGCTGTGGTATATAAAGATATTTATAATGATAGTAGGAGGCTTGGTAGGTTTAA
GAATAGTTTTTACTGTACTTTCTATAGTGAATAGAGTTAGGCAGGGATACTCACCACTGTCATTTCAGACCCGCCTC---
CACGCCCCGAGG---GGA---CCAGACAGGCCCGAAGGAATCGAAGAAGAA---------GGTGGAGACAGAGACAGA--
----GACAAATCCAGAAGA---TTAGTGGATGGATTCTTAGCACTTGTCTGGGACGACCTGCGGAGCCTGTGCCTCTTCA
GCTACCACCGCTTGAGGGACTTACTCTTGATTGTAACGAGGATTGTGGAAATTCTGGGACGCAGGGGGTGGGAACTTCTC
AAGTATTGGTGGAATCTCCTGCAATATTGGATTCAGGAACTAAAGAATAGTGCTGTTAGCTTGCTTAATACCACAGCTAT
AGCAGTAGCTGAAGGAACAGATAGGGTTATAGAAGTAGGACAAAGAGCTTTTAGAGCTGTTATCCACATACCTAGAAGAA
TAAGA---------CAGGGCTTGGAAAGGGCTTTGCAATAA
>DQ322225/B/CA/-/HND_DRPI039V01
GCAGTG------GGA------CTAGGAGCT------ATGTTCCTTGGGTTCTTGGGAGCAGCAGGAAGCACTATGGGCGC
AGCGTCAATAACGCTGACGGTACAGGCCAGACAATTATTGTCTGGTATAGTGCAGCAGCAAAACAATTTGCTGAGAGCTA
TTGAGGCGCAACAGCATTTGTTGCAACTCACAGTCTGGGGCATCAAGCAGCTCCAGGCA---AGAGTCCTAGCTGTGGAA
AGATACCTAAAGGATCAACAGCTCCTGGGG------ATTTGGGGATGCTCTGGAAAACTCATTTGCACCACTGCTGTACC
TTGGAATRCTRGTTGGAGT---------------------------------AATAAA---------TCTTTGGATCAG-
-----ATTTGGAAT------AACATG------ACCTGGATGGAGTGGGAAAGAGAAATTGGCAATTACACAAGCTTAATA
TACACTCTAATTGAACAATCGCAAAACCAACAAGAAAAGAATGAACAAGAGTTATTGGAATTGGATAAATGGGCAAGTTT
GTGGAATTGGTTTGACATAACAAACTGGCTGTGGTATATAAGAATATTCATAATGATAGTAGGAGGCTTGATAGGTTTAA
GAATAGTTTTTGCTGTACTTTCTATRGTAAATAGAGTTAGGCAGGGATACTCACCATTATCGTTTCAGACCCACTTC---
CCAGTCCCGAGG---GGA---CCCGACAGGCCCGAAGGAACCGAAGAAGAA---------GGTGGAGAGCGAGACAGA--
----GACAGATCCGATGGA---TCGGTGAATGGATTGTTGACAATTATCTGGGTCGACCTCCGGAGCCTGTTCCTCTTCA
GCTACCACCGCTTGAGAGACTTACTCTTAATTGTAACGAGGATTGTGGAACTTCTGGGACGCAGGGGGTGGGAAGCCCTC
AAATATTGGTGGAGTCTCCTGCAATATTGGACTCAGGAACTAAAGAATAGTGCTGTTAGTTTGCTTAATGCCACAGCTAT
AGCAGTAGGTGAAGGGACAGATAGGGTTATAGAAGGAATACAAAGAGTTGGTRGAGCTATTCTCCACAKACCTAGAAGAA
TAAGA---------CAGGGCTTGGAAAGGGCTTTGCAGTAA
>DQ322226/B/CA/-/HND_DRPI039V08
GCAGTG------GGA------CTAGGAGCT------ATGTTCCTTGGGTTCTTGGGAGCAGCAGGAAGCACTATGGGCGC
AGCGTCAATAACGCTGACGGTACAGGCCAGACAATTATTGTCTGGTATAGTGCAGCAGCAAAACAATTTGCTGAGAGCTA
TTGAGGCGCAACAGCATTTGTTGCAACTCACAGTCTGGGGCATCAAGCAGCTCCAGGCA---AGAGTCCTAGCTGTGGAA
AGATACCTAAAGGATCAACAGCTCCTGGGG------ATTTGGGGATGCTCTGGAAAACTCATTTGCACCACYRCTGTAYC
TTGGAATRMTAGTTGGAGT---------------------------------AATAAA---------TCTTTGGATCAG-
-----ATTTGGAAT------AACATG------ACCTGGATGGAGTGGGAAAGAGAAATTGGCAATTACACAAGCTTAATA
TACACTCTAATTGAACAATCGCAAAACCAACAAGAAAAGAATGAACAAGAGTTATTGGAATTGGATAAATGGGCAAGTTT
GTGGAATTGGTTTGACATAACAARCTGGCTGTGGTATATAAAAATATTCATAATGATAGTAGGAGGCTTGATAGGTTTAA
GAATAGTTTTTGCTRTACTTTCTATAGTAAATAGAGTTAGGCAGGGATACTCACCATTATCRTTTCAGACCCACTTC---
CCAGTCCCGAGG---GGA---CCCGACAGGCCCGAAGGAACCGAAGAAGAA---------GGTGGAGAGCGAGACAGA--
----GACAGATCCGACGGA---TCGGTGAATGGATTGTTGACAATTATCTGGGTCGACCTCCGGAGCCTGTTCCTCTTCA
GCTACCACCGCTTGAGAGACTTACTCTTAATTGTAACGAGGATTGTGGAACTTCTGGGACGCAGGGGGTGGGAAGCCCTC
AAATATTGGTGGAGTCTCCTGCAATATTGGACTCAGGAACTAAAGAATAGTGCTGTTAGTTTGCTTAATGCCACAGCTAT
AGCAGTAGGTGAAGGGACAGATAGGGTTATAGAAGGAATACAAAGAGTTGGTAGAGCTATTCTCCACATACCTAGAAGAA
TAAGA---------CAGGGCTTGGAAAGGGCTTTGCAGTAA
>DQ322227/B/CA/-/HDM003V01
GACCTA------GGA------CTAGGAGCT------TTGTTAATCGGGTTCTTGGGAGCAGCAGGAAGCACTATGGGCGC
AGCGTCAGTGACGCTGACGGTACAGGCCAGGCAATTAATGTCTGGTATAGTGCAACAGCAGAACAATCTGCTGAGAGCTA
TTGAGGCGCAACAGCACATGTTGCAACTCACAGTCTGGGGCATTAAGCAGCTCCAGGCA---AGAGTCCTGGCTGTGGAA
AGATACCTACAAGATCAACAGCTCCTAGGA------ATTTGGGGTTGCTCTGGAAAACTCATCTGCACCACTGCTGTGCC
TTGGAATACTAGTTGGAGT---------------------------------AATAGA---------TCTCTAAATACA-
-----ATTTGGGAA------AACATG------ACCTGGATGCAGTGGGAAAGAGAAATTGATAATTACACAAATACAATA
TACCAATTACTTGAAAAATCACAGAATCAACAAGAAAAGAATGAACAAGAATTATTGGAATTAGATAACTGGGCAAGTTT
GTGGAATTGGTTTACCATAACAAATTGGCTGTGGTACATAAAAATATTCATAATGATAGTAGGAGGCTTGATAGGTTTAA
GAATAGTTTTTGCTGTACTTTCTATAGTGAATAGAGTTAGGCAGGGATACTCACCATTATCATTTCAGACCCACCTC---
CTGGTCCCGAGG---GGA---CCCGACAGGCCCGGAGGAATCGAAGAAGAA---------GGTGGAGAGAGAGACAGA--
----GGCAGATCCGAGCAA---TTAGTCAACGGATTCTTAGCCCTTTTCTGGAACGACCTGAGGAGCCTGTTCCTCTTCA
GCTACCACCGATTGACAGACTTACTCTTGATTGCAACGAGGATTGTGGAACTTCTGGGACGCAGGGGGTGGGAAGCCCTC
AAATACGGGTGGAACCTTCTACAGTATTGGAGTCAGGAACTAAAGAATAGTGCCATTAGCTTGCTCAATTTCATAGCCAT
AGCAGTAGGTGAAGGGACAGATAGGATTATAGAAGTAGTGCAGACAATTTATAGAGCTATTATCCATATACCTAGAAGAA
TAAGA---------CAGGGCTTAGAAAGGATTTTGCTATAA
>DQ322228/B/CA/-/HDM003V04
GACCTA------GGA------CTAGGAGCT------TTGTTAATCGGGTTCTTGGGAGCAGCAGGAAGCACTATGGGCGC
AGCGTCAGTGACGCTGACGGTACAGGCCAGGCAATTAATGTCTGGTATAGTGCAACAGCAGAACAATCTGCTGAGAGCTA
TTGAGGCGCAACAGCACATGTTGCAACTCACAGTCTGGGGCATTAAGCAGCTCCAGGCA---AGAGTCCTGGCTGTGGAA
AGATACCTACAAGATCAACAGCTCCTAGGA------ATTTGGGGTTGCTCTGGAAAACTCATCTGCACCACTGCTGTGCC
TTGGAATACTAGTTGGAGT---------------------------------AATAGA---------TCTCTAAATACA-
-----ATTTGGGAA------AACATG------ACCTGGATGCAGTGGGAAAGAGAAATTGATAATTACACAAATACAATA
TACCAATTACTTGAAAAATCACAGAATCAACAAGAAAAGAATGAACAAGAATTATTGGAATTAGATAACTGGGCAAGTTT
GTGGAATTGGTTTACCATAACAAATTGGCTGTGGTACATAAAAATATTCATAATGATAGTAGGAGGCTTGATAGGTTTAA
GAATAGTTTTTGCTGTACTTTCTATAGTGAATAGAGTTAGGCAGGGATACTCACCATTATCATTTCAGACCCACCTC---
CTGGTCCCGAGG---GGA---CCCGACAGGCCCGGAGGAATCGAAGAAGAA---------GGTGGAGAGAGAGACAGA--
----GGCAGATCCGAGCAA---TTAGTCAACGGATTCTTAGCCCTTTTCTGGAACGACCTGAGGAGCCTGTTCCTCTTCA
GCTACCACCGATTGACAGACTTACTCTTGATTGCAACGAGGATTGTGGAACTTCTGGGACGCAGGGGGTGGGAAGCCCTC
AAATACGGGTGGAACCTTCTACAGTATTGGAGTCAGGAACTAAAGAATAGTGCCATTAGCTTGCTCAATTTCATAGCCAT
AGCAGTAGGTGAAGGGACAGATAGGATTATAGAAKTAGTGCAGACAATTTATAGAGCTATTATCCATATACCTAGAAGAA
TAAGA---------CAGGGCTTAGAAAGGATTTTGCTATAA
>DQ322229/B/CA/-/HDM003V09_2
GACCTA------GGA------CTAGGAGCG------TTGTTAATCGGGTTCTTGGGAGCAGCAGGAAGCACTATGGGCGC
AGCGTCAGTGACGCTGACGGTACAGGCCAGGCAATTAATGTCTGGTATAGTGCAACAGCAGAACAATCTGCTGAGAGCTA
TTGAGGCGCAACAGCACATGTTGCAACTCACAGTCTGGGGCATTAAGCAGCTCCAGGCA---AGAGTCCTGGCTGTGGAA
AGATACCTACAAGATCAACAGCTCCTAGGA------ATTTGGGGTTGCTCTGGAAAACTCATCTGCACCACTGCTGTGCC
TTGGAATACTAGTTGGAGT---------------------------------AATAGA---------TCTCTAAATACA-
-----ATTTGGGAA------AACATG------ACCTGGATGCAGTGGGAAAGAGAAATTGATAATTACACAAATACAATA
TACCAATTACTTGAAAAATCACAGAATCAACAAGAAAAGAATGAACAAGAATTATTGGAATTAGATAACTGGGCAAGTTT
GTGGAATTGGTTTACCATAACAAATTGGCTGTGGTACATAAAAATATTCATAATGATAGTAGGRGGCTTGATAGGTTTAA
GAATAGTTTTTGCTGTACTTTCTATAGTGAATAGAGTTAGGCAGGGATACTCACCATTATCATTTCAGACCCACCTC---
CTGGTCCCGAGG---GGA---CCCGACAGGCCCGGAGGAATCGAAGAAGAA---------GGTGGAGAGAGAGACAGA--
----GGCAGATCCGAGCAA---TTAGTCAACGGATTCTTAGCCCTTTTCTGGAACGACCTGAGGAGCCTGTTCCTCTTCA
GCTACCACCGATTGACAGACTTACTCTTGATTGCAACGAGGATTGTGGAACTTCTGGGACGCAGGGGGTGGGAAGCCCTC
AAATACGGGTGGAACCTTCTACAGTATTGGAGTCAGGAACTAAAGAATAGTGCCATTAGCTTGCTCAATTTCATAGCCAT
AGCAGTAGGTGAAGGGACAGATAGGATTATAGAAGTAGCGCAGACAATTTATAGAGCTATTATCCATATACCTAGAAGAA
TAAGA---------CAGGGCATAGAAAGGATTTTGCTATAA
>DQ322230/B/CA/-/HDM003V09_5
GACCTA------GGA------CTAGGAGCT------TTGTTAATCGGGTTCTTGGGAGCAGCAGGAAGCACTATGGGCGC
AGCGTCAGTGACGCTGACGGTACAGGCCAGGCAATTAATGTCTGGTATAGTGCAACAGCAGAACAATCTGCTGAGAGCTA
TTGAGGCGCAACAGCACATGTTGCAACTCACAGTCTGGGGCATTAAGCAGCTCCAGGCA---AGAGTCCTGGCTGTGGAA
AGATACCTACAAGATCAACAGCTCCTAGGA------ATTTGGGGTTGCTCTGGAAAACTCATCTGCACCACTGCTGTGCC
TTGGAATACTAGTTGGAGT---------------------------------AATAGA---------TCTCTAAATACA-
-----ATTTGGGAA------AACATG------ACCTGGATGCAGTGGGAAAGAGAAATTGATAATTACACAAATACAATA
TACCAATTACTTGAAAAATCACAGAATCAACAAGAAAAGAATGAACAAGAATTATTGGAATTAGATAACTGGGCAAGTTT
GTGGAATTGGTTTACCATAACAAATTGGCTGTGGTACATAAAAATATTCATAATGATAGTAGGRGGCTTGATAGGTTTAA
GAATAGTTTTTGCTGTACTTTCTATAGTGAATAGAGTTAGGCAGGGATACTCACCATTATCATTTCAGACCCACCTC---
CTGGTCCCGAGG---GGA---CCCGACAGGCCCGGAGGAATCGAAGAAGAA---------GGTGGAGAGAGAGACAGA--
----GGCAGATCCGAGCAA---TTAGTCAACGGATTCTTAGCCCTTTTCTGGAACGACCTGAGGAGCCTGTTCCTCTTCA
GCTACCACCGATTGACAGACTTACTCTTGATTGCAACGAGGATTGTGGAACTTCTGGGACGCAGGGGGTGGGAAGCCCTC
AAATACGGGTGGAACCTTCTACAGTATTGGAGTCAGGAACTAAAGAATAGTGCCATTAGCTTGCTCAATTTCATAGCCAT
AGCAGTAGGTGAAGGGACAGATAGGATTATAGAAGTAGCGCAGACAATTTATAGAGCTATTATCCATATACCTAGAAGAA
TAAGA---------CAGGGCATAGAAAGGATTTTGCTATAA
>DQ322239/B/CA/-/HTM360V05_variant_3
GCAGTG------GGAG---TGATAGGAGCT------ATGTTCCTTGGGTTCTTGGGAGCAGCAGGAAGCACTATGGGCGC
AGCGTCATTGACGCTGACGGTACAAGCCAGACTATTATTGTCTGGTATAGTGCAACAGCAGAACAATTTGCTGAGAGCTA
TTGAGGCGCAACAGCATCTGTTGCAACTCACAGTCTGGGGCATCAAGCAACTTCAGGCT---AGAGTCCTGGCTGTGGAA
AGATACCTAAAGGATCAACAGCTCCTAGGG------ATTTGGGGTTGCTCTGGAAGACTCATTTGCACCACTACTGTGCC
TTGGAATGCTAGTTGGAGT---------------------------------AATAAA---------TCCCTAGATAAT-
-----ATTTGGAAT------AACATG------ACCTGGATGGAGTGGGAAAGAGAAATTAGCAATTACACAGGCTTAATA
TACAACTTAATTTCAGAAGCGCAAAACCAACAAGAAAAAAATGAACAAGAGTTATTGGAATTAGATAAATGGGCAAGTTT
GTGGAATTGGTTTGACATAACAAAATGGCTGTGGTATATAAAAATATTTATAATAATAGTAGGAGGCTTGGTAGGTTTAA
GAATAGTTTTTGCTGTACTTTCTATAGTAAATAGAGTTAGGCAGGGATATTCACCCTTATCATTTCAGACCCGCCTC---
CCAACCCCGAGG---GGA---CCCGACAGGCCCGACGGAATCGAAGAAGAA---------GGTGGAGAGAGAGACAGA--
----GACAGATCCACTCGA---TTAGTGGAAGGATTCTTAGCACTTATCTGGGACGATCTGCGGAGCCTGTGTCTCTTCA
GCTACCGCCGCTTGAGAGACTTACTCTCGATTGTAGCGAGGATTGTGGAACTCCTGGGACGCAGGGGGTGGGAAGTCCTC
AAGTATTGTTGGAATCTCCTGCAGTATTGGAGTCAGGAACTAAAGAATAGTGCTGTTAGCTTGCTCAATGCCACAGCTAT
GGCAGTAGCTGAGGGGACAGATAGGGTTATAGAAATAGTACAAAGAGCTTGGAGAGCTGTTCTTCACATACCTGTAAGAA
TAAGA---------CAGGGCTTGGAAAGGGCTTTGTTATAA
>DQ354112/B/TH/1996/M140
GCAGTG------GGAA---CGATAGGAGCT------ATGTTCCTTGGGTTCTTGGGAGCAGCAGGAAGCACTATGGGCGC
AGCGTCAATGACGCTGACGGTACAGGCCAGACTATTATTGTCTGGGATAGTGCAACAGCAAAACAATTTGCTGAGGGCTA
TTGAGGCGCAACAGCATATGTTGCAACTCACAGTCTGGGGCGTCAAGCAGCTCCAGGCA---AGAGTCCTGGCTGTGGAA
AGATACCTAAAGGATCAACAGCTCCTAGGG------ATTTGGGGTTGCTCTGGAAAACTCATTTGCACCACTGCTGTGCC
CTGGAACACTAGTTGGAGT---------------------------------AATAAA---------ACATATCAGGAG-
-----ATTTGGGAT------AACATG------ACCTGGATGCAGTGGGAAAAAGAAATTGACAACTACACAAACTTAATA
TACACCTTAATTGAAGAATCACAGAACCAACAAGAAAAGAATGAACAAGAATTAC-------------------------
-TGGAATTGGTTTGACATATCAAAATGGCTGTGGTATATAAGACTATTCATAATGATAGTAGGAGGCTTGGTAGGTTTAA
GAATAGTTTGTGCTGTACTTTCTATAATAAATAGAGTTAGGCAGGGATACTCACCATTGTCATTTCAGACCCGCTTC---
CCAGCCCCGAGG---GGA---CCCGACAGGCCCGAAGGAATCGAAGAAGAA---------GGTGGAGAGAGAGACAGA--
----GACAGATCCGGTCGA---TTAGTGAACGGATTCTTGACACTTATCTGGGACGACCTGAGGAACCTGTGTCTCTTCA
GCTACCACAGCTTGAGAAACTTACTCTTGATTGTAACGAGGATTGTGGAACTTCTGGGACGCAGGGGGTGGGAAGCCCTC
AAATATTGGTGGAATCTTCTACAGTATTGGAGTCAGGAACTAAAGAATAGTGCCATTAGCTTGCTCAATGCCACGGCTAT
AGCAGTAGCTGAAGGGACAGATAGGGTTATAGAAGTAGCACAAAGAGCTTATAGAGCTTTTCGCCATATACCAGTAAGAA
TAAGA---------CAGGGTTTGGAAAGGGCTTTGCTATAA
>DQ354119/B/TH/1996/M149
GCAGCG---------------ATAGGAGCT------ATGTTCCTTGGGTTCTTGGGAGCAGCAGGAAGCACTATGGGCGC
AGCGTCGGTGACGCTGACGGTACAGGCCAGACAATTATTGTCTGGTATAGTGCAGCAGCAGAACAATCTGCTGAGGGCTA
TTAACGCGCAACAGCATCTGTTGCAGCTCACAGTCTGGGGCATCAAGCAGCTCCAGGCA---AGAGTCCTGGCTGTGGAA
AGATATCTAAAGGATCAACAGCTCCTGGGG------ATTTGGGGTTGCTCTGGAAAACTCATCTGCACCACTACTGTGCC
TTGGAATACTAGTTGGAGT---------------------------------AATAAA---------TCTCTGGAACAG-
-----ATTTGGAAT------AACATG------ACCTGGATGGAGTGGGAGAGAGAAATTGACAATTACACAAGCTTAATA
TACACCTTAATTGAAGAATCGCAAAACCAACAAGAAAAGAATGAAAAAGAATTATTGGAATTGGATAAGTGGGCAAGTTT
GTGGAATTGGTTTGACATAACAAAATGGCTGTGGTATATAAAAATATTCATAATGATAGTAGGAGGTTTAGTAGGTTTAA
GAATAGTTTTTACTGTACTTTCTCTAGTGAATAGAGTTAGGCAGGGATATTCACCATTGTCATTCCAGACCCGCAAC---
CCAATCCCGAGG---GAA---CCCGACAGGCCCGAAGAAATCGGAGAAGAA---------GGTGGAGACAGAGACAGA--
----GGTGGATCCACTCCA---TTAGTGCATGGATTCTTAACTCTCGTCTGGGTCGACCTGCGGAGCCTGTGCCTCTTCA
GCTACCACCGCTTGAGAGACTTACTCTCGATTGTAACGAGGATTGTGGAACTTCTGGGACGCAGGGGGTGGGAAACCCTC
AAATATTGGTGGAATCTCCTACAATATTGGAGTCAGGAACTGAAGAATAGTGCTATTAGTTTGCTTAATGCCACAGCTAT
AGCAGTAGCTGAGGGGACAGATAGGGTTATAGAAGTAGCACAAAGAATTGGTAGAGCTATTCTACACATACCTAGAAGAA
TAAGA---------CAAGGCTTAGAAAGGACTTTGCTATAA
>DQ358805/B/BR/2002/02BR002
GCAGTG------GGGG---CACTAGGAGCT------ATGTTCCTTGGGTTCTTGGGAACAGCAGGAAGCACTATGGGCGC
AGCGTCACTGACGCTGACGGTACAGGCCAGACAATTATTGTCTGGTATAGTGCAACAGCAGAATAATTTGCTGAGAGCTA
TTAAGGCGCAACAGCATATGTTGCAACTCACAGTCTGGGGCATCAAACAGCTCCAGGCA---AGAGTCCTGGCTGTAGAA
AGATACCTAAGGGATCAACAGCTCCTAGGG------CTTTGGGGTTGCTCTGGAAAACTCATTTGCAACACTAATGTGCC
TTGGAATACTAGTTGGAGT---------------------------------AATAAA---------TCTTTAGAACAG-
-----ATTTGGGGA------AACATG------ACCTGGATAGAGTGGGAGAGAGAAATTGACAATTACACAGGCATAATA
TACACCTTACTTGAAGAATCGCAAAACCAACAGGAAAAGAATGAACAAGACTTATTAAAATTGGATAAGTGGGCAGATTT
GTGGAGTTGGTTTAACATAACAAATTGGCTGTGGTATATAAGAATATTCATAATGATAGTAGGAGGCTTAGTAGGCTTAA
GAATAGTTTTTACTGTAATTTCTATAGTGAATAGAGTTAGGAAGGGATACTCACCACTATCATTCCAGACCCGCCTC---
CCAGTTCCAAGG---GGA---CCCGACAGGCCCGAAGGAACCGAAGAAGAA---------GGTGGAGAAAGAGACAGA--
----ACTGGATCCACTCGC---TTAGTGCATGGATTCTTAGCACTCGTCTGGGACGATCTACGGAGCCTATTCCTCTTCA
GCTACCACCGATTGAGAGACTTACTCTTGATTGTAACGAGGATTGTGGAACTTCTGGGACGCAGGGGGTGGGAAGCACTC
AAATATCTGTGGAATCTTCTGCAATATTGGATTCAGGAACTGAAAAATAGTGCTGTTAGTTTGCTTAATGCCACAGCTAT
AGCAGTAGCTGAGGGGACAGATAGGATTATAGAATTAGCACAAAGAATTGGTAGAGCTTTTATCCACGTACCTAGAAGAA
TAAGA---------CAGGGCTTCGAAAGGGCTTTGCTATAA
>DQ358808/B/BR/2002/02BR008
GCAGTG------GGAA---CGATGGGAGCT------TTGTTCCTTGGGTTCTTGGGAGCAGCAGGAAGCACTATGGGCGC
AGCGTCATTGACGCTGACGGTACAGGCCAGACAATTATTGTCTGGTATAGTGCAACAGCAAAACAATTTGCTGAGGGCAA
TTCAGGCACAACAGAGCCTGTTGCAACTCACAGTCTGGGGCGTCAAGCAGCTCCAGGCG---AGAGTCCTGGCTGTAGAA
AGATACCTAAAGGATCAACAGCTCCTGGGG------ATTTGGGGTTGCTCTGGAAAACTCATCTGCACCACTGCTGTGCC
TTGGAATGCTAGTTGGAGT---------------------------------AATAAA---------TCTTATAATGAG-
-----ATTTGGAAT------AACATG------ACCTGGATGGAGTGGGAGAGAGAAATTGACAATTACACAAACATAATA
TACTCCTTAATTGAAGAATCGCAGAACCAGCAGGAAAAGAATGAACAAGAATTATTGGAATTGGATAAGTGGGCAAGTTT
GTGGAATTGGTTTAACATATCAAACTGGCTGTGGTATATAAAAATATTCATAATGATAGTAGGAGGCTTAATAGGTTTAA
GAATAGTTTTTACTGTACTTTCTATAGTAAATAGAGTTAGGAAGGGATACTCACCATTATCATTCCAGACCCACCTC---
CCAGCCTCGAGG---GGA---CCCGACAGGCCCGAAGGAATCGAAGAAGAA---------GGTGGAGAGCGAGACAGA--
----GACAGATCGGGAGGA---TTAGCGACTGGCTTCTTAGAAATCATCTGGGTCGACCTGCGGAGCCTGCTCCTCTTCA
GCTACCACCGCTTGAGAGACTTACTCTTGATTGTAGCGAGGATTGTGGAACTTCTGGGACGCAGGGTGTGGGAAGCCCTC
AAATATTGGTGGAATCTCCTGCAGTATTGGAGTCAGGAACTAAAGAATAGTGCTGTTAGTTTGCTTAATGCCATAGCTAT
AGCAGTAGCTGAGGGAACAGATAGAATTATAGAAATAGTACAAAGAGCTGGTAGAGCCATTATCCACATACCTAGAAAAA
TAAGA---------CAGGGCTTAGAAAGGGCTTTACTATAA
>DQ358809/B/BR/2002/02BR011
GCAGTG------GGAA---CGCTAGGAGCT------ATGTTCCTTGGGTTCTTGGGAGCAGCAGGAAGCACTATGGGCGC
AGCGTCAGTGACGCTGACGGTACAGGCCAGACAATTATTGTCTGGTATAGTGCAACAGCAAAACAATTTGCTGAAGGCTA
TTGAGGCGCAACAACATTTGTTGCAACTCACAGTCTGGGGCATCAAGCAGCTTCAGGCA---AGAGTCCTGGCTGTGGAA
AGATACCTAAAGGATCAACAGCTCCTGGGG------CTTTGGGGTTGCTCTGGAAAACTCATTTGCACCACTGCTGTGCC
TTGGAATGCTAGTTGGAGT---------------------------------AATAAA---------AGTCTGGAACAA-
-----ATTTGGGAT------AACATG------ACCTGGATGGAGTGGGAGAGAGAAATTGACAATTACACAAGCTTAATA
TATACCTTAATTGAAGAATCACAAAACCAACAAGAAAAGAATGAAAAGGAATTATTGGAATTGGATGAGTGGGCAAGCCT
GTGGAATTGGTTCAGCATAACAAAATGGCTGTGGTATATAAAAATATTCATAATGATAATAGGAGGCTTAATAGGTTTAA
GAATAGTTTTTGCTGTACTTTCTATAGTAAACAGAGTTAGGCAGGGATACTCACCATTATCGTTCCAGACCCACCTC---
CCAGGCCCGAGG---GGA---CCAGACAGGCCCGAAGGAATCGAAGAAGAA---------GGTGGAGAGAGAGACAGA--
----GACAGATCCAGAAGA---TTAGTGACTGGATTCTTAGCACTCGTCTGGGACGACCTGCGGAGCCTGTGCCTCTTCA
GCTACCACCGCTTGAGAGACTTACTCTTGATTGTAGTGAGGACTGTGGAACTTCTGGGACGCAGGGGGTGGGAAGCCCTC
AAGTATTGGTGGAATCTCCTGCAGTATTGGAGTCAGGAATTGAAGAAGAGCGCTGTTAGCTTGCTTAATGCCATAGCTGT
AGCAGTAGCTGAGGGGACTGATAGGATTATAGAAATAGGACAAAGAATTTGTAGAGGTATCCTCAACATACCTAGAAGAA
TAAGA---------CAGGGCTTAGAAAGGGCTTTGCTATAA
>DQ358810/B/BR/2002/02BR013
GCAGTG------GGA------CTAGGAGCT------GTGTTCATTGGGTTCTTGGGAGCAGCAGGAAGCACTATGGGCGC
AGCGTCAATAACGCTGACGGTACAAGCCAGACAATTGTTGTCTGGTATAGTGCAACAGCAAAACAATTTGCTGAAGGCTA
TTGAGGCGCAACAGCATCTGTTGCAACTCACAGTCTGGGGCATTAAGCAGCTCCAGGCA---AGAGTCCTGGCTGTAGAA
AGATACCTAAAGGATCAACAGCTCCTAGGA------ATTTGGGGTTGCTCTGGAAAACTCATTTGCGCCACTGCTGTGCC
TTGGAATACTAGTTGGAGT---------------------------------AATAAA---------TCTTATGAAGAG-
-----ATTTGGGAT------AACATG------ACTTGGATGCAGTGGGAGAAAGAAATTGACCAGTACACAAACACAATA
TACACCTTAATTGAAGAATCGCAACGCCAACAAGAAAAGAATGAACAAGAATTATTAGCATTGGATTCGTGGGCAAGTTT
GTGGAATTGGTTTAGCATATCAAAATGGCTGTGGTATATAAAAATATTCATAATGATAGTAGGAGGCTTAATAGGTTTAA
GAATAGTTTTTACTGTACTTTCTATAGTGAATAGAGTTAGGCAGGGATACTCACCATTGTCATTCCAGACCCGCCTC---
CCAGCCACGAGG---GGA---CCCGACAGGCCAGAAGGAATCGAAGAAGAA---------GGTGGAGAGAGAGACAGA--
----GACAGATCCGGTCGA---TTAGTGACTGGATTCTTAGCACTCATCTGGGACGACCTGCGGAGCCTGTGCCTCTTCA
GCTACCACCGCTTGAGAGACTTACTCTTGATTGTAGCGAGGATTGTGGAACTTCTGGGACACAGGGGGTGGGAGGCTCTC
AAATATTGGTGGAATCTCCTGCAGTATTGGAGTCAGGAACTAAAGAGTAGTGCTGTCAGCTTGCTTAATGCCACAGCTAT
AGCAGTAGCTGAGGGGACAGATAGGATTATAGAAGTAGTACAAAGAATTGGTAGAGCTATTCTCCACATACCTAGAAGAA
TAAGA---------CAGGGCTTTGAAAGGGCTTTGCTATAA
>DQ383746/B/AR/2002/02AR114146
GCAGTG------GGA------CTAGGAGCT------ATGTTCCTTGGGTTCTTGGGAGCAGCAGGAAGCACTATGGGCGC
AGCGTCAATGGCGCTGACGGTACAGGCCAGACAATTATTGTCTGGTATAGTGCAACAGCAAAACAATTTGCTGATGGCTA
TTGAGGCGCAACAGCATATGTTGCGACTCACAGTCTGGGGCATTAAGCAGCTTCAGGCA---AGAGTCCTGGCTATAGAA
AGATACCTAAAGGATCAACAGCTCCTAGGG------ATTTGGGGTTGCTCTGGAAAACTCATTTGCACCACTGCTGTGCC
TTGGAATGCTAGTTGGAGT---------------------------------AATAAA---------TCTTTGGATAAA-
-----ATTTGGGAT------AACATG------ACCTGGATGGAGTGGGAGAGGGAAATTGATAATTACACAAGCTTAATA
TACACTCTACTTGAAGAATCGCAGTACCAGCAGGAAAAGAATGAACAAGAATTATTGGAATTGGATAAATGGGCAAGTTT
GTGGAATTGGTTTGACATAACAAATTGGCTGTGGTATATAAAAATATTCATCATGATAGTAGGAGGCTTAGTAGGTTTAA
GAATAGTTTTTGCTGTACTTTCTATAGTGAATAGAGTTAGGCAGGGATACTCACCATTATCATTCCAGACCCGCCTC---
CCAGCCCCGAGG---GGA---CCCGACAGGCCCGAAGGAATCGAAGAAGAA---------GGTGGAGAGAGAGACAGA--
----GAAACATCCGGACGA---TTAGTGACTGGCTTCTTAGCACTCATCTGGGACGACCTACGGAGCCTGTGCCTCTTCA
GTTACCATCGCTTGAGAGACTTACTCTTGATTGCAGCGAGGATTGTGGAACTTCTGGGACGCAGGGGGTGGGAGGTCCTC
AAACATTGGTGGAATCTCCTGCAATATTGGAGCCTGGAACTAAAGAAGAGTGCTGTTAGTTTGATTGATGCCATAGCTAT
AGCAGTAGCTGAGGGGACAGATAGGGTTATAGAAGTAGTACAAAGATTCTGTAGAGCTATCCTCCACATACCTACAAGGA
TAAGA---------CAGGGCTTAGAAAGGGCTTTGCTATAA
>DQ383748/B/AR/2003/03AR137681
GCAGTG------GGA------ATAGGAGCC------CTGTTCCTTGGGTTCTTAGGAGCAGCAGGAAGCACTATGGGCGC
AGCGTCGCTGACGCTGACGGTACAGGCCAGACAATTATTGTCTGGTATAGTGCAACAGCAGAACAATATGCTGAGGGCTA
TTGAGGCGCAACAGCATATGTTGCAACTCACAGTCTGGGGCATCAAGCAGCTCCAGGCA---AGAGTCCTAGCTGTGGAA
AGATACCTAAAGGATCAACAGCTCCTGGGG------ATTTGGGGTTGCTCTGGAAAACTCATTTGCACCACTAATGTACC
TTGGAATACTAGTTGGAGT---------------------------------AATAAA---------ACTTTAAATGAT-
-----ATTTGGAAT------AACATG------ACCTGGATGGAGTGGGAGAGAGAAATTGACAATTACACAAGCCTGATA
TACACCTTAATTGAGGAAGCGCAAAACCAGCAAGAAAAGAATGAACAAGAATTATTGGAATTAGATAAATGGGCAAATTT
GTGGAATTGGTTTGACATAACACAATGGCTGTGGTATATAAAAATATTCATAATGATAGTAGGAGGCTTGATAGGTTTAA
GAATAGTTTTTTCTGTACTTTCCATAGTGAATAGAGTTAGGAAGGGATACTCACCATTATCGTTTCAGACCCGCTTC---
CCAGCCCCGAGG---GGA---CCCGACAGGCCCGAAGGAATGGAAGGAGAA---------GGTGGAGAGAGAGACAGA--
----GACACATCCGGTCGG---TTAGTGGCTGGCTTCTTAGCACTCGTCTGGGACGACCTGCGGAGCCTGTGCCTCTTCA
GCTACCGCCGCTTGAGAGACTTACTCTTGATTGTAACGAGGATTGTGGAACTCCTGGGACGCAGGGGGAGGGAAATCCTC
AGATATTGGTGGAGTCTCCTACAGTATTGGAGTCAGGAACTAAAGAATAGTGCTGTTAGCTTGCTCAACGCCGTAGCCAT
AGCAGTAGCTGGGGGGACAGATAGGGTTCTAGAAGTGTTACAAAGAATTGGGAGAGCTATTATCCACATACCTACAAGAA
TCAGA---------CAGGGCTTGGAAAGGGCTTTGTTATAA
>DQ383749/B/AR/2003/03AR138910
GCAATA------ACA------ATAGGAGCT------ATGTTACTTGGTTTCTTGGGAACAGCAGGAAGCACTATGGGCGC
AGCGTCAATCACGCTGACGGTACAGGCCAGACAATTATTGTCTGGTATAGTGCAACAGCAGAACAATCTGCTGAGGGCTA
TTGAGGCGCAACAGCATCTGTTGCAACTCACAGTCTGGGGCATCAAACAGCTCCAGGCA---AGAGTCCTGGCTGTGGAA
AGATACCTATGTGATCAACAGCTCCTAGGG------ATTTGGGGTTGCTCTGGAAAACTCATCTGCCCCACTACTGTGCC
TTGGAATACTAGTTGGAGT---------------------------------AATAAA---------TCTCTGGATAAG-
-----ATTTGGAAT------AACATG------ACATGGATGGAGTGGGAGAGGGAAATTGACAATTACACGAACATAATA
TACTCCTTACTTGAACAATCACAAATCCAACAAGAAACGAATGAAAAAGAATTATTAGAATTAGATAAATGGGCAAGTTT
GTGGAATTGGTTTAGCATAACAAATTGGCTATGGTATATAAAAATATTCATAATGATAGTAGGAGGCTTGATAGGTTTAA
GAATAGTTTTTACTGTACTTTCTATAGTGAATAGGGTTAGGCAGGGATACTCACCATTATCGTTTCAGACCCACCTC---
CCAACCCCGAGG---GGA---CCCGACAGGCCCGGAGGAATCGAAGAAGAA---------GGTGGAGAGAGAGACAGA--
----GACAGATCCGGAGGA---TCAGTGAATGGATTCTTGGAGCTTATCTGGATAGACCTACGGAGCCTGTGCCTCTTCA
GCTACCACCGCTTGAGAGACTTACTCTTGATTGTAACGAGGAGTGTGGAACTTCTGGGACGCAGGGGGTGGGAAGCTCTC
AAATATCTGTGGAATCTCCTACAGTATTGGAGTCAGGAGATAAAGAATAGTGCTGTTAGCTTGCTCAACGCCACAGCCAT
AGCAGTAGCTGAGGGGACAGATAGGGTTATAGAAGTAGTGCAAAGAACTTATAGAGCTATTCTCCACATACCTACAAGAA
TAAGA---------CAGGGCTTGGAAAGGGCTTTACTATAA
>DQ383751/B/AR/2004/04AR151263
GCAGTG------GGA------ATAGGAGCG------TTGTTCCTTGGGTTCTTGGGAGCAGCAGGAAGCACTATGGGCGC
AGCGTCAATAACGCTGACGGTACAGGCCAGACAACTATTGTCTGGTATAGTGCAACAGCAAAATAATTTGCTGAGAGCTA
TTGAAGCGCAACAGCATATGTTGCAGCTCACAGTCTGGGGCATCAAGCAGCTCCAGGCG---AGAGTCCTGGCTGTGGAA
AGATACCTACAGGATCAACAACTCCTGGGA------ATTTGGGGTTGCTCTGGAAAACTCATTTGCACCACTGCTGTGCC
TTGGAACAATAGCTGGAGT---------------------------------AATAGA---------TCTCTGGAGTCT-
-----ATTTGGAAT------AACATG------ACCTGGATGCAGTGGGAAAAGGAAATTGACAATTACACAGGCTTAATA
TACAATTTACTTGAAAAGTCCCAGAACCAACAAGAGAAAAATGAACAAGAATTATTGGAGCTCGATAAATGGGCAAACTT
GTGGAATTGGTTTAGCATAACAAATTGGCTGTGGTATATAAGAATATTCATAATGATAGTAGGAGGCTTAGTAGGTTTAA
GAATAGTTTTTGCTGTAATTTCTATAGTAAAGAGAGTTAGGGAGGGATATTCACCTTTATCGTTTCAGACCCGCTTC---
CCAGCCCAGAGG---GGA---CCCGACAGGCCCGGAGAAATCGAAGAAGAA---------GGTGGAGAGCAAGACAGA--
----TACAGATCCAATCAA---TTAGTGGATGGATTATTAGCAATCATCTGGGTCGACCTAAGGAGCCTGTGCCTCTTCA
GCTACCACCGCTTGAGAGACTTACTCTTGATTGTAACGAGGATTGTGGAACTTCTGGGACACAGGGGGTGGGAGACCCTC
AAATATTTGTGGAATCTCCTCCAGTATTGGATTCAGGAACTAAAGAGTAGTGCTGTTAGCTTGTTCAACGCTACAGCTAT
AGCAGTAGCTGAGGGGACAGATAGAATTATAGAAGCAGTGCAAGGAGCTTGTAGAGCTATCCTCAACATACCTAGAAGAA
TAAGA---------CAGGGCTTGGAAAGGCTTTTGCTATAA
>DQ383752/B/AR/2004/04AR151516
GCAGTG------GGAA---CAATAGGAGCT------ATGTTCCTTGGGTTCTTGGGAGCAGCAGGAAGCACTATGGGCGC
AGCGTCACTGACGCTGACGGTACAGGCCAGACAATTATTGTCTGGTATAGTGCAACAGCAGAACAATTTGCTGAGGGCTA
TTGAGGCRCAACAGCATATGTTGCAACTCACAGTCTGGGGCATCAAGCAGCTCCAGGCA---AGAGTCCTGGCTGTGGAA
AGATACCTAAGGGATCAACAGCTCCTAGGG------ATTTGGGGTTGCTCTGGAAAACTCATCTGCACCACTACTGTGCC
TTGGAATGCTAGTTGGAGT---------------------------------AATAAA---------TCTCTAGGTGAC-
-----ATTTGGGAG------AACATG------ACCTGGATGGAGTGGGATAGAGAAATTAGCAATTACACAGACTTAATA
TACAAYTTGCTTGAAGAATCGCAAAACCAACAAGAAAAGAATGAACAAGACTTATTGGCATTGGATAAGTGGGCAAATTT
GTGGAATTGGTTTGACATAACAAACTGGCTGTGGTATATAAAAATATTCATAATGATAGTAGGAGGCTTAATAGGTTTAA
GAATAGTTTTTACTGTACTTTCTATAGTRAATAGAGTTAGGCAGGGATACTCACCATTATCATTCCAGACCCACCTC---
CCAGCTCCGAGG---GGA---CACGACAGGCCCGGAGRAATCGAAGAAGAA---------GGTGGAGAGAGAGACAGA--
----GACAGATCCAGACGC---TTAGTCACTGGATTCTTAGCACTCATCTGGGACGACCTGCGGAGCCTGTTCCTCTTCA
GCTACCGCCACTTGAGAGACTTACTCTTGATTGTGACGAGGATTGTGGAACTTCTGGGACACAGGGGGYGGGAAGCTCTC
AAATACCTGTGGAATCTKCTACAGTATTGGAGTCAGGAACTAAAGAATAGTGCTGTTAGTTTGCTTAACGCCACAGCTAT
AGCAGTAGCTGAGGGGACAGATAGGCTTATAGAAGTATTACAAAGCATTGGTAGGGCTATTCTCCACATACCTAGAAGAA
TAAGA---------CAGGGCTTAGAAAGGTCTTTGCTATAA
>DQ396398/B/ZA/2003/03ZAPS045MB2
GCAGTG------GGA------ATAGGAGCT------TTGTTCCTTGGGTTCTTGGGAGCAGCAGGAAGCACTATGGGCGC
AGCGTCAATGACGCTGACGGTACAGGCTAGACAATTAATGTCTGGTATAGTGCAACAGCAAAACAACTTGCTGAGGGCTA
TTGAGGCGCAACAGCATATGTTGCAACTCACAGTCTGGGGCATAAAACAGCTCCAGGCA---AGAGTCCTGGCTGTGGAA
AGATACCTAAAGGATCAACAGCTCCTGGGG------ATTTGGGGTTGCTCTGGAAAACTCATTTGCACCACTGCTGTGCC
TTGGAATTCTAGCTGGAGT---------------------------------AATAAA---------TCTGTAAATGAC-
-----ATTTGGAAC------AACATG------ACCTGGATGCAGTGGGAAAGAGAAATTGACAATTACACTAAAGAAATA
TACAGCTTAATTGAAGAATCGCAGAACCAGCAAGACAGGAATGAACAGGAATTATTGGAATTGGATAAATGGGCAAGTTT
GTGGAATTGGTTTGACATAACACAATGGCTGTGGTCTATAAAAATATTCATAATGATAGTAGGAGGCTTGATAGGGTTAA
GAATAGTTTTTACTGTAGTGTCTATAGTGAATAGAGTTAGGCAGGGATACTCACCAATATCGTTGCAGACCCGCCTC---
CCAGCCAGGAGG---GGA---CCCGACAGGCCCGAAGGAATCGAAGAAGAA---------GGTGGAGAGAGAGACAGA--
----GACAGATCCAGTCCA---TTAGTGGATGGATTCTTAGCAATTTTCTGGATCGACCTGCGGAACCTGTTCCTCTTCA
GCTACCACCGCTTGAGAGACTTACTCTTGATTGCGGCGAGGATTCTGGAACTTCTGGGACGCAGGGGGTGGGAACTTCTC
AAATATTGGTGGAATCTCCTACAATATTGGATTCAGGAGCTAAAGAATAGTGCTGTCAGCTTGTTCAATTTCATAGCTAT
AGCAGTAGCTGAGGGGACAGATAGGGTTATAGAAGTAGTACAAAGAGCTTTTAGGGCTATCTTACACATACCTAGAAGAA
TAAGA---------CAGGGCTTGGAAAGGGCTTTGCAATAA
>DQ487188/B/US/1993/WCD32P0793
GCAGTG------GGC------ATAGGAGCT------GTGTTCCTTGGGTTCTTGGGAGCAGCAGGAAGCACTATGGGCGC
AGCGTCAATAACGCTGACGGTACAGGCCAGACAATTATTGTCTGGTATAGTGCAACAGCAGAACAATTTGCTGAGGGCTA
TTGAGGCGCAACAACATCTGTTGCAACTCACAGTCTGGGGCATCAAGCAGCTCCAGGCA---AGAGTCCTGGCTGTGGAA
AGATACCTAAGGGATCAACAGCTCCTGGGG------ATTTGGGGTTGCTCTGGAAAACTCATTTGCACCACTGCTGTGCC
TTGGAATAATAGTTGGGGT------------AGTAGTTGGAGTAATAGAACTAATAGA---------CCTCTGGAGGAC-
-----ATTTGGAAT------AACCTG------ACCTGGATGCAGTGGGAAAGAGAAATTGATAATTACACAAGCTATATA
TACACCTTAATTGAAGAATCGCAAAACCAACAAGAAAAGAATGAACAAGAATTATTGGAATTAGATAAATGGGCAAGTTT
GTGGAGTTGGTTTGATATAACAAAATGGCTGTGGTATATAAAAATATTCATAATGATAGTAGGAGGCTTGGTAGGATTAA
GAATAGTTTTTTCTGTAATTTCTATAGTGAATAGAGTTAGGCAGGGATACTCACCATTGTCGTTCCAGACCCGCCTC---
CCAGCCTCGAGG---GGA---CCCGACAGGCCCGAAGGAATCGACGAAGAA---------GGTGGAGAGAGAGACAGA--
----GACAGATCCGGTCTA---TTAGTGAATGGATTCTTAGCACTCATCTGGGTCGATCTGCGAAGCCTGTGCCTCTTCA
GCTACCACCGCTTGACAGACTTACTCTTGATTGTAAAGAGGATTGTGGAACTTCTGGGACGCAGGGGGTGGGAAGCCCTC
AAATATTGTTGGAATCTCCTACAGTATTGGATTCAGGAACTAAGGAATAGTGCTGTTAGCTTGCTTAATGCCATAGCCAT
AGCAGTAGCTGAGGGGACAGATAGGGTTATAGAAGTATTACAAAGAGCTTGTAGAGCTATTCTCCACATACCTAGAAGAA
TAAGA---------CAGGGCTTGGAAAGGGCTTTGCAATAA
>DQ487189/B/US/1995/WCD32P1195
GCAGTG------GGC------ATAGGAGCT------GTGTTCCTTGGGTTCTTGGGAGCAGCAGGAAGCACTATGGGCGC
AGCGTCAATAACGCTGACGGTACAGGCCAGACAATTATTGTCTGGTATAGTGCAACAGCAGAACAATTTGCTGAGGGCTA
TTGAGGCGCAACAACATCTGTTGCAACTCACAGTCTGGGGCATCAAGCAGCTCCAGGCN---AGAGTCCTGGCTGTGGAA
AGATACCTAAGGGATCAACAGCTCCTGGGG------ATTTGGGGTTGCTCTGGAAAACTCATTTGCACCACTGCTGTGCC
TTGGAATNATAGTTGGAGTGGTAGGTGGAAG---------------------AATAGA---------TCTCTGGAGGAC-
-----ATTTGGAAT------AACCTG------ACCTGGATGCAGTGGGAAAGAGAAATTGACAATGTCACAGACTATATA
TACACCTTAATTGAAGAATCGCAAAACCAACAAGAAAAGAATGAACAAGAATTATTGGAATTGGATAAATGGGCAAGTTT
GTGGAGTTGGTTTGATATAACAAAATGGCTGTGGTATATAAAAATATTCATAATGATAGTAGGAGGCTTGGTAGGATTAA
GAATAGTTTTTTCTGTNATTTCTATAGTGAATAGAGTTAGGCAGGGATACTCACCATTGTCGTTCCAGACCCGCCTC---
CCAGCCTCGAGG---GGA---CCCGACAGGCCCGAAGGAATCGACGAAGAA---------GGTGGAGAGAGAGACAGA--
----GACAGATCCGGTCTA---TTAGTGAATGGATTCTTAGCACTCATCTGGGTCGATCTGCGAAGCCTGTGCCTCTTCA
GCTACCACCGCTTGACAGACTTACTCTTGATTGTAACGAGGATTGTGGAACTTCTGGGACGCAGGGGGTGGGAAGCCCTC
AAATATTGTTGGAATCTCCTACAGTATTGGATTCAGGAACTAAGGAATAGTGCTGTTAGCTTGCTTAATGCCATAGCCAT
AGCAGTAGCTGAGGGGACAGATAGGGTTATAGAAGTATTACAAAGAGCTTGTAGAGCTATTCTCCACATACCTAGAAGAA
TAAGA---------CAGGGCTTGGAAAGGGCTTTGCAATAA
>DQ487190/B/US/1993/WCM32P0793
GCG---------GGC------ATAGGAGCT------TTGTTCCTTGGGTTCTTGGGAGCAGCAGGAAGCACTATGGGCGC
AGCGTCCATGACGCTGACGGTACAGGCCAGACAATTATTGTCTGGTATAGTGCAACAGCAGAATAATTTGCTGAGGGCTA
TTGAGGCGCAACAGCATCTGTTGCAACTCACAGTCTGGGGCATCAAGCAGCTCCAGGCA---AGAGTCCTGGCTGTGGAA
AGATACCTAAAGGATCAACAGCTCCTGGGG------ATTTGGGGTTGCTCTGGAAAACTCATTTGCACCACTACTGTGCC
TTGGAATACTAGTTGGAGT---------------------------------AATAAA---------TCCTATAATGAG-
-----ATTTGGGAG------AACATG------ACCTGGATGCAGTGGGAAAAAGAAATTGATAATTACACAGACTTAATA
TACAACTTAATTGAAAAATCGCAAAACCAACAAGAAAAGAATGAACAAGAATTATTGGAATTAGATAAATGGGCAAATTT
GTGGACTTGGTTTGACATAACAAATTGGCTGTGGTATATAAGAATATTCATAATGATAATAGGAGGCTTGGTAGGTTTAA
GAATAGTTTTTGCTGTACTTTCTATAGTGAATAGAGTTAGGCAGGGATACTCACCATTGTCGTTCCAGATCCGCCTC---
CCAGCCTCGAGG---GGA---CCCGACAGGCCCGAAGGAATCGACGAAGAA---------GGTGGAGAGAGAGACAGA--
----GGCAGATCCGGTCCA---TTAGTGGATGGATTCTTAGCACTTATCTGGGTCGATCTACGGAGCCTGTGCCTCTTCA
GCTACCACCGCTTGACAGACTTACTCTTGATTGTAGCGAGGATTGTGGAACTTCTGGGACGCAGGGGGTGGGAAGCCCTC
AAATATTGGTGGAATCTCCTGCAGTATTGGAGTCAGGAACTAAAGAATAGTGCTGTTAGCTTGCTCAACGCCACAGCCAT
AGCAGTAGCTGAGGGGACAGATAGGGTTATAGAAGYATTACAAAGAACTGTTAGAGCTATTATTCACATACCTACAAGAA
TAAGA---------CAGGGCTTGGAAAGGGCTTTGCTATAA
>DQ487191/B/US/1996/WCM32P0896
GCAGTAGTG---GGC------CTAGGAGCT------ATGTTCCTTGGGTTCTTGGGAGCAGCAGGAAGCACTATGGGCGC
AGCGTCACTGACGCTGACGGTACAGGCCAGACAATTATTGTCTGGTATAGTGCAACAGCAGAATAATTTGCTGAGGGCTA
TTGAGGCGCAACAACATCTGTTGCAACTCACAGTCTGGGGCATCAAGCAGCTCCAGGCA---AGAGTCCTGGCTGTGGAA
AGATACCTAAAGGATCAACAGCTCCTGGGG------ATTTGGGGTTGCTCTGGAAAACTCATTTGCACCACTACTGTGCC
TTGGAATACTAGTTGGAGT---------------------------------AATAAA---------TCCTATAATGAG-
-----ATTTGGGAG------AACATG------ACCTGGATGCAGTGGGAAAAAGAAATTGATAATTACACAGGCTTAATA
TACAACTTAATTGAAAAATCGCAAAACCAACAAGAAAAGAATGAACAAGAATTATTGGAATTAGATAAATGGGCAAATTT
GTGGACTTGGTTTGACATAACAAATTGGCTGTGGTATATAAGAATATTCATAATGATAGTAGGAGGCTTGGTAGGTTTAA
GAATAGTTTTTGCTGTACTTTCTATAGTGAATAGAGTTAGGCAGGGATACTCACCATTGTCGTTCCAGATCCGCCTC---
CCAGCCTCGAGG---GGA---CCCGACAGGCCCGAAGGAATCGACGAAGAA---------GGTGGAGAGAGAGACAGA--
----GGCAGATCCGGTCCA---TTAGTGGATGGATTCTTAGCACTTATCTGGGTCGATCTACGGAGCCTGTGCCTCTTCA
GCTACCACCGCTTGACAGACTTACTCTTGATTGTAGCGAGGATTGTGGAACTTCTGGGACGCAGGGGGTGGGAAGCCCTC
AAATATTGGTGGAATCTCCTGCAGTATTGGAGTCAGGAACTAAAGAATAGTGCTGTTAGCTTGCTCAACGCCACAGCCAT
AGCAGTAGCTGAGGGGACAGATAGGGTTATAGAAGTATTACAAAGAGCTGTTAGAGCTATTCTCCACATACCTACAAGAA
TAAGA---------CAGGGCTTGGAAAGGGCTTTGCTATAA
>DQ672623/B/IT/2005/SG1
GCAGTG------GGA------ATAGGAGCT------tTGTTCCTTGGGTTCTTGGGAGCAGCAGGAAGCACTATGGGCGC
AGCGTCACTGACGCTGACGGTACAGGCCAGACTATTATTGTCTGGTATAGTGCAACAGCAAAACAATTTGCTGAGAGCTA
TTGAGGCGCAACAGCATATATTGCAACTCTCAGTCTGGGGCATCAAGCAGCTCCAGGCA---AGAGTCCTGGCTATAGAA
AGATACCTAAGGGATCAACAGCTCCTGGGG------ATTTGGGGTTGCTCTGGAAAACTCATTTGCACCACTTCTGTGCC
TTGGAATACTAGTTGGAGT---------------------------------AATAAA---------ACTCAGAATCAG-
-----ATTTGGGAT------AACATG------ACCTGGATGCAGTGGGAAAAAGAAATTGACAATTACACAAGCTTGATA
TACACCTTACTTGAGGAATCGCAAACCCAGCAAGAAAAGAATGAGCAAGAATTATGAGAATGAGATAAATGGGCAAATGT
GTGGAATGGGTTTGACATAACACAGTGGCTGTGGTATATAAGAATATTCATAATGATAGTAGGATGCTTGATCGGTTTAA
GAGTAGTTTTTGTTGTGCCTTCTATAGTGAATAGGGTTAGGCAGGGGTACTCACCATTATCGTTCCAGACCCATTTC---
GCAGCCCCACGG---GGA---CCCGACAGGCCCGAAGGAATCGAAGAAGAA---------GGTGGAGAGAGAAACAGA--
----GATGGATCCAGTCGC---TTAGTGGATGGATTCTTAGCAATCATCTGGGTCGACCTATGGAGCCTGTGCCGCTTCA
GCTACCACCGCTTGAGAGACTTACTATTGATACTGGCGAGGACTGTGGAACTTCTGGGTCGCAGGGGGTGGGAACTCCTC
AAGTATTGGTGGAATCTCCTACAGTATTGGAGTCAGGAACTGAAGAATAGTGCTGTTAGCTTGCTCAATACCATAGCCAT
AGCAGTAGCTGAGGGGACAGATAGGGTTATAGAAACAGTAAGAAGAGCTTGTAGAGCTATTCTCCACATACCTGTAAGAA
TAAGA---------CAGGGCTTGGAAAGGGCTATGCTATAA
>DQ676870/B/AU/2003/PS1038_Day0
GCAGTG------GGAA---CGATAGGAGCT------ATGTTCCTTGGATTCTTGGGAGCAGCAGGAAGCACTATGGGCGC
AGCGTCAGTGACGCTGACGGTACAGGCCAGACAATTATTGTCTGGTATAGTGCAACAGCAGAACAATTTGCTGAGAGCTA
TTGAGGCGCAACAGCATCTGTTTCAACTCACAGTCTGGGGCATTAAGCAGCTCCAGGCA---AGAGTCCTGGCTGTGGAA
AGATATCTAAAGGATCAACAGCTCCTGGGG------ATTTGGGGTTGCTCTGGAAAACTCATCTGCACCACTGCTGTGCC
TTGGAATGCTAGTTGGAGT---------------------------------AATAAA---------WCCCAGRAAGAG-
-----ATTTGGGAA------AACATG------ACCTGGATGCARTGGGAAAGAGAAATTGACAATTACACAGAAGTAATA
TACACCTTACTTGAGAMATCGCAGATCCAACAAGAAAAGAATGAACAAGACTTATTRGAATTAGATMAGTGGGCAAGTTT
GTGGAATTGGTTTAGCATAACAAACTGGCTGTGGTATATAARAATATTCATAATGATAGTAGGAGGCTTGGTAGGTTTAA
GAATAGTTTTTGCTGTRCTTTCTATAGTAAACAGAGTTAGGCAGGGGTACTCACCATTRTCRTTGCAGACCCACCTC---
CCAGYCAGGAGG---GGA---CYCGACAGGCCCGAAGGAATCGAAGAAGAA---------GGTGGAGACAACGACAGA--
----GACAGATCCACTCKA---TTAGCGGGTGGATTCTTGGKACTTWTCTGGGACGACCTGCGGAGCCTGTGCCTCTTCA
GCTACCACCGCTTGAGAGACTTACTCTTGATTGTAACGAGGATTGTGGAACTTCTGGGACTCAGGGGGTGGGAACTTCTC
AAGTATTGGTGGARTCTCCTACARTATTGGAGTCAGGAACTGAGGAATAGTGCKGTTAGCTTGTTCAACGCCATAGCTWT
AGCAGTAGCTGAGGGGACAGATRGGGTTATAGAAGYAGTACAAAGAGCTTTTAGA---------------------AGAA
TAAGA---------CAGRGCTTGGAAAGGCTTTKGCTATAG
>DQ676871/B/AU/2004/PS1038_Day174
GCAGTG------GGAA---CGATAGGAGCT------ATGTTCCTTGGATTCTTGGGAGCAGCAGGAAGCACTATGGGCGC
AGCGTCAGTGACGCTGACGGTACAGGCCAGACAATTATTGTCTGGTATAGTGCAACAGCAGAACAATTTGCTGAGAGCTA
TTGAGGCGCAACAGCATCTGTTTCAACTCACAGTCTGGGGCATTAAGCAGCTCCAGGCA---AGAGTCCTGGCTGTGGAA
AGATATCTAAAGGATCAACAGCTCCTGGGG------ATTTGGGGTTGCTCTGGAAAACTCATCTGCACCACTGCTGTGCC
TTGGAATGCTAGTTGGAGT---------------------------------AATAAA---------WCCCAGRAAGAG-
-----ATTTGGGAA------AACATG------ACCTGGATGCARTGGGAAAGAGAAATTGACAATTACACAGAAGTAATA
TACACCTTACTTGAGAMATCGCAGATCCAACAAGAAAAGAATGAACAAGACTTATTRGAATTAGATMAGTGGGCAAGTTT
GTGGAATTGGTTTAGCATAACAAACTGGCTGTGGTATATAAAAATATTCATAATGATAGTAGGAGGCTTGGTAGGTTTAA
GAATAGTTTTTGCTGTGCTTTCTATAGTAAACAGAGTTAGGCAGGGGTACTCACCATTRTCRTTGCAGACCCACCTC---
CCAGYCAGGAGG---GGA---CYCGACAGGCCCGAAGGAATCGAAGAAGAA---------GGTGGAGACAACGACAGA--
----GACAGATCCACTCTA---TTAGCGGGTGGATTCTTGGKACTTWTCTGGGACGACCTGCGGAGCCTGTGCCTCTTCA
GCTACCACCGCTTGAGAGACTTACTCTTGATTGTAACGAGGATTGTGGAACTTCTGGGACTCAGGGGGTGGGAACTYCTC
AAGTATTGGTGGARTCTCCTRCRRTATTGGAGTCAGGAACTGAGGAATAGTGCKRTTAGCTTGTWCAACGCCATAGCTAT
AGCAGTAGCTGAGGGGACAGATRGGRTTATAGAAGCAGTACAAAGAGCTTTYAGA---------------------AGAA
TAAGA---------CAGGGCTTGGAAAGGCTTTKGCTRTAG
>DQ676874/B/AU/2002/PS2008_Day0
GCAGTG------GGAA---CAATAGGAGCT------ATGTTCCTTGGGTTCTTGGGAGCAGCAGGAAGCACTATGGGCGC
AGCGTCACTGACGCTGACGGTACAGGCCAGACAATTATTGTCTGGTATAGTGCAACAGCAAAACAATCTGCTGAGAGCTA
TTGAGGCGCAACAGCATCTGTTGCAACTCACAGTCTGGGGCATCAAGCAGCTCCAGGCA---AGAGTCCTGGCTGTGGAA
AGATACCTAAGGGACCAACAGCTCCTAGGG------ATTTGGGGTTGCTCTGGAAAACTCATTTGCACCACTGCTGTGCC
TTGGAATGCTAGTTGGAGTAGR------------------------------AATAAA---------TCTTTGAATGAC-
-----ATTTGGGAT------AACATG------ACCTGGATGCAGTGGGAAAAARAAATTAACAATTATACAGACATAATA
TACAACTTACTTGAAGAATCGCAAAACCAACAAGAAAAGAATGAACAAGAATTATTGGAATTAGATAAATGGGCAAGTTT
GTGGAATTGGTTTGACATAACAAACTGGCTGTGGTATATAAAAATATTCATAATGATAGTAGGAGGCTTGATAGGTTTAA
GAATAGTTTTTACTGTAATTTCTCTAGTAAATAGAGTTAGGGAGGGATATTCACCATTATCGTTTCAGACCCGCCTC---
CCAGCCCAGAGG---GGA---CCCGACAGGCCCGAAGGAATCGAAGAAGAA---------GGTGGAGAGCAAGGCAGA--
----GACAGATCCATACGC---TTAGTGGATGGATTCTTAGCTCTTTTCTGGGACGACCTGCGGAGCCTGTGCCTCTTCA
GCTACCACCGCTTGAGAGACTTACTCTTGATTGCAGCGAGGATTGTGGGACTTCTGGGACGCAGGGGGTGGGAGATCCTC
AAGTATTGGTGGAATCTTCTACAGTATTGGACTCAGGAACTAAAGAATAGTGCTATTAGCTTGTTTAACGCCATAGCTAT
TGCAGTAGCTGAGGGAACAGATAGGGTTATAGAAGTAGTACAAAGATTTTGTAGGGCTATCCTCCACATACCTACAAGAA
TAAGA---------CAGGGCTTGGAAAGGGCTTTGCTATAA
>DQ676875/B/AU/2003/PS2008_Day182
GCAGTG------GGAA---CAATAGGAGCT------ATGTTCCTTGGGTTCTTGGGAGCAGCAGGAAGCACTATGGGCGC
AGCGTCACTGACGCTGACGGTACAGGCCAGACAATTATTGTCTGGTATAGTGCAACAGCAAAACAATCTGCTGAGAGCTA
TTGAGGCGCAACAGCATCTGTTGCAACTCACAGTCTGGGGCATCAAGCAGCTCCAGGCA---AGAGTCCTGGCTGTGGAA
AGATACCTAAGGGACCAACAGCTCCTAGGG------ATTTGGGGTTGCTCTGGAAAACTCATTTGCACCACTGCTGTGCC
TTGGAATGCTAGTTGRAGTAGG------------------------------AATAAA---------TCTTTGAATGAC-
-----ATTTGGGAT------AACATG------ACCTGGATGCAGTGGGAAAAAGAAATTAACAATTATACAGACATAATA
TACAACTTACTTGAAGAATCGCAAAACCAACAAGAAAAGAATGAACAAGAATTATTGGAATTAGATAAATGGGCAAGTTT
GTGRAATTGGTTTGACATAACAAACTGGCTGTGGTATATAAAAATATTCATAATGATAGTAGGAGGCTTGATAGGTTTAA
GAATAGTTTTTACTGTAATTTCTCTAGYAAATAGAGTTAGGGAGGGATATTCACCATTATCGTTTCAGACCCGCCTC---
CCAGCCCAGAGG---GGA---CCCGACAGGCCCGAAGGAATCGAAGAAGAA---------GGTGGAGAGCAAGGCAGA--
----GACAGATCCATACGC---TTAGTGGATGGATTCTTAGCTCTTYTCTGGGACGACCTGCGGAGCCTGTGCCTCTTCA
GCTACCACCGCTTGAGAGACTTACTCTTGATTGCAGCGAGGATTGTGGGACTTCTGGGACGCAGGGGGTGGGAGAWCCTC
AAGTATTGGTGGAATCTTYTACAGTATTGGACTCAGGAACTAAAGAATAGTGCTATTAGCTTGTTTAACGCCATAGCTAT
TGCAGTAGCTGAGGGAACAGATAGGGTTATAGAAGTAGTACAAAGATTTTGTAGGGCTATCCTCCACATACCTACAAGAA
TAAGA---------CAGGGCTTGGAAAGGGCTTKGCTATAA
>DQ676876/B/AU/2003/PS2008_Day377
GCAGTG------GGAA---CAATAGGAGCT------ATGTTCCTTGGGTTCTTGGGAGCAGCAGGAAGCACTATGGGCGC
AGCGTCACTGACGCTGACGGTACAGGCCAGACAATTATTGTCTGGTATAGTGCAACAGCAAAACAATCTGCTGAGAGCTA
TTGAGGCGCAACAGCATCTGTTGCAACTCACAGTCTGGGGCATCAAGCAGCTCCAGGCA---AGAGTCCTGGCTGTGGAA
AGATACCTAAGGGACCAACAGCTCCTAGGG------ATTTGGGGTTGCTCTGGAAAACTCATTTGCACCACTGCTGTGCC
TTGGAATGCTAGTTGGAGTAGG------------------------------AATAAA---------TCTTTGAATGAC-
-----ATTTGGGAT------AACATG------ACCTGGATGCAGTGGGAAAAAGAAATTAACAATTATACAGACATAATA
TACAACTTACTTGAAGAATCGCAAAACCAACAAGAAAAGAATGAACAAGAATTATTGGAATTAGATAAATGGGCAAGTTT
GTGGAATTGGTTTGACATAACAAACTGGCTGTGGTATATAAAAATATTCATAATGATAGTAGGAGGCTTGATAGGTTTAA
GAATAGTTTTTACTGTAATTTCTCTAGTAAATAGAGTTAGGGAGGGATATTCACCATTATCGTTTCAGACCCGCCTC---
CCAGCCCAGAGG---GGA---CCCGACAGGCCCGAAGGAATCGAAGAAGAA---------GGTGGAGAGCAAGGCAGA--
----GACAGATCCATACGC---TTAGTGGATGGATTCTTAGCTCTTTTCTGGGACGACCTGCGGAGCCTGTGCCTCTTCA
GCTACCACCGCTTGAGAGACTTACTCTTGATTGCAGCGAGGATTGTGGGACTTCTGGGACGCAGRGGGKGGGAGATCCTC
AAGTATTGGTGGAATCTTCTACAGTATTGGACTCAGGAACTAAAGAATAGTGCTATTAGCTTGTTTAACGCCATAGCTAT
TGCAGTAGCTGAGGGAACAGATAGGGTKATAGAAGTAGTACAAAGATTTTGTAGGGCTATCCTCCACATACCTACAMGAA
TAAGA---------CAGGGCTTGGAAAGGGCKTTGCTATAA
>DQ676877/B/AU/2003/PS2016_Day0
GCGGTG------GGAA---CGCTAGGAGCT------ATGTTCCTTGGGTTCTTGGGAGCAGCAGGAAGCACTATGGGCGC
AGCGTCAATGACGCTGACGGTACAGGCCAGACTATTACTGTCTGGTATAGTGCAACAGCAGAACAATATGCTGAGGGCTA
TTGAGGCGCAACAGCACCTGTTGCAACTCACAGTCTGGGGCATCAAGCAGCTCCAGGCA---AGAGTCCTAGCTGTGGAA
AGATACCTACAGGATCAACAGCTCCTAGGG------ATTTGGGGTTGCTCTGGAAAACTCATTTGCACCACTGCTGTACC
TTGGAATGCTAGTTGGAGT---------------------------------AATAAA---------AATCTGAGTGAT-
-----ATTTGGGAT------ACCATG------ACCTGGATGCAGTGGGACAAAGAAGTTAGCAATTACACAAATCTAATA
TACACATTACTTGAAGAATCGCAGAACCAACAAGAAAAGAATGAACAAGAATTATTGGAATTGGATAAGTGGGCAAGTTT
GTGGAATTGGTTTAGCATATCAAATTGGCTGTGGTATATAAAAATATTCATAATGATAGTAGGAGGCTTGATAGGTTTAA
GAATAGTTTTTGCTGTACTTTCAATAGTAAATAGAGTTAGGCAGGGATATTCACCATTATCATTTCAGACCCGCCTC---
CCAACCCCGAGG---GGA---CCCGACAGGCCCGAAGGAATCGAAGAAGAA---------GGTGGAGAGCAAGGCAGA--
----AGCAGATCCATACGA---TTAGTGGATGGATTCTTAGCACTTATCTGGGACGACCTACGGAGCCTGTGCCTCTTCA
GCTACCACCGCTTGAGAGACTTACTCTTGATTGCAGCGAGGATTGTGGAACTTCTGGGACGCAGGGGGTGGGAAGCACTC
AAATATTGGTGGAATCTCCTGCAATATTGGAGTCAGGAACTAAAGAATAGTGCTGTCAGCTTGTTTAATGCTACAGCTAT
AGCAGTAGCTGAGGGGACAGATAGGGTTATAGAAGTAGCACAGAGAGCCTGGGGAGCTATTCTCCACATACCTAGAAGAA
TAAGA---------CAGGGCTTGGAAAGGACTTTGTTATAA
>DQ676878/B/AU/2003/PS2016_Day193
GCGGTG------GGAA---CGCTAGGAGCT------ATGTTCCTTGGGTTCTTGGGAGCAGCAGGAAGCACTATGGGCGC
AGCGTCAATGACGCTGACGGTACAGGCCAGACTATTACTGTCTGGTATAGTGCAACAGCAGAACAATATGCTGAGGGCTA
TTGAGGCGCAACAGCACCTGTTGCAACTCACAGTCTGGGGCATCAAGCAGCTCCAGGCA---AGAGTCCTAGCTGTGGAA
AGATACCTACAGGATCAACAGCTCCTAGGG------ATTTGGGGTTGCTCTGGAAAACTCATTTGCACCACTGCTGTACC
TTGGAATGCTAGTTGGAGT---------------------------------AATAAA---------AATCTGAGTGAT-
-----ATTTGGGAT------ACCATG------ACCTGGATGCAGTGGGACAAAGAAGTTAGCAATTACACAAATCTAATA
TACACATTACTTGAAGAATCGCAGAACCAACAAGAAAAGAATGAACAAGAATTATTGGAATTGGATAAGTGGGCAAGTTT
GTGGAATTGGTTTAGCATATCAAATTGGCTGTGGTATATAAAAATATTCATAATGATAGTAGGAGGCTTGATAGGTTTAA
GAATAGTTTTTGCTGTACTTTCAATAGTAAATAGAGTTAGGCAGGGATATTCACCATTATCATTTCAGACCCGCCTC---
CCAACCCCGAGG---GGA---CCCGACAGGCCMGAAGGAATCGAAGAAGAA---------GGTGGAGAGCAAGGCAGA--
----AGCAGATCCRTACGM---TTAGTGGATGGATTCTTAGCACTTATCTGGGACGACCTACGGAGCCTGTGCCTCTTCA
GCTACCACCGCTTGAGAGACTTACTCTTGATTGCAGCGAGGATTGTGGAACTTCTGGGACGCAGGGGGWGGGAAGCMMTC
AAAWWTTGGTGGAATCTCCTGCAATATTGGAGTCAGGAACTAAAGAATAGTGCTGTCAGCTTGTTTAATGCTACAGCTAT
AGCAGTAGCTGMGGGGACAGATAGGGTTATAGMAGTAGCACAGAGAGCCTGGRGAGTTATTCTCCACATACCTAGAAGAA
TAAGA---------CAGGGCTTGGAAAGGACTTTGTTATAA
>DQ676879/B/AU/2004/PS2016_Day380
GCGGTG------GGAA---CGCTAGGAGCT------ATGTTCCTTGGGTTCTTGGGAGCAGCAGGAAGCACTATGGGCGC
AGCGTCAATGACGCTGACGGTACAGGCCAGACTATTACTGTCTGGTATAGTGCAACAGCAGAACAATATGCTGAGGGCTA
TTGAGGCGCAACAGCACCTGTTGCAACTCACAGTCTGGGGCATCAAGCAGCTCCAGGCA---AGAGTCCTAGCTGTGGAA
AGATACCTACAGGATCAACAGCTCCTAGGG------ATTTGGGGTTGCTCTGGAAAACTCATTTGCACCACTGCTGTACC
TTGGAATGCTAGTTGGAGT---------------------------------AATAAA---------AATCTGAGTGAT-
-----ATTTGGGAT------AMCATG------ACCTGGATGCAGTGGGACAAAGAAGTTAGCAATTACACAAATCTAATA
TACACATTACTTGAAGAATCGCAGAACCAACAAGAAAAGAATGAACAAGAATTATTGGAATTGGATAAGTGGGCAAGTTT
GTGGAATTGGTTTARCATATCAAATTGGCTGTGGTATATAAAAATATTCATAATGATAGTAGGAGGCTTGATAGGTTTAA
GAATAGTTTTTGCTGTACTTTCAATAGTAAATAGAGTTAGGCAGGGATATTCACCATTATCATTTCAGACCCGCCTC---
CCAACCCCGAGG---GGA---CCCGACAGGCCCGAAGGAATCGAAGAAGAA---------GGTGGAGAGCAAGGCAGA--
----ARCAGATCCRTACGM---TTAGTGGATGGATTCTTAGCACTTATCTGGGACGACCTACGGAGCCTGTGCCTCTTCA
GCTACCACCGCTTGAGAGACTTACTCTTGATTGCAGCGAGGATTGTGGAACTTCTGGGACGCAGGGGGWGGGAAGCAATC
AAAATTTGGTGGAATCTCCTGCAATATTGGAGTCAGGAACTAAAGAATAGTGCTGTCAGCTTGTTTAATGCTACAGCTAT
AGCAGTAGCTGAGGGGACAGATAGGGTTATAGAAGTAGCACAGAGAGCCTKGRGAGCTGTTCTCCACATACCTAGAAGAA
TAAGA---------CAGGGCTTGGAAAGGACTTTGTTATAA
>DQ676880/B/AU/2003/PS2019_Day0
GCGGTG------GGAA---CGCTAGGAGCT------ATGTTCCTTGGGTTCTTGGGAGCAGCAGGAAGCACTATGGGCGC
AGCGTCAATGACGCTGACGGTACAGGCCAGACTATTATTGTCTGGTATAGTGCAACAGCAGAACAATATGCTGAGGGCTA
TTGAGGCGCAACAGCATCTGTTGCAACTCACAGTCTGGGGCATCAAGCAGCTCCAGGCA---AGAGTCCTAGCTGTGGAA
AGATACCTAAAGGATCAACAGCTCCTAGGA------ATTTGGGGTTGCTCTGGAAAACTCATTTGCACCACTGCTGTACC
TTGGAATACTAGTTGGAGT---------------------------------AATAGA---------AATCTGAGTAGC-
-----ATTTGGGAT------AACATG------ACCTGGATGGAGTGGGAAAAAGAAATTGACAATTACACAGGCCTAATA
TACACATTACTTGAAGAATCGCAGAACCAACAAGAAAAGAATGAACAAGAATTGTTGGAATTGGATAAGTGGGCAAGTTT
GTGGAATTGGTTTAGCATATCAAATTGGCTGTGGTATATAAAAATATTCATAATGATAGTAGGAGGCTTGATAGGTTTAA
GAATAGTTTTTGCTGTACTTTCAATAGTAAATAGAGTTAGGCAGGGATATTCACCATTATCATTTCAGACCCGCCTC---
CCAACCCCGAGG---GGA---CCCGACAGGCCCGAAGGAATCGAAGAAGAA---------GGTGGAGAGCAAGGCAGA--
----GACAGATCCGTACGA---TTAGTGGATGGATTCTTAGCACTCATCTGGGACGACCTGCGGAGCCTGTGCCTCTTCA
GCTACCACCGCTTGAGAGACTTTCTCTTGATTGTAGCGAGGATTGTGGAACTTCTGGGACGCAGGGGGTGGGAAGCACTC
AAATATTGGTGGAATCTCCTACAATATTGGAGTCAGGAACTAAAGAATAGTACTGTCAGCTTGTTTAATGCTACAGCTAT
AGCAGTAGCTGAGGGGACAGATAGGGTTATAGAAGTAGTACAGAGAACTTGGAGAGCTATTATCCACATACCTAGAAGAA
TAAGA---------CAGGGCTTGGAAAGGGCTTTGATATAA
>DQ676881/B/AU/2003/PS2019_Day171
GCGGTG------GGAA---CGCTAGGAGCT------ATGTTCCTTGGGTTCTTGGGAGCAGCAGGAAGCACTATGGGCGC
AGCGTCAATGACGCTGACGGTACAGGCCAGACTATTATTGTCTGGTATAGTGCAACAGCAGAACAATATGCTGAGGGCTA
TTGAGGCGCAACAGCATCTGTTGCAACTCACAGTCTGGGGCATCAAGCAGCTCCAGGCA---AGAGTCCTAGCTGTGGAA
AGATACCTAAAGGATCAACAGCTCCTAGGA------ATTTGGGGTTGCTCTGGAAAACTCATTTGCACCACTGCTGTACC
TTGGAATACTAGTTGGAGT---------------------------------AATAGA---------AATCTGAGTAGC-
-----ATTTGGGAT------AACATG------ACCTGGATGGAGTGGGAAAAAGAAATTGACAATTACACARRCCTAATA
TACACATTACTTGAAGAATCGCAGAACCAACAAGAAAAGAATGAACAAGAATTGTTGGAATTGGATAAGTGGGCAAGTTT
GTGGAATTGGTTTAGCATATCAAATTGGCTGTGGTATATAAAAATATTCATMATGATAGTAGGAGGCTTGATAGGTTTAA
GAATAGTTTTTGCTGTACTTTCAATAGTAAATAGAGTTAGGCAGGGATATTCACCATTATCATTTCAGACCCGCCTC---
CCAACCCCGAGG---GGA---CCCGACAGGCCCGAAGGAATCGAAGAAGAA---------GGTGGAGAGCAAGGCAGA--
----GACAGCTCCATAAGA---TTAGTGGATGGATTCTTAGCACTCATCTGGGACGACCTGCGGAGCCTGTGCCTCTTCA
GCTACCACCGCTTGAGAGACTTTCTCTTGATTGTAGCGAGGATTGTGGAACTTCTGGGACGCAGGGGGTGGGAAGCACTC
AAATATTGGTGGAATCTCCTACAATATTGGAGTCAGGAACTAAAGAATAGTACTGTCAGCTTGTTTAATGCTACAGCTAT
AGCAGTAGCTGAGGGGACAGATAGGGTTATAGAAGTAGTACAGAGAACTTGGAGAGCTATTATCCACATACCTAGAAGAA
TAAGA---------CAGGGCTTGGAAAGGGCTTTGATATAA
>DQ676882/B/AU/2004/PS2019_Day367
GCGGTG------GGAA---CGCTAGGAGCT------ATGTTCCTTGGGTTCTTGGGAGCAGCAGGAAGCACTATGGGCGC
AGCGTCAATGACGCTGACGGTACAGGCCAGACWATTATTGTCTGGTATAGTGCAACAGCAGAACAATATGCTGAGGGCTA
TTGAGGCGCAACAGCATCTGTTGCAACTCACAGTCTGGGGCATCAAGCAGCTCCAGGCA---AGAGTCCTAGCTGTGGAA
AGATACCTAAAGGATCAACAGCTCCTAGGA------ATTTGGGGTTGCTCTGGAAAACTCATTTGCACCACTGCTGTACC
TTGGAATACTAGTTGGAGT---------------------------------AATAGA---------AGTCTGAGTAGC-
-----ATTTGGGAT------AACATG------ACCTGGATGGAGTGGGAAAAAGAAATTGACAATTACACARRMCWAATA
TACAMWTTACTTGAAGAATCGCAGAACCAACAAGAAAAGAATGAACAAGAATTGTTGGAATTGGATAAGTGGGCAAGTTT
GTGGAATTGGTTTAGCATATCAAATTGGCTGTGGTATATAAAAATATTCATMATGATAGTAGGAGGCTTGATAGGTTTAA
GAATAGTTTTTGCTGTACTTTCAATAGTAAATAGAGTTAGGCAGGGATATTCACCATTATCATTTCAGACCCGCCTC---
CCAACCCCGAGG---GGA---CCCGACAGGCCCGAAGGAATCGAAGAAGAA---------GGTGGAGAGCAAGGCAGA--
----GACACCTCCATAAGA---TTAGTGGATGGATTCTTAGCACTTATCTGGGACGACCTGCGGAGCCTGTGCCTCTTCA
GCTACCACCGCTTGAGAGACTTTCTCTTGATTGTAGCGAGGATTGTGGAACTTCTGGGACGCAGGGGGTGGGAAGCACTC
AAATATTGGTGGAATCTCCTACAATATTGGAGTCAGGAACTAAAGAATAGTACTGTCAGCTTGTTTAATGCTACAGCTAT
ARCAGTAGCTGAGGGGACAGATAGGGTTATAGAAGTAGTACAGAGAACTTGGAGAGCTATTATCCACATACCTAGAAGAA
TAAGA---------CAGGGCTTGGAAAGGGCTTTRATATAA
>DQ676883/B/AU/2002/PS3002_Day0
GCAGTG------GGAA---CGATAGGAGCT------ATGTTCCTTGGGTTCTTRGGAGCAGCAGGAAGCACTATGGGCGC
AGCGTCACTAACGCTGACGGTACAGGCCAGACTATTATTGTCTGGTATAGTGCAACAGCAGAACAATCTGCTGAGGGCTA
TTGAGGCGCAACAGCATTTGTTGCAACTCACGGTCTGGGGCATCAAGCAGCTCCAGGCA---AGAGTCCTGGCTGTGGAA
AGATACCTAAGGGATCAACAGCTCCTAGGG------ATTTGGGGTTGCTCTGGAAAACTCATTTGCACCACCTCTGTGCC
TTGGAGTGGTAATTGGAGT---------------------------------AATAAA---------TCTCTGAATGAC-
-----ATTTGGGAT------AACATG------ACCTGGATGCAGTGGGAAAAAGAGATTAACAATTACACAGACTTAATA
TACAACTTACTTGAAGAATCGCAGAACCAACAAGAAAAGAATGAACAAGAATTATTGGAATTAGACAAGTGGGCAAGTTT
GTGGAATTGGTTTGACATAACACAGTGGCTGTGGTATATAAAAATATTCATAATGATAGTAGGAGGTTTGGTAGGTTTAA
GAATAGTTTTTGCTGTACTTTCTCTAGTAAACAGAGTTAGGCAGGGATACTCACCATTATCATTTCAGACCCGCCAC---
CCAAYCCCGAGG---GGA---CTCGACAGRCCCGAAGGAATCGAAGAAGAA---------GGTGGAGAGCAAGACAGA--
----GACAGATCCATTCGC---TTAGTGGATGGATTCTTAGCACTTATCTGGGACGACCTGCGGAGCCTGTGYCTCTTCA
GCTACCACCACTTGAGAGACTTACTCTTGATTGCAGCGAGGATTGTGGAACTTCTGGGACGCAGGGGGAGGGAAATCCTC
AAATATTGGTGGAATCTCCTGCAGTATTGGAGTCAGGAACTAAAGAATAGTGCTATTAGCTTGCTCAATGCCACAGCCAT
AGCAGTAGCTGAGGGAACAGATAGGATTATAGAAGTAGTACAAATAGTTGGTAGAGCTATTCTCCATATACCTAGAAGAA
TAAGA---------CAGGGCTTGGAAGGGGCTTTGCTATAA
>DQ676884/B/AU/2003/PS3002_Day199
GCAGTG------GGAA---CGATAGGAGCT------ATGTTCCTTGGGTTCTTGGGAGCAGCAGGRAGCACTATGGGCGC
AGCGTCACTAACGCTGACGRTACAGGCCAGACTATTATTGTCTGGTATAGTGCAACAGCAGAACAATCTGCTGAGGGCTA
TTGAGGCGCAACAGCATTTGTTGCAACTCACGGTCTGGGGCATCAAGCAGCTCCAGGCA---AGAGTCCTGGCTGTGGAA
AGATACCTAAGGGATCAACAGCTCCTAGGG------ATTTGGGGTTGCTCTGGAAAACTCATTTGCACCACCTCTGTGCC
TTGGAGTGGTAATTGGAGT---------------------------------AATAAA---------TCTCTGGATGAC-
-----ATTTGGGAT------AACATG------ACCTGGATGCAGTGGGAAAAAGAGATTAACAATTACACAGACTTAATA
TACAACTTACTTGAAAAATCGCAGAACCAACAAGAAAAGAATGAACAAGAATTATTGGAATTAGACAAGTGGGCAAGTTT
GTGGAATTGGTTTGACATAACACAGTGGCTGTGGTATATAAAAATATTCATAATGATAGTAGGAGGTTTGGTAGGTTTAA
GAATAGTTTTTGCTGTACTTTCTMTAGTAAACAGAGTTAGGCAGGGATACTCACCATTATCATTTCAGACCCGCCAC---
CCAACCCCGAGG---GGA---CTCGACAGGCCCGAAGGAATCGAAGAAGAA---------GGTGGAGAGCAAGACAGA--
----GACAGATCCATTCGC---TTAGTGGATGGATTCTTAGCACTTATCTGGGACGACCTGCGGAGCCTGTGCCTCTTCA
GCTACCACCACTTGAGAGACTTACTCTTGATTGCAGCRAGGATTGTGGAACTTCTGGGACGCAGGGGGAGGGAAATCCTC
AAATATTGGTGGAATCTCCTGCAGTATTGGAGTCAGGAACTAAAGAATAGTGCTATTAGCTTGCTCAATGCCACAGCCAT
AGCAGTAGCTGAGGGAACAGATAGGATTATAGAAGTAGTACAAATAGTTGGTAGAGCTATTCTCCATATACCTAGAAGAA
TAAGA---------CAGGGCTTGGAARGGGYYTTGCTATAA
>DQ676885/B/AU/2003/PS3002_Day385
GCAGTG------GGAA---CGMTAGGAGCT------ATGTTCCTTGGGTTCTTGGGAGCAGCAGGAAGCACTATGGGCGC
AGCGTCACTAACGCTGACGGTACAGGCCAGACTATTATTGTCTGGTATAGTGCAACAGCAGAACAATCTGCTGAGGGCTA
TTGAGGCGCAACAGCATTTGTTGCAACTCACGGTCTGGGGCATCAAGCAGCTCCAGGCA---AGAGTCCTGGCTGTGGAA
AGATACCTAAGGGATCAACAGCTCCTAGGG------ATTTGGGGTTGCTCTGGAAAACTCATTTGCACCACCTCTGTGCC
TTGGARTGGTAATTGGAGT---------------------------------AATAAA---------TCTCTGRATGAC-
-----ATTTGGGAT------AACATG------ACCTGGATGCAGTGGGAAAAAGAGATTARCAATTACACAGACTTAATA
TACAACTTACTTGAAAAATCGCAGAACCAACAAGAAAAGAATGAACAAGAATTATTGGAATTAGACAARTGGGCAAGTTT
GTGGAATTGGTTTGACATAACACAGTGGCTGTGGTATATAAAAATATTCATAATGATAGTAGGAGGTTTGGTAGGTTTAA
GAATAGTTTTTGCTGTACTTTCTATAGTAAACAGAGTTAGGCAGGGATACTCACCATTATCATTTCAGACCCGCCAC---
CCAACCCCGAGG---GGA---CTCGACAGGCCCGAAGGAATCGAAGAAGAA---------GGTGGAGAGCAAGACAGA--
----GACAGATCCATTCGC---TTAGTGGATGGATTCTTAGCACTTATCTGGGACGACCTGCGGAGCCTGTGCCTCTTCA
GCTACCACCACTTGAGAGACTTACTCTTGATTGCAGCGAGGATTGTGGAACTTCTGGGACGCAGGGGGAGGGAAATYCTC
AAATATTGGTGGAATCTCCTGCAGTATTGGAGTCAGGAACTAAAGAATAGTGCTATTAGCTTGCTCAATGCCACRGCCAT
AGCAGTAGCTGAGGGAACAGATAGGATTATAGAAGTAGTACAAATAGTTGGTAGAGCTATTCTCCATATACCTAGAAGAA
TAAGA---------CAGGGCTTGGAAGGGGCTTTGCTATAA
>DQ676886/B/AU/2003/PS4048_Day0
GCAGTA------ACA------TTAGGAGCT------ATGTTCCTTGGGTTCTTGGGAGCAGCAGGAAGCACTATGGGCGC
AGCGTCACTGACGCTGACGGTACAGGCCAGACTATTATTGTCTGGTATAGTGCAACAGCAGAACAATCTGCTGAGGGCTA
TTGAGGCGCAACAACATCTGTTGCAACTCACAGTCTGGGGCATTAAGCAGCTCCAGGCA---AGAGTCCTGGCTGTGGAA
AGATACCTAAGGGACCAACAGCTCCTGRGG------ATTTGGGGTTGCTCTGGAAAACTCATCTGCACCACTACTGTGCC
TTGGAACACTAGTTGGAGT---------------------------------AATAAA---------ACTTATGATAAG-
-----ATTTGGAAT------AACATG------ACATGGATGCAGTGGGAAAAAGAAATTGACAATTACACAGACCTAATA
TACACCTTAATTGAGGAATCGCAGAACCARCAAGAAAAGAATGAACAAGACTTATTGGAATTAGATAAGTGGGCAAGTTT
GTGGAATTGGTTTGACATATCTCAATGGCTGTGGTATATAAAAATATTCATAATGATAGTAGGAGGCTTGATAGGTTTAA
GAATAGTTTTTGCTGTGCTTTCTATAGTGAATAGAGTTAGGCAGGGATACTCACCATTGTCATTTCAGACCCACCTC---
CCAGCACAGAGG---GGA---CCAGACAGGCCCGAAGGAATCGAAGAAGAA---------GGTGGAGACAGAGACAGA--
----GGCAGATCCGGTCTT---TTAGTGGATGGATTCTTAGTGCTTTTCTGGGACGACCTGCGGAGCCTGTGCCTCTTCA
GCTACCACCGCTTGAGAGACTTACTCTTGATAATAGCGAGGATTGTGGAACTTCTGGGACGCAGGGGGTGGGAAATCCTC
AAATATTGGTGGAATCTCCTGCTGTATTGGAGTCAGGAACTGAAGAATAGTGCTGTTAGCTTGCTCAACGCCACAGCTAT
AGCAGTAGCTGAAGGGACAGATAGGATTATAGAAGTAGTGCAAAGAGCTTGTAGAGCTATTCTCCACATACCTAGAAGGA
TAAGA---------CAGGGCTTGGAAAGAGCTTTGCTATAA
>DQ676887/B/AU/2004/PS4048_Day143
GCAGTA------ACA------TTAGGAGCT------ATGTTCCTTGGGTTCTTGGGAGCAGCAGGAAGCACTATGGGCGC
AGCGTCACTGACGCTGACGGTACAGGCCAGACTATTATTRTCTGGTATAGTGCAACAGCAGAACAATCTGCTGAGGGCTA
TTGAGGCGCAACAACATCTGTTGCAACTCACAGTCTGGGGCATTAAGCAGCTCCAGGCA---AGAGTCCTGGCTGTGGAA
AGATACCTAAGGGACCAACAGCTCCTGGGG------ATTTGGGGTTGCTCTGGAAAACTCATCTGCACCACTACTGTGCC
TTGGAACACTAGTTGGAGT---------------------------------AATAAA---------ACTTATGATAAG-
-----ATTTGGAAT------AACATG------ACATGGATGCAGTGGGAAAAAGAAATTGACAATTACACAGACCTAATA
TACACCTTAATTGAGGAATCGCAGAACCAGCAAGAAAAGAATGAACAAGACTTATTGGAATTAGATAAGTGGGCAAGTTT
GTGGAATTGGTTTGACATATCTCAATGGCTGTGGTATATAAAAATATTCATAATGATAGTAGGAGGCTTGATAGGTTTAA
GAATAGTTTTTGCTGTGCTTTCTATAGTGAATAGAGTTAGGCAGGGATACTCACCATTGTCATTTCAGACCCACCTC---
CCAGCACAGAGG---GGA---CCAGACAGGCCCGAAGGAATCGAAGAAGAA---------GGTGGAGACAGAGACAGA--
----GRCAGATCCGGTCTK---TTAGTGGATGGATTCTTAGTGCTTTTCTGGGACGACCTGCGRARCCTGTGCCTCTTCA
GCTACCACCGCTTGAGAGACTTACTCTTGATAATAGCGAGGATTGTGGAACTTCTGGGACGCAGGGGGTGGGAAATCCTC
AAATATTGGTGGAATCTCCTGCTGTATTGGAGTCAGGAACTGAAGAATAGTGCTGTTAGCTTGCTCAACGCCACAGCTAT
AGCAGTAGCTGAAGGGACAGATAGGATTATAGAAGTAGTGCAAAGAGCTTGTAGAGCTATTCTCCACATACCTAGAAGGA
TAAGA---------CAGGGCTTGGAAAGAGCTTTGCTATAA
>DQ823362/B/UA/2001/01UAKV167
---AGTC-------C--AACGCTTGGAGCT------CTGTTCCTTGGGTTCTTGGGAGCAGCAGGAAGCACTATGGGCGC
AGCGTCAATAACGCTGACGGTACAGGCCAGACAATTATTGTCTGGTATAGTGCAACAGCAGAACAACTTGCTGAGAGCTA
TTGAGGCGCAACAGCATCTGTTGCAACTCACAGTCTGGGGCATTAAGCAGCTCCAGGCA---AGAGTCCTGGCTGTGGAA
AGATACTTAGGGGATCAGCAGCTCCTAGGG------ATTTGGGGTTGCGCTGGAAAACTCATCTGCACCACTACTGTGCC
TTGGAATGCTACTTGGAGT---------------------------------AATAAA---------ACTCTGAAGCAG-
-----ATTTGGGAT------AACATG------ACCTGGATGGAGTGGGAGAGAGAAATTAACAATTACACAGACATAATA
TACAATTTAATTGAACAATCACAAAACCAACAAGAAAAGAATGAACAAGAATTATTGGAATTGGATAAATGGGCAAGTTT
GTGGAATTGGTTTAGCATAACAAACTGGCTGTGGTATATAAAGATATTCATAATGATAGTAGGAGGTTTAATAGGTTTAA
GAATAATTTTTACTGTATTTTCTATAGTGAATAGAGTTAGGCAGGGATACTCACCATTGTCATTCCAGACCCGCCTC---
CCAACCCAGAGG---GGA---CCCGACAGGCCCGAAGGAATCGAAGGAGAA---------GGTGGAGAGCAAGACAGA--
----GACAGATCCGGACCA---TTAGTGACTGGATTCTTAGCAATCATCTGGGTCGACCTGCGGAGCCTGTGCCTCTTCA
GCTACCACCGCTTGAGAGACTTACTCTTGATTGTAGCGAGGATTGTGGAACTTCTGGGACGCAGGGGGTGGGAGGCCCTC
AAATATTGGTGGAATCTCCTGCAGTATTGGAGCCAGGAACTAAAGAGTAGTGCTATTAGTTTGTTTAATGCTATAGCTAT
AGCAGTAGCTGAGGGGACAGATAAGATTATAGAAATAGCACAAACAATTGGCAGAGCTATTCTCCACATACCTAGAAGAA
TAAGA---------CAGGGCCTCGAAAGGTTTTTGCTATAA
>DQ823363/B/UA/2001/01UAKV252
GCAGTA------ACG------TTTGGAGCT------ATGTTCCTTGGGTTCTTGGGAGCAGCAGGAAGCACTATGGGCGC
AGCGTCAATAACGCTGACGGTACAGGCCAGACAATTATTGTCTGGTATAGTGCAACAGCAGAGTAATTTGCTGAGAGCTA
TTGAAGCGCAACAGCATATGTTGCAACTCACAGTCTGGGGCATTAAGCAGCTCCAGGCA---AGAGTCCTGGCTCTGGAA
AGATACCTAAAGGACCAACAGCTCCTAGGG------ATTTGGGGTTGCTCTGGAAAACTCATTTGCACCACTACTGTGCC
TTGGAATGCTAGTTGGAGT---------------------------------AATAAA---------TCTATGGAGGAG-
-----ATTTGGAAT------AACATG------ACCTGGATGCAGTGGGAGAAAGAAATTGACAATTACACAGGCCTAATA
TACACTTTACTTGAAGAATCGCAGAACCAACAAGAAAAGAATGAACAAGACTTATTGGAGTTAGATAAGTGGGCAAGTTT
GTGGAATTGGTTTACCATATCAAATTGGCTGTGGTATATAAAAATATTCATAATGATAGTAGGAGGCTTAGTAGGTTTAA
GAATAGTCTTTACTGTGCTTTCTATAGTGAATAGGGTTAGGAAGGGATACTCACCATTGTCATTTCAGACCCGCCTC---
CCAACCCCGAGG---GGA---CTCGACAGGCCCGAAGGAATCGAAGAAGAA---------GGTGGAGAGCAAGACAAA--
----GACAGATCCGGACCA---TTAGTGACTGGATTCTTAGCAATCATCTGGGTCGACCTGCGGAGCCTGTGCCTCTTCA
GCTACCACCGCTTGAGAGACTTACTCTTGATTGTAGCGAGGATTGTGGAACTTCTGGGACGCAGGGTGTGGGAAGCCCTC
AAATATTGGTGGAACCTCCTACAGTATTGGAGTCAGGAACTAAGGAATAGTGCTGTTAGTTTGCTTAATGCTACAGCTAT
AGCAGTAGCTGAGGGGACAGATAGGATTATAGAAGGAGCACAAAGAATTGGTTGGGCTATTCTCCACATACCTAGAAGAA
TAAGA---------CAGGGCTTAGAAAGGCTTTTGCTATAA
>DQ823364/B/UA/2001/01UAKV259
GCAATA------ACA------TTTGGAGCT------ATGTTCCTTGGGTTCTTGGGAGCAGCAGGAAGCACTATGGGCGC
AGCGTCAGTGACGCTGACGGTACAGGCCAGACAATTATTGTCTGGTATAGTGCAACAGCAGAGCAATTTGCTGAGAGCTA
TTGAGGCGCAACAGCATATGTTGCAACTCACAGTCTGGGGCATTAAGCAGCTCCAGGCA---AGAGTCCTGGCTGTGGAA
AGATACTTAAAGGATCAACAGCTCCTAGGG------ATTTGGGGTTGCTCTGGAAAACTCATTTGCACCACTACTGTGCC
TTGGAATGCTAGTTGGAGT---------------------------------AATAAA---------TCTGTAAATGAG-
-----ATTTGGGAT------AACATG------ACCTGGATGCAGTGGGAGAAAGAAATTGACAATTATACAGGCTTAATA
TACACTTTACTTGAAAAATCGCAGAACCAACAAGAAAAGAATGAACAAGAATTATTGGAGTTAGATAAGTGGGCAAGTTT
GTGGAATTGGTTTGACATAACACATTGGCTGTGGTATATAAAAATATTCATAATGATAGTAGGAGGCTTAGTAGGGTTAA
GAATAGTTTTTACTGTGCTTTCTATAGTGAATAGGGTTAGGAAGGGATACTCACCATTGTCATTTCAGACCCGCCTC---
CCAACCCCGAGG---GGA---CTCGACAGGCCCGAAGGAATCGAAGAAGAA---------GGTGGAGAGCAAGACAGA--
----GACAGATCCGGACCA---TTAGTGACTGGATTCTTAGCAATCATCTGGGTCGACCTACGGAGCCTGTGCCTCTTCA
GCTACCACCGCTTGAGAGACTTACTCTTGATTGTAGCGAGGACTGTGGAACTTCTGGGACGCAGGGGGTGGGAAGCCCTC
AAATATTGGTGGAATCTCCTACAGTATTGGAGTCAGGAACTAAGGAATAGTGCTGTTAGTTTGCTTAATGCAACAGCTGT
AGCAGTAGCTGAGGGGACAGATAGGCTTATAGAAGGAGCACAAAGACTTGGTAGAGCTTTTCTCCACATACCTAGAAGAG
TAAGA---------CAGGGCTTAGAAAGGCTTTTGCTATAA
>DQ837381/B/KR/2005/05CSR3
GCAGTG------ACA------CTGGGAGCG------ATGTTCCTTGGTTTCTTGGGAGCAGCAGGAAGCACTATGGGCGC
AGCGTCAATGACGCTGACGGTACAGGCCAGACAATTATTATCTGGTATAGTGCAACAGCAAAACAACTTGCTGAGGGCTA
TTGAGGCGCAACAGCATCTGTTGCAACTCACAGTCTGGGGCATCAAGCAGCTCCAGGCA---AGAGTCCTAGCTGTGGAG
AGATACCTAAGGGATCAACAGCTCCTAGGG------ATTTGGGGTTGCTCTGGAAAACTCATCTGCACCACTACTGTACC
TTGGAATTCGAGTTGGAAT---------------------------------AACAGA---------AACCTGAGTCAG-
-----ATTTGGGAT------AACATG------ACCTGGATGCAGTGGGAAAAGGAAATTGACAATGTCACAAGTGTAATA
TACAGGTTAATTGAAAAATCGCAGAACCAGCAAGAAAAGAATGAACAAGAATTATTGGAATTGGATAAATGGGCAAATCT
GTGGAATTGGTTTGACATAACAAATTGGCTGTGGTATATAAAAATATTCATAATGATAGTAGGAGGCTTGATAGGTTTAA
GAATAGTCTTTACTGTACTTTCTATAGTGAATAGAGTTAGGCAGGGATACTCACCTTTATCGTTTCAGACCCACCTC---
CCAGCCCCCAGG---GGA---CCCGACAGGCCCGAAGGAATCGAAGAAGAA---------GGTGGAGAGAGAGACAGA--
----GACAGATCCAGTCAA---TCAGTGCATGGGTTCTTAGAAATCATCTGGGTCGATCTGCGGAGCCTGTGCCTCTTCC
TCTACCACCGCTTGAGAGACTTACTCTTGATTGTAGCGAGGATTGTGGAACTTCTGGGACGCAGGGGGTGGGAGATCCTC
AAGTATTGGTGGAGTCTTCTACAATATTGGAGTCAGGAACTAAAGAATAGTGCTGTTAGCTTGTTCGACGCCACAGCAAT
AGCAGTAGCTGAGGGGACAGATAGGGTTATAGAAGCAGTACAAAGAGCTGGTAGAGCTCTCCTTCACATACCTAGAAGAA
TAAGA---------CAGGGCTTAGAAAGGGCTTTGCTATAA
>DQ853436/B/US/2000/14294_1
GCAGTG------ACA------CTGGGAGCT------GTGTTCCTTGGGTTCTTGGGAGCAGCAGGAAGCACTATGGGCGC
AGCGTCAATAACGCTGACGGTACAGGCCAGACAATTATTGTCTGGTATAGTGCAGCAGCAGAACAATCTGCTGAGGGCTA
TTGAGGCGCAACAACATCTGTTGCAACTCACAGTCTGGGGCATCAAGCAGCTCCAGGCA---AGAGTCCTGGCTGTGGAA
AGATACCTAAGGGATCAACAGCTCCTGGGA------ATTTGGGGTTGCTCTGGAGAACTCATCTGCACCACTGCTGTGCC
TTGGAATAGTAGTTGGAGC---------------------------------AATAAA---------TCTCTAGAAAAA-
-----ATTTGGGAT------AACATG------ACCTGGATGCAGTGGGAAAGAGAAATTGACAATTACACAGGCAAAATA
TATGACCTACTTGAAAAATCGCAGAACCAGCAAGAAAAAAATGAACAAGAATTATTGGAGTTGGATAAATGGGCAAGTTT
GTGGAATTGGTTTGACATAACAAAATGGCTGTGGTATATAAAAATATTCATAATGATAGTAGGAGGCTTAATAGGTTTAA
GAATAGTCTTTGCTGTATTTTCTATAGTGAATAAAGTTAGGCAGGGATACTCACCATTGTCATTGCAGACCCGCCTC---
CCAACCCAGAGG---GGA---CCCGACAGGCCCGAAGGAATAGAAGAAGAA---------GGTGGAGAGAGAGACAGA--
----GACAGATCCATACGA---TTAGTGCAAGGATTCTTAGCACTCATCTGGGACGATCTGCGGAGCCTGTGCCTCTTCA
GCTACCACCGCTTGAGAGACTTACTCTTGATTGTGACGAGGATTCTGGAACTTCTGGGACGCAGGGGGTGGGAAGCCCTC
AAGTATTGGTGGAATCTCCTGCAGTATTGGAGTCAGGAACTAAAGAATAGTGCCATTAATTTGCTCAACACCACAGCTAT
AGTAGTAGCTGAGGGGACAGATAGGATTATAGAAGTAGTGCTAAGAGCTTATAGAGCTATTCTTCACATACCTAGAAGAA
TAAGA---------CAGGGCTTGGAAAGGCTTTTGCTGTAA
>DQ853437/B/US/2000/14297_1
GCAGTG------ACA------CTGGGAGCT------ATGTTCCTTGGGTTCTTGGGAGCAGCAGGAAGCACTATGGGCGC
AGCGTCAATAACGCTGACGGTACAGGCCAGACAATTATTGTCTGGTATAGTGCAGCAGCAGAACAATCTGCTGAGGGCTA
TTGAGGCGCAACAACATCTGTTGCAACTCACAGTCTGGGGCATCAAGCAGCTCCAAGCA---AGAGTCCTGGCTGTGGAA
AGATACCTAAGGGATCAACAGCTCCTGGGA------ATTTGGGGTTGCTCTGGAAAACTCATCTGCACCACTGCTGTGCC
TTGGAATACTAGTTGGAGT---------------------------------AATAAA---------TCTCTAAATACA-
-----ATTTGGGAT------AACATG------ACCTGGATGCAGTGGGAAAGAGAGATTGACAATTACACAGGCATAATA
TATGACCTACTTGAAAAATCGCAGAACCAGCAAGAAAAAAATGAACAAGAATTATTGGAGTTGGATAAATGGGCAAGTTT
GTGGAATTGGTTTGACATAACAAAATGGCTGTGGTATATAAAAATATTCATAATGATAGTAGGAGGCTTAATAGGTTTAA
GAATAGTCTTTGCTGTATTTTCTATAGTGAATAAAGTTAGGCAGGGATACTCACCATTGTCATTGCAGACCCGCCTC---
CCAACCCAGAGG---GGA---CCCGACAGGCCCGAAGGAATAGAAGAAGAA---------GGTGGAGAGAGAGACGGA--
----GACAGATCCATTCGA---TTAGTAGAAGGATTCTTAGCACTTATCTGGGACGATCTGCGGAGCCTGTGCCTCTTCA
GCTACCACCGCTTGAGAGACTTACTCCTGATTGTGACGAGGATTGTGGAACTTCTGGGACGCAGGGGGTGGGAAACCCTC
AAGTATTGGTGGAATCTCCTGCAGTATTGGAGTCAGGAACTAAAGAATAGTGCCATTAATTTGCTCAACACCACAGCTAT
AGTAGTAGCTGAGGGGACAGATAGGGTTATAGAAGTAGTGCTAAGAGCTTGTAGAGCTGTTCTTCACATACCTAGAAGAA
TAAGA---------CAGGGCTTGGAAAGGCTTTTGCTGTAA
>DQ853438/B/US/2000/14300_1
GCAGGG------ACA------CTGGGAGCT------ATGTTCCTTGGATTCTTGGGAGCAGCAGGAAGCACTATGGGCGC
AGCGTCAATAACGCTGACGGTACAGGCCAGACAATTATTGTCTGGTGTAGTGCAGCAGCAGAACAATCTGCTGAGGGCTA
TTGAGGCGCAACAACATCTGTTGCAACTCACAGTCTGGGGCATCAAGCAGCTCCAAGCA---AGAGTCCTGGCTGTGGAA
AGATACCTAAGGGATCAACAGCTCCTGGGA------ATTTGGGGTTGCTCTGGAAAACTCATCTGCACCACTGCTGTGCC
TTGGAATACTAGTTGGAGT---------------------------------AATAAA---------TCTCTAGAAAAA-
-----ATTTGGGAT------AACATG------ACCTGGATGCAGTGGGAAAGAGAAATTGACAATTACACAGGCATAATA
TATGACCTACTTGAAAAATCGCAGAACCAGCAAGAAAAAAATGAACAAGAATTATTGGAGTTGGATAAATGGGCAAGTTT
GTGGAATTGGTTTGACATAACAAAATGGCTGTGGTATATAAAAATATTCATAATGATAGTAGGAGGCTTAATAGGTTTAA
GAATAGTCTTTGCTGTATTTTCTATAGTGAATAAAGTTAGGCAGGGATACTCACCATTGTCATTGCAGACCCGCCTC---
CCAACCCAGAGG---GGA---CCCGACAGGCCCGAAGGAACAGAAGAAGAA---------GGTGGAGAGAGAGACAGA--
----GACAGATCCATTCGA---TTAGTAGAAGGATTCTTAGCACTTATCTGGGACGATCTGCGGAGCCTGTGCCTCTTCA
GCTACCACCGCTTGAGAGACTTACTCTTGATTGTGACGAGGATTGTGGAACTTCTGGGACGCAGGGGGTGGGAAGCCCTC
AAGTATTGGTGGAATCTCCTGCAGTATTGGAGTCAGGAACTAAAGAATAGTGCCATTAGTTTGCTCAACACCACAGCTAT
AGTAGTAGCTGAGGGGACAGATAGGGTTATAGAAGTAGTGCTAAGAGCTTGTAGAGCTATTCTTCACATACCTAGAAGAA
TAAGA---------CAGGGCTTGGAAAGGCTTTTGCTGTAA
>DQ853439/B/US/2002/14186_1
GCAGTG------ACA------CTGGGAGCT------ATGTTCCTTGGGTTCTTGGGAGCAGCAGGAAGCACTATGGGCGC
AGCGTCAATAACGCTGACGGTACAGGCCAGACAATTATTGTCTGGTATAGTGCAGCAGCAGAACAATCTGCTGAGGGCTA
TTGAGGCGCAACAACATCTGTTGCAACTCACAGTCTGGGGCATCAAGCAGCTCCAGGCA---AGAGTCCTGGCTGTGGAA
AGATACCTAAGGGATCAACAGCTCCTGGGA------ATTTGGGGTTGCTCTGGAAAACTCATCTGCACCACTGCTGTGCC
TTGGAATGCTAGTTGGAGT---------------------------------AATAAA---------TCTCTAGATGAT-
-----ATTTGGGGT------AACATG------ACCTGGATGCAGTGGGAAAGAGAAATTGACAATTATACAGGCATAATA
TATTACCTACTTGAAAAATCGCAGAACCAGCAAGAAAAAAATGAACAAGAATTATTGGAGTTGGATAAATGGGCAAGTTT
GTGGAATTGGTTTGACATAACAAAATGGCTGTGGTATATAAAAATATTCATAATGATAGTAGGAGGCTTAATAGGTTTAA
GAATAGTCTTTGCTGTATTTTCTATAGTGAATAAAGTTAGGCAGGGATACTCACCATTGTCATTGCAGACCCGCCTC---
CCAATCCAGAGG---GGA---CCCGACAGGCCCGAAGGAACAGAAGAAGAA---------GGTGGAGAGAGAGACAGA--
----GACAGATCCATTCGA---TTAGTAGAAGGATTCTTAGCACTTATCTGGGACGATCTGCGGAGCCTGTGCCTCTTCA
GCTACCACCGCTTGAGAGACTTACTCTTGATTGTGACGAGGATTGTGGAACTTCTGGGACGCAGGGGGTGGGAAGCCCTC
AAGTATTGGTGGAATCTCCTGCAGTATTGGAGTCAGGAACTAAAGAATAGTGCCATTAGTTTGCTCAACACCACAGCTAT
AGTAGTAGCTGAGGGGACAGATAGGATTATAGAAGTAGTGCTAAGAGCTTATAGAGCTATCCTTCACATACCTAGAAGAA
TAAGA---------CAGGGCTTAGAAAGGCTTCTGCTGTAA
>DQ853440/B/US/2002/14182_1
GCAGTG------ACA------CTGGGAGCT------ATGTTCCTTGGGTTCTTGGGAGCAGCAGGAAGCACTATGGGCGC
AGCGTCAATAACGCTGACGGTACAGGCCAGACAATTATTGTCTGGTATAGTGCAGCAGCAGAACAATCTGCTGAGGGCTA
TTGAGGCGCAACAACATTTGTTGCAACTCACAGTCTGGGGCATCAAGCAGCTCCAGGCA---AGAGTCCTGGCTGTGGAA
AGATACCTAAGGGATCAACAGCTCCTGGGA------ATTTGGGGTTGCTCTGGAAAACTCATCTGCACCACTGCTGTGCC
TTGGAATGCTAGTTGGAGT---------------------------------AATAAA---------TCTCTAGATGAT-
-----ATTTGGGGT------AACATG------ACCTGGATGCAGTGGGAAAGAGAAATTGACAATTACACAGGCATAATA
TATTACCTACTTGAAAAATCGCAGAACCAGCAAGAAAAAAATGAACAAGAATTATTGGAGTTGGATAAATGGGCAAGTTT
GTGGAATTGGTTTGACATAACAAAATGGCTGTGGTATATAAAAATATTCATAATGATAGTAGGAGGCTTAATAGGTTTAA
GAATAGTCTTTGCTGTATTTTCTATAGTGAATAAAGTTAGGCAGGGATACTCACCATTGTCATTGCAGACCCGCCTC---
CCAACCCAGAGG---GGA---CCCGACAGGCCCGAAGGAACAGAAGAAGAA---------GGTGGAGAGAGAGACAGA--
----GACAGATCCATTCGA---TTAGTAGAAGGATTCTTAGCACTTATCTGGGACGATCTGCGGAGCCTGTGCCTCTTCA
GCTACCACCGCTTGAGAGACTTACTCTTGATTGTGACGAGGATTGTGGAACTTCTGGGACGCAGGGGGTGGGAAGCCCTC
AAGTATTGGTGGAATCTCCTGCAGTATTGGAGTCAGGAACTAAAGAATAGTGCCATTAGTTTGCTCAACACCACAGCTAT
AGTAGTAGCTGAGGGGACAGATAGGATTATAGAAGTAGTGCTAAGAGCTTATAGAGCTATCCTTCACATACCTAGAAGAA
TAAGA---------CAGGGCTTAGAAAGGCTTTTGCTGTAA
>DQ853441/B/US/2002/14189_1
GCAGTG------ACA------CTGGGAGCT------ATGTTCCTTGGGTTCTTGGGAGCAGCAGGAAGCACTATGGGCGC
AGCGTCAATAACGCTGACGGTACAGGCCAGACAATTATTGTCTGGTATAGTGCAGCAGCAGAACAATCTGCTGAGGGCTA
TTGAGGCGCAACAACATCTGTTGCAACTCACAGTCTGGGGCATCAAGCAGCTCCAGGCA---AGAGTCCTGGCTGTGGAA
AGATACCTAAGGGATCAACAGCTCCTGGGA------ATTTGGGGTTGCTCTGGAAAACTCATCTGCACCACTGCTGTGCC
TTGGAATGCTAGTTGGAGT---------------------------------AATAAA---------TCTCTAGATGAT-
-----ATTTGGGGT------AACATG------ACCTGGATGCAGTGGGAAAGAGAAATTGACAATTACACAGGCATAATA
TATTACCTACTTGAAAAATCGCAGAACCAGCAAGAA-AAAATGAACAAGAATTATTGGAGTTGGATAAATGGGCAAGTTT
GTGGAATTGGTTTGACATAACAAAATGGCTGTGGTATATAAAAATATTCATAATGATAGTAGGAGGCTTAATAGGTTTAA
GAATAGTCTTTGCTGTATTTTCTATAGTGAATAAAGTTAGGCAGGGATACTCACCATTGTCATTGCAGACCCGCCTC---
CCAACCCAGAGG---GGA---CCCGACAGGCCCGAAGGAACAGAAGAAGAA---------GGTGGAGAG--AGACAGA--
----GACAGATCCATTCGA---TTAGTAGAAGGATTCTTAGCACTTATCTGGGACGATCTGCGGAGCCTGTGCCTCTTCA
GCTACCACCGCTTGAGAGACTTACTCTTGATTGTAACGAGGATTGTGGAACTTCTGGGACGCAGGGGGTGGGAAGCCCTC
AAGTATTGGTGGAATCTCCTGCAGTATTGGAGTCAGGAACTAAAGAATAGTGCCATTAGTTTGCTCAACACCACAGCTAT
AGTAGTAGCTGAGGGGACAGATAGGGTTATAGAAGTAGTGCTAAGAGCTTGTAGAACTATTCTTCACATACCTAGAAGAA
TAAGA---------CAGGGCTTGGAAAGGCTTTTGCTGTAA
>DQ853442/B/US/2002/14184_1
GCAGTG------ACA------CTGGGAGCT------ATGTTCCTTGGGTTCTTGGGAGCAGCAGGAAGCACTATGGGCGC
AGCGTCAATAACGCTGACGGTACAGGCCAGACAATTATTATCTGGTATAGTGCAGCAGCAGAACAATCTGCTGAGGGCTA
TTGAGGCGCAACAACATCTGTTGCAACTCACAGTCTGGGGCATCAAGCAGCTCCAGGCA---AGAGTCCTGGCTGTGGAA
AGATACCTAAGGGATCAACAGCTCCTGGGA------ATTTGGGGTTGCTCTGGAAAACTCATCTGCACCACTGCTGTGCC
TTGGAATGCTAGTTGGAGT---------------------------------AATAAA---------TCTCTAGATGAT-
-----ATTTGGGGT------AACATG------ACCTGGATGCAGTGGGAAAGAGAAATTGACAATTACACAGGCATAATA
TATTACCTACTTGAAAAATCGCAGAACCAGCAAGAAAAAAATGAACAAGAATTATTGGAGTTGGATAAATGGGCAAGTTT
GTGGAATTGGTTTGACATAACAAAATGGCTGTGGTATATAAAAATATTCATAATGATAGTAGGAGGCTTAATAGGTTTAA
GAATAGTCTTTGCTGTATTTTCTATAGTGAATAAAGTTAGGCAGGGATACTCACCATTGTCATTGCAGACCCGCCTC---
CCAACCCAGAGG---GGA---CCCGACAGGCCCGAAGGAACAGAAGAAGAA---------GGTGGAGAGAGAGACAGA--
----GACAGATCCATTCGA---TTAGTAGAAGGATTCTTAGCACTTATCTGGGACGATCTGCGGAGCCTGTGCCTCTTCA
GCTACCACCGCTTGAGAGACTTACTCTTGGTTGTGACGAGGATTGTGGAACTTCTGGGACGCAGGGGGTGGGAAATCCTC
AAGTATTGGTGGAATCTCCTGCAGTATTGGAGTCAGGAACTAAAGAATAGTGCCATTAGTTTGCTCAACACCACAGCTAT
AGTAGTAGCTGAGGGGACAGATAGGATTATAGAAGTAGTGCTAAGAGCTTATAGAGCTATCCTTCACATACCTAGAAGAA
TAAGA---------CAGGGCTTGGAAAGGCTTTTGCTGTAA
>DQ853443/B/US/2002/14181_1
GCAGTG------ACA------CTGGGAGCT------ATGTTCCTTGGGTTCTTGGGAGCAGCAGGAAGCACTATGGGCGC
AGCGTCAATAACGCTGACGGTACAGGCCAGACAATTATTGTCTGGTATAGTGCAGCAGCAGAACAATCTGCTGAGGGCTA
TTGAGGCGCAACAACATCTGTTGCAACTCACAGTCTGGGGCATCAAGCAGCTCCAGGCA---AGAGTCCTGGCTGTGGAA
AGATACCTAAGGGATCAACAGCTCCTGGGA------ATTTGGGGTTGCTCTGGAAAACTCATCTGCACCACTGCTGTGCC
TTGGAATGCTAGTTGGAGT---------------------------------AATAAA---------TCTCTAGATGAT-
-----ATTTGGGGT------AACATG------ACCTGGATGCAGTGGGAAAGAGAAATTGACAATTACACAGGCATAATA
TATTACCTACTTGAAAAATCGCAGAACCAGCAAGAAAAAAATGAACAAGAATTATTGGAGTTGGATAAATGGGCAAGTTT
GTGGAATTGGTTTGACATAACAAAATGGCTGTGGTATATAAAAATATTCATAATGATAGTAGGAGGCTTAATAGGTTTAA
GTATAGTCTTTGCTGTATTTTCTATAGTGAATAAAGTTAGGCAGGGATACTCACCATTGTCATTGCAGACCCGCCCC---
CCAACCCAGAGG---GGA---CCCGACAGGCCCGAAGGAACAGAAGAGGAA---------GGTGGAGAGAGAGACAGA--
----GACAGATCCATTCGA---TTAGTAGAAGGATTCTTAGCACTTATCTGGGACGATCTGCGGAGCCTGTGCCTCTTCA
GCTACCACCGCTTGAGAGACTTACTCTTGATTGTGACGAGGATTGTGGAACTTCTGGGACGCAGGGGGTGGGAAGCCCTC
AAGTATTGGTGGAATCTCCTGCAGTATTGGAGCCAGGAACTAAAGAATAGTGCCATTAGTTTGCTCAACACCACAGCTAC
AGTAGTAGCTGAGGGGACAGATAGGATTATAGAAGTAGTGCTAAGAGCTTGTAGAGCTATTCTTCACATACCTAGAAGAA
TAAGA---------CAGGGCTTGGAAAGGCTTTTGCTGTAA
>DQ853444/B/US/2002/14183_1
GCAGTG------ACA------CTGGGAGCT------ATGTTCCTTGGGTTCTTGGGAGCAGCAGGAAGCACTATGGGCGC
AGCGTCAATAACGCTGACGGTACAGGCCAGACAATTATTGTCTGGTATAGTGCAGCAGCAGAACAATCTGCTGAGGGCTA
TTGAGGCGCAACAACATCTGTTGCAACTCACAGTCTGGGGCATCAAGCAGCTCCAGGCA---AGAGTCCTGGCTGTGGAA
AGATACCTAAGGGATCAACAGCTCCTGGGA------ATTTGGGGTTGCTCTGGAAAACTCATCTGCACCACTGCTGTGCC
TTGGAATGCTAGTTGGAGT---------------------------------AATAAA---------TCTCTAGATGAT-
-----ATTTGGGGT------AACATG------ACCTGGATGCAGTGGGAAAGAGAAATTGACAATTACACAGGCATAATA
TATTACCTACTTGAAAAATCGCAGAACCAGCAAGAAAAAAATGAACAAGAGTTATTGGAGTTGGATAAATGGGCAAGTTT
GTGGAATTGGTTTGACATAACAAAATGGCTGTGGTATATAAAAATATTCATAATGATAGTAGGAGGCTTAATAGGTTTAA
GAATAGTCTTTGCTGTATTTTCTATAGTGAATAAAGTTAGGCAGGGATACTCACCATTGTCATTGCAGACCCGCCTC---
CCAACCCAGAGG---GGA---CCCGACAGGCCCGAAGGAACAGAAGAAGAA---------GGTGGAGAGAGAGACAGA--
----GACAGATCCATTCGA---TTAGTAGAAGGATTCTTAGCACTTATCTGGGACGATCTGCGGAGCCTGTGCCTCTTCA
GCTACCACCGCTTGAGAGACTTACTCTTGATTGTGACGAGGATTGTGGAACTTCTGGGACGCAGGGGGTGGGAAGCCCTC
AAGTATTGGTGGAATCTCCTGCAGTATTGGAGTCAGGAACTAAAGAATAGTGCCATTAGTTTGCTCAACACCACAGCTAT
AGTAGTAGCTGAGGGGACAGATAGGATTATAGAAGTAGTGCTAAGAGCTTATAGAGCCATTCTCCACATACCTAGAAGAA
TAAGA---------CAGGGCTTGGAAAGGCTTTTGCTGTAA
>DQ853445/B/US/2002/14185_1
GCAGTG------ACA------CTGGGAGCT------ATGTTCCTTGGGTTCTTGGGAGCAGCAGGAAGCACTATGGGCGC
AGCGTCAATAACGCTGACGGTACAGGCCAGACAATTATTGTCTGGTATAGTGCAGCAGCAGAACAATCTGCTGAGGGCTA
TTGAGGCGCAACAACATCTGTTGCAACTCACAGTCTGGGGCATCAAGCAGCTCCAGGCA---AGAGTCCTGGCTGTGGAA
AGATACCTAAGGGATCAACAGCTCCTGGGA------ATTTGGGGTTGCTCTGGAAAACTCATCTGCGCCACTGCTGTGCC
TTGGAATGCTAGTTGGAGT---------------------------------AATAAA---------TCTCTAGATGAT-
-----ATTTGGGGT------AACATG------ACCTGGATGCAGTGGGAAAGAGAAATTGACAATTACACAGGCATAATA
TATTACCTACTTGAAAAATCGCAGAACCAGCAAGAAAAAAATGAACAAGAATTATTGGAGTTGGATAAATGGGCAAGTTT
GTGGAATTGGTTTGACATAACAAAATGGCTGTGGTATATAAAAATATTCATAATGATAGTAGGAGGCTTAATAGGTTTAA
GAATAGTCTTTGCTGTATTTTCTATAGTGAATAAAGTTAGGCAGGGATACTCACCATTGTCATTGCAGACCCGCCTC---
CCAACCCAGAGG---GGA---CCCGACAGGCCCGAAGGAACAGAAGAAGAA---------GGTGGAGAGAGAGACAGA--
----GACAGATCCATTCGA---TTAGTAGAAGGACTCTTAGCACTTATCTGGGACGATCTGCGGAGCCTGTGCCTCTTCA
GCTACCACCGCTTGAGAGACTTACTCTTGATTGTGACGAGGATTGTGGAACTTCTGGGACGCAGGGGGTGGGAAGCCCTC
AAGTATTGGTGGAATCTCCTGCAGTATTGGAGTCAGGAACTAAAGAATAGTGCCATTAGTTTGCTCAACACCACAGCTAT
AGTAGTAGCTGAGGGGACAGATAGGATTATAGAAGTAGTGCTAAGAGCTTATAGAGCTATTCTTCACATACCTAGAAGAA
TAAGA---------CAGGGCTTGGAAAGGCTTTTGCTGTAA
>DQ853446/B/US/2002/14188_1
GCAGTG------ACA------CTGGGAGCT------ATGTTCCTTGGGTTCTTGGGAGCAGCAGGAAGCACTATGGGCGC
AGCGTCAATAACGCTGACGGTACAGGCCAGACAATTATTGTCTGGTATAGTGCAGCAGCAGAACAATCTGCTGAGAGCTA
TTGAGGCGCAACAACATCTGTTGCAACTCACAGTCTGGGGCATCAAGCAGCTCCAGGCA---AGAGTCCTGGCTGTGGAA
AGATACCTAAGGGATCAACAGCTCCTGGGA------ATTTGGGGTTGCTCTGGAAAACTCATCTGCACCACTGCTGTGCC
TTGGAATGCTAGTTGGAGT---------------------------------AATAAA---------TCTCTAAATACA-
-----ATTTGGGAT------AACATG------ACCTGGATGCAGTGGGAAAGAGAAATTGACAATTACACAGGCATAATA
TATGACCTACTTGAAAAATCGCAGAACCAGCAAGAAAAAAATGAACAAGAATTATTGGAGTTGGATAAATGGGCAAGTTT
GTGGAATTGGTTTAGCATAACAAAATGGCTGTGGTATATAAAAATATTCATAATGATAGTAGGAGGCTTAATAGGTTTAA
GAATAGTCTTTGCTGTATTTTCTATAGTGAATAAAGTTAGGCAGGGATACTCACCATTGTCATTGCAGACCCGCCTC---
CCAACCCAGAGG---GGA---CCCGACAGGCCCGAAGGAACAGAAGAAGAA---------GGTGGAGAGAGAGACAGA--
----GACAGATCCATTCGA---TTAGTAGAAGGATTCTTAGCACTTATCTGGGACGACCTGCGGAGCCTGTGCCTCTTCA
GCTACCACCGCTTGAGAGACTTACTCTTGATTGTGACGAGGATTGTGGAACTTCTGGGACGCAGGGGGTGGGAAGCCCTC
AAGTATTGGTGGAATCTCCTGCAGTATTGGAGTCAGGAACTAAAGAATAGTGCCATTAGTTTGCTCAACACCACAGCTAT
AGTAGTAGCTGAGGGAACAGATAGGGTTATAGAAGTAGTGCTAAGAGCTTGTAGAGCTATTCTCCACATACCTAGAAGAA
TAAGA---------CAGGGCTTGGAAAGGCTTTTGCTGTAA
>DQ853447/B/US/2002/14187_1
GCAGTG------ACA------CTGGGAGCT------ATGTTCCTTGGGTTCTTGGGAGCAGCAGGAAGCACTATGGGCGC
AGCGTCAATAACGCTGACGGTACAGGCCAGACAATTATTGTCTGGTATAGTGCAGCAGCAGAACAATCTGCTGAGGGCTA
TTGAGGCGCAACAACATCTGTTGCAACTCACAGTCTGGGGCATCAAGCAGCTCCAGGCA---AGAGTCCTGGCTGTGGAG
AGATACCTAAGGGATCAACAGCTCCTGGGG------ATTTGGGGTTGCTCTGGAAAACTCATCTGCACCACTGCTGTGCC
TTGGAATAATAGTTGGAGT---------------------------------AATAAA---------TCTCTAAACACA-
-----ATTTGGGAT------AACATG------ACCTGGATGCAGTGGGAAAGAGAAATTGACAATTACACAGGCATAATA
TATGATCTACTTGAAAAATCGCAGAACCAGCAAGAAAAAAATGAACAAGAATTATTGGAGTTGGATAAATGGGCAAGTTT
GTGGAATTGGTTTAGCATAACAAAATGGCTGTGGTATATAAAAATATTCATAATGATAGTAGGAGGCTTAATAGGTTTAA
GAATAGTCTTTGCTGTATTTTCTATAGTGAATAAAGTTAGGCAGGGATACTCACCATTGTCATTTCAGACCCGCCCC---
CCAACCCAGAGG---GGA---CCCGACAGGCCCGAAGGAACAGAAGAAGAA---------GGTGGAGAGAGAGACAGA--
----GACAGATCCATTCGA---TTAGTAGAAGGATTCTTAGCACTTATCTGGGACGATCTGCGGAGCCTGTGCCTCTTCA
GCTACCACCGCTTGAGAGACTTACTCTTGATTGTGACGAGGATTGTGGAACTTCTGGGACGCAGGGGGTGGGAAGCCCTC
AAGTATTGGTGGAATCTCCTGCAGTATTGGAGTCAGGAACTAAAGAATAGTGCCATTAGTTTGCTCAACACCACAGCTAT
AGTAGTAGCTGAGGGGACAGATAGGATTATAGAAGTAGTGCTAAGAGCTTGTAGAGCTATTCTTCACATACCTAGAAGAA
TAAGA---------CAGGGCTTAGAAAGGCTTTTGCTGTAA
>DQ853448/B/US/2002/14190_1
GCAGTG------ACA------CTGGGAGCT------ATGTTCCTTGGGTTCTTGGGAGCAGCAGGAAGCACTATGGGCGC
AGCGTCAATAACGCTGACGGTACAGGCCAGACAATTATTGTCTGGTATAGTGCAGCAGCAGAACAATCTGCTGAGGGCTA
TTGAGGCGCAACAACATCTGTTGCAACTCACAGTCTGGGGCATCAAGCAGCTCCAGGCA---AGAGTCCTGGCTGTGGAA
AGATACCTAAGGGATCAACAGCTCCTGGGA------ATTTGGGGTTGCTCTGGAAAACTCATCTGCACCACTGCTGTGCC
TTGGAATAATAGTTGGAGT---------------------------------AATAAA---------TCTCTAAATGAA-
-----ATTTGGGAT------AACATG------ACCTGGATGCAGTGGGAAAGAGAAATTGACAATTACACAGGCATAATA
TATGACCTACTTGAAAAATCGCAGAACCAGCAAGAAAAGAATGAACAAGAATTATTGGAGTTGGATAAATGGGCAAGTTT
GTGGAATTGGTTTAGCATAACAAAATGGCTGTGGTATATAAAAATATTCATAATGATAGTAGGAGGCTTAATAGGTTTAA
GAATAGTCTTTGCTGTATTTTCTATAGTGAATAAAGTTAGGCAGGGATACTCACCATTGTCATTTCAGACCCGCCTC---
CCAACCCAGAGG---GGA---CCCGACAGGCCCGAAGGAACAGAAGAAGAA---------GGTGGAGAGAGAGACAGA--
----GACAGATCCATTCGA---TTAGTAGAAGGATTCTTAGCACTTATCTGGGACGATCTGCGGAGCCTGTGCCTCTTCA
GCTACCACCGCTTGAGAGACTTACTCTTGATTGTGACGAGGATTCTGGAACTTCTGGGACGCAGGGGGTGGGAAGCCCTC
AAGTATTGGTGGAATCTCCTGCAGTATTGGAGTCAGGGACTAAAGAATAGTGCCATTAGTTTGCTCAACACCACAGCTAT
AATAGTAGCTGAGGGGACAGATAGGATTATAGAAGTAGTGCTAAGAGCTTATAGAGCTATTCTCCACATACCTAGAAGAA
TAAGA---------CAGGGCTTGGAAAGGCTTTTGCTGTAA
>DQ853449/B/US/2000/14299_1
GCAGTG------ACA------CTGGGAGCT------GTGTTCCTTGGGTTCTTGGGAACAGCAGGAAGCACTATGGGCGC
AGCGTCAATAACGCTGACGGTACAGGCCAGACAATTATTGTCTGGTATAGTGCAGCAGCAGAACAATCCGCTGAGGGCTA
TTGAGGCGCAACAACATCTGTTGCAACTCACAGTCTGGGGCATCAAGCAGCTCCAGGCA---AGAGTCCTGGCTGTGGAA
AGATACCTAAGGGATCAACAGCTCCTGGGA------ATTTGGGGTTGCTCTGGAAAACTCATCTGCACCACTGCTGTGCC
TTGGAATACTAGTTGGAGT---------------------------------AATAAA---------TCTCTAGAAAAA-
-----ATTTGGGAT------AACATG------ACCTGGATGCAGTGGGAAAGAGAAATTGACAATTACACAGGCATAATA
TATGACCTACTTGAAAAATCGCAGAACCAGCAAGAAAAAAATGAACAAGAATTATTGGAGTTGGATAAATGGGCAAGTTT
GTGGAATTGGTTTGACATAACAAAATGGCTGTGGTATATAAAAATATTCATAATGATAGTAGGAGGCTTAATAGGTTTAA
GAATAGTCTTTGCTGTATTTTCTATAGTGAATAAAGTTAGGCAGGGATACTCACCATTGTCATTGCAGACCCGCCTC---
CCAACCCAGAGG---GGA---CCCGACAGGCCCGAAGGAACAGAAGAAGAA---------GGTGGAGAGAGAGACAGA--
----GACAGATCCATTCGA---TTAGTAGAAGGATTCTTAGCACTTATCTGGGACGATCTGCGGAGCCTGTGCCTCTTCA
GCTACCACCGCTTGAGAGACTTACTCTTGATTGTGACGAGGATTGTGGAACTTCTGGGACGCAGGGGGTGGGAAGCCCTC
AAGTATTGGTGGAATCTCCTGCAGTATTGGAGTCAGGAACTAAAGAATAGTGCCATTAGTTTGCTCAACACCACAGCTAT
AGTAGTAGCTGAGGGGACAGATAGGATTATAGAAGTAGTGCTAAGAGCTTATAGAGCTATCCTTCACATACCTAGAAGAA
TAAGA---------CAGGGCTTGGAAAGGCTTTTGCTGTAA
>DQ853450/B/US/2000/14302_1
GCAGTG------ACA------CTGGGAGCT------ATGTTCCTTGGGTTCTTGGGAGCAGCAGGAAGCACTATGGGCGC
AGCGTCAATAACGCTGACGGTACAGGCCAGACAATTATTGTCTGGTATAGTGCAGCAGCAGAACAATCTGCTGAGGGCTA
TTGAGGCGCAACAACATCTGTTGCAACTCACAGTCTGGGGCATCAAGCAGCTCCAGGCA---AGAGTCCTGGCTGTGGAA
AGATACCTAAGGGATCAACAGCTCCTGGGA------ATTTGGGGTTGCTCTGGAAAACTCATCTGCACCACTGCTGTGCC
TTGGAATACTAGTTGGAGT---------------------------------AATAAA---------TCTCTAAATACA-
-----ATTTGGGAT------AACATG------ACCTGGATGCAGTGGGAAAGAGAAATTGACAATTACACAGGCATAATA
TATGACCTACTTGAAAAATCGCGGAACCAGCAAGAAAAAAATGAACAAGAATTATTGGAGTTGGATAAATGGGCAAGTTT
GTGGAATTGGTTTGACATAACAAAATGGCTGTGGTATATAAAAATATTCATAATGATAGTAGGAGGCTTAATAGGTTTAA
GAATAGTCTTTGCTGTATTTTCTATAGTGAATAAAGTTAGGCAGGGATACTCACCATTGTCATTGCAGACCCGCCTC---
CCAACCCAGAGG---GGA---CCCGACAGGCCCGAAGGAATAGAAGAAGAA---------GGTGGAGAGAGAGACAGA--
----GACAGATCCATACGA---TTAGTGCAAGGATTCTTAGCACTTGTCTGGGACGATCTGCGGAGCCTGTGCCTCTTCA
GCTACCACCGCTTGAGAGACTTACTCTTGATTGTGACGAGGATTGTGGAACTTCTGGGACGCAGGGGGTGGGAAGCCCTC
AAGTATTGGTGGAATCTCCTGCAGTATTGGAGTCAGGAACTAAAGAATAGTGCCATTAATTTGCTCAACACCACAGCTAT
AGTAGTAGCTGAGGGGACAGATAGGGTTATAGAAGTAGTGCTAAGAGCTTGTAGAGCTATTCTTCACATACCTAGAAGAA
TAAGA---------CAGGGCTTGGAAAGGCTTTTGCTGTAA
>DQ853451/B/US/2000/14303_1
GCAGTG------ACA------CTGGGAGCT------ATGTTCCTTGGGTTCTTGGGAGCAGCAGGAAGCACTATGGGCGC
AGCGTCAATAACGCTGACGGTACAGGCCAGACAATTATTGTCTGGTATAGTGCAGCAGCAGAACAATCTGCTGAGGGCTA
TTGAGGCGCAACAACATCTGTTGCAACTCACAGTCTGGGGCATCAAGCAGCTCCAGGCA---AGAGTCCTGGCTGTGGAA
AGATACCTAAGGGATCAACAGCTCCTGGGA------ATTTGGGGTTGCTCTGGAAAACTCATCTGCACCACTGCTGTGCC
TTGGAATACTAGTTGGAGT---------------------------------AATAAA---------TCTCTAAATACA-
-----ATTTGGGAT------AACATG------ACCTGGATGCAGTGGGAAAGAGAAATTGACAATTACACAGGCATAATA
TATGACCTACTTGAAAAATCGCAGAACCAGCAAGAAAAAAATGAACAAGAATTATTGGAGTTGGATAAATGGGCAAGTTT
GTGGAATTGGTTTGACATAACAAAATGGCTGTGGTATATAAAAATATTCATAATGATAGTAGGAGGCTTAATAGGTTTAA
GAATAGTCTTTGCTGTATTTTCTATAGTGAATAAAGTTAGGCAGGGATACTCACCATTGTCATTGCAGACCCGCCTC---
CCAACCCAGAGG---GGA---CCCGACAGGCCCGAAGGAATAGAAGAAGAA---------GGTGGAGAGAGAGACAGA--
----GACAGATCCATACGA---TTAGTGCAAGGATTCTTAGCGCTCATCTGGGACGATCTGCGGAGCCTGTGCCTCTTCA
GCTACCACCGCTTGAGAGACTTACTCTTGATTGTGACGAGGATTGTGGAACTTCTGGGACGCAGGGGGTGGGAAGCCCTC
AAGTATTGGTGGAATCTCCTACAGTATTGGAGTCAGGAACTAAAGAGTAGTGCCATTAGTTTGCTTAACACCACAGCTAT
AGTAGTAGCTGAGGGGACAGATAGGGTTATAGAAGTAGTGCTAAGAGCTTATAGAGCTATTCTTCACATACCTAGAAGAA
TAAGA---------CAGGGCTTAGAAAGGCTTTTGCTGTAA
>DQ853452/B/US/2000/14296_1
GCAGTG------ACA------CTGGGAGCT------ATGTTCCTTGGGTTCTTGGGAGCAGCAGGAAGCACTATGGGCGC
AGCGTCAATAACGCTGACGGTACAGGCCAGACAATTATTGTCTGGTATAGTGCAGCAGCAGAACAATCTGCTGAGGGCTA
TTGAGGCGCAACAATATCTGTTGCAACTCACAGTCTGGGGCATCAAGCAGCTCCAGGCA---AGAGTCCTGGCTGTGGAA
AGATACCTAAGGGATCAACAGCTCCTGGGA------ATTTGGGGTTGCTCTGGAAAACTCATCTGCACCACTGCTGTGCC
TTGGAATACTAGTTGGAGT---------------------------------AATAAA---------TCTCTAAATACA-
-----ATTTGGGAT------AACATG------ACCTGGATACAGTGGGAAAGAGAAATTGACAATTGCACAGGCATAATA
TATGACCTACTTGAAAAATCGCAGAACCAGCAAGAAAAAAATGAACAAGAATTATTGGAGTTGGATAAATGGGCAAGTTT
GTGGAATTGGTTTGACATAACAAAATGGCTGTGGTATATAAAAATATTCATAATGATAGTGGGAGGCTTAATAGGTTTAA
GAATAGTCTTTGCTGTATTTTCTATAGTGAATAAAGTTAGGCAGGGATACTCACCATTGTCATTGCAGACCCGCCTC---
CCAACCCAGAGG---GGA---CCCGACAGGCCCGAAGGAACAGAAGAAGAA---------GGTGGAGAGAGAGACAGA--
----GACAGATCCATTCGA---TTAGTAGAAGGACTCTTAGCACTTATCTGGGACGATCTGCGGAGCCTGTGCCTCTTCA
GCTACCACCGCTTGAGAGACTTACTCTTGATTGTGACGAGGATTGTGGAACTTCTGGGACGCAGGGGGTGGGAAACCCTC
AAGTATTGGTGGAATCTCCTGCAGTATTGGAGTCAGGAACTAAAGAATAGTGCCATTAATTTGCTCAACACCACAGCTAT
AGTAGTAGCTGAGGGGACAGATAGGATTATAGAAGTAGTGCTAAGAGCTTATAGAGCTATTCTTCACATACCTAGAAGAA
TAAGA---------CAGGGCTTGGAAAGGCTTTTGCTGTAA
>DQ853453/B/US/2000/14298_1
GCAGTG------ACA------CTGGGAGCT------ATGTTCCTTGGGTTCTTGGGAGCAGCAGGAAGCACTATGGGCGC
AGCGTCAATAACGCTGACGGTACAGGCCAGACAATTATTGTCTGGTATAGTGCAGCAGCAGAACAATCTGCTGAGGGCTA
TTGAGGCGCAACAACATCTGTTGCAACTCACAGTCTGGGGCATCAAGCAGCTCCAGGCA---AGAGTCCTGGCTGTGGAA
AGATACCTAAGGGATCAACAGCTCCTGGGA------ATTTGGGGTTGCTCTGGAAAACTCATCTGCACCACTGCTGTGCC
TTGGAATACTAGTTGGAGT---------------------------------AATAAA---------TCTTTAGAAAAA-
-----ATTTGGGAT------AATATG------ACCTGGATGCAGTGGGAGAGAGAAATTGACAATTACACAGGCATAATA
TATGACCTACTTGAAAAATCGCAGAACCAGCAAGAAAAAAATGAAAAAGAATTATTGGAGTTGGATAAATGGGCAAGTTT
GTGGAATTGGTTTGACACAACAAAATGGCTGTGGTATATAAAAATATTCATAATGATAGTAGGAGGCTTAATAGGTTTAA
GAATAGTCTTTGCTGTATTTTCTATAGTGAATAAAGTTAGGCAGGGATACTCACCATTGTCATTGCAGACCCGCCTC---
CCAACCCAGAGG---GGA---CCCGACAGGCCCGAAGGAATAGAAGAAGAG---------GGTGGAGAGAGAGACAGA--
----GACAGATCCATACGA---TTAGTGCAAGGATTCTTAGCACTCATCTGGGACGATCTGCGGAGCCTGTGCCTCTTCA
GCTACCACCGCTTGAGAGACTTACTCTTGATTGTGACGAGGATTGTGGAACTTCTGGGACGCAGGGGGTGGGAAATCCTC
AAGTATTGGTGGAATCTCCTGCAGTATTGGAGTCAGGAACTAAAGAATAGTGCCATTAATTTGCTCAACACCACAGCTAT
AGTAGTAGCTGAGGGGACAGATAGGATTATAGAAGTAGTGCTAAGAGCTTATAGAGCTATTCTTCACATACCTAGAAGAA
TAAGA---------CAGGGCTTGGAAAGGCTTTTGCTGTAA
>DQ853454/B/US/2000/14295_1
GCAGTG------ACA------CTGGGAGCT------ATGTTCCTTGGGTTCTTGGGAGCAGCAGGAAGCACTATGGGCGC
AGCGTCAATAACGCTGACGGTACAGGCCAGACAATTATTGTCTGGTATAGTGCAGCAGCAGAACAATCTGCTGAGGGCTA
TTGAGGCGCAACAACATCTGTTGCAACTCACAGTCTGGGGCATCAGGCAGCTCCAGGCA---AGAGTCCTGGCTGTGGAA
AGATACCTAAGGGATCAACAGCTCCTGGGA------ATTTGGGGTTGCTCTGGAAAACTCATCTGCACCACTGCTGTGCC
TTGGAATAATAGTTGGAGC---------------------------------AATAAA---------TCTCTAGAAAAA-
-----ATTTGGGAT------AACATG------ACCTGGATGCAGTGGGAAAGAGAAATTGACAATTACACAGGCAAAATA
TATGACCTACTTGAAAAATCGCAGAACCAGCAAGAAAAAAATGAACAAGAATTATTGGAATTGGATAAATGGGCAAGTTT
GTGGAATTGGTTTGACATAACAAAATGGCTGTGGTATATAAAAATATTCATAATGATAGTAGGAGGCTTAATAGGTTTAA
GAATAGTCTTTGCTGTATTTTCTATAGTGAATAAAGTTAGGCAGGGATACTCACCATTGTCATTGCAGACCCGCCTC---
CCAACCCAGAGG---GGA---CCCGACAGGCCCGAAGGAACAGAAGAAGAA---------GGTGGAGAGAGAGACAGA--
----GACAGATCCATACGA---TTAGTGGAAGGATTCTTAGCACTTGTCTGGGACGATCTGCGGAGCCTGTGCCTCTTCA
GCTACCACCGCTTGAGAGACTTACTCTTGATTGTGACGAGGATTGTGGAACTTCTGGGACGCAGGGGGTGGGAAGCCCTC
AAGTATTGGTGGAATCTCCTGCAGTATTGGAGTCAGGAACTAAAGAATAGTGCCATTAGTTTGCTCAACACCACAGCTAT
AGTAGTAGCTGAGGGGACAGATAGGGTTATAGAAGTAGTGCTAAGAGCTTATAGAGCTATTCTTCGCATACCTAGAAGAA
TAAGA---------CAGGGCTTGGAAAGGCTTTTGCTGTAA
>DQ853455/B/US/1998/15387_1
GCAGTG------ACA------CTAGGAGCT------ATGTTCCTTGGGTTCTTGGGAGCAGCAGGAAGCACTATGGGCGC
AGCGTCAATAACGCTGACGGTACAGGCCAGACAATTATTGTCTGGTATAGTGCAGCAGCAGAACAATCTGCTGAGGGCTA
TTGAGGCGCAACAACATCTGTTGCAACTCACAGTCTGGGGCATCAAGCAGCTCCAGGCA---AGAGTCCTGGCTGTGGAA
AGATACCTAAGGGATCAACAGCTCCTGGGA------ATTTGGGGTTGCTCTGGAAAACTCATCTGCACCACTGCTGTGCC
TTGGAATACTAGTTGGAGT---------------------------------AATAAA---------TCTCTAGATAAA-
-----ATTTGGGAT------AACATG------ACCTGGATGCAGTGGGAAAGAGAAATTGACAATTACACAGGCAAAATA
TATGACCTACTTGAAAAATCGCAGAACCAGCAAGAAAAGAATGAACAAGAATTATTGGAATTAGATAAATGGGCAAGTTT
GTGGAATTGGTTTGACATAACACAATGGCTGTGGTATATAAAAATATTCATAATGATAGTAGGAGGCTTGATAGGCTTAA
GAATAATTTTTGCTGTATTTTCTATAGTGAATAGAGTTAGGCAGGGATACTCACCATTGTCATTGCAGACCCTCCTC---
CCAACCCAGAGG---GGA---CCCGACAGGCCCGAAGGAATAGAAGAAGAA---------GGTGGAGAGAGAGACAGA--
----GACAGATCCATACGA---TTAGTGGAAGGATTCTTAGCACTTATCTGGGACGATCTGCGGAGCCTGTGCCTCTTCA
GCTACCACCGCTTGAGAGACTTACTCTTGATTGTGACGAGGATTGTGGAACTTCTGGGACGCAGGGGGTGGGAAGCCCTC
AAGTATTGGTGGAATCTCCTGCAGTATTGGAGTCAGGAACTAAAGAATAGTGCCATTAATTTGCTCAACACCACAGCTAT
AGTAGTAGCTGAGGGGACAGATAGGGTTATAGAAGTAGTGCTAAGAGCTTATAGAGCTATTCTTCACATACCTAGAAGAA
[truncated: 1,738,774 more chars]
