# Supplementary material for: An integrated map of HIV genome-wide variation from a population perspective
Source: Retrovirology. 2015 Feb 15;12:18. doi: 10.1186/s12977-015-0148-6 (PMC4358901; doi:10.1186/s12977-015-0148-6)
Supplement: Additional file 3: — Software. Our Matlab toolbox developed for data visualization, genomic diversity analysis and HIV genomic alignment. Our sequence datasets are also included. [file 12977_2015_148_MOESM3_ESM.zip › HIVGenomeAnalysisToolbox/TemporaryData/Vpu_CodonAlignment.fasta]

>K03455/B/FR/1983/HXB2-LAI-IIIB-BRU
ACGCAACCTATACCAATAGTAGCAATAGTA---GCATTAGTAGTAGCAATAATAATAGCAATAGTTGTGTGGTCCATAGT
AATCATAGAATATAGGAAAATATTAAGACAAAGAAAAATAGACAGGTTAATTGATAGACTAATAGAAAGAGCAGAAGACA
GTGGCAATGAGAGTGAAGGA---------GAAATATCAGCACTTGTGGAGATGGGGGTGGAGATG---GGGCACCAT---
GCTCCTTGGGATGTTGATGATCTGTAG
>A04321/B/FR/1983/IIIB_LAI
ATGCAACCTATACAATA----GCAATAGCA---GCATTAGTAGTAGCAATAATAATAGCAATAGTTGTGTGGTCCATAGT
AATCATAGAATATAGGAAAATATTAAGACAAAGAAAAATAGACAGGTTAATTGATAGACTAATAGAAAGAGCAGAAGACA
GTGGCAATGAGAGTGAAGGA---------GAAATATCAGCACTTGTGGAGATGGGGGTGGAAATG---GGGCACCAT---
GCTCCTTGGGATATTGATGATCTGTAG
>A07867/B/FR/1983/LAI-J19
ATGCAACCTATACAATA----GCAATAGCA---GCATTAGTAGTAGCAATAATAATAGCAATAGTTGTGTGGTCCATAGT
AATCATAGAATATAGGAAAATATTAAGACAAAGAAAAATAGACAGGTTAATTGATAGACTAATAGAAAGAGCAGAAGACA
GTGGCAATGAGAGTGAAGGA---------GAAATATCAGCACTTGTGGAGATGGGGGTGGAAATG---GGGCACCAT---
GCTCCTTGGGATATTGATGATCTGTAG
>AB078005/B/US/1997/ARES2
ATGCAACCTTTAAACATAGCAGCAATAGTA---GCATTAGTAGTAGCAACAATAATAGCAATAGTTGTGTGGACCATAGT
ACTCATAGAATATAGAAAAATATTAAAACAAAGGAAAATAGACAGATTAATTGATAGAATAAGAGAAAGAGCAGAAGACA
GTGGCAATGAAAGCGAAGGGGACCAGGAGGAATTATCAGCACTTGTGGAGAGG---------------GGGCATGAT---
GCTCCTTGGGATGTTAATGATCTGTAG
>AB221005/B/US/1985/Ba_L
ATGCAAGCTTTACAAATATCAGCAATAGTA---GGATTAGTAGTAGCAGCAATAATAGCAATAGTTGTGTGGACCATAGT
ATTCATAGAATATAGGAAAATATTAAGGCAAAGAAAAATAGACAGGTTAATTGATAGAATAACAGAAAGAGCAGAAGACA
GTGGCAATGAGAGTGATGGAGATCAGGAGGAATTATCAGCACTGGTGGAGATG---------------GGGCATCAT---
GCTCCTTGGGATGTTAATGATCTGTAA
>AB253432/B/US/1985/Ba_L
ATGCAAGCTTTACAAATATCAGCAATAGTA---GGATTAGTAGTAGCAGCAATAATAGCAATAGTTGTGTGGACCATAGT
ATTCATAGAATATAGGAAAATATTAAGGCAAAGAAAAATAGACAGGTTAATTGATAGAATAACAGAAAGAGCAGAAGACA
GTGGCAATGAGAGTGATGGAGATCAGGAGGAATTATCAGCACTGGTGGAGATG---------------GGGCATCAT---
GCTCCTTGGGATGTTAATGATCTGTAA
>AB286955/B/JP/2004/DR6089
ATGTTACCTTTACAAATATTAGCAATAGTA---GCATTAGTAGTAGTAGCAATAATAGCAATAGTGGTGTGGACCATAGT
GTTTATAGAATATAGGAAAATATTAAGACAAAGAAGAATAGACAGGTTAATTGATAGAATAAGAGAAAGAGCAGAAGACA
GTGGCAATGAAAGTGAAGGGGACCAGGAAGAATTA------CTGGTGGAGATG---------------GGGCATGAT---
GCTCCTTGGGATGCTAATGATCTGTAG
>AB286956/B/JP/2004/DR6089
ATGTTACCTTTACAAATATTAGCAATAGTA---GCATTAGTAGTAGTAGCAATAATAGCAATAGTGGTGTGGACCATAGT
GTTTATAGAATATAGGAAAATATTAAGACAAAGAAGAATAGACAGGTTAATTGATAGAATAAGAGAAAGAGCAGAAGACA
GTGGCAATGAAAGTGAAGGGGACCAGGAAGAATTA------CTGGTGGAGATG---------------GGGCATGAT---
GCTCCTTGGGATGCTAATGATCTGTAG
>AB287363/B/JP/2005/DR6538
ATGCAGCTTTTAGAAATATCAGCAATAGTA---GCATTAGTAGTAGTAACAATAATAGCAATAATTGTGTGGACCATAGT
ATTCATAGAATATAGGAAAATCTTAAGACAAAGGAAAATAGACAGGTTAATTGATAGAATAACAGAAAGAGCAGAAGACA
GTGGCAATGAAAGCGAAGGGGACCAGGAAGAATTATCAGCACTTATGGAGATG---------------GGGCACCAT---
GCTCCTTGGGATGTTAATGATCTGTAG
>AB287364/B/JP/2005/DR6737
ATGCAAGCTTTATACATAGTATCAATAGTA---GCATTAGTAGTAGCAGCATTATTAGCAATAGTTGTGTGGTCTATAGT
ATTCATAGAATATAGAAGAATATTAAGACAAAGAAAAATAGACAGGTTAATTGATAGAATAAGAGAAAGAGCAGAAGACA
GTGGCAATGAGAGTGAAGGAGATCAGGAAGAATTATCAATACTGGTGGACATG---------------GGGCACGAT---
GCTCCTTGGGATGTTGATGATCTGTAG
>AB287365/B/JP/2005/DR6737
ATGCAAGCTTTATACATAGTATCAATAGTA---GCATTAGTAGTAGCAGCATTATTAGCAATAGTTGTGTGGTCTATAGT
ATTCATAGAATATAGAAGAATATTAAGACAAAGAAAAATAGACAGGTTAATTGATAGAATAAGAGAAAGAGCAGAAGACA
GTGGCAATGAGAGTGAAGGAGATCAGGAAGAATTATCAATACTGGTGGACATG---------------GGGCACGAT---
GCTCCTTGGGATGTTGATGATCTGTAG
>AB287366/B/JP/2005/DR7060
ATGTCTCAACTGTATATATTAACAATAGTA---GCATTTGTAGTAGTAACAATAATAGCAATAGCTGTATGGACTGTAGT
GTTCTTAGAATATAGAAAAATATTAAGAGAAAGAAAAATAGACAGATTAATTGATAGAATAACAGAAAGAGCAGAAGACA
GTGGCAATGAGAGTGAGGGGGATCAGGAAGAATTATCAGCACTTGTGGAGATG---------------GGGCACCAT---
GCTCCTTGGGATGTTGATGATCTGTAG
>AB287367/B/JP/2005/DR7060
ATGTCTCAACTGTATATATTAACAATAGTA---GCATTTGTAGTAGTAACAATAATAGCAATAGCTGTATGGACTGTAGT
GTTCTTAGAATATAGAAAAATATTAAGAGAAAGAAAAATAGACAGATTAATTGATAGAATAACAGAAAGAGCAGAAGACA
GTGGCAATGAGAGTGAGGGGGATCAGGAAGAATTATCAGCACTTGTGGAGATG---------------GGGCACCAT---
GCTCCTTGGGATGTTGATGATCTGTAG
>AB287368/B/JP/2005/DR7065
ATGCAACCGTTAGTCATAGCAGCAATAGTA---GCATTAGTAGTAGTAGCAATAATAGCAATAGTTGTGTGGTCTATAGT
ATTATTAGAATATAGGAAAATATTAAGGCAAAGAAAAATAGATAGGTTAATTGATAGAATAAGAGATAGAGCAGAAGACA
GTGGCAATGAAAGCGAAGGGGATGAAGAAGCATTGGCAGCACTCGTGGGGGTG---------------GGGCACGAT---
GCTCCTTGGGATGTTGATGATCTGTAG
>AB287369/B/JP/1999/DR1348
ATGCAACCCTTAATAATATTATCAATAGTA---GCATTAGTAGTAGTAGCAATAATAGCAATAATTGTGTGGACCATAGT
ATTCATAGAATATAGGAAAATATTAAGACAAAGAAAAATAGATAGGATAATTGAGAGAATAAGAGAAAGAGCAGAAGACA
GTGGCAATGAGAGTGAAGGGGACCAAGAAGAATTGTCAGCACTTGTGGAGGTGGGGCACCATGCTCCGGGGCATGAT---
GCTCCTTGGAATGTTGATGATCTGTAG
>AB287370/B/JP/1999/DR1348
ATGCAACCCTTAATAATATTGTCAATAGTA---GCATTAGTAGTAGTAGCAATAATAGCAATAATTGTGTGGACCATAGT
ATTCATAGAATATAGGAAAATATTAAGACAAAGAAAAATAGATAGGATAATTGAGAGAATAAGAGAAAGAGCAGAAGACA
GTGGCAATGAGAGTGAAGGAGACCAGGAGGAATTATCAGCACTCGTGGAGGTGGGGCACCATGCTCCGGGGCATGAT---
GCTCCTTGGAATGTTGATGATCTGTAG
>AB287371/B/JP/2000/DR2510
ATGCAATCCTTAATAATATTATCAATAGCA---GCATTAATAGTAGTAGCAATAATAGCAATAATTGTGTGGACCATAGT
ATTCATAGAATATAGGAAAATATTAAGACAAAGAAAAATAGATAGGATAATTGAGAGAATAAGAGAAAGAGCAGAAGACA
GTGGCAATGAGAGTGAAGGGGACCAAGAAGAATTGTCAGCACTTGTGGAGGTGGGGCACCATGCTCCGGGGCATGAT---
GCTCCTTGGAATGTTGATGATCTGTAG
>AB287372/B/JP/2000/DR2510
ATGCAATCCTTAATAATATTATCAATAGCA---GCATTAATAGTAGTAGCAATAATAGCAATAATTGTGTGGACCATAGT
ATTCATAGAATATAGGAAAATATTAAGACAAAGAAAAATAGATAGGATAATTGAGAGAATAAGAGAAAGAGCAGAAGACA
GTGGCAATGAGAGTGAAGGGGACCAAGAAGAATTGTCAGCACTTGTGGAGGTGGGGCACCATGCTCCGGGGCATGAT---
GCTCCTTGGAATGTTGATGATCTGTAG
>AB289587/B/JP/2000/DR2508
ATGCAGTCTCTAGAAACATTAGGAATAGTA---GCATTAGTAGTAGCATTTATATTAGCAATAATTGTGTGGACCATAGT
ATTCATAGAATATAGGAAAATAAGAAAGCAAAAAAGAATAGACAGGTTAATTCAGAGAATAAGTGAAAGAGCAGAAGACA
GTGGCAATGAGAGTGAAGGAGATGAAGAAGCATTGGCAGCACTTGTGGGGATG---------------GGGCACCTT---
GCTCCTTGGGATGTTGATGATCTGTAG
>AB289588/B/JP/2000/DR2508
ATGCAGTCTCTAGAAACATTAGGAATAGTA---GCATTAGTAGTAGCATTTATATTAGCAATAATTGTGTGGACCATAGT
ATTCATAGAATATAGGAAAATAAGAAAGCAAAAAAGAATAGACAGGTTAATTCAGAGAATAAGTGAAAGAGCAGAAGACA
GTGGCAATGAGAGTGAAGGAGATGAAGAAGCATTGGCAGCACTTGTGGGGATG---------------GGGCACCTT---
GCTCCTTGGGATGTTGATGATCTGTAG
>AB289589/B/JP/2001/DR388
ATGCAAACTTTATACATAGTAGCAATAGTA---GCATTAGTAGTAGCAGCAATACTAGCAATAGTTGTGTGGTCCATAGT
ACTCATAGAATATAGGAAAATATTAAAACAAAGAAGAATAGACAGGATTCTTGAGAGAATAAGAGAAAGAGCAGAAGACA
GTGGCAATGAGAGTGATGGAGACCAGGAAGAATTGTCAGCACTGGGTGAGATG---------------GGGCACCAT---
GCTCCTTGGGATGTTGATGATTTGTAG
>AB289590/B/JP/2001/DR388
ATGCAAACTTTATACATAGTAGCAATAGTA---GCATTAGTAGTAGCAGCAATACTAGCAATAGTTGTGTGGTCCATAGT
ACTCATAGAATATAGGAAAATATTAAAACAAAGAAGAATAGACAGGATTCTTGAGAGAATAAGAGAAAGAGCAGAAGACA
GTGGCAATGAGAGTGATGGAGACCAGGAAGAATTGTCAGCACTGGGTGAGATG---------------GGGCACCAT---
GCTCCTTGGGATGTTGATGATTTGTAG
>AB428551/B/JP/2000/117
ATGCAACCTTTAGTAATAGCTTCAATAGTA---GCATTAGTAATAGTAACAATAATAGCAATAATTGTGTGGACCATAGT
ATTCATAGAATATAAGAAAATATTAAGAGAAAGGAGAATAGACAGATTAATTGATAGAATAAGAGAAAGAGCAGAAGATA
GTGGCAATGAGAGTGAGGGGGATCAGGAAGAATTATCGGCACTTGTGGAGATG---------------GGGCACCAT---
GCTCCTTGGGATGTTGATGATCTGTAG
>AB428552/B/JP/2001/134
ATGCCACCTTTAGTAATAGTATCAATAGTA---GCATTAGTAGTAGTGRCAATAATAGCAATAGTTGTGTGGACCATAGT
ATTCATAGAATATAAGAAAATATTAAGAGAAAGGAAAATAGACAGAMTAATTGATAGAATAAGAGAAAGAGCAGAAGACA
GTGGCAATGAGAGTGAGGGGGATCAGGAAGAACTGTCAGCACTTGTGGAGATG---------------GGGCACCAT---
GCTCCTTGGAATGTTGATGATCTGTAG
>AB428553/B/JP/2002/194
ATGCAACCTTTAGTAATAGTGTCAATAGTA---GCATTAGTAGTAGTAACAATAATAGCAATAATTGTGTGGACCATAGT
ATTCATAGAATATAAGAAAATATTAAGAGAAAGGAGAATAGACAGATTAATTGATAGAATAAGAGAAAGAGCAGAAGACA
GTGGCAATGAGAGTGAGGGGGATCAGGAAGAATTATCAGCACTTGTGGAGATG---------------GGGCACCAT---
GCTCCTTGGGATGTTGATGATCTGTAG
>AB428554/B/JP/2002/197
ATGCAACCTTTAGTAATAGTGTCAATAGTA---GCATTAGTAGTAGTAACAATAATAGCAATAATTGTGTGGACCATAGT
ATTCATAGAATATAAGAAAATATTAAGAGAAAGGAGAATAGACAGATTAATTGATAGAATAAGAGAAAGAGCAGAAGACA
GTGGCAATGAGAGTGAGGGGGATCAGGAAGAATTATCAGCACTTGTGGAGATG---------------GGGCACCAT---
GCTCCTTGGGATGTTGATGATCTGTAG
>AB428555/B/JP/2003/227
ATGCAACCTTTAGWAATAGCTTCAATAGTA---GCATTAGTAGTAGYAGCAATAATAGCAATAATTGTGTGGACCATAGT
ATTGATAGAATATAAGAAAATATTAAGAGAAAGGAGAATAGACAGATTAATTGATAGAATAAGAGAAAGAGCAGAAGATA
GTGGCAATGAGAGTGAGGGGGATCAGGAAGAACTGTCAGCACTTGTGGAGATG---------------GGGCACCAT---
GCTCCTTGGRATGTTGATGATCTGTAG
>AB428556/B/JP/2005/426
ATGCAACCCTTAGTAATAGCTTCAATAGTA---GCATTAGTAGTAGTAGCAATAATAGCAATAATTGTGTGGASCATAGT
ATTSATAGAATRTAARAAAATATTAAGAGAAAGGAGAATAGACAGATTAATTGATAGAATAAGAGAAAGAGCAGAAGACA
GTGGCAATGAGAGTGAGGGGGATCATGAGGAATTATCAGCACTTGTGGAGATG---------------GGGCATCAT---
GCTCCTTGGGATGTTGATGATCTGTAG
>AB428557/B/JP/2005/436
ATGCAACCTTTAGAAATATACTCAATAGTA---GCATTAGTAGTAGTAGCAATAATAGCAATAATTGTGTGGACCATAGT
ATTCATAGAATATAAGAAAATATTAAAACAAAGGAGAATAGACAGATTAATTGATAGAATAAGAGAAAGAGCAGAAGATA
GTGGCAATGAGAGTGAGGGGGATCAGGAAGAGTTA------CTTGTGGAGATG---------------GGGCACCAT---
GCTCCTTGGGATGTTGATGATCTGTAG
>AB428558/B/JP/2003/285
ATGCCATCTTTACAAATATTAGCAATAGTA---GCATTAGTAGTAGCAGCAATATTAGCAATAGTTGTGTGGACCATAGT
ACTCATAGAATATAGGAAAATATTAAAACAAAGAAAAATAGACAGGTTAATTGATAGAATAAGTGAAAGAGCAGAAGACA
GTGGCAATGAAAGTGAAGGGGACCAGGAAGAATTATCAGCACTTATGGAGATG---------------GGGTATCAT---
GCTCCTTGGGATGTTAATGATATGTAG
>AB428559/B/JP/2004/329
ATGCCATCTTTACAAATATTAGCAATAGTA---GCATTAGTAGTAGCAGCAATATTAGCAATAGTTGTGTGGACCATAGT
ACTCATAGAATATAGGAAAATATTAAAACAAAGAAAAATAGACAGGTTAATTGATAGAATAAGTGAAAGAGCAGAAGACA
GTGGCAATGAAAGTGAAGGGGACCAGGAAGAATTATCAGCACTTATGGAGATG---------------GGGTATCAT---
GCTCCTTGGGATGTTAATGATATGTAG
>AB428560/B/JP/2005/398
ATGCCATCTTTACAAATATTAGCAATAGTA---GCATTAGTAGTAGCAGCAATATTAGCAATAGTTGTGTGGACCATAGT
ACTCATAGAATATAGGAAAATATTAAAACAAAGAAAAATAGACAGGTTAATTGATAGAATAAGTGAAAGAGCAGAAGACA
GTGGCAATGAAAGTGAAGGGGACCAGGAAGAATTATCAGCACTTATGGAGATG---------------GGGTATCAT---
GCTCCTTGGGATGTTAATGATATGTAG
>AB428561/B/JP/2006/472
ATGCTTCCTTTACACATAGTAGCAATAGTA---GCATTAGTAGTAGCAGCAATATTAGCAATAGTTGTGTGGACCATAGT
ACTCATAGAATATAGGAGAATACTAAGACAAAGAAAAATAGACAGGTTAATTGATAGAATAAGTGAAAGAGCAGAAGACA
GTGGCAATGAAAGTGAAGGGGACCAGGAAGAATTATCAGCACTTATGGAGATG---------------GGGTATCAT---
GCTCCTTGGCATGTTAATGATATGTAG
>AB428562/B/JP/2006/574
ATGCCATCTTTACAAATATTAGCAATAGTA---GCATTAGTAGTAGCAGCAATATTAGCAATAGTTGTGTGGACCATAGT
ACTCATAGAATATAAGAAAATATTAAAACAAAGAAAAATAGACAGGTTAATTGATAGAATAAGTGAAAGAGCAGAAGACA
GTGGCAATGAAAGTGAAGGGGACCAGGAAGAATTATCAACACTTATGGAGATG---------------GGGTATCAT---
GCTCCTTGGGATGTTAATGATATGTAG
>AB480692/B/JP/2004/DR6174
ATGCTGTCTTTAACCATATTAGCAATAGTA---GCATTAGTAGTAGCAGCAATAATAGCAATAGTTGTGTGGACCATAGT
ATTCATAGAATATAGGAAAATATTAAGACAAAGAAAAATAGACAGATTAATTGATAGAATAAGAGAAAGAGCAGAAGACA
GTGGCAATGAAAGTGAAGGGGACCAGGAAGAATTATCAACACTTATGGAGATG---------------GGGCATCAT---
GCTCCTTGGGATGTTAATGATATGTAA
>AB480693/B/JP/2004/DR6174
ATGCTGTCTTTAACCATATTAGCAATAGTA---GCATTAGTAGTAGCAGCAATAATAGCAATAGTTGTGTGGACCATAGT
ATTCATAGAATATAGGAAAATATTAAGACAAAGAAAAATAGACAGATTAATTGATAGAATAAGAGAAAGAGCAGAAGACA
GTGGCAATGAAAGTGAAGGGGACCAGGAAGAATTATCAACACTTATGGAGATG---------------GGGCATCAT---
GCTCCTTGGGATGTTAATGATATGTAA
>AB480694/B/JP/2004/DR6175
ATGCAACCTTTAGAGATATATGCAATAGTA---GGATTAGTAGTAGTAGCAATAATAGCAATAGTTGTGTGGTCCATAGT
ACTCATAGAATATAGAAAAATATTAAGACAAAGAAAAATAGATAGGTTGATTGAAAGAATAAGTGAAAGAGCAGAAGACA
GTGGCAATGAGAGTGATGGGGATCAGGAAGAATTATCAGCACTTATGGAAATG---------------GGGCATCAT---
GCTCCTTGGGATGTTAATGATTTATAG
>AB480695/B/JP/2004/DR6175
ATGCAACCTTTAGAGATATATGCAATAGTA---GGATTAGTAGTAGTAGCAATAATAGCAATAGTTGTGTGGTCCATAGT
ACTCATAGAATATAGAAAAATATTAAGACAAAGAAAAATAGATAGGTTGATTGAAAGAATAAGTGAAAGAGCAGAAGACA
GTGGCAATGAGAGTGATGGGGATCAGGAAGAATTATCAGCACTTATGGAAATG---------------GGGCATCAT---
GCTCCTTGGGATGTTAATGATTTATAG
>AB480696/B/JP/2004/DR5913
ATGCAATCCCTATACATATTAGCAATAGTA---GCATTAGTAGTAGCAGCAATACTAGCAATAGTTGTGTGGTCTATAGT
ATTCATAGAATATAGGAAAATATTAAGACAAAGAAAAATAGACAGATTAATTGATAGAATAAGAGAAAGAGCAGAAGACA
GTGGCAATGAGAGCGAAGGGGATCAGGAAGAATTGTCAGGACTTATGGAAATG---------------GGGCACGAT---
GCTCCTTGGGTTATTGATGATCTGTAG
>AB480697/B/JP/2004/DR5913
ATGCAATCTCTACAAATATTAGCAATAGTA---GCATTAGTAGTAGCAGCAATAATAGCAATAGTTGTGTGGTCTATAGT
GTTCATAGAATATAGGAAAATATTAAGACAAAGAAAAATAGACAGGTTAATTGATAGAATAAGAGACAGAGCAGAAGACA
GTGGCAATGAGAGCGAAGGGGATCAGGAAGAATTGTCAGGACTTATGGAAATG---------------GGGCACGAT---
GCTCCTTGGGTTATTGATGATCTGTAG
>AB480698/B/JP/1998/DR1120
ATGCCTCCTTTACACATATATGCAATAGTA---GCATTAGTAGTAGTAGCAATAATAGCAATAGTTGTGTGGACTATAGT
GTTTATAGAATATAGGAAAATAAGAAAACAAAGAAAGATAGACAGGTTAATTGATAGAATAATAGAAAGAGCAGAAGACA
GTGGCAATGAGAGTGAAGGGGATCAGGAAGAATTGTCAGCACTGGTGGACATG---------------GGGCATCAT---
GCTCCTTGGGATGTTGATGATCTGTAG
>AB485638/B/US/1991/US2
ATGCAATCTTTACAAATAGTAGCACTAGTA---GCATTAGTAGTAGCAGGAATAATAGCAATAGTTGTGTGGTCCATAGT
ACTTATAGAATATAGGAAAATATTAAGACAAAGGAAAATAGACAGGTTAATTGATAGAATAAGAGAAAGAGCAGAAGACA
GTGGCAATGAGAGTGAAGGAGACCAGGAAGAATTATCAACACTTGTGGAGGTG---------------GGGCATCTT---
GCTCCTTGGGACATTGATGATCTGTAG
>AB485639/B/US/1991/US2
ATGCAATCTTTACAAATAGTAGCACTAGTA---GCATTAGTAGTAGCAGGAATAATAGCAATAGTTGTGTGGTCCATAGT
ACTTATAGAATATAGGAAAATATTAAGACAAAGGAAAATAGACAGGTTAATTGATAGAATAAGAGAAAGAGCAGAAGACA
GTGGCAATGAGAGTGAAGGAGACCAGGAAGAATTATCAACACTTGTGGAGGTG---------------GGGCATCTT---
GCTCCTTGGGACATTGATGATCTGTAG
>AB485640/B/US/1991/US2
ATGCAATCTTTACAAATAGTAGCACTAGTA---GCATTAGTAGTAGCAGGAATAATAGCAATAGTTGTGTGGTCCATAGT
ACTTATAGAATATAGGAAAATATTAAGACAAAGGAAAATAGACAGGTTAATTGATAGAATAAGAGAAAGAGCAGAAGACA
GTGGCAATGAGAGTGAAGGAGACCAGGAAGAATTATCAACACTTGTGGAGGTG---------------GGGCATCTT---
GCTCCTTGGGACATTGATGATCTGTAG
>AB485641/B/BR/1990/BZ167
ATGCAACCTTTAGTAATATTAGCAATAGTA---GCATTAGTAGTAGCAGCAATATTAGCAATAGTTGTGTGGTCCATAGT
ATTCATAGAATATAGGAAAATATTAAGACAAAGAAAAATAGACAAGATACTTAATAGAATACTAGAAAGAGCAGAAGACA
GTGGCAATGAGAGTGAAGGGGATCAGGAAGAATTGTCAGCACTTGTGGAGATG---------------GGGCACGAT---
GCTCCTTGGGATGTTAATGATCTGTAG
>AB485642/B/BR/1990/BZ167
ATGCAACCTTTAGTAATATTAGCAATAGTA---GCATTAGTAGTAGCAGCAATATTAGCAATAGTTGTGTGGTCCATAGT
ATTCATAGAATATAGGAAAATATTAAGACAAAGAAAAATAGACAAGATACTTGAAAGAATAGCAGAAAGAGCAGAAGACA
GTGGCAATGAGAGTGAAGGGGATCAGGAAGAATTATCAGCACTTGTGGAAATGGGGCACCATGTGGAGGGGCACGAT---
GCTCCTTGGGATGTTAATGATCTGTAG
>AB564744/B/JP/-/DR1673
ATGCAATCTTTACAAATAGCAGCAATAGCA---GCATTAATAGTAGTAGCAATAATAGCAATAGTTGTGTGGTCTATAGT
ACTCTTAGAATATAGGAAAATATTAAGACAAAGAAAAATAGACAGATTAATTGATAGAATAGCAGAAAGAGCAGAAGACA
GTGGCAATGAGAGTGAAGGGGATCAGGAAGAATTGTCAGCCCTTATGGAGATG---------------GGGCACCAT---
GCTCCTTGGAATGTTGATGATCTGGTT
>AB564745/B/JP/-/DR1673
ATGCAATCTTTACAAGTAGCAGCAATAGTA---GCATTAGTAGCAGTAGCAATAATAGCAATAGTTGTGTGGACTATAGT
ACTCTTAGAATATAGGAAAATATTAAGACAAAGGAAAATAGACAGATTAATTGATAGAATAGCAGAAAGAGCAGAAGACA
GTGGCAATGAGAGTGAAGGGGATCAGGAAGAATTGTCAGCCCTTATGGAAATG---------------GGGCACCAT---
GCTCCTTGGAATGTTGATGATCTGGTT
>AB564746/B/JP/-/DR2735
ATGCAATCTTTACAAGTAGCAGCAATAGTA---GCATTAGTAGCAGTAGCAATAATAGCAATAGTTGTGTGGACTATAGT
ACTCTTAGAATATAGAAAAATATTAAGACAAAGAAAAATAGACAGATTAATTGATAGAATAGCAGAAAGAGCAGAAGACA
GTGGCAATGAGAGTGAAGGGGATCAGGAAGAATTGTCAGCCCTTATGGAGATG---------------GGGCACCAT---
GCTCCTTGGAATGTTGATGATCTGGTT
>AB565495/B/JP/-/JRC03B
ATGCTGTCTTTACAAATATTAGCAATAGTA---GCATTAGTAGTAGTAGCATTAATAGCAATAGTTGTATGGTCCATAGT
ACTCATAGAATATAGGAGAATATTAAGACAAAGAAAAATAGACAGGTTAATTGAAAGAATAAGTGAAAGAGCAGAAGACA
GTGGCAATGAAAGCGAAGGGGACCAGGAAGAATTATCAGCACTTATGGAGATG---------------GGGCATCAT---
GCTCCTTGGGATGTTAATAATATGTAG
>AB565496/B/JP/-/JRC03B
ATGCTGTCTTTACAAATATTAGCAATAGTA---GCATTAGTAGTAGTAGCATTAATAGCAATAGTTGTATGGTCCATAGT
ACTCATAGAATATAGGAGAATATTAAGACAAAGAAAAATAGACAGGTTAATTGAAAGAATAAGTGAAAGAGCAGAAGACA
GTGGCAATGAAAGCGAAGGGGACCAGGAAGAATTATCAGCACTTATGGAGATG---------------GGGCATCAT---
GCTCCTTGGGATGTTAATAATATGTAG
>AB565497/B/JP/-/JRC05B
ATGCAATATTTAGGGATATTAGCAATAGTA---GCATTAGTAGTAGCAATAATACTAGCAATAGTTGTGTGGTCCATAGT
ATTCATAGAATATAGGAAAATATTAAGACAAAGAAGAATAGAAAGGATAATTGATAGAATAAGAGAAAGAGCAGAAGACA
GTGGCAATGAGAGTGACGGGGATCAGGAGGAACTGTCAGCACTTGTGGACATGGGGCATCCTGTTCTGGGGCATGAT---
GCTCCTTGGAATGTTAATGATCTGTAG
>AB565498/B/JP/-/JRC05B
ATGCAATATTTAGGGATATTAGCAATAGTA---GCATTAGTAGTAGCAATAATACTAGCAATAGTTGTGTGGTCCATAGT
ATTCATAGAATATAGGAAAATATTAAGACAAAGAAGAATAGAAAGGATAATTGATAGAATAAGAGAAAGAGCAGAAGACA
GTGGCAATGAGAGTGACGGGGATCAGGAGGAACTGTCAGCACTTGTGGACATGGGGCATCCTGTTCTGGGGCATGAT---
GCTCCTTGGAATGTTAATGATCTGTAG
>AB565499/B/JP/-/JRC53B
ATGCTGTCTTTACAAATATTAGCAATAGTA---GCATTAGTAGTAGTAGCATTAATAGCAATAGTTGTATGGTCCATAGT
ACTCATAGAATATAGGAGAATATTAAGACAAAGAAAAATAGACAGGTTAATTGAAAGAATAAGTGAAAGAGCAGAAGACA
GTGGCAATGAAAGCGAAGGGGACCAGGAAGAATTATCAGCACTTATGGAGATG---------------GGGCATCAT---
GCTCCTTGGGATGTTAATAATATGTAG
>AB565500/B/JP/-/JRC53B
ATGCTGTCTTTACAAATATTAGCAATAGTA---GCATTAGTAGTAGTAGCATTAATAGCAATAGTTGTATGGTCCATAGT
ACTCATAGAATATAGGAGAATATTAAGACAAAGAAAAATAGACAGGTTAATTGAAAGAATAAGTGAAAGAGCAGAAGACA
GTGGCAATGAAAGCGAAGGGGACCAGGAAGAATTATCAGCACTTATGGAGATG---------------GGGCATCAT---
GCTCCTTGGGATGTTAATAATATGTAG
>AB565501/B/JP/-/JRC65B
ATGCTAGCTTTAACCATTTTAGCAATAGTA---GGCTTAGTAGTAGCAGTAATAATAGCAATAGTTGTGTGGACCATAGT
ATTCATAGAATATAGGAAAATAAGAAGACAGAAGAAAATAGACAGGTTAATTGATAGAATAAGAGAAAGAGCAGAGGACA
GTGGCAATGAGAGTGATGGGGATCAGGAAGAATTGTCAGCATTTATGGAGATG---------------GGGCACCAT---
GCTCCTTGGGATGTTGATGATCTGTAG
>AB565502/B/JP/-/JRC65B
ATGCTAGCTTTAACCATTTTAGCAATAGTA---GGCTTAGTAGTAGCAGTAATAATAGCAATAGTTGTGTGGACCATAGT
ATTCATAGAATATAGGAAAATAAGAAGACAGAAGAAAATAGACAGGTTAATTGATAGAATAAGAGAAAGAGCAGAGGACA
GTGGCAATGAGAGTGATGGGGATCAGGAAGAATTGTCAGCATTTATGGAGATG---------------GGGCACCAT---
GCTCCTTGGGATGTTGATGATCTGTAG
>AB604948/B/JP/-/DR1777
ATGCAATCTCTACACATATTAGCAATAGTA---GCATTAGTAGTAGCAGCAATACTAGCAATAGTTGTGTGGACCATAGT
ATTCATAGAATATAGGAAAATATTAAGACAAAGAAAAATAGACAGACTACTTGATAGAATAAGAGAAAGAGCAGAAGACA
GTGGCAATGAGAGTGAAGGAGATGAGGAAGCATTGGCAGCACTTGTGGACAGG---------------GGGCATCTT---
GCTCCTTGGGATGTTAATGATCTGTAG
>AB604949/B/JP/-/DR2735
ATGCAATCTTTACAAATAGCAGCAATAATA---GCATTAGTAGTAGTAGGAATAATAGCAATAGTTGTGTGGACTATAGT
ACTCTTAGAATATAGGAAAATATTAAGACAAAGGAAAATAGACAGACTAATTGATAGAATAGCAGAAAGAGCAGAAGACA
GTGGCAATGAGAGTGAAGGAGATCAGGAAGAATTGTCAGCTCTTATGGAAATG---------------GGGCACCAT---
GCTCCTTGGAATGTTGATGATCTGGTT
>AB604950/B/JP/-/DR5929
ATGCAATCTTTACAAATAGTAGCAATAGTA---GCATTAGTAGTAGTAGCAATAATAGCAATAATTGTGTGGACTATAGT
AGGCATAGAATATAGGAAAATATTAAGACAAAGAAAAATAGACAGATTAATTGATAGAATAATAGAAAGAGCAGAGGACA
GTGGCAATGAGAGTGAGGGGGATCAAGAAGAATTATCAGCTCTTGTGGAGATG---------------GGGCACCAT---
GCTCCTTGGGATGTTGATGATCTGTAG
>AB604951/B/JP/-/DR5929
ATGCAATCTTTACAAATAGTAGCAATAGTA---GCATTAGTAGTAGTAGCAATAATAGCAATAATTGTGTGGACTATAGT
AGGCATAGAATATAGGAAAATATTAAGACAAAGAAAAATAGACAGATTAATTGATAGAATAATAGAAAGAGCAGAGGACA
GTGGCAATGAGAGTGAGGGGGATCAAGAAGAATTATCAGCTCTTGTGGAGATG---------------GGGCACCAT---
GCTCCTTGGGATGTTGATGATCTGTAG
>AB641836/B/JP/-/pJRC57B09
ATGCCCCCTCTATACTTATTAACAATAGTA---GCATTAGTAGTAGCAGCAATAATAGCAATAATTGTATGGACTATAGT
ATTCTTAGAATATAAGAAAATATTAAGACAAAGAAAAATAAACAAGCTACTTGATAGAATAAGAGAAAGAGCAGAAGACA
GTGGCAATGAGAGTGAAGGGGATCAAGACGAATTGGCAGCACTGGGTGAAATG---------------GGGCATCAT---
GCTCCTTGGGATGTTGATGATTTGTAG
>AB641837/B/JP/-/pJRC57B05
ATGCCCCCTCTATACTTATTAACAATAGTA---GCATTAGTAGTAGCAGCAATAATAGCAATAATTGTATGGACTATAGT
ATTCTTAGAATATAAGAAAATATTAAGACAAAGAAAAATAAACAAGCTACTTGATAGAATAAGAGAAAGAGCAGAAGACA
GTGGCAATGAGAGTGAAGGGGATCAAGACGAATTGGCAGCACTGGGTGAAATG---------------GGGCATCAT---
GCTCCTTGGGATGTTGATGATTTGTAG
>AB731663/B/JP/2008/08JP_NMC104_clone_01
ATGCAACCTTTAGCAATAGCAGCAATAGTA---GGATTAATAATAGCACTAATAGCAGCAATAATTGTGTGGTCTATAGT
ATTAATAGAATATAGGAAAATATTAAGACAAAGAAAAATAGACAAATTAATTGATAGAATAAGAGAAAGAGCAGAAGACA
GTGGCAATGAGAGTGAGGGGGATCAGGAAGAATTATCGGCACTCGTGGAGAATGGGCCCCATGATCCAGGGCACCAT---
GCTCCTTGGAATGTTGATGATCTATAG
>AB731664/B/JP/2008/08JP_NMC104_clone_09
ATGCAACCTTTAGCAATAGCAGCAATAGTA---GGATTAATAATAGCACTAATAGCAGCAATAATTGTGTGGTCTATAGT
ATTAATAGAATATAGGAAAATATTAAGACAAAGAAAAATAGACAAATTAATTGATAGAATAAGAGAAAGAGCAGAAGACA
GTGGCAATGAGAGTGAGGGGGATCAGGAAGAATTATCGGCACTCGTGGAGAATGGGCCCCATGATCCAGGGCACCAT---
GCTCCTTGGAATGTTGATGATCTGTAG
>AB731669/B/JP/2011/11JP_NMC851C_clone_13
ATGATACCTTTAGTAATAGTATCAATAGTA---GCATTAGTAGTAGTAGCAATAATAGCAATAATTGTGTGGACCATAGT
ACTCATAGAATATAGAAAAATATTAAGAGAAAGGAAAATAGACAGACTAATTGATAGAATAAGAGAAAGAGCAGAAGACA
GTGGCAATGACAGTGAGGGGGATCAGGAAGAATTATCAGCACTTGTGGAGATG---------------GGGCATCAT---
GCTCCTTGGGATGTTGATGATCTGTAG
>AB731670/B/JP/2011/11JP_NMC851C_clone_48
ATGATACCTTTAGTAATAGTATCAATAGTA---GCATTAGTAGTAGTAGCAATAATAGCAATAATTGTGTGGACCATAGT
ACTCATAGAATATAGAAAAATATTAAGAGAAAGGAAAATAGACAGACTAATTGATAGAATAAGAGAAAGAGCAGAAGACA
GTGGCAATGACAGTGAGGGGGATCAGGAAGAATTATCAGCACTTGTGGAGATG---------------GGGCATCAT---
GCTCCTTGGGATGTTGATGATCTGTAG
>AF003887/B/FR/1985/NL43xWC001
ATGCAACCTTTAGAAATATTAGCAATAGTA---GCATTAGTAGTAGCAGCAATAATAGCAATAGTTGTGTGGACCATAGT
ATTTATAGAATATAGGAAAATATTAAGACAAAGAAAGATAGACAGGTTAATTGATAGAATAAGAGAAAGAGCAGAAGACA
GTGGCAATGAAAGCGAAGGGGACCAGGAAGAATTATCAGCACTTGTGGAGATG---------------GGGCATCAC---
GCTCCTTGGAATGTTGATGATCTGTAG
>AF003888/B/FR/1985/NL43WC001
ATGCAACCTTTAGAAATATTAGCAATAGTA---GCATTAGTAGTAGCAGCAATAATAGCAATAGTTGTGTGGACCATAGT
ATTTATAGAATATAGGAAAATATTAAGACAAAGAAAAATAGACAGGTTAATTGATAGAATAAGAGAAAGAGCAGAAGACA
GTGGCAATGAAAGCGAAGGGGACCAGGAAGAATTATCAGCACTTGTGGAGATG---------------GGGCATCAC---
GCTCCTTGGAATGTTGATGATCTGTAG
>AF004394/B/US/1986/AD87_ADA
ATGCAACCTTTACAAATATTAGCAATAGTA---GCATTAGTAGTAGCAGCAATAATAGCAATAGTTGTGTGGACCATAGT
ATTCATAGAATATAGGAAAATATTAAGACAAAGAAAAATAGACAGGTTAATTGATAGGATAACAGAAAGAGCAGAAGACA
GTGGCAATGAAAGTGAAGGGGATCAGGAAGAATTATCAGCACTTGTGGAAATG---------------GGGCATCAT---
GCTCCTTGGGATGTTGATGATCTGTAG
>AF033819/B/FR/1983/HXB2_copy_LAI
ATGCAACCTATACCAATAGTAGCAATAGTA---GCATTAGTAGTAGCAATAATAATAGCAATAGTTGTGTGGTCCATAGT
AATCATAGAATATAGGAAAATATTAAGACAAAGAAAAATAGACAGGTTAATTGATAGACTAATAGAAAGAGCAGAAGACA
GTGGCAATGAGAGTGAAGGA---------GAAATATCAGCACTTGTGGAGATGGGGGTGGAGATG---GGGCACCAT---
GCTCCTTGGGATGTTGATGATCTGTAG
>AF042100/B/AU/1986/MBC200
ATGCAATCCTTATATATATTAGCAATAGTA---GCATTAGTAGTAGCAATAATAATAGCAATAGTTGTGTGGTCTATAGT
ATTCATAGAATATAGGAAAATATTAAGACAAAGAAAAATAGACAGGTTAATTGATAGAATAAGAGAAAGAGCAGAAGACA
GTGGCAATGAGAGTGAAGGGGATCAGGAGGAATTGTCAGCACTTGTGGAGATG---------------GGGCACCAT---
GCTCCTTGGGATGTTAATGATCTGTAG
>AF042101/B/AU/1987/MBC925
ATGCAATCTTTAGTAATATTAACAATAGTA---GCATTTGTAGTAGCAATAATAATAGCAATAGTTGTGTGGTCTATAGT
ATTCATAGAATATAGGAAAATATTAAGACAAAGGAAAATAGACAGGTTAATTGATAGAATAAGTGAAAGAGCAGAAGACA
GTGGCAATGAGAGTGAAGGGGATCAGGAAGAATTATCAGCACTTGTGGAGATG---------------GGGCACCAT---
GCTCCTTGGGTTATTAATGATCTGTAG
>AF042102/B/AU/1993/MBC18_MBCC18
ATGCAACCTTTACAAATAGTAGCAATAGTA---GCATTAGTAGTAGCAgCAATAATAGCAATAGTTGTGTGGACCATAGT
ATTAATAGAATATAGGAAAATATTAAGACAAAGAAAAATAGACAGGCTGATTGATAGAATAAGAGAAAGAGCAGAAGACA
GTGGCAATGACAGTGAAGGGGACCAGGAAGAATTATCGGCACTTGTGGACATG---------------GGGCACCAT---
GATCCTTGGGATATTAATGATCTGTAG
>AF042103/B/AU/1995/MBCC54
ATGCAATCTTTACAAATAGTAGCACTAGTA---GCATTAGTAGTAGCAgTACTAATAGCAATAGTTGTGTGGTCCATAGT
ATTCATAGAATATAGGAAAATATTAAGACAAAGGAAAATAGACAGGTTGATTGATAGGATAAGAGAAAGAGCAGAAGACA
GTGGCAATGACAGTGAAGGAGACCAGGAAGAATTATCAGCACTTGTGGACATG---------------GGGCACCAT---
GCTCCTTGGGATATTAATGATCTGTAG
>AF042105/B/AU/1996/MBCD36
ATGCAATCCTTACAAATAGTAGCAATAGTA---GCATTAGTAGTAGCAgCAATAATAGCAATAGTTGTGTGGACCATAGT
ATTCATAGAATATAGGAGAATATTAAGACAAAGAAAAATAGACAGGTTGATTGATAGAATAAGAGAGAGAGCAGAAGACA
GTGGCAATGACAGTGATGGAGACCAGGAAGAATTATCGACACTTGTGGATGTG---------------GGGCACCAT---
GCTCCTTGGAATATTAATGATCTGTAG
>AF042106/B/AU/1993/MBCC18R01_C18R01
ATGCAATCTTTACAAATAGTAGCAATAGTA---GCATTAGTAGTAGCAgGAATAATAGCAATAGTTGTGTGGACCATAGT
ATTCATAGAATATAAGAAAATATTAAGACAAAGAAAAATAGACAGGTTGATTGATAGAATAAGAGAAAGAGCAGAAGACA
GTGGCAATGACAGTGAAGGGGATCAGGAAGAATTATCGGCACTTGTGGACATG---------------GGGCACCAT---
GATCCTTGGGATATTAATGATCTGTAG
>AF049494/B/US/-/499JC16
ATGCAACTTATATTAATTGTAACAATAGTA---GCTTTAGTAGTAACATTAATAATAGCAATAGTTGTGTGGTCCATAGT
ACTCATAGAATATAGGAAAATATTAAGACAAAGGAAAATAGACAAGTTAATTAATAGACTAGTAGAAAGAGCAGAAGACA
GTGGCAATGAGAGTGAAGGA---------GAACTGTCAGCACTTGTGGAGATGGGGGTGGAAATG---GGGCATCAT---
GCTCCTTGGGATGTTAATGATCTGTAG
>AF049495/B/US/-/NC7
ATGCAACTTATATTAATAGTAACAATAGTA---GCTTTAGTAGTAACATTAATAATAGCAATAGTTGTGTGGTCCATAGT
ACTCATAGAATATAGGAAAATATTAAGACAAAGGAAAATAGACAAGTTAATTAATAGACTAGTAGAAAGAGCAGAAGACA
GTGGCAATGAGAGTGAAGGA---------GAACTATCAGCACTTGTGGAGATGGGGGTGGAAATG---GGGCATCAT---
GCTCCTTGGGATGTTAATGATCTGTAG
>AF069140/B/US/1991/DH12_3
ATGCAACCTTTAGTAATATTAGCAATAGTA---GCATTAGTAGTAGCACTAATAATAGTCATAGTTGTATGGTCCATTGT
ATTAATAGAATATAGAAAAATATTAAGACAAAAGAAAATAGACAGGTTAATTGATAGAATAAGAGAAAGAGCAGAAGACA
GTGGCAATGAGAGTGATGGGGATCAGGAAGAATTATCAGCACTTGTGGAAAGG---------------GGGCACCTT---
GCTCCTTGGGATATTGATGATCTGTAG
>AF070521/B/FR/1985/NL43E9_LAI_IIIB_NY5
ATGCAACCT----TAATAGTAGCAATAGTA---GCATTAGTAGTAGCAATAATAATAGCAATAGCTGTGTGGTCCATAGT
AATCATAGAATATAGGAAAATATTAAGACAAAGAAAAATAGACAGGTTAATTGATAGACTAATAGAAAGAGCAGAAGACA
GTGGCAATGAGAGTGAAGGA---------GAAGTATCAGCACTTGTGGAGATGGGGGTGGAAATG---GGGCACCAT---
GCTCCTTGGGATATTGATGATCTGTAG
>AF086817/B/TW/1994/TWCYS_LM49
ATGCAGCCTTTACATATATTAGCAATAGTA---GCATTAGTAGTAGCAGCAATAATAGCAATAGTTGTGTGGACCATAGT
ACTCTTAGAATATAGGAAAATATTAAGACAAAGAAAAATAGACAGGTTAATTGATAGAATAAGAGAAAGAGCAGAAGACA
GTGGCAATGAGAGTGAGGGGGACCAGGATGAATTGTCAGCACTTGTGGAGATG---------------GGGTACCAT---
GCTCCTTGGGATGTTAATGATCAGTAG
>AF146728/B/AU/-/VH_VHPCR
ATGCAATCCTTACAAATAGTAGCAATAGTA---GCATTAGTAGTAGTAaCAATAATAGCAATAGTTGTGTGGACCATAGT
ATTCATAGAATATAGGAGAATATTAAGACAAAGGAAAATAGACAGGTTAATTGATAGAATAGCAGAAAGAGCAGAAGACA
GTGGCAATGAAAGTGAAGGAGACCAAGAGGAATTGGCAGCGCTTGTGGAGATG---------------GGGCATCAT---
GCTCCTTGGGATGTTGATGATCTGTAG
>AF224507/B/KR/1997/WK
ATGCAACTTTTAGCAATATTAGCAATAGTA---GGATTAGTAGTAGCAgCAATATTAGCAATAGTTGTGTGGTTCATAGT
ATTCATAGAATATAAGAAAATATTAAAACAAAAAAAAATAGACAGGTTAATTGATAGAATAAGAGAAAGAGCAGAAGACA
GTGGCAATGAGAGTGAAGGGGATCAGGAAGAATTATCAGCACTGGTGGAGATG---------------GGGCATCAT---
GCTCCTTGGGATGTGGATGATCTGTAG
>AF256204/B/ES/1989/S61I1
ATGCAATCTTTACAAATATTAGCAGTAGTA---GCATTAGTAGTAGCAGCAATAATAGCAATAGTTGTGTGGTCCATAGT
ATTCATAGAATATAGGAAAATAAGAAGACAAAACAAAATAGAAAGGTTGATTGATAGAATAAGAGAAAGAGCAGAAGACA
GTGGCAATGAGAGTGATGGAGATCAGGAGGAATTATCAGCACTTGTGGAAATG---------------GGGCACGAT---
GCTCCTTGGGATGTTAATGATCTGTAA
>AF256206/B/ES/1989/S61G1
ATGCAATCTTTACAAATAGTAGCAGTAGTA---GCATTAGTAGTAGTAGCAATAATAGCAATAGTTGTGTGGTCCATAGT
ATTCATAGAGTGTAGGAAAATAAGAAGACAAAAGAAAATAGAAAGGTTAATTGATAGAATAATAGAAAGAGCAGAAGACA
GTGGCAATGAGAGTGACGGAGATCAGGAAGAATTATCAGCACTTGTGGAAATG---------------GGGCACGAT---
GCTCCTTGGGATGTTAATGATCTGTAA
>AF256207/B/ES/1989/S61G7
ATGCAATCTTTACAAATAGTAGCAGTAGTA---GCATTAGTAGTAGTAGCAATAATAGCAATAGTTGTGTGGTCCATAGT
ATTCATAGAGTGTAGGAAAATAAGAAGACAAAAGAAAATAGAAAGGTTAATTGATAGAATAATAGAAAGAGCAGAAGACA
GTGGCAATGAGAGTGACGGAGATCAGGAAGAATTATCAGCACTTGTGGAAATG---------------GGGCACGAT---
GCTCCTTGGGATGTTAATGATCTGTAA
>AF256208/B/ES/1989/S61I15
ATGCAATCTTTACAAATATTAGCAGTAGTA---GCATTAGTAGTAGCAGCAATAATAGCAATAGTTGTGTGGTCCATAGT
ATTCATAGAATATAGGAAAATAAGAAGACAAAACAAAATAGAAAGGTTGATTGATAGAATAAGAGAAAGAGCAGAAGACA
GTGGCAATGAGAGTGATGGAGATCAGGAGGAATTATCAGCACTTGTGGAAATG---------------GGGCACGAT---
GCTCCTTGGGATGTTAATGATCTGTAA
>AF286365/B/US/1988/WR27
ATG-CCT--TTATACATATTAGCAGTAGTA---GCATTAGTATTAGCAGCAATAATAGCAATAGTTGTGTGGACCATAGT
ATTCATAGAATATAGGAAAATATTAAGACAAAGAAAAATAGACAGATTAATTGATAGAATAAGAGAAAGAGCAGAAGACA
GTGGCAATGAGAGTGAAGGGGATCAGGAAGAATTGTCAGCACTTGTGGAAATG---------------GGGCATCAT---
GCTCCTTGGGATGTTGATGATCTGTAG
>AF538302/B/AU/1999/1181
ATGAACTCTTTACAAATATTAGCAATAGTA---GCATTAGTAGTAGCAAGAGCAATAGCAATAGTTGTGTGGTCCATAGT
ATTTATAGAATATAAGAAACTATTAAGACAAAGAAAAATAGACAGGTTAATTGATAGAATAAGAGAAAGAGCAGAAGACA
GTGGCAATGAGAGTGAAGGGGATCAGGAAGAATTGTCAGCACTGGTGGAGATG---------------GGGCATCAC---
GCTCCTTGGGATGTTAATGATCTGTAG
>AF538303/B/AU/1999/1182
ATGCAACCTTTACAAATAGTAGCAATAGTA---GCATTAGTAGTAGCAGTAATAATAGCAATAGTTGTGTGGACCATAGT
ATTCATAGAATATAAGAAGATATTAAGACAAAGAAAAATAGACAGGTTAATTGATAGAATAAGAGAAAGAGCAGAAGACA
GTGGCAATGAGAGTGAAGGGGATCATGAAGAATTGGCAGCATTTATGGAGATG---------------GGGCACCAT---
GCTCCTTGGGATGTTGATGATCTGTAG
>AF538304/B/AU/1995/C24
ATGCAACCT----TAATTGGAGCAATAGTA---GCATTAGTAGTAGCAATAATATTAGCAATAGTTGTGTGGACCATAGT
ATTCATAGAATATAGGAAAATATTAAGACAAAGGAAAATAGACAGGATAATTGATAGAATAATAGAAAGAGCAGAGGACA
GTGGCAATGAGAGTGAAGGGGATCAGGAAGAATTGTCAACGCTTGTGGAGATG---------------GGGCATCAT---
GCTCCTTGGGATGTTGATGATCTGTAG
>AF538305/B/AU/1995/C42
ATGCAACCTTTAGTAATAGGATCAATAGCA------TTAGTAGTAGTAGCAATAATAGCAATAGTTGTGTGGTCCATAGT
ATTCATAGAATATAGGAAAATATTAAGACAAAGAAAAATAGATAGGTTAATTGATAGGATAAGAGAAAGAGCAGAAGACA
GGGGAAATGAGAGTGAAGGGGATCAGGAAGAGCTGGCAGGACTTGTGGAAATG---------------GGGCACCAT---
GCTCCTTGGGATATTGATGATCTGTAG
>AF538306/B/AU/1995/C76
ATGCAATCCTTACAAATATTAGCAATAGTA---GCATTAGTAGTAGCAACAATAATAGCAATAGTTGTGTGGTCTATCGT
ATCCATAGAATATAGGAAAATATTAAGACAAAGAAAAATAGACAGGTTAATTGATAGACTAATAGAAAGAGCAGAAGACA
GTGGCAATGAGAGTGAAGGAGATGAGGAAGAATTATCAGCACTTGTGGAGATG---------------GGGCACCAT---
GCTCTTTGGGATATTGATGATCTGTAG
>AF538307/B/AU/1995/C92
ATGCAATCT----AAATAGCAGCAATAGTA---GCATTAGTAATAGTAGCA---ATAGCAATAGTTGTGTGGTCCATAGT
ACTCATAGAATATAGGAAAATATTAAGACAAAGAAGAATAGATAGGTTAATTAATAGAATAAGAGAAAGAGCAGAAGACA
GTGGCAATGAGAGTGAACAGGAAGGCGAGCAGGAAGAATTACTTGTGGAGATG---------------GGGCACCTT---
GCTCCTTGGGATGCTGATGATCTGTAG
>AJ271445/B/GB/1986/GB8_46R
ATACAAATA----------TAACAATAGTA---GCACTAGTAGTAGCAgGAATAGTAGCAATAGTTGTGTGGATCATAGT
ATTCATAGAATATAGGAAAATATTAAAAAAAAAAAAAATAGACAGGTTAATTGATAGAATAATAGAAAGAGCAGAAGACA
GTGACAATGAAAGCGAAGGGGACCAGGAAGAATTATCAGCACTTGTGGAAATG---------------GGGCATCAT---
GCTCCTTGGGATGTTGATGATCTGTAG
>AX032749/B/FR/1985/pNL43_patent
ATGCAACCT----TAATAGTAGCAATAGTA---GCATTAGTAGTAGCAATAATAATAGCAATAGTTGTGTGGTCCATAGT
AATCATAGAATATAGGAAAATATTAAGACAAAGAAAAATAGACAGGTTAATTGATAGACTAATAGAAAGAGCAGAAGACA
GTGGCAATGAGAGTGAAGGA---------GAAGTATCAGCACTTGTGGAGATGGGGGTGGAAATG---GGGCACCAT---
GCTCCTTGGGATATTGATGATCTGTAG
>AX078307/B/FR/1983/LAI-patent
ATGCAACCTATACAATA----GCAATAGTA---GCATTAGTAGTAGCAATAATAATAGCAATAGTTGTGTGGTCCATAGT
AATCATAGAATATAGGAAAATATTAAGACAAAGAAAAATAGACAGGTTAATTGATAGACTAATAGAAAGAGCAGAAGACA
GTGGCAATGAGAGTGAAGGA---------GAAATATCAGCACTTGTGGAGATGGGGGTGGAGATG---GGGCACCAT---
GCTCCTTGGGATGTTGATGATCTGTAG
>AY037268/B/AR/1998/ARCH054
ATGCTATCTTTAAAAATATTAACCATAGTA---GCATTAGTAGTAGCAGGAATAATAGCAATAATTGTGTGGTCCATAGT
TATCATAGAATATAGGAGAATATTAAGACAAAGAAAAATAGACAGGTTAATTGATAGAATAAGAGAAAGAGCAGAAGACA
GTGGCAATGAGAGTGAAGGAGATCAGGAAGAATTATCAGCACTTGTGGATATG---------------GGGGACCGT---
GTTCATTTGGTTGTTAATGATCTGTAA
>AY037269/B/AR/2000/ARMS008
ATGAATACTTTAACAATAGCAGCAATAGTA---GCATTAGTAGTAGCAGCAATAATAGTAATAGTTGTGTGGACCATAGT
GCTCTTAGAATATAGGAAAATATTAAGACAAAGAAAAATAGATAGCATAATTGATAGAATAATAGAAAGAGCAGAAGACA
GTGGCAATGAGAGCGAAGGAGATCAGGAGGAATTGGCAGCACTTGTGGGGATGGGGCACCATGCTCCTGGGCACCAT---
GCTCCTTGGGATGTTGATGATCTATAG
>AY037270/B/BO/1999/BOL0122
ATGCAATCTTTAATAATATTAGCAATAGTA---GCATTAGTAGTAGCAGCAATACTAGCAATAGTTGTGTGGACTATAGT
ATTCATAGAATATAGGAAAATACTAAGACAAAGAAAAATAGATAGGTTAATTGATAGAATAAGAGAAAGAGCAGAAGACA
GTGGCAATGAGAGTGAAGGGGATCAAGATGAATTGTCAGTACTTGTGGGGATG---------------GAGCACCAT-AT
GCTCCTTGGGATGTTAATGATCTGTAG
>AY037282/B/AR/1999/ARMA132
ATGCAATCTTTACAAATAGTAGCAATAGTA---GCATTAGTAGTAGCAGCAATAATAGCAATAGTTGTATGGTCTATAGT
TTTTATAGAATATAGGAGAATATTAAGACAAAGAAGAATAGACAGGTTAATTGATAGAATAAGAGAAAGAGCAGAAGACA
GTGGCAATGAGAGCGAAGGGGATCAGGAAGAATTGTCAGCGCTTGTGGAGATG---------------GGGCACGAT---
GCTCCTTGGGATGTTGCTGATCTGTAG
>AY173951/B/TH/1990/BK132
ATGCACTCTTTACAAATATTAGGAATAGTA---GCATTAGTAGTAGCAGGAATAATAGCAATAGTTGTGTGGTCCATAGT
AATCATAGAATATAGGAAAATATTAAGACAAAGGAAAATAGACAGGTTAATTGATAGAATAATAGAAAGAGCAGAAGACA
GTGGCAATGAGAGTGAAGGAGATCAGGAAGAATTGTCAGCACTTGTGGAGATG---------------GGGCATCTT---
GCTCCTTGGGATATTAATGATTAG---
>AY173952/B/US/1990/US1
ATGCAATCTTTAGAGATATTAGCAATAGTA---GCATTAGTAGTAGCAATAATAATAGCAATAGTTGTGTGGTCCATAGT
ATTCTATTTGTATAAGTCTATATTAAGACAAAGAAAAATAGATAGGTTAATTGATAGAATAATAGAAAGAGCAGAAGACA
GTGGCAATGAGAGTGAAGGGGATCAAGAAGACTTATCGGCACTTATGGAGATG---------------GGGTACCAT---
GCTCCTTGGGATATTGATGATCAGTAG
>AY173953/B/US/1990/US2
ATGCAATCTTTACAAATAGTAGCACTAGTA---GCATTAGTAGTAGCAGGAATAATAGCAATAGTTGTGTGGTCCATAGT
ACTTATAGAATATAGGAAAATATTAAGACAAAGGAAAATAGACAGGTTAATTGATAGAATAAGAGAAAGAGCAGAAGACA
GTGGCAATGAGAGTGAAGGAGACCAGGAAGAATTATCAACACTTGTGGAGGTG---------------GGGCATCTT---
GCTCCTTGGGACATTGATGATCTGTAG
>AY173954/B/US/1990/US3
ATGCAACCTGTACAAATATTAGCAATAGTA---GCATTAGTAATAGTAGGAATAATAGCAATAGTTGTGTGGGCCATAGT
GTTCATAGAATATAGGAAAATATTAAGACAAAAAAAGATAGACAGGATAATTGATAGAATAATAGAGAGAGCAGAAGACA
GTGGCAATGAGAGTGAAGGAGATCAGGAAGAATTGTCAGCGCTTATGGAAATG---------------GGGCACCAT---
GCTCCTTGGCATGTTGATGATCTGTAG
>AY173955/B/US/1990/US4
ATGCAATCTTTAGTAATATTAGCAATAGTA---GCATTAGTGGTAGCAGCAATAGTAGCAATAGTTGTGTGGACCATAGT
ATTCTTAGAATATAGGAAAATATTAAGGCAAAGAAAAATAGACAGATTAATTGATAGAATAAGAGAAAGAGCAGAAGACA
GTGGCAATGAGAGCGATGGGGATGAGGAAGCATTGTCAGCACTTGTGGAGCGG---------------GGGCATCTT---
GCTCCTTGGGATATTGATGATCTGTAG
>AY173956/B/BR/1989/BZ167
ATGCAACCTTTAGTAATATTAGCAATAGTA---GCATTAGTAGTAGCAGCAATATTAGCAATAGTTGTGTGGTCCATAGT
ATTCATAGAATATAGGAAAATATTAAGACAAAGAAAAATAGACAAGATACTTGAAAGAATACCAGAAAGAGCAGAAGACA
GTGGCAATGAGAGTGAAGGGGATCAGGAAGAATTATCAGCACTTGTGGAAATG---------------GGGCACCAT---
GCTCCTTGGGATGTTAATGATCTGTAG
>AY180905/B/CN/2001/CNHN24
ATGCAAACCTTAACCATTTTAGCAATAGTA---GCCTTAGTAGTAGCAGCAATAATAGCAATAGTTGTGTGGACCATAGT
ATTCATAGAATATAAGAAACTATTAAGACAGAAAAGAATAGATAGGTTAATTGATAGAATAAGAGAAAGAGCAGAAGACA
GTGGCAATGAGAGTGACGGGGATCAGGAAGAATTATCAGAAATTATGGAGATG---------------GGGCACCTT---
GCTCCTTGGGATGTTGATGATCTGTAG
>AY308760/B/US/1996/1333_d2
ATGCAACCTATACAGATATTAGCAATAGTA---GCATTAGTAGTAGTAGCAATAATAGCAATAGTGGTGTGGTCCATAGT
ATTCATAGAATATAGGAGAATATTAAGACAAAGAAAAATAGACAGGTTACTTGATAGAATAAGAGAAAGAGCAGAAGACA
GTGGCAATGAGAGTGAGGGGGATCAGGAAGAGTTATCAGCACTTGTGGAAATG---------------GGGCACCAT---
GCTCCTTGGGATATTAATGATCTGTAA
>AY308761/B/US/1996/1299_d22
ATGCAATCTATACAGATATTAGCAATAGTA---GCATTAGTAATAGTAACAATAATAGCAATAGTGGTGTGGTCCATAGT
ATTAATAGAATATAGGAAAATATTAAGGCAAAGAAAAATAGATAGATTACTTGATAGAATAATAGAAAGAGCAGAAGACA
GTGGCAATGAGAGTGAAGGGGATCAGGAAGAATTATCAGCACTTGTGGAAATG---------------GGGCACCAT---
GCTCCTTGGAATGTTGATGATCTGTAA
>AY308762/B/US/1996/1304_d31
ATGCAATCTATACAGATATTAGCAATAGTA---GCATTAGTAATAGTAACAATAATAGCAATAGTGGTGTGGTCCATAGT
ATTAATAGAATATAGGAAAATATTAAGGCAAAGAAAAATAGATAGATTACTTGATAGAATAATAGAAAGAGCAGAAGACA
GTGGCAATGAGAGTGAAGGGGATCAGGAAGAATTATCAGCACTTGTGGAAATG---------------GGGCACCAT---
GCTCCTTGGAATGTTGATGATCTGTAA
>AY314044/B/CA/1996/WC10P_1
ACGAATTCCTTAGAAATATACTCAATAGTA---GCATTAGTAATAGTAGCTATAATAGCAATAGTTGTGTGGTCTATAGT
ATTCTTAGAGTATAGGAAAATATTAAGACAAAGGAAAATAGATAGGTTAATTGATAGAATAAGAGAGAGAGCAGAAGACA
GTGGCAATGAGAGTGACGGGGATCAGGATGAATTATCAGCACTTGTGGAAATG---------------GGGCATGAT---
GCTCCTTGGGATATTCATGATCTGTAA
>AY314045/B/CA/1996/WC10P_2
ATGAATTCCTTAGAAATATACTCAATAGTA---GCATTAGTAATAGTAGCTATAATAGCAATAGTTGTGTGGTCTATAGT
ATTCTTAGAGTATAGGAAAATATTAAGACAAAGGAAAATAGATAGGTTAATTGATAGAATAAGTGAGAGAGCAGAAGACA
GTGGCAATGAGAGTGACGGGGATCAGGATGAATTATCAGCACTTGTGGAAATG---------------GGGCATGAT---
GCTCCTTGGGATATTCATGATCTGTAA
>AY314046/B/CA/1996/WC10P_3
ATGAATTCCTTAGAAATATACTCAATAGTA---GCATTAGTAATAGTAGCTATAATAGCAATAGTTGTGTGGTCTATAGT
ATTCTTAGAGTATAGGAAAATATTAAGACAAAGGAAAATAGATAGGTTAATTGATAGAATAAGAGAGAGAGCAGAAGACA
GTGGCAATGAGAGTGACGGGGATCAGGATGAATTATCAGCACTTGTGGAAATG---------------GGGCATGAT---
GCTCCTTGGGATATTCATGATCTGTAA
>AY314047/B/CA/1996/WC10P_4
ATGAATTCCTTAGAAATATACTCAATAGTA---GCATTAGTAATAGTAGCTATAATAGCAATAGTTGTGTGGTCTATAGT
ATTCTTAGAGTATAGGAAAATATTAAGACAAAGGAAAATAGATAGGTTAATTGATAGAATAAGAGAGAGAGCAGAAGACA
GTGGCAATGAGAGTGACGGGGATCAGGATGAATTATCAGCACTTGTGGAAATG---------------GGGCATGAT---
GCTCCTTGGGATATTCATGATCTGTAA
>AY314048/B/CA/1996/WC10P_6
ATGAATTCCTTAGAAATATACTCAATAGTA---GCATTAGTAATAGTAGCTATAATAGCAATAGTTGTGTGGTCTATAGT
ATTCTTAGAGTATAGGAAAATATTAAGACAAAGGAAAATAGATAGGTTAATTGATAGAATAAGAGAGAGAGCAGAAGACA
GTGGCAATGAGAGTGACGGGGATCAGGATGAATTATCAGCACTTGTGGAAATG---------------GGGCATGAT---
GCTCCTTGGGATATTCATGATCTGTAA
>AY314049/B/CA/1996/WC10P_7
ATGAATTCCTTAGAAATATACTCAATAGTA---GCATTAGTAATAGTAGCTATAATAGCAATAGTTGTGTGGTCTATAGT
ATTCTTAGAGTATAGGAAAATATTAAGACAAAGGAAAATAGATAGGTTAATTGATAGAATAAGAGAGAGAGCAGAAGACA
GTGGCAATGAGAGTGACGGGGATCAGGATGAATTATCAGCACTTGTGGAAATG---------------GGGCATGAT---
GCTCCTTGGGATATTCATGATCTGTAA
>AY314050/B/CA/1996/WC10P_8
ATGAATTCCTTAGAAATATACTCAATAGTA---GCATTAGTAATAGTAGCTATAATAGCAATAGTTGTGTGGTCTATAGT
ATTCTTAGAGTATAGGAAAATATTAAGACAAAGGAAAATAGATAGGTTAATTGATAGAATAAGAGAGAGAGCAGAAGACA
GTGGCAATGAGAGTGACGGGGATCAGGATGAATTATCAGCACTTGTGGAAATG---------------GGGCATGAT---
GCTCCTTGGGATATTCATGATCTGTAA
>AY314051/B/CA/1996/WC10P_9
ATGAATTCCTTAGAAATATACTCAATAGTA---GCATTAGTAATAGTAGCTATAATAGCAATAGTTGTGTGGTCTATAGT
ATTCTTAGAGTATAGGAAAATATTAAGACAAAGGAAAATAGATAGGTTAATTGATAGAATAAGAGAGAGAGCAGAAGACA
GTGGCAATGAGAGTGACGGGGATCAGGATGAATTATCAGCACTTGTGGAAATG---------------GGGCATGAT---
GCTCCTTGGGATATTCATGATCTGTAA
>AY314052/B/CA/1996/WC10P_10
ATGAATTCCTTAGAAATATACTCAATAGTA---GCATTAGTAATAGTAGCTATAATAGCAATAGTTGTGTGGTCTATAGT
ATTCTTAGAGTATAGGAAAATATTAAGACAAAGGAAAATAGATAGGTTAATTGATAGAATAAGAGAGAGAGCAGAAGACA
GTGGCAATGAGAGTGACGGGGATCAGGATGAATTATCAGCACTTGTGGAAATG---------------GGGCATGAT---
GCTCCTTGGGATATTCATGATCTGTAA
>AY314053/B/CA/1996/WC10P_11
ATGAATTCCTTAGAAATATACTCAATAGTA---GCATTAGTAATAGTAGCTTTAATAGCAATAGTTGTGTGGTCTATAGT
ATTCTTAGAGTATAGGAAAATATTAAGACAAAGGAAAATAGATAGGTTAATTGATAGAATAAGAGAGAGAGCAGAAGACA
GTGGCAATGAGAGTGACGGGGATCAGGATGAATTATCAGCACTTGTGGAAATG---------------GGGCATGAT---
GCTCCTTGGGATATTCATGATCTGTAA
>AY314054/B/CA/1996/WC10C_1
ATGAATTCCTTAGAAATATACTCAATAGTA---GCATTAGTAATAGTAGCTATAATAGCAATAGTTGTGTGGTCTATAGT
ATTCTTAGAGTATAGGAAAATATTAAGACAAAGGAAAATAGATAGGTTAATTGATAGAATAAGAGAGAGAGCAGAAGACA
GTGGCAATGAGAGTGACGGGGATCAGGATGAATTATCAGCACTTGTGGAAATG---------------GGGCATGAT---
GCTCCTTGGGATATTCATGATCTGTAA
>AY314055/B/CA/1996/WC10C_3
ATGAATTCCTTAGAAATATACTCAATAGTA---GCATTAGTAATAGTAGCTATAATAGCAATAGTTGTGTGGTCTATAGT
ATTCTTAGAGTATAGGAAAATATTAAGACAAAGGAAAATAGATAGGTTAATTGATAGAATAAGAGAGAGAGCAGAAGACA
GTGGCAATGAGAGTGACGGGGATCAGGATGAATTATCAGCACTTGTGGAAATG---------------GGGCATGAT---
GCTCCCTGGGATATTCATGATCTGTAA
>AY314056/B/CA/1996/WC10C_4
ATGAATTCCTTAGAAATATACTCAATAGTA---GCATTAGTAATAGTAGCTATAATAGCAATAGTTGTGTGGTCTATAGT
ATTCTTAGAGTATAGGAAAATATTAAGACAAAGGAAAATAGATAGGTTAATTGATAGAATAAGAGAGAGAGCAGAAGACA
GTGGCAATGAGAGTGACGGGGATCAGGATGAATTATCAGCACTTGTGGAAATG---------------GGGCATGAT---
GCTCCTTGGGATATTCATGATCTGTAA
>AY314057/B/CA/1996/WC10C_5
ATGAATTCCTTAGAAATATACTCAATAGTA---GCATTAGTAATAGTAGCTATAATAGCAATAGTTGTGTGGTCTATAGT
ATTCTTAGAGTATAGGAAAATATTAAGACAAAGGAAAATAGATAGGTTAATTGATAGAATAAGAGAGAGAGCAGAAGACA
GTGGCAATGAGAGTGACGGGGATCAGGATGAATTATCAGCACTTGTGGAAATG---------------GGGCATGAT---
GCTCCTTGGGATATTCATGATCTGTAA
>AY314058/B/CA/1996/WC10C_6
ATGCAATCCTTAGAAATATACTCAATAGTA---GCATTAGTAATAGTAGCTATAATAGCAATAGTTGTGTGGTCTATAGT
ATTCATAGAGTATAGGAAAATACTAAGACAAAGGAAAATAGATAGGCTAATTGATAGAATAAGAGAGAGAGCAGAAGACA
GTGGCAATGAGAGTGAGGGGGATCAGGATGAATTATCAGCACTTGTGGGAATG---------------GGGCATGAT---
GCTCCTTGGGATATTCATGATCTGTAA
>AY314059/B/CA/1996/WC10C_8
ATGAATTCCTTAGAAATATACTCAATAGTA---GCATTAGTAATAGTAGCTATAATAGCAATAGTTGTGTGGTCTATAGT
ATTCTTAGAGTATAGGAAAATATTAAGACAAAGGAAAATAGATAGGTTAATTGATAGAATAAGAGAGAGAGCAGAAGACA
GTGGCAATGAGAGTGACGGGGATCAGGATGAATTATCAGCACTTGTGGAAATG---------------GGGCATGAT---
GCTCCTTGGGATATTCATGATCTGTAA
>AY314060/B/CA/1996/WC10C_9
ATGAATTCCTTAGAAATATACTCAATAGTA---GCATTAGTAATAGTAGCTATAATAGCAATAGTTGTGTGGTCTATAGT
ATTCTTAGAGTATAGGAAAATATTAAGACAAAGGAAAATAGATAGGTTAATTGATAGAATAAGAGAGAGAGCAGAAGACA
GTGGCAATGAGAGTGACGGGGATCAGGATGAATTATCAGCACTTGTGGAAATG---------------GGGCATGAT---
GCTCCTTGGGATATTCATGATCTGTAA
>AY314061/B/CA/1996/WC10C_10
ATGAATTCCTTAGAAATATACTCAATAGTA---GCATTAGTAATAGTAGCTATAATAGCAATAGTTGTGTGGTCTATAGT
ATTCTTAGAGTATAGGAAAATATTAAGACAAAGGAAAATAGATAGGTTAATTGATAGAATAAGAGAGAGAGCAGAAGACA
GTGGCAATGAGAGTGACGGGGATCAGGATGAATTATCAGCACTTGTGGAAATG---------------GGGCATGAT---
GCTCCTTGGGATATTCATGATCTGTAA
>AY314062/B/CA/1996/WC10C_11
ATGAATTCCTTAGAAATATACTCAATAGTA---GCATTAGTAATAGTAGCTATAATAGCAATAGTTGTGTGGTCTATAGT
ATTCTTAGAGTATAGGAAAATATTAAGACAAAGGAAAATAGATAGGTTAATTGATAGAATAAGAGAGAGAGCAGAAGACA
GTGGCAATGAGAGTGACGGGGATCAGGATGAATTATCAGCACTTGTGGAAATG---------------GGGCATGAT---
GCTCCTTGGGATATTCATGATCTGTAA
>AY314063/B/CA/1996/WC10C_12
ATGAATTCCTTAGAAATATACTCAATAGTA---GCATTAGTAATAGTAGCTATAATAGCAATAGTTGTGTGGTCTATAGT
ATTCTTAGAGTATAGGAAAATATTAAGACAAAGGAAAATAGATAGGTTAATTGATAGAATAAGAGAGAGAGCAGAAGACA
GTGGCAATGAGAGTGACGGGGATCAGGATGAATTATCAGCACTTGTGGAAATG---------------GGGCATGAT---
GCTCCTTGGGATATTCATGATCTGTAA
>AY331282/B/US/1997/1001_07
ATGCAACCTTTAGGAATAATAGGAATAGTA---GCATTAGTAGTAGCAACAATAATAGCAATAGTTGTGTGGTCTATAGT
ACTCATAGAATATAGGAAAATATTAAGACAAAGAAAAATAGACAGGTTAATTGATAGAATAAGAGATAGAGCAGAAGACA
GTGGCAATGAGAGTGAAGGGGATCAAGAAGAATTATCAGCACTGGTGGAGATG---------------GGGCACTATGAT
GCTCCTTGGGATATTAATGATCTGTAG
>AY331283/B/US/1997/1001_09
ATGCAACCTTTAGGAATAATAGGAATAGTA---GCATTAGTAGTAGCAACAATAATAGCAATAGTTGTGTGGTCTATAGT
ACTCATAGAATATAGGAAAATATTAAGACAAAGAAAAATAGACAGGTTAATTGATAGAATAAGAGATAGAGCAGAAGACA
GTGGCAATGAGAGTGAAGGGGATCAAGAAGAATTATCAGCACTGGTGGAGATG---------------GGGCACTATGAT
GCTCCTTGGGATATTAATGATCTGTAG
>AY331284/B/US/1997/1006_08
ATGCAATCTATAAAGATATTAGCAATAGTA---GCATTAGTAGTAGCAGCAATAATAGCAATAATTGTGTGGACCTTAGT
ACTCATAGAATATAGGAAATTATTAAGACAAAGAAAAATAGACAGGTTAATTGATAGAATAGCAGAAAGAGCAGAAGACA
GTGGCAATGAGAGTGATGGGGATCAGGAGGAATTATCAACACTTATGGAGATG---------------GGGCATCAT---
GCTCCTTGGGATATTGATGATCTGTAG
>AY331285/B/US/1997/1012_08
ATGCACTCTTTACAAATAGCAGCAATAGCA---GCATTAGTAATAGTAGCAATAATAGCAATAGTTGTGTGGTCTATAGT
ATTCATAGAATATAGGAAAATATTAAAACAAAGAAAAATAGATAGGTTAATTGACAGAATAAGAGAAAGAGCAGAAGACA
GTGGCAATGAGAGTGAAGGGGATCAGGAAGAATTATCAGCACTTGTGGAGATG---------------GGGCACCAT---
GCTCCTTGGGATATTGATGATCTGTAG
>AY331286/B/US/1997/1012_11
ATGCACTCTTTACAAATAGCAGCAATAGCA---GCATTAGTAATAGTAGCAATAATAGCAATAGTTGTGTGGTCTATAGT
ATTCATAGAATATAGGAAAATATTAAAACAAAGAAAAATAGATAGGTTAATTGACAGAATAAGAGAAAGAGCAGAAGACA
GTGGCAATGAGAGTGAAGGGGATCAGGAAGAATTATCAGCACTTGTGGAGATG---------------GGGCACCAT---
GCTCCTTGGGATATTGATGATCTGTAG
>AY331287/B/US/1997/1013_03
ATGCAATCTTTACCAATAGTAGCAATAGTA---GCACTAGTAGTAACAGGAATAATAGCAATAGTTGTGTGGACCATAGT
AGGCATAGAATATAGGAGAATATTAAGACAAAGGAAAATAGACAGGTTAATTGATAGAATAAGAGAAAGAGCAGAAGACA
GTGGCAATGAGAGTGACGGAGATCAGGAAGAATTATCAGCACTTGTGGAGATG---------------GGGCATCTT---
GCTCTTTGGGATGTTAATGATCTGTAG
>AY331288/B/US/1997/1013_07
ATGCAATCTTTACCAATAGTAGCAATAGTA---GCACTAGTAGTAACAGGAATAATAGCAATAGTTGTGTGGACCATAGT
AGGCATAGAATATAGGAGAATATTAAGACAAAGGAAAATAGACAGGTTAATTGATAGAATAAGAGAAAGAGCAGAAGACA
GTGGCAATGAGAGTGACGGAGATCAGGAAGAATTATCAGCACTTGTGGAGATG---------------GGGCATCTT---
GCTCTTTGGGATGTTAATGATCTGTAG
>AY331289/B/US/1997/1018_06
ATGTACCCTTTACAAATATTAGCAATAGTA---TCACTAGTAGTAGTAGTAATAATAGCAATAGTTGTGTGGACTATAGT
AGGCATAGAATATATGAAAATAAGAAAACATAGGAAAATAGACAGGTTAATTGATAGAATAACAGAAAGAGCAGAAGATA
GTGGCAATGACAGTGATGGGGATCAGGAAGAATTGGCAACACTTATGGAGATG---------------GGGCATGAT---
GCTCCTTGGGATGTTAATGATCTGTAG
>AY331290/B/US/1997/1018_10
ATGTACCCTTTACAAATATTAGCAATAGTA---TCACTAGTAGTAGTAGTAATAATAGCAATAGTTGTGTGGACTATAGT
AGGCATAGAATATATGAAAATAAGAAAACATAGGAAAATAGACAGGTTAATTGATAGAATAACAGAAAGAGCAGAAGATA
GTGGCAATGACAGTGATGGGGATCAGGAAGAATTGGCAACACTTATGGAGATG---------------GGGCATGAT---
GCTCCTTGGGATGTTAATGATCTGTAG
>AY331291/B/US/1996/1027_05
ATGCAAGCTTTACAAATAGTAGCAACAGTA---GCATTAGTAGTAGCAGCAATAATAGCAATAGTTGTGTGGTCTATAGT
ATTCATAGAATATAGGAAAATATTAAGACAAAGAAAAATAGACAGTTTAATAGATAGAATAAGAGAAAGAGCAGAAGACA
GTGGCAATGAGAGTGATGGGGATCAGGAAGAATTATCAGTACTTGTGGAGAGG---------------GGGCATCTT---
GCTCCTTGGGATGTTAATGATCTGTAG
>AY331292/B/US/1996/1057_01
ATGCAATCTTTAATAATAGCATCAATATTA---GCCTTAGTAGTAGTAGCAATAATAGCAATAGTTGTGTGGTCCATAGT
ATTCATAGAATATAGGAAAATATTAAGACAAAGAAAAATAGATAGGTTAATTGATAGAATAAGAGAAAGAGCAGAAGACA
GTGGCAATGAGAGTGATGGGGATCAGGAAGAATTATCAGCAT-----GAGATG---------------GGGCGCCTT---
GTTCCTTGGGATGTTGATAATCTGTAG
>AY331293/B/US/1996/1057_09
ATGCAATCTTTAATAATAGCATCAATATTA---GCCTTAGTAGTAGTAGCAATAATAGCAATAGTKGTGTGGTCCATAGT
ATTCATAGAATATAGGAAAATATTAAGACAAAGAAAAATAGATAGGTTAATTGATAGAATAAGAGAAAGAGCAGAAGACA
GTGGCAATGAGAGTGATGGGGATCAGGAAGAATTATCAGCAT-----GAGATG---------------GGGCGCCTT---
GTTCCTTGGGATGTTGATAATCTGTAG
>AY331294/B/US/1998/1058_08
ATGCCATCTTTATATATCTTAGGAATAGTA---GCATTAGTAGTAGCAGCAATACTAGCAATAGTTGTGTGGTCCATAGT
GTTAATAGAATATAGGAAAATATTAAAACAAAAGAAAATAGACAAGATAATTGATAGGATAAGAGAAAGAGCAGAAGATA
GTGGCAATGAGAGTGAAGGGGATCAGGAGGAATTGTCAGCACTCGTGGAGATG---------------GGGCACTACGAT
GCTCCTTGGAATATTGATGATCTGTAG
>AY331295/B/US/1998/1058_11
ATGCCATCTTTATATATCTTAGGAATAGTA---GCATTAGTAGTAGCAGCAATACTAGCAATAGTTGTGTGGTCCATAGT
GTTAATAGAATATAGGAAAATATTAAAACAAAAGAAAATAGACAAGATAATTGATAGGATAAGAGAAAGAGCAGAAGATA
GTGGCAATGAGAGTGAAGGGGATCAGGAGGAATTGTCAGCACTCGTGGAGATG---------------GGGCACTACGAT
GCTCCTTGGAATATTGATGATCTGTAG
>AY331296/B/US/1999/PRB959_03
ATGCAACCTTTACACATATTAGCAATAGTA---GGATTAGTATTAGCAATAATAATAGCAATAGTTGTGTGGTCCATAGT
ATTCATAGAATATAGGAAAATATTAAGACAAAGGAAAATAGATAGGTTAATTGATAGAATAAGAGAAAGAGCAGAAGACA
GTGGCAATGAGAGTGATGGGGATCAAGAGGAATTATCAGCACTTGTGGAAAGA---------------GGGCATCTT---
GCTCCTTGGGATGTTGATGATCTGTAG
>AY331297/B/US/1999/PRB959_05
ATGCAACCTTTACACATATTAGCAATAGTA---GGATTAGTATTAGCAATAATAATAGCAATAGTTGTGTGGTCCATAGT
ATTCATAGAATATAGGAAAATATTAAGACAAAGGAAAATAGATAGGTTAATTGATAGAATAAGAGAAAGAGCAGAAGACA
GTGGCAATGAGAGTGATGGGGATCAAGAGGAATTATCAGCACTTGTGGAAAGA---------------GGGCATCTT---
GCTCCTTGGGATGTTGATGATCTGTAG
>AY332236/B/US/1997/1006_10
ATGCAATCTATAAAGATATTAGCAATAGTA---GCATTAGTAGTAGCAGCAATAATAGCAATAATTGTGTGGACCTTAGT
ACTCATAGAATATAGGAAATTATTAAGACAAAGAAAAATAGACAGGTTAATTGATAGAATAGCAGAAAGAGCAGAAGACA
GTGGCAATGAGAGTGATGGGGATCAGGAGGAATTATCAACACTTATGGAGATG---------------GGGCATCAT---
GCTCCTTGGGATATTGATGATCTGTAG
>AY332237/B/US/1996/1027_03
ATGCAAGCTTTACAAATAGTAGCAACAGTA---GCATTAGTAGTAGCAGCAATAATAGCAATAGTTGTGTGGTCTATAGT
ATTCATAGAATATAGGAAAATATTAAGACAAAGAAAAATAGACAGTTTAATAGATAGAATAAGAGAAAGAGCAGAAGACA
GTGGCAATGAGAGTGATGGGGATCAGGAAGAATTATCAGTACTTGTGGAGAGG---------------GGGCATCTT---
GCTCCTTGGGATGTTAATGATCTGTAG
>AY352275/B/US/1984/SF33
ATGTAATCTTTAACAATATTAGCAATAGTA---GCAATAGTAGTAGTAaCAATAATAGCAATAGTTATATGGACCATAGT
ATTAATAAAATATAGGAAAATATTAAGACAAAGAAAAATAGACAGATTAATTGATAGAATAAGAGAAAGAGCAGAAGACA
GTGGCAATGAGAGCGAGGGAGACCAGGAAGAATTATCAGTGCTTGTGGAGATG---------------GGGCACGAT---
GCTCCTTGGGATGTTAATGATCTGTAG
>AY423381/B/NL/1999/671_99T12
ATGCAATCTTTAACAATAGTAGCAATAGTA---GCATTAGTAGTAGCAGCAATAATAGCAATAGTTGTGTGGACTATAGT
GTTCATAGAATATAGGAAAATATTAAGACAAAAGAAAATAGATAGGTTAATTGATAGAATAAGAGAAAAAGCAGAAGACA
GTGGCAATGAAAGTGAGGGGGATCAGGAAGAATTATCAGCTCTTGTGGAGATG---------------GGGCATCAT---
GCTCCTTGGGATGTTGATGATCTGTAG
>AY423382/B/NL/2000/671_00T93
ATGCAATCTTTAACAATAGTAGCAATAGTA---GCATTAGTAGTAGCAGCAATAATAGCAATAGTTGTGTGGACTATAGT
GTTCATAGAATATAGGAAAATATTAAGACAAAAGAAAATAGATAGGTTAATTGATAGAATAAGAGAAAGAGCAGAAGACA
GTGGCAATGAAAGTGAGGGGGATCAGGAAGAATTATCAGCTCTTGTGGAGATG---------------GGGCATCAT---
GCTCCTTGGGATGTTGATGATCTGTAG
>AY423383/B/NL/2000/671_00T162
ATGCAATCTTTAACAACAGTAGCAATAGTA---GCATTAGTAGTAGCAGCAATAATAGCAATAGTTGTGTGGACTATAGT
GTTCATAGAATATAGGAAAATATTAAGACAAAAGAGAATAGATAGGTTAATTGATAGAATAAGAGAAAGAGCAGAAGACA
GTGGCAATGAAAGTGAAGGGGATCAGGAAGAATTATCAGCTCTTGTGGAGATG---------------GGGCATCAT---
GCTCCTTGGGATGTTGATGATCTGTAG
>AY423384/B/NL/2000/671_00T167
ATGCAATCTTTAACAATAGTAGCAATAGTA---GCATTAGTAGTAGCAGCAATAATAGCAAAAGTTGTGTGGACTATAGT
GTTCATAGAATATAGGAAAATATTAAGACAAAAGAAAATAGATAGGTTAATTGATAGAATAAGAGAAAGAGCAGAAGACA
GTGGCAATGAAAGTGAGGGGGATCAGGAAGAATTATCAGCTCTTGTGGAGATG---------------GGGCATCAT---
GCTCCTTGGGATGTTGATGATCTGTAG
>AY423385/B/NL/2000/671_00T169
ATGCAATCTTTAACAATAGTAGCAATAGTA---GCATTAGTAGTAGCAGCAATAATAGCAATAGTTGTGTGGACTATAGT
GTTCATAGAATATAGGAAAATATTAAGACAAAAGAGAATAGATAGGTTAATTGATAGAATAAGAGAAAGAGCAGAAGACA
GTGGCAATGAAAGTGAAGGGGATCAGGAAGAATTATCAGCTCTTGTGGAGATG---------------GGGCATCAT---
GCTCCTTGGGATGTTGATGATCTGTAG
>AY423386/B/NL/2000/671_00T103
ATGCAATCTTTAACAATAGTAGCAGTAGTA---GCATTAGTAGTAGCAGCAATAATAGCAATAGTTGTGTGGACTATAGT
GTTCATAGAATATAGGAAAATATTAAGACAAAGGAAAATAGATAGGTTAATTGATAGAATAAGAGAAAGAGCAGAAGACA
GTGGCAATGAAAGTGAGGGGGATCAGGAAGAATTATCAGCTCTTGTGGAGATG---------------GGGCATCAT---
GCTCCTTGGGATGTTGATGATCTGTAG
>AY423387/B/NL/2000/671_00T36
ATGCAATCTTTAACAATAGTAGCAATAGTA---GCATTAGTAGTAGCAgCAATAATAGCAATAGTTGTGTGGACTATAGT
GTTCATAGAATATAGGAAAATATTAAGACAAAGGAAAATAGATAGGTTAATTGATAGAATAAGAGAAAGAGCAGAAGACA
GTGGCAATGAAAGTGAAGGGGATCAGGAAGAATTATCAGCTCTTGTGGAGATG---------------GGGCATCAT---
GCTCCTTGGGACGTTGATGATCTGTAG
>AY560107/B/US/1998/98USHVTN1925c1
ATGCAAGCTTTACAAATAACAGCAATAGTA---GCATTAGTAGTAGTAGCAATAATAGCAATAGTTGTATGGTCCATAGT
ACTCATAGAATATAGGAAAATACTAAGACAAAGGAAAATAGATAGGTTAATTGATAGAATAAGAGAAAGAGCAGAAGACA
GTGGCAATGACAGTGAAGGGGATCAGGAAGAATTATCAGCACTTGTGGAAATG---------------GGGCATGAT---
GCTCCTTGGGATGTTGATGATCTGTAG
>AY560108/B/US/1998/98USHVTN3605c9
ATGCAACCTTTAGTAATATTAGCAATAGTA---GCATTAATAGTAGTAGCAATAATAGCAATAGTTGTGTGGTCCATAGT
ACCCATAGAATATAGGAAAACATTAAGACAAAGAAAAATAAATAGGATACTTGATAGAATAAGGGAAAGAGCAGAAGACA
GTGGCAATGAGAGTGAAGGGGACCAGGAGGAATTATCAGCACTTGGGGATATG---------------GGGCGCCTT---
ATTCCTGGGGAT---ATTGATCTGTAG
>AY560109/B/US/1998/98USHVTN8229c6
ATGCAATCTTTACAGATATTAGCAATAGTA---GCATTAGTAATAGTAGCATTAATAGCAATAGTTGTATGGACCATAGT
ACTCATAGAATATAGGAAAATATTAAGACAAAGAAAAATAGACAGGTTAATTGATAGAATAAGGGAAAGAGCAGAAGACA
GTGGCAATGAAAGCGAAGGGGACCAGGAAGAATTATCAGCACTTGTGGAGAGG---------------GGGCATCAT---
GCTCCTTGGGATGTTGATGATCTGTAG
>AY560110/B/US/1998/98USHVTN941c1
ATGCAACCCTTAGTAGTAGCAGCAATAGTA---GGATTAGTAGTAGCAGCAATACTAGCAATAATTGTGTGGACCATAGT
ACTCATAGAATATAGAAAAATATTAAGACAAAGAAAAATAGACAGGTTAATTGATAGAATAGCAGAAAGAGCAGAAGACA
GTGGCAATGAAAGTGAAGGAGACCAGGAGGAATTATCAGCACTTGTGGACATG---------------GGGCACCAT---
GCTCCTTGGAATGTTGATGATCTGTAG
>AY561236/B/CO/2001/PCM001
ATGCACGCTTTACAAATATCAGCAATAGTA---GCTTTAGTAGTAACAGCAATAATAGCAATAGTTGTGTGGACCATAGT
AGGCTTAGAAATTAGGAAGGTATTAAGACAAAGAAAAATAGACAGGTTAATTGAAAGAATAGCAGAAAGAGCAGAAGACA
GCGGCAATGAGAGCGAAGGGGATCAGGAAGAATTGGCAGCACTTGTGGAAATG---------------GGGCACGAT---
GCTCCTTGGGATGTTAATGATATGTAG
>AY561237/B/CO/2001/PCM013
ATGCAACCTTTAGTCATATACTCGATAGTA---GCTTTAGTAGTAGTAGGAATAATAGCAATAGTTGTGTGGACCATAGT
ATTCATAGAATATAGGAAAATATTAAGACAAAGGAAAATAGACAAGCTAATTGACAGAATAGCAGAAAGAGCAGAAGACA
GTGGCAATGAGAGTGAGGGAGATCATGAGGAATTATCAGCCCTTATGGAAATG---------------GGGCACCAT---
GCTCCTTGGGATATTGATGATCTGTAG
>AY561239/B/CO/2001/PCM039
ATAGTATCA----------------------------TAGTAGTAGCAGCAATAATAGCAATAGTTGTATGGTCCATAGT
CTTCATAGAATATAGGAAAATATTAAGACAAAGAAAAATAGACAGGCTAATTGACAGAATTGCAGAAAGAGCAGAAGACA
GTGGCAATGAGAGTGATGGGGATCAAGAGGAATTGTCAGCACTTGTGGAGATG---------------GGGCATGAT---
GCTCCTTGGAATGTTAATGATTTGTAG
>AY561240/B/CO/2001/PCM074
ATGCAACCTTTAGTAATATTAGCAATAGTA---GCATTAGTAGTAGCAGCAATATTAGCAATAGTTGTGTGGTCTATAGT
ATTCATAGAATATAGGAAAATAAGAAAACAAAGAAAAATAGACAGGTTAATTGACAGAATAAGAGAAAGAGCAGAAGACA
GTGGCAATGAGAGTGAAGGGGATCATGAGGAATTGTCAGCGCTTGTAGACATG---------------GGGCACGAT---
GCTCCTTGGAATATTGATGATCTGTAA
>AY586542/B/CU/1999/Cu19
ATGCATTCTTTACAGATATTAGCAATAGTA---GCATTAGTAATAGCAGCAATAATAGCAATAGTTGTGTGGACCATAGT
AGTCATAGAATATAGGAAAATACTAAGACAAAGAAAAATAGACAGGATAATTAATAGAATAATAGAAAGAGCAGAAGACA
GTGGCAATGAAAGTGAAGGAGATCAGGAAGAATTATCAGCACTTGTGGAGATG---------------GGGCATCAT---
GCTCCTTGGAATGTTGATGATCTGTAG
>AY586543/B/CU/1999/Cu43
ATGCAACCTGAAGTGATATTAGCAATAGTA---GCATTGGTAGTAGTAGCAATAATAGCAATAGTTGTGTGGACCATAGT
AATCATAGAATATAGGAAAATATTAAGACAAAGAAAAATAGACAGGTTAATTGATAGAATAATAGAAAGAGCAGAAGACA
GTGGCAATGAAAGTGAAGGAGACCAGGAAGAATTATCAGCACTTGTGGAAATG---------------GGGCATCCT---
GCTCCTTGGAATGTTGATGATCTGTAG
>AY682547/B/RU/2004/04RU128005
ATGCAATCCTTAGMRATAGCAGCAATAGTA---GGATTAGTAKTAGCAGYAATAATAGCAATAGTTGTGTGGTCCATAGT
ATTAATAGAATATAAAAAMTTATTAAGACAAAGAAAAATAGACAGATTAATTGATAGAATAAGAGAAAGAGCAGAAGACA
GTGGCAATGAGAGCGAGGGGGATCAGGAAGAATTATCAGGGCTTATTGAGATG---------------GGGCACCTT---
GCTCCTTGGGATATTGATGATTTGTAG
>AY713408/B/TH/1996/96TH_NP1538
ATGCAATCTTTAACCATTTTAGCAATAGTA---GGCTTAGTAGTAGCAGCAATAATAGCAATAGTTGTGTGGACTATAGT
ACTCATAGAATATAGGAAAATATTAAGGCAGAGAAAAATAGATAGGCTAATTGATAGAATAAGAGAAAGAGCAGAAGACA
GTGGCAATGAGAGTGACGGGGATCAGGAAGAATTATCAGCATTTATGGAGATG---------------GGGCACCAT---
GCTCCTTGGGATGTTGATGATCTGTAG
>AY713409/B/US/1985/BAL_85US_Ba_L
ATGCAAGCTTTACAAATATCAGCAATAGTA---GGATTAGTAGTAGCAGCAATAATAGCAATAGTTGTGTGGACCATAGT
ATTCATAGAATATAGGAAAATATTAAGGCAAAGAAAAATAGACAGGTTAATTGATAGAATAACAGAAAGAGCAGAAGACA
GTGGCAATGAGAGTGACGGAGATCAGGAAGAGTTATCAGCACTGGTGGAGATG---------------GGGCATCAT---
GCTCCTTGGGATATTAATGATCTGTAA
>AY713410/B/US/1994/94US_33931N
ATGCAACCTTTACAAATAGCAGCAATAGTA---GCATTAGTAGTAGCAACAATAATAGCAATAGTTGTGTGGATCATAGT
GTTAGTAGAATACAGGAAAATATTAAGACAAAGGAAAATAGACAGATTAATTGATAGAATAAGCGAAAGAGCAGAAGACA
GTGGCAATGAGAGCGAAGGGGATCAGGAAGAATTGGCAGCACTTGTGGAGATG---------------GGGCACCAT---
GCTCCTTGGAATGTTGATGATCTGTAG
>AY713411/B/FR/1992/92FR_BX08
ATGCAATCTTTAGAAATATTAGCAATAGTA---GCATTAGTAGTAGCAGTAATAATAGCAATAGTTGTGTGGACCATAGT
AGGCATAGAATTTAGGAAAATATTAAGACAAAGAAAAATAGACAGGTTACTTGATAGAATAAGAGAAAGAGCAGAAGACA
GTGGCAATGAAAGTGAAGGAGACCAGGAAGAATTATCAGCACTTGTGGAAATG---------------GGGCACCAT---
GCTCCTTGGGATGTTAATGATCTGTAG
>AY713412/B/US/1990/90US_873
ATGCAATCTTTAGAAATATTAGCARTAGTA---GCATTAGTAGTAGCAATAATAATAGCAATAGTTGTGTGGACCATAGT
ATTCATAGAATATAGGAAAATATTAAGACAAAGAAAAATAGACAGGTTAATTGATAGAATAACAGAAAGAGCAGAAGACA
GTGGTAATGAGAGTGAYGGAGATCAGGAGGAATTATCAGCACTTGTGGAGATG---------------GGGCACCAT---
GCTCCTTGGGATATTGATGATCTGTAG
>AY751406/B/RU/2004/04RU129005
ATGCAACCTCTAGAGATATTAGCAATAGTA---GCTTTAGTAGTAGCAATAATATTAGCAATAATTGTGTGGACCATAGT
ATTGATAGAATATAGGAAAATATTAAGACAAAGAAAAATAGACAGGTTAATTGATAGAATAAGTGAAAGAGCAGAAGACA
GTGGCAATGAGAGCGAAGGGGACCAGGAAGAATTATCAGCGCTTGTGGAGATG---------------GGGCATCAT---
GCTCCTTGGGATGTTAATGATCAGTAG
>AY751407/B/RU/2004/04RU139089
ATGCAACCTTTAAGCATAGTAGCAATAGTA---GCATTAGTAGTAGTAGCAATAATAGCAATAGTTGTGTGGACCATAGT
GCTCATAGAATATAGGAAAATAGTGAGACAAAGAAAAATAGATAGATTAATTGATAGAATAGTAGAAAGAGCAGAAGACA
GTGGCAATGAGAGTGAAGGAGACCAGGAAGAACTATCAGCACTTATGGAAATG---------------GGGCATCAT---
GCTCCTTGGAATGTTGATGATCTGTAG
>AY779550/B/CA/1998/CANA3FULL
ATGCCACCTTTACCAATAGTAGCAATAGTA---GCATTAGTAGTAGCATTAATAATAGCAATAGTTGTGTGGTCCATAGT
AGGCATAGAATATAGGAAAATATTAAGACAAAGAAAAATAGACAGGTTAATTGATAGGATAAGTGAAAGAGCAGAAGACA
GTGGCAATGAGAGTGAAGGGGACCAGGAGGAATTATCGGCGCTTATGGAGATG---------------GGGCACCAT---
GCTCCTTGGGATGTTGATGATCTGTAG
>AY779551/B/CA/1999/CANA5FULL
ATGCCACCTTTACCAATAGTAGCAATAGTA---GCATTAGTAGTAGCATTAATAATAGCAATAGTTGTGTGGTCCATAGT
AGGCATAGAATATAGGAAAATATTAAGACAAAGAAAAATAGACAGGTTAATTGATAGGATAAGTGAAAGAGCAGAAGACA
GTGGCAATGAGAGTGAAGGGGACCAGGAAGAATTATCGGCGCTTATGGAGATG---------------GGGCACCAT---
GCTCCTTGGGATGTTGATGATCTGTAG
>AY779552/B/CA/2000/CANA6FULL
ATGCCACCTTTACATATATTAGCAATAGTA---GCATTAGTAGTAGCATTAATACTAGCAATAGTTGTGTGGTCCATAGT
AGGCATAGAGTATAGGAAAATATTAAGACAAAGAAAAATAGATAGGTTAATTGATAGGATAATAGAAAGAGCAGAAGACA
GTGGCAATGAGAGTGAAGGGGACCAGGAAGAGTTATCGGCGCTTATGGAGATG---------------GGGCACCAT---
GCTCCTTGGGATGTTGATGATCTGTAG
>AY779553/B/CA/1997/CANB3FULL
ATGCACTCTTTACAAATAGTAGCAATAGTA---GTATTAATAGTAGCAGCAATAATAGCAATAGTTGTGTGGACCATAGT
AGGCATAGAATATAGGAAAATATTAAGACAAAGAAAAATAGACAGGTTAATTGAAAGGATAATTGAAAGAGCAGAAGACA
GTGGCAATGAGAGTGAAGGAGCCCAGAAAGAATTATCAGCACTTGTGGAGATG---------------GGGCACCAT---
GCTCCTTGGGATGTTGATGATCTGTAG
>AY779554/B/CA/1998/CANB4FULL
ATGCAACCTTTACACATATTAGCAATAGTA---GCATTAGTAGTAGCATTAATAATAGCAATAGTTGTGTGGACCATAGT
AGGCATAGAATATAGGAAAATATTAAGACAAAGAAAAATAGACAGGTTAATTGAGAGAATAATAGAAAGAGCAGAAGACA
GTGGCAATGAGAGTGAAGGAGACCAGGAAGAATTATCGGCACTTGTGGAGATG---------------GGGCACCAT---
GCTCCTTGGGATGTTGATGATTTGTAG
>AY779555/B/CA/1998/CANB5FULL
ATGCAATCTTTACAAATAGCAGCAATAGTA---GCATTAGTAGTAGCATTAATAATAGCAATAGTTGTGTGGACCATAGT
AGGCATAAAATATAAGAAAATATTAAGACAAAAAAAAATAGACGGGTTAATTAAAAAAATAAGTAAAAAAGCAAAAGACA
GGGGCAATGAGAGTGAAGGAGACCAGGAAGAATTATCGGCACTTGTGGAGATG---------------GGGCACCAT---
GCTCCTTGGGATGTTAATGATCTGTAG
>AY779557/B/CA/1998/CANC10FULL
ATGCAATCTTTACAAATATTAGCAATAGTA---GCATTAGTAGTAGCAATAGCAATAGCAATAGTTGTGTGGACCATAGT
AGGCATAGAATATAGAAGAATATTAAGACAAAGAAAAATAGACAGGCTAATTGAAAGACTAAGTGAAAGAGCAGAAGACA
GTGGCAATGAAAGTGAAGGGGATCAGGAAGAATTGGCAGCGCTTGTGGAGATG---------------GGGCATCAT---
GCTCCTTGGAATGTTGATGATCTGTAG
>AY779558/B/CA/1999/CAN11FULL
ATGCAATCTTTACAAATATTAGCAATAGTA---GCATTAGTAGTAGCAGCAATAATAGCAATAGTTGTGTGGACCATAGT
AGGCATAGAATATAGAAGAATATTAAGACAAAGAAAAATAGACAGGCTAATTGAAAGAATAAGTGAAAGAGCAGAAGACA
GTGGCAATGAGAGTGAAGGGGATCAGGAAGAATTGGCAGCGCTTGTGGAGATG---------------GGGCATGAT---
GCTCCTTGGAATGTTGATGATCTGTAG
>AY779559/B/CA/1992/CANC2FULL
ATGCAATCTTTACAAATATTAGCAATAGTA---GCATTAGTAGTAGCATTAATAATAGCAATAGTTGTGTGGACCATAGT
AGGCATAGAATATAGAAAAATATTAAGACAAAGAAAAATAGACAGGTTAATTGAGAGAATAAGTGAAAGAGCAGAAGACA
GTGGCAATGAAAGTGAAGGGGCCCAGGAAGAATTGTCGGCACTTGTGGAGATG---------------GGGCATCAT---
GCTCCTTGGAATGTTGATGATCTGTAG
>AY779560/B/CA/1994/CANC3FULL
ATGCAATCTTTACAAATATTAGCAATAGTA---GCATTAGTAGTAGCATTAATAATAGCAATAGTTGTGTGGACCATAGT
AGGCATAGAATATAGAAGAATATTAAGACAAAGAAAAATAGACAGGTTAATTGAGAGAATAAGTGAAAGAGCAGAAGACA
GTGGCAATGAAAGTGAAGGGGACCAGGAAGAATTGTCAGCACTTGTGGAGATG---------------GGGCATCAT---
GCTCCTTGGGATGTTGATGATCTGTAG
>AY779561/B/CA/1992/CANC5FULL
ATGCAATCTTTACAAATATTAGCAATAGTA---GCATTAGTAGTAGCATTAATAATAGCAATAGTTGTGTGGACCATAGT
AGGCATAGAATATAGGAGAATATTAAGACAAAGAAAAATAGACAGGTTAATTGAGAGAATAAGTGAAAGAGCAGAAGACA
GTGGCAATGAAAGTGAAGGGGCCCAGAAGGAATTGTCAGCACTTGTGGAGATG---------------GGGCATCAT---
GCTCCTTGGGATGTTGATGATCTGTAG
>AY779562/B/CA/1993/CANC6FULL
ATGCAATCTTTACAAATATTAGCAATAGTA---GCATTAGTAGTAGCAATAGCAATAGCAATAGTTGTGTGGACCATAGT
AGGCATAGAATATAGAAGAATATTAAGACAAAGAAAAATAGACAGGCTAATTGAAAGACTAAGTGAAAGAGCAGAAGACA
GTGGCAATGAAAGTGAAGGGGATCAGGAAGAATTGGCAGCGCTTGTGGAGATG---------------GGGCATCAT---
GCTCCTTGGAATGTTGATGATCTGTAG
>AY779563/B/CA/1996/CANC8FULL
ATGCAATCTTTACAAATATTAGCAATAGTA---GCATTAGTAGTAGCAGCAATAATAGCAATAGTTGTGTGGACCATAGT
AGGCATAGAATATAGAAGAATATTAAGACAAAGAAAAATAGACAGGCTAATTGAAAGAATAAGTGAAAGAGCAGAAGACA
GTGGCAATGAAAGTGAAGGGGATCAGGAAGAATTCGCAGCGCTTGTGGAGATG---------------GGGCATGAT---
GCTCCTTGGAATGTTAATGATCTGTAG
>AY779564/B/CA/1996/CANA1FULL
ATGCCACTTTTAC--ATATTAGCAATAGTA---GCATTAGTAGTAGCATTAATAATAGCAATAGTTGTGTGGTCCATAGT
AGGCATAGAATATAGAGAAATATTAAGACAAAGAAAAATAGACAGGTTAATTGATAGACTAATAGAAAGAGCAGAAGACA
GTGGCAATGAGAGTGAAGGGGACCAGGAAGAGTTATCGGCGCTTATGGAGATG---------------GGGCACCAT---
GCTCCTTGGGATGTTGATGATCTGTAG
>AY781127/B/UY/2001/01UYTRA1179
ATGCAACCTTTACAAATAGTAGCAATAGTA---GCATTAGTAGTAGTAGCAATAATAGCAATAGTTGTGTGGACTATAGT
GTTCTTAGAATATAGGAAGATATTAAGACAAAGAAAAATAGACAGGTTACTTGATAGAATAATAGAAAGAGCAGAAGACA
GTGGCAATGAGAGCGAGGGGGATCAGGAAGAATTGTCAGCACTTGTGGAGATG---------------GGGCATCAT---
GCTCCTTGGGATGTTGATGATCTGTAG
>AY795904/B/YE/2002/02YE507
ATGCAACCTCTACACTTAGCAGCAATAATA---GCATTAGTAGTAGCAGCAATAATAGCAATAGTTGTGTGGACCATAGT
AGGCTTAGAATATAGGAGAATATTAAGACAAAGAAAAATAGATAGGTTAATTGATAGAATAAGTGAAAGAGCAGAAGACA
GTGGCAATGAGAGTGATGAAGACCAGGAGGAATTGGCAGCACTTATGGAAATG---------------GGGCGTCTT---
GCTCCTTGGGATGTTAATGATCTGTAA
>AY795905/B/YE/2002/02YE508
ATGCAACCTCTACAGATAGCAGCAATAGTA---GCATTAGTAGTAGTAGCATTAATAGCAATAGTTGTGTGGACCATAGT
ATTCATAGAATATAGGAAAATATTAAGACAAAGAAAAATAGACAGGTTAATTGAAAGAATAAGTGAAAGAGCAGAAGACA
GTGGCAATGAGAGTGATGGAGACCAGGAGGAATTGGCAGCACTTGTGGAGATG---------------GGGCACCAT---
GCTCCTTGGGATGTTAATGATCTGTAA
>AY818644/B/AU/2004/Phcsffull04
ATGCAATCTTTACAACTAGCAGCAATAGTA---GCATTAGTAGTAGTAgCAATAATAGTAATAGTTGTGTGGACCATAGT
ATTCATAGAATATAGGAAAATATTAAGACAAAGAAAAATAAACAGGTTAATTGATAGAATAAGAGAAAGAGCAGAAGACA
GTGGCAATGAAAGCGAAGGAGACCAGGAAGAATTATCAGCACTTGTGGAGATG---------------GGGCACCAT---
GCTCCTTGGGATGGTGATGATCTGTAG
>AY819715/B/RU/2004/04RU139095
ATGCACCCTTTACAAATAGGAGCAATAGTA---GCATTAGTAGTAGCAACAATAATAGCAATAGTTGTGTGRACCATAGT
ATTTATARAATATAGAAAAATATTAAGACAAARAAAAATAGACAGGTTAATTRATAGAATAGCAGAAAGAGCAGAARACA
GTGGCAATGAAAGTGAAGGGGATCAARAAGAATTATCAGCACTTGTGRAAATG---------------GGGCACCAT---
GCTCCTTGGGATGTTAATGATCTGTAG
>AY835748/B/US/1983/5096_83
ATGCAATCTTTAGAAATAGTATCAATAGTA---GCATTAGTAGTAGCAACAATAATAGCAATAGTTGTGTGGTCCATAGT
ATTCATAGAATATAGGAGAATATTAAGACAAAGAATAGTACCCTGTGTTACTGATAGAATAATAGAAAAATCAGAAGACC
CGGGCAATGAGAGTGGAGGAGATCAGGATGTATTATCAGCACTTGTGGAGATG---------------GGGCACGAC---
GCTCCTTGGGATATTAATGTTCTGTAC
>AY835749/B/US/1986/5096_86
ATGCAATCTTTAGAAATAGTATCAATAGTA---GCATTAGTAGTAGCAACAATAATAGCAATAGTTGTGTGGTCCATAGT
ATTCATAGAATATAGGAAAATATTAAGACAAAGAAGAATAGACAGGTTAATTGATAGAATAAGAGAAAGAGCAGAAGACA
GTGGCAATGAGAGTGGAGGAGATCAGGAAGAATTATCAGCACTTGTGGAGATG---------------GGGCACGAC---
GCTCCTTGGGATATTAATGATCTGTAG
>AY835750/B/US/1989/5096_89
ATGCAACCT----TAATAGTAGCAATAGTA---GCATTAGTAGTAGCAATAATAATAGCAATAGTTGTGTGCTCCATAGT
ATTCATAGAATATAGGAAAATATTAAGACAAAGAAGAATAGACAGGTTAATTGATAGAATAAGAGAAAGAGCAGAAGACA
GTGGCAATGAGAGTGGAGGAGACCAGGAAGAATTATCAGCACTTGTGGAGATG---------------GGGCACGAT---
GCTCCTTGGGATATTAATGATCTGTAG
>AY835751/B/US/1990/5096_90
ATGCAATCT------ATAGTATCAATAGTA---GCATTAGTAGTAGCAACAATAATAGCAATAGTTGTGTGGTCCATAGT
ATTCATAGAATATACGAAAATATTAAGACAAAGAAAAATAGACAGGTTAATTCATTGAATAAGAGAAAGAGCAGAAGACA
GTGGCAATGAGAGTGGAGGAGAT---------CTATCAGCACTTGTGGAGATG---------------GGGCACGAC---
GCTCCTTGGGAT---ATTCATCTGTAG
>AY835752/B/US/1992/5096_92
ATGCAATCTTTAGAAATATATACAATAGTA---GCATTAGTAGTAGCAACAATAATAGCAATAGTTGTGTGGTCCATAGT
ATTCATAGAATATAGGAAAATATTAAGACAAAGAAGAATAGACAGGTTAATTGATAGAATAAGAGAAAGAGCAGAAGACA
GCGGCAATGAGAGTGGAGGAGATCAGGATGAATTATCAGCACTTGTGGAGATG---------------GGGCACGAT---
GCTCCTTGGGATGTTAATGATCTGTAG
>AY835753/B/US/1996/5155_96
ATGCAACCT----TAATAGTAGCATTAGTA---GCATTAGTAGTAGCAGCAATAATAGCAATAGTTGTGTGGTCTATAGT
AATCATAGAATATAGGAGAATATTAAGACAAAGGAAAATAGAGAGGTTAATTGATAGAATAAGAGAAAGAGCAGAAGACA
GTGGCAATGAGAGTGAAGGGGATCAGGAAGAATTATCAGCGCTTGTGGAGATG---------------GGGCACGAT---
GCTCCTTGGGATGTTGATGATCTGTAC
>AY835754/B/US/1983/5084_83
ATGCAACCT----TAATATTAGCAATAGTA---GCATTAGTAGTAGCAATAATAATAGCAATAGTTGTGTGGTCCATAGT
AGCCATAGAATATAGGAAAATATTAAGCCAAAGAAAAATAGCCAGGATAATTGATAGAATAATAGAAAGACCAGAAGCCA
GTGGCAATGAGAGTGAAGGAGATCAGGAAGAATTATCAGCACTGGGTGAGATG---------------GGGCACCAT---
GCTCCTTGGGATATTAATGATCTGTAG
>AY835755/B/US/1985/5157_85
ATGCAATCTTTACAAATATTAGCACTAGTA---GCATTAGTAGTAGCAGCAATAATAGCAATAGTTGTGTGGACCATAGT
ATTCATAGAATATAGGAAAATATTAAGACAAAGAAAAATAGACAGGTTAATTGATAGAATAAGAGAAAGAGCAGAAGACA
GTGGCAATGAAAGTGAAGGAGACCAGGAAGAATTGTCAGCACTTGTGGAGATG---------------GGGCACCAT---
GCTCCTTGGGATGTTGATGATCTGTAG
>AY835756/B/US/1986/5157_86
ATGCAACCTTTACAAATATTAGCACTAGTA---GCATTAGTAGTAGCAGCAATAATAGCAATAGTTGTGTGGACTATAGT
ATTCATAGAATATAGGAAAATATTAAGACAAAGAAAAATAGACAGGTTAATTGATAGAATAATAGAAAGAGCAGAAGACA
GTGGCAATGAAAGTGAAGGAGACCAGGAAGAATTGTCAGCACTTGTGGAGATG---------------GGGCACCAT---
GCTCCTTGGGATGTTGATGATCTGTAG
>AY835757/B/US/1986/5113_86
ATG-CCT--TTACAAGTAGCAGCAATAGTA---GCATTAGTAGTAGCAATAATAATAGCAATAGTTGTGTGGTCTATAGT
ACTCATAGAATATAGGAAAATATTAAGACAAAGAAAAATAGACAGGTTAATTGATAGAATAGCAGAAAGAGCAGAAGACA
GTGGCAATGAAAGTGAAGGAGACCAGGAAGAATTATCAGCACTTATGGAGATG---------------GGGGACCAT---
GCTCCTTTGGTTATTAATGATCTGTAG
>AY835758/B/US/1987/5113_87
ATGCCACCT----TAGTAGTAGCAATAGTA---GCATTAGTAGTAGCAATAATAATAGCAATAGTTGTGTGGTCTATAGT
ATTCATAGAATATAGGAAAATATTAAGACAAAGAAGAATAGACAGGTTAATTGATAGAATAAGAGATAGAGCAGAAGACA
GTGGCAATGAAAGTGAAGGAGACCAGGAAGAATTATCAGCACTCGTGGAGATT---------------GGGGACCAT---
GCTCCTTTGGTTATTAATGATCTATAC
>AY835759/B/US/1982/5048_82
ATGCAGCCTTTACAAATAGTAGTAATAGTA---GCATTAGTAGTAGCAACAATAATAGCAATAGTTGTGTGGTCCATAGT
ATTCATAGAATATAGGAAAATATTAAGACAAAGAAAAATAGACAGGTTAATTGATAGAATAAGAGAAAGAGCAGAAGACA
GTGGCAATGAGAGTGAAGGGGATCAGGAAGAATTATCAGCACTTGTGGAAATG---------------GGGCACTCT---
GCTCCTCGGGATATTGATGATCTGTAA
>AY835760/B/US/1987/5048_87
ATGCAGCCTTTACAAATAGTAGTAATAGTA---GCATTAGTAGTAGCAACAATAATAGCAATAGTTGTTTGGTCCATAGT
ACTCATAGAATATAGAAAAATATTAAGACAAAGGAAAATAGACAGGCTAATTGATAGAATAAGAGAAAGAGCAGAAGACA
GTGGCAATGAGAGTGAAGGAGATCAAGAAGAATTATCAGCGCTTGTGGAGATG---------------GGGCACCAT---
GCTCCTTGGGATATTGATGATCTGTAG
>AY835761/B/US/1991/5048_91
ATGCAGCCTTTACAAATATTAGCAATAGTA---GCATTAGTAGTAGTAACAATAATAGCAATAGTTGTGTGGTCCATAGT
ACTCATAGAATATAGGAAAATATTAAGACAAAGAAAAATAGACAGGTTAATTGATAGAATAAGAGAAAGAGCAGAAGACA
GTGGCAATGAGAGTGAAGGGGATCAGGAAGAATTATCAGCACTTGTGGAAAGG---------------GGGCATGAT---
GCTCCTTGGGATATTGATGATCTGTAA
>AY835762/B/US/1984/5160_84
ATGCAATCTTTACAAATAGTAGTAATAGTA---GCATTAGTAGTAGCAACAATAATAGCAATAGTTGTTTGGTCCATAGT
ACTCATAGAATATAGAAAAATATTAAGACAAAGGAAAATAGACAGGTTAATTGATAGAATAAGAGAAAGAGCAGAAGACA
GTGGCAATGAGAGTGAAGGAGATCAAGAAGAATTATCAGCGCTTGTGGAGATG---------------GGGCACCAT---
GCTCCTTGGGATATTGATGATCTGTAG
>AY835763/B/US/1988/5160_88
ATG-CACCT-TACA-ATAGTAGCCATAGTA---GCATTAGTAGTAGTAACAATAATAGCCATAGTTGTTTGGTCCATAGT
GCTTATAGAATATAGAAAAATATTTAGACAAAGGAAAATAGACAGGTTAATTGATAGAATAAGAGAAAGAGCAGAAGACA
GTGGCAATGAGAGCGAAGAAGATCAAGAAGAATTATCAGCGCTTGTGGAGATG---------------GGGCATGAT---
GCTCCTTGGGATGTTGATGATCTGTAG
>AY835764/B/US/1992/5160_92
ATGCACCCTTTACAAATAGCAGCAATAGTA---GCATTAGTAGTAGTAACAATAATAGCAATAGTTGTTTGGTCAATAGT
GCTCATAGAATATAGAAAAATATTAAGACAAAGGAGAATAGACAGGTTAATTGATAGAATAGGAGAAAGAGCAGAAGACA
GTGGCAATGAGAGTGAAGGAGATCAAGAAGAATTATCAGCAATTGTGGAGATG---------------GGGCACCATGAT
GCTCCTTGGGATATTAATGATCTGTAG
>AY835765/B/US/1984/5084_84
ATGCAAGCTTTAAACACATTAGCAATAGTA---GCATTAGTAGTAGCAATAATAATAGCAATAGTTGTGTGGTCCATAGT
AGCCATAGAATATAGGAAAATATTAAGACAAAGAAAAATAGACAGGATAATTGATAGAATAATAGAAAGAGCAGAAGACA
GTGGCAATGAGAGCGAAGGGGATCAGGAGGAATTATCAGCACTTGTGGAGATG---------------GGGCACGAT---
GCTCCTTGGGATATTGATGATCTGTAC
>AY835766/B/US/1989/5073_89
ATGCAATCTTTAGTAATATTAGCAATAGTA---GCATATGTAGTAGCAATAATATTAGCAATAGTTGTGTGGTCTATAGT
ATTCATAGAATATAGGAAAATATTAAGACAAAGGAGAATAGACAGGTTAATTGATAGAATAGGAGAAAGAGCAGAAGACA
GTGGCAATGAGAGTGAAGGAGATCAAGAAGAATTATCAGCAATTGTGGAGATG---------------GGGCACCAT---
GCTCCTTGGGATATTAATGATCTGTAG
>AY835767/B/US/1993/5073_93
ATGCAATCTTTAGTAATATTAGCAATAGCA---GCATATATAGTGGCAATAATAATAGCAATAGTTGTGTGGTCTATAGT
ATTCATAGAATATAAGAAAATATTAAGACAAAGAAGAATAGACAGGTTAATTGATAGGATAATAGAAAGAGCAGAAGACA
GTGGCAATGAGAGTGAAGGGGATCAGGAAGAACTATCCGCAATTGTGGAAATG---------------GGGCACCATGAT
GCTCCTTGGGATGTTAATGATCTGTAG
>AY835768/B/US/1995/5073_95
ATGCAATCTTTAGTAATATTAGCAATAGCA---GCATATATAGTGGCTATAATAGTAGCAATAGTTGTGTGGTCTATAGT
ATACATAGAATATAAGAAAATATTAAGACAAAGAAGAATAGACAGGTTAATTGATAGAATAAGAGAAAGAGCAGAAGACA
GTGGCAATGAGAGTGAAGGAGATCAGGAAGAATTATCAGCACTTGTGGAGATG---------------GGGCACCATGAT
GCTCCTTGGGATATTAATGATCTGTAG
>AY835769/B/US/1985/5077_85
ATGCAATCT----TAGTATTAGCAATATTA---GCTATAGTATTAGCAATAATATTAGCAATAGTTGTGTGGTCTATAGT
ATTCATAGAATATAGGAAAATATTAACACAAAGAAGAATAGACAGGTTAATTGATAGAATAAGAGAAAGAGCAGAAGACA
GTGGCAATGACAGTGAAGGAGATCACGAACAATTATCAGCACTTGTGGAGATG---------------GGGCACCATGAT
GCTCCTTGGGATATTGTTGATCTGTAC
>AY835770/B/US/1983/5082_83
ATGCAATCTTTACATATATTAGCAATAGTA---GCATTAGTAGTAGCAACAATAATAGCAATAGTTGTGTGGTCCATAGT
ATTCATAGAATATAGGAAAATATTAAGACAAAGGAAAATAGACAGGTTAATTGATAGAATAAGAGAAAGAGCAGAAGACA
GTGGCAATGAAAGTGAAGGGGATCAGGAAGAATTATCAGCACTTGTGGAGATG---------------GGGCACCAT---
GCTCCTTGGGATATTGATGATCTGTAG
>AY835771/B/US/1986/5082_86
ATGCAACCTTTACACATAGTAGCAATAGTA---GCATTAGTAGTAGCAACAATAATAGCAATAGTTGTGTGGTCCATAGT
ATTCATAGAATATAGGAAAATATTAAGACAAAGGAAAATAGACAGGTTAATTGATAGAATAAGAGAAAGAGCAGAAGACA
GTGGCAATGAGAGTGAAGGGGATCAGGAGGAATTGTCAGCACTTGTGGAGATG---------------GGGCACCAT---
GCTCCTTGGGATATTGATGATCTGTAG
>AY835772/B/US/1997/5082_97
ATGCAACCTTTACACTA----GCAATAGGA---GCATTAGTAGTAGCAGCAATAATAGCAATAGTTGTGTGGTCCATAGT
ATTCATAGAATATAGGAAAATATTAAGACAAAGGAAAATAGACAGGTTAATTGATAGAATAAGAGAAAGAGCAGAAGACA
GTGGCAATGAGAGTGAAGGGGATCAGGAAGAGTTGTCAGCACTTGTGGAGATG---------------GGGCATCAT---
GCTCCTTGGGATATTGATGATCTGTAC
>AY835773/B/US/1994/5082_94
ATGCAACCTTTAACCATAGTAGCAATAGTA---GCATTAGTAGTAGCAGCAATAATAGCAATAGTTGTGTGGTCCATAGT
ATTCATAGAATATAGGAAAATATTAAGACAAAGGAAAATAGACAGGTTAATTGACAGAATAAGAGAAAGAGCAGAAGACA
GTGGCAATGAGAGTGAAGGGGATCAGGAAGAGTTGTCAGCACTTGTGGAGATG---------------GGGCATGAT---
GCTCCTTGGGATATTGATGATCTGTAG
>AY835774/B/US/1986/5127_86
ATGCTCCCTTTACATATAGTAGCCATAGTA---GCATTAGTAGTAGCAATAATAATAGCCATAGTTGTGTGGACCATAGT
ATTCATAGAATATAGGAAAATATTAAGACAAAGAAAAATAGACAGGTTAATTGATAGAATAAGAGAAAGAGCAGAAGACA
GTGGCAATGAAAGTGAAGGAGACCAGGAAGAGTTATCAGCGGTGGTGGAGATG---------------GGGCACCAT---
GCTCCTTGGGATGTTGATGATCTGTAG
>AY835775/B/US/1986/5084_86
ATGCAAGCTTCAAACACATTAGCAATAGTA---GCATTAGTAGTAGCAATAATAATAGCAATAGTTGTGTGGTCCATAGT
AGCCATAGAATATAGGAAAATATTAAGACAAAGAAAAATAGACAGGATAATTGATAGAATAATAGAAAGAACAGAAGACA
GTGGCAATGAGAGTGAAGGGGATCAGGAAGAATTATCAGCACTGGTGGAGATG---------------GGGCATCAT---
GCTCCTTGGGATGTTAATGATCTGTAG
>AY835776/B/US/1993/5127_93
ATGCTCCCTTTACATATAGTAGCCATAGTA---GCATTAGTAGTAGCAATAATACTAGCCATAGTTGTGTGGACCATAGT
ATTCATAGAATATAGGAAAATATTAAGACAAAGAAAAATAGACAGGATAATAGATAGAATAAGAGAAAGAGCAGAAGACA
GTGGCAATGAAAGTGAAGGGGACCAGGAAGAATTGTCGGCACTCGTGGAGATT---------------GGGCACCAT---
GCTCCTTGGGATGTTGATGATCTGTAG
>AY835777/B/US/1983/5018_83
ATGCAATCTTTGCAAACATTAGCAATAGTA---GCATTAGTAGTAGCAAGCATAATAGCAATAGTTGTGTGGGCCATAGT
GTTCATAGAATACAGGAAAATATTAAGACAAAGAAAAATAGACAGGTTAATTGATAGAATAATAGAAAGAGCAGAAGACA
GTGGCAATGAGAGTGAAGGAGATCAGGAAGAATTGTCAGCGCTTGTGGAAATG---------------GGGCACCAT---
GCTCCTTGGGATGTTGATGATCTGTAG
>AY835778/B/US/1986/5018_86
ATGCAATCTTTACAAATATTACGAATAGTA---GCATTAGTAGTAGTAGCAATAATAGCAATAGTTGTGTGGACCATAGT
GTTCATAGAATATAGGAAAATATTAAGACAAAGAAAAATAGACAGGTTAATTGATAGAATAATAGAAAGAGCAGAAGCCA
GTGGCAATGAGAGTGAAGGAGATCAGGAAGAATTGTCAGCGCTTGTGGAAATG---------------GGGCACCAT---
GCTCCTTGGGATGTTGATGATCTGTAG
>AY835779/B/US/1984/5019_84
ATGCAATCTTTACAAATATTAGCAATAGTA---GCATTAGTAGTAACA---ATAATAGCAATAGTTGTGTGGTCCATAGT
ATTCATAGAATATAGGAAAATATTAAGACAAAGAAAAATAGACAGGTTAATTGATAGAATAATAGAAAGAACAGAAGACA
GTGGCAATGAGAGTGAAGGAGATCAGGAAGAATTATCAGCACTGGTGGAGATG---------------GGGCACCAT---
GCTCCTTGGGATATTAATGATCTGTAG
>AY835780/B/US/1986/5019_86
ATGCAACCTTTACAAATATCAGCAATAGTA---GCATTAGTAGTAGTAGCAATAATAGCAATAGTTGTGTGGTCCATAGT
ATTCATAGAATATAGGAAAATATTAAGACAAAGAAAAATAGACAGGTTAATTGATAGAATAAGAGAAAGAGCAGAAGCCA
GTGGCAATGAGAGCGAAGGGGAA---------GTATCAGCACTTGTGGAGATGGGGGTGGATATG---GGGCACGAT---
GCTCCTTGGGATATTGATGATCTGTAG
>AY835781/B/US/1983/5157_83
ATGCAATCTTTACAAATATTAGCACTAGTA---GCATTAGTAGTAGCAGCAATAATAGCAATAGTTGTGTGGACCATAGT
ATTCATAGAATATAGGAAAATATTAAGACAAAGAAAAATAGACAGGTTAATTGATAGAATAAGAGAAAGAGCAGAAGACA
GTGGCAATGAAAGCGAAGGAGACCAGGAAGAATTGTCAGCACTTGTGGAGATG---------------GGGCACCAT---
GCTCCTTGGGATGTTGATGATCTGTAG
>AY839827/B/KR/2004/04LHS6
ATGCAACCCTTAGTAATATTAGCAATAGTA---GCATTAGTAGTAGCAGCAATATTAGCAATAGTTGTGTGGTCTATAGT
ATTCATAGAATATAAGAAAATATTAAGGCAAAGAAAAATAGACAGATTAATTGATAGAATAACAGAAAGGGCAGAAGACA
GTGGCAATGAGAGTGAAGGAGATGCAGAAGAATTATCAGCACTGGTGGAGAGG---------------GGGCATCTT---
GCTCCTTGGGTTGTGGATGATATGTAG
>AY857022/B/AU/-/2870718
ATGCAATCTATACAGATATTAGCAGTAGTA---GCATTAGTAGTAGTAGGAATAATAGCAATAGTTGTGTGGACCATAGT
AGGCATAGAATATAGGAGAATATTAAGACAAAGAAAAATAGACAGGTTAATTGATAGAATAAGAGAAAGAGCAGAAGACA
GTGGCAATGAGAGTGAAGGGGATGAGGAAGAATTATCAGCACTTGTGGAGATG---------------GGGCACCAT---
GCTCCTTGGGATGTTGATGATTTGTAG
>AY857144/B/AU/-/8634991
ATGATCTCTATACAAATATTAGCAGTAGTG---TCATTAGTAGTAGTAGCAATAATAGCAATAGTTGTGTGGACCATAGT
ATTAATAGAATATAGGAMAATATTAAGACAAAGAAAGATAGATAGGTTACTTGATAGAATAGTAGAAAGAGCAGAAGACA
GTGGCAATGAGAGTGAAGGAGATCAGGAAGAATTGTCAGCGCTTGTGGGGATG---------------GGGCACCAT---
GCYCCTTGGGATGTTAATGATCTGTAG
>AY857165/B/AU/-/9125091
ATGCAACCTTTACACATATTAGCAATAGTA---GCATTAGTAGTAGCAGCAATATTAGCAATAGTTGTGTGGACCATAGT
GTTCCTAGAATATAGGAMAATATTAAGACAAAGAAAAATAGACAGGTTAATTGATAGAATAATAGAAAGAGCAGAAGACA
GTGGCAATGAGAGTGAAGGGGATCAGGAAGAATTGTCAGCACTTGTGGACATG---------------GGGCACCAT---
GCTCCTTGGGATATTAATGATCTGTAG
>AY970946/B/NL/1986/H434-8-A3
ATGCAATCTTTACAAATATTAGCAATAGTA---GCATTAGTAGTAGCAGCAATAATAGCAATAGTTGTGTGGACCATAGT
AGTCATAGAATATAGGAAAATATTAAGACAAAGAAAAATAGACAGGTTAATTGATAGAATAAGAGAAAGAGCAGAAGACA
GTGGCAATGAAAGTGAGGGGGACCAGGAAGAATTATCAGCACTTGTGGAGATG---------------GGGCACCAT---
GCTCCTTGGGATGTTGATGATCTGTAG
>AY970947/B/NL/1986/H434-8-F4
ATGCAATCTTTACAAATATTAGCAATAGTA---GCATTAGTAGTAACAGCAATAATAGCAATAGTTGTGTGGACCATAGT
AGTCATAGAATATAGGAAAATATTAAGACAAAGAAAAATAGACAGGTTAATTGATAGAATAAGAGAAAGAGCAGAAGACA
GTGGCAATGAAAGCGAGGGGGACCAGGAAGAATTATCAGCACTTGTGGAGATG---------------GGGCACCAT---
GCTCCTTGGGATGTTGATGATCTGTAG
>AY970948/B/NL/1996/H434-42-A1
ATGCAGCCTTTATACATATGGACAATAGTA---GCATTAGTAGTAGCAGCAATAATAGCAATAGTTGTGTGGGCCATAGT
AATCATAGAATATAGGAAAATATTAAGACAAAGAAAAATAGACAGGTTACTTGATAGAATAATAGAAAGAGCAGAAGACA
GTGGCAATGAAAGCGAGGGGGACCAGGAAGAATTATCAGCACTTATGGAAATGGGGCACCATGCTCCAGGGCATCAT---
GCTCCTTGGGATGTTAATGATCTGTAG
>AY970949/B/NL/1996/H434-42-C1
ATGCTACCTATACAAATAGCAGCAATAGTA---GCATTAGTAGTAGGAGCAATAATAGCAATAGTTGTGTGGACCATAGT
AATCATAGAATATAGGAAAATAGTAAGACAAAGAAAAATAGACAGGATAATTGATAGAATAATAGAAAGAGCAGAAGACA
GTGGCAATGAAAGCGAGGGGGACCAGGAAGAATTATCAGCACTTGTGGAAATGGGGCACCATGCTCCAGGGCATCAT---
GCTCCTTGGGATGTTGATGATCTGTAG
>AY970950/B/NL/1996/H434-42-E12
ATGCANCTTTTATACATATGGGCAATAGTA---GCATTAGTAGTAGCAGCAATAATAGCAATAGTTGTGTGGGCCATAGT
AATCATAGAATATAGGAAAATATTAAGACAAAGAAAAATAGACAGGTTACTTGATAGAATAATAGAAAGAGCAGAAGACA
GTGGCAATGAAAGCGAGGGGGACCAGGAAGAATTATCAGCACTTATGGAAATGGGGCACCATGCTCCAGGGCATCAT---
GCTCCTTGGGATGTTAATGATCTGTAG
>BD238372/B/FR/1985/pNL43_patent
ATGCAACCT----TAATAGTAGCAATAGTA---GCATTAGTAGTAGCAATAATAATAGCAATAGTTGTGTGGTCCATAGT
AATCATAGAATATAGGAAAATATTAAGACAAAGAAAAATAGACAGGTTAATTGATAGACTAATAGAAAGAGCAGAAGACA
GTGGCAATGAGAGTGAAGGAGAA---------GTATCAGCACTTGTGGAGATGGGGGTGGAAATG---GGGCACCAT---
GCTCCTTGGGATATTGATGATCTGTAG
>BD298114/B/FR/1983/BH10_patent
ATGCAACCTATACAATA----GCAATAGTA---GCATTAGTAGTAGCAATAATAATAGCAATAGTTGTGTGGTCCATAGT
AATCATAGAATATAGGAAAATATTAAGACAAAGAAAAATAGACAGGTTAATTGATAGACTAATAGAAAGAGCAGAAGACA
GTGGCAATGAGAGTGAAGGAGAA---------ATATCAGCACTTGTGGAGATGGGGGTGGAGATG---GGGCACCAT---
GCTCCTTGGGATGTTGATGATCTGTAG
>CS272319/B/FR/1985/pNL43_patent
ATGCAACCT----TAATAGTAGCAATAGTA---GCATTAGTAGTAGCAATAATAATAGCAATAGTTGTGTGGTCCATAGT
AATCATAGAATATAGGAAAATATTAAGACAAAGAAAAATAGACAGGTTAATTGATAGACTAATAGAAAGAGCAGAAGACA
GTGGCAATGAGAGTGAAGGAGAA---------GTATCAGCACTTGTGGAGATGGGGGTGGAAATG---GGGCACCAT---
GCTCCTTGGGATATTGATGATCTGTAG
>D10112/B/GB/1983/CAM1
ATGCTTCCTTTACAAATATAAGCAATAGTA---GCATTAGTAGTAGTAGCAATAATAGCAATAGTTGTGTGGACTATAGT
GTTCATAGAATATAGGAAAATAAGAAGACAAAAACAAGTAGACAGGTTAATTGATAGAATAATAGAAAGAGCAGAAGACA
GTGGCAATGAGAGCGAAGGGGATCAGGAAGAATTGTCAGCGCTTATGGAGATG---------------GGGCACAAT---
GCTCCTTGGGATGTTAATGATCTGTAG
>D86068/B/FR/1983/MCK1_LAI_IIIB
ATGCAACCTATACAATA----GCAATAGTA---GCATTAGTAGTAGCAATAATAATAGCAATAGTTGTGTGGTCCATAGT
AATCATAGAATATAGGAAAATATTAAGACAAAGAAAAATAGACAGGTTAATTGATAGACTAATAGAAAGAGCAGAAGACA
GTGGCAATGAGAGTGAAGGAAAA---------ATATCAGCACTTGTGGAGATGGGGGTGGAGATG---GGGCACCAT---
GCTCCTTGGGATGTTGATGATCTGTAG
>D86069/B/FR/1983/PM213_LAI_IIIB
ACGCAACCTATACCAATAGTAACAATAGTA---GCCTTAGTAGCAGCAATAATAATAGCAATAGTTGTGTGGTCCATAGT
AATCATAGAATATAGGAAAATATTAAGACAAAGAAAAATAGACAGGTTAATTGATAGACTAATAGAAAGAGCAGAAGACA
GTGGCAATGAGAGTGAAGGAGAA---------ATATCAGCACTTGTGGAGATGGGGGTGGAGATG---GGGCACCAT---
GCTCCTTGGGATGTTGATGATCTGTAG
>DD153311/B/FR/1985/pNL43-patent
ATGCAACCT----TAATAGTAGCAATAGTA---GCATTAGTAGTAGCAATAATAATAGCAATAGTTGTGTGGTCCATAGT
AATCATAGAATATAGGAAAATATTAAGACAAAGAAAAATAGACAGGTTAATTGATAGACTAATAGAAAGAGCAGAAGACA
GTGGCAATGAGAGTGAAGGAGAA---------GTATCAGCACTTGTGGAGATGGGGGTGGAAATG---GGGCACCAT---
GCTCCTTGGGATATTGATGATCTGTAG
>DD153312/B/FR/1985/pNL43-patent
ATGCAACCT----TAATAGTAGCAATAGTA---GCATTAGTAGTAGCAATAATAATAGCAATAGTTGTGTGGTCCATAGT
AATCATAGAATATAGGAAAATATTAAGACAAAGAAAAATAGACAGGTTAATTGATAGACTAATAGAAAGAGCAGAAGACA
GTGGCAATGAGAGTGAAGGAGAA---------GTATCAGCACTTGTGGAGATGGGGGTGGAAATG---GGGCACCAT---
GCTCCTTGGGATATTGATGATCTGTAG
>DL260745/B/FR/1983/HXB2_patent
ATGCAACCTATACCAATAGTAGCAATAGTA---GCATTAGTAGTAGCAATAATAATAGCAATAGTTGTGTGGTCCATAGT
AATCATAGAATATAGGAAAATATTAAGACAAAGAAAAATAGACAGGTTAATTGATAGACTAATAGAAAGAGCAGAAGACA
GTGGCAATGAGAGTGAAGGAGAA---------ATATCAGCACTTGTGGAGATGGGGGTGGAGATG---GGGCACCAT---
GCTCCTTGGGATGTTGATGATCTGTAG
>DL464814/B/FR/1983/HXB2_patent
ATGCAACCTATACCAATAGTAGCAATAGTA---GCATTAGTAGTAGCAATAATAATAGCAATAGTTGTGTGGTCCATAGT
AATCATAGAATATAGGAAAATATTAAGACAAAGAAAAATAGACAGGTTAATTGATAGACTAATAGAAAGAGCAGAAGACA
GTGGCAATGAGAGTGAAGGAGAA---------ATATCAGCACTTGTGGAGATGGGGGTGGAGATG---GGGCACCAT---
GCTCCTTGGGATGTTGATGATCTGTAG
>DM111087/B/FR/1985/pNL43-patent
ATGCAACCT----TAATAGTAGCAATAGTA---GCATTAGTAGTAGCAATAATAATAGCAATAGTTGTGTGGTCCATAGT
AATCATAGAATATAGGAAAATATTAAGACAAAGAAAAATAGACAGGTTAATTGATAGACTAATAGAAAGAGCAGAAGACA
GTGGCAATGAGAGTGAAGGAGAA---------GTATCAGCACTTGTGGAGATGGGGGTGGAAATG---GGGCACCAT---
GCTCCTTGGGATATTGATGATCTGTAG
>DQ007901/B/CN/2002/02HNsmx2
ATGCAAGCCTTAATCATTTTAGCAATAGTA---GCCTTAGTAGTAGCAGCAATAATAGCAATAGTTGTGTGGACCATAGT
ATTCATAGAATATAGGAAAATATTAAGACAGAGAAAAATAGATAGGTTAATTGATAGAATAAGAGAAAGAGCAGAAGACA
GTGGCAATGAGAGTGAAGGGGATCAGGAAGAATTATCAGCACTTATGGAGATG---------------GGGCACCAT---
GCTCCTTGGGATGTTGATGATCTGTAG
>DQ127534/B/US/-/AC_04_0_Days_Consen_fa
ATGCAATCCTTAGAAACAATAGCAATAGTA---GCATTAGTGGTAGCAATAATAATAGCAATAGTTGTGTGGTCTATAGT
ACTCATAGAATATAGGAAAATATTAAGACAAAGAAAAATAGACAGGTTAATTGATAGAATAAGAGAAAGAGCAGAGGACA
GTGGCAATGAGAGCGAGGGGGATGAAGAGGAATTGGCAGGACTTGTGGAGAGG---------------GGGCATCTT---
GCTCCTGGGAATATTGATGATCTGTAA
>DQ127535/B/US/-/AC_04_1650_Days_Seq1_fa
ATGCAATCCTCAGAAACAATAGCAATAGTA---GCATTAGTGGTAGCAATAATAATAGCAATAGTTGTGTGGTCTATAGT
ACTCATAGAATATAGGAAAATATTAAGACAAAGAAAAATAGACAGGTTAATTGATAGAATAAGAGAAAGAGCAGAGGACA
GTGGCAATGAGAGCGAGGGGGATGAAGAGGAATTGGCAGGACTTGTGGAGAGG---------------GGGCATCTT---
GCTCCTGGGAATATTGATGATCTGTAA
>DQ127536/B/US/-/AC_04_1650_Days_Seq2_fa
ATGCAATCCTCAGAAACAATAGCAATAGTA---GCATTAGTGGTAGCAATAATAATAGCAATAGTTGTGTGGTCTATAGT
ACTCATAGAATATAGGAAAATATTAAGACAAAGAAAAATAGACAGGTTAATTGATAGAATAAGAGAAAGAGCAGAGGACA
GTGGCAATGAGAGCGAGGGGGATGAAGAGGAATTGGCAGGACTTGTGGAGAGG---------------GGGCATCTT---
GCTCCTGGGAATATTGATGATCTGTAA
>DQ127537/B/US/-/AC_16_0_Days_Consen_fa
ATGCAGTCTTTACAAATATTAGCAATAGTA---GCATTAGTAGTAGCAGTAATAATAGCAATAGTTGTGTGGACCATAGT
ATTCATAGAATATAGGAAAATATTAAGACAAAGAAAAATAGACAGGTTAATTGATAGAATAAGAGAAAGAGCAGAAGACA
GTGGCAATGAGAGTGAGGGGGATCAGGAAGAATTATCAGCGCTTGTGGAGATG---------------GGGCATGAT---
GCTCCTTGGGATGTTGATGATCTGTAG
>DQ127538/B/US/-/AC_16_1934_Days_Seq1_fa
ATGCAGTCTTTACAAATATTAGCAATAGTA---GCATTAGTAGTAGCAGTAATAATAGTAATAGTTGTGTGGACCATAGT
ATTCATAGAATATAGGAAAATATTAAGACAAAGAAAAATAGACAGGTTAATTGATAGAATAAGAGAAAGAGCAGAAGACA
GTGGCAATGAGAGTGAGGGGGATCAGGAAGAATTATCAGCGCTTGTGGAGATG---------------GGGCATGAT---
GCTCCTTGGGATATTGATGATCTGTAG
>DQ127539/B/US/-/AC_16_1934_Days_Seq2_fa
ATGCAGTCTTTACAAATATTAGCAATAGTA---GCATTAGTAGTAGCAGTAATAATAGTAATAGTTGTGTGGACCATAGT
ATTCATAGAATATAGGAAAATATTAAGACAAAGAAAAATAGACAGGTTAATTGATAGAATAAGAGAAAGAGCAGAAGACA
GTGGCAATGAGAGTGAGGGGGATCAGGAAGAATTATCAGCGCTTGTGGAGATG---------------GGGCATGAT---
GCTCCTTGGGATGTTGATGATCTGTAG
>DQ127548/B/US/-/AC_59_41_Days_Seq1_fa
ATG-TCT--TTATATATAATATCAATAGTA---GCATTAGTAATAGCAGCAATAATAGCAATAGTTGTGTGGTCTATAGT
ATTCATAGAATATAGAAAAATATTAAGACAAAGAAAAATAGACAGGTTAATTGATAGAATAAGAGACAGAGCAGAAGACA
GTGGCAATGAGAGTGAAGGGGATCAGGAAGAGTTGGCAGCTCTTGTGGAGATG---------------GGGCATGAT---
GCTCCTTGGGTTGTTGATGATCTGTAA
>DQ127549/B/US/-/AC_59_41_Days_Seq2_fa
ATG-TCT--TTATATATAATATCAATAGTA---GCATTAGTAATAGCAGCAATAATAGCAATAGTTGTGTGGTCTATAGT
ATTCATAGAATATAGAAAAATATTAAGACAAAGAAAAATAGACAGGTTAATTGATAGAATAAGAGACAGAGCAGAAGACA
GTGGCAATGAGAGTGAAGGGGATCAGGAAGAGTTGGCAGCTCTTGTGGAGATG---------------GGGCATGAT---
GCTCCTTGGGTTGTTGATGATCTGTAA
>DQ127550/B/US/-/AC_59_111_Days_Seq1_fa
ATG-TCT--TTATATATAATATCAATAGTG---GCATTAGTAATAGCAGCAATAATAGCAATAGTTGTGTGGTCTATAGT
ATTCATAGAATATAGAAAAATATTAAGACAAAGAAAAATAGACAGGTTAATTGATAGAATAAGAGACAGAGCAGAAGACA
GTGGCAATGAGAGTGAAGGGGATCAGGAAGAGTTGGCAGCTTTTGTGGAGATG---------------GGGCATGAT---
GCTCCTTGGGTTGTTGATGATCTGTAA
>DQ127551/B/US/-/AC_59_111_Days_Seq2_fa
ATG-TCT--TTATATATAATATCAATAGTG---GCATTAGTAATAGCAGCAATAATAGCAATAGTTGTGTGGTCTATAGT
ATTCATAGAATATAGAAAAATATTAAGACAAAGAAAAATAGACAGGTTAATTGATAGAATAAGAGACAGAGCAGAAGACA
GTGGCAATGAGAGTGAAGGGGATCAGGAAGAGTTGGCAGCTTTTGTGGAGATG---------------GGGCATGAT---
GCTCCTTGGGTTGTTGATGATCTGTAA
>DQ207940/B/GE/2003/03GEMZ004
ATGCTTGCCTTAAATATATTAGCAATAGTA---GGACTAATAGTAGCAGCAATACTAGCAATAGTTGTATGGACTATAGT
GTACATAGAATATAGGAAAATAGTAAGACAAAGAAAAATAGATAGATTAATTGATAGAATAAGAGAAAGAGCAGAAGACA
GTGGCAATGAAAGCGAAGGGGATCAGGAAGAATTGTCAGTTCTGGTGGAAAGG---------------GGGCATCTT---
GCTCCTTGGAATGTTGATGATATGTAG
>DQ207942/B/GE/2003/03GEMZ010
ATGCAACCTTTACAGGTATTAGCAATAGTA---GCATTAGTAGTAGTAGGAATAATAGCAATAGTTGTGTGGACCATAGT
GTTTATAGAATATAGGAAAATATTAAAACAAAGAAAGATAGACAGGTTAATTGATAGAATAGCAGAAAGAGCAGAAGACA
GTGGCAATGAGAGTGAGGGGGATCAGGAGGAACTATCAGCCCTTATGGAGATG---------------GGGCATCGT---
GCTCCTTGGGATGTTGATGATCTGTAG
>DQ295192/B/KR/2004/04LSK7
ATGATACCCTTAGTAACATTATCAATAGTA---GCATTAGTAATAGTAGCAATAATAGCAATAGTTGTATGGTCCATAGT
ATTAATAGAATATAGGAAAATATTAAAACAAAGGAAAATAGATAGGTTAATTGATAGAATAAGAGAAAGAGCAGAAGACA
GTGGCAATGAAAGTGAAGGGGATCAAGAAGAATTATCAGCACTGGGTGAGATG---------------GGGCACCAT---
GCTCCTTGGGATGTGGATGATCTGTAG
>DQ295193/B/KR/2004/04KMH5
ATGCAACCTTTAGTAATAGTAGCAATAGTA---GCATTAGTAGTAGCAACAATAATAGCAATAGTTGTGTGGACCATAGT
ACTCATAGAATATAAGAAAATATTAAAACAAAGAAAAATAGACAAGATAATTGATAGAATAAGAGAAAGAGCAGAAGACA
GTGGCAATGAGAGTGAAGGGGATCAGGAAGAATTA------CTGGTGGAAATG---------------GGGCACCAT---
GCTCCTTGGGATGTGGATGATCTGTAG
>DQ295194/B/KR/2004/04WK7_HIV_1_wk
ATGCAACCTTTAGCAATATTAGCAATAGTA---GGATTAGTAGTAGCAGCAATAATAGCAATAGTTGTGTGGTCCATAGT
ATTCATAGAATATAAGAAAATATTAAAACAAAGAAAAATAGATAGGTTACTTGATAGAATAAGAGAAAGAGCAGAAGACA
GTGGCAATGAGAGTGAAGGGGATCAGGAAGAATTATCAGCACTGGTGGAGATG---------------GGGCATCAT---
GCTCCTTGGGATGTGGATGATCTGTAG
>DQ295196/B/KR/2004/04KYR8
ATGCAATCTTTAGCAATATTAGCAATAGTA---GCATTAGTAGTAGCAGGAATAATAGCAATAGTTGTGTGGTCCATAGT
ATTCATAGAATATAAGAAAATATTAAAACAAAGAAGAATAGACAGGTTAATTAATAGAATAAGAGAAAGAGCAGAAGACA
GTGGCAATGAAAGTGAAGGGGATCAGGAGGAATTATCAGCACTGGTGGAAATG---------------GGGCACCAT---
GCTCCTTGGGATGTGGATGATCTGTAG
>DQ322223/B/CA/-/GOL016V01
ATGCAACCTCTATACATATCAGCAATAGTA---GCATTAGTAGTAGCAGCAATACTAGCAATAGTTGTGTGGACTATAGT
ACTCATAGAATATAGGAAAATATTAAGACAAAGGAAAATAGACAGGTTAATTGATAGAATAAGAGAAAGAGCAGAAGACA
GTGGCAATGAAAGTGAAGGGGATCAGGAAGAACTCTCAGCACTTGTGGAGATGGGGCATCTGGAGATGGGGCATCAT---
GCTCCTTGGGATGTTGATGATTTGTAG
>DQ322224/B/CA/-/GOL016V10
ATGCAACCTCTATACATATCAGCAATAGTA---GCATTAGTAGTAGCAGCAATACTAGCAATAGTTGTGTGGACTATAGT
ACTCATAGAATATAGGAAAATATTAAGACAAAGGAAAATAGACAGGTTAATTGATAGAATAAGAGAAAGAGCAGAAGACA
GTGGCAATGAAAGTGAAGGGGATCAGGAAGAACTCTCAGCACTTGTGGAGATGGGGCATCTGGAGATGGGGCATCAT---
GCTCCTTGGGATGTTGATGATTTGTAG
>DQ322225/B/CA/-/HND_DRPI039V01
ATGCAACCTTTAGAAATATATGCAATAGTA---GCTTTAGTAGTAGCAGCAATAATAGCAATAGTTGTGTGGACCATAGT
ACTCATAGAATATAGGAAAATATTAAGACAAAGGAAAATAGACAGGTTAATTGAAAGAATAGGAGAAAGAGCAGAAGATA
GTGGAAATGAGAGTGAAGGGGATCAGGAAGAATTGGCAGCACTTGTGGAAATG---------------GGGCACGAT---
GCTCCTTGGAATGTTGATGATCTGTAG
>DQ322226/B/CA/-/HND_DRPI039V08
ATGCAACCTYTAGAAATATATGCAATAGTA---GCTTTAGTAGTAGCAGYAATAATAGCAATAGTTGTGTGGACCATAGT
ACTCATAGAATATAGGAAAATATTAAGACAAAGGAAAATAGACAGGTTAATTGAAAGAATAGGAGAAAGAGCAGAAGATA
GTGGAAATGAGAGTGAAGGGGATCAGGAAGAATTGGCAGCACTTGTGGAAATG---------------GGGCACGAT---
GCTCCTTGGAATGTTGATGATCTGTAR
>DQ322227/B/CA/-/HDM003V01
ATGCCTTCTTTATACATAATAACAATAGTA---GCATTAGTAGTAGCAGTAATATTAGCAATAATTGTGTGGTCAATAGT
ATTCATAGAATATAGGAAAATATTAAGACAAAGAAAAATAGACAGGTTAATTGATAGAATAAGAGAAAGAGCAGAGGACA
GTGGCAATGAAAGTGAAGGAGATCAGGAAGAATTACTGGCACTTGAGGGAGTGGGGCATATTTTGGAAGGGCATCAT---
GCTCCTTGGGATGTTGATGATCTGTAG
>DQ322228/B/CA/-/HDM003V04
ATGCCTTCTTTATACATAATAACAATAGTA---GCATTAGTAGTAGCAGTAATATTAGCAATAATTGTGTGGTCAATAGT
ATTCATAGAATATAGGAAAATATTAAGACAAAGAAAAATAGACAGGTTAATTGATAGAATAAGAGAAAGAGCAGAGGACA
GTGGCAATGAAAGTGAAGGAGATCAGGAAGAATTACTGGCACTTGAGGRAGTGGGGCATATKTTGGAAGGGCATCAT---
GCTCCTTGGGATGTTGATGATCTGTAG
>DQ322229/B/CA/-/HDM003V09_2
ATGCCTTCTTTATACATAATAACAATAGTA---GCATTAGTAGTAGCAGTAATATTAGCAATAATTGTGTGGTCAATAGT
ATTCATAGAATATAGGAAAATATTAAGACAAAGAAAAATAGACAGGTTAATTGATAGAATAAGAGAAAGAACAGAGGACA
GTGGCAATGAAAGTGAAGGAGATCAGGAAGAATTACTGGCACTTGAGGGAGTGGGGCATAGTTTGGAAGGGCATCAT---
GCTCCTTGGGATGYTGATGATCTGTAG
>DQ322230/B/CA/-/HDM003V09_5
ATGCCTTCTTTATACATAATAACAATAGTA---GCATTAGTAGTAGCAGTAATATTAGCAATAATTGTGTGGTCAATAGT
ATTCATAGAATATAGGAAAATATTAAGACAAAGAAAAATAGACAGGTTAATTGATAGAATAAGAGAAAGAACAGAGGACA
GTGGCAATGAAAGTGAAGGAGATCAGGAAGAATTACTGGCACTTGAGGGAGTGGGGCATAGTTTGGAAGGGCATCAT---
GCTCCTTGGGATGYTGATGATCTGTAG
>DQ322239/B/CA/-/HTM360V05_variant_3
ATGCAATCTTTATATATAGCAGCARTAGTA---GCATTAGTGGTAGCAGCAATAATAGCAATARTTGTGTGGACCATAGT
ATTTATAGAATATAGGAAGATATTAAGACAAAGAAGAATAAATAAGTTAATTGATAGGATAAGAGAAAGAGCAGAAGACA
GTGGCAATGAAAGTGAAGGAGACCAGGAAGAATTATCAGCACTTGTGGAGATG---------------GGGAACCAT---
GCTCCTTGGGATGTTGATGATCTGTAG
>DQ354112/B/TH/1996/M140
ATGCAATCCTTACAAATAGCAGCAATAGTA---GCATTAGTAGTAGCAGCAATAATAGCAATAGTTGTGTGGATCATAGC
ATTTATAGAATATAGGAAATTATTAAAACAAAAAAGAATAGACAGATTAATTGAAAGAATAATAGAAAGAGCAGATGACA
GTGGCAATGAAAGTGAAGGAGACCAGGAAGAATTATCAGCACTTGTGGAGATG---------------GGGCATGAT---
GCTCCTTGGAATGTTGATGATCTGTAG
>DQ354119/B/TH/1996/M149
ATGCAACCTTTACAAGTATTAGCAATAGTA---GCATTAGTAGTAGCAGCAATAATAGCAATAGTTGTGTGGACCATAGT
GTTAGTAGAATATAGGAAAATATTAAGACAAAGAAAGATAGACAAGTTAATTGATAGAATAAGAGAAAGAACAGAAGACA
GTGGCAATGACAGTGAAGGAGACCAGGAAGAATTATCAGCACTTGTGGGGATG---------------GGGCATCAG---
GCTCCTTGGGATGTTGATGATTTGTAG
>DQ358805/B/BR/2002/02BR002
ATGCTATCTTTAACAATAGTAGCAATAGCA---GCATTAGTAGTAGCAGCAATAATAGCAATAGTTGTGTGGACCATAGT
ACTCATAGAATATAGGAAAATATTAAGACAAAGAAAAATAGACAGGCTAATTGATAGAATAAGAGAAAGAGCAGAAGACA
GTGGCAATGAGAGCGAAGGAGATCAGGAAGAGTTATCAGGACTTATGGAGATG---------------GGGCATCTT---
GCTCCTTGGGATGTTGATGACCTGTAG
>DQ358808/B/BR/2002/02BR008
ATGCCATCTTTACAGATATTAGCAATAGTA---GCATTAGTTGTAGCAGCAATAATAGCAATAATTGTGTGGACTATAGT
GCTCATAGAATACAGGAAAATATTAAGGCAAAGAAAAATAGACAGGCTAATTGATAGAATAAGAGAAAGAGCAGAAGACA
GTGGCAATGAGAGTGAAGGGGATCAGGAAGAATTGTCAGCGCTTGTGGACATG---------------GGGCACGAT---
GCTCCTTGGGATGTTAATGATCTGTAG
>DQ358809/B/BR/2002/02BR011
ATGCAAGCTTTACCAATAGTAGCAATAGTA---GCATTAGTAGTAGTAGGAATAATAGCAATAGTTGTGTGGACCATAGT
ACTCATAGAATATAAGAAACTATTAAGACAAAGGAGAATAGACAGGTTAATTGATAGAATAAGAGAAAGAGCAGAAGACA
GTGGCAATGAAAGTGAAGGAGATCAGGAAGAATTATCCGCTCTGGTGGAGATG---------------GGGCATCAT---
GCTCCTTGGGATGTTGATGATCTGTAG
>DQ358810/B/BR/2002/02BR013
ATGCAAGCTTTAGAGATATCAGCAATAGTA---GCATTAGTAGTAGCAGCAATAATAGCAATAATTGTATGGACCATAGT
GCTCATAGAATACAGGAAAATATTAAGACAAAGAAAAATAGACAGGTTAATTGATAGAATAATAGAAAGAGCAGAAGACA
GTGGCAATGAGAGCGATGGGGATCAGGAA---------GCACTCCTGGAGATG---------------GGGCACCAT---
GCTCCTTGGGTTGTGGATGATCTGTAG
>DQ383746/B/AR/2002/02AR114146
ATGCAACCTTTACAAATAGCAGCAATAGTA---GCATTAGTAGTAGTAGCAATAATAGCAATAGTTGTGTGGTCTATAGT
GTTCATAGAATATAGGAAAATATTAAGACAAAGGAAAATAGACAGGTTAATTGATAGAATAAGAGAAAGAGCAGAAGACA
GTGGCAATGAGAGTGATGGGGATCAGGAAGAATTGTCCGCTCTTGTGGAAATG---------------GGGCATGAT---
GCTCCTTGGGATGTTGATGATCTGTAG
>DQ383748/B/AR/2003/03AR137681
ATGCAATCTTTACACATAGTAGCAATAGTA---GCATTAGTAGTAGCAGCAATAATAGCAATAATTGTGTGGACCATAGT
ACTCATAGAATATAGGAAGATATTAAGACAAAGGAAAATAGATAGGTTAATTGATAGAATAAGAGAAAGAGCAGAAGACA
GTGGCAATGACAGTGAAGGGGACCAGGAAGAGTTATCCTCACTTGTGGAGAGG---------------GGGCATCAT---
GCTCCTTGGGATATTGATGATCTGTAG
>DQ383749/B/AR/2003/03AR138910
ATGCAACCTTTACATATAGCAGCAATAGTA---GGATTAGTAGTAGCAGCAATAATAGCAATAGTTGTGTGGACCATAGT
GCTTATAGAATATAGGAAAATATTAAGACAAAGGAAAATAGACAGGTTACTTGATAGAATAAGAGAAAGAGCAGAAGATA
GTGGCAATGAGAGTGACGGGGATCAGGAAGAATTGGCAGCGCTTGTGGAGATG---------------GGGAATGAT---
GCTCCTTGGGATGTTGATGATCTGTAG
>DQ383751/B/AR/2004/04AR151263
ATGCAAGCTTTAAATATATTAACAATAGTA---GCATTTGTAGTAGTAACAATAATAGTAATAGTTGTGTGGACCTTAGT
ATTCATARAATATAGGAAAATATTAAGACAAAGGAGAATAGATAGGTTAATTGATAGAATAAGTGAAAGAGCAGAAGACA
GTGGCAATGAAAGTGAAGGGGACCAAGAAGAATTATCAGCACTTGTGGGGATG---------------GGGCACCAT---
GCTCCTTGGGATATTCATGATTTGTAG
>DQ383752/B/AR/2004/04AR151516
ATGATACCTTTACAGATAGCAGCAACAGCA---GCATTAGTAATAGTAGGAATAATAGCAATAGTTGTGTGGGCTATAGT
GCTTATAGAATATAGGAAAATATTAAGACAAAGAAAAATAGATAGGTTACTTGATAGAATACTAGAAAGAGCAGAAGACA
GTGGCAATGAGAGCGAAGGGGACCAGGAAGAATTGGCAGCACTGGTGGAGATG---------------GGGCACCAT---
GCTCCTTGGGATGTTAATGATCTGTAG
>DQ396398/B/ZA/2003/03ZAPS045MB2
ATGCAATCTTTAGTAATAGTAGCAATAGTA---GCATTAGTAATAGTAGCAATAATAGCAATAGTTGTGTGGTCTATAGT
ACTCATAGAATATAGAAAAATATTAAGACAAAGAAAAATAGACAGGTTAATTAAGAGAATAGCAGAAAGAGCAGAAGACA
GTGGCAATGAGAGTGAAGGGGATCTGGAACAATTGTCAGCACTTGTGGAGATG---------------GGGCACGAT---
GCTCCTTGGGATGTTGATGATCTGTAG
>DQ487188/B/US/1993/WCD32P0793
ATGCAATCTTTGATAATATTAGCAATAGTA---GCATTAGTAGTAGCAGCAATACTAGCAATAGTTGTGTGGTCCATAGT
ATTCATAGAATATAGGAAAATATTAAGGCAAAGAAAAATAGACAGGTTAATTGATAGAATAAGAGAGAGAGCAGAGGACA
GTGGCAATGAGAGTGATGGGGATCAGGAACAATTGTCAGCACTTATGGAGAGGGGGCATATGGAGATGGGGCATCAT---
GCTCCTTGGGATATTAATGATCTGTAA
>DQ487189/B/US/1995/WCD32P1195
ATGCAACCATTGATAATATTAGCAATAGTA---GCATTAGTAGTAGCAGCAATACTAGCAATAGTTGTGTGGTCCATAGT
ATTCATAGAATATAGGAAAATATTAAGGCAAAGAAAAATAGACAGGTTAATTGATAGAATAAGAGAGAGAGCAGAGGACA
GTGGCAATGAGAGTGATGGGGATCAGGAACAATTGGCAGCACTTGTGGAGAGGGGGCATATGGAGATGGGGCATCAT---
GCTCCTTGGGATATTAATGATCTGTAA
>DQ487190/B/US/1993/WCM32P0793
ATGCAACCCATACAAATAGCAGCAATAGTA---GCATTAGTAGTAGTAACAATAATAGCAATAGTTGTGTGGTCCATAGT
ATTCATAGAATATAGGAAAATATTAAGACAAAGAAAAATAGACAGTTTAATTGATAGAATAAGAGAAAGAGCAGAAGACA
GTGGCAATGAGAGTGATGGAGATCAGGAACAATTGTCAGCACTTATGGAGATG---------------GGGCATGAT---
GCTCCTTGGGATATTAATGATCTGTAA
>DQ487191/B/US/1996/WCM32P0896
ATGCAACCCATACAAATAGCAGCAATAGTA---GCATTAGTAGTAGTAACAATAATAGCAATAGTTGTGTGGTCCATAGT
ATTCATAGAATATAGGAAAATATTAAGACAAAGAAAAATAGACAGTTTAATTGATAGAATAAGAGAAAGAGCAGAAGACA
GTGGCAATGAGAGTGATGGAGATCAGGAACAATTGTCAGCACTTATGGAGATG---------------GGGCATGAT---
GCTCCTTGGGATATTAATGATCTGTAA
>DQ672623/B/IT/2005/SG1
ATGCAACCTTTAGGAATAGTAGCAATAGTA---GCATTAGTAGTAGCAaTAATAATAGCAATAGTTGTGTGGTCCATAGT
GTTAATAGAATATAGAAGGATATTAAGACAAAGAAGAATAAACAGGTTAATTGATAGACTAATAGAAAGAGCAGAAGACA
GTGGCAATGAGAGTGAAGGGGATCAAGAAGAAATATCAGCACTTGTGGAGATGgtggtg---------GGGCATGAT---
GCTCCTTGGGTTATTAATGATCTGTAG
>DQ676870/B/AU/2003/PS1038_Day0
ATGCAATCTTTAAGYATATTAGCAATAGTA---GGATTAGTAGTAGCAGGAATACTAGCAATAGTTGTGTGGACCATAGT
AGGCATAGAATATAGGAAAATATTAAGACAAAGAAAAATAGACAGGTTAATTGATAGAATAAGTGAAAGAGCAGAAGATA
GTGGAAATGAGAGCGAAGGGGATCAAGAAGAATTATCAGCACTGGTGGAGAGG---------------GGGCACCTT---
GCTCCTATGGATATTGATGATTTGTAG
>DQ676871/B/AU/2004/PS1038_Day174
ATGCAATCCTTAAMTATATTAGCAATAGTA---GGATTAGTAGTAGCAGGAATACTAGCAATAGTTGTGTGGACCATAGT
AGSCATAGAATATAGGAAAATATTAAGACAAAGAAAAATAGACAGGTTAATTGATAGAATAAGWGAAAGAGCAGAAGATA
GTGGAAATGAGAGYGAAGGGGATCARGAAGAATTATCAGCACTGGTGGAGAGG---------------GGGCACCTT---
GCTCCTATGGATATTRATGATTTGTAG
>DQ676874/B/AU/2002/PS2008_Day0
ATGATACCTTTACAAATAGCAGCAATAGCA---GCATTAATAGTAACAGCAATAATAGCAATAGTTGTGTGGACCATAGT
AGGCATAGAATATAGGAAAATATTAAGACAAAGGAAAATAGATAGGTTACTTGACAGGATAGCAGAAAGAGCAGAAGACA
GTGGCAATGAAAGTGAAGGAGACCAAGATGAATTGGCAACACTTGTGGAGATG---------------GGGCACCAT---
AATCCTGGGTATGTTGATGATCTGTAG
>DQ676875/B/AU/2003/PS2008_Day182
ATGATACCTTTACAAATAGCAGCAATAGCA---GCATTAATAGTAACAGCAATAATAGCAATAGTTGTGTGGACCATAGT
AGGCATAGAATATAGGAAAATATTAAGACAAAGGAAAATAGATAGGTTACTTGACAGGATAGCAGAAAGAGCAGAAGACA
GTGGCAATGAAAGTGAAGGAGACCAAGATGAATTGGCAACACTTGTGGAGATG---------------GGGCACCAT---
AATCCTGGGTATGTTGATGATCTGTAG
>DQ676876/B/AU/2003/PS2008_Day377
ATGATACCTTTACAAATAGCAGCAATAGCA---GCATTAATAGTAACAGCAATAATAGCAATAGTTGTGTGGACCATAGT
AGGCATAGAATATAGGAAAATATTAAGACAAAGGAAAATAGATAGGTTACTTGACAGGATAGCAGAAAGAGCAGAAGACA
GTGGCAATGAAAGTGAAGGAGACCAAGATGAATTGGCAACACTTGTGGAGATG---------------GGGCACCAT---
AATCCTGGGTATGTTGATGATCTGTAG
>DQ676877/B/AU/2003/PS2016_Day0
ATGCAACCTTTAGAAATATCAGCAATAGCA---GCATTAGTAATAGCAGCAATAATAGCAATAGTTGTGTGGACCATAGT
ACTCATAGAATATAGGAAAATATTAAGACAAAGGAAAATAGACAGGCTAATTAAGAGAATAGCAGAAAGAGCAGAAGACA
GTGGCAATGAAAGTGAAGGGGATCAAGAAGAATTGTCAGCACTTGGTGAGATG---------------GGGCACGAT---
GCTCCTTGGGATGTTAATGATTTGTAG
>DQ676878/B/AU/2003/PS2016_Day193
ATGCAACCTTTAGAAATATCAGCAATAGCA---GCATTAGTAATAGCAGCAATAATAGCAATAGTTGTGTGGACCATAGT
ACTCATAGAATATAGGAAAATATTAAGACAAAGGAAAATAGACAGGCTAATTAAGAGAATAGCAGAAAGAGCAGAAGACA
GTGGCAATGAAAGTGAAGGGGATCAAGAAGAATTGTCAGCACTTGGTGAGATG---------------GGGCACGAT---
GCTCCTTGGGATGTTAATGATTTGTAG
>DQ676879/B/AU/2004/PS2016_Day380
ATGCAACCTTTAGAAATATCAGCAATAGCA---GCATTAGTAATAGCAGCAATAATAGCAATAGTTGTGTGGACCATAGT
ACTCATAGAATATARGAAAATATTAAGACAAARGAAAATAGACAGGMTAATTAMGAGAATAGCAGAAAGAGCAGAAGACA
GTGGCAATGAAAGTGAAGGGGATCAAGAAGAATTGTCAGCACTTGTGGAGATR---------------GGGCACGAT---
GCTCCTTRRGATGTTAATGATKTGTAG
>DQ676880/B/AU/2003/PS2019_Day0
ATGCAACCTTTAGTAATAGCAGCAATAGTA---GCATTAGTAATAGTAGCAATACTAGCAATTGTTGTGTGGACCATAGT
AATCATAGAATATAGAAAAATATTAAGACAAGGAAAAATAGACAAGCTAATTAGTAGAATAGCAGAAAGAGCAGAAGACA
GTGGCAATGAAAGTGAAGGGGACCAAGAAGAATTGGCAGCCCTTGGTGAGATG---------------GGGCACCAT---
GCTCCTTGGGATGTTGATGATCTGTAG
>DQ676881/B/AU/2003/PS2019_Day171
ATGCAACCTTTAGTAATAGCAGCAATAGTA---GCATTAGTAATAGTAGCAATACTAGCAATTGTTGTGTGGACCATAGT
AATCATAGAATATAGAAAAATATTAAGACAAAGAAAAATAGACAAGCTAATTAGTAGAATAGCAGAAAGAGCAGAAGACA
GTGGCAATGAAAGTGAAGGGGACCAAGAAGAATTGGCAGCCCTTGGTGAGATG---------------GGGCACCAT---
GCTCCTTGGGATGTTGATGATCTGTAG
>DQ676882/B/AU/2004/PS2019_Day367
ATGCAACCTTTAGTAATAGCAGCAATAGTA---GCATTAGTAATAGTAGCAATACTAGCAATTGTTGTGTGGACCATAGT
AATCATAGAATATAGAAAAATATTAAGACAAAGAAAAATAGACAAGCTAATTAGTAGAATAGCAGAAAGAGCAGAAGACA
GTGGCAATGAAAGTGAAGGGGACCAAGAAGAATTGGCAGCCCTTGGTGAGATG---------------GGGCACCAT---
GCTCCTTGGGATGTTGATGATCTGTAG
>DQ676883/B/AU/2002/PS3002_Day0
ATGAGCCCTTTAGAAATATCAGCAATAGTA---GCATTAGTAGTAGCAGTAATACTAGCAATAGTTGTGTGGACCATAGT
ATTAATAGAATATAAGAAAATATTAAGACAAAGAAAAATAGACAGGTTGATTGATAGAATAGCAGAAAGAGCAGAAGACA
GTGGCAATGAAAGTGAAGGAGACCAAGAAGACTTGGCCATGCTTGTGGAAATG---------------GGGCATCAT---
GCTCCTTGGGATGTTGATGATCTGTAG
>DQ676884/B/AU/2003/PS3002_Day199
ATGAGCCCTTTAGAAATATCAGCAATAGTA---GCATTAGTAGTAGCAGTAATACTAGCAATAGTTGTGTGGACCATAGT
ATTAATAGAATATAAGAAAATATTAAGACAAAGAAAAATAGACAGGTTGATTGATAGAATAGCAGAAAGAGCAGAAGACA
GTGGCAATGAAAGTGAAGGAGACCAAGAAGACTTGGCCATGCTTGTGGAAATG---------------GGGCATCAT---
GCTCCTTGGGATGTTGATGATCTGTAG
>DQ676885/B/AU/2003/PS3002_Day385
ATGAGCCCTTTAGAAATATCAGCAATAGTA---GCATTAGTAGTAGCARTAATACTAGCAATAGTTGTGTGGACCATAGT
ATTAATAGAATATAAGAAAATATTAAGACAAAGAAAAATAGACAGGTTGATTGATAGAATAGCAGAAAGAGCAGAAGACA
GTGGCAATGAAAGTGAAGGAGACCAAGAAGACTTGGCCATGCTTGTGGAAATG---------------GGGCATCAT---
GCTCCTTGGGATGTTGATGATCTGTAG
>DQ676886/B/AU/2003/PS4048_Day0
ATGCAACCTTTACAAATAGCAGCAATAGTA---GCATTAGTAGTAGTAGCAATAATAGCAATAGTTGTGTGGACCATAGT
AGGCCTAGAATATAGGAAAATATTAATACAAAGAAAAATAGATAGGTTAATTGATAGAATAAGAGAAAGAGAAGAAGACA
GTGGCAATGAGAGTGAAGGGGATCAAGAGGAATTATCAGCTCTTGTGGAAAGG---------------GGGCATCTT---
GCTCCTTGGGATGTTGATGATTTGTAA
>DQ676887/B/AU/2004/PS4048_Day143
ATGCAACCTTTACAAATAGCAGCAATAGTA---GCATTAGTAGTAGTAGCAATAATAGCAATAGTTGTGTGGACCATAGT
AGGCCTAGAATATAGGAAAATATTAATACAAAGAAAAATAGATAGGWTAATTGATAGAATAAGAGAAAGAGAAGAAGACA
GTGGCAATGAGAGTGAAGGGGATCAAGAGGAATTATCAGCTCTTGTGGAAAGG---------------GGGCATCTT---
GCTCCTTGGGATGTTGATGATTTGTAA
>DQ823362/B/UA/2001/01UAKV167
ATGCAATCCTTACAGATAGTAGCAATAATA---GCATTGATAGTAGTAGCAGTAATAGCAATAGTTGTATGGACCTTAGT
GTTAATAGAATATAGGAAAATATTAAGACAAAGAAAGATAGACAGGTTAATTGATAGAATAATAGAAAGAGCAGAAGACA
GTGGCAATGAGAGTGAAGGGGATCAGGAAGAATTGTCGACACTTGTGGATATG---------------GGGCACCTT---
GCTCCTTGGAATATTGATGATCTGTAA
>DQ823363/B/UA/2001/01UAKV252
ATGCAACCTGTACAGATATTAGCAATAGTA---GCATTAGTAGTAGCAGCAATAATAGCAATAGTTGTATGGACCATAGT
GTTAATAGAATATAGGAAAATATTAAGACAAAGAAAGATAGACAGGATAATTGATAGAATAATAGAAAGAGCAGAAGACA
GTGGCAATGAGAGTGAGGGGGATCAGGAAGAATTATCAGCACTTGTGGAGATGGGGCACCATGCTGTGGGGCACCAT---
GCTCCTTGGGATGTTGATGATCTGTAG
>DQ823364/B/UA/2001/01UAKV259
ATGCAACCTGTAGTGATATTAGCAATAGTA---GCATTAGTAGTAGCAGCAATAATAGCAATAGTTGTATGGACCATAGT
GTTAATAGAATATAGGAAAATATTAAGACAAAGAAAGATAGACAGGTTAATTGATAGAATAACAGAAAGAGCAGAAGACA
GTGGCAATGAGAGTGAAGGGGATCAGGAGGAATTATCAGCACTTGTGGAGATG---------------GGGCACCAT---
GCTCCTTGGGATGTTGATGATCTGTAG
>DQ837381/B/KR/2005/05CSR3
ATGCAATCTTTGGAAATATTAGCGATAGTA---GCATTAGTAGTAGCAGCAATATTAGCAATAATAGTGTGGACCATAGT
TTTTATAGAATATAGGAAAATAAGAAGAGAAAAGAAAATAGAAAGATTAATTGATAGGATAAGAGAAAGAGCAGAAGACA
GTGGCAATGAGAGTGATGGGGATCAGGAGGAATTATCAAAACTTGTGGAGAGG---------------GGGCATCTT---
GCTCCTTGGGATATTGATGATCTGTAG
>DQ853436/B/US/2000/14294_1
ATGAATGCTTTACAAATATCAGCAATAGTA---GCATTAGTAATAGTAGCAATAATAGCAATAGTTGTGTGGACCATAGT
ATTTTTAGAATATAGGAAAATATTAAAACAAAGAAAAATAGACAGGTTAATTGATAGGATAAGAGACAGAGCAGAAGACA
GTGGCAATGAAAGTGATGGGGACCAGGAGGAACTATCAGCACTTATGGAGATG---------------GGGCACCAT---
GCTCCTTGGGATGTTAATGATATGTAA
>DQ853437/B/US/2000/14297_1
ATGAATGCTTTACAAATATCAGCAATAGTA---GCATTAGTAATAGTAGCAATAATAGCAATAGTTGTGTGGACCATAGT
ATTTTTAGAATATAGGAAAATATTAAAACAAAGAAAAATAGACAGGTTAATTGATAGGATAAGAGACAGAGCAGAAGACA
GTGGCAATGGAAGTGATGGGGACCAGGAGGAACTATCAGCACTTATGGAGATG---------------GGGCACCAT---
GCTCCTTGGGATGTTAATGATATGTAA
>DQ853438/B/US/2000/14300_1
ATGAATGCTTTACAAATATCAGCAATAGTA---GCATTAGTAATAGTAGCAATAATAGCAATAGTTGTGTGGACCATAGT
ATTTTTAGAATATAGGAAAATATTAAAACAAAGAAAAATAGACAGGTTAATTGATAGGATAAGAGACAGAGCAGAAGACA
GTGGCAATGAAAGTGATGGGGACCAGGAGGAACTATCAGCACTTATGGAGATG---------------GGGCACCAT---
GCTCCTTGGGATGTTAATGATATGTAA
>DQ853439/B/US/2002/14186_1
ATGAATGCTTTACAAATATCAGCAATAGTA---GCATTAGTAATAGTAGCAATACTAGCAATAGTTGTGTGGACCATAGT
ATTTTTAGAATATAGGAAAATATTAAAACAAAGAAAAATAGACAGGTTAATTGATAGAATAAGAAACAGAGCAGAAGACA
GTGGCAATGAAAGTGATGGGGACCAGGAGGAACTATCAGCACTTATGGAGATG---------------GGGCACCTT---
GCTCCTTGGGATGTTAATGATATGTAA
>DQ853440/B/US/2002/14182_1
ATGAATGCTTTACAAATATCAGCAATAATA---GCATTAGTAATAGTAGCAATACTAGCAATAGTTGTGTGGACCATAGT
ATTTTTAGAATATAAGAAAATATTAAAACAAAGAAAAATAGACAGGTTAATTGATAGAATAAGAGACAGAGCAGAAGACA
GTGGCAATGAAAGTGATGGAGACCAGGAGGAACTATCAGCACTTATGGAGATG---------------GGGCACCAT---
GCTCCTTGGGATGTTAATGATATGTAA
>DQ853441/B/US/2002/14189_1
ATGAATGCTTTACAAATATCAGCAATAGTA---GCATTAATAATAGTAGCAATACTAGCAATAGTTGTGTGGACCATAGT
ATTTTTAGAATATAAGAAAATATTAAAACAAAGAAAAATAGACAGGTTAATTGATAGAATAAGAGACAGAGCAGAAGACA
GTGGCAATGAAAGTGATGGAGACCAGGAGGAACTATCAGCACTTATGGAGATG---------------GGGCACCAT---
GCTCCTTGGGATGTTAATGATATGTAA
>DQ853442/B/US/2002/14184_1
ATGAATGCTTTACAAATATCAGCAATAGTA---GCATTAGTAATAGTAGCAATACTAGCAATAGTTGTGTGGACCATAGT
ATTTTTAGAATATAAGAAAATATTAAAACAAAGAAAAATAGACAGGTTAATTGATAGAATAAGAGACAGAGCAGAAGACA
GTGGCAATGAAAGTGATGGAGACCAGGAGGAACTATCAGCACTTATGGAGATG---------------GGGCACCAT---
GCTCCTTGGGATGTTAATGATATGTAA
>DQ853443/B/US/2002/14181_1
ATGAATGCTTTACAAATATCAGCAATAATA---GCATTAGTAATAGTAGCAATACTAGCAATAGTTGTGTGGACCATAGT
ATTTTTAGAATATAAGAAAATATTAAAACAAAGAAAAATAGACAGGTTAATTGATAGAATAAGAGACAGAGCAGAAGGCA
GTGGCAATGAAAGTGATGGAGACCAGGAGGAACTATCAGCACTTATGGAGATG---------------GGGCATGAT---
GCTCCTTGGGATGTTAATGATATGTAA
>DQ853444/B/US/2002/14183_1
ATGAATGCTTTACAAATATCAGCAATAGTA---GCATTAATAATAGTAGCAATACTAGCAATAGTTGTGTGGACCATAGT
ATTTTTAGAATATAAGAAAATATTAAAACAAAGAAAAATAGACAGGTTAATTGATAGAATAAGAGACAGAGCAGAAGACA
GTGGCAATGAAAGTGATGGGGACCAGGAGGAACTATCAGCACTTATGGAGATG---------------GGGCACCAT---
GCTCCTTGGGATGTTAATGATATGTAA
>DQ853445/B/US/2002/14185_1
ATGAATGCTTTACAAATATCAGCAGTAGTA---GCATTAGTAATAGTAGCAATACTAGCAATAGCTGTGTGGACCATAGT
ATTTTTAGAATATAAGAAAATATTAAAACAAAGAAAAATAGACAGGTTAATTGATAGAATAAGAGACAGAGCAGAAGACA
GTGGCAATGAAAGTGATGGAGACCAAGAGGAACTATCAGCACTTATGGAGATG---------------GGGCACCAT---
GCTCCTTGGGATGTTAATGATATGTAA
>DQ853446/B/US/2002/14188_1
ATGAATGCTTTACAAATATCAGCAATAATA---GCATTAGTAATAGTAGCAATAATAGCAATAGTTGTGTGGACCATAGT
ACTTTTAGAATATAGGAAAATATTAAAACAAAGAAAAATAGACAGGTTAATTGATAGGATAAGAGACAGAGCAGAAGACA
GTGGCAATGAAAGTGATGGGGACCAGGAGGAACTATCAGCACTTATGGAGATG---------------GGGCATCAT---
GCTCCTTGGGATGTTAATGATATGTAA
>DQ853447/B/US/2002/14187_1
ATGAATGCTTTACAAATATCAGCAATAATA---GCATTAGTAATAGTAGCAATAATAGCAATAGTTGTGTGGACCATAGT
ACTTTTAGAATATAGGAAAATATTAAAACAAAGAAAAATAGACGGGTTAATTGATAGAATAAGAGACAGAGCAGAAGACA
GTGGCAATGAAAGTGATGGAGACCAGGAGGAATTATCAGCACTTATGGAGATG---------------GGGCACCAT---
GCTCCTTGGGATGTTAATGATATGTAA
>DQ853448/B/US/2002/14190_1
ATGAATGCTTTACAAATATCAGCAATAGTA---GCATTAGTAATAGTAGCAATAATAGCAATAGTTGTGTGGACCATAGT
ATTTTTAGAATATAGGAAAATATTAAAACAAAGAAAAATAGACAGGTTAATTGATAGAATAAGAGACAGAGCAGAAGACA
GTGGCAATGAAAGTGATGGGGACCAGGAGGAACTATCAGCACTTATGGAGATG---------------GGGCACCTT---
GCTCCTTGGGATGTTAATGATATGTAA
>DQ853449/B/US/2000/14299_1
ATGAATGCTTTACAAATATCAGCAATAATA---GCATTAGTAATAGTAGCAATACTAGCAATAGTTGTGTGGACCATAGT
ATTTTTAGAATATAAGAAAATATTAAAACAAAGAAAAATAGACAGGTTAATTGATAGAATAAGAGACAGAGCAGAAGACA
GTGGCAATGAAAGTGATGGGGACCAGGAGGAACTATCAGCACTTATGGAGATG---------------GGGCACCAT---
GCTCCTTGGGATGTTAATGATATGTAA
>DQ853450/B/US/2000/14302_1
ATGAATGCTTTACAAATATCAGCAATAGTA---GCATTAATAATAGTAGCAATACTAGCAATAGTTGTGTGGACCATAGT
ATTTTTAGAATATAAGAAAATATTAAAACAAAGAAAAATAGACAGGTTAATTGACAGAATAAGGGACAGAGCAGAAGACA
GTGGCAATGAAAGTGATGGAGACCAGGAGGAACTATCAGCACTTATGGAGATG---------------GGGCACCAT---
GCTCCTTGGGATGTTAATGATATGTAA
>DQ853451/B/US/2000/14303_1
ATGAATGCTTTACAAATATCAGCAGTAATA---GCATTAGTAATAGTAGCAATACTAGCAATAGTTGTGTGGACCATAGT
ATTTTTAGAATATAAGAAAATATTAAAACAAAGAAAAATAGACAGGTTAATTGATAGAATAAGAGACAGAGCAGAAGACA
GTGGCAATGAAAGTGATGGAGACCAGGAGGAACTATCAGCACTTATGGAGATG---------------GGGCACCAT---
GCTCCTTGGGATGTTAATGATATGTAA
>DQ853452/B/US/2000/14296_1
ATGAATGCTTTACAAATATCAGCAATAATA---GCATTAGTAATAGTAGCAATACTAGCAATGGTTGTGTGGACCATAGT
ATTTTTAGAATATAAGAAAATATTAAAACAAAGAGAAATAGACGGGTTAATTGATAGAATAAGAGACAGAGCAGAAGACA
GTGGCAATGAAAGTGATGGAGACCAGGAGGAACTATCAGCACTTATGGAGATG---------------GGGCACCAT---
GCTCCTTGGGATGTTAATGATATGTAA
>DQ853453/B/US/2000/14298_1
ATGAACGCTTTACAAATAGCAGCAATAGTA---GCATTAGTAATAGTAGCAATACTAGCAATAGTTGTGTGGACCATAGT
ATTTTTAGAATATAAGAAAATATTAAAACAAAGAAAAATAGACAGGTTAATTGATAGAATAAGAGACAGAGCAGAAGACA
GTGGCAATGAAAGTGATGGAGACCAGGAGGAACTATCAGCACTTATGGAGATG---------------GGGCACCAT---
GCTCCTTGGGATGTTAATGATATGTAA
>DQ853454/B/US/2000/14295_1
ATGAATGCTTTACAAATATCAGCAATAGTA---GCATTAGTAATAGTAGCAATAATAGCAATAGTTGTGTGGGCCATAGT
ATTTTTAGAATATAGGAAAATATTAAAACAAAGAAAAATAGACAGGTTAATTGATAGAATAAGAGACAGAGCAGAAGACA
GTGGCAATGAAAGTGATGGAGACCAGGAGGAACTATCAGCACTTATGGAGATG---------------GGGCATCAT---
GCTCCTTGGGATGTTAATGATATGTAA
>DQ853455/B/US/1998/15387_1
ATGAACGCTTTACAAATATCAGCAATAGTA---GCATTAGTAATAGTAGCAATAATAGCAATAGTTGTGTGGACCATAGT
ATTCTTAGAATATAGGAAAATATTAAAACAAAGAAAAATAGACAGGTTAATTGATAGAATAAGAGACAGAGCAGAAGACA
GTGGCAATGAAAGTGATGGAGACCAGGAGGAACTATCAGCACTTATGGAGATG---------------GGGCACCAT---
GCTCCTTGGGATGTTAATGATCTGTAA
>DQ853456/B/US/1998/15388_1
ATGAACGCTTTACAAATATCAGCAATAGTA---GCATTAGTAATAGTAGCAATAATAGCAATAGTTGTGTGGACCATAGT
ATTCTTAGAATATAGGAAAATATTAAAACAAAGAAAAATAGACAGGTTAATTGATAGAATAAGAGACAGAGCAGAAGACA
GTGGCAATGAAAGTGATGGAGACCAGGAGGAACTATCGGCACTTATGGAGATG---------------GGGCACCAT---
GCTCCTTGGGATGTTAATGATCTGTAA
>DQ853457/B/US/1998/15389_1
ATGAACGCTTTACAAATATCAGCAATAGTA---GCATTAGTAATAGTAGCAATAATAGCAATAGTTGTGTGGACCATAGT
ATTCTTAGAATATAGGAAAATATTAAAACAAAGAAAAATAGACAGGTTAATTGATAGAATAAGAGACAGAGCAGAAGACA
GTGGCAATGAAAGTGATGGAGACCAGGAGGAACTATCAGCACTTATGGAGATG---------------GGGCACCAT---
GCTCCTTGGGATGTTAATGATCTGTAA
>DQ853458/B/US/1998/15390_1
ATGAACGCTTTACAAATATCAGCAATAGTA---GCATTAGTAATAGTAGCAATAATAGCAATAGTTGTGTGGACCATAGT
ATTCTTAGAATATAGGAAAATATTAAAACAAAGAAAAATAGACAGGTTAATTGATAGAATAAGAGACAGAGCAGAAGACA
GTGGCAATGAAAGTGATGGAGACCAGGAGGAACTATCAGCACTTATGGAGATG---------------GGGCACCAT---
GCTCCTTGGGATGTTAATGGTCTGTAA
>DQ853459/B/US/1998/15382_1
ATGTACCCTTTACAAATATTAGCAATAGTA---GCATTAGTAGTAGCAGCAATAATAGCAATAGTTGTGTGGACCATAGT
ATTCTTAGAATATAGAAAAATATTAAAACAAAGAAAAATAGATAGGTTAATTGATAGAATAACAGACAGAGCAGAAGACA
GTGGCAATGAAAGTGATGGAGACCAGGAGGAACTATCAGCACTTATGGAGATG---------------GGGTATCAT---
GCTCCTTGGGATGTTAATGATCTGTAA
>DQ853460/B/US/1998/15386_1
ATGTACCCTTTACAAATATTAGCAATAGTA---GCATTAGTAGTAGCAGCAATAATAGCAATAGTTGTGTGGACCATAGT
ATTCTTAGAATATAGAAAAATATTAAAACAAAGAAAAATAGATAGGTTAATTGATAGAATAACAGACAGAGCAGAAGACA
GTGGCAATGAAAGTGATGGAGACCAGGAGGAACTATCAGCACTTATGGAGATG---------------GGGTATCAT---
GCTCCTTGGGATGTTAATGATCTGTAA
>DQ853461/B/US/1998/15383_1
ATGTACCCTTTACAAATATTAGCAATAGTA---GCATTAGTAGTAGCAGCAATAATAGCAATAGTTGTGTGGACCATAGT
ATTCTTAGAATATAGAAAAATATTAAAACAAAGAAAAATAGATAGGTTAATTGATAGAATAACAGACAGAGCAGAAGACA
GTGGCAATGAAAGTGATGGAGACCAGGAGGAACTATCAGCACTTATGGAGATG---------------GGGTATCAT---
GCTCCTTGGGATGTTAATGATCTGTAA
>DQ853462/B/US/1998/15381_1
ATGTACCCTTTACAAATATTAGCAATAGTA---GCATTAGTAGTAGCAGCAATAATAGCAATAGTTGTGTGGACCATAGT
GTTCTTAGAATATAGAAAAATATTAAAACAAAGAAAAATAGATAGGTTAATTGATAGAATAACAGACAGAGCAGAAGACA
GTGGCAATGAAAGTGATGGAGACCAGGAGGAACTATCAGCACTTATGGAGATG---------------GGGTATCAT---
GCTCCTTGGGATGTTAATGATCTGTAA
>DQ853463/B/US/1998/15384_1
ATGAACGCTTTACAAATATCAGCAATAGTA---GCATTAGTAATAGTAGCAATAATAGCAATAGTTGTGTGGACCATAGT
ATTCTTAGAATATAGAAAAATATTAAAACAAAGAAAAATAGATAGGTTAATTGATAGAATAATAGACAGAGCAGAAGACA
GTGGCAATGAAAGTGAAGGAGACCAGGAGGAACTATCAGCACTTATGGAGATG---------------GGGCACCAT---
GCTCCTTGGGATGTTAATGATCTGTAG
>DQ853464/B/US/1998/15385_1
ATGAACGCTTTACAAATATCAGCAATAGTA---GCATTAGTAATAGTAGCAATAATAGCAATAGTTGTGTGGACCATAGT
ATTCTTAGAATATAGAAAAATATTAAAACAAAGAAAAATAGATAGGTTAATTGATAGAATAATAGACAGAGCAGAAGACA
GTGGCAATGAAAGTGAAGGAGACCAGGAGGAACTATCAGCACTTATGGAGATG---------------GGGCACCAT---
GCTCCTTGGGATGTTAATGATCTGTAG
>DQ854714/B/ES/1989/M61
ATGCAATCTTTACAAATAGTAGCAGTAGTA---GCATTAGTAGTAGCAGCAATAATAGCAATAGTTGTGTGGTCCATAGT
ATTCATAGAGTGTAGGAAAATAAGAAAACAAAACAAAATAGAAAGGTTGATTGATAGAATAATAGAAAGAGCAGAAGACA
GTGGCAATGAGAGTGATGGAGATCAGGAAGAATTATCAGCACTTGTGGAAATG---------------GGGCACGAT---
GCTCCTTGGGATGTTAATAATCTGTAA
>DQ886031/B/US/-/F703
ATGCAATCTCTAGAAATATTAGCAATAGTA---GCATTAGTAGTAGCAGCAGTACTAGCAATAATCGTGTGGACAATAGT
ATACATAGAATATAGGAAAATATTAAAACAAAGGAAAATAGACAGGTTAATTAGTAGAATAGCAGAAAGAGCAGAAGACA
GTGGCAATGAGAGTGAAGGAGATCAGGAGGAATTATCAGCACTTGTGGAGATG---------------GGGCACCAT---
GCTCCTTGGGATATTGATGATCTGTAG
>DQ886032/B/US/-/F7174
ATGAATTCTTTATACATATTAACAATAGTA---GCTTTAGTAGCAGCAACAATATTAGCAATAGTTGTGTGGACCATAGT
GTTCTTAGAATATAGGAAAATATTAAAACAAAGAAAAATAGACAGGTTAATTGATAGAATAGTAGAAAGAGCAGAAGACA
GTGGCAATGAGAGTGAAGGGGATCAGGAGGAGTTATCAGGACTTATGGAGATG---------------GGGCATCAC---
GCTCCTTGGGATGTTGATGATCTGTAG
>DQ886033/B/US/-/F7204
ATGCAATCTTTACAGATATTAGCAATAGTA---GCATTAGTAGTAGCAGCAATACTAGCAATAGTTGTGTGGTCCATAGT
ATTCATAGAATATAGGAAAATATTAAGACAAAGAAAAATAGACAGGATAATAGAGAGAATAATAGAAAGAACAGAAGACA
GTGGCAATGAAAGTGATGGAGATCAGGAAGAATTATCAGCACTTGTGGAGATG---------------GGGCACCAT---
GCTCCTTGGGATGTTAATGATATGTAG
>DQ886034/B/US/-/L8146
ATGCAACCTTTACAAATAGTAGCAATAGTA---GCATTAGTAGTAGTGACAATAATAGCAATAGTTGTGTGGTCCATAGT
ATTCATAGAATATAGGAGAATATTAAGACAAAGAAAAATAGACAGGATAATTGATAGAATAATAGAAAGAGCAGAAGACA
GTGGAAATGAGAGTGAAGGGGACCAGGAGGAATTATCAGCACTGGTGGAGATG---------------GGGCACGAT---
GCTCCTTGGGTTGTTAATGATCTGTAG
>DQ886035/B/US/-/L8157
ATGCCATCTTTATATATATTGGCAATAGTA---GCATTAGTAGTAGCAGCAATAATAGCAATAGTTGTATGGTCTATAGT
ATTCATAGAATATAAGAAAATATTAAGACAAAGAAAAATAGACAGAATAATTGATAAAATAAAGGAAAAAGCAGAAGACA
GTGGCAATGAGAGTGATAGAGATCAGGAAGAATTGGCAGCGTTGGTGGAAATG---------------GGGCATGAT---
GCTCCTTGGGATGTTAATGATCTGTAA
>DQ886036/B/US/-/L8185
ATGCAACCCTTACAAATAGTAGCAATAGTA---GCATTAGTAGTAGTGACAATAATAGCAATAATTGTGTGGTCTATAGT
ATTCATAGAATATAGGAGAATATTAAGACAAAGAAAAATAGACAGGTTAATTGATAGAATAAGAGAAAGAGCAGAGGACA
GTGGCAATGAGAGTGACGGGGATGAGGAAGAATTGTCAGCACTGGTGGAGAGG---------------GGGCACCTT---
GCTCCTTGGGATGTTAATGATATGTAG
>DQ886037/B/US/2005/L8249
ATGTATCCTTTACACATAGTAGCAATAGTA---GCATTAGTAGTAGCAGCAATATTAGCAATAGTTGTGTGGTCCATAGT
ATTCATACTATATAGACAAATAGCAAAACAAAAGAAAATAGACAGGATAATTGATAGAATAATAGAAAGAGCAGAAGACA
GTGGCAATGAGAGCGAAGGAGATCAGGAGGAATTATCAGAACTTATGGAGAGG---------------GGGCACCTT---
GCTCCTTGGGATGTTAATGATTTGTAG
>DQ990880/B/CN/2005/05CNHB_hp3
ATGCAAGCTTTAACCATTTTTGCAATAGTA---GCTTTAATAGTAGTAGCAATAATAGCAATAGTTGTGTGGACCATAGT
ATTACTAGAATATAGGAAAATATTAAGACAGAGAAAAATAGATAGGTTAATTGATAGAATAAGAGAAAGAGCAGAAGACA
GTGGCAATGAGAGCGACGGGGATCAGGAAGAATTATCAGCAG-----GAGATG---------------GGGCACCTT---
ATTCCTCGGAATGCTGATGATCTGTAG
>EF057102/B/CN/2001/pCNHN24
ATGCAAACCTTAACCATTTTAGCAATAGTA---GCCTTAGTAGTAGCAGCAATAATAGCAATAGTTGTGTGGACCATAGT
ATTCATAGAATATAAGAAACTATTAAGACAGAAAAGAATAGATAGGTTAATTGATAGAATAAGAGAAAGAGCAGAAGACA
GTGGCAATGAGAGTGACGGGGATCAGGAAGAATTATCAGAAATTATGGAGATG---------------GGGCACCTT---
GCTCCTTGGGATGTTGATGATCTGTAG
>EF175209/B/US/1998/WC3_0498_1
ATGCAACCTTTAGAGATATATGCAATAGTA---GCATTAGTAGTAGTAGGAATAATAGCAATAGTTGTGTGGACCTTAGT
ATTAATAGAATATAGGAAAATATTAAGACAAAGAAAAATAGACAGGATAATTGATAGGATAAGGGAAAGAGCAGAAGATA
GTGGCAATGAAAGTGAAGGAGATCAGGAAGAATTATCAGCACTTGTGGAGATG---------------GGGCATCAT---
GCTCCTTGGGATGTTAATGATCTGTAA
>EF175210/B/US/1998/WC3_0498_2
ATGCAACCTTTAGAGATATATGCAATAGTA---GCATTAGTAGTAGTAGGAATAATAGCAATAGTTGTGTGGACCTTAGT
ATTAATAGAATATAGGAAAATATTAAGACAAAGAAAAATAGACAGGATAATTGATAGGATAAGGGAAAGAGCAGAAGATA
GTGGCAATGAAAGTGAAGGAGATCAGGAAGAATTATCAGCACTTGTGGAGATG---------------GGGCATCAT---
GCTCCTTGGGATGTTAATGATCTGTAA
>EF175211/B/US/1998/WC3_0498_3
ATGCAACCTTTAGAGATATATGCAATAGTA---GCATTAGTAGTAGTAGGAATAATAGCAATAGTTGTGTGGACCTTAGT
ATTAATAGAATATAGGAAAATATTAAGACAAAGAAAAATAGACAGGATAATTGATAGGATAAGGGAAAGAGCAGAAGATA
GTGGCAATGAAAGTGAAGGAGATCAGGAAGAATTATCAGCACTTGTGGAGATG---------------GGGCATCAT---
GCTCCTTGGGATGTTAATGATCTGTAA
>EF175212/B/US/1998/WC3_0498_4
ATGCAACCTTTAGAGATATATGCAATAGTA---GCATTAGTAGTAGTAGGAATAATAGCAATAGTTGTGTGGACCTTAGT
ATTAATAGAATATAGGAAAATATTAAGACAAAGAAAAATAGACAGGATAATTGATAGGATAAGGGAAAGAGCAGAAGATA
GTGGCAATGAAAGTGAAGGAGATCAGGAAGAATTATCAGCACTTGTGGAGATG---------------GGGCATCAT---
GCTCCTTGGGATGTTAATGATCTGTAA
>EF178338/B/AU/2004/MS2004_37_040
ATGCTACCTGTACAAATWTTAGCAATAGTA---GCYTTAGTARTASCAGCWRTAATAGCAATAGTTGTGTGRACCATAGT
RATCATARAGKGTRGGAAAATAAAAAGACAAARAAAAATAGATAGGKTTATTDATARAWTAATAGAAAGRGCAGAAGACA
GTGGCAATGAGAGTGACGGGGATCAGRAARAAWTATTCACSCYTKTGRRTATG---------------GGGCMCCYT---
SCTYTTTTGGGTATTAATAATCAGTAG
>EF178354/B/AU/2004/MS2004_37_056
ATGCAACCTTTAGTTATAGCAGCAATAGTA---GCACTAGTAGTAGTAACAATCATAGCAATAGTTGTGTGGACCATAGT
AGTCATAGAATATAGGAAAATATTAAGACAAAGAAAAATAAACAGGATAATTGATAGAATAATAGAANNAGCAGAAGACA
GTGGCAATGAAAGCGAAGGAGACCAAGAGGAATTGTCAGCACTTGTRGAAAGAGGGCATTTRGACATRRGGCATCAT---
GCTCCTTRGGATGTTGATGAYCTGTAA
>EF178358/B/AU/2004/MS2004_37_060
ATGCAATCYTTATACATATTAGCAATAGTA---GCATTAGTAGTAGCAGCAATACTAGCAATAATTGTGTGGTCCATAGT
ATTCATAGAAATTAGGAATANCTTAAGACAAAAAAGAATAGACRGGTTGATTGATAGAATAAGAGAAAGAGCAGAAGACA
GTGGCAATGAAAGTGAAGGAGACCAGGAAGAATTATCAGCACTTGTGGAGATG---------------GGGCATGAT---
GCTCCTTGGAATGTTGATGACCTGTAG
>EF363122/B/US/2000/ES1-16
ATGCCATCTTTAGACATAGCAGCAATAGTA---GCATTAGTAGTAGCAGGAATAATAGCAATAGTTGTGTGGTCCATAGT
ATTCATAGAATATAGGAAAATATTAAGACAAAGAAAAATAGACAGGTTAATTGATAGAATAAGAGAAAGAGCAGAAGACA
GTGGCAATGAGAGTGAAGGGGATCAAGAAGAATTATCAGGACTGGGTGAGATG---------------GGGTACCAT---
GCTCCTTGGGATGTTGATGATCTGTAG
>EF363123/B/US/2000/ES1-20
ATGCCATCTTTAGACATAGCAGCAATAGTA---GCATTAGTAGTAGCAGGAATAATAGCAATAGTTGTGTGGTCCATAGT
ATTCATAGAATATAGGAAAATATTAAGACAAAGAAAAATAGACAGGTTAATTGATAGAATAAGAGAAAGAGCAGAAGACA
GTGGCAATGAGAGTGAAGGGGATCAGGAAGAATTATCAGGACTGGGTGGGATG---------------GGGTACCAT---
GCTCCTTGGGATGTTGATGATCTGTAG
>EF363124/B/US/2004/ES4-24
ATGCAATCTTTACAAATATTAGCACTAGTA---GCATTAGTAGTAGCAATAATAATAGCAATAGTTGTGTGGTCCATAGT
ATTCATAGAATATAGGAAAATATTAGGACAAAGAAAAATAGACAGGTTAATTGATAGAATAAGAGAAAGAGCAGAAGACA
GTGGCAATGAGAGCGAAGGAGATCAGGAAGAATTATCAGCACTTGTGGAGATG---------------GGGCACCAT---
GCTCCTTGGGATATTAATGATCTGTAG
>EF363125/B/US/2004/ES8-17
ATGCAACCTTTACAGATATTAGCAATAGTA---GGATTAGTAGTAGCAGCAATAATAGCAATAATTGTATGGTCTATAGT
ACTTATAGAATATAGGAAAATATTAAGACAGAAAAAAATAGACAGGATAATTGATAGAATAAGAGAAAGAGCAGAAGACA
GTGGCAATGAGAGTGATGGAGACCAGGAAGAATTGGCAGCACTGGGTGAAAGG---------------GGGCATCAT---
GCTCCTTGGGATGTTAATGATCTGTAA
>EF363126/B/US/2004/ES8-43
ATGCAACCTTTACAGATATTAGCAATAGTA---GGATTAGTAGTAGCAGCAATAATAGCAATAATTGTATGGTCTATAGT
ACTTATAGAATATAGGAAAATATTAAGACAGAAAAAAATAGACAGGATAATTGATAGAATAAGAGAAAGAGCAGAAGACA
GTGGCAATGAGAGTGATGGAGACCAGGAAGAATTGGCAGCACTGGGTGAAAGG---------------GGGCATCAT---
GCTCCTTGGGATGTTAATGATCTGTAA
>EF363127/B/US/2004/ES10-53
ATGCTTTCTTTAGTAATATTAGCAATAGTA---GCATTAGTAGTAGTAGCAATAATAGCCATAGTGGTGTGGTCCATAGT
AATCATAGAAATTAGGAAAATATTAAGACAAAAGAAAATAGACAGGGTAATTGATAGAATAAGAGAAAGAGCAGAAGACA
GTGGCAATGAGAGTGATGGAGATCTGGAGGAATTGTCAGCACTTGTGGAGAGGGGGCAGCTGGAGATGGGGCATCAT---
GCTCCTTGGGATGTTGATGATCTGTAG
>EF514697/B/DK/2004/PMVL_018
ATGCCATCTTTAGAAATATTAGCAATAGTA---GCATTAGTAGTAGCAGCAATACTAGCAATAGTTGTGTGGTCCATAGT
ATTCATAGAATATAGGAAAATATTAAGGCAAAGAAAAATAGATAGGTTAATTGATAGAATAAGAGACAGAGCAGAAGACA
GTGGCAATGAGAGTGAAGGGGATCAGGAGGAATTGGCAGCACTGGTGGAGATG---------------GGGCACCAT---
GCTCCTTGGGATATTGATGATCTGTAG
>EF514698/B/DK/2004/PMVL_027
ATGCAATCTTTAGAAATATTAGCAATAGCA---GCATTAGTAGTAGCAGGAATATTAGCAATAGTAGTGTGGTCCATAGT
ATTCATAGAATATAGGAAAATATTAAGACAAAGAAAAATAGATAGGTTAATTGATAGAATAAGAGAAAGAGCAGAAGACA
GTGGCAATGAGAGTGAAGGGGATCAGGAGGAATTATCAGGACTCATGGAGATG---------------GGGCATCAT---
GCTCCTTGGGATATTGATGATCTGTAG
>EF514699/B/DK/2004/PMVL_012
ATGCAACCTTTAGTGATATTAGCAATAGTA---GCTTTAGTAGCAGCAGCAATAATAGCAATAGTTGTGTGGACCATAGT
ACTCATAGAATATAGGAAAATAGTAAAACAAAGAAAAATAGACAGGTTAATTAATAGAATAATAGAAAGAGCAGAAGACA
GTGGCAATGAGAGTGAAGGGGATCAGGAGGAATTATCAGCAATTGCGGGGATG---------------GAGCAGCAT---
GCTCTTTTGGATTTTGCTGATCTGTAG
>EF514700/B/DK/2004/PMVL_013
ATGCAACCTTTAGAGATATTAGCAATAGTA---GCATTAGTAGTAGCAATAATATTAGCAATAGTTGTGTGGACCATAGT
ATTCATAGAATATAAGAAAATATTAAGACAAAGAAAAATAGACAGGTTAATTGACAGAATAGCAGAAAGAGCAGAAGACA
GTGGCAATGAAAGTGAAGGAGACCAAGAGGAATTGTCAGCCCTCGTGGACATG---------------GGGCATGAT---
GCTCCTTGGGTTGTTGTTGATCAGTAG
>EF514701/B/DK/2004/PMVL_049
ATGATACCTTTATACGTAGGAGCAATAGTA---GCATTAATACTAGCAGCAATACTAGCAATAATTGTGTGGTCTATAGT
ATTCATAGAATATAGGAAAATATTAAGACAAAGGAAGATAGATAGATTAATTGATAGAATAAGAGAAAGAGCAGAAGACA
GTGGCAATGAAAGTGAAGGAGATCAAGAGGAATTATCAGCACTGGTGGAGATG---------------GGGCATCAT---
GCTCCTTGGGATGTTAATGATCTGTAG
>EF514702/B/DK/2004/PMVL_025
ATGCAATCCTTACCAATAGCAGCAATAGTA---GCATTAGTAGTAGCAGGAATAATAGCAATAGTGGTGTGGTCTATAGT
ATTAATAGAATATAGGAAAATATTAAAACAAAGGAAAATAGACAAGTTAATTGATAGAATAAGAGAAAGAGCAGAAGACA
GTGGCAATGAAAGTGAAGGGGATCAAGAAGAATTGTCAGCACTTATGGAAATG---------------GGGCATCAT---
GCTCCTTGGGATGTTGATGATTTGTAG
>EF514703/B/DK/2004/PMVL_039
ATGCAACCTTTAGAAATATTAGCAATAGTA---GCATTARTAGYASTAgCAATAATAGCAATAGTKGTGTGGTCCATAGT
ATTCATAGAATATARGRAAATATTAAGACAAAGAAAGATAGACAGGTTAATTGAGAAAATAAGAGAAAGAGCAGAAGACA
GTGGCAATGAGAGTGACGGAGATCAGGAAGAATTGTCAGCACTTGTGGAAATG---------------GGGCACCAT---
GCTCTTTGGGATATTAATGATTTGTAA
>EF514704/B/DK/2001/CTL_016
ATGCAACCTATAGTAATAGTATCAATAGTA---GCATTAGTTGTAGTAGCAATAATAGCAATAGTTGTGTGGTCTATAGT
ATTCATAGAATATAGGAAAATATTAAGACAAAGAAAAATAAATAGGTTAATTGATAGAATAAGAGAAAGAGCAGAAGATA
GTGGCAATGAAAGTGAAGGGGATCAAGAAGAATTATCAATACTTGTGGAGATG---------------GGGCACGAT---
GCTCCTTGGGATGTTAATGATCTGTAG
>EF514705/B/DK/2001/CTL_017
ATGCAATCCTTAGAAATATTAGCAATAGTA---GCACTAGTAGTAGCAGCAATATTAGCAATAGTTGTGTGGACCATAGT
ATTCATAGAATATAGGAAAATATTAAGACAAAGGAAAATAGACAAGATAATTAATAGAATAGCAGAAAGAGCAGAAGACA
GTGGCAATGAGAGTGAAGGAGACCAGGAAGAATTATCCAAACTGGTGGAAAGGGGGCACCTTGGCCTTGGGCACCCT---
GCTCCTTGGGATGTTGATGATCTGTAG
>EF514706/B/DK/2001/CTL_018
ATGCAACCTTTATATATAGCAGCAATAGTA---GGATTAATAGTAGCACTAATATTAGCAATAGTTGTGTGGTCTATAGT
ACTCATAGAATATAGGAAAATATTAAGACAAAGAAAAATAGACAGGTTACTTGATAGAATAAGAGAAAGAGCAGAAGACA
GTGGCAATGAGAGTGAAGGGGATCAGGAAGAATTATCAGCACTTGTGGAGATG---------------GGGCACCAT---
GCTCCTTGGGATATTGATGATTTGTAA
>EF514707/B/DK/2001/CTL_023
ATGCCACCTTTAGTTATATTGGCAATAGTA---GCATTAGTAGTAGCAGCAATAATAGCAATAGTTGTGTGGTCCATAGT
ACTCATAGAATATAGGAAAATATTAAGACAAAGGAAAATAGATAGGTTAATTAATAGAATAGCAGAAAGAGCAGAAGACA
GTGGCAATGAGAGTGAAGGGGATCAGGAAGAACTATCASCACTGGTGGAGAGG---------------GGGTATCTT---
GCTCCTTGGAATGTTGATGATCTGTAG
>EF514708/B/DK/2001/CTL_030
ATGCAACCCTTAGAAATATATACAATAGTA---GCACTAGTAGTTGTAGCAATAATAGCAATAGTTGTGTGGACCATAGT
GTTCATAGAATACAGAAAAATATTAAGACAAAGAAAAATAGACAGGTTACTTGATAGAATAATAGAAAGAGCAGAAGACA
GTGGCAATGAGAGTGACGGGGATCAGGAAGAATTGTCAGCGCTTGTGGAGATG---------------GGGCACCAT---
GCTCCTTGGGATGTTGATGATCTGTAG
>EF514709/B/DK/2001/CTL_033
ATGCAACCTTTAGTAATATTAGCAATAGTA---GGATTAGTAGTAGCAATAATACTAGCAATAATTGTGTGGTCCATAGT
ATTCATAGAATATAGGAAAATATTAAGACAAAGAAAAATAGACAGATTAATTGATAGAATAAGAGACAGAGCAGAAGACA
GTGGCAATGAGAGTGAAGGGGATCAGGAGGAATTGTCAGCGCTGGTGGAGGTG---------------GGGCATCAT---
GCTCCTTGGAATGTTGATGATCTGTAG
>EF514710/B/DK/2001/CTL_035
ATGCTACCCTTAGTAATAGTGTCAATAGTA---GCATTAGTAGTAGTAGCAATAATAGCAATAATTGTGTGGTCCCTAGT
ATTCATAGAATATAGAAAAATATTAAAACAAAGGAAAATAGATAGGTTAATTGATAGAATAAGAGAAAGAGCAGAAGATA
GTGGCAATGAAAGTGAAGGGGATCAGGAGGAATTGTCAATACTTATGGAAATG---------------GGGCACGAT---
GCTCCTTGGGATGCTAATGATCTGTAG
>EF514711/B/DK/2001/CTL_041
ATGCAATCTTTACAAATAGTAGCAATAGTA---GCATTAGTATTAGTAGCAATATTAGCAATAGCTGTGTGGTCCATAGT
ATTCATAGAATATAGGAAAATATTAAGACAAAGAAGAATAGACAGATTAATTGATAGAATAGGAGAAAGAGCAGAAGACA
GTGGCAATGAGAGTGATGGGGATCAGGAGGAATTGTCAGCACTTATGGGAATG---------------GGGCACCAT---
GCTCCTTGGGATATTAATGATCTGTAG
>EF514712/B/DK/2001/CTL_043
ATGCAACCTTTACAAATAGCAGCAATAGTA---GCATTAGTAGTAGTAGCAATAATAGCAATAGTTGTGTGGTCTATAGT
ACTCATAGAATATAGGAAAATATTAAGACAGAGAAAAATAGACAGAATAATTGATAGACTAATAGAGAGAGCAGAAGACA
GTGGCAATGAGAGTGAAGGGGATCAGGAAGAATTGTCAGCACTTGTGGAGATG---------------GGGCATCAT---
GCTCCTTGGATTATTGATGATCTGTAG
>EF637046/B/BR/2003/BREPM2012
ATGCAGCCTTTAGTAATAGTATCAATAGCA---GCATTAGTTGTAGTAACAATAATAGCAATAGTTGTGTGGACCTTAGT
GCTCATAGAATATAGGAAAATATTAAGACAAAGGAAAATAGACAGGTTAATTGATAGAATAGCAGAAAGAGCAGAAGACA
GTGGCAATGAGAGCGAAGGGGACCAGGAAGAATTATCAGCACTTGTGGAGATG---------------GGGCATGAT---
GCTCCTTGGAATGTTAATGATCTGTAG
>EF637047/B/BR/2003/BREPM1040
ATGCAAGCTTTAGAAATAGTAGCAATAGTA---GCATTAGTAGTAGCAGCAATAATAGCAATAGTTGTGTGGACCATAGT
GTTACTAGAATACAGGAAAATATTAAGACAAAGGAAAATAGACAGGCTAATTGATAGAATAAGAGAAAGAGCAGAAGACA
GTGGCAATGAGAGTGAAGGGGATCGGGAAGAATTATCAGCACTGGTGGAGATG---------------GGGCACCAT---
GCTCCTTGGGATGTTGATGATCTGTAG
>EF637048/B/BR/2003/BREPM1038
ATGCAAGCTTTAGAGATAGGAGCAATAGTA---GCATTAGTAGTAGCAGCAATTCTAGCAATAGTTGTGTGGACCATAGT
GGGGATAGAGTATAGGAAAATATTGAGACAAAGAAAAATAGACCAGTTAATTGATAGAATAAGAGAAAGAGCAGAAGACA
GTGGCAATGAGAGCGAAGGAGATCAGGAGGAATTGGCAGGACTTGTGGAAATG---------------GGGCACCAT---
GCTCCTTGGGATGTTAATGATCTGTAG
>EF637049/B/BR/2003/BREPM1035
ATGCAATCTTTACAGATAGTAGCAATAGTA---GCATTAGTAGTAACAGCAATAATAGCAATAGTTGTGTGGTCCATAGT
GCTCATAGAATATAGGAAATTATTAAGACAAAGAAAAATAGATAGGTTAATTGATAGAATAAGAGAAAGAGCAGAAGACA
GTGGCAATGAGAGCGAAGGGGATCAGGAAGAATTGGCAGGACTTGTGGAAAGG---------------GGGCATCTT---
GCTCCTTGGGATGTTGATGATCTGTAG
>EF637051/B/BR/2003/BREPM1032
ATGCAAGCTTTAATAATAGCAGCAATAGTA---GCATTAGTAATAGTGGCCATAATAGCAATAGTTGTGTGGACCATAGT
ACTTATAGAATATAGGAAAATATTAAGACAAAGGAAAATAGATAGGATAATTGATAGAATAAGAGAAAGAGCAGAAGACA
GTGGCAATGAGAGCGAAGGAGACCAGGAAGAATTGTCAGCACTTGTGGAGATG---------------GGGCATCAT---
GCTCCTTGGGATGTTGATGATCTGTAG
>EF637053/B/BR/2003/BREPM1028
ATGCAATCTTTACAGATAGTAGCAATAGTA---GCATTAGTAGTAGCATCATTAATAGCAATAGTAGTGTGGTCCATAGT
ATTAATAGAATATAGGAGAATATTAAGACAAAGAAAGATAGACAGGTTAATTGATAAAATAAGAAAAAGAGAAGAAGACA
GTGGTAACGAGAGTGATGGAGATCAAGAAGAATTATCAGCAT------CTG-----------------GGGCACCAT---
GCTCCTGGGGATATTAATAATCTGTAG
>EF637054/B/BR/2003/BREPM1027
ATGCAATCTATACAAATAGTAGCAATAGTA---GCATTAGTAGTAGTAGCAATAATAGCAATAGTTGTGTGGACCATAGT
AGGGATAGAATATAGGAAAATATTAAGACAAAGAAAAATAGACAGGTTAATTGATAGAATAAGAGACAGAGCAGAAGACA
GTGGCAATGAAAGTGAAGGGGATCAGGAAGAATTGTCAGCACTGGTGGACATG---------------GGGCACCTT---
GCTCCTTGGAATGTTGATGATCTGTAA
>EF637056/B/BR/2003/BREPM1024
ATGCAATCTTTGCAAATAGCAGCAATAGTA---GCATTAGTAGTAGCAGCAATAATAGCAATAGTTGTGTGGACCATAGT
GTTAATAGAATACAGGAAAATATTAAGACAAAGAAAAATAGACAGGTTAATTGATAGGATAACAGAAAGAGCAGAAGACA
GTGGCAATGAGAGCGAAGGGGATCAAGAAGAATTGTCAGCTCTTATGGAGATG---------------GGGCATCAC---
GCTCCTTGGGATGTTGATGATTTGTAA
>EF637057/B/BR/2003/BREPM1023
ATGCAACCCTTAGCCATAGTATCAATAGTA---GCATTAGTAGTAGCAGCAATACTAGCAATAGTTGTGTGGACCATAGT
ATATATAGAATATAAGAAAATAGTAAGACAAAGGAAAATAGATAGGTTAATCGATAGAATAACAGAAAGAGCAGAAGACA
GTGGCAATGAAAGTGAGGGTGATCAGGATGAGTTATCAGCAATTATGGAAAGG---------------GGGTACCTT---
GCTCCTTGGGATGTTAATGATCTGTAG
>EF694037/B/IN/-/11807
ATGCAACCCTTAGTATTAGCAGCAATAGTA---GCATTAGTAGTAGCAGTAATAATAGTAATAGTAGTGTGGTCCATAGT
AATCATAGAATACAGGAAACTATTGAGACAAAAGAAAATAGACAGGTTAATTGATAGAATAAGAGAAAGAGCAGAAGACA
GTGGCAATGAGAGTGACGGGGATCAGGAGGAATTATCAGGGCTTGTGGAGATG---------------GGGCACCAA---
GCTCTTTGGGATACTGATGATCTGTAG
>EU541617/B/-/-/pIIIB
ATGCAACCTATACAATA----GCAATAGTA---GCATTAGTAGTAGCAATAATAATAGCAATAGTTGTGTGGTCCATAGT
AATCATAGAATATAGGAAAATATTAAGACAAAGAAAAATAGACAGGTTAATTGATAGACTAATAGAAAGAGCAGAAGACA
GTGGCAATGAGAGTGAAGGAGAA---------ATATCAGCACTTGTGGAGATGGGGGTGGAGATG---GGGCACCAT---
GCTCCTTGGGATGTTGATGATCTGTAG
>EU616639/B/US/-/AC160_T1_Day_22_Dom
ATGCAATCTTTACAGATATTAGCAATAGCA---GCATTAATAGTAGCAGCAATAATAGCAATAGTTGTGTGGTCTATAGT
AGTCATAGAATATAGGAAAATATTAAGACAAAAGAAAATAGACAGGTTAATTGATAGAATAAGAGAAAGAGCAGAAGACA
GTGGCAATGAGAGTGAAGGGGATCAGGAGGAATTGTCAAAACTTGTGGAGATG---------------GGGCACCTT---
GCTCCTTGGGATATTGATGATCGGTAG
>EU616640/B/US/-/AC160_T2_Day_83_Dom
ATGCAATCTTTACAGATATTAGCAATAGCA---GCATTAATAGTAGCAGCAATAATAGCAATAGTTGTGTGGTCTATAGT
AGTCATAGAATATAGGAAAATATTAAGACAAAAGAAAATAGACAGGTTAATTGATAGAATAAGAGAAAGAGCAGAAGACA
GTGGCAATGAGAGTGAAGGGGATCAGGAGGAATTGTCAAAACTTGTGGAGATG---------------GGGCACCTT---
GCTCCTTGGGATATTGATGATCGGTAG
>EU616641/B/US/-/AC160_T3_Day_419_Dom
ATGCAATCTTTACAGATAGTAGCAATAGCA---GCATTAATAGTAGCAGCAATAATAGCAATAGTTGTGTGGTCTATAGT
AGGCATAGAATATAGGAAAATATTAAGACAAAAGAAAATAGACAGGTTAATTGATAGAATAAGAGAAAGAGCAGAAGACA
GTGGCAATGAGAGTGAAGGGGATCAGGAGGAATTGTCAAAACTTGTGGAGATG---------------GGGCACCTT---
GCTCCTTGGGATATTGATGATCGGTAG
>EU616642/B/US/-/AC160_T4_Day_503_Dom
ATGAAATCTATACAGATAGCAGCAATAGTA---GCATTAGTAGTAGGAGTAATAATAGCAATAATTGTGTGGACCATAGT
ATTCATAGAATATAGGAAAATAAAAAGACAAAGAAAAATAAACAGGTTAATTGATAGAATAACAGAAAGAGCAGAAGACA
GTGGCAATGAGAGTGATGGGGACCAAGAAGAATTGTTGGCAT------GGG-----------------GGGCATCTT---
GCTCCTTGGRATGTTAATGATCTGTAA
>EU616643/B/US/-/AC160_T5_Day_545_Dom
ATGAAATCTATACAGATAGCAGCAATAGTA---GCATTAGTAGTAGGAGTAATAATAGCAATAATTGTGTGGACCATAGT
ATTCATAGAATATAGGAAAATAAAAAGACAAAGAAAAATAAACAGGTTAATTGATAGAATAACAGAAAGAGCAGAAGACA
GTGGCAATGAGAGTGATGGGGACCAAGAAGAATTGTTGGCAT------GGG-----------------GGGCATCTT---
GCTCCTTGGGATGTTGATGATCTGTAA
>EU616644/B/US/-/AC160_T6_Day_664_Dom
ATGAAATCTATACAGATAGCAGCAATAGTA---GCATTAGTAGTAGGAGTAATAATAGCAATAATTGTGTGGACCATAGT
ATTCATAGAATATAGGAAAATAAAAAGACAAAGAAAAATAAACAGGTTAATTGATAGAATAACAGAAAGAGCAGAAGACA
GTGGCAATGAGAGTGATGGGGACCAAGAAGAATTGTTGGCAT------GGG-----------------GGGCATCTT---
GCTCCTTGGGATGTTGATGATCTGTAA
>EU616645/B/US/-/AC160_T7_Day_762_Dom
ATGAAATCTATACAGATAGCAGCAATAGTA---GCATTAGTAGTAGGAGTAATAATAGCAATAATTGTGTGGACCATAGT
ATTCATAGAATATAGGAAAATAAAAAGACAAAGAAAAATAAACAGGTTAATTGATAGAATAACAGAAAGAGCAGAAGACA
GTGGCAATGAGAGTGATGGGGACCAAGAAGAATTGTTGGCAT------GGG-----------------GGGCATCTT---
GCTCCTTGGGATATTGATGATCTGTAA
>EU616649/B/US/-/AC160_T9_Day_1034_Dom
ATGCAATCTATACAGATAGCAGCAATAGTA---GCATTAGTAGTAGGAGTAATAATAGCAATAATTGTGTGGACCATAGT
ATTCATAGAATATAGAAAAATAAAAAGACAAAGAAAAATAAACAGGTTAATTGATAGAATAACAGAAAGAGCAGAAGACA
GTGGCAATGAGAGTGATGGGGACCAAGAAGAATTGTTGGCAT------GAG-----------------GGGCATCTT---
GCTCCTTGGAATGTTGATGATCTGTAA
>EU786672/B/ES/2005/X1890
ATGCAACCTTTATCTATATTAGCAGTAGTA---GCACTAGTAGTAGCAATAATAATAGCAATAGTTGTGTGGACCATAGT
AGTCATAGAATATAGAAAAATATTAAGACAAAAGAAAATAGACAGGTTAATTGATAGAATAAGAGAAAGAGCAGAAGACA
GTGGCAATGAGAGTGAAGGGGATCAGGAAGAGTTATCAGCACTTGTGGAGATG---------------GGGCACCAT---
GCTCCTTGGGTTGTTAATGATCTGTAG
>EU786674/B/ES/2006/X1958
ATGCAATCCTTAACAATAGTAGCAATAGTA---GCATTAGTAGTAGCAATAATAATAGCAATAGTTGKGKGGYCTATAGT
AGCCATAGAATATAGGAGAATATCAAGACAAAAGAAAATAGACAGGTTAATTGATAGAATAAGAGAAAGAGCAGAAGACA
GKGGCAATGARAGKGAAGGARATCAGGAA---------GCACTTTTGGAAATG---------------GGGCACCTT---
GCTCCTTGGGATATTGATGATCTGTAA
>EU786675/B/ES/2006/X1959
ATGCAATCCTTATATATATTAGGAATAGTA---GCATTAGTAGTAGCAGCAATACTAGCAATARTTGTATGGACCATAGT
RTTAATAGAATATAGGAAAATATTAAGACAAAGAAAAATAGACAGGTTAATTGAAAGAATAAGTGAAAGAGCAGAAGACA
GTGGCAATGAGAGTGASGGGGATCAGGAAGAATTATCAGCACTTGTGGAGAGG---------------GGGCATCTT---
GCTCCTTGGAATATTGATGATATGTAG
>EU786676/B/ES/2006/X1998
ATGCAATCTTTAATAATATTARTAATAGTA---GCTTATATAGTAGCAATAATATTAGCAATAATTGTGTGGACCATAGT
ATACATAGAATATAGGAAAATATTAAGACAAAGAAGAATAGACAGATTAATTGCTAGAATAAGAGAAAGAGAAGAAGACA
GTGGCAATGAGAGTGAAGGGGATCAGGAAGAATTATCAACATTGGTGGAAATG---------------GGGGACCAT---
GTTCCTTTGGTTATTAATAATCAGTAG
>EU786677/B/ES/2006/X2102
ATGCAACCCTTAGAAATAGCATCAATAATA---GCATTAGTAATAGCAGCAATAATAGTAATAGTTGTGTGGAGCATAGT
ACTCATAGAATATAGGAAAATATTAAGACAAAGGAAAATAGACAAGTTAATTGATAGAATAAGAGAAAGAGCAGAAGACA
GTGGCAATGACAGCGAAGGGGACCAGGAAGAATTATCAGCACTTGTGGAGAGG---------------GGGCACGAT---
GCTCCTTGGGATGTTAATGATCTGTAG
>EU786678/B/ES/2007/X2149
ATGCAACCGCTAATCATAGGAACAATAGGA---GCATTAATAGTAGCAGGAATAATAGCAATAGTTGTGTGGACCATAGT
ATTCTTAGAATATAAGAAAATATTAAGACAAAGAAAAATAGATAGGTTGCTTGAGAGAATAAGAGACAGAGCAGAAGACA
GTGGCAATGAGAGTGACGGGGATCAGGAGGAATTATCAGCACTTGTGGGGGTG---------------GGGGACCAT---
GTTAATTTGGTTATTAATGAGCTGTAG
>EU786679/B/ES/2007/X2210_3
ATGCAACCCTTGCACATAGCAGCAATAGTA---GCATTAGTAGTAGCAGCAATAATAGCAATAGTTACATGGTCTATAGT
AATCATAGAATATAGGAAAATATTAAGACAAAGGAAAATAGATAGGTTAATTGATAGAATACAAGAAAGAGCAGAAGACA
GTGGCAATGAGAGTGAAGGGGATCAGGAAGAATTGTCAGCACTTATGGAGATG---------------GGGCACCGT---
GCTCCTTGGGATGTTGATGATTTGTAG
>EU786680/B/ES/2007/X2231
ATGCAACCTCTAGAAATATTAGCAATAGTA---GCATTAGTAGTAGCAGCAATACTAGCAATAGTGGTGTGGACCATAGT
ATACTTAGAATATAGGAAAATAGTAAAACAAAGAAAAATAGATAGATTACTTGATAGAATAAGTGAAAGAGCAGAAGACA
GTGGCAATGAGAGTGAAGGGGACCAGGAGGAATTATCAGCACTTATGGAAATG---------------GGGCACTAT---
GCTCCTTGGGTTGTTAATGATCTATAG
>EU839596/B/DO/2005/05DO_162387
ATGCAACCTTTAGTAATATTAGCAATAGTA---GCATTAGTAGTAGCAGCAATAATAGCAATAGTTGTATGGACCATAGT
ACTCATAGAATATAGGAAAATATTAAGACAAAGAAAAATAGACAGGTTAATTGATAGGATAAGAGAAAGAGCAGAAGACA
GTGGCAATGAGAGTGAGGGAGACCAGGAAGAATTATCAGCACTTTGTGAAATG---------------GGGCATCAT---
GCTCCTTGGGATGTTGATGACCTATAG
>EU839597/B/DO/2005/05DO_160884
ATGCACTCTWTACAAGTAATAGCAATAGTA---GCATTAGTAGTAGCAGCAATAATAGCAATAATTGTATGGTCTATAGT
ATTCATAGAATATAGGAAAATATTAAGGCAAAGAAAAATAGATAGGTTACTTGATAGAATAAGAGAAAGAGCAGAAGACA
GTGGCAATGAGAGCGATGGGGATGAGGAGCCACTGGCAGCACTTGTGGAGAAT---------------GGGCACCTT---
GCTCCTTGGGATGTTGATGATCTGTAG
>EU839598/B/DO/2005/05DO_163007
ATGCAATCCTTARAAATAGCAGCAATAGTA---GGATTAATAGTAGCAGCACTAATAGCAATAATTGTGTGGACCATAGT
ACTCTTAGAATATAGGAAAATATTAAGGCAAAGAAGAATAGACAGGTTAATTGATAGAATAAGAGAAAGAGCAGAAGACA
GTGGCAATGAAAGTGAAGGAGATGAGGAGGCATTGGCAGCCCTGGTGGACATG---------------GGGCATGAT---
GCTCCTTGGGATGCTAATGATTTGTAG
>EU839600/B/HT/2005/05HT_129517
ATGCAATCCTTACTAGTATATTCAATAATA---GCATTARTAGTAGCAGCAATACTAGCAATAGTTGTGTGGACTATAGC
ATTCATAGAATATAGAAAACTAAAAAGACAAAAAAAGATAGACAGGTTAATTGATAGAATAGCTGAAAGAGCAGAAGATA
GTGGCAATGAGAGTGAAGGAGATCAGGAAGAACTA------CTTATGGAAATG---------------GGGCATCAT---
GCTCCTTGGGATGTTAATGATCTGTAG
>EU839601/B/HT/2005/05HT_129696
ATGCAACCTTTACAAATATYAGCAATAGTA---GCATTAGTAATAGCAGSAATAATAGCAATAGTTGTGTGGACCATAGT
ATTCATAGAATATAAGAAAATATTAAGGCAAAGAAAAATAAATAGGTTACTTGATAGAATAAGAGAAAGAGCAGAAGACA
GTGGCAATGAGAGTGAAGGAGATCAGGAGGCGTTGGCAGCACTTGTGGAGATG---------------GGGCACGAT---
GCTCCTTGGGATGTTGATGATCTGTAG
>EU839602/B/HT/2005/05HT_129389
ATGCAATCYTTAYAWRTATTAGCAATAGTA---GCATTAGTAGTAGCAGYAATAMTRGCAATAATTGTGTGGWCCATAGT
ATTCATAGAATATAGGARAATAAARAGACAAAAAAGAATAGATAGATTAATTGATAGAATAAGAGAYAGAGCAGAGGACA
GTGGAAATGAGAGTGAAGGGGATCAGGAAGAATTATCAGCACTGGTGGACATG---------------GGGCACCTT---
GCTCCTTGGGATGTTAATGATCTGTAG
>EU839603/B/HT/2005/05HT_129473
ATGWCATCTTTATACATATTAKCAATAGTA---GCATTAGTAGTAGCAGCAATATTAGCAATAATAGTGTGGACCATART
ATACATAGAATATAGGAAAATATTAARAGAAAAGAAAATAGACAAGTTAMTTGCTAGRATAGCAGAAAGAGCAGAAGACA
GTGGCAATGAGAGTGAAGGGGACCAAGAAGAGTTGTCAGCACTTGTGGAAATG---------------GGGCACCAT---
GCTCCTTGGGATGTTAATGATCTGTAG
>EU839604/B/HT/2005/05HT_129805
ATGATTTCCTTACAAATAGCAGCAATAGTA---GCATTAGTAGTAGCAGCAATACTAGCAATAGTTGTGTGGACCTTAGT
ATTAATACAGTATAGGCAAATAAGAAGACAAAGAAAAATAGACAGGTTAATTGAGAGAATAAGTGAAAGAGCAGAAGACA
GTGGCAATGAGAGCGAAGGGGATCAGGAAGACTTGGAAGCACTTGTGGGGATG---------------GGGCACCTT---
GCTCCTTGGGATGTTAATGATATGTAG
>EU839605/B/JM/2005/05JM_KJ108
ATGCAATCTTTAGAGATAATAGCAATAGTA---GCATTAGTAGTAGCAATAATAATAGCAATAGTTGTGTGGACAATAGT
ATACATAGAATATAGGAAAATATTAAGACAAAGAAAAATAGACAGGTTAATTGATAGAATAAGAGAAAGAACAGAAGACA
GTGGCAATGAGAGTGAGGGGGATCAAGAAGAATTGTCAGCGCTTGTGGAAATG---------------GGGCATCAT---
GCTCCTTGGGATGTTGATGATCTGTAG
>EU839606/B/TT/2000/00TT_CRC08767
ATGCAATCCTTAGAAATACTAGCTATAGTA---GCATTAGTAGTAGCAGCAATMATAGCAATAATTGTGTGGACTATAGT
ATTCATAGAAATTAGGAAAATACAAAAACAAAAGAAAATAGACAAGATAATTAATAGAATAATAGAAAGAGCAGAAGACA
GTGGCAATGAGAGTGAAGGAGACCAGGAGGAATTGGCAGCACTTGTGGAGATG---------------GGGCACGAT---
GCTCCTTGGGATGTTAATGATCTGTAA
>EU839607/B/TT/2000/00TT_CRC50018
ATGCTGRCTCTACAAATATTAGCAATAGTA---GCATTAGTAATAGSAGCAATAATAGCAATAGTTGTGTGGACCATAGT
AGGTATAGAATATAGGAAAATATTAAGACAAAAGAAAATAGACAGGTTGATTGATAGAATAGCACTAAGAGCAGAAGACA
GTGGCAATGAGAGTGAAGGGGATCAGGAAGATTTGGCAGCACTTATGGAAATG---------------GGGCACCAT---
GCTCCTTGGGATGTTGATGATCTGTAG
>EU839608/B/TT/2001/01TT_CRC50069
ATGCAATCCTTASWAATAGCAGCAATAACA---GCATTAGTAATAGYRGYAATAATAGCAMTAGTTGTATGGACCATAGT
AGCCATAGAATATAGGAAAATATTAAGACAAAGAAAAATAGACARAATAATTGATAGAATAAGAGAAAGAGCAGAAGACA
GTGGCAATGAGAGTGAAGGGGATCAAGAGGAATTGGCAGGGCTTTTGGAGATG---------------GGGCACCAT---
GCTCCTTGGGATGTTGATGATCTGTAG
>EU839609/B/TT/2000/00TT_CRC50060
ATGCAAYCTTTACAAATATYAGCAGTAGTA---GCATTAGTGGTAGYAGCAATAATAGCAATAGTTGTCTGGACTATAGT
ATACATAGAATATAGGAAAATATTAAGACAAAGGAAAATAGACAGGMTAATTGATAGAATAATAGAAAGAGCAGAAGACA
GTGGCAATGAGAGTGAAGGTGATCAGGAAGAATTGTCAGCGCTTGTGGAGATG---------------GGGCACGAT---
GCTCCTTGGGATGTTAATGATCTGTAG
>EU839610/B/TT/2001/01TT_CRC50077
ATGCAATCTTTACAAATATTAGCAGTAGTA---GCATTAGTGGTAGCAGCAATAATAGCAATAGTTGTCTGGACTATAGT
ATACATAGAATATAGGAAAATATTAAGACAAAGGAAAATAGACAGGATAATTGATAGAATAATAGAAAGAGCAGAAGACA
GTGGCAATGAGAGTGAAGGGGATCAGGAAGAATTGTCAGCGCTTGTGGAGATG---------------GGGCACGAT---
GCTCCTTGGGATGTTAATGATCTGTAG
>FB341548/B/FR/1983/HXB2_patent
ACGCAACCTATACCAATAGTAGCAATAGTA---GCATTAGTAGTAGCAATAATAATAGCAATAGTTGTGTGGTCCATAGT
AATCATAGAATATAGGAAAATATTAAGACAAAGAAAAATAGACAGGTTAATTGATAGACTAATAGAAAGAGCAGAAGACA
GTGGCAATGAGAGTGAAGGAGAA---------ATATCAGCACTTGTGGAGATGGGGGTGGAGATG---GGGCACCAT---
GCTCCTTGGGATGTTGATGATCTGTAG
>FB707281/B/FR/1983/HXB2-patent
ACGCAACCTATACCAATAGTAGCAATAGTA---GCATTAGTAGTAGCAATAATAATAGCAATAGTTGTGTGGTCCATAGT
AATCATAGAATATAGGAAAATATTAAGACAAAGAAAAATAGACAGGTTAATTGATAGACTAATAGAAAGAGCAGAAGACA
GTGGCAATGAGAGTGAAGGAGAA---------ATATCAGCACTTGTGGAGATGGGGGTGGAGATG---GGGCACCAT---
GCTCCTTGGGATGTTGATGATCTGTAG
>FJ195086/B/BR/2004/BREPM1070
ATGCAACCTTTAGTAATAGTAGGAATAGTA---GCATTAGTAGTAGCAACAATAATAGCAATAATTGTGTGGACCATAGT
GCTTATAGAATATAGGAGAATATTAAAACAAAGAAAAATAGATAGGTTAATAGATAGAATAAGAACAAGAGCAGAAGATA
GTGGCAATGAGAGCGAAGGGGATCAAGAAGAGCTATCAAAACTTATGGAGATG---------------GGGCACGAT---
GCTCCTTGGGATGTTAATGATTTGTAA
>FJ195088/B/BR/2005/BREPM1084
ATGCAACCTTTACAAATATTAGCAATAGCA---GCATTAGTAATAGCAGCAATAATAGTAATAGTTGTGTGGACTATAGT
GTTCATAGAATACAGGAAACTAAGAAGACAAAGGAAAATAGACAGGTTAATTGATAGAGTAAGAGAAAGAGCAGAAGACA
GCGGCAATGAGAGCGAAGGAGATCAGGAAGAATTGTCAGCACTGGTGGAAGTG---------------GGGCACCAT---
GCTCCTTGGGATGTTGATGATCTGTAG
>FJ195089/B/BR/2005/BREPM1093
ATGCCACCTTTACACATAATAGCAATAGTA---GCATTAGTAGTAGCAGCAATAATAGCAATAGTTGTGTGGACTATAGT
GCTTTTAGAATATAGGAAGATATTAAGACAAAGAAAAATAGACAGATTAATTGATAGAATAGCAGAAAGAGCAGAAGACA
GTGGCAATGAAAGCGAAGGGGATCAGGAGGAATTGGCAAAACTTGTGGAGATG---------------GGGCACCAT---
GCTCCTTGGGATGTTGATGATCTGTAG
>FJ195090/B/BR/2004/BREPM1066
ATGCCAGCTTTACTAATATTAGCAATAGTA---GCATTAGTAGTAGCAGCAATATTAGCAATAATTGTGTGGACCATAGT
GTTTATAGAATATAGGAAAATATTAAGACAAAGAAGAATAGACAGATTAATTGATAGAATAAGAGAAAGAGCAGAAGACA
GTGGCAATGAGAGTGAAGGAGATCAGGAGGAATTATCAGCACTTGTGGAGAGG---------------GGGCATGAT---
GCTCCTTGGAATGTTAATGATCTGTAG
>FJ195091/B/BR/2005/BREPM1081
ATGAAACCTTTACAAATAGCAGCAATAGTA---GCTTTAGTAGTAGTAGGAATACTAGCAATAGGTGTGTGGACCATAGT
ACTTATAGAATATAGGAAAATATTAAGACAAAGAAGAATAGACAGATTAATTGATAGAATAAGGGAAAGAGCAGAAGACA
GTGGCAATGAGAGCGAGGGAGATCAGGAAGAATTA------CTGGTGGAGATG---------------GGGCACGAT---
GCTCCTTGGGATGTTAATGATCTGTAG
>FJ388890/B/CY/2005/CY018
ATGAACTCTTTAACTATATTAGCAATAGTA---GCATTAATAGTAGCAGCAATAATAGCAATAGTTGTGTGGTCTATAGT
ATTCATAGAATATAGGAAAATAAGAAAACAAAAGCAAATAGACAGGTTAATTGATAGAATAATAGAAAGAGCAGAAGACA
GTGGCAATGAAAGTGAAGGAGATCAGGAAGAATTGTCAGCGCTGGTGGAAAGG---------------GGGCATCTT---
GCTCCTTGGGATGTTAATGATTTGTAG
>FJ388891/B/CY/2005/CY020
ATGCAATCCTTAACTATATTAGCAATAGTA---GCATTAGTAGTAGCAGCAATAATAGCAATAGTGGTGTGGACCATAGT
ATTCATAGAATATAAGAAAATATTAAGACAAAGGAAAATAGATAGGTTAATTGATAGAATAGCAGAAAGAGCAGAAGACA
GTGGCAATGAGAGTGAAGGAGATCATGAAGAATTGTCAGCGCTGGTGGAGATG---------------GGGCACCAT---
GCTCCTTGGGTTGTTAATGATTTGTAA
>FJ388895/B/CY/2005/CY028
ATGAAACCCTTAATTATAGCATCAATAGTA---GCATTAGTAGTAACAGGAATAATAGCAATAGTTGTGTGGACCATAGT
ATTCATAGAATATAGGAGATTAAGAAAACAAAAGAAAATAAACAGGATAATTGATAGAATAAGAGAAAGAGCAGAAGACA
GTGGCAATGAGAGTGAGGGAGATCAGGAAGACTTGGCAGCGCTGGTGGAGATG---------------GGGCACGAT---
GCTCCTTGGGATGTTGATGATCTGTAG
>FJ388898/B/CY/2005/CY032
ATGCAATCTGTAGCAATATTAGCAATAGTA---GCACTAGTAGTAGTAGCAATAATAGCAATAATTGTGTGGACCATAGT
ACTCATAGAATATAGGAAAATATTAAGACAAAGAAAAATAGATAGGATAATTGATAGGATAATAGAAAGAGCAGAAGACA
GTGGCAATGAGAGTGAAGGGGACCAAGAGGAATTATCAGCACTTATGGAGATG---------------GGGCATGAT---
GCTCCTTGGGTTGTTGATGATCTGTAG
>FJ388899/B/CY/2005/CY037
ATGCACCCTTTACAAGTAGCAGCAATAGCA---GGCTTAGTAGTAGCAGTAATAATAGCAATAATTGTGTGGTCCATAGT
ATTCATAGAATATAGGAAAATATTAAGACAAAGAAAAATAGACAGGTTAATTGATAGAATAAGAGAAAGAGCAGAAGACA
GTGGCAATGAGAGTGAAGGGGACCAGGAAGAATTATCAGCACTTGTGGAAATG---------------GGGGATCAT---
GCTCCTTGGGATGTTAATGATCTGTAA
>FJ388904/B/CY/2005/CY055
ATGCAATCTTTATCAATAGTAGCAATAGTA---GCATTAATAGTTGCAGCAATAATAGCAATAGTTGTGTGGACTATAGT
GTTAATAGAATACAGGAAAATATTAAGACAAAGAAAAATAGACAGGTTAATAGATAAAATAAGAGAAAGAGCAGAAGACA
GTGGCAATGAAAGCGAAGGAGATCAGGAAGAATTGTCAGCACTGGGTGAGATG---------------GGGCATCAT---
GCTCCTTGGGATGTTGATGATCTGTAG
>FJ388905/B/CY/2005/CY056
ATGAACTCTTTAACAATACTTGCAATAGTA---GCATTAGTAGTAGCAGCAATAATAGCAATAGTTGTGTGGACCATAGT
ACTCATAGAATATAGGAAAATATTAAGACAAAGAAAAATAGACAGGTTAATTGAAAGAATAAGTGAAAGAGCAGAAGACA
GTGGCAATGAGAGCGAGGGAGATCAGGAAGAATTATCAGCACTTATGGAGATG---------------GGGCATCAT---
GCTCCTTGGGTTGTTGATGATCTGTAG
>FJ388910/B/CY/2005/CY065
ATGCAACCTTTAGAAGCATATTCAATAGTA---GCATTAGTAGTAGTAGCAATAATAGTAATAGTTGTGTGGTCTCTAGT
ACTCATAGAATATAGGAAAATATTAAGACAAAAGAAAATAGACAGGCTAATTGATAGAATAAGAGAAAGAGCAGAAGATA
GTGGCAATGAGAGTGAGGGGGATCATGAAGAATTATCAGCACTTGTGGAAAGG---------------GGGCATCTT---
GCTCTTGGGGATATTGATGATCTGTAG
>FJ388911/B/CY/2005/CY067
ATGCTCCCTATGCAAATATTAGCAATAGTA---GCACTAGTAGTAGCAGCAATAATAGCAATAGTTGTGTGGGCCATAGT
GTTCATAGAATACAGAAAAATATTAAGACAAAGAAAAGTAGACAGGATAATTGATAGAATAAGAGAAAGAGCAGAAGACA
GTGGCAATGAGAGCGAAGGAGATCAGGAAGAATTGTCAGCACTTTTGGAAATG---------------GGGCACGAT---
GCTCCTTGGGTTGTTGATGATCTGTAG
>FJ388912/B/CY/2005/CY068
ATGCAATCCTTACAAATAGCAGCAATAGTA---GCATTAGTAGTAGCAGCAATAATAGCAATAGTTGTGTGGTCCATAGT
ATTAATAGAATATAGGAGAATATTAAAACAAAGAAAAATAGACAGGTTAATTGATAGAATAAGAGAAAGAGCAGAAGACA
GTGGCAATGAGAGTGAAGGGGATCAGGAAGAATTATCAGCACTTGTGGAGATG---------------GGGCATGAT---
GCTCCTTGGGATATTGATGATCTGTAG
>FJ388914/B/CY/2005/CY072
ATGCAATCTTTAGAGATATTAGCAATAGTA---GCATTAGTAGTAGCAGCAATAATAGCAATAGTTGTGTGGTCCATAGT
ATTAATAGAATATAGGAAAATATTAAGACAAAGGAAAATAGACAGGTTAATTGATAGAATAGCAGAAAGAGCAGAAGACA
GTGGCAATGAGAGTGAAGGGGATCAGGAAGAATTGGCAGCGCTGGTGGAGATG---------------GGGCACCAT---
GCTCCTTGGGATGTTGATGATTTGTAG
>FJ388915/B/CY/2005/CY074
ATGCAGCCTTTAGTAATATTAACAATAGTA---GCATTTGTAGTAGTAACAATAATAGCAATAGTTGTGTGGTCCATAGT
ATTCATAGAATATAGGAAAATATTAAGACAAAGAAGAATAGATAGGTTAATTGATAGAATAAGAGAAAGAGCAGAAGACA
GTGGCAATGAGAGTGAAGGGGATCATGAAGAATTGGCAGGGATGCTGGACATG---------------GGGCACGAT---
GCTCCTTGGAATGTTGATGATCTGTAG
>FJ388916/B/CY/2005/CY075
ATGCACCCTTTATCAATATTAGCAATAGTA---GCATTAATAGTTGCAGCAATAATAGCAATAGTTGTGTGGACTATAGT
GTTAATAGAATACAGGAAAATATTAAGACAAAGAAGAATAGACAGGTTAATTGATAGAATAAGAGAAAGAGCAGAAGACA
GTGGCAATGAGAGCGAAGGAGATCAGGACGAATTGTCAGCACTGGGTGAGATG---------------GGGCATCAG---
GCTCCTTGGGATGTTGATGATCTGTAG
>FJ388918/B/CY/2005/CY087
ATGTCACCTTTAGAAATAGTAGCAATAGTA---GCATTAGTAGTAGCAGCAATAATAGCAATAGTTGTGTGGTCCATAGT
ATTCATAGAATATAGGAAAATATTAAGACAAAGAAGAATAGACAGGTTAATTGATAGGATAAGAGAAAGAGCAGAAGACA
GTGGCAATGAGAGTGAAGGGGATCAGGAGGAGTTGTCAGCGATGCTGGAAATG---------------GGGCACCAT---
GCTCCTTGGGATGTTGATGATCTGTAG
>FJ388919/B/CY/2005/CY088
ATGTCACCCTTAGAAATATCAGCAATAGTA---GCATTAGTAGTAGCAGCAATAATAGCAATAGTTGTGTGGTCTATAGT
ATTAATAGAATATAGGAAAATATTAAGACAAAGGAAAATAGATAGGTTAATTCTGAGAATAACAGAAAGAGCAGAAGACA
GTGGCAATGAGAGTGAAGGGGATCAAGAGGAATTGGCAGGGCTGGTGGAGATG---------------GGGCATGAT---
GCTCCTTGGGATGTTGATGATTTGTAG
>FJ388920/B/CY/2005/CY089
ATGACACCCTTACAAATATCAGCAATAGCA---GCATTAGTAGTAGCAGCAATAATAGCAATAGTTGTGTGGTCTATAGT
ATTAATAGAATATAGGAAAATATTAAGACAAAGGAAAATAGATAGGTTAATTAAGAGAATAACAGAAAGAGCAGAAGACA
GTGGCAATGAGAGCGAGGGGGATCAGGATGAATTGGCAACGCTGGTGGAGATG---------------GGGCACGAT---
GCTCCTTGGGATGTTGATGATTTGTAG
>FJ388923/B/CY/2005/CY093
ATGCAATCCTTACAGATATTAGCAATAGTA---GCATTAGTAGTAGCAGCAATAATAGCAATAGTTGTGTGGTCCATAGT
ATTCATAGAATATAGGAAAATATTAAGACAAAGGAAAATAGACAGGTTAATTGATAGAATAGCAGAAAGAGCAGAAGACA
GTGGCAATGAGAGTGAAGGAGATCAGGAAGAATTGTCAGCGCTGGTGGATATG---------------GGGCACCAT---
GCTCCTTGGGATGTTGATGATTTGTAG
>FJ388924/B/CY/2005/CY097
ATGATACCTTTACAGATATTAGCAATAGTA---GCATTAGTAATAGTAGCAATAATAGCAATAGTTGTGTGGTCCATAGT
ATTAATAGAATATAGGAGAATATTAAGACAAAGGAAAATAGATAGGTTAATTAATAGAATAGCAGAAAGAGCAGAAGACA
GTGGCAATGAGAGTGAAGGGGATCAGGAAGAATTGTCAGCGCTGGTGGAGATG---------------GGGCACCAT---
GCTCCTTGGGATGTTGATGATTTGTAG
>FJ388927/B/CY/2005/CY110
ATGCAATCTTTAGAGATATTAGTGATAGTA---GCATTTGTAGTAGCAATAATAATAGCAATAGTTGTGTGGTCCATAGT
ACTCATAGAATATAGGAAAATATTAAGACAAAGAAGAATAGACAGATTAATTGATAGAATAAGAGAAAGAGCAGAGGACA
GTGGCAATGAGAGTGATGGGGATGAGGAACAATTGGCAACACTTCTGGAGATG---------------GGGCACGTT---
GCTCCTAGGAATATTGATGATCTGTAG
>FJ388930/B/CY/2005/CY113
ATGCACTCGTTACAAATATTAGCAATAGTA---GCATTAGTAGTAGCAGCAATAATAGCAATAGTTGTGTGGTCTATAGT
ATTCATAGAATATAGGAAAATATTAAGACAAAGAAAAATAGACAGGTTAATTGATAGAATAGCAGAAAGAGCAGAAGACA
GTGGCAATGAGAGTGAAGGAGATCAGGAAGAATTATCAGCACTTGTGGAAAGGGGGCACCTTGCTCCTGGGCACCAT---
GCTCCTTGGGATATTGATGATCTGTAG
>FJ388931/B/CY/2005/CY120
ATGCAACCTTTAGTAATAGCAGCAATAGTA---GCATTAGTAGTAGCAGCAATAATAGCAATAGTTGTGTGGACTATAGT
ACTCATAGAATATAGGAAAATATTAAGACAAAGGAAAATAGACAGGTTAATTGATAGAATAAGAGAAAGAGCAGAAGACA
GTGGCAATGACAGTGATGGGGACCAGGAAGAATTATCATCACTTGTGGATAGG---------------GGGCATGAT---
GCTCCTTGGAATGTTGCTGATCTGTAG
>FJ388933/B/CY/2005/CY124
ATGCAACCTTTAACAATAGTAGCAATAATA---GCATTAGTAGCAGCACCAATAATAGCAATAGTTGTGTGGTCCATAGT
ACTCATAGAATATAGGAAAATATTAAAACAAAGGAAAATAGATCGGTTAATTGATAGAATAAGGGAAAGAGCAGAAGACA
GTGGTAATGAGAGTGAAGGGGATCATGAGGAATTATCAACACTTGTGGAAATG---------------GGGCACGAT---
GCTCCTTGGGATGTTAATGATCTGTAG
>FJ388934/B/CY/2005/CY130
ATGATACCTTTAACCATATTATTAATAGTA---GCATTAGTAGTAGTAGCAATAATAGCAATAGTTGTGTGGTCCATAGT
ACTCATAGAATATAGGAAAATATTAAGACAAAGAAGAATAGACAAATTAATTGATAGAATAAGAGAAAGAGCAGAAGACA
GTGGCAATGAGAGTGAGGGGGATCAGGAGGAGTTATCAGGACTTATGGAAATG---------------GGGCATCTT---
GCTCCTTGGGATATTGATGATCAGTAG
>FJ388935/B/CY/2005/CY131
ATGCAAGCCTTAGAAATATCAGCAATAATA---GCATTAGTAGTAGCAGGAATAATAGCAATAGTAGTGTGGACCATAGT
ACTTATAGAATATAGGAAGATATTAAGACAAAGAAAAATAGACAAGATACTTAATAGAATAAGAGAAAGAGCAGAAGACA
GTGGCAATGAAAGTGAAGGAGATCAAGAGGAATTGTCAGCACTCGTGGAAATGGGG------------GGGCATGAT---
GCTCCTTGGGATATTGATGATCTGTAG
>FJ388936/B/CY/2005/CY132
ATGCAATCTTTACAGATATTAGCAATAGTA---GCATTAGTAGTAGCAGCAATAATAGCAATAGTTGTGTGGTCCATAGT
ACTCATAGAATATAGGAGAATATTAAAACAAAAGAAAATAGACAGGTTAATTGATAGAATAAGAGAAAGAGCAGAAGACA
GTGGCAATGAGAGTGAAGGGGATCAGGAAGAATTGTCAGCTCTGGTGGAAATG---------------GGGCACCAT---
GCTCCTTGGGATGTTGATGATTTGTAG
>FJ388937/B/CY/2005/CY137
ATGCAACCTTTAATAATAGCAGCAATAGTA---GCATTAGTAGTAGCAGCAATAATAGCAATAGTTGTGTGGACCATAGT
ACTCATAGAATATAGGAAAATATTAAGACAAAGAAAAATAGACAGGTTAATTGATAGAATAATAGAAAGAGCAGAAGACA
GTGGCAATGGGGACCAGGAAGAA---------TTATCATCACTTGTGGATAAG---------------GGGCATGAT---
GCTCCTTGGAATGTTGCTGATCTGTAG
>FJ388939/B/CY/2005/CY141
ATGATACCTTTATCCATATTATCAATAGTA---GCATTAGTAGTAGTAGCAATAATAGCAATAGTTGTGTGGTCCATAGT
ACTCATAGAATATAGGAAAATATTAAGACAAAGGAAAATAGACAGATTAATTGATAGAATAAGAGAAAGAGCAGAAGACA
GTGGCAATGAGAGTGAGGGGGATCAGGAGGAGTTATCAGGACTTATGGAAATG---------------GGGCATCTT---
GCTCCTTGGGATATTGATGATCAGTAG
>FJ388940/B/CY/2005/CY149
ATGCAAGCTTTACAAATAGTAGCAATAGTA---GCATTAGTAGTAGTAGCAATAATAGCAATAATTGTGTGGTCAATAGT
GCTCATAGAATATAGGAAAATATTAAGACAAAGAAAAATAGATAGATTAATTGAGAGAATAACAGAAAGAGCAGAAGACA
GTGGCAATGAGAGTGACGGGGATCGGGAGGAATTGGCAGAACTTGTGGGAAGG---------------GGGCATCTT---
GCTCCTTGGGATATTAATGATTTGTAG
>FJ388941/B/CY/2005/CY150
ATGCAAGCTTTAGAGATAGGAGCAATAGTA---GCATTAGTATCAGCAACAATAATAGCAATAATTGTGTGGACTATAGT
ACTCATAGAATATAGGAAAATATTAAGACAAAGAAAAATAGACAGGCTAATTGATAGAATAGCAGAAAGAGCAGAAGATA
GTGGCAATGAAAGTGAAGGGGATCAGGAGGAATTATCAGCACTTGTGGAGATG---------------GGGCATCAT---
GCTCCTTGGGATGTTGATGATCAGTAG
>FJ388947/B/CY/2006/CY165
ATGCACCCTTTACAGATATTAGCAATAGTA---TCATTAGTAGTAGTAGCAATAATAGCAATAGTTGTGTGGTCTGTAGT
ACTCATAGAATATAGGAAAATATTAAGACAAAGAAAAATAGACAGGTTAATTGATAGAATAGCAGAAAGAGCAGAAGACA
GTGGCAATGAAAGTGAAGGAGATCAGGATGAATTGTCAGCGCTGGTGGAGATG---------------GGGCATGAT---
GCTCCTTGGGATGTTAATGATCTGTAG
>FJ388949/B/CY/2006/CY168
ATGCAATCTTTACAGATATTAGCAATAGTA---GCATTAGTAGTAGTAGCAATAATAGCAATAGTTATATGGACTTTAGT
GTTAGTAGAATATAGGAAAATATTAAGACAAAGAAAGATAGACAGGTTAATTGATAGAATAATAGAAAGAGCAGAAGACA
GTGGCAATGAGAGTGAAGGGGATCAGGAAGAACTATCAGCACTTGTGGAAATG---------------GGGCACCTT---
GCTCCTTGGGATGTTGATGATCTGTAA
>FJ388955/B/CY/2006/CY180
ATGCAACCTTTAAAAATAGTAGCAATAGTA---GCATTAGTAGTAGCAATAATAATAGCAATAGTTGTGTGGTCCATAGT
ACTCATAGAATATAGAAAAATATTAAGACAAAGAAAAATAGATAGATTAATTGATAGGATAAGAGAAAGAGCAGATGACA
GTGGCAATGAGAGTGAAGGGGATCAGGAAGAATTGTCTGCGCTTGTGGAGATG---------------GGGCGTCAT---
GCTCCTTGGGATGTTAATGATCTGTAA
>FJ388957/B/CY/2005/CY033
ATGCAATCTTTACAGATATTAGCAATAGTA---GCATTAGTAGTAGCAGCAATAATAGCAATAGTTGTGTGGTCCATAGT
ATTCATACAATATAGGAAAATATTAAGACAAAGGAAAATAGATAGGTTAATTGATAGAATAGCAGAAAGAGCAGAAGACA
GTGGCAATGAGAGTGAAGGAGATCAGGAAGAATTGTCAGCGCTGGTGGAGATG---------------GGGCACCAT---
GCTCCTTGGGTTGTTGATGATTTGTAG
>FJ388958/B/CY/2005/CY035
ATGTACTCTTTATATATATGGGCAATAGTA---GCATTAGTAGTAGCAGCAATACTAGCAATAATTGTGTGGACCATAGT
AGGCATAGAATATAGGAAAATATTAAGACAAAGAAAAATAGACAGGTTAATTGATAGAATAACAGAAAGAGCAGAAGACA
GTGGCAATGAAAGTGATGGAGACCAGGAAGAATTATCAGCACTTATGGAGAGG---------------GGGCATCTT---
GCTCCTTGGGATGTTAATGATCTGTAG
>FJ388959/B/CY/2005/CY036
ATGCAACCCTTAGCTATATTATCAATAGTA---GCATTAGTAGTAGCAGCAATAATAGCAATAGTTGTGTGGTCCATAGT
AATCATAGAATATAGGAAAATATTAAGACAAAGGAAAATAGATAGGTTAATTGATAGAATAGCAGAAAGAGCAGAAGACA
GTGGCAATGAGAGTGAAGGAGATCATGAAGAATTGTCAGCGCTGGTGGAGATG---------------GGGCACCAT---
GCTCCTTGGGTTGTTGATGATTTGTAG
>FJ388960/B/CY/2005/CY070
ATGCAACCTTTACAGATATTAGCAATAGTA---GCATTAGTAGTAGCAGCAATAATAGCAATAGTTGTGTGGTCCATAGT
ATTCATAGAATATAGGAAAATATTAAGACAAAGGAAAATAGACAGGTTAATTGATAGAATAAGAGAAAGAGCAGAAGACA
GTGGCAATGAGAGTGAAGGGGATCAGGAAGAATTGTCAGCGCTTGTGGAGATG---------------GGGCACCAT---
GCTCCTTGGGATGTTGATGATTTGTAG
>FJ388962/B/CY/2005/CY082
ATGCAATCTTTACAGGTATTAGCAATAGTA---GCATTAGTAGTAGCAGCAATAATAGCAATAGTTGTGTGGTCCATAGT
ATTAATAGAATATAGGAAAATATTAAGACAAAGGAAAATAGATAGGTTAATTGATAGAATAGCAGAAAGAGCAGAAGACA
GTGGCAATGAGAGTGAAGGAGATCAGGAAGAATTGTCAGCGCTGGTGGAGATG---------------GGGCACCAT---
GCTCCTTGGGTTGTTGATGATTTGTAG
>FJ388963/B/CY/2005/CY096
ATGAACTCTCTACAAATAGGGGCAATAGTA---GCATTAGTATTAGTAGCAATACTAGCAATAGTTGTGTGGACCATAGT
AGGCATAGAATATAGGAGAATATTAAGACAAAGAAAAATAGATAGGTTAATTGATAGAATAGCAGAAAGAGCAGAAGACA
GTGGCAATGAAAGCGATGGAGACCAGGAAGAATTATCAGCACTTGTGGAGAGG---------------GGGCATCTT---
GCTCCTTAGGATGCTAATGATCTGTAG
>FJ388964/B/CY/2005/CY100
ATGCAATCTTTAGTAGTATTATCAATAGTA---GCATTAGTAGTAGTAGGAATAATAGCAATAGTTGTGTGGACCATAGT
ATTCATAGAATATAGGAAAATATTAAGACAGAGAAAAATAGACAGGATAATTAATAGAATAATAGAAAGAGCAGAAGACA
GTGGCAATGAAAGTGAAGGGGATCATGAGGAATTATCAGCACTGGTGGAGAGG---------------GGGCATGAT---
GCTCCTTGGAATGTTGATGATCTGTAG
>FJ388965/B/CY/2005/CY142
ATGAATTCTTTAACAATAATATCAATAGTA---GCATTAGTAGTAGTAGCAATAATAGCAATAGTTGTGTGGACTATAGT
ACTCCTAGAATATAGAAAAATATTAAGACAAAGAAAAATAGACAGGTTATTTGATAGAATAAGAGAAAGAGCAGAAGACA
GTGGCAATGACAGTGAAGGGGATCAGGAAGAATTGGCAGGGCTTGTGGATATG---------------GGGCACCAT---
GCTCCTTGGGATGTTGATGATCTGTAG
>FJ403482/B/CY/2005/CY122
ATGCCACCTTTATATATAGCATCAATAGTA---GCATTAGTAGTAGCAGCAATACTAGCAATAGTTGTGTGGACTATAGT
AGTCATAGAATATAGGAAAATATTAAGACAAAGCAAAATAGACAGGTTAATTGATAGAATAGCAGAAAGAGCAGAAGACA
GTGGCAATGAAAGTGAAGGGGACCAGGAAGAATTATCAGCACTTGTGGAGATG---------------GGGCACCAT---
GCTCCTTGGAATGTTGATGATCTGTAG
>FJ460499/B/HK/2006/HK002
ATGCAATCCCTAGWAATATTAGCAATAGTA---GCATTAGTAGTAGCAGCAATATTAGCAATAATTGTGTGGTCCATAGT
ATTCATAGAATATAGGAGAATAAGAAGACAGAGAAAAATAGACAGATTAATTGATAGAATAAGAGAAAGAGCAGAAGATA
GTGGCAATGAAAGTGAAGGGGATCAGGAAGACTTGTCAGCGCTTTTGGACATG---------------GGGCACCTT---
GCTCCTTGGGATATTRATGATCTGTAG
>FJ460500/B/HK/2006/HK003
ATGCAATCCCTAGAAATATTAGCAGTAGTA---GCATTAGTAGTAGCAGCAATATTAGCAATAATTGTGTGGTCCATAGT
ATTCATAGAATATAGGAGAATAAGAAGACAGAGAAAAATAGATAGGTTAATTGATAGAATAAGAGAAAGAGCAGAAGACA
GTGGCAATGAAAGTGAAGGGGATCAGGAAGACTTGTCAGCGCTTTTGGAAATG---------------GGGAACCAT---
GCTCCTTGGGATATTGATGATCTGTAG
>FJ460501/B/HK/2006/HK004
ATGCAATCCCTAGAAATACTAGCAATAGTA---GCATTAGTAGTAGCTGCAATATTAGTAATAATTGTGTGGTCCATAGT
ATTCATAGAATATAGGAAAATAAGAAGACAGAGAACAATAGACAGATTAATTGATAGAATAAGAGAAAGAGCAGAAGATA
GTGAAAATGAAAGTGAAGGGGATCAGGAAGACTTGTCAGCGCTTTTGGGAATG---------------GGGCACCTT---
GCTCATTGGGATATTAATGATCTGTAG
>FJ469682/B/US/2005/01144G
ATGATACCTTTACAAATAGCAGCAATAGTA---GCATTAGTAGTAGTAGCAATAATAGCAATAGTTGTGTGGTCCATAGT
ACTCATAGAATATAGGAAAATATTAAGACAAAGAAAAATAGACAGGATAATTAATAGAATAATAGAAAGAGCAGAAGACA
GTGGCAATGAGAGTGAGGGGGATCAGGAGGAATTATCAGCACTTGTGGAGAGGGGGCACCTTGTTCCTGGGCACCAT---
GCTCCTTGGGATGTTAATGATCTGTAG
>FJ469683/B/US/2005/012286G
ATGCAACCCTTAGCAATCTTAGCAATAGTA---GCATTAGTAGTAGCAATAATACTAGCAATAGTTGTGTGGTCCATAGT
ATTCATAGAATATAGGAAAATAAGAAGACAAAGGAAAATAGACAGGTTAATTGATAGAATAATAGACAGGGCAGAAGACA
GTGGCAATGAGAGTGACGGAGACCAGGAGGAATTGTCAGCACTTGTGGAGAGG---------------GGGCACCTT---
GCTCCTTGGAATATTGATGATCTGTAG
>FJ469684/B/US/2004/014837G
ATGCAATCTTTAGAAATAGTAGCAATAGTA---GCATTAGTATTAGCAGGTATAATAGCAATAGTTGTATGGTCAATAGT
ACTCATAGAATATAGGAAAATATTAAGACAAAGAAAGATAGATAGATTAATTGAAAGAATAAGTGAAAGAGCAGAAGACA
GTGGCAATGAGAGTGACGGGGATCAGGAGGAATTGTCAGCACTTGTGGAGATG---------------GGGCGTCTT---
GCTCCTTGGGATATTAATGATCAGTAG
>FJ469685/B/US/-/1229I
ATGCAATCTTTAGAAATATCAGCAATAGTA---GGATTAGTAGTAGCAGGAATAATAGCAATAGTTGTGTGGACCATAGT
ATTCATAGAATATAGGAAAATATTAAGACAAAGGAAAATAGACAGGTTAATTGATAGAATAAGAGAAAGAGCAGAAGACA
GTGGCAATGAGAGTGAAGGAGACCAGGAAGAATTATCAGCACTTGTGGAGAGG---------------GGGCACCTT---
GCTCCTTGGGATATTGATGATCTGTAG
>FJ469686/B/US/2003/AT01480
ATGCAACCTGTACAAATATTAGCAATTGTA---GGATTAGTAGTAGCAGCAATACTAGCAATAGTTGTGTGGACTATAGT
GTACATAGAATATAGGAAAATAGTAAGACAAAGAAAAATAGATAAGATACTTGATAGAATAAGGGAAAGAGCAGAAGACA
GTGGCAATGAGAGTGAGGGGGACCAAGAAGAATTGTCAAAGCTTGGTGAGATG---------------GGGCATGAT---
GCTCCTTGGGTTATTGATGATCTGTAG
>FJ469687/B/US/2002/CR0017Q
ATGCAACCTTTAACAATATTAGCAATAGTA---GCATTAGTAGTAGCAATAATACTAGCAATAGTTGTGTGGACCATTGT
AGGCATAGAATATAGGAAAATACTAAGACAAAAGAGAATAGACAGGTTAATTGATAAAATAAGAGAAAGAGCAGAAGACA
GTGGCAATGAGAGTGATGGGGATCAGGAGGAATTATCAACACTTATGGAAATG---------------GGGCACCAT---
GCTCCTTGGAATGTTAATGATCTGTAG
>FJ469688/B/US/2002/CR0023W
ATGCAATCTTTAACAATATTAACAATAGTA---GCATTTGTAGTAGCAGGAATAATAGCAATAGTTGTGTGGTCCATAGT
ACTCATAGAATATAGGAAAATAGTAAGACAAAGAAAAATAGATAGGATAATTAATAGAATAATAGAAAGAGCAGAAGACA
GTGGCAATGAGAGTGAAGGGGATCAAGAAGAATTGTCAAAACTGGTGGAGATGGGGCGTGTGGAGATGGGGCACCAT---
GCTCCTTGGGATGTTAATGATTTGTAA
>FJ469689/B/US/2007/CR0027M
ATGCCATCTTTATATATATATTCAATAATA---GCATTAGTAGTAGCAGCAATAATAGCAATAGTTGTGTGGTCCATAGT
ATTCATAGAATATAGGAAAATATTAAGACAAAGAAAAATAGATAGGTTAATTGATAGAATAAGAGAAAGAGCAGAAGACA
GTGGCAATGAGAGTGATGGGGATCAGGAGGAATTGTCAGCACTTGTGGAGATG---------------GGGCATGAT---
GCTCCTTGGGATGTTAATGATCTGTAA
>FJ469690/B/US/-/CR0036W
ATGCCAGCTTTAGTTATAATATCAATAGTA---GCTTTAGTAGTAGCAACAATAATAGCAATAGTTGTGTGGTCTGTAGT
ATACATAGAGTATAGGAAAATATTAAGACAAAGAAAAATAGAAAGGTTGATTGATAGAATAAGAGAAAGAGCAGAAGACA
GTGGCAATGAGAGTGAAGGGGATCAGGAGGAATTATCAGCAG-----GAGATG---------------GGGCATCTT---
GCTCCTTGGGATGTTGATGATCTGTAG
>FJ469691/B/US/2006/CR0047U
ATGTACTCTTTACAAATATTAGCAATAGTA---GCATTAGTAGTAGCAGCAATAATAGCAATAGTTGTGTGGTCCATAGT
ATTTATAGAATATAGGAAAATATTAAGACAAAGAAAAATAAACAAGTTAATTGATAGAATAATAGAAAGAGCAGAGGACA
GTGGCAATGAGAGTGACGGGGATCAAGAAGAGTTGTCAGCACTTGTGGAGAGGGGGCAACTTGTGGAAGGGCACCAT---
GCTCCTTGGGATGTTAATGATCTGTAG
>FJ469692/B/US/-/CR0050Z
ATGCAACCTTTATACATAGCATCAATAGTA---GCATTAGTAGTAGCAGGAATAATAGCAATAGTTGTGTGGACCATAGT
ATTCATAGAATATAGAAAAATAGTAAGACAAAGGAAAATAGACAGGTTAATTGATAGAATAGCAGAAAGAGCAGAAGACA
GTGGCAATGAAAGTGAAGGGGATCAGGAAGAATTATCAGCACTTGTGGAGATG---------------GGGCACCAT---
GCTCCTTGGGATGTTAATGATTTGTAG
>FJ469693/B/US/2002/CR0058S
ATGCAATCTTTAACTATATTAACAATAGTA---GCATTTGTAGTAGTAACAATAATAGCAATAGTTGTGTGGTCCATAGT
ACTCATAGAATATAGGAAAATATTAAGACAAAGGAAAATAGACAGGTTAATTGATAGAATAAGAGAAAGAACAGAAGACA
GTGGCAATGAGAGTGAAGGGGATCAGGAAGAATTGTCAGCACTTGTGGAGATG---------------GGGCATCAT---
GCTCCTTGGGATGTTAATGATCTGTAG
>FJ469694/B/US/-/CR0059T
ATGCAATCTTTAGTAATATTAGGAATAGTA---GCATTAGTAGTAGCAGCAATAATAGCAATAGTTGTGTGGTCCATAGT
ACTTATAGAATATAGAAAAATATTAAGACAAAGAAGAATAGACAGGCTAATTGATAGAATAAGAGAAAGAGCAGAAGACA
GTGGCAATGAAAGTGAAGGAGATCAGGAAGAATTG------CTGGTGGAAATG---------------GGGCATCAT---
GCTCCTTGGGATGTTAATGATCTGTAG
>FJ469695/B/US/2004/CR0068P
ATGTTATCTTTAACCATAGTAGCAATAGTA---GCTTTAGTAGTAGCAGTAATAATAGCAATAGTTGTGTGGTCTATAGT
ATTCATAGAATATAGGAAAATATTAAGACAAAGAAAAATAGACAGGTTAATTGATAGAATAAGAGAAAGAGCAGAAGACA
GTGGCAATGAAAGTGAAGGAGATCAGGAAGAATTATCAGCACTTGTGGAAATG---------------GGGCACCAT---
GCTCCTTGGGATGTTGATGATCTGTAG
>FJ469696/B/US/2006/CR0078
ATGAAGCCTGAATATATAGTAACAATAGTA---GCATTAGTAGTAGCAATAATAATAGCAATAGTTGTGTGGACCATAGT
AATCATAGAATATAGGAAAATATTAAGACAAAGGAAAATAGACAGGTTAATTGATAGAATAAGAGAAAGAGCAGAAGACA
GTGGCAATGAGAGTGAAGGAGATCAGGAAGAATTATCAGAACTTGTGGAGAGG---------------GGGCATCTT---
GCTCCTTGGGATATTGATGATCTGTAG
>FJ469697/B/US/2004/CR0080N
ATGCAACCTTTAGTGATATTAGCAATAGTA---GCATTAGTAGTAGCAGCAATAATAGCAATAGTTGTGTGGACTATAGT
ACTCATAGAATATAGGAAAATATTAAGACAAAGAAAGATAGACAGGATAATTGATAGAATATTAGAAAGATCAGAAGACA
GTGGCAATGAGAGTGAAGGGGATCAGGAGGAATTATCAGCACTTGTGGAAATG---------------GGGCACCAT---
GCTCCTTGGGATGTTGATGATCTGTAG
>FJ469698/B/US/2004/CR0116Y
ATGCAATCCTTATATATATTATCAATAGTA---GCATTAGTAGTAGCAGCAATATTAGCAATAGTTGTATGGACCATAGT
ACTCATAGAATATAGGAAAATATTAAGACAAAGAAAAATAGACAGGTTACTTGATAGAATTAGAGAAAGAGCAGAAGACA
GTGGCAATGAGAGTGAAGGGGATCAGGAAGAATTATCAGCACTTGTGGAGATG---------------GGGCATCAT---
GCTCCTTGGGATATTGATGATCTGTAG
>FJ469699/B/US/-/CR0127W
ATGAACTCTTTAGTAATAGCAGGAATAGTA---GCATTAGTAGTAGCAGCAATACTAGCAATAGTTGTATGGTCTATAGT
ACTCATAGAATATAGGAAAATATTAAAACAAAGAAAAATAGACAGGTTAATTGATAGAATAAGAGAAAGAGCAGAGGACA
GTGGCAATGAGAGTGAAGGGGATCAGGAAGAATTGTCAGCACTTGTGGAGATG---------------GGGCATCTT---
GCTCCTTGGGATATTGATGATCTGTAA
>FJ469700/B/US/2006/CR0131
ATGCAATCTTTACAAATATTAGCAATAGTA---GCATTAGTGGTAGCAGCAATATTAGCAATAGTTGTGTGGACCATAGT
GTACATAGAATATAGGAAAATATTAAGACAAAGGAAAATAGACAAGTTACTTGAGAGAATAGCAGCAAGAGCAGAAGACA
GTGGCAATGAGAGTGAAGGAGATCAAGAGGAATTATCAGTACTGGGTGAGAGG---------------GGGCACCAT---
GCTCCTTGGGATGTTGATGATCTGTAG
>FJ469701/B/US/2003/CR0154X
ATGCAACCTTTACATATATTAACAATAGCA------TTAGTATTAGCATTAATATTAGCAATAGTTGTGTGGTCCATAGT
ACTCATAGAATATAGGAAAATATTAAGACAAAGAAAAATAGACAGGTTACTTGATAGAATAATAGAAAGAGCAGAAGACA
GTGGCAATGAGAGTGAAGGGGATCAGGAAGCATTGTCAGCACTTGTGGAGATG---------------GGGCATCAT---
GCTCCTTGGGATGTTGATGAGTTGTAG
>FJ469702/B/US/-/CR0164U
ATGCAACCTGTACAAATACTAGCAATAGTA---GCATTAGTAGTAGCAGCAATAATAGCAATAGTTGTGTGGACCATAGT
AGGCATAGAATATAGGAAAATATTAAGACAAAGGAAAATAGACAGGTTACTTGATAGAATACTAGAAAGAGCAGAAGACA
GTGGCAATGAGAGTGATGGAGACCAAGAAGAACTATCAGCACTTGTGGAGATG---------------GGGCATCAT---
GCTCCTTGGGATGTTAATGATCTGTAG
>FJ469703/B/US/2005/CR0175S
ATGCAATCTTTAGCCATATTAGCAATAGTA---GGATTAGTAGTAGCAGCAATACTAGCAATAGTTGTGTGGTCTATAGT
CTTCATAGAATATAGAAAAATAGTAAGACAAAGGAAAATAGACAGGTTGATTGATAGAATAAGAGAAAGGGCAGAAGACA
GTGGCAATGAAAGTGATGGAGATCAGGAAGAATTA------CTTATGGAAATG---------------GGGCACCTT---
GCTCTTGGGGATGTTAATGATCTGTAA
>FJ469704/B/US/-/CR0192W
ATG-CCT--TTATACATAGTAACAATAGTA---GTATTAGTAGTAGCAGTAATACTAGTAATAGTTGTGTGGACTATAGT
ATTCATAGAATATAAGAAAATATTAAGACAAAGAAAAATAGACAGGTTAATTGATAGGATAAGAGAAAGAGCAGAAGACA
GTGGCAATGAGAGTGAAGGAGATCAGGAAGCCTTGGCGGCGCTTGTGGAGGTG---------------GGGCACCAT---
GCTCCTTGGGATGTTGATGATCTGTAG
>FJ469705/B/US/-/CR0206U
ATGATACTTTTACAAATATTAGCAATAGTA---GCATTAGTAGTAGTAGCAATAATAGCAATAATTGTGTGGTCCATAGT
ATTCATAGAATATAGGAAAATATTAAGACAAAGAAAAATAGACAGGATAATTAATAGAATAAGAGAAAGAGCAGAAGACA
GTGGCAATGAGAGTGATGGGGATCAAGAGGAATTATCAGCACTGGTGGAGAGG---------------GGGCACCTT---
GCTCCTTGGGATGTTGATGATCTGTAA
>FJ469706/B/US/2005/CR0208W
ATGCAATCTTTAGAGATATTCTCCATAGCA---GCATTAGTAGTAGTAGCAATAATAGCAGTAGTTGTGTGGTCCATAGT
ATTCATAGAATATAGGAAAATATTAAGACAAAGAAAAATAGACAGGTTAATTGATAGAATACGAGAAAGAGCAGAAGACA
GTGGCAATGAGAGTGAAGGGGATCAGGAAGAGTTATCAGCACTGGTGGAAAGG---------------GGGCATCTT---
GCTCCTCGGGATATTGATGATCTGTAG
>FJ469707/B/US/2007/CR0214
ATGCTATCCTTACAAATATTAGCAATAGTA---GCATTAGTAGTAGTAACAATAATAGCAATAGTTGTGTGGTCCATAGT
ACTCATAGAATATAGGAAAATATTAAGACAAAGAAAAATAGACAGGTTAATAGCTAGAATAAGTGATAGAGCAGAAGACA
GTGGCAATGAGAGTGATGGGGATCAAGAGGAATTATCAGCACTTGTGGAGATG---------------GGGCACCAT---
GCTCCTTGGGATATTAATGATCTGTAG
>FJ469708/B/US/2006/CR0215
ATGCAATCTTTAGAAATATTAGCAATAGTA---GCATTAGTAGTAGGAGCAATAATAGCAATAGTTGTATGGTCTATAGT
ACTCATAGAATATAGAAAAATATTAAGACAAAGAAAAATAAACAGGATAATTGATAGAATAAGAGAAAGAGCAGAGGACA
GTGGCAATGAGAGTGAGGGGGATCAGGAACAATTATCAGCACTGGTGGAGAGGGGGCAACTTGTGGCGGGGCACCAT---
GCTCCTTGGGATATTGATGATCTGTAG
>FJ469709/B/US/2006/CR0222X
ATGCCACCTTTAGTAATATTAGGAATAGTA---GCATTAGTAGTAGCAGCAATATTAGCAATAGTTGTATGGACCATAGT
GCTCATAGAATATAGGAAAATATTAAGACAAAGGAAGATAGACAGGTTAATTGATAGAATAATAGAAAGAGCAGAAGACA
GTGGAAATGAAAGTGAAGGAGATCAGGAAGAATTATCAGCACTTGTGGAGAGG---------------GGGCATCTT---
GCTCCTTGGAATGTTGATGATCAGTAG
>FJ469710/B/US/2006/CR0228Q
ATGCAACCTTTAGTAATATTTTCAATAGCA---GCATTAGTAGTAGTAGCAATAATAGCAATAATTGTGTGGACCATAGT
ATTCTTAGAATATAGGAAAATATTAAAACAAAGAAGAATAGACAGGTTAATTGATAGAATAAGAGAAAGAGCAGAAGACA
GTGGCAATGAGAGTGAAGGGGATCAGGAAGAATTGTCCGCACTTGTGGACATG---------------GAGCAGCAT---
GCTCTTTTGCTTATTGATGATCTGTAG
>FJ469711/B/US/-/CR0234
ATGCAATCTTTAGAGATATTAGCAATAGTA---GCATTAGTAGTAGCAGCAATACTAGCAATAGTTGTGTGGACCATAGT
AGGCATAGAATATAAGAAAATATTAAGACAAAGAAAAATAGACAGGTTAATTGATAGGATAAGAGAAAGAGCAGAAGACA
GTGGCAATGAGAGTGAAGGGGATCAGGAAGAATTATCAGCACTGGTGGAGATG---------------GGGCATGAT---
GCTCCTTGGGATGTTGATGAGCTGTAG
>FJ469712/B/US/-/CR0248X
ATGAACACTTCAATAATATCAGTAGTAGTA---GCATTTGTAGTAGTAATACTAATAGCAATAGTTGTGTGGTCTATAGT
ATTCATAGAATATAGGAGAATATTAAGACAAAGAAAAATAGACAGGTTACTGGATAGAATAGCAGAAAGAGCAGAAGACA
GTGGCAACGAGAGTGATGGAGATCTGGAAGAATTATCAGCCG-----GAGATG---------------GGGCGCCTT---
GTTCCTAGGAATGTTGATGATCTGTAG
>FJ469713/B/US/2007/CR0275
ATGCAATCTTTAGTAATAGTATCGATAGCA---GCATTAGTAGTAGTAGCAATAATAGCAATAGTTGTATGGTCTATAGT
ATTCATAGAGTGGAGGAAAATAGTAAGACAAAGAAAAATAGACAGGTTAATTGATAGAATAAGAGAAAGAGCAGAAGACA
GTGGCAATGAGAGTGAGGGAGATGAGGAAGAATTATCCGCTCTTGTGGAAAGG---------------GGGCATCTT---
GCTCCTTGGGATATTGATGATCTGTAG
>FJ469714/B/US/2006/CR0276Z
ATGTATCCTGAAGAAATATTAGTAATAGTA---GCATTTATAGTAGTAGCAATATTAGCAATAGCTGTGTGGACCATAGT
GTTCCTAGAATATAAGAAAATATTAAGACAAAGGAAAATAGACAGGTTAATTAATAGAATAGCAGAAAGAGCAGAAGATA
GTGGCAATGAGAGTGATGGAGATCAGGAAGAATTGGCAGCACTTATGGAGATG---------------GGGCACCAT---
GATCCTGGGGATGTTGATGATCTGTAA
>FJ469715/B/US/-/CR0289Z
ATGCAACCTGAAGTAATATTAGCAATAGTA---GCCTTAGTATTAGTAGCAATAATAGCAATAGTTGTGTGGACCATAGT
ACTCATAGAGTATAGGAAAACATTAAGACAAAGAAAAATAGACAGAATAATTGATAGAATAAGAGAAAGAGCAGAAGACA
GTGGCAATGAAAGTGAAGGAGATCAAGAAGAATTATCAGCACTGGTGGGGATGGGGGAGCTTGTGGTGGGGCATCAT---
GCTCCTTGGGATGTTGCTGATCTGTAG
>FJ469716/B/US/2007/CR0295S
TCGCCATCTTTATACACATTGTCAATAGTA---GCATTAGTAGTAGCAGCAATATTAGCAATAGTTGTGTGGTCCATAGT
ATTCATAGAATATAGGAAAATATTAAGGCAAAGGAAAATAGACAGGTTAATTGATAGAATAAGAGAAAGAGCAGAGGACA
GTGGCAATGAGAGTGAAGGAGATGAGGAAGAATTGGCAGGACTTGTGGAAAGG---------------GGGCATCTT---
GCTCCTTGGGATGTTAATGATCAGTAG
>FJ469717/B/US/2005/CR0307R
ATGCAAGCTTTATACATAACAGCAATAGTA---GCATTAGTAGTAGCAGCAATAATAGCAATAGTTGTGTGGACCATAGT
ATTCATAAAATATAGGAGAATATTAAGACAAAGAAAAATAGACAGGTTAATTGATAGAATAAGAGAAAGAGCAGAGGACA
GTGGCAATGACAGTGATGGGGATCAAGAAGAATTATCAGAACTTGTGGAAAGG---------------GGGCATCTT---
ACTCCTTGGGATATTGATGATTTATAG
>FJ469718/B/US/2005/CR0312W
ATGCACTCCTTAGGAATATTAGCAATAGTA---GCATTAGTAGTAGCAATAATACTAGCAATAGTTGTATGGTCTATAGT
ATTAATAGAATATAGGAAAATATTAAAACAAAGAAAAATAGATAGGATAATTGAAAGAATAAGTGAAAGAGCAGAAGACA
GTGGCAATGAGAGTGAAGGGGATCAGGAAGAATTGGCAAAACTTGTGGGGGAGGGAGCATTACTGGAAGGGCATCAT---
GCTCCTTGGGATGTTAATGATCTGTAG
>FJ469719/B/US/-/CR0317N
ATGCAAGCTTTACAAATAGCAGCAATAGTA---GCATTAGTAGTAGCAGCAATAATAGCAATAATTGTGTGGTCTATAGT
ACTCATAGAATATAGAAAAATATTAAGACAAAAGAAAATAGATAGGTTAATTGATAGAATAAGAGAAAGAGCAGAAGACA
GTGGCAATGAGAGTGAAGGGGATCAGGAGGAATTATCAGCACTTGGTGAAATG---------------GGGCATCAT---
GCTCCTTGGGACATTGATGATCTATAG
>FJ469720/B/US/-/CR0331P
ATGATACCTTTACAAGTAGCAGCAATAGTA---GCATTAGTAGTAGTAGCAATAATAGCAATAGTTGTGTGGTCCATAGT
ACTCATAGAATATAGGAAAATATTAAGACAAAGAAAAATAGACAGGATAGTTAATAGAATAATAGAAAGAGCAGAAGACA
GTGGCAATGAGAGTGAGGGGGATCAGGAGGAATTATCAGCACTTGTGGAGAGGGGGCAGCTTGCTTGGGGGCACCAT---
GCTCCTTGGGATGTTGATGATCTGTAG
>FJ469721/B/US/2007/CR0339X
ATGCAATCTTTACACATATTAGCAATAGTA---GCATTAGTAGTAGCAGCAATATTAGCAATAGTTGTGTGGACCATAGT
ATTCATAGAATATAGGAAAATAAGAAAACAAAGAAAAATAGACAGGTTAATTGAAAGAATAAGAGAAAGAGCAGAAGACA
GTGGCAATGAAAGTGAAGGAGATCAGGAAGAATTA------CTTGTGGAAATG---------------GGGCACGAT---
GCTCCTTGGGATGTTGATGATCTGTAG
>FJ469722/B/US/2004/CR0345Q
ATG-TCT--TTAGCACTTGGCGCAATAATA---GCATTAGTAGTAGTATTTATAATAGCAATAGTTGTGTGGTCCATAGT
ACTCATAGAATATAGGAGACTATTAAGACAAAGAAGAATAGACAGGTTACTTGAAAGAATAAGAGAAAGGGCAGAAGACA
GTGGCAATGAAAGTGATGGGGATCAAGAAGAATTATCAGCGCTGGGGGAGATG---------------GGGCATCTT---
ATTCCTGGGGCTATTAATGATCTGTAA
>FJ469723/B/US/2006/CR0361T
ATGCCGGCTTTATATATATTAGCAATAGTA---GCATTAATAGTAGCAGCAATATTAGCAATTGTTGTGTGGACTATAGT
GTACATAGAATATAGGAAAATATTAAGACAAAAGAAAATAGATAGGTTAATTGATAGAATAAGAGAAAGAGAAGAAGACA
GTGGCAATGAGAGTGAAGGAGATCAGGAGGAATTGTCAGCACTTATGGAGATG---------------GGGCACCAT---
GCTCCTTGGGATGTTGATGATCTGTAG
>FJ469724/B/US/2005/CR0367Z
ATGATACCTTTACAAGTAGCAGCAATAGTA---GCAATAGTAGTAGGAGCAATAATAGCAATAGTTGTGTGGTCCATAGT
ACTCATAGAATATAGGAGAATATTAAGACAAAGAAAAATAGACAGGATAATTAATAGAATAATAGAAAGAGCAGAAGACA
GTGGCAATGAGAGTGAGGGGGATCAGGAGGAATTATCAGCACTTGTGGAGAGGGGACACCTTGTCCCTGGGCACCAT---
GCTCCTTGGGATGTTAATGATCTGTAG
>FJ469725/B/US/-/CR0382N
ATGCCACCTTTAGTAATAGTATCAATAGTA---GCATTAGTAGTAGTAGCAATAATAGCAATAGTTGTGTGGAGCATAGT
ATTCATAGAATATAGGAAAATATTAAGACAAAGAAAAATAGACAGGTTAATTGATAGAATAAGAGAAAGAGCAGAAGATA
GTGGCAATGAGAGTGAAGGGGATCAGGAAGAGTTATCAGCACTTGTGGAAATGGGG------------GGGCATGAT---
GCTCCTTGGGATGTTAATGATCTGTAG
>FJ469726/B/US/-/CR0413T
ATGTACTCTTTACAAATAATAGCAATAGTA---GCATTAGTAGTAGCACTAATATTAGCAATAATTGTGTGGTCCATAGT
AGGTATAGAATATAGGAGAATATTAAGACAAAGAAAAATAGACAGGATAATTGATAAAATAATAGAAAGAACAGAAGATA
GTGGCAATGAGAGTGAAGGAGATCAGGAAGAATTATCAGCACTCGTGGAAATGGGGCACCCTGCTCCAGGGCACCAT---
GCTCCTTGGGATGTTAATGATCTGTAG
>FJ469727/B/US/-/F701
ATGCAACTTTTATCAATATTAGCAATAGTA---GGATTAGTAGTAGTAGGAATAATAGCAATAATTGTGTGGTCCTTAGT
ACTCATAGAATATAGGAAAATATTAAGACAAAAGAAAATAGACAGGTTAATTGATAGAATAAGAGAAAGAGCAGAAGACA
GTGGCAATGAGAGTGAAGGGGATCAGGAAGAATTATCAGCACTTGTGGAGATG---------------GGGCACAATGAT
GCTCCTTGGGATATTGATGATCTGTAG
>FJ469729/B/US/-/F710
ATGCCACCTTTAATAATATTAGCAATAGTA---GCATTAGTAGTAGCAGCAATACTAGCAATAGTTGTGTGGTCAATAGT
ATTCATAGAATATAGGAAAATATTAAGACAAAAAAAGATAGACAGATTAATTGATAGAATAAGAGAAAGAGCAGAAGACA
GTGGCAATGAGAGTGAAGGGGATCAGGAAGAATTATCAGCACTTGTGGAAATG---------------GGGCACCAT---
GCTCCTTGGGATGTTAATGATATGTAG
>FJ469730/B/US/2002/F714
ATGCAATCTTTACAAATATTAGCAATAGTA---TCATTAGTAGTAGTAGCAATAATAGCAATAGTTGTGTGGACCATAGT
ACTATTAGAATATAGGAAAATATTAAGACAAAGGAAAATAGACAAGCTACTTGAGAGAATAGCAGAAAGAGCAGAAGACA
GTGGCAATGAGAGTGAAGGGGACCAGGAAGAATTGTCAGCACTTGTGGAGATG---------------GGGCACCAT---
GCTCCTTGGGATGTTAATGATCTGTAG
>FJ469731/B/US/2003/F7157
ATGCAATCTATAACAATAGCAGCAATAGTA---GCATTAGTAGTAGCAGCAATATTAGCAATAGTTGTGTGGACCATAGT
ATTAATAGAATATAGGAAAATATTAAGACAAAGAAAAATAGACAGGTTAATTGATAGGATAGCAGAAAGAGCAGAAGACA
GTGGCAATGAGAGTGAAGGGGATCAAGAGGAATTATCAACACTTATGGAGATG---------------GGGCATCAT---
GCTCCTTGGAATGTTGATGATCTGTAG
>FJ469732/B/US/2004/F7165
ATGCTACCTTTACAAATAGCAGCAATAGTA---GCATTAGTAGTAGTAACAATAATAGCAATAGTTGTGTGGTCTATAGT
ACTCATAGAATATAGGAAAATATTAAGACAAAGAAAAATAGACAGGATAATTGATAGAATAAGAGAAAGAGCAGAAGATA
GTGGCAATGAGAGTGAAGGGGATCAGGAAGAATTATCAGCATTTATGGAAATG---------------GGGTATCAT---
GCTCCTTGGGATATTGATGATTAG---
>FJ469733/B/US/2004/F7172
ATGCAACCTGAAGTAATATTAGCAATAGTA---GCATTAGTATTAGTAGCAATAATAGCAATAGTTGTGTGGACCATAGT
AATCATAGAGTATAGGAAAATATTAAGACAAAGAAAAATAGACAGATTAATTGATAGAATAAGAGAAAGAGAAGAAGACA
GTGGCAATGAAAGTGAAGGAGATCAAGAAGAATTATCAGCACTGGTGGGGATGGGGGAGCTTGTGGTGGGGCATCAT---
GCTCCTTGGGATGTTGCTGATCTGTAG
>FJ469734/B/US/2002/F719
ATGCAACCTTTACAAATAGCAGCAATAGCA---GCATTAGTAGTAGCAGCAGTAATAGCAATAGTTGTGTGGTCCATAGC
ATTAATAGAATATAGGAAAATATTAAGACAAAGGAAAATAGACAGGTTAATTGATAGGATAAGAGACAGAGCAGAAGACA
GTGGCAATGAGAGTGAAGGAGACCAGGAGGAATTATCAGCACTTATGGAGATG---------------GGGCATCAT---
GCTCCTTGGGTTGTTGATGATCTGTAG
>FJ469735/B/US/2002/F762P
ATGCACTCCTTACAAATATTAGCAATAGTA---GCATTAGTAGTAGCAACAGTAATAGCAATAGTTGTGTGGTCCATAGT
ACTCATAGAATATAGGAAAATATTAAGGCAAAGGAAAATAGACAGGTTAATTGATAGGATAAGAGAAAGAGCAGAAGACA
GTGGCAATGAGAGCGAAGGAGATGAGGAAGCATTGGCAGCAATGGTGGAAAGG---------------GGGCATCTT---
GCTCCTTGGGATGTTGATGATCTGTAG
>FJ469737/B/US/2002/F797
ATGCAATCTTTACAAATATTAGCAATAGTA---GCATTAGTAGTGGCAGCAATAATAGCAATAGTTGTGTGGTCCATAGT
AATCATAGAATATAGGAAAATATTAAGACAAAGGAAAATAGACACGATAATTGATAGAATAAGAGAAAGAGCAGAAGACA
GTGGCAATGAGAGTGAAGGGGATCAGGAAGAATTATCAGCACTTGTGGAGATG---------------GGGCACCAT---
GCTCCTTGGCCTATTGATGATCTGTAG
>FJ469738/B/US/2001/L805
ATGCAACCTTTACAAATATACTCAATAGTA---GCAGTAGTAGTATTAGTAATAATAGCAATAGTTGTGTGGACCATAGT
ATTCATAGAATATAGAAAAATATTAAGACAAAGAAAAATAGACAGGTTAATTGATAGAATAGCAGAAAGAGCAGAAGACA
GTGGCAATGAGAGTGAAGGGGATCAGGAGGAGCTATCAGCACTTGTGGAGATG---------------GGGCACCAT---
GCTCCTTGGGATATTGATGATCTGTAG
>FJ469739/B/US/2003/L8107
ATGCTGACCTCACAAATAGTAGCAATAGTA---GCATTAGCAGTAGCAACAATAATAGCAATAATTGTATGGTCCATAGT
CTTCATAGAATATAGGAAAATCTTAAGACAAAGAAAAATAGACAGGTTAATTGATAGAATAACAGAAAGAGCAGAAGACA
GTGGCAATGAGAGTGAAGGGGATCAAGAAGAGTTGTCAGCACTTATGGAAATG---------------GGGCATCAT---
GCTCCTTGGGATGTTAATGATTTGTAG
>FJ469740/B/US/2003/L8116
ATGCAAACTTTAAACATAGTAGTAATATTA---GCATTTGTAGTAGTAACAATAATAGCAATAGTTGTGTGGTCTATAGT
ATTCTTAGAATATAGAAAAATACTAAGGCAAAGAAAAATAGATAGGTTAATTAATAGACTAATAGAAAGAGCAGAAGACA
GTGGCAATGAGAGTGATGGGGACCAGGAAGAATTGTCGGCACTTGTGGAGATG---------------GGGCATCAT---
GCTCCTTGGAATGTTAATGATCTGTAG
>FJ469742/B/US/2003/L8152
ATGTACCCCTTACAAATAGTAGCAATAGTA---GCATTAGTAGTAGCAGCAATAATAGCAATAGTTGTGTGGTCTATAGT
ATTCATAGAATATAGGAAAATATTAAGACAAAGAAAAATAGACAGATTACTTGACAGAATAAGAGAAAGAGCAGAAGACA
GTGGCAATGAAAGTGAAGGGGATCAGGAAGAATTATCAGCACTTGTGGAGATG---------------GGGCATGAT---
GCTCCTTGGGATGTTGATGATCTGTAG
>FJ469743/B/US/2003/L8180
ATGATACCTTTACAAATAGTAGCAATAGTA---GCATTAGTAGTAGCAGCAATAATAGCAATAGTTGTGTGGACCATAGT
AGGCATAGAATATAGGAAAATATTAAAACAAAGGAAAATAGATAGGATAATTGATAGGATAAGAGAAAGAGCAGAAGACA
GTGGCAATGAGAGCGAAGGAGATGAGGAAGCATTGTCAGCACTTATGGAGATG---------------GGGCACCAT---
GCTCCTTGGAATGTTGATGATCTGTAG
>FJ469744/B/US/-/L8188
ATGCAATCTTTACAGATATTAGCTATAGTA---GCATTAGTAGTAGCAGCAATACTAGCAATAGTTGTGTGGTCCATAGT
ATATATAGAATATAGGAAAATATTAAGACAAAGAAAAATAGACAGGATAATTGATAGAATAATAGACAGAGCAGAAGACA
GTGGCAATGAGAGTGAAGGGGATCAAGAAGAGTTGTCAAAACTTGTGGGGATGGGGGATCATGCTGTGGGGCATCAT---
GCTCCTTGGGATATTGATGATCTGTGA
>FJ469745/B/US/2004/L819
ATGCAATCCTTAACAATATTAGCAATAGTA---GCATTAGTAGTAGCAGCAATAATAGCAATAGTTGTGTGGTCCATAGT
ATTCATAGAATATAGGAAAATATTAAGACAAAGAAAGATAGACAGGTTAATTGATAGAATAAGAGAAAGAGCAGAGGACA
GTGGTAATGAGAGTGATGGGGATCAGGAAGAATTATCAGCACTGGTGGAGAGG---------------GGGCACCTT---
GCTCCTTGGGATGTTAATGATCTGTAG
>FJ469746/B/US/2005/L8249
ATGTATCCTTTACACATAGTAGCAATAGTA---GCATTAGTAGTAGCAGCAATATTAGCAATAGTTGTGTGGTCCATAGT
ATTCATACTATATAGACAAATAGCAAAACAAAAGAAAATAGACAGGATAATTGATAGAATAATAGAAAGAGCAGAAGACA
GTGGCAATGAGAGCGAAGGAGATCAGGAGGAATTATCAGAACTTATGGAGAGG---------------GGGCACCTT---
GCTCCTTGGGATGTTAATGATTTGTAG
>FJ469747/B/US/2005/L827
ATGCAACCTTTAGTAATATATTCAATAGTA---GCTTTAGTAGTAGTAGCAATAATAGCAATAGTTGTGTGGTCCATAGT
ACTCATACAATATAGGAGAATATTAAGACAAAGAAAAATAGACAGGTTAATTGAAAGAATAAGAGAAAGAGCAGAGGACA
GTGGCAATGAGAGTGAGGGGGATGATGATGAATTGGCAGCACTTGTGGAGATG---------------GGGCATCAT---
GCTCCTGGAGATATTAATGATCTGTAG
>FJ469748/B/US/2002/L861P
ATGCAACCCATACAAATAGCAGCAATAGTA---GGATTAGTAGTAGCAGGAATAATAGCAATAGTTGTGTGGTCCATAGT
ACTTATAGAATATAGGAAAATATTAAGACAAAGAAAAATAGACAGGTTACTTGATAGAATAAGTGAAAGAGCAGAAGACA
GTGGCAATGAGAGTGATGGGGATCAGGAAGAGTTATCAGCACTGGTGGAGAGG---------------GGGCATCTT---
GCTCCTTGGGATGTTAATGATCTGTAA
>FJ469749/B/US/2002/L893P
ATGCACTCTATACAAATATTAGCAATAGTA---GCATTAGTAGTAGCAGCAATAATAGCAATAGTTGTGTGGTCCATAGT
ATTCATAGAATATAGGAAAATATTAAGACAAAGAAAAATAGACAGGTTAATTGATAGAATAGCAGAAAGAGCAGAGGACA
GTGGCAATGAGAGTGATGGGGATCAGGAAGAATTATCAGCACTTGTGGAGATG---------------GGGCACCAT---
GCTCCTTGGGATATTAATGATCAGTAG
>FJ469750/B/US/-/L896
ATGCAACCTTTACAGATATTAGCAATAGTA---GCATTAGTAATAGGAGTAATAATAGCAATAGTTGTGTGGTCCATAGT
ATTCATAGAATATAGGAAGATATTAAGACAAAGAAAAATAGACAGGTTAATTGAGAAAATAAGAGACAGAGCAGAAGACA
GTGGCAATGAGAGTGACGGGGATTTGGAAGAGTTGTCGGCACTTGTGGAGATG---------------GGGCATCTT---
GCTCCTTGGGATGTTAATGATCTGTAA
>FJ469751/B/US/2002/MTF
ATGACATCCTTAGACATAGTAGCAATAGTA---GCATTAGTAGTAGCAGCAATAATAGCAATAGTTGTATGGACCATAGT
GTTAATAGAATATAAGAAAATAAGAAGACAGAAAAAGATAGATAAGTTAATTGATAGAATAAGAGAAAGAGCAGAAGACA
GTGGCAATAAGAGTGAAGGAGATCAGGAA---------GCACTTATAGAGATG---------------AGGCATCAT---
GCTCCTTAGGATGTTGATAATCTGTAG
>FJ469752/B/US/-/NCQ
ATGAACGCTTTAATAATAGCAGCAATAGTA---GCATTAGTAGTAGTAGCAATACTAGCAATAGCTGTGTGGACCATAGT
ACTTATAGAATATAGGAAAATATTAAGACAAAGAAAAATAGATAGGTTAATTGATAGAATAAGAGATAGAGCAGAAGACA
GTGGCAATGAGAGTGAAGGGGACCAGGAAGAATTATCAGCGCTGGTGGACATG---------------GGGCACCTT---
GCTCCTTGGGATGCTAATGATATGTAG
>FJ469753/B/US/2003/PRLS01
ATGCAACCTTTAGTAATAGCAGCAATAGTA---GCATTAGTAGTAGCAGCAATATTAGCAATAATTGTGTGGTCCATAGT
AATCATAGAATATAGGAAAATATTAAAACAAAGAAAAATAGACAGGTTAATTGATAGAATAACAGAAAGAGCAGAAGACA
GTGGCAATGAGAGTGAAGGGGATCAGGAAGAATTATCAGCACTTATGGAGATG---------------GGGCACCAT---
GCTCCTTGGGATGTTAATGATCTGTAG
>FJ469754/B/US/2002/PRLS02
ATGCAACCTTTACAAATAGCAGCCATAGCA---GCATTAGTAGTAGTAGCTTTAATAGCAATAGTTGTGTGGTCCATAGC
ATTAATAGAATATAGGAAAATATTAAGACAAAGGAAAATAGACAGGTTAATTGATAGGATAACAGACAGAGCAGAAGACA
GTGGCAATGAGAGTGAAGGAGACCAGGAGGAATTATCAGCACTTATGGAGATG---------------GGGCATCAT---
GCTCCTTGGGTCGTTGATGATCTGTAG
>FJ469755/B/US/2003/PRLS04
ATGAAGACCTTACAAATAGTAGCAATAGTA---GCATTAGTAGTAGCAGCAATAATAGCAATAGCTGTATGGTCCATAGC
CCTCATAGAATATAGAAAAATCTTAAAACAAAGAAAAATAGACAGGTTAATTGATAGAATAACAGAAAGAGCAGAAGATA
GTGGCAATGAGAGTGACGGGGATCAAGAAGAGTTGTCAGCACTTATGGAAAGG---------------GGGCATCTT---
GCTCCTTGGGATGTTAATGATTTGTAG
>FJ469756/B/US/-/PRLS05
ATGCAACCTTTAGTAATATATGCAATATTA---GCATTAGTAGTAGGAGTAATAATAGCAATAGTTGTGTGGTCTATAAT
ACTTATAGAATATAGGAAAATATTAAGACAAAGAAGAATAGATAAGTTACTTGATAGAATAAGAGAAAGAGCAGAAGACA
GTGGCAATGAGAGTGATGGGGATGAGGAACAATTATCAGCACTTGTGGAGAGG---------------GGGCATCTT---
GCTCCTTGGGATATTAATGATATGTAG
>FJ469757/B/US/2002/PRLS08
ATGCAACCTTTAGTAATATTAGCAATAGTA---GCATTAGTAGTAGCAGCAATAATAGCAATAGTTGTGTGGTCCATAGT
ATTCATAGCATATAGGAGAATATTAAAACAAAGAAAAATAGATAGGATAATTGATAGAATAAGAGAAAGAGCAGAAGACA
GTGGCAATGAGAGTGAGGGAGATCAGGAAGAACTACTTATGCTTGTGGAAATG---------------GGGCACGAT---
GCTCCTTGGGATGTTAATGATCTGTAA
>FJ469758/B/US/2002/PRLS09
ATGCTCCCTTTACAAATAGCAGCAATAGTA---GCCTTAGTAGTAACAGCAATAATAGCAATAGTGGTGTGGTCCATAGT
ACTCATAGAATATAGGAAAATATTAAGACAAAGAAAAATAGATAGGTTACTTGATAGAATAGTAGAAAGAGCAGAAGACA
GTGGCAATGAGAGTGATGGGGATCAGGAGGAATTGTCAGCACTTATGGAGAGG---------------GGGCACCTT---
GCTCCTTGGGATGTTAATGATCTGTAA
>FJ469760/B/US/2002/PRLS16
ATGCAATCCTTACAAATATTAGCAGTAGTA---GCATTAGTAGTAGTAGCAATAATAGCAATAGTTGTGTGGGCCATAGT
TTTCATAGAATATAGGAAAATCTTAAGACAAAGGAAAATAGATAGGTTACTTGATAGAATAATAGAAAGAGCAGAAGACA
GTGGCAATGAGAGTGAGGGTGACCAAGAGGAATTATCAGCGCTTGTGGAAAGG---------------GGGCACCTT---
GCTCCTTGGGATGTTAATGATCTGTAG
>FJ469761/B/US/-/PRLS17
ATGCAATCTTTATACATAGTATCAATAGTA---GCATTAGTAGTAGCAGCAATAATAGCAATAGTTGTGTGGTCCATAGT
ATTAATAGAATATAGGAAAATATTAAAACAAAGGAAAATAGACAGGTTGATTGATAGAATAAGAGAAAGAGAAGAAGACA
GTGGCAATGAGAGTGACGGAGATCAGGAAGAATTGTCAGCACTTGTGGAGATG---------------GGGCATCAT---
GCTCCTTGGGATGTTAATGATCTGTAA
>FJ469762/B/US/2002/PRLS18
ATGCAACCTTTAAACATAGTAGTAATATTA---GCATTTGTAGTAGTAACAATAATAGCAATAGTTGTGTGGTCTATAGT
ATTCTTAGAATATAGAAAAATACTAAGGCAAAGAAAAATAGATAGGTTAATTAATAGACTAATAGAAAGAGCAGAAGACA
GTGGCAATGAGAGTGATGGGGACCAGGAAGAATTGTCAGCACTTGTGGAGATG---------------GGGCATCAT---
GCTCCTTGGGATGTTAATGATCTGTAG
>FJ469763/B/US/-/PRLS19
ATGAACTCTTTACAAATAGCAGCAATAGTA---GCATTAGTAGTAGGAATAATAATAGCAATAGTTGTGTGGTCTATAGT
ACTCATAGAATATAGGAAAATATTAAGACAAAGAAAGATAAACAAATTAATTGATAGAATAAGAGAAAGAGCAGAAGACA
GTGGCAATGAGAGTGAAGGGGATCAAGAAGAATTATCAGCACTTGTGGAGATG---------------GGGCATCAT---
GCTCCTTGGGATGTTAATGATCTGTAG
>FJ469764/B/US/2003/PRLS24
ATGCAAGCCTCAGTAATATATGTAATAATA---GCATTTATAGTAGCATTAATAATAGCAATAGTTGTATGGTCCATAAT
ACTCATAGAATATAGGAGAATATTAAGACAAAGGAGAATAGACAGGTTACTTGATAGAATAAGAGACAGAGCAGAAGACA
GTGGCAATGAAAGTGAAGGGGACATGGAGGAATTATCAGGACTGGTGGAGATG---------------GGGCATGAT---
GCTCTTTGGGTTGTTAATGATCTGTAG
>FJ469765/B/US/2003/PRLS25
ATGCAAACTTTATCAATATTAGCAATAGTA---GGATTAGTAGTAGTAGGAATAATAGCAATAATTGTGTGGTCCATAGT
ACTCATAGAATATAGGAAAATATTAAGACAAAAGAAAATAGACAGATTAATTGATAGAATAAGAGAAAGAGCAGAAGACA
GTGGCAATGAGAGTGAAGGGGATCAGGAAGAATTATCAGCACTTGTGGAGATG---------------GGGCACCAGGAT
GCTCCTTGGGATATTGATGATCTGTAG
>FJ469766/B/US/-/PRLS28
ATGCAATCTTTAGAAATATACGCAATAGTA---GCAATAGTAGTAGCAATAATATTAGCAATAGTTGTGTGGTCTGTAGT
ATTCATAGAATATAGGAAAATATTAAGACAAAGAAAAATAGACAGGTTACTTGATAGAATAAGTGAAAGAGCAGAAGACA
GTGGCAATGAGAGTGAAGGAGATCAGGAAGAATTATCAGCGCTTGTGGAGACG---------------GGGCACCAT---
GCTCCTTGGGATGTTAATGATCTGTAG
>FJ469767/B/US/-/SH8127
ATGCCATCTTTATATATATGGACAATAGTA---GCATTAGTAGTAGCAGCAATATTAGCAATAGTTGTGTGGTCCATAGT
AATCATAGAATATAGGAAAATATTAAGGCAAAGAAAAATAGACAGGATAATTGATAGAATAAGAGAAAGAGCAGAAGACA
GTGGCAATGAGAGCGAGGGAGATCAAGAAGAACTGTCAGCACTTGTGGAGAGAGGGCACCTTGCTCCGGGGAACCAT---
GCTCCTTGGGATGTTGATGATCTGTAG
>FJ469768/B/US/-/SH8183
ATGCAACCTTTAGTAATAGTAGGAATAGTA---GCATTAGTAGTAGCATCAATAATAGCAATAGTTGTGTGGACCATAGT
ATTCATAGAATATAAGAAAATATTAAGACAAAGAAAAATAGACAGGTTAATTGATAGAATAAGTGAAAGAGCAGAGGACA
GTGGCAATGAGAGTGAGGGGGATCAGGAAGAATTATCAGCACTTGTGGAGAGG---------------GGGCACCTT---
GCTCCTTGGAATATTGATGATCTGTAG
>FJ469769/B/US/-/SH8229
ATGCAATCCTTAGAAATATTAGCAATAGTA---GCCTTAGTAGTAGCAGGACTAATAGCAATAGTTGTGTGGTCCATAGT
ATTCATAGAAATTAGAAGAATATTAAGACAAAAGAAAATAGACAGGATAATTGATAGAATAAGAGAAAGAGCAGAAGACA
GTGGCAATGATAGTGAAGGAGACCAGGAAGAATTATCAGCACTTGTGGAAATG---------------GGGCACCAGGAT
GCTCCTTGGGATGTTGATGATCTGTAA
>FJ469770/B/US/2003/SH8233
ATGCAAACTTTAGAAGCATTAGCAATAGTA---GCATTAGTAGTAGCAGCAATAATAGTAATAGTTGTGTGGACTATAGT
ATTCATAGAATATAGGAAAATATTAAGACAAAGAAAAATAGACAAGTTAATTGATAGAATAAGAGAAAGAGCAGAAGACA
GTGGCAATGAGAGTGAAGGGGATCATGAAGAATTA------CTTATGGAGCTG---------------GGGCACGAT---
GCTCCTTGGGATATTAATGATCTGTAG
>FJ469772/B/US/2004/SH858
ATGCAACCTTTACAAATATTAGCAATAGTA---GCATTAGTAGTAGTAGCCATAATAGCAATAGTTGTGTGGTCCATAGT
ACTCATAGAATATAGGAAAATATTAAGACAAAGAAAAATAGACCAGTTAATTGAAAGAATAAGAGACAGAGCAGAGGACA
GTGGCAATGAGAGTGACGGGGATCAGGAAGAATTATCAGCACTTGTGGAGAGGGGGCAACTTGTGGAAGGGCATCAT---
GCTCCTTGGGACATTGATGATCTGTAG
>FJ495818/B/US/2006/CH40E_flA1
ATGAACTCTTTACAAATATCAGCAATAGTA---GCATTAGTAGTAGCAGGAATAATAGCAATAGTTGTGTGGTCAATAGT
AGCCATAGAATATAGGAAAATATTAAGGCAAAGAAAAATAGACAGGTTAATTGATAGAATAAGAGAAAGAGCAGAAGACA
GTGGCAATGAGAGTGATGGGGATCAGGAAGAATTATCAGCACTTGTGGAGAGA---------------GGGCATCTT---
GCTCTTGGGGATATTAATGATCTGTAG
>FJ495819/B/US/2006/CH40E_flA2
ATGAACTCTTTACAAATATCAGCAATAGTA---GCATTAGTAGTAGCAGGAATAATAGCAATAGTTGTGTGGTCAATAGT
AGCCATAGAATATAGGAAAATATTAAGGCAAAGAAAAATAGACAGGTTAATTGATAGAATAAGAGAAAGAGCAGAAGACA
GTGGCAATGAGAGTGATGGGGATCAGGAAGAATTATCAGCACTTGTGGAGAGA---------------GGGCATCTT---
GCTCTTGGGGATATTAATGATCTGTAG
>FJ495820/B/US/2006/CH40E_flA3
ATGAACTCTTTACAAATATCAGCAATAGTA---GCATTAGTAGTAGCAGGAATAATAGCAATAGTTGTGTGGTCAATAGT
AGCCATAGAATATAGGAAAATATTAAGGCAAAGAAAAATAGACAGGTTAATTGATAGAATAAGAGAAAGAGCAGAAGACA
GTGGCAATGAGAGTGATGGGGATCAGGAAGAATTATCAGCACTTGTGGAGAGA---------------GGGCATCTT---
GCTCTTGGGGATATTAATGATCTGTAG
>FJ495821/B/US/2006/CH40E_flC7
ATGAACTCTTTACAAATATCAGCAATAGTA---GCATTAGTAGTAGCAGGAATAATAGCAATAGTTGTGTGGTCAATAGT
AGCCATAGAATATAGGAAAATATTAAGGCAAAGAAAAATAGACAGGTTAATTGATAGAATAAGAGAAAGAGCAGAAGACA
GTGGCAATGAGAGTGATGGGGATCAGGAAGAATTATCAGCACTTGTGGAGAGA---------------GGGCATCTT---
GCTCTTGGGGATATTAATGATCTGTAG
>FJ495822/B/US/2006/CH40E_flF10
ATGAACTCTTTACAAATATCAGCAATAGTA---GCATTAGTAGTAGCAGGAATAATAGCAATAGTTGTGTGGTCAATAGT
AGCCATAGAATATAGGAAAATATTAAGGCAAAGAAAAATAGACAGGTTAATTGATAGAATAAGAGAAAGAGCAGAAGACA
GTGGCAATGAGAGTGATGGGGATCAGGAAGAATTATCAGCACTTGTGGAGAGA---------------GGGCATCTT---
GCTCTTGGGGATATTAATGATCTGTAG
>FJ495823/B/US/2006/CH40E_flF7
ATGAACTCTTTACAAATATCAGCAATAGTA---GCATTAGTAGTAGCAGGAATAATAGCAATAGTTGTGTGGTCAATAGT
AGCCATAGAATATAGGAAAATATTAAGGCAAAGAAAAATAGACAGGTTAATTGATAGAATAAGAGAAAGAGCAGAAGACA
GTGGCAATGAGAGTGATGGGGATCAGGAAGAATTATCAGCACTTGTGGAGAGA---------------GGGCATCTT---
GCTCTTGGGGATATTAATGATCTGTAG
>FJ495824/B/US/2006/CH40E_flF9
ATGAACTCTTTACAAATATCAGCAATAGTA---GCATTAGTAGTAGCAGGAATAATAGCAATAGTTGTGTGGTCAATAGT
AGCCATAGAATATAGGAAAATATTAAGGCAAAGAAAAATAGACAGGTTAATTGATAGAATAAGAGAAAGAGCAGAAGACA
GTGGCAATGAGAGTGATGGGGATCAGGAAGAATTATCAGCACTTGTGGAGAGA---------------GGGCATCTT---
GCTCTTGGGGATATTAATGATCTGTAG
>FJ495825/B/US/2006/CH40E_flG3
ATGAACTCTTTACAAATATCAGCAATAGTA---GCATTAGTAGTAGCAGGAATAATAGCAATAGTTGTGTGGTCAATAGT
AGCCATAGAATATAGGAAAATATTAAGGCAAAGAAAAATAGACAGGTTAATTGATAGAATAAGAGAAAGAGCAGAAGACA
GTGGCAATGAGAGTGATGGGGATCAGGAAGAATTATCAGCACTTGTGGAGAGA---------------GGGCATCTT---
GCTCTTGGGGATATTAATGATCTGTAG
>FJ495826/B/US/2006/CH40E_flG6
ATGAACTCTTTACAAATATCAGCAATAGTA---GCATTAGTAGTAGCAGGAATAATAGCAATAGTTGTGTGGTCAATAGT
AGCCATAGAATATAGGAAAATATTAAGGCAAAGAAAAATAGACAGGTTAATTGATAGAATAAGAGAAAGAGCAGAAGACA
GTGGCAATGAGAGTGATGGGGATCAGGAAGAATTATCAGCACTTGTGGAGAGA---------------GGGCATCTT---
GCTCTTGGGGATATTAATGATCTGTAG
>FJ495937/B/US/2006/CH58E_flA1
ATGCAGCCTTTAA--ATATA-GCAATAGGA---GCTTTAATAGTGGCAGCAATATTAGCAATAATTGTGTGGACCATAGT
ATTCATAGAATATAGGAAAATATTAAAGCAGAGGAAAATAGACAGGTTAATTGAAAGAATAAGTGAAAGAGCAGAAGACA
GTGGCAATGAGAGTGACGGGGATCAAGAAGAATTATCAAAACTTATGGAAATG---------------GGGCATCAT---
GCTCCTTGGGATGTTAATGATCTATAG
>FJ495939/B/US/2006/CH58E_flA7
ATGCAGCCTTTAA--ATATA-GCAATAGGA---GCTTTAATAGTGGCAGCAATATTAGCAATAATTGTGTGGACCATAGT
ATTCATAGAATATAGGAAAATATTAAAGCAGAGGAAAATAGACAGGTTAATTGAAAGAATAAGTGAAAGAGCAGAAGACA
GTGGCAATGAGAGTGACGGGGATCAAGAAGAATTATCAAAACTTATGGAAATG---------------GGGCATCAT---
GCTCCTTGGGATGTTAATGATCTATAG
>FJ495940/B/US/2006/CH58E_flA8
ATGCAGCCTTTAA--ATATA-GCAATAGGA---GCTTTAATAGTGGCAGCAATATTAGCAATAATTGTGTGGACCATAGT
ATTCATAGAATATAGGAAAATATTAAAGCAGAGGAAAATAGACAGGTTAATTGAAAGAATAAGTGAAAGAGCAGAAGACA
GTGGCAATGAGAGTGACGGGGATCAAGAAGAATTATCAAAACTTATGGAAATG---------------GGGCATCAT---
GCTCCTTGGGATGTTAATGATCTATAG
>FJ495941/B/US/2006/CH58E_flA9
ATGCAGCCTTTAA--ATATA-GCAATAGGA---GCTTTAATAGTGGCAGCAATATTAGCAATAATTGTGTGGACCATAGT
ATTCATAGAATATAGGAAAATATTAAAGCAGAGGAAAATAGACAGGTTAATTGAAAGAATAAGTGAAAGAGCAGAAGACA
GTGGCAATGAGAGTGACGGGGATCAAGAAGAATTATCAAAACTTATGGAAATG---------------GGGCATCAT---
GCTCCTTGGGATGTTAATGATCTATAG
>FJ495942/B/US/2006/CH58E_flC4
ATGCAGCCTTTAA--ATATA-GCAATAGGA---GCTTTAATAGTGGCAGCAATATTAGCAATAATTGTGTGGACCATAGT
ATTCATAGAATATAGGAAAATATTAAAGCAGAGGAAAATAGACAGGTTAATTGAAAGAATAAGTGAAAGAGCAGAAGACA
GTGGCAATGAGAGTGACGGGGATCAAGAAGAATTATCAAAACTTATGGAAATG---------------GGGCATCAT---
GCTCCTTGGGATGTTAATGATCTATAG
>FJ495943/B/US/2006/CH58E_flC5
ATGCAGCCTTTAA--ATATA-GCAATAGGA---GCTTTAATAGTGGCAGCAATATTAGCAATAATTGTGTGGACCATAGT
ATTCATAGAATATAGGAAAATATTAAAGCAGAGGAAAATAGACAGGTTAATTGAAAGAATAAGTGAAAGAGCAGAAGACA
GTGGCAATGAGAGTGACGGGGATCAAGAAGAATTATCAAAACTTATGGAAATG---------------GGGCATCAT---
GCTCCTTGGGATGTTAATGATCTATAG
>FJ496000/B/US/2006/CH77E_flA1
ATGCAATCTTTATATATATTAGGAATAGTA---GCATTAGTAGTAGCAGCAATATTAGCAATAGTTGTGTGGACCATAGT
ATACATAGAATATAGGAAAATAGTAAGACAAAGGAAAATAGACAGATTACTTGATAGAATAATAGACAGAGCAGAAGACA
GTGGCAATGAGAGCGAGGGTGGTCAGGAGGAATTGTCAGCACTTATGGAGATG---------------GGGCACCAT---
GCTCCTTGGGTTATTGATGATCAGTAG
>FJ496001/B/US/2006/CH77E_flA2
ATGCAATCTTTATATATATTAGGAATAGTA---GCATTAGTAGTAGCAGCAATATTAGCAATAGTTGTGTGGACCATAGT
ATACATAGAATATAGGAAAATAGTAAGACAAAGGAAAATAGACAGATTACTTGATAGAATAATAGACAGAGCAGAAGACA
GTGGCAATGAGAGCGAGGGTGATCAGGAGGAATTGTCAGCACTTATGGAGATG---------------GGGCACCAT---
GCTCCTTGGGTTATTGATGATCAGTAG
>FJ496002/B/US/2006/CH77E_flB3
ATGCAATCTTTATATATATTAGGAATAGTA---GCATTAGTAGTAGCAGCAATATTAGCAATAGTTGTGTGGACCATAGT
ATACATAGAATATAGGAAAATAGTAAGACAAAGGAAAATAGACAGATTACTTGATAGAATAATAGACAGAGCAGAAGACA
GTGGCAATGAGAGCGAGGGTGATCAGGAGGAATTGTCAGCACTTATGGAGATG---------------GGGCACCAT---
GCTCCTTGGGTTATTGATGATCAGTAG
>FJ496003/B/US/2006/CH77E_flC3
ATGCAATCTTTATATATATTAGGAATAGTA---GCATTAGTAGTAGCAGCAATATTAGCAATAGTTGTGTGGACCATAGT
ATACATAGAATATAGGAAAATAGTAAGACAAAGGAAAATAGACAGATTACTTGATAGAATAATAGACAGAGCAGAAGACA
GTGGCAATGAGAGCGAGGGTGATCAGGAGGAATTGTCAGCACTTATGGAGATG---------------GGGCACCAT---
GCTCCTTGGGTTATTGATGATCAGTAG
>FJ496004/B/US/2006/CH77E_flC4
ATGCAATCTTTATATATATTAGGAATAGTA---GCATTAGTAGTAGCAGCAATATTAGCAATAGTTGTGTGGACCATAGT
ATACATAGAATATAGGAAAATAGTAAGACAAAGGAAAATAGACAGATTACTTGATAGAATAATAGACAGAGCAGAAGACA
GTGGCAATGAGAGCGAGGGTGATCAGGAGGAATTGTCAGCATTTATGGAGATG---------------GGGCACCAT---
GCTCCTTGGGTTATTGATGATCAGTAG
>FJ496005/B/US/2006/CH77E_flC7
ATGCAATCTTTATATATATTAGGAATAGTA---GCATTAGTAGTAGCAGCAATATTAGCAATAGTTGTGTGGACCATAGT
ATACATAGAATATAGGAAAATAGTAAGACAAAGGAAAATAGACAGATTACTTGATAGAATAATAGACAGAGCAGAAGACA
GTGGCAATGAGAGCGAGGGTGATCAGGAGGAATTGTCAGCACTTATGGAGATG---------------GGGCACCAT---
GCTCCTTGGGTTATTGATGATCAGTAG
>FJ496006/B/US/2006/CH77E_flC9
ATGCAATCTTTATATATATTAGGAATAGTA---GCATTAGTAGTAGCAGCAATATTAGCAATAGTTGTGTGGACCATAGT
ATACATAGAATATAGGAAAATAGTAAGACAAAGGAAAATAGACAGATTACTTGATAGAATAATAGACAGAGCAGAAGACA
GTGGCAATGAGAGCGAGGGTGATCAGGAGGAATTGTCAGCACTTATGGAGATG---------------GGGCACCAT---
GCTCCTTGGGTTATCGATGATCAGTAG
>FJ496007/B/US/2006/CH77E_flD5
ATGCAATCTTTATATATATTAGGAATAGTA---GCATTAGTAGTAGCAGCAATATTAGCAATAGTTGTGTGGACCATAGT
ATACATAGAATATAGGAAAATAGTAAGACAAAGGAAAATAGACAGATTACTTGATAGAATAATAGACAGAGCAGAAGACA
GTGGCAATGAGAGCGAGGGTGATCAGGAGGAATTGTCAGCACTTATGGAGATG---------------GGGCACCAT---
GCTCCTTGGGTTATTGATGATCAGTAG
>FJ496072/B/US/2002/04013226_2_flA8
ATGTCCCCCTTAGACATAGCAGCAATAGTA---GGATTAGTAGTAGCAGTAATACTAGCAATAGTTGTGTGGTCCATAGT
ATTCATAGAATATAGGAAAATATTAAGACAAAGGAAAATAGACAGGTTAATTGATAGAATAGCAGCCAGAGCAGAAGATA
GTGGCAATGAAAGTGAAGGTGATCAGGAAGAATTGTCAGCACTTGTGGACATG---------------GGGCACGAT---
GCTCCTTGGGATGTTAATGATCTGTAG
>FJ496073/B/US/2002/04013226_2_flA9
ATGTCCCCCTTAGACATAGCAGCAATAGTA---GGATTAGTAGTAGCAGTAATACTAGCAATAGTTGTGTGGTCCATAGT
ATTCATAGAATATAGGAAAATATTAAGACAAAGGAAAATAGACAGGTTAATTGATAGAATAGCAGCCAGAGCAGAAGATA
GTGGCAATGAAAGTGAAGGTGATCAGGAAGAATTGTCAGCACTTGTGGACATG---------------GGGCACGAT---
GCTCCTTGGGATGTTAATGATCTGTAG
>FJ496074/B/US/2002/04013226_2_flB10
ATGTCCCCCTTAGACATAGCAGCAATAGTA---GGATTAGTAGTAGCAGTAATACTAGCAATAGTTGTGTGGTCCATAGT
ATTCATAGAATATAGGAAAATATTAAGACAAAGGAAAATAGACAGGTTAATTGATAGAATAGCAGCCAGAGCAGAAGATA
GTGGCAATGAAAGTGAAGGTGATCAGGAAGAATTGTCAGCACTTGTGGACATG---------------GGGCACGAT---
GCTCCTTGGGATGTTAATGATCTGTAG
>FJ496075/B/US/2002/04013226_2_flC1
ATGTCCCCCTTAGACATAGCAGCAATAGTA---GGATTAGTAGTAGCAGTAATACTAGCAATAGTTGTGTGGTCCATAGT
ATTCATAGAATATAGGAAAATATTAAGACAAAGGAAAATAGACAGGTTAATTGATAGAATAGCAGCCAGAGCAGAAGATA
GTGGCAATGAAAGTGAAGGTGATCAGGAAGAATTGTCAGCACTTGTGGATATG---------------GGGCACGAT---
GCTCCTTGGGATGTTAATGATCTGTAG
>FJ496076/B/US/2002/04013226_2_flD12
ATGTCCCCCTTAGACATAGCAGCAATAGTA---GGATTAGTAGTAGCAGTAATACTAGCAATAGTTGTGTGGTCCATAGT
ATTCATAGAATATAGGAAAATATTAAGACAAAGGAAAATAGACAGGTTAATTGATAGAATAGCAGCCAGAGCAGAAGATA
GTGGCAATGAAAGTGAAGGTGATCAGGAAGAATTGTCAGCACTTGTGGACATG---------------GGGCACGAT---
GCTCCTTGGGATGTTAATGATCTGTAG
>FJ496077/B/US/2002/04013226_2_flD7
ATGTCCCCCTTAGACATAGCAGCAATAGTA---GGATTAGTAGTAGCAGTAATACTAGCAATAGTTGTGTGGTCCATAGT
ATTCATAGAATATAGGAAAATATTAAGACAAAGGAAAATAGACAGGTTAATTGATAGAATAGCAGCCAGAGCAGAAGATA
GTGGCAATGAAAGTGAAGGTGATCAGGAAGAATTGTCAGCACTTGTGGACATG---------------GGGCACGAT---
GCTCCTTGGGATGTTAATGATCTGTAG
>FJ496078/B/US/2002/04013226_2_flH11
ATGTCCCCCTTAGACATAGCAGCAATAGTA---GGATTAGTAGTAGCAGTAATACTAGCAATAGTTGTGTGGTCCATAGT
ATTCATAGAATATAGGAAAATATTAAGACAAAGGAAAATAGACAGGTTAATTGATAGAATAGCAGCCAGAGCAGAAGATA
GTGGCAATGAAAGTGAAGGTGATCAGGAAGAATTGTCAGCACTTGTGGACATG---------------GGGCACGAT---
GCTCCTTGGGATGTTAATGATCTGTAG
>FJ496079/B/US/2002/04013226_2_flH5
ATGTCCCCCTTAGACATAGCAGCAATAGTA---GGATTAGTAGTAGCAGTAACACTAGCAATAGTTGTGTGGTCCATAGT
ATTCATAGAATATAGGAAAATATTAAGACAAAGGAAAATAGACAGGTTAATTGATAGAATAGCAGCCAGAGCAGAAGATA
GTGGCAATGAAAGTGAAGGTGATCAGGAAGAATTGTCAGCACTTGTGGACATG---------------GGGCACGAT---
GCTCCTTGGGATGTTAATGATCTGTAG
>FJ496080/B/US/2002/04013226_2_flH6
ATGTCCCCCTTAGACATAGCAGCAATAGTA---GGATTAGTAGTAGCAGTAATACTAGCAATAGTTGTGTGGTCCATAGT
ATTCATAGAATATAGGAAAATATTAAGACAAAGGAAAATAGACAGGTTAATTGATAGAATAGCAGCCAGAGCAGAAGATA
GTGGCAATGAAAGTGAAGGTGATCAGGAAGAATTGTCAGCACTTGTGGACATG---------------GGGCACGAT---
GCTCCTTGGGATGTTAATGATCTGTAG
>FJ496081/B/US/2005/04013396_0_flE6
ATGCAATCTTTGCAGATATTAGCAATAGTA---GCCTTAGTAGTAGTAGCAATAATAGCAATAATTGTGTGGTCTATAGT
ATTCATAGAATATAGAAGAATAAGAAGGCAAAGAAAAATAGACAGGTTAATTGATAGAATAATAGAAAGAGCAGAAGACA
GTGGCAATGAAAGTGAAGGAGACCAGGAAGAATTATCAGCACTGGTGGAAAGG---------------GGGCATCTT---
GCTCCTTGGGATGTTAATGATTTGTAG
>FJ496082/B/US/2005/04013396_0_flF3
ATGCAATCTTTGCAGATATTAGCAATAGTA---GCCTTAGTAGTAGTAGCAATAATAGCAATAATTGTGTGGTCTATAGT
ATTCATAGAATATAGAAGAATAAGAAGGCAAAGAAAAATAGACAGGTTAATTGATAGAATAATAGAAAGAGCAGAAGACA
GTGGCAATGAAAGTGAAGGAGACCAGGAAGAATTATCAGCACTGGTGGAAAGG---------------GGGCATCTT---
GCTCCTTGGGATGTTAATGATTTGTAG
>FJ496083/B/US/2005/04013396_0_flF4
ATGCAATCTTTGCAGATATTAGCAATAGTA---GCCTTAGTAGTAGTAGCAATAATAGCAATAATTGTGTGGTCTATAGT
ATTCATAGAATATAGAAGAATAAGAAGGCAAAGAAAAATAGACAGGTTAATTGATAGAATAATAGAAAGAGCAGAAGACA
GTGGCAATGAAAGTGAAGGAGACCAGGAAGAATTATCAGCACTGGTGGAAAGG---------------GGGCATCTT---
GCTCCTTGGGATGTTAATGATTTGTAG
>FJ496084/B/US/2005/04013396_0_flG7
ATGCAATCTTTGCAGATATTAGCAATAGTA---GCCTTAGTAGTAGTAGCAATAATAGCAATAATTGTGTGGTCTATAGT
ATTCATAGAATATAGAAGAATAAGAAGGCAAAGAAAAATAGACAGGTTAATTGATAGAATAATAGAAAGAGCAGAAGACA
GTGGCAATGAAAGTGAAGGAGACCAGGAAGAATTATCAGCACTGGTGGAAAGG---------------GGGCATCTT---
GCTCCTTGGGATGTTAATGATTTGTAG
>FJ496085/B/US/2005/04013396_0_flG8
ATGCAATCTTTGCAGATATTAGCAATAGTA---GCCTTAGTAGTAGTAGCAATAATAGCAATAATTGTGTGGTCTATAGT
ATTCATAGAATATAGAAGAATAAGAAGGCAAAGAAAAATAGACAGGTTAATTGATAGAATAATAGAAAGAGCAGAAGACA
GTGGCAATGAAAGTGAAGGAGACCAGGAAGAATTATCAGCACTGGTGGAAAGG---------------GGGCATCTT---
GCTCCTTGGGATGTTAATGATTTGTAG
>FJ496145/B/US/1991/SUMA_flC5
ATGCAAGCTTTATATATATTAGGAATAGTA---GCATTAGTATTAGCAGCAATACTAGCAATAGTTGTGTGGTCCATAGT
ACTCATAGAATATAGAAAAATATTAAGACAAAGAAGAATAGACAGGTTAATTGATAGAATAAGAGAAAGAGCAGAAGACA
GTGGCAATGAAAGTGAAGGGGATCAGGAAGAATTA------CTTTTGGAGATG---------------GGGCATCTT---
GCTCCTTGGGATGTTAATGATCTGTAG
>FJ496146/B/US/1991/SUMA_flC7
ATGCAAGCTTTATATATATTAGGAATAGTA---GCATTAGTATTAGCAGCAATACTAGCAATAGTTGTGTGGTCCATAGT
ACTCATAGAATATAGAAAAATATTAAGACAAAGAAGAATAGACAGGTTAATTGATAGAATAAGAGAAAGAGCAGAAGACA
GTGGCAATGAAAGTGAAGGGGATCAGGAAGAATTA------CTTTTGGAGATG---------------GGGCATCTT---
GCTCCTTGGGATGTTAATGATCTGTAG
>FJ496147/B/US/1991/SUMA_flD10
ATGCAAGCTTTATATATATTAGGAATAGTA---GCATTAGTATTAGCAGCAATACTAGCAATAGTTGTGTGGTCCATAGT
ACTCATAGAATATAGAAAAATATTAAGACAAAGAAGAATAGACAGGTTAATTGATAGAATAAGAGAAAGAGCAGAAGACA
GTGGCAATGAAAGTGAAGGGGATCAGGAAGAATTA------CTTTTGGAGATG---------------GGGCATCTT---
GCTCCTTGGGATGTTAATGATCTGTAG
>FJ496148/B/US/1991/SUMA_flD3
ATGCAAGCTTTATATATATTAGGAATAGTA---GCATTAGTATTAGCAGCAATACTAGCAATAGTTGTGTGGTCCATAGT
ACTCATAGAATATAGAAAAATATTAAGACAAAGAAGAATAGACAGGTTAATTGATAGAATAAGAGAAAGAGCAGAAGACA
GTGGCAATGAAAGTGAAGGAGATCAGGAAGAATTA------CTTTTGGAGATG---------------GGGCATCTT---
GCTCCTTGGGATGTTAATGATCTGTAG
>FJ496149/B/US/1991/SUMA_flE5
ATGCAAGCTTTATATATATTAGGAATAGTA---GCATTAGTATTAGCAGCAATACTAGCAATAGTTGTGTGGTCCATAGT
ACTCATAGAATATAGAAAAATATTAAGACAAAGAAGAATAGACAGGTTAATTGATAGAATAAGAGAAAGAGCAGAAGACA
GTGGCAATGAAAGTGAAGGGGATCAGGAAGAATTA------CTTTTGGAGATG---------------GGGCATCTT---
GCTCCTTGGGATGTTAATGATCTGTAG
>FJ496150/B/US/1991/SUMA_flE7
ATGCAAGCTTTATATATATTAGGAATAGTA---GCATTAGTATTAGCAGCAATACTAGCAATAGTTGTGTGGTCCATAGT
ACTCATAGAATATAGAAAAATATTAAGACAAAGAAGAATAGACAGGTTAATTGATAGAATAAGAGAAAGAGCAGAAGACA
GTGGCAATGAAAGTGAAGGGGATCAGGAAGAATTA------CTTTTGGAGATG---------------GGGCATCTT---
GCTCCTTGGGATGTTAATGATCTGTAG
>FJ496151/B/US/2001/TRJO_flA1
ATGTCACCTTTAGTAATAGCATCAATAGTA---GCATTAGTAGTAGCAGCAATAATAGTAATAGTTATTTGGTCCATAGT
ATTCATAGAATATAGGAAAATATTAAGACAAAGAAAAATAGACAGGCTAGTTGATAGAATACTAGAAAGAGCAGAAGACA
GTGGCAATGAGAGTGATGGGGATCAGGAAGAATTATCAGCACTTGTGGAGATGGGGCACCAT------GGGCATGAT---
GCTCCTTGGGATATTGATGATCTGTAA
>FJ496152/B/US/2001/TRJO_flA2
ATGTCACCTTTAGTAATAGCATCAATAGTA---GCATTAGTAGTAGCAGCAATAATAGTAATAGTTATTTGGTCCATAGT
ATTCATAGAATATAGGAAAATATTAAGACAAAGAAAAATAGACAGGCTAGTTGATAGAATACTAGAAAGAGCAGAAGACA
GTGGCAATGAGAGTGATGGGGATCAGGAAGAATTATCAGCACTTGTGGAGATGGGGCACCAT------GGGCATGAT---
GCTCCTTGGGATATTGATGATCTGTAA
>FJ496153/B/US/2001/TRJO_flA9
ATGTCACCTTTAGTAATAGCATCAATAGTA---GCATTAGTAGTAGCAGCAATAATAGTAATAGTTATTTGGTCCATAGT
ATTCATAGAATATAGGAAAATATTAAGACAAAGAAAAATAGACAGGCTAGTTGATAGAATACTAGAAAGAGCAGAAGACA
GTGGCAATGAGAGTGATGGGGATCAGGAAGAATTATCAGCACTTGTGGAGATGGGGCACCAT------GGGCATGAT---
GCTCCTTGGGATATTGATGATCTGTAA
>FJ496154/B/US/2001/TRJO_flB1
ATGTCACCTTTAGTAATAGCATCAATAGTA---GCATTAGTAGTAGCAGCAATAATAGTAATAGTTATTTGGTCCATAGT
ATTCATAGAATATAGGAAAATATTAAGACAAAGAAAAATAGACAGGCTAGTTGATAGAATACTAGAAAGAGCAGAAGACA
GTGGCAATGAGAGTGATGGGGATCAGGAAGAATTATCAGCACTTGTGGAGATGGGGCACCAT------GGGCATGAT---
GCTCCTTGGGATATTGATGATCTGTAA
>FJ496155/B/US/2001/TRJO_flC6
ATGTCACCTTTAGTAATAGCATCAATAGTA---GCATTAGTAGTAGCAGCAATAATAGTAATAGTTATTTGGTCCATAGT
ATTCATAGAATATAGGAAAATATTAAGACAAAGAAAAATAGACAGGCTAGTTGATAGAATACTAGAAAGAGCAGAAGACA
GTGGCAATGAGAGTGATGGGGATCAGGAAGAATTATCAGCACTTGTGGAGATGGGGCACCAT------GGGCATGAT---
GCTCCTTGGGATATTGATGATCTGTAA
>FJ496156/B/US/2001/TRJO_flC9
ATGTCACCTTTAGTAATAGCATCAATAGTA---GCATTAGTAGTAGCAGCAATAATAGTAATAGTTATTTGGTCCATAGT
ATTCATAGAATATAGGAAAATATTAAGACAAAGAAAAATAGACAGGCTAGTTGATAGAATACTAGAAAGAGCAGAAGACA
GTGGAAATGAGAGTGATGGGGATCAGGAAGAATTATCAGCACTTGTGGAGATGGGGCACCAT------GGGCATGAT---
GCTCCTTGGGATATTGATGATCTGTAA
>FJ496157/B/US/2001/TRJO_flD3
ATGTCACCTTTAGTAATAGCATCAATAGTA---GCATTAGTAGTAGCAGCAATAATAGTAATAGTTATTTGGTCCATAGT
ATTCATAGAATATAGGAAAATATTAAGACAAAGAAAAATAGACAGGCTAGTTGATAGAATACTAGAAAGAGCAGAAGACA
GTGGCAATGAGAGTGATGGGGATCAGGAAGAATTATCAGCACTTGTGGAGATGGGGCACCAT------GGGCATGAT---
GCTCCTTGGGATATTGATGATCTGTAA
>FJ496158/B/US/1990/WEAU_flA11
ATGCAATCTTTGCAAATATTAGCAATAGTA---GCCTTAGTAGTAGCAGGAATAATAGCAATAGTTGTGTGGTCCATAGT
ACTCATAGAATATAGGAAAATATTAAGACAAAGAAAAATAGACAGGTTAATTGATAGAATAAGAGACAGAGCAGAAGACA
GTGGCAATGAGAGTGAAGGGGATCAGGAAGAATTATCAGCACTTGTGGAAATG---------------GGGCATCAT---
GCTCCTTGGGATATTGATGATCTGTAG
>FJ496159/B/US/1990/WEAU_flE1
ATGCAATCTTTGCAAATATTAGCAATAGTA---GCCTTAGTAGTAGCAGGAATAATAGCAATAGTTGTGTGGTCCATAGT
ACTCATAGAATATAGGAAAATATTAAGACAAAGAAAAATAGACAGGTTAATTGATAGAATAAGAGACAGAGCAGAAGACA
GTGGCAATGAGAGTGAAGGGGATCAGGAAGAATTATCAGCACTTGTGGAAATG---------------GGGCATCAT---
GCTCCTTGGGATATTGATGATCTGTAG
>FJ496160/B/US/1990/WEAU_flE3
ATGCAATCTTTGCAAATATTAGCAATAGTA---GCCTTAGTAGTAGCAGGAATAATAGCAATAGTTGTGTGGTCCATAGT
ACTCATAGAATATAGGAAAATATTAAGACAAAGAAAAATAGACAGGTTAATTGATAGAATAAGAGACAGAGCAGAAGACA
GTGGCAATGAGAGTGAAGGGGATCAGGAAGAATTATCAGCACTTGTGGAAATG---------------GGGCATCAT---
GCTCCTTGGGATATTGATGATCTGTAG
>FJ496161/B/US/1990/WEAU_flE8
ATGCAATCTTTGCAAATATTAGCAATAGTA---GCCTTAGTAGTAGCAGGAATAATAGCAATAGTTGTGTGGTCCATAGT
ACTCATAGAATATAGGAAAATATTAAGACAAAGAAAAATAGACAGGTTAATTGATAGAATAAGAGACAGAGCAGAAGACA
GTGGCAATGAGAGTGAAGGGGATCAGGAAGAATTATCAGCACTTGTGGAAATG---------------GGGCATCAT---
GCTCCTTGGGATATTGATGATCTGTAG
>FJ496162/B/US/1990/WEAU_flF2
ATGCAATCTTTGCAAATATTAGCAATAGTA---GCCTTAGTAGTAGCAGGAATAATAGCAATAGTTGTGTGGTCCATAGT
ACTCATAGAATATAGGAAAATATTAAGACAAAGAAAAATAGACAGGTTAATTGATAGAATAAGAGACAGAGCAGAAGACA
GTGGCAATGAGAGTGAAGGGGATCAGGAAGAATTATCAGCACTTGTGGAAATG---------------GGGCATCAT---
GCTCCTTGGGATATTGATGATCTGTAG
>FJ496163/B/US/1990/WEAU_flF5
ATGCAATCTTTGCAAATATTAGCAATAGTA---GCCTTAGTAGTAGCAGGAATAATAGCAATAGTTGTGTGGTCCATAGT
ACTCATAGAATATAGGAAAATATTAAGACAAAGAAAAATAGACAGGTTAATTGATAGAATAAGAGACAGAGCAGAAGACA
GTGGCAATGAGAGTGAAGGGGATCAGGAAGAATTATCAGCACTTGTGGAAATG---------------GGGCATCAT---
GCTCCTTGGGATATTGATGATCTGTAG
>FJ496164/B/US/1990/WEAU_flF6
ATGCAATCTTTGCAAATATTAGCAATAGTA---GCCTTAGTAGTAGCAGGAATAATAGCAATAGTTGTGTGGTCCATAGT
ACTCATAGAATATAGGAAAATATTAAGACAAAGAAAAATAGACAGGTTAATTGATAGAATAAGAGACAGAGCAGAAGACA
GTGGCAATGAGAGTGAAGGGGATCAGGAAGAATTATCAGCACTTGTGGAAATG---------------GGGCATCAT---
GCTCCTTGGGATATTGATGATCTGTAG
>FJ496165/B/US/1990/WEAU_flF7
ATGCAATCTTTGCAAATATTAGCAATAGTA---GCCTTAGTAGTAGCAGGAATAATAGCAATAGTTGTGTGGTCCATAGT
ACTCATAGAATATAGGAAAATATTAAGACAAAGAAAAATAGACAGGTTAATTGATAGAATAAGAGACAGAGCAGAAGACA
GTGGCAATGAGAGTGAAGGGGATCAGGAAGAATTATCAGCACTTGTGGAAATG---------------GGGCATCAT---
GCTCCTTGGGATATTGATGATCTGTAG
>FJ496166/B/US/1990/WEAU_flF9
ATGCAATCTTTGCAAATATTAGCAATAGTA---GCCTTAGTAGTAGCAGGAATAATAGCAATAGTTGTGTGGTCCATAGT
ACTCATAGAATATAGGAAAATATTAAGACAAAGAAAAATAGACAGGTTAATTGATAGAATAAGAGACAGAGCAGAAGACA
GTGGCAATGAGAGTGAAGGGGATCAGGAAGAATTATCAGCACTTGTGGAAATG---------------GGGCATCAT---
GCTCCTTGGGATATTGATGATCTGTAG
>FJ496167/B/US/2000/WITO_flA1
ATGCAACCTTTAGAAATATTAGCAGTAGTA---GCATTAGTAGTAGCACTAATACTAGCAATAGTTGTGTGGACCATAGT
ATACATAGAATATAGGAAAATACAAAAACAAAAGAAAATAGACAGGTTAATTGATAGAATAAGAGAAAGAGCAGAAGACA
GTGGCAATGAAAGTGATGGGGACCAAGAAGAATTATCAGCACTTGTGGAGATG---------------GGGCATCAT---
GCTCCTTGGGATGTTAATGATGAGTAG
>FJ496168/B/US/2000/WITO_flA2
ATGCAACCTTTAGAAATATTAGCAGTAGTA---GCATTAGTAGTAGCACTAATACTAGCAATAGTTGTGTGGACCATAGT
ATACATAGAATATAGGAAAATACAAAAACAAAAGAAAATAGACAGGTTAATTGATAGAATAAGAGAAAGAGCAGAAGACA
GTGGCAATGAAAGTGATGGGGACCAAGAAGAATTATCAGCACTTGTGGAGATG---------------GGGCATCAT---
GCTCCTTGGGATGTTAATGATGAGTAG
>FJ496169/B/US/2000/WITO_flB3
ATGCAACCTTTAGAAATATTAGCAGTAGTA---GCATTAGTAGTAGCACTAATACTAGCAATAGTTGTGTGGACCATAGT
ATACATAGAATATAGGAAAATACAAAAACAAAAGAAAATAGACAGGTTAATTGATAGAATAAGAGAAAGAGCAGAAGACA
GTGGCAATGAAAGTGATGGGGACCAAGAAGAATTATCAGCACTTGTGGAGATG---------------GGGCATCAT---
GCTCCTTGGGATGTTAATGATGAGTAG
>FJ496170/B/US/2000/WITO_flC1
ATGCAACCTTTAGAAATATTAGCAGTAGTA---GCATTAGTAGTAGCACTAATACTAGCAATAGTTGTGTGGACCATAGT
ATACATAGAATATAGGAAAATACAAAAACAAAAGAAAATAGACAGGTTAATTGATAGAATAAGAGAAAGAGCAGAAGACA
GTGGCAATGAAAGTGATGGGGACCAAGAAGAATTATCAGCACTTGTGGAGATG---------------GGGCATCAT---
GCTCCTTGGGATGTTAATGATGAGTAG
>FJ496171/B/US/2000/WITO_flC10
ATGCAACCTTTAGAAATATTAGCAGTAGTA---GCATTAGTAGTAGCACTAATACTAGCAATAGTTGTGTGGACCATAGT
ATACATAGAATATAGGAAAATACAAAAACAAAAGAAAATAGACAGGTTAATTGATAGAATAAGAGAAAGAGCAGAAGACA
GTGGCAATGAAAGTGATGGGGACCAAGAAGAATTATCAGCACTTGTGGAGATG---------------GGGCATCAT---
GCTCCTTGGGATGTTAATGATGAGTAG
>FJ496172/B/US/2000/WITO_flC3
ATGCAACCTTTAGAAATATTAGCAGTAGTA---GCATTAGTAGTAGCACTAATACTAGCAATAGTTGTGTGGACCATAGT
ATACATAGAATATAGGAAAATACAAAAACAAAAGAAAATAGACAGGTTAATTGATAGAATAAGAGAAAGAGCAGAAGACA
GTGGCAATGAAAGTGATGGGGACCAAGAAGAATTATCAGCACTTGTGGAGATG---------------GGGCATCAT---
GCTCCTTGGGATGTTAATGATGAGTAG
>FJ496174/B/US/2000/WITO_flC9
ATGCAACCTTTAGAAATATTAGCAGTAGTA---GCATTAGTAGTAGCACTAATACTAGCAATAGTTGTGTGGACCATAGT
ATACATAGAATATAGGAAAATACAAAAACAAAAGAAAATAGACAGGTTAATTGATAGAATAAGAGAAAGAGCAGAAGACA
GTGGCAATGAAAGTGATGGGGACCAAGAAGAATTATCAGCACTTGTGGAGATG---------------GGGCATCAT---
GCTCCTTGGGATGTTAATGATGAGTAG
>FJ496175/B/US/2000/WITO_flD5
ATGCAACCTTTAGAAATATTAGCAGTAGTA---GCATTAGTAGTAGCACTAATACTAGCAATAGTTGTGTGGACCATAGT
ATACATAGAATATAGGAAAATACAAAAACAAAAGAAAATAGACAGGTTAATTGATAGAATAAGAGAAAGAGCAGAAGACA
GTGGCAATGAAAGTGATGGGGACCAAGAAGAATTATCAGCACTTGTGGAGATG---------------GGGCATCAT---
GCTCCTTGGGATGTTAATGATGAGTAG
>FJ496176/B/US/2000/WITO_flE1
ATGCAACCTTTAGAAATATTAGCAGTAGTA---GCATTAGTAGTAGCACTAATACTAGCAATAGTTGTGTGGACCATAGT
ATACATAGAATATAGGAAAATACAAAAACAAAAGAAAATAGACAGGTTAATTGATAGAATAAGAGAAAGAGCAGAAGACA
GTGGCAATGAAAGTGATGGGGACCAAGAAGAATTATCAGCACTTGTGGAGATG---------------GGGCATCAT---
GCTCCTTGGGATGTTAATGATGAGTAG
>FJ496177/B/US/2000/WITO_flE10
ATGCAACCTTTAGAAATATTAGCAGTAGTA---GCATTAGTAGTAGCACTAATACTAGCAATAGTTGTGTGGACCATAGT
ATACATAGAATATAGGAAAATACAAAAACAAAAGAAAATAGACAGGTTAATTGATAGAATAAGAGAAAGAGCAGAAGACA
GTGGCAATGAAAGTGATGGGGACCAAGAAGAATTATCAGCACTTGTGGAGATG---------------GGGCATCAT---
GCTCCTTGGGATGTTAATGATGAGTAG
>FJ496178/B/US/2000/WITO_flE11
ATGCAACCTTTAGAAATATTAGCAGTAGTA---GCATTAGTAGTAGCACTAATACTAGCAATAGTTGTGTGGACCATAGT
ATACATAGAATATAGGAAAATACAAAAACAAAAGAAAATAGACAGGTTAATTGATAGAATAAGAGAAAGAGCAGAAGACA
GTGGCAATGAAAGTGATGGGGACCAAGAAGAATTATCAGCACTTGTGGAGATG---------------GGGCATCAT---
GCTCCTTGGGATGTTAATGATGAGTAG
>FJ496179/B/US/2000/WITO_flE2
ATGCAACCTTTAGAAATATTAGCAGTAGTA---GCATTAGTAGTAGCACTAATACTAGCAATAGTTGTGTGGACCATAGT
ATACATAGAATATAGGAAAATACAAAAACAAAAGAAAATAGACAGGTTAATTGATAGAATAAGAGAAAGAGCAGAAGACA
GTGGCAATGAAAGTGATGGGGACCAAGAAGAATTATCAGCACTTGTGGAGATG---------------GGGCATCAT---
GCTCCTTGGGATGTTAATGATGAGTAG
>FJ496180/B/US/2000/WITO_flE3
ATGCAACCTTTAGAAATATTAGCAGTAGTA---GCATTAGTAGTAGCACTAATACTAGCAATAGTTGTGTGGACCATAGT
ATACATAGAATATAGGAAAATACAAAAACAAAAGAAAATAGACAGGTTAATTGATAGAATAAGAGAAAGAGCAGAAGACA
GTGGCAATGAAAGTGATGGGGACCAAGAAGAATTATCAGCACTTGTGGAGATG---------------GGGCATCAT---
GCTCCTTGGGATGTTAATGATGAGTAG
>FJ496181/B/US/2000/WITO_flF2
ATGCAACCTTTAGAAATATTAGCAGTAGTA---GCATTAGTAGTAGCACTAATACTAGCAATAGTTGTGTGGACCATAGT
ATACATAGAATATAGGAAAATACAAAAACAAAAGAAAATAGACAGGTTAATTGATAGAATAAGAGAAAGAGCAGAAGACA
GTGGCAATGAAAGTGATGGGGACCAAGAAGAATTATCAGCACTTGTGGAGATG---------------GGGCATCAT---
GCTCCTTGGGATGTTAATGATGAGTAG
>FJ496182/B/US/2000/WITO_flF4
ATGCAACCTTTAGAAATATTAGCAGTAGTA---GCATTAGTAGTAGCACTAATACTAGCAATAGTTGTGTGGACCATAGT
ATACATAGAATATAGGAAAATACAAAAACAAAAGAAAATAGACAGGTTAATTGATAGAATAAGAGAAAGAGCAGAAGACA
GTGGCAATGAAAGTGATGGGGACCAAGAAGAATTATCAGCACTTGTGGAGATG---------------GGGCATCAT---
GCTCCTTGGGATGTTAATGATGAGTAG
>FJ496184/B/US/2000/WITO_flH3
ATGCAACCTTTAGAAATATTAGCAGTAGTA---GCATTAGTAGTAGCACTAATACTAGCAATAGTTGTGTGGACCATAGT
ATACATAGAATATAGGAAAATACAAAAACAAAAGAAAATAGACAGGTTAATTGATAGAATAAGAGAAAGAGCAGAAGACA
GTGGCAATGAAAGTGATGGGGACCAAGAAGAATTATCAGCACTTGTGGAGATG---------------GGGCATCAT---
GCTCCTTGGGATGTTAATGATGAGTAG
>FJ647145/B/ZA/1985/R84
ATGCAATCTTTACACATATTAGCAATAGTA---GCATTAGTAGTAGCAATAATAATAGCAATAGTTGTGTGGTCCATAGT
ATTCATAGAATATAGGAAAATATTAAGACAAAGAAAAATAGACAGGTTAATTGATAGAATAAGAGAAAGAGCAGAAGACA
GTGGCAATGAAAGTGAAGGGGATCAGGAAGAATTATCAGCACTTGTGGAGATG---------------GGGCACCAT---
GCTCCTTGGGATGTTAATGATCTGTAG
>FJ670524/B/ES/2008/X2400-3
ATGCAACCTCTAGAAATATTAGCAATAGTA---GCATTAGTAGTAGCAGCAATACTAGCAATAGTGGTGTGGACCATAGT
ATACATAGAATATAGGAAAATAGTAACACAAAGAAAAATAGATAGATTACTTGATAGAATAAGTGAAAGAGCAGAAGACA
GTGGCAATGAGAGTGAAGGGGACCAGGAGGAATTATCAGCACTTATGGAAATG---------------GGGCACAAT---
GCTCCTTGGGTTGTTAATGATCTATAG
>FJ670525/B/ES/2008/X2425-2
ATGCAACCTCTAGTAATATTAGCAATAGTA---GCATTAGTAGTAGCAACTATAATAGCAATAGTGGTGTGGTCTATAGT
GTTCATAGAATATAGGAGAATATTAAGACAAAGAAAAATAGACAGGTTAATTGATAGAATAAGAGAAAGAGCAGAAGACA
GTGGCAATGAGAGTGAGGGGGATGAGGAGGCATTGGCAGCACTTGTGGAACGG---------------GGGCATGAT---
GCTCCTTGGGATATTGATGATCTGTAG
>FJ670531/B/ES/2008/P2008
ATGCAACCTTTGCAAATATTAGCAATAGTA---GCATTAGTAGTAGTAACAATAATAGCAATAGTTGTGTGGTCTATAGT
ATTCATAGAATATAGAAAAATAGTAAGACAAAGAAAAATAGACAGGATAATTGATAGAATAAGAGAAAGAGCAGAAGACA
GTGGCAATGAGAGTGAAGGGGATCAGGAAGCATTGTCAGCACTTATGGAAAGG---------------GGGCACGAT---
GCTCCTTGGGTTATTGATGATCTGTAG
>FJ694790/B/DK/2007/PMVL_011
ATGCAATCTCTATACATATTAGCAATAGTA---GCATTAGTAGTAGCAGCAATACTAGCAATAGTTGTGTGGACCATAGT
ATACATAGAATATAGGAAAATACTAAGACAAAGGAAAATAGACAGGTTGATTGATAGAATAAGAGAAAGAGCAGAAGACA
GTGGCAATGACAGTGAAGGAGATCAGGAAGAATTGTCAAAACTTGTGGAAATG---------------GGGCATGAT---
GCTCCTTGGGATATTGATGATCTGTAG
>FJ853620/B/ES/2008/P2021-3
ATGCAACCTTTAAAAATATACACAATAGTA---GCATTAGTAATAGTAATAATAATAGCAATAGTTGTGTGGTCTATAGT
ACTCATAGAATATAGAAGAATACTAAAACAAAGAAAAATAGACAGGTTAATTGATAGAATAATAGACAGAGCAGAAGACA
GTGGCAATGAGAGTGAAGGGGATCAGGAAGAATTGTCAGCGCTTGTGGAGATG---------------GGGCATCAC---
GCTCCTTGGGATATTGATGATTTGTAG
>FJ853622/B/ES/2008/X2510_2
ATGCAACCTTTAGTAGTATTAGCAATAGTA---GCATTAGTAGTAACAGGAATTTTAGCAATAGTTGTGTGGTCTGCAGT
ACTCATAGAATATAGGAAAATATTAAGACAAAGAAAAATAGATAGATTAATTGATAGAATAAGAGAAAGAGCAGAAGACA
GTGGCAATGAAAGTGAAGGGGACCAAGAAGAATTATCAGCACTTGTGGAGATG---------------GGGCATCAT---
GCTCCTTGGGATGTTAATGATCTGTAG
>FW555696/B/FR/1985/pNL43_patent
ATGCAACCT----TAATAGTAGCAATAGTA---GCATTAGTAGTAGCAATAATAATAGCAATAGTTGTGTGGTCCATAGT
AATCATAGAATATAGGAAAATATTAAGACAAAGAAAAATAGACAGGTTAATTGATAGACTAATAGAAAGAGCAGAAGACA
GTGGCAATGAGAGTGAAGGAGAA---------GTATCAGCACTTGTGGAGATGGGGGTGGAAATG---GGGCACCAT---
GCTCCTTGGGATATTGATGATCTGTAG
>GQ372988/B/ES/2008/ES_X2515_3
ATGCAACCCTTAGTAATAGCAGCAATAGTA---GCCTTAGTAGTAGTAGCAATAATAGCAATAGTTGTGTGGACCATAGT
GATCTTAGAATACAGGAAAATATTAAAACAAAGAAAAATAGACAGATTAATTGATAGAATAATAGAAAGAGCAGAAGACA
GTGGCAACGAGAGTGATGGAGATCAAGAAGAATTATCAGCACTGGTGGAGAGG---------------GGGCATCTT---
GCTCCTTGGAATGTTGATGATCTGTAG
>GQ372990/B/ES/2008/ES_X2556_3
ATGCAATCTTTAATAATAGCATCAATAGTA---GGATTAGTAGTAGTAGGAATAATAGCAATAGTAGTGTGGTCTATAGT
ATTCATAGAATATAGGAGAATATTAAGACAAAGAAAAATAGAAAAGTTAATTGATAGAATAAGAGAAAGAGCAGAAGACA
GTGGCAATGACAGTGAAGGGGATCAGGAAGAATTATTTTCACTTATGGAAATG---------------GGGCACGAT---
GCTCCTTGGGATATTAATGATCTGTAG
>GQ386779/B/ES/1989/G1p1
ATGCAATCTTTACAAATAGTAGCAGTAGTA---GCATTAGTAGTAGTAGCAATAATAGCAATAGTTGTGTGGTCCATAGT
ATTCATAGAGTGTAGGAAAATAAGAAGACAAAAGAAAATAGAAAGGTTAATTGATAGAATAATAGAAAGAGCAGAAGACA
GTGGCAATGAGAGTGACGGAGATCAGGAAGAATTATCAGCACTTGTGGAAATG---------------GGGCACGAT---
GCTCCTTGGGATGTTAATGATCTGTAA
>GQ386780/B/ES/1989/G1p11
ATGCAATCTTTACAAATAGTAGCAGTAGTA---GCATTAGTAGTAGTAGCAATAATAGCAATAGTTGTGTGGTCCATAGT
ATTCATAGAGTGTAGGAAAATAAGAAGACAAAAGAAAATAGAAAGGTTAATTGATAGAATAATAGAAAGAGCAGAAGACA
GTGGCAATGAGAGTGACGGAGATCAGGAAGAATTATCAGCACTTGTGGAAATG---------------GGGCACGAT---
GCTCCTTGGGATGTTAATGATCTGTAA
>GQ386781/B/ES/1989/G1_5p11
ATGCAATCTTTACAAATAGTAGCAGTAGTA---GCATTAGTAGTAGTAGCAATAATAGCAATAGTTGTGTGGTCCATAGT
ATTCATAGAGTGTAGGAAAATAAGAAGACAAAAGAAAATAGAAAGGTTAATTGATAGAATAATAGAAAGAGCAGAAGACA
GTGGCAATGAGAGTGACGGAGATCAGGAAGAATTATCAGCACTTGTGGAAATG---------------GGGCACGAT---
GCTCCTTGGGATGTTAATGATCTGTAA
>GQ386782/B/ES/1989/G2p1
ATGCAATCTTTACAAATAGTAGCAGTAGTA---GCATTAGTAGTAGTAGCAATAATAGCAATAGTTGTGTGGTCCATAGT
ATTCATAGAGTGTAGGAAAATAAGAAGACAAAAGAAAATAGAAAGGTTAATTGATAGAATAATAGAAAGAGCAGAAGACA
GTGGCAATGAGAGTGACGGAGATCAGGAAGAATTATCAGCACTTGTGGAAATG---------------GGGCACGAT---
GCTCCTTGGGATGTTAATGATCTGTAA
>GQ386783/B/ES/1989/G2p11
ATGCAATCTTTACAAATAGTAGCAGTAGTA---GCATTAGTAGTAGTAGCAATAATAGCAATAGTTGTGTGGTCCATAGT
ATTCATAGAGTGTAGGAAAATAAGAAGACAAAAGAAAATAGAAAGGTTAATTGATAGAATAATAGAAAGAGCAGAAGACA
GTGGCAATGAGAGTGACGGAGATCAGGAAGAATTATCAGCACTTGTGGAAATG---------------GGGCACGAT---
GCTCCTTGGGATGTTAATGATCTGTAA
>GQ386784/B/ES/1989/I1p1
ATGCAATCTTTACAAATATTAGCAGTAGTA---GCATTAGTAGTAGCAGCAATAATAGCAATAGTTGTGTGGTCCATAGT
ATTCATAGAATATAGGAAAATAAGAAGACAAAACAAAATAGAAAGGTTGATTGATAGAATAAGAGAAAGAGCAGAAGACA
GTGGCAATGAGAGTGATGGAGATCAGGAGGAATTATCAGCACTTGTGGAAATG---------------GGGCACGAT---
GCTCCTTGGGATGTTAATGATCTGTAA
>GQ386785/B/ES/1989/I1p11
ATGCAATCTTTACAAATATTAGCAGTAGTA---GCATTAGTAGTAGCAGCAATAATAGCAATAGTTGTGTGGTCCATAGT
ATTCATAGAATATAGGAAAATAAGAAGACAAAACAAAATAGAAAGGTTGATTGATAGAATAAGAGAAAGAGCAGAAGACA
GTGGCAATGAGAGTGATGGAGATCAGGAGGAATTATCAGCACTTGTGGAAATG---------------GGGCACGAT---
GCTCCTTGGGATGTTAATGATCTGTAA
>GQ386786/B/ES/1989/I5p1
ATGCAATCTTTACAAATATTAGCAGTAGTA---GCATTAGTAGTAGCAGCAATAATAGCAATAGTTGTGTGGTCCATAGT
ATTCATAGAATATAGGAAAATAAGAAGACAAAACAAAATAGAAAGGTTGATTGATAGAATAAGAGAAAGAGCAGAAGACA
GTGGCAATGAGAGTGATGGAGATCAGGAGGAATTATCAGCACTTGTGGAAATG---------------GGGCACGAT---
GCTCCTTGGGATGTTAATGATCTGTAA
>GQ386787/B/ES/1989/I5p11
ATGCAATCTTTACAAATATTAGCAGTAGTA---GCATTAGTAGTAGCAGCAATAATAGCAATAGTTGTGTGGTCCATAGT
ATTCATAGAATATAGGAAAATAAGAAGACAAAACAAAATAGAAAGGTTGATTGATAGAATAAGAGAAAGAGCAGAAGACA
GTGGCAATGAGAGTGATGGAGATCAGGAGGAATTATCAGCACTTGTGGAAATG---------------GGGCACGAT---
GCTCCTTGGGATGTTAATGATCTGTAA
>GQ386792/B/ES/1989/E1_5p1
ATGCAATCTTTACAAATATTAGCAGTAGTA---GCATTAGTAGTAGCAGCAATAATAGCAATAGTTGTGTGGTCCATAGT
ATTCATAGAATATAGGAAAATAAGAAGACAAAACAAAATAGAAAGGTTGATTGATAGAATAAGAGAAAGAGCAGAAGACA
GCGGCAATGAGAGTGATGGAGATCAGGAAGAATTATCAGCACTTGTGGAAATG---------------GGGCACGAT---
GCTCCTTGGGATGTTAATGATCTGTAA
>GQ386793/B/ES/1989/E1_5p11
ATGCAATCTTTACAAATATTAGCAGTAGTA---GCATTAGTAGTAGCAGCAATAATAGCAATAGTTGTGTGGTCCATAGT
ATTCATAGAATATAGGAAAATAAGAAGACAAAACAAAATAGAAAGGTTGATTGATAGAATAAGAGAAAGAGCAGAAGACA
GCGGCAATGAGAGTGATGGAGATCAGGAAGAATTATCAGCACTTGTGGAAATG---------------GGGCACGAT---
GCTCCTTGGGATGTTAATGATCTGTAA
>GU177863/B/CN/1999/plwj
ATGCAAGCTTTAACCATTTTAGCAATAGTA---GCCTTAGTAGTAGCAATAATAATAGCAATAGTTGTGTGGACCATAGT
ATTCATAGAATATAGGAAAGTATTAAGACAGAGAAAAATAGATAGGTTAATTGATAGAATAAGAGAAAGAGCAGAAGACA
GTGGCAATGAGAGTGAAGGGGATCAGGAAGAATTATCAGCATTTATGGAAATG---------------GGGCACCAT---
GCTCCTTGGGATGTTGATGATCTGTAA
>GU362881/B/ES/2009/P2149_3
ATGCAGCCTTTAGTAATATTGTCCATAGTA---GCATTAGTTGTAGTGGCAATAATAGCAGTAGTTGTGTGGACCATAGT
ATTCATACAAATTAGGAGAATATTAAAACAAAGAAAAATAGATAGGTTAATTGAAAGAATAAGTGAAAGAGCAGAAGACA
GTGGCAATGAGAGTGAAGGGGATCAGGAAGAATTATCAAAACTTATGGAGATG---------------GGGCATATT---
GCTCCTTGGGACATTGATGATCTGTAA
>GU362883/B/ES/2008/X2555_2
ATGCAACCTTTAATAATAGGAGCAATAGTA---GCATTAGTAGTAGTAGCAATAATAGCAATAGTTGTGTGGACTATAGT
ACTCATAGAATATAGGAAAATATTAAGACAAAGGAAAATAGACAGGTTAATTAAAAGAATAAGTGAAAGAGCAGAAGATA
GTGGAAATGAAAGTGAAGGGGACCGGGAAGAATTATCAGCACTTATGGAGATG---------------GGGGATTAT---
GCTCCTTGGGATGTTAATGATCTGTAA
>GU362885/B/ES/2009/X2689_2
ATGCAGCCTGTGCAAATATTAGCAATAGTA---GCATTAGTAGTAGCAGCAATAATAGCAATAGTTGTTTGGACCATAGT
ATACTTAGAATATAGGAAAATATTAAGACAAAGAAAAATAGACAGGTTAATTGATAGGATAAGTGAAAGAGCAGAAGACA
GTGGCAATGAGAGCGAAGGGGACCAGGAGGAACTGTCAGCACTTATGGAAATG---------------GGGCACCAT---
GCTCCTTGGAATGTTAATGATCTGTAG
>GU362886/B/ES/2008/X2574_2
ATGCAGCCTCTAGAAATATATGCAATAGTA---GCATTAGTAATAGTAGCAATAATAGCAATAGTTGTGTGGATCATAGT
ATTTCTAGAAATTAGGAAAATATTAAGGCAAAGGAGAATAGACAGGTTAGTTAGTAGAATAATAGAAAGAGCAGAAGACA
GTGGTAACGAGAGTGATGGGGATCAGCAGGAATTG------CTCGTGGAAATG---------------GGGCATGAT---
GCTCCTTGGGATGTTGATGAGCTGTAG
>GU647196/B/CN/1999/plwj11_6
ATGCAAGCTTTAACCATTTTAGCAATAGTA---GCCTTAGTAGTAGCAATAATAATAGCAATAGTTGTGTGGACCATAGT
ATTCATAGAATATAGGAAAGTATTAAGACAGAGAAAAATAGATAGGTTAATTGATAGAATAAGAGAAAGAGCAGAAGACA
GTGGCAATGAGAGTGAAGGGGATCAGGAAGAATTATCAGCATTTATGGAAATG---------------GGGCACCAT---
GCTCCTTGGGATGTTGATGATCTGTAA
>GU647197/B/CN/1999/plwj5_6
ATGCAAGCTTTAACCATTTTAGCAATAGTA---GCCTTAGTAGTAGCAATAATAATAGCAATAGTTGTGTGGACCATAGT
ATTCATAGAATATAGGAAAGTATTAAGACAGAGAAAAATAGATAGGTTAATTGATAGAATAAGAGAAAGAGCAGAAGACA
GTGGCAATGAGAGTGAAGGGGATCAGGAAGAATTATCAGCATTTATGGAAATG---------------GGGCACCAT---
GCTCCTTGGGATGTTGATGATCTGTAA
>GU647198/B/CN/1999/plwj2_6
ATGCAAGCTTTAACCATTTTAGCAATAGTA---GCCTTAGTAGTAGCAATAATAATAGCAATAGTTGTGTGGACCATAGT
ATTCATAGAATATAGGAAAGTATTAAGACAGAGAAAAATAGATAGGTTAATTGATAGAATAAGAGAAAGAGCAGAAGACA
GTGGCAATGAGAGTGAAGGGGATCAGGAAGAATTATCAGCATTTATGGAAATG---------------GGGCACCAT---
GCTCCTTGGGATGTTGATGATCTGTAA
>HH978650/B/FR/1983/HXB2_patent
ACGCAACCTATACCAATAGTAGCAATAGTA---GCATTAGTAGTAGCAATAATAATAGCAATAGTTGTGTGGTCCATAGT
AATCATAGAATATAGGAAAATATTAAGACAAAGAAAAATAGACAGGTTAATTGATAGACTAATAGAAAGAGCAGAAGACA
GTGGCAATGAGAGTGAAGGAGAA---------ATATCAGCACTTGTGGAGATGGGGGTGGAGATG---GGGCACCAT---
GCTCCTTGGGATGTTGATGATCTGTAG
>HI964165/B/FR/1983/HXB2_patent
ATGCAACCTATACCAATAGTAGCAATAGTA---GCATTAGTAGTAGCAATAATAATAGCAATAGTTGTGTGGTCCATAGT
AATCATAGAATATAGGAAAATATTAAGACAAAGAAAAATAGACAGGTTAATTGATAGACTAATAGAAAGAGCAGAAGACA
GTGGCAATGAGAGTGAAGGAGAA---------ATATCAGCACTTGTGGAGATGGGGGTGGAGATG---GGGCACCAT---
GCTCCTTGGGATGTTGATGATCTGTAG
>HM469975/B/ES/2009/S61_E1_5p21
ATGCAATCTTTACAAATATTAGCAGTAGTA---GCATTAGTAGTAGCAGCAATAATAGCAATAGTTGTGTGGTCCATAGT
ATTCATAGAATATAGGAAAATAAGAAGACAAAACAAAATAGAAAGGTTGATTGATAGAATAAGAGAAAGAGCAGAAGACA
GCGGCAATGAGAGTGATGGAGATCAGGAAGAATTATCAGCACTTGTGGAAATG---------------GGGCACGAT---
GCTCCTTGGGATGTTAATGATCTGTAA
>HM469977/B/ES/2009/S61_G2p21
ATGCAATCTTTACAAATAGTAGCAGTAGTA---GCATTAGTAGTAGTAGCAATAATAGCAATAGTTGTGTGGTCCATAGT
ATTCATAGAGTGTAGGAAAATAAGAAGACAAAAGAAAATAGAAAGGTTAATTGATAGAATAATAGAAAGAGCAGAAGACA
GTGGCAATGAGAGTGACGGAGATCAGGAAGAATTATCAGCACTTGTGGAAATG---------------GGGCACGAT---
GCTCCTTGGGATGTTAATGATCTGTAA
>HM469978/B/ES/2009/S61_G1_5p21
ATGCAATCTTTACAAATAGTAGCAGTAGTA---GCATTAGTAGTAGTAGCAATAATAGCAATAGTTGTGTGGTCCATAGT
ATTCATAGAGTGTAGGAAAATAAGAAGMCAAAAGAAAATAGAAAGGTTAATTGATAGAATAATAGAAAGAGCAGAAGACA
GTGGCAATGAGAGTGACGGAGATCAGGAAGAATTATCAGCACTTGTGGAAATG---------------GGGCACGAT---
GCTCCTTGGGATGTTAATGATCTGTAA
>HM469979/B/ES/2009/S61_H1_5p21
ATGCAATCTTTACAAATATTAGCAGTAGTA---GCATTAGTAGTAGCAGCAATAATAGCAATAGTTGTGTGGTCCATAGT
ATTCATAGAGTGTAGGAAAATAAGAAGGCAAAAGAAAATAGAAAGGTTAATTGATAGAATAATAGAAAGAGCAGAAGACA
GTGGCAATGAGAGTGACGGAGATCAGGAAGAATTATCAGCACTTGTGGAAATG---------------GGGCACGAT---
GCTCCTTGGGATGTTAATGATCTGTAA
>HM469980/B/ES/2009/S61_I1p21
ATGCAATCTTTACAAATATTAGCAGTAGTA---GCATTAGTAGTAGCAGCAATAATAGCAATAGTTGTGTGGTCCATAGT
ATTCATAGAATATAGGAAAATAAGAAGACAAAACAAAATAGAAAGGTTGATTGATAGAATAAGAGAAAGAGCAGAAGACA
GTGGCAATGAGAGTGATGGAGATCAGGAGGAATTATCAGCACTTGTGGAAATG---------------GGGCACGAT---
GCTCCTTGGGATGTTAATGATCTGTAA
>HM469981/B/ES/2009/S61_I5p21
ATGCAATCTTTACAAATATTAGCAGTAGTA---GCWTTAGTAGTAGCAGCAATAATAGCAATAGTTGTGTGGTCCATAGT
ATTCATAGAATATAGGAAAATAAGAAGGCAAATCAAAATAGAAAGGTTGATTGATAGAATAAGAGAAAGAGCAGAAGACA
GTGGCAATGAGAGTGATGGAGATCAGGAGGAATTATCAGCACTTGTGGAAATG---------------GGGCACGAT---
GCTCCTTGGGATGTTAATGATCTGTAA
>HM586187/B/GB/2003/MM33d12p
ATGCAACCTTTACAAATATTAGCAATAGTA---GCATTAGTAGTAGCAGCAATATTAGCAATAGTTGTGTGGTCCATAGT
ATTTATAGAATATAGGAAAATATTAAGACAAAGAAAAATAGACAGGTTAATTGATAGAATAAGAGAAAGAGCAGAAGATA
GTGGCAATGACAGTGATGGGGATCAGGAAGAATTATCAACACTTGTGGAAGTG---------------GGGCACGAT---
GCTCCTTGGGATGTTAATGATCTGTAG
>HM586193/B/GB/2004/MM39d11p
ATGCAATCTTTAGAAACMTATTCAATAGTA---GCMTTAGTGATAGCMGCVATAATAGCMATAGTTGTATGGTCMATAGT
CCTTATAGAATATAGGAAAATATTAAAGCAAAGAAAAATAGACAGGCTAATTGATAGAATAAGAGAAAGAGCAGAAGATA
GTGGCAATGAGAGTGAGGGAGATCAGGAAGAATTGGCGGCACTGGTGGAAATG---------------GGGCCTCAT---
GATCGCTGGAATGTTAATGATCTGTAG
>HM586198/B/GB/2004/MM42d22_GN1
ATGAACTCA------ATATTAACAATAGTA---GCATTCATAATAGCAATAATACTAGTAATAGTTGTGTGGACCATAGT
ATTCATAGAATATAGGAAAGTATTAAGACAAAGGAAAATAGACAGGTTAATTGATAGAATAAGAGAAAGAGAAGAAGACA
GTGGCAATGAAAGTGAAGGGGATCAGGAAGAATTGGCACAACTTGGGGAAATG---------------GGGCTCCTT---
GCTCTTTGGGATGTTAATAATCTGTAG
>HM586200/B/GB/2004/MM42d92_GN1
ATGAACTCA------ATATTAACAATAGTA---GCATTCATAATAGCAATAATACTAGTAATAGTTGTGTGGACCATAGT
ATTCATAGAATATAGGAAAGTATTAAGACAAAGGAAAATAGACAGGTTAATTGATAGAATAAGAGAAAGAGAAGAAGACA
GTGGCAATGAAAGTGAAGGGGATCAAGAAGAATTGGCACAACTTGGGGAAATG---------------GGGCTCCTT---
GCTCTTTGGGATGTTAATAATCTGTAG
>HM586202/B/GB/2005/MM42d183_GN1
ATGAACTCA------ATATTAACAATAGTA---GCATTCATAATAGCAATAATACTAGTAATAGTTGTGTGGACCATAGT
ATTCATAGAATATAGGAAAGTATTAAGACAAAGGAAAATAGACAGGTTAATTGATAGAATAAGAGAAAGAGAAGAAGACA
GTGGCAATGAAAGTGAGGGGGATCAGGAAGAATTGGCACAACTTGGGGAAATG---------------GGGCTCCTT---
GCTCTTTGGGATGTTAATAATCTGTAG
>HM586204/B/GB/2005/MM42d324_GN1
ATGAACTCA------ATATTAACAATAGTA---GCATTCATAATAGCAATAATACTAGTAATAGTTGTGTGGACCATAGT
ATTCATAGAATATAGGAAAGTATTAAGACAAAGGAAAATAGACAGGTTAATTGATAGAATAAGAGAAAGAGAAGAAGACA
GTGGCAATGAAAGCGAAGGGGATCAGGAAGAATTGGCACAACTTGGGGAAATG---------------GGGCTCCTT---
GCTCTTTGGGATGTTAATAATCTGTAG
>HM586206/B/GB/2004/MM43d21_GN1
ATGTCACATTTATACATATTAACAGTAATA---GCATTTGTAATAGTACTAATAATAGCAATAGTTGTGTGGTCCATAGT
ATTCATAGAATATAGGAAAATATTAAGACAAAGAAAAATAGACAGGTTACTTGATAGAATAAGAGAAAGAGCAGAAGATA
GTGGCAATGAGAGTGAAGGGGATCAGGAAGAATTATCAGCACTTGTGGAGAGGGGGCATCATGCTCCTGGGCATCAT---
GCTCCTTGGGATATTGATGATTTGTAG
>HM586207/B/GB/2005/MM43d101_GN1
ATGTCACATTTATACATATTAACAGTAATA---GCATTTGTAATAGTACTAATAATAGCAATAGTTGTGTGGTCCATAGT
ATTCATAGAATATAGGAAAATATTAAGACAAAGAAAAATAGACAGGTTACTTGATAGAATAAGAGAAAGAGCAGAAGATA
GTGGCAATGAGAGTGAAGGGGATCAGGAAGAATTATCAGCACTTGTGGAGAGGGGGCATCATGCTCCTGGGCATCAT---
GCTCCTTGGGATATTGATGATTTGTAG
>HM586208/B/GB/2005/MM43d228_GN1
ATGTCACATTTATACATATTAACAGTAATA---GCATTTGTAATAGTACTAATAATAGCAATAATTGTGTGGTCCATAGT
ATTCATAGAATATAGGAAAATATTAAGACAAAGAAAAATAGACAGGTTACTTGATAGAATAAGAGAAAGAGCAGAAGATA
GTGGCAATGAGAGTGAAGGGGATCAGGAAGAATTATCAGCACTTGTGGAGAGGGGGCAGCATGCTCCTGGGCATCAT---
GCTCCTTGGGATATTGATGATTTGTAG
>HM586209/B/GB/2005/MM43d368_GN1
ATGTCACATTTATACATATTAACAGTAATA---GCATTTGTAATAGTACTAATAATAGCAATAGTTGTGTGGTCCATAGT
ATTCATAGAATATAGGAAAATATTAAGACAAAGAAAAATAGACAGGTTACTTGATAGAATAAGAGAAAGAGCAGAAGATA
GTGGCAATGAGAGTGAAGGGGATCAGGAAGAATTATCAGCACTGGTGGAGAGGGGGCATCATGCTCCTGGGCATCAT---
GCTCCTTGGGATATTGATGATTTGTAG
>HM586210/B/GB/2005/MM45d22_GN1
ATGCAACCCTTAATTGTAATAGCAATAGTA---GCATTAGTAGTAGTAGGAATAATAGCAATAGTTGTGTGGTCTATAGT
ACTCATAGAATATAGGAAAATATTAAGACAAAGAAAAATAGATAGATTAATTGATAGAATAAGAGAAAGAGCAGAAGACA
GTGGCAATGAGAGTGAAGGAGATCATGAAGAGCTGGCAGCATTGGTGGAAAGG---------------GGGCATCTT---
GCTCCTTGGGATATTAATGATTTGTAG
>HM586211/B/GB/2005/MM45d87_GN1
ATGCAACCCTTAATTGTAATAGCAATAGTA---GCATTAGTAGTAGTAGGAATAATAGCAATAGTTGTGTGGTCTATAGT
ACTCATAGAATATAGGAAAATATTAAGACAAAGAAAAATAGATAGATTAATTGATAGAATAAGAGAAAGAGCAGAAGACA
GTGGCAATGAGAGTGAAGGAGATCATGAAGAGCTGGCAGCATTGGTGGAAAGG---------------GGGCATCTT---
GCTCCTTGGGATATTAATGATTTGTAG
>HM586212/B/GB/2005/MM45d213_GN1
ATGCAACCCTTAATTGTAATAGCAATAGTA---GCATTAGTAGTAGTAGGAATAATAGCAATAGTTGTGTGGTCTATAGT
ACTCATAGAATATAGGAAAATATTAAGACAAAGAAAAATAGATAGATTAATTGATAGAATAAGAGAAAGAGCAGAAGACA
GTGGCAATGAGAGTGAAGGAGATCATGAAGAGCTGGCAGCATTGGTGGAAAGG---------------GGGCATCTT---
GCTCCTTGGGATATTAATGATTTGTAG
>HQ215554/B/CN/2008/1106
ATGCAATCTTTAACTATACTAGCAATAGTA---GCATTAGTAGTAGCAGCAATATTAGCAATAGTTGTGTGGACCATAGT
GTATATAGAATATAGAAAAATAAAAAAGCAAAGAAAAATAGATAGGTTAATTGATAGAATAAGAGAAAGAGCAGAAGACA
GTGGCAATGACAGTGAAGGGGATCAGGAAGAATTGTCAGCACTGGTTGACATG---------------GGGCACGAT---
GCTCCTTGGGATGTTAATGATCTGTAG
>HQ215556/B/CN/2009/1121
ATGCAAGCTTTACAAGTATTAGCAATAGTA---GCATTAGTAGTAGCAGCAATAATAGCAATAGTTGTGTGGACTATAGT
GTTTCTAGAGTGGAGGAAATTAAGAAGACAAAGAAAAATAAACAGGTTAATTGATAGAATAAGAGAAAGAGCAGAAGATA
GTGGCAATGAGAGTGATGGGGATCAAGAAGAGTTGTCAGCACTGGTTGACATG---------------GGGCATGAT---
GCTCTTTGGGATGTTAATGATCTGTAG
>JA806687/B/FR/1983/HXB2-patent
ACGCAACCTATACCAATAGTAGCAATAGTA---GCATTAGTAGTAGCAATAATAATAGCAATAGTTGTGTGGTCCATAGT
AATCATAGAATATAGGAAAATATTAAGACAAAGAAAAATAGACAGGTTAATTGATAGACTAATAGAAAGAGCAGAAGACA
GTGGCAATGAGAGTGAAGGAGAA---------ATATCAGCACTTGTGGAGATGGGGGTGGAGATG---GGGCACCAT---
GCTCCTTGGGATGTTGATGATCTGTAG
>JF320003/B/US/2006/502_0341_FL05
ATGAAACCTGAACTAATATTAGCAATAGTA---GCATTAGTAGTAGCAGCAATAATAGCAATAGTTGTGTGGTCTATAGT
ACTCATAGAATATAGAAAAATATTAAGACAAAGAAAGATAGACAGGTTAATTAATAGAATAGCAGAAAGAGCAGAAGACA
GTGGCAATGAGAGTGAAGGAGATCAGGAAGAGTTGTCAGCACTTGTGGAGAGGGGGCAACTTGTGGAAGGGCATCAT---
GCTCCTTGGGATGTTAATGATCTGTAG
>JF320005/B/US/2006/502_0341_FL04
ATGAAACCTGAACTAATATTAGCAATAGTA---GCATTAGTAGTAGCAGCAATAATAGCAATAGTTGTGTGGTCTATAGT
ACTCATAGAATATAGAAAAATATTAAGACAAAGAAAGATAGACAGGTTAATTAATAGAATAGCAGAAAGAGCAGAAGACA
GTGGCAATGAGAGTGAAGGAGATCAGGAAGAGTTGTCAGCACTTGTGGAGAGGGGGCAACTTGTGGAAGGGCATCAT---
GCTCCTTGGGATGTTAATGATCTGTAG
>JF320006/B/US/2006/502_0341_FL07
ATGAAACCTGAACTAATATTAGCAATAGTA---GCATTAGTAGTAGCAGCAATAATAGCAATAGTTGTGTGGTCTATAGT
ACTCATAGAATATAGAAAAATATTAAGACAAAGAAAGATAGACAGGTTAATTAATAGAATAGCAGAAAGAGCAGAAGACA
GTGGCAATGAGAGTGAAGGAGATCAGGAAGAGTTGTCAGCACTTGTGGAGAGGGGGCAACTTGTGGAAGGGCATCAT---
GCTCCTTGGGATGTTAATGATCTGTAG
>JF320008/B/PE/2006/502_0524_FL04
ATGAATGCTTTATCAATAGTATCAATAGTG---GCATTAGTAGCAGCAGCAATAATAGCAATAGTTGTGTGGACCATAGT
AATTATAGAATATAAGAAAATATTAATACAAAGAAGGATAGACAAGTTAATTGATAGAATAAGAGAAAGAGCAGAAGACA
GTGGCAATGAGAGTGAAGGGGATCAGGAAGAATTGTTGGCGACTATGGAGATG---------------GGGCACCAT---
GCTCCTTGGGATATTAATGATCTGTAA
>JF320009/B/PE/2006/502_0524_FL05
ATGAATGCTTTATCAATAGTATCAATAGTG---GCAGTAGTAGTAGCAGCAATAATAGCAATAGTTGTGTGGACCATAGT
AATTATAGAATATAAGAAAATATTAATACAAAGAAGGATAGACAAGTTAATTGATAGAATAAGAGAAAGAGCAGAAGACA
GTGGCAATGAGAGTGAAGGGGATCAGGAAGAATTGTTGGCGACTATGGAGATG---------------GGGCACCAT---
GCTCCTTGGGATATTAATGATCTGTAA
>JF320010/B/PE/2006/502_0524_FL06
ATGAATGCTTTATCAATAGTATCAATAGTG---GCAGTAGTAGTAGCAGCAATAATAGCAATAGTTGTGTGGACCATAGT
AATTATAGAATATAAGAAAATATTAATACAAAGAAGGATAGACAAGTTAATTGATAGAATAAGAGAAAGAGCAGAAGACA
GTGGCAATGAGAGTGAAGGGGATCAGGAAGAATTGTTGGCGACTATGGAGATG---------------GGGCACCAT---
GCTCCTTGGGATATTAATGATCTGTAA
>JF320012/B/PE/2007/502_1399_wg6
ATGACAACTTTATATATATTAGGAATAGTA---GCATTAGTAGTAGCTTCAATATTAGCAATAGTTGTATGGTCCATAGT
ATATCTAGAATATAGGAAAATATTAAGACAAAGAAAAATAGACAGGTTAATTGATAGAATAGCAGAAAGAGCAGAAGACA
GTGGAAATGAAAGTGAAGGAGACCAGGAAGAACTCTCTGCACTGGTGGAAAGG---------------GGGCATCTT---
GCTCCTTGGGATGTTAATGATATGTAG
>JF320013/B/PE/2007/502_1399_wg4
ATGACAACTTTATATATATTAGGAATAGTA---GCATTAGTAGTAGCTTCAATATTAGCAATAGTTGTATGGTCCATAGT
ATATCTAGAATATAGGAAAATATTAAGACAAAGAAAAATAGACAGGTTAATTGATAGAATAGCAGAAAGAGCAGAAGACA
GTGGAAATGAAAGTGAAGGAGACCAGGAAGAACTCTCTGCACTGGTGGAAAGG---------------GGGCATCTT---
GCTCCTTGGGATGTTAATGATATGTAG
>JF320014/B/PE/2007/502_1399_wg5
ATGACAACTTTATATATATTAGGAATAGTA---GCATTAGTAGTAGCTTCAATATTAGCAATAGTTGTATGGTCCATAGT
ATATATAGAATATAGGAAAATATTAAGACAAAGAAAAATAGACAGGTTAATTGATAGAATAGCAGAAAGAGCAGAAGACA
GTGGAAATGAAAGTGAAGGAGACCAGGAAGAACTCTCTGCACTGGTGGAAAGG---------------GGGCATCTT---
GCTCCTTGGGATGTTAATGATATGTAG
>JF320015/B/PE/2007/502_1399_wg1
ATGACAACTTTATATATATTAGGAATAGTA---GCATTAGTAGTAGCTTCAATATTAGCAATAGTTGTATGGTCCATAGT
ATATCTAGAATATAGGAAAATATTAAGACAAAGAAAAATAGACAGGTTAATTGATAGAATAGCAGAAAGAGCAGAAGACA
GTGGAAATGAAAGTGAAGGAGACCAGGAAGAACTCTCTGCACTGGTGGAAAGG---------------GGGCATCTT---
GCTCCTTGGGATGTTAATGATATGTAG
>JF320016/B/PE/2007/502_1399_wg3
ATGACAACTTTATATATATTAGGAATAGTA---GCATTAGTAGTAGCTTCAATATTAGCAATAGTTGTATGGTCCATAGT
ATATCTAGAATATAGGAAAATATTAAGACAAAGAAAAATAGACAGGTTAATTGATAGAATAGCAGAAAGAGCAGAAGACA
GTGGAAATGAAAGTGAAGGAGACCAGGAAGAACTCTCTGCACTGGTGGAAAGG---------------GGGCATCTT---
GCTCCTTGGGATGTTAATGATATGTAG
>JF320017/B/PE/2007/502_2649_wg2
ATGAATACTTTAGGAATAGTAGCAATAGTA---GCATTAATAGTAGCAGGGATATTAGCAATAATTGTGTGGTCCATAGT
GCTTATAGAATATAGAAAAATATTAAGACAAAGGAAAATAGACAGGTTAATTGATAGAATAAGAGACAGAGCAGAAGACA
GTGGCAATGAGAGCGAAGGGGATCAGGAAGAATTATCAGCACTGGTGGAGAGA---------------GGGCATCTT---
GCTCCTTGGGATATTAATGATTAG---
>JF320018/B/PE/2007/502_2254_FL6
ATGCAACCCTTACAAATAGCAGCAATAGTA---GCATTAGTAGTAGTAGCAATAATAGCAATAATTGTGTGGTCCATAGT
AATTATAGAATATAGGAAAATATTAAGACAAAGAAGGATAGACAGGTTACTTGACAGAATAGGTGAAAGAGCTGAGGACA
GTGGCAATGAGAGTGAAGGGGACCAGGAGGAATTATCAGCACTTATGGAGATG---------------GGGCACCAT---
GCTCCTTGGGATATTGATGATCTATAG
>JF320019/B/PE/2007/502_2649_wg8
ATGAATACTTTAGGAATAGTAGCAATAGTA---GCATTAATAGTAGCAGGGATATTAGCAATAATTGTGTGGTCCATAGT
GCTTATAGAATATAGGAAAATATTAAGACAAAGGAAAATAGACAGGTTAATTGATAGAATAAGAGACAGAGCAGAAGACA
GTGGCAATGAGAGCGAAGGGGATCAGGAAGAATTATCAGCACTGGTGGAGARA---------------GGGCATCTT---
GCTCCTTGGGATATTAATGATTAG---
>JF320020/B/PE/2007/502_2254_FL2
ATGCAACCCTTACAAATAGCAGCAATAGTA---GCATTAGTAGTAGTAGCAATAATAGCAATAATTGTGTGGTCCATAGT
AATTATAGAATATAGGAAAATATTAAGACAAAGAAGGATAGACAGGTTACTTGACAGAATAGGTGAAAGAGCTGAGGACA
GTGGCAATGAGAGTGAAGGAGACCAGGAGGAATTATCAGCACTTATGGAGATG---------------GGGCACCAT---
GCTCCTTGGGATATTGATGATCTATAG
>JF320021/B/PE/2007/502_2254_FL5
ATGCAACCCTTACAAATAGCAGCAATAGTA---GCATTAGTAGTAGTAGCAATAATAGCAATAATTGTGTGGTCCATAGT
AATTATAGAATATAGGAAAATATTAAGACAAAGAAGGATAGACAGGTTACTTGACAGAATAGGTGAAAGAGCTGAGGACA
GTGGCAATGAGAGTGAAGGAGACCAGGAGGAATTATCAGCACTTATGGAGATG---------------GGGCACCAT---
GCTCCTTGGGATATTGATGATCTATAG
>JF320022/B/PE/2007/502_2649_wg7
ATGAATACTTTAGGAATAGTAGCAATAGTA---GCATTAATAGTAGCAGGGATATTAGCAATAATTGTGTGGTCCATAGT
GCTTATAGAATATAGGAAAATATTAAGACAAAGGAAAATAGACAGGTTAATTGATAGAATAAGAGACAGAGCAGAAGACA
GTGGCAATGAGAGCGAAGGGGATCAGGAAGAATTATCAGCACTGGTGGAGAAA---------------GGGCATCTT---
GCTCCTTGGGATATTAATGATTAG---
>JF320023/B/PE/2007/502_2254_FL3
ATGCAACCCTTACAAATAGCAGCAATAGTA---GCATTAGTAGTAGTAGCAATAATAGCAATAATTGTGTGGTCCATAGT
AATTATAGAATATAGGAAAATATTAAGACAAAGAAGGATAGACAGGTTACTTGACAGAATAGGTGAAAGAGCTGAGGACA
GTGGCAATGAGAGTGAAGGGGACCAGGAGGAATTATCAGCACTTATGGAGATG---------------GGGCACCAT---
GCTCCTTGGGATATTGATGATCTATAG
>JF320024/B/PE/2007/502_2254_FL1
ATGCAACCCTTACAAATAGCAGCAATAGTA---GCATTAGTAGTAGTAGCAATAATAGCAATAATTGTGTGGTCCATAGT
AATTATAGAATATAGGAAAATATTAAGACAAAGAAGGATAGACAGGTTACTTGACAGAATAGGTGAAAGAGCTGAGGACA
GTGGCAATGAGAGTGAAGGAGACCAGGAGGAATTATCAGCACTTATGGAGATG---------------GGGCACCAT---
GCTCCTTGGGATATTGATGATCTATAG
>JF320025/B/PE/2007/502_2649_wg10
ATGAATACTTTAGGAATAGTAGCAATAGTA---GCATTAATAGTAGCAGGGATATTAGCAATAATTGTGTGGTCCATAGT
GCTTATAGAATATAGGAAAATATTAAGACAAAGGAAAATAGACAGGTTAATTGATAGAATAAGAGACAGAGCAGAAGACA
GTGGCAATGAGAGCGAAGGGGATCAGGAAGAATTATCAGCACTGGTGGAGAAA---------------GGGCATCTT---
GCTCCTTGGGATATTAATGATTAG---
>JF320026/B/PE/2007/502_2254_FL4
ATGCAACCCTTACAAATAGCAGCAATAGTA---GCATTAGTAGTAGTAGCAATAATAGCAATAATTGTGTGGTCCATAGT
AATTATAGAATATAGGAAAATATTAAGACAAAGAAGGATAGACAGGTTACTTGACAGAATAGGTGAAAGAGCTGAGGACA
GTGGCAATGAGAGTGAAGGAGACCAGGAGGAATTATCAGCACTTATGGAGATG---------------GGGCACCAT---
GCTCCTTGGGATATTGATGATCTATAG
>JF320027/B/PE/2007/502_2649_wg5
ATGAATACTTTAGGAATAGTAGCAATAGTA---GCATTAATAGTAGCAGGGATATTAGCAATAATTGTGTGGTCCATAGT
GCTTATAGAATATAGAAAAATATTAAGACAAAGGAAAATAGACAGGTTAATTGATAGAATAAGAGACAGAGCAGAAGACA
GTGGCAATGAGAGCGAAGGGGATCAGGAAGAATTATCAGCACTGGTGGAGAGA---------------GGGCATCTT---
GCTCCTTGGGATATTAATGATTAG---
>JF320028/B/PE/2007/502_2349_wg2
ATGCAAGCCTTAACAATATTAGCAATAGTA---GCATTAGTAGTAGTAGCAATAATAGCAATAATTGTGTGGACAATAGT
AATAATAGAATATAGAAAATTATTGAGACAGAGAAAAATAGACAGGTTACTTCAGAGAATAAGTGAAAGAGCAGAAGACA
GTGGCAATGAAAGTGATGGAGACCAGGAAGAATTATCAGCAATTGTGGAGAGG---------------GGGCATCTT---
GCTCCTTGGGATATTAATGATTAGTAC
>JF320029/B/PE/2007/502_2349_wg9
ATGCAAGCCTTAACAATATTAGCAATAGTA---GCATTAGTAGTAGTAGCAATAATAGCAATAATTGTGTGGACAATAGT
AATAATAGAATATAGAAAATTATTGAGACAGAGAAAAATAGACAGGTTACTTCAGAAAATAAGTGAAAGAGCAGAAGACA
GTGGCAATGAAAGTGATGGAGACCAGGAAGAATTATCAGCACTTGTGGAGAGG---------------GGGCATCTT---
GCTCCTTGGGATATTAATGATTAGTAC
>JF320030/B/PE/2007/502_2649_wg3
ATGAATACTTTAGGAATAGTAGCAATAGTA---GCATTAATAGTAGCAGGGATATTAGCAATAATTGTGTGGTCCATAGT
GCTTATAGAATATAGGAAAATATTAAGACAAAGGAAAATAGACAGGTTAATTGATAGAATAAGAGACAGAGCAGAAGACA
GTGGCAATGAGAGCGAAGGGGATCAGGAAGAATTATCAGCACTGGTGGAGAAA---------------GGGCATCTT---
GCTCCTTGGGATATTAATGATTAG---
>JF320031/B/PE/2007/502_2349_wg4
ATGCAAGCCTTAACAATATTAGCAATAGTA---GCATTAGTAGTAGTAGCAATAATAGCAATAATTGTGTGGACAATAGT
AATAATAGAATATAGAAAATTATTGAGACAGAGAAAAATAGACAGGTTACTTCAGAGAATAAGTGAAAGAGCAGAAGACA
GTGGCAATGAAAGTGATGGAGACCAGGAAGAATTATCAGCACTTGTGGARAGG---------------GGGCATCTT---
GCTCCTTGGGATATTAATGATTAGTAC
>JF320032/B/PE/2007/502_2349_wg5
ATGCAAGCCTTAACAATATTAGCAATAGTA---GCATTAGTAGTAGTAGCAATAATAGCAATAATTGTGTGGACAATAGT
AATAATAGAATATAGAAAATTATTGAGACAGAGAAAAATAGACAGGTTACTTCAGAGAATAAGTGAAAGAGCAGAAGACA
GTGGCAATGAAAGTGATGGAGACCAGGAAGAATTATCAGCACTTGTGGAGAGG---------------GGGCATCTT---
GCTCCTTGGGATGTTAATGATTAGTAC
>JF320033/B/PE/2007/502_2649_wg4
ATGAATACTTTAGGAATAGTAGCAATAGTA---GCATTAATAGTAGCAGGGATATTAGCAATAATTGTGTGGTCCATAGT
GCTTATAGAATATAGGAAAATATTAAGACAAAGGAAAATAGACAGGTTAATTGATAGAATAAGAGACAGAGCAGAAGACA
GTGGCAATGAGAGCGAAGGGGATCAGGAAGAATTATCAGCACTGGTGGAGAAA---------------GGGCATCTT---
GCTCCTTGGGATATTAATGATTAG---
>JF320034/B/PE/2007/502_2649_wg1
ATGAATACTTTAGGAATAGTAGCAATAGTA---GCATTAATAGTAGCAGGGATATTAGCAATAATTGTGTGGTCCATAGT
GCTTATAGAATATAGGAAAATATTAAGACAAAGGAAAATAGACAGGTTAATTGATAGAATAAGAGACAGAGCAGAAGACA
GTGGCAATGAGAGCGAAGGGGATCAGGAAGAATTATCAGCACTGGTGGAGAAA---------------GGGCATCTT---
GCTCCTTGGGATATTAATGATTAG---
>JF320035/B/PE/2007/502_2649_wg9
ATGAATACTTTAGGAATAGTAGCAATAGTA---GCATTAATAGTAGCAGGGATATTAGCAATAATTGTGTGGTCCATAGT
GCTTATAGAATATAGAAAAATATTAAGACAAAGGAAAATAGACAGGTTAATTGATAGAATAAGAGACAGAGCAGAAGACA
GTGGCAATGAGAGCGAAGGGGATCAGGAAGAATTATCAGCACTGGTGGAGAGA---------------GGGCATCTT---
GCTCCTTGGGATATTAATGATTAG---
>JF320036/B/US/2006/502_0227_FL05
ATGCAAGCATTAGTAATAGGATCAATAGTA---GCTTTAGTAATAGTAGCAATAATAGCAATAGTTGTGTGGTCCATAGT
TATCTTAGAATATAGGAAAATATTAAGACAAAGGAAAATAGACAGTATAATTGATAGAATAATAGAAAGAGCAGAAGACA
GTGGCAATGAGAGTGAAGGGGATCAGGAAGAATTGGCAGTGCTTATGGAGATG---------------GGGCATCAT---
GCTCCTTGGGCTGTTAATGATCTGTAG
>JF320038/B/US/2006/502_0572_FL06
ATGCAACCCTTACATGTAGCAACAATAGTA---GCATTAGTAGTAGCAACAATAATAGCAATAGTTGTGTGGACCATAGT
ACTCATAGAATATAGGAAAATATTAAGACAAAGAAGAATAGATAGATTACTTGATAGAATAGCAGAAAGAGCAGAAGACA
GTGGCAATGAAAGCGAAGGGGACCAGGAAGAATTGTCAGCTCTTGTGGAAAGG---------------GGGCACCTT---
GCTCCTTGGAATATTGATGATCTGTAG
>JF320039/B/US/2006/502_0572_FL02
ATGCAACCCTTACATGTAGCAACAATAGTA---GCATTAGTAGTAGCAACAATAATAGCAATAGTTGTGTGGACCATAGT
ACTCATAGAATATAGGAAAATATTAAGACAAAGAAGAATAGATAGATTACTTGATAGAATAGCAGAAAAAGCAGAAGACA
GTGGCAATGAAAGCGAAGGGGACCAGGAAGAATTGTCAGCTCTTGTGGAAAGG---------------GGGCACCTT---
GCTCCTTGGAATATTGATGATCTGTAG
>JF320040/B/US/2006/502_0572_FL07
ATGCAACCCTTACATGTAGCAACAATAGTA---GCATTAGTAGTAGCAACAATAATAGCAATAGTTGTGTGGACCATAGT
ACTCATAGAATATAGGAAAATATTAAGACAAAGAAGAATAGATAGATTACTTGATAGAATAGCAGAAAGAGCAGAAGACA
GTGGCAATGAAAGCGAAGGGGACCAGGAAGAATTGTCAGCTCTTGTGGAAAGG---------------GGGCACCTT---
GCTCCTTGGAATATTGATGATCTGTAG
>JF320041/B/US/2006/502_0572_FL01
ATGCAACCCTTACATGTAGCAACAATAGTA---GCATTAGTAGTAGCAACAATAATAGCAATAGTTGTGTGGACCATAGT
ACTCATAGAATATAGGAAAATATTAAGACAAAGAAGAATAGATAGATTACTTGATAGAATAGCAGAAAGAGCAGAAGACA
GTGGCAATGAAAGCGAAGGGGACCAGGAAGAATTGTCAGCTCTTGTGGAAAGG---------------GGGCACCTT---
GCTCCTTGGAATATTGATGATCTGTAG
>JF320042/B/US/2006/502_0572_FL03
ATGCAACCCTTACATGTAGCAACAATAGTA---GCATTAGTAGTAGCAACAATAATAGCAATAGTTGTGTGGACCATAGT
ACTCATAGAATATAGGAAAATATTAAGACAAAGAAGAATAGATAGATTACTTGATAGAATAGCAGAAAGAGCAGAAGACA
GTGGCAATGAAAGCGAAGGGGACCAGGAAGAATTGTCAGCTCTTGTGGAAAGG---------------GGGCACCTT---
GCTCCTTGGAATATTGATGATCTGTAG
>JF320043/B/US/2005/502_1400_FL02
ATGCAAGCTTTACAAATAGCATCAATAGTA---GCATTAGTAATAGTAGGAATAATAGCAATAGTTGTGTGGTCTATAGT
ACTAGTAGAATATAGGAAAATATTAAGACAAAGAAAAATAGATAGGTTACTTGATAGGATATTAGACAGAGCAGAAGACA
GTGGCAATGAAAGTGAAGGGGATCAGGAAGAATTATCTGAACTTATGGAAAGG---------------GGGCATCTT---
GCTCCTTGGAATATTGATGATCTGTAG
>JF320044/B/US/2006/502_1174_FL07
ATGCAATCTATACAAATATTAGCAGTAGTA---GCATTAGTAGTAGTAACAATAATAGCAATAGTTGTATGGTCAATAGT
ATTCATAGAATATAGGAAAATATTAAGACAAAGGAAAATAGATAGGTTAATTGATAGAATAAGAGAAAGAGCAGAAGACA
GTGGAAATGAGAGTGAGGGGGATCAGGAAGAATTATCAGCACTTGTGGAGATG---------------GGGCACGAT---
GCTCCTTGGGATGTTAATGATATGTAG
>JF320045/B/US/2007/502_1115_wg1
ATGCAACCTTTAGAGATATCAGCAATAGTG---GCATTAGTTGTAGCAGCAATATTAGCAATAGTTGTGTGGACCATTGT
ATACATAGAATATAGGAAAATATTAAGACAAAGAAGAATAGACAGGTTACTTGAGAGAATAAGAAAAAGAGCAGAAGACA
GTGGCAATGAGAGTGAAGGGGATCAGGAAGAAATATCAGCACTTGTGGGGATG---------------GGGCACCTT---
GCTCCTTGGGATGTTAATGATCTATAG
>JF320046/B/US/2005/502_1400_FL05
ATGCAAGCTTTACAAATAGCATCAATAGTA---GCATTAGTAATAGTAGGAATAATAGCAATAGTTGTGTGGTCTATAGT
ACTAGTAGAATATAGGAAAATATTAAGACAAAGAAAAATAGATAGGTTACTTGATAGGATATTARACAGAGCAGAAGACA
GTGGCAATGAAAGTGAAGGGGATCAGGAAGAATTATCTGAACTTATGGAAAGG---------------GGGCATCTT---
GCTCCTTGGAATATTGATGATCTGTAG
>JF320047/B/US/2006/502_1174_FL06
ATGCAATCTATACAAATATTAGCAGTAGTA---GCATTAGTAGTAGTAACAATAATAGCAATAGTTGTATGGTCAATAGT
ATTCATAGAATATAGGAAAATATTAAGACAAAGGAAAATAGATAGGTTAATTGATAGAATAAGAGAAAGAGCAGAAGACA
GTGGAAATGAGAGTGAGGGGGATCAGGAAGAATTATCAGCACTTGTGGAGATG---------------GGGCACGAT---
GCTCCTTGGGATGTTAATGATATGTAG
>JF320048/B/US/2006/502_0309_wg13
ATGCAATCTTTAGAGATAGCAGCAATAGTA---GCATTAGTAGTAGCAATAATAATAGCAATAGTTGTGTGGACCATAGT
ACTCATAGAATATAAGAAAATATTAAGACAGAAAGAAATAGACAGATTAATTGATAGAATAAGAGAAAGAGCAGAAGACA
GTGGCAATGAAAGCGAAGGGGACCAGGAAGAATTATCAGCACTGGGTGAGAGG---------------GGGCATCAT---
GCTCCTTGGGATGTTGATGATCTGTAG
>JF320049/B/US/2006/502_1174_FL02
ATGCAATCTATACAAATATTAGCAGTAGTA---GCATTAGTAGTAGTAACAATAATAGCAATAGTTGTATGGTCAATAGT
ATTCATAGAATATAGGAAAATATTAAGACAAAGGAAAATAGATAGGTTAATTGATAGAATAAGAGAAAGAGCAGAAGACA
GTGGAAATGAGAGTGAGGGGGATCAGGAAGAATTATCAGCACTTGTGGAGATG---------------GGGCACGAT---
GCTCCTTGGGATGTTAATGATATGTAG
>JF320050/B/US/2005/502_1400_FL01
ATGCAAGCTTTACAAATAGCATCAATAGTA---GCATTAGTAATAGTAGGAATAATAGCAATAGTTGTGTGGTCTATAGT
ACTAGTAGAATATAGGAAAATATTAAGACAAAGAAAAATAGATAGGTTACTTGATAGGATATTAGACAGAGCAGAAGACA
GTGGCAATGAAAGTGAAGGGGATCAGGAAGAATTATCTGAACTTATGGAAAGG---------------GGGCATCTT---
GCTCCTTGGAATATTGATGATCTGTAG
>JF320051/B/US/2006/502_1174_FL01
ATGCAATCTATACAAATATTAGCAGTAGTA---GCATTAGTAGTAGTAACAATAATAGCAATAGTTGTATGGTCAATAGT
ATTCATAGAATATAGGAAAATATTAAGACAAAGGAAAATAGATAGGTTAATTGATAGAATAAGAGAAAGAGCAGAAGACA
GTGGAAATGAGAGTGAGGGGGATCAGGAAGAATTATCAGCACTTGTGGAGATG---------------GGGCACGAT---
GCTCCTTGGGATGTTAATGATATGTAG
>JF320052/B/US/2007/502_1115_wg3
ATGCAACCTTTAGAGATATCAGCAATAGTA---GCATTAGTTGTAGCAGCAATATTAGCAATAGTTGTGTGGACCATTGT
ATACATAGAATATAGGAAAATATTAAGACAAAGAAGAATAGACAGGTTACTTGAGAGAATAAGAGAAAGAGCAGAAGACA
GTGGCAATGAGAGTGAAGGGGATCAGGAAGAAATATCAGCACTTGTGGGGATG---------------GGGCACCTT---
GCTCCTTGGGATGTTAATGATCTATAG
>JF320053/B/US/2006/502_1174_FL09
ATGCAATCTATACAAATATTAGCAGTAGTA---GCATTAGTAGTAGTAACAATAATAGCAATAGTTGTATGGTCAATAGT
ATTCATAGAATATAGGAAAATATTAAGACAAAGGAAAATAGATAGATTAATTGATAGAATAAGAGAAAGAGCAGAAGACA
GTGGAAATGAGAGTGAGGGGGATCAGGAAGAATTATCAGCACTTGTGGAGATG---------------GGGCACGAT---
GCTCCTTGGGATGTTAATGATATGTAG
>JF320054/B/US/2005/502_2495_wg02
ATGCAACCTCTTGTAGTATTAGCAATAGTA---GCATTGGTATTAGTATCTATAATAGCAATAGTTGTGTGGTCCATAGT
ATTCATAGAATATAGGAGAATATTAAGACAAAGAAGAATAGACAGGTTAATTGATAGGATAAGAGAAAGAGCAGAAGACA
GTGGCAATGAGAGCGAAGGAGACCAGGAAGAATTA------CTGGTGGAGATG---------------GGGCATCTT---
GCTCCTTGGGATGTTAATGATCAGTAG
>JF320055/B/US/2006/502_1174_FL04
ATGCAATCTATACAAATATTAGCAGTAGTA---GCATTAGTAGTAGTAACAATAATAGCAATAGTTGTATGGTCAATAGT
ATTCATAGAATATAGGAAAATATTAAGACAAAGGAAAATAGATAGATTAATTGATAGAATAAGAGAAAGAGCAGAAGACA
GTGGAAATGAGAGTGAGGGGGATCAGGAAGAATTATCAGCACTTGTGGAGATG---------------GGGCACGAT---
GCTCCTTGGGATGTTAATGATATGTAG
>JF320056/B/US/2006/502_0309_wg02
ATGCAATCTTTAGAGATAGCAGCAATAGTA---GCATTAGTAGTAGCAATAATAATAGCAATAGTTGTGTGGACCATAGT
ACTCATAGAATATAAGAAAATATTAAGACAGAAAGAAATAGACAGATTAATTGATAGAATAAGAGAAAGAGCAGAAGACA
GTGGCAATGAAAGCGAAGGGGACCAGGAAGAATTATCAGCACTGGGTGAGAGG---------------GGGCATCAT---
GCTCCTTGGGATGTTGATGATCTGTAG
>JF320058/B/US/2006/502_1174_FL05
ATGCAATCTATACAAATATTAGCAGTAGTA---GCATTAGTAGTAGTAACAATAATAGCAATAGTTGTATGGTCAATAGT
ATTCATAGAATATAGGAAAATATTAAGACAAAGGAAAATAGATAGATTAATTGATAGAATAAGAGAAAGAGCAGAAGACA
GTGGAAATGAGAGTGAGGGGGATCAGGAAGAATTATCAGCACTTGTGGAGATG---------------GGGCACGAT---
GCTCCTTGGGATGTTAATGATATGTAG
>JF320059/B/US/2005/502_0223_wg1
ATGAAATCCTTAGAGATATCAGCAATAGTA---GCATTAGTAGTAGCAGCAATATTAGCAATAGTTGTGTGGACCATAGT
TTATATAGAATATAGGAAAATACAAAAACAAAAGAAAATAGACAGGTTAATTGCAAGAATAAGTGAAAGAGCAGAAGACA
GTGGAAATGAGAGCGAGGGGGATCAGGAAGAATTGTCAGCGCTTGTGGACATG---------------GGGCACCTT---
GCTCCTTGGGATATTAATGATTAA---
>JF320060/B/US/2006/502_1174_FL08
ATGCAATCTATACAAATATTAGCAGTAGTA---GCATTAGTAGTAGTAACAATAATAGCAATAGTTGTATGGTCAATAGT
ATTCATAGAATATAGGAAAATATTAAGACAAAGGAAAATAGATAGATTAATTGATAGAATAAGAGAAAGAGCAGAAGACA
GTGGAAATGAGAGTGAGGGGGATCAGGAAGAATTATCAGCACTTGTGGAGATG---------------GGGCACGAT---
GCTCCTTGGGATGTTAATGATATGTAG
>JF320061/B/US/2005/502_2495_wg03
ATGCAACCTCTTGTAGTATTAGCAATAGTA---GCATTGGTATTAGTATCTATAATAGCAATAGTTGTGTGGTCCATAGT
ATTCATAGAATATAGGAGAATATTAAGACAAAGAAGAATAGACAGGTTAATTGATAGGATAAGAGAAAGAGCAGAAGACA
GTGGCAATGAGAGCGAAGGAGACCAGGAAGAATTA------CTGGTGGAGATG---------------GGGCATCTT---
GCTCCTTGGGATGTTAATGATCAGTAG
>JF320062/B/US/2006/502_1174_FL11
ATGCAATCTATACAAATATTAGCAGTAGTA---GCATTAGTAGTAGTAACAATAATAGCAATAGTTGTATGGTCAATAGT
ATTCATAGAATATAGGAAAATATTAAGACAAAGGAAAATAGATAGATTAATTGATAGAATAAGAGAAAGAGCAGAAGACA
GTGGAAATGAGAGTGAGGGGGATCAGGAAGAATTATCAGCACTTGTGGAGATG---------------GGGCACGAT---
GCTCCTTGGGATGTTAATGATATGTAG
>JF320064/B/US/2006/502_1174_FL03
ATGCAATCTATACAAATATTAGCAGTAGTA---GCATTAGTAGTAGTAACAATAATAGCAATAGTTGTATGGTCAATAGT
ATTCATAGAATATAGGAAAATATTAAGACAAAGGAAAATAGATAGGTTAATTGATAGAATAAGAGAAAGAGCAGAAGACA
GTGGAAATGAGAGTGAGGGGGATCAGGAAGAATTATCAGCACTTGTGGAGATG---------------GGGCACGAT---
GCTCCTTGGGATGTTAATGATATGTAG
>JF320065/B/US/2006/502_0309_wg14
ATGCAATCTTTAGAGATAGCAGCAATAGTA---GCATTAGTAGTAGCAATAATAATAGCAATAGTTGTGTGGACCATAGT
ACTCATAGAATATAAGAAAATATTAAGACAGAAAGAAATAGACAGATTAATTGATAGAATAAGAGAAAGAGCAGAAGACA
GTGGCAATGAAAGCGAAGGGGACCAGGAAGAATTATCAGCACTGGGTGAGAGG---------------GGGCATCAT---
GCTCCTTGGGATGTTGATGATCTGTAG
>JF320066/B/US/2005/502_1400_FL03
ATGCAAGCTTTACAAATAGCATCAATAGTA---GCATTAGTAATAGTAGGAATAATAGCAATAGTTGTGTGGTCTATAGT
ACTAGTAGAATATAGGAAAATATTAAGACAAAGAAAAATAGATAGGTTACTTGATAGGATATTAGACAGAGCAGAAGACA
GTGGCAATGAAAGTGAAGGGGATCAGGAAGAATTATCTGAACTTATGGAAAGG---------------GGGCATCTT---
GCTCCTTGGAATATTGATGATCTGTAG
>JF320067/B/US/2005/502_1400_FL04
ATGCAAGCTTTACAAATAGCATCAATAGTA---GCATTAGTAATAGTAGGAATAATAGCAATAGTTGTGTGGTCTATAGT
ACTAGTAGAATATAGGAAAATATTAAGACAAAGAAAAATAGATAGGTTACTTGATAGGATATTAGACAGAGCAGAAGACA
GTGGCAATGAAAGTGAAGGGGATCAGGAAGAATTATCTGAACTTATGGAAAGG---------------GGGCATCTT---
GCTCCTTGGAATATTGATGATCTGTAG
>JF320068/B/US/2006/502_0309_wg12
ATGCAATCTTTAGAGATAGCAGCAATAGTA---GCATTAGTAGTAGCAATAATAATAGCAATAGTTGTGTGGACCATAGT
ACTCATAGAATATAAGAAAATATTAAGACAGAAAGAAATAGACAGATTAATTGATAGAATAAGAGAAAGAGCAGAAGACA
GTGGCAATGAAAGCGAAGGGGACCAGGAAGAATTATCAGCACTGGGTGAGAGG---------------GGGCATCAT---
GCTCCTTGGGATGTTGATGATCTGTAG
>JF320069/B/US/2007/502_1115_wg2
ATGCAACCTTTAGAGATATCAGCAATAGTA---GCATTAGTTGTAGCAGCAATATTAGCAATAGTTGTGTGGACCATTGT
ATACATAGAATATAGGAAAATATTAAGACAAAGAAGAATAGACAGGTTACTTGAGAGAATAAGAGAAAGAGCAGAAGACA
GTGGCAATGAGAGTGAAGGGGATCAGGAAGAAATATCAGCACTTGTGGGGATG---------------GGGCACCTT---
GCTCCTTGGGATGTTAATGATCTATAG
>JF320070/B/US/2007/502_1115_wg6
ATGCAACCTTTAGAGATATCAGCAATAGTA---GCATTAGTTGTAGCAGCAATATTAGCAATAGTTGTGTGGACCATTGT
ATACATAGAATATAGGAAAATATTAAGACAAAGAAGAATAGACAGGTTACTTGAGAGAATAAGAGAAAGAGCAGAAGACA
GTGGCAATGAGAGTGAAGGGGATCAGGAAGAAATATCAGCACTTGTGGGGATG---------------GGGCACCTT---
GCTCCTTGGGATGTTAATGATCTATAG
>JF320071/B/US/2006/502_0309_wg04
ATGCAATCTTTAGAGATAGCAGCAATAGTA---GCATTAGTAGTAGCAATAATAATAGCAATAGTTGTGTGGACCATAGT
ACTCATAGAATATAAGAAAATATTAAGACAGAAAGAAATAGACAGATTAATTGATAGAATAAGAGAAAGAGCAGAAGACA
GTGGCAATGAAAGCGAAGGGGACCAGGAAGAATTATCAGCACTGGGTGAGAGG---------------GGGCATCAT---
GCTCCTTGGGATGTTGATGATCTGTAG
>JF320081/B/US/2006/502_0341_FL06
ATGAAACCTGAACTAATATTAGCAATAGTA---GCATTAGTAGTAGCAGCAATAATAGCAATAGTTGTGTGGTCTATAGT
ACTCATAGAATATAGAAAAATATTAAGACAAAGAAAGATAGACAGGTTAATTAATAGAATAGCAGAAAGAGCAGAAGACA
GTGGCAATGAGAGTGAAGGAGATCAGGAAGAGTTGTCAGCACTTGTGGAAAGGGGGCAACTTGTGGAAGGGCATCAT---
GCTCCTTGGGATGTTAATGATCTGTAG
>JF320082/B/US/2006/502_0341_FL03
ATGAAACCTGAACTAATATTAGCAATAGTA---GCATTAGTAGTAGCAGCAATAATAGCAATAGTTGTGTGGTCTATAGT
ACTCATAGAATATAGAAAAATATTAAGACAAAGAAAGATAGACAGGTTAATTAATAGAATAGCAGAAAGAGCAGAAGACA
GTGGCAATGAGAGTGAAGGAGATCAGGAAGAGTTGTCAGCACTTGTGGAGAGGGGGCAACTTGTGGAAGGGCATCAT---
GCTCCTTGGGATGTTAATGATCTGTAG
>JF320097/B/US/2006/502_0346_wg02
ATGCAACCTTTACAAATAGCAGCAATAGTA---GCATTAGTAGTAGCAGCAATAATAGCAATAGTTGTGTGGACCATAGT
ACTCATAGAATATAAGAAAATATTAAGACAAAGGAAAATAGATAGGTTAATTGATAGAATAAGAGAAAGAGCAGAGGACA
GTGGCAATGAGAGTGAAGGGGACCAGGAAGAATTA------CTTGTGGAGATG---------------GGGCACCAT---
GCTCCTTGGGATGTTGATGATCTGTAG
>JF320098/B/US/2006/502_0346_wg01
ATGCAACCTTTACAAATAGCAGCAATAGTA---GCATTAGTAGTAGCAGCAATAATAGCAATAGTTGTGTGGACCATAGT
ACTCATAGAATATAAGAAAATATTAAGACAAAGGAAAATAGATAGGTTAATTGATAGAATAAGAGAAAGAGCAGAGGACA
GTGGCAATGAGAGTGAAGGGGACCAGGAAGAATTA------CTTGTGGAGATG---------------GGGCACCAT---
GCTCCTTGGGATGTTGATGATCTGTAG
>JF320120/B/US/2006/502_1619_FL09
ATGCAATCCTTATATATATTAGGAGTAGTA---GCAATAGTAGTAGCAGCAATACTAGCAATAGTTGTTTGGACCATAAT
ATATCTAGAATATAGGAAAATAGTAAGACAAAGAAAAATAGACAGGTTAATTGAAAGAATAAGTGAAAGAGCAGAAGACA
GTGGCAATGAAAGTGAAGGCGACCAAGAGGAATTATCAGCCCTTGTGGACATG---------------GGGCATCTT---
GCTCCTTGGGATGTTAATGATCTGTAA
>JF320121/B/US/2006/502_1619_FL08
ATGCAATCCTTATATATATTAGGAGTAGTA---GCAATAGTAGTAGCAGCAATACTAGCAATAGTTGTTTGGACCATAAT
ATATCTAGAATATAGGAAAATAGTAAGACAAAGAAAAATAGACAGGTTAATTGAAAGAATAAGTGAAAGAGCAGAAGACA
GTGGCAATGAAAGTGAAGGCGACCAAGAGGAATTATCAGCCCTTGTGGACATG---------------GGGCATCTT---
GCTCCTTGGGATGTTAATGATCTGTAA
>JF320122/B/US/2006/502_1619_FL03
ATGCAATCCTTATATATATTAGGAGTAGTA---GCAATAGTAGTAGCAGCAATACTAGCAATAGTTGTTTGGACCATAAT
ATATCTAGAATATAGGAAAATAGTAAGACAAAGAAAAATAGACAGGTTAATTGAAAGAATAAGTGAAAGAGCAGAAGACA
GTGGCAATGAAAGTGAAGGAGACCAAGAAGAATTATCAGCGCTTGTGGATATG---------------GGGCATCTT---
GCTCCTTGGGATGTTAATGATCTGTAA
>JF320123/B/US/2006/502_1619_FL01
ATGCAATCCTTATATATATTAGGAGTAGTA---GCAATAGTAGTAGCAGCAATACTAGCAATAGTTGTTTGGACCATAAT
ATATCTAGAATATAGGAAAATAGTAAGACAAAGAAAAATAGACAGGTTAATTGAAAGAATAAGTGAAAGAGCAGAAGACA
GTGGCAATGAAAGTGAAGGCGACCAAGAGGAATTATCAGCCCTTGTGGACATG---------------GGGCATCTT---
GCTCCTTGGGATGTTAATGATCTGTAA
>JF320124/B/US/2006/502_1619_FL10
ATGCAATCCTTATATATATTAGGAGTAGTA---GCAATAGTAGTAGCAGCAATACTAGCAATAGTTGTTTGGACCATAAT
ATATCTAGAATATAGGAAAATAGTAAGACAAAGAAAAATAGACAGGTTAATTGAAAGAATAAGTGAAAGAGCAGAAGACA
GTGGCAATGAAAGTGAAGGCGACCAAGAGGAATTATCAGCCCTTGTGGACATG---------------GGGCATCTT---
GCTCCTTGGGATGTTAATGATCTGTAA
>JF320125/B/US/2006/502_1619_FL05
ATGCAATCCTTATATATATTAGGAGTAGTA---GCAATAGTAGTAGCAGCAATACTAGCAATAGTTGTTTGGACCATAAT
ATATCTAGAATATAGGAAAATAGTAAGACAAAGAAAAATAGACAGGTTAATTGAAAGAATAAGTGAAAGAGCAGAAGACA
GTGGCAATGAAAGTGAAGGCGACCAAGAGGAATTATCAGCCCTTGTGGACATG---------------GGGCATCTT---
GCTCCTTGGGATGTTAATGATCTGTAA
>JF320126/B/US/2006/502_1619_FL06
ATGCAATCCTTATATATATTAGGAGTAGTA---GCAATAGTAGTAGCAGCAATACTAGCAATAGTTGTTTGGACCATAAT
ATATCTAGAATATAGGAAAATAGTAAGACAAAGAAAAATAGACAGGTTAATTGAAAGAATAAGTGAAAGAGCAGAAGACA
GTGGCAATGAAAGTGAAGGAGACCAAGAAGAATTATCAGCGCTTGTGGATATG---------------GGGCATCTT---
GCTCCTTGGGATGTTAATGATCTGTAA
>JF320127/B/US/2006/502_1619_FL04
ATGCAATCCTTATATATATTAGGAGTAGTA---GCAATAGTAGTAGCAGCAATACTAGCAATAGTTGTTTGGACCATAAT
ATATCTAGAATATAGGAAAATAGTAAGACAAAGAAAAATAGACAGGTTAATTGAAAGAATAAGTGAAAGAGCAGAAGACA
GTGGCAATGAAAGTGAAGGCGACCAAGAGGAATTATCAGCCCTTGTGGACATG---------------GGGCATCTT---
GCTCCTTGGGATGTTAATGATCTGTAA
>JF320128/B/US/2006/502_1619_FL07
ATGCAATCCTTATATATATTAGGAGTAGTA---GCAATAGTAGTAGCAGCAATACTAGCAATAGTTGTTTGGACCATAAT
ATATCTAGAATATAGGAAAATAGTAAGACAAAGAAAAATAGACAGGTTAATTAAAAGAATAAGTGAAAGAGCAGAAGACA
GTGGCAATGAAAGTGAAGGCGACCAAGAGGAATTATCAGCCCTTGTGGACATG---------------GGGCATCTT---
GCTCCTTGGGATGTTAATGATCTGTAA
>JF320129/B/US/2006/502_1619_FL02
ATGCAATCCTTATATATATTAGGAGTAGTA---GCAATAGTAGTAGCAGCAATACTAGCAATAGTTGTTTGGACCATAAT
ATATCTAGAATATAGGAAAATAGTAAGACAAAGAAAAATAGACAGGTTAATTGAAAGAATAAGTGAAAGAGCAGAAGACA
GTGGCAATGAAAGTGAAGGCGACCAAGAGGAATTATCAGCCCTTGTGGACATG---------------GGGCATCTT---
GCTCCTTGGGATGTTAATGATCTGTAA
>JF320144/B/US/2006/502_1211_FL04
ATGATACCTTTACAGATATTAGCAATAATA---GCTTTAGTAGTAGCAGCAATATTAGCAATAATTGTGTGGACTATAGT
GTACATAGAATACAGGAAAATAGTAAAACAAAGAAAAATAGACAAGATAATTGATAGAATAAGAGACAGAGCAGAAGACA
GTGGCAATGAAAGCGAGGGAGACCAGGAAGAATTATCAAAGCTTGTGGAAATGGCAAAGCTTGTGGAAGGGTACGAT---
GCTCCTTGGAATGTTGATGATCTGTAG
>JF320145/B/US/2006/502_2667_FL03
ATGCTGTCCATACAAATAGTAGCAATAGTA---GGATTAGTAGTAGCAGTAGTAGCAGCAATAGTTGTGTGGACCCTAAT
ATACATAGAATATAAGAAAATAGTAAGACAAAGAAAATTAGACAGGTTAATTGATAGAATAAGAGAAAGAGCAGAAGACA
GTGGCAACGAGAGTGATGGAGATCAGGAAGAACTCCT-GCAGATGGGGAAATG---------------GGGCTTGAT---
GCTCCTTGGAATGTTGATGATCTGTAG
>JF320146/B/US/2006/502_1211_FL05
ATGATACCTTTACAGATATTAGCAATAATA---GCTTTAGTAGTAGCAGCAATATTAGCAATAATTGTGTGGACTATAGT
GTACATAGAATACAGGAAAATAGTAAAACAAAGAAAAATAGACAAGATAATTGATAGAATAAGAGACAGAGCAGAAGACA
GTGGCAATGAAAGCGAGGGAGACCAGGAAGAATTATCAAAGCTTGTGGAAATGGCAAAGCTTGTGGAAGGGTACGAT---
GCTCCTTGGAATGTTGATGATCTGTAG
>JF320147/B/US/2006/502_2667_FL01
ATGCTGTCCATACAAATAGTAGCAATAGTA---GGATTAGTAGTAGCAGTAGTAGCAGCAATAGTTGTGTGGACCCTAAT
ATACATAGAATATAAGAAAATAGTAAGACAAAGAAAATTAGACAGGTTAATTGATAGAATAAGAGAAAGAGCAGAAGACA
GTGGCAACGAGAGTGATGGAGATCAGGAAGAACTCCT-GCAGATGGGGAAATG---------------GGGCTTGAT---
GCTCCTTGGAATGTTGATGATCTGTAG
>JF320148/B/US/2006/502_1211_FL02
ATGATACCTTTACAGATATTAGCAATAATA---GCTTTAGTAGTAGCAGCAATATTAGCAATAATTGTGTGGACTATAGT
GTACATAGAATACAGGAAAATAGTAAAACAAAGAAAAATAGACAAGATAATTGATAGAATAAGAGACAGAGCAGAAGACA
GTGGCAATGAAAGCGAGGGAGACCAGGAAGAATTATCAAAGCTTGTGGAAATGGCAAAGCTTGTGGAAGGGTACGAT---
GCTCCTTGGAATGTTGATGATCTGTAG
>JF320149/B/US/2006/502_1211_FL03
ATGATACCTTTACAGATATTAGCAATAATA---GCTTTAGTAGTAGCAGCAATATTAGCAATAATTGTGTGGACTATAGT
GTACATAGAATACAGGAAAATAGTAAAACAAAGAAAAATAGACAAGATAATTGATAGAATAAGAGACAGAGCAGAAGACA
GTGGCAATGAAAGCGAGGGAGACCAGGAAGAATTATCAAAGCTTGTGGAAATGGCAAAGCTTGTGGAAGGGTACGAT---
GCTCCTTGGAATGTTGATGATCTGTAG
>JF320150/B/US/2007/502_1478_wg4
ATGCCTCCATTATACATAGTAACAATAGTA---GCATTAGTAGTAGCAGCAATAATAGCAATAGTTGTGTGGACCATAGT
ATACATAGAATATAGGAAAATAGTAAGACAAAGGAAAATAGACAGGCTAATTGATAGGATAACAGAAAGAGCAGAAGATA
GCGGCAATGAGAGTGAAGGGGACCAGGAAGAATTATCAGAACTTATTGAGAGG---------------GGGCATCTT---
GCTCCTTGGAATATTAATGATCTGTAA
>JF320151/B/US/2006/502_1211_FL01
ATGATACCTTTACAGATATTAGCAATAATA---GCTTTAGTAGTAGCAGCAATATTAGCAATAATTGTGTGGACTATAGT
GTACATAGAATACAGGAAAATAGTAAAACAAAGAAAAATAGACAAGATAATTGATAGAATAAGAGACAGAGCAGAAGACA
GTGGCAATGAAAGCGAGGGAGACCAGGAAGAATTATCAAAGCTTGTGGAAATGGCAAAGCTTGTGGAAGGGTACGAT---
GCTCCTTGGAATGTTGATGATCTGTAG
>JF320152/B/US/2006/502_2667_FL02
ATGCTGTCCATACAAATAGTAGCAATAGTA---GGATTAGTAGTAGCAGTAGTAGCAGCAATAGTTGTGTGGACCCTAAT
ATACATAGAATATAAGAAAATAGTAAGACAAAGAAAATTAGACAGGTTAATTGATAGAATAAGAGAAAGAGCAGAAGACA
GTGGCAACGAGAGTGATGGAGATCAGGAAGAACTCCT-GCAGATGGGGAAATG---------------GGGCTTGAT---
GCTCCTTGGAATGTTGATGATCTGTAG
>JF320153/B/US/2006/502_2667_FL04
ATGCTGTCCATACAAATAGTAGCAATAGTA---GGATTAGTAGTAGCAGTAGTAGCAGCAATAGTTGTGTGGACCCTAAT
ATACATAGAATATAAGAAAATAGTAAGACAAAGAAAATTAGACAGGTTAATTGATAGAATAAGAGAAAGAGCAGAAGACA
GTGGCAACGAGAGTGATGGAGATCAGGAAGAACTCCT-GCAGATGGGGAAATG---------------GGGCTTGAT---
GCTCCTTGGAATGTTGATGATCTGTAG
>JF320154/B/US/2006/502_2667_FL05
ATGCTGTCCATACAAATAGTAGCAATAGTA---GGATTAGTAGTAGCAGTAGTAGCAGCAATAGTTGTGTGGACCCTAAT
ATACATAGAATATAAGAAAATAGTAAGACAAAGAAAATTAGACAGGTTAATTGATAGAATAAGAGAAAGAGCAGAAGACA
GTGGCAACGAGAGTGATGGAGATCAGGAAGAACTCCT-GCAGATGGGGAAATG---------------GGGCTTGAT---
GCTCCTTGGAATGTTGATGATCTGTAG
>JF320155/B/US/2007/502_1478_wg2
ATGCCTCCATTATACATAGTAACAATAGTA---GCATTAGTAGTAGCAGCAATAATAGCAATAGTTGTGTGGACCATAGT
ATACATAGAATATAGGAAAATAGTAAGACAAAGGAAAATAGACAGGCTAATTGATAGGATAACAGAAAGAGCAGAAGATA
GCGGCAATGAGAGTGAAGGGGACCAGGAAGAATTATCAGAACTTATTGAGAGG---------------GGGCATCTT---
GCTCCTTGGAATATTAATGATCTGTAA
>JF320156/B/US/2007/502_1478_wg3
ATGCCTCCATTATACATAGTAACAATAGTA---GCATTAGTAGTAGCAGCAATAATAGCAATAGTTGTGTGGACCATAGT
ATACATAGAATATAGGAAAATAGTAAGACAAAGGAAAATAGACAGGCTAATTGATAGGATAACAGAAAGAGCAGAAGATA
GCGGCAATGAGAGTGAAGGGGACCAGGAAGAATTATCAGAACTTATTGAGAGG---------------GGGCATCTT---
GCTCCTTGGAATATTAATGATCTGTAA
>JF320157/B/US/2007/502_1478_wg5
ATGCCTCCATTATACATAGTAACAATAGTA---GCATTAGTAGTAGCAGCAATAATAGCAATAGTTGTGTGGACCATAGT
ATACATAGAATATAGGAAAATAGTAAGACAAAGGAAAATAGACAGGCTAATTGATAGGATAACAGAAAGAGCAGAAGATA
GCGGCAATGAGAGTGAAGGGGACCAGGAAGAATTATCAGAACTTATTGAGAGG---------------GGGCATCTT---
GCTCCTTGGAATATTAATGATCTGTAA
>JF320158/B/US/2007/502_1478_wg1
ATGCCTCCATTATACATAGTAACAATAGTA---GCATTAGTAGTAGCAGCAATAATAGCAATAGTTGTGTGGACCATAGT
ATACATAGAATATAGGAAAATAGTAAGACAAAGGAAAATAGACAGGCTAATTGATAGGATAACAGAAAGAGCAGAAGATA
GCGGCAATGAGAGTGAAGGGGACCAGGAAGAATTATCAGAACTTATTGAGAGG---------------GGGCATCTT---
GCTCCTTGGAATATTAATGATCTGTAA
>JF320160/B/US/2006/502_0923_wg07
ATGAAGGCTTTACAAATAGTAGCAATAGTA---GCATTAATAATAACAGGAATAATAGCAATAGTTGTGTGGACCATAGT
ATTCATAGAATATAGGAAAATATTAAGACAAAGAAAAATAGACAGTTTGATTGATAGAATAAGAGAAAGAGCAGAAGACA
GTGGCAATGAGAGTGAAGGGGATCAGGAAGAATTATCAGCACTGGTGGAGATG---------------GGGCATGAT---
GCTCCTTGGATTGTTGATGATTTGTAG
>JF320161/B/US/2006/502_0923_wg04
ATGAAGGCTTTACAAATAGTAGCAATAGTA---GCATTAATAATAACAGGAATAATAGCAATAGTTGTGTGGACCATAGT
ATTCATAGAATATAGGAAAATATTAAGACAAAGAAAAATAGACAGTTTGATTGATAGAATAAGAGAAAGAGCAGAAGACA
GTGGCAATGAGAGTGAAGGGGATCAGGAAGAATTATCAGCACTGGTGGAGATG---------------GGGCATGAT---
GCTCCTTGGATTGTTGATGATTTGTAG
>JF320162/B/US/2006/502_0923_wg01
ATGAAGGCTTTACAAATAGTAGCAATAGTA---GCATTAATAATAACAGGAATAATAGCAATAGTTGTGTGGACCATAGT
ATTCATAGAATATAGGAAAATATTAAGACAAAGAAAAATAGACAGTTTGATTGATAGAATAAGAGAAAGAGCAGAAGACA
GTGGCAATGAGAGTGAAGGGGATCAGGAAGAATTATCAGCACTGGTGGAGATG---------------GGGCATGAT---
GCTCCTTGGATTGTTGATGATTTGTAG
>JF320163/B/US/2006/502_0923_wg02
ATGAAGGCTTTACAAATAGTAGCAATAGTA---GCATTAATAATAACAGGAATAATAGCAATAGTTGTGTGGACCATAGT
ATTCATAGAATATAGGAAAATATTAAGACAAAGAAAAATAGACAGTTTGATTGATAGAATAAGAGAAAGAGCAGAAGACA
GTGGCAATGAGAGTGAAGGGGATCAGGAAGAATTATCAGCACTGGTGGAGATG---------------GGGCATGAT---
GCTCCTTGGATTGTTGATGATTTGTAG
>JF320164/B/US/2006/502_0923_wg08
ATGAAGGCTTTACAAATAGTAGCAATAGTA---GCATTAATAATAACAGGAATAATAGCAATAGTTGTGTGGACCATAGT
ATTCATAGAATATAGGAAAATATTAAGACAAAGAAAAATAGACAGTTTGATTGATAGAATAAGAGAAAGAGCAGAAGACA
GTGGCAATGAGAGTGAAGGGGATCAGGAAGAATTATCAGCACTGGTGGAGATG---------------GGGCATGAT---
GCTCCTTGGATTGTTGATGATTTGTAG
>JF320165/B/US/2006/502_0923_wg03
ATGAAGGCTTTACAAATAGTAGCAATAGTA---GCATTAATAATAACAGGAATAATAGCAATAGTTGTGTGGACCATAGT
ATTCATAGAATATAGGAAAATATTAAGACAAAGAAAAATAGACAGTTTGATTGATAGAATAAGAGAAAGAGCAGAAGACA
GTGGCAATGAGAGTGAAGGGGATCAGGAAGAATTATCAGCACTGGTGGAGATG---------------GGGCATGAT---
GCTCCTTGGATTGTTGATGATTTGTAG
>JF320166/B/US/2006/502_0923_wg06
ATGAAGGCTTTACAAATAGTAGCAATAGTA---GCATTAATAATAACAGGAATAATAGCAATAGTTGTGTGGACCATAGT
ATTCATAGAATATAGGAAAATATTAAGACAAAGAAAAATAGACAGTTTGATTGATAGAATAAGAGAAAGAGCAGAAGACA
GTGGCAATGAGAGTGAAGGGGATCAGGAAGAATTATCAGCACTGGTGGAGATG---------------GGGCATGAT---
GCTCCTTGGATTGTTGATGATTTGTAG
>JF320167/B/US/2006/502_0923_wg05
ATGAAGGCTTTACAAATAGTAGCAATAGTA---GCATTAATAATAACAGGAATAATAGCAATAGTTGTGTGGACCATAGT
ATTCATAGAATATAGGAAAATATTAAGACAAAGAAAAATAGACAGTTTGATTGATAGAATAAGAGAAAGAGCAGAAGACA
GTGGCAATGAGAGTGAAGGGGATCAGGAAGAATTATCAGCACTGGTGGAGATG---------------GGGCATGAT---
GCTCCTTGGATTGTTGATGATTTGTAG
>JF320169/B/US/2006/502_1055_FL01
ATGACACATTTAGTGATATATGCAATAGTA---GCATTGGTAGTAGTAGGAATAATAGCAATAATTGTGTGGTCCATAGT
ACTCATAGAATATAGGAAAATATTAAGACAAAGGAGAATAGACAGGTTAATTGATAGAATAAGAGATAGAGAAGAAGATA
GTGGCATTGAGAGTGATGGAGACCGGGAAGAATTATCAGCACTGGGTGAGATG---------------GGGCACCAT---
GCTCCTTGGGATGGTAATGATCTGTAG
>JF320171/B/US/2006/502_1055_FL02
ATGACACATTTAGTGATATATGCAATAGTA---GCATTGGTAGTAGTAGGAATAATAGCAATAATTGTGTGGTCCATAGT
ACTCATAGAATATAGGAAAATATTAAGACAAAGGAGAATAGACAGGTTAATTGATAGAATAAGAGATAGAGAAGAAGATA
GTGGCATTGAGAGTGATGGAGACCGGGAAGAATTATCAGCACTGGGTGAGATG---------------GGGCACCAT---
GCTCCTTGGGATGGTAATGATCTGTAG
>JF320179/B/US/2007/502_1897_wg2
ATGCAATCTTTACAAATATTAGCAATAGTA---GCCTTAGTAGTAGTAGCAATAATAGCAATAGTTGTGTGGACTATAGT
GTTAATAGAATACAGGAGAATAAGAAGACAAAGAAAGATAAACAGGATAATTGACAGAATAATAGAAAGAGCAGAAGACA
GTGGCAATGACAGTGAAGGGGATCAAGAAGAGTTATCAGTGCTTATGGGGATG---------------GGGCATGAT---
GCTCCTTGGGATGTTAATGATTTGTAG
>JF320181/B/US/2007/502_1897_wg4
ATGCAATCTTTACAAATATTAGCAATAGTA---GCCTTAGTAGTAGTAGCAATAATAGCAATAGTTGTGTGGACTATAGT
GTTAATAGAATACAGGAGAATAAGAAGACAAAGAAAGATAAACAGGATAATTGACAGAATAATAGAAAGAGCAGAAGACA
GTGGCAATGACAGTGAAGGGGATCAAGAAGAGTTATCAGTGCTTATGGGGATG---------------GGGCATGAT---
GCTCCTTGGGATGTTAATGATTTGTAG
>JF320182/B/US/2007/502_1897_wg6
ATGCAATCTTTACAAATATTAGCAATAGTA---GCCTTAGTAGTAGTAGCAATAATAGCAATAGTTGTGTGGACTATAGT
GTTAATAGAATACAGGAGAATAAGAAGACAAAGAAAGATAAACAGGATAATTGACAGAATAATAGAAAGAGCAGAAGACA
GTGGCAATGACAGTGAAGGGGATCAAGAAGAGTTATCAGTGCTTATGGGGATG---------------GGGCATGAT---
GCTCCTTGGGATGTTAATGATTTGTAG
>JF320183/B/PE/2006/502_0491_wg5
ATGAACCCTTTAGAAATACTTGCAATAGTA---GCATTAGTAGTAGCAGCAATATTAGCAATAGTTGTGTGGACCATAGT
AGCCATAGAATATAAGAAAATATTAAGACAAAGAAAGATAGATAAGTTAATTGATAGAATAAGAGAAAGAGCAGAAGACA
GTGGCAATGAAAGTGAAGGGGATCAGGAAGAATTGTCAGCACTTGGTGAGATG---------------GGGCATGAT---
GCTCCTTGGGACATTGATGATCTATAG
>JF320185/B/US/2005/502_2136_FL02
ATGCAATCTTTAGCAATATTAGCAATAGTA---GCATTAGTAGTAGCAGCAATATTAGCAATAGTGGTGTGGACCATAGT
ATTTATAGAGTGTAGAAAAGCATCAAAACAAAGAAAAATAGACAGGTTAATTGATAGAATAAGAGAAAGAGCAGAAGACA
GTGGCAATGAGAGCGAAGGGGATCAGGAAGAATTATCAAAATTGGTGGAGAGG---------------GGGCACCTT---
GCTCCTTGGGATATTGATGATCTGTAG
>JF320186/B/PE/2006/502_0648_FL03
ATGCAACCTTTAGTAATTGTAGCAATAGCA---GCATTAGTAGTCACAGGAATAATAGCAATAGTTGTGTGGTCTATAGT
AATTATAGAATATAGAAAAATATTAAGACAAAGAAGAATAGACAGGTTACTTGCTAGAATAAGTGAAAGAGCAGAAGACA
GTGGCAATGACAGTGATGGGGACCAGGAAGAATTATCAGCACTTGTGGAAACG---------------GGGCACGAT---
GCTCCTTGGGATGTTAATGATCTGTAG
>JF320187/B/PE/2006/502_0491_wg3
ATGAACCCTTTAGAAATACTTGCAATAGTA---GCATTAGTAATAGCAGCAATATTAGCAATAGTTGTGTGGACCATAGT
AGCCATAGAATATAAGAAAATATTAAGACAAAGAAAGATAGATAAGTTAATTGATAGAATAAGAGAAAGAGCAGAAGACA
GCGGCAATGAAAGTGAAGGGGATCAGGAAGAATTGTCAGCACTTGGTGAGATG---------------GGGCATGAT---
GCTCCTTGGGACATTGATGATCTATAG
>JF320188/B/US/2005/502_2136_FL03
ATGCAATCTTTAGCAATATTAGCAATAGTA---GCATTAGTAGTAGCAGCAATATTAGCAATAGTGGTGTGGACCATAGT
ATTTATAGAGTGTAGGAAAGCATCAAAACAAAGAAAAATAGACAGGTTAATTGATAGAATAAGAGAAAGAGCAGAAGACA
GTGGCAATGAGAGCGAAGGGGATCAGGAAGAATTATCAAAATTGGTGGAGAGG---------------GGGCACCTT---
GCTCCTTGGGATATTGATGATCTGTAG
>JF320189/B/PE/2007/502_2622_wg1
ATGCAACCTTTAATAATAGTAGCAATAGTA---GCATTAGTAATAGTAGCAATAATAGCAATAGTTGTGTGGTCCATAGT
ACTCATAGAATATAGGAAAATATTAAGACAAAGGAAAATAGACAGGTTAATTGATAGAATAAGTGAAAGAGCAGAAGACA
GTGGCAATGAGAGCGAAGGGGATCAGGAAGAATTGGCAGCACTTATGGAGATG---------------GGGCACAAT---
GCTCCTTGGGATGTTAATGATCTGTAG
>JF320190/B/US/2005/502_2136_FL05
ATGCAATCTTTAGCAATATTAGCAATAGTA---GCATTAGTAGTAGCAGCAATATTAGCAATAGTGGTGTGGACCATAGT
ATTTATAGAGTGTAGGAAAGCATCAAAACAAAGAAAAATAGACAGGTTAATTGATAGAATAAGAGAAAGAGCAGAAGACA
GTGGCAATGAGAGCGAAGGGGATCAGGAAGAATTATCAAAATTGGTGGAGAGG---------------GGGCACCTT---
GCTCCTTGGGATATTGATGATCTGTAG
>JF320191/B/PE/2007/502_0525_wg5
ATGCAATCCTTAGTAATATTAGCAATAGTA---GCATTAGTAGTAGCAGCAATATTAGCAATAGTTGTGTGGACCATAGT
ATTCTTAGAATATAGGAAAATATTAAGACAAAGAAAGATAGATAGGTTAATTGATAGAATAGCAGAAAGAGCAGAAGACA
GTGGCAATGAGAGCGAGGGGGATCATGAGGAATTATCAGCACTTATGGAGATG---------------GGGTACAAT---
GCTCCTTGGAATGTTGATGATATGTAA
>JF320192/B/US/2005/502_2136_FL04
ATGCAATCTTTAGCAATATTAGCAATAGTA---GCATTAGTAGTAGCAGCAATATTAGCAATAGTGGTGTGGACCATAGT
ATTTATAGAGTGTAGGAAAGCATCAAAACAAAGAAAAATAGACAGGTTAATTGATAGAATAAGAGAAAGAGCAGAAGACA
GTGGCAATGAGAGCGAAGGGGATCAGGAAGAATTATCAAAATTGGTGGAGAGG---------------GGGCACCTT---
GCTCCTTGGGATATTGATGATCTGTAG
>JF320193/B/PE/2006/502_0648_FL05
ATGCAACCTTTAGTAATTGTAGCAATAGCA---GCATTAGTAGTCACAGGAATAATAGCAATAGTTGTGTGGTCTATAGT
AATTATAGAATATAGAAAAATATTAAGACAAAGAAGAATAGACAGGTTACTTGCTAGAATAAGTGAAAGAGCAGAAGACA
GTGGCAATGACAGTGATGGGGACCAGGAAGAATTATCAGCACTTGTGGAAACG---------------GGGCACGAT---
GCTCCTTGGGATGTTAATGATCTGTAG
>JF320194/B/US/2005/502_2136_FL01
ATGCAATCTTTAGCAATATTAGCAATAGTA---GCATTAGTAGTAGCAGCAATATTAGCAATAGTGGTGTGGACCATAGT
ATTTATAGAGTGTAGGAAAGTATCAAAACAAAGAAAAATAGACAGGTTAATTGATAGAATAAGAGAAAGAGCAGAAGACA
GTGGCAATGAGAGCGAAGGGGATCAGGAAGAATTATCAAAATTGGTGGAGAGG---------------GGGCACCTT---
GCTCCTTGGGATATTGATGATCTGTAG
>JF320195/B/PE/2007/502_0525_wg2
ATGCAATCCTTAGTAATATTAGCAATAGTA---GCATTAGTAGTAGCAGCAATATTAGCAATAGTTGTGTGGACCATAGT
ATTCTTAGAATATAGGAAAATATTAAGACAAAGAAAGATAGATAGGTTAATTGATAGAATAGCAGAAAGAGCAGAAGACA
GTGGCAATGAGAGCGAGGGGGATCATGAGGAATTATCAGCACTTATGGAGATG---------------GGGTACAAT---
GCTCCTTGGAATGTTGATGATATGTAA
>JF320196/B/PE/2006/502_0841_FL03
ATGCAACCTTTAGTAATATTAGGAATAGTA---GCATTAGTAGTAGCAGCAATACTAGCAATAGTTGTGTGGTCCATAGT
ATTCATAGAATATAGGAAAATATTAAGACAAAGAAAAATAGATAGGTTAATTGCTAGAATAAGTGAAAGAGCAGAAGACA
GTGGCAATGAAAGTGAAGGGGATCAGGAAGAATTATCAGCACTTGTGGAGATG---------------GGGCATCTT---
GCTCCTTGGGATATTATTGATGAGTAA
>JF320197/B/US/2007/502_2289_05
ATGCAATCCTTATATATAGTAGCAATAGTA---GCATTAGTAGTAGCAGCAATAATAGCAATAATCGTGTGGACCATAGT
GATTATAGAATATAGAAAAATATTAAGACAAAGGAGAATAGACAGGTTAATTGATAGAATAAGAGAAAGAGCAGAAGACA
GTGGCAATGAAAGTGAAGGGGATCAGGAACAATTA------CTTATGGAAATG---------------GGGCATTAT---
GCTCCTGGGGATATTGATGATCTGTAG
>JF320198/B/PE/2007/502_1047_wg4
ATGCAACCTCTAGTCATAGCAGCAATAGTA---GCACTAGTAGTAGTAGCAATAATAGCAATAGTTGTGTGGACCATAGT
AATCATAGAATATAGGAAAATATTAGTACAAAGGAAAATAGACCAGTTAATTGATAGAATAAGAGAAAGAGCAGAAGACA
GTGGCAATGAAAGTGAAGGGGACCAGGAGGAATTGTCAGCACTTTTGGAAATG---------------GGGCACCTT---
GCTCCTGGGGATGTTGATGATCTGTAG
>JF320199/B/PE/2007/502_0525_wg4
ATGCAATCCTTAGTAATATTAGCAATAGTA---GCATTAGTAGTAGCAGCAATATTAGCAATAGTTGTGTGGACCATAGT
ATTCTTAGAATATAGGAAAATATTAAGACAAAGAAAGATAGATAGGTTAATTGATAGAATAGCAGAAAGAGCAGAAGACA
GTGGCAATGAGAGCGAGGGGGATCATGAGGAATTATCAGCACTTATGGAGATG---------------GGGTACAAT---
GCTCCTTGGAATGTTGATGATATGTAA
>JF320200/B/US/2007/502_2289_06
ATGCAATCCTTATATATAGTAGCAATAGTA---GCATTAGTAGTAGCAGCAATAATAGCAATAATCGTGTGGACCATAGT
GATTATAGAATATAGAAAAATATTAAGACAAAGGAGAATAGACAGGTTAATTGATAGAATAAGAGAAAGAGCAGAAGACA
GTGGCAATGAAAGTGAAGGGGATCAGGAACAATTA------CTTATGGAAATG---------------GGGCATCAT---
GCTCCTGGGGATATTGATGATCTGTAG
>JF320201/B/PE/2006/502_0648_FL04
ATGCAACCTTTAGTAATTGTAGCAATAGCA---GCATTAGTAGTCACAGGAATAATAGCAATAGTTGTGTGGTCTATAGT
AATTATAGAATATAGAAAAATATTAAGACAAAGAAGAATAGACAGGTTACTTGCTAGAATAAGTGAAAGAGCAGAAGACA
GTGGCAATGACAGTGATGGGGACCAGGAAGAATTATCAGCACTTGTGGAAACG---------------GGGCACGAT---
GCTCCTTGGGATGTTAATGATCTGTAG
>JF320202/B/US/2007/502_2289_02
ATGCAATCCTTATATATAGTAGCAATAGTA---GCATTAGTAGTAGCAGCAATAATAGCAATAATCGTGTGGACCATAGT
RATTATAGAATATAGAAAAATATTAAGACAAAGGAGAATAGACAGGTTAATTGATAGAATAAGAGAAAGAGCAGAAGACA
GTGGCAATGAAAGTGAAGGGGATCAGGAACAATTA------CTTATGGAAATG---------------GGGCATCAT---
GCTCCTGGGGATATTGATGATCTGTAG
>JF320203/B/PE/2006/502_0524_FL03
ATGAATGCTTTATCAATAGTATCAATAGTG---GCAGTAGTAGTAGCAGCAATAATAGCAATAGTTGTGTGGACCATAGT
AATTATAGAATATAAGAAAATATTAATACAAAGAAGGATAGACAAGTTAATTGATAGAATAAGAGAAAGAGCAGAAGACA
GTGGCAATGAGAGTGAAGGGGATCAGGAAGAATTGTTGGCGACTATGGAGATG---------------GGGCACCAT---
GCTCCTTGGGATATTAATGATCTGTAA
>JF320204/B/PE/2007/502_0525_wg1
ATGCAATCCTTAGTAATATTAGCAATAGTA---GCATTAGTAGTAGCAGCAATATTAGCAATAGTTGTGTGGACCATAGT
ATTCTTAGAATATAGGAAAATATTAAGACAAAGAAAGATAGATAGGTTAATTGATAGAATAGCAGAAAGAGCAGAAGACA
GTGGCAATGAGAGCGAGGGGGATCATGAGGAATTATCAGCACTTATGGAGATG---------------GGGTACAAT---
GCTCCTTGGAATGTTGATGATATGTAA
>JF320205/B/US/2007/502_2289_03
ATGCAATCCTTATATATAGTAGCAATAGTA---GCATTAGTAGTAGCAGCAATAATAGCAATAATCGTGTGGACCATAGT
GATTATAGAATATAGAAAAATATTAAGACAAAGGAGAATAGACAGGTTAATTGATAGAATAAGAGAAAGAGTAGAAGACA
GTGGCAATGAAAGTGAAGGGGATCAGGAACAATTA------CTTATGGAAATG---------------GGGCATCAT---
GCTCCTGGGGATATTGATGATCTGTAG
>JF320206/B/PE/2007/502_2622_wg3
ATGCAACCTTTAATAATAGTAGCAATAGTA---GCATTAGTAATAGTAGCAATAATAGCAATAGTTGTGTGGTCCATAGT
ACTCATAGAATATAGGAAAATATTAAGACAAAGGAAAATAGACAGGTTAATTGATAGAATAAGTGAAAGAGCAGAAGACA
GTGGCAATGAGAGCGAAGGGGATCAGGAAGAATTATCAGCACTTATGGAGATG---------------GGGCACAAT---
GCTCCTTGGGATGTTAATGATCTGTAG
>JF320207/B/US/2007/502_2289_04
ATGCAATCCTTATATATAGTAGCAATAGTA---GCATTAGTAGTAGCAGCAATAATAGCAATAATCGTGTGGACCATAGT
GATTATAGAATATAGAAAAATATTAAGACAAAGGAGAATAGACAGGTTAATTGATAGAATAAGAGAAAGAGCAGAAGACA
GTGGCAATGAAAGTGAAGGGGATCAGGAACAATTA------CTTATGGAAATG---------------GGGCATCAT---
GCTCCTGGGGATATTGATGATCTGTAG
>JF320208/B/PE/2006/502_0841_FL04
ATGCAACCTTTAGTAATATTAGGAATAGTA---GCATTAGTAGTAGCAGCAATACTAGCAATAGTTGTGTGGTCCATAGT
ATTCATAGAATATAGGAAAATATTAAGACAAAGAAAAATAGATAGGTTAATTGCTAGAATAAGTGAAAGAGCAGAAGACA
GTGGCAATGAAAGTGAAGGGGATCAGGAAGAATTATCAGCACTTGTGGAGATG---------------GGGCATCTT---
GCTCCTTGGGATATTATTGATGAGTAA
>JF320209/B/PE/2006/502_0491_wg1
ATGAACCCTTTAGAAATACTTGCAATAGTA---GCATTAGTAGTAGCAGCAATATTAGCAATAGTTGTGTGGACCATAGT
AGCCATAGAATATAAGAAAATATTAAGACAAAGAAAGATAGATAAGTTAATTGATAGAATAAGAGAAAGAGCAGAAGACA
GCGGCAATGAAAGTGAAGGGGATCAGGAAGAATTGTCAGCACTTGGTGAGATG---------------GGGCATGAT---
GCTCCTTGGGACATTGATGATCTATAG
>JF320211/B/PE/2007/502_2622_wg5
ATGCAACCTTTAATAATAGTAGCAATAGTA---GCATTAGTAATAGTAGCAATAATAGCAATAGTTGTGTGGTCCATAGT
ACTCATAGAATATAGGAAAATATTAAGACAAAGGAAAATAGACAGGTTAATTGATAGAATAAGTGAAAGAGCAGAAGACA
GTGGCAATGAGAGCGAAGGGGATCAGGAAGAATTGTCAGCACTTATGGGGATG---------------GGGCACAAT---
GCTCCTTGGGATGTTAATGATCTGTAG
>JF320212/B/PE/2006/502_0491_wg4
ATGAACCCTTTAGAAATACTTGCAATAGTA---GCATTAGTAATAGCAGCAATATTAGCAATAGTTGTGTGGACCATAGT
AGCCATAGAATATAAGAAAATATTAAGACAAAGAAAGATAGATAAGTTAATTGATAGAATAAGAGAAAGAGCAGAAGACA
GCGGCAATGAAAGTGAAGGGGATCAGGAAGAATTGTCAGCACTTGGTGAGATG---------------GGGCATGAT---
GCTCCTTGGGACATTGATGATCTATAG
>JF320213/B/PE/2007/502_0525_wg3
ATGCAATCCTTAGTAATATTAGCAATAGTA---GCATTAGTAGTAGCAGCAATATTAGCAATAGTTGTGTGGACCATAGT
ATTCTTAGAATATAGGAAAATATTAAGACAAAGAAAGATAGATAGGTTAATTGATAGAATAGCAGAAAGAGCAGAAGACA
GTGGCAATGAGAGCGAGGGGGATCATGAGGAATTATCAGCACTTATGGAGATG---------------GGGTACAAT---
GCTCCTTGGAATGTTGATGATATGTAA
>JF320214/B/PE/2006/502_0524_FL08
ATGAATGCTTTATCAATAGTACCAATAGTG---GCATTAGTAGTAGCAGCAATAATAGCAATAGTTGTGTGGACCATAGT
AATTATAGAATATAAGAAAATATTAATACAAAGAAGGATAGACAAGTTAATTGATAGAATAAGAGAAAGAGCAGAAGACA
GTGGCAATGAGAGTGAAGGGGATCAGGAAGAGTTGTTGGCGACTATGGAGATG---------------GGGCACCAT---
GCTCCTTGGGATATTAATGATCTGTAA
>JF320215/B/PE/2006/502_0648_FL02
ATGCAACCTTTAGTAATTGTAGCAATAGCA---GCATTAGTAGTCACAGGAATAATAGCAATAGTTGTGTGGTCTATAGT
AATTATAGAATATAGAAAAATATTAAGACAAAGAAGAATAGACAGGTTACTTGCTAGAATAAGTGAAAGAGCAGAAGACA
GTGGCAATGACAGTGATGGGGACCAGGAAGAATTATCAGCACTTGTGGAAACG---------------GGGCACGAT---
GCTCCTTGGGATGTTAATGATCTGTAG
>JF320216/B/PE/2007/502_1047_wg3
ATGCAACCTCTAGTCATAGCAGCAATAGTA---GCACTAGTAGTAGTAGCAATAATAGCAATAGTTGTGTGGACCATAGT
AATCATAGAATATAGGAAAATATTAGTACAAAGGAAAATAGACCAGTTAATTGATAGAATAAGAGAAAGAGCAGAAGACA
GTGGCAATGAAAGTGAAGGGGACCAGGAGGAATTGTCAGCACTTTTGGAAATG---------------GGGCACCTT---
GTTCCTGGGGATGTTGATGATCTGTAG
>JF320217/B/PE/2007/502_2622_wg2
ATGCAACCTTTAATAATAGTAGCAATAGTA---GCATTAGTAATAGTAGCAATAATAGCAATAGTTGTGTGGTCCATAGT
ACTCATAGAATATAGGAAAATATTAAGACAAAGGAAAATAGACAGGTTAATTGATAGAATAAGTGAAAGAGCAGAAGACA
GTGGCAATGAGAGCGAAGGGGATCAGGAAGAATTGTCAGCGCTTATGGAGATG---------------GGGCACAAT---
GCTCCTTGGGATGTTAATGATCTGTAG
>JF320218/B/PE/2006/502_0841_FL05
ATGCAACCTTTAGTAATATTAGGAATAGTA---GCATTAGTAGTAGCAGCAATACTAGCAATAGTTGTGTGGTCCATAGT
ATTCATAGAATATAGGAAAATATTAAGACAAAGAAAAATAGATAGGTTAATTGCTAGAATAAGTGAAAGAGCAGAAGACA
GTGGCAATGAAAGTGAAGGGGATCAGGAAGAATTATCAGCACTTGTGGAGATG---------------GGGCATCTT---
GCTCCTTGGGATATTATTGATGAGTAA
>JF320219/B/PE/2006/502_0524_FL07
ATGAATGCTTTATCAATAGTATCAATAGTG---GCATTAGTAGCAGCAGCAATAATAGCAATAGTTGTGTGGACCATAGT
AATTATAGAATATAAGAAAATATTAATACAAAGAAGGATAGACAAGTTAATTGATAGAATAAGAGAAAGAGCAGAAGACA
GTGGCAATGAGAGTGAAGGGGATCAGGAAGAATTGTTGGCGACTATGGAGATG---------------GGGCACCAT---
GCTCCTTGGGATATTAATGATCTGTAA
>JF320220/B/PE/2007/502_2622_wg4
ATGCAACCTTTAATAATAGTAGCAATAGTA---GCATTAGTAATAGTAGCAATAATAGCAATAGTTGTGTGGTCCATAGT
ACTCATAGAATATAGGAAAATATTAAGACAAAGGAAAATAGACAGGTTAATTGATAGAATAAGTGAAAGAGCAGAAGACA
GTGGCAATGAGAGCGAAGGGGATCAGGAAGAATTATCAGCACTTATGGAGATG---------------GGGCACAAT---
GCTCCTTGGGATGTTAATGATCTGTAG
>JF320221/B/PE/2006/502_0524_FL02
ATGAATGCTTTATCAATAGTATCAATAGTG---GCATTAGTAATAGCAGCAATAATAGCAATAGTTGTGTGGACCATAGT
AATTATAGAATATAAGAAAATATTAATACAAAGAAGGATAGACAAGTTAATTGATAGAATAAGAGAAAGAGCAGAAGACA
GTGGCAATGAGAGTGAAGGGGATCAGGAAGAATTGTTGGCGACTATGGAGATG---------------GGGCACCAT---
GCTCCTTGGGATATTAATGATCTGTAA
>JF320222/B/PE/2006/502_0524_FL09
ATGAATGCTTTATCAATAGTATCAATAGTG---GCATTAGTAGGAGCAGCAATAATAGCAATAGTTGTGTGGACCATAGT
AATTATAGAATATAAGAAAATATTAATACAAAGAAGGATAGACAAGTTAATTGATAGAATAAGAGAAAGAGCAGAAGACA
GTGGCAATGAGAGTGAAGGGGATCAGGAAGAATTGTTGGCGACTATGGAGATG---------------GGGCACCAT---
GCTCCTTGGGATATTAATGATCTGTAA
>JF320223/B/PE/2006/502_0841_FL07
ATGCAACCTTTAGTAATAGTAGGAATAGTA---GCATTAGTAGTAGCAGCAATACTAGCAATAGTTGTGTGGTCCATAGT
ATTCATAGAATATAGGAAAATATTAAGACAAAGAAAAATAGATAGGTTAATTGCTAGAATAAGTGAAAGAGCAGAAGACA
GTGGCAATGAAAGTGAAGGGGATCAGGAAGAATTATCAGCACTTGTGGAGATG---------------GGGCATCTT---
GCTCCTTGGGATATTATTGATGAGTAA
>JF320224/B/PE/2006/502_0524_FL01
ATGAATGCTTTATCAATAGTATCAATAGTG---GCATTAGTAGCAGCAGCAATAATAGCAATAGTTGTGTGGACCATAGT
AATTATAGAATATAAGAAAATATTAATACAAAGAAGGATAGACAAGTTAATTGATAGAATAAGAGAAAGAGCAGAAGACA
GTGGCAATGAGAGTGAAGGGGATCAGGAAGAATTGTTGGCGACTATGGAGATG---------------GGGCACCAT---
GCTCCTTGGGATATTAATGATCTGTAA
>JF320225/B/PE/2007/502_1047_wg2
ATGCAACCTCTAGTCATAGCAGCAATAGTA---GCACTAGTAGTAGTAGCAATAATAGCAATAGTTGTGTGGACCATAGT
AATCATAGAATATAGGAAAATATTAGTACAAAGGAAAATAGACCAGTTAATTGATAGAATAAGAGAAAGAGCAGAAGACA
GTGGCAATGAAAGTGAAGGGGACCAGGAGGAATTGTCAGCACTTTTGGAAATG---------------GGGCACCTT---
GCTCCTGGGGATGTTGATGATCTGTAG
>JF320226/B/PE/2007/502_1047_wg5
ATGCAACCTCTAGTCATAGCAGCAATAGTA---GCACTAGTAGTAGTAGCAATAATAGCAATAGTTGTGTGGACCATAGT
AATCATAGAATATAGGAAAATAGTAGTACAAAGGAAAATAGACCAGTTAATTGATAGAATAAGAGAAAGAGCAGAAGACA
GTGGCAATGAAAGTGAAGGGGACCAGGAGGAATTGTCAGCACTTTTGGAAATG---------------GGGCACCTT---
GCTCCTGGGGATGTTGATGATCTGTAG
>JF320227/B/PE/2007/502_1047_wg1
ATGCAACCTCTAGTCATAGCAGCAATAGTA---GCACTAGTAGTAGTAGCAATAATAGCAATAGTTGTGTGGACCATAGT
AATCATAGAATATAGGAAAATATTAGTACAAAGGAAAATAGACCAGTTAATTGATAGAATAAGAGAAAGAGCAGAAGACA
GTGGCAATGAAAGTGAAGGGGACCAGGAGGAATTGTCAGCACTTTTGGAAATG---------------GGGCACCTT---
GCTCCTGGGGATGTTGATGATCTGTAG
>JF320241/B/PE/2006/502_2794_FL01
ATGCAATCTTTACACATAGTAGCAATAGTA---GCATTAGTAGTAGCAGCAATCTTAGCAATAGTTGTGTGGACCATAGT
ATTTATAGAATATAGGAAAATATTAAGACAAAGAAAAATAGACAGGTTACTTGATAGAATAAGTGAAAGAGCAGAAGACA
GTGGTAATGAGAGTGAAGGGGACCAAGAAGAATTGGCAGCACTTATGGAAATG---------------GGGCACCAT---
GCTCCTTGGAATGTTGATGATCTGTAG
>JF320242/B/PE/2006/502_2794_FL03
ATGCAATCTTTACACATAGTAGCAATAGTA---GCATTAGTAGTAGCAGCAATCTTAGCAATAGTTGTGTGGACCATAGT
ATTTATAGAATATAGGAAAATATTAAGACAAAGAAAAATAGACAGGTTACTTGATAGAATAAGTGAAAGAGCAGAAGACA
GTGGTAATGAGAGTGAAGGGGACCAAGAAGAATTGGCAGCACTTATGGAAATG---------------GGGCACCAT---
GCTCCTTGGAATGTTGATGATCTGTAG
>JF320243/B/PE/2006/502_2794_FL02
ATGCAATCTTTACACATAGTAGCAATAGTA---GCATTAGTAGTAGCAGCAATCTTAGCAATAGTTGTGTGGACCATAGT
ATTTATAGAATATAGGAAAATATTAAGACAAAGAAAAATAGACAGGTTACTTGATAGAATAAGTGAAAGAGCAGAAGACA
GTGGTAATGAGAGTGAGGGGGACCAAGAAGAATTGGCAGCACTTATGGAAATG---------------GGGCACCAT---
GCTCCTTGGAATGTTGATGATCTGTAG
>JF320244/B/PE/2006/502_2794_FL05
ATGCAATCTTTACACATAGTAGCAATAGTA---GCATTAGTAGTAGCAGCAATCTTAGCAATAGTTGTGTGGACCATAGT
ATTTATAGAATATAGGAAAATATTAAGACAAAGAAAAATAGACAGGTTACTTGATAGAATAAGTGAAAGAGCAGAAGACA
GTGGTAATGAGAGTGAAGGGGACCAAGAAGAATTGGCAGCACTTATGGAAATG---------------GGGCACCAT---
GCTCCTTGGAATGTTGATGATCTGTAG
>JF320245/B/PE/2006/502_2794_FL04
ATGCAATCTTTACACATAGTAGCAATAGTA---GCATTAGTAGTAGCAGCAATCTTAGCAATAGTTGTGTGGACCATAGT
ATTTATAGAATATAGGAAAATATTAAGACAAAGAAAAATAGACAGGTTACTTGATAGAATAAGTGAAAGAGCAGAAGACA
GTGGTAATGAGAGTGAAGGGGACCAAGAAGAATTGGCAGCACTTATGGAAATG---------------GGGCACCAT---
GCTCCTTGGAATGTTGATGATCTGTAG
>JF320247/B/US/2006/502_0227_FL06
ATGCAAGCATTAGTAATAGGATCAATAGTA---GCTTTAGTAATAGTAGCAATAATAGCAATAGTTGTGTGGTCCATAGT
TATCTTAGAATATAGGAAAATATTAAGACAAAGGAAAATAGACAGTATAATTGATAGAATAATAGAAAGAGCAGAAGACA
GTGGCAATGAGAGTGAAGGGGATCAGGAAGAATTGGCAGTGCTTATGGAGATG---------------GGGCATCAT---
GCTCCTTGGGCTGTTAATGATCTGTAG
>JF320250/B/US/2006/502_0227_FL10
ATGCTACCTTTACAAATATATGCAATAGTG---GCATTAGTAGTAGTAGCAATAATAGCAATAGTTGTGTGGTCCATAGT
TATCTTAGAATATAGGAAAATATTAAGACAAAGGAAAATAGACAGGATAATTGATAGAATAATAGACAGAGCAGAAGACA
GTGGCAATGAGAGTGAAGGGGATCAGGAAGAATTGTCAGCACTTATGGAGATG---------------GGGCATCAT---
GCTCCTTGGGCTGTTAATGATCTGTAG
>JF320251/B/US/2006/502_0227_FL08
ATGCAAGCATTAGTAATAGGATCAATAGTA---GCTTTAGTAATAGTAGCAATAATAGCAATAGTTGTGTGGTCCATAGT
TATCTTAGAATATAGGAAAATATTAAGACAAAGGAAAATAGACAGTATAATTGATAGAATAATAGAAAGAGCAGAAGACA
GTGGCAATGAGAGTGAAGGGGATCAGGAAGAATTGGCAGTGCTTATGGAGATG---------------GGGCATCAT---
GCTCCTTGGGCTGTTAATGATCTGTAG
>JF320253/B/US/2006/502_0227_FL02
ATGCTACCTTTACAAATATATGCAATAGTG---GCATTAGTAGTAGTAGCAATAATAGCAATAGTTGTGTGGTCCATAGT
TATCTTAGAATATAGGAAAATATTAAGACAAAGGAAAATAGACAGGATAATTGATAGAATAATAGACAGAGCAGAAGACA
GTGGCAATGAGAGTGAAGGGGATCAGGAAGAATTGTCAGCACTTATGGAGATG---------------GGGCATCAT---
GCTCCTTGGGCTGTTAATGATCTGTAG
>JF320255/B/US/2006/502_0227_FL09
ATGCAAGCATTAGTAATAGGATCAATAGTA---GCTTTAGTAATAGTAGCAATAATAGCAATAGTTGTGTGGTCCATAGT
TATCTTAGAATATAGGAAAATATTAAGACAAAGGAAAATAGACAGTATAATTGATAGAATAATAGAAAGAGCAGAAGACA
GTGGCAATGAGAGTGAAGGGGATCAGGAAGAATTGGCAGTGCTTATGGAGATG---------------GGGCATCAT---
GCTCCTTGGGCTGTTAATGATCTGTAG
>JF320256/B/US/2006/502_0227_FL03
ATGCTACCTTTACAAATATATGCAATAGTG---GCATTAGTAGTAGTAGCAATAATAGCAATAGTTGTGTGGTCCATAGT
TATCTTAGAATATAGGAAAATATTAAGACAAAGGAAAATAGACAGGATAATTGATAGAATAATAGACAGAGCAGAAGACA
GTGGCAATGAGAGTGAAGGGGATCAGGAAGAATTGTCAGCACTTATGGAGATG---------------GGGCATCAT---
GCTCCTTGGGCTGTTAATGATCTGTAG
>JF320257/B/US/2006/502_0227_FL07
ATGCTACCTTTACAAATATATGCAATAGTG---GCATTAGTAGTAGTAGCAATAATAGCAATAGTTGTGTGGTCCATAGT
TATCTTAGAATATAGGAAAATATTAAGACAAAGGAAAATAGACAGGATAATTGATAGAATAATAGACAGAGCAGAAGACA
GTGGCAATGAGAGTGAAGGGGATCAGGAAGAATTGTCAGCACTTATGGAGATG---------------GGGCATCAT---
GCTCCTTGGGCTGTTAATGATCTGTAG
>JF320263/B/US/2006/502_0839_wg01
ATGAACTCTTTATACATATTATCAATAGTA---GCATTAGTAGTAGCAGCAATACTAGCAATAGTTGTGTGGACCATAGT
ACTCATAGAATATAGGAAAATATTAAAACAAAGAAGAATAGACAGATTAATTGAGAGGATAAGAGAAAGAGCAGAAGACA
GTGGCAATGAGAGTGAAGGGGATCAGGAGGAATTA------CTGGTGGAGATG---------------GGGCACGAT---
GCTCCTTGGAATGTTAATGATCTGTAG
>JF320267/B/US/2006/502_0839_wg04
ATGAACTCTTTATACATATTATCAATAGTA---GCATTAGTAGTAGCAGCAATACTAGCAATAGTTGTGTGGACCATAGT
ACTCATAGAATATAGGAAAATATTAAAACAAAGAAGAATAGACAGATTAATTGAGAGGATAAGAGAAAGAGCAGAAGACA
GTGGCAATGAGAGTGAAGGGGATCAGGAGGAATTA------CTGGTGGAGATG---------------GGGCACGAT---
GCTCCTTGGAATGTTAATGATCTGTAG
>JF320268/B/US/2006/502_0839_wg03
ATGAACTCTTTATACATATTATCAATAGTA---GCATTAGTAGTAGCAGCAATACTAGCAATAGTTGTGTGGACCATAGT
ACTCATAGAATATAGGAAAATATTAAAACAAAGAAGAATAGACAGATTAATTGAGAGGATAAGAGAAAGAGCAGAAGACA
GTGGCAATGAGAGTGAAGGGGATCAGGAGGAATTA------CTGGTGGAGATG---------------GGGCACGAT---
GCTCCTTGGAATGTTAATGATCTGTAG
>JF320269/B/US/2006/502_0839_wg02
ATGAACTCTTTATACATATTATCAATAGTA---GCATTAGTAGTAGCAGCAATACTAGCAATAGTTGTGTGGACCATAGT
ACTCATAGAATATAGGAAAATATTAAAACAAAGAAGAATAGACAGATTAATTGAGAGGATAAGAGAAAGAGCAGAAGACA
GTGGCAATGAGAGTGAAGGGGATCAGGAGGAATTA------CTGGTGGAGATG---------------GGGCACGAT---
GCTCCTTGGAATGTTAATGATCTGTAG
>JF320271/B/US/2006/502_0839_wg05
ATGAACTCTTTATACATATTATCAATAGTA---GCATTAGTAGTAGCAGCAATACTAGCAATAGTTGTGTGGACCATAGT
ACTCATAGAATATAGGAAAATATTAAAACAAAGAAGAATAGACAGATTAATTGAGAGAATAAGAGAAAGAGCAGAAGACA
GTGGCAATGAGAGTGAAGGGGATCAGGAGGAATTA------CTGGTGGAGATG---------------GGGCACGAT---
GCTCCTTGGGATATTAATGATCTGTAG
>JF320356/B/US/2006/502_1512_FL01
ATGCACTCTTTAGAAATATATGCAATAGTA---GCATTAGTAATAGTAGCAATAATAGCAATAGTTGTGTGGACTTGGGT
ACTCATAGAATATAGGAAAATAAGAAAACAAAGAAAAATAGACAGGTTAATTGATAGAATAATAGAAAGAGCAGAAGACA
GTGGCAATGAGAGTGATGGGGACCAGGAAGAATTATCAGCACTGGTGGAAAGG---------------GGGCATCTT---
GCTCCTTGGGATATTAATGATCTGTAG
>JF320361/B/US/2005/502_1926_FL01
ATGCAATCTTTGGAAATAGTAGCAATAGTA---GCATTAGTAGTAGCAATAATAATAGCAATAGTTGTTTGGACCATAGT
ATTAATAGAATATAGGAAAATATTAAAACAAAAGAAAATAGACAGATTAATTGATAGAATAAGAGAAAGAGCAGAAGACA
GTGGCAATGAGAGTGAAGGGGATCAGAAAGAACTCTCAAGGCTTGTGGAGATG---------------GGGCACCAT---
GCTCCTTGGGATGTTGATGATCTGTAG
>JF320363/B/US/2006/502_0176_FL06
ATGCAATCTTTACACATAGTAGCAATAGTA---GCATTAGTAGTAGCAGCAATAATAGCAATAGTTGTGTGGACTATAGT
GTTTATAGAATATAGGAAAATATTAAGACAAAGAAAAATAGACAGGTTAATTGATAGAATAAGAGAAAGAGCAGAAGATA
GTGGCAATGAGAGTGAAGGGGATCAAGAAGAATTGTCAGCGCTTGTGGACATG---------------GGGCATGAT---
GCTCCTTGGGATGTTAATGATCTGTAG
>JF320364/B/US/2006/502_0176_FL09
ATGCAATCTTTACACATAGTAGCAATAGTA---GCATTAGTAGTAGCAGCAATAATAGCAATAGTTGTGTGGACTATAGT
GTTTATAGAATATAGGAAAATATTAAGACAAAGAAAAATAGACAGGTTAATTGATAGAATAAGAGAAAGAGCAGAAGATA
GTGGCAATGAGAGTGAAGGGGATCAAGAAGAATTGTCAGCGCTTGTGGACATG---------------GGGCATGAT---
GCTCCTTGGGATGTTAATGATCTGTAG
>JF320365/B/US/2006/502_0176_FL02
ATGCAATCTTTACACATAGTAGCAATAGTA---GCATTAGTAGTAGCAGCAATAATAGCAATAGTTGTGTGGACTATAGT
GTTTATAGAATATAGGAAAATATTAAGACAAAGAAAAATAGACAGGTTAATTGATAGAATAAGAGAAAGAGCAGAAGATA
GTGGCAATGAGAGTGAAGGGGATCAAGAAGAATTGTCAGCGCTTGTGGACATG---------------TGGCATGAT---
GCTCCTTGGGATGTTAATGATCTGTAG
>JF320366/B/US/2006/502_0176_FL10
ATGCAATCTTTACACATAGTAGCAATAGTA---GCATTAGTAGTAGCAGCAATAATAGCAATAGTTGTGTGGACTATAGT
GTTTATAGAATATAGGAAAATATTAAGACAAAGAAAAATAGACAGGTTAATTGATAGAATAAGAGAAAGAGCAGAAGATA
GTGGCAATGAGAGTGAAGGGGATCAAGAAGAATTGTCAGCGCTTGTGGACATG---------------GGGCATGAT---
GCTCCTTGGGATGTTAATGATCTGTAG
>JF320374/B/US/2006/502_0176_FL04
ATGCAATCTTTACACATAGTAGCAATAGTA---GCATTAGTAGTAGCAGCAATAATAGCAATAATTGTGTGGACTATAGT
GTTTATAGAATATAGGAAAATATTAAGACAAAGAAAAATAGACAGGTTAATTGATAGAATAAGAGAAAGAGCAGAAGATA
GTGGCAATGAGAGTGAAGGGGATCAAGAAGAATTGTCAGCGCTTGTGGACATG---------------GGGCATGAT---
GCTCCTTGGGATGTTAATGATCTGTAG
>JF320411/B/CA/2006/502_1027_wg02
ATGCAACCTTTGATGATATTAGCAATAGTA---GCATTAGTAGTAGCAGCAATACTAGCAATAGTTGTGTGGACTATAGT
ATTCATAGAATATAGGAAAATAAGAAGACAAAAGAGAATAGACAGGTTAATTGATAGAATAAGAGAAAGAGCAGAAGATA
GTGGCAATGAGAGCGAAGGGGATCAGGAAGAGTTGTCAACACTTATGGAAATG---------------GGGCACCAT---
GCTCCTTGGGATGTCGATGATCTATAG
>JF320412/B/CA/2006/502_1027_wg10
ATGCAACCTTTGATGATATTAGCAATAGTA---GCATTAGTAGTAGCAGCAATACTAGCAATAGTTGTGTGGACTATAGT
ATTCATAGAGTATAGGAAAATAAGAAGACAAAAGAGAATAGACAGGTTAATTGATAGAATAAGAGAAAGAGCAGAAGATA
GTGGCAATGAGAGCGAAGGGGATCAGGAAGAGTTGTCAGCATTTATGGAAATG---------------GGGCACCAT---
GCTCCTTGGGATGTCGATGATCTATAG
>JF320413/B/CA/2006/502_1027_wg01
ATGCAACCTTTGATGATATTAGCAATAGTA---GCATTAGTAGTAGCAGCAATACTAGCAATAGTTGTGTGGACTATAGT
ATTCATAGAATATAGGAAAATAAGAAGACAAAAGAGAATAGACAGGTTAATTGATAGAATAAGAGAAAGAGCAGAAGATA
GTGGCAATGAGAGCGAAGGGGATCAGGAAGAGTTGTCAGCACTTATGGAAATG---------------GGGCACCAT---
GCTCCTTGGGATGTCGATGATCTATAG
>JF320414/B/CA/2006/502_1027_wg09
ATGCAACCTTTGATGATATTAGCAATAGTA---GCATTAGTAGTAGCAGCAATACTAGCAATAGTTGTGTGGACTATAGT
ATTCATAGAATATAGGAAAATAAGAAGACAAAAGAGAATAGACAGGTTAATTGATAGAATAAGAGAAAGAGCAGAAGATA
GTGGCAATGAGAGCGAAGGGGATCAGGAAGAGTTGTCAGCACTTATGGAAATG---------------GGGCACCAT---
GCTCCTTGGGATGTCGATGATCTATAG
>JF320415/B/CA/2006/502_1027_wg07
ATGCAACCTTTGATGATATTAGCAATAGTA---GCATTAGTAGTAGCAGCAATACTAGCAATAGTTGTGTGGACTATAGT
ATTCATAGAATATAGGAAAATAAGAAGACAAAAGAGAATAGACAGGTTAATTGATAGAATAAGAGAAAGAGCAGAAGATA
GTGGCAATGAGAGCGAAGGGGATCAGGAAGAGTTGTCAGCACTTATGGAAATG---------------GGGCACCAT---
GCTCCTTGGGATGTCGATGATCTATAG
>JF320416/B/CA/2006/502_1027_wg04
ATGCAACCTTTGATGATATTAGCAATAGTA---GCATTAGTAGTAGCAGCAATACTAGCAATAGTTGTGTGGACTATAGT
ATTCATAGAATATAGGAAAATAAGAAGACAAAAGAGAATAGACAGGTTAATTGATAGAATAAGAGAAAGAGCAGAAGATA
GTGGCAATGAGAGCGAAGGGGATCAGGAAGAGTTGTCAGCACTTATGGAAATG---------------GGGCACCAT---
GCTCCTTGGGATGTCGATGATCTATAG
>JF320417/B/CA/2006/502_1027_wg11
ATGCAACCTTTGATGATATTAGCAATAGTA---GCATTAGTAGTAGCAGCAATACTAGCAATAGTTGTGTGGACTATAGT
ATTCATAGAATATAGGAAAATAAGAAGACAAAAGAGAATAGACAGGTTAATTGATAGAATAAGAGAAAGAGCAGAAGATA
GTGGCAATGAGAGCGAAGGGGATCAGGAAGAGTTGTCAGCACTTATGGAAATG---------------GGGCACCAT---
GCTCCTTGGGATGTCGATGATCTATAG
>JF320418/B/CA/2006/502_1027_wg05
ATGCAACCTTTGATGATATTAGCAATAGTA---GCATTAGTAGTAGCAGCAATACTAGCAATAGTTGTGTGGACTATAGT
ATTCATAGAATATAGGAAAATAAGAAGACAAAAGAGAATAGACAGGTTAATTGATAGAATAAGAGAAAGAGCAGAAGATA
GTGGCAATGAGAGCGAAGGGGATCAGGAAGAGTTGTCAGCACTTATGGAAATG---------------GGGCACCAT---
GCTCCTTGGGATGTCGATGATCTATAG
>JF320419/B/CA/2006/502_1027_wg03
ATGCAACCTTTGATGATATTAGCAATAGTA---GCATTAGTAGTAGCAGCAATACTAGCAATAGTTGTGTGGACTATAGT
ATTCATAGAATATAGGAAAATAAGAAGACAAAAGAGAATAGACAGGTTAATTGATAGAATAAGAGAAAGAGCAGAAGATA
GTGGCAATGAGAGCGAAGGGGATCAGGAAGAGTTGTCAGCACTTATGGAAATG---------------GGGCACCAT---
GCTCCTTGGGATGTCGATGATCTATAG
>JF320420/B/CA/2006/502_1027_wg06
ATGCAACCTTTGATGATATTAGCAATAGTA---GCATTAGTAGTAGCAGCAATACTAGCAATAGTTGTGTGGACTATAGT
ATTCATAGAATATAGGAAAATAAGAAGACAAAAGAGAATAGACAGGTTAATTGATAGAATAAGAGAAAGAGCAGAAGATA
GTGGCAATGAGAGCGAAGGGGATCAGGAAGAGTTGTCAGCACTTATGGAAATG---------------GGGCACCAT---
GCTCCTTGGGATGTCGATGATCTATAG
>JF320423/B/CA/2007/502_1191_05
ATGCAACCTTTAACCATATTAGCAATAGCA---GCATTAGTAGTAGCAGCAATACTAGCAATAGTTGTGTGGACCATAGT
AGGCATAGAATATAGGAAAATATTAAGACAAAGAAAAATAAATAGATTACTTGATAGAATAGCAGAAAGAGCAGAAGACA
GTGGCAATGAGAGTGAAGGGGATCAGGAGGAATTATCAGCACTCGTGGAGAGGGGGCATCTGGAGATGGGGCATCAT---
GCTCCTTGGGATGTTAATGATCTGTAG
>JF320424/B/CA/2007/502_1191_03
ATGCAACCTTTAGCCATATTAGCAATAGCA---GCATTAGTAGTAGCAGCAATACTAGCAATAGTTGTGTGGACCATAGT
AGGCATAGAATATAGGAAAATATTAAGACAAAGAAAAATAAATAGATTACTTGATAGAATAGCAGAAAGAGCAGAAGACA
GTGGCAATGAGAGTGAAGGGGATCAGGAGGAATTATCAGCACTCGTGGAGAGGGGGCATCTGGAGATGGGGCATCAT---
GCTCCTTGGGATGTTAATGATCTGTAG
>JF320425/B/CA/2007/502_1191_07
ATGCAACCTTTAACCATATTAGCAATAGCA---GCATTAGTAGTAGCAGCAATACTAGCAATAGTTGTGTGGACCATAGT
AGGCATAGAATATAGGAAAATATTAAGACAAAGAAAAATAAATAGATTACTTGATAGAATAGCAGAAAGAGCAGAAGACA
GTGGCAATGAGAGTGAAGGGGATCAGGAGGAATTATCAGCACTCGTGGAGAGGGGGCATCTGGAGATGGGGCATCAT---
GCTCCTTGGGATGTTAATGATCTGTAG
>JF320426/B/CA/2007/502_1191_06
ATGCAACCTTTAACCATATTAGCAATAGCA---GCATTAGTAGTAGCAGCAATACTAGCAATAGTTGTGTGGACCATAGT
AGGCATAGAATATAGGAAAATATTAAGACAAAGAAAAATAAATAGATTACTTGATAGAATAGCAGAAAGAGCAGAAGACA
GTGGCAATGAGAGTGAAGGGGATCAGGAGGAATTATCAGCACTCGTGGAGAGGGGGCATCTGGAGATGGGGCATCAT---
GCTCCTTGGGATGTTAATGATCTGTAG
>JF320427/B/CA/2006/502_1799_FL02
ATGCAACCTATACAAATAGCAGCAATAGCA---GCATTAGTAATAGCAGCAATAATAGCAATAGTTGTGTGGTCTATAGT
ACTCATAGAATATAGGAAAATATTAAGACAAAGAAAAATAGACAGGTTAATTGACAGAATAAGAGAAAGAGCAGAAGACA
GTGGCAATGAGAGTGACGGGGACCAAGAGGAATTATCAGAACTTGTGGAAATG---------------GGGCACCTT---
GCTCCTTGGGATGTTAATGATCTGTAG
>JF320428/B/CA/2006/502_1799_FL03
ATGCAACCTATACAAATAGCAGCAATAGCA---GCATTAGTAATAGCAGCAATAATAGCAATAGTTGTGTGGTCTATAGT
ACTCATAGAATATAGGAAAATATTAAGACAAAGAAAAATAGACAGGTTAATTGACAGAATAAGAGAAAGAGCAGAAGACA
GTGGCAATGAGAGTGACGGGGACCAAGAGGAATTATCAGAACTTGTGGAAATG---------------GGGCACCTT---
GCTCCTTGGGATGTTAATGATCTGTAG
>JF320429/B/CA/2006/502_1799_FL01
ATGCAACCTATACAAATAGCAGCAATAGCA---GCATTAGTAATAGCAGCAATAATAGCAATAGTTGTGTGGTCTATAGT
ACTCATAGAATATAGGAAAATATTAAGACAAAGAAAAATAGACAGGTTAATTGACAGAATAAGAGAAAGAGCAGAAGACA
GTGGCAATGAGAGTGACGGGGACCAAGAGGAATTATCAGAACTTGTGGAAATG---------------GGGCACCTT---
GCTCCTTGGGATGTTAATGATCTGTAG
>JF320430/B/CA/2006/502_1799_FL05
ATGCAACCTATACAAATAGCAGCAATAGCA---GCATTAGTAATAGCAGCAATAATAGCAATAGTTGTGTGGTCTATAGT
ACTCATAGAATATAGGAAAATATTAAGACAAAGAAAAATAGACAGGTTAATTGACAGAATAAGAGAAAGAGCAGAAGACA
GTGGCAATGAGAGTGACGGGGACCAAGAGGAATTATCAGAACTTGTGGAAATG---------------GGGCACCTT---
GCTCCTTGGGATGTTAATGATCTGTAG
>JF320431/B/CA/2006/502_1799_FL04
ATGCAACCTATACAAATAGCAGCAATAGCA---GCATTAGTAATAGCAGCAATAATAGCAATAGTTGTGTGGTCTATAGT
ACTCATAGAATATAGGAAAATATTAAGACAAAGAAAAATAGACAGGTTAATTGACAGAATAAGAGAAAGAGCAGAAGACA
GTGGCAATGAGAGTGACGGGGACCAAGAGGAATTATCAGAACTTGTGGAAATG---------------GGGCACCTT---
GCTCCTTGGGATGTTAATGATCTGTAG
>JF320460/B/US/2007/502_1709_07
ATGATACCTTTAGTGTTATTATCAATAGTA---GCCTTAGTAGTAGTAGCAATAATAGCAATAGTTGTGTGGACCATAGT
ATTTATAGAATATAGGAAAATATTAAGACAAAGAAAAATAGACAGGTTGATTGATAGAATAAGAGAAAGAGCAGAAGACA
GTGGCAATGAGAGTGAAGGAGATCAGGAAGAATTATCAGCACTTGTGGAGGTGGGGGCACGTCTGGAGGGGCACGAT---
GCTCCTTGGGATGTTGATGATCTGTAA
>JF320461/B/US/2007/502_1709_10
ATGATACCTTTAGAAATATTATCAATAGTA---GCCTTAGTAGTAGTAGCAATAATAGCAATAGTTGTGTGGACCATAGT
ATTAATAGAATATAAGAAAATATTAAGACAAAGAAAGATAGACAGGTTAATTGATAGAATAAGAGAAAGAGCAGAAGACA
GTGGCAATGAGAGTGAAGGAGATCAGGAAGAATTATCAGCACTTGTGGAGATGGGGGCACGTTTGGAGGGGCACGAT---
GCTCCTTGGGTTGTTGATGATCTGTAA
>JF320462/B/US/2007/502_1709_06
ATGATACCTTTAGAAATATTATCAATAGTA---GCCTTAGTAGTAGTAGCAATAATAGCAATAGTTGTGTGGACCATAGT
ATTAATAGAATATAAGAAAATATTAAGACAAAGAAAGATAGACAGGTTAATTGATAGAATAAGAGAAAGAGCAGAAGACA
GTGGCAATGAGAGTGAAGGAGATCAGGAAGAATTATCAGCACTTGTGGAGATGGGGGCACGTTTGGAGGGGCACGAT---
GCTCCTTGGGTTGTTGATGATCTGTAA
>JF320463/B/US/2007/502_1709_14
ATGATACCTTTAGAGATATTATCAATAGTA---GCCTTAGTAGTAGTAGCAATAATAGCAATAGTTGTGTGGACCATAGT
ATTTATAGAATATAGGAAAATATTAAGACAAAGAAAAATAGACAGGTTGATTGATAGAATAAGAGAAAGAGCAGAAGACA
GTGGCAATGAGAGTGAAGGAGATCAGGAAGAATTATCAGCACTTGTGGAGGTGGGGGCACGTCTGGAAGGGCACGAT---
GCTCCTTGGGATGTTGATGATCTGTAA
>JF320464/B/US/2007/502_1709_09
ATGATACCTTTAGAGATATTATCAATAGTA---GCCTTAGTAGTAGTAGCAATAATAGCAATAGTTGTGTGGACCATAGT
ATTTATAGAATATAGGAAAATATTAAGACAAAGAAAAATAGACAGGTTGATTGATAGAATAAGAGAAAGAGCAGAAGACA
GTGGCAATGAGAGTGAAGGAGATCAGGAAGAATTATCAGCACTTGTGGAGATGGGGGCACGTTTGGAGGGGCACGAT---
GCTCCTTGGGTTGTTGATGATCTGTAA
>JF320465/B/US/2007/502_1709_11
ATGATACCTTTAGTGACATTATCAATAGTA---GCCTTAGTAGTAGTAGCAATAATAGCAATAGTTGTGTGGACCATAGT
ATTTATAGAATATAGGAAAATATTAAGACAAAGAAAAATAGACAGGTTGATTGATAGAATAAGAGAAAGAGCAGAAGACA
GTGGCAATGAGAGTGAAGGAGATCAGGAAGAATTATCAGCACTTGTGGAGGTGGGGGCACGTCTGGAGGGGCACGAT---
GCTCCTTGGGATGTTGATGATCTGTAA
>JF320466/B/US/2007/502_1709_02
ATGATACCTTTAGTGACATTATCAATAGTA---GCCTTAGTAGTAGTAGCAATAATAGCAATAGTTGTGTGGACCATAGT
ATTTATAGAATATAGGAAAATATTAAGACAAAGAAAAATAGACAGGTTGATTGATAGAATAAGAGAAAGAGCAGAAGACA
GTGGCAATGAGAGTGAAGGAGATCAGGAAGAATTATCAGCACTTGTGGAGGTGGGGGCACGTCTGGAGGGGCACGAT---
GCTCCTTGGGATGTTAATGATCTGTAA
>JF320467/B/US/2007/502_1709_04
ATGATACCTTTAGTGATATTAGCAATAGTA---GCCTTAGTAGTAGTAGCAATAATAGCAATAGTTGTGTGGACCATAGT
ATTTATAGAATATAGGAAAATATTAAGACAAAGAAAAATAGACAGGTTGATTGATAGAATAAGAGAAAGAGCAGAAGACA
GTGGCAATGAGAGTGCAGGAGATCAGGAAGAATTATCAGCACTTGTGGAGGTGGGGGCACGTCTGGAGGGGCACGAT---
GCTCCTTGGGTTGTTGATGATCTGTAA
>JF320468/B/US/2007/502_1709_03
ATGATACCTTTAGTGACATTATCAATAGTA---GCCTTAGTAGTAGTAGCAATAATAGCAATAGTTGTGTGGACCATAGT
ATTTATAGAATATAGGAAAATATTAAGACAAAGAAAAATAGACAGGTTGATTGATAGAATAAGAGAAAGAGCAGAAGACA
GTGGCAATGAGAGTGAAGGAGATCAGGAAGAATTATCAGCACTTGTGGAGGTGGGGGCACGTCTGGAGGGGCACGAT---
GCTCCTTGGGATGTTGATGATCTGTAA
>JF320469/B/US/2007/502_1709_08
ATGATACCTTTAGAAATATTATCAATAGTA---GCCTTAGTAGTAGTAGCAATAATAGCAATAGTTGTGTGGACCATAGT
ATTAATAGAATATAAGAAAATATTAAGACAAAGAAAGATAGACAGGTTAATTGATAGAATAAGAGAAAGAGCAGAAGACA
GTGGCAATGAGAGTGAAGGAGATCAGGAAGAATTATCAGCACTTGTGGAGATGGGGGCACGTTTGGAGGGGCACGAT---
GCTCCTTGGGTTGTTGATGATCTGTAA
>JF320470/B/US/2007/502_1709_12
ATGATACCTTCAGTGATATTATCAATAGTA---GCCTTAGTAGTAGTAGCAATAATAGCAATAGTTGTGTGGACCATAGT
ATTTATAGAATATAGGAAAATATTAAGACAAAGAAAAATAGACAGGTTGATTGATAGAATAAGAGAAAGAGCAGAAGACA
GTGGCAATGAGAGTGAAGGAGATCAGGAAGAATTATCAGCACTTGTGGAGGTGGGGGCACGTCTGGAGGGGCACGAT---
GCTCCTTGGGATGTTGATGATCTGTAA
>JF320477/B/US/2005/502_1926_FL04
ATGCAATCTTTGGAAATAGTAGCAATAGTA---GCATTAGTAGTAGCAATAATAATAGCAATAGTTGTTTGGACCATAGT
ATTAATAGAATATAGGAAAATATTAAAACAAAAGAAAATAGACAGATTAATTGATAGAATAAGAGAAAGAGCAGAAGACA
GTGGCAATGAGAGTGAAGGGGATCAGGAAGAACTCTCAAGGCTTGTGGAGATG---------------GGGCACCAT---
GCTCCTTGGGATGTTGATGATCTGTAG
>JF320478/B/US/2005/502_1926_FL03
ATGCAATCTTTGGAAATAGTAGCAATAGTA---GCATTAGTAGTAGCAATAATAATAGCAATAGTTGTTTGGACCATAGT
ATTAATAGAATATAGGAAAATATTAAAACAAAAGAAAATAGACAGATTAATTGATAGAATAAGAGAAAGAGCAGAAGACA
GTGGCAATGAGAGTGAAGGGGATCAGGAAGAACTCTCAAGGCTTGTGGAGATG---------------GGGCACCAT---
GCTCCTTGGGATGTTGATGATCTGTAG
>JF320482/B/US/2005/502_2008_FL12
ATGCAACCTTTACAAATATTAGCTATAGTA---GGCTTAGTAGTAGCAGCATTATTAGCAATAATTGTTTGGACCATAGT
ATACATAGAATATAGGAAACTGGTAAGACAAAGACAAATAAATAAGATACTTGATAGAATAAGAGAAAGAGCAGAAGACA
GTGGCAATGAAAGTGAAGGGGACCAGGAGGAATTATCAGCACTTGTGGAGATGGGG------------GGGCATGAT---
GCTCCTTGGGATGTTAATGATCTGTAG
>JF320483/B/US/2005/502_1926_FL02
ATGCAATCTTTGGAAATAGTAGCAATAGTA---GCATTAGTAGTAGCAATAATAATAGCAATAGTTGTTTGGACCATAGT
ATTAATAGAATATAGGAAAATATTAAAACAAAAGAAAATAGACAGATTAATTGATAGAATAAGAGAAAGAGCAGAAGACA
GTGGCAATGAGAGTGAAGGGGATCAGGAAGAACTCTCAAGGCTTGTGGAGATG---------------GGGCACCAT---
GCTCCTTGGGATGTTGATGATCTGTAG
>JF320484/B/US/2005/502_2008_FL04
ATGCAACCTTTACAAATATTAGCTATAGTA---GGCTTAGTAGTAGCAGCATTATTAGCAATAATTGTTTGGACCGTAGT
GTACATAGAATATAGGAAACTGGTAAGACAAAGACAAATAAATAAGATACTTGATAGAATAAGAGAAAGAGCAGAAGACA
GTGGCAATGAAAGTGAGGGGGACCAGGAGGAAATATCAGCACTTGTGGAGATGGGG------------GGGCATGAT---
GCTCCTTGGGATGTTAATGATCTGTAG
>JF320485/B/US/2005/502_2008_FL08
ATGCAACCTTTACAAATATTAGCTATAGTA---GGCTTAGTAGTAGCAGCATTATTAGCAATAATTGTTTGGACTATAGT
ATACATAGAATATAGGAAACTGGTAAGACAAAGACAAATAAATAAGATACTTGATAGAATAAGAGAAAGAGCAGAAGACA
GTGGCAATGAAAGTGAAGGGGACCAGGAAGAATTATCAGCACTTGTGGAGATGGGG------------GGGCATGAT---
GCTCCTTGGGATATTAATGATCTGTAG
>JF320486/B/US/2005/502_2008_FL03
ATGCAACCTTTACAAATATTAGCTATAGTA---GGCTTAGTAGTAGCAGCATTATTAGCAATAATTGTTTGGACCATAGT
ATACATAGAATATAGGAAACTGGTAAGACAAAGACAAATAAATAAGATACTTGATAGAATAAGAGAAAGAGCAGAAGACA
GTGGCAATGATAGTGAGGGGGACCAGGAGGAATTATCAGCACTTGTGGAGATGGGG------------GGGCATGAT---
GCTCCTTGGGATGTTAATGATCTGTAG
>JF320487/B/US/2005/502_2008_FL01
ATGCAACCTTTACAAATATTAGCTATAGTA---GGCTTAGTAGTAGCAGCATTATTAGCAATAATTGTTTGGACCGTAGT
GTACATAGAATATAGGAAACTGGTAAGACAAAGACAAATAAATAAGATACTTGATAGAATAAGAGAAAGAGCAGAAGACA
GTGGCAATGAAAGTGAGGGGGACCAGGAGGAAATATCAGCACTTGTGGAGATGGGG------------GGGCATGAT---
GCTCCTTGGGATGTTAATGATCTGTAG
>JF320488/B/US/2005/502_2008_FL10
ATGCTACCTTTACAAATATTAGCTATAGTA---GGCTTAGTAGTAGCAGCATTATTAGCAATAATTGTTTGGACCATAGT
ATACATAGAATATAGGAAACTGGTAAGACAAAGACAAATAAATAAGATACTTGATAGAATAAGAGAAAGAGCAGAAGACA
GTGGCAATGATAGTGAGGGGGACCAGGAGGAATTATCAGCACTTGTGGAGATGGGG------------GGGCATGAT---
GCTCCTTGGGATGTTAATGATCTGTAG
>JF320489/B/US/2005/502_2008_FL11
ATGCAACCTTTACAAATATTAGCTATAGTA---GGCTTAGTAGTAGCAGCATTATTAGCAATAATTATTTGGACCATAGT
GTACATAGAATATAGGAAACTGGTAAGACAAAGACAAATAAATAAGATACTTGATAGAATAAGAGAAAGAGCAGAAGACA
GTGGCAATGAAAGCGAGGGGGACCAGGAGGAATTATCAGCACTTGTGGAGATGGGG------------GGGCATGAT---
GCTCCTTGGGATGTTAATGATCTGTAG
>JF320490/B/US/2005/502_2008_FL02
ATGCAACCTTTACAAATATTAGCTATAGTA---GGCTTAGTAGTAGCAGCATTATTAGCAATAATTGTTTGGACCATAGT
ATACATAGAATATAGGAAACTGGTAAGACAAAGACAAATAAATAAGATACTTGATAGAATAAGAGAAAGAGCAGAAGACA
GTGGCAATGAAAGTGAAGGGGATCAGGAGGAATTATCAGCACTTGTGGAGATGGGG------------GGGCATGAT---
GCTCCTTGGGATGTTAATGATCTGTAG
>JF320491/B/US/2005/502_2008_FL09
ATGCAACCTTTACAAATATTAGCTATAGTA---GGCTTAGTAGTAGCAGCATTATTAGCAATAATTGTTTGGACCATAGT
ATACATAGAATATAGGAAACTGGTAAGACAAAGACAAATAAATAAGATACTTGATAGAATAAGAGAAAGAGCAGAAGACA
GTGGCAATGAAAGTGAAGGGGACCAGGAGGAATTATCAGCACTTGTGGAGATGGGG------------GGGCATGAT---
GCTCCTTGGGATGTTAATGATCTGTAG
>JF320492/B/US/2005/502_2008_FL07
ATGCAACCTTTACAAATATTAGCTATAGTA---GGCTTAGTAGTAGCAGCATTATTAGCAATAATTGTTTGGGCCATAGT
GTACATAGAATATAGGAAACTGGTAAGACAAAGACAAATAAATAAGATACTTGATAGAATAAGAGAAAGAGCAGAAGACA
GTGGCAATGAAAGTGAGGGGGACCAAGAGGAATTATCAGCACTTGTGGAGATGGGG------------GGGCATGAT---
GCTCCTTGGGATGTTAATGATCTGTAG
>JF320515/B/US/2006/502_0176_FL07
ATGCAATCTTTACACATAGTAGCAATAGTA---GCATTAGTAGTAGCAGCAATAATAGCAATAGTTGTGTGGACTATAGT
GTTTATAGAATATAGGAAAATATTAAGACAAAGAAAAATAGACAGGTTAATTGATAGAATAAGAGAAAGAGCAGAAGATA
GTGGCAATGAGAGTGAAGGGGATCAAGAAGAATTGTCAGCGCTTGTGGACATG---------------GGGCATGAT---
GCTCCTTGGGATGTTAATGATCTGTAG
>JF320516/B/US/2006/502_0176_FL01
ATGCAATCTTTACACATAGTAGCAATAGTA---GCATTAGTAGTAGCAGCAATAATAGCAATAGTTGTGTGGACTATAGT
GTTTATAGAATATAGGAAAATATTAAGACAAAGAAAAATAGACAGGTTAATTGATAGAATAAGAGAAAGAGCAGAAGATA
GTGGCAATGAGAGTGAAGGGGATCAAGAAGAATTGTCAGCGCTTGTGGACATG---------------GGGCATGAT---
GCTCCTTGGGATGTTAATGATCTGTAG
>JF320518/B/US/2006/502_0176_FL03
ATGCAATCTTTACACATAGTAGCAATAGTA---GCATTAGTAGTAGCAGCAATAATAGCAATAGTTGTGTGGACTATAGT
GTTTATAGAATATAGGAAAATATTAAGACAAAGAAAAATAGACAGGTTAATTGATAGAATAAGAGAAAGAGCAGAAGATA
GTGGCAATGAGAGTGAAGGGGATCAAGAAGAATTGTCAGCGCTTGTGGACATG---------------GGGCATGAT---
GCTCCTTGGGATGTTAATGATCTGTAG
>JF320519/B/US/2006/502_0176_FL05
ATGCAATCTTTACACATAGTAGCAATAGTA---GCATTAGTAGTAGCAGCAATAATAGCAATAGTTGTGTGGACTATAGT
GTTTATAGAATATAGGAAAATATTAAGACAAAGAAAAATAGACAGGTTAATTGATAGAATAAGAGAAAGAGCAGAAGATA
GTGGCAATGAGAGTGAAGGGGATCAAGAAGAATTGTCAGCGCTTGTGGACATG---------------GGGCATGAT---
GCTCCTTGGGATGTTAATGATCTGTAG
>JF320526/B/US/2006/502_0717_FL02
ATGCAATCTTTAACCATAATAGCCATAATA---GCATTAGTAGTAGCAATATTAATAGCAATAGTTGTGTGGTCCATAGT
GTTCATAGAATACAGGAAAATATTAAGACAGAGAAAAATAGATAGGTTAATTGATAGACTAAGAGAAAGAGCAGAAGACA
GTGGCAATGAGAGCGAAGGAGATCAGGAAGAATTGTCAGCGATTATGGAGATG---------------GGGCATCAT---
GCTCCTTGGGATGTTGATGATCTGTAA
>JF320529/B/US/2006/502_0717_FL01
ATGCAATCTTTAACCATAATAGCCATAATA---GCATTAGTAGTAGCAATATTAATAGCAATAGTTGTGTGGTCCATAGT
GTTCATAGAATACAGGAAAATATTAAGACAGAGAAAAATAGATAGGTTAATTGATAGACTAAGAGAAAGAGCAGAAGACA
GTGGCAATGAGAGCGAAGGAGATCAGGAAGAATTGTCAGCGATTATGGAGATG---------------GGGCATCAT---
GCTCCTTGGGATGTTGATGATCTGTAA
>JF320530/B/US/2007/502_0823_05
ATGCAATCTTTACAAATATTATCAATAGTA---GCTTTAGTAATAGTAGCAATAATAGCAATAGTTGTGTGGACCATAGT
ATTCATAGAATATAAGAAAATATTAAGACAAAGGAAAATAGATAGGTTAATTGATAGAATAGCAGAAAGAGCAGAAGACA
GTGGCAATGAAAGTGAAGGGGATCAAGAAGAATTGTCAGCGCTGGTGGAGAGG---------------GGGCATCTT---
GCTCCTTGGGATGTTAATGATCTGTAG
>JF320531/B/US/2007/502_0823_04
ATGCAATCTTTACAAATATTATCAATAGTA---GCTTTAGTAATAGTAGCAATAATAGCAATAGTTGTGTGGACCATAGT
ATTCATAGAATATAAGAAAATATTAAGACAAAGGAAAATAGATAGGTTAATTGATAGAATAGCAGAAAGAGCAGAAGACA
GTGGCAATGAAAGTGAAGGGGATCAAGAAGAATTGTCAGCGCTGGTGGAGAGG---------------GGGCATCTT---
GCTCCTTGGGATGTTAATGATCTGTAG
>JF320532/B/US/2007/502_0823_02
ATGCAATCTTTACAAATATTATCAATAGTA---GCTTTAGTAATAGTAGCAATAATAGCAATAGTTGTGTGGACCATAGT
ATTCATAGAATATAAGAAAATATTAAGACAAAGGAAAATAGATAGGTTAATTGATAGAATAGCAGAAAGAGCAGAAGACA
GTGGCAATGAAAGTGAAGGGGATCAAGAAGAATTGTCAGCGCTGGTGGAGAGG---------------GGGCATCTT---
GCTCCTTGGGATGTTAATGATCTGTAG
>JF320533/B/US/2007/502_0823_01
ATGCAATCTTTACAAATATTATCAATAGTA---GCTTTAGTAATAGTAGCAATAATAGCAATAGTTGTGTGGACCATAGT
ATTCATAGAATATAAGAAAATATTAAGACAAAGGAAAATAGATAGGTTAATTGATAGAATAGCAGAAAGAGCAGAAGACA
GTGGCAATGAAAGTGAAGGGGATCAAGAAGAATTGTCAGCGCTGGTGGAGAGG---------------GGGCATCTT---
GCTCCTTGGGATGTTAATGATCTGTAG
>JF320534/B/US/2007/502_0823_06
ATGCAATCTTTACAAATATTATCAATAGTA---GCTTTAGTAATAGTAGCAATAATAGCAATAGTTGTGTGGACCATAGT
ATTCATAGAATATAAGAAAATATTAAGACAAAGGAAAATAGATAGGTTAATTGATAGAATAGCAGAAAGAGCAGAAGACA
GTGGCAATGAAAGTGAAGGGGATCAAGAAGAATTGTCAGCGCTGGTGGAGAGG---------------GGGCATCTT---
GCTCCTTGGGATGTTAATGATCTGTAG
>JF320535/B/US/2007/502_0823_03
ATGCAATCTTTACAAATATTATCAATAGTA---GCTTTAGTAATAGTAGCAATAATAGCAATAGTTGTGTGGACCATAGT
ATTCATAGAATATAAGAAAATATTAAGACAAAGGAAAATAGATAGGTTAATTGATAGAATAGCAGAAAGAGCAGAAGACA
GTGGCAATGAAAGTGAAGGGGATCAAGAAGAATTGTCAGCGCTGGTGGAGAGG---------------GGGCATCTT---
GCTCCTTGGGATGTTAATGATCTGTAG
>JF320536/B/US/2007/502_0823_07
ATGCAATCTTTACAAATATTATCAATAGTA---GCTTTAGTAATAGTAGCAATAATAGCAATAGTTGTGTGGACCATAGT
ATTCATAGAATATAAGAAAATATTAAGACAAAGGAAAATAGATAGGTTAATTGATAGAATAGCAGAAAGAGCAGAAGACA
GTGGCAATGAAAGTGAAGGGGATCAAGAAGAATTGTCAGCGCTGGTGGAGAGG---------------GGGCATCTT---
GCTCCTTGGGATGTTAATGATCTGTAG
>JF320559/B/US/2007/502_0364_wg5
ATGCAATCCTTAGAAGTATTTTCAATAGTA---GCAGTAGTAATAGTAGCAATAATAGCCATAGTGATATGGTCACTAGT
ATTCATAGAATATAGGAAAATATTAAGACAAAGAAAAATAGATAGGTTGATTCAGAGAATAACAGAAAGAGCAGAAGACA
GTGGCAATGAAAGTGAGGGGGATCAGGAAGAATTATCAGCACTGGTGGAGATG---------------GGGCATGAT---
GCTCCTTGGAATGTTGATGATCTGTAG
>JF320561/B/US/2007/502_0364_wg4
ATGCAATCCTTAGAAGTATTTTCAATAGTA---GCAGTAGTAATAGTAGCAATAATAGCCATAGTGATATGGTCACTAGT
ATTCATAGAATATAGGAAAATATTAAGACAAAGAAAAATAGATAGGTTGATTCAGAGAATAACAGAAAGAGCAGAAGACA
GTGGCAATGAAAGTGAGGGGGATCAGGAAGAATTATCAGCACTGGTGGAGATG---------------GGGCATGAT---
GCTCCTTGGAATGTTGATGATCTGTAG
>JF320562/B/US/2007/502_0364_wg1
ATGCAATCCTTAGAAGTATTTTCAATAGTA---GCAGTAGTAATAGTAGCAATAATAGCCATAGTGATATGGTCACTAGT
ATTCATAGAATATAGGAAAATATTAAGACAAAGAAAAATAGATAGGTTGATTCAGAGAATAACAGAAAGAGCAGAAGACA
GTGGCAATGAAAGTGAGGGGGATCAGGAAGAATTATCAGCACTGGTGGAGATG---------------GGGCATGAT---
GCTCCTTGGAATGTTGATGATCTGTAG
>JF320563/B/US/2007/502_0364_wg2
ATGCAATCCTTAGAAGTATTTTCAATAGTA---GCAGTAGTAATAGTAGCAATAATAGCCATAGTGATATGGTCACTAGT
ATTCATAGAATATAGGAAAATATTAAGACAAAGAAAAATAGATAGGTTGATTCAGAGAATAACAGAAAGAGCAGAAGACA
GTGGCAATGAAAGTGAGGGGGATCAGGAAGAATTATCAGCACTGGTGGAGATG---------------GGGCATGAT---
GCTCCTTGGAATGTTGATGATCTGTAG
>JF320564/B/US/2006/502_1046_FL04
ATGCAACCTTTAGTCATATTAGCAATAGTA---GGATTAGTAGTAGTAGCAATAATAGCAATAGTTGTGTGGACCATAGT
GTTAATAGAATATAGGAAAATATTAAGACAAAGAAAGATAGACAGGTTAATTGAGAGAATAAGTGAAAGAGCAGAAGACA
GTGGCAATGAAAGTGATGGAGATCAGGAAGAATTGTCAGCACTTGTGGACAGG---------------GGGCATGTT---
GCTCCTTGGGATGTTAATGATCTGTAG
>JF320565/B/US/2006/502_1046_FL05
ATGCAACCTTTAGTCATATTAGCAATAGTA---GGATTAGTAGTAGTAGCAATAATAGCAATAGTTGTGTGGACCATAGT
GTTAATAGAATATAGGAAAATATTAAGACAAAGAAAGATAGACAGGTTAATTGAGAGAATAAGTGAAAGAGCAGAAGACA
GTGGCAATGAAAGTGATGGAGATCAGGAAGAATTGTCAGCACTTGTGGACAGG---------------GGGCATGTT---
GCTCCTTGGGATGTTAATGATCTGTAG
>JF320566/B/US/2006/502_1046_FL01
ATGCAACCTTTAGTCATATTAGCAATAGTA---GGATTAGTAGTAGTAGCAATAATAGCAATAGTTGTGTGGACCATAGT
GTTAATAGAATATAGGAAAATATTAAGACAAAGAAAGATAGACAGGTTAATTGAGAGAATAAGTGAAAGAGCAGAAGACA
GTGGCAATGAAAGTGATGGAGATCAGGAAGAATTGTCAGCACTTGTGGACAGG---------------GGGCATGTT---
GCTCCTTGGGATGTTAATGATCTGTAG
>JF320567/B/US/2006/502_1046_FL03
ATGCAACCTTTAGTCATATTAGCAATAGTA---GGATTAGTAGTAGTAGCAATAATAGCAATAGTTGTGTGGACCATAGT
GTTAATAGAATATAGGAAAATATTAAGACAAAGAAAGATAGACAGGTTAATTGAGAGAATAAGTGAAAGAGCAGAAGACA
GTGGCAATGAAAGTGATGGAGATCAGGAAGAATTGTCAGCACTTGTGGACAGG---------------GGGCATGTT---
GCTCCTTGGGATGTTAATGATCTGTAG
>JF320568/B/US/2006/502_1046_FL02
ATGCAACCTTTAGTCATATTAGCAATAGTA---GGATTAGTAGTAGTAGCAATAATAGCAATAGTTGTGTGGACCATAGT
GTTAATAGAATATAGGAAAATATTAAGACAAAGAAAGATAGACAGGTTAATTGAGAGAATAAGTGAAAGAGCAGAAGACA
GTGGCAATGAAAGTGATGGAGATCAGGAAGAATTGTCAGCACTTGTGGACAGG---------------GGGCATGTT---
GCTCCTTGGGATGTTAATGATCTGTAG
>JF320577/B/US/2007/502_2305_01
ATGCAACTTTTAGTGGTATTAGCAATAGTA---GCATTAGTAGTAGCAGCAATACTAGCAATAGTTGTGTGGTCCATAGT
AATCATAGAATATAGGAAAATATTAAGACAAAGAAAAATAGATAGGTTAATTGATAGAATAAGAGACAGAGCAGAAGACA
GTGGCAATGAAAGTGAGGGGGATCAGGAGGAATTATCAGCATGTTTGGAGAGG---------------GGGCACCTT---
GCTCCTTGGGATATTGATGATCTGTAG
>JF320613/B/US/2006/502_0062_FL04
ATGCTACCCTTACACATAGTAACAATAGTA---GCATTAGTAGTAGCAATAATACTAGCAATAGTTGTGTGGACCATAGT
TTTCATAGAATATAGGAAAATATTAAGACAAAGAAAAATAGATAGGTTAATTGATAGGATAAGAGAAAGAGCAGAAGACA
GTGGCAATGAAAGTGAAGGAGACCAGGAAGAATTATCGGCACTTGTGGACATG---------------GGGCATCTT---
GCTCTTTGGGATGTTAATGATCTGTAA
>JF320615/B/US/2006/502_0053_wg06
ATGAAGCCAATACAAATAGCAGCAATAGTA---GCATTAGTAGTAGTAGCAATAATAGCAATAATTGTATGGTCAATAGT
ATTCATAGAATATAGGAGAATCTTAAGACAAAGAAAAATAGATAGGTTAATTGACAGAATAGCAGAAAGAGCAGAAGACA
GTGGCAATGAAAGTGAAGGGGATCAGGAAGAATTGTCGGCACTGGTGGAAAGG---------------GGGCATCTT---
GCTCCTTGGAATATTGATGATCTGTAG
>JF320616/B/US/2006/502_0062_FL02
ATGCTACCCTTACACATAGTAACAATAGTA---GCATTAGTAGTAGCAATAATACTAGCAATAGTTGTGTGGACCATAGT
TTTCATAGAATATAGGAAAATATTAAGACAAAGAAAAATAGATAGGTTAATTGATAGGATAAGAGAAAGAGCAGAAGACA
GTGGCAATGAAAGTGAAGGAGACCAGGAAGAATTATCGGCACTTGTGGACATG---------------GGGCATCTT---
GCTCTTTGGGATGTTAATGATCTGTAA
>JF320617/B/US/2006/502_0053_wg01
ATGAAGCCAATACAAATAGCAGCAATAGTA---GCATTAGTAGTAGTAGCAATAATAGCAATAATTGTATGGTCAATAGT
ATTCATAGAATATAGGAGAATCTTAAGACAAAGAAAAATAGATAGGTTAATTGACAGAATAGCAGAAAGAGCAGAAGACA
GTGGCAATGAAAGTGAAGGGGATCAGGAAGAATTGTCGGCACTGGTGGAAAGG---------------GGGCATCTT---
GCTCCTTGGAATATTGATGATCTGTAG
>JF320619/B/US/2006/502_0062_FL06
ATGCTACCCTTACACATAGTAACAATAGTA---GCATTAGTAGTAGCAATAATACTAGCAATAGTTGTGTGGACCATAGT
TTTCATAGAATATAGGAAAATATTAAGACAAAGAAAAATAGATAGGTTAATTGATAGGATAAGAGAAAGAGCAGAAGACA
GTGGCAATGAAAGTGAAGGAGACCAGGAAGAATTATCGGCACTTGTGGACATG---------------GGGCATCTT---
GCTCTTTGGGATGTTAATGATCTGTAA
>JF320620/B/US/2006/502_0053_wg10
ATGAAGCCAATACAAATAGCAGCAATAGTA---GCATTAGTAGTAGTAGCAATAATAGCAATAATTGTATGGTCAATAGT
ATTCATAGAATATAGGAGAATCTTAAGACAAAGAAAAATAGATAGGTTAATTGACAGAATAGCAGAAAGAGCAGAAGACA
GTGGCAATGAAAGTGAAGGGGATCAGGAAGAATTGTCGGCACTGGTGGAAAGG---------------GGGCATCTT---
GCTCCTTGGAATATTGATGATCTGTAG
>JF320621/B/US/2006/502_0053_wg09
ATGAAGCCAATACAAATAGCAGCAATAGTA---GCATTAGTAGTAGTAGCAATAATAGCAATAATTGTATGGTCAATAGT
ATTCATAGAATATAGGAGAATCTTAAGACAAAGAAAAATAGATAGGTTAATTGACAGAATAGCAGAAAGAGCAGAAGACA
GTGGCAATGAAAGTGAAGGGGATCAGGAAGAATTGTCGGCACTGGTGGAAAGG---------------GGGCATCTT---
GCTCCTTGGAATATTGATGATCTGTAG
>JF320622/B/US/2006/502_0062_FL05
ATGCTACCCTTACACATAGTAACAATAGTA---GCATTAGTAGTAGCAATAATACTAGCAATAGTTGTGTGGACCATAGT
TTTCATAGAATATAGGAAAATATTAAGACAAAGAAAAATAGATAGGTTAATTGATAGGATAAGAGAAAGAGCAGAAGACA
GTGGCAATGAAAGTGAAGGAGACCAGGAAGAATTATCGGCACTTGTGGACATG---------------GGGCATCTT---
GCTCTTTGGGATGTTAATGATCTGTAA
>JF320624/B/US/2006/502_0053_wg04
ATGAAGCCAATACAAATAGCAGCAATAGTA---GCATTAGTAGTAGTAGCAATAATAGCAATAATTGTATGGTCAATAGT
ATTCATAGAATATAGGAGAATCTTAAGACAAAGAAAAATAGATAGGTTAATTGACAGAATAGCAGAAAGAGCAGAAGACA
GTGGCAATGAAAGTGAAGGGGATCAGGAAGAATTGTCGGCACTGGTGGAAAGG---------------GGGCATCTT---
GCTCCTTGGAATATTGATGATCTGTAG
>JF320626/B/US/2006/502_0053_wg05
ATGAAGCCAATACAAATAGCAGCAATAGTA---GCATTAGTAGTAGTAGCAATAATAGCAATAATTGTATGGTCAATAGT
ATTCATAGAATATAGGAGAATCTTAAGACAAAGAAAAATAGATAGGTTAATTGACAGAATAGCAGAAAGAGCAGAAGACA
GTGGCAATGAAAGTGAAGGGGATCAGGAAGAATTGTCGGCACTGGTGGAAAGG---------------GGGCATCTT---
GCTCCTTGGAATATTGATGATCTGTAG
>JF320627/B/US/2006/502_0053_wg07
ATGAAGCCAATACAAATAGCAGCAATAGTA---GCATTAGTAGTAGTAGCAATAATAGCAATAATTGTATGGTCAATAGT
ATTCATAGAATATAGGAGAATCTTAAGACAAAGAAAAATAGATAGGTTAATTGACAGAATAGCAGAAAGAGCAGAAGACA
GTGGCAATGAAAGTGAAGGGGATCAGGAAGAATTGTCGGCACTGGTGGAAAGG---------------GGGCATCTT---
GCTCCTTGGAATATTGATGATCTGTAG
>JF320628/B/US/2006/502_0062_FL03
ATGCTACCCTTACACATAGTAACAATAGTA---GCATTAGTAGTAGCAATAATACTAGCAATAGTTGTGTGGACCATAGT
TTTCATAGAATATAGGAAAATATTAAGACAAAGAAAAATAGATAGGTTAATTGATAGGATAAGAGAAAGAGCAGAAGACA
GTGGCAATGAAAGTGAAGGAGACCAGGAAGAATTATCGGCACTTGTGGACATG---------------GGGCATCTT---
GCTCTTTGGGATGTTAATGATCTGTAA
>JF320629/B/US/2006/502_0062_FL01
ATGCTACCCTTACACATAGTAACAATAGTA---GCATTAGTAGTAGCAATAATACTAGCAATAGTTGTGTGGACCATAGT
TTTCATAGAATATAGGAAAATATTAAGACAAAGAAAAATAGATAGGTTAATTGATAGGATAAGAGAAAGAGCAGAAGACA
GTGGCAATGAAAGTGAAGGAGACCAGGAAGAATTATCGGCACTTGTGGACATG---------------GGGCATCTT---
GCTCTTTGGGATGTTAATGATCTGTAA
>JF683736/B/CY/2007/CY181
ATGCAACCTTTAGTAGTATTAGCAATAGTA---GCATTAGTAGTAGCAGCAATAATAGCAATAGTTGTGTGGTCTATAGT
CCTCATAGAATATAGGAAAATATTAAGGCAAAGAAAAATAGACAGGTTAATTGAAAGAATAAGAGATAGAGCAGAAGACA
GTGGCAATGAGAGTGATGGAGACCAGGAAGAATTATCAGCACTTGGTGAAATG---------------GGGCATGAT---
GCTCCTTGGAATGTTAATGATCTGTAG
>JF683738/B/CY/2007/CY184
ATGCAACCTTTAGTCATAGCAGCAATAGTA---GCATTAGTAGTAGTAGCAATAATAGCAATAGTTGTGTGGACCATAGT
GTTAATAGAATATAGGAAAATATTAAGACAAAGAAAAATAGACAGGTTAATTGATAGAATAAGAGAAAGAGCAGAAGACA
GTGGCAATGAGAGCGAAGGAGATCAGGAAGAATTGGCAGGGCTTGTGGATATG---------------GGGCACCTT---
GCTCCTTGGGATATTGATGATCTGTAG
>JF683741/B/CY/2007/CY188
ATGCAATCTTTAGAAATATTAGCAATAGTA---GCATTAGTATTATCAGGAATAATAGCAATAGTTGTGTGGTCTATAGT
ACTCATAGAGTATAGGAAAATATTAAGACAAAGAAAAATAGATAGGTTAATTGATAGAATAGCAGAAAGAGCAGAAGACA
GTGGCAATGAAAGTGAAGGGGATCAGGAAGAACTGTCAGCGCTTGTGGAGATG---------------GGGCATGAT---
GCTCATTGGGATATTGATGATCTGTAG
>JF683742/B/CY/2007/CY189
ATGCAACCTTTAAAAATATTAGCAATAGTA---GCATTAGTAATAGCAGCAATAATAGCAATAATTGTGTGGTCTATAGT
ATACATAGAATATAGGAAAATATTAAAACAAAAGAAAATAGACAGGTTAATTGAAAGAATAAGTGAAAGAGCAGAAGACA
GTGGCAATGAGAGTGAAGGAGATCAGGAAGAATTGGCAGCACTGGTGGAAATG---------------GGGCACCAT---
GCTCCTTGGGTTGTTGATGATTTGTAG
>JF683743/B/CY/2007/CY190
ATGCAACCTTTAGTAATAGTAGCAATAGTA---GCATTAGTAGTAGTAGTAATAATAGCAATAGTTGTGTGGTCCATAGT
ACTCATAGAATATAGGAGAATATTAAGACAAAGAAAAATAGATAGATTAATTGATAGAATAAGAGAAAGGGCAGAAGACA
GTGGTAACGAGAGTGAAGGAGATCAGGATGAATTATCAACACTTGTGGAAAGG---------------GGGCACTAT---
GCTCCTTGGCCTATTGATGATCTGTAG
>JF683746/B/CY/2007/CY194
ATGCAACCTTTAGTAATAGTAGCAATAGTA---GCATTAGTAGTAGTAGTAATAATAGCAATAGTTGTGTGGTCCATAGT
ACTCATAGAATATAGGAGAATATTAAGACAAAGAAAAATAGATAGATTAATTGATAGAATAAGAGAAAGGGCAGAAGACA
GTGGTAACGAGAGTGAAGGAGATCAGGATGAATTATCAACACTTGTGGAAAGG---------------GGGCACTAT---
GCTCCTTGGCCTATTGATGATCTGTAG
>JF683747/B/CY/2007/CY195
ATGCAATCTTTAGTAATACTAGCAATAGTA---GCATTAGTAGTAACAGCAATAATAGCAATAGTTGTGTGGACAATAGT
ATTCATAGAATATAGGAGAATATTAAGACAAAGAAAAATAGACAGATTAATTGACAGAATAGCAGAAAGAGCAGAAGACA
GTGGCAATGAAAGTGAAGGAGACCAAGAAGAATTATCAGCACTTATGGAAATG---------------GGGCATCAT---
AATCCTGGTTATGTGGATGATCTGTAG
>JF683749/B/CY/2007/CY197
ATGCAATCCTTAACAATACTAACAATAGTA---GCATTTGTAGTAGCAGCAATAATAGCAATAGTTGTGTGGACCATAGT
AATAATAGAATATAGGAAAATAAGAAGACAGAGAAAAATAGATAGGTTAATTAATAGAATACAAGAAAGAGCAGAAGACA
GTGGCAATGAAAGTGATGGGGATCAAGAAGAATTATCAGCACTGGTGGACATG---------------GGGCACATT---
GCTCTTTGGGATGTTAATGATTTGTAG
>JF683750/B/CY/2007/CY198
ATGCTATCTTTACAAACATTAGCAATAGTA---GCACTTGTAGTAGCAGCAATATTAGCAATAGTTGTATGGTCCATAGT
ACTAATAGAATATAGGAAAATATTAAGGCAAAGAAAAATAGACAGGTTAATTGATAGGATAAGTGAAAGAGCAGAAGACA
GTGGCAATGAGAGCGAAGGTGATCAGGAAGAATTGTCAGCACTTATGGAGATG---------------GGGTATCAT---
GCTCCTTGGGTTGTTAATGATCTGTAG
>JF683751/B/CY/2007/CY199
ATGCAACCTTTAGTAATAGTAGCAATAGTA---GGATTAGTAGTAGCAGCAATACTAGCAATAATTGTGTGGTCCATAGT
ATTCATAGAATATAGAAAAATAAAAAGACAAAAGAAAATAGACAGATTAATTGATAGAATAATAGACAGAGCAGAAGACA
GTGGCAATGAAAGTGAAGGGGATCAGGAGGAATTGTCAGCGCTGGTGGAGATG---------------GGGCATCAT---
GCTCCTTGGAAGGTTGATGATCTGTAA
>JF683753/B/CY/2007/CY201
ATGCTGCCTGTACAAATATTAGCAATAGTA---GCATTAATAGTAGCAGCAATATTAGCAATAGTTGTGTGGACCATAGT
ATTCATAGAATATAGGAAAATAGTAAAACAAAGAAAAATAGACAGAATAATTGATAGAATAAGGGAAAGAGCAGAAGACA
GTGGCAATGAGAGTGACGGGGATCATGAGGAATTGTCAGCACTTGTGGAGATG---------------GGGCACAAT---
GCTCCTTGGATTGTTAATGATCTGTAG
>JF683754/B/CY/2007/CY202
ATGCAATCCCTTCAGATATTAGCAATAGTA---GCATTAGTAGTAGCAGCAATATTAGCAATAGTTGTGTGGTCCATAGT
ATTCATAGAATATAGGAGAATAAAAAGACAAAATAAAATAGATAGGTTAATTGATAGAATAGCAGAAAGAGCAGAAGACA
GTGGCAATGAGAGTGAAGGAGATCAGGAAGAATTGTCAACACTGGTGGACATG---------------GGGCACCAT---
GCTCCTTGGGTTGTTGATGATTTGTAG
>JF683756/B/CY/2007/CY204
ATGCAATCCTTAGAAATAATAGCAATAATA---GCCTTAGTAGTAGCAGCAATATTAGCAATAGTTGTGTGGAGCATAGT
ATTAATAGAATATAGGAAAATATGGAGACAAAGAAAGATAGATAGGTTAATTGATAGAATAAGAGAAAGAGCAGAAGACA
GTGGCAATGAGAGTGACGGAGATCAGGAAGAATTGTCAGCACTGGTGGAGACGGGGCATCTGGAGATGGGGCATCAT---
GCTCCTTGGGATGTTGATGAGTTGTAG
>JF683764/B/CY/2007/CY214
ATGAACTCTTTAGAAATAGCATCAATAGTA---TCATTAGTAATAGCAGCAATAATAGTAATAGTTGTGTGGTCTATAGT
ATTCATAGAATATAGGAAAATATTAAGACAAAGGAAAATAGACAGGTTAATTGAGAGAATAAGTGAAAGAGCAGAAGACA
GTGGCAATGAGAGTGAAGGGGATCAGGAAGAATTGTCAGCACTTATGGAAATG---------------GGGCATCAC---
GCTCCTTGGGATGTTAATGATTTGTAG
>JF683765/B/CY/2007/CY216
ATGCTATCTTTATACATACTAGGAATAGTA---GCATTAGTAGTAGCAGCAATACTAGCAATAGTTGTGTGGTCTATAGT
ATTCATAGAATATAGAAAAATAGTAAGACAAAGAAAAATAGACAGGTTAATTGATAGAATAAGAGAAAGAGCAGAAGACA
GTGGCAATGAGAGTGATGGAGATCAGGAAGAATTATCAACACTTTGTGAAATG---------------GGGTACGAT---
GCTCCTTGGAATGTTAATGATATGTAA
>JF683769/B/CY/2008/CY220
ATGAATCCATTAGTAGTAGTAGCATTAGCAATAGCATTAGTAGTATTGTCAATAATAGCAATAGTTGTGTGGTCTATAGT
ATTCATAGAATATAGGAGAATATTAAGACAAAGAAAAATAGACAGGTTAATTGATAGAATAAGAGAAAGAGCAGAAGACA
GTGGCAATGAGAGTGAGGGGGATGAGGAGGAATTGGCAGCCCTTGTGGAAATG---------------GGGCACCCT---
GCTCCTGGGAATATTAATGATCTGTAA
>JF683773/B/CY/2008/CY224
ATGCAATCTTTAGAAATATTAGCAATAGTA---TCATTAGTAGTAGCAGCAATATTAGCAATAGTTGTGTGGACCATAGT
ATACATAGAATATAGGAAAATAGTAAGACAAAGAAAAATAGACAGGTTAATTAATAGAATAGCAGAAAGAGCAGAAGACA
GTGGCAATGAAAGTGAAGGGGACCAAGAAGAATTATCAGCACTTGTGGAGATGGGT------------GGGCACGAT---
GCTCCTTGGGATGTTGATGATCTATAG
>JF683775/B/CY/2008/CY226
ATGCAATCTTTACAAATAGTAGCAATAGTA---GCATTAGTAGTAGTAGGAATAATAGCAATAGTTGTGTGGACCATAGT
ATTCTTAGAATATAGGAAAATATTAAGACAAAGAAAAATAGACAGGTTAATTGATAGAATAAGAGAAAGAGCAGAAGACA
GTGGCAATGAGAGTGAAGGGGATCAGGAAGAATTGTCAGCACTTATGGAGATG---------------GGGCACCAT---
GCTCCTTGGGATGTTGATGATCTGTAG
>JF683778/B/CY/2008/CY229
ATGCAAGCTTTAACAATATATGCAATAATA---GCATTAGTAGTAGTAGCAATAATAGCAATAGTTGTATGGTCCATAGT
ACTTATAGAATATAGGAAAATATTAAGACAAAGAAGAATAGACAGGTTAATTAAAAGAATAACAGAAAGAGCAGAAGACA
GTGGCAACGAGAGTGATGGGGATCAGGAAGAATTG------CTGGTGGAAATG---------------GGGCATGAT---
GCTCCTTGGGATATTGATGATCTGTAG
>JF683781/B/CY/2008/CY232
ATGCAACCTTTACAAATATTAGCAATAGTA---GCATTAGTAGTAGTAACAATAATAGCAATAGTTGTGTGGACCATAGT
ACTCATAGAATATAGGAAAATATTAAGACAAAGAAAAATAGACAGGTTAATTAATAGGATAGCAGAAAGAGCAGAAGACA
GTGGCAATGAAAGTGAAGGGGATCAGGAAGAATTATCAGCACTTGTGGAGATG---------------GGGCACCAT---
GCTCCTTGGGATGTTGATGATCTGTAG
>JF683784/B/CY/2008/CY237
ATGCAACCTTTAAATATATTAGCAATATCA---GCATTAGTAGTAACAGCAATAATAGCAATAGTGGTGTGGTCCATAGT
AGGAATAGAATATAGGAGAATATTAAGACAAAAAAGAATAGACAAGTTAATTGATAGAATAAGAGAAAGAGCAGAAGACA
GTGGCAATGACAGTGAAGGGGATCAGGAAGAATTATCAGCACTTATGGAGATG---------------GGGCACCTT---
GCTCCTTGGGATATTGATGATCTGTAG
>JF683785/B/CY/2008/CY238
ATGATTTCTTTAACAATCTTAGCAATAGTA---GCATTAGTAGTAGCAGCAATACTAGCAATAGTTGTGTGGACAATAGT
ATACTTAGAATATAGGAAAATATTAAGACAAAGAAGAATAGACAGGTTAATTGATAGAATAAGAGAAAGAGCAGAAGACA
GTGGCAATGAAAGTGAAGGAGACCAGGAAGATTTATCAGCACTCATGGACATG---------------GGGCATCAT---
GCTCCTTGGGATGTTAATGATCTGTAG
>JF683787/B/CY/2009/CY241
ATGCAAACCTTAAGTATATTAGCAATAGTA---GCATTAGTAGTAGCAGCAGTACTAGCAATAGTTGTATGGTCCATAGT
ACTCATAGAATATAGGAAGATATTAAGACAAAGGAAAATAGATAGGTTAATTGATAGAATAATAGAAAGAGCAGAGGACA
GTGGCAATGAAAGTGAAGGGGATCAGGAAGAATTATCAGCGCTGGTGGAGATG---------------GGGCATGAT---
GCTCCTTGGAATGTTGATGATCTGTAG
>JF683788/B/CY/2009/CY242
ATGCAACCCCTAGTAATAGTATCAATAGTA---GCATTAGTAGTAGTAGCAATAATAGCAATAATTGTGTGGACCATAGT
GTTTATAGAATATAGGAAAATATTAAGACAAAAGAGAATAGATAGGTTAATTGATAGAATAAGAGAAAGAGCAGAAGACA
GTGGCAATGAGAGTGAAGGGGATCATGAAGAATTATCAGCGTTGGTGGACATG---------------GGGCATGAT---
GCTCTTTGGGATGTTAATGATCTGTAG
>JF683790/B/CY/2009/CY244
ATGGTACCTATACAAATATTAGCAATAGTA---GCATTAGTAGTAGCAGCAGTAATAGCAATAGTTGTGTGGACCATAGT
ACTCATAGAATATAGGAGAATATTAAGACAAAGGAAAATAGACAGGTTAATTGATAGAATAACAGAAAGAGCAGAAGATA
GTGGCAATGAGAGTGAAGGGGATCAGGAAGAATTGTCAGAACTTATGGATAGG---------------GGGCACCTT---
GCTCCTTGGAATATTGATGAGCTGTAG
>JF683791/B/CY/2009/CY246
ATGCAATCTTTATACATACTAGGAATAGTA---GCATTAGTAGTAGCAGCAATACTAGCAATAGTTGTGTGGTCTATAGT
ATTCATAGAATATAGAAAAATAGTAAGACAAAGAAAAATAGACAGGTTAATTGATAGAATAAGAGAAAGAGCAGAAGACA
GTGGCAATGAGAGTGATGGAGATCAGGAAGAATTATCCACACTTTGTGAAATG---------------GGGTACGAT---
GCTCCTTGGAATGTTAATGATATGTAA
>JF683793/B/CY/2009/CY250
ATGTACTCTTTACAAATATTAGCAATAGTA---GCACTAGTAGTAGCAGCAATAATAGCAATAGTTGTATGGTCCATAGT
ATTAATAGAATATAGGAAAATATTAAGACAAAGAAAAATAGACAGGTTAATTGATAGAATAAGAGAAAGAGCAGAAGACA
GTGGCAATGAGAGTGACGGGGATCAGGATGAATTATCAGAACTTGTGGAGAGG---------------GGGCATCTT---
GCTCCTTGGGATGTTAATGATCTGTAG
>JF683794/B/CY/2009/CY251
ATGTTAGCTTTAACAGTAGCAGCAATAGTA---GGATTAGTAGTAGCAGCAATAATAGCAATAGTTGTGTGGACCATAGT
ATTCATAGAATATAGGAAAATAAGAAAGCAAAGAAAAATAGACAGGTTAATTAATAGAATAGCAGAAAGAGCAGAAGACA
GTGGCAATGAAAGTGAAGGGGATCAGGAAGAATTGTCAGCACTTGTGGAGATG---------------GGGCACCAT---
GCTCCTTGGGATGTTAATGATTTGTAG
>JF683796/B/CY/2009/CY253
ATGCAATCTCCAGAGATATTAACAATAGTA---GCATTAGTAGTAGCAATAATACTAGCAATAGTTGTGTGGACCATAGT
GCTCATAGAATATAGGAAAATATTAAGACAAAGAAAAATAGATAGGCTACTTGATAGAATAATAGAAAGAGCAGAAGACA
GTGGCAATGAGAGCGAAGGGGATCAGGAAGAATTATCAGCTCTTGTGGAGATG---------------GGGCATCAT---
GCTCCTTGGGATGTGGATGATCTGTAG
>JF683797/B/CY/2009/CY254
ATGCTATCTTTACAAATAGCAGCAATAGTA---GCCTTAGTAGTAGTAGGAATATTAGCAATAGTTGTGTGGAGCATAGT
ACTCATAGAATATAGGAAAATAAGAAGACAAAAGAAAATAGATAGGTTAATTGATAGAATAATAGAAAGAGCAGAAGACA
GTGGCAATGAGAGTGATGGGGACCAGGAAGAATTATCCGCACTCGTGGATATG---------------GGGCATCAC---
GCTCCTTGGGATGTTAATGATCTGTAG
>JF683801/B/CY/2009/CY258
ATGCAATCTTTAGTAATAGCAGCAATAGTA---GGCTTAGTAGTAGCAGGTATATTAGCAATAGTTGTGTGGACCATAGT
GCTCATAGAATATAGAAAAATATTAAGACAAAGGAAAATAGACAGGTTAATTGATAGAATAAGAGAAAGAGCAGAAGACA
GTGGCAATGAGAGTGAAGGGGATCAGGATGAATTGGCAGAGCTTGTGGAGGTG---------------GGGCACGAT---
GCTCCTTGGAATGTTGATGATCTGTAG
>JF683804/B/CY/2009/CY262
ATGCAACCTTTAGTAATAGCAGCAATAGTA---GCATTAGTAGTAGTAGCAATAATAGCAATAGTTGTGTGGTCCATAGT
ACTCATAGAATATAGGAAAATATTAAGACAAAAGAAAATAGATAGGTTAATTGATAGAATAAGAGAAAGAGCAGAAGACA
GTGGCAATGAGAGTGATGGGGATCAGGAAGAATTATCAGAATTGGTGGAGAGG---------------GGGCACCTT---
GCTCCTTGGGATATTGATGATCTGTAG
>JF683805/B/CY/2009/CY263
ATGCAACCTTTAGTAATATTTGCAATAGTA---GCATTAGTAGTAGTAGCAATAGTAGCAATAGTTGTGTGGACCATAGT
ATTCTTAGAATATAGAAAAATATTAAGACAAAGAAGAATAGATAGGCTAATTAATAGAATAAGAGAAAGAGCAGAAGACA
GTGGCAATGAAAGTGAAGGGGATCAGGAGGCCTTATCAGGACTTCTGGAAATG---------------GGGCATGAT---
GCTCCTTGGAATGTTGATGATCTGTAG
>JF683807/B/CY/2009/CY266
ATGACACCCTTAGTAATATTATCAATAATA---GCATTAGTAGTAGTAGCAATAATAGCAATAGTTGTGTGGTCTATAGT
ATTAATAGAATATAGAAGAATATTAAAACAAAAGAAAATAGATAGGTTAATTGATAGAATAAGAGAAAGAGCAGAAGACA
GTGGCAATGAGAGTGAGGGGGATCATGAAGAATTGGCAGCACTTGTGGAGATG---------------GGGCATGAT---
GCTCCTTGGAATGTTGATGATCTGTAG
>JF683808/B/CY/2009/CY267
ATGCAATCTTTATACATACTAGGAATAGTA---GCATTAGTAGTAGCAGCAATACTAGCAATAGTTGTGTGGTCTATAGT
ATTCATAGAATATAGGAAAATAAGAAGACAAAGAAAAATAGACAGGTTAATTGATAGAATAAGGGAAAGAGCAGAAGACA
GTGGCAATGAGAGTGATGGGGATCAAGAAGAATTATCCACACTTTGTGAAATG---------------GGGTACGAT---
GCTCCTTGGAATGTTAATGATATGTAA
>JF683809/B/CY/2009/CY268
ATGCAACCTTTAGTAATAGTAGCAATAGTA---GCATTAGTAGTAGTAACAATAATAGCAATAGTTGTGTGGTCCATAGT
ACTCATAGAATATAGGAAACTATTAAGACAAAGAAAAATAGATAGATTAATTGATAGAATAAGAGAAAGGACAGAAGACA
GTGGTAACGAGAGTGAAGGAGATCGGGATGAATTATCAACACTTGTGGAAAGG---------------GGGCACTAT---
GCTCCTTGGCCTATTGATGATCTGTAG
>JF689852/B/US/2005/05US_SAJ_NVS12
ATGCAAACCTTACAAATATTAGCAATAGTA---GCGTTAGTAGTAGCAGCAATAGTAGCAATAGTTGTATGGTCCATAGT
GCTCATAGAATATAGGAAAATATTAAGACAAAGAAAATTAGACAGGATAATTGATAGAATAAGAGAAAGAGCAGAAGACA
GTGGCAATGAGAGTGACGGAGATCAGGAAGAATTATCAGCACTGGTGGAAATG---------------GGGCATCAT---
GCTCCTTGGGATATTAATGATCTGTAA
>JF689854/B/US/2005/05US_SAJ_NVS16
ATGCAATCCTTAATAATAGTAGCAATAGTA---GCATTTGTAGTAGCCATAATAATAGCAATAGTTGTGTGGTCCATAGT
ATTCATAGAATATAGGAAAATATTAAGACAAAGAAAGATAGACAGGTTAATTGATAGAATAAGAGAAAGAGCAGAAGACA
GTGGCAATGAGAGTGAAGGAGAGCAAGAGGAATTATCAGCACTTGTGGAGATG---------------GGGCATCAT---
GCTCCTTGGGATGTCAATGACCTGTAG
>JF689856/B/US/2005/05US_SAJ_NVS3
ATGCAAGCCATACAAGTAGTAGCAATCATA---GCATTAGTAATAGCAGCAATAATAGCAATAGTTGTGTGGTCTATAGT
ATTCATAGAATATAGGAAAATATTAAGACAAAGAAAGATAGACAAGTTAATTGATAGAATAAGAGAAAGAGCAGAAGACA
GTGGCAATGAGAGTGAAGGAGACCATGAGGAATTATCAGCACTTGTGGAAATG---------------GGGCACCAT---
GCTCCTTGGGATGTTAATGATCTGTAG
>JF689857/B/US/2005/05US_SAJ_NVS5
ATGCAATCTTTAGAAATAACAGCAATAGTA---GCATTAGTAGTAGCAGCAATAATAGCAATAGTTGTGTGGTCTATAGT
AGTCATAGAATATAGGAAAATATTAAGACAAAGGAAAATAGACAGGTTAATTGATAGAATAAGAGAAAGAGCAGAAGACA
GTGGCAATGAGAGCGAAGGGGATCAGGAGGAATTGTCAGCGCTTGTGGAGATG---------------GGGCACTAT---
GCTCCTGGGGATATTAATGATCTGTAG
>JF689859/B/US/2005/05US_SAJ_NVS8
ATGCAACCTTTACAAATAGTAGCAATAGTA---GCATTAGTAGTAGCAACAATAATAGCAATAGTTGTATGGTCTATAGT
ATTCATAGAATATAGGAAAATATTAAGACAAAGAAAAATAGACAGGATAATTGATAGAATAAGAGAAAGAGCAGAGGACA
GTGGCAATGAGAGTGAAGGAGATCAGGAGGAATTGTCAGCATTTGTGGAGATG---------------GGGCACCAT---
GCTCCTTGGGATATTGATGATCTGTAA
>JF689860/B/US/2005/05US_SAJ_NVS9
ATGACTTCTTTAATAGTAGTAGCAATTGCA---GCATTAGTAGTAGCAGGAATATTAGCAATAGTTGTGTGGTCCATAGT
ATTCATAGAATATAGGAGAATATTAAGACAAGAAAAAATAGATAGGTTACTTGATAGAATAAGAGAAAGAGCAGAAGACA
GTGGCAATGAGAGTGAAGGGGATCAGGAAGAATTATCAGCACTGGTGGAGATG---------------GGGCATGAC---
GCTCGTCGGGATATTAATGATCTGTAG
>JF689862/B/US/2006/06US_SAJ_C164_SC
ATGCAAGCTTTAGGGATATTAGCAATAGTA---GCATTAGTGGTAGCAGCAATAATAGCAATAGTTGTGTGGACCATAGT
ACTCATAGAATATAGAAGAATATTAAGACAAAGGAAAATAGATAGACTAATTGACAGAATAATAGAAAGAGCAGAGGACA
GTGGCAATGAAAGCGAAGGGGATCAGGAAGAGCTATCAGCACTTGTGGAGATG---------------GGGCACCAT---
GCTCCTTGGGATGTTGATGATCTGTAG
>JF689863/B/US/2006/06US_SAJ_C165_TJ
ATGTATACTTTACAAATAGTAGCAATATTA---GCATTAATAGTAGCAGCAATACTAGCAATAGTTGTGTGGACCATAGT
ACTCTTAGAATATAGGAAAATATTAAAACAAAGAAAAATAGACAGATTAATTGAAAGAATAGCAGAAAGAGCAGAAGACA
GTGGCAATGAGAGTGAAGGGGATCAGGAGGAATTATCAGCACTTGTGGAGATG---------------GGGCACGAT---
GCTCCTTGGGATGTTGATGATCTGTAG
>JF689864/B/US/2006/06US_SAJ_C166_SG
ATGGTGCCTCTACAAATAGCAGCAATAGTA---GGATTAGTAGTAGCAGCAATAGTAGCAATAGTTGTGTGGTCCATAGT
CCTCATAGAATATAGGAAAATATTAAAACAAAAGAAAATAGACAAATTAATTGCTAGAATAATAGAAAGAACAGAAGACA
GYGGCAATGAGAGTGATGGRGATCAGGAAGAATTGTCAGCACTTGTGGAGATG---------------GGGCATGAT---
GCTCCTTGGGATGTTAATGATCTGTAG
>JF689865/B/US/2006/06US_SAJ_C167_LH
ATGCAACCTTTAGGAATATTAGCAATAGTA---GCAATAGTAGTAGCAGTAATAATAGCAATAATTGTGTGGTCTATAGT
ACTCATAGAATATAGGAAAATATTAAGACAAAGAAAAATAGACAGGATAATTGATAGAATAATAGAAAGAGCAGAAGACA
GTGGCAATGAAAGTGAAGGGGACCAGGAAGAGTTGTCAGCACTGGTGGAAATGGGGAATGATGTGGAAGGGCATCAT---
GCTCCTTGGGATGTTAATGATCTGTAA
>JF689866/B/US/2006/06US_SAJ_C168_LS
ATGCTTGCTTTACAAATATCAGCAATAGTA---GCATTAGTAGTAGCAGCAATAATAGCAATAGTTGTGTGGACTATAGC
ATTCATAGAATATAGGAAAATATTAAGACAAAGAAAAATAGACAAGATAATTAATAGAATAATAGAAAGAGCAGAAGACA
GTGGCAATGAGAGTGATGGGGATCAGGAAGAATTATCAGCACTTGTGGAGAGG---------------GGGCATCTT---
GCTCCTTGGGATGTTAATGATCTATAG
>JF689867/B/US/2006/06US_SAJ_C169_JS
ATGCAACCTTTAGCAATAGCAGCAATAATA---GCATTAGTAGTAGCAGCAATAATAGCAATAGTTGTATGGTCCATAGT
ACTCATAGAATATAGGAAAATATTAAGACAAAGAAAAATAGACAGGATAATTGAGAGAATAAGAGAAAGAGCAGAAGACA
GTGGCAATGAGAGTGATGGGGATCAGGATGAATTGGCAGCACTGGTGGAAATG---------------GGGCATCAT---
GCTCCTGGGGATATTAATGACCTGTAA
>JF689870/B/US/2006/06US_SAJ_NVS22
ATGCAATCTTTACAAATATTAGCAATAGTA---GCATTAGTAGTAGCAGCAATAATAGCAATAGTTGTATGGTCCATAGT
ACTCGTAGAATATAGGAAAATATTAAGACAAAGAAAAATAGACAGGATAATTGACAGAATAAGAGAAAGAGCAGAAGACA
GTGGCAATGAGAGTGACGGAGATCAGGAAGAATTGTCAGCACTGGTGGAAATG---------------GGGCATCAT---
GCTCCTGGGGATATTAATGATCTGTAG
>JF689871/B/US/2006/06US_SAJ_NVS23
ATGCAATCTTTACAAACATTAGCAATAGTA---GCATTAGTAGTAGCAATAATAATAGCAATAGTTGTGTGGACCATAGT
ACTTATAGAATATAGGAGAATACTAAGACAAAAGAAAATAGACAAGTTAATTGAAAGAATAGCAGAAAGAGCAGAAGACA
GTGGAAATGAGAGTGAGGGAGATCAG---GAATTATCAGCACTTGTGGAGATG---------------GGGAATCAT---
GCTCCTTGGGATATTGATGATCTGTAG
>JF689872/B/US/2006/06US_SAJ_NVS27
ATGCACTGGTTATCAATATTAGCAATAGTA---GCATTAGTAATAGGAGTAATAGTAGTAATAGTTGTGTGGTCCATAGT
ATTCATAGAATATAGGAAAATATTAAGACAAAGGAAAATAGACAGGCTAATTGATAGAATAGCAGAAAGAGCAGAAGACA
GTGGCAATGAGAGTGAAGGGGATCAAGAAGAACTATCAGTACTTGTGGAGATG---------------GGGCACCAT---
GCTCCTTGGGATGTTAATGATCTGTAA
>JF689873/B/US/2006/06US_SAJ_NVS31
ATGCAATCTTTAGGAATAGTAGCAATAGTA---GCATTAGTAGTAGCAATAATAATAGCAATAGTTGTGTGGTCCATAGT
ATTCATAGAATATAGGAAAATATTAAGACAAAGAAAAATAGACAGGTTAATTGATAGAATAGCAGAAAGAGCAGAAGACA
GTGGCAATGAGAGTGAAGGAGATCAGGAAGAATTATCAGCACTTGTGGAGATG---------------GGGCACCAT---
GCTCCTTGGGATGTTAATGATCTGTAG
>JF689874/B/US/2006/06US_SAJ_NVS32
ATGCAACCTTTACAAGTAGTAGCAATAGTA---GCATTAGTAGTAGTAACAATAATAGCAATAGTTGTGTGGTCCATAGT
ACTCATAGAATATAGGAAAATACTTAGACAAAGAAGAATAGACAGGTTAATTGATAGAATAAGAGAAAGAGCGGAAGACA
GTGGCAATGAAAGTGATGGAGATCAGGAAGAATTATCAGCAATGGTGGAGAGG---------------GGGCATCTT---
GCTCCTTGGGATATTGATGATCTGTAG
>JF689875/B/US/2006/06US_SAJ_NVS35
ATGCAATCTGTACAAATATTAGCAATAGTA---GCATTAGTAGTAGCAGCAATAATAGCAATAGTTGTATGGTCCATAGT
ACTCATAGAATATAGGAAAATATTAAGACAAAGAAAAATAGACAGGTTAATTAATAGAATAAGAGATAGAGCAGAAGACA
GTGGCAATGAGAGTGATGGGGACCAGGAAGAATTATCAGCGATGTTGGAAATG---------------GGGCACCTT---
GCTCCTTGGGATGTTAATGATCTGTAG
>JF689876/B/US/2006/06US_SAJ_NVS39
ATGCAATCTTTACAAATATTAGCAATAGTA---GCAGTAGTAGTAGCAGCAATAATAGCAATAATTGTATGGTCCATAGT
ACTCATAGAATATAGGAAAATATTAAGACAAAGAAAAATAGACAGGATAATTGATAGAATAAGAGAAAGAGCAGAAGACA
GTGGCAATGAAAGTGAAGGAGATCAGGAAGAATTGTCAGCACTGGTGGAAATG---------------GGGCATCAT---
GCTCCTTGGGATATTAATGATTTGTAA
>JF689877/B/US/2007/07US_SAJ_C154
ATGCAGTCTTTATATATATTATCAATAGTA---GCATTAGTAGTAGCAGCTTTATTAGCAATAGTTGTGTGGACCATAGT
ATTCATAGAATATAGGAAAATATTAAGACAAAGGAAAATAGATAGATTAATTGATAGAATAAGAGAAAGAGCAGAAGACA
GTGGCAATGACAGTGAAGGGGACCAGGAGGAATTATCAGCACTTGTGGAGATG---------------GGGCACGAT---
GCTCCTTGGGATGTTAATGATCTGTAG
>JF689879/B/US/2007/07US_SAJ_C156
ATGACCCCTTTGCAAATAGCAGCAATAGCA---GCATTAGTAGTAGCAGGAATAGTAGCAATAGTTGTGTGGTCCATAGT
AATCATAGAATATAGGAGAATATTAAGACAAAATAGAATAGATAGGTTACTTGATAGAATAAGAGAAAGAGCAGAAGACA
GTGGCAATGAGAGTGAAGGGGATGAAGAAGAATTGTCAGCACTGGTGGAGAGG---------------GGGCATCTT---
GCTCCTTGGAATGTTGATGATCTATAG
>JF689883/B/US/2007/07US_SAJ_C161_H1
ATGCAACCTTTGCACATAGCAGCAATAGTA---GCATTAGTAGTATCAGCAATAATCGCAATAGTTGTGTGGACCATAGT
ATTTATAGAATATAGGAAAATATTAAGACAAAGAAAAATAGACAGGATAATTAATAGAATAATAGAAAGAGCAGAAGACA
GTGGCAATGAGAGTGAAGGGGATCAGGAAGAATTGTCAGCACTTGTGGGGGTGGGGCATCTGGAGATGGGGCATCAT---
GCTCCTTGGAATGTTGATGATCTGTAG
>JF689884/B/US/2007/07US_SAJ_C162_H2
ATGCAACCTTTAGGAATATTAGCAATAGTA---GCAATAGTAGTAGCAGTAATAATAGCAATAGTTGTGTGGTCTATAGT
ACTCATAGAATATAGGAAAATATTAAGACAAAGAAAAATAGACAGGATAATTGATAGAATAATAGAAAGAGCAGAAGACA
GTGGCAATGAAAGTGAAGGGGATCAGGAAGAATTGTCAGCACTGGTGGAAATGGGGAATGATGTGGAAGGGCATCAT---
GCTCCTTGGGATGTTAATGATCTGTAA
>JF689885/B/US/2007/07US_SAJ_C163_H3
ATGAAACCTTTAGTAATATTATCAATAGTA---GCATTAGTAGTAGCAGCAATAATAGTAGTAGTTGTATGGTCCATAGT
ACTTATAGAATACAGGAAAATATTAAAGCAAAGGAAAATAGACAGGTTAATTGAGAGAATAGCAGAAAGAGCAGAAGACA
GTGGCAATGAAAGCGAAGGAGACCAGGAAGAATTATCTGCACTTATGGAAATG---------------GGGCACCAT---
GCTCCTAGGGGTGTTGATGATCTGTAG
>JF689886/B/US/2007/07US_SAJ_C166_MS
ATGCTCCCTTTAGTAGTATTATCAATAGTA---GCATTAGTAGTAGCAGCAATAATAGCAATAGTTGTGTGGTCTATAGT
ATTCATAGAATATAGGAAAATATTAAGACAAAGGAAAATAGACAGGTTAATTGATAGAATAGCAGAAAGAGCAGAAGACA
GTGGCAATGAGAGCGAAGGTGATCGAGAAGAATTATCAGCACTGGTGGAAATG---------------GGGCACCGT---
GCTCCTTGGGATATTGATGATCTGTAG
>JF689887/B/US/2007/07US_SAJ_C200
ATGTACTCTTCATACATAATAACAATAGTA---GCATTTGTAGTAGCAWTAATAATAGCAATAATTGTGTGGTCTATAGT
ATTCATAGAATATAGGAAAATATTAAGACAAAGAAGAATAGACAGATTACTTGATAGAATAATAGAGAGAGCAGAAGACA
GTGGCAATGAAAGTGAAGGGGATCAGGAA---------GCCCTTATGGAGCTG---------------GGGTATGAT---
GCTCCTTGGAATGTTAATGATCTGTAG
>JF689889/B/US/2007/07US_SAJ_NVS42
ATGCAACCTTTACAAATAGCAGCAATAGTA---GCACTAGTAATAGTAACAATAATAGCAATAGTTGTGTGGTCCATAGT
ATTCATAGAATATAGGAAACTATTAAGACAAAGAAAAATAGATAGGTTAATTGATAGACTAATAGAAAGAGCAGAAGACA
GTGGCAATGAGAGTGACGGAGATCAGGAGGAATTGTCAACGCTTGTGGACATG---------------GGGCACCAT---
GCTCCTTGGGATATTAATGATCTGTAG
>JF689890/B/US/2007/07US_SAJ_NVS48
ATGCAATCTTTACATATAGTAGCAATAGTA---GCATTAGTAGTAGCAGCAATAATAGCAATAATTGTGTGGTCCATAGT
ACTCATAGAATATAGGAAAATATTAAGACAAAGAAAAATAGACAGGATACTTGATAGAATAATAGAAAGAGCAGAAGACA
GTGGCAATGAGAGTGAAGGTGATCAAGAGGAATTGTCAGCGCTTGTGGAGATG---------------GGGCATCAT---
GCTCCTTGGGATATTAATGATCTGTAA
>JF689892/B/US/2007/07US_SAJ_NVS54
ATGCAACCTTTAGTGATATTAGCAATAGTA---GCATTAGTAGTATCAGGAATAATAGCAATAGTTGTGTGGTCTATAGT
GTTCATAGAATATAGGAAAATATTAAGACAAAGAAGAATAGACAGG------------ATAACAGAAAGAGCAGAGGACA
GTGGCAATAAGAGTGATGGAGATCAGGAAGATTTGTCAGCACTTCTGGAAATG---------------GGGCATCTT---
GCTCCTTGGGATATTGATGATCTGTAA
>JF689894/B/US/2008/08US_SAJ_C202
ATGAAATCTTTATATATATTAGCAATAGTA---GCATTAGTAGTAGCAGTAATACTAGCAATAATTGTGTGGWCTATAGT
ACTCATAGAATATAGGAAAATATTAAGACAAAGAAAAATAGACAGAATAATTAATAGAATAATAGAAAGATCAGAAGACA
GTGGCAATGAGAGTGAAGGGGAGCAAGAAGAATTGGCAGCACTGGTGGAGATGGGRCATCCTGTTGAAGGGCATCAT---
GCTCCTTGGGATGTTAATGATCTGTAA
>JF689895/B/US/2008/08US_SAJ_C203
ATGCACTCTTTACAGATATTAGGAATAGTA---GCATTAGTAGTAGGAGTAATATTAGCAATAGTTGTGTGGTCTATAGT
ACTCATAGAATATAGGAGAATATTAAGACAAAGAAAAATAGACAAGATAATTGACAGAATAATAGAAAGAGCAGAAGACA
GTGGCAATGAGAGTGATGGGGATCAAGAAGAATTATCAGCACTGGTGGAGAGG---------------GGGCATCTT---
GCTCCTTGGGATGTTAATGATCTGTAA
>JF689896/B/US/2008/08US_SAJ_C204
ATGCAAACTTTACAAATAGTAGCAATAGTA---GCATTAGTAGTAGCAGCAATAATAGCAATAGTTGCATGGACTATAGT
ACTCATAGAATATAGGAAAATATTAAGACAAAGAAAAATAGACAGATTAATTAAGAAAATAAGAGAAAGAGCAGAAGACA
GTGGCAATGAGAGTGATGGAGATCAGGAAGAATTGTCAGCATTGGTGGAAATG---------------GGGCATGAT---
GCTCCTTGGGATGTTAATGATCTGTAA
>JF689897/B/US/2008/08US_SAJ_C205
ATGTCTCCTTTACAAATATTAGCAATAGTA---GCATTAGTAGTGACAGGAATAATAGCAATAGYGGTGTGGTCCATAGT
ACTCATAGAATATAGGAAAATATTAAGACAAAGAAAAATAGACAGGCTGCTTGAGAGAATAGCAGCAAGAGCAGAAGACA
GTGGCAATGAGAGTGAAGGGGATCATGAGGAATTATCAGCACTTGTGGAAATG---------------GGGCAYGAT---
GCTCCTTGGGATGTTGATGATCTGTAG
>JF932470/B/CN/2007/AH070017
ATGCAATCTCTAACCATTTTAGCAATAGTA---GCCTTAGTAGTAGCAGCAATAATAGCAATAGTTGTGTGGACCATAGT
TTTAATAGAATATAGGAAATTATTAAGACAGAAAAAAATAGATAGGTTAATTGATAGAATAAGAGAAAGAGCAGAAGACA
GTGGCAATGAGAGTGATGGAGACCAGGAAGAATTGTCAGCATTTCTGGAGATG---------------GGGCATGAT---
GCTCCTTGGAATGTTAATGATTTGTAG
>JF932471/B/CN/2007/AH070018
ATGCCAGCTTTAACCATTGTAGCAATAGTA---GCCTTAGTAGTAGCAGCAATAATAGCAATAGTTGTGTGGACCATAGT
ATTCATAGAATATAGGAAAATATTAAGACAGAGAAAAATAGATAGGTTAATTGATAGAATAAGAGAAAGAGCAGAAGACA
GTGGCAATGAGAGTGAGGGGGATCAGGAAGAATTGTCAGCATTTATGGAGATG---------------GGGCACCAT---
GCTCCTTGGGATGTTGATGATCTGTAG
>JF932473/B/CN/2007/BJ070030
ATGCCAGCTTTAATCATTTTCTCAATAGTA---GCCTTAGTAGTAGTAGCAATAATAGCAATAGTTGTGTGGACCTTAGT
ATTCATAGAATATAGGAAAATATTAAGACAGAGAAAAATAGATAGGTTAATTGATAGAATAAGAGAAAGAGCAGAAGACA
GTGGCAATGAGAGTGATGGGGATCAGGAAGAATTGTCAGCATTTATGGAGATG---------------GGGCACCAT---
GCTCCTTGGGATGTTGATGATCTGTAG
>JF932474/B/CN/2007/CBJC261
ATGCAAGCTTTAATCATTTTATCAATAGTA---GCCTTAGTAGTAGTAGCAATAATAGCAATAGTTGTGTGGACCATAGT
ATTCATAGAATATAAGAAACTAAGAAGACAGAGAAAAATAGATCAGTTAATTGAGAGAATAAGAGAAAGAGCAGAAGACA
GTGGCAATGAGAGTGACGGGGATCAGGAAGAATTATCAGCAATTATGGAGATG---------------GGGCATCTT---
GTTCCTTGGGATGTTGATGATTTATAG
>JF932475/B/CN/2007/CBJC392
ATGCAAGCTTTAACCATTGCATCAATAGTA---GCCTTAGTAGTAGTAACAATAATAGCAATAGTTGTGTGGACCATAGT
ATTCATAGAATATAAGAAAATATTAAGACAGAGAAAAATAGATAGATTAATTGATAGAATAAGAGAAAGAGCAGAAGACA
GTGGCAATGAGAGTGACGGGGATCAAGAAGAATTATCAGCAATTTTGGAGATG---------------GGGCACCTT---
GCTCCTTGGGATATTGATGATCTGTAG
>JF932478/B/CN/2008/CBJC476
ATGCAAGCTTTAATCATTTGTTCAATAGTA---GCCTTAGTAGTAGTAGCAATAATAGCAATAGTTGTGTGGACCATAGC
ACTCATAGAATATAGAAAACTATTAAGACAGAAAAGAATAAATAGGTTAATTGATAGGATAAGAGAAAGAGCAGAAGACA
GTGGCAATGAGAGTGACGGGGATCAGGAAGAATTATCAGCAATTATGGAGATG---------------GGGCACCTT---
GCTCCTTGGGATGTTGATGATCTGTAG
>JF932479/B/CN/2008/CBJC489
ATGCAAACTTTAACTATTTTATCAATAGTA---GCCTTAGTAGTAGTAGCAATAATAGCAATAGTTGTATGGACCATAGT
ACTCATAGAATATAGGAAAATATTAAGACAGAGAAAAATAGATAGGTTAATTGATAGAATAAGAGAAAGAGCAGAAGACA
GTGGCAATGAGAGTGACGGGGATCAGGAGGAATTATCAGCATTTCTGGAGATG---------------GGGCACCAT---
GCTCCTTGGAATGTTGATGATCTGTAG
>JF932480/B/CN/2008/CBJC500
ATGCAAGCTTTAGTCATTTCAGCAATAGTA---GCCTTAGTAATAGTAACAATAATAGCAATAGTTGTGTGGACCTTAGT
ACTCATAGAATATAGGAAAATATTAAGACAGAGGAGAGTAGATAGGTTAATTGATAGAATAAGAGAAAGAGCAGAAGACA
GTGGCAATGAGAGTGATGGGGATCAAGAAGAATTATCAGCATTTATGGAGATG---------------GGGCACCAT---
GCTCCTTGGGATGTTGATGATCTGTAG
>JF932482/B/CN/2006/CC056
ATGCAAGCTTTAACCATTTTAGCAATAGCA---GCCTTAGTAGTAGCAGCAATAATAGCAATAGTTGTGTGGACCATAGT
AATCTTAGAATATAGGAAAATATTAAGACAGAGAAAAATAGATAGGTTAATTGATAGAATAAGAGAAAGAGCAGAAGACA
GTGGCAATGAAAGTGAAGGGGATCAGGAAGAATTATCAGCATTTATGGAGATG---------------GGGCACCAT---
GCTCCTTGGAATGTTGATGATCTGTAG
>JF932483/B/CN/2007/FJ070016
ATGCAAGCTTTAATCATTTGGTCAATAGTA---GCCTTAGTAGTAGTAGCAATAATAGCAATAGTTGTGTGGACCATAGT
ATTCATAGAATATAGGAAAATATTAAGACAGAGAAAAATAGATAGGTTAATTGATAGAATAAGAGAAAGAGCAGAAGACA
GTGGCAATGAGAGTGATGGGGATCAGGAAGAATTATCAGCACTTATGGAGATG---------------GGGCATGAT---
GCTCCTTGGGATGTTAATGATCTGTAG
>JF932484/B/CN/2007/GS070017
ATGATACCTCTAACCATTTTAACAATAGTA---GCTTTAGTAGTAGTAGCAATAATAGCAATAGTTGTGTGGACCATAGT
TTTTATAGAATATAGGAAGATATTAAGACAGAGAAAAATAGATAGGTTAATTGATAGAATAAGAGAAAGAGCAGAAGACA
GTGGAAATGAAAGTGATGGGGATCAGGAAGAATTATCAGAATTTTTGGAGATG---------------GGGCACCTT---
GTTCCTTGGGATGTTGATGATCTGTAG
>JF932485/B/CN/2007/GZ070002
ATGCAAGTTTTAAACATTTTAGTAATAGTA---GCCTTTGTAGTAGTAACAATAATAGCAATAGCTGTGTGGACTATAGT
ATTCATAGAATATAGGAAAATATTAAGACAGAGAAAAATAGATAGGTTAATTGATAGAATAAGAGAAAGAGCAGAAGACA
GTGGCAATGAAAGTGACGGGGATCAGGAGGAATTATCAGAATTTATGGAGATG---------------GGGCGCCTT---
GCTCCTTGGGATGTTGATGATCTGTAG
>JF932486/B/CN/2007/GZ070030
ATGCAAACCTTAGTTATTTTAGCAATAGTA---GCCTTAGTAGTAGTAGCAATAATAGCAATAGTTGTATGGACCATAGT
ATTCATAGAATATAAGAAACTAAGAAGACAGAGAAAAATAGATAGGTTAATTGAAAGAATAAGAGAAAGAGCAGAAGACA
GTGGCAATGAAAGTGATGGGGATCAGGAAGAATTATCAGCATTTATGGAGATG---------------GGGCACCTTGTT
GTTCCTGGGGATGCTGATGATCTGTAG
>JF932487/B/CN/2007/HB070006
ATGCAAGCTTTAACCATTTTAGCAATAGTA---GCCTTAGTAGTAGCAGCAATAATAACAATAGTTGTATGGACCATAGT
ACTTATAGAATATAGGAAAATATTAAGACAAAGAAAAATAGATAGGTTAATTGATAGAATAAGAGAAAGAGCAGAAGACA
GTGGCAATGAGAGTGATGGGGATCAGGAAGAATTATCAGCATTTATGGAAATG---------------GGGCACCTT---
GCTCCTTGGGATGTGGATGATCTGTAG
>JF932488/B/CN/2007/HB070022
ATGCAAGCTTTAACTATTTTCTCAATAGTA---GCCTTAGTAGTAGTAGCAATAATAGCAATAGTTGTATGGACCATAGT
GTTCCTAGAATATAGGAAAATATTAAGACAGAGAAAAATAGATAGATTAATTGATAGAATAAGAGAAAGAGCAGAAGACA
GTGGCAATGAGAGTGACGGGGATCAGGAAGAATTATCAGCATTTATGGAGATG---------------GGGCGCCTT---
GCTCCTTGGAATGTTGATGATCTGTAA
>JF932489/B/CN/2007/HB070035
ATGCAATCTTTAATCATTTTATCAATAGCA---GCCTTAGTAATAGTAGCAATAATAGCAATAGTTGTGTGGACTATAGT
ATTCATAGAGTATAGGAAAATATTAAGACAGAGAAAAATAGATAGGTTAATTGATAGAATAAGAGAAAGAGCAGAAGACA
GTGGCAATGAGAGTGATGGGGATCATGAACAATTGTCAGCACTTATGGAAATG---------------GGGCATCAT---
GCTCCTTGGGATGTTGATGATCTGTAG
>JF932490/B/CN/2007/JL070038
ATGCAAGCTTTAACCCTTTTAGCAATAGTA---GCCTTAGTAGTGGCAGCAATAATAGCAATAGTTGTGTGGACCATAGT
ATTCATAGAATATAGGAAAATATTAAGACAGAGAAAAATAGATAGGTTAATTGATAGAATAAGAGAAAGAGCAGAAGACA
GTGGCAATGAGAGTGATGGAGATCAGGAGGAATTATCAGCTCTTGTGGAAATG---------------GGGCATCAT---
GCTCCTTGGAATGTTGATGATCTGTAG
>JF932491/B/CN/2007/JS070389
ATGCAAGCTTTAACCATTTTAGCAATAGTA---GCCTTAGTAGTAGCAGCAATAATAGCAATAGTTGTGTGGACCATAGT
ATTCATAGAATATAGGAAATTATTAAGACAGAGAAAAATAGATAGGTTAATTGATAGAATAAGAGAAAGAGCAGAAGACA
GTGGCAATGAAAGTGAAGGGGATCAGGAAGAATTATCAGCATTTTTGGAAATG---------------GGGCACCAT---
GCTCCTTGGGATGTTAATGATCTGTAG
>JF932494/B/CN/2009/YN09P0014
ATGCAACCTTTGGTCATTTCAGCAATAGTA---GCCTTAGTAGTAGTAACAATAATAGCCATAGTTGTGTGGACCATAGT
ACTCATAGAATATATGAGAATATTAAAACAGAGAAAAATAGACAGGTTAATTGAGAGAATAAGAGAAAGAGCAGAAGACA
GTGGCAATGAGAGTGACGGGGATCAGGAAGAATTATCAGGACTTATGGAAATG---------------GGGCACCAT---
GCTCCTTGGGATGTTAATGATCTGTAG
>JF932498/B/CN/2008/cbjc468
ATGCAAACTCTAATCACTTTAGCAATAGTA---GGCTTAGTAGTAGCAGCAATAATAGCAATAGTTGTGTGGACCATAGT
ATTCATAGAATATAGGAAAATATTAAGACAGAGAAAAATAGATAGGTTGATTGATAGAATAAGAGAAAGAGCAGAAGACA
GTGGCAATGAGAGTGAGGGGGATCAGGAAGAATTATCTGCACTTATGGAAATG---------------GGGCACCAT---
GCTCCTTGGGATGTTGATGATCTGTAG
>JF932499/B/CN/2007/hb070025
ATGCTAGCTTTAACCATTTTAACGATAGTA---GCCTTTGTAGTAGTAACAATAATAGCAATAGTTGTGTGGGCTATAGT
ATTCATAGAATATAGGAAAATATTAAGACAGAGAAAAATAGATAGGTTACTTGATAGAATAAGAGAAAGAGCAGAAGACA
GTGGCAATGAGAGTGAGGGGGATCAGGAAGAATTATCAGCATTTATGGAGATG---------------GGGCACCAT---
GCTCCTTGGGATGTTGATGATTTGTAG
>JF932500/B/CN/2007/hen1345
ATGCAAACTTTAACTATTTTTTCAATAGTA---GCCTTAGTAGTAGTAGCAATAATAGCAATAGTTGTGTGGACCATAGT
ATTCATAGAATATAGGAAAATATTAAGACAAAGAAAAATAGATAGGTTAATTGATAGAATAAGAGAAAGAGCAGAAGACA
GTGGCAATGAGAGTGACGGAGATCAGGAAGAATTGTCAGAAATTATGGAAATG---------------GGGCGCCTT---
GCTCCTTGGAATGTTGATGATATGTAA
>JN024100/B/US/2004/USPI83747EI6y04121pcWG2B5
ATGCAATCTTTAGAAATATATGCAATAGTA---GCATTAGTAGTAGTAGCAATAATAGCAATAGTTGTGTGGTCCTTAGT
TTTCATAGAATATAGGAAAATATTAAGACAAAGGAAAATAGACAGGCTAATTGACAGAATAATAGAAAGAGCAGAAGACA
GTGGCAATGAGAGTGAAGGGGATCAGGAAGAATTGGCAGCGCTTGTGGAGATG---------------GGGCATCAT---
GCTCCTTGGGATGTTAATGATCTGTAA
>JN024101/B/US/2004/USPI83747EI6y04121pcWG2B1
ATGCAATCTTTAGAAATATATGCAATAGTA---GCATTAGTAGTAGTAGCAATAATAGCAATAGTTGTGTGGTCCTTAGT
TTTCATAGAATATAGGAAAATATTAAGACAAAGGAAAATAGACAGGCTAATTGACAGAATAATAGAAAGAGCAGAAGACA
GTGGCAATGAGAGTGAAGGGGATCAGGAAGAATTGGCAGCGCTTGTGGAGATG---------------GGGCATCAT---
GCTCCTTGGGATGTTAATGATCTGTAA
>JN024103/B/US/2004/USPI83747EI6y04121pcWG2B7
ATGCAATCTTTAGAAATATATGCAATAGTA---GCATTAGTAGTAGTAGCAATAATAGCAATAGTTGTGTGGTCCTTAGT
TTTCATAGAATATAGGAAAATATTAAGACAAAGGAAAATAGACAGGCTAATTGACAGAATAATAGAAAGAGCAGAAGACA
GTGGCAATGAGAGTGAAGGGGATCAGGAAGAATTGGCAGCGCTTGTGGAGATG---------------GGGCATCAT---
GCTCCTTGGGATGTTAATGATCTGTAA
>JN024104/B/US/2004/USPI83747EI6y04121pcWG2B8
ATGCAATCTTTAGAAATATATGCAATAGTA---GCATTAGTGGTAGTAGCAATAATAGCAATAGTTGTGTGGTCCTTAGT
TTTCATAGAATATAGGAAAATATTAAGACAAAGGAAAATAGACAGGCTAATTGACAGAATAATAGAAAGAGCAGAAGACA
GTGGCAATGAGAGTGAAGGGGATCAGGAAGAATTGGCAGCGCTTGTGGAGATG---------------GGGCATCAT---
GCTCCTTGGGATGTTAATGATCTGTAA
>JN024105/B/US/2004/USPI83747EI6y04121pcWG2B10
ATGCAATCTTTAGAAATATATGCAATAGTA---GCATTAGTAGTAGTAGCAATAATAGCAATAGTTGTGTGGTCCTTAGT
TTTCATAGAATATAGGAAAATATTAAGACAAAGGAAAATAGACAGGCTAATTGACAGAATAATAGAAAGAGCAGAAGACA
GTGGCAATGAGAGTGAAGGGGATCAGGAAGAATTGGCAGCGCTTGTGGAGATG---------------GGGCATCAT---
GCTCCTTGGGATGTTAATGATCTGTAA
>JN024106/B/US/2004/USPI83747EI6y04121pcWG2B9
ATGCAATCTTTAGAAATATATGCAATAGTA---GCATTAGTAGTAGTAGCAATAATAGCAATAGTTGTGTGGTCCTTAGT
TTTCATAGAATATAGGAAAATATTAAGACAAAGGAAAATAGACAGGCTAATTGACAGAATAATAGAAAGAGCAGAAGACA
GTGGCAATGAGAGTGAAGGGGATCAGGAAGAATTGGCAGCGCTTGTGGAGATG---------------GGGCATCAT---
GCTCCTTGGGATGTTAATGATCTGTAA
>JN024107/B/US/2004/USPI83747EI6y04121pcWG2B3
ATGCAATCTTTAGAAATATATGCAATAGTA---GCATTAGTAGTAGTAGCAATAATAGCAATAGTTGTGTGGTCCTTAGT
TTTCATAGAATATAGGAAAATATTAAGACAAAGGAAAATAGACAGGCTAATTGACAGAATAATAGAAAGAGCAGAAGACA
GTGGCAATGAGAGTGAAGGGGATCAGGAAGAATTGGCAGCGCTTGTGGAGATG---------------GGGCATCAT---
GCTCCTTGGGATGTTAATGATCTGTAA
>JN024108/B/US/2004/USPI83747EI6y04121pcWG2B4
ATGCAATCTTTAGAAATATATGCAATAGTA---GCATTAGTAGTAGTAGCAATAATAGCAATAGTTGTGTGGTCCTTAGT
TTTCATAGAATATAGGAAAATATTAAGACAAAGGAAAATAGACAGGCTAATTGACAGAATAATAGAAAGAGCAGAAGACA
GTGGCAATGAGAGTGAAGGGGATCAGGAAGAATTGGCAGCGCTTGTGGAGATG---------------GGGCATCAT---
GCTCCTTGGGATGTTAATGATCTGTAA
>JN024109/B/US/2004/USPI83747EI6y04121pcWG2B2
ATGCAATCTTTAGAAATATATGCAATAGTA---GCATTAGTAGTAGTAGCAATAATAGCAATAGTTGTGTGGTCCTTAGT
TTTCATAGAATATAGGAAAATATTAAGACAAAGGAAAATAGACAGGCTAATTGACAGAATAATAGAAAGAGCAGAAGACA
GTGGCAATGAGAGTGAAGGGGATCAGGAAGAATTGGCAGCGCTTGTGGAGATG---------------GGGCATCAT---
GCTCCTTGGGATGTTAATGATCTGTAA
>JN024110/B/US/2004/USPI83747EI12y04121pcWG2B10
ATGCAATCTTTAGAAATATATGCAATAGTA---GCATTAGTAGTAGTAGCAATAATAGCAATAGTTGTGTGGTCCTTAGT
TTTCATAGAATATAGGAAAATATTAAGACAAAGGAAAATAGACAGGCTAATTGACAGAATAATAGAAAGAGCAGAAGACA
GTGGCAATGAGAGTGAAGGGGATCAGGAAGAATTGGCAGCGCTTGTGGAGATG---------------GGGCATCAT---
GCTCCTTGGGATGTTAATGATCTGTAA
>JN024111/B/US/2004/USPI83747EI12y04121pcWG2B3
ATGCAATCTTTAGAAATATATGCAATAGTA---GCATTAGTAGTAGTAGCAATAATAGCAATAGTTGTGTGGTCCTTAGT
TTTCATAGAATATAGGAAAATATTAAGACAAAGGAAAATAGACAGGCTAATTGACAGAATAATAGAAAGAGCAGAAGACA
GTGGCAATGAGAGTGAAGGGGATCAGGAAGAATTGGCAGCGCTTGTGGAGATG---------------GGGCATCAT---
GCTCCTTGGGATGTTAATGATCTGTAA
>JN024112/B/US/2004/USPI83747EI12y04121pcWG2B7
ATGCAATCTTTAGAAATATATGCAATAGTA---GCATTAGTAGTAGTAGCAATAATAGCAATAGTTGTGTGGTCCTTAGT
TTTCATAGAATATAGGAAAATATTAAGACAAAGGAAAATAGACAGGCTAATTGACAGAATAATAGAAAGAGCAGAAGACA
GTGGCAATGAGAGTGAAGGGGATCAGGAAGAATTGGCAGCGCTTGTGGAGATG---------------GGGCATCAT---
GCTCCTTGGGATGTTAATGATCTGTAA
>JN024113/B/US/2004/USPI83747EI12y04121pcWG2B2
ATGCAATCTTTAGAAATATATGCAATAGTA---GCATTAGTAGTAGTAGCAATAATAGCAATAGTTGTGTGGTCCTTAGT
TTTCATAGAATATAGGAAAATATTAAGACAAAGGAAAATAGACAGGCTAATTGACAGAATAATAGAAAGAGCAGAAGACA
GTGGCAATGAGAGTGAAGGGGATCAGGAAGAATTGGCAGCGCTTGTGGAGATG---------------GGGCATCAT---
GCTCCTTGGGATGTTAATGATCTGTAA
>JN024114/B/US/2004/USPI83747EI12y04121pcWG2B6
ATGCAATCTTTAGAAATATATGCAATAGTA---GCATTAGTAGTAGTAGTAATAATAGCAATAGTTGTGTGGTCCTTAGT
TTTCATAGAATATAGGAAAATATTAAGACAAAGGAAAATAGACAGGCTAATTGACAGAATAATAGAAAGAGCAGAAGACA
GTGGCAATGAGAGTGAAGGGGATCAGGAAGAATTGGCAGCGCTTGTGGAGATG---------------GGGCATCAT---
GCTCCTTGGGATGTTAATGATCTGTAA
>JN024115/B/US/2004/USPI83747EI12y04121pcWG2B5
ATGCAATCTTTAGAAATATATGCAATAGTA---GCATTAGTAGTAGTAGCAATAATAGCAATAGTTGTGTGGTCCTTAGT
TTTCATAGAATATAGGAAAATATTAAGACAAAGGAAAATAGACAGGCTAATTGACAGAATAATAGAAAGAGCAGAAGACA
GTGGCAATGAGAGTGAAGGGGATCAGGAAGAATTGGCAGCGCTTGTGGAGATG---------------GGGCATCAT---
GCTCCTTGGGATGTTAATGATCTGTAA
>JN024116/B/US/2004/USPI83747EI12y04121pcWG2B8
ATGCAATCTTTAGAAATATATGCAATAGTA---GCATTAGTAGTAGTAGCAATAATAGCAATAGTTGTGTGGTCCTTAGT
TTTCATAGAATATAGGAAAATATTAAGACAAAGGAAAATAGACAGGCTAATTGACAGAATAATAGAAAGAGCAGAAGACA
GTGGCAATGAGAGTGAAGGGGATCAGGAAGAATTGGCAGCGCTTGTGGAGATG---------------GGGCATCAT---
GCTCCTTGGGATGTTAATGATCTGTAA
>JN024117/B/US/2004/USPI83747EI12y04121pcWG2B1
ATGCAATCTTTAGAAATATATGCAATAGTA---GCATTAGTAGTAGTAGCAATAATAGCAATAGTTGTGTGGTCCTTAGT
TTTCATAGAATATAGGAAAATATTAAGACAAAGGAAAATAGACAGGCTAATTGACAGAATAATAGAAAGAGCAGAAGACA
GTGGCAATGAGAGTGAAGGGGATCAGGAAGAATTGGCAGCGCTTGTGGAGATG---------------GGGCATCAT---
GCTCCTTGGGATGTTAATGATCTGTAA
>JN024118/B/US/2004/USPI83747EI12y04121pcWG2B4
ATGCAATCTTTAGAAATATATGCAATAGTA---GCATTAGTAGTAGTAGCAATAATAGCAATAGTTGTGTGGTCCTTAGT
TTTCATAGAATATAGGAAAATATTAAGACAAAGGAAAATAGACAGGCTAATTGACAGAATAATAGAAAGAGCAGAAGACA
GTGGCAATGAGAGTGAAGGGGATCAGGAAGAATTGGCAGCGCTTGTGGAGATG---------------GGGCATCAT---
GCTCCTTGGGATGTTAATGATCTGTAA
>JN024119/B/US/2004/USPI83747EI12y04121pcWG2B9
ATGCAATCTTTAGAAATATATGCAATAGTA---GCATTAGTAGTAGTAGCAATAATAGCAATAGTTGTGTGGTCCTTAGT
TTTCATAGAATATAGGAAAATATTAAGACAAAGGAAAATAGACAGGCTAATTGACAGAATAATAGAAAGAGCAGAAGACA
GTGGCAATGAGAGTGAAGGGGATCAGGAAGAATTGGCAGCGCTTGTGGAGATG---------------GGGCATCAT---
GCTCCTTGGGATGTTAATGATCTGTAA
>JN024120/B/US/2005/USPI83747EI21y05011pcWG2B5
ATGCAATCTTTAGAAATATATGCAATAGTA---GCATTAGTAGTAGTAGCAATAATAGCAATAGTTGTGTGGTCCTTAGT
TTTCATAGAATATAGGAAAATATTAAGACAAAGGAAAATAGACAGGCTAATTGACAGAATAATAGAAAGAGCAGAAGACA
GTGGCAATGAGAGTGAAGGGGATCAGGAAGAATTGGCAGCGCTTGTGGAGATG---------------GGGCATCAT---
GCTCCTTGGGATGTTAATGATCTGTAA
>JN024121/B/US/2005/USPI83747EI21y05011pcWG2B4
ATGCAATCTTTAGAAATATATGCAATAGTA---GCATTAGTAGTAGTAGCAATAATAGCAATAGTTGTGTGGTCCTTAGT
TTTCATAGAATATAGGAAAATATTAAGACAAAGGAAAATAGACAGGCTAATTGACAGAATAATAGAAAGAGCAGAAGACA
GTGGCAATGAGAGTGAAGGGGATCAGGAAGAATTGGCAGCGCTTGTGGAGATG---------------GGGCATCAT---
GCTCCTTGGGATGTTAATGATCTGTAA
>JN024122/B/US/2005/USPI83747EI21y05011pcWG2B10
ATGCAATCTTTAGAAATATATGCAATAGTA---GCATTAGTAGTAGTAGCAATAATAGCGATAGTTGTGTGGTCCTTAGT
TTTCATAGAATATAGGAAAATATTAAGACAAAGGAAAATAGACAGGCTAATTGACAGAATAATAGAAAGAGCAGAAGACA
GTGGCAATGAGAGTGAAGGGGATCAGGAAGAATTGGCAGCGCTTGTGGAGATG---------------GGGCATCAT---
GCTCCTTGGGATGTTAATGATCTGTAA
>JN024123/B/US/2005/USPI83747EI21y05011pcWG2B1
ATGCAATCTTTAGAAATATATGCAATAGTA---GCATTAGTAGTAGTAGCAATAATAGCAATAGTTGTGTGGTCCTTAGT
TTTCATAGAATATAGGAAAATATTAAGACAAAGGAAAATAGACAGGCTAATTGACAGAATAATAGAAAGAGCAGAAGACA
GTGGCAATGAGAGTGAAGGGGATCAGGAAGAATTGGCAGCGCTTGTGGAGATG---------------GGGCATCAT---
GCTCCTTGGGATGTTAATGATCTGTAA
>JN024124/B/US/2005/USPI83747EI21y05011pcWG2B8
ATGCAATCTTTAGAAATATATGCAATAGTA---GCATTAGTAGTAGTAGCAATAATAGCAATAGTTGTGTGGTCCTTAGT
TTTCATAGAATATAGGAAAATATTAAGACAAAGGAAAATAGACAGGCTAATTGACAGAATAATAGAAAGAGCAGAAGACA
GTGGCAATGAGAGTGAAGGGGATCAGGAAGAATTGGCAGCGCTTGTGGAGATG---------------GGGCATCAT---
GCTCCTTGGGATGTTAATGATCTGTAA
>JN024125/B/US/2005/USPI83747EI21y05011pcWG2B3
ATGCAATCTTTAGAAATATATGCAATAGTA---GCATTAGTAGTAGTAGCAATAATAGCAATAGTTGTGTGGTCCTTAGT
TTTCATAGAATATAGGAAAATATTAAGACAAAGGAAAATAGACAGGCTAATTGACAGAATAATAGAAAGAGCAGAAGACA
GTGGCAATGAGAGTGAAGGGGATCAGGAAGAATTGGCAGCGCTTGTGGAGATG---------------GGGCATCAT---
GCTCCTTGGGATGTTAATGATCTGTAA
>JN024126/B/US/2005/USPI83747EI21y05011pcWG2B6
ATGCAATCTTTAGAAATATATGCAATAGTA---GCATTAGTAGTAGTAGCAATAATAGCAATAGTTGTGTGGTCCTTAGT
TTTCATAGAATATAGGAAAATATTAAGACAAAGGAAAATAGACAGGCTAATTGACAGAATAATAGAAAGAGCAGAAGACA
GTGGCAATGAGAGTGAAGGGGATCAGGAAGAATTGGCAGCGCTTGTGGAGATG---------------GGGCATCAT---
GCTCCTTGGGATGTTAATGATCTGTAA
>JN024127/B/US/2005/USPI83747EI21y05011pcWG2B7
ATGCAATCTTTAGAAATATATGCAATAGTA---GCATTAGTAGTAGTAGCAATAATAGCAATAGTTGTGTGGTCCTTAGT
TTTCATAGAATATAGGAAAATATTAAGACAAAGGAAAATAGACAGGCTAATTGACAGAATAATAGAAAGAGCAGAAGACA
GTGGCAATGAGAGTGAAGGGGATCAGGAAGAATTGGCAGCGCTTGTGGAGATG---------------GGGCATCAT---
GCTCCTTGGGATGTTAATGATCTGTAA
>JN024128/B/US/2005/USPI83747EI21y05011pcWG2B2
ATGCAATCTTTAGAAATATATGCAATAGTA---GCATTAGTAGTAGTAGCAATAATAGCAATAGTTGTGTGGTCCTTAGT
TTTCATAGAATATAGGAAAATATTAAGACAAAGGAAAATAGACAGGCTAATTGACAGAATAATAGAAAGAGCAGAAGACA
GTGGCAATGAGAGTGAAGGGGATCAGGAAGAATTGGCAGCGCTTGTGGAGATG---------------GGGCATCAT---
GCTCCTTGGGATGTTAATGATCTGTAA
>JN024129/B/US/2005/USPI83747EI21y05011pcWG2B9
ATGCAATCTTTAGAAATATATGCAATAGTA---GCATTAGTAGTAGTAGCAATAATAGCAATAGTTGTGTGGTCCTTAGT
TTTCATAGAATATAGGAAAATATTAAGACAAAGGAAAATAGACAGGCTAATTGACAGAATAATAGAAAGAGCAGAAGACA
GTGGCAATGAGAGTGAAGGGGATCAGGAAGAATTGGCAGCGCTTGTGGAGATG---------------GGGCATCAT---
GCTCCTTGGGATGTTAATGATCTGTAA
>JN024130/B/US/2005/USPI83747EI42y05011pcWG2B3
ATGCAATCTTTAGAAATATATGCAATAGTA---GCATTAGTAGTAGTAGCAATAATAGCAATAGTTGTGTGGTCCTTAGT
TTTCATAGAATATAGGAAAATATTAAGACAAAGGAAAATAGACAGGCTAATTGACAGAATAATAGAAAGAGCAGAAGACA
GTGGCAATGAGAGTGAAGGGGATCAGGAAGAATTGGCAGCGCTTGTGGAGATG---------------GGGCATCAT---
GCTCCTTGGGATGTTAATGATCTGTAA
>JN024131/B/US/2005/USPI83747EI42y05011pcWG2B8
ATGCAATCTTTAGAAATATATGCAATAGTA---GCATTAGTAGTAGTAGCAATAATAGCAATAGTTGTGTGGTCCTTAGT
TTTCATAGAATATAGGAAAATATTAAGACAAAGGAAAATAGACAGGCTAATTGACAGAATAATAGAAAGAGCAGAAGACA
GTGGCAATGAGAGTGAAGGGGATCAGGAAGAATTGGCAGCGCTTGTGGAGATG---------------GGGCATCAT---
GCTCCTTGGGATGTTAATGATCTGTAA
>JN024132/B/US/2005/USPI83747EI42y05011pcWG2B10
ATGCAATCTTTAGAAATATATGCAATAGTA---GCATTAGTAGTAGTAGCAATAATAGCAATAGTTGTGTGGTCCTTAGT
TTTCATAGAATATAGGAAAATATTAAGACAAAGGAAAATAGACAGGCTAATTGACAGAATAATAGAAAGAGCAGAAGACA
GTGGCAATGAGAGTGAAGGGGATCAGGAAGAATTGGCAGCGCTTGTGGAGATG---------------GGGCATCAT---
GCTCCTTGGGATGTTAATGATCTGTAA
>JN024133/B/US/2005/USPI83747EI42y05011pcWG2B2
ATGCAATCTTTAGAAATATATGCAATAGTA---GCATTAGTAGTAGTAGCAATAATGGCAATAGTTGTGTGGTCCTTAGT
TTTCATAGAATATAGGAAAATATTAAGACAAAGGAAAATGGACAGGCTAATTGACAGAATAATAGAAAGAGCAGAAGACA
GTGGCAATGAGAGTGAAGGGGATCAGGAAGAATTGGCAGCGCTTGTGGAGATG---------------GGGCATCAT---
GCTCCTTGGGATGTTAATGATCTGTAA
>JN024134/B/US/2005/USPI83747EI42y05011pcWG2B4
ATGCAATCTTTAGAAATATATGCAATAGTA---GCATTAGTAGTAGTAGCAATAATAGCAATAGTTGTGTGGTCCTTAGT
CTTCATAGAATATAGGAAAATATTAAGACAAAGGAAAATAGACAGGCTAATTGACAGAATAATAGAAAGAGCAGAAGACA
GTGGCAATGAGAGTGAAGGGGATCAGGAAGAATTGGCAGCGCTTGTGGAGATG---------------GGGCATCAT---
GCTCCTTGGGATGTTAATGATCTGTAA
>JN024135/B/US/2005/USPI83747EI42y05011pcWG2B7
ATGCAATCTTTAGAAATATATGCAATAGTA---GCATTAGTAGTAGTAGCAATAATAGCAATAGTTGTGTGGTCCTTAGT
TTTCATAGAATATAGGAAAATATTAAGACAAAGGAAAATAGACAGGCTAATTGACAGAATAATAGAAAGAGCAGAAGACA
GTGGCAATGAGAGTGAAGGGGATCAGGAAGAATTGGCAGCGCTTGTGGAGATG---------------GGGCATCAT---
GCTCCTTGGGATGTTAATGATCTGTAA
>JN024136/B/US/2005/USPI83747EI42y05011pcWG2B1
ATGCAATCTTTAGAAATATATGCAATAGTA---GCATTAGTAGTAGTAGCAATAATAGTAATAGTTGTGTGGTCCTTAGT
TTTCATAGAATATAGGAAAATATTAAGACAAAGGAAAATAGACAGGCTAATTGACAGAATAATAGAAAGAGCAGAAGACA
GTGGCAATGAGAGTGAAGGGGATCAGGAAGAATTGGCAGCGCTTGTGGAGATG---------------GGGCATCAT---
GCTCCTTGGGATGTTAATGATTTGTAA
>JN024137/B/US/2005/USPI83747EI42y05011pcWG2B5
CTGCAATCTTTAGAAATATATGCAATAGTA---GCATTAGTAGTAGTAGCAATAATAGCAATAGTTGTGTGGTCCTTAGT
TTTCATAGAATATAGGAAAATATTAAGACAAAGGAAAATAGACAGGCTAATTGACAGAATAATAGAAAGAGCAGAAGACA
GTGGCAATGAGAGTGAAGGGGATCAGGAAGAATTGGCAGCGCTTGTGGAGATG---------------GGGCATCAT---
GCTCCTTGGGATGTTAATGATCTGTAA
>JN024138/B/US/2005/USPI83747EI42y05011pcWG2B6
ATGCAATCTTTAGAAATATATGCAATAGTA---GCATTAGTAGTAGTAGCAATAATAGCAATAGTTGTGTGGTCCTTAGT
TTTCATAGAATATAGGAAAATATTAAGACAAAGGAAAATAGACAGGCTAATTGACAGAATAATAGAAAGAGCAGAAGACA
GTGGCAATGAGAGTGAAGGGGATCAGGAAGAATTGGCAGCGCTTGTGGAGATG---------------GGGCATCAT---
GCTCCTTGGGATGTTAATGATCTGTAA
>JN024139/B/US/2005/USPI83747EI48y05021pcWG2B1
ATGCAATCTTTAGAAATATATGCAATAGTA---GCATTAGTAGTAGTAGCAATAATAGCAATAGTTGTGTGGTCCTTAGT
TTTCATAGAATATAGGAAAATATTAAGACAAAGGAAAATAGACAGGCTAATTGACAGAATAATAGAAAGAGCAGAAGACA
GTGGCAATGAGAGTGAAGGGGATCAGGAAGAATTGGCAGCGCTTGTGGAGATG---------------GGGCATCAT---
GCTCCTTGGGATGTTAATGATCTGTAA
>JN024140/B/US/2005/USPI83747EI48y05021pcWG2B2
ATGCAATCTTTAGAAATATATGCAATAGTA---GCATTAGTAGTAGTAGCAATAATAGCAATAGTTGTGTGGTCCTTAGT
TTTCATAGAATATAGGAAAATATTAAGACAAAGGAAAATAGACAGGCTAATTGACAGAATAATAGAAAGAGCAGAAGACA
GTGGCAATGAGAGTGAAGGGGATCAGGAAGAATTGGCAGCGCTTGTGGAGATG---------------GGGCATCAT---
GCTCCTTGGGATGTTAATGATCTGTAA
>JN024141/B/US/2005/USPI83747EI48y05021pcWG2B10
ATGCAATCTTTAGAAATATATGCAATAGTA---GCATTAGTAGTAGTAGCAATAATAGCAATAGTTGTGTGGTCCTTAGT
TTTCATAGAATATAGGAAAATATTAAGACAAAGGAAAATAGACAGGCTAATTGACAGAATAATAGAAAGAGCAGAAGACA
GTGGCAATGAGAGTGAAGGGGATCAGGAAGAATTGGCAGCGCTTGTGGAGATG---------------GGGCATCAT---
GCTCCTTGGGATGTTAATGATCTGTAA
>JN024142/B/US/2005/USPI83747EI48y05021pcWG2B6
ATGCAATCTTTAGAAATATATGCAATAGTA---GCATTAGTAGTAGTAGCAATAATAGCAATAGTTGTGTGGTCCTTAGT
TTTCATAGAATATAGGAAAATATTAAGACAAAGGAAAATAGACAGGCTAATTGACAGAATAATAGAAAGAGCAGAAGACA
GTGGCAATGAGAGTGAAGGGGATCGGGAAGAATTGGCAGCGCTTGTGGAGATG---------------GGGCATCAT---
GCTCCTTGGGATGTTAATGATCTGTAA
>JN024143/B/US/2005/USPI83747EI48y05021pcWG2B9
ATGCAATCTTTAGAAATATATGCAATAGTA---GCATTAGTAGTAGTAGCAATAATAGCAATAGTTGTGTGGTCCTTAGT
TTTCATAGAATATAGGAAAATATTAAGACAAAGGAAAATAGACAGGCTAATTGACAGAATAATAGAAAGAGCAGAAGACA
GTGGCAATGAGAGTGAAGGGGATCAGGAAGAATTGGCAGCGCTTGTGGAGATG---------------GGGCATCAT---
GCTCCTTGGGATGTTAATGATCTGTAA
>JN024144/B/US/2005/USPI83747EI48y05021pcWG2B3
ATGCAATCTTTAGAAATATATGCAATAGTA---GCATTAGTAGTAGTAGCAATAATAGCAATAGTTGTGTGGTCCTTAGT
TTTCATAGAATATAGGAAAATATTAAGACAAAGGAAAATAGACAGGCTAATTGACAGAATAATAGAAAGAGCAGAAGACA
GTGGCAATGAGAGTGAAGGGGATCAGGAAGAATTGGCAGCGCTTGTGGAGATG---------------GGGCATCAT---
GCTCCTTGGGATGTTAATGATCTGTAA
>JN024145/B/US/2005/USPI83747EI48y05021pcWG2B7
ATGCAATCTTTAGAAATATATGCAATAGTA---GCATTAGTAGTAGTAGCAATAATAGCAATAGTTGTGTGGTCCTTAGT
TTTCATAGAATATAGGAAAATATTAAGACAAAGGAAAATAGACAGGCTAATTGACAGAATAATAGAAAGAGCAGAAGACA
GTGGCAATGAGAGTGAAGGGGATCAGGAAGAATTGGCAGCGCTTGTGGAGATG---------------GGGCATCAT---
GCTCCTTGGGATGTTAATGATCTGTAA
>JN024146/B/US/2005/USPI83747EI48y05021pcWG2B5
ATGCAATCTTTAGAAATATATGCAATAGTA---GCATTAGTAGTAGTAGCAATAATAGCAATAGTTGTGTGGTCCTTAGT
TTTCATAGAATATAGAAAAATATTAAGACAAAGGAAAATAGACAGGCTAATTGACAGAATAATAGAAAGAGCAGAAGACA
GTGGCAATGAGAGTGAAGGGGATCAGGAAGAATTGGCAGCGCTTGTGGAGATG---------------GGGCATCAT---
GCTCCTTGGGATGTTAATGATCTGTAA
>JN024147/B/US/2005/USPI83747EI48y05021pcWG2B4
ATGCAATCTTTAGAAATATATGCAATAGTA---GCATTAGTAGTAGTAGCAATAATAGCAATAGTTGTGTGGTCCTTAGT
TTTCATAGAATATAGGAAAATATTAAGACAAAGGAAAATAGACAGGCTAATTGACAGAATAATAGAAAGAGCAGAAGACA
GTGGCAATGAGAGTGAAGGGGATCAGGAAGAATTGGCAGCGCTTGTGGAGATG---------------GGGCATCAT---
GCTCCTTGGGATGTTAATGATCTGTAA
>JN024148/B/US/2005/USPI83747EI48y05021pcWG2B8
ATGCAATCTTTAGAAATATATGCAATAGTA---GCATTAGTAGTAGTAGCAATAATAGCAATAGTTGTGTGGTCCTTAGT
TTTCATAGAATATAGGAAAATATTAAGACAAAGGAAAATAGACAGGCTAATTGACAGAATAATAGAAAGAGCAGAAGACA
GTGGCAATGAGAGTGAAGGGGATCAGGAAGAATTGGCAGCGCTTGTGGAGATG---------------GGGCATCAT---
GCTCCTTGGGATGTTAATGATCTGTAA
>JN024149/B/US/2005/USPI83747EI57y05021pcWG2B3
ATGCAATCTTTAGAAATATATGCAATAGTA---GCATTAGTAGTAGTAGCAATAATAGCAATAGTTGTGTGGTCCTTAGT
TTTCATAGAATATAGGAAAATATTAAGACAAAGGAAAATAGACAGGCTAATTGACAGAATAATAGAAAGAGCAGAAGACA
GTGGCAATGAGAGTGAAGGGGATCAGGAAGAATTGGCAGCGCTTGTGGGGATG---------------GGGCATCAT---
GCTCCTTGGGATGTTAATGATCTGTAA
>JN024150/B/US/2005/USPI83747EI57y05021pcWG2B4
ATGCAATCTTTAGAAATATATGCAATAGTA---GCATTAGTAGTAGTAGCAATAATAGCAATAGTTGTGTGGTCCTTAGT
TTTCATAGAATATAGGAAAATATTAAGACAAAGGAAAATAGACAGGCTAATTGACAGAATAATAGAAAGAGCAGAAGACA
GTGGCAATGAGAGTGAAGGGGATCAGGAAGAATTGGCAGCGCTTGTGGAGATG---------------GGGCATCAT---
GCTCCTTGGGATGTTAATGATCTGTAA
>JN024151/B/US/2005/USPI83747EI57y05021pcWG2B9
ATGCAATCTTTAGAAATATATGCAATAGTA---GCATTAGTAGTAGTAGCAATAATAGCAATAGTTGTGTGGTCCTTAGT
TTTCATAGAATATAGGAAAATATTAAGACAAAGGAAAATAGACAGGCTAATTGACAGAATAATAGAAAGAGCAGAAGACA
GTGGCAATGAGAGTGAAGGGGATCAGGAAGAATTGGCAGCGCTTGTGGAGATG---------------GGGCATCAT---
GCTCCTTGGGATGTTAATGATCTGTAA
>JN024152/B/US/2005/USPI83747EI57y05021pcWG2B7
ATGCAATCTTTAGAAATATATGCAATAGTA---GCATTAGTAGTAGTAGCAATAATAGCAATAGTTGTGTGGTCCTTAGT
TTTCATAGAATATAGGAAAATATTAAGACAAAGGAAAATAGACAGGCTAATTGACAGAATAATAGAAAGAGCAGAAGACA
GTGGCAATGAGAGTGAAGGGGATCAGGAAGAATTGGCAGCGCTTGTGGAGATG---------------GGGCATCAT---
GCTCCTTGGGATGTTAATGATCTGTAA
>JN024153/B/US/2005/USPI83747EI57y05021pcWG2B6
ATGCAATCTTTAGAAATATATGCAATAGTA---GCATTAGTAGTAGTAGCAATAATAGCAATAGTTGTGTGGTCCTTAGT
TTTCATAGAATATAGGAAAATATTAAGACAAAGGAAAATAGACAGGCTAATTGACAGAATAATAGAAAGAGCAGAAGACA
GTGGCAATGAGAGTGAAGGGGATCAGGAAGAATTGGCAGCGCTTGTGGAGATG---------------GGGCATCAT---
GCTCCTTGGGATGTTAATGATCTGTAA
>JN024154/B/US/2005/USPI83747EI57y05021pcWG2B8
ATGCAATCTTTAGAAATATATGCAATAGTA---GCATTAGTAGTAGTAGCAATAATAGCAATAGTTGTGTGGTCCTTAGT
TTTCATAGAATATAGGAAAATATTAAGACAAAGGAAAATAGACAGGCTAATTGACAGAATAATAGAAAGAGCAGAAGACA
GTGGCAATGAGAGTGAAGGGGATCAGGAAGAATTGGCAGCGCTTGTGGAGATG---------------GGGCATCAT---
GCTCCTTGGGATGTTAATGATCTGTAA
>JN024155/B/US/2005/USPI83747EI57y05021pcWG2B10
ATGCAATCTTTAGAAATATATGCAATAGTA---GCATTAGTAGTAGTAGCAATAATAGCAATAGTTGTGTGGTCCTTAGT
TTTCATAGAATATAGGAAAATATTAAGACAAAGGAAAATAGACAGGCTAATTGACAGAATAATAGAAAGAGCAGAAGACA
GTGGCAATGAGAGTGGAGGGGATCAGGAAGAATTGGCAGCGCTTGTGGAGATG---------------GGGCATCAT---
GCTCCTTGGGATGTTAATGATCTGTAA
>JN024156/B/US/2005/USPI83747EI57y05021pcWG2B5
ATGCAATCTTTAGAAATATATGCAATAGTA---GCATTAGTAGTAGTAGCAATAATAGCAATAGTTGTGTGGTCCTTAGT
TTTCATAGAATATAGGAAAATATTAAGACAAAGAAAAATAGACAGGCTAATTGACAGAATAATAGAAAGAGCAGAAGACA
GTGGCAATGAGAGTGAAGGGGATCAGGAAGAATTGGCAGCGCTTGTGGAGATG---------------GGGCATCAT---
GCTCCTTGGGATGTTAATGATCTGTAA
>JN024157/B/US/2005/USPI83747EI57y05021pcWG2B2
ATGCAATCTTTAGAAATATATGCAATAGTA---GCGTTAGTAGTAGTAGCAATAATAGCAATAGTTGTGTGGTCCTTAGT
TTTCATAGAATATAGGAAAATATTAAGACAAAGGAAAATAGACAGGCTAATTGACAGAATAATAGAAAGAGCAGAAGACA
GTGGCAATGAGAGTGAAGGGGATCAGGAAGAATTGGCAGCGCTTGTGGAGATG---------------GGGCATCAT---
GCTCCTTGGGATGTTAATGATCTGTAA
>JN024158/B/US/2005/USPI83747EI57y05021pcWG2B1
ATGCAATCTTTAGAAATATATGCAATAGTA---GCATTAGTAGTAGTAGCAATAATAGCAATAGTTGTGTGGTCCTTAGT
TTTCATAGAATATAGGAAAATATTAAGACAAAGGAAAATAGACAGGCTAATTGACAGAATAATAGAAAGAGCAGAAGACA
GTGGCAATGAGAGTGAAGGGGATCAGGAAGAATTGGCAGCGCTTGTGGAGATG---------------GGGCATCAT---
GCTCCTTGGGATGTTAATGATCTGTAA
>JN024159/B/US/2005/USPI83747EI69y05021pcWG2B16
ATGCACTCTTTAGAAATATATGCAATAGTA---GCATTAGTAGTAGTAGCAATAATAGCAATAGTTGTGTGGTCCTTAGT
TTTCATAGAATATAGGAAAATATTAAGACAAAGGAAAATAGACAGGCTAATTGACAGAATAATAGAAAGAGCAGAAGACA
GTGGCAATGAGAGTGAAGGGGATCAGGAAGAATTGGCAGCGCTTGTGGAGATG---------------GGGCATCAT---
GCTCCTTGGGATGTTAATGATCTGTAA
>JN024160/B/US/2005/USPI83747EI69y05021pcWG2B11
ATGCAATCTTTAGAAATATATGCAATAGTA---GCATTAGTAGTAGTAGCAATAATAGCAATAGTTGTGTGGTCCTTAGT
TTTCATAGAATATAGGAAAATATTAAGACAAAGGAAAATAGACAGGCTAATTGACAGAATAATAGAAAGAGCAGAAGACA
GTGGCAATGAGAGTGAAGGGGATCAGGAAGAATTGGCAGCGCTTGTGGAGATG---------------GGGCATCAT---
GCTCCTTGGGATGTTAATGATCTGTAA
>JN024161/B/US/2005/USPI83747EI69y05021pcWG2B13
ATGCAATCTTTAGAAATATATGCAATAGTA---GCATTAGTAGTAGTAGCAATAATAGCAATAGTTGTGTGGTCCTTAGT
TTTCATAGAATATAGGAAAATATTAAGACAAAGGAAAATAGACAGGCTAATTGACAGAATAATAGAAAGAGCAGAAGACA
GTGGCAATGAGAGTGAAGGGGATCAGGAAGAATTGGCAGCGCTTGTGGAGATG---------------GGGCATCAT---
GCTCCTTGGGATGTTAATGATCTGTAA
>JN024162/B/US/2005/USPI83747EI69y05021pcWG2B12
ATGCAATCTTTAGAAATATATGCAATAGTA---GCATTAGTAGTAGTAGCAATAATAGCAATAGTTGTGTGGTCCTTAGT
TTTCATAGAATATAGGAAAATATTAAGACAAAGGAAAATAGACAGGCTAATTGACAGAATAATAGAAAGAGCAGAAGACA
GTGGCAATGAGAGTGAAGGGGATCAGGAAGAATTGGCAGCGCTTGTGGAGATG---------------GGGCATCAT---
GCTCCTTGGGATGTTAATGATCTGTAA
>JN024163/B/US/2005/USPI83747EI69y05021pcWG2B14
ATGCAATCTTTAGAAATATATGCAATAGTA---GCATTAGTAGTAGTAGCAATAATAGCAATAGTTGTGTGGTCCTTAGT
TTTCATAGAATATAGGAAAATATTAAGACAAAGGAAAATAGACAGGCTAATTGACAGAATAATAGAAAGAGCAGAAGACA
GTGGCAATGAGAGTGAAGGGGATCAGGAAGAATTGGCAGCGCTTGTGGAGATG---------------GGGCATCAT---
GCTCCTTGGGATGTTAATGATCTGTAA
>JN024164/B/US/2005/USPI83747EI69y05021pcWG2B15
ATGCAATCTTTAGAAATATATGCAATAGTA---GCATTAGTAGTAGTAGCAATAATAGCAATAGTTGTGTGGTCCTTAGT
TTTCATAGAATATAGGAAAATATTAAGACAAAGGAAAATAGACAGGCTAATTGACAGAATAATAGAAAGAGCAGAAGACA
GTGGCAATGAGAGTGAAGGGGATCAGGAAGAATTGGCAGCGCTTGTGGAGATG---------------GGGCATCAT---
GCTCCTTGGGATGTTAATGATCTGTAA
>JN024165/B/US/2005/USPI83747EI98y05031pcWG2B8
ATGCAATCTTTAGAAATATATGCAATAGTA---GCATTAGTAGTAGTAGCAATAATAGCAATAGTTGTGTGGTCCTTAGT
TTTCATAGAATATAGGAAAATATTAAGACAAAGGAAAATAGACAGGCTAATTGACAGAATAATAGAAAGAGCAGAAGACA
GTGGCAATGAGAGTGAAGGGGATCAGGAAGAATTGGCAGCGCTTGTGGAGATG---------------GGGCATCAT---
GCTCCTTGGGATGTTAATGATCTGTAA
>JN024166/B/US/2005/USPI83747EI98y05031pcWG2B5
ATGCAATCTTTAGAAATATATGCAATAGTA---GCATTAGTAGTAGTAGCAATAATAGCAATAGTTGTGTGGTCCTTAGT
TTTCATAGAATATAGGAAAATATTAAGACAAAGGAAAATAGACAGGCTAATTGACAGAATAATAGAAAGAGCAGAAGACA
GTGGCAATGAGAGTGAAGGGGATCAGGAAGAATTGGCAGCGCTTGTGGAGATG---------------GGGCATCAT---
GCTCCTTGGGATGTTAATGATCTGTAA
>JN024167/B/US/2005/USPI83747EI98y05031pcWG2B2
ATGCAATCTTTAGAAATATATGCAATAGTA---GCATTAGTAGTAGTAGCAATAATAGCAATAGTTGTGTGGTCCTTAGT
TTTCATAGAATATAGGAAAATATTAAGACAAAGGAAAATAGACAGGCTAATTGACAGAATAATAGAAAGAGCAGAAGACA
GTGGCAATGAGAGTGAAGGGGATCAGGAAGAATTGGCAGCGCTTGTGGAGATG---------------GGGCATCAT---
GCTCCTTGGGATGTTAATGATCTGTAA
>JN024168/B/US/2005/USPI83747EI98y05031pcWG2B7
ATGCAATCTTTAGAAATATATGCAATAGTA---GCATTAGTAGTAGTAGCAATAATAGCAATAGTTGTGTGGTCCTTAGT
TTTCATAGAATATAGGAAAATATTAAGACAAAGGAAAATAGACAGGCTAATTGACAGAATAATAGAAAGAGCAGAAGACA
GTGGCAATGAGAGTGAAGGGGATCAGGAAGAATTGGCAGCGCTTGTGGAGATG---------------GGGCATCAT---
GCTCCTTGGGATGTTAATGATCTGTAA
>JN024169/B/US/2005/USPI83747EI98y05031pcWG2B4
ATGCAATCTTTAGAAATATATGCAATAGTA---GCATTAGTAGTAGTAGCAATAATAGCAATAGTTGTGTGGTCCTTAGT
TTTCATAGAATATAGGAAAATATTAAGACAAAGGAAAATAGACAGGCTAATTGACAGAATAATAGAAAGAGCAGAAGACA
GTGGCAATGAGAGTGAAGGGGACCAGGAAGAATTGGCAGCGCTTGTGGAGATG---------------GGGCATCAT---
GCTCCTTGGGATGTTAATGATCTGTAA
>JN024170/B/US/2005/USPI83747EI98y05031pcWG2B11
ATGCAATCTTTAGAAATATATGCAATAGTA---GCATTAGTAGTAGTAGCAATAATAGCAATAGTTGTGTGGTCCTTAGT
TTTCATAGAATATAGGAAAATATTAAGACAAAGGAAAATAGACAGGCTAATTGACAGAATAATAGAAAGAGCAGAAGACA
GTGGCAATGAGAGTGAAGGGGATCAGGAAGAATTGGCAGCGCTTGTGGAGATG---------------GGGCATCAT---
GCTCCTTGGAATGTTAATGATCTGTAA
>JN024171/B/US/2005/USPI83747EI98y05031pcWG2B10
ATGCAATCTTTAGAAATATATGCAATAGTA---GCATTAGTAGTAGTAGCAATAATAGCAATAGTTGTGTGGTCCTTAGT
TTTCATAGAATATAGGAAAATATTAAGACAAAGGAAAATAGACAGGCTAATTGACAGAATAATAGAAAGAGCAGAAGACA
GTGGCAATGAGAGTGAAGGGGATCAGGAAGAATTGGCAGCGCTTGTGGAGATG---------------GGGCATCAT---
GCTCCTTGGGATGTTAATGATCTGTAA
>JN024172/B/US/2005/USPI83747EI98y05031pcWG2B1
ATGCAATCTTTAGAAATATATGCAATAGTA---GCATTAGTAGTAGTAGCAATAATAGCAATAGTTGTGTGGTCCTTAGT
TTTCATAGAATATAGGAAAATATTAAGACAAAGGAAAATAGACAGGCTAATTGACAGAATAATAGAAAGAGCAGAAGACA
GTGGCAATGAGAGTGAAGGGGATCAGGAAGAATTGGCAGCGCTTGTGGAGATG---------------GGGCATCAT---
GCTCCCTGGGATGTTAATGATCTGTAA
>JN024173/B/US/2005/USPI83747EI98y05031pcWG2B6
ATGCAATCTTTAGAAATATATGCAATAGTA---GCATTAGTAGTAGTAGCAATAATAGCAATAGTTGTGTGGTCCTTAGT
TTTCATAGAATATAGGAAAATATTAAGACAAAGGAAAATAGACAGGCTAATTGACAGAATAATAGAAAGAGCAGAAGACA
GTGGCAATGAGAGTGAAGGGGATCAGGAAGAATTGGCAGCGCTTGTGGAGATG---------------GGGCATCAT---
GCTCCTTGGGATGTTAATGATCTGTAA
>JN024174/B/US/2005/USPI83747EI154y05051pcWG2B3
ATGCAATCTTTAGAAATATATGCAATAGTA---GCATTAGTAGTAGTAGCAATAATAGCAATAGTTGTGTGGTCCTTAGT
TTTCATAGAATATAGGAAAATATTAAGACAAAGGAAAATAGACAGGCTAATTGACAGAATAATAGAAAGAGCAGAAGACA
GTGGCAATGAGAGTGAAGGGGATCAGGAAGAATTGGCAGCGCTTGTGGAGATG---------------GGGCATCAT---
GCTCCTTGGGATGTTAATGATCTGTAA
>JN024175/B/US/2005/USPI83747EI154y05051pcWG2B10
ATGCAATCTTTAGAAATATATGCAATAGTA---GCATTAGTAGTAGTAGCAATAATAGCAATAGTTGTGTGGTCCTTAGT
TTTCATAGAATATAGGAAAATATTAAGACAAAGGAAAATAGACAGGCTAATTGACAGAATAATAGAAAGAGCAGAAGACA
GTGGCAATGAGAGTGAAGGGGATCAGGAAGAATTGGCAGCGCTTGTGGAGATG---------------GGGCATCAT---
GCTCCTTGGGATGTTAATGATCTGTAA
>JN024176/B/US/2005/USPI83747EI154y05051pcWG2B7
ATGCAATCTTTAGAAATATATGCAATAGTA---GCATTAGTAGTAGTAGCAATAATAGCAATAGTTGTGTGGTCCTTAGT
TTTCATAGAGTATAGGAAAATATTAAGACAAAGGAAAATAGACAGGCTAATTGACAGAATAATAGAAAGAGCAGAAGACA
GTGGCAATGAGAGTGAAGGGGATCAGGAAGAATTGGCAGCGCTTGTGGAGATG---------------GGGCATCAT---
GCTCCTTGGGATGTTAATGATCTGTAA
>JN024177/B/US/2005/USPI83747EI154y05051pcWG2B1
ATGCAATCTTTAGAAATATATGCAATAGTA---GCATTAGTAGTAGTAGCAATAATAGCAATAGTTGTGTGGTCCTTAGT
TTTCATAGAATATAGGAAAATATTAAGACAAAGGAAAATAGACAGGCTAATTGACAGAATAATAGAAAGAGCAGAAGACA
GTGGCAATGAGAGTGAAGGGGATCAGGAAGAATTGGCAGCGCTTGTGGAGATG---------------GGGCATCAT---
GCTCCTTGGGATGTTAATGATCTGTAA
>JN024179/B/US/2005/USPI83747EI154y05051pcWG2B8
ATGCAATCTTTAGAAATATATGCAATAGTA---GCATTAGTAGTAGTAGCAATAATAGCAATAGTTGTGTGGTCCTTAGT
TTTCATAGAATATAGGAAAATATTAAGACAAAGGAAAATAGACAGGCTAATTGACAGAATAATAGAAAGAGCAGAAGACA
GTGGCAATGAGAGTGAAGGGGATCAGGAAGAATTGGCAGCGCTTGTGGAGATG---------------GGGCACCAT---
GCTCCTTGGGATGTTAATGATCTGTAA
>JN024180/B/US/2005/USPI83747EI154y05051pcWG2B5
ATGCAATCTTTAGAAATATATGCAATAGTA---GCACTAGTAGTAGTAGCAATAATAGCAATAGTTGTGTGGTCCTTAGT
TTTCATAGAATATAGGAAAATATTAAGACAAAGGAAAATAGACAGGCTAATTGACAGAATAATAGAAAGAGCAGAAGACA
GTGGCAATGAGAGTGAA-GGGATCAGGAAGAATTGGCAGCGCTTGTGGAGATG---------------GGGCATCAT---
GCTCCTTGGGATGTTAATGATCTGTAA
>JN024181/B/US/2005/USPI83747EI154y05051pcWG2B6
ATGCAATCTTTAGAAATATATGTAATAGTA---GCATTAGTAGTAGTAGCAATAATAGCAATAGTTGTGTGGTCCTTAGT
TTTCATAGAATATAGGAAAATATTAAGACAAAGGAAAATAGACAGGCTAATTGACAGAATAATAGAAAGAGCAGAAGACA
GTGGCAATGAGAGTGAAGGGGATCAGGAAGAATTGGCAGCGCTTGTGGAGATG---------------GGGCATCAT---
GCTCCTTGGGATGTTAATGATCTGTAA
>JN024182/B/US/2005/USPI83747EI210y05071pcWG2B1
ATGCAATCTTTAGAAATATATGCAATAGTA---GCATTAGTAGTAGTAGCAATAATAGCAATAGTTGTGTGGTCCTTAGT
TTTCATAGAATATAGGAAAATATTAAGACAAAGGAAAATAGACAGGCTAATTGACAGAATAATAGAAAGAGCAGAAGACA
GTGGCAATGAGAGTGAAGGGGATCAGGAAGAATTGGCAGCGCTTGTGGAGATG---------------GGGCATCAT---
GCTCCTTGGGATGTTAATGATCTGTAA
>JN024183/B/US/2005/USPI83747EI210y05071pcWG2B2
ATGCAATCTTTAGAAATATATGCAATAGTA---GCATTAGTAGTAGTAGCAATAATAGCAATAGTTGTGTGGTCCGTAGT
TTTCATAGAATATAGGAAAATATTAAGACAAAGGAAAATAGACAGGCTAATTGACAGAATAATAGAAAGAGCAGAAGACA
GTGGCAATGAGAGTGAAGGGGATCAGGAAGAATTGGCAGCGCTTGTGGAGATG---------------GGGCATCAT---
GCTCCTTGGGATGTTAATGATCTGTAA
>JN024184/B/US/2005/USPI83747EI210y05071pcWG2B5
ATGCAATCTTTAGAAATATATGCAATAGTA---GCATTAGTAGTAGTAGCAATAATAGCAATAGTTGTGTGGTCCTTAGT
TTTCATAGAATATAGGAAAATATTAAGACAAAGGAAAATAGACAGGCTAATTGACAGAATAATAGAAAGAGCAGAAGACA
GTGGCAATGAGAGTGAAGGGGATCAGGAAGAATTGGCAGCGCTTGTGGAGATG---------------GGGCATCAT---
GCTCCTTGGGATGTTAATGATCTGTAA
>JN024185/B/US/2005/USPI83747EI210y05071pcWG2B4
ATGCAATCTTTAGAAATATATGCAATAGTA---GCATTAGTAGTAGTAGCAATAATAGCAATAGTTGTGTGGTCCTTAGT
TTTCATAGAATATAGGAAAATATTAAGACAAAGGAAAATAGACAGGCTAATTGACAGAATAATAGAAAGAGCAGAAGACA
GTGGCAATGAGAGTGAAGGGGATCAGGAAGAATTGGCAGCGCTTGTGGAGATG---------------GGGCATCAT---
GCTCCTTGGGATGTTAATGATCTGTAA
>JN024186/B/US/2005/USPI83747EI210y05071pcWG2B6
ATGCAATCTTTAGAAATATATGCAATAGTA---GCATTAGTAGTAGTAGCAATAATAGCAATAGTTGTGTGGTCCTTAGT
TTTCATAGAATATAGGAAAATATTAAGACAAAGGAAAATAGACAGGCTAATTGACAGAATAATAGAAAGAGCAGAAGACA
GTGGCAATGAGAGTGAAGGGGATCAGGAAGAATTGGCAGCGCTTGTGGAGATG---------------GGGCATCAT---
GCTCCTTGGGATGTTAATGATCTGTAA
>JN024187/B/US/2005/USPI83747EI273y05091pcWG2B8
ATGCAATCTTTAGAAATATATGCAATAGTA---GCATTAGTAGTAGTAGCAATAATAGCAATAGTTGTGTGGTCCGTAGT
TTTCATAGAATATAGGAAAATATTAAGACAAAGGAAAATAGACAGGCTAATTGACAGAATAATAGAAAGAGCAGAAGACA
GTGGCAATGAGAGTGACGGGGATCAGGAAGAATTGGCAGCGCTTGTGGAGATG---------------GGGCATCAT---
GCTCCTTGGGATGTTAATGATCTGTAA
>JN024188/B/US/2005/USPI83747EI273y05091pcWG2B2
ATGCAATCTTTAGAAATATATGCAATAGTA---GCATTAGTAGTAGCAGCAATAATAGCAATAGTTGTGTGGTCCGTAGT
TTTCATAGAATATAGGAAAATATTAAGACAAAGGAAAATAGACAGGCTAATTGACAGAATAATAGAAAGAGCAGAAGACA
GTGGCAATGAGAGTGAAGGGGATCAGGAAGAATTGGCAGCGCTTGTGGAGATG---------------GGGCATCAT---
GCTCCTTGGGATGTTAATGATCTGTAA
>JN024189/B/US/2005/USPI83747EI273y05091pcWG2B1
ACGCAATCTTTAGAAATATATGCAATAGTA---GCATTAGTAGTAGTAGCAATAATAGCAATAGTTGTGTGGTCCTTAGT
TTTCATAGAATATAGGAAAATATTAAGACAAAGGAAAATAGACAGGCTAATTGACAGAATAATAGAAAGAGCAGAAGACA
GTGGCAATGAGAGTGAAGGGGATCAGGAAGAATTGGCAGCGCTTGTGGAGATG---------------GGGCATCAT---
GCTCCTTGGGATGTTAATGATCTGTAA
>JN024190/B/US/2005/USPI83747EI273y05091pcWG2B5
ATGCAATCTTTAGAAATATATGCAATAGTA---GCATTAGTAGTAGTAGCAATAATAGCAATAGTTGTGTGGTCCGTAGT
TTTCATAGAATATAGGAAAATATTAAGACAAAGGAAAACAGACAGGCTAATTGACAGAATAATAGAAAGAGCAGAAGACA
GTGGCAATGAGAGTGAAGGGGATCAGGAAGAATTGGCAGCGCTTGTGGAGATG---------------GGGCATCAT---
GCTCCTTGGGATGTTAATGATCTGTAA
>JN024191/B/US/2005/USPI83747EI273y05091pcWG2B7
ATGCAATCTTTAGAAATATATGCAATAGTA---GCATTAGTAGTAGTAGCAATAATAGCAATAGTTGTGTGGTCCGTAGT
TTTCATAGAATATAGGAAAATATTAAGACAAAGGAAAATAGACAGGCTAATTGACAGAATAATAGAAAGAGCAGAAGACA
GTGGCAATGAGAGTGAAGGGGATCAGGAAGAATTGGCAGCGCTTGTGGAGATG---------------GGGCATCAT---
GCTCCTTGGGATGTTAATGATCTGTAA
>JN024192/B/US/2005/USPI83747EI273y05091pcWG2B4
ATGCAATCTTTAGAAATATATGCAATAGTA---GCATTAGTAGTAGTAGCAATAATAGCAATAGTTGTGTGGTCCGTAGT
TTTCATAGAATATAGGAAAATATTAAGACAAAGGAAAATAGACAGGCTAATTGACAGAATAATAGAAAGAGCAGAAGACA
GTGGCAATGAGAGTGAAGGGGATCAGGAAGAATTGGCAGCGCTTGTGGAGATG---------------GGGCATCAT---
GCTCCTTGGGATGTTAATGATCTGTAA
>JN024193/B/US/2005/USPI83747EI350y05111pcWG2B23
ATGCAATCTTTAGAAATATATACAATAGTA---GCATTAGTAGTAGTAGCAATAATAGCAATAGTTGTGTGGTCCGTAGT
TTTCATAGAATATAGGAAAATATTAAGACAAAGGAAAATAGACAGGCTAATTGACAGAATAATAGAAAGAGCAGAAGGCA
GTGGCAATGAGAGTGAAGGGGATCAGGAAGAATTGGCAGCGCTTGTGGAGATG---------------GGGCATCAT---
GCTCCTTGGGATGTTAATGATCTGTAA
>JN024194/B/US/2005/USPI83747EI350y05111pcWG2B21
ATGCAATCTTTAGAAATATATGCAATAGTA---GCATTAGTAGTAGTAGCAATAATAGCAATAGTTGTGTGGTCCGTAGT
TTTCATAGAATATAGGAAAATATTAAGACAAAGGAAAATAGACAGGATAATTGACAGAATAATAGAAAGAGCAGAAGACA
GTGGCAATGAGAGTGAAGGGGATCAGGAAGAATTGGCAGCGCTTGTGGAGATG---------------GGGCATCAT---
GCTCCTTGGGATGTTAATGATCTGTAA
>JN024195/B/US/2005/USPI83747EI350y05111pcWG2B20
ATGCAATCTTTAGAAATATATGCAATAGTA---GCATTAGTAGTAGTAGCAATAATAGCAATAGTTGTGTGGTCCATAGT
TTTCATAGAATATAGGAAAATATTAAGACAAAGGAAAATAGACAGGCTAATTGACAGAATAATAGAAAGAGCAGAAGACA
GTGGCAATGAGAGTGAAGGGGATCAGGAAGAATTGGCAGCGCTTGTGGAGATG---------------GGGCATCAT---
GCTCCTTGGGATGTTAATGATCTGTAA
>JN024196/B/US/2005/USPI83747EI350y05111pcWG2B36
ATGCAATCTTTAGAAATATATGCAATAGTA---GCATTAGTAGTAGTAGCAATAATAGCAATAGTTGTGTGGTCCTTAGT
TTTCATAGAATATAGGAAAATATTAAGACAAAGGAAAATAGACAGGCTAATTGACAGAATAATAGAAAGAGCAGAAGACA
GTGGCAATGAGAGTGAAGGGGATCAGGAAGAATTGGCAGCGCTTGTGGAGATG---------------GGGCATCAT---
GCTCCTTGGGATGTTAATGATCTGTAA
>JN024197/B/US/2005/USPI83747EI350y05111pcWG2B19
ATGCAATCTTTAGAAATATATGCAATAGTA---GCATTAGTAGTAGTAGCAATAATAGCAATAGTTGTGTGGTCCTTAGT
TTTCATAGAATATAGGAAAATATTAAGACAAAGGAAAATAGACAGGCTAATTGACAGAATAATAGAAAGAGCAGAAGACA
GTGGCAATGAGAGTGAAGGGGATCAGGAAGAATTGGCAGCGCTTGTGGAGATG---------------GGGCATCAT---
GCTCCTTGGGATGTTAATGATCTGTAA
>JN024198/B/US/2005/USPI83747EI350y05111pcWG2B18
ATGCAATCTTTAGAAATATATGCAATAGTA---GCATTAGTAGTAGTAGCAATAATAGCAATAGTTGTGTGGTCCGTAGT
TTTCATAGAATATAGGAAAATATTAAGACAAAGGAAAATAGACAGGCTAATTGACAGAATAATAGAAAGAGCAGAAGACA
GTGGCAATGAGAGTGAAGGGGATCAGGAAGAATTGGCAGCGCTTGTGGAGATG---------------GGGCATCAT---
GCTCCTTGGGATGTTAATGATCTGTAA
>JN024199/B/US/2005/USPI83747EI350y05111pcWG2B22
ATGCAATCTTTAGAAATATATGCAATAGTA---GCATTAATAGTAGTAGCAATAATAGCAATAGTTGTGTGGTCCTTAGT
TTTCATAGAATATAGGAAAATATTAAGACAAAGGAAAATAGACAGGCTAATTGACAGAATAATGGAAAGAGCAGAAGACA
GTGGCAATGAGAGTGAAGGGGATCAGGAAGAATTGGCAGCGCTTGTGGAGATG---------------GGGCATCAT---
GCTCCTTGGGATGTTAATGATCTGTAA
>JN024200/B/US/2005/USPI83747EI350y05111pcWG2B37
ATGCAATCTTTAGAAATATATGCAATAGTA---GCATTAATAGTAGTAGCAATAATAGCAATAGTTGTGTGGTCCTTAGT
TTTCATAGAATATAGGAAAATATTAAGACAAAGGAAAATAGACAGGCTAATTGACAGAATAATAGAAAGAGCAGAAGACA
GTGGCAATGAGAGTGAAGGGGATCAGGAAGAATTGGCAGCGCTTGTGGAGATG---------------GGGCATCAT---
GCTCCTTGGGATGTTAATGATCTGTAA
>JN024201/B/US/2005/USPI83747EI350y05111pcWG2B24
ATGCAATCTTTAGAAATATATGCAATAGTA---GCATTAATAGTAGTAGCAATAATAGCAATAGTTGTGTGGTCCTTAGT
TTTCATAGAATATAGGAAAATATTAAGACAAAGGAAAATAGACAGGCTAATTGACAGAATAATAGAAAGAGCAGAAGACA
GTGGCAATGAGAGTGAAGGGGATCAGGAAGAATTGGCAGCGCTTGTGGAGATG---------------GGGCATCAT---
GCTCCTTGGGATGCTAATGATCTGTAA
>JN024202/B/US/2005/USPI83747EI350y05111pcWG2B30
ATGCAATCTTTAGAAATATATGCAATAGTA---GCATTAGTAGTAGTAGCAATAATAGCAATAGTTGTGTGGTCCATAGT
TTTCATAGAATATAGGAAAATATTAAGACAAAGGAAAATAGACAGACTAATTGACAGAATAATAGAAAGAGCAGAAGACA
GTGGCAATGAGAGTGGAGGGGATCAGGAAGAATTGGCAGCGCTTGTGGAGATG---------------GGGCATCAT---
GCTCCTTGGGATGTTAATGATCTGTAA
>JN024203/B/US/2004/USPI71101EI7y04051pcWG2B14
ATGCCAGCTTTATATATATTATCAATAGTA---GCATTAGTAGTTGCAGCAATAATAGCAATAGTTGTGTGGTCCATAGT
ATTCATAGAATATAGGAGAATATTAAGACAAAGGAAAATAGACAGGTTAATTAATAGAATAAGAGAAAGAGCAGAAGACA
GTGGCAATGAAAGTGAAGGGGATCAGGAAGAATTA------CTGGTGGAGATG---------------GGGCGTGAT---
GCTCCTTGGGATGTTGATGATCTGTAG
>JN024204/B/US/2004/USPI71101EI7y04051pcWG2B1
ATGCCAGCTTTATATATATTATCAATAGTA---GCATTAGTAGTTGCAGCAATAATAGCAATAGTTGTGTGGTCCATAGT
ATTCATAGAATATAGGAGAATATTAAGACAAAGGAAAATAGACAGGTTAATTAATAGAATAAGAGAAAGAGCAGAAGACA
GTGGCAATGAAAGTGAAGGGGATCAGGAAGAATTA------CTGGTGGAGATG---------------GGGCGTGAT---
GCTCCTTGGGATGTTGATGATCTGTAG
>JN024205/B/US/2004/USPI71101EI7y04051pcWG2B13
ATGCCAGCTTTATATATATTATCAATAGTA---GCATTAGTAGTTGCAGCAATAATAGCAATAGTTGTGTGGTCCATAGT
ATTCATAGAATATAGGAGAATATTAAGACAAAGGAAAATAGACAGGTTAATTAATAGAATAAGAGAAAGAGCAGAAGACA
GTGGCAATGAAAGTGAAGGGGATCAGGAAGAATTA------CTGGTGGAGATG---------------GGGCGTGAT---
GCTCCTTGGGATGTTGATGATCTGTAG
>JN024206/B/US/2004/USPI71101EI7y04051pcWG2B8
ATGCCAGCTTTATATATATTATCAATAGTA---GCATTAGTAGTTGCAGCAGTAATAGCAATAGTTGTGTGGTCCATAGT
ATTCATAGAATATAGGAGAATATTAAGACAAAGGAAAATAGACAGGTTAATTAATAGAATAAGAGAAAGAGCAGAAGACA
GTGGCAATGGAAGTGAAGGGGATCAGGAAGAATTA------CTGGTGGAGATG---------------GGGCGTGAT---
GCTCCTTGGGATGTTGATGATCTGTAG
>JN024208/B/US/2004/USPI71101EI7y04051pcWG2B11
ATGCCAGCTTTATATATATTATCAATAGTA---GCATTAGTAGTTGCAGCAATAATAGCAATAGTTGTGTGGTCCATAGT
ATTCATAGAATATAGGAGAATATTAAGACAAAGGAAAATAGACAGGTTAATTAATAGAATAAGAGAAAGAGCAGAAGACA
GTGGCAATGAAAGTGAAGGGGATCAGGAAGAATTA------CTGGTGGAGATG---------------GGGCGTGAT---
GCTCCTTGGGATGTTGATGATCTGTAG
>JN024209/B/US/2004/USPI71101EI7y04051pcWG2B2
ATGCCAGCTTTATATATATTATCAATAGTA---GCATTAGTAGTTGCAGCAATAATAGCAATAGTTGTGTGGTCCATAGT
ATTCATAGAATATAGGAGAATATTAAGACAAAGGAAAATAGACAGGTTAATTAATAGAATAAGAGAAAGAGCAGAAGACA
GTGGCAATGAAAGTGAAGGGGATCAGGAAGAATTA------CTGGTGGAGATG---------------GGGCGTGAT---
GCTCCTTGGGATGTTGATGATCTGTAG
>JN024210/B/US/2004/USPI71101EI7y04051pcWG2B9
ATGCCAGCTTTATATATATTATCAATAGTA---GCATTAGTAGTTGCAGCAATAATAGCAATAGTTGTGTGGTCCATAGT
ATTCATAGAATATAGGAGAATATTAAGACAAAGGAAAATAGACAGGTTAATTAATAGAATAAGAGAAAGAGCAGAAGACA
GTGGCAATGAAAGTGAAGGGGATCAGGAAGAATTA------CTGGTGGAGATG---------------GGGCGTGAT---
GCTCCTTGGGATGTTGATGATCTGTAG
>JN024211/B/US/2004/USPI71101EI7y04051pcWG2B10
ATGCCAGCTTTATATATATTATCAATAGTA---GCATTAGTAGTTGCAGCAATAATAGCAATAGTTGTGTGGTCCATAGT
ATTCATAGAATATAGGAGAATATTAAGACAAAGGAAAATAGACAGGTTAATTAATAGAATAAGAGAAAGAGCAGAAGACA
GTGGCAATGAAAGTGAAGGGGATCAGGAAGAATTA------CTGGTGGAGATG---------------GGGCGTGAT---
GCTCCTTGGGATGTTGATGATCTGTAG
>JN024212/B/US/2004/USPI71101EI7y04051pcWG2B12
ATGCCAGCTTTATATATATTATCAATAGTA---GCATTAGTAGTTGCAGCAATAATAGCAATAGTTGTGTGGTCCATAGT
ATTCATAGAATATAGGAGAATATTAAGACAAAGGAAAATAGACAGGTTAATTAATAGAATAAGAGAAAGAGCAGAAGACA
GTGGCAATGAAAGTGAAGGGGATCAGGAAGAATTA------CTGGTGGAGATG---------------GGGCGTGAT---
GCTCCTTGGGATGTTGATGATCTGTAG
>JN024213/B/US/2004/USPI71101EI14y04061pcWG2B9
ATGCCAGCTTTATATATATTATCAATAGTA---GCATTAGTAGTTGCAGCAATAATAGCAATAGTTGTGTGGTCCATAGT
ATTCATAGAATATAGGAGAATATTAAGACAAAGGAAAATAGACAGGTTAATTAATAGAATAAGAGAAAGAGCAGAAGACG
GTGGCAATGAAAGTGAAGGGGATCAGGAAGAATTA------CTGGTGGAGATG---------------GGGCGTGAT---
GCTCCTTGGGATGTTGATGATCTGTAG
>JN024214/B/US/2004/USPI71101EI14y04061pcWG2B5
ATGCCAGCTTTATATATATTATCAATAGTA---GCATTAGTAGTTGCAGCAATAATAGCAATAGTTGTGTGGTCCATAGT
ATTCATAGAATATAGGAGAATATTAAGACAAAGGAAAATAGACAGGTTAATTAATAGAATAAGAGAAAGAGCAGAAGACA
GTGGCAATGAAAGTGAAGGGGATCAGGAAGAATTA------CTGGTGGAGATG---------------GGGCGTGAT---
GCTCCTTGGGATGTTGATGATCTGTAG
>JN024215/B/US/2004/USPI71101EI14y04061pcWG2B4
ATGCCAGCTTTATATATATTATCAATAGTA---GCATTAGTAGTTGCAGCAATAATAGCAATAGTTGTGTGGTCCATAGT
ATTCATAGAATATAGGAGAATATTAAGACAAAGGAAAATAGACAGGTTAATTAATAGAATAAGAGAAAGAGCAGAAGACA
GTGGCAATGAAAGTGAAGGGGATCAGGAAGAATTA------CTGGTGGAGATG---------------GGGCGTGAT---
GCTCCTTGGGATGTTGATGATCTGTAG
>JN024216/B/US/2004/USPI71101EI14y04061pcWG2B6
ATGCCAGCTTTATATATATTATCAATAGTA---GCATTAGTAGTTGCGGCAATAATAGCAATAGTTGTGTGGTCCATAGT
ATTCATAGAATATAGGAGAATATTAAGACAAAGGAAAATAGACAGGTTAATTAATAGAATAAGAGAAAGAGCAGAAGACA
GTGGCAATGAAAGTGAAGGGGATCAGGAAGAATTA------CTGGTGGAGATG---------------GGGCGTGAT---
GCTCCTTGGGGTGTTGATGATCTGTAG
>JN024217/B/US/2004/USPI71101EI14y04061pcWG2B10
ATGCCAGCTTTATATATATTATCAATAGTA---GCATTAGTAGTTGCAGCAATAATAGCAATAGTTGTGTGGTCCATAGT
ATTCATAGAATATAGGAGAATATTAAGACAAAGGAAAATAGACAGGTTAATTAATAGAATAAGAGAAAGAGCAGAAGACA
GTGGCAATGAAAGTGAAGGGGATCAGGAAGAATTA------CTGGTGGAGATG---------------GGGCGTGAT---
GCTCCTTGGGATGTTGATGATCTGTAG
>JN024218/B/US/2004/USPI71101EI14y04061pcWG2B7
ATGCCAGCTTTATATATATTATCAATAGTA---GCATTAGTAGTTGCAGCAATAATAGCAATAGTTGTGTGGTCCATAGT
ATTCATAGAATATAGGAGAATATTAAGACAAAGGAAAATAGACAGGTTAATTAATAGAATAAGAGAAAGAGCAGAAGACA
GTGGCAATGAAAGTGAAGGGGATCAGGAAGAATTA------CTGGTGGAGATG---------------GGGCGTGAT---
GCTCCTTGGGATATTGATGATCTGTAG
>JN024219/B/US/2004/USPI71101EI14y04061pcWG2B3
ATGCCAGCTTTATATATATTATCAATAGTA---GCATTAGTAGTTGCAGCAATAATAGCAATAGTTGTGTGGTCCATAGT
ATTCATAGAATATAGGAGAATATTAAGACAAAGGAAAATAGACAGGTTAATTAATAGAATAAGAGAAAGAGCAGAAGACA
GTGGCAATGAAAGTGAAGGGGATCAGGAAGAATTA------CTGGTGGAGATG---------------GGGCGTGAT---
GCTCCTTGGGATGTTGATGATCTGTAG
>JN024220/B/US/2004/USPI71101EI14y04061pcWG2B2
ATGCCAGCTTTATATATATTATCAATAGTA---GCATTAGTAGTTGCAGCAATAATAGCAATAGTTGTGTGGTCCATAGT
ATTCATAGAATATAGGAGAATATTAAGACAAAGGAAAATAGACAGGTTAATTAATAGAATAAGAGAAAGAGCAGAAGACA
GTGGCAATGAAAGTGAAGGGGATCAGGAAGAATTA------CTGGTGGAGATG---------------GGGCGTGAT---
GCTCCTTGGGATGTTGATGATCTGTAG
>JN024221/B/US/2004/USPI71101EI14y04061pcWG2B8
ATGCCAGCTTTATATATATTATCAATAGTA---GCATTAGTAGTTGCAGCAATAATAGCAATAGTTGTGTGGTCCATAGT
ATTCATAGAATATAGGAGAATATTAAGACAAAGGAAAATAGACAGGTTAATTAATAGAATAAGAGAAAGAGCAGAAGACA
GTGGCAATGAAAGTGAAGGGGATCAGGAAGAATTA------CTGGTGGAGATG---------------GGGCGTGAT---
GCTCCTTGGGATGTTGATGATCTGTAG
>JN024222/B/US/2004/USPI71101EI14y04061pcWG2B1
ATGCCAGCTTTATATATATTATCAATAGTA---GCATTAGTAGTTGCAGCAATAATAGCAATAGTTGTGTGGTCCATAGT
ATTCATAGAATATAGGAGAATATTAAGACAAAGGAAAATAGACAGGTTAATTAATAGAATAAGAGAAAGAGCAGAAGACA
GTGGCAATGAAAGTGAAGGGGATCAGGAAGAATTA------CTGGTGGAGATG---------------GGGCGTGAT---
GCTCCTTGGGATGTTGATGATCTGTAG
>JN024223/B/US/2004/USPI71101EI21y04061pcWG2B5
ATGCCAGCTTTATATATATTATCAATAGTA---GCATTAGTAGTTGCAGCAATAATAGCAATAGTTGTGTGGTCCATAGT
ATTCATAGAATATAGGAGAATATTAAGACAAAGGAAAATAGTCAGGTTAATTAATAGAATAAGAGAAAGAGCAGAAGACA
GTGGCAATGAAAGTGAAGGGGATCAGGAAGAATTA------CTGGTGGAGATG---------------GGGCGTGAT---
GCTCCTTGGGATGTTGATGATCTGTAG
>JN024224/B/US/2004/USPI71101EI21y04061pcWG2B15
ATGCCAGCTTTATATATATTATCAATAGTA---GCATTAGTAGTTGCAGCAATAATAGCAATAGTTGTGTGGTCCATAGT
ATTCATAGAATATAGGAGAATATTAAGACAAAGGAAAATAGACAGGTTAATTAATAGAATAAGAGAAAGAGCAGAAGACA
GTGGCAATGAAAGTGAAGGGGATCAGGAAGAATTA------CTGGTGGAGATG---------------GGGCGTGAT---
GCTCCTTGGGATGTTGATGATCTGTAG
>JN024226/B/US/2004/USPI71101EI21y04061pcWG2B12
ATGCCAGCTTTATATATATTATCAATAGTA---GCATTAGTAGTTGCAGCAATAATAGCAATAGTTGTGTGGTCCATAGT
ATTCATAGAATATAGGAGAATATTAAGACAAAGGAAAATAGACAGGTTAATTAATAGAATAAGAGAAAGAGCAGAAGACA
GTGGCGATGAAAGTGAAGGGGATCAGGAAGAATTA------CTGGTGGAGATG---------------GGGCGTGAT---
GCTCCTTGGGATGTTGATGATCTGTAG
>JN024227/B/US/2004/USPI71101EI21y04061pcWG2B11
ATGCCAGCTTTATATATATTATCAATAGTA---GCATTAGTAGTTGCAGCAATAATAGCAATAGTTGTGTGGTCCATAGT
ATTCATAGAATATAGGAGAATATTAAGACAAAGGAAAATAGACAGGTTAATTAATAGAATAAGAGAAAGAGCAGAAGACA
GTGGCAATGAAAGTGAAGGGGATCAGGAAGAATTA------CTGGTGGAGATG---------------GGGCGTGAT---
GCTCCTTGGGATGTTGATGATCTGTAG
>JN024228/B/US/2004/USPI71101EI21y04061pcWG2B14
ATGCCAGCTTTATATATATTATCAATAGTA---GCATTAGTAGTTGCAGCAATAATAGCAATAGTTGTGTGGTCCATAGT
ATTCATAGAATATAGGAGAATATTAAGACAAAGGAAAATAGACAGGTTAATTAATAGAATAAGAGAAAGAGCAGAAGACA
GTGGCAATGAAAGTGAAGGGGATCAGGAAGAATTA------CTGGTGGAGATG---------------GGGCGTGAT---
GCTCCTTGGGATGTTGATGATCTGTAG
>JN024229/B/US/2004/USPI71101EI21y04061pcWG2B16
ATGCCAGCTTTATATATATTATCAATAGTA---GCATTAGTAGTTGCAGCAATAATAGCAATAGTTGTGTGGTCCATAGT
ATTCATAGAATATAGGAGAATATTAAGACAAAGGAAAATAGACAGGTTAATTAATAGAATAAGAGAAAGAGCAGAAGACA
GTGGCAATGAAAGTGAAGGGGATCAGGAAGAATTA------CTGGTGGAGATG---------------GGGCGTGAT---
GCTCCTTGGGATGTTGATGATCTGTAG
>JN024230/B/US/2004/USPI71101EI21y04061pcWG2B6
ATGCTAGCTTTATATATATTATCAATAGTA---GCATTAGTAGTTGCAGCAATAATAGCAATAGTTGTGTGGTCCATAGT
ATTCATAGAATATAGGAGAATATTAAGACAAAGGAAAATAGACAGGTTAATTAATAGAATAAGAGAAAGAGCAGAAGACA
GTGGCAATGACAGTGAAGGGGATCAGGAAGAATTA------CTGGTGGAGATG---------------GGGCGTGAT---
GCTCCTTGGGATGTTGATGATCTGTAG
>JN024231/B/US/2004/USPI71101EI21y04061pcWG2B3
ATGCCAGCTTTATATATATTATCAATAGTA---GCATTAGTAGTTGCAGCAATAATAGCAATAGTTGTGTGGTCCATAGT
ATTCATAGAATATAGGAGAATATTAAGACAAAGGAAAATAGACAGGTTAATTAATAGAATAAGAGAAAGAGCAGAAGACA
GTGGCAATGAAAGTGAAGGGGATCAGGAAGAATTA------CTGGTGGAGATG---------------GGGCGTGAT---
GCTCCTTGGGATGTTGATGATCTGTAG
>JN024232/B/US/2004/USPI71101EI21y04061pcWG2B13
ATGCCAGCTTTATATATATTATCAATAGTA---GCATTAGTAGTTGCAGCAATAATAGCAATAGTTGTGTGGTCCATAGT
ATTCATAGAATATAGGAAAATATTAAGACAAAGGAAAATAGACAGGTTAATTAATAGAATAAGAGAAAGAGCAGAAGACA
GTGGCAATGAAAGTGAAGGGGATCAGGAAGAATTA------CTGGTGGAGATG---------------GGGCGTGAT---
GCTCCTTGGGATGTTGATGATCTGTAG
>JN024233/B/US/2004/USPI71101EI21y04061pcWG2B7
ATGCCAGCTTTATATATATTATCAATAGTA---GCATTAGTAGTTGCAGCAATAATAGCAATAGTTGTGTGGTCCATAGT
ATTCATAGAATATAGGAGAATATTAAGACAAAGGAAAATAGACAGGTTAATTAATAGAATAAGAGAAAGAGCAGAAGACA
GTGGCAATGAAAGTGAAGGGGATCAGGAAGAATTA------CTGGTGGAGATG---------------GGGCGTGAT---
GCTCCTTGGGATGTTGATGATCTGTAG
>JN024234/B/US/2004/USPI71101EI21y04061pcWG2B1
ATGCCAGCTTTATATATATTATCAATAGTA---GCATTAGTAGTTGCAGCAATAATAGCAATAGTTGTGTGGTCCATAGT
ATTCATAGAATATAGGAGAATATTAAGACAAAGGAAAATAGGCAGGTTAATTAATAGAATAAGAGAAAGAGCAGAAGACA
GTGGCAACGAAAGTGAAGGGGATCAGGAAGAATTA------CTGGTGGAGATG---------------GGGCGTGAT---
GCTCCTTGGGATGTTGATGATCTGTAG
>JN024235/B/US/2004/USPI71101EI21y04061pcWG2B4
ATGCCAGCTTTATATATATTATCAATAGTA---GCATTAGTAGTTGCAGCAATAATAGCAATAGTTGTGTGGTCCATAGT
ATTCATAGAATATAGGAGAATATTAAGACAAAGGAAAATAGACAGGTTAATTAATAGAATAAGAGAAAGAGCAGAAGACA
GTGGCAATGAAAGTGAAGGGGATCAGGAAGAATTA------CTGGTGGAGATG---------------GGGCGTGAT---
GCTCCTTGGGATGTTGATGATCTGTAG
>JN024236/B/US/2004/USPI71101EI44y04071pcWG2B1
ATGCCAGCTTTATATATATTATCAATAGTA---GCATTAGTAGTTGCAGCAATAATAGCAATAGTTGTGTGGTCCATAGT
ATTCATAGAATATAGGAGAATATTAAGACAAAGGAAAATAGACAGGTTAATTAATAGAATAAGAGAAAGAGCAGAAGACA
GTGGCAATGAAAGTGAAGGGGATCAGGAAGAATTA------CTGGTGGAGATG---------------GGGCGTGAT---
GCTCCTTGGGATGTTGATGATCTGTAG
>JN024237/B/US/2004/USPI71101EI44y04071pcWG2B8
ATGCCGGCTTTATATATATTATCAATAGTA---GCATTAGTAGTTGCAGCAATAATAGCAATAGTTGTGTGGTCCATAGT
ATTCATAGAATATAGGAGAATATTAAGACAAAGGAAAATAGACAGGTTAATTAATAGAATAAGAGAAAGAGCAGAAGACA
GTGGCAATGAAAGTGAAGGGGATCAGGAAGAATTA------CTGGTGGAGATG---------------GGGCGTGAC---
GCTCCTTGGGATGTTGATGATCTGTAG
>JN024238/B/US/2004/USPI71101EI44y04071pcWG2B4
ATGCCAGCTTTATATATATTATCAATAGTA---GCATTAGTAGTTGCAGCAATAATAGCAATAGTTGTGTGGTCCATAGT
ATTCATAGAATATAGGAGAATATTAAGACAAAGGAAAATAGACAGGTTAATTAATAGAATAAGAGAAAGAGCAGAAGACA
GTGGCAATGAAAGTGAAGGGGATCAGGAAGAATTA------CTGGTGGAGATG---------------GGGCGTGAT---
GCTCCTTGGGATGTTGATGATCTGTAG
>JN024239/B/US/2004/USPI71101EI44y04071pcWG2B9
GTGCCAGCTTTATATATATTATCAATAGTA---GCATTAGTAGTTGCAGCAATAATAGCAATAGTTGTGTGGTCCATAGT
ATTCATAGAATATAGGAGAATATTAAGACAAAGGAAAATAGACAGGTTAATTAATAGAATAAGAGAAAGAGCAGAAGACA
GTGGCAATGAAAGTGAAGGGGATCAGGAAGAATTA------CTGGTGGAGATG---------------GGGCGTGAT---
GCTCCTTGGGATGTTGATGATCTGTAG
>JN024241/B/US/2004/USPI71101EI44y04071pcWG2B6
ATGCCAGCTTTATATATATTATCAATAGTA---GCATTAGTAGTTGCGGCAATAATAGCAATAGTTGTGTGGTCCATAGT
ATTCATAGAATATAGGAGAATATTAAGACGAAGGAAAATAGACAGGTTAATTAATAGAGTAAGAGAAAGAGCAGAAGACA
GTGGCAATGAAAGTGAAGGGGATCAGGAAGAATTA------CTGGTGGAGATG---------------GGGCGTGAT---
GCTCCTTGGGATGTTGATGATCTGTAG
>JN024242/B/US/2004/USPI71101EI44y04071pcWG2B2
ATGCCAGCTTTATATATATTATCAATAGTA---GCATTAGTAGTTGCAGCAATAATAGCAATAGTTGTGTGGTCCATAGT
ATTCATAGAATATAGGAGAATATTAAGACAAAGGAAAATAGACAGATTAATTAATAGAATAAGAGAAAGAGCAGAAGACA
GTGGCAATGAAAGTGAAGGGGATCAGGAAGAATTA------CTGGTGGAGATG---------------GGGCGTGAT---
GCTCCTTGGGATGTTGATGATCTGTAG
>JN024243/B/US/2004/USPI71101EI44y04071pcWG2B5
ATGCCAGCTTTATATATATTATCAATAGTA---GCATTAGTAGTTGCAGCAATAATAGCAATAGTTGTGTGGTCCATAGT
ATTCATAGAATATAGGAGAATATTAAGACAAAGGAAAATAGACAGGTTAATTAATAGAATAAGAGAAAGAGCAGAAGACA
GTGGCAATGAAAGTGAAGGGGATCAGGAAGAATTA------CTGGTGGAGATG---------------GGGCGTGAT---
GCTCCTTGGGATGTTGATGATCTGTAG
>JN024244/B/US/2004/USPI71101EI44y04071pcWG2B7
ATGCCAGCTTTATATATATTATCAATAGTA---GCATTAGTAGTTGCAGCAATAATAGCAATAGTTGTATGGTCCATAGT
ATTCATAGAATATAGGAGAATATTAAGACAAAGGAAAATAGACAGGTTAATTAATAGAATAAGAGAAAGAGCAGAAGACA
GTGGCAATGAAAGTGAAGGGGATCAGGAAGAATTA------CTGGTGGAGATG---------------GGGCGTGAT---
GCTCCTTGGGATGTTGATGATCTGTAG
>JN024245/B/US/2004/USPI71101EI68y04071pcWG2B9
ATGCCAGCTTTATATATATTATCAATAGTA---GCATTAGTAGTTGCAGCAATAATAGCAATAGTTGTGTGGTCCATAGT
ATTCATAGAATATAGGAGAATATTAAGACAAAGGAAAATAGACAGGTTAATTAATAGAATAAGAGAAAGAGCAGAAGACA
GTGGCAATGAAAGTGAAGGGGATCAGGAAGAATTA------CTGGTGGAGATG---------------GGGCGTGAT---
GCTCCTTGGGATGTTGATGATCTGTAG
>JN024246/B/US/2004/USPI71101EI68y04071pcWG2B6
ATGCCAGCTTTATATATATTATCAATAGTA---GCATTAGTAGTTGCAGCAATAATAGCAATAGTTGTGTGGTCCATAGT
ATTCATAGAATATAGGAGAATATTAAGACAAAGGAAAATAGACAGGTTAATTAATAGAATAAGAGAAAGAGCAGAAGACA
GTGGCAATGAAAGTGAAGGGGATCAGGAAGAATTA------CTGGTGGAGATG---------------GGGCGTGAT---
GCTCCTTGGGATGTTGATGATCTGTAG
>JN024247/B/US/2004/USPI71101EI68y04071pcWG2B5
ATGCCAGCTTTATATATATTATCAATAGTA---GCATTAGTAGTTGCAGCAATAATAGCAATAGTTGTGTGGTCCATAGT
ATTCATAGAATATAGGAGAATATTAAGACAAAGGAAAATAGACAGGTTAATTAATAGAATAAGAGAAAGAGCAGAAGACA
GTGGCAATGAAAGTGAAGGGGATCAGGAAGAATTA------CTGGTGGAGATG---------------GGGCGTGAT---
GCTCCTTGGGATGTTGATGATCTGTAG
>JN024248/B/US/2004/USPI71101EI68y04071pcWG2B4
ATGCCAGCTTTATATATATTATCAATAGTA---GCATTAGTAGTTGCAGCAATAATAGCAATAGTTGTGTGGTCCATAGT
ATTCATAGAATATAGGAGAATATTAAGACAAAGGAAAATAGACAGGTTAATTAATAGAATAAGAGAAAGAGCAGAAGACA
GTGGCAATGAAAGTGAAGGGGATCAGGAAGAATTA------CTGGTGGAGATG---------------GGGCGTGAT---
GCTCCTTGGGATGTTGATGATCTGTAG
>JN024249/B/US/2004/USPI71101EI68y04071pcWG2B3
ATGCCAGCTTTATATATATTATCAATAGTA---GCATTAGTAGTTGCAGCAATAATAGCAATAGTTGTGTGGTCCATAGT
ATTCATAGAATATAGGAGAATATTAAGACAAAGGAAAATAGACAGGTTAATTAATAGAATAAGAGAAAGAGCAGAAGACA
GTGGCAATGAAAGTGAAGGGGATCAGGAAGAATTA------CTGGTGGAGATG---------------GGGCGTGAT---
GCTCCTTGGGATGTTGATGATCTGTAG
>JN024250/B/US/2004/USPI71101EI68y04071pcWG2B7
ATGCCAGCTTTATATATATTATCAATAGTA---GCATTAGTAGTTGCAGCAATAATAGCAATAGTTGTGTGGTCCATAGT
ATTCATAGAATATAGGAGAATATTAAGACAAAGGAAAATAGACAGGTTAATTAATAGAATAAGAGAAAGAGCAGAAGACA
GTGGCAATGAAAGTGAAGGGGATCAGGAAGAATTA------CTGGTGGAGATG---------------GGGCGTGAT---
GCTCCTTGGAATGTTGATGATCTGTAG
>JN024251/B/US/2004/USPI71101EI68y04071pcWG2B2
ATGCCAGCTTTATATATATTATCAATAGTA---GCATTAGTAGTTACAGCAATAATAGCAATAGTTGTGTGGTCCATAGT
ATTCATAGAATATAGGAGAATATTAAGACAAAGGAAAATAGACAGGTTAATTAATAGAATAAGAGAAAGAGCAGAAGACA
GTGGCAATGAAAGTGAAGGGGATCAGGAAGAATTA------CTGGTGGAGATG---------------GGGCGTGAT---
GCTCCTTGGGATGTTGATGATCTGTAG
>JN024252/B/US/2004/USPI71101EI68y04071pcWG2B10
ATGCCAGCTTTATATATATTATCAATAGTA---GCATTAGTAGTTGCAGCAATAATAGCAATAGTTGTGTGGTCCATAGT
ATTCATAGAATATAGGAGAATATTAAGACAAAGGAAAATAGACAGGTTAATTAATAGAATAAGAGAAAGAGCAGAAGACA
GTGGCAATGAAAGTGAAGGGGATCAGGAAGAATTA------CTGGTGGAGATG---------------GGGCGTGAT---
GCTCCTTGGGATGTTGATGATCTGTAG
>JN024253/B/US/2004/USPI71101EI68y04071pcWG2B8
ATGCCAGCTTTATATATATTATCAATAGTA---GCATTAGTAGTTGCAGCAATAATAGCAATAGTTGTGTGGTCCATAGT
ATTCATAGAATATAGGAGAATATTAAGACAAAGGAAAATAGACAGGTTAATTAATAGAATAAGAGAAAGAGCAGAAGACA
GTGGCAATGAAAGTGAAGGGGATCAGGAAGAATTA------CTGGTGGAGATG---------------GGGCGTGAT---
GCTCCTTGGGATGTTGATGATCTGTAG
>JN024254/B/US/2004/USPI71101EI68y04071pcWG2B1
ATGCCAGCTTTATATATATTATCAATAGTA---GCATTAGTAGTTGCAGCAATAATAGCAATAGTTGTGTGGTCCATAGT
ATTCATAGAATATAGGAGAATATTAAGACAAAGGAAAATAGACAGGTTAATTAATAGAATAAGAGAAAGAGCAGAAGACA
GTGGCAATGAAAGTGAAGGGGATCAGGAAGAATTA------CTGGTGGAGATG---------------GGGCGTGAT---
GCTCCTTGGGATGTTGATGATCTGTAG
>JN024255/B/US/2004/USPI71101EI97y04081pcWG2B7
ATGCCAGCTTTATATATATTATCAATAGTA---GCATTAGTAGTTGCAGCAATAATAGCAATAGTTGTGTGGTCCATAGT
ATTCATAGAATATAGGAGAATATTAAGACAAAGGAAAATAGACAGGTTAATTAATAGAATAAGAGAAAGAGCAGAAGACA
GTGGCAATGAAAGTGAAGGGGATCAGGAAGAATTA------CTGGTGGAGATG---------------GGGCGTGAT---
GCTCCTTGGGATGTTGATGATCTGTAG
>JN024256/B/US/2004/USPI71101EI97y04081pcWG2B3
ATGCCAGCTTTATATATATTATCAATAGTA---GCACTAGTAGTTGCAGCAATAATAGCAATAGTTGTGTGGTCCATAGT
ATTCATAGAATATAGGAGAATATTAAGACAAAGGAAAATAGACAGGTTAATTAATAGAATAAGAGAAAGAGCAGAAGACA
GTGGCAATGAAAGTGAAGGGGATCAGGAAGAATTA------CTGGTGGAGATG---------------GGGCGTGAT---
GCTCCTTGGGATGTTGATGATCTGTAG
>JN024257/B/US/2004/USPI71101EI97y04081pcWG2B9
ATGCCAGCTTTATATATATTATCAATAGTA---GCATTAGTAGTTGCAGCAATAATAGCAACAGTTGTGTGGTCCATAGT
ATTCATAGAATATAGGAGAATATTAAGACAAAGGAAAATAGACAGGTTAATTAATAGAATAAGAGAAAGAGCAGAAGACA
GTGGCAGTGAAAGTGAAGGGGATCAGGAAGAATTA------CTGGTGGAGATG---------------GGGCGTGAT---
ACTCCTTGGGATGTTGATGATCTGTAG
>JN024258/B/US/2004/USPI71101EI97y04081pcWG2B8
ATGCCAGCTTTATATATATTATCAATAGTA---GCATTAGTAGTTGCAGCAATAATAGCAATAGTTGTGTGGTCCATAGT
ATTCATAGAATATAGGAGAATATTAAGACAAAGGAAAATAGACAGGTTAATTAATAGAATAAGAGAAAGAGCAGAAGACA
GTGGCAATGAAAGTGAAGGGGATCAGGAAGAATTA------CTGGTGGAGATG---------------GGGCGTGAT---
GCTCCTTGGGATGTTGGTGATCTGTAG
>JN024259/B/US/2004/USPI71101EI97y04081pcWG2B4
ATGCCAGCTTTATATATATTATCAATAGTA---GCATTAGTAGTTGCAGCAATAATAGCAATAGTTGTGTGGTCCATAGT
ATTCATAGAATATAGGAGAATATTAAGACAAAGGAAAATAGACAGGTTAATTAATAGAATAAGAGAAAGAGCAGAAGACA
GTGGCAATGAAAGTGAAGGGGATCAGGAAGAATTA------CTGGTGGAGATG---------------GGGCGTGAT---
GCTCCTTGGGATGTTGATGATCTGTAG
>JN024260/B/US/2004/USPI71101EI97y04081pcWG2B2
ATGCCAGCTTTATATATATTATCAATAGTA---GCATTAGTAGTTGCAGCAATAATAGCAATAGTTGTGTGGTCCATAGT
ATTCATAGAATATAGGAGAATATTAAGACAAAGGAAAATAGACAGGTTAATTAATAGAATAAGAGAAAGAGCAGAAGACA
GTGGCAATGAAAGTGAAGGGGATCAGGAAGAATTA------CTGGTGGAGATG---------------GGGCGTGAT---
GCTCCTTGGGATGTTGATGATCTGTAG
>JN024261/B/US/2004/USPI71101EI97y04081pcWG2B5
ATGCCAGCTTTATATATATTATCAATAGTA---GCATTAGTAGTTGCAGCAATAATAGCAATAGTTGTGTGGTCCATAGT
ATTCATAGAATATAGGAGAATATTAAGACAAAGGAAAATAGACAGGTTAATTAATAGAATAAGAGAAAGAGCAGAAGACA
GTGGCAATGAAAGTGAAGGGGATCAGGAAGAATTA------CTGGTGGAGATG---------------GGGCGTGAT---
GCTCCTTGGGATGTTGATGATCTGTAG
>JN024262/B/US/2004/USPI71101EI97y04081pcWG2B10
ATGCCAGCTTTATATATATTATCAATAGTA---GCATTAGTAGTTGCAGCAATAATAGCAATAGTTGTGTGGTCCATAGT
ATTCATAGAATATAGGAGAATATTAAGACAAAGGAAAATAGACAGGTTAATTAATAGAATAAGAGAAAGAGCAGAAGACA
GTGGCAATGAAAGTGAAGGGGATCAGGAAGAATTA------CTGGTGGAGATG---------------GGGCGTGAT---
GCTCCTTGGGATGTTGATGATCTGTAG
>JN024263/B/US/2004/USPI71101EI97y04081pcWG2B6
ATGCCAGCTTTATATATATTATCAATAGTA---GCATTAGTAGTTGCAGCAATAATAGCAATAGTTGTGTGGTCCATAGT
ATTCATAGAATATAGGAGAATATTAAGACAAAGGAAAATAGACAGGTTAATTAATAGAATAAGAGAAAGAGCAGAAGACA
GTGGCAATGAAAGTGAAGGGGATCAGGAAGAATTA------CTGGTGGAGATG---------------GGGCGTGAT---
GCTCCTTGGGATGTTGATGATCTGTAG
>JN024264/B/US/2004/USPI71101EI97y04081pcWG2B1
ATGCCAGCTTTATATATATTATCAATAGTA---GCATTAGTAGTTGCAGCAATAATAGCAATAGTTGTATGGTCCATAGT
ATTCATAGAATATAGGAGAATATTAAGACAAAGGAAAATAGACAGGTTAATTAATAGAATAAGAGAAAGAGCAGAAGACA
GTGGCAATGAAAGTGAAGGGGATCAGGAAGAATTA------CTGGTGGAGATG---------------GGGCGTGAT---
GCTCCTTGGGATGTTGATGATCTGTAG
>JN024265/B/US/2004/USPI71101EI181y04111pcWG2B7
ATGCCAGCTTTATATATATTATCAATAGTA---GCATTAGTAGTTGCAGCAATAATAGCAATAGTTGTGTGGTCCATAGT
ATTCATAGAATATAGGAGAATATTAAGACAAAGGAAAATAGACAGGTTAATTAATAGAATAAGAGAAAGAGCAGAAGACA
GTGGCAATGAAAGTGAAGGGGATCAGGAAGAATTA------CTGGTGGAGATG---------------GGGCGTGAT---
GCTCCTTGGGATGTTGATGATCTGTAG
>JN024266/B/US/2004/USPI71101EI181y04111pcWG2B8
ATGCCAGCTTTATATATATTATCAATAGTA---GCATTAGTAGTTGCAGCAATAATAGCAATAGTTGTGTGGTCCATAGT
ATTCATAGAATATAGGAGAATATTAAGACAAAGGAAAATAGACAGGTTAATTAATAGAATAAGAGAAAGAGCAGAAGACA
GTGGCAATGAAAGTGAAGGGGATCAGGAAGAATTA------CTGGTGGAGATG---------------GGGCGTGAT---
GCTCCTTGGGATGTTGATGTTCTGTAG
>JN024267/B/US/2004/USPI71101EI181y04111pcWG2B3
ATGCCAGCTTTATATATATTATCAATAGTA---GCATTAGTAGTTGCAGCAATAATAGCAATAGTTGTGTGGTCCATAGT
ATTCATAGAATATAGGAGAATATTAAGACAAAGGAAAATAGACAGGTTAATTAATAGAATAAGAGAAAGAGCAGAAGACA
GTGGCAATGAAAGTGAAGGGGATCAGGAAGAATTA------CTGGTGGAGATG---------------GGGCGTGAT---
GCTCCTTGGGATGTTGATGATCTGCAG
>JN024268/B/US/2004/USPI71101EI181y04111pcWG2B5
ATGCCAGCTTTATATATATTATCAATAGTA---GCATTAGTAGTTGCAGCAATAATAGCAATAGTTGTGTGGTCCATAGT
ATTCATAGAATATAGGAGAATATTAAGGCAAAGGAAAATAGACAGGTTAATTAATAGAATAAGAGAAAGAGCAGAAGACA
GTGGCAATGAAAGTGAAGGGGATCAGGAAGAATTA------CTGGTGGAGATG---------------GGGCGTGAT---
GCTCCTTGGGATGTTGATGATCTGTAG
>JN024269/B/US/2004/USPI71101EI181y04111pcWG2B4
ATGCCAGCTTTATATATATTATCAATAGTA---GCATTAGTAGTTGCAGCAATAATAGCAATAGTTGTGTGGTCCATAGT
ATTCATAGAATATAGGAGAATATTAAGACAAAGGAAAATAGACAGGTTAATTAATAGAATAAGAGAAAGAGCAGAAGACA
GTGGCAATGAAAGTGAAGGGGATCAGGAAGAATTA------CTGGTGGAGATG---------------GGGCGTGAT---
GCTCCTTGGGATGTTGATGATCTGTAG
>JN024270/B/US/2004/USPI71101EI181y04111pcWG2B10
ATGCCAGCTTTATATATATTATCAATAGTA---GCATTAGTAGTTGCAGCAATAATAGCAATAGTTGTGTGGTCCATAGT
ATTCATAGAATATAGGAGAATATTAAGACAAAGGAAAATAGACAGGTTAATTAATAGAATAAGAGAAAGGGCAGAAGACA
GTGGCAATGAAAGTGAAGGGGATCAGGAAGAATTA------CTGGTGGAGATG---------------GGGCGTGAT---
GCTCCTTGGGATGTTGATGGTCCGTAG
>JN024271/B/US/2004/USPI71101EI181y04111pcWG2B2
ATGCCAGCTTTATATATATTATCAATAGTA---GCATTAGTAGTTGCAGCAATAGTAGCAATAGTTGTGTGGTCCATAGT
ATTCATAGAATATAGGAGAATATTAAGACAAAGGAAAATAGACAGGTTAATTAATAGAATAAGAGAAAGAGCAGAAGACA
GTGGCAATGAAAGTGAAGGGGATCAGGAAGAATTA------CTGGTGGAGATG---------------GGGCGTGAT---
GCTCCTTGGGATGTTGATGATCTGTAG
>JN024272/B/US/2004/USPI71101EI181y04111pcWG2B9
ATGCCAGCTTTATATATATTATCAATAGTA---GCATTAGTAGTTGCAGCAATAATAGCAATAGTTGTGTGGTCCATAGT
ATTCATAGAATATAGGAGAATATTAAGACAAAGGAAAATAGACAGGTTAATTAATAGAATAAGAGAAAGAGCAGAAGACA
GTGGCAATGAAAGTGAAGGGGATCAGGAAGAATTA------CTGGTGGAGATG---------------GGGCGTGAT---
GCTCCTTGGGATGTTGATGATCTGTAG
>JN024273/B/US/2004/USPI71101EI181y04111pcWG2B6
ATGCCAGCTTTATATATATTATCAATAGTA---GCATTAGTAGTTGCAGCAATAATAGCAATAGTTGTGTGGTCCATAGT
ATTCATAGAATATAGGAGAGTATTAAGACAAAGGAAAATAGACAGGTTAATTAATAGAATAAGAGAAAGAGCAGAAGACA
GTGGCAATGAAAGTGAAGGGGATCAGGAAGAATTA------CTGGTGGAGATG---------------GGGCGTGAT---
GCTCCTTGGGATGTTAATGATCTGTAG
>JN024274/B/US/1995/USPI90770EI3y95061pcWG2B3
ATGCCATCTTTAGAAATTTTAGTAATAGTA---GCATTAGTAGTAGCAGTAATAATAGCAATAGTTGTATGGTCCATAGT
ATTTATAGAATATAAGAAAATACTAAGACAAAGAAAGATAGACAGGTTAATTGATAGAATAAGAGAAAGAGCAGAAGACA
GTGGCAATGAGAGTGAAGGAGATCAAGAGGAATTATCAGCACTTGTGGAAATG---------------GGGCATCTT---
GCTCGTTGGGATGTTAATGATCTGTAG
>JN024275/B/US/1995/USPI90770EI3y95061pcWG2B1
ATGCCATCTTTAGAAATTTTAGTAATAGTA---GCATTAGTAGTAGCAGTAATAATAGCAATAGTTGTATGGTCCATAGT
ATTTATAGAATATAAGAAAATACTAAGACAAAGAAAGATAGACAGGTTAATTGATAGAATAAGAGAAAGAGCAGAAGACA
GTGGCAATGAGAGTGAAGGAGATCAAGAGGAATTATCAGCACTTGTGGAAATG---------------GGGCATCTT---
GCTCTTTGGGATGTTAATGATCTGTAG
>JN024276/B/US/1995/USPI90770EI3y95061pcWG2B7
ATGCCATCTTTAGAAATTTTAGTAATAGTA---GCATTAGTAGTAGCAGTAATAATAGCAATAGTTGTATGGTCCATAGT
ATTTATAGAATATAAGAAAATACTAAGACAAAGAAAGATAGACAGGTTAATCGATAGAATAAGAGAAAGAGCAGAAGACA
GTGGCAATGAGAGTGAAGGAGATCAAGAGGAATTATCAGCACTTGTGGAAATG---------------GGGCATCTT---
GCTCTTTGGGATGTTAATGATCTGTAG
>JN024277/B/US/1995/USPI90770EI3y95061pcWG2B10
ATGCCATCTTTAGAAATTTTAGTAATAGTA---GCATTAGTAGTAGCAGTAATAATAGCAATAGTTGTATGGTCCATAGT
ATTTATAGAATATAAGAAAATACTAAGACAAAGAAAGATAGACAGGTTAATTGATAGAATAAGAGAAAGAGCAGAAGACA
GTGGCAATGAGAGTGAAGGAGATCAAGAGGAATTATCAGCACTTGTGGAAATG---------------GGGCATCTT---
GCTCTTTGGGATGTTAATGATCTGTAG
>JN024278/B/US/1995/USPI90770EI3y95061pcWG2B6
ATGCCATCTTTAGAAATTTTAGTAATAGTA---GCATTAGTAGTAGCAGTAATAATAGCAATAGTTGTATGGTCCATAGT
ATTTATAGAATATAAGAAAATACTAAGACAAAGAAAGATAGACAGGTTAATTGATAGAATAAGAGAAAGAGCAGAAGACA
GTGGCAATGAGAGTGAAGGAGATCAAGAGGAGTTATCAGCACTTGTGGAAATG---------------GGGCATCTT---
GCTCTTTGGGATGTTAATGATCTGTAG
>JN024279/B/US/1995/USPI90770EI3y95061pcWG2B9
ATGCCATCTTTAGAAATTTTAGTAATAGTA---GCATTAGTAGTAGCAGTAATAATAGCAATAGTTGTATGGTCCATAGT
ATTTATAGAATATAAGAAAATACTAAGACAAAGAAAGATAGACAGGTTAATTGATAGAATAAGAGAAAGAGCAGAAGACA
GTGGCAATGAGAGTGAAGGAGATCAAGAGGAATTATCAGCACTTGTGGAAATG---------------GGGCATCTT---
GCTCTTTGGGATGTTAATGATCTGTAG
>JN024280/B/US/1995/USPI90770EI3y95061pcWG2B2
ATGCCATCTTTAGAAATTTTAGTAATAGTA---GCATTAGTAGTAGCAGTAATAATAGCAATAGTTGTATGGTCCATAGT
ATTTATAGAATATAAGAAAATACTAAGACAAAGAAAGATAGACAGGTTAATTGATAGAATAAGAGAAAGAGCAGAAGACA
GTGGCAATGAGAGTGAAGGAGATCAAGAGGAATTATCAGCACTTGTGGAAATG---------------GGGCATCTT---
GCTCTTTGGGATGTTAATGATCTGTAG
>JN024281/B/US/1995/USPI90770EI3y95061pcWG2B5
ATGCCATCTTTAGAAATTTTAGTAATAGTA---GCATTAGTAGTAGCAGTAATAATAGCAATAGTTGTATGGTCCATAGT
ATTTATAGAATATAAGAAAATACTAAGACAAAGAAAGATAGACAGGTTAATTGATAGAATAAGAGAAAGAGCAGAAGACA
GTGGCAATGAGAGTGAAGGAGATCAAGAGGAATTATCAGCACTTGTGGAAATG---------------GGGCATCTT---
GCTCGTTGGGATGTTAATGATCTGTAG
>JN024282/B/US/1995/USPI90770EI3y95061pcWG2B4
ATGCCATCTTTAGAAATTTTAGTAATAGTA---GCATTAGTAGTAGCAGTAATAATAGCAATAGTTGTATGGTCCATAGT
ATTTATAGAATATAAGAAAATACTAAGACAAAGAAAGATAGACAGGTTAATTGATAGAATAAGAGAAAGAGCAGAAGACA
GTGGCAATGAGAGTGAAGGAGATCAAGAGGAATTATCAGCACTTGTGGAAATG---------------GGGCATCTT---
GCTCTTTGGGATGTTAATGATCTGTAG
>JN024284/B/US/1995/USPI90770EI12y95071pcWG2B12
ATGCCATCTTTAGAAATTTTAGTAATAGTA---GCATTAGTAGTAGCAGTAATAATAGCAATAGTTGTATGGTCCATAGT
ATTTATAGAATATAAGAAAATACTAAGACAAAGAAAGATAGACAGGTTAATTGATAGAATAAGAGAAAGAGCAGAAGACA
GTGGCAATGAGAGTGAAGGAGATCAAGAGGAATTATCAGCACTTGTGGAAATG---------------GGGCATCTT---
GCTCTTTGGGATGTTAATGATCTGTAG
>JN024285/B/US/1995/USPI90770EI12y95071pcWG2B5
ATGCCATCTTTAGAAATTTTAGTAATAGTA---GCATTAGTAGTAGCAGTAATAATAGCAATAGTTGTATGGTCCATAGT
ATTTATAGAATATAAGAAAATACTAAGACAAAGAAAGATAGACAGGTTAATTGATAGAATAAGAGAAAGAGCAGAAGACA
GTGGCAATGAGAGTGAAGGAGATCAAGAGGAATTATCAGCACTTGTGGAAATG---------------GGGCATCTT---
GCTCTTTGGGATGTTAATGATCTGTAG
>JN024286/B/US/1995/USPI90770EI12y95071pcWG2B3
ATGCCATCTTTAGAAATTTTAGTAATAGTA---GCATTAGTAGTAGCAGTAATAGTAGCAATAGTTGTATGGTCCATAGT
ATTTATAGAATATAAGAAAATACTAAGACAAAGAAAGATAGACAGGTTAATTGATAGAATAAGAGAAAGAGCAGAAGACA
GTGGCAATGAGAGTGAAGGAGATCAAGAGGAATTATCAGCACTTGTGGAAATG---------------GGGCATCTT---
GCTCGTTGGGATGTTAATGATCTGTAG
>JN024287/B/US/1995/USPI90770EI12y95071pcWG2B6
ATGCCATCTTTAGAAATTTTAGTAATAGTA---GCATTAGTAGTAGCAGTAATAATAGCAATAGTTGTATGGTCCATAGT
ATTTATAGAATATAAGAAAATACTAAGACAAAGAAAGATAGACAGGTTAATTGATAGAATAAGAGAAAGAGCAGAAGACA
GTGGCAATGAGAGTGAAGGAGATCAAGAGGAATTATCAGCACTTGTGGAAATG---------------GGGCATCTT---
GCTCTTTGGGATGTTAATGATCTGTAG
>JN024288/B/US/1995/USPI90770EI12y95071pcWG2B4
ATGCCATCTTTAGAAATTTTAGTAATAGTA---GCATTAGTAGTAGCAGTAATAATAGCAATAGTTGTATGGTCCATAGT
ATTTATAGAATATAAGAAAATACTAAGACAAAGAAAGATAGACAGGTTAATTGATAGAATAAGAGAAAGAGCAGAAGACA
GTGGCAATGGGAGTGAAGGAGATCAAGAGGAATTATCAGCACTTGTGGAAATG---------------GGGCATCTT---
GCTCTTTGGGATGTTAATGATCTGTAG
>JN024289/B/US/1995/USPI90770EI12y95071pcWG2B7
ATGCCATCTTTAGAAATTTTAGTAATAGTA---GCATTAGTAGTAGCAGTAATAATAGCAATAGTTGTATGGTCCATAGT
ATTTATAGAATATAAGAAAATACTAAGACAAAGAAAGATAGACAGGTTAATTGATAGAATAAGAGAAAGAGCAGAAGACA
GTGGCAATGAGAGTGAAGGAGATCAAGAGGAATTATCAGCACTTGTGGAAATG---------------GGGCATCTT---
GCTCTTTGGGATGTTAATGATCTGTAG
>JN024290/B/US/1995/USPI90770EI12y95071pcWG2B1
ATGCCATCTTTAGAAATTTTAGTAATAGTA---GCATTAGTAGTAGCAGTAATAATAGCAATAGTTGTATGGTCCATAGT
ATTTATAGAATATAAGAAAATACTAAGACAAAGAAAGATAGACAGGTTAATTGATAGAATAAGAGAAAGAGCAGAAGACA
GTGGCAATGAGAGTGAAGGAGATCAAGAGGAATTATCAGCACTTGTGGAAATG---------------GGGCATCTT---
GCTCTTTGGGATGTTAATGATCTGTAG
>JN024291/B/US/1995/USPI90770EI12y95071pcWG2B8
ATGCCATCTTTAGAAATTTTAGTAATAGTA---GCATTAGTAGTAGCAGTAATAATAGCAATAGTTGTATGGTCCATAGT
ATTTATAGAATATAAGAAAATACTAAGACAAAGAAAGATAGACAGGTTAATTGATAGAATAAGAGAAAGAGCAGAAGACA
GTGGCAATGAGAGTGAAGGAGATCAAGAGGAATTATCAGCACTTGTGGAAATG---------------GGGCATCTT---
GCTCTTTGGGATGTTAATGATCTGTAG
>JN024292/B/US/1995/USPI90770EI12y95071pcWG2B2
ATGCCATCTTTAGAAGTTTTAGTAATAGTA---GCATTAGTAGTAGCAGTAATAATAGCAATAGTTGTATGGTCCATAGT
ATTTATAGAATATAAGAAAATACTAAGACAAAGAAAGATAGACGGGTTAATTGATAGAATAAGAGAAAGAGCAGAAGACA
GTGGCAATGAGAGTGAAGGAGATCAAGAGGAATTATCAGCACTTGTGGAAATG---------------GGGCATCTT---
GCTCTTTGGGATGTTAATGATCTGTAG
>JN024293/B/US/1995/USPI90770EI15y95071pcWG2B3
ATGCCATCTTTAGAAATTTTAGTAATAGTA---GCATTAGTAGTAGCAGTAATAATAGCAATAGTTGTATGGTCCATAGT
ATTTATAGAATATAAGAAAATACTAAGACAAAGAAAGATAGACAGGTTAATTGATAGAATAAGAGAAAGAGCAGAAGACA
GTGGCAATGAGAGTGAAGGAGATCAAGAGGAATTATCAGCACTTGTGGAAATG---------------GGGCATCTT---
GCTCTTTGGGATGTTAATGATCTGTAG
>JN024294/B/US/1995/USPI90770EI15y95071pcWG2B5
ATGCCATCTTTAGAAATTTTAGTAATAGTA---GCATTAGTAGTAGCAGTAATAATAGCAATAGTTGTATGGTCCATAGT
ATTTATAGAATATAAGAAAATACTAAGACAAAGAAAGATGGACAGGTTAATTGATAGAATAAGAGAAAGAGCAGAAGACA
GTGGCAATGAGAGTGAAGGAGATCAAGAGGAATTATCAGCACTTGTGGAAATG---------------GGGCATCTT---
GCTCGTTGGGATGTTAATGGTCTGTAG
>JN024295/B/US/1995/USPI90770EI15y95071pcWG2B8
ATGCCATCTTTAGAAATTTTAGTAATAGTA---GCATTAGTAGTAGCAGTAATAATAGCAATAGTTGTATGGTCCATAGT
ATTTATAGAATATAAGAAAATACTAAGACAAAGAAAGATAGACAGGTTAATTGATAGAATAAGAGAAAGAGCAGAAGACA
GTGGCAATGAGAGTGAAGGAGATCAAGAGGAATTATCAGCACTTGTGGAAATG---------------GGGCATCTT---
GCTCGTTGGGATGTTAATGATCTGTAG
>JN024296/B/US/1995/USPI90770EI15y95071pcWG2B10
ATGCCATCTTTAGAAATTTTAGTAATAGTA---GCATTAGTAGTAGCAGTAATAATAGCAATAGTTGTATGGTCCATAGT
ATTTATAGAATATAAGAAAATACTAAGACAAAGAAAGATAGACAGGTTAATTGATAGAATAAGAGAAAGAGCAGAAGACA
GTGGCAATGAGAGTGAAGGAGATCAAGAGGAATTATCAGCACTTGTGGAAATG---------------GGGCATCTT---
GCTCTTTGGGATGTTAATGATCTGTAG
>JN024297/B/US/1995/USPI90770EI15y95071pcWG2B9
ATGCCATCTTTAGAAATTTTAGTAATAGTA---GCATTAGTAGTAGCAGTAATAATAGCAATAGTTGTATGGTCCATAGT
ATTTATAGAATATAAGAAAATACTAAGACAAAGAAAGATAGACAGGTTAATTGATAGAATAAGAGAAAGAGCAGAAGACA
GTGGCAATGAGAGTGAAGGAGATCAAGAGGAATTATCAGCACTTGTGGAAATG---------------GGGCATCTT---
GCTCTTTGGGATGTTAATGATCTGTAG
>JN024298/B/US/1995/USPI90770EI15y95071pcWG2B4
ATGCCATCTTTAGAAATTTTAGTAATAGTA---GCATTAGTAGTAGCAGTAATAATAGCAATAGTTGTATGGTCCATAGT
ATTTATAGAATATAAGAAAATACTAAGACAAAGAAAGATAGACAGGTTAATTGATAGAATAAGAGAAAGAGCAGAAGACA
GTGGCAATGAGAGTGAAGGAGATCAAGAGGAATTATCAGCACTTGTGGAAATG---------------GGGCATCTT---
GCTCTTTGGGATGTTAATGATCTGTAG
>JN024299/B/US/1995/USPI90770EI15y95071pcWG2B2
ATGCCATCTTTAGAAATTTTAGTAATAGTA---GCATTAGTAGTAGCAGTAATAATAGCAATAGTTGTATGGTCCATAGT
ATTTATAGAATATAAGAAAATACTAAGACAAAGAAAGATAGACAGGTTAATTGATAGAATAAGAGAAAGAGCAGAAGACA
GTGGCAATGAGAGTGAAGGAGATCAAGAGGAATTATCAGCACTTGTGGAAATG---------------GGGCATCTT---
GCTCTTTGGGATGTTAATGATCCGTAG
>JN024300/B/US/1995/USPI90770EI15y95071pcWG2B7
ATGCCATCTTTAGAAATTTTAGTAATAGTA---GCATTAGTAGTAGCAGTAATAATAGCAATAGTTGTATGGTCCATAGT
ATTTATAGAATATAAGAAAATACTAAGACAAAGAAAGATAGACAGGTTAATTGATAGAATAAGAGAAAGAGCAGAAGACA
GTGGCAATGAGAGTGAAGGAGATCAAGAGGAATTATCAGCACTTGTGGAAATG---------------GGGCATCTT---
GCTCTTTGGGATGTTAATGATCTGTAG
>JN024301/B/US/1995/USPI90770EI15y95071pcWG2B1
ATGCCATCTTTAGAAATTTTAGTAATAGTA---GCATTAGTAGTAGCAGTAATAATAGCAATAGTTATATGGTCCATAGT
ATTTATAGAATATAAGAAAATACTAAGACAAAGAAAGATAGACAGGTTAATTGATAGAATAAGAGAAAGAGCAGAAGACA
GTGGCAATGAGAGTGAAGGAGATCAAGAGGAATTATCAGCACTTGTGGAAATG---------------GGGCATCTT---
GCTCTTTGGGATGTTAATGATCTGTAG
>JN024302/B/US/1995/USPI90770EI15y95071pcWG2B6
ATGCCATCTTTAGAAATTTTAGTAATAGTA---GCATTAGTAGTAGCAGTAATAATAGCAATAGTTGTATGGTCCATAGT
ATTTATAGAATATAAGAAAATACTAAGACAAAGAAAGATAGACAGGTTAATTGATAGAATAAGAGAAAGAGCAGAAGACA
GTGGCAATGAGAGTGAAGGAGATCAAGAGGAATTATCAGCACTTGTGGAAATG---------------GGGCATCTT---
GCTCTTTGGGATGTTAATGATCTGTAG
>JN024303/B/US/1995/USPI90770EI72y95091pcWG2B7
ATGCCATCTTTAGAAATTTTAGTAATAGTA---GCATTAGTAGTAGCAGTAATAATAGCAATAGTTGTATGGTCCATAGT
ATTTATAGAATATAAGAAAGTACTAAGACAAAGAAAGATAGACAGGTTAATTGATAGAATAAGAGAAAGAGCAGAAGACA
GTGGCAATGAGAGTGAAGGAGATCAAGAGGAATTATCAGCACTTGTGGAAATG---------------GGGCATCTT---
GCTCGTTGGGATGTTAATGATCTGTAG
>JN024304/B/US/1995/USPI90770EI72y95091pcWG2B2
ATGCCATCTTTAGAAATTTTAGTAATAGTA---GCATTAGTAGTAGCAGTAATAATAGCAATAGTTGTATGGTCCATAGT
ATTTATAGAATATAAGAAAATACTAAGACAAAGAAAGATAGACAGGTTAATTGATAGAATAAGAGAAAGAGCAGAAGACA
GTGGCAATGAGAGTGAAGGAGATCAAGAGGAATTATCAGCACTTGTGGAAATG---------------GGGCATCTT---
GCTCGTTGGGATGTTAATGATCTGTAG
>JN024305/B/US/1995/USPI90770EI72y95091pcWG2B4
ATGCCATCTTTAGAAATTTTAGTAATAGTA---GCATTAGTAGTAGCAGTAATAATAGCAATAGTTGTATGGTCCATAGT
ATTTATAGAATATAAGAAAATACTAAGACAAAGAAAGATAGACAGGTTAATTGACAGAATAAGAGAAAGAGCAGGAGACA
GTGGCAATGAGAGTGAAGGAGATCAAGAGGAATTATCAGCACTTGTGGAAATG---------------GGGCATCTT---
GCTCGTTGGGATGTTAATGATCTGTAG
>JN024306/B/US/1995/USPI90770EI72y95091pcWG2B1
ATGCCATCTTTAGAAATTTTAGTAATAGTA---GCATTAGTAGTAGCAGTAATAATAGCAATAGTTGTATGGTCCATAGT
ATTTATAGAATATAAGAAAATACTAAGACAAAGAAAGATAGACAGGTTAATTGATAGAATAAGAGAAAGAGCAGAAGACA
GTGGCAATGAGAGTGAAGGAGATCAAGAGGAATTATCAGCACTTGTGGAAATG---------------GGGCATCTT---
GCTCTTTGGGATGTTAATGATCTGTAG
>JN024307/B/US/1995/USPI90770EI72y95091pcWG2B5
ATGCCATCTTTAGAAATTTTAGTAATAGTA---GCATTAGTAGTAGCAGTAATAATAGCAATAGTTGTATGGTCCATAGT
ATTTATAGAATATAAGAAAATACTAAGACAAAGAAAGATAGACAGGTTAATTGATAGAATAAGAGAAAGAGCAGAAGACA
GTGGCAATGAGAGTGAAGGAGATCAAGAGGAATTATCAGCACTTGTGGAAATG---------------GGGCATCTT---
GCTCTTTGGGATGTTAATGATCTGTAG
>JN024308/B/US/1995/USPI90770EI72y95091pcWG2B10
ATGCCATCTTTAGAAATTTTAGTAATAGTA---GCATTAGTAGTAGCAGTAATAATAGCAATAGTTGTATGGTCCATAGT
ATTTATAGAATATAAGAAAATACTAAGACAAAGAAAGATAGACAGGTTAATTGATAGAATAAGAGAAAGAGCAGAAGACA
GTGGCAATGAGAGTGAAGGAGATCAAGAGGAATTATCAGCACTTGTGGAAATG---------------GGGCATCTT---
GCTCGTTGGGATGTTAATGATCTGTAG
>JN024309/B/US/1995/USPI90770EI72y95091pcWG2B3
ATGCCATCTTTAGAAATTTTAGTAGTAGTA---GCATTAGTAGTAGCAGTAATAATAGCAATAGTTGTATGGTCCATAGT
ATTTATAGAATATAAGAAAATACTAAGACAAAGAAAGATAGACAGGTTAATTGATAGAATAAGAGAAAGAGCAGAAGACA
GTGGCAATGAGAGTGAAGGAGATCAAGAGGAATTATCAGCACTTGTGGAAATG---------------GGGCATCTT---
GCTCGTTGGGATGTTAATGATCTGTAG
>JN024310/B/US/1995/USPI90770EI72y95091pcWG2B8
ATGCCATCTTTAGAAATTTTAGTAATAGTA---GCATTAGTAGTAGCAGTAATAATAGCAATAGTTGTATGGTCCATAGT
ATTTATAGAATATAAGAAAATACTAAGACAAAGAAAGATAGACAGGTTAATTGATAGAATAAGAGAAAGAGCAGAAGACA
GTGGCAATGAGAGTGAAGGAGATCAAGAGGAATTATCAGCACTTGTGGAAATG---------------GGGCATCTT---
GCTCTTTGGGATGTTAATGATCTGTAG
>JN024311/B/US/1995/USPI90770EI72y95091pcWG2B6
ATGCCATCTTTAGAAATTTTAGTAATAGTA---GCATTAGTAGTAGCAGTAATAATAGCAATAGTTGTATGGTCCATAGT
ATTTATAGAATATAAGAAAATACTAAGACAAAGAAAGATAGACAGGTTAATTGATAGAATAAGAGAAAGAGCAGAAGACA
GTGGCAATGAGAGTGAAGGAGATCAAGAGGAATTATCAGCACTTGTGGAAATG---------------GGGCATCTT---
GCTCGTTGGGATGTTAATGATCTGTAG
>JN024312/B/US/1995/USPI90770EI72y95091pcWG2B9
ATGCCATCTTTAGAAATTTTAGTAATAGTA---GCATTAGTAGTAGCAGTAATAATAGCAATAGTTGTATGGTCCATAGT
ATTTATAGAATATAAGAAAATACTAAGACAAAGAAAGATAGACAGGTTAATTGATAGAATAAGAGAAAGAGCAGAAGACA
GTGGCAATGAGAGTGAAGGAGATCAAGAGGAATTATCAGCACTTGTGGAAATG---------------GGGCATCTT---
GCTCGTTGGGATGTTAATGATCTGTAG
>JN024313/B/US/1995/USPI90770EI99y95101pcWG2B5
ATGCCATCTTTAGAAATTTTAGTAATAGTA---GCATTAGTAGTAGCAGTAATAGTAGCAATAGTTGTATGGTCCATAGT
ATTTATAGAATATAAGAAAATACTAAGACAAAGAAAGATAGACAGGTTAATTGATAGAATAAGAGAAAGAGCAGAAGACA
GTGGCAATGAGAGTGAAGGAGATCAAGAGGAATTATCAGCACTTGTGGAAATG---------------GGGCATCTT---
GCTCTTTGGGATGTTAATGATCTGTAG
>JN024314/B/US/1995/USPI90770EI99y95101pcWG2B9
ATGCCATCTTTAGAAATTTTAGTAATAGTA---GCATTAGTAGTAGCAGTAATAATAGCAATAGTTGTATGGTCCATAGT
ATTTATAGAATATAAGAAAATACTAAGACAAAGAAAGATAGACAGGTTAATTGATAGAATAAGAGAAAGAGCAGAAGACA
GTGGCAATGAGAGTGAAGGAGATCAAGAGGAATTATCAGCACTTGTGGAAATG---------------GGGCATCTT---
GCTCTTTGGGATGTTAATGATCTGTAG
>JN024315/B/US/1995/USPI90770EI99y95101pcWG2B6
ATGCCATCTTTAGAAATTTTAGTAATAGTA---GCATTAGTAGTAGCAGTAATAATAGCAATAGTTGTATGGTCCATAGT
ATTTATAGAATATAAGAAAATACTAAGACAAAGAAAGATAGACAGGTTAATTGATAGAATAAGAGAAAGAGCAGAAGACA
GTGGCAATGAGAGTGAAGGAGATCAAGAGGAATTATCAGCACTTGTGGAAATG---------------GGGCATCTT---
GCTCTTTGGGATGTTAATGATCTGTAG
>JN024316/B/US/1995/USPI90770EI99y95101pcWG2B8
ATGCCATCTTTAGAAATTTTAGTAATAGTA---GCATTAGTAGTAGCAGTAATAATAGCAATAGTTGTATGGTCCATAGT
ATTTATAGAATATAAGAAAATACTAAGACAAAGAAAGATAGACAGGTTAATTGATAGAATAAGAGAAAGAGCAGAAGACA
GTGGCAATGAGAGTGAAGGAGATCAAGAGGAATTATCAGCACTTGTGGAAATG---------------GGGCATCTT---
GCTCTTTGGGATGTTAATGATCTGTAG
>JN024317/B/US/1995/USPI90770EI99y95101pcWG2B2
ATGCCATCTTTAGAAATTTTAGTAATAGTA---GCATTAGTAGTAGCAGTAATAATAGCAATAGTTGTATGGTCCATAGT
ATTTATAGAATATAAGAAAATACTAAGACAAAGAAAGATAGACAGGTTAATTGATAGAATAAGAGAAAGAGCAGAAGACA
GTGGCAATGAGAGTGAAGGAGATCAAGAGGAATTATCAGCACTTGTGGAAATG---------------GGGCATCTT---
GCTCTTTGGGATGTTAATGATCTGTAG
>JN024318/B/US/1995/USPI90770EI99y95101pcWG2B3
ATGCCATCTTTAGAAATTTTAGTAATAGTA---GCATTAGTAGTAGCAGCAATAATAGCAATAGTTGTATGGTCCATAGT
ATTTATAGAATATAAGAAAATACTAAGACAAAGAAAGATAGACAGGTTAATTGATAGAATAAGAGAAAGAGCAGAAGACA
GTGGCAATGAGAGTGAAGGAGATCAAGAGGAATTATCAGCACTTGTGGAAATG---------------GGGCATCTT---
GCTCTTTGGGATGTTAATGATCTGTAG
>JN024319/B/US/1995/USPI90770EI99y95101pcWG2B7
ATGCCATCTTTAGAAATTTTAGTAATAGTA---GCATTAGTAGTAGCAGTAATAATAGCAATAGTTGTATGGTCCATAGT
ATTTATAGAATATAAGAAAATACTAAGACAAAGAAAGATAGACAGGTTAATTGATAGAATAAGAGAAAGAGCAGAAGACA
GTGGCAATGAGAGTGAAGGAGATCAAGAGGAATTATCAGCACTTGTGGAAATG---------------GGGCATCTT---
GCTCGTTGGGATGTTAATGATCTGTAG
>JN024320/B/US/1995/USPI90770EI99y95101pcWG2B1
ATGCCATCTTTAGAAATTTTAGTAATAGTA---GCATTAGTAGTAGCAGTAATAATAGCAATAGTTGTATGGTCCATAGT
ATTTATAGAATATAAGAAAATACTAAGACAAAGAAAGATAGACAGGTTAATTGATAGAATAAGAGAAAGAGCAGAAGACA
GTGGCAATGAGAGTGAAGGAGATCAAGAGGAATTATCAGCACTTGTGGAAATG---------------GGGCATCTT---
GCTCTTTGGGATGTTAATGATCTGTAG
>JN024321/B/US/1995/USPI90770EI99y95101pcWG2B4
ATGCCATCTTTAGAAATTTTAGTAATAGTA---GCATTAGTAGTAGCAGTAATAATAGCAATAGTTGTATGGTCCATAGT
ATTTATAGAATATAAGAAAATACTAAGACAAAGAAAGATAGACAGGTTAATTGATAGAATAAGAGAAAGAGCAGAAGACA
GTGGCAATGAGAGTGAAGGAGATCAAGAGGAATTATCAGCACTTGTGGAAATG---------------GGGCATCTT---
GCTCTTTGGGATGTTAATGATCTGTAG
>JN024322/B/US/1995/USPI90770EI129y95111pcWG2B9
ATGCCATCTTTAGAAATTTTAGTAATAGTA---GCATTAGTAGTAGCAGTAATAATAGCAATAGTTGTATGGTCCATAGT
ATTTATAGAATATAAGAAAATACTAAGACAAAGAAAGATAGACAGGTTAATTGATAGAATAAGAGAAAGAGCAGAAGACA
GTGGCAATGAGAGTGAAGGAGATCAAGAGGAATTATCAGCACTTGTGGAAATG---------------GGGCATCTT---
GCTCTTTGGGATGTTAATGATCTGTAG
>JN024323/B/US/1995/USPI90770EI129y95111pcWG2B10
ATGCCATCTTTAGAAATTTTAGTAATAGTA---GCATTAGTAGTAGCAGTAATAATAGCAATAGTTGTATGGTCCATAGT
ATTTATAGAATATAAGAAAATACTAAGACAAAGAAAGATAGACAGGTTAATTGATAGAATAAGAGAAAGAGCAGAAGACA
GTGGCAATGAGAGTGAAGGAGATCAAGAGGAATTATCAGCACTTGTGGAAATG---------------GGGCATCTT---
GCTCTTTGGGATGTTAATGATCTGTAG
>JN024324/B/US/1995/USPI90770EI129y95111pcWG2B6
ATGCCATCTTTAGAAATTTTAGTAATAGTA---GCATTAGTAGTAGCAGTAATAATAGCAATAGTTGTATGGTCCATAGT
ATTTATAGAATATAAGAAAATACTAAGACAAAGAAAGATAGACAGGTTAATTGATAGAATAAGAGAAAGAGCAGAAGACA
GTGGCAATGAGAGTGAAGGAGATCAAGAGGAATTATCAGCACTTGTGGAAATG---------------GGGCATCTT---
GCTCTTTGGGATGTTAATGATCTGTAG
>JN024325/B/US/1995/USPI90770EI129y95111pcWG2B7
ATGCCATCTTTAGAAATTTTAGTAATAGTA---GCATTAGTAGTAGCAGTAATAATAGCAATAGTTGTATGGTCCATAGT
ATTTATAGAATATAAGAAAATACTAAGACAAAGAAAGATAGACAGGTTAATTGATAGAATAAGAGAAAGAGCAGAAGACA
GTGGCAATGAGAGTGAAGGAGATCAAGAGGAATTATCAGCACTTGTGGAAATG---------------GGGCATCTT---
GCTCGTTGGGATGTTAATGATCTGTAG
>JN024326/B/US/1995/USPI90770EI129y95111pcWG2B2
ATGCCATCTTTAGAAATTTTAGTAATAGTA---GCATTAGTAGTAGCAGTAATAATAGCAATAGTTGTATGGTCCATAGT
ATTTATAGAATATAAGAAAATACTAAGACAAAGAAAGATAGACAGGTTAATTGATAGAATAAGAGAAAGAGCAGAAGACA
GTGGCAATGAGAGTGAAGGAGATCAAGAGGAATTATCAGCACTTGTGGAGATG---------------GGGCATCTT---
GCTCTTTGGGATGTTAATGATCTGTAG
>JN024327/B/US/1995/USPI90770EI129y95111pcWG2B8
ATGCCATCTTTAGAAATTTTAGTAATAGTA---GCATTAGTAGTAGCAGTAATAATAGCAATAGTTGTATGGTCCATAGT
ATTTATAGAATATAAGAAAATACTAAGACAAAGAAAGATAGACAGGTTAATTGATAGAATAAGAGAAAGAGCAGAAGACA
GTGGCAATGAGAGTGAAGGAGATCAAGAGGAATTATCAGCACTTGTGGAAATG---------------GGGCATCTT---
GCTCTTTGGGATGTTAATGATCTGTAG
>JN024328/B/US/1995/USPI90770EI129y95111pcWG2B3
ATGCCATCTTTAGAAATTTTAGTAATAGTA---GTATTAGTAGTAGCAGTAATAATAGCAATAGTTGTATGGTCCATAGT
ATTTATAGAATATAAGAAAATACTAAGACAAAGAAAGATAGACAGGTTAATTGATAGAATAAGAGAAAGAGCAGAAGACA
GTGGCAATGAGAGTGAAGGAGATCAAGAGGAATTATCAGCACTTGTGGAAATG---------------GGGCATCTT---
GCTCTTTGGGATGTTAATGATCTGTAG
>JN024329/B/US/1995/USPI90770EI129y95111pcWG2B1
ATGCCATCTTTAGAAATTTTAGTAATAGTA---GCATTAGTAGTAGCAGGAATAATAGCAATAGTTGTATGGTCCATAGT
ATTTATAGAATATAAGAAAATACTAAGACAAAGAAAGATAGACAGGTTAATTGATAGAATAAGAGAAAGAGCAGAAGACA
GTGGCAACGAGAGTGAAGGAGATCAAGAGGAATTATCAGCACTTGTGGAAATG---------------GGGCATCTT---
GCTCTTTGGGATGTTAATGATCTGTAG
>JN024330/B/US/1995/USPI90770EI129y95111pcWG2B4
ATGCCATCTTTAGAAATTTTAGTAATAGTA---GCATTAGTAGTAGCAGTAATAATAGCAATAGTCGTATGGTCCATAGT
ATTTATAGAATATAAGAAAATACTAAGACAAAGAAAGATAGACAGGTTAATTGATAGAATAAGAGAAAGAGCAGAAGACA
GTGGCAATGAGAGTGAAGGAGATCAAGAGGAATTATCAGCACTTGTGGAAATG---------------GGGCATCTT---
GCTCTTTGGGATGTTAATGATCTGTAG
>JN024331/B/US/1996/USPI90770EI197y96011pcWG2B1
ATGCCATCTTTAGAAATTTTAGTAATAGTA---GCATTAGTAGTAGCAGTAATAATAGTAATAGTTGTATGGTCCATAGT
ATTTATAGAATATAAGAAAATACTAAGACAAAGAAAGATAGACAGGTTAATTGATAGAATAAGAGAAAGAGCAGAAGACA
GTGGCAATGAGAGTGAAGGAGATCAAGAGGAATTATCAGCACTTGTGGAAATG---------------GGGCATCTT---
GCTCTTTGGGATGTTAATGATCTGTAG
>JN024332/B/US/1996/USPI90770EI197y96011pcWG2B6
ATGCCATCTTTAGAAATTTTAGTAATAGTA---GCATTAGTAGTAGCAGTAATAATAGCAATAGTTGTATGGTCCATAGT
ATTTATAGAATATAAGAAAATACTAAGACAAAGAAAGATAGACAGGTTAATTGATAGAATAAGAGAAAGAGCAGAAGACA
GTGGCAATGAGAGTGAAGGAGATCAAGGGGAATTATCAGCACTTGTGGAAATG---------------GGGCATCTT---
GCTCTTTGGGATGTTAATGATCTGTAG
>JN024333/B/US/1996/USPI90770EI197y96011pcWG2B8
ATGCCATCTTTAGAAATTTTAGTAATAGTA---GCATTAGTAGTAGCAGTAATAATAGCAATAGTTGTATGGTCCATAGT
ATTTATAGAATATAAGAAAATACTAAGACAAAGAAAGATAGACAGGTTAATTGATAGAATAAGAGAAAGAGCAGAAGACG
GTGGCAATGAGAGTGAAGGAGATCAAGAGGAATTATCAGCACTTGTGGAAATG---------------GGGCATCTT---
GCTCTTTGGGATGTTAATGATCTGTAG
>JN024334/B/US/1996/USPI90770EI197y96011pcWG2B9
ATGCCATCTTTAGAAATTTTAGTAATAGTA---GCATTAGTAGTAGCAGTAATAATAGTAATAGTTGTATGGTCCATAGT
ATTTATAGAATATAAGAAAATACTAAGACAAAGAAAGATAGACAGGTTAATTGATAGAATAAGAGAAAGAGCAGAAGACA
GTGGCAATGAGAGTGAAGGAGATCAAGAGGAATTATCAGCACTTGTGGAAATG---------------GGGCATCTT---
GCTCTTTGGGATGTTAATGATCTGTAG
>JN024335/B/US/1996/USPI90770EI197y96011pcWG2B2
ATGCCATCTTTAGAAATTTTAGTAATAGTA---GCATTAGTAGTAGCAGTAATAATAGTAATAGTTGTATGGTCCATAGT
ATTTATAGAATATAAGAAAATACTAAGACAAAGAAAGATAGACAGGTTAATTGATAGAATAAGAGAAAGAGCAGAAGACA
GTGGCAATGAGAGTAAAGGAGATCAAGAGGAATTATCAGCACTTGTGGAAATG---------------GGGCATCTT---
GCTCTTTGGGATGTTAATGATCTGTAG
>JN024336/B/US/1996/USPI90770EI197y96011pcWG2B7
ATGCCATCTTTAGAAATTTTAGTAATAGTA---GCATTAGTAGTAGCAGTAATAATAGTAATAGTTGTATGGTCCATAGT
ATTTATAGAATATAAGAAAATACTAAGACAAAGAAAGATAGACAGGTTAATTGATAGAATAAGAGAAAGAGCAGAAGACA
GTGGCAATGAGAGTGAAGGAGATCAAGAGGAATTATCAGCACTTGTGGAAATG---------------GGGCATCTT---
GCTCTTGGGGATGTTAATGATCTGTAG
>JN024337/B/US/1996/USPI90770EI197y96011pcWG2B5
ATGCCATCTTTAGAAATTTTAGTAATAGTA---GCATTAGTAGTAGCAGTAATAATAGCAATAGTCGTATGGTCCATAGT
ATTTATAGAATATAAGAAAATACTAAGACAAAGAAAGATAGACAGGTTAATTGATAGAATAAGAGAAAGAGCAGAAGACA
GTGGCAATGAGAGTGAAGGAGATCAAGAGGAATTATCAGCACTTGTGGAAATG---------------GGGCATCTT---
GCTCTTTGGGATGTTAATGATCTGTAG
>JN024338/B/US/1996/USPI90770EI197y96011pcWG2B3
ATGCCATCTTTAGAAATTTTAGTAATAGTA---GCATTAGTAGTAGCAGTAATAATAGTAATAGTTGTATGGTCCATAGT
ATTTATAGAATATAAGAAAATACTAAGACAAAGAAAGATAGACAGGTTAATTGATAGAATAAGAGAAAGTGCAGAAGACA
GTGGCAATGAGAGTGAAGGAGATCAAGAGGAATTATCAGCACTTGTGGAAATG---------------GGGCATCTT---
GCTCTTTGGGATGTTAATGATCTGTAG
>JN024339/B/US/2005/USPI88403EI14y05121pcWG2B9
ATGCAACCTTTAGTAATATTAGCAATAGTA---GCACTAGTAGTAGTAGCAATAATAGCAATAGTTGTGTGGTCCTTAGT
ACTCATAGAATATAGGAAAATATTAAGACAAAGAAAAATAGACAGGTTAATTGATAGAATAAGAGAGAGAGCAGAAGATA
GTGGCAATGAAAGTGAAGGAGATCATGAGGAATTGTCTATGCTTGTGGAAATG---------------GGGCATCAT---
GCTCCTTGGGATATTGATGATCTGTAG
>JN024340/B/US/2005/USPI88403EI14y05121pcWG2B5
ATGCAACCTTTAGTAATATTAGCAATAGTA---GCACTAGTAGTAGTAGCAATAATAGCAATAGTTGTGTGGTCCTTAGT
ACTCATAGAATATAGGAAAATATTAAGACAAAGAAAAATAGACAGGTTAATTGATAGAATAAGAGAGAGAGCAGAAGATA
GTGGCAATGAAAGTGAAGGAGATCATGAGGAATTGTCTATGCTTGTGGAAATG---------------GGGCATCAT---
GCTCCTTGGGATATTGATGATCTGTAG
>JN024341/B/US/2005/USPI88403EI14y05121pcWG2B2
ATGCAACCTTTAGTAATATTAGCAATAGTA---GCACTAGTAGTAGTAGCAATAATAGCAATAGTTGTGTGGTCCTTAGT
ACTCATAGAATATAGGAAAATATTAAGACAAAGAAAAATAGACAGGTTAATTGATAGAATAAGAGAGAGAGCAGAAGATA
GTGGCAATGAAAGTGAAGGAGATCATGAGGAATTGTCTATGCTTGTGGAAATG---------------GGGCATCAT---
GCTCCTTGGGATATTGATGATCTGTAG
>JN024342/B/US/2005/USPI88403EI14y05121pcWG2B6
ATGCAACCTTTAGTAATATTAGCAATAGTA---GCACTAGTAGTAGTAGCAATAATAGCAATAGTTGTGTGGTCCTTAGT
ACTCATAGAATATAGGAAAATATTAAGACAAAGAAAAATAGACAGGTTAATTGATAGAATAAGAGAGAGAGCAGAAGATA
GTGGCAATGAAAGTGAAGGAGATCATGAGGAATTGTCTATGCTTGTGGAAATG---------------GGGCATCAT---
GCTCCTTGGGATATTGATGATCTGTAG
>JN024343/B/US/2005/USPI88403EI14y05121pcWG2B4
ATGCAACCTTTAGTAATATTAGCAATAGTA---GCACTAGTAGTAGTAGCAATAATAGCAATAGTTGTGTGGTCCTTAGT
ACTCATAGAATATAGGAAAATATTAAGACAAAGAAAAATAGACAGGTTAATTGATAGAATAAGAGAGAGAGCAGAAGATA
GTGGCAATGAAAGTGAAGGAGATCATGAGGAATTGTCTATGCTTGTGGAAATG---------------GGGCATCAT---
GCTCCTTGGGATATTGATGATCTGTAG
>JN024344/B/US/2005/USPI88403EI14y05121pcWG2B7
ATGCAACCTTTAGTAATATTAGCAATAGTA---GCACTAGTAGTAGTAGCAATAATAGCAATAGTTGTGTGGTCCTTAGT
ACTCATAGAATATAGGAAAATATTAAGACAAAGAAAAATAGACAGGTTAATTGATAGAATAAGAGAGAGAGCAGAAGATA
GTGGCAATGAAAGTGAAGGAGATCATGAGGAATTGTCTATGCTTGTGGAAATG---------------GGGCATCAT---
GCTCCTTGGGATATTGATGATCTGTAG
>JN024345/B/US/2005/USPI88403EI14y05121pcWG2B1
ATGCAACCTTTAGTAATATTAGCAATAGTA---GCACTAGTAGTAGTAGCAATAATAGCAATAGTTGTGTGGTCCTTAGT
ACTCATAGAATATAGGAAAATATTAAGACAAAGAAAAATAGACAGGTTAATTGATAGAATAAGAGAGAGAGCAGAAGATA
GTGGCAATGAAAGTGAAGGAGATCATGAGGAATTGTCTATGCTTGTGGAAATG---------------GGGCATCAT---
GCTCCTTGGGATATTGATGATCTGTAG
>JN024346/B/US/2005/USPI88403EI14y05121pcWG2B10
ATGCAACCTTTAGTAATATTAGCAATAGTA---GCACTAGTAGTAGTAGCAATAATAGCAATAGTTGTGTGGTCCTTAGT
ACTCATAGAATATAGGAAAATATTAAGACAAAGAAAAATAGACAGGTTAATTGATAGAATAAGAGAGAGAGCAGAAGATA
GCGGCAATGAAAGTGAAGGAGATCATGAGGAATTGTCTATGCTTGTGGAAATG---------------GGGCATCAT---
GCTCCTTGGGATATTGATGATCTGTAG
>JN024347/B/US/2005/USPI88403EI14y05121pcWG2B8
ATGCAGCCTTTAGTAATATTAGCAATAGTA---GCACTAGTAGTAGTAGCAATAATAGCAATAGTTGTGTGGTCCTTAGT
ACTCATAGAATATAGGAAAATATTAAGACAAAGAAAAATAGACAGGTTAATTGATAGAATAAGAGAGAGAGCAGAAGATA
GTGGCAATGAAAGTGAAGGAGATCATGAGGAATTGTCTATGCTTGTGGAAATG---------------GGGCATCAT---
GCTCCTTGGGATATTGATGATCTGTAG
>JN024348/B/US/2005/USPI88403EI14y05121pcWG2B3
ATGCAACCTTTAGTAATATTAGCAATAGTA---GCACTAGTAGTAGTAGCAATAATAGCAATAGTTGTGTGGTCCTTAGT
ACTCATAGAATATAGGAAAATATTAAGACAAAGAAAAATAGACAGGTTAATTGATAGAATAAGAGAGAGAGCAGAAGGTA
GTGGCAATGAAAGTGAAGGAGATCATGAGGAATTGTCTATGCTTGTGGAAATG---------------GGGCATCAT---
GCTCCTTGGGATATTGATGATCTGTAG
>JN024349/B/US/2005/USPI38417EI25y05051pcWG2B4
ATGAACTCTTTATCAATAGTAGCAATAGTA---GCATTAGTAATAGTAGCAATAATAGCAATAGTGGTGTGGACTATAGT
ATTCATAGAGTATAACAAAATATTAAAACAAAGAAAAATAGATAAGTTACTTAATAGAATACTAGAAAGAGCAGAAGACA
GTGGCAATGAGAGTGAAGGGGATCAGGAGGAATTGTCAGCACTGGTGGAGATG---------------GGGCATCAT---
GCTCCTTGGGATGTTGATGATCTGTAA
>JN024350/B/US/2005/USPI38417EI25y05051pcWG2B1
ATGAACTCTTTATCAATAGTAGCAATAGTA---GCATTAGTAATAGTAGCAATAATAGCAATAGTGGTGTGGACTATAGT
ATTCATAGAGTATAACAAAATATTAAAACAAAGAAAAATAGATAAGTTACTTAATAGAATACTAGAAAGAGCAGAAGACA
GTGGCAATGAGAGTGAAGGGGATCAGGAGGAATTGTCAGCACTGGTGGAGATG---------------GGGCATCAT---
GCTCCTTGGGATGTTAATGATCTGTAA
>JN024351/B/US/2005/USPI38417EI25y05051pcWG2B5
ATGAACTCTTTATCAATAGTAGCAATAGTA---GCATTAGTAATAGTAGCAATAATAGCAATAGTGGTGTGGACTATAGT
ATTCATAGAGTATAACAAAATATTAAAACAAAGAAAAATAGATAAGTTACTTAATAGAATACTAGAAAGAGCAGAAGACA
GTGGCAATGAGAGTGAAGGGGATCAGGAGGAATTGTCAGCACTGGTGGAGATG---------------GGGCATCAT---
GCTCCTTGGGATGTTGATGATCTGTAA
>JN024352/B/US/2005/USPI38417EI25y05051pcWG2B2
ATGAACTCTTTATCAATAGTAGCAATAGTA---GCATTAGTAATAGTAGCAATAATAGCAATAGTGGTGTGGACTATAGT
ATTCATAGAGTATAACAAAATATTAAAACAAAGAAAAATAGATAAGTTACTTAATAGAATACTAGAAAGAGCAGAAGACA
GTGGCAATGAGAGTGAAGGGGATCAGGAGGAATTGTCAGCACTGGTGGAGATG---------------GGGCATCAT---
GCTCCTTGGGATGTTGATGATCTGTAA
>JN024353/B/US/2005/USPI38417EI25y05051pcWG2B3
ATGAACTCTTTATCAATAGTAGCAATAGTA---GCATTAGTAATAGTAGCAATAATAGCAATAGTGGTGTGGACTATAGT
ATTCATAGAGTATAACAAAATATTAAAACAAAGAAAAATAGATAAGTTACTTAATAGAATACTAGAAAGAGCAGAAGACA
GTGGCAATGAGAGTGAAGGGGATCAGGAGGAATTGTCAGCACTGGTGGAGATG---------------GGGCATCAT---
GCTCCTTGGGATGTTGATGATCTGTAA
>JN024354/B/US/2005/USPI38417EI33y05051pcWG2B4
ATGAACTCTTTATCAATAGTAGCAATAGTA---GCATTAGTAATAGTAGCAATAATAGCAATAGTGGTGTGGACTATAGT
ATTCATAGAGTATAACAAAATATTAAAACAAAGAAAAATAGATAAGTTACTTAATAGAATACTAGAAAGAGCAGAAGACA
GTGGCAATGAGAGTGAAGGGGATCAGGAGGAATTGTCAGCACTGGTGGAGATG---------------GGGCATCAT---
GCTCCTTGGGATGTTAATGATCTGTAA
>JN024355/B/US/2005/USPI38417EI33y05051pcWG2B11
ATGAACTCTTTATCAATAGTAGCAATAGTA---GCATTAGTAATAGTAGCAATAATAGCAATAGTGGTGTGGACTATAGT
ATTCATAGAATATAACAAAATATTAAAACAAAGAAAAATAGATAAGTTACTTAATAGAATACTAGAAAGAGCAGAAGACA
GTGGCAATGAGAGTGAAGGGGATCAGGAGGAATTGTCAGCACTGGTGGAGATG---------------GGGCATCAT---
GCTCCTTGGGATGTTGATGATTTGTAA
>JN024356/B/US/2005/USPI38417EI33y05051pcWG2B16
ATGAACTCTTTATCAATAGTAGCAATAGTA---GCATTAGTAATAGTAGCAATAATAGCAATAGTGGTGTGGACTATAGT
ATTCATAGAGTATAACAAAATATTAAAACAAAGAAAAATAGATAAGTTACTTAATAGAATACTAGAAAGAGCAGAAGACA
GTGGCAATGAGAGTGAAGGGGATCAGGAGGAATTGTCAGCACTGGTGGAGATG---------------GGGCATCAT---
GCTCCTTGGGATGTTGATGATCTGTAA
>JN024357/B/US/2005/USPI38417EI33y05051pcWG2B12
ATGAACTCTTTATCAATAGTAGCAATAGTA---GCATTAGTAATAGTAGCAATAATAGCAATAGTGGTGTGGACTATAGT
ATTCATAGAGTATAACAAAATATTAAAACAAAGAAAAATAGATAAGTTACTTAATAGAATACTAGAAAGAGCAGAAGACA
GTGGCAATGAGAGTGAAGGGGATCAGGAGGAATTGTCAGCACTGGTGGAGATG---------------GGGCATCAT---
GCTCCTTGGGATGTCGATGATCTGTAA
>JN024358/B/US/2005/USPI38417EI33y05051pcWG2B1
ATGAACTCTTTATCAATAGTAGCAATAGTA---GCATTAGTAATAGTAGCAATAATAGCAATAGTGGTGTGGACTATAGT
ATTCATAGAGTATAACAAAATATTAAAACAAAGAAAAATAGATAAGTTGCTTAATAGAATACTAGAAAGAGCAGAAGACA
GTGGCAATGAGAGTGAAGGGGATCAGGAGGAATTGTCAGCACTGGTGGAGATG---------------GGGCATCAT---
GCTCCTTGGGATGTTGATGATCTGTAA
>JN024359/B/US/2005/USPI38417EI33y05051pcWG2B6
ATGAACTCTTTATCAATAGTAGCAATAGTA---GCATTAGTAATAGTAGCAATAATAGCAATAGTGGTGTGGACTATAGT
ATTCATAGAGTATAACAAAATATTAAAACAAAGAAAAATAGATAAGTTACTTAATAGAATACTAGAAAGAGCAGAAGACA
GTGGCAATGAGAGTGAAGGGGATCAGGAGGAATTGTCAGCACTGGTGGAGATG---------------GGGCATCAT---
GCTCCTTGGGATGTTGATGATCTGTAA
>JN024360/B/US/2005/USPI38417EI33y05051pcWG2B17
ATGAACTCTTTATCAATAGTAGCAATAGTA---GCATTAGTAATAGTAGCAATAATAGCAATAGTGGTGTGGACTATAGT
ATTCATAGAGTATAACAAAATATTAAAACAAAGAAAAATAGATAAGTTACTTAATAGAATACTAGAAAGAGCAGAAGACA
GTGGCAATGAGAGTGAAGGGGATCAGGAGGAATTGTCAGCACTGGTGGAGATG---------------GGGCATCAT---
GCTCCTTGGGATGTTGATGATCTGTAA
>JN024361/B/US/2005/USPI38417EI33y05051pcWG2B7
ATGAACTCTTTATCAATAGTAGCAATAGTA---GCATTAGTAATAGTAGCAATAATAGCAATAGTGGTGTGGACTATAGT
ATTCATAGAGTATAACAAAATATTAAAACAAAGAAAAATAGATAAGTTACTTAATAGAATACTAGAAAGAGCAGAAGACA
GTGGCAATGAGAGTGAAGGGGATCAGGAGGAATTGTCAGCACTGGTGGAGATG---------------GGGCATCAT---
GCTCCTTGGGATGTTGATGATCTGTAA
>JN024362/B/US/2005/USPI38417EI33y05051pcWG2B13
ATGAACTCTTTATCAATAGTAGCAATAGTA---GCATTAGTAATAGTAGCAATAATAGCAATAGTGGTGTGGACTATAGT
ATTCATAGAGTATAACAAAATATTAAAACAAAGAAAAATAGATAAGTTACTTAATAGAATACTAGAAAGAGCAGAAGACA
GTGGCAATGAGAGTGAAGGGGATCAGGAGGAATTGTCAGCACTGGTGGAGATG---------------GGGCATCAT---
GCTCCTTGGGATGTTGATGATCTGTAA
>JN024363/B/US/2005/USPI38417EI33y05051pcWG2B2
GTGAACTCTTTATCAATAGTAGCAATAGTA---GCATTAGTAATAGTAGCAATAATAGCAATAGTGGTGTGGACTATAGT
ATTCATAGAGTATAACAAAATATTAAAACAAAGAAAAATAGATAAGTTACTTAATAGAATACTAGAAAGAGCAGAAGACA
GTGGCAATGAGAGTGAAGGGGATCAGGAGGAATTGTCAGCACTGGTGGAGATG---------------GGGCATCAT---
GCTCCTTGGGATGTTGATGGTCTGTAA
>JN024364/B/US/2005/USPI38417EI40y05051pcWG2B5
ATGAACTCTTTATCAATAGTAGCAATAGTA---GCATTAGTAATAGTAGCAATAATAGCAATAGTGGTGTGGACTATAGT
ATTCATAGAGTATAACAAAATATTAAAACAAAGAAAAATAGATAAGTTACTTAATAGAATACTAGAAAGAGCAGAAGACA
GTGGCAATGAGAGTGAAGGGGATCAGGAGGAATTGTCAGCACTGGTGGAGATG---------------GGGCATCAT---
GCTCCTTGGGATGTTGATGATCTGTAA
>JN024365/B/US/2005/USPI38417EI40y05051pcWG2B10
ATGAACTCTTTATCAATAGTAGCAATAGTA---GCATTAGTAATAGTAGCAATAATAGCAATAGTGGTGTGGACTATAGT
ATTCATAGAGTATAACAAAATATTAAAACAAAGAAAAATAGATAAGTTACTTAATAGAATACTAGAAAGAGCAGAAGACA
GTGGCAATGAGAGTGAAGGGGATCAGGAGGAATTGTCAGCACTGGTGGAGATG---------------GGGCATCAT---
GCTCCTTGGGATGTTAATGATCTGTAA
>JN024366/B/US/2005/USPI38417EI40y05051pcWG2B2
ATGAACTCTTTATCAATAGTAGCAATAGTA---GCATTAGTAATAGTAGCAATAATAGCAATAGTGGTGTGGACTATAGT
ATTCATAGAGTATAACAAAATATTAAAACAAAGAAAAATAGATAAGTTACTTAATAGAATACTAGAAAGAGCAGAAGACA
GTGGCAATGAGAGTGAAGGGGATCAGGAGGAATTGTCAGCACTGGTGGAGATG---------------GGGCATCAT---
GCTCCTTGGGATGTTGATGATCTGTAA
>JN024367/B/US/2005/USPI38417EI40y05051pcWG2B7
ATGAACTCTTTATCAATAGTAGCAATAGTA---GCATTAGTAATAGTAGCAATAATAGCAATAGTGGTGTGGACTATAGT
ATTCATAGAGTATAACAAAATATTAAAACAAAGAAAAATAGATAAGTTACTTAATAGAATACTAGAAAGAGCAGAAGACA
GTGGCAATGAGAGTGAAGGGGATCAGGAGGAATTGTCAGCACTGGTGGAGATG---------------GGGCATCAT---
GCTCCTTGGGATGTTGATGATCTGTAA
>JN024368/B/US/2005/USPI38417EI40y05051pcWG2B1
ATGAACTCTTTATCAATAGTAGCAATAGTA---GCATTAGTAATAGTAGCAATAATAGCAATAGTGGTGTGGACTATAGT
ATTCATAGAGTATAACAAAATATTAAAACAAAGAAAAATAGATAAGTTACTTAATAGAATACTAGAAAGAGCAGAAGACA
GTGGCAATGAGAGTGAAGGGGATCAGGAGGAATTGTCAGCACTGGTGGAGATG---------------GGGCATCAT---
GCTCCTTGGGATGTTGATGATCTGTAA
>JN024369/B/US/2005/USPI38417EI40y05051pcWG2B11
ATGAACTCTTTATCAATAGTAGCAATAGTA---GCATTAGTAATAGTAGCAATAATAGCAATAGTGGTGTGGACTATAGT
ATTCATAGAGTATAACAAAATATTAAAACAAAGAAAAATAGATAAGTTACTTAATAGAATACTAGAAAGAGCAGAAGACA
GTGGCAATGAGAGTGAAGGGGATCAGGAGGAATTGTCAGCACTGGTGGAGATG---------------GGGCATCAT---
GCTCCTTGGGATGTTGATGATCTGTAA
>JN024370/B/US/2005/USPI38417EI40y05051pcWG2B12
ATGAACTCTTTATCAATAGTAGCAATAGTA---GCATTAGTAATAGTAGCAATAATAGCAATAGTGGTGTGGACTATAGT
ATTCATAGAGTATAACAAAATATTAAAACAAAGAAAAATAGATAAGTTACTTAATAGAATACTAGAAAGAGCAGGAGACA
GTGGCAATGAGAGTGAAGGGGATCAGGAGGAATTGTCAGCACTGGTGGAGATG---------------GGGCATCAT---
GCTCCTTGGGATGTTGATGATCTGTAA
>JN024371/B/US/2005/USPI38417EI40y05051pcWG2B6
ATGAACTCTTTATCAATAGTAGCAATAGTA---GCATTAGTAATAGTAGCAATAATAGCAATAGTGGTGTGGACTATAGT
ATTCATAGAGTATAACAAAATATTAAAACAAAGAAAAATAGATAAGTTACTTAATAGAATACTAGAAAGAGCAGAAGACA
GTGGCAATGAGAGTGAAGGGGATCAGGAGGAATTGTCAGCACTGGTGGAGATG---------------GGGCATCAT---
GCTCCTTGGGATGTTGATGATCTGTAA
>JN024372/B/US/2005/USPI38417EI40y05051pcWG2B9
ATGAACTCTTTATCAATAGTAGCAATAGTA---GCATTAGTAATAGTAGCAATAATAGCAATAGTGGTGTGGACTATAGT
ATTCATAGAGTATAACAAAATACTAAAACAAAGAAAAATAGATAAGTTACTTAATAGAATACTAGAAAGAGCAGAAGACA
GTGGCAATGAGAGTGAAGGGGATCAGGAGGAATTGTCAGCACTGGTGGAGATG---------------GGGCATCAT---
GCTCCTTGGGATGTTGATGATCTGTAA
>JN024373/B/US/2005/USPI38417EI40y05051pcWG2B3
ATGAACTCTTTATCAATAGTAGCAATAGTA---GCATTAGTAATAGTAGCAATAATAGCAATAGTGGTGTGGACTATAGT
ATTCATAGAGTATAACAAAATATTAAAACAAAGAAAAATAGATAAGTTACTTAATAGAATACTAGAAAGAGCAGAAGACA
GTGGCAATGAGAGTGAAGGGGATCAGGAGGAATTGTCAGCACTGGTGGAGATG---------------GGGCATCAT---
GCTCCTTGGGATGTTAATGATCTGTAA
>JN024374/B/US/2005/USPI38417EI40y05051pcWG2B4
ATGAACTCTTTATCAATAGTAGCAATAGTA---GCATTAGTAATAGTAGCAATAATAGCAATAGTGGTGTGGACTATAGT
ATTCATGGAGTATAACAAAATATTAAAACAAAGAAAAATAGATAAGTTACTTAATAGAATACTAGAAAGAGCAGAAGACA
GTGGCAATGAGAGTGAAGGGGATCAGGAGGAATTGTCAGCACTGGTGGAGATG---------------GGGCATCAT---
GCTCCTTGGGATGTTGATGATCTGTAA
>JN024375/B/US/2005/USPI38417EI40y05051pcWG2B8
ATGAACTCTTTATCAATAGTAGCAATAGTA---GCATTAGTAATAGTAGCAATAATAGCAATAGTGGTGTGGACTATAGT
ATTCATAGAGTATAACAAAATATTAAAACAAAGAAAAATAGATAAGTTACTTAATAGAATACTAGAAAGAGCAGAAGACA
GTGGCAATGAGAGTGAAGGGGATCAGGAGGAATTGTCAGCACTGGTGGAGATG---------------GGGCATCAT---
GCTCCTTGGGATGTTGATGATCTGTAA
>JN024376/B/US/2005/USPI38417EI53y05061pcWG2B7
ATGAACTCTTTATCAATAGTAGCAATAGTA---GCATTAGTAATAGTAGCAATAATAGCAATAGTGGTGTGGACTATAGT
ATTCATAGAGTATAACAAAATATTAAAACAAAGAAAAATAGATAAGTTACTTAATAGAATACTAGAAAGAGCAGAAGACA
GTGGCAATGAGAGTGAAGGGGATCAGGAGGAATTGTCAGCACTGGTGGAGATG---------------GGGCATCAT---
GCTCCTTGGGATGTTGATGATCTGTAA
>JN024377/B/US/2005/USPI38417EI53y05061pcWG2B5
ATGAACTCTTTATCAATAGTAGCAATAGTA---GCATTAGTAATAGTAGCAATAATAGCAATAGTGGCGTGGACTATAGT
ATTCATAGAGTATAACAAAATATTAAAACAAAGAAAAATAGAGAAGTTACTTAATAGAATACTAGAAAGAGCAGAAGACA
GTGGCAATGAGAGTGAAGGGGATCAGGAGGAATTGTCAGCACTGGTGGAGATG---------------GGGCATCAT---
GCTCCTTGGGATGTTGATGATCTGTAA
>JN024378/B/US/2005/USPI38417EI53y05061pcWG2B8
ATGAACTCTTTATCAATAGTAGCAATAGTA---GCATTAGTAATAGTAGCAATAATAGCAATAGTGGTGTGGACTATGGT
ATTCATAGAGTATAACAAAATATTAAAACAAAGAAAAATAGATAAGTTACTTAATAGAATACTAGAAAGAGCAGAAGACA
GTGGCAATGAGAGTGAAGGGGATCAGGAGGAATTGTCAGCACTGGTGGAGATG---------------GGGCATCAT---
GCTCCTTGGGATGTTGATGATCTGTAA
>JN024379/B/US/2005/USPI38417EI53y05061pcWG2B1
ATGAACTCTTTATCAATAGTAGCAATAGTA---GCATTAGTAATAGTAGCAATAATAGCAATAGTGGTGTGGACTATAGC
ATTCATAGAGTATAACAAAATATTAAAACAAAGAAAAATAGATAAGTTACTTAATAGAATACTAGAAAGAGCAGAAGACA
GTGGCAATGAGAGTGAAGGGGATCAGGAGGAATTGTCAGCACTGGTGGAGATG---------------GGGCATCAT---
GCTCCTTGGGATGTTGATGATCTGTAA
>JN024380/B/US/2005/USPI38417EI53y05061pcWG2B9
ATGAACTCTTTATCAATAGTAGCAATAGTA---GCATTAGTAATAGTAGCAATAATAGCAATAGTGGTGTGGACTATAGT
ATTCATAGAGTATAACAAAATATTAAAACAAAGAAAAATAGATAAGTTACTTAATAGAATACTAGAAAGAGCAGAAGACA
GTGGCAATGAGAGTGAAGGGGATCAGGAGGAATTGTCAGCACTGGTGGAGATG---------------GGGCATCAT---
GCTCCTTGGGATGTTAATGATCTGTAA
>JN024381/B/US/2005/USPI38417EI53y05061pcWG2B4
ATGAACTCTTTATCAATAGTAGCAATAGTA---GCATTAGTAATAGTAGCAATAATAGCAATAGTGGTGTGGACTATAGT
ATTCATAGAGTATAACAAAATATTAAAACAAAGAAAAATAGATAAGTTACTTAATAGAATACTAGAAAGAGCAGAAGACA
GTGGCAATGAGAGTGAAGGGGATCAGGAGGAATTGTCAGCACTGGTGGAGATG---------------GGGCATCAT---
GCTCCTTGGGATGTTGATGATCTGTAA
>JN024382/B/US/2005/USPI38417EI53y05061pcWG2B6
ATGAACTCTTTATCAATAGTAGCAATAGTA---GCATTAGTAATAGTAGCAATAATAGCAATAGTGGTGTGGACTATAGT
ATTCATAGAGTATAACAAAATATTAAAACAAAGAAAAATAGATAAGTTACTTAATAGAATACTAGAAAGAGCAGAAGACA
GTGGCAATGAGAGTGAAGGGGATCAGGAGGAATTGTCAGCACTGGTGGAGATG---------------GGGCATCAT---
GCTCCTTGGGATGTTAATGATCTGTAA
>JN024383/B/US/2005/USPI38417EI53y05061pcWG2B2
ATGAACTCTTTATCAATAATAGCAATAGTA---GCATTAGTAATAGTAGCAATAATAGCAATAGTGGTGTGGACTATAGT
ATTCATAGAGTATAACAAAATATTAAAACAAAGAAAAATAGATAAGTTACTTAATGGAATACTAGAAAGAGCAGAAGACA
GTGGCAATGAGAGTGAAGGGGATCAGGAGGAATTGTCAGCACTGGTGGAGATG---------------GGGCATCAT---
GCTCCTTGGGATGTTGATGATCTGTAA
>JN024384/B/US/2005/USPI38417EI53y05061pcWG2B10
ATGAACTCTTTATCAATAGTAGCAATAGTA---GCATTAGTAATAGTAGCAATAATAGCAATAGTGGTGTGGACTATAGT
ATTCATAGAGTATAACAAAATATTAAAACAAAGAAAAATAGATAAGTTACTTAATAGAATACTAGAAAGAGCAGAAGACA
GTGGCAATGAGAGTGAAGGGGATCAGGAGGAATTGTCAGCACTGGTGGAGATG---------------GGGCATCAT---
GCTCCTTGGGATGTTGATGATCTGTAA
>JN024385/B/US/2005/USPI38417EI53y05061pcWG2B3
ATGAACTCTTTATCAATAGTAGCAATAGTA---GCATTAGTAATAGTAGCAATAATAGCAATAGTGGTGTGGACTATAGT
ATTCATAGAGTATAACAAAATATTAAAACAAAGAAAAATAGATAAGTTACTTAATAGAATACTAGAAAGAGCAGAAGACA
GTGGCAATGAGAGTGAAGGGGATCAGGAGGAATTGTCAGCACTGGTGGAGATG---------------GGGCATCAT---
GCTCCTTGGGATGTTGATGATCTGTAA
>JN024386/B/US/2005/USPI38417EI83y05071pcWG2B4
ATGAACTCTTTATCAATAGTAGCAATAGTA---GCATCAGTAATAGTAGCAATAATAGCAATAGTGGTGTGGACTATAGT
ATTCATAGAGTATAACAAAATATTAAAACAAAGAAAAATAGATAAGTTACTTAATAGAATACTAGAAAGAGCAGAAGACA
GTGGCAATGAGAGTGAAGGGGATCAGGAGGAATTGTCAGCACTGGTGGAGATG---------------GGGCATCAT---
GCTCCTTGGGATGTTGATGATCTGTAA
>JN024387/B/US/2005/USPI38417EI83y05071pcWG2B12
ATGAACTCTTTATCAATAGTAGCAATAGTA---GCATTAGTAATAGTAGCAATAATAGCAATAGTGGTGTGGACTATAGT
ATTCATAGAGTATAACAAAATATTAAAACAAAGAAAAATAGATAAGTTACTTAATAGAATACTAGAAAGAGCAGAAGACA
GTGGCAATGAGAGTGAAGGGGATCAGGAGGAATTGTCAGCACTGGTGGAGATG---------------GGGCATCAT---
GCTCCTTGGGATGTTGATGATCTGTAA
>JN024388/B/US/2005/USPI38417EI83y05071pcWG2B3
ATGAATTCTTTATCAATAGTAGCAATAGTA---GCATTAGTAATAGTAGCAATAATAGCAATAGTGGTGTGGACTATAGT
ATTCATAGAGTATAACAAAATATTAAAACAAAGAAAAATAGATAAGTTACTTAATAGAATACTAGAAAGAGCAGAAGACA
GTGGCAATGAGAGTGAAGGGGATCAGGAGGAATTGTCAGCACTGGTGGAGATG---------------GGGCATCAT---
GCTCCTTGGGATGTTGATGATCTGTAA
>JN024389/B/US/2005/USPI38417EI83y05071pcWG2B6
ATGAACTCTTTATCAATAGTAGCAATAGTA---GCATTAGTAATAGTAGCAATAATAGCAATAGTGGTGTGGACTATAGT
ATTCATAGAGTATAACAAAATATTAAAACAAAGAAAAATAGATAAGTTACTTAATAGAATACTAGAAAGAGCAGAAGACA
GTGGCAATGAGAGTGAAGGGGATCAGGAGGAATTGTCAGCACTGGTGGAGATG---------------GGGCCTCAT---
GCTCCTTGGGATGTTAATGATCTGTAA
>JN024390/B/US/2005/USPI38417EI83y05071pcWG2B11
ATGAACTCTTTATCAATAGTAGCAATAGTA---GCATTAGTAATAGTAGCAATAATAGCAATAGTGGTGTGGACTATAGT
[truncated: 140,540 more chars]
