# Supplementary material for: An integrated map of HIV genome-wide variation from a population perspective
Source: Retrovirology. 2015 Feb 15;12:18. doi: 10.1186/s12977-015-0148-6 (PMC4358901; doi:10.1186/s12977-015-0148-6)
Supplement: Additional file 3: — Software. Our Matlab toolbox developed for data visualization, genomic diversity analysis and HIV genomic alignment. Our sequence datasets are also included. [file 12977_2015_148_MOESM3_ESM.zip › HIVGenomeAnalysisToolbox/TemporaryData/Vpr_CodonAlignment.fasta]

>K03455/B/FR/1983/HXB2-LAI-IIIB-BRU
ATGGAACAAGCCCCAGAAGACCAAGGGCCACAGAGGGAGCCACACAATGAATGGACACTAGAGCTTTTAGAGGAGCTTAA
GAATGAAGCTGTTAGACATTTTCCTAGGATTTGGCTCCATGGCTTAGGGCAACATATCTATGAAACTTATGGGGATACTT
GGGCAGGAGTGGAAGCCATAATAAGAATTCTGCAACAACTGCTGTTTATCCATTTCAGAATTGGGTGTCGACATAGCAGA
ATAGGCGTT------ACTCGACAG---AGGAGAGCA---------AGAAATGGAGCCAGTAGATCCTAG
>A04321/B/FR/1983/IIIB_LAI
ATGGAACAAGCCCCAGAAGACCAAGGGCCACAGAGGGAGCCACACAATGAATGGACACTAGAGCTTTTAGAGGAGCTTAA
GAATGAAGCTGTTAGACATTTTCCTAGGATTTGGCTCCATGGCTTAGGGCAACATATCTATGAAACTTATGGGGATACTT
GGGCAGGAGTGGAAGCCATAATAAGAATTCTGCAACAACTGCTGTTTATCCATTTCAGAATTGGGTGTCGACATAGCAGA
ATAGGCGTT------ACTCAACAG---AGGAGAGCA---------AGAAATGGAGCCAGTAGATCCTAG
>A07867/B/FR/1983/LAI-J19
ATGGAACAAGCCCCAGAAGACCAAGGGCCACAGAGGGAGCCACACAATGAATGGACACTAGAGCTTTTAGAGGAGCTTAA
GAATGAANCTGTTAGACATTTTCCTAGGATTTGGCTCCATGGCTTAGGGCAACATATCTATGAAACTTATGGGGATACTT
GGGCAGGAGTGGAAGCCATAATAAGAATTCTGCAACAACTGNTGTTTATCCATTTCAGAATTGGGTGTCGACATAGCAGA
ATAGGCGTT------ACTCAACAG---AGGAGAGCA---------AGAAATGGAGCCAGTAGATCCTAG
>AB078005/B/US/1997/ARES2
ATGGAACAAGCCCCAGAAAACCAAGGGCCGCAGAGGGAGCCGCACAATGAATGGACACTAGAGCTTTTAGAGGAGCTTAA
GAGTGAAGCTGTCAGACATTTTCCTAGGGTATGGCTACGTGGCTTAGGACAGCATATCTATGAAACTTATGGGGACACTT
GGCCAGGAGTGGAAGCCATAATAAGAACTCTGCAACAACTGCTGTTTATTCATTTCAGAATTGGGTGTCAACATAGCAGA
ATAGGCATT------ACTCGACAG---AGGAGAGCA---------AGAAATGGAGCCAGTAGATCCTAA
>AB221005/B/US/1985/Ba_L
ATGGAACAAGCCCCAGAAGATCAAGGGCCACAGAGGGAGCCACACAATGAATGGACACTAGAGCTTTTAGAGGAGCTTAA
GAGTGAAGCTGTTAGACACTTTCCTAGGATATGGCTACATGGCTTAGGGCAACATATCTATGAAACTTATGGGGATACTT
GGGCAGGAGTGGAAGCCATAATAAGAATTCTGCAACAACTGCTGTTTATCCATTTCAGGATTGGGTGCCAACATAGCAGA
ATAGGTATT------ATTCAACAG---AGGAGAGCA---------AGAAATGGAGCCAGTAGATCCTAA
>AB253432/B/US/1985/Ba_L
ATGGAACAAGCCCCAGAAGATCAAGGGCCACAGAGGGAGCCACACAATGAATGGACACTAGAGCTTTTAGAGGAGCTTAA
GAGTGAAGCTGTTAGACACTTTCCTAGGATATGGCTACATGGCTTAGGGCAACATATCTATGAAACTTATGGGGATACTT
GGGCAGGAGTGGAAGCCATAATAAGAATTCTGCAACAACTGCTGTTTATCCATTTCAGGATTGGGTGCCAACATAGCAGA
ATAGGTATT------ATTCAACAG---AGGAGAGCA---------AGAAATGGAGCCAGTAGATCCTAA
>AB286955/B/JP/2004/DR6089
ATGGAACAAGCCCCAGAAGACCAAGGGCCGCAGAGAGA------------ATGGACACTGCAGCTTTTAGAGGACCTTAA
GAGTGAAGCTGTTAGACATTTTCCTAGGCCATGGCTCCTTAACTTAGGACAATATATCTATGAAACTTATGGGGATACTT
GGGCAGGAGTGGAAGCCATAATAAGAATTCTGCAACAACTTCTGTTCATTCATTTCAGAATTGGATGTCAACATAGCAGA
ATAGGCGTT------ATTCGACAG---AGGAGAGCA---------AGGAATGGAACCAGTAGATCCTAG
>AB286956/B/JP/2004/DR6089
ATGGAACAAGCCCCAGAAGACCAAGGGCCGCAGAGAGA------------ATGGACAATACAGCTTTTAGAGGACCTTAA
GAGTGAAGCTGTTAGACATTTTCCTAGGCCATGGCTCCTTAACTTAGGACAATATATCTATGAAACTTATGGGGATACTT
GGGCAGGAGTGGAAGCCATAATAAGAATTCTGCAACAACTTCTGTTCATTCATTTCAGAATTGGATGTCAACATAGCAGA
ATAGGCGTT------ATTCGACAG---AGGAGAGCA---------AGGAATGGAACCAGTAGATCCTAG
>AB287363/B/JP/2005/DR6538
ATGGAACAAGCCCCAGAAGACCAAGGGACACAGAGGGAGCCATACAATGAATGGACACTAGAACTTTTAGAGGAGCTTAA
GAGAGAAGCTGTTAGACATTTTCCTAGGCCATGGCTCCATAGCCTAGGACAACATATTTATGAAACTTATGGGGATACTT
GGGCAGGAGTGGAAGCCATAATAAGAATTCTGCAACAACTGCTGTTTATCCATTTCAGAATCGGGTGTCAACATAGCAGA
ATAGGCATT------ATTCCACAG---AGGAGAGCA------AGAAGAAATGGAGCCAGTAGATCCTAG
>AB287364/B/JP/2005/DR6737
ATGGAACAAGCCCCAGAAGACCAAGGGCCACAGAGGGAGCCATACACTCAATGGACACTAGAGCTTTTAGAGGAGCTTAA
GAGTGAAGCAGTTAGGCATTTTCCTAGGGTTTGGCTCCATGGCCTAGGGCAATATATCTATGAAACTTATGGGGATACTT
GGCCAGGAGTAGAAGCCTTAGTAAGAATTCTGCAACAACTGCTGTTTATTCATTTCAGGATTGGGTGTCGACATAGCAGA
ATAGGCATT------ACTCCACAG---AGGAGAGCA---------AGAAATGGAGCCAGTAGATCCTAG
>AB287365/B/JP/2005/DR6737
ATGGAACAAGCCCCAGAAGACCAAGGGCCACAGAGGGAGCCATACACTCAATGGACACTAGAGCTTTTAGAGGAGCTTAA
GAGTGAAGCAGTTAGGCATTTTCCTAGGGTTTGGCTCCATGGCCTAGGGCAATATATCTATGAAACTTATGGGGATACTT
GGCCAGGAGTAGAAGCCTTAGTAAGAATTCTGCAACAACTGCTGTTTATTCATTTCAGGATTGGGTGTCGACATAGCAGA
ATAGGCATT------ACTCCACAG---AGGAGAGCA---------AGAAATGGAGCCAGTAGATCCTAG
>AB287366/B/JP/2005/DR7060
ATGGAACAAGCCCCAGAAGACCAAGGGCCACAGAGGGAGCCATACAATGAATGGACACTAGAGCTTTTAGAAGAGCTTAA
GAGAGAAGCAGTTAGGCATTTTCCTAGGGCATGGCTCCATAGCTTAGGGCAATATATATATGAAACTTATGGGGATACTT
GGACAGGAGTGGAAGCCATAATAAGAACTCTGCAACAACTGCTGTTTGTTCATTTCAGAATTGGGTGTCGACATAGCAGA
ATAGGCATC------CTTCAACAG---AGGAGAACA---------AGAAATGGAGCCAGTAGACCCTAG
>AB287367/B/JP/2005/DR7060
ATGGAACAAGCCCCAGAAGACCAAGGGCCACAGAGGGAGCCATACAATGAATGGACACTAGAGCTTTTAGAAGAGCTTAA
GAGAGAAGCAGTTAGGCATTTTCCTAGGGCATGGCTCCATAGCTTAGGGCAATATATATATGAAACTTATGGGGATACTT
GGACAGGAGTGGAAGCCATAATAAGAACTCTGCAACAACTGCTGTTTGTTCATTTCAGAATTGGGTGTCGACATAGCAGA
ATAGGCATC------CTTCAACAG---AGGAGAACA---------AGAAATGGAGCCAGTAGACCCTAG
>AB287368/B/JP/2005/DR7065
ATGGAACGAGCCCCGGAAGATCAAGGGCCACAGAGGGAGCCATTCAATGAGTGGACAATAGAGCTTTTAGAGGAGCTTAA
GAGTGAAGCTGTTAGACATTTTCCTAGGCCATGGCTCCATAACTTAGGACAATATATCTATGAAACTTATGGAGACACTT
GGGCAGGAGTGGAAGCTCTAGTAAGAATACTGCAACAACTGCTGTTTATCCATTTCAGAATTGGGTGTCAACATAGCAGA
ATAGGCATT------TCTCCACAG---AGAAGAGCA---------AGAAATGGAGCCAGTAGATCCTAG
>AB287369/B/JP/1999/DR1348
ATGGAACAAGCCCCAGAGAACCAAGGGCCACAGAGGGAGCCATACAATGAATGGACACTAGAACTTTTAGAGGAGCTTAA
GAATGAAGCTGTCAGACATTTTCCTAACGTGTGGCTCCATGGCCTAGGACAACATATCTATGAAACTTATGGAGATACTT
GGGAAGGAGTGGAAGCCTTAATAAGAATCATGCAACAACTGCTGTTTATTCATTTCAGAATTGGGTGTCAACATAGCAGA
ATAGGCATT------ATTCGCCAG---AGGAGAGCA---------AGAAATGGAGCCAGTAGATCCTAG
>AB287370/B/JP/1999/DR1348
ATGGAACAAGCCCCAGAAAACCAAGGGCCACAGAGGGAGCCATACAATGAATGGACACTAGAACTTTTAGAGGAGCTTAA
GAATGAAGCTGTCAGACATTTTCCTAACGTGTGGCTCCATGGCCTAGGACAACATATCTATGAAACTTATGGGGATACGT
GGACAGGAGTGGAAGCTTTAATAAGAATCCTGCAACAACTGCTGTTTATTCATTTCAGAATTGGGTGTCAACATAGCAGA
ATAGGCATT------ATTCGCCAG---AGGAGAGCA---------AGAAATGGAGCCAGTAGATCCTAG
>AB287371/B/JP/2000/DR2510
ATGGAACAAGCCCCAGAAAACCAAGGGCCACAGAGGGAGCCATACAATGAATGGACACTAGAACTTTTAGAGGAGCTTAA
GAATGAAGCTGTCAGACATTTTCCTAACGTGTGGCTCCATGGCCTAGGACAACATATCTATGAAACTTATGGGGATACTT
GGACAGGAGTGGAAGCTTTAATAAGAATCCTGCAACAATGGCTGTTTATTCATTTCAGAATTGGGTGTCAACATAGCAGA
ATAGGCATT------ATTCGCCAG---AGGAGAGCA---------AGAAATGGAGCCAGTAGATCCTAG
>AB287372/B/JP/2000/DR2510
ATGGAACAAGCCCCAGAAAACCAAGGGCCACAGAGGGAGCCATACAATGAATGGACACTAGAACTTTTAGAGGAGCTTAA
GAATGAAGCTGTCAGACATTTTCCTAACGTGTGGCTCCATGGCCTAGGACAACATATCTATGAAACTTATGGGGATACTT
GGACAGGAGTGGAAGCTTTAATAAGAATCCTGCAACAATGGCTGTTTATTCATTTCAGAATTGGGTGTCAACATAGCAGA
ATAGGCATT------ATTCGCCAG---AGGAGAGCA---------AGAAATGGAGCCAGTAGATCCTAG
>AB289587/B/JP/2000/DR2508
ATGGAACAAGCCCCAGAAGACCAAGGACCACAGAGGGAGCCATACAATGAATTGGCACTAGAGCTTTTAGAGGAACTTAA
GAGGGAAGCTGTTAGACATTTTCCCAGGATATGGCTTCAGAACTTAGGACAATATATCTATGAAACTTATGGGGATACTT
GGGCAGGAGTGGAAGCTATAATAAGGACCTTGCAACAAATGCTGTTTATCCATTTCAGAATTGGATGTCGACATAGTAGA
ATAGGCATT------ACTCGGCAG---AGAAGAGCA---------AGAAATGGAGCCAGTAGATCCTAG
>AB289588/B/JP/2000/DR2508
ATGGAACAAGCCCCAGAAGACCAAGGACCACAGAGGGAGCCATACAATGAATTGGCACTAGAGCTTTTAGAGGAACTTAA
GAGGGAAGCTGTTAGACATTTTCCCAGGATATGGCTTCAGAACTTAGGACAATATATCTATGAAACTTATGGGGATACTT
GGGCAGGAGTGGAAGCTATAATAAGGACCTTGCAACAAATGCTGTTTATCCATTTCAGAATTGGATGTCGACATAGTAGA
ATAGGCATT------ACTCGGCAG---AGAAGAGCA---------AGAAATGGAGCCAGTAGATCCTAG
>AB289589/B/JP/2001/DR388
ATGGAACAAGCCCCAGAAGACCAAGGGCCGCAGAGGGAGCCGTACAGTGAATGGACACTAGAACTCTTAGAGGAACTTAA
GAGTGAAGCTGTTAGACATTTTCCTAGACCATGGCTTCATGGCTTAGGACAACATATCTATGAAACTTATGGGGATACTT
GGGCAGGAGTAGAAGCCATAATAAGAATTCTGCAACAACTGCTGTTTATACATTTCAGAATTGGATGTCGACATAGTAGA
ATAGGCATC------CTTCGACAG---AGGAGAGCA---------AGGAATGGAGCCAGTAGATCCTAG
>AB289590/B/JP/2001/DR388
ATGGAACAAGCCCCAGAAGACCAAGGGCCGCAGAGGGAGCCGTACAGTGAATGGACACTAGAACTCTTAGAGGAACTTAA
GAGTGAAGCTGTTAGACATTTTCCTAGACCATGGCTTCATGGCTTAGGACAACATATCTATGAAACTTATGGGGATACTT
GGGCAGGAGTAGAAGCCATAATAAGAATTCTGCAACAACTGCTGTTTATACATTTCAGAATTGGATGTCGACATAGTAGA
ATAGGCATC------CTTCGACAG---AGGAGAGCA---------AGGAATGGAGCCAGTAGATCCTAG
>AB428551/B/JP/2000/117
ATGGAACAAGCCCCAGAAGACCAAGGGCCACAGAGGGAGCCATACAATGAATGGGCACTAGAACTTTTAGAAGAGCTTAA
GAGAGAAGCAATTAGACATTTTCCTAGGGCATGGCTCTACAGCTTAGGACAATATATCTATGAAACTTATGGGGATACTT
GGGCAGGAGTGGAAGCCATAATAAGAATTCTGCAACAACTGCTGTTTATTCATTTCAGAATTGGGTGTCAGCATAGCAGA
ATAGGCATC------CTTCCACAG---AGGAGAGCA---------AGAAATGGAGCCAGTAGACCCTAG
>AB428552/B/JP/2001/134
ATGGAACAAGCCCCAGAAGACCAAGGGCCACAGAGGGAGCCATACAATGAATGGACACTAGAGCTTCTAGAAGAGCTTAA
GAGAGAAGCAGTTAGACATTTTCCTAGGGCATGGCTTCATAGCTTAGGACAATATATCTATGAAACTTATGGGGATACTT
GGACAGGAGTGGAAGCCTTAATAAGAATACTGCAACAACTGCTGTTTATTCATTTCAGAATTGGGTGTCAACATAGCAGA
ATAGGCATC------CTTCAACAG---AGGAGAGCA---------AGAAATGGAGCCAGTAGACCCTAG
>AB428553/B/JP/2002/194
ATGGAACAAGCCCCAGAAGACCAAGGGCCACAGAGGGAGCCATACAATGAATGGACACTAGAGCTTTTAGAAGAGCTTAA
GAGAGAAGCAGTTAGACATTTTCCTAGGGCATGGCTCCATAGCTTAGGGCAATATATATATGAAACTTATGGGGATACTT
GGGCAGGAGTGGAAGCCATAATAAGAATTCTGCAACAACTGCTGTTTATTCATTTCAGAATTGGGTGTCGACATAGCAGA
ATAGGCATC------CTTCAACAG---AGGAGGGCA---------AGAAATGGAGCCAGTAGACCCTAG
>AB428554/B/JP/2002/197
ATGGAACAAGCCCCAGAAGACCAAGGGCCACAGAGGGAGCCATACAATGAATGGACACTAGAGCTTTTAGAAGAGCTTAA
GAGAGAAGCAGTTAGACATTTTCCTAGGGTATGGCTCCATAGCTTAGGGCAATACATATATGAAACTTATGGAGATACTT
GGGCAGGAGTGGAAGCCATAATAAGAAGTCTGCAACAACTGCTGTTTATTCATTTCAGAATTGGGTGTCGACATAGCAGA
ATAGGCATC------CTTCAACAG---AGGAGGGCA---------AGAAATGGAGCCAGTAGACCCTAG
>AB428555/B/JP/2003/227
ATGGAACAAGCCCCAGAAGACCAAGGACCACAGAGGGAGCCATACAATGAATGGGYACTAGAGCTTTTAGAAGAGCTTAA
GAGAGAAGCAGTTAGACATTTCCCTAGGGCATGGCTTCATAGCTTAGGACAATATATCTATGAAACTTATGGGGATACTT
GGACAGGAGTGGAAGCCATAATAAGAATTCTGCAACAAATGCTGTTTATTCATTTCAGAATTGGGTGTCAACATAGTAGA
ATAGGCATC------CTTCAACAG---AGGAGAACA---------AGAAATGGAGCCAGTAGACCCTAG
>AB428556/B/JP/2005/426
ATGGAACAAGCCCCAGAAGACCAAGGGCCACAGAGGGAGCCATATAATGAATGGACACTAGAACTTCTAGAAGACCTTAA
GAGAGAAGCAGTTAGACATTTTCCTAGGGCATGGCTCCATAGCTTAGGACAATAYATYTATGAAACTTATGGGGATACTT
GGGCAGGAGTGGAAGCCATAATAAGAAYTCTGCAACAAATGCTGTTTATTCATTTCAGAATTGGGTGCCATCATAGCAGA
ATAGGCATC------CTTCAACAG---AGGAGAGCA---------AGAAATGGAGCCAGTAGACCCTAG
>AB428557/B/JP/2005/436
ATGGAACAAGCCCCAGAAGACCAAGGGCCACAGAGGGAGCCATACACTGMATGGGCACTAGAGCTTCTAGAAGARCTTAA
GAGAGAAGCAAGTAGACATTTTCCTAGGGCATGGCTCAACAGCTTAGGACAATATATCTATGAAACTTATGGGGATACTT
GGGCAGGAGTGGAAGCCATAGTAAGAATTCTGCAACAACTGCTGTTTATTCATTTCAGAATTGGGTGTCAGCATAGCAGA
ATAGGCATC------CTTCCACAG---AGGAGAGCA---------AGAAATGGAGCCAGTAGACCCTAG
>AB428558/B/JP/2003/285
ATGGAACAAGCCCCAGAAGACCAAGGGCCACAGAGGGAGCCATACAATGAATGGACACTAGAGCTTTTAGAGGAGCTTAA
GAGTGAAGCCATGAGACATTTTCCTAGGCCGTGGCTTTATGGCTTAGGACAACATATCTATGAAACTTATGGGGATACTT
GGGCAGGAGTGGAAGCCATAATAAGAACCCTGCAACAACTGCTGTTTATTCATTTCAGAATTGGGTGTCGACATAGCAGA
ATAGGAATC------ATTCAACAG---AGGAGAGCA---------AGAAATGGAGCCGGTAGATCCTAA
>AB428559/B/JP/2004/329
ATGGAACAAGCCCCAGAAGACCAAGGGCCACAGAGGGAGCCATACAATGAATGGACACTAGAGCTTTTAGAGGAGCTTAA
GAGTGAAGCCATGAGACATTTTCCTAGGCCGTGGCTTTATGGCTTAGGACAACATATCTATGAAACTTATGGGGATACTT
GGGCAGGAGTGCAAGCCATAATAAGAATCCTGCAACAACTGCTGTTTATTCATTTCAGAATTGGGTGTCGACATAGCAGA
ATAGGAATC------ATTCAACAG---AGGAGAGCA---------AGAAATGGAGCCGGTAGATCCTAA
>AB428560/B/JP/2005/398
ATGGAACAAGCCCCAGAAGACCAAGGGCCACAGAGGGAGCCATACAGTGAATGGACACTAGAGCTTTTAGAGGAGCTTAA
GAGTGAAGCCATGAGACATTTTCCTAGGCCGTGGCTTCATGGCTTAGGACAACATATCTATGAMACATATGGGGAYACTT
GGGCAGGAGTGCAAGCCATAATAAGAATCCTGCAACAACTGCTGTTTATTCATTTCAGAATTGGGTGTCGACATAGCAGA
ATAGGAATC------ATTCAACAG---AGGAGAGCA---------AGAAATGGAGCCGGTAGATCCTAA
>AB428561/B/JP/2006/472
ATGGAACAAGCCCCAGAAGACCAAGGGCCACAGAGGGAGCCATACAATGAATGGACACTAGAGCTTTTGGAGGAGCTTAA
GAGTGAAGCCATGAGACATTTTCCTAGGCCGTGGCTTTATGGCTTAGGACAACATATCTATGAAACTTATGGGGATACTT
GGGCAGGAGTGGAAGCCATAATAAGAATCCTGCAACAACTGCTGTTTATTCATTTCAGAATTGGGTGTCAACATAGCAGA
ATAGGAATC------ATTCAACAG---AGGAGAGCA---------AGAAATGGAGCCGGTAGATCCTAA
>AB428562/B/JP/2006/574
ATGGAACAAGCCCCAGAAGACCAAGGGCCACAGAGGGAGCCAAACACTGAATGGACACTAGAGCTTTTAGAGGAGCTTAA
GAGTGAAGCCATGAGACATTTTCCTAGGCCGTGGCTTCATGGCTTAGGACAACATATCTATGAAACATATGGGGATACTT
GGGCAGGAGTGCAAGCCATAATAAGAATCCTGCAACAACTGCTGTTTATCCATTTCAGAATTGGGTGTCAACATAGCAGA
ATAGGAATC------ATTCAACAG---AGGAGAGCA---------AGAAATGGAGCCGGTAGATCCTAA
>AB480692/B/JP/2004/DR6174
ATGGAACAAGCCCCAGAAGACCAAGGGCCACAGAGGGAGCCACACAATGAATGGACACTAGAGCTTTTAGAGGAGCTTAA
GAGAGAAGCTGTTAGACATTTTCCTAGG--------CCATGGCTTAGGGCAACATATCTATGAAACTTATGGGGATACTT
GGGCAGGAGTGGAAGCCATAATAAGACTCCTGCAACAACTGCTGTTTATTCATTTCAGAATTGGGTGCCGACATAGCAGA
ATAGGCATC------ATTCAACAG---AGGAGAGCA---------AGAAATGGAGCCAGTAGATCCTAG
>AB480693/B/JP/2004/DR6174
ATGGAACAAGCCCCAGAAGACCAAGGGCCACAGAGGGAGCCACACAATGAATGGACACTAGAGCTTTTAGAGGAGCTTAA
GAGAGAAGCTGTTAGACATTTTCCTAGG--------CCATGGCTTAGGGCAACATATCTATGAAACTTATGGGGATACTT
GGGCAGGAGTGGAAGCCATAATAAGACTCCTGCAACAACTGCTGTTTATTCATTTCAGAATTGGGTGCCGACATAGCAGA
ATAGGCATC------ATTCAACAG---AGGAGAGCA---------AGAAATGGAGCCAGTAGATCCTAG
>AB480694/B/JP/2004/DR6175
ATGGAACAAGCCCCAGAAGACCAAGGACCACAGAGAGAGCCATT------------ACTAGAGCTTTTAGAGGAGCTTAA
GAATGAAGCTGTCAGGCATTTTCCTAGGCCATGGCTACATGGATTAGGGCAACACATCTATGAAACTTATGGGGATACTT
GGGCAGGAGTGGAGGCCATAACAAGAATTCTACAACAACTACTGTTTATTCATTTCAGAATTGGATGTCGACATAGTAGA
ATAGGCATT------ATTCCACAG---AGGAGAACA---------AGAAATGGAGCCAGTAGATCCTAG
>AB480695/B/JP/2004/DR6175
ATGGAACAAGCCCCAGAAGACCAAGGACCACAGAGAGAGCCATT------------ACTAGAGCTTTTAGAGGAGCTTAA
GAATGAAGCTGTTAGGCATTTTCCTAGGCCGTGGCTACATGGATTAGGGCAATACATCTATGAAACTTATGGGGATACTT
GGGCAGGAGTGGAGGCCATAACAAGAATTCTACAACAACTGCTGTTTATTCATTTCAGAATTGGATGTCGACATAGTAGA
ATAGGCATT------ATTCCACAG---AGGAGAACA---------AGAAATGGAGCCAGTAGATCCTAG
>AB480696/B/JP/2004/DR5913
ATGGAACAAGCCCCAGAAGACCAAGGGCCACAGAGGGAGCCATACAATGAATGGGCACTAGAGCTTTTAGAGGAGTTGAA
GAATGAAGCTGTTAGACACTTCCCTAGGGTCTGGCTCCATGGATTAGGACAATATATCTATGAAACATATGGGGATACTT
GGGCAGGAGTAGAAGCCATAATAAGAATCCTGCATCAACTGCTGTTTATTCATTCCAGAATTGGGTGTCGACATAGCAGA
ATAGGCATT------ATTCGACAG---AGAAGAGCA---------AGAAATGGAGCCAGTAGATCCTAG
>AB480697/B/JP/2004/DR5913
ATGGAACAAGCCCCAGAAGACCAAGGGCCACAGAGGGAGCCATACAATGAATGGGCACTAGAGCTTTTAGAGGAGCTGAA
GAATGAAGCTGTTAGACACTTCCCTAGGGTCTGGCTCCATGGTTTAGGACAATATATCTATGAAACATATGGGGATACTT
GGGCAGGAGTAGAAGCCATAATAAGAATCCTGCATCAACTGCTGTTTATTCATTTCAGAATTGGATGTCGACATAGTAGA
ATAGGCATT------ACTCGACAG---AGAAGAGCA---------AGAAATGGAGCCAGTAGATCCTAG
>AB480698/B/JP/1998/DR1120
ATGGAACAAGCCCCAGAAGGCCAAAGGCCACAGAGGGAGCCATACAATGCATGGGCACTAGGGCTTTTAGAGGATCTTAA
GAATGAAGCTGTTAGACATTTTCCTAGGACATGGCTCCAAAGCTTAGGACAATATATCTATGAAACTTATGGAGATACTT
GGACAGGAGTGGAAGCCATAACAAGAATTCTGCAACAAATGCTGTTTATTCATTTCAGAATTGGATGCAACCATAGCAGA
ATAGGCATT------CTTCCACAG---AGGAGAGCA---------AGAAATGGATCCAGTAGATCCTAG
>AB485638/B/US/1991/US2
ATGGAACAAGCCCCAGAAGACCAAGGGCCACAGAGGGAGCCATACAATGAATGGACACTAGAGCTTTTAGAGGAACTTAA
GAATGAAGCTGTGAGACATTTTCCTAGGATATGGCTCCATGGCTTGGGACAACATATTTATGAAACTTATGGGGATACTT
GGGCAGGAGTGGAAGCCATAATAAGAGTTCTGCAACAACTGCTGTTTATTCATTTCAGAATTGGGTGTCGACATAGCAGA
ATAGGCATT------ACTCGACAG---AGGAGAGCA---------AGAAATGGAACCAGTAGATCCTAG
>AB485639/B/US/1991/US2
ATGGAACAAGCCCCAGAAGACCAAGGGCCACAGAGGGAGCCATACAATGAATGGACACTAGAGCTTTTAGAGGAACTTAA
GAATGAAGCTGTGAGACATTTTCCTAGGATATGGCTCCATGGCTTGGGACAACATATTTATGAAACTTATGGGGATACTT
GGGCAGGAGTGGAAGCCATAATAAGAGTTCTGCAACAACTGCTGTTTATTCATTTCAGAATTGGGTGTCGACATAGCAGA
ATAGGCATT------ACTCGACAG---AGGAGAGCA---------AGAAATGGAACCAGTAGATCCTAG
>AB485640/B/US/1991/US2
ATGGAACAAGCCCCAGAAGACCAAGGGCCACAGAGGGAGCCATACAATGAATGGACACTAGAGCTTTTAGAGGAACTTAA
GAATGAAGCTGTGAGACATTTTCCTAGGATATGGCTCCATGGCTTGGGACAACATATTTATGAAACTTATGGGGATACTT
GGGCAGGAGTGGAAGCCATAATAAGAGTTCTGCAACAACTGCTGTTTATTCATTTCAGAATTGAGTGTCGACATAGCAGA
ATAGGCATT------ACTCGACAG---AGGAGAGCA---------AGAAATGGAACCAGTAGATCCTAG
>AB485641/B/BR/1990/BZ167
ATGGAACAAGCCCCAGAAGACCAAGGGCCACAGAGGCAGCCATACAATGAATGGACACTAGAGCTTTTAGAGGAGCTTAA
GAATGAAGCTGTTAGACATTTTCCTAGGACATGGCTTCTTGGCTTAGGGCAACATATCTATGAAACTTATGGGGATACTT
GGGCAGGAGTGGAAGCCTTAACAAGAATTCTGCAACAACTGCTGTTTATTCATTTCAGAATTGGGTGTCGACATAGCAGA
ATAGGCATT------ACTCTACAG---AGAAGAGCA---------AGAAATGGAGCCAGTAGATCCTAG
>AB485642/B/BR/1990/BZ167
ATGGAACAAGCCCCAGAAGACCAAGGGCCACAGAGGGAGCCATACAATGAATGGACACTAGAGCTTTTAGAGGAGCTTAA
GAATGAAGCTGTTAGACATTTTCCTAGGACATGGCTTCTTGGCTTAGGGCAACATATCTATGAAACTTATGGGGATACTT
GGGCAGGAGTGGAAGCCATAACAAGAATTCTGCAACAACTGCTGTTTATTCATTTCAGAATTGGGTGTCGACATAGCAGA
ATAGGCATT------ACTCTACAG---AGAAGAGCA---------AGAAATGGAGCCAGTAGATCCTAG
>AB564744/B/JP/-/DR1673
ATGGAACAAGCCCCAGAAGACCAAGGACCACAGAGGGAGCCATACAATGAATGGACACTAGAGCTTTTAGAGGATCTTAA
GAATGAAGCTGTTAGACATTTTCCTAGAGCATGGCTCCATGGCTTAGGGCAATATATCTATGCAACTTATGGGGATACTT
GGGCAGGAGTGGAGGCCTTAACAAGAACTCTGCAACAAATGCTGTTTATTCATTTCAGAATTGGGTGTCGACATAGCAGA
ATAGGCATT------ATGCAACAG---AGGAGAGCA---------AGAAATGGAACCAGTAGATCCTAG
>AB564745/B/JP/-/DR1673
ATGGAACAAGCCCCAGAAGACCAAGGACCACAGAGGGAGCCATACAATGAATGGACACTAGCACTTTTAGAGGATCTTAA
GAGTGAAGCTGTCAGACATTTTCCTAGAGCATGGCTCCATGGCTTAGGGCAACATATCTATGAAGCTTATGGGGATACTT
GGGCAGGAGTGGAGGCCTTAATAAGAACTCTGCAACGAATGCTGTTTATTCATTTCAGAATTGGGTGTCGACATAGCAGA
ATAGGCATT------ATGCAACAG---AGGAGAGCA---------AGAAATGGAACCAGTAGATCCTAG
>AB564746/B/JP/-/DR2735
ATGGAACAAGCCCCAGAAGACCAAGGACCACAGAGGGAGCCACACACTGAATGGACACTAGCACTTTTAGAGGATCTTAA
GAGTGAAGCTGTCAGACATTTTCCTAGAGCATGGCTCCATGGCTTAGGGCAATATATCTATGCAACTTATGGGGATACTT
GGGCAGGAGTAGAAGCCCTGATAAGAACTCTGCAACAACTGCTGTTTATTCATTTCAGAATTGGGTGTCGACATAGCAGA
ATAGGCATT------ATGCAACAG---AGGAGAGCA---------AGAAATGGAACCAGTAGATCCTAG
>AB565495/B/JP/-/JRC03B
ATGGAACAAGCCCCAGAAGACCAAGGGCCACAGAGGGAGCCATACAATGAATGGACACTAGAGCTCTTAGAGGAGCTTAA
GAGTGGAGCCATGAGACATTTTCCTAGGCCGTGGCTTCATGGCTTAGGACAGTATATCTATGAAACTCATGGGGATACTT
GGGCAGGAGTGGAAGCCATAATAAGAATCCTGCAACAATTGCTGTTTATTCATTACAGAATTGGGTGTCGACATAGCAGA
ATAGGCATC------CTTCGACAG---AGGAGAGCA---------AGAAATGGAGCCGGTAGATCCTAG
>AB565496/B/JP/-/JRC03B
ATGGAACAAGCCCCAGAAGACCAAGGGCCACAGAGGGAGCCATACAATGAATGGACACTAGAGCTCTTAGAGGAGCTTAA
GAGTGAAGCCATGAGACATTTTCCTAGGCCGTGGCTTCATGGCTTAGGACAGTATATCTATGAAACTCATGGGGATACTT
GGGCAGGAGTGGAAGCCATAATAAGAATCCTGCAACAATTGCTGTTTATTCATTACAGAATTGGGTGTCGACATAGCAGA
ATAGGCATC------CTTCGACAG---AGGAGAGCA---------AGAAATGGAGCCGGTAGATCCTAG
>AB565497/B/JP/-/JRC05B
ATGGAACAAGCCCCAGAAGACCAAGGGCCACAGAGGGAGCCATACAATGAATGGACACTAGAGCTTTTAGAGGATCTTAA
GAATGAAGCTGTTAGACATTTTCCTAGGTTATGGCTCCATAACTTAGGGCAACATATCTATGAAACTTATGGGGATACTT
GGACAGGAGTGGAAGCCTTAGTAAGATCTCTGCAACAGCTGCTGTTTATTCATTTCAGAATTGGGTGTCGACATAGCAGA
ATAGGCATT------ACTCCACAG---AGAAGAGTA---------AGACATGGAGCCAGTAGATCCTAA
>AB565498/B/JP/-/JRC05B
ATGGAACAAGCCCCAGAAGACCAAGGGCCACAGAGGGAGCCATACAATGAATGGACACTAGAGCTTTTAGAGGATCTTAA
GAATGAAGCTGTTAGACATTTTCCTAGGTTATGGCTCCATAACTTAGGGCAACATATCTATGAAACTTATGGGGATACTT
GGACAGGAGTGGAAGCCTTAGTAAGATCTCTGCAACAGCTGCTGTTTATTCATTTCAGAATTGGGTGTCGACATAGCAGA
ATAGGCATT------ACTCCACAG---AGAAGAGTA---------AGACATGGAGCCAGTAGATCCTAA
>AB565499/B/JP/-/JRC53B
ATGGAACAAGCCCCAGAAGACCAAGGGCCACAGAGGGAGCCACACAATGAATGGACACTAGAACTTTTAGAGGAGCTTAA
GAATGAGGCCATGAGACATTTTCCTAGGCCGTGGCTTCATGGATTAGGACAATATATCTATGAAACCTATGGGGATACTT
GGGCAGGAGTAGAAGCTCTGATAAGAATCCTGCAACAAATGATGTTTATCCATTTCAGAATTGGGTGTCGACATAGCAGA
ATAGGCATC------CTTCGACAG---AGGAGAGCA---------AGAAATGGAGCCGGTAGATCCTAG
>AB565500/B/JP/-/JRC53B
ATGGAACAAGCCCCAGAAGACCAAGGGCCACAGAGGGAGCCACACAATGAATGGACACTAGAACTTTTAGAGGAGCTTAA
GAATGAGGCCATGAGACATTTTCCTAGGCCGTGGCTTCATGGATTAGGACAATATATCTATGAAACCTATGGGGATACTT
GGGCAGGAGTAGAAGCTCTGATAAGAATCCTGCAACAAATGATGTTTATCCATTTCAGAATTGGGTGTCGACATAGCAGA
ATAGGCATC------CTTCGACAG---AGGAGAGCA---------AGAAATGGAGCCGGTAGATCCTAG
>AB565501/B/JP/-/JRC65B
ATGGAACAAGCCCCAGAGGACCAAGGACCACAGAGGGAGCCATACAATCAGTGGACACTAGAGCTTTTAGAGGAGCTTAA
GAGTGAAGCTGTTAGACATTTTCCTAGAGTATGGCTCCATGGATTAGGACAATATATCTATGAAACATATGGGGATACTT
GGGCAGGAGTGGAAGCCATAATAAGAATTCTGCAACAACTGCTGTTTATTCATTTCAGAATTGGGTGTCGACATAGCAGA
ATAGGCATT------ATTCCACAG---AGGAGAACA---------AGAAATGGAGCCAGTAGATCCTAG
>AB565502/B/JP/-/JRC65B
ATGGAACAAGCCCCAGAGGACCAAGGACCACAGAGGGAGCCATACAATCAGTGGACACTAGAGCTTTTAGAGGAGCTTAA
GAGTGAAGCTGTTAGACATTTTCCTAGAGTATGGCTCCATGGATTAGGACAATATATCTATGAAACATATGGGGATACTT
GGGCAGGAGTGGAAGCCATAATAAGAATTCTGCAACAACTGCTGTTTATTCATTTCAGAATTGGGTGTCGACATAGCAGA
ATAGGCATT------ATTCCACAG---AGGAGAACA---------AGAAATGGAGCCAGTAGATCCTAG
>AB604948/B/JP/-/DR1777
ATGGAACAAGCCCCAGAAAACCAAGGGCCACAGAGGGAGCCATACAATGAGTGGGCACTAGAGCTTTTAGAGGAGCTCAA
GAGTGAAGCTGTTAGACATTTTCCTAGACCATGGCTACATAGCTTAGGACAATATATCTATGAAACCTATGGAGATACTT
GGACAGGAGTGGAAGCTATAATAAGAATTCTACAACAACTGCTGTTTATTCATTTCAGAATTGGGTGCCAACATAGCAGA
ATAGGCATTATT---ATGCAACGG---AGAAGAACA---------AGAAATGGAGCCAGTAGATCCTAG
>AB604949/B/JP/-/DR2735
ATGGAACAAGCCCCAGAAGACCAAGGACCACAGAGGGAGCCATACAATGAATGGACACTAGAGCTTTTAGAGGATCTTAA
GAATGAAGCTGTTAGACATTTTCCTAGAGCATGGCTCCATGGCTTAGGGCAACATATCTATGAAACCTATGGGGATACTT
GGGCAGGAGTGGAGACCTTACTAAGAACTCTGCAACAAATGCTGTTTATTCATTTCAGAATTGGGTGTCGACTTAGCAGA
ATAGGCATT------ATGCAACAG---AGGAGAGCA---------AGAAATGGAACCAGTAGATCCTAG
>AB604950/B/JP/-/DR5929
ATGGAACAAGCCCCAACAGACCAAGGGCCACAGAGGGAGCCATACAATGAATGGACACTAGAGCTTTTAGAGGAACTTAA
GAGTGAAGCTGTTAGACACTTTCCTAGACCATGGCTCCATAGCTTAGGACAATATATCTATGAAACTTATGGGGATACTT
GGGCAGGAGTGGAAGCCATAATAAGAATTCTGCAACAACTGCTGTTTATTCATTTCAGAATTGGATGTCAACATAGCAGA
ATAGGCATT------ATTCGACAG---AGGAGAGCA---------AGAAATGGAGCCAGTAGATCCTAG
>AB604951/B/JP/-/DR5929
ATGGAACAAGCCCCAACAGACCAAGGGCCACAGAGGGAGCCATACAATGAATGGACACTAGAGCTTTTAGAGGAACTTAA
GAGTGAAGCTGTTAGACATTTTCCTAGGCCATGGCTCCATAGCTTAGGACAATATATCTATGAAACTTATGGGGATACTT
GGGCAGGAGTGGAAGCCATAATAAGAATTCTGCAACAACTGCTGTTTATTCATTTCAGAATTGGATGTCAACATAGCAGA
ATAGGCATT------ATTCGACAG---AGGAGAGCA---------AGAAATGGAGCCAGTAGATCCTAG
>AB641836/B/JP/-/pJRC57B09
ATGGAACAAGCCCCGGAAGACCAAGGGCCACAGAGGGAGCCATTCAATGAATGGGCACTAGAGCTTTTAGAGGAGATTAA
GAGTGAAGCTGTTAGACACTTTCCTAGACCATGGCTCCATAACTTAGGACAATATATCTATGAAACTTATGGGGATACTT
GGACAGGAGTGGAAGCCATACTTAGAATTCTGCAACAACTACTGTTTACTCATTTCAGAATTGGGTGTCACCATAGCAGA
ATAGGTGTT------ATTCGACGC---AGGAGAGCA---------AGAAATGGAGCCAGTAGATCCTAG
>AB641837/B/JP/-/pJRC57B05
ATGGAACAAGCCCCGGAAGACCAAGGGCCACAGAGGGAGCCATTCAATGAATGGGCACTAGAGCTTTTAGAGGAGATTAA
GAGTGAAGCTGTTAGACACTTTCCTAGACCATGGCTCCATAACTTAGGACAATATATCTATGAAACTTATGGGGATACTT
GGACAGGAGTGGAAGCCATACTTAGAATTCTGCAACAACTACTGTTTACTCATTTCAGAATTGGGTGTCACCATAGCAGA
ATAGGTGTT------ATTCGACGC---AGGAGAGCA---------AGAAATGGAGCCAGTAGATCCTAG
>AB731663/B/JP/2008/08JP_NMC104_clone_01
ATGGAACAAGCCCCAGAAGACCAAGGGCCACAGAGGGAGCCATTCAATGAATGGTCCCTAGAGCTTTTAGAGGATCTTAA
AAGTGAAGCTGTTAGACATTTTCCTAGGGTATGGCTTCATGGCTTAGGGCAATATATCTATGAAACTTATGGGGATACTT
GGGCAGGAGTGGAAGCCATAACAAGAACTCTGCAACAACTACTGTTCATTCATTTCAGGATTGGGTGTCAACATAGTAGA
ATAGGCATT------ACCCGACAG---AGGAGAACA---------AGAAATGGAGCCAGTAGATCCTAG
>AB731664/B/JP/2008/08JP_NMC104_clone_09
ATGGAACAAGCCCCAGAAGACCAAGGGCCACAGAGGGAGCCATTCAATGAATGGTCCCTAGAGCTTTTAGAGGATCTTAA
AAGTGAAGCTGTTAGACATTTTCCTAGGGTATGGCTTCATGGCTTAGGGCAATATATCTATGAAACTTATGGGGATACTT
GGGCAGGAGTGGAAGCCATAACAAGAACTCTGCAACAACTACTGTTCATTCATTTCAGGATTGGGTGTCAACATAGTAGA
ATAGGCATT------ACCCGACAG---AGGAGAACA---------AGAAATGGAGCCAGTAGATCCTAG
>AB731669/B/JP/2011/11JP_NMC851C_clone_13
ATGGAACAAGCCCCAGAAGACCAAGGGCCACAGAGGGAGCCACACAATGAATGGACACTAGAGCTTTTAGAAGAGCTTAA
GAGAGAAGCAGTTAGACATTTTCCTAGGGCATGGCTTCAAAGCTTAGGGCAATATATATATGAAACTTATGGGGATACTT
GGACAGGAGTGGAAGCCATAATAAGAATTCTGCAACAACTGCTGTTTGTTCATTTCAGAATTGGGTGTCGACATAGCAGA
ATAGGCATC------CTTCAACAA---AGGAGGGCA---------AGAAATGGAGCCAGTAGACCCTAG
>AB731670/B/JP/2011/11JP_NMC851C_clone_48
ATGGAACAAGCCCCAGAAGACCAAGGGCCACAGAGGGAGCCACACAATGAATGGACACTAGAGCTTTTAGAAGAGCTTAA
GAGAGAAGCAGTTAGACATTTTCCTAGGGCATGGCTTCAAAGCTTAGGGCAATATATATATGAAACTTATGGGGATACTT
GGACAGGAGTGGAAGCCATAATAAGAATTCTGCAACAACTGCTGTTTGTTCATTTCAGAATTGGGTGTCGACATAGCAGA
ATAGGCATC------CTTCAACAA---AGGAGGGCA---------AGAAATGGAGCCAGTAGACCCTAG
>AF003887/B/FR/1985/NL43xWC001
ATGGAACAAGCCCCAGAAGACCAAGGGCCACAGAGGGAGCCATACAATGAATGGACACTAGAGCTTTTAGAGGAGCTTAA
GAGTGAAGCTGTTAGACATTTTCCTAGGTTATGGCTCCATAGCTTAGGACAACATATCTATGAAACTTATGGGGATACTT
GGGCAGGAGTGGAAGCCATAATAAGAATTCTGCAACAACTGCTGTTTATTCATTTCAGAATTGGGTGTCGACATAGCAGA
ATAGGCATA------ATTCGACAG---AGGAGAGCA---------AGAAATGGAGCCAGTAGATCCTAG
>AF003888/B/FR/1985/NL43WC001
ATGGAACAAGCCCCAGAAGACCAAGGGCCACAGAGGGAGCCATACAATGAATGGACACTAGAGCTTTTAGAGGAGCTTAA
GAGTGAAGCTGTTAGACATTTTCCTAGGTTATGGCTCCATAGCTTAGGACAACATATCTATGAAACTTATGGGGATACTT
GGGCAGGAGTGGAAGCCATAATAAGAATTCTGCAACAACTGCTGTTTATTCATTTCAGAATTGGGTGTCGACATAGCAGA
ATAGGCATA------ATTCGACAG---AGGAGAGCA---------AGAAATGGAGCCAGTAGATCCTAG
>AF004394/B/US/1986/AD87_ADA
ATGGAACAAGCCCCAGAAGATCAAGGGCCACAGAGGGAGCCATACAATGAGTGGACACTAGAACTTTTAGAAGAACTTAA
GAGTGAAGCTGTTAGACATTTTCCTAGGCCATGGCTCCATGGCTTAGGACAACATATCTATGAAACTTATGGGGATACTT
GGGCAGGAGTGGAAGCCATAATAAGAATTCTGCAACAACTGCTGTTTATTCATTTCAGAATTGGGTGTCAACATAGCAGA
ATAGGCATT------ATTCGG------AGGAGAACA---------AGAAATGGAGCCAGTAGATCCTAG
>AF033819/B/FR/1983/HXB2_copy_LAI
ATGGAACAAGCCCCAGAAGACCAAGGGCCACAGAGGGAGCCACACAATGAATGGACACTAGAGCTTTTAGAGGAGCTTAA
GAATGAAGCTGTTAGACATTTTCCTAGGATTTGGCTCCATGGCTTAGGGCAACATATCTATGAAACTTATGGGGATACTT
GGGCAGGAGTGGAAGCCATAATAAGAATTCTGCAACAACTGCTGTTTATCCATTTCAGAATTGGGTGTCGACATAGCAGA
ATAGGCGTT------ACTCGACAG---AGGAGAGCA---------AGAAATGGAGCCAGTAGATCCTAG
>AF042100/B/AU/1986/MBC200
ATGGAACAAGCCCCAGAAGACCAAGGGCCACAGAGGGAGCCATACAATGAATGGACACTAGAGCTTTTAGAGGAGCTTAA
GAATGAAGCTGTCAGACACTTTCCTAGGATATGGCTCCATGGCTTAGGGCAACATATCTATGAAACTTATGGGGATACTT
GGGCAGGAGTGGAGGCCATAATAAGAATTCTGCAACAACTGCTGTTTATTCATTTCAGAATTGGGTGTCAACATAGCAGA
ATAGGCATT------ATTCAACAG---AGGAGAGCA---------AGAAATGGAGCCAGTAGATCCTAG
>AF042101/B/AU/1987/MBC925
ATGGAACAAGCCCCAGAAGATCAAGGGCCACAGAGGGAGCCATATAATGAATGGACACTAGAGCTTTTAGAGGAGCTTAA
GAATGAAGCTGTTAGACATTTTCCTAGGCCATGGCTCCATGGCTTGGGGCAACATATCTATGAAACTTATGGGGATACTT
GGGCAGGAGTGGAGGCCATAATAAGAATTCTGCAACAACTGTTGTTTATTCATTTCAGAATTGGGTGTCAACATAGCAGA
ATAGGCATT------ACTCGACAG---AGAAGAGCA---------AGAAATGGAGCCAGTAGACCCTAG
>AF042102/B/AU/1993/MBC18_MBCC18
ATGGAACAAGCCCCAGAAGACCAAGGGCCACAGAGGCAGCCATACAATGAATGGGCACTAGAACTTTTAGAAGAGCTTAA
GAATGAAGCTGTTAGGCATTTTCCTAGGGTATGGCTCCATGGCTTAGGACAATATATCTATGAAACTTATGGGGATACTT
GGGAAGGAGTGGAGGCCATAATAAGAATTCTGCAACAACTGCTGTTTATTCATTTCAGAATTGGGTGCCAACATAGCAGA
ATAGGCATT------TTTCGACAG---AGGAGAGCA---------AGAAATGGAGTCAGTAGATCCTAG
>AF042103/B/AU/1995/MBCC54
ATGGAACAAGCCCCAGAAGACCAAGGGCCACAGAGGGAGCCATACAATGAATGGACACTAGAGCTTTTAGAGGAGCTTAA
GAATGAAGCTGTTAGGCATTTTCCTAGGATATGGCTCCATGGCTTAGGGCAACATATCTATGAAACTTATGGGGATACTT
GGGCAGGAGTGGAGGCCATAATAAGAATTCTGCAACAACTGCTGTTTATTCATTTCAGAATTGGGTGTCGACATAGCAGA
GTAGGCATT------ACTCGACAG---AGGAGAGCA---------AGAAATGGAGCCAGTAGATCCTAG
>AF042105/B/AU/1996/MBCD36
ATGGAACAAGCCCCAGAAGACCAAGGGCCACAGAGGGAGCCATACAATGAATGGGCACTAGAGCTTTTAGAGGAGCTTAA
GAGTGAAGCTGTTAGGCATTTTCCTAGGGTATGGCTCCATGGCTTAGGGCAACATATCTATGAAACTTATGGAGATACTT
GGGCAGGAGTGGAGGCCATAATAAGAACTCTGCAACAACTGCTGTTTATTCATTTCAGAATTGGGTGTCGACATAGCAGA
ATAGGCATT------ACTCGACAG---AGGAGAGCA---------AGAAATGGAGCCAGTAGATCCTAA
>AF042106/B/AU/1993/MBCC18R01_C18R01
ATGGAACAAGCCCCAGAAGACCAAGGGCCACAGAGGCAGCCATACAATGAATGGACACTAGAACTTTTAGAGGAGCTTAA
GAATGAAGCTGTTAGGCATTTTCCTAGGGTATGGCTCCATGGCTTAGGGCAACATATCTATGAAACTTATGGGGATACTT
GGGAAGGAGTGGAGGCCATAACAAGAACTCTGCAACAACTGCTGTTTATTCATTTCAGAATTGGGTGTCAACATAGCAGA
ATAGGCATT------ATTCGACAG---AGGAGAGCA---------AGAAATGGAGCCAGTAGATCCTAG
>AF049494/B/US/-/499JC16
ATGGAACAAGCCCCAGAAGACCAAGGGCCACAGAGGGAGCCATACAATGAATGGACACTAGAGCTTTTAGAGGAGCTTAA
GGGAGAAGCTGTTAGACATTTTCCTAGGCCATGGCTCCATAGCTTAGGACAACATATCTATGAAACTTATGGAGATACTT
GGGCAGGAGTGGAAGCCATAATAAGAATTCTGCAACAATTGCTGTTTATTCATTTCAGAATTGGGTGTCAACATAGCAGA
ATAGGCATT------ATTCAACAG---AGGAGAGCA------AGAAGAAATGGAGCCAGTAGATCCTAA
>AF049495/B/US/-/NC7
ATGGAACAAGCCCCAGAAGACCAAGGGCCACAGAGGGAGCCACACAATGAATGGACACTAGAGCTTTTAGAGGAGCTTAA
GACAGAAGCTGTTAGACATTTTCCTAGGCCATGGCTCCATAGCTTAGGACAACATATCTATGAAACTTATGGAGATACTT
GGGCAGGAGTGGAAGCCATAATAAGAATTCTGCAACAATTGCTGTTTATTCATTTCAGAATTGGGTGTCAACATAGCAGA
ATAGGCATT------ATTCAACAG---AGGAGAGCA------AGAAGAAATGGAGCCAGTAGATCCTAA
>AF069140/B/US/1991/DH12_3
ATGGAACAAGTCCCACAAGACCAAGGGCCACAGAGGGAGCCATACAATGAATGGACACTAGAGCTTTTAGAGGAGCTTAA
GAATGAAGCTGTCAGACATTTCCCTAGACCATGGCTTCATGGCCTAGGGCAATATATCTATGAAACTTATGGGGATACTT
GGGCAGGAGTGGAAGCCATAATAAGAATTCTGCAACAATTGCTGCTTATTCATTTCAGAATTGGGTGTCAACATAGCAGA
ATAGGCATT------ATTCGACAG---AGGAGAACA---------AGAAATGGAGCCAGTAGATCCTAG
>AF070521/B/FR/1985/NL43E9_LAI_IIIB_NY5
ATGGAACAAGCCCCAGAAGACCAAGGGCCACAGAGGGAGCCATACAATGAATGGACACTAGAGCTTTTAGAGGAACTTAA
GAGTGAAGCTGTTAGACATTTTCCTAGGATATGGCTCCATAACTT----------ATCTATGAAACTTACGGGAATACTT
GGGCAGGAGTGGAAGCAATAATAAGAATTCTGCAACAACTGCTGCTTATCCATTTCAGAATTGGGTGTCGACATAGCAGA
ATAGACGTT------ACTCGACAG---AGGAGAGCA---------AGAAATGGAGCCAGTAGATCCTAG
>AF086817/B/TW/1994/TWCYS_LM49
ATGGAACAAGCCCCAGAAGACCAAGGGCCACCGAGGGAGCCATACAATGCATGGACACTAGAGCTTTTAGAGGAGCTTAA
GAGAGAAGCTGTCAGACATTTTCCTAGGCCATGGCTCCATAGCTTAGGACAATATATCTATGAAACTTATGGGGATACTT
GGGCAGGAGTGGAAGCCATAATAAGAATTCTGCAACAACTGCTGTTTATTCATTTCAGAATTGGGTGTCAACATAGCAGA
ATAGGCATT------ATTCGACAG---AGGAGAGCA---------AGAAATGGATCCAGTAGATCCTAG
>AF146728/B/AU/-/VH_VHPCR
ATGGAACAAGCCCCGGAAGACCAAGGGCCACAGAGGGAGCCATACAATGAGTGGACACTAGAACTTTTAGAGGAACTCAA
GAGTGAAGCTGTCAGACATTTTCCTAGGATATGGCTACATGGCCTAGGGCAGCATATCTATAACACCTATGGGGATACTT
GGGCAGGAGTGGAAGCCTTAATAAGAAGTCTGCAACAACTGCTGTTTATTCATTTCAGAATTGGGTGTCGACACAGCAGA
ATAGGCATT------AATCCTCAG---AGGAGAGCA---------AGAAATGGATCCAGTAGATCCTAG
>AF224507/B/KR/1997/WK
ATGGAACAAGCCCCAGAAGACCAAGGGCCACAGAGGGAGCCATACAATGAATGGACACTAGAGCTCTCAGAGGAACTTAA
GAGTGAAGCTGTTAGACATTTTCCTAGGCCATGGCTCCATAGCTTAGGACAACATATCTATGAAACTTATGGGGATACTT
GGACAGGAGTAGAAGCCATAATAAGAATTCTGCAACAACTGCTGTTTATTCATTTCAGAATTGGATGTCACCATAGCAGG
TTAGGCATT------ATTCGACAG---AGGAGAGCA---------AGGAATGGAGCCAGTAGATCCTAG
>AF256204/B/ES/1989/S61I1
ATGGAACAAGCCCCAGAAGACCAAGGGCCACAAAGGGAACCATACAATGAATGGACACTAGAACTTTTAGAGGAGCTCAA
GAATGAAGCTGTTAGACATTTTCCTAGGATATGGCTCCATAGCTTAGGGCAACATATCTATGAAACTTATGGAGATACTT
GGGCAGGAGTGGAAGCCATAATAAGAATTCTGCAACAACTGCTGTTTATTCATTTCAGAATTGGGTGTCAACATAGCAGA
ATAGGCATT------CTTCGACGA---AGGAGAGCA---------AGAAATGGAGCCAGTAGATCCTAG
>AF256206/B/ES/1989/S61G1
ATGGAACAAGCCCCAGAAGACCAAGGGCCACAAAGGGAACCACACAATGAATGGACACTAGAACTTTTAGAGGAGCTCAA
GAATGAAGCTGTTAGACATTTTCCTAGGATATGGCTCCATGGCTTAGGGCAATATATCTATGAAACTTATGGGGATACTT
GGACAGGAGTGGAAGCCATAATAAGAATTCTGCAACAACTGCTGTTTATTCATTTCAGAATTGGGTGTCAACATAGCAGA
ATAGGCATT------CTTCGACGG---AGGAGAGCA---------AGAAATGGAGCCAGTAGATCCTAG
>AF256207/B/ES/1989/S61G7
ATGGAACAAGCCCCAGAAGACCAAGGGCCACAAAGGGAACCACACAATGAATGGACACTAGAACTTTTAGAGGAGCTCAA
GAATGAAGCTGTTAGACATTTTCCTAGGATATGGCTCCATGGCTTAGGGCAATATATCTATGAAACTTATGGGGATACTT
GGACAGGAGTGGAAGCCATAATAAGAATTCTGCAACAACTGCTGTTTATTCATTTCAGAATTGGGTGTCAACATAGCAGA
ATAGGCATT------CTTCGACGG---AGGAGAGCA---------AGAAATGGAGCCAGTAGATCCTAG
>AF256208/B/ES/1989/S61I15
ATGGAACAAGCCCCAGAAGACCAAGGGCCACAAAGGGAACCATACAATGAATGGACACTAGAACTTTTAGAGGAGCTCAA
GAATGAAGCTGTTAGACATTTTCCTAGGATATGGCTCCATAGCTTAGAGCAACATATCTATGAAACTTATGGAGATACTT
GGGCAGGAGTGGAAGCCATAATAAGAATTCTGCAACAACTGCTGTTTATTCATTTCAGAATTGGGTGTCAACATAGCAGA
ATAGGCATT------CTTCGACGA---AGGAGAGCA---------AGAAATGGAGCCAGTAGATCCTAG
>AF286365/B/US/1988/WR27
ATGGAACAAGCCCCAGAAGACCAAGGGCCACAGAGGGAGCCATACCATGAATGGACACTAGAGCTTTTAGAAGAGCTGAA
GAGAGAAGCTGTTAGACATTTTCCTAGGCTATGGCTTCATAGCTTAGGACAATATATCTATGAAACTTCTGGAGATACTT
GGGCAGGGGTGGGAGCTATAATAAGAATGCTGCAACAACTGCTGTTTATTCATTTCAGAATTGGGTGTCGACATAGCAGA
ATAGGCATC------ATTCAACAG---AGGAGAGCA---------AGAAATGGATCCAGTAGATCCTAG
>AF538302/B/AU/1999/1181
ATGGAACGAGCCCCAGAAAACCAAGGGCCACAGAGGGAGCCATACAATGAATGGGCACTAGAGCTTTTGGAGGAGCTTAA
GAATGAAGCTGTTAAACATTTTCCTAGGACATGGCTCCATAGCTTAGGGCAACATATCTATGAAACTTATGGGGATACTT
GGACAGGAGTGGAGGCTCTAATAAGAATTCTGCAACAACTGCTGTTTATTCATTTCAGAATTGGATGCCAACATAGCAGG
ATAGGCATC------ACTCCA------AGGAGACCC---------AGAAATGGAGCCAGTAGATCCTAG
>AF538303/B/AU/1999/1182
ATGGAACAAGCCCCAAAAGACCAAGGGCCACAGAGGGAGCCATACAATGAATGGACACTAGAGCTTTTGGAGGAGCTTAA
GAATGAAGCTGTTAGACATTTTCCTAGGCCATGGCTCCATAGCTTAGGGCAACATATCTATGAAACTTATGGGGATACTT
GGACAGGAGTGGAGGCCATAATAAGAATTCTGCAACAACTGCTGTTTACTCATTTCAGAATTGGGTGCCAACATAGCAGG
ATAGGCATC------ACTCGACAG---AGGAGAGCC---------AGAAATGGAGCCAGTAGATCCTAG
>AF538304/B/AU/1995/C24
ATGGAACAAGCCCCAGAAGACCAAGGGCCACAGAGGGAGCCATACAATGAATGGACACTAGAACTTTTAGAGGAGCTTAA
GCATGAAGCTGTTAGACATTTTCCTAGGCCATGGCTCCATAGCTTAGGGCAACATATCTATGAAACTTATGGGGATACTT
GGGCAGGAGTGGAAGCCATAATAAGAATTCTACAACAACTACTGTTTATTCATTTCAGAATTGGGTGTCAACATAGCAGA
ATAGGCATC---------CAACGA---AGGAGAACA---------AGAAATGGAGCCAATAGATCCTAG
>AF538305/B/AU/1995/C42
ATGGAACAAGCCCCAGAAGACCAAGGGCCACAGAGGGAGCCATACAATGAATGGACACTAGAACTTTTAGAGGAGCTTAA
AAATGAAGCTGTTAGACATTTTCCTAGGGTATGGCTTCATGGCTTAGGGCAACATATCTATGAAACTTATGGGGATACTT
GGGAAGGAGTGGAAGCCATAACAAGAATTCTGCAACAACTGCTGTTTATTCATTTCAGAATTGGGTGTCAACATAGCAGA
ATAGGCATC------CTACGA------AGGAGAACA---------AGAAATGGAGCCAGTAGATCCTAG
>AF538306/B/AU/1995/C76
ATGGAACAAGCCCCAGAAGACCAAGGGCCACAGAGGGAGCCATACAATGAATGGACACTAGAGCTTTTAGAGGAGCTTAA
GAATGAAGCTGTTAGACATTTTCCTAGGCCATGGCTCCATAGCTTAGGGCAATACATCTATGAAACTTATGGGGATACTT
GGGCAGGAGTGGAAGCCATAATAAGAATGCTGCAACAACTGATGTTTATCCATTTCAGAATTGGGTGTCGACATAGCAGA
ATAGGC---------ACTCAACGA---AGGAGAACA---------AGAAATGGAGCCAGTAGATCCTAG
>AF538307/B/AU/1995/C92
ATGGAACAAGCCCCAGAAGACCAAGGGCCACAGAGGGAGCCATACAATGAATGGACACTAGAGCTTTTAGAGGAGCTTAA
GAATGAAGCTGTTAGACATTTTCCTAGGATATGGCTTCATGGCTTAGGGCAATTTATCTATGAAACTTATGGGGACACTT
GGACAGGAGTGGAAGCCTTAATAAGAATTCTGCAACAGCTGCTGTTTATTCATTTCAGAATTGGGTGCCGACATAGCAGA
ATAGGCATT---------CAACGA---AGGAGAACA---------AGAAATGGATCCAGTAGATCCTAG
>AJ271445/B/GB/1986/GB8_46R
ATGGAACAAGCCCCAGAAGACCAAGGGCCACAGAGGGAGCCATACAATGAATGGACACTAGAGCTTTTAGAGGAGCTTAA
GAGTGAAGCTGTTAGACATTTTCCTAGTATATGGCTCCATGGATTAGGGCAATATATCTATGAAACTTATGGAGATACTT
GGGCAGGAGTGGAAGCCATAATAAGAATTCTGCAACAACTGCTGTTTATTCATTTCAGGATTGGGTGTCGACATAGCAGA
ATAGGCATT------ACTCGACAG---AGGAGAGCC---------AGAAATGGAGCCAGTAGATCCTAG
>AX032749/B/FR/1985/pNL43_patent
ATGGAACAAGCCCCAGAAGACCAAGGGCCACAGAGGGAGCCATACAATGAATGGACACTAGAGCTTTTAGAGGAACTTAA
GAGTGAAGCTGTTAGACATTTTCCTAGGATATGGCTCCATAACTTAGGACAACATATCTATGAAACTTACGGGGATACTT
GGGCAGGAGTGGAAGCCATAATAAGAATTCTGCAACAACTGCTGTTTATCCATTTCAGAATTGGGTGTCGACATAGCAGA
ATAGGCGTT------ACTCGACAG---AGGAGAGCA---------AGAAATGGAGCCAGTAGATCCTAG
>AX078307/B/FR/1983/LAI-patent
ATGGAACAAGCCCCAGAAGACCAAGGGCCACAGAGGGAGCCACACAATGAATGGACACTAGAGCTTTTAGAGGAGCTTAA
GAATGAAGCTGTTAGACATTTTCCTAGGATTTGGCTCCATGGCTTAGGGCAACATATCTATGAAACTTATGGGGATACTT
GGGCAGGAGTGGAAGCCATAATAAGAATTCTGCAACAACTGCTGTTTATCCATTTCAGAATTGGGTGTCGACATAGCAGA
ATAGGCGTT------ACTCGACAG---AGGAGAGCA---------AGAAATGGAGCCAGTAGATCCTAG
>AY037268/B/AR/1998/ARCH054
ATGGAACAAGCCCCAGAAAACCAAGGGCCACAGAGGGAGCCATACAATGAATGGGCACTAGAACTTTTAGAGGAGCTTAA
GAGTGAAGCTGTCAGACATTTTCCTAGAGTATGGCTTCATGGCTTAGGGCAACATATCTATGAAACTTATGGGGATACTT
GGGCAGGAGTGGAAGCCATAATAAGAATTCTACAACAACTGCTGTTTATTCATTTCAGAATTGGGTGTCAACATAGCAGA
ATAGGCATT------ACTCGACAG---AGGAGAGCA---------AGAAATGGAGCCAGTAGATCCTAG
>AY037269/B/AR/2000/ARMS008
ATGGAACGAGCCCCAGAAGACCAAGGGCCGCAGAGGGAGCCATACAATGAATGGACACTAGAGCTTTTGGAGGAACTCAA
GAGTGAAGCTGTTAGACATTTTCCTAGGACATGGCTCCATAATTTAGGACAATACATCTATGAAACTTATGGGGATACTT
GGGCAGGAGTAAAAGCCCTAGTAAGAATTCTGCAACAACTGCTGTTTATTCATTTCAGAATTGGATGCCATCATAGCAGA
ATAGGCATC------ACTCGACAG---AGGAGAGCA---------AGGAATGGAGCCAGTAGATCCTAG
>AY037270/B/BO/1999/BOL0122
ATGGAACAAGCCCCAGAAGACCAAGGGCCACAGAGAGAGCCACACAATGAATGGACACTAGAACTTTTAGAAGAGCTTAA
GAGTGAAGCTGTTAGACATTTTCCTAGGACGTGGCTCCAGGGCTTGGGACAACATATCTATGAAACTTATGGGGATACTT
GGGCAGGAGTGGAAGCCATAATAAGAATACTGCAACAACTGCTGCTTATTCATTTCAGAATTGGGTGTCGACATAGCAGA
ATAGGCATC------ACTTACCAG---AAAAGAGCA---------AGAAATGGAGCCAGTAGATCCTAG
>AY037282/B/AR/1999/ARMA132
ATGGAACAAGCCCCAGAAGACCAAGGGCCACAGAGAGAGCCATACAATGAATGGACACTAGAGCTTTTAGAGGAGCTTAA
GAATGAAGCTGTTAGACATTTTCCTAGGCCGTGGCTCCATAGCTTAGGACAATATATCTATGAAACTTATGGGGATACTT
GGACAGGAGTGGAAGCCTTAACAAGAACTCTGCAACAACTGCTGTTTATTCATTTCAGAATTGGATGTCGACATAGCAGA
ATAGGCATT------ATTCCACAG---AGGAGAGCA---------AGAAATGGAGCCAGTAGATCCTAG
>AY173951/B/TH/1990/BK132
ATGGAACAAGCCCCAGAAGACCAAGGGCCACAGAGAGAGCCATACAATGAATGGACACTAGAGCTTTTAGAGGAGCTTAA
GAATGAAGCTGTTAGACACTTTCCTAGGACATGGCTCCACGGATTAGGGCAATATATCTATGAAAATTATGGGGACACTT
GGGCAGGAGTGGAGGCCATAATAAGAATTCTGCAACAACTGCTGTTTATTCATTTCAGGATTGGGTGTCGACATAGCAGA
ATAGGCATT------ACTCTACAA---AGGAGAGCA---------AGAAATGGAGCCAGTAGATCCTAG
>AY173952/B/US/1990/US1
ATGGAACAAGCCCCAGAAGACCAAGGGCCACAGAGGGAACCATACAATGAATGGACACTAGAGCTTTTAGAGGAGCTTAA
AAATGAAGCTGTTAGGCATTTCCCTAGGATATGGCTTCATGGTTTAGGGCAACATATCTATGAAACTTATGGGGATACTT
GGGCAGGAGTAGAAGCCATAATAAGAATTCTGCAACAATTGCTGTTTATCCATTTCAGAATTGGGTGCCGACATAGCAGA
ATAGGCATT------ACTCCACAG---AGGAGAGCA---------AGAAATGGAGCCAGTAGATCCTAG
>AY173953/B/US/1990/US2
ATGGAACAAGCCCCAGAAGACCAAGGGCCACAGAGGGAGCCATACAATGAATGGACACTAGAGCTTTTAGAGGAACTTAA
GAATGAAGCTGTGAGACATTTTCCTAGGATATGGCTCCATGGCTTGGGACAACATATTTATGAAACTTATGGGGATACTT
GGGCAGGAGTGGAAGCCATAATAAGAGTTCTGCAACAACTGCTGTTTATTCATTTCAGAATTGGGTGTCGACATAGCAGA
ATAGGCATT------ACTCGACAG---AGGAGAGCA---------AGAAATGGAACCAGTAGATCCTAG
>AY173954/B/US/1990/US3
ATGGAACAAGCCCCAGAAGACCAAGGGCCACAGAGGGAGCCATACAATGAATGGACACTAGAGCTCTTAGAGGAACTTAA
GAATGAAGCTGTTAGACATTTTCCTAGGATATGGCTACATGGCTTAGGACAAYACATCTATGAAACTTATGGGGATACTT
GGGCAGGAGTAGAAGCCATAATAAGAATGCTGCAACAACTGCTGTTTACTCATTTCAGAATTGGATGTCGACATAGCAGA
ATAGGCATT---------CAACAG---AGGAGAGCA---------AGGAATGGAGCCCGTAGATCCTAG
>AY173955/B/US/1990/US4
ATGGAACAAGCCCCAGAAGACCAAGGGCCACAGAGGGAACCATACAATGAATGGACACTAGAGCTTTTAGAGGAACTTAA
GAGTGAAGCTGTTAGACATTTTCCTAGGATATGGCTCCATAGCTTAGGACAATATATCTATGAAACTTATGGGGATACTT
GGGCAGGAGTAGAAGCTATAATAAGAATCCTACAACAACTGCTGTTTATTCATTTCAGAATTGGGTGTCAACATAGCAGA
ATAGGCATT------ATTCCACGG---AGAAGAGCA---------AGAAATGGAGCCAGTAGATCCTAG
>AY173956/B/BR/1989/BZ167
ATGGAACAAGCCCCAGAAGACCAAGGGCCACAGAGGCAGCCATACAATGAATGGACACTAGAGCTTTTAGAGGAGCTTAA
GAATGAAGCTGTTAGACATTTTCCTAGGACATGGCTTCTTGGCTTAGGGCAACATATCTATGAAACTTATGGGGATACTT
GGGCAGGAGTGGAAGCCTTAACAAGAATTCTGCAACAACTGCTGTTTATTCATTTCAGAATTGGGTGTCGACATAGCAGA
ATAGGCATT------ACTCTACAG---AGAAGAGCA---------AGAAATGGAGCCAGTAGATCCTAG
>AY180905/B/CN/2001/CNHN24
ATGGAACAAGCCCCAGAGGACCAAGGGCCACAGAGGGAACCATACAATGAGTGGACACTAGAGCTGTTAGAGGAGCTTAA
GGGGGAAGCTGTTAGACATTTTCCTAGGAGTTGGCTCCATGAGTTGGGACAACATATCTATGTAACATATGGAGATACTT
GGGCAGGAGTGGAAGCCTTAATAAGAATTCTGCAACAACTGCTGTTTATTCATTTCAGAATTGGGTGTCAACATAGCAGA
ATAGGCATT------ATTCGACAG---AGGAGAGCA---------AGAAATGGAGCCAGTAGATCCTAG
>AY308760/B/US/1996/1333_d2
ATGGAACAAGCCCCAGAAGACCAAGGGCCACAGAGGGAGCCATTCAATGAATGGACACTAGAGCTTTTAGAAGAGCTTAA
GAGTGAAGCTGTTAGACATTTCCCTAGGATATGGCTCCATGGCTTAGGGCAACATATCTATGAAACTTATGGGGATACTT
GGGCAGGAGTGGAAGCCATAATAAGAGTTCTGCAACAACTGCTGTTTATTCATTTCAGAATTGGGTGTCAACATAGCAGA
ATAGGCATT------ACTCGACAG---AGGAGAGCA---------AGAAATGGATCCAGTAGATCCTAG
>AY308761/B/US/1996/1299_d22
ATGGAACAAGCCCCAGAAGACCAAGGGCCACAGAGGGAGCCATTCAATGAATGGACACTAGAGCTTTTACAAGAGCTTAA
GAGTGAAGCTGTTAGACATTTCCCTAGGGTATGGCTTCATGGCTTAGGGCAACTTATCTATGAAACTTATGGGGATACTT
GGGCAGGAGTGGAAGCCATAATAAGAATTCTGCAACAACTGCTGTTTATTCATTTCAGAATTGGGTGTCAACATAGCAGA
ATAGGCATT------ACTCTACAG---AGGAGAGCA---------AGAAATGGATCCAGTAGATCCTAG
>AY308762/B/US/1996/1304_d31
ATGGAACAAGCCCCAGAAGACCAAGGGCCACAGAGGGAGCCATTCAATGAATGGACACTAGAGCTTTTACAAGAGCTTAA
GAGTGAAGCTGTTAGACATTTCCCTAGGGTATGGCTTCATGGCTTAGGGCAACTTATCTATGAAACTTATGGGGATACTT
GGGCAGGAGTGGAAGCCATAATAAGAATTCTGCAACAACTGCTGTTTATTCATTTCAGAATTGGGTGTCAACATAGCAGA
ATAGGCATT------ACTCTACAG---AGGAGAGCA---------AGAAATGGATCCAGTAGATCCTAG
>AY314044/B/CA/1996/WC10P_1
ATGGAACAAGCCCCAGAAGACCAAGGGCCACAGAGGGAGCCATACAATGAATGGACACTGGAGCTTTTAGAGGAGCTTAA
GAGAGAAGCTGTTAGACACTTTCCTAGGATATGGCTTCATGGCTTAGGACAACACATCTATGAAACTTATGGAGATACTT
GGGCAGGAGTGGAAGCCATAATAAGAATGCTGCAACAAATGCTGTTTATCCATTTCAGAATTGGGTGTCAACATAGCAGA
ATAGGCATT------ACTCCACGG---AGGAGAGCA---------AGAAATGGAGCCAGTAGATCCTAG
>AY314045/B/CA/1996/WC10P_2
ATGGAACAAGCCCCAGAAGACCAAGGGCCACAGAGGGAGCCATACAATGAATGGACACTGGAGCTTTTAGAGGAGCTTAA
GAGAGAAGCTGTTAGACACTTTCCTAGGATATGGCTTCATGGCTTAGGACAACACATCTATGAAACTTATGGAGATACTT
GGGCAGGAGTGGAAGCCATAATAAGAATGCTGCAACAAATGCTGTTTATCCATTTCAGAATTGGGTGTCAACATAGCAGA
ATAGGCATT------ACTCCACGG---AGGAGAGCA---------AGAAATGGAGCCAGTAGATCCTAG
>AY314046/B/CA/1996/WC10P_3
ATGGAACAAGCCCCAGAAGACCAAGGGCCACAGAGGGAGCCATACAATGAATGGACACTGGAGCTTTTAGAGGAGCTTAA
GAGAGAAGCTGTTAGACACTTTCCTAGGATATGGCTTCATGGCTTAGGACAACACATCTATGAAACTTATGGAGATACTT
GGGCAGGAGTGGAAGCCATAATAAGAATGCTGCAACAAATGCTGTTTATCCATTTCAGAATTGGGTGTCAACATAGCAGA
ATAGGCATT------ACTCCACGG---AGGAGAGCA---------AGAAATGGAGCCAGTAGATCCTAG
>AY314047/B/CA/1996/WC10P_4
ATGGAACAAGCCCCAGAAGACCAAGGGCCACAGAGGGAGCCATACAATGAATGGACACTGGAGCTTTTAGAGGAGCTTAA
GAGAGAAGCTGTTAGATACTTTCCTAGGATATGGCTTCATGGCTTAGGACAACACATCTATGAAACTTATGGAGATACTT
GGGCAGGAGTGGAAGCCATAATAAGAATGCCGCAACAAATGCTGTTTATCCATTTCAGAATTGGGTGTCAACATAGCAGA
ATAGGCATT------ACTCCACGG---AGGAGAGCA---------AGAAATGGAGCCAGTAGATCCTAG
>AY314048/B/CA/1996/WC10P_6
ATGGAACAAGCCCCAGAAGACCAAGGGCCACAGAGGGAGCCATACAATGAATGGACACTGGAGCTTTTAGAGGAGCTTAA
GAGAGAAGCTGTTAGACACTTTCCTAGGATATGGCTTCATGGCTTAGGACAACACATCTATGAAACTTATGGAGATACTT
GGGCAGGAGTGGAAGCCATAATAAGAATGCTGCAACAAATGCTGTTTATCCATTTCAGAATTGGGTGTCAACATAGCAGA
ATAGGCATT------ACTCCACGG---AGGAGAGCA---------AGAAATGGAGCCAGTAGATCCTAG
>AY314049/B/CA/1996/WC10P_7
ATGGAACAAGCCCCAGAAGACCAAGGGCCACAGAGGGAGCCATACAATGAATGGACACTGGAGCTTTTAGAGGAGCTTAA
GAGAGAAGCTGTTAGACACTTTCCTAGGATATGGCTTCATGGCTTAGGACAACACATCTATGAAACTTATGGAGATACTT
GGGCAGGAGTGGAAGCCATAATAAGAATGCTGCAACAAATGCTGTTTATCCATTTCAGAATTGGGTGCCAACATAGCAGA
ATAGGCATT------ACTCCACGG---AGGAGAGCA---------AGAAATGGAGCCAGTAGATCCTAG
>AY314050/B/CA/1996/WC10P_8
ATGGAACAAGCCCCAGAAGACCAAGGGCCACAGAGGGAGCCATACAATGAATGGACACTGGAGCTTTTAGAGGAGCTTAA
GAAAGAAGCTGTTAGACACTTTCCTAGGATATGGCTTCATGGCTTAGGACAACACATCTATGAAACTTATGGAGATACTT
GGGCAGGAGTGGAAGCCATAATAAGAATGCTGCAACAAATGCTGTTTATCCATTTCAGAATTGGGTGTCAACATAGCAGA
ATAGGCATT------ACTCCACGG---AGGAGAGCA---------AGAAATGGAGCCAGTAGATCCTAG
>AY314051/B/CA/1996/WC10P_9
ATGGAACAAGCCCCAGAAGACCAAGGGCCACAGAGGGAGCCATACAATGAATGGACACTGGAGCTTTTAGAGAAGCTTAA
GAGAGAAGCTGTTAGACACTTTCCTAGGATATGGCTTCATGGCTTAGGACAACACATCTATGAAACTTATGGAGATACTT
GGGCAGGAGTGGAAGCCATAATAAGAATGCTGCAACAAATGCTGTTTATCCATTTCAGAATTGGGTGTCAACATAGCAGA
ATAGGCATT------ACTCCACGG---AGGAGAGCA---------AGAAATGGAGCCAGTAGATCCTAG
>AY314052/B/CA/1996/WC10P_10
ATGGAACAAGCCCCAGAAGACCAAGGGCCACAGAGGGAGCCATACAATGAATGGACACTGGAGCTTTTAGAGGAGCTTAA
GAGAGAAGCTGTTAGACACTTTCCTAGGATATGGCTTCATGGCTTAGGACAACACATCTATGAAACTTATGGAGATACTT
GGGCAGGAGTGGAAGCCATAATAAGAATGCTGCAACAAATGCTGTTTATCCATTTCAGAATTGGGTGTCAACATAGCAGA
ATAGGCATT------ACTCCACGG---AGGAGAGCA---------AGAAATGGAGCCAGTAGATCCTAG
>AY314053/B/CA/1996/WC10P_11
ATGGAACAAGCCCCAGAAGACCAAGGGCCACAGAGGGAGCCATACAATGAATGGACACTGGAGCTTTTAGAGGAGCTTAA
GAGAGAAGCTGTTAGACACTTTCCTAGGATATGGCTTCATGGCTTAGGACAACACATCTATGAAACTTATGGAGATACTT
GGGCAGGAGTGGAAGCCATAATAAGAATGCTGCAACAAATGCTGTTTATCCATTTCAGAATTGGGTGTCAACATAGCAGA
ATAGGCATT------ACTCCACGG---AGGAGAGCA---------AGAAATGGAGCCAGTAGATCCTAG
>AY314054/B/CA/1996/WC10C_1
ATGGAACAAGCCCCAGAAAACCAAGGGCCACAGAGGGAGCCATACAATGAATGGACACTAGAGCTTTTAGAGGAGCTTAA
GAGAGAAGCTGTTAGACACTTTCCTAGCATATGGCTTTATGGCTTAGGACAACGCATCTATGAAACTTATGGAGATACTT
GGGCAGGAGTGGAAGCCATAATAAGAATGCTGCAACAAATGCTGTTTATCCATTTCAGAATTGGGTGTCAACATAGCAGA
ATAGGCATT------ACTCCACGG---AGGAGAGCA---------AGAAATGGAGCCAGTAGATCCTAG
>AY314055/B/CA/1996/WC10C_3
ATGGAACAAGCCCCAGAAGACCAAGGGCCACAGAGGGAGCCATACAATGAATGGACACTAGAGCTTTTAGAGGAGCTTAA
GAATGAAGCTGTTAGACACTTTCCTAGGATATGGCTTCATGGATTAGGACAATATATCTATGAAACTTATGGAGATACTT
GGGCAGGAGTGGAAGCCATAATAAGAATGCTGCAACAACTGCTGTTTATCCATTTCAGAATTGGGTGTCAACATAGCAGA
ATAGGCATT------ACTCCACGG---AGGAAAGCA---------GGAAATGGAGCCAGTAGACCCTAG
>AY314056/B/CA/1996/WC10C_4
ATGGAACAAGCCCCAGAAGACCAAGGGCCACAGAGGGAGCCATACAATGAATGGACACTAGAGCTTTTAGAGGAGCTTAA
GAGAGAAGCTGTTAGACACTTTCCTAGCATATGGCTTTATGGCTTAGGACAACACATCTATGAAACTTATGGAGATACTT
GGGCAGGAGTGGAAGCCATAATAAGAATGCTGCAACAAATGCTGTTTATCCATTTCAGAATTGGGTGTCAACATAGCAGA
ATAGGCATT------ACTCCACGG---AGGAGAGCA---------AGAAATGGAGCCAGTAGATCCTAG
>AY314057/B/CA/1996/WC10C_5
ATGGAACAAGCCCCAGAAGACCAAGGGCCACAGAGGGAGCCATACAATGAATGGACACTAGAGCTTTTAGAGGAGCTTAA
GAGAGAAGCTGTTAGACACTTTCCTAGCATATGGCTTTATGGCTTAGGACAACACATCTATGAAACTTATGGAGATACTT
GGGCAGGAGTGGAAGCCATAATAAGAATGCTGCAACAAATGCTGTTTATCCATTTCAGAATTGGGTGTCAACATAGCAGA
ATAGGCATT------ACTCCACGG---AGGAGAGCA---------AGAAATGGAGCCAGTAGATCCTAG
>AY314058/B/CA/1996/WC10C_6
ATGGAACAAGCCCCAGAAGACCAAGGGCCACAGAGGGAGCCACACAATGAATGGACACTAGAGCTTTTAGAGGAGCTTAA
GAATGAAGCTGTTAGACACTTTCCTAGGATATGGCTTCATGGATTAGGACAATATATCTATGAAACTTATGGAGATACTT
GGGCAGGAGTGGAAGCCATAATAAGAATGCTGCAACAACTGCTGTTTATCCATTTCAGAATTGGGTGTCAACATAGCAGA
ATAGGCATT------ACTCCACGG---AGGAGAGCA---------AGAAATGGAGCCAGTAGATCCTAG
>AY314059/B/CA/1996/WC10C_8
ATGGAACAAGCCCCAGAAGACCAAGGGCCACAGAGGGAGCCATACAATGAATGGACACTAGAGCTTTTAGAGGAGCTTAA
GAATGAAGCTGTTAGACACTTTCCTAGGATATGGCTTCATGGATTAGGACAATATATCTATGAAACTTATGGAGATACTT
GGGCAGGAGTGGAAGCCGTAATAAGAATGCTGCAACAACTGCTGTTTATCCATTTCAGAATTGGGTGTCAACATAGCAGA
ATAGGCATT------ACTCCACGG---AGGAAAGCA---------AGAAATGGAGCCAGTAGATCCTAG
>AY314060/B/CA/1996/WC10C_9
ATGGAACAAGCCCCAGAAGACCAAGGGCCACAGAGGGAGCCATACAATGAATGGACACTAGAGCTTTTAGAGGAGCTTAA
GAATGAAGCTGTTAGACACTTTCCTAGGATATGGCTTCATGGATTAGGACAATATATCTATGAAACTTATGGAGATACTT
GGGCAGGAGTGGAAGCCATAATAAGAATGCTGCAACAACTGCTGTTTATCCATTTCAGAATTGGGTGTCAACATAGCAGA
ATAGGCATT------ACTCCACGG---AGGAGAGCA---------AGAAATGGAGCCAGTAGATCCTAG
>AY314061/B/CA/1996/WC10C_10
ATGGAACAAGCCCCAGAAGACCAAGGGCCACAGAGGGAGCCACACAATGAATGGACACTAGAGCTTTTAGAGGAGCTTAA
GAATGAAGCTGTTAGACACTTTCCTAGGATATGGCTTCATGGATTAGGACAATATATCTATGAAACTTATGGAGATACTT
GGGCAGGAGTGGAAGCCATAATAAGAATGCTGCAACAACTGCTGTTTATCCATTTCAGAATTGGGTGTCAACATAGCAGA
ATAGGCATT------ACTCCACGG---AGGAGAGCA---------AGAAATGGAGCCAGTAGATCCTAG
>AY314062/B/CA/1996/WC10C_11
ATGGAACAAGCCCCAGAAGACCAAGGGCCACAGAGGGAGCCATACAATGAATGGACACTAGAGCTTTTAGAGGAGCTTAA
GAGAGAAGCTGTTAGACACGTTCCTAGCATATGGCTTTATGGCTTAGGACAACACATCTATGAAACTTATGGAGATACTT
GGGCAGGAGTGGAAGCCATAATAAGAATGCTGCAACAAATGCTGTTTATCCATTTCAGAATTGGGTGTCAACATAGCAGA
ATAGGCATT------ACTCCACGG---AGGAGAGCA---------AGAAATGGGGCCAGTAGATCCTAG
>AY314063/B/CA/1996/WC10C_12
ATGGAACAAGCCCCAGAAGACCAAGGGCCACAGAGGGAGCCATACAATGAATGGACACTGGAGCTTTTAGAGGAGCTTAA
GAATGAAGCTGTTAGACACTTTCCTAGGATATGGCTTCATGGCTTAGGACAATACATCTATGAAACTTATGGAGATACTT
GGGCAGGAGTGGAAGCCATAATAAGAATGCTGCAACAGATGCTGTTTATCCATTTCAGAATTGGGTGTCAACATAGCAGA
ATAGGCATT------ACTCCACGG---AGGAGAGCA---------AGAAATGGAGCCAGTAGATCCTAG
>AY331282/B/US/1997/1001_07
ATGGAACAAGCCCCGGAAGACCAAGGGCCACAGAGGGAGCCATACAATGAATGGACACTAGAGCTTTTAGAGGAACTTAA
GAGTGAAGCTGTTAGACACTTTCCTAGGGTGTGGCTCCATGGCTTAGGGCAACATATCTATGAAACCTATGGGGATACTT
GGGCAGGAGTGGAGGCCATAATAAGGATTCTGCAACAACTGTTGTTTATCCATTTCAGAATTGGGTGTCGACATAGCAGA
ATAGGCATT------ACCCGATCA---AGGAGAGCA---------AGAAATGGAGCCAGTAGATCCTAG
>AY331283/B/US/1997/1001_09
ATGGAACAAGCCCCGGAAGACCAAGGGCCACAGAGGGAGCCATACAATGAATGGACACTAGAGCTTTTAGAGGAACTTAA
GAGTGAAGCTGTTAGACACTTTCCTAGGGTGTGGCTCCATGGCTTAGGGCAACATATCTATGAAACCTATGGGGATACTT
GGGCAGGAGTGGAGGCCATAATAAGGATTCTGCAACAACTGTTGTTTATCCATTTCAGAATTGGGTGTCGACATAGCAGA
ATAGGCATT------ACCCGATCA---AGGAGAGCA---------AGAAATGGAGCCAGTAGATCCTAG
>AY331284/B/US/1997/1006_08
ATGGAACAAGCCCCAGAAAACCAAGGGCCACAGAGAGAGCCATACAATGAATGGACACTAGAGCTTTTAGAAGAGCTTAA
GAATGAAGCTGTTAGACATTTTCCTAGGGTATGGCTTCATGGCTTAGGACAACATATCTATGAAACTTATGGGGATACTT
GGGCAGGAGTGGAAGCCATAATAAGAACTCTGCAACAACTGCTGTTTATTCATTTCAGAATTGGGTGTCAACATAGCAGA
ATAGGCATT------ATTCGACGG---AGGAGAGCA---------AGGAATGGAGCCAGTAGATCCTAG
>AY331285/B/US/1997/1012_08
ATGGAACAAGCCCCAGAAGACCAAGGGCCACAGAGGGAGCCATACAATGAATGGACACTAGAGCTTTTAGAGGAGCTTAA
GAGTGAAGCTGTTAGACATTTTCCTAGGGTGTGGCTTCATGGGTTAGGGCAACATATCTATGAAACTTATGGGGATACTT
GGGCAGGAGTGGAAGCCATAATAAGAATTCTGCAACAACTGATGTTTATTCATTTCAGAATTGGGTGTCAACATAGCAGA
ATAGGCATT------ACTCGACAG---AGGAGAACA---------AGAAATGGAGCCAGTAGATCCTAG
>AY331286/B/US/1997/1012_11
ATGGAACAAGCCCCAGAAGACCAAGGGCCACAGAGGGAGCCATACAATGAATGGACACTAGAGCTTTTAGAGGAGCTTAA
GAGTGAAGCTGTTAGACATTTTCCTAGGGTGTGGCTTCATGGGTTAGGGCAACATATCTATGAAACTTATGGGGATACTT
GGGCAGGAGTGGAAGCCATAATAAGAATTCTGCAACAACTGATGTTTATTCATTTCAGAATTGGGTGTCAACATAGCAGA
ATAGGCATT------ACTCGACAG---AGGAGAACA---------AGAAATGGAGCCAGTAGATCCTAG
>AY331287/B/US/1997/1013_03
ATGGAACAAGCCCCAGAAGACCAAGGGCCACAGAGGGAACCATACAATGAATGGACACTAGAGCTTTTAGAGGAGCTTAA
GAGTGAAGCTGTTAGACATTTTCCTAGGATATGGCTCAATAACCTAGGACAATATATCTATGAAACTTATGGAGATACTT
GGGCAGGAGTGGAAGCTATAATAAGAATTCTACAACAACTGCTGTTTATTCATTTCAGAATTGGGTGTCAACATAGCAGA
ATAGGCATT------CTTCGACGG---AGAAGAGCA---------AGAAATGGATCCAGTAGATCCTAG
>AY331288/B/US/1997/1013_07
ATGGAACAAGCCCCAGAAGACCAAGGGCCACAGAGGGAACCATACAATGAATGGACACTAGAGCTTTTAGAGGAGCTTAA
GAGTGAAGCTGTTAGACATTTTCCTAGGAYATGGCTCAATAACCTAGGACAATATATCTATGAAACTTATGGAGATACTT
GGGCAGGAGTGGAAGCTATAATAAGAATTCTACAACAACTGCTGTTTATTCATTTCAGAATTGGGTGTCAACATAGCAGA
ATAGGCATT------CTTCGACGG---AGAAGAGCA---------AGAAATGGATCCAGTAGATCCTAG
>AY331289/B/US/1997/1018_06
ATGGAACAAGCCCCGGAAGACCAAGGGCCACAGAGGGAACCATACAATGAGTGGACACTAGAGCTTTTAGAGGAACTTAA
GAGTGAAGCTGTTAGACATTKTCCTAGGCCATGGCTCCATAGTTTGGGACAATATATCTATGGCACTTATGGGGATACTT
GGGCAGGAGTGGAAGCCTTAATAAGAATTCTGCAACAACTGCTGTTTATTCATTTCAGAATTGGGTGTCAACATAGCAGA
ATAGGCATT------ACTCGACAG---AGGAGAGCA---------AGAAATGGAGCCAGTAGATCCTAG
>AY331290/B/US/1997/1018_10
ATGGAACAAGCCCCGGAAGACCAAGGGCCACAGAGGGAACCATACAATGAGTGGACACTAGAGCTTTTAGAGGAACTTAA
GAGTGAAGCTGTTAGACATTTTCCTAGGCCATGGCTCCATAGTTTGGGACAATATATCTATGGCACTTATGGGGATACTT
GGGCAGGAGTGGAAGCCTTAATAAGAATTCTGCAACAACTGCTGTTTATTCATTTCAGAATTGGGTGTCAACATAGCAGA
ATAGGCATT------ACTCGACAG---AGGAGAGCA---------AGAAATGGAGCCAGTAGATCCTAG
>AY331291/B/US/1996/1027_05
ATGGAACAAGCCCCAGAAGACCAAGGGCCACAGAGGGAACCATACAATGAATGGGCACTAGAGCTTTTAGAAGAGCTTAA
GAGTGAAGCTGTTAGACATTTTCCTAGGCCATGGCTCCATGGCTTGGGCCAACATATCTATGAAACTTATGGAGATACTT
GGGCAGGAGTGGAAGCCATAATAAGAATTCTGCAACAACTGTTGTTTATTCATTTCAGAATTGGGTGTCGACATAGCAGA
ATAGGCATT------ACT---------CGGAGAGCA---------AGAAATGGAGCCAGTAGATCCTAG
>AY331292/B/US/1996/1057_01
ATGGAACAAGCCCCAGAAGACCAAGGGCCACAGAGAGAGCCATACAATGAATGGACACTAGAACTTTTAGAGGAGCTTAA
GAGTGAAGCTGTTAGGCACTTTCCTAGGATATGGCTCCATGGCTTAGGGCAATATATCTATGAAACCTATGGAGATACTT
GGGAAGGAGTGGAAGCCATAATAAGAACTTTGCAACAACTGCTGTTCATTCATTTCAGAATTGGGTGTCAACATAGCAGA
ATAGGCATT------ACTCGACAG---AGGAGAGCA---------AGAAATGGAGCCAGTAGATCCTAG
>AY331293/B/US/1996/1057_09
ATGGAACAAGCCCCAGAAGACCAAGGGCCACAGAGAGAGCCATACAATGAATGGACACTAGAACTTTTAGAGGAGCTTAA
GAGTGAAGCTGTTAGGCACTTTCCTAGGATATGGCTCTATGGCTTAGGGCAATATATCTATGAAACCTATGGAGATACTT
GGGAAGGAGTGGAAGCCATAATAAGAACTTTGCAACAACTGCTGTTCATTCATTTCAGAATTGGGTGTCAACATAGCAGA
ATAGGCATT------ACTCGACAG---AGGAGAGCA---------AGAAATGGAGCCAGTAGATCCTAG
>AY331294/B/US/1998/1058_08
ATGGAACAAGTCCCAGCAGACCAAGGGCCACAGAGGGAGCCATACAATGAATGGACACTAGAACTTTTAGAGGAGCTTAA
GAATGAAGCTGTGAGACACTTTCCCAGGATATGGCTTCACAACTTAGGACAACATATCTATGAAACTTATGGGGATACTT
GGGTAGGAGTGGAAGCCATAATAAGAATACTGCAACAACTGCTGTTTATCCATTTCAGAATTGGATGTCAACATAGCAGA
ATAGGCATT------ATTCGACAG---AGGAGAGCA---------AGAAATGGATCCAGTAGACCCTAA
>AY331295/B/US/1998/1058_11
ATGGAACAAGTCCCAGCAGACCAAGGGCCACAGAGGGAGCCATACAATGAATGGACACTAGAACTTTTAGAGGAGCTTAA
GAATGAAGCTGTGAGACACTTTCCCAGGATATGGCTTCACAACTTAGGACAACATATCTATGAAACTTATGGGGATACTT
GGGTAGGAGTGGAAGCCATAATAAGAATACTGCAACAACTGCTGTTTATCCATTTCAGAATTGGATGTCAACATAGCAGA
ATAGGCATT------ATTCGACAG---AGGAGAGCA---------AGAAATGGATCCAGTAGACCCTAA
>AY331296/B/US/1999/PRB959_03
ATGGAACGAGCCCCAGAAAACCAAGGGCCACAGAGGGAGCCATACAATGAATGGACACTAGAGCTTTTAGAGGAGCTTAA
GAATGAAGCTGTTAGACATTTTCCCAGGCCATGGCTTCATAGCTTAGGGCAATATATCTATGAAACTTATGGGGATACTT
GGGCAGGAGTGGAAGCCATAATAAGAATTCTGCAACAACTGCTGTTTGTTCATTTCAGAATTGGGTGTCAACATAGCAGA
ATAGGCATT------ATTCGACAG---AGGAGAGCA---------AGAAATGGAGCCAGTAGATCCTAG
>AY331297/B/US/1999/PRB959_05
ATGGAACGAGCCCCAGAAAACCAAGGGCCACAGAGGGAGCCATACAATGAATGGACACTAGAGCTTTTAGAGGAGCTTAA
GAATGAAGCTGTTAGACATTTTCCCAGGCCATGGCTTCATAGCTTAGGGCAATATATCTATGAAACTTATGGGGATACTT
GGGCAGGAGTGGAAGCCATAATAAGAATTCTGCAACAACTGCTGTTTGTTCATTTCAGAATTGGGTGTCAACATAGCAGA
ATAGGCATT------ATTCGACAG---AGGAGAGCA---------AGAAATGGAGCCAGTAGATCCTAG
>AY332236/B/US/1997/1006_10
ATGGAACAAGCCCCAGAAAACCAAGGGCCACAGAGAGAGCCATACAATGAATGGACACTAGAGCTTTTAGAAGAGCTTAA
GAATGAAGCTGTTAGACATTTTCCTAGGGTATGGCTTCATGGCTTAGGACAACATATCTATGAAACTTATGGGGATACTT
GGGCAGGAGTGGAAGCCATAATAAGAACTCTGCAACAACTGCTGTTTATTCATTTCAGAATTGGGTGTCAACATAGCAGA
ATAGGCATT------ATTCGACGG---AGGAGAGCA---------AGGAATGGAGCCAGTAGATCCTAG
>AY332237/B/US/1996/1027_03
ATGGAACAAGCCCCAGAAGACCAAGGGCCACAGAGGGAACCATACAATGAATGGGCACTAGAGCTTTTAGAAGAGCTTAA
GAGTGAAGCTGTTAGACATTTTCCTAGGCCATGGCTCCATGGCTTGGGCCAACATATCTATGAAACTTATGGAGATACTT
GGGCAGGAGTGGAAGCCATAATAAGAATTCTGCAACAACTGTTGTTTATTCATTTCAGAATTGGGTGTCGACATAGCAGA
ATAGGCATT------ACT---------CGGAGAGCA---------AGAAATGGAGCCAGTAGATCCTAG
>AY352275/B/US/1984/SF33
ATGGAACAAGCCCCAGAGAACCAAGGGCCACAGAGGGAGCCATACAATGAATGGACACTAGAGCTTTTAGAGGAGCTTAA
GAGTGAAGCTGTTAGACATTTTCCTAGAATATGGCTCCATAGCTTAGGACAACATATCTATAAAACTTATGGAGATACTT
GGACAGGAGTGGAAGCCTTAATAAGAATTCTGCAACAACTGCTGTTTATTCATTTCAGAATTGGGTGCCAACATAGCAGA
ATAGGCATT------ACTCGACAG---AGGAGAGCA---------AGAAATGGAGCCAGTAGATCCTAA
>AY423381/B/NL/1999/671_99T12
ATGGAACAAGCCCCGGAAGACCAAGGGCCACAGAGAGAGCCATACAATGCATGGACACTAGAGCCTCTAGAGGAACTTAA
GAGTGAAGCTGTTAAACATTTTCCTAGGGTATGGCTTCATGGCTTAGGACAACATATCTATGAAACTTATGGGGATACTT
GGGCAGGAGTGGAAGCCATAATAAGAATTCTGCAACAACTGCTGTTTATTCATTTCAGAATTGGATGTCAGCATAGCAGA
ATAGGCATT------ACTCGACGA---GGGAGAGCA---------AGGAATGGAGCCAGTAGACCCTAG
>AY423382/B/NL/2000/671_00T93
ATGGAACAAGCCCCGGAAGACCAAGGGCCACAGAGAGAGCCATACAATGCATGGACACTAGAGCTTCTAGAGGAACTTAA
GAGTGAAGCTGTTAAACATTTTCCTAGGGTATGGCTCCATGGCTTAGGACAACATATCTATGAAACTTATGGGGATACTT
GGGCAGGAGTGGAAGCCATAATAAGAATTCTGCAACAACTGCTGTTTATTCATTTCAGAATTGGATGTCAGCATAGCAGA
ATAGGCATT------ACTCGACGA---GGGAGAGCA---------AGGAATGGAGCCAGTAGACCCTAG
>AY423383/B/NL/2000/671_00T162
ATGGAACAAGCCCCGGAAGACCAAGGGCCACAGAGAGAGCCATACAATGCATGGACACTAGAGCTTCTAGAGGAACTTAA
GAGTGAAGCTGTTAAACATTTTCCTAGGGGATGGCTCCATGGCTTAGGACAACATATCTATGAAACTTATGGGGATACTT
GGGCAGGAGTGGAAGTCATAATAAGAATTCTGCAACAACTGCTGTTTATTCATTTCAGAATTGGATGTCAACATAGCAGA
ATAGGCATT------ACTCGACAA---GGGAGAGCA---------AGGAATGGAGCCAGTAGACCCTAG
>AY423384/B/NL/2000/671_00T167
ATGGAACAAGCCCCGGAAGACCAAGGGCCACAGAGAGAGCCATACAATGCATGGACACTAGAGCTTCTAGAGGAACTTAA
GAGTGAAGCTGTTAAACATTTTCCTAGGGGATGGCTCCATGGCTTAGGACAACATATCTATGAAACTTATGGGGATACTT
GGGCAGGAGTGGAAGCCATAATAAGAATTCTGCAACAACTGCTGTTTATTCATTTCAGAATTGGATGTCAACATAGCAGA
ATAGGCATT------ACTCGACGA---GGGAGAGTA---------AGGAATGGAGCCAGTAGACCCTAG
>AY423385/B/NL/2000/671_00T169
ATGGAACAAGCCCCGGAAGACCAAGGGCCACAGAGAGAGCCATACAATGCATGGACACTAGAGCTTCTAGAGGAACTTAA
GAGTGAAGCTGTTAGACATTTTCCTAGGGTATGGCTCCATGGCTTAGGACAACATATCTATGAAATTTATGGGGATACTT
GGGCAGGAGTGGAAGCCATAATAAGAATTCTGCAACAACTGCTGTTTATTCATTTCAGAATTGGATGTCAGCATAGCAGA
ATAGGCATT------ACTCGACGA---GGGAGAGCA---------AGGAATGGAGCCAGTAGACCCTAG
>AY423386/B/NL/2000/671_00T103
ATGGAACAAGCCCCGGAAGACCAAGGGCCACAGAGAGAGCCATACAATGCATGGACACTAGAGCTTCTAGAGGAACTTAA
GAGTGAAGCTGTTAGACATTTTCCTAGGGGATGGCTCCATGGCTTAGGACAACATATCTATGAAACTTATGGGGATACTT
GGGCAGGAGTGGAAGCCCTAATAAGAATTCTGCAACAACTGCTGTTTATTCATTTCAGAATTGGATGTCAACATAGCAGA
ATAGGCATT------ACTCGACGA---GGGAGAGTA---------AGGAATGGAGCCAGTAGACCCTAG
>AY423387/B/NL/2000/671_00T36
ATGGAACAAGCCCCGGAAGACCAAGGGCCACAGAGAGAGCCATACAATGCATGGACACTAGAGCTTCTAGAGGAACTTAA
GAGTGAAGCTGTTAGACATTTTCCTAGGGGATGGCTCCATGGCTTAGGACAACATATCTATGAAACTTATGGGGATACTT
GGGCAGGAGTGGAAGCCCTAATAAGAATTCTGCAACAACTGCTGTTTATTCATTTCAGAATTGGATGTCAACATAGCAGA
ATAGGCATT------ACTCGACGA---GGGAGAGTA---------AGGAATGGAGCCAGTAGACCCTAG
>AY560107/B/US/1998/98USHVTN1925c1
ATGGAACAAGCCCCAGAAGACCAAGGGCCACAGAGGGAGCCAAACAATGAATGGACACTAGAACTTTTAGAGGAGCTTAA
GAATGAAGCTGTTCAACACTTTCCTAGGATGTGGCTCCATGGCTTAGGGCAACATATCTATGAAACTTATGGGGATACTT
GGGCAGGAGTAGAAGCCATAATAAGAATTCTGCAACAACTGCTGTTTATTCATTTCAGAATTGGGTGTCGACATAGCAGA
ATAGGCATTATTCGATATCCACAG---AGAAGAGGA---------AGAAATGGAGCCAGTAGACCCTAG
>AY560108/B/US/1998/98USHVTN3605c9
ATGGAACAAGCCCCAGAAGACCAAGGGCCACAGAGGGAGCCATACAATGAATGGACACTAGAGCTTTTAGAGGAGCTTAA
GAATGAAGCTGTTAGACATTTTCCTAGGCCATGGCTTCATGGCTTAGGGCAACATATCTATGAAACTTATGGGGACACTT
GGGCAGGAGTGGAAGCCTTAATAAGAACTCTGCAACAACTGCTGTTTATTCATTTCAGAATTGGGTGTCGACATAGCAGA
ATAGGCATT------ATTCGCCAG---AGGAGAGCA---------AGAAATGGAGCCAGTAGATCCTAG
>AY560109/B/US/1998/98USHVTN8229c6
ATGGAACAAGCCCCAGAAGACCAAGGGCCACAGAGGGAACCATACAATGAATGGACACTAGAGCTTTTAGAAGAACTTAA
GAGTGAAGCTGTTAGACATTTTCCTAGGACATGGCTTCATGGCTTAGGACAATATATCTATGAAACTTATGGGGACACTT
GGGCAGGAGTGGAAGCCCTAATAAGAATTCTGCAACAACTGCTGTTTATTCATTTCAGAATTGGGTGTCAACATAGCAGA
ATAGGCATC------CTACACAGG---AGAATAAGA---------AGAAATGGACCCAGTAGACCCTAG
>AY560110/B/US/1998/98USHVTN941c1
ATGGAACAAGCCCCAGAAGACCAAGGGCCGCAGAGGGAGCCATACAATGAATGGACATTAGAACTTTTAGAGGAGCTTAA
GAGAGAAGCTGTTAGGCATTTTCCTAGGCCATGGCTCCATAGCTTAGGACAGTATATCTATGAAACTTATGGGGATACTT
GGACAGGAGTGGAAGCCATAATGAGAATTCTGCAACAAATGCTGTTTATTCATTTCAGAATTGGGTGTCATCATAGCAGA
ATAGGCATT------ATGCAACAG---AGGAGAGCA------AGAAGAAATGGAGCCAGTAGATCCTAA
>AY561236/B/CO/2001/PCM001
ATGGAACAAGCCCCGGAAGATCAAGGGCCACAGAGGGAGCCATACAATGAATGGACACTAGAGCTTTTGGAGGAGCTTAA
GAGAGTAGCTGTTAGACATTTTCCTAGCTCATGGCTACATGGCCTAGGACAACATATCTATGAAACTTATGGGAATACTT
GGGCAGGAGTGGAAGTCTTAATAAGAACCCTGCAACAACTGCTGTTTATTCATTTCAGAATCGGGTGCCGACTTAGCAGA
ATAGGCATC---------CAACAG---AGAGGAGCA---------AGAAATGGAGCCAGTAGATCCTAG
>AY561237/B/CO/2001/PCM013
ATGGAACAAGCCCCAGAAGACCACGGGCCACAGAGGGAGCCATTCAATGAATGGACACTAGAGCTTTTAGAGGAGCTTAA
GAATGAGGCTGTAAGACATTTTCCTAGGGTATGGCTCCATGGATTAGGGCAACATATCTATGAAACTTATGGGGATACTT
GGGCAGGAGTGGAAGCCATAATAAGAATTCTGCAACAACTGCTGTTTATTCATTTCAGGATTGGGTGTCGACATAGCAGA
ATAGGCATT------ACTCGAATG---AGGAGAGCA---------AGAAATGGAGCCAGTAGACCCTAG
>AY561239/B/CO/2001/PCM039
ATGGAACAAGCCCCAGAAGACCAAGGGCCACAGAGAGAGCCATTCAATGAATGGACACTAGAGCTTTTAGAGGAGCCTAA
AACTGC-----TTGTACC-----------TCTTGCT----ATT-----GCAA----------AAAGTGCTGCT--TACAT
TGCCA--AGTTTGTTTCATAAAAA-AAGGCTTAGGCATCTCCT--------ATGGCAGGAA--GAAGCGGAGACAGC-GA
CGAAGAACT------ACT---CAA---AGTAGT-------------CAGACTCATCAAGCAGATC-TAC
>AY561240/B/CO/2001/PCM074
ATGGAACAAGCCCCGGAGGACCAAGGACCACAGAGGGAGCCAGTCAATGAATGGACACTAGAGCTTTTAGAGGATCTTAA
GACTGAAGCTGTCAGACATTTTCCTAGACCGTGGCTCCATAGCCTAGGACAATATATCTATGGAACTTATGGTGATACCT
GGACAGGAGTGATAGCCATAATAAGAATTCTGCAACAAATGCTGTTTATCCATTTCAGGATTGGGTGCCACCATAGCAGA
ATAGGCATT------ATTCGACAG---AGGAGAGCA---------AGAAATAGATCCGGTAGATCCTAG
>AY586542/B/CU/1999/Cu19
ATGGAACAAGCCCCAGAAGACCAAGGGCCACAGAGGGAGCCACACATTGAATGGACACTAGAGCTTTTAGAGGAGCTTAA
GAGTGAAGCTGTTAGACATTTTCCTAGGACGTGGCTTCATGGCTTAGGACAATATATCTATGAAACTTATGGGGATACCT
GGGCAGGAGTGGAAGCCTTAATAAGAATGCTGCAACAAATACTGTTTACTCATTTCAGAATTGGGTGTCGACATAGCAGA
ATAGGCATC------AATCTGCAG---AGGAGAACA---------AGGAATGGAGCCAGTAGATCCTAG
>AY586543/B/CU/1999/Cu43
ATGGAACAAGCCCCAGAAGACCAAGGGCCACAGAGGGAACCATACAATGAATGGACACTAGAGCTTTTAGAGGAGCTTAA
GAGTGAAGCTGTTAGACATTTTCCTAGGACGTGGCTTCATGGCTTAGGACAACATATCTATGAGACTTATGGGGATACCT
GGGCAGGAGTGGAAGCCTTAATAAGAATGCTGCAACAAATACTGTTCATTCATTTCAGGATTGGGTGTCGACATAGCAGA
ATAGGCATC------AATCTACAG---AGGAGAACA---------AGGAATGGAACCAGTAGATCCTAG
>AY682547/B/RU/2004/04RU128005
ATGGAACAAGCCCCAGAAAACCAGGGGCCACAGAGAGAACCATACAATGAATGGACACTAGAAATTTTAGAGGAGCTTAA
AAATGAAGCTGTGAGACATTTCCCTAGGGTGTGGCTCCATGGCTTAGGGCAATATATCTATGAAACTTATGGAGATACTT
GGRCAGGAGTGGAAGCCATAATAAGAATTCTGCAACAATTGCTATTTGTTCATTTCAGAATTGGGTGCCGGCATAGCAGA
ATAGGCATT------ACTCGACAA---AGGAGAGCA---------AGAAATGGAGCCAGTAGATCCTAG
>AY713408/B/TH/1996/96TH_NP1538
ATGGAACGAGCCCCAGAGGACCAAGGGCCACAGAGGGAGCCATACAATGAGTGGACACTAGAGCTTTTGGAGGAACTTAA
GAGTGAAGCTGTTAAACATTTTCCTAGGCCATGGCTCCATGGGCT-GGACAACATATCTATGACACATATGGAGATACTT
GGGCAGGAGTGGAAGCCATAATAAGAATCCTTCAACAACTGCTGTTTATTCATTTCAGAATTGGGTGTCGACATAGCAGA
ATAGGCATT------ACTCACCAG---AGGAGAGCA---------AGAAATGGAGCCAGTAGATCCTAG
>AY713409/B/US/1985/BAL_85US_Ba_L
ATGGAACAAGCCCCAGAAGATCAAGGGCCACAGAGGGAGCCACACAATGAATGGACACTAGAGCTTTTAGAGGAGCTTAA
GAGTGAAGCTGTTAGACACTTTCCTAGGATATGGCTACATGGCTTAGGGCAACATATCTATGAAACTTATGGGGATACTT
GGGCAGGAGTGGAAGCCATAATAAGAATTCTGCAACAACTGCTGTTTATTCATTTCAGGATTGGGTGCCAACATAGCAGA
ATAGGTATT------ATTCAACAG---AGGAGAGCA---------AGAAATGGAGCCAGTAGATCCTAA
>AY713410/B/US/1994/94US_33931N
ATGGAACAAGCCCCAGAAGACCAAGGGCCACAGAGGGAGCCGCACAATGAATGGACACTAGAGCTTTTAGAGGAACTCAA
GAGTGAAGCTGTTAAACATTTTCCTAGGGTATGGCTTCACGGCTTAGGACAACATATCTATGAAACTTATGGGGATACTT
GGGCAGGAGTGGAAGCCTTAATAAGAATGCTGCAACAACTGCTGTTTATTCATTTCAGGATTGGGTGTCAACATAGCAGA
ATAGGCATT------ACTCGGCGA---TCGAGGGCA---------AGAAATGGAGCCAGTAGATCCTAG
>AY713411/B/FR/1992/92FR_BX08
ATGGAACAAGCCCCAGAAGACCAAGGGCCACAGAGAGAGCCATACAATGAATGGGCACTACAGATTTTAGAGGAGCTTAA
GAGTGAAGCTGTGAGACACTTTCCTAGGATATGGCTACATAACTTAGGACAATATATCTATGAAACTTATGGGGATACTT
GGGCAGGAGTGGAAGCCATAATAAGAATACTGCAACAACTGCTGTTTATTCATTTCAGGATTGGGTGTCACCATAGCAGA
ATAGGCATT------ACTCCACAA---AGGAGAACA---------AGAAATGGAGCCAGTAGATCCTAG
>AY713412/B/US/1990/90US_873
ATGGAACAAGCCCCAGAAGACCAAGGGCCACAGAGGGAGCCATACAATGAATGGACACTAGAACTTTTAGAGGAGCTTAA
GAATGAAGCTGTGAGACATTTTCCTAGGCCGTGGCTCCAKAACTTAGGGCAATATATATATGAAACTTATGGGGATACTT
GGGCAGGAGTGGAAGCCATAATAAGAATTCTGCAACAACTGATATTTATTCATTTCAGAATTGGATGTCGACATAGCAGA
ATAGGCATT------ACT---CAG---AGAAGAGCA---------AGAAATGGAGCCAGTAGACCCTAG
>AY751406/B/RU/2004/04RU129005
ATGGAACAAGCCCCAGACAACCAAGGACCACAGAGGGAGCCATACAATGAATGGGCACTAGAGATTTTAGAGGAGCTTAA
GAGTGAAGCTGTTAGACATTTTCCTAGGATATGGCTCCATAGCTTAGGGCAACATATCTATGAAACTTATGGGGATACTT
GGGTAGGAGTGGAAGCCTTACTAAGAATTCTGCAACAACTACTGTTTATTCATTTCAGAATTGGGTGTCAACATAGCAGA
ATAGGCATT------ACTCGACAG---AGGAGATCA---------AGAAATGGAGCCAGTAGATCCTAG
>AY751407/B/RU/2004/04RU139089
ATGGAACAAGCCCCAGAAGACCAAGGGCCACAGAGGGAACCATACAATGAATGGACACTAGAGCTTTTAGAGGACCTTAA
GAGTGAAGCTGTTAGACACTTTCCTAGACTATGGCTACATGCCTTAGGACAACATATCCATGAAACTTATGGGGATACTT
GGGCAGGAGTAGAAGCCATAATAAGAACTCTGCAACAGCTGCTGTTTGTTCATTACAGAATTGGATGTCAACATAGCAGA
ATAGGCATT------ACTCAACGG---AGGAGAGCA---------AGGAATGGATCCAGTAGATCCTAG
>AY779550/B/CA/1998/CANA3FULL
ATGGAACAAGCCCCAGAAGACCAAGGGCCACAGAGGGAGCCATACAATGAATGGACACTAGAGCTTTTAGAGGAGCTTAA
GAGTGAAGCTGTTAGACATTTTCCTAGGATATGGCTCCATGGCTTAGGGCAACATATCTATGAAACTTATGGGGATACTT
GGGCAGGAGTGGAAGCCATAATAAGAATTCTGCAACAACTGCTGTTTATTCATTTCAGAATTGGGTGTCGACATAGCAGA
ATAGGCATT------ACTCAATCA---AGGAGAGCA------AGAAGAAATGGAGCCAGTAGATCCTAG
>AY779551/B/CA/1999/CANA5FULL
ATGGAACAAGCCCCAGAAGACCAAGGGCCACAGAGGGAGCCATACAATGAATGGACACTAGAGCTTTTAGAGGAGCTTAA
GAGTGAAGCTGTTAGACATTTTCCTAGGATATGGCTCCATGGCTTAGGGCAACATATCTATGAAACTTATGGGGATACTT
GGGCAGGAGTGGAAGCCATAATAAGAATTCTGCAACAACTGCTGTTTATTCATTTCAGAATTGGGTGTCGACATAGCAGA
ATAGGCATT------ACTCAATCA---AGGAGAGCA------AGAAGAAATGGAGCCAGTAGATCCTAG
>AY779552/B/CA/2000/CANA6FULL
ATGGAACAAGCCCCAGAAGACCAAGGGCCACAGAGGGAGCCATACAATGAATGGACACTAGAGCTTTTAGAGGAGCTTAA
GAGTGAAGCTGTTAGACATTTTCCTAGGATATGGCTCCATGGCTTAGGGCAACATATCTATGAAACTTATGGGGATACTT
GGACAGGAGTGGAAGCCATAATAAGAATTCTGCAACAACTGCTGTTTATTCATTTCAGAATTGGGTGTCGACATAGCAGA
ATAGGCATT------ACTCAACCA---AGGAGAGCA------AGAAGAAATGGAACCAGTAGATCCTAG
>AY779553/B/CA/1997/CANB3FULL
ATGGAACAAGCCCCAGAAGACCAAGGGCCACAGAGAGAGCCATACAATGAATGGACACTAGAACTTTTAGAGGAGCTTAA
GAGTGAAGCTGTGAGACATTTTCCTAGGGTGTGGCTCCATGGCCTAGGACAACATATCTATGAAACTTATGGGGATACTT
GGGCAGGAGTGGAAGCCATAATAAGAATTCTGCAACAATTGATGTTTATTCATTTCAGAATTGGGTGTCAACATAGCAGA
ATAGGCATT------ACTCGGCAG---AGGAGAGCA------AGAAGAAATGGAGCCAGTAGATCCTAG
>AY779554/B/CA/1998/CANB4FULL
ATGGAACAAGCCCCAGAAAACCAAGGGCCACAGAGAGAGCCATACAATGAATGGACACTAGAGCTTTTAGAGGAGCTTAA
GAGTGAAGCGGTTAGACATTTTCCTAGGGTGTGGCTCCATGGCCTAGGACAACATATCTATGAAACTTATGGGGATACTT
GGGCAGGAGTGGAAGCCATAATAAGAATTCTGCAACAACTGATGTTTATTCATTTCAGAATTGGGTGTCGACATAGCAGA
ATAGGCATT------ACTTACCAG---AGGAGAGCA------AGAAGAAATGGAGCCAGTAGATCCTAG
>AY779555/B/CA/1998/CANB5FULL
ATGGAACAAGCCCCAGAAGACCAAGGGCCACAGAGAGAGCCATACAATGAATGGACACTAGAGCTTTTAGAGGAGCTTAA
GAATGAAGCTGTGAGACATTTTCCTAGGGTGTGGCTCCATGGCCTAGGACAACATATCTATGAAACTTATGGGGATACTT
GGGCAGGAGTGGAAGCCATAATAAGAACTCTGCAACAACTGATGTTTATTCATTTCAGAATTGGGTGTCAACATAGCAGA
ATAGGCATT------ACTCGACAG---AGGAGAGCA------AGAAGAAATGGAGCCAGTAGATCCTAG
>AY779557/B/CA/1998/CANC10FULL
ATGGAACAAGCCCCAGAAGACCAAGGGCCACAGAGGGAGCCATACAATGAATGGACACTAGAGCTTTTAGAGGAGCTTAA
GAGTGAAGCTGTTAGACATTTTCCTTGGGTGTGGCTCCATGGCTTAGGGCAACATATCTATGACACTTATGGGGATACCT
GGACAGGAGTGGAAGCCTTAATAAGAACTCTGCAACAACTGCTGTTTATTCATTTCAGAATTGGGTGTCGACATAGCAGA
ATAGGCATT------ATTCAACAG---AGGAGAGCA------AGAAGAAATGGAGCCAGTAGATCCTAG
>AY779558/B/CA/1999/CAN11FULL
ATGGAACAAGCCCCAGAAGACCAAGGGCCACAGAGGGAGCCATACAATGAATGGACACTAGAGCTTTTAGAGGAGCTTAA
GAATGAAGCTGTTAGACACTTTCCTTGGGTGTGGCTCCATGGCTTAGGGCAACACATCTATGACACTTATGGGGATACCT
GGACAGGAGTGGAAGCCTTAATAAGAACTCTGCAACAACTGCTGTTTATTCATTTCAGAATTGGGTGTCGACATAGCAGA
ATAGGCATT------ATTCAACAG---AGGAGAGCA------AGAAGAAATGGAGCTAGTAGATCCTAG
>AY779559/B/CA/1992/CANC2FULL
ATGGAACAAGCCCCAGAAGACCAAGGGCCACAGAGGGAGCCATACAATGAATGGACACTAGAGCTTTTAGAGGAGCTTAA
GAGTGAAGCTGTTAGACACTTTCCTAGGGTGTGGCTCCATGGCTTAGGGCAACATATCTATGAAACTTATGGGGATACTT
GGGCAGGAGTGGAAGCCATAATAAGAACTCTGCAACAACTGCTGTTTATTCATTTCAGAATTGGGTGTCGACATAGCAGA
ATAGGCATT------ACTCAACAG---AGGAGAGCA------AGAGAAAATGGAGCCAGTAGATCCTAG
>AY779560/B/CA/1994/CANC3FULL
ATGGAACAAGCCCCAGAAGACCAAGGGCCACAGAGGGAGCCATACAATGAATGGACACTAGAGCTTTTAGAGGAGCTTAA
GAATGAAGCTGTTAGACACTTTCCTTGGGTGTGGCTCCATGGCTTAGGGCAGCATATCTATGAAACTTATGGGGATACTT
GGACAGGAGTGGAAGCCTTAATAAGAACTCTGCAACAACTGCTGTTTATTCATTTCAGAATTGGGTGTCGACATAGCAGA
ATAGGCATT------ACTCAACAG---AGGAGAGCA------AGAAGAAATGGAGCCAGTAGATCCTAG
>AY779561/B/CA/1992/CANC5FULL
ATGGAACAAGCCCCAAAAGACCAAGGGCCACAGAGGGAGCCATACAATGAATGGACACTAGAGCTTTTAGAGGAGCTTAA
GAGTGAAGCTGTTAGACATTTTCCTAGGGTGTGGCTCCATGGCTTAGGGCAACATATCTATGAAACTTATGGGGATACTT
GGGCAGGAGTGGAAGCCTTAATAAGAACTCTGCAACAACTGCTGTTTATTCATTTCAGAATTGGGTGTCGACATAGCAGA
ATAGGCATT------ACTCAACAG---AGGAGAGCA------AGAAGAAATGGAGCCAGTAGATCCTAG
>AY779562/B/CA/1993/CANC6FULL
ATGGAACAAGCCCCAGAAGACCAAGGGCCACAGAGGGAGCCATACAATGAATGGACACTAGAGCTTTTAGAGGAGCTTAA
GAGTGAAGCTGTTAGACATTTTCCTTGGGTGTGGCTCCATGGCTTAGGGCAACATATCTATGACACTTATGGGGATACCT
GGACAGGAGTGGAAGCCTTAATAAGAACTCTGCAACAACTGCTGTTTATTCATTTCAGAATTGGGTGTCGACATAGCAGA
ATAGGCATT------ATTCAACAG---AGGAGAGCA------AGAAGAAATGGAGCCAGTAGATCCTAG
>AY779563/B/CA/1996/CANC8FULL
ATGGAACAAGCCCCAGAAGACCAAGGGCCACAGAGGGAGCCATACAATGAATGGACACTAGAGCTTTTAGAGGAGCTTAA
GAGTGAAGCTGTTAGACACTTTCCTTGGGTGTGGCTCCATGGCTTAGGGCAACATATCTATGACACTTATGGGGATACTT
GGACAGGAGTGGAAGCCTTAATAAGAACTTTGCAACAACTGCTGTTTATTCATTTCAGAATTGGGTGTCGACATAGCAGA
ATAGGCATT------ATTCAACAG---AGGAGAGCA------AGAAGAAATGGAGCCAGTAGATCCTAG
>AY779564/B/CA/1996/CANA1FULL
ATGGAACAAGCCCCAGAAGACCAAGGGCCACAGAGGGAGCCATACAATGAATGGACACTAGAGCTTTTAGAGGAGCTTAA
GAGTGAAGCTGTTAGACATTTTCCTAGGATATGGCTCCATGGCTTAGGGCAACATATCTATGAAACTTATGGGGATACTT
GGGCAGGAGTGGAAGCCATAATAAGAATCCTGCAACAACTGCTGTTTATTCATTTCAGAATTGGGTGTCGACATAGCAGA
ATAGGCATT------ACTCAACCA---AGGAGAGCA------AGAAGAAATGGAGCCAGTAGATCCTAG
>AY781127/B/UY/2001/01UYTRA1179
ATGGAACAAGCCCCAGAAGACCAAGGGCCACAGAGGGAGCCATACAATGAATGGACACTAGAACTTCTAGAGGAACTTAA
GAGTGAAGCTGTTAGACATTTTCCCAGGTCATGGCTCCATAGCTTAGGGCAATATATCTATGAAACTTATGGGGATACTT
GGGCAGGAGTGGAAGCCATAATAAGAATTCTACAACAACTGCTGTTTATTCATTTCAGAATTGGATGTCAACATAGCAGA
ATAGGCATA------------CAG---AGAAGAGCA---------AGAAATGGAGCCCGTAGATCCTAG
>AY795904/B/YE/2002/02YE507
ATGGAACAAGCCCCAGAAGACCAAGGGCCACAGAGGGAGCCATACAATGAATGGACACTAGAGCTTTTAGAGGAGCTTAA
GAGTGAAGCTGTTAGACATTTTCCTAGGCTATGGCTCCATAGCTTAGGGCAATATATCTATGAAACTTATGGAGATACCT
GGGCAGGAGTGGAAGCCTTAGTAAGAATGCTGCAACAACTGCTGTTTATTCATTTCAGAATTGGGTGTCAACATAGCAGA
ATAGGCATT------ACTCCACGG---AGGAGAGCA---------AGAAATGGAGCCAGTAGATCCTAG
>AY795905/B/YE/2002/02YE508
ATGGAACAAGCCCCAGAAGACCAAGGGCCACAGAGGGAGCCATACAATGAATGGACACTAGAGCTTTTAGAGGAACTTAA
GAGTGAAGCTGTTAGACATTTTCCTAGGCCATGGCTCCATGGCTTAGGGCAATATATCTATGAAAGTTATGGAGATAATT
GGACAGGAGTGGAAGCCTTAATAAGAATGCTGCAACAAATGCTGTTTACTCATTTCAGGATTGGGTGTCAACATAGCAGA
ATAGGCATA------AATCCACGG---AGGAGAGCA---------AGAAATGGATCCAGTAGATCCTAG
>AY818644/B/AU/2004/Phcsffull04
ATGGAACAAGCCCCAGAAGACCATGGGCCACAGAGGGAACCATACAATGAATGGGCACTAGAGCTTTTAGAGGAGCTTAA
GAGTGAAGCTGTTAGACACTTTCCTAGGACATGGCTACATGGCTTAGGACAACACATCTATGAAACTTATGGGGATACTT
GGGCAGGAGTGGAAGCCATAATAAGAATTCTGCAACAACTGCTGTTTATTCATTTCAGAATTGGGTGTCAACATAGCAGA
ATAGGTATT------ACTCAACAG---AGGAGAACA---------AGAAATGGAGCCCGTAGATCCTAG
>AY819715/B/RU/2004/04RU139095
ATGGAACAAGCCCCACAAGACCAAGGGCCACAGAGAGAGCCAGACAATAAATGGGCACTAGAACTTTTAGAGGAGCTTAA
AAATGAAGCTGTTAGACATTTCCCTAGGATCTGGCTCCATGGACTAGGGCAACATATCTATGAAACTTATGAGGATACTT
GGGCAGGAGTARAAGCCATAATAAGAATGCTGCAACAACTGCTGTTTACTCATTTCAGAATTGGGTGTCAACATAGCAGA
ATAGGCATT------CAC---------AGGAGAGCA------AGAAGAAATGGAGCCAATAGATCCTAA
>AY835748/B/US/1983/5096_83
ATGGAACAAGCCCCAGAAGACCAAGGGCCACAGAGGGAACCATACAATGAATGGACACTAGAGCTTTTAGAGGAGCTTAA
GAATGAAGCTGTTAGACACTTTCCGAGGATATGGCTTCATGGCCTAGGGCAACATATCTATGGAACTTATGGGGATACTT
GGGCAGGAGTGGAGGCCCTAATAAGAATTCTGCAACAACTGCTGTTTATTCATTTCAGAATTGGGTGTCGACATAGCAGA
ATAGGCATT------ATTCAACAG---AGAAGAACA---------AGAAATGGAGCCAGTAGATCCTAG
>AY835749/B/US/1986/5096_86
ATGGAACAAGCCCCAGAAGACCAAGGGCCACAGAGGGAACCATACAATGAATGGACACTAGAGCTTTTAGAGGAGCTTAA
GAATGAAGCTGTTAGACACTTTCCGAGGATATGGCTTCATGGCTTAGGGCAACATATCTATGAAACTTATGGGGATACTT
GGGCAGGAGTGGAGGCCATAATAAGAATTCTGCAACAACTGCTGTTTATTCATTTCAGAATTGGGTGTCGACATAGCAGA
ATAGGCATT------ATTCAACAG---AGAAGAACA---------AGAAATGGAGCCAGTAGATCCTAG
>AY835750/B/US/1989/5096_89
ATGGAACAAGCCCCAGAAGACCAAGGGCCACAGAGGGAACCATACAATGAATGGACACTAGAGATTTTAGAGGAGCTTAA
GAGTGAAGCTGTTAGACACTTTCCGAGGATATGGCTTCATGGCCTAGGGCAACATATCTATGAAACTTATGGGGATACTT
GGGCAGGAGTGGAGGCCATAATAAGAATTCTGCAACAACTGCTGTTTATTCATTTCAGAATTGGGTGTCGACATAGCAGA
ATAGGCATT------ATTCAACAG---AGAAGAACA---------AGAAATGGAGCCAGTAGATCCTAG
>AY835751/B/US/1990/5096_90
ATGGAACAAGCCCCAGAAGACCAAGGGCCACAGAGGGAGCCATACAATGAATGGACACTAGAGCTTTTAGAGGAGCTTAA
GAATGAAGCTGTCAGACATTTTCCTAGGATATGGCTCCATGGCTTAGGGCAATATATCTATGAAACATATGGGGATACTT
GGGCAGGAGAGGAAGCCATAATAAGAATTTTGCAACAACTGCTGTTTATTCATTTCAGAATTGGGTGCCGACATAGCAGA
ATAGGCATT------ATTCAACAG---AGGAGAGCA---------AGAAATGGAGCCAGTAGATCCTAG
>AY835752/B/US/1992/5096_92
ATGGAACAAGCCCCAGAAGACCAAGGGCCACAGAGGGAACCATACAATGAGTGGACACTAGAGCTTTTAGAGGAGCTTAA
GAATGAAGCTGTTAGACACTTTCCGAGGATATGGCTTCATGGCCTAGGGCAACATATCTATGAAACTTATGGGGATACTT
GGACAGGAGTGGAGGCCCTAATAAGAATTCTGCAACAACTGCTGTTTATTCATTTCAGAATTGGGTGTCGACATAGCAGA
ATAGGCATT------ATTCAACAG---AGAAGAACA---------AGAAATGGAGCCAGTAGATCCTAG
>AY835753/B/US/1996/5155_96
ATGGAACAAGCCCCAGAAGACCAAGGGCCACAGAGGGAGCCATACAATGAATGGACACTAGAGCTTTTAGAGGAGCTTAA
GAATGAAGCTGTCAAACATTTTCCTAGGATATGGCTCCATGGCTTAGGGCAATATATCTATGAAACATATGGGGATACTT
GGGCAGGAGTGGAAGCCATAATAAGAATTTTGCAACAACTGCTGTTTATTCATTTCAGAATTGGGTGCCGACATAGCAAA
ATAGGCATT------ATTCCACAG---AGGAGAGCA---------AGAAATGGAGCCAGTAGATCCTAG
>AY835754/B/US/1983/5084_83
ATGGAACAAGCCCCAGAAGACCAAGGGCCACAAAGGGAGCCATACAATGAATGGACACTAGAGCTTTTAGAGGAGCTTAA
GAATGAAGCTGTTATACACTTTCCTAGGGTATGGCTCCATAGCTTAGGGCAACATATCTATGAAACTTATGGGGATACTT
GGGCAGGAGTGGAGGCCATAATAAGAATTCTGCAACAACTGCTGTTTATTCATTTCAGAATTGGGTGCCGACATAGCAGA
ATAGGCATT------ACTCTACAG---AGGAGAACA---------AGAAATGGAGCCAGTAGATCCTAG
>AY835755/B/US/1985/5157_85
ATGGAACAAGCCCCAGAAGACCAAGGGCCACAGAGGGAGCCATACAATGAATGGACATTAGAGCTTTTAGAGGAGCTTAA
GAGTGAAGCTGTTAGACATTTTCCTAGGGTATGGCTCCATGGCTTAGGACAACATATCTATGAGACTTATGGGGATACTT
GGGCAGGAGTGGAAGCCATAATAAGAACATTGCAACAACTGCTGTTTATTCATTTCAGAATTGGGTGTCGACATAGCAGA
ATAGGAGTT------ACTCGACAG---AGGAGAGCA---------AGAAATGGAGCCAGTAGATCCTAG
>AY835756/B/US/1986/5157_86
ATGGAACAAGCCCCAGAAGACCAAGGGCCACAGAGGGAGCCATACAATGAATGGACATTAGAGCTTTTAGAGGAGCTTAA
GAGTGAAGCTGTTAGACATTTTCCTAGGGTATGGCTCCATGGCTTAGGACAACATATCTATGAGACTTATGGGGATACTT
GGGCAGGAGTGGAAGCCATAATAAGAACACTGCAACAACTGCTGTTTATTCATTTCAGAATTGGGTGTCGACATAGCAGA
ATAGGCATT------ATTCGACAG---AGGAGAGCA---------AGAAATGGAGCCAGTAGATCCTAG
>AY835757/B/US/1986/5113_86
ATGGAACAAGCCCCAGAAGACCAAGGGCCACAGAGGGAGCCATACAATGAATGGACACTAGAGCTTTTAGAGGAGCTTAA
GAATGAAGCTGTTAGACATTTTCCTAGGATATGGCTCCATAGCTTAGGGCAACACATCTATGAAACTTATGGGGATACTT
GGGCAGGAGTGGAGGCCATAATAAGAATACTGCAACAACTGCTGTTTATTCATTTCAGAATTGGGTGTCGACATAGCAGA
ATAGGCATT------ACTCGACAG---AGGAGAGCA---------AGAAATGGAGCCAGTAGATCCTAG
>AY835758/B/US/1987/5113_87
ATGGAACAAGCCCCAGAAGACCAAGGGCCACAGAGGGAGCCATACAATGCATGGACACTAGAGCTTTTAGAAGAGCTTAA
GAATGAAGCTGTTAGACATTTTCCTAGGATATGGCTCCATAGCTTAGGGCAATATATCTATGAAACTTATGGGGATACTT
GGGCAGGAGTGGAGGCCATAATAAGAATACTGCAACAACTGCTGTTTATTCATTTCAGAATTGGGTGTCGACATAGCAGA
ATAGGCATT------ACTCTACAG---AGGAGAGCA---------AGAAATGGAGCCAGTAGATCCTAG
>AY835759/B/US/1982/5048_82
ATGGAACAAGCCCCAGAAGACCAAGGGCCACAGAGGGAGCCATACAATGAATGGACACTAGAGCTTTTAGAGGAGCTTAA
GAGTGAAGCTGTTAGACATTTCCCTAGAATATGGCTTCATAGCTTAGGGCAACATATCTATGAAACTTATGGGGATACTT
GGGCAGGAGTGGAAGCCATAATAAGAATTCTGCAACAACTGCTGTTTATCCATTTCAGAATTGGGTGTCGACATAGCAGA
ATAGGCATT------ACTCAACAG---AGGAGAGCA---------AGAAATGGAGCCAGTAGATCCTAG
>AY835760/B/US/1987/5048_87
ATGGAACAAGCCCCGGAAGACCAAGGGCCACAGAGGGAGCCATACAATGAATGGACACTAGAGCTTCTAGAGGAGCTTAA
GAATGAAGCTGTTAGACATTTCCCTAGATTATGGCTTCATGGCTTAGGGCAACATATCTATGAAACTTATGGGGATACTT
GGGCAGGAGTGGAAGCCATAATAAGAATTCTGCAACAACTGCTGTTTATTCATTTCAGAATTGGGTGTCGACATAGCAGA
ATAGGCATT------ACTCAACAG---AGGAGAGCA---------AGAAATGGAGCCAGTAGATCCTAG
>AY835761/B/US/1991/5048_91
ATGGAACAAGCCCCGGAAGACCAAGGGCCACAGAGGGAGCCATACAATGAATGGACACTAGAGCTTTTGGAGGAGCTTAA
GAGTGAAGCTGTCAGACATTTCCCTAGAATATGGCTTCATGGCTTAGGGCAACATATCTATGAAACTTATGGGGATACTT
GGGCAGGAGTGGAAGCCATAATAAGAATTCTGCAACAACTGCTGTTTATTCATTTCAGAATTGGGTGTCGACATAGCAGA
ATAGGCATT------ACTCAACAG---AGGAGAGCA---------AGAAATGGAGCCAGTAGATCCTAG
>AY835762/B/US/1984/5160_84
ATGGAACAAGCCCCAGAAGACCAAGGGCCACAGAGGGAGCCATACAATGAATGGACACTAGAGCTTTTAGAGGAGCTTAA
GAATGAAGCGGTTAGACATTTTCCTAGGATATGGCTCCATAGCTTAGGGCAATATATCTATGAAACTTATGGGGATACTT
GGGCAGGAGTGGAAGCCATAATAAGAATCTTGCAACAACTGCTGTTTATTCATTTCAGAATTGGGTGTCGACACAGCAGA
ATAGGCATT------ACTCAACAG---AGGAGAGCA---------AGAAATGGAGCCAGTAGATCCTAG
>AY835763/B/US/1988/5160_88
ATGGAACAAGCCCCAGAAGACCAAGGGCCGCAGAGGGAGCCATACAATGAATGGACACTAGAGCTTTTAGAGGAGCTTAA
GAATGAAGCGGTTAGACACTTTCCTAGGCCATGGCTCCATAACTTAGGGCAATATATTTATAGAACTTATGGGGATACTT
GGGCAGGAGTGGAAGCCATAATAAGAATCTTGCAACAACTGCTGTTTATTCATTTCAGAATTGGGTGTCGACACAGCAGA
ATAGGCATT------ATTCAACAG---AGGAGAACA---------AGAAATGGAGCCAGTAGATCCTAG
>AY835764/B/US/1992/5160_92
ATGGAACAAGCCCCAGAAGACCAAGGACCACAGAGGGAACCATACAATGAATGGACACTAGAGCTTTTAGAGGAGCTTAA
GAGTGAAGCGGTTAGACACTTTCCTAGGCCATGGCTCCATAACTTAGGGCAATATATTTATAGAACTTATGGGGATACTT
GGGCAGGAGTGGAAGCCATAATAAGAATCTTGCAACAACTGCTGTTTATTCATTTCAGAATTGGGTGTCGACACAGCAGA
ATAGGCATT------ATTCAACAG---AGGAGAACA---------AGAAATGGAGCCAGTAGATCCTAG
>AY835765/B/US/1984/5084_84
ATGGAACAAGCCCCAGAAGACCAAGGGCCACAGAGGGAGCCATACAATGAATGGACACTAGAGCTTTTAGAGGAGCTTAA
GAATGAAGCTGTTAGACACTTTCCTAGGGTATGGCTCCATAGCTTAGGGCAACATATCTATGAAACTTATGGGGATACTT
GGGCAGGAGTGGAGGCCATAATAAGAATTCTACAACAACTGCTGTTTATTCATTTCAGAATTGGGTGTCGACATAGCAGA
ATAGGCATT------ACCCTACAG---AGGAGAACA---------AGAAATGGAGCCAGTAGATCCTAG
>AY835766/B/US/1989/5073_89
ATGGAACAAGCCCCAGAAGACCAAGGGCCGCAGAGGGAGCCATACAATGAATGGACACTAGAGCTTTTAGAGGAGCTTAA
GAATGAAGCTGTTAGACATTTCCCTAGGATATGGCTTCATGGGTTAGGGCAACATATCTATGAAACTTATGGGGATACTT
GGGCAGGAGTGGAGGCCATAATAAGAATTCTGCAACAACTGCTGTTTATTCATTTCAGAATTGGGTGTCGGCATAGCAGA
ATAGGCATT------ACTCCACAG---AGGAGAACA---------AGAAATGGAGCCAGTAGATCCTAG
>AY835767/B/US/1993/5073_93
ATGGAACAAGCCCCAGAAGACCAAGGGCCGCAGAGGGAGCCATACAATGAATGGACACTAGAGCTTTTAGAGGAGCTTAA
GAATGAAGCTGTGAGACATTTTCCTAGGATATGGCTTCATGGCTTAGGGCAACATATCTATGAAACTTATGGGGATACTT
GGGCAGGAGTGGAGGCCATAATAAGAATTCTGCAACAACTGCTGTTTATTCATTTCAGAATTGGGTGTCGGCATAGCAGA
ATAGGCATT------ACTCCACAG---AGGAGAACA---------AGAAATGGAGCCAGTAGATCCTAG
>AY835768/B/US/1995/5073_95
ATGGAACAAGCCCCAGAAGACCAAGGGCCACAGAGGGAGCCATACAATGAATGGACACTAGAGCTTTTAGAGGAGCTTAA
GAATGAAGCTGTGAGACATTTTCCTAGGATATGGCTTCATGGCTTAGGGCAACATATCTATGAAACTTATGGGGATACTT
GGGCAGGAGTGGAGGCCATAATAAGGATCCTGCAACAACTGCTGTTTATTCATTTCAGAATTGGGTGTCGGCATAGCAGA
ATAGGCATT------ATTCCACAA---AGGAGAACA---------AGAAATGGAGCCAGTAGATCCTAG
>AY835769/B/US/1985/5077_85
ATGGAACAAGCCCCAGAAGACCAAGGGCCACAAAGGGAACCATACAATGAATGGACACTAGAGCTTTTAGAGGAGCTTAA
GAATGAAGCTGTTAGACATTTTCCTAGGATATGGCTTCATGGCTTAGGGCAACATATCTATGAAACTTATGGGGATACTT
GGGCAGGAGTGGAGGCCATAATAAGAATGCTGCAACAACTGCTGTTTATTCATTTCAGAATTGGGTGTCGACATAGCAGA
ATAGGCATT------ATTCCACAG---AGGAGAACA---------AGAAATGGAGCCAGTAGATCCTAG
>AY835770/B/US/1983/5082_83
ATGGAACAAGCCCCGGAAGACCAAGGGCCACAGAGGGAGCCATACAATGAATGGACACTAGAGCTTTTAGAGGAGCTTAA
GAATGAAGCTGTTAGACACTTCCCTAGGATATGGCTTCATAGCTTAGGGCAACATATCTATGAAACTTATGGGGATACTT
GGGCAGGAGTGGAAGCCATAATAAGAATTCTGCAACAACTGCTGTTTATTCATTTCAGAATTGGGTGCCGACATAGCAGA
ATAGGCATT------ACTCAACAG---AGGAGAGCA---------AGAAATGGAGCCAGTAGATCCTAG
>AY835771/B/US/1986/5082_86
ATGGAACAAGCCCCGGAAGACCAAGGGCCACAGAGGGAACCATACAATGAATGGACACTAGAGCTTTTAGAGGAGCTTAA
GAGTGAAGCTGTTAGACACTTCCCTAGGATATGGCTTCATGGCTTAGGGCAACATATCTATGAAACTTATGGGGATACTT
GGGCAGGAGTGGAAGCCATAATAAGAACTCTGCAACAACTGCTGTTTATTCACTTCAGAATTGGGTGCCGACATAGCAGA
ATAGGCATT------ATTCAACAG---AGGAGAGCA---------AGAAATGGAGCCAGTAGATCCTAG
>AY835772/B/US/1997/5082_97
ATGGAACAAGCCCCGGAAGACCAAGGGCCACAGAGAGAGCCATACAATGAATGGACACTAGAACTTTTAGAGGAGCTTAA
GAATGAAGCTGTAAGACATTTCCCTAGGATATGGCTTCATGGCTTAGGGCAACATATCTATGAAACTTATGGGGATACTT
GGGCAGGAGTGGAAGCCATAATAAGAACTCTGCAACAACTGCTGTTTATTCATTTCAGAATTGGGTGCCGACATAGCAGA
ATAGGCATT------ATTCAACAA---AGGAGAGCA---------AGAAATGGAGCCAGTAGATCCTAG
>AY835773/B/US/1994/5082_94
ATGGAACAAGCCCCGGAAGACCAAGGGCCACAGAGAGAGCCATACAATGAATGGACACTAGAGCTTTTAGAGGAGCTTAA
GAGTGAAGCTGTTAGACACTTCCCTAGGATATGGCTTCATGGCTTAGGGCAACATATCTATGAAACTTATGGGGATACTT
GGGCAGGAGTGGAAGCCATAATAAGAATTCTGCAACAACTGCTGTTTATCCATTTCAGAATTGGGTGCCGACATAGCAGA
ATAGGCATT------ATTCAACAG---AGGAGAGCA---------AGAAATGGAGCCAGTAGATCCTAG
>AY835774/B/US/1986/5127_86
ATGGAACAAGCCCCGGAAGACCAAGGGCCACAGAGGGAGCCACACAATGAATGGACACTAGAGCTTTTAGAGGAGCTTAA
GAGTGAAGCTGTTAGACATTTTCCTAGGATATGGCTTCATGGCTTAGGACAACATATCTATGAAACTTATGGGGATACTT
GGGCAGGAGTGGAAGCCTTAATGAGAATTTTGCAACAACTGCTGTTTATTCATTTCAGAATTGGGTGTCGCCATAGCAGA
ATAGGCATT------ACTCGACAG---AGGACAACA---------AGAAATGGAACCAGTAGATCCTAG
>AY835775/B/US/1986/5084_86
ATGGAACAAGCCCCAGAAGACCAAGGGCCACAAAGGGAGCCATACAATGAATGGACACTAGAGCTTTTAGAGGAGCTTAA
GAATGAAGCTGTTAGACACTTTCCTAGGGTATGGCTCCATGACTTAGGGCAACATATCTATGAAACTTATGGGGATACTT
GGGCAGGAGTGGAAGCCATAATAAGAATTCTGCAACAACTGCTGTTTATTCATTTCAGAATTGGGTGTCGACATAGCAGA
ATAGGCATT------ACTCTACAG---AGGAGAACA---------AGAAATGGAGCCAGTAGATCCTAG
>AY835776/B/US/1993/5127_93
ATGGAACAAGCCCCAGAAGACCAAGGGCCACAGAGGGAGCCATACAATGAATGGACACTAGAGCTTTTAGAGGAGCTTAA
GAATGAAGCTGTTAGACATTTTCCTAGGATCTGGCTCCATGGCCTAGGACAGCATATCTATGAAACTTATGGGGATACTT
GGGCAGGAGTGGAAGCCATAATCAGAATTCTGCAACAACTGCTGTTTATTCATTTCAGAATTGGGTGTCGCCATAGCAGA
ATAGGCATT------ACT---CAG---AGGAGAACA---------AGAAATGGAACCAGTAGATCCTAG
>AY835777/B/US/1983/5018_83
ATGGAACAAGCCCCAGAAGACCAAGGGCCACAGAGGGAGCCATACAATGAATGGACACTAGAGCTTTTAGAGGAACTTAA
GAGTGAAGCTGTTAGGCATTTTCCTAGGATATGGCTCCATGGCTTAGGACAACATATCTATGAAACTTATGGGGATACTT
GGGCAGGAGTGGAAGCCATAATAAGAATTCTGCAACAACTGCTGTTTATTCATTTCAGAATTGGATGTCGCCATAGCAGA
ATAGGCATT------ACTCAACAG---AGGAGAGCA---------AGGAATGGAGCCAGTAGATCCTAG
>AY835778/B/US/1986/5018_86
ATGGAACAAGCCCCAGAAGACCAAGGGCCACAGAGGGAGCCATACAATGAATGGACACTAGAGCTTTTAGAGGAACTTAA
GAGTGAAGCTGTTAAGCATTTTCCTAGGATATGGCTCCATGGCTTAGGACAACATATCTATGAAACTTATGGGGATACTT
GGGCAGGAGTGGAAGCCATAATAAGAATTCTGCAACAACTGCTGTTTATTCATTTCAGAATTGGATGTCGCCATAGCAGA
ATAGGCATT------ACTCAACAG---AGGAGAGCA---------AGGAATGGAGCCAGTAGATCCTAG
>AY835779/B/US/1984/5019_84
ATGGAACAAGCCCCAGAAGACCAAGGGCCACAGAGGGAGCCATACAATGAATGGACACTAGAGCTTTTAGAGGAGCTTAA
GAATGAAGCTGTTAGACATTTTCCCAGAATATGGCTCCATAGCTTAGGGCAACATATCTATGAAACTTATGGGGATACTT
GGGCAGGAGTGGAAGCCATAATAAGAATTCTGCAACAACTGCTGTTTATTCATTTCAGAATTGGGTGTCGACATAGCAGA
ATAGGCATT------ACTCAACAG---AGGAGAACA---------AGAAATGGAGCCAGTAGATCCTAG
>AY835780/B/US/1986/5019_86
ATGGAACAAGCCCCAGAAGACCAAGGGCCACAGAGGGAGCCATACAATGAATGGACACTAGAGCTTTTAGAGGAACTTAA
GAATGAAGCTGTTAGACATTTTCCCAGAATATGGCTCCATAGCTTAGGGCAACATATCTATGAGACTTATGGGGATACTT
GGACAGGAGTGGAAGCCATAATAAGAATTCTGCAACAACTGCTGTTTATTCATTTCAGAATTGGGTGTCGACATAGCAGA
ATAGGCATT------ATTCACCAG---AGGAGAACA---------AGAAATGGAGCCAGTAGATCCTAG
>AY835781/B/US/1983/5157_83
ATGGAACAAGCCCCAGAAGACCAAGGGCCACAGAGGGAGCCATACAATGAATGGACATTAGAGCTTTTAGAGGAGCTTAA
GAGTGAAGCTGTTAGACATTTTCCTAGGGTATGGCTCCATGGCTTAGGACAACATATCTATGAGACTTATGGGGATACTT
GGGCAGGAGTGGAAGCCATAATAAGAACATTGCAACAACTGCTGTTTATTCATTTCAGAATTGGGTGTCGACATAGCAGA
ATAGGCATT------ACTCGACAG---AGGAGAGCA---------AGAAATGGAGCCAGTAGATCCTAG
>AY839827/B/KR/2004/04LHS6
ATGGAACAAGCCCCAGAAGACCAAGGGCCACAGAGG------TTCAATGCATGGACACTAGAGCTCTTAGAGGAACTTAA
GAGTGAGGCTATGAGACATTTTCCTAGGACATGGCTCCATAGCTTAGGACAATATATCTATGAAACTTACGGGGATACTT
GGGCAGGAGTGGAAGCCTTACTAAGAATTCTGCAACAAATGCTGTTTATTCATTTCAGAATTGGATGTCACCATAGCAGA
ATAGGCATT------ATTCAACAG---AGAAGAGCA---------AGGAATGGAGCCAGTAGATCCTAG
>AY857022/B/AU/-/2870718
ATGGAACAAGCCCCAGAAGATCAAGGGCCACAGAGGGAGCCAAACAATGAATGGACACTAGAGCTTTTAGAGGAACTTAA
GAATGAAGCTGTGAGGCATTTTCCTAGGGTATGGCTTCATGGCTTAGGACAATATATCTATGAAACTTATGGGGATACTT
GGACAGGAGTGGAAGCCATAATAAGAACTCTGCAACAACTACTGTTTGTCCATTTCAGAATTGGGTGCCAACATAGCAGA
ATAGGCATT------ATCCGACAG---AGGAGAGCA---------AGAAATGGAGCCAGTAGATCCTAG
>AY857144/B/AU/-/8634991
ATGGAACAAACCCCAGAGAACCAAGGGCCACAGAGAGAGCCATACAATGAGTGGACACTAGAACTTTTGGAGGAACTTAA
GAGAGAAGCTGTTAGACATTTTCCTAGGCCATGGCTCCATAACTTAGGACAACATATCTATGAAACTTATGGGGACACTT
GGGCAGGAGTGGAAGCCATAATAAGAATTCTACAACAACTGCTGTTTATTCATTTCAGAATTGGATGTCAACATAGCAGA
ATAGGCATT------ATTCGACAG---AGGAGAGCA---------AGGAATGGAGCCAGTAGATCCTAG
>AY857165/B/AU/-/9125091
ATGGAACAAGTCCCAGAAGACCAAGGGCCACAGAGGGAGCCATACAATGAATGGGCACTAGAGCTTTTAGAGGAGCTTAA
GAATGAAGCTGTTAGACATTTTCCTAGGGTGTGGCTCCATGGCTTAGGACAACATATCTATGAAACTTATGGGGATACTT
GGGCAGGAGTGGAAGCCATAATAAAAATCCTGCAACAGCTGCTGTTTATTCATTTCAGGATTGGGTGCCAACATAGCAGA
ATAGGCATT------ATT---------CGGAGAACA---------AGAAATGGAGCCGGTAGATCCTAG
>AY970946/B/NL/1986/H434-8-A3
ATGGAACAAGCCCCAGAAGACCAAGGGCCACAGAGGGAGCCATACAATGAATGGACACTAGAGCTTTTGGAGGAACTTAA
GAATGAAGCTGTTCGACATTTTCCTAGGATATGGCTCCATAGCTTAGGACAATATATCTATGAAACTTATGGGGATACTT
GGGCAGGAGTGGAAGCCATAATAAGAAGTCTGCAACAACTGCTGTTTATTCATTTCAGAATTGGGTGTCGACATAGCAGA
ATAGGCATT---------CAACAG---AGGAGAGGA------AGAAAAAATGGAGCCAGTAGATCCTAG
>AY970947/B/NL/1986/H434-8-F4
ATGGAACAAGCCCCAGAAGACCAAGGGCCACAGAGGGAGCCATACAATGAATGGACACTAGAGCTTTTGGAGGAACTTAA
GAATGAAGCTGTTCGACATTTTCCTAGGATATGGCTCCATAGCTTAGGACAATATATCTATGAAACTTATGGGGATACTT
GGGCAGGAGTGGAAGCCATAATAAGAAGTCTGCAACAACTGCTGTTTATTCATTTCAGAATTGGGTGTCGACATAGCAGA
ATAGGCATT---------CAACAG---AGGAGAGGA------AGAAGAAATGGAGCCAGTAGATCCTAG
>AY970948/B/NL/1996/H434-42-A1
ATGGAACAAGCCCCAGAAAACCAAGGGCCACAGAGGGAGCCATACAATGAATGGACACTAGAGCTTTTGGAGGAACTTAA
GAGTGAAGCTGTTAAACATTTTCCTAGAACATGGCTCCATAACTTTGGACAATATATCTATGACACTTATGGGGATACTT
GGGCAGGAGTGGAAGCCTTAATAAGAAGTCTGCAACAACTGCTGTTTATCCATTTCAGAATTGGGTGCCGACATAGCAGA
ATAGGCATT---------CAACAG---AGGAGAGGA------AGAAGAAATGGAGCCAGTAGATCCTAG
>AY970949/B/NL/1996/H434-42-C1
ATGGAACAAGTCCCAGAAGACCAAGGGCCACAGAGGGAGCCACACAATGAATGGACACTAGAGCTTTTGGAGGAACTTAA
GAGTGAAGCTGTTAAACATTTTCCTAGGACATGGCTCCATAACTTCGGACAATATATCTATGACACTTATGGGGATACTT
GGGCAGGAGTGGAAGTCTTAATAAGAAGCCTGCAACAACTGCTGTTTATTCATTTCAGAATTGGGTGCCGACATAGCAGA
ATAGGCATT---------CAACAG---AGGAGAGGA------AGAAGAAATGGAGCCAGTAGATCCTAG
>AY970950/B/NL/1996/H434-42-E12
ATGGAACAAGCCCCGGAAAACCAAGGGCCACAGAGGGAGCCATACAATGAATGGACACTAGAGCTTTTGGAGGAACTTAA
GAGTGAAGCTGTTAAACATTTTCCTAGAACATGGCTCCATAACTTTGGACAATATATCTATGACACTTATGGGGATACTT
GGGCAGGAGTGGAAGCCTTAATAAGAGGTCTGCAACAACTGCTGTTTATCCATTTCAGAATTGGGTGCCGACATAGCAGA
ATAGGCATT---------CAACAG---AGGAGAGGA------AGAAGAAATGGAGCCAGTAGATCCTAG
>BD238372/B/FR/1985/pNL43_patent
ATGGAACAAGCCCCAGAAGACCAAGGGCCACAGAGGGAGCCATACAATGAATGGACACTAGAGCTTTTAGAGGAACTTAA
GAGTGAAGCTGTTAGACATTTTCCTAGGATATGGCTCCATAACTTAGGACAACATATCTATGAAACTTACGGGGATACTT
GGGCAGGAGTGGAAGCCATAATAAGAATTCTGCAACAACTGCTGTTTATCCATTTCAGAATTGGGTGTCGACATAGCAGA
ATAGGCGTT------ACTCGACAG---AGGAGAGCA---------AGAAATGGAGCCAGTAGATCCTAG
>BD298114/B/FR/1983/BH10_patent
ATGGAACAAGCCCCAGAAGACCAAGGGCCACAGAGGGAGCCACACAATGAATGGACACTAGAGCTTTTAGAGGAGCTTAA
GAATGAAGCTGTTAGACATTTTCCTAGGATTTGGCTCCATGGCTTAGGGCAACATATCTATGAAACTTATGGGGATACTT
GGGCAGGAGTGGAAGCCATAATAAGAATTCTGCAACAACTGCTGTTTATCCATTTCAGAATTGGGTGTCGACATAGCAGA
ATAGGCGTT------ACTCGACAG---AGGAGAGCA---------AGAAATGGAGCCAGTAGATCCTAG
>CS272319/B/FR/1985/pNL43_patent
ATGGAACAAGCCCCAGAAGACCAAGGGCCACAGAGGGAGCCATACAATGAATGGACACTAGAGCTTTTAGAGGAACTTAA
GAGTGAAGCTGTTAGACATTTTCCTAGGATATGGCTCCATAACTTAGGACAACATATCTATGAAACTTACGGGGATACTT
GGGCAGGAGTGGAAGCCATAATAAGAATTCTGCAACAACTGCTGTTTATCCATTTCAGAATTGGGTGTCGACATAGCAGA
ATAGGCGTT------ACTCGACAG---AGGAGAGCA---------AGAAATGGAGCCAGTAGATCCTAG
>D10112/B/GB/1983/CAM1
ATGGAACAAACCCCAGAAGACCAAGGGCCACAGAGGCAGCCATACAATGAATGGACACTAGAGCTTTTAGAGGAACTTAA
GAGTGAAGCTGTTAGGCATTTTCCTAGGCCATGGCTCCTTGCATTAGGACAACATATCTATGAAACTTATGGGGATACTT
GGCCAGGAGTGGAAGCCTTAATAAGAAGTCTGCAACAACTGCTGTTTATTCATTTCAGAATTGGATGCCGACATAGCAGA
ATAGGCATT------ATTCAACAG---AGGAGATCA---------AGGAATGGAGCCAGTAGATCCTAG
>D86068/B/FR/1983/MCK1_LAI_IIIB
ATGGAACAAGCCCCAGAAGACCAAGGGCCACAGAGGGAGCCACACAATGAATGGACACTAGAGCTTTTAGAGGAGCTTAA
GAATGAAGCTGTTAGACATTTTCCTAGGATTTAGCTCCATGGCTTAGGACAACATATCTATGAAACTTATGGGGATACTT
GGGCAGGAGTGGAAGCCATAATAAGAATTCTGCAACAACTGCTGTTTATCCATTTCAGAATTGGGTGTCGACATAGCAGA
ATAGGCGTT------ACTCGACAG---AGGAGAGCA---------AGAAATGGAGCCAGTAGATCCTAG
>D86069/B/FR/1983/PM213_LAI_IIIB
ATGGAACAAGCCCCAGAAGACCAAGGGCCACAGAGGGAGCCACACAATGAATGGACACTAGAGCTTTTAGAGGAGCTTAA
GAATGAAGCTGTTAGACATTTTCCTAGGATTTAGCTCCATGGCTTAGGGCAACATATCTATGAAACTTATGGGGATACTT
GGGCAGGAGTGGAAGCTATAATAAGAATTCTGCAACAACTGCTGTTTATCCATTTCAGAATTGGGTGTCGACATAGCAGA
ATAGGCGTT------ACTCGACAG---AGGAGAGCA---------AGAAATGGAGCCAGTAGATCCTAG
>DD153311/B/FR/1985/pNL43-patent
ATGGAACAAGCCCCAGAAGACCAAGGGCCACAGAGGGAGCCATACAATGAATGGACACTAGAGCTTTTAGAGGAACTTAA
GAGTGAAGCTGTTAGACATTTTCCTAGGATATGGCTCCATAACTTAGGACAACATATCTATGAAACTTACGGGGATACTT
GGGCAGGAGTGGAAGCCATAATAAGAATTCTGCAACAACTGCTGTTTATCCATTTCAGAATTGGGTGTCGACATAGCAGA
ATAGGCGTT------ACTCGACAG---AGGAGAGCA---------AGAAATGGAGCCAGTAGATCCTAG
>DD153312/B/FR/1985/pNL43-patent
ATGGAACAAGCCCCAGAAGACCAAGGGCCACAGAGGGAGCCATACAATGAATGGACACTAGAGCTTTTAGAGGAACTTAA
GAGTGAAGCTGTTAGACATTTTCCTAGGATATGGCTCCATAACTTAGGACAACATATCTATGAAACTTACGGGGATACTT
GGGCAGGAGTGGAAGCCATAATAAGAATTCTGCAACAACTGCTGTTTATCCATTTCAGAATTGGGTGTCGACATAGCAGA
ATAGGCGTT------ACTCGACAG---AGGAGAGCA---------AGAAATGGAGCCAGTAGATCCTAG
>DL260745/B/FR/1983/HXB2_patent
ATGGAACAAGCCCCAGAAGACCAAGGGCCACAGAGGGAGCCACACAATGAATGGACACTAGAGCTTTTAGAGGAGCTTAA
GAATGAAGCTGTTAGACATTTTCCTAGGATTTGGCTCCATGGCTTAGGGCAACATATCTATGAAACTTATGGGGATACTT
GGGCAGGAGTGGAAGCCATAATAAGAATTCTGCAACAACTGCTGTTTATCCATTTCAGAATTGGGTGTCGACATAGCAGA
ATAGGCGTT------ACTCGACAG---AGGAGAGCA---------AGAAATGGAGCCAGTAGATCCTAG
>DL464814/B/FR/1983/HXB2_patent
ATGGAACAAGCCCCAGAAGACCAAGGGCCACAGAGGGAGCCACACAATGAATGGACACTAGAGCTTTTAGAGGAGCTTAA
GAATGAAGCTGTTAGACATTTTCCTAGGATTTGGCTCCATGGCTTAGGGCAACATATCTATGAAACTTATGGGGATACTT
GGGCAGGAGTGGAAGCCATAATAAGAATTCTGCAACAACTGCTGTTTATCCATTTCAGAATTGGGTGTCGACATAGCAGA
ATAGGCGTT------ACTCGACAG---AGGAGAGCA---------AGAAATGGAGCCAGTAGATCCTAG
>DM111087/B/FR/1985/pNL43-patent
ATGGAACAAGCCCCAGAAGACCAAGGGCCACAGAGGGAGCCATACAATGAATGGACACTAGAGCTTTTAGAGGAACTTAA
GAGTGAAGCTGTTAGACATTTTCCTAGGATATGGCTCCATAACTTAGGACAACATATCTATGAAACTTACGGGGATACTT
GGGCAGGAGTGGAAGCCATAATAAGAATTCTGCAACAACTGCTGTTTATCCATTTCAGAATTGGGTGTCGACATAGCAGA
ATAGGCGTT------ACTCGACAG---AGGAGAGCA---------AGAAATGGAGCCAGTAGATCCTAG
>DQ007901/B/CN/2002/02HNsmx2
ATGGAACAAGCCCCAGAGGACCAAGGGCCACAGAGGGAACCATACAATGAGTGGACACTAGAGCTTTTAGAGGAGCTTAA
GAGGGAAGCTGTTAGACATTTTCCTAGGACATGGCTCCATGGGTTGGGACAACATATCTATGAAACATATGGGGATACTT
GGGCAGGAGTGGAAGCCATAATAAGAATTCTGCAACAACTGCTGTTTATTCATTTCAGAATTGGGTGTCAACATAGCAGA
ATAGGCATT------ACTCCACAG---AGGAGAGCA---------AGAAATGGAGCCAGTAGATCCTAG
>DQ127534/B/US/-/AC_04_0_Days_Consen_fa
ATGGAACAAGCCCCAGAAGACCAAGGGCCACAGAGGGAGCCACACAATGAATGGACACTAGAGCTTTTGGAGGAGCTTAA
GAGTGAAGCTGTTAGGCATTTTCCTAGGATATGGCTCCATAACTTAGGACAACATATCTATGAAACTTATGGAGATACTT
GGGCAGGAGTGGAAGCTTTAATAAGAATCCTACAACAACTGCTGTTTATTCATTTCAGAATTGGGTGTCAACATAGCAGA
ATAGGCATT------CTTCAACGG---AGAAGAGCA---------AGAAATGGAGCCAGTAGATCCTAG
>DQ127535/B/US/-/AC_04_1650_Days_Seq1_fa
ATGGAACAAGCCCCAGAAGACCAAGGGCCACAGAGGGAGCCACACAATGAATGGACACTAGAGCTTTTGGAGGAGCTTAA
GAGTGAAGCTGTTAGGCATTTTCCTAGGATATGGCTCCATAACTTAGGACAACATATCTATGAAACTTATGGAGATACTT
GGGCAGGAGTGGAAGCTTTAACAAGAAGCCTACAACAACTGCTGTTTATTCATTTCAGAATTGGGTGTCAACATAGCAGA
ATAGGCATT------CTTCAACGG---AGAAGAGCA---------AGAAATGGAGCCAGTAGATCCTAG
>DQ127536/B/US/-/AC_04_1650_Days_Seq2_fa
ATGGAACAAGCCCCAGAAGACCAAGGGCCACAGAGGGAGCCACACAATGAATGGACACTAGAGCTTTTGGAGGAGCTTAA
GAGTGAAGCTGTTAGGCATTTTCCTAGGATATGGCTCCATAACTTAGGACAACATATCTATGAAACTTATGGAGATACTT
GGGCAGGAGTGGAAGCTTTAATAAGAATCCTACAACAACTGCTGTTTATTCATTTCAGAATTGGGTGTCAACATAGCAGA
ATAGGCATT------CTTCAACGG---AGAAGAGCA---------AGAAATGGAGCCAGTAGATCCTAG
>DQ127537/B/US/-/AC_16_0_Days_Consen_fa
ATGGAACAAGCCCCAGAAAACCAAGGGCTACAGAGGGAGCCATACAATGAGTGGACACTAGAGCTTTTAGAGGAACTTAA
GAGTGAAGCTGTTAGACATTTTCCTCAGCCGTGGCTCCATAACTTAGGGCAATATATCTATGAAACTTATGGGGATACTT
GGACAGGAGTGGAAGCCATAATAAGAATTCTGCAACAAATGCTGTTTATTCATTTCAGAATTGGGTGCCATCATAGCAGA
ATAGGCATC------CTTCGCCAG---AGGAGAACA---------AGGAATGGAGCCAGTAGATCCTAG
>DQ127538/B/US/-/AC_16_1934_Days_Seq1_fa
ATGGAACAAGCCCCAGAAAACCAAGGGCCACAGAGGGAGCCATACAATGAGTGGACACTAGAGCTTTTAGAGGAACTTAA
GAGTGAAGCTGTTAGACATTTTCCTCAGCCGTGGCTCCATAACTTAGGGCAATATATCTATGAAACTTATGGGGATACTT
GGACAGGAGTGGAAGCCATAATAAGAATTCTGCAACAAATGCTGTTTATTCATTTCAGAATTGGGTGCCATCATAGCAGA
ATAGGCATC------CTTCGCCAG---AGGAGAACA---------AGGAATGGAGCCAGTAGATCCTAG
>DQ127539/B/US/-/AC_16_1934_Days_Seq2_fa
ATGGAACAAGCCCCAGAAAACCAAGGGCCACAGAGGGAGCCATACAATGAGTGGACACTAGAGCTTTTAGAGGAACTTAA
GAGTGAAGCTGTTAGACATTTTCCTCAGCCGTGGCTCCATAACTTAGGGCAATATATCTATGAAACTTATGGGGATACTT
GGACAGGAGTGGAAGCCATAATAAGAATTCTGCAACAAATGCTGTTTATTCATTTCAGAATTGGGTGCCATCATAGCAGA
ATAGGCATC------CTTCGCCAG---AGGAGAACA---------AGGAATGGAGCCAGTAGATCCTAG
>DQ127548/B/US/-/AC_59_41_Days_Seq1_fa
ATGGAACAAGCCCCACAAGACCAAGGGCCACCGAGGGAGCCATACCATGACTGGGCACTAGAGATTTTAGAGGAACTTAA
GAATGAAGCTGTTAGACATTTTCCCAGGATATGGCTCCATGGCTTAGGGCAGCAGATCTATGGAACTTATGGGGATACTT
GGGAAGGAGTGGAAGCCATAATCAGAACTTTGCAACAACTGCTGTTCATTCATTTCAGGATTGGGTGTCAACATAGCAGA
ATAGGCATT------ATTCGACAG---AGGAGAACA---------AGAAATGGAGCCAGTAGATCCTAG
>DQ127549/B/US/-/AC_59_41_Days_Seq2_fa
ATGGAACAAGCCCCACAAGACCAAGGGCCACCGAGGGAGCCATACCATGACTGGGCACTAGAGATTTTAGAGGAACTTAA
GAATGAAGCTGTTAGACATTTTCCCAGGATATGGCTCCATGGCTTAGGGCAGCAGATCTATGGAACTTATGGGGATACTT
GGGAAGGAGTGGAAGCCATAATCAGAACTTTGCAACAACTGCTGTTCATTCATTTCAGGATTGGGTGTCAACATAGCAGA
ATAGGCATT------ATTCGACAG---AGGAGAACA---------AGAAATGGAGCCAGTAGATCCTAG
>DQ127550/B/US/-/AC_59_111_Days_Seq1_fa
ATGGAACAAGCCCCACAAGACCAAGGGCCACCGAGGGAGCCATACCATGACTGGGCACTAGAGATTTTAGAGGAACTTAA
GAATGAAGCTGTTAGACATTTTCCCAGGATATGGCTCCATGACTTAGGGCAGCAGATCTATGAAACTTATGGGGATACTT
GGGAAGGAGTGGAAGCCATAATCAGAACTTTGCAACAACTGCTGTTCATTCATTTCAGGATTGGGTGTCAACATAGCAGA
ATAGGCATT------ATTCGACAG---AGGAGAACA---------AGAAATGGAGCCAGTAGATCCTAG
>DQ127551/B/US/-/AC_59_111_Days_Seq2_fa
ATGGAACAAGCCCCACAAGACCAAGGGCCACCGAGGGAGCCATACCATGACTGGGCACTAGAGATTTTAGAGGAACTTAA
GAATGAAGCTGTTAGACATTTTCCCAGGATCTGGCTCCATGGCTTAGGGCAGCAGATTTATGAAACTTATGGGGATACTT
GGGAAGGAGTGGAAGCCATAATCAGAACTTTGCAACAACTGCTGTTCATTCATTTCAGGATTGGGTGTCAACATAGCAGA
ATAGGCATT------ATTCGACAG---AGGAGAACA---------AGAAATGGAGCCAGTAGATCCTAG
>DQ207940/B/GE/2003/03GEMZ004
ATGGAACAAGCCCCGGAAGACCAAGGGCCACAGAGGGAACAATACAATGAATGGACACTAGAGATTTTAGAGGAGCTTAA
GAGAGAAGCTGTTAGACATTTTCCTAGGCCATGGCTCCAGGGCTTAGGACAATACATCTATGAAACTTATGGGGATACTT
GGGCAGGAGTGGAAGCCATAACAAGAACTCTGCAACACCTGCTGTTTGTTCATTTCAGAATTGGGTGTCAACACAGCAGA
ATAGGCATT------AATCCACAA---AGGAGAGCA------AGAAGAAATGGAACCAGTAGATCCTAG
>DQ207942/B/GE/2003/03GEMZ010
ATGGAACAAACCCCAGAGGACCAAGGGCCACAGAGGGAGCCATCCAATGAATGGGCACTAGAACTTTTGGAGGAACTTAA
GAGTGAAGCTGTTAGACATTTTCCTAGGCCATGGCTCCATAACTTAGGACAATATATCTATGAAACTTATGGAGATACTT
GGACAGGAGTGGAAGCCATAATAAGAACTCTGCAACAACTGCTGTTTATTCATTTCAGAATTGGATGTCGACATAGCAGA
ATAGGCATT------ACTCGACAG---AGGAGAGCA---------AGAAATGGATCCAGTAGATCCTAG
>DQ295192/B/KR/2004/04LSK7
ATGGAACAAGCCCCAGAAGACCAAGGGCCACAGAGAGAGCCATTCAATGAATGGACACTAGAGCTCTTAGAGGAACTTAA
AAGTGAGGCTGTTAAACATTTTCCTAGGCCATGGCTCCATGGCTTAGGACAACATATCTATGAAACTTACGGGGATACTT
GGGCAGGAGTAGAGGCCATAATAAGAATTCTGCAACAACTGCTGTTTATTCATTTCAGAATTGGATGTCAACATAGCAGA
ATAGGCATT------ACTCGACAG---ACGAGAGCAAGGAGAGGAAGGAATGGAACCAGTAGACCCTAG
>DQ295193/B/KR/2004/04KMH5
ATGGAACAAGCCCCAGAAGACCAAGGGCCACAGAGGGAGCCATACAATGAGTGGACACTAGAGCTCTTAGAGGAACTTAA
GAGTGAAGCTGTTAGACATTTTCCTAGGCCATGGCTCCATGGCTTAGGACAACATATCTATGAAACTTACGGGGATACTT
GGGCAGGAGTAGAAGCCATAATAAGAATTCTGCAACAACTGCTGTTTATCCATTTCAGAATTGGATGTCAACATAGCAGA
ATAGGCATT------ACTCGACAG---AGAAGAGCA---------AGGAATGGAGCCAGTAGATCCTAG
>DQ295194/B/KR/2004/04WK7_HIV_1_wk
ATGGAACAAGCCCCAGAAGACCAAGGGCCACAGAGGGAGCCATACAATGAATGGACACTAGAGCTCTTAGAGGAACTTAA
GAGTGAAGCTGTTAGACATTTTCCTAGGCCATGGCTCCATAGCTTAGGACAACATATCTATGAAACTTACGGGGATACTT
GGACAGGAGTAGAAGCCATAATAAGAATTCTGCAACAACTGCTGTTTATTCATTTCAGAATTGGATGTCATCATAGCAGG
ATAGGCATT------ATTCGACAG---AGGAGAGCA---------AGGAATGGAGCCAGTAGATCCTAG
>DQ295196/B/KR/2004/04KYR8
ATGGAACGAGCCCCAGAAGACCAAGGGCCACAGAGGGAGCCATACAATGAATGGACACTAGAGCTCTTAGAGGAACTTAA
GAATGAAGCTGTTAGACATTTTCCTAGGCCATGGCTCCATAGCTTAGGGGAATATATCTATGAAACTTACGGGGATACTT
GGGCAGGAGTAGAAGCCATAATAAGAATTCTGCAACAACTGCTGTTTATTCATTTCAGAATTGGATGTCACCATAGCAGA
ATAGGCATT------ATTCGACAG---AGGAGAGCA---------AGGAATGGAGCCAGTAGATCCTAG
>DQ322223/B/CA/-/GOL016V01
ATGGAACAAGCCCCAGGAGACCAAGGGCCACAGAGGGAGCCATATAATGAATGGGCACTAGAGCTTTTAGAGGAGCTTAA
GAGTGAAGCTGTTAGGCATTTTCCTAGGGCCTGGCTCCATGGCTTAGGACAATACATCTATGAAACCTATGGGGACACTT
GGGCAGGAGTGGAAGCCTTACTAAGAATGCTGCAACAACTGCTGTTTACTCATTTCAGAATTGGGTGTCAACATAGCAGA
ATAGGCATT------ATTCGGCAG---AGGAGAACA---------AGAAATGGAGCCAGTAGATCCTAG
>DQ322224/B/CA/-/GOL016V10
ATGGAACAAGCCCCAGGAGACCAAGGGCCACAGAGGGAGCCATATAATGAATGGGCACTAGAGCTTTTAGAGGAGCTTAA
GAGTGAAGCTGTTAGGCATTTTCCTAGGGCCTGGCTCCATGGCTTAGGACAATACATCTATGAAACCTATGGGGACACTT
GGGCAGGAGTGGAAGCCTTACTAAGAATGCTGCAACAACTGCTGTTTACTCATTTCAGAATTGGGTGTCAACATAGCAGA
ATAGGCATT------ATTCGGCAG---AGGAGAACA---------AGAAATGGAGCCAGTAGATCCTAG
>DQ322225/B/CA/-/HND_DRPI039V01
ATGGAACAAGCCCCGGAAGACCAAGGGCCACAGAGAGAGCCATACAATCAATGGACACTAGATCTTTTGGAGGAGCTTAA
GAATGAAGCTGTCAGACATTTCCCTAGGCCATGGCTTCATGGCCTAGGACAATATATCTATGAGACTTATGGGGATACTT
GGACAGGGGTGGAAGCCTTGATAAGAATACTGCAACAACTGCTGTTCATTCATTTCAGGATCGGGTGTCGACATAGCAGA
ATAGGTATT------CTGCAACAG---AGGAGAGCA---------AGGAATGGAGCCAGTAGATCCTAG
>DQ322226/B/CA/-/HND_DRPI039V08
ATGGAACAAGCCCCGGAAGACCAARGGCCACAGAGAGAGCCATACAATCAATGGACACTAGATCTTTTGGAGGAGCTTAA
GAATGAAGCTGTCAGACATTTCCCTAGGCCATGGCTTCATGGCCTAGGACAATATATCTATGAGACTTATGGGGATACTT
GGACAGGGGTGGAAGCCTTGATAAGAATACTGCAACAACTGCTGTTCATTCATTTCAGGATCGGGTGTCGACATAGCAGA
ATAGGTATT------CTGCAACAG---AGGAGARCA---------AGGAATGGAGCCAGTAGATCCTAG
>DQ322227/B/CA/-/HDM003V01
ATGGAACAAGCCCCAGAAGACCAAGGGCCACAGAGAGAGCCATACAATGAATGGACACTAGAGCTTTTGGAGGAGCTTAA
GCATGAAGCTGTTAGACATTTTCCTAGGCCCTGGCTCCATGGCCTAGGGCAGTATATCTACGACACTTATGGGGATACTT
GGGCAGGAGTGATAGCCATAATAAGAATTCTGCAACAACTGCTGTTTACTCATTTCAGAATTGGGTGTCGACATAGCAGA
ATAGGCATT-------ACGTCCAG---AGGAGAACA---------AGAAATGGAGCCAATCGATCCTAG
>DQ322228/B/CA/-/HDM003V04
ATGGAACAAGCCCCAGAAGACCAAGGGCCACAGAGAGAGCCATACAATGAATGGACACTAGAGCTTTTGGAGGAGCTTAA
GCATGAAGCTGTTAGACATTTTCCTAGGCCCTGGCTCCATGGCCTAGGGCAGTATATCTACGACACTTATGGGGATACTT
GGGCAGGAGTGATAGCCATAATAAGAATTCTGCAACAACTGCTGTTTACTCATTTCAGAATTGGGTGTCGACATAGCAGA
ATAGGCATT-------ACGTCCAG---AGGAGAACA---------AGAAATGGAGCCAATCGATCCTAG
>DQ322229/B/CA/-/HDM003V09_2
ATGGAACAAGCCCCAGAAGACCAAGGGCCACAGAGAGAGCCATACAATGAATGGACACTAGAGCTTTTGGAGGAGCTTAA
GCATGAAGCTGTTAGACATTTTCCTAGGCCCTGGCTCCATGGCCTAGGGCAGTATATCTACGACACTTATGGGGATACTT
GGGCAGGAGTGATAGCCATAATAAGAATTCTGCAACAACTGCTGTTTACTCATTTCAGAATTGGGTGTCGACATAGCAGA
ATAGGCATT-------ACGTCCAG---AGGAGAACA---------AGAAATGGAGCCAATCGATCCTAG
>DQ322230/B/CA/-/HDM003V09_5
ATGGAACAAGCCCCAGAAGACCAAGGGCCACAGAGAGAGCCATACAATGAATGGACACTAGAGCTTTTGGAGGAGCTTAA
GCATGAAGCTGTTAGACATTTTCCTAGGCCCTGGCTCCATGGCCTAGGGCAGTATATCTACGACACTTATGGGGATACTT
GGGCAGGAGTGATAGCCATAATAAGAATTCTGCAACAACTGCTGTTTACTCATTTCAGAATTGGGTGTCGACATAGCAGA
ATAGGCATT-------ACGTCCAG---AGGAGAACA---------AGAAATGGAGCCAATCGATCCTAG
>DQ322239/B/CA/-/HTM360V05_variant_3
ATGGAACAAGCCCCAGAGGACCAAGGGCCRCAGAGGGARCCATACAATGAATGGGCRCTAGAGCTTTTAGAGGAGCTTAA
GAGTGAAGCTGTTAGGCATTTTCCTAGGTCATGGCTCCATAACTTAGGACAATATATCTATGAAACTTATGGGGATACTT
GGGCAGGAGTGGAAGCCATAATAAGAATTCTGCAACAACTGCTGTTTATTCATTTCAGAATTGGGTGTCGACATAGCAGA
ATAGGCRTT------GMTCGACAG---AGGAGAGCA---------AGAAATGGAGCCAGTAGAYCCTAG
>DQ354112/B/TH/1996/M140
ATGGAACAAACCCCAGAAGACCAAGGGCCACAGAGGGAACCAC------AATGGACACTAGAGCTTCTAGAGGAGCTTAA
GAGTGAAGCTGTTAGACATTTTCCTAGGGTGTGGCTCCATGGCTTAGGACAGTACGTCTATGAAACTTATGGGGATACTT
GGGCAGGAGTGGAGGCCATAATACGAATCCTACAACAACTGCTGTTTATTCATTTCAGAATTGGGTGTCAACATAGCAGA
ATAGGCATC------ACTCGACAG---AGGAGAGCA---------AGAAATGGAGCCAGTAGATCCTAG
>DQ354119/B/TH/1996/M149
ATGGAACAAGCCCCAGAAGACCAAGGGCCACAGAGGGAGCCAGCCAATGAATGGACAATAGAGCTTTTAGAGGAACTTAA
GAGTGAAGCTGTTAGACATTTTCCTAGGATATGGCTTCATGGATTAGGACAACATATCTATGAAACTTATGGGGATACTT
GGGCAGGAGTGGAAGCCATAATAAGAACTCTGCAACAACTGCTGTTTATTCATTTCAGAATTGGATGTCGACATAGCAGA
ATAGGCATT------ACTCCACAG---AGGAGAGCA---------AGGAATGGAGCCAGTAGATCCTAG
>DQ358805/B/BR/2002/02BR002
ATGGAACAAGCCCCAGAAGACCAAGGGCCACAGAGGGAGCCATACAATGAGTGGACACTAGAGCTTTTAGAGGAACTCAA
AAGAGAAGCTGTTAGACATTTTCCTAGGATCTGGCTTCAGAACCTAGGACAATATATCTATGAAACTTATGGGGATACTT
GGGCAGGAGTGGAGGCCATAATAACAATACTGCAACAACTGCTGTTTATTCATTTCAGAATTGGATGTCACCATAGCAGG
ATAGGCATT------ATTCGACAG---AGGAGAGCA---------AGAAATGGAGCCAGTAGATCCTAG
>DQ358808/B/BR/2002/02BR008
ATGGAACAAACCCCAGAAGACCAAGGGCCACAGAGGGAGCCATATAATGAATGGACACTAGAGCTTTTAGAAGAACTTAA
GAGTGAAGCTGTTAGACATTTTCCTAGGATATGGCTCCATAGCTTAGGACAGTATATCTATCAAACTTATGGGGATACTT
GGACAGGAGTGGAAGCCCTAATAAGAATCCTGCAACAACTGCTGTTTATTCATTTCAGAATTGGATGTCAACATAGCAGA
ATAGGCATT------ATCCCACAG---AGGAGAGCA---------AGGAATGGATCCAGTAGATCCTAG
>DQ358809/B/BR/2002/02BR011
ATGGAACGAGCCCCGGAAGACCAAGGGCCACAGAGGGAGCCATACAATGAATGGACACTAGAGCTTCTAGAAGAACTTAA
GGGTGAAGCTGTTAGACATTTTCCTAGGACATGGCTCCATAGCTTAGGACAATATATCTATGAAACTTATGGGGATACTT
GGGCAGGAGTGGAAGCCTTAATAAGAATGCTGCAACAACTGCTGTTTATTCATTTCAGAATTGGATGTCAACATAGCAGA
ATAGGCATT------ACTCGACAG---AGGAGAGCA---------AGGAATGGAGCCAGTAGATCCTAG
>DQ358810/B/BR/2002/02BR013
ATGGAACAAGCCCCAGAAGACCAAGGGCCACAGAGAGAGCCATACAATGAATGGACACTAGAGCTTTTAGAGGAACTGAA
GAATGAAGCTGTTAGACATTTTCCTAGGCCATGGCTCCATGGTTTAGGACAACATATCTATGAAACTTATGGGGATACTT
GGGCAGGAGTGGAAGCCATAATAAGAATTCTGCAACAACTGCTGTTTATTCATTTCAGAATTGGATGTCAACATAGCAGA
ATAGGCATT------CTCCGACAG---AGGAGAGCA---------AGAAATGGAGCCAGTAGATCCTAG
>DQ383746/B/AR/2002/02AR114146
ATGGAACAAGCCCCAGAAGATCAAGGGCCACAGAGGGAGCCATACAATGAATGGACACTAGAGCTTTTGGAGGAACTTAA
GAGTGAAGCTGTTAGGCATTTTCCTAGGCTATGGCTCCATAGCTTAGGACAATATATTTATGAAACTTATGGGGATACTT
GGGCAGGAGTGGAAGCCATAATAAGAATTCTGCAACAACTGCTGTTTATTCATTTCAGAATTGGATGTCGACATAGCAGA
ATAGGCATT------ATTCCACAG---AGGAGAGCA---------AGAAATGGAGCCAGTAGATCCTAG
>DQ383748/B/AR/2003/03AR137681
ATGGAACAAGCCCCAGAAGACCAAGGGCCACAGAGAGAGCCATACAATGAATGGACACTAGAGCTTTTAGAAGAGCTTAA
GAGTGAAGCTGTTAGACACTTTCCTAGGATATGGCTCCATGGCCTAGGACAACATATCTATGAAACTTATGGGGACACTT
GGGCAGGAGTGGAAGCCTTAATAAGAATTCTGCAACAACTGCTGTTTATTCATTTCAGAATTGGGTGTCGACATAGCAGG
ATAGGCATT------ATT---------CGAAGAGCA---------AGAAATGGAGCCAGTAGATCCTAA
>DQ383749/B/AR/2003/03AR138910
ATGGAACGAGCCCCAGAAGACCAAGGGCCACAGAGGGAGCCATACAATGAATGGACACTAGAGCTTTTAGAGGAGCTTAA
GAATGAAGCTGTTAGACACTTCCCCAGGACATGGCTCCATGGCTTAGGGCAACATATCTATGCAACTTATGGAGATACTT
GGGCAGGAGTGGAAGCCATAATAAGAATTCTGCAACAATTGCTATTTATTCATTTCAGAATTGGGTGTCAACATAGCAGA
ATAGGCATC------CTTCGACGG---GGA---ACA---------AGAAATGGAGCCAGTAGATCCTAG
>DQ383751/B/AR/2004/04AR151263
ATGGAACAAGCCCCGGAAGACCAAGGGCCACAGAGGGAGCCATACAGTGAATGGACATTAGAGCTTTTAGAGGAGCTTAA
GAGTGAAGCTGTTAGACATTTTCCTAGGGTGTGGCTTCATGGCTTAGGGCAACACATCTATGAAACTTATGGGGATACAT
GGGCAGGAGTGGAAGCCATAATAAGAACTCTGCAACAACTGCTGTTTATTCATTTCAGAATTGGGTGCCAACATAGCAGA
ATAGGTATT------ACTCGACAG---AGGAGATCA---------AGAAATGGAGCCAGTAGATCCTAG
>DQ383752/B/AR/2004/04AR151516
ATGGAACAAGCCCCAGAAAACCAAGGGCCACAGAGGGAACCATACAATGAGTGGACATTAGAGCTTTTAGAGGAACTTAA
GAGTGAAGCTGTCARACATTTTCCTAGGAYATGGCTCCAGAGCTTAGGACAATATATTTATGAAACTTATGGGGACACTT
GGGCAGGAGTAGAAGCCATAATAAGAATACTGCAACAACTGCTGTTTATTCATTTCAGAATTGGATGTCGACATAGCAGA
ATAGGCATT------ACTCTGCAA---AGGAGAGCA---------AGGAATGGAGCCAGTAGATCCTAG
>DQ396398/B/ZA/2003/03ZAPS045MB2
ATGGAACAAACCCCAGAAGACCACGGGCCACAGAGGGAGCCATACAATGAATGGACATTAGAGCTTTTAGAGGAGCTTAA
GAGTGAAGCTGTCAGACATTTTCCTAGGCCATGGCTTCATGGCTTAGGGCAACATATATATGAAACTTATGGGGACACTT
GGACAGGAGTAGAAGCCTTACTAAGGAGTCTGCAACAACTGCTGTTTATTCATTTCAGAATTGGGTGTCGACATAGCAGA
ATAGGCATC------CTCCAACAG---AGGAGAGCA---------AGAAATGGAGCCAGTAGATCCTAG
>DQ487188/B/US/1993/WCD32P0793
ATGGAACAAGCCCCAGAAGACCAAGGGCCACAGAGGGAGCCATACCATGAATGGACACTAGAGCTTTTAGAGGAGCTTAA
GAGTGAAGCTGTTAGACATTTTCCTAGGATATGGCTCCATAACTTAGGGCAATATATCTATGAAACTTATGGGGATACTT
GGACAGGAGTGGAAGCCTTAATAAGAATTCTGCAACAACTGCTGTTTATTCATTTCAGAATTGGGTGTCAACATAGCAGA
ATAGGCATT------CTTCAACGG---AGGAGAGCA---------AGAAATGGAGCCAGTAGATCCTAG
>DQ487189/B/US/1995/WCD32P1195
ATGGAACAAGCCCCAGAAGACCAAGGGCCACAGAGGGAGCCATACCATGAATGGACACTAGAGCTTTTAGAGGAACTTAA
GAGTGAAGCTGTTAGACATTTTCCTAGGATATGGCTCCATAACTTAGGGCAATATATCTATGAAACTTATGGGGATACTT
GGACAGGAGTGGAAGCCTTAATAAGAATTCTGCAACAACTGCTGTTTATTCATTTCAGAATTGGGTGCCAACATAGCAGA
ATAGGCATT------CTTCAACGA---AGGAGAGCA---------AGAAATGAAGCCAGTAGATCCTAG
>DQ487190/B/US/1993/WCM32P0793
ATGGAACAAGCCCCAGAAGACCAAGGGCCACAGAGGGAGCCATACAATGAATGGACATTAGAGCTTTTAGAAGAGCTTAA
GAATGAAGCTGTTAGACATTTTCCTAGGGTATGGCTCCATAGCTTAGGGCAACACATCTATGAAACTTATGGGGATACTT
GGGCAGGAGTGGAAGCCATAATAAGAATTCTGCAACAACTGCTGTTTATTCATTTCAGAATTGGGTGTCAACATAGCAGA
ATAGGCATT------CTTCAACAG---AGGAGAGCA---------AGAAATGGAGCCAGTAGATCCTAA
>DQ487191/B/US/1996/WCM32P0896
ATGGAACAAGCCCCAGAAGACCAAGGGCCACAGAGGGAGCCATACAATGAATGGACATTAGAGCTTTTAGAAGAGCTTAA
GAATGAAGCTGTTAGACATTTTCCTAGGGTATGGCTCCATAGCTTAGGGCAATATATCTATGAAACTTATGGGGATACTT
GGGCAGGAGTGGAAGCCATAATAAGAATTCTGCAACAACTGCTGTTTATTCATTTCAGAATTGGGTGTCAACATAGCAGA
ATAGGCATT------CTTCAACAG---AGGAGAGCA---------AGAAATGGAGCCAGTAGATCCTAA
>DQ672623/B/IT/2005/SG1
ATGGAACAAGCCCCAGAAGACCAAGGGCCACAGAGGGAGCCATACAATAGATGGACACTAGAACTTTTAGAAGAGCTTAA
GAATGAAGCTGTTAGACACTTTCCTAGAACATGGCTCCATGGCCTAGGGCAATATATATATGAAACTTATAGGGATACTT
AGGCAGGAGTGGAGGCCATAACAAGAATTATGCAACAACTGCTGTTTATCCATTTCAGAATCGGGTGTCATCATAGCAGA
ATAGGCATG------ACTCGACAT---AGGAGAGCA---------AGAAATGGAGCCAGTAGATCCTAA
>DQ676870/B/AU/2003/PS1038_Day0
ATGGAACAAGCCCCAGAAGATCAAGGGCCACAGAGGGAGCCATACAATGAATGGACACTAGAGCTTTTAGARGAGCTTAA
GAGTGAAGCTGTWAGACATTTTCCTAGGCCATGGCTTCATAGCTTAGGACAATAYATCTATGAAACTTATGGGGATACTT
GGACAGGAGTGGAAGCCATAATAAGAATTCTGCAACAACTGCTGTTTATTCATTTCAGAATTGGGTGYCGACATAGCAGA
ATAGGCATT------ATTCAACTG---AGGAGAGCA---------AGAAATGGAGCCAGTAGATCCTAG
>DQ676871/B/AU/2004/PS1038_Day174
ATGGAACAAGCCCCAGAAGATCAAGGGCCACAGAGGGAGCCATACAATGAATGGACACTAGAGCTTTTAGAAGAGCTTAA
GAGTGAAGCTGTTAGACATTTTCCTAGGCCATGGCTTCATAGCTTAGGACAATACATCTATGAAACTTATGGGGATACTT
GGACAGGAGTGGAAGCCATAATAAGAATTCTGCAACAACTGCTGTTTATTCATTTCAGAATTGGGTGTCGACATAGCAGA
ATAGGCATT------ATTCAACTG---AGGAGAGCA---------AGAAATGGAGCCAGTAGATCCTAG
>DQ676874/B/AU/2002/PS2008_Day0
ATGGAACAAGCCCCAGAGGACCAAGGGCCACAGAGAGAGCCATACAATGAATGGACACTAGAGCTTTTAGAGGAGCTTAA
GAGGGAAGCTGTTAGACATTTTCCTAGGACATGGCTACATGGATTAGGGCAACATATCTATGACACTTATGGAGATACCT
GGGCAGGAGTGGAAGCCATAATAAGAATGTTGCAACAACTGCTGTTTATTCATTTCAGAATTGGGTGTCGACATAGCAGA
ATAGGAATT------ACTCCACAG---AGGAGAGCA---------AGAAATGGAACCAGTAGATCCTAG
>DQ676875/B/AU/2003/PS2008_Day182
ATGGAACAAGCCCCAGAGGACCAAGGGCCACAGAGAGAGCCATACAATGAATGGACACTAGAGCTTTTAGAGGAGCTTAA
GAGGGAAGCTGTTAGACATTTTCCTAGGACATGGCTACATGGATTAGGGCAACATATCTATGACACTTATGGAGATACCT
GGGCAGGAGTGGAAGCCATAATAAGAATGTTGCAACAACTGCTGTTTATTCATTTCAGAATTGGGTGTCGACATAGCAGA
ATAGGAATT------ACTCCACAG---AGGAGAGCA---------AGAAATGGAACCAGTAGATCCTAG
>DQ676876/B/AU/2003/PS2008_Day377
ATGGAACAAGCCCCAGAGGACCAAGGGCCACAGAGAGARCCATACAATGAATGGACACTAGAGCTTTTAGAGGAGCTTAA
GAGGGAAGCTGTTAGACATTTTCCTAGGACATGGCTACATGGATTAGGGCAACATATCTATGACACTTATGGAGATACCT
GGGCAGGAGTGGAAGCCATAATAAGAATGTTGCAACAACTGCTGTTTATTCATTTCAGAATTGGGTGTCGACATAGCAGA
ATAGGAATT------ACTCCACAG---AGGAGAGCA---------AGAAATGGAACCAGTAGATCCTAG
>DQ676877/B/AU/2003/PS2016_Day0
ATGGAACGAGCCCCAGAAGACCAAGGGCCACAGAGAGAGCCAGACAATGAATGGACACTAGAGCTTTTAGAGGAGCTTAA
AATTGAAGCTGTCAGACATTTTCCTAGGGTGTGGCTACATGGCTTAGGGCAACATATCTATGAAACTTATGGGGATACTT
GGGCAGGAGTAAAGGCCATAATAAGAATTCTGCAACAGCTGCTGTTTGTTCATTTCAGGATTGGGTGTCAACATAGCAGG
ATAGGCATT------ATTCCACAG---AGGAACGCA---------AGAAATGGAGCCAGTAGATCCTAG
>DQ676878/B/AU/2003/PS2016_Day193
ATGGAACGAGCCCCAGAAGACCAAGGGCCACAGAGAGAGCCAGACAATGAATGGACACTAGAGCTTTTAGAGGAGCTTAA
AATTGAAGCTGTCAGACATTTTCCTAGGGTGTGGCTACATGGCTTAGGGCAACATATCTATGAAACTTATGGGGATACTT
GGGCAGGAGTAAAGGCCATAATAAGAATTCTGCAACAGCTGCTGTTTGTTCATTTCAGGATTGGGTGTCARCATAGCAGG
ATAGGCATT------ATTCCACAG---AGGAACGCA---------AGAAATGGAGCCAGTAGATCCTAG
>DQ676879/B/AU/2004/PS2016_Day380
ATGGAACGAGCCCCAGAAGACCAAGGGCCACAGAGAGAGCCAGACAATGAATGGACACTAGAGCTTTTAGAGGAGCTTAA
AATTGAAGCTGTCAGACATTTTCCTAGGGTGTGGCTACATGGCTTAGGGCAACATATCTATGAAACTTATGGGGATACTT
GGGCAGGAGTAAAGGCCATAATAAGAATTCTGCAACAGCTGCTGTTTGTKCATTTCAGGATTGGGTGTCARCATAGCAGG
ATAGGCATT------ATTCCACAG---AGGAACGCA---------AGAAATGGAGCCAGTAGATCCTAG
>DQ676880/B/AU/2003/PS2019_Day0
ATGGAACGAGCCCCAGAAGACCAAGGGCCACAGAGAGAGCCAGACAATGAATGGACACTAGAGCTTTTAGAGGAGCTTAA
GAGTGAAGCTGTCAGACATTTTCCTAGGGTGTGGCTACATGGATTAGGGCAACATATCTATGAAACTTATGGAGATACTT
GGGCAGGAGTGAGGGCCATAATAAGAATTCTGCAACAGTTGCTGTTTATTCATTTCAGAATTGGGTGTCGACATAGCAGG
ATAGGCATT------ATTCCACAG---AGGAACGCA---------AGAAATGGAGCCAGTAGATCCTAG
>DQ676881/B/AU/2003/PS2019_Day171
ATGGAACGAGCCCCAGAAGACCAAGGGCCACAGAGAGAGCCAGACAATGAATGGACACTAGAGCTTTTAGAGGAGCTTAA
GAGTGAAGCTGTCAGACATTTTCCTAGGGTGTGGCTACATGGATTAGGGCAACATATCTATGAAACTTATGGAGATACTT
GGGCAGGAGTGAGGGCCATAATAAGAATTCTGCAACAGTTGCTGTTTATTCATTTCAGAATTGGGTGTCGACATAGCAGG
ATAGGCATT------ATTCCACAG---AGGAACRCA---------AGAAATGGAGCCAGTAGATCCTAG
>DQ676882/B/AU/2004/PS2019_Day367
ATGGAACGAGCCCCRGAAGACCAAGGRCCACAGAGAGAGCCAGACAATGAATGGACACTAGAGCTTTTAGAGGAGCTTAA
GAGTGAAGCTGTCAGACATTTTCCTAGGGTGTGGCTACATGGATTAGGGCAACATATCTATGAAACTTATGGAGATACTT
GGGCAGGAGTGAGGGCCATAATAAGAATTCTGCAACAGTTGCTGTTTATTCATTTCAGAATTGGGTGTCGACATAGCAGG
ATAGGCATT------ATTCCACAG---AGGAACGCA---------AGAAATGGAGCCAGTAGATCCTAG
>DQ676883/B/AU/2002/PS3002_Day0
ATGGAACAAGCCCCAGGAGACCAAGGGCCACAGAGGGAGCCATACAATGAATGGACACTAGAGCTTTTAGAGGAGCTTAA
GRGGGAAGCTGTTAGACATTTTCCTAGGGTATGGCTACAAGGCTTAGGGCAACATATCTATGAAACTTATGGAGACACKT
GGACAGGAGTGGAAGCCATAATAAGAATTCTGCAACAACTGTTGTTTATTCATTTCAGAATTGGGTGTCGACATAGCAGA
ATAGGCATT------ACCCCACAG---AGGAGAGCA---------AGAAATGGATCCAGTAGATCCTAG
>DQ676884/B/AU/2003/PS3002_Day199
ATGGAACAAGCCCCAGGAGACCAAGGGCCACAGAGGGAGCCATACAATGAATGGACACTAGAGCTTTTAGAGGARCTTAA
GAGGGAAGCTGTTAGACATTTTCCTAGGGTATGGCTACAAGGCTTAGGRCAACATATCTATGAAACTTATGGAGACACTT
GGACAGGAGTGGAAGCCATAATAAGAATTCTGCAACAACTGTTGTTTATTCATTTCAGAATTGGGTGTCGACATAGCAGA
ATAGGCATT------AYCYCACAG---AGRAGAGCA---------AGAAATGGATCCAGTAGATCCTAG
>DQ676885/B/AU/2003/PS3002_Day385
ATGGAACAAGCCCCAGRAGACCAAGGGCCACAGAGGGAGCCATACAATGAATGGACACTAGAGCTTTTAGAGGAGCTTAA
GAGGGAAGCTGTTAGACATTTTCCTAGGGTATGGCTACAAGGCTTAGGACAACATATCTATGAAACTTATGGAGACACTT
GGACAGGAGTGGAAGCCATAATAAGAATTCTGCAACAACTGTTGTTTATTCATTTCAGAATTGGGTGTCGACATAGCAGA
ATAGGCATT------ACCCCACAG---AGGAGAGCA---------AGAAATGGATCCAGTAGATCCTAG
>DQ676886/B/AU/2003/PS4048_Day0
ATGGAACGAGCCCCAGAAGATCAAGGGCCACAGAGGGAGCCATACAATGAATGGACACTAGAACTTTTAGAGGAGCTTAA
GAATGAAGCAGTTAGACACTTTCCTAGGATATGGCTTCATAGCTTAGGACAACATATCTATGAAACTTATGGGGATACTT
GGACAGGAGTGGAAGCCATAATAAGAATTCTGCAACAACTGCTGTTTATTCATTTCAGAATTGGGTGTCGACATAGCAGA
ATAGGCATC------ACTCCACAA---AGGAGAGCA---------AGAAAYGGAGCCAATAGATCCTAG
>DQ676887/B/AU/2004/PS4048_Day143
ATGGAACGAGCCCCAGAAGATCAAGGGCCACAGAGGGAGCCATACAATGAATGGACACTAGAACTTTTAGAGGAGCTTAA
GAATGAAGCAGTTAGACACTTTCCTAGGATATGGCTTCATAGCTTAGGACAACATATCYATGAAACTTATGGRRATACTT
GGACAGGAGTGGAAGCCATAATAAGAATTCTGCAACAACTGCTGTTTATTCATTTCAGAATTGGGTGTCGACATAGCAGA
ATAGGCATC------ACTCCACAA---AGGAGAGCA---------AGAAATGGAGCCAATAGATCCTAG
>DQ823362/B/UA/2001/01UAKV167
ATGGAACAAGCCCCAGAAGACCAAGGGCCACCGAGGGAGCCATACAATGCATGGGCACTAGAGCTTTTGGAGGAACTTAA
GAGTGAAGCTGTTAGACATTTTCCTAGACCATGGCTCCATAGCTTAGGACAATACATCTATGAAACTTATGGGGATACTT
GGGCAGGAGTGGAAGCCATAATAAGAATTCTGCAACAACTGCTGTTTATTCATTTCAGAATTGGATGTCAACATAGCAGA
ATAGGAATT------ATTCGACAG---AGGAGAGCA---------AGGAATGGAGCCAGTAGATCCTAG
>DQ823363/B/UA/2001/01UAKV252
ATGGAACAAACCCCAGAAGACCAAGGGCCACAGAGAGAGCCACACAATGAATGGACACTAGAGCTTTTGGAGGAACTTAA
GAGTGAAGCTGTTAGACATTTTCCTAGACCATGGCTCCATAGCTTAGGACAATATATCTATGAAACTTATGGGGATACTT
GGACAGGAGTGCAAGCCATAATAAGAATTCTGCAACAACTGCTGTTTATTCATTTCAGAATTGGATGTCAACATAGCAGA
ATAGGCATT------ATTCGACAG---AGGAGAGCA---------AGGAATGGATCCAGTAGATTCTAG
>DQ823364/B/UA/2001/01UAKV259
ATGGAACAAACCCCAGAAGACCAAGGGCCACAGAGGGAGCCACATAATGAATGGACACTAGAGCTTTTGGAGGAACTTAA
GAGTGAAGCTGTTAGACACTTTCCTAGGCCATGGCTCCATAACTTAGGACAATATATCTATGAAACTTATGGGGATACTT
GGGCAGGAGTGCAAGCCCTAATAAGAATGCTGCAACAACTGCTGTTTATTCATTTCAGAATTGGATGTCAACATAGCAGA
ATAGGCATT------ATTCGACAG---AGGAGAGCA---------AGAAATGGATCCAGTAGATCCTAG
>DQ837381/B/KR/2005/05CSR3
ATGGAACAAGCCCCAGAAGACCAAGGGCCACAAAGGGAGCCATACAATGAATGGTCACTAGAGCTTTTAGAGGAGCTTAA
GAGGGAAGCTGTTAGACACTTTCCTAGGCCATGGCTCCATAGCTTAGGACAATATATCTATGAAACCTATGGGGATACTT
GGACAGGAGTGGAAGCTTTAATAAGAATGCTGCAACAACTGCTGTTTATTCATTTCAGAATTGGGTGTCAACATAGCAGG
ATAGGCATA------ATTCGACAG---AGGAGAGCA---------AGAAATGGAGCCAGTAGATCCTAG
>DQ853436/B/US/2000/14294_1
ATGGAACAAGCCCCAGAAGACCAAGGGCCACAGAGGGAGCCATACAATGAATGGGCACTAGAGCTTTTAGAGGAGCTTAA
AAGTGAAGCTGTTAGACATTTTCCTAGGCTATGGCTACATGGCTTAGGACAACATATCTATGAAACTTATGGGGATACCT
GGACAGGAGTGGAAGCCATAATAAGAATACTGCAACAACTGCTGTTTATTCATTTCAGAATTGGGTGTCGACATAGCAGA
ATAGGCATT------ACTCCACAG---AGGAGAGCA---------AGGAATGGAGCCAGTAGATCCTAG
>DQ853437/B/US/2000/14297_1
ATGGAACAAGCCCCAGAAGACCAAGGGCCACAGAGGGAGCCGTACAATGAATGGGCACTAGAGCTTTTAGAGGAGCTTAA
AAGTGAAGCTGTTAGACATTTTCCTAGGCTATGGCTACATGGCTTAGGACAACATATCTATGAAACTTATGGGGATACCT
GGACAGGAGTGGAAGCCATAATAAGAATACTGCAACAACTGCTGTTTATTCATTTCAGAATTGGGTGTCGACATAGCAGA
ATAGGCATT------ACTCCACAG---AGGAGAGCA---------AGAAATGGAGCCAGTAGATCCTAG
>DQ853438/B/US/2000/14300_1
ATGGAACAAGCCCCAGAAGACCAAGGGCCACAGAGGGAGCCATACAATGAATGGGCACTAGAGCTTTTAGAGGAGCTTAA
AAGTGAAGCTGTTAGACATTTTCCTAGGCTATGGCTACATGGCTTAGGACAACATATCTATGAAACTTATGGGGATACCT
GGACAGGAGTGGAAGCCGTAATAAGAATACTGCAACAACTGCTGTTTATTCATTCCAGAATTGGGTGTCGACATAGCAGA
ATAGGCATT------ACTCCACAG---AGGAGAGCA---------AGAAATGGAGCCAGTAGATCCTAG
>DQ853439/B/US/2002/14186_1
ATGGAACAAGCCCCAGAAGACCAAGGGCCACAGAGGGAGCCATACAATGAGTGGGCACTAGAGCTTTTAGAGGAGCTTAA
AAGTGAAGCTGTTAGACATTTTCCTAGGCTATGGCTACATGGCTTAGGACAACATATCTATGAAACTTATGGGGATACCT
GGACAGGAGTGGAAGCCATAATAAGAATGCTGCAACAACTGCTGTTTATTCATTTCAGAATTGGGTGTCGGCATAGCAGA
ATAGGCATT------ACTCCACAG---AGGAGAGCA---------AGAAATGGATCCAGTAGATCCTAG
>DQ853440/B/US/2002/14182_1
ATGGAACAAGCCCCAGAAGACCAAGGGCCACAGAGGGAGCCATACAATGAATGGGCACTAGAGCTTTTAGAGGAGCTTAA
AAGTGAAGCTGTTAGACATTTTCCTAGGCTATGGCTACATGGCTTAGGACAACATATCTATGAAACTTATGGGGATACCT
GGACAGGAGTGGAAGCCCTAATAAGAATGCTGCAACAACTGCTGTTTATTCATTTCAGAATTGGGTGTCGACATAGCAGA
ATAGGCATT------ACTCCACAG---AGGAGAGCA---------AGAAATGGAGCCAGTAGATCCTAG
>DQ853441/B/US/2002/14189_1
ATGGAACAAGCCCCAGAAGACCAAGGGCCACAGAGGGAGCCATACAATGAATGGGCACTAGAGCTTTTAGAGGAGCTTAA
AAGTGAAGCTGTTAGACATTTTCCTAGGCTATGGCTACATGGCTTAGGACAACATATCTATGAAACTTATGGGGATACCT
GGACAGGAGTGGAAGCCATAATAAGAATGCTGCAACAACTGCTGTTTATTCATTTCAGAATTGGGTGTCGACATAGCAGA
ATAGGCATT------ACTCCACAG---AGGAGAGCA---------AGAAATGGAGCCAGTAGATCCTAA
>DQ853442/B/US/2002/14184_1
ATGGAACAAGCCCCAGAAGACCAAGGGCCACAGAGGGAGCCATACAATGAATGGGCACTAGAGCTTTTAGAGGAGCTTAA
AAGTGAAGCTGTTAGACATTTTCCTAGACTATGGCTACATGGCTTAGGACAACATATCTATGAAACTTATGGGGATACCT
GGACAGGAGTGGAAGCCCTAATAAGAATGCTGCAACAACTGCTGTTTATTCATTTCAGAATTGGGTGTCGACATAGCAGA
ATAGGCATT------ACTCCACAG---AGGAGAGCA---------AGAAATGGAGCCAGTAGATCCTAG
>DQ853443/B/US/2002/14181_1
ATGGAACAAGCCCCAGAAGACCAAGGGCCACAGAGGGAGCCATACAATGAATGGGCACTAGAGCTTTTAGAGGAGCTTAA
AAGTGAAGCTGTTAGACATTTTCCTAGGCTATGGTTACATGGCTTAGGACAACATATCTATGAAACTTATGGGGATACCT
GGACAGGAGTGGAAGCCCTAATAAGAATGCTGCAACAACTGCTGTTTATTCATTTCAGAATTGGGTGTCGACATAGCAGA
ATAGGCATT------ACTCCACAG---AGGAGAGCA---------AGAAATGGAGCCAGTAGATCCTAG
>DQ853444/B/US/2002/14183_1
ATGGAACAAGCCCCAGAAGACCAAGGGCCACAGAGGGAGCCATACAATGAATGGGCACTAGAGCTTTTAGAGGAACTTAA
AAGTGAAGCTGTTAGACATTTTCCTAGGCTATGGCTACATGGCTTAGGACAACATATCTATGAAACTTATGGGGATACCT
GGACAGGAGTGGAAGCCCTAATAAGAATGCTGCAACAACTGCTGTTTATTCATTTCAGAATTGGGTGTCGACATAGCAGA
ATAGGCATT------ACTCCACAG---AGGAGAACA---------AGAAATGGAGCCAGTAGATCCTAG
>DQ853445/B/US/2002/14185_1
ATGGAACAAGCCCCGGAAGACCAAGGGCCACAGAGGGAGCCATACAATGAATGGGCACTAGAACTTTTAGAGGAGCTTAA
AAGTGAAGCTGTTAGACATTTTCCTAGGCTATGGCTACATGGCTTAGGACAACATATCTATGAAACTTATGGGGATACCT
GGACAGGAGTGGAAGCCCTAATAAGAATGCTGCAACAACTGCTGTTTATTCATTTCAGAATTGGGTGTCGACATAGCAGA
ATAGGCATT------ACTCCACAG---AGGAGAGCA---------AGAAATGGAGCCAGTAGATCCTAG
>DQ853446/B/US/2002/14188_1
ATGGAACAAGCCCCAGAAGACCAAGGGCCACAGAGGGAGCCATACAATGAATGGGCACTAGAGCTTTTAGAGGAGCTTAA
AAGTGAAGCTGTTAGACATTTTCCTAGGCTATGGCTACATGGCTTAGGACAGCATATCTATGAAACTTATGGGGATACCT
GGACAGGAGTGGAAGCCATAATAAGAATGCTGCAACAACTGCTGTTTATTCATTTCAGAATTGGGTGTCGACATAGCAGA
ATAGGCATT------ACTCCACAG---AGGAGAGCA---------AGAAATGGATCCAGTAGATCCTAG
>DQ853447/B/US/2002/14187_1
ATGGAACAAGCCCCAGAAGACCAAGGGCCACAGAGGGAGCCATACAATGAATGGGCACTAGAGCTTTTAGAGGAGCTTAA
AAGTGAAGCTGTTAGACATTTTCCTAGGCTATGGCTACATGGCTTAGGACAACATATCTATGAAACTTATGGGGATACCT
GGACAGGAGTGGAAGCCATAATAAGAATGCTGCAACAACTGCTGTTTATTCATTTCAGAATTGGGTGTCGACATAGCAGA
ATAGGCATT------ACTCCACAG---AGGAGAGCA---------AGAAATGGATCCAGTAGATCCTAG
>DQ853448/B/US/2002/14190_1
ATGGAACAAGCCCCAGAAGACCAAGGGCCACAGAGGGAGCCATACAATGAATGGGCACTAGAGCTTTTAGAGGAGCTTAA
AAGTGAAGCTGTTAGACATTTTCCTAGGCTATGGCTACATGGCTTAGGACAACATATCTATGAAACTTATGGGGATACCT
GGACAGGAGTGGAAGCCATAATAAGAATGCTGCAACAACTGCTGCTTATTCATTTCAGAATTGGGTGTCGACATAGCAGA
ATAGGCATT------ACTCCACAG---AGGAGAGCA---------AGAAATGGATCCAGTAGATCCTAG
>DQ853449/B/US/2000/14299_1
ATGGAACAAGCCCCAGAAGACCAAGGGCCACAGAGGGAGCCATACAATGAATGGGCACTAGAGCTTTTAGAGGAGCTTAA
AAGTGAAGCTGTTAGACATTTTCCTAGGCTATGGCTACATGGCTTAGGACAACATATCTATGAAACTTATGGGGATACCT
GGACAGGAGTGGAAGCCATAATAAGAATACTGCAACAACTGCTGTTTATTCATTTCAGAGTTGGGTGTCGACATAGCAGA
ATAGGCATT------ACTCCACAG---AGGAGAGCA---------AGAAATGGAGCCAGTAGATCCTAG
>DQ853450/B/US/2000/14302_1
ATGGAACAAGCCCCAGAAGACCAAGGGCCACAGAGGGAGCCATACAATGAATGGGCACTAGAGCTTTTAGAGGAGCTTAA
AAGTGAAGCTGTTAGACATTTTCCTAGGCTATGGCTACATGGCTTAGGACAACATATCTATGAAACTTATGGGGATACCT
GGACAGGAGTGGAAGCCATAATAAGAATACTGCAACAACTGCTGTTTATTCATTTCAGAATTGGGTGTCGACATAGCAGA
ATAGGCATT------ACTCCACAG---AGGAGAACA---------GGAAATGGAGCCAGTAGATCCTAG
>DQ853451/B/US/2000/14303_1
ATGGAACAAGCCCCAGAAGACCAAGGGCCACAGAGGGAGCCATACAATGAATGGGCACTAGAGCTTTTAGAGGAGCTTAA
AAGTGAAGCTGTTAGACATTTTCCTAGGCTATGGCTACATGGCTTAGGACAACATATCTATGAAACTTATGGGGATACCT
GGACAGGAGTGGAAGCCATAATAAGAATACTGCAACAACTGCTGTTTATTCATTTCAGAATTGGGTGTCGACATAGCAGA
ATAGGCATT------ACTCCACAG---AGGAGAGCA---------AGAAATGGAGCCAGTAGATCCTAG
>DQ853452/B/US/2000/14296_1
ATGGAACAAGCCCCAGAAGACCAAGGGCCACAGAGGGAGCCATACAATGAATGGGCACTAGAGCTTTTAGAGGAGCTTAA
AAGTGAAGCTGTTAGACATTTTCCTAGGCTATGGCTACATGGCTTAGGACAACATATCTATGAAACTTATGGGGATACCT
GGACAGGAGTGGAAGCCATAATAAGAATACTGCAACAACTGCTGTTTATTCATTTCAGAATTGGGTGTCGACATAGCAGA
ATAGGCATT------ACTCCACAG---AGGAGAGCA---------AGAAATGGAGCCAGTAGATCCTAG
>DQ853453/B/US/2000/14298_1
ATGGAACAAGCCCCAGAAGACCAAGGGCCACAGAGGGAGCCATACAATGAATGGGCACTAGAGCTTTTAGAGGAGCTTAA
AAGTGAAGCTGTTAGACATTTTCCTAGGCTATGGCTACATGGCTTAGGACAACATATCTATGAAACTTATGGGGATACCT
GGACAGGAGTGGAAGCCCTAATAAGAATGCTGCAACAACTGCTGTTTATTCATTTCAGAATTGGGTGTCGACATAGCAGA
ATAGGCATT------ACTCCACAG---AGGAGAGCA---------AGAAATGGAGCCAGTAGATCCTAA
>DQ853454/B/US/2000/14295_1
ATGGAACAAGCCCCAGAAGACCAAGGGCCACAGAGGGAGCCATACAATGAATGGGCACTAGAGCTTTTAGAGGAGCTTAA
AAGTGAAGCTGTTAGACATTTTCCTAGGCTATGGCTACATGGCTTAGGACAACATATCTATGAAACTTATGGGGATACCT
GGACAGGAGTGGAAGCCATAATAAGAATGCTGCAACAACTGCTGTTTATTCATTTCAGAATTGGGTGTCGACATAGCAGA
ATAGGCATT------ACTCCACAG---AGGAGAGCA---------AGAAATGGAGCCAGTAGATCCTAG
>DQ853455/B/US/1998/15387_1
ATGGAACAAGCCCCAGAAGACCAAGGGCCACAGAGGGAGCCGTACAATGAATGGGCACTAGAGCTTTTAGAGGAGCTTAA
AAGTGAAGCTGTTAGACATTTTCCTAGGATATGGCTACATGGCTTAGGACAACATATCTATGAAACTTATGGGGATACCT
GGACAGGAGTGGAAGCCATAATAAGAATGCTGCAACAACTGCTGTTTATTCATTTCAGAATTGGGTGTCGGCATAGCAGA
ATAGGCATT------ACTCCACAG---AGGAGAGCA---------AGAAATGGAGCCAGTAGATCCTAG
>DQ853456/B/US/1998/15388_1
ATGGAACAAGCCCCAGAAGACCAAGGGCCACAGAGGGAGCCGTACAATGAATGGGCACTAGAGCTTTTAGAGGAGCTTAA
AAGTGAAGCTGTTAGACATTTTCCTAGGATATGGCTACATGGCTTAGGACAACATATCTATGAAACTTATGGGGATACCT
GGACAGGAGTGGAAGCCATAATAAGAATGCTGCAACAACTGCTGTTTATTCATTTCAGAATTGGGTGTCGACATAGCAGA
ATAGGCATT------ACTCCACAG---AGGAGAGCA---------AGAAATGGAGCCAGTAGATCCTAG
>DQ853457/B/US/1998/15389_1
ATGGAACAAGCCCCAGAAGACCAAGGGCCACAGAGGGAGCCGTACAATGAATGGGCACTAGAGCTTTTAGAGGAGCTTAA
AAGTGAAGCTGTTAGACATTTTCCTAGGATATGGCTACATGGCTTAGGACAACATATCTATGAAACTTATGGGGATACCT
GGACAGGAGTGGAAGCCATAATAAGAATGCTGCAGCAACTGCTGTTTATTCATTTCAGAATTGGGTGTCGACATAGCAGA
ATAGGCATT------ACTCCACAG---AGGAGAGCA---------AGAAATGGAGCCAGTAGATCCTAG
>DQ853458/B/US/1998/15390_1
ATGGAACAAGCCCCAGAAGACCAAGGGCCACAGAGGGAGCCGTACAATGAATGGGCACTAGAGCTTTTAGAGGAGCTTAA
AAGTGAAGCTGTTAGACATTTTCCTAGGATATGGCTACATGGCTTAGGACAACATATCTATGAAACTTATGGGGATACCT
GGACAGGAGTGGAAGCCATAATAAGAATGCTGCAACAACTGCTGTTTATTCATTTCAGAATTGGGTGTCGACATAGCAGA
ATAGGCATT------ACTCCACAG---AGGAGAGCA---------AGAAATGGAGCCAGTAGATCCTAG
>DQ853459/B/US/1998/15382_1
ATGGAACAAGCCCCAGAAGACCAAGGGCCACAGAGGGAGCCATACAATGAATGGACACTAGAGCTTTTAGAGGAGCTTAA
GAGTGAAGCTGTTAGACATTTTCCTATGATATGGCTACATGGCCTAGGACAATATATCTATGAAACCTATGGGGATACTT
GGACAGGAGTGGAAGCCTTAATAAGAATGCTGCAACAAATGCTGTTTATTCATTTCAGAATTGGGTGTCGACATAGCAGA
ATAGGCATT------ATTCCACAA---AGGAGAGCA---------AGAAATGGAGCCAGTAGATCCTAG
>DQ853460/B/US/1998/15386_1
ATGGAACAAGCCCCAGAAGACCAAGGGCCACAGAGGGAGCCATACAATGAATGGACACTAGAGCTTTTAGAGGAGCTTAA
GAGTGAAGCTGTTAGACATTTTCCTATGATATGGCTACATGGCCTAGGACAATATATCTATGAAACCTATGGGGATACTT
GGACAGGAGTGGAAGCCTTAATAAGAATGCTGCAACAAATGCTGTTTATTCATTTCAGAATTGGGTGTCGACATAGCAGA
ATAGGCATT------ATTCCACAA---AGGAGAGCA---------AGAAATGGAGCCAGTAGATCCTAG
>DQ853461/B/US/1998/15383_1
ATGGAACAAGCCCCAGAAGACCAAGGGCCACAGAGGGAGCCATACAATGAATGGACACTAGAGCTTTTAGAGGAGCTTAA
GAGTGAAGCTGTTAGACATTTTCCTATGATATGGCTACATGGCCTAGGACAATATATCTATGAAACCTATGGGGATACTT
GGACAGGAGTGGAAGCCTTAATAAGAATGCTGCAACAAATGCTGTTTATTCATTTCAGAATTGGGTGTCGACATAGCAGA
ATAGGCATT------ATTCCACAA---AGGAGAGCA---------AGAAATGGAGCCAGTAGATCCTAG
>DQ853462/B/US/1998/15381_1
ATGGAACAAGCCCCAGAAGACCAAGGGCCACAGAGGGAGCCATACAATGAATGGACACTAGAGCTTTTAGAGGAGCTTAA
GAGTGAAGCCGTTAGACATTTTCCTATGATATGGCTACATGGCCTAGGACAATATATCTATGAAACCTATGGGGATACTT
GGACAGGAGTGGAAGCCTTAATAAGAATGCTGCAACAAATGCTGTTTATTCATTTCAGAATTGGGTGTCGACATAGCAGA
ATAGGCATT------ATTCCACAA---AGGAGAGCA---------AGAAATGGAGCCAGTAGATCCTAG
>DQ853463/B/US/1998/15384_1
ATGGAACAAGCCCCAGAAGACCAAGGGCCACAGAGGGAGCCATACAATGAATGGACACTAGAGCTTTTAGAGGAGCTTAA
GAGTGAAGCTGTTAGACATTTTCCTAGGATATGGCTACATGGCTTAGGACAACATATCTATGAAACTTATGGGGATACTT
GGACAGGAGTGGAAGCCATAATAAGAATGCTGCAACAACTGCTGTTTATTCATTTCAGAATTGGGTGTCGACATAGCAGA
ATAGGCATT------ACCCCACAA---AGGAGAGCA---------AGAAATGGAGCCAGTAGATCCTAG
>DQ853464/B/US/1998/15385_1
ATGGAACAAGCCCCAGAAGACCAAGGGCCACAGAGGGAGCCGTACAATGAATGGGCACTAGAGCTTTTAGAGGAGCTTAA
AAGTGAAGCTGTTAGACATTTTCCTAGGATATGGCTACATGGCTTAGGACAACATATCTATGAAACTTATGGGGATACCT
GGACAGGAGTGGAAGCCATAATAAGAATGCTGCAACAACTGCTGTTTATTCATTTCAGAATTGGGTGTCGACATAGCAGA
ATAGGCATT------ACCCCACAA---AGGAGAGCA---------AGAAATGGAGCCAGTAGATCCTAG
>DQ854714/B/ES/1989/M61
ATGGAACAAGCCCCAGAAGACCAAGGGCCACAAAGGGAGCCATACAATGAATGGACACTAGAACTTTTAGAGGAGCTCAA
GAATGAAGCTGTTAGACATTTTCCTAGGATATGGCTCCATAGCTTAGGGCAACATATCTATGAAACTTATGGAGATACTT
GGGCAGGAGTGGAAGCCATAATAAGAATTCTGCAACAACTGCTGTTTATTCATTTCAGAATTGGGTGTCAACATAGCAGA
ATAGGCATT------CTTCGACAA---AGGAGAGCA---------AGAAATGGAGCCAGTAGATCCTAG
>DQ886031/B/US/-/F703
ATGGAACAAGCCCCAGAAGACCAAGGGCCACAGAGGGAGCCATACCAGGAATGGACACTAGAGCTTTTAGAAGAGCTTAA
GAGTGAGGCTGTTAGACATTTTCCTAGAGTATGGCTTCATGGCTTAGGACAATACATCTATGAAACTTATGGGGATACTT
GGGCAGGAGTGGAAGCCCTACTAAGAACTCTGCAACAACTGCTGTTTGTTCATTTCAGAATTGGGTGTCAACATAGCAGA
ATAGGCATT------CTTCAACGG---AGGAGAGCA---------AGAAATGGATCCAGTAGATCCTAG
>DQ886032/B/US/-/F7174
ATGGAACAAGCCCCAGAAGATCAAGGGCCACAGAGGGAGCCATACAATGAATGGACACTAGAGCTTTTAGAAGAGCTTAA
GAGAGAAGCTGTTAGACATTTTCCTAGGTTATGGCTTCAAGGCTTAGGACAACATATCTATGAAACTTATGGGGATACTT
GGGCAGGAGTGGAAGCCATAATAAGAATTCTGCAACAACTGCTGTTTATTCATTTCAGACTTGGGTGTCGACATAGCAGA
ATAGGCATT------ATTCAGCAG---AGGAGGTCA---------AGAAATGGAGCCAGTAGATCCTAG
>DQ886033/B/US/-/F7204
ATGGAACGAGCCCCGGAAGACCAAGGGCCACAGAGGGAACCATACAATGAATGGACACTAGAGCTTTTAGAGGAGCTTAA
GAATGAAGCTGTTAGACATTTTCCTAGGGTGTGGCTTCATGGCTTAGGGCAACATATCTATGAAACTTATGGGGATACTT
GGTCAGGAGTGGAAGCCCTAATAAGAATTCTGCAACAACTGCTGTTTATTCATTTCAGATTTGGGTGTCAACATAGCAGA
ATAGGCATT------ACTCGCCAG---AGGAGAGCA---------AGAAATGGAGCCAGTAGATCCTAG
>DQ886034/B/US/-/L8146
ATGGAACAAGCCCCAGAGGACCAAGGGCCACAGAGGGAACCATACAATGAATGGGCACTAGAGCTTTTAGAAGATCTTAA
GAATGAAGCTGTCAGACACTTTCCCAGAGGATGGCTTCATGGCTTAGGGCAATATATCTATGAAACTTATGGGGATACTT
GGGCAGGAGTAGGAGCCATAATAAGAATTCTGCAATACCTGCTGTTTACCCATTTCAGAGTTGGATGTCAACATAGCAGA
ATAGGCATTACT---GCTCGGCAG---AGGAGAGCA---------AGAAATGGAGCCAGTAGACCCTAG
>DQ886035/B/US/-/L8157
ATGGAACAAGCCCCAGAAGACCAAGGGCCACAGAGGGAGCCATACAATGAATGGACACTAGAGCTTTTAGAGGAGCTTAA
GAATGAAGCTGTGAGACATTTTCCTAGGCTGTGGCTCCATGGCTTAGGGCAACACATCTATGAAACTTATGGGGATACTT
GGGCAGGAGTGGAAGCCATAATAAGAATTCTGCAACAACTGCTGTTTATTCATTTCAGAATTAGGTGTCAACATAGCAGA
ATAGGCATT------ATTCAACGG---AGGAGAACA---------AGAAATGGAGCCAGTAGATCCTAG
>DQ886036/B/US/-/L8185
ATGGAACAAGCCCCAGAAGACCAAGGGCCACAGAGGGAGCCATACAATGAATGGACACTAGAGCTTTTAGAGGAGCTTAA
GAGTGAAGCTGTTAGACATTTTCCTAGGATCTGGCTCCATGGCCTAGGGCAACATATCTATGAAACTTATGGGGATACCT
GGGCAGGAGTAGAAGCTCTGATAAGAAGTCTGCAACAACTGCTGTTTATTCATTTCAGAATTGGGTGTCGACATAGCAGA
ATAGGCATT------ACTCGACAG---AGGAGAGCA---------AGAAATGGAGCCAGTAGATCCTAG
>DQ886037/B/US/2005/L8249
ATGGAACAAGCCCCAGAAGACCAAGGGCCGCAGAGGGAACCATACAATGAATGGGCACTAGAGCTTTTAGAGGAGCTTAA
GAATGAAGCTGTGAGACATTTTCCTAGGACATGGCTTCATGGATTAGGGCAACATATCTATGACACTTATGGGGATACTT
GGGCAGGAGTGGAAGCCATAATAAGGATCCTGCAACAACTGCTGTTTATTCATTTCAGAATTGGGTGTCAACATAGCAGA
ATAGGCATT------ATTCCACGG---AGGAGAGCA---------AGAAATGGAGCCAGTAGATCCTAG
>DQ990880/B/CN/2005/05CNHB_hp3
ATGGAACAAGCCCCAGAGGATCAAGGGCCACAGAGGGAACCATACAATGAGTGGACACTAGAGCTTTTAGAGGAGATTAA
AAGGGAAGCTGTTAGACATTTTCCTAGGAGATGGCTCCATGAGTTGGGACAATACATCTATGAAACATATGGGGATACTT
GGGTAGGAGTGGAAGCCATAATAAGAATTCTGCAACAACTGCTGTTTACTCATTTCAGAATTGGATGTCAACATAGCAGA
ATAGGCATT------ACTCGACAG---AGGAGAGCA---------AGAAATGGAGCCAGTAGATCCTAG
>EF057102/B/CN/2001/pCNHN24
ATGGAACAAGCCCCAGAGGACCAAGGGCCACAGAAGGAACCATACAATGAGTGGACACTAGAGCTGTTAGAGGAGCTTAA
GGGGGAAGCTGTTAGACATTTTCCTAGGAGTTGGCTCCATGAGTTGGGACAACATATCTATGTAACATATGGAGATACTT
GGGCAGGAGTGGAAGCCTTAATAAGAATTCTGCAACAACTGCTGTTTATTCATTTCAGAATTGGGTGTCAACATAGCAGA
ATAGGCATT------ATTCGACAG---AGGAGAGCA---------AGAAATGGAGCCAGTAGATCCTAG
>EF175209/B/US/1998/WC3_0498_1
ATGGAACAAGCCCCAGAGGACCAAGGGCCACAGAGGGAGCCATACAATGAGTGGACACTAGAGCTTTTAGAGGAGCTTAA
GAGAGAAGCTGTTAGACATTTCCCTAGGCCATGGCTCCATGGCTTGGGACAACATATCTATGAAACTTATGGGGATACTT
GGGCAGGAGTGGAAGCCATAATAAGCATGCTGCAACAACTGCTGTTTATCCATTTCAGAATTGGGTGTCGACATAGCAGG
ATAGGCATT------ATTCGACAG---AGGAGAGCA---------AGAAATGGAGCCAGTAGACCCTAG
>EF175210/B/US/1998/WC3_0498_2
ATGGAACAAGCCCCAGAGGACCAAGGGCCACAGAGGGAGCCATACAATGAGTGGACACTAGAGCTTTTAGAGGAGCTTAA
GAGAGAAGCTGTTAGACATTTCCCTAGGCCATGGCTCCATGGCTTGGGACAACATATCTATGAAACTTATGGGGATACTT
GGGCAGGAGTGGAAGCCATAATAAGCATGCTGCAACAACTGCTGTTTATCCATTTCAGAATTGGGTGTCGACATAGCAGG
ATAGGCATT------ATTCGACAG---AGGAGAGCA---------AGAAATGGAGCCAGTAGACCCTAG
>EF175211/B/US/1998/WC3_0498_3
ATGGAACAAGCCCCAGAGGACCAAGGGCCACAGAGGGAGCCATACAATGAGTGGACACTAGAGCTTTTAGAGGAGCTTAA
GAGAGAAGCTGTTAGACATTTCCCTAGGCCATGGCTCCATGGCTTGGGACAACATATCTATGAAACTTATGGGGATACTT
GGGCAGGAGTGGAAGCCATAATAAGCATGCTGCAACAACTGCTGTTTATCCATTTCAGAATTGGGTGTCGACATAGCAGG
ATAGGCATT------ATTCGACAG---AGGAGAGCA---------AGAAATGGAGCCAGTAGACCCTAG
>EF175212/B/US/1998/WC3_0498_4
ATGGAACAAGCCCCAGAGGACCAAGGGCCACAGAGGGAGCCATACAATGAGTGGACACTAGAGCTTTTAGAGGAGCTTAA
GAGAGAAGCTGTTAGACATTTCCCTAGGCCATGGCTCCATGGCTTGGGACAACATATCTATGAAACTTATGGGGATACTT
GGGCAGGAGTGGAAGCCATAATAAGCATGCTGCAACAACTGCTGTTTATCCATTTCAGAATTGGGTGTCGACATAGCAGG
ATAGGCATT------ATTCGACAG---AGGAGAGCA---------AGAAATGGAGCCAGTAGACCCTAG
>EF178338/B/AU/2004/MS2004_37_040
ATGGAACAAGCCCCAGAAGACCAAGGGCCACAGAGGGAACCATACAATGAATGGACACTAGAGCTTTTAGAGGAACTTAA
GAATGAAGCTGTTAGACATTTTCCTAGGATRTGGCTCCATGGCTTAGGGCAATATATCTATGAGACTTATGGGGATACTT
GGGCAGGAGTAGAAGCATTAATAAGAATTCTGCAACAACTGCTGTTTATTCATTTCAGGATTGGGTGTCAACATAGCAGG
ATAGGCATT------ATR---------CGGAGAGCA---------AGAAATGGAGCCCGTAGATCCTAR
>EF178354/B/AU/2004/MS2004_37_056
ATRGAACAAGCCCCAGAAGACCAAGGGCCACAGAGGGAGCCATACAATGAATGGACATTAGAGCTTTTAGAGGAGCTTAA
GAGTGAAGCTGTTAGACATTTCCCTAGGTTATGGCTCCATAACTTAGGACAATATATCTATGAAACTTATRRGGACACTT
RGGCAGGAGTAGAAGCCTTAATAAGAACTCTGCAACAACTGCTGTTTATTCATTTCAGAATTAGGTGCTGGCATAGCAGA
ATAGGCATC------ACTCGGCAG---AGGAGAGCA---------AGAAATGGAGCCAGTAGATCCTAG
>EF178358/B/AU/2004/MS2004_37_060
ATGGAACAAGCCCCAGAAGACCACGGGCCACAAAGGGAGCCATACAATGAATGGACATTAGAGCTTTTAGAGGAGCTTAA
GAATGAAGCTGTTAGACACTTCCCTAGGATATGGCTTCATGGTTTAGGGCAACATATCTATGAAACTTATGGGGATACTT
GGGCAGGAGTGGAAGCCATAATAAGAATACTGCAACAACTGCTGCTTATTCATTTCAGAATTGGGTGTCGCCATAGCAGA
ATAGGCATT------CAACCACAA---AGGAGAACA---------AGAAATGGAGCCAGTAGATCCTAG
>EF363122/B/US/2000/ES1-16
ATGGAACAAGCCCCAGAAGACCAAGGGCCACAGAGGGAGCCATACAATGAATGGACACTAGAGCTTTTAGAGGAACTTAA
GAGTGAAGCTGTTAGACATTTCCCTAGGACGTGGCTTCATAGCTTAGGGCAATATATCTATGAGACTTATGGGGATACTT
GGGCAGGAGTGGAAGCCATAATAAGAATTCTGCAACAACTGATATTTATTCTTTTCAGGATTGGGTGTCGACATAGCAGA
ATAGGCATT------ACTCCACAG---AGGAGAGCA---------AGAAATGGAGCCAGTAGATCCTAG
>EF363123/B/US/2000/ES1-20
ATGGAACAAGCCCCAGAAGACCAAGGGCCACAGAGGGAGCCATACAATGAATGGACACTAGAGCTTTTAGAGGAACTTAA
GAGTGAAGCTGTTAGACATTTCCCTAGGACGTGGCTTCATAGCTTAGGGCAATATATCTATGAGATTTATGGGGATACTT
GGGCAGGAGTGGAAGCCATAATAAGAATTCTGCAACAACTGATATTTATTCATTTCAGGATTGGGTGTCGACATAGCAGA
ATAGGCATT------ACTCCACAG---AGGAGAGCA---------AGAAATGGAGCCAGTAGATCCTAG
>EF363124/B/US/2004/ES4-24
ATGGAACAAGCCCCAGGGGACCAAGGGCCACAGAGGGAGCCATACAATGAATGGACACTAGAGCTTTTAGAGGAGCTTAA
GAATGAAGCTGTTAGACATTTTCCTAGGACATGGCTCCATAGCTTAGGGCAACATATCTATGAAACATATGGGGATACTT
GGGCAGGAGTGGAAGCCATAATAAGAATTCTGCAACAACTGCTGTTTATTCATTTCAGAATTGGGTGTCGACATAGCAGA
ATAGGCATT------ACTCAACGG---AGGAGAGCA---------AGAAATGGAGCCAGTAGATCCTAG
>EF363125/B/US/2004/ES8-17
ATGGAACAAGCCCCAGAGGACCAAGGGCCACAGAGGGAGCCATACAATGAATGGACACTAGAGCTTTTAGAGGAGCTTAA
GAGTGAAGCTGTGAGACATTTTCCTAGGCTATGGCTCCATAGCTTAGGGCAACATATCTATGAAACTTATGGGGACACTT
GGGCAGGAGTGGAAGCCATAATAAGAATTCTGCAACAACTGCTGTTCATTCATTTCAGAATTGGGTGTCAACATAGCAGA
ATAGGCATT------ACCCGACAG---AGGAGAACA---------AGAAATGGAGCCAGTAGATCCTAG
>EF363126/B/US/2004/ES8-43
ATGGAACAAGCCCCAGAGGACCAAGGGCCACAGAGGGAGCCATACAATGAATGGACACTAGAGCTTTTAGAGGAGCTTAA
GAGTGAAGCTGTGAGACATTTTCCTAGGCTATGGCTCCATAGCTTAGGGCAACATATCTATGAAACTTATGGGGACACTT
GGGCAGGAGTGGAAGCCATAATAAGAATTCTGCAACAACTGCTGTTCATTCATTTCAGAATTGGGTGTCAACATAGCAGA
ATAGGCATT------ACCCGACAG---AGGAGAACA---------AGAAATGGAGCCAGTAGATCCTAG
>EF363127/B/US/2004/ES10-53
ATGGAACAAGCCCCGGAAGACCAAGGGCCACAGAGGGAACCATACAATGAATGGACACTAGAGCTTTTAGAGGAGCTTAA
GAATGAAGCTGTTAGACACTTTCCCACGGTGTGGCTCCATGGCTTAGGGCAACATATCTATGAAACTTATGGGGATACTT
GGGCAGGAGTGGAGGCCATAATAAGAATTCTGCAACAACTACTGTTTATTCATTTCAGAATTGGGTGTCAACATAGCAGA
ATAGGAATT------ACTCGACAG---AGGAGAGCA---------AGAAATGGAGCCAGTAGATCCTAG
>EF514697/B/DK/2004/PMVL_018
ATGGAACGAGCCCCAGAAGATCAAGGGCCGCAGAGGGAGCCATACAATGAATGGACACTAGAACTTTTAGAGGAGCTTAA
GAATGAAGCTGTTAGACATTTCCCTAGGATGTGGCTCCATGGCTTAGGGCAACATATTTATGAAACTTATGGGGATACTT
GGGCAGGAGTGGAAGCCCTAATAAGAATTCTGCAACAAATGCTGTTTATTCATTTCAGAATTGGATGTCAACATAGCAGA
ATAGGCATT------ATT---------CGGAGAGCA---------AGAAATGGAGCCAGTAGATCCTAG
>EF514698/B/DK/2004/PMVL_027
ATGGAACAAGCCCCAGAAGACCAAGGGCCACCGAGGGAGCCATACAATGAATGGACACTAGAGCTTTTAGAGGAGCTTAA
GCATGAAGCTGTTAGGCATTTCCCTAGGGTATGGCTCCACAGCTTAGGGCAACATATCTATGAAACTTATGGGGATACTT
GGACAGGAGTGGAAGCCATAATAAGAATTCTGCAACAACTGCTGTTTATTCATTTCAGGATTGGGTGTCGGCATAGCAGA
ATAGGCATCAGT---GTTCAACAG---AGGAGAACA---------AGAAATGGAGCCAGTAGATCCTAG
>EF514699/B/DK/2004/PMVL_012
ATGGAACAAGCCCCAGAAGACCAAGGGCCACAGAGAGAGCCATACAATGAATGGACACTAGAACTTTTAGAGGAGCTTAA
GAATGAAGCTGTTAGACATTTTCCAAGGATATGGCTGCATGGCTTAGGACAACATATCTATGAAACTTATGGGGATACTT
GGGCAGGAGTGGAAGCCATAACAAGAATTCTGCACCAACTGCTGTTTATTCATTTCAGGATTGGGTGTCGGCATAGCAGA
ATAGGCATT------ATTCAACAG---AGGAGAGCA---------AGAAATGGAGCCAGTAGATCCTAG
>EF514700/B/DK/2004/PMVL_013
ATGGAACGAGCCCCAGAAGACCAAGGGCCACAGAGGGAGCCATACAATGAATGGACACTAGAACTTTTAGAGGAACTTAA
GAATGAAGCAGTTAGGCACTTTCCTAGGGTGTGGCTCCATGGATTAGGCCAATATATCTATGAAAATTATGGGGATACTT
GGGCAGGAGTGGAAGCCATAATAAGAATTCTGCAACAACTGCTGTTTATTCATTTCAGAATTGGGTGTCGACACAGCAGG
ATAGGCATTACTCCATTACCA---G--AGGAGAGCC---------AGAAATGGATCCAGTAGATCCTAG
>EF514701/B/DK/2004/PMVL_049
ATGGAACAAGTCCCAGAGGACCAAGGGCCACAGAGGGAGCCATACAATGAATGGACACTAGAGCTTTTAGAGGATCTTAA
GAGAGAAGCTGTTAGACATTTTCCTAGGCCATGGCTCCATCAATTAGGGCAGTATATCTATGAAACTTATGGGGATACTT
GGACAGGAGTGGAAGCCATAATAAGAACTTTGCAACAAATGCTGTTTATTCATTTCAGAATTGGTTGTCATCATAGCAGA
ATAGGCATT------ACTCGGCAG---AGGAGAGCA---------AGAAATGGAGCCAATAGATCCTAG
>EF514702/B/DK/2004/PMVL_025
ATGGAACGAGCCCCAGAAGACCAAGGGCCACAGAGGGAGCCATACAATGAATGGACACTAGAGCTTTTAGAAGAGCTTAA
GAATGAAGCTGTTAAACATTTTCCCAGGATGTGGCTACACAACCTAGGACAATATATCTATGAAACTTATGGGGATACTT
GGGCAGGAGTGGAAGCCATAATAAGAATTCTGCAACAACTGCTGTTTATTCATTTCAGAATTGGGTGTCATCATAGCAGA
ATAGGCATT------ACTCGACAG---ACGAGAGCA---------AGAAATGGAGCCAGTAGATCCTAA
>EF514703/B/DK/2004/PMVL_039
ATGGAACAAGCCCCGGAAGACCAAGGGCCACAAAGAGAGCCATACAATGAATGGGCACTAGAGCTTTTAGAGGAGCTTAA
GCAGGAAGCTGTTAGACATTTCCCTAGGACATGGCTTCATGGTTTAGGGCAATATATCTATGAAACTTATGGAGATACTT
GGGCAGGAGTGGACGCCATAACAAGAATACTGCAACAACTACTGTTTATTCATTTCAGAATTGGGTGTCAACATAGCAGA
ATAGGCATT------GTTCGACGG---AACAGAGCA---------AGAAATGGAGCCAGTAGATCCTAG
>EF514704/B/DK/2001/CTL_016
ATGGAACAAGCCCCAGAGGACCAAGGGCCACAGAGAGAGCCATACAATGAGTGGACACTAGAGCTTCTAGAGGAACTTAA
GAGTGAAGCTGTTAGACACTTTCCTAGGACATGGCTCCATAACTTAGGGCAATATATCTATGAAACTTATGGGGATACTT
GGACAGGAGTGGAAGCCATAATAAGGATTCTGCAACAAATGCTGTTTATTCATTTCAGAATTGGGTGCCATCATAGCAGA
ATAGGCATT------ATTCGACAG---AGGAGAGCA---------AGAAATGGAGCCAGTAGATCCTAG
>EF514705/B/DK/2001/CTL_017
ATGGAACAAGCCCCAGAAGACCAGGGGCCACAGAGGGAGCCATACAATGAATGGACACTAGAGCTTTTAGAAGAGCTTAA
GAGTGAAGCTGTTAAACACTTTCCGAGGATATGGCTACATGGATTAGGGCAACATATTTATGAAACTTATGGAGATACTT
GGGCAGGAGTGGAGGCCCTAATAAGAAGTCTGCAACAACTGCTGTTTATTCATTTCAGAATTGGGTGTCGACATAGCAGA
ATAGGCATT------CAG---CAG---AGGAGACCA---------AGAAATGGATCCAGTAGACCCTAG
>EF514706/B/DK/2001/CTL_018
ATGGAACAAGCCCCAGAAGACCAAGGGCCACAGAGGGAGCCATACAATGAATGGACACTAGAGCTTTTAGAGGAGCTTAA
GAGAGAAGCTGTTAGACATTTTCCTAGGGTATGGCTCCATAACCTAGGGCAACATATCTATGAAACTTATGGGGATACTT
GGGTAGGAGTGGAAGCCATAATAAGAACTCTGCAACAACTGCTGTTTATTCATTTCAGAATTGGATGTCAACATAGCAGA
ATAGGCATT------ACTCGACAG---AGGAGAGCA---------AGAAATGGAACCAGTAGACCCTAG
>EF514707/B/DK/2001/CTL_023
ATGGAACAAGCCCCAGAAGACCAAGGGCCACAGAGGGAGCCAAGCAATGAATGGACACTAGAGCTTTTAGAGGAACTTAA
GAATGAAGCTGTTAGACATTTCCCTAGGATATGGCTCCACAGCTTAGGGCAACATATCTATGAAACTTATGGGGATACTT
GGGCAGGAGTGGAAGCCATAATAAGAACTCTACAACAACTGCTGTTTATTCATTTCAGAATTGGGTGTCAACATAGCAGA
ATAGGCATT------ACTCGACAG---AGGAGAGCA---------AGAAATGGAGCCRGTAGATCCTAG
>EF514708/B/DK/2001/CTL_030
ATGGAACAAGCCCCAGAGGACCAAGGGCCACAGAGGGAGCCATACAATGAATGGACACTAGAGCTTTTGGAGGAACTTAA
GAGTGAAGCTGTTAGACATTTTCCCAGGATATGGCTCCATAACTTAGGACAATATATCTATGAAACTTATGGGGATACTT
GGGCAGGAGTGGAAGCCATAATAAGAATTCTACAACAACTGCTGTTTATTCATTTCAGAATTGGATGTCAACATAGCAGA
ATAGGCATT------ATTCGACAC---AGGAGAGCA---------AGGAATGGAGCCAGTAGATCCTAG
>EF514709/B/DK/2001/CTL_033
ATGGAACAAGCCCCAGAAAACCAAGGGCCACAGAGGGAGCCATACAATGAATGGGCACTAGAACTTTTAGAGGAGCTTAA
GAATGAAGCTGTTAGACATTTCCCTAGGATATGGCTCCATGGCTTAGGGCAACATATCTATGAAACTTATGGGGATACTT
GGGCAGGAGTGGAAGCCATAATAAGAATTCTGCAACAACTGCTGTTCATTCATTTCAGAATTGGATGTCGACATAGCAGA
ATAGGTATT------ATTCAACGG---AGGAGAGCA---------AGGAATGGAGCCAGTAGATCCTAG
>EF514710/B/DK/2001/CTL_035
ATGGAACAAGCCCCAGAGAACCAAGGGCCACAGAGAGAGCCATACAATGAATGGACACTAGAGCTTTTAGAGGAACTTAA
GAGTGAAGCTGTTAGACATTTTCCTAGGATATGGCTCCATAACTTAGGGCAATTTATCTATGAAACTTATGGAGATACTT
GGGCAGGAGTGGAAGCCTTAATAAGGATGTTGCAACAACTGCTGTTTATTCATTTCAGAATTGGGTGTCAACATAGCAGA
ATAGGCATT------ACTCGACAG---AGGAGAGCA---------AGAAATGGAGCCAGTAGATCCTAG
>EF514711/B/DK/2001/CTL_041
ATGGAACAAGCCCCAGAAGACCAAGGGCCACAAAGGGAGCCATACAGTGAATGGGCGCTAGAGCTCTTAGAGGAGCTTAA
GAATGAAGCTGTTAGGCATTTTCCTAGGACATGGCTCCATAGCTTAGGGCAATATATCTATGCAACTTATGGGGATACTT
GGGCAGGAGTGGAAGCCATAATAAGAATGCTGCAACAACTGCTGTTTATTCATTTCAGAATTGGGTGTCAGCATAGCAGA
ATAGGCATT------ATTCAACGG---AGGAGAGCA---------AGAAATGGAGCCAGTAGATCCTAG
>EF514712/B/DK/2001/CTL_043
ATGGAACAAGCCCCAGAAGACCAAGGGCCACAGAGGGAGCCATACCAGGAATGGACACTAGAGCTTTTAGAGGAACTTAA
GAGTGAAGCTGTCAGACATTTTCCTAGGATGTGGCTCCATAACTTAGGGCAACATATCTATGAAACCTATGGGGATACTT
GGGCAGGAGTGGAAGCTCTAATAAGAATGCTGCAACAACTGCTGTTTATTCATTTCAGAATTGGGTGTCGGCATAGCAGA
ATAGGCATT------ACTCGACAG---AGGAGAGCA---------AGAAATGGAGCCAGTAGATCCTAG
>EF637046/B/BR/2003/BREPM2012
ATGGAACAAGCCCCACAAGACCAAGGGCCACAGAGGGAACCATTCAATGAATGGACACTAGAGCTTTTAGAGGAACTTAA
GAGTGAAGCTGTTAGACACTTTCCTAGGATATGGCTCCATAACTTAGGACAACATATCTATGAAACTTATGGGGATACTT
GGGCAGGAGTGGAAGCCCTGCTAAGATCTCTGCAACAACTGCTGTTTATTCATTTCAGAATTGGATGTCAACATAGCAGA
ATAGGCATT------ATTCGACAG---AGGAGAGCA---------AGAAATGGAGCCAGTAGATCCTAG
>EF637047/B/BR/2003/BREPM1040
ATGGAACAAGCCCCAGAAGACCAAGGGCCACAGAGGGAGCCATACACTGAGTGGGCATTAGAGCTTTTAGAGGAACTTAA
GAGTGAAGCTGTTAGACATTTTCCCAGAACATGGCTCCATAGCTTAGGACAATATATCTATGAAACTTATGGGGACACTT
GGGCAGGAGTGGAAGCCATAATAAGAATACTGCAACAACTACTGTTTATTCATTTCAGAATTGGGTGTCAACATAGCAGA
ATAGGCATT------ATTCGACAT---AGGAGAGCA---------AGAAATGGAACCAGTAGATCCTAG
>EF637048/B/BR/2003/BREPM1038
ATGGAACAAGCCCCGGAAGACCAAGGGCCACAGAGGGAGCCATTCAATGAATGGACACTAGAGCTTCTAGAGGAACTTAA
GAGTGAAGCTGTTAGACATTTTCCTAGGCCATGGCTCCATAGCTTAGGACAATATATCTATGAGACTTATGGGGATACTT
GGGCAGGAGTGGAAGCCATAATAAGAATACTGCAACAACTGCTGTTTATTCATTTCAGAATTGGATGTCGACATAGCAGG
ATAGGCATT------ACTCGACAG---AGGAGAGCA---------AGGAATGGAGCCAGTAGATCATAG
>EF637049/B/BR/2003/BREPM1035
ATGGAACAAGCTCCAGAAGACCAAGGGCCACAGAGAGAGCCATACAATGAATGGGCACTAGAACTTTTAGAGGAACTTAA
GAGTGAAGCTGTTAGACATTTTCCTAGGACGTGGCTCCATAGCTTAGGACAATATATCTATCAAACTTATGGGGATACTT
GGACAGGAGTGGAAGCCTTAATAAGAATGCTGCAACAACTGCTGTTTATTCATTTCAGAATTGGATGTCAACATAGCAGA
ATAGGCATCATT---CATCAACAG---AGGAGAGGA---------AGGAATGGAGCCAGTAGATCCTAG
>EF637051/B/BR/2003/BREPM1032
ATGGAACAAGCCCCAGAAGACCAGGGACCACAGAGGGAGCCATACAATGAATGGACACTAGAACTTTTAGAGGAACTGAA
GAGTGAAGCTGTTAGACATTTTCCTAGGCCATGGCTCCATAGCTTAGGACAACATATCTATGAAAATTATGGGGATACTT
GGGCAGGAGTGGAAGCCATAATAAGAATACTGCAACAACTGCTGTTTATTCATTTCAGAATTGGATGTCGGCATAGCAGA
ATAGGCATT------ACTCGGCAG---AGGAGAGCA---------AGGAATGGAGCCAGTAGATCCTAG
>EF637053/B/BR/2003/BREPM1028
ATGGAACAAGCCCCAGAAGACCAAGGGCCCCAGAGGGAGCCATACAATGAATGGACACTAGAGCTTTTAGAAGAACTTAA
GAATGAGGCTGTTAGACATTTTCCTAGGCCGTGGCTTCATAGCTTAGGGCAACATATCTATGAAACTTATGGGGATACTT
GGGCAGGAGTGGAAGCCTTAATAAGAATTCTGCAACAACTGCTGTTCATTCATTTCAGAATTGGATGCCGACATAGCAGA
ATAGGCATT------ATGCGACAG---AGGAGAGCA---------AGGAATGGAGCCAGTAGATCCTAA
>EF637054/B/BR/2003/BREPM1027
ATGGAACAAGCCCCAGAAGACCAAGGGCCACAGAGGGAGCCATACAATGAATGGACACTAGAGCTATTAGAGGAACTTAA
GAGTGAAGCTGTCAGACATTTTCCTAGGCCATGGCTCCATAGCTTAGGACAATATATCTATGAAACTTATGGGGATACTT
GGGCAGGAGTGGAAGCCATAATAAGAATACTGCAACAACTGCTGTTTATTCATTTCAGAATTGGATGTCACCATAGCAGA
ATAGGCATT------ATTCGACAA---AGGAGAACA---------AGAAATGGAACCAGTAGATCCTAG
>EF637056/B/BR/2003/BREPM1024
ATGGAACAAGCCCCAGAAGACCAAGGGCCACAGAGGGAACCATACAATGAATGGACACTAGAGCTTTTAGAGGAACTTAA
GAGAGAAGCTGTTAGACACTTTACTAGGCCATGGCTCCATAGCTTGGGACAACATATCTATGAAACTTATGGGGATACTT
GGGTAGGAGTGGAAGCCATAATAAGAATACTGCAACAACTGCTGTTTACTCATTTCAGAATTGGATGCCAACATAGCAGA
ATAGGCATT------ACTCGACAG---AGGAGAGCA---------AGAAATGGAGCCAGTAGATCCTAG
>EF637057/B/BR/2003/BREPM1023
ATGGAACAAGCCCCGGAGGACCAAGGGCCACAGAGGGAGCCATACAATGAATGGGCACTAGAGCTTTTAGAGGAGCTTAA
GAATGAAGCTGTCAGACACTTTCCTAGGGTATGGCTCCATGGCTTAGGACAATATATCTATGATACTTATGGGGATACTT
GGGCAGGAGTGGAAGCCATAATAAGAACTCTGCAACAACTACTGTTTATTCATTACAGAATTGGGTGTCAACATAGCAGG
ATAGGTATC------ACTCGACAG---AGGAGAGCA---------AGAAATGGATCCAGTAGATCCTAA
>EF694037/B/IN/-/11807
ATGGAACGAGCCCCAGAAGATCAAGGGCCACAGAGGGAACCATACAATGAATGGACACTAGAGCTTTTAGAGGAGCTTAA
GAATGAAGCTGTTAGACACTTTCCTAGGGTATGGCTCCATGGCTTAGGACAATATATCTATGAAACTTACGGGGATACTT
GGGCAGGAGTGGAAGCCATAATAAGAACTCTGCAACAACTGCTGTTTGTCCATTTCAGGATTGGGTGCCAACATAGCAGA
ATAGGCATT------ACTCGACAA---AGGAGAGCA---------AGAAATGGAGCCAGTAGATCCTAA
>EU541617/B/-/-/pIIIB
ATGGAACAAGCCCCAGAAGACCAAGGGCCACAGAGGGAGCCATACAATGAATGGACACTAGAGCTTTTAGAGGAACTTAA
GAGTGAAGCTGTTAGACATTTTCCTAGGATATGGCTCCATAACTTAGGACAACATATCTATGAAACTTACGGGGATACTT
GGGCAGGAGTGGAAGCCATAATAAGAATTCTGCAACAACTGCTGTTTATCCATTTCAGAATTGGGTGTCGACATAGCAGA
ATAGGCGTT------ACTCGACAG---AGGAGAGCA---------AGAAATGGAGCCAGTAGATCCTAG
>EU616639/B/US/-/AC160_T1_Day_22_Dom
ATGGAACAATTCCCAGAAGACCAAGGGCCACAAAGAGAACCATACAATGAATGGGCACTAGAGCTTTTAGAAGAGCTTAA
GAATGAAGCTGTTAGACACTTTCCTAGGATATGGCTTCATGGCTTAGGACAACATATCTATGAAACTTATGGGGATACTT
GGGCAGGAGTGGAAGCCTTAATAAGAATTCTGCAACAACTGCTGTTTATTCATTTCAGAATTGGGTGTCGACATAGCAGA
ATAGGCATT------ACTCGACAG---AGGAGAACA---------AGAAATGGAGCCAGTAGATCCTAG
>EU616640/B/US/-/AC160_T2_Day_83_Dom
ATGGAACAATTCCCAGAAGACCAAGGGCCACAAAGAGAACCATACAATGAATGGGCACTAGAGCTTTTAGAAGAGCTTAA
GAATGAAGCTGTTAGACACTTTCCTAGGATATGGCTTCATGGCTTAGGACAACATATCTATGAAACTTATGGGGATACTT
GGGCAGGAGTGGAAGCCTTAATAAGAATTCTGCAACAACTGCTGTTTATTCATTTCAGAATTGGGTGTCGACATAGCAGA
ATAGGCATT------ACTCGACAG---AGGAGAACA---------AGAAATGGAGCCAGTAGATCCTAG
>EU616641/B/US/-/AC160_T3_Day_419_Dom
ATGGAACAATTCCCAGAAGACCAAGGGCCACAAAGAGAACCATACAATGAATGGGCACTAGAGCTTTTAGAAGAGCTTAA
GAATGAAGCTGTTAGACACTTTCCTAGGATATGGCTTCATGGCTTAGGACAACATATCTATGAAACTTATGGGGATACTT
GGGCAGGAGTGGAAGCCTTAATAAGAAGTCTGCAACAACTGCTGTTTATTCATTTCAGAATTGGGTGTCGACATAGCAGA
ATAGGCATT------AATCGACAG---AGGAGAACA---------AGAAATGGAGCCAGTAGATCCTAG
>EU616642/B/US/-/AC160_T4_Day_503_Dom
ATGGAACAAGCCCCAGAAGACCAAGGGCCACAAAGGGAACCATACAATGAATGGACACTAGAGCTTTTAGAGGAGCTTAA
GAATGAAGCTGTTAAACACTTTCCTAGGATTTGGCTCCATGGCTTAGGGCAATATATTTATGAAACTTATGGAGATACTT
GGACAGGGGTGGAAGCCCTAGTAAGAACTCTGCAACAACTGCTGTTTACTCATTTCAGAATTGGGTGTCAACATAGCAGA
ATAGGCATT------GCTCGACGG---ACGAGAGCA---------AGAAATGGAGCCAGTAGATCCTAG
>EU616643/B/US/-/AC160_T5_Day_545_Dom
ATGGAACAAGCCCCAGAAGACCAAGGGCCACAAAGGGAACCATACAATGAATGGACACTAGAGCTTTTAGAGGAGCTTAA
GAATGAAGCTGTTAGACACTTTCCTAGGATTTGGCTCCATGGCTTAGGGCAATATATTTATGAAACTTATGGAGATACTT
GGACAGGGGTGGAAGCCCTAGTAAGAACTCTGCAACAACTGCTGTTTACTCATTTCAGAATTGGGTGTCAACATAGCAGA
ATAGGCATT------GCTCGACGG---ACGAGAGCA---------AGAAATGGAGCCAGTAGATCCTAG
>EU616644/B/US/-/AC160_T6_Day_664_Dom
ATGGAACAAGCCCCAGAAGACCAAGGGCCACAAAGGGAACCATACAATGAATGGACACTAGAGCTTTTAGAGGAGCTTAA
GAATGAAGCTGTTAGACACTTTCCTAGGAATTGGCTCCATGGCTTAGGGCAATATATTTATGAAACTTATGGAGATACTT
GGACAGGGGTGGAAGCCCTAGTAAGAACTCTGCAACAACTGCTGTTTACTCATTTCAGAATTGGGTGTCAACATAGCAGA
ATAGGCATT------GCTCGACGG---ACGAGAGCA---------AGAAATGGAGCCAGTAGATCCTAG
>EU616645/B/US/-/AC160_T7_Day_762_Dom
ATGGAACAAGCCCCAGAAGACCAAGGGCCACAAAGGGAACCATACAATGAATGGACACTAGAGCTTTTAGAGGAGCTTAA
GAATGAAGCTGTTAGACACTTTCCTAGGAATTGGCTCCATGGCTTAGGGCAATATATTTATGAAACTTATGGAGATACTT
GGACAGGGGTGGAAGCCCTAGTAAGAACTCTGCAACAACTGCTGTTTACTCATTTCAGAATTGGGTGTCAACATAGCAGA
ATAGGCATT------GCTCGACGG---ACGAGAGCA---------AGAAATGGAGCCAGTAGATCCTAG
>EU616649/B/US/-/AC160_T9_Day_1034_Dom
ATGGAACAAGCCCCAGAAGACCAAGGGCCACAAAGGGAACCATACAATGAATGGACACTAGAGCTTTTAGAGGAGCTTAA
GAATGAAGCTGTTAGACACTTTCCTAGGAATTGGCTCCATGGCTTAGGGCAATATATTTATGAAACTTATGGAGATACTT
GGACAGGGGTGGAAGCCCTAGTAAGAACTCTGCAACAACTGCTGTTTACTCATTTCAGAATTGGGTGTCAACATAGCAGA
ATAGGCATT------GCTCGACGG---ACGAGAGCA---------AGAAATGGAGCCAGTAGATCCTAG
>EU786672/B/ES/2005/X1890
ATGGAACAAGCCCCAGAAGACCAAGGGCCACAGAGGGAGCCATACAATGAATGGGCACTAGAGCTTTTAGAGGAGCTTAA
GAGTGAAGCTGTTAGACATTTTCCCAGGGAATGGCTTCATGGCTTAGGGCAATATATCTATGAAACTTATGGGGACACGT
GGACAGGAGTGCAAGCCATAATAAGAATGCTGCAACAACTGCTGTTTATTCATTWCAGAATTGGGTGTCGCCATAGCAGA
ATAGGCATT------ACGCAACAG---AGGAGAGTA---------AGAAATGGAGCCAGTAGATCCTAG
>EU786674/B/ES/2006/X1958
ATGGAACAACCCCCAGAAGACCAAGGGCCACAGAGGGAGCCATACAATGAGTGGACACTAGAGCTTTTAGAGGAGCTTAA
GAATGAAGCTGTTAGACATTTTCCTAGGACTTGGCTCCATGGCTTAGGGCAATATATCTATGAAACTTATGGGGATACTT
GGACAGGAGTGGAAGCCATAATAAGAGTTCTGCAACAACTGCTGTTTATTCATTTCAGAATTGGATGTCAACATAGCAGA
ATAGGTATT------ATTCGACAA---AGGAGAGCA---------AGGAATGGATCCAGTAGATCCTAG
>EU786675/B/ES/2006/X1959
ATGGAACGAGCCCCGGAAGACCAAGGGCCACAGAGGGAACCATACAATGAATGGACACTAGAGCTTTTAGAGGAGCTTAA
AAGTGAAGCTGTTAGACATTTTCCTAGACCATGGCTCCATAGCTTAGGACAATATATCTATGAAACTTATGGGGATACTT
GGGCAGGAGTGGAAGCCATAATAAGAATTCTGCAACAACTACTGTTTATTCATTTCAGAATTGGGTGTCACCATAGCAGA
ATAGGCATT------ATTCGACAG---AGGAGAGCA---------AGAAATGGAGCCAGTAGATCCTAG
>EU786676/B/ES/2006/X1998
ATGGAACAAGCCCCAGGAAACCAAGGGCCACAGAGAGAGCCATACAATGAATGGACACTAGAGCTTTTAGAAGAGCTTAA
GAGTGAAGCTGTTAGACACTTTCCTAGGACATGGCTCCATAGCTTAGGGCAATACATCTATGAAACTTATGGGGATACTT
GGGCAGGAGTGGAAGCCATAATAAGAATTCTGCAACAACTGCTGTTCATTCATTTCAGGATTGGGTGTCAACATAGCAGA
ATAGGCATT------ATTCGACAG---AGAAGAGCA---------AGAAATGGAGCCAGTAGATCCTAG
>EU786677/B/ES/2006/X2102
ATGGAACAAGCCCCAGAAGACCAAGGGCCACAGAGAGAGCCAYACAATGAATGGACACTAGAGCTTTTAGAGGAGCTTAA
GAGTGAAGCAGTTAGACATTTTCCTAGGCCATGGCTCCATAGTTTAGGACAACACATCTATGAAACTTATGGGGATACTT
GGGCAGGAGTAGAAGCCATAATAAGAATTCTGCAACAACTGCTGTTTATTCATTTCAGAATTGGGTGTCGACATAGCAGA
ATAGGCATT------ATTCAACAG---AGAAGAGCA---------AGAAATGGAGCCAGTAGATCCTAG
>EU786678/B/ES/2007/X2149
ATGGAACAAGCCCCAGAAGACCAAGGGCCACAGAGGGAGCCTTACTATGAATGGACACTAGAGCTTTTAGAGGAGCTTAA
GAATGAAGCTGTGAGACATTTTCCAAGGCCATGGCTCCATAGCTTAGGACAATATATCTATGAAACTTATGGGGATACTT
GGGAAGGAGTGATAGCCATAACAAGGATTCTGCAACAACTGCTGTTTACTCATTTCAGAATCGGGTGTCACCATAGCAGA
ATAGGTATT------ATTCGACAA---AGAAGAACA---------AGAAATGGAGCCAGTAGATCCTAG
>EU786679/B/ES/2007/X2210_3
ATGGAACAAGCCCCAGAGGACCAAGGGCCACAAAGGGAACCATACAATGAATGGACACTAGAGCTTTTAGAAGAGCTTAA
GAACGAAGCTGTTAGGCACTTTCCTAGAGTGTGGCTCCACGGCTTAGGGCAACATATCTATGAAACCTATGGGGATACTT
GGGCAGGAGTGGAAGCCATAATAAGAATTCTGCAACAACTGCTGTTTATTCATTTCAGAATTGGGTGTCGACATAGCAGA
ATAGGCATT------ACTCCACAG---AGGAGAACA---------AGAAATGGATCCAGTAGATCCTAG
>EU786680/B/ES/2007/X2231
ATGGAACAGACCCCAGAAGACCAAGGACCACAGAGGGAGCCAAACAATGAATGGACATTAGAGCTTTTAGAGGAGCTTAA
GAGAGAAGCTGTTAGACATTTTCCTAGGCCATGGCTTCATAGCTTAGGGCAATATATCTATGAAACTTATGGAGATACCT
GGACAGGAGTGGAAGCCATAATAAGAATTCTGCAACAACTGCTGTTCATTCATTTCAGGATTGGGTGTCAACATAGCAGA
ATAGGCATT------ATTCGACAG---AGGAGAGCA---------AGAAATGGAGCCAGTAGATCCTAG
>EU839596/B/DO/2005/05DO_162387
ATGGAACAAGCCCCAGAAGACCAAGGGCCACAAAGGGAGCCATACAATGAATGGACACTAGAGCTTCTAGAAGAACTTAA
GAGTGAAGCTGTTAGACATTTTCCTAGGGTATGGCTACATGGCTTAGGACAATATATCTATGAAACTTATGGGGATACTT
GGGCAGGAGTGGAAGCCATAATAAGAGTTTTGCAACAATTGCTGTTTATTCATTTCAGAATTGGGTGTCAACATAGCAGA
ATAGGCATT------ATTCCACAG---AGAAGAACA---------AGAAATGGAGCCGGTAGATCCTAG
>EU839597/B/DO/2005/05DO_160884
ATGGAACAAGCCCCACAAGACCAAGGACCACCGAGGGAGCCATACAATGTATGGGCACTAGAGGTTTTAGAGGAGCTTAA
GAATGAAGCTGTCAGACACTTTCCTAGGATGTGGCTTCATGGCTTAGGACAATATATCTATGAAACTTATGGAGATACTT
GGGAAGGAGTGGAAGCCATAATTAGAATCCTGCAACAACTGCTGTTTATTCATTTCAGAATTGGGTGTCAACATAGCAGA
ATAGGCATT------CTTCCACGG---AGAAGAACA---------AGAAATGGATCCAGTAGATCCTAG
>EU839598/B/DO/2005/05DO_163007
ATGGAACGAGCCCCAGAAGACCAAGGGCCACAGAGGGAGCCATACAATGAGTGGACACTAGAACTTTTAGAGGAGCTTAA
GAATGAAGCTGTCAGACATTTTCCTAGGATTTGGCTCCATAACTTAGGACAATATATCTATGAAACTTATGGGGATACTT
GGGCAGGAGTAGAAGCTATAATAAGAATTCTGCAACAACTGCTGTTTATTCATTTCAGAATTGGGTGTCAACATAGCAGA
ATAGGCATT------ACTCGGCAG---AGAAGAGCA---------AGAAATGGAGCCGGTAGATCCTAG
>EU839600/B/HT/2005/05HT_129517
ATGGAACAAGCCCCAGAAAACCAAGGGCCACAGAGGGAGCCATACAATCAATGGACACTAGAGCTTTTAGAGGAGCTTAA
GAATGAAGCTGTTAGGCATTTTCCTAGGATATGGCTCCATAGCTTAGGACAATATATCTATGAAACTTATGGGGATACCT
GGACAGGAGTGGAAGCAATAATAAGAATCCTGCAACAACTGCTGTTTATTCATTTCAGAATTGGGTGCCAACATAGCAGA
ATAGGCATT------ATTCGGCAG---AGAAGAGCA---------AGAAATGGAGCCAGTAGATCCTAG
>EU839601/B/HT/2005/05HT_129696
ATGGAACAAGCCCCAGAAGACCAAGGGCCACAGAGGGAACCATACAATGAGTGGACACTAGAGCTTCTAGAGGAACTTAA
GAGTGAAGCTGTTAGACATTTTCCTAGGATATGGCTCCATAGCTTAGGACAATATATCTATGAAACTTATGGAGATACTT
GGGCAGGAGTGGAAGCTATAATAAGAATTCTGCAACAACTACTGTTTATTCATTTCAGAATTGGGTGTCAACATAGCAGA
ATAGGCATT------ATTCGACAG---AGAAGAGCA---------AGGAATGGATCCAGTAGATCCTAG
>EU839602/B/HT/2005/05HT_129389
ATGGAACAAGCCCCAGAAGATCAAGGGCCACAGAGAGAGCCCTACAATGAATGGGCACTAGAACTTTTAGAGGAGCTCAA
GAGTGAAGCTGTTAGACACTTTCCTAGGGTGTGGCTCCATGGCTTAGGGCAACATATCTATGAAACTTATGGGGATACTT
GGGCAGGAGTGGAAGCTATAATAAGAATTCTGCAACAACTGCTGTTTATTCATTTCAGAATTGGGTGCCAACATAGCAGA
ATAGGCATCACTCCTACTCGACAG---AGAAGAGCA---------AGAAATGGAACTGGTAGATCCTAG
>EU839603/B/HT/2005/05HT_129473
ATGGAACAAGCCCCGGAAGACCAAGGACCACAGAGAGAGCCATACAATGAATGGACATTAGARCTGTTAGAGGAGCTTAA
GAGTGAAGCTGTTAGACATTTTCCTAGGCCATGGCTCCATAGCTTAGGACAACATATCTATGAAACTTATGGGGATACTT
GGACAGGAGTGGAAGCCTTAATAAGAATTCTACAACAACTGTTGTTTATTCATTTCAGAATTGGGTGTCATCATAGCAGA
ATAGGCATT------ATTCTACAG---AGAAGAGCA---------AGAAATGGAGCCAGTAGATCCTAG
>EU839604/B/HT/2005/05HT_129805
ATGGAACATGCCCCAGAGGACCAAGGGCCACAGAGGGAGCCATACAATGAATGGACACTAGAGCTTTTAGAGGAGCTTAA
GAGTGAAGCTGTTAGACATTTTCCTATGCCATGGCTTCATGGCTTAGGACAATATATCTATGAAACTTATGGAGATACTT
GGACAGGAGTGGAAGCTATAATAAGAATTCTGCAACAAATGCTGTTTATTCATTACAGAATTGGGTGCCATCATAGCAGA
ATAGGCATT------ATACGACAG---AGAAGAGCA---------AGAAATGGAGCCAGTAGATCCTAG
>EU839605/B/JM/2005/05JM_KJ108
ATGGAACAAGCCCCAGAAGACCAGGGGCCACAGAGGGAGCCATACAATGAATGGACACTAGAGCTTTTAGAGGAGCTTAA
GAGAGAAGCTGTGAGACATTTTCCCAGGGTGTGGCTTCATGGCTTAGGGCAACATATCTATGAAACTTATGGAGATACTT
GGGCAGGAGTGGAAGCCATAATAAGAACTCTGCAACAACTGCTATTTGTTCATTTCAGAATCGGGTGTCAACATAGCAGA
ATAGGCATT------ATTCAACAG---AGAAGAACA---------AGAAATGGACCCAGTAGATCCTAG
>EU839606/B/TT/2000/00TT_CRC08767
ATGGAACAAGCCCCAGAAGACCAAGGGCCACAGAGAGAGCCATACAATGAATGGACACTAGAGCT-TTAGAAGAACTTAA
GAGGGAAGCTGTTAGACATTTTCCTAGGCCATGGCTCCATAGCTTAGGACAATATATCTATGAAACTTATGGGGATACTT
GGGTAGGGGTGGAAGCCATAATAAGAATACTGCAACAACTATTGTTTACTCATTTCAGAATTGGTTGTCAACATAGCAGA
ATAGGCATT------ACTCGACAG---AGAAGAGCC---------AGAAATGGAACCAGTAGATCCTAG
>EU839607/B/TT/2000/00TT_CRC50018
ATGGAACAAGCCCCAGAAGACCAAGGGCCACAGAGGGAGCCATACAATGAATGGACATTAGAGCTTTTAGAGGAGCTTAA
GAGTGAAGCTGTTAGACATTTTCCTAGGATATGGCTCCATAGCCTAGGACAACATATCTATGAAACTTATGGAGATACTT
GGGCAGGAGTAGAAGCCTTATTAAGAATTCTGCAACAACTGCTGTTTATTCATTTCAGAATTGGGTGCCAACATAGCAGA
ATAGGCATT------AATCGACAG---AGAAGAGCA---------AGAAATGGAGCCAGTAGATCCTAG
>EU839608/B/TT/2001/01TT_CRC50069
ATGGAACAAGCCCCAGAAGACCAAGGGCCACAGAGAGAGCCATACAATGAATGGACACTAGAACTTTTAGAAGAGCTTAA
GAGTGAAGCTGTTAGACATTTTCCTAGGGCATGGCTCCATAGCTTAGGACAATATGTCTATGAGACTTATGGGGATACTT
GGGCAGGAGTGGAAGCCATAATAAGAATTCTGCAACAACTGCTGTTTATTCATTTCAGAATTGGGTGTCATCATAGCAGA
ATAGGCATT------ATTCGACAG---AGAAGAGCA---------AGAAATGGAGCCAGTAGATCCTAG
>EU839609/B/TT/2000/00TT_CRC50060
ATGGAACGAGCCCCAGAAGACCAAGGGCCACAGAGGGTGCCATACAATGACTGGGCACTAGAGCTTTTAGAGGAGCTTAA
GAGTGAAGCTGTTAGACATTTTCCTAGGGTATGGCTTCATGGCTTAGGACAATATATCTATGAAACTTATGGAGATACCT
GGACAGGAGTAGAAGCCTTAATAAGAATGCTGCAACAACTGCTGTTTATTCATTTCAGAATTGGGTGTCAACATAGCAGA
ATAGGCATT------ACTCCACAG---AGAAGAGCA---------AGAAATGGAGCCAGTAGATCCTAG
>EU839610/B/TT/2001/01TT_CRC50077
ATGGAACGAGCCCCAGAAGACCAAGGGCCACAGAGGGAGC------ATGACTGGGCACTAGAGCTTTTAGAGGAGCTTAA
GAGTGAAGCTGTTAGACATTTTCCTAGGATATGGCTTCATGGCTTAGGACAACATATCTATGAAACTTATGGAGATACCT
GGACAGGAGTAGAAGCCTTAATAAGAATGCTGCAACAACTGCTGTTTATTCATTTCAGAATTGGGTGTCAACATAGCAGA
ATAGGCATT------ACTCCACAG---AGAAGAGCA---------AGAAATGGAGCCAGTAGATCCTAG
>FB341548/B/FR/1983/HXB2_patent
ATGGAACAAGCCCCAGAAGACCAAGGGCCACAGAGGGAGCCACACAATGAATGGACACTAGAGCTTTTAGAGGAGCTTAA
GAATGAAGCTGTTAGACATTTTCCTAGGATTTGGCTCCATGGCTTAGGGCAACATATCTATGAAACTTATGGGGATACTT
GGGCAGGAGTGGAAGCCATAATAAGAATTCTGCAACAACTGCTGTTTATCCATTTCAGAATTGGGTGTCGACATAGCAGA
ATAGGCGTT------ACTCGACAG---AGGAGAGCA---------AGAAATGGAGCCAGTAGATCCTAG
>FB707281/B/FR/1983/HXB2-patent
ATGGAACAAGCCCCAGAAGACCAAGGGCCACAGAGGGAGCCACACAATGAATGGACACTAGAGCTTTTAGAGGAGCTTAA
GAATGAAGCTGTTAGACATTTTCCTAGGATTTGGCTCCATGGCTTAGGGCAACATATCTATGAAACTTATGGGGATACTT
GGGCAGGAGTGGAAGCCATAATAAGAATTCTGCAACAACTGCTGTTTATCCATTTCAGAATTGGGTGTCGACATAGCAGA
ATAGGCGTT------ACTCGACAG---AGGAGAGCA---------AGAAATGGAGCCAGTAGATCCTAG
>FJ195086/B/BR/2004/BREPM1070
ATGGAACAAACCCCAGAAGACCAAGGGCCACAGAGAGAGCCATACAATGAATGGGCATTAGAGCTTTTAGAGGATCTTAA
AAGAGAAGCTGTTAGACATTTTCCTAGGCCATGGCTACATGACTTAGGACAACACATCTATGAAACTTATGGGGATACTT
GGACAGGAGTGGAAGCCCTAATAAGAATTCTGCAACAACTGCTGTTTATTCATTTCAGAATTGGATGTCGACATAGCAGG
ATAGGCATT------ACTCGACAG---AGGAGAGCA---------AGGAATGGAGCCAGTAGATCCTAG
>FJ195088/B/BR/2005/BREPM1084
ATGGAACAAGCCCCAGAAGACCAAGGGCCACAGAGGGAGCCATACAATGAATGGGCACTAGAGCTTTTAGAGGAACTTAA
GAGTGAAGCTGTTAGGCATTTTCCTAGGACATGGCTCCATAGCTTAGGTCAATATATCTATGAAACTTATGGAGACACTT
GGGCAGGAGTGGAAGCCATAATAAGAATACTGCAACAACTGTTGTTTATTCATTTCAGAATTGGATGTCACCATAGCAGA
ATAGGTATT------ATTCGACAG---AGGAGAGCA---------AGGAATGGAGCCAGTAGATCCTAG
>FJ195089/B/BR/2005/BREPM1093
ATGGAACAAGCCCCAGAAGACCAAGGGCCACAGAGGGAGCCACACAATGAATGGACATTAGAGCTATTAGAGGAACTTAA
GAGTGAAGCTGTCAGACATTTTCCTAGGCCATGGCTCCATAGCCTAGGACAGTATATCTATGAAACTTATGGAGATACCT
GGACAGGGGTGGAAGCCTTAATAAGAATACTGCAACAAATGCTGTTTATTCATTTCAGAATTGGATGTCACCATAGCAGA
ATAGGCATA------TCTCGACAG---AGGAGAGCA---------AGAAATGGAGCCAGTAGATCCTAG
>FJ195090/B/BR/2004/BREPM1066
ATGGAACAAGCCCCAGAGGATCAAGGGCCACAGAGGGAACCATACAATGAATGGACACTAGAACTGTTAGAAGAACTTAA
GAATGAAGCTGTTAGACATTTTCCTAGACCATGGCTACATAGCCTAGGACAGTATATCTATGAAACTTATGGGGATACTT
GGGCAGGAGTGGAAGCCATAATAAGAATTCTGCAACAACTGCTGTTTATTCATTTCAGAATTGGATGTCACCATAGCAGA
ATAGGCATT------ATTCGTCAG---AGGAGAGCA---------AGGAATGGAGCCAGTAGATCCTAG
>FJ195091/B/BR/2005/BREPM1081
ATGGAACAAGCCCCAGAAGACCAAGGGCCACAAAGGGAACCATACAATGCATGGACACTAGAACTTTTAGAGGAACTTAA
AAGTGAAGCTGTTAGGCACTTTCCTAGGATATGGCTTCATGGCTTAGGACAACATATCTATGAAACTTATGGAGACACTT
GGGCAGGAGTGGAAGCCTTAATAAGAATGTTACAACAACTGCTGTTTATTCATTTCAGAATTGGATGTCGACATAGCAGA
ATAGGCATT------ACTCCACAG---AGGAGAGCA---------AGGAATGGAGCCAGTAGATCCTAG
>FJ388890/B/CY/2005/CY018
ATGGAACAGGCCCCGGAAGACCAAGGGCCACAAAGGGAGCCATACAATGAATGGACACTAGAGCTTTTAGAGGAGCTTAA
GAATGAAGCTGTCAGGCATTTTCCTAGGATCTGGCTCCATGGCTTAGGGCAACATATCTATGAAACTTATGGGGATACTT
GGACAGGAGTGGAAGCCTTAGTAAGAATTCTGCAACAACTGCTGTTTATTCATTTCAGAATTGGATGCCGACATAGCAGA
ATAGGCATT------ATTCCACAG---AGGAGAGCA---------AGAAATGGAGCCAGTAGATCCTAG
>FJ388891/B/CY/2005/CY020
ATGGAACAAGCCCCAGAAGACCAAGGGCCCCAAAGGGAACCATTCAATGAATGGGCACTAGAGCTTTTGGAGGAGCTTAA
GAATGAAGCTGTCAGACATTTTCCTAGGATCTGGCTCCATGGCTTAGGGCAGCATATCTATGAAACTTATGGGGATACTT
GGGCAGGAGTGGAGGCCCTAGTAAGAATTCTGCAACAACTGCTGTTTATTCATTTCAGAATTGGATGTCGACATAGCAGA
ATAGGCATT------ATTCAACAG---AGGAGAGCA---------AGAAATGGAGCCAGTAGATCCTAG
>FJ388895/B/CY/2005/CY028
ATGGAACAAGCCCCAGAAGACCAAGGGCCACAGAGGGAGCCATACAATCAATGGACACTAGAGCTTTTAGAGGAGCTTAA
GAGTGAATCTGTTAGACACTTTCCTAGGCTATGGCTCCATAGCTTAGGACAATATATCTATGAAACTTATGGAGATACTT
GGACAGGTGTGGAAGCCTTAATAAGAATTCTGCAACAACTGCTGTTTATTCATTTCAGGATTGGGTGTCAACATAGCAGA
ATAGGCATT------ACTCGACAG---AGAAGAGCA---------AGAAATGGAGCCAGTAGATCCTAG
>FJ388898/B/CY/2005/CY032
ATGGAACAAGCCCCAGAAAACCAAGGGCCACAGAGGGAGCCATACAATGAATGGACACTAGAACTTTTAGAGGAGCTTAA
GAGTGAAGCTGTTAGACATTTTCCTAGGACATGGCTCCATAACTTAGGGCAATATATCTATGAAACTTATGGGGATACTT
GGGCTGGAGTGGAGGCCTTAATAAGAATTCTGCAACAACTGCTGTTTATTCATTTCAGAATTGGGTGTCAACATAGCAGA
ATAGGCATT------ATTCGACGG---AGGAGAGCA---------AGAAATGGAGCCAGTAGATCCTAG
>FJ388899/B/CY/2005/CY037
ATGGAACAAGCCCCAGGAGACCAAGGGCCACCGAGGGAGCCATACAATGAATGGACACTAGAGCTTTTAGAGGAGCTTAA
GAATGAAGCTGTTAGACATTTTCCCAGGCCATGGCTTCATGGATTAGGGCAATATATCTATGA-ACTTATGGGGATACTT
GGGCAGGAGTGCAAGCCATAATAAGAATTCTGCAACAACTGCTGTTTGTTCATTTCAGAATTGGATGTCAACATAGCAGA
ATAGGCATT------ACTCCACAG---AGGAGAACA---------AGAAATGGAGCCAGTAGATCCTAG
>FJ388904/B/CY/2005/CY055
ATGGAACAAGCCCCAGAAGACCAAGGGCCACAGAGGGAACCATACAATGAATGGACACTAGAGCTTTTAGAGGAACTTAA
GAATGAAGCTGTTAGACATTTTCCTAGGCCTTGGCTACATGGATTAGGACAATATATCTATCAAACTTATAGGGATACTT
GGACAGGAGTAGAAGCCCTAATAAGAATACTGCAACAACTGCTGTTTATCCATTTCAGAATTGGATGTCGACATAGCAGA
ATAGGCATT------ACTCTACAG---AGGAGAGCA---------AGGAATGGAGCCAGTAGATCCTAG
>FJ388905/B/CY/2005/CY056
ATGGAACAAGCCCCAGAGGATCAAGGGCCACAGAGGGAGCCATACAATGAATGGACACTACAACTTTTAGAGGAGCTTAA
GAATGAAGCTGTTAGACATTTTCCTAGGCCATGGCTCCATAGCTTAGGACAATATATCTATGAAACTTATGGAGATACTT
GGGAAGGAGTGGAAGCCATAATAAGAATTCTGCAACAACTGCTGTTTATTCATTTCAGAATTGGGTGTCGGCATAGCAGA
ATAGGCATT------ACTCGACAG---AGGAGAGCA---------AGGAATGGAGCCAGTAGATCCTAG
>FJ388910/B/CY/2005/CY065
ATGGAACAAGCCCCGGAAGACCAAGGGCCACAGAGGGAGCCATACAATGAATGGACACTAGAGCTTTTAGAGGAGCTTAA
AGTTGAAGCTGTTAGACATTTTCCTAGATTATGGCTTCACAGCTTAGGGCAACATATCTATGAAACTTATGGGGATACTT
GGACAGGAGTGGAAGCCTTAATAAGAATTCTGCAACAACTGCTGTTTATTCATTTCAGAATTGGGTGTCGCCATAGCAGA
ATAGGCATT------ACCAGACAG---AGGAGAACA---------AGAAATGGAGCCAGTAGATCCTAG
>FJ388911/B/CY/2005/CY067
ATGGAACAAGCCCCAGAGGACCAAGGGCCACAGAGGGAACCATACAATGAATGGACATTAGAGCTTTTAGAGGAGCTTAA
AAATGAAGCTGTTAGACATTTTCCTAGGCCATGGCTTCATGGCCTAGGACAACATATCTACCAAACTTATGGGGATACTT
GGACAGGAGTGGAAGCCATAATAAGAATTCTGCAACAACTGCTGTTTATTCATTTCAGAATTGGCTGTCGACATAGCAGA
ATAGGCATT------ATTCAACAG---AGGAGAGCA---------AGGAATGGAGCCAGTAGATCCTAG
>FJ388912/B/CY/2005/CY068
ATGGAACAAGCCCCAGAAGACCAAGGGCCACAGAGGGAGCCATACAATGAATGGACACTAGAGCTTTTAGAGGAGCTGAA
GAATGAATCTGTTAGACATTTTCCCAGGTTATGGCTCCACAGCTTAGGGCAATATATCTATGAGACTTATGGAGATACTT
GGGCAGGAGTGGAAGCCATAATAAGAATTCTGCAACAACTGCTGTTTATTCATTTCAGAATTGGGTGTCAACATAGCAGA
ATAGGCATT------ATTCCACGG---AGGAGAACA---------AGGAATGGAGCCAGTAGATCCTAG
>FJ388914/B/CY/2005/CY072
ATGGAACAAGCCCCAGAAGACCAAGGGCCACAAAGGGAGCCATACAATGAATGGACACTAGAGCTTTTAGAGGAGCTTAA
GAGTGAAGCTGTCAGACATTTTCCTAGGATCTGGCTCCATGGCTTAGGGCAGCATATCTATGAAACTTATGGGGATACTT
GGGCAGGAGTGGAAGCCATAGTAAGAATTCTGCAACAACTGCTGTTTATTCATTTCAGAATTGGATGTCGACATAGCAGA
ATAGGCATT------ATTCAACAG---AGGAGAGCA---------AGAAATGGAGCCAGTAGATCCTAG
>FJ388915/B/CY/2005/CY074
ATGGAACAAGCCCCAGAGGACCAAGGACCACAGAGGGAGCCATACAATGAATGGACACTAGAGCTGTTGGAGGAACTTAA
GAGTGAAGCTGTTAGACATTTTCCTAGGATCTGGCTTCATGGTTTAGGGCAACATATCTATGAAACTTATGGAGATACTT
GGGCAGGAGTGGAAGCCATAATAAGAATTCTGCAACAACTGCTGTTTATTCATTTCAGAATTGGATGTCAACATAGCAGA
ATAGGCATCATT---ACTCGACAG---AGGAGAGCA---------AGGAATGGAGCCAGTAGATCCTAG
>FJ388916/B/CY/2005/CY075
ATGGAACAAACCCCAGGAGACCAAGGGCCACAGAGGGAACCATACAATGAATGGACACTAGAGCTTTTAGAGGAACTTAA
GAGTGAAGCTGTTAGACATTTTCCTAGGCCTTGGCTAAATGGATTAGGGCAATATATCTATCAAACTTATGAGGATACTT
GGGCAGGAGTGGAAGCCTTAATAAGAATACTGCAACAAATGCTGTTTATCCATTTCAGAATTGGATGTCGACATAGCAGA
ATAGGCATC------ACTCCACAG---AGGAGAGCA---------AGGAATGGAGCCAGTAGATCCTAG
>FJ388918/B/CY/2005/CY087
ATGGAACAAGCCCCAGAGGACCAAGGACCACAGAGGGAGCCATACAATGAATGGGCACTAGAGCTTTTGGAGGAACTTAA
GAATGAAGCTGTTAGACATTTTCCTAGGGCCTGGCTTCATGGCTTAGGACAACACATCTATGAAACTTATGGAGATACTT
GGGCAGGAGTGGAAGCCATAATAAGAATGCTGCAACAACTGCTGTTTACTCATTTCAGAATTGGATGTCAACATAGCAGA
ATAGGCATCATT---CCTCGACAA---AGGAGAGCA---------AGGAATGGAGCCAGTAGATCCTAG
>FJ388919/B/CY/2005/CY088
ATGGAACAAGCCCCAGAAGACCAAGGGCCACAAAGAGAGCCATACACTGAATGGACACTAGAACTTTTAGAGGAGCTTAA
GAATGAAGCTGTCAGACATTTTCCTAGGATCTGGCTCCATGGATTAGGGCAATATATCTATGAAACTTATGGGGATACTT
GGGCAGGAGTGGAAGCCATAATAAGAATGCTGCAACAACTGCTGTTTATTCATTTCAGAATTGGATGTCGACATAGCAGA
ATAGGCATT------ATTCAACAG---AGGAGAGCA---------AGAAATGGAGCCAGTAGATCCTAG
>FJ388920/B/CY/2005/CY089
ATGGAACAAGCCCCAGAAGACCAAGGGCCACAAAGAGAGCCATACAATGAATGGACACTAGAACTTTTAGAGGAGCTTAA
GAATGAAGCTGTCAGACATTTTCCTAGGATCTGGCTCCATGGATTAGGGCAATATATCTATGAAACTTATGGGGATACTT
GGGCAGGAGTGGAAGCCATAATAAGAATGCTGCAACAACTGCTGTTTATTCATTTCAGAATTGGATGTCGACATAGCAGA
ATAGGCATT------ATTCAACAG---AGGAGAGCA---------AGAAATGGAGCCAGTAGATCCTAG
>FJ388923/B/CY/2005/CY093
ATGGAACAAGCCCCAGAAGACCAAGGGCCACAAAGGGAGCCATACAATGAATGGACACTAGAACTTTTAGAGGAGCTTAA
GAATGAAGCTGTTAGACATTTTCCTAGGATCTGGCTTCATGGCTTAGGGCAGCATATCTATGAAACTTATGGAGATACTT
GGGCAGGGGTAGAAGCCTTAATAAGAATTCTGCAACAACTGCTATTTATTCATTTCAGAATTGGATGTCGACATAGCAGA
ATAGGCATT------ATTCAACAG---AGGAGAGCA---------AGAAATGGAGCCAGTAGATCCTAG
>FJ388924/B/CY/2005/CY097
ATGGAACAAGCCCCAGAAGACCAAGGGCCACAAAGGGAGCCATACAATGAATGGACACTAGAACTTTTAGAAGAGCTTAA
GAATGAAGCTGTCAGACATTTTCCTAGGATCTGGCTCCATAGCTTAGGGCAATATATCTATGAAACTTATGGGGATACTT
GGGCAGGAGTGGAAGCCATAATAAGAATTCTGCAACAACTGCTGTTTATTCATTTCAGAATTGGATGTCGACATAGCAGA
ATAGGCATT------ATTCAACAG---AGGAGAACA---------AGAAATGGAGCCAGTAGATCCTAG
>FJ388927/B/CY/2005/CY110
ATGGAACAAGCCCCGGAAGACCAAGGGCCACAGAGGGAGCCATACAATGAATGGACACTAGAGCTTTTAGAGGAGCTTAA
GAGAGAAGCTGTTAGACATTTTCCTAGGACATGGCTCCATAGCTTAGGGCAATATATCTATGAAACTTATGGGGATACTT
GGACAGGAGTGGAAGCCATAATAAGAATGCTGCAACAACTGCTGTTTATCCATTTCAGAATTGGGTGCCGCCATAGCAGA
ATAGGCATT------ACTCGACAG---AGGAGAGCA---------AGAAATGGAGCCAGTAGATCCTAG
>FJ388930/B/CY/2005/CY113
ATGGAACGAGCCCCAGAAGATCAAGGGCCACAGAGGGAGCCATACAATGAATGGGCACTAGAGCTTTTAGAAGAGCTTAA
GAATGAAGCTGTTAGACACTTTCCTAGGATATGGCTTCATGGCTTAGGGCAACATATCTATGAAACTTATGGAGATACTT
GGACAGGAGTGGAAGCCTTAATAAGAATTCTGCAACAACTGCTGTTTATTCATTTCAGAATTGGGTGTCAGCATAGCAGA
ATAGGCATT------ACTCGACAG---AGGAGAACA---------AGAAATGGAGCCAGTAGATCCTAG
>FJ388931/B/CY/2005/CY120
ATGGAACAAGCCCCAGAAGATCAAGGGCCACAGAGAGAGCCATACAATGAATGGACACTAGAGCTTTTAGAGGAACTTAA
GAGTGAAGCTGTTAGACATTTTCCTAGGACATGGCTCCATGGCTTAGGACAACATATCTATGAAACTTATGGGGATACTT
GGGCAGGAGTGGAAGCCATAATAAGAATTCTGCAACAACTGCTGCTTATTCATTTCAGAATTGGGTGTCGACATAGCAGA
ATAGGCATT------ATCCCGCAG---AGAAGAGCA---------AGAAATGGAGCCAGTAGATCCTAG
>FJ388933/B/CY/2005/CY124
ATGGAACAAGCCCCGGAAGACCAAGGGCCACAGAGGGAGCCATACAATGAATGGACACTAGAGCTTTTAGAGGAGCTTAA
GAATGAAGCTGTTAGGCACTTTCCTAGGGTGTGGCTCCATGGCTTGGGGCAATATATCTATGAAACCTATGGGGATACTT
GGGCAGGAGTGGAGGCCATAGTAAGAATTCTGCAACAACTGCTGTTTATTCATTTCAGAATTGGGTGTCGACATAGCAGA
ATAGGCATT------ACTCGACAG---AGGAGAGCA---------AGAAATGGAGCCAGTAGATCCTAG
>FJ388934/B/CY/2005/CY130
ATGGAACAAGCCCCAGAAGACCAAGGACCACAGAGGGAACCGTACCATGAGTGGACACTAGAACTTTTAGAGGAGCTTAA
GAGAGAGGCTGTTAGACATTTCCCTAGGATATGGCTCCATAGCTTAGGGCAACATATCTATGAAACTTATGGGGATACTT
GGGCAGCAGTGGAAGCCATAATAAGAATTCTTCAACAACTACTGTTTATTCATTTCAGAATCGGGTGTCGACATAGCAGA
ATAGGCATT------ATTCCTCAG---AGAAGAACA---------AGAAATGGAGCCAGTAGATCCTAG
>FJ388935/B/CY/2005/CY131
ATGGAACAAGCCCCAGAGGACCAAGGGCCACAGAGAGAACCACACAATGAGTGGACACTAGAGCTTTTAGAGGAGCTTAA
GAATGAAGCTGTGAGACATTTTCCTAGGGCATGGCTTCATGGCTTAGGACAATATATCTATGAAACTTATGGGGATACTT
GGACAGGAGTGCAAGCCATAATAAGAACTCTGCAACAACTGCTGTTTATTCATTTCAGAATTGGGTGTCGGCATAGCAGA
ATAGGCATC------ACTCCACAG---AGGAGAGCA---------AGAAATGGAGCCAGTAGATCCTAA
>FJ388936/B/CY/2005/CY132
ATGGAACAGGCCCCGGAAGACCAAGGGCCACAAAGGGAGCCATACAATGAATGGACACTAGAGCTTTTAGAGGAGCTTAA
GAATGAAGCTGTCAGACATTTTCCTAGGATCTGGCTCCATGGCTTAGGGCAGCATATCTATGAAACTTATGGGGATACTT
GGACAGGAGTGGAAGCCATAATAAGAATTCTGCAACAACTGCTGTTTATTCATTTCAGAATTGGATGTCGACATAGCAGA
ATAGGCATT------ATTCCACAG---AGGAGAGCA---------AGAAATGGAGCCAGTAGATCCTAG
>FJ388937/B/CY/2005/CY137
ATGGAACAAGCCCCAGAAGATCAAGGGCCACAGAGAGAGCCATACAATGAATGGACACTAGAGCTTTTAGAGGAGCTTAA
GAATGAAGCTGTTAGACATTTTCCCAGGACATGGCTCCATGGCTTAGGACAACATATCTATGAAACTTATGGGGATACTT
GGGCAGGAGTGGAAGCCATAATAAGAATCCTGCAACAACTGCTGTTTATTCATTTCAGAATTGGGTGTCGACATAGCAGA
ATAGGCATT------ATTCAACAG---AGAAGAGCA---------AGAAATGGAGCCAGTAGATCCTAG
>FJ388939/B/CY/2005/CY141
ATGGAACAAGCCCCAGAAGACCAAGGGCCACAGAGGGAACCTTACAATGAGTGGACACTAGAGCTTTTAGAGGAGCTTAA
GAGAGAGGCTGTTAGACATTTCCCTAGGATATGGCTCCATAGCTTAGGGCAACATATCTATGAAACTTATGGGGATACTT
GGGCAGGAGTGGAAGCCATAATAAGAATTCTGCAACAACTACTGTTTATTCATTTCAGAATTGGGTGTCAACATAGCAGA
ATAGGCATT------ATTCCACAC---AGAAGAGCA---------AGAAATGGAGCCAGTAGATCCTAG
>FJ388940/B/CY/2005/CY149
ATGGAACAAGCCCCAGAAGACCAAGGGCCACAGAGGGAACCATATGCTGAATGGACACTAGAGCTTTTAGAAGAGCTTAA
GAATGAAGCTGTTAGACATTTCCCTAGAAATTGGCTCCAGGGCTTAGGGCAATATATCTATGAAAATTATGGGGATACTT
GGGGAGGAGTGGAAGCCATAATAAGAATACTGCAACAACTGCTGTTTATTCATTTCAGAATTGGGTGTCGACATAGCAGA
ATAGGCATT------ACTCCACAG---AGGAGAACA---------AGAAATGGAGCCAATAGATCCTAG
>FJ388941/B/CY/2005/CY150
ATGGAACAAGCCCCAGAGGACCAAGGGCCACAGAGGGAACCATACAATGAATGGGCATTAGAGCTTTTAGAGGAGCTTAA
GAATGAAGCTGTTAGACACTTTCCTAGGATCTGGCTCCATGGCTTAGGACAACATATCTATGAAACTTATGGAGATACTT
GGACAGGAGTGGAAGCCTTAATAAGAATGTTGCAACAACTGCTGTTTATTCATTTCAGAATTGGGTGTCGACATAGCAGA
ATAGGAATT------ATTCAACAG---AGGAGAGCA---------AGAAATGGAGCCAGTAGATCCTAA
>FJ388947/B/CY/2006/CY165
ATGGAACAAGCCCCAGAAGACCAAGGGCCACAAAGGGAGCCATACAATGAATGGACACTAGAGCTTTTAGAGGAGCTTAA
GAGTGAAGCTGTCAGACATTTTCCTAGGGTCTGGCTCTATGGCTTAGGGCAGCATCTCTATGAAAATTATGGGACTGGTT
GGACAGGAGTGGAAACATTTACAAGACATCTGCAACAAATTCTATTTATTCATGTCAGAATGCGAAGTCGGCATAGCAGA
ATTGACATT------ATGCAACCC---AGAAGAGCC---------AGCAATAGATCCAGTAGATCCTAC
>FJ388949/B/CY/2006/CY168
ATGGAACAAGCTCCCGGAGATCAAGGGCCACCGAGAGAGCCACACAATGAATGGACACTAGAGCTTTTGGAGGAGCTTAA
GAGTGAAGCTGTTAGACATTTTCCTAGGCCATGGCTCCATGGCTTAGGACAATATATCTATGAAACTTATGGAGACACTT
GGGCTGGGGTGGAAGCCATAATAAGAATTCTGCAACAACTGCTGTTTACTCATTTCAGAATTGGATGTCAACATAGCAGA
ATAGGCATT------ATTCGACAG---AGAAGAGCA---------AGGAATGGATCCAGTAGATCCTAG
>FJ388955/B/CY/2006/CY180
ATGGAACAAGCCCCAGAAGACCAAGGGCCGCAGAGAGAGCCATACAATGAATGGACACTAGAGCTTTTAGAGGAGCTTAA
GAATGAAGCTGTTAGGCATTTCCCTAGGATCTGGCTCCATGGCTTAGGGCAATTTATCTATGAAACTTATGGAGATACTT
GGGCAGGAGTGGAAGCCATAATAAGAATTCTGCAACAACTGCTGTTTATTCATTTCAGGATTGGGTGTCGACATAGCAGA
ATAGGCATT------ACTCCACAG---AGGAGAGCA---------AGAAATGGAGCCAGTAGATCCTAG
>FJ388957/B/CY/2005/CY033
ATGGAACAAGCCCCAGAAGACCAAGGGCCACAAAGGGAGCCATACAATGAATGGGCACTAGAGCTTTTAGAGGAGCTTAA
GAATGAAGCTGTCAGACATTTTCCTAGGACCTGGCTCCATGGCTTAGGGCAGCATATCTATGAAACTTATGGGAATACTT
GGGCAGGAGTGGAAGCTTTAATAAGAATTCTGCAACAACTGCTATTTATTCATTTCAGAATTGGATGTCGACATAGCAGA
ATAGGCATT------ATTCAACAG---AGGAGAGCA---------AGAAATGGAGCCAGTAGATCCTAG
>FJ388958/B/CY/2005/CY035
ATGGAACAAGCCCCAGAGGATCAAGGGCCACAGAGGGAGCCATACAATGCATGGACACTAGAACTTTTAGAGGAGCTTAA
GAGTGAAGCTGTTAGACATTTCCCTAGAGAATGGCTTCATGGCTTAGGGCAATATATCTATGAAACTTATGGGGATACTT
GGACAGGAGTGGAAGCCATAATAAGAATTCTGCAACAACTGCTGTTTACTCATTACAGGATTGGGTGTCAACATAGTAGA
ATAGGCATT------ACTCGACAG---AGAAGAACA---------AGAAATGGAGCCAGTAGATCCTAG
>FJ388959/B/CY/2005/CY036
ATGGAACAAGCCCCAGAAGACCAAGGGCCACAAAGGGAGCCATACAATGAATGGACACTAGAGCTTTTAGAGGAGCTTAA
GAATGAAGCTGTCAGACATTTTCCTATGAGCTGGCTCCATGGCTTAGGGCAGCATATCTATGAAACTTATGGGGATACTT
GGGCAGGAGTGGAAGCCATAATAAGAATTCTGCAACAACTGCTGTTTATTCATTTCAGAATTGGATGTCGACATAGCAGA
ATAGGCATT------ATTCAACAG---AGGAGAACA---------AGAAATGGAGCCAGTAGATCCTAG
>FJ388960/B/CY/2005/CY070
ATGGAACAAGCCCCAGAAGACCAAGGGCCGCAAAGGGAGCCATACAATGAATGGGCACTAGAGCTTTTAGAGGAGCTTAA
GAATGAAGCTGTCAGACATTTTCCTAGGATCTGGCTCCATGGCTTAGGGCAGCATATCTATGAAACTTATGGGGATACTT
GGGCAGGAGTGGAAGCCATAATAAGAATTCTGCAACAACTGCTGTTTGTTCATTTCAGAATTGGATGTCAACATAGCAGA
ATAGGCATT------ATTCGACAG---AGGAGAGCA---------AGGAATGGAGCCAGTAGATCCTAG
>FJ388962/B/CY/2005/CY082
ATGGAACAAGCCCCAGAAGACCAAGGGCCACAAAGGGAGCCATACAATGAATGGACACTAGAGCTTTTAGAGGAGCTTAA
GAATGAAGCTGTCAGACATTTTCCTAGGATCTGGCTCCATGGCTTAGGGCAGTATATCTATGAAACTTATGGGGATACTT
GGGCAGGAGTGGAAGCCATAATAAGAATCCTGCAACAACTGCTGTTTATTCATTTCAGAATTGGGTGTCGACATAGCAGA
ATAGGCATT------ATTCAACAG---AGGAGAACA---------AGAAATGGAGCCAGTAGATCCTAG
>FJ388963/B/CY/2005/CY096
ATGGAACAAGCCCCAGAGGATCAAGGGCCACAGAGGGAGCCATACAATCAATGGACACTAGAACTTTTAGAGGAGCTTAA
GAGTGAAGCTGTTAGACATTTCCCTAGAACATGGCTTCATAGCTTAGGACAATATATCTATGAAACTTATGGGGATACTT
GGACAGGAGTGGAAGCCATAATAAGAATTCTGCAACAACTGCTGTTTATTCATTACAGGATTGGGTGTCAACATAGTAGA
ATAGGCATT------ATTCGACAG---AGGAGAACA---------AGAAATGGAGCCAGTAGATCCTAG
>FJ388964/B/CY/2005/CY100
ATGGAACGAGCCCCAGAAGACCAAGGGCCACAGAGGGAGCCATACAATGAATGGACACTAGAGCTTTTAGAGGAGCTTAA
GAGTGAGGCTGTTAGACACTTTCCTAGGCCATGGCTGCATAACTTAGGACAATATATCTATGAAACTTATGGGGACACTT
GGACAGGAGTGGAAGCCATAATAAGAATTCTGCAACAACTGCTGTTTATTCATTTCAGAATTGGGTGTCAACATAGCAGA
ATAGGCATT------ATACGACGG---AGGAGAGCA---------AGAAATGGAGCCAGTAGATCCTAG
>FJ388965/B/CY/2005/CY142
ATGGAACGAGCCCCAGAAGACCAAGGGCCACAGAGGGAGCCATACAATGAATGGACATTAGAGCTTTTAGAGGAGCTTAA
GAATGAAGCTGTTAGACACTTTCCTAGAGGATGGCTCCATGGATTAGGGCAATACATCTATAACACTTATGGGGATACTT
GGGCAGGAGTACAAGCCATAATAAGAATCCTGCAACAACTGCTGTTTATCCATTTCAGGATTGGGTGTCGACATAGCAGA
ATAGGCATT------ACTCCACAG---AGGAGAACA---------AGAAATGGAGCCAGTAGATCCTAG
>FJ403482/B/CY/2005/CY122
ATGGAACAAGCCCCAGAAGACCAAGGGCCACAGAGGGAGCCATACCATGAATGGGCACTAGAACTTTTAGAGGAGCTTAA
GAGTGAAGCTGTTAGACATTTTCCTAGGGTATGGCTACATGGCTTAGGACAATACATCTATGAAACTTATGGGGACACTT
GGGCAGGAGTGGAAGCCATAATAAGAATACTGCAACAACTGCTGTTTATTCATTTCAGAATTGGGTGTCGCCATAGCAGA
ATAGGCATT------ATTCAACAG---AGAAGAGCA---------AGAAATGGAGCCAGTAGATCCTAG
>FJ460499/B/HK/2006/HK002
ATGGAACAAGCCCCAGAAGACCACGGGCCACCGAGGGAGCCATACAATGAATGGACACTAGAGCTTTTAGAGGAGCTTAA
AAATGAAGCTGTCAGGCATTTTCCTAGGACGTGGCTCCATGGCTTAGGGCAATATATCTATGAAACTTATGGAGATACTT
GGGAAGGGGTGGAAGCCATAATAAGAATTCTACAACAACTGCTGTTTGTCCATTACAGAATTGGGTGTCAACATAGCAGA
ATAGGCATT------ACTCGACAG---AGGAGAACA---------AGAAATGGAGCCAGTAGATCCTAG
>FJ460500/B/HK/2006/HK003
ATGGAACAAGCCCCAGAAGACCACGGGCCACCGAGGGAGCCATACAATGCATGGACACTAGAGCTTTTAGAGGAGCTTAA
AAATGAAGCTGTCAGGCATTTTCCTAGGACGTGGCTCCATGGCTTAGGGCAATATATCTATGAAACCTATGGGGATACTT
GGGAAGGGGTGGAAGCCATAATAAGAATTCTACAACAACTGCTGTTTGTCCATTACAGAATTGGGTGTCAACATAGCAGA
ATAGGCATT------ACTCGACAG---AGGAGAACA---------AGAAATGGAGCCAGTAGATCCTAG
>FJ460501/B/HK/2006/HK004
ATGGAACAAGCCCCAGAAGACCACGGGCCACCGAGGGAGCCATACAATGCATGGGCACTAGAGCTTTTAGAGGAGCTTAA
AAATGAAGCTGTCAGGCATTTTCCTAGGACGTGGCTTCATGGCTTAGGGCAATATATCTATGAAACCTATGGGGATACTT
GGGAAGGGGTGGAAGCCATAATAAGAATTCTACAACAACTGCTGTTCATCCATTACAGAATTGGGTGTCAACATAGCAGA
ATAGGCATT------ACTCGACAG---AGGAGAACA---------AGAAATGGAGCCAGTAGATCCTAG
>FJ469682/B/US/2005/01144G
ATGGAACAAGCCCCAGAAGACCAAGGGCCACAGAGGGAGCCATACAATGACTGGACACTAGAGCTTTTAGAGGAGCTTAA
GAGTGAAGCTGTTAGACATTTCCCTAGGCCATGGCTCCATAACTTAGGGCAACATATCTATGAAACTTATGGGGATACTT
GGGCAGGAGTGGAGGCCATAATAAGAATTCTGCAACAGCTGTTGTTCATTCATTTCAGGATTGGGTGTCAACATAGCAGA
ATAGGCATT------ATTCGACAG---AGGAGAGCA---------AGAAATGGAGCCAGTAGATCCTAG
>FJ469683/B/US/2005/012286G
ATGGAACAAGCCCCAGAAGACCAAGGGCCACAGAGGGAGCCATACAATCAATGGACACTAGAGCTTTTAGAGGAGCTTAA
GAGTGAAGCCGTTAGACATTTTCCTAGGGTATGGCTTCATGGATTAGGACAACATATCTATGAAACTTATGGGGATACTT
GGGCAGGAGTGGAAGCCATAATAAGAATTTTGCAACAGCTGCTGTTTATTCATTTCAGAATTGGGTGTCAACACAGCAGA
ATAGGCATT------ATCCCACGA---AGGAGAGCA---------AGAAATGGAGCCAGTAGATCCTAG
>FJ469684/B/US/2004/014837G
ATGGAACAAGCCCCAGAAGACCAAGGGCCACAGAGGGAACCATATAATGAATGGGCACTAGAACTTTTAGAGGAACTTAA
GAATGAAGCTGTCAGACATTTTCCTAGGATATGGCTTCATGGCTTAGGGCAATATATCTATGAAACTTATGGAGATACTT
GGGCAGGAGTGGAAGCCATAATAAGAATTTTGCAACAACTGCTGTTTATTCATTTCAGAATTGGTTGTCAACATAGCAGA
ATAGGCATTACT---GCTCGACAG---AGGAGAGCA---------AGAAATGGAGCCAGTAGATCCTAG
>FJ469685/B/US/-/1229I
ATGGAACGAGCCCCAGAAGACCAAGGGCCACAGAGGGAGCCATACAATGAGTGGACACTAGAGCTTTTAGAGGAGCTTAA
GAATGAAGCTGTTAGACACTTTCCTAGGATATGGCTCCATAGCTTAGGGCAACATATCTATGAAACTTATGGGGATACTT
GGACAGGAGTGGAAGCCATAATAAGAATTCTGCAACAACTGCTGTTTATTCATTTCAGAATTGGGTGTCAACATAGCAGA
ATAGGCATT------ACTCGACAG---AGGAGAGCA---------AGAAATGGAGCCAGTAGATCCTAG
>FJ469686/B/US/2003/AT01480
ATGGAACAAGCCCCAGAAGACCAAGGGCCACAGAGGGAACCATACAATGAATGGACACTAGAGCTTTTAGAAGAGCTTAA
GAGTGAAGCTGTTAGACATTTTCCTAGGCCATGGCTTCATGGCTTAGGACAATATATCTATGAAACTTATGGAGATACTT
GGGCAGGAGTGGAAGCTATAATAAGAATTCTGCAACAACTGCTGCTTATTCATTTCAGAATTGGGTGCCGACATAGCAGA
ATAGGCATC------ATTCCACAG---AGGAGAGCA---------AGAAATGGAGCCAGTAGATCCTAG
>FJ469687/B/US/2002/CR0017Q
ATGGAACAAGCCCCAAAGGACCAAGGGCCACAGAGAGAGCCATACAATGAATGGACACTAGAATTTTTAGAGGAGCTTAA
GAATGAAGCTGTCAGACATTTTCCTAGGCCATGGCTTCTTAGCTTAGGGCAATATATCTATGAAACTTATGGAGATACTT
GGGCAGGAGTGGAAGCCATAATAAAAATACTGCAACAACTGATATTTGTTCATTTCAGAATTGGGTGTCAACATAGCAGA
ATAGGCATT------ATTCGGCAG---AGGAGAGCA---------AGAAATGGAACCAGTAGACCCTAA
>FJ469688/B/US/2002/CR0023W
ATGGAACAAGCCCCAGAAGACCAAGGGCCACAAAGGGAGCCATACAATGAATGGACACTAGAGCTTTTAGAGGAGCTTAA
GAGTGAAGCTGTTAGACATTTCCCTAGGGTCTGGCTCCATAACTTAGGGCAATATATCTATAACACTTATGGGGATACTT
GGGCAGGAGTGGAAGCCTTAATAAGAATGCTGCAACAACTACTTTTTATTCATTTCAGAATTGGGTGCCAACATAGCAGA
ATAGGCATT------ACTCGACAG---AGAAGAGCA---------AGAAATGGAGCCAGTAGATCCTAG
>FJ469689/B/US/2007/CR0027M
ATGGAACAAGCCCCAGAAGACCAAGGGCCACAGAGGGAGCCATACAATGAATGGACACTAGAGCTTTTAGAGGAGCTTAA
GAATGAAGCTGTGAGACATTTTCCTAGATTATGGCTCCATAGCTTAGGGCAACATATCTATGAAACCTATGGGGATACTT
GGACAGGAGTGGAAGCCATAATAAGAATTCTGCAACAACTGCTGTTTATTCATTTCAGAATTGGGTGTCAACATAGCAGA
ATAGGCATT------ACTCGACGG---AGGAGAGCA---------AGAAATGGATCCAGTAGATCCTAG
>FJ469690/B/US/-/CR0036W
ATGGAACAAGCCCCAGAAGACCAAGGGCCACAGAGGGAGCCATACAATGAATGGACACTAGAGCTTTTAGAGGAGCTTAA
GAATGAAGCTGTTAGACATTTCCCTAGACCATGGCTTCATGGCTTGGGGCAACATATCTATGAAACTTATGGGGATACTT
GGGAAGGAGTGGAAGCCATAATAAGAATTCTGCAACAACTGCTGTTTATTCATTTCAGAATTGGGTGTCGACATAGCAGA
ATAGGCATT------ACTCTACAG---AGGAGAGCC---------AGAAATGGAGCCAGTAGATCCTAG
>FJ469691/B/US/2006/CR0047U
ATGGAACAAGCCCCAGAAGACCAAGGGCCACAGAGGGAGCCATACAATGAATGGACACTAGAGCTTTTAGAGGAGCTTAA
GAATGAAGCTGTTAGACATTTTCCTAGAATGTGGCTTCATGGCTTAGGGCAACATATCTATGAAACTTATGGGGATACCT
GGGCAGGAGTGGAAGCCATAATAAGAATTCTGCAACAACTGCTGTTTATTCATTTCAGAATTGGGTGTCGACATAGCAGA
ATAGGCATT------ACTCCACAG---AGGAGAGCA---------AGAAATGGAGCCAGTAGATCCTAG
>FJ469692/B/US/-/CR0050Z
ATGGAACAAGCCCCAGAGGACCACGGGCCACAGAGGGAGCCATACAATGAATGGACACTAGAGCTTTTAGAGGAGCTTAA
GAGTGAAGCTGTTAGACATTTCCCTAGGGCATGGCTCCATAGCTTAGGACAATACATCTATGAAACTTATGGGGATACTT
GGGCAGGAGTGGAAGCCATAATAAGAATTCTGCAACAACTGTTGTTTATTCATTTCAGAATTGGGTGTCAACATAGCAGA
ATAGGCATT------ATTCGACAG---AGGAGAGCA---------AGAAATGGAGCCAGTAGATCCTAG
>FJ469693/B/US/2002/CR0058S
ATGGAACAAGCCCCGGAAGACCAAGGGCCACAGAGGGAACCATACAATGAATGGACACTAGAGCTTTTAGAGGAGCTTAA
AAGTGAAGCTGTTAGACACTTTCCTAGGATATGGCTTCATAACTTAGGGCAATATATCTATGAAACTTATGGGGATACTT
GGACAGGAGTGGAAGCCTTAATAAGAATGCTGCAACAACTGCTGTTTGTTCATTTCAGAATTGGGTGTCAACATAGCAGA
ATAGGCATT------ACTCGACAG---AGGAGAGCA---------AGAAATGGAGCCAGTAGATCCTAG
>FJ469694/B/US/-/CR0059T
ATGGAACAAGCCCCGGAAGACCAAGGGCCACAGAGAGAGCCATACCATGAATGGACACTAGAGCTTTTAGAGGAGCTCAA
GAATGAAGCTGTTAGACACTTTCCAAGGATATGGCTTCATGGATTAGGGCAACATATCTATGAAACTTATGGGGATACTT
GGGCAGGAGTGGAAGCCTTAATAAGAATTCTGCAACAACTGCTGTTTATTCATTTCAGAATTGGGTGTCGACATAGCAGA
ATAGGCATT------ACACCA------AGGAGACCA---------AGAAATGGATCCAGTAGATCCTAG
>FJ469695/B/US/2004/CR0068P
ATGGAACGAGCCCCGGAAGACCAAGGGCCGCAGAGGGAGCCATACAATGAATGGACACTAGAGCTTTTAGAGGAGCTTAA
GCATGAAGCTGTTAGACATTTTCCGAGGCCGTGGCTTCATAGCTTAGGGCAATATATCTATGAAACTTATGGGGATACTT
GGGCAGGAGTGGAAGCCATAATAAGAATTCTGCAACAACTGCTGTTTATTCATTTCAGAATTGGGTGTCAACATAGCAGA
ATAGGCATT------ACCCGACAG---AGAAGAGCA---------AGAAATGGAGCCAGTAGATCCTAG
>FJ469696/B/US/2006/CR0078
ATGGAACAAGCCCCGGAGAACCAAGGGCCACAGAGGGAGCCATACAATGAATGGGCACTAGAACTTTTAGAAGAGCTTAA
GAATGAAGCTGTAAGACATTTTCCTAGGGTATGGCTTCATGGCTTAGGACAACATATCTATGAAACTTATGGGGATACCT
GGGCAGGAGTGGAAGCCATAATAAGAATTCTGCAACAACTGCTGTTTATTCATTACAGAATTGGGTGTCAACATAGCAGA
ATAGGCATC------ACTCGACAG---AGGAGAGCA---------AGAAATGGAGCCAGTAGATCCTAG
>FJ469697/B/US/2004/CR0080N
ATGGAACGAGCCCCAGAAGACCAAGGGCCACAGAGGGAGCCATACAATGAATGGACACTAGAGCTTTTAGAGGAGCTTAA
GAATGAAGCTGTTAGACACTTTCCTAGGCCATGGCTCCATAGCTTAGGACAACATATCTATGAAACTTATGGGGATACTT
GGGCAGGAGTGGAAGCCATAATAAGAATCCTGCAACAACTGCTGTTTATTCATTTCAGAATTGGGTGCCGACATAGCAGA
ATAGGCATT------ATTCGACAG---AGGAGAGCA---------ACAAATGGAGCCAGTAGATCCTAG
>FJ469698/B/US/2004/CR0116Y
ATGGAACAAGCACCAGAAGATCAAGGGCCACAGAGGGAGCCATACAATGAATGGACACTAGAGCTTTTAGAGGAGCTTAA
AAATGAAGCTGTTAGACACTTTCCTAGGATATGGCTCCATGGCTTAGGGCAACATATCTATGAAACTTATGGGGATACTT
GGGCAGGAGTGGAAGCCCTAATAAGAATACTGCAACAACTGCTGTTTATTCATTTCAGAATTGGGTGTCAACATAGCAGA
ATAGGCATT------ATGCAACCG---AGGAGAGCA---------AGAAATGGAGCCCGTAGATCCTAA
>FJ469699/B/US/-/CR0127W
ATGGAACAAGCCCCAGAAGACCAAGGGCCACAGAGGGAGCCATACAATGAATGGACACTAGAACTTTTAGAGGAGCTTAA
AAGGGAAGCTGTTAGACATTTTCCTAGGCCATGGCTTCATGGCTTAGGGCAACATATCTATGAAACTTATGGGGATACTT
GGACAGGAGTGGAAGCCCTTATAAGAATTCTGCAACAACTGCTGTTTATTCATTTCAGAATTGGGTGTCAACATAGCAGA
ATAGGCATT------AATCCACGG---AGAAGAGCA---------AGAAATGGAGCCAGTAGATCCTAG
>FJ469700/B/US/2006/CR0131
ATGGAACAAGCCCCAGAAGATCAAGGGCCACAGAGAGAGCCATACAATGAATGGACACTAGAGCTTTTAGAAGAGCTTAA
GAGTGAAGCTGTTAGACATTTTCCTAGGACATGGCTTCATGGCTTAGGACAACATATCTATGAAACTTATGGGGATACTT
GGGCAGGAGTGGAAGCCATAATAAGAATTCTGCAACAACTGCTGTTTATTCATTTCAGAATTGGGTGTCGACATAGCAGA
ATAGGCATTGAT---ATTCAACGA---AGGAGAGCA---------AGAAATGGAGCCAGTAGATCCTAG
>FJ469701/B/US/2003/CR0154X
ATGGAACAAGCCCCGGAAGACCAAGGGCCACAGAGGGAACCATACAATGAATGGACACTAGAGCTTTTAGAGGAGCTCAA
GAATGAAGCTGTTAGACATTTCCCTAGGATGTGGCTCCATGGATTAGGACAATATATCTATGAAACTTATGGGGATACTT
GGGAAGGAGTGGAAGCCATAATAAGAATACTACAACAACTGCTGTTTACTCATTTTAGAATTGGCTGTCAACATAGCAGA
ATAGGCATT------ATTCGACAG---AGGAGAGCG---------AGAAATGGAGCCAGTAGATCCTAG
>FJ469702/B/US/-/CR0164U
ATGGAACAAGCCCCAGAAGACCAAGGGCCACAGAGAGAGCCATACAATGAGTGGACACTAGAGCTTTTAGAGGAGCTTAA
AAGTGAAGCTGTTAGACACTTTCCTAGGGCATGGCTCCACCAATTAGGACAACATATATATGAAACTTATGGAGACACTT
GGGCAGGAGTGGAAGCCATAATAAGAATGCTGCAACAACTGCTGTTTATTCATTTCAGAATTGGGTGTCAACATAGCAGA
ATAGGCATC------CTTCGACAG---AGGAGAACA---------AGAAATGGAGCCAGTAGATCCTAG
>FJ469703/B/US/2005/CR0175S
ATGGAACAAGCCCCAGAAGACCAAGGGCCACAAAGGGAGCCATACAATGAATGGGCATTAGGACTTTTAGAGGAGCTTAA
GAATGAAGCTGTTAGACATTTTCCTAGGATATGGCTTCATGGCTTAGGGCAACATATCTATGAAACTTATGGGGATACTT
GGACAGGAGTAGAAGCCCTCATAAGAATACTGCAACAACTGCTGTTTATCCATTTCAGAATTGGGTGCCAACATAGCAGA
ATAGGCATT------ACTCCAAGG---AGGAGAGCA---------AGAAATGGAGCCAGTAGATCCTAG
>FJ469704/B/US/-/CR0192W
ATGGAACAAGCCCCAGAAGACCAAGGGCCGCAGAGGGAACCATACAATGAATGGACACTAGAACTTTTAGAGGAACTTAA
GAGAGAAGCTGTTAGACATTTCCCTAGGCCATGGCTCCATAACTTAGGACAACATATCTATGAAACTTATGGGGATACTT
GGGCAGGAGTGGAAGCCATAATAAGAATTCTGCAACAACTGCTGTTTATTCATTTCAGAATTGGATGTCAACATAGCAGA
ATAGGCATT------ACTCCACAG---AGGAGAGCA---------AGAAATGGAGCCAGTAGATCCTAG
>FJ469705/B/US/-/CR0206U
ATGGAACAAGCCCCAGAAGACCAAGGACCACAGAGGGAGCCATACAATGACTGGACAATAGAGCTTTTAGAGGAGCTTAA
GAGAGAAGCTGTTAGACATTTCCCTAGGTCATGGCTCCATAACTTAGGGCAGTATATTTATGGAACTTATGGGGATACTT
GGGCAGGAGTGGAGGCCATAATAAGAATTCTGCAACAGCTGTTGTTCATTCATTTCAGGATTGGGTGTCAACATAGCAGA
ATAGGCATT------ACTCGACAG---ACGAGAGCA---------AGAAATGGAGCCAGTAGATCCTAG
>FJ469706/B/US/2005/CR0208W
ATGGAACAAGCCCCAGAAGACCAAGGGCCACAGAGAGAGCCATTCAATGAATGGACACTAGAACTTTTAGAGGAGCTTAA
GAATGAAGCTGTCAGACATTTTCCTAGGACCTGGCTCCATGGCTTAGGGCAGTATATCTATGAAACTTATGGGGATACTT
GGGCAGGAGTGGAAGCCATAATAAGAACGCTGCAACAACTGCTGTTTACTCATTTCAGAATTGGGTGTCAACATAGCAGA
ATAGGCATT------ACTCGACGG---AGGAGAGCA---------AGAAATGGAACCAGTAGATCCTAG
>FJ469707/B/US/2007/CR0214
ATGGAACGCGCCCCAGAAGACCAAGGGCCACAGAGAGAACCATACAATGAATGGACACTAGAGCTTTTAGAGGAGCTTAA
GAATGAAGCAGTGAGACATTTTCCTAGGGTGTGGCTTCATAGCTTAGGGCAATATATCTATGAGACTTATGGGGATACTT
GGACAGGAGTAGAAGCCATAATAAGAATTCTACAACAACTGCTGTTTATTCATTTCAGAATTGGGTGTCAACATAGCAGA
ATAGGCATT------ACTCGACAG---AGGAGAGCA---------AGAAATGGAGCCAGTAGATCCTAG
>FJ469708/B/US/2006/CR0215
ATGGAACGAGCCCCAGAAGACCAAGGGCCGCAGAGGGAGCCATACAATGAATGGACACTAGAGCTTTTAGAGGAGCTTAA
GAATGAAGCTGTTAGACATTTTCCTAGGATGTGGCTCCATGGCTTAGGGCAACATATCTATGAAACTTATGGGGATACCT
GGGCAGGAGTGGAAGCCATAATAAGAATTCTGCAACAACTGCTGTTTATTCATTTCAGAATTGGGTGTCAACATAGCAGA
ATAGGCATT------ACTCGACAG---AGGAGAACA---------AGAAATGGAGCCAGTAGATCCTAG
>FJ469709/B/US/2006/CR0222X
ATGGAACAAGCCCCGGAAGACCAAGGGCCACAGAGAGAGCCATTCAATGAATGGACACTGGAGCTTTTAGAGGAGCTTAA
GCATGAAGCTGTTAGACATTTTCCTCGCCCGTGGCTCCATGGCTTAGGACAACACATTTATGAAACTTATGGAGATACTT
GGGCAGGGGTGGAAGCCATAATAAGAACTCTGCAACAACTGATGTTTATTCATTTCAGAATTGGATGTCAACATAGCAGA
ATAGGCATT------ACACGACAG---AGGAGAGCA---------AGAAATGGATCCAGTAGACCCTAG
>FJ469710/B/US/2006/CR0228Q
ATGGAACAAGCCCCAGAAGACCAAGGGCCACAGAGGGAG------------TGGACACTAGAGCTTTTAGAGGAGCTTAA
GCAAGAAGCTGTTAGGCACTTTCCTAGGCCGTGGCTCCACAGCTTAGGACAATACATCTATGAAACTTATGGGGACACTT
GGGCAGGAGTGGAAGCCTTAATAAGAATGCTGCAACAAATGCTGTTTATTCATTTCAGAATTGGGTGTCGACATAGCAGA
ATAGGCATT------ATTCAACAG---AGGAGAGCA---------AGAAATGGATCCAGTAGATCCTAG
>FJ469711/B/US/-/CR0234
ATGGAACAAGCCCCAGAAGACCAAGGGCCACAGAGAGAGCCATACAATGCATGGGCACTAGAACTTTTAGAGGAGCTTAA
AGAAGAAGCTGTTAGACATTTTCCCAGGATATGGCTCCATAGCCTAGGACAATACATCTATGAAACTTATGGGGATACTT
GGGCAGGAGTGGAAGCCATAATAAGAATTCTGCAACAACTACTGTTTATTCATTTCAGAATTGGGTGTCAACATAGCAGA
ATAGGCATT------ATTCGACAG---AGGAGAACA---------AGAAATGGAGCCAGTAGATCCTAG
>FJ469712/B/US/-/CR0248X
ATGGAACAAGCCCCAGAAGATCAAGGGCCACAGAGGGAGCCATACAATGCATGGACACTAGAACTTTTAGAGGAGCTTAA
GAATGAAGCTGTTAGGCATTTTCCTAGGATATGGCTCCATGGCTTAGGGCAATATATCTATGAAACTTATGGGGATACTT
GGGCAGGAGTGGAAGCCATAATAAGAATTCTGCAACAACTGCTGTTTATTCATTTCAGAATTGGGTGTCGACATAGCAGA
ATAGGCATT------TCTCTACAG---AGAAGAACA---------AGAAATGGATCCAGTAGATCCTAG
>FJ469713/B/US/2007/CR0275
ATGGAACAAGCCCCAGAAGACCAAGGACCACAGAGGGAGCCATACAATGAATGGACATTAGAACTCTTAGAGGAGCTTAA
AAGTGAAGCTGTTAGACATTTTCCTAGGAACTGGCTCCATGGCTTAGGGCAATATATCTATGCAACTTATGGGGATACTT
GGGCAGGAGTGGAAGCCATAATAAGAATTCTGCAACAACTGTTGTTTATTCATTTCAGAATTGGGTGTCAACATAGCAGA
ATAGGCATT------ACTCGACAG---AGGAGAGCA---------AGAAATGGATCCAGTAGATCCTAG
>FJ469714/B/US/2006/CR0276Z
ATGGAACAAGCCCCAGAAGACCAAGGGCCGCAGAGGGAGCCATACAATGAATGGACACTAGAACTTTTAGAAGAACTTAA
GAGAGAAGCTGTCAGACATTTTCCTAGGCCATGGCTTCAAGGCTTAGGACAACATATCTATGAAAATTATGGGGATACTT
GGGAAGGAGTGGAAGCCATAATAAGAATTCTGCAACAACTGCTGTTTATTCATTTCAGAATTGGATGCCGACATAGCAGA
ATAGGCATT------ATTCGACAG---AGGAGAGCA---------AGGAATGGAGCCAGTAGATCCTAG
>FJ469715/B/US/-/CR0289Z
ATGGAACAAATCCCAGAAGACCAAGGGCCACAGAGAGAACCAAACAATGAGTGGACACTAGAGCTTTTAGAGGAGCTTAA
GAGTGAAGCTGTTAGACATTTCCCTAGGGCATGGCTTCATAGCTTAGGACAATATATCTATGAAACATATGGGGATACTT
GGGCAGGAGTAGAAGCCATAATAAGAATTCTGCAACAACTGCTGTTTATTCATTTCAGAATTGGGTGTCGACATAGCAGA
ATAGGCATT------ACTCTACGG---AGGAGAGCA---------AGAAATGGAGCCAGTAGATCCTAG
>FJ469716/B/US/2007/CR0295S
ATGGAACAAGCCCCACAAGACCAAGGGCCACAGAGGGAGCCATACAATGAATGGACACTAGAGCTTTTAGAGGAGCTTAA
GAGTGAAGCTGTTAGACATTTTCCTAGAGTATGGCTCCATAGCTTAGGACAATATATCTATGAGACTTATGGAGATACCT
GGGCAGGAGTGGAAGCTATAATAAGAATTCTACAACAACTACTGTTTATTCATTTCAGAATTGGGTGTCACCATAGCAGA
ATAGGCATT------CTTCAACGG---AGAAGAGCA---------AGACATGGAGCCAGTAGATCCTAG
>FJ469717/B/US/2005/CR0307R
ATGGAACAAGCCCCAGAAGACCAAGGACCACAGAGGGAGCCATACAATGCATGGACACTAGAGCTTCTAGAGGAACTTAA
GAGTGAAGCTGTTAGACATTTTCCTAGACCATGGCTTCATAGCTTAGGACAATATATCTATGAAACTTATGGGGATACTT
GGGCAGGAGTGGAAGCCTTAATAAGAATTTTGCAACAACTGCTGTTTATTCATTTCAGAATTGGGTGTCAACATAGCAGA
ATAGGCATA------CTG---------AGAAGAACA---------AGAAATGGAACCCGTAGATCCTAG
>FJ469718/B/US/2005/CR0312W
ATGGAACAAGCCCCAGAAAACCAAAGGCCACAGAGGGAGCCATACAATGAATGGACACTAGAGCTTTTAGAGGAGCTTAA
AGCTGAAGCTGTTAAACACTTTCCTAGGACATGGCTTCATGGCTTGGGACAATATATCTATGAAACTTATGGGGACACTT
GGGCAGGAGTAGAAGCCATAATAAGAACTCTGCAACAGCTGCTGTTTATTCATTTCAGAATTGGATGTCAACATAGCAGA
ATAGGCATT------ACTCGACAA---ACGAGAGCA---------AGAAATGGAGCCGGTAGATCCTAG
>FJ469719/B/US/-/CR0317N
ATGGAACACGCCCCAGAAGACCAAGGGCCACAGAGGGAGCCATACAATGAATGGGCACTAGAGCTTTTAGAGGATCTTAA
GAATGAAGCTGTTAGACACTTTCCTAGGATATGGCTACATGGCTTAGGGCAACATATCTATGAAACATATGGAGATACTT
GGACAGGAGTAGAAGCCCTGATAAGAACTTTGCAACAACTGCTGTTTATTCATTTCAGAATTGGGTGTCGCCATAGCAGA
ATAGGCATT------ACTCCACAA---AGAAGATCA---------AGAAATGGAGCCAGTAGATCCTAG
>FJ469720/B/US/-/CR0331P
ATGGAACCAGCCCCAGAAGACCAAGGGCCACAGAGGGAACCATACAATGACTGGACATTAGAGCTTTTAGAGGAGCTTAA
GAGTGAAGCTGTTAAACATTTCCCTAGGTCATGGCTCCATAACTTAGGGCAACATATCTATGAAACTTATGGGGATACTT
GGGCAGGAGTGGAGGCCATAATAAGAATTCTGCAACAGCTATTGTTCATTCATTTCAGGATTGGGTGTCGACATAGCAGA
ATAGGCATT------ATTCGACAG---ACGAGAGCA---------AGAAATGGAGCCAGTAGATCCTAG
>FJ469721/B/US/2007/CR0339X
ATGGAACAAGCCCCAGAAGACCAAGGGCCACAGAGGGAGCCATACAATGCATGGACATTAGAGCTTTTAGAGGAGCTTAA
GAATGAAGCTGTTAGACACTTTCCTTGGGTATGGCTCTATGGCTTAGGGCAACACATCTATGAAACTTATGGGAATACTT
GGGCAGGAGTGGAAGCCATAATAAGAATTCTGCAACAACTGCTGTTTATTCATTTCAGAATTGGGTGCCGACATAGCAGA
ATAGGCATT------ACTCCACGA---AGTGGAGGA---------AGAAATGGAGCCAGTAGATCCTAG
>FJ469722/B/US/2004/CR0345Q
ATGGAACAAGCCCCAGAAGACCAAGGGCCACAGAGAGAGCCATACAATGAATGGACACTAGAGCTTTTAGAGGACCTTAA
GAGTGAAGCTGTCAGACACTTTCCTAGAGTATGGCTACATGGTTTAGGGCAATATATCTATGAAACTTATGGAGATACTT
GGACAGGAGTGGAGGCCTTAATAAGATGTCTGCAACAACTGCTGTTTATTCATTTCAGAATTGGGTGTCAACATAGCAGG
ATAGGCATC------ATTCAACAG---AGGAGAACA---------AGAAATGGAGCCCGTAGATCCTAG
>FJ469723/B/US/2006/CR0361T
ATGGAACAAGCCCCAGAAGACCAAGGGCCACAGAGGGAGCCATACAATGAATGGACACTAGAGCTTTTGGAGGAACTTAA
GAATGAGGCTGTTAGACATTTTCCTAGGCCATGGCTCCATGGCTTAGGACAACATATCTATGAAACTTATGGGGATACTT
GGGCAGGAGTGGAAGCTATAATAAGAATTCTGCAACAACTGATGTTTATTCATTTCAGAATTGGATGTCAACATAGCAGA
ATAGGT---------ATTCTACAG---AGGAGAACA---------AGGAATGGAGCCAATAGATCCTAG
>FJ469724/B/US/2005/CR0367Z
ATGGAACAAGCCCCAGAAGACCAAGGGCCACAGAGGGAGCCATACAATGACTGGACACTAGAGCTTTTAGAGGAGCTTAA
GAGTGAAGCTGTTAGACATTTCCCTAGGCCATGGCTCCATAACTTAGGGCAACATATCTATGTAACTTATGGGGATACTT
GGGCAGGAGTGGAGGCCATAATAAGAATTCTGCAACAGCTGTTGTTCATTCATTTCAGGATTGGGTGTCAACATAGCAGA
ATAGGCATT------ATTCGACAG---AGGAGAGCA---------AGAAATGGAGCCAGTAGATCCTAG
>FJ469725/B/US/-/CR0382N
ATGGAACAAGCCCCAGAAGACCAAGGGCCACAGAGGGAGCCATACAATGAATGGACATTAGAACTTTTAGAGGAGCTTAA
GAGTGAAGCTGTTAGACACTTTCCTAGGGTATGGCTCCATAGCTTAGGGCAATATATCTATGAAACTTATGGAGATACTT
GGGCAGGAGTGGAAGCCATAATAAGAATTCTGCAACAACTACTGTTTATTCATTTCAGAATTGGGTGTCAACATAGCAGA
ATAGGCATT------ATTCGACAG---AGGAGAGCA---------AGAAATGGAGCCAGTAGATCCTAA
>FJ469726/B/US/-/CR0413T
ATGGAACGAGCCCCAGAAGATCAAGGGCCACAGAGGGAGCCATACAATGAATGGACATTAGAGCTTTTAGAGGAACTTAA
GAGAGAAGCTGTTAGACATTTTCCTAGCACATGGCTCCATAACTTAGGGCAATATATCTATGAAACTTATGGGGATACTT
GGGCAGGAGTGGAAGCCATAATAAGAATTCTGCAACAACTGCTGTTTATCCATTTCAGAATTGGGTGTCAACATAGCAGA
ATAGGCATT------ATTCGACAG---AGGAGAGCA---------AGAAATGGAGCCAGTAGACCCTAG
>FJ469727/B/US/-/F701
ATGGAACAAGCCCCAGAGAACCAAGGGCCACAGAGGGAGTCATACAATGAATGGACACTAGAGCTTTTAGAGGAGCTTAA
GAATGAAGCTGTTAGACACTTTCCTAGGCCATGGCTCCATAATTTAGGGCAATATATCTATCAAACTTATGGAGACACTT
GGACAGGGGTGGAAGCCATAATAAGAATTCTGCAACAAATGCTGTTTATTCATTTCAGGATCGGTTGTCATCATAGCAGA
ATAGGCATT------ATTCAACAG---AGGAGAGCA---------AGAAATGGAGCCCATAGATCCTAG
>FJ469729/B/US/-/F710
ATGGAACAAGCCCCAGAAGACCAAGGGCCACAGAGGGAGCCATACAATGAATGGACACTAGAGCTTTTAGAGGAGCTTAA
GCAGGAAGCCGTTAGGCACTTTCCTAGGATATGGCTCCATAGCTTAGGGCAATATATATATGAAACTTATGGGGATACTT
GGGCAGGAGTGGAAGCCATAATAAGAATTCTGCAACAACTGCTGTTTATTCATTTCAGAATTGGGTGTCAACATAGCAGA
ATAGGCATC------CTTCAACAG---AGGAGAGCA---------AGAAATGGAGCCAGTAGATCCTAG
>FJ469730/B/US/2002/F714
ATGGAACAAGCCCCAGAAGACCAAGGGCCACAGAGAGAGCCAAACAATGAATGGACACTAGAGCTTTTAGAGGAGCTTAA
GAATGAAGCTGTTAGACATTTTCCTAGGGTGTGGCTCCATGGCTTAGGACAACATATCTATGAAACTTATGGGGATACTT
GGGCAGGAGTGGAAGCCATAATAAGAATTCTGCAACAACTGCTGTTTATCCATTTCAGAATTGGGTGTCGACATAGCAGA
ATAGGCATT------AATCGACAG---AGAAGAACA---------AGAAATGGAGCCAGTAGATCCTAG
>FJ469731/B/US/2003/F7157
ATGGAACAAGCCCCAGAGGACCAAGGGCCACAAAGGGAGCCATACAATGAATGGACACTAGAGCTTTTAGAAGAGCTTAA
GAGAGAGGCTGTTAGACATTTTCCTAGACCATGGCTTCATGGATTAGGACAATATATCTATGAAACTTATGGGGATACTT
GGAGAGGAGTGGAAGCCATAATAAAAATTCTGCAACAACTGCTGTTTATCCATTTCAGAATTGGGTGTCAACATAGCAGA
ATAGGCATC------TCTCTACGG---AGGAGAGCA---------AGAAATGGAGCCAGTAGATCCTAG
>FJ469732/B/US/2004/F7165
ATGGAACAAGCCCCAGAAGACCAAGGGCCACAGAGGGAGCCATACAATGAATGGACACTAGAGCTTTTAGAAGAGCTTAA
GAATGAAGCTGTTAGACATTTTCCTAGGATATGGCTTCATGGCTTAGGGCAACATATTTATGAAACTTATGGGGATACTT
GGGCAGGAGTGGAAGCCATAATAAGAATTTTGCAACAACTACTGTTTATCCATTTCAGAATTGGGTGTCGACATAGCAGA
ATAGGCATT------ATTCAACAG---AGGAGAGCA---------AGAAATGGAGCCAGTAGATCCTAG
>FJ469733/B/US/2004/F7172
ATGGAACAAATCCCAGAAGACCAAGGGCCACAGAGAGAACCAAACAATGAGTGGACACTAGAGCTTTTAGAGGAGCTTAA
GAGTGAAGCTGTTAGACATTTCCCTAGAGCATGGCTTCATAGCTTAGGACAATATATCTATGAAACTTATGGGGATACTT
GGGCAGGAGTGGAAGCCATAATAAGAATTCTGCAACAACTGCTGTTTATTCATTTCAGAATTGGGTGTCGACATAGCAGA
ATAGGCATT------ACTCTACGG---AGGAGAGCA---------AGAAATGGAGCCAGTAGATCCTAG
>FJ469734/B/US/2002/F719
ATGGAACAAGCCCCAGAGGACCAAGGGCCGCAGAGGGAGCCATACAATGAATGGACACTAGAGCTTTTAGAGGAGCTTAA
GAATGAAGCTGTTCAACATTTTCCTAGAGTGTGGCTCCATGGCTTAGGACAACATATCTATGAAACTTATGGGGATACTT
GGGCAGGAGTGGAAGCCATAATAAGAATTCTGCAACAACTGCTGTTTATTCATTTCAGAATTGGGTGTCGACATAGCAGA
ATAGGCATT------ACTCGACAG---AGAAGAGCA---------AGAAATGGAGCCAGTAGATCCTAG
>FJ469735/B/US/2002/F762P
ATGGAACAAGCCCCAGGAGACCAAGGGCCACAGAGAGAGCCATACAATCAATGGACACTAGAGCTTTTAGAGGAGCTTAA
GAGTGAAGCTGTCAGACATTTTCCTAGGCCTTGGCTTCATGGCTTAGGACAATATATCTATGAAACTTATGGAGACACTT
GGGCAGGAGTGGAAGCTATAATAAGAATTTTGCAACAATTGCTGTTTATCCATTTCAGAATTGGGTGTCAACATAGCAGA
ATAGGCATT------ATTCAACGA---AGAAGAGCA---------AGAAATGGAGCCAGTAGATCCTAG
>FJ469737/B/US/2002/F797
ATGGAACAAGCCCCAGAAGACCAAGGGCCACAGAGGGAGCCATACAATGAATGGACACTAGAGCTTTTAGAGGAGCTTAA
GAATGAAGCAGTCAGACATTTTCCTAGGCTATGGCTCCATGGACTAGGACAACATATCTATGAAACTTATGGGGATACTT
GGGCAGGAGTGGAAGCCATAATAAGAATTCTGCAACAACTGCTGTTTATTCATTTCAGAATTGGGTGTCAACATAGCAGA
ATAGGCATT---------CAACGG---AGGAGAGCA---------AGAAATGGAGCCAGTAGATCCTAG
>FJ469738/B/US/2001/L805
ATGGAACAAGCCCCGGAAGACCACGGGCCACAGAGGGAGCCATACAATGAATGGACACTAGAGCTTTTAGAAGAGCTTAA
GAGTGAAGCTGTTAGACATTTTCCTAGGCCATGGCTTCATGGCTTAGGGCAACATATCTATGAAACTTATGGGGATACTT
GGACAGGAGTGGAAGCCATAATAAGAATTCTGCAACAACTGCTGTTCATTCATTTCAGAATTGGGTGCCAACATAGCAGA
ATAGGCATT------ATTCAACGG---AGGAGAGCA---------AGAAATGGAGCCAGTAGATCCTAG
>FJ469739/B/US/2003/L8107
ATGGAACAAGCCCCAGAAGATCAAGGGCCACAGAGGGAGCCATACAATGAATGGGCACTAGAGCTTTTAGAGGAACTTAA
GAGTGAAACTGTTAGACACTTTCCTAGGACATGGCTCCATGGATTAGGGCAACATATCTATGAAACTTATGGGGATACTT
GGGCAGGAGTGGAAGCCATAATAAGAATGCTGCAACAACTGTTGTCTATTCATTTCAGAATTGGGTGCCGACATAGCAGA
ATAGGCATT------ATTCGACAG---AGGAGAGCA---------AGAAATGGAGCCAGTAGATCCTAG
>FJ469740/B/US/2003/L8116
ATGGAACAAGCCCCGGAAGACCAAGGGCCACAGAGGGAACAGTTCAATGAGCGAACACTAGAGCTTTTAGAGGAGCTTAA
GAGAGAAGCTGTCAAACATTTTCCTAACACCTGGCTTCTTGGATTAGGACAACATATCTATACAACTTATGGGAATACCT
GGACAGGAGTAGAAGTCCTAACAAAAACTCTGCAAAAAATACTGTTTATTCATTACAGAATTGGGTGTCGACAGAGCAGA
ATAGGCATT---------CAACAG---AGGAGTCGA---------AGAAATGGAGCCAGTAGATCCTAG
>FJ469742/B/US/2003/L8152
ATGGAACAAGCCCCAGAAGACCAAGGGCCACAGAGGGAGCCGTTCAATGCATGGACACTAGAACTTTTAGAGGAGCTTAA
GCATGAAGCTGTTAGACACTTCCCTAGGGTATGGCTCCATGGATTGGGGCAACACATCTATGAAACCTATGGGGATACTT
GGGCAGGAGTGCAAGCCATAATAAGAATCCTGCAACAACTGCTGTTTATCCATTTCAGAATTGGGTGTCGACATAGCAGA
ATAGGCATT------ATTCCACAG---AGGAGAGCA---------AGAAATGGAGCCAGTAGATCCTAG
>FJ469743/B/US/2003/L8180
ATGGAACAAGCCCCAGAAGACCAAGGGCCACAGAGGGAGCCATACCATGAATGGACACTAGAGCTTTTAGAGGAGCTTAA
GAGTGAAGCTGTTAGACATTTTCCTAGGCCATGGCTCCATGGCTTAGGACAATATATCTATGAAACTTATGGGGATACTT
GGACAGGAGTGGAAGTTTTACTAAGAACTCTACAACAACTGCTGTTTATTCATTTCAGAATCGGGTGTCGACATAGCAGA
ATAGGTATT------ATTCAACAG---AGAAGATCA---------AGAAATGGAGCCAGTAGATCCTAG
>FJ469744/B/US/-/L8188
ATGGAGCAAGCCCCAGAAGACCAAGGGCCGCAGAGGGAGCCATACAATGAATGGACACTAGAGCTTTTAGAGGAGCTTAA
GCATGAAGCTGTCAGACACTTTCCTAGGCCATGGCTCCATAGCTTAGGGCAGTATATCTATGAAACATATGGGGATACTT
GGGCAGGAGTGGAAGCCATAATAAGAATTCTGCAATCACTGCTGTTTATTCATTTCAGAATTGGGTGTCGACATAGCAGA
ATAGGCATT------ATTCGACAG---AGGAGAACA---------AGAAATGGAGCCAGTAGATCCTAG
>FJ469745/B/US/2004/L819
ATGGAACAAGCCCCAGAAGACCAAGGGCCACAGAGGGAGCCATACAATGAATGGACACTAGAGCTTTTAGAGGAGCTTAA
GAATGAGGCTGTCAGACACTTTCCTAGGATGTGGCTCCATGGCTTAGGGCAACATATCTATGAAACTTATGGGGATACCT
GGACAGGAGTGGAAGCCATAATAAGAATTCTGCAACATCTGCTGTTTATTCATTTCAGACTTGGGTGTCGACATAGCAGA
ATAGGCATT------AATCCACAG---AGGAGATCA---------AGAAATGGAGCCAGTAGATCCTAG
>FJ469746/B/US/2005/L8249
ATGGAACAAGCCCCAGAAGACCAAGGGCCGCAGAGGGAACCATACAATGAATGGGCACTAGAGCTTTTAGAGGAGCTTAA
GAATGAAGCTGTGAGACATTTTCCTAGGACATGGCTTCATGGATTAGGGCAACATATCTATGACACTTATGGGGATACTT
GGGCAGGAGTGGAAGCCATAATAAGGATCCTGCAACAACTGCTGTTTATTCATTTCAGAATTGGGTGTCAACATAGCAGA
ATAGGCATT------ATTCCACGG---AGGAGAGCA---------AGAAATGGAGCCAGTAGATCCTAG
>FJ469747/B/US/2005/L827
ATGGAACAAGCCCCAGCAGACCAAGGGCCACAGAGGGAGCCATACAATGAATGGACATTAGAGCTTCTAGAGGAGCTGAA
GAATGAAGCTGTTAGACACTTTCCTAGGCCATGGCTTCATGGCTTAGGACAGCATATCTATGAAACTTATGGGGATACTT
GGGAAGGAGTGGAAGCCATAATAAGAACTCTGCAACAACTGATGTTTATTCATTTCAGACTTGGGTGCCAACATAGCAGA
ATAGGCATT------ATTCGCCAG---AGGAGAGCA---------AGAAATGGAGCCAGTAGATCCTAG
>FJ469748/B/US/2002/L861P
ATGGAACAAGCCCCAGAAGACCAAGGGCCACAGAGGGAGCCATTCACTGAATGGACACTAGAGCTTTTAGAGGAGCTTAA
GAATGAAGCTGTTAGGCACTTTCCTAGGCCGTGGCTCCATGGCTTAGGGCAATATATCTATGATACCTATGGGGACACTT
GGACAGGAGTGGAAGCCCTAGTAAGAACTCTGCAACAACTGCTGTTTATTCATTTCAGAATTGGGTGCCAACATAGCAGA
ATAGGCATT------ATTCCACGG---AGGAGAGCA---------AGAAATGGAGCCAGTAGATCCTAA
>FJ469749/B/US/2002/L893P
ATGGAACAAGCCCCAGAAGACCAAGGGCCACAAAGGGAGCCATACAATGAATGGACACTAGAGCTTTTAGAGGAGCTTAA
GAATGAAGCTGTTAGACATTTTCCTAGGGTGTGGCTCCATGGCTTAGGGCAGCTTATCTATGAAAATTATGGGGATACCT
GGACAGGAGTGGAAGCCATAATAAGAATCCTGCAACAACTGCTGTTTATTCATTTCAGAATTGGTTGTCAACATAGCAGA
ATAGGCATT------ACTCGACAA---AGGAGAGCA---------AGAAATGGAGCCAGTAGATCCTAA
>FJ469750/B/US/-/L896
ATGGAACAAGCCCCAGAAGACCAAGGGCCACAGAGGGAGCCATACAATGAATGGGCACTAGAGCTTTTAGAGGAGCTTAA
GAATGAAGCTGTTAGACATTTTCCTAGGGCATGGCTCCATAGCTTAGGACAACACATCTATGAAACTTATGGGGATACTT
GGGCAGGAGTGGAAGCCCTAATAAGAATTCTGCAACAACTGCTGTTTATTCATTTCAGAATTGGGTGTCATCATAGCAGA
ATAGGCATT------TTGCAACGA---AGGAGAGCA---------AGAAATGGAGCCAGTAGATCCTAG
>FJ469751/B/US/2002/MTF
ATGGAACAAGCCCCAGAAGACCAAGGGCCACAGAGAGAGCCATACAATGAATGGACACTAGAGCTTTTAGAGGAACTTAA
GAGTGAAGCTGTTAAACATTTTCCTAGGATATGGCTTCAGGGTTTAGGACAACATATCTATGACACCTATGGAGATACTT
GGGCAGGAGTGGAAGCCATAATAAGAACTCTGCAGCAACTGCTGTTTATTCATTTCAGAATTGGATGTCGACATAGCAGA
ATAGGCATT------ACTCTACAG---AGGAGAGCA---------AGAAATGGAGCCAGTAGATCCTAG
>FJ469752/B/US/-/NCQ
ATGGAACAAGCCCCAGAAGACCAAGGGCCACAGAGGGAGCCATACCATGAGTGGACACTAGAGCTCTTAGAAGAGCTTAA
GAATGAAGCTGTTAGACACTTTCCTAGGATATGGCTCCATGGATTAGGACAATATATCTATGAAACTTATGGGGATACTT
GGGCAGGGGTGGAAGCCATAATAAGAATTCTGCAACAACTGCTGTTTATTCATTTCAGAATTGGGTGTCGCCATAGTAGA
ATAGGCATCAAC---TTTCAACAA---AGGAGAGCA---------AGAAATGGATCCAGTAGATCCTAA
>FJ469753/B/US/2003/PRLS01
ATGGAACAAGCCCCAGAAGACCAAGGGCCACAGAGAGAGCCATACAATGAATGGACACTAGAGCTTTTAGAGGAGCTTAA
GAATGAAGCTGTTAGACACTTTCCTAGGATATGGCTCCATAGCTTAGGGCAACATATCGATGAAACTTATGGAGATACTT
GGACAGGAGTGGAAGCCATAATAAGAATTCTGCAACAACTGCTGTTTATTCATTTCAGAATTGGGTGTCGACATAGCAGA
ATAGGCATT------ACTCGACAG---AGGAGAGCA---------AGAAATGGAACCAGTAGATCCTAG
>FJ469754/B/US/2002/PRLS02
ATGGAACAAGCCCCAGAGGACCAAGGGCCGCAGAGGGAGCCATACAATGAATGGACACTAGAGCTTTTAGAGGAGCTTAA
GAATGAAGCTGTTCAACATTTTCCTAGAGTGTGGCTTCATGGCTTAGGACAACATATCTATGAAACTTATGGGGATACTT
GGGCAGGAGTGGAAGCCATAATAAGAATTCTGCAACAACTGCTGTTTATTCATTTCAGAATTGGGTGTCGACATAGCAGA
ATAGGCATT------ACTCGACAG---AGAAGAGCA---------AGAAATGGAGCCAGTAGACCCTAG
>FJ469755/B/US/2003/PRLS04
ATGGAACAAGCCCCACAAGACCAAGGGCCACCGAGGGAGCCATACAATGCACAGACACTAGAGCTTTTAGAGGAACTTAA
GAGTGAAGCTGTTAGACACTTTCCTAGGACATGGCTCCATGGATTAGGGCAACATATCTATGAAACTTATGGGGATACTT
GGCCAGGAGTGGAAGCCCTAATAGGAGCTCTGCAACGAATGCTGTTTATTCATTACAGAATTGGGTGCCGACGTAGCAGA
ATAGGCATC------ATTCAACAG---AGGAGAGCA---------AGAAATGGAGCCAGTAGATCCTAG
>FJ469756/B/US/-/PRLS05
ATGGAACAAGCCCCAGAAGACCAAGGACCACAGAGAGAGCCATACAATGAATGGGCACTAGAAATTTTAGAGGAGCTTAA
GAGTGAAGCTGTTAGACATTTCCCTAGAATATGGCTCCATAGCTTAGGGCAACATATCTTAGAAACTTATGGGGACACTT
GGGCAGGAGTGGAAGCCTTATTGAGAACTCTGCAACAACTGCTGTTTATTCATTTCAGAATTGGGTGTCGCCATAGCAGA
ATAGGCATT------ACGCGACAG---AGGAGAGCA---------AGAGATGGAGCCAGTAGATCCTAA
>FJ469757/B/US/2002/PRLS08
ATGGAACAAGCCCCAGAAGACCAAGGGCCACAGAGGGAACCATACAATGAATGGACACTAGAGCTTTTGGAGGAGCTTAA
AAATGAAGCTGTTAGACATTTTCCTAGGATATGGCTACATAGCTTAGGGCAATATATCTATGAAACTTATGGGGATACTT
GGGAAGGAGTGGAAGCCATAATAAGAATTCTGCAACAACTGCTGTTCATTCATTTCAGAATTGGGTGTCAACATAGCAGG
ATAGGCATT------CTGCGGAGG---AGGAGAGCA---------AGAAATGGAGCCAGTAGATCATAG
>FJ469758/B/US/2002/PRLS09
ATGGAACAAGCCCCAGAAGATCAAGGGCCACAGAGGGAGCCATACAATGAATGGACACTAGAGCTTTTAGAGGAGCTTAA
GAATGAAGCTGTTAGACATTTTCCTAGGATGTGGCTTCATAGCTTAGGGCAACATATCTATGACACTTATGGGGATACTT
GGACAGGAGTGGAGGCCTTAATAAGAATTTTGCAACAACTGATGTTTATTCATTTCAGAATTGGGTGCCAACATAGCAGA
ATAGGCATC------CTACGG------AGGAGAACA---------AGAAATGGAGCCAGTAGATCCTAG
>FJ469760/B/US/2002/PRLS16
ATGGAACAAGCCCCAGAAGACCAAGGGCCACAAAGGGAGCCATACAATGCATGGACACTAGAGCTTTTAGAAGAACTTAA
GAGTGAAGCTGTTAGACATTTTCCTAGGATATGGCTCCATGGCTTGGGACAACACATCTATGAAACTTATGGGGATACTT
GGGAAGGGGTAGAAGCCATAATAAGAATCCTGCAACAACTGCTGTTTATTCATTTCAGAATTGGGTGCCGACATAGCAGA
ATAGGCATT------ACTCAACAG---AGGAGAACA---------AGAAATGGAGCCAATAGATCCTAG
>FJ469761/B/US/-/PRLS17
ATGGAACAAGCCCCAGAAGACCAAGGGCCACAGAGGGAGCCATACAATGAATGGACACTAGAGCTTTTAGAGGAGCTTAA
GAATGAAGCTGTTAGACATTTTCCTAGGATTTGGCTCCATGGCCTAGGGCAACATATCTATGAGACTTATGGCGATACTT
GGGCAGGAGTGGAGGCCATAATAAGAATTCTGCAACAACTGCTGTTTATTCATTTCAGAATTGGGTGTCAACACAGCAGA
ATAGGCATT------ATTCAACGG---AGGAGAGCA---------AGAAATGGAGCCAGTAGATCCTAG
>FJ469762/B/US/2002/PRLS18
ATGGAACAAGCCCCGGAAGACCAAGGGCCACAGAGGGAACAGTTCAATGAATGGACACTAGAGCTTTTAGAGAAGCTTAA
GAGAGAAGCTGTCAAACATTTTCCTAACACCTGGCTTCTTGGATTAGGACAACATATCTATACAACTTATGGGAATACCT
GGACAGGAGTAGAAGTCCTAACAAAAACTCTGCAAAAAATACTGTTTATTCATTACAGAATTGGGTGTCGACATAGCAGA
ATAGGCATT---------CAACAG---AGGAGTCGA---------AGAAATGGAGCCAGTAGATCCTAG
>FJ469763/B/US/-/PRLS19
ATGGAACAAGCCCCAGAAGACCAAGGGCCACCAAGAGAGCCATACCATGACTGGGCACTAGAACTCTTAGAGGAGCTTAA
GAATGAAGCTGTTAGACATTTTCCTAGGATGTGGCTCCATAGCTTAGGGCAATATATCTATACAACTTATGGAGATACTT
GGGCAGGAGTGGAAGCCTTAATAAGAATTCTGCAACAACTGCTGTTTATTCATTTCAGAATCGGGTGCCGACATAGCAGA
ATAGGCATT------CTG---------AGGAGAACA---------AGAAATGGAGCCAGTAGATCCTAG
>FJ469764/B/US/2003/PRLS24
ATGGAACAAGCCCCGGAAGACCAAGGGCCACAGAGGGAGCCATACAATGAATGGACACTAGAGCTTTTAGAGGAGCTTAA
GAGAGAAGCTGTTAGACATTTTCCTAGAGGATGGCTCCATAACTTAGGACAATATATCTATGAAACCTATGGGGATACTT
GGGCAGGAGTGGAAGCCATAATAAGAATTCTGCAACAACTGCTGTTTATCCATTTCAGAATTGGGTGTCGACATAGCAGG
ATAGGCATT------TCTCGACAG---ACAAGAGCA---------AGAAATGGAGCCAGTAGATCCTAG
>FJ469765/B/US/2003/PRLS25
ATGGAACAAGCCCCAGAGGACCAAGGGCCACAGAGGGAGCCATACAATGAATGGACACTAGAGCTTTTAGAGGAGCTTAA
GAATGAAGCTGTTAGACACTTTCCTAGGCCATGGCTCCATAATTTAGGGCAATATATCTATCAAACTTATGGAGATACTT
GGACAGGGGTAGAAGCCATAATAAGAATTCTGCAACAATTGCTGTTTATTCATTTCAGGATCGGTTGTCATCATAGCAGA
ATAGGCATT------ATTCAACAG---AGGAGAGCA---------AGAAATGGAGCCCGTAGATCCTAG
>FJ469766/B/US/-/PRLS28
ATGGAACAAGCCCCAGAAGACCAAGGGCCACAGAGGGAGCCATACAATGAATGGGCACTAGAGCTTTTAGAGGAGCTCAA
GAATGAAGCTGTTAGACATTTCCCTAGGGTATGGCTCCATGGCTTAGGGCAATATATCTATGAAACTTATGGGGATACTT
GGGCAGGAGTGGAAGCCATAACAAGAGTGCTGCAACAACTGCTGTTTATTCATTTCAGAATTGGGTGTCAACATAGCAGA
ATAGGCATT------ACTCGACAG---AGGAGAGCA---------AGAAATGGACCCAGTAGATCCTAA
>FJ469767/B/US/-/SH8127
ATGGAACGAGCCCCAGAAGACCAAGGGCCACAGAGGGAACCATACAATGAATGGACACTAGAGCTTTTAGAGGAGCTTAA
GAATGAAGCTGTTAGACATTTTCCTAGGGTATGGCTTCATGGCCTGGGACAGCATATCTATGAAACTTATGGGGATACCT
GGGCAGGAGTGGAAGCTATAATAAGAATTCTGCAACAACTGCTGTTTATTCATTTCAGAATTGGGTGCCGACATAGCAGA
ATAGGCATT------ATTCCACAG---AGGAGAGCA---------AGAAATGGAGCCAGTAGATCCTAG
>FJ469768/B/US/-/SH8183
ATGGAACAAGCCCCAGAAGACCAAGGGCCACAGAGGGAGCCATACAATGAATGGACATTAGAGCTTTTAGAGGAGCTTAA
GAGTGAAGCTGTTAGACATTTTCCTAGGGCATGGCTCCATGGCTTAGGGCAATATATCTATGAAACTTATGGGGATACTT
GGGCAGGAGTGGAAGCCATAATAAGAACTCTGCAACAACTGCTATTTATTCATTTCAGAATTGGGTGTCAACATAGCAGA
ATAGGCATT------GTGCAACGG---AGGAGAGCA---------AGAAATGGAGCCAGTAGACCCTAG
>FJ469769/B/US/-/SH8229
ATGGAACAAGCCCCGGAAGACCAAGGGCCACAAAGGGAGCCATACAATGAATGGACACTAGAACTTTTAGAGGAGCTTAA
GAATGAAGCTGTTAGGCATTTTCCTAGGGTATGGCTTCACGGCTTAGGGCAGTATATCTATGAAACTTATGGGGACACCT
GGACAGGAGTGGAAGCCATAATAAGAATTCTGCAACAAATGCTGTTTATTCATTTCAGAATTGGGTGTCACCATAGCAGA
ATAGGCATT------ATTCTACGG---CCAAGAACA---------AGAAATGGAGCCAGTAGACCCTAG
>FJ469770/B/US/2003/SH8233
ATGGAACAAGCCCCAGAAGACCAAGGGCCACAGAGGGAGCCATACAATGAGTGGACACTAGAGCTTTTAGAGGAGCTTAA
GAGTGAAGCTGTTAGACATTTTCCCAGGGCATGGCTCCATAGCTTAGGGCAATATATCTATGAAACTTATGGAGATACTT
GGGCAGGAGTGGAAGCCATAATAAGAACTCTGCAACAACTGCTGTTTATTCATTTCAGAATTGGGTGTCGCCATAGCAGA
ATAGGCATT------ATTCGACAG---AGGAGAGCA---------AGAAATGGAGCCAGTAGATCCTAG
>FJ469772/B/US/2004/SH858
ATGGAACAAGCCCCAGAAGACCAAGGGCCACAGAGGGAGCCATACAATGAATGGACACTAGAACTTTTAGAGGAGCTTAA
GAATGAAGCTGTTAGACATTTTCCTAGGACATGGCTCCATAGCTTAGGGCAATATATCTATGAAACTTATGGGGATACTT
GGGCAGGAGTGGAAGCCATAATAAGAATTCTGCAACAACTGCTGTTTATTCATTTCAGAATTGGGTGTCGGCATAGCAGA
ATAGGCATT------TCTCTACAG---AGGAGAGCA---------AGGAATGGAGCCAGTAGATCCTAG
>FJ495818/B/US/2006/CH40E_flA1
ATGGAACAAGCCCCAGAAGACCAAGGGCCACAGAGGGAGCCATACAATGAATGGACACTAGAGCTTTTAGAGGAGCTTAA
GAGTGAAGCTGTCAGGCACTTTCCTAGGATATGGCTCCATGGTTTAGGGCAACATATCTATGAAACTTATGGAGATACTT
GGACAGGAGTGGAAGCCTTAATAAGAATTCTGCAACAACTGCTGTTTGTTCATTTCAGAATTGGGTGTCAACATAGCAGA
ATAGGCATC------AGTCAACGA---AGGAGAGCA---------AGAAATGGAGCCAGTAGATCCTAG
>FJ495819/B/US/2006/CH40E_flA2
ATGGAACAAGCCCCAGAAGACCAAGGGCCACAGAGGGAGCCATACAATGAATGGACACTAGAGCTTTTAGAGGAGCTTAA
GAGTGAAGCTGTCAGGCACTTTCCTAGGATATGGCTCCATGGTTTAGGGCAACATATCTATGAAACTTATGGAGATACTT
GGACAGGAGTGGAAGCCTTAATAAGAATTCTGCAACAACTGCTGTTTGTTCATTTCAGAATTGGGTGTCAACATAGCAGA
ATAGGCATC------AGTCAACGA---AGGAGAGCA---------AGAAATGGAGCCAGTAGATCCTAG
>FJ495820/B/US/2006/CH40E_flA3
ATGGAACAAGCCCCAGAAGACCAAGGGCCACAGAGGGAGCCATACAATGAATGGACACTAGAGCTTTTAGAGGAGCTTAA
GAGTGAAGCTGTCAGGCACTTTCCTAGGATATGGCTCCATGGTTTAGGGCAACATATCTATGAAACTTATGGAGATACTT
GGACAGGAGTGGAAGCCTTAATAAGAATTCTGCAACAACTGCTGTTTGTTCATTTCAGAATTGGGTGTCAACATAGCAGA
ATAGGCATC------AGTCAACGA---AGGAGAGCA---------AGAAATGGAGCCAGTAGATCCTAG
>FJ495821/B/US/2006/CH40E_flC7
ATGGAACAAGCCCCAGAAGACCAAGGGCCACAGAGGGAGCCATACAATGAATGGACACTAGAGCTTTTAGAGGAGCTTAA
GAGTGAAGCTGTCAGGCACTTTCCTAGGATATGGCTCCATGGTTTAGGGCAACATATCTATGAAACTTATGGAGATACTT
GGACAGGAGTGGAAGCCTTAATAAGAATTCTGCAACAACTGCTGTTTGTTCATTTCAGAATTGGGTGTCAACATAGCAGA
ATAGGCATC------AGTCAACGA---AGGAGAGCA---------AGAAATGGAGCCAGTAGATCCTAG
>FJ495822/B/US/2006/CH40E_flF10
ATGGAACAAGCCCCAGAAGACCAAGGGCCACAGAGGGAGCCATACAATGAATGGACACTAGAGCTTTTAGAGGAGCTTAA
GAGTGAAGCTGTCAGGCACTTTCCTAGGATATGGCTCCATGGTTTAGGGCAACATATCTATGAAACTTATGGAGATACTT
GGACAGGAGTGGAAGCCTTAATAAGAATTCTGCAACAACTGCTGTTTGTTCATTTCAGAATTGGGTGTCAACATAGCAGA
ATAGGCATC------AGTCAACGA---AGGAGAGCA---------AGAAATGGAGCCAGTAGATCCTAG
>FJ495823/B/US/2006/CH40E_flF7
ATGGAACAAGCCCCAGAAGACCAAGGGCCACAGAGGGAGCCATACAATGAATGGACACTAGAGCTTTTAGAGGAGCTTAA
GAGTGAAGCTGTCAGGCACTTTCCTAGGATATGGCTCCATGGTTTAGGGCAACATATCTATGAAACTTATGGAGATACTT
GGACAGGAGTGGAAGCCTTAATAAGAATTCTGCAACAACTGCTGTTTGTTCATTTCAGAATTGGGTGTCAACATAGCAGA
ATAGGCATC------AGTCAACGA---AGGAGAGCA---------AGAAATGGAGCCAGTAGATCCTAG
>FJ495824/B/US/2006/CH40E_flF9
ATGGAACAAGCCCCAGAAGACCAAGGGCCACAGAGGGAGCCATACAATGAATGGACACTAGAGCTTTTAGAGGAGCTTAA
GAGTGAAGCTGTCAGGCACTTTCCTAGGATATGGCTCCATGGTTTAGGGCAACATATCTATGAAACTTATGGAGATACTT
GGACAGGAGTGGAAGCCTTAATAAGAATTCTGCAACAACTGCTGTTTGTTCATTTCAGAATTGGGTGTCAACATAGCAGA
ATAGGCATC------AGTCAACGA---AGGAGAGCA---------AGAAATGGAGCCAGTAGATCCTAG
>FJ495825/B/US/2006/CH40E_flG3
ATGGAACAAGCCCCAGAAGACCAAGGGCCACAGAGGGAGCCATACAATGAATGGACACTAGAGCTTTTAGAGGAGCTTAA
GAGTGAAGCTGTCAGGCACTTTCCTAGGATATGGCTCCATGGTTTAGGGCAACATATCTATGAAACTTATGGAGATACTT
GGACAGGAGTGGAAGCCTTAATAAGAATTCTGCAACAACTGCTGTTTGTTCATTTCAGAATTGGGTGTCAACATAGCAGA
ATAGGCATC------AGTCAACGA---AGGAGAGCA---------AGAAATGGAGCCAGTAGATCCTAG
>FJ495826/B/US/2006/CH40E_flG6
ATGGAACAAGCCCCAGAAGACCAAGGGCCACAGAGGGAGCCATACAATGAATGGACACTAGAGCTTTTAGAGGAGCTTAA
GAGTGAAGCTGTCAGGCACTTTCCTAGGATATGGCTCCATGGTTTAGGGCAACATATCTATGAAACTTATGGAGATACTT
GGACAGGAGTGGAAGCCTTAATAAGAATTCTGCAACAACTGCTGTTTGTTCATTTCAGAATTGGGTGTCAACATAGCAGA
ATAGGCATC------AGTCAACGA---AGGAGAGCA---------AGAAATGGAGCCAGTAGATCCTAG
>FJ495937/B/US/2006/CH58E_flA1
ATGGAACAAGCCCCAGAAGACCAAGGGCCGCAAAGGGAACCATACAATGAATGGACACTAGAACTTTTAGAGGAGCTTAA
AAATGAAGCTGTTAGACATTTTCCTAGGGTGTGGCTCCATGGCTTAGGGCAATTTATCTATCAAAATTATGGGGATACTT
GGGCAGGAGTGGAAGCCATAACAAGAATACTGCAACAACTGCTGTTTATTCATTTCAGAATTGGGTGTCGACATAGCAGA
ATAGGCATT------ATTCTACAA---AGGAGAGCA---------AGAAATGGAGCCAGTAGATCCTAA
>FJ495939/B/US/2006/CH58E_flA7
ATGGAACAAGCCCCAGAAGACCAAGGGCCGCAAAGGGAACCATACAATGAATGGACACTAGAACTTTTAGAGGAGCTTAA
AAATGAAGCTGTTAGACATTTTCCTAGGGTGTGGCTCCATGGCTTAGGGCAATTTATCTATCAAAATTATGGGGATACTT
GGGCAGGAGTGGAAGCCATAACAAGAATACTGCAACAACTGCTGTTTATTCATTTCAGAATTGGGTGTCGACATAGCAGA
ATAGGCATT------ATTCTACAA---AGGAGAGCA---------AGAAATGGAGCCAGTAGATCCTAA
>FJ495940/B/US/2006/CH58E_flA8
ATGGAACAAGCCCCAGAAGACCAAGGGCCGCAAAGGGAACCATACAATGAATGGACACTAGAACTTTTAGAGGAGCTTAA
AAATGAAGCTGTTAGACATTTTCCTAGGGTGTGGCTCCATGGCTTAGGGCAATTTATCTATCAAAATTATGGGGATACTT
GGGCAGGAGTGGAAGCCATAACAAGAATACTGCAACAACTGCTGTTTATTCATTTCAGAATTGGGTGTCGACATAGCAGA
ATAGGCATT------ATTCTACAA---AGGAGAGCA---------AGAAATGGAGCCAGTAGATCCTAA
>FJ495941/B/US/2006/CH58E_flA9
ATGGAACAAGCCCCAGAAGACCAAGGGCCGCAAAGGGAACCATACAATGAATGGACACTAGAACTTTTAGAGGAGCTTAA
AAATGAAGCTGTTAGACATTTTCCTAGGGTGTGGCTCCATGGCTTAGGGCAATTTATCTATCAAAATTATGGGGATACTT
GGGCAGGAGTGGAAGCCATAACAAGAATACTGCAACAACTGCTGTTTATTCATTTCAGAATTGGGTGTCGACATAGCAGA
ATAGGCATT------ATTCTACAA---AGGAGAGCA---------AGAAATGGAGCCAGTAGATCCTAA
>FJ495942/B/US/2006/CH58E_flC4
ATGGAACAAGCCCCAGAAGACCAAGGGCCGCAAAGGGAACCATACAATGAATGGACACTAGAACTTTTAGAGGAGCTTAA
AAATGAAGCTGTTAGACATTTTCCTAGGGTGTGGCTCCATGGCTTAGGGCAATTTATCTATCAAAATTATGGGGATACTT
GGGCAGGAGTGGAAGCCATAACAAGAATACTGCAACAACTGCTGTTTATTCATTTCAGAATTGGGTGTCGACATAGCAGA
ATAGGCATT------ATTCTACAA---AGGAGAGCA---------AGAAATGGAGCCAGTAGATCCTAA
>FJ495943/B/US/2006/CH58E_flC5
ATGGAACAAGCCCCAGAAGACCAAGGGCCGCAAAGGGAACCATACAATGAATGGACACTAGAACTTTTAGAGGAGCTTAA
AAATGAAGCTGTTAGACATTTTCCTAGGGTGTGGCTCCATGGCTTAGGGCAATTTATCTATCAAAATTATGGGGATACTT
GGGCAGGAGTGGAAGCCATAACAAGAATACTGCAACAACTGCTGTTTATTCATTTCAGAATTGGGTGTCGACATAGCAGA
ATAGGCATT------ATTCTACAA---AGGAGAGCA---------AGAAATGGAGCCAGTAGATCCTAA
>FJ496000/B/US/2006/CH77E_flA1
ATGGAACAAGCCCCAGAAGACCAAGGACCACAGAGGGAGCCATACAATGAATGGACACTAGAACTTTTAGAGGAGCTTAA
GAATGAAGCTGTTAGACATTTCCCTAGGCCATGGCTTTATAGCTTAGGGCAATATATCTATGAAACTTATGGGGACACTT
GGGCAGGAGTGGAAGCCATAACAAGAATTCTGCAACAACTGCTGTTTATTCATTTCAGAATCGGGTGTCAACATAGCAGA
ATAGGCATT------ATTCAAACA---AGGAGAGCA---------AGAAATGGATCCCGTAGATCCTAG
>FJ496001/B/US/2006/CH77E_flA2
ATGGAACAAGCCCCAGAAGACCAAGGACCACAGAGGGAGCCATACAATGAATGGACACTAGAACTTTTAGAGGAGCTTAA
GAATGAAGCTGTTAGACATTTCCCTAGGCCATGGCTTTATAGCTTAGGGCAATATATCTATGAAACTTATGGGGACACTT
GGGCAGGAGTGGAAGCCATAACAAGAATTCTGCAACAACTGCTGTTTATTCATTTCAGAATCGGGTGTCAACATAGCAGA
ATAGGCATT------ATTCAAACA---AGGAGAGCA---------AGAAATGGATCCCGTAGATCCTAG
>FJ496002/B/US/2006/CH77E_flB3
ATGGAACAAGCCCCAGAAGACCAAGGACCACAGAGGGAGCCATACAATGAATGGACACTAGAACTTTTAGAGGAGCTTAA
GAATGAAGCTGTTAGACATTTCCCTAGGCCATGGCTTTATAGCTTAGGGCAATATATCTATGAAACTTATGGGGACACTT
GGGCAGGAGTGGAAGCCATAACAAGAATTCTGCAACAACTGCTGTTTATTCATTTCAGAATCGGGTGTCAACATAGCAGA
ATAGGCATT------ATTCAAACA---AGGAGAGCA---------AGAAATGGATCCCGTAGATCCTAG
>FJ496003/B/US/2006/CH77E_flC3
ATGGAACAAGCCCCAGAAGACCAAGGACCACAGAGGGAGCCATACAATGAATGGACACTAGAACTTTTAGAGGAGCTTAA
GAATGAAGCTGTTAGACATTTCCCTAGGCCATGGCTTTATAGCTTAGGGCAATATATCTATGAAACTTATGGGGACACTT
GGGCAGGAGTGGAAGCCATAACAAGAATTCTGCAACAACTGCTGTTTATTCATTTCAGAATCGGGTGTCAACATAGCAGA
ATAGGCATT------ATTCAAACA---AGGAGAGCA---------AGAAATGGATCCCGTAGATCCTAG
>FJ496004/B/US/2006/CH77E_flC4
ATGGAACAAGCCCCAGAAGACCAAGGACCACAGAGGGAGCCATACAATGAATGGACACTAGAACTTTTAGAGGAGCTTAA
GAATGAAGCTGTTAGACATTTCCCTAGGCCATGGCTTTATAGCTTAGGGCAATATATCTATGAAACTTATGGGGACACTT
GGGCAGGAGTGGAAGCCATAACAAGAATTCTGCAACAACTGCTGTTTATTCATTTCAGAATCGGGTGTCAACATAGCAGA
ATAGGCATT------ATTCAAACA---AGGAGAGCA---------AGAAATGGATCCCGTAGATCCTAG
>FJ496005/B/US/2006/CH77E_flC7
ATGGAACAAGCCCCAGAAGACCAAGGACCACAGAGGGAGCCATACAATGAATGGACACTAGAACTTTTAGAGGAGCTTAA
GAATGAAGCTGTTAGACATTTCCCTAGGCCATGGCTTTATAGCTTAGGGCAATATATCTATGAAACTTATGGGGACACTT
GGGCAGGAGTGGAAGCCATAACAAGAATTCTGCAACAACTGCTGTTTATTCATTTCAGAATCGGGTGTCAACATAGCAGA
ATAGGCATT------ATTCAAACA---AGGAGAGCA---------AGAAATGGATCCCGTAGATCCTAG
>FJ496006/B/US/2006/CH77E_flC9
ATGGAACAAGCCCCAGAAGACCAAGGACCACAGAGGGAGCCATACAATGAATGGACACTAGAACTTTTAGAGGAGCTTAA
GAATGAAGCTGTTAGACATTTCCCTAGGCCATGGCTTTATAGCTTAGGGCAATATATCTATGAAACTTATGGGGACACTT
GGGCAGGAGTGGAAGCCATAACAAGAATTCTGCAACAACTGCTGTTTATTCATTTCAGAATCGGGTGTCAACATAGCAGA
ATAGGCATT------ATTCAAACA---AGGAGAGCA---------AGAAATGGATCCCGTAGATCCTAG
>FJ496007/B/US/2006/CH77E_flD5
ATGGAACAAGCCCCAGAAGACCAAGGACCACAGAGGGAGCCATACAATGAATGGACACTAGAACTTTTAGAGGAGCTTAA
GAATGAAGCTGTTAGACATTTCCCTAGGCCATGGCTTTATAGCTTAGGGCAATATATCTATGAAACTTATGGGGACACTT
GGGCAGGAGTGGAAGCCATAACAAGAATTCTGCAACAACTGCTGTTTATTCATTTCAGAATCGGGTGTCAACATAGCAGA
ATAGGCATT------ATTCAAACA---AGGAGAGCA---------AGAAATGGATCCCGTAGATCCTAG
>FJ496072/B/US/2002/04013226_2_flA8
ATGGAACAAGCCCCGGAAGACCAAGGGCCACAGAGGGAGCCATACAATGAATGGACACTAGAACTTTTAGAGGATCTTAA
GAGAGAGGCTGTTAGACATTTTCCTAGACCTTGGCTCCAGGGCTTAGGACAATACATCTATGAAACTTATGGGGATACTT
GGGTAGGAGTGGAAACCATAATAAGAATTCTGCAACAACTGCTGTTTATTCATTTTAGAATTGGGTGTCAACATAGCAGA
ATAGGCATT------ATTCGACGG---AGAAGATCA---------AGAAATGGAGCCAGTAGATCCTAG
>FJ496073/B/US/2002/04013226_2_flA9
ATGGAACAAGCCCCGGAAGACCAAGGGCCACAGAGGGAGCCATACAATGAATGGACACTAGAACTTTTAGAGGATCTTAA
GAGAGAGGCTGTTAGACATTTTCCTAGACCTTGGCTCCAGGGCTTAGGACAATACATCTATGAAACTTATGGGGATACTT
GGGTAGGAGTGGAAACCATAATAAGAATTCTGCAACAACTGCTGTTTATTCATTTTAGAATTGGGTGTCAACATAGCAGA
ATAGGCATT------ATTCGACGG---AGAAGATCA---------AGAAATGGAGCCAGTAGATCCTAG
>FJ496074/B/US/2002/04013226_2_flB10
ATGGAACAAGCCCCGGAAGACCAAGGGCCACAGAGGGAGCCATACAATGAATGGACACTAGAACTTTTAGAGGATCTTAA
GAGAGAGGCTGTTAGACATTTTCCTAGACCTTGGCTCCAGGGCTTAGGACAATACATCTATGAAACTTATGGGGATACTT
GGGTAGGAGTGGAAACCATAATAAGAATTCTGCAACAACTGCTGTTTATTCATTTTAGAATTGGGTGTCAACATAGCAGA
ATAGGCATT------ATTCGACGG---AGAAGATCA---------AGAAATGGAGCCAGTAGATCCTAG
>FJ496075/B/US/2002/04013226_2_flC1
ATGGAACAAGCCCCGGAAGACCAAGGGCCACAGAGGGAGCCATACAATGAATGGACACTAGAACTTTTAGAGGATCTTAA
GAGAGAGGCTGTTAGACATTTTCCTAGACCTTGGCTCCAGGGCTTAGGACAATACATCTATGAAACTTATGGGGATACTT
GGGTAGGAGTGGAAACCATAATAAGAATTCTGCAACAACTGCTGTTTATTCATTTTAGAATTGGGTGTCAACATAGCAGA
ATAGGCATT------ATTCGACGG---AGAAGATCA---------AGAAATGGAGCCAGTAGATCCTAG
>FJ496076/B/US/2002/04013226_2_flD12
ATGGAACAAGCCCCGGAAGACCAAGGGCCACAGAGGGAGCCATACAATGAATGGACACTAGAACTTTTAGAGGATCTTAA
GAGAGAGGCTGTTAGACATTTTCCTAGACCTTGGCTCCAGGGCTTAGGACAATACATCTATGAAACTTATGGGGATACTT
GGGTAGGAGTGGAAACCATAATAAGAATTCTGCAACAACTGCTGTTTATTCATTTTAGAATTGGGTGTCAACATAGCAGA
ATAGGCATT------ATTCGACGG---AGAAGATCA---------AGAAATGGAGCCAGTAGATCCTAG
>FJ496077/B/US/2002/04013226_2_flD7
ATGGAACAAGCCCCGGAAGACCAAGGGCCACAGAGGGAGCCATACAATGAATGGACACTAGAACTTTTAGAGGATCTTAA
GAGAGAGGCTGTTAGACATTTTCCTAGACCTTGGCTCCAGGGCTTAGGACAATACATCTATGAAACTTATGGGGATACTT
GGGTAGGAGTGGAAACCATAATAAGAATTCTGCAACAACTGCTGTTTATTCATTTTAGAATTGGGTGTCAACATAGCAGA
ATAGGCATT------ATTCGACGG---AGAAGATCA---------AGAAATGGAGCCAGTAGATCCTAG
>FJ496078/B/US/2002/04013226_2_flH11
ATGGAACAAGCCCCGGAAGACCAAGGGCCACAGAGGGAGCCATACAATGAATGGACACTAGAACTTTTAGAGGATCTTAA
GAGAGAGGCTGTTAGACATTTTCCTAGACCTTGGCTCCAGGGCTTAGGACAATACATCTATGAAACTTATGGGGATACTT
GGGTAGGAGTGGAAACCATAATAAGAATTCTGCAACAACTGCTGTTTATTCATTTTAGAATTGGGTGTCAACATAGCAGA
ATAGGCATT------ATTCGACGG---AGAAGATCA---------AGAAATGGAGCCAGTAGATCCTAG
>FJ496079/B/US/2002/04013226_2_flH5
ATGGAACAAGCCCCGGAAGACCAAGGGCCACAGAGGGAGCCATACAATGAATGGACACTAGAACTTTTAGAGGATCTTAA
GAGAGAGGCTGTTAGACATTTTCCTAGACCTTGGCTCCAGGGCTTAGGACAATACATCTATGAAACTTATGGGGATACTT
GGGTAGGAGTGGAAACCATAATAAGAATTCTGCAACAACTGCTGTTTATTCATTTTAGAATTGGGTGTCAACATAGCAGA
ATAGGCATT------ATTCGACGG---AGAAGATCA---------AGAAATGGAGCCAGTAGATCCTAG
>FJ496080/B/US/2002/04013226_2_flH6
ATGGAACAAGCCCCGGAAGACCAAGGGCCACAGAGGGAGCCATACAATGAATGGACACTAGAACTTTTAGAGGATCTTAA
GAGAGAGGCTGTTAGACATTTTCCTAGACCTTGGCTCCAGGGCTTAGGACAATACATCTATGAAACTTATGGGGATACTT
GGGTAGGAGTGGAAACCATAATAAGAATTCTGCAACAACTGCTGTTTATTCATTTTAGAATTGGGTGTCAACATAGCAGA
ATAGGCATT------ATTCGACGG---AGAAGATCA---------AGAAATGGAGCCAGTAGATCCTAG
>FJ496081/B/US/2005/04013396_0_flE6
ATGGAACAAGCCCCGGAAGACCAAGGGCCACAGAGAGAGCCATTCAATGAATGGACACTAGAGCTTTTAGAGGAACTTAA
GAATGAAGCTGTGAGACATTTTCCTAGGGTGTGGCTCCATAGCTTAGGGCAATATATCTATGAAACTTATGGAGATACTT
GGGCAGGAGTAGAAGCCATAATAAGAATTCTGCAACAACTGCTGTTTATTCATTTCAGAATTGGGTGTCAACATAGCAGA
ATAGGCATT------ATCCCACGG------AGGCCA---------AGAAATGGAGCCAGTAGATCCTAG
>FJ496082/B/US/2005/04013396_0_flF3
ATGGAACAAGCCCCGGAAGACCAAGGGCCACAGAGAGAGCCATTCAATGAATGGACACTAGAGCTTTTAGAGGAACTTAA
GAATGAAGCTGTGAGACATTTTCCTAGGGTGTGGCTCCATAGCTTAGGGCAATATATCTATGAAACTTATGGAGATACTT
GGGCAGGAGTAGAAGCCATAATAAGAATTCTGCAACAACTGCTGTTTATTCATTTCAGAATTGGGTGTCAACATAGCAGA
ATAGGCATT------ATCCCACGG------AGGCCA---------AGAAATGGAGCCAGTAGATCCTAG
>FJ496083/B/US/2005/04013396_0_flF4
ATGGAACAAGCCCCGGAAGACCAAGGGCCACAGAGAGAGCCATTCAATGAATGGACACTAGAGCTTTTAGAGGAACTTAR
GAATGAAGCTGTGAGACATTTTCCTAGGGTGTGGCTCCATAGCTTAGGGCAATATATCTATGAAACTTATGGAGATACTT
GGGCAGGAGTAGAAGCCATAATAAGAATTCTGCAACAACTGCTGTTTATTCATTTCAGAATTGGGTGTCAACATAGCAGA
ATAGGCATT------ATCCCACGG------AGGCCA---------AGAAATGGAGCCAGTAGATCCTAG
>FJ496084/B/US/2005/04013396_0_flG7
ATGGAACAAGCCCCGGAAGACCAAGGGCCACAGAGAGAGCCATTCAATGAATGGACACTAGAGCTTTTAGAGGAACTTAA
GAATGAAGCTGTGAGACATTTTCCTAGGGTGTGGCTCCATAGCTTAGGGCAATATATCTATGAAACTTATGGAGATACTT
GGGCAGGAGTAGAAGCCATAATAAGAATTCTGCAACAACTGCTGTTTATTCATTTCAGAATTGGGTGTCAACATAGCAGA
ATAGGCATT------ATCCCACGG------AGGCCA---------AGAAATGGAGCCAGTAGATCCTAG
>FJ496085/B/US/2005/04013396_0_flG8
ATGGAACAAGCCCCGGAAGACCAAGGGCCACAGAGAGAGCCATTCAATGAATGGACACTAGAGCTTTTAGAGGAACTTAA
GAATGAAGCTGTGAGACATTTTCCTAGGGTGTGGCTCCATAGCTTAGGGCAATATATCTATGAAACTTATGGAGATACTT
GGGCAGGAGTAGAAGCCATAATAAGAATTCTGCAACAACTGCTGTTTATTCATTTCAGAATTGGGTGTCAACATAGCAGA
ATAGGCATT------ATCCCACGG------AGGCCA---------AGAAATGGAGCCAGTAGATCCTAG
>FJ496145/B/US/1991/SUMA_flC5
ATGGAACAAGCCCCAGAAGACCAAGGGCCACAGAGGGAGCCATACAATGCATGGACACTAGAACTTTTAGAGGAGCTTAA
GAATGAAGCTGTTAGACATTTTCCTAGGCCATGGCTCCATAGCTTAGGGCAATATATCTATGAAACCTATGGAGATACTT
GGGCAGGAGTGGAGGCCATAATAAGAATCCTGCAACAACTGCTGTTTATTCATTTCAGAATTGGGTGCCGACATAGCAGA
ATAGGCATT------ACTCCACAG---AGGAGAGCA---------AGAAATGGAGCCAGTAGATCCTAA
>FJ496146/B/US/1991/SUMA_flC7
ATGGAACAAGCCCCAGAAGACCAAGGGCCACAGAGGGAGCCATACAATGCATGGACACTAGAACTTTTAGAGGAGCTTAA
GAATGAAGCTGTTAGACATTTTCCTAGGCCATGGCTCCATAGCTTAGGGCAATATATCTATGAAACCTATGGAGATACTT
GGGCAGGAGTGGAGGCCATAATAAGAATCCTGCAACAACTGCTGTTTATTCATTTCAGAATTGGGTGCCGACATAGCAGA
ATAGGCATT------ACTCCACAG---AGGAGAGCA---------AGAAATGGAGCCAGTAGATCCTAA
>FJ496147/B/US/1991/SUMA_flD10
ATGGAACAAGCCCCAGAAGACCAAGGGCCACAGAGGGAGCCATACAATGCATGGACACTAGAACTTTTAGAGGAGCTTAA
GAATGAAGCTGTTAGACATTTTCCTAGGCCATGGCTCCATAGCTTAGGGCAATATATCTATGAAACCTATGGAGATACTT
GGGCAGGAGTGGAGGCCATAATAAGAATCCTGCAACAACTGCTGTTTATTCATTTCAGAATTGGGTGCCGACATAGCAGA
ATAGGCATT------ACTCCACAG---AGGAGAGCA---------AGAAATGGAGCCAGTAGATCCTAA
>FJ496148/B/US/1991/SUMA_flD3
ATGGAACAAGCCCCAGAAGACCAAGGGCCACAGAGGGAGCCATACAATGCATGGACACTAGAACTTTTAGAGGAGCTTAA
GAATGAAGCTGTTAGACATTTTCCTAGGCCATGGCTCCATAGCTTAGGGCAATATATCTATGAAACCTATGGAGATACTT
GGGCAGGAGTGGAGGCCATAATAAGAATCCTGCAACAACTGCTGTTTATTCATTTCAGAATTGGGTGCCGACATAGCAGA
ATAGGCATT------ACTCCACAG---AGGAGAGCA---------AGAAATGGAGCCAGTAGATCCTAA
>FJ496149/B/US/1991/SUMA_flE5
ATGGAACAAGCCCCAGAAGACCAAGGGCCACAGAGGGAGCCATACAATGCATGGACACTAGAACTTTTAGAGGAGCTTAA
GAATGAAGCTGTTAGACATTTTCCTAGGCCATGGCTCCATAGCTTAGGGCAATATATCTATGAAACCTATGGAGATACTT
GGGCAGGAGTGGAGGCCATAATAAGAATCCTGCAACAACTGCTGTTTATTCATTTCAGAATTGGGTGCCGACATAGCAGA
ATAGGCATT------ACTCCACAG---AGGAGAGCA---------AGAAATGGAGCCAGTAGATCCTAA
>FJ496150/B/US/1991/SUMA_flE7
ATGGAACAAGCCCCAGAAGACCAAGGGCCACAGAGGGAGCCATACAATGCATGGACACTAGAACTTTTAGAGGAGCTTAA
GAATGAAGCTGTTAGACATTTTCCTAGGCCATGGCTCCATAGCTTAGGGCAATATATCTATGAAACCTATGGAGATACTT
GGGCAGGAGTGGAGGCCATAATAAGAATCCTGCAACAACTGCTGTTTATTCATTTCAGAATTGGGTGCCGACATAGCAGA
ATAGGCATT------ACTCCACAG---AGGAGAGCA---------AGAAATGGAGCCAGTAGATCCTAA
>FJ496151/B/US/2001/TRJO_flA1
ATGGAACAAGCCCCAGAAGACCAAGGGCCGCAGAGGGAACCATATCATGAATGGGCACTAGAACTTTTAGAGGAGCTTAA
GAATGAAGCTGTTAGACATTTTCCTAGGATGTGGCTTCATGGCTTAGGGCAATATATCTATGAAACTTATGGGGATACTT
GGGCAGGAGTGGAAGCCTTAATAACAATGCTGCAACGACTGCTGTTTACTCATTTCAGAATTGGGTGCCGACATAGCAGA
ATAGGCATT------TCTCCACAG---AGGAGWGCA---------AGGAATGGAGCCCGTAGATCCTAG
>FJ496152/B/US/2001/TRJO_flA2
ATGGAACAAGCCCCAGAAGACCAAGGGCCGCAGAGGGAACCATATCATGAATGGGCACTAGAACTTTTAGAGGAGCTTAA
GAATGAAGCTGTTAGACATTTTCCTAGGATGTGGCTTCATGGCTTAGGGCAATATATCTATGAAACTTATGGGGATACTT
GGGCAGGAGTGGAAGYCTTAATAACAATGCTGCAACGACTGCTGTTTACTCATTTCAGAATTGGGTGCCGACATAGCAGA
ATAGGCATT------TCTCCACAG---AGGAGAGCA---------AGGAATGGAGCCCGTAGATCCTAG
>FJ496153/B/US/2001/TRJO_flA9
ATGGAACAAGCCCCAGAAGACCAAGGGCCGCAGAGGGAACCATATCATGAATGGGCACTAGAACTTTTAGAGGAGCTTAA
GAATGAAGCTGTTAGACATTTTCCTAGGATGTGGCTTCATGGCTTAGGGCAATATATCTATGAAACTTATGGGGATACTT
GGGCAGGAGTGGAAGCCTTAATAACAATGCTGCAACGACTGCTGTTTACTCATTTCAGAATTGGGTGCCGACATAGCAGA
ATAGGCATT------TCTCCACAG---AGGAGAGCA---------AGGAATGGAGCCCGTAGATCCTAG
>FJ496154/B/US/2001/TRJO_flB1
ATGGAACAAGCCCCAGAAGACCAAGGGCCGCAGAGGGAACCATATCATGAATGGGCACTAGAACTTTTAGAGGAGCTTAA
GAATGAAGCTGTTAGACATTTTCCTAGGATGTGGCTTCATGGCTTAGGGCAATATATCTATGAAACTTATGGGGATACTT
GGGCAGGAGTGGAAGCCTTAATAACAATGCTGCAACGACTGCTGTTTACTCATTTCAGAATTGGGTGCCGACATAGCAGA
ATAGGCATT------TCTCCACAG---AGGAGAGCA---------AGGAATGGAGCCCGTAGATCCTAG
>FJ496155/B/US/2001/TRJO_flC6
ATGGAACAAGCCCCAGAAGACCAAGGGCCGCAGAGGGAACCATATCATGAATGGGCACTAGAACTTTTAGAGGAGCTTAA
GAATGAAGCTGTTAGACATTTTCCTAGGATGTGGCTTCATGGCTTAGGGCAATATATCTATGAAACTTATGGGGATACTT
GGGCAGGAGTGGAAGCCTTAATAACAATGCTGCAACGACTGCTGTTTACTCATTTCAGAATTGGGTGCCGACATAGCAGA
ATAGGCATT------TCTCCACAG---AGGAGAGCA---------AGGAATGGAGCCCGTAGATCCTAG
>FJ496156/B/US/2001/TRJO_flC9
ATGGAACAAGCCCCAGAAGACCAAGGGCCGCAGAGGGAACCATATCATGAATGGGCACTAGAACTTTTAGAGGAGCTTAA
GAATGAAGCTGTTAGACATTTTCCTAGGATGTGGCTTCATGGCTTAGGGCAATATATCTATGAAACTTATGGGGATACTT
GGGCAGGAGTGGAAGCCTTAATAACAATGCTGCAACGACTGCTGTTTACTCATTTCAGAATTGGGTGCCGACATAGCAGA
ATAGGCATT------TCTCCACAG---AGGAGAGCA---------AGGAATGGAGCCCGTAGATCCTAG
>FJ496157/B/US/2001/TRJO_flD3
ATGGAACAAGCCCCAGAAGACCAAGGGCCGCAGAGGGAACCATATCATGAATGGGCACTAGAACTTTTAGAGGAGCTTAA
GAATGAAGCTGTTAGACATTTTCCTAGGATGTGGCTTCATGGCTTAGGGCAATATATCTATGAAACTTATGGGGATACTT
GGGCAGGAGTGGAAGCCTTAATAACAATGCTGCAACGACTGCTGTTTACTCATTTCAGAATTGGGTGCCGACATAGCAGA
ATAGGCATT------TCTCCACAG---AGGAGAGCA---------AGGAATGGAGCCCGTAGATCCTAG
>FJ496158/B/US/1990/WEAU_flA11
ATGGAACAAGCCCCAGAAGACCAAGGGCCACAGAGGGAGCCATACAATGAATGGACACTAGAGCTTTTAGAGGAACTTAA
GAGTGAAGCTGTTAGACATTTTCCTAGGGTATGGCTCCATAGCTTAGGACAACATATCTATGAAACTTATGGGGATACTT
GGACAGGAGTGGAAGCCATAATAAGAATCCTGCAACAACTGCTGTTTATTCATTTCAGAATTGGGTGTCGACATAGCAGA
ATAGGCATT------ACTCCACAG---AGAAGAGCA---------AGAAATGGAGCCAGTAGATCATAG
>FJ496159/B/US/1990/WEAU_flE1
ATGGAACAAGCCCCAGAAGACCAAGGGCCACAGAGGGAGCCATACAATGAATGGACACTAGAGCTTTTAGAGGAACTTAA
GAGTGAAGCTGTTAGACATTTTCCTAGGGTATGGCTCCATAGCTTAGGACAACATATCTATGAAACTTATGGGGATACTT
GGACAGGAGTGGAAGCCATAATAAGAATCCTGCAACAACTGCTGTTTATTCATTTCAGAATTGGGTGTCGACATAGCAGA
ATAGGCATT------ACTCCACAG---AGAAGAGCA---------AGAAATGGAGCCAGTAGATCATAG
>FJ496160/B/US/1990/WEAU_flE3
ATGGAACAAGCCCCAGAAGACCAAGGGCCACAGAGGGAGCCATACAATGAATGGACACTAGAGCTTTTAGAGGAACTTAA
GAGTGAAGCTGTTAGACATTTTCCTAGGGTATGGCTCCATAGCTTAGGACAACATATCTATGAAACTTATGGGGATACTT
GGACAGGAGTGGAAGCCATAATAAGAATCCTGCAACAACTGCTGTTTATTCATTTCAGAATTGGGTGTCGACATAGCAGA
ATAGGCATT------ACTCCACAG---AGAAGAGCA---------AGAAATGGAGCCAGTAGATCATAG
>FJ496161/B/US/1990/WEAU_flE8
ATGGAACAAGCCCCAGAAGACCAAGGGCCACAGAGGGAGCCATACAATGAATGGACACTAGAGCTTTTAGAGGAACTTAA
GAGTGAAGCTGTTAGACATTTTCCTAGGGTATGGCTCCATAGCTTAGGACAACATATCTATGAAACTTATGGGGATACTT
GGACAGGAGTGGAAGCCATAATAAGAATCCTGCAACAACTGCTGTTTATTCATTTCAGAATTGGGTGTCGACATAGCAGA
ATAGGCATT------ACTCCACAG---AGAAGAGCA---------AGAAATGGAGCCAGTAGATCATAG
>FJ496162/B/US/1990/WEAU_flF2
ATGGAACAAGCCCCAGAAGACCAAGGGCCACAGAGGGAGCCATACAATGAATGGACACTAGAGCTTTTAGAGGAACTTAA
GAGTGAAGCTGTTAGACATTTTCCTAGGGTATGGCTCCATAGCTTAGGACAACATATCTATGAAACTTATGGGGATACTT
GGACAGGAGTGGAAGCCATAATAAGAATCCTGCAACAACTGCTGTTTATTCATTTCAGAATTGGGTGTCGACATAGCAGA
ATAGGCATT------ACTCCACAG---AGAAGAGCA---------AGAAATGGAGCCAGTAGATCATAG
>FJ496163/B/US/1990/WEAU_flF5
ATGGAACAAGCCCCAGAAGACCAAGGGCCACAGAGGGAGCCATACAATGAATGGACACTAGAGCTTTTAGAGGAACTTAA
GAGTGAAGCTGTTAGACATTTTCCTAGGGTATGGCTCCATAGCTTAGGACAACATATCTATGAAACTTATGGGGATACTT
GGACAGGAGTGGAAGCCATAATAAGAATCCTGCAACAACTGCTGTTTATTCATTTCAGAATTGGGTGTCGACATAGCAGA
ATAGGCATT------ACTCCACAG---AGAAGAGCA---------AGAAATGGAGCCAGTAGATCATAG
>FJ496164/B/US/1990/WEAU_flF6
ATGGAACAAGCCCCAGAAGACCAAGGGCCACAGAGGGAGCCATACAATGAATGGACACTAGAGCTTTTAGAGGAACTTAA
GAGTGAAGCTGTTAGACATTTTCCTAGGGTATGGCTCCATAGCTTAGGACAACATATCTATGAAACTTATGGGGATACTT
GGACAGGAGTGGAAGCCATAATAAGAATCCTGCAACAACTGCTGTTTATTCATTTCAGAATTGGGTGTCGACATAGCAGA
ATAGGCATT------ACTCCACAG---AGAAGAGCA---------AGAAATGGAGCCAGTAGATCATAG
>FJ496165/B/US/1990/WEAU_flF7
ATGGAACAAGCCCCAGAAGACCAAGGGCCACAGAGGGAGCCATACAATGAATGGACACTAGAGCTTTTAGAGGAACTTAA
GAGTGAAGCTGTTAGACATTTTCCTAGGGTATGGCTCCATAGCTTAGGACAACATATCTATGAAACTTATGGGGATACTT
GGACAGGAGTGGAAGCCATAATAAGAATCCTGCAACAACTGCTGTTTATTCATTTCAGAATTGGGTGTCGACATAGCAGA
ATAGGCATT------ACTCCACAG---AGAAGAGCA---------AGAAATGGAGCCAGTAGATCATAG
>FJ496166/B/US/1990/WEAU_flF9
ATGGAACAAGCCCCAGAAGACCAAGGGCCACAGAGGGAGCCATACAATGAATGGACACTAGAGCTTTTAGAGGAACTTAA
GAGTGAAGCTGTTAGACATTTTCCTAGGGTATGGCTCCATAGCTTAGGACAACATATCTATGAAACTTATGGGGATACTT
GGACAGGAGTGGAAGCCATAATAAGAATCCTGCAACAACTGCTGTTTATTCATTTCAGAATTGGGTGTCGACATAGCAGA
ATAGGCATT------ACTCCACAG---AGAAGAGCA---------AGAAATGGAGCCAGTAGATCATAG
>FJ496167/B/US/2000/WITO_flA1
ATGGAACAAGCCCCAGAGGACCAAGGGTCGCAGAGGGAGCCATACAATGAATGGACACTAGAGCTTTTAGAGGAGCTTAA
GAATGAAGCTGTTAGACATTTTCCTAGGGTATGGCTCCATAACTTAGGACAATATATCTATGAAACTTATGGGGATACTT
GGGCAGGAGTGGAAGCCATAATAAGAATTCTGCAACAACTGCTGTTTATTCATTTCAGAATTGGGTGTCAACATAGCAGA
ATAGGCATT------ATTCGACAG---AGGAGAACA---------AGAAATGGAGCCAGTAGATCCTAG
>FJ496168/B/US/2000/WITO_flA2
ATGGAACAAGCCCCAGAGGACCAAGGGTCGCAGAGGGAGCCATACAATGAATGGACACTAGAGCTTTTAGAGGAGCTTAA
GAGTGAAGCTGTTAGACATTTTCCTAGGGTATGGCTCCATAACTTAGGACAATATATCTATGAAACTTATGGGGATACTT
GGGCAGGAGTGGAAGCCATAATAAGAATTCTGCAACAACTGCTGTTTATTCATTTCAGAATTGGGTGTCAACATAGCAGA
ATAGGCATT------ATTCGACAG---AGGAGAACA---------AGAAATGGAGCCAGTAGATCCTAG
>FJ496169/B/US/2000/WITO_flB3
ATGGAACAAGCCCCAGAGGACCAAGGGTCGCAGAGGGAGCCATACAATGAATGGACACTAGAGCTTTTAGAGGAGCTTAA
GAGTGAAGCTGTTAGACATTTTCCTAGGGTATGGCTCCATAACTTAGGACAATATATCTATGAAACTTATGGGGATACTT
GGGCAGGAGTGGAAGCCATAATAAGAATTCTGCAACAACTGCTGTTTATTCATTTCAGAATTGGGTGTCAACATAGCAGA
ATRGGCATT------ATTCGACAG---AGGAGAACA---------AGAAATGGAGCCAGTAGATCCTAG
>FJ496170/B/US/2000/WITO_flC1
ATGGAACAAGCCCCAGAGGACCAAGGGTCGCAGAGGGAGCCATACAATGAATGGACACTAGAGCTTTTAGAGGAGCTTAA
GAGTGAAGCTGTTAGACATTTTCCTAGGGTATGGCTCCATAACTTAGGACAATATATCTATGAAACTTATGGGGATACTT
GGGCAGGAGTGGAAGCCATAATAAGAATTCTGCAACAACTGCTGTTTATTCATTTCAGAATTGGGTGTCAACATAGCAGA
ATAGGCATT------ATTCGACAG---AGGAGAACA---------AGAAATGGAGCCAGTAGATCCTAG
>FJ496171/B/US/2000/WITO_flC10
ATGGAACAAGCCCCAGAGGACCAAGGGTCGCAGAGGGAGCCATACAATGAATGGACACTAGAGCTTTTAGAGGAGCTTAA
GAGTGAAGCTGTTAGACATTTTCCTAGGGTATGGCTCCATAACTTAGGACAATATATCTATGAAACTTATGGGGATACTT
GGGCAGGAGTGGAAGCCATAATAAGAATTCTGCAACAACTGCTGTTTATTCATTTCAGAATTGGGTGTCAACATAGCAGA
ATAGGCATT------ATTCGACAG---AGGAGAACA---------AGAAATGGAGCCAGTAGATCCTAG
>FJ496172/B/US/2000/WITO_flC3
ATGGAACAAGCCCCAGAGGACCAAGGGTCGCAGAGGGAGCCATACAATGAATGGACACTAGAGCTTTTAGAGGAGCTTAA
GAGTGAAGCTGTTAGACATTTTCCTAGGGTATGGCTCCATAACTTAGGACAATATATCTATGAAACTTATGGGGATACTT
GGGCAGGAGTGGAAGCCATAATAAGAATTCTGCAACAACTGCTGTTTATTCATTTCAGAATTGGGTGTCAACATAGCAGA
ATAGGCATT------ATTCGACAG---AGGAGAACA---------AGAAATGGAGCCAGTAGATCCTAG
>FJ496174/B/US/2000/WITO_flC9
ATGGAACAAGCCCCAGAGGACCAAGGGWCGCAGAGGGAGCCATACAATGAATGGACACTAGAGCTTTTAGAGGAGCTTAA
GAGTGAAGCTGTTAGACATTTTCCTAGGGTATGGCTCCATAACTTAGGACAATATATCTATGAAACTTATGGGGATACTT
GGGCAGGAGTGGAAGCCATAATAAGAATTCTGCAACAACTGCTGTTTATTCATTTCAGAATTGGGTGTCAACATAGCAGA
ATAGGCATT------ATTCGACAG---AGGAGAACA---------AGAAATGGAGCCAGTAGATCCTAG
>FJ496175/B/US/2000/WITO_flD5
ATGGAACAAGCCCCAGAGGACCAAGGGTCGCAGAGGGAGCCATACAATGAATGGACACTAGAGCTTTTAGAGGAGCTTAA
GAGTGAAGCTGTTAGACATTTTCCTAGGGTATGGCTCCATAACTTAGGACAATATATCTATGAAACTTATGGGGATACTT
GGGCAGGAGTGGAAGCCATAATAAGAATTCTGCAACAACTGCTGTTTATTCATTTCAGAATTGGGTGTCAACATAGCAGA
ATAGGCATT------ATTCGACAG---AGGAGAACA---------AGAAATGGAGCCAGTAGATCCTAG
>FJ496176/B/US/2000/WITO_flE1
ATGGAACAAGCCCCAGAGGACCAAGGGTCGCAGAGGGAGCCATACAATGAATGGACACTAGAGCTTTTAGAGGAGCTTAA
GAGTGAAGCTGTTAGACATTTTCCTAGGGTATGGCTCCATAACTTAGGACAATATATCTATGAAACTTATGGGGATACTT
GGGCAGGAGTGGAAGCCATAATAAGAATTCTGCAACAACTGCTGTTTATTCATTTCAGAATTGGGTGTCAACATAGCAGA
ATAGGCATT------ATTCGACAG---AGGAGAACA---------AGAAATGGAGCCAGTAGATCCTAG
>FJ496177/B/US/2000/WITO_flE10
ATGGAACAAGCCCCAGAGGACCAAGGGTCGCAGAGGGAGCCATACAATGAATGGACACTAGAGCTTTTAGAGGAGCTTAA
GAGTGAAGCTGTTAGACATTTTCCTAGGGTATGGCTCCATAACTTAGGACAATATATCTATGAAACTTATGGGGATACTT
GGGCAGGAGTGGAAGCCATAATAAGAATTCTGCAACAACTGCTGTTTATTCATTTCAGAATTGGGTGTCAACATAGCAGA
ATAGGCATT------ATTCGACAG---AGGAGAACA---------AGAAATGGAGCCAGTAGATCCTAG
>FJ496178/B/US/2000/WITO_flE11
ATGGAACAAGCCCCAGAGGACCAAGGGTCGCAGAGGGAGCCATACAATGAATGGACACTAGAGCTTTTAGAGGAGCTTAA
GAGTGAAGCTGTTAGACATTTTCCTAGGGTATGGCTCCATAACTTAGGACAATATATCTATGAAACTTATGGGGATACTT
GGGCAGGAGTGGAAGCCATAATAAGAATTCTGCAACAACTGCTGTTTATTCATTTCAGAATTGGGTGTCAACATAGCAGA
ATAGGCATT------ATTCGACAG---AGGAGAACA---------AGAAATGGAGCCAGTAGATCCTAG
>FJ496179/B/US/2000/WITO_flE2
ATGGAACAAGCCCCAGAGGACCAAGGGTCGCAGAGGGAGCCATACAATGAATGGACACTAGAGCTTTTAGAGGAGCTTAA
GAGTGAAGCTGTTAGACATTTTCCTAGGGTATGGCTCCATAACTTAGGACAATATATCTATGAAACTTATGGGGATACTT
GGGCAGGAGTGGAAGCCATAATAAGAATTCTGCAACAACTGCTGTTTATTCATTTCAGAATTGGGTGTCAACATAGCAGA
ATAGGCATT------ATTCGACAG---AGGAGAACA---------AGAAATGGAGCCAGTAGATCCTAG
>FJ496180/B/US/2000/WITO_flE3
ATGGAACAAGCCCCAGAGGACCAAGGGTCGCAGAGGGAGCCATGCAATGAATGGACACTAGAGCTTTTAGAGGAGCTTAA
GAGTGAAGCTGTTAGACATTTTCCTAGGGTATGGCTCCATAACTTAGGACAATATATCTATGAAACTTATGGGGATACTT
GGGCAGGAGTGGAAGCCATAATAAGAATTCTGCAACAACTGCTGTTTATTCATTTCAGAATTGGGTGTCAACATAGCAGA
ATAGGCATT------ATTCGACAG---AGGAGAACA---------AGAAATGGAGCCAGTAGATCCTAG
>FJ496181/B/US/2000/WITO_flF2
ATGGAACAAGCCCCAGAGGACCAAGGGTCGCAGAGGGAGCCATACAATGAATGGACACTAGAGCTTTTAGAGGAGCTTAA
GAGTGAAGCTGTTAGACATTTTCCTAGGGTATGGCTCCATAACTTAGGACAATATATCTATGAAACTTATGGGGATACTT
GGGCAGGAGTGGAAGCCATAATAAGAATTCTGCAACAACTGCTGTTTATTCATTTCAGAATTGGGTGTCAACATAGCAGA
ATAGGCATT------ATTCGACAG---AGGAGAACA---------AGAAATGGAGCCAGTAGATCCTAG
>FJ496182/B/US/2000/WITO_flF4
ATGGAACAAGCCCCAGAGGACCAAGGGTCGCAGAGGGAGCCATACAATGAATGGACACTAGAGCTTTTAGAGGAGCTTAA
GAGTGAAGCTGTTAGACATTTTCCTAGGGTATGGCTCCATAACTTAGGACAATATATCTATGAAACTTATGGGGATACTT
GGGCAGGAGTGGAAGCCATAATAAGAATTCTGCAACAACTGCTGTTTATTCATTTCAGAATTGGGTGTCAACATAGCAGA
ATAGGCATT------ATTCGACAG---AGGAGAACA---------AGAAATGGAGCCAGTAGATCCTAG
>FJ496184/B/US/2000/WITO_flH3
ATGGAACAAGCCCCAGAGGACCAAGGGTCGCAGAGGGAGCCATACAATGAATGGACACTAGAGCTTTTAGAGGAGCTTAA
GAGTGAAGCTGTTAGACATTTTCCTAGGGTATGGCTCCATAACTTAGGACAATATATCTATGAAACTTATGGGGATACTT
GGGCAGGAGTGGAAGCCATAATAAGAATTCTGCAACAACTGCTGTTTATTCATTTCAGAATTGGGTGTCAACATAGCAGA
ATAGGCATT------ATTCGACAG---AGGAGAACA---------AGAAATGGAGCCAGTAGATCCTAG
>FJ647145/B/ZA/1985/R84
ATGGAACAAGCCCCAGAAGACCAAGGGCCACAGAGGGAGCCATACAATGAATGGACACTAGAGCTTTTAGAGGAGCTTAA
GAATGAAGCTGTTAGACACTTTCCTAGGATCTGGCTCCATGGATTAGGGCAACATATCTATGAAACATATGGGGATACTT
GGGCAGGAGTGGAAGCCATAATAAGAATTTTGCAACAACTGCTGTTTATTCATTTCAGAATTGGGTGTCGCCATAGCAGA
ATAGGCATT------ACTCTACAG---AGAAGAGCA---------AGAAATGGAGCCAGTAGATCCTAG
>FJ670524/B/ES/2008/X2400-3
ATGGAACAAACCCCAGAAGACCAAGGACCACAGAGGGAGCCAAACAATGAATGGACAATAGAGCTTTTAGAGGAGCTTAA
GAGAGAAGCTGTTAGACATTTTCCTAGGCCATGGCTTCATAGCTTAGGGCAATATATCTATGAAACTTATGGAGATACCT
GGACAGGAGTGGAAGCCATAATAAGAATTCTGCAACAACTGCTGTTTATTCATTTCAGGATTGGGTGTCAACATAGCAGA
ATAGGCATT------ATTCGACAG---AGGAGAGCA---------AGAAATGGAGCCAGTAGATCCTAG
>FJ670525/B/ES/2008/X2425-2
ATGGAACGAGTCCCAGAAGACCAGGGACCACAGAGAGAGCCATACAATCAATGGACACTAGAACTTTTGGAAGAACTTAA
GAGTGAAGCTGTTAGACATTTTCCTAGGATCTGGCTTCAGGGCTTAGGGCAACATATCTATGAAACTTATGGGGATACTT
GGGCAGGAGTGGAAGCMATAATAAGAATTCTGCAACAACTGCTGTTTATTCATTTCAGAATTGGGTGTCAACATAGCAGA
ATAGGCGTTGAC---CTCCGACAG---AGGAGAGCA---------AGGAATGGATCCAGTAGATCCTAG
>FJ670531/B/ES/2008/P2008
ATGGAACAAGCCCCAGAAGACCAAGGGCCACAGAGGGAGCCATACAATGAATGGGCACTAGAGCTTTTAGAGGAGCTTAA
GAGTGAAGCTGTTAGACATTTTCCTAGAATATGGCTCCATGGCTTAGGACAACATATCTATGAAACTTATGGGGATACTT
GGGCAGGAGTGGAAGCCATAATAAGAATTTTGCAACAACTGTTGTTTATTCATTTCAGAATTGGGTGTCGACATAGCAGA
ATAGGCATT------ATTCAACAA---AGGAGAGCA---------AGAAATGGAGCCAGTAGATCCTAG
>FJ694790/B/DK/2007/PMVL_011
ATGGAACAAGCCCCAGAAGACCAAGGGCCACAGAGAGAGCCATACAATGAGTGGACACTAGAACTATTAGAGGAGCTTAA
GAATGAAGCTGTTAGACATTTTCCTAGGCCATGGCTCCATAGCTTAGGGCAATATATCTATGAAACTTATGGGGATACTT
GGACAGGAGTGGAGGCCTTACTAAGAGTTCTGCAACAACTGCTGTTTATTCATTTCAGAATTGGGTGTCAACATAGCAGA
ATAGGCATC------TTGCGACAG---AGGAGAGGA---------AGAAATGGAGCCAGTAGATCCTAG
>FJ853620/B/ES/2008/P2021-3
ATGGAACAAGCCCCAGAGGACCAAGGGCCACAGAGGGAGCCATACAATGAATGGGCACTAGAGCTTTTAGAAGAGCTTAA
GAATGAAGCTGTCAGACATTTTCCCAGGGTATGGCTCCATAGCTTAGGGCAATTTATTTATGACACTTATGGAGATACTT
GGACAGGGGTGGAAGCCATAATAAGAATTCTGCAGCAACTGCTGTTTATCCATTTCAGAATTGGGTGTCAACATAGCAGA
ATAGGCATT------GTTCGACAG---AGGAGAACA---------AGAAATGGATCCAGTAGATCCTAA
>FJ853622/B/ES/2008/X2510_2
ATGGAACAAGCCCCAGAAGACCAAGGGCCACAGAGGGAACCATACAATGAATGGACACTAGAGCTTTTAGAAGAGCTTAA
GAATGAAGCTGTTAGACACTTCCCTAGGATATGGCTCCATGGCTTAGGACAACATATCTATGAAACTTATGGGGATACTT
GGGCAGGAGTGGAAGCCATAATAAGAATGCTGCAACAATTGCTGTTTATTCATTTCAGAATTGGGTGTCGACATAGCAGA
ATAGGCATT------ACTCCACAG---AGGAGAGCA---------AGAAATGGATCCAGTAGATCCTAG
>FW555696/B/FR/1985/pNL43_patent
ATGGAACAAGCCCCAGAAGACCAAGGGCCACAGAGGGAGCCATACAATGAATGGACACTAGAGCTTTTAGAGGAACTTAA
GAGTGAAGCTGTTAGACATTTTCCTAGGATATGGCTCCATAACTTAGGACAACATATCTATGAAACTTACGGGGATACTT
GGGCAGGAGTGGAAGCCATAATAAGAATTCTGCAACAACTGCTGTTTATCCATTTCAGAATTGGGTGTCGACATAGCAGA
ATAGGCGTT------ACTCGACAG---AGGAGAGCA---------AGAAATGGAGCCAGTAGATCCTAG
>GQ372988/B/ES/2008/ES_X2515_3
ATGGAACAAGCCCCAGAAGACCAAGGGCCACAGAGGGAACCATACAATGAATGGACACTAGAGCTTCTAGAGGAACTTAA
GAGTGAAGCTGTTAGACATTTTCCTAGGCCATGGCTTCATGGCTTAGGGCAGCATATCTATGAAACTTATGGGGACACTT
GGGCAGGAGTGGAAGCCATAATAAGGATACTGCAACAACTGCTGTTTATTCATTTCARAATTGGATGTCGCCATAGCAGA
ATAGGCATT------ATTCAACAC---AGGAGAGCA---------AGGAATGGAGCCAGTAGATCCTAG
>GQ372990/B/ES/2008/ES_X2556_3
ATGGAACAAGCCCCAGAAGACCAAGGGCCACAGAGGGTGCCATACAATGAATGGACATTAGAACTTTTAGAAGAGCTTAA
GAATGAGGCTGTGAGACATTTTCCTAGAGTATGGCTCCATGGCTTAGGGCAATATATCTATGAAACTTATGGAGATACTT
GGACAGGAGTGGAAGCCATAATAAGAGTTCTGCAACAACTGCTGTTTATTCATTTCAAAATTGGGTGCCGACATAGCAAA
ATAGGCATT------AATCTACAG---AGGAGAGCA---------AGAAATGGAGCCAGTAAACCCTAG
>GQ386779/B/ES/1989/G1p1
ATGGAACAAGCCCCAGAAGACCAAGGGCCACAAAGGGAACCACACAATGAATGGACACTAGAACTTTTAGAGGAGCTCAA
GAATGAAGCTGTTAGACATTTTCCTAGGATATGGCTCCATGGCTTAGGGCAATATATCTATGAAACTTATGGGGATACTT
GGACAGGAGTGGAAGCCATAATAAGAATTCTGCAACAACTGCTGTTTATTCATTTCAGAATTGGGTGTCAACATAGCAGA
ATAGGCATT------CTTCGACGG---AGGAGAGCA---------AGAAATGGAGCCAGTAGATCCTAG
>GQ386780/B/ES/1989/G1p11
ATGGAACAAGCCCCAGAAGACCAAGGGCCACAAAGGGAACCACACAATGAATGGACACTAGAACTTTTAGAGGAGCTCAA
GAATGAAGCTGTTAGACATTTTCCTAGGATATGGCTCCATGGCTTAGGGCAATATATCTATGAAACTTATGGGGATACTT
GGACAGGAGTGGAAGCCATAATAAGAATTCTGCAACAACTGCTGTTTATTCATTTCAGAATTGGGTGTCAACATAGCAGA
ATAGGCATT------CTTCGACGG---AGGAGAGCA---------AGAAATGGAGCCAGTAGATCCTAG
>GQ386781/B/ES/1989/G1_5p11
ATGGAACAAGCCCCAGAAGACCAAGGGCCACAAAGGGAACCACACAATGAATGGACACTAGAACTTTTAGAGGAGCTCAA
GAATGAAGCTGTTAGACATTTTCCTAGGATATGGCTCCATGGCTTAGGGCAATATATCTATGAAACTTATGGGGATACTT
GGACAGGAGTGGAAGCCATAATAAGAATTCTGCAACAACTGCTGTTTATTCATTTCAGAATTGGGTGTCAACATAGCAGA
ATAGGCATT------CTTCGACGG---AGGAGAGCA---------AGAAATGGAGCCAGTAGATCCTAG
>GQ386782/B/ES/1989/G2p1
ATGGAACAAGCCCCAGAAGACCAAGGGCCACAAAGGGAACCACACAATGAATGGACACTAGAACTTTTAGAGGAGCTCAA
GAATGAAGCTGTTAGACATTTTCCTAGGATATGGCTCCATGGCTTAGGGCAATATATCTATGAAACTTATGGGGATACTT
GGACAGGAGTGGAAGCCATAATAAGAATTCTGCAACAACTGCTGTTTATTCATTTCAGAATTGGGTGTCAACATAGCAGA
ATAGGCATT------CTTCGACGG---AGGAGAGCA---------AGAAATGGAGCCAGTAGATCCTAG
>GQ386783/B/ES/1989/G2p11
ATGGAACAAGCCCCAGAAGACCAAGGGCCACAAAGGGAACCACACAATGAATGGACACTAGAACTTTTAGAGGAGCTCAA
GAATGAAGCTGTTAGACATTTTCCTAGGATATGGCTCCATGGCTTAGGGCAATATATCTATGAAACTTATGGGGATACTT
GGACAGGAGTGGAAGCCATAATAAGAATTCTGCAACAACTGCTGTTTATTCATTTCAGAATTGGGTGTCAACATAGCAGA
ATAGGCATT------CTTCGACGG---AGGAGAGCA---------AGAAATGGAGCCAGTAGATCCTAG
>GQ386784/B/ES/1989/I1p1
ATGGAACAAGCCCCAGAAGACCAAGGGCCACAAAGGGAACCATACAATGAATGGACACTAGAACTTTTAGAGGAGCTCAA
GAATGAAGCTGTTAGACATTTTCCTAGGATATGGCTCCATAGCTTAGAGCAACATATCTATGAAACTTATGGAGATACTT
GGGCAGGAGTGGAAGCCATAATAAGAATTCTGCAACAACTGCTGTTTATTCATTTCAGAATTGGGTGTCAACATAGCAGA
ATAGGCATT------CTTCGACGA---AGGAGAGCA---------AGAAATGGAGCCAGTAGATCCTAG
>GQ386785/B/ES/1989/I1p11
ATGGAACAAGCCCCAGAAGACCAAGGGCCACAAAGGGAACCATACAATGAATGGACACTAGAACTTTTAGAGGAGCTCAA
GAATGAAGCTGTTAGACATTTTCCTAGGATATGGCTCCATAGCTTAGAGCAACATATCTATGAAACTTATGGAGATACTT
GGGCAGGAGTGGAAGCCATAATAAGAATTCTGCAACAACTGCTGTTTATTCATTTCAGAATTGGGTGTCAACATAGCAGA
ATAGGCATT------CTTCGACGA---AGGAGAGCA---------AGAAATGGAGCCAGTAGATCCTAG
>GQ386786/B/ES/1989/I5p1
ATGGAACAAGCCCCAGAAGACCAAGGGCCACAAAGGGAACCATACAATGAATGGACACTAGAACTTTTAGAGGAGCTCAA
GAATGAAGCTGTTAGACATTTTCCTAGGATATGGCTCCATAGCTTAGAGCAACATATCTATGAAACTTATGGAGATACTT
GGGCAGGAGTGGAAGCCATAATAAGAATTCTGCAACAACTGCTGTTTATTCATTTCAGAATTGGGTGTCAACATAGCAGA
ATAGGCATT------CTTCGACGA---AGGAGAGCA---------AGAAATGAAGCCAGTAGATCCTAG
>GQ386787/B/ES/1989/I5p11
ATGGAACAAGCCCCAGAAGACCAAGGGCCACAAAGGGAACCATACAATGAATGGACACTAGAACTTTTAGAGGAGCTCAA
GAATGAAGCTGTTAGACATTTTCCTAGGATATGGCTCCATAGCTTAGAGCAACATATCTATGAAACTTATGGAGATACTT
GGGCAGGAGTGGAAGCCATAATAAGAATTCTGCAACAACTGCTGTTTATTCATTTCAGAATTGGGTGTCAACATAGCAGA
ATAGGCATT------CTTCGACGA---AGGAGAGCA---------AGAAATGAAGCCAGTAGATCCTAG
>GQ386792/B/ES/1989/E1_5p1
ATGGAACAAGCCCCAAAAGACCAAGGGCCACAAAGGGAACCATACAATGAATGGACACTAGAACTTTTAGAGGAGCTCAA
GAATGAAGCTGTTAGACATTTTCCTAGGATGTGGCTCCATGGCTTAGGGCAACATATCTATGAAACTTATGGAGATACTT
GGGCAGGAGTGGAAGCCATAATAAGAATTCTGCAACAACTGCTGTTTATTCATTTCAGAATTGGGTGTCAACATAGCAGA
ATAGGCATT------CTTCGACGG---AGGAGAGCA---------AGAAATGGAGCCAGTAGATCCTAG
>GQ386793/B/ES/1989/E1_5p11
ATGGAACAAGCCCCAAAAGACCAAGGGCCACAAAGGGAACCATACAATGAATGGACACTAGAACTTTTAGAGGAGCTCAA
GAATGAAGCTGTTAGACATTTTCCTAGGATGTGGCTCCATGGCTTAGGGCAACATATCTATGAAACTTATGGAGATACTT
GGGCAGGAGTGGAAGCCATAATAAGAATTCTGCAACAACTGCTGTTTATTCATTTCAGAATTGGGTGTCAACATAGCAGA
ATAGGCATT------CTTCGACGG---AGGAGAGCA---------AGAAATGGAGCCAGTAGATCCTAG
>GU177863/B/CN/1999/plwj
ATGGAACAAGCCCCAGAGGACCAAGGGCCACCGAGGGAACCATACAATCAGTGGACACTAGAGCTTTTGGAAGAGCTTAA
GAGGGAAGCTGTTAGACATTTTCCTAGGATATGGCTCCATCAGTTAGGACAACATATCTATGAAACATATGGGGATACTT
GGGCAGGAGTGGAAGCCATAATAAGAATTCTGCAACAACTGCTGTTTATTCATTTCAGAATTGGGTGTCAACATAGCAGA
GTAGGCATT------ACTCGACAG---AGGAGAGCA---------AGAAATGGAGCCAGTAGATCCTAG
>GU362881/B/ES/2009/P2149_3
ATGGAACAAGCCCCGGAAGACCAAGGGCCACAAAGGGAGCCATTCAATGAGTGGACACTAGAGCTTTTAGAGGAGCTTAA
GAGTGAAGCTGTTAGGCATTTTCCTAGGCCATGGCTTCATAACTTAGGACAATACATCTATGCAACCTATGGAGATACTT
GGGCAGGAGTGGAAGCCCTAGTAAGAATTCTGCAACAACTGCTGTTTATTCATTTCAGAATTGGGTGTCACCATAGCAAA
ATAGGCATT------ATTCGACAG---AGAAGAGCA---------AGAAATGGAGCCAGTAGATCCTAA
>GU362883/B/ES/2008/X2555_2
ATGGAACGAGCCCCAGAAGACCAAGGGCCACAGAGGGAACCATACAGTGAATGGACACTAGAGATTTTAGAGGAGCTTAA
GCATGAAGCTGTGAGACACTTTCCTAGGCCATGGCTACATGGTTTAGGACAACACATCTATGAAACTTATGGGGATACTT
GGGCAGGAGTGGAAGCCATAATAAGAATTCTGCAACAACTGCTGTTTATTCATTTCAGAATCGGGTGTCAACATAGCAGA
ATAGGCATT------ACTCGACAG---AGGAGAGCA---------AGAAATGGAGCCAGTAGATCCTAA
>GU362885/B/ES/2009/X2689_2
ATGGAACAAGCCCCGGAAGACCAAGGGCCGCAAAGGGAGCCAAACAATGAATGGACACTAGAGCTTTTAGAGGAACTTAA
AAGTGAAGCTGTCAAACATTTTCCTAGGCCATGGCTGCATGGCTTGGGACAACATATCTATAACACTTATGGGGATACTT
GGGCAGGAGTGGAAGCCTTAATAAGAATGCTGCAACAGCTGCTGTTTATTCATTTCAGAATTGGGTGTCAACATAGCAGG
ATAGGCATC------ATTCGACGG---GGGAGAACA---------AGAAATGGAGCCAGTAGATCCTAG
>GU362886/B/ES/2008/X2574_2
ATGGAACGAGCCCCGGAAGACCAAGGGCCACAAAGGGAGCCATACAATGAATGGACACTAGAACTTTTAGAAGAGCTTAA
GAGAGAAGCTGTTAGACATTTTCCTAGGGGATGGCTGCATGACTTAGGACAACATATCTATGAAACTTATGGAGATACTT
GGGCAGGTGTGGAAGCCATAATCAGAATTCTGCAACAACTGCTGTTTATTCATTTCAGAATTGGGTGTCACCATAGCAGA
ATAGGCATT------ATTCGACAG---AGGAGAACA---------AGAAATGGAGCCAGTAGATCCTAG
>GU647196/B/CN/1999/plwj11_6
ATGGAACAAGCCCCAGAGGACCAAGGGCCACCGAGGGAACCATACAATCAGTGGACACTAGAGCTTTTGGAAGAGCTTAA
GAGGGAAGCTGTTAGACATTTTCCTAGGATATGGCTCCATCAGTTAGGACAACATATCTATGAAACATATGGGGATACTT
GGGCAGGAGTGGAAGCCATAATAAGAATTCTGCAACAACTGCTGTTTATTCATTTCAGAATTGGGTGTCAACATAGCAGA
GTAGGCATT------ACTCGACAG---AGGAGAGCA---------AGAAATGGAGCCAGTAGATCCTAG
>GU647197/B/CN/1999/plwj5_6
ATGGAACAAGCCCCAGAGGACCAAGGGCCACCGAGGGAACCATACAATCAGTGGACACTAGAGCTTTTGGAAGAGCTTAA
GAGGGAAGCTGTTAGACATTTTCCTAGGATATGGCTCCATCAGTTAGGACAACATATCTATGAAACATATGGGGATACTT
GGGCAGGAGTGGAAGCCATAATAAGAATTCTGCAACAACTGCTGTTTATTCATTTCAGAATTGGGTGTCAACATAGCAGA
GTAGGCATT------ACTCGACAG---AGGAGAGCA---------AGAAATGGAGCCAGTAGATCCTAG
>GU647198/B/CN/1999/plwj2_6
ATGGAACAAGCCCCAGAGGACCAAGGGCCACCGAGGGAACCATACAATCAGTGGACACTAGAGCTTTTGGAAGAGCTTAA
GAGGGAAGCTGTTAGACATTTTCCTAGGATATGGCTCCATCAGTTAGGACAACATATCTATGAAACATATGGGGATACTT
GGGCAGGAGTGGAAGCCATAATAAGAATTCTGCAACAACTGCTGTTTATTCATTTCAGAATTGGGTGTCAACATAGCAGA
GTAGGCATT------ACTCGACAG---AGGAGAGCA---------AGAAATGGAGCCAGTAGATCCTAG
>HH978650/B/FR/1983/HXB2_patent
ATGGAACAAGCCCCAGAAGACCAAGGGCCACAGAGGGAGCCACACAATGAATGGACACTAGAGCTTTTAGAGGAGCTTAA
GAATGAAGCTGTTAGACATTTTCCTAGGATTTGGCTCCATGGCTTAGGGCAACATATCTATGAAACTTATGGGGATACTT
GGGCAGGAGTGGAAGCCATAATAAGAATTCTGCAACAACTGCTGTTTATCCATTTCAGAATTGGGTGTCGACATAGCAGA
ATAGGCGTT------ACTCGACAG---AGGAGAGCA---------AGAAATGGAGCCAGTAGATCCTAG
>HI964165/B/FR/1983/HXB2_patent
ATGGAACAAGCCCCAGAAGACCAAGGGCCACAGAGGGAGCCACACAATGAATGGACACTAGAGCTTTTAGAGGAGCTTAA
GAATGAAGCTGTTAGACATTTTCCTAGGATTTGGCTCCATGGCTTAGGGCAACATATCTATGAAACTTATGGGGATACTT
GGGCAGGAGTGGAAGCCATAATAAGAATTCTGCAACAACTGCTGTTTATCCATTTCAGAATTGGGTGTCGACATAGCAGA
ATAGGCGTT------ACTCGACAG---AGGAGAGCA---------AGAAATGGAGCCAGTAGATCCTAG
>HM469975/B/ES/2009/S61_E1_5p21
ATGGAACAAGCCCCAAAAGACCAAGGGCCACAAAGGGAACCATACAATGAATGGACACTAGAACTTTTAGAGGAGCTCAA
GAATGAAGCTGTTAGACATTTTCCTAGGATGTGGCTCCATGGCTTAGGGCAACATATCTATGAAACTTATGGAGATACTT
GGGCAGGAGTGGAAGCCATAATAAGAATTCTGCAACAACTGCTGTTTATTCATTTCAGAATTGGGTGTCAACATAGCAGA
ATAGGCATT------CTTCGACGG---AGGAGAGCA---------AGAAATGGAGCCAGTAGATCCTAG
>HM469977/B/ES/2009/S61_G2p21
ATGGAACAAGCCCCAGAAGACCAAGGGCCACAAAGGGAACCACACAATGAATGGACACTAGAACTTTTAGAGGAGCTCAA
GAATGAAGCTGTTAGACATTTTCCTAGGATATGGCTCCATGGCTTAGGGCAATATATCTATGAAACTTATGGGGATACTT
GGACAGGAGTGGAAGCCATAATAAGAATTCTGCAACAACTGCTGTTTATTCATTTCAGAATTGGGTGTCAACATAGCAGA
ATAGGCATT------CTTCGACGG---AGGAGAGCA---------AGAAATGGAGCCAGTAGATCCTAG
>HM469978/B/ES/2009/S61_G1_5p21
ATGGAACAAGCCCCAGAAGACCAAGGGCCACAAAGGGAACCACACAATGAATGGACACTAGAACTTTTAGAGGAGCTCAA
GAATGAAGCTGTTAGACATTTTCCTAGGATATGGCTCCATGGCTTAGGGCAATATATCTATGAAACTTATGGGGATACTT
GGACAGGAGTGGAAGCCATAATAAGAATTCTGCAACAACTGCTGTTTATTCATTTCAGAATTGGGTGTCAACATAGCAGA
ATAGGCATT------CTTCGACGG---AGGAGAGCA---------AGAAATGGAGCCAGTAGATCCTAG
>HM469979/B/ES/2009/S61_H1_5p21
ATGGAACAAGCCCCAGAAGACCAAGGGCCACAAAGGGAGCCATACAATGAATGGACACTAGAACTTTTAGAGGAGCTCAA
GAATGAAGCTGTTAGACATTTTCCTAGGATATGGCTCCATAGCTTAGGGCAACATATCTATGAAACTTATGGAGATACTT
GGGCAGGAGTGGAAGCCATAATAAGAATTCTGCAACAACCGCTGTTTATTCATTTCAGAATTGGGTGTCAACATAGCAGA
ATAGGCATT------CTTCGACGG---AGGAGAGCA---------AGAAATGGAGCCAGTAGATCCTAG
>HM469980/B/ES/2009/S61_I1p21
ATGGAACAAGCCCCAGAAGACCAAGGGCCACAAAGGGAACCATACAATGAATGGACACTAGAACTTTTAGAGGAGCTCAA
GAATGAAGCTGTTAGACATTTTCCTAGGATATGGCTCCATAGCTTAGAGCAACATATCTATGAAACTTATGGAGATACTT
GGGCAGGAGTGGAAGCCATAATAAGAATTCTGCAACAACTGCTGTTTATTCATTTCAGAATTGGGTGTCAACATAGCAGA
ATAGGCATT------CTTCGACGA---AGGAGAGCA---------AGAAATGGAGCCAGTAGATCCTAG
>HM469981/B/ES/2009/S61_I5p21
ATGGAACAAGCCCCAGAAGACCAAGGGCCACAAAGGGAACCATACAATGAATGGACACTAGAACTTTTAGAGGAGCTCAA
GAATGAAGCTGTTAGACATTTTCCTAGGATATGGCTCCATAGCTTAGAGCAACATATCTATGAAACTTATGGAGATACTT
GGGCAGGAGTGGAAGCCATAATAAGAATTCTGCAACAACTGCTGTTTATTCATTTCAGAATTGGGTGTCAACATAGCAGA
ATAGGCATT------CTTCGACGA---AGGAGAGCA---------AGAAATGAAGCCAGTAGATCCTAG
>HM586187/B/GB/2003/MM33d12p
ATGGAACGAGCCCCAGAAGACCAAGGGCCACAGAGGGAGCCATACCAGGAATGGACACTAGAGCTTTTGGAGGAACTTAA
GAATGAAGCTGTTAAGCATTTCCCTAGGCCATGGCTTCATGGCTTAGGGCAATACATCTATGAAACTTATGGGGATACTT
GGGCAGGAGTGGAAGCCCTAATAAGAGTTCTGCAACAATTGATATTTATCCATTTCAGATTTGGGTGTCAACATAGCAGA
ATAGGCATT------ACTCGACAG---ACGAGAGCA---------AGAAATGGAGCCAGTAGATCCTAG
>HM586193/B/GB/2004/MM39d11p
ATGGAACAAGCCCCAGAAGACCAAGGGCCACAGAGGGAGCCATACAATGAGTGGACACTAGAGCTTTTAGAGGAACTTAA
GCATGAAGCAGTCAGACATTTTCCCAGGGCATGGCTTCATGGCTTAGGGCAGCATATCTATGAAACTTATGGGGATACTT
GGGCAGGAGTGGAAGCCATAATAAGAATTCTGCAACAACTGTTGTTTACTCATTTCAGAATTGGGTGTCGACATAGCAGA
ATAGGCATT------ACTCCACAA---AGGAGAGCA---------AGAAATGGAGCCAGTAGATCCTAG
>HM586198/B/GB/2004/MM42d22_GN1
ATGGAACAAGCCCCAGAAGACCAAGGGCCACAGAGAGAACCATACAATGAATGGACACTAGAGCTTTTAGAGGAGCTTAA
AAATGAAGCTGTCAGACATTTTCCTAGACCTTGGCTTCACGGCTTAGGGCAATATATCTATGAAACTTATGGGGATACCT
GGGCAGGAGTGGAGGCCATAATAAGAATTCTGCAACAACTGCTGTTTGTTCATTTCAGAATTGGGTGTCGACATAGCAGA
ATAGGCATT------ATTCCACAA---AGGAGAACA---------AGAAATGGAGCCAGTAGATCCTAG
>HM586200/B/GB/2004/MM42d92_GN1
ATGGAACAAGCCCCAGAAGACCAAGGGCCACAGAGAGAACCATACAATGAATGGACACTAGAGCTTTTAGAGGAGCTTAA
AAATGAAGCTGTCAGACATTTTCCTAGACCTTGGCTTCACGGCTTAGGGCAATATATCTATGAAACTTATGGGGATACCT
GGGCAGGAGTGGAGGCCATAATAAGAATTCTGCAACAACTGCTGTTTGTTCATTTCAGAATTGGGTGTCGACATAGCAGA
ATAGGCATT------ATTCCACAA---AGGAGAACA---------AGAAATGGAGCCAGTAGATCCTAG
>HM586202/B/GB/2005/MM42d183_GN1
ATGGAACAAGCCCCAGAAGACCAAGGGCCACAGAGAGAACCATACAATGAATGGACACTAGAGCTTTTAGAGGAGCTTAA
AAATGAAGCTGTCAGACATTTTCCTAGACCTTGGCTTCACGGCTTAGGGCAATATATCTATGAAACTTATGGGGATACCT
GGGCAGGAGTGGAGGCCATAATAAGAATTCTGCAACAACTGCTGTTTGTTCATTTCAGAATTGGGTGTCGACATAGCAGA
ATAGGCATT------ATTCCACAA---AGGAGAACA---------AGAAATGGAGCCAGTAGATCCTAG
>HM586204/B/GB/2005/MM42d324_GN1
ATGGAACAAGCCCCAGAAGACCAAGGGCCACAGAGAGAACCATACAATGAATGGACACTAGAGCTTTTAGAGGAGCTTAA
AAATGAAGCTGTCAGACATTTTCCTAGACCTTGGCTTCACGGCTTAGGGCAATATATCTATGAAACTTATGGGGATACCT
GGGCAGGAGTGGAGGCCATAATAAGAATGCTGCAACAACTGCTGTTTATTCATTTCAGAATTGGGTGTCGACATAGCAGA
ATAGGCATT------ATTCCACAA---AGGAGAACA---------AGAAATGGAGCCAGTAGATCCTAG
>HM586206/B/GB/2004/MM43d21_GN1
ATGGAACAAGCCCCAGAAGACCAAGGGCCACAAAGAGAGCCATTTAATGAATGGACACTAGAGCTTTTAGAGGAGCTTAA
GAATGAAGCTGTCAGACATTTTCCTAGGGTCTGGCTCCATGGCTTAGGGCAGCATATCTATGAAACTTATGGGGATACTT
GGACAGGAGTGGAAGCCATAATAAGAATTCTGCAACAACTGCTGTTTATTCATTTCAGAATTGGATGTCAACATAGCAGA
ATAGGCATT------ATTCCACGG---GGAAGAGCA---AGAGCAAGAAATGGAGCCAGTAGATCCTAG
>HM586207/B/GB/2005/MM43d101_GN1
ATGGAACAAGCCCCAGAAGACCAAGGGCCACAAAGAGAGCCATTTAATGAATGGACACTAGAGCTTTTAGAGGAGCTTAA
GAATGAAGCTGTCAGACATTTTCCTAGGGTCTGGCTCCATGGCTTAGGGCAGCATATCTATGAAACTTATGGGGATACTT
GGACAGGAGTGGAAGCCATAATAAGAATTCTGCAACAACTGCTGTTTATTCATTTCAGAATTGGATGTCAACATAGCAGA
ATAGGCATT------ATTCCACGG---GGAAGAGCA---AGAGCAAGAAATGGAGCCAGTAGATCCTAG
>HM586208/B/GB/2005/MM43d228_GN1
ATGGAACAAGCCCCAGAAGACCAAGGGCCACAAAGAGRGCCATTTAATGAATGGACACTAGAGCTTTTAGAGGAGCTTAA
GAATGAAGCTGTCAGACATTTTCCTAGGGTCTGGCTCCATGGCTTAGGGCAGCATATCTATGAAACTTATGGGGATACTT
GGACAGGAGTGGAAGCCATAATAAGAATTCTGCAACAACTGCTGTTTATTCATTTCAGAATTGGATGTCAACATAGCAGA
ATAGGCATT------ATTCCACGG---GGAAGAGCA---AGAGCAAGAAATGGAGCCAGTAGATCCTAG
>HM586209/B/GB/2005/MM43d368_GN1
ATGGAACAAGCCCCAGAAGACCAAGGGCCACAAAGAGAGCCATTTAATGACTGGACACTAGAGCTTTTAGAGGAGCTTAA
GAATGAAGCTGTCAGACACTTTCCCAGGGTCTGGCTCCATGGCTTAGGGCAGCATATCTATGAAACTTATGGGGATACTT
GGACAGGAGTGGAAGCCATAATAAGAATTCTGCAACAACTGCTGTTTATTCATTTCAGAATTGGATGTCAACATAGCAGA
ATAGGCATT------ATTCCACGG---GGAAGAGCA---AGAGCAAGAAATGGAGCCAGTAGATCCTAG
>HM586210/B/GB/2005/MM45d22_GN1
ATGGAACAAGCCCCGGAAGACCAAGGGCCACAGAGGGAGCCATACAATGAATGGACACTAGAGCTTTTAGAGGAGCTTAA
GAATGAAGCTGTTAGACATTTTCCTAGGCCATGGCTCCATGGCCTAGGGCAATATATCTATGAAACTTATGGGGATACTT
GGACAGGAGTGGAAGCCCTGATAAAAATCCTGCAACAACTGCTGTTTATTCATTTCAGAATTGGGTGCCAACATAGCAGA
ATAGGCATT------ATTCAACGG---AGGAGAGCA---------AGAAATGGAGCCAGTAGATCCTAG
>HM586211/B/GB/2005/MM45d87_GN1
ATGGAACAAGCCCCGGAAGACCAAGGGCCACAGAGGGAGCCATACAATGAATGGACACTAGAGCTTTTAGAGGAGCTTAA
GAATGAAGCTGTTAGACATTTTCCTAGGCCATGGCTCCATGGCCTAGGGCAATATATCTATGAAACTTATGGGGATACTT
GGACAGGAGTGGAAGCCCTGATAAAAATCCTGCAACAACTGCTGTTTATTCATTTCAGAATTGGGTGCCAACATAGCAGA
ATAGGCATT------ATTCAACGG---AGGAGAGCA---------AGAAATGGAGCCAGTAGATCCTAG
>HM586212/B/GB/2005/MM45d213_GN1
ATGGAACAAGCCCCGGAAGACCAAGGGCCACAGAGGGAGCCATACAATGAATGGACACTAGAGCTTTTAGAGGAGCTTAA
GAATGAAGCTGTTAGACATTTTCCTAGGCCATGGCTCCATGGCCTAGGGCAATATATCTATGAAACTTATGGGGATACTT
GGACAGGAGTGGAAGCCCTGATAAAAATCCTGCAACAACTGCTGTTTATTCATTTCAGAATTGGGTGCCAACATAGCAGA
ATAGGCGTT------ATTCAACGG---AGGAGAGCA---------AGAAATGGAGCCAGTAGATCCTAG
>HQ215554/B/CN/2008/1106
ATGGAACAAGCCCCAGAGAACCAAGGGTCACAGAGGGAGCCATACAATGCATGGACACTAGAGCTTTTAGAGGAACTTAA
GAATGAAGCTGTTAGGCATTTTCCTAGAACATGGCTTCTTGGCCTAGGACAACATATCTATGAAACTTATGGGGATACTT
GGACAGGAGTGGAAGCCATAGTAAGAATACTACAACAACTGCTGTTTATTCATTTCAGAATTGGCTGTCGACATAGCAGA
ATAGGCATT------ACTCCATAT---AGGAGATCA---------AGAAATGGAGCCGGTAGATCCTAG
>HQ215556/B/CN/2009/1121
ATGGAACAAGCCCCAGAAGATCAAGGGCCACAGAGGGAGCCATACAATGAGTGGACACTAGAACTTTTAGAGGAACTTAA
GAGTGAAGCTGTTAGGCATTTTCCTAGACCATGGCTACATGGCCTAGGACAATATATCTATGAAACTTATGGGGATACTT
GGGCAGGAGTGGAAGCCATAATAAGAATACTACAACAACTGCTGTTCATTCATTTCAGAATTGGATGCCGACATAGCAGA
ATAGGCATT------ACCCTAAAT---AGGAGAGCA---------AGAAATGGAGCCAGTAGATCCTAG
>JA806687/B/FR/1983/HXB2-patent
ATGGAACAAGCCCCAGAAGACCAAGGGCCACAGAGGGAGCCACACAATGAATGGACACTAGAGCTTTTAGAGGAGCTTAA
GAATGAAGCTGTTAGACATTTTCCTAGGATTTGGCTCCATGGCTTAGGGCAACATATCTATGAAACTTATGGGGATACTT
GGGCAGGAGTGGAAGCCATAATAAGAATTCTGCAACAACTGCTGTTTATCCATTTCAGAATTGGGTGTCGACATAGCAGA
ATAGGCGTT------ACTCGACAG---AGGAGAGCA---------AGAAATGGAGCCAGTAGATCCTAG
>JF320003/B/US/2006/502_0341_FL05
ATGGAACAAGCCCCAGAAGACCAAGGGCCACAAAGGGTGCCTTACAACGAGTGGACACTAGAGCTTTTAGAGGAGCTTAA
GAATGAAGCTGTTAGACACTTCCCTAGGGTCTGGCTTCATGGATTAGGGCAACATATCTATGAAACTTATGGAGATACTT
GGACAGGAGTGGAAGCCATAGTGAGAATTCTGCAACAACTGCTGTTTATTCATTTCAGGATTGGGTGTCAACATAGCAGA
ATAGGCATT------ACTCCACAG---AGAAGAACA---------AGAAATGGATCCAGTAGATCCTAA
>JF320005/B/US/2006/502_0341_FL04
ATGGAACAAGCCCCAGAAGACCAAGGGCCACAAAGGGTGCCTTACAACGAGTGGACACTAGAGCTTTTAGAGGAGCTTAA
GAATGAAGCTGTTAGACACTTCCCTAGGGTCTGGCTTCATGGATTAGGGCAACATATCTATGAAACTTATGGAGATACTT
GGACAGGAGTGGAAGCCATAGTGAGAATTCTGCAACAACTGCTGTTTATTCATTTCAGGATTGGGTGTCAACATAGCAGA
ATAGGCATT------ACTCCACAG---AGAAGAACA---------AGAAATGGATCCAGTAGATCCTAA
>JF320006/B/US/2006/502_0341_FL07
ATGGAACAAGCCCCAGAAGACCAAGGGCCACAAAGGGTGCCTTACAACGAGTGGACACTAGAGCTTTTAGAGGAGCTTAA
GAATGAAGCTGTTAGACACTTCCCTAGGGTCTGGCTTCATGGATTAGGGCAACATATCTATGAAACTTATGGAGATACTT
GGACAGGAGTGGAAGCCATAGTGAGAATTCTGCAACAACTGCTGTTTATTCATTTCAGGATTGGGTGTCAACATAGCAGA
ATAGGCATT------ACTCCACAG---AGAAGAACA---------AGAAATGGATCCAGTAGATCCTAA
>JF320008/B/PE/2006/502_0524_FL04
ATGGAACAAGCCCCGGAAGACCAAGGGCCACAGAGGGAACCACACAATGAGTGGACACTAGAACTTTTAGAGGAGCTTAA
GAGTGAAGCTGTTAGACATTTTCCTAGGACATGGCTTCATGGATTAGGGCAACATATCTATGAAACTTATGGGGATACCT
GGGAAGGAGTGGAAGCCATAGTAAGAATTCTGCAACAACTGCTGTTTATTCATTTCAGAATTGGGTGTCGACATAGCAGA
ATAGGCATT------ATTCGACAG---AGGAGAGCA---------AGAAATGGAGCCAGTAGATCCTAA
>JF320009/B/PE/2006/502_0524_FL05
ATGGAACAAGCCCCGGAAGACCAAGGGCCACAGAGGGAACCACACAATGAGTGGACACTAGAACTTTTAGAGGAGCTTAA
GAATGAAGCTGTTAGACATTTTCCTAGGACATGGCTTCATGGATTAGGGCAACATATCTATGAAACTTATGGGGATACCT
GGGAAGGAGTGGAAGCCATAGTAAGAATTCTGCAACAACTGCTGTTTATTCATTTCAGAATTGGGTGTCGACATAGCAGA
ATAGGCATT------ATTCGACAG---AGGAGAGCA---------AGAAATGGAGCCAGTAGATCCTAA
>JF320010/B/PE/2006/502_0524_FL06
ATGGAACAAGCCCCGGAAGACCAAGGGCCACAGAGGGAACCACACAATGAGTGGACACTAGAACTTTTAGAGGAGCTTAA
GAGTGAAGCTGTTAGACATTTTCCTAGGACATGGCTCCATGAATTAGGGCAACATATCTATGAAACTTATGGGGATACCT
GGGAAGGAGTGGAAGCCATAGTAAGAATTCTGCAACAACTGCTGTTTATTCATTTCAGAATTGGGTGTCGACATAGCAGA
ATAGGCATT------ATTCGACAG---AGGAGAGCA---------AGAAATGGAGCCAGTAGATCCTAA
>JF320012/B/PE/2007/502_1399_wg6
ATGGAACAAGCCCCAGAGGACCAAGGGCCACAGAGGGAACCATACAATGCATGGACACTAGAGATTTTAGAGGAGCTTAA
GAGTGAAGCTGTTAGACATTTTCCTAGGCCATGGCTCCAGGGCTTAGGGCAATATATCTATGAAACTTATGGGGATACTT
GGACAGGAGTGGAGGCCATAGTAAGAATTCTGCAACAACTGCTGTTTGTTCATTTCAGAATTGGGTGTCGACATAGCAGA
ATAGGCATT------ATTCAGCAG---AGAAGAGCA---------AGAAATGGATCCAGTAGATCCTAG
>JF320013/B/PE/2007/502_1399_wg4
ATGGAACAAGCCCCAGAGGACCAAGGGCCACAGAGGGAACCATACAATGCATGGACACTAGAGATTTTAGAGGAGCTTAA
GAGTGAAGCTGTTAGACATTTTCCTAGGCCATGGCTCCAGGGCTTAGGGCAATATATCTATGAAACTTATGGGGATACTT
GGACAGGAGTGGAGGCCATAATAAGAATTCTGCAACATCTGCTGTTTGTTCATTTCAGAATTGGGTGTCGACATAGCAGA
ATAGGCATT------ATTCAGCAG---AGAAGAGCA---------AGAAATGGATCCAGTAGATCCTAG
>JF320014/B/PE/2007/502_1399_wg5
ATGGAACAAGCCCCAGAGGACCAAGGGCCACAGAGGGAACCATACAATGCATGGACACTAGAGATTTTAGAGGAGCTTAA
GAGTGAAGCTGTTAGACATTTTCCTAGGCCATGGCTCCAGGGCTTAGGGCAATATATCTATGAAACTTATGGGGATACTT
GGACAGGAGTGGAGGCCATAATAAGAATTCTGCAACATCTGCTGTTTGTTCATTTCAGAATTGGGTGTCGACATAGCAGA
ATAGGCATT------ATTCAGCAG---AGAAGAGCA---------AGAAATGGATCCAGTAGATCCTAG
>JF320015/B/PE/2007/502_1399_wg1
ATGGAACAAGTCCCAGAAGACCAAGGGCCACAGAGGGAACCATACAATGCATGGACACTAGAGATTTTAGAGGAGCTTAA
GAGTGAAGCTGTTAGACATTTTCCTAGGCCATGGCTCCAGGGCTTAGGGCAATATATCTATGAAACTTATGGGGATACTT
GGACAGGAGTGGAGGCCATAATAAGAATTCTGCAACATCTGCTGTTTGTTCATTTCAGAATTGGGTGTCGACATAGCAGA
ATAGGCATT------ATTCAGCAG---AGAAGAGCA---------AGAAATGGATCCAGTAGATCCTAG
>JF320016/B/PE/2007/502_1399_wg3
ATGGAACAAGCCCCAGAGGACCAAGGGCCACAGAGGGAACCATACAATGCATGGACACTAGAGATTTTAGAGGAGCTTAA
GAGTGAAGCTGTTAGACATTTTCCTAGGCCATGGCTCCAGGGCTTAGGGCAATATATCTATGAAACTTATGGGGATACTT
GGACAGGAGTGGAGGCCATAATAAGAATTCTGCAACAACTGCTGTTTGTTCATTTCAGAATTGGGTGTCGACATAGCAGA
ATAGGCATT------ATTCAGCAG---AGAAGAGCA---------AGAAATGGATCCAGTAGATCCTAG
>JF320017/B/PE/2007/502_2649_wg2
ATGGAACAACCCCCGGAAGACCACGGGCCACCAAGGGAACCATATGAGACATGGACACTAGAGCTTTTAGAGGAGCTTAA
GAATGAAGCTGTAAGACATTTTCCTAGACCGTGGCTCCATGGCTTAGGACAATATATCTATGAAACTTATGGGGATACTT
GGACAGGAGTGGAAGCCATAATAAGAGTTCTACAACAACTATTGTTTATCCATTTCAGAATTGGGTGTCACCATAGCAGA
ATAGGCATT------ACTCGACAA---AGGAGAGCC---------AGAAATGGAGCCAGTAGATCCTAG
>JF320018/B/PE/2007/502_2254_FL6
ATGGAACAAGCCCCAGAAGACCAAGGGCCACAAAGGGAACCATACAATGAATGGACACTAGAGCTTCTAGAGGAGCTTAA
GAATGAAGCTGTGAGACATTTTCCTAGGCCATGGCTTCATAACTTAGGGCAATACATCTATGCAACCTATGGGGATACTT
GGGCAGGAGTGGAAGCCATAATAAGGATATTGCAACAAATACTGTTTATTCATTTCAGAATTGGGTGTCGACATAGCAGA
ATAGGCATT------ACTCTACAG---AGGAGAACA---------AGAAATGGAGCCAGTAGATCCTAG
>JF320019/B/PE/2007/502_2649_wg8
ATGGAACAACCCCCGGAAGACCACGGGCCACCAAGGGAACCATATGAGACATGGACACTAGAGCTTTTAGAGGAGCTTAA
GAATGAAGCTGTAAGACATTTTCCTAGACCGTGGCTCCATGGCTTAGGACAATATATCTATGAAACTTATGGGGATACTT
GGACAGGAGTGGAAGCCATAATAAGAGTTCTACAACAACTATTGTTTATCCATTTCAGAATTGGGTGTCACCATAGCAGA
ATAGGCATT------ACTCGACAA---AGGAGAGCC---------AGAAATGGAGCCAGTAGATCCTAG
>JF320020/B/PE/2007/502_2254_FL2
ATGGAACAAGCCCCAGAAGACCAAGGGCCACAAAGGGAACCATACAATGAATGGACACTAGAGCTTCTAGAGGAGCTTAA
GAATGAAGCTGTGAGACATTTTCCTAGGCCATGGCTTCATAACTTAGGGCAATACATCTATGCAACCTATGGGGATACTT
GGGCAGGAGTGGAAGCCATAATAAGGATACTGCAACAAATACTGTTTATTCATTTCAGAATTGGGTGTCGACATAGCAGA
ATAGGCATT------ACTCTACAG---AGGAGAACA---------AGAAATGGAGCCAGTAGATCCTAG
>JF320021/B/PE/2007/502_2254_FL5
ATGGAACAAGCCCCAGAAGACCAAGGGCCACAAAGGGAACCATACAATGAATGGACACTAGAGCTTCTAGAGGAGCTTAA
GAATGAAGCTGTGAGACATTTTCCTAGGCCATGGCTTCATAACTTAGGGCAATACATCTATGCAACCTATGGGGATACTT
GGGCAGGAGTGGAAGCCATAATAAGGATACTGCAACAAATACTGTTTATTCATTTCAGAATTGGGTGTCGACATAGCAGA
ATAGGCATT------ACTCTACAG---AGGAGAACA---------AGAAATGGAGCCAGTAGATCCTAG
>JF320022/B/PE/2007/502_2649_wg7
ATGGAACAACCCCCGGAAGACCACGGGCCACCAAGGGAACCATATGAGACATGGACACTAGAGCTTTTAGAGGAGCTTAA
GAATGAAGCTGTAAGACATTTTCCTAGACCGTGGCTCCATGGCTTAGGACAATATATCTATGAAACTTATGGGGATACTT
GGACAGGAGTGGAAGCCATAATAAGAGTTCTACAACAACTATTGTTTATCCATTTCAGAATTGGGTGTCACCATAGCAGA
ATAGGCATT------ACTCGACAA---AGGAGAGCC---------AGAAATGGAGCCAGTAGATCCTAG
>JF320023/B/PE/2007/502_2254_FL3
ATGGAACAAGCCCCAGAAGACCAAGGGCCACAAAGGGAACCATACAATGAATGGACACTAGAGCTTCTAGAGGAGCTTAA
GAATGAAGCTGTGAGACATTTTCCTAGGCCATGGCTTCATAACTTAGGGCAATACATCTATGCAACCTATGGGGATACTT
GGGCAGGAGTGGAAGCCATAATAAGGATACTGCAACAAATACTGTTTATTCATTTCAGAATTGGGTGTCGACATAGCAGA
ATAGGCATT------ACTCTACAG---AGGAGAACA---------AGAAATGGAGCCAGTAGATCCTAG
>JF320024/B/PE/2007/502_2254_FL1
ATGGAACAAGCCCCAGAAGACCAAGGGCCACAAAGGGAACCATACAATGAATGGACACTAGAGCTTCTAGAGGAGCTTAA
GAATGAAGCTGTGAGACATTTTCCTAGGCCATGGCTTCATAACTTAGGGCAATACATCTATGCAACCTATGGGGATACTT
GGGCAGGAGTGGAAGCCATAATAAGGATACTGCAACAAATACTGTTTATTCATTTCAGAATTGGGTGTCGACATAGCAGA
ATAGGCATT------ACTCTACAG---AGGAGAACA---------AGAAATGGAGCCAGTAGATCCTAG
>JF320025/B/PE/2007/502_2649_wg10
ATGGAACAACCCCCGGAAGACCACGGGCCACCAAGGGAACCATATGAGACATGGACACTAGAGCTTTTAGAGGAGCTTAA
GAATGAAGCTGTAAGACATTTTCCTAGACCGTGGCTCCATGGCTTAGGACAATATATCTATGAAACTTATGGGGATACTT
GGACAGGAGTGGAAGCCATAATAAGAGTTCTACAACAACTATTGTTTATCCATTTCAGAATTGGGTGTCACCATAGCAGA
ATAGGCATT------ACTCGACAA---AGGAGAGCC---------AGAAATGGAGCCAGTAGATCCTAG
>JF320026/B/PE/2007/502_2254_FL4
ATGGAACAAGCCCCAGAAGACCAAGGGCCACAAAGGGAACCATACAATGAATGGACACTAGAGCTTCTAGAGGAGCTTAA
GAATGAAGCTGTGAGACATTTTCCTAGGCCATGGCTTCATAACTTAGGGCAATACATCTATGCAACCTATGGGGATACTT
GGGCAGGAGTGGAAGCCATAATAAGGATACTGCAACAAATACTGTTTATTCATTTCAGAATTGGGTGTCGACATAGCAGA
ATAGGCATT------ACTCTACAG---AGGAGAACA---------AGAAATGGAGCCAGTAGATCCTAG
>JF320027/B/PE/2007/502_2649_wg5
ATGGAACAACCCCCGGAAGACCACGGGCCACCAAGGGAACCATATGAGACATGGACACTAGAGCTTTTAGAGGAGCTTAA
GAATGAAGCTGTAAGACATTTTCCTAGACCGTGGCTCCATGGCTTAGGACAATATATCTATGAAACTTATGGGGATACTT
GGACAGGAGTGGAAGCCATAATAAGAGTTCTACAACAACTATTGTTTATCCATTTCAGAATTGGGTGTCACCATAGCAGA
ATAGGCATT------ACTCGACAA---AGGAGAGCC---------AGAAATGGAGCCAGTAGATCCTAG
>JF320028/B/PE/2007/502_2349_wg2
ATGGAACAGGCCCCAGAAGACCAAGGGCCACAGAGGGAACCAAGCAATGAATGGACATTAGAGCTTTTAGAGGAGCTTAA
GAATGAAGCTGTTAGACATTTCCCTAGGTTATGGCTCCATAGCTTGGGGCAACATATCTATGAAACTTATGGGGATACTT
GGACAGGAGTGGAAGCCATAATAAGAATTCTGCAACAACTGTTGTTTATTCATTTCAGAGTTGGGTGTCAACATAGCAGG
ATAGGCATT------ACTCGACAG---AGGAGAGCA---------AGAAATGGAGCCAGTAGATCCTAG
>JF320029/B/PE/2007/502_2349_wg9
ATGGAACAGGCCCCAGAAGACCAAGGGCCACAGAGGGAACCAAGCAATGAATGGACATTAGAGCTTTTAGAGGAGCTTAA
GAATGAAGCTGTTAGACATTTCCCTAGGTTATGGCTCCATAGCTTGGGGCAACATATCTATGAAACTTATGGGGATACTT
GGACAGGAGTGGAAGCCATAATAAGAATTCTGCAACAACTGTTGTTTATTCATTTCAGAGTTGGGTGTCAACATAGCAGG
ATAGGCATT------ACTCGACAG---AGGAGAGCA---------AGAAATGGAGCCAGTAGATCCTAG
>JF320030/B/PE/2007/502_2649_wg3
ATGGAACAACCCCCGGAAGACCACGGGCCACCAAGGGAACCATATGAGACATGGACACTAGAGCTTTTAGAGGAGCTTAA
GAATGAAGCTGTAAGACATTTTCCTAGACCGTGGCTCCATGGCTTAGGACAATATATCTATGAAACTTATGGGGATACTT
GGACAGGAGTGGAAGCCATAATAAGAGTTCTACAACAACTATTGTTTATCCATTTCAGAATTGGGTGTCACCATAGCAGA
ATAGGCATT------ACTCGACAA---AGGAGAGCC---------AGAAATGGAGCCAGTAGATCCTAG
>JF320031/B/PE/2007/502_2349_wg4
ATGGAACAGGCCCCAGAAGACCAAGGGCCACAGAGGGAACCAAGCAATGAATGGACATTAGAGCTTTTAGAGGAGCTTAA
GAATGAAGCTGTTAGACATTTCCCTAGGTTATGGCTCCATAGCTTGGGGCAACATATCTATGAAACTTATGGGGATACTT
GGACAGGAGTGGAAGCCATAATAAGAATTCTGCAACAACTGTTGTTTATTCATTTCAGAGTTGGGTGTCAACATAGCAGG
ATAGGCATT------ACTCGACAG---AGGAGAGCA---------AGAAATGGAGCCAGTAGATCCTAG
>JF320032/B/PE/2007/502_2349_wg5
ATGGAACAGGCCCCAGAAGACCAAGGGCCACAGAGGGAACCAAGCAATGAATGGACATTAGAGCTTTTAGAGGAGCTTAA
GAATGAAGCTGTTAGACATTTCCCTAGGTTATGGCTCCATAGCTTGGGGCAACATATCTATGAAACTTATGGGGATACTT
GGACAGGAGTGGAAGCCATAATAAGAATTCTGCAACAACTGTTGTTTATTCATTTCAGAGTTGGGTGTCAACATAGCAGG
ATAGGCATT------ACTCGACAG---AGGAGAGCA---------AGAAATGGAGCCAGTAGATCCTAG
>JF320033/B/PE/2007/502_2649_wg4
ATGGAACAACCCCCGGAAGACCACGGGCCACCAAGGGAACCATATGAGACATGGACACTAGAGCTTTTAGAGGAGCTTAA
GAATGAAGCTGTAAGACATTTTCCTAGACCGTGGCTCCATGGCTTAGGACAATATATCTATGAAACTTATGGGGATACTT
GGACAGGAGTGGAAGCCATAATAAGAGTTCTACAACAACTATTGTTTATCCATTTCAGAATTGGGTGTCACCATAGCAGA
ATAGGCATT------ACTCGACAA---AGGAGAGCC---------AGAAATGGAGCCAGTAGATCCTAG
>JF320034/B/PE/2007/502_2649_wg1
ATGGAACAACCCCCGGAAGACCACGGGCCACCAAGGGAACCATATGAGACATGGACACTAGAGCTTTTAGAGGAGCTTAA
GAATGAAGCTGTAAGACATTTTCCTAGACCGTGGCTCCATGGCTTAGGACAATATATCTATGAAACTTATGGGGATACTT
GGACAGGAGTGGAAGCCATAATAAGAGTTCTACAACAACTATTGTTTATCCATTTCAGAATTGGGTGTCACCATAGCAGA
ATAGGCATT------ACTCGACAA---AGGAGAGCC---------AGAAATGGAGCCAGTAGATCCTAG
>JF320035/B/PE/2007/502_2649_wg9
ATGGAACAACCCCCGGAAGACCACGGGCCACCAAGGGAACCATATGAGACATGGACACTAGAGCTTTTAGAGGAGCTTAA
GAATGAAGCTGTAAGACATTTTCCTAGACCGTGGCTCCATGGCTTAGGACAATATATCTATGAAACTTATGGGGATACTT
GGACAGGAGTGGAAGCCATAATAAGAGTTCTACAACAACTATTGTTTATCCATTTCAGAATTGGGTGTCACCATAGCAGA
ATAGGCATT------ACTCGACAA---AGGAGAGCC---------AGAAATGGAGCCAGTAGATCCTAG
>JF320036/B/US/2006/502_0227_FL05
ATGGAACAAGCCCCAGAAGACCAAGGGCCACAGAGGGAACCATACAATGAATGGACACTAGAGCTTTTAGAGGAGCTTAA
GAATGAAGCTGTCAGGCATTTTCCTAGGACATGGCTCCATAACTTAGGACAACATATCTATGAAACTTATGGAGATACTT
GGGCAGGAGTGGAGGCCATAATAAGAATTCTGCAACAACTGCTGTTTATTCATTTCAGAATTGGGTGCCGACATAGCAGA
ATAGGCATT------ATTCGACAG---AGGAGAGCA---------AGAAATGGATCCAGTAGATCCTAG
>JF320038/B/US/2006/502_0572_FL06
ATGGAACAAGCCCCAGAAGACCAAGGGCCACAGAGGGAGCCACACAATGAATGGACACTAGAGCTTTTAGAGGAGCTTAA
GAGTGAAGCTGTTAGACATTTTCCTAGGGTATGGCTACATGGCTTAGGACAATACATCTATGAAACTTATGGGGATACTT
GGGCAGGAGTGGAAGCCATAATAAGAACTCTGCAACAACTACTGTTTATTCATTTCAGAATTGGGTGTCAACATAGCAGA
ATAGGCATT------ACTCAACAA---AGGAGAGCA---------AGAAATGGAGCCCGTAGATCCTAG
>JF320039/B/US/2006/502_0572_FL02
ATGGAACAAGCCCCAGAAGACCAAGGGCCACAGAGGGAGCCACACAATGAATGGACACTAGAGCTTTTAGAGGAGCTTAA
GAGTGAAGCTGTTAGACATTTTCCTAGGGTATGGCTACATGGCTTAGGACAATACATCTATGAAACTTATGGGGATACTT
GGGCAGGAGTGGAAGCCATAATAAGAACTCTGCAACAACTACTGTTTATTCATTTCAGAATTGGGTGTCAACATAGCAGA
ATAGGCATT------ACTCAACAA---AGGAGAGCA---------AGAAATGGAGCCCGTAGATCCTAG
>JF320040/B/US/2006/502_0572_FL07
ATGGAACAAGCCCCAGAAGACCAAGGGCCACAGAGGGAGCCACACAATGAATGGACACTAGAGCTTTTAGAGGAGCTTAA
GAGTGAAGCTGTTAGACATTTTCCTAGGGTATGGCTACATGGCTTAGGACAATACATCTATGAAACTTATGGGGATACTT
GGGCAGGAGTGGAAGCCATAATAAGAACTCTGCAACAACTACTGTTTATTCATTTCAGAATTGGGTGTCAACATAGCAGA
ATAGGCATT------ACTCAACAA---AGGAGAGCA---------AGAAATGGAGCCCGTAGATCCTAG
>JF320041/B/US/2006/502_0572_FL01
ATGGAACAAGCCCCAGAAGACCAAGGGCCACAGAGGGAGCCACACAATGAATGGACACTAGAGCTTTTAGAGGAGCTTAA
GAGTGAAGCTGTTAGACATTTTCCTAGGGTATGGCTACATGGCTTAGGACAATACATCTATGAAACTTATGGGGATACTT
GGGCAGGAGTGGAAGCCATAATAAGAACTCTGCAACAACTACTGTTTATTCATTTCAGAATTGGGTGTCAACATAGCAGA
ATAGGCATT------ACTCAACAA---AGGAGAGCA---------AGAAATGGAGCCCGTAGATCCTAG
>JF320042/B/US/2006/502_0572_FL03
ATGGAACAAGCCCCAGAAGACCAAGGGCCACAGAGGGAGCCACACAATGAATGGACACTAGAGCTTTTAGAGGAGCTTAA
GAGTGAAGCTGTTAGACATTTTCCTAGGGTATGGCTACATGGCTTAGGACAATACATCTATGAAACTTATGGGGATACTT
GGGCAGGAGTGGAAGCCATAATAAGAACTCTGCAACAACTACTGTTTATTCATTTCAGAATTGGGTGTCAACATAGCAGA
ATAGGCATT------ACTCAACAA---AGGAGAGCA---------AGAAATGGAGCCCGTAGATCCTAG
>JF320043/B/US/2005/502_1400_FL02
ATGGAACAAGCCCCGGAAAACCAAGGGCCACAGAGGGAGCCATACAATGAATGGGCACTAGAGATTTTAGAGGATCTTAA
GCAGGAAGCTGTGAGACATTTTCCTAGGGTGTGGCTCCATGGCCTAGGACAATATATCTATGAAACTTATGGGGATACTT
GGACAGGAGTGGAAGTCCTAATAAGAACTCTGCAACAACTGCTGTTTATCCATTTCAGAATTGGGTGTCAACATAGCAGA
ATAGGCATT------------CAG---AGAAGAACA---------AGAAATGGATCCAGTAGATCCTAG
>JF320044/B/US/2006/502_1174_FL07
ATGGAACAAGCCCCAGAAGACCAAGGGCCACAAAGGGAGCCATACAATGAATGGACACTAGAGCTTTTAGAGGAGCTTAA
GAGTGAAGCTGTTAGACATTTTCCTAGGGCGTGGCTCCATGGCTTAGGGCAACATATCTATGAAACTTATGGGGATACTT
GGACAGGAGTGGAAGCCATAATAAGAATATTGCAACAACTGCTGTTTATTCATTTCAGAATTGGGTGTCGACATAGCAGA
ATAGGCATT------ACTCAACGA---AGGAGAGCA---------AGAAATGGAGCCAGTAGATCCTAG
>JF320045/B/US/2007/502_1115_wg1
ATGGAACAAGCCCCAGAAGACCAAGGGCCACAGAGGGAGCCATACAATGAATGGACACTAGAGCTTTTAGAGGAGCTTAA
AAATGAAGCTGTCAGACATTTTCCTAGGATGTGGCTTCATGGCTTAGGGCAATATATCTATGAAACTCATGGAGATACTT
GGGCAGGAGTGGAAGCCCTAATAAGAATTCTGCAACAACTGCTGTTTATTCATTTCAGAATTGGGTGTCAACATAGCAGA
ATAGGAATT------ACTCGACAG---AGGAGGACA---------AGAAATGGAGCCAGTAGATCCTAG
>JF320046/B/US/2005/502_1400_FL05
ATGGAACAAGCCCCGGAAAACCAAGGGCCACAGAGGGAGCCATACAATGAATGGGCACTAGAGATTTTAGAGGATCTTAA
GCAGGAAGCTGTGAGACATTTTCCTAGGGTGTGGCTCCATGGCCTAGGACAATATATCTATGAAACTTATGGGGATACTT
GGACAGGAGTGGAAGTCCTAATAAGAACTCTGCAACAACTGCTGTTTATCCATTTCAGAATTGGGTGTCAACATAGCAGA
ATAGGCATT------------CAG---AGAAGAACA---------AGAAATGGATCCAGTAGATCCTAG
>JF320047/B/US/2006/502_1174_FL06
ATGGAACAAACCCCAGAAGACCAAGGGCCACAAAGGGAGCCATACAATGAATGGACACTAGAGCTTTTAGAGGAGCTTAA
GAGTGAAGCTGTTAGACATTTTCCTAGGGCGTGGCTCCATGGCTTAGGGCAACATATCTATGAAACTTATGGGGATACTT
GGACAGGAGTGGAAGCCATAATAAGAATATTGCAACAACTGCTGTTTATTCATTTCAGAATTGGGTGTCGACATAGCAGA
ATAGGCATT------ACTCAACGA---AGGAGAGCA---------AGAAATGGAGCCAGTAGATCCTAG
>JF320048/B/US/2006/502_0309_wg13
ATGGAACAAACCCCAGAAGACCAAGGGCCACAGAGGGAACCATACAATGAATGGACACTAGAGCTTCTAGAGGAGCTTAA
AAGAGAAGCTGTTAGACACTTTCCTAGGACTTGGCTTCAAGGCTTAGGACAACATATCTATGAAACTTATGGGGATACTT
GGGCAGGAGTGGAAGCCATAATAAGAATATTGCAACAACTGCTGTTTATTCATTTCAGAATTGGGTGTCGACATAGCAGG
ATAGGCATT------ATTCGACAG---AGGAGAGCA---------AGAAATGGAGCCAGTAGATCCTAG
>JF320049/B/US/2006/502_1174_FL02
ATGGAACAAGCCCCAGAAGACCAAGGGCCACAAAGGGAGCCATACAATGAATGGACACTAGAGCTTTTAGAGGAGCTTAA
GAGTGAAGCTGTTAGACATTTTCCTAGGGCGTGGCTCCATGGCTTAGGGCAACATATCTATGAAACTTATGGGGATACTT
GGACAGGAGTGGAAGCCATAATAAGAATATTGCAACAACTGCTGTTTATTCATTTCAGAATTGGGTGTCGACATAGCAGA
ATAGGCATT------ACTCAACGA---AGGAGAGCA---------AGAAATGGAGCCAGTAGATCCTAG
>JF320050/B/US/2005/502_1400_FL01
ATGGAACAAGCCCCGGAAAACCAAGGGCCACAGAGGGAGCCATACAATGAATGGGCACTAGAGATTTTAGAGGATCTTAA
GCAGGAAGCTGTGAGACATTTTCCTAGGGTGTGGCTCCATGGCCTAGGACAATATATCTATGAAACTTATGGGGATACTT
GGACAGGAGTGGAAGTCCTAATAAGAACTCTGCAACAACTGCTGTTTATCCATTTCAGAATTGGGTGTCAACATAGCAGA
ATAGGCATT------------CAG---AGAAGAACA---------AGAAATGGATCCAGTAGATCCTAG
>JF320051/B/US/2006/502_1174_FL01
ATGGAACAAACCCCAGAAGACCAAGGGCCACAAAGGGAGCCATACAATGAATGGACACTAGAGCTTTTAGAGGAGCTTAA
GAGTGAAGCTGTTAGACATTTTCCTAGGGCGTGGCTCCATGGCTTAGGGCAACATATCTATGAAACTTATGGGGATACTT
GGACAGGAGTGGAAGCCATAATAAGAATATTGCAACAACTGCTGTTTATTCATTTCAGAATTGGGTGTCGACATAGCAGA
ATAGGCATT------ACTCAACGA---AGGAGAGCA---------AGAAATGGAGCCAGTAGATCCTAG
>JF320052/B/US/2007/502_1115_wg3
ATGGAACAAGCCCCAGAAGACCAAGGGCCACAGAGGGAGCCATACAATGAATGGACACTAGAGCTTTTAGAGGAGCTTAA
AAATGAAGCTGTCAGACATTTTCCTAGGATGTGGCTTCATGGCTTAGGGCAATATATCTATGAAACTCATGGAGATACTT
GGGCAGGAGTGGAAGCCCTAATAAGAATTCTGCAACAACTGCTGTTTATTCATTTCAGAATTGGGTGTCAACATAGCAGA
ATAGGAATT------ACTCGACAG---AGGAGGACA---------AGAAATGGAGCCAGTAGATCCTAG
>JF320053/B/US/2006/502_1174_FL09
ATGGAACAAGCCCCAGAAGACCAAGGGCCACAAAGGGAGCCATACAATGAATGGACACTAGAGCTTTTAGAGGAGCTTAA
GAGTGAAGCTGTTAGACATTTTCCTAGGGCGTGGCTCCATGGCTTAGGGCAACATATCTATGAAACTTATGGGGATACTT
GGACAGGAGTGGAAGCCATAATAAGAATATTGCAACAACTGCTGTTTATCCATTTCAGAATTGGGTGCCAGCACAGCAGA
ATAGGCATT------AATCGACAG---AGAAGAGCA---------AGAAATGGATCCAGTAGATCCTAG
>JF320054/B/US/2005/502_2495_wg02
ATGGAACAAGCCCCGGAAGACCAAGGGCCACAGAGGGAGCCATACAATGAATGGACACTAGAACTTTTAGAAGAACTTAA
GAATGAAGCTGTTAGACATTTCCCTAGGGTCTGGCTCCATGGCCTAGGGCAATATATCTATGAAACCTATGGGGATACTT
GGGCAGGAGTGGAGGCCATAATAAGAATGCTGCAACAATTGCTGTTTATTCATTTCAGAATTGGGTGTCGCCATAGCAGA
ATAGGCATC------ACTCAGCAG---AGGAGAGCA---------AGAAATGGAGCCAGTAGATCCTAG
>JF320055/B/US/2006/502_1174_FL04
ATGGAACAAGCCCCAGAAGACCAAGGGCCACAAAGGGAGCCATACAATGAATGGACACTAGAGCTTTTAGAGGAGCTTAA
GAGTGAAGCTGTTAGACATTTTCCTAGGGCGTGGCTCCATGGCTTAGGGCAACATATCTATGAAACTTATGGGGATACTT
GGACAGGAGTGGAAGCCATAATAAGAATATTGCAACAACTGCTGTTTATTCATTTCAGAATTGGGTGTCGACATAGCAGA
ATAGGCATT------ACTCAACGA---AGGAGAGCA---------AGAAATGGATCCAGTAGATCCTAG
>JF320056/B/US/2006/502_0309_wg02
ATGGAACAAACCCCAGAAGACCAAGGGCCACAGAGGGAACCATACAATGAATGGACACTAGAGCTTCTAGAGGAGCTTAA
AAGAGAAGCTGTTAGACACTTTCCTAGGACTTGGCTTCAAGGCTTAGGACAACATATCTATGAAACTTATGGGGATACTT
GGGCAGGAGTGGAAGCCATAATAAGAATATTGCAACAACTGCTGTTTATTCATTTCAGAATTGGGTGTCGACATAGCAGG
ATAGGCATT------ATTCGACAG---AGGAGAGCA---------AGAAATGGAGCCAGTAGATCCTAG
>JF320058/B/US/2006/502_1174_FL05
ATGGAACAAGCCCCAGAAGACCAAGGGCCACAAAGGGAGCCATACAATGAATGGACACTAGAGCTTTTAGAGGAGCTTAA
GAGTGAAGCTGTTAGACATTTTCCTAGGGCGTGGCTCCATGGCTTAGGGCAACATATCTATGAAACTTATGGGGATACTT
GGACAGGAGTGGAAGCCATAATAAGAATATTGCAACAACTGCTGTTTATCCATTTCAGAATTGGGTGCCAGCACAGCAGA
ATAGGCATT---------CGACAG---AGAAGAGCA---------AGAAATGGATCCAGTAGATCCTAG
>JF320059/B/US/2005/502_0223_wg1
ATGGAACAAGCCCCAGAAGACCAAGGGCCACAGAGGGAGCCATACAATGAATGGGCACTAGAACTTTTAGAGGAGCTTAA
AGCAGAAGCTGTTAGACATTTTCCTAGGGTATGGCTCCATGGCCTGGGACAACATATCTATGAAACTTATGGAGATACTT
GGACAGGAGTGGAAGCCTTGATAAGGATGCTGCAACAACTGCTGTTTATTCATTTCAGAATTGGGTGCCAACACAGCAGG
ATAGGCATT------ACTCGACAG---AGGAGAGCA---------AGAAATGGAGCCAGTAGATCCTAG
>JF320060/B/US/2006/502_1174_FL08
ATGGAACAAGCCCCAGAAGACCAAGGGCCACAAAGGGAGCCATACAATGAATGGACACTAGAGCTTTTAGAGGAGCTTAA
GAGTGAAGCTGTTAGACATTTTCCTAGGGCGTGGCTCCATGGCTTAGGGCAACATATCTATGAAACTTATGGGGATACTT
GGACAGGAGTGGAAGCCATAATAAGAATATTGCAACAACTGCTGTTTATCCATTTCAGAATTGGGTGCCAGCACAGCAGA
ATAGGCATT---------CGACAG---AGAAGAGCA---------AGAAATGGATCCAGTAGATCCTAG
>JF320061/B/US/2005/502_2495_wg03
ATGGAACAAGCCCCGGAAGACCAAGGGCCACAGAGGGAGCCATACAATGAATGGACACTAGAACTTTTAGAAGAACTTAA
GAATGAAGCTGTTAGACATTTCCCTAGGGTCTGGCTCCATGGCCTAGGGCAATATATCTATGAAACCTATGGGGATACTT
GGGCAGGAGTGGAGGCCATAATAAGAATGCTGCAACAATTGCTGTTTATTCATTTCAGAATTGGGTGTCGCCATAGCAGA
ATAGGCATC------ACTCAGCAG---AGGAGAGCA---------AGAAATGGAGCCAGTAGATCCTAG
>JF320062/B/US/2006/502_1174_FL11
ATGGAACAAGCCCCAGAAGACCAAGGGCCACAAAGGGAGCCATACAATGAATGGACACTAGAGCTTTTAGAGGAGCTTAA
GAGTGAAGCTGTTAGACATTTTCCTAGGGCGTGGCTCCATGGCTTAGGGCAACATATCTATGAAACTTATGGGGATACTT
GGACAGGAGTGGAAGCCATAATAAGAATATTGCAACAACTGCTGTTTATTCATTTCAGAATTGGGTGTCGACATAGCAGA
ATAGGCATT------ACTCAACGA---AGGAGAGCA---------AGAAATGGAGCCAGTAGATCCTAG
>JF320064/B/US/2006/502_1174_FL03
ATGGAACAAGCCCCAGAAGACCAAGGGCCACAAAGGGAGCCATACAATGAATGGACACTAGAGCTTTTAGAGGAGCTTAA
GAGTGAAGCTGTTAGACATTTTCCTAGGGCGTGGCTCCATGGCTTAGGGCAACATATCTATGAAACTTATGGGGATACTT
GGACAGGAGTGGAAGCCATAATAAGAATATTGCAACAACTGCTGTTTATTCATTTCAGAATTGGGTGTCGACATAGCAGA
ATAGGCATT------ACTCAACGA---AGGAGAGCA---------AGAAATGGAGCCAGTAGATCCTAG
>JF320065/B/US/2006/502_0309_wg14
ATGGAACAAACCCCAGAAGACCAAGGGCCACAGAGGGAACCATACAATGAATGGACACTAGAGCTTCTAGAGGAGCTTAA
AAGAGAAGCTGTTAGACACTTTCCTAGGACTTGGCTTCAAGGCTTAGGACAACATATCTATGAAACTTATGGGGATACTT
GGGCAGGAGTGGAAGCCATAATAAGAATATTGCAACAACTGCTGTTTATTCATTTCAGAATTGGGTGTCGACATAGCAGG
ATAGGCATT------ATTCGACAG---AGGAGAGCA---------AGAAATGGAGCCAGTAGATCCTAG
>JF320066/B/US/2005/502_1400_FL03
ATGGAACAAGCCCCGGAAAACCAAGGGCCACAGAGGGAGCCATACAATGAATGGGCACTAGAGATTTTAGAGGATCTTAA
GCAGGAAGCTGTGAGACATTTTCCTAGGGTGTGGCTCCATGGCCTAGGACAATATATCTATGAAACTTATGGGGATACTT
GGACAGGAGTGGAAGTCCTAATAAGAACTCTGCAACAACTGCTGTTTATCCATTTCAGAATTGGGTGTCAACATAGCAGA
ATAGGCATT------------CAG---AGAAGAACA---------AGAAATGGATCCAGTAGATCCTAG
>JF320067/B/US/2005/502_1400_FL04
ATGGAACAAGCCCCGGAAAACCAAGGGCCACAGAGGGAGCCATACAATGAATGGGCACTAGAGATTTTAGAGGATCTTAA
GCAGGAAGCTGTGAGACATTTTCCTAGGGTGTGGCTCCATGGCCTAGGACAATATATCTATGAAACTTATGGGGATACTT
GGACAGGAGTGGAAGTCCTAATAAGAACTCTGCAACAACTGCTGTTTATCCATTTCAGAATTGGGTGTCAACATAGCAGA
ATAGGCATT------------CAG---AGAAGAACA---------AGAAATGGATCCAATAGATCCTAG
>JF320068/B/US/2006/502_0309_wg12
ATGGAACAAACCCCAGAAGACCAAGGGCCACAGAGGGAACCATACAATGAATGGACACTAGAGCTTCTAGAGGAGCTTAA
AAGAGAAGCTGTTAGACACTTTCCTAGGACTTGGCTTCAAGGCTTAGGACAACATATCTATGAAACTTATGGGGATACTT
GGGCAGGAGTGGAAGCCATAATAAGAATATTGCAACAACTGCTGTTTATTCATTTCAGAATTGGGTGTCGACATAGCAGG
ATAGGCATT------ATTCGACAG---AGGAGAGCA---------AGAAATGGAGCCAGTAGATCCTAG
>JF320069/B/US/2007/502_1115_wg2
ATGGAACAAGCCCCAGAAGACCAAGGGCCACAGAGGGAGCCATACAATGAATGGACACTAGAGCTTTTAGAGGAGCTTAA
AAATGAAGCTGTCAGACATTTTCCTAGGATGTGGCTTCATGGCTTAGGGCAATATATCTATGAAACTCATGGAGATACTT
GGGCAGGAGTGGAAGCCCTAATAAGAATTCTGCAACAACTGCTGTTTATTCATTTCAGAATTGGGTGTCAACATAGCAGA
ATAGGAATT------ACTCGACAG---AGGAGGACA---------AGAAATGGAGCCAGTAGATCCTAG
>JF320070/B/US/2007/502_1115_wg6
ATGGAACAAGCCCCAGAAGACCAAGGGCCACAGAGGGAGCCATACAATGAATGGACACTAGAGCTTTTAGAGGAGCTTAA
AAATGAAGCTGTCAGACATTTTCCTAGGATGTGGCTTCATGGCTTAGGGCAATATATCTATGAAACTCATGGAGATACTT
GGGCAGGAGTGGAAGCCCTAATAAGAATTCTGCAACAACTGCTGTTTATTCATTTCAGAATTGGGTGTCAACATAGCAGA
ATAGGAATT------ACTCGACAG---AGGAGGACA---------AGAAATGGAGCCAGTAGATCCTAG
>JF320071/B/US/2006/502_0309_wg04
ATGGAACAAACCCCAGAAGACCAAGGGCCACAGAGGGAACCATACAATGAATGGACACTAGAGCTTCTAGAGGAGCTTAA
AAGAGAAGCTGTTAGACACTTTCCTAGGACTTGGCTTCAAGGCTTAGGACAACATATCTATGAAACTTATGGGGATACTT
GGGCAGGAGTGGAAGCCATAATAAGAATATTGCAACAACTGCTGTTTATTCATTTCAGAATTGGGTGTCGACATAGCAGG
ATAGGCATT------ATTCGACAG---AGGAGAGCA---------AGAAATGGAGCCAGTAGATCCTAG
>JF320081/B/US/2006/502_0341_FL06
ATGGAACAAGCCCCAGAAGACCAAGGGCCACAAAGGGTGCCTTACAACGAGTGGACACTAGAGCTTTTAGAGGAGCTTAA
GAATGAAGCTGTTAGACACTTCCCTAGGGTCTGGCTTCATGGATTAGGGCAACATATCTATGAAACTTATGGAGATACTT
GGACAGGAGTGGAAGCCATAGTGAGAATTCTGCAACAACTGCTGTTTATTCATTTCAGGATTGGGTGTCAACATAGCAGA
ATAGGCATT------ACTCCACAG---AGAAGAACA---------AGAAATGGATCCAGTAGATCCTAA
>JF320082/B/US/2006/502_0341_FL03
ATGGAACAAGCCCCAGAAGACCAAGGGCCACAAAGGGTGCCTTACAACGAGTGGACACTAGAGCTTTTAGAGGAGCTTAA
GAATGAAGCTGTTAGACACTTCCCTAGGGTCTGGCTTCATGGATTAGGGCAACATATCTATGAAACTTATGGAGATACTT
GGACAGGAGTGGAAGCCATAGTGAGAATTCTGCAACAACTGCTGTTTATTCATTTCAGGATTGGGTGTCAACATAGCAGA
ATAGGCATT------ACTCCACAG---AGAAGAACA---------AGAAATGGATCCAGTAGATCCTAA
>JF320097/B/US/2006/502_0346_wg02
ATGGAACAAGCCCCAGAAGACCAAGGGCCACAGAGGGAGCCATACAATGAATGGACACTAGAGCTGTTAGAGGAGCTTAA
GAGAGAAGCTGTTAGGCATTTTCCTAGGCCATGGCTTCATGGCTTAGGACAACATATCTATGAAACTTATGGGGATACTT
GGGCAGGAGTGGAAGCCATAATAAGAATTCTGCAACACCTGCTGTTTATTCATTTCAGAATTGGGTGTCAACATAGCAGA
ATAGGCATT------ATTCAACAG---AGGAGAGCA------AGAAGAAATGGAGCCAGTAGATCCTAG
>JF320098/B/US/2006/502_0346_wg01
ATGGAACAAGCCCCAGAAGACCAAGGGCCACAGAGGGAGCCATACAATGAATGGACACTAGAGCTGTTAGAGGAGCTTAA
GAGAGAAGCTGTTAGGCATTTTCCTAGGCCATGGCTTCATGGCTTAGGACAACATATCTATGAAACTTATGGGGATACTT
GGGCAGGAGTGGAAGCCATAATAAGAATTCTGCAACACCTGCTGTTTATTCATTTCAGAATTGGGTGTCAACATAGCAGA
ATAGGCATT------ATTCAACAG---AGGAGAGCA------AGAAGAAATGGAGCCAGTAGATCCTAG
>JF320120/B/US/2006/502_1619_FL09
ATGGAACAAGCCCCAGAAAACCAAGGGCCACAAAGGGAGCCAAACTATGCATGGACATTAGAACTTTTAGAGGAGCTTAA
GAATGAAGCTGTTAGACACTTTCCTGGGGTATGGCTCCATGGCTTAGGACAATATATCTATGAAACTTATGGGGATACTT
GGGCAGGAGTGGAAGCCATAATAAGAATTCTGCAACAACTGCTATTTACTCATTTCAGAATTGGATGTCAACATAGCAGG
ATAGGCGTC------ACTCGAGTG---AGAAGAGCA---------AGAAATGGAGCCAGTAGACCCTAG
>JF320121/B/US/2006/502_1619_FL08
ATGGAACAAGCCCCAGAAGACCAAGGGCCACAAAGGGAACCAAACTATGCATGGACACTAGAGCTTTTAGAGGAGCTTAA
GAATGAAGCTGTTAGACACTTTCCTAGGATATGGCTCCATGGCTTAGGACAATATATCCATGACACTTATGGGGATACTT
GGGCAGGAGTGGAAGCCATAATCAGAATTCTGCAACAACTGCTATTTACTCATTTCAGAATTGGGTGTCAACATAGCAGG
ATAGGCGTC------ACTCGAGTG---AGAAGAGCA---------AGAAATGGAGCCAGTAGACCCTAG
>JF320122/B/US/2006/502_1619_FL03
ATGGAACAAGCCCCAGAAAACCAAGGGCCACAAAGGGAGCCAAACTATGCATGGACATTAGAACTTTTAGAGGAGCTTAA
GAATGAAGCTGTTAGACACTTTCCTGGGGTATGGCTCCATGGCTTAGGACAATATATCTATGAAACTTATGGGGATACTT
GGGCAGGAGTGGAAGCCATAATAAGAATTCTGCAACAACTGCTATTTACTCATTTCAGAATTGGGTGTCAACATAGCAGG
ATAGGCGTC------ACTCGAGTG---AGAAGAGCA---------AGAAATGGAGCCAGTAGACCCTAG
>JF320123/B/US/2006/502_1619_FL01
ATGGAACAAGCCCCAGAAGACCAAGGGCCACAAAGGGAACCAAACTATGCATGGACACTAGAGCTTTTAGAGGAGCTTAA
GAATGAAGCTGTTAGACACTTTCCTAGGATATGGCTCCATGGCTTAGGACAATATATCTATGACACTTATGGGGATACTG
GGGCAGGAGTGGAAGCCATAATCAGAATTCTGCAACAACTGCTATTTACTCATTTCAGAATTGGGTGTCAACATAGCAGG
ATAGGCGTC------ACTCGAGTG---AGAAGAGCA---------AGAAATGGAGCCAGTAGACCCTAG
>JF320124/B/US/2006/502_1619_FL10
ATGGAACAAGCCCCAGAAGACCAAGGGCCACAAAGGGAACCAAACTATGCATGGACACTAGAGCTTTTAGAGGAGCTTAA
GAATGAAGCTGTTAGACACTTTCCTAGGATATGGCTCCATGGCTTAGGACAATATATCTATAACACTTATGGGGATACTT
GGGCAGGAGTGGAAGCCATAATCAGAATTCTGCAACAACTGCTATTTACTCATTTCAGAATTGGGTGTCAACATAGCAGG
ATAGGCGTC------ACTCGAGTG---AGAAGAGCA---------AGAAATGGAGCCAGTAGACCCTAG
>JF320125/B/US/2006/502_1619_FL05
ATGGAACAAGCCCCAGAAGACCAAGGGCCACAAAGGGAACCAAACTATGCATGGACACTAGAGCTTTTAGAGGAGCTTAA
GAATGAAGCTGTTAGACACTTTCCTAGGATATGGCTCCATGGCTTAGGACAATATATCTATGACACTTATGGGGATACTT
GGGCAGGAGTGGAAGCCATAATCAGAATTCTGCAACAACTGCTATTTACTCATTTCAGAATTGGGTGTCAACATAGCAGG
ATAGGCGTC------ACTCGAGTG---AGAAGAGCA---------AGAAATGGAGCCAGTAGACCCTAG
>JF320126/B/US/2006/502_1619_FL06
ATGGAACAAGCCCCAGAAAACCAAGGGCCACAAAGGGAGCCAAACTATGCATGGACATTAGAACTTTTAGAGGAGCTTAA
GAATGAAGCTGTTAGACACTTTCCTGGGGTATGGCTCCATGGCTTAGGACAATATATCTATGAAACTTATGGGGATACTT
GGGCAGGAGTGGAAGCCATAATAAGAATTCTGCAACAACTGCTATTTACTCATTTCAGAATTGGGTGTCAACATAGCAGG
ATAGGCGTC------ACTCGAGTG---AGAAGAGCA---------AGAAATGGAGCCAGTAGACCCTAG
>JF320127/B/US/2006/502_1619_FL04
ATGGAACAAGCCCCAGAAGACCAAGGGCCACAAAGGGAACCAAACTATGCATGGACACTAGAGCTTTTAGAGGAGCTTAA
GAATGAAGCTGTTAGACACTTTCCTAGGATATGGCTCCATGGCTTAGGACAATATATCTATGACACTTATGGGGATACTT
GGGCAGGAGTGGAAGCCATAATCAGAATTCTGCAACAACTGCTATTTACTCATTTCAGAATTGGGTGTCAACATAGCAGG
ATAGGCGTC------ACTCGAGTG---AGAAGAGCA---------AGAAATGGAGCCAGTAGACCCTAG
>JF320128/B/US/2006/502_1619_FL07
ATGGAACAAGCCCCAGAAGACCAAGGGCCACAAAGGGAACCAAACTATGCATGGACACTAGAGCTTTTAGAGGAGCTTAA
GAATGAAGCTGTTAGACACTTTCCTAGGATATGGCTCCATGGCTTAGGACAATATATCTATGACACTTATGGGGATACTT
GGGCAGGAGTGGAAGCCATAATCAGAATTCTGCAACAACTGCTATTTACTCATTTCAGAATTGGGTGTCAACATAGCAGG
ATAGGCGTC------ACTCGAGTG---AGAAGAGCA---------AGAAATGGAGCCAGTAGACCCTAG
>JF320129/B/US/2006/502_1619_FL02
ATGGAACAAGCCCCAGAAGACCAAGGGCCACAAAGGGAACCAAACTATGCATGGACACTAGAGCTTTTAGAGGAGCTTAA
GAATGAAGCTGTTAGACACTTTCCTAGGATATGGCCCCATGGCTTAGGACAATATATCTATGACACTTATGGGGATACTT
GGGCAGGAGTGGAAGCCATAATCAGAATTCTGCAACAACTGCTATTTACTCATTTCAGAATTGGGTGTCAACATAGCAGG
ATAGGCGTC------ACTCGAGTG---AGAAGAGCA---------AGAAATGGAGCCAGTAGACCCTAG
>JF320144/B/US/2006/502_1211_FL04
ATGGAACAAGCCCCAGAAGATCAAGGACCACAGAGGGAGCCATACAATCAATGGGCACTAGAGCTCTTAGAGGAACTCAA
GAATGAAGCTGTGAGACATTTTCCTAGAGTATGGCTTCAAGGATTGGGGCAACATATCTATGAAACTTATGGGGATACTT
GGGTAGGAGTGGAAGCCTTAATAAGAATTTTGCAACAACTGCTGTTTATTCATTTCAGAATTGGATGTCACCATAGCAGA
ATAGGTATT------ATGCGACAG---AGAAGAGCA---------AGGAATGGAGCCAGTAGATCCTAG
>JF320145/B/US/2006/502_2667_FL03
ATGGAACAAGCCCCGGAAGACCAAGGGCCGCAGAGAGAGCCATACAATGAATGGACACTAGAGATTTTAGAGGAGCTTAA
GAATGAAGCAGTTAGACATTTCCCTAGGGTATGGCTCCATGGCTTAGGACAACATATCTATGAAACTTATGGGGACACTT
GGGCAGGAGTGGAAGCTATAATAAGAATTCTGCAACAACTGCTGTTTATTCATTTCAGAATCGGGTGTCGCCATAGCAGA
ATAGGGATT------ACTCCACAG---AGGAGAGCA---------AGAAATGGAGCCCGTAGATCCTAG
>JF320146/B/US/2006/502_1211_FL05
ATGGAACAAGCCCCAGAAGATCAAGGACCACAGAGGGAGCCATACAATCAATGGGCACTAGAGCTCTTAGAGGAACTCAA
GAATGAAGCTGTGAGACATTTTCCTAGAGTATGGCTTCAAGGATTGGGGCAACATATCTATGAAACTTATGGGGATACTT
GGGTAGGAGTGGAAGCCTTAATAAGAATTTTGCAACAACTGCTGTTTATTCATTTCAGAATTGGATGTCACCATAGCAGA
ATAGGTATT------ATGCGACAG---AGAAGAGCA---------AGGAATGGAGCCAGTAGATCCTAG
>JF320147/B/US/2006/502_2667_FL01
ATGGAACAAGCCCCGGAAGACCAAGGGCCGCAGAGAGAGCCATACAATGAATGGACACTAGAGATTTTAGAGGAGCTTAA
GAATGAAGCAGTTAGACATTTCCCTAGGGTATGGCTCCATGGCTTAGGACAACATATCTATGAAACTTATGGGGACACTT
GGGCAGGAGTGGAAGCTATAATAAGAATTCTGCAACAACTGCTGTTTATTCATTTCAGAATCGGGTGTCGCCATAGCAGA
ATAGGGATT------ACTCCACAG---AGGAGAGCA---------AGAAATGGAGCCCGTAGATCCTAG
>JF320148/B/US/2006/502_1211_FL02
ATGGAACAAGCCCCAGAAGATCAAGGACCACAGAGGGAGCCATACAATCAATGGGCACTAGAGCTCTTAGAGGAACTCAA
GAATGAAGCTGTGAGACATTTTCCTAGAGTATGGCTTCAAGGATTGGGGCAACATATCTATGAAACTTATGGGGATACTT
GGGTAGGAGTGGAAGCCTTAATAAGAATTTTGCAACAACTGCTGTTTATTCATTTCAGAATTGGATGTCACCATAGCAGA
ATAGGTATT------ATGCGACAG---AGAAGAGCA---------AGGAATGGAGCCAGTAGATCCTAG
>JF320149/B/US/2006/502_1211_FL03
ATGGAACAAGCCCCAGAAGATCAAGGACCACAGAGGGAGCCATACAATCAATGGGCACTAGAGCTCTTAGAGGAACTCAA
GAATGAAGCTGTGAGACATTTTCCTAGAGTATGGCTTCAAGGATTGGGGCAACATATCTATGAAACTTATGGGGATACTT
GGGTAGGAGTGGAAGCCTTAATAAGAATTTTGCAACAACTGCTGTTTATTCATTTCAGAATTGGATGTCACCATAGCAGA
ATAGGTATT------ATGCGACAG---AGAAGAGCA---------AGGAATGGAGCCAGTAGATCCTAG
>JF320150/B/US/2007/502_1478_wg4
ATGGAACAAGCCCCAGAAGATCAAGGGCCACAGAGAGAGCCACACAATGAATGGACACTAGAGCTCTTAGAGGAGCTTAA
GAATGAAGCTGTTAGACATTTTCCTAGGCCATGGCTCCATGGCTTGGGGCAGTATATCTATGAAACTTATGGGGATACTT
GGGCAGGAGTGCAAGCCATAATAAGAATTCTGCAACAACTGCTGTTTGTTCATTTCAGAATTGGGTGTCGACATAGCAGA
ATAGGCATT------ACTCAACGG---AGAAGAGCA---------AGAAATGGAGCCAGTAGATCCTAG
>JF320151/B/US/2006/502_1211_FL01
ATGGAACAAGCCCCAGAAGATCAAGGACCACAGAGGGAGCCATACAATCAATGGGCACTAGAGCTCTTAGAGGAACTCAA
GAATGAAGCTGTGAGACATTTTCCTAGAGTATGGCATCAAGGATTGGGGCAACATATCTATGAAACTTATGGGGATACTT
GGGTAGGAGTGGAAGCCTTAATAAGAATTTTGCAACAACTGCTGTTTATTCATTTCAGAATTGGATGTCACCATAGCAGA
ATAGGTATT------ATGCGACAG---AGAAGAGCA---------AGGAATGGAGCCAGTAGATCCTAG
>JF320152/B/US/2006/502_2667_FL02
ATGGAACAAGCCCCGGAAGACCAAGGGCCGCAGAGAGAGCCATACAATGAATGGACACTAGAGATTTTAGAGGAGCTTAA
GAATGAAGCAGTTAGACATTTCCCTAGGGTATGGCTCCATGGCTTAGGACAACATATCTATGAAACTTATGGGGACACTT
GGGCAGGAGTGGAAGCTATAATAAGAATTCTGCAACAACTGCTGTTTATTCATTTCAGAATCGGGTGTCGCCATAGCAGA
ATAGGGATT------ACTCCACAG---AGGAGAGCA---------AGAAATGGAGCCCGTAGATCCTAG
>JF320153/B/US/2006/502_2667_FL04
ATGGAACAAGCCCCGGAAGACCAAGGGCCGCAGAGAGAGCCATACAATGAATGGACACTAGAGATTTTAGAGGAGCTTAA
GAATGAAGCAGTTAGACATTTCCCTAGGGTATGGCTCCATGGCTTAGGACAACATATCTATGAAACTTATGGGGACACTT
GGGCAGGAGTGGAAGCTATAATAAGAATTCTGCAACAACTGCTGTTTATTCATTTCAAAATCGGGTGTCGCCATAGCAGA
ATAGGGATT------ACTCCACAG---AGGAGAGCA---------AGAAATGGAGCCCGTAGATCCTAG
>JF320154/B/US/2006/502_2667_FL05
ATGGAACAAGCCCCGGAAGACCAAGGGCCGCAGAGAGAGCCATACAATGAATGGACACTAGAGATTTTAGAGGAGCTTAA
GAATGAAGCAGTTAGACATTTCCCTAGGGTATGGCTCCATGGCTTAGGACAACATATCTATGAAACTTATGGGGATACTT
GGGCAGGAGTGGAAGCTATAATAAGAATTCTGCAACAACTGCTGTTTATTCATTTCAGAATCGGGTGTCGCCATAGCAGA
ATAGGGATT------ACTCCACAG---AGGAGAGCA---------AGAAATGGAGCCCGTAGATCCTAG
>JF320155/B/US/2007/502_1478_wg2
ATGGAACAAGCCCCAGAAGATCAAGGGCCACAGAGAGAGCCACACAATGAATGGACACTAGAGCTCTTAGAGGAGCTTAA
GAATGAAGCTGTTAGACATTTTCCTAGGCCATGGCTCCATGGCTTGGGGCAGTATATCTATGAAACTTATGGGGATACTT
GGGCAGGAGTGCAAGCCATAATAAGAATTCTGCAACAACTGCTGTTTGTTCATTTCAGAATTGGGTGTCGACATAGCAGA
ATAGGCATT------ACTCAACGG---AGAAGAGCA---------AGAAATGGAGCCAGTAGATCCTAG
>JF320156/B/US/2007/502_1478_wg3
ATGGAACAAGCCCCAGAAGATCAAGGGCCACAGAGAGAGCCACACAATGAATGGACACTAGAGCTCTTAGAGGAGCTTAA
GAATGAAGCTGTTAGACATTTTCCTAGGCCATGGCTCCATGGCTTGGGGCAGTATATCTATGAAACTTATGGGGATACTT
GGGCAGGAGTGCAAGCCATAATAAGAATTCTGCAACAACTGCTGTTTGTTCATTTCAGAATTGGGTGTCGACATAGCAGA
ATAGGCATT------ACTCAACGG---AGAAGAGCA---------AGAAATGGAGCCAGTAGATCCTAG
>JF320157/B/US/2007/502_1478_wg5
ATGGAACAAGCCCCAGAAGATCAAGGGCCACAGAGAGAGCCACACAATGAATGGACACTAGAGCTCTTAGAGGAGCTTAA
GAATGAAGCTGTTAGACATTTTCCTAGGCCATGGCTCCATGGCTTGGGGCAGTATATCTATGAAACTTATGGGGATACTT
GGGCAGGAGTGCAAGCCATAATAAGAATTCTGCAACAACTGCTGTTTGTTCATTTCAGAATTGGGTGTCGACATAGCAGA
ATAGGCATT------ACTCAACGG---AGAAGAGCA---------AGAAATGGAGCCAGTAGATCCTAG
>JF320158/B/US/2007/502_1478_wg1
ATGGAACAAGCCCCAGAAGATCAAGGGCCACAGAGAGAGCCACACAATGAATGGACACTAGAGCTCTTAGAGGAGCTTAA
GAATGAAGCTGTTAGACATTTTCCTAGGCCATGGCTCCATGGCTTGGGGCAGTATATCTATGAAACTTATGGGGATACTT
GGGCAGGAGTGCAAGCCATAATAAGAATTCTGCAACAACTGCTGTTTGTTCATTTCAGAATTGGGTGTCGACATAGCAGA
ATAGGCATT------ACTCAACGG---AGAAGAGCA---------AGAAATGGAGCCAGTAGATCCTAG
>JF320160/B/US/2006/502_0923_wg07
ATGGAACAAGCCCCAGAAGATCAAGGGCCACAGAGGGAGCCATACAATGAATGGACACTAGAGCTTTTAGAGGAGCTTAA
GCATGAAGCTGTAAGACATTTTCCTAGGACATGGCTTCATGGTCTAGGGCAATACATCTATGAAACTTATGGGGATACTT
GGGCAGGAGTGGAGGCCATAATAAGAATTCTGCAACAACTGCTGTTTATTCATTTCAGAATTGGGTGCCGCCATAGCAGA
ATAGGCATT------CAG---CTG---AGGAGAGCA---------AGAAATGGAGCCAGTAGATCCTAG
>JF320161/B/US/2006/502_0923_wg04
ATGGAACAAGCCCCAGAAGATCAAGGGCCACAGAGGGAGCCATACAATGAATGGACACTAGAGCTTTTAGAGGAGCTTAA
GCATGAAGCTGTAAGACATTTTCCTAGGACATGGCTTCATGGTCTAGGGCAATACATCTATGAAACTTATGGGGATACTT
GGGCAGGAGTGGAGGCCATAATAAGAATTCTGCAACAACTGCTGTTTATTCATTTCAGAATTGGGTGCCGCCATAGCAGA
ATAGGCATT------CAG---CTG---AGGAGAGCA---------AGAAATGGAGCCAGTAGATCCTAG
>JF320162/B/US/2006/502_0923_wg01
ATGGAACAAGCCCCAGAAGATCAAGGGCCACAGAGGGAGCCATACAATGAATGGACACTAGAGCTTTTAGAGGAGCTTAA
GCATGAAGCTGTAAGACATTTTCCTAGGACATGGCTTCATGGTCTAGGGCAATACATCTATGAAACTTATGGGGATACTT
GGGCAGGAGTGGAGGCCATAATAAGAATTCTGCAACAACTGCTGTTTATTCATTTCAGAATTGGGTGCCGCCATAGCAGA
ATAGGCATT------CAG---CTG---AGGAGAGCA---------AGAAATGGAGCCAGTAGATCCTAG
>JF320163/B/US/2006/502_0923_wg02
ATGGAACAAGCCCCAGAAGATCAAGGGCCACAGAGGGAGCCATACAATGAATGGACACTAGAGCTTTTAGAGGAGCTTAA
GCATGAAGCTGTAAGACATTTTCCTAGGACATGGCTTCATGGTCTAGGGCAATACATCTATGAAACTTATGGGGATACTT
GGGCAGGAGTGGAGGCCATAATAAGAATTCTGCAACAACTGCTGTTTATTCATTTCAGAATTGGGTGCCGCCATAGCAGA
ATAGGCATT------CAG---CTG---AGGAGAGCA---------AGAAATGGAGCCAGTAGATCCTAG
>JF320164/B/US/2006/502_0923_wg08
ATGGAACAAGCCCCAGAAGATCAAGGGCCACAGAGGGAGCCATACAATGAATGGACACTAGAGCTTTTAGAGGAGCTTAA
GCATGAAGCTGTAAGACATTTTCCTAGGACATGGCTTCATGGTCTAGGGCAATACATCTATGAAACTTATGGGGATACTT
GGGCAGGAGTGGAGGCCATAATAAGAATTCTGCAACAACTGCTGTTTATTCATTTCAGAATTGGGTGCCGCCATAGCAGA
ATAGGCATT---------CAACTG---AGGAGAGCA---------AGAAATGGAGCCAGTAGATCCTAG
>JF320165/B/US/2006/502_0923_wg03
ATGGAACAAGCCCCAGAAGATCAAGGGCCACAGAGGGAGCCATACAATGAATGGACACTAGAGCTTTTAGAGGAGCTTAA
GCATGAAGCTGTAAGACATTTTCCTAGGACATGGCTTCATGGTCTAGGGCAATACATCTATGAAACTTATGGGGATACTT
GGGCAGGAGTGGAGGCCATAATAAGAATTCTGCAACAACTGCTGTTTATTCATTTCAGAATTGGGTGCCGCCATAGCAGA
ATAGGCATT------CAG---CTG---AGGAGAGCA---------AGAAATGGAGCCAGTAGATCCTAG
>JF320166/B/US/2006/502_0923_wg06
ATGGAACAAGCCCCAGAAGATCAAGGGCCACAGAGGGAGCCATACAATGAATGGACACTAGAGCTTTTAGAGGAGCTTAA
GCATGAAGCTGTAAGACATTTTCCTAGGACATGGCTTCATGGTCTAGGGCAATACATCTATGAAACTTATGGGGATACTT
GGGCAGGAGTGGAGGCCATAATAAGAATTCTGCAACAACTGCTGTTTATTCATTTCAGAATTGGGTGCCGCCATAGCAGA
ATAGGCATT------CAG---CTG---AGGAGAGCA---------AGAAATGGAGCCAGTAGATCCTAG
>JF320167/B/US/2006/502_0923_wg05
ATGGAACAAGCCCCAGAAGATCAAGGGCCACAGAGGGAGCCATACAATGAATGGACACTAGAGCTTTTAGAGGAGCTTAA
GCATGAAGCTGTAAGACATTTTCCTAGGACATGGCTTCATGGTCTAGGGCAATACATCTATGAAACTTATGGGGATACTT
GGGCAGGAGTGGAGGCCATAATAAGAATTCTGCAACAACTGCTGTTTATTCATTTCAGAATTGGGTGCCGCCATAGCAGA
ATAGGCATT------CAG---CTG---AGGAGAGCA---------AGAAATGGAGCCAGTAGATCCTAG
>JF320169/B/US/2006/502_1055_FL01
ATGGAACAAGCCCCAGAAGACCAAGGGCCACAAAGGGAGCCATACAATGAGTGGACACTAGAGCTTTTAGAGGAACTTAA
GCATGAAGCTGTCAGACACTTTCCTAGGCTTTGGCTCCATGGCTTAGGGCAACATATCTATGAAACTTATGGGGATACTT
GGGCAGGAGTGGAAGCCCTAATAAGAATGCTGCAACAACTGATCTTTGTCCATTTCAGAATTGGATGTCGACATAGCAGG
ATAGGCAGT------TTGCGACGG---AGGAGAGCA---------AGAAATGGAGCCAGTAGATCCTAG
>JF320171/B/US/2006/502_1055_FL02
ATGGAACAAGCCCCAGAAGACCAAGGGCCACAAAGGGAGCCATACAATGAGTGGACACTAGAGCTTTTAGAGGAACTTAA
GCATGAAGCTGTCAGACACTTTCCTAGGCTTTGGCTCCATGGCTTAGGGCAACATATCTATGAAACTTATGGGGATACTT
GGGCAGGAGTGGAAGCCCTAATAAGAATGCTGCAACAACTGATCTTTGTCCATTTCAGAATTGGATGTCGACATAGCAGG
ATAGGCAGT------TTGCGACGG---AGGAGAGCA---------AGAAATGGAGCCAGTAGATCCTAG
>JF320179/B/US/2007/502_1897_wg2
ATGGAACAAGCCCCAGAGGACCAAGGGCCACAGAGGGAGCCATACAATGAATGGACACTAGAGCTTTTAGAGGAACTTAA
GAGAGAAGCTGTTAGACATTTTCCTAGGCCATGGCTCCATAGCTTAGGACAACATATCTATGAAACTTATGGGGATACTT
GGACAGGAGTGGAAGCCATAATAAGAATTCTGCAACAACTGCTGTTTATTCATTTCAGAATTGGATGTCAACATAGCAGA
ATAGGCATT------ATTCAACAGAGGAGGAGAGCT---------AGGAATGGAGCCAGTAGATCATAA
>JF320181/B/US/2007/502_1897_wg4
ATGGAACAAGCCCCAGAGGACCAAGGGCCACAGAGGGAGCCATACAATGAATGGACACTAGAGCTTTTAGAGGAACTTAA
GAGAGAAGCTGTTAGACATTTTCCTAGGCCATGGCTCCATAGCTTAGGACAACATATCTATGAAACTTATGGGGATACTT
GGACAGGAGTGGAAGCCATAATAAGAATTCTGCAACAACTGCTGTTTATTCATTTCAGAATTGGATGTCAACATAGCAGA
ATAGGCATT------ATTCAACAGAGGAGGAGAGCT---------AGGAATGGAGCCAGTAGATCATAA
>JF320182/B/US/2007/502_1897_wg6
ATGGAACAAGCCCCAGAGGACCAAGGGCCACAGAGGGAGCCATACAATGAATGGACACTAGAGCTTTTAGAGGAACTTAA
GAGAGAAGCTGTTAGACATTTTCCTAGGCCATGGCTCCATAGCTTAGGACAACATATCTATGAAACTTATGGGGATACTT
GGACAGGAGTGGAAGCCATAATAAGAATTCTGCAACAACTGCTGTTTATTCATTTCAGAATTGGATGTCAACATAGCAGA
ATAGGCATT------ATTCAACAGAGGAGGAGAGCT---------AGGAATGGAGCCAGTAGATCATAA
>JF320183/B/PE/2006/502_0491_wg5
ATGGAACGAGCCCCAGAAGACCAAGGGCCACAGAGGGAGCCATACAACGAATGGACACTAGAGCTTCTAGAGGAGCTTAA
GAATGAAGCTAGTAGACATTTCCCTAGGGTGTGGCTCCATGGCTTAGGGCAATATATTTATGAAACTTATGGGGATACTT
GGGCAGGAGTGGAAGCCATAATAAGAATGCTACAACAACTACTGTTTATTCATTTCAGAATTGGGTGTCGACATAGCAGG
ATAGGTATT------ACTCGACAG---AGAAGAGCA---------AGAAATGGAGCCAGTAGATCCTAA
>JF320185/B/US/2005/502_2136_FL02
ATGGAACAAGCCCCAGAAGACCAAGGGCCACAAAGGGAGCCATACAATGAATGGACACTAGAGCTTTTAGAGGAGCTTAA
GAATGAAGCAGTTAGACATTTTCCCAGGGTGTGGCTTCATGGCTTAGGGCAACACATCTATGAAACTTATGGAGATACTT
GGGCAGGGGTGGAAGCCATAATAAGAATTCTGCAACAACTGTTGTTTATTCATTTCAGAATTGGGTGTCAACATAGCAGG
ATAGGCATT------ATTCGACAG---AGGAGAGCA---------AGAAATGGATCCAGTAGATCCTAG
>JF320186/B/PE/2006/502_0648_FL03
ATGGAACAAGCCCCGGAAGACCAAGGGCCACAGAGGGAGCCATACAATGAATGGACACTAGAGCTTTTAGAGGAACTTAA
GAATGAAGCTGTTAGACATTTTCCTAGGCCATGGCTCCATGGCTTAGGGCAATACATCTATGAAACTTATGGGGATACTT
GGGCAGGGGTGCAAGCCATAATAAGAATGCTGCAACACCTGCTGTTTACTCATTTCAGGATTGGGTGTCGACATAGCAGA
ATAGGCATTACTGGCCTACAACAA---AGGAGAACA---------AGAAATGGAACCAATAGATCCTAG
>JF320187/B/PE/2006/502_0491_wg3
ATGGAACGAGCCCCAGAAGACCAAGGGCCACAGAGGGAGCCATACAACGAATGGACACTAGAGCTTCTAGAGGAGCTTAA
GAATGAAGCTAGTAGACATTTCCCTAGGGTGTGGCTCCATGGCTTAGGGCAATATATTTATGAAACTTATGGGGATACTT
GGGCAGGAGTGGAAGCCATAATAAGAATGCTACAACAACTACTGTTTATTCATTTCAGAATTGGGTGTCGACATAGCAGG
ATAGGTATT------ACTCGACAG---AGAAGAGCA---------AGAAATGGAGCCAGTAGATCCTAA
>JF320188/B/US/2005/502_2136_FL03
ATGGAACAAGCCCCAGAAGACCAAGGGCCACAAAGGGAGCCATACAATGAATGGACACTAGAGCTTTTAGAGGAGCTTAA
GAATGAAGCAGTTAGACATTTTCCCAGGGTGTGGCTTCATGGCTTAGGGCAACACATCTATGAAACTTATGGAGATACTT
GGGCAGGGGTGGAAGCCATAATAAGAATTCTGCAACAACTGTTGTTTATTCATTTCAGAATTGGGTGTCAACATAGCAGG
ATAGGCATT------ATTCGACAG---AGGAGAGCA---------AGAAATGGATCCAGTAGATCCTAG
>JF320189/B/PE/2007/502_2622_wg1
ATGGAACAAGTCCCAGAAGACCAAGGGCCACAGAGGGAGCCATTCAATGAGTGGACACTAGAGCTTTTAGAGGAACTTAA
GAGTGAAGCTGTTAGACATTTTCCTAGGGCATGGCTCCATGGCTTAGGGCAACATATTTATGAAACTTATGGGGATACTT
GGGCAGGAGTAGAAGCCATAATAAGAACTCTGCAACAACTGCTGTTTATTCATTTCAGGATTGGGTGTCGACATAGCAGA
ATAGGCATT------ACTCCACAG---AGGAGAGCA---------AGAAATGGAGCCGGTAGATCCTAG
>JF320190/B/US/2005/502_2136_FL05
ATGGAACAAGCCCCAGAAGACCAAGGGCCACAAAGGGAGCCATACAATGAATGGACACTAGAGCTTTTAGAGGAGCTTAA
GAATGAAGCAGTTAGACATTTTCCCAGGGTGTGGCTTCATGGCTTAGGGCAACACATCTATGAAACTTATGGAGATACTT
GGGCAGGGGTGGAAGCCATAATAAGAATTCTGCAACAACTGTTGTTTATTCATTTCAGAATTGGGTGTCAACATAGCAGG
ATAGGCATT------ATTCGACAG---AGGAGAGCA---------AGAAATGGATCCAGTAGATCCTAG
>JF320191/B/PE/2007/502_0525_wg5
ATGGAACAAGCCCCGGAAGACCAAGGGCCACAGAGGGAGCCATACAATGAATGGACACTAGAGCTTTTAGAAGAGCTTAA
GAATGAAGCTGTTAGACACTTTCCTAGGGTATGGCTCCATGGCTTAGGACAATATATCTATGAAACATATGGGGATACTT
GGGCAGGAGTAGAAGCCATAATAAGAATTCTGCAACATCTGCTGTTTATTCATTTCAGAATTGGGTGTCAACATAGCAGA
ATAGGCATC------ACTCGACAG---AGGAGAGCA---------AGAAATGGAGCCAGTAGATCCTAA
>JF320192/B/US/2005/502_2136_FL04
ATGGAACAAGCCCCAGAAGACCAAGGGCCACAAAGGGAGCCATACAATGAATGGACACTAGAGCTTTTAGAGGAGCTTAA
GAATGAAGCAGTTAGACATTTTCCCAGGGTGTGGCTTCATGGCTTAGGGCAACACATCTATGAAACTTATGGAGATACTT
GGGCAGGGGTGGAAGCCATAATAAGAATTCTGCAACAACTGTTGTTTATTCATTTCAGAATTGGGTGTCAACATAGCAGG
ATAGGCATT------ATTCGACAG---AGGAGAGCA---------AGAAATGGATCCAGTAGATCCTAG
>JF320193/B/PE/2006/502_0648_FL05
ATGGAACAAGCCCCGGAAGACCAAGGGCCACAGAGGGAGCCATACAATGAATGGACACTAGAGCTTTTAGAGGAACTTAA
GAATGAAGCTGTTAGACATTTTCCTAGGCCATGGCTCCATGGCTTAGGGCAATACATCTATGAAACTTATGGGGATACTT
GGGCAGGGGTGCAAGCCATAATAAGAATGCTGCAACACCTGCTGTTTACTCATTTCAGGATTGGGTGTCGACATAGCAGA
ATAGGCATTACTGGCCTACAACAA---AGGAGAACA---------AGAAATGGAACCAATAGATCCTAG
>JF320194/B/US/2005/502_2136_FL01
ATGGAACAAGCCCCAGAAGACCAAGGGCCACAAAGGGAGCCATACAATGAATGGACACTAGAGCTTTTAGAGGAGCTTAA
GAATGAAGCAGTTAGACATTTTCCCAGGGTGTGGCTTCATGGCTTAGGGCAACACATCTATGAAACTTATGGAGATACTT
GGGCAGGGGTGGAAGCCATAATAAGAATTCTGCAACAACTGTTGTTTATTCATTTCAGAATTGGGTGTCAACATAGCAGG
ATAGGCATT------ATTCGACAG---AGGAGAGCA---------AGAAATGGATCCAGTAGATCCTAG
>JF320195/B/PE/2007/502_0525_wg2
ATGGAACAAGCCCCGGAAGACCAAGGGCCACAGAGGGAGCCATACAATGAATGGACACTAGAGCTTTTAGAAGAGCTTAA
GAATGAAGCTGTTAGACACTTTCCTAGGGTATGGCTCCATGGCTTAGGACAATATATCTATGAAACATATGGGGATACTT
GGGCAGGAGTAGAAGCCATAATAAGAATTCTGCAACATCTGCTGTTTATTCATTTCAGAATTGGGTGTCAACATAGCAGA
ATAGGCATC------ACTCGACAG---AGGAGAGCA---------AGAAATGGAGCCAGTAGATCCTAA
>JF320196/B/PE/2006/502_0841_FL03
ATGGAACGAGCCCCAGAAGACCAAGGGCCACAGAGGGAGCCATACCATGACTGGACACTAGAGCTTTTAGAGGAACTTAA
GAATGAAGCTGTTAGACATTTTCCTAGGCCATGGCTCCATGGCTTAGGGCAATATATCTATGAAACTTATGGAGATACTT
GGACAGGAGTGCAAGCCTTACTAAGAATTCTGCAACAAATGCTGTTTATTCATTTCAGGATTGGGTGTCAACATAGCAGA
ATAGGCATT------AATCCACAG---AGAAGAACA---------AGAAATGGAGCCAATAGATCCTAG
>JF320197/B/US/2007/502_2289_05
ATGGAACAAGCCCCAGAAGACCAAGGGCCACAGAGAGAGCCATACAATGAATGGACATTAGAGATTTTAGAGGACCTTAA
GAATGAAGCTGTTAGACACTTTCCTAGGCCATGGCTACATGGACTAGGACAACATATCTATGAAACCTATGGGGATACTT
GGGAAGGAGTAGAGGCCATAATAAGAATTCTGCAACAACTGCTGTTTACTCATTTCAGAATTGGATGTCGACATAGCAGA
ATAGGCATT------ACTCCATCG---AGGAGAGCA---------AGAAATGGATCCAGTAGATCCTAG
>JF320198/B/PE/2007/502_1047_wg4
ATGGAACAAGCCCCAGAAGACCAAGGACCACAGAGGGAGCCATTCAATGAATGGACACTAGAACTTTTAGAGGAACTTAA
GAGAGAAGCTGTTAGACATTTTCCTAGGGCATGGCTCCATAACTTAGGACAATATATCTATGAAACTTATGGGGATACTT
GGGCAGGAGTGATAGCCATAATAAGAATACTAAATCAAATGCTGTTTATTCATTACAGAATTGGGTGTCATCATAGCAGA
ATAGGCATT------TCT---------CGAAGAGCA---------AGAAATGGAGCCAGTAGACCCTAG
>JF320199/B/PE/2007/502_0525_wg4
ATGGAACAAGCCCCGGAAGACCAAGGGCCACAGAGGGAGCCATACAATGAATGGACACTAGAGCTTTTAGAAGAGCTTAA
GAATGAAGCTGTTAGACACTTTCCTAGGGTATGGCTCCATGGCTTAGGACAATATATCTATGAAACATATGGGGATACTT
GGGCAGGAGTAGAAGCCATAATAAGAATTCTGCAACATCTGCTGTTTATTCATTTCAGAATTGGGTGTCAACATAGCAGA
ATAGGCATC------ACTCGACAG---AGGAGAGCA---------AGAAATGGAGCCAGTAGATCCTAA
>JF320200/B/US/2007/502_2289_06
ATGGAACAAGCCCCAGAAGACCAAGGGCCACAGAGAGAGCCATACAATGAATGGACATTAGAGATTTTAGAGGACCTTAA
GAATGAAGCTGTTAGACACTTTCCTAGGCCATGGCTACATGGACTAGGACAACATATCTATGAAACCTATGGGGATACTT
GGGAAGGAGTAGAGGCCATAATAAGAATTCTGCAACAACTGCTGTTTACTCATTTCAGAATTGGATGTCGACATAGCAGA
ATAGGCATT------ACTCCATCG---AGGAGAGCA---------AGAAATGGATCCAGTAGATCCTAG
>JF320201/B/PE/2006/502_0648_FL04
ATGGAACAAGCCCCGGAAGACCAAGGGCCACAGAGGGAGCCATACAATGAATGGACACTAGAGCTTTTAGAGGAACTTAA
GAATGAAGCTGTTAGACATTTTCCTAGGCCATGGCTCCATGGCTTAGGGCAATACATCTATGAAACTTATGGGGATACTT
GGGCAGGGGTGCAAGCCATAATAAGAATGCTGCAACACCTGCTGTTTACTCATTTCAGGATTGGGTGTCGACATAGCAGA
ATAGGCATTACTGGCCTACAACAA---AGGAGAACA---------AGAAATGGAACCAATAGATCCTAG
>JF320202/B/US/2007/502_2289_02
ATGGAACAAGCCCCAGAAGACCAAGGGCCACAGAGAGAGCCATACAATGAATGGACATTAGAGATTTTAGAGGACCTTAA
GAATGAAGCTGTTAGACACTTTCCTAGGCCATGGCTACATGGACTAGGACAACATATCTATGAAACCTATGGGGATACTT
GGGAAGGRGTAGAGGCCATAATAAGAATTCTGCAACAACTGCTGTTTACTCATTTCAGAATTGGATGTCGACATAGCAGA
ATAGGCATT------ACTCCATCG---AGGAGAGCA---------AGAAATGGATCCAGTAGATCCTAG
>JF320203/B/PE/2006/502_0524_FL03
ATGGAACAAGCCCCGGAAGACCAAGGGCCACAGAGGGAACCACACAATGAGTGGACACTAGAACTTTTAGAGGAGCTTAA
GAGTGAAGCTGTTAGACATTTTCCTAGGACATGGCTCCATGGATTAGGACAACATATCTATGAAACTTATGGGGATACCT
GGGAAGGAGTGGAAGCCATAGTAAGAATTCTGCAACAACTGCTGTTTATTCATTTCAGAATTGGGTGTCGACATAGCAGA
ATAGGCATT------ATTCGACAG---AGGAGAGCA---------AGAAATGGAGCCAGTAGATCCTAA
>JF320204/B/PE/2007/502_0525_wg1
ATGGAACAAGCCCCGGAAGACCAAGGGCCACAGAGGGAGCCATACAATGAATGGACACTAGAGCTTTTAGAAGAGCTTAA
GAATGAAGCTGTTAGACACTTTCCTAGGGTATGGCTCCATGGCTTAGGACAATATATCTATGAAACATATGGGGATACTT
GGGCAGGAGTAGAAGCCATAATAAGAATTCTGCAACATCTGCTGTTTATTCATTTCAGAATTGGGTGTCAACATAGCAGA
ATAGGCATC------ACTCGACAG---AGGAGAGCA---------AGAAATGGAGCCAGTAGATCCTAA
>JF320205/B/US/2007/502_2289_03
ATGGAACARGCCCCAGAAGACCAAGGGCCACAGAGAGAGCCATACGATGAATGGACATTAGAGATTTTAGAGGACCTTAA
GAATGAAGCTGTTAGACACTTTCCTAGGCCATGGCTACATGGACTAGGACAACATATCTATGAAACCTATGGGGATACTT
GGGAAGGAGTAGAGGCCATAATAAGAATTCTGCAACAACTGCTGTTTACTCATTTCAGAATTGGATGTCGACATAGCAGA
ATAGGCATT------ACTCCATCG---AGGAGAACA---------AGAAATGGATCCAGTAGATCCTAG
>JF320206/B/PE/2007/502_2622_wg3
ATGGAACAAGTCCCAGAAGACCAAGGGCCACAGAGGGAGCCATTCAATGAGTGGACACTAGAGCTTTTAGAGGAACTTAA
GAGTGAAGCTGTTAGACATTTTCCTAGGGCATGGCTCCATGGCTTAGGGCAACATATCTATGAAACTTATGGGGATACTT
GGGCAGGAGTAGAAGCCATAATAAGAACTCTGCAACAACTGCTGTTTATTCATTTCAGGATTGGGTGTCGACATAGCAGA
ATAGGCATT------ACTCCACAG---AGGAGAGCA---------AGAAATGGAGCCGGTAGATCCTAG
>JF320207/B/US/2007/502_2289_04
ATGGAACAAGCCCCAGAAGACCAAGGGCCACAGAGAGAGCCATACAATGAATGGACATTAGAGATTTTAGAGGACCTTAA
GAATGAAGCTGTTAGACACTTTCCTAGGCCATGGCTACATGGACTAGGACAACATATCTATGAAACCTATGGGGATACTT
GGGAAGGAGTAGAGGCCATAATAAGAATTCTGCAACAACTGCTGTTTACTCATTTCAGAATTGGATGTCGACATAGCAGA
ATAGGCATT------ACTCCATCG---AGGAGAGCA---------AGAAATGGATCCAGTAGATCCTAG
>JF320208/B/PE/2006/502_0841_FL04
ATGGAACGAGCCCCAGAAGACCAAGGGCCACAGAGGGAGCCATACCATGACTGGACACTAGAGCTTTTAGAGGAACTTAA
GAATGAAGCTGTTAGACATTTTCCTAGGCCATGGCTCCATGGCTTAGGGCAATATATCTATGAAACTTATGGAGATACTT
GGACAGGAGTGCAAGCCTTACTAAGAATTCTGCAACAAATGCTGTTTATTCATTTCAGGATTGGGTGTCAACATAGCAGA
ATAGGCATT------AATCCACAG---AGAAGAACA---------AGAAATGGAGCCAATAGATCCTAG
>JF320209/B/PE/2006/502_0491_wg1
ATGGAACGAGCCCCAGAAGACCAAGGGCCACAGAGGGAGCCATACAACGAATGGACACTAGAGCTTCTAGAGGAGCTTAA
GAATGAAGCTAGTAGACATTTCCCTAGGGTGTGGCTCCATGGCTTAGGGCAATATATTTATGAAACTTATGGGGATACTT
GGGCAGGAGTGGAAGCCATAATAAGAATGCTACAACAACTACTGTTTATTCATTTCAGAATTGGGTGTCGACATAGCAGG
ATAGGTATT------ACTCGACAG---AGAAGAGCA---------AGAAATGGAGCCAGTAGATCCTAA
>JF320211/B/PE/2007/502_2622_wg5
ATGGAACAAGTCCCAGAAGACCAAGGGCCACAGAGGGAGCCATTCAATGAGTGGACACTAGAGCTTTTAGAGGAACTTAA
GAGTGAAGCTGTTAGACATTTTCCTAGGGCATGGCTCCATGGCTTAGGGCAACATATCTATGAAACTTATGGGGATACTT
GGGCAGGAGTAGAAGCCATAATAAGAACTCTGCAACAACTGCTGTTTATTCATTTCAGAATTGGGTGTCGACATAGCAGA
ATAGGCATT------ACTCCACAG---AGGAGAGCA---------AGAAATGGAGCCGGTAGATCCTAG
>JF320212/B/PE/2006/502_0491_wg4
ATGGAACGAGCCCCAGAAGACCAAGGGCCACAGAGGGAGCCATACAACGAATGGACACTAGAGCTTCTAGAGGAGCTTAA
GAATGAAGCTAGTAGACATTTCCCTAGGGTGTGGCTCCATGGCTTAGGGCAATATATTTATGAAACTTATGGGGATACTT
GGGCAGGAGTGGAAGCCATAATAAGAATGCTACAACAACTACTGTTTATTCATTTCAGAATTGGGTGTCGACATAGCAGG
ATAGGTATT------ACTCGACAG---AGAAGAGCA---------AGAAATGGAGCCAGTAGATCCTAA
>JF320213/B/PE/2007/502_0525_wg3
ATGGAACAAGCCCCGGAAGACCAAGGGCCACAGAGGGAGCCATACAATGAATGGACACTAGAGCTTTTAGAAGAGCTTAA
GAATGAAGCTGTTAGACACTTTCCTAGGGTATGGCTCCATGGCTTAGGACAATATATCTATGAAACATATGGGGATACTT
GGGCAGGAGTAGAAGCCATAATAAGAATTCTGCAACATCTGCTGTTTATTCATTTCAGAATTGGGTGTCAACATAGCAGA
ATAGGCATC------ACTCGACAG---AGGAGAGCA---------AGAAATGGAGCCAGTAGATCCTAA
>JF320214/B/PE/2006/502_0524_FL08
ATGGAACAAGCCCCGGAAGACCAAGGGCCACAGAGGGAACCACACAATGAGTGGACACTAGAACTTTTAGAGGAGCTTAA
GAGTGAAGCTGTTAGACATTTTCCTAGGACATGGCTCCATGGATTAGGGCACCATATCTATGAAACTTATGGGGATACCT
GGGAAGGAGTGGAAGCCATAGTAAGAATTCTGCAACAACTGCTGTTTATTCATTTCAGAATTGGGTGTCGACATAGCAGA
ATAGGCATT------ATTCGACAG---AGGAGAGCA---------AGAAATGGAGCCAGTAGATCCTAA
>JF320215/B/PE/2006/502_0648_FL02
ATGGAACAAGCCCCGGAAGACCAAGGGCCACAGAGGGAGCCATACAATGAATGGACACTAGAGCTTTTAGAGGAACTTAA
GAATGAAGCTGTTAGACATTTTCCTAGGCCATGGCTCCATGGCTTAGGGCAATACATCTATGAAACTTATGGGGATACTT
GGGCAGGGGTGCAAGCCATAATAAGAATGCTGCAACACCTGCTGTTTACTCATTTCAGGATTGGGTGTCGACATAGCAGA
ATAGGCATTACTGGCCTACAACAA---AGGAGAACA---------AGAAATGGAACCAATAGATCCTAG
>JF320216/B/PE/2007/502_1047_wg3
ATGGAACAAGCCCCAGAAGACCAAGGACCACAGAGGGAGCCATTCAATGAATGGACACTAGAACTTTTAGAGGAACTTAA
GAGAGAAGCTGTTAGACATTTTCCTAGGGCATGGCTCCATAACTTAGGACAATATATCTATGAAACTTATGGGGATACTT
GGGCAGGAGTGATAGCCATAATAAGAATACTAAATCAAATGCTGTTTATTCATTACAGAATTGGGTGTCATCATAGCAGA
ATAGGCATT------TCT---------CGAAGAGCA---------AGAAATGGAGCCAGTAGACCCTAG
>JF320217/B/PE/2007/502_2622_wg2
ATGGAACAAGTCCCAGAAGACCAAGGGCCACAGAGGGAGCCATTCAATGAGTGGACACTAGAGCTTTTAGAGGAACTTAA
GAGTGAAGCTGTTAGACATTTTCCTAGGGCATGGCTCCATGGCTTAGGGCAACATATCTATGAAACTTATGGGGATACTT
GGGCAGGAGTAGAAGCCATAATAAGAACTCTGCAACAACTGCTGTTTATTCATTTCAGGATTGGGTGTCGACATAGCAGA
ATAGGCATT------ACTCCACAG---AGGAGAGCA---------AGAAATGGAGCCGGTAGATCCTAG
>JF320218/B/PE/2006/502_0841_FL05
ATGGAACGAGCCCCAGAAGACCAAGGGCCACAGAGGGAGCCATACCATGACTGGACACTAGAGCTTTTAGAGGAACTTAA
GAATGAAGCTGTTAGACATTTTCCTAGGCCATGGCTCCATGGCTTAGGGCAATATATCTATGAAACTTATGGAGATACTT
GGACAGGAGTGCAAGCCTTACTAAGAATTCTGCAACAAATGCTGTTTATTCATTTCAGGATTGGGTGTCAACATAGCAGA
ATAGGCATT------AATCCACAG---AGAAGAACA---------AGAAATGGAGCCAATAGATCCTAG
>JF320219/B/PE/2006/502_0524_FL07
ATGGAACAAGCCCCGGAAGACCAAGGGCCACAGAGGGAACCACACAATGAGTGGACACTAGAACTTTTAGAGGAGCTTAA
GAGTGAAGCTGTTAGACATTTTCCTAGGACATGGCTTCATGGATTAGGGCAACATATCTATGAAACTTATGGGGATACCT
GGGAAGGAGTGGAAGCCATAGTAAGAATTCTGCAACAACTGCTGTTTATTCATTTCAGAATTGGGTGTCGACATAGCAGA
ATAGGCATT------ATTCGACAG---AGGAGAGCA---------AGAAATGGAGCCAGTAGATCCTAA
>JF320220/B/PE/2007/502_2622_wg4
ATGGAACAAGTCCCAGAAGACCAAGGGCCACAGAGGGAGCCATTCAATGAGTGGACACTAGAGCTTTTAGAGGAACTTAA
GAGTGAAGCTGTTAGACATTTTCCTAGGGCATGGCTCCATGGCTTAGGGCAACATATCTATGAAACTTATGGGGATACTT
GGGCAGGAGTAGAAGCCATAATAAGAACTCTGCAACAACTGCTGTTTATTCATTTCAGGATTGGGTGTCGACATAGCAGA
ATAGGCATT------ACTCCACAG---AGGAGAGCA---------AGAAATGGAGCCGGTAGATCCTAG
>JF320221/B/PE/2006/502_0524_FL02
ATGGAACAAGCCCCGGAAGACCAAGGGCCACAGAGGGAACCACACAATGAGTGGACACTAGAACTTTTAGAGGAGCTTAA
GAGTGAAGCTGTTAGACATTTTCCTAGGACATGGCTCCATGAATTAGGGCAACATATCTATGAAACTTATGGGGATACCT
GGGAAGGAGTGGAAGCCATAGTAAGAATTCTGCAACAACTGCTGTTTATTCATTTCAGAATTGGGTGTCGACATAGCAGA
ATAGGCATT------ATTCGACAG---AGGAGAGCA---------AGAAATGGAGCCAGTAGATCCTAA
>JF320222/B/PE/2006/502_0524_FL09
ATGGAACAAGCCCCGGAAGACCAAGGGCCACAGAGGGAACCACACAATGAGTGGACACTAGAACTTTTAGAGGAGCTTAA
GAGTGAAGCTGTTAGACATTTTCCTAGGACATGGCTCCATGGATTAGGGCAACATATCTATGAAACTTATGGGGATACCT
GGGAAGGAGTGGAAGCCATAGTAAGAATTCTGCAACAACTGCTGTTTATTCATTTCAGAATTGGGTGTCGACATAGCAGA
ATAGGCATT------ATTCGACAG---AGGAGAGCA---------AGAAATGGAGCCAGTAGATCCTAA
>JF320223/B/PE/2006/502_0841_FL07
ATGGAACGAGCCCCAGAAGACCAAGGGCCACAGAGGGAGCCATACCATGACTGGACACTAGAGCTTTTAGAGGAACTTAA
GAATGAAGCTGTTAGACATTTTCCTAGGCCATGGCTCCATGGCTTAGGGCAATATATCTATGAAACTTATGGAGATACTT
GGACAGGAGTGCAAGCCTTACTAAGAATTCTGCAACAAATGCTGTTTATTCATTTCAGGATTGGGTGTCAACATAGCAGA
ATAGGCATT------AATCCACAG---AGAAGAACA---------AGAAATGGAGCCAATAGATCCTAG
>JF320224/B/PE/2006/502_0524_FL01
ATGGAACAAGCCCCGGAAGACCAAGGGCCACAGAGGGAACCACACAATGAGTGGACACTAGAACTTTTAGAGGAGCTTAA
GAGTGAAGCTGTTAGACATTTTCCTAGGACATGGCTCCATGGATTAGGGCAACATATCTATGAAACTTATGGGGATACCT
GGGAAGGAGTGGAAGCCATAGTAAGAATTCTGCAACAACTGCTGTTTATTCATTTCAGAATTGGGTGTCGACATAGCAGA
ATAGGCATT------ATTCGACAG---AGGAGAGCA---------AGAAATGGAGCCAGTAGATCCTAA
>JF320225/B/PE/2007/502_1047_wg2
ATGGAACAAGCCCCAGAAGACCAAGGACCACAGAGGGAGCCATTCAATGAATGGACACTAGAACTTTTAGAGGAACTTAA
GAGAGAAGCTGTTAGACATTTTCCTAGGGCATGGCTCCATAACTTAGGACAATATATCTATGAAACTTATGGGGATACTT
GGGCAGGAGTGATAGCCATAATAAGAATACTAAATCAAATGCTGTTTATTCATTACAGAATTGGGTGTCATCATAGCAGA
ATAGGCATT------TCT---------CGAAGAGCA---------AGAAATGGAGCCAGTAGACCCTAG
>JF320226/B/PE/2007/502_1047_wg5
ATGGAACAAGCCCCAGAAGACCAAGGACCACAGAGGGAGCCATTCAATGAATGGACACTAGAACTTTTAGAGGAACTTAA
GAGAGAAGCTGTTAGACATTTTCCTAGGGCATGGCTCCATAACTTAGGACAATATATCTATGAAACTTATGGGGATACTT
GGGCAGGAGTGATAGCCATAATAAGAATACTAAATCAAATGCTGTTTATTCATTACAGAATTGGGTGTCATCATAGCAGA
ATAGGCATT------TCT---------CGAAGAGCA---------AGAAATGGAGCCAGTAGACCCTAG
>JF320227/B/PE/2007/502_1047_wg1
ATGGAACAAGCCCCAGAAGACCAAGGACCACAGAGGGAGCCATTCAATGAATGGACACTAGAACTTTTAGAGGAACTTAA
GAGAGAAGCTGTTAGACATTTTCCTAGGGCATGGCTCCATAACTTAGGACAATATATCTATGAAACTTATGGGGATACTT
GGGCAGGAGTGATAGCCATAATAAGAATACTAAATCAAATGCTGTTTATTCATTACAGAATTGGGTGTCATCATAGCAGA
ATAGGCATT------TCT---------CGAAGAGCA---------AGAAATGGAGCCAGTAGACCCTAG
>JF320241/B/PE/2006/502_2794_FL01
ATGGAACAAGCACCAGAAGACCAAGGGCCACAGAGGGAGCCATTTGAGGAATGGACACTAGAACTTTTGGAGGAACTTAA
GAATGAAGCTGTTAGACATTTTCCTAGGCATTGGCTCCATAGCCTAGGCCAATATATCTATGAGACTTATGGAGATACTT
GGGCAGGAGTACAAGCCATGATAATAATGCTACAACGAATGCTGTTTATTCATTTCAGAATTGGGTGTCACCATAGCAGA
ATAGGCATT------ATCCCACAG---AGGAGAGCA---------AGAAATGGAGCCAGTAGATCCTAG
>JF320242/B/PE/2006/502_2794_FL03
ATGGAACAAGCACCAGAAGACCAAGGGCCACAGAGGGAGCCATTTGAGGAATGGACACTAGAACTTTTGGAGGAACTTAA
GAATGAAGCTGTTAGACATTTTCCTAGGCATTGGCTCCATAGCCTAGGCCAATATATCTATGAGACTTATGGAGATACTT
GGGCAGGAGTACAAGCCATGATAATAATGCTACAACGAATGCTGTTTATTCATTTCAGAATTGGGTGTCACCATAGCAGA
ATAGGCATT------ATCCCACAG---AGGAGAGCA---------AGAAATGGAGCCAGTAGATCCTAG
>JF320243/B/PE/2006/502_2794_FL02
ATGGAACAAGCACCAGAAGACCAAGGGCCACAGAGGGAGCCATTTGAGGAATGGACACTAGAACTTTTGGAGGAACTTAA
GAATGAAGCTGTTAGACATTTTCCTAGGCATTGGCTCCATAGCCTAGGCCAATATATCTATGAGACTTATGGAGATACTT
GGGCAGGAGTACAAGCCATGATAATAATGCTACAACGAATGCTGTTTATTCATTTCAGAATTGGGTGTCACCATAGCAGA
ATAGGCATT------ATCCCACAG---AGGAGAGCA---------AGAAATGGAGCCAGTAGATCCTAG
>JF320244/B/PE/2006/502_2794_FL05
ATGGAACAAGCACCAGAAGACCAAGGGCCACAGAGGGAGCCATTTGAGGAATGGACACTAGAACTTTTGGAGGAACTTAA
GAATGAAGCTGTTAGACATTTTCCTAGGCATTGGCTCCATAGCCTAGGCCAATATATCTATGAGACTTATGGAGATACTT
GGGCAGGAGTACAAGCCATGATAATAATGCTACAACGAATGCTGTTTATTCATTTCAGAATTGGGTGTCACCATAGCAGA
ATAGGCATT------ATCCCACAG---AGGAGAGCA---------AGAAATGGAGCCAGTAGATCCTAG
>JF320245/B/PE/2006/502_2794_FL04
ATGGAACAAGCACCAGAAGACCAAGGGCCACAGAGGGAGCCATTTGAGGAATGGACACTAGAACTTTTGGAGGAACTTAA
GAATGAAGCTGTTAGACATTTTCCTAGGCATTGGCTCCATAGCCTAGGCCAATATATCTATGAGACTTATGGAGATACTT
GGGCAGGAGTACAAGCCATGATAATAATGCTACAACGAATGCTGTTTATTCATTTCAGAATTGGGTGTCACCATAGCAGA
ATAGGCATT------ATCCCACAG---AGGAGAGCA---------AGAAATGGAGCCAGTAGATCCTAG
>JF320247/B/US/2006/502_0227_FL06
ATGGAACAAGCCCCAGAAGACCAAGGGCCACAGAGGGAACCATACAATGAATGGACACTAGAGCTTTTAGAGGAGCTTAA
GAATGAAGCTGTCAGGCATTTTCCTAGGACATGGCTCCATAACTTAGGACAACATATCTATGAAACTTATGGAGATACTT
GGGCAGGAGTGGAGGCCATAATAAGAATTCTGCAACAACTGCTGTTTATTCATTTCAGAATTGGGTGCCGACATAGCAGA
ATAGGCATT------ATTCGACAG---AGGAGAGCA---------AGAAATGGATCCAGTAGATCCTAG
>JF320250/B/US/2006/502_0227_FL10
ATGGAACAAGCCCCAGAAGACCAAGGGCCACAGAGGGAACCATACAATGAATGGACACTAGAGCTTTTAGAGGAGCTTAA
GAATGAAGCTGTCAGACATTTTCCTAGGCCATGGCTCCATAACTTAGGACAACATATCTATGAAACTTATGGAGATACTT
GGGCAGGAGTGGAGGCCATAATAAGAATTCTGCAACAACTGCTGTTTATTCATTTCAGAATTGGGTGCCACCATAGCAGA
ATAGGCATT------ATTCGACAG---AGGAGAGCA---------AGAAATGGATCCAGTAGATCCTAG
>JF320251/B/US/2006/502_0227_FL08
ATGGAACAAGCCCCAGAAGACCAAGGGCCACAGAGGGAACCATACAATGAATGGACACTAGAGCTTTTAGAGGAGCTTAA
GAATGAAGCTGTCAGGCATTTTCCTAGGACATGGCTCCATAACTTAGGACAACATATCTATGAAACTTATGGAGATACTT
GGGCAGGAGTGGAGGCCATAATAAGAATTCTGCAACAACTGCTGTTTATTCATTTCAGAATTGGGTGCCGACATAGCAGA
ATAGGCATT------ATTCGACAG---AGGAGAGCA---------AGAAATGGATCCAGTAGATCCTAG
>JF320253/B/US/2006/502_0227_FL02
ATGGAACAAGCCCCAGAAGACCAAGGGCCACAGAGGGAACCATACAATGAATGGACACTAGAGCTTTTAGAGGAGCTTAA
GAATGAAGCTGTCAGACATTTTCCTAGGCCATGGCTCCATAACTTAGGACAACATATCTATGAAACTTATGGAGATACTT
GGGCAGGAGTGGAGGCCATAATAAGAATTCTGCAACAACTGCTGTTTATTCATTTCAGAATTGGGTGCCACCATAGCAGA
ATAGGCATT------ATTCGACAG---AGGAGAGCA---------AGAAATGGATCCAGTAGATCCTAG
>JF320255/B/US/2006/502_0227_FL09
ATGGAACAAGCCCCAGAAGACCAAGGGCCACAGAGGGAACCATACAATGAATGGACACTAGAGCTTTTAGAGGAGCTTAA
GAATGAAGCTGTCAGGCATTTTCCTAGGACATGGCTCCATAACTTAGGACAACATATCTATGAAACTTATGGAGATACTT
GGGCAGGAGTGGAGGCCATAATAAGAATTCTGCAACAACTGCTGTTTATTCATTTCAGAATTGGGTGCCGACATAGCAGA
ATAGGCATT------ATTCGACAG---AGGAGAGCA---------AGAAATGGATCCAGTAGATCCTAG
>JF320256/B/US/2006/502_0227_FL03
ATGGAACAAGCCCCAGAAGACCAAGGGCCACAGAGGGAACCATACAATGAATGGACACTAGAGCTTTTAGAGGAGCTTAA
GAATGAAGCTGTCAGACATTTTCCTAGGCCATGGCTCCATAACTTAGGACAACATATCTATGAAACTTATGGAGATACTT
GGGCAGGAGTGGAGGCCATAATAAGAATTCTGCAACAACTGCTGTTTATTCATTTCAGAATTGGGTGCCACCATAGCAGA
ATAGGCATT------ATTCGACAG---AGGAGAGCA---------AGAAATGGATCCAGTAGATCCTAG
>JF320257/B/US/2006/502_0227_FL07
ATGGAACAAGCCCCAGAAGACCAAGGGCCACAGAGGGAACCATACAATGACTGGACACTAGAGCTTTTAGAGGAGCTTAA
GAATGAAGCTGTCAGACATTTTCCTAGGCCATGGCTCCATAACTTAGGACAACATATCTATGAAACTTATGGAGATACTT
GGGCAGGAGTGGAGGCCATAATAAGAATTCTGCAACAACTGCTGTTTATTCATTTCAGAATTGGGTGCCACCATAGCAGA
ATAGGCATT------ATTCGACAG---AGGAGAGCA---------AGAAATGGATCCAGTAGATCCTAG
>JF320263/B/US/2006/502_0839_wg01
ATGGAACAAGCCCCAGAAGACCAAGGGCCACAGAGGGAGCCATACAATGAATGGGCACTAGAGCTTTTAGAGGAGCTTAA
GAATGAAGCTGTTAGACATTTCCCTAGGATATGGCTTCATGGCTTAGGGCAACACATCTATGAAACTTATGGGGATACTT
GGACAGGAGTGGAGGCCATAATAAGAATACTGCAACAACTGCTGTTTATTCATTTCAGAATTGGGTGTCGACATAGCAGA
ATAGGCATT------ACTCCACAA---AGGAGAGCA---------AGAAATGGAGCCAGTAGATCCTAA
>JF320267/B/US/2006/502_0839_wg04
ATGGAACAAGCCCCAGAAGACCAAGGGCCACAGAGGGAGCCATACAATGAATGGGCACTAGAGCTTTTAGAGGAGCTTAA
GAATGAAGCTGTTAGACATTTCCCTAGGATATGGCTTCATGGCTTAGGGCAACACATCTATGAAACTTATGGGGATACTT
GGACAGGAGTGGAGGCCATAATAAGAATACTGCAACAACTGCTGTTTATTCATTTCAGAATTGGGTGTCGACATAGCAGA
ATAGGCATT------ACTCCACAA---AGGAGAGCA---------AGAAATGGAGCCAGTAGATCCTAA
>JF320268/B/US/2006/502_0839_wg03
ATGGAACAAGCCCCAGAAGACCAAGGGCCACAGAGGGAGCCATACAATGAATGGGCACTAGAGCTTTTAGAGGAGCTTAA
GAATGAAGCTGTTAGACATTTCCCTAGGATATGGCTTCATGGCTTAGGGCAACACATCTATGAAACTTATGGGGATACTT
GGACAGGAGTGGAGGCCATAATAAGAATACTGCAACAACTGCTGTTTATTCATTTCAGAATTGGGTGTCGACATAGCAGA
ATAGGCATT------ACTCCACAA---AGGAGAGCA---------AGAAATGGAGCCAGTAGATCCTAA
>JF320269/B/US/2006/502_0839_wg02
ATGGAACAAGCCCCAGAAGACCAAGGGCCACAGAGGGAGCCATACAATGAATGGGCACTAGAGCTTTTAGAGGAGCTTAA
GAATGAAGCTGTTAGACATTTCCCTAGGATATGGCTTCATGGCTTAGGGCAACACATCTATGAAACTTATGGGGATACTT
GGACAGGAGTGGAGGCCATAATAAGAATACTGCAACAACTGCTGTTTATTCATTTCAGAATTGGGTGTCGACATAGCAGA
ATAGGCATT------ACTCCACAA---AGGAGAGCA---------AGAAATGGAGCCAGTAGATCCTAA
>JF320271/B/US/2006/502_0839_wg05
ATGGAACAAGCCCCAGAAGACCAAGGGCCACAGAGGGAGCCATACAATGAATGGGCACTAGAGCTTTTAGAGGAGCTTAA
GAATGAAGCTGTTAGACATTTCCCTAGAATATGGCTTCATGGCTTAGGGCAACATATCTATGAAACTTATGGGGATACTT
GGACAGGAGTGGAGGCCATAATAAGAATACTGCAACAACTGCTGTTTATTCATTTCAGAATTGGGTGTCGACATAGCAGA
ATAGGCATT------ACTCCACAA---AGGAGAGCA---------AGAAATGGAGCCAGTAGATCCTAA
>JF320356/B/US/2006/502_1512_FL01
ATGGAACAAGCCCCGGAGGACCAAGGGCCACAGAGAGAACCATATAATGAATGGACACTAGAACTATTAGAGGAACTTAA
GAGTGAAGCTGTTAGACATTTTCCTAGGGTTTGGCTTCAAGGCCTAGGACAATATATCTATGAAACTTATGGGGATACTT
GGGCAGGAGTGGAAGCCATAATAAGAATTCTGCAACACCTGCTGTTCATTCATTTCAGAATTGGGTGTCAACATAGCAGA
ATAGGCATT------AATCGGCGG---AGGAGAACA---------AGAAATGGAGCCAATAGATCCTAG
>JF320361/B/US/2005/502_1926_FL01
ATGGAACAAGCCCCAGAAGACCACGGGCCACAGAGGGAACCATACAATGAATGGACACTAGAGCTTTTAGAGGAGCTTAA
GAGTGAAGCTGTTAGACATTTTCCTAGGGAATGGCTCCATAGCTTAAGACAATATATCTATGAAACTTATGGAGACACTT
GGGCAGGAGTGGAAGCCTTAATAAGAACTCTGCAACAACTGTTGTTTATTCATTTCAGAATTGGGTGTCACCATAGCAGA
ATAGGAATTCTT---CCTCGACAG---AGGAGAGCA---------AGAAATGGAGCCAGTAGATCCTAA
>JF320363/B/US/2006/502_0176_FL06
ATGGAACAAGCCCCCGCGGACCAAGGGCCACAGAGGGAGCCATACAATGAATGGACACTAGAGCTTTTAGAGGAGCTTAA
GAATGAAGCTGTTAGACATTTCCCTAGGATATGGCTCCATAACTTAGGGCAACATATCTATGAAACTTATGGGGATACTT
GGGCAGGAGTGGAGGCCATAATCAGAATTCTGCAACAACTGCTGTTTATTCATTTCAGAATTGGGTGTCAACATAGCAGA
ATAGGCATT------ACTCGACAG---AGGAGAACA---------AGAAATGGAGCCAGTAGATCCTAG
>JF320364/B/US/2006/502_0176_FL09
ATGGAACAAGCCCCCGCGGACCAAGGGCCACAGAGGGAGCCATACAATGAATGGACACTAGAGCTTTTAGAGGAGCTTAA
GAATGAAGCTGTTAGACATTTCCCTAGGATATGGCTCCATAACTTAGGGCAACATATCTATGAAACTTATGGGGATACTT
GGGCAGGAGTGGAGGCCATAATCAGAATTCTGCAACAACTGCTGTTTATTCATTTCAGAATTGGGTGTCAACATAGCAGA
ATAGGCATT------ACTCGACAG---AGGAGAACA---------AGAAATGGAGCCAGTAGATCCTAG
>JF320365/B/US/2006/502_0176_FL02
ATGGAACAAGCCCCCGCGGACCAAGGGCCACAGAGGGAGCCATACAATGAATGGACACTAGAGCTTTTAGAGGAGCTTAA
GAATGAAGCTGTTAGACATTTCCCTAGGATATGGCTCCATAACTTAGGGCAACATATCTATGAAACTTATGGGGATACTT
GGGCAGGAGTGGAGGCCATAATCAGAATTCTGCAACAACTGCTGTTTATTCATTTCAGAATTGGGTGTCAACATAGCAGA
ATAGGCATT------ACTCGACAG---AGGAGAACA---------AGAAATGGAGCCAGTAGATCCTAG
>JF320366/B/US/2006/502_0176_FL10
ATGGAACAAGCCCCCGCGGACCAAGGGCCACAGAGGGAGCCATACAATGAATGGACACTAGAGCTTTTAGAGGAGCTTAA
GAATGAAGCTGTTAGACATTTCCCTAGGATATGGCTCCATAACTTAGGGCAACATATCTATGAAACTTATGGGGATACTT
GGGCAGGAGTGGAGGCCATAATCAGAATTCTGCAACAACTGCTGTTTATTCATTTCAGAATTGGGTGTCAACATAGCAGA
ATAGGCATT------ACTCGACAG---AGGAGAACA---------AGAAATGGAGCCAGTAGATCCTAG
>JF320374/B/US/2006/502_0176_FL04
ATGGAACAAGCCCCCGCGGACCAAGGGCCACAGAGGGAGCCATACAATGAATGGACACTAGAGCTTTTAGAGGAGCTTAA
GAATGAAGCTGTTAGACATTTCCCTAGGATATGGCTCCATAACTTAGGGCAACATATCTATGAAACTTATGGGGATACTT
GGGCAGGAGTGGAGGCCATAATCAGAATTCTGCAACAACTGCTGTTTATTCATTTCAGAATTGGGTGTCAACATAGCAGA
ATAGGCATT------ACTCGACAG---AGGAGAACA---------AGAAATGGAGCCAGTAGATCCTAG
>JF320411/B/CA/2006/502_1027_wg02
ATGGAACAAGCCCCAGAGGACCAAGGGCCACAGAGGGAGCCATACAATGAGTGGACAATAGAGCTTTTAGAAGAGCTTAA
GGATGAAGCTGTTAGACACTTTCCTAGGGTATGGCTTCATGGCTTAGGGCAACATATCTATGAAACCTATGGAGATACTT
GGGAAGGAGTGGAAGCCATAATAAGAATTCTGCAACAACTGCTGTTTATTCATTTCAGAATTGGGTGTCACCATAGCAGA
ATAGGCATT------ATTCGACAG---AGGAGAGCA---------AGAAATGGAGCCAGTAGATCCTAG
>JF320412/B/CA/2006/502_1027_wg10
ATGGAACAAGCCCCAGAGGACCAAGGGCCACAGAGGGAGCCATACAATGAATGGACAATAGAGCTTTTAGAAGAGCTTAA
GGATGAAGCTGTTAGACACTTTCCTAGGGTATGGCTTCATGGCTTAGGGCAACATATCTATGAAACCTATGGAGATACTT
GGGAAGGAGTGGAAGCCATAATAAGAATTCTGCAACAACTGCTGTTTATTCATTTCAGAATTGGGTGTCACCATAGCAGA
ATAGGCATT------ATTCTACGG---AGGAGAGCA---------AGAAATGGAGCCAGTAGATCCTAG
>JF320413/B/CA/2006/502_1027_wg01
ATGGAACAAGCCCCAGAGGACCAAGGGCCACAGAGGGAGCCATACAATGAATGGACAATAGAGCTTTTAGAAGAGCTTAA
GGATGAAGCTGTTAGACACTTTCCTAGGGTATGGCTTCATGGCTTAGGGCAACATATCTATGAAACCTATGGAGATACTT
GGGAAGGAGTGGAAGCCATAATAAGAATTCTGCAACAACTGCTGTTTATTCATTTCAGAATTGGGTGTCACCATAGCAGA
ATAGGCATT------ATTCGACAG---AGGAGAGCA---------AGAAATGGAGCCAGTAGATCCTAG
>JF320414/B/CA/2006/502_1027_wg09
ATGGAACAAGCCCCAGAGGACCAAGGGCCACAGAGGGAGCCATACAATGAATGGACAATAGAGCTTTTAGAAGAGCTTAA
GGATGAAGCTGTTAGACACTTTCCTAGGGTATGGCTTCATGGCTTAGGGCAACATATCTATGAAACCTATGGAGATACTT
GGGAAGGAGTGGAAGCCATAATAAGAATTCTGCAACAACTGCTGTTTATTCATTTCAGAATTGGGTGTCACCATAGCAGA
ATAGGCATT------ATTCGATGG---AGGAGAGCA---------AGAAATGGAGCCAGTAGATCCTAG
>JF320415/B/CA/2006/502_1027_wg07
ATGGAACAAGCCCCAGAGGACCAAGGGCCACAGAGGGAGCCATACAATGAATGGACAATAGAGCTTTTAGAAGAGCTTAA
GGATGAAGCTGTTAGACACTTTCCKAGGGTATGGCTTCATGGCTTAGGGCAACATATCTATGAAACCTATGGAGATACTT
GGGAAGGAGTGGAAGCCATAATAAGAATTCTGCAACAACTGCTGTTTATTCATTTCAGAATTGGGTGTCACCATAGCAGA
ATAGGCATT------ATTCGACAG---AGGAGAGCA---------AGAAATGGAGCCAGTAGATCCTAG
>JF320416/B/CA/2006/502_1027_wg04
ATGGAACAAGCCCCAGAGGACCAAGGGCCACAGAGGGAGCCATACAATGAATGGACAATAGAGCTTTTAGAAGAGCTTAA
GGATGAAGCTGTTAGACACTTTCCTAGGGTATGGCTTCATGGCTTAGGGCAACATATCTATGAAACCTATGGAGATACTT
GGGAAGGAGTGGAAGCCATAATAAGAATTCTGCAACAACTGCTGTTTATTCATTTCAGAATTGGGTGTCACCATAGCAGA
ATAGGCATT------ATTCGACAG---AGGAGAGCA---------AGAAATGGAGCCAGTAGATCCTAG
>JF320417/B/CA/2006/502_1027_wg11
ATGGAACAAGCCCCAGAGGACCAAGGGCCACAGAGGGAGCCATACAATGAATGGACAATAGAGCTTTTAGAAGAGCTTAA
GGATGAAGCTGTTAGACACTTTCCTAGGGTATGGCTTCATGGCTTAGGGCAACATATCTATGAAACCTATGGAGATACTT
GGGAAGGAGTGGAAGCCATAATAAGAATTCTGCAACAACTGCTGTTTATTCATTTCAGAATTGGGTGTCACCATAGCAGA
ATAGGCATT------ATTCGACAG---AGGAGAGCA---------AGAAATGGAGCCAGTAGATCCTAG
>JF320418/B/CA/2006/502_1027_wg05
ATGGAACAAGCCCCAGAGGACCAAGGGCCACAGAGGGAGCCATACAATGAGTGGACAATAGAGCTTTTAGAAGAGCTTAA
GGATGAAGCTGTTAGACACTTTCCTAGGGTATGGCTTCATGGCTTAGGGCAACATATCTATGAAACCTATGGAGATACTT
GGGAAGGAGTGGAAGCCATAATAAGAATTCTGCAACAACTGCTGTTTATTCATTTCAGAGTTGGGTGTCACCATAGCAGA
ATAGGCATT------ATTCGACGG---AGGAGAGCA---------AGAAATGGAGCCAGTAGATCCTAG
>JF320419/B/CA/2006/502_1027_wg03
ATGGAACAAGCCCCAGAGGACCAAGGGCCACAGAGGGAGCCATACAATGAATGGACAATAGAGCTTTTAGAAGAGCTTAA
GGATGAAGCTGTTAGACACTTTCCTAGGGTATGGCTTCATGGCTTAGGGCAACATATCTATGAAACCTATGGAGATACTT
GGGAAGGAGTGGAAGCCATAATAAGAATTCTGCAACAACTGCTGTTTATTCATTTCAGAATTGGGTGTCACCATAGCAGA
ATAGGCATT------ATTCGATGG---AGGAGAGCA---------AGAAATGGAGCCAGTAGATCCTAG
>JF320420/B/CA/2006/502_1027_wg06
ATGGAACAAGCCCCAGAGGACCAAGGGCCACAGAGGGAGCCATACAATGAATGGACAATAGAGCTTTTAGAAGAGCTTAA
GGATGAAGCTGTTAGACACTTTCCKAGGGTATGGCTTCATGGCTTAGGGCAACATATCTATGAAACCTATGGAGATACTT
GGGAAGGAGTGGAAGCCATAATAAGAATTCTGCAACAACTGCTGTTTATTCATTTCAGAATTGGGTGTCACCATAGCAGA
ATAGGCATT------ATTCGACAG---AGGAGAGCA---------AGAAATGGAGCCAGTAGATCCTAG
>JF320423/B/CA/2007/502_1191_05
ATGGAACAAGCCCCAGAAGACCAAGGGCCACAGAGGGAGCCATACAATCAATGGACACTAGAGCTTTTAGAGGAGCTTAA
GGCAGAAGCTGTTAGACATTTTCCTAGGCCATGGCTTCATGGCTTAGGACAATATATCTATGAAACCTATGGAGATACTT
GGGCAGGAGTGGAAGCTATAATAAGAACACTGCAACAACTGCTATTTATTCATTTCAGAATTGGGTGTCAACATAGCAGA
ATAGGCATT------CTTCAACAG---AGGAGAGCA------AGAAGAAATGGAGCCAATAGATCCTAG
>JF320424/B/CA/2007/502_1191_03
ATGGAACAAGCCCCAGAAGACCAAGGGCCACAGAGGGAGCCATACAATCAATGGACACTAGAGCTTTTAGAGGAGCTTAA
GGCAGAAGCTGTTAGACATTTTCCTAGGCCATGGCTTCATGGCTTAGGACAATATATCTATGAAACCTATGGAGATACTT
GGGCAGGAGTGGAAGCTATAATAAGAACACTGCAACAACTGCTATTTATTCATTTCAGAATTGGGTGTCAACATAGCAGA
ATAGGCATT------CTTCAACAG---AGGAGAGCA------AGAAGAAATGGAGCCAATAGATCCTAG
>JF320425/B/CA/2007/502_1191_07
ATGGAACAAGCCCCAGAAGACCAAGGGCCACAGAGGGAGCCATACAATCAATGGACACTAGAGCTTTTAGAGGAGCTTAA
GGCAGAAGCTGTTAGACATTTTCCTAGGCCATGGCTTCATGGCTTAGGACAATATATCTATGAAACCTATGGAGATACTT
GGGCAGGAGTGGAAGCTATAATAAGAACACTGCAACAACTGCTATTTATTCATTTCAGAATTGGGTGTCAACATAGCAGA
ATAGGCATT------CTTCAACAG---AGGAGAGCA------AGAAGAAATGGAGCCAATAGATCCTAG
>JF320426/B/CA/2007/502_1191_06
ATGGAACAAGCCCCAGAAGACCAAGGGCCACAGAGGGAGCCATACAATCAATGGACACTAGAGCTTTTAGAGGAGCTTAA
GGCAGAAGCTGTTAGACATTTTCCTAGGCCATGGCTTCATGGCTTAGGACAATATATCTATGAAACCTATGGAGATACTT
GGGCAGGAGTGGAAGCTATAATAAGAACACTGCAACAACTGCTATTTATTCATTTCAGAATTGGGTGTCAACATAGCAGA
ATAGGCATT------CTTCAACAG---AGGAGAGCA------AGAAGAAATGGAGCCAATAGATCCTAG
>JF320427/B/CA/2006/502_1799_FL02
ATGGAACAAGCCCCAGAAGACCAAGGGCCACAGAGGGAGCCATACAATGAATGGACACTAGAGCTTTTAGAGGAGCTTAA
GAGTGAAGCTGTTAGACATTTTCCTAGGCCATGGCTTCATGGCTTAGGGCAATATATCTATGAAACTTATGGGGATACTT
GGGCAGGAGTGGAGGCCATAATAAGAATGCTGCAACAACTACTGCTTATTCATTTCAGAATTGGGTGTCGACATAGCAGA
ATAGGCATT------ACTCGACAG---AGAAGAGCA---------AGAAATGGAGCCAGTAGATCCTAG
>JF320428/B/CA/2006/502_1799_FL03
ATGGAACAAGCCCCAGAAGACCAAGGGCCACAGAGGGAGCCATACAATGAATGGACACTAGAGCTTTTAGAAGAGCTTAA
GAGTGAAGCTGTTAGACATTTTCCTAGGCCATGGCTTCATGGCTTAGGGCAATATATCTATGAAACTTATGGGGATACTT
GGGCAGGAGTGGAGGCCATAATAAGAATGCTGCAACAACTACTGCTTATTCATTTCAGAATTGGGTGTCGACATAGCAGA
ATAGGCATT------ACTCGACAG---AGAAGAGCA---------AGAAATGGAGCCAGTAGATCCTAG
>JF320429/B/CA/2006/502_1799_FL01
ATGGAACAAGCCCCAGAAGACCAAGGGCCACAGAGGGAGCCATACAATGAATGGACACTAGAGCTTTTAGAGGAGCTTAA
GAGTGAAGCTGTTAGACATTTTCCTAGGCCATGGCTTCATGGCTTAGGGCAATATATCTATGAAACTTATGGGGATACTT
GGGCAGGAGTGGAGGCCATAATAAGAATGCTGCAACAACTACTGCTTATTCATTTCAGAATTGGGTGTCGACATAGCAGA
ATAGGCATT------ACTCGACAG---AGAAGAGCA---------AGAAATGGAGCCAGTAGATCCTAG
>JF320430/B/CA/2006/502_1799_FL05
ATGGAACAAGCCCCAGAAGACCAAGGGCCACAGAGGGAGCCATACAATGAATGGACACTAGAGCTTTTAGAGGAGCTTAA
GAGTGAAGCTGTTAGACATTTTCCTAGGCCATGGCTTCATGGCTTAGGGCAATATATCTATGAAACTTATGGGGATACTT
GGGCAGGAGTGGAGGCCATAATAAGAATGCTGCAACAACTACTGCTTATTCATTTCAGAATTGGGTGTCGACATAGCAGA
ATAGGCATT------ACTCGACAG---AGAAGAGCA---------AGAAATGGAGCCAGTAGATCCTAG
>JF320431/B/CA/2006/502_1799_FL04
ATGGAACAAGCCCCAGAAGACCAAGGGCCACAGAGGGAGCCATACAATGAATGGACACTAGAGCTTTTAGAGGAGCTTAA
GAGTGAAGCTGTTAGACATTTTCCTAGGCCATGGCTTCATGGCTTAGGGCAATATATCTATGAAACTTATGGGGATACTT
GGGCAGGAGTGGAGGCCATAATAAGAATGCTGCAACAACTACTGCTTATTCATTTCAGAATTGGGTGTCGACATAGCAGA
ATAGGCATT------ACTCGACAG---AGAAGAGCA---------AGAAATGGAGCCAGTAGATCCTAG
>JF320460/B/US/2007/502_1709_07
ATGGAACAAGCCCCAGAAGACCAAGGGCCACAGAGGGAGCCATTCAATGAATGGACAATAGAACTTTTAGAGGAGCTTAA
GAATGAAGCAGTCAGGCATTTCCCTAGGGTTTGGCTCCATGGCTTAGGGCAACATATCTATGAAACTTATGGGGATACTT
GGGCAGGAGTGGAAGCCATAATAAGAACTCTGCAACAACTGCTATTTATTCATTTCAGAATTGGGTGTCGCCATAGCAGA
ATAGGCATT------ACTCCACGG---AGGAGAGCA---------AGAAATGGAGCCAGTAGATCCTAG
>JF320461/B/US/2007/502_1709_10
ATGGAACAAGCCCCAGAAGACCAAGGGCCACAGAGGGAGCCATTCAATGAATGGACAATAGAACTTTTAGAGGAGCTTAA
GAATGAAGCAGTCAGGCATTTCCCTAGGGTTTGGCTCCATGGCTTAGGGCAACATATCTATGAAACTTATGGGGATACTT
GGGCAGGAGTGGAAGCCATAATAAGAATGCTGCAACAACTGCTATTTATTCATTTCAGAATTGGGTGTCGCCATAGCAGA
ATAGGCATT------ACTCCACGG---AGGAGAGCA---------AGAAATGGAGCCAGTAGATCCTAG
>JF320462/B/US/2007/502_1709_06
ATGGAACAAGCCCCAGAAGACCAAGGGCCACAGAGGGAGCCATTCAATGAATGGACAATAGAACTTTTAGAGGAGCTTAA
GAATGAAGCAGTCAGGCATTTCCCTAGGGTTTGGCTCCATGGCTTAGGGCAACATATCTATGAAACTTATGGGGATACTT
GGGCAGGAGTGGAAGCCATAATAAGAACTCTGCAACAACTGCTATTTATTCATTTCAGAATTGGGTGTCGCCATAGCAGA
ATAGGCATT------ACTCCACGG---AGGAGAGCA---------AGAAATGGAGCCAGTAGATCCTAG
>JF320463/B/US/2007/502_1709_14
ATGGAACAAGCCCCAGAAGACCAAGGGCCACAGAGGGAGCCATTCAATGAATGGACAATAGAACTTTTAGAGGAGCTTAA
GAATGAAGCAGTCAGGCATTTCCCTAGGGTTTGGCTCCATGGCTTAGGGCAACATATCTATGAAACTTATGGGGATACTT
GGGCAGGAGTGGAAGCCATAACAAGAACTCTGCAACAACTGCTACTTATTCATTTCAGAATTGGGTGTCGCCATAGCAGA
ATAGGCATC------ACTCCACGG---AGGAGAGCA---------AGAAATGGAGCCAATAGATCCTAG
>JF320464/B/US/2007/502_1709_09
ATGGAACAAGCCCCAGAAGACCAAGGGCCACAGAGGGAGCCATTCAATGAATGGACAATAGAACTTTTAGAGGAACTTAA
GAATGAAGCAGTCAGGCATTTCCCTAGGGTTTGGCTCCATGGCTTAGGGCAACATATCTATGAAACTTATGGGGATACTT
GGGCAGGAGTGGAAGCCATAATAAGAACTCTGCAACAACTGCTATTTATTCATTTCAGAATTGGGTGTCGCCATAGCAGA
ATAGGCATT------ACTCCACGG---AGGAGAGCA---------AGAAATGGAGCCAGTAGATCCTAG
>JF320465/B/US/2007/502_1709_11
ATGGAACAAGCCCCAGAAGACCAAGGGCCACAGAGGGAGCCATTCAATGAATGGACAATAGAACTTTTAGAGGAGCTTAA
GAATGAAGCAGTCAGGCATTTCCCTAGGGTTTGGCTCCATGGCTTAGGGCAACATATCTATGAAACTTATGGGGATACTT
GGGCAGGAGTGGAAGCCATAATAAGAACTCTGCAACAACTGCTATTTATTCATTTCAGAATTGGGTGTCGCCATAGCAGA
ATAGGCATT------ACTCCACGG---AGGAGAGCA---------AGAAATGGAGCCAGTAGATCCTAG
>JF320466/B/US/2007/502_1709_02
ATGGAACAAGCCCCAGAAGACCAAGGGCCACAGAGGGAGCCATTCAATGAATGGACAATAGAACTTTTAGAGGAGCTTAA
GAATGAAGCAGTCAGGCATTTCCCTAGGGTTTGGCTCCATGGCTTAGGGCAACATATCTATGAAACTTATGGGGATACTT
GGGCAGGAGTGGAAGCCATAATAAGAACTCTGCAACAACTGCTATTTATTCATTTCAGAATTGGGTGTCGCCATAGCAGA
ATAGGCATT------ACTCCACGG---AGGAGAGCA---------AGAAATGGAGCCAGTAGATCCTAG
>JF320467/B/US/2007/502_1709_04
ATGGAACAAGCCCCAGAAGACCAAGGGCCACAGAGGGAGCCATTCAATGAATGGACAATAGAACTTTTAGAGGAGCTTAA
GAATGAAGCAGTCAGGCATTTCCCTAGGGTTTGGCTCCATGGCTTAGGGCAACATATCTATGAAACTTATGGGGATACTT
GGGCAGGAGTGGAAGCCATAATAAGAACTCTGCAACAACTGCTATTTATTCATTTCAGAATTGGGTGTCGCCATAGCAGA
ATAGGCATT------ACTCCACGG---AGGAGAGCA---------AGAAATGGAGCCAGTAGATCCTAG
>JF320468/B/US/2007/502_1709_03
ATGGAACAAGCCCCAGAAGACCAAGGGCCACAGAGGGAGCCATTCAATGAATGGACAATAGAACTTTTAGAGGAGCTTAA
GAATGAAGCAGTCAGGCATTTCCCTAGGGTTTGGCTCCATGGCTTAGGGCAACATATCTATGAAACTTATGGGGATACTT
GGGCAGGAGTGGAAGCCATAATAAGAACTCTGCAACAACTGCTATTTATTCATTTCAGAATTGGGTGTCGCCATAGCAGA
ATAGGCATT------ACTCCACGG---AGGAGAGCA---------AGAAATGGAGCCAGTAGATCCTAG
>JF320469/B/US/2007/502_1709_08
ATGGAACAAGCCCCAGAAGACCAAGGGCCACAGAGGGAGCCATTCAATGAATGGACAATAGAACTTTTAGAGGAGCTTAA
GAATGAAGCAGTCAGGCATTTCCCTAGGGTTTGGCTCCATGGCTTAGGGCAACATATCTATGAAACTTATGGGGATACTT
GGGCAGGAGTGGAAGCCATAATAAGAACTCTGCAACAACTGCTATTTATTCATTTCAGAATTGGGTGTCGCCATAGCAGA
ATAGGCATT------ACTCCACGG---AGGAGAGCA---------AGAAATGGAGCCAGTAGATCCTAG
>JF320470/B/US/2007/502_1709_12
ATGGAACAAGCCCCAGAAGACCAAGGGCCACAGAGGGAGCCATTCAATGAATGGACAATAGAACTTTTAGAGGAGCTTAA
GAATGAAGCAGTCAGGCATTTCCCTAGGGTTTGGCTCCATGGCTTAGGGCAACATATCTATGAAACTTATGGGGATACTT
GGGCAGGAGTGGAAGCCATAATAAGAACTCTGCAACAACTGCTATTTATTCATTTCAGAATTGGGTGTCGCCATAGCAGA
ATAGGCATT------ACTCCACGG---AGGAGAGCA---------AGAAATGGAGCCAGTAGATCCTAG
>JF320477/B/US/2005/502_1926_FL04
ATGGAACAAGCCCCAGAAGACCACGGGCCACAGAGGGAACCATACAATGAATGGACACTAGAGCTTTTAGAGGAGCTTAA
GAGTGAAGCTGTTAGACATTTTCCTAGGGAATGGCTCCATAGCTTAGGACAATATATCTATGAAACTTATGGAGACACTT
GGGCAGGAGTGGAAGCCTTAATAAGAACTCTGCAACAACTGTTGTTTATTCATTTCAGAATTGGGTGTCACCATAGCAGA
ATAGGAATTCTT---CCTCGACAG---AGGAGAGCA---------AGAAATGGAGCCAGTAGATCCTAA
>JF320478/B/US/2005/502_1926_FL03
ATGGAACAAGCCCCAGAAGACCACGGGCCACAGAGGGAACCATACAATGAATGGACACTAGAGCTTTTAGAGGAGCTTAA
GAGTGAAGCTGTTAGACATTTTCCTAGGGAATGGCTCCATAGCTTAGGACAATATATCTATGAAACTTATGGAGACACTT
GGGCAGGAGTGGAAGCCTTAATAAGAACTCTGCAACAACTGTTGTTTATTCATTTCAGAATTGGGTGTCACCATAGCAGA
ATAGGAATTCTT---CCTCGACAG---AGGAGAGCA---------AGAAATGGAGCCAGTAGATCCTAA
>JF320482/B/US/2005/502_2008_FL12
ATGGAACAAGCCCCAGAAGACCAAGGGCCACAGAGGGAGCCATACGCTGAATGGGCACTAGAGCTTTTAGAGGAGCTTAA
GAATGAAGCTGTTAGGCACTTTCCTAGGACTTGGCTTCATGGCTTAGGACAATATATCTATGAAACTTATGGGGATACTT
GGGCAGGAGTGGAAGCCTTAATAAGAATTCTGCAACAACTGCTGTTTATTCATTACAGAATTGGGTGTCGACATAGCAGA
ATAGGCATT------AATCGACAG---AGAAGAACA---------AGAAATGGAGCCAGTAGATCCTAG
>JF320483/B/US/2005/502_1926_FL02
ATGGAACAAGCCCCAGAAGACCACGGGCCACAGAGGGAACCATACAATGAATGGACACTAGAGCTTTTAGAGGAGCTTAA
GAGTGAAGCTGTTAGACATTTTCCTAGGGAATGGCTCCATAGCTTAGGACAATATATCTATGAAACTTATGGAGACACTT
GGGCAGGAGTGGAAGCCTTAATAAGAACTCTGCAACAACTGTTGTTTATTCATTTCAGAATTGGGTGTCACCATAGCAGA
ATAGGAATTCTT---CCTCGACAG---AGGAGAGCA---------AGAAATGGAGCCAGTAGATCCTAA
>JF320484/B/US/2005/502_2008_FL04
ATGGAACAAGCCCCAGAAGACCAAGGGCCACAGAGGGAGCCATACGCTGAATGGGCACTAGAGCTTTTAGAGGAGCTTAA
GAATGAAGCTGTTAGGCACTTTCCTAGGACTTGGCTTCATGGCTTAGGACAATATATCTATGAAACTTATGGGGATACTT
GGGCAGGAGTGGAAGCCTTAATAAGAATTCTGCAACAACTGCTGTTTATTCATTACAGAATTGGGTGTCGACATAGCAGA
ATAGGCATT------ATTCGACAG---AGAAGAACA---------AGAAATGGAGCCGGTAGATCCTAG
>JF320485/B/US/2005/502_2008_FL08
ATGGAACAAGCCCCAGAAGACCAAGGGCCACAGAGGGAGCCATACGCTGAATGGGCACTAGAGCTTTTAGAGGAGCTTAA
GAATGAAGCTGTTAGGCACTTTCCTAGGACTTGGCTTCATGGCTTAGGACAATATATCTATGAAACTTATGGGGATACTT
GGGCAGGAGTGGAAGCCTTAATAAGAATTCTGCAACAACTGCTGTTTATTCATTACAGAATTGGGTGTCGACATAGCAGA
ATAGGCATT------AATCGACAG---AGAAGAACA---------AGAAATGGAACCAGTAGATCCTAG
>JF320486/B/US/2005/502_2008_FL03
ATGGAACAAGCCCCAGAAGACCAAGGGCCACAGAGGGAGCCATACGCTGAATGGGCACTAGAGCTTTTAGAGGAGCTTAA
GAATGAAGCTGTTAGGCACTTTCCTAGGACTTGGCTTCATGGCTTAGGACAATATATCTATGAAACTTATGGGGATACTT
GGGCAGGAGTGGAAGCCTTAATAAGAATTCTGCAACAACTGCTGTTTATTCATTACAGAATTGGGTGTCGACATAGCAGA
ATAGGCATT------ATTCGACAG---AGAAGAACA---------AGAAATGGAACCAGTAGATCCTAG
>JF320487/B/US/2005/502_2008_FL01
ATGGAACAAGCCCCAGAAGACCAAGGGCCACAGAGGGAGCCATACGCTGAATGGGCACTAGAGCTTTTAGAGGAGCTTAA
GAATGAAGCTGTTAGGCACTTTCCTAGGACTTGGCTTCATGGCTTAGGACAATATATCTATGAAACTTATGGGGATACTT
GGGCAGGAGTGGAAGCCTTAATAAGAATTCTGCAACAACTGCTGTTTATTCATTACAGAATTGGGTGTCGACATAGCAGA
ATAGGCATT------ATTCGACAG---AGAAGAACA---------AGAAATGGAGCCGGTAGATCCTAG
>JF320488/B/US/2005/502_2008_FL10
ATGGAACAAGCCCCAGAAGACCAAGGGCCACAGAGGGAGCCATACGCTGAATGGGCACTAGAGCTTTTAGAGGAGCTTAA
GAATGAAGCTGTTAGGCACTTTCCTAGGACTTGGCTTCATGGCTTAGGACAATATATCTATGAAACTTATGGGGATACTT
GGGCAGGAGTGGAAGCCTTAATAAGAATTCTGCAACAACTGCTGTTTATTCATTACAGAAGTGGGTGTCGACATAGCAGA
ATAGGCATT------ATTCGACAG---AGAAGAACA---------AGAAATGGAACCAGTAGATCCTAG
>JF320489/B/US/2005/502_2008_FL11
ATGGAACAAGCCCCAGAAGACCAAGGGCCACAGAGGGAGCCATACGCTGAATGGGCACTAGAGCTTTTAGAGGAGCTTAA
GAATGAAGCTGTTAGGCACTTTCCTAGGACTTGGCTTCATGGCTTAGGACAATATATCTATGAAACTTATGGGGATACTT
GGGCAGGAGTGGAAGCCTTAATAAGAATTCTGCAACAACTGCTGTTTATTCATTACAGAATTGGGTGTCGACATAGCAGA
ATAGGCATT------ATTCGACAG---AGAAGAACA---------AGAAATGGAACCAGTAGATCCTAG
>JF320490/B/US/2005/502_2008_FL02
ATGGAACAAGCCCCAGAAGACCAAGGGCCACAGAGGGAGCCATACGCTGAATGGGCACTAGAGCTTTTAGAGGAGCTTAA
GAATGAAGCTGTTAGGCACTTTCCTAGGACTTGGCTTCATGGCTTAGGACAATATATCTATGAAACTTATGGGGATACTT
GGGCAGGAGTGGAAGCCTTAATAAGAATTCTGCAACAACTGCTGTTTATTCATTACAGAATTGGGTGTCGACATAGCAGA
ATAGGCATT------ATTCGACAG---AGAAGAACA---------AGAAATGGAACCAGTAGATCCTAG
>JF320491/B/US/2005/502_2008_FL09
ATGGAACAAGCCCCAGAAGACCAAGGGCCACAGAGGGAGCCATACGCTGAATGGGCACTAGAGCTTTTAGAGGAGCTTAA
GAATGAAGCTGTTAGGCACTTTCCTAGGACTTGGCTTCATGGCTTAGGACAATATATCTATGAAACTTATGGGGATACTT
GGGCAGGAGTGGAAGCCTTAATAAGAATTCTGCAACAACTGCTGTTTATTCATTACAGAATTGGGTGTCGACATAGCAGA
ATAGGCATT------AATCGACAG---AGAAGAACA---------AGAAATGGAGCCAGTAGATCCTAG
>JF320492/B/US/2005/502_2008_FL07
ATGGAACAAGCCCCAGAAGACCAAGGGCCACAGAGGGAGCCATACGCTGAATGGGCACTAGAGCTTTTAGAGGAGCTTAA
GAATGAAGCTGTTAGGCACTTTCCTAGGACTTGGCTTCATGGCTTAGGACAATATATCTATGAAACTTATGGGGATACTT
GGGCAGGAGTGGAAGCCTTAATAAGAATTCTGCAACAACTGCTGTTTATTCATTACAGAATTGGGTGTCGACATAGCAGA
ATAGGCATT------ATTCGACAG---AGAAGAACA---------AGAAATGAAGCCAGTAGATCCTAG
>JF320515/B/US/2006/502_0176_FL07
ATGGAACAAGCCCCCGCGGACCAAGGGCCACAGAGGGAGCCATACAATGAATGGACACTAGAGCTTTTAGAGGAGCTTAA
GAATGAAGCTGTTAGACATTTCCCTAGGATATGGCTCCATAACTTAGGGCAACATATCTATGAAACTTATGGGGATACTT
GGGCAGGAGTGGAGGCCATAATCAGAATTCTGCAACAACTGCTGTTTATTCATTTCAGAATTGGGTGTCAACATAGCAGA
ATAGGCATT------ACTCGACAG---AGGAGAACA---------AGAAATGGAGCCAGTAGATCCTAG
>JF320516/B/US/2006/502_0176_FL01
ATGGAACAAGCCCCCGCGGACCAAGGGCCACAGAGGGAGCCATACAATGAATGGACACTAGAGCTTTTAGAGGAGCTTAA
GAATGAAGCTGTTAGACATTTCCCTAGGATATGGCTCCATAACTTAGGGCAACATATCTATGAAACTTATGGGGATACTT
GGGCAGGAGTGGAGGCCATAATCAGAATTCTGCAACAACTGCTGTTTATTCATTTCAGAATTGGGTGTCAACATAGCAGA
ATAGGCATT------ACTCGACAG---AGGAGAACA---------AGAAATGGAGCCAGTAGATCCTAG
>JF320518/B/US/2006/502_0176_FL03
ATGGAACAAGCCCCCGCGGACCAAGGGCCACAGAGGGAGCCATACAATGAATGGACACTAGAGCTTTTAGAGGAGCTTAA
GAATGAAGCTGTTAGACATTTCCCTAGGATATGGCTCCATAACTTAGGGCAACATATCTATGAAACTTATGGGGATACTT
GGGCAGGAGTGGAGGCCATAATCAGAATTCTGCAACAACTGCTGTTTATTCATTTCAGAATTGGGTGTCAACATAGCAGA
ATAGGCATT------ACTCGACAG---AGGAGAACA---------AGAAATGGAGCCAGTAGATCCTAG
>JF320519/B/US/2006/502_0176_FL05
ATGGAACAAGCCCCCGCGGACCAAGGGCCACAGAGGGAGCCATACAATGAATGGACACTAGAGCTTTTAGAGGAGCTTAA
GAATGAAGCTGTTAGACATTTCCCTAGGATATGGCTCCATAACTTAGGGCAACATATCTATGAAACTTATGGGGATACTT
GGGCAGGAGTGGAGGCCATAATCAGAATTCTGCAACAACTGCTGTTTATTCATTTCAGAATTGGGTGTCAACATAGCAGA
ATAGGCATT------ACTCGACAG---AGGAGAACA---------AGAAATGGAGCCAGTAGATCCTAG
>JF320526/B/US/2006/502_0717_FL02
ATGGAACAAGCCCCAGAAGACCAAGGGTCACAGAGGGAGCCATACAATGAATGGACACTAGAGCTTTTAGAGGAACTTAA
GAGTGAGGCTGTTAAACATTTTCCTAGGCCATGGCTTCATGGCTTAGGACAACATATCTATGAAACTTATGGGGATACTT
GGGCAGGAGTGGAAGCCATAATAAGAATTCTGCAACAACTGCTGTTTATTCATTTCAGAATTGGATGTCAACATAGCAGA
ATAGGCATT------ATTCGACAG---ACGAGAGCA---------AGGAATGGAGCCAGTAGATCCTAG
>JF320529/B/US/2006/502_0717_FL01
ATGGAACAAGCCCCAGAAGACCAAGGGTCACAGAGGGAGCCATACAATGAATGGACACTAGAGCTTTTAGAGGAACTTAA
GAGTGAGGCTGTTAAACATTTTCCTAGGCCATGGCTTCATGGCTTAGGACAACATATCTATGAAACTTATGGGGATACTT
GGGCAGGAGTGGAAGCCATAATAAGAATTCTGCAACAACTGCTGTTTATTCATTTCAGAATTGGATGTCAACATAGCAGA
ATAGGCATT------ATTCGACAG---ACGAGAGCA---------AGGAATGGAGCCAGTAGATCCTAG
>JF320530/B/US/2007/502_0823_05
ATGGAACAAGCCCCAGAAGACCAAGGGCCACAGAGGACACCATACAATGAATGGGCACTAGAGCTTTTAGAGGAACTTAA
AAGTGAAGCTGTTAGACATTTCCCTAGGGTGTGGCTCCATGGTTTAGGACAACATATCTATGAAACTTATGGGGATACTT
GGGAAGGAGTGGAAGCCTTAATAAGAAGTTTGCAACAACTGCTGTTTATTCATTTCAGAATTGGATGTCAACATAGCAGA
ATAGGCATT------ACTCGACAG---AGAAGAGCC---------AGGAATGGAGCCAGTAGATCCTAG
>JF320531/B/US/2007/502_0823_04
ATGGAACAAGCCCCAGAAGACCAAGGGCCACAGAGGACACCATACAATGAATGGGCACTAGAGCTTTTAGAGGAACTTAA
AAGTGAAGCTGTTAGACATTTCCCTAGGGTGTGGCTCCATGGTTTAGGACAACATATCTATGAAACTTATGGGGATACTT
GGGAAGGAGTGGAAGCCTTAATAAGAAGTTTGCAACAACTGCTGTTTATTCATTTCAGAATTGGATGTCAACATAGCAGA
ATAGGCATT------ACTCGACAG---AGAAGAGCC---------AGGAATGGAGCCAGTAGATCCTAG
>JF320532/B/US/2007/502_0823_02
ATGGAACAAGCCCCAGAAGACCAAGGGCCACAGAGGACACCATACAATGAATGGGCACTAGAGCTTTTAGAGGAACTTAA
AAGTGAAGCTGTTAGACATTTCCCTAGGGTGTGGCTCCATGGTTTAGGACAACATATCTATGAAACTTATGGGGATACTT
GGGAAGGAGTGGAAGCCTTAATAAGAAGTTTGCAACAACTGCTGTTTATTCATTTCAGAATTGGATGTCAACATAGCAGA
ATAGGCATT------ACTCGACAG---AGAAGAGCC---------AGGAATGGAGCCAGTAGATCCTAG
>JF320533/B/US/2007/502_0823_01
ATGGAACAAGCCCCAGAAGACCAAGGGCCACAGAGGACACCATACAATGAATGGGCACTAGAGCTTTTAGAGGAACTTAA
AAGTGAAGCTGTTAGACATTTCCCTAGGGTGTGGCTCCATGGTTTAGGACAACATATCTATGAAACTTATGGGGATACTT
GGGAAGGAGTGGAAGCCTTAATAAGAAGTTTGCAACAACTGCTGTTTATTCATTTCAGAATTGGATGTCAACATAGCAGA
ATAGGCATT------ACTCGACAG---AGAAGAGCC---------AGGAATGGAGCCAGTAGATCCTAG
>JF320534/B/US/2007/502_0823_06
ATGGAACAAGCCCCAGAAGACCAAGGGCCACAGAGGACACCATACAATGAATGGGCACTAGAGCTTTTAGAGGAACTTAA
AAGTGAAGCTGTTAGACATTTCCCTAGGGTGTGGCTCCATGGTTTAGGACAACATATCTATGAAACTTATGGGGATACTT
GGGAAGGAGTGGAAGCCTTAATAAGAAGTTTGCAACAACTGCTGTTTATTCATTTCAGAATTGGATGTCAACATAGCAGA
ATAGGCATT------ACTCGACAG---AGAAGAGCC---------AGGAATGGAGCCAGTAGATCCTAG
>JF320535/B/US/2007/502_0823_03
ATGGAACAAGCCCCAGAAGACCAAGGGCCACAGAGGACACCATACAATGAATGGGCACTAGAGCTTTTAGAGGAACTTAA
AAGTGAAGCTGTTAGACATTTCCCTAGGGTGTGGCTCCATGGTTTAGGACAACATATCTATGAAACTTATGGGGATACTT
GGGAAGGAGTGGAAGCCTTAATAAGAAGTTTGCAACAACTGCTGTTTATTCATTTCAGAATTGGATGTCAACATAGCAGA
ATAGGCATT------ACTCGACAG---AGAAGAGCC---------AGGAATGGAGCCAGTAGATCCTAG
>JF320536/B/US/2007/502_0823_07
ATGGAACAAGCCCCAGAAGACCAAGGGCCACAGAGGACACCATACAATGAATGGGCACTAGAGCTTTTAGAGGAACTTAA
AAGTGAAGCTGTTAGACATTTCCCTAGGGTGTGGCTCCATGGTTTAGGACAACATATCTATGAAACTTATGGGGATACTT
GGGAAGGAGTGGAAGCCTTAATAAGAAGTTTGCAACAACTGCTGTTTATTCATTTCAGAATTGGATGTCAACATAGCAGA
ATAGGCATT------ACTCGACAG---AGAAGAGCC---------AGGAATGGAGCCAGTAGATCCTAG
>JF320559/B/US/2007/502_0364_wg5
ATGGAACAAGCCCCAGAAGACCAAGGGCCACAGAGGGAACCATTCAATGAATGGACTCTAGAGCTTTTAGAGGAGCTTAA
GAATGAAGCTGTCAGACACTTTCCTAGGCCATGGCTTCACGGCTTAGGACAACACATCTATGAAACTTATGGGGATACTT
GGGCAGGAGTGGAAGCCATAACAAGAATCCTGCAACAACTACTGTTTATTCATTTCAGAATTGGGTGTCGACATAGCAGA
ATAGGCATT------ATTCCACAG---AGAAGAACA---------AGAAATGGAGCCAGTAGACCCTAG
>JF320561/B/US/2007/502_0364_wg4
ATGGAACAAGCCCCAGAAGACCAAGGGCCACAGAGGGAACCATTCAATGAATGGACTCTAGAGCTTTTAGAGGAGCTTAA
GAATGAAGCTGTCAGACACTTTCCTAGGCCATGGCTTCACGGCTTAGGACAACACATCTATGAAACTTATGGGGATACTT
GGGCAGGAGTGGAAGCCATAACAAGAATCCTGCAACAACTACTGTTTATTCATTTCAGAATTGGGTGTCGACATAGCAGA
ATAGGCATT------ATTCCACAG---AGAAGAACA---------AGAAATGGAGCCAGTAGACCCTAG
>JF320562/B/US/2007/502_0364_wg1
ATGGAACAAGCCCCAGAAGACCAAGGGCCACAGAGGGAACCATTCAATGAATGGACTCTAGAGCTTTTAGAGGAGCTTAA
GAATGAAGCTGTCAGACACTTTCCTAGGCCATGGCTTCACGGCTTAGGACAACACATCTATGAAACTTATGGGGATACTT
GGGCAGGAGTGGAAGCCATAACAAGAATCCTGCAACAACTACTGTTTATTCATTTCAGAATTGGGTGTCGACATAGCAGA
ATAGGCATT------ATTCCACAG---AGAAGAACA---------AGAAATGGAGCCAGTAGACCCTAG
>JF320563/B/US/2007/502_0364_wg2
ATGGAACAAGCCCCAGAAGACCAAGGGCCACAGAGGGAACCATTCAATGAATGGACTCTAGAGCTTTTAGAGGAGCTTAA
GAATGAAGCTGTCAGACACTTTCCTAGGCCATGGCTTCACGGCTTAGGACAACACATCTATGAAACTTATGGGGATACTT
GGGCAGGAGTGGAAGCCATAACAAGAATCCTGCAACAACTACTGTTTATTCATTTCAGAATTGGGTGTCGACATAGCAGA
ATAGGCATT------ATTCCACAG---AGAAGAACA---------AGAAATGGAGCCAGTAGACCCTAG
>JF320564/B/US/2006/502_1046_FL04
ATGGAACAAGCCCCAGAAGACCAAGGGCCACAAAGGGAGCCAAACAATGAATGGGCACTAGAACTTTTAGAGGAACTTAA
GGGTGAGGCTGTTAGACATTTTCCTAGGCCATGGCTCCATAACTTAGGACAATATATTTATGAAACTTATGGGGACACTT
GGGCAGGAGTGGAAGCCATAATAAGAATTCTGCAACAACTGCTGTTCATTCATTTCAGAATTGGATGTCAACATAGTAGA
ATAGGCATT------ATTCGACGA---AGAAGAGCA---------AGGAATGGAGCCAGTAGATCCTAG
>JF320565/B/US/2006/502_1046_FL05
ATGGAACAAGCCCCAGAAGACCAAGGGCCACAAAGGGAGCCAAACAATGAATGGGCACTAGAACTTTTAGAGGAACTTAA
GGGTGAGGCTGTTAGACATTTTCCTAGGCCATGGCTCCATAACTTAGGACAATATATTTATGAAACTTATGGGGACACTT
GGGCAGGAGTGGAAGCCATAATAAGAATTCTGCAACAACTGCTGTTCATTCATTTCAGAATTGGATGTCAACATAGTAGA
ATAGGCATT------ATTCGACGA---AGAAGAGCA---------AGGAATGGAGCCAGTAGATCCTAG
>JF320566/B/US/2006/502_1046_FL01
ATGGAACAAGCCCCAGAAGACCAAGGGCCACAAAGGGAGCCAAACAATGAATGGGCACTAGAACTTTTAGAGGAACTTAA
GGGTGAGGCTGTTAGACATTTTCCTAGGCCATGGCTCCATAACTTAGGACAATATATTTATGAAACTTATGGGGACACTT
GGGCAGGAGTGGAAGCCATAATAAGAATTCTGCAACAACTGCTGTTCATTCATTTCAGAATTGGATGTCAACATAGTAGA
ATAGGCATT------ATTCGACGA---AGAAGAGCA---------AGGAATGGAGCCAGTAGATCCTAG
>JF320567/B/US/2006/502_1046_FL03
ATGGAACAAGCCCCAGAAGACCAAGGGCCACAAAGGGAGCCAAACAATGAATGGGCACTAGAACTTTTAGAGGAACTTAA
GGGTGAGGCTGTTAGACATTTTCCTAGGCCATGGCTCCATAACTTAGGACAATATATTTATGAAACTTATGGGGACACTT
GGGCAGGAGTGGAAGCCATAATAAGAATTCTGCAACAACTGCTGTTCATTCATTTCAGAATTGGATGTCAACATAGTAGA
ATAGGCATT------ATTCGACGA---AGAAGAGCA---------AGGAATGGAGCCAGTAGATCCTAG
>JF320568/B/US/2006/502_1046_FL02
ATGGAACAAGCCCCAGAAGACCAAGGGCCACAAAGGGAGCCAAACAATGAATGGGCACTAGAACTTTTAGAGGAACTTAA
GGGTGAGGCTGTTAGACATTTTCCTAGGCCATGGCTCCATAACTTAGGACAATATATTTATGAAACTTATGGGGACACTT
GGGCAGGAGTGGAAGCCATAATAAGAATTCTGCAACAACTGCTGTTCATTCATTTCAGAATTGGATGTCAACATAGTAGA
ATAGGCATT------ATTCGACGA---AGAAGAGCA---------AGGAATGGAGCCAGTAGATCCTAG
>JF320577/B/US/2007/502_2305_01
ATGGAACAAGCCCCAGAAGACCAAGGGCCACCAAGGGAGCCATACAATGCATGGACACTAGAGCTTTTAGAGGAGCTTAA
GAGTGAAGCTGTTAGACATTTCCCTAGGCCGTGGCTCCATAACTTAGGGCAGTATATCTATGAAACTTATGGGGATACCT
GGACAGGAGTGGAAGCCTTAATGAGAATTCTGCAACAAATGTTGTTTATTCATTTCAGGATTGGGTGTCATCATAGCAGA
ATAGGCATT------ATTCGACAG---AGGAGAGCA---------AGGAATGGAGCCAGTAGATCCTAG
>JF320613/B/US/2006/502_0062_FL04
ATGGAACAAGCCCCAGAAGACCAAGGGCCACAGAGGGAGCCATACAATGAATGGACACTAGAACTCTTAGAGGAGCTCAA
GAGAGAAGCTGTTAGGCATTTTCCTAGGGACTGGCTCCATAGCTTAGGACAATATATTTATGAAACTTATGGGGATACTT
GGGCAGGAGTGGAAGCCATAATAAGAATTCTGCAACAACTGCTGTTTATTCATTTCAGAATTGGGTGTCAACATAGCAGA
ATAGGCATT------ACTCGTCGG---GGGAGAGCA---------AGAAATGGAGCCCGTAGACCCTAG
>JF320615/B/US/2006/502_0053_wg06
ATGGAACAAGCCCCAGAAGACCAAGGGCCACAGAGGGAGCCGTACAATGAATGGACACTAGAGCTTTTAGAGGAGCTTAA
AAGTGAAGCTGTTAGACATTTTCCTAGGCCATGGCTTCATGGTTTAGGACAACATATCTATGAAACTTATGGGGATACTT
GGGCAGGAGTGGAAGCCATAATAAGAACTCTGCAACAACTGCTGTTTATTCATTTCAGAATTGGGTGTCGACATAGCAGA
ATAGGCATT------ATCCCACAG---AGGAGAGCA---------AGAAATGGAGCCAGTAGATCCTAG
>JF320616/B/US/2006/502_0062_FL02
ATGGAACAAGCCCCAGAAGACCAAGGGCCACAGAGGGAGCCATACAATGAATGGACACTAGAACTCTTAGAGGAGCTCAA
GAGAGAAGCTGTTAGGCATTTTCCTAGGGACTGGCTCCATAGCTTAGGACAATATATTTATGAAACTTATGGGGATACTT
GGGCAGGAGTGGAAGCCATAATAAGAATTCTGCAACAACTGCTGTTTATTCATTTCAGAATTGGGTGTCAACATAGCAGA
ATAGGCATT------ACTCGTCGG---GGGAGAGCA---------AGAAATGGAGCCCGTAGACCCTAG
>JF320617/B/US/2006/502_0053_wg01
ATGGAACAAGCCCCAGAAGACCAAGGGCCACAGAGGGAGCCGTACAATGAATGGACACTAGAGCTTTTAGAGGAGCTTAA
AAGTGAAGCTGTTAGACATTTTCCTAGGCCATGGCTTCATGGTTTAGGACAACATATCTATGAAACTTATGGGGATACTT
GGGCAGGAGTGGAAGCCATAATAAGAACTCTGCAACAACTGCTGTTTATTCATTTCAGAATTGGGTGTCGACATAGCAGA
ATAGGCATT------ATCCCACAG---AGGAGAGCA---------AGAAATGGAGCCAGTAGATCCTAG
>JF320619/B/US/2006/502_0062_FL06
ATGGAACAAGCCCCAGAAGACCAAGGGCCACAGAGGGAGCCATACAATGAATGGACACTAGAACTCTTAGAGGAGCTCAA
GAGAGAAGCTGTTAGGCATTTTCCTAGGGACTGGCTCCATAGCTTAGGACAATATATTTATGAAACTTATGGGGATACTT
GGGCAGGAGTGGAAGCCATAATAAGAATTCTGCAACAACTGCTGTTTATTCATTTCAGAATTGGGTGTCAACATAGCAGA
ATAGGCATT------ACTCGTCGG---GGGAGAGCA---------AGAAATGGAGCCCGTAGACCCTAG
>JF320620/B/US/2006/502_0053_wg10
ATGGAACAAGCCCCAGAAGACCAAGGGCCACAGAGGGAGCCGTACAATGAATGGACACTAGAGCTTTTAGAGGAGCTTAA
AAGTGAAGCTGTTAGACATTTTCCTAGGCCATGGCTTCATGGTTTAGGACAACATATCTATGAAACTTATGGGGATACTT
GGGCAGGAGTGGAAGCCATAATAAGAACTCTGCAACAACTGCTGTTTATTCATTTCAGAATTGGGTGTCGACATAGCAGA
ATAGGCATT------ATCCCACAG---AGGAGAGCA---------AGAAATGGAGCCAGTAGATCCTAG
>JF320621/B/US/2006/502_0053_wg09
ATGGAACAAGCCCCAGAAGACCAAGGGCCACAGAGGGAGCCGTACAATGAATGGACACTAGAGCTTTTAGAGGAGCTTAA
AAGTGAAGCTGTTAGACATTTTCCTAGGCCATGGCTTCATGGTTTAGGACAACATATCTATGAAACTTATGGGGATACTT
GGGCAGGAGTGGAAGCCATAATAAGAACTCTGCAACAACTGCTGTTTATTCATTTCAGAATTGGGTGTCGACATAGCAGA
ATAGGCATT------ATCCCACAG---AGGAGAGCA---------AGAAATGGAGCCAGTAGATCCTAG
>JF320622/B/US/2006/502_0062_FL05
ATGGAACAAGCCCCAGAAGACCAAGGGCCACAGAGGGAGCCATACAATGAATGGACACTAGAACTCTTAGAGGAGCTCAA
GAGAGAAGCTGTTAGGCATTTTCCTAGGGACTGGCTCCATAGCTTAGGACAATATATTTATGAAACTTATGGGGATACTT
GGGCAGGAGTGGAAGCCATAATAAGAATTCTGCAACAACTGCTGTTTATTCATTTCAGAATTGGGTGTCAACATAGCAGA
ATAGGCATT------ACTCGTCGG---GGGAGAGCA---------AGAAATGGAGCCCGTAGACCCTAG
>JF320624/B/US/2006/502_0053_wg04
ATGGAACAAGCCCCAGAAGACCAAGGGCCACAGAGGGAGCCGTACAATGAATGGACACTAGAGCTTTTAGAGGAGCTTAA
AAGTGAAGCTGTTAGACATTTTCCTAGGCCATGGCTTCATGGTTTAGGACAACATATCTATGAAACTTATGGGGATACTT
GGGCAGGAGTGGAAGCCATAATAAGAACTCTGCAACAACTGCTGTTTATTCATTTCAGAATTGGGTGTCGACATAGCAGA
ATAGGCATT------ATCCCACAG---AGGAGAGCA---------AGAAATGGAGCCAGTAGATCCTAG
>JF320626/B/US/2006/502_0053_wg05
ATGGAACAAGCCCCAGAAGACCAAGGGCCACAGAGGGAGCCGTACAATGAATGGACACTAGAGCTTTTAGAGGAGCTTAA
AAGTGAAGCTGTTAGACATTTTCCTAGGCCATGGCTTCATGGTTTAGGACAACATATCTATGAAACTTATGGGGATACTT
GGGCAGGAGTGGAAGCCATAATAAGAACTCTGCAACAACTGCTGTTTATTCATTTCAGAATTGGGTGTCGACATAGCAGA
ATAGGCATT------ATCCCACAG---AGGAGAGCA---------AGAAATGGAGCCAGTAGATCCTAG
>JF320627/B/US/2006/502_0053_wg07
ATGGAACAAGCCCCAGAAGACCAAGGGCCACAGAGGGAGCCGTACAATGAATGGACACTAGAGCTTTTAGAGGAGCTTAA
AAGTGAAGCTGTTAGACATTTTCCTAGGCCATGGCTTCATGGTTTAGGACAACATATCTATGAAACTTATGGGGATACTT
GGGCAGGAGTGGAAGCCATAATAAGAACTCTGCAACAACTGCTGTTTATTCATTTCAGAATTGGGTGTCGACATAGCAGA
ATAGGCATT------ATCCCACAG---AGGAGAGCA---------AGAAATGGAGCCAGTAGATCCTAG
>JF320628/B/US/2006/502_0062_FL03
ATGGAACAAGCCCCAGAAGACCAAGGGCCACAGAGGGAGCCATACAATGAATGGACACTAGAACTCTTAGAGGAGCTCAA
GAGAGAAGCTGTTAGGCATTTTCCTAGGGACTGGCTCCATAGCTTAGGACAATATATTTATGAAACTTATGGGGATACTT
GGGCAGGAGTGGAAGCCATAATAAGAATTCTGCAACAACTGCTGTTTATTCATTTCAGAATTGGGTGTCAACATAGCAGA
ATAGGCATT------ACTCGTCGG---GGGAGAGCA---------AGAAATGGAGCCCGTAGACCCTAG
>JF320629/B/US/2006/502_0062_FL01
ATGGAACAAGCCCCAGAAGACCAAGGGCCACAGAGGGAGCCATACAATGAATGGACACTAGAACTCTTAGAGGAGCTCAA
GAGAGAAGCTGTTAGGCATTTTCCTAGGGACTGGCTCCATAGCTTAGGACAATATATTTATGAAACTTATGGGGATACTT
GGGCAGGAGTGGAAGCCATAATAAGAATTCTGCAACAACTGCTGTTTATTCATTTCAGAATTGGGTGTCAACATAGCAGA
ATAGGCATT------ACTCGTCGG---GGGAGAGCA---------AGAAATGGAGCCCGTAGACCCTAG
>JF683736/B/CY/2007/CY181
ATGGAACAAGCCCCAGAAAACCAAGGGCCACAGAGGGAGCCATACAATGAATGGACACTAGAGCTTTTAGAGGAGCTTAA
GAATGAAGCTGTTAGACATTTTCCTAGGCCATGGCTTCATGGCTTAGGGCAGTACATCTATGAAACTTATGGAGATACTT
GGGCAGGAGTGGAAGCCATAATAAGAATTCTGCAACATCTGCTGTTTACTCATTTCAGAATTGGGTGTCGACATAGCAGA
ATAGGCATT------GATCGACAG---AGAAGATCA---------AGAAATGGAGCCAGTAGATCCTAG
>JF683738/B/CY/2007/CY184
ATGGAACAAGCCCCAGAAGACCAAGGGCCACAGAGGGAACCATACAATGAATGGACACTAGAGCTTTTAGAGGAACTCAA
GAGTGAAGCAGTTAGACATTTTCCTAGGCCTTGGCTCCATGGCTTAGGACAATATATCTATGCAACTTATGGGGATACTT
GGACAGGAGTGGAAGCCATAATAAGAATCCTGCAACAACTACTGTTTATTCATTTCAGAATTGGATGTCGACATAGCAGA
ATAGGCATT------ACTCGACAG---AGGAGAGCA---------AGGAATGGAGCCAGTAGATCCTAG
>JF683741/B/CY/2007/CY188
ATGGAACAAGCCCCAGAAGACCAAGGGCCACAGAGGGAGCCATACAATCAATGGACACTAGAACTTTTGGAGGAGCTTAA
GGCTGAAGCTGTTAGACATTTTCCTAGGGTGTGGCTCCATGGCTTAGGGCAATATATCTATGAAACTTACGGGGATACTT
GGACAGGAGTGGAAGCCATAATCAGAATTCTGCAACACCTGCTGTTTACTCATTTCAGAATTGGGTGTCAACATAGCAGA
ATAGGAATT------ATTCGACAG---AGAAGAGCA---------AGAAATGGAGCCAGTAGATCCTAG
>JF683742/B/CY/2007/CY189
ATGGAACAGGCCCCAGAAGACCAAGGGCCACAAAGGGAGCCATACAATGAATGGACACTAGAGCTTTTAGAGGAGCTTAA
GAGTGAAGCTGTCAGACATTTTCCTAGGCCCTGGCTCCATGGATTAGGGCAGCATATCTATGACACTTATGGGGATACTT
GGACAGGAGTGGAAGCCCTAGTAAGAACTCTGCAACAACTGCTGTTTATTCATTTCAGAATTGGATGTCAACATAGCAGA
ATAGGCATT------ATTCCACAG---AGGAGAGCA---------AGAAATGGAGCCAGTAGATCCTAG
>JF683743/B/CY/2007/CY190
ATGGAACAAGCCCCGGAAGACCAAGGGCCACAGAGGGAGCCATACAATGAATGGACACTAGAGCTTTTAGAGGAGCTGAA
GAGTGAAGCTGTTAGACACTTTCCTAGGCAATGGCTCCATGGCTTGGGGCAACATATCTATGAAACCTATGGGGATACTT
GGGCAGGAGTGGAGGCCATAATAAGAATTCTGCAACAACTGCTGTTTATTCATTTCAGAATTGGGTGTCGACATAGCAGA
ATAGGCATT------ACTCGACAG---AGGAGAGCA---------AGAAATGGAGCCAGTAGACCCTAG
>JF683746/B/CY/2007/CY194
ATGGAACAAGCCCCGGAAGACCAAGGGCCACAGAGGGAGCCATACAATGAATGGACACTAGAGCTTTTAGAGGAGCTGAA
GAGTGAAGCTGTTAGACACTTTCCTAGGCAATGGCTCCATAGCTTGGGGCAACATATCTATGAAACCTATGGGGATACTT
GGGCAGGAGTGGAGGCCATAATAAGAATTCTGCAACAACTGCTGTTTATTCATTTCAGAATTGGGTGTCGACATAGCAGA
ATAGGCATT------ACTCGACAG---AGGAGAGCA---------AGAAATGGAGCCAGTAGACCCTAG
>JF683747/B/CY/2007/CY195
ATGGAACAAGCCCCAGAAGACCAAGGGCCACAAAGGGAGCCACACAATGAATGGACACTAGAGCTTTTAGAGGAGCTTAA
GAGTGAAGCTGTTAGACATTTTCCTAGGATATGGCTACATAGCCTAGGGCAACATATCTATGAAACTTATGGGGATACTT
GGGCAGGAGTGGAAGCCATAATAAGAATTCTGCAACAACTGCTGTTTATTCATTTCAGAATTGGGTGTCGACATAGCAGA
ATAGGCATT------ACTCCACAG---AGGAGAGCA---------AGAAATGGAGCCAGTAGATCCTAG
>JF683749/B/CY/2007/CY197
ATGGAACAAACCCCAGAAGACCAAGGACCACAAAGAGAACCATACAGTGAATGGACACTAGAACTTTTAGAGGAGCTTAA
AAATGAAGCTGTCAGGCATTTTCCTAGGAATTGGCTCCAGGGATTAGGACAATATATCTATGCAACTTATGGGGATACTT
GGGCAGGAGTGGAGGCCATAATAAGAATTCTGCAACAAATGCTGTTTATCCATTTCAGAATTGGGTGCCATCATAGCAGA
ATAGGCATT------ATTCGACGG---GGGAGAGCA---------AGAAATGGATCCAGTAGATCCTAG
>JF683750/B/CY/2007/CY198
ATGGAACAAGCCCCAGAAGACCAAGGGCCACAGAGGGAGCCATACAATGAATGGATACTAGAACTTTTAGAGGAACTTAA
GAGAGAAGCTGTTAGACATTTTCCTAGGCCATGGCTCCATGCTTTAGGACAACATATCTATGAAACCTATGGAGATACTT
GGACAGGAGTGGAAGCCATACTAAGAATTCTGCAACAACTGCTGTTTACTCATTTCAGAATTGGGTGTCAACATAGCAGA
ATAGGCGTT------GTGCCA------AGGCCAGCA------AGAAGGAATGGAGCCAGTAGATCCTAG
>JF683751/B/CY/2007/CY199
ATGGAACAAGCCCCAGAAAACCAAGGGCCACAGAGGGAGCCATACAATGAATGGGCACTAGAACTTTTAGAGGAGCTTAA
GGATGAAGCTGTTAGACATTTCCCTAGGATCTGGCTCCATGGCCTAGGACAACATATATATGAAACTTATGGGGATACTT
GGGCAGGAGTGGAAGCCATAATAAGAATTCTGCAACAACTGCTGTTCATTCATTTCAGAATTGGATGTCAACATAGCAGA
ATAGGTATT------ATTCGACAG---AGGAGAACA---------AGGAATGGAGCCAGTAGATCCTAG
>JF683753/B/CY/2007/CY201
ATGGAACAAGCCCCAGAAGACCAAGGGCCACAGAGGGAGCCATACAATGAATGGACACTAGAACTTTTAGAGGAGCTTAA
GCATGAAGCTGTGAGACATTTTCCTAGGGTATGGCTCCATAGTTTAGGGCAATACATCTATGAAACTTATGGGGATACTT
GGGCAGGAGTGGAAGCCATAATAAGAACACTGCAACAGCTGTTGTTTATTCATTTCAGAATTGGGTGTCAACATAGCAGA
ATAGGCATC------ATTCGACAG---AGGAGAGCA---------AGAAATGGAGCCAGTAGATCCTAG
>JF683754/B/CY/2007/CY202
ATGGAACAAGCCCCAGAAGACCAAGGGCCACAAAGGGAGCCATACAATGAATGGACACTAGAGCTTTTAGAGGAGCTTAA
GAGTAAAGCTGTCAGACATTTTTCTAGGACCTGGCTCTATGGCTTAGGGCAGCATATCTATGAAGCATATGAAGATACTT
GGTCAGGAGTAGAAGCAGTAATAATGAGTATTCAACAACTGCTATTTATTCATCTCAGAAGAGGATGTCGTCATAGCAGA
ATAGTCATC------ATTCTACAG---AAGAGAGCA---------AGAAATGGAGCCAGCAGATCCTAG
>JF683756/B/CY/2007/CY204
ATGGAACAAGCCCCAGAAGACCAAGGGCCACAGAGAGAGCCATACAATGAATGGACACTAGAGCTTTTGGAGGAACTTAA
GAGTGAAGCTGTTAGACATTTTCCTAGGCCATGGCTCCATGGCTTAGGACAATATGTCTATGAGACCTATGGGGATACTT
GGACAGGAGTGGAGGCCATAATAAGAATTCTGCAACAACTGCTGTTTATTCATTTCAGAATTGGAGGTGGACATAGCAGA
ATAGGCATT------ATTCAACAA---AGGAGAGCA---------AGGAATGGAGCCAGTAGATCCTAG
>JF683764/B/CY/2007/CY214
ATGGAACGAGCCCCAGAAGACCAAGGGCCGCAGAGGGAGCCATACAATGAATGGACACTAGAACTTTTAGAGGAGCTTAA
GAATGAAGCTGTTAGACATTTCCCTAGGGTCTGGCTCCATGGCTTAGGGCAATATATCTATGAAACTTATGGGGATACTT
GGGCAGGGGTAGAAGCCATAATAAGAACTCTGCAACAACTGCTGTTTGTTCATTTCAGAATTGGGTGTCAACATAGCAGA
ATAGGCATC------ACTCGACAG---AGGAGAGCA---------AGAAATGGAGCCAGTAGATCCTAG
>JF683765/B/CY/2007/CY216
ATGGAACAAGCCCCAGAAGACCAAGGGCCACAAAGGGAGCCATACAATGAATGGGCATTAGGACTTTTAGAGGAGCTTAA
GAATGAAGCTGTTAGACATTTTCCCAGGATATGGCTTCATGGCTTAGGGCAATATATCTATGAAACTTATGGGGATACTT
GGACAGGAGTGGAAGCCATCATAAGAATGCTGCAACAACTGCTGTTTATCCATTTCAGAATTGGGTGCCAACATAGCAGA
ATAGGCATT------ACTCCAAGG---AGGAGAGCA---------AGAAATGGAGCCAGTAGATCCTAG
>JF683769/B/CY/2008/CY220
ATGGAACAAGTCCCAGAAGACCAAGGGCCACAGAGGGAACCACTCAATGAATGGACATTAGAACTTTTAGAGGAGCTTAA
GAATGAAGCTGTGAGACATTTTCCTAGACATTGGCTCCATGGCTTAGGGCAACTTATCTATGAAACTTATGGAGATACTT
GGGCAGGAGTGGAGGCCATAATAAGAATTCTGCAACAACTGCTGTTTATTCATTTCAGGATTGGGTGTCGACATAGCAGA
ATAGGCATT------ACTCCACAG---AGGAGAGCA---------AGAAATGGAGCCAGTAGATCCTAA
>JF683773/B/CY/2008/CY224
ATGGAACAAGCCCCAGGAGACCAAGGGCCACAGAGGGAACCATACAATGAATGGACACTAGAGCTTTTAGAGGAGCTCAA
GAATGAAGCTGTTAGACATTTTCCTAGGACATGGCTCCATGGCTTAGGACAGTACATCTATGAAACTTATGGGGATACTT
GGGCAGGAGTGGAAGCCATAATAAGAATTCTACAACAACTGCTGTTTATCCATTTCAGAATTGGGTGTCAACATAGCAGA
ATAGGCATT------ACTCGACAG---AGGAGAGCA---------AGAAATGGAGCCAGTAGATCCTAG
>JF683775/B/CY/2008/CY226
ATGGAACGAGCCCCAGAAGACCAAGGGCCACAGAGAGAGCCACACAATGAATGGACACTAGAGCTTTTAGAAGAGCTTAA
GCATGAAGCTGTTAGACACTTTCCTAGGCCGTGGCTTCATGGCTTAGGACAACATATCTATGACACTTATGGGGATACTT
GGGAAGGGGTGGAAGCCATAATAAGAATCCTGCAACAATTGCTGTTTACTCATTTCAGAATTGGGTGCCAACATAGCAGA
ATAGGCATT------ACTCGACAG---AGGAGAGCA---------AGAAATGGAGCCAGTAGATCCTAG
>JF683778/B/CY/2008/CY229
ATGGAACAAGCCCCAGAAGACCAAGGGCCACAGAGAGAGCCATACAATGAATGGACACTAGAACTTTTAGAGGAGCTCAA
GAATGAAGCTGTTAGACACTTTCCTAGGGTGTGGCTCCATGGCTTAGGACAACATATCTATGAAACTTATGGGGATACTT
GGGCAGGAGTGGAGGCCATAATAAGAATTCTGCAACAACTACTGTTTATTCATTTCAGGATTGGGTGTCAACATAGCAGA
ATAGGCATT------ATTCCACAG---AGGAGAACA---------AGAAATGGATCCAGTAGATCCTAG
>JF683781/B/CY/2008/CY232
ATGGAACGAGTCCCAGAGGACCAAGGGCCACAGAGGGAGCCATACAATGAATGGACACTAGAGCTCTTAGAGGAGCTTAA
GAGTGAAGCTGTTAGACATTTTCCTAGGATATGGCTTCATAATTTAGGACAATATATCTATACAACTTATGGGGATACCT
GGACAGGAGTGGAAGCCCTAATAAGAATGCTGCAACAACTGTTGTTTATTCATTTCAGAATTGGGTGTCAACATAGCAGA
ATAGGCATT------ACTCGACAA---AGGAGAGCA---------AGGAATGGAGCCAGTAGATCCTAG
>JF683784/B/CY/2008/CY237
ATGGAACAAGCCCCAGAAGACCAAGGGCCACAGAGGGAGCCATACAATGAATGGACACTAGAGCTTTTAGAGGAGCTTAA
GCACGAAGCTGTTAGACATTTTCCTAGGGTGTGGCTCCATGGCTTAGGACAACATATCTATGAAACTTATGGAGATACTT
GGGCAGGAGTGGAAGCCATAATAAGAATTCTGCAACAACTGCTGTTTATTCATTTCAGAATTGGGTGTCAACATAGCAGA
ATAGGTATT------ACTCCACTG---AGGAGAGCA---------AGAAATGGAGCCAGTAGATCCTAA
>JF683785/B/CY/2008/CY238
ATGGAACAAACCCCAGAGGACCAAGGACCACAGAGAGAGCCATACAATGAGTGGGCACTAGAACTTTTAGAGGAGCTTAA
GAGAGAAGCTGTTAGACATTTCCCTAGACCATGGCTCCATAGCTTGGGACAATATATCTATGAAACTTATGGGGATACTT
GGACAGGAGTGGAAGCCATAATAAGAATTCTGCAACAACTGCTGTTTATTCATTTCAGAATTGGGTGTCGACATAGCAGA
ATAGGCATT------ACCCGACAG---AGGAGAGGA---------AGAAATGGAGCCAGTAGATCCTAG
>JF683787/B/CY/2009/CY241
ATGGAACAAGCCCCAGAAGACCAAGGGCCACAAAGGGAGCCATACAATGAATGGACACTAGAGCTTCTAGAGGAGCTTAA
GAATGAAGCTGTTAGACATTTCCCTAGGCCATGGCTTCATGGCTTAGGGCAATATGTCTATGAAACTTATGGGGATACTT
GGGCAGGAGTGGAGGCCATAATAAGGTTTTTGCAACAACTACTGTTTATTCATTACAGAATTGGGTGTCAACATAGCAGA
ATAGGTATT------ATTCAACAACGAAGGAGAGCA---------AGAAATGGAGCCAGTAGACCCTAG
>JF683788/B/CY/2009/CY242
ATGGAACGAGCCCCAGAAGACCAGGAACCACAGAGGGAGCCATACAATGAGTGGACATTAGAGCTTCTAGAGGAGCTTAA
AAGTGAAGCTGTTAGGCATTTTCCTAGGCCATGGCTACATAACTTAGGGCAATATATCTATGAAACTTATGGAGACACTT
GGGCAGGAGTGGAAGCCATAATAAGAATTCTGCAACAACTGCTGTTTATCCATTTCAGAATTCCCACACGACATACCAGA
ATAGGCATT------ACTCGACAG---AGGAGAACA---------AGGAATGGAGCCAGTAGATCCTAA
>JF683790/B/CY/2009/CY244
ATGGAACAAGCCCCAGAAGACCAAGGGCCACAGAGGGAACCATACAATGAATGGACACTAGAGCTTTTAGAGGAGCTTAA
GACTGAAGCTGTTAGACATTTTCCTAGGACATGGCTCCATAACTTAGGGCAATATATCTATGACACTTATGGAGATACTT
GGACAGGAGTGGAAGCCCTAATAAGAATGTTGCAACAACTGCTGTTTATTCATTTCAGAATTGGGTGTCGACATAGCAGA
ATAGGCATT------ACTCGACAG---AGGAGAGCA---------AGAAATGGAGCCAGTAGATCCTAG
>JF683791/B/CY/2009/CY246
ATGGAACAAGCCCCAGAAGACCAAGGGCCACAAAGGGAGTCATACAATGAATGGGCATTAGGACTGTTAGAGGAGCTTAA
GAATGAAGCTGTTAGACATTTTCCCAGGACATGGCTTCATGGCTTAGGACAATATATCTATGAAACTTATGGGGATACTT
GGACAGGAGTGGAAGCCCTCATAAGAATGCTGCAACAACTGCTGTTTATCCATTTCAGAATTGGGTGCCAACATAGCAGA
ATAGGCATT------ACTCCAAGG---AGGAGAGCA---------AGAAATGGAGCCAGTAGATCCTAG
>JF683793/B/CY/2009/CY250
ATGGAACAAGCCCCAGAAGACCAAGGGCCACAGAGGGAACCATTCCAGGACTGGACACTAGAGCTTTTAGAGGAACTTAA
GAATGAAGCTGTTAGGCATTTTCCTAGACCATGGCTCCATAGCTTAGGGCAATATATCTATGAAACTTATGGAGATACTT
GGGCAGGAGTGGTAGCCATAATAAGAATTCTGCAACAACTGCTGTTTACTCATTTCAGAATTGGGTGTCGACATAGCAGA
ATAGGCATC------ACT---CAA---AGGAGAACA---------AGAAATGGAGCCCGTAGATCCTAG
>JF683794/B/CY/2009/CY251
ATGGAACAAGCCCCAGAGGACCAAGGACCACAGAGGGAACCATACAATGAATGGACACTAGAGCTTTTAGAGGAGCTTAA
GAGTGAAGCTGTTAGACATTTTCCTAGGGCATGGCTTCATGGTTTAGGACAACATATCTATGAAACTTATGGGGACACTT
GGACAGGAGTAGAAGCCATAATAAGAATTCTACAACAACTGCTGTTTATTCATTACAGAATTGGGTGTCAACATAGCAGA
ATAGGCCTT------ACTCGACAG---AGGAGAGCA---------AGAAATGGAGCCAGTAGATCCTAG
>JF683796/B/CY/2009/CY253
ATGGAACAAGCCCCAGAAAACCAAGGGCCACAGAGAGAGCCATACAATGAATGGACACTAGAACTTTTGGAGGAGCTTAA
GAGGGAGGCTGTGAGACATTTTCCTAGGCCATGGCTCGGTAACTTAGGACAATATATCTATGAAACTTATGGGGATACTT
GGACAGGAGTGGAAGCCATAATAAGAATCCTGCAACAAATGCTGTTTATTCATTTCAGAATTGGATGTCACCATAGCAGA
ATAGGCATT------ATTCGACAA---AGGAGAGCA---------AGGAATGGATCCAGTAGATCCTAG
>JF683797/B/CY/2009/CY254
ATGGAACGAGCCCCGGAAGACCAAGGGCCACAGAGGGAGCCATACAATGAATGGACACTAGAACTTTTAGAGGAACTTAA
GAGTGAGGCTGTTAGACATTTTCCTAGGCCATGGCTCCATGGCTTAGGACAACATATCTATGAAACTTATGGAGATACTT
GGACAGGAGTAGAAGCCATAATAAGAATTCTGCAACAACTGTTGTTTATTCATTTCAGAATTGGGTGTCGACATAGCAGA
ATAGGCATC------ACTCCACAG---AGGAGGGCA---------AGAAATGGAGCCAGTAGATCCTAG
>JF683801/B/CY/2009/CY258
ATGGAACAAACCCCAGAAGACCAAGGGCCACAGAGAGAGCCATACAATGAATGGACACTAGAACTTCTAGAGGAACTTAA
GAGGGAAGCTGTTAGACATTTTCCCAGGCCATGGCTCCAAAACTTAGGGCAATATATCTATGAAACTTATGGGGATACTT
GGACAGGAGTGGAAGCCATAATTAGAATTCTGCAACAAATGCTATTCATTCATTTCAGAATTGGATGTCGACATAGCAGA
ATAGGCATT------ATTCAACAA---AGGAGAGCA---------AGAAATGGAGCCAGTAGATCCTAG
>JF683804/B/CY/2009/CY262
ATGGAACGAGCCCCGGAAGACCAAGGGCCACAGAGGGAGCCATACAATGAATGGACACTAGAGCTTTTAGAGGAGCTTAA
GAGTGAAGCTGTTAGGCATTTTCCTAGGCCATGGCTCCATGGCTTAGGGCAACATATCTATGAAACTTATGGGGATACTT
GGGCAGGAGTGGAAGCCATAATAAGAATTCTGCAACAACTGCTGTTTATTCATTTCAGAATTGGCTGTCGACATAGCAGA
ATAGGCATT------ACTCGACAG---AGGAGAGTG---------AGAAATGGAGCCAATAGATCCTAG
>JF683805/B/CY/2009/CY263
ATGGAACAAATCCCAGAAGACCAAGGGCCACAAAGGGAGCCATTCAATGGATGGACACTAGAACTTTTAGAAGAACTTAA
GAGTGAAGCTGTTAGACATTTTCCTAGGGTGTGGCTTCAGGGCTTAGGACAATATATCTATGAAACTTATGGGGATACTT
GGACAGGAGTACAAGCCATAATAAGAATGTTGCAACAACTGCTGTTTATTCATTACAGAATTGGGTGTCATCATAGCAGA
ATAGGCATT------CAACAGAGG---AGGAGAACA---------AGAAATGGAACCAGTAGATCCTAG
>JF683807/B/CY/2009/CY266
ATGGAACAAGCCCCAGGGGACCAAGGGCCACA------------TGATGCATGGACACTAGAGCTCCTAGAAGAGCTTAA
GAATGAAGCAGTTAAACATTTTCCTAGGGCATGGCTCCATAGCCTAGGGCAATATATCTATGAAACTTATGGAGATACTT
GGACAGGAGTGGAAGCCATAATAAGAATCCTGCAACAACTGCTGTTTATTCATTTCAGAATTGGGTGTCAACACAGCAGA
ATAGGCATT------ATTCCACAG---AGAAGAGCA---------AGAAATGGAGCCAGTAGATCCTAG
>JF683808/B/CY/2009/CY267
ATGGAACAAGCCCCAGAAGACCAAGGGCCACAAAGGGAGCCATACAATGAATGGGCATTAGGACTTTTAGAGGAGCTCAA
GAGTGAAGCTGTTAGACATTTTCCCAGGACATGGCTTCATGGCTTAGGACAATATATCTATGAAACTTATGGGGATACTT
GGACAGGAGTGGAAGCCCTCATAACAATGCTGCAACAACTGCTGTTTATCCATTTCAGAATTGGGTGCCAACATAGCAGA
ATAGGCATT------ACTCCAAGG---AGGAGAGCA---------AGAAATGGAGCCAGTAGATCCTAG
>JF683809/B/CY/2009/CY268
ATGGAACAAGCCCCGGGAGACCAAGGGCCACAGAGGGAGCCATACAATGAATGGACACTAGAGCTTTTAGAGGAGCTGAA
GAGTGAAGCTGTTAGACACTTTCCTAGGCAATGGCTCCATAGCTTGGGGCAACACATCTATGAAACCTATGGGGATACTT
GGGCAGGAGTGGAGGCCATAATAAGAATTCTGCAACAACTGCTGTTTATTCATTTCAGAATTGGGTGTCGACATAGCAGA
ATAGGCATT------ACTCGACAG---AGGAGAGCA---------AGAAATGGAGCCAGTAGACCCTAG
>JF689852/B/US/2005/05US_SAJ_NVS12
ATGGAACGAGCCCCAGAAGACCAAGGGCCACAGAGGGAGCCATACAATGAATGGACATTAGAGCTTTTAGAGGAGCTTAA
GAATGAAGCTGTGAGACATTTTCCTAGGCTATGGCTCCATAGCTTAGGGCAACATATCTATGAAACTTATGGGGATACTT
GGGCAGGAGTGGAAGCCATAATAAGAATTCTGCAACAACTGCTGTTTATTCATTTCAGAATTGGGTGCCAACATAGCAGA
ATAGGCATT------ATTCAACGG---AGGAGAGCA---------AGAAATGGAGCCAGTAGATCCTAG
>JF689854/B/US/2005/05US_SAJ_NVS16
ATGGAACAAGCCCCAGAAGACCAAGGGCCACAGAGGGAGCCATACAATGAATGGACACTAGAGCTTTTAGAGGAACTTAA
GAATGAAGCTGTTAGGCATTTTCCTAGGCCTTGGCTTCATGGCTTAGGGCAACATATCTATGAAACATATGGAGATACTT
GGGCAGGAGTAGAAGCCATAATAAGAACTCTGCAACAACTGCTGTTTACTCATTTCAGAATTGGATGTCGACATAGCAGA
ATAGGCAGT------AATCCACGG---AGGAGAGCA---------AGAAATGGAGCCAGTAGATCCTAG
>JF689856/B/US/2005/05US_SAJ_NVS3
ATGGAACAAGCCCCGGAAGACCAAGGGCCACAGAGGGAGCCATACAATGAATGGACACTAGAGCTTTTAGAGGAGCTTAA
GCATGAAGCTGTTAGACATTTTCCTAGGACATGGCTCCATAGCTTAGGGCAATATATCTATGAAACTTATGGGGATACTT
GGACAGGAGTAGAAGCCTTAATAAGAGTTCTGCAACAACTGCTGTTTATTCATTTCAGGATCGGGTGTCAACATAGCAGA
ATAGGCATT------ACTCGACAG---AGGAGAGCG---------AGAAATGGAGCCAGTAGATCCTAG
>JF689857/B/US/2005/05US_SAJ_NVS5
ATGGAACAAGCCCCAGAGGACCAAGGGCCACAGAGGGAGCCATACAATGAATGGACACTAGAGCTTTTAGAGGAGCTTAA
GAATGAAGCTGTTAGGCATTTTCCCAGGATATGGCTCCATAGCCTAGGGCAACATATCTATGAAACTTACGGAGACACTT
GGACAGGAGTAGAGGCCATAATAAGAATTCTGCAACAACTACTGTTTGTTCATTTCAGAATGGGGTGCCGACATAGCAGA
ATAGGCATT------ACTCGACAG---AGGAGAGCA---------AGAAATGGAGCCAGTAGATCCTAG
>JF689859/B/US/2005/05US_SAJ_NVS8
ATGGAACAAGCCCCAGAAGACCAAGGGCCACAGAGGGAGCCATACAATGAATGGACACTAGAGCTTTTAGAGGAGCTTAA
GACTGAAGCTGTCAGACATTTTCCTAGAATATGGCTCCATAGCTTAGGGCAATATATCTATGAAACTTATGGGGATACTT
GGGCAGGAGTGGAAGCCATAATAAGAATTCTGCAACAACTGCTGTTTATTCATTTCAGAATTGGGTGTCGACATAGCAGA
ATAGGCATT------ACTCCACAG---AGGAGAGCA---------AGAAATGGAGCCAGTAGATCCTAG
>JF689860/B/US/2005/05US_SAJ_NVS9
ATGGAACAAGCCCCAGAGGACCAAGGGCCACAGAGAGAGCCATACAATCAATGGACACTCGAGCTTTTAGAGGAGCTTAA
GAATGAAGCTGTTAGACATTTTCCTAGACCATGGCTTCTTGGCTTAGGGCAACATATCTATGAAACTTATGGAGACACTT
GGACAGGAGTAGAAGCTATAATAAGAACTCTGCAACAACTACTGTTTATTCATTTCAGACTTGGGTGTCGACATAGCAGA
ATAGGCATC------ACTCTACAG---AGGAGAGCA---------AGAAATGGAGCCAGTAGATCCTAG
>JF689862/B/US/2006/06US_SAJ_C164_SC
ATGGAACAAGCCCCAGAGAACCAAGGGCCACAGAGGGAGCCATACAATGAATGGGCACTAGAGCTTTTAGAAGAGCTTAA
GAGTGAAGCTGTTAGACATTTTCCTAGGCCATGGCTCCATAGCTTAGGACAATACATCTATGAAACTTATGGGGATACTT
GGGCGGGAGTAGAAGCCTTAATAAGAATGCTGCAACAACTACTGTTTATTCATTTCAGAATTGGGTGTCAACATAGCAGA
ATAGGCATT------ACTCGACAG---AGGAGAGCA---------AGAAATGGAGCCAGTAGATCCTAG
>JF689863/B/US/2006/06US_SAJ_C165_TJ
ATGGAACGAGCCCCAGAAGACCAAGGGCCACAGAGGGAGCCATACAATGAATGGACACTAGAGCTTTTAGAAGAGCTTAA
GAGTGAAGCTGTTAAGCATTTTCCTAGAGTGTGGCTTCATAGCTTAGGACAATATATCTATGAAACTTATGGGGATACTT
GGACAGGAGTGGAAGCCATAATAAGAATTCTGCAACAACTGCTGTTTATTCATTTCAGAATTGGGTGCCAACATAGCAGA
ATAGGCATT------ACTCGGCAG---AGAAGAGCA---------AGAAATGGAGCCGGTAGATCCTAG
>JF689864/B/US/2006/06US_SAJ_C166_SG
ATGGAACAAGCCCCAGAAGACCAAGGGCCACAGAGAGAGCCATACAATGAATGGACACTAGAACTTTTAGAGGAGCTTAA
GAATGAAGCTGTTAGACACTTCCCTAGAATATGGCTTCATGGCCTAGGACAACATATCTATGAAACTTATGGGGATACTT
GGACAGGAGTAGAAGCTCTAATAAGAAGTCTGCAACAACTGCTGTTTATTCATTTCAGAATTGGGTGTCGACATAGCAGA
ATAGGCATT------ATTCAACGG---AGGAGAGCA---------AGAAATGGAGCCAGTAGATCCTAG
>JF689865/B/US/2006/06US_SAJ_C167_LH
ATGGAACAAGCCCCAGAAGACCAAGGGCCACAGAGGGAGCCATACAATGAATGGACACTAGAGCTTTTAGAGGAGCTTAA
GCAGGAAGCTGTCAGACATTTCCCTAGGCCATGGCTCCATGGCTTAGGGCAACATATCTATGAAACTTATGGAGATACTT
GGGAAGGAGTGGAAGCCATAATAAGAATTCTGCAACAACTGCTGTTTATTCATTTCAGAATTGGGTGCCAACATAGCAGA
ATAGGCATT------ATTCAACGG---AGGAGAACA---------AGAAATGGAGCCAGTAGATCCTAG
>JF689866/B/US/2006/06US_SAJ_C168_LS
ATGGAACAAGCCCCAGAGGACCAAGGGCCACAGAGGGAGCCATACAATGAATGGACACTAGAACTTTTAGAGGAACTTAA
GAATGAAGCTGTTAGACACTTTCCTAGGATCTGGCTCCATGGATTAGGGCAACACATCTATGAAACATATGGAGATACTT
GGGCAGGAGTGGAAGCCTTACCAAGAATTCTGCAACAACTGCTGTTTATTCATTTCAGAATTGGGTGTCGACATAGCAGA
ATAGGCATC------ACCCCACGG---AGGAGAGCA---------AGAAATGGATCCAGTAGATCCTAA
>JF689867/B/US/2006/06US_SAJ_C169_JS
ATGGAACAAGCCCCAGAAGACCAAGGGCCACAGAGGGAGCCATACAATGAATGGACACTAGAGCTTTTAGAGGAGCTTAA
GCATGAAGCAGTTAGACATTTTCCTAGGCCATGGCTCCATAGCTTAGGGCAACATATCTATGAAACTTATGGGGATACTT
GGGCAGGAGTGGAAGCCTTATTAAGAATTCTGCAACAACTACTGTTTATTCATTTCAGAATTGGGTGCCAACATAGCAGG
ATAGGCATT------ATCCAACGG---AGGAGGACA---------AGAAATGGAGCCAGTAGATCCTAG
>JF689870/B/US/2006/06US_SAJ_NVS22
ATGGAACAAGCCCCAGAAGAACAAGGGCCACAGAGGGAGCCATACAATGAATGGACACTAGAGCTTTTAGAAGAGCTTAA
GAATGAAGCGGTTAGACATTTTCCTAGGCTATGGCTCCATAGCTTAGGGCAACATATCTATGAAACTTATGGGGATACTT
GGGCAGGAGTGGAAGCCATAATAAGAATTCTGCAACAACTGCTGTTTATTCATTTCAGAATTGGGTGTCAACATAGCAGA
ATAGGCATT------ACTCAACGG---AGGAGAACA---------AGAAATGGAGCCAGTAGATCCTAG
>JF689871/B/US/2006/06US_SAJ_NVS23
ATGGAACAAGCCCCAGAAGACCAAGGGCCACAGAGGGAGCCATACAATGAATGGACACTAGAGCTTTTGGAGGAGCTTAA
GAGAGAAGCTGTTAGGCATTTTCCTAGGGTGTGGCTTCATAGTTTAGGGCAACATATCTATGAAACTTATGGGGATACTT
GGACAGGAGTGGAAGCCATAATAAGAATCCTGCAACAACTACTGTTTATTCATTTCAGAATTGGGTGTCAACATAGCAGG
ATAGGCATT------ACTCGACAG---AGAAGAGCC---------AGAAATGGAGCCGGTAGATCCTAG
>JF689872/B/US/2006/06US_SAJ_NVS27
ATGGAACAAGCCCCAGAGGATCAAGGGCCACAGAGGGAGCCATACAATGAATGGACACTAGAGCTTTTGGAGGAGCTTAA
GAATGAAGCTGTGAGACACTTTCCTAGGGTGTGGCTCCATAATTTAGGGCAATATATCTATGAAACTTATGGGGATACGT
GGGCAGGAGTGGAAGCCTTAATAAGAATTCTGCAACAACTGCTGTTTATTCATTACAGAATTGGGTGTCAACATAGCAGA
ATAGGCATT------ACGCGACGG---AGGAGAGCA---------AGAAATGGAGCCAGTAGATCCTAG
>JF689873/B/US/2006/06US_SAJ_NVS31
ATGGAACAAGCCCCAGAAGACCAAGGGCCACAGAGGGAGCCATACAATGAATGGACACTAGAGCTTTTAGAGGAGCTTAA
GAATGAAGCTGTTAGACATTTTCCTAGGATATGGCTTCATGGCTTAGGGCAACATATCTATGAAACTTATGGGGATACTT
GGGCAGGAGTGGAAGCCATAATAAGAATGCTGCAACAACTGCTGTTTATTCATTTCAGAATTGGGTGTCAACATAGCAGA
ATAGGCATT------ACTCGACAG---AGAAGAGCA---------AGAAATGGRGCCAGTAGATCCTAG
>JF689874/B/US/2006/06US_SAJ_NVS32
ATGGAACAAGCCCCAGAAGACCAAAGGCCACAGAGGGAGCAATACAATGAATGGACACTAGAGCTTTTAGAGGAACTTAA
GAATGAAGCTGTTAGGCATTTTCCTAGGATGTGGCTCCACGGCTTAGGGCAATATATCTATGGAACTTATGGGGATACTT
GGGAAGGAGTGGAAGCCATAATAAGAATTCTGCAACAACTGCTGTTTATTCATTTCAGAATTGGGTGTCAACATAGCAGA
ATAGGCATT------ATTCGCCGG---AGGAGAGCA---------AGAAATGGATCCGGTAGATCCTAG
>JF689875/B/US/2006/06US_SAJ_NVS35
ATGGAACAAGCCCCAGAAGACCAAGGGCCACAGAGGGAGCCATACAATGAATGGACACTAGAGCTTTTAGAGGAGCTTAA
GCATGAAGCTGTTAGACATTTTCCTAGGCCATGGCTTCATGGCTTAGGGCAATATATCTATGAAACCTATGGGGATACTT
GGGCAGGAGTGGAAGCCATAATAAGAATTCTGCAACAACTGCTGTTTATTCATTTCAGAATTGGGTGTCGACATAGCAGA
ATAGGCATC------ATTCCACGG---AGGAGAATA---------AGAAATGGAGCCAGTAGATCCTAG
>JF689876/B/US/2006/06US_SAJ_NVS39
ATGGAACAAGCCCCAGAAGACCAAGGGCCACAGAGGGAGCCATACAATGAATGGACACTAGAGCTTTTAGAGGAGCTTAA
GCATGAAGCTGTTAGACATTTTCCTAGGCCATGGCTCCATAGCTTAGGGCAACATATCTATGAGACTTATGGGGATACTT
GGGCAGGAGTGGAAGCCATAATAAGGATGCTGCAACAACTGCTGTTTATTCATTTCAGAATTGGGTGTCAACATAGCAGA
ATAGGCATT------ACTCCACGG---AGGAGAACA---------AGAAATGGAGCCAGTAGATCCTAG
>JF689877/B/US/2007/07US_SAJ_C154
ATGGAACGAGCCCCAGAAGACCAAGGGCCACAGAGGGAACCATACAATGAATGGGCACTAGAACTTTTAGAGGAGCTTAA
GAGTGAGGCTGTTAGACATTTTCCTAGGGTATGGCTCCATAGCTTAGGACAATATATCTATGAAACTTATGGGGATACTT
GGGCAGGAGTGGAAGCCATAATAAGAATCCTGCAACAACTGCTGTTTATTCATTTCAGAATTGGGTGTCAACATAGCAGG
ATAGGCATT------ATTCGACAG---AGGAGAGCA---------AGAAATGGAGCCAGTAGATCCTAG
>JF689879/B/US/2007/07US_SAJ_C156
ATGGAACGAGCCCCAGAAGATCAAGGGCCACAGAGGGAGCCATACAATGAATGGACACTAGAGCTTCTAGAGGAGCTTAA
GAATGAAGCTGTTAGACACTTCCCTAGGATATGGCTTCATGGCTTAGGACAACATATCTATGAAACTTATGGGGATACTT
GGGCAGGAGTGGAAGCCTTAATAAGAATTCTGCAACAACTGCTGTTTATTCATTTCAGAATCGGATGTCAACATAGCAGA
ATAGGCATA------AYA---------AGGAGATCA---------AGAAATGGAGCCAGTAGATCCTAG
>JF689883/B/US/2007/07US_SAJ_C161_H1
ATGGAACAAGCCCCAGAAGACCAAGGGCCACAGAGGGAGCCATACAATGAATGGGCATTAGAGCTTTTGGAGGAGCTTAA
GAATGAAGCTGTTAGGCATTTTCCTAGGGTATGGCTTCATGGCTTGGGGCAGTATATCTATGAAACCTATGGAGATACTT
GGGCAGGAGTGGAAGCCATCATAAGAATTCTGCAACAACTGCTGTTTATTCATTTCAGAATTGGATGTCAACATAGCAGA
ATAGGCATT------CTTCGACAG---GGGAGAGCA---------AGGAATGGAGCCAGTAGACCCTAG
>JF689884/B/US/2007/07US_SAJ_C162_H2
ATGGAACAAGCCCCAGAAGACCAAGGGCCACAGAGGGAGCCATACAATGAATGGACACTAGAGCTTTTAGAGGAGCTTAA
GCAGGAAGCTGTCAGACATTTCCCTAGGCCATGGCTCCATGGCTTAGGGCAACATATCTATGAAACTTATGGAGATACTT
GGGAAGGAGTGGAAGCCATAATAAGAATTCTGCAACAACTGCTGTTTATTCATTTCAGAATTGGGTGCCAACATAGCAGA
ATAGGCATT------ATTCAACGG---AGGAGAACA---------AGAAATGGAGCCAGTAGATCCTAG
>JF689885/B/US/2007/07US_SAJ_C163_H3
ATGGAACAAGCCCCAGAAGACCAAGGGCCACAGAGGGAGCCGTACAATGAATGGACACTAGAGCTTCTAGAGGAGCTTAA
GAGTGAAGCTGTGAGACATTTTCCTAGGATATGGCTTCACAACTTAGGGCAATATATCTATGAAACTTATGGGGATACTT
GGGCAGGAGTGGAAGCAATAATAAGAATACTGCAACAACTGCTGTTTATTCATTTCAGAATTGGGTGTCAACATAGCAGA
ATAGGCATT------GTTCGACGG---AGGAGAGCA---------AGAAATGGAGCCAGTAGATCCTAG
>JF689886/B/US/2007/07US_SAJ_C166_MS
ATGGAACAAGCCCCAGAAGACCAAGGGCCACAGAGAGAGCCATACAATGACTGGGCACTAGAGCTTTTAGAGGAGCTTAA
GAGTGAAGCTGTCAGACACTTTCCTAGGGTATGGCTCCAAAGCTTGGGACAATATATCTATGAAACTTATGGGGATACTT
GGACAGGAGTGGAAGCTATAATAAGAATCCTACAACAAATGCTGTTTATTCATTTCAGAATTGGGTGTCACCATAGCAGA
ATAGGCATT------ATTCGG------AGAAGACCA---------AGAAATGGAGCCAGTAGACCCTAG
>JF689887/B/US/2007/07US_SAJ_C200
ATGGAACAAGCCCCAGAGGACCAAGGGCCGCCGAGGGAGCCATACAATGAGTGGACACTAGAGCTTTTAGAAGAGCTTAA
GACTGAAGCTGTTAGACATTTCCCTAGGATATGGCTCCATAACTTAGGACAACAYATCTATGAAACTTATGGGGACACTT
GGGCAGGAGTGGAAGCCATAATAAGAATACTGCAACAACTGCTGTTTATTCATTTCAGGATTGGGTGCCAACATAGCAGA
ATAGGCATT------ACCCCACAG---AGGAGAGCA---------AGAAATGGAGCCCGTAGATCCTAG
>JF689889/B/US/2007/07US_SAJ_NVS42
ATGGAACAAGCCCCAGAGGACCAAGGGCCACAGAGGGAGCCATATAATGAATGGACACTAGAGCTTTTAGAAGAGCTTAA
GAATGAAGCTGTTAGACATTTTCCTAGGACCTGGCTCCATGGCTTAGGACAACATATATATGTCACTTATGGGGATACTT
GGACAGGAGTGGAAGCCCTGATAAGAATTCTGCAACAACTGCTGTTTATTCATTTCAGAATTGGGTGTCAACATAGCAGA
ATAGGCCTT------ACTCTACGG---AGGAGAGCA---------AGAAATGGAGCCAGTAGATCCTAG
>JF689890/B/US/2007/07US_SAJ_NVS48
ATGGAACAAGCCCCAGAAGACCAAGGGCCACAGAGGGAGCCATACAATGAATGGACACTAGAACTTTTAGAGGAGCTTAA
GAGTGAAGCTGTTAGACATTTTCCTAGGGTATGGCTTCATGGATTAGGGCAACATATCTATGAAACTTATGGGGATACTT
GGGCAGGAGTGGAAGCCATAATAAGAATCCTGCAACAACTGCTGTTTATTCATTTCAGAATTGGGTGTCAACATAGCAGA
ATAGGCATT------ACTCAACGG---AGGAGAGCA---------AGAAATGGATCCAGTAGATCCTAG
>JF689892/B/US/2007/07US_SAJ_NVS54
ATGGAACAAGCCCCAGAAGACCAAGGGCCACAGAGGGAGCCATACAATGAATGGACACTAGAGCTTTTAGAAGAGCTTAA
GAATGAAGCTGTTAGACACTTTCCTAGGGTGTGGCTTCATGGCTTAGGGCAACTTATCTATGAAACTTATGGGGATACTT
GGACAGGAGTAGAAGCCATAATAAGAGTTCTGCAACAACTGCTGTTTATTCATTTCAGAATTGGGTGTCAACATAGCAGA
ATAGGCATT------ACTCGACGG---AGGAGAGCA---------AGAAATGGATCCAGTAGATCCTAG
>JF689894/B/US/2008/08US_SAJ_C202
ATGGAACAAGCCCCAGGAAACCAAGGGCAACAAAGGGAGCCATACAATGCATGGACACTAGAACTTTTAGAGGAGCTTAA
GAATGAAGCTGTTAGACATTTTCCTAGGCCATGGCTCCAYGGCTTAGGRGTATATRTCTATGAAACTTATGGAGATACTT
GGGCAGGAGTGGAAGCCATAATAAGAATSCTGCAACAACTGMTGTTTAYTCATTTCAGAATTGGGTGCCAACATAGCAGA
ATAGGCATT------AACCCMCGA---AGGAGACCA---------AGAAATGGAGCCAGTAGATCCTAG
>JF689895/B/US/2008/08US_SAJ_C203
ATGGAACAAGCCCCAGGAGACCAAGGACCACAGAGAGAGCCATACAATGAATGGACACTAGAGCTTTTAGAGGAGCTTAA
GAATGAAGCTGTGAGACACTTTCCTAGGATGTGGCTTCATAGCTTAGGGCAATATATCTATGAAACCTATGGGGATACTT
GGGCAGGAGTGGAAGCTTTAATAAGAATCCTGCAACAACTGCTGTTTATTCATTTCAGAATCGGGTGCCAACATAGCAGA
ATAGGCATT------ACTCGAAGA---AGGAGAGCG---------AGAAATGGAGCCAGTAGATCCTAG
>JF689896/B/US/2008/08US_SAJ_C204
ATGGAGCGAGCCCCAGAAGACCAAGGGCCACAGAGGGAACCATACAATGAATGGACACTAGAGCTTTTAGAGGAGCTTAA
GAGTGAAGCTGTCAGGCATTTTCCTAGGCCTTGGCTCCTTGGCTTAGGGCAACATATCTATGACACTTATGGGGATACTT
GGACAGGAGTGGAAGCCCTAATAAGAATTCTGCAACAACTGCTGTTTATCCATTTCAGAATTGGGTGTCGACATAGCAGA
ATAGGAGTT------TTGCAACGG---AGGAGAACA---------AGAAATGGAGCCAGTAGATCCTAG
>JF689897/B/US/2008/08US_SAJ_C205
ATGGAACAAGCCCCAGAAGACCAAGGGCCACAGAGGGAACCACACAATGAATGGACACTAGAGATTTTAGAGGAGCTTAA
GAATGAAGCTGTTAGACATTTTCCTAGAATGTGGCTTCATGGATTAGGACAATACATCTATGAAACTTATGGGGATACTT
GGGCAGGAGTGGAAGCCCTAGTAAGAATCCTGCAACAACTGCTGTTTATTCATTACAGAATTGGGTGTCAACATAGCAGA
ATAGGCATC------CTA---CAG---AGAAGAGCR---------AGAAATGGAGCCAGTAGATCCTAG
>JF932470/B/CN/2007/AH070017
ATGGAACAAGCCCCAGAGGACCAAGGGCCACAGAGGGAACCATACAATGAGTGGACACTAGAGCTTTTAGAGGAGCTTAA
GAGGGAAGCTGTTAGACATTTTCCTAGGCCATGGCTTCATGCGTTGGGACAACATATCTATGAAACATATGGGGATACTT
GGGCAGGAGTGGAAGCCATAATAAGAATTCTGCAACAACTGCTGTTTATTCATTTCAGAATTGGGTGTCAACATAGCAGA
ATAGGCATT------ACTCGACAG---AGGAGAGCA---------AGAAATGGAGCCAGTAGATCCTAG
>JF932471/B/CN/2007/AH070018
ATGGAACAAGCCCCAGAGGACCAAGGGCCACCGAGGGAGCCATACAATGAGTGGACACTAGAGCTTTTAGAGGAGCTTAA
GAGGGAAGCTGTTAGACATTTTCCTAGGAGCTGGCTTCATGAGTTGGGACAACACATCTATAGAACATATGGGGATACTT
GGGCAGGAGTGGAGGCCCTAATAAGAATTCTGCAACAACTGCTGTTCATTCATTTCAGAATTGGGTGTCAACATAGCAGA
ATAGGTATT------ATTCGACAG---AGGAGAGCA---------AGAAATGGAGCCAGTAGATCCTAG
>JF932473/B/CN/2007/BJ070030
ATGGAACAAGCCCCAGAAGACCAAGGGCCACAGAGGGAACCATACAATGAGTGGACACTAGAGCTTTTGGAGGATCTTAA
GAGGGAAGCTGTTAGACATTTTCCTAGGGGATGGCTCCATGGGTTGGGACAACATATCTATGCAACATATGGGGATACTT
GGACAGGAGTGGAAGCCTTAATAAGATCTCTGCAACAACTGCTGTTTATCCATTTCAGAATTGGGTGTCAGCATAGCAGA
ATAGGCATT------ACTCCACAG---AGGAGAGCA---------AGAAATGGAGCCAGTAGATCCTAG
>JF932474/B/CN/2007/CBJC261
ATGGAACAAGCCCCAGAGGACCAAGGGCCACAGAGGGAACCATACAATGAGTGGACACTAGAGCTTTTAGAGGAGCTTAA
GAGAGAAGCTGTTAATCATTTTCCTAGGGGATGGCTCCATCAGTTGGGACAACATATCTATGAAACATATGGAGATACTT
GGGCAGGAGTGGAAGCCTTAATAAGAATTCTGCAACAACTGCTGTTTATTCATTTCAGAATTGGGTGTCACCATAGCAGA
ATAGGCATT------ATTCGACAG---AGGAGAGCA---------AGAAATGGAGCCAGTAGATCCTAG
>JF932475/B/CN/2007/CBJC392
ATGGAACAAGCCCCAGAGGACCAAGGACCACAGAGAGAACCATACAATGAGTGGACATTAGAGCTTTTAGAGGAGCTTAA
GAGGGAAGCTGTTAGACATTTTCCTAGGGACTGGCTCCATGGGTTGGGACAACATATCTATGACACATATGGGGATACTT
GGGCAGGAGTGGAAGCCATAATAAGAATCTTGCAACAACTGCTGTTTATTCATTTCAGGATTGGGTGTCAACATAGCAGA
ATAGGTATT------ACTCGACAG---AGGAGAGCA---------AGAAATGGAGCCAGTAGATCCTAG
>JF932478/B/CN/2008/CBJC476
ATGGAACAAGCCCCAGAAGACCAAGGGCCACAGAGGGAACCATACAATGAGTGGACACTAGAGCTTTTAGAGGAGCTTAA
GAGGGAAGCTGTTAGACATTTTCCTAGGAACTGGCTCCATGAGTTGGGACAACATATTTATGCAACATATGGGGATACTT
GGACAGGAGTGGAAGCCTTAATAAGATCTCTGCAACAACTGCTGTTTGTTCATTTCAGAATTGGGTGTCAACATAGCAGA
ATAGGCATT------ACTCGGCAG---AGGAGAGCA---------AGAAATGGAGCCAGTAGATCCTAG
>JF932479/B/CN/2008/CBJC489
ATGGAACAAGCCCCAGAGAACCAAGGGCCACAGAGGGAACCATACAATGAGTGGACACTAGAGCTTTTAGAGGAGATTAA
GAGGGAAGCTGTCAGACACTTTCCTAGGAGATGGCTCCATGAGTTGGGACAATATATCTATGAAACATATGGGGATACTT
GGACAGGAGTGGAAGCCATAATAAGAATTCTACAACAACTGCTGTTTACTCATTTCAGAATTGGGTGTCAACATAGCAGA
ATAGGCATT------ACTCGACAG---AGAAGAGCA---------AGAAATGGATCCAGTAGATCCTAG
>JF932480/B/CN/2008/CBJC500
ATGGAACAAGCCCCAGAGGACCAAGGGCCACAGAGGGAACCATACAATGAGTGGACACTAGAGCTTTTAGAGGAACTTAA
GAGGGAAGCTGTTAGACATTTTCCTAGGATCTGGCTCCATGAGTTGGGACAACATATCTATGAAACATATGGGGATACTT
GGGCAGGAGTGGAAGCCATAATAAGAACTCTGCAACAACTGCTGTTTGTTCATTTCAGAATTGGGTGTCAACATAGCAGA
ATAGGCATT------ACTCGACAG---AGGAGAGCA---------AGAAATGGAGCCAGTAGATCCTAG
>JF932482/B/CN/2006/CC056
ATGGAACGAGCCCCAGAGGACCAAGGGCCACCGAGGGAACCATACAATGAGTGGACACTAGAGCTTTTAGAGGATCTTAA
AAGGGAAGCTGTTAGACATTTTCCTAGGAGATGGCTCCATGAGTTGGGACAACATATCTATGTAACATATGGGGATACCT
GGGCAGGAGTGGAAGCCATAATAAGAATTCTGCAACAACTGCTGTTTACTCATTTCAGGATTGGGTGTCAACATAGCAGA
ATAGGCATT------ATTCAACAG---AGGAGAGCA---------AGAAATGGAGCCAGTAGATCCTAG
>JF932483/B/CN/2007/FJ070016
ATGGAACAAGCCCCAGAGGACCAAGGGCCACAGAGGAACCCATACAATGAGTGGGCACTAGAGCTTTTAGAGGAGCTTAA
GAGGGAAGCTGTTAGACATTTTCCTAGGACATGGCTCCATGGGTTGGGACAATATATCTATGAAACATATGGAGATACTT
GGGTAGGAGTGGAAGCCATAATAAGAATTCTGCAACAACTGCTGTTTATTCATTACAGAATTGGGTGTCAACATAGCAGA
ATAGGCATT------ACTCGACAG---AGGAGAGCA---------AGAAATGGAGCCAGTAGATCCTAG
>JF932484/B/CN/2007/GS070017
ATGGAACAAGCCCCAGAGGACCAAGGGCCACAGAGAGAACCAAACAATGAGTGGACACTAGAGCTTTTAGAGGATCTTAA
GAGGGAAGCTGTTAGACATTTTCCTAGGAGATGGCTCCATGAGTTGGGACAACATATCTATACAACATATGGGGATACTT
GGCCAGGAGTGGAAGCCTTAATAAGAACTCTGCAACAACTGCTGTTTGTTCATTTCAGAATTGGGTGTCAACATAGCAGA
ATAGGCATT------ACTCCACAG---AGGAGAGCA---------AGAAATGGAGCCAGTAGATCCTAG
>JF932485/B/CN/2007/GZ070002
ATGGAACAAGCCCCAGAGGACCAAGGGCCACAGAGGGAACCATACAATGAGTGGACACTAGAGCTTTTAGAGGAGCTTAA
AAGGGAAGCTGTTAGACATTTTCCTAGGAACTGGCTCCATGGGTTGGGACAACATATCTATCAAACATATGGGGATACTT
GGGCAGGAGTGGAAGCCATAATAAGAATTCTGCAACAACTGCTGTTTATACATTTCAGAATTGGGTGTCAACATAGCAGA
ATAGGCATT------AATCCACAA---AGGAGAGCA---------AGAAATGGAGCCAGTAGATCCTAG
>JF932486/B/CN/2007/GZ070030
ATGGAACAAGCCCCAGAGGACCAAGGGCCACAGAGGGAACCATACAATGAGTGGACACTAGAGCTTTTAGAGGAGCTTAA
GAGAGAAGCTGTCAGACATTTTCCTAGGGGATGGCTCCATGAGTTGGGACAACATATCTATAGAACATATGGGGATACTT
GGACAGGAGTGGAAGCCCTATTAAGAATTCTGCAACAACTGCTGTTTATTCATTTCAGAATTGGGTGTCAACATAGCAGA
ATAGGCATT------ATTCGACAG---AGAAGAGCA---------AGAAATGGAGCCAGTAGATCCTAG
>JF932487/B/CN/2007/HB070006
ATGGAACAAGCCCCAGAGGACCAAGGGCCACAGAGGGAACCATACAATGAGTGGACACTAGAGCTTTTAGAGGATCTTAA
GAGGGAAGCTGTTAGACATTTTCCTAGAAGATGGCTCCATGAGTTGGGACAACATATCTATGAAACACGTGGGGATACTT
GGGCAGGAGTGGAAGCCCTAATAAGAATTCTGCAACAACTGCTGTTTATTCATTTCAGAATTGGGTGTCAACATAGCAGA
ATAGGCATT------ACTCGACAG---AGGAGAGCA---------AGAAATGGAGCCAGTAGATCCTAG
>JF932488/B/CN/2007/HB070022
ATGGAACAAGCCCCAGAGGACCAAGGGCCACAGAGGGAACCATACAATGAGTGGGCACTAGAGCTTTTAGAGGAGCTTAA
GAGGGAAGCTGTTAGACATTTTCCTAGGGGATGGCTCCATGGATTGGGACAACATATCTATGAAACATATGGGGATACTT
GGACAGGAGTGGAGGCCATAATAAGATTTCTGCAACAACTGCTGTTTATTCATTTCAGAATTGGGTGTCAACATAGCAGA
ATAGGCATT------ACTCGACAG---AGGAGAGCA---------AGAAATGGAGCCAGTAGATCCTAG
>JF932489/B/CN/2007/HB070035
ATGGAACAAGCCCCAGAGGACCAAGGGCCACAGAGGGAACCATACAATGAGTGGGCACTAGAGCTTTTAGAGGAGCTTAA
GAGGGAAGCTGTTAGACACTTTCCTAGGAGCTGGCTCCATGATTTGGGACAACATATCTATGAAACATATGGGGATACTT
GGGCAGGAGTGGAAGCCATAATAAGAATTCTGCAACAACTGCTGTTTGTTCATTTCAGAATTGGGTGTCAACATAGCAGA
ATAGGCATT------ACTCGACAG---AGGAGAGCA---------AGAAATGGAGCCAGTAGATCCTAG
>JF932490/B/CN/2007/JL070038
ATGGAACAAGCCCCAGAGAACCAAGGGCCACAGAGGGAACCATACAATGAGTGGACACTAGAGCTTTTAGAGGAACTTAA
GAGGGAAGCTGTTAGACATTTTCCTATGAGCTGGCTCCATGGGTTGGGACAATATATCTATGCAACATATGGGGATACTT
GGGCAGGAGTGGAAGCCATAATAAGAATTCTGCAACAACTGCTGTTTATTCATTTCAGAATTGGGTGTCAACATAGCAGA
ATAGGCATT------ACTCGACAG---AGGAGAGCA---------AGAAATGGAGCCAGTAGATCCTAG
>JF932491/B/CN/2007/JS070389
ATGGAACAAGCCCCAGAAGACCAAGGGCCACAGAGGGAACCATACAATGAGTGGACACTAGAGCTTTTAGATGAGCTTAA
GAGGGAAGCTGTTAGACATTTTCCTAGGAGATGGCTCCATGACTTGGGACAATATATCTATGAAACATATGGGGATACTT
GGACAGGAGTGGAAGCCATACTAAGAATTCTGCAACAAATGCTGTTTATTCATTTCAGAATTGGGTGTCACCATAGCAGA
ATAGGCATT------ATTCGACAG---AGGAGAGCA---------AGAAATGGAGCCAGTAGATCCTAG
>JF932494/B/CN/2009/YN09P0014
ATGGAACAAGCCCCAGAGGATCATGGGCCACCGAGGGAGCCATACAATGAGTGGACACTAGAGCTTTTAGAGGATCTTAA
GAGAGAAGCTGTTAGACATTTTCCTAGGAGTTGGCTCCATGAGTTGGGACAACATATCTATGAAACATATGGGGATACTT
GGGCAGGAGTGGAAGCCATAATAAGCATGCTGCAACAACTGCTGTTTATTCATTTCAGAATTGGGTGTCAACATAGCAGA
ATAGGCATT------ATTCCACGG---AGGAGAGCA---------AGAAATGGAGCCAGTAGACCCTAG
>JF932498/B/CN/2008/cbjc468
ATGGAACAAGCCCCAGAGGACCAAGGGCCACAGAGGGAACCATACAATGAGTGGACACTAGAGCTTTTAGAGGATCTTAA
GAGGGAAGCTGTTAGACATTTTCCTAGGGGATGGCTCCATGAGTTGGGACAACACATCTATGAAACACAGGGGGATACTT
GGGCAGGAGTGGAAGCCCTAATAAGAACTCTGCAACAACTGCTGTTTATTCATTTCAGAATTGGGTGTCAACATAGCAGA
ATAGGCATT------ACTCGACAG---AGGAGAGCC---------AGAAATGGAGCCAGTAGATCCTAG
>JF932499/B/CN/2007/hb070025
ATGGAACAAGCCCCAGAGGACCAAGGGCCACAGAGGGAACCATACAATGAGTGGACACTAGAGCTTTTAGAGGAGCTTAA
GAGGGAAGCTGTTAGACATTTTCCTAGGATATGGCTCCATGGGTTGGGACAACATATCTATGAAACATATGGGGATACTT
GGGCAGGAGTGGAAGCCATAATAAGAATTCTGCAACAACTGCTGTTTATTCATTTCAGAATTGGGTGCCAACATAGCAGA
ATAGGCATT------ATTCGACAG---AGGAGAGCA---------AGAAATGGAGCCAGTAGATCCTAG
>JF932500/B/CN/2007/hen1345
ATGGAACAAGCCCCAGAGGACCAAGGGCCACAGAGGGAACCATACAATGAGTGGACACTAGAGCTTTTAGAGGAACTTAA
GAGGGAAGCTGTTAGACATTTTCCTAGGAGATGGCTCCATGAGTTGGGACAATATATATATGAAACATATGGGGATACTT
GGGTAGGAGTGGAAGCCATAATAAGAATCCTGCAACAACTGCTGTTTACTCATTTCAGAATTGGGTGTCAACATAGCAGA
ATAGGCATT------ACTCGACAG---AGAAGAGCA---------AGAAATGGAGCCAGTAGATCCTAG
>JN024100/B/US/2004/USPI83747EI6y04121pcWG2B5
ATGGAACAAGCCCCAGAGGACCAAGGGCCACAGAGGGAACCATACAATGAATGGACACTAGAACTTTTAGAGGAGCTTAA
GAGAGAAGCTGTTAGGCATTTTCCTAGGCCATGGCTCATGAACTTGGGGCAGCATATCTATGAAACCTATGGGGATACTT
GGACAGGAGTAGAGGCCACAATAAGAATTCTGCAACAACTGCTGTTTATTCATTTCAGAATTGGGTGCCAACATAGCAGA
ATAGGCATT------ATTCAACAG---AGGAGAACA---------AGAAATGGATCCAGTAGATCCTAG
>JN024101/B/US/2004/USPI83747EI6y04121pcWG2B1
ATGGAACAAGCCCCAGAAGACCAAGGGCCACAGAGGGAACCATACAATGAATGGACACTAGAACTTTTAGAGGAGCTTAA
GAGAGAAGCTGTTAGGCATTTTCCTAGGCCATGGCTCATGAACTTGGGGCAGCATATCTATGAAACCTATGGGGATACTT
GGACAGGAGTAGAGGCCATAATAAGAATTCTGCAACAACTGCTGTTTATTCATTTCAGAATTGGGTGCCAACATAGCAGA
ATAGGCATT------ATTCAACAG---AGGAGAACA---------AGAAATGGATCCAGTAGATCCTAG
>JN024103/B/US/2004/USPI83747EI6y04121pcWG2B7
ATGGAACAAGCCCCAGAAGACCAAGGGCCACAGAGGGAACCATACAATGAATGGACACTAGAACTTTTAGAGGAGCTTAA
GAGAGAAGCTGTTAGGCATTTTCCTAGGCCATGGCTCATGAACTTGGGGCAGCATATCTATGAAACCTATGGGGATACTT
GGACAGGAGTAGAGGCCATAATAAGAATTCTGCAACAACTGCTGTTTATTCATTTCAGAATTGGGTGCCAACATAGCAGA
ATAGGCATT------ATTCAACAG---AGGAGAACA---------AGAAATGGATCCAGTAGATCCTAG
>JN024104/B/US/2004/USPI83747EI6y04121pcWG2B8
ATGGAACAAGCCCCAGAAGACCAAGGGCCACAGAGGGAACCATACAATGAATGGACACTAGAACTTTTAGAGGAGCTTAA
GAGAGAAGCTGTTAGGCATTTTCCTAGGCCATGGCTCATGAACTTGGGGCAGCATATCTATGAAACCTATGGGGATACTT
GGACAGGAGTAGAGGCCATAATAAGAATTCTGCAACAACTGCTGTTTATTCATTTCAGAATTGGGTGCCAACATAGCAGA
ATAGGCATT------ATTCAACAG---AGGAGAACA---------AGAAATGGATCCAGTAGATCCTAG
>JN024105/B/US/2004/USPI83747EI6y04121pcWG2B10
ATGGAACAAGCCCCAGAAGACCAAGGGCCACAGAGGGAACCATACAATGAATGGACACTAAAACTTTTAGAGGAGCTTAA
GAGAGAGGCTGTTAGGCATTTTCCTAGGCCATGGCTCATGAACTTGGGGCAGCATATCTATGAAACCTATGGGGATACTT
GGACAGGAGTAGTGGCCATAATAAGAATTCTGCAACAACTGCTGTTTATTCATTTCAGAATTGGGTGCCAACATAGCAGA
ATAGGCATT------ATTCAACAG---AGGAGAACA---------AGAAATGGATCCAGTAGATCCTAG
>JN024106/B/US/2004/USPI83747EI6y04121pcWG2B9
ATGGAACAAGCCCCAGAAGACCAAGGGCCACAGAGGGAACCATACAATGAATGGACACTAGAACTTTTAGAGGAGCTTAA
GAGAGAAGCTGTTAGGCATTTTCCTAGGCCATGGCTCATGAACTTGGGGCAGCATATCTATGAAACCTATGGGGATACTT
GGACAGGAGTAGAGGCCATAATAAGAATTCTGCAACAACTGCTGTTTATTCATTTCAGAATTGGGTGCCAACATAGCAGA
ATAGGCATT------ATTCAACAG---AGGAGAACA---------AGAAATGGATCCAGTAGATCCTAG
>JN024107/B/US/2004/USPI83747EI6y04121pcWG2B3
ATGGAACAAGCCCCAGAAGACCAAGGGCCACAGAGGGAACCATACAATGAATGGACACTAGAACTTTTAGAGGAGCTTAA
GAGAGAAGCTGTTAGGCATTTTCCTAGGCCATGGCTCATGAACTTGGGGCAGCATATCTATGAAACCTATGGGGATACTT
GGACAGGAGTAGAGGCCATAATAAGAATTCTGCAACAACTGCTGTTTATTCATTTCAGAATTGGGTGCCAACATAGCAGA
ATAGGCATT------ATTCAACAG---AGGAGAACA---------AGAAATGGATCCAGTAGATCCTAG
>JN024108/B/US/2004/USPI83747EI6y04121pcWG2B4
ATGGAACAAGCCCCAGAAGACCAAGGGCCACAGAGGGAACCATACAATGAATGGACACTAGAACTTTTAGAGGAGCTTAA
GAGAGAAGCTGTTAGGCATTTTCCTAGGCCATGGCTCATGAACTTGGGGCAGCATATCTATGAAACCTATGGGGATACTT
GGACAGGAGTAGAGGCCATAATAAGAATTCTGCAACAGCTGCTGTTTATTCATTTCAGAATTGGGTGCCAACATAGCAGA
ATAGGCATT------ATTCAACAG---AGGAGAACA---------AGAAATGGATCCAGTAGATCCTAG
>JN024109/B/US/2004/USPI83747EI6y04121pcWG2B2
ATGGAACAAGCCCCAGAAGACCAAGGGCCACAGAGGGAACCATACAATGAATGGACACTAGAACTTTTAGAGGAGCTTAA
GAGAGAAGCTGTTAGGCATTTTCCTAGGCCATGGCTCATGAACTTGGGGCAGCATATCTATGAAACCTATGGGGATACTT
GGACAGGAGTAGAGGCCATAATAAGAATTCTGCAACAACTGCTGTTTATTCATTTCAGAATTGGGTGCCAACATAGCAGA
ATAGGCATT------ATTCAACAG---AGGAGAACA---------AGAAATGGATCCAGTAGATCCTAG
>JN024110/B/US/2004/USPI83747EI12y04121pcWG2B10
ATGGGACAAGCCCCAGAAGACCAAGGGCCACAGAGGGAACCATACAATGAATGGACACTAGAACTTTTAGAGGAGCTTAA
GAGAGAAGCTGTTAGGCATTTTCCTAGGCCATGGCTCATGAACTTGGGGCAGCATATCTATGAAACCTATGGGGATACTT
GGACGGGAGTAGAGGCCATAATAAGAATTCTGCAACAACTGCTGTTTATTCATTTCAGAATTGGGTGCCAACATAGCAGA
ATAGGCATT------ATTCAACAG---AGGAGAACA---------AGAAATGGATCCAGTAGATCCTAG
>JN024111/B/US/2004/USPI83747EI12y04121pcWG2B3
ATGGGACAAGCCCCAGAAGACCAAGGGCCACAGAGGGAACCATACAATGAATGGACACTAGAACTTTTAGAGGAGCTTAA
GAGAGAAGCTGTTAGGCATTTTCCTAGGCCATGGCTCATGAACTTGGGGCAGCATATCTATGAAACCTATGGGGATACTT
GGACAGGAGTAGAGGCCATAATAAGAATTCTGCAACAACTGCTGTTTATTCATTTCAGAATTGGGTGCCAACATAGCAGA
ATAGGCATT------ATTCAACAG---AGGAGAACA---------AGAAATGGATCCAGTAGATCCTAG
>JN024112/B/US/2004/USPI83747EI12y04121pcWG2B7
ATGGAACAAGCCCCAGAAGACCAAGGGCCACAGAGGGAACCATACAATGAATGGACACTAGAACTTTTAGAGGAGCTTAA
GAGAGAAGCTGTTAGGCATTTTCCTAGGCCATGGCTCATGAACTTGGGGCAGCATATCTATGAAACCTATGGGGATACTT
GGACAGGAGTAGAGGCCATAATAAGAATTCTGCAACAACTGCTGTTTATTCATTTCAGAATTGGGTGCCAACATAGCAGA
ATAGGCATT------ATTCAACAG---AGGAGAACA---------AGAAATGGATCCAGTAGATCCTAG
>JN024113/B/US/2004/USPI83747EI12y04121pcWG2B2
ATGGAACAAGCCCCAGAAGACCAAGGGCCACAGAGGGAACCATACAATGAATGGACACTAGAACTTTTAGAGGAGCTTAA
GAGAGAAGCTGTTAGGCATTTTCCTAGGCCATGGCTCATGAACTTGGGGCAGCATATCTATGAAACCTATGGGGATACTT
GGACAGGAGTAGAGGCCATAATAAGAATTCTGCAACAACTGCTGTTTATTCATTTCAGAATTGGGTGCCAACATAGCAGA
ATAGGCATT------ATTCAACAG---AGGAGAACA---------AGAAATGGATCCAGTAGATCCTAG
>JN024114/B/US/2004/USPI83747EI12y04121pcWG2B6
ATGGAACAAGCCCCAGAAGACCAAGGGCCACGGAGGGAACCATACAATGAATGGACACTAGAACTTTTAGAGGAGCTTAA
GAGAGAAGCTGTTAGGCATTTTCCTAGGCCATGGCTCATGAACTTGGGGCAGCATATCTATGAAACCTATGGGGATACTT
GGACAGGAGTAGAGGCCATAATAAGAATTCTGCAACAACTGCTGTTTATTCATTTCAGAATTGGGTGCCAACATAGCAGA
ATAGGCATT------ATTCAACAG---AGGAGAACA---------AGAAATGGATCCAGTAGATCCTAG
>JN024115/B/US/2004/USPI83747EI12y04121pcWG2B5
ATGGAACAAGCCCCAGAAGACCAAGGGCCACAGAGGGAACCATACAATGAATGGACACTAGAACTTTTAGAGGAGCTTAA
GAGAGAAGCTGTTAGGCATTTTCCTAGGCCATGGCTCATGAACTTGGGGCAGCATATCTATGAAACCTATGGGGATACTT
GGACAGGAGTAGAGGCCATAATAAGAATTCTGCAACAACTGCTGTTTATTCATTTCAGAATTGGGTGCCAACATAGCAGA
ATAGGCATT------ATTCAACAG---AGGAGAACA---------AGAAGTGGATCCAGTAGATCCTAG
>JN024116/B/US/2004/USPI83747EI12y04121pcWG2B8
ATGGAACAAGCCCCAGAAGACCAAGGGCCACAGAGGGAACCATACAATGAATGGACACTAGAACTTTTAGAGGAGCTTAA
GAGAGAAGCTGTTAGGCATTTTCCTAGGCCATGGCTCATGAACTTGGGGCAGCATATCTATGAAACCTATGGGGATACTT
GGACAGGAGTAGAGGCCATAATAAGAATTCTGCAACAACTGCTGTTTATTCATTTCAGAATTGGGTGCCAACATAGCAGA
ATAGGCATT------ATTCAACAG---AGGAGAACA---------AGAAATGGATCCAGTAGATCCTAG
>JN024117/B/US/2004/USPI83747EI12y04121pcWG2B1
ATGGAACAAGCCCCAGAAGACCAAGGGCCACAGAGGGAACCATACAATGAATGGACACTAGAACTTTTAGAGGAGCTTAA
GAGAGAAGCTGTTAGGCATTTTCCTAGGCCATGGCTCATGAACTTGGGGCAGCATATCTATGAAACCTATGGGGATACTT
GGACAGGAGTAGAGGCCATAATAAGAATTCTGCAACAACTGCTGTTTATTCATTTCAGAATTGGGTGCCAACATAGCAGA
ATAGGCATT------ATTCAACAG---AGGAGAACA---------AGAAATGGATCCAGTAGATCCTAG
>JN024118/B/US/2004/USPI83747EI12y04121pcWG2B4
ATGGAACAAGCCCCAGAAGACCAAGGGCCACAGAGGGAACCATACAATGAATGGACACTAGAACTTTTAGAGGAGCTTAA
GAGAGAAGCTGTTAGGCATTTTCCTAGGCCATGGCTCATGAACTTGGGGCAGCATATCTATGAAACCTATGGGGATACTT
GGACAGGAGTAGAGGCCATAATAAGAATTCTGCAACAACTGCTGTTTATTCATTTCAGAATTGGGTGCCAACATAGCAGA
ATAGGCATT------ATTCAACAG---AGGAGAACA---------AGAAATGGATCCAGTAGATCCTAG
>JN024119/B/US/2004/USPI83747EI12y04121pcWG2B9
ATGGAACAAGCCCCAGAAGACCAAGGGCCACAGAGGGAACCATACAATGAATGGACACTAGAACTTTTAGAGGAGCTTAA
GAGAGAAGCTGTTAGGCATTTTCCTAGGCCATGGCTCATGAACTTGGGGCAGCATATCTATGAAACCTATGGGGATACTT
GGACAGGAGTAGAGGCCATAATAAGAATTCTGCAACAACTGCTGTTTATTCATTTCAGAATTGGGTGCCAACATAGCAGA
ATAGGCATT------ATTCAACAG---AGGAGAACA---------AGAAATGGATCCAGTAGATCCTAG
>JN024120/B/US/2005/USPI83747EI21y05011pcWG2B5
ATGGAACAAGCCCCAGAAGACCAAGGGCCACAGAGGGAACCATACAATGAATGGACACTAGAACTTTTAGAGGAGCTTAA
GAGAGAAGCTGTTAGGCATTTTCCTAGGCCATGGCTCATGAACTTGGGGCAGCATATCTATGAAACCTATGGGGATACTT
GGACAGGAGTAGAGGCCATAATAAGAATTCTGCAACAACTGCTGTTTATTCATTTCAGAATTGGGTGCCAACATAGCAGA
ATAGGCATT------ATTCAACAG---AGGAGAACA---------AGAAATGGATCCAGTAGATCCTAG
>JN024121/B/US/2005/USPI83747EI21y05011pcWG2B4
ATGGAACAAGCCCCAGAAGACCAAGGGCCACAGAGGGAACCATACAATGAATGGACACTAGAACTTTTAGAGGAGCTTAA
GAGAGAAGCTGTTAGGCATTTTCCTAGGCCATGGCTCATGAACTTGGGGCAGCATATCTATGAAACCTATGGGGATACTT
GGACAGGAGTAGAGGCCATAATAAGAATTCTGCAACAACTGCTGTTTATTCATTTCAGAATTGGGTGCCAACATAGCAGA
ATAGGCATT------ATTCAACAG---AGGAGAACA---------AGAAATGGATCCAGTAGATCCTAG
>JN024122/B/US/2005/USPI83747EI21y05011pcWG2B10
ATGGAACAAGCCCCAGAAGACCAAGGGCCACAGAGGGAACCATACAATGAATGGACACTAGAACTTTTAGAGGAGCTTAA
GAGAGAAGCTGTTAGGCATTTTCCTAGGCCATGGCTCATGAACTTGGGGCAGCATATCTATGAAACCTATGGGGATACTT
GGACAGGAGTAGAGGCCATAATAAGAATTCTGCAACAACTGCTGTTTATTCATTTCAGAATTGGGCGCCAACATAGCAGA
ATAGGCATT------ATTCAACAG---AGGAGAACA---------AGAAATGGATCTAGTAGATCCTAG
>JN024123/B/US/2005/USPI83747EI21y05011pcWG2B1
ATGGAACAAGCCCCAGAAGACCAAGGGCCACAGAGGGAACCATACAATGAATGGACACTAGAACTTTTAGAGGAGCTTAA
GAGAGAAGCTGTTAGGCATTTTCCTAGGCCATGGCTCATGAACTTGGGGCAGCATATCTATGAAACCTATGGGGATACTT
GGACAGGAGTAGAGGCCATAATAAGAATTCTGCAACAACTGCTGTTTATTCATTTCAGAATTGGGTGCCAACATAGCAGA
ATAGGCATT------ATTCAACAG---AGGAGAACA---------AGAAATGGATCCAGTAGATCCTAG
>JN024124/B/US/2005/USPI83747EI21y05011pcWG2B8
ATGGAACAAGCCCCAGAAGACCAAGGGCCACAGAGGGAACCATACAATGAATGGACACTAGAACTTTTAGAGGAGCTTAA
GAGAGAAGCTGTTAGGCATTTTCCTAGGCCATGGCTCATGAACTTGGGGCAGCATATCTATGAAACCTATGGGGATACTT
GGACAGGAGTAGAGGCCATAATAAGAATTCTGCAACAACTGCTGTTTATTCATTTCAGAATTGGGTGCCAACATAGCAGA
ATAGGCATT------ATTCAACAG---AGGAGAACA---------AGAAATGGATCCAGTAGATCCTAG
>JN024125/B/US/2005/USPI83747EI21y05011pcWG2B3
ATGGAACAAGCCCCAGAAGACCAAGGGCCACAGAGGGAACCATACAATGAATGGACACTAGAACTTTTAGAGGAGCTTAA
GAGAGAAGCTGTTAGGCATTTTCCTAGGCCATGGCTCATGAACTTGGGGCAGCATATCTATGAAACCTATGGGGATACTT
GGACAGGAGTAGAGGCCATAATAAGAATTCTGCAACAACTGCTGTTTATTCATTTCAGAATTGGGTGCCAACATAGCAGA
ATAGGCATT------ATTCAACAG---AGGAGAACA---------AGAAATGGATCCAGTAGATCCTAG
>JN024126/B/US/2005/USPI83747EI21y05011pcWG2B6
ATGGAACAAGCCCCAGAAGACCAAGGGCCACAGAGGGAACCATACAATGAATGGACACTAGAACTTTTAGAGGAGCTTAA
GAGAGAAGCTGTTAGGCATTTTCCTAGGCCATGGCTCATGAACTTGGGGCAGCATATCTATGAAACCTATGGGGATACTT
GGACAGGAGTAGAGGCCATAATAAGAATTCTGCAACAACTGCTGTTTATTCATTTCAGAATTGGGTGCCAACATAGCAGA
ATAGGCATT------ATTCAACAG---AGGAGAACA---------AGAAATGGATCCAGTAGATCCTAG
>JN024127/B/US/2005/USPI83747EI21y05011pcWG2B7
ATGGAACAAGCCCCAGAAGACCAAGGGCCACAGAGGGAACCATACAATGAATGGACACTAGAACTTTTAGAGGAGCTTAA
GAGAGAAGCTGTTAGGCATTTTCCTAGGCCATGGCTCATGAACTTGGGGCAGCATATCTATGAAACCTATGGGGATACTT
GGACAGGAGTAGAGGCCATAATAAGAATTCTGCAACAACTGCTGTTTATTCATTTCAGAATTGGGTGCCAACATAGCAGA
ATAGGCATT------ATTCAACAG---AGGAGAACA---------AGAAATGGATCCAGTAGATCCTAG
>JN024128/B/US/2005/USPI83747EI21y05011pcWG2B2
ATGGAACAAGCCCCAGAAGACCAAGGGCCACAGAGGGAACCATACAATGAATGGACACTAGAACTTTTAGAGGAGCTTAA
GAGAGAAGCTGTTAGGCATTTTCCTAGGCCATGGCTCATGAACTTGGGGCAGCATATCTATGAAACCTATGGGGATACTT
GGACAGGAGTAGAGGCCATAATAAGAATTCTGCAACAACTGCTGTTTATTCATTTCAGAATTGGGTGCCAACATAGCAGA
ATAGGCATT------ATTCAACAG---AGGAGAACA---------AGAAATGGATCCAGTAGATCCTAG
>JN024129/B/US/2005/USPI83747EI21y05011pcWG2B9
ATGGAACAAGCCCCAGAAGACCAAGGGCCACAGAGGGAACCATACAATGAATGGACACTAGAACTTTTAGAGGAGCTTAA
GAGAGAAGCTGTTAGGCATTTTCCTAGGCCATGGCTCATGAACTTGGGGCAGCATATCTATGAAACCTATGGGGATACTT
GGACAGGAGTAGAGGCCATAATAAGAATTCTGCAACAACTGCTGTTTATTCATTTCAGAATTGGGTGCCAACATAGCAGA
ATAGGCATT------ATTCAACAG---AGGAGAACA---------AGAAATGGATCCAGTAGATCCTAG
>JN024130/B/US/2005/USPI83747EI42y05011pcWG2B3
ATGGAACAAGCCCCAGAAGACCAAGGGCCACAGAGGGGACCATACAATGAATGGACACTAGAACTTTTAGAGGAGCTTAA
GAGAGAAGCTGTTAGGCATTTTCCTAGGCCATGGCTCATGAACTTGGGGCAGCATATCTATGAAACCTATGGGGATACTT
GGACAGGAGTAGAGGCCATAATAAGAATTCTGCAACAACTGCTGTTTATTCATTTCAGAATTGGGTGCCAACATAGCAGA
ATAGGCATT------ATTCAACAG---AGGAGAACA---------AGAAATGGATCCAGTAGATCCTAG
>JN024131/B/US/2005/USPI83747EI42y05011pcWG2B8
ATGGAACAAGCCCCAGAAGACCAAGGGCCACAGAGGGAACCATACAATGAATGGACACTAGAACTTTTAGAGGAGCTTAA
GAGAGAAGCTGTTAGGCATTTTCCTAGGCCATGGCTCATGAACTTGGGGCAGCATATCTATGAAACCTATGGGGATACTT
GGACAGGAGTAGAGGCCATAATAAGAATTCTGCAACAACTGCTGTTTATTCATTTCAGAATTGGGTGCCAACATAGCAGA
ATAGGCATT------ATTCAACAG---AGGAGAACA---------AGAAATGGATCCAGTAGATCCTAG
>JN024132/B/US/2005/USPI83747EI42y05011pcWG2B10
ATGGAACAAGCCCCAGAAGACCAAGGGCCACAGAGGGAACCATACAATGAATGGACACTAGAACTTTTAGAGGAGCTTAA
GAGAGAAGCTGTTAGGCATTTTCCTAGGCCATGGCTCATGAACTTGGGGCAGCATATCTATGAAACCTATGGGGATACTT
GGACAGGAGTAGAGGCCATAATAAGAATTCTGCAACAACTGCTGTTTATTCATTTCAGAATTGGGTGCCAACATAGCAGA
ATAGGCATT------ATTCAACAG---AGGAGAACA---------AGAAATGGATCCAGTAGGTCCTAG
>JN024133/B/US/2005/USPI83747EI42y05011pcWG2B2
ATGGAACAAGCCCCAGAAGACCAAGGGCCACAGAGGGAACCATACAATGAATGGACACTAGAACTTTTAGAGGAGCTTAA
GAGAGAAGCTGTTAGGCATTTTCCTAGGCCATGGCTCATGAACTTGGGGCAGCATATCTATGAAACCTATGGGGATACTT
GGACAGGAGTAGAGGCCATAATAGGAATTCTGCAACAACTGCTGTTTATTCATTTCAGAATTGGGTGCCAACATAGCAGA
ATAGGCATT------ATTCAACAG---AGGAGAACA---------AGAAATGGATCCAGTAGATCCTAG
>JN024134/B/US/2005/USPI83747EI42y05011pcWG2B4
ATGGAACAAGCCCCAGAAGACCAAGGGCCACAGAGGGAACCATACAATGAATGGACACTAGAACTTTTAGAGGAGCTTAA
GAGAGAAGCTGTTAGGCATTTTCCTAGGCCATGGCTCATGAACTTGGGGCAGCATATCTATGAAACCTATGGGGATACTT
GGACAGGAGTAGAGGCCATAATAAGAATTCTGCAACAACTGCTGTTTATTCATTTCAGAATTGGGTGCCAACATAGCAGA
ATAGGCATT------ATTCAACAG---AGGAGAACA---------AGAAATGGATCCAGTAGATCCTAG
>JN024135/B/US/2005/USPI83747EI42y05011pcWG2B7
ATGGAACAAGCCCCAGAAGACCAAGGGCCACAGAGGGAACCATACAATGAATGGACACTAGAACTTTTAGAGGAGCTTAA
GAGAGAAGCTGTTAGGCATTTTCCTAGGCCATGGCTCATGAACTTGGGGCAGCATATCTATGAAACCTATGGGGATACTT
GGACAGGAGTAGAGGCCATAATAAGAATTCTGCAACAACTGCTGTTTATTCATTTCAGAATTGGGTGCCAACATAGCAGA
ATAGGCATT------ATTCAACAG---AGGAGAACA---------AGAAATGGATCCAGTAGATCCTAG
>JN024136/B/US/2005/USPI83747EI42y05011pcWG2B1
ATGGAACAAGCCCCAGAAGACCAAGGGCCACAGAGGGAACCATACAATGAATGGACACTAGAACTTTTAGAGGAGCTTAA
GAGAGAAGCTGTTAGGCATTTTCCTAGGCCATGGCTCATGAACTTGGGGCAGCATATCTATGAAACCTATGGGGATACTT
GGACAGGAGTAGAGGCCATAATAAGAATTCTGCAACAACTGCTGTTTATTCATTTCAGAATTGGGTGCCAACATAGCAGA
ATAGGCATT------ATTCAACAG---AGGAGAACA---------AGAAATGGATCCAGTAGATCCTAG
>JN024137/B/US/2005/USPI83747EI42y05011pcWG2B5
ATGGAACAAGCCCCAGAAGACCAAGGGCCACAGAGGGAACCATACAATGAATGGACACTAGAACTTTTAAAGGAGCTTAA
GAGAGAAGCTGTTAGGCATTTTCCTAGGCCATGGCTCATGAACTTGGGGCAGCATATCTATGAAACCTATGGGGATACTT
GGACAGGAGTAGAGGCCATAATAAGAATTCTGCAACAACTGCTGTTTATTCATTTCAGAATTGGGTGCCAACATAGCAGA
ATAGGCATT------ATTCAACAG---AGGAGAACA---------AGAAATGGATCCAGTAGATCCTAG
>JN024138/B/US/2005/USPI83747EI42y05011pcWG2B6
ATGGAACAAGCCCCAGAAGACCAAGGGCCACAGAGGGAACCATACAACGAATGGACACTAGAACTTTTAGAGGAGCTTAA
GAGAGAAGCTGTTAGGCATTTTCCTAGGCCATGGCTCATGAACTTGGGGCAGCATATCTATGAAACCTATGGGGATACTT
GGACAGGAGTAGAGGCCATAATAAGAATTCTGCAACAACTGCTGTTTATTCATTTCAGAATTGGGTGCCAACATAGCAGA
ATAGGCATT------ATTCAACAG---AGGAGAACA---------AGAAATGGATCCAGTAGATCCTAG
>JN024139/B/US/2005/USPI83747EI48y05021pcWG2B1
ATGGAACAAGCCCCAGAAGACCAAGGGCCACAGAGGGAACCATATAATGAATGGACACTAGAACTTTTAGAGGAGCTTAG
GAGTGAAGCTGTTAGGCATTTTCCTAGGCCATGGCTCATGAACTTGGGGCAGCATATCTATGAAACCTATGGGGATACTT
GGACAGGAGTAGAGGCCATAATAAGAATTCTGCAACAACTGCTGTTTATTCATTTCAGAATTGGGTGCCAACATAGCAGA
ATAGGCATT------ATTCAACAG---AGGAGAACA---------AGAAATGGATCCAGTAGATCCTAG
>JN024140/B/US/2005/USPI83747EI48y05021pcWG2B2
ATGGAACAAGCCCCAGAAGACCAAGGGCCACAGAGGGAACCATACAATGAATGGACACTAGAACTTTTAGAGGAGCTTAA
GAGAGAAGCTGTTAGGCATTTTCCTAGGCCATGGCTCATGAACTTGGGGCAGCATATCTATGAAACCTATGGGGATACTT
GGACAGGAGTAGAGGCCATAATAAGAATTCTGCAACAACTGCTGTTTATTCATTTCAGAATTGGGTGCCAACATAGCAGA
ATAGGCATT------ATTCAACAG---AGGAGAACA---------AGAAATGGATCCAGTAGATCCTAG
>JN024141/B/US/2005/USPI83747EI48y05021pcWG2B10
ATGGAACAAGCCCCAGAAGACCAAGGACCACAGAGGGAACCATACAATGAATGGACACTAGAACTTTTAGAGGAGCTTAA
GAGAGAAGCTGTTAGGCATTTTCCTAGGCCATGGCTCATGAACTTGGGGCAGCATATCTATGAAACCTATGGGGATACTT
GGACAGGAGTAGAGGCCATAATAAGAATTCTGCAACAACTGCTGTTTATTCATTTCAGAATTGGGTGCCAACATAGCAGA
ATAGGCATT------ATTCAACAG---AGGAGAACA---------AGAAATGGATCCAGTAGATCCTAG
>JN024142/B/US/2005/USPI83747EI48y05021pcWG2B6
ATGGAACAGGCCCCAGAAGACCAAGGGCCACAGAGGGAACCATACAATGAATGGACACTAGAACTTTTAGAGGAGCTTAA
GAGAGAAGCTGTTAAGCATTTTCCTAGGCCATGGCTCACGAACTTGGGGCAGCATATCTATGAAACCTATGGGGATACTT
GGACAGGAGTAGAGGCCATAATAAGAATTCTGCAACAACTGCTGTTTATTCATTTCAGAATTGGGTGCCAACATAGCAGA
ATAGGCATT------ATTCAACAG---AGGAGAACA---------AGAAATGGATCCAGTAGATCCTAG
>JN024143/B/US/2005/USPI83747EI48y05021pcWG2B9
ATGGAACAAGCCCCAGAAGACCAAGGGCCACAGAGGGAACCATACAATGAACGGACACTAGAACTTTTAGAGGAGCTTAA
GAGAGAAGCTGTTAGGCATTTTCCTAGGCCATGGCTCATGAACTTGGGGCAGCATATCTATGAAACCTATGGGGATACTT
GGACAGGAGTAGAGGCCATAATACGAATTCTGCAACAACTGCTGTTTATTCATTTCAGAATTGGGTGCCAACATAGCAGA
ATAGGCATT------ATTCAACAG---AGGAGAACA---------AGAAATGGATCCAGTAGATCCTAG
>JN024144/B/US/2005/USPI83747EI48y05021pcWG2B3
ATGGAACAAGCCCCAGAAGACCAAGGGCCACAGAGGGAACCATACAATGAATGGACACTAGAACTTTTAGAGGAGCTTAA
GAGAGAAGCTGTTAGGCATTTTCCTAGGCCATGGCTCATGAACTTGGGGCAGCATATCTATGAAACCTATGGGGATACTT
GGACAGGAGTAGGGGCCATAATAAGAATTCTGCAACAACTGCTGTTTATTCATTTCAGAATTGGGTGCCAACATAGCAGA
ATAGGCATT------ATTCAACAG---AGGAGAACA---------AGGAATGGATCCAGTAGATCCTAG
>JN024145/B/US/2005/USPI83747EI48y05021pcWG2B7
ATGGAACAAGCCCCAGAAGACCAAGGGCCACAGAGGGAACCATACAATGAATGGACACTAGAACTTTTAGAGGAGCTTAA
GAGAGAAGCTGTTAGGCATTTTCCTAGGCCATGGCTCATGAACTTGGGGCAGCATATCTATGAAACCTATGGGGACACTT
GGACAGGAGTAGAGGCCATAATAAGAATTCTGCAACAACTGCTGTTTATTCATTTCAGAATTGGGTGCCAACATAGCAGA
ATAGGCATT------ATTCAACAG---AGGAGAACA---------AGAAATGGATCCAGTAGATCCTAG
>JN024146/B/US/2005/USPI83747EI48y05021pcWG2B5
ATGGAACAAGCCCCAGAAGACCAAGGGCCACAGAGGGAACCATACAATGAATGGACACTAGAACTTTTAGAGGAGCTTAA
GAGAGAAGCTGTTAGGCACTTTCCTAGGCCATGGCTCATGAACTTGGGGCAGCATATCTATGAAACCTATGGGGATACTT
GGACAGGAGTAGAGGCCATAATAAGAATTCTGCAACAACTGCTGTTTATTCATTTCAGAATTGGGTGCCAACATAGCAGA
ATAGGCATT------ATTCAACAG---AGGAGAACA---------AAAAATGGATCCAGTAGATCCTAG
>JN024147/B/US/2005/USPI83747EI48y05021pcWG2B4
ATGGAACAAGCCCCAGAAGACCAAGGGCCACAGAGGGAACCATACAATGAATGGACACTAGAACTTTTAGAGGAGCTTAA
GAGAGAAGCTGTTAGGCATTTTCCTAGGCCATGGCTCATGAACTTGGGGCAGCATATCTATGAAACCTATGGGGATACTT
GGACAGGAGTAGAGGCCATAATAAGAATTCTGCAACAACTGCTGTTTATTCATTTCAGAATTGGGTGCCAACATAGCAGA
ATAGGCATT------ATTCAACAG---AGGAGAACA---------AGAAATGGATCCAGTAGATCCTAG
>JN024148/B/US/2005/USPI83747EI48y05021pcWG2B8
ATGGAACAAGCCCCAGAAGACCAAGGACCACAGAGGGAACCATACAATGAATGGACACTAGAACTTTTAGAGGAGCTTAA
GAGAGAAGCTGTTAGGCATTTTCCTAGGCCATGGCTCATGAACTTGGGGCAGCATATCTATGAAACCTATGGGGATACTT
GGACAGGAGTAGAGGCCATAATAAGAATTCTGCAACGACTGCTGTTTATTCATTTCAGAATTGGGTGCCAACATAGCAGA
ATAGGCATT------ATTCAACAG---AGGAGAACA---------AGAAATGGATCCAGTAGATCCTAG
>JN024149/B/US/2005/USPI83747EI57y05021pcWG2B3
ATGGAACAAGCCCCAGAAGACCAAGGGCCACAGAGGGAACCATACAATGAATGGACACTAGAACTTTTAGAGGAGCTTAA
GAGAGAAGCTGTTAGGCATTTTCCTAGGCCATGGCTCATGAACTTGGGGCAGCATATCTATGAAACCTATGGGGATACTT
GGACAGGAGTAGAGGCCATAATAAGAATTCTGCAACAACTGCTGTTTATTCATTTCAGAATTGGGTGTCAACATAGCAGA
ATAGGCATT------ATTCAACAG---AGGAGAACA---------AGAAATGGATCCAGTAGATCCTAG
>JN024150/B/US/2005/USPI83747EI57y05021pcWG2B4
ATGGAACAAGCCCCAGAAGACCAAGGGCCACAGAGGGAACCATACAATGAATGGACACTAGAACTTTTAGAGGAGCTTAA
GAGAGAAGCTGTTAGGCATTTTCCTAGGCCATGGCTCATGAACTTGGGGCAGCATATCTATGAAACCTATGGGGATACTT
GGACAGGAGTAGAGGCCATAATAAGAATTCTGCAACAACTGCTGTTTATTCATTTCAGAATTGGGTGCCAACATAGCAGA
ATAGGCATT------ATTCAACAG---AGGAGAACA---------AGAAATGGATCCAGTAGATCCTAG
>JN024151/B/US/2005/USPI83747EI57y05021pcWG2B9
ATGGAACAAGCCCCAGAAGACCAAGGGCCACAGAGGGAACCATACAATGAATGGACACTAGAACTTTTAGAGGAACTTAA
GAGAGAAGCTGTTAGGCATTTTCCTAGGCCATGGCTCATGAGCTTGGGGCAGCATATCTATGAAACCTATGGGGATACTT
GGACAGGAGTAGAGGCCATAATAAGAATTCTGCAACAACTGCTGTTTATTCATTTCAGAATTGGGTGCCAACATAGCAGA
ATAGGCATT------ATTCAACAG---AGGAGAACA---------AGAAATGGATCCAGTAGATCCTAG
>JN024152/B/US/2005/USPI83747EI57y05021pcWG2B7
ATGGAACAAGCCCCAGAAGACCAAGGGCCACAGAGGGAACCATACAATGAATGGACACTAGAACTTTTAGAGGAGCTTAA
GAGAGAAGTTGTTAGGCATTTTCCTAGGCCATGGCTCATGAACTTGGGGCAGCATATCTATGAGACCTATGGGGATACTT
GGACAGGAGTAGAGGCCATAATAAGAATTCTGCAACAACTGCTGTTTATTCATTTCAGAATTGGGTGCCAACATAGCAGA
ATAGGCATT------ATTCAACAG---AGGAGAACA---------AGAAATGGATCCAGTAGATCCTAG
>JN024153/B/US/2005/USPI83747EI57y05021pcWG2B6
ATGGAACAAGCCCCAGAAGACCAAGGGCCACAGAGGGAACCATACAATGAATGGACACTAGAACTTTTAGAGGAGCTTAA
GAGAGAAGCTGTTAGGCATTTTCCTAGGCCATGGCTCATGAACTTGGGGCAGCATATCTATGAAACCTATGGGGATACTT
GGACAGGAGTAGAGGCCATAATAAGAATTCTGCAACAACTGCTGTTTATTCATTTCAGAATTGGGTGCCAACATAGCAGA
ATAGGCATT------ATTCAACAG---AGGAGAACA---------AGAAATGGATCCAGTAGATCCTAG
>JN024154/B/US/2005/USPI83747EI57y05021pcWG2B8
ATGGAACAAGCCCCAGAAGACCAAGGGCCACAGAGGGAACCATACAATGAATGGACACTAGAACTTTTAGAGGAGCTTAA
GAGAGAAGCTGTTAGGCATTTTCCTAGGCCATGGCTCATGAACTTGGGGCAGCATATCTATGAAACCTATGGGGATACTT
GGACAGGAGTAGAGGCCATAATAAGAATTCTGCAACAACTGCTGTTTATTCATTTCAGAATTGGGTGCCAACATAGCAGA
ATAGGCATT------ATTCAACAG---AGGAGAACA---------AGAAATGGATCCAGTAGATCCTAG
>JN024155/B/US/2005/USPI83747EI57y05021pcWG2B10
ATGGAACAAGCCCCAGAAGACCAAGGGCCACAGAGGGAACCATACAATGAATGGACACTAGAACTTTTAGAGGAGCTTAA
GAGAGAAGCTGTTAGGCATTTTCCTAGGCCATGGCTCATGAACTTGGGGCAGCATATCTATGAAACCTATGGGGATACTT
GGACAGGAGTAGAGGCCATAATAAGAATTCTGCAACAACTGCTGTTTATTCATTTCAGAATTGGGTGCCAACATAGCAGA
ATAGGCATT------ATTCAACAG---AGGAGAACA---------AGAAATGGATCCAGTAGATCCTAG
>JN024156/B/US/2005/USPI83747EI57y05021pcWG2B5
ATGGAACAAGCCCCAGAAGACCAAGGGCCACAGAGGGAACCATACAATGAATGGACACTAGAACTTTTAGAGGAGCTTAA
GAGAGAAGCTGTTAGGCATTTTCCTAGGCCATGGCTCATGAACTTGGGGCAGCATATCTATGAAACCTATGGGGATACTT
GGACAGGAGTAGAGGCCATAATAAGAATTCTGCAACAACTGCTGTTTATTCATTTCAGAATTGGGTGCCAACATAGCAGA
ATAGGCATT------ATTCAACAG---AGGAGAACA---------AGAAATGGATCCAGTAGATCCTAG
>JN024157/B/US/2005/USPI83747EI57y05021pcWG2B2
ATGGAACAAGCCCCAGAAGACCAAGGGCCACAGAGGGAACCATACAATGAATGGACACTAGAACTTTTAGAGGAGCTTAA
GAGAGAAGCTGTTAGGCATTTTCCTAGGCCATGGCTCATGAACTTGGGGCAGCATATCTATGAAACCTATGGGGATACTT
GGACAGGAGTAGAGGCCATAATAAGAATTCTGCAACAACTGCTGTTTATTCATTTCAGAATTGGGTGCCAACATAGCAGA
ATAGGCATT------ATTCAACAG---AGGAGAACA---------AGAAATGGATCCAGTAGATCCTAG
>JN024158/B/US/2005/USPI83747EI57y05021pcWG2B1
ATGGAACAAGCCCCAGAAGACCAAGGGCCACAGAGGGAACCATACAATGAATGGACACTAGAACTTTTAGAGGAGCTTAA
GAGAGAAGCTGTTAGGCATTTTCCTAGGCCATGGCTCATGAACTTGGGGCAGCATATCTATGAAACCTATGGGGATACTT
GGACAGGAGTAGAGGCCATAATAAGAATTCTGCAACAACTGCTGTTTATTCATTTCAGAATTGGGTGCCAACATAGCAGA
ATAGGCATT------ATTCAACAG---AGGAGAACA---------AGAAATGGATCCAGTAGATCCTAG
>JN024159/B/US/2005/USPI83747EI69y05021pcWG2B16
ATGGAACAAGCCCCAGAAGACCAAGGGCCGCAGAGGGAACCATACAATGAATGGACACTAGAACTTTTAGAGGAGCTTAA
GAGAGAAGCTGTTAGGCATTTTCCTAGGCCATGGCTCATGAACTTGGGGCAGCATATCTATGAAACCTATGGGGATACTT
GGACAGGAGTAGAGGCCATAATAAGAATTCTGCAACAACTGCTGTTTATTCATTTCAGAATTGGGTGCCAACATAGCAGA
ATAGGCATT------ATTCAACAG---AGGAGAACA---------AGAAATGGATCCAGTAGATCCTAG
>JN024160/B/US/2005/USPI83747EI69y05021pcWG2B11
ATGGAACAAGCCCCAGAAGACCAAGGGCCACAGAGGGAACCATACAATGAATGGACACTAGAACTTTTAGAGGAGCTTAA
GAGAGAAGCTGTTAGGCATTTTCCTAGGCCATGGCTCATGAACTTGGGGCAGCATATCTATGAAACCTATGGGGATACTT
GGACAGGAGTAGAGGCCATAATAAGAATTCTGCAACAACTGCTGTTTATTCATTTCAGAATTGGGTGCCAACATAGCAGA
ATAGGCATT------ATTCAACAG---AGGAGAACA---------AGAAATGGATCCAGTAGATCCTAG
>JN024161/B/US/2005/USPI83747EI69y05021pcWG2B13
ATGGAACAAGCCCCAGAAGACCAAGGGCCACAGAGGGAACCATACAATGAATGGACACTAGAACTTTTAGAGGAGCTTAA
GAGAGAAGCTGTTAGGCATTTTCCTAGGCCATGGCTCATGAACTTGGGGCAGCATATCTATGAAACCTATGGGGATACTT
GGACAGGAGTAGGGGCCATAATAAGAACTCTGCAACAACTGCTGTTTATTCATTTCAGAATTGGGTGCCAACATAGCAGA
ATAGGCATT------ATTCAACAG---AGGAGAACA---------AGAAATGGATCCAGTAGATCCTAG
>JN024162/B/US/2005/USPI83747EI69y05021pcWG2B12
ATGGAACAAGCCCCAGAAGACCAAGGGCCACAGAGGGAACCATACAATGAATGGACACTAGAACTTTTAGAGGAGCTTAA
GAGAGAAGCTGTTAGGCATTTTCCTAGGCCATGGCTCATGAACTTGGGGCAGCATATCTATGAAACCTATGGGGATACTT
GGACAGGAGTAGAGGCCATAATAAGAATTCTGCAACAACCGCTGTTTATTCATTTCAGAATTGGGTGCCAACATAGCAGA
ATAGGCATT------ATTCAACAG---AGGAGAACA---------AGAAATGGATCCAGTAGATCCTAG
>JN024163/B/US/2005/USPI83747EI69y05021pcWG2B14
ATGGAACAAGCCCCAGAAGACCAAGGGCCACAGAGGGAACCATACAATGAATGGACACTAGAACTTTTAGAGGAGCTTAA
GAGAGAAGCTGTTAGGCATTTTCCTAGGCCATGGCTCATGAACTTGGGGCAGCATATCTATGAAACCTATGGGGATACTT
GGACAGGAGTAGAGGCCATAATAAGAATTCTGCAACAACTGCTGTTTATTCATTTCAGAATTGGGTGCCAACATAGCAGA
ATAGGCATT------ATTCAACAG---AGGAGAACA---------AGAAATGGATCCAGTAGATCCTAG
>JN024164/B/US/2005/USPI83747EI69y05021pcWG2B15
ATGGAACAAGCCCCAGAAGACCAAGGGCCACAGAGGGAACCATACAATGAATGGACACTAGAACTTTTAGAGGAGCTTAA
GAGAGAGGCTGTTAGGCATTTTCCTAGGCCATGGCTCATGAACTTGGGGCAGCATATCTATGAAACCTATGGGGATACTT
GGACAGGAGTAGAGGCCATAATAAGAATTCTGCAACAACTGCTGTTTATTCATTTCAGAATTGGGTGCCAACATAGCAGA
ATAGGCATT------ATTCAACAG---AGGAGAACA---------AGAAATGGATCCAGTAGATCCTAG
>JN024165/B/US/2005/USPI83747EI98y05031pcWG2B8
ATGGAACAAGCCCCAGAAGACCAAGGGCCACAGAGGGAACCATACAATGAATGGACACTAGAACTTTTAGAGGAGCTTAA
GAGAGAAGCTGTTAGGCATTTTCCTAGGCCATGGCTCATGAACTTGGGGCAGCATATCTATGAAACCTATGGGGATACTT
GGACAGGAGTAGAGGCCATAATAAGAATTCTGCAACAACTGCTGTTTATTCATTTCAGAATTGGGTGCCAACATAGCAGA
ATAGGCATT------ATTCAACAG---AGGAGAACA---------AGAAATGGATCCAGTAGATCCTAG
>JN024166/B/US/2005/USPI83747EI98y05031pcWG2B5
ATGGAACAAGCCCCAGAAGACCAAGGGCCACAGAGGGAACCATACAATGAATGGACACTAGAACTTTTAGAGGAGCTTAA
GAGAGAAGCTGTTAGGCATTTTCCTAGGCCATGGCTCATGAACTTGGGGCAGCATATCTATGAAACCTATGGGGATACTT
GGACAGGAGTAGAGGCCATAATAAGAATTCTGCAACAACTGCTGTTTATTCATTTCAGAATTGGGTGCCAACATAGCAGA
ATAGGCATT------ATTCAACAG---AGGAGAACA---------AGAAATGGATCCAGTAGATCCTAG
>JN024167/B/US/2005/USPI83747EI98y05031pcWG2B2
ATGGAACAAGCCCCAGAAGACCAAGGGCCACAGAGGGAACCATACAATGAATGGACACTAGAACTTTTAGAGGAGCTTAA
GAGAGAAGCTGTTAGGCATTTTCCTAGGCCATGGCTCATGAACTTGGGGCAGCATATCTATGAAACCTATGGGGATACTT
GGACAGGAGTAGAGGCCATAATAAGAATTCTGCAACAACTGCTGTTTATTCATTTCAGAATTGGGTGCCAACATAGCAGA
ATAGGCATT------ATTCAACAG---AGGAGAACA---------AGAAATGGATCCAGTAGATCCTAG
>JN024168/B/US/2005/USPI83747EI98y05031pcWG2B7
ATGGAACAAGCCCCAGAAGACCAAGGGCCACAGAGGGAACCATACAATGAATGGACACTAGAACTTTTAGAGGAGCTTAA
GAGAGAAGCTGTTAGGCATTTTCCTAGGCCACGGCTCATGAACTTGGGGCAGCATATCTATGAAACCTATGGGGATACTT
GGACAGGAGTAGAGGCCATAATAAGAATTCTGCAACAACTGCTGTTTATTCATTTCAGAATTGGGTGCCAACATAGCAGA
ATAGGCATT------ATTCAACAG---AGGAGAACA---------AGAAATGGATCCAGTAGATCCTAG
>JN024169/B/US/2005/USPI83747EI98y05031pcWG2B4
ATGGAACAAGCCCCAGAAGACCAAGGGCCACAGAGGGAACCATACAATGAATGGACACTAGAACTTTTAGAGGAGCTTAA
GAGAGAAGCTGTTAGGCATTTTCCTAGGCCATGGCTCATGAACTTGGGGCAGCATATCTATGAAACCTATGGGGATACTT
GGACGGGAGTAGAGGCCATAATAAGAATTCTGCAACAACTGCTGTTTATTCATTTCAGAATTGGGTGCCAACATAGCAGA
ATAGGCATT------ATTCAACAG---AGGAGAACA---------AGAAATGGATCCAGTAGATCCTAG
>JN024170/B/US/2005/USPI83747EI98y05031pcWG2B11
ATGGAACAAGCCCCAGAAGACCAAGGGCCACAGAGGGAACCATACAATGAGTGGACACTAGAACTTTTAGAGGAGCTTAA
GAGAGAAGCTGTTAGGCATTTTCCTAGGCCATGGCTCATGAACTTGGGGCAGCATATCTATGAAACCTATGGGGATACTT
GGACAGGAGTAGAGGCCATAATAAGAATTCTGCAACAACTGCTGTTTATTCATTTCAGAATTGGGTGCCAACATAGCAGA
ATAGGCATT------ATTCAACAG---AGGAGAACA---------AGAAATGGATCCAGTAGATCCTAG
>JN024171/B/US/2005/USPI83747EI98y05031pcWG2B10
ATGGAACAAGCCCCAGAAGACCAAGGGCCACAGAGGGAACCATACAATGAATGGACACTAGAACTTTTAGAGGAGCTTAA
GAGAGAAGCTGTTAGGCATTTTCCTAGGCCATGGCTCATGAACTTGGGGCAGCATATCTATGAAACCTATGGGGATACTT
GGACAGGAGTAGAGGCCATAATAAGAATTCTGCAACAACTGCTGTTTATTCATTTCAGAATTGGGTGCCAACATAGCAGA
ATAGGCATT------ATTCAACAG---AGGAGAACA---------AGAAATGGATCCAGTAGATCCTAG
>JN024172/B/US/2005/USPI83747EI98y05031pcWG2B1
ATGGAACAAGCCCCAGAAGACCAAGGGCCACAGAGGGAACCATACAATGAATGGACACTAGAACTTTTAGAGGAGCTTAA
GAGAGAAGCTGTTAGGCATTTTCCTAGGCCATGGCTCATGAACTTGGGGCAGCATATCTATGAAACCTATGGGGATACTT
GGACAGGAGTAGAGGCCATAATAAGAATTCTGCAACAACTGCTGTTTATTCATTTCAGAATTGGGTGCCAACATAGCAGA
ATAGGCATT------ATTCAACAG---AGGAGAACA---------AGAAATGGATCCAGTAGATCCTAG
>JN024173/B/US/2005/USPI83747EI98y05031pcWG2B6
ATGGAACAAGCCCCAGAAGACCAAGGGCCACAGAGGGAACCATACAATGAATGGACACTAGAACTTTTAGAGGAGCTTAA
GAGAGAAGCTGTTAGGCATTTTCCTAGGCCATGGCTCATGAACTTGGGGCAGCATATCTATGAAACCTATGGGGATACTT
GGACAGGAGTAGAGGCCATAATAAGAATTCTGCAACAACTGCTGTTTATTCATTTCAGAATTGGGTGCCAACATAGCAGA
ATAGGCATT------ATTCAACAG---AGGAGAACA---------AGAAATGGATCCAGTAGATCCTAG
>JN024174/B/US/2005/USPI83747EI154y05051pcWG2B3
ATGGAACAAGCCCCAGAAGACCAAGGGCCACAGAGGGAACCATACAATGAATGGACACTAGAACTTTTAGAGGAGCTTAA
GAGAGAAGCTGTTAGGCATTTTCCTAGGCCATGGCTCATGAACTTGGGGCAGCATATCTATGAAACCTATGGGGATACTT
GGACAGGAGTAGAGGCCATAATAAGAATTCTGCAACAACTGCTGTTTATTCATTTCAGAATTGGGTGCCAACATAGCAGA
ATAGGCACT------ATTCAACAG---AGGAGAACA---------AGAAATGGATCCAGTAGATCCTAG
>JN024175/B/US/2005/USPI83747EI154y05051pcWG2B10
ATGGAACAAGCCCCAGAAGTCCAAGGGCCACAGAGGGAACCATACAATGAATGGACACTAGAACTTTTAGAGGAGCTTAA
GAGAGAAGCTGTTAGGCATTTTCCTAGGCCATGGCTCATGAACTTGGGGCAGCATATCTATGAAACCTATGGGGATACTT
GGACAGGAGTAGAGGCCATAATAAGAATTCTGCAACAACTGCTGTTTATTCATTTCAGAATTGGGTGCCAACATAGCAGA
ATAGGCATT------ATTCAACAG---AGGAGAACA---------AGAAATGGATCCAGTAGATCCTAG
>JN024176/B/US/2005/USPI83747EI154y05051pcWG2B7
ATGGAACAAGCCCCAGAAGACCAAGGGCCACAGAGGGAACCATACAGTGAATGGACACTAGAACTTTTAGAGGAGCTTAA
GAGAGAAGCTGTTAGGCATTTTCCTAGGCCATGGCTCATGAACTTGGGGCAGCATATCTATGAAACCTATGGGGGTACTT
GGACAGGAGTAGAGGCCATAATAAGAATTCTGCAACAACTGCTGTTTATTCATTTCAGAATTGGGTGCCAACATAGCAGA
ATAGGCATT------ATTCAACAG---AGGAGAACA---------AGAAATGGATCCAGTAGATCCTAG
>JN024177/B/US/2005/USPI83747EI154y05051pcWG2B1
ATGGAACAAGCCCCAGAAGACCAAGGGCCACAGAGGGAACCATACAATGAATGGACACTAGAACTTTTAGAGGAGCTTAA
GAGAGAAGCTGTTAGGCATTTTCCTAGGCCATGGCTCATGAACTTGGGGCAGCATATCTATGAAACCTATGGGGATACTT
GGACAGGAGTAGAGGCCATAATAAGAATTCTGCAACAACTGCTGTTTATTCATTTCAGAATTGGGTGCCAACATAGCAGA
ATAGGCATT------ATTCAACAG---AGGAGAACA---------AGAAATGGATCCAGTAGATCCTAG
>JN024179/B/US/2005/USPI83747EI154y05051pcWG2B8
ATGGAACAAGCCCCAGAAGACCAAGGGCCACAGAGGGAACCATACAATGAATGGACACTAGAACTTTTAGAGGAGCTTAA
GAGAGAAGCTGTTAGGCATTTTCCTAGGCCATGGCTCATGAACTTGGGGCAGCATATCTATGAAACCTATGGGGATACTT
GGACAGGAGTAGAGGCCATAATAAGAATTCTACAACAACTGCTGTTTATTCATTTCAGAATTGGGTGCCAACATAGCAGA
ATAGGCATT------ATTCAACAG---AGGAGAACA---------AGAAATGGATCCAGTAGATCCTAG
>JN024180/B/US/2005/USPI83747EI154y05051pcWG2B5
ATGGAACAAGCCCCAGAAGACCAAGGGCCACAGAGGGAACCATACAATGAATGGACACTAGAACTTTTAGAGGAGCTTAA
GAGAGAAGCTGTTAGGCATTTTCCTAGGCCATGGCTCATGAACTTGGGGCAGCATATCTATGAAACCTATGGGGATACTT
GGACAGGAGTAGAGGCCATAATAAGAATTCTGCAACAACTGCTGTTTATTCATTTCAGAATTGGGTGCCAACATAGCAGA
ATAGGCATT------ATTCAACAG---AGGAGAACA---------AGAAATGGATCCAGTAGATCCTAG
>JN024181/B/US/2005/USPI83747EI154y05051pcWG2B6
ATGGAACAAGCCCCAGAAGACCAAGGGCCACAGAGGGAACCATACAATGAATGGACACTAGAACTTTTAGAGGAGCTTAA
GAGAGAAGCTGTTAGGCATTTTCCTAGGCCATGGCTCATGAACTTGGGGCAGCATATCTATGAAACCTATGGGGATACTT
GGACAGGAGTAGAGGCCATAATAAGAATTCTGCAACAACTGCTGTTTATTCATTTCAGAATTGGGTGCCAACACAGCAGA
ATAGGCATT------ATTCAACAG---AGGAGAACA---------AGAAATGGATCCAGTAGATCCTAG
>JN024182/B/US/2005/USPI83747EI210y05071pcWG2B1
ATGGAACAAGCCCCAGAAGACCAAGGGCCACAGAGGGAACCATACAATGAATGGACACTAGAACTTTTAGAGGAGCTTAA
GAGAGAAGCTGTTAGGCATTTTCCTAGGCCATGGCTCATGAACTTGGGGCAGCATACCTATGAAACCTATGGGGATACTT
GGACAGGAGTAGAGGCCATAATAAGAATTTTGCAACAACTGCTGTTTATTCATTTCAGAATTGGGTGCCAACATAGCAGA
ATAGGCATT------ATTCAACAG---AGGAGAACA---------AGAAATGGATCCAGTAGATCCTAG
>JN024183/B/US/2005/USPI83747EI210y05071pcWG2B2
ATGGAACAAGCCCCAGAAGACCAAGGGCCACAGAGGGAACCATACAATGAATGGACACTAGAACTTTTAGAGGAGCTTAA
GAGAGAAGCTGTTAGGCATTTTCCTAGGCCATGGCTCATGAACTTGGGGCAGCATATCTATGAAACCTATGGGGATACTT
GGACAGGAGTAGAGGCCATAATAAGAATTCTGCAACAACTGCTGTTTATTCATTTCAGAATTGGGTGCCAACATAGCAGA
ATAGGCATT------ATTCAACAG---AGGAGAACA---------AGAAATGGATCCAGTAGATCCTAG
>JN024184/B/US/2005/USPI83747EI210y05071pcWG2B5
ATGGAACAAGCCCCAGAAGACCAAGGGCCACAGAGGGAACCATACAACGAATGGACACTAGAACTTTTAGAGGAGCTTAA
GAGAGAAGCTGTTAGGCATTTTCCTAGGCCATGGCTCATGAACTTGGGGCAGCATATCTATGAAACCTATGGGGATACTT
GGACAGGAGTAGAGGCCATAATAAGAATTCTGCAACAACTGCTGTTTATTCATTTCAGAATTGGGTGCCAACATAGCAGA
ATAGGCATT------ATTCAACAG---AGGAGAACA---------AGAAATGGATCCAGTAGATCCTAG
>JN024185/B/US/2005/USPI83747EI210y05071pcWG2B4
ATGGAACAAGCCCCAGAAGACCAAGGGCCACAGAGGGAACCATACAATGAATGGACACTAGAACTTTTAGAGGAGCTTAA
GAGAGAAGCTGTTAGGCATTTTCCTAGGCCATGGCTCATGAACTTGGGGCAGCATATCTATGAAACCTATGGGGATACTT
GGACAGGAGTAGAGGCCATAATAAGAATTCTGCAACAACTGCTGTTTATTCATTTCAGAATTGGGTGCCAACATAGCAGA
ATAGGCATT------ATTCAACAG---AGGAGAACA---------AGAAATGGATCCAGTAGATCCTAG
>JN024186/B/US/2005/USPI83747EI210y05071pcWG2B6
ATGGAACAAGCCCCAGAAGACCAAGGGCCACAGAGGGAACCATACAATGAATGGACACTAGAACTTTTAGAGGAGCTTAA
GAGAGAAGCTGTTAGGCATTTTCCTAGGCCATGGCTCATGAACTTGGGGCAGCATATCTATGAAACCTATGGGGATACTT
GGACAGGAGTAGAGGCCATAATAAGAATTCTGCAACAACTGCTGTTTATTCATTTCAGAATTGGGTGCCAACATAGCAGA
ATAGGCATT------ATTCAACAG---AGGAGAACA---------AGAAATGGATCCAGTAGATCCTAG
>JN024187/B/US/2005/USPI83747EI273y05091pcWG2B8
ATGGAACAAGCCCCAGAAGACCAAGGGCCACAGAGGGAACCATACAGTGAATGGACACTAGAACTTTTAGAGGAGCTTAA
GAGAGAAGCTGTTAGGCATTTTCCTAGGCCATGGCTCATGAACTTGGGGCAGCATATCTATGAAACCTATGGGGATACTT
GGACAGGAGTAGAGGCCATAATAAGAATTCTGCAACAACTGCTGTTTATTCATTTCAGAATTGGGTGCCAACATAGCAGA
ATAGGCATT------ATTCAACAG---AGGAGAACA---------AGAAATGGATCCAGTAGATCCTAG
>JN024188/B/US/2005/USPI83747EI273y05091pcWG2B2
ATGGAACAAGCCCCAGAAGACCAAGGGCCACAGAGGGAACCATACAATGAATGGACACTAGAACTTTTAGAGGAGCTTAA
GAGAGAAGCTGTTGGGCATTTTCCTAGGCCATGGCTCATGAACTTGGGGCAGCATATCTATGAAACCTATGGGGATACTT
GGACAGGAGTAGAGGCCATAATAAGAATTCTGCAACAACTGCTGTTTATTCATTTCAGAATTGGGTGCCAACATAGCAGA
ATAGGCATT------ATTCAACAG---AGGAGAACA---------AGAAATGGATCCAGTAGATCCTAG
>JN024189/B/US/2005/USPI83747EI273y05091pcWG2B1
ATGGAACAAGCCCCAGAAGACCAAGGGCCACAGAGGGAACCATACAATGAATGGACACTAGAACTTTTAGAGGAGCTTAA
GAGAGAAGCTGTTAGGCATTTTCCTAGGCCATGGCTCATGAACTTGGGGCAGCATATCTATGAAACCTATGGGGATACTT
GGACAGGAGTAGAGGCCATAATAAGAATTCCGCAACAACTGCTGTTTATTCATTTCAGAATTGGGTGCCAACATAGCAGA
ATAGGCATT------ATTCAACAG---AGGAGAACA---------AGAAATGGATCCAGTAGATCCTAG
>JN024190/B/US/2005/USPI83747EI273y05091pcWG2B5
ATGGAACAAGCCCCAGAAGACCAAGGGCCACAGAGGGAACCATACAATGAATGGACACTAGAACTTTTAGAGGAGCTTAA
GAGAGAAGCTGTTAGGCATTTTCCTAGGCCATGGCTCATGAACTTGGGGCAGCATATCTATGAAACCTATGGGGATACTT
GGACAGGAGTAGAGGCCATAATAAGAATTCTGCAACAACTGCTGTTTATTCATTTCAGAATTGGGTGCCAACATAGCAGA
ATAGGCATT------ATTCAACAG---AGGAGAACA---------AGAAATGGATCCAGTAGATCCTAG
>JN024191/B/US/2005/USPI83747EI273y05091pcWG2B7
ATGGAACAAGCCCCAGAAGACCAAGGGCCACAGAGGGAACCATACAATGAATGGACACTAGAACTTTTAGAGGAGCTTAA
GAGAGAAGCTGTTAGGCATTTTCCTAGGCCATGGCTCATGAACTTGGGGCAGCATATCTATGAAACCTATGGGGATACTT
GGACAGGAGTAGAGGCCATAATAAGAATTCTACAACAACTGCTGTTTATTCATTTCAGAATTGGGTGCCAACATAGCAGA
ATAGGCATT------ATTCAACAG---AGGAGAACA---------AGAAATGGATCCAGTAGATCCTAG
>JN024192/B/US/2005/USPI83747EI273y05091pcWG2B4
ATGGAACAAGCCCCAGAAGACCAAGGGCCACAGAGGGAACCATACAATGAATGGACACTAGAACTTTTAGAGGAGCTTAA
GAGAGAAGCTGTTAGGCATTTTCCTAGGCCATGGCTCATGAACTTGGGGCAGCATATCTATGAAACCTATGGGGATACTT
GGACAGGAGTAGAGGCCATAATAAGAATTCTGCAACAACTGCTGTTTATTCATTTCAGAATTGGGTGCCAACATAGCAGA
ATAGGCATT------ATTCAACAG---AGGAGAACA---------AGAAATGGATCCAGTAGATCCTAG
>JN024193/B/US/2005/USPI83747EI350y05111pcWG2B23
ATGGAACAAGCCCCAGAAGACCAAGGGCCACAGAGGGAACCATACAATGAATGGACACTAGAACTTTTAGAGGAGCTTAA
GAGAGAAGCTGTTAGGCATTTTCCTAGGCCATGGCTCATGAACTTGGGGCAGCATATCTATGAAACCTATGGGGATACTT
GGACAGGAGTAGAGGCCATAATAAGAATTCTACAACAACTGCTGTTTATTCATTTCAGAATTGGGTGCCAACATAGCAGA
ATAGGCATT------ATTCAACAG---AGGAGAACA---------AGAAATGGATCCAGTAGATCCTAG
>JN024194/B/US/2005/USPI83747EI350y05111pcWG2B21
ATGGAACAAGCCCCAGAAGACCAAGGGCCACAGAGGGAACCATACAATGAATGGACACTAGAACTTTTAGAGGAGCTTAA
GAGAGAAGCTGTTAGGCATTTTCCTAGGCCATGGCTCATGAACTTGGGGCAGCATATCTATGAAACCTATGGGGATACTT
GGACAGGAGTAGAGGCCATAATAAGAATTTTGCAACAACTGCTGTTTATTCATTTCAGAATTGGGTGCCAACATAGCAGA
ATAGGCATT------ATTCAACAG---AGGAGAACA---------AGAAATGGATCCAGTAGATCCTAG
>JN024195/B/US/2005/USPI83747EI350y05111pcWG2B20
ATGGAACAAGCCCCAGAAGACCAAGGGCCACAGAGGGAACCATACAATGAATGGACACTAGAACTTTTAGAGGAGCTTAA
GAGAGAAGCTGTTAGGCATTTTCCTAGGCCATGGCTCATGAACTTGGGGCAGCATATCTATGAAACCTATGGGGATACTT
GGACAGGAGTAGAGGCCATAATAAGAATTCTGCAACAACTGCTGTTTATTCATTTCAGAATTGGGTGCCAACATAGCAGA
ATAGGCATT------ATTCAACAG---AGGAGAACA---------AGAAATGGATCCAGTAGATCCTAG
>JN024196/B/US/2005/USPI83747EI350y05111pcWG2B36
ATGGAACAAGCCCCAGAAGACCAAGGGCCACAGAGGGAACCATACAATGAATGGACACTAGAACTTTTAGAGGAGCTTAA
GAGAGAAGCTGTTAGGCATTTTCCTAGGCCATGGCTCATGAACTTGGGGCAGCATATCTATGAAACCTATGGGGATACTT
GGACAGGAGTAGAGGCCATAATAAGAATTCTGCAACAACTGCTGTTTATTCATTTCAGAATTGGGTGCCAACATAGCAGA
ATAGGCATT------ATTCAACAG---AGGAGAACA---------AGAAATGGATCCAGTAGATCCTAG
>JN024197/B/US/2005/USPI83747EI350y05111pcWG2B19
ATGGAACAAGCCCCAGAAGACCAAGGGCCACAGAGGGAACCATACAATGAATGGACACTAGAACTTTTAGAGGAGCTTAA
GAGAGAAGCTGTTAGGCATTTTCCTAGGCCATGGCTCATGAACTTGGGGCAGCATATCTATGAAACATATGGGGATACTT
GGACAGGAGTAGAGGCCATAATAAGAATTCTGCAACAACTGCTGTTTATTCATTTCAGAATTGGGTGCCAACATAGCAGA
ATAGGCATT------ATTCAACAG---AGGAGAACA---------AGAAATGGATCCAGTAGATCCTAG
>JN024198/B/US/2005/USPI83747EI350y05111pcWG2B18
ATGGAACAAGCCCCAGAAAACCAAGGGCCACAGAGGGAACCATACAATGAATGGACACTAGAACTTTTAGAGGAGCTTAA
GAGAGAAGCTGTTAGGCATTTTCCTAGGCCATGGCTCATGAACTTGGGGCAGCATATCTATGAAACCTATGGGGATACTT
GGACAGGAGTAGAGGCCATAATAAGAATTCTGCAACAACTGCTGTTTATTCATTTCAGAATTGGGTGCCAACATAGCAGA
ATAGGCATT------ATTCAACAG---AGGAGAACA---------AGAAATGGATCCAGTAGATCCTAG
>JN024199/B/US/2005/USPI83747EI350y05111pcWG2B22
ATGGAACAAGCCCCAGAAGACCAAGGGCCACAGAGGGAACCATACAATGAATGGACACTAGAACTTTTAGAGGAGCTTAA
GAGAGAAGCTGTTAGGCATTTTCCTAGGCCATGGCTCATGAACTTGGGGCAGCATATCTATGAAGCCTATGGGGATACTT
GGACAGGAGTAGAGGCCATAATAAGAATTCTGCAACAACTGCTGTTTATCCATTTCAGAATTGGGTGCCAACATAGCAGA
ATAGGCATT------ATTCAACAG---AGGAGAACA---------AGAAATGGATCCAGTAGATCCTAG
>JN024200/B/US/2005/USPI83747EI350y05111pcWG2B37
ATGGAACAAGCCCCAGAAGACCAAGGGCCACAGAGGGAACCATACAATGAATGGACACTAGAACTTTTAGAGGAGCTTAA
GAGAGAAGCTGTTAGGCATTTTCCTAGGCCATGGCTCATGAACTTGGGGCAGCATATCTATGAAACCTATGGGGATACTT
GGACAGGAGTAGAGGCCATAATAAGAATTTTGCAACAACTGCTGTTTATTCATTTCAGAATTGGGTGCCAACATAGCAGA
ATAGGCATT------ATTCAACAG---AGGAGAACA---------AGAAATGGATCCAGTAGATCCTAG
>JN024201/B/US/2005/USPI83747EI350y05111pcWG2B24
ATGGAACAAGCCCCAGAAGACCAAGGGCCACAGAGGGAACCATACAATGAATGGACACTAGAACTTTTAGAGGAGCTTAA
GAGAGAAGCTGTTAGGCATTTTCCTAGGCCATGGCTCATGAACTTGGGGCAGCATATCTATGAAACCTATGGGGATACTT
GGACAGGAGTAGAGGCCATAATAAGAATTTTGCAACAACTGCTGTTTATTCATTTCAGAATTGGGTGCCAACATAGCAGA
ATAGGCATT------ATTCAACAG---AGGAGAACA---------AGAAATGGATCCAGTAGATCCTAG
>JN024202/B/US/2005/USPI83747EI350y05111pcWG2B30
ATGGAACAAGCCCCAGAAGACCAAGGGCCACAGAGGGAACCATACAATGAATGGACACTAGAACTTTTAGAGGAGCTTAA
GAGAGAAGCTGTTAGGCATTTTCCTAGGCCATGGCTCATGAACTTGGGGCAGCATATCTATGAAACCTATGGGGATACTT
GGACAGGAGTAGAGGCCATAATAAGAATTCTGCAACAACTGCTGTTTATTCATTTCAGAATTGGGTGCCAACATAGCAGA
ATAGGCATT------ATTCAACAG---AGGAGAACA---------AGAAATGGATCCAGTAGATCCTAG
>JN024203/B/US/2004/USPI71101EI7y04051pcWG2B14
ATGGAACAAGCCCCAGAAGACCAAGGGCCACAAAGAGAGCCATATGCTGAATGGACACTAGAGCTTTTAGAGGAGCTTAA
AAATGAAGCTGTGAGACATTTCCCTAGGGTGTGGCTCCATGGCTTAGGGCAATATATCTATGAAACTTATGGGGATACTT
GGGAAGGAGTGGAAGCCATAATAAGAATTCTGCAACAACTGCTGTTTATTCATTTCAGAATTGGATGTCAACATAGCAGA
ATAGGCATT------ATTCGCCAG---AGGAGAGTG---------AGAAATGGAGCCAGTAGATCCTAG
>JN024204/B/US/2004/USPI71101EI7y04051pcWG2B1
ATGGAACAAGCCCCAGAAGACCAAGGGCCACAAAGAGAGCCATATGCTGAATGGACACTAGAGCTTTTAGAGGAGCTTAA
AAATGAAGCTGTGAGACATTTCCCTAGGGTGTGGCTCCATGGCTTAGGGCAATATATCTATGAAACTTATGGGGATACTT
GGGAAGGAGTGGAAGCCATAATAAGAATTCTGCAACAACTGCTGTTTATTCATTTCAGAATTGGATGTCAACATAGCAGA
ATAGGCATT------ATTCGCCAG---AGGAGAGTG---------AGAAATGGAGCCAGTAGATCCTAG
>JN024205/B/US/2004/USPI71101EI7y04051pcWG2B13
ATGGAACAAGCCCCAGAAGACCAAGGGCCACAAAGAGAGCCATATGCTGAATGGACACTAGAGCTTTTAGAGGAGCTTAA
AAATGAAGCTGTGAGACATTTCCCTAGGGTGTGGCTCCATGGCTTAGGGCAATATATCTATGAAACTTATGGGGATACTT
GGGAAGGAGTGGAAGCCATAATAAGAATTCTGCAACAACTGCTGTTTATTCATTTCAGAATTGGATGTCAACATAGCAGA
ATAGGCATT------ATTCGCCAG---AGGAGAGTG---------AGAAATGGAGCCAGTAGATCCTAG
>JN024206/B/US/2004/USPI71101EI7y04051pcWG2B8
ATGGAACAAGCCCCAGAAGACCAAGGGCCACAAAGAGAGCCATATGCTGAATGGACACTAGAGCTTTTAGAGGAGCTTAA
ATATGAAGCTGTGAGACATTTCCCTAGGGTGTGGCTCCATGGCTTAGGGCAATATATCTATGAAACTTGTGGGGATACTT
GGGAAGGAGTGGAAGCCATAATAAGAATTCTGCAACAACTGCTGTTTATTCATTTCAGAATTGGATGTCAACATAGCAGA
ATAGGCATT------ATTCGCCAG---AGGAGAGTG---------AGAAATGGAGCCAGTAGATCCTAG
>JN024208/B/US/2004/USPI71101EI7y04051pcWG2B11
ATGGAACAAGCCCCAGAAGACCAAGGGCCACAAAGAGAGCCATATGCTGAATGGACACTAGAGCTTTTAGAGGAGCTTAA
AAATGAAGCTGTGAGACATTTCCCTAGGGTGTGGCTCCATGGCTTAGGGCAATATATCTATGAAACTTATGGGGATACTT
GGGAAGGAGTGGAAGCCATAATAAGAATTCTGCAACAACTGCTGTTTATTCATTTCAGAATTGGATGTCAACATAGCAGA
ATAGGCATT------ATTCGCCAG---AGGAGAGTG---------AGAAATGGAGCCAGTAGATCCTAG
>JN024209/B/US/2004/USPI71101EI7y04051pcWG2B2
ATGGAACAAGCCCCAGAAGACCAAGGGCCACAAAGAGAGCCATATGCTGAATGGACACTAGAGCTTTTAGAGGAGCTTAA
AAATGAAGCTGTGAGGCATTTCCCTAGGGTGTGGCTCCATGGCTTAGGGCAATATATCTATGAAACTTATGGGGATACTT
GGGAAGGAGTGGAAGCCATAATAAGAATTCTGCAACAACTGCCGTTTATTCATTTCAGAATTGGATGTCAACATAGCAGA
ATAGGCATT------ATTCGCCAG---AGGAGAGTG---------AGAAATGGAGCCAGTAGATCCTAG
>JN024210/B/US/2004/USPI71101EI7y04051pcWG2B9
ATGGAACAAGCCCCAGAAGACCAAGGGCCACAAAGAGAGCCATATGCTGAATGGACACTAGAGCTTTTAGAGGAGCTTAA
AAATGAAGCTGTGAGACATTTCCCTAGGGTGTGGCTCCATGGCTTAGGGCAATATATCTATGAAACTTATGGGGATACTT
GGGAAGGAGTGGAAGCCATAATAAGAATTCTGCAACAACTGCTGTTTATTCATTTCAGAATTGGATGTCAACATAGCAGA
ATAGGCATT------ATTCGCCAG---AGGAGAGTG---------AGAAATGGAGCCAGTAGATCCTAG
>JN024211/B/US/2004/USPI71101EI7y04051pcWG2B10
ATGGAACAAGCCCCAGAAGACCAAGGGCCACAAAGAGAGCCATATGCTGAATGGACACTAGAGCTTTTAGAGGAGCTTAA
AAATGAAGCTGTGAGACATTTCCCTAGGGTGTGGCTCCATGGCTTAGGGCAATATATCTATGAAACTTATGGGGATACTT
GGGAAGGAGTGGAAGCCATAATAAGAATTCTGCAACAACTGCTGTTTATTCATTTCAGAATTGGATGTCAACATAGCAGA
ATAGGCATT------ATTCGCCAG---AGGAGAGTG---------AGAAATGGAGCCAGTAGATCCTAG
>JN024212/B/US/2004/USPI71101EI7y04051pcWG2B12
ATGGAACAAGCCCCAGAAGACCAAGGGCCACAAAGAGAGCCATATGCTGAATGGACACTAGAGCTTTTAGAGGAGCTTAA
AAATGAAGCTGTGAGACATTTCCCTAGGGTGTGGCTCCATGGCTTAGGGCAATATATCTATGAAACTTATGGGGATACTT
GGGAAGGAGTGGAAGCCATAATAAGAATTCTGCAACAACTGCTGTTTATTCATTTCAGAATTGGATGTCAACATAGCAGA
ATAGGCATT------ATTCGCCAG---AGGAGAGTG---------AGAAATGGAGCCAGTAGATCCTAG
>JN024213/B/US/2004/USPI71101EI14y04061pcWG2B9
ATGGAACAAGCCCCAGAAGACCAAGGGCCACAAAGAGAGCCATATGCTGAATGGACACTAGAGCTTTTAGAGGAGCTTAA
AAATGAAGCTGTGAGACATTTCCCTAGGGTGTGGCTCCAGGGCTTAGGGCAATATATCTATGAAACTTATGGGGATACTT
GGGAAGGAGTGGAAGCCATAATAAGAATTCTGCAACAACTGCTGTTTATTCATTTCAGAATTGGATGTCAACATAGCAGA
ATAGGCATT------ATTCGCCAG---AGGAGAGTG---------AGAAATGGAGCCAGTAGATCCTAG
>JN024214/B/US/2004/USPI71101EI14y04061pcWG2B5
ATGGAACAAGCCCCAGAAGACCAAGGGCCACAAAGAGAGCCATATGTTGAATGGACACTAGAGCTTTTAGAGGAGCTTAA
AAATGAAGCTGTGAGACATTTCCCTAGGGTGTGGCTCCATGGCTTAGGGCAATATATCTATGAAACTTATGGGGATACTT
GGGAAGGAGTGGAAGCCATAATAAGAATTCTGCAACAACTGCTGTTTATTCATTTCAGAATTGGATGTCAACATAGCAGA
ATAGGCATT------ATTCGCCAG---AGGAGAGTG---------AGAAATGGAGCCAGTAGATCCTAG
>JN024215/B/US/2004/USPI71101EI14y04061pcWG2B4
ATGGAACAAGCCCCAGAAGACCAAGGGCCACAAAGAGAGCCATATGCTGAATGGACACTAGAGCTTTTAGAGGAGCTTAA
AAATGAAGCTGTGAGACATTTCCCTAGGGTGTGGCTCCATGGCTTAGGGCAATATATCTATGAAACTTATGGGGATACTT
GGGAAGGAGTGGAAGCCATAATAAGAATTCTGCAACAACTGCTGTTTATTCATTTCAGAATTGGATGTCAACATAGCAGA
ATAGGCATT------ATTCGCCAG---AGGAGAGTG---------AGAAATGGAGCCAGTAGATCCTAG
>JN024216/B/US/2004/USPI71101EI14y04061pcWG2B6
ATGGAACAAGCCCCAGAAGACCAAGGGCCACAAAGAGAGCCATATGCTGAATGGACACTAGAGCTTTTAGAGGAGCTTAA
AAATGAAGCTGTGAGACATTTCCCTAGGGTGTGGCTCCATGGCTTAGGGCAATATATCTATGAAACTTATGGGGATACTT
GGGAAGGAGTGGAAGCCATAATAAGAATTCTGCAACAACTGCTGTTTATTCATTTCAGAATTGGATGTCAACATAGCAGA
ATAGGCATT------ATTCGCCAG---AGGAGAGTG---------AGAAATGGAGCCAGTAGATCCTAG
>JN024217/B/US/2004/USPI71101EI14y04061pcWG2B10
ATGGAACAAGCCCCAGAAGACCAAGGGCCACAAAGAGAGCCATATGCTGAATGGACACTAGAGCTTTTAGAGGAGCTTAA
AAATGAAGCTGTGAGACATTTCCCTAGGGTGTGGCTCCATGGCTTAGGGCAATATATCTATGAAACTTATGGGGATACTT
GGGAAGGAGTGGAAGCCATAATAAGAATTCTGCAACAACTGCTGTTTATTCATTTCAGAATTGGATGTCAACATAGCAGA
ATAGGCATT------ATTCGCCAG---AGGAGAGTG---------AGAAATGGAGCCAGTAGATCCTAG
>JN024218/B/US/2004/USPI71101EI14y04061pcWG2B7
ATGGAACAAGCCCCAGAAGACCAAGGGCCACAAAGAGAGCCATATGCTGAATGGACACTAGAGCTTTTAGAGGAGCTTAA
AAATGAAGCTGTGAGACATTTCCCTAGGGTGTGGCTCCATGGCTTAGGGCAATATATCTATGAAACTTATGGGGATACTT
GGGAAGGAGTGGAAGCCATAATAAGAATTCTGCAACAACTGCTGTTTATTCATTTCAGAATTGGATGTCAACATAGCAGA
ATAGGCATT------ATTCGCCAG---AGGAGAGTG---------AGAAATGGAGCCAGTAGATCCTAG
>JN024219/B/US/2004/USPI71101EI14y04061pcWG2B3
ATGGAACAAGCCCCAGAAGACCAAGGGCCACAAAGGGAGCCATATGCTGAATGGACACTAGAGCTTTTAGAGGAGCTTAA
AAATGAAGCTGTGAGACATTTCCCTAGGGTGTGGCTCCATGGCTTAGGGCAATATATCTATGAAACTTATGGGGATACTT
GGGAAGGAGTGGAAGCCATAATAAGAATTCTGCAACAACTGCTGTTTATTCATTTCAGAATTGGATGTCAACATAGCAGA
ATAGGCATT------ATTCGCCAG---AGGAGAGTG---------AGAAATGGAGCCAGTAGATCCTAG
>JN024220/B/US/2004/USPI71101EI14y04061pcWG2B2
ATGGAACAAGCCCCAGAAGACCAAGGGCCACAAAGAGAGCCATATGCTGAATGGACACTAGAGCTTTTAGAGGAGCTTAA
AAATGAAGCTGTGAGACATTTCCCTAGGGTGTGGCTCCATGGCTTAGGGCAATATATCTATGAAACTTATGGGGATACTT
GGGAAGGAGTGGAAGCCATAATAAGAATTCTGCAACAACTGCTGTTTATTCATTTCAGAATTGGATGTCAACATAGCAGA
ATAGGCATT------ATTCGCCAG---AGGAGAGTG---------AGAAATGGAGCCAGTAGATCCTAG
>JN024221/B/US/2004/USPI71101EI14y04061pcWG2B8
ATGGAACAAGCCCCAGAAGACCAAGGGCCACAAAGAGAGCCATATGCTGAATGGACACTAGAGCTTTTAGAGGAGCTTAA
AAATGAAGCTGTGAGACATTTCCCTAGGGTGTGGCTCCATGGCTTAGGGCAATATATCTATGAAACTTATGGGGATACTT
GGGAAGGAGTGGAAGCCATAATAAGAATTCTGCAACAACTGCTGTTTATTCATTTCAGAATTGGATGTCAACATAGCAGA
ATAGGCATT------ATTCGCCAG---AGGAGAGTG---------AGAAATGGAGCCAGTAGATCCTAG
>JN024222/B/US/2004/USPI71101EI14y04061pcWG2B1
ATGGAACAAGCCCCAGAAGACCAAGGGCCACAAAGAGAGCCATATGCTGAATGGACACTAGAGCTTTTAGAGGAGCTTAA
AAATGAAGCTGTGAGACATTTCCCTAGGGTGTGGCTCCATGGCTTAGGGCAATATATCTATGAAACTTATGGGGATACTT
GGGAAGGAGTGGAAGCCATAATAAGAATTCTGCAACAACTGCTGTTTATTCATTTCAGAATTGGATGTCAACATAGCAGA
ATAGGCATT------ATTCGCCAG---AGGAGAGTG---------AGAAATGGAGCCAGTAGATCCTAG
>JN024223/B/US/2004/USPI71101EI21y04061pcWG2B5
ATGGAACAAGCCCCAGAAGACCAAGGGCCACAAAGAGAGCCATATGCTGAATGGACACTAGAGCTTTTAGAGGAGCTTAA
AAATGAAGCTGTGAGACATTTCCCTAGGGTGTGGCTCCATGGCTTAGGGCAATATATCTATGAAACTTATGGGGATACTT
GGGAAGGAGTGGAAGCCATAATAAGAATTCTGCAACAACTGCTGTTTATTCATTTCAGAATTGGATGTCAACATAGCAGA
ATAGGCATT------ATTCGCCAG---AGGAGAGTG---------AGAAATGGAGCCAGTAGATCCTAG
>JN024224/B/US/2004/USPI71101EI21y04061pcWG2B15
ATGGAACAAGCCCCAGAAGACCAAGGGCCACAAAGAGAGCCATATGCTGAATGGACACTAGAGCTTTTAGAGGAGCTTAA
AAATGAAGCTGTGAGACATTTCCCTAGGGTGTGGCTCCATGGCTTAGGGCAATATATCTATGAAACTTATGGGGATACTT
GGGAAGGAGTGGAAGCCATAATAAGAATTCTGCAACAACTGCTGTTTATTCATTTCAGAATTGGATGTCAACATAGCAGA
ATAGGCATT------ATTCGCCAG---AGGAGAGTG---------AGAAATGGAGCCAGTAGATCCTAG
>JN024226/B/US/2004/USPI71101EI21y04061pcWG2B12
ATGGAACAAGCCCCAGAAGACCAAGGGCCACAAAGAGAGCCATATGCTGAATGGACACTAGAGCTTTTAGAGGAGCTTAA
AAATGAAGCTGTGAGACATTTCCCTAGGGTGTGGCTCCATGGCTTAGGGCAATATATCTATGAAACTTATGGGGATACTT
GGGAAGGAGTGGAAGCCATAATAAGAATTCTGCAACAACTGCTGTTTATTCATTTCAGAATTGGATGTCAACATAGCAGA
ATAGGCATT------ATTCGCCAG---AGGAGAGTG---------AGAAATGGAGCCAGTAGATCCTAG
>JN024227/B/US/2004/USPI71101EI21y04061pcWG2B11
ATGGAACAAGCCCCAGAAGACCAAGGGCCACAAAGAGAGCCATATGCTGAATGGACACTAGAGCTTTTAGAGGAGCTTAA
AAATGAAGCTGTGAGACATTTCCCTAGGGTGTGGCTCCATGGCTTAGGGCAATATATCTATGAAACTTATGGGGATACTT
GGGAAGGAGTGGAAGCCATAATAAGAATTCTGCAACAACTGCTGTTTATTCATTTCAGAATTGGATGTCAACGTAGCAGA
ATAGGCATT------ATCCGCCAG---AGGAGAGTG---------AGAAATGGAGCCAGTAGATCCTAG
>JN024228/B/US/2004/USPI71101EI21y04061pcWG2B14
ATGGAACAAGCCCCAGAAGACCAAGGGCCACAAAGAGAGCCATATGCTGAATGGACACTAGAGCTTTTAGAGGAGCTTAA
AAATGAAGCTGTGAGACATTTCCCTAGGGTGTGGCTCCATGGCTTAGGGCAATATATCTATGAAACTTATGGGGATACTT
GGGAAGGAGTGGAAGCCATAATAAGAATTCTGCAACAACTGCTGTTTATTCATTTCAGAATTGGATGTCAACATAGCAGA
ATAGGCATT------ATTCGCCAG---AGGAGAGTG---------AGAAATGGAGCCAGTAGATCCTAG
>JN024229/B/US/2004/USPI71101EI21y04061pcWG2B16
ATGGAACAAGCCCCAGAAGACCAAGGGCCACAAAGAGAGCCATATGCTGAATGGACACTAGAGCTTTTAGAGGAGCTTAA
AAATGAAGCTGTGAGACATTTCCCTAGGGTGTGGCTCCATGGCTTAGGGCAATATATCTATGAAACTTATGGGGATACTT
GGGAAGGAGTGGAAGCCATAATAAGAATTCTGCAACAACTGCTGTTTATTCATTTCAGAATTGGATGTCAACATAGCAGA
ATAGGCATT------ATTCGCCAG---AGGAGAGTG---------AGAAATGGAGCCAGTAGATCCTAG
>JN024230/B/US/2004/USPI71101EI21y04061pcWG2B6
ATGGAACAAGCCCCAGAAGACCAAGGGCCACAAAGAGAGCCATATGCTGAATGGACACTAGAGCTTTTAGAGGAGCTTAA
AAATGAAGCTGTGAGACATTTCCCTAGGGTGTGGCTCCATGGCTTAGGGCAATATATCTATGAAACTTATGGGGATACTT
GGGAAGGAGTGGAAGCCATAATAAGAATTCTGCAACAACTGCTGTTTATTCATTTCAGAATTGGATGTCAACATAGCAGA
ATAGGCATT------ATTCGCCAG---AGGAGAGTG---------AGAAATGGAGCCAGTAGATCCTAG
>JN024231/B/US/2004/USPI71101EI21y04061pcWG2B3
ATGGAACAAGCCCCAGAAGACCAAGGGCCACAAAGAGAGCCATATGCTGAATGGACACTAGAGCTTTTAGAGGAGCTTAA
AAATGAAGCTGTGAGACATTTCCCTAGGGTGTGGCTCCATGGCTTAGGGCAATATATCTATGAAACTTATGGGGATACTT
GGGAAGGAGTGGAAGCCATAATAAGAATTCTGCAACAACTGCTGTTTATTCATTTCAGAATTGGATGTCAACATAGCAGA
ATAGGCATT------ATTCGCCAG---AGGAGAGTG---------AGAAATGGAGCCAGTAGATCCTAG
>JN024232/B/US/2004/USPI71101EI21y04061pcWG2B13
ATGGAACAAGCCCCAGAAGACCAAGGGCCACAAAGAGAGCCATATGCTGAATGGACACTAGAGCTTTTAGAGGAGCTTAA
AAATGAAGCTGTGAGACATTTCCCTAGGGTGTGGCTCCATGGCTTAGGGCAATATATCTATGAAACTTATGGGGATACTT
GGGAAGGAGTGGAAGCCATAATAAGAATTCTGCAACAACTGCTGTTTATTCATTTCAGAATTGGATGTCAACATAGCAGA
ATAGGCATT------ATTCGCCAG---AGGAGAGTG---------AGAAATGGGGCCAGTAGATCCTAG
>JN024233/B/US/2004/USPI71101EI21y04061pcWG2B7
ATGGAACAAGCCCCAGAAGACCAAGGGCCACAAAGAGAGCCATATGCTGAATGGACACTAGAGCTTTTAGAGGAGCTTAA
AAATGAAGCTGTGAGACATTTCCCTAGGGTGTGGCTCCATGGCTTAGGGCAATATATCTATGAAACTTATGGGGATACTT
GGGAAGGAGTGGAAGCCATAATAAGAATTCTGCAACAACTGCTGTTTATTCATTTCAGAATTGGATGTCAACATAGCAGA
ATAGGCATT------ATTCGCCAG---AGGAGAGTG---------AGAAATGGAGCCAGTAGATCCTAG
>JN024234/B/US/2004/USPI71101EI21y04061pcWG2B1
ATGGAACAAGCCCCAGAAGACCAAGGGCCACAAAGAGAGCCATATGCTGAATGGACACTAGAGCTTTTAGAGGAGCTTAA
AAATGAAGCTGTGAGACATTTCCCTAGGGTGTGGCTCCATGGCTTAGGGCAATATATCTATGAAACTTATGGGGATACTT
GGGAAGGAGTGGAAGCCATAATAAGAATTCTGCAACAACTGCTGTTTATTCATTTCAGAATTGGATGTCAACATAGCAGA
ATAGGCATT------ATTCGCCAG---AGGAGAGTG---------AGAAATGGAGCCAGTAGATCCTAG
>JN024235/B/US/2004/USPI71101EI21y04061pcWG2B4
ATGGAACAAGCCCCAGAAGACCAAGGGCCACAAAGAGAGCCATATGCTGAATGGACACTAGAGCTTTTAGAGGAGCTTAA
[truncated: 214,725 more chars]
