# Supplementary material for: An integrated map of HIV genome-wide variation from a population perspective
Source: Retrovirology. 2015 Feb 15;12:18. doi: 10.1186/s12977-015-0148-6 (PMC4358901; doi:10.1186/s12977-015-0148-6)
Supplement: Additional file 3: — Software. Our Matlab toolbox developed for data visualization, genomic diversity analysis and HIV genomic alignment. Our sequence datasets are also included. [file 12977_2015_148_MOESM3_ESM.zip › HIVGenomeAnalysisToolbox/TemporaryData/Vif_CodonAlignment.fasta]

>K03455/B/FR/1983/HXB2-LAI-IIIB-BRU
ATGGAAAACAGATGGCAGGTGATGATTGTGTGGCAAGTAGACAGGATGAGGATTAGAACATGGAAAAGTTTAGTAAAACA
CCATATGTATGTTTCAGGGAAAGCTAGGGGATGGTTTTATAGACATCACTATGAAAGCCCTCATCCAAGAATAAGTTCAG
AAGTACACATCCCACTAGGGGAT---GCTAGATTG---GTAATAACAACATATTGGGGTCTGCATACAGGAGAAAGAGAC
TGGCATTTGGGTCAGGGAGTCTCCATAGAATGGAGGAAAAAGAGATATAGCACACAAGTAGACCCTGAACTAGCAGACCA
ACTAATTCATCTGTATTACTTTGACTGTTTTTCAGACTCTGCTATAAGAAAGGCCTTATTAGGACACATAGTTAGCCCTA
GGTGTGAATATCAAGCAGGACATAAC---AAGGTAGGATCTCTACAATACTTGGCACTAGCAGCATTAATAACACCA---
AAAAAGATAAAGCCACCTTTGCCTAGTGTTACGAAACTGACAGAGGATAGATGGAACAAGCCCCAGAAGACCAAGGGCCA
CAGAGGGAGCCACACAATGAATGGACACTAG
>A04321/B/FR/1983/IIIB_LAI
ATGGAAAACAGATGGCAGGTGATGATTGTGTGGCAAGTAGACAGGATGAGGATTAGAACATGGAAAAGTTTAGTAAAACA
CCATATGTATGTTTCAGGGAAAGCTAGGGGATGGTTTTATAGACATCACTATGAAAGCCCTCATCCAAGAATAAGTTCAG
AAGTACACATCCCACTAGGGGAT---GCTAGATTG---GTAATAACAACATATTGGGGTCTGCATACAGGAGAAAGAGAC
TGGCATCTGGGTCAGGGAGTCTCCATAGAATGGAGGAAAAAGAGATATAGCACACAAGTAGACCCTGAACTAGCAGACCA
ACTAATTCATCTGTATTACTTTGACTGTTTTTCAGACTCTGCTATAAGAAAGGCCTTATTAGGACATATAGTTAGCCCTA
GGTGTGAATATCAAGCAGGACATAAC---AAGGTAGGATCTCTACAATACTTGGCACTAGCAGCATTAATAACACCA---
AAAAAGATAAAGCCACCTTTGCCTAGTGTTACGAAACTGACAGAGGATAGATGGAACAAGCCCCAGAAGACCAAGGGCCA
CAGAGGGAGCCACACAATGAATGGACACTAG
>A07867/B/FR/1983/LAI-J19
ATGGAAAACAGATGGCAGGTGATGATTGTGTGGCAAGTAGACAGGATGAGGATTAGAACATGGAAAAGTTTAGTAAAACA
CCATATGTATGTTTCAGGGAAAGCTAGGGGATGGTTTTATAGACATCACTATGAAAGCCCTCATCCAAGAATAAGTTCAG
AAGTACACATCCCACTAGGGGAT---GCTAGATTG---GTAATAACAACATATTGGGGTCTGCATACAGGAGAAAGAGAC
TGGCATCTGGGTCAGGGAGTCTCCATAGAATGGAGGAAAAAGAGATATAGCACACAAGTAGACCCTGAACTAGCAGACCA
ACTAATTCATCTGTATTACTTTGACTGTTTTTCAGACTCTGCTATAAGAAAGGCCTTATTAGGACATATAGTTAGCCCTA
GGTGTGAATATCAAGCAGGACATAAC---AAGGTAGGATCTCTACAATACTTGGCACTAGCAGCATTAATAACACCA---
AAAAAGATAAAGCCACCTTTGCCTAGTGTTACGAAACTGACAGAGGATAGATGGAACAAGCCCCAGAAGACCAAGGGCCA
CAGAGGGAGCCACACAATGAATGGACACTAG
>AB078005/B/US/1997/ARES2
ATGGAAAACCGATGGCAGGTGATGATTGTGTGGCAAGTAGACAGGATGAGGATTAAAACATGGAAAATTTTAGTAAA-TA
CCATATGCATGTTTCAGGAAGAACTAAGGAATGGCGGTATAGACATCATTATGAAAGCACTCATCCTAGAATAAGTTCAG
AAGTACACATCCCACTAGGGGAA---GCTAGATTG---GTAATAACAACATATTGGGGTCTGCATACAGGAGAAAGAGAC
TGGCATTTGGGCCAGGGAGTCTCCATAGAATGGAGGAAAAAGAGATATAGCACACAAGTAGACCCTGGCCTAGCAGACCA
ACTAATTCACATGTATTATTTTGATTGTTTTTCAGAATCTGCTATAAGAAATGCCATATTAGGACGTATAGTTAGTCCTA
GGTGTGACTATCAAGCAGGACATAAC---AAGGTAGGATCTCTACAGTACTTGGCACTAACAGCATTAATAACACCA---
AAAAGGATAAAGCCACCTTTGCCTAGTGTCACAAAACTGACAGAGGATAGATGGAACAAGCCCCAGAAAACCAAGGGCCG
CAGAGGGAGCCGCACAATGAATGGACACTAG
>AB221005/B/US/1985/Ba_L
ATGGAAAACAGATGGCAGGTGATGATTGTGTGGCAAGTAGACAGGATGAGGATTAGAGCATGGAAAAGTTTAGTAAAACA
CCATATGTATATTACAGGGAAAGCTAAGGGATGGTTTTATAGACATCACTATGAAAGTACTCATCCAAGAATAAGTTCAG
AAGTACACATCCCACTAAGGGAT---GCGGAATTG---GTAATAACAACTTATTGGGGTCTACATACAGGAGAAAGAGAC
TGGCATTTGGGTCAGGGAGTCTCCATAGAATGGAGGAAAAAGAGATATAGCACACAAGTAGACCCTAACCTAGCAGACCA
ACTAATTCATCTGTATTACTTTGATTGTTTTTCAGAATCTGCTATAAGAAATGCCATATTAGGACGTATAGTTAGTCCTA
GGTGTGAATATCAAGCAGGACATAAC---AAGGTAGGGTCTCTACAGTACTTGGCACTAGCAGCATTAGTAACACCA---
AAAAAGATAAGGCCACCTTTGCCTAGTGTTACAAAACTGACAGAGGATAGATGGAACAAGCCCCAGAAGATCAAGGGCCA
CAGAGGGAGCCACACAATGAATGGACACTAG
>AB253432/B/US/1985/Ba_L
ATGGAAAACAGATGGCAGGTGATGATTGTGTGGCAAGTAGACAGGATGAGGATTAGAGCATGGAAAAGTTTAGTAAAACA
CCATATGTATATTACAGGGAAAGCTAAGGGATGGTTTTATAGACATCACTATGAAAGTACTCATCCAAGAATAAGTTCAG
AAGTACACATCCCACTAAGGGAT---GCGGAATTG---GTAATAACAACTTATTGGGGTCTACATACAGGAGAAAGAGAC
TGGCATTTGGGTCAGGGAGTCTCCATAGAATGGAGGAAAAAGAGATATAGCACACAAGTAGACCCTAACCTAGCAGACCA
ACTAATTCATCTGTATTACTTTGATTGTTTTTCAGAATCTGCTATAAGAAATGCCATATTAGGACGTATAGTTAGTCCTA
GGTGTGAATATCAAGCAGGACATAAC---AAGGTAGGGTCTCTACAGTACTTGGCACTAGCAGCATTAGTAACACCA---
AAAAAGATAAGGCCACCTTTGCCTAGTGTTACAAAACTGACAGAGGATAGATGGAACAAGCCCCAGAAGATCAAGGGCCA
CAGAGGGAGCCACACAATGAATGGACACTAG
>AB286955/B/JP/2004/DR6089
ATGGAAAACAGATGGCAGGTGATGATTGTGTGGCAAGTAGACAGGATGAGGATTAACACATGGAAAAGTTTAGTAAAATA
CCATATACATATTTCAAAGAAAGCCAAGGGATGGCTTTATAGACATCACTATGAAAGCACTAATCCAAGAATAAGTTCAG
AAGTATGGATCCCACTAGGGGAG---GCTACATTG---AGAATAACAACATATTGGGGTCTGCATACAGGAGAAAGAGAC
TGGCATTTGGGTCAAGGAGTCTCCATAGAATGGAGGAAAAAGAAATATAGGACACAAGTAACCCCTGACCTAGCAGACCA
ACTAATTCATCTGTATTACTTTGACTGTTTTTCAGAATCTGCTATAAGAAAAGCCATAGTAGGACATATAGTTAGTCCTA
GTTGTGAATATCAAGCAGGACATAAC---AAGGTAGGATCCCTACAGTACTTGGCACTAACAGCATTAATAAGACCA---
AAAAGGAGAAGGCCACCTTTGCCTAGTGTTACGAAACTGACAGAGGACAGATGGAACAAGCCCCAGAAGACCAAGGGCCG
CAGAGAGA------------ATGGACACTGC
>AB286956/B/JP/2004/DR6089
ATGGAAAACAGATGGCAGGTGATGATTGTGTGGCAAGTAGACAGGATGAGGATTAACACATGGAAAAGTTTAGTAAAATA
CCATATACATATTTCAAAGAAAGCCAAGGGATGGCTTTATAGACATCACTATGAAAGCACTAATCCAAGAATAAGTTCAG
AAGTATGGATCCCACTAGGGGAG---GCTACATTG---AGAATAACAACATATTGGGGTCTGCATACAGGAGAAAGAGAC
TGGCATTTGGGTCAAGGAGTCTCCATAGAATGGAGGAAAAAGAAATATAGGACACAAGTAACCCCTGACCTAGCAGACCA
ACTAATTCATCTGTATTACTTTGACTGTTTTTCAGAATCTGCTATAAGAAAAGCCATAGTAGGACATATAGTTAGTCCTA
GTTGTGAATATCAAGCAGGACATAAC---AAGGTAGGATCCCTACAGTACTTGGCACTAACAGCATTAATAAGACCA---
AAAAGGAGAAGGCCACCTTTGCCTAGTGTTACGAAACTGACAGAGGACAGATGGAACAAGCCCCAGAAGACCAAGGGCCG
CAGAGAGA------------ATGGACAATAC
>AB287363/B/JP/2005/DR6538
ATGGAAAACAGATGGCAGGTGATGATTGTGTGGCAAGTAGACAGGATGAGGATTAGGACATGGAAAAGTTTAGTAAAATA
CCATATGTATGTTTCAAGAAAAACTGAAAGATGGGTTTATAGACATCATTATGAAAGTACTCATCCAAAAATAAGTTCAG
AAGTACACATCCCACTAGGGGAT---GATAAATTG---GTAATAACAACATATTGGGGTCTGCACACAGGAGAAAGGGAC
TGGCATTTGGGCCAGGGAGTCTCCATAGAATGGAGAAAAAGGAGATATAGCACACAAGTAGACCCTAACCTAGCAGACCA
ACTAATTCATCTGTATTATTTTGAATGTTTTTCAGAAGCTGCTATAAGACATACCATATTAGGACGTATAGTTAGTCCTA
GGTGTGAATATCAAGCAGGACATACC---AAGGTAGGATCTCTACAATACTTGGCACTAGCAGCATTGATAAAGCCA---
AAAAAGATAAAGCCACCTTTGCCTAGTGTTGCGAAACTGACAGAGGACAGATGGAACAAGCCCCAGAAGACCAAGGGACA
CAGAGGGAGCCATACAATGAATGGACACTAG
>AB287364/B/JP/2005/DR6737
ATGGAAAACAGATGGCAGGTGATGATTGTGTGGCAAGTAGACAGGATGAGGATTAATACATGGAAAAGTTTAGTAAAACA
CCATATACATATTTCAAAGAAAGCTAAAGGATGGCTTTATAGACATCACTATGAAAGCACTAACCCAAGAATAAGTTCAG
AAGTACACATCCCACTAGGGAAT---GATAAATTG---ATGATAACAACATATTGGGGTCTGCATACAGGAGAAAGAGAC
TGGCATTTGGGTCAAGGAGTCTCCATAGAATGGAGGAAAGAGAGATATAGAACACAAGTAACCCCTGACCTAGCAGACCA
ACTGATTCATCTGTATTACTTTGATTGTTTTTCAGACTCTGCTATAAGAAATGCCATATTAGGACATATAGTTAGTCCTA
GGTGTGAATATCAAGCAGGACATAAC---AAGGTAGGATCTCTACAATACTTGGCATTAACAGCTCTAATAAGACCA---
AAAAGGAGAAAGCCACCTTTGCCTAGTGTTACAAAATTGACAGAGGACAGATGGAACAAGCCCCAGAAGACCAAGGGCCA
CAGAGGGAGCCATACACTCAATGGACACTAG
>AB287365/B/JP/2005/DR6737
ATGGAAAACAGATGGCAGGTGATGATTGTGTGGCAAGTAGACAGGATGAGGATTAATACATGGAAAAGTTTAGTAAAACA
CCATATACATATTTCAAAGAAAGCTAAAGGATGGCTTTATAGACATCACTATGAAAGCACTAACCCAAGAATAAGTTCAG
AAGTACACATCCCACTAGGGAAT---GATAAATTG---ATGATAACAACATATTGGGGTCTGCATACAGGAGAAAGAGAC
TGGCATTTGGGTCAAGGAGTCTCCATAGAATGGAGGAAAGAGAGATATAGAACACAAGTAACCCCTGACCTAGCAGACCA
ACTGATTCATCTGTATTACTTTGATTGTTTTTCAGACTCTGCTATAAGAAATGCCATATTAGGACATATAGTTAGTCCTA
GGTGTGAATATCAAGCAGGACATAAC---AAGGTAGGATCTCTACAATACTTGGCATTAACAGCTCTAATAAGACCA---
AAAAGGAGAAAGCCACCTTTGCCTAGTGTTACAAAATTGACAGAGGACAGATGGAACAAGCCCCAGAAGACCAAGGGCCA
CAGAGGGAGCCATACACTCAATGGACACTAG
>AB287366/B/JP/2005/DR7060
ATGGAAAACAGATGGCAGGTGATGATTGTGTGGCAAGTAGACAGGATGAGGATTAGAACATGGAAAAGTTTAGTAAAACA
CCATATGTATATTTCAGGGAAAGCTAAAAAATGGTCTTATAAACATCACTATGAAAGCAGTAATCCAAGAGTAAATTCAG
AGGTACACATCCCGCTAGGGGAT---GCTAAATTA---GTAGTAACAACATATTGGGGTCTGCATACAGGAGAAAGAGAC
TGGCATTTGGGTCAGGGAGTCTCCATAGAATGGAGGGAAAGGAGATATAGAACACAAGTAACCCCTGACCTAGCAGATCA
ACTAATTCACCTGTATTATTTTGACTGTTTTTCAGACTCTGCTATAAGAAAGGCCCTATTAGGACATAGAGTCAGTCCTA
GGTGTGACTATCAAGCAGGACATAAC---AAGGTGGGAACTCTACAGTACTTGGCACTAACAACATTAGTAGCACCA---
AAAAGGAGAAAGCCACCTCTGCCTAGTGTTGCGAAACTGACAGAGCATCGATGGAACAAGCCCCAGAAGACCAAGGGCCA
CAGAGGGAGCCATACAATGAATGGACACTAG
>AB287367/B/JP/2005/DR7060
ATGGAAAACAGATGGCAGGTGATGATTGTGTGGCAAGTAGACAGGATGAGGATTAGAACATGGAAAAGTTTAGTAAAACA
CCATATGTATATTTCAGGGAAAGCTAAAAAATGGTCTTATAAACATCACTATGAAAGCAGTAATCCAAGAGTAAATTCAG
AGGTACACATCCCGCTAGGGGAT---GCTAAATTA---GTAGTAACAACATATTGGGGTCTGCATACAGGAGAAAGAGAC
TGGCATTTGGGTCAGGGAGTCTCCATAGAATGGAGGGAAAGGAGATATAGAACACAAGTAACCCCTGACCTAGCAGATCA
ACTAATTCACCTGTATTATTTTGACTGTTTTTCAGACTCTGCTATAAGAAAGGCCCTATTAGGACATAGAGTCAGTCCTA
GGTGTGACTATCAAGCAGGACATAAC---AAGGTGGGAACTCTACAGTACTTGGCACTAACAACATTAGTAGCACCA---
AAAAGGAGAAAGCCACCTCTGCCTAGTGTTGCGAAACTGACAGAGCATCGATGGAACAAGCCCCAGAAGACCAAGGGCCA
CAGAGGGAGCCATACAATGAATGGACACTAG
>AB287368/B/JP/2005/DR7065
ATGGAAAACAGATGGCAGGTGATGATTGTATGGCAGGTAGACAGGATAAGGATTAGAACATGGAAAAGTTTAGTAAAACA
CCATATGTATATTTCAAAGAAAGCTAAAGGATGGTCTTATAGACATCACTATGAAAGCACTCATCCAAGAATAAGTTCAG
AAGTACACATCCCACTAGGGGAT---AGCAAATTG---GTAGTAACAACATATTGGGGTCTGCATACAGGAGAAAGAGAC
TGGCATCTAGGCCAAGGAGTCTCCATAGAATGGAGGAAAGAGAGATACATCACACAAGTAGACCCTGACCTAGCAGACCA
TCTAATTCATCTGTATTATTTTGACTGTTTTTCAGACTCAGCTATAAGAAAAGCCCTAGTAGGACTTAGAGTTAGTCCTA
GGTGTGAATATCAAGCAGGCCATAAC---AAGGTAGGATCTCTACAGTACTTGGCACTAAGAGCATTAATAACACCA---
AAGAAGATAAAGCCACCTTTGCCTAGTATTAAGAAACTGACAGAGGATAGATGGAACGAGCCCCGGAAGATCAAGGGCCA
CAGAGGGAGCCATTCAATGAGTGGACAATAG
>AB287369/B/JP/1999/DR1348
ATGGAAAACAGATGGCAGGTGATGATTGTGTGGCAGGTAGACAGGATGAGGATCAGAACATGGAATAGTTTAGTAAAACA
CCATATGTATATTTCAAAGAAAGCTGAGGGATGGGTTTATAAACATCACTATGAAAGCACTAATCCAAGAGTAAGTTCAG
AAGTACACATCCCGCTAGGGGAT---GCTAGCTTG---ATAATAACAACATATTGGGGTCTGCATACAGGAGAAAGAGAC
TGGCATTTGGGCCAGGGAGTCTCCATAGAATGGAGGGAAAAGAGATATAGCACACAAGTAGATCCTGGCCTAGCAGACCA
ACTAATTCATCTGTATTATTTTGATTGTTTTTCAGAATCTGCTATAAGGAATGCCATATTAGGACATAGAGTTAGACCTA
GGTGTGAATATCAAGCAGGACATAAC---AGGGTAGGGTCTCTACAGTACTTGGCACTAAAAGCATTAGTAAAACCA---
AAGAAGGCAAAGCCACCTTTGCCTAGTGTTACAAAACTAACAGAGCATCGATGGAACAAGCCCCAGAGAACCAAGGGCCA
CAGAGGGAGCCATACAATGAATGGACACTAG
>AB287370/B/JP/1999/DR1348
ATGGAAAACAGATGGCAGGTGATGATTGTGTGGCAGGTAGACAGGATGAGGATCAGAACATGGAATAGTTTAGTAAAACA
CCATATGTATATTTCAAAGAAAGCTGAGGGATGGGTTTATAAACATCACTATGAAAGCACTAATCCAAGAGTAAGTTCAG
AAGTACACATCCCGCTAGGGGAT---GCTAGCTTG---ATAATAACAACATATTGGGGTCTGCATACAGGAGAAAGAGAC
TGGCATTTGGGCCAGGGAGTCTCCATAGAATGGAGGGAAAAGAGATATAGCACACAAGTAGATCCTGGCCTAGCAGACCA
ACTAATTCATCTGTATTATTTTGATTGTTTTTCAGAATCTGCTATAAGGAATGCCATATTAGGACATAGAGTTAGACCTA
GGTGTGAATATCAAGCAGGACATAAC---AGGGTAGGGTCTCTACAGTACTTGGCACTAAAAGCATTAGTAAAACCA---
AAGAAGGCAAAGCCACCTTTGCCTAGTGTTACAAAACTAACAGAGCATCGATGGAACAAGCCCCAGAAAACCAAGGGCCA
CAGAGGGAGCCATACAATGAATGGACACTAG
>AB287371/B/JP/2000/DR2510
ATGGAAAACAGATGGCAGGTGATGATTGTGTGGCAAGTAGACAGGATGAGGATCAGAACGTGGAATAGTTTAGTGAAACA
CCATATGTATATTTCAAAGAAAGCTGAGAGATGGGTTTATAAACATCACTATGAAAGCACCAATCCAAGAGTAAGTTCAG
AAGTACACATCCCACTAGGGGAT---GCTAAATTG---GTAATAACAACATATTGGGGTCTGCATACAGGAGACAGAGAC
TGGCACTTGGGCCAGGGAGTCTCCATAGAATGGAGGGAAAAGAGATATAGCACACAAGTAGATCCCGGCCTAGCAGACCA
ACTAATTCATCTGTATTATTTTGATTGTTTTTCAGAATCTGCTATCAGAAATGCCATATTAGGACATAGAGTCAGACCTA
GGTGTGAATATCAAGCAGGACATAGC---AAAGTAGGGTCTCTACAGTACTTGGCACTAAAAGCATTATTAACACCA---
AAAAGGGCAAAGCCACCTTTGCCTAGTGTTACAAAACTGACAGAGCATCGATGGAACAAGCCCCAGAAAACCAAGGGCCA
CAGAGGGAGCCATACAATGAATGGACACTAG
>AB287372/B/JP/2000/DR2510
ATGGAAAACAGATGGCAGGTGATGATTGTGTGGCAAGTAGACAGGATGAGGATCAGAACGTGGAATAGTTTAGTGAAACA
CCATATGTATATTTCAAAGAAAGCTGAGAGATGGGTTTATAAACATCACTATGAAAGCACCAATCCAAGAGTAAGTTCAG
AAGTACACATCCCACTAGGGGAT---GCTAGCTTG---ATAATAACAACATATTGGGGTCTACATACAGGAGAAAGAGAC
TGGCACTTGGGCCAGGGAGTCTCCATAGAATGGAGGGAAAAGAGATATAGCACACAAGTAGATCCTGGCCTAGCAGACCA
ACTAATTCATCTGTATTATTTTGATTGTTTTTCAGAATCTGCTATCAGAAATGCCATATTAGGACATAGAGTCAGACCTA
GGTGTGAATATCAAGCAGGACATAGC---AAAGTAGGGTCTCTACAGTACTTGGCACTAAAAGCATTATTGACACCA---
AAAAGGGCAAAGCCACCTTTGCCTAGTGTTACAAAACTGACAGAGCATCGATGGAACAAGCCCCAGAAAACCAAGGGCCA
CAGAGGGAGCCATACAATGAATGGACACTAG
>AB289587/B/JP/2000/DR2508
ATGGAAAACAGATGGCAGGTGATGATTGTGTGGCAAGTAGACAGGATGAGGATTAAAACATGGAAAAGTTTAGTAAAACA
CCATATATATATTTCAAAGAAAGCTAAAGGATGGGTTTATAGACATCACTTTGAAAACCCTCATCCAAAAATAAGTTCAG
AAGTACACATCCCACTAGGGGAT---GCTAAATTG---GTAGTAATAACATATTGGGGTCTGCATACAGGAGAAAGAGAC
TGGCATTTGGGTCAGGGAGTCTCCATAGAATGGAGGAAAGACAGATATAGAACACAAGTAGATCCTGACCTAGCAGACCA
ACTAATTCATCTGTATTATTTTGATTGTTTTTCAGAATCTGCCATAAGAAATATCATATTAGGACATAGAGTTAGTCCTA
GGTGTGAATATCAGACAGGACATAAC---AAGGTAGGATCCCTACAGTACTTGGCACTAACAACATTAATAACACCA---
AAGAAGATAAAGCCACCTTTGCCTAGTGTTAAGAAACTGACAGAGGATAGATGGAACAAGCCCCAGAAGACCAAGGACCA
CAGAGGGAGCCATACAATGAATTGGCACTAG
>AB289588/B/JP/2000/DR2508
ATGGAAAACAGATGGCAGGTGATGATTGTGTGGCAAGTAGACAGGATGAGGATTAAAACATGGAAAAGTTTAGTAAAACA
CCATATATATATTTCAAAGAAAGCTAAAGGATGGGTTTATAGACATCACTTTGAAAACCCTCATCCAAAAATAAGTTCAG
AAGTACACATCCCACTAGGGGAT---GCTAAATTG---GTAGTAATAACATATTGGGGTCTGCATACAGGAGAAAGAGAC
TGGCATTTGGGTCAGGGAGTCTCCATAGAATGGAGGAAAGACAGATATAGAACACAAGTAGATCCTGACCTAGCAGACCA
ACTAATTCATCTGTATTATTTTGATTGTTTTTCAGAATCTGCCATAAGAAATATCATATTAGGACATAGAGTTAGTCCTA
GGTGTGAATATCAGACAGGACATAAC---AAGGTAGGATCCCTACAGTACTTGGCACTAACAACATTAATAACACCA---
AAGAAGATAAAGCCACCTTTGCCTAGTGTTAAGAAACTGACAGAGGATAGATGGAACAAGCCCCAGAAGACCAAGGACCA
CAGAGGGAGCCATACAATGAATTGGCACTAG
>AB289589/B/JP/2001/DR388
ATGGAAAACAGATGGCAGGTGATGATTGTGTGGCAAGTAGACAGAATGAGGATTAGAACATGGAAAAGTTTAGTAAAACA
CCATATGTATATTTCAAAGAAAGCTAAGGGATGGGTTTATAGACATCACTATGAAAGCACTAATCCAAGAATAAGTTCAG
AAGTACACATCCCACTAGGGGAT---GCTAAATTA---GTAATAACAGCATATTGGGGTCTGCATACAGGAGAAAGAGAT
TGGCATTTGGGTCAGGGAGTCTCCATAGAATGGAGGACAAAGAGATATAACACACAAGTAGGCCCTGACCTAGCAGACAA
ACTAATTCACCTGCATCATTTTGATTGTTTTTCAGACTCTGCTATAAGACATGCCCTATTAGGACGTGTAGTTAGGTCGA
AGTGTGAATATCAAGCAGGACATAAT---AAGGTAGAGTCTCTACAGTACTTGGCACTAACAGCATTAATAACACCA---
AAAAAGATAAAGCCACCTTTGCCTAGTGTTAAGAAACTAACAGAGGATAGATGGAACAAGCCCCAGAAGACCAAGGGCCG
CAGAGGGAGCCGTACAGTGAATGGACACTAG
>AB289590/B/JP/2001/DR388
ATGGAAAACAGATGGCAGGTGATGATTGTGTGGCAAGTAGACAGAATGAGGATTAGAACATGGAAAAGTTTAGTAAAACA
CCATATGTATATTTCAAAGAAAGCTAAGGGATGGGTTTATAGACATCACTATGAAAGCACTAATCCAAGAATAAGTTCAG
AAGTACACATCCCACTAGGGGAT---GCTAAATTA---GTAATAACAGCATATTGGGGTCTGCATACAGGAGAAAGAGAT
TGGCATTTGGGTCAGGGAGTCTCCATAGAATGGAGGACAAAGAGATATAACACACAAGTAGGCCCTGACCTAGCAGACAA
ACTAATTCACCTGCATCATTTTGATTGTTTTTCAGACTCTGCTATAAGACATGCCCTATTAGGACGTGTAGTTAGGTCGA
AGTGTGAATATCAAGCAGGACATAAT---AAGGTAGAGTCTCTACAGTACTTGGCACTAACAGCATTAATAACACCA---
AAAAAGATAAAGCCACCTTTGCCTAGTGTTAAGAAACTAACAGAGGATAGATGGAACAAGCCCCAGAAGACCAAGGGCCG
CAGAGGGAGCCGTACAGTGAATGGACACTAG
>AB428551/B/JP/2000/117
ATGGAAAACAGATGGCAGGTGATGATTGTGTGGCAAGTAGACAGGATGAGGATTAGAACATGGAAAAGTTTAGTAAAACA
CCATATGTATAATTCAAAGAAAGCTAAGAACTGGTATTATAGACATCATTATGAGAGCCCTCATCCAAAAATAAGCTCAG
AAGTACACATCCCACTAGGGGAG---GATAGATTA---GTAATAACAACATATTGGGGTCTGCATACAGGAGAAAGAGAC
TGGCATTTGGGTCAGGGAGTCTCCATAGAATGGAGGAAAAGGAGATATAGAACACAAGTAACCCCTGACCTAGCAGACCA
ACTAATTCACCTGTATTATTTTGACTGTTTTTCAGACTCTGCTATAAGAAATGCCCTATTAGGACGTAGAGTCAGTCCTA
GTTGTGACTATCAAGCAGGACATAAC---AAGGTGGGAACTCTACAGTACTTGGCACTAATAGCATTAATAGCACCA---
AAAAGGAGAAAGCCACCTCTGCCTAGTGTTGCGAAACTGACAGAGGATAGATGGAACAAGCCCCAGAAGACCAAGGGCCA
CAGAGGGAGCCATACAATGAATGGGCACTAG
>AB428552/B/JP/2001/134
ATGGAAAACAGATGGCAGGTGATGATTGTGTGGCAGGTAGACAGGATGAGGATTAGAACATGGAAAAGTTTAGTAAAACA
CCATATGTATATTTCAAAGAAAGCTAAGAACTGGTTTTATAGACATCACTATGAGAGCACTCATCCAAGAATAAGCTCGG
AAGTACACATCCCACTAGGGGAK---GATARATTA---GTAATAACAACATATTGGGGYTTGCATACAGGAGAAAGAGAC
TGGCATTTGGGTCAGGGAGTCTCCATAGAATGGAGGAAAAGGAGATATAGAACACAAGTAACCCCTGACCTAGCAGACCA
ACTAATTCACCTGTATTATTTTGACTGTTTTTCAGACTCTGCTATAAGAAATGCCCTATTAGGGCGTAGAGTCAGCCCTA
GTTGTGAMTATCAAGCAGGACATAAC---AAGGTGGGAWCTCTACAGTACCTGGCACTAGCAGCATTAGTAACACCA---
AAAAAGAGAAAGCCACCTTTGCCTAGTGTTGCGAAACTGACAGAGGATAGATGGAACAAGCCCCAGAAGACCAAGGGCCA
CAGAGGGAGCCATACAATGAATGGACACTAG
>AB428553/B/JP/2002/194
ATGGAAAACAGATGGCAGGTGATGATTGTGTGGCAAGTAGACAGGATGAGGATTAGAACATGGAAAAGTTTAGTAAAACA
CCATATGTATATTTCAAAGAAAGCTAAGAACTGGTATTATAGACATCATTATGAGAGCACTCATCCAAGAGTAAGCTCAG
AAGTACACATCCCACTAGGGGAG---GATAAATTA---GTAATAACAACATATTGGGGTCTGCATACAGGAGAAAGAGAA
TGGCATTTGGGTCAGGGAGTCTCCATAGAATGGAGGAAAAGGAGATATAGAACACAAGTAACCCCTGACCTAGCAGACCA
ACTAATCCACCTGTATTATTTTGACTGTTTTTCAGACTCTGCTATAAGAAATGCCCTATTAGGACGTAGAGTCAGTCCTA
GTTGTGAATATCAAGCAGGACATAAC---AAGGTGGGAACTCTACAGTACTTGGCACTAGCAGCATTAGTAGCACCA---
AAAAGGAGAAAGCCACCTCTACCTAGTGTTGCGAAACTGACAGAGGATAGATGGAACAAGCCCCAGAAGACCAAGGGCCA
CAGAGGGAGCCATACAATGAATGGACACTAG
>AB428554/B/JP/2002/197
ATGGAAAACAGATGGCAGGTGATGATTGTGTGGCAAGTAGACAGGATGAGGATTAGAACATGGAAAAGTTTAGTAAAACA
CCATATGTATATTTCAAAGAAAGCTAAGAACTGGTATTATAGACATCATTATGAGAGCACTCATCCAAGAGTAAGCTCAG
AAGTACACATCCCACTAGGGGAG---GAGAGATTA---GTAATAACAACATATTGGGGTCTGCATACAGGAGAAAGAGAA
TGGCATTTGGGTCAGGGAGTCTCCATAGAATGGAGGAAAAGGAGATATATAACACAAGTAACCCCTGACCTAGCAGACCA
ACTAATTCACCTGTATTATTTTGACTGTTTTTCAGACTCTGCTATAAGAAATGCCCTATTAGGACGTAGAGTCAGTCCTA
GTTGTGAATATCAAGCAGGACATAAC---AAGGTGGGAACTCTACAGTACTTGGCACTAGCAGCATTAGTAGCACCA---
AAAAGGAGAAAGCCACCTCTGCCTAGTGTTGCGAAACTGACAGAGGATAGATGGAACAAGCCCCAGAAGACCAAGGGCCA
CAGAGGGAGCCATACAATGAATGGACACTAG
>AB428555/B/JP/2003/227
ATGGAAAACAGATGGCAGGTGATGATTGTGTGGCAGGTAGACAGGATGAGGATTAGAACATGGAAAAGTTTAGTAAAACA
CCAYATGTATATTTCAAAGAAAGYTAAGAACTGGTATTATAGGCATCATTATGAGAGCACTCATCCAAAAATAAGCTCAG
AAGTACACATCCCACTAGGGGAG---GATAGATTA---GTAATAACAACATATTGGGGTCTGCATACAGGAGAAAGAGAC
TGGCATTTGGGTCAAGGAGTCTCCATAGAATGGAGGAAAAGGAGATATAGAACACAAGTAACCCCTGACCTAGCAGACCA
ACTAATTCACCTGTATTATTTTGACTGTTTTTCAGACTCTGCTATAAGAAATGTCCTATTAGGACGTAGAGTCAGCCCTA
GTTGTGAATATCAAGCAGGACATAAC---AAGGTGGGAACTCTACAGTACTTGGCACTAGCAGCACTAGTAACACCA---
AAAAAGAGAAAGCCACCTTTGCCTAGTGTTGCGAAACTGACAGAGGATAGATGGAACAAGCCCCAGAAGACCAAGGACCA
CAGAGGGAGCCATACAATGAATGGGYACTAG
>AB428556/B/JP/2005/426
ATGGAAAACAGATGGCAGGTGATGATTGTGTGGCAAGTAGACAGGATGAGGATTARAACATGGAAAAGTTTAGTAAAACA
CCATATGTATATGTCAAAGAAAGCTAAGAACTGGTATTATAGACATCATTATGAGAGCCCTCATCCAAAAATAAGCTCAG
AAGTACACATCCCACTAGGGGAG---GATAAATTA---GTAATAACAACATATTGGGGTCTGCATACAGGAGAAAGAGAC
TGGCATTTGGGTCAGGGAGTCTCCATAGAATGGAGGAAAAGCAGATATAAAACACAAGTAACCCCTGACCTAGCAGACCA
ACTAATTCACCTGTATTATTTTGACTGTTTTTCAGACTCTGCTATAAGACATGCCCTATTAGGACATAGAGTCAGTCCTA
GTTGTGAATATCAAGCAGGACATAAC---AAGGTGGGAACTCTACAGTACTTGGCACTAACAGCATTAGTAGCACCA---
AAAAGGAAAAAGCCACCTCTGCCTAGTGTTGCGAAACTGACAGAGGATAGATGGAACAAGCCCCAGAAGACCAAGGGCCA
CAGAGGGAGCCATATAATGAATGGACACTAG
>AB428557/B/JP/2005/436
ATGGAAAACAGATGGCAGGTGATGATTGTGTGGCAAGTAGACAGGATGAGGATTAGAACATGGAAAAGTTTGGTAAAACA
CCATATGTATATTTCAAAGAAAGCTAAGAACTGGTATTATAGACATCATTATGAGARCAATCATCCAAAAATAAGCTCAG
AAGTACACATCCCACTAGGGGAG---GATAGATTA---GTAATAACAACATATTGGGGTCTGCATACAGGAGAAAGAGAC
TGGCATTTGGGTCAGGGAGTCTCCATAGAATGGAGAAAAAGGAGATATAGAACACAAGTAACCCCTGACCTAGCAGACCA
ACTAATTCACCTGTATTATTTTGACTGTTTTTCAGACTCTGCTATAAGAAATGCCCTATTAGGACGTAGAGTCAGTCCTA
GTTGTGAATATCAAGCAGGACATAAC---AAGGTGGGAACTCTACAGTACTTGGCACTAGYAGCATTAACAGCACCA---
AAAAGGAGAAAGCCACCTCTGCCTAGTGTTGCGAAACTGACAGAGGATAGATGGAACAAGCCCCAGAAGACCAAGGGCCA
CAGAGGGAGCCATACACTGMATGGGCACTAG
>AB428558/B/JP/2003/285
ATGGAAAACAGATGGCAGGTGATGATTGTGTGGCAAGTAGACAGGATGAGGATTAACATATGGAAAAGTTTAGTAAAACA
CCATATACATATCTCAAGGAAAGCTAAGAGATGGATGTATAAACATCACTATGAAAGCACTAATCCAAGAATAAGCTCAG
AAGTACACATCCCACTAGGGGAA---GCTGAATTG---GTAATAACAACATATTGGGGTCTACATACAGGAGAAAGAGAC
TGGCAGTTGGGTCACGGAGTCTCCATAGAATGGAGAAAACAGAGATATAACACACAAGTAGACCCTGACCTAGCAGACCA
ACTAATTCATCTGTATTATTTTGATTGTTTTTCAGAATCTGCTATAAGAAATGCCTTATTAGGACATAGAGTTAGTCCTA
GGTGTGAATATCAAGCAGGACATAGA---AAGGTAGGATCCCTACAATACTTGGCATTAACAGCACTAATAACACCA---
TAAAAAAGAAAGCCACCTTTGCCTAGTGTTGCGAAACTGACAGAGGATAGATGGAACAAGCCCCAGAAGACCAAGGGCCA
CAGAGGGAGCCATACAATGAATGGACACTAG
>AB428559/B/JP/2004/329
ATGGAAAACAGATGGCAGGTGATGATTGTGTGGCAAGTAGACAGGATGAGGATTAACATATGGAAAAGTTTAGTAAAACA
CCATATACATATCTCAAGGAAAGCTAAGAGATGGATGTATAAACATCACTATGAAAGCACTAATCCAAGAATAAGCTCAG
AAGTACACATCCCACTAGGGGAA---GCTGAATTG---GTAATAACAACATATTGGGGTCTACATACAGGAGAAAGAGAC
TGGCAGTTGGGTCACGGAGTCTCCATAGAATGGAGAAAACAGAGATATAACACACAAGTAGACCCTGACCTAGCAGACCA
ACTAATTCATCTGTATTATTTTGATTGTTTTTCAGAATCTGCTATAAGAAATGCCTTATTAGGACATAGAGTTAGTCCTA
GGTGTGAATATCAAGCAGGACATAGA---AAGGTAGGATCCCTACAATACTTGGCATTAACAGCACTAATAACACCA---
TAAAAAAGAAAGCCACCTTTGCCTAGTGTTGCGAAACTGACAGAGGATAGATGGAACAAGCCCCAGAAGACCAAGGGCCA
CAGAGGGAGCCATACAATGAATGGACACTAG
>AB428560/B/JP/2005/398
ATGGAAAACAGATGGCAGGTGATGATTGTGTGGCAAGTAGACAGGATGAGGATTAACATATGGAAAAGTTTAGTAAAACA
CCATATACATATCTCAAGGAAAGCTAAGAGATGGATGTATAAACATCACTATGAAAGCACTAATCCAAGAATAAGTTCAG
AAGTACACATCCCACTAGGGGAA---GCTGAATTG---GTAATAACAACATATTGGGGTCTACATACAGGAGAAAGAGAC
TGGCAGTTGGGTCACGGAGTCTCCATAGAATGGAGAAAACAGAGATATAACACACAAGTAGACCCTGACCTAGCAGACCA
ACTAATTCATCTGTATTATTTTGATTGTTTTTCAGRATCTGCTATAAGAAATGCCTTATTAGGACATAGAGTTAGTCCTA
GGTGTGAATATCAAGCAGGACATAGA---AAGGTAGGATCCCTACAATACTTGGCATTAACAGCACTAATAACACCA---
TAAAAAAGAAAGCCACCTTTGCCTAGTGTTGCGAAACTGACAGAGGATAGATGGAACAAGCCCCAGAAGACCAAGGGCCA
CAGAGGGAGCCATACAGTGAATGGACACTAG
>AB428561/B/JP/2006/472
ATGGAAAACAGATGGCAGGTGATGATTGTGTGGCAAGTAGACAGGATGAGGATTAACATATGGAAAAGTTTAGTAAAACA
CCATATACATATCTCAAGGAAAGCTAAGAGATGGATGTATAAACATCACTATGAAAGCACTAATCCAAGAATAAGTTCAG
AAGTACACATCCCACTAGGGGAA---GCTAAATTG---GTAATAACAACATATTGGGGTCTACATACAGGAGAAAGAGAC
TGGCAGTTGGGTCACGGAGTCTCCATAGAATGGAGAAAACAGAGATATAGCACACAAGTAGACCCTGACCTAGCAGACCA
ACTAATTCATCTGTATTATTTTGATTGTTTTTCAGAATCTGCTATAAGAAATGCCTTATTAGGACATAGAGTTAGTCCTA
GGTGTGAATATCAAGCAGGACATAGA---AAGGTAGGATCCCTACAATACTTGGCATTAACAGCACTGATAACACCA---
TAAAAAAGAAAGCCACCTTTGCCTAGTGTTGCGAAACTGACAGAGGATAGATGGAACAAGCCCCAGAAGACCAAGGGCCA
CAGAGGGAGCCATACAATGAATGGACACTAG
>AB428562/B/JP/2006/574
ATGGAAAACAGATGGCAGGTGATGATTGTGTGGCAAGTAGACAGGATGAGGATTAACATATGGAAAAGTTTAGTAAAACA
CCATATACATATCTCAAGGAAAGCTAAGAGATGGATGTATAAACATCATTATGAAAGCACTAATCCAAGAGTAAGCTCGG
AAGTACACATCCCACTAGGGGAA---ACTGAATTG---GTAATAACAACCTATTGGGGTCTACATACAGGAGAAAGAGAC
TGGCAGTTGGGTCACGGAGTCTCCATAGAATGGAGAAAACAGAGATATAACACACAAGTAGACCCTGACCTAGCAGACCA
ACTAATTCATCTGTATTATTTTGATTGTTTTTCAGGATCTGCTATAAGAAATGCCTTATTAGGACATAGAGTTAGTCCTA
GGTGTGAATATCAAGCAGGACATAGA---AAGGTAGGATCCCTACAATACTTGGCATTAACAGCACTAATAACACCA---
TAAAAAAGAAAGCCACCTTTGCCTAGTGTTGCGAAACTGACAGAGGATAGATGGAACAAGCCCCAGAAGACCAAGGGCCA
CAGAGGGAGCCAAACACTGAATGGACACTAG
>AB480692/B/JP/2004/DR6174
ATGGAAAACAGATGGCAGGTGATGATTGTGTGGCAAGTAGACAGGATGAGGATTAAAGCATGGAAAAGTTTAGTAAAACA
TCATATGTATATCTCAGGGAAAGCTAAGAAATGGTTTTATAGACATCACTATGAAAGCATTAATCCAAGAATAAGTTCAG
AGGTACATATCCCACTAGGGGAA---GCTAAATTG---GTAATAACAACATATTGGGGTCTGCATACAGGAGAAAGAGAC
TGGCATTTGGGTCAAGGAGTCTCCATAGAATGGAAAAAAGAGAGATATAACACACAAGTAGACCCTGACCTAGCAGACCA
ACTAATTCATCTGTATTATTTTGATTGTTTTTCAGAATCTGCTATAAGAAATGCCTTATTAGGATATAGAGTTAGTCCTA
GTTGTGAATATCGAGCAGGACATAGA---AAAGTAGGATCCCTACAATACTTGGCATTAGCAGCATTAATAACACCA---
ACAAGAAGAAAGCCACCTTTGCCTAGTGTTAAGAAACTGACAGAGGATAGATGGAACAAGCCCCAGAAGACCAAGGGCCA
CAGAGGGAGCCACACAATGAATGGACACTAG
>AB480693/B/JP/2004/DR6174
ATGGAAAACAGATGGCAGGTGATGATTGTGTGGCAAGTAGACAGGATGAGGATTAAAGCATGGAAAAGTTTAGTAAAACA
CCATATGTATATTTCAGGGAAAGCTAAGAGATGGTTTTATAGACATCACTATGAAAGCATTAATCCGAGAATAAGTTCAG
AGGTACACATCCCACTAGGGGAC---GCTAAATTG---GTAATAACAACATATTGGGGTCTGCATACAGGAGAAAGAGAC
TGGCATTTGGGTCAAGGAGTCTCCATAGAATGGAAAAAAGAGAGATATAGCACACAAGTAGACCCTGACCTAGCAGACCA
ACTAATTCATCTGTACTATTTTGATTGTTTTTCAGAATCTGCTATAAGAAATGCCTTATTAGGATATAGAGTTAGTCCTA
GTTGTGAATATCGAGCAGGACATAGA---AAGGTAGGATCCCTACAATACTTGGCATTAACAGCATTAATAACACCA---
ACAAGAAGAAAGCCACCTTTGCCTAGTGTTAAGAAACTGACAGAGGATAGATGGAACAAGCCCCAGAAGACCAAGGGCCA
CAGAGGGAGCCACACAATGAATGGACACTAG
>AB480694/B/JP/2004/DR6175
ATGGAAAACAAATGGCAGGTGATGATTGTGTGGCAAGTAGACAGGATGAGGATTAGGACATGGAACAGTCTGGTAAAACA
CCATATGTATATTTCAAAGAAAGCTAAGGGATGGACTTATAGACATCACTATGAGAGCATTAATCCAAGAATAAGTTCAG
AAGTACACATCCCACTAGGGGAT---GCTAAATTG---GTAATAACAACATATTGGGGTCTGCATGCAGGAGAAAGAGAC
TGGCATTTGGGTCAAGGAGTCTCCATAGAATGGAGAACAAGGAGATATAGCACACAAGTAGACCCTAATCTAGCAGACCA
ACTAATTCACCTGTATTACTTTGATTGTTTTTCAGACTCTGCTATAAGACATGCCCTATTAGGACATAGAGTTAGTCCTA
GTTGTGAATATCGAGCAGGACATAAC---AAGGTAGGATCTCTACAGTACCTGGCACTAGCAGCATTAAGAACACCA---
AAAAAGATAAAGCCACCTTTACCCAGTGTCACGAAACTGACAGAGGATAGATGGAACAAGCCCCAGAAGACCAAGGACCA
CAGAGAGAGCCATT------------ACTAG
>AB480695/B/JP/2004/DR6175
ATGGAAAACAAATGGCAGGTGATGATTGTGTGGCAAGTAGACAGGATGAGGATTAGAACATGGAAAAGTCTGGTAAAACA
CCATATGTATATTTCGAAGAAAGCTAAGGGATGGACTTATAAACATCATTATGAAAGCATTAATCCAAGAATAAGTTCAG
AAGTACACATCCCACTTGGGGAT---GCTAAATTG---GTAATAACAACATATTGGGGTCTGCATGCAGGAGAAAGAGAC
TGGCATTTGGGTCAGGGAGTCTCCATAGAATGGAAAACAAGGAGATATAGCACACAAGTAGACCCTAACCTAGCAGACCA
ACTAATTCACCTGTATTACTTTGATTGTTTTTCAGACTCTGCTATAAGACATGCCCTATTAGGACATAGAGTTAGTCCTA
GTTGTGAATATCGAGCAGGACATAAC---AAGGTAGGATCTCTACAGTACCTGGCACTAGCAGCATTAAGAACACCA---
AAAAGGATAAAGCCACCTTTGCCCAGTGTCACAAAACTGACAGAGGATAGATGGAACAAGCCCCAGAAGACCAAGGACCA
CAGAGAGAGCCATT------------ACTAG
>AB480696/B/JP/2004/DR5913
ATGGAAAACAGATGGCAGGTGATGATTGTGTGGCAAGTAGACAGGATGAGGATTAGAACATGGAAAAGTTTAGTAAAACA
CCATATGTATATTTCAGGGAAAGCTAAGAAATGGTCCTATAGACATCACTATGAAAGCACTAATCCCAGAATAAGCTCAG
AAGTACACATCCCACTAGGGGAT---GCTAAATTG---GTAGTAACAACATATTGGGGTCTGCATACAGGAGAAAGAGAC
TGGCATTTGGGTCAAGGAGTCTCCATAGAATGGAGGAAAAACAGATATAGCACACAAGTAGACCCTAACTTAGCAGACCA
ACTAATTCATCTGTATTACTTTGATTGTTTTTCAGAATCTGCTATAAGAAAAGCCTTATTAGGACATATAGTTAGACCTA
GTTGTGACTATCCAGCAGGACATAAC---AAGGTAGGATCTCTACAGTACTTGGCACTAGCAGCATTAATAACACCA---
AAAAAGAGAAAGCCACCCTTGCCTAGTGTTACAAAACTGACAGAGGATAGATGGAACAAGCCCCAGAAGACCAAGGGCCA
CAGAGGGAGCCATACAATGAATGGGCACTAG
>AB480697/B/JP/2004/DR5913
ATGGAAAACAGATGGCAGGTGATGATTGTGTGGCAAGTAGACAGGATGAGGATTAGAACATGGAAAAGTTTAGTAAAACA
CCATATGTATATTTCAGGGAAAGCTAAGAAATGGTCCTATAGACATCACTATGAAAGCACTAATCCCAGAATAAGCTCAG
AAGTACACATCCCACTAGGGGAT---GATAAATTG---GTAGTAACAACATATTGGGGTCTGCATACAGGAGAAAGAGAC
TGGCATTTGGGTCAGGGAGTCTCCATAGAATGGAGGAAAAACAGATATAGCACACAAGTAGACCCTAACCTAGCAGACCA
ACTAATTCATCTGTATTACTTTGATTGTTTTTCAGAATCTGCTATAAGAAAAGCCTTATTAGGACATATAGTTAGACCTA
GTTGTGACTATCCAGCAGGACATAAC---AAGGTAGGATCTCTACAGTACTTGGCACTAGCAGCATTAATAACACCA---
AAAAAGAGAAAGCCACCCTTGCCTAGTGTTACAAAACTGACAGAGGATAGATGGAACAAGCCCCAGAAGACCAAGGGCCA
CAGAGGGAGCCATACAATGAATGGGCACTAG
>AB480698/B/JP/1998/DR1120
ATGGAAAACAGATGGCAGGTGATGATTGTGTGGCAAATAGACAGGATGAGGATTAGAACATGGAAAAGTTTAGTAAAACA
CCATATGTATATTTCAGGGAAAGCTAAGAAATGGATTTATAAACATCACTATGAAAGCCTTAATCCAAGAATAAGTTCAG
AAGTACATATCCCACTAGGGGAT---GCTAAATTA---GTAGTAACAACATATTGGGGTCTGAATACAGGAGAAAGAGAA
TGGCATTTGGGTAGTGGAGCCTCCATAGAATGGAGGAAAAGGAAATACAACACACAAGTAGACCCTGACCTAGCAGACCA
ACTAATTCATCTGTATTACTTTGATTGTTTTTCAGAGGCTGCTATAAGAAGTGCCATAGTAGGACGTTTAGTTAGTCCTA
GGTGTGAATATCAAGCAGGACATAAC---AAGGTAGGCTCTCTACAGTACTTGGCACTAGCAGCATTAATAACACCA---
AAAAAGACAAAGCCGCCTTTGCCTAGTGTTAGGAAGCTGACAGAGGATAGATGGAACAAGCCCCAGAAGGCCAAAGGCCA
CAGAGGGAGCCATACAATGCATGGGCACTAG
>AB485638/B/US/1991/US2
ATGGAAAACAGATGGCAGGTGATGATTGTGTGGCAAGTAGACAGGATGAGGATTAGAACATGGAA-AGTTTAGTAAAACA
CCATATGTATATTTCAGGGAAAGCTAAGGGATGGTCTTATAGACATCACTATGAAAGCACTCATCCAAGAATAAGTTCAG
AAGTACACATCCCACTAGGGGAT---GCTGGATTG---GTAGTAACAACATATTGGGGTCTGCATACAGGAGAAAGAGAC
TGGCATTTGGGTCAAGGAGTCTCCATAGAATGGAGGAAAAAGAGATATACCACACAAGTAGACCCTGACCTAGCAGACCA
ACTAATTCATCTGTATTACTTTGATTGTTTTTCAGAATCTGCTATAAGAAATGCCATATTAGGACGTATAGTTAGTCCTA
GTTGTGAATATCAAGCAGGACATAAC---AAGGTAGGATCTCTACAGTACTTGGCACTAGCAGCATTAATAACACCA---
AAAAAGATAAAGCCACCTTTGCCTAGCGTTAAGAAACTGACAGAGGATAGATGGAACAAGCCCCAGAAGACCAAGGGCCA
CAGAGGGAGCCATACAATGAATGGACACTAG
>AB485639/B/US/1991/US2
ATGGAAAACAGATGGCAGGTGATGATTGTGTGGCAAGTAGACAGGATGAGGATTAGAACATGGAAAAGTTTAGTAAAACA
CCATATGTATATTTCAGGGAAAGCTAAGGGATGGTCTTATAGACATCACTATGAAAGCACTCATCCAAGAATAAGTTCAG
AAGTACACATCCCACTAGGGGAT---GCTGGATTG---GTAGTCACAACATATTGGGGTCTGCATACAGGAGAAAGAGAC
TGGCATTTGGGTCAAGGAGTCTCCATAGAATGGAGGAAAAAGAGATATACCACACAAGTAGACCCTGACCTAGCAGACCA
ACTAATTCATCTGTATTACTTTGATTGTTTTTCAGAATCTGCTATAAGAAATGCCATATTAGGACGTATAGTTAGTCCTA
GTTGTGAATATCAAGCAGGACATAAC---AAGGTAGGATCTCTACAGTACTTGGCACTAGCAGCATTAATAACACCA---
AAAAAGATAAAGCCACCTTTGCCTAGCGTTAAGAAACTGACAGAGGATAGATGGAACAAGCCCCAGAAGACCAAGGGCCA
CAGAGGGAGCCATACAATGAATGGACACTAG
>AB485640/B/US/1991/US2
ATGGAAAACAGATGGCAGGTGATGATTGTGTGGCAAGTAGACAGGATGAGGATTAGAACATGGAAAAGTTTAGTAAAACA
CCATATGTATATTTCAGGGAAAGCTAAGGGATGGTCTTATAGACATCACTATGAAAGCACTCATCCAAGAATAAGTTCAG
AAGTACACATCCCACTAGGGGAT---GCTGGATTG---GTAGTAACAACATATTGGGGTCTGCATACAGGAGAAAGAGAC
TGGCATTTGGGTCAAGGAGTCTCCATAGAATGGAGGAAAAAGAGATATACCACACAAGTAGACCCTGACCTAGCAGACCA
ACTAATTCATCTGTATTACTTTGATTGTTTC--------TGCTATAAGAAATGCCATATTAGGACGTATAGTTAGTCCTA
GTTGTGAATATCAAGCAGGACATAAC---AAGGTAGGATCTCTACAGTACTTGGCACTAGCAGCATTAATAACACCA---
AAAAAGATAAAGCCACCTTTGCCTAGCGTTAAGAAACTGACAGAGGATAGATGGAACAAGCCCCAGAAGACCAAGGGCCA
CAGAGGGAGCCATACAATGAATGGACACTAG
>AB485641/B/BR/1990/BZ167
ATGGAAAACAGATGGCAGGTGATGATTGTGTGGCAGGTAGACAGGATGAGGATTAAAACATGGAAAAGTTTAGTAAAACA
CCATATGTATATCTCAGGGAAAACTAGGAGATGGATTTATAGACATCACTATAATAGCATTCATCCAAAAATAAGTTCAG
AAGTACACATCCCACTAGGGGAT---GCTAGCTTG---GTAGTAACAACATATTGGGGTCTGCATACAGGAGAAAGAGAC
TGGCATTTGGGTCAGGGAGTCTCCATAGAATGGAGGAAAAGGAGATATAGCACACAAGTAGACCCTGACCTAGCAGACCA
ACTAATTCATCTGTATTACTTTGATTGTTTTTCAGAATCTGCTATAAGAAATGCCATATTAGGACATATAGTTATTCCCA
GATGTGAATATCAAGCAGGACATAAC---AAAGTAAAGTCTCTACAGTACTTGGCACTAGCAGCATTAACAACACCA---
AAAAAGATAAGGCCACCTTTGCCTAGTGTTGCGAAACTGACAGAGGATAGATGGAACAAGCCCCAGAAGACCAAGGGCCA
CAGAGGCAGCCATACAATGAATGGACACTAG
>AB485642/B/BR/1990/BZ167
ATGGAAAACAGATGGCAGGTGATGATTGTGTGGCAGGTAGACAGGATGAGGATTAAAACATGGAAAAGTTTAGTAAAACA
CCATATGTATATCTCAGGGAAAACTAGGAGATGGATTTATAGACATCACTATGATAGCATTCATCCAAAAATAAGTTCAG
AAGTACACATCCCACTAGGGGAT---GCTAGCTTG---ATAGTAACAACATATTGGGGTCTGCATACAGGAGAAAGAGAC
TGGCATTTGGGTCAGGGAGTCTCCATAGAATGGAGGAAAAAGACATATAGCACACAAGTAGACCCTGACCTAGCAGACCA
ACTAATTCATCTGTATTACTTTGATTGTTTTTCAGAATCTGCTATAAGAAATGCCATATTAGGACATATAGTTATTCCCA
GATGTGAATATCAAGCAGGACATAAC---AAAGTAAAGTCTCTACAGTACTTGGCACTAGCAGTATTAACAACACCA---
AAAAAGATAAGGCCACCTTTGCCTAGTGTTGCGAAACTGACAGAGGATAGATGGAACAAGCCCCAGAAGACCAAGGGCCA
CAGAGGGAGCCATACAATGAATGGACACTAG
>AB564744/B/JP/-/DR1673
ATGGAAAACAGATGGCAGGTGATGATTGTGTGGCAAGTAGACAGGATGAGGATTAGAACATGGAAAAGCTTAGTAAAACA
CCATATGTATGTTTCAAAGAAAGCTAAGGGATGGTTTTATAGACATCACTATGAAAGCACTCATCCAAAAATAAGCTCAG
AAGTACACATCCCACTAGGGGAT---GCTAGATTG---GTAATAACAACATATTGGGGTCTGCATACAGGAGAAAGAGAC
TGGCATATGGGTCAGGGAGTCTCCATAGAATGGAGGAAAAGGAGATATAACACACAAGTAGACCCTGACCTAGCAGACCA
ACTAATTCACCTGCATTACTTTGATTGTTTTTCAGAATCTGCTATAAGAAATGCCATATTAGGACATAGAGTTAGTCCTA
GTTGTGAATATCGAGCAGGACATAAC---AAGGTTGGATCTCTACAATACTTGGCACTAGCAGCATTAGTAACACCA---
AAAAAGATAAAGCCACCTTTGCCTAGTGTTGCGAAACTGACAGAGGATAGATGGAACAAGCCCCAGAAGACCAAGGACCA
CAGAGGGAGCCATACAATGAATGGACACTAG
>AB564745/B/JP/-/DR1673
ATGGAAAACAGATGGCAGGTGATGATTGTGTGGCAAGTAGACAGGATGAGGATTAGAACATGGAACAGTTTAGTAAAACA
CCATATGTATGTTTCAAAGAAAGCTAAGGGATGGTTTTATAGACATCACTATGAAAGCACTCATCCAAAAATAAGTTCAG
AAGTACACATCCCACTAGGGGAT---GCTAGATTG---GTAATAACAACATATTGGGGTCTGCATACAGGAGAAAGAGAC
TGGCATATGGGTCAGGGAGTCTCCATAGAATGGAGGAAAAGGAGATATAACACACAAGTAGACCCTGACCTAGCAGACCA
ACTAATTCACCTGCATTACTTTGATTGTTTTTCAGAATCTGCTATAAGAAATGCCATATTAGGACATAGAGTTAGTCCTA
GGTGTGAATATCGAGCAGGACATAAC---AAGGTTGGATCTCTACAATACTTGGCACTAGCAGCATTAGTAACACCA---
AAAAAGATAAAGCCACCTTTGCCTAGTGTTGCGAAACTGACAGAGGATAGATGGAACAAGCCCCAGAAGACCAAGGACCA
CAGAGGGAGCCATACAATGAATGGACACTAG
>AB564746/B/JP/-/DR2735
ATGGAAAACAGATGGCAGGTGATGATTGTGTGGCAAGTAGACAGGATGAGGATTAGAACATGGAACAGTTTAGTAAAACA
CCATATGTATGTTTCAAAGAAAGCTAAAGGATGGTTTTATAGACATCACTATGAAAGCACTCATCCAAAAATAAGTTCAG
AAGTACACATCCCACTAGGGGAT---GCTAAATTG---GTAATAATAACATATTGGAATCTGCATACAGGAGAAAGAGAT
TGGCATATGGGTCAGGGAGTCTCCATAGAATGGAGGAAAAGGAGATATAACACACAAGTAGACCCTGACCTAGCAGACCA
ACTAATTCACCTGCATTACTTTGATTGTTTTTCAGAATCGGCTATAAGAAATGCCATATTAGGACATAGAGTTAGTCCTA
GGTGTGAATATCGAGCAGGACATAAC---AAGGTTGGATCTCTACAATACTTGGCACTAGCAGCATTAGTAACACCA---
AAAAAGATAAAGCCACCTTTGCCTAGTGTTGCGAAACTGACTGAGGATAGATGGAACAAGCCCCAGAAGACCAAGGACCA
CAGAGGGAGCCACACACTGAATGGACACTAG
>AB565495/B/JP/-/JRC03B
ATGGAAAACAGATGGCAGGTGATGATTGTGTGGCAAGTAGACAGGATGAGGATTAAAGCATGGAAAAGTTTAGTAAAACA
TCATATGTATATCTCAGGGAAAGCTAAGAGATGGGTTTATAAACATCACTATGAAAGCATTAATCCAAGAATAAGTTCAG
AAGTACACATCCCACTAGGGGAA---GCTAAATTG---GTAGTAATAACATATTGGGGTCTGCATACAGGAGAAAGAGAC
TGGCATTTGGGTCAAGGAGCCTCCATAGAATGGAGAAAAAAGGAATATAACACACAAGTAGACCCTGACCTAGCAGACCA
ACTAATTCACCTGTATTATTTTGATTGTTTTTCAGAATCTGCTATAAGAAATGCCTTATTAGGACGTAGAGTTAGTCCTA
GTTGTGAATATCGAGCAGGACATAGA---AAGGTAGGATCCCTACAATACTTGGCATTAACAGCATTAATAACACCAATA
AAAAAGAGAAAGCCACCATTGCCTAGTGTTAAGAAACTGACAGAGGATAGATGGAACAAGCCCCAGAAGACCAAGGGCCA
CAGAGGGAGCCATACAATGAATGGACACTAG
>AB565496/B/JP/-/JRC03B
ATGGAAAACAGATGGCAGGTGATGATTGTGTGGCAAGTAGACAGGATGAGGATTAAAGCATGGAAAAGTTTAGTAAAACA
TCATATGTATATCTCAGGGAAAGCTAAGAGATGGGTTTATAAACATCACTATGAAAGCATTAATCCAAGAATAAGTTCAG
AAGTACACATCCCAGTAGGGGAA---GCTAAATTG---GTAGTAATAACATATTGGGGTCTGCATACAGGAGAAAGAGAC
TGGCATTTGGGTCAAGGAGCCTCCATAGAATGGAGAAAAAAGGAATATAACACACAAGTAGACCCTGACCTAGCAGACCA
ACTAATTCACCTGTATTATTTTGATTGTTTTTCAGAATCTGCTATAAGAAATGCCTTATTAGGACGTAGAGTTAGTCCTA
GTTGTGAATATCGAGCAGGACATAGA---AAGGTAGGATCCCTACAATACTTGGCATTAACAGCATTAATAACACCAATA
AAAAAGAGAAAGCCACCATTGCCTAGTGTTAAGAAACTGACAGAGGATAGATGGAACAAGCCCCAGAAGACCAAGGGCCA
CAGAGGGAGCCATACAATGAATGGACACTAG
>AB565497/B/JP/-/JRC05B
ATGGAAAACAGATGGCAGGTGATGGTTGTGTGGCAAGTAGACAGGATGAGGATTAGAACGTGGAAAAGTTTAGTAAAACA
CCATATATATATTTCAAAGAAAGCTAAGGGATGGTATTATAGACATCACTATGAAAGCACTCATCCAAAAATAAGTTCAG
AAGTACACATCCCACTAGGGGAT---GCTAAATTG---GTAGTAACAACATATTGGGGTCTACATACAGGAGAAAGAGAC
TGGCATTTGGGTCAGGGAGTCTCCATAGAATGGAGGAAAAGGAGATATAGCACACAAGTAGACCCTGAACAAGCAGACCA
ACTAATTCATCTGTATTACTTTGACTGTTTTTCAGAATCTGCTATAAGAAATTCCATATTAGGACATAGAGTTAGTCCTA
GGTGTGAATATCAAGCAGGACATAAC---AAGGTAGGATCTCTACAGTACTTGGCACTAGTAGCATTAACAACACCA---
AAAAAGATAAAGCCACCTTTGCCTAGTGTTAAGAAACTGACAGAGGACAGATGGAACAAGCCCCAGAAGACCAAGGGCCA
CAGAGGGAGCCATACAATGAATGGACACTAG
>AB565498/B/JP/-/JRC05B
ATGGAAAACAGATGGCAGGTGATGGTTGTGTGGCAAGTAGACAGGATGAGGATTAGAACGTGGAAAAGTTTAGTAAAACA
CCATATATATATTTCAAAGAAAGCTAAGGGATGGTATTATAGACATCACTATGAAAGCACTCATCCAAAAATAAGTTCAG
AAGTACACATCCCACTAGGGGAT---GCTAAATTG---GTAGTAACAACATATTGGGGTCTACATACAGGAGAAAGAGAC
TGGCATTTGGGTCAGGGAGTCTCCATAGAATGGAGGAAAAGGAGATATAGCACACAAGTAGACCCTGAACAAGCAGACCA
ACTAATTCATCTGTATTACTTTGACTGTTTTTCAGAATCTGCTATAAGAAATTCCATATTAGGACATAGAGTTAGTCCTA
GGTGTGAATATCAAGCAGGACATAAC---AAGGTAGGATCTCTACAGTACTTGGCACTAGTAGCATTAACAACACCA---
AAAAAGATAAAGCCACCTTTGCCTAGTGTTAAGAAACTGACAGAGGACAGATGGAACAAGCCCCAGAAGACCAAGGGCCA
CAGAGGGAGCCATACAATGAATGGACACTAG
>AB565499/B/JP/-/JRC53B
ATGGAAAACAGATGGCAGGTGATGATTGTGTGGCAAGTAGACAGGATGAGGATTAAAACATGGAAAAGTTTAGTAAAACA
CCATATGTATATCTCAAGGAAAGCTAAGGGATGGGTTTATAGACATCACTATGAAAGCAGTAATCCAAGAATAAGTTCAG
AAGTACACATCCCACTAGGGGAA---GCTGAATTG---AGAATAACAACATATTGGGGTCTGCATACAGGAGAAAGAGAC
TGGCATTTGGGTCAAGGAGTCTCCATAGAATGGAGAAAAAAGAGATATAACACACAAGTAGACCCTGACCTAGCAGACCA
ACTAATTCATCTGTATTATTTTGATTGTTTTTCAGACTCTGCTATAAGAAATGCCTTATTAGGACATAGAGTTAGCCCTA
GTTGTGAATATCAAGCAGGACATAGC---AAGGTAGGATCCCTACAATACTTGGCATTAACAGCATTAATAACACCAACA
AAAAAGAGAAAGCCACCTTTGCCTAGTGTTACAAAACTAACAGAGGATAGATGGAACAAGCCCCAGAAGACCAAGGGCCA
CAGAGGGAGCCACACAATGAATGGACACTAG
>AB565500/B/JP/-/JRC53B
ATGGAAAACAGATGGCAGGTGATGATTGTGTGGCAAGTAGACAGGATGAGGATTAAAACATGGAAAAGTTTAGTAAAACA
CCATATGTATATCTCAAGGAAAGCTAAGGGATGGGTTTATAGACATCACTATGAAAGCAGTAATCCAAGAATAAGTTCAG
AAGTACACATCCCACTAGGGGAA---GCTGAATTG---AGAATAACAACATATTGGGGTCTGCATACAGGAGAAAGAGAC
TGGCATTTGGGTCAAGGAGTCTCCATAGAATGGAGAAAAAAGAGATATAACACACAAGTAGACCCTGACCTAGCAGACCA
ACTAATTCATCTGTATTATTTTGATTGTTTTTCAGACTCTGCTATAAGAAATGCCTTATTAGGACATAGAGTTAGCCCTA
GTTGTGAATATCAAGCAGGACATAGC---AAGGTAGGATCCCTACAATACTTGGCATTAACAGCATTAATAACACCAACA
AAAAAGAGAAAGCCACCTTTGCCTAGTGTTACAAAACTAACAGAGGATAGATGGAACAAGCCCCAGAAGACCAAGGGCCA
CAGAGGGAGCCACACAATGAATGGACACTAG
>AB565501/B/JP/-/JRC65B
ATGGCAAACAGATGGCAGGTGACGATTGTGTGGCAAGTAGACAGGATGAGGATTAATACATGGAAAAGTTTGGTAAAACA
CCATATATATATTTCAAAGAAAGCTAAGGGATGGTTTTATAAACATCACTATGATAGCACTCATCCAAAAATAAGTTCAG
AAGTACACATCCCACTAGGGGAT---GCTAAATTG---GTAATCACAACATATTGGGGTCTGCATACAGGAGAAAGAGAA
TGGCATTTGGGCCAGGGAGTCTCCATAGAATGGAGGAAAATGAGATATAGCACACAAGTAGACCCTGGCCTAGCAGACCA
ACTAATTCATCTGTATTACTTTGATTGTTTTTCAGACTCTGCTATAAGAAATGCCATTTTAGGACGCATAGTTAGCCCTA
GTTGTGATTATCAAGCAGGACAC------AAGGTAGGATCTCTACAGTACTTGGCACTAGCAGCATTAATAACACCA---
AGACAGAGAAGGCCACCTTTGCCTAGTGTTGCGAAACTGACAGAGGATAGATGGAACAAGCCCCAGAGGACCAAGGACCA
CAGAGGGAGCCATACAATCAGTGGACACTAG
>AB565502/B/JP/-/JRC65B
ATGGCAAACAGATGGCAGGTGATGATTGTGTGGCAAGTAGACAGGATGAGGATTAATACATGGAAAAGTTTGGTAAAACA
CCATATATATATTTCAAAGAAAGCTAAGGGATGGTTTTATAAACATCACTATGATAGCACTCATCCAAAAATAAGTTCAG
AAGTACACATCCCACTAGGGGAT---GCTAAATTG---GTAATCACAACATATTGGGGTCTGCATACAGGAGAAAGAGAA
TGGCATTTGGGCCAGGGAGTCTCCATAGAATGGAGGAAAATGAGATATAGCACACAAGTAGACCCTGGCCTAGCAGACCA
ACTAATTCATCTGTATTACTTTGATTGTTTTTCAGACTCTGCTATAAGAAATGCCATTTTAGGACGCATAGTTAGCCCTA
GTTGTGATTATCAAGCAGGACAC------AAGGTAGGATCTCTACAGTACTTGGCACTAGCAGCATTAATAACACCA---
AGACAGAGAAGGCCACCTTTGCCTAGTGTTGCGAAACTGACAGAGGATAGATGGAACAAGCCCCAGAGGACCAAGGACCA
CAGAGGGAGCCATACAATCAGTGGACACTAG
>AB604948/B/JP/-/DR1777
ATGGAAAACAGATGGCAGGTGATGATTGTGTGGCAAGTAGACAGGATGAGGATTAAAACATGGAACAGTTTAGTAAAACA
CCATATGTATATATCAAAGAAAGCTAAGGGATGGGTTTATAAACATCACTATGAAAGCACTAATCCAAGAGTAAGTTCAG
AAGTACACATCCCACTAGAGGAT---GCTAAATTG---GTAGTAACAACATATTGGGGTCTGCATACAGGAGAAAGAGAC
TGGCATTTGGGTCAGGGAGTCTCCATAGAATGGAGGAACAGGAGATATAGCACACAAATAGACCCTGACCTAGCAGACCA
ACTAATTCATCTGTATTACTTTGATTGTTTTTCAGAATCTGCTATAAGAAAAGCCATATTAGGACATAGAGTTAGTCCTA
GGTGTGAATATCAAGCAGGACATAAC---AAGGTAGGATCTCTACAGTACTTGGCACTAGCAGCAGTAATAGCACCA---
AAGAAGAGAAAGCCACCTTTGCCTAGTGTTAGAAAACTGACAGAGGATCGATGGAACAAGCCCCAGAAAACCAAGGGCCA
CAGAGGGAGCCATACAATGAGTGGGCACTAG
>AB604949/B/JP/-/DR2735
ATGGAAAACAGATGGCAGGTGATGATTGTGTGGCAAGTAGACAGGATGAGGATTAGAACATGGAACAGTTTAGTAAAACA
CCATATGTATGTTTCAAAGAAAGCTAAAGGATGGTTTTATAGACATCACTATGAAAGCACTCATCCAAAAATAAGTTCAG
AAGTACACATCCCACTAGGGGAT---GCTAAATTG---GTAATAATAACATATTGGAATCTGCATACAGGAGAAAGAGAT
TGGCATATGGGTCAGGGAGTCTCCATAGAATGGAGGAAAAGGAGATATAACACACAAGTAGACCCTGACCTAGCAGACCA
ACTAATTCACCTGCATTACTTTGATTGTTTTTCAGAATCGGCTATAAGAAATGCCATATTAGGACATAGAGTTAGTCCTA
GGTGTGAATATCGAGCAGGACATAAC---AAGGTTGGATCTCTACAATACTTGGCACTAGCAGCATTAGTAACACCA---
AAAAAGATAAAGCCACCTTTGCCTAGTGTTGCGAAACTGACTGAGGATAGATGGAACAAGCCCCAGAAGACCAAGGACCA
CAGAGGGAGCCATACAATGAATGGACACTAG
>AB604950/B/JP/-/DR5929
ATGGAAAACAGATGGCAGGTGATGATTGTGTGGCAAGTAGACAGGATGAGAATTAGAACATGGAAGAGTCTAGTAAAACA
CCATATGTATATTTCAGGGAAAGCTAAGAAATGGTCTTATAGACATCACTACGAAAGTATTAATCCAAGAATAAGTTCAG
AAGTACACATCCCACTAGGGGAT---GCTAAATTA---GTAATAACAACATATTGGGGTCTGCATACAGGAGAAAGAGAC
TGGCATTTGGGTCAGGGAGTCTCCATAGAATGGAAGACAGGGAGATATAACACACAAGTAGACCCTGACCTAGCAGACCA
ACTAATTCATCTGTATTATTTTGATTGTTTTTCAGAAACTGCTATAAGACATGCCATAGTAGGGCGTATAGTTAGTCCTA
GATGTGAGTTTCAAGCAGGACATAAC---AAAGTAGGATCTCTACAGTACTTGGCACTAGCAGCATTAATAACACAA---
AAAAGGACAAAGCCACCTTTGCCTAGTGTTAGGAAATTAACAGAGGATAGATGGAACAAGCCCCAACAGACCAAGGGCCA
CAGAGGGAGCCATACAATGAATGGACACTAG
>AB604951/B/JP/-/DR5929
ATGGAAAACAGATGGCAGGTGATGATTGTGTGGCAAGTAGACAGGATGAGAATTAGAACATGGAAGAGTCTAGTAAAACA
CCATATGTATATTTCAGGGAAAGCTAAGAAATGGTCTTATAGACATCACTACGAAAGTATTAATCCAAGAATAAGTTCAG
AAGTACACATCCCACTAGGGGAT---GCTAAATTA---GTAATAACAACATATTGGGGTCTGCATACAGGAGAAAGAGAC
TGGCATTTGGGTCAGGGAGTCTCCATAGAATGGAAGACAGGGAGATATAACACACAAGTAGACCCTGACCTAGCAGACCA
ACTAATTCATCTGTATTATTTTGATTGTTTTTCAGAAACTGCTATAAGACATGCCATAGTAGGGCGTATAGTTAGTCCTA
GATGTGAGTTTCAAGCAGGACATAAC---AAAGTAGGATCTCTACAGTACTTGGCACTAGCAGCATTAATAACACAA---
AAAAGGACAAAGCCACCTTTGCCTAGTGTTAGGAAATTAACAGAGGATAGATGGAACAAGCCCCAACAGACCAAGGGCCA
CAGAGGGAGCCATACAATGAATGGACACTAG
>AB641836/B/JP/-/pJRC57B09
ATGGCAAACAGATGGCAGGTGATGATTGTGTGGCAAGTAGACAGGATGAGGATTAGAAAATGGAACAGTTTAGTAAAACA
CCATATATATATTTCAAGAAAAGCAAAGGGATGGGTTTATAAACATCATTATGAAAGTACTAATCCAAAAATAAGTTCAG
AAGTACACATCCCACTAGGGGAT---GCTAAATTG---GTAATAAAAACATATTGGGGGTTACATACAGGAGAAAGGGAC
TGGCATTTGGGTCATGGAACCTCCATAGAATGGAGGAAAGAGAGATACAACACACAAGTAGACCCTGACCTAGCAGACAA
ACTAATCCATTTGCATCATTTTAATTGTTTTTCAGAATCTGCTATAAGGAATGCCATATTAGGACATAGAGTTAGTCCTA
GGTGTGAATATCAAGCAGGACATAAT---AAGGTAGGGTCTCTACAATACTTGGCACTAGTAGCATTACTAACACCA---
AAAAGGAGAAAGCCACCTTTGCCTAGTGTTGCAAAGCTGACAGAAGATAAATGGAACAAGCCCCGGAAGACCAAGGGCCA
CAGAGGGAGCCATTCAATGAATGGGCACTAG
>AB641837/B/JP/-/pJRC57B05
ATGGCAAACAGATGGCAGGTGATGATTGTGTGGCAAGTAGACAGGATGAGGATTAGAAAATGGAACAGTTTAGTAAAACA
CCATATATATATTTCAAGAAAAGCAAAGGGATGGGTTTATAAACATCATTATGAAAGTACTAATCCAAAAATAAGTTCAG
AAGTACACATCCCACTAGGGGAT---GCTAAATTG---GTAATAAAAACATATTGGGGGTTACATACAGGAGAAAGGGAC
TGGCATTTGGGTCATGGAACCTCCATAGAATGGAGGAAAGAGAGATACAACACACAAGTAGACCCTGACCTAGCAGACAA
ACTAATCCATTTGCATCATTTTAATTGTTTTTCAGAATCTGCTATAAGGAATGCCATATTAGGACATAGAGTTAGTCCTA
GGTGTGAATATCAAGCAGGACATAAT---AAGGTAGGGTCTCTACAATACTTGGCACTAGTAGCATTACTAACACCA---
AAAAGGAGAAAGCCACCTTTGCCTAGTGTTGCAAAGCTGACAGAAGATAAATGGAACAAGCCCCGGAAGACCAAGGGCCA
CAGAGGGAGCCATTCAATGAATGGGCACTAG
>AB731663/B/JP/2008/08JP_NMC104_clone_01
ATGGAAAACAGATGGCAGGTGATGATTGTGTGGCAAGTAGACAGGATGAGGATTAAAACATGGAAAAGTCTAGTAAAACA
CCACATGTATATTTCAAAGAAAGCTAAGGGATGGGTTTATAGACATCACTATGAAAGCACTCATCCAAGAATAAGTTCAG
AAGTACACATACCACTAGGGGAT---GCTAGATTG---GTAATAAAAACATATTGGGGTCTGCATACAGGAGAAAGAGAC
TGGCATTTGGGTCAGGGAGTCTCCATAGAATGGAGGAAAGAGAGATATAACACACAAGTAGACCCTAACCTAGCAGACCA
ACTAATTCATCTGTACTACTTTGATTGTTTTTCAGAATCCGCTATAAGAAAAGCCATATTAGGACAGAGAGTTAGTCCTA
GGTGTGAATATCAAGCAGGACATAAA---GAGGTAGGATCTCTACAATACCTGGCACTAACAGCATTAATAACACCA---
AAAAAGATAAAGCCACCTTTACCTAGCGTCACAAAACTGACAGAGGATAGATGGAACAAGCCCCAGAAGACCAAGGGCCA
CAGAGGGAGCCATTCAATGAATGGTCCCTAG
>AB731664/B/JP/2008/08JP_NMC104_clone_09
ATGGAAAACAGATGGCAGGTGATGATTGTGTGGCAAGTAGACAGGATGAGGATTAAAACATGGAAAAGTCTAGTAAAACA
CCACATGTATATTTCAAAGAAAGCTAAGGGATGGGTTTATAGACATCACTATGAAAGCACTCATCCAAGAATAAGTTCAG
AAGTACACATACCACTAGGGGAT---GCTAGATTG---GTAATAAAAACATATTGGGGTCTGCATACAGGAGAAAGAGAC
TGGCATTTGGGTCAGGGAGTCTCCATAGAATGGAGGAAAGAGAGATATAACACACAAGTAGACCCTAACCTAGCAGACCA
ACTAATTCATCTGTACTACTTTGATTGTTTTTCAGAATCCGCTATAAGAAAAGCCATATTAGGACAGAGAGTTAGTCCTA
GGTGTGAATATCAAGCAGGACATAAA---GAGGTAGGATCTCTACAATACCTGGCACTAACAGCATTAATAACACCA---
AAAAAGATAAAGCCACCTTTACCTAGCGTCACAAAACTGACAGAGGATAGATGGAACAAGCCCCAGAAGACCAAGGGCCA
CAGAGGGAGCCATTCAATGAATGGTCCCTAG
>AB731669/B/JP/2011/11JP_NMC851C_clone_13
ATGGAAAACAGATGGCAGGTGATGATTGTGTGGCAAGTAGACAGGATGAGGATTAGAACATGGAAAAGTTTAGTAAAACA
CCATATGTATATCTCAAAGAAAGCTAAGAACTGGTATTATAGACATCATTATGAGAGCACTCATCCAAGAATAAGCTCAG
AAGTGCACATCCCACTAGGGGAG---GAGAAATTA---GTAATAACAACATATTGGGGTCTGCATACAGGAGAAAGAGAA
TGGCATTTGGGTCAGGGAGCCTCCATAGAATGGAGGAAAGGGAGATACAGTACACAAGTAACCCCTGACCTAGCAGACCA
ACTAATTCACCTGTGTTATTTTGACTGTTTTTCAGACTCTGCTATAAGAAATGCCTTATTAGGACATAGAGTCAGTCCTA
GTTGTGAATATCAAGCAGGACATAAC---AAGGTGGGAACTCTACAGTACTTGGCACTATCAGCATTAGTAGCACCA---
AAAAGGAGAAAGCCACCTCTGCCTAGTGTTGCGAAACTGACAGAGGATAGATGGAACAAGCCCCAGAAGACCAAGGGCCA
CAGAGGGAGCCACACAATGAATGGACACTAG
>AB731670/B/JP/2011/11JP_NMC851C_clone_48
ATGGAAAACAGATGGCAGGTGATGATTGTGTGGCAAGTAGACAGGATGAGGATTAGAACATGGAAAAGTTTAGTAAAACA
CCATATGTATATCTCAAAGAAAGCTAAGAACTGGTATTATAGACATCATTATGAGAGCACTCATCCAAGAATAAGCTCAG
AAGTGCACATCCCACTAGGGGAG---GAGAAATTA---GTAATAACAACATATTGGGGTCTGCATACAGGAGAAAGAGAA
TGGCATTTGGGTCAGGGAGCCTCCATAGAATGGAGGAAAGGGAGATACAGTACACAAGTAACCCCTGACCTAGCAGACCA
ACTAATTCACCTGTGTTATTTTGACTGTTTTTCAGACTCTGCTATAAGAAATGCCTTATTAGGACATAGAGTCAGTCCTA
GTTGTGAATATCAAGCAGGACATAAC---AAGGTGGGAACTCTACAGTACTTGGCACTATCAGCATTAGTAGCACCA---
AAAAGGAGAAAGCCACCTCTGCCTAGTGTTGCGAAACTGACAGAGGATAGATGGAACAAGCCCCAGAAGACCAAGGGCCA
CAGAGGGAGCCACACAATGAATGGACACTAG
>AF003887/B/FR/1985/NL43xWC001
ATGGAAAACAGATGGCAGGTGAAGATTGTGTGGCAAGTAGACAGGATGAGGATTAGAACATGGAAAAGTTTAGTAAAGCA
CCATATGTATGTTTCAGGGAAAGCCAAGAAATGGTTTTATAGACATCACTATGAAAGCACTCATCCTAGAATAAGTTCAG
AAGTGCACATCCCACTAGGAGAT---GCTAATTTG---GTAATAACAACATATTGGGGTCTGCATTCAGGAGAAAGAGAC
TGGCATTTGGGCCAGGGAGTCTCCATAGAATGGAGGAAAAAGAGATATAGCACACAAGTAGACCCTGGCCTAGCAGACCA
ACTAATTCATCTGTATTATTTTGATTGTTTTTCAGAATCTGCTATAAGAAATGCCATATTAGGACATAGAGTTAGTCCTA
GTTGTGAATATCAAGCAGGACATAAC---AAGGTAGGATCTCTACAATACTTGGCACTAGTTGCATTAGTAGCACCA---
AAAAAGATAAAGCCACCTTTGCCTAGTGTTACGAAACTGACAGAGGATAGATGGAACAAGCCCCAGAAGACCAAGGGCCA
CAGAGGGAGCCATACAATGAATGGACACTAG
>AF003888/B/FR/1985/NL43WC001
ATGGAAAACAGATGGCAGGTGAAGATTGTGTGGCAAGTAGACAGGATGAGGATTAGAACATGGAAAAGTTTAGTAAAACA
CCATATGTATGTTTCAGGGAAAGCTAAGAAATGGTTTTATAGACATCACTATGAAAGCACTCATCCTAGAATAAGTTCAG
AAGTGCACATCCCACTAGGAGAT---GCTAATTTG---GTAATAACAACATATTGGGGTCTGCATTCAGGAGAAAGAGAC
TGGCATTTGGGCCAGGGAGTCTCCATAGAATGGAGGAAAAAGAGATATAGCACACAAGTAGACCCTGGCCTAGCAGACCA
ACTAATTCATCTGTATTATTTTGATTGTTTTTCAGAATCTGCTATAAGAAATGCCATATTAGGACATAGAGTTAGTCCTA
GTTGTGAATATCAAGCAGGACATAAC---AAGGTAGGATCTCTACAATACTTGGCACTAGTTGCATTAGTAGCACCA---
AAAAAGATAAAGCCACCTTTGCCTAGTGTTACGAAACTGACAGAGGATAGATGGAACAAGCCCCAGAAGACCAAGGGCCA
CAGAGGGAGCCATACAATGAATGGACACTAG
>AF004394/B/US/1986/AD87_ADA
ATGGAAAACAGATGGCAGGTGATGATTGTGTGGCAAGTAGACAGGATGAGGATTAGAACATGGAAAAGTTTAGTAAAACA
CCATATGTATATTTCAGGGAAAGCTAAGAAATGGGTTTATAAACATCACTATGAAAGCATGAATCCAAGAACAAGTTCAG
AAGTACACATCCCACTAGGGGAC---GCTAGATTG---GTAATAAAAACATATTGGGGTCTGCATACAGGAGAAAGAGAC
TGGCATTTGGGTCAGGGAGTCTCCATAGAATGGAGGAAAAAGAGATATAGCACACAAGTAGACCCTGGCCTAGCAGACCA
ACTAATTCATATATATTATTTTGATTGTTTTTCAGAATCTGCTATAAGAAATGCCATATTAGGATACAGAGTTAGTCCTA
GGTGTGAATATCAAGCAGGACATAGC---AAGGTAGGATCTCTACAATACCTGGCACTAACAGCATTAATAACACCA---
AGAAAGATAAAGCCACCTTTGCCCAGTGTTACAAAACTGACAGAGGATAGATGGAACAAGCCCCAGAAGATCAAGGGCCA
CAGAGGGAGCCATACAATGAGTGGACACTAG
>AF033819/B/FR/1983/HXB2_copy_LAI
ATGGAAAACAGATGGCAGGTGATGATTGTGTGGCAAGTAGACAGGATGAGGATTAGAACATGGAAAAGTTTAGTAAAACA
CCATATGTATGTTTCAGGGAAAGCTAGGGGATGGTTTTATAGACATCACTATGAAAGCCCTCATCCAAGAATAAGTTCAG
AAGTACACATCCCACTAGGGGAT---GCTAGATTG---GTAATAACAACATATTGGGGTCTGCATACAGGAGAAAGAGAC
TGGCATTTGGGTCAGGGAGTCTCCATAGAATGGAGGAAAAAGAGATATAGCACACAAGTAGACCCTGAACTAGCAGACCA
ACTAATTCATCTGTATTACTTTGACTGTTTTTCAGACTCTGCTATAAGAAAGGCCTTATTAGGACACATAGTTAGCCCTA
GGTGTGAATATCAAGCAGGACATAAC---AAGGTAGGATCTCTACAATACTTGGCACTAGCAGCATTAATAACACCA---
AAAAAGATAAAGCCACCTTTGCCTAGTGTTACGAAACTGACAGAGGATAGATGGAACAAGCCCCAGAAGACCAAGGGCCA
CAGAGGGAGCCACACAATGAATGGACACTAG
>AF042100/B/AU/1986/MBC200
ATGGAAAACAGATGGCAGGTGATGATTGTGTGGCAGGTAGACAGGATGAGGATTAGAACATGGAAAAGTTTAGTAAAACA
CCATATGTATATTTCAGGGAAAGCTAAGGGATGGGCTTATAGACATCACTATGAAAGCACTCATCCAAGAATAAGTTCAG
AAGTACACATCCCAGTAAGGGAA---GCTAAATTG---GTAATAACAACATATTGGGGTCTGCATACAGGAGAAAGAGAC
TGGCATTTGGGTCAGGGAGTCTCCATAGAGTGGAGGAAAAAGAGATATAGCACACAAGTAGACCCTGACCTAGCAGACCA
ACTAATTCATCTGTATTACTTTGATTGTTTTTCAGAATCTGCTATAAGAAATGCCATATTAGGAAATAGAGTTAGTCCTA
GGTGTGAATATCAAGCAGGACATAAC---AAGGTAGGATCTCTACAGTACTTGGCACTAGCAGCATTAATAACACCA---
AAAAAGATAAAGCCACCTTTGCCTAGTGTTGCGAAACTGACAGAGGATAGATGGAACAAGCCCCAGAAGACCAAGGGCCA
CAGAGGGAGCCATACAATGAATGGACACTAG
>AF042101/B/AU/1987/MBC925
ATGGAAAACAGATGGCAGGTGATGATTGTGTGGCAAGTAGACAGGATGAGGATTAGAACATGGAAAAGTTTAGTAAAACA
CCATATGTATGTTTCAGGGAAAGCTAAGGGATGGTGTTATAGACATCACTATGAAAGCACTAATCCAAGAATAAGCTCAG
AAGTACACATCCCACTAGGGGAA---GCTAAATTG---GTAATAGTAACATATTGGGGTCTGCATACAGGAGAAAGAGAC
TGGCATTTGGGTCAGGGAGTCTCTATAGAATGGAGAAAAAAGAGATATAGCACACAAGTAGGCCCTGACCTAGCAGACCA
ACTAATTCATCTGTATTACTTTGATTGTTTTTCAGAATCTGCTATAAGAAAGGCCCTATTAGGACATAGAGTTAGTCCTA
GGTGTGAATATCAAGCAGGACATAAC---AAGGTAGGGTCTCTACAGTACTTGGCACTAGCAGCATTAATAACACCA---
AAAAAGATAAAGCCACCTTTGCCTAGTGTTACGAAACTGACAGAGGATAGATGGAACAAGCCCCAGAAGATCAAGGGCCA
CAGAGGGAGCCATATAATGAATGGACACTAG
>AF042102/B/AU/1993/MBC18_MBCC18
ATGGAAAACAGATGGCAGGTGATGATTGTGTGGCAAGTAGACAGGATGAGGATTAGAACATGGAACAGTTTAGTAAAACA
CCATATGTATGTTTCAAAGAAAGCTAAGGGATGGATTTATAGACATCACTATGAAAACACTCATCCAAAAATAAGCTCAG
AAGTACACATCCCACTAGGGGAC---GCTAGATTG---GTAATAACAACATATTGGGGTCTACATACAGGAGAAAGAGAT
TGGCATTTGGGTCAAGGAGTCTCCATAGAATGGAGGGAAAGGACATATAGAACACAAGTAGACCCCGAACTAGCAGACCA
ACTAATTCATATACATTACTTTGATTGTTTTTCAGACTCTGCCATAAGAGCTGCCATATTAGGACATAGAGTTAGGCCTA
GTTGTGAATATCAAGCAGGACATAAC---AAGGTAGGATCCCTACAGTACTTGGCACTATCAGCATTAATAACACCA---
AAGAAGATAAAGCCACCTTTGCCTAGTGTTGCGAAACTGACAGAGGATAGATGGAACAAGCCCCAGAAGACCAAGGGCCA
CAGAGGCAGCCATACAATGAATGGGCACTAG
>AF042103/B/AU/1995/MBCC54
ATGGAAAACAGATGGCGGGTGATGATTGTGTGGCAAGTAGACAGGATGAGGATTAGAACATGGAAAAGTTTAGTAAAACA
CCATATGTATGTTTCAAGGAAAGCTACGGGATGGTTTTATAGACATCACTATGAAAGCCATCATCCAAAGATAAGTTCAG
AAGTACACATCCCACTAGGGGAA---GCTAGGTTG---GTGATAACGACATATTGGGGTCTGCATACAGGAGAAAGAGAC
TGGCATTTGGGTCAGGGAGTCTCCATAGAATGGAGGAAAAGGGGATATAGCACACAAGTAGACCCCGGACTAGCCGACCA
ACTAATTCATATATATTACTTTGATTGTTTTTCAGAATCTGCTATAAGAAATGCCATATTAGGACATAGAGTTAGACCTA
GTTGTGAATATCAAGCAGGACATAAC---AAGGTAGGATCTCTGCAGTACTTGGCACTAACAGCATTAATAACACCA---
AAAAAGATAAAGCCACCTCTGCCTAGTGTTGCGAAACTGACAGAAGATAGATGGAACAAGCCCCAGAAGACCAAGGGCCA
CAGAGGGAGCCATACAATGAATGGACACTAG
>AF042105/B/AU/1996/MBCD36
ATGGAAAACAGATGGCAGGTGATGATTGTGTGGCAAGTAGACAGGATGAGGATTAGAACATGGAAAAGTTTAGTAAAACA
CCATATATATATTTCAAGGAAAGCTAAGGGATGGATTTATAAACATCACTATGAAAGCACTCATCCAAAAAAAAGTTCAG
AAGTACACATCCCACTAGGGGAA---GCTAAATTG---ATAATAACAACATATTGGGGTCTACATACAGGAGAAAGAGAC
TGGCATTTGGGTCAGGGAGTCTCCATAGAATGGAGGAGAGGGAGCTATAGCACACAAGTAGACCCCGAACTAGCAGACCA
ACTAATTCATATATATTACTTTGATTGTTTTTCAGAATCTGCCATGAGACATACCATATTAGGACATAGAGTTAGTCCTA
GGTGTGAATATCAAGCAGGACATAAC---AAGGTAGGATCGCTACAGTACTTGGCACTAGCAGCATTAATACCACCA---
AAGAAGATAAAGCCACCTTTGCCCAGTGTTACAAAACTGACAGAGGATAGATGGAACAAGCCCCAGAAGACCAAGGGCCA
CAGAGGGAGCCATACAATGAATGGGCACTAG
>AF042106/B/AU/1993/MBCC18R01_C18R01
ATGGAAAACAGATGGCAGGTGATGATTGTGTGGCAAGTAGACAGGATGAGGATTAGAACATGGAACAGTTTAGTGAAACA
CCATATGTATGTTTCAAAGAAAGCTAAGGGATGGATTTATAGACATCACTATGAAAACACTCATCCAAAAATAAGCTCAG
AAGTACACATCCCACTAGGGGAA---GCTAGATTG---GTAATAACAACATATTGGGGTCTACATACAGGAGAAAGAGAC
TGGCATTTGGGTCAGGGAGTCTCCATAGAATGGAGGGAAAGGACATATAGAACACAAGTAGACCCCGAACTAGCAGACCA
ACTAATTCATATACATTACTTTGATTGTTTTTCAGAATCTGCCATAAGAAGTGCCATATTAGGATATAGAGTTAGGCATA
GTTGTGAATATCAAGCAGGACATAAC---AAGGTAGGATCCCTACAGTACTTGGCACTAACAGCATTAATAACACCA---
AAGAAGATAAAGCCACCTTTGCCTAGTGTTGCGAAACTGACAGAGGATAGATGGAACAAGCCCCAGAAGACCAAGGGCCA
CAGAGGCAGCCATACAATGAATGGACACTAG
>AF049494/B/US/-/499JC16
ATGGAAAACAGATGGCAGGTGATGATTGTGTGGCAAGTAGACAGGATGAGGATTAGAACATGGAAAAGTTTAGTAAAACA
TCATGTATATGTTTCAAAGAAAGCTAGGGGATGGTTTTATAGACATCACTATGAAAGCACTCATCCAAAAATAAGTTCAG
AAATACACATCCCACTAGGGGAT---GCTAGATTG---GTAGTAACAACATATTGGGGTCTGCATACAGGAGAAAGAGAA
TGGCATTTGGGTCATGGAGTCTCCATAGAATGGAGGAAAAGGAGCTATAGCACACAAGTAGACCCTGAACTAGCAGACCA
ACTAATTCATCTGTATTACTTTGATTGTTTTTCAGACTCTGCTATAAGAAAGGCCTTATTAGAACACATAGTTAGCCCTA
GGTGTGAATATCGAGCAGGACATTCC---AAGGTAGGATCTCTACAATACTTGGCACTATCAGCCTTAATAACACCA---
AAGAAGATAAAGCCACCTTTGCCTAGTGTTACGAAACTGACAGAGGATAGATGGAACAAGCCCCAGAAGACCAAGGGCCA
CAGAGGGAGCCATACAATGAATGGACACTAG
>AF049495/B/US/-/NC7
ATGGAAAACAGATGGCAGGTGATGATTGTGTGGCAAGTAGACAGGATGAGGATTAGAACATGGACAAGTTTAGTAAAACA
TCATGTATATGTTTCAAAGAAAGCTAGGGGATGGTTTTATAGACATCACTATGAAAGCACTCATCCAAAAATAAGTTCAG
AAATACACATTCCACTAGGGGAT---GCTAGATTG---GTAGTAACAACATATTGGGGTCTGCATACAGGAGAAAGAGAA
TGGCATTTGGGTCATGGAGTTTCCATAGAATGGAGGAAAAGGAGCTATAGCACACAAGTAGACCCTGAACTAGCAGACCA
ACTAATTCATCTGTATTACTTTGATTGTTTTGCAGACTCTGCTATAAGAAAGGCCTTATTAGGACACATAGTTAGCCCTA
GGTGTGCATATCAAGCAGGACATTCC---AAGGTAGGATCTCTACAATACTTGGCACTATCAGCCTTAATAACACCA---
AAGAAGATAAAGCCACCTTTGCCTAGTGTTACAAAACTGACAGAGGATAGATGGAACAAGCCCCAGAAGACCAAGGGCCA
CAGAGGGAGCCACACAATGAATGGACACTAG
>AF069140/B/US/1991/DH12_3
ATGGAAAACAGATGGCAGGTGATGATTGTGTGGCAAGTAGACAGGATGAGGATTAGAACATGGAAAAGTTTAGTAAAACA
CCATATGTATGTTTCAAAGAAAGCTAAGGGATGGTTTTATAGACATCACTATGAAAGCACTCATCCAAGAATAAGTTCAG
AAGTACATATCCCACTAGGGGAT---GCTAGCTTG---GTAGTAACAACATATTGGGGTCTACATACAGGAGAAAGAGAC
TGGCATTTGGGTCAGGGAGTCTCCATAGAATGGAGGAAAAGGAGATACAGCACACAAGTAGACCCTGACCTAGCAGACCA
ACTAATTCATCTGTACTACTTTGATTGTTTTTCAGAATCTGCTATAAGAAATGCCATATTAGGACATAGAGTTAGTCCTA
GGTGTGAATATCAAGCAGGACATAAC---AAGGTAGGATCTCTACAGTACTTGGCACTAGCAGCATTAGTAACACCA---
AGAAAGATAAAGCCACCTTTGCCTAGTGTTGCGAAACTGACAGAGGACAGATGGAACAAGTCCCACAAGACCAAGGGCCA
CAGAGGGAGCCATACAATGAATGGACACTAG
>AF070521/B/FR/1985/NL43E9_LAI_IIIB_NY5
ATGGAAAACAGATGGCAGGTGATGATTGTGTGGCAAGTAGACAGGATGAGGATTAACACATGGAAAAGATTAGTAAAACA
CCATATGTATACTTCAAGGAAAGCTAAGGACTGGTTTTATAGACATCACTATGAAAGTACTAATCCAAAAATAAGTTCAG
AAGTACACATCCCACTAGGGGAT---GCTAAATTA---GTAATAACAACATATTGGGGTCTGCATACAGGAGAAAGAGAC
TGGCATTTGGGTCAGGGAGTTTCCATAGAATGGAGGAAAAAGAGATATAGCACACAAGTAGACCCTGACCTAGCAGACCA
ACTAATTCATCTGCACTATTTTGATTGTTTTTCAGAATCTGCTATAAGAAATACCATATTAGGACGTATAGTTAGTCCTA
GGTGTGAATATCAAGCAGGACATAAC---AAGGTAGGATCTCTACAGTACTTGGCACTAGCAGCATTAATAAAACCA---
AAACAGATAAAGCCACCTTTGCCTAGTGTTAGGAAACTGACAGAGGACAGATGGAACAAGCCCCAGAAGACCAAGGGCCA
CAGAGGGAGCCATACAATGAATGGACACTAG
>AF086817/B/TW/1994/TWCYS_LM49
ATGGAAAACAGATGGCAGGTGATGATTGTGTGGCAGGTAGACAGGATGAGGATTAGAGCATGGAAAAGTCTAGTAAAACA
TCATATGTATATTTCAAAGAAAGCTAAAGGATGGCTTTATAAACATCACTATGAAAGTACTCATCCAAGAATAAGTTCAG
AAGTACACATCCCACTAGGGGAT---GCTACATTG---GTAATAACAACATATTGGGGTCTGCATACAGGAGAGAGAGAC
TGGCATTTGGGCCAAGGAGTCTCAATAGAATGGAGGAAAAGGAGATATAGCACACAAGTAGACCCTGACCAAGCAGACCA
ACTAATTCATCTGTATTACTTTGATTGTTTTTCAGAATCTGCTATAAGAAAAGCCATAGTAGGATGTAGAGTTAGTCCTA
GGTGTGAATATCAAGCAGGACATAAC---AAGGTAGGATCTCTACAGTACTTGGCACTAACAGCATTAGTACAACCA---
AAAAAGATAAAGCCACCTTTGCCTAGTGTTGTGAAACTAACAGAGGATAGATGGAACAAGCCCCAGAAGACCAAGGGCCA
CCGAGGGAGCCATACAATGCATGGACACTAG
>AF146728/B/AU/-/VH_VHPCR
ATGGAAAACAGATGGCAGGTGATGATTGTGTGGCAAGTAGACAGGATGAGGATTAGAACATGGAAAAGTTTAGTAAAACA
CCATCTATATAAGTCAGGGAAAGCTAGGAGATGGGTTTATAGACATCACTATGAAAGCACTCATCCAAGAATAAGTTCAG
AAGTACACATCCCTCTAGGGGAA---GCTAGATTG---GTAATAACAACATATTGGGGTCTGCATACAGGAGAAAGAGAC
TGGCATTTAGGCCAGGGAGTCTCCATAGAATGGAGAAAAAGAAGATATAGCACACAAGTAGACCCTGGCCTAGCAGACCA
ACTAATTCATATGTATTATTTTGATTGTTTTTCAGAATCTGCTATAAGAAATGCCATATTAGAACGTATAGTTAGTCCTA
GTTGTGAACATCAAGCAGGACATAAC---AAGGTAGGATCTTTACAGTACTTAGCACTAGCAGCATTAATAACACCA---
AGACAGACAAAGCCACCTTTGCCTAGTGTCACGAAACTGACAGAGGATAGATGGAACAAGCCCCGGAAGACCAAGGGCCA
CAGAGGGAGCCATACAATGAGTGGACACTAG
>AF224507/B/KR/1997/WK
ATGGAAAACAGATGGCAGGTGATGATTGTGTGGCAAGTAGACAGGATGAGGATTAAAACATGGAAAAGTTTAGTAAAACA
CCATATGTATATTTCAAAGAAAGCTAAGGAATGGGTCTATAGACATCACTATGAAAGCACTCATCCAAGAATAAGTTCAG
AAGTACACATCCCACTAGGGGAT---GCTAAATTA---GTAATAACAACATATTGGGGTCTGCATACAGGAGAAAGAGAA
TGGCATCTGGGTCAGGGAGTCTCCATAGAATGGAGGAAAAAGAGATATAATACACAAGTAGACCCTGACCTAGCAGACAA
ACTAATCCACCTGCATTATTTTGATTGTTTTTCAGACTCTGCTATAAGACATGCCATATTAGGACATAGAGTTAGGCCTA
AGTGTGAATATCAAGCAGGACATAAC---AAGGTAGGGTCTCTACAGTACTTGGCACTAACAGCATTAATAACACCA---
AAAAAGATAAAGCCACCTTTGCCTAGTGTTAGGAAACTAACAGAGGATAGATGGAACAAGCCCCAGAAGACCAAGGGCCA
CAGAGGGAGCCATACAATGAATGGACACTAG
>AF256204/B/ES/1989/S61I1
ATGGAAAACAGATGGCAGGTGATGATTGTGTGGCAAGTAGACAGGATGAGGATTAGAACATGGAAAAGTTTAGTAAAACA
CCATATGTATGTTTCAAGGAAAGCTAAGGGATGGTTTTATAGACATCACTATGAAAGCACTCATCCGAGAATAAGTTCAG
AAGTACACATCCCACTAGGGGAT---GCGAAATTG---GTAATAACAACATATTGGGGTCTACATACAGGAGAAAGAGAC
TGGCATTTGGGTCAAGGAGTCTCCATAGAATGGAGGAAAAGGAGATATAGCACACAATTAGACCCTAACCTAGCAGACCA
ACTAATTCATCTGCATTACTTTGATTGTTTTTCAGAATCTGCTATAAGAAATGCCATATTAGGACATGTAGTTAGTCCTA
GGTGTGAATATCAAGCAGGACATAAC---AAGGTAGGATCTCTACAGTACTTGGCACTAACAGCATTAATAAGACCAAGA
AAAAAGATAAAGCCACCTTTGCCTAGTGTTACGAAACTGACAGAGGATAGATGGAACAAGCCCCAGAAGACCAAGGGCCA
CAAAGGGAACCATACAATGAATGGACACTAG
>AF256206/B/ES/1989/S61G1
ATGGAAAACAGATGGCAGGTGATGATTGTGTGGCAAGTAGACAGGATGAGGATTAGAACATGGAAAAGTTTAGTAAAACA
CCATATGTATGTTTCAAGGAAAGCTAAGGGATGGTTTTATAGACATCACTATGAAAGTACTCATCCGAGAATAAGTTCAG
AAGTACACATCCCACTAGGGGAT---GCAAAATTG---GTAATAACAACATATTGGGGTCTACATACAGGAGAAAAAGAC
TGGCATTTGGGTCAGGGAGTCTCCATAGAATGGAGGAAAAAGAGATATAGCACACAATTAGACCCTAACCTAGCAGACCA
ACTAATTCATCTGCATTACTTTGATTGTTTTTCAGAATCTGCTATAAGAAATGCCATATTAGGACATATAGTTAGCCCTA
GGTGTGAATATCAAGCAGGACATAAC---AAGGTAGGATCTCTACAGTACTTGGCACTAACAGCATTAATAAGACCAAGA
AAAAAGATAAAGCCACCTTTGCCTAGTGTTACGAAACTGACAGAGGATAGATGGAACAAGCCCCAGAAGACCAAGGGCCA
CAAAGGGAACCACACAATGAATGGACACTAG
>AF256207/B/ES/1989/S61G7
ATGGAAAACAGATGGCAGGTGATGATTGTGTGGCAAGTAGACAGGATGAGGATTAGAACATGGAAAAGTTTAGTAAAACA
CCATATGTATGTTTCAAGGAAAGCTAAGGGATGGTTTTATAGACATCACTATGAAAGTACTCATCCGAGAATAAGTTCAG
AAGTACACATCCCACTAGGGGAT---GCAAAATTG---GTAATAACAACATATTGGGGTCTACATACAGGAGAAAGAGAC
TGGCATTTGGGTCAGGGAGTCTCCATAGAATGGAGGAAAAAGAGATATAGCACACAATTAGACCCTAACCTAGCAGACCA
ACTAATTCATCTGCATTACTTTGATTGTTTTTCAGAATCTGCTATAAGAAATGCCATATTAGGACATATAGTTAGCCCTA
GGTGTGAATATCAAGCAGGACATAAC---AAGGTAGGATCTCTACAGTACTTGGCACTAACAGCATTAATAAGACCAAGA
AAAAAGATAAAGCCACCTTTGCCTAGTGTTACGAAACTGACAGAGGATAGATGGAACAAGCCCCAGAAGACCAAGGGCCA
CAAAGGGAACCACACAATGAATGGACACTAG
>AF256208/B/ES/1989/S61I15
ATGGAAAACAGATGGCAGGTGATGATTGTGTGGCAAGTAGACAGGATGAGGATTAGAACATGGAAAAGTTTAGTAAAACA
CCATATGTATGTTTCAAGGAAAGCTAAGGGATGGTTTTATAGACATCACTATGAAAGCACTCATCCGAGAATAAGTTCAG
AAGTACACATCCCACTAGGGGAT---GCGAAATTG---GTAATAACAACATATTGGGGTCTACATACAGGAGAAAGAGAC
TGGCATTTGGGTCAAGGAGTCTCCATAGAATGGAGGAAAAGGAGATATAGCACACAATTAGACCCTAACCTAGCAGACCA
ACTAATTCATCTGCATTACTTTGATTGTTTTTCAGAATCTGCTATAAGAAATGCCATATTAGGACATATAGTTAGTCCTA
GGTGTGAATATCAAGCAGGACATAAC---AAGGTAGGATCTCTACAGTACTTGGCACTAACAGCATTAATAAGACCAAGA
AAAAAGATAAAGCCACCTTTGCCTAGTGTTACGAAACTGACAGAGGATAGATGGAACAAGCCCCAGAAGACCAAGGGCCA
CAAAGGGAACCATACAATGAATGGACACTAG
>AF286365/B/US/1988/WR27
ATGGAAAACAGATGGCAGGTGATGATTGTGTGGCAAGTAGACAGGATGAGGATTAGAACATGGAAAAGTTTAGTAAAACA
CCATATACATATTTCAGGGAAAGCCAGGAGATGGATTTATAAACATCACTATGAAAACACTCATCCAAGAGTAAGTTCAG
AAGTACACATCCCACTAGGGGAT---GCTATGTTG---GTAATAACAACATATTGGGGTCTGCATACAGGAGAAAGAGAC
TGGCATTTGGGTCAGGGAGTCTCCATAGAATGGAGAAAACAGAGCTATAGAACACAAGTAACCCCTGACCTAGCAGACCA
ACTAATTCATCTGTATTATTTTAATTGTTTTTCAGAATCTGCTATAAGACAAGCCATAGTAGGACGTATAGTTAGTCCTA
GGTGTGAATATCAAACAGGACATAAC---AAGGTAGGATCTCTACAATACTTGGCACTAACAGCATTAATAAAACCA---
AAAAAGATAAAGCCACCTTTGCCTAGTGTTAAGAAACTGACAGAGGATAGATGGAACAAGCCCCAGAAGACCAAGGGCCA
CAGAGGGAGCCATACCATGAATGGACACTAG
>AF538302/B/AU/1999/1181
ATGGAAAACAGATGGCAGGTGATGATTGTGTGGCAAGTAGACAGGATGAGGATTAGAACATGGAAAAGTTTAATAAAACA
CCATATGTATGTTTCAAAGAAAGCCAAGGGATGGGTTTATAAACATCACTATGAAAACAATCATCCAAGAATAAGCTCAG
AAGTACACATCCCACTAGGGGAT---GCTAAATTG---GTAATAACAACATATTGGGGTCTGCATACAGGAGAAAGGGAC
TGGCATTTGGGTCAGGGAGTATCCATAGAATGGAGGAAAAGGACATATAGCACACAAGTAGACCCTAACCTAGCAGACCA
ACTAATTCATCTGTATTACTTTGATTGTTTTTCAGACTCTGCTATAAGAAAAGCCATAGTAGGAAAAATAGTTAGTCCTA
GTTGTGAATATCCAGCAGGACATAAC---AAGGTAGGATCTCTACAGTACTTGGCACTAGCAGCATTAATAACACCA---
AAAAGGACAAAGCCACCTTTGCCTAGTGTTACGAAACTGACAGAAGATAGATGGAACGAGCCCCAGAAAACCAAGGGCCA
CAGAGGGAGCCATACAATGAATGGGCACTAG
>AF538303/B/AU/1999/1182
ATGGAAAACAGATGGCAGGTGATGATTGTGTGGCAAGAAGACAGGATGAGGATTAGAACATGGAAAAGTTTAGTAAAACA
CCATATGTATATTTCAAAGAAAGCTAAGGGATGGGTTTATAGACATCACTATGAAAACACTCATCCAAGAATAAGCTCAG
AAGTACACATCCCACTAGGGGAT---GCTAAATTG---GTAATAACAACATATTGGGGTCTGCATACAGGAGAAAGAGAC
TGGCATCTGGGTCAGGGAGTATCCATAGAATGGAGGAAAAGGAGATATAGCACACAAGTAGACCCTAACCTAGCAGACCA
ACTAATTCATCTGTATTACTTTGATTGTTTTTCAGAATCTGCTATAAGACAAGCCATATTAGGAAATATAGTTAGTCCTA
GGTGTGAATATCCAGCAGGACATAAC---AAGGTAGGATCCCTACAGGACTTGGCACTAGCAGCATTAATAAAACCA---
AAAAAGATAAAGCCACCTTTGCCTAGTGGTACGAAACTGACAGAGGACAGATGGAACAAGCCCCAAAAGACCAAGGGCCA
CAGAGGGAGCCATACAATGAATGGACACTAG
>AF538304/B/AU/1995/C24
ATGGAAAACAAATGGCAGGTAATGATTGTGTGGCAAGTAGACAGGATGAGGATTAAAACATGGAACAGTTTAGTAAAACA
TCATATGTATATTTCAAGGAAAACTAAGGAATGGTCTTATAGACATCACTATGAAAGCACTAATCCAAGAATAAGTTCAG
AAGTACACATCCCACTAGGGGAT---GCTAGATTG---ATAGTAACAACATATTGGGGTCTGCATGTAGGAGAAAGAGAC
TGGCATTTGGGTAATGGAGTCTCCATAGAATGGAGGAAAAAGAGCTATGGCACACAAGTAGACCCCGACTTAGCAGACCA
ACTAATTCATCTGTATTACTTTGATTGTTTTTCAGAATCTGCTATAAGAAATGCCATATTAGGACGTATAGTTAGTCCTA
GTTGTGAATATCAAGCAGGACATAAC---AAGGTAGGATCTCTACAGTACTTGGCACTAACAGCATTAATAGCGCCA---
AAAAAGATAAAGCCACCTTTGCCTAGCATTAAGAAACTGACAGAGGATAGATGGAACAAGCCCCAGAAGACCAAGGGCCA
CAGAGGGAGCCATACAATGAATGGACACTAG
>AF538305/B/AU/1995/C42
ATGGAAAACAGATGGCAGGTGATGATTGTGTGGCAAGAAGACAGGATGAGGATTAGAACTTGGAACAGTTTAGTAAAACA
TCATATGTATATTTCAAAGAAAGCTAAGGGATGGTCTTATAGACATCACTATGAAAGCATTAATCCAAGAATAAGTTCAG
AAGTACACATCCCACTAGGGGAT---GCTAAATTG---ATAGTAACAACATATTGGGGTCTGCATACAGGAGAAAGAGAC
TGGCATTTGGGTCATGGAGTCTCCATAGAATGGAGGAAAAAGAACTATGGCACACAAGTAGACCCCGACCTAGCAGACAA
ACTAATTCACCTGTATTACTTTGATTGTTTTTCAGAAACTGCTATAAGAAATGCCATATTAGGACGTATAGTTAGTCCTA
GTTGTGAATATCAAGCAGGACATAAC---AAGGTAGGATCTCTACAGTACTTGGCACTGACAGCATTAATAACACCA---
AAAAAGATAAAGCCACCTTTGCCTAGTGTTAAGAAACTGACAGAGGATAGATGGAACAAGCCCCAGAAGACCAAGGGCCA
CAGAGGGAGCCATACAATGAATGGACACTAG
>AF538306/B/AU/1995/C76
ATGGAAAACAGATGGCAGGTGATGATTGTGTGGCAAGTAGACAGGATGAGGATTAAAACATGGAACAGTTTAGTAAAACA
CTATATGCATATTTCAGGGAAAGCCAAGGGATGGTCTTATAGACATCACTATGAAAGCATTAATCCAAGAATAAGTTCAG
AAGTACACATCCCACTAGGGGAT---GCTAAATTG---GTAGTAACAACATATTGGGGTCTGCATACAGGAGAAAGAGAT
TGGCATTTGGGTCATGGAGCCTCCATAGAATGGAGGAAAAAGAATTATGGCACACAAGTAGACCCCGACCTAGCAGACCA
ACTAATTCATCTGTATTATTTTGACTGTTTTTCAGAATCTGCTATAAGAAAAGCCATATTAGGACGTATAGTTAGTCCTA
GTTGTGAATATCAAGCAGGACATAAC---AAGGTAGGATCTCTACAGTATTTGGCACTAGCAGCATTAATAACACCA---
AAAAAGATAAAGCCACCTTTACCTAGTGTTAGGAACCTGACAGAGGATAGATGGAACAAGCCCCAGAAGACCAAGGGCCA
CAGAGGGAGCCATACAATGAATGGACACTAG
>AF538307/B/AU/1995/C92
ATGGAAAACAGATGGCAGGTGATGATTGTGTGGCAAGTAGACAGAATGAGGATTAGAACATGGAACAGTTTAGTAAAACA
TCATATGTATATTTCAAAGAAAGCTAAAGGATGGTCTTATAGACATCATTATGAAAGCAATAATCCAAGAATAAGTTCAG
AAGTACACATCCCACTAAGGGGT---GCTAAACTG---GTAGTAACAACATATTGGGGTCTGCATATAGGAGAAAGAGAC
TGGCATTTGGGTCATGGAGTCTCCATAGAATGGAGGAAAAAGGAATATAGCACACAAGTAGACCCTGACCTAGCAGACCA
ACTAATTCACCTGTATTACTTTGATTGTTTTTCAGAATCTGCTATAAGAAATGCCATATTAGGACGTATAGTTAGTCCTA
GTTGTGAATATCAAGCAGGACATAAC---AAGGTAGGATCTTTACAGTACTTGGCACTAGCAGCATTAATAACACCA---
AAAAAGAGAAAGCCACCTTTACCTAGTGTCGCAAAACTGACAGAGGATAAATGGAACAAGCCCCAGAAGACCAAGGGCCA
CAGAGGGAGCCATACAATGAATGGACACTAG
>AJ271445/B/GB/1986/GB8_46R
ATGGAAAACAGATGGCAGGTGATGATTGTGTGGCAAGTAGACAGGATGAGGATTAGAACATGGAAAAGTTTAGTAAAACA
CCATATGTATATTTCAGGGAAAGCTAAGAAATGGGTTTATAAACATCACTATGAAAACACTCATCCAAGAATAAGTTCAG
AAGTACACATCCCACTAGGGGAA---GCTAGATTG---GTAATAACAACATATTGGGGTCTGCATACAGGAGAAAGAGAC
TGGCATTTGGGCCAGGGAGTCTCCATAGAATGGAGAAAAAGGAGATATAGAACACAAGTAGACCCTGGCCTAGCAGACCA
ACTAATTCATCAGTATTATTTTGATTGTTTTTCAGAATCTGCTATAAGAAATGCCCTATTAGGACGTACAGTTAGTCCTA
GTTGTAAATATCAAGCAGGACATAAC---AAGGTAGGATCTCTACAATACTTGGCACTAACAGCATTGATAACACCA---
AAAAAGATAAAGCCACCTTTGCCTAGTGTTACGAAACTGACAGAGGATAGATGGAACAAGCCCCAGAAGACCAAGGGCCA
CAGAGGGAGCCATACAATGAATGGACACTAG
>AX032749/B/FR/1985/pNL43_patent
ATGGAAAACAGATGGCAGGTGATGATTGTGTGGCAAGTAGACAGGATGAGGATTAACACATGGAAAAGATTAGTAAAACA
CCATATGTATATTTCAAGGAAAGCTAAGGACTGGTTTTATAGACATCACTATGAAAGTACTAATCCAAAAATAAGTTCAG
AAGTACACATCCCACTAGGGGAT---GCTAAATTA---GTAATAACAACATATTGGGGTCTGCATACAGGAGAAAGAGAC
TGGCATTTGGGTCAGGGAGTCTCCATAGAATGGAGGAAAAAGAGATATAGCACACAAGTAGACCCTGACCTAGCAGACCA
ACTAATTCATCTGCACTATTTTGATTGTTTTTCAGAATCTGCTATAAGAAATACCATATTAGGACGTATAGTTAGTCCTA
GGTGTGAATATCAAGCAGGACATAAC---AAGGTAGGATCTCTACAGTACTTGGCACTAGCAGCATTAATAAAACCA---
AAACAGATAAAGCCACCTTTGCCTAGTGTTAGGAAACTGACAGAGGACAGATGGAACAAGCCCCAGAAGACCAAGGGCCA
CAGAGGGAGCCATACAATGAATGGACACTAG
>AX078307/B/FR/1983/LAI-patent
ATGGAAAACAGATGGCAGGTGATGATTGTGTGGCAAGTAGACAGGATGAGGATTAGAACATGGAAAAGTTTAGTAAAACA
CCATATGTATGTTTCAGGGAAAGCTAGGGGATGGTTTTATAGACATCACTATGAAAGCCCTCATCCAAGAATAAGTTCAG
AAGTACACATCCCACTAGGGGAT---GCTAGATTG---GTAATAACAACATATTGGGGTCTGCATACAGGAGAAAGAGAC
TGGCATTTGGGTCAGGGAGTCTCCATAGAATGGAGGAAAAAGAGATATAGCACACAAGTAGACCCTGAACTAGCAGACCA
ACTAATTCATCTGTATTACTTTGACTGTTTTTCAGACTCTGCTATAAGAAAGGCCTTATTAGGACACATAGTTAGCCCTA
GGTGTGAATATCAAGCAGGACATAAC---AAGGTAGGATCTCTACAATACTTGGCACTAGCAGCATTAATAACACCA---
AAAAAGATAAAGCCACCTTTGCCTAGTGTTACGAAACTGACAGAGGATAGATGGAACAAGCCCCAGAAGACCAAGGGCCA
CAGAGGGAGCCACACAATGAATGGACACTAG
>AY037268/B/AR/1998/ARCH054
ATGGAAAACAGATGGCAGGTGATGATTGTGTGGCAAGTAGACAGGATGAGGATTAGAACATGGAAAAGTTTAGTAAAACA
CCATATGTATACTTCAAAGAAAGCTAAGGGTTGGGTTTATAGACATCACTATGAAAACACTCATCCAAGGATAAGTTCAG
AAGTACACATCCCACTAGGGGAT---GCTAGATTG---GTAGTAACAACATATTGGGGTCTGCATACAGGAGAAAGAGAC
TGGCATTTGGGTCAGGGAGTCTCCATAGAATGGAGGAAAAAGAAATATAGCACACAAGTAGACCCTGATCTAGTAGACCA
ACTAATTCATCTGCATTACTTTGATTGTTTTTCAGACTCTGCTATAAGAAATGCCATATTAGGACATATAGTTAATCCTA
GTTGTGAATATCAAGCAGGACATAAC---AAGGTAGGGTCTCTACAGTACTTGGCACTAGCAGCATTAGTATCACCA---
AAAAAGATAAAGCCACCTTTGCCTAGTATTAAGAAACTGACAGAAGATAGATGGAACAAGCCCCAGAAAACCAAGGGCCA
CAGAGGGAGCCATACAATGAATGGGCACTAG
>AY037269/B/AR/2000/ARMS008
ATGGAAAACAGATGGCAGGTGATGATTGTGTGGCAAGTAGACAGGATGAGGATTAACACATGGAAAAGTTTAGTAAAATA
CCATATGCATGTGTCAAAGAAAGCTAGGGAATGGTCTTATAGACATCATTATGAAAGCACTAATCCAAGAATAAGTTCAG
AAGTACACATCCCACTAGGGGAT---GATAAATTA---GTAATAACTACATATTGGAATCTGCATACAGGAGAAAGAGAT
TGGCATTTGGGTCAAGGAGTCTCCATAGAATGGAGGACAAGGAGATATAGAACACAAGTAGACCCTGACCTAGCAGACCA
ACTAATTCATGTGTATTATTTTGATTGTTTTTCAGAATCTGCCATTAGACATGCCATATTAGGACATATAGTTATACCTA
AGTGTGAATATCAAGCAGGACATAAT---AAGGTAGGATCTCTACAGTACTTGGCACTAGTAGCATTAATAAAACCA---
AAAAAGATAAAGCCACCTTTACCTAGTGTCAAAAAACTGACAGAGGATAGATGGAACGAGCCCCAGAAGACCAAGGGCCG
CAGAGGGAGCCATACAATGAATGGACACTAG
>AY037270/B/BO/1999/BOL0122
ATGGAAAACAGATGGCAGGTGATGATTGTGTGGCAAGTAGACAGGATGAGGATTAAAACATGGAAAAGTTTAGTAAAACA
CCATATGTATATTTCAAAGAAAGCTAAGGGATGGTGTTATAGACATCACTATGAAAACCTTCATCCAAGAATAAGTGGAG
AAGTACACATCCCATTAGGACCT---GCTAAATTG---GTGATAACAACATATTGGGGCCTGCATACAGGAGAAAGAGAC
TGGCATTTGGGTCAGGGAGTCTCCATAGAATGGAGAAAGGAGAGATATGCAACACAAGTAACCCCTGACATAGCAGACCA
ACTAATTCATCTGTATTATTTTGATTGTTTTGCAGACTCTGCTATAAGAAAGGCCATATTAGGACGTATAGTTAGCCCTA
GTTGTGACTTTCGAGCAGGACATAAC---AAGGTAGGATCTCTACAGTACTTGGCACTAGCAGCATTAGTAACACCA---
AAAAAGACAAAGCCACCTTTGCCTAGTCTTCAGATACTGACAGAGGATAGATGGAACAAGCCCCAGAAGACCAAGGGCCA
CAGAGAGAGCCACACAATGAATGGACACTAG
>AY037282/B/AR/1999/ARMA132
ATGGAAAACAGATGGCAGGTGATGATTGTGTGGCAGGTAGACAGGATGAGGATTAGAACATGGAAAAGTTTAGTAAAACA
CCATATGTATATTTCAAAAAAGGCTAAAGGATGGTTTTATAGACATCACTATGAAAGCACTCATCCAAGAATAAGTTCAG
AAGTACACATCCCGCTAGGGGAT---GCTAAATTG---GTAATAACAACATATTGGGGTCTGCATACAGGAGAAAGAGAC
TGGCATTTGGGCCAGGGAGTCTCCATAGAATGGAGGAAAAAGAGATATAGCTCACAAGTCGACCCTAACCTAGCAGACCA
ACTAATTCACACGTATTACTTTGATTGTTTTTCAGAATCAGCTATAAGAAAAGCCATATTAGGACATATAGTTAGTCCTA
GCTGTGAATATCAAGCAGGACATAAC---AAGGTAGGATCTCTACAGTACTTGGCACTAACAACATTAATAAAACCA---
AAAAAGATAAAACCACCTTTGCCCAGTGTTGTAAAACTGACAGAGGACAGATGGAACAAGCCCCAGAAGACCAAGGGCCA
CAGAGAGAGCCATACAATGAATGGACACTAG
>AY173951/B/TH/1990/BK132
ATGGAAAACAGATGGCAGGTGATGATTGTGTGGCAAGTAGACAGGATGAGGATTAAAACATGGAAAAGTTTAGTAAAACA
CCATATGTATGTTTCAAAGAAAGCTAAGGGATGGTTGTATAGACATCACTATCAAAGCATTCATCCAAGAATAAGTTCAG
AAGTACATATCCCACTAGGAGAG---GCTAGCTTG---GTAATAAAGACATATTGGGGTCTGCATACAGGAGAAAGAGAA
TGGCATTTGGGTCAAGGAGTCTCCATAGAATGGAGGAAAGGAAGATATAACACACAAGTAGACCCAGGCCTAGCAGACCA
ACTAATTCATCTGTATTACTTTGATTGTTTTTCAGAATCTGCTATAAGAAATGCCATATTAGGACATATAGTTAGTCCTA
GTTGTGAATATCAAGCAGGACATAAC---AAGGTAGGATCTCTACAGTACTTGGCACTAACAGCATTAAGAACACCA---
AAGAAGATAAAGCCACCTTTGCCTAGTGTTAGGAAACTGACAGAGGATAGATGGAACAAGCCCCAGAAGACCAAGGGCCA
CAGAGAGAGCCATACAATGAATGGACACTAG
>AY173952/B/US/1990/US1
ATGGAAAACAGATGGCAGGTGATGATTGTGTGGCAAGTAGACAGGATGAGGATTAACACATGGAAAAGTTTAGTAAAATA
CCATATGTATAGATCAGGGAAAGCTAGGGGATGGTTTTATAAACATCACTATGAAAGCACTAATCCAAGAATAAGTTCAG
AAGTACACATCCCACTAGGGGAT---GCTAGATTG---GTAATAACAACATATTGGGGTCTGCATACAGGAGAAAGAGAC
TGGCATTTGGGTCAGGGAGTCTCCATAGAATGGAGGAAAAAGAGATATAGCACACAAGTAGACCCTGGCCTAGCAGACCA
ACTAATTCATCTGCATTATTTTGATTGTTTTTCAGAATCTGCTATAAGAAATGCCATAGTAGGACATATAGTTAGGCCTA
GTTGTGAATATCAAGCAGGACATAAC---AGGGTAAGATCTCTACAGTACTTGGCACTAACAGCATTAATAACACCA---
AAAAAGAAAAAGCCACCTTTGCCTAGTGTTACAAAATTGACAGAGGATAGATGGAACAAGCCCCAGAAGACCAAGGGCCA
CAGAGGGAACCATACAATGAATGGACACTAG
>AY173953/B/US/1990/US2
ATGGAAAACAGATGGCAGGTGATGATTGTGTGGCAAGTAGACAGGATGAGGATTAGAACATGGAAAAGTTTAGTAAAACA
CCATATGTATATTTCAGGGAAAGCTAAGGGATGGTCTTATAGACATCACTATGAAAGCACTCATCCAAGAATAAGTTCAG
AAGTACACATCCCACTAGGGGAT---GCTGGATTG---GTAGTAACAACATATTGGGGTCTGCATACAGGAGAAAGAGAC
TGGCATTTGGGTCAAGGAGTCTCCATAGAATGGAGGAAAAAGAGATATACCACACAAGTAGACCCTGACCTAGCAGACCA
ACTAATTCATCTGTATTACTTTGATTGTTTTTCAGAATCTGCTATAAGAAATGCCATATTAGGACGTATAGTTAGTCCTA
GTTGTGAATATCAAGCAGGACATAAC---AAGGTAGGATCTCTACAGTACTTGGCACTAGCAGCATTAATAACACCA---
AAAAAGATAAAGCCACCTTTGCCTAGCGTTAAGAAACTGACAGAGGATAGATGGAACAAGCCCCAGAAGACCAAGGGCCA
CAGAGGGAGCCATACAATGAATGGACACTAG
>AY173954/B/US/1990/US3
ATGGAAAACAGATGGCAGGTGATGATTGTGTGGCAAGTAGACAGGATGAGGATTAGAACATGGAAAAGTTTAGTAAAACA
CCATATGTATATTTCAAGGAAAGCTAAGGGATGGTTTTATAGACATCACTATGAAAGCACTCATCCAAGAATAAGTTCAG
AAGTACACATCCCACTAGGGGAA---GCTAGATTA---GTAGTAACAACATATTGGGGTCTGCAAACAGGAGAAAGAGAC
TGGCATTTGGGTCAGGGAGTCTCCATAGAATGGAGGAAAAGGAGATATAGCACACAAGTAGACCCTGACCTAGCAGACCA
ACTAATTCATCTGTATTACTTTGATTGTTTTTCAGAATCTGCTATAAGAAATGCCATATTAGGACGTTTAGTTAGTCCTA
GCTGTGAATATCAAACAGGACATAAC---AAGGTAGGATCTCTACAGTACTTGGCACTAGCAGCATTAACAGCACCA---
AAAAAGATAAAGCCACCTTTACCTAGTGTTAGGAAACTGACAGAGGATAGATGGAACAAGCCCCAGAAGACCAAGGGCCA
CAGAGGGAGCCATACAATGAATGGACACTAG
>AY173955/B/US/1990/US4
ATGGAAAACAGATGGCAGGTGATGATTGTGTGGCAAGTAGACAGGATGAGGATTAGAGCATGGAACAGTCTAGTAAAACA
CCATATGTATATATCAAGGAAAGCTAAGGATTGGTGTTATAAACATCATTATGAAAGCACTAATCCAAGAATAAGTTCAG
AAGTACACATCCCACTAAAGGAT---GCCAAATTG---GTAATAACAACATATTGGGGTCTGCATACAGGAGAAAAAGAC
TGGCATTTGGGTCAGGGAGTCTCCATAGAATGGAGGAAAAAGAGATATAGCACACAAGTAGACCCTGACCTAGCAGACCA
ACTAATTCATCTGTATTATTTTGATTGTTTTTCAGAATCTGCTATAAGACAAGCCATATTAGGACATAGAGTTAGTCCTA
GGTGTGAATATCAAGCAGGACATAAT---AAGGTAGGATCTCTACAGTACTTGGCATTAGCAGCATTAATAAAACCA---
AAAAAGATAAAGCCACCTTTGCCTAGTGTTAGGAAATTGACAGAGGATAGATGGAACAAGCCCCAGAAGACCAAGGGCCA
CAGAGGGAACCATACAATGAATGGACACTAG
>AY173956/B/BR/1989/BZ167
ATGGAAAACAGATGGCAGGTGATGATTGTGTGGCAGGTAGACAGGATGAGGATTAAAACATGGAAAAGTTTAGTAAAACA
CCATATGTATATCTCAGGGAAAACTAGGAGATGGATTTATAGACATCACTATGATAGCATTCATCCAAAAATAAGTTCAG
AAGTACACATCCCACTAGGGGAT---GCTAGCTTG---GTAGTAACAACATATTGGGGTCTGCATACAGGAGAAAGAGAC
TGGCATTTGGGTCAGGGAGTCTCCATAGAATGGAGGAAAAAGAGATATAGCACACAAGTAGACCCTGACCTAGCAGACCA
ACTAATTCATCTGTATTACTTTGATTGTTTTTCAGAATCTGCTATAAGAAATGCCATATTAGGACATATAGTTATTCCCA
GATGTGAATATCAAGCAGGACATAAC---AAAGTAGAGTCTCTACAGTACTTGGCACTAACAGCATTAACAACACCA---
AAAAAGATAAGGCCACCTTTGCCTAGTGTTGCGAAACTGACAGAGGATAGATGGAACAAGCCCCAGAAGACCAAGGGCCA
CAGAGGCAGCCATACAATGAATGGACACTAG
>AY180905/B/CN/2001/CNHN24
ATGGAAAACAGATGGCAGGCGATGATTGTGTGGCAAGTAGACAGGATGAGGATTAGAACATGGAAAAGTTTAGTAAAACA
CCATGTGCATATTTCAAGGAAAGCTAAGGGGTGGTGTTATAAACATCACTATGATAGCACTCATCCAAAAATAAGTTCGG
AAGTACACATCCCACTAGGGGAT---GCTAAATTG---GTAATAACAACATATTGGGGTCTGCATACAGGAGAAAGAGAC
TGGCATCTGGGCCAGGGAGTCTCCATAGAATGGAGGAGAGAGAGATATAGCACACAAGTAGAACCTGGCCTAGCAGACCA
ACTAATTCATCTGTATTATTTTGATTGTTTTTCAGAATCTGCTATAAGAAATGCCATTTTAGGACGTGTAGTTAGCCATA
GTTGTGATTATCTAGCAGGACATAAC---AAGGTAGGATCCCTACAGTACTTGGCACTAGCAGCATTAGTAACACCA---
AAAAGGAGAAAGCCACCTTTGCCTAGTGTTGCAAAACTGACAGAGGATAGATGGAACAAGCCCCAGAGGACCAAGGGCCA
CAGAGGGAACCATACAATGAGTGGACACTAG
>AY308760/B/US/1996/1333_d2
ATGGAAAACAGATGGCAGGTGATGATTGTGTGGCAAGTAGACAGGATGAGGATTAGCACATGGAAAAGTTTAGTAAAACA
CCATATCCATGTTTCAAGGAAAGCTAAGAGATGGGTTTATAGACATCACTATGAAAGCACTCATCCAAGAATCAGTTCAG
AAGTACACATCCCATTAGGGGAT---GCTAAATTG---GTAATAGCAACATATTGGGGTCTGCATACAGGAGAAAGAGAC
TGGCATTTGGGGCAGGGAGTCTCCATAGAATGGAGGAGAAGAAGATATAGCACACAAGTAGACCCTGACCTAGCAGACCA
TCTAATTCATCTGTATTACTTTGATTGTTTTTCAGAATCTGCTATAAGACATGCCATATTAGGACGAATAGTTAGCCCTA
GTTGTGAATATCAAGCAGGACATAGC---AASGTAGGATCCCTACAGTACTTGGCACTAGCAGCATTAATACCACCA---
AAAAAGAAAAAACCACCTCTGCCTAGTGTCACGAAACTGACAGAGGATAGATGGAACAAGCCCCAGAAGACCAAGGGCCA
CAGAGGGAGCCATTCAATGAATGGACACTAG
>AY308761/B/US/1996/1299_d22
ATGGAAAACAGATGGCAGGCGATGATTGTGTGGCAAGTAGACAGGATGAGGATTAGAACATGGAAAAGTTTAGTAAAGCA
CCATATACATATTTCAAGGAAAGCTAAGAGGTGGGTTTATAGACATCACTATGAAAACACTCATCCAAAAATAAGTTCAG
AAGTACACATCCCATTAGGGGAT---GCTAAATTG---GTAATAGCAACATATTGGGGTCTGCATACAGGAGAAAGAGAC
TGGCATTTGGGACAGGGAGTCTCCATAGAATGGAGGAAAAGGAGATATAGCACACAAGTAGACCCTGACCTAGCAGACCA
TCTAATTCATCTGTATTACTTTGATTGTTTTTCAGAATCTGCTATAAGACATGCCATATTAGGACGAATAGTTAGCCCTA
GTTGTGAATATCAAGCAGGACATAGC---AASGTAGGATCCCTACAGTACTTGGCACTAGCAGCATTAATACCACCA---
AAAAAGATAAAACCACCTCTGCCTAGTGTCGCGAAACTGACAGAGGATAGATGGAACAAGCCCCAGAAGACCAAGGGCCA
CAGAGGGAGCCATTCAATGAATGGACACTAG
>AY308762/B/US/1996/1304_d31
ATGGAAAACAGATGGCAGGCGATGATTGTGTGGCAAGTAGACAGGATGAGGATTAGMACATGGAAAAGTTTAGTAAAGCA
CCATATACATATTTCAAGGAAAGCTAAGAGGTGGGYTTATAGACATCACTATGAAAACACTCATCCAAAAATAAGTTCAG
AAGTACACATCCCATTAGGGGAT---GCTAAATTG---GTAATAGCAACATATTGGGGTCTGCATACAGGAGAAAGAGAC
TGGCATTTGGGACAGGGAGTCTCCATAGAATGGAGGAAAAGGAGATATAGCACACAAGTAGACCCTGACCTAGCAGACCA
TCTAATTCATCTGTATTACTTTGATTGTTTTTCAGAATCTGCTATAAGACATGCCATATTAGGACGAATAGTTAGCCCTA
GTTGTGAATATCAAGCAGGACATAGC---AAGGTAGGATCCCTACAGTACTTGGCACTAGCAGCATTAATACCACCA---
AAAAAGATAAAACCACCTCTGCCTAGTGTCGCGAAACTGACAGAGGATAGATGGAACAAGCCCCAGAAGACCAAGGGCCA
CAGAGGGAGCCATTCAATGAATGGACACTAG
>AY314044/B/CA/1996/WC10P_1
ATGGAAAACAGATGGCAGGTGATGATTGTGTGGCAAGTAGACAGGATGAGGATTAGAGCATGGAAAAGCTTAGTAAAACA
CCATATGTATATATCAAGGAAAGCTAAGGGATGGTGTTATAGACATCACTATGAAAGTACTAATCCAAGAATAAGTTCAG
AAGTACACATCCCACTAGGGGAT---GGGAAATTG---GTAATAACAACATATTGGGGTCTACATACAGGAGAAAGAGAC
TGGCATTTGGGTCAGGGAGTCTCCATAGAATGGAGAAAAGAGAGATATAGCACACAAGTAGACCCTAACACAGCAGACCA
ACTAATTCATCTGCATCACTTTGATTGTTTTTCAGAATCTGCTATAAGAAATGCCCTATTAGGACATAGAGTTAGTCCTA
GGTGTGAATATCAAGCAGGACATAAC---AAGGTAGGATCTCTACAGTACTTGGCACTAGTAGCATTAACAACACCA---
AAGAAGATAAAGCCACCTTTGCCTAGTGTTACGAAACTGACAGAGGATAGATGGAACAAGCCCCAGAAGACCAAGGGCCA
CAGAGGGAGCCATACAATGAATGGACACTGG
>AY314045/B/CA/1996/WC10P_2
ATGGAAAACAGATGGCAGGTGATGATTGTGTGGCAAGTAGACAGGATGAGGATTAGAGCATGGAAAAGCTTAGTAAAACA
CCATATGTATATATCAAGGAAAGCTAAGGGATGGTGTTATAGACATCACTATGAAAGTACTAATCCAAGAATAAGTTCAG
AAGTACACATCCCACCAGGGGAT---GGGAAATTG---GTAATAACAACATATTGGGGTCTACATACAGGAGAAAGAGAC
TGGCATTTGGGTCAGGGAGTCTCCATAGAATGGAGAAAAGAGAGATATAGCACACAAGTAGACCCTAACACAGCAGACCA
ACTAATTCATCTGCATCACTTTGATTGTTTTTCAGAATCTGCTATAAGAAATGCCCTATTAGGACATAGAGTTAGTCCTA
GGTGTGAATATCAAGCAGGACATAAC---AAGGTAGGATCTCTACAGTACTTGGCACTAGTAGCATTAACAACACCA---
AAGAAGATAAAGCCACCTTTGCCTAGTGTTACGAAACTGACAGAGGATAGATGGAACAAGCCCCAGAAGACCAAGGGCCA
CAGAGGGAGCCATACAATGAATGGACACTGG
>AY314046/B/CA/1996/WC10P_3
ATGGAAAACAGATGGCAGGTGATGATTGTGTGGCAAGTAGACAGGATGAGGATTAGAGCATGGAAAAGCTTAGTAAAACA
CCATATGTATATATCAAGGAAAGCTAAGGGATGGTGTTATAGACATCACTATGAAAGTACTAATCCAAGAATAAGTTCAG
AAGTACACATCCCACTAGGGGAT---GGGAAATTG---GTAATAACAACATATTGGGGTCTACATACAGGAGAAAGAGAC
TGGCATTTGGGTCAGGGAGTCTCCATAGAATGGAGAAAAGAGAGATATAGCACACAAGTAGACCCTAACACAGCAGACCA
ACTAATTCATCTGCATCACTTTGATTGTTTTTCAGAATCTGCTATAAGAAATGCCCTATTAGGACATAGAGTTAGTCCTA
GGTGTGAATATCAAGCAGGACATAAC---AAGGTAGGATCTCTACAGTACTTGGCACTAGTAGCATTAACAACACCA---
AAGAAGATAAAGCCACCTTTGCCTAGTGTTACGAAACTGACAGAGGATAGATGGAACAAGCCCCAGAAGACCAAGGGCCA
CAGAGGGAGCCATACAATGAATGGACACTGG
>AY314047/B/CA/1996/WC10P_4
ATGGAAAACAGATGGCAGGTGATGATTGTGTGGCAAGTAGACAGGATGAGGATTAGAGCATGGAAAAGCTTAGTAAAACA
CCATATGTATATATCAAGGAAAGCTAAGGGATGGTGTTATAGACATCACTATGAAAGTACTAATCCAAGAATAAGTTCAG
AAGTACACATCCCACTAGGGGAT---GGGAAATTG---GTAATAACAACATATTGGGGTCTACATACAGGAGAAAGAGAC
TGGCATTTGGGTCAGGGAGTCTCCATAGAATGGAGAAAAGAGAGATATAGCACACAAGTAGACCCTAACACAGCAGACCA
ACTAATTCATCTGCATCACTTTGATTGTTTTTCAGAATCTGCTATAAGAAATGCCCTATTAGGACATAGAGTTAGTCCTA
GGTGTGAATATCAAGCAGGACATAAC---AAGGTAGGATCTCTACAGTACTTGGCACTAGTAGCATTAACAACACCA---
AAGAAGATAAAGCCACCTTTGCCTAGTGTTACGAAACTGACAGAGGATAGATGGAACAAGCCCCAGAAGACCAAGGGCCA
CAGAGGGAGCCATACAATGAATGGACACTGG
>AY314048/B/CA/1996/WC10P_6
ATGGAAAACAGATGGCAGGTGATGATTGTGTGGCAAGTAGACAGGATGAGGATTAGAGCATGGAAAAGCTTAGTAAAACA
CCATATGTATATATCAAGGAAAGCTAAGGGATGGTGTTATAGACATCACTATGAAAGTACTAATCCAAGAATAAGTTCAG
AAGTACACATCCCACTAGGGGAT---GGGAAATTG---GTAATAACAACATATTGGGGTCTACATACAGGAGAAAGAGAC
TGGTATTTGGGTCAGGGAGTCTCCATAGAATGGAGAAAAGAGAGATATAGCACACAAGTAGACCCTAACACAGCAGACCA
ACTAATTCATCTGCATCACTTTGATTGTTTTTCAGAATCTGCTATAAGAAATGCCCTATTAGGACATAGAGTTAGTCCTA
GGTGTGAATATCAAGCAGGACATAAC---AAGGTAGGATCTCTACAGTACTTGGCACTAGTAGCATTAACAACACCA---
AAGAAGATAAAGCCACCTTTGCCTAGTGTTACGAAACTGACAGAGGATAGATGGAACAAGCCCCAGAAGACCAAGGGCCA
CAGAGGGAGCCATACAATGAATGGACACTGG
>AY314049/B/CA/1996/WC10P_7
ATGGAAAACAGATGGCAGGTGATGATTGTGTGGCAAGTAGACAGGATGAGGATTAGAGCATGGAAAAGCTTAGTAAAACA
CCATATGTATATATCAAGGAAAGCTAAGGGATGGTGTTATAGACATCACTATGAAAGTACTAATCCAAGAATAAGTTCAG
AAGTACACATCCCACTAGGGGAT---GGGAAATTG---GTAATAACAACATATTGGGGTCTACATACAGGAGAAAGAGAC
TGGCATTTGGGTCAGGGAGTCTCCATAGAATGGAGAAAAGAGAGATATAGCACACAAGTAGACCCTAACACAGCAGACCA
ACTAATTCATCTGCATCACTTTGATTGTTTTTCAGAATCTGCTATAAGAAATGCCCTATTAGGACATAGAGTTAGTCCTA
GGTGTGAATATCAAGCAGGACATAAC---AAGGTAGGATCTCTACAGTACTTGGCACTAGTAGCATTAACAACACCA---
AAGAAGATAAAGCCACCTTTGCCTAGTGTTACGAAACTGACAGAGGATAGATGGAACAAGCCCCAGAAGACCAAGGGCCA
CAGAGGGAGCCATACAATGAATGGACACTGG
>AY314050/B/CA/1996/WC10P_8
ATGGAAAACAGATGGCAGGTGATGATTGTGTGGCAAGTAGACAGGATGAGGATTAGAGCATGGAAAAGCTTAGTAAAACA
CCATATGTATATATCAAGGAAAGCTAAGGGATGGTGTTATAGACATCACTATGAAAGTACTAATCCAAGAATAAGTTCAG
AAGTACACATCCCACTAGGGGAT---GGGAAATTG---GTAATAACAACATATTGGGGTCTACATACAGGAGAAAGAGAC
TGGCATTTGGGTCAGGGAGTCTCCATAGAATGGAGAAAAGAGAGATATAGCACACAAGTAGACCCTAACACAGCAGACCA
ACTAATTCATCTGCATCACTTTGATTGTTTTTCAGAATCTGCTATAAGAAATGCCCTATTAGGACATAGAGTTAGTCCTA
GGTGTGAATATCAAGCAGGACATAAC---AAGGTAGGATCTCTACAGTACTTGGCACTAGTAGCATTAACAACACCA---
AAGAAGATAAAGCCACCTTTGCCTAGTGTTACGAAACTGACAGAGGATAGATGGAACAAGCCCCAGAAGACCAAGGGCCA
CAGAGGGAGCCATACAATGAATGGACACTGG
>AY314051/B/CA/1996/WC10P_9
ATGGAAAACAGATGGCAGGTGATGATTGTGTGGCAAGTAGACAGGATGAGGATTAGAGCATGGAAAAGCTTAGTAAAACA
CCATATGTATATATCAAGGAAAGCTAAGGGATGGTGTTATAGACATCACTATGAAAGTACTAATCCAAGAATAAGTTCAG
AAGTACACATCCCACTAGGGGAT---GGGAAATTG---GTAATAACAACATATTGGGGTCTACATACAGGAGAAAGAGAC
TGGCATTTGGGTCAGGGAGTCTCCATAGAATGGAGAAAAGAGAGATATAGCACACAAGTAGACTCTAACACAGCAGACCA
ACTAATTCATCTGCATCACTTTGATTGTTTTTCAGAATCTGCTATAAGAAATGCCCTATTAGGACATAGAGTTAGTCCTA
GGTGTGAATATCAAGCAGGACATAAC---AAGGTAGGATCTCTACAGTACTTGGCACTAGTAGCATTAACAACACCA---
AAGAAGATAAAGCCACCTTTGCCTAGTGTTACGAAACTGACAGAGGATAGATGGAACAAGCCCCAGAAGACCAAGGGCCA
CAGAGGGAGCCATACAATGAATGGACACTGG
>AY314052/B/CA/1996/WC10P_10
ATGGAAAACAGATGGCAGGTGATGATTGTGTGGCAAGTAGACAGGATGAGGATTAGAGCATGGAAAAGCTTAGTAAAACA
CCATATGTATATATCAAGGAAAGCTAAGGGATGGTGTTATAGACATCACTATGAAAGTACTAATCCAAGAATAAGTTCAG
AAGTACACATCCCACTAGGGGAT---AGGAAATTG---GTAATAACAACATATTGGGGTCTACATACAGGAGAAAGAGAC
TGGCATTTGGGTCAGGGAGTCTCCATAGAATGGAGAAAAGAGAGATATAGCACACAAGTAGACCCTAACACAGCAGACCA
ACTAATTCATCTGCATCACTTTGATTGTTTTTCAGAATCTGCTATAAGAAATGCCCTATTAGGACATAGAGTTAGTCCTA
GGTGTGAATATCAAGCAGGACATAAC---AAGGTAGGATCTCTACAGTACTTGGCACTAGTAGCATTAACAACACCA---
AAGAAGATAAAGCCACCTTTGCCTAGTGTTACGAAACTGACAGAGGATAGATGGAACAAGCCCCAGAAGACCAAGGGCCA
CAGAGGGAGCCATACAATGAATGGACACTGG
>AY314053/B/CA/1996/WC10P_11
ATGGAAAACAGATGGCAGGTGATGATTGTGTGGCAAGTAGACAGGATGAGGATTAGAGCATGGAAAAGCTTAGTAAAACA
CCATATGTATATATCAAGGAAAGCTAAGGGATGGTGTTATAGACATCACTATGAAAGTACTAATCCAAGAATAAGTTCAG
AAGTACACATCCCACTAGGGGAT---GGGAAATTG---GTAATAACAACATATTGGGGTCTACATACAGGAGAAAGAGAC
TGGCATTTGGGTCAGGGAGTCTCCATAGAATGGAGAAAAGAGAGATATAGCACACAAGTAGACCCTAACACAGCAGACCA
ACTAATTCATCTGCATCACTTTGATTGTTTTTCAGAATCTGCTATAAGAAATGCCCTATTAGGACATAGAGTTAGTCCTA
GGTGTGAATATCAAGCAGGACATAAC---AAGGTAGGATCTCTACAGTACTTGGCACTAGTAGCATTAACAACACCA---
AAGAAGATAAAGCCACCTTTGCCTAGTGTTACGAAACTGACAGAGGATAGATGGAACAAGCCCCAGAAGACCAAGGGCCA
CAGAGGGAGCCATACAATGAATGGACACTGG
>AY314054/B/CA/1996/WC10C_1
ATGGAAAACAGATGGCAGGTGATGATTGTGTGGCAAGTAGACAGGATGAGGATTAGAGCATGGAAAAGCTTAGTAAAACA
CCATATGTATATATCAAGGAAAGCCAAGGGATGGGTTTATAGACATCACTATGAAAGTACTCATCCAAGAATAAGTTCAA
AAGTACACATCCCACTAAGGGAT---GCGGAATTA---GTAATAACAACATATTGGGGTCTACATACAGGAGAAAGAGAC
TGGCATTTGGGTCAGGGAGTCTCCATAGAATGGAGAAAAGAGAGATATAGCACACAAGTAGACCCTAACACAGCAGACCA
ACTAATTCATCTGCATCACTTTGATTGTTTTTCAGAATCTGCTATAAGAAATGCCCTATTAGGACATAGAGTTAGTCCTA
GGTGTGAATATCAAGCAGGACATAAC---AAGGTAGGATCTCTACAGTACTTGGCACTAGTAGCATTAACAACACCA---
AAGAAGATAAAGCCACCTTTGCCTAGTGTTACGAAACTGACAGAAGATAGATGGAACAAGCCCCAGAAAACCAAGGGCCA
CAGAGGGAGCCATACAATGAATGGACACTAG
>AY314055/B/CA/1996/WC10C_3
ATGGAAAACAGATGGCAGGTGATGATTGTGTGGCAAGTAGACAGGATGAGGATTAGAGCATGGAAAAGCTTAGTAAAACA
CCATATGTATATATCAAGGAAAGTTAAGGGATGGGTTTATAGACATCACTATGAAAGTACTCATCCAAGAATAAGTTCAA
AAGTACACATCCCACTAAGGGAT---GCGGAATTA---GTAATAACAACATATTGGGGTCTACATACAGGAGAAAGAGAC
TGGCATTTGGGTCAGGGAGTCTCCATAGAATGGAGAAAAGAGAGATATAGCACACAAGTAGACCCTAACACAGCAGACCA
ACTAATTCATCTGCATCACTTTGATTGTTTTTCAGAATCTGCTATAAGAAATGCCCTGTTAGGACATAGAGTTAGTCCTA
GGTGTGAATATCAAGCAGGACATAAC---AAGGTAGGATCTCTACAGTACTTGGCACTAGTAGCATTAACAACACCA---
AAGAAGATAAAGCCACCTTTGCCTAGTGTTACGAAACTGACAGAGGATAGATGGAACAAGCCCCAGAAGACCAAGGGCCA
CAGAGGGAGCCATACAATGAATGGACACTAG
>AY314056/B/CA/1996/WC10C_4
ATGGAAAACAGATGGCAGGTGATGATTGTGTGGCAAGTAGACAGGATGAGGATTAGAGCATGGAAAAGCTTAGTAAAACA
CCATATGTATATATCAAGGAAAGCTAAGGGATGGGTTTATAGACATCACTATGAAAGTACTCATCCAAGAATAAGTTCAA
AAGTACACATCCCACTAAGGGAT---GCGGAATTA---GTAATAACAACATATTGGGGTCTACATACAGGAGAAAGAGAC
TGGCATTTGGGTCAGGGAGTCTCCATAGAATGGAGAAAAGAGAGATATAGCACACAAGTAGACCCTAACACAGCAGACCA
ACTAATTCATCTGCATCACTTTGATTGTTTTTCAGAATCTGCTATAAGAAATGCCCTATTAGAACATAGAGTTAGTCCTA
GGTGTGAATATCAAGCAGGACATAAC---AAGGTAGGATCTCTACAGTACTTGGCACTAGTAGCATTAACAACACCA---
AAGAAGATAAAGCCACCTTTGCCTAGTGTTACGAAACTGACAGAGGATAGATGGAACAAGCCCCAGAAGACCAAGGGCCA
CAGAGGGAGCCATACAATGAATGGACACTAG
>AY314057/B/CA/1996/WC10C_5
ATGGAAAACAGATGGCAGGTGATGATTGTGTGGCAAGTAGACAGGATGAGGATTAGAGCATGGAAAAGCTTAGTAAAACA
CCATATGTATATATCGAGGAAAGCTAAGGGATGGGTTTATAGACATCACTATGAAAGTACTCATCCAAGAATAAGTTCAA
AAGTACACATTCCACTAAGGGAT---GCGGAATTA---GTAATAACAACATATTGGGGTCTACATACAGGAGAAAGAGAC
TGGCATTTGGGTCAGGGAGTCTCCATAGAATGGAGAAAAGAGAGATATAGCACACAAGTAGACCCTAACACAGCAGACCA
ACTAATTCATCTGCATCACTTTGATTGTTTTTCAGAATCTGCTATAAGAAATGCCCTATTAGGACATAGAGTTAGTCCTA
GGTGTGAATATCAAGCAGGACATAAC---AAGGTAGGATCTCTACAGTACTTGGCACTAGTAGCATTAACAACACCA---
AAGAAGATAAAGCCACCTTTGGCTAGTGTTACGAAACTGACAGAAGATAGATGGAACAAGCCCCAGAAGACCAAGGGCCA
CAGAGGGAGCCATACAATGAATGGACACTAG
>AY314058/B/CA/1996/WC10C_6
ATGGAAAACAGATGGCAGGTGATGATTGTGTGGCAAGTAGACAGGATGAGGATTAGAGCATGGAAAAGCTTAGTAAAACA
CCATATGTATATATCAAGGAAAGCTAAGGGATGGGTTTATAGACATCACTATGAAAGTACTCATCCAAGAATAAGTTCAA
AAGTACACATCCCACTAAGGGAT---GCGGAATTA---GTAATAACAACATATTGGGGTCTACATACAGGAGAAAGAGAC
TGGCATTTGGGTCAGGGAGTCTCCATAGAATGGAGAAAAGAGAGATATAGCACACAAGTAGACCCTAACACAGCAGACCA
ACTAGTTCATCTGCATCACTTTGATTGTTTTTCAGAATCTGCTATAAGAAATGCCCTATTAGGACATAGAGTTAGTCCTA
GGTGTGAATATCAAGCAGGACATAAC---AAGGTAGGATCTCTACAGTACTTGGCACTAGTAGCATTAACAACACCA---
AAGAAGATAAAGCCACCTTTGCCTAGTGTTACGAAACTGACAGAGGATAGATGGAACAAGCCCCAGAAGACCAAGGGCCA
CAGAGGGAGCCACACAATGAATGGACACTAG
>AY314059/B/CA/1996/WC10C_8
ATGGAAAACAGATGGCAGGTGATGATTGTGTGGCAAGTAGACAGGATGAGGATTAGAGCATGGAAAAGCTTAGTAAAACA
CCATATGTATATATCAAAGAAAGCTAAGGGATGGTGTTATAGACATCACTATGAAAGTACTAATCCAAGAATAAGTTCAG
AAGTACACATCCCACTAGGAGAT---GCAAAATTG---GTAGTAGCAACATATTGGGGTCTACATACAGGAGAAAGAGAC
TGGCATTTGGGTCAGGGAGTCTCCATAGAATGGAGAAAAGAGAGATATAGCACACAAGTAGACCCTAACACAGCAGACCA
ACTAATTCATCTGCATCACTTTGATTGTTTTTCAGAATCTGCTATAAGAAATGCCCTATTAGGACATAGAGTTAGTCCTA
GGTGTGAATATCAAGCAGGACATAAC---AAGGTAGGATCTCTACAGTACTTGGCACTAGTAGCATTAACAACACCA---
AAGAAGATAAAGCCACCTTTGCCTAGTGTTACGAAACTGACAGAGGATAGATGGAACAAGCCCCAGAAGACCAAGGGCCA
CAGAGGGAGCCATACAATGAATGGACACTAG
>AY314060/B/CA/1996/WC10C_9
ATGGAAAACAGATGGCAGGTGATGATTGTGTGGCAAGTAGACAGGATGAGGATTAGAGCATGGAAAAGCTTAGTAAAACA
CCATATGTATATATCAAGGAAAGCTAAGGGATGGGTTTATAGACATTACTATGAAAGTACTCATCCAAGAATAAGTTCAA
AAGTACACATCCCACTAAGGGAT---GCGGAATTA---GTAATGACAACATATTGGGGTCTACATACAGGAGAAAGAGAC
TGGCATTTGGGTCAGGGAGTCTCCATAGAATGGAGAAAAGAGAGATATAGCACACAAGTAGACCCTAACACAGCAGACCA
ACTAATTCATCTGCATCACTTTGATTGTTTTTCAGAATCTGCTATAAGAAATGCTCTATTAGGACATAGAGTTAGTCCTA
GGTGTGAATATCAAGCAGGACATAAC---AAGGTAGGATCTCTACAGTACTTGGCACTTGTAGCATTAACAACACCA---
AAGAAGATAAAGCCACCTTTGCCTAGTGTTACGAAACTGACAGAGGATAGATGGAACAAGCCCCAGAAGACCAAGGGCCA
CAGAGGGAGCCATACAATGAATGGACACTAG
>AY314061/B/CA/1996/WC10C_10
ATGGAAAACAGATGGCAGGTGATGATTGTGTGGCAAGTAGACAGGATGAGGATTAGAGCATGGAAAAGCTTAGTAAAACA
CCATATGTATATATCAAGGAAAGCTAAGGGATGGGTTTATAGACATCACTATGAAAGTACTCATCCAAGAATAAGTTCAA
AAGTACACATCCCACTAAGGGAT---GCGGAACTA---GTAATAACAACATATTGGGGTCTACATACAGGAGAAAGAGAC
TGGCATTTGGGTCAGGGAGTCTCCATAGAATGGAGAAAAGAGAGATATAGCACACAAGCAGACCCTAACACAGCAGACCA
ACTAATTCATCTGCATCACTTTGATTGTTTTTCAGAATCTGCTATAAGAAATGCCCTATTAGGACATAGAGTTAGTCCTA
GGTGTGAATATCAAGCAGGACATAAC---AAGGTAGGATCTCTACAGTACTTGGCACTAGTAGCATTAACAACACCA---
AAGAAGATAAAGCCACCTTTGCCTAGTGTTACGAAACTGACAGAGGATAGATGGAACAAGCCCCAGAAGACCAAGGGCCA
CAGAGGGAGCCACACAATGAATGGACACTAG
>AY314062/B/CA/1996/WC10C_11
ATGGAAAACAGATGGCAGGTGATGATTGTGTGGCAAGTAGACAGGATGAGGATTAGAGCATGGAAAAGCTTAGTAAAACA
CCATATATATATATCAAGGAAAGCTAAGGAATGGTGTTATAGACACCACTATGAAAGTACTAATCCAAGAATAAGTTCAG
AAGTACACATCCCACTAGGGGAT---GGGAAATTG---GTAATCACAACATATTGGGGTCTACATACAGGAGAAAGAGAC
TGGCATTTGGGTCAGGGAGTCTCCATAGAATGGAGAAAAGAGAGATATAGTACACAAGTAGACCCTAACACAGCAGACCA
ACTAATTCATCTGCATCACTTTGATTGTTTTTCAGAATCTGCTATAAGAAATGCCCTATTAGGACATAGAGTTAGTCCTA
GGTGTGAATATCAAGCAGGACATAAC---AAGGTAGGATCTCTACAGTACTTGGCACTAGTAGCATTAACAACACCA---
AAGAAGATAAAGCCACCTTTGCCTAGTGTTACGAAACTGACAGAAGATAGATGGAACAAGCCCCAGAAGACCAAGGGCCA
CAGAGGGAGCCATACAATGAATGGACACTAG
>AY314063/B/CA/1996/WC10C_12
ATGGAAAACAGATGGCAGGTGATGATTGTGTGGCAAGTAGACAGGATGAGGATTAGAGCATGGAAAAGCTTAGTAAAACA
CCATATGTATATATCAAAGAAAGCTAAGGGATGGTGTTATAGACATCACTATGAAAGTACTAATCCAAGAATAAGTTCAG
AAGTACACATCCCACTAGGAGAT---GCAAAATTG---GTAGTAGCAACATATTGGGGTCTACATACAGGAGAAAGAGAC
TGGCATTTGGGTCAGGGAGTCTCCATAGAATGGAGAAAAGAGAGATATAGCACACAAGTAGACCCTAACACAGCAGACCA
ACTAATTCATCTGCATCACTTTGATTGTTTTTCAGAATCTGCTATAAGAAATGCCCTATTAGGACATAGAGTTAGTCCTA
GGTGTGAATATCAAGCAGGACATAAC---AAGGTAGGATCTCTACAGTACTTGGCACTAGTAGCATTAACAACACCA---
AAGAAGATAAAGCCACCTTTGCCTAGTGTTACGAAACTGACAGAGGATAGATGGAACAAGCCCCAGAAGACCAAGGGCCA
CAGAGGGAGCCATACAATGAATGGACACTGG
>AY331282/B/US/1997/1001_07
ATGGAAAACAGATGGCAGGTGATGATTGTGTGGCAAGTAGACAGGATGAGGATTAGAACATGGAAAAGTTTAGTGAAACA
TCATATGTATATTTCAGGGAAAGCTAGGGGATGGTGTTATAGACATCACTATGAAAGCACTCATCCAAGAATAAGTTCAG
AAGTACACATCCCACTAGGGGAA---GCTAGGTTG---GTAATAATAACATATTGGGGTCTGCATACAGGAGAAAGAGAA
TGGCATTTGGGACAGGGAGTATCCATAGAATGGAGGAAAGGGAAATATAGCACACAAGTAGACCCCAACTTAGCAGACCA
ACTAATTCATCTGTATTACTTTGATTGTTTTTCAGAATCTGCTATAAGAAATGCAATATTAGGAAATAGAGTTAGTCCTA
GGTGTGAATATCAAGCAGGACATAAC---AAGGTAGGATCCCTACAATACTTGGCACTAACAGCACTAATAACACCA---
AGAAAGATAAAGCCACCTTTGCCTAGTGTTACGAAACTGACAGAGGATAGATGGAACAAGCCCCGGAAGACCAAGGGCCA
CAGAGGGAGCCATACAATGAATGGACACTAG
>AY331283/B/US/1997/1001_09
ATGGAAAACAGATGGCAGGTGATGATTGTGTGGCAAGTAGACAGGATGAGGATTAGAACATGGAAAAGTTTAGTGAAACA
TCATATGTATATTTCAGGGAAAGCTAGGGGATGGTGTTATAGACATCACTATGAAAGCACTCATCCAAGAATAAGTTCAG
AAGTACACATCCCACTAGGGGAA---GCTAGGTTG---GTAATAATAACATATTGGGGTCTGCATACAGGAGAAAGAGAA
TGGCATTTGGGACAGGGAGTATCCATAGAATGGAGGAAAGGGAAATATAGCACACAAGTAGACCCCAACTTAGCAGACCA
ACTAATTCATCTGTATTACTTTGATTGTTTTTCAGAATCTGCTATAAGAAATGCAATATTAGGAAATAGAGTTAGTCCTA
GGTGTGAATATCAAGCAGGACATAAC---AAGGTAGGATCCCTACAATACTTGGCACTAACAGCACTAATAACACCA---
AGAAAGATAAAGCCACCTTTGCCTAGTGTTACGAAACTGACAGAGGATAGATGGAACAAGCCCCGGAAGACCAAGGGCCA
CAGAGGGAGCCATACAATGAATGGACACTAG
>AY331284/B/US/1997/1006_08
ATGGAAAACAGATGGCAGGTGATGATTGTGTGGCAAGTAGACAGGATGAGGATTAGAACATGGAAAAGTTTAGTAAAACA
TCATATACATGTTTCAAAGAAAGCTAAGGGATGGCTTTATAGACATCACTATGAAAGTCCTCATCCAAGAATAAGTTCAG
AAGTACACATCCCACTAGGGGGT---GCTAAATTG---GTAATAACAACATATTGGGGTCTGCATACAGGAGAAAGAGAC
TGGCACTTGGGTCAGGGTGTCTCCATAGAATGGAGGAAAAGGAGATATAGCACACAAGTAGACCCTAACCAAGCAGACCA
ACTAATTCACCTGTACTATTTTGATTGTTTTTCAGAATCTGCTATAAGAAATGCCCTATTAGGACATAGAGTTAGTCCTA
GTTGTGAATATCAAGCAGGACATAAC---AAGGTAGGATCTCTACAGTACTTGGCACTAGCAGCCTTAATACCACCA---
AGAAGGACAAAGCCACCTTTGCCTAGTGTTACAAAACTGACAGAGGATAGATGGAACAAGCCCCAGAAAACCAAGGGCCA
CAGAGAGAGCCATACAATGAATGGACACTAG
>AY331285/B/US/1997/1012_08
ATGGAAAACAGATGGCAGGTGATGATTGTGTGGCAAGTAGACAGGATGAGGATTAGAACATGGAAAAGTTTAGTAAAACA
CCATATGTATACTTCAAAGAAAGCTAAAGGATGGTTTTATAGACATCACTATGAAAGCACTCATCCAAGAATAAGTTCAG
AAGTACACATCCCACTAGGGGAT---GCTAGATTG---GTAGTAACAACATATTGGGGTCTGCATACAGGAGAAAGAGAC
TGGCATTTGGGTCAAGGAGTCTCCATAGAATGGAGGAAAAAGAGATATAGCACACAAGTAGACCCTGACCTAGCAGACCA
ACTAATTCATCTGTATTACTTTGATTGTTTTTCAGAATCTGCTATAAGAAATGCCATATTAGGACATAGAGTTAGTCCTA
GGTGTGAATATCAAGCAGGACATAAC---AAGGTAGGATCTCTACAGTACTTGGCACTAGTAGCATTAATAAAACCA---
AAGAAGACAAAGCCACCTTTGCCTAGTGTTAAGAAATTAACAGAGGATAGATGGAACAAGCCCCAGAAGACCAAGGGCCA
CAGAGGGAGCCATACAATGAATGGACACTAG
>AY331286/B/US/1997/1012_11
ATGGAAAACAGATGGCAGGTGATGATTGTGTGGCAAGTAGACAGGATGAGGATTAGAACATGGAAAAGTTTAGTAAAACA
CCATATGTATACTTCAAAGAAAGCTAAAGGATGGTTTTATAGACATCACTATGAAAGCACTCATCCAAGAATAAGTTCAG
AAGTACACATCCCACTAGGGGAT---GCTAGATTG---GTAGTAACAACATATTGGGGTCTGCATACAGGAGAAAGAGAC
TGGCATTTGGGTCAAGGAGTCTCCATAGAATGGAGGAAAAAGAGATATAGCACACAAGTAGACCCTGACCTAGCAGACCA
ACTAATTCATCTGTATTACTTTGATTGTTTTTCAGAATCTGCTATAAGAAATGCCATATTAGGACATAGAGTTAGTCCTA
GGTGTGAATATCAAGCAGGACATAAC---AAGGTAGGATCTCTACAGTACTTGGCACTAGTAGCATTAATAAAACCA---
AAGAAGACAAAGCCACCTTTGCCTAGTGTTAAGAAATTAACAGAGGATAGATGGAACAAGCCCCAGAAGACCAAGGGCCA
CAGAGGGAGCCATACAATGAATGGACACTAG
>AY331287/B/US/1997/1013_03
ATGGAAAACAGATGGCAGGTGATGATTGTGTGGCAAGTAGACCGGATGAGGATTAGAGCATGGAAAAGCTTAGTAAAACA
CCATATGTATATTTCAAAGAAAGCTAAGGGATGGTTCTATAGACATCACTATGAAAGCACTCATCCAAGAATAAGTTCAG
AAGTACACATCCCGCTGGGGGAT---GCTGAATTG---GTAGTAACAACATACTGGGGACTGCATACAGGAGAAAGAGAC
TGGCATTTGGGTCAGGGAGTTTCCATAGAATGGAGGAAAAAGAGATATAGCACACAAATAGACCCTGACCTAGCAGACCA
ACTAATTCATCTGTATTACTTTGATTGTTTTTCAGAATCTGCTATAAGAAATGCCATATTAGGACATATAGTTAGTCCTA
GTTGTGAATATCAAGCAGGACATAAC---AAGGTAGGATCTCTACAGTACTTGGCACTAACAGCATTAATAACACCA---
AAAAAGGGAAAGCCACCTTTGCCTAGTGTTAAGAAACTGACAGAGGATAGATGGAACAAGCCCCAGAAGACCAAGGGCCA
CAGAGGGAACCATACAATGAATGGACACTAG
>AY331288/B/US/1997/1013_07
ATGGAAAACAGATGGCAGGTGATGATTGTGTGGCAAGTAGACCGGATGAGGATTAGWGCATGGAAAAGCTTAGTAAAAYA
CCATATGTATATTTCAAAGAAAGCTAAGGGATGGTTCTATAGACATCACTATGAAAGCACTCATCCAAGAATAAGTTCAG
AAGTACACATCCCGCTGGGGGAT---GCTGAATTG---GTAGTAACAACATACTGGGGACTGCATACAGGAGAAAGAGAC
TGGCATTTGGGTCAGGGAGTTTCCATAGAATGGAGGAAAAAGAGATATAGCACACAARTAGACCCTGACCTAGCAGACCA
ACTAATTCATCTGTATTACTTTGATTGTTTTTCAGAATCTGCTATAAGAAATGCCATATTAGGACATATAGTTAGTCCTA
GTTGTGAATATCAAGCAGGACATAAC---AAGGTAGGATCTCTACAGTACTTGGCACTAACAGCATTAATAACACCA---
AAAAAGGGAAAGCCACCTTTGCCTAGTGTTAAGAAACTGACAGAGGATAGATGGAACAAGCCCCAGAAGACCAAGGGCCA
CAGAGGGAACCATACAATGAATGGACACTAG
>AY331289/B/US/1997/1018_06
ATGGAAAACAGATGGCAGGTGATGATTGTGTGGCAAGTAGACAGGATGAGGATTAGCACATGGAAAAGTTTAGTAAAGTA
CCATATGCATATTTCAAGGAAAGCTAAAGGATGGTTGTATAGACATCACTATGAGAGCAATCATCCAAGAATAAGCTCAG
AAGTACACATCCCACTAGGGGAT---GCTAGATTG---GTAATAACAACATATTGGGGTCTGCTTACAGGAGAAAGAGAC
TGGCATTTGGGTCAGGGAGTCGCCATAGAATGGAGGAAAAAGAGATATAACACACAAGTAGACCCTAACCTAGCAGACCA
ACTAATTCATCTGTATTATTTTGATTGTTTTTCAGAATCTGCTATAAGACATGCCATATTAGGACGTATAGTTAGTCCTA
GTTGCGAATACCCAACAGGGCATAAC---AAGGTAGGATCCCTTCAGTACTTGGCACTAACAGCATTAATAACACCA---
AAAAAGAGAAAGCCACCTTTGCCTAGTGTTGCAAAACTGACAGAGGATAGATGGAACAAGCCCCGGAAGACCAAGGGCCA
CAGAGGGAACCATACAATGAGTGGACACTAG
>AY331290/B/US/1997/1018_10
ATGGAAAACAGATGGCAGGTGATGATTGTGTGGCAAGTAGACAGGATGAGGATTAGCACATGGAAAAGTTTAGTAAAGTA
CCATATGCATATTTCAAGGAAAGCTAAAGGATGGTTGTATAGACATCACTATGAGAGCAATCATCCAAGAATAAGCTCAG
AAGTACACATCCCACTAGGGGAT---GCTAGATTG---GTAATAACAACATATTGGGGTCTGCTTACAGGAGAAAGAGAC
TGGCATTTGGGTCAGGGAGTCGCCATAGAATGGAGGAAAAAGAGATATAACACACAAGTAGACCCTAACCTAGCAGACCA
ACTAATTCATCTGTATTATTTTGATTGTTTTTCAGAATCTGCTATAAGACATGCCATATTAGGACGTATAGTTAGTCCTA
GTTGCGAATACCCAACAGGGCATAAC---AAGGTAGGATCCCTTCAGTACTTGGCACTAACAGCATTAATAACACCA---
AAAAAGAGAAAGCCACCTTTGCCTAGTGTTGCAAAACTGACAGAGGATAGATGGAACAAGCCCCGGAAGACCAAGGGCCA
CAGAGGGAACCATACAATGAGTGGACACTAG
>AY331291/B/US/1996/1027_05
ATGGAAAACAGATGGCAGGTGATGATTGTGTGGCAAGTAGACAGGATGAGGATTAGGACATGGAAAAGTTTAGTAAAACA
CCATATGTATATATCAAAGAAAGCTAAAGGATGGTTTTATAGACATCACTATGAAAGCCCTCATCCAAGAATAAGTTCAG
AAGTACACATCCCACTAGGGGAT---GCGAAATTG---GTAATAACAACATATTGGGGTCTGCATACAGGAGAAAGAGAC
TGGCATTTGGGTCAGGGAGTCTCCATAGAATGGAAGAAAAGGAGATATAGCACACAAGTAGACCCTGGCCTAGCAGACCA
ACTAATTCATCTGTATTACTTTGATTGTTTTTCAGAATCTGCTATAAGAAAAGCCCTATTAGGACATATAGTTAGTCCTA
GTTGTGAATATCAAGCAGGACATAAC---AAGGTAGGATCTCTACAGTACTTGGCACTAGCAGCATTAACAACACCA---
AAAAGGAGAAAGCCACCTTTGCCTAGTGTTGCGAAACTGACAGAGGATAGATGGAACAAGCCCCAGAAGACCAAGGGCCA
CAGAGGGAACCATACAATGAATGGGCACTAG
>AY331292/B/US/1996/1057_01
ATGGAAAACAGATGGCAGGTGATGATTGTGTGGCAAGTAGACAGGATGAGGATTAACACATGGAAAAGTTTAGTAAAATA
CCATATGTATAGATCAAAGAAAGCTAGGGGATGGTTTTATAGACATCATTATGACAGCACTCATCCAAAAATAAGTTCAG
AAGTACACATTCCACTAGGGAAT---GCGAGATTG---GTAATAACAACATATTGGGGTCTGCATACAGGAGAAAGAGAC
TGGCATTTGGGTCAGGGAGTCTCCATAGAATGGAGGGAAAGGAAATATAGAACACAAGTAACCCCTGACCTAGCAGACCG
ACTAATTCATCTGTATTACTTTGATTGTTTTTCAGAATCTGCTATAAGAAAGGCCATATTAGGACATATAGTTAGTCCTA
GTTGTGAATATCAAGCAGGACATAAC---AAGGTAGGATCTCTACAGTACTTGGCACTAGCAGCATTAATAACACCA---
AAAAAGATAAAGCCACCTTTACCTAGTGTTACAAAACTGACAGAGGATAGATGGAACAAGCCCCAGAAGACCAAGGGCCA
CAGAGAGAGCCATACAATGAATGGACACTAG
>AY331293/B/US/1996/1057_09
ATGGAAAACAGATGGCAGGTGATGATTGTGTGGCAAGTAGACAGGATGAGGATTAACACATGGAAAAGTTTAGTAAAATA
CCATATGTATAGATCAAAGAAAGCTAGGGGATGGTTTTATAGACATCATTATGACAGCACTCATCCAAAAATAAGTTCAG
AAGTACACATTCCACTAGGGAAT---GCGAGATTG---GTAATAACAACATATTGGGGTCTGCATACAGGAGAAAGAGAC
TGGCATTTGGGTCAGGGAGTCTCCATAGAATGGAGGGAAAGGAAATATAGAACACAAGTAACCCCTGACCTAGCAGACCG
ACTAATTCATCTGTATTACTTTGATTGTTTTTCAGAATCTGCTATAAGAAAGGCCATATTAGGACATATAGTTAGTCCTA
GTTGTGAATATCAAGCAGGACATAAC---AAGGTAGGATCTCTACAGTACTTGGCACTAGCAGCATTAATAACACCA---
AAAAAGATAAAGCCACCTTTACCTAGTGTTACAAAACTGACAGAGGATAGATGGAACAAGCCCCAGAAGACCAAGGGCCA
CAGAGAGAGCCATACAATGAATGGACACTAG
>AY331294/B/US/1998/1058_08
ATGGAAAACAGATGGCAGGTGATGATTGTATGGCAAGTAGACAGGATGAGGATTAGAACATGGAAAAGTTTAGTGAAACA
CCATATGTATATATCAAGGAAAGCTAAGGACTGGTTTTATAGACATCACTATGAAAGCACTCATCCAAAAATAAGTTCAG
AAGTACACATCCCACTAGAGGAT---GCTGAATTG---GTAGTAACAACATATTGGGGTCTGCATACAGGAGAAAGAGAA
TGGCATTTGGGTCAGGGAGTCTCCATAGAATGGAGGAAAAAGAGATATAGCACACAAGTAGACCCTGACCTAGCAGACCA
ACTAATTCATCTGTATTACTTTGAATGTTTTTCAGACTCTGCCATAAGAAATGCCCTGTTAGGACATAGAATTAGACATA
GGTGTGAATATCAAGCAGGACATAAC---AAGGTAGGATCTTTACAGTACTTGGCACTAACAGCATTAATCAAACCA---
AAAAGGAGAAAGCCACCTTTGCCTAGTGTTGCGAAACTGACGGAGGACAGATGGAACAAGTCCCAGCAGACCAAGGGCCA
CAGAGGGAGCCATACAATGAATGGACACTAG
>AY331295/B/US/1998/1058_11
ATGGAAAACAGATGGCAGGTGATGATTGTATGGCAAGTAGACAGGATGAGGATTAGAACATGGAAAAGTTTAGTGAAACA
CCATATGTATATATCAAGGAAAGCTAAGGACTGGTTTTATAGACATCACTATGAAAGCACTCATCCAAAAATAAGTTCAG
AAGTACACATCCCACTAGAGGAT---GCTGAATTG---GTAGTAACAACATATTGGGGTCTGCATACAGGAGAAAGAGAA
TGGCATTTGGGTCAGGGAGTCTCCATAGAATGGAGGAAAAAGAGATATAGCACACAAGTAGACCCTGACCTAGCAGACCA
ACTAATTCATCTGTATTACTTTGAATGTTTTTCAGACTCTGCCATAAGAAATGCCCTGTTAGGACATAGAATTAGACATA
GGTGTGAATATCAAGCAGGACATAAC---AAGGTAGGATCTTTACAGTACTTGGCACTAACAGCATTAATAAAACCA---
AAAAGGAGAAAGCCACCTTTGCCTAGTGTTGCGAAACTGACGGAGGACAGATGGAACAAGTCCCAGCAGACCAAGGGCCA
CAGAGGGAGCCATACAATGAATGGACACTAG
>AY331296/B/US/1999/PRB959_03
ATGGAAAACAGATGGCAGGTGATGATTGTGTGGCAAGTAGACAGGATGAGGATTAGAGCATGGAAAAGTTTAGTAAAACA
CCATATGTATGTCTCAAAGAAAGCTAAGGGATGGTTTTATAGACATCACTATGAAAGCAGGCATCCAAGAATAAGCTCAG
AAGTACACATCCCACTAGGGGAT---GCTAAATTG---GTAATAGCAACATATTGGGGTCTGCATACAGGAGAAAGAGAC
TGGCATTTGGGTCAGGGAGTCTCCATAGAATGGAGGAAAAGGAGATATAGCACACAAGTAGACCCCAACCTAGCAGACCA
ACTAATTCATATGTATTACTTTGATTGTTTTTCAGAATCTGCTATAAGACATGCCATATTAGGACATAGAGTTAGTCCTA
GTTGTGAATATCAAGCAGGACATAAC---AAGGTAGGATCTCTACAGTACTTGGCACTAACAGCATTAGTAACACCA---
AAAAAGACAAAGCCACCATTACCTAGTGTTACGAAACTAACAGAGGATAGATGGAACGAGCCCCAGAAAACCAAGGGCCA
CAGAGGGAGCCATACAATGAATGGACACTAG
>AY331297/B/US/1999/PRB959_05
ATGGAAAACAGATGGCAGGTGATGATTGTGTGGCAAGTAGACAGGATGAGGATTAGAGCATGGAAAAGTTTAGTAAAACA
CCATATGTATGTCTCAAAGAAAGCTAAGGGATGGTTTTATAGACATCACTATGAAAGCAGGCATCCAAGAATAAGCTCAG
AAGTACACATCCCACTAGGGGAT---GCTAAATTG---GTAATAGCAACATATTGGGGTCTGCATACAGGAGAAAGAGAC
TGGCATTTGGGTCAGGGAGTCTCCATAGAATGGAGGAAAAGGAGATATAGCACACAAGTAGACCCCAACCTAGCAGACCA
ACTAATTCATATGTATTACTTTGATTGTTTTTCAGAATCTGCTATAAGACATGCCATATTAGGACATAGAGTTAGTCCTA
GTTGTGAATATCAAGCAGGACATAAC---AAGGTAGGATCTCTACAGTACTTGGCACTAACAGCATTAGTAACACCA---
AAAAAGACAAAGCCACCATTACCTAGTGTTACGAAACTAACAGAGGATAGATGGAACGAGCCCCAGAAAACCAAGGGCCA
CAGAGGGAGCCATACAATGAATGGACACTAG
>AY332236/B/US/1997/1006_10
ATGGAAAACAGATGGCAGGTGATGATTGTGTGGCAAGTAGACAGGATGAGGATTAGAACATGGAAAAGTTTAGTAAAACA
TCATATACATGTTTCAAAGAAAGCTAAGGGATGGCTTTATAGACATCACTATGAAAGTCCTCATCCAAGAATAAGTTCAG
AAGTACACATCCCACTAGGGGGT---GCTAAATTG---GTAATAACAACATATTGGGGTCTGCATACAGGAGAAAGAGAC
TGGCACTTGGGTCAGGGTGTCTCCATAGAATGGAGGAAAAGGAGATATAGCACACAAGTAGACCCTAACCAAGCAGACCA
ACTAATTCACCTGTACTATTTTGATTGTTTTTCAGAATCTGCTATAAGAAATGCCCTATTAGGACATAGAGTTAGTCCTA
GTTGTGAATATCAAGCAGGACATAAC---AAGGTAGGATCTCTACAGTACTTGGCACTAGCAGCCTTAATACCACCA---
AGAAGGACAAAGCCACCTTTGCCTAGTGTTACAAAACTGACAGAGGATAGATGGAACAAGCCCCAGAAAACCAAGGGCCA
CAGAGAGAGCCATACAATGAATGGACACTAG
>AY332237/B/US/1996/1027_03
ATGGAAAACAGATGGCAGGTGATGATTGTGTGGCAAGTAGACAGGATGAGGATTAGGACATGGAAAAGTTTAGTAAAACA
CCATATGTATATATCAAAGAAAGCTAAAGGATGGTTTTATAGACATCACTATGAAAGCCCTCATCCAAGAATAAGTTCAG
AAGTACACATCCCACTAGGGGAT---GCGAAATTG---GTAATAACAACATATTGGGGTCTGCATACAGGAGAAAGAGAC
TGGCATTTGGGTCAGGGAGTCTCCATAGAATGGAAGAAAAGGAGATATAGCACACAAGTAGACCCTGGCCTAGCAGACCA
ACTAATTCATCTGTATTACTTTGATTGTTTTTCAGAATCTGCTATAAGAAAAGCCCTATTAGGACATATAGTTAGTCCTA
GTTGTGAATATCAAGCAGGACATAAC---AAGGTAGGATCTCTACAGTACTTGGCACTAGCAGCATTAACAACACCA---
AAAAGGAGAAAGCCACCTTTGCCTAGTGTTGCGAAACTGACAGAGGATAGATGGAACAAGCCCCAGAAGACCAAGGGCCA
CAGAGGGAACCATACAATGAATGGGCACTAG
>AY352275/B/US/1984/SF33
ATGGAAAACAGATGGCAGGTGATGATTGTGTGGCAAGTAGACAGGATGAGGATTAGAACATGGAAAAGTTTAGTAAAATA
CCATATGTATAATTCAGGGAAAACTAAGAAATGGTTTTATAGACATCACTATGAAAGCACGCATCCAAGAATAAGCTCAG
AAGTACACATCCCAGTAGGGGAA---GCTACATTG---GTAATAACAACATATTGGGGTCTGCATACAGGAGAAAGAGAC
TGGCATTTGGGCCAGGGAGTCTCCATAGAATGGAGGAAAAGGAAATATAGCACACAAGTAGACCCTGGTCTAGCAGACCA
ACTAATTCATCTGTATTATTTTGATTGTTTTTCAGAATCTGCTATAAGAAATGCCATATTAGGACATATAGTTAGTCCTA
GGTGTGAATATCAAACAGGACATAAC---AAGGTAGGATCTCTACAATACTTGGCACTAGCAGCACTAATAAAACCA---
AAAAGGATGAAGCCACCTTTGCCTAGTGTTGCGAAACTAACAGAAGACAGATGGAACAAGCCCCAGAGAACCAAGGGCCA
CAGAGGGAGCCATACAATGAATGGACACTAG
>AY423381/B/NL/1999/671_99T12
ATGGAAAACAGATGGCAGGTGATGATTGTGTGGCAAGTAGACAGGATGAGGATTAGAACATGGAAAAGTTTAGTAAAACA
CCATATGTATAGGTCAGGGAAAGCTAAAAAATGGTTTTATAGACATCACTATGAAAGTACTCATCCAAGGATAAGTTCAG
AAGTACACATCCCACTAGGGGAT---GCTAAATTA---GTAATAACAACATATTGGGGTCTGCATACAGGAGAAAGAGAC
TGGCATTTGGGTCAGGGAGTCTCCATAGAATGGAGGGAAAGGAGATATACCACACAAGTAGACCCTGACCTAGCAGACCA
ACTAATTCATGTGTATTATTTTGATTGTTTTTCAGAATCTGCTATAAGAAATGCCATATTAGGACGTTTAGTTAGCCCTA
GGTGTGAATATCAAGCAGGACATAAC---AAGGTAGGGTCTCTACAGTACTTGGCACTAGCAGTATTAATAACACCA---
AAAAAGATAAAGCCACCTTTGCCTAGTGTTAGGAAACTGACAGAGGATAGATGGAACAAGCCCCGGAAGACCAAGGGCCA
CAGAGAGAGCCATACAATGCATGGACACTAG
>AY423382/B/NL/2000/671_00T93
ATGGAAAACAGATGGCAGGTGATGATTGTGTGGCAAGTAGACAGGATGAGGATTAGAACATGGAAAAGTTTAGTAAAACA
CCATATGTATAGGTCAGGGAAAGCTAAAAAATGGTTTTATAGACATCACTATGAAAGTACTCATCCAAGGATAAGTTCAG
AAGTACACATCCCACTAGGGGAT---GCTAAATTA---GTAATAACAACATATTGGGGTCTGCATACAGGAGAAAGAGAC
TGGCATTTGGGTCAGGGAGTCTCCATAGAATGGAGGGAAAGGAGATATACCACACAAGTAGACCCTGACCTAGCAGACCA
ACTAATTCATGTGTATTATTTTGATTGTTTTTCAGAATCTGCTATAAGAAATGCCATATTAGGACGTTTAGTTAGCCCTA
GGTGTGAATATCAAGCAGGACATAAC---AAGGTAGGGTCTCTACAGTACTTGGCACTAGCAGTATTAATAACACCA---
AAAAAGATAAAGCCACCTTTGCCTAGTGTTAGGAAACTGACAGAGGATAGATGGAACAAGCCCCGGAAGACCAAGGGCCA
CAGAGAGAGCCATACAATGCATGGACACTAG
>AY423383/B/NL/2000/671_00T162
ATGGAAAACAGATGGCAGGTGATGATTGTGTGGCAAGTAGACAGGATGAGGATTAGAACATGGAAAAGTTTAGTAAAACA
CCATATGTATAGGTCAGGGAAAGCTAAAAAATGGTTTTATAGACATCACTATGAAAGTACTCATCCAAGAATAAGTTCAG
AAGTACACATCCCACTAGGGGAT---GCTAAATTA---GTAATAATAACATATTGGGGTCTGCATACAGGAGAAAGAGAC
TGGCATTTGGGTCAGGGAGTCTCCATAGAATGGAGGGAAAGGAGATATACCACACAAGTAGACCCTGACCTAGCAGACCA
ACTAATTCATGTGTATTATTTTGATTGTTTTTCAGAATCTGCTATAAGAAATGCCATATTAGGACGTTTAGTTAGCCCTA
GGTGTGAATATCAAGCAGGACATAAC---AAGGTAGGGTCTCTACAGTACTTGGCACTAGCAGTGTTAATAACACCA---
AAAAAGATAAAGCCACCTTTGCCTAGTGTTAGGAAACTGACAGAGGATAGATGGAACAAGCCCCGGAAGACCAAGGGCCA
CAGAGAGAGCCATACAATGCATGGACACTAG
>AY423384/B/NL/2000/671_00T167
ATGGAAAACAGATGGCAGGTGATGATTGTGTGGCAAGTAGACAGGATGAGGATTAGAACATGGAAAAGTTTAGTAAAACA
CCATATGTATAGGTCAGGGAAGGCTAAAAAATGGTTTTATAGACATCACTATGAAAGTACTCATCCAAGGATAAGTTCAG
AAGTACACATCCCACTAGGGGAT---GCTAAATTA---GTAATAACAACATATTGGGGTCTGCATACAGGAGAAAGAGAC
TGGCATTTGGGTCAGGGAGTCTCCATAGAATGGAGGGAAAGGAGATATACCACACAAGTAGACCCTGACCTAGCAGACCA
ACTAATTCATGTGTATTATTTTGATTGTTTTTCAGAATCTGCTATAAGAAATGCCATATTAGGACGTTTAGTTAGCCCTA
GGTGTGAATATCAAGCAGGACATAAC---AAGGTAGGGTCTCTACAGTACTTGGCACTAGCAGTATTAATAACACCA---
AAAAAGATAAAGCCACCTTTGCCTAGTGTTAGGAAACTGACAGAGGATAGATGGAACAAGCCCCGGAAGACCAAGGGCCA
CAGAGAGAGCCATACAATGCATGGACACTAG
>AY423385/B/NL/2000/671_00T169
ATGGAAAACAGATGGCAGGTGATGATTGTGTGGCAAGTAGACAGGATGAGGATTAGAACATGGAAAAGTTTAGTAAAACA
CCATATGTATAGGTCAGGGAAAGCTAAAAAATGGTTTTATAGACATCACTATGAAAGTACTCATCCAAGGATAAGTTCAG
AAGTACACATCCCACTAGGGGAT---GCTAAATTA---GTAATAACAACATATTGGGGTCTGCATACAGGAGAAAGAGAC
TGGCATTTGGGTCAGGGAGTCTCCATAGAATGGAGGGAAAGGAGATATACCACACAAGTAGACCCTGACCTAGCAGACCA
ACTAATTCATGTGTATTATTTTGATTGTTTTTCAGAATCTGCTATAAGAAATGCCATATTAGGACGTTTAGTTAGCCCTA
GGTGTGAATATCAAGCAGGACATAAC---AAGGTAGGGTCTCTACAGTACTTGGCACTAGCAGTATTAATAACACCA---
AAAAAGATAAAGCCACCTTTGCCTAGTGTTAGGAAACTGACAGAGGATAGATGGAACAAGCCCCGGAAGACCAAGGGCCA
CAGAGAGAGCCATACAATGCATGGACACTAG
>AY423386/B/NL/2000/671_00T103
ATGGAAAACAGATGGCAGGTGATGGTTGTGTGGCAAGTAGACAGGATGAGGATTAGAACATGGAAAAGTTTAGTAAAACA
CCATATGTATAGGTCAGGGAAAGCTAAAAAATGGTTTTATAGACATCACTATGAAAGTACTCATCCAAGGATAAGTTCAG
AAGTACACATCCCACTAGGGGAT---GCTAAATTA---GTAATAACAACATATTGGGGTCTGCATACAGGAGAAAGAGAC
TGGCATTTGGGTCAGGGAGTCTCCATAGAATGGAGGGAAAGGAGATATACCACACAAGTAGACCCTGACCTAGCAGACCA
ACTAATTCATGTGTATTATTTTGATTGTTTTTCAGAATCTGCTATAAGAAATGCCATATTAGGACGTTTAGTTAGACCTA
GGTGTGAATATCAAGCAGGACATAAC---AAGGTAGGGTCTCTACAGTACTTGGCACTAGCAGTATTAATAACACCA---
AAAAAGATAAAGCCACCTTTGCCTAGTGTTAGGAAACTGACAGAGGATAGATGGAACAAGCCCCGGAAGACCAAGGGCCA
CAGAGAGAGCCATACAATGCATGGACACTAG
>AY423387/B/NL/2000/671_00T36
ATGGAAAACAGATGGCAGGTGATGATTGTGTGGCAAGTAGACAGGATGAGGATTAGAACATGGAAAAGTTTAGTAAAATA
CCATATGTATAGGTCAGGGAAAGCTAAAAAATGGTTTTATAGACATCACTATGAAAGTACTCATCCAAGGATAAGTTCAG
AAGTACACATCCCACTAGGGGAG---GCTAAATTA---GTAATAACAACATATTGGGGTCTGCATACAGGAGAAAGAGAC
TGGCATTTGGGTCAGGGAGTCTCCATAGAATGGAGGGAAAGGAGATATACCACACAAGTAGACCCTGACCTAGCAGACCA
ACTAATTCATGTGTATTATTTTGATTGTTTTTCAGAATCTGCTATAAGAAATGCCATATTAGGACGTTTAGTTAGCCCTA
GGTGTGAATATCAAGCAGGACATAAC---AAGGTAGGGTCTCTACAGTACTTGGCACTAGCAGTATTAATAACACCA---
AAAAAGATAAAGCCACCTTTGCCTAGTGTTAGGAAACTGACAGAGGATAGATGGAACAAGCCCCGGAAGACCAAGGGCCA
CAGAGAGAGCCATACAATGCATGGACACTAG
>AY560107/B/US/1998/98USHVTN1925c1
ATGGAAAACAGATGGCAGGTGATGATTGTGTGGCAAGTAGACAGGATGAGGATTAAAACATGGAAAAGTCTAGTAAAACA
CCATAAGTATATTTCAAAGAAAACTAAGGGATGGATTTATAAACATCACTATGAAAACCCTCATCCAAGAATAAGTTCAG
AAATACACATTCCACTAGGGGAT---GCTAGATTG---GTCATAACAACATACTGGGGTCTGCATACAGGAGAAAGAGAC
TGGCATTTGGGTCAGGGAGTCTCCATAGAATGGAGGAAAGAGAGATATAGCACACAAGTAGACCCTGGCCTAGCAGACCA
ACTAATTCACTTGTATTACTTTGATTGTTTTTCAGAATCTGCTATAAGAAATGCCATATTAGGACATATAGTTAGTCCTA
GTTGTGAATATCAAGCAGGACATAAA---AAGGTAGGATCTCTACAGTACTTGGCACTAGCAGCATTAATAACACCA---
AGAAAGATAAAGCCACCTCTGCCTAGTATTACGAAGCTGACAGAGGATAGATGGAACAAGCCCCAGAAGACCAAGGGCCA
CAGAGGGAGCCAAACAATGAATGGACACTAG
>AY560108/B/US/1998/98USHVTN3605c9
ATGGAAAACAGATGGCAGGTGATGATTGTATGGCAGGTAGACAGGATGAGGATTAAAGCATGGAAAAGT-TAGTAAAACA
CCATATGTATGTTTCAAGAAAAGCTAAGGGATGGATTTATAAACATCACTATGAAAGCATTAATCCAAGAATAAGCTCAG
AAGTACACATCCCACTAGGGGAT---GCTAGATTA---GTAATAACAACATATTGGGGTCTGCATACAGGAGAAAGAGAC
TGGCATTTGGGTCAGGGAGTCTCCATAGAATGGAGGAAAAAGAGATATAGCACACAAGTAGACCCTGACCTAGCAGACCA
ACTAATTCATCTGTATTACTTTGATTGTTTTTCAGAATCTGCTATAAGAAATGCCATATTAGGACATATAGGTAGTCCTA
GGTGTGAATATCAAGCAGGACATAAC---AAGGTAGGATCTCTACAGTACTTGGCACTAGTAGCTTTAATAACATCA---
AAAAAGACAAAGCCACCTTTGCCTAGTGTTGCGAAACTAACAGAGGATAGATGGAACAAGCCCCAGAAGACCAAGGGCCA
CAGAGGGAGCCATACAATGAATGGACACTAG
>AY560109/B/US/1998/98USHVTN8229c6
ATGGAAAACAGATGGCAGGTGATGATTGTGTGGCAAGTAGACAGGATGAGGATTAGCACGTGGAAAAGTCTAGTAAAGTA
CCATATGCATATTTCAAAGAAAGCCAAGGGATGGCTTTATAGACATCACTATGAAAACACTCATCCAAGAATCAGTTCAG
AAGTACACATCCCACTAGGGGAT---GCTAGATTA---GTCATAATAACATATTGGGGTCTGCATACAGGAGAAAGAGAA
TGGCATTTGGGTCAGGGAGTCGCCATAGAATGGAGGAAAAAGAGATATAGCACACAAGTAGACCCTGGCCTAGCAGACCA
ACTAATCCATATGTATTATTTTGATTGTTTTTCAGAGTCTGCTATAAGAAATGCCATATTAGGACGTTTAGTTAATCCTA
GGTGTGAATATAGAGCAGGACATAAC---AAGGTAGGCTCTCTACAATACTTGGCCCTAACAGCATTAATAACACCA---
AAAAAGAAAAAGCCACCTTTGCCTAGTGTTAGGAAACTGACAGAGGATAGATGGAACAAGCCCCAGAAGACCAAGGGCCA
CAGAGGGAACCATACAATGAATGGACACTAG
>AY560110/B/US/1998/98USHVTN941c1
ATGGAAAACAGATGGCAGGTGATGATTGTGTGGCAAGTAGACAGGATGAGGATTAGAGCATGGAACAGTTTAGTAAAACA
CCATGTGCATATTTCAAAGAAAGCTAAAGGATGGGTATATAAACATCATTATGAAAGTATTAATCCAAGAATAAGTTCAG
AAGTACACATCCCATTAGGGGAA---GCTAAATTG---GTAATAACAACATATTGGGGTCTGCATACAGGAGAAAGAGAC
TGGCATTTGGGCCAGGGAGTCTCCATAGAATGGAGGACAAGGAGATATAGCACACAAGTAGACCCTAACCTAGCAGACCA
ACTAATTCACCTGTATTATTTTGATTGTTTTTCAGAATCTGCTATAAGAAATGCCATATTAGGATATAGAGTTAGTCCTA
GGTGTGAATATCAAGCAGGACATAAC---AAGGTAGGATCTCTACAATACTTGGCACTAGCAGCATTAATAACACCT---
AAAAAGACAAAGCCACCTTTGCCTAGTGTTACGAAGCTGACAGAAGATAGATGGAACAAGCCCCAGAAGACCAAGGGCCG
CAGAGGGAGCCATACAATGAATGGACATTAG
>AY561236/B/CO/2001/PCM001
ATGGAAAACAGATGGCAGGTGATGATTGTGTGGCAAGTAGACAGGATGAGGATTAGAACATGGAAGAGTTTAGTGAAACA
CCACATGTATATTTCAAAGAAAGCTAAGGGTTGGTTTTATAGACATCACTATGAAAGCACTCATCCAAAAATAAGTTCAG
AAGTACACATCCCACTAGGGGAA---AATAGATTA---GTAGTAACAACATATTGGGGTCTGCATACAGGAGAAAGAGAC
TGGCATTTGGGTCAGGGAGTCTCCATAGAATGGAGGAAAAGGAGATATAGCACACAAGTAGACCCTGACCTAGCAGACCA
ACTAATTCATCTGTATTATTTTGATTGTTTTTCAGAATCTGCTATAAGAAATGCCATATTAGGAAACTTAGTTAGGCCTA
GGTGTGAATATCAAGCAGGACATAAC---AAGGTAGAATCTCTACAGTACTTGGCACTAACAGCATTAATCACACCA---
AAAAAGATAAAGCCACCGTTGCCTAGTGTTAAGAAACTGACAGAGGATAGATGGAACAAGCCCCGGAAGATCAAGGGCCA
CAGAGGGAGCCATACAATGAATGGACACTAG
>AY561237/B/CO/2001/PCM013
ATGGAAAACAGATGGCAGGTGATGATTGTGTGGCAAGTGGACAGGATGAGGATTAGAACATGGAAAAGTTTAGTAAAACA
CCATATGTATATTTCAAAGAAAGCTAAGAAATGGTTTTATAGACATCACTATGAAAGCACTCATCCCAAAATAAGTTCAG
AGGTACACATCCCACTAGGGGAT---GCTGAATTG---GTAATAACAACATATTGGGGTCTGCATACAGGAGAAAGAGAC
TGGCATTTGGGTCAGGGAGTTTCCATAGAATGGAGGAAAAAGAGATATAGTACACAAGTAGACCCTAGCCTAGCAGACCA
ACTAATTCATATGTATTACTTTGATTGTTTTTCAGAATCTGCTATAAGAAAAGCCATATTAGGATATAGAGTTAGTCCTA
GGTGTGAATATCAAGCAGGACATAGC---AAGGTAGGATCCCTACAGTACTTGGCACTAGCAGCATTAATAACACCA---
AAAAAGATAAAGCCACCTTTGCCTAGTGTTACGAAGCTGACAGAGGATAGATGGAACAAGCCCCAGAAGACCACGGGCCA
CAGAGGGAGCCATTCAATGAATGGACACTAG
>AY561239/B/CO/2001/PCM039
ATGGAAAACAGATGGCAGGTGATGATTGTGTGGCAAGTAGACAGGATGAGGATTAGCACATGGAAAAGTTTAGTAAAATA
CCATATGCATGTCTCAAGGAAAGCTAAGAAATGGGTTTATAGACATCACTATGAACTCACTCATCCAAGAAAAGGTTCAG
AAGTACACATCCCACTAGGGGAT------CAATTG---GTAATAACAACATACTGGGGTCTGCATACAGGAGAAAGAGAC
TGGCATTTGGGTCAGGGAGCCTCCATAGAATGGAGGAAAGGGAAATATAGCACACAAGTAGACCCTGGCCTAGCAGACCA
ACTAATTCATGTGCATTACTTTGATTGTTTTTCAGAATCTGCTATAAGAAATGCCATATTAGGACGTATAGTTAGTCCTA
GGTGTGAATATCAAGCAGGGCATAAC---AAGGTAGGATCCCTACAGTACTTGGCACTAACAGCATTAGTAAAACCA---
AAAAAGATAAAGCCACCTTTGCCTAGTGTTGCAAAACTGACAGAGGATAGATGGAACAAGCCCCAGAAGACCAAGGGCCA
CAGAGAGAGCCATTCAATGAATGGACACTAG
>AY561240/B/CO/2001/PCM074
ATGGAAAACAGATGGCAGGTGATGATTGTGTGGCAAGTGGACAGGATGAGGATTAGAACATGGAAAAGTTTAGTAAAACA
CCATATGTATATTTCAGGGAAAGCTAAAGGATGGGTTTATAAACATCACTATGAAAGCCATAACCCAAGAATAAGTTCAG
AAGTACACATCCCACTAGGGGAT---GATAAATTR---RTAGTAACAACATATTGGGGTCTGCATACAGGAGAAAGAGAC
TGGCATTTGGGTCAGGGAGTCTCCATAGAATGGAGGAAAAAGAGATATAACACACAAGTGGACCCCAACTTAGCAGACCA
AATGATTCATCTGTACTACTTTGATTGTTTTTCAGAAACTGCTATAAGAAATGCCTTATTAGGACGCATAGTTAGACCTA
GGTGTGAATATCAAGCAGGACATAAC---AAGGTAGGATCCCTACAATACTTGGCACTAGCAGCATTGACAACACCT---
AAAAAGACAAAGCCACCTTTGCCTAGTGTGACAAAACTGACAGAGGATAGATGGAACAAGCCCCGGAGGACCAAGGACCA
CAGAGGGAGCCAGTCAATGAATGGACACTAG
>AY586542/B/CU/1999/Cu19
ATGGAAAACAGATGGCAGGTGATGATTGTGTGGCAAGTAGACAGGATGAGGATTAGAACATGGCACAGTTTAGTAAAACA
CCATAAGTATATTTCCAAGAAAGCTGAAAGATGGGTTTATAAACATCACTATGAAAGCATTAATCCAAGAATAAGTTCAG
AAGTACACATTCCACTAGGGGAC---GCTAAATTA---GTAATAATAACATATTGGGGTTTGCATACAGGAGAAAAAGAT
TGGCATCTGGGCCAGGGAGTCTCCATAGAATGGAAGAAAGGGAGATATAGCACACAAGTAGACCCTGGCCTAGCAGACCA
ACTAATTCATCAATATTATTTTGATTGTTTTTCAGAATCTGCTATAAGAAATGCCATATTAGGACATAGAGTTAGTCCTA
GTTGTGAATATCAAGCAGGACACAGC---AAGGTAGGATCTCTACAATACTTGGCAATAGCAGCATTAGCAACACCA---
AAAAGGAGAAAGCCACCTTTGCCTAGTGTTAGGAAACTGACAGAGGATAGATGGAACAAGCCCCAGAAGACCAAGGGCCA
CAGAGGGAGCCACACATTGAATGGACACTAG
>AY586543/B/CU/1999/Cu43
ATGGAAAACAGATGGCAGGTGATGATTGTGTGGCAAGTAGACAGGATGAGGATTAGAGCATGGAACAGTTTAGTGAAACA
CCATATGTATATTTCCAAGAAAGCTGAAAGATGGGTTTATAGACATCACTATGAAAGCAGTAATCCAAGAGTGAGTTCAG
AGGTACACATCCCAGTAGGGCAA---GCTAAATTG---GTAATAACAACATATTGGGGTCTGCATACAGGAGAAAAAGAC
TGGCATTTGGGCCAGGGAGTCTCCATAGAATGGAGGACAAAGAGATATAGCACACAAGTAGACCCTGGCCTAGCAGACCA
ACTAATTCATCAACATTATTTTGATTGTTTTTCAGAATCTGCTATAAGAAATGCCATATTAGGACATAGAGTTAGCCCTA
GTTGTGAATATCCAGCAGGACACGAA---AAGGTAGGATCTCTACAATACTTGGCAATAGCAGCATTAACAACATCA---
AAAAGGAGAAAGCCACCTTTGCCTAGTGTCAAGAAACTGACAGAGGATAGATGGAACAAGCCCCAGAAGACCAAGGGCCA
CAGAGGGAACCATACAATGAATGGACACTAG
>AY682547/B/RU/2004/04RU128005
ATGGAAAACAGATGGCAGGTGATGATTGTGTGGCAAGTAGACAGGATGAGGATTAAAACATGGAACAGTATAGTAAAACA
CCATATGTATATTTCAAGGAAAGCTAAGAAATGGGTTTATAGACATCACTATGAGAGCACTAATCCAAAAATAAGTTCAG
AAGTCCACATCCCATTAGGGGAT---GCTAAATTG---GTAATAAAAACATATTGGGGTCTGCATACAGGAGAACAAGAC
TGGCACTTGGGTCATGGAGTCTCCATAGAATGGAGGAAAAGGGGATATAACACACAAGTAGACCCTGACCTAGCAGACCA
ACTAATTCATCTGTATTACTTTGATTGTTTTTCAGAATCKGCYATAAGAAATGCCATAATAGGACATATAGTTAGTCCTA
GGTGTGAATATCCAACAGGACATAAC---AAGGTAGGATCTCTACAGTACTTAGCACTAGCAGCAATAACAACACCA---
AACAAGAGAAAGCCACCTTTGCCTAGTGTTGCAAAACTAGCAGAGGAYAGATGGAACAAGCCCCAGAAAACCAGGGGCCA
CAGAGAGAACCATACAATGAATGGACACTAG
>AY713408/B/TH/1996/96TH_NP1538
ATGGAAAACAGATGGCAGGTGATGATTGTGTGGCAAGTAGACAGGATGAGGATTAACACATGGAAAAGTTTAGTAAAACA
CCATATGTATATTTCAGGGAAAGCTAAGGGATGGGTTTATAAACATCACTATGATAGCACTCATCCAAAAATAAGTTCGG
AAGTACACATCCCACTAGGGGAT---GCTAGATTG---GTAATAACAACATATTGGGGTCTGCATACAGGAGAAAGAGAC
TGGCATTTGGGCCAGGGAGTCTCCATAGAATGGAGAAAAAAGAGATATAACACACAAGTAGACCCTGGCCTAGCAGATCA
ACTAATTCATCTGTATTATTTTGATTGTTTTTCAGAATCTGCTATAAGAAATGCCATTTTAGGACGTGTAGTTAGTCCTA
GTTGTGATTATCAAGCAGGACATAAC---AAGGTAGGATCTCTACAGTACTTGGCACTAGCAGCATTAATAAAACCC---
AAAAAGAGAAGGCCACCTTTGCCTAGTGTTACAAAACTGACAGAGGATAGATGGAACGAGCCCCAGAGGACCAAGGGCCA
CAGAGGGAGCCATACAATGAGTGGACACTAG
>AY713409/B/US/1985/BAL_85US_Ba_L
ATGGAAAACAGATGGCAGGTGATGATTGTGTGGCAAGTAGACAGGATGAGGATTAGAGCATGGAAAAGTTTAGTAAAATA
CCATATGTATGTTTCAAAGAAAGCTAAGGGATGGTTTTATAGACACCACTATGAAAGTACTCATCCAAGAATAAGTTCAG
AAGTACACATCCCACTAAGGGAT---GCGGAATTG---GTAATAACAACATATTGGGGTCTACATACAGGAGAAAGAGAC
TGGCATTTGGGTCAGGGAGTCTCCATAGAATGGAGGAAAAAGAGATATAGCACACAAGTAGACCCTAACCTAGCAGACCA
ACTAATTCACCTGTATTACTTTGATTGTTTTTCAGAATCTGCTATAAGAAATGCCATATTAGGACGTATAGTTAGTCCTA
GGTGTGAATATCAAGCAGGACATAAC---AAGGTAGGGTCTCTACAGTACTTGGCACTAGCAGCATTAGTAACACCA---
AAAAAGATAAAGCCACCTTTGCCTAGTGTTACGAAACTGACAGAGGATAGATGGAACAAGCCCCAGAAGATCAAGGGCCA
CAGAGGGAGCCACACAATGAATGGACACTAG
>AY713410/B/US/1994/94US_33931N
ATGGAAAACAGATGGCAGGTGATGATTGTGTGGCAAGTAGACAGAATGAGGATTAGAACATGGAAGAGTTTAGTAAAACA
CCATATGTATATTTCAAAGAAAGCTAAAGGATGGTTTTATAGACATCACTATGAAAGCACTCATCCAAGAATAAGTTCAG
AAGTACACATCCCATTAGGGGAT---GCTAGATTA---GTAGTAACAACATATTGGGGTCTGCATACAGGAGAAAGAGAC
TGGCATTTGGGTCAGGGAGTCTCCATAGAATGGAGGAAAAGGAGATATAGCACACAAGTAGACCCTGACCTAGCAGACCA
ACTAATTCATCTGCATTATTTTGATTGTTTTACAGACTCTGCTATAAGAAGTGCCATATTAGGACACTTAGTTAGTCCTA
GGTGTGAATATCAAGCAGGACATAAC---AAGGTAGGATCTCTACAGTACTTGGCACTAGCAGCATTAACAACACCA---
AAAAAGATAAAGCCACCTTTGCCTAGTGTTAGGAAATTGACAGAAGATAGATGGAACAAGCCCCAGAAGACCAAGGGCCA
CAGAGGGAGCCGCACAATGAATGGACACTAG
>AY713411/B/FR/1992/92FR_BX08
ATGGAAAACAGATGGCAGGTGATGATTGTGTGGCAAGTAGACAGGATGAGGATTAGAACATGGAACAGTTTAGTAAAACA
TCATATGTATGTTTCACGGAAAGCTGAGAAATGGGTTTATAGACATCACTATGAAAGCACTAATCCAAGAATAAGTTCAG
AGGTATACATCCCACTAGGGGAT---GCTAAATTA---GCAATAACAACATATTGGGGTCTGCATACAGGAGAAAGAGAC
TGGCATTTGGGTCAGGGGGTCTCCATAGAATGGAGGAAAAAGAGATATAGCACACAAGTAGACCCTGACCTAGCAGACCA
ACTGATTCATCTGTATTATTTTGATTGTTTTTCAGACTCTGCTATAAGAAAGGCCATATTAGGACGTATAGTTAGGCCTA
GTTGTGAATATCAAGCAGGACATAAC---AAGGTAGGATCTCTACAATACTTGRCACTAGCAGCATTAATAAAACCA---
AAAAGGACAAAGCCACCTTTGCCTAGTGTTAGGAAACTGACAGAGGATAGATGGAACAAGCCCCAGAAGACCAAGGGCCA
CAGAGAGAGCCATACAATGAATGGGCACTAC
>AY713412/B/US/1990/90US_873
ATGGAAAACAGATGGCAGGTGATGATTGTGTGGCAAGTAGACAGGATGAGGATTAGAACATGGAAAAGTTTAGTAAAACA
CCATATGTATATTTCAAGGAAAGCTAAGGGGTGGKTTTATAGACATCACTATGAAAGCACTCATCCAAAAATAAGTTCAG
AAGTACACATCCCACTAAAGGAT---GCTAGATTG---GTAATAACAACGTATTGGGGTCTGCATACAGGAGAAAGAGAC
TGGCATTTGGGGCAGGGAGTCTCCGTAGAATGGAGGAAAAAGAGCTATCGCACACAAGTAGACCCTGACCTAGCAGACCA
ACTAATTCATCTGTATTACTTTGATTGTTTTTCAGAATCTGCTATAAGAAATGCTATATTAGGATATAGAGTTAGTCCTA
GGTGTGAATATCAAGCAGGACATAAC---AAGGTAGGATCCCTACAGTACTTGGCACTAACAGCCTTAATAACACCA---
AAAAAGATAAAGCCACCTTTGCCTAGTGTTACGAAACTGACAGAGGATAGATGGAACAAGCCCCAGAAGACCAAGGGCCA
CAGAGGGAGCCATACAATGAATGGACACTAG
>AY751406/B/RU/2004/04RU129005
ATGGAAAACAGATGGCAGGTGATGATTGTGTGGCAAGTAGACAGGATGAGGATTAGAACATGGAAAAGTTTAGTAAAACA
CCACATGTATATCTCAAAGAAAGCTAAGGGATGGGTTTATAAACATCACTACGAAAGCAYTCACCCAAGAATAAGTTCAG
AAGTGCACATCCCACTAGGGGAT---GCTACATTG---RTARTAAYAACATATTGGGGTTTGCTTACAGGAGAAAGAGAT
TGGCATTTGGGTCAGGGAGTCTCCATAGAATGGAGGAAAAAGAGATATAGCACACAAGTAGACCCGAACCTAGCAGACCA
ACTAATTCATCTGTATTACTTTGATTGTTTTTCAGAATCTGCTATAAGAAATGCCATAGTAGGACATAGAGTTAGTCCTA
GTTGTGAATATCAAGCAGGACATAGC---AAGGTAGGATCCCTACAGTACTTGGCACTARCAGCATTGATAACACCA---
AAAAGGACAAAGCCACCTTTGCCTAGTGTTACAAAACTGACAGAGGATAGATGGAACAAGCCCCAGACAACCAAGGACCA
CAGAGGGAGCCATACAATGAATGGGCACTAG
>AY751407/B/RU/2004/04RU139089
ATGGAAAACAGATGGCAGGTGATGATTGTGTGGCAAGTAGACAGGATGAGGATTAGAGCATGGAACAGTTTAGTAAAACA
CCATAAGTATATTTCAAAGAAAGCTAAGGGATGGTTTTATAGACACCATTATGAAAGCACTCATCCAAAAATAAGTTCAG
AAGTACACATCCCATTAGAGGAT---GGAAAATTA---GTAATAACAACATATTGGGGTCTGAATACAGGAGAAAGAGAT
TGGCATTTGGGTCAGGGAGTCTCCATAGAATGGAGGAAAAGGAGATATAGCACTCAAGTAGACCCTAACCTAGCAGACCA
ACTAATTCACCTGCATTATTTTGATTGTTTTTCAGAGTCTGCTATAAGAAATGCCATATTAGGACGTATAGTTAGTCCTA
GGTGTGAATATCAAGCAGGACATAAC---AAGGTAGGATCCTTACAGTACTTGGCACTAACAGCATTAATACCATCA---
AAAAAGAATAAGCCACCTTTGCCTAGTGTTAGGAAACTGACAGAGGATAGATGGAACAAGCCCCAGAAGACCAAGGGCCA
CAGAGGGAACCATACAATGAATGGACACTAG
>AY779550/B/CA/1998/CANA3FULL
ATGGAAACCAGATGGCAGGTGATGATTGTGTGGCAGGTAGACAGGATGAGGATTAGAACATGGAAAAGTTTAGTAAAACA
CCATATGTATATTTCAAGGAAAGCTAAGGAATGGATGTATAAACATCACTATGAAAACGCTCATCCAAGAATAAGTTCAG
AAGTACACATCCCACTAGGGGAT---GCTAAAGTG---GTAGTAACAACATATTGGGGTCTGCATCCAGGAGAAAGAGAC
TGGCATTTGGGTCAGGGAGTCTCCATAGAATGGAGGAAAGAGAGATATAGCACACAAGTAGACCCTGACCTAGCAGACCA
ACTAATTCATCTGTATTACTTTGATTGTTTTTCAGAATCTGCTATAAGAAACGCCCTATTAGGACGTATAGTTAGTCCTA
GTTGTGAATATCAAGCAGGACATAAT---AAGGTAGGGTCTCTACAGTACTTGGCACTAGCAGCATTAATAACACCA---
AAAAAGACAAAGCCACCTCTGCCTAGTGTTAAGAAACTGACAGAGGATAGATGGAACAAGCCCCAGAAGACCAAGGGCCA
CAGAGGGAGCCATACAATGAATGGACACTAG
>AY779551/B/CA/1999/CANA5FULL
ATGGAAAACAGATGGCAGGTGATGATTGTGTGGCAAGTAGACAGGATGAGGATTAGAACATGGAAAAGTTTAGTAAAACA
CCATAAGTATATTTCAAGGAAAGCTAAGGGATGGATTTATAAACATCACTATGAAAACGCTCATCCAAGAATAAGTTCAG
AAGTACACATCCCACTAGGGGAT---GCTAAAATG---GTAGTAACAACATATTGGGGTCTGCATCCAGGAGAAAGAGAC
TGGCATTTGGGTCAGGGAGTCTCCATAGAATGGAGGAAAGAGAGATATAGCACACAAGTAGACCCTGACCTAGCAGACCA
ACTAATTCATCTGTATTACTTTGATTGTTTTTCAGAATCTGCTATAAGAAACGCCCTATTAGGACGTGTAGTTAGTCCTA
GTTGTGAATATCAAGCAGGACATAAT---AAGGTAGGGTCTCTACAGTACTTGGCACTAGCAGCATTAATAACACCA---
AAAAAGACAAAGCCACCTCTGCCTAGTGTTAAGAAACTGACAGAAGATAGATGGAACAAGCCCCAGAAGACCAAGGGCCA
CAGAGGGAGCCATACAATGAATGGACACTAG
>AY779552/B/CA/2000/CANA6FULL
ATGGAAAACAGATGGCAGGTGATGATTGTGTGGCAAGTAGACAGGATGAGGATTAAAACATGGAAAAGTTTAGTAAAACA
CCATAAGTATATTTCAAGGAAAGCTAAGGGATGGATTTATAAACATCACTATGAAAACGCTCATCCAAGAATAAGTTCAG
AAGTACACATCCCACTAGGGGAT---GCTAAAGTG---GTAGTAACAACATATTGGGGTCTGCATCCAGGAGAAAGAGAC
TGGCATTTGGGTCAGGGAGTCTCCATAGAATGGAGGAAAGAGAGATATAGCACACAAGTAGACCCTGACCTAGCAGACCA
ACTAATTCATCTGTATTACTTTGATTGTTTTTCAGAATCTGCTATAAGAAACGCCCTATTAGGACGTATAGTTAGTCCTA
GTTGTGAATATCAAGCAGGACATAAT---AAGGTAGGGTCTCTACAGTACTTGGCACTAGCAGCATTAATAACACCA---
AAAAAGACAAAGCCACCTCTGCCTAGTGTTAAGAAACTGACAGAGGATAGATGGAACAAGCCCCAGAAGACCAAGGGCCA
CAGAGGGAGCCATACAATGAATGGACACTAG
>AY779553/B/CA/1997/CANB3FULL
ATGGAAAACAGATGGCAGGTGATGATTGTGTGGCAAGTAGACAGGATGAGGATTAAAACATGGAAAAGTTTAGTAAAACA
CCATAAGTATATTACAGGGAAAGCTAAGGAATGGATTTATAAACATCACTATGAAAACCCACATCCAAGAATAAGTTCAG
AAGTACACATCCCACTAGGGGAT---GCTAAAGTG---GTAGTAACAACATATTGGGGTCTGCATACAGGAGAAAGAGAC
TGGCATTTGGGTCAGGGAGTCTCCATAGAATGGAGGAAAGAGAGATATAGCACACAAGTAGACCCTGACCTAGCAGATCA
ACTAATTCATCTGTATTACTTTGATTGTTTTTCAGAATCTGCTATAAGAAACGCCCTATTAGGACGTATAGTTAGTCCTA
GTTGTGAATATCAAGCAGGACATAAT---AAGGTAGGGTCTCTACAGTACTTGGCACTAGCAGCATTAATAACACCA---
AAACAGATAAAGCCACCTTTGCCTAGTGTTGCGAAACTGACAGAGGATAGATGGAACAAGCCCCAGAAGACCAAGGGCCA
CAGAGAGAGCCATACAATGAATGGACACTAG
>AY779554/B/CA/1998/CANB4FULL
ATGGAAAACAGATGGCAGGTGATGATTGTGTGGCAAGTAGACAGGATGAGGATTAAAACATGGAAAAGTTTAGTAAAACA
CCATAAGTATATTACAGGGAAAGCTAAGAAATGGATTTATAAACATCACTATGAAAACCCTCATCCAAGAATAGGTTCAG
AAGTACACATCCCACTAGGGGAT---GCTAAAGTG---GTAGTAACAACATATTGGGGTCTGCATACAGGAGAAAGAGAC
TGGCATTTGGGTCAGGGAGTCTCCATAGAATGGAGGAAAGAGAGATATAGCACACAAGTAGACCCTGACCTAGCAGACCA
ACTAATTCATCTGTATTACTTTGATTGTTTGTCAGAATCTGCTATAAGAAACGCCCTATTAGGACGTATAGTTAGTCCTA
GTTGTGAATATCAAGCAGGACATAAT---AAGGTAGGGTCTGTACAGTACTTGGCACTAGCAGCATTAATAACACCA---
AAACAAATAAAGCCACCTTTGTCTAGTGTTCGAAAACTGACAGAAAATAAATGGAACAAGCCCCAGAAAACCAAGGGCCA
CAGAGAGAGCCATACAATGAATGGACACTAG
>AY779555/B/CA/1998/CANB5FULL
ATGGAAAACAAATGGCAGGTGATAATTGTGTGGCAAGTAGACAGGATGAGGATTAGAACATGGAAAAGTTTAGTAAAACA
CCATATGTATGTTTCAGGGAAAGCTAAGAAATGGATTTATAAACATCACTATGAAAACCCTCATCCAAGAATAGGTTCAG
AAGTACACATCCCACTAGGGGAT---GCTAAAGTG---GTAGTAACAACCTATTGGGGTCTGCATACAGGAGAAAGAGAC
TGGCATTTGGGTCAGGGAGTCTCCATAGAATGGAGGAAAAAGAGATATAGCACACAAGTAGACCCTGACCTAGCAGACCA
ACTAATTCATCTGTATTACTTTGATTGTTTTTCAGAATCTGCTATAAGAAAGCCCCTATTAGGACGTATAGTTAGTCCTA
GTTGTGAATATCAAGCAGGACATAAT---AAGGTAGGGTCTGTACAGTACTTGGCACTAGCAGCATTAATAACACCA---
AAACAGATAAAGCCACCTTTGTCTAGTGTTGCAAAACTGACAGAGGATAGATGGAACAAGCCCCAGAAGACCAAGGGCCA
CAGAGAGAGCCATACAATGAATGGACACTAG
>AY779557/B/CA/1998/CANC10FULL
ATGGAAAACAGATGGCAGGTGATGATTGTGTGGCAAGTAGACAGGATGAGGATTAGAACATGGAAAAGTTTAGTAAAACA
CCATATGTATATTTCAGGGAAAGCTAGGGGATGGACTTATAAACATCACTATGAAAACACTCATCCAAGAATAAGTTCAG
AAGTACACATCCCACTAGGGGAT---GCTAAAATG---GTAGTAACAACATACTGGGGTCTGCATACAGGAGAAAGAGAC
TGGCATTTGGGTCAGGGAGTCTCCATAGAATGGAAGAAAGAGAGATATAGCACACAAGTAGACCCTGACTTAGCAGACCA
ACTAATTCATCTGTATTACTTTGATTGTTTTTCAGAATCTGCTATAAGAAATGCCCTATTAGGACATAGAGTTAGTCCTA
GGTGTGAATATCAAACAGGACATAAT---AGGGTAGGGTCTCTACAGTACTTGGCACTAGCAGCATTAATAAGACCA---
AAAAGGATAAAGCCACCTTTGCCTAGTGTTGCGAAACTGACAGAGGATAGATGGAACAAGCCCCAGAAGACCAAGGGCCA
CAGAGGGAGCCATACAATGAATGGACACTAG
>AY779558/B/CA/1999/CAN11FULL
ATGGAAAACAGATGGCAGGTGATGATTGTGTGGCAAGTAGACAGGATGAGGATTAGAACATGGAAAAGTTTAGTAAAACA
TCATATGTATACTTCAGGGAAAGCTAGGGGATGGACTTATAAACATCACTATGAAAACATTCATCCAAGAATAAGTTCAG
AAGTACACATCCCACTAGGGGAT---GCTAAAGTG---GTAGTAACAACATATTGGGGTCTGCATACAGGAGAAAGAGAC
TGGCATTTGGGTCAGGGAGTCTCCATAGAATGGAAGAAAGAGAGATATAGCACACAAATAGACCCTGACTTAGCAGACCA
ACTAATTCATCTGTATTACTTTGATTGTTTTTCAGAATCTGCTATAAGAAATGCCCTATTAGGACATAGAGTTAGTCCTA
GGTGTGAATATCAAACAGGACATAAT---AAGGTAGGGTCTCTACAGTACTTGGCACTAGCAGCATTAATAAGACCA---
AAAAGGATAAAGCCACCTTTGCCTAGTGTTGCGAAACTGACAGAGGATAGATGGAACAAGCCCCAGAAGACCAAGGGCCA
CAGAGGGAGCCATACAATGAATGGACACTAG
>AY779559/B/CA/1992/CANC2FULL
ATGGAAAACAGATGGCAGGTGATGATTGTGTGGCAAGTAGACAGGATGAGGATTAAAACATGGAAAAGTTTAGTAAAACA
CCATATGTATATTTCAGGGAAAGCTAGGGGATGGATTTATAAACATCACTATGAAAACGCTCATCCAAGAATAAGTTCAG
AAGTACACATCCCACTAGGGGAT---GCTAGAGTG---GTAGTAACAACATATTGGGGTCTGCATACAGGAGAAAGAGAC
TGGCATTTGGGTCAGGGAGTCTCCATAGAATGGAGGAAAGAGAGATATAGCACACAAGTAGACCCTGACCTAGCAGACCA
ACTAATTCATCTGTATTACTTTGATTGTTTTTCAGAATCTGCTATAAGAAATGCCCTATTAGGACATAGAGTTAGTCCTA
GTTGTGAATATCAAGCAGGACATAAT---AAGGTAGGGTCTCTACAGTACTTGACACTAGCAGCATTAATAACACCA---
AAAAGGATAAAGCCACCTTTGCCTAGTGTTGCGAAACTGACAGAGGATAGATGGAACAAGCCCCAGAAGACCAAGGGCCA
CAGAGGGAGCCATACAATGAATGGACACTAG
>AY779560/B/CA/1994/CANC3FULL
ATGGAAAACAGATGGCAGGTGATGATTGTGTGGCAAGTAGACAGGATGAGGATTAGAACATGGAAAAGTTTAGTAAAACA
TCATATGTATATTTCAGGGAAAGCTAGGGCATGGATTTATAAACATCACTATGAAAACGCTCATCCAAGAATAAGTTCAG
AAGTACACATCCCATTAGGGGAG---GCTAGAGTG---GTAGTAACAACATATTGGGGTCTGCATACAGGAGAAAGAGAC
TGGCATTTGGGTCAGGGAGTCTCCATAGAATGGAGGAAAAAGGGATATAGCACACAAGTAGACCCTGACCTAGCAGACCA
ACTAATTCACCTGTATTACTTTGATTGTTTTTCAGAATCTGCTATAAGAAATGCCCTATTAGGACATAGAGTTAGTCCTA
GTTGTGAATATCAAGCAGGACATAAT---AAGGTAGGGTCTCTACAGTACTTGGCACTAGCAGCATTAATAACACCA---
AGAAAGATAAAGCCACCTTTGCCTAGTATTGCGAAACTGACAGAGGATAGATGGAACAAGCCCCAGAAGACCAAGGGCCA
CAGAGGGAGCCATACAATGAATGGACACTAG
>AY779561/B/CA/1992/CANC5FULL
ATGGAAAACAGATGGCAGGTGATGATTGTGTGGCAAGTAGACAGGATGAGGATTAGAACATGGAAAAGTTTAGTAAAACA
CCATATGTATATTTCAGGGAAAGCTAGGGGATGGATTTATAAACATCACTATGAAAACGCTCATCCAAGAATAAGTTCAG
AAGTACACATCCCACTAGGGGAT---GCTAGAGTG---GTAGTAACAACATATTGGGGTCTGCATACAGGAGAAAGAGAT
TGGCATTTGGGTCAGGGAGTCTCCATAGAATGGAGGAAAAAGGGATATAGCACACAAGTAGACCCTGACCTAGCAGACCA
ACTAATTCATCTGTATTACTTTGATTGTTTTTCAGAATCTGCTATAAGAAATGCCCTATTAGGACATAGAGTTAGTCCTA
GTTGTGAATATCAAGCAGGACATAAT---AAGGTAGGGTCTCTACAGTACTTGGCACTAGCAGTATTAATAACACCA---
AAAAGGATAAAGCCACCTTTGCCTAGTGTTACCAAACTGACAGAGGATAGATGGAACAAGCCCCAAAAGACCAAGGGCCA
CAGAGGGAGCCATACAATGAATGGACACTAG
>AY779562/B/CA/1993/CANC6FULL
ATGGAAAACAGATGGCAGGTGATGATTGTGTGGCAAGTAGACAGGATGAGGATTAGAACATGGAAAAGTTTAGTAAAACA
CCATATGTATATTTCAGGGAAAGCTAGGGGATGGACTTATAAACATCACTATGAAAACACTCATCCAAGAATAAGTTCAG
AAGTACACATCCCACTAGGGGAT---GCTAAAATG---GTAGTAACAACATACTGGGGTCTGCATACAGGAGAAAGAGAC
TGGCATTTGGGTCAGGGAGTCTCCATAGAATGGAAGAAAGAGAGATATAGCACACAAGTAGACCCTGACTTAGCAGACCA
ACTAATTCATCTGTATTACTTTGATTGTTTTTCAGAATCTGCTATAAGAAATGCCCTATTAGGACATAGAGTTAGTCCTA
GGTGTGAATATCAAACAGGACATAAT---AGGGTAGGGTCTCTACAGTACTTGGCACTAGCAGCATTAATAAGACCA---
AAAAGGATAAAGCCACCTTTGCCTAGTGTTGCGAAACTGACAGAGGATAGATGGAACAAGCCCCAGAAGACCAAGGGCCA
CAGAGGGAGCCATACAATGAATGGACACTAG
>AY779563/B/CA/1996/CANC8FULL
ATGGAAAACAGATGGCAGGTGATGATTGTGTGGCAAGTAGACAGGATGAGGATTAGAACATGGAAAAGTTTAGTAAAACA
CCATATGTATATTTCAGGGAAAGCTAGGGGATGGACTTATAAACATCACTATGAAAACACTCATCCAAGAATAAGTTCAG
AAGTACACATCCCACTAGGGGAT---GCTAAAGTG---GTAGTAACAACATATTGGGGTCTGCATACAGGAGAAAGAGAC
TGGCATTTGGGTCAGGGAGTCTCCATAGAATGGAGGAAAAAGGGATATAGCACACAAGTAGACCCTGACTTAGCAGACCA
ACTAATTCATCTGTATTACTTTGATTGTTTTTCAGAATCTGCTATAAGAAATGCCCTATTAGGACATAGAGTTAGTCCTA
GGTGTGAATATCAAACAGGACATAAT---AAGGTAGGGTCTCTACAGTACTTGGCACTAGCAGCATTAATAAGACCA---
AAAAGGATAAAGCCACCTTTGCCTAGTGTTGCGAAACTGACAGAGGATAGATGGAACAAGCCCCAGAAGACCAAGGGCCA
CAGAGGGAGCCATACAATGAATGGACACTAG
>AY779564/B/CA/1996/CANA1FULL
ATGGAAAACAGATGGCAGGTGATGATTGTGTGGCAGGTAGACAGGATGAGGATTAGAACATGGAAAAGTTTAGTAAAACA
CCATATGTATATTTCAAGGAAAGCTAAGGGATGGATTTATAAACATCACTATGAAAACGCTCATCCAAGAATAAGTTCAG
AAGTACACATCCCACTAGGGGAT---GCTAAAGTG---GTGGTAACAACATATTGGGGTCTGCATCCAGGAGAAAGAGAC
TGGCATTTGGGTCAGGGAGTCGCCATAGAATGGAGGAAAGAGAGATATAGCACACAAATAGACCCTGACCTAGCAGACCA
ACTAATTCATCTGTATTACTTTGATTGTTTTTCAGAATCTGCTATAAGAAATCGCCCATTAGGACGTATAGTTAGTCCTA
GTTGTGAATATCAAGCAGGACATAAT---AAGGTAGGGTCTCTACAGTACTTGGCACTAGCAGCATTAATAACACCA---
AAAAAGACAAAGCCACCTTTGCCTAGTGTTAAGAAACTGACAGAGGATAGATGGAACAAGCCCCAGAAGACCAAGGGCCA
CAGAGGGAGCCATACAATGAATGGACACTAG
>AY781127/B/UY/2001/01UYTRA1179
ATGGAAAACAGATGGCAGGTGATGATTGTGTGGCAAGTAGACAGGATGAGGATTAGTACATGGAAAAGTTTAGTGAAATA
CCATATGTATATTTCAGGGAAAGCTAAGGGATGGTTTTATAAACATCACTATGAAAGCCCTCATCCAAGAATAAGTTCAG
AAGTACACATCCCACTAGGGGAT---GCTAGATTA---GTAATAACAACATATTGGGGTCTGCATACAGGAGAAAGAGAC
TGGCATTTGGGTCAGGGAGTCTCCATAGAATGGAGGAACAGGAGATATAAAACACAAGTAACTCCTGACCTAGCAGACCA
ACTAATTCATCTGTATTATTTTGATTGTTTTTCAGAATCTGCTATAAGACATGCCATATTAGGACGTATAGTTAGACCTA
GGTGTGATTATCAAGCAGGACATAAC---AAGGTAGGATCCCTACAGTACTTGGCACTAACAGCATTAATAAAACCA---
AAAAGGATAAAGCCACCTTTGCCCAGTGTCAGGAAACTGACAGAGGATAGATGGAACAAGCCCCAGAAGACCAAGGGCCA
CAGAGGGAGCCATACAATGAATGGACACTAG
>AY795904/B/YE/2002/02YE507
ATGGAAAACAGATGGCAGGTGATGATTGTGTGGCAAGCAGACAGGATGAGGATTAGAACATGGATAAGTTTAGTAAAACA
CCATATATATATTTCAAAGAAAGCTAGGGGATGGGTGTATAGACATCACTATGAAAGCACTAATCCAAGAGTAAGCTCAG
AAGTACAAATCCCACTAGGGGAC---GCGAGATTG---ACAATAACAACATATTGGGGACTACATACAGGAGAAAGAGAC
TGGCACTTGGGTCAAGGAGTCTCCATAGAATGGAGGAGAGGGAGATATAGCACACAAGTAGACCCTAACCTAGCAGACCA
ACTAATTCATATGCACTACTTTGATTGTTTTTCAGAATCTGCTATAAGAAAGGCCTTATTAGGACATAGAGTTAGTCCTA
GGTGTGAATATCAAGCAGGACATAAC---AAGGTAGGATCTCTACAGTACTTGGCATTAGCAGCATTAATAAAGCCA---
AAAAAGATAAAGCCACCTTTGCCTAGTGTTACGAAACTGACAGAGGATAGATGGAACAAGCCCCAGAAGACCAAGGGCCA
CAGAGGGAGCCATACAATGAATGGACACTAG
>AY795905/B/YE/2002/02YE508
ATGGAAAACAGATGGCAGGTGATGATTGTGTGGCAAGTAGACAGGATGAGGATTAGAACATGGAAAAGTTTAGTAAAACA
CCATATGTATGTTTCAAAGAAAGCCAAGGGATGGGTTTACAGACATCACTATGAAAGCACTCACCCAAGAATAAGTTCAG
AAGTACATATCCCACTAGGGGAC---GAGAGATTG---GTAATAACAACATATTGGGGACTACATACAGGAGAAAGAGAT
TGGCATTTGGGTCAAGGAGTCTCCATAGAATGGAGGAAAGAGAGATATAGCACACAAGTAGACCCTAACCTAGCAGACCA
ACTAATTCATGTGTACTACTTTGATTGTTTTTCAGAATCTGCCATAAGAAAGGCCTTATTAGGACATAGAGTTAGTCCTA
GGTGTGAATATCAAGCAGGACATAAC---AAGGTAGGATCTCTACAGTACTTGGCATTAGCAGCATTAATAAAACCA---
AAAAAGATAAAGCCACCTTTGCCTAGTGTTACGAAACTGACAGAGGATAGATGGAACAAGCCCCAGAAGACCAAGGGCCA
CAGAGGGAGCCATACAATGAATGGACACTAG
>AY818644/B/AU/2004/Phcsffull04
ATGGAAAACAGATGGCAGGTGATGATTGTGTGGCAAGTAGACAGGATGAGGATTAGAACATGGAAAAGTTTAGTAAAACA
CCATATGTATAGATCAGGGAAAGCTAAGGGATGGTTTTATAGACATCACTATGAAAGCACTCATCCAAAAATAAGTTCAG
AAGTACACATCCCACTAGGGGAT---GCTAAATTG---GTAATAGCAACATATTGGGGTCTGCATACAGGAGAAAGAGAC
TGGCATTTGGGCCAGGGAGTCTCCATAGAATGGAGGAAAAGGAGATATAGCACACAAGTAGACCCTGGCTTAGCAGACCG
ACTAATTCATCTGCATTATTTTGATTGTTTTTCAGAATCTGCTATAAGAAATGCCATAGTAGGACATATAGTTAGTCCTA
GGTGTGAATATCAAGCAGGACATAAC---AAGGTAGGATCTCTACAATACTTGGCACTAACAGCATTAAGGAAACCA---
AAAAGGATAAAGCCACCTTTGCCTAGTGTTACAAAACTGACAGAGGATAGATGGAACAAGCCCCAGAAGACCATGGGCCA
CAGAGGGAACCATACAATGAATGGGCACTAG
>AY819715/B/RU/2004/04RU139095
ATGRAAAACAGATGGCAGGTAATGATTGTGTGGCAAGTAGACAGGATGAGGATTAGAACATGGAAAAGTTTAGTAAAACA
CCATATGTATGTCTCAAAGAAAGCTAAGGGATGGTTTTATAGACACCACTATGAAAGCCCTCATCCAAGAATAAGTTCAG
AGGTACACATCCCACTAGGGGAT---GCTAGATTA---GTAATAATAACATATTGGAGGCTGCATACAGGARAAARARAC
TGGCATTTGGGCCAGGGAGTCTCCATAGAATGGAGGAAAAAGAGATATAGCACACAAGTAGACCCTAACCTGGCAGACCA
TCTAATCCATCTGTATTACTTTRATTGTTTTTCAGACTCTGCTATAAGGAAAGCCATTGTAGRACATATAGTTAGTCCTA
GGTGTRAATATCAAGCAGGACATAAC---AAGGTAGGATCTCTACAGTAYTTGGCACTAACAGCATTAATAAAACCA---
AAAAAGACAAAGCCACCTTTRCCTAGTGTTACAAAACTGACAGARRATARATGGAACAAGCCCCACAAGACCAAGGGCCA
CAGAGAGAGCCAGACAATAAATGGGCACTAG
>AY835748/B/US/1983/5096_83
ATGGAAAACAGATGGCAGGTGATGATTGTGTGGCAAGTAGACAGGATGAGGATTAGAACATGGATAAGTTTAGTAAAACA
CCATATATATATTTCAAGGAAAGCTAAGGGATGGGTTTATAGACATCACTATGAAAGCCCTCATCCAAGAATAAGTTCAG
AAGTACACGTCCCATTAGGGGAT---GCTAGATTG---GTAATAACAACATATTGGGGTCTGCATACAGGAGAAAGAGAC
TGGCATTTGGGTCAGGGAGTCTCCATAGAATGGAGGAAAAGGAGATATAGCACACAAGTAGACCCTGACCTAGCAGACCA
ACTAATTCATCTGTATTACTTTAATTGTTTTTCAGAATCTGCTATAAGAAATGCCATATTAGGACGTATAGTTAGTCCTA
GGTGTGAATATCAAGCAGGACATAAC---AAGGTAGGATCTCTACAGTACTTGGCACTAGTAGCATTAACAACACCA---
AAAAAGATAAAGCCACCTTTGCCTAGTATTGTGAAACTGACAGAGGATAGATGGAACAAGCCCCAGAAGACCAAGGGCCA
CAGAGGGAACCATACAATGAATGGACACTAG
>AY835749/B/US/1986/5096_86
ATGGAAAACAGATGGCAGGTGATGATTGTGTGGCAAGTAGACAGGATGAGGATTAGAGCATGGAAAAGTTTAGTAAAACA
CCATATGTATGTTTCAAGGAAAGCTAAGGGATGGTTTTATAGACATCACTATGAAAGCCCTCATCCAAGAATAAGTTCAG
AAGTACACGTCCCACTAGGGGAT---GCTAGATTG---GTAATAACAACATATTGGGGTCTGCATACAGGAGAAAGAGAC
TGGCATTTGGGTCAGGGAGTCTCCATAGAATGGAGGAAAAGGAGGTATAGCACACAAGTAGACCCTGACCTAGCAGACCA
ACTAATTCATCTGTATTACTTTGATTGTTTTTCAGAATCTGCTATAAGAAATGCCATATTAGGACGTATAGTTAGTCCTA
GGTGTGAATATCAAGCAGGACATAAC---AAGGTAGGATCTCTACAGTACTTGGCACTAGTAGCATTAACAACACCA---
AAAAAGATAAAGCCACCTTTGCCTAGTATTGTGAAGCTGACAGAGGATAGATGGAACAAGCCCCAGAAGACCAAGGGCCA
CAGAGGGAACCATACAATGAATGGACACTAG
>AY835750/B/US/1989/5096_89
ATGGAAAACAGATGGCAGGTGATGATTGTGTGGCAAGTAGACAGGATGAGGATTACAACATGGATAAGTTTAGTAAAGCA
CCATATATATATTTCAAGGAAAGCTAAGGGATGGGTTTATAGACATCACTATGAAAGCCCTCATCCAAGAATAAGTTCAG
AAGTACACGTCCCATTAGGGGAT---GCTAGATTG---GTAATAACAACATATTGGGGTCTGCACACAGGAGAAAGAGAC
TGGCATTTGGGTCAGGGAGTCTCCATAGAATGGAGGAAAAGGAGGTATAGCACACAAGTAGACCCTGACCTAGCAGACCA
ACTAATTCATCTGTATTACTTTGATTGTTTTTCAGAATCTGCTATAAGAAATGCCATATTAGGACGTATAGTTAGTCCTA
GGTGTGAATATCAAGCAGGACATAAC---AAGGTAGGATCTCTACAGTACTTGGCACTAGTAGCATTAACAACACCA---
AAAAAGATAAAGCCACCTTTGCCTAGTATTGTGAAACTGACAGAGGATAGATGGAACAAGCCCCAGAAGACCAAGGGCCA
CAGAGGGAACCATACAATGAATGGACACTAG
>AY835751/B/US/1990/5096_90
ATGGAAAACAGATGGCAGGTGATGATTGTGTGGCAAGTAGACAGGATGAGGATTAGAGCATGGATAAGTTTAGTAAAACA
CCATATGTATGTTTCAAGGAAAGCTAAGGGATGGTTTTATAGACATCACTATGAAAGCCCTCATCCAAGAATAAGTTCAG
AAGTACACATCCCACTAGGGGAT---GCTAGATTG---GTAGTAACAACATATTGGGGTCTGCATACAGGAGAAAGAGAC
TGGCATTTGGGTCAGGGAGTCTCCATAGAATGGAGGAAAAGGAAATATAGCACACAAGTAGGCCCTAACCTAGCAGACCA
ACTAATTCATGCGCATTACTTTGATTGTTTTTCAGAATCTGCTATAAGACCTGCCATATTAGGACATATAGTTAGTCCTA
GGTGTGAATATCAAGCAGGACATAAT---AAGGTAGGATCTCTACAATACCTGGCACTAACAGCAGTAATAAAACCA---
AAGAAGATAAAGCCGCCTTTGCCTAGTGTTACAAAACTGACAGAGGATAGATGGAACAAGCCCCAGAAGACCAAGGGCCA
CAGAGGGAGCCATACAATGAATGGACACTAG
>AY835752/B/US/1992/5096_92
ATGGAAAACAGATGGCAGGTGATGATTGTGTGGCAAGTAAACGGGATGAGGATTAACATATGGATAAGTTTAGTAGAACA
CCATATGTATGTTTCAAGGAAAGCTAAGGGATGGGTTTATAGACATCACTATGAAAACCCTCATCCAAGAATAAGTTCAG
AAGTACACATCCCACTAGGGGAT---GCTAGATTG---GTAGTAACAACATATTGGGGTCTGCACACAGGAGAAAGAGAC
TGGCATTTGGGTCAGGGAGTCTCCATAGAATGGAGGACAAAGAGATATAGCACACAAGTAGACCCTGACCTAGCAGACCA
ACTAATTCATCTGTATTACTTTGATTGTTTTTCAGAATCTGCTATAAGAAATGCCATATTAGGACGTATAGTTAGTCCTA
GGTGTGAATATCAAGCAGGACATAAC---AAGGTAGGATCTCTACAGTACTTGGCACTAGTAGCATTAACAACACCA---
AAAAAGATAAAGCCACCTTTGCCTAGTATTGTGAAACTGACAGAGGATAGATGGAACAAGCCCCAGAAGACCAAGGGCCA
CAGAGGGAACCATACAATGAGTGGACACTAG
>AY835753/B/US/1996/5155_96
ATGGAAAACAGATGGCAGGTGATGATTGTGTGGCAAGTAGACAGGATGAGGATTAGAACATGGAAAAGTTTAGTAAAACA
CCATATGTATATTTCAGGGAAAGCTAAGGGATGGGTTTATAGACATCACTATGAAAGTACTAATCCAAGAATAAGTTCAG
AAGTACACATCCCACTAGGGGAT---GCTAAGTTG---GTAATAACAACATATTGGGGTCTGCATACAGGAGAAAGAGAC
TGGCATTTGGGTCAGGGAGTCTCCATAGAATGGAGGAAAAGGAAATATAGCACACAAGTAGACCCTAACCTAGCAGACCA
ACTAATTCATGCGCATTACTTTGATTGTTTTTCAGAATCTGCTATAAGAGGTGCCATATTAGGACATATAGTTAGTCCTA
GTTGTGAATATCAAGCAGGACATAAT---AAGGTAGGATCTCTACAATACCTGGCACTAACAGCAGTAATAAAACCA---
AAGAAGATAAAGCCGCCTTTGCCTAGTGTTACAAAACTGACAGAGGATAGATGGAACAAGCCCCAGAAGACCAAGGGCCA
CAGAGGGAGCCATACAATGAATGGACACTAG
>AY835754/B/US/1983/5084_83
ATGGAAAACAGATGGCAGGTGATGATTGTGTGGCAAGTACACGGGATGAGGATTAACACATGGAAAAGTTTAGTAAAACA
CCATATGTATATTTCAAGGAAAGCTAAGGGATGGTTTTATAGACATCACTATGAAAGCTTTCATCCAAGAGTAAGTTCAG
AAGTACATGTCCCACTAGGGGAT---GCTAAATTG---GTAATAATGACATATTGGGGTCTGCATACAGGAGAAAGAGAC
TGGCATTTGGGTCAGGGAGTCTCCATAGAATGGAGGAAAAAGAGATATAGCACACAAGTAGACCCTGGCCTAGCAGACCA
ACTAATTCATCTGTATTACTTTGATTGTTTTTCAGAATCTGCTATAAGAAATGCCATATTAGGACATATAGTTAGTCCTA
GGTGTGAATATCAAGCAGGACATAAC---AAGGTAGGATCTCTACAGTACTTGGCACTAGCAGCATTAGTAACACCA---
AAAAAGATAAAGCCACCTTTGCCTAGTGTTACGAAACTGACAGAGGATAGATGGAACAAGCCCCAGAAGACCAAGGGCCA
CAAAGGGAGCCATACAATGAATGGACACTAG
>AY835755/B/US/1985/5157_85
ATGGAAAACAGATGGCAGGTGATGATTGTGTGGCAAGTAGACAGGATGAGGATTAGAACATGGAAAAGTTTAGTAAAACA
CCATATGTATATTTCAGGGAAAGCTAAGGGCTGGTTTTATAGACATCACTATGAAAGCACTGATCCAAGAATAAGTTCAG
AAGTACACATCCCACTAGGGGAT---GCTAGATTG---GTAATAACAACATATTGGGGTCTGCATACAGGAGAAAGAGAC
TGGCATTTGGGCCAGGGAGTCTCCATAGAATGGAGGAAAAAGAGATATAGCACACAAGTAGACCCTGGCCTAGCAGACCG
ACTAATTCATCTGTATTATTTTGACTGTTTTTCAGAGTCTGCTATAAGAAATGCCATATTAGGACGTATAGTTAGTCCTA
GGTGTGAATGTCAAGCAGGACATAAC---AAGGTAGGATCTCTACAATACTTGGCACTAGCAACATTAATAACACCA---
AAAAAGATAAAGCCACCTTTGCCTAGTGTTACGAAACTGACAGAGGATAGATGGAACAAGCCCCAGAAGACCAAGGGCCA
CAGAGGGAGCCATACAATGAATGGACATTAG
>AY835756/B/US/1986/5157_86
ATGGAAAACAGATGGCAGGTGATGATTGTGTGGCAAGTAAACAGGATGAGGATTAGAACATGGAAAAGTTTAGTAAAACA
CCATATGTATATTTCAGGGAAAGCTAAGGGATGGTTTTATAGACATCACTACGAAAGCACTCATCCAAGAATAAGTTCAG
AAGTACACATCCCACTAGGGGAT---GCTAGATTG---GTAATAACAACATATTGGGGTCTACATACAGGAGAAAGAGAC
TGGCATTTGGGCCAGGGAGTCTCCATAGAATGGAGGAAAAAGAGATATAGCACACAAGTAGACCCTGGCCTAGCAGACCG
ACTAATTCATCTGTATTATTTTGACTGTTTTTCAGAGTCTGCTATAAGAAATGCCATATTAGGACGTATAGTTAGTCCTA
GGTGTGAATGTCCAGCAGGACATAAC---AAGGTAGGATCTCTACAATACTTGGCACTAGCAACATTAATAACACCA---
AAAAAGATAAAGCCACCTTTGCCTAGTGTTACAAAACTGACAGAGGATAGATGGAACAAGCCCCAGAAGACCAAGGGCCA
CAGAGGGAGCCATACAATGAATGGACATTAG
>AY835757/B/US/1986/5113_86
ATGGAAAACAAATGGCAGGTGATGATTGTGTGGCAAGTAGACAGGATGAGGATTAGAACATGGAAAAGTTTAGTAAAACA
CCATATGTATATTTCAGGAAAAGCTAAGGGATGGCTTTATAGACATCACTATGAAAACACTCATCCAAGAATAAGTTCAG
AAGTACACATCCCACTAGGGGAT---GCTAGATTG---GTAATAACAACATATTGGGGTCTGCATACAGGAGAAAGAGAC
TGGCATTTGGGTCAGGGAGTCTCCATAGAATGGAGGAAAAGGAGATATAGGACACAAGTAGACCCTGGCCTAGCAGACCG
ACTAATTCACCTGTATTACTTTGATTGTTTTTCAGAATCTGCTATAAGAAAAGCCCTATTAGGACATATAGTTAGTCCTA
GTTGTGAATATCGAGCAGGACATAAC---AAGGTAGGATCTCTACAGTACTTGGCACTAGCAGCATTAATAACACCA---
AAAAGGAGAAAGCCACCTTTGCCTAGTGTTACGAAACTGACAGAGGATAGATGGAACAAGCCCCAGAAGACCAAGGGCCA
CAGAGGGAGCCATACAATGAATGGACACTAG
>AY835758/B/US/1987/5113_87
ATGGAAAACAGATGGCAGGTGATGATAGTGTGGCAAGTAGACAGGATGAGGATTAGAACATGGAAAAGTTTAGTAAAACA
CCATATGTATATTTCAGGGAAAGCTAAGAATTGGTTTTATAGACATCACTATGAAAGCAATCATCCAAGAATAAGCTCAG
AAGTACACATCCCACTAGGGGAT---GCTAGATTG---GTAATAACAACATATTGGGGTCTGCATACAGGAGAAAGAGAC
TGGCATTTGGGTCAGGGAGTCTCCATAGAATGGAGGAAAGGGAGATATAACACACAAGTAGACCCTGGCCTAGCAGACCG
ACTAATTCATATGTATTACTTTGATTGTTTTTCAGAATCTGCTATAAGAAAAGCCATATTAGGACATATAGTTAGTCCTA
GTTGTGAATATCAAGCAGGACATAAC---AAGGTAGGATCTCTACAGTACTTGGCACTAGCAGCATTAATAAAACCA---
AAAAAGAGAAAGCCACCTTTGCCTAGTGTTACGAAACTGACAGAAGATAGATGGAACAAGCCCCAGAAGACCAAGGGCCA
CAGAGGGAGCCATACAATGCATGGACACTAG
>AY835759/B/US/1982/5048_82
ATGGAAAACAGATGGCAGGTGATGATTGTGTGGCAAGTAGACAGGATGAGGATTAGAACATGGAAAAGTTTAGTAAAACA
CCATATGTATATTTCAGGGAAAGCTAAGAGATGGTTTTATAGACACCACTATGAAAGCACTCATCCAAGAATAAGTTCAG
AAGTACACATCCCACTAGGGGAT---GCTAGATTG---GTAATAACAACATATTGGGGTCTGCATACAGGAGAAAGAGAC
TGGCATTTGGGTCAGGGAGTCTCCATAGAATGGAGGAAAAAGAGATATAGCACACAAGTAGACCCTGACCTAGCAGACCA
ACTAATTCATCTGTACTACTTTGATTGTTTTTCAGAAACTGCTATAAGAAATGCCATATTAGGACATATAGTTAGTCCTA
GTTGTGAATATCAAGCAGGACATAAC---AAGGTAGGATCTCTACAGTACTTGGCACTAACAGCATTAGTAACACCA---
AAAAAGATAAAGCCACCTTTGCCTAGTGTTGCGAAACTGACAGAGGATAGATGGAACAAGCCCCAGAAGACCAAGGGCCA
CAGAGGGAGCCATACAATGAATGGACACTAG
>AY835760/B/US/1987/5048_87
ATGGAAAACAGATGGCAGGTGATGATTGTGTGGCAAGTAGACAGGATGAGGATTAGAACATGGAAAAGTTTAGTAAAACA
CCATATGTATATTTCAGGGAAAGCTAAGGATTGGTTTTATAGACATCACTATGAAAGCACTCATCCAAGAATAAGTTCAG
AAGTACACATCCCACTAGGGGAT---GCTAGATTG---GTAATAACAACATATTGGGGTCTGCATACAGGAGAAAGGGAC
TGGCATTTGGGTCAGGGAGTCTCCATAGAATGGAGGAAAAAGAGATATAGCACACAAGTAGACCCTGACCTAGCAGACCA
ACTAATTCATCTGCATTACTTTGATTGTTTTTCAGAAACTGCTATAAGAAATGCCATATTAGGACATATAGTTAGTCCTA
GTTGTGAATATCAAGCAGGACATAAC---AAGGTAGGATCTCTACAGTACTTGGCACTAACAGCACTAGTAACACCA---
AAAAAGATAAAGCCACCTTTGCCTAGTGTTGCGAAACTGACAGAGGATAGATGGAACAAGCCCCGGAAGACCAAGGGCCA
CAGAGGGAGCCATACAATGAATGGACACTAG
>AY835761/B/US/1991/5048_91
ATGGAAAACAGATGGCAGGTGATGATAGTGTGGCAAGTAGACAGGATGAGGATTAGAACATGGAAAAGTTTAGTAAAACA
CCATATGTATATTTCAGGGAAAGCTAAGAATTGGTTTTATAGACATCACTATGAAAGCACTCATCCAAGAATAAGTTCAG
AAGTACACATCCCACTAGGGGAT---GCTAGATTG---GTAATAACAACATATTGGGGTCTGCATACAGGAGAAAGGGAC
TGGCATTTGGGTCAGGGAGTCTCCATAGAATGGAGGAAAAGGAGATATAGCACACAAGTAGACCCTGACCTAGCAGACCA
ACTAATTCATCTGCATTACTTTGATTGTTTTTCAGAAACTGCTATAAGAAATGCCATATTAGGACATATAGTTAGTCCTA
GGTATGAATATCAAGCAGGACATAAC---AAGGTAGGATCTCTACAATACTTGGCACTAGCAGCATTAGTAACACCA---
AAAAGGATAAAGCCACCTTTGCCTAGTGTTGCGAAACTGACAGAGGATAGATGGAACAAGCCCCGGAAGACCAAGGGCCA
CAGAGGGAGCCATACAATGAATGGACACTAG
>AY835762/B/US/1984/5160_84
ATGGAAAACAGATGGCAGGTGATGATTGTGTGGCAAGTAGACAGGATGAGGATTAGAACATGGAAAAGTTTAGTAAAACA
CCATATGTATATTTCAGGGAAAGCTAAGGGATGGATTTATAAACATCATTATGAAAACGCTCATCCAAGAATAAGTTCGG
AAGTACACATCCCATTAGGGGAT---GCTAGATTG---GTAGTAACAACATATTGGGGTCTGCATACAGGAGAAAGAGAC
TGGCATCTGGGTCAGGGAGTCTCCATAGAATGGAGGAAAAAGAGATATAGCACACAAGTAGACCCTGGCCTAGCAGACCA
ACTAATTCATCTGTATTACTTTGATTGTTTTTCAGAATCTGCTATAAGAGCTGCCATATTAGGACATAGAGTTAGTCCTA
TTTGTGAATATCAAGCAGGACATAGT---AAGGTAGGATCTCTACAGTACTTGGCACTAGCAGCATTAATAACATCA---
AAAAAGATAAAGCCACCTTTGCCTAGTGTTAGGAAATTGACAGAGGATAGATGGAACAAGCCCCAGAAGACCAAGGGCCA
CAGAGGGAGCCATACAATGAATGGACACTAG
>AY835763/B/US/1988/5160_88
ATGGAAAACAGATGGCAGGTGATGATTGTGTGGCAAGTAGACAGGATGAGGATTAGAACATGGAAAAGTTTAGTAAAACA
CCATATGTATATTTCAGGGAAAGCTAAGGGATGGTTTTATAAACATCATTATGAAAGCGCTAATCCAAGAATAAGTTCAG
AAGTACACATCCCATTAGGGGAT---GCTAGATTG---GTAATAACAACATATTGGGGTCTGCATACAGGAGAAAGAGAC
TGGCACCTGGGTCAAGGAGTCTCCATAGAATGGAGGAAAAGGAGATATAGCACACAAGTAGACCCTGGCCTAGCAGACCA
ACTAATTCATCTGTATTACTTTGATTGTTTTTCAGAATCTGCTATAAGAGCTGCCATATTAGGACATAGAGTTAGTCCTA
TTTGTGAATATCAAGCAGGACATAGT---AAGGTAGGATCTCTACAGTACTTGGCACTAACAGCATTAATAACATCA---
AAAAGGATAAAGCCACCTTTGCCTAGTGTTAAGAAATTGACAGAGGATAGATGGAACAAGCCCCAGAAGACCAAGGGCCG
CAGAGGGAGCCATACAATGAATGGACACTAG
>AY835764/B/US/1992/5160_92
ATGGAAAACAGATGGCAGGTGATGATTGTGTGGCAAGTAGACAGGATGAGGATTAGAACATGGAAAAGTTTAGTAAAACA
CCATATGTATATTTCAGGGAAAGCTAAGAGATGGATTTATAAACATCATTATGAAAGTGTTAATCCAAGAACAAGTTCAG
AAGTACACATCCCATTAGGGGAT---GCTAGATTG---GTAGTAACAACATATTGGGGTCTGCATACAGGAGAAAGAGAC
TGGCATCTGGGTCAAGGAGTCTCCATAGAATGGAGGAAAGAGAGCTATAGCACACAAATAGACCCTGACCTAGCAGACCA
ACTAATTCATCTGTATTACTTTGATTGTTTTTCAGAATCTGCTATAAGAGCTGCCATATTAGGACATAGAGTTAGCCCTA
TTTGTGAATATCAAGCAGGACATAGT---AAGGTAGGATCTCTACAGTACTTGGCACTAACAGCATTAGTAACATCA---
AAAAGGATAAAGCCACCTTTACCTAGTGTCAAGAAATTGACAGAGGATAGATGGAACAAGCCCCAGAAGACCAAGGACCA
CAGAGGGAACCATACAATGAATGGACACTAG
>AY835765/B/US/1984/5084_84
ATGGAAAACAGATGGCAGGTGATGATTGTGTGGCAAATAGACGGGATGAGGATTAGAACATGGAAAAGTTTAGTAAAACA
CCATATGCATATTTCAAAGAAAGCTAAGGGATGGTTTTATAGACATCACTATGAAAGCCTTCATCCAAGAGTAAGTTCAG
AAGTACATATCCCACTAGGGGAT---GCTAAATTG---GTAATAAAGACATATTGGGGTCTGCATACAGGAGAAAGAGAC
TGGCATTTGGGTCAGGGAGTCTCCATAGAATGGAGGAAAAAGAGATATAGCACACAAGTAGACCCTGACCTAGCAGACCA
ACTAATTCATCTGTATTACTTTGATTGTTTTTCAGAATCTGCTATAAGAAATGCCATATTAGGACATATAGTTAGTCCTA
GGTGTGAATATCAAGCAGGACATAAC---AAGGTAGGATCTCTACAGTACTTGGCACTAGCAGCATTAGTAACACCA---
AAAAAGATAAAGCCACCTTTGCCTAGTGTTACGAAACTGACAGAGGATAGATGGAACAAGCCCCAGAAGACCAAGGGCCA
CAGAGGGAGCCATACAATGAATGGACACTAG
>AY835766/B/US/1989/5073_89
ATGGAAAACAGATGGCAAGTGATGATTGTGTGGCAAGTAGACAGGATGAGGATTAGAACATGGAAAAGTTTAGTAAAACA
CCATATGTATGTCTCAGGGAAAGCTAAGGGATGGTTTTATAGACATCACTATGAAAGCACTCACCCAAGAACAAGTTCAG
AAGTACACATCCCACTAGGGGAT---GCTAGATTG---GTAATAACAACATATTGGGGTCTGCATACAGGAGAAAGAGAT
TGGCATTTGGGTCAGGGAGTCTCCATAGAATGGAGGAAAAGGAGATATAGCACACAAGTAGACCCTGACCTAGCAGACCA
ACTAATTCATCTGTATTACTTTGATTGTTTTTCAGAATCTGCTATAAGACAAGCCATATTAGGACATAGAGTTAGTCCTA
GGTGTGAATATCAAGCAGGACATAAC---AAGGTAGGATCTCTACAGTACTTGGCACTAGCAGCATTAATAACACCA---
AAAAAGACAAAGCCACCTTTGCCTAGTGTTGCGAAACTGACAGAGGATAGATGGAACAAGCCCCAGAAGACCAAGGGCCG
CAGAGGGAGCCATACAATGAATGGACACTAG
>AY835767/B/US/1993/5073_93
ATGGAAAACAGATGGCAGGTGATGATTGTGTGGCAAGTAGACAGGATGAGGATTAGAACATGGAAAAGTTTAGTAAAACA
CCATATGTATGTTTCAGGGAAAGCTAAGGGATGGTTTTATAGACATCACTATGAAAGCACTCACCCAAGAACAAGTTCAG
AAGTACACATCCCACTAGGGGAT---GCTAGATTG---GTAGTAACAACATATTGGGGTCTGCATACAGGAGAAAGAGAT
TGGCATTTGGGTCAGGGAGTCTCCATAGAATGGAGGAAAAGGAGATATAGCACACAAGTAGACCCTGACCTAGCAGACCA
ACTAATTCATCTGTATTACTTTGATTGTTTTTCAGAATCTGCTATAAGGAAAGCCATATTAGGACATAGAGTTAGTCCTA
GGTGTGAATATCAAGCAGGACATAAC---AAGGTAGGATCTCTACAGTACTTGGCACTAGCAGCATTAGTAACACCA---
AAAAAGACAAAGCCACCTTTGCCTAGTGTTGCGAAACTGACAGAGGATAGATGGAACAAGCCCCAGAAGACCAAGGGCCG
CAGAGGGAGCCATACAATGAATGGACACTAG
>AY835768/B/US/1995/5073_95
ATGGAAAACAGATGGCAGGTGATGATTGTGTGGCAAGTAGACAGGATGAGGATTAACACATGGAAAAGTTTAGTAAAACA
CTATATGTATGTTTCAAAGAAAGCTAAGGGATGGTTTTATAGACATCACTATGAAAACCCTACTCCCAGAGTAAGTCCAG
AAGTACACATCCCACTAGGGGAT---GCTAGACTG---GTAATAACAACATATTGGGGTCTGCATACAGGAGAAAGAGAC
TGGCATTTGGGTCATGGAGTCTCCATAGAATGGAGGAAAAGGAGATATAGCACACAAGTAGACCCTGACCTAGCAGACCA
ACTAATTCATCTGTATTACTTTGATTGTTTTTCAGAATCTGCTATAAGAAAAGCCATATTAGGACATATAGTTAGTCCTA
GGTGTGAATATCAAGCAGGACATAAC---AAGGTAGGATCTCTACAGTACTTGGCACTAGCAGCATTAATAAAACCA---
AAAAAGAGAAAGCCACCTTTGCCTAGTGTTGCGAAACTGACAGAGGACAGATGGAACAAGCCCCAGAAGACCAAGGGCCA
CAGAGGGAGCCATACAATGAATGGACACTAG
>AY835769/B/US/1985/5077_85
ATGGAAAACAGATGGCAGGTGATGATTGTGTGGCAAGTAGACAGGATGAGGATTAGAACATGGAAAAGTTTAGTAAAACA
CCATATGTATATTTCAAAGAAAGCTAAGGGATGGTTTTATAGACATCACTATGAAAGCCCTCATCCAAGAATAAGTTCAG
AAGTACACATCCCCCTAGGGGAT---GCTAGATTG---GTAATAACAACATATTGGGGTCTGCATACAGGAGAAAGAGAC
TGGCATTTGGGTCAAGGAGTCTCCATAGAATGGAGGAAAAGGAGATATAGCACACAAGTAGACCCTGAACTAGCAGACCA
ACTAATTCATCTGTATTACTTTGATTGTTTTTCAGAATCTGCTATAAGAAAAGCCATATTAGGACATATAGTTAGTCCTA
GGTGTGAATATCAAGCAGGACATAAC---AAGGTAGGATCTCTACAGTACTTGGCACTAGCAGCATTAATAACACCA---
AAAAAGAGAAAGCCACCTTTGCCTAGTGTTGCGAAACTGACAGAGGACAGATGGAACAAGCCCCAGAAGACCAAGGGCCA
CAAAGGGAACCATACAATGAATGGACACTAG
>AY835770/B/US/1983/5082_83
ATGGAAAACAGATGGCAGGTGATGATTGTGTGGCAAGTAGACAGGATGAGGATTAGAACATGGAAAAGTTTAGTAAAACA
CCATATGTATATTTCAAGGAAAGCTAAGGGATGGTTTTATAGACATCACTATGAAAGCACTCATCCAAGAATAAGTTCAG
AAGTACACATCCCACTAGGGGAT---GCTAGATTG---GTAATAACAACATATTGGGGTCTGCATACAGGAGAAAGAGAC
TGGCATTTGGGTCAAGGAGTCTCCATAGAATGGAGGAAAAAGAGATATAGCACACAAGTAGACCCTAACCTAGCAGACCA
ACTAATTCATCTGTATTACTTTGATTGTTTTTCAGAATCCGCTATAAGAAATGCCATATTAGGACATAGAGTTAGCCCTA
GTTGTGAATATCAAGCAGGACATAAC---AAGGTAGGATCTCTACAGTACTTGGCACTCGCAGCATTAATAACACCA---
AAAAAGATAAAGCCACCTTTGCCTAGTGTTACGAAACTGACAGAGGATAGATGGAACAAGCCCCGGAAGACCAAGGGCCA
CAGAGGGAGCCATACAATGAATGGACACTAG
>AY835771/B/US/1986/5082_86
ATGGAAAACAGATGGCAGGTGATGATTGTGTGGCAAGTAGACAGGATGAGGATTAGAGCATGGAAAAGTTTAGTAAAACA
CCATATGTATATTTCAAGGAAAGCTAAGGGATGGATTTATAGACATCACTATGAAAGCACTCATCCAAGAATAAGTTCAG
AAGTACACATCCCACTAGGGGAT---GCTAGATTG---GTAATAACAACATATTGGGGTCTGCATACAGGAGAAAGAGAC
TGGCATTTGGGTCAGGGAGTCTCCATAGAATGGAGGAAAAAGAGATATAGCACACAAGTAGATCCTAACCTAGCAGACCA
ACTAATTCATCTGTATTACTTTGATTGTTTTTCAGAATCTGCTATAAGAAATGCCATATTAGGACATAGAGTTAGCCCTA
GTTGTGAATATCAAGCAGGACATAAC---AAGGTAGGATCTCTACAGTACTTGGCACTAGCAGCATTAATAACACCA---
AAAAAGATAAAGCCACCTTTGCCTAGTGTTACGAAACTGACAGAGGATAGATGGAACAAGCCCCGGAAGACCAAGGGCCA
CAGAGGGAACCATACAATGAATGGACACTAG
>AY835772/B/US/1997/5082_97
ATGGAAAACAGATGGCAGGTGATGATTGTGTGGCAGGTAGACAGGATTAGGATTAGAACATGGATAAGTTTAGTAAAACA
CCATATGTATATTTCAAAGAAAGCTAAGGGATGGATTTATAAACATCACTATGAAAGCACTAATCCAAGAATAAGTTCAG
AAGTACACATCCCACTAGGGGAT---GCTAGATTG---GTAATAACAACATATTGGGGTCTGCATACAGGAGAAAGAGAC
TGGCATTTGGGTCAGGGAGTCTCCATAGAATGGAGGAAAAGGAGATATAGCACACAAGTAGACCCTAACCTAGCAGACCG
ACTAATTCACCTGTATTACTTTGATTGTTTTTCAGAATCTGCTATAAGAAATGCCATATTAGGACATAGAGTTAGCCCTA
GTTGTGAATATCAAGCAGGACATAAC---AAGGTAGGATCTCTACAGTACTTGGCACTAGCAGCATTAATAACACCA---
AAAAAGATAAAGCCACCTTTGCCTAGTGTTACAAAACTGACAGAGGATAGATGGAACAAGCCCCGGAAGACCAAGGGCCA
CAGAGAGAGCCATACAATGAATGGACACTAG
>AY835773/B/US/1994/5082_94
ATGGAAAACAGATGGCAGGTGATGATTGTGTGGCAAGTAGACAGGATGAGGATTAGAGCATGGAACAGTTTAGTAAAACA
CCATATGTATATTTCAAAGAAAGCTAAGGGATGGGTTTACAAACATCACTATGAAAGTACTAATCCAAGAATAAGTTCAG
AAGTACACATCCCACTAGGGGAT---GCTAAATTG---GTAATAACAACATATTGGGGTCTGCATACAGGAGAAAGAGAC
TGGCATTTGGGTCAGGGAGTCTCCATAGAATGGAGGAAAAACAGATATAGCACACAAGTAGACCCTAACCTAGCAGACCG
ACTAATTCACCTGTATTACTTTGATTGTTTTTCAGAATCTGCTATAAGAAATGCCATATTAGGACATAGAGTTAGCCCTA
GTTGTGAATATCAAGCAGGACATAAC---AAGGTAGGATCTCTACAGTACTTGGCACTAGCAGCATTAGTAACACCA---
AAAAAGACAAAGCCACCTTTGCCTAGTGTTACAAAACTGACAGAGGATAGATGGAACAAGCCCCGGAAGACCAAGGGCCA
CAGAGAGAGCCATACAATGAATGGACACTAG
>AY835774/B/US/1986/5127_86
ATGGAAAACAGATGGCAGGTGATGATTGTGTGGCAAGTAGACAGGATGAGGATTAGAACATGGAAAAGTTTAGTAAAACA
CCATATGCATATTTCAAGAAAAGCTGGGAGATGGTTTTATAGACATCACTATGAAAGTACTCATCCAAGAATAAGTTCAG
AGGTACACATCCCACTAGGGGAA---GCTAGATTG---GTAATAACAACATATTGGGGTCTGCATGCAGGAGAAAGAGAC
TGGCATTTGGGCCAGGGAGTCTCCATAGAATGGAGGAAAAAGAGGTATAGCACACAAGTAGACCCTGGCCTAGCAGACCA
ACTAATTCATCTGTATTATTTTGATTGCTTTTCAGAATCTGCTATAAGAAATGCCATATTAGGACATATAGTTAGTCCTA
GTTGTGAATATCAAGCAGGACATAAC---AAGGTAGGATCTCTACAATACTTGGCACTAGCAGCATTAGTAACACCA---
AAAAAGATAAAACCACCTTTGCCTAGTGTTTTGAAACTGACAGAGGATAGATGGAACAAGCCCCGGAAGACCAAGGGCCA
CAGAGGGAGCCACACAATGAATGGACACTAG
>AY835775/B/US/1986/5084_86
ATGGAAAACAGATGGCAGGTGATGATTGTGTGGCAAATAGACGGGATGAGGATTAACACATGGAAAAGATTAGTAAAACA
CCATATGTATATTTCAAGGAAAGCTAAGGACTGGTTTTATAGACATCACTATGAAAGTACTAATCCAAAAGTAAGTTCAG
AAGTACATATCCCACTAGGGGAT---GCTAGATTA---GTAATAAAGACATATTGGGGTCTGCATACAGGAGAAAGAGAC
TGGCATTTGGGTCAGGGAGTCTCCATAGAATGGAGGAAAAGGAGATATAGCACACAAGTAGACCCTAGCCTAGCAGACCA
ACTAATTCATCTGTACTACTTTGATTGTTTTTCAGAATCTGCTATAAGAAATGCCATATTAGGACGTATAGTTAGTCCTA
GGTGTGAATATCAAGCAGGACATAAC---AAGGTAGGGTCTCTACAGTACTTGGCACTAACAGCATTAGTAACACCA---
AAAAAGATAAAGCCACCTTTGCCTAGCGTTGTGAAACTGACAGAGGATAGATGGAACAAGCCCCAGAAGACCAAGGGCCA
CAAAGGGAGCCATACAATGAATGGACACTAG
>AY835776/B/US/1993/5127_93
ATGGAAAACAGATGGCAGGTGATGATTGTGTGGCAAGTAGACAGGATGAGGATTAGAACATGGAAAAGTTTAGTAAAATA
CCATATATATATTTCAAAAAAAGCTGGGAGATGGTTTTATAGACATCACTATGAAAGTACTAATCCAAAAATAAGTTCAG
AAGTACACATCCCACTAGGGGAA---GCTAGATTA---GTAATAACAACATATTGGGGTCTGCATGCAGGAGAAAGAGAC
TGGCATTTGGGCCAGGGAGTCTCCATAGAATGGAGGAAAAGGAGATATAGCACACAAGTAGACCCTGGCCTAGCAGACCA
ACTAATTCATCTGTATTATTTTGATTGTTTTTCAGAATCTGCTATAAGAAATGCCATATTAGGACATATAGTTAGTCCTA
GTTGTGAATATCAAGCAGGACATAAC---AAGGTAGGATCTCTACAATACTTGGCATTAGCAGCATTAGTAACACCA---
AAAAAGATAAAACCACCTTTGCCTAGTGTTAAGAAACTGACAGAGGATAGATGGAACAAGCCCCAGAAGACCAAGGGCCA
CAGAGGGAGCCATACAATGAATGGACACTAG
>AY835777/B/US/1983/5018_83
ATGGAAAACAGATGGCAGGTGATGATTGTGTGGCAAGTACACAGGATGAGGATTAGCACATGGAAAAGTTTAGTAAAACA
CCATATACATATTTCAAAGAAAGCTAAGAAATGGATTTATAGACATCACTATGAAAGCACTCATCCAAGAATAAGTTCAG
AAGTACACATCCCACTAGGGGAT---GATAGATTA---GTAATAACAACATATTGGGGTCTGCATACAGGAGAAAGAGAC
TGGCATTTGGGTCAGGGAGTCTCCATAGAATGGAGGAAAAAGAGATATAGCACACAAGTAGACCCTGACCTAGCAGACCA
ACTAATTCATCTGTATCATTTTGATTGTTTTTCAGAATCTGCTATAAGAAATGCCATATTAGGACGTTTAGTTAGTCCTA
GGTGTGAATATCAAGCAGGACATAAC---AAGGTAGGATCTCTACAGTACTTGGCACTAGCAGCATTAATAACACCA---
AAAAAGATAAAGCCACCTTTGCCTAGTGTTAAGAAACTGACAGAGGATAGATGGAACAAGCCCCAGAAGACCAAGGGCCA
CAGAGGGAGCCATACAATGAATGGACACTAG
>AY835778/B/US/1986/5018_86
ATGGAAAACAGATGGCAGGTGATGATTGTGTGGCAAGTAAACAGGATGAGGATTAGCACATGGAAAAGTTTAGTAAAACA
CCATATACATATTTCAAAGAAAGCTAAGAAATGGATTTATAGACATCACTATGAAAGCACTCATCCAACAATAAGTTCAG
AAGTACACATCCCACTAGGGGAT---GATAGATTA---GTAATAACAACATATTGGGGTCTGCATACAGGAGAAAGAGAC
TGGCATTTGGGTCAGGGAGTCTCCATAGAATGGAGAAAAGGGAGATATAGCACACAAGTAGACCCTGACCTAGCAGACCA
ACTAATTCATCTGTATCATTTTGATTGTTTTTCAGAATCTGCTATAAGAAATGCCATATTAGGACGTTTAGTTAGTCCTA
GGTGTGAATATCAAGCAGGACATAAC---AAGGTAGGGTCTCTACAGTACTTGGCACTAACAGCATTAATAACACCA---
AAAAAGAGAAAGCCACCTTTGCCTAGTGTTAAGAAACTGACAGAGGATAGATGGAACAAGCCCCAGAAGACCAAGGGCCA
CAGAGGGAGCCATACAATGAATGGACACTAG
>AY835779/B/US/1984/5019_84
ATGGAAAACAGATGGCAGGTGATGATTGTGTGGCAAGTAGACGGGATGAGGATTAACACATGGAAAAGTTTAGTAAAACA
CCATATGTATATTTCAGGGAAAGCTAAGGGATGGGTTTATAAACATCACTATGAAAGCACTCATCCAAGAATAAGTTCAG
AAGTACACATCCCACTAGGGGAT---GCTAAATTG---GTAATAACAACATATTGGGGTCTGCATACAGGAGAAAGAGAC
TGGCATTTGGGTCAGGGAGTCTCCGTAGAATGGAGGAAAAAGAGATATAGCACACAAGTAGACCCTGACCTAGCAGACCA
TCTAATTCATCTGTATTACTTTGATTGTTTTTCAGAATCTGCCATAAGAAATGCCATATTAGGACACATAGTTAGTCCTA
GTTGTGAATATCAAGCAGGACATAAT---AAGGTAGGATCTCTACAGTACTTGGCACTAGCAGCATTAATAACACCA---
AAAAAGATAAAGCCACCTTTGCCTAGTGTTGCGAAACTGACAGAGGATAGATGGAACAAGCCCCAGAAGACCAAGGGCCA
CAGAGGGAGCCATACAATGAATGGACACTAG
>AY835780/B/US/1986/5019_86
ATGGAAAACAGATGGCAGGTGATGATTGTGTGGCAAGTACACAGGATGAGGATTAACACATGGAAAAGTTTAGTAAAACA
CCATATGTATATTTCAGGGAAAGCTAAGGGATGGGTTTATAAACATCACTATGAAAGCACTAATCCAAGAATAAGTTCAG
AAGTACACATCCCACTAGGGGAT---GCTAAATTG---GTAGTAACAACATATTGGGGTCTGCATACAGGAGAAAGAGAC
TGGCATTTAGGTCAGGGAGTCTCCGTAGAATGGAGGAAAAAGAGATATAGCACACAAGTAGACCCTGAACTAGCAGACCA
TCTAATTCATCGGTATTACTTTGATTGTTTTTCAGAAGCTGCTATAAGAAATGCCATATTAGGACACATAGTTAGTCCTA
GTTGTGAATATCAAGCAGGACATAAC---AAGGTAGGATCTCTACAGTACTTGGCACTAGCAGCATTAATAACGCCA---
AAAAAGATAAAGCCACCTTTGCCTAGTGTTGCGAAACTGACAGAGGATAGATGGAACAAGCCCCAGAAGACCAAGGGCCA
CAGAGGGAGCCATACAATGAATGGACACTAG
>AY835781/B/US/1983/5157_83
ATGGAAAACAGATGGCAGGTGATGATTGTGTGGCAAGTAGAGAGGATGAGGATTAACACATGGAAAAGTTTAGTAAAACA
CCATATGTATATTTCAGGGAAAGCTAAGGGCTGGTTTTATAGACATCACTATGAAAGTACTCATCCAAGAATAAGTTCAG
AAGTACACATCCCACTAGGGGAT---GCTAGATTG---GTAATAACAACATATTGGGGTCTGCATACAGGAGAAAGAGAC
TGGCATTTGGGCCAGGGAGTCTCCATAGAATGGAGGAAAAAGAGATATAGCACACAAGTAGACCCTGGCCTAGCAGACCG
ACTAATTCATCTGTATTATTTTGACTGTTTTTCAGAGTCTGCTATAAGAAATGCCATATTAGGACGTATAGTTAGTCCTA
GGTGTGAATGTCAAGCAGGACATAAC---AAGGTAGGATCTCTACAATACTTGGCACTAGCAACATTAATAACACCA---
AAAAAGATAAAGCCACCTTTGCCTAGTGTTACGAAACTGACAGAGGATAGATGGAACAAGCCCCAGAAGACCAAGGGCCA
CAGAGGGAGCCATACAATGAATGGACATTAG
>AY839827/B/KR/2004/04LHS6
ATGGAAAACAGATGGCAGGTGATGATTGTGTGGCAAGTAGACAGGATGAGGATTAGAACATGGAACAGTTTAGTAAAACA
CCATATGTATGTTTCAAAGAAAGCTAAGGGATGGATCTATAGACATCACTATGAAAGCACTCATCCAAGGATAAGTTCAG
AAGTGCACATCCCACTAGGGGAT---GCTAAATTA---GTAATAACAACATATTGGGGTCTGCATACAGGAGAAAGAGAA
TGGCATCTGGGTCAGGGAGTCTCCATAGAATGGAGGAAAAAGAGCTATAACACACAAGTAGACCCTGACCTAGCAGACAA
ACTAATTCACCTGCATTATTTTGATTGTTTTTCAGACTCTGCTATAAGACATGCCATATTAGGACGCATAGTTAGGCCTA
AGTGTGAATATCAAGCAGGACATAAC---ACGGTAGGGTCTCTACAGTACTTGGCACTAACAGCATTAATAGCACCA---
AAAAGGATAAAGCCACCTTTGCCTAGTGTTAGGAAGCTGACAGAGGATAGATGGAACAAGCCCCAGAAGACCAAGGGCCA
CAGAGG------TTCAATGCATGGACACTAG
>AY857022/B/AU/-/2870718
ATGGAAAACAGATGGCAGGTGATGATTGTGTGGCAAGTAGACAGGATGAGGATTAGAACATGGAACAGTTTAGTAAAACA
CCATATGTATGTTTCAAAGAAAGCTAAGGGATGGTTTTATAGACATCACTATGAAAGTGTTCATCCAAAAATAAGTTCAG
AGGTACACATCCCACTAGGGGAT-----GAAATTA---GTAGTAACAACATATTGGGGTCTGCATACAGGAGAAAGAGAC
TGGCATTTGGGTCAGGGAGTCTCCATAGAATGGAGGAAAAAGAGATATAGCACACAAGTAGACCCTAACCTAGCAGACCA
ACTAATTCATCTGTATTATTTTGATTGTTTTTCAGAATCTGCTGTAAGAAGGGCCATATTAGGGCATAGAGTTAGTCCTA
GTTGTGACTACCAAGCAGGACATAAC---AAGGTAGGATCTCTACAGTACTTGGCATTAGCAGCATTAATAACACCA---
AAAAAGACAAAGCCACCTTTGCCTAGTGTTGCAAAACTGACAGAGGATAGATGGAACAAGCCCCAGAAGATCAAGGGCCA
CAGAGGGAGCCAAACAATGAATGGACACTAG
>AY857144/B/AU/-/8634991
ATGGAAAACAGATGGCAGGTGATGATTGTGTGGCAAGTAGACAGGATGAGGATTAACACATGGAAAAGTTTAGTAAAACA
CCATACGCATGTTTCAGGGAAAACTAAGAAATGGACTTATAAACATCACTATGAAAGCATTAATCCAAGAATAAGTTCAG
AAGTACACATCCCACTAGGGGAT---GCTAGATTA---GTAATAACAACATATTGGGGCCTGCATACAGGAGAAAGAGAM
TGGCATTTGGGTCAGGGAGTCTCCATAGAATGGAGGAAAAGGAGATATAGCACACAAGTAGACCCTGAACTAGCAGACCA
ACTAATTCNNNNNNNNNNNNNNNNNNNNNNNNNNNNNNNNNNNNNNNNNNNNNNCATATTRGGACGTATAGTTAGACCTA
GGTGTGAATATCAAGCAGGACATAAC---AAGGTAGGGACTCTACAGTACTTGGCATTAACAGCATTAATAACACCA---
AAGAAGAGAAAGCCACCCTTGCCCAGTGTTAGGAAACTGACAGAGGATAGATGGAACAAACCCCAGAGAACCAAGGGCCA
CAGAGAGAGCCATACAATGAGTGGACACTAG
>AY857165/B/AU/-/9125091
ATGGAAAACAGATGGCAGGTGATGATTGTGTGGCAAGTAGACAGGATGAGGATTAGCACATGGAAAAGTTTAGTAAAACA
CCATATACATGTTTCAAAAAAGGCTAAAGGATGGCTTTATAGGCATCACTATGAAAGCACTAATCCAAGAATAAGTTCAG
AAGTATACATCCCACTAGGGGAT---GCTAGATTG---GTAATAACAACATATTGGGGTCTGCATACAGGAGAAAGAGAC
TGGCATTTGGGTCAGGGAGCCTCCATAGAATGGAGGAAAAAGAGATATAGCACACAAGTAGGCCCTGRCCTAGCAGACCA
ACTAATTCATCTGTATCATTTTGACTGTTTTTCAGAAGCTGCTATAAGAAGKGCCATATTAGGACGATTAGTTAGTCCTA
GGTGTGACTATCAAGCAGGACATAAC---AAGGTAGGATCTCTACAGTACTTGGCACTAGCAGCATTAATACCACCA---
AGAAAGATAAAGCCATCCTTGCCTAGTGTTAGGAAACTGACAGAGGATAGATGGAACAAGTCCCAGAAGACCAAGGGCCA
CAGAGGGAGCCATACAATGAATGGGCACTAG
>AY970946/B/NL/1986/H434-8-A3
ATGGAAAACAGATGGCAGGTGATGATTGTGTGGCAAGTAGACAGGATGAGGATTAGAACATGGAAAAGTTTAGTAAAACA
CCATATATATATTTCAAAGAAAGCTAAGGGATGGGTTTATAGACATCACTATGAAAGCACTCATCCAAGAATAAGTTCAG
AAGTACACATCCCACTAGGGGAT---GCTAGATTA---GTAATAACAACATATTGGGGTCTGCATACAGGAGAAAGAGAC
TGGCATTTGGGTCAGGGAGTCTCCATAGAATGGAGGAAAGAGAGATATAGCACACAAGTAGACCCTGGCATAGCAGACCA
ACTAATTCATCTATATTATTTTGATTGTTTTTCAGAGTCTGCTATAAGAAATGCCATATTAGGACGTTTAGTTAGTCCTA
GGTGTGAACATCAAGCAGGACATAAC---AAGGTAGGATCTCTACAGTATTTGGCACTAGTAGCATTAATAACACCA---
AAAAAGATAAAGCCACCTTTGCCTAGTGTTAAGAAACTGACAGAGGATAGATGGAACAAGCCCCAGAAGACCAAGGGCCA
CAGAGGGAGCCATACAATGAATGGACACTAG
>AY970947/B/NL/1986/H434-8-F4
ATGGAAAACAGATGGCAGGTGATGATTGTGTGGCAAGTAGACAGGATGAGGATTAGAACATGGAAAAGTTTAGTAAAACA
CCATATATATATTTCAAAGAAAGCTAAGGGATGGGTTTATAGACATCACTATGAAAGCACTCATCCAAGAATAAGTTCAG
AAGTACACATCCCACTAGGGGAT---GCTAGATTA---GTAATAACAACATATTGGGGTCTGCATACAGGAGAAAGAGAC
TGGCATTTGGGTCAGGGAGTCTCCATAGAATGGAGGAAAGAGAGATATAGCACACAAGTAGACCCTGGCATAGCAGACCA
ACTAATTCATCTATATTATTTTGATTGTTTTTCAGAGTCTGCTATAAGAAATGCCATATTAGGACGTTTAGTTAGTCCTA
GGTGTGAACATCAAGCAGGACATAAC---AAGGTAGGATCTCTACAGTATTTGGCACTAGTAGCATTAATAACACCA---
AAAAAGATAAAGCCACCTTTGCCTAGTGTTAAGAAACTGACAGAGGATAGATGGAACAAGCCCCAGAAGACCAAGGGCCA
CAGAGGGAGCCATACAATGAATGGACACTAG
>AY970948/B/NL/1996/H434-42-A1
ATGGAAAACAGATGGCAGGTGATGATTGTGTGGCAAGTAGACAGGATGAGGATTAGAACATGGAAAAGTTTAGTAAAACA
CCATATATATATTTCAAAGAAAGCTAAGGGATGGCTTTATAAACATCACTATGAAAGCACTAATCCAAGAATAAGTTCAG
AAGTACACATCCCACTAGGGGAT---GCTAGATTA---GTAATAACAACATATTGGGGTCTGCATACAGGAGAAAGAGAT
TGGCATTTGGGTCAGGGAGTCTCCATAGAATGGAGGAAAGAGAGATATAGCACACAAGTAGACCCTGACATAGCAGACCA
ACTAATTCATCTATATTATTTTGATTGTTTTTCAGAATCTGCTATAAGAAATGCCATATTAGGACATTTAGTTAGTCCCA
GGTGTGAATATCAAGCAGGACATAAC---AAGGTAGGGTCTCTACAGTATTTGGCACTAGTAGCATTGATANCACCA---
AAAAAGATAAAGCCACCTTTGCCTAGTGTTAAGAAATTGACAGAGGATAGATGGAACAAGCCCCAGAAAACCAAGGGCCA
CAGAGGGAGCCATACAATGAATGGACACTAG
>AY970949/B/NL/1996/H434-42-C1
ATGGAAAACAGATGGCAGGTGATGATTGTGTGGCAAGTAGACAGGATGAGGATTAGAACATGGAAAAGTTTAGTAAAACA
CCATATATATATTTCAAAGAAAGCTAAGGGATGGATTTATAAACATCACTATGAAAGCACTAATCCAAGAATAAGTTCAG
AAGTACACATCCCACTAGGGGAT---GCTAGATTA---GTAATAACAACATATTGGGGTCTGCATACAGGAGAAAGAGAC
TGGCATTTGGGTCAGGGAGTCTCCATAGAATGGAGGAAAGAGAGATATAGCACACAAGTAGACCCTGACATAGCAGACCA
ACTAATTCATCTATATTATTTTGATTGTTTTTCAGAGTCTGCTATAAGAAATGCCTTATTAGGACGCTTAGTTAGCCCTA
GGTGTGAACATCAAGCAGGACATAAC---AAGGTAGGGTCTCTACAGTATTTGGCACTAGTAGCATTAATAAAACCA---
AAAAAGATAAAGCCACCTTTGCCTAGTGTTAAGAAATTGACAGAGGATAGATGGAACAAGTCCCAGAAGACCAAGGGCCA
CAGAGGGAGCCACACAATGAATGGACACTAG
>AY970950/B/NL/1996/H434-42-E12
ATGGAAAACAGATGGCAGGTGATGATTGTGTGGCAAGTAGACAGGATGAGGATTAGAACATGGAAAAGTTTAGTAAAACA
CCATATATATATTTCAAAGAGAGCTAAGGGATGGATTTATAGACATCACTATGAAAGCACTAATCCAAGAATAAGTTCAG
AAGTACACATCCCACTAGGGGAT---GGTAGATTA---GTAATAACAACATATTGGGGTCTGCATACAGGAGAAAGAGAT
TGGCATTTGGGTCAGGGAGTCTCCATAGAATGGAGGAAAGAGAGATATAGCACACAAGTAGACCCTGACATAGCAGACCA
ACTAATTCATCTATATTATTTTGATTGTTTTTCAGAATCTGCTATAAGAAATGCCATATTAGGACATTTAGTTAGTCCTA
GGTGTGAATATCAAGCAGGACATAAC---AAGGTAGGATCTCTACAGTATTTGGCACTAGTAGCATTACTAGCACCA---
AAAAAGATAAAGCCACCTTTGCCTAGTATTAAGAAACTGACAGAGGATAGATGGAACAAGCCCCGGAAAACCAAGGGCCA
CAGAGGGAGCCATACAATGAATGGACACTAG
>BD238372/B/FR/1985/pNL43_patent
ATGGAAAACAGATGGCAGGTGATGATTGTGTGGCAAGTAGACAGGATGAGGATTAACACATGGAAAAGATTAGTAAAACA
CCATATGTATATTTCAAGGAAAGCTAAGGACTGGTTTTATAGACATCACTATGAAAGTACTAATCCAAAAATAAGTTCAG
AAGTACACATCCCACTAGGGGAT---GCTAAATTA---GTAATAACAACATATTGGGGTCTGCATACAGGAGAAAGAGAC
TGGCATTTGGGTCAGGGAGTCTCCATAGAATGGAGGAAAAAGAGATATAGCACACAAGTAGACCCTGACCTAGCAGACCA
ACTAATTCATCTGCACTATTTTGATTGTTTTTCAGAATCTGCTATAAGAAATACCATATTAGGACGTATAGTTAGTCCTA
GGTGTGAATATCAAGCAGGACATAAC---AAGGTAGGATCTCTACAGTACTTGGCACTAGCAGCATTAATAAAACCA---
AAACAGATAAAGCCACCTTTGCCTAGTGTTAGGAAACTGACAGAGGACAGATGGAACAAGCCCCAGAAGACCAAGGGCCA
CAGAGGGAGCCATACAATGAATGGACACTAG
>BD298114/B/FR/1983/BH10_patent
ATGGAAAACAGATGGCAGGTGATGATTGTGTGGCAAGTAGACAGGATGAGGATTAGAACATGGAAAAGTTTAGTAAAACA
CCATATGTATGTTTCAGGGAAAGCTAGGGGATGGTTTTATAGACATCACTATGAAAGCCCTCATCCAAGAATAAGTTCAG
AAGTACACATCCCACTAGGGGAT---GCTAGATTG---GTAATAACAACATATTGGGGTCTGCATACAGGAGAAAGAGAC
TGGCATTTGGGTCAGGGAGTCTCCATAGAATGGAGGAAAAAGAGATATAGCACACAAGTAGACCCTGAACTAGCAGACCA
ACTAATTCATCTGTATTACTTTGACTGTTTTTCAGACTCTGCTATAAGAAAGGCCTTATTAGGACACATAGTTAGCCCTA
GGTGTGAATATCAAGCAGGACATAAC---AAGGTAGGATCTCTACAATACTTGGCACTAGCAGCATTAATAACACCA---
AAAAAGATAAAGCCACCTTTGCCTAGTGTTACGAAACTGACAGAGGATAGATGGAACAAGCCCCAGAAGACCAAGGGCCA
CAGAGGGAGCCACACAATGAATGGACACTAG
>CS272319/B/FR/1985/pNL43_patent
ATGGAAAACAGATGGCAGGTGATGATTGTGTGGCAAGTAGACAGGATGAGGATTAACACATGGAAAAGATTAGTAAAACA
CCATATGTATATTTCAAGGAAAGCTAAGGACTGGTTTTATAGACATCACTATGAAAGTACTAATCCAAAAATAAGTTCAG
AAGTACACATCCCACTAGGGGAT---GCTAAATTA---GTAATAACAACATATTGGGGTCTGCATACAGGAGAAAGAGAC
TGGCATTTGGGTCAGGGAGTCTCCATAGAATGGAGGAAAAAGAGATATAGCACACAAGTAGACCCTGACCTAGCAGACCA
ACTAATTCATCTGCACTATTTTGATTGTTTTTCAGAATCTGCTATAAGAAATACCATATTAGGACGTATAGTTAGTCCTA
GGTGTGAATATCAAGCAGGACATAAC---AAGGTAGGATCTCTACAGTACTTGGCACTAGCAGCATTAATAAAACCA---
AAACAGATAAAGCCACCTTTGCCTAGTGTTAGGAAACTGACAGAGGACAGATGGAACAAGCCCCAGAAGACCAAGGGCCA
CAGAGGGAGCCATACAATGAATGGACACTAG
>D10112/B/GB/1983/CAM1
ATGGAAAACAGATGGCAGGTGATGATTGTGTGGCAAGTAGACAGGATGAGGATTAGAACATGGAAAAGTCTAGTGAAACA
CCATATGTATATTTCAGGGAAAGCTAAGAAATGGTCTTATAGACACCACTATGAAAGCACTCATCCAAGAATAAGTTCAG
AAGTACACATCCCACTAGGGGAG---GCTAGATTA---GTAGTAACAACATATTGGGGTCTGCATACAGGAGAAAGAGAC
TGGCATTTGGGTCAGGGAGTCTCCATAGAATGGAGGACAAAGGGATATAACACACAAGTAGACCCTGACCTAGCAGACCA
ACTAATTCATCTGTACTATTTTGATTGTTTTTCAGAATCTGCTATAAGAAAGGCCATAGTAGGACGATTAGTTAGCCCTA
GGTGTGAATATCAAGCAGGACATAAC---AAGGTAGGATCTCTACAGTACTTGGCACTAACAGCATTAATAGCACCA---
AAAAAGATAAAGCCACCTTTGCCTAGTGTTAGGAAACTGACAGAGGATAGATGGAACAAACCCCAGAAGACCAAGGGCCA
CAGAGGCAGCCATACAATGAATGGACACTAG
>D86068/B/FR/1983/MCK1_LAI_IIIB
ATGGAAAACAGATGGCAGGTGATGATTGTGTGGCAAGTAGACAGGATGAGGATTAGAACATGGAAAAGTTTAGTAAAACA
CCATATGTATGTTTCAGGGAAAGCTAGGGGATGGTTTTATAGACATCACTATGAAAGCCCTCATCCAAGAATAAGTTCAG
AAGTACACATCCCACTAGGGGAT---GCTAGATTG---GTAATAACAACATATTGGGGTCTGCATACAGGAGAAAGAGAC
TGGCATTTGGGTCAGGGAGTCTCCATAGAATGGAGGAAAAAGAGATATAGCACACAAGTAGACCCTGAACTAGCAGACCA
ACTAATTCATCTGTATTACTTTGACTGTTTTTCAGACTCTGCTATAAGAAAGGCCTTATTAGGACACATAGTTAGCCCTA
GGTGTGAATATCAAGCAGGACATAAC---AAGGTAGGATCTCTACAATACTTGGCACTAGCAGCATTAATAACACCA---
AAAAAGATAAAGCCACCTTTGCCTAGTGTTACGAAACTGACAGAGGATAGATGGAACAAGCCCCAGAAGACCAAGGGCCA
CAGAGGGAGCCACACAATGAATGGACACTAG
>D86069/B/FR/1983/PM213_LAI_IIIB
ATGGAAAACAGATGGCAGGTGATGATTGTGTGGCAAGTAGACAGGATGAGGATTAGAACATGGAAAAGTTTAGTAAAACA
CCATATGTATGTTTCAGGGAAAGCTAGGGGATGGTTTTATAGACATCACTATGAAAGCCCTCATCCAAGAATAAGTTCAG
AAGTACACATCCCACTAGGGGAT---GCTAGATTG---GTAATAACAACATATTGGGGTCTGCATACAGGAGAAAGAGAC
TGGCATTTGGGTCAGGGAGTCTCCATAGAATGGAGGAAAAAGAGATATAGTACACAAGTAGACCCTGAACTAGCAGACCA
ACTAATTCATCTGTATTACTTTGACTGTTTTTCAGACTCTGCTATAAGAAAGGCCTTATTAGGACACATAGTTAGCCCTA
GGTGTGAATATCAAGCAGGACATAAC---AAGGTAGGATCTCTACAATACTTGGCACTAGCAGCATTAATAACACCA---
AAAAAGGTAAAGCCACCTTTGCCTAGTGTTACAAAACTGACAGAGGATAGATGGAACAAGCCCCAGAAGACCAAGGGCCA
CAGAGGGAGCCACACAATGAATGGACACTAG
>DD153311/B/FR/1985/pNL43-patent
ATGGAAAACAGATGGCAGGTGATGATTGTGTGGCAAGTAGACAGGATGAGGATTAACACATGGAAAAGATTAGTAAAACA
CCATATGTATATTTCAAGGAAAGCTAAGGACTGGTTTTATAGACATCACTATGAAAGTACTAATCCAAAAATAAGTTCAG
AAGTACACATCCCACTAGGGGAT---GCTAAATTA---GTAATAACAACATATTGGGGTCTGCATACAGGAGAAAGAGAC
TGGCATTTGGGTCAGGGAGTCTCCATAGAATGGAGGAAAAAGAGATATAGCACACAAGTAGACCCTGACCTAGCAGACCA
ACTAATTCATCTGCACTATTTTGATTGTTTTTCAGAATCTGCTATAAGAAATACCATATTAGGACGTATAGTTAGTCCTA
GGTGTGAATATCAAGCAGGACATAAC---AAGGTAGGATCTCTACAGTACTTGGCACTAGCAGCATTAATAAAACCA---
AAACAGATAAAGCCACCTTTGCCTAGTGTTAGGAAACTGACAGAGGACAGATGGAACAAGCCCCAGAAGACCAAGGGCCA
CAGAGGGAGCCATACAATGAATGGACACTAG
>DD153312/B/FR/1985/pNL43-patent
ATGGAAAACAGATGGCAGGTGATGATTGTGTGGCAAGTAGACAGGATGAGGATTAACACATGGAAAAGATTAGTAAAACA
CCATATGTATATTTCAAGGAAAGCTAAGGACTGGTTTTATAGACATCACTATGAAAGTACTAATCCAAAAATAAGTTCAG
AAGTACACATCCCACTAGGGGAT---GCTAAATTA---GTAATAACAACATATTGGGGTCTGCATACAGGAGAAAGAGAC
TGGCATTTGGGTCAGGGAGTCTCCATAGAATGGAGGAAAAAGAGATATAGCACACAAGTAGACCCTGACCTAGCAGACCA
ACTAATTCATCTGCACTATTTTGATTGTTTTTCAGAATCTGCTATAAGAAATACCATATTAGGACGTATAGTTAGTCCTA
GGTGTGAATATCAAGCAGGACATAAC---AAGGTAGGATCTCTACAGTACTTGGCACTAGCAGCATTAATAAAACCA---
AAACAGATAAAGCCACCTTTGCCTAGTGTTAGGAAACTGACAGAGGACAGATGGAACAAGCCCCAGAAGACCAAGGGCCA
CAGAGGGAGCCATACAATGAATGGACACTAG
>DL260745/B/FR/1983/HXB2_patent
ATGGAAAACAGATGGCAGGTGATGATTGTGTGGCAAGTAGACAGGATGAGGATTAGAACATGGAAAAGTTTAGTAAAACA
CCATATGTATGTTTCAGGGAAAGCTAGGGGATGGTTTTATAGACATCACTATGAAAGCCCTCATCCAAGAATAAGTTCAG
AAGTACACATCCCACTAGGGGAT---GCTAGATTG---GTAATAACAACATATTGGGGTCTGCATACAGGAGAAAGAGAC
TGGCATTTGGGTCAGGGAGTCTCCATAGAATGGAGGAAAAAGAGATATAGCACACAAGTAGACCCTGAACTAGCAGACCA
ACTAATTCATCTGTATTACTTTGACTGTTTTTCAGACTCTGCTATAAGAAAGGCCTTATTAGGACACATAGTTAGCCCTA
GGTGTGAATATCAAGCAGGACATAAC---AAGGTAGGATCTCTACAATACTTGGCACTAGCAGCATTAATAACACCA---
AAAAAGATAAAGCCACCTTTGCCTAGTGTTACGAAACTGACAGAGGATAGATGGAACAAGCCCCAGAAGACCAAGGGCCA
CAGAGGGAGCCACACAATGAATGGACACTAG
>DL464814/B/FR/1983/HXB2_patent
ATGGAAAACAGATGGCAGGTGATGATTGTGTGGCAAGTAGACAGGATGAGGATTAGAACATGGAAAAGTTTAGTAAAACA
CCATATGTATGTTTCAGGGAAAGCTAGGGGATGGTTTTATAGACATCACTATGAAAGCCCTCATCCAAGAATAAGTTCAG
AAGTACACATCCCACTAGGGGAT---GCTAGATTG---GTAATAACAACATATTGGGGTCTGCATACAGGAGAAAGAGAC
TGGCATTTGGGTCAGGGAGTCTCCATAGAATGGAGGAAAAAGAGATATAGCACACAAGTAGACCCTGAACTAGCAGACCA
ACTAATTCATCTGTATTACTTTGACTGTTTTTCAGACTCTGCTATAAGAAAGGCCTTATTAGGACACATAGTTAGCCCTA
GGTGTGAATATCAAGCAGGACATAAC---AAGGTAGGATCTCTACAATACTTGGCACTAGCAGCATTAATAACACCA---
AAAAAGATAAAGCCACCTTTGCCTAGTGTTACGAAACTGACAGAGGATAGATGGAACAAGCCCCAGAAGACCAAGGGCCA
CAGAGGGAGCCACACAATGAATGGACACTAG
>DM111087/B/FR/1985/pNL43-patent
ATGGAAAACAGATGGCAGGTGATGATTGTGTGGCAAGTAGACAGGATGAGGATTAACACATGGAAAAGATTAGTAAAACA
CCATATGTATATTTCAAGGAAAGCTAAGGACTGGTTTTATAGACATCACTATGAAAGTACTAATCCAAAAATAAGTTCAG
AAGTACACATCCCACTAGGGGAT---GCTAAATTA---GTAATAACAACATATTGGGGTCTGCATACAGGAGAAAGAGAC
TGGCATTTGGGTCAGGGAGTCTCCATAGAATGGAGGAAAAAGAGATATAGCACACAAGTAGACCCTGACCTAGCAGACCA
ACTAATTCATCTGCACTATTTTGATTGTTTTTCAGAATCTGCTATAAGAAATACCATATTAGGACGTATAGTTAGTCCTA
GGTGTGAATATCAAGCAGGACATAAC---AAGGTAGGATCTCTACAGTACTTGGCACTAGCAGCATTAATAAAACCA---
AAACAGATAAAGCCACCTTTGCCTAGTGTTAGGAAACTGACAGAGGACAGATGGAACAAGCCCCAGAAGACCAAGGGCCA
CAGAGGGAGCCATACAATGAATGGACACTAG
>DQ007901/B/CN/2002/02HNsmx2
ATGGAAAACAGATGGCAGGTGATGATTGTGTGGCAAGTAGACAGGATGAGGATTAGAACATGGAAAAGTTTAGTAAAACA
CCATATGTATACTTCAGGGAAAGCTAAGGGATGGTTTTATAGACATCACTATGAGAGCACTCATCCGAAAATAAGTTCAG
AAGTACACATCCCACTAGGGGAT---GCTGAATTG---GTAATAATAACATATTGGGGTCTGCATACAGGAGAAAGAGAC
TGGCATTTGGGCCATGGAGTCTCCATAGAATGGAGGAGAAAGAGATATAGCACACAAGTTGAACCTGGCCTAGCAGACCA
ACTAATTCATCTGTATTATTTTGATTGGTTTTCAGAATCTGCTATAAGAAATGCCATTTTAGGACGTGTAGTTAGCCCTA
GGTGTGATTATCTAGCAGGACATAAC---AAGGTAGGATCCCTACAGTACTTGGCACTAGCAGCATTAGTAACACCA---
AAAAGGAGAAAGCCACCTTTGCCTAGTGTTGCGAAACTGACAGAGGATAGATGGAACAAGCCCCAGAGGACCAAGGGCCA
CAGAGGGAACCATACAATGAGTGGACACTAG
>DQ127534/B/US/-/AC_04_0_Days_Consen_fa
ATGGAAAACAGATGGCAGGTGATGATTGTGTGGCAAGTAGACAGGATGAGGATTAGAACATGGAATAGCTTAGTAAAACA
CCACATGTATAAATCAAGGAAAGCTAAGGGATGGTGTTATAAACACCACTATGAAAGCACTAATCCAAGAATAAGTTCAG
AAGTACACATCCCACTAAAAGAT---GCTAAATTG---GTAATAACAACATACTGGGGTCTGCATACAGGAGAACAAGAC
TGGCATCTGGGTCAGGGAGTCTCCATAGAGTGGAGGGAAAGGAGCTATAGAACACAAGTAGACCCTGGCCTAGCAGACCA
ACTAATTCATCTGCATTATTTTGATTGTTTTTCAGAATCTGCTATAAGAAAAACCATAGTAGGACATAGAGTTAGTCCTA
GGTGTGAATATCAAGCAGGACATAAC---AAGGTAGGCTCTCTACAATACCTGGCATTAGCAGCATTAATAACACCA---
AAAAAGATAAAGCCACCTCTGCCTAGTGTTAGGAAACTGACAGAGGATAGATGGAACAAGCCCCAGAAGACCAAGGGCCA
CAGAGGGAGCCACACAATGAATGGACACTAG
>DQ127535/B/US/-/AC_04_1650_Days_Seq1_fa
ATGGAAAACAGATGGCAGGTGATGATTGTGTGGCAAGTAGACAGGATGAGGATTAGAACATGGAATAGCTTAGTAAAACA
CCACATGTATAAATCAAGGAAAGCTAAGGGATGGTGTTATAAACACCACTATGAAAGCACTAATCCAAGAATAAGTTCAG
AAGTACACATCCCACTAAAAGAT---GCTAAATTG---GTAATAACAACATACTGGGGTCTGCATACAGGAGAACAAGAC
TGGCATCTGGGTCAGGGAGTCTCCATAGAGTGGAGGGAAAGGAGCTATAGAACACAAGTAGACCCTGGCCTAGCAGACCA
ACTAATTCATCTGCATTATTTTGATTGTTTTTCAGAATCTGCTATAAGAAAAACCATAGTAGGACATAGAGTTAGTCCTA
GGTGTGAATATCAAGCAGGACATAAC---AAGGTAGGCTCTCTACAATACCTGGCATTAGCAGCATTAATAACACCA---
AAAAAGATAAAGCCACCTCTGCCTAGTGTTAGGAAACTGACAGAGGATAGATGGAACAAGCCCCAGAAGACCAAGGGCCA
CAGAGGGAGCCACACAATGAATGGACACTAG
>DQ127536/B/US/-/AC_04_1650_Days_Seq2_fa
ATGGAAAACAGATGGCAGGTGATGATTGTGTGGCAAGTAGACAGGATGAGGATTAGAACATGGAATAGCTTAGTAAAACA
CCACATGTATAAATCAAGGAAAGCTAAGGGATGGTGTTATAAACACCACTATGAAAGCACTAATCCAAGAATAAGTTCAG
AAGTACACATCCCACTAAAAGAT---GCTAAATTG---GTAATAACAACATACTGGGGTCTGCATACAGGAGAACAAGAC
TGGCATCTGGGTCAGGGAGTCTCCATAGAGTGGAGGGAAAGGAGCTATAGAACACAAGTAGACCCTGGCCTAGCAGACCA
ACTAATTCATCTGCATTATTTTGATTGTTTTTCAGAATCTGCTATAAGAAAAACCATAGTAGGACATAGAGTTAGTCCTA
GGTGTGAATATCAAGCAGGACATAAC---AAGGTAGGCTCTCTACAATACCTGGCATTAGCAGCATTAATAACACCA---
AAAAAGATAAAGCCACCTCTGCCTAGTGTTAGGAAACTGACAGAGGATAGATGGAACAAGCCCCAGAAGACCAAGGGCCA
CAGAGGGAGCCACACAATGAATGGACACTAG
>DQ127537/B/US/-/AC_16_0_Days_Consen_fa
ATGGAAAACAGATGGCAGGTGATGATTGTGTGGCAAGTAGACAGGATGAGGATTAGAACATGGAAAAGTTTAGTAAAACA
CCATATGTATCGGTCTAAAAAGGCTAATGGATGGTTTTATAGACATCACTATGAAAGCCCTCATCCAAGAATAAGTTCAG
AAGTACACATCCCACTAGGGGAT---GCTAAATTG---GTAGTAACAACATATTGGGGTCTGCATACAGGAGAAAGAGAT
TGGCACTTGGGTCAGGGAGTCTCCATAGAATGGAGGAAAAAGAGATATAGCACACAAGTAGACCCTAGCCTAGCAGACCA
ACTAATTCATCTGTATTACTTTGATTGTTTTTCAGAATCTGCTATAAGAAATGCCATATTAGGACATATAGTTAGTCCTA
GGTGTGAATATCAAGCAGGACATAAC---AAGGTAGGATCCCTACAGTACTTGGCACTAGCAGCATTAATAACACCA---
AAAAAGATAAAGCCACCTTTACCTAGTGTTAAGAAACTAACAGAGGATAGATGGAACAAGCCCCAGAAAACCAAGGGCTA
CAGAGGGAGCCATACAATGAGTGGACACTAG
>DQ127538/B/US/-/AC_16_1934_Days_Seq1_fa
ATGGAAAACAGATGGCAGGTGATGATTGTGTGGCAAGTAGACAGGATGAGGATTAGAACATGGAAAAGTTTAGTAAAACA
CCATATGTATCGGTCTAAAAAGGCTAATGGATGGTTTTATAGACATCACTATGAAAGCCCTCATCCAAGAATAAGTTCAG
AAGTACACATCCCCCTAGGGGAT---GCTAAATTG---GTAGTAACAACATATTGGGGTCTGCATACAGGAGAAAGAGAT
TGGCACTTGGGTCAGGGAGTCTCCATAGAATGGAGGAAAAAGAGATATAGCACACAAGTAGACCCTAGCCTAGCAGACCA
ACTAATTCATCTGTATTACTTTGATTGTTTTTCAGAATCTGCTATAAGAAATGCCATATTAGGACATATAGGTAGTCCTA
GGTGTGAATATCAAGCAGGACATAAC---AAGGTAGGATCCCTACAGTACTTGGCACTAGTAGCATTAATAACACCA---
AAAAAGATAAAGCCACCTTTACCTAGTGTTAAGAAACTAACAGAGGATAGATGGAACAAGCCCCAGAAAACCAAGGGCCA
CAGAGGGAGCCATACAATGAGTGGACACTAG
>DQ127539/B/US/-/AC_16_1934_Days_Seq2_fa
ATGGAAAACAGATGGCAGGTGATGATTGTGTGGCAAGTAGACAGGATGAGGATTAGAACATGGAAAAGTTTAGTAAAACA
CCATATGTATCGGTCTAAAAAGGCTAATGGATGGTTTTATAGACATCACTATGAAAGCCCTCATCCAAGAATAAGTTCAG
AAGTACACATCCCCCTAGGGGAT---GCTAAATTG---GTAGTAACAACATATTGGGGTCTGCATACAGGAGAAAGAGAT
TGGCACTTGGGTCAGGGAGTCTCCATAGAATGGAGGAAAAAGAGATATAGCACACAAGTAGACCCTAGCCTAGCAGACCA
ACTAATTCATCTGTATTACTTTGATTGTTTTTCAGAATCTGCTATAAGAAATGCCATATTAGGACATATAGGTAGTCCTA
GGTGTGAATATCAAGCAGGACATAAC---AAGGTAGGATCCCTACAGTACTTGGCACTAGTAGCATTAATAACACCA---
AAAAAGATAAAGCCACCTTTACCTAGTGTTAAGAAACTAACAGAGGATAGATGGAACAAGCCCCAGAAAACCAAGGGCCA
CAGAGGGAGCCATACAATGAGTGGACACTAG
>DQ127548/B/US/-/AC_59_41_Days_Seq1_fa
ATGGAAAACAGATGGCAGGTGATGATTGTGTGGCAAGTGGACAGGATGAGGATTAGCACATGGAAAAGTTTAGTAAAACA
CCATATGTATGTTTCAAAGAAAGCTAAGGGATGGGTTTATAAACATCACTATGAAGGCACTCATCCAAGAATAAGTTCAG
AAGTACACATCCCATTAGGAGAT---GCTAAATTG---ATAGTGACAACATATTGGGGTCTACATACAGGAGAAAGAGAA
TGGCATTTGGGTCAGGGAGTCTCCATAGAATGGAGAAAAAGGAGATATAGCACACAAGTAGACCCTGGCCTAGCAGACCA
ACTAATCCATATGTATTACTTTGATTGTTTTTCAGACTCTGCTATAAGAAGAGCCATAATAGGACATATAGTTAGTCCTA
GTTGTGAATATCAGGCAGGACATAAC---AAGGTAGGATCTCTACAGTATCTGGCACTAGCAGCATTAGTAACACCA---
AGAAAGATAAAGCCACCCTTGCCTAGTATTGCAAAACTGACAGAGGATAGATGGAACAAGCCCCACAAGACCAAGGGCCA
CCGAGGGAGCCATACCATGACTGGGCACTAG
>DQ127549/B/US/-/AC_59_41_Days_Seq2_fa
ATGGAAAACAGATGGCAGGTGATGATTGTGTGGCAAGTGGACAGGATGAGGATTAGCACATGGAAAAGTTTAGTAAAACA
CCATATGTATGTTTCAAAGAAAGCTAAGGGATGGGTTTATAAACATCACTATGAAGGCACTCATCCAAGAATAAGTTCAG
AAGTACACATCCCATTAGGAGAT---GCTAAATTG---ATAGTGACAACATATTGGGGTCTACATACAGGAGAAAGAGAA
TGGCATTTGGGTCAGGGAGTCTCCATAGAATGGAGAAAAAGGAGATATAGCACACAAGTAGACCCTGGCCTAGCAGACCA
ACTAATCCATATGTATTACTTTGATTGTTTTTCAGACTCTGCTATAAGAAGAGCCATAATAGGACATATAGTTAGTCCTA
GTTGTGAATATCAGGCAGGACATAAC---AAGGTAGGATCTCTACAGTATCTGGCACTAGCAGCATTAGTAACACCA---
AGAAAGATAAAGCCACCCTTGCCTAGTATTGCAAAACTGACAGAGGATAGATGGAACAAGCCCCACAAGACCAAGGGCCA
CCGAGGGAGCCATACCATGACTGGGCACTAG
>DQ127550/B/US/-/AC_59_111_Days_Seq1_fa
ATGGAAAACAGATGGCAGGTGATGATTGTGTGGCAAGTGGACAGGATGAGGATTAGCACATGGAAAAGTTTAGTAAAACA
CCATATGTATGTTTCAAAGAAAGCTAAGGGATGGGTTTATAAACATCACTATGAAGGCACTCATCCAAGAATAAGTTCAG
AAGTACACATCCCATTAGGAGAT---GCTAAATTG---ATAGTGACAACATATTGGGGTCTACATACAGGAGAAAGAGAA
TGGCATTTGGGTCAGGGAGTCTCCATAGAATGGAGAAAAAGGAGATATAGCACACAAGTAGACCCTGGCCTAGCAGACCA
ACTAATCCATATGTATTACTTTGATTGTTTTTCAGACTCTGCTATAAGAAGAGCCATAATAGGACATATAGTTAGTCCTA
GTTGTGAATATCAGGCAGGACATAAC---AAGGTAGGATCTCTACAGTATCTGGCACTAGCAGCATTAGTAACACCA---
AGAAAGATAAAGCCACCCTTGCCTAGTATTGCAAAACTGACAGAGGATAGATGGAACAAGCCCCACAAGACCAAGGGCCA
CCGAGGGAGCCATACCATGACTGGGCACTAG
>DQ127551/B/US/-/AC_59_111_Days_Seq2_fa
ATGGAAAACAGATGGCAGGTGATGATTGTGTGGCAAGTGGACAGGATGAGGATTAGCACATGGAAAAGTTTAGTAAAACA
CCATATGTATGTTTCAAAGAAAGCTAAGGGATGGGTTTATAAACATCACTATGAAGGCACTCATCCAAGAATAAGTTCAG
AAGTACACATCCCATTAGGAGAT---GCTAAATTG---ATAGTGACAACATATTGGGGTCTACATACAGGAGAAAGAGAA
TGGCATTTGGGTCAGGGAGTCTCCATAGAATGGAGAAAAAGGAGATATAGCACACAAGTAGACCCTGGCCTAGCAGACCA
ACTAATCCATATGTATTACTTTGATTGTTTTTCAGACTCTGCTATAAGAAGAGCCATAATAGGACATATAGTTAGTCCTA
GTTGTGAATATCAGGCAGGACATAAC---AAGGTAGGATCTCTACAGTATCTGGCACTAGCAGCATTAGTAACACCA---
AGAAAGATAAAGCCACCCTTGCCTAGTATTGCAAAACTGACAGAGGATAGATGGAACAAGCCCCACAAGACCAAGGGCCA
CCGAGGGAGCCATACCATGACTGGGCACTAG
>DQ207940/B/GE/2003/03GEMZ004
ATGGAAAACAGATGGCAGGTGATGATTGTGTGGCAAGTAGACAGGATGAGGATTAGAACATGGAACAGTTTAGTAAAACA
CCATATGTATATTTCAAAGAAAGCTGCAGGATGGGTTTATAGACATCACTATGAAAGTACTAATCCAAGAACAAGTTCAG
AAGTACACATCCCACTAGGGGAT---GCTAAATTG---GTAGTAATAACATATTGGGGTCTGCATACAGGAGAACAAGAC
TGGCATTTGGGCCAGGGAGTCTCCATAGAATGGAGAAAAAAGGAATATAGCACACAAGTAGACCCTGGCATAGCAGACCA
ATTAATTCATCTGTATTATTTTGATTGTTTTTCAGAATCTGCCATAAGAAATGCCATATTAGGACATATAGTTAGTCCTA
GGTGTGAATATCAAGCAGGACACAGC---AAGGTAGGGACTCTACAATACTTGGCACTAGCTGCATTAAAAAGAACA---
AAAAAGAGAAAGCCACCTTTGCCTAGTGTTAGGAAACTGACAGAGGATAGATGGAACAAGCCCCGGAAGACCAAGGGCCA
CAGAGGGAACAATACAATGAATGGACACTAG
>DQ207942/B/GE/2003/03GEMZ010
ATGGAAAACAGATGGCAGGTGATGATTGTGTGGCAAGTAGACAGGATGAGGATTAAAACATGGCACAGTCTAGTAAAATA
TCACATGTATATTTCAAAGAAAGCTAGGGACTGGCGTTATAGACATCACTATGAAAGCACTCACCCAAAAATAAGTTCAG
AAGTACATATCCCACTAGGGGAT---GCTGAATTA---GTAGTAATAACATATTGGGGTCTGCATTCAGGAGAAAGAGAC
TGGCATTTGGGACAGGGAGTCTCCATAGAATGGAGAAAAAAGAGATATAGCACACAAGTAGACCCTGACTCAGCAGACCA
ACTAATTCATCTATATTATTTTGATTGTTTTTCAGAGTCTGCTATAAGGAGAGCCATAATAGGACGTTTAGTTAGTCCTA
GGTGTGAATATCAAGCAGGACATAAC---AAGGTAGGGTCTCTACAGTACTTGGCACTAACAGCATTAGTAAAGCCA---
AAAAAGAAAAAACCACCTTTGCCTAGTATTAGGAAACTGACAGAGGACAGATGGAACAAACCCCAGAGGACCAAGGGCCA
CAGAGGGAGCCATCCAATGAATGGGCACTAG
>DQ295192/B/KR/2004/04LSK7
ATGGAAAACAGATGGCAGGTGATGATTGTGTGGCAAGTAGACAGGATGAGAATTAAAACATGGAAAAGTTTAGTAAAACA
CCATAAGTATATTTCAAAGAAAGCTAAGGGATGGGTCTATAGACATCACTATGAAAACCCTCATCCAAGAATAAGTTCAG
AAGTACACATCCCACTAGGGGAT---GCTAAATTA---GTAATAACAACATATTGGGGTCTGCATACAGGAGAAAGAGAA
TGGCATCTGGGTCAGGGAGTCTCCATAGAATGGAGGAAAAGGAGTTATACCACACAAGTAGACCCTGACCTAGCAGACAA
ACTAATTCACCTGTATTATTTTGATTGTTTTTCAGAATCTGCTATAAGACATGCCATATTAGGACGTTTAGTTAGGACTA
GGTGTGAATATCCAGCAGGACATAAC---CAGGTAGGGTCTCTACAGTACTTGGCACTAACAGCATTAATAACACCA---
AAAAAGATAAAGCCACCTTTGCCTAGTGTTAGGAAACTAACAGAGGATAGATGGAACAAGCCCCAGAAGACCAAGGGCCA
CAGAGAGAGCCATTCAATGAATGGACACTAG
>DQ295193/B/KR/2004/04KMH5
ATGGAAAACAGATGGCAGGTGATGATTGTGTGGCAAGTAGACAGGATGAGGATTAGAACATGGAAAAGTTTAGTAAAACA
CCATATGTATATTTCAAAGAAAGCTAAGGAATGGGTCTATAGACATCACTATGAAAGCACTCATCCAAGAATAAGTTCAG
AAGTACACATCCCACTAGGGGAT---GCTAAATTA---GTAATAACTACATATTGGGGTCTGCATACAGGAGAAAGAGAA
TGGCATCTGGGTCAAGGAGTCTCCATAGAATGGAGGAAAGAGAGATATATCACACAAGTAGACCCTGACCTAGCAGACAA
ACTAATTCACCTGCATTATTTTGATTGTTTTTCAGACTCTGCTATAAGACATGCCATATTAGGACATGTAGTTAGGCCTC
AGTGTGAATATCAAGCAGGACATAAC---ARGGTAGGGTCTCTACAGTACTTGGCACTAAGAGCATTAATAACACCA---
AAAAAGATAAAGCCACCTTTGCCTAGTGTTAGGAAACTAACAGAGGATAGATGGAACAAGCCCCAGAAGACCAAGGGCCA
CAGAGGGAGCCATACAATGAGTGGACACTAG
>DQ295194/B/KR/2004/04WK7_HIV_1_wk
ATGGAAAACAGATGGCAGGTGATGATTGTGTGGCAAGTAGACAGGATGAGGATTAAAACATGGAAAAGTTTAGTAAAACA
TCATATGTATGTTTCAAAGAAAGCTAAGGAATGGGTCTATAGACATCACTATGAAAGCACTCATCCAAGAATAAGTTCAG
AAGTACACATCCCACTAGGGGAT---GCTAAATTA---GTAATAACAACATATTGGGGTCTGCATACAGGAGAAAGAGAA
TGGCATCTGGGTCAGGGAGTCTCCATAGAATGGAGGAAAAAGAGGTATAACACACAAGTAGACCCTGACCTAGCAGACAA
ACTAATCCACCTGCATTATTTTGATTGTTTTTCAGACTCTGCTATAAGACATGCCATATTAGGACATAGAGTTAGGCCTA
AGTGTGAATATCAAGCAGGACATAAC---AAGGTAGGGTCTCTACAGTACTTGGCACTAACAGCATTAATAACACCA---
AAAAAGATAAAGCCACCTTTGCCTAGTGTTAGGAAACTAACAGAGGATAGATGGAACAAGCCCCAGAAGACCAAGGGCCA
CAGAGGGAGCCATACAATGAATGGACACTAG
>DQ295196/B/KR/2004/04KYR8
ATGGAAAACAGATGGCAGGTGATGATTGTGTGGCAAGTAGACAGGATGAGGATTAGAACATGGAAAAGTTTAGTAAAACA
CCATATGTATGTTTCAAAGAAAGCTAAGGGATGGGTCTATAGACATCACTATGAAAGCACTAATCCAAGAATAAGTTCAG
AAGTACACATCCCACTAGGAGAT---GCTAAATTA---GTAATAACAACATATTGGGGTCTGAATACAGGAGAAAGAGAA
TGGCATCTGGGTCAGGGAGTCTCCATAGAATGGAGGAAAAAGAGATATAACACACAAGTAGACCCTGACCTAGCAGACAA
ACTAATTCACCTGCATTATTTTGATTGTTTTTCAGACTCTGCTATAAGACATGCCATATTAGGAAATTCAGTTAGGCCTA
GGTGTGAATATCAAGCAGGACATAAC---AAGGTAGGGTCTCTACAGTACTTGGCACTAATAGCATTAATAACACCA---
AAAAAGATAAGGCCACCTTTGCCTAGTGTTAAGAAGCTAACAGAGGATAGATGGAACGAGCCCCAGAAGACCAAGGGCCA
CAGAGGGAGCCATACAATGAATGGACACTAG
>DQ322223/B/CA/-/GOL016V01
ATGGAAAACAGATGGCAGGTGATGATTGTGTGGCAAGTGGACAGAATGAGGATTAAAACATGGAAAAGTTTAGTAAAACA
CCATATGTATATTTCAAAGAAAGCTAAGGGATGGATTTATAAACATCACTATGAAAGCAATAATCCAAGAACAAGTTCAG
AAGTRCACATCCCACTAGGGGAT---GCTAAATTG---GTAATAACAACATATTGGGGTCTGCATACAGGAGAAAGAGAC
TGGCATTTGGGCCAGGGAGTCTCCATAGAATGGAGGAAAAAGAGGTATAGCACACAAGTAGACCCTAACCTAGCAGACCA
ACTAATTCATCTGTATTATTTTGATTGTTTTTCAGAAACTGCTATAAGAAAAGCCATATTAGGACATATAGTTAGCCCTA
GTTGTGCATATCCAGCAGGACATAAC---AAGGTAGGATCTCTACAGTACTTGGCACTAGCAGCATTACTAACACCA---
AAAAGGATAAAGCCACCTTTGCCTAGTGTTACGAAACTGACAGAGGATAGATGGAACAAGCCCCAGGAGACCAAGGGCCA
CAGAGGGAGCCATATAATGAATGGGCACTAG
>DQ322224/B/CA/-/GOL016V10
ATGGAAAACAGATGGCAGGTGATGATTGTGTGGCAAGTGGACAGAATGAGGATTAAAACATGGAAAAGTTTAGTAAAACA
CCATATGTATATTTCAAAGAAAGCTAAGGGATGGATTTATAAACATCACTATGAAAGCAATAATCCAAGAACAAGTTCAG
AAGTACACATCCCACTAGGGGAT---GCGAAATTG---GTAATAACAACATATTGGGGTCTGCATACAGGAGAAAGAGAC
TGGCATTTGGGCCAGGGAGTCTCCATAGAATGGAGGAAAAAGAGGTATAGCACACAAGTAGACCCTAACCTAGCAGACCA
ACTAATTCATCTGTATTATTTTGATTGTTTTTCAGAAACTGCTATAAGAAAAGCCATATTAGGACATATAGTTAGCCCTA
GTTGTGCATATCCAGCAGGACATAAA---AAGGTAGGATCTCTACAGTACTTGGCACTAGCAGCATTACTAACACCA---
AAAAGGATAAAGCCACCTTTGCCTAGTGTTACGAAACTGACAGAGGATAGATGGAACAAGCCCCAGGAGACCAAGGGCCA
CAGAGGGAGCCATATAATGAATGGGCACTAG
>DQ322225/B/CA/-/HND_DRPI039V01
ATGGAAAACAGATGGCAGGTGATGATTGTGTGGCAAGTAGACAGGATGAGGATTAGAACATGGAAGAGTTTAGTAAAACA
TCATATGTATATTTCAAAGAAAGCTAAAGGATGGTCTTATAGACATCACTATGAAAGCACTCATCCAAGAAYRAGTTCAG
AAGTACACATCCCACTAGGGGAA---GATGAATTA---GTAGTAACAACATATTGGGGTCTGCATACAGGAGAAAGAGAC
TGGCATTTGGGTCAGGGAGTCTCCATAGAATGGAGGAAAAGGAGATACAGGACACAAGTAGACCCTGACCTAGCAGACCA
ACTAATTCATCTGTATCACTTTGATTGTTTTACAGACTCTGCTATAAGGAATGCCATATTAGGACATAGAGTTAGTCCTA
GGTGTGAATATCAAACAGGACATAAT---AAGGTAGGATCCCTACAGTACTTGGCCCTAGCAGCATTAATAAAACCA---
AAGAAGATAAAGCCACCTTTGCCTAGTGTCAAGAAACTGACAGAGGATAGATGGAACAAGCCCCGGAAGACCAAGGGCCA
CAGAGAGAGCCATACAATCAATGGACACTAG
>DQ322226/B/CA/-/HND_DRPI039V08
ATGGAAAACAGATGGCAGGTGATGATTGTGTGGCAAGTAGACAGGATGAGGATTAGAACATGGAAGAGTTTAGTAAAACA
TCATATGTATATTTCAAAGAAAGCTARAGGATGGTCTTATAGACATCACTATGAAAGCACTCATCCAAGAACAAGTTCAG
AAGTACACATCCCACTAGGGGAA---GATGAATTA---GTAGTAACAACATATTGGGGTCTGCATACAGGAGAAAGAGAC
TGGCATTTGGGTCAGGGAGTCTCCATAGAATGGAGGAAAAGGAGATACAGGACACAAGTAGACCCTGACCTAGCAGACCA
ACTAATTCATCTGTATCACTTTGATTGTTTTACAGACTCTGCTATAAGGAATGCCATATTAGGACATAGARTTAGTCCTA
GGTGTGAATATCRAACAGGACAYAAT---AAGGTAGGATCCCTACAGTRCTTGGCCCTAGCAGCATTAATAAAACCA---
AAGAAGATAAAGCCACCTTTGCCTAGTGTCAAGAAACTGACAGAGGATAGATGGAACAAGCCCCGGAAGACCAARGGCCA
CAGAGAGAGCCATACAATCAATGGACACTAG
>DQ322227/B/CA/-/HDM003V01
ATGGAAAACAGATGGCAGGTGATGATTGTGTGGCAGGTAGACAGGATGAGGATTAGCACATGGAAAAGTCTAGTAAAACA
TCATATGTATAGGTCAAAGAAAGCTAAGGGATGGTTTTATAGACATCACTATGATAGCAATCATCCAAAAATAAGTTCAG
AAGTACACATCCCACTAGGGGAT---GCTAGATTG---GTAATAACAACATATTGGGGTCTGCATACAGRAGAAAGAGAC
TGGCATTTGGGTCAGGGAGTCTCCATAGAATGGAGGAAAAGGAGATATAGCACACAAGTAGAACCTGGCCTAGCAGACCA
ACTAATTCATCTGTATTACTTTGATTGTTTTTCAGACTCTGCCATAAGAAAGGCCATARTAGGACATATAGTTAGTCCTA
GGTGTGACTATCAAGCAGGACATAAC---AAGGTAGGATCCCTACAGTACTTGGCACTAGCAGCCTTAATAAAACCA---
AAACAGATAAAGCCACCTTTGCCTAGTGTTGCAAAGCTGACAGAGGATAGATGGAACAAGCCCCAGAAGACCAAGGGCCA
CAGAGAGAGCCATACAATGAATGGACACTAG
>DQ322228/B/CA/-/HDM003V04
ATGGAAAACAGATGGCAGGTGATGATTGTGTGGCAGGTAGACAGGATGAGGATTAGCACATGGAAAAGTCTAGTAAAACA
TCATATGTATAGGTCAAAGAAAGCTAAGGGATGGTTTTATAGACATCACTATGATAGCAATCATCCAAAAATAAGTTCAG
AAGTACACATCCCACTAGGGGAT---GCTAGATTG---GTAATAACAACATATTGGGGTCTGCATACAGGAGAAAGAGAC
TGGCATTTGGGTCAGGGAGTCTCCATAGAATGGAGGAAAAGGAGATATAGCACACAAGTAGAACCTGGCCTAGCAGACCA
ACTAATTCATCTGTATTACTTTGATTGTTTTTCAGACTCTGCCATAAGAAAGGCCATAGTAGGACATATAGTTAGTCCTA
RGTGTGACTATCAAGCAGGACATAAC---AAGGTAGGATCCCTACAGTACTTGGCACTAGCAGCCTTAATAAAACCA---
AAACAGATAAAGCCACCTTTGCCTAGTGTTGCAAAGCTGACAGAGGATAGATGGAACAAGCCCCAGAAGACCAAGGGCCA
CAGAGAGAGCCATACAATGAATGGACACTAG
>DQ322229/B/CA/-/HDM003V09_2
ATGGAAAACAGATGGCAGGTGATGATTGTGTGGCAGGTAGACAGGATGAGGATTAGCACATGGAAAAGTCTAGTAAAACA
TCATATGTATAGGTCAAAGAAAGCTAAGGGATGGTTTTATAGACATCACTATGATAGCAATCATCCAAAAATAAGTTCAG
AAGTACACATCCCACTAGGGGAT---GCTAGATTG---GTAATAACAACATATTGGGGTCTGCATACAGGAGAAAGAGAC
TGGCATTTGGGTCAGGGAGTCTCCATAGAATGGAGGAAAAGGAGATATAGCACACAAGTAGAACCTAGCCTAGCAGACCA
ACTAATTCATCTGTATTACTTTGATTGTTTTTCAGACTCTGCCATAAGAAAGGCCATAGTAGGACAAATAGTTAGTCCTA
GGTGTGACTATCAAGCAGGACATAAC---AAGGTAGGATCCCTACAGTACTTGGCACTAGCAGCCTTAATAAAACCA---
AAACAGATAAAGCCACCTTTGCCTAGTGTTGCAAAGCTGACAGAGGATAGATGGAACAAGCCCCAGAAGACCAAGGGCCA
CAGAGAGAGCCATACAATGAATGGACACTAG
>DQ322230/B/CA/-/HDM003V09_5
ATGGAAAACAGATGGCAGGTGATGATTGTGTGGCAGGTAGACAGGATGAGGATTAGCACATGGAAAAGTCTAGTAAAACA
TCATATGTATAGGTCAAAGAAAGCTAAGGGATGGTTTTATAGACATCACTATGATAGCAATCATCCAAAAATAAGTTCAG
AAGTACACATCCCACTAGGGGAT---GCTAGATTG---GTAATAACAACATATTGGGGTCTGCATACAGGAGAAAGAGAC
TGGCATTTGGGTCAGGGAGTCTCCATAGAATGGAGGAAAAGGAGATATAGCACACAAGTAGAACCTAGCCTAGCAGACCA
ACTAATTCATCTGTATTACTTTGATTGTTTTTCAGACTCTGCCATAAGAAAGGCCATAGTAGGACAAATAGTTAGTCCTA
GGTGTGACTATCAAGCAGGACATAAC---AAGGTAGGATCCCTACAGTACTTGGCACTAGCAGCCTTAATAAAACCA---
AAACAGATAAAGCCACCTTTGCCTAGTGTTGCAAAGCTGACAGAGGATAGATGGAACAAGCCCCAGAAGACCAAGGGCCA
CAGAGAGAGCCATACAATGAATGGACACTAG
>DQ322239/B/CA/-/HTM360V05_variant_3
ATGGAAAACAGATGGCAGGTGATGATTGTGTGGCAAGTAGACAGGATGAGGATTAACACATGGAAAAGCTTAGTAAAACA
CCATATGTATAGTTCAAGGAAAACTGAGAGATGGAGTTATAGACATCACTATGAAAGYACTAATCCAAGAATAAGTTCAG
AAGTACATATCCCACTAGGGGAA---GCTAGATTG---GTAATAAAAACATATTGGGGTCTGCAWACAGGAGAAAGAGAY
TGGCATATGGGYCAGGGAGCTTCYATAGAATGGAGGAAAGAGAGATATAGCACACAAGTAGACCCTGGCTTAGCAGACCA
ACTAATTCATCKGTATTATTTTGATTGTTTTTCAGAATCTGCTATAAGAAATGCCATATTAGGACGTATAGTTAGTCCTA
GGTGTGAATATCAAGCAGGACATAAC---AAGGTAGGGTCTCTACAATACCTGGCACTAACAGCATTAATAACACCA---
AGAAAGACAAAGCCACCTTTGCCTAGCGTGACGAAACTGACAGAGGATAGATGGAACAAGCCCCAGAGGACCAAGGGCCR
CAGAGGGARCCATACAATGAATGGGCRCTAG
>DQ354112/B/TH/1996/M140
ATGGAAAACAGATGGCAGGTGATGGTTGTGTGGCAAGTAGACAGGATGAGGATTAGAGCATGGAACAGTTTAGTAAAACA
CCATATGTATGTTTCAGGGAAAGCTAAGGGATGGGTTTATAGACATCACTATGAAAGCACTAATCCAAGAACAAGTTCAG
AAGTACACATCCCACTAGGGAAA---GCTAAATTG---GTAATAAAAACATATTGGGGTCTGCATACAGGAGAAAGAGAA
TGGCATTTGGGCCAGGGAGTCTCCATAGAATGGAGGAAAAAGAGATATAGCACACAAGTAGACCCTAACCTAGCAGATCA
CCTAATTCATCTGTATTATTTTGATTGTTTTTCAGAATCTGCTATAAGAAATACCATATTAGGATATAGAGTTAGTCCTA
GATGTGAATATCCAGCAGGACACAGC---AAGGTAGGATCTCTACAATACTTGGCATTAACAGCTCTAATACATCCA---
ACAAAGAGAAAACCACCTTTGCCTAGTGTTACGAAACTGACAGAGGATAGATGGAACAAACCCCAGAAGACCAAGGGCCA
CAGAGGGAACCAC------AATGGACACTAG
>DQ354119/B/TH/1996/M149
ATGGAAAACAGATGGCAGGTGATGATTGTGTGGCAAGTAGACAGGATGAGAATTAGAGCATGGAAAAGTTTAGTAAAGCA
CCATATGTATATTTCAGGGAAAGCTAAGAAATGGGTTTATAGACATCACTATGAAAACACTCATCCAAGAATAAGTTCAG
AAGTACATATCCCACTAGGGGAT---GCTGAATTA---GTAATAACAACATATTGGGGTCTGCATACAGGAGAGAGAGAC
TGGCATTTGGGTCAGGGAGTCTCCATAGAATGGAGGAAAGGGAGATATAGCACACAAGTAGACCCTAACCTAGCAGACCA
GCTAATTCATCTGCATTATTTTGATTGTTTTTCAGAGTCTGCTATAAGACAAGCCATACTAGGACAAGTAGTTAGGCCTA
AGTGTGAATATCAAGCAGGACATAAC---AAGGTAGGATCTCTACAGTACTTGGCACTAACAGCATTAATAACACCA---
AAAAAGACAAAGCCACCTTTGCCTAGTGTTAGGAAACTGACAGAGGATAGATGGAACAAGCCCCAGAAGACCAAGGGCCA
CAGAGGGAGCCAGCCAATGAATGGACAATAG
>DQ358805/B/BR/2002/02BR002
ATGGAAAACAGATGGCAGGTGATGATTGTGTGGCAAGTAGACAGGATGAGGATTAGAACATGGAACAGTTTAGTAAAACA
CCATATGTATGTTTCAGGGAAAGCTAAGAAATGGGTTTATAGACATCACTATGAAAGCACTCATCCAAGAATAAGTTCAG
AAGTACACATCCCACTAGGGGAT---GCTAGATTA---GTAATAACAACATATTGGGGTCTGCATACAGGAGAAAGAGAC
TGGCATTTGGGTCAGGGAGTCTCCATAGAATGGAGGAAAAGGAGATATAGCACACAAGTAGACCCTGACCTAGCAGACCA
ACTAATTCATCTGTATTATTTTGATTGTTTTTCAGAATCTGCTATAAGAAATGCCATATTAGGACATATAGTTAGACCTA
GGTGTGAATATCAAGCAGGACATAAC---AAGGTAGGATCTCTACAGTACTTGGCACTAGCAGCATTAATAACACCA---
AAAAAGACAAAGCCACCTCTGCCTAGTGTTATAAAACTGACAGAGGATAGATGGAACAAGCCCCAGAAGACCAAGGGCCA
CAGAGGGAGCCATACAATGAGTGGACACTAG
>DQ358808/B/BR/2002/02BR008
ATGGAAAACAGATGGCAGGTGATGATTGTGTGGCAAGTAGACAGGATGAGGATTAGAGCATGGCACAGTTTAGTAAAACA
CCATATACATATTTCAAAGAAAGCTAAGGGATGGATATATAGACATCACTATGAAAGCACTCATCCAAGAATAAGTTCAG
AAGTACACATACCACTAGGGGAT---GCTAAATTA---GTAGTATCAACATATTGGGGTCTACATACAGGAGAAAGAGAC
TGGCATTTGGGTCAGGGAGTCTCCATAGAATGGAGGAAAAGGAGATATAGCACACAAGTAGACCCTGACCTAGCAGACCA
ACTAATTCATCTGTATTATTTTGATTGTTTTTCAGAATCTGCTATAAGGAATGCCATATTAGGACATAGAGTTAGGCCTA
GGTGTGAATATCAAGCAGGACATAAC---AAGGTAGGGTCTCTACAGTACTTGGCACTAACAGCATTAATAACACCA---
AAACAGACAAAGCCACCTCTGCCTAGTGTTAGGAAACTGACAGAGGATAGATGGAACAAACCCCAGAAGACCAAGGGCCA
CAGAGGGAGCCATATAATGAATGGACACTAG
>DQ358809/B/BR/2002/02BR011
ATGGAAAACAGATGGCAGGTGATGATTGTGTGGCAAGTAGACAGGATGAGGATTAGAACATGGAACAGTTTAGTAAAACA
CCATATGTATGTTTCAAAGAAAGCTAAGGAATGGTGCTATAGACATCACTATCAAAGCCCTCATCCAAGAATAAGTTCAG
AAGTATACATCCCACTAGGGGAA---GCTAAATTA---GTAGTAACAACATATTGGGGTCTGCATACAGGAGAAAGAGAC
TGGCATTTGGGTCAGGGAGTCTCCATAGAATGGAGAAAAGGGAGATATAGCACACAAGTAGACCCTGACGCAGCAGACCA
ACTAATTCATCTGTATCATTTTGATTGTTTTTCAGAATCTGCTATAAGACAAGCCCTATTAGGACGCATAGTTAGACCTA
GGTGTAATTATCAAGCAGGACATAAC---AAGGTAGGGTCTCTACAGTACTTGGCACTAACAGCATTAATAACACCA---
AAAAAGATAAAGCCACCTTTGCCTAGTGTTAGGAAGCTGACAGAGGATAAATGGAACGAGCCCCGGAAGACCAAGGGCCA
CAGAGGGAGCCATACAATGAATGGACACTAG
>DQ358810/B/BR/2002/02BR013
ATGGAAAACAGATGGCAGGTGATGATTGTGTGGCAAGTAGACAGGATGAGGATTAGTACATGGAAAAGTTTAGTAAAACA
TCATATTCATATCTCAAAGAAAGCTAAGGGATGGGTATATAGGCATCACTATGAAAACACTCATCCAAAAATAAGTTCAG
AAGTACACATCCCACTAGGGGAC---GCTAAATTA---GTAATAATAACATATTGGGGTCTGCTTACAGGAGAAAGAGAC
TGGCATTTGGGTCAAGGAGTCTCCATAGAATGGAGAAAAAGAAGATATAGCACACAAGTAGACCCTGACTTAGCAGACCA
ACTAATTCATCTGTATTATTTTGATTGTTTTTCAGAATCTGCTATAAGGAATGCCATATTAGGCCATATAGTTAGACCTA
GGTGTGAATATCAAGCAGGACATAAC---AAGGTAGGATCTCTACAGTACTTGGCACTAGCAGCATTGATAGCACCA---
AAAAAGATAAAGCCACCTTTGCCTAGTGTTAGGAAGTTAACAGAGGATAGATGGAACAAGCCCCAGAAGACCAAGGGCCA
CAGAGAGAGCCATACAATGAATGGACACTAG
>DQ383746/B/AR/2002/02AR114146
ATGGAAAACAGATGGCAGGTGATGATTGTGTGGCAGGTAGACAGGATGAGGATTAGAACATGGAACAGTTTAGTAAAACA
CCATATGTATATTTCAAAAAAGGCTAAGGGATGGGTTTATAGACATCACTATGAAAGCACTAATCCAAGAATAAGTTCAG
AAGTACACATCCCGCTAGGGGAT---GCTAAATTG---GTAATAACAACATATTGGGGTCTGCATACAGGAGAAAGAGAC
TGGCATTTGGGTCAGGGAGTCTCCATAGAATGGAGGGAAAAGAGATATAGCTCACAAGTCGACCCTAACCTAGCAGACCA
ACTAATTCACCTGTATTACTTTGATTGTTTTTCAGAATCTGCTATAAGAAGTGCCATATTAGGACATATAGTTAGTCCTA
GTTGTGAATATCAAGCAGGACATAAC---AAGGTAGGATCTCTACAGTACTTGGCACTAGCAGCATTAATAACACCA---
AAAAAGAGAAAGCCACCTTTGCCTAGTGTTGGGAAATTGGCAGAGGATAGATGGAACAAGCCCCAGAAGATCAAGGGCCA
CAGAGGGAGCCATACAATGAATGGACACTAG
>DQ383748/B/AR/2003/03AR137681
ATGGAAAACAGATGGCAGGTGATGATTGTGTGGCAAGTAGACAGGATGAGGATTAGAACATGGAAAAGCTTAGTAAAACA
CCATATATATGTTTCAAGGAAAGCTGAGGGATGGTTATATAGACATCACTATGAAAGCACTCATCCAAGAATAAGTTCAG
AAGTACACATTCCACTAGGGGAT---GCTAAATTG---GTAGTAACAACATATTGGGGTCTGCATACAGGAGAAAGAGAA
TGGCATTTGGGCCAGGGAGTCTCCATAGAATGGAGGAAAAAGAGATATAGCACACAAGTAGACCCTGACCTGGCAGACCA
TCTAATTCATCTGCATTATTTTGATTGTTTTTCAGAATCTGCCATAAGACATGCCATACTAGGAAATAGAGTTAGACCTA
GGTGTGAATATCAAGCAGGACATAAC---AAGGTAGGATCTCTGCAATACTTGGCACTAACAGCATTGATAACACCT---
AAAAAGGTAAAGCCACCTTTGCCTAGTGTTACGAGACTGACAGAGGATAGATGGAACAAGCCCCAGAAGACCAAGGGCCA
CAGAGAGAGCCATACAATGAATGGACACTAG
>DQ383749/B/AR/2003/03AR138910
ATGGAAAACAGATGGCAGGTGATGATTGTGTGGCAAGTAGACAGGATGAGGATTAACACATGGAAAAGTTTAGTAAAACA
TCATATATATACTTCAAGGAAAGCTAAGGGATGGGTTTATAAACATCACTATGAAAACTTCCATCCAAGAATAAGTTCAG
AAGTACACATCCCACTAGGGGAT---GCTAAGTTG---GTAGTAACAACATATTGGGGTCTGCATGCAGGAGAAAGAGAC
TGGCATTTGGGTCAGGGAGTCTCCATAGAATGGAGGAAGGAGAGATATAACACACAAGTAGACCCTAACCTAGCAGACCA
ACTAATTCATGTGTATTACTTTGATTGTTTTTCAGAATCTGCTATAAGAAATGCCATATTAGGACACATAGTTACCCCTA
GTTGTGAATACCAAGCAGGACATAAC---AAGGTAGGGTCTTTACAGTACTTGGCACTAGCAGCATTAATAACACCA---
AGAAAGAGAAGGCCACCTCTGCCTAGTGTTCAGAAATTGACAGAGGATAGATGGAACGAGCCCCAGAAGACCAAGGGCCA
CAGAGGGAGCCATACAATGAATGGACACTAG
>DQ383751/B/AR/2004/04AR151263
ATGGAAAACAGATGGCAGGTGATGATTGTGTGGCAGGTAGACAGGATGAGGATTAGAGCATGGAAAAGTTTAGTAAAACA
CCATATGTTTATTTCCAAGAAAGCTAAAAGATGGTTCTATAGACATCATTATGAAAGCCATCATCCAAGAATAAGTTCAG
AAGTACACATCCCATTAGGGGAT---GCTAAATTG---GTGATAGTGACATATTGGGGTCTGCATACAGGAGAAAGAGAC
TGGCATTTGGGTCAGGGGGTCTCCATAGAATGGAGGAAAAAGAGATATCACACACAAGTAACCCCTGACCTAGCAGACCA
ACTAATTCATCTGCATTACTTTGATTGTTTTTCAGACTCTGCTATAAGAAATGCCATATTAGGACGTATAGTTAGTCCTA
GTTGTGAATATCAAGCAGGACATAAC---AAGGTAGGATCTCTACAGTACTTGGCACTAACAGCATTAATAACACCA---
AAAAAGACAAAGCCACCTTTGCCCAGTGTTACGAAACTGACAGAGGATAGATGGAACAAGCCCCGGAAGACCAAGGGCCA
CAGAGGGAGCCATACAGTGAATGGACATTAG
>DQ383752/B/AR/2004/04AR151516
ATGGAAAACAGATGGCAGGTGATGATTGTGTGGCAAGTAGACAGGATGAGGATTAGCACATGGAAAAGTTTAGTAAAACA
CCATATGTACACTTCAGGGAAAGCTAAGAGATGGATTTATAGACATCACTATGAAAGCACTAATCCAAGGATAAGTTCAG
AAGTACACATCCCACTAGGGGAT---GCTAGATTA---ATAATAACAACATATTGGGGTCTGCATACAGGAGAAAGAGAA
TGGCATTTGGGTCAGGGAGTCTCCATAGAATGGAGGAAAGAGAAATATAGTACACAAGTAGACCCTGACATAGCAGACCA
ACTAATTCATCTGTATTATTTTGATTGTTTTTCAGACTCTGCTATAAGGAAAGCCTTATTAGGACATATAGTTAGACCTA
GTTGTGAATATCAAGCAGGACATAAC---AAGGTAGGATCCCTACAATATTTGGCACTAGCAGCATTAGTAAAACCA---
AAAAGGAAAAGGCCACCTTTGCCTAGTGTTAAAAAACTGACAGAGGATAGATGGAACAAGCCCCAGAAAACCAAGGGCCA
CAGAGGGAACCATACAATGAGTGGACATTAG
>DQ396398/B/ZA/2003/03ZAPS045MB2
ATGGAAAACAGATGGCAGGTGATGATTGTGTGGCAAGTAGACAGGATGAGGATTAGAACATGGAAAAGTTTAGTAAAACA
CCATATGTATATTTCAAAGAAAGCTAGGGGATGGGTTTATAGACACCACTTTGAAAGCCATCATCCAAAAATAAGTTCAG
AAGTACACATCCCACTAGGG--GAAGGCTAAATTG---ATAATAACAACATATTGGGGTCTGCATACAGGAGAAAGAGAG
TGGCATTTGGGTCAGGGAGTCTCCATAGAATGGAGAAAAAAGAGATATAGCACACAAGTAGACCCTGGCCTAGCAGACCA
ACTAATCCATCAATATTACTTTGACTGTTTTTCAGACACTGCTATAAGAAAGGCCTTATTAGGACATAGAGTTATTCATA
GGTGTGAATATCAAGCAGGACATAAC---AAGGTAGGATCTCTACAGTACCTGGCACTAGCAGCATTACTAACACCA---
AGAAAGATAAAGCCACCTTTGCCTAGTGTTGCGAAACTGACAGAGGATAGATGGAACAAACCCCAGAAGACCACGGGCCA
CAGAGGGAGCCATACAATGAATGGACATTAG
>DQ487188/B/US/1993/WCD32P0793
ATGGAAAACAGATGGCAGGTGATGATTGTGTGGCAAGTAGACAGGATGAGGATTAGAACATGGAAAAGTTTAGTAAAACA
CCATATGTATATTTCAGGGAAAGCTAAGAAATGGTTTTATAGACATCACTATGAAAGTACTCATCCAAGAATAAGTTCAG
AAGTACACATCCCACTAAGGGAT---GAGGCATTG---GTAGTAACAACATATTGGGGTCTACATACAGGAGAAAGAGAC
TGGCATTTGGGTCAAGGAGTCTCCATAGAATGGAGGAAAAACAGATATAGCACACAAGTAGACCCTAACCTAGCAGACCA
ACTAATTCATCTGCATTACTTTGATTGTTTTTCAGAATCTGCCATAAGAAATGCCATATTAGGACATATAGTTAGTCCTA
GGTGTGAATATCAAGCAGGACATAAC---AAGGTAGGATCTCTACAGTACTTGGCACTAGCAGCATTAGTAACACCACCA
AAAAAGAGAAAGCCACCTTTGCCTAGTGTTACAAAACTGACAGAGGATAGATGGAACAAGCCCCAGAAGACCAAGGGCCA
CAGAGGGAGCCATACCATGAATGGACACTAG
>DQ487189/B/US/1995/WCD32P1195
ATGGAAAACAGATGGCAGGTGATGATTGTGTGGCAAGTAGACAGGATGAGGATTAGAACATGGAAAAGTTTAGTAAAACA
CCATATGTATATTTCAGGGAAAGCTAAGAAATGGGTTTATAGACATCACTATGAAAGTACTCATCCAAGAATAAGTTCAG
AAGTACACATCCCACTAGGGGAT---GCGGAATTG---GTAGTGAAAACATACTGGGGTCTACATACAGGAGAAAGAGAC
TGGCATTTGGGTCAAGGAGTCTCCATAGAATGGAGGAAAGACAGATATAGCACACAAGTAGACCCTAACCTAGCAGACCA
ACTAATTCATCTGCATTACTTTGATTGTTTTTCAGAATCTGCCATAAGAAATGCCATATTAGGACATATAGTTAGTCCTA
GGTGTGAATATCAAGCAGGACATAAC---AAGGTAGGATCTCTACAGTACTTGGCACTAGCAGCATTAGTAACACCACCA
AAAAAGAGAAAGCCACCTTTGCCTAGTGTTACAAAACTGACAGAGGATAGATGGAACAAGCCCCAGAAGACCAAGGGCCA
CAGAGGGAGCCATACCATGAATGGACACTAG
>DQ487190/B/US/1993/WCM32P0793
ATGGAAAACAGATGGCAGGTGATGATTGTGTGGCAAGTAGACAGGATGAGGATTAGAACATGGAAAAGTTTAGTAAAACA
CCATATGTATGTTTCAGGGAAAGCTAAGGGATGGTTTTATAGACATCACTATGAAAGTACTCATCCAAGAATAAGTTCAG
AAGTACACATCCCACTAGGGGCT---GCGGAATTG---GTAATAACAACATATTGGGGTCTACATACAGGAGAAAGAGAC
TGGCATTTGGGTCAGGGAGTCTCCATAGAATGGAGGAAAAAGAGATATAGCACACAAGTAGACCCTACCCTAGCAGACCA
ACTAATTCATCTGTATTACTTTGATTGTTTTTCAGAATCTGCTATAAGAAATGCCATATTAGGACATATAGTTAGTCCTA
GGTGTGAATATCAAGCAGGACATAAC---AAGGTAGGATCTCTACAGTACTTGGCACTAGCAGCATTAGCAACACCA---
AAAAGGAGAAAGCCACCTTTGCCTAGTGTTACGAAACTGACAGAAGATAGATGGAACAAGCCCCAGAAGACCAAGGGCCA
CAGAGGGAGCCATACAATGAATGGACATTAG
>DQ487191/B/US/1996/WCM32P0896
ATGGAAAACAGATGGCAGGTGATGATTGTGTGGCAAGTAGACAGGATGAGGATTAGAACATGGAAAAGTTTAGTAAAACA
CCATATGTATGTTTCAGGGAAAGCTAAGGGATGGTTTTATAGACATCACTATGAAAGTACTCATCCAAGAATAAGTTCAG
AAGTACACATCCCACTAGGGGAT---GCGGAATTA---GTAATAACAACATATTGGGGTCTACATACAGGAGAAAGAGAC
TGGCATTTGGGTCAGGGAGTCTCCATAGAATGGAGGAAAAAGAGATATAGCACACAAGTAGACCCTACCCTAGCAGACCA
ACTAATTCATCTGTATTACTTTGATTGTTTTTCAGAATCTGCTATAAGAAATGCCATATTAGGACATATAGTTAGTCCTA
GGTGTGAATATCAAGCAGGACATAAC---AAGGTAGGATCTCTACAGTACTTGGCACTAGCAGCATTAACAACACCA---
AAAAGGAGAAAGCCACCTTTGCCTAGTGTTACGAAACTGACAGAAGATAGATGGAACAAGCCCCAGAAGACCAAGGGCCA
CAGAGGGAGCCATACAATGAATGGACATTAG
>DQ672623/B/IT/2005/SG1
ATGGAAAACAGATGGCAGGTGATGATTGTGTGGCAAGTAGACAGGATGAGGATTAGAACATGGCACAGCTTAGTAATACA
TCATAAGTATATGTCAAAGAAAGCTAAGAACTGGGTTTATAGACATCACTATGAAAACCCTCATCCAAGAATAGGTTCAG
AAGTACACATCCCACTAGGGGAT---GGTAAATTG---GTAATAACAACATATTGGGGTCTGCATACAGGAGAACAAGAC
TGGCAACTGGGTCATGGAGTCTCCATAGAATGGAGGAAAGAGAGATATAGCACACAAGTAGACCCTGACCTAGCGGACCG
ACTAATTCATCTGTATTACTTTGATTGTTTTTCAGAATCTGCTATAAGAAATGCAATATTAGGACGTAGAGTTAGTCCTT
TATGTGAGTATCAAGCAGGACATAAC---AAGGTAGGATCTCTACAGTACTTGGCACTAGCAGCATTAATAACACCA---
AGAAGGAGAAAGCCACCTTTGCCTAGTGTTCAGAAACTGACAGAGGATAGATGGAACAAGCCCCAGAAGACCAAGGGCCA
CAGAGGGAGCCATACAATAGATGGACACTAG
>DQ676870/B/AU/2003/PS1038_Day0
ATGGAAAACAGATGGCAGGTGATGATTGTGTGGCAAGTRGACAGGATGAGGATTAGAACATGGAAAAGTTTAGTAAAACA
CCATATGTATACTTCAAGGAAAGCTAAAGGATGGTTCTACAGACATCACTATGAAAGCCCTCATCCAAGAGTAAGTTCAG
AAGTACACATCCCACTAGGG--GATGGCTAAATTG---GTAGTAAAAACATATTGGGGTCTGCATACAGGAGAAAGAGAA
TGGCATTTGGGTCAGGGAGTCTCCATAGAATGGAGGAAAAAGAGATATAGCACACAAGTAGACCCTAACMTAGCAGACCA
ACTAATTCATCTGTATTATTTTGATTGTTTTTCAGAATCTGCTATAAGAAATACCATATTAGGACGTATAGTTAGTCCYA
TTTGTGAATATCAAGCAGGGCATAAC---AAGGTAGGATCTCTACAATACTTGGCACTAACAGCATTAATAACACCA---
AAAAGGACAAAGCCACCTTTGCCTAGTRTTACRAAACTGACAGARGATAGATGGAACAAGCCCCAGAAGATCAAGGGCCA
CAGAGGGAGCCATACAATGAATGGACACTAG
>DQ676871/B/AU/2004/PS1038_Day174
ATGGAAAACAGATGGCAGGTGATGATTGTGTGGCAAGTRGACAGGATGAGGATTAGAACATGGAAAAGTTTAGTAAAACA
CCATATGTATRYTTCAAGGAAAGCTAAAGGATGGTTCTACAGACATCACTATGAAAGCCCTCATCCAAGAGTAAGTTCAG
AAGTACACATCCCACTAGGG--GATGGCTAAATTG---GTAGTAAAAACATAYTGGGGTCTGCATACAGGAGAAAGAGAA
TGGCATTTGGGTCAGGGAGTCTCCATAGAATGGAGGAAAAAGAGATATAGCACACAAGTAGACCCTAACMTAGCAGACCA
ACTAATTCATCTGTATTATTTTGATTGTTTTTCAGAATCTGCTATAAGAAATACCATATTAGGACGTATAGTTAGTCCYA
TTTGTGAATATCAAGCAGGGCATAAC---AAGGTAGGATCTCTACAATACTTGGCACTAACAGCATTAATAACACCA---
AAARGGACAAAGCCACCTTTGCCTAGTRTTRCGAAACTGACAGAGGATAGATGGAACAAGCCCCAGAAGATCAAGGGCCA
CAGAGGGAGCCATACAATGAATGGACACTAG
>DQ676874/B/AU/2002/PS2008_Day0
ATGGAAAACAGGTGGCAGGTGATGATTGTGTGGCAAGTAGACAGGATGAGGATTAGAACATGGAAAAGTTTAGTAAAACA
CCATATGCATATCTCAAAGAAAGCTAGGGGATGGGTTTATAGACATCACTATGAAAGTACTCATCCAAGAATAAGTTCAG
AGGTACACATCCCTCTAGGGGAA---GCTAAATTG---GTAATAACAACATATTGGGGTCTGCATACAGGAGAAAGAGAC
TGGCACTTAGGTCAGGGAGTCTCCATAGAATGGAGGGAAAGAAGATATAGCACACAAGTAGACCCTGGCATAGCAGACCA
ACTAATTCACCTGCATTATTTTGATTGTTTTTCAGAATCTGCTATAAGAAATGCCATATTAGGACGTATAGTTAGTCCTA
GTTGTGAATATCAAGCAGGACATAAC---AAGGTAGGATCTTTACAATACTTGGCACTAGCAGCATTAGTAACACCA---
AAAAGGAGAAAGCCACCTTTGCCTAGTGTTAAGAAACTGACAGAGGATAGATGGAACAAGCCCCAGAGGACCAAGGGCCA
CAGAGAGAGCCATACAATGAATGGACACTAG
>DQ676875/B/AU/2003/PS2008_Day182
ATGGAAAACAGGTGGCAGGTGATGATTGTGTGGCAAGTAGACAGGATGAGGATTAGAACATGGAAAAGTTTAGTAAAACA
CCATATGCATATCTCAAAGAAAGCTAGGGGATGGGTTTATAGACATCACTATGAAAGTACTCATCCAAGAATAAGTTCAG
AGGTACACATCCCTCTAGGGGAA---GCTAAATTG---GTAATAACAACATATTGGGGTCTGCATACAGGAGAAAGAGAC
TGGCACTTAGGTCAGGGAGTCTCCATAGAATGGAGGGAAAGAAGATATAGCACACAAGTAGACCCTGGCATAGCAGACCA
ACTAATTCACCTGCATTATTTTGATTGTTTTTCAGAATCTGCTATAAGAAATGCCATATTAGGACGTATAGTTAGTCCTA
GTTGTGAATATCAAGCAGGACATAAC---AAGGTAGGATCTTTACAATACTTGGCACTAGCAGCATTAGTAACACCA---
AAAAGGAGAAAGCCACCTTTGCCTAGTGTTAAGAAACTGACAGAGGATAGATGGAACAAGCCCCAGAGGACCAAGGGCCA
CAGAGAGAGCCATACAATGAATGGACACTAG
>DQ676876/B/AU/2003/PS2008_Day377
ATGGAAAACAGGTGGCAGGTGATGATTGTGTGGCAAGTAGACAGGATGAGGATTAGAACATGGAAAAGTTTAGTAAAACA
CCATATGCATATCTCAAAGAAAGCTAGGGGATGGGTTTATAGACATCACTATGAAAGTACTCATCCAAGAATAAGTTCAG
AGGTACACATCCCTCTAGGGGAA---GCTAAATTG---GTAATAACAACATATTGGGGTCTGCATACAGGAGAAAGAGAC
TGGCACTTAGGTCAGGGAGTCTCCATAGAATGGAGGGAAAGAAGATATAGCACACAAGTAGACCCTGGCATAGCAGACCA
ACTAATTCACCTGCATTATTTTGATTGTTTTTCAGAATCTGCTATAAGAAAWGCCATATTAGGACGTATAGTTAGTCCTA
GTTGTGAATATCAAGCAGGACATAAC---AAGGTAGGATCTTTACAATACTTGGCACTAGCAGCATTAGTAACACCA---
AAAAGGAGAAAGCCACCTTTGCCTAGTGTTAAGAAACTGACAGAGGATAGATGGAACAAGCCCCAGAGGACCAAGGGCCA
CAGAGAGARCCATACAATGAATGGACACTAG
>DQ676877/B/AU/2003/PS2016_Day0
ATGGAAAACAGATGGCAGGTGATGATTGTGTGGCAAGTAGACAGGATGAGGATTAGAACATGGAAAAGTTTAGTAAAACA
CCATATGTATAGGTCAAAGAAAGCTAAGAAATGGTTTTATAGACATCACTATGAAGGCACTCATCCAAAAATAAGTTCAG
AAGTACACATCCCACTAGGGGAT---GCTAGATTG---GTAATAACAACATATTGGGGTCTGCAGACAGGAGAAAGAGAC
TGGCATTTGGGTCAGGGAGTCTCCATAGAATGGAGGAAAAGGAGATATAGCACACAAGTAGACCCTATCATGGCAGACCA
ACTAATTCATCTGCATTACTTTGATTGTTTTTCAGAATCTGCTATAAGAAATACCATATTAGGACGTATAGCTAGTCCTA
GTTGTGAATATCAAGCAGGACATAAC---AAGGTAGGATCTCTACAATACTTGGCACTAACAGCACTAGTAACACCA---
AAGAAGAGAAAGCCACCTCTGCCTAGTGTTACAAAGCTGACAGAGGATAGATGGAACGAGCCCCAGAAGACCAAGGGCCA
CAGAGAGAGCCAGACAATGAATGGACACTAG
>DQ676878/B/AU/2003/PS2016_Day193
ATGGAAAACAGATGGCAGGTGATGATTGTGTGGCAAGTAGACAGGATGAGGATTAGAACATGGAAAAGTTTAGTAAAACA
CCATATGTATAGGTCAAAGAAAGCTAAGAAATGGTTTTATAGACATCACTATGAARGCACTCATCCAAAAATAAGTTCAG
AAGTACACATCCCACTAGGGGAT---GCTAGATTG---GTAATAACAACATATTGGGGTCTGCAGACAGGAGAAAGAGAC
TGGCATTTGGGTCAGGGAGTCTCCATAGAATGGAGGAAAAGGAGATATAGCACACAAGTAGACCCTATCATGGCAGACCA
ACTAATTCATCTGCATTACTTTGATTGTTTTTCAGAATCTGCTATAAGAAATACCATATTAGGACGTATAGCTAGTCCTA
GTTGTGAATATCAAGCAGGACATAAC---AAGGTAGGATCTCTACAATACTTGGCACTAACAGCACTAGTAACACCA---
AAGAAGAGAAAGCCACCTCTGCCTAGTGTTACAAAGCTGACAGAGGATAGATGGAACGAGCCCCAGAAGACCAAGGGCCA
CAGAGAGAGCCAGACAATGAATGGACACTAG
>DQ676879/B/AU/2004/PS2016_Day380
ATGGAAAACAGATGGCAGGTGATGATTGTGTGGCAAGTAGACAGGATGAGGATTAGAACATGGAAAAGTTTAGTAAAACA
CCATATGTATAGGTCAAAGAAAGCTAAGAAATGGKTTTATAGACATCACTATGAARGCACTCATCCAAAAATAAGTTCAG
AAGTRCACATYCCACTAGGGGAT---GCTAGATTG---GTAATAACAACATATTGGGGTCTGCAGACAGGAGAAAGAGAC
TGGCATTTGGGTCAGGGAGTCTCCATAGAATGGAGGRAAAGGAGATATAGCACACAAGTAGACCCTRTCATGGCAGACCA
ACTAATTCATCTGCATTACTTTGATTGTTTTTCAGAATCTGCYATAAGAAATACCATATTAGGACGTATAGCTAGTCCTA
GTTGTGAATATCAAGCAGGACATAAY---AAGGTAGGATCTCTACAATACTTGGCACTAACAGCACTAGTAACACCA---
AAGAAGAGAAAGCCACCTCTGCCTAGTGTTACAAAGCTGACAGAGGATAGATGGAACGAGCCCCAGAAGACCAAGGGCCA
CAGAGAGAGCCAGACAATGAATGGACACTAG
>DQ676880/B/AU/2003/PS2019_Day0
ATGGAAAACAGATGGCAGGTGATGATTGTGTGGCAAGTAGACAGGATGAGGATTAAAACATGGAAAAGTTTAGTCAAATA
CCATATGTATAAGTCAAAGAAAGCTAAGAAATGGTTTTATAGACATCACTATGAAAGCATTCATCCAAAAATAAGTTCAG
AAGTACACATCCCACTAGGGGAT---GCTAGATTG---GTAATAACAACATATTGGGGTCTGCATACAGGAGAAAGAGAC
TGGCATTTGGGTCAGGGAGTCTCCATAGAATGGAGGAAAAGGAGATATAGAACACAAGTAGACCCTATCATGGCAGACCA
ACTAATTCATCTGCATTACTTTGATTGTTTTTCAGAATCTGCTATAAGAAATACCATATTAGGACGTATAGCTAGTCCTA
GTTGTGAATATCAAGCAGGACATAAC---AAGGTAGGATCTCTACAATACTTGGCACTAACAGCATTAGTAACACCA---
AAGAAGAGAAAGCCACCTCTGCCTAGTGTTACAAAGCTGACAGAGGATAGATGGAACGAGCCCCAGAAGACCAAGGGCCA
CAGAGAGAGCCAGACAATGAATGGACACTAG
>DQ676881/B/AU/2003/PS2019_Day171
ATGGAAAACAGATGGCAGGTGATGATTGTGTGGCAAGTAGACAGGATGAGGATTAAAACATGGAAAAGTTTAGTCAAATA
CCATATGTATAAGTCAAAGAAAGCTAAGAAATGGTTTTATAGACATCACTATGAAAGCATTCATCCAAAAATAAGTTCAG
AAGTACACATCCCACTAGGGGAT---GCTAGATTG---GTAATAACAACATATTGGGGTCTGCATACAGGAGAAAGAGAC
TGGCATTTGGGTCAGGGAGTCTCCATAGAATGGAGGAAAAGGAGATATAGAACACAAGTAGACCCTATCATGGCAGACCA
ACTAATTCATCTGCATTACTTTGATTGTTTTTCAGAATCTGCTATAAGAAATACCATATTAGGACGTATAGYTAGTCCTA
GKTGTGAATATCAAGCAGGACATAAC---AAGGTAGGATCTCTACAATACTTGGCACTAACAGCATTAGTAACACCA---
AAGAAGAGAAAGCCACCTCTGCCTAGTGTTACAAAGCTGACAGAGGATAGATGGAACGAGCCCCAGAAGACCAAGGGCCA
CAGAGAGAGCCAGACAATGAATGGACACTAG
>DQ676882/B/AU/2004/PS2019_Day367
ATGGAAAACAGATGGCAGGTGATGATTGTGTGGCAAGTAGACAGGATGAGGATTAAAACATGGAAAAGTTTAGTCAAATA
CCATATGTATAAGTCAAAGAAAGCTAAGAAATGGTTTTATAGACATCACTATGAAAGCAHTCATCCAAAAATAAGTTCAG
AAGTACACATCCCACTAGRGGAT---GCTAGATTG---GTAATAACAACATATTGGGGTCTGCATACAGGAGAAAGAGAC
TGGCATTTGGGTCAGGGAGTCTCCATAGAATGGAGGAAAAGGAGATATAGAACACAAGTAGACCCTATCATGGCAGACCA
ACTAATTCATCTGCATTACTTTGATTGTTTTTCAGAATCTGCTATAAGAAATACCATATTAGGACGTATAGTTAGTCCTA
GTTGTGAATATCAAGCAGGACATAAC---AAGGTAGGATCYCTACAATACTTGGCACTAACAGCATTAGTAACACCA---
AAGAAGAGAAAGCCACCTCTGCCTAGTGTTRCAAAGCTGACAGAGGATAGATGGAACGAGCCCCRGAAGACCAAGGRCCA
CAGAGAGAGCCAGACAATGAATGGACACTAG
>DQ676883/B/AU/2002/PS3002_Day0
ATGGAAAACAGATGGCAGGTGATGATTGTGTGGCAAGTAGACAGGATGAGGATTAAAACATGGAACAGTTTAGTAAAATA
CCATATGTATAAGTCAAGAAAAACTAGGGGATGGGTTTATAGACATCACTACGAAAGCACCCATCCAAGAATAAGCTCAG
AAGTACACATCCCTCTAGAGAAA---GGTAACTTG---GTAATAACAACATATTGGGGTCTGCATACAGGAGAAAAAGAC
TGGCATTTAGGCCAGGGAGTCTCCATAGAATGGAGGGAAAGAAGATATACCACACAAGTAGACCCTGYCMTAGCAGACCA
ACTAATTCACCTGCATTATTTTGATTGTTTTTCAGAATCTGCTATAAGAAATGCCATATTAGGACGTATAGTTAGTCCTA
GGTGTGAATTTCAAGCAGGACATAAC---AAGGTAGGATCTCTACAATACTTGGCACTAGCAGCATTGATAACACTA---
AAAAAGATAAAGCCACCTTTACCTAGTGTCATAAAACTAACAGAAGATAGATGGAACAAGCCCCAGGAGACCAAGGGCCA
CAGAGGGAGCCATACAATGAATGGACACTAG
>DQ676884/B/AU/2003/PS3002_Day199
ATGGAAAACAGATGGCAGGTGATGATTGTGTGGCAAGTAGACAGGATGAGGATTAAAACATGGAACAGTTTAGTAAAATA
CCATATGTATAARTCAAGAAAAACTAGGGGATGGRTTTATAGACATCACTACGAAAGCACCCATCCAAGAATAAGCTCAG
AAGTACACATCCCTCTAGAGAAA---GGTAACTTG---GTARTAACAACATATTGGGGTCTGCATACAGGAGAAAAAGAC
TGGCATTTAGGCCAGGGAGTCTCCATAGAATGGAGGGAAARAAGATATACCACACAAGTAGACCCTGCCCTAGCAGACCA
ACTAATTCACCTGCATTATTTTGATTGTTTTTCAGAATCTGCTATAAGAAATGCCATATTAGGACGTATAGTTAGTCCTA
GGTGTGAATTTCAAGCAGGACATAAC---AAGGTAGGATCTCTACAATACTTGGCACTAGCAGCATTGATAACWCTA---
AAAAAGATAAAGCCACCTTTACCTAGTGTCATAAAACTAACAGAAGATAGATGGAACAAGCCCCAGGAGACCAAGGGCCA
CAGAGGGAGCCATACAATGAATGGACACTAG
>DQ676885/B/AU/2003/PS3002_Day385
ATGGAAAACAGATGGCAGGTGATGATTGTGTGGCAAGTAGACAGGATGAGGATTAAAACATGGAACAGTTTAGTAAAATA
CCATATGTATAAGTCAAGAAAAACTAGGGGATGGGTTTATAGACATCACTACGAAAGCACCCATCCAAGAATAAGCTCAG
AAGTACACATCCCTCTAGAGAAA---GGTAACTTG---GTAATAACAACATATTGGGGTCTGCATACAGGAGAAAAAGAC
TGGCATTTAGGCCAGGGAGTCTCCATAGAATGGAGGGAAAGAAGATATACCACACAAGTAGACCCTGYCMTAGCAGACCA
ACTAATTCACCTGCATTATTTTGATTGTTTTTCAGAATCTGCTATAAGAAATGCCMTATTAGGACGTATAGTTAGTCCTA
GGTGTGAATTTCAAGCAGGACATAAC---AAGGTAGGATCTCTACAATACTTGGCACTAGCAGCATTGAYAACACTA---
AAAAAGATAAAGCCACCTTTACCTAGYGTCATAAAACTAACAGAAGATAGATGGAACAAGCCCCAGRAGACCAAGGGCCA
CAGAGGGAGCCATACAATGAATGGACACTAG
>DQ676886/B/AU/2003/PS4048_Day0
ATGGAAAACAGATGGCAGGTGATGATTGTGTGGCAAGTAGACAGGATGAGGATTAGAACATGGATCAGTTTAGTAAAACA
TCATAAGTATATTTCAAGGAAAACTAAGGAATGGATTTATAGACATCACTATGAAAACAGTCATCCAAGAATAAGTTCAG
AAATACACATCCCACTAGGGGAA---GCTAGATTG---GTAGTAACAACATATTGGGGTCTGCACCCAGGAGAAAGAGAC
TGGCATTTGGGTCATGGAGCCTCCATAGAATGGAGAACAAGGAGATATAGCACACAAGTAGACCCTAACTTAGCAGACCA
ACTAATTCATCTGTATTACTTTGATTGTTTTTCAGAGTCTGCTATAAGAAATGCCATATTAGGACGTGTAGTTAGTCCTA
GTTGTGAATATCAAGCAGGACATAAC---AAGGTAGGATCTCTACAATACTTGGCACTAGCAGCATTAAGGACACCA---
AAAAAGAATAAGCCACCTTTACCTAGTATTGTGAAACTGACAGAGGATAGATGGAACGAGCCCCAGAAGATCAAGGGCCA
CAGAGGGAGCCATACAATGAATGGACACTAG
>DQ676887/B/AU/2004/PS4048_Day143
ATGGAAAACAGATGGCAGGTGATGATTGTGTGGCAAGTAGACAGGATGAGGATTAGAACATGGATCAGTTTAGTAAAACA
TCATAAGTATATTTCAAGGAAAACTAAGGAATGGATTTATAGACATCACTATGAAAACAGTCATCCAAGAATAAGTTCAG
AAATACACATCCCACTAGGRGAA---GMTAGATTG---GTAGTAACAACATATTGGGGTCTGCACCCAGGAGAAAGAGAC
TGGCATTTGGGTCATGGAGCCTCCATAGAATGGAGAACAAGGAGATATAGCACACAAGTAGACCCTAACTTAGCAGACCA
ACTAATTCATCTGTATTACTTTGATTGTTTTTCAGAGTCTGCTATAAGAAATGCCATATTAGGACGTGTAGTTAGTCCTA
GTTGTGAATATCAAGCAGGACATAAC---AAGGTAGGATCTCTACAATACTTGGCACTAGCAGCATTAAGGACACCA---
AAAAAGAATAAGCCACCTTTACCTAGTATTGTGAAACTGACAGAGGATAGATGGAACGAGCCCCAGAAGATCAAGGGCCA
CAGAGGGAGCCATACAATGAATGGACACTAG
>DQ823362/B/UA/2001/01UAKV167
ATGGAAAACAGATGGCAGGTGATGATTGTGTGGCAAGTAGACAGGATGAGGATTAGAACATGGAACAGTTTAGTAAAACA
CCATATGTATATTTCAGGGAAAGCTAGGAAATGGTGTTATAAACATCACTATGAAAGCACTAACCCAAGAACAAGTTCAG
AAGTACATATCCCACTAGGGGAT---GCTAAATTA---GTAGTAATAACATATTGGGGTCTGCATACAGGAGAAAGAGAA
TGGCATTTGGGACAAGGAGTCTCCATAGAATGGAGGAAAAAGAAATATAGCACACAAATAGACCCTGACTTAGCAGACCA
ACTAATTCATCTATATTATTTTGATTGTTTTTCAGGGTCTGCTATAAGGAGTGCCATATTAGGACGTTTAGTTAGTCCTA
GTTGTGAATATCAAACAGGACACAGC---AAGGTAGGATCTTTACAGTACTTGGCATTAGCAGCATTAGTAAAACCA---
AAAAGGCAGAAGCCACCTTTGCCTAGTGTTAGGAAACTGACAGAGGATAGATGGAACAAGCCCCAGAAGACCAAGGGCCA
CCGAGGGAGCCATACAATGCATGGGCACTAG
>DQ823363/B/UA/2001/01UAKV252
ATGGAAAACAGATGGCAGGTGATGATTGTGTGGCAAGTAGACAGGATGAGGATTAGAGCATGGAAGAGTTTAGTAAAATA
CCATATACATATTTCAGGGAAAGCTAGGAAATGGTGTTATAGACATCACTATGAAAGCACTCACCCAAGAATAAGTTCAG
AAGTACATATCCCACTAGGGGAT---GCTAAATTA---GTAATAATAACATATTGGGGTCTGCATACAGGAGAAAGAGAC
TGGCATTTGGGACAGGGAGTCTCCATAGAATGGAGGAAAAAGAGTTATAGCACACAAGTAGACCCTAACTTAGCAGACCA
ACTAATTCATCAATATTATTTTGATTGTTTTTCAGAGTCTGCTATAAGGAATGCCCTAATAGGACGTGTAGTTAGTCCTG
GGTGTGAATATCTAGCAGGACATAAC---AAGGTAGGATCCCTACAGTACTTGGCACTAGCAGCATTAGTAAAACCA---
AAAAAGAACAAGCCGCCTTTGCCTAGTATTAGGAAACTGACAGAAGATAGATGGAACAAACCCCAGAAGACCAAGGGCCA
CAGAGAGAGCCACACAATGAATGGACACTAG
>DQ823364/B/UA/2001/01UAKV259
ATGGAAAACAGATGGCAGGTGATGATTGTGTGGCAAGTAGACAGGATGAGGATTAGAGCATGGAATAGTTTAGTAAAACA
CCATATGTATGTTTCAAGGAAAGCCAGGAAATGGTGTTATAAACATCACTATGAAAGCACTAACCCAAAAATAAGTTCAG
AAGTACATATCCCACTAGGGGAA---GCTAAATTA---GTAATAAAAACATATTGGGGTCTGCATACAGGAGAAAGAGAC
TGGCATTTGGGACAGGGAGTCTCCATAGAATGGAGGAAAGAGAGATACAGCACACAAGTAGACCCTAACTTAGCAGACCA
ACTAATTCATCTATATTATTTTGATTGTTTTTCAGAGTCTGCTATAAGGAATGCCCTATTAGGACGTGTAGTTAGTCCTG
GGTGTGAATATCTAGCAGGACATAAC---AAGGTAGGATCCCTACAGTACTTGGCACTAACAGCATTAGTAAAACCA---
AAAAAGAACAAGCCGCCTTTGCCTAGTATTAGAAAACTGACAGAAGATAGATGGAACAAACCCCAGAAGACCAAGGGCCA
CAGAGGGAGCCACATAATGAATGGACACTAG
>DQ837381/B/KR/2005/05CSR3
ATGGAAAACAGATGGCAGGTGATGATTGTGTGGCAAGTAGACAGGATGAGGATTAGAACATGGAAAAGTCTAGTAAAACA
CCATATGTACATCTCAAGGAAAGCTAAGGGATGGGTTTATAGACATCACTATGAAAACATTCATCCAAGAGTAAGTTCAG
AAGTGCACATCCCACTAGGGGAT---GCTAAATTG---GTAGTAACAACATATTGGGGTCTGCATACAGGAGAAAGAGAT
TGGCATTTGGGTCAGGGAGTCTCCATAGAATGGAGAAAAGGGAGATATAATACACAAGTAGACCCAACACTAGCAGACCA
ACTAATTCATCGGTATTACTTTGATTGTTTTTCAGACTCTGCCATAAGAAAGGCCATATTAGGACATATAGTTAGTCCTA
GTTGTGAATATCAAGCAGGACATAAC---AAGGTAGGATCTCTACAGTACTTGGCACTAACAGCATTAATAACACCA---
AAAAAGACAAAGCCACCTTTGCCTAGTGTTGCAAAATTGACAGAGGATAGATGGAACAAGCCCCAGAAGACCAAGGGCCA
CAAAGGGAGCCATACAATGAATGGTCACTAG
>DQ853436/B/US/2000/14294_1
ATGGAAAACAGATGGCAGGTGATGATTGTGTGGCAAGTAGACAGGATGAGGATTAGAACATGGAAAAGTCTAGTAAAACA
CCATATGTATATATCAGGGAAAGCTAGGAAATGGTTTTATAGGCATCACTATGAAAGCATTAATCCAAGAATAAGTTCAG
AAGTACACATCCCACTAGGGGAC---GCTAAATTG---GTAGTAATAACATATTGGGGTCTGCATACAGGAGAAAGAGAC
TGGCATTTGGGCCAGGGAGTCTCCATAGAATGGAGGAAAGGGAGATATAGCACACAAGTAGACCCTGGCCTAGCGGACCA
ACTAATTCATATGTATTATTTTGATTGTTTTACAGAATCTGCTATAAGAAATGCCATATTAGGACATATAGTTAGGCCTA
AGTGTGAATATCAAACAGGACACAAC---AAGGTAGGATCTCTACAATACTTGGCACTAACAGCATTAATAACACCA---
AAAAAGAGAAAGCCACCTTTGCCTAGTGTTAAGAAGCTAACAGAGGATAGATGGAACAAGCCCCAGAAGACCAAGGGCCA
CAGAGGGAGCCATACAATGAATGGGCACTAG
>DQ853437/B/US/2000/14297_1
ATGGAAAACAGATGGCAGGTGATGATTGTGTGGCAAGTAGACAGGATGAGGATTAGAACATGGAAAAGTCTAGTAAAACA
CCATATATATATATCAGGGAAAGCTAGGAAATGGCTTTATAGGCATCACTATGAAAGCATTAATCCAAGAATAAGTTCAG
AAGTACACATCCCACTAGGGGAC---GCTAAATTG---GTAGTAATAACATATTGGGGTCTGCATACAGGAGAAAGAGAC
TGGCATTTGGGCCAGGGAGTCTCCATAGAATGGAGGAAAGGGAGATATAGCACACAAGTAGACCCTGGCCTAGCAGACCA
GCTAATTCATATGTATTATTTTGATTGTTTTACAGAATCTGCTATAAGAAATGCCATATTAGGACATATAGTTAGGCCTA
AGTGTGAATATCAAACAGGACACAAC---AAGGTGGGATCTCTACAATACTTGGCACTAACAGCATTAATAACACCA---
AAAAAGAGAAAGCCACCTTTGCCTAGTGTTAAGAAGCTAACAGAGGATAGATGGAACAAGCCCCAGAAGACCAAGGGCCA
CAGAGGGAGCCGTACAATGAATGGGCACTAG
>DQ853438/B/US/2000/14300_1
ATGGAAAACAGATGGCAGGTGATGATTGTGTGGCAAGTAGACAGGATGAGGATTAGAACATGGAAAAGCCTAGTAAAACA
CCATATGTATATATCAGGGAAAGCTAGGAAATGGTTTTATAGGCATCACTATGAAAGCCCTCATCCAAGAATAAGTTCAG
AAGTACACATCCCACTAGGGGAC---GCTAAATTG---GTAGTAATAACATATTGGGGTCTGCATACAGGAGAAAGAGAC
TGGCATTTGGGCCAGGGAGTCTCCATAGAATGGAGGAAAGGGAGATATAGCACACAAGTAGACCCTGGCCTAGCAGACCA
ACTAATTCATATGTATTATTTTGATTGTTTTACAGAATCTGCTATAAGAAATGCCATATTAGGACATATAGTTAGGCCTA
AGTGTGAATATCAAACAGGACACAAC---AAGGTAGGATCTCTACAATACTTGGCACTAACAGCATTAATAACACCAA--
AAAAAGAGAAAGCCACCTTTGCCTAGTGTTAAGAAGCTAACAGAGGATAGATGGAACAAGCCCCAGAAGACCAAGGGCCA
CAGAGGGAGCCATACAATGAATGGGCACTAG
>DQ853439/B/US/2002/14186_1
ATGGAAAACAGATGGCAGGTGATGATTGTGTGGCAAGTAGACAGGATGAGGATTAGAACATGGAAAAGTCTAGTAAAACA
CCATATGTATATATCAGGGAAAGCTAGGAAATGGGTTTATAGGCATCACTATGAAAGCATTAATCCAAGAATAAGTTCAG
AAGTACACATCCCACTAGGGGAC---GCTAAATTG---GTAGTAATAACATATTGGGGTCTGCATACAGGAGAAAGAGAC
TGGCATTTGGGCCAGGGAGTCTCCATAGAATGGAGGAAAGGGAGATATAGCACACAAGTAGACCCTGGCCTAGCAGACCA
ACTAATTCATATGTATTATTTTGATTGTTTTACAGAATCTGCTATAAGAAATGCCATATTAGGACATATAGTTAGGCCTA
AGTGTGAATATCAAACAGGACACAAC---AAGGTAGGATCTCTACAATACTTGGCACTAACAGCATTAATAACACCA---
AAAAAGAGAAAGCCACCTTTGCCTAGTGTTAAGAAGCTAACAGAGGATAGATGGAACAAGCCCCAGAAGACCAAGGGCCA
CAGAGGGAGCCATACAATGAGTGGGCACTAG
>DQ853440/B/US/2002/14182_1
ATGGAAAACAGATGGCAGGTGATGATTGTGTGGCAAGTAGACAGGATGAGGATTAAAGCATGGAAAAGTCTAGTAAAACA
CCATATGTATATATCAGGGAAAGCTAGGAAATGGGTTTATAGGCATCACTATGAAAGCATTAATCCAAGAATAAGTTCAG
AAGTACACATCCCACTAGGGGAC---GCTAAATTG---GTAGTAATAACATATTGGGGTCTGCATACAGGAGAAAGAGAC
TGGCATTTGGGCCAGGGAGTCTCCATAGAATGGAGGAAAGGGAGATATAGCACACAAGTAGACCCTGGCCTAGCAGACCA
ACTAATTCATATGTATTATTTTGATTGTTTTACAGAATCTGCTATAAGAAATGCCATATTAGGACATATAGTTAGGCCTA
AGTGTGAATATCAAGCAGGACACAAC---AAGGTAGGATCTCTACAATACTTGGCACTAACAGCATTAATAACACCA---
AAAAAGAGAAAGCCACCTTTGCCTAGTGTTAAGAAGCTAACAGAGGATAGATGGAACAAGCCCCAGAAGACCAAGGGCCA
CAGAGGGAGCCATACAATGAATGGGCACTAG
>DQ853441/B/US/2002/14189_1
ATGGAAAACAGATGGCAGGTGATGATTGTGTGGCAAGTAGACAGGATGAGGATTAGAACATGGAAAAGTCTAGTAAAACA
CCATATGTATATATCAGGGAAAGCTAGGAAATGGTTTTATAGGCATCACTATGAAAGCATTAATCCAAGAATAAGTTCAG
AAGTGCACATCCCACTAGGGGAC---GCTAAATTG---GTAGTAATAACATATTGGGGTCTGCATACAGGAGAAAGAGAC
TGGCATTTGGGCCAGGGAGCCTCCATAGAATGGAGGAAAGGGAGATATAGCACACAAGTAGACCCTGGCCTAGCAGACCA
ACTAATTCATATGTATTATTTTGATTGTTTTACAGAATCTGCTATAAGAAACGCCATATTAGGACATATAGTTAGGCCTA
AGTGTGGATATCAAGCAGGACACAAC---AAGGTAGGATCTCTACAATACTTGGCACTAACAGCATTAATAACACCA---
AAAAAGAGAAAGCCACCTTTGCCTAGTGTTAAGAAGCTAACAGAGGATAGATGGAACAAGCCCCAGAAGACCAAGGGCCA
CAGAGGGAGCCATACAATGAATGGGCACTAG
>DQ853442/B/US/2002/14184_1
ATGGAAAACAGATGGCAGGTGATGATTGTGTGGCAAGTAGACAGGATGAGGATTAGAACATGGAAAAGTCTAGTAAAACA
CCATATGTATATATCAGGGAAAGCTAGGAAATGGGTTTATAGGCATCACTATGAAAGCATTAATCCAAGAATAAGTTCAG
AAGTACACATCCCACTAGGGGAC---GCTAAATTG---GTAGTAATAACATATTGGGGTCTGCATACAGGAGAAAGAGGC
TGGCATTTGGGCCAGGGAGTCTCCATAGAATGGAGGAAAGGGAGATATAGCACACAAGTAGACCCTGGCCTAGCAGACCA
ACTAATTCATATGTATTATTTTGATTGTTTTACAGAATCTGCTATAAGAAATGCCATATTAGGACATATAGTTAGGCCTA
AGTGTGAATATCAAGCAGGACACAAC---AAGGTAGGATCTCTACAATACTTGGCACTAACAGCATTAATAACACCA---
AAAAAGAGAAAGCCACCTTTGCCTAGTGTTAAGAAGCTAACAGAGGATAGATGGAACAAGCCCCAGAAGACCAAGGGCCA
CAGAGGGAGCCATACAATGAATGGGCACTAG
>DQ853443/B/US/2002/14181_1
ATGGAAAACAGATGGCAGGTGATGATTGTGTGGCAAGTAGACAGGATGAGGATTAGAACATGGAAAAGTCTAGTAAAACA
CCATATGTATATATCAGGGAAAGCTAGGAAATGGGTTTATAGGCATCACTATGAAAGCATTAATCCAAGAATAAGTTCAG
AAGTACACATCCCACTAGGGGAC---GCTAAATTG---GTAGTAATAACATATTGGGGTCTGCATACAGGAGAAAGAGAC
TGGCATTTGGGCCAGGGAGTCTCCATAGAATGGAGGAAAGGGAGATATAGCACACAAGTAGACCCTGGCCTAGCAGACCA
ACTAATTCATATGTATTATTTTGATTGTTTTACAGAATCTGCTATAAGAAATGCCATATTAGGACATATAGTTAGGCCTA
AGTGTGAATATCAAGCAGGACACAAC---AAGGTAGGATCTCTACAATACTTGGCACTAACAGCATTAATAACACCA---
AAAAAGAGAAAGCCACCTTTGCCTAGTGTTAAGAAGCTAACAGAGGATAGATGGAACAAGCCCCAGAAGACCAAGGGCCA
CAGAGGGAGCCATACAATGAATGGGCACTAG
>DQ853444/B/US/2002/14183_1
ATGGAAAACAGATGGCAGGTGATGATTGTGTGGCAAGTAGACAGGATGAGGATTAGAACATGGAAAAGTCTAGTAAAACA
CCATATGTATATATCAGGGAAAGCTAGGAAATGGTTTTATAGGCATCACTATGAAAGCCCTCATCCAAAAATAAGTTCAG
AAGTACACATCCCACTAGGGGAC---GCTAAATTG---GTAGTAATAACATATTGGGGTCTGCATACAGGAGAAAGAGAC
TGGCATTTGGGCCAGGGAGTCTCCATAGAATGGGGGAAAGGGAGATATAGCACACAAGTAGACCCTGGCCTAGCAGACCA
ACTAATTCATATGTATTATTTTGATTGTTTTACAGAATCTGCTATAAGAAATGCCATATTAGGACATATAGTTAGGCCTA
AGTGTGAATATCAAGCAGGACACAAC---AAGGTAGGATCTCTACAATACTTGGCACTAACAGCATTAATAACACCA---
AAAAAGAGAAAGCCACCTTTGCCTAGTGTTAAGAAGCTAACAGAGGATAGATGGAACAAGCCCCAGAAGACCAAGGGCCA
CAGAGGGAGCCATACAATGAATGGGCACTAG
>DQ853445/B/US/2002/14185_1
ATGGAAAACAGATGGCAGGTGATGATTGTGTGGCAAGTAGACAGGATGAGGATTAGAACATGGAAAAGTCTAGTAAAACA
CCATATGTATATATCAGGGAAAGCTAGGAAATGGGTTTATAGGCATCACTATGAAAGCATTAATCCAAGAATAAGTTCAG
AAGTACACATCCCACTAGGGGAC---GCTAAATTG---GTAGTAATAACATATTGGGGTCTGCATACAGGAGAAAGAGAC
TGGCATTTGGGCCAGGGAGTCTCCATAGAATGGAGGAAAGGGAGATATAGCACACAAGTAGACCCTGGCCTAGCAGACCA
ACTAATTCATATGTATTATTTTGATTGTTTTACAGAATCTGCTATAAGAAATGCCATATTAGGACATATAGTTAGGCCTA
AGTGTGAATATCAAGCAGGACACAAC---AAGGTAGGATCTCTACAATACTTGGCACTAACAGCATTAATAACACCA---
AAAAAGAGAAAGCCACCTTTGCCTAGTGTTAAGAAGCTAACAGAGGATAGATGGAACAAGCCCCGGAAGACCAAGGGCCA
CAGAGGGAGCCATACAATGAATGGGCACTAG
>DQ853446/B/US/2002/14188_1
ATGGAAAACAGATGGCAGGTGATGATTGTGTGGCAAGTAGACAGGATGAGGATTAGAACATGGAAAAGTCTAGTAAAACA
CCATATGTATATATCAGGGAAAGCTAGGAAATGGTTTTATAGGCATCACTATGAAAGCCCTCATCCAAGAATAAGTTCAG
AAGTACACATCCCACTAGGGGAC---GCTAAATTG---GTAGTAATAACATATTGGGGTCTGCATACAGGAGAAAGAGAC
TGGCATTTGGGCCAGGGAGTCTCCATAGAATGGAGGAAGGGGAGATATAGCACACAAGTAGACCCTGGCCTAGCAGACCA
ACTAATTCATATGTATTATTTTGATTGTTTTACAGAATCTGCTATAAGAAATGCCATATTAGGACATATAGTTAGGCCTA
AGTGTGAATATCAAACAGGACACAAC---AAGGTAGGATCTCTACAATACTTGGCACTAACAGCATTAATAACACCA---
AAAAAGAGAAAGCCACCTTTGCCTAGTGTTAAGAAGCTAACAGAGGATAGATGGAACAAGCCCCAGAAGACCAAGGGCCA
CAGAGGGAGCCATACAATGAATGGGCACTAG
>DQ853447/B/US/2002/14187_1
ATGGAAAACAGATGGCAGGTGATGATTGTGTGGCAAGTAGACAGGATGAGGATTAGAACATGGAAAAGTCTAGTAAAACA
CCATATGTATATATCAGGGAAAGCTAGGAAATGGCTTTATAGGCATCACTATGAAAGCATTAATCCAAGAATAAGTTCAG
AAGTACACATCCCACTAGGGGAC---GCTAAGTTG---GTAGTAATAACATATTGGGGTCTGCATACAGGAGAAAGAGAC
TGGCATTTGGGCCAGGGAGTCTCCATAGAATGGAGGAAAGGGAGATATAGCACACAAATAGACCCTGGCCTAGCAGACCA
ACTAATTCATATGTATTATTTTGATTGTTTTACAGAATCTGCTATAAGAAATGCCATATTAGGACATATAGTTAGGCCTA
AGTGTGAATATCAAACAGGACACAAC---AAGGTAGGATCTCTACAATACTTGGCACTAACAGCATTAATAACACCT---
AAAAAGAGAAAGCCACCTTTGCCTAGTGTTAAGAAGCTAACAGAGGATAGATGGAACAAGCCCCAGAAGACCAAGGGCCA
CAGAGGGAGCCATACAATGAATGGGCACTAG
>DQ853448/B/US/2002/14190_1
ATGGAAAACAGATGGCAGGTGATGATTGTGTGGCAAGTAGACAGGATGAGGATTAAAGCATGGAAAAGTCTAGTAAAACA
CCATATGTATATATCAGGGAAAGCTAGGAAATGGCTTTATAGGCATCACTATGAAAGCATTAATCCAAGAATAAGTTCAG
AAGTACACATCCCACTAGGGGAC---GCTAAATTG---GTAGTAATAACATATTGGGGTCTGCATACAGGAGAAAGAGAC
TGGCATTTGGGCCAGGGAGTCTCCATAGAATGGAGGAAAGGGAGATATGGCACACAAGTAGACCCTGGCCTAGCAGACCA
ACTAATTCATATGTATTATTTTGATTGTTTTACAGAATCTGCTATAAGAAATGCCATATTAGGACATATAGTTAGGCCTA
AGTGTGAATATCAAACAGGACACAAC---AAGGTAGGATCTCTACAATACTTGGCACTAACAGCATTAATAACACCA---
AAAAAGAGAAAGCCACCTTTGCCTAGTGTTAAGAAGCTAACAGAGGATAGATGGAACAAGCCCCAGAAGACCAAGGGCCA
CAGAGGGAGCCATACAATGAATGGGCACTAG
>DQ853449/B/US/2000/14299_1
ATGGAAAACAGATGGCAGGTGATGATTGTGTGGCAAGTAGACAGGATGAGGATTAGAACATGGAAAAGTCTAGTAAAACA
CCATATGTATATATCAGGGAAAGCTAGGAAATGGCTTTATAGGCATCACTATGAAAGCATTAATCCAAGAATAAGTTCAG
AAGTACACATCCCACTAGGGGAC---GCTAAATTG---GTAGTAATAACATATTGGGGTCTGCATACAGGAGAAAGAGAC
TGGCATTTGGGCCAGGGAGTCTCCATAGAATGGAGGAAAGGGAGATATAGCACACAAGTAGACCCTGGCCTAGCAGACCA
ACTAATTCATATGTATTATTTTGATTGTTTTACAGAATCTGCTATAAGAAATGCCATATTAGGACATATAGTTAGGCCTA
AGTGTGAATATCAAGCAGGACACAAC---AAGGTAGGATCTCTACAATACTTGGCACTAACAGCATTAATAACACCA---
AAAAAGAGAAAGCCACCTTTGCCTAGTGTTAAGAAGCTAACAGAGGATAGATGGAACAAGCCCCAGAAGACCAAGGGCCA
CAGAGGGAGCCATACAATGAATGGGCACTAG
>DQ853450/B/US/2000/14302_1
ATGGAAAACAGATGGCAGGTGATGATTGTGTGGCAAGTAGACAGGATGAGGATTAGAACATGGAAAAGTCTAGTAAAACA
CCATATGTATATATCAGGGAAAGCTAGGAAATGGTTTTATAGGCATCACTATGAAAGCATTAATCCAAGAATAAGTTCAG
AAGTACACATCCCACTAGGGGAC---GCTAAATTG---GTAGTAATAACATATTGGGGTCTGCATACAGGAGAAAGAGAC
TGGCATTTGGGCCAGGGAGTCTCCATAGAATGGAGGAAAGGGAGATATAGCACACAAGTAGACCCTGGCCTAGCAGACCA
ACTAATTCATATGTATTATTTTGATTGTTTTACAGAATCTGCTATAAGAAATGCCATATTAGGACATATAGTTAGGCCTA
AGTGTGAATATCAAACAGGACACAAC---AAGGTAGGATCTCTACAATACTTGGCACTAACAGCATTAATAACACCA---
AAAAAGAGAAAGCCACCTTTGCCTAGTGTTAAGAAGCTAACAGAGGATAGATGGAACAAGCCCCAGAAGACCAAGGGCCA
CAGAGGGAGCCATACAATGAATGGGCACTAG
>DQ853451/B/US/2000/14303_1
ATGGAAAACAGATGGCAGGTGATGATTGTGTGGCAAGTAGACAGGATGAGGATTAGAACATGGAAAAGTCTAGTAAAACA
CCATATGTATATATCAGGGAAAGCTAGGAAATGGTTTTATAGGCATCACTATGAAAGCCCTCATCCAAGAATAAGTTCAG
AAGTACACATCCCACTAGGGGAC---GCTAAATTG---GTAGTAATAACATATTGGGGTCTGCATACAGGAGAAAGAGAC
TGGCATTTGGGCCAGGGAGTCTCCATAGAATGGAGGAAAGGGAGATATAGCACACAAGTAGACCCTGGCCTAGCAGACCA
ACTAATTCATATGTATTATTTTGATTGTTTTACAGAATCTGCTATAAGAAATGCCATATTAGGACATATAGTTAGGCCTA
AGTGTGAATATCAAACAGGACACAAC---AAGGTAGGATCTCTACAATACTTGGCACTAACAGCATTAATAACACCA---
AAAAAGAGAAAGCCACCTTTGCCTAGTGTTAAGAAGCTAACAGAGGATAGATGGAACAAGCCCCAGAAGACCAAGGGCCA
CAGAGGGAGCCATACAATGAATGGGCACTAG
>DQ853452/B/US/2000/14296_1
ATGGAAAACAGATGGCAGGTGATGATTGTGTGGCAAGTAGACAGGATGAGGATTAGAACATGGAAAAGTCTAGTAAAACA
CCATATGTATATATCAGGGAAAGCTAGGAAATGGTTTTATAGGCATCACTATGAAAGCACTCATCCAAAAATAAGTTCAG
AAGTACACATCCCACTAGGGGAC---GCTAAATTG---GTAGTAATAACATATTGGGGTCTGCATACAGGAGAAAGAGAC
TGGCATTTGGGCCAGGGAGTCTCCATAGAGTGGAGGAAAGGGAGATATAGCACACAAGTAGACCCTGGCCTAGCAGACCA
ACTAATTCATATGTATTATCTTGATTGTTTTACAGAATCTGCTATAAGAAATGCCATATTAGGACATATAGTTAGGCCTA
AGTGTGAATATCAAGCAGGACACAAC---AAGGTAGGATCTCTACAATACTTGGCACTAACAGCATTAGTAACACCA---
AAAAAGAGAAAGCCACCTTTGCCTAGTGTTAAGAAGCTAACAGAGGATAGATGGAACAAGCCCCAGAAGACCAAGGGCCA
CAGAGGGAGCCATACAATGAATGGGCACTAG
>DQ853453/B/US/2000/14298_1
ATGGAAAACAGATGGCAGGTGATGATTGTGTGGCAAGTAGACAGGATGAGGATTAGAACATGGAAAAGTCTAGTAAAACA
CCATATGTATATATCAGGGAAAGCTAGGAAATGGTTTTATAGGCATCACTATGAAAGCCCTCATCCAAGAATAAGTTCAG
AAGTACACATCCCACTAGGGGAC---GCTAAATTG---GTAGTAATAACATATTGGGGTCTGCATACAGGAGAAAGAGAC
TGGCATTTGGGCCAGGGAGTCTCCATAGAATGGAGGAAAGGGAGATATAGCACACAAGTAGACCCTGGCCTAGCAGACCA
ACTAATTCATATGTATTATTTTGATTGTTTTACAGAATCTGCTATAAGAAATGCCATATTAGGACATATAGTTAGGCCTA
AGTGTGAATATCAAGCAGGACACAAC---AAGGTAGGATCTCTACAATACTTGGCACTAACAGCATTAATAACACCA---
AAAAAGAGAAAGCCACCTTTGCCTAGTGTTAAGAAGCTAACAGAGGATAGATGGAACAAGCCCCAGAAGACCAAGGGCCA
CAGAGGGAGCCATACAATGAATGGGCACTAG
>DQ853454/B/US/2000/14295_1
ATGGAAAACAGATGGCAGGTGATGATTGTGTGGCAAGTAGACAGGATGAGGATTAGAACATGGAAAAGTCTAGTAAAACA
CCATATGTATATATCAGGGAAAGCTAGGAAATGGTTTTATAGGCATCACTATGAAAGCATTAATCCAAGAATAAGTTCAG
AAGTACACATCCCACTAGAGGAC---GCTAAATTG---GTAGTAATAACATATTGGGGTCTGCATACAGGAGAAAGAGAC
TGGCATTTGGGCCAGGGAGTCTCCATAGAATGGAGGAAAGGGAGATATAGCACACAAGTAGACCCTGGCCTAGCAGACCA
ACTAATTCATATGTATTATTTTGATTGTTTTACAGAATCTGCTATAAGAAATGCCATATTAGGACATATAGTTAGGCCTA
AGTGTGAATATCAAACAGGACACAAC---AAGGTAGGATCTCTACAATACTTGGCACTAACAGCATTAATAACACCA---
AAAAAGAGAAAGCCACCTTTGCCTAGTGTTAAGAAGCTAACAGAGGATAGATGGAACAAGCCCCAGAAGACCAAGGGCCA
CAGAGGGAGCCATACAATGAATGGGCACTAG
>DQ853455/B/US/1998/15387_1
ATGGAAAACAGATGGCAGGTGATGATTGTGTGGCAAGTAGACAGGATGAGGATTAGAACATGGAAAAGTCTAGTAAAACA
CCATATGTATAGATCAGGGAAAGCTAGGAAATGGTTTTATGGGCATCACTATGAAAGCACTCATCCAAGAATAAGTTCAG
AAGTACACATCCCACTAGGGGAC---GCTAAATTG---GTAGTAATAACGTATTGGGGTCTGCATACAGGAGAAAGAGAC
TGGCATTTGGGCCAGGGAGTCTCCATAGAATGGAGGAAAGGGAGATATAGCACACAAGTAGACCCTGGCCTAGCAGACCA
ACTAATTCATATGTATTATTTTGATTGTTTTACAGAATCTGCTATAAGAAATGCCATATTAGGACATATAGTTAGGCCTA
AGTGTGAATATCAAGCAGGACACAAC---AAGGTAGGATCTCTACAATACTTGGCACTAACAGCATTAATAACACCA---
AAAAAGAGAAAGCCACCTTTGCCTAGTGTTAAGAAGCTAACAGAGGATAGATGGAACAAGCCCCAGAAGACCAAGGGCCA
CAGAGGGAGCCGTACAATGAATGGGCACTAG
>DQ853456/B/US/1998/15388_1
ATGGAAAACAGATGGCAGGTGATGATTGTGTGGCAAGTAGACAGGATGAGGATTAGAACATGGAAAAGTCTAGTAAAACA
CCATATGTATAGATCAGGGAAAGCTAGGAAATGGTTTTATAGGCATCACTATGAAAGCACTCATCCAAGAATAAGTTCAG
AAGTACACATCCCACTAGGGGAC---GCTAAATTG---GTAGTAATAACGTATTGGGGTCTGCATACAGGAGAAAGAGAC
TGGCATTTGGGCCAGGGAGTCTCCATAGAATGGAGGAAAGGGAGATATAGCACACAAGTAGACCCTGGCCTAGCAGACCA
ACTAATTCATATGTATTATTTTGATTGTTTTACAGAATCTGCTATAAGAAATGCCATATTAGGACATATAGTTAGGCCTA
AGTGTGAATATCAAGCAGGACACAAC---AAGGTAGGATCTCTACAATACTTGGCACTAACAGCATTAATAACACCA---
AAAAAGAGAAAGCCACCTTTGCCTAGTGTTAAGAAGCTAACAGAGGATAGATGGAACAAGCCCCAGAAGACCAAGGGCCA
CAGAGGGAGCCGTACAATGAATGGGCACTAG
>DQ853457/B/US/1998/15389_1
ATGGAAAACAGATGGCAGGTGATGATTGTGTGGCAAGTAGACAGGATGAGGATTAGAACATGGAAAAGTCTAGTAAAACA
CCATATGTATAGATCAGGGAAAGCTAGGAAATGGTTTTATAGGCATCACTATGAAAGCACTCATCCAAGAATAAGTTCAG
AAGTACACATCCCACTAGGGGAC---GCTAAATTG---GTAGTAATAACGTATTGGGGTCTGCATACAGGAGAAAGAGAC
TGGCATTTGGGCCAGGGAGTCTCCATAGAATGGAGGAAAGGGAGATATAGCACACAAGTAGACCCTGGCCTAGCAGACCA
ACTAATTCATATGTATTATTTTGATTGTTTTACAGAATCTGCTATAAGAAATGCCATATTAGGACATATAGTTAGGCCTA
AGTGTGAATATCAAGCAGGACACAAC---AAGGTAGGATCTCTACAATACTTGGCACTAACAGCATTAATAACACCA---
AAAAAGAGAAAGCCACCTTTGCCTAGTGTTAAGAAGCTAACAGAGGATAGATGGAACAAGCCCCAGAAGACCAAGGGCCA
CAGAGGGAGCCGTACAATGAATGGGCACTAG
>DQ853458/B/US/1998/15390_1
ATGGAAAACAGGTGGCAGGTGATGATTGTGTGGCAAGTAGACAGGATGAGGATTAGAACATGGAAAAGTCTAGTAAAACA
CCATATGTATAGATCAGGGAAAGCTAGGAAATGGTTTTATAGGCATCACTATGAAAGCACTCATCCAAGAATAAGTTCAG
AAGTACACATCCCACTAGGGGAC---GCTAAATTG---GTAGTAATAACGTATTGGGGTCTGCATACAGGAGAAAGAGAC
TGGCATTTGGGCCAGGGAGTCTCCATAGAATGGAGGAAAGGGAGATATAGCACACAAGTAGACCCTGGCCTAGCAGACCA
ACTAATTCATATGTATTATTTTGATTGTTTTACAGAATCTGCTATAAGAAATGCCATATTAGGACATATAGTTAGGCCTA
AGTGTGAATATCAAGCAGGACACAAC---AAGGTAGGATCTCTACAATACTTGGCACTAACAGCATTAATAACACCA---
AAAAAGAGAAAGCCACCTTTGCCTAGTGTTAAGAAGCTAACAGAGGATAGATGGAACAAGCCCCAGAAGACCAAGGGCCA
CAGAGGGAGCCGTACAATGAATGGGCACTAG
>DQ853459/B/US/1998/15382_1
ATGGAAAACAGATGGCAGGTGATGATTGTGTGGCAAGTAGACAGGATGAGGATTAGAACATGGAAAAGTTTAGTAAAACA
CCATATGTATATTTCAGGGAAAGCTAGGAAATGGTTTTATAGACATCACTATGAAAGCACTCATCCAAGAATAAGTTCAG
AAGTACACATCCCACTAGGGGAC---GCTAAATTA---GTAGTAATAACATATTGGGGTCTGCATACAGGGGAAAGAGAC
TGGCATTTGGGCCAGGGAGTCTCCATAGAATGGAGGAAAGGGAGATATAGCACACAAGTAGACCCTGGCCTAGCAGACCA
ACTAATTCACATGTACTATTTTGATTGTTTTACAGAATCTGCTATAAGAAATGCCATATTAGGACATATAGTTAGGCCTA
AGTGTGAATATCAAGCAGGACACAAC---AAGGTAGGATCTCTACAATACTTGGCACTAACAGCATTAATAACACCA---
AAAACGAGAAAGCCACCTTTGCCCAGTGTCAAGAAGCTAACAGAGGATAGATGGAACAAGCCCCAGAAGACCAAGGGCCA
CAGAGGGAGCCATACAATGAATGGACACTAG
>DQ853460/B/US/1998/15386_1
ATGGAAAACAGATGGCAGGTGATGATTGTGTGGCAAGTAGACAGGATGAGGATTAGAACATGGAAAAGTTTAGTAAAACA
CCATATGTATATTTCAGGGAAAGCTAGGAAATGGTTTTATAGACATCACTATGAAAGCACTCATCCAAGAATAAGTTCAG
AAGTACACATCCCACTAGGGGAC---GCTAAATTA---GTAGTAATAACATATTGGGGTCTGCATACAGGGGAAAGAGAC
TGGCATTTGGGCCAGGGAGTCTCCATAGAATGGAGGAAAGGGAGATATAGCACACAAGTAGACCCTGGCCTAGCAGACCA
ACTAATTCACATGTACTATTTTGATTGTTTTACAGAATCTGCTATAAGAAATGCCATATTAGGACATATAGTTAGGCCTA
AGTGTGAATATCAAGCAGGACACAAC---AAGGTAGGATCTCTACAATACTTGGCACTAACAGCATTAATAACACCA---
AAAACGAGAAAGCCACCTTTGCCCAGTGTCAAGAAGCTAACAGAGGATAGATGGAACAAGCCCCAGAAGACCAAGGGCCA
CAGAGGGAGCCATACAATGAATGGACACTAG
>DQ853461/B/US/1998/15383_1
ATGGAAAACAGATGGCAGGTGATGATTGTGTGGCAAGTAGACAGGATGAGGATTAGAACATGGAAAAGTCTAGTAAAACA
CCATATGTATATTTCAGGGAAAGCTAGGAAATGGTTTTATAGACATCACTATGAAAGCACTCATCCAAGAATAAGTTCAG
AAGTACACATCCCACTAGGGGAC---GCTAAATTA---GTAGTAATAACATATTGGGGTCTGCATACAGGGGGAAGAGAC
TGGCATTTGGGCCAGGGAGTCTCCATAGAATGGAGGAAAGGGAGATATAGCACACAAGTAGACCCTGGCCTAGCAGACCA
ACTAATTCACATGTACTATTTTGATTGTTTTACAGAATCTGCTATAAGAAATGCCATATTAGGACATATAGTTAGGCCTA
AGTGTGAATATCAAGCAGGACACAAC---AAGGTAGGATCTCTACAATACTTGGCACTAACAGCATTAATAACACCA---
AAAACGAGAAAGCCACCTTTGCCCAGTGTCAAGAAGCTAACAGAGGATAGATGGAACAAGCCCCAGAAGACCAAGGGCCA
CAGAGGGAGCCATACAATGAATGGACACTAG
>DQ853462/B/US/1998/15381_1
ATGGAAAACAGACGGCAGGTGATGATTGTGTGGCAAGTAGACAGGATGAGGATTAGAACATGGAAAAGTTTAGTAAAACA
CCATATGTATATTTCAGGGAAAGCTAGGAAATGGTTTTATAGACATCACTATGAAAGCACTCATCCAAGAATAAGTTCAG
AAGTACACATCCCACTAGGGGAC---GCTAAATTA---GTAGTAATAACATATTGGGGTCCGCATACGGGGGAAAGAGAC
TGGCATTTGGGCCAGGGAGTCTCCATAGAATGGAGGAAAGGGAGATATAGCACACAAGTAGACCCTGGCCTAGCAGACCA
ACTAATTCACATGTACTATTTTGATTGTTTTACAGAATCTGCTATAAGAAATGCCATATTAGGACATATAGTTAGGCCTA
AGTGTGAATATCAAGCAGGACACAAC---AAGGTAGGATCTCTACAATACTTGGCACTAACAGCATTAATAACACCA---
AAAACGAGAAAGCCACCTTTGCCCAGTGTCAAGAAGCTAACAGAGGATAGATGGAACAAGCCCCAGAAGACCAAGGGCCA
CAGAGGGAGCCATACAATGAATGGACACTAG
>DQ853463/B/US/1998/15384_1
ATGGAAAACAGATGGCAGGTGATGATTGTGTGGCAAGTAGACAGGATGAGGATTAGAACATGGAAAAGTTTAGTAAAACA
CCATATGTATATTTCAGGGAAAGCTAGGAAATGGTTTTATAGACATCACTATGAAAGCACTCATCCAAGAATAAGTTCAG
AAGTACACATCCCACTAGGGGAC---GCTAAATTA---GTAGTAATAACATATTGGGGTCTGCATACAGGGGAAAGAGAC
TGGCATTTGGGCCAGGGAGTCTCCATAGAATGGAGGAAAGGGAGATATAGTACACAAATAGACCCTGGCCTAGCAGACCA
ACTAATTCATATATATTATTTTGATTGTTTTACAGAATCTGCTATAAGAAATGCCATATTAGGACATATAGTTAGGCCTA
AGTGTGAATATCAAGCAGGACACAAC---AAGGTAGGATCCCTACAATACTTGGCCCTAACAGCAGTAATAACACCA---
AAAACAAGAAAGCCACCTTTGCCCAGTGTCAAGAAGCTAACAGAGGATAGATGGAACAAGCCCCAGAAGACCAAGGGCCA
CAGAGGGAGCCATACAATGAATGGACACTAG
>DQ853464/B/US/1998/15385_1
ATGGAAAACAGATGGCAGGTGATGATTGTGTGGCAAGTAGACAGGATGAGGATTAGAACATGGAAAAGTCTAGTAAAACA
CCATATGTATAGATCAGGGAAAGCTAGGAAATGGTTTTATAGGCATCACTATGAAAGCACTCATCCAAGAATAAGTTCAG
AAGTACACATCCCACTAGGGGAC---GCTAAATTG---GTAGTAATAACGTATTGGGGTCTGCATACAGGAGAAAGAGAC
TGGCATTTGGGCCAGGGAGTCTCCATAGAATGGAGGAAAGGGAGATATAGCACACAAGTAGACCCTGGCCTAGCAGACCA
ACTAATTCATATGTATTATTTTGATTATTTTACAGAATCTGCTATAAGAAATGCCATATTAGGACATATAGTTAGGCCTA
AGTGTGAATATCAGGCAGGACACAAC---AAGGTAGGATCTCTACAATACTTGGCACTAACAGCATTAATAACACCA---
AAAAAGAGAAAGCCACCTTTGCCTAGTGTTAAGAAGCTAACAGAGGATAGATGGAACAAGCCCCAGAAGACCAAGGGCCA
CAGAGGGAGCCGTACAATGAATGGGCACTAG
>DQ854714/B/ES/1989/M61
ATGGAAAACAGATGGCAGGTGATGATTGTGTGGCAAGTAGACAGGATGAGGATTAGAACATGGAAAAGTTTAGTAAAACA
CCATATGTATGTTTCAAGGAAAGCTAAGGGATGGTTTTATAGACATCACTATGAAAGCACTCATCCGAGAATAAGTTCAG
AAGTACACATCCCACTAGGGGAT---GCAAAATTG---GTAATAACAACATATTGGGGTCTACATACAGGAGAAAGAGAC
TGGCATTTGGGTCAGGGAGTCTCCATAGAATGAAGGAAAAAGAGATATAGCACACAATTAGACCCTAACCTAGCAGACCA
ACTAATTCATCTGCATTACTTTGATTGTTTTTCAGAATCTGCTATAAGAAATGCCATATTAGGACATATAGTTAGCCCTA
GGTGTGAATATCAAGCAGGACATAAC---AAGGTAGAATCTCTACAGTACTTAGCACTAACAGCATTAATAAAACCAAGA
AAAAAGATAAAGCCACCTTTGCCTAGTGTTACGAAACTGACAGAGGATAGATGGAACAAGCCCCAGAAGACCAAGGGCCA
CAAAGGGAGCCATACAATGAATGGACACTAG
>DQ886031/B/US/-/F703
ATGGAAAACAGATGGCAGGTGATGATTGTGTGGCAAGTAGACAGGATGAGGATTAGAACATGGAAAAGTTTAGTAAAACA
CCACATGTATATTTCAAAGAAAGCCACAGGATGGGTTTATAGACATCACTATGAAAGCATTCATCCAAGAATAAGTTCAG
AAGTACACATCCCACTAGGGGAT---GCTAGATTG---GTAATAAAAACATATTGGGGTCTGCATACAGGAGAAAGAGAC
TGGCATTTGGGTCAGGGAGTCTCCATAGAATGGAAAATAAGGAGATATAGCACACAAGTAAGCCCTGACCTAGCAGACCA
TCTAATTCATCTGTATTATTTTGATTGTTTTTCAGAATCTGCCATAAGAAAAGCCATATTAGGACATATAGTTAGTCCTA
GGTGTGAATATCAAGCAGGACATAAC---AAGGTAGGATCTCTACAGTACTTGGCACTATCAGCATTAATAACACCA---
AAAAAGACAAAGCCACCTTTGCCTAGTATTACGAAACTGACAGAGGATAGATGGAACAAGCCCCAGAAGACCAAGGGCCA
CAGAGGGAGCCATACCAGGAATGGACACTAG
>DQ886032/B/US/-/F7174
ATGGAAAACAGATGGCAGGTGATGATTGTGTGGCAAGTAGACAGGATGAGGATTAGAGCATGGAAAAGTTTAGTAAAACA
TCATATGTATATTTCAAGGAAAGCTAAGGGATGGTTTTATAGACATCACTATGAAAGCCCTCACCCAAGAGTAAGTTCAG
AAGTACACATACCACTAGGGGAT---GCTAACTTG---GTAATAACAACATATTGGGGTCTGCATACAGGAGAGAGAGAC
TGGCATTTGGGTCAGGGAGTCTCCATAGAATGGAGGGAAAGGAGATATAGCACACAAGTAGACCCTAACTTAGCAGACCA
ACTAATTCACCTGTATTATTTTGATTGTTTTTCAGAATCTGCTATAAGAAAGGCCATATTAGGACATATAGTTAGTCCTA
GTTGTGAATATCAAGCAGGACATAAC---AAGGTAGGATCTCTACAGTACTTGGCACTAGCAGCACTAACAAAGTCA---
AAAAGGAGAAAGCCACCTTTGCCTAGTGTTGCAAAACTGACAGAGGATAGATGGAACAAGCCCCAGAAGATCAAGGGCCA
CAGAGGGAGCCATACAATGAATGGACACTAG
>DQ886033/B/US/-/F7204
ATGGCAAGCAGATGGCAGGTGATGATTGTGTGGCAAGTAGACAGGATGAGGATTAGAGCATGGAAAAGTTTAGTAAAACA
CCACATGTATATATCAGGGAAAGCTAGGGGATGGTTTTATAGACACCACTATGAAAGCAATAATCCAAGAATAAGTTCAG
AAGTACACATCCCACTAGGGGAT---GCTAGATTA---GTAATAACAACATATTGGGGTCTGCATACAGGAGAAAGAGAA
TGGCATTTGGGTCAGGGAGTTTCCATAGAATGGAGGAAAAGGAGATATAGCACACAAGTAGACCCTGGCCTAGCAGACCA
ACTAATTCATCTGTATTACTTTGATTGTTTTTCAGAATCTGCTATAAGAAATGCCATATTAGGACATATAGTTAGTCCTA
GTTGTGAATATCAAGCAGGACATAAC---AAGGTAGGATCTTTACAGTACTTGGCACTAACAGCATTAATAAAACCA---
AAAAGGAGAAAGCCGCCTTTGCCTAGTGTTAGGAAATTGACAGAGGATAGATGGAACGAGCCCCGGAAGACCAAGGGCCA
CAGAGGGAACCATACAATGAATGGACACTAG
>DQ886034/B/US/-/L8146
ATGGAAAACAAATGGCAGGTGATGATTGTGTGGCAGGTAGACAGGATGAGGATTAGCACATGGAAAAGTTTAGTAAAACA
CCATATGCATATTTCAGGGAAAGCTAGGGGATGGGTTTATAGACATCACTATGAAAGTAATAATCCAAGAATAAGTTCAG
AAGTACACATCCCACTAGGGGAA---GCTAAAATG---GTAGTAACAACATATTGGGGTCTGCATACAGGAGAAAGAGAC
TGGCATTTGGGTCAGGGAGTCTCCATAGAATGGAGGGAAAGAAAATATAGCACACAAGTAGACCCTAACCTAGCAGACCA
ACTAATTCATCTGTATTACTTTGATTGTTTTTCAGAATCTGCTATAAGGAAAGCCATATTAGGACATATAGTTAGTCCTA
GTTGTGATTATCAAGCAGGACATAAC---AAGGTAGGATCTCTACAGTATTTGGCACTAACAGCATTAATAAAACCA---
AAACAGAGAAAGCCACCTTTGCCTAGTGTTGCGAAACTGACAGAGGATAGATGGAACAAGCCCCAGAGGACCAAGGGCCA
CAGAGGGAACCATACAATGAATGGGCACTAG
>DQ886035/B/US/-/L8157
ATGGAAAACAGATGGCAGGTGATGATTGTGTGGCAAGTAGACAGGATGAGGATTAGAACATGGAAAAGTTTAGTAAAACA
CCATATGTATGTTTCAAAGAAAGCTAAGGGATGGTTTTATAGACATCACTATGAAAGTACTCATCCAAAAATAAGTTCAG
AAGTACACATCCCATTAGGGGAT---GCAGAATTG---GTAATAATAACATATTGGGGTCTACATACAGGAGAAAGAGAT
TGGCATTTGGGTCAGGGAGTCTCCATAGAATGGAGAAAAAAGAGATACAGCACACAAGTAGACCCTAACCTAGCAGACCA
ACTGATTCATCTGTATTACTTTGATTGTTTTGCAGAATCTGCTATAAGAAAAGCCATCTTAGGAATTAGAATTAGCCCTA
GGTGTGAATATCAAGCAGGACATAAC---AAGGTAGGATCTCTACAGTACTTGGCACTAGCAGCATTAATAACACCA---
AAAAAGATAAAGCCACCTTTGCCCAGTGTTAAGAAACTGACAGAGGACAGATGGAACAAGCCCCAGAAGACCAAGGGCCA
CAGAGGGAGCCATACAATGAATGGACACTAG
>DQ886036/B/US/-/L8185
ATGGAAAACAGATGGCAGGTGATGATTGTGTGGCAAGTGGACAGGATGAGGATTAGAGCATGGAAAAGTTTAGTAAAACA
CCATATGTACATTTCAGGGAAAGCTAGAAAATGGTTTTATAGACATCATTATGAAAGTACTCATCCAAAAATAAGTTCAG
AAGTACACATCCCACTAGGGGAT---GAGAAATTG---GTAATAACAACATATTGGGGTCTGAATACAGGAGAAAGAGAC
TGGCATTTGGGTCAGGGAGTCTCTATAGAATGGAGGAAAAACAGATATAGAACACAAGTAGACCCTGACCTAGCAGACCA
ACTAATTCATCTGTATTACTTTGATTGTTTTTCAGAATCTGCTATAAGACAGGCCATATTAGGACTTAGAGTTAGTCCTA
GGTGTGAATATCAAGCAGGACATAAC---AAGGTAGGATCTCTACAGTACTTGGCACTAACAGCATTAATAAAACCA---
AAAAAGATAAAGCCACCTTTGCCTAGTGTTACAAAACTGACAGAGGATAGATGGAACAAGCCCCAGAAGACCAAGGGCCA
CAGAGGGAGCCATACAATGAATGGACACTAG
>DQ886037/B/US/2005/L8249
ATGGAAAACAGATGGCAGGTGATGATTGTGTGGCAAGTAGACAGGATGAGGATTAGAACATGGAACAGCTTGGTAAAACA
CCATATGTATATTTCAAAGAAAGCTAAGGGATGGTTTTATAGACATCACTATGAAAGCAATCATCCAAAAATAAGTTCAG
AAGTACACATCCCACTAGGGGAT---GCGACATTG---GTAATAACAACATATTGGGGTCTACATACAGGAGAAAGAGAC
TGGCATTTGGGTCAGGGAGTCTCCATAGAATGGAGGAGAAAGAGATATAGCACACAAGTAGACCCTAACCTAGCAGACCA
ACTAATTCATCTGCATTATTTTGATTGTTTTTCAGAATCTGCTATAAGAAATGCCATATTAGGACATATAGTTAGTCCTA
GGTGTGATTACCAAGCAGGACATAAC---AAGGTAGGATCCCTACAGTACTTGGCACTAGCAGTATTAATAAAACCA---
AAAAAGAGAAAGCCACCTTTGCCTAGTGTTGCAAAACTAACAGAGGATAGATGGAACAAGCCCCAGAAGACCAAGGGCCG
CAGAGGGAACCATACAATGAATGGGCACTAG
>DQ990880/B/CN/2005/05CNHB_hp3
ATGGCAAACAGATGGCAGGTGATGATTGTGTGGCAAGTAGACAGGATGAGGATTAGAACATGGAAAAGCTTAGTAAAACA
CCATATGTATATTTCAAGGAAAGCTAAAGGATGGTGTTATAAACACCACTATGATAGCACTCATCCAAAAATAAGTTCAG
AAGTACACATCCCACTAGGGGAT---GCTAAATTG---GTAATAACAACATATTGGGGTCTGCATACAGGAGAAAGAGAC
TGGCATTTGGGCCAGGGAGTCTCCATAGAATGGAGGAGAGACAGATATAGCACACAAGCAGAACCTAGCCTAGCAGACCA
ACTAATTCATCTGTATTATTTTGATTGTTTTTCAGAATCTGCCATAAGAAAAGCCATTTTAGGACGTGTAGTTAGCTCTA
GTTGCAATTATCCAGAAGGACATAGC---AAGGTAGGATCCCTACAGTACTTGGCACTAGCAGCATTAGTAACACCA---
AAAAGGAGAAAGCCACCTTTGCCTAGTGTTGCGAAACTGACAGAGGATAGATGGAACAAGCCCCAGAGGATCAAGGGCCA
CAGAGGGAACCATACAATGAGTGGACACTAG
>EF057102/B/CN/2001/pCNHN24
ATGGAAAACAGATGGCAGGCGATGATTGTGTGGCAAGTAGACAGGATGAGGATTAGAACATGGAAAAGTTTAGTAAAACA
CCATGTGCATATTTCAAGGAAAGCTAAGGGGTGGTGTTATAAACATCACTATGATAGCACTCATCCAAAAATAAGTTCGG
AAGTACACATCCCACTAGGGGAT---GCTAAATTG---GTAATAACAACATATTGGGGTCTGCATACAGGAGAAAGAGAC
TGGCATCTGGGCCAGGGAGTCTCCACAGAATGGAGGAGAGAGAGATATAGCACACAAGTAGAACCTGGCCTAGCAGACCA
ACTAATTCATCTGTATTATTTTGATTGTTTTTCAGAATCTGCTATAAGAAATGCCATTTTAGGACGTGTAGTTAGCCATA
GTTGTGATTATCTAGCAGGACATAAC---AAGGTAGGATCCCTACAGTACTTGGCACTAGCAGCATTAGTAACACCA---
AAAAGGAGAAAGCCACCTTTGCCTAGTGTTGCAAAACTGACAGAGGATAGATGGAACAAGCCCCAGAGGACCAAGGGCCA
CAGAAGGAACCATACAATGAGTGGACACTAG
>EF175209/B/US/1998/WC3_0498_1
ATGGAAAACAGATGGCAGGTGATGATTGTGTGGCAAGTAGACAGGATGAGGATTAAAACATGGAAAAGTTTAGTAAAACA
CCACATGTATATTTCAAGGAAAGCTGAAGGATGGGTTTATAAACATCACTATGAAAGCAATAATCCAAGAATAAGTTCAG
AAGTACACATCCCACTAGGGGAT---GCTAGATTG---ATAATAACAACATATTGGGGTCTGCATACAGGAGAAAGAGAC
TGGCATTTGGGTCAGGGAGTCTCCATAGAATGGAGGAAAGAGAGATATAGCACACAAGTAGACCCTGTCCTAGCAGACCA
ACTAATTCATCTGTATTATTTTGATTGTTTTTCAGACTCTGCTATAAGAAATGCCATATTAGGAAAAATAGTTAGTCCTA
GTTGTGCATACCAAGCAGGACATAAC---AAGGTAGGATCTCTACAGTACTTGGCACTAACAGCATTAATAACACCA---
AAAAAGATAAAGCCACCTTTGCCTAGTGTTGCGAAACTGACAGAGGATAGATGGAACAAGCCCCAGAGGACCAAGGGCCA
CAGAGGGAGCCATACAATGAGTGGACACTAG
>EF175210/B/US/1998/WC3_0498_2
ATGGAAAACAGATGGCAGGTGATGATTGTGTGGCAAGTAGACAGGATGAGGATTAGAACATGGAAAAGTTTAGTAAAGCA
CCACATGTATATTTCAAGGAAAGCTGAAGGATGGGTCTATAAACATCACTATGAAAGCAATAATCCAAGAATAAGTTCAG
AAGTACACATCCCACTAGGGGAT---GCTAGATTG---ATAATAACAACATATTGGGGTCTGCATACAGGAGAAAGAGAC
TGGCATTTGGGTCAGGGAGTCTCCATAGAATGGAGGAAAGAGAGATATAGCACACAAGTAGACCCTGTCCTAGCAGACCA
ACTAATTCATCTGTATTATTTTGATTGTTTTTCAGACTCTGCTATAAGAAATGCCATATTAGGAAAAATAGTTAGTCCTA
GTTGTGCATACCAAGCAGGACATAAC---AAGGTAGGATCTCTACAGTACTTGGCACTAACAGCATTAATAACACCA---
AAAAAGATAAAGCCACCTTTGCCTAGTGTTGCGAAACTGACAGAGGATAGATGGAACAAGCCCCAGAGGACCAAGGGCCA
CAGAGGGAGCCATACAATGAGTGGACACTAG
>EF175211/B/US/1998/WC3_0498_3
ATGGAAAACAGATGGCAGGTGATGATTGTGTGGCAAGTAGACAGGATGAGGATTAGAACATGGAAAAGTTTAGTAAAGCA
CCACATGTATATTTCAAGGAAAGCTGAAGGATGGGTTTATAAACATCACTATGAAAGCAATAATCCAAGAATAAGTTCAG
AAGTACACATCCCACTAGGGGAT---GCTAGATTG---ATAATAACAACATATTGGGGTCTGCATACAGGAGAAAGAGAC
TGGCATTTGGGTCAGGGAGTCTCCATAGAATGGAGGAAAGAGAGATATAGCACACAAGTAGACCCTGTCCTAGCAGACCA
ACTAATTCATCTGTATTATTTTGATTGTTTTTCAGACTCTGCTATAAGAAATGCCATATTAGGAAAAATAGTTAGTCCTA
GTTGTGCATACCAAGCAGGACATAAC---AAGGTAGGATCTCTACAGTACTTGGCACTAACAGCATTAATAACACCA---
AAAAAGATAAAGCCACCTTTGCCTAGTGTTGCGAAACTGACAGAGGATAGATGGAACAAGCCCCAGAGGACCAAGGGCCA
CAGAGGGAGCCATACAATGAGTGGACACTAG
>EF175212/B/US/1998/WC3_0498_4
ATGGAAAACAGATGGCAGGTGATGATTGTGTGGCAAGTAGACAGGATGAGGATTAGAACATGGAAAAGTTTAGTAAAGCA
CCACATGTATATTTCAAGGAAAGCTGAAGGATGGGTCTATAAACATCACTATGAAAGCAATAATCCAAGAATAAGTTCAG
AAGTACACATCCCACTAGGGGAT---GCTAGATTG---ATAATAACAACATATTGGGGTCTGCATACAGGAGAAAGAGAC
TGGCATTTGGGTCAGGGAGTCTCCATAGAATGGAGGAAAGAGAGATATAGCACACAAGTAGACCCTGTCCTAGCAGACCA
ACTAATTCATCTGTATTATTTTGATTGTTTTTCAGACTCTGCTATAAGAAATGCCATATTAGGAAAAATAGTTAGTCCTA
GTTGTGCATACCAAGCAGGACATAAC---AAGGTAGGATCTCTACAGTACTTGGCACTAACAGCATTAATAACACCA---
AAAAAGATAAAGCCACCTTTGCCTAGTGTTGCGAAACTGACAGAGGATAGATGGAACAAGCCCCAGAGGACCAAGGGCCA
CAGAGGGAGCCATACAATGAGTGGACACTAG
>EF178338/B/AU/2004/MS2004_37_040
ATGGAAAACAGATGGCAGGTGATGATTGTGTGGCAGGTGGACAGGATGAGGATTAGCACATGGAAAAGTTTAGTAAAACA
CCATATGCATATTTCAAAAAAGGCTAAGGGATGGTCTTATAGACATCATTATGAAARCAATCATCCAAGAATAAGTTCAG
AAGTACACATCCCACTAGGGGAT---GCTAAATTG---GTAATARCAACATATTGGGGTCTGCATACAGGAGAAAGAGAC
TGGCATTTGGGTCAGGGAGTYTCCATAGAATGGAGGAAAAATAGATATAGCACACAAGTAGACCCTGGCCTAGCAGACCA
ACTAATTCACCTGTATTATTTTGACTGTTTTTCAGAATCTGCTATAAGRAATNGCATATTAGGACGGYTAGTTAGTCCTA
GGTGTRACTATCAAGYAGGACACAAC---AAGGTCAGATCTYTACAGTACTTGGCACTGACAGCATTAATAMCACCA---
AAAAGGATAAAGCCACCTTTGCCTAGTGTTAGGAAGCTGACAGAGGATAGATGGAACAAGCCCCAGAAGACCAAGGGCCA
CAGAGGGAACCATACAATGAATGGACACTAG
>EF178354/B/AU/2004/MS2004_37_056
ATGGAAAACAGATGGCAGGTGATGATKGTGTGGCAAGWAAACAGGATGAGGATTAGAGCATGGAAAAGTTTAGTAAAACA
CCATATGTACAGGTCAAAGAAAGCTAAGGAATGGTTTTATAGACATCACTATGAAAGTAATCATCCAAGAATAAGTTCAG
AAGTACACATCCCACTAGGGGAT---GCTAGATTG---GTAATAACAACATATTRRGGCCTGCATACAGGAGAAAGAGAC
TGGCATTTRGGCCAGGGAGTCTCCATAGAATGGARGAAAAGGAGATATAACACACAAGTAGACCCCAACCTAGCAGACCA
ACTAATTNNTCGGTATTATTTTGATTGTTTTTCAGAATCTGCTATAARGAATGCCATATTAGGGCATAGAGTTAGCCCTA
GTTGTGAATATCAAGCAGGACACAAC---AAGGTAGGATCTTTACAATACCTAGCACTAGCAGCATTAGTAAYACCA---
AAAAAGATAAAGCCACCTTTGCCTAGTGTTACAAAACTAACAGAGGACAGATRGAACAAGCCCCAGAAGACCAAGGGCCA
CAGAGGGAGCCATACAATGAATGGACATTAG
>EF178358/B/AU/2004/MS2004_37_060
ATGGAAAACAGATGGCAGGTGATGATTGTGTGGCAAGTAGACAGGATGAGGATTAGGACATGGAACAGTTTAGTAAAACA
CCATATGTATGTGTCACGGAAAGCTAAGAATTGGTTTTATAGACATCACTATGAAAGCCATCATCCAAAAATAAGTTCAG
AAGTGCACATCCCACTAGGGGAA---GCTAGATTG---ATAATAAAAACATACTGGGGTCTGCATACAGGAGAAAGAGAC
TGGCATTTGGGTCAGGGAGTCTCCATAGAATGGAGGAAAGGGAAATATAATACACAAGTAGACCCTAACCTGGCAGACCA
ACTAATCCATCTGCACTACTTTGATTGTTTTTCAGACTCTGCTATAAGACAAGCCATATTAGGACATATAGTTAGACCTA
AGTGTGAATATCAAGCAGGACACAGT---AAGGTAGGATCTCTACAGTACTTGGCACTAACAGCACTAATAAAGCCA---
AAAAAGATAAAGCCACCTTTACCTAGTGTTACAAAACTGACAGAGGATAGATGGAACAAGCCCCAGAAGACCACGGGCCA
CAAAGGGAGCCATACAATGAATGGACATTAG
>EF363122/B/US/2000/ES1-16
ATGGAAAACAGATGGCAGGTGATGATTGTGTGGCAAGTAGACAGGATGAGGATTAGAAAATGGAAAAGCTTAGTAAAACA
CCACATGTATGTTTCAAAGAAAGCTAAAGGATGGTTTTATAAACATCACTATGAAAGCCCTCATCCAAGAATAAGCTCAG
AAGTACACATCCCACTAGGG--GATGGCTAGATTG---GTAGTAATAACATATTGGGGTCTGCATACAGGAGAAAGGGAC
TGGCATTTGGGTCAGGGAGTCTCCATAGAATGGAGGAAAAGGAGATATAGCACACAAGTAGACCCTGACCTAGCAGACCA
ACTAATTCATCTGTATTACTTTGATTGTTTTGCAGAATCTGCTATAAGAAATGCCATATTAGGACGGATAGTTAGTCCTA
GTTGTGAATATCAAGCAGGACATAGC---AAGGTAGGATCTCTACAGTACTTGGCACTAACAGCATTAATAACACCA---
AAAAAGATAAAGCCCCCTTTGCCTAGTATTAAGAAATTGACAGAGGATCGATGGAACAAGCCCCAGAAGACCAAGGGCCA
CAGAGGGAGCCATACAATGAATGGACACTAG
>EF363123/B/US/2000/ES1-20
ATGGAAAACAGATGGCAGGTGATGATTGTGTGGCAAGTAGACAGGATGAGGATTAGAAAATGGAAAAGCTTAGTAAAACA
CCACATGTATGTTTCAAAGAAAGCTAAAGGATGGTTTTATAAACATCACTATGAAAGCCCTCATCCAAGAATAAGCTCAG
AAGTACACATCCCACTAGGG--GATGGCTAGATTG---GTAGTAATAACATATTGGGGTCTGCATACAGGAGAAAGGGAC
TGGCATTTGGGTCAGGGAGTCTCCATAGAATGGAGGAAAAGGAGATATAGCACACAAGTAGACCCTGACCTAGCAGACCA
ACTAATTCATCTGTATTACTTTGATTGTTTTGCAGAATCTGCTATAAGAAATGCCATATTAGGACGGGTAGTTAGTCCTA
GTTGTGAATATCAAGCAGGACATAGC---AAGGTAGGATCTCTACAGTACTTGGCACTAACAGCATTAATAACACCA---
AAAAAAATAAAGCCACCTTTGCCTAGTATTAAAAAATTGACAGAGGATCGATGGAACAAGCCCCAGAAGACCAAGGGCCA
CAGAGGGAGCCATACAATGAATGGACACTAG
>EF363124/B/US/2004/ES4-24
ATGGAAAACAGATGGCAGGTGATGATTGTGTGGCAAGTAGACAGGATGAGGATTAGAACATGGAAAAGTTTAGTAAAGCA
CCATATGTATATTTCAGGGAAAGCTAAGGGATGGTTTTATAGACATCACTATGAAAACACTCATCCAAAAATAAGTTCAG
AAGTACACATCCCACTAGGGGAT---GCTAGATTG---GTAATAACAACATATTGGGGTCTGCATACAGGAGAAAGAGAC
TGGCATTTGGGTCAGGGAGTCTCCATAGAATGGAGGAAAAAGAGATATAGCACACAAGTAGACCCTAACCTAGCAGATCA
ACTAATTCATCTGTATTACTTTGATTGTTTTTCAGAATCTGCTATAAGAAATGCCATATTAGGACATATAGTTAGTCCTA
GTTGTGAATATCAAGCAGGACATAAC---AAGGTAGGATCTCTACAGTATTTGGCACTAGCAGCATTAATAACACCA---
AAAAAGAGAAAGCCACCTTTGCCTAGTGTTACGAAACTGACAGAGGATAGATGGAACAAGCCCCAGGGGACCAAGGGCCA
CAGAGGGAGCCATACAATGAATGGACACTAG
>EF363125/B/US/2004/ES8-17
ATGGAAAACAGATGGCAGGTGATGATTGTGTGGCAAGTAGACAGGATGAGGATTAGAACATGGAAAAGTTTAGTAAAACA
CCATATGTATATCTCAAAGAAAGCTGACAGATGGTTTTATAGACATCATTTTGAAAGCACTCATCCAAAAATAAGTTCAG
AAGTACACATCCCATTAGGGGAT---GCAGAATTG---GTAATAATAACATATTGGGGTCTACATACAGGAGAAAGAGAT
TGGCATTTGGGACAAGGAGTCTCCATAGAATGGAGGAAAAAGAGATATAGCACACAAGTAGACCCTAACCTAGCAGACCA
ACTGATTCATCTGTATTACTTTGATTGTTTTACAGAATCTGCCATAAGAAATGCCATCTTAGGAAATAGAGTTAGTCCTA
GGTGTGAATATCAAGCAGGACATAAC---AAGGTAGGATCCCTACAGTACTTAGCACTAGCAGCATTAGTAACACCA---
AAAAAGACAAAGCCACCTTTGCCTAGTGTCGCGAAACTGACAGAGGATAGATGGAACAAGCCCCAGAGGACCAAGGGCCA
CAGAGGGAGCCATACAATGAATGGACACTAG
>EF363126/B/US/2004/ES8-43
ATGGAAAACAGATGGCAGGTGATGATTGTGTGGCAAGTAGACAGGATGAGGATTAGAACATGGAAAAGTTTAGTAAAACA
CCATATGTATATCTCAAAGAAAGCTGACAGATGGTTTTATAGACATCATTTTGAAAGCACTCATCCAAAAATAAGTTCAG
AAGTACACATCCCATTAGGGGAT---GCAGAATTG---GTAATAATAACATATTGGGGTCTACATACAGGAGAAAGAGAT
TGGCATTTGGGACAAGGAGTCTCCATAGAATGGAGGAAAAAGAGATATAGCACACAAGTAGACCCTAACCTAGCAGACCA
ACTGATTCATCTGTATTACTTTGATTGTTTTACAGAATCTGCCATAAGAAATGCCATCTTAGGAAATAGAGTTAGTCCTA
GGTGTGAATATCAAGCAGGACATAAC---AAGGTAGGATCCCTACAGTACTTAGCACTAGCAGCATTAGTAACACCA---
AAAAAGACAAAGCCACCTTTGCCTAGTGTCGCGAAACTGACAGAGGATAGATGGAACAAGCCCCAGAGGACCAAGGGCCA
CAGAGGGAGCCATACAATGAATGGACACTAG
>EF363127/B/US/2004/ES10-53
ATGGAAAACAGATGGCAGGTGATGATTGTGTGGCAAGTAGACAGGATGAGGATTAGTACATGGAAAAGTTTAGTAAAATA
CCATATGTATGTTTCAAAGAAAGCTAGGGGATGGTTTTATAGACATCACTATGAAAGCCCTCATCCAAAAATAAGTTCAG
AAGTACACATCCCACTAGGGGAG---GCTAGATTG---GTAATAACAACATATTGGGGTCTGCATACAGGAGAAAGAGAC
TGGCATTTGGGACAGGGAGTCTCCATAGAATGGAGAAAAAGGAGATATAGCACACAAGTAGACCCTGAACTAGCAGACCA
ACTAATTCATCTGTATTACTTTGATTGTTTTTCAGAATCTGCTATAAGAAATGCCATATTAGGACAGATAGTTAGCCCTA
GGTGTGAGTATCAAGCAGGACATAAC---AAGGTAGGATCCCTACAGTACTTGGCACTAGCAGCATTAATAACACCA---
AAAAGGAGAAAACCACCTTTGCCCAATGTTGCAAAACTAACAGAGGATAGATGGAACAAGCCCCGGAAGACCAAGGGCCA
CAGAGGGAACCATACAATGAATGGACACTAG
>EF514697/B/DK/2004/PMVL_018
ATGGAAAACAAATGGCAGGTGATGATTGTGTGGCAAGTAGACAGGATGAGGATTAACACATGGAAAAGTTTAGTAAAATA
CCATATTCATATTTCGAAAAAAGCTAAGGGATGGATTTATAAACATCACTATGACAGTACTCATCCAAGAATAAGCTCAG
AAGTATACATCCCACTAGGGGAT---GCTAGATTG---GTAATAACAACATATTGGGGTCTGCATACAGGAGAAAGAGAC
TGGCATTTGGGTCAGGGAGTCTCCATAGAATGGAGAAAAAAGAGCTATAACACACAAGTAGACCCTGACCTAGCAGACCA
ACTAATTCATCTGTACTATTTTGATTGTTTTTCAGAATCTGCTATAAGAAATGCCATATTAGGACATAGAGTTAGTCCTA
GTTGTGAATATCAAGCAGGACATAAC---AAGGTAGGATCTCTACAGTACTTGGCACTAACAGCATTAAGAACACCA---
AAAAAGATAAAGCCACCTTTGCCTAGTGTTAGGAAACTGACAGAGGATAGATGGAACGAGCCCCAGAAGATCAAGGGCCG
CAGAGGGAGCCATACAATGAATGGACACTAG
>EF514698/B/DK/2004/PMVL_027
ATGGAAAACAGATGGCAGGTGCTGATTGTGTGGCAGGTAGACAGGATGAGGATTAGCACATGGAAAAGTTTAGTAAAGCA
CCATATATATGTTTCAAGGAAAGCTAAAGGATGGGTTTATAGACAGCACTATGAAAGCAATCATCCAAGAATAAGTTCAG
AAGTACACATCCCGCTAGGGGAT---GCTAAATTG---GTAATAACAACGTATTGGGGTCTGCATGCAGGAGAAAGAGAC
TGGCATTTGGGTCAGGGAGTTTCCATAGAATGGAGGATAAAGAAATATAACACACAAGTAGACCCTACCCTAGCAGACCA
ACTAATTCATATGTATTACTTTGATTGTTTTTCAGAATCTGCTATAAGAAATGCCATATTAGGACATAGAGTTAGTCCTA
GTTGTGAATATCAAGCAGGACATAAC---CAGGTAGGATCTCTACAGTACTTGGCACTAGCAGCATTAATAACACCA---
AAAAGGAGAAAGCCACCTTTGCCTAGTGTTAAGAAACTGACAGAGGATAGATGGAACAAGCCCCAGAAGACCAAGGGCCA
CCGAGGGAGCCATACAATGAATGGACACTAG
>EF514699/B/DK/2004/PMVL_012
ATGGAAAACAGATGGCAGGTGATGATTGTGTGGCAAGTAGACAGGATGAGGATTAGTACATGGAAAAGTTTAGTAAAACA
CCATATGTTTATTTCAAAGAAAGCTAAGGGATGGTTCTATAGACATCATTATGAAAATCCTCATCCAAGAGTAAGTTCAG
AAGTACACATCCCACTAGGGGAT---GCTAAACTA---GTAATAATAACCTATTGGGGTCTGCATACAGGGGAAAGAGAA
TGGCATTTGGGTCAGGGAGTTTCCATAGAATGGAGGAAAAGGAGATATAGCACACAAGTAGACCCTGGTCTAGCAGACCA
ACTGATTCATATGTATTACTTTGATTGTTTTTCAGAATCTGCTATAAGAAATGCCATATTAGGACATAGAGTTAGTCCTA
GGTGTGAATATCAAGCAGGACATAAC---AAGGTAGGATCTCTACAGTACTTGGCACTAGCAGCATTAATAACACCA---
GAAAAGAGAAAGCCACCTTTGCCTAGTGTTGCGAAACTGACAGAGGATAGATGGAACAAGCCCCAGAAGACCAAGGGCCA
CAGAGAGAGCCATACAATGAATGGACACTAG
>EF514700/B/DK/2004/PMVL_013
ATGGAAAACAGATGGCAGGTGATGATTGTGTGGCAAATAGACAGGATGAGGATTAGAACATGGCATAGTTTAGTAAAACA
CCATAAGTATATTTCAAAGAAAGCCAAGAACTGGATTTATAGACCTCACTATGAAAGTGCTCATCCAAGAATAAGTTCAG
AAGTGCACATCCCACTAAAAGAT---GCTGTATTG---GTAGTAACAACATACTGGGGTCTGCATACAGGAGAACAAGAA
TGGCATTTGGGTCATGGAGCCTCCATAGAATGGAGGAAAAAGAGATATAGCACACAAGTAGACCCTGACCTAGCAGACCA
ACTAATTCATCTGTATTACTTTAATTGTTTTTCAGAATCTGCTATAAGAAATGCCATATTAGGACGCATAGTTAGTCCTA
GTTGTGAATATCAAGCAGGACATAAC---AAGGTAGGATCTCTACAGTACTTGGCACTAACAGCATTAATAACACCA---
AAAAAGATAAAGCCACCTTTGCCTAGTATTAAGAAGCTGACAGAGGACAGATGGAACGAGCCCCAGAAGACCAAGGGCCA
CAGAGGGAGCCATACAATGAATGGACACTAG
>EF514701/B/DK/2004/PMVL_049
ATGGAAAACAGATGGCAGGTGATGATTGTGTGGCAAGTAGACAGGATGAGGATTAAAGCATGGAAAAGTTTAGTAAAACA
TCATATGTATATTTCAGGGAAAGCTAAGAAATGGTGTTATAAACATCACTATGAAAGTATTAATCCAAGAATAAGCTCAG
AAGTACACATCCCACTAGAGGAT---GATAAATTG---GTAATAACAACATATTGGGGTCTGCATACAGGAGAAAGAGAT
TGGCATTTGGGTCAGGGAGTCTCCATAGAATGGAGGAAAAACAGATATAGAACACAGGTAGACCCTAACCTAGCAGACCA
ACTAATTCACCTGTATTACTTTGATTGTTTTTCAGAATCTGCTATAAGAAAAGCCATATTAGGACATATAGTTAGCCCTA
GGTGTGATTATCAAGCAGGACATAAC---AAGGTAGGATCCCTACAGTACTTGGCACTAGCAGCATTAATAACACCA---
AAAAAGACAAAGCCACCTTTGCCTAGTGTTACAAAACTGACAGAGGATAGATGGAACAAGTCCCAGAGGACCAAGGGCCA
CAGAGGGAGCCATACAATGAATGGACACTAG
>EF514702/B/DK/2004/PMVL_025
ATGGAAAACAGATGGCAGGTGATGATTGTGTGGCAAGTAGACAGGATGAGGATTAACACATGGAAAAGTTTGGTAAAATA
CCATATGCATGTTTCAAAGAAAGCTAGGAAATGGGTTTATAAACACCATTATGAAAGCAATAATCCAAGAATAAGTTCAG
AAGTACACATCCCACTAGGGGAT---GCTAAATTG---GTAATAACAACATATTGGGGTCTACATACAGGAGAAAGAGAC
TGGCATTTGGGTCAGGGAGTCTCCATAGAATGGAGGAAAGAGARATATAACACACAAGTAGACCCTAACCTAGCAGACCA
ACTAATTCATCTGTATTACTTTGATTGTTTTTCAGAATCTGCTATAAGAAAAGCCATAGTAGGACATATAGTTAGTCCTA
GTTGTGAATATCAAGCAGGACATAAC---AAGGTAGGATCTCTACAGTACTTGGCACTAGTAGCATTAACAACACCA---
AGAAAGACAAAGCCACCTTTGCCCAGTGTTACGAAACTGACAGAGGATAGATGGAACGAGCCCCAGAAGACCAAGGGCCA
CAGAGGGAGCCATACAATGAATGGACACTAG
>EF514703/B/DK/2004/PMVL_039
ATGGAAAACAGATGGCAGGTGATGATTGTGTGGCAAGTAGACAGGATGAGGATTARAGCATGGAAAAGTTTAGTAAAACA
CCATATGTATGTTTCAGGAAAAGCTAAGGGATGGTTTTATAGACATCACTATGAAAGTACTCATCCGARAATAAGTTCAG
AAGTACACATTCCACTAGGGGAT---GCGAAATTG---GTAATAACAACATATTGGGGTCTACATACAGGAGAAAGAGAT
TGGCATTTGGGTCAGGGAGTCTCCATAGAATGGAGGAAAAAGAGATATAGCACACAAATAGACCCTAACCTAGCAGACCA
ACTAATTCATCTGTATTACTTTGTGTGTTTTTCAGAATCTGCTATAAGAAAGGCCCTATTAGGACATAGAGTTAGTCCTA
GGTGTGAATATCAAGCAGGACATAAT---AAGGTAGGATCTCTACAGTACTTGGCACTAGCAGCATTAAYAAAAYCA---
AAAAAGACAAAGCCGCCTTTGCCTAGTGTTGCGAAACTGACAGAGGATAGATGGAACAAGCCCCGGAAGACCAAGGGCCA
CAAAGAGAGCCATACAATGAATGGGCACTAG
>EF514704/B/DK/2001/CTL_016
ATGGAAAACAGATGGCAGGTGATGATTGTGTGGCAAGTAGACAGGATGAGGATTAATGCATGGAAAAGTTTAGTAAAACA
CCATATGTATATTTCAAAGAAAGCTAAGCGATGGTGTTATAAACATCACTTTGAAAGCACTAATCCAAGAATAAGTTCAG
AAGTACACATCCCACTAGGGGAT---GCTAAATTG---GTAGTAACAACATATTGGGGTCTGCAAACAGGAGAAAGAGAA
TGGCATTTGGGTAATGGAGCCTCCATAGAATGGAGGAAAAAGAGATATAGCACACAAGTAGACCCCAACCTAGCAGACCA
ACTAATTCATCTGTATTATTTTGATTGTTTTTCAGAATCTGCTATAAGAAAAGCCATATTAGGACAAATAGTTAGTCCTA
GGTGTGAATATCAAGCAGGACATAAC---AAGGTAGGATCTCTACAGTACTTGGCACTAGCAGCATTGATAACACCA---
AAAAAGACAAAGCCACCTTTGCCTAGTGTTAAGAAACTGACAGAGGATAGATGGAACAAGCCCCAGAGGACCAAGGGCCA
CAGAGAGAGCCATACAATGAGTGGACACTAG
>EF514705/B/DK/2001/CTL_017
ATGGAAAACAGATGGCAGGTGATGATTGTGTGGCAAGTAGACAGGATGAGGATTAAAACATGGAAAAGTTTAGTAAAACA
CCATATGTATATCTCAAAGAAAGCTAGGGGATGGTTTTATAGACATCACTATGAAAGCACTCATCCAAAATTAAGTTCAG
AAGTACACATCCCATTAGGGGAT---GCTAAATTG---GTAATATCAACATATTGGGGTTTGCATACAGGAGAAAGAGAC
TGGCATTTGGGTCAGGGAGTCTCCATAGAATGGAGAAAAAGGAACTATAGCACACAAGTAGACCCGAACCTAGCAGACCA
ACTAATTCATCTGCATTACTTTGATTGTTTTTCAGAATCTGCTATAAGAAATGCCATATTAGGACGTATAGTTAGTCCTA
GTTGTGACTATCAAGCAGGACATAAC---AAGGTAGGATCTCTACAGTACTTGGCACTAGCAGCATTAGTAACACCA---
AAAAGGATAAAGCCACCTTTACCTAGTGTCGCGAAACTGACAGAGGATAGATGGAACAAGCCCCAGAAGACCAGGGGCCA
CAGAGGGAGCCATACAATGAATGGACACTAG
>EF514706/B/DK/2001/CTL_018
ATGGAAAACAGATGGCAGGTGATGATTGTGTGGCAAGTAGACAGGATGAGGATTAGAACATGGAAAAGTTTAGTAAAACA
CCATATGTATGTTTCAAAGAAAGCTAAGGGATGGTTTTATAGACATCACTATGAAAGCACTCATCCAAGAATAAGTTCAG
AAGTACACATCCCACTAGGGGAT---GCTAAATTG---GTCATAACAACATATTGGGGTCTGCATACAGGAGAAAGAGAC
TGGCATTTGGGTCAGGGAGTCTCCATAGAATGGAGGAGAAAGAGATATAACACACAAGTAGACCCTGACCTAGCAGACCA
TCTAATTCATCTGCATTACTTTGATTGTTTTTCAGAATCTGCTATAAGGAGTGCCATATTAGGACGTAGAGTTAGTCCTA
GGTGTGAATATCAAGCAGGACATAAC---AAGGTAGGATCTCTACAGTACTTGGCACTAACAGCATTAATAACACCA---
AAAAAGACAAAGCCACCTTTGCCTAGTGTTGCGAAGCTGACAGAGGATAGATGGAACAAGCCCCAGAAGACCAAGGGCCA
CAGAGGGAGCCATACAATGAATGGACACTAG
>EF514707/B/DK/2001/CTL_023
ATGGAAAACAGATGGCAGGTGATGATTGTGTGGCAAGTAGACAGGATGAAGATTAGAGCATGGAACAGTTTAGTAAAACA
CCATATGTATATTTCAAAGAAAGCTAGGGGATGGGTTTATAGACATCACTATGAAAGCACTAATCCAAGAATAAGTTCAG
AAGTACACATCCCACTAGGGGAT---GCTAAATTG---GTAATAACAACATATTGGGGTCTGCATACAGGAGAAAGAGAC
TGGCATTTGGGTCAGGGAGCCTCCATAGAATGGAGGAAAAAGAACTATAGAACACAAGTAACCCCTGACCTAGCAGACCA
ACTAATTCATCTGTATTACTTTGATTGTTTTTCAGAAACTGCTATAAGAAAAGCCATTTTAGGACATAGAGTTAGCCCTA
GGTGTGAATATCAAGCAGGACATAAC---AAGGTAGGATCTCTACAGTACTTGGCACTAACAGCATTAATAGCAACA---
AAAAAGACAAAGCCACCTTTGCCTAGTGTTACAAAACTGACAGAGGATAGATGGAACAAGCCCCAGAAGACCAAGGGCCA
CAGAGGGAGCCAAGCAATGAATGGACACTAG
>EF514708/B/DK/2001/CTL_030
ATGGAAAACAGATGGCAGGTGATGATTGTGTGGCAAGTAGACAGGATGAGGATTAGAACATGGAAAAGTCTAGTAAAACA
CCATATGCATGTTTCAGGGAAAACTAAGGCATGGTTTTATAGACACCACTATGAAAGCACTCATCCAAGAATAAGTTCAG
AAGTACACATCCCACTAGGGGAT---GCTAGATTA---GTAGTAACAACATATTGGGGTCTGCTTACAGGAGAAAGAGAC
TGGCATTTAGGTCAGGGAGTCTCCATAGAATGGAGGAAAAGGAGATATAGCACACAAGTGGACCCTGAGGTAGCAGACCA
ACTAATTCATCTGTATTATTTTGATTGTTTTTCAGAAACTGCTATAAGAAATGCCATAGTAGGACGAGTAGTTAGTCCTA
AGTGTGAATATCAAGCGGGACATAAT---AAAGTAAGATCTCTACAGTACTTGGCACTAACAGCATTAATAACACCA---
AAAAAGACAAAACCACCTTTGCCTAGTGTTAGGAAATTGACAGAGGATAGATGGAACAAGCCCCAGAGGACCAAGGGCCA
CAGAGGGAGCCATACAATGAATGGACACTAG
>EF514709/B/DK/2001/CTL_033
ATGGAAAACAGATGGCAGGTGATGATTGTGTGGCAAGTAGACAGGATGAGGATTAGAACATGGAAAAGTTTAGTAAAACA
CCATATACATGTTTCAAAGAAAACTAAGGGATGGGTTTATAGACATCACTATGAAAGTACTAATCCAAGAATAAGTTCAG
AAGTACACATCCCACTAGGGGAT---GCTAAATTG---GTAGTAACAACATATTGGGGTCTGCATACAGGAGAAAAAGAC
TGGCATTTGGGTCAGGGAGTCTCCATAAAATGGGAGACAAAGAGATATAACACACAAGTAGACCCTGACCTAGCAGACCA
ACTAATTCATCTGTACTACTTTGATTGTTTTTCAGAATCTGCTATAAGAAATGCCATATTAGGACTTAGAGTTAGTCCTA
GTTGTGAATATCAAGCAGGACATAAC---AAGGTAGGATCTCTACAGTACTTGGCACTAGCTGCATTAAGGACACCA---
AAAAAGACAAAGCCACCTTTGCCCAGTGTTAAGAAACTGACAGAGGATAGATGGAACAAGCCCCAGAAAACCAAGGGCCA
CAGAGGGAGCCATACAATGAATGGGCACTAG
>EF514710/B/DK/2001/CTL_035
ATGGAAAACAGATGGCAGGTGATGATTGTGTGGCAAGTAGACAGGATGAGGATTAATGCATGGAAAAGTTTAGTAAAACA
CCATATGCATCGTTCAAAGAAAGCTAAGAAATGGTGTTATAAACATCACTTTGAAAGCATTAATCCAAGAATAAGTTCAG
AAGTACACATCCCCCTAGGGGAT---GCTAAATTG---GTAGTAACAACATATTGGGGTCTGCAACCAGGAGAAAGAGAC
TGGCATTTGGGTCAGGGAGTCTCCATAGAATGGAGGAAAAAGAGATATAGCACACAAGTAGACCCCAGCCTAGCAGACCA
ACTAATTCATCTGTATTATTTTGATTGTTTTTCAGAATCTGCCATAAGAAATGCCATATTAGGACATATAGTTAGCCCTA
GTTGTGAATATCAAGCAGGACATAAC---AAGGTAGGATCTCTACAGTACTTGGCACTAGCAGCATTAATAACACCA---
AAAAAGATAAAGCCACCTTTGCCTAGTGTTAAGAAACTGACAGAGGATAGATGGAACAAGCCCCAGAGAACCAAGGGCCA
CAGAGAGAGCCATACAATGAATGGACACTAG
>EF514711/B/DK/2001/CTL_041
ATGGAAAACAGATGGCAGGTGATGATTGTGTGGCAAGTAGACAGGATGAGGATTAAAACATGGAAAAGTTTAGTAAAACA
CCATATGTATGTTTCAGGGAAAGCTAAGGGATGGTTTTATAGACATCACTATGAAAGTACTCATCCGAGAGTAAGTTCAG
AAGTACACATCCCACTAGGGGAT---GCGGAATTG---GTAGTAACAACATATTGGGGTCTACATACAGGAGAAAGAGAA
TGGCACTTGGGTCAGGGAGCCTCCATAGAATGGAGGAAAAAGAGATATAGCACACAAGTAGACCCTCACTTAGCAGACCA
ACTAATTCATCAATATTACTTTATGTGTTTTTCAGAATCTGCTATAAGAAATGCCATATTAGGACATAGAGTTAGCCCTA
GGTGTGAATATCAAGCAGGACATAAC---AAGGTAGGATCCCTACAGTACTTGGCACTAGCAGCATTAATAAGACCA---
AAAAAGATAAAGCCACCTTTGCCTAGTGTTGCGAAGCTGACAGAGGACAGATGGAACAAGCCCCAGAAGACCAAGGGCCA
CAAAGGGAGCCATACAGTGAATGGGCGCTAG
>EF514712/B/DK/2001/CTL_043
ATGGAAAACAGATGGCAGGTGATGATTGTGTGGCAAGTAGACAGGATGAGGATTAGAACATGGAAAAGTTTAGTAAAACA
CCATATGTATATTTCAAGGAAAGCTAAGGGATGGTTTTATAGACATCACTATGAAAGCACTCATCCAAGAGTAAGTTCAG
AAGTACACATCCCACTAGGGGAT---GCTAAATTA---GTAATAACAACATATTGGGGTCTGCATACAGGAGAAAGAGAC
TGGCATTTGGGTCAGGGAGTCTC-ATAGA-TGGAGGAAAAGGAGATATAGCACACAAGTAGACCCTGGCCTAGCAGACCG
ACTAATTCATCTGTATTACTTTGATTGTTTTTCAGAATCTGCTATAAGACATGCCATATTAGGACATAGAGTTAGTCCTA
GTTGTGAATATCAAGCAGGACATACC---AAGGTAGGATCTCTACAGTACTTGGCACTAGCAGCAGTAATAACACCA---
AAAAAGACAAAGCCACCTTTGCCTAGTGTTGCGAAACTGACAGAGGATAGATGGAACAAGCCCCAGAAGACCAAGGGCCA
CAGAGGGAGCCATACCAGGAATGGACACTAG
>EF637046/B/BR/2003/BREPM2012
ATGGAAAACAGATGGCAGGTGATGATTGTGTGGCAAGTAGACAGGATGAGGATTAGAACATGGAAAAGCTTAGTAAAACA
CCATATGTATATTTCAGGGAAAGCTAAGGAATGGTTTTATAGACATCATTATGAAAGCACTCATCCAAGAATAAGTTCAG
AAGTACACATTCCACTAGGGGAT---GCTAGATTA---GTAATAACAACATATTGGGGTCTGCATACAGGAGAAAGGGAT
TGGCATTTGGGTCAGGGAGTCTCCATAGAATGGAGGAAAAGGAGATATAGCACACAGGTAGACCCTGATCTAGCAGACCA
ACTAATTCACCTGTATTATTTTAATTGTTTTTCAGAATCTGCTATAAGAAATGCCATATTAGGACGCATAGTTAGTCCTA
AGTGTGAATATCAAGCAGGACATAAC---AGGGTAGGATCCCTACAGTACTTGGCACTAGCAGCATTAATAACACCA---
AGAAGGGTAAAGCCACCTTTGCCTAGTGTTAGAAAACTGACAGAGGATAGATGGAACAAGCCCCACAAGACCAAGGGCCA
CAGAGGGAACCATTCAATGAATGGACACTAG
>EF637047/B/BR/2003/BREPM1040
ATGGCAAACAGATGGCAGGTGATGATTGTGTGGCAAGTGGACAGGATGAGGATTAAAACATGGAAAAGTTTAGTAAAACA
CCATATGTATATTTCAGGAAAAGCTAAGGGATGGGTTTATAGACATCACTATGAAAGCACTCATCCAAGAATAAGTTCAG
AAGTATACATCCCACTAGGGGAT---GCTAAGTTA---GTAATAACAACATATTGGGGTCTGCATACAGGAGAAAGAGAC
TGGCATTTGGGTCAGGGAGTCTCCATAGAATGGAGGAGAAGGACATATAGCACACAAGTAGACCCTGGCCTAGCAGACCA
ACTAATTCATATGTATTATTTTGATTGTTTTTCAGAATCTGCTATAAGAAATACCATATTAGGACATAGAGTTAGACCTA
GGTGTGAATATCAAGCAGGACATAAC---AAGGTAGGATCTCTACAGTACTTGGCACTAGCAGCATTAATAACACCA---
AAAAAGATAAAGCCACCTTTGCCCAGTGTTAGGAAACTGACAGAGGACAGATGGAACAAGCCCCAGAAGACCAAGGGCCA
CAGAGGGAGCCATACACTGAGTGGGCATTAG
>EF637048/B/BR/2003/BREPM1038
ATGGAAAACAGATGGCAGGTGATGATTGTGTGGCAAGTAGACAGGATGAGGATTAGAACATGGAAGAGTTTAGTAAAACA
CCATATGTACATTTCAAAGAAAGCTAAGGGCTGGTTTTATAGACATCACTATGAAAGCAATCATCCAAGAATAAGTTCAG
AAGTACACATCCCACTAGGGGAT---GCTAGATTA---GTAATAACAACATATTGGGGTCTACATACAGGAGAAAGAGAC
TGGCATTTGGGTCAGGGAGTCTCCATAGAATGGAGGAAAAGGAGATATAGCACACAAGTAGACCCTGACCTAGCAGACCA
TCTAATTCATCTGCATTATTTTGATTGTTTTTCAGAAACTGCTATAAGAAATGCCATATTAGGACATAGAATTAGACCTA
GGTGTGAGTATCAAGCAGGACATAAC---AAGGTAGGATCTCTACAGTACTTGGCACTAACAGCATTAATAACACCA---
AGAAAGATAAAGCCACCTTTGCCTAGTGTTAAGAAACTGACAGAGGATAGATGGAACAAGCCCCGGAAGACCAAGGGCCA
CAGAGGGAGCCATTCAATGAATGGACACTAG
>EF637049/B/BR/2003/BREPM1035
ATGGAAAACAGATGGCAGGTGATGATTGTGTGGCAAGTAGACAGGATGAGGATTAGAACATGGAAAAGTTTAGTAAAACA
CCATATGCATATTTCAGGGAAAGCTAAGAAATGGTCTTATAGACATCACTATGAAAGCACTCATCCAAGAGTAAGTTCAG
AAGTACACATCCCACTAGGGGAT---GCTAGATTA---GTAGTAACAACATATTGGGGTCTGCATACAGGGGAAAGAGAC
TGGCATTTGGGTCAGGGAGTCTCCATAGAATGGAGAAAAAGGAGTTATAGCACACAAGTAGACCCTGACCTAGCAGACCA
ACTAATTCATCTGTATTATTTTGATTGTTTTTCAGAATCTGCTATAAGACAAGCCATATTAGGACGTATAGTTAGACCTA
GGTGCAATTATCAAGCAGGACATAAC---AAGGTAGGATCTCTGCAGTACTTGGCACTAACAGCACTAATACCCCCA---
AAAGAGATAAAGCCACCTTTGCCTAGTGTTAGGAAATTGACAGAAGACAGATGGAACAAGCTCCAGAAGACCAAGGGCCA
CAGAGAGAGCCATACAATGAATGGGCACTAG
>EF637051/B/BR/2003/BREPM1032
ATGGAAAACAGATGGCAGGTGATGATTGTGTGGCAAGTAGACAGGATGAGGATTAGAACATGGAAAAGTTTAGTAAAACA
CCATATGTATGTTTCAAAGAAAGCTAAGAAATGGTCTTATAGACATCACTATGAAAGCACTAATCCAAGAATAAGTTCAG
AAGTACATATCCCACTAGAGACG---GCTAAATTA---GTAATAACAACATATTGGGGTCTGCATACAGGAGAAAGAGAT
TGGCACTTGGGTCAGGGAGTCTCCATAGAATGGAGGGAAAGGAGATATAGAACACAAGTAGACCCTGACCTAGCAGACCA
ACTAATTCATTTGTACTATTTTGATTGTTTTTCAGAATCTGCTATAAGACATGCCATATTAGGACGGATAGTTAGACCTA
GGTGTGATTATCCAGCAGGACATAGA---CAGGTAGGATCTTTACAATACTTGGCACTGACAGCATTAGTAACACCA---
AAAAAGATAAAGCCACCTTTGCCTAGTGTTAGGAAACTGACAGAGGATAGATGGAACAAGCCCCAGAAGACCAGGGACCA
CAGAGGGAGCCATACAATGAATGGACACTAG
>EF637053/B/BR/2003/BREPM1028
ATGGAAAACAGATGGCAGGTGATGATTGTGTGGCAAGTAGACAGGATGAGGATTAGAACATGGAACAGTCTAGTAAAATA
CCATATGTATGCTTCAGGGAGAGCTAGGGGATGGTTTTATAGACATCACTATGAAAGTAATCACCCGAAAATAAGTTCAG
AAGTACACATCCCACTAGGGGAT---GCGACACTG---GTAGTAACAACATATTGGGGTCTACATACAGGAGAAAGAGAT
TGGCATTTGGGTCAGGGAGTCTCCATAGAATGGAGGAAGAAGAGATATAGCACTCAAGTAGACCCTGACCTAGCAGACCA
ACTAATTCATCTGTATTATTTTGATTGTTTTTCAGAATCTGCTATAAGAAATGCCATATTAGGATGTGTAGTTAGACCTA
GGTGTGATTATCAAGCAGGACATAAC---AAGGTAGGATCTTTACAGTACTTGGCACTAACAGCATTAGTAAAACCA---
AAAAGGATAAAGCCGCCTTTGCCTAGTGTTAAGAAACTGACAGAGGACAGATGGAACAAGCCCCAGAAGACCAAGGGCCC
CAGAGGGAGCCATACAATGAATGGACACTAG
>EF637054/B/BR/2003/BREPM1027
ATGGAAAACAGATGGCAGGTGATGATTGTGTGGCAAGTAGACAGGATGAGGATTAGAACATGGAAAAGTCTAGTAAAGTA
CCATATGTATGTTTCAAAGAAAGCTAAAGGATGGTTTTATAGACATCACTATGAAAGTACTCATCCAAGGGTAAGTTCAG
AAGTACACATCCCACTAGGGGCT---GCTAAATTA---GTAGTAATAACATATTGGGGTCTGCATACAGGAGAAAGAGAC
TGGCATTTGGGTCAGGGAGTCTCCATAGAATGGAGGAAAAGGAGATATAGCACACAAGTAACCCCTGACCTAGCAGACCA
ACTAATTCATCTGCATTATTTTGATTGTTTTTCAGACTCTGCTATAAGAAATACCCTATTAGGACGAGTAGTTAGACCTA
GGTGTGATTATCAAGCAGGACATAAC---AAGGTAGGATCTCTACAGTACTTGGCACTAGCAGCATTAATAAAGCCA---
AAAAAGAAGAAGCCACCATTACCTAGTGTTCAGAAACTGACAGAGGATAGATGGAACAAGCCCCAGAAGACCAAGGGCCA
CAGAGGGAGCCATACAATGAATGGACACTAG
>EF637056/B/BR/2003/BREPM1024
ATGGAAAACAGATGGCAGGTGATGATTGTGTGGCAAGTAGACAGGATGAGGATTAGAACATGGAACAGTTTAGTAAAACA
CCATAAGTATATTTCAGGAAAAACTAAAAAATGGGTTTATAGACATCACTATGAAAGCATTAATCCAAGAATAAGTTCAG
AAGTACTCATTCCACTAGGGGAA---GATAAATTA---GCAATAACAACATATTGGGGTCTGCATACAGGAGAAAGAGAT
TGGCATTTGGGTCAGGGAGTCTCCATAGAATGGAGGAAAGGGAAATATAGCACACAAGTAGACCCTGACCTAGCAGACCA
ACTAATTCATCTGTATTATTTTGATTGTTTTTCAGAATCTGCTATAAGAAATGCACTATTAGGACATATAGCTAGACCTA
GGTGTGAGTATCAAGCAGGACATAAC---AAGGTAGGATCTCTACAGTACTTGGCACTAGCAGCATTAGTAAGACCA---
AAAAGGACAAAGCCACCTTTGCCTAGTGTCAGAAAACTGACAGAGGATAGATGGAACAAGCCCCAGAAGACCAAGGGCCA
CAGAGGGAACCATACAATGAATGGACACTAG
>EF637057/B/BR/2003/BREPM1023
ATGGAAAACAGATGGCAGGTGATGATTGTGTGGCAAGTAGACAGGATGAAGATTAGAACATGGAACAGTTTAGTAAAACA
CCATATGTATATTTCAAAGAAAGCTAAGGGATGGTTTTATAAACATCACTATGAAAGTGTTCATCCAAAAATAAGTTCAG
AAGTACACATCCCATTAGGGGAT---GGTAAATTG---GTAGTGACAACATATTGGGGTCTGCATACAGGAGAAAGAGCC
TGGCATTTGGGTCATGGAGTCTCCATAGAATGGAGGAAAAGGGAATATAGCACACAAGTAGACCCTGACCTAGCAGACCA
ACTAATTCATCTGTATTATTTTGATTGTTTTTCAGAATCTGCTATAAGAAATGCCATATTAGGACATAGAGTTAGCCCTA
GGTGTGAATACCAAGCAGGACATAGA---AAGGTAGGATCTCTACAGTACTTGGCACTAGCAGCATTACTAACACCA---
AAAAAGAGCAAGCCACCTTTGCCTAGTGTTGTGAAGCTGACAGAGGATAGATGGAACAAGCCCCGGAGGACCAAGGGCCA
CAGAGGGAGCCATACAATGAATGGGCACTAG
>EF694037/B/IN/-/11807
ATGGAAAACAGATGGCAGGTGATGATTGTGTGGCAAGTAGACAGGATGAGGATTAGAACATGGAAAAGTTTAGTAAAACA
CCATATGTATATTTCAGGGAAAGCTAAGAAATGGACTTATAAACATCACTATGAAAGCCCTCATCCAAGAATAGGTTCAG
AAGTACACATCCCACTAGAGGAA---GCTAAACTG---GTAATAACAACATATTGGGGTCTGCATACAGGGGAAAGAGAC
TGGCATTTGGGTCAGGGAGTCTCCATAGAATGGAGGGAAAAGAGATATAGCACACAAGTAGACCCTGGTCTAGCAGACCA
ACTAATTCATCAATATTACTTTGATTGTTTTTCAGAATCTGCTGTAAGACAGGCCATACTAGGATATATAGTTAGCCCTA
GATGTGAATATCAAGCAGGACATAAC---AAGGTAGGATCTCTACAATACTTGGCACTAGCCGCACTAAAAACACCA---
AAGAAGATAAAGCCACCTTTGCCTAGTGTTAAAAAGCTGACAGAGGATAGATGGAACGAGCCCCAGAAGATCAAGGGCCA
CAGAGGGAACCATACAATGAATGGACACTAG
>EU541617/B/-/-/pIIIB
ATGGAAAACAGATGGCAGGTGATGATTGTGTGGCAAGTAGACAGGATGAGGATTAACACATGGAAAAGATTAGTAAAACA
CCATATGTATATTTCAAGGAAAGCTAAGGACTGGTTTTATAGACATCACTATGAAAGTACTAATCCAAAAATAAGTTCAG
AAGTACACATCCCACTAGGGGAT---GCTAAATTA---GTAATAACAACATATTGGGGTCTGCATACAGGAGAAAGAGAC
TGGCATTTGGGTCAGGGAGTCTCCATAGAATGGAGGAAAAAGAGATATAGCACACAAGTAGACCCTGACCTAGCAGACCA
ACTAATTCATCTGCACTATTTTGATTGTTTTTCAGAATCTGCTATAAGAAATACCATATTAGGACGTATAGTTAGTCCTA
GGTGTGAATATCAAGCAGGACATAAC---AAGGTAGGATCTCTACAGTACTTGGCACTAGCAGCATTAATAAAACCA---
AAACAGATAAAGCCACCTTTGCCTAGTGTTAGGAAACTGACAGAGGACAGATGGAACAAGCCCCAGAAGACCAAGGGCCA
CAGAGGGAGCCATACAATGAATGGACACTAG
>EU616639/B/US/-/AC160_T1_Day_22_Dom
ATGGAAAACAGATGGCAGGTGATGATTGTGTGGCAAGTAGACAGGATGAGGATTAGAACATGGAAAAGTTTAGTAAAATA
CCATATATATGTTTCAAAGAAAGCTAAGGGATGGTTTTATAGACATCACTATGAAAGCACTCATCCAAGAATAAGTTCAG
AAGTACACATCCCACTAGGGGAT---GCTGAACTG---GTAATATCAACATATTGGGGTCTGCTTACAGGAGAAAGAGAC
TGGCATTTGGGTCAGGGAGTTTCCATAGAGTGGAGGAAAAGGAGATATAGGACACAAGTAGACCCTGACCTAGCAGACCA
ACTAATTCATCTGTATTACTTTGATTGTTTTTCAGAATCTGCTATAAGAAATGCCATAGTAGGACATAGAGTTAGTCCTA
GTTGTGAATATCAAGCAGGACATAAC---AAGGTAGGATCTTTACAGTACTTGGCACTAGCAGCATTGATAACACCA---
AAAAGGAGAAAGCCACCTTTGCCTAGTGTTAAGAAACTGACAGAGGATAGATGGAACAATTCCCAGAAGACCAAGGGCCA
CAAAGAGAACCATACAATGAATGGGCACTAG
>EU616640/B/US/-/AC160_T2_Day_83_Dom
ATGGAAAACAGATGGCAGGTGATGATTGTGTGGCAAGTAGACAGGATGAGGATTAGAACATGGAAAAGTTTAGTAAAATA
CCATATATATGTTTCAAAGAAAGCTAAGGGATGGTTTTATAGACATCACTATGAAAGCACTCATCCAAGAATAAGTTCAG
AAGTACACATCCCACTAGGGGAT---GCTGAACTG---GTAATATCAACATATTGGGGTCTGCTTACAGGAGAAAGAGAC
TGGCATTTGGGTCAGGGAGTTTCCATAGAGTGGAGGAAAAGGAGATATAGGACACAAGTAGACCCTGACCTAGCAGACCA
ACTAATTCATCTGTATTACTTTGATTGTTTTTCAGAATCTGCTATAAGAAATGCCATAGTAGGACATAGAGTTAGTCCTA
GTTGTGAATATCAAGCAGGACATAAC---AAGGTAGGATCTTTACAGTACTTGGCACTAGCAGCATTGATAACACCA---
AAAAGGAGAAAGCCACCTTTGCCTAGTGTTAAGAAACTGACAGAGGATAGATGGAACAATTCCCAGAAGACCAAGGGCCA
CAAAGAGAACCATACAATGAATGGGCACTAG
>EU616641/B/US/-/AC160_T3_Day_419_Dom
ATGGAAAACAGATGGCAGGTGATGATTGTGTGGCAAGTAGACAGGATGAGGATTAGAACATGGAAAAGTTTAGTAAAATA
CCATATATATGTTTCAAAGAAAGCTAAGGGATGGTCTTATAGACATCACTATGAAAGCACTCATCCAAGAATAAGTTCAG
AAGTACACATCCCACTAGGGGAT---GCTGAACTG---GTAATATCAACATATTGGGGTCTGCTTACAGGAGAAAGAGAC
TGGCATTTGGGTCAGGGAGTTTCCATAGAGTGGAGGAAAAGGAGATATAAGACACAAGTAGACCCTGACCTAGCAGACCA
ACTAATTCATCTGTATTACTTTGATTGTTTTTCAGAATCTGCTATAAGAAATGCCATAGTAGGACATAGAGTTAGTCCTA
GTTGTGAATATCAAGCAGGACATAGC---AAGGTAGGATCTTTACAGTACTTGGCACTAGCAGCATTGATAACACCA---
AAAAGGAAAAAGCCACCTTTGCCTAGTGTTAAGAAACTGACAGAGGATAGATGGAACAATTCCCAGAAGACCAAGGGCCA
CAAAGAGAACCATACAATGAATGGGCACTAG
>EU616642/B/US/-/AC160_T4_Day_503_Dom
ATGGAAAACAGATGGCAGGTGATGATTGTGTGGCAAGTAGACAGGATGAGGATTAGAACATGGAAAAGCTTAGTAAAACA
CCATATACATGTTTCAAGGAAAACTAAGGGATGGTTTTATAGACATCACTATGAAAGTCCTCATCCAAGAATAAGCTCAG
AAGTACACATCCCACTAGGGGAA---GCAAGATTG---GTAATAACAACATATTGGGGTCTAAATACAGGAGAAAGAGAC
TGGCATTTGGGTCAGGGAGTCTCCATAGAATGGAGGAAAAAGAGATATAACACACAAGTAGACCCTAACCTAGCAGACCA
ACTAATTCATCTGTATTACTTTGATTGTTTTTCAGAATCTGCTATAAGAAAAGCCATATTAGGAAATATAGTTTATCCTA
GGTGTGAATACCCAGCAGGACATAAC---AAGGTAGGGTCTTTACAATACTTGGCATTAACAGCATTAATAACACCA---
AAAAGAGCAAGGCCACCTTTGCCTAGTGTTAGGAAACTGACAGAGGATAGATGGAACAAGCCCCAGAAGACCAAGGGCCA
CAAAGGGAACCATACAATGAATGGACACTAG
>EU616643/B/US/-/AC160_T5_Day_545_Dom
ATGGAAAACAGATGGCAGGTGATGATTGTGTGGCAAGTAGACAGGATGAGGATTAGAACATGGAAAAGCTTAGTAAAACA
CCATATACATGTTTCAAGGAAAACTAAGGGATGGTTTTATAGACATCACTATGAAAGTCCTCATCCAAGAATAAGCTCAG
AAGTACACATCCCACTAGGGGAA---GCAAGATTG---GTAATAACAACATATTGGGGTCTAAATACAGGAGAAAGAGAC
TGGCATTTGGGTCAGGGAGTCTCCATAGAATGGAGGAAAAAGAGATATAACACACAAGTAGACCCTAACCTAGCAGACCA
ACTAATTCATCTGTATTACTTTGATTGTTTTTCAGAATCTGCTATAAGAAAAGCCATATTAGGAAATATAGTTTATCCTA
GGTGTGAATACCCAGCAGGACATAAC---AAGGTAGGGTCTTTACAATACTTGGCATTAACAGCATTAATAACACCA---
AAAAGAGCAAGGCCACCTTTGCCTAGTGTTAGGAAACTGACAGAGGATAGATGGAACAAGCCCCAGAAGACCAAGGGCCA
CAAAGGGAACCATACAATGAATGGACACTAG
>EU616644/B/US/-/AC160_T6_Day_664_Dom
ATGGAAAACAGATGGCAGGTGATGATTGTGTGGCAAGTAGACAGGATGAGGATTAGAACATGGAAAAGCTTAGTAAAACA
CCATATACATGTTTCAAAGAAAACTAAGGGATGGTTTTATAGACATCACTATGAAAGTCCTCATCCAAGAATAAGCTCAG
AAGTACACATCCCACTAGGGGAA---GCAAGATTG---GTAATAACAACATATTGGGGTCTAAATACAGGAGAAAGAGAC
TGGCATTTGGGTCAGGGAGTCTCCATAGAATGGAGGAAAAAGAGATATAACACACAAGTAGACCCTAACCTAGCAGACCA
ACTAATTCATCTGTATTACTTTGATTGTTTTTCAGAATCTGCTATAAGAAAAGCCATATTAGGAAATATAGTTTATCCTA
GGTGTGAATACCCAGCAGGACATAAC---AAGGTAGGGTCTTTACAATACTTGGCATTAACAGCATTAATAACACCA---
AAAAGAGCAAGGCCACCTTTGCCTAGTGTTAGGAAACTGACAGAGGATAGATGGAACAAGCCCCAGAAGACCAAGGGCCA
CAAAGGGAACCATACAATGAATGGACACTAG
>EU616645/B/US/-/AC160_T7_Day_762_Dom
ATGGAAAACAGATGGCAGGTGATGATTGTGTGGCAAGTAGACAGGATGAGGATTAGAACATGGAAAAGCTTAGTAAAACA
CCATATACATGTTTCAAAGAAAACTAAGGGATGGCTTTATAGACATCACTATGAAAGTCCTCATCCAAGAATAAGCTCAG
AAGTACACATCCCACTAGGGGAA---GCAAAATTG---GTAATAACAACATATTGGGGTCTAAATACAGGAGAAAGAGAC
TGGCATTTGGGTCAGGGAGTCTCCATAGAATGGAGGAAAAAGAGATATAACACACAAGTAGACCCTAACCTAGCAGACCA
ACTAATTCATCTGTATTACTTTGATTGTTTTTCAGAATCTGCTATAAGAAAAGCCATATTAGGAAATATAGTTTATCCTA
GGTGTGAATACCCAGCAGGACATAAC---AAGGTAGGGTCTTTACAATACTTGGCATTAACAGCATTAATAACACCA---
AAAAGAGCAAGGCCACCTTTACCTAGTGTTAGGAAACTGACAGAGGATAGATGGAACAAGCCCCAGAAGACCAAGGGCCA
CAAAGGGAACCATACAATGAATGGACACTAG
>EU616649/B/US/-/AC160_T9_Day_1034_Dom
ATGGAAAACAGATGGCAGGTGATGATTGTGTGGCAAGTAGACAGGATGAGGATTAGAACATGGAAAAGCTTAGTAAAACA
CCATATACATGTTTCAAAGAAAACTAAGGGATGGTTTTATAGACATCACTATGAAAGTCCTCATCCAAGAATAAGTTCAG
AAGTACACATCCCACTAGGGGAA---GCAAGATTG---GTAATAACAACATATTGGGGTCTAAATACAGGAGAAAGAGAC
TGGCATTTGGGTCAGGGAGTCTCCATAGAATGGAGGAAAAAGAGATATAACACACAAGTAGACCCTAACCTAGCAGACCA
ACTAATTCATCTATATTACTTTGATTGTTTTTCAGAATCTGCTATAAGAAAAGCCATATTAGGAAATATAGTTTATCCTA
GGTGTGAATACCCAGCAGGACATAAC---AAGGTAGGGTCTTTACAATACTTGGCATTAACAGCATTAATAACACCA---
AAAAGAGCAAGGCCACCTTTGCCTAGTGTTAGGAAACTGACAGAGGATAGATGGAACAAGCCCCAGAAGACCAAGGGCCA
CAAAGGGAACCATACAATGAATGGACACTAG
>EU786672/B/ES/2005/X1890
ATGGAAAACAGATGGCAGGTGATGATTGTGTGGCAAGTAGACAGAATGAGGATTAGAACATGGAAAAGTTTAGTAAAACA
CCACATGTATGTTTCAAGGAAAGCTAAGGGATGGTTTTATAGACATCACTATGAAAGCACTCATCCAAGAATAAGTTCAG
AAGTACACATCCCACTAGGGGAT---GCTAAATTG---GTAGTAACAACATATTGGGGTCTGCATACAGGAGAAAGAGAC
TGGCATTTGGGACAGGGAGTCTCCATAGAATGGAGAAAAAAGAGATATAGCACACAAGTGGACCCTAACCTAGCAGACCG
ATTAATTCATCTGTTTTACTTTGATTGTTTTTCAGAATCTGCTATAAGAAATGCCATATTAGGACGTATAGTTAGTCCTA
GTTGTGAATATCAAGCAGGACATARC---AAGGTAGGGTCTCTACAGTACTTGGCACTAGCAGCATTAATAACACCA---
AAAAAGATAAAGCCACCTTTGCCTAGTGTTGCAAAATTGACAGAGGATAGATGGAACAAGCCCCAGAAGACCAAGGGCCA
CAGAGGGAGCCATACAATGAATGGGCACTAG
>EU786674/B/ES/2006/X1958
ATGGAAAACAGATGGCAGGTGATGATTGTGTGGCAGGTAGACAGGATGAGGATTAGAGCATGGAAAAGTTTAGTAAAACA
CCATATGTATATTTCAAAGAAAGCTAAGGGATGGTTTTATAAACATCACTATGAAAGCAATAATCCAAGAATAAGTTCAG
AAGTACACATCCCATTAGGGGAG---GCTAGATTG---GTAATAACAACATATTGGGGTCTGCMTACAGGGGAGARAGAA
TGGMACTTGGGTCARGGAGTCTCCATARAATGGAKAGAAAGGAGATATAACACACARGTASATCCTAATCTAGCMSACCA
ACTAATTCACCTGCATTACTTTAATTGTTTTTCAGACTCTGSTATAARAAATGCCCTATTAGGACATGCATGTAGTCCTA
GGTGTGAATATCAAGCAGGACATAAC---CAGGTAGGAACCCTACAGTACTTGGCACTAGTAGCTTTAATAAAACCA---
AAAAAGACAAAGCCACCTTTGCCTAGTGTTTCAAAACTGACAGAGGATCGATGGAACAACCCCCAGAAGACCAAGGGCCA
CAGAGGGAGCCATACAATGAGTGGACACTAG
>EU786675/B/ES/2006/X1959
ATGGAAAACAGATGGCAGGTGATGATTGTGTGGCAAGTAGACAGGATGAGGATTAAAACATGGAAAAGTTTAGTAAAACA
CCATATGTATATTTCAAAGAAAGCTAAAGGATGGTTTTATAGACATCACTATGAAACCACTCATCCAAGAATAAGTTCAG
AAGTACACATCCCACTAGAGGAT---GCTAAATTG---GTAATAACAACATATTGGGGTCTGCATACAGGAGAAAGAGAC
TGGCATTTGGGCCAGGGAGTCTCCATAGAATGGAGGAAAAAGAGATATAGCACACAAATAGATCCTATCCTAGCAGACCA
ACTAATTCATCTGCATTATTTTGATTGTTTTTCARAATCTGCTATAARAAATGCCATATTAGGACATATAGTTAGCCCTA
GGTGTGAATATCAAGCAGGACATAAT---AAGGTAGGGTCTCTACAGTACTTGGCACTAACAGCATTAATAAAACCA---
AAAAGGATAAAGCCACCTTTGCCTAGTGTAAAGAAGCTGACAGAGGATAGATGGAACGAGCCCCGGAAGACCAAGGGCCA
CAGAGGGAACCATACAATGAATGGACACTAG
>EU786676/B/ES/2006/X1998
ATGGCAAACAGATGGCAGGTGATGATTGTGTGGCAAGTAGACAGGATGAGGATTAGAACATGGAACAGTTTAGTAAAACA
CCATATGTACATTTCAAAGAAAGCTAAAAAATGGTCTTATAGACATCACTATGAAAGCATTAATCCAAGAATAAGTTCAG
AAGTACACATCCCACTAGGGGAA---GCTAAACTG---GTAGTAACAACATATTGGGGGCTGCATGCAGGAGAACAAGAC
TGGCATTTGGGTCAGGGAGTCTCCATAGAGTGGAGGAAAGAGAGATATAGCACWCCAGAAAMCCCTGAACYAGSAGAMRG
ACWAATTCRKCTGAATTRCTTTAATKGTTTTTCMRAATCTGCTATAAGAAATGYYGTAYYAKKACRWAAAGYTMYYCCYA
GGGGTGAAAATMAAGCGGGACATAGM---RAGGWARGRTCTTGACRRAACTTGGCTYTRWYCSYTGTRWTCTTGCACN--
NNNNNGAGAAAGCAACCTTTGCCCAGTGTTAAGAAACTGACAGAGGATAGATGGAACAAGCCCCAGGAAACCAAGGGCCA
CAGAGAGAGCCATACAATGAATGGACACTAG
>EU786677/B/ES/2006/X2102
ATGGAAAACAGATGGCAGGTGATGATTGTGTGGCAAGTAGACAGAATGAGGATTAGAACATGGAAAAGTTTAGTAAAACA
CCATATGTATGTTTCAAAGAAAGCTAGGGGATGGGTTTATAGACATCACTATCAAAGCATGAATCCAAGAATAAGTTCAG
AGGTACACATTCCACTAGGGGAA---GCTAGACTG---GAAATAGTAACATATTGGGGTCTGCATACAGGAGAAAGAGAC
TGGCATTTGGGCCARGGAGTCTCCATAACATGGAGGAAAAACAGATATAGTACACAAGTAGACCCTGGCCTAGCAGACCA
ACTAATTCATATGCATTATTTTGATTGTTTTTCAGAATCTGCTATAAGACATGCCATACTAGGAAGAATAGTTAGTCCTA
GTTGTGAATATCACGCAGGACATAAA---AAGGTAGGATCTCTACAATACTTGGCACTATCAGCATTGATAACACCA---
AAAGAGACAAAGCCACCCTTGCCTAGTGTTGCGAAACTGACAGAGGATAGATGGAACAAGCCCCAGAAGACCAAGGGCCA
CAGAGAGAGCCAYACAATGAATGGACACTAG
>EU786678/B/ES/2007/X2149
ATGGAAAACAGATGGCAGGTGATGATTGTGTGGCAAGTAGACAGGATGAGGATTAGAACATGGAATAGTTTAGTAAAACA
TCATAAGTATATTTCAAAGAAAGCTAAGGGATGGCTATATAAACATCACTATGAAAACCCTCACCCAAGAGTAAGTTCAG
AAGTACACATCCCACTAGGGGAT---GCTAAATTG---GTAGTAACAACATATTGGGGTCTGCATACAGGAGAAAGAGAC
TGGCATCTGGGTCAGGGAGTCTCCATAGAATGGAGGAAAAGGACATATAGCACACAAGTAGACCCTAACCTAGCAGACCA
ACTAATTCACCAATATTACTTTGATTGTTTTTCAGACTCTGCTATAAGAAATGCCATATTAGGACATATAGTTATCCCTA
GTTGTGAATATCCAGCAGGACATAAC---AAGGTAGGGTCTCTACAGTACTTGGCACTAGCAGCATTAACAACATCA---
AGAAAGAGAAAGCCACCTTTGCCTAGTATTAAGAAACTGACAGAGGATAGATGGAACAAGCCCCAGAAGACCAAGGGCCA
CAGAGGGAGCCTTACTATGAATGGACACTAG
>EU786679/B/ES/2007/X2210_3
ATGGAAAACAGATGGCAGGTGATGATTGTGTGGCAAGTAGACAGGATGAGGATTAGAACATGGAAGAGTTTAGTGAAACA
CCATATATATGTTTCAAAGAAAGCTAGAGGATGGAGTTATATACATCACTATGACAGCACTAATCCAAGAATAAGTTCAG
AAGTACACATCCCACTAGGGGAT---GCTAAGATA---ATAGTAACAACATATTGGGGTCTACATACAGGAGAAAGAGAC
TGGCATCTGGGTCAGGGAGTCTCCATAGAATGGAGGCAAAAGAGATATAGTACACAAATAGACCCTAACCTAGCAGATCA
ACTAATTCATCTGTATTACTTTGATTGTTTTTCAGAATCTGCTATAAGAAATGCCCTATTAAGACGTATAGTTAGACCTA
GTTGTGAGTACCAAGCAGGACACAAC---AAGGTAGGATCTCTACAGTACTTGGCACTAGCAGCAATAGTACCACCA---
AAAAAGAGAAAGCCACCTTTGCCTAGTGTCACAAAATTGACAGAAGACAGATGGAACAAGCCCCAGAGGACCAAGGGCCA
CAAAGGGAACCATACAATGAATGGACACTAG
>EU786680/B/ES/2007/X2231
ATGGAAAACAGATGGCAGGTGATGATTGTGTGGCAAGTAGACAGGATGAGGATTAGAACATGGAACAGTCTAGTAAAACA
CCATATGTATATTTCAAAGAAAGCTAGGGGATGGGTTTATAGACATCACTATGAAAACACTCATCCAAAAATAAGTTCAG
AAGTACACATCCCCCTAGGGAAA---GATCACTTG---GTAGTAACAACATATTGGGGGCTGCATACAGGAGAAAGAGAC
TGGCATTTGGGTCAGGGGGTCTCCATAGAATGGAGGAAAGGGAGATATAACACACAAGTAGACCCTGACCTAGCAGACCA
ATTAATTCATCTGCATTACTTTGAATGTTTTTCARAATCTGCTATAAGAAATGCCATATTAGGACATAGAGTTATCCATA
GGTGTGAATATCGATCAGGACATAAA---AAGGTAGGGTCTCTACAGTACTTGGCACTAGCAGCACTAACAAAACCA---
AAACAGATAAAGCCACCCTTGCCTAGTGTTGTGAAGCTAACAGAGGATAGATGGAACAGACCCCAGAAGACCAAGGACCA
CAGAGGGAGCCAAACAATGAATGGACATTAG
>EU839596/B/DO/2005/05DO_162387
ATGGAAAACAGATGGCAGGTGATGATTGTGTGGCAAGTAGACAGGATGAGGATTAACACATGGAAAAGTTTAGTAAAATA
CCATATGAATGTTTCAAGAAAAGCTAGGGGATGGTTTTATAGACATCACTTTGAAAGCAATCATCCAAGAATAAGTTCAG
AAGTACACATCCCACTAGGGGAA---GCTGAATTG---GTAATAATAACATATTGGGGTCTGCATACAGGAGAAAGAGAT
TGGCATTTGGGTCAGGGAGTCTCCATAGAATGGAGGAAAAGGAGATACAGCACACAGGTAGACCCTGGCCTTGCAGACCA
ACTAATTCATCTGTATTATTTTGACTGTTTTTCAGAATCTGCTATAAGACAAGCCATATTAGGACATAGAGTTAGTCCTA
GGTGTGAATATCAAGCAGGACATAAC---CAGGTAGGATCTCTACAGTACTTGGCACTAGCAGCACTAACAACACCA---
AAAAAGAGAAAGCCACCTTTGCCTAGTGTTCAGAAGCTAACAGAGGATAGATGGAACAAGCCCCAGAAGACCAAGGGCCA
CAAAGGGAGCCATACAATGAATGGACACTAG
>EU839597/B/DO/2005/05DO_160884
ATGGAAAACAGATGGCAGGTGATGATTGTGTGGCAGGTAGACAGGATGAGGATTAGAACATGGAAAAGTTTAGTAAAACA
CCATATGTATATTTCAAAGAAAGCTAGGGGATGGATTTATAGACATCACTATGACAGCCCTCATCCAAAAGTAAGTTCAG
AAGTACACATCCCACTAGGGGAT---GCTAAATTA---GTAATAATAACATATTGGGGTCTACAGACAGGAGAAAGAGAC
TGGCATTTGGGTCAGGGAGTTGCCATAGAATGGAGAACAAGGACATATAGAACACAAGTAGACCCTGACCTAGCAGACCA
TCTAATTCATCTGTATTATTTTGACTGTTTTTCAGACTCTGCTATAAGAAAAGCCATATTAGGATACAGAGTTAGTCCTA
GGTGTGAATATCAAGCAGGACATAGC---AAGGTAGGATCTCTACAGTACTTGGCACTAGCAGCATTAGTAAACCCA---
AAAAAGACAAAGCCACCTTTGCCTAGTGTTAGAAAACTGACAGAGGATAGATGGAACAAGCCCCACAAGACCAAGGACCA
CCGAGGGAGCCATACAATGTATGGGCACTAG
>EU839598/B/DO/2005/05DO_163007
ATGGAAAACAGATGGCAGGTGATGATTGTATGGCAAGTAGACAGGATGAGGATTAAAACATGGAAAAGTTTAGTAAAACA
TCATATATATGTTTCAAGAAAAGCTAGGGGATGGTTTTATAGACATCACTATGAAAGCAGGCATCCAAAAATAAGTTCAG
AAGTACACATCCCTCTAGGGGAT---GCTAAATTG---GTAATAACAACATATTGGGGTCTGCAGACAGGAGAAAGAGAC
TGGCATTTGGGCCAAGGAGTCTCCATAGAATGGAGAAAAGGGAGATATAATACACAAGTAGACCCTGACCTGGCAGACCA
ACTAATTCACCTGTATTATTTTAATTGTTTTTCAGAATCTGCTATAAGACAAGCCATATTAGGACATAGAGTTAGTCCTA
GGTGTGAATATCAAGCAGGACATAAC---AAGGTAGGATCTTTGCAGTACTTGGCACTAGTAGCATTAGTAACACCA---
AAAAGGCCAAAGCCACCTTTGCCTAGTGTTAAAAAACTGACAGAGGATAGATGGAACGAGCCCCAGAAGACCAAGGGCCA
CAGAGGGAGCCATACAATGAGTGGACACTAG
>EU839600/B/HT/2005/05HT_129517
ATGGAAAACAGATGGCAGGTGATGATTGTGTGGCAAGTAGACAGGATGAGGATTAGAACATGGAAAAGTTTAGTCAAACA
CCATATGTATATCTCAAAGAAAGCTAAGGGATGGTTTTATAGACATCACTATGAGAGCACTCATCCAAGAATAAGTTCAG
AAGTACACATTCCACTAGGGGAT---GCCAGATTG---GTAGTAACAACATATTGGGGTCTGCATACAGGAGAAAGAGAC
TGGCATTTGGGTCAAGGAGTCTCCATAGAATGGAGGAAAAGGAGATATAGCACACAAGTAGACCCTGACCTAGCAGATCA
ACTAATTCATCTGCATTATTTTGACTGTTTTTCAGACTCTGCTATAAGACAAGCCATATTAGGACATAGAGTTAGCCCTA
GGTGTGAATATCAAGCAGGACATAAC---AAGGTAGGATCTCTACAGTACTTGGCACTGGCAGCATTAGTAACAGCCA--
AAAAAGATAAAGCCACCTTTGCCTAGTGTTAAGAAGCTGACAGAGGATAGATGGAACAAGCCCCAGAAAACCAAGGGCCA
CAGAGGGAGCCATACAATCAATGGACACTAG
>EU839601/B/HT/2005/05HT_129696
ATGGAAAACAGATGGCAGGTGATGATTGTGTGGCAAGTAGACAGGATGAGGATTAGAACATGGAACAGTTTAGTAAAACA
CCATATGTATAATTCAAAGAAAGCTAAGGGATGGTTTTATAGACATCACTATGAAATCATTCATCCAAAAATAAGTTCAG
AAGTACACATCCCACTAGGAGAG---GCTAAATTG---GTAGTAACAACATATTGGGGTCTGCATACAGGAGAAAGAGAC
TGGCATTTGGGTCAGGGAGTCTCCATAGACTGGAGAAAAAAGAGATATAGCACACAAGTAGATCCTGACCTAGCAGACCA
ACTAATTCACCTGCATTATTTTGACTGTTTTTCAGACTCTGCTATAAGAAAAGCCATATTAGGACATAGAGTTAGTCCTA
GGTGTGAATATCAAGCAGGACACAAC---AAGGTAGGATCTCTACAATACTTGGCACTAGCAGCATTAATAACACCA---
AAAAAGACAAAGCCACCTTTGCCCAGTGTTAAGAAACTGACAGAGGATAGATGGAACAAGCCCCAGAAGACCAAGGGCCA
CAGAGGGAACCATACAATGAGTGGACACTAG
>EU839602/B/HT/2005/05HT_129389
ATGGAAAACAGATGGCAGGTGATGATTGTGTGGCAAGTAGACAGGATGAGGATTAGAGCATGGAAGAGTTTAGTAAAACA
CCATATGTATGTTTCAGGAAAAGCTAAGAGATGGTTTTATAGACATCACTATGAAAGTACTCATCCAAGAATAAGTTCAG
AAGTACACATACCACTAGGGGAT---GCTAGATTG---GTAATAACAACATATTGGGGTCTGCATACAGGAGAAAGAGAT
TGGCATTTGGGTCAGGGAGTCTCCATAGAATGGAGGAAAAGGAGATATAGCACACAAGTAGATCCTGGCCTAGCAGACCA
ACTAATCCATCTGTATTATTTTGATTGTTTTTCAGAATCTGCCATAAGAAAAGCCATATTAGGATATAGAGTTAGTCCTA
GGTGTGAATATCAAGCAGGACATAAC---AAGGTAGGATCACTACAGTACTTGGCACTAGTAGCATTAATAACACCA---
AAAAAGATAAAGCCACCTTTGCCTAGCGTACAGAAACTGACAGAGGATAGATGGAACAAGCCCCAGAAGATCAAGGGCCA
CAGAGAGAGCCCTACAATGAATGGGCACTAG
>EU839603/B/HT/2005/05HT_129473
ATGGAAAACAGATGGCAGGTGATGATTGTGTGGCAAGTAGACAGGATGAGGATTAGAACATGGAAAAGTTTGGTAAAACA
CCATATGTATATTTCARGGAAGGCTAGGAAATGGTTTTATAGACATCACTATGAAAGTACTCATCCAAAGATAAGCTCAG
AAGTACACATCCCACTAGCAGAT---GGTGAATTG---GTAGTCACAACATATTGGGGTTTGAATACAGGAGAAAGAGAC
TGGCATTTGGGTCAGGGAGTCTCCATAGAATGGAGGAAAAGGAGATATAGCACACAAGTAGACCCTGACCTGGCAGACCA
ACTAATTCATCTGTATTATTTTAATTGTTTTTCAGAATCTGCTATAAGAAAAGCCATATTAGGATATAGAGTTAGYCCTA
GGTGTGAATATCAAGCAGGACATAAC---AAGGTAGGATCTCTACAGTACTTGGCACTAGCAGCACTAGTAAAGCCA---
AAAAAGATAAGGCCACCTTTRCCTAGTATTAAGAAACTGACAGAGGATAGATGGAACAAGCCCCGGAAGACCAAGGACCA
CAGAGAGAGCCATACAATGAATGGACATTAG
>EU839604/B/HT/2005/05HT_129805
ATGGAAAACAGATGGCAGGTGATGATTGTGTGGCAAGTGGACAGGATGAGGATTAAAACATGGAAAAGTTTAGTAAAACA
CCATATGTATGTCTCAAAGAAAGCTAAAGGATGGTTTTATAGACATCACTATGAAAGCCCTCATCCAAAAATAAGCTCAG
AAGTACACATCCCACTAAGGGAG---GATAAATTG---GTAATAACAACATATTGGGGTCTGCATACAGGAGAAAGAGAC
TGGCATTTGGGTCAGGGAGTCTCCATAGAATGGAGAAAAGGGAGATATAGCACACAAGTAGACCCTGATCTAGCAGACCA
ACTAATTCATCTGTATTATTTTGATTGTTTTTCAGAATCTGCTATAAGAAAGGCCATATTAGGACAAATAGTTAGACCTA
GGTGTGAATATCAAGCAGGACATAAC---AAGGTAGGATCTTTACAGTACTTGGCACTAACAGCATTAATAACACCA---
AAAAGAATCAAGCCACCTCTGCCTAGTGTTAAGAAACTGACAGAGGATAGATGGAACATGCCCCAGAGGACCAAGGGCCA
CAGAGGGAGCCATACAATGAATGGACACTAG
>EU839605/B/JM/2005/05JM_KJ108
ATGGAAAACAGATGGCAGGTGATGATTGTGTGGCAAGTAGACAGGATGAGGATTAGAACATGGAACAGTTTAGTAAAACA
TCATATGTATGTTTCAAGGAAAGCTAAAGGATGGTTTTACAGACATCACTATGAAAGCCCTCATCCAAAAATAAGTTCAG
AAGTACACATCCCTCTAGGGGAT---GCCAGAATG---GTAATAACAACATATTGGGGTCTGCATACAGGAGAGAAGGAT
TGGCATTTGGGTCAGGGAGTCTCCATAGAATGGAGGAAAAGGAAATATAGCACACAAGTAGACCCTGACCAGGCAGACCA
ACTAATTCATCTGCATTATTTTGACTGTTTTTCAGAATCTGCTATAAGACAAGCCATATTAGGATATAGAGTTAGTCCTA
GGTGTGAATATCAAGCAGGACATAAC---AAGGTAGGATCTCTACAGTACTTGGCACTAGCAGCGTTAACAACACCA---
AAAAAGATAAAGCCACCTTTGCCTAGTGTTCGGAAACTGACAGAGGATAGATGGAACAAGCCCCAGAAGACCAGGGGCCA
CAGAGGGAGCCATACAATGAATGGACACTAG
>EU839606/B/TT/2000/00TT_CRC08767
ATGGAAAACAGATGGCAGGTGATGATTGTGTGGCAAGTAGACAGGATGAGGATTAGAACATGGAAAAGTCTAGTAAAACA
TCATATGTATAGTTCAAAGAAAGCTAAGGGATGGTTCTATAGACATCACTACGAAAGCACTCATCCAAGAATAAGTTCAG
AAGTACACATCCCACTAGGAGAT---GAAAAATTG---GTAATAACAACATATTGGGGTCTGCATACAGGAGAAAGAGAC
TGGCATTTGGGTCAGGGAGTCTCTGTAGAATGGAGGAAAAAGAGATATAGCACACAAGTAGACCCTGACCTAGCAGACCA
ACTAATTCATCTGTATTATTTTGACTGTTTTTCAGAATCTGCTATAAGAAAAGCCATATTAGGAGAACTAGTTAGGCCTA
GGTGTGAGTATCAAGCAGGACATAAC---AAGGTAGGATCACTACAGTACTTGGCATTATCAGCATTAATAACACCA---
AAAAAGAGAAGGCCACCTTTGCCTAGTGTGAAGAAATTGACAGAGGATAGATGGAACAAGCCCCAGAAGACCAAGGGCCA
CAGAGAGAGCCATACAATGAATGGACACTAG
>EU839607/B/TT/2000/00TT_CRC50018
ATGGAAAACAGATGGCAGGTGATGATTGTGTGGCAAGTAGACAGGATGAGGATTAGAGCATGGAAAAGTTTAGTAAAACA
CCATATATATATTTCAAAGAAAGCTAAGGGATGGTTCTATAGACATCACTATGAAAGCACTCATCCAAGAATAAGCTCAG
AAGTACATATCCCAATAGGGGAG---GCTAAATTG---GTAGTAACAACATATTGGGGTCTGCAGACAGGAGAAAGAGAC
TGGCATTTGGGTCAGGGAGTCTCCATAGAATGGAGGAAAGGGAGATATGGTACACAAGTAGACCCTGACCTAGCAGACCA
ACTAATTCATCTGTATTATTTTAATTGTTTTTCAGAATCTGCCATAAGAAAAGCCATATTAGGACATATAGTTTATCCTA
GGTGTGATTATCAAGCAGGCCATAAC---AAGGTAGGATCTCTACAGTACCTGGCACTAACAGCATTAATAGCACCA---
AAAAAGATAAAGCCACCTTTGCCTAGTGTCAGGAAACTGACAGAGGATAGATGGAACAAGCCCCAGAAGACCAAGGGCCA
CAGAGGGAGCCATACAATGAATGGACATTAG
>EU839608/B/TT/2001/01TT_CRC50069
ATGGAAAACAGATGGCAGGTGATGATTGTGTGGCAAGTAGACAGGATGAGGATTAGAGCATGGAAAAGTTTAGTGAAACA
CCATATGCATATTTCAAAGAGAGCCAGGGGATGGTTTTATAGACATCACTATGAAAGCACTCATCCAAGAATAAGTTCAG
AAGTACACATCCCACTAGGGGAT---GCTAAATTG---GTAATAACAACATATTGGGGTCTGCATACAGGAGAAAGAGAC
TGGCATTTGGGTCAGGGAGTCTCTGTAGAATGGAGGAAAGGGAGATATAGCACACAAGTAGACCCTGACCAGGCAGACCG
ACTAATTCATCTGTATTATTTTGACTGTTTTTCAGAATCTGCTATAAGACAAGCCATATTGGGACATAGAGTTAGTCCTA
GGTGTAACTATCCAGCAGGGCATAGC---AAGGTAGGATCTCTACAGTACTTGGCACTAACAGCATTAGTAAAACCA---
AGACAGATAAAGCCACCTTTGCCTAGTGTTAAGAAACTGACAGAGGATAGATGGAACAAGCCCCAGAAGACCAAGGGCCA
CAGAGAGAGCCATACAATGAATGGACACTAG
>EU839609/B/TT/2000/00TT_CRC50060
ATGGAAAACAGATGGCAGGTGATGATTGTGTGGCAAGTAGACAGGATGAGGATTAGAACATGGAAAAGCTTAGTAAAATA
CCATATGTATATGTCAAGGAAAGCTCAAGGATGGTCTTATAGGCATCACTATGAAAGCCATCATCCAAGAATAAGTTCAG
AAGTACACATCCCACTAGGGGAT---GCTAAATTG---GTAATAACAACATATTGGGGTCTGCATACAGGAGAAAGAGAC
TGGCATTTGGGTCAGGGAGTCTCTATAGAATGGAGGAAAAGAAGATATAGCACACAAGTAGACCCTGGCCTAGCAGACCA
ACTAATTCACCAATATTATTTTGACTGTTTTTCAGACTCTGCCATAAGAAAAGCCATAGTAGGACATAGAGTTAGTCCTA
GGTGTGAATATCAAGCAGGACATAAT---AAGGTAGGATCTCTACAGTACTTAGCACTAACAGCATTAATAACACCA---
AAGAAGATAAAGCCACCTTTGCCTAGTGTTAGGAAACTGACAGAGGATAGATGGAACGAGCCCCAGAAGACCAAGGGCCA
CAGAGGGTGCCATACAATGACTGGGCACTAG
>EU839610/B/TT/2001/01TT_CRC50077
ATGGAAAACAGATGGCAGGTGATGATTGTATGGCAAGTAGACAGGATGAGGATTAGAACATGGAAAAGCTTAGTAAAATA
CCATATGTATATGTCAAGGAAAGCTCAAGGATGGGTTTATAGGCATCACTATGAAAGCCATCATCCAAGAATAAGTTCAG
AAGTACACATCCCACTAGGGGAT---GCTAAATTG---GTAATAACAACATATTGGGGTCTGCATACAGGAGAAAGAGAC
TGGCATTTGGGTCAGGGAGTCTCTATAGAATGGAGGAGAAGAAGATATAGCACACAAGTAGACCCTGGCCTAGCAGACCA
ACTAATTCACCAATATTATTTTGACTGTTTTTCAGACTCTGCCATAAGAAAAGCCATAGTAGGACATAGAGTTAGTCCTA
GGTGTGAATATCAAGCAGGACATAAT---AAGGTAGGATCTCTACAGTACTTAGCACTAACAGCATTAATAACACCA---
AAGAAGATAAAGCCACCTTTGCCTAGTGTTAGGAAACTGACAGAGGATAGATGGAACGAGCCCCAGAAGACCAAGGGCCA
CAGAGGGAGC------ATGACTGGGCACTAG
>FB341548/B/FR/1983/HXB2_patent
ATGGAAAACAGATGGCAGGTGATGATTGTGTGGCAAGTAGACAGGATGAGGATTAGAACATGGAAAAGTTTAGTAAAACA
CCATATGTATGTTTCAGGGAAAGCTAGGGGATGGTTTTATAGACATCACTATGAAAGCCCTCATCCAAGAATAAGTTCAG
AAGTACACATCCCACTAGGGGAT---GCTAGATTG---GTAATAACAACATATTGGGGTCTGCATACAGGAGAAAGAGAC
TGGCATTTGGGTCAGGGAGTCTCCATAGAATGGAGGAAAAAGAGATATAGCACACAAGTAGACCCTGAACTAGCAGACCA
ACTAATTCATCTGTATTACTTTGACTGTTTTTCAGACTCTGCTATAAGAAAGGCCTTATTAGGACACATAGTTAGCCCTA
GGTGTGAATATCAAGCAGGACATAAC---AAGGTAGGATCTCTACAATACTTGGCACTAGCAGCATTAATAACACCA---
AAAAAGATAAAGCCACCTTTGCCTAGTGTTACGAAACTGACAGAGGATAGATGGAACAAGCCCCAGAAGACCAAGGGCCA
CAGAGGGAGCCACACAATGAATGGACACTAG
>FB707281/B/FR/1983/HXB2-patent
ATGGAAAACAGATGGCAGGTGATGATTGTGTGGCAAGTAGACAGGATGAGGATTAGAACATGGAAAAGTTTAGTAAAACA
CCATATGTATGTTTCAGGGAAAGCTAGGGGATGGTTTTATAGACATCACTATGAAAGCCCTCATCCAAGAATAAGTTCAG
AAGTACACATCCCACTAGGGGAT---GCTAGATTG---GTAATAACAACATATTGGGGTCTGCATACAGGAGAAAGAGAC
TGGCATTTGGGTCAGGGAGTCTCCATAGAATGGAGGAAAAAGAGATATAGCACACAAGTAGACCCTGAACTAGCAGACCA
ACTAATTCATCTGTATTACTTTGACTGTTTTTCAGACTCTGCTATAAGAAAGGCCTTATTAGGACACATAGTTAGCCCTA
GGTGTGAATATCAAGCAGGACATAAC---AAGGTAGGATCTCTACAATACTTGGCACTAGCAGCATTAATAACACCA---
AAAAAGATAAAGCCACCTTTGCCTAGTGTTACGAAACTGACAGAGGATAGATGGAACAAGCCCCAGAAGACCAAGGGCCA
CAGAGGGAGCCACACAATGAATGGACACTAG
>FJ195086/B/BR/2004/BREPM1070
ATGGAAAACAGATGGCAGGTGATGATTGTGTGGCAAGTAGACAGGATGAGGATTAAAACATGGAAAAGTTTAGTAAAACA
CCATATACATATTTCAAAGAAAGCTAAGGAATGGGTTTATAGACATCACTATGAAAGCACTAATCCAAAAATAAGTTCAG
AAGTACACATCCCACTAGGGGAC---GCCAGATTA---GTAATAAAAACATATTGGGGTCTGCATACAGGAGAAAGAGAA
TGGCATTTGGGTCAGGGAGTCTCCATAGAATGGAGGAAAAGGAGATATAACACACAAGTAGACCCTGACCTAGCAGACCA
ACTAATTCATCTGTATTATTTTGATTGTTTTTCAGAATCTGCTATAAGAAAGGCCATATTAGGATGTATAGTTAGACCTA
GGTGTGAATATCACGCAGGACATAAC---AAGGTAGGATCTCTACAGTACTTGGCACTGACAGCATTAATAACACCA---
AAAAGGAGAAAGCCACCTTTACCGAGTGTCAGGAAACTGACAGAGGATAGATGGAACAAACCCCAGAAGACCAAGGGCCA
CAGAGAGAGCCATACAATGAATGGGCATTAG
>FJ195088/B/BR/2005/BREPM1084
ATGGAAAACAGATGGCAGGTGATGATTGTGTGGCAAGTAGACAGGATGAGGATTAGAACATGGAAAAGTTTAGTAAAACA
CCATAAGTATGTGTCAGGGAAAGCTAGGGAATGGTTTTATAGACATCACTATGAAAGCACTCATCCAAGAATAAGTTCAG
AAGTACACATCCCACTAGGGGAG---GCTAGATTA---GTAGTAATAACATATTGGGGTCTGCACACAGGAGAAAGAGAT
TGGCATTTGGGTCAGGGAGTCTCCATAGAGTGGAGGAAAAAGAGATATAGCACACAAGTAGACCCTGACCTAGCAGACCG
ACTGATTCATCTGTATTATTTTGATTGTTTTTCAGAATCTGCTATAAGAAATGCCCTATTAGGACGTATAGTTAGCCCTA
AGTGTAATTATCAAGCAGGACATAAC---AAGGTAGGATCTCTACAGTACCTGGCACTAACAGCATTAATAACACCA---
AAAAAGATAAAGCCACCTTTGCCTAGTGTTAAGAAACTGACAGAGGACAGATGGAACAAGCCCCAGAAGACCAAGGGCCA
CAGAGGGAGCCATACAATGAATGGGCACTAG
>FJ195089/B/BR/2005/BREPM1093
ATGGAAAACAGATGGCAGGTGATGATTGTGTGGCAAGTAGACAGGATGAGGATTAAAACATGGAAAAGCTTAGTAAAACA
CCATATGTATATTTCAAGAAAAGCTCAAGGATGGGTTTATAAACATCACTATCAAAGTTCCCATCCAAGAATCAGTTCAG
AAGTACATATCCCATTAGGGGAT---GCTAAATTA---GTAGTAACAACATACTGGGGTCTGCATACAGGAGAAAGAGAC
TGGCATTTGGGTCAGGGAGTCTCCATAGAATGGAGGAAAAGGAGATATAATACACAAGTAGACCCTGACATAGCAGACCA
ACTAATTCATCTGTATTATTTTGATTGTTTTTCAGAATCTGCTATAAGAAATGCCATATTAGGACGTATAGTTAGCCCTA
GGTGTGATTATCAAGCAGGACATAAC---AAGGTAGGATCTCTACAGTACTTGGCACTAACAGCATTAATAAAACCA---
AAAAAGAGAACGCCACCTTTGCCTAGTGTCAGAAAATTGACAGAGGATAGATGGAACAAGCCCCAGAAGACCAAGGGCCA
CAGAGGGAGCCACACAATGAATGGACATTAG
>FJ195090/B/BR/2004/BREPM1066
ATGGAAAACAGATGGCAGGTGATGATTGTGTGGCAAGTAGACAGGATGAGGATTAACACATGGAAAAGTTTAGTAAAACA
CCATATGCATATTTCAAGAAAGGCTAAAGGATGGTTTTATAGACATCACTATGAAAGCACTCATCCAAGAATAAGTTCAG
AAGTACACATCCCACTAGGGGAT---GCTGAATTA---GTAGTAACAAATTATTGGGGTCTGCATACAGGAGAAAGAGAC
TGGCATTTGGGTCAAGGAGTCTCCATAGAATGGAGGAAAAAGAGATTTAGCACACAAGTAGACCCTAGCCTAGCAGACCA
ACTAATTCATCAATATTATTTTGATTGTTTTTCAGAATCGGCCATAAGAAATGCCATATTAGGACGTATAGTTAGGCCTA
GGTGTGAGTATCAAGCAGGACATAAC---AAGGTAGGGTCTCTACAGTACTTGGCACTATCAGTATTACTAACCCCA---
AAAAGGAGAAAGCCACCTTTGCCTAGTGTTAGGAAACTGACAGAGGATAGATGGAACAAGCCCCAGAGGATCAAGGGCCA
CAGAGGGAACCATACAATGAATGGACACTAG
>FJ195091/B/BR/2005/BREPM1081
ATGGAAAACAGATGGCAGGTGATGATTGTGTGGCAAGTAGACAGGATGAGGATTAGAGCATGGAAAAGTTTGGTAAAACA
CCATATGTACACTTCAAAGAAAGCTAGAGGATGGTTTTATAGACATCACTATGAAAGCCATCATCCAAAAATAAGCTCAG
AAGTACACATCCCACTAGGGGAT---GCTAAATTA---GTAGTGACAACATATTGGGGTCTGCATACAGGAGAAAGAGAC
TGGCATTTGGGTCAGGGAGTCTCCATAGAATGGAGAAAAAGGAGATATAGCACACAAGTAGACCCTAACATAGCAGACCA
ACTAATTCATCTGCATTATTTTGATTGTTTTTCAGACTCTGCTATAAGAAATGCAATATTAGGACGTATAGTTAGTCCTA
GGTGTGATTATCCAGGAGGACATAAC---AAGGTAGGATCTCTACAGTACTTGGCACTAGCAGCATTAATAACACCA---
AGAAGGAGAAAGCCACCTTTGCCTAGTGTCAGGAAGTTAACAGAGGATAGATGGAACAAGCCCCAGAAGACCAAGGGCCA
CAAAGGGAACCATACAATGCATGGACACTAG
>FJ388890/B/CY/2005/CY018
ATGGAAAACAGATGGCAGGTGATGATTGTGTGGCAAGTAGACAGGATGAGGATTAGAACATGGAAAAGTTTAGTAAAACA
CCATATGTACATTTCAGGAAAAGCTAGGAAATGGTTTTATAGACATCACTATGAAAGCACTCATCCAAGAATAAGTTCAG
AAGTACACATCCCACTAGGGGAA-----GAAATTG---GTAGTAACAACCTATTGGGGTCTGCATACAGGAGAAAGAGAC
TGGCATTTGGGTCAGGGAGTCTCCATAGAATGGAGGACAAGGAGATACAGCACACAAGTAGACCCTAACTTAGCAGACCA
ACTAATTCATCAATATTACTTTGATTGTTTTTCAGACGCTGCTATAAGGAGTGCCATATTAGGACATATAGTTAGTCCTA
GGTGTGAATATCAAGCAGGACACAAC---AAGGTAGGATCTCTACAGTACTTGGCACTAGCAGCATTAGTAACACCA---
AAAAGGATAAAGCCACCTTTGCCTAGTGTTGCAAAACTGACAGAGGATAGATGGAACAGGCCCCGGAAGACCAAGGGCCA
CAAAGGGAGCCATACAATGAATGGACACTAG
>FJ388891/B/CY/2005/CY020
ATGGAAAACAGATGGCAGGTGATGATTGTGTGGCAAGTAGACAGGATGAGGATTAGAACATGGATAAGTTTAGTAAAATA
CCATATGTATAGATCAAAGAAAGCTAAGGAATGGTTTTATAGACATCACTATGAAAGCACTCATCCAAGAATAAGTTCAG
AAGTACACATCCCACTAGGGGAG---GCTAAATTA---GTAGTAATAACATATTGGCGTTTGCATACAGGAGAAAGAGAC
TGGCATTTGGGTCAGGGAGTCTCCATAGAATGGAGGAAAAAGAGATATAGCACACAAGTAGACCCTACCTTAGCAGACCA
ACTAATTCATCTGTGTTACTTTGATTGTTTTTCAGAATCTGCTATAAGGAATGCCATATTAGGACATAGAGTTAGGCCTA
GGTGTGATTATCAAGCAGGACATAAC---AAGGTAGGATCTTTACAGTACTTGGCACTAGTAGCATTAGTGAAACCA---
AAAAGGAGAAAGCCCCCTTTGCCTAGTGTTGCAAAACTGACAGAGGATAGATGGAACAAGCCCCAGAAGACCAAGGGCCC
CAAAGGGAACCATTCAATGAATGGGCACTAG
>FJ388895/B/CY/2005/CY028
ATGGAAAACAGATGGCAGGTGATGATTGTGTGGCAAGTAGACAGGATGAGGATTAGAACATGGAAAAGTTTAGTAAAACA
CCATATGTATATTTCAGGGAAAGCTAAAGGATGGTCTTATAGACATCACTATGAAAGCATTCATCCAAGAATAAGTTCAG
AAGTACACATCCCACTAGGGGAT---GCTAAATTG---GTAGTAAAAACCTATTGGGGTCTGCATGCAGGAGAAAGAGAT
TGGCATTTGGGTCAGGGAGTCTCCATAGAATGGAGGAAAAGGGAATATAGCACACAAGTAGACCCTGACCTAGCAGACCA
ACTAATTCATCTGTATTACTTTGACTGTTTTTCAGACTCTGCTATAAGAAAAGCCCTATTAGGATATAGAGTTAGCCCTA
GGTGTGAATATCAAGCAGGACATAAC---AAGGTAGGATCTCTACAGTACTTGGCACTAACAGCATTAATAAAACCA---
AAAAAGATAAGGCCACCATTGCCTAGTATCAAGAAACTGACAGAGGACAGATGGAACAAGCCCCAGAAGACCAAGGGCCA
CAGAGGGAGCCATACAATCAATGGACACTAG
>FJ388898/B/CY/2005/CY032
ATGGAAAACAGATGGCAGGTGATGATTGTGTGGCAGGTAGACAGGATGAGGATTAACACATGGAAAAGTTTAGTAAAATA
CCATATGCATATTTCAAAGAAAGCTAAGGGATGGTCTTATAGACATCACTATCATAGCACTCATCCAAAAATAAGTTCAG
AAGTACACATCCCACTAGGGAAT---GCTAGCCTCTTGGTAGTAACAACATATTGGGGTCTGCATAAAGGAGAAAGAGAC
TGGCATTTAGGGCAGGGAGTCTCCATAGAATGGAGACAAAGGAAATATAGCACACAAGTAGACCCTAACCTAGCAGACCA
ACTAATTCATCTGTATTATTTTGATTGTTTTTCAGAATCTGCCATAAGAAGTGCCCTATTAGGACATAGAGTTAGTCCTA
GTTGTAACTATCAAGCAGGACATAGC---AAGGTAGGATCTCTACAATACTTGGCACTAACAGCATTGATACCACCA---
GAAAAGATAAAGCCACCTTTGCCTAGTGTTACAAAACTGACAGAGGATAGATGGAACAAGCCCCAGAAAACCAAGGGCCA
CAGAGGGAGCCATACAATGAATGGACACTAG
>FJ388899/B/CY/2005/CY037
ATGGAAAACAGATGGCAGGTGATGATTGTGTGGCAAGTAGACAGGATGAGGATTAGTACATGGAAAAGTTTAGTAAAATA
CCATATGTATATTTCAAAGAAAGCTAGGGGATGGTCTTATAGACATCACTATGAAAACCCTCATCCAAAAATAAGTTCAG
CAGTACACATTCCACTAGGGGAT---GCTAAATTG---GTAGTAAAGACATATTGGGGTCTGCATACAGGAGAAAGAGAC
TGGCATTTGGGACAGGGAGTCTCCATAGAATGGAGGAAAAAGGGATATAACACACAAGTAGACCCTGATCTAGCAGACCA
ACTAATTCATTCGCATTACTTTGATTGTTTTTCAGAATCTGCTATAAGAAATGCTATAATAGGACATAGAGTTAGTCCTA
GGTGTGAATATCAAGCAGGACATAAC---AAGGTAGGATCTCTACAGTACTTGGCACTAACAGCACTAATAACACCA---
AAAAAGACAAAGCCACCTTTGCCTAGTATTAAGAAACTGACAGAGGATAGATGGAACAAGCCCCAGGAGACCAAGGGCCA
CCGAGGGAGCCATACAATGAATGGACACTAG
>FJ388904/B/CY/2005/CY055
ATGGAAAACAGATGGCAGGTGATGATTGTGTGGCAAGTAGACAGGATGAGGATTAGAACATGGAAAAGTTTAGTGAAACA
CCATATATATATTTCAAAGAAAGCTAAGGGCTGGTTTTATATACATCACTATGAAAACCCTCATCCAAAAATAAGTTCAG
AAGTACACATCCCACTAGGGGAT---GCTAAATTA---GTAATAACAACATATTGGGGTCTACATCCAGGAGAAAGAGCC
TGGCACTTAGGTCAGGGAGTCTCTATAGAATGGAGGAAAAGGAGATATAGCACACAAGTAGACCCTGACCTAGCAGACCA
ACTAATTCATCTGCATTATTTTGATTGTTTTTCAGAATCTGCTATAAGAAATGCCATATTAGGACGGTTAGTTAGTCCTA
GGTGTGAATATCAAGCAGGACATAAC---CAGGTAGGATCTCTACAGTACTTGGCACTAGCAGCATTAATAACACCA---
AAACAGATAAAGCCACCTTTGCCTAGTGTTAGGAAACTAACAGAGGATAGATGGAACAAGCCCCAGAAGACCAAGGGCCA
CAGAGGGAACCATACAATGAATGGACACTAG
>FJ388905/B/CY/2005/CY056
ATGGAAAACAGATGGCAGGTGATGATTGTGTGGCAAGTAGACAGGATGAGGATTAAAACATGGAACAGTTTAGTAAAACA
CCATATGTATATATCAAAGAAGGCTAGGGGATGGGTTTATAAACATCATTATCAGAGCACTCATCCAAAAATAAGTTCAG
AAGTACACATACCACTAGGGGAT---GCTAAATTG---GTAATAATAACATATTGGGGTCTGCATACAGGAGAAAGAGAC
TGGCATTTGGGCCAGGGAGTCTCCATAGAATGGAGGACAGAGAAATATAGCACACAAGTAGACCCTAGCCTAGCAGACCA
ACTGATTCATATGCATTATTTTGATTGTTTTTCAGAATCTGCCATAAGAAATGCCATATTAGGACATATAGTTAGTCCTA
GGTGTGAATATCAAGCAGGACATAAC---AAGGTAGGATCCCTACAATACTTGGCACTAACAGCATTAATAAAACCA---
AAAAAGATAAAGCCACCTTTGCCTAGTGTAGTGAAACTGACAGAAGATAGATGGAACAAGCCCCAGAGGATCAAGGGCCA
CAGAGGGAGCCATACAATGAATGGACACTAC
>FJ388910/B/CY/2005/CY065
ATGGAAAACAGATGGCAGGTGATGATTGTGTGGCAGGTAGACAGGATGAGGATTAGAACATGGAAAAGTTTAGTAAAACA
CCATATGTATATTTCAGGGAAAGCTAAAGGATGGATTTATAAACATCACTATGAAAACCCTCATCCAAGAATAAGTTCAG
AAGTATTCATCCCACTAGGGGAT---GCTAAATTG---GTAGTAACAACATATTGGGGTCTGCATACAGGAGAAAGAGAT
TGGCATTTGGGTCAGGGAGTCTCCATAGAATGGAGGCAAAGGAGATACAGCACACAAGTAGACCCTGACCTAGCAGACCA
ACTAATTCATCTGTATTACTTTGATTGTTTTTCAGAATCTGCTATAAGACAAGCCATATTAAGACGTATAGTTAGTCCTA
GTTGTGAATATCAAGCAGGACATAAC---AAGGTAGGATCTCTACAATACTTGGCAATAACAGCATTAACAACACCA---
AAAAAGATAAAGCCACCTTTGCCTAGTGTTTCAAAACTGACAGAGGATAGATGGAACAAGCCCCGGAAGACCAAGGGCCA
CAGAGGGAGCCATACAATGAATGGACACTAG
>FJ388911/B/CY/2005/CY067
ATGGAAAACAGATGGCAGGTGATGATTGTGTGGCAGGTAGACAGGATGAGGATTAGAACATGGAAAAGTTTAGTGAAACA
CCATATGTATATCTCGGGGAAAGCTAAGGGATGGGTTTATAGACATCACTATCAAAGCACTAATCCAAGAACAAGTTCAG
AAGTACACATCCCACTAGGGGAT---GCTAAATTA---GTAATAGCAACATATTGGGGTCTGCATACAGGAGAAAGAGAG
TGGCATTTGGGTCAGGGAGTCTCCATAGAATGGAAAAAAAAGAGATATAGCACACAAGTAGACCCTGACCTAGCAGACCA
ACTAATTCATCTGCACTATTTTAATTGTTTTTCAGAATCTGCTATAAGAAATGCCATATTAGGACGTTTAGTTAGTCCTA
GGTGTGAATATCAAGCAGGACATAAC---CAGGTAGGATCCCTACAGTACCTGGCACTAACAGCATTAATAACACCA---
AAAAAGATAAAGCCACCTTTGCCTAGTGTTAGAAAACTGACAGAGGACAGATGGAACAAGCCCCAGAGGACCAAGGGCCA
CAGAGGGAACCATACAATGAATGGACATTAG
>FJ388912/B/CY/2005/CY068
ATGGAAAACAGATGGCAGGTGATGATTGTGTGGCAGGTAGACAGGATGAGGATTAGAACATGGAAAAGTTTAGTAAAACA
CCATATACATATATCAAAGAAGGCTAAGGGATGGGTTTATAGACATCACTATGAAAGCCCTCATCCAAGAATAAGTTCAG
AAGTACACATCCCACTAGGGGAT---TCTAAATTG---GTAGTAGCAACATATTGGGGTCTACATACAGGAGAAAGAGAC
TGGCATTTGGGTCAGGGAGTCTCCATAGAATGGAGGAAACAGAGATATAGCACACAAGTAGACCCTAACCTAGCAGACCA
ACTAATTCATCTATATTACTTTGATTGTTTTTCAGAATCTGCTATAAGAAGGGCCATATTAGGACGTATAGTTAGTCCTA
GGTGTGAATATCAAGCAGGACATAAC---AAGGTAGGATCTCTACAGTACTTGGCACTAGCAGCATTGATAACACCA---
AGAAAGACAAAGCCACCTTTGCCTAGTATTACGAAACTGACAGAGGATAGATGGAACAAGCCCCAGAAGACCAAGGGCCA
CAGAGGGAGCCATACAATGAATGGACACTAG
>FJ388914/B/CY/2005/CY072
ATGGAAAACAGATGGCAGGTGATGATTGTGTGGCAAGTAGACAGGATGAGGATTAGAACATGGATAAGTTTAGTAAAACA
CCATATGTACATTTCAAAGAAAGCTAAGGAATGGTTTTATAGACGTCACTATGAAAGCACTCATCCAAGAATAAGTTCAG
AAGTACACATCCCAATAGGGGAG---GCTAAATTG---GTAGTAACAACATATTGGGGTCTGCATACAGGAGAAAGAGAC
TGGCATTTGGGTCAGGGAGTCTCCATAGAATGGAGGGAAAGGAGATATAGCACACAAGTAGACCCTAACTTAGCAGACCA
ACTAATTCATCTGCATTACTTTGATTGTTTTTCAGAAACTGCTATAAGAAATGCCATATTAGGACATAGAGTTAGTCCTA
GGTGTGATTATCAAGCAGGACATAAC---AAGGTAGGATCCCTACAGTACTTGGCATTAGCAGCATTAGTAAAACCA---
AAAAGGAGAAAGCCACCTTTGCCTAGTGTTGCAAAACTGACAGAGGATAGATGGAACAAGCCCCAGAAGACCAAGGGCCA
CAAAGGGAGCCATACAATGAATGGACACTAG
>FJ388915/B/CY/2005/CY074
ATGGAAAACAGATGGCAGGTGATGATTGTGTGGCAAGTAGACAGGATGAGGATTAGAACATGGAAAAGTTTAGTAAAACA
TCATATATATATTTCAAGAAAAGCTAAGAACTGGGTTTATAGACATCACTATGAAAGCATTAATCCAAGAATAAGTTCAG
AAGTCCACATCCCACTAGGGGAT---GGTAAATTA---GTCATAACAACATATTGGGGTCTGCAGACAGGAGAAAGAGAC
TGGCATTTGGGTCAGGGAGTCTCCATAGAATGGAGGGAAAAGAGATATAGCACACAAGTAGACCCTGACCTAGCAGACCA
ACTAATTCATCTGCATTATTTTGATTGTTTTTCAGAGTCTGCTATAAGAAATGCCATATTAGGACGTTTAGTTAGTCCTA
GGTGTGAATATCCAGCAGGACATAAC---CAGGTAGGATCTCTACAGTACTTGGCATTAGCAGCATTAATAACACCA---
AGAAAGAGAAAGCCACCTTTGCCTAGTGTTAGGAAACTGACAGAGGATAGATGGAACAAGCCCCAGAGGACCAAGGACCA
CAGAGGGAGCCATACAATGAATGGACACTAG
>FJ388916/B/CY/2005/CY075
ATGGAAAACAGATGGCAGGTGATGATTGTGTGGCAAGTAGACAGGATGAGGATTAAAACATGGAAAAGTTTAGTGAAACA
CCATATATATATTTCAAGGAAAGCTAGGGGCTGGTTTTATAGACATCACTATGAAAGCACTCATCCAAAAATAAGTTCAG
AAGTACACATCCCACTAGGGGAT---GCTAAATTA---GTAATAACAACATATTGGGGTCTGCATCCAGGAGAAAGAGCC
TGGCATTTGGGTCAGGGAGTCTCTATAGAATGGAGGAAAAGGAGATATAGCACACAAGTAGACCCTGACCTAGCAGACCA
ACTAATTCATCTTCACTATTTTGATTGTTTTTCAGAATCTGCTATAAGAAATGCCATATTAGGACGTTTAGTTAGTCCTA
GGTGTGAATATCAAGCAGGACATAAC---AAGGTAGGATCTCTACAGTACTTGGCACTAGCAGCATTAATAACACCA---
AAGAAGAGAAAGCCACCTTTGCCTAGTGTTAGGAAACTAACAGAGGATAGATGGAACAAACCCCAGGAGACCAAGGGCCA
CAGAGGGAACCATACAATGAATGGACACTAG
>FJ388918/B/CY/2005/CY087
ATGGAAAACAGATGGCAGGTGATGATTGTGTGGCAAGTAGACAGGATGAGGATTAAAGTATGGAAAAGTTTAGTAAAACA
TCATATATATATTTCAAGAAAAGCTAAGGACTGGGTTTATAGACATCACTATGAAAGCACTAATCCAAGAATAAGTTCAG
AAGTACACATCCCACTAGGGGAT---GCTAAATTA---GTCATAACAACATATTGGGGTCTGCAGACAGGAGAAAGAGAC
TGGCATTTGGGTCAGGGGGTCTCCATAGAATGGAGGGAAAAGAGGTATAGCACACAAGTAGACCCTGACCTAGCAGACCA
ACTAATTCATCTGTATTATTTTGATTGTTTTTCAGAGTCTGCTATAAGACATGCCATATTAGGACGTTTAGTTAGTCCTA
GGTGTGAATATCAAGCAGGACATAAC---CAGGTAGGATCTCTACAGTACTTGGCATTAGCAGCATTAATAACACCA---
AAAAGGAGAAAGCCACCCTTGCCTAGTGTTAGGAAACTGACAGAGGATAGATGGAACAAGCCCCAGAGGACCAAGGACCA
CAGAGGGAGCCATACAATGAATGGGCACTAG
>FJ388919/B/CY/2005/CY088
ATGGAAAACAGATGGCAGGTGATGATTGTGTGGCAAGTAGACAGGATGAGGATTAGAACATGGATAAGTTTAGTAAAATA
CCATATGTATGTTTCAAAGAAAGCTAAGGAATGGTGTTATAAACATCACTATGAAAGCACTCATCCAAGAATAAGTTCAG
AAATACACATCCCACTAGGGGAA---GCTAAATTG---GTAGTAATAACATATTGGGGTCTGCATACAGGAGAAAGAGAC
TGGCATTTGGGTCAGGGAGTCTCTGTAGAATGGAGGAAAAAGAGATATAGCACACAAGTAGACCCTGACTTAGCAGACCA
ACTGATTCATCTGTATTACTTTGATTGTTTTTCAGAATCTGCTATAAGGAATGCCATATTAGGACATATAGTTAGCCCTA
GGTGTGATTATCAAGCAGGACATAAC---AAGGTAGGATCTTTACAGTACTTGGCACTAGCAGCATTAGTAAAACCA---
AAGAAGAGAAAGCCACCTTTGCCTAGTGTTGCAAAACTGACAGAGGATAGATGGAACAAGCCCCAGAAGACCAAGGGCCA
CAAAGAGAGCCATACACTGAATGGACACTAG
>FJ388920/B/CY/2005/CY089
ATGGAAAACAGATGGCAGGTGATGATTGTGTGGCAAGTAGACAGGATGAGGATTAGAACATGGATAAGCTTAGTAAAATA
CCATATGTATGTTTCAAAGAAAGCTAAGGAATGGGTTTATAGACATCACTATGAAAGCACTCATCCAAGAATAAGTTCAG
AAATACACATCCCACTAGGGGAA---GCTAAATTG---GTAGTAATAACATATTGGGGTCTGCATACAGGAGAAAGAGAC
TGGCATTTGGGTCAGGGAGTCTCTGTAGAATGGAGGAAAAAGAGATATAGCACACAAGTAGACCCTGACTTAGCAGACCA
ACTGATTCATCTGTATTACTTTGATTGTTTTTCAGAATCTGCTATAAGGAATGCCATATTAGGACATATAGTTAGCCCTA
GGTGTGATTATCAAGCAGGACATAAC---AAGGTAGGATCTTTACAGTACTTGGCACTAGCAGCATTAGTAAAACCA---
AAGAAGAGAAAGCCACCTCTGCCTAGTGTTGCAAAACTGACAGAGGATAGATGGAACAAGCCCCAGAAGACCAAGGGCCA
CAAAGAGAGCCATACAATGAATGGACACTAG
>FJ388923/B/CY/2005/CY093
ATGGAAAACAGATGGCAGGTGATGATTGTGTGGCAAGTAGACAGGATGAGGATTAGAACATGGATAAGTTTAGTAAAACA
CCATATGTATATTTCAAAGAAAGCTAAGGAATGGTTTTATAGACATCACTATGAAAGCACTCATCCAAGAATAAGTTCAG
AAGTACACATCCCACTAAGGGAA---GCTAAATTG---GTAATAACAACATATTGGGGTCTGCATACAGGAGAAAGAGAC
TGGCATTTGGGTCAGGGAGTCTCCATAGAATGGAGGAAAAAGAGATATAGCACACAAGTAGACCCTAACTTAGCAGACCA
ACTAATTCATCTGTATTACTTTGATTGTTTTTCAGAATCTGCTATAAGAAATGCCATATTAGGACATAGAGTTAGTCCTA
GGTGTGATTATCAAGCAGGACATAAC---AAGGTAGGATCTCTACAGTACTTGGCACTAGCAGCATTAGTAAAACCA---
AAAAAGAGAAAGCCACCTTTGCCTAGTGTTGCAAAACTGACAGAGGATAGATGGAACAAGCCCCAGAAGACCAAGGGCCA
CAAAGGGAGCCATACAATGAATGGACACTAG
>FJ388924/B/CY/2005/CY097
ATGGAAAACAGATGGCAGGTGATGATTGTGTGGCAAGTAGACAGGATGAGGATTAGAACATGGATAAGCTTAGTAAAATA
CCATATGTATGTTTCAAAGAAAGCTAAGGAATGGTTTTATAGACATCACTATGAAAGCACTCATCCAAGAATAAGTTCAG
AAATACACATCCCACTAGGGGAA---GCTAAATTG---GTAGTAATAACATATTGGGGTCTGCATACAGGAGAAAGAGAC
TGGCATTTGGGTCAGGGAGTCTCTGTAGAATGGAGGAAAAAGAGATATAGCACACAAGTAGACCCTAACTTAGCAGACCA
ACTGATTCATCTGTATTACTTTGATTGTTTTTCAGAATCTGCTATAAGGAATGCCATATTAGGACATATAGTTAGTCCTA
GGTGTGATTATCAAGCAGGACATAAC---AAGGTAGGATCTCTACAGTACTTGGCACTAGCAGCATTAGTAAAACCA---
AAGAAGAGAAAGCCACCTTTGCCTAGTGTTGCAAAACTGACAGAGGATAGATGGAACAAGCCCCAGAAGACCAAGGGCCA
CAAAGGGAGCCATACAATGAATGGACACTAG
>FJ388927/B/CY/2005/CY110
ATGGAAAACAGGTGGCAGGTGATGATTGTGTGGCAAGTAGACAGGATGAGGATTAGAGCATGGAACAGTTTAGTAAAGCA
CCATATGTATATTTCAAAGAAAGCCAATGGATGGTCTTATAGACATCATTATGAGAGCATTAATCCAAAAATAAGCTCAG
AAGTACACATCCCACTAGGGGAT---GCTAAATTG---GTAATAACAACATATTGGGGTCTGCATACAGGAGAAAGAGAC
TGGCATTTGGGTCAGGGAGTCTCCATAGAATGGAAAACAGGGAAATATAGCACACAAGTAGACCCTGGACTAGCAGACCA
ACTAATTCATATGCATTACTTTGATTGTTTTTCAGAATGTGATATAAGAAGGGCCATATTAGGACATAGAGTTAGTCCTA
GGTGTGAATATCAAGCAGGACATAAC---AAGGTAGGATCTCTACAGTACTTGGCACTAACAGCATTAATAACACCA---
AAAAAGAGAAAGCCACCTTTGCCTAGTGTTGCGAAACTGACAGAGGATAGATGGAACAAGCCCCGGAAGACCAAGGGCCA
CAGAGGGAGCCATACAATGAATGGACACTAG
>FJ388930/B/CY/2005/CY113
ATGGAAAACAGATGGCAGGTGATGATTGTATGGCAAGTAGACAGGATGAGGATTAAAACATGGAAAAGTCTGGTAAAACA
CCATATGTATATTTCTAAGAAAGCTAAGGGCTGGTTTTATAGACATCACTATGAAAGCACTCATCCAAAAGTAAGTTCAG
AAGTACACATCCCATTAGGGGAG---GCTAGATTA---GTAATAACAACATATTGGGGTCTGCATACAGGAGAAAGAGAC
TGGCATTTGGGTCAGGGAGTCTCCATAGAATGGAGGAAAAGGAGATATAGCACACAAGTAGACCCTAACCTAGCAGACCA
ACTAATTCATCTGTATTATTTTGATTGTTTTTCAGAATCTGCTATAAGAAAGGCCATATTAGGACATCTAGTTAGTCCTA
GTTGTGAATATCAAGCAGGACATAAA---AAGGTAGGATCTTTGCAATACTTGGCACTAGCAGCATTAGTAACAACA---
AAAAGGAGAAAGCCACCTTTGCCTAGTGTTGCGAAACTGACAGAGGATAGATGGAACGAGCCCCAGAAGATCAAGGGCCA
CAGAGGGAGCCATACAATGAATGGGCACTAG
>FJ388931/B/CY/2005/CY120
ATGGAAAACAGATGGCAGGTGATGATTGTGTGGCAAGTAGACAGGATGAGGATTAAGGCATGGAAAAGCTTAGTAAAACA
CCATAAGTATATCTCAAAGAAAGCTAGGGGATGGGTTTATAAACATCACTATGAGAACCCTCATCCAAGAGTAAGTTCAG
AAGTACACATTCCACTAAGGGAG---GCTAAATTG---GTAATAACAACATATTGGGGTCTGCATACAGGAGAAAGAGAC
TGGCATTTGGGCCAGGGAGTCTCCATAGAATGGAGAAAAGAGAGTTATAGCACACAAGTAGACCCTGGCCTAGCAGACCA
ACTAATTCATATGCAATATTTTGATTGTTTTTCAGAATCTGCTATAAGAAATGCCATACTAGGAGAATTAGTTAGTCCTA
GGTGTGAATATCAAGCAGGACATAAC---AAGGTAGGATCTCTACAATACTTGGCACTAACAGCATTGATAAAACCA---
AAAAAGATAAAGCCACCCTTGCCTAGTGTTGCGAAACTGACAGAGGATAGATGGAACAAGCCCCAGAAGATCAAGGGCCA
CAGAGAGAGCCATACAATGAATGGACACTAG
>FJ388933/B/CY/2005/CY124
ATGGAAAACAGATGGCAGGTGATGATTGTGTGGCAAGTAGACAGGATGAGGATTAACACATGGAAAAGTTTAGTAAAACC
CCATATATATATATCAAGAAAAGCTAAGGGATGGTTGTATAGACATCACTATGAAAACACTCATCCAAAAATAAGTTCAG
AAGTACACATCCCGCTAGGGGAT---GATAAATTG---GTAATAACAACATATTGGGGTCTGCTCACAGGAGAAAGAGAC
TGGCATTTGGGTCAAGGAGTCTCCATAGAATGGAGGAAAAAGAGATATAACACACAAGTAGACCCTGAACTGGCAGATCA
ACTAATTCATCTGTATTACTTTGATTGTTTTTCAGAATCTGCTATAAGAAATGCCATAGTAGGACATATAGTTAGTCCTA
GTTGTGAATATCAAGCAGGACATAAC---AAGGTAGGATCTCTACAGTACTTGGCACTAACAGCATTAATAACACCA---
AAAAGGAGAAAGCCACCTTTGCCTAGTGTTACGAAACTGACAGAGGACAGATGGAACAAGCCCCGGAAGACCAAGGGCCA
CAGAGGGAGCCATACAATGAATGGACACTAG
>FJ388934/B/CY/2005/CY130
ATGGAAAACAGATGGCAGGTGATGATTGTGTGGCAAGTAGACAGGATGAAGATTAGAACATGGCACAGTTTAGTAAAACA
CCATAAGTATATTTCAAAGAAAGCTAAGGGATGGGTTTATAAACCTCACTATGAAAGCACTCATCCAAGAGTAAATTCAG
AAGTACACATCCCACTAGGGGAT---GCTAAATTG---GTAATAATAACATATTGGGGTCTGCATACAGGAGAAAGAGAA
TGGCATTTGGGTCATGGAGTCTCCATAGAATGGAGGAAAAGGAGATATAGTACACAAGTAGACCCTGACCTAGCAGACCA
ACTAATTCATCTGTACTACTTTGATTGTTTTTCAGAATCTGCTATAAGAAATGCCATATTAGGACATAGAGTTAGCCCTA
GGTGTGAGTATCAAGCAGGACATAAC---AAGGTAGGATCTCTACAGTACTTGGCACTAACAGCATTAGTGACACCA---
AGAAAGAAAAAGCCACCTTTGCCTAGTATTAAGAAACTGACAGAGGATAGATGGAACAAGCCCCAGAAGACCAAGGACCA
CAGAGGGAACCGTACCATGAGTGGACACTAG
>FJ388935/B/CY/2005/CY131
ATGGCAAACAAATGGCAGGTGATGATTGTGTGGCAAGTAGACAGGATGAGGATTAGAACATGGCACAGTTTAGTAAAACA
TCATATGTATATATCAAAGAAAGCTAAGGGATGGAGTTATAAACATCACTATGAAAGCACTAATCCAAGAGTAAGTTCAG
AAGTACACATCCCACTAGGGGAT---GCTAAATTG---GTAGTATCAACATATTGGGGTCTGCATACAGGAGAAAGAGAC
TGGCATTTGGGTCAGGGAGTCTCCATAGAGTGGAGGAAAAAGGGATATAACACACAAGTAGACCCTGACCTAGCAGACCA
ACTAATTCATCTGTATTATTTCAATTGTTTTTCAGACTCTGCCATAAGACAGGCCACATTAGGACATATAGTTACTTCTA
GGTGTGAATATCGAGCAGGACATAAC---AAGGTAGGATCTCTACAGTACTTGGCACTAGTAGCATTAACAACACCA---
AAAAGGATAAAGCCACCTTTGCCTAGTGTTGCGAAACTAGCAGAGGACAAATGGAACAAGCCCCAGAGGACCAAGGGCCA
CAGAGAGAACCACACAATGAGTGGACACTAG
>FJ388936/B/CY/2005/CY132
ATGGAAAACAGATGGCAGGTGATGATTGTGTGGCAAGTAGACAGGATGAGGATTAGAACATGGAAAAATTTAGTAAAACA
CCATATGTATATTTCAGGAAAAAATAAGAAATGGTTTTATAGACATCACTATGAAAGCACTCATCCAAGAATAAGTTCAG
AAGTACACCTCCCCCCAGGG--GAAGGCTAAATTG---GTAGTAACAACATATTGGGGTCTGCATACAGGAGAAAGAGAC
TGGCATTTGGGTCAGGGAGTCTCCATAGAATGGAGGAAAAGGAGATATAGCACACAAGTAGACCCTAACTTAGCAGACCA
ACTAATTCATCTGTATTACTTTGAATGTTTTTCAGAAGCTGCTATAAGAAGTGCCATATTAGGACATATAGTTAGTCCTA
GGTGTGACTATCAAGCAGGACACAAC---AAGGTAGGATCTCTACAGTACTTGGCACTAGCAGCATTAGTAAAACCA---
AAAAAGATAAAGCCACCTTTGCCTAGTGTTGCGAAACTGACAGAGGATAGATGGAACAGGCCCCGGAAGACCAAGGGCCA
CAAAGGGAGCCATACAATGAATGGACACTAG
>FJ388937/B/CY/2005/CY137
ATGGAAAACAGATGGCAGGTGATGATTGTGTGGCAAGTAGACAGGATGAGGATTAATAAATGGAAAAGTTTAGTAAAACA
CCATATGTATATCTCAAAGAAAGCTAGGGGATGGTTTTATAGACATCACTATGAGAACCCTCATCCAAGAATAAGTTCAG
AAGTATACATTCCACTAGGGGAT---GCCAAGTTG---GTAGTAACAACATATTGGGGTCTGCATACAGGAGAAAGAGAC
TGGCATTTGGGCCAGGGAGTCTCCATAGAATGGAGGAAAAGGAGATATAGAACACAAGTAGACCCTGGCCTAGCAGACCG
ACTAATTCATATGCAATATTTTGATTGTTTTTCAGAATCTGCTATAAGAAAAGCCATACTAGGAGAATTAGTTAGTCCTA
GGTGTGAATATCAAGCAGGACATAAC---AAGGTAGGATCTCTACAATACTTGGCACTAACAGCATTGATAACACCA---
AAAAAGATAAAGCCACCCTTGCCTAGCGTTACGAAACTGACAGAGGATAGATGGAACAAGCCCCAGAAGATCAAGGGCCA
CAGAGAGAGCCATACAATGAATGGACACTAG
>FJ388939/B/CY/2005/CY141
ATGGAAAACAGATGGCAGGTGATGATTGTGTGGCAAGTAGACAGGATGAAGATTAGAACATGGCACAGTTTAGTAAAACA
CCATAAGTATATTTCAAAGAAAGCTAAGGGATGGGTTTATAAACCTCACTATGAAAACACTCATCCAAGAGTAAATTCAG
AAGTACACATCCCACTAGGGGAT---GCTAAATTG---GTAGTAATAACATATTGGGGTCTGCATACAGGAGAAAGAGAA
TGGCATTTGGGTCATGGAGTCTCCATAGAATGGAGGAAAAGGAGATATAGTACACAAGTAGACCCTGACCTAGCAGACCA
ACTAATTCATCTGTACTACTTTGATTGTTTTTCAGAATCTGCTATAAGAAATGCCATATTAGGACATAGAGTTAGCCCTA
GGTGTGAATATCAAGCAGGACATAAC---AAGGTAGGATCTCTACAGTACTTGGCACTAACAGCATTAGTGACACCA---
AGAAAGAAAAAGCCACCTTTGCCTAGTATTAAGAAACTGACAGAGGATAGATGGAACAAGCCCCAGAAGACCAAGGGCCA
CAGAGGGAACCTTACAATGAGTGGACACTAG
>FJ388940/B/CY/2005/CY149
ATGGAAAACAGATGGCAGGTGATGATTGTGTGGCAAGTAGACAGGATGAGGATTAGAACATGGAAAAGTTTAGTAAAACA
TCATATGTTTATTTCAAGGAAAGCCCGAGGATGGTTTTATAAACATCACTATGATAGCCCTCATCCAAAAATAAGTTCAG
AAGTACACATCCCACTAGGGGAT---GCTAAATTG---GTAATAACAACATATTGGGGTCTGCATACAGGAGAAAGAAAC
TGGCATTTGGGTCAGGGAGTCTCCATAGAATGGAGGAAAAGGAGATATAGCACACAAGTAGACCCTGGCCTAGCAGACCA
ACTAATTCATCTGCATTACTTTGATTGTTTTTCAGATTCTGCTATAAGAAATGCCATATTAGGACGTATAGTTATTCCTT
GTTGTGAATATCAAGCAGGGCATAAC---GGGGTAGGGACTCTACAGTACTTGGCACTAGCAGCATTAGTAAAATCA---
AAACAGAGAAAGCCACCTTTGCCCAGTGTTGTGAAACTGACAGAGGATAGATGGAACAAGCCCCAGAAGACCAAGGGCCA
CAGAGGGAACCATATGCTGAATGGACACTAG
>FJ388941/B/CY/2005/CY150
ATGGAAAACAGATGGCAGGTGATGATTGTGTGGCAAGTAGACAGGATGAGGATTAATAAATGGAAAAGTTTAGTAAAATA
CCATATGTTTATTTCAAAGAAAACTAGGAGATGGATTTATAGACATCACTATGAAAGCACCAATCCAAGAATAAGTTCAG
AAGTACACATCCCACTAAGGGAA---GCTAGATTG---GTAGTAACAACATATTGGGGTCTGCATACAGGAGAAAGAGAC
TGGCATTTGGGACAGGGAGTCTCCATAGAATGGAGAGAAAAGAATTATAGCACACAAGTAGACCCTAACCTAGCAGACCA
ACTAATTCATCTGTATTACTTTGATTGTTTTTCAGAAGCTGCTATAAGACAGGCCATATTAGGACATAGAGTTAGTCCTA
GGTGTGAATATCAAGCAGGACATAAC---AAGGTAGGATCTTTACAGTACTTGGCACTAACAGCATTAATAACACCA---
AAAAAGACAAAGCCACCTTTGCCTAGTGTTACAAAACTGACAGAAGATAGATGGAACAAGCCCCAGAGGACCAAGGGCCA
CAGAGGGAACCATACAATGAATGGGCATTAG
>FJ388947/B/CY/2006/CY165
ATGGAAAACAGATGGCAGGTGATGATTGTGTGGCAAGTAGACAGGATGAGGATTAGAACATGGATAAGTTTAGTAAAACA
CCATATGTATATTTCAAAGAAAGCTAAGGGATGGTTTTATAGACATCACTATGAAAGCCCTCATCCAAGAATAAGTTCAG
AAGTACATATCCCATTAGGGGAT---GCTAGATTG---GTAGTAATAACATATTGGGGTCTGCATACAGGAGAAAGAGAC
TGGCATTTGGGTCAGGGAGTCTCCATAGAATGGAGGAGAAAGAGATATAACACACAAGTAGACCCTAACTTAGCAGACCA
ACTAATTCACCTGTATTACTTTGATTGTTTTTCAGAATCTGCTATAAGAAATGCCATATTAGGACATAGAGTTAGTCCTA
GGTGTGATTATCAAGCAGGACATAAC---AAGGTAGGATCTCTACAGTACTTGGCACTAGCAGCAGTAGTAAAAACA---
AAAAAGACAAAGCCACCTTTGCCTAGTGTTGCAAAACTGACAGAGGATAGATGGAACAAGCCCCAGAAGACCAAGGGCCA
CAAAGGGAGCCATACAATGAATGGACACTAG
>FJ388949/B/CY/2006/CY168
ATGGAAAACAGATGGCAGGTGATGATTGTGTGGCAAGTAGACAGGATGAGGATTAACACATGGAAAAGTTTAGTAAAATA
CCATATGCATATTTCAAAGAAAGCTAGGAAATGGTGTTATAAACATCACTATGAAAGCCTTAACCCAAGAACAAGTTCAG
AAGTACATATCCCATTAGGGGAA---GCTAAATTA---GTAGTAAAAACATATTGGGGTCTGCATACAGGAGAAAGAGAC
TGGCATCTGGGACAGGGAGTCTCCATAGAATGGATGACAGGGAGATATAACACACAAGTAGACCCTGATGTAGCAGACCA
ACTAATTCATCAACATTATTTTGATTGTTTTTCAGACTCTGCTATAAGGAATGCCCTATTAGGACGTATAGTTAGTCCTA
GTTGTGAATATCAAACAGGACATAAC---AAGGGAGGATCTCTACAGTACTTGGCACTAGCAGCACTAGTAAAACCA---
AGAAAGAAAAAGCCACCTTTGCCTAGTATTAGGAAACTGACAGAAGATAGATGGAACAAGCTCCCGGAGATCAAGGGCCA
CCGAGAGAGCCACACAATGAATGGACACTAG
>FJ388955/B/CY/2006/CY180
ATGGAAAACAGATGGCAGGTGATGATTGTGTGGCAAGTAGACAGGATGAGGATTAGAACATGGAAAAGTCTAGTGAAACA
CCATATATACAGGTCAAAGAAAGCTAAGGGATGGTTTTATAGACATCATTATGAAAGTACTCATCCAAAAATAAGTTCAG
AAGTACACATCCCACTAGGGGAT---GCTAAATTG---GTAGTAACAACATATTGGGGTCTGAATACAGGAGAAAGAGAC
TGGCATCTGGGTCAGGGAGTCTCCGTAGAATGGAGGAAAAGGAAATATAGCACACAAGTAGACCCTGACCTAGCAGACCA
ACTAATTCACCTGCACCACTTTGATTGTTTTTCAGAATCTGCTATAAGAAGTGCCATATTAGGACAAATAGTTAGGCCTA
AGTGTGAATATCAAGCAGGACATAAC---AAGGTAGGATCCCTACAGTACTTGGCACTAGTAGCAATAACAACACCA---
AGAAAGACAAAGCCACCTTTACCTAGTGTTGAGAAACTGACAGAGGATAGATGGAACAAGCCCCAGAAGACCAAGGGCCG
CAGAGAGAGCCATACAATGAATGGACACTAG
>FJ388957/B/CY/2005/CY033
ATGGAAAACAGATGGCAGGTGATGATTGTGTGGCAAGTAGACAGGATGAGGATTAGAACATGGATAAGTTTAGTAAAACA
CCATATGTATATTTCAAAGAAAGCTAAGGAATGGTCTTATAGACATCACTATGAAAGCACTAATCCAAGAATAAGTTCAG
AAGTACACATCCCACTAAGGGAA---GCTAAATTG---GTAGTAACAACATATTGGGGTCTGCATACAGGAGAAAGAGAC
TGGCATTTGGGTCAGGGAGTCTCCATAGAATGGAGGAAAAAGAGATATAGCACACAAGTAGACCCTAACTTAGCAGACCA
ACTAATTCATCTGTATTACTTTGATTGTTTTTCAGAATCTGCTATAAGAAATGCCATATTAGGACATATAGTTAGTCCTA
GGTGTGATTATCAAGCAGGACATAAC---AAGGTAGGATCTCTACAGTACTTGGCACTAGCAGCATTAGTAAAACCA---
AAAAGGAGAAAGCCACCTTTGCCTAGTGTTGCAAAACTGACAGAGGATAGATGGAACAAGCCCCAGAAGACCAAGGGCCA
CAAAGGGAGCCATACAATGAATGGGCACTAG
>FJ388958/B/CY/2005/CY035
ATGGAAAACAGATGGCAGGTGATGATTGTGTGGCAAGTAGACAGGATGAGGATTAGAACATGGAAAAGTTTAGTAAAACA
CCATATTTATATTTCAAAGAAAGCTAAGGGATGGCTCTATAAACATCACTATGAAAGTACTAATCCAAGAATAAGTTCAG
AAGTACACATCCCACTAGGGGAC---GCTAGCTTG---GTAATAACAACATATTGGGGTCTGCAGACAGGAGAACGAGAC
TGGCATTTGGGTCAGGGAGTCTCCATGGAATGGAGGAAAAGGAGATATAGAACACAAGTAGACCCTGACATAGCAGACCA
ACTAATTCATATGTATTACTTTGATTGTTTTTCAGAATCTGCCATAAGAAATGCCATATTAGGACGTATAGTTAGTCCTA
GTTGTGATTATCAAGCAGGACATAGC---AAGGTAGGATCTCTACAGTACTTGGCATTAACAGCATTAGTAACACCA---
AAAAAGACAAAGCCACCTTTGCCTAGTGTTAGGAAACTGACAGAGGATAGATGGAACAAGCCCCAGAGGATCAAGGGCCA
CAGAGGGAGCCATACAATGCATGGACACTAG
>FJ388959/B/CY/2005/CY036
ATGGAAAACAGATGGCAGGTGATGATTGTGTGGCAAGTAGACAGGATGAGGATTAGAACATGGATAAGTTTAGTAAAATA
CCATATGTATATTTCAAAGAAAGCTAAGGAATGGTTTTATAGACATCACTATGAAAGCACTCATCCAAGAATAAGTTCAG
AAGTACACATCCCACTAGGGGAG---GATAAATTG---GTAGTAATAACATATTGGGGTCTGCATACAGGAGAAAGAGAC
TGGCATTTGGGTCAGGGAGTCTCCATAGAATGGAGGAAAAAGAGATATAGCACACAAGTAGACCCTAACTTAGCAGATCA
ACTAATTCATCTGTATTACTTTGATTGTTTTTCAGAATCTGCTATAAGAAATGCCATATTAGGACATAGAGTTAGTCCTA
GGTGTGATTATCAAGCAGGACATAAC---AAGGTAGGATCTTTACAGTACTTGGCACTAGCAGCATTAGTGAAACCA---
AAAAAGAGAAAGCCACCTTTGCCTAGTGTTGCAAAACTGACAGAGGATAGATGGAACAAGCCCCAGAAGACCAAGGGCCA
CAAAGGGAGCCATACAATGAATGGACACTAG
>FJ388960/B/CY/2005/CY070
ATGGAAAACAGATGGCAGGTGATGATTGTGTGGCAAGTAGACAGGATGAGGATTAGAACATGGAAAAGTTTAGTAAAACA
CCATATGCATGTTTCAAAGAAAGCTAAGGGATGGTTTTATAGACATCATTATGAAAGCACTCATCCAAGAATAAGTTCAG
AAGTACACATCCCACTAGGGGAA---GCTAAATTG---GTAGTAACAACATATTGGGGTCTGCATACAGGAGAAAGAGAC
TGGCATTTGGGTCAGGGAGTCTCCATAGAATGGAGGAGAAAGAGGTATAGCACACAAGTAGACCCTAACTTAGCAGACCA
ACTAATTCATCTGTATTACTTTGATTGTTTTTCAGAATCTGCTATAAGAAGTGCCATATTAGGACATATAGTTAGTCCTA
GTTGTGATTATCAAGCAGGACATAAC---AAGGTAGGATCTCTACAGTACTTGGCACTAGCAGCATTAGTAACACCA---
AAAAAGAGAAAGCCACCTTTGCCTAGTGTTGCGAAATTAACAGAGGATAGATGGAACAAGCCCCAGAAGACCAAGGGCCG
CAAAGGGAGCCATACAATGAATGGGCACTAG
>FJ388962/B/CY/2005/CY082
ATGGAAAACAGATGGCAGGGGATGATTGTGTGGCAAGTAGACAGGATGAGGATTAGAACATGGATAAGTTTAGTAAAACA
CCATATGTATATTTCAAAGAAAGCTAAGGAATGGTTTTATAGACATCACTATGAAAGCACTCATCCAAGAATAAGTTCAG
AAGTACACATCCCATTAGGGGAG---GCTGAATTA---GTAGTAAAAACATATTGGGGTCTGCATACAGGAGAAAGAGAT
TGGCATTTGGGTCAGGGAGTCTCCATAGAATGGAGGAAAAAGAGATATAGCACACAAGTAGACCCTAACTTAGCAGACCA
ACTAATTCATCTGTATTACTTTGATTGTTTTTCAGAATCTGCTATAAGAAATGCCATATTAGGACATATAGTTAGTTCTA
GGTGTGATTATCAAGCAGGACATAAC---AAGGTAGGATCTCTACAGTACTTGGCACTAGCAGCATTAGTAAAACCA---
AAAAAGAGAAAGCCACCTTTGCCTAGTGTTGCAAAACTGACAGAGGATAGATGGAACAAGCCCCAGAAGACCAAGGGCCA
CAAAGGGAGCCATACAATGAATGGACACTAG
>FJ388963/B/CY/2005/CY096
ATGGAAAACAGATGGCAGGTGATGATTGTGTGGCAAGTAGACAGGATGAGGATTAAAACATGGAAAAGTTTAGTAAAACA
CCATATTTATATTTCAAAGAAAGCTAAGGGATGGCTCTATAGACATCACTATGAAAGTACTAATCCAAGAATAAGTTCAG
AAGTACACATCCCACTAGGGGAA---GCTAGCTTG---GTAATATCAACATATTGGGGTCTACAGACAGGAGAAAGAGAC
TGGCATTTGGGTCAGGGAGTCTCCATAGAATGGAGGAAAAGGAGATATAGAACACAAGTAGACCCTAGCCTAGCAGACCA
ACTAATTCATATGTATTACTTTGATTGTTTTTCAGAATCTGCCATAAGAAAAGCCATATTAGGACGTATAGTTAGTCCTA
GTTGTGATTATCAAGCAGGACATAGC---AAGGTAGGATCTCTACAGTACTTGGCACTAACAGCATTAGTCACACCC---
AAAAGGACAAGGCCACCTTTGCCTAGTGTTAGGAAACTGACAGAGGATAGATGGAACAAGCCCCAGAGGATCAAGGGCCA
CAGAGGGAGCCATACAATCAATGGACACTAG
>FJ388964/B/CY/2005/CY100
ATGGAAAACAGATGGCAGGTGATGATTGTGTGGCAAGTAGACAGGATGAGGATTAGAACATGGAAAAGTTTAGTAAAACA
CCATATTTATATTTCAAAGAAAGCCAAGGGATGGTCTTATAAACATCACTATGAAAGCACTCATCCAAAAATAAGTTCAG
AAGTACACATCCCACTAGGGGAT---GCTAAATTG---GTAATAATAACATATTGGGGTCTGCATACAGGAGAAAGAGAA
TGGCATTTGGGTCAGGGAGTCTCCATAGAATGGAGAAAAAGGAGATATAGTACACAAGTAGACCCTGACCTAGCAGACCA
ACTAATTCATCTGTATTATTTTGATTGTTTTTCAGAATCTGCTATAAGAAATGCCATATTAGGACATATAGTTAGGCCTA
AGTGTGAATATCAAGCAGGACATAAC---AAGGTAGGATCCCTACAGTACTTGGCACTAGCAGCATTAACAACACCA---
AAAAGGATAAAGCCACCTTTGCCTAGTGTTGCAAAACTAACAGAGGATAGATGGAACGAGCCCCAGAAGACCAAGGGCCA
CAGAGGGAGCCATACAATGAATGGACACTAG
>FJ388965/B/CY/2005/CY142
ATGGAAAACAGATGGCAGGTGATGATTGTGTGGCAGGTAGACAGGATGAGGATTAGAACATGGAACAGTTTAGTAAAACA
CCATATGTATATTTCAAAGAAAGCTAAGGGATGGGTTTATAAACATCACTATGAAAGCACTAATCCAAAAATAAGTTCAG
AAGTACACATCCCACTAGGGGAT---GCTAAATTG---GTAATAAAAACATATTGGGGTCTGCATACAGGAGAAAGAGAC
TGGCATTTGGGTCAGGGAGTCTCCATAGAATGGAGGAAAGAGAGATATAGCACACAAGTAGACCCTGGCCTAGCAGACCA
ACTAATTCATATGTATTACTTTGATTGTTTTGCAGAGTCTGCTATAAGACAAGCCATATTAGGACATAGAGTTAGTCCTA
GTTGTGAATATCAAGCAGGACATAACAACAAGGTAGGATCTCTACAGTACTTGGCACTAGCAGCAATAATAACACCA---
AAGAAGATAAAGCCACCCTTGCCTAGTGTTACAAAACTGACAGAGGATAGATGGAACGAGCCCCAGAAGACCAAGGGCCA
CAGAGGGAGCCATACAATGAATGGACATTAG
>FJ403482/B/CY/2005/CY122
ATGGAAAACAGATGGCAGGTGATGATTGTGTGGCAAGTAGACAGGATGAGGATTAACACATGGAAAAGTTTAGTAAAATA
CCATATGTATAGATCAAGAAAAGCTGAGAAATGGTTTTATAGACATCACTATGAAAGCACTCATCCAAGAATAAGTTCAG
AAGTCCACATCCCACTAGGGGAT---GCTAAATTG---GTAATAATCACATATTGGGGTCTGCATACAGGAGAAAGAGAC
TGGCATTTGGGCCAGGGAGTCTCCATAGAATGGAGAAAAAGGAGATATAGCACACAAGTAGACCCTAACCTAGCAGACCA
ACTAATTCATCTGTACTATTTTGATTGTTTTTCAGAATCTGCTATAAGAAGTGCCATAGTAGGACGTAGAGTTAGTCCTA
GTTGTGAATATCAAGCAGGACATAAC---AAGGTAGGATCTCTACAGTACTTGGCACTAGCAGCATTAGTAGCACCA---
AAAAGGACAAAGCCACCTTTGCCTAGTGTTGCAAAACTGACAGAGGATAGATGGAACAAGCCCCAGAAGACCAAGGGCCA
CAGAGGGAGCCATACCATGAATGGGCACTAG
>FJ460499/B/HK/2006/HK002
ATGGCAAACAGATGGCAGGTGATGATTGTGTGGCAAGTAGACAGGATGAGGATTAGAACATGGCAYAGTTTAGTAAAACA
CCATATGTATATTTCAAAGAAAGCTAAGGGATGGTCTTATAGACATCACTATGAAAGCATTCATCCAAAAATAAGTTCAG
AAGTACACATTCCACTAGGGGAT---GAGACATTG---GTAGTAACAACATATTGGGGTCTGCAGACAGGAGAAAGAGAC
TGGCATATGGGTCAGGGAGTCTCCATAGAATGGAGGAAAAAGGGATATAGAACACAAGTAGACCCTGGCCTAGCAGACAA
ACTAATTCATTTGCATTACTTTGATTGTTTTTCAGACTCTGCTGTAAGAAAGGCCATATTAGGACATAGAGTTAGTCCTA
GTTGTGAATATCAAGCAGGACATAAC---CAGGTAGGGTCTCTACAGTACTTGGCACTAAAAGCATTAATAACACCA---
AAAAGGATAAAGCCACCTCTGCCTAGTGTTACGAAGCTGACAGAGGATAGATGGAACAAGCCCCAGAAGACCACGGGCCA
CCGAGGGAGCCATACAATGAATGGACACTAG
>FJ460500/B/HK/2006/HK003
ATGGCAAACAGATGGCAGGTGATGATTGTGTGGCAAGTAGACAGGATGAGGATTAGAACATGGCATAGTTTAGTAAAATA
CCATATGCATATTTCAAAGAAAGCTAAGGGATGGTCTTATAAACATCACTATGAAAGCATTCATCCAAAGATAAGTTCAG
AAGTACACATTCCACTAGGGGAT---GAGACATTG---GTAATAACAACATATTGGGGTCTGCAGACAGGAGAAAGAGAC
TGGCATATGGGTCATGGAGTCTCCATAGAATGGAGGAAAAAGGGATATAGAACACAAGTAGACCCTGGCCTAGCAGACAA
ACTAATTCATTTGCATTACTTTGATTGTTTTTCAGACTCTGCTGTAAGAAAGGCCATATTAGGACATAGAGTTAGTCCTA
GTTGTGAATATCAAGCAGGACATAAC---CAGGTAGGGTCTCTACAGTACTTGGCACTAAAAGCATTAATAACACCA---
AAAAAGATAAAACCACCTCTGCCTAGTGTTACGAAGCTGACAGAGGATAGATGGAACAAGCCCCAGAAGACCACGGGCCA
CCGAGGGAGCCATACAATGCATGGACACTAG
>FJ460501/B/HK/2006/HK004
ATGGCAAACAGATGGCAGGTGATGATTGTGTGGCAAGTAGACAGGATGAGGATTAAAACATGGAACAGTTTAGTAAAACA
CCATATGTATATCTCAAAGAAAGCTAAGGGATGGTCTTATAAACATCACTATGAAAGCATTCATCCAAAAATAAGTTCAG
AAGTACACATTCCACTAGGGGAT---GAGATATTG---GTAATAACAACATATTGGGGTCTGCAGACAGGAGAAAGAGAC
TGGCATATGGGTCAGGGAGTCTCCATAGAATGGAGGAAAAAGGGATATAGAACACAAGTAGACCCTGGCCTAGCAGACAA
ACTAATTCATTTGCATTACTTTGATTGTTTTTCAGACTCTGCTGTAAGAAAGGCCATATTAGGACATAGAGTTAGTCCTA
GTTGTGAATATCAAGCAGGACATAAC---CAGGTAGGGTCGCTACAGTACTTGGCACTAACAGCATTAATAACCCCA---
AAAAGGATAAAGCCACCTCTGCCTAGTGTTACGAAGCTGACAGAGGATAGATGGAACAAGCCCCAGAAGACCACGGGCCA
CCGAGGGAGCCATACAATGCATGGGCACTAG
>FJ469682/B/US/2005/01144G
ATGGAAAACAGATGGCAGGTGATGATTGTGTGGCAGGTAGACAGGATGAGGATTAGAACATGGAAAAGTTTAGTAAAACA
CCATATGTATATTTCAAAGAAAGCTAAGGGATGGTTTTATAGACATCACTATGAAAGCACTCATCCAAAAATAAGCTCAG
AAGTACACATCCCACTAGGGGAT---GCTAAATTG---GTAATAACAACATATTGGGGTCTGCATACAGGAGAAAGAGAC
TGGCATTTGGGTCAGGGAGTCTCCATAGAATGGAGGAAAAAGAGATATAGCACACAAGTAGACCCTGGCCTAGCAGACCA
ACTAATTCATATGTATTACTTTGATTGTTTTTCAGAATCTGCTATAAGAAAAGCCATATTAGGACATAGAGTTAGCCCTA
GTTGTGAATATCAAGCAGGACATAAC---AAGGTAGGATCTCTACAGTACTTGGCACTAGCAGCATTAATAACACCA---
AAAAAGAGAAAGCCACCTTTGCCTAGTGTTGCGAAGCTGACAGAGGATAGATGGAACAAGCCCCAGAAGACCAAGGGCCA
CAGAGGGAGCCATACAATGACTGGACACTAG
>FJ469683/B/US/2005/012286G
ATGGAAAACAGATGGCAGGTGATGATTGTGTGGCAAGTAGACAGGATGAGGATTAGAACATGGAATAGTTTAGTAAAACA
CCATATGTATATTTCAGGGAAAGCTAGAGGATGGTTGTATAGACATCACTATGAAAGCACTAATCCAAGAATAAGTTCAG
AAGTACACATCCCACTAGGGGAT---GCTAGATTG---GTAATAACAACATATTGGGGTCTGCATACAGGAGAAAGAGAC
TGGCATTTGGGTCAGGGAGTCTCCATAGAATGGAGGAAAAAGAGATATAGCACACAAGTAGACCCTGCCCTAGCAGACCA
ACTAATTCATATGCATTACTTTGATTGTTTTTCAGAATCTGCTATAAGAAATGCCATATTAGGAAATAGAATTAGTCCTA
GGTGTGAATATCAAGCAGGACATAAC---AAGGTAGGATCTCTACAGTACTTGGCACTAACAGCATTAGTAACACCA---
AAAAAGAGAAAGCCACCTTTGCCGAGTGTTGCAAAACTGACAGAGGATAGATGGAACAAGCCCCAGAAGACCAAGGGCCA
CAGAGGGAGCCATACAATCAATGGACACTAG
>FJ469684/B/US/2004/014837G
ATGGAAAACAGATGGCAGGTGATGATTGTGTGGCAAGTAGACAGGATGAGAATTAGAACATGGAACAGTCTAGTAAAACA
CCATATACATATTTCAAAGAAAACTAGGAGATGGGTTTATAGACATCACTATGAAAGCACTAATCCAAGAGTAAGTTCAG
AAGTACACATCCCATTAGGGGAT---GCTAAATTG---GTAATAACAACATATTGGGGTATGCATACAGGAGAAAGAGAA
TGGCATATGGGTCAGGGAGTCTCCATAGAATGGAGGAAAAAGAGATATAGCACACAAGTAGACCCTGGCCTAGCAGACCA
ACTAATTCATCTGCATTACTTTGATTGTTTTTCAGAATCTGCTATAAGGAATGCCATAATAGGACGTGTAGTTAGTCCTA
GTTGTGAATATCAAGCAGGACATAAT---AAAGTAGGATCTCTACAATACTTGGCACTATCAGCATTAATAAAACCA---
AAAAAGAAGAAGCCACCTTTGCCTAGTGTTAGAAAACTGACAGAGGATAGATGGAACAAGCCCCAGAAGACCAAGGGCCA
CAGAGGGAACCATATAATGAATGGGCACTAG
>FJ469685/B/US/-/1229I
ATGGAAAACAGATGGCAGGTGATGATTGTGTGGCAAGTAGACAGGATGAGGATTAGAACATGGAAAAGTTTAGTAAAACA
CCATATATATATTTCAAAGAAAGCTAAGGAATGGTGTTATAGACATCACTATGAAAGCATTCATCCAAGAAAAAGTTCAG
AAGTACACATCCCACTAGGGGAG---GCTAGATTG---GTAGTAACAACATATTGGGGTCTGCATACAGGAGAAAGAGAC
TGGCATTTGGGTCAAGGAGTCTCCATAGAATGGAGGAGAGAGAGATATAGCACACAAGTAGACCCTGACCTAGCAGACCA
ACTAATTCATCTGTATTACTTTGATTGTTTTTCAGAATCTGCTATAAGAAATGCCATATTAGGACGTATAGTTAGCCCTA
GTTGTGACTATCAAGCAGGACATAAC---AAGGTAGGATCTCTACAGTACTTGGCACTAGCAGCACTAGTAACACCA---
AAAAGGATAAAGCCACCTTTGCCTAGTGTCAAGAAACTGACAGAGGATAGATGGAACGAGCCCCAGAAGACCAAGGGCCA
CAGAGGGAGCCATACAATGAGTGGACACTAG
>FJ469686/B/US/2003/AT01480
ATGGAAAACAGATGGCAGGTGATGATTGTGTGGCAAGTAGACAGGATGAGGATTAGAGCATGGAACAGTTTAGTAAAACA
CCATATGTATATTTCAGGAAAAGCTAGGAAATGGTGTTATAAACATCATTATGAAAGCATTAATCCAAGAGTAAGTTCAG
AAGTACACATCCCAATAGGGGAT---GCTAAATTA---GTAGTAACAACATATTGGGGTCTGCATGCAGGAGAAAGAGAC
TGGCATTTGGGTCAAGGAGTCTCCATAGAATGGAGAAAAGAGAGATATAACACACAAGTAACCCCTGACCTAGCAGACCA
ACTAATTCATATGTATTATTTTGATTGTTTTTCAGAATCTGCTATAAGAAATGCCATATTAGGACATAGAATTAGCCCTA
GGTGTGAATATCAAGCAGGACATAAT---AAGGTAGGATCTCTACAGTACTTGGCACTAGCAGCATTAATAAAACCA---
AAAAAGAGAAAGCCACCTTTGCCTAGTGTCACAAAACTAACAGAGGATAGATGGAACAAGCCCCAGAAGACCAAGGGCCA
CAGAGGGAACCATACAATGAATGGACACTAG
>FJ469687/B/US/2002/CR0017Q
ATGGAAAACAGATGGCAGGTGATGATTGTGTGGCAAGTGGACAGGATGAGGATTAGAACATGGAAAAGTTTAGTGAAACA
CCATATGTTTGTTTCAAAGAAAGCTAAAGGATGGTTTTATAGACATCACTATGAAAGCAGGCATCCAAAAATAAGTTCAG
AAGTACACATCCCACTAGGGGAG---GCTAGATTG---GTAATAACAACATATTGGGGTCTGCATACAGGAGAAAGAGAC
TGGCATTTGGGTCAGGGAGTCTCCATAGAATGGAGGAAAAGGAGATATAGCACACAAGTAGACCCTGACCTAGCAGACCA
TCTAATTCATGTGTATTACTTTGATTGTTTTTCAGACTCTGCTATAAGGAAAGCCATCTTAGGACAGATAGTTAGTCCTA
GTTGTGAATATCCAGCAGGACATAAC---AAAGTAGGATCTCTACAGTACTTGGCACTAGCAGCATTAATAAAACCA---
AAAAAGATAAAGCCACCTTTGCCTAGTGTTGCAAAACTGACAGAGGATAGATGGAACAAGCCCCAAAGGACCAAGGGCCA
CAGAGAGAGCCATACAATGAATGGACACTAG
>FJ469688/B/US/2002/CR0023W
ATGGAAAACAGATGGCAGGTGATGATTGTGTGGCAAGTAGACAGGATGAGGATTAGAGCATGGAAAAGTTTAGTAAAACA
CCATATGCACATTTCAAAGAAAACTAAGGAATGGTGTTATAGACATCACTATGAAAGCCCTCATCCAAGAATAAGTTCAG
AAGTACACATCCCACTAGGGGAT---GCTAGACTG---GTAGTAACAACATATTGGGGCCTGCATACAGGAGAAAGAGAC
TGGCATTTGGGTCAGGGAGTTTCCATAGAATGGAGGAAAAAGAGATATAGAACACAAGTAACCCCTGACCTAGCAGACCA
ACTAATTCATCTGTATTACTTTGATTGTTTTTCAGAATCTGCTATAAGACAAGCCATATTAGGACGTATAGTTAGCCCTA
GTTGTGAATATCAAGCAGGACATAAC---AAGGTAGGATCTCTACAGTACTTGGCACTAGCAGCATTAATAAAACCA---
AAAAAGACAAAGCCACCTCTGCCTAGTGTTGCGAAACTGACAGAGGATAGATGGAACAAGCCCCAGAAGACCAAGGGCCA
CAAAGGGAGCCATACAATGAATGGACACTAG
>FJ469689/B/US/2007/CR0027M
ATGGAAAACAGATGGCAGGTGATGATTGTGTGGCAAGTAGACAGGATGAGGATTAGAACATGGAACAGTTTAGTAAAACA
CCATATACATATTTCAGGGAAAGCTAAGAGATGGGTTTATAGACATCACTATGAAAGTACTAATCCAAGGATAAGTTCAG
AAGTACACATCCCACTAGGGGAT---GCAGAATTG---GTAGTGACAACATATTGGGGTCTACATACAGGAGAAAGAGAT
TGGCATTTGGGTCAGGGAGTCTCCATAGAATGGAGGCAGAAGAGATACAGCACACAAGTAGACCCTAACCTAGCAGACCA
ACTAATTCATCTGTATTACTTTGATTGTTTTTCAGAATCTGCTATAAGAAATGCCCTATTAGGAAATAGAGTTAGACCTA
GGTGTGAATATCAAGCAGGACATAAC---AAGGTAGGATCTCTACAGTACCTGGCACTAGCAGCATTAATACCACCA---
AAAAGGAGAAAGCCACCTTTACCCAGTGTTACAAAATTAACAGAGGATAGATGGAACAAGCCCCAGAAGACCAAGGGCCA
CAGAGGGAGCCATACAATGAATGGACACTAG
>FJ469690/B/US/-/CR0036W
ATGGAAAACAGATGGCAGGTGATGATTGTGTGGCAAGTAGACAGGATGAGGATTAGAACATGGAAAAGTTTAGTAAAACA
CCACATGTATATTTCAGGGAAAGCTAAGGGATGGCTGTATAAACATCACTATGAAAGCACTCATCCAAGAACAAGTTCAG
AAGTACATATCCCACTAGGGGAT---GCTAGATTG---GTAGTAACAACATATTGGGGTCTGCACACAGGAGAAAGAGAC
TGGCATTTGGGTCAGGGGGTCTCCATAGAATGGAGGAAAAGGAGATATAGCACACAAGTAACCCCTGACCTAGCAGACCG
ACTAATTCACCTGTATTACTTTGATTGTTTTTCAGAATCTGCTATAAGAAATGCCATATTAGGACGTATAGTTAGCCCTA
GTTGTGACTATCAAGCAGGACATAAC---AAGGTAGGATCTCTACAGTACTTGGCACTAACAGCATTAATAACACCA---
AAAAGGATAAAGCCACCCCTGCCTAGTATTACGAAACTGACAGAGGATAGATGGAACAAGCCCCAGAAGACCAAGGGCCA
CAGAGGGAGCCATACAATGAATGGACACTAG
>FJ469691/B/US/2006/CR0047U
ATGGAAAACAGATGGCAGGTGATGATTGTGTGGCAAGTAGACAGGATGAGGATTAGAACATGGAAAAGTTTGGTAAAACA
CCATATGTATATTTCAGGGAAAGCTAGAAAATGGTTTTATAGACATCATTATGAAAGCACTCATCCAAAAACAAGTTCAG
AAGTACACATCCCACTAGGGGAT---GCGGAATTG---GTAGTAACAACATATTGGGGTCTGAATACAGGAGAAAGAGAC
TGGCATTTGGGTCAGGGAGTCTCCATAGAATGGAGGAAAAATAGATATAGAACACAAGTAGACCCTGACCTAGCAGACCA
ACTAATTCATCTGTATTACTTTGATTGTTTTTCAGAATCTGCTATAAGACAGGCCTTATTAGGACGTATAGTCAGTCCTA
GTTGTGAATATCACGCAGGACATAGC---AAGGTAGGATCTCTGCAGTACTTGGCACTAACAGCATTAATAAAACCA---
AAAAAGATAAAGCCACCTTTGCCTAGTGTTGCGAAACTGACAGAGGATAGATGGAACAAGCCCCAGAAGACCAAGGGCCA
CAGAGGGAGCCATACAATGAATGGACACTAG
>FJ469692/B/US/-/CR0050Z
ATGGAAAACAGATGGCAGGTGATGATTGTGTGGCAAGTAGACAGGATGAGGATTAGAACATGGAAAAGTTTAGTAAAACA
CCATATGTATATCTCAAAGAAAGCTGGGAAATGGTTTTATAGACACCATTATGAAAGTACTCATCCAAAAATAAGTTCAG
AAGTACACATCCCGCTAGGGGAT---GCTAAATTG---GTAATAACAACATATTGGGGTCTGCATACAGGGGAAAGAGAC
TGGCATTTAGGTCAGGGAGTCTCCATAGAATGGAGGATTAACAGATATAGCACACAAGTAGACCCCGGCTTAGCAGACCA
ACTAATTCATCTGTATTATTTTGATTGTTTTTCAGAATCTGCTGTAAGGAAAGCCATATTAGGACATAGAGTTAGACCTA
GGTGTGAATATCAAGCAGGACATAAC---AAGGTAGGGTCTCTACAGTATTTGGCACTAGTAGCATTAATAACACCA---
AAAAAGACAAAGCCACCTTTGCCTAGTGTTACGAAACTGACAGAGGATAGATGGAACAAGCCCCAGAGGACCACGGGCCA
CAGAGGGAGCCATACAATGAATGGACACTAG
>FJ469693/B/US/2002/CR0058S
ATGGAAAACAGATGGCAGGTGATGATTGTGTGGCAAGTAGACAGGATGAGGATTAGAACATGGAAAAGTTTAGTAAAACA
TCATATGTATATTTCAAAGAAAGCTAAAGGATGGTTTTATAGACATCACTATGAAAGCACTAATCCAAGAATAAGTTCAG
AAGTACACATCCCACTAGGGGAT---GCTAGCTTG---GTAATAACAACATATTGGGGTCTGCATACAGGAGAAAGAGAC
TGGCATTTGGGTCAGGGAGTCTCCATAGAATGGAGGGAAAAGAGATATCGCACACAAGTAGACCCTGGCCTAGCAGACCA
ACTAATTCATCTGTATTACTTTGATTGTTTTTCAGAATCTGCTATAAGACATGCCATATTAGGACGTGTAGTTAGCCCTA
GTTGTGAATATCAAGCAGGACATAAC---AAGGTAGGGTCTCTACAGTACTTGGCAATAACAGCATTAACATCACCA---
AAAAAGATAAAGCCACCTTTGCCTAGTGTTACGAAGCTGACAGAGGATAGATGGAACAAGCCCCGGAAGACCAAGGGCCA
CAGAGGGAACCATACAATGAATGGACACTAG
>FJ469694/B/US/-/CR0059T
ATGGAAAACAGATGGCAGGTGATGATTGTGTGGCAAGTAGACAGGATGAGGATTAGAACATGGAAAAGTTTAGTAAAACA
CCATATACATATTTCAAAGAAAGCTAAAGGATGGGTTTATAAACATCACTATGAAAGCACTCATCCAAGAATAAGTTCAG
AAGTACACATCCCACTAGAGGAG---GCCAAATTG---GTAATAACAACATATTGGGGTCTGCATACAGGAGAAAGAGAC
TGGCATTTGGGTCAAGGAGTCTCCATAGAATGGAGGAAAAGGAGATATAGCACACAAGTAGACCCTAACACAGCAGACCA
ACTAATTCACCTGTATTACTTTGATTGTTTTTCAGAATCTGCTATAAGAAAGGCCCTATTAGGACAATTAGTTAGCCCTA
TTTGTGAACACCGAGCAGGACATAAC---AAGGTAGGATCTCTACAGTACCTGGCACTAACAGCATTAGTAACACCA---
AGGAAGATAAAGCCCCCTTTGCCTAGTGTTACGAAATTGACAGAGGATAGATGGAACAAGCCCCGGAAGACCAAGGGCCA
CAGAGAGAGCCATACCATGAATGGACACTAG
>FJ469695/B/US/2004/CR0068P
ATGGAAAACAGATGGCAGGTGATGATTGTGTGGCAGGTAGACAGGATGAGGATTAGAACATGGAAAAGTTTAGTAAAACA
CCATATGTATATTTCAAAGAAAGCTAAGGGATGGATTTATAGACATCACTATGAAAACCCTCATCCAAGAGTAGGCTCAG
AAGTACACATCCCATTAGGGGAT---GCTAAATTG---GTAATAACAACATATTGGGGTCTGCATACAGGAGAAAGAGAC
TGGCATTTGGGTCAGGGAGTCTCTATAGAATGGAGGAAAGAGAGATATAACACACAAGTAGATCCTAACCTAGCAGACCA
ACTAATTCATCTGCATTACTTTGATTGTTTTTCAGAATCTGCTATAAGAAATGCCATATTAGGATATAGAGTTAGCCCTA
GTTGTGAATATCAAGCAGGACATAAC---AAGGTAGGATCTCTACAGTACTTGGCACTAGTAGCATTAACAACACCA---
AAAAAGAAAAAGCCACCTTTGCCTAGTGTTACGAAACTGACAGAGGATAGATGGAACGAGCCCCGGAAGACCAAGGGCCG
CAGAGGGAGCCATACAATGAATGGACACTAG
>FJ469696/B/US/2006/CR0078
ATGGAAAACAGATGGCAGGTGATGATTGTGTGGCAAGTAGACAGGATGAGGATTAGCACATGGAAAAGTTTAGTAAAACA
CCATATGTATACTTCAAGAAAAGCTAGGAAATGGTTATATAAACATCACTATGAAAACACTCATCCAAAAATAAGTTCAG
AAGTACACATCCCACTAGGGGAT---GCTAGATTG---GTCATAATAACATATTGGGGTCTGCATACAGGAGAAAGAGAC
TGGCATTTGGGTCAGGGAGTCTCCATAGAATGGAGAAAAAAGAGATATAGTACACAAGTGACCCCTGACCTAGCAGACCA
ACTAATTCATCTGTATTATTTTGATTGTTTTTCAGAATCTGCTATAAGAAATGCCATATTAGGACGAATAGTTAGTCCTA
GTTGTGAATACCAAGCAGGACATAAC---AAGGTAGGGTCTCTACAGTACTTGGCATTAGCAGCATTAATAGCACCA---
AAAAAGACAAAGCCACCTTTGCCTAGTGTTACAAAACTGACAGAGGATAGATGGAACAAGCCCCGGAGAACCAAGGGCCA
CAGAGGGAGCCATACAATGAATGGGCACTAG
>FJ469697/B/US/2004/CR0080N
ATGGCAAACAGATGGCAGGTGATGATTGTGTGGCAAGTAGACAGGATGAGGATTAGAACATGGAAAAGTTTAGTGAAACA
CCATATGTATATTTCAGGGAAAGCCAGGGGATGGTTTTATAGACATCACTATGAAAGCACTCATCCAAGAATAAGTTCAG
AAGTACACATCCCACTAGGGGAT---GCTGAATTA---GTAATAACAACATATTGGGGTCTGCATACAGGAGAAAGAGAC
TGGCATTTGGGCCAGGGAGTCTCCATAGAATGGAGGAAAAAGAGATATAGCACACAAGTAGACCCTGGCCTAGCAGACCA
ACTAATTCATACGTATTATTTTGACTGTTTTTCAGAATCTGCTATAAGAAATGCCATATTAGGACATAGAGTTAGCCCTA
GGTGTGAATATCAAGCAGGACATAAC---AAGGTAGGATCTCTACAATACTTGGCACTAGCAGCATTAAGAAAACCA---
AAGAAGACAAAGCCACCTTTGCCTAGTGTTAAGAAACTGACAGAGGATAGATGGAACGAGCCCCAGAAGACCAAGGGCCA
CAGAGGGAGCCATACAATGAATGGACACTAG
>FJ469698/B/US/2004/CR0116Y
ATGGAAAACAGATGGCAGGTGATGATTGTGTGGCAAGTAGACAGGATGAGGATTAGAACATGGAAAAGTTTAGTAAAACA
CCATATGTATATTTCAAGAAAAGCTAAAGGATGGTTCTATAGACATCACTATGAAAGCCCTCATCCAAGAATAAGTTCAG
AAGTACACATCCCACTAGGGGAT---GCTAAATTG---GTAGTAATAACATATTGGGGTCTGCATACAGGAGAAAGAGAC
TGGCATATGGGTCAGGGAGTCTCCATAGAATGGAGGAAAAGAAGATATAGCACACAAGTAGACCCTATCCTAGCAGACCA
TCTAATTCATCTGCATTACTTTGACTGTTTTTCAGAAGCTGCTATAAGACATGCCATATTAGGACGTATAGTTAGCCCTA
GGTGTGAATATCAAGCAGGACATAAC---AAGGTAGGATCTCTACAGTACTTGGCACTGACAGCATTAATAAAACCA---
GAAGAAATAAAGCCACCTTTGCCTAGTGTTACAAAACTGACAGAGGATAGATGGAACAAGCACCAGAAGATCAAGGGCCA
CAGAGGGAGCCATACAATGAATGGACACTAG
>FJ469699/B/US/-/CR0127W
ATGGAAAACAGATGGCAGGTGATGATTGTGTGGCAAGTAGACAGGATGAGGATTAGGGCATGGAAAAGTTTAGTAAAACA
CCATATGTATATTTCAAAGAAAGCTAAGGGATGGTCTTATAGACATCACTATCAAAGTACTAATCCAAGAGTAAGTTCAG
AAGTACACATCCCACTAGGGGAT---GCGAAATTG---GTAATAACAACATATTGGGGTCTACATACAGGAGAAAGAGAC
TGGCATTTGGGTCAGGGAGCCTCCATAGAATGGAGGAAAAAGGGATATAGCACACAAGTAGACCCTAACCTAGCAGACAA
ACTAATCCACCTGTATTACTTTGATTGTTTTTCAGAATCTGCCATAAGAAATGCCTTATTAGGATATAGAGTTAGTCCTA
GGTGTGAATATCAAGCAGGACATAAC---AAGGTAGGGTCTCTACAGTACTTGGCACTAACAGCATTAATAAAACCA---
AAAAAGATAAAGCCACCTTTGCCTAGTGTTACGAAACTGACAGAGGATAGATGGAACAAGCCCCAGAAGACCAAGGGCCA
CAGAGGGAGCCATACAATGAATGGACACTAG
>FJ469700/B/US/2006/CR0131
ATGGAAAACAGATGGCAGGTGATGATTGTGTGGCAAGTAGACAGGATGAGGATTAGCACATGGAAAAGCTTAGTAAAACA
CCATATGTATATTTCAAAGAAAGCTAGGGGATGGTTTTATAGACATCACTATGAAAGCACTCATCCAAGAATAAGTTCAG
AGGTACACATCCCACTAGGGGAA---GCTAAATTG---GTAATAATAACATATTGGGGTCTGCACACAGGAGAAAGAGAA
TGGCATTTGGGTCAAGGAGTCTCCATAGAATGGAGGATAAGGAGATATAGATCACAAATAGACCCCAAACTAGCAGACCA
ACTAATTCATCTGCATTACTTTGATTGTTTTTCAGAATCTGCTATAAGAAATGCCATATTAGGACGTATAGTTAGTCCTA
GTTGTGAATATCAAGCAGGACATAAC---AAGGTAGGCTCTCTACAATACTTGGCACTAATAGCATTAATAAAACCA---
AGAAAGAAAAGGCCACCCTTGCCTAGTGTTACGAAACTAACAGAGGATAGATGGAACAAGCCCCAGAAGATCAAGGGCCA
CAGAGAGAGCCATACAATGAATGGACACTAG
>FJ469701/B/US/2003/CR0154X
ATGGAAAACAGATGGCAGGTGATGATTGTGTGGCAAGTAGACAGGATGAGGATTAAAACATGGAAAAGCTTAGTAAAACA
CCACATGTATATTTCAAAGAAAGCTCAGGGATGGATTTATAAACATCACTATGAAAGCACTCATCCAAGAATAAGTTCAG
AAGTACACGTCCCACTAGGGGAT---AATAGATTG---GTGATAACTACATATTGGGGTCTGCATACAGGAGAAAGAGAC
TGGCATTTGGGTCAGGGAGTCTCCATAGAATGGAGGAAAAAGAGATATAGCACACAAGTAGACCCTGACCTAGCAGACCA
ACTAATTCATCTGTATTACTTTGATTGTTTTTCAGAATCTGCCATAAGAAATGCCATATTAGGACATATAGTTAGTCCTA
GTTGTGAATACCAAGCAGGACATAGC---AAGGTAGGATCTCTACAGTACTTGGCACTAACAGCATTAATAAAACCA---
AAACAGGTAAAGCCACCTTTGCCCAGTGTTAGGAAACTGACAGAGGATAGATGGAACAAGCCCCGGAAGACCAAGGGCCA
CAGAGGGAACCATACAATGAATGGACACTAG
>FJ469702/B/US/-/CR0164U
ATGGAAAACAGATGGCAGGTGATGATTGTGTGGCAAGTAGACAGGATGAGGATTAGCACTTGGAAAAGTTTAGTAAAACA
CCATATACATGTTTCAAAGAAAGCTAAGAAATGGGTTTATAAACATCACTATGAAAGCACTAATCCAAGAGTAAGTTCAG
AAGTACACATCCCATTAGGGGAT---GCTAAATTG---GTAATAAAAACATATTGGGGTCTGCATACAGGAGAAAGAGAA
TGGCATTTGGGCCAGGGAGTCTCCATAGAATGGAGGAAAAGGAGATATAGCACACAAGTAGACCCTGGCCTAGCAGACCA
ACTAATTCATCTGTATTATTTTGATTGTTTTTCAGAATCTGCTATAAGAAATGCCATTTTAGGACACATAGTTAGTCCTA
GGTGTGAATATCAAGCAGGACATAAC---AAGGTAGGATCTCTACAGTACTTGGCACTAGCAGCATTAGTAACACCA---
AAAAGGATAAAGCCACCTTTGCCTAGTGTCACAAAACTAACAGAGGATAGATGGAACAAGCCCCAGAAGACCAAGGGCCA
CAGAGAGAGCCATACAATGAGTGGACACTAG
>FJ469703/B/US/2005/CR0175S
ATGGAAAACAGATGGCAGGTGATGATTGTGTGGCAAGTAGACAGGATGAGGATTAGGACATGGAAAAGTTTAGTAAAACA
TCATATGTACATTTCAGGGAAAGCTAGGGGATGGTGTTACAGACATCACTATGAAAGCAATCATCCGAGAGTAAGTTCAG
AAGTACACATTCCACTAGGGGAT---GCGAGAGTG---GTAGTAAAAACATATTGGGGTCTACATACAGGAGAAAGAGAA
TGGCATTTGGGCCAGGGAGTCTCCATAGAATGGAGGAAAAAGAAATATAGCACACAAATAGACCCTAACCTAGCAGACCA
ACTAATTCATCTGTATTACTTTGATTGTTTTTCAGAATCTGCCATAAGAAATGCCATATTAGGCTATAGAGTTAGCCCTA
GGTGTGAATATCAAGCAGGACATAAC---AAGGTAGGGTCTCTACAGTACTTGGCACTAACAGCATTAATAACACCA---
AGAAGGGTAAAGCCACCTTTACCTAGTGTTACAAAACTGACAGAGGATAGATGGAACAAGCCCCAGAAGACCAAGGGCCA
CAAAGGGAGCCATACAATGAATGGGCATTAG
>FJ469704/B/US/-/CR0192W
ATGGAAAACAGATGGCAGGTGATGATTGTGTGGCAAGTAGACAGGATGAAGATTAGAACATGGAACAGTTTAGTAAAACA
CCATATGTATGTTTCAGGGAAAGCTAAGGACTGGTGTTATAGACATCACTATGAAAGCACTAATCCAAGAATAAGTTCAG
AAGTACACATCCCACTAGGAGAG---GCTAGATTA---GTAGTAATAACATATTGGGGTCTGCATACAGGAGAAAGAGAC
TGGCATTTGGGCCATGGAGCCTCCATTGAATGGAGAAAAAAGAGATATAGCACACAAGTAGACCCTGAAACAGCAGACCG
ACTAATTCATATGTATTATTTTGATTGTTTTTCAGAATCTGCTATAAGAAATGCCATATTAGGATATAGAATTGGGCCTA
GTTGTGAATATCAAGCAGGACATAAC---AAGGTAGAATCTCTACAATACTTGGCATTAACAGCATTAATAACACCA---
AAAAAGATAAAGCCACCTTTGCCTAGTATTACAAAATTGACAGAGGATAGATGGAACAAGCCCCAGAAGACCAAGGGCCG
CAGAGGGAACCATACAATGAATGGACACTAG
>FJ469705/B/US/-/CR0206U
ATGGCAAACAGATGGCAGGTGATGATTGTGTGGCAAGTAGACAGGATGAGGATTAGAACATGGAAAAGTTTAGTAAAACA
CCATATGTATATTTCAAAGAAAGCTAAAGGATGGTTTTATAGACATCACTATGAAAGCACTCATCCAAAAATAAGCTCAG
AAGTACACATCCCACTAGGGGAT---GCTAAACTG---GTAATAATAACATATTGGGGTCTGCATACAGGAGAAAGAGAC
TGGCATTTGGGTCAGGGAGTCTCCATAGAATGGAGGAAAAGGAAATATAGCACACAAATAGATCCTAACCTAGCAGACCA
ACTAATTCATCTGCATTACTTTGATTGTTTTTCAGAATCTGCTATAAGAAAAGCCATATTAGGACATAGAGTTAGCCCTA
GTTGTGAATATCAAGCAGGACATAAC---AAGGTAGGATCTCTACAGTACTTGGCACTAGCAACATTAATAACACCA---
AAAAAGATAAAACCACCTTTGCCTAGTGTTGCGAAACTGACAGAGGATAGATGGAACAAGCCCCAGAAGACCAAGGACCA
CAGAGGGAGCCATACAATGACTGGACAATAG
>FJ469706/B/US/2005/CR0208W
ATGGAAAACAGATGGCAGGTGATGATTGTGTGGCAAGTAGACAGGATGAGGATTAGAACATGGAAAAGTTTAGTAAAACA
CCATATGCATGTTTCAAAGAAAGCTAAGGGATGGGTTTATAGACATCACTATGATAGCACTCATCCAAAGATAAGTTCAG
AAGTACATATCCCACTAAGGGAA---GGTACATTG---ATAGTAACAACATATTGGGGTCTGCATACAGGAGAAAGAGAA
TGGCATTTGGGTCAGGGGGTCTCCATAGAATGGAGGAAAAGGAGATATAGCACACAAGTAGACCCCAACCTAGCAGACCA
ACTAATTCATATGTATTACTTTGATTGTTTTTCAGAATCTGCTATAAGAAAAGCCATATTAGGACAAGTAGTTAGTCCTA
GTTGTGATTATCAAGCAGGACATACC---AAGGTAGGATCTTTACAGTACTTGGCACTAAAAGCATTAGTAATACCA---
AAAAAGAGAAAGCCACCCTTGCCTAGTATTGCGAAACTGACAGAGGATAGATGGAACAAGCCCCAGAAGACCAAGGGCCA
CAGAGAGAGCCATTCAATGAATGGACACTAG
>FJ469707/B/US/2007/CR0214
ATGGAAAACAGATGGCAGGTGATGATTGTGTGGCAAGTGGACAGGATGAGAATTAGAGCATGGAAAAGTTTAGTAAAACA
CCATATGTATATATCAGGGAAGGCTAGGGGATGGTTTTATAGACACCACTATGATAGCCATCATCCAAAAATAAGTTCAG
AAGTACACATCCCACTAGGGGAT---GCTAGATTG---GTAATAACAACATATTGGGGTCTGCATACAGGAGAAAGAGAA
TGGCATTTGGGTCAGGGAGTTTCCATAGAATGGAGGAAAAGGAGATATAGCACACAAGTAGACCCTGGCCTAGCAGACCA
ACTAATTCATATGTATTACTTTGATTGTTTTTCAGAATCTGCTATAAGAAATGCCATATTAGGACATATAGTTAGTCCTA
GTTGTGATTATCGAGCAGGACATAAC---AAGGTAGGATCTTTACAGTACTTGGCACTAACAGCACTAATAAAACCA---
AAAAAGATAAAGCCGCCTTTGCCTAGTGTTAGGAAACTGACAGAGGATAGATGGAACGCGCCCCAGAAGACCAAGGGCCA
CAGAGAGAACCATACAATGAATGGACACTAG
>FJ469708/B/US/2006/CR0215
ATGGAAAACAGATGGCAGGTGATGATTGTGTGGCAAGTAGACAGGATGAGGATTAAAACATGGAAAAGTTTAGTAAAACA
CCATATGTATATTTCAGGAAAAGCTAAAAAATGGTTTTATAGACATCATTATGAAAGCACTCATCCAAAAATAAGTTCAG
AAGTGCACATCCCACTAGGGGAT---GAGAAATTG---GTAGTAACAACATATTGGGGTCTGAATACAGGAGAAAGAGCC
TGGCATTTGGGTCAGGGGGTCTCCATAGAATGGAGGAAAAACAGATATAGAACACAAGTAGACCCTGACCTAGCAGACCA
ACTAATTCATCTGTATTACTTTGATTGTTTTTCAGAATCTGCTATAAGACAGGCCCTATTAGGACGCATAGTTAGAACTA
GGTGTGAATATCAAGCAGGACATAAC---AAGGTAGGATCTCTACAGTACTTGGCACTAACAGCATTAATAAAACCA---
AGAAGGATAAAGCCACCTTTGCCTAGTGTTGCGAAACTGACAGAGGATAGATGGAACGAGCCCCAGAAGACCAAGGGCCG
CAGAGGGAGCCATACAATGAATGGACACTAG
>FJ469709/B/US/2006/CR0222X
ATGGAAAACAGATGGCAGGTGATGATTGTGTGGCAAGTAGACAGGATGAGGATTAGAACATGGAAAAGCTTAGTAAAGCA
CCATATGTATGTTTCAAGGAAAGCTAAAGGATGGTTTTATAGACACCATTATGAAAGCCCTCATCCAAGAATAAGTTCAG
AAGTACACATCCCACTAGGGGAT---GCTAAATTG---GTAATAACAACATATTGGGGCCTGCATACAGGAGAAAGAGAC
TGGCATTTGGGTCAGGGAGTCTCCATAGAATGGAGGAAAAGGAGATATAGCACACAAGTAGACCCTAACCTAGCAGACCA
ACTAATTCATCTGTATTATTTTGATTGTTTTTCAGAATCTGCTATAAGGAATGCCATATTAGGACATATAGCTAGTCCTA
GGTGTGAATATCAAGCAGGACATAGC---CAGGTAGGATCCCTACAGTACTTGGCATTAACAGCAGTAATAAAAACA---
AAACAGAGAAAGCCACCTTTGCCGAGTGTTGCAAAATTAACAGAGGATAGATGGAACAAGCCCCGGAAGACCAAGGGCCA
CAGAGAGAGCCATTCAATGAATGGACACTGG
>FJ469710/B/US/2006/CR0228Q
ATGGCAAACAGATGGCAGGTGATGATTGTGTGGCAGGTAGACAGGATGAGGATTAGAACATGGAACAGTTTAGTAAAACA
CCATATGTATATATCAAGGAAAGCTAGGGGATGGGTTTATAGACATCACTATGAAAGCCATAATCCAAGAATAAGTTCAG
AAGTACACATCCCATTAGGGGAT---GCTAAAATG---GTAATAACAACATATTGGGGTCTGCATACAGGAGAAAGAGAC
TGGCATTTGGGTCAGGGAGTCTCCATAGAATGGAAGAAAAGGACATATAGCACACAAGTAGACCCTGACCTAGCAGACCA
ACTAATTCATCTGTACTACTTTGATTGTTTTTCAGAATCTGCTATAAGAAATGCCATATTAGGACATAGAGTTAGCCCTA
GTTGTGAATATCAAGCAGGACATAAC---AAGGTAGGATCTCTACAGTACTTGGCACTAACAGCATTAATAACACCA---
AAAAGGATAAAGCCACCTTTGCCTAGTGTTAGAAAACTGACAGAGGATAGATGGAACAAGCCCCAGAAGACCAAGGGCCA
CAGAGGGAG------------TGGACACTAG
>FJ469711/B/US/-/CR0234
ATGGAAAACAGATGGCAGGTGATGATTGTGTGGCAAGTAGACAGGATGAGGATTAAAACATGGAAAAGCTTAGTAAAACA
CCATATGTACATTTCAAAGAAAGCTAAGGGATGGTCTTACAGACATCACTATGAAAACAATCATCCAAGAATAAGTTCAG
AAGTACACATCCCACTAGGGGAT---GCTAAATTG---GTAGTAATAACATATTGGGGTCTGCAAACAGGAGAAAGAGAC
TGGCATTTGGGTCAAGGAGTCTCCATAGAATGGAGGAAAAGGAGCTATAGCACACAAGTAGACCCTAACCTAGCAGACCA
ACTAATTCATCTGTATCACTTTGATTGTTTTTCAGACTCAGCTATAAGAAAGGCCATATTAGGACGAATAGTTAGTCCTA
GTTGTGAATATCAAGCAGGACATAAC---AAGGTAGGATCTCTACAGTACTTGGCACTAGCAGCATTAACAACACCA---
AGGAGGACAAAGCCACCTTTGCCTAGCATTACAAAACTGACAGAGGATAGATGGAACAAGCCCCAGAAGACCAAGGGCCA
CAGAGAGAGCCATACAATGCATGGGCACTAG
>FJ469712/B/US/-/CR0248X
ATGGAAAACAGATGGCAGGTGCTGATTGTGTGGCAGGTGGACAGGATGAGGATTAGAACATGGAACAGTTTAGTCAAACA
CCATATGTATATTTCAAAGAAAGCTAAGGGATGGTTTTATAGACATCACTATGAAAGCAATCATCCAAAAATAAGTTCAG
AAGTACACATCCCACTAGGGGAA---GCTAGATTA---GTAGTAACAACATATTGGGGTCTGCATACAGGAGAAAGAGAC
TGGCATTTGGGTCAGGGAGTCTCCATAGAATGGAGAAAAGGAAGATATAACACACAAGTAGACCCTAACCTAGCAGACCA
ACTAATTCATCTGTATTACTTTGACTGTTTTTCAGAATCTGCTATAAGAAATGCCATATTAGGACATAGAGTTAGTCCTA
GGTGTGAATATCAAGCAGGACATAAT---AAGGTAGGATCTCTACAATACTTGGCATTAGCAGCATTATTAAAACCC---
AAAAAGAAAAGGCCACCTTTGCCTAGTGTTGCAAAACTAACAGAAGACAGATGGAACAAGCCCCAGAAGATCAAGGGCCA
CAGAGGGAGCCATACAATGCATGGACACTAG
>FJ469713/B/US/2007/CR0275
ATGGAAAACAGATGGCAGGTGATGATTGTGTGGCAAGTAGACAGGATGAGGATTAACAAATGGAAGAGTTTAGTAAAACA
CCATATGCATATTTCAAGGAAAGCTAAGAAATGGTCTTATAGACATCACTATGAAAGCACTCATCCAAGAATAAGTTCAG
AAGTACACATCCCACTAGGGGAT---GCTAAGTTG---GTAGTAACAACATATTGGGGTCTGCATACAGGAGAAAGAGAT
TGGCATTTGGGTCATGGAGTCTCTATAGAATGGAGACAAAGGAGATATAGCACACAAGTAGACCCTAGCCTAGCAGACCA
ACTAATTCACCTGTATTACTTTGATTGTTTTTCAGAATCTGCTATAAGACAAGCCATATTAGGACATATAGTTAGTCCTA
GTTGTGAATATCAAGCAGGACATAAT---AAGGTAGGATCTCTACAGTACTTGGCACTAGCAGCATTAGTAAAACCA---
AAAAAGAGAAGGCCACCTCTGCCTAGTGTTGAGAAATTGACAGAGGATAGATGGAACAAGCCCCAGAAGACCAAGGACCA
CAGAGGGAGCCATACAATGAATGGACATTAG
>FJ469714/B/US/2006/CR0276Z
ATGGAAAACAGATGGCAGGTGATGATTGTGTGGCAAGTAGACAGGATGAGGATTAGAACCTGGAAAAGTTTAGTAAAACA
CCATATGTATATTTCAAAGAAAGCTAAGAACTGGTTTTATAGACATCACTATGAAAGCCATCATCCAAGAATAAGTTCAG
AAGTACACATCCCACTAGGGGAT---GCTAGATTA---GTAGTAACAACATATTGGGGTCTGCATACTGGGGAAAGAGAA
TGGCACTTGGGTCAGGGAGCCTCCATAGAATGGAGGAAAAGGAGATATAGCACACAAATAGACCCTGACCTAGCAGACCA
ACTAATTCATCTGCATTATTTTGACTGTTTTTCAGAATCTGCTATAAGAAATGCCATATTAGGACGTATAGTTAGTCCTA
GGTGTGAATATCAAACAGGACATAAC---AAGGTAAAATCCCTACAGTACTTGGCACTAGCAGCATTAACAACACCA---
AAAAGGACAAAGCCACCTTTGCCCAGTGTAAGGAAACTGACAGAGGATAGATGGAACAAGCCCCAGAAGACCAAGGGCCG
CAGAGGGAGCCATACAATGAATGGACACTAG
>FJ469715/B/US/-/CR0289Z
ATGGAAAACAGATGGCAGGTGATGATTGTGTGGCAAGTAGACAGGATGAGGATTAGAACATGGAACAGTTTAGTAAAACA
CCATATGTATATTTCAAAGAAAGCTCAAAGATGGATTTATAGACATCACTATGAGAGTACTAATCCAAGAATAAGTTCAG
AAGTGCACATCCCACTAGGGGAG---GCTAAATTG---GTAATAATAACATATTGGGGTCTGCATGCAGGAGAAAGAGAT
TGGCATTTAGGTCAGGGAGTCTCCATAGAATGGAGGGAAAGGAGGTATAGCACACAAGTAGACCCTCACCTAGCAGACAA
ACTAATTCACCTGTATTACTTTGATTGTTTTTCAGAATCTGCTATAAGAAATGCCATATTAGGACGTATAGTTAGTCCTA
GTTGTGAATATCAAGCAGGACATAAC---AAGGTAGGATCTCTACAGTACTTGGCACTAGCAGCACTAAGAACACCA---
AAAAAGAGAAAGCCACCTTTGCCTAGTGTTGCGAAACTGACAGAGGATAGATGGAACAAATCCCAGAAGACCAAGGGCCA
CAGAGAGAACCAAACAATGAGTGGACACTAG
>FJ469716/B/US/2007/CR0295S
ATGGAAAACAGATGGCAGGTGATGATTGTGTGGCAGGTAGACAGGATGAAGATCAGAACATGGAATAGCTTAGTAAAACA
CCATATGTATATATCAAAGAAAGCTAAGGGATGGTGTTATAAACATCACTATGAAAGCAACAATCCAAGAGTAAGCTCAG
AAGTACACATCCCATTAAAGGAT---GCTAAATTG---GTGATAACAACATATTGGGGTCTGCATACTGGAGAAAAAGAC
TGGCATTTGGGTCATGGAGTCTCCATAGAATGGAGGGAAAGGAGCTATAGAACACAAGTAGACCCTGACCTAGCAGACCA
ACTAATTCATCTGTATTATTTTGATTGTTTTTCAGAATCTGCTATCAGAAAAGCCATAGTAGGACTTAGAGTTAGTCCTA
GGTGTGAATATCAAGCAGGACATAAC---AAGGTAGGATCTCTACAGTACTTGGCACTAGCAGCCTTAATAGCACCA---
AAAAAGAGAAAGCCACCTCTGCCTAGTGTTAAGAAACTGACAGAGGATAGATGGAACAAGCCCCACAAGACCAAGGGCCA
CAGAGGGAGCCATACAATGAATGGACACTAG
>FJ469717/B/US/2005/CR0307R
ATGGAAAGCAGATGGCAGGTGATGATTGTGTGGCAGGTAGACAGGATGAGGATTAACACATGGAAAAGTTTAGTAAAATA
CCATATGCATGTTTCAAAGAAAGCTAGGAAATGGGTTTATAAACATCACTATGAACACACTCATCCAAGAATAAGTTCAG
AAGTACACATTCCACTAGGGGAT---GCTAAATTG---GTAGTAACAACATATTGGGGTCTGCATACAGGAGAAAGAGAC
TGGCATTTGGGTCAGGGAGTATCCATAGAATGGAGGGAAAGGAGATATAGCACACAAGTAGACCCTGACCTAGCAGACCA
ACTAATTCATATATATTATTTTGACTGTTTTTCAGAAACTGCTATAAGAAATGCCATACTAGGAAATATAGTTAGACCTA
GGTGTGAATATCAAGCAGGACATAAC---AAGGTAGGATCTCTACAGTACTTGGCACTAACAGCACTAATAGCACCT---
AAACAGACAAAGCCACCTTTGCCTAGTGTTAGGAAACTGACAGAAGATAGATGGAACAAGCCCCAGAAGACCAAGGACCA
CAGAGGGAGCCATACAATGCATGGACACTAG
>FJ469718/B/US/2005/CR0312W
ATGGAAAACAGATGGCAGGTGATGATTGTGTGGCAAGTAGACAGGATGAGGATTAACCAATGGAAAAGTTTAGTAAAATA
CCATATGTATATTTCAAAAAAGGCTAAGGGATGGTTTTATAGACATCACTATGAAAGCACTCATCCAAGAATAAGTTCAG
AAGTACACATCCCACTAGGGGAG---GCTAAATTG---GTAGTAATAACATATTGGGGTCTGCATACAGGAGAAAGAGAC
TGGCATTTGGGTCAGGGAGTCTCCATAGAATGGAGAAAAGGGAGATATAGCACACAAGTAGACCCCGACCAAGCAGACCA
ACTAATTCACCTGCATTACTTTGATTGTTTTTCAGAATCTGCTATAAGGAAAGCCATATTAGGACATAGAGTTAGTCCTA
GGTGTGAATATCAAACAGGACATAAC---AAGGTAGGATCTCTACAGTACTTGGCACTAACAGCATTAATAAAACCA---
AAAAGGATAAAGCCACCTTTGCCTAGTGTTGCGAAACTGACAGAGGATAGATGGAACAAGCCCCAGAAAACCAAAGGCCA
CAGAGGGAGCCATACAATGAATGGACACTAG
>FJ469719/B/US/-/CR0317N
ATGGAAAACAGATGGCAGGTGATGATTGTGTGGCAAGTAGACAGGATGAGGATTAGAACATGGAAAAGTTTAGTAAAACA
CCATATATATATTTCAAAGAAAGCTAAGGGATGGGTTTATAAACATCACTATGAAAGCACTCATCCAAGAATAAGTTCAG
AAGTACACATCCCACTAGGGGAT---GGTAAATTG---GTAGTCACAACATATTGGGGTCTGCATACAGGAGAAAGAGAC
TGGCATTTGGGTCAGGGAGTCTCCATAGAATGGAGGAAAGAGAGGTATAACACACAAGTAGCTCCTGACCTAGCAGACCA
ACTAATTCACCTGTATTACTTTGATTGTTTTTCAGAATCTGCTATAAGAAAAGCCATATTAGGACATAGAGTTAGCCCTA
GGTGTGAATATCAAGCAGGACATAAC---AAGGTAGGAACTCTACAGTACTTGGCACTAGCAGCATTAACAAGACCA---
AAAAAGATAAAGCCACCTTTGCCTAGTGTCGCGAAACTGACAGAGGACAGATGGAACACGCCCCAGAAGACCAAGGGCCA
CAGAGGGAGCCATACAATGAATGGGCACTAG
>FJ469720/B/US/-/CR0331P
ATGGAAAACAGATGGCAGGTGATGATTGTGTGGCAGGTAGACAGGATGAGGATTAGAACATGGAAAAGCTTAGTAAAACA
CCATATGTATATTTCAAAGAAAGCTAAGGGATGGTTTTATAGACATCACTATGAAAGCACTCATCCAAAAATAAGCTCAG
AAGTACACATCCCACTAGGGGAT---GCTAAATTG---GTAATAACAACATATTGGGGTCTGCATACAGGAGAAAGAGGC
TGGCATTTGGGTCAGGGAGTCTCCATAGAATGGAGGAAAAAGAGATATAGTACACAAGTAGACCCTGGCCTAGCAGACCA
ACTAATTCATATGTATTACTTTGATTGTTTTTCAGAATCTGCTATAAGAAAAGCCATATTAGGACATAGAGTTAGCCCTA
GTTGTGAATATCAAGCAGGACATAAC---AAGGTAGGATCTCTACAGTACTTGGCACTAGCAGCATTAATAACACCA---
AAAAAGAGAAAGCCACCTTTGCCTAGTGTTGCGAAACTGACAGAGGATAGATGGAACCAGCCCCAGAAGACCAAGGGCCA
CAGAGGGAACCATACAATGACTGGACATTAG
>FJ469721/B/US/2007/CR0339X
ATGGAAAACAGATGGCAGGTGATGATTGTGTGGCAAGTAGACAGAATGAGGATTAACACATGGAAAAGTATAGTAAAACA
CCATATGTATATTTCAGGGAAAGCTAGAGGATGGGTGTACAGACATCACTATGAAAGCCTTAATCCAAGAATAAGTTCAG
AAGTATACATCCCACTAGGGGAT---GCTAAATTG---GTAATAACAACATATTGGGGTCTGCATACAGGAGAAAGAGAC
TGGCATTTGGGTCAGGGAGTCTCCATAGAATGGAGGAAAGAGAAATATAGCACACAAGTAGACCCTGACCTAGCAGACCA
ACTAATTCATCTGCATTACTTTGATTGTTTTTCAGAAACTGCTATAAGAAATGCCATATTAGGACATATAGTTAGTCCTA
GTTGTGAATATCAAGCAGGACATTCC---AAGGTGGGATCTCTACAGTACTTGGCACTAGCAGCACTAATAAAACCA---
AAAAGGATAAAGCCACCTTTGCCTAGTGTTGCGAAACTGACAGAGGATAGATGGAACAAGCCCCAGAAGACCAAGGGCCA
CAGAGGGAGCCATACAATGCATGGACATTAG
>FJ469722/B/US/2004/CR0345Q
ATGGAAAACAGATGGCAGGTGATGATTGTGTGGCTAGTAGACAGGATGAGGATTAATATATGGAAAAGTTTAGTAAAACA
CCATATGTATATTTCAAAGAAAGCTAGGGGATGGTCTTATAGACATCACTATGAAAGCACTAATCCAAGAATAAGTTCAG
AAGTACACATACCACTTGGG--GAAGGCTAAATTG---GTAATAACAACTTATTGGGGTCTGCATACAGGAGAAAGAGAC
TGGCATTTGGGTCAGGGAGTCTCCATAGAATGGAAAACAAAGAAATATAGCACACAAGTAGACCCTGACCTAGCAGACCG
ACTAATTCATCTGCATTACTTTGATTGTTTTTCAGAATCTGCCATAAGAAAAATCATAGTAGGACATAGAGTTAGTCCTA
GGTGTGAATATCAAGCAGGACATAAC---AAGGTAGGATCTCTACAGTACTTGGCACTAGCAGCATTAATAATACCA---
GAAAGGAGAAAGCCACCTTTACCTAGTGTTGCAAAACTGACCGAGGATAGATGGAACAAGCCCCAGAAGACCAAGGGCCA
CAGAGAGAGCCATACAATGAATGGACACTAG
>FJ469723/B/US/2006/CR0361T
ATGGAAAACAGATGGCAGGTGATGATTGTGTGGCAAGTAGACAGGATGAGGATTAACACATGGAAAAGTATAGTAAAATA
TCATATACATATTTCAAAGAAAGCTAAGGGATGGGTTTATCACCATCACTATGAAGGCACTCATCCAAGAATAAGTTCAG
AAGTACACATCCCACTAGGGGAT---GCTAGATTA---GTAATAACAACATATTGGGGTCTGCATACAGGAGAAAGAGAT
TGGCATTTGGGTCAGGGAGTCTCCATAGAATGGAGAAAAAAGAGATATAGCACACAAGTAGACCCTGACCTAGCAGACCA
ACTAATTCATCTGTATTATTTTGACTGTTTTTCAGAATCTGCTATAAGAAAAGCCATATTAGGACGTTTAGTTAGTCCTA
GGTGTGAATATCAAGCAGGACATAAC---AAGGTAGGATCTCTACAGTACTTGGCACTAACAGCAATAATAACACCA---
AAAAAGATAAAGCCACCTTTGCCTAGTGTTAGGAAACTGACAGAGGATAGATGGAACAAGCCCCAGAAGACCAAGGGCCA
CAGAGGGAGCCATACAATGAATGGACACTAG
>FJ469724/B/US/2005/CR0367Z
ATGGAAAACAGATGGCAGGTGATGATTGTGTGGCAGGTAGACAGGATGAGGATTAGAACATGGAAAAGTTTAGTAAAACA
CCATATGTATATTTCAAAGAAAGCTAAGGGATGGTTTTATAGACATCACTATGAAAATACACACCCAAAAATAAGCTCAG
AAGTACACATCCCACTAGGGGAT---GCTAAATTG---GTAATAACAACATATTGGGGTCTGCATACAGGAGAAAGAGAT
TGGCATCTGGGTCAGGGAGTCTCCATAGAATGGAGGAAAAGGAAATATAGCACACAAGTAGACCCTGGCCTAGCAGACCA
ACTAATTCATATGTATTACTTTGATTGTTTTTCAGACTCTGCTATAAGAAAAGCCATATTAGGACATAGAGTTAGCCCTA
GTTGTGAATATCAAGCAGGACATAAC---AAGGTAGGATCTCTACAATACTTGGCACTAGCAGCATTAATAACACCA---
AAAAGGAGAAAGCCACCTTTGCCTAGTGTTGCGAAACTGACAGAGGATAGATGGAACAAGCCCCAGAAGACCAAGGGCCA
CAGAGGGAGCCATACAATGACTGGACACTAG
>FJ469725/B/US/-/CR0382N
ATGGAAAACAGATGGCAGGTGATGATTGTGTGGCAAGTAGACAGGATGAGGATTAAAACATGGAAAAGTTTAGTAAAACA
CCATATGTATATCTCAGGAAAAGCCAAGAAATGGGTTTATAAACATCACTATGATAGTACTCATCCAAAAGTAAGCTCAG
AAGTACACATCCCACTAAGGGAT---GCTAAATTG---GTAGTAAAAACATATTGGGGTCTGCATACAGGAGAAAGGGAC
TGGCATTTGGGTCAGGGAGTCTCCATAGAATGGAGGAAAGAGAGATATAGCACACAAGTAGATCCTGACCTAGCAGACAA
ACTAATTCACCTGCATTACTTTGATTGTTTTTCAGAATCTGCTATAAGAAATGCCATATTAGGACTTAGAGTTAGTCCTA
GGTGTGAATATCAAGCAGGACATAAT---CAGGTAGGATCTCTACAGTACTTGGCATTAGCAGCATTAATAACACCA---
AAGAAGATAAAGCCCCCTTTGCCTAGTGTTAAGAAATTAACAGAGGATAGATGGAACAAGCCCCAGAAGACCAAGGGCCA
CAGAGGGAGCCATACAATGAATGGACATTAG
>FJ469726/B/US/-/CR0413T
ATGGAAAACAGATGGCAGGTGGTGATTGTGTGGCAAGTAGACAGGATGAGGATTAGAGCATGGAAAAGTTTAGTGAAACA
CCATATACATATTTCAAAGAAAGCTAAGGAATGGGTTTATAGACATCACTATGAAAGCACTAATCCAAGAATAAGTTCAG
AAGTGTACATCCCACTAGGGGAT---GCTAGATTG---GTAATAACAACATATTGGGGTCTGCATACAGGAGAAAGAGAT
TGGCATTTGGGCCAGGGAGTCTCCATAGAATGGAGGAAAAAGAGATATAGCACACAAGTAGACCCTGACCTAGCAGACCA
ACTAATTCATCTGTATTACTTTGATTGTTTTTCAGAATCTGCTATAAGAAATGCCATCTTAGGACAGATAGTTAGCCCTA
GTTGTGAATATCAAGCAGGACATAAC---AAGGTAGGATCTCTACAGTACTTGGCACTAACAGCATTAATAACACCA---
AGAAGGAGAAAGCCACCTTTGCCTAGTGTTAAGAAATTGACAGAGGATAGATGGAACGAGCCCCAGAAGATCAAGGGCCA
CAGAGGGAGCCATACAATGAATGGACATTAG
>FJ469727/B/US/-/F701
ATGGAAAACAGATGGCAGGTGATGATTGTGTGGCAAGTAGACAGGATGAGGATTAGAACATGGAAAAGTTTAGTAAAACA
CCATATGTATATTTCAAAGAAAGCTAAGGGATGGTTTTATAGACATCACTATGAAAACCCTCATCCAAGAGTAAGTTCAG
AAGTACACATCCCACTAGGGGAT---GCTAGATTG---GTAATAACAACATATTGGGGTCTGCATACAGGAGAAAGAGAC
TGGCATTTGGGTCATGGAGTCTCCATAGAATGGAGGAAAAGGAGATATAGCACACAGGTAGACCCTGACCTAGCAGACCG
ACTAATTCATCTGTATTACTTTGATTGTTTTTCAGACTCTGCTATAAGAAATGCCATATTAGGAAATAGAGTTAGCCCTA
GATGTGAATATCAAACAGGACATAAC---AAGGTAGGGTCTCTACAGTACTTGGCACTAGTAGCATTGACAACACCA---
AAAAAGATAAAGCCACCTCTGCCTAGTGTTAAGAAACTGACAGAGGATAGATGGAACAAGCCCCAGAGAACCAAGGGCCA
CAGAGGGAGTCATACAATGAATGGACACTAG
>FJ469729/B/US/-/F710
ATGGAAAACAGATGGCAGGTGATGATTGTGTGGCAAGTAGACAGGATGAGGATTAGAGCATGGAAAAGTTTAGTAAAACA
CCATATGTATATTTCAAGGAAGGCTAAGGGATGGTTCTATAGACATCACTATGAAAGCCATCATCCAAGAATAAGTTCAG
AAGTACACATCCCACTAGGGGAG---GCTAGATTG---GTAGTAACAACATATTGGGGTCTGCATACAGGAGAAAGAGAA
TGGCATTTGGGTCAGGGAGTCTCCATAGAATGGAGGAAAAAGAGATATAGCACACAAGTAGACCCTGACTTAGCAGACCA
ACTAATTCACCTGCATTACTTTGAATGTTTTTCAGAATCTGCCATAAGAAATGCCATACTAGGATATAGAGTTAGTCCTA
GGTGTGAATATCAAGCAGGACATAAC---AAGGTAGGATCTCTACAGTACTTGGCACTAACAGCATTAATAGCACCA---
AAGAAGACAAAGCCACCTTTGCCTAGTATTAAGAAACTGACAGAGGACAGATGGAACAAGCCCCAGAAGACCAAGGGCCA
CAGAGGGAGCCATACAATGAATGGACACTAG
>FJ469730/B/US/2002/F714
ATGGAAAACAGATGGCAGGTGATGATTGTGTGGCAAGTAGACAGGATGAGGATTAGAGCATGGAAAAGTTTAGTAAAACA
CCATATGTATATTTCAGGGAAAGCTCGGGGATGGTTTTATAGGCATCACTATCAAAGCCGTCATCCAAGAATAAGTTCAG
AAGTACACATCCCACTAGGGGAT---GCTAGATTG---GTAATAACAACATATTGGGGTCTGCATACAGGAGAAAGAGAC
TGGCATCTGGGTCAGGGAGTCTCCATAGAATGGAGGAAAAAGAGGTATAGCACACAAGTAGACCCTGGCCTAGCAGACCA
ACTAATTCATCTGCATTACTTTGATTGTTTTTCAGAATCCGCTATAAGAAATGCCACATTAGGACGTATAGTTAGTCCTA
GGTGTGAATATCAAGCAGGACATAAC---CAGGTAGGGTCTCTACAGTACTTGGCACTAGCAGCATTAACAACACCA---
AAAAAGATAAAGCCACCTTTGCCTAGTGTTACGAAACTGACAGAGGATAGATGGAACAAGCCCCAGAAGACCAAGGGCCA
CAGAGAGAGCCAAACAATGAATGGACACTAG
>FJ469731/B/US/2003/F7157
ATGGAAAACAGATGGCAGGTGATGATTGTGTGGCAAGTAGACAGGATGAGGATTAGAACATGGAACAGTTTAGTAAAACA
TCACATGCATGTTTCAAAGAAAGCTAGAGGATGGTCTTATAGACATCACTATGAAAACATTCATCCAAAAATAAGTTCAG
AAGTACACATCCCACTAGGGGAT---GCTAAATTG---GTAGTAATAACATATTGGGGTCTGCATACAGGAGAAAGAGAC
TGGCATTTGGGTCAGGGAGTCTCCATAGAATGGAGGAAAAGGAGCTATAGCACACAAGTAGACCCTGACCTAGCAGACCA
ACTAATTCACCTGTATTATTTTGATTGTTTTTCAGAATCTGCTGTAAGGAAAGCCATATTAGGACATATAGTTAGTCCTA
GGTGTGAATATCAAGCAGGACATAAT---AAGGTAGGATCTCTACAGTACTTGGCACTAGCAGCATTAATAACACCA---
AAAAGGAGAAAGCCACCTTTGCCTAGTGTTGCAAAATTGACAGAGGATAGATGGAACAAGCCCCAGAGGACCAAGGGCCA
CAAAGGGAGCCATACAATGAATGGACACTAG
>FJ469732/B/US/2004/F7165
ATGGAAAACAGATGGCAGGTGATGATTGTGTGGCAAGTAGACAGGATGAGGATTAGAACATGGAAAAGTTTAGTAAAACA
CCATATGTACAGTTCAAAGAAAGCTAAGAAATGGTTTTATAGACATCATTATGAAAGCACTCATCCAAGAATAAGTTCAG
AAGTACACATCCCATTAGGGGAT---GCTAGATTG---ATAATAACAACATATTGGGGTTTGCATACAGGAGAAAGAGAC
TGGCATCTGGGACAGGGAGTCTCCATAGAATGGAGGAAAAGAAGATATAGCACACAAGTAGACCCGCACCTAGCAGACCA
ACTAATTCATCTGTATTACTTTGATTGTTTTTCAGAATCTGCTATAAGAAATGCCATATTAGGACACATAGTTAGTCCTA
GGTGTGAATATCAAGCAGGACATAAC---AAGGTAGGATCTTTACAGTACTTGGCACTAGCAGCATTAGTAACACCA---
AAAAAGATAAAGCCACCTTTGCCTAGTGTTGCAAAACTGACAGAGGATAGATGGAACAAGCCCCAGAAGACCAAGGGCCA
CAGAGGGAGCCATACAATGAATGGACACTAG
>FJ469733/B/US/2004/F7172
ATGGAAAACAGATGGCAGGTGATGATTGTGTGGCAAGTAGACAGGATGAGGATTAGAACATGGAACAGTCTAGTAAAACA
CCATATGTATATTTCAAAGAAAGCCCAAAGATGGATTTATAGACATCACTATGAAAGTACTAATCCAAGAATAAGTTCAG
AAGTGCACATCCCACTAGGGGAG---GCTAAATTG---GTAATAATAACATATTGGGGTCTGCATGTAGGAGAAAGAGAC
TGGCATCTAGGTCAGGGAGTCTCCATAGAATGGAGGGAAAGGAGATATAGCACACAAGTAGACCCTAACCTAGCAGACAA
ACTAATTCACCTGTATTACTTTGATTGTTTTTCAGAATCTGCTATAAGAAATGCCATATTAGGACGTATAGTTAGTCCTA
GTTGTGAATATCAAGCAGGACATAAC---AAGGTAGGATCTCTACAGTACTTGGCACTAGCAGCATTAAGAACACCA---
AAAAAGAGAAAGCCACCTTTGCCTAGTGTTGCGAAACTGACAGAGGATAGATGGAACAAATCCCAGAAGACCAAGGGCCA
CAGAGAGAACCAAACAATGAGTGGACACTAG
>FJ469734/B/US/2002/F719
ATGGAAAACAGATGGCAGGTGATGATTGTGTGGCAAGTAGACAGGATGAGGATTAGAACATGGAACAGTTTAGTAAAACA
CCATATGTATGTTTCAAGGAAGGCTAGAGGATGGTTTTATAGACATCACTATGAAAGCTCTCATCCAAAAATAAGTTCAG
AAGTACATATCCCACTAGGGGAT---GCTAAATTG---GTAATAACAACATATTGGGGTCTGCATACAGGAGAAAGAGAC
TGGCATCTGGGTCAGGGAGTCTCCATAGAATGGAGGAAAAGGAGATATAGCACACAAGTAGACCCTGACCTAGCAGACCA
ACTAATTCATCTGCATTATTTTGATTGTTTTTCAGAATCTGCTATAAGAAATGCCATATTAGGACATATAGTTAGTCCTA
GTTGTGAATATCAAGCAGGACATAAC---AAGGTAGGATCTCTACAGTACTTGGCATTAGCAACATTAATACCACCA---
AAAAGGAGAAAGCCACCTCTGCCTAGTGTTGCAAAGCTGACAGAAGATAGATGGAACAAGCCCCAGAGGACCAAGGGCCG
CAGAGGGAGCCATACAATGAATGGACACTAG
>FJ469735/B/US/2002/F762P
ATGGAAAACAGATGGCAGGTGATGATTGTGTGGCAAGTAGACAGGATGAGGATTAGAACATGGAAAAGTTTAGTAAAACA
CCATATGTATAGATCAAAGAAAGCTAAGGAATGGATTTATAGACATCACTATGAAAGTACTAATCCAAGAATAAGTTCAG
AAGTACACATCCCACTAGGGGAT---GAGAGACTG---GTAATAACAACATATTGGGGTCTGCATACAGGAGAAAGAGAC
TGGCATCTGGGTCAGGGAGTCTCCATAGAATGGAGAAAAAGGAGATATAGAACACAAGTAGACCCTGACCTAGCAGACCA
ACTAATTCATCTGCACTATTTTGATTGTTTTTCAGAATCTGCTATAAGAAAAGCCATAGTAGGACATAGAGTTAGTCCTA
GGTGTGAATATCAAGCAGGACACAAC---AAGGTAGGATCTCTACAGTACTTGGCACTAGCAGCATTAATAACACCA---
AAGAAGATAAAGCCGCCTTTGCCTAGTGTTAGGAAACTGACAGAGGATAGATGGAACAAGCCCCAGGAGACCAAGGGCCA
CAGAGAGAGCCATACAATCAATGGACACTAG
>FJ469737/B/US/2002/F797
ATGGAAAACAGATGGCAGGTGATGATTGTGTGGCAAGTAGACAGAATGAGGATTAGAACATGGAAAAGTTTAGTAAAACA
CCATATGTATGTTTCAAAGAAAGCTAAGGGATGGTTTTATAGACATCACTATGAAAGCACCCATCCAAGAATAAGTTCAG
AAGTACACATCCCATTAGGGGAT---GCTAGATTG---GTGATAACAACATATTGGGGTCTGCATACAGGAGAAAGAGAC
TGGCATTTGGGTCAGGGAGTCTCCATAGAATGGAGGCAAAGGAGATATAGCACACAAGTAGACCCTAACCTAGCAGATCA
ACTAATTCATCTGTATTACTTTGATTGTTTTTCAGACTCTGCTATAAGAAAAGCCATAGTAGGACATATAGTTAGCCCTA
GGTGTGAATATCAAGCAGGACATAAC---AAGGTAGGATCTTTACAGTACCTGGCACTAGCAGCATTAATAACACCA---
AAAAAGATAAGACCACCTTTGCCTAGTGTTAAGAAGCTGACAGAGGATAGATGGAACAAGCCCCAGAAGACCAAGGGCCA
CAGAGGGAGCCATACAATGAATGGACACTAG
>FJ469738/B/US/2001/L805
ATGGAAAACAGATGGCAGGTGATGATTGTGTGGCAAGTAGACAGGATGAGGATTAGAACATGGAAAAGTTTAGTAAAACA
CCATATGTATATTTCAAAGAAAACTAAAGAATGGGTCTATAGACATCACTATGAAAGTACTAATCCAAGAATAAGTTCAG
AAGTACACATTCCACTAGGGGAT---GCGGGACTG---GTAATAACAACATATTGGGGTCTGCATACAGGAGAAAGAGAC
TGGCATTTGGGTCAGGGAGTCTCCATAGAATGGAGAAAAAAGAGATATAGCACACAAGTAGACCCTAACCTAGCAGATCA
ACTAATTCATCAATATTATTTTGATTGTTTTTCAGACACTGCTATAAGAAGGGCCCTATTAGGACATAGAGTTAGTCCTA
GGTGTGAATATCAAGCAGGACATAAC---AAGGTAGGATCCCTACAGTACTTGGCACTCACAGCATTAATAAAACCA---
AAAAGGGTAAAGCCACCTTTGCCTAGTGTCACGAAACTGACAGAGGATAGATGGAACAAGCCCCGGAAGACCACGGGCCA
CAGAGGGAGCCATACAATGAATGGACACTAG
>FJ469739/B/US/2003/L8107
ATGGAAAACAGATGGCAGGTGATGATTGTGTGGCAAGTAGACAGGATGAGGATTAAAACATGGAAAAGTTTAGTAAAACA
CCATATGTACGTCTCAAGAAAAGCTAAGGGATGGGTTTATAAACATCACTATGAAAACACTAATCCAAGAATAAGTTCAG
AAGTACACATCCCACTAGAGGAT---GCTAGATTG---GTAATAACAACATATTGGGGTCTGCATACAGGAGAAAGAGAC
TGGCATTTGGGTCAGGGAGTCTCCATAGAATGGAGGAAGAGGAGCTATAGCTCACAAGTAGACCCTAACCTAGCAGACCA
ACTAATTCATCTGTATTACTTTGATTGTTTTTCAGAATCTGCTATAAGGGAAGCCATATTAGGACATATAGTTAGTCCTA
GTTGTGAATATCAAGCAGGACATAAC---AAGGTAGGATCTCTACAGTACTTGGCACTAGCAGCATTAATAACACCA---
AGAAAGAGAAAGCCACCTCTGCCTAGTGTTGCAAAACTAACAGAGGATAGATGGAACAAGCCCCAGAAGATCAAGGGCCA
CAGAGGGAGCCATACAATGAATGGGCACTAG
>FJ469740/B/US/2003/L8116
ATGGAAAACAGATGGCAGGTGATGATTGTGTGGCAAGTAGACAGAATGAGGATTAGCACATGGAAAAGTTTAGTAAAATA
TCATACACATGTTTCAAAGAAAGCTAAAGGATGGGTTTATAAACATCACTATGAAAGCCCTCATCCAAGAATAAGTTCAG
AAGTACACATCCCACTAGGGGAT---GCTAAATTG---GTAATAACAACATATTGGGGTCTGCATACAGGAGAAAGAGAA
TGGCATTTGGGTCAGGGAGTCTCCATAGAATGGAGGATAAGGAGATATAGCACACAAGTAGACCCCGACCAGGCAGACCA
ACTAATTCATCTGTATTATTTTAATTGTTTTTCAGAATCTGCTATAAGAAATGCCATATTAGGACATATAGTTAATCCTA
GGTGTGAATATCAAGCAGGACATGAC---AAGGTAGCATCTCTACAATACTTGGCACTAACAGCATTAATAACACCA---
AAACAGACAAAGCCACCTTTGCCTAGTGTTGCGAAACTGACAGAGGATAGATGGAACAAGCCCCGGAAGACCAAGGGCCA
CAGAGGGAACAGTTCAATGAGCGAACACTAG
>FJ469742/B/US/2003/L8152
ATGGAAAACAGGTGGCAGGTGATGATTGTGTGGCAAGTAGACAGGATGAGGATTAGAACATGGAACAGTCTAGTAAAACA
CCATATGTATAATTCAAAGAAAGCTAGGGGATGGTTTTATAGACATCACTATGAAAGCTCTCATCCAAAAATAAGTTCAG
AAGTACATATCCCACTAGGGGAG---GCTAAATTG---GTAATAACAACATATTGGGGTCTACATACAGGAGAAAGAGAC
TGGCACTTAGGTCAGGGAGTCTCCATAGAATGGAGGAAAAACAGATATAACACACAAGTAGATCCTAACCTAGCAGACCA
ACTAATTCATCTGTACTACTTTAATTGTTTTTCAGAAGCTGCTGTCAGACAAGCCATATTAGGACGTATAGTTAGTCCTA
GGTGTGAATATCAAGCAGGACATAAC---ACGGTAGGATCTCTACAGTACTTGGCACTAACAGCATTAGTAAAATCA---
GAAAGGAGAAAGCCACCTTTGCCTAGTGTTGCAAAGCTGACAGAGGATAGATGGAACAAGCCCCAGAAGACCAAGGGCCA
CAGAGGGAGCCGTTCAATGCATGGACACTAG
>FJ469743/B/US/2003/L8180
ATGGCAAACAGATGGCAGGTGATGATTGTGTGGCAAGTAGACAGGATGAGGATTAGAACATGGATAAGTTTAGTAAAATA
TCACATGTATAGGTCAGGGAAAGCTAAGCAATGGTTTTATAGACATCACTATGAAAGCCCTCATCCAAGAATAAGTTCAG
AAGTACACATCCCACTGAAGGAT---GAGAAGTTG---GTAATAACAACATATTGGGGTCTGCATACAGGAGAAAGAGAG
TGGCATTTGGGTCAGGGAGTCTCAATAGAATGGAGGAAAGGGAGATATAGCACACAAGTAGACCCTGACCTAGCAGACCA
ACTAATTCATCTGTACTATTTTGACTGTTTTTCAGACTCTGCTATAAGGAAAGCCATATTAGGATATAGAGTTAGCCCTA
GGTGTGAATATCGAGCAGGACATAAC---AAGGTAGGATCCCTGCAGTACTTGGCACTAACAGCATTAATACCACCA---
AAAAAGATAAAGCCACCTTTGCCTAGTGTGAAGAAACTGACAGAGGATAGATGGAACAAGCCCCAGAAGACCAAGGGCCA
CAGAGGGAGCCATACCATGAATGGACACTAG
>FJ469744/B/US/-/L8188
ATGGAAAACAGATGGCAGGTGATGATTGTGTGGCAAGTAGACAGGATGAGGATTAGAGCATGGAACAGTTTAGTAAAACA
CCATATGTATATCTCAAGGAAAGCTAAGGGATGGTCTTATAGACATCACTATGAAAGTACTAACCCAAGAACAAGTTCAG
AAGTACATATCCCACTAGGGAAT---GCAAAATTG---GTAATAACAACATATTGGGGTCTACATACAGGAGAAAGAGAT
TGGCATTTGGGTCAGGGAGTCTCCATAGAATGGAGGGAAAAGGGATATAACACACAAGTAGATCCTAACCTAGCAGACCA
ACTAATTCATCTGTATTACTTTGATTGTTTTTCAGAATCTGCTATAAGAAATGCCATATTAGGCCATAGAGTTAGTCCTA
GGTGTGAATATCAAGCAGGACATAAC---AAGGTAGGGTCTCTACAGTACTTGGCACTAACAGCATTAGTAACACCA---
GAAAGGAGAAAGCCACCTTTGCCTAGTGTTACAAAACTGACAGAGGATAGATGGAGCAAGCCCCAGAAGACCAAGGGCCG
CAGAGGGAGCCATACAATGAATGGACACTAG
>FJ469745/B/US/2004/L819
ATGGAAAACAGATGGCAGGTGATGATTGTGTGGCAAGTGGACAGGATGAGGATTAGAACATGGAAAAGTTTAGTAAAACA
CCATATGTATATTTCAGGAAAAGCTAAAAAATGGTTTTATAGACATCATTATGAAAGCATTCATCCAAAAGTAAGTTCAG
AAGTACACATCCCACTAGGGGAT---GCAGAATTG---ATAATAACAACATATTGGGGTCTGAATACAGGAGAAAGAGAC
TGGCATTTGGGTCAGGGAGTCTCCATGGAATGGAGGAAAAATAGATATAGAACACAAGTAGACCCTGACCTAGCAGACCA
ACTAATCCATCTGTATTACTTTGATTGTTTTTCAGAATCTGCTATAAGACAGGCCATATTAGGACGTATAGTTAGTCCTA
GGTGTGAATATCAAGCAGGACATAAC---AAGGTAGGATCTCTACAGTACTTGGCACTAACAGCATTAATAAAACCA---
AAAAAGAGAAAGCCACCTTTGCCTAGTGTTACAAAACTGACAGAGGATAGATGGAACAAGCCCCAGAAGACCAAGGGCCA
CAGAGGGAGCCATACAATGAATGGACACTAG
>FJ469746/B/US/2005/L8249
ATGGAAAACAGATGGCAGGTGATGATTGTGTGGCAAGTAGACAGGATGAGGATTAGAACATGGAACAGCTTGGTAAAACA
CCATATGTATATTTCAAAGAAAGCTAAGGGATGGTTTTATAGACATCACTATGAAAGCAATCATCCAAAAATAAGTTCAG
AAGTACACATCCCACTAGGGGAT---GCGACATTG---GTAATAACAACATATTGGGGTCTACATACAGGAGAAAGAGAC
TGGCATTTGGGTCAGGGAGTCTCCATAGAATGGAGGAGAAAGAGATATAGCACACAAGTAGACCCTAACCTAGCAGACCA
ACTAATTCATCTGCATTATTTTGATTGTTTTTCAGAATCTGCTATAAGAAATGCCATATTAGGACATATAGTTAGTCCTA
GGTGTGATTACCAAGCAGGACATAAC---AAGGTAGGATCCCTACAGTACTTGGCACTAGCAGTATTAATAAAACCA---
AAAAAGAGAAAGCCACCTTTGCCTAGTGTTGCAAAACTAACAGAGGATAGATGGAACAAGCCCCAGAAGACCAAGGGCCG
CAGAGGGAACCATACAATGAATGGGCACTAG
>FJ469747/B/US/2005/L827
ATGGAAAACAGATGGCAGGTGATGATTGTGTGGCAAGTAGACAGGATGAGGATTAGAACATGGAAAAGCTTAGTAAAACA
CCATATGTATATCTCAAGGAAAGCTAAGGGATGGTCTTATAGACATCACTATGAAAGTTCTAATCCAAGAACAAGTTCAG
AAGTACATATCCCACTAGGGAAT---GCAAAATTG---GTAATAACAACATATTGGGGTCTACATACAGGAGAAAGAGAC
TGGCATTTGGGTCAGGGAGTCTCCATAGAATGGAGGAAAGAGAGATATAGCACACAAGTAGATCCTAACATAGCAGACCA
ACTAATTCATCTGTATTACTTTGATTGTTTTTCAGAATCTGCTATAAGAAATGCCATATTAGGACATATAGTTAGTCCTA
GGTGTGAATATCAAGCAGGACATAAC---AAGGTAGGATCTCTACAGTACTTGGCACTAGCAGCATTAATAACACCA---
AAGAAGAGAAAGCCCCCTTTGCCTAGTATTAAGAAACTGACAGAGGATAGATGGAACAAGCCCCAGCAGACCAAGGGCCA
CAGAGGGAGCCATACAATGAATGGACATTAG
>FJ469748/B/US/2002/L861P
ATGGAAAACAGATGGCAGGTGATGATTGTGTGGCAAGTAGACAGGATGAGGATTAGAGCATGGAAAAGTTTAGTAAAACA
CCATATGTATATTTCAAAGAAAGCTAAGGGATGGTCTTACAGACATCACTATGAAAGTACTCATCCAAAAGTAAGTTCAG
AAGTGCACATCCCACTAGGGGAT---GCAAAATTG---GTAATAACCACATATTGGGGTCTACACACAGGAGAAAGAGAC
TGGCATTTGGGTCAGGGAGTCTCCATAGAATGGAGGGAAAGGAGATATAGCACACAAGTAGACCCTAACCTAGCTGACCA
CCTAATTCATACGCATTACTTTGATTGTTTTTCAGAATCTGCTATAAGAAATGCCATATTAGGACATAGAGTTAGTCCTA
GGTGTGAATACCAAGCAGGACATAAT---AAGGTAGGATCTTTACAGTACTTGGCACTAGCAGCATTAATAACACCA---
AAGAGGACAAAGCCACCTTTGCCTAGTGTTACGAAGCTGACAGAGGATAGATGGAACAAGCCCCAGAAGACCAAGGGCCA
CAGAGGGAGCCATTCACTGAATGGACACTAG
>FJ469749/B/US/2002/L893P
ATGGAAAACAGATGGCAGGTGATGATTGTGTGGCAAGTAGACAGGATGAGGATTAGAACATGGAAAAGTTTAGTAAAACA
CCATATGTATATTTCAGGGAAAGCTAGAAAATGGTTTTATAGACATCATTATGAAAGCACTCATCCAAAAATAAGTTCAG
AAGTACACATCCCACTAGGGGAT---GCGGAATTG---GTAATAACAACATATTGGGGTCTGAATACAGGAGAAAGAGAC
TGGCATTTGGGTCAGGGAGTCTCCATAGAATGGAGGAAAAATAGATATAGAACACAAGTAGACCCTGACCTAGCAGACCA
ACTAATCCATCTGTATTACTTTGATTGTTTTTCAGAATCTGCTATAAGACAGGCCATATTAGGACGTATAGTTAGTCCTA
GGTGTGAATATCAAGCAGGACATAAC---AAGGTAGGATCTCTACAGTACTTGGCACTAACAGCATTGATAAAACCA---
AAAAAGACAAAGCCACCTTTGCCTAGTGTTACAAAACTGACAGAGGATAGATGGAACAAGCCCCAGAAGACCAAGGGCCA
CAAAGGGAGCCATACAATGAATGGACACTAG
>FJ469750/B/US/-/L896
ATGGAAAACAGATGGCAGGTGATGATTGTGTGGCAAGTAGACAGGATGAGGATTAGAGCATGGAAAAGTTTAGTAAAACA
TCATATGTATATTTCAAGGAAAGCTAGGGGATGGTTTTATAGACATCACTATGAAAGTACTCACCCAAGAATAAGTTCAG
AAGTACACATCCCACTAGGAAAC---GCGGTCCTG---GTAGTGACAACATATTGGGGTCTACATACGGGAGAAAGAGAC
TGGCATTTGGGTCAGGGAGTCTCCGTCGAATGGAGGACAAAGAGATATAGCACACAAGTAGACCCTAACCTAGCAGACCA
ACTAATTCATCTGTATTACTTTGATTGTTTTTCAGAATCTGCTATAAGAAATGCCCTATTAGGATATAGAGTTAGTCCTA
GGTGTGACTATCAAGCAGGACATAAC---AAGGTAGGATCTCTACAGTACTTGGCACTAACAGCATTAATAACACCA---
AAGAAGAGAAAACCACCTTTGCCTAGTGTTACGAAACTGACAGAGGATAGATGGAACAAGCCCCAGAAGACCAAGGGCCA
CAGAGGGAGCCATACAATGAATGGGCACTAG
>FJ469751/B/US/2002/MTF
ATGGAAAACAGATGGCAGGTGATGATTGTGTGGCAAGTAGACAGGATGAGGATTAAAACATGGCACAGTTTAGTAAAACA
CCATAAGTATATTTCAAAGAAAGCTAAGGAATGGATTTATAGACATCACTATGAAAACCCTCATCCAAGAGTAAGTTCAG
AAGTACACATCCCATTAGGGGAT---GCTAGATTA---GTGATAACAACGTATTGGGGCCTGCATACAGGAGAAAGAGAC
TGGCATTTGGGTCAAGGAGTCTCCATAGAATGGAGGAAAGAAAGATATAGCACTCAAGTAGACCCTAACCTAGCAGACCA
TCTAATTCATATGTATTATTTTGATTGTTTTTCAGAGTCTGCTATAAGAAATGCCATAATAGGACGTTTAGTTAGTCCTA
GGTGTGAATATCAAGCAGGACATAAC---AAGGTAGGATCCCTACAGTACTTGGCACTAACAGCATTAGCACCACCA---
AAAAAGATAAAGCCACCTTTGCCTAGTGTTAGGAAACTGACAGAGGATAGATGGAACAAGCCCCAGAAGACCAAGGGCCA
CAGAGAGAGCCATACAATGAATGGACACTAG
>FJ469752/B/US/-/NCQ
ATGGAAAACAAATGGCAGGTGATGATTGTGTGGCAGGTAGACAGGATGAGGATTAAAACATGGAAAAGTCTAGTAAAACA
CCATATACATATTTCAAAGAAAGCTAAGAAATGGGTTTATAAACATCACTATGAAAACACTCATCCAAAAATAAGTTCAG
AAGTACACATCCCACTAGGGGAT---GCTAAATTG---GTAGTAACAACATATTGGGGTCTGCATACAGGAGAAAGAGAT
TGGCATTTGGGTCAAGGAGTCTCCATAGAATGGAGGAAAAGGAGATATAGCACACAAGTAGACCCTGACCTAGCAGACCA
ACTAATTCATCTGCATTACTTTAATTGTTTTTCAGACTCTGCTATAAGAAAGGCCTTATTAGGACACCTAGTTAGTCCTA
GTTGTGAATATCAAGCAGGACATAAC---AAGGTAGGATCTCTACAATACTTGGCACTAACAGCTTTAATAACACCA---
AAAAAGAGTAAGCCACCTTTGCCCAGTGTTGTGAAATTGACAGAGGATAGATGGAACAAGCCCCAGAAGACCAAGGGCCA
CAGAGGGAGCCATACCATGAGTGGACACTAG
>FJ469753/B/US/2003/PRLS01
ATGGAAAACAGATGGCAGGTGATGATTGTGTGGCAAGTAGACAGGATGAGGATTAGCACATGGAAAAGCTTAGTAAAACA
TCACATACATATTTCAAAGAAAGCTAAAAAATGGGTTTATAGACATCATTATGAAAGCACTCATCCAAAAATAAGCTCAG
AAGTACACATCCCAACAGGGGAT---GCTAAATTG---GTGATAAAAACATATTGGGGTCTGCATACAGGAGAGAGAGAC
TGGCATTTGGGTCAGGGAGTCTCCATAGAATGGAGGAAAAGGGGATATAGCACACAAGTAGACCCTGACATAGCAGACCA
ACTAATTCATCTGTATTACTTTGATTGTTTTTCAGAATCTGCTATAAGAAAGGCCATATTAGGACACATAGTTAGTCCTA
GGTGTGAATATCAAACAGGACATAAT---AAGGTAGGATCCCTACAGTACTTGGCATTAGCAGCATTAATAACACCA---
AAAAAGATAAAGCCACCTTTGCCTAGTGTTGCGAAACTGACAGAGGATAGATGGAACAAGCCCCAGAAGACCAAGGGCCA
CAGAGAGAGCCATACAATGAATGGACACTAG
>FJ469754/B/US/2002/PRLS02
ATGGAAAACAGATGGCAGGTGATGATTGTGTGGCAAGTAGACAGGATGAGGATTAGAACATGGAACAGTTTAGTAAAACA
CCATATGTATGTTTCAAGGAAGGCTAGGGGATGGTTTTATAGACATCACTATGAAAGCCCTCATCCAAAAGTAAGTTCAG
AAGTACATATCCCACTAGGGGAT---GCTAAATTG---GTAATAACAACATATTGGGGTCTGCATACAGGAGAAAGAGAC
TGGCATCTGGGTCAGGGAGTCTCCATAGAATGGAGGAAAAGGAGATATAGCACACAAGTAGACCCTGACCTAGCAGACCA
ACTGATTCATCTGCATTATTTTGATTGTTTTTCAGAATCTGCTATAAGACATGCCATATTAGGACATATAGTTAGTCCTA
GTTGTGAATATCAAGCAGGACATAAC---AAGGTAGGATCTCTACAGTACTTGGCATTAGCAACATTAATACCACCA---
AAAAGGAGAAAGCCACCTCTGCCTAGTGTTGCAAAGCTGACAGAAGATAGATGGAACAAGCCCCAGAGGACCAAGGGCCG
CAGAGGGAGCCATACAATGAATGGACACTAG
>FJ469755/B/US/2003/PRLS04
ATGGAAAACAGATGGCAGGTGATGATTGTGTGGCAAGTAGACAGGATGAAGATTAGAACATGGAACAGTTTAGTAAAACA
CCATATGTATGTCTCAAAGAAAGCTAAGGGATGGGTTTATAAACATCACTATGAGAGCACTAATCCAAGAATAAGTTCAG
AAGTACACATCCCACTAGGGGAT---GCTAAATTG---GTAATAACAACATATTGGGGTCTGCATACAGGAGAAAGAGAC
TGGCATTTGGGTCAGGGAGTCTCCATAGAATGGAGGAAGAGGAGCTATAGCTCACAAGTAGACCCTAACCTAGCAGACCA
ACTAATTCATTTGTATTACTTTGATTGTTTTACAGAATCTGCTATAAGGAAAGCCTTATTAGGACATATAGTTAGTCCTA
GTTGTGAATATCAAGCAGGACATAAC---AAGGTTGGATCTCTACAGTACTTGGCACTAGCAGCACTAATAAGACCA---
AAAAAGAGAAAGCCACCTCTGCCTAGTGTTGCGAAACTAACAGAGGATAGATGGAACAAGCCCCACAAGACCAAGGGCCA
CCGAGGGAGCCATACAATGCACAGACACTAG
>FJ469756/B/US/-/PRLS05
ATGGAAAACAGATGGCAGGTGATGATTGTGTGGCAAGTAGACAGGATGAGGATTAGAACATGGAACAGTTTAGTAAAACA
CCATATGTATGTTTCAAGGAAAGCTAAGGGATGGTTTTATAGACATCACTATGAAAGTACTCATCCAAAAATAAGTTCAG
AAGTACACATCCCACTAGGGGAT---GCTAGATTG---GTAATAACAACATATTGGGGTCTGCATACAGGAGAAAGAGAC
TGGCATTTGGGTCAGGGAGTCTCCATAGAATGGAGGAAAAGGAGATACAGCACACAAGTAGACCCCAACACAGCAGACCA
ACTAATTCATATGTATTACTTTGATTGTTTTTCAGGATCTGCTATAAGAAATGCCATATTAGGAAATAGAGTTAGCCCTA
GATGTGAATATCAAGCAGGACATAAG---AAGGTAGGATCTCTACAGTACTTGGCACTAACAGCATTAATAACACCA---
AAAAGGAGAAAGCCACCTTTGCCTAGTGTTACGAAGCTAACAGAGGATAGATGGAACAAGCCCCAGAAGACCAAGGACCA
CAGAGAGAGCCATACAATGAATGGGCACTAG
>FJ469757/B/US/2002/PRLS08
ATGGAAAACAGATGGCAGGTGATGATTGTGTGGCAAGTAGACAGGATGAGGATTAGAACATGGAAAAGTTTAGTAAAACA
CCATATGTACATCTCAAAGAAAGCTAAAGGATGGTTTTATAGACATCACTATGAAAGCACTCATCCAAGAATAAGTTCAG
AAGTACACATCCCACTAGGGGAT---GCTAAACTG---GTAGTAACAACATATTGGGGTCTGCATACAGGAGAAAGAGAA
TGGCATTTGGGTCAGGGAGTCTCCATAGAATGGAGAAAAAGAAGATATAGCACACAAGTAGACCCTAACCTAGCAGACCA
ACTAATTCATCTATATTACTTTGACTGTTTTTCAGAATCTGCCATAAGAAAAGCCATATTAGGACATAGAGTTAGTCCTA
GGTGTGAATATCAAGCAGGACATAAT---AAGGTAGGATCTCTACAATACTTGGCACTAGCAGCATTAACAACACCA---
AAAAGGACAAAGCCACCTTTGCCTAGTGTTGCAAAACTGACAGAGGATAGATGGAACAAGCCCCAGAAGACCAAGGGCCA
CAGAGGGAACCATACAATGAATGGACACTAG
>FJ469758/B/US/2002/PRLS09
ATGGAAAACAGATGGCAGGTGATGATTGTGTGGCAAGTAGACAGGATGAGGATTAGCACATGGAAAAGTTTAGTAAAACA
TCATATGCATATTTCAAAGAAAACTAAGAGATGGGTTTATAGACATCATTATGAAAGTACTCATCCAAGAATAAGTTCAG
AAGTACACATCCCACTAGGGGAT---GCAGTATTG---GTAATAACAACATATTGGGGTCTACATACAGGAGAAAGAGAA
TGGCATTTGGGTCAGGGAGTCTCCATAGAATGGAGGAAAGAGAGATATAGCACACAAGTAGACCCTAACCTAGCAGACCA
ACTAATTCATCTGCATTACTTTGATTGTTTTTCAGACTCTGCTATAAGGAAAGCCATATTAGGACATATAGTTAGTCCTA
GTTGTGAATATCAAGCAGGACATAAA---AAGGTAGGATCCCTACAGTACTTGGCACTAGCAGCATTAATAACACCA---
AAAAAGAGAAAGCCACCTTTGCCTAGTGTTGCAAAACTGACAGAGGATAGATGGAACAAGCCCCAGAAGATCAAGGGCCA
CAGAGGGAGCCATACAATGAATGGACACTAG
>FJ469760/B/US/2002/PRLS16
ATGGAAAACAGATGGCAGGTGATGATTGTGTGGCAAGTAGACAGGATGAGGATTAGAGCATGGAAAAGTTTAGTAAAACA
CCATATGTATATTTCAAAGAAAGCTAAGGGATGGTTTTACAGACACCACTATGAAAGCACTCATCCAAGAATAAGCTCAG
AAGTACACATACCACTAGGGGAG---GCTAAATTG---GTAATAACAACATATTGGGGTCTGAATACAGGAGAAAGAGAC
TGGCATTTGGGTCAGGGAGTCTCCATAGAATGGAGAAAAAGGAGATACAGCACACAAGTAGACCCTACCCTAGCAGACCA
ACTAATTCATACGCATTACTTTGATTGTTTTTCAGAATCTGCTATAAGGAATGCCATATTAGGATATAGAGTTAGCCCTA
GGTGTGAATATCAAGCAGGACATAAC---AAGGTAGGATCTCTACAGTACTTGGCACTAACAGCATTAATAGCACCA---
AAGAAGAGAAAGCCACCTTTGCCTAGTGTTACAAAGCTGACAGAGGATAGATGGAACAAGCCCCAGAAGACCAAGGGCCA
CAAAGGGAGCCATACAATGCATGGACACTAG
>FJ469761/B/US/-/PRLS17
ATGGAAAACAGATGGCAGGTGATGATTGTGTGGCAAGTAGACAGGATGAGGATTAGAGCATGGAAGAGTTTAGTAAAACA
CCATATGCATATTTCAGGGAAAGCTAGGAGGTGGATTTATAGACATCACTATGAAAGTACTAATCCAAGAATAAGTTCAG
AAGTACACATCCCGCTAGGGGAT---GCGAAATTG---GTAATAACAACATATTGGGGTCTACATACAGGAGAAAGAGAC
TGGCATTTGGGTCAAGGAGTCTCCATAGAATGGAGGAAAAAGAAATATAGCACACAAGTAGACCCTAACCTAGCAGACCA
TCTAATTCATTTGTATTACTTTGATTGTTTTTCAGAATCTGCTATAAGAAATGCCTTATTAGGACATATAGTTAGTCCTA
GGTGTGAATATCAAGCAGGACATAAC---AAGGTAGGATCCCTACAGTACTTGGCACTAACAGCATTAACAAAACCA---
AAAAAGACAAAGCCACCTTTGCCTAGTGTTACAAAACTGACAGAGGATAGATGGAACAAGCCCCAGAAGACCAAGGGCCA
CAGAGGGAGCCATACAATGAATGGACACTAG
>FJ469762/B/US/2002/PRLS18
ATGGAAAACAGATGGCAGGTGATGATTGTGTGGCAAGTAGACAGAATGAGGATTAGCACATGGAAAAGTTTAGTAAAATA
TCATACACATGTTTCAAAGAAAGCTAAAGGATGGGTTTATAAACATCACTATGAAAGCCCTCATCCAAGAATAAGTTCAG
AAGTACACATCCCACTAGGGGAT---GCTAAATTG---GTAATAACAACATATTGGGGTCTGCATACAGGAGAAAGAGAA
TGGCATTTGGGTCAGGGAGTCTCCATAGAATGGAGGATAAGGAGATATAGCACACAAGTAGACCCCGACCAGGCAGACCA
ACTAATTCATCTGTATTATTTTAATTGTTTTTCAGAATCTGCTATAAGAAATGCCATATTAGGACATATAGTTAATCCTA
GGTGTGAATATCAAGCAGGACATGAC---AAGGTAGCATCTCTACAATACTTGGCACTAACAGCATTAATAACACCA---
AAACAGACAAAGCCACCTTTGCCTAGTGTTGCGAAACTGACAGAGGATAGATGGAACAAGCCCCGGAAGACCAAGGGCCA
CAGAGGGAACAGTTCAATGAATGGACACTAG
>FJ469763/B/US/-/PRLS19
ATGGAAAACAGATGGCAGGTGATGATTGTGTGGCAAGTAGACAGGATGAGGATTAGAACATGGAACAGTTTAGTAAAACA
CCATATATATGTTTCAAGGAAGGCTAAGGGATGGGTTTATAAACATCACTATGAAAGCATTCACCCAAGAATAAGTTCAG
AAGTACACATCCCACTAGGGGAT---GCTAAATTG---GTAATAATAACATATTGGGGTTTGCATACAGGAGAAAGAGAC
TGGCATTTGGGTCAGGGAGTCTCCATAGAATGGAGGAAAAGGAGATATAGCACACAAGTAGACCCTGGCCTAGCAGACCA
ACTAATCCATTTGTATTACTTTAATTGTTTTTCAGAATCTGCTATAAGAAAAGCCATAGTAGGACGTATAGTTAGTCCTA
GTTGTGAATATCAAGCAGGACATAAC---AAGGTAGGATCTCTACAGTACTTGGCACTAGCAGCTTTAATAACACCA---
AAAAAGATAAAGCCCCCTTTGCCTAGTGTTACGAAACTGACAGAGGATAGATGGAACAAGCCCCAGAAGACCAAGGGCCA
CCAAGAGAGCCATACCATGACTGGGCACTAG
>FJ469764/B/US/2003/PRLS24
ATGGAAAACAGATGGCAGGTGACGGTTGTGTGGCAAGTAGACAGGATGAGGATTAGAGCATGGAAGAGTCTAGTAAAACA
CCATATGCATATTTCAGGGAAAGCTAGGAAATGGGTGTATAAACATCACTATGAAAGCACTAATCCAAGAATAAGTTCAC
AAGTATACATCCCACTAGGGGAT---GCTAGCTTG---GTAGTAACAACATATTGGGGTCTACATACAGGAGAAAGAGAC
TGGCATTTGGGTCAGGGAGCCTCCATAGAATGGAGAACAGGGAATTATAGCACACAAGTAGACCCTAACCTAGCAGACCA
ACTAATTCATCTGTATTACTTTGATTGTTTTTCAGAATCTGCTATAAGAAAGGCCCTATTAGGACATAGAGTTAGTCCTA
GGTGTGAATATCCAGCAGGACATAAC---AAGGTAGGGTCTCTACAGTATCTGGCACTAACAGCATTAGTAACACCA---
AGAAAGACAAAGCCACCTTTGCCTAGTGTTACGAAACTGACAGAGGATAGATGGAACAAGCCCCGGAAGACCAAGGGCCA
CAGAGGGAGCCATACAATGAATGGACACTAG
>FJ469765/B/US/2003/PRLS25
ATGGAAAACAGATGGCAGGTGATGATTGTGTGGCAAGTAGACAGGATGAGGATTAGAACATGGAAAAGTTTAGTAAAACA
CCATATGTATATTTCAAGGAAAGCTAAGGGATGGTTTTATAGACATCACTATGAAAACCCTCATCCAAGAGTAAGTTCAG
AAGTACACATCCCACTAGGGGAT---GCTAGATTG---GTAATAACAACATATTGGGGTCTGCATACAGGAGACAGAGAC
TGGCATTTGGGTCAGGGAGTCTCCATAGAATGGAGGAAAAGGAGATATAACACACAGGTAGACCCTGACCTAGCAGACCG
ACTAATTCATCTGTATTACTTTGATTGTTTTTCAGACTCTGCTATAAGAAATGCCATATTAGGAAATAGAGTTAGCCCTA
GATGTGAATATCAAACAGGACATAAC---AAGGTAGGGTCTCTACAGTACTTGGCACTAGTAGCATTAACAACACCA---
AAAAAGATAAAGCCACCTCTGCCTAGTGTTAAGAAACTGACAGAGGATAGATGGAACAAGCCCCAGAGGACCAAGGGCCA
CAGAGGGAGCCATACAATGAATGGACACTAG
>FJ469766/B/US/-/PRLS28
ATGGAAAACAGATGGCAGGTGATGATTGTGTGGCAAGTAGACAGGATGAGGATTAGAACATGGAAAAGTTTAGTAAAACA
CCATATGTATATTTCAAGAAAAGCTAAAGGATGGTTTTATAGACATCACTATGAAAGCACTCATCCAAGAATAAGTTCAG
AAGTGCACATCCCACTAGGGGAA---GCTAGATTG---GTAGTAACAACATATTGGGGTCTGCAGACAGGAGAAAGAGAC
TGGCACTTAGGTCAGGGAGTCTCCATAGAATGGAGGAAAAGGAGATATAGCACACAAGTAGACCCTGACCTAGCAGACCA
ACTAATTCATCTGTATTACTTTGATTGTTTTTCAGAATCCGCTATAAGAAATGCCATATTAGGACATATAGTTAGCCCTA
GGTGTGAATATCAAGCAGGACATAAC---AAGGTAGGATCTCTACAGTACTTGGCATTAGCAGCATTAATAACACCA---
AAAAAGATAAAGCCACCTTTGCCTAGTGTTGCAAAACTGACAGAGGATAGATGGAACAAGCCCCAGAAGACCAAGGGCCA
CAGAGGGAGCCATACAATGAATGGGCACTAG
>FJ469767/B/US/-/SH8127
ATGGAAAACAGGTGGCAGGTGATGATTGTGTGGCAGGTAGACAGGATGAGGATTAAAACATGGAAAAGTTTAGTAAAACA
CCATATGTATATATCAAAGAAAGCTAAAGGATGGGTTTATAGACATCACTATGAAAGCACTCATCCAAGAATAAGTTCAG
AAGTACACATCCCACTAGGGGAT---GCTAGGTTG---GTAGTGACAACATATTGGGGTCTGCATACAGGAGAAAGAGAC
TGGCATTTGGGTCAGGGAGTCTCCATAGAATGGAGAAAAAGGAGATATAGTACACAAGTAGACCCTGATCTAGCAGACCG
ACTAATTCATCTGTATTATTTTGATTGTTTTTCAGAATCTGCTATAAGACAAGCCATATTAGGATTTAGAGTTAGTCCTA
GGTGTGAATATCAAGCAGGACATAAC---AAGGTAGGATCTCCCCAGTACTTGGCACTAACAGCACTAGTGAAGCCA---
AAAAGGATAAAGCCACCTTTGCCTAGTGTTAGGAAACTGACAGAAGATAGATGGAACGAGCCCCAGAAGACCAAGGGCCA
CAGAGGGAACCATACAATGAATGGACACTAG
>FJ469768/B/US/-/SH8183
ATGGAAAACAGATGGCAGGTGATGATTGTGTGGCAAGTAGACAGGATGAGGATTAGAGCATGGAAAAGTTTAGTAAAACA
CCATATGTATATCTCAAGGAAAGCTAAGGGATGGGTTTATAGACATCACTATGAAAGTACTCATCCAAGAATAAGTTCAG
AAGTTCACATCCCACTAGGGGAT---GGGAAATTG---GTAATAACAACATATTGGGGTCTACATACAGGAGAAAGAGAC
TGGCATTTGGGTCAGGGAGTCTCCATAGAATGGAGGAAGAAGAGCTATAGCACACAAGTAGACCCTAATCTAGCAGACCA
ACTAATGCACCTGTACTACTTTGACTGTTTTTCAGAATCTGCTATAAGAAATGCCATATTAGGACATAGAGTTAGCCCTA
GGTGTGAATATCAAGCAGGACATAAC---AAGGTAGGATCTTTACAGTACTTGGCACTAGCAGCATTAGTAACACCA---
AAAAGGATAAAGCCACCTTTGCCTAGTGTTGCAAAACTGACAGAGGATAGATGGAACAAGCCCCAGAAGACCAAGGGCCA
CAGAGGGAGCCATACAATGAATGGACATTAG
>FJ469769/B/US/-/SH8229
ATGGAAAACAGATGGCAGGTGATGGTTGTGTGGCAAGTAGACAGGATGAGGATTAAAACATGGATAAGTTTAGTAAAATA
TCATATGTATATTTCAAAGAAAGCTAAGGAATGGTTTTATAGACATCACTATGAAAGTACTCATCCAAAAATAAGTTCAG
AAATACACATCCCACTAGGGGAT---GCGAAATTG---GTAGTCACAACATATTGGGGTCTACACACAGGAGAAAGAGAC
TGGCATTTGGGTCAGGGAGTTGCCATAGAATGGAGGAAAAGGAGATATAGCACACAAGTAGACCCTAACCTAGCAGACCA
ACTAATTCATCTGTATTACTTTGATTGTTTTTCAGAATCTGCTATAAGAAAGGCCATATTAGGACATATAGTTAGACCTA
GGTGTGAATATCAAGCAGGACATAAC---AAGGTAGGATCTCTACAGTACTTGGCATTAGTAGCATTAATAAAACCA---
AAAAGGATAAAGCCGCCTTTGCCTAGTGTTGCAAAACTGACAGAGGATAGATGGAACAAGCCCCGGAAGACCAAGGGCCA
CAAAGGGAGCCATACAATGAATGGACACTAG
>FJ469770/B/US/2003/SH8233
ATGGAAAACAGATGGCAGGGGATGATTGTGTGGCAAGTAGACAGGATGAGGATTAGAACATGGAATAGTTTAGTAAAACA
CCATATGTATGTTTCAAAGAAAGCTAAGGGATGGCTTTATAAACATCACTATGAAAGCTCTAATCCAAGAACGAGTTCAG
AAGTACACATCCCACTAGGGGAT---GCTAGATTG---ATAGTAAAAACATATTGGGGTCTGCACACAGGAGAAAGAGAC
TGGCATTTGGGTCAGGGAGTCTCCATAGAATGGAGGAAAGAGAGATATAGCACACAAGTAGACCCTAACCTAGCAGATCA
ACTAATTCATCTGTATTACTTTGATTGTTTTTCAGACTCTGCTATAAGAAGGGCCATATTAGGACATATAGTTAGTCCTA
GGTGTGACTTCCCAGCAGGACATAAC---AAGGTAGGATCTCTACAGTACTTGACACTAGCAGCATTAATAACACCA---
AAAAAGATAAAGCCACCTTTGCCTAGTGTTACAAAACTGACAGAGGATAGATGGAACAAGCCCCAGAAGACCAAGGGCCA
CAGAGGGAGCCATACAATGAGTGGACACTAG
>FJ469772/B/US/2004/SH858
ATGGAAAACAGATGGCAGGTGATGATTGTGTGGCAAGTAGACAGGATGAGGATTAGAACATGGAAAAGTTTAGTAAAACA
CCATATGTATATTTCAAGGAAAGCTAAAAAATGGGTTTATAGACATCATTATCAAAGCACTCATCCAAAAATAAGCTCAG
AAGTACACATCCCACTAGGGGAT---GCGAAATTG---GTAATAACAACATATTGGGGTCTGAATACAGGAGAAAGAGAC
TGGCATTTGGGTCAGGGAGTTTCCATAGAATGGAGGAAAAATGGATATAGAACACAGGTAGACCCTGACCTAGCAGACCA
ACTAATTCATCTGTATTACTTTGATTGTTTTTCAGAATCTGCTATAAGACAGGCCCTATTAGGACATAGAGTTAGTCCTA
GTTGTGATTATCAAGCAGGACATAAC---AAGGTAGGATCTCTACAGTACTTGGCACTAACAGCATTAATAAAACCA---
AAAAAGATAAAGCCACCTTTGCCTAGTGTTGCGAAACTGACAGAGGATAGATGGAACAAGCCCCAGAAGACCAAGGGCCA
CAGAGGGAGCCATACAATGAATGGACACTAG
>FJ495818/B/US/2006/CH40E_flA1
ATGGAAAACAGATGGCAGGTGATGATTGTGTGGCAAGTAGACAGGATGAGGATTAGAGCATGGAAAAGTTTAGTAAAACA
CCATATGTATGTTTCAGGGAGAGCTAGGGGATGGTTTTATAGACATCACTATGAAAGCACTCATCCAAGAATAAGTTCAG
AAGTACACATCCCACTAGGGGAA---GATAGATTG---GTAGTAACAACATATTGGGGTCTGCATACAGGAGAAAGAAAC
TGGCATTTGGGTCAAGGAGTCTCCATAGAATGGAGAAAAAAGAGATATAGCACACAAGTAGACCCTAACCTAGCAGACCA
ACTAATTCATCTGTACTACTTTGACTGTTTTTCAGAATCTGCTATAAGGAAAGCCATATTAGGACGAATAGTTAGTCCTA
GGTGTGACTATCAAGCAGGACATAAC---AAGGTAGGATCTCTACAGTACTTGGCACTAACAGCATTAATAAAACCA---
AAAAGGACAAAGCCACCTTTGCCTAGTGTAACAAAACTGACAGAAGATAGATGGAACAAGCCCCAGAAGACCAAGGGCCA
CAGAGGGAGCCATACAATGAATGGACACTAG
>FJ495819/B/US/2006/CH40E_flA2
ATGGAAAACAGATGGCAGGTGATGATTGTGTGGCAAGTAGACAGGATGAGGATTAGAGCATGGAAAAGTTTAGTAAAACA
CCATATGTATGTTTCAGGGAGAGCTAGGGGATGGTTTTATAGACATCACTATGAAAGCACTCATCCAAGAATAAGTTCAG
AAGTACACATCCCACTAGGGGAA---GATAGATTG---GTAGTAACAACATATTGGGGTCTGCATACAGGAGAAAGAAAC
TGGCATTTGGGTCAAGGAGTCTCCATAGAATGGAGAAAAAAGAGATATAGCACACAAGTAGACCCTAACCTAGCAGACCA
ACTAATTCATCTGTACTACTTTGACTGTTTTTCAGAATCTGCTATAAGGAAAGCCATATTAGGACGAATAGTTAGTCCTA
GGTGTGACTATCAAGCAGGACATAAC---AAGGTAGGATCTCTACAGTACTTGGCACTAACAGCATTAATAAAACCA---
AAAAGGACAAAGCCACCTTTGCCTAGTGTAACAAAACTGACAGAAGATAGATGGAACAAGCCCCAGAAGACCAAGGGCCA
CAGAGGGAGCCATACAATGAATGGACACTAG
>FJ495820/B/US/2006/CH40E_flA3
ATGGAAAACAGATGGCAGGTGATGATTGTGTGGCAAGTAGACAGGATGAGGATTAGAGCATGGAAAAGTTTAGTAAAACA
CCATATGTATGTTTCAGGGAGAGCTAGGGGATGGTTTTATAGACATCACTATGAAAGCACTCATCCAAGAATAAGTTCAG
AAGTACACATCCCACTAGGGGAA---GATAGATTG---GTAGTAACAACATATTGGGGTCTGCATACAGGAGAAAGAAAC
TGGCATTTGGGTCAAGGAGTCTCCATAGAATGGAGAAAAAAGAGATATAGCACACAAGTAGACCCTAACCTAGCAGACCA
ACTAATTCATCTGTACTACTTTGACTGTTTTTCAGAATCTGCTATAAGGAAAGCCATATTAGGACGAATAGTTAGTCCTA
GGTGTGACTATCAAGCAGGACATAAC---AAGGTAGGATCTCTACAGTACTTGGCACTAACAGCATTAATAAAACCA---
AAAAGGACAAAGCCACCTTTGCCTAGTGTAACAAAACTGACAGAAGATAGATGGAACAAGCCCCAGAAGACCAAGGGCCA
CAGAGGGAGCCATACAATGAATGGACACTAG
>FJ495821/B/US/2006/CH40E_flC7
ATGGAAAACAGATGGCAGGTGATGATTGTGTGGCAAGTAGACAGGATGAGGATTAGAGCATGGAAAAGTTTAGTAAAACA
CCATATGTATGTTTCAGGGAGAGCTAGGGGATGGTTTTATAGACATCACTATGAAAGCACTCATCCAAGAATAAGTTCAG
AAGTACACATCCCACTAGGGGAA---GATAGATTG---GTAGTAACAACATATTGGGGTCTGCATACAGGAGAAAGAAAC
TGGCATTTGGGTCAAGGAGTCTCCATAGAATGGAGAAAAAAGAGATATAGCACACAAGTAGACCCTAACCTAGCAGACCA
ACTAATTCATCTGTACTACTTTGACTGTTTTTCAGAATCTGCTATAAGGAAAGCCATATTAGGACGAATAGTTAGTCCTA
GGTGTGACTATCAAGCAGGACATAAC---AAGGTAGGATCTCTACAGTACTTGGCACTAACAGCATTAATAAAACCA---
AAAAGGACAAAGCCACCTTTGCCTAGTGTAACAAAACTGACAGAAGATAGATGGAACAAGCCCCAGAAGACCAAGGGCCA
CAGAGGGAGCCATACAATGAATGGACACTAG
>FJ495822/B/US/2006/CH40E_flF10
ATGGAAAACAGATGGCAGGTGATGATTGTGTGGCAAGTAGACAGGATGAGGATTAGAGCATGGAAAAGTTTAGTAAAACA
CCATATGTATGTTTCAGGGAGAGCTAGGGGATGGTTTTATAGACATCACTATGAAAGCACTCATCCAAGAATAAGTTCAG
AAGTACACATCCCACTAGGGGAA---GATAGATTG---GTAGTAACAACATATTGGGGTCTGCATACAGGAGAAAGAAAC
TGGCATTTGGGTCAAGGAGTCTCCATAGAATGGAGAAAAAAGAGATATAGCACACAAGTAGACCCTAACCTAGCAGACCA
ACTAATTCATCTGTACTACTTTGACTGTTTTTCAGAATCTGCTATAAGGAAAGCCATATTAGGACGAATAGTTAGTCCTA
GGTGTGACTATCAAGCAGGACATAAC---AAGGTAGGATCTCTACAGTACTTGGCACTAACAGCATTAATAAAACCA---
AAAAGGACAAAGCCACCTTTGCCTAGTGTAACAAAACTGACAGAAGATAGATGGAACAAGCCCCAGAAGACCAAGGGCCA
CAGAGGGAGCCATACAATGAATGGACACTAG
>FJ495823/B/US/2006/CH40E_flF7
ATGGAAAACAGATGGCAGGTGATGATTGTGTGGCAAGTAGACAGGATGAGGATTAGAGCATGGAAAAGTTTAGTAAAACA
CCATATGTATGTTTCAGGGAGAGCTAGGGGATGGTTTTATAGACATCACTATGAAAGCACTCATCCAAGAATAAGTTCAG
AAGTACACATCCCACTAGGGGAA---GATAGATTG---GTAGTAACAACATATTGGGGTCTGCATACAGGAGAAAGAAAC
TGGCATTTGGGTCAAGGAGTCTCCATAGAATGGAGAAAAAAGAGATATAGCACACAAGTAGACCCTAACCTAGCAGACCA
ACTAATTCATCTGTACTACTTTGACTGTTTTTCAGAATCTGCTATAAGGAAAGCCATATTAGGACGAATAGTTAGTCCTA
GGTGTGACTATCAAGCAGGACATAAC---AAGGTAGGATCTCTACAGTACTTGGCACTAACAGCATTAATAAAACCA---
AAAAGGACAAAGCCACCTTTGCCTAGTGTAACAAAACTGACAGAAGATAGATGGAACAAGCCCCAGAAGACCAAGGGCCA
CAGAGGGAGCCATACAATGAATGGACACTAG
>FJ495824/B/US/2006/CH40E_flF9
ATGGAAAACAGATGGCAGGTGATGATTGTGTGGCAAGTAGACAGGATGAGGATTAGAGCATGGAAAAGTTTAGTAAAACA
CCATATGTATGTTTCAGGGAGAGCTAGGGGATGGTTTTATAGACATCACTATGAAAGCACTCATCCAAGAATAAGTTCAG
AAGTACACATCCCACTAGGGGAA---GATAGATTG---GTAGTAACAACATATTGGGGTCTGCATACAGGAGAAAGAAAC
TGGCATTTGGGTCAAGGAGTCTCCATAGAATGGAGAAAAAAGAGATATAGCACACAAGTAGACCCTAACCTAGCAGACCA
ACTAATTCATCTGTACTACTTTGACTGTTTTTCAGAATCTGCTATAAGGAAAGCCATATTAGGACGAATAGTTAGTCCTA
GGTGTGACTATCAAGCAGGACATAAC---AAGGTAGGATCTCTACAGTACTTGGCACTAACAGCATTAATAAAACCA---
AAAAGGACAAAGCCACCTTTGCCTAGTGTAACAAAACTGACAGAAGATAGATGGAACAAGCCCCAGAAGACCAAGGGCCA
CAGAGGGAGCCATACAATGAATGGACACTAG
>FJ495825/B/US/2006/CH40E_flG3
ATGGAAAACAGATGGCAGGTGATGATTGTGTGGCAAGTAGACAGGATGAGGATTAGAGCATGGAAAAGTTTAGTAAAACA
CCATATGTATGTTTCAGGGAGAGCTAGGGGATGGTTTTATAGACATCACTATGAAAGCACTCATCCAAGAATAAGTTCAG
AAGTACACATCCCACTAGGGGAA---GATAGATTG---GTAGTAACAACATATTGGGGTCTGCATACAGGAGAAAGAAAC
TGGCATTTGGGTCAAGGAGTCTCCATAGAATGGAGAAAAAAGAGATATAGCACACAAGTAGACCCTAACCTAGCAGACCA
ACTAATTCATCTGTACTACTTTGACTGTTTTTCAGAATCTGCTATAAGGAAAGCCATATTAGGACGAATAGTTAGTCCTA
GGTGTGACTATCAAGCAGGACATAAC---AAGGTAGGATCTCTACAGTACTTGGCACTAACAGCATTAATAAAACCA---
AAAAGGACAAAGCCACCTTTGCCTAGTGTAACAAAACTGACAGAAGATAGATGGAACAAGCCCCAGAAGACCAAGGGCCA
CAGAGGGAGCCATACAATGAATGGACACTAG
>FJ495826/B/US/2006/CH40E_flG6
ATGGAAAACAGATGGCAGGTGATGATTGTGTGGCAAGTAGACAGGATGAGGATTAGAGCATGGAAAAGTTTAGTAAAACA
CCATATGTATGTTTCAGGGAGAGCTAGGGGATGGTTTTATAGACATCACTATGAAAGCACTCATCCAAGAATAAGTTCAG
AAGTACACATCCCACTAGGGGAA---GATAGATTG---GTAGTAACAACATATTGGGGTCTGCATACAGGAGAAAGAAAC
TGGCATTTGGGTCAAGGAGTCTCCATAGAATGGAGAAAAAAGAGATATAGCACACAAGTAGACCCTAACCTAGCAGACCA
ACTAATTCATCTGTACTACTTTGACTGTTTTTCAGAATCTGCTATAAGGAAAGCCATATTAGGACGAATAGTTAGTCCTA
GGTGTGACTATCAAGCAGGACATAAC---AAGGTAGGATCTCTACAGTACTTGGCACTAACAGCATTAATAAAACCA---
AAAAGGACAAAGCCACCTTTGCCTAGTGTAACAAAACTGACAGAAGATAGATGGAACAAGCCCCAGAAGACCAAGGGCCA
CAGAGGGAGCCATACAATGAATGGACACTAG
>FJ495937/B/US/2006/CH58E_flA1
ATGGAAAACAGATGGCAGGTGATGATTGTGTGGCAAGTAGACAGGATGAGGATTAGAACATGGAACAGTTTAGTAAAACA
CCATATGTATATTTCAAGGAGAGCTAAGGGATGGTTTTATAGACATCACTATGAAAGCACTCATCCAAAAATAAGTTCAG
AAGTACACATCCCACTAGGGGAG---GCTAGATTG---GTAATAACAACATATTGGAATCTGCACACAGGAGAAAGAGAA
TGGCATTTGGGTCAGGGCGTCTCCATAGAATGGAGGAAAAGGAGATATAGCACACAAGTAGACCCTGGCCTAGCAGACCA
ACTAATTCATCTGTATTACTTTGATTGTTTTTCAGAATCTGCTATAAGAAATGCCCTATTAGGACATAGAGTTAGTCCTA
GGTGTGACTATCAAGCAGGACATAAC---AAGGTAGGGTCTCTACAGTACTTGGCACTAGCAGCATTAATAACACCA---
AAAAAGAGAAAGCCACCTTTGCCTAGTGTTGCGAAATTGACAGAGGACAGATGGAACAAGCCCCAGAAGACCAAGGGCCG
CAAAGGGAACCATACAATGAATGGACACTAG
>FJ495939/B/US/2006/CH58E_flA7
ATGGAAAACAGATGGCAGGTGATGATTGTGTGGCAAGTAGACAGGATGAGGATTAGAACATGGAACAGTTTAGTAAAACA
CCATATGTATATTTCAAGGAGAGCTAAGGGATGGTTTTATAGACATCACTATGAAAGCACTCATCCAAAAATAAGTTCAG
AAGTACACATCCCACTAGGGGAG---GCTAGATTG---GTAATAACAACATATTGGAATCTGCACACAGGAGAAAGAGAA
TGGCATTTGGGTCAGGGCGTCTCCATAGAATGGAGGAAAAGGAGATATAGCACACAAGTAGACCCTGGCCTAGCAGACCA
ACTAATTCATCTGTATTACTTTGATTGTTTTTCAGAATCTGCTATAAGAAATGCCCTATTAGGACATAGAGTTAGTCCTA
GGTGTGACTATCAAGCAGGACATAAC---AAGGTAGGGTCTCTACAGTACTTGGCACTAGCAGCATTAATAACACCA---
AAAAAGAGAAAGCCACCTTTGCCTAGTGTTGCGAAATTGACAGAGGACAGATGGAACAAGCCCCAGAAGACCAAGGGCCG
CAAAGGGAACCATACAATGAATGGACACTAG
>FJ495940/B/US/2006/CH58E_flA8
ATGGAAAACAGATGGCAGGTGATGATTGTGTGGCAAGTAGACAGGATGAGGATTAGAACATGGAACAGTTTAGTAAAACA
CCATATGTATATTTCAAGGAGAGCTAAGGGATGGTTTTATAGACATCACTATGAAAGCACTCATCCAAAAATAAGTTCAG
AAGTACACATCCCACTAGGGGAG---GCTAGATTG---GTAATAACAACATATTGGAATCTGCACACAGGAGAAAGAGAA
TGGCATTTGGGTCAGGGCGTCTCCATAGAATGGAGGAAAAGGAGATATAGCACACAAGTAGACCCTGGCCTAGCAGACCA
ACTAATTCATCTGTATTACTTTGATTGTTTTTCAGAATCTGCTATAAGAAATGCCCTATTAGGACATAGAGTTAGTCCTA
GGTGTGACTATCAAGCAGGACATAAC---AAGGTAGGGTCTCTACAGTACTTGGCACTAGCAGCATTAATAACACCA---
AAAAAGAGAAAGCCACCTTTGCCTAGTGTTGCGAAATTGACAGAGGACAGATGGAACAAGCCCCAGAAGACCAAGGGCCG
CAAAGGGAACCATACAATGAATGGACACTAG
>FJ495941/B/US/2006/CH58E_flA9
ATGGAAAACAGATGGCAGGTGATGATTGTGTGGCAAGTAGACAGGATGAGGATTAGAACATGGAACAGTTTAGTAAAACA
CCATATGTATATTTCAAGGAGAGCTAAGGGATGGTTTTATAGACATCACTATGAAAGCACTCATCCAAAAATAAGTTCAG
AAGTACACATCCCACTAGGGGAG---GCTAGATTG---GTAATAACAACATATTGGAATCTGCACACAGGAGAAAGAGAA
TGGCATTTGGGTCAGGGCGTCTCCATAGAATGGAGGAAAAGGAGATATAGCACACAAGTAGACCCTGGCCTAGCAGACCA
ACTAATTCATCTGTATTACTTTGATTGTTTTTCAGAATCTGCTATAAGAAATGCCCTATTAGGACATAGAGTTAGTCCTA
GGTGTGACTATCAAGCAGGACATAAC---AAGGTAGGGTCTCTACAGTACTTGGCACTAGCAGCATTAATAACACCA---
AAAAAGAGAAAGCCACCTTTGCCTAGTGTTGCGAAATTGACAGAGGACAGATGGAACAAGCCCCAGAAGACCAAGGGCCG
CAAAGGGAACCATACAATGAATGGACACTAG
>FJ495942/B/US/2006/CH58E_flC4
ATGGAAAACAGATGGCAGGTGATGATTGTGTGGCAAGTAGACAGGATGAGGATTAGAACATGGAACAGTTTAGTAAAACA
CCATATGTATATTTCAAGGAGAGCTAAGGGATGGTTTTATAGACATCACTATGAAAGCACTCATCCAAAAATAAGTTCAG
AAGTACACATCCCACTAGGGGAG---GCTAGATTG---GTAATAACAACATATTGGAATCTGCACACAGGAGAAAGAGAA
TGGCATTTGGGTCAGGGCGTCTCCATAGAATGGAGGAAAAGGAGATATAGCACACAAGTAGACCCTGGCCTAGCAGACCA
ACTAATTCATCTGTATTACTTTGATTGTTTTTCAGAATCTGCTATAAGAAATGCCCTATTAGGACATAGAGTTAGTCCTA
GGTGTGACTATCAAGCAGGACATAAC---AAGGTAGGGTCTCTACAGTACTTGGCACTAGCAGCATTAATAACACCA---
AAAAAGAGAAAGCCACCTTTGCCTAGTGTTGCGAAATTGACAGAGGACAGATGGAACAAGCCCCAGAAGACCAAGGGCCG
CAAAGGGAACCATACAATGAATGGACACTAG
>FJ495943/B/US/2006/CH58E_flC5
ATGGAAAACAGATGGCAGGTGATGATTGTGTGGCAAGTAGACAGGATGAGGATTAGAACATGGAACAGTTTAGTAAAACA
CCATATGTATATTTCAAGGAGAGCTAAGGGATGGTTTTATAGACATCACTATGAAAGCACTCATCCAAAAATAAGTTCAG
AAGTACACATCCCACTAGGGGAG---GCTAGATTG---GTAATAACAACATRTTGGAATCTGCACACAGGAGAAAGAGAA
TGGCATTTGGGTCAGGGCGTCTCCATAGAATGGAGGAAAAGGAGATATAGCACACAAGTAGACCCTGGCCTAGCAGACCA
ACTAATTCATCTGTATTACTTTGATTGTTTTTCAGAATCTGCTATAAGAAATGCCCTATTAGGACATAGAGTTAGTCCTA
GGTGTGACTATCAAGCAGGACATAAC---AAGGTAGGGTCTCTACAGTACTTGGCACTAGCAGCATTAATAACACCA---
AAAAAGAGAAAGCCACCTTTGCCTAGTGTTGCGAAATTGACAGAGGACAGATGGAACAAGCCCCAGAAGACCAAGGGCCG
CAAAGGGAACCATACAATGAATGGACACTAG
>FJ496000/B/US/2006/CH77E_flA1
ATGGAAAACAGATGGCAGGTGATGATTGTGTGGCAAGTAGACAGGATGAGGATTAACACATGGAAAAGTCTAGTAAAACA
CCATATGTATGTCTCACGGAAAGCTAGGAGATGGTTTTATAGACATCACTATGAAAGCACTCATCCAAGAATAAGCTCAG
AAGTGCACATCCCACTAGGG--GATGGCTAAATTA---GTAATAATAACATATTGGGGTCTGCACACAGGAGAAAGAGAC
TGGCATTTGGGTCAGGGAGTCTCCATAGAATGGAGGCAAAAACGATATAGTACACAAGTAGACCCTAACCTAGCAGACCA
ACTAATTCATCTGTATTACTTTGATTGTTTTTCAGAATCTGCTATAAGAAATGCCATATTAGGACATATAGTTAGCCCTA
GGTGTGAATATCAAGCAGGACATAAC---AAGATAGGATCTCTACAGTACCTGGCACTAACAGCATTAATAAAACCA---
AAAAGGAGAAAGCCACCTTTGCCTAGTGTTGCGAAATTGACAGAGGATAGATGGAACAAGCCCCAGAAGACCAAGGACCA
CAGAGGGAGCCATACAATGAATGGACACTAG
>FJ496001/B/US/2006/CH77E_flA2
ATGGAAAACAGATGGCAGGTGATGATTGTGTGGCAAGTAGACAGGATGAGGATTAACACATGGAAAAGTCTAGTAAAACA
CCATATGTATGTCTCACGGAAAGCTAGGAGATGGTTTTATAGACATCACTATGAAAGCACTCATCCAAGAATAAGCTCAG
AAGTGCACATCCCACTAGGG--GATGGCTAAATTA---GTAATAATAACATATTGGGGTCTGCACACAGGAGAAAGAGAC
TGGCATTTGGGTCAGGGAGTCTCCATAGAATGGAGGCAAAAACGATATAGTACACAAGTAGACCCTAACCTAGCAGACCA
ACTAATTCATCTGTATTACTTTGATTGTTTTTCAGAATCTGCTATAAGAAATGCCATATTAGGACATATAGTTAGCCCTA
GGTGTGAATATCAAGCAGGACATAAC---AAGATAGGATCTCTACAGTACCTGGCACTAACAGCATTAATAAAACCA---
AAAAGGAGAAAGCCACCTTTGCCTAGTGTTGCGAAATTGACAGAGGATAGATGGAACAAGCCCCAGAAGACCAAGGACCA
CAGAGGGAGCCATACAATGAATGGACACTAG
>FJ496002/B/US/2006/CH77E_flB3
ATGGAAAACAGATGGCAGGTGATGATTGTGTGGCAAGTAGACAGGATGAGGATTAACACATGGAAAAGTCTAGTAAAACA
CCATATGTATGTCTCACGGAAAGCTAGGAGATGGTTTTATAGACATCACTATGAAAGCACTCATCCAAGAATAAGCTCAG
AAGTGCACATCCCACTAGGG--GATGGCTAAATTA---GTAATAATAACATATTGGGGTCTGCACACAGGAGAAAGAGAC
TGGCATTTGGGTCAGGGAGTCTCCATAGAATGGAGGCAAAAACGATATAGTACACAAGTAGACCCTAACCTAGCAGACCA
ACTAATTCATCTGTATTACTTTGATTGTTTTTCAGAATCTGCTATAAGAAATGCCATATTAGGACATATAGTTAGCCCTA
GGTGTGAATATCAAGCAGGACATAAC---AAGATAGGATCTCTACAGTACCTGGCACTAACAGCATTAATAAAACCA---
AAAAGGAGAAAGCCACCTTTGCCTAGTGTTGCGAAATTGACAGAGGATAGATGGAACAAGCCCCAGAAGACCAAGGACCA
CAGAGGGAGCCATACAATGAATGGACACTAG
>FJ496003/B/US/2006/CH77E_flC3
ATGGAAAACAGATGGCAGGTGATGATTGTGTGGCAAGTAGACAGGATGAGGATTAACACATGGAAAAGTCTAGTAAAACA
CCATATGTATGTCTCACGGAAAGCTAGGAGATGGTTTTATAGACATCACTATGAAAGCACTCATCCAAGAATAAGCTCAG
AAGTGCACATCCCACTAGGG--GATGGCTAAATTA---GTAATAATAACATATTGGGGTCTGCACACAGGAGAAAGAGAC
TGGCATTTGGGTCAGGGAGTCTCCATAGAATGGAGGCAAAAACGATATAGTACACAAGTAGACCCTAACCTAGCAGACCA
ACTAATTCATCTGTATTACTTTGATTGTTTTTCAGAATCTGCTATAAGAAATGCCATATTAGGACATATAGTTAGCCCTA
GGTGTGAATATCAAGCAGGACATAAC---AAGATAGGATCTCTACAGTACCTGGCACTAACAGCATTAATAAAACCA---
AAAAGGAGAAAGCCACCTTTGCCTAGTGTTGCGAAATTGACAGAGGATAGATGGAACAAGCCCCAGAAGACCAAGGACCA
CAGAGGGAGCCATACAATGAATGGACACTAG
>FJ496004/B/US/2006/CH77E_flC4
ATGGAAAACAGATGGCAGGTGATGATTGTGTGGCAAGTAGACAGGATGAGGATTAACACATGGAAAAGTCTAGTAAAACA
CCATATGTATGTCTCACGGAAAGCTAGGAGATGGTTTTATAGACATCACTATGAAAGCACTCATCCAAGAATAAGCTCAG
AAGTGCACATCCCACTAGGG--GATGGCTAAATTA---GTAATAATAACATATTGGGGTCTGCACACAGGAGAAAGAGAC
TGGCATTTGGGTCAGGGAGTCTCCATAGAATGGAGGCAAAAACGATATAGTACACAAGTAGACCCTAACCTAGCAGACCA
ACTAATTCATCTGTATTACTTTGATTGTTTTTCAGAATCTGCTATAAGAAATGCCATATTAGGACATATAGTTAGCCCTA
GGTGTGAATATCAAGCAGGACATAAC---AAGATAGGATCTCTACAGTACCTGGCACTAACAGCATTAATAAAACCA---
AAAAGGAGAAAGCCACCTTTGCCTAGTGTTGCGAAATTGACAGAGGATAGATGGAACAAGCCCCAGAAGACCAAGGACCA
CAGAGGGAGCCATACAATGAATGGACACTAG
>FJ496005/B/US/2006/CH77E_flC7
ATGGAAAACAGATGGCAGGTGATGATTGTGTGGCAAGTAGACAGGATGAGGATTAACACATGGAAAAGTCTAGTAAAACA
CCATATGTATGTCTCACGGAAAGCTAGGAGATGGTTTTATAGACATCACTATGAAAGCACTCATCCAAGAATAAGCTCAG
AAGTGCACATCCCACTAGGG--GATGGCTAAATTA---GTAATAATAACATATTGGGGTCTGCACACAGGAGAAAGAGAC
TGGCATTTGGGTCAGGGAGTCTCCATAGAATGGAGGCAAAAACGATATAGTACACAAGTAGACCCTAACCTAGCAGACCA
ACTAATTCATCTGTATTACTTTGATTGTTTTTCAGAATCTGCTATAAGAAATGCCATATTAGGACATATAGTTAGCCCTA
GGTGTGAATATCAAGCAGGACATAAC---AAGATAGGATCTCTACAGTACCTGGCACTAACAGCATTAATAAAACCA---
AAAAGGAGAAAGCCACCTTTGCCTAGTGTTGCGAAATTGACAGAGGATAGATGGAACAAGCCCCAGAAGACCAAGGACCA
CAGAGGGAGCCATACAATGAATGGACACTAG
>FJ496006/B/US/2006/CH77E_flC9
ATGGAAAACAGATGGCAGGTGATGATTGTGTGGCAAGTAGACAGGATGAGGATTAACACATGGAAAAGTCTAGTAAAACA
CCATATGTATGTCTCACGGAAAGCTAGGAGATGGTTTTATAGACATCACTATGAAAGCACTCATCCAAGAATAAGCTCAG
AAGTGCACATCCCACTAGGG--GATGGCTAAATTA---GTAATAATAACATATTGGGGTCTGCACACAGGAGAAAGAGAC
TGGCATTTGGGTCAGGGAGTCTCCATAGAATGGAGGCAAAAACGATATAGTACACAAGTAGACCCTAACCTAGCAGACCA
ACTAATTCATCTGTATTACTTTGATTGTTTTTCAGAATCTGCTATAAGAAATGCCATATTAGGACATATAGTTAGCCCTA
GGTGTGAATATCAAGCAGGACATAAC---AAGATAGGATCTCTACAGTACCTGGCACTAACAGCATTAATAAAACCA---
AAAAGGAGAAAGCCACCTTTGCCTAGTGTTGCGAAATTGACAGAGGATAGATGGAACAAGCCCCAGAAGACCAAGGACCA
CAGAGGGAGCCATACAATGAATGGACACTAG
>FJ496007/B/US/2006/CH77E_flD5
ATGGAAAACAGATGGCAGGTGATGATTGTGTGGCAAGTAGACAGGATGAGGATTAACACATGGAAAAGTCTAGTAAAACA
CCATATGTATGTCTCACGGAAAGCTAGGAGATGGTTTTATAGACATCACTATGAAAGCACTCATCCAAGAATAAGCTCAG
AAGTGCACATCCCACTAGGG--GATGGCTAAATTA---GTAATAATAACATATTGGGGTCTGCACACAGGAGAAAGAGAC
TGGCATTTGGGTCAGGGAGTCTCCATAGAATGGAGGCAAAAACGATATAGTACACAAGTAGACCCTAACCTAGCAGACCA
ACTAATTCATCTGTATTACTTTGATTGTTTTTCAGAATCTGCTATAAGAAATGCCATATTAGGACATATAGTTAGCCCTA
GGTGTGAATATCAAGCAGGACATAAC---AAGATAGGATCTCTACAGTACCTGGCACTAACAGCATTAATAAAACCA---
AAAAGGAGAAAGCCACCTTTGCCTAGTGTTGCGAAATTGACAGAGGATAGATGGAACAAGCCCCAGAAGACCAAGGACCA
CAGAGGGAGCCATACAATGAATGGACACTAG
>FJ496072/B/US/2002/04013226_2_flA8
ATGGAAAACAGATGGCAGGTGGTGATTGTGTGGCAAGTAGACAGGATGAGGATTAGAGCATGGAAAAGTTTAGTAAAACA
TCATATGTATATATCAAAGAAAGCTAGAGGATGGTCTTATAGACATCACTATGAAAGTACTCATCCAAGAATAAGTTCAG
AAGTACACATCCCACTAGGG--GATGTGGAAATTG---GTAATAACAACATATTGGGGTCTGCATACAGGAGAAAGAGAC
TGGCACTTAGGTCAGGGAGTCTCCATAGAATGGAGGAAAGGGAGATATAGTACACAAGTAGACCCTAACCTAGCAGATCA
ACTAATTCATATGTATTACTTTGATTGTTTTTCAGAATCTGCTATAAGAATTGCCATATTAGGACATATAGTTAGGCCTA
AGTGTGAATATCCAACAGGACATAGC---AAGGTAGGGTCTCTACAATACTTGGCACTAACAGCATTAGTAACACCA---
AAAAAGATAAAGCCACCTTTGCCTAGTGTTACAAAATTGACAGAGGATAGATGGAACAAGCCCCGGAAGACCAAGGGCCA
CAGAGGGAGCCATACAATGAATGGACACTAG
>FJ496073/B/US/2002/04013226_2_flA9
ATGGAAAACAGATGGCAGGTGATGATTGTGTGGCAAGTAGACAGGATGAGGATTAGAGCATGGAAAAGTTTAGTAAAACA
TCATATGTATATATCAAAGAAAGCTAGAGGATGGTCTTATAGACATCACTATGAAAGTACTCATCCAAGAATAAGTTCAG
AAGTACACATCCCACTAGGG--GATGTGGAAATTG---GTAATAACAACATATTGGGGTCTGCATACAGGAGAAAGAGAC
TGGCACTTAGGTCAGGGAGTCTCCATAGAATGGAGGAAAGGGAGATATAGTACACAAGTAGACCCTAACCTAGCAGATCA
ACTAATTCATATGTATTACTTTGATTGTTTTTCAGAATCTGCTATAAGAATTGCCATATTAGGACATATAGTTAGGCCTA
AGTGTGAATATCCAACAGGACATAGC---AAGGTAGGGTCTCTACAATACTTGGCACTAACAGCATTAGTAACACCA---
AAAAAGATAAAGCCACCTTTGCCTAGTGTTACAAAATTGACAGAGGATAGATGGAACAAGCCCCGGAAGACCAAGGGCCA
CAGAGGGAGCCATACAATGAATGGACACTAG
>FJ496074/B/US/2002/04013226_2_flB10
ATGGAAAACAGATGGCAGGTGATGATTGTGTGGCAAGTGGACAGGATGAGGATTAGAGCATGGAAAAGTTTAGTAAAACA
TCATATGTATATATCAAAGAAAGCTAGAGGATGGTCTTATAGACATCACTATGAAAGTACTCATCCAAGAATAAGTTCAG
AAGTACACATCCCACTAGGG--GATGTGGAAATTG---GTAATAACAACATATTGGGGTCTGCATACAGGAGAAAGAGAC
TGGCACTTAGGTCAGGGAGTCTCCATAGAATGGAGGAAAGGGAGATATAGTACACAAGTAGACCCTAACCTAGCAGATCA
ACTAATTCATATGTATTACTTTGATTGTTTTTCAGAATCTGCTATAAGAATTGCCATATTAGGACATATAGTTAGGCCTA
AGTGTGAATATCCAACAGGACATAGC---AAGGTAGGGTCTCTACAATACTTGGCACTAACAGCATTAGTAACACCA---
AAAAAGATAAAGCCACCTTTGCCTAGTGTTACAAAATTGACAGAGGATAGATGGAACAAGCCCCGGAAGACCAAGGGCCA
CAGAGGGAGCCATACAATGAATGGACACTAG
>FJ496075/B/US/2002/04013226_2_flC1
ATGGAAAACAGATGGCAGGTGATGATTGTGTGGCAAGTAGACAGGATGAGGATTAGAGCATGGAAAAGTTTAGTAAAACA
TCATATGTATATATCAAAGAAAGCTAGAGGATGGTCTTATAGACATCACTATGAAAGTACTCATCCAAGAATAAGTTCAG
AAGTACACATCCCACTAGGG--GATGTGGAAATTG---GTAATAACAACATATTGGGGTCTGCATACAGGAGAAAGAGAC
TGGCACTTAGGTCAGGGAGTCTCCATAGAATGGAGGAAAGGGAGATATAGTACACAAGTAGACCCTAACCTAGCAGATCA
ACTAATTCATATGTATTACTTTGATTGTTTTTCAGAATCTGCTATAAGAATTGCCATATTAGGACATATAGTTAGGCCTA
AGTGTGAATATCCAACAGGACATAGC---AAGGTAGGGTCTCTACAATACTTGGCACTAACAGCATTAGTAACACCA---
AAAAAGATAAAGCCACCTTTGCCTAGTGTTACAAAATTGACAGAGGATAGATGGAACAAGCCCCGGAAGACCAAGGGCCA
CAGAGGGAGCCATACAATGAATGGACACTAG
>FJ496076/B/US/2002/04013226_2_flD12
ATGGAAAACAGATGGCAGGTGATGATTGTGTGGCAAGTAGACAGGATGAGGATTAGAGCATGGAAAAGTTTAGTAAAACA
TCATATGTATATATCAAAGAAAGCTAGAGGATGGTCTTATAGACATCACTATGAAAGTACTCATCCAAGAATAAGTTCAG
AAGTACACATCCCACTAGGG--GATGTGGAAATTG---GTAATAACAACATATTGGGGTCTGCATACAGGAGAAAGAGAC
TGGCACTTAGGTCAGGGAGTCTCCATAGAATGGAGGAAAGGGAGATATAGTACACAAGTAGACCCTAACCTAGCAGATCA
ACTAATTCATATGTATTACTTTGATTGTTTTTCAGAATCTGCTATAAGAATTGCCATATTAGGACATATAGTTAGGCCTA
AGTGTGAATATCCAACAGGACATAGC---AAGGTAGGGTCTCTACAATACTTGGCACTAACAGCATTAGTAACACCA---
AAAAAGATAAAGCCACCTTTGCCTAGTGTTACAAAATTGACAGAGGATAGATGGAACAAGCCCCGGAAGACCAAGGGCCA
CAGAGGGAGCCATACAATGAATGGACACTAG
>FJ496077/B/US/2002/04013226_2_flD7
ATGGAAAACAGATGGCAGGTGATGATTGTGTGGCAAGTAGACAGGATGAGGATTAGAGCATGGAAAAGTTTAGTAAAACA
TCATATGTATATATCAAAGAAAGCTAGAGGATGGTCTTATAGACATCACTATGAAAGTACTCATCCAAGAATAAGTTCAG
AAGTACACATCCCACTAGGG--GATGTGGAAATTG---GTAATAACAACATATTGGGGTCTGCATACAGGAGAAAGAGAC
TGGCACTTAGGTCAGGGAGTCTCCATAGAATGGAGGAAAGGGAGATATAGTACACAAGTAGACCCTAACCTAGCAGATCA
ACTAATTCATATGTATTACTTTGATTGTTTTTCAGAATCTGCTATAAGAATTGCCATATTAGGACATATAGTTAGGCCTA
AGTGTGAATATCCAACAGGACATAGC---AAGGTAGGGTCTCTACAATACTTGGCACTAACAGCATTAGTAACACCA---
AAAAAGATAAAGCCACCTTTGCCTAGTGTTACAAAATTGACAGAGGATAGATGGAACAAGCCCCGGAAGACCAAGGGCCA
CAGAGGGAGCCATACAATGAATGGACACTAG
>FJ496078/B/US/2002/04013226_2_flH11
ATGGAAAACAGATGGCAGGTGATGATTGTGTGGCAAGTAGACAGGATGAGGATTAGAGCATGGAAAAGTTTAGTAAAACA
TCATATGTATATATCAAAGAAAGCTAGAGGATGGTCTTATAGACATCACTATGAAAGTACTCATCCAAGAATAAGTTCAG
AAGTACACATCCCACTAGGG--GATGTGGAAATTG---GTAATAACAACATATTGGGGTCTGCATACAGGAGAAAGAGAC
TGGCACTTAGGTCAGGGAGTCTCCATAGAATGGAGGAAAGGGAGATATAGTACACAAGTAGACCCTAACCTAGCAGATCA
ACTAATTCATATGTATTACTTTGATTGTTTTTCAGAATCTGCTATAAGAATTGCCATATTAGGACATATAGTTAGGCCTA
AGTGTGAATATCCAACAGGACATAGC---AAGGTAGGGTCTCTACAATACTTGGCACTAACAGCATTAGTAACACCA---
AAAAAGATAAAGCCACCTTTGCCTAGTGTTACAAAATTGACAGAGGATAGATGGAACAAGCCCCGGAAGACCAAGGGCCA
CAGAGGGAGCCATACAATGAATGGACACTAG
>FJ496079/B/US/2002/04013226_2_flH5
ATGGAAAACAGATGGCAGGTGATGATTGTGTGGCAAGTAGACAGGATGAGGATTAGAGCATGGAAAAGTTTAGTAAAACA
TCATATGTATATATCAAAGAAAGCTAGAGGATGGTCTTATAGACATCACTATGAAAGTACTCATCCAAGAATAAGTTCAG
AAGTACACATCCCACTAGGG--GATGTGGAAATTG---GTAATAACAACATATTGGGGTCTGCATACAGGAGAAAGAGAC
TGGCACTTAGGTCAGGGAGTCTCCATAGAATGGAGGAAAGGGAGATATAGTACACAAGTAGACCCTAACCTAGCAGATCA
ACTAATTCATATGTATTACTTTGATTGTTTTTCAGAATCTGCTATAAGAATTGCCATATTAGGACATATAGTTAGGCCTA
AGTGTGAATATCCAACAGGACATAGC---AAGGTAGGGTCTCTACAATACTTGGCACTAACAGCATTAGTAACACCA---
AAAAAGATAAAGCCACCTTTGCCTAGTGTTACAAAATTGACAGAGGATAGATGGAACAAGCCCCGGAAGACCAAGGGCCA
CAGAGGGAGCCATACAATGAATGGACACTAG
>FJ496080/B/US/2002/04013226_2_flH6
ATGGAAAACAGATGGCAGGTGATGATTGTGTGGCAAGTAGACAGGATGAGGATTAGAGCATGGAAAAGTTTAGTAAAACA
TCATATGTATATATCAAAGAAAGCTAGAGGATGGTCTTATAGACATCACTATGAAAGTACTCATCCAAGAATAAGTTCAG
AAGTACACATCCCACTAGGG--GATGTGGAAATTG---GTAATAACAACATATTGGGGTCTGCATACAGGAGAAAGAGAC
TGGCACTTAGGTCAGGGAGTCTCCATAGAATGGAGGAAAGGGAGATATAGTACACAAGTAGACCCTAACCTAGCAGATCA
ACTAATTCATATGTATTACTTTGATTGTTTTTCAGAATCTGCTATAAGAATTGCCATATTAGGACATATAGTTAGGCCTA
AGTGTGAATATCCAACAGGACATAGC---AAGGTAGGGTCTCTACAATACTTGGCACTAACAGCATTAGTAACACCA---
AAAAAGATAAAGCCACCTTTGCCTAGTGTTACAAAATTGACAGAGGATAGATGGAACAAGCCCCGGAAGACCAAGGGCCA
CAGAGGGAGCCATACAATGAATGGACACTAG
>FJ496081/B/US/2005/04013396_0_flE6
ATGGAAAACAGATGGCAGGTGATGATTGTATGGCAAGTAGACAGGATGAGGATTAAAACATGGAAGAGTTTAGTAAAACA
CCATATGTATATTTCAAAGAAAGCTAAAGGATGGTTTTATAGACATCACTATGACAGCCCTCATCCAAAGATAAGTTCAG
AAGTGCACATCCCACTAGGG--GATAGCTAAATTG---GTAATAACAACATATTGGGGTCTGCATACAGGAGAAAGAGAC
TGGCATTTAGGTCAAGGAGTCTCCATAGAATGGAGGAAGAGGAGGTATAGCACACAAGTAGACCCTAACCTAGCAGACCA
ACTAATTCATCTGCATTACTTTGATTGTTTTTCAGAATCTGCTATAAGAAATGCAATATTAGGACGCTTAGTTAGTCCTA
GGTGTGACTATCAAGCAGGACATAAC---AAGGTAGGATCTCTACAGTACTTGGCACTAGCAGCATTAGTAACACCA---
AAAAAGATAAAGCCACCTTTACCTAGTGTTACAAAACTAACAGAGGATAGATGGAACAAGCCCCGGAAGACCAAGGGCCA
CAGAGAGAGCCATTCAATGAATGGACACTAG
>FJ496082/B/US/2005/04013396_0_flF3
ATGGAAAACAGATGGCAGGTGATGATTGTATGGCAAGTAGACAGGATGAGGATTAAAACATGGAAGAGTTTAGTAAAACA
CCATATGTATATTTCAAAGAAAGCTAAAGGATGGTTTTATAGACATCACTATGACAGCCCTCATCCAAAGATAAGTTCAG
AAGTGCACATCCCACTAGAG--GATAGCTAAATTG---GTAATAACAACATATTGGGGTCTGCATACAGGAGAAAGAGAC
TGGCATTTAGGTCAAGGAGTCTCCATAGAATGGAGGAAGAGGAGGTATAGCACACAAGTAGACCCTAACCTAGCAGACCA
ACTAATTCATCTGCATTACTTTGATTGTTTTTCAGAATCTGCTATAAGAAATGCAATATTAGGACGCTTAGTTAGTCCTA
GGTGTGACTATCAAGCAGGACATAAC---AAGGTAGGATCTCTACAGTACTTGGCACTAGCAGCATTAGTAACACCA---
AAAAAGATAAAGCCACCTTTACCTAGTGTTACAAAACTAACAGAGGATAGATGGAACAAGCCCCGGAAGACCAAGGGCCA
CAGAGAGAGCCATTCAATGAATGGACACTAG
>FJ496083/B/US/2005/04013396_0_flF4
ATGGAAAACAGATGGCAGGTGATGATTGTATGGCAAGTAGACAGGATGAGGATTAAAACATGGAAGAGTTTAGTAAAACA
CCATATGTATATTTCAAAGAAAGCTAAAGGATGGTTTTATAGACATCACTATGACAGCCCTCATCCAAAGATAAGTTCAG
AAGTGCACATCCCACTAGGG--GATAGCTAAATTG---GTAATAACAACATATTGGGGTCTGCATACAGGAGAAAGAGAC
TGGCATTTAGGTCAAGGAGTCTCCATAGAATGGAGGAAGAGGAGGTATAGCACACAAGTAGACCCTAACCTAGCAGACCA
ACTAATTCATCTGCATTACTTTGATTGTTTTTCAGAATCTGCTATAAGAAATGCAATATTAGGACGCTTAGTTAGTCCTA
GGTGTGACTATCAAGCAGGACATAAC---AAGGTAGGATCTCTACAGTACTTGGCACTAGCAGCATTAGTAACACCA---
AAAAAGATAAAGCCACCTTTACCTAGTGTTACAAAACTAACAGAGGATAGATGGAACAAGCCCCGGAAGACCAAGGGCCA
CAGAGAGAGCCATTCAATGAATGGACACTAG
>FJ496084/B/US/2005/04013396_0_flG7
ATGGAAAACAGATGGCAGGTGATGATTGTATGGCAAGTAGACAGGATGAGGATTAAAACATGGAAGAGTTTAGTAAAACA
CCATATGTATATTTCAAAGAAAGCTAAAGGATGGTTTTATAGACATCACTATGACAGCCCTCATCCAAAGATAAGTTCAG
AAGTGCACATCCCACTAGGG--GATAGCTAAATTG---GTAATAACAACATATTGGGGTCTGCATACAGGAGAAAGAGAC
TGGCATTTAGGTCAAGGAGTCTCCATAGAATGGAGGAAGAGGAGGTATAGCACACAAGTAGACCCTAACCTAGCAGACCA
ACTAATTCATCTGCATTACTTTGATTGTTTTTCAGAATCTGCTATAAGAAATGCAATATTAGGACGCTTAGTTAGTCCTA
GGTGTGACTATCAAGCAGGACATAAC---AAGGTAGGATCTCTACAGTACTTGGCACTAGCAGCATTAGTAACACCA---
AAAAAGATAAAGCCACCTTTACCTAGTGTTACAAAACTAACAGAGGATAGATGGAACAAGCCCCGGAAGACCAAGGGCCA
CAGAGAGAGCCATTCAATGAATGGACACTAG
>FJ496085/B/US/2005/04013396_0_flG8
ATGGAAAACAGATGGCAGGTGATGATTGTATGGCAAGTAGACAGGATGAGGATTAAAACATGGAAGAGTTTAGTAAAACA
CCATATGTATATTTCAAAGAAAGCTAAAGGATGGTTTTATAGACATCACTATGACAGCCCTCATCCAAAGATAAGTTCAG
AAGTGCACATCCCACTAGGG--GATAGCTAAATTG---GTAATAACAACATATTGGGGTCTGCATACAGGAGAAAGAGAC
TGGCATTTAGGTCAAGGAGTCTCCATAGAATGGAGGAAGAGGAGGTATAGCACACAAGTAGACCCTAACCTAGCAGACCA
ACTAATTCATCTGCATTACTTTGATTGTTTTTCAGAATCTGCTATAAGAAATGCAATATTAGGACGCTTAGTTAGTCCTA
GGTGTGACTATCAAGCAGGACATAAC---AAGGTAGGATCTCTACAGTACTTGGCACTAGCAGCATTAGTAACACCA---
AAAAAGATAAAGCCACCTTTACCTAGTGTTACAAAACTAACAGAGGATAGATGGAACAAGCCCCGGAAGACCAAGGGCCA
CAGAGAGAGCCATTCAATGAATGGACACTAG
>FJ496145/B/US/1991/SUMA_flC5
ATGGAAAACAGGTGGCAGGTGATGATTGTGTGGCAGGTAGACAGGATGAGGATTAGAACATGGAAAAGTTTAGTAAAACA
CCATATGCATATTTCAAAGAAAGCTAAGGGATGGTCTTATAGACATCACTATGAAAGCACTAATCCAAGAGTAAGTTCAG
AAGTACACATCCCACTAGGGGAT---GCTAAATTG---GTAATAGTGACATACTGGGGTCTGCACACAGGAGAAAGAGAC
TGGCATTTGGGTCAGGGAGTCTCCATAGAATGGAGAAAAGGGAGATATGGCACACAAGTAGACCCTAACCTAGCAGACCA
ACTAATTCATCTGTATTACTTTGATTGTTTTTCAGAATCTGCTATAAGAAATGCCATATTAGGATATAGAGTTAGCCCTA
GGTGTGAATATCAAGCAGGACATAAC---AAGGTAGGATCTCTACAGTACTTGGCACTAGCAGCAGTAGTAACACCA---
AAAAAGATAAAACCACCTTTGCCTAGTGTTACGAAACTGACAGAGGATAGATGGAACAAGCCCCAGAAGACCAAGGGCCA
CAGAGGGAGCCATACAATGCATGGACACTAG
>FJ496146/B/US/1991/SUMA_flC7
ATGGAAAACAGGTGGCAGGTGATGATTGTGTGGCAGGTAGACAGGATGAGGATTAGAACATGGAAAAGTTTAGTAAAACA
CCATATGCATATTTCAAAGAAAGCTAAGGGATGGTCTTATAGACATCACTATGAAAGCACTAATCCAAGAGTAAGTTCAG
AAGTACACATCCCACTAGGGGAT---GCTAAATTG---GTAATAGTGACATATTGGGGTCTGCACACAGGAGAAAGAGAC
TGGCATTTGGGTCAGGGAGTCTCCATAGAATGGAGAAAAGGGAGATATGGCACACAAGTAGACCCTAACCTAGCAGACCA
ACTAATTCATCTGTATTACTTTGATTGTTTTTCAGAATCTGCTATAAGAAATGCCATATTAGGATATAGAGTTAGCCCTA
GGTGTGAATATCAAGCAGGACATAAC---AAGGTAGGATCTCTACAGTACTTGGCACTAGCAGCAGTAGTAACACCA---
AAAAAGATAAAACCACCTTTGCCTAGTGTTACGAAACTGACAGAGGATAGATGGAACAAGCCCCAGAAGACCAAGGGCCA
CAGAGGGAGCCATACAATGCATGGACACTAG
>FJ496147/B/US/1991/SUMA_flD10
ATGGAAAACAGGTGGCAGGTGATGATTGTGTGGCAGGTAGACAGGATGAGGATTAGAACATGGAAAAGTTTAGTAAAACA
CCATATGCATATTTCAAAGAAAGCTAAGGGATGGTCTTATAGACATCACTATGAAAGCACTAATCCAAGAGTAAGTTCAG
AAGTACACATCCCACTAGGGGAT---GCTAAATTG---GTAATAGTGACATATTGGGGTCTGCACACAGGAGAAAGAGAC
TGGCATTTGGGTCAGGGAGTCTCCATAGAATGGAGAAAAGGGAGATATGGCACACAAGTAGACCCTAACCTAGCAGACCA
ACTAATTCATCTGTATTACTTTGATTGTTTTTCAGAATCTGCTATAAGAAATGCCATATTAGGATATAGAGTTAGCCCTA
GGTGTGAATATCAAGCAGGACATAAC---AAGGTAGGATCTCTACAGTACTTGGCACTAGCAGCAGTAGTAACACCA---
AAAAAGATAAAACCACCTTTGCCTAGTGTTACGAAACTGACAGAGGATAGATGGAACAAGCCCCAGAAGACCAAGGGCCA
CAGAGGGAGCCATACAATGCATGGACACTAG
>FJ496148/B/US/1991/SUMA_flD3
ATGGAAAACAGGTGGCAGGTGATGATTGTGTGGCAGGTAGACAGGATGAGGATTAGAACATGGAAAAGTTTAGTAAAACA
CCATATGCATATTTCAAAGAAAGCTAAGGGATGGTCTTATAGACATCACTATGAAAGCACTAATCCAAGAGTAAGTTCAG
AAGTACACATCCCACTAGGGGAT---GCTAAATTG---GTAATAGTGACATATTGGGGTCTGCACACAGGAGAAAGAGAC
TGGCATTTGGGTCAGGGAGTCTCCATAGAATGGAGAAAAGGGAGATATGGCACACAAGTAGACCCTAACCTAGCAGACCA
ACTAATTCATCTGTATTACTTTGATTGTTTTTCAGAATCTGCTATAAGAAATGCCATATTAGGATATAGAGTTAGCCCTA
GGTGTGAATATCAAGCAGGACATAAC---AAGGTAGGATCTCTACAGTACTTGGCACTAGCAGCAGTAGTAACACCA---
AAAAAGATAAAACCACCTTTGCCTAGTGTTACGAAACTGACAGAGGATAGATGGAACAAGCCCCAGAAGACCAAGGGCCA
CAGAGGGAGCCATACAATGCATGGACACTAG
>FJ496149/B/US/1991/SUMA_flE5
ATGGAAAACAGGTGGCAGGTGATGATTGTGTGGCAGGTAGACAGGATGAGGATTAGAACATGGAAAAGTTTAGTAAAACA
CCATATGCATATTTCAAAGAAAGCTAAGGGATGGTCTTATAGACATCACTATGAAAGCACTAATCCAAGAGTAAGTTCAG
AAGTACACATCCCACTAGGGGAT---GCTAAATTG---GTAATAGTGACATATTGGGGTCTGCACACAGGAGAAAGAGAC
TGGCATTTGGGTCAGGGAGTCTCCATAGAATGGAGAAAAGGGAGATATGGCACACAAGTAGACCCTAACCTAGCAGACCA
ACTAATTCATCTGTATTACTTTGATTGTTTTTCAGAATCTGCTATAAGAAATGCCATATTAGGATATAGAGTTAGCCCTA
GGTGTGAATATCAAGCAGGACATAAC---AAGGTAGGATCTCTACAGTACTTGGCACTAGCAGCAGTAGTAACACCA---
AAAAAGATAAAACCACCTTTGCCTAGTGTTACGAAACTGACAGAGGATAGATGGAACAAGCCCCAGAAGACCAAGGGCCA
CAGAGGGAGCCATACAATGCATGGACACTAG
>FJ496150/B/US/1991/SUMA_flE7
ATGGAAAACAGGTGGCAGGTGATGATTGTGTGGCAGGTAGACAGGATGAGGATTAGAACATGGAAAAGTTTAGTAAAACA
CCATATGCATATTTCAAAGAAAGCTAAGGGATGGTCTTATAGACATCACTATGAAAGCACTAATCCAAGAGTAAGTTCAG
AAGTACACATCCCACTAGGGGAT---GCTAAATTG---GTAATAGTGACATATTGGGGTCTGCACACAGGAGAAAGAGAC
TGGCATTTGGGTCAGGGAGTCTCCATAGAATGGAGAAAAGGGAGATATGGCACACAAGTAGACCCTAACCTAGCAGACCA
ACTAATTCATCTGTATTACTTTGATTGTTTTTCAGAATCTGCTATAAGAAATGCCATATTAGGATATAGAGTTAGCCCTA
GGTGTGAATATCAAGCAGGACATAAC---AAGGTAGGATCTCTACAGTACTTGGCACTAGCAGCAGTAGTAACACCA---
AAAAAGATAAAACCACCTTTGCCTAGTGTTACGAAACTGACAGAGGATAGATGGAACAAGCCCCAGAAGACCAAGGGCCA
CAGAGGGAGCCATACAATGCATGGACACTAG
>FJ496151/B/US/2001/TRJO_flA1
ATGGAAAACAGATGGCAGGTGATGATTGTGTGGCAAGTAGACAGGATGAGGATTAGAACATGGAACAGTTTAGTAAAACA
CCATATGTATATTTCAAAGAAAGCTAAGGGATGGTTTTATAGACATCACTATGAAAGCCATCATCCAAAAATAAGTTCAG
AAGTACACATTCCACTAGGGGAT---GCTAGATTG---GTAATAACAACATATTGGGGTCTGCATACAGGAGAAAGAGAT
TGGCATTTGGGTCAGGGAGTCTCCATAGAATGGAGGAAAAGGAGATATAGCACACAAGTAGACCCTGGCCTAGCAGACCA
ACTAATTCATATGCATTACTTTGATTGTTTTTCAGAGTCTGCTATAAGAAGTGCCATATTAGGACATAGAGTTAGACCTA
GGTGTGAATATCAAGCAGGACATACC---AAGGTAGGATCTCTACAATACTTGGCACTAACAGCATTAATAGCACAA---
AAGAAGAGAAAGCCACCTTTGCCTAGTGTTGCGAAACTGACAGAGGATAGATGGAACAAGCCCCAGAAGACCAAGGGCCG
CAGAGGGAACCATATCATGAATGGGCACTAG
>FJ496152/B/US/2001/TRJO_flA2
ATGGAAAACAGATGGCAGGTGATGATTGTGTGGCAAGTAGACAGGATGAGGATTAGAACATGGAACAGTTTAGTAAAACA
CCATATGTATATTTCAAAGAAAGCTAAGGGATGGTTTTATAGACATCACTATGAAAGCCATCATCCAAAAATAAGTTCAG
AAGTACACATTCCACTAGGGGAT---GCTAGATTG---GTAATAACAACATATTGGGGTCTGCATACAGGAGAAAGAGAT
TGGCATTTGGGTCAGGGAGTCTCCATAGAATGGAGGAAAAGGAGATATAGCACACAAGTAGACCCTGGCCTAGCAGACCA
ACTAATTCATATGCATTACTTTGATTGTTTTTCAGAGTCTGCTATAAGAAGTGCCATATTAGGACATAGAGTTAGACCTA
GGTGTGAATATCAAGCAGGACATACC---AAGGTAGGATCTCTACAATACTTGGCACTAACAGCATTAATAGCACAA---
AAGAAGAGAAAGCCACCTTTGCCTAGTGTTGCGAAACTGACAGAGGATAGATGGAACAAGCCCCAGAAGACCAAGGGCCG
CAGAGGGAACCATATCATGAATGGGCACTAG
>FJ496153/B/US/2001/TRJO_flA9
ATGGAAAACAGATGGCAGGTGATGATTGTGTGGCAAGTAGACAGGATGAGGATTAGAACATGGAACAGTTTAGTAAAACA
CCATATGTATATTTCAAAGAAAGCTAAGGGATGGTTTTATAGACATCACTATGAAAGCCATCATCCAAAAATAAGTTCAG
AAGTACACATTCCACTAGGGGAT---GCTAGATTG---GTAATAACAACATATTGGGGTCTGCATACAGGAGAAAGAGAT
TGGCATTTGGGTCAGGGAGTCTCCATAGAATGGAGGAAAAGGAGATATAGCACACAAGTAGACCCTGGCCTAGCAGACCA
ACTAATTCATATGCATTACTTTGATTGTTTTTCAGAGTCTGCTATAAGAAGTGCCATATTAGGACATAGAGTTAGACCTA
GGTGTGAATATCAAGCAGGACATACC---AAGGTAGGATCTCTACAATACTTGGCACTAACAGCATTAATAGCACAA---
AAGAAGAGAAAGCCACCTTTGCCTAGTGTTGCGAAACTGACAGAGGATAGATGGAACAAGCCCCAGAAGACCAAGGGCCG
CAGAGGGAACCATATCATGAATGGGCACTAG
>FJ496154/B/US/2001/TRJO_flB1
ATGGAAAACAGATGGCAGGTGATGATTGTGTGGCAAGTAGACAGGATGAGGRTTAGAACATGGAACAGTTTAGTAAAACA
CCATATGTATATTTCAAAGAAAGCTAAGGGATGGTTTTATAGACATCACTATGAAAGCCATCATCCAAAAATAAGTTCAG
AAGTACACATTCCACTAGGGGAT---GCTAGATTG---GTAATAACAACATATTGGGGTCTGCATACAGGAGAAAGAGAT
TGGCATTTGGGTCAGGGAGTCTCCATAGAATGGAGGAAAAGGAGATATAGCACACAAGTAGACCCTGGCCTAGCAGACCA
ACTAATTCATATGCATTACTTTGATTGTTTTTCAGAGTCTGCTATAAGAAGTGCCATATTAGGACATAGAGTTAGACCTA
GGTGTGAATATCAAGCAGGACATACC---AAGGTAGGATCTCTACAATACTTGGCACTAACAGCATTAATAGCACAA---
AAGAAGAGAAAGCCACCTTTGCCTAGTGTTGCGAAACTGACAGAGGATAGATGGAACAAGCCCCAGAAGACCAAGGGCCG
CAGAGGGAACCATATCATGAATGGGCACTAG
>FJ496155/B/US/2001/TRJO_flC6
ATGGAAAACAGATGGCAGGTGATGATTGTGTGGCAAGTAGACAGGATGAGGATTAGAACATGGAACAGTTTAGTAAAACA
CCATATGTATATTTCAAAGAAAGCTAAGGGATGGTTTTATAGACATCACTATGAAAGCCATCATCCAAAAATAAGTTCAG
AAGTACACATTCCACTAGGGGAT---GCTAGATTG---GTAATAACAACATATTGGGGTCTGCATACAGGAGAAAGAGAT
TGGCATTTGGGTCAGGGAGTCTCCATAGAATGGAGGAAAAGGAGATATAGCACACAAGTAGACCCTGGCCTAGCAGACCA
ACTAATTCATATGCATTACTTTGATTGTTTTTCAGAGTCTGCTATAAGAAGTGCCATATTAGGACATAGAGTTAGACCTA
GGTGTGAATATCAAGCAGGACATACC---AAGGTAGGATCTCTACAATACTTGGCACTAACAGCATTAATAGCACAA---
AAGAAGAGAAAGCCACCTTTGCCTAGTGTTGCGAAACTGACAGAGGATAGATGGAACAAGCCCCAGAAGACCAAGGGCCG
CAGAGGGAACCATATCATGAATGGGCACTAG
>FJ496156/B/US/2001/TRJO_flC9
ATGGAAAACAGATGGCAGGTGATGATTGTGTGGCAAGTAGACAGGATGAGGATTAGAACATGGAACAGTTTAGTAAAACA
CCATATGTATATTTCAAAGAAAGCTAAGGGATGGTTTTATAGACATCACTATGAAAGCCATCATCCAAAAATAAGTTCAG
AAGTACACATTCCACTAGGGGAT---GCTAGATTG---GTAATAACAACATATTGGGGTCTGCATACAGGAGAAAGAGAT
TGGCATTTGGGTCAGGGAGTCTCCATAGAATGGAGGAAAAGGAGATATAGCACACAAGTAGACCCTGGCCTAGCAGACCA
ACTAATTCATATGCATTACTTTGATTGTTTTTCAGAGTCTGCTATAAGAAGTGCCATATTAGGACATAGAGTTAGACCTA
GGTGTGAATATCAAGCAGGACATACC---AAGGTAGGATCTCTACAATACTTGGCACTAACAGCATTAATAGCACAA---
AAGAAGAGAAAGCCACCTTTGCCTAGTGTTGCGAAACTGACAGAGGATAGATGGAACAAGCCCCAGAAGACCAAGGGCCG
CAGAGGGAACCATATCATGAATGGGCACTAG
>FJ496157/B/US/2001/TRJO_flD3
ATGGAAAACAGATGGCAGGTGATGATTGTGTGGCAAGTAGACAGGATGAGGATTAGAACATGGAACAGTTTAGTAAAACA
CCATATGTATATTTCAAAGAAAGCTAAGGGATGGTTTTATAGACATCACTATGAAAGCCATCATCCAAAAATAAGTTCAG
AAGTACACATTCCACTAGGGGAT---GCTAGATTG---GTAATAACAACATATTGGGGTCTGCATACAGGAGAAAGAGAT
TGGCATTTGGGTCAGGGAGTCTCCATAGAATGGAGGAAAAGGAGATATAGCACACAAGTAGACCCTGGCCTAGCAGACCA
ACTAATTCATATGCATTACTTTGATTGTTTTTCAGAGTCTGCTATAAGAAGTGCCACATTAGGACATAGAGTTAGACCTA
GGTGTGAATATCAAGCAGGACATACC---AAGGTAGGATCTCTACAATACTTGGCACTAACAGCATTAATAGCACAA---
AAGAAGAGAAAGCCACCTTTGCCTAGTGTTGCGAAACTGACAGAGGATAGATGGAACAAGCCCCAGAAGACCAAGGGCCG
CAGAGGGAACCATATCATGAATGGGCACTAG
>FJ496158/B/US/1990/WEAU_flA11
ATGGAAAACAGATGGCAGGTGATGATTGTGTGGCAAGTAGACAGGATGAGGATTAGAACATGGAAAAGTTTAGTAAAACA
CCATATGTATATTTCAAAGAAAGCTAAGGGATGGTCTTATAGACATCACTACGAAAGCACTCATCCAAGAATAAGTTCAG
AAGTACATATCCCACTAGGGGAA---GGTAAATTA---GTAATAACAACATATTGGGGTCTGCATACAGGAGAAAGAGAC
TGGCATTTGGGTCAAGGAGTCTCCATAGAATGGAGGAAACAGAGATATAGCACACAAGTAGACCCTGACCTAGCAGACCA
ACTAATTCATCTGTATCATTTTGATTGTTTTTCAGAGTCCGCTATAAGAAATGCCATATTAGGACATTTAGTTATTCCTA
GGTGTGAATATCAAGCAGGGCATAAC---AAGGTAGGATCTCTACAATACTTGGCACTAACAGCATTAATAACACCA---
AAAAAGATAAAGCCACCTTTGCCTAGTGTTAGGAAACTGACAGAGGATAGATGGAACAAGCCCCAGAAGACCAAGGGCCA
CAGAGGGAGCCATACAATGAATGGACACTAG
>FJ496159/B/US/1990/WEAU_flE1
ATGGAAAACAGATGGCAGGTGATGATTGTGTGGCAAGTAGACAGGATGAGGATTAGAACATGGAAAAGTTTAGTAAAACA
CCATATGTATATTTCAAAGAAAGCTAAGGGATGGTCTTATAGACATCACTACGAAAGCACTCATCCAAGAATAAGTTCAG
AAGTACATATCCCACTAGGGGAA---GGTAAATTA---GTAATAACAACATATTGGGGTCTGCATACAGGAGAAAGAGAC
TGGCATTTGGGTCAAGGAGTCTCCATAGAATGGAGGAAACAGAGATATAGCACACAAGTAGACCCTGACCTAGCAGACCA
ACTAATTCATCTGTATCATTTTGATTGTTTTTCAGAGTCCGCTATAAGAAATGCCATATTAGGACATTTAGTTATTCCTA
GGTGTGAATATCAAGCAGGGCATAAC---AAGGTAGGATCTCTACAATACTTGGCACTAACAGCATTAATAACACCA---
AAAAAGATAAAGCCACCTTTGCCTAGTGTTAGGAAACTGACAGAGGATAGATGGAACAAGCCCCAGAAGACCAAGGGCCA
CAGAGGGAGCCATACAATGAATGGACACTAG
>FJ496160/B/US/1990/WEAU_flE3
ATGGAAAACAGATGGCAGGTGATGATTGTGTGGCAAGTAGACAGGATGAGGATTAGAACATGGAAAAGTTTAGTAAAACA
CCATATGTATATTTCAAAGAAAGCTAAGGGATGGTCTTATAGACATCACTACGAAAGCACTCATCCAAGAATAAGTTCAG
AAGTACATATCCCACTAGGGGAA---GGTAAATTA---GTAATAACAACATATTGGGGTCTGCATACAGGAGAAAGAGAC
TGGCATTTGGGTCAAGGAGTCTCCATAGAATGGAGGAAACAGAGATATAGCACACAAGTAGACCCTGACCTAGCAGACCA
ACTAATTCATCTGTATCATTTTGATTGTTTTTCAGAGTCCGCTATAAGAAATGCCATATTAGGACATTTAGTTATTCCTA
GGTGTGAATATCAAGCAGGGCATAAC---AAGGTAGGATCTCTACAATACTTGGCACTAACAGCATTAATAACACCA---
AAAAAGATAAAGCCACCTTTGCCTAGTGTTAGGAAACTGACAGAGGATAGATGGAACAAGCCCCAGAAGACCAAGGGCCA
CAGAGGGAGCCATACAATGAATGGACACTAG
>FJ496161/B/US/1990/WEAU_flE8
ATGGAAAACAGATGGCAGGTGATGATTGTGTGGCAAGTAGACAGGATGAGGATTAGAACATGGAAAAGTTTAGTAAAACA
CCATATGTATATTTCAAAGAAAGCTAAGGGATGGTCTTATAGACATCACTACGAAAGCACTCATCCAAGAATAAGTTCAG
AAGTACATATCCCACTAGGGGAA---GGTAAATTA---GTAATAACAACATATTGGGGTCTGCATACAGGAGAAAGAGAC
TGGCATTTGGGTCAAGGAGTCTCCATAGAATGGAGGAAACAGAGATATAGCACACAAGTAGACCCTGACCTAGCAGACCA
ACTAATTCATCTGTATCATTTTGATTGTTTTTCAGAGTCCGCTATAAGAAATGCCATATTAGGACATTTAGTTATTCCTA
GGTGTGAATATCAAGCAGGGCATAAC---AAGGTAGGATCTCTACAATACTTGGCACTAACAGCATTAATAACACCA---
AAAAAGATAAAGCCACCTTTGCCTAGTGTTAGGAAACTGACAGAGGATAGATGGAACAAGCCCCAGAAGACCAAGGGCCA
CAGAGGGAGCCATACAATGAATGGACACTAG
>FJ496162/B/US/1990/WEAU_flF2
ATGGAAAACAGATGGCAGGTGATGATTGTGTGGCAAGTAGACAGGATGAGGATTAGAACATGGAAAAGTTTAGTAAAACA
CCATATGTATATTTCAAAGAAAGCTAAGGGATGGTCTTATAGACATCACTACGAAAGCACTCATCCAAGAATAAGTTCAG
AAGTACATATCCCACTAGGGGAA---GGTAAATTA---GTAATAACAACATATTGGGGTCTGCATACAGGAGAAAGAGAC
TGGCATTTGGGTCAAGGAGTCTCCATAGAATGGAGGAAACAGAGATATAGCACACAAGTAGACCCTGACCTAGCAGACCA
ACTAATTCATCTGTATCATTTTGATTGTTTTTCAGAGTCCGCTATAAGAAATGCCATATTAGGACATTTAGTTATTCCTA
GGYGTGAATATCAAGCAGGGCATAAC---AAGGTAGGATCTCTACAATACTTGGCACTAACAGCATTAATAACACCA---
AAAAAGATAAAGCCACCTTTGCCTAGTGTTAGGAAACTGACAGAGGATAGATGGAACAAGCCCCAGAAGACCAAGGGCCA
CAGAGGGAGCCATACAATGAATGGACACTAG
>FJ496163/B/US/1990/WEAU_flF5
ATGGAAAACAGATGGCAGGTGATGATTGTGTGGCAAGTAGACAGGATGAGGATTAGAACATGGAAAAGTTTAGTAAAACA
CCATATGTATATTTCAAAGAAAGCTAAGGGATGGTCTTATAGACATCACTACGAAAGCACTCATCCAAGAATAAGTTCAG
AAGTACATATCCCACTAGGGGAA---GGTAAATTA---GTAATAACAACATATTGGGGTCTGCATACAGGAGAAAGAGAC
TGGCATTTGGGTCAAGGAGTCTCCATAGAATGGAGGAAACAGAGATATAGCACACAAGTAGACCCTGACCTAGCAGACCA
ACTAATTCATCTGTATCATTTTGATTGTTTTTCAGAGTCCGCTATAAGAAATGCCATATTAGGACATTTAGTTATTCCTA
GGTGTGAATATCAAGCAGGGCATAAC---AAGGTAGGATCTCTACAATACTTGGCACTAACAGCATTAATAACACCA---
AAAAAGATAAAGCCACCTTTGCCTAGTGTTAGGAAACTGACAGAGGATAGATGGAACAAGCCCCAGAAGACCAAGGGCCA
CAGAGGGAGCCATACAATGAATGGACACTAG
>FJ496164/B/US/1990/WEAU_flF6
ATGGAAAACAGATGGCAGGTGATGATTGTGTGGCAAGTAGGCAGGATGAGGATTAGAACATGGAAAAGTTTAGTAAAACA
CCATATGTATATTTCAAAGAAAGCTAAGGGATGGTCTTATAGACATCACTACGAAAGCACTCATCCAAGAATAAGTTCAG
AAGTACATATCCCACTAGGGGAA---GGTAAATTA---GTAATAACAACATATTGGGGTCTGCATACAGGAGAAAGAGAC
TGGCATTTGGGTCAAGGAGTCTCCATAGAATGGAGGAAACAGAGATATAGCACACAAGTAGACCCTGACCTAGCAGACCA
ACTAATTCATCTGTATCATTTTGATTGTTTTTCAGAGTCCGCTATAAGAAATGCCATATTAGGACATTTAGTTATTCCTA
GGTGTGAATATCAAGCAGGGCATAAC---AAGGTAGGATCTCTACAATACTTGGCACTAACAGCATTAATAACACCA---
AAAAAGATAAAGCCACCTTTGCCTAGTGTTAGGAAACTGACAGAGGATAGATGGAACAAGCCCCAGAAGACCAAGGGCCA
CAGAGGGAGCCATACAATGAATGGACACTAG
>FJ496165/B/US/1990/WEAU_flF7
ATGGAAAACAGATGGCAGGTGATGATTGTGTGGCAAGTAGACAGGATGAGGATTAGAACATGGAAAAGTTTAGTAAAACA
CCATATGTATATTTCAAAGAAAGCTAAGGGATGGTCTTATAGACATCACTACGAAAGCACTCATCCAAGAATAAGTTCAG
AAGTACATATCCCACTAGGGGAA---GGTAAATTA---GTAATAACAACATATTGGGGTCTGCATACAGGAGAAAGAGAC
TGGCATTTGGGTCAAGGAGTCTCCATAGAATGGAGGAAACAGAGATATAGCACACAAGTAGACCCTGACCTAGCAGACCA
ACTAATTCATCTGTATCATTTTGATTGTTTTTCAGAGTCCGCTATAAGAAATGCCATATTAGGACATTTAGTTATTCCTA
GGTGTGAATATCAAGCAGGGCATAAC---AAGGTAGGATCTCTACAATACTTGGCACTAACAGCATTAATAACACCA---
AAAAAGATAAAGCCACCTTTGCCTAGTGTTAGGAAACTGACAGAGGATAGATGGAACAAGCCCCAGAAGACCAAGGGCCA
CAGAGGGAGCCATACAATGAATGGACACTAG
>FJ496166/B/US/1990/WEAU_flF9
ATGGAAAACAGATGGCAGGTGATGATTGTGTGGCAAGTAGACAGGATGAGGATTAGAACATGGAAAAGTTTAGTAAAACA
CCATATGTATATTTCAAAGAAAGCTAAGGGATGGTCTTATAGACATCACTACGAAAGCACTCATCCAAGAATAAGTTCAG
AAGTACATATCCCACTAGGGGAA---GGTAAATTA---GTAATAACAACATATTGGGGTCTGCATACAGGAGAAAGAGAC
TGGCATTTGGGTCAAGGAGTCTCCATAGAATGGAGGAAACAGAGATATAGCACACAAGTAGACCCTGACCTAGCAGACCA
ACTAATTCATCTGTATCATTTTGATTGTTTTTCAGAGTCCGCTATAAGAAATGCCATATTAGGACATTTAGTTATTCCTA
GGTGTGAATATCAAGCAGGGCATAAC---AAGGTAGGATCTCTACAATACTTGGCACTAACAGCATTAATAACACCA---
AAAAAGATAAAGCCACCTTTGCCTAGTGTTAGGAAACTGACAGAGGATAGATGGAACAAGCCCCAGAAGACCAAGGGCCA
CAGAGGGAGCCATACAATGAATGGACACTAG
>FJ496167/B/US/2000/WITO_flA1
ATGGAAAACAGATGGCAGGTGATGATTGTGTGGCAGGTAGACAGGATGAGGATTAGAGCATGGAACAGTTTAGTAAAACA
CCATATGTACATTTCAAAGAAAGCTGCAGGATGGTTTTATAGACATCACTATGAAAGCCAGCATCCAAAGATAAGTTCAG
AAGTACACATCCCAATAGGGGAA---GCTAGATTG---GTAATAACAACATATTGGGGCCTGAATACAGGAGAAAGAGAC
TGGCATTTGGGCCAGGGAGTCTCCATAGAATGGAGGAAAAAGAAATATAGCACACAAGTAGACCCTGACCTAGCAGACCA
ACTAATTCACCTGTACTATTTTGATTGTTTTTCAGAATCTGCTATAAGAAATACAATATTAGGACATAGAGTTAGTCCTA
GGTGTGAATATCAAGCAGGACATAAC---AAGGTAGGATCGCTACAATACTTGGCACTAACAGCATTAATAAAACCA---
AAAAAGAGAAAGCCACCCTTGCCTAGTGTTGCGAAACTGACAGAGGATAGATGGAACAAGCCCCAGAGGACCAAGGGTCG
CAGAGGGAGCCATACAATGAATGGACACTAG
>FJ496168/B/US/2000/WITO_flA2
ATGGAAAACAGATGGCAGGTGATGATTGTGTGGCAGGTAGACAGGATGAGGATTAGAGCATGGAACAGTTTAGTAAAACA
CCATATGTACATTTCAAAGAAAGCTGCAGGATGGTTTTATAGACATCACTATGAAAGCCAGCATCCAAAGATAAGTTCAG
AAGTACACATCCCAATAGGGGAA---GCTAGATTG---GTAATAACAACATATTGGGGCCTGAATACAGGAGAAAGAGAC
TGGCATTTGGGCCAGGGAGTCTCCATAGAATGGAGGAAAAAGAAATATAGCACACAAGTAGACCCTGACCTAGCAGACCA
ACTAATTCACCTGTACTATTTTGATTGTTTTTCAGAATCTGCTATAAGAAATACAATATTAGGACATAGAGTTAGTCCTA
GGTGTGAATATCAAGCAGGACATAAC---AAGGTAGGATCGCTACAATACTTGGCACTAACAGCATTAATAAAACCA---
AAAAAGAGAAAGCCACCCTTGCCTAGTGTTGCGAAACTGACAGAGGATAGATGGAACAAGCCCCAGAGGACCAAGGGTCG
CAGAGGGAGCCATACAATGAATGGACACTAG
>FJ496169/B/US/2000/WITO_flB3
ATGGAAAACAGATGGCAGGTGATGATTGTGTGGCAGGTAGACAGGATGAGGATTAGAGCATGGAACAGTTTAGTAAAACA
CCATATGTACATTTCAAAGAAAGCTGCAGGATGGTTTTATAGACATCACTATGAAAGCCAGCATCCAAAGATAAGTTCAG
AAGTACACATCCCAATAGGGGAA---GCTAGATTG---GTAATAACAACATATTGGGGCCTGAATACAGGAGAAAGAGAC
TGGCATTTGGGCCAGGGAGTCTCCATAGAATGGAGGAAAAAGAAATATAGCACACAAGTAGACCCTGACCTAGCAGACCA
ACTAATTCACCTGTACTATTTTGATTGTTTTTCAGAATCTGCTATAAGAAATACAATATTAGGACATAGAGTTAGTCCTA
GGTGTGAATATCAAGCAGGACATAAC---AAGGTAGGATCGCTACAATACTTGGCACTAACAGCATTAATAAAACCA---
AAAAAGAGAAAGCCACCCTTGCCTAGTGTTGCGAAACTGACAGAGGATAGATGGAACAAGCCCCAGAGGACCAAGGGTCG
CAGAGGGAGCCATACAATGAATGGACACTAG
>FJ496170/B/US/2000/WITO_flC1
ATGGAAAACAGATGGCAGGTGATGATTGTGTGGCAGGTAGACAGGATGAGGATTAGAGCATGGAACAGTTTAGTAAAACA
CCATATGTACATTTCAAAGAAAGCTGCAGGATGGTTTTATAGACATCACTATGAAAGCCAGCATCCAAAGATAAGTTCAG
AAGTACACATCCCAATAGGGGAA---GCTAGATTG---GTAATAACAACATATTGGGGCCTGAATACAGGAGAAAGAGAC
TGGCATTTGGGCCAGGGAGTCTCCATAGAATGGAGGAAAAAGAAATATAGCACACAAGTAGACCCTGACCTAGCAGACCA
ACTAATTCACCTGTACTATTTTGATTGTTTTTCAGAATCTGCTATAAGAAATACAATATTAGGACATAGAGTTAGTCCTA
GGTGTGAATATCAAGCAGGACATAAC---AAGGTAGGATCGCTACAATACTTGGCACTAACAGCATTAATAAAACCA---
AAAAAGAGAAAGCCACCCTTGCCTAGTGTTGCGAAACTGACAGAGGATAGATGGAACAAGCCCCAGAGGACCAAGGGTCG
CAGAGGGAGCCATACAATGAATGGACACTAG
>FJ496171/B/US/2000/WITO_flC10
ATGGAAAACAGATGGCAGGTGATGATTGTGTGGCAGGTAGACAGGATGAGGATTAGAGCATGGAACAGTTTAGTAAAACA
CCATATGTACATTTCAAAGAAAGCTGCAGGATGGTTTTATAGACATCACTATGAAAGCCAGCATCCAAAGATAAGTTCAG
AAGTACACATCCCAATAGGGGAA---GCTAGATTG---GTAATAACAACATATTGGGGCCTGAATACAGGAGAAAGAGAC
TGGCATTTGGGCCAGGGAGTCTCCATAGAATGGAGGAAAAAGAAATATAGCACACAAGTAGACCCTGACCTAGCAGACCA
ACTAATTCACCTGTACTATTTTGATTGTTTTTCAGAATCTGCTATAAGAAATACAATATTAGGACATAGAGTTAGTCCTA
GGTGTGAATATCAAGCAGGACATAAC---AAGGTAGGATCGCTACAATACTTGGCACTAACAGCATTAATAAAACCA---
AAAAAGAGAAAGCCACCCTTGCCTAGTGTTGCGAAACTGACAGAGGATAGATGGAACAAGCCCCAGAGGACCAAGGGTCG
CAGAGGGAGCCATACAATGAATGGACACTAG
>FJ496172/B/US/2000/WITO_flC3
ATGGAAAACAGATGGCAGGTGATGATTGTGTGGCAGGTAGACAGGATGAGGATTAGAGCATGGAACAGTTTAGTAAAACA
CCATATGTACATTTCAAAGAAAGCTGCAGGATGGTTTTATAGACATCACTATGAAAGCCAGCATCCAAAGATAAGTTCAG
AAGTACACATCCCAATAGGGGAA---GCTAGATTG---GTAATAACAACATATTGGGGCCTGAATACAGGAGAAAGAGAC
TGGCATTTGGGCCAGGGAGTCTCCATAGAATGGAGGAAAAAGAAATATAGCACACAAGTAGACCCTGACCTAGCAGACCA
ACTAATTCACCTGTACTATTTTGATTGTTTTTCAGAATCTGCTATAAGAAATACAATATTAGGACATAGAGTTAGTCCTA
GGTGTGAATATCAAGCAGGACATAAC---AAGGTAGGATCGCTACAATACTTGGCACTAACAGCATTAATAAAACCA---
AAAAAGAGAAAGCCACCCTTGCCTAGTGTTGCGAAACTGACAGAGGATAGATGGAACAAGCCCCAGAGGACCAAGGGTCG
CAGAGGGAGCCATACAATGAATGGACACTAG
>FJ496174/B/US/2000/WITO_flC9
ATGGAAAACAGATGGCAGGTGATGATTGTGTGGCAGGTAGACAGGATGAGGATTAGAGCATGGAACAGTTTAGTAAAACA
CCATATGTACATTTCAAAGAAAGCTGCAGGATGGTTTTATAGACATCACTATGAAAGCCAGCATCCAAAGATAAGTTCAG
AAGTACACATCCCAATAGGGGAA---GCTAGATTG---GTAATAACAACATATTGGGGCCTGAATACAGGAGAAAGAGAC
TGGCATTTGGGCCAGGGAGTCTCCATAGAATGGAGGAAAAAGAAATATAGCACACAAGTAGACCCTGACCTAGCAGACCA
ACTAATTCACCTGTACTATTTTGATTGTTTTTCAGAATCTGCTATAAGAAATACAATATTAGGACATAGAGTTAGTCCTA
GGTGTGAATATCAAGCAGGACATAAC---AAGGTAGGATCGCTACAATACTTGGCACTAACAGCATTAATAAAACCA---
AAAAAGAGAAAGCCACCCTTGCCTAGTGTTGCGAAACTGACAGAGGATAGATGGAACAAGCCCCAGAGGACCAAGGGWCG
CAGAGGGAGCCATACAATGAATGGACACTAG
>FJ496175/B/US/2000/WITO_flD5
ATGGAAAACAGATGGCAGGTGATGATTGTGTGGCAGGTAGACAGGATGAGGATTAGAGCATGGAACAGTTTAGTAAAACA
CCATATGTACATTTCAAAGAAAGCTGCAGGATGGTTTTATAGACATCACTATGAAAGCCAGCATCCAAAGATAAGTTCAG
AAGTACACATCCCAATAGGGGAA---GCTAGATTG---GTAATAACAACATATTGGGGCCTGAATACAGGAGAAAGAGAC
TGGCATTTGGGCCAGGGAGTCTCCATAGAATGGAGGAAAAAGAAATATAGCACACAAGTAGACCCTGACCTAGCAGACCA
ACTAATTCACCTGTACTATTTTGATTGTTTTTCAGAATCTGCTATAAGAAATACAATATTAGGACATAGAGTTAGTCCTA
GGTGTGAATATCAAGCAGGACATAAC---AAGGTAGGATCGCTACAATACTTGGCACTAACAGCATTAATAAAACCA---
AAAAAGAGAAAGCCACCCTTGCCTAGTGTTGCGAAACTGACAGAGGATAGATGGAACAAGCCCCAGAGGACCAAGGGTCG
CAGAGGGAGCCATACAATGAATGGACACTAG
>FJ496176/B/US/2000/WITO_flE1
ATGGAAAACAGATGGCAGGTGATGATTGTGTGGCAGGTAGACAGGATGAGGATTAGAGCATGGAACAGTTTAGTAAAACA
CCATATGTACATTTCAAAGAAAGCTGCAGGATGGTTTTATAGACATCACTATGAAAGCCAGCATCCAAAGATAAGTTCAG
AAGTACACATCCCAATAGGGGAA---GCTAGATTG---GTAATAACAACATATTGGGGCCTGAATACAGGAGAAAGAGAC
TGGCATTTGGGCCAGGGAGTCTCCATAGAATGGAGGAAAAAGAAATATAGCACACAAGTAGACCCTGACCTAGCAGACCA
ACTAATTCACCTGTACTATTTTGATTGTTTTTCAGAATCTGCTATAAGAAATACAATATTAGGACATAGAGTTAGTCCTA
GGTGTGAATATCAAGCAGGACATAAC---AAGGTAGGATCGCTACAATACTTGGCACTAACAGCATTAATAAAACCA---
AAAAAGAGAAAGCCACCCTTGCCTAGTGTTGCGAAACTGACAGAGGATAGATGGAACAAGCCCCAGAGGACCAAGGGTCG
CAGAGGGAGCCATACAATGAATGGACACTAG
>FJ496177/B/US/2000/WITO_flE10
ATGGAAAACAGATGGCAGGTGATGATTGTGTGGCAGGTAGACAGGATGAGGATTAGAGCATGGAACAGTTTAGTAAAACA
CCATATGTACATTTCAAAGAAAGCTGCAGGATGGTTTTATAGACATCACTATGAAAGCCAGCATCCAAAGATAAGTTCAG
AAGTACACATCCCAATAGGGGAA---GCTAGATTG---GTAATAACAACATATTGGGGCCTGAATACAGGAGAAAGAGAC
TGGCATTTGGGCCAGGGAGTCTCCATAGAATGGAGGAAAAAGAAATATAGCACACAAGTAGACCCTGACCTAGCAGACCA
ACTAATTCACCTGTACTATTTTGATTGTTTTTCAGAATCTGCTATAAGAAATACAATATTAGGACATAGAGTTAGTCCTA
GGTGTGAATATCAAGCAGGACATAAC---AAGGTAGGATCGCTACAATACTTGGCACTAACAGCATTAATAAAACCA---
AAAAAGAGAAAGCCACCCTTGCCTAGTGTTGCGAAACTGACAGAGGATAGATGGAACAAGCCCCAGAGGACCAAGGGTCG
CAGAGGGAGCCATACAATGAATGGACACTAG
>FJ496178/B/US/2000/WITO_flE11
ATGGAAAACAGATGGCAGGTGATGATTGTGTGGCAGGTAGACAGGATGAGGATTAGAGCATGGAACAGTTTAGTAAAACA
CCATATGTACATTTCAAAGAAAGCTGCAGGATGGTTTTATAGACATCACTATGAAAGCCAGCATCCAAAGATAAGTTCAG
AAGTACACATCCCAATAGGGGAA---GCTAGATTG---GTAATAACAACATATTGGGGCCTGAATACAGGAGAAAGAGAC
TGGCATTTGGGCCAGGGAGTCTCCATAGAATGGAGGAAAAAGAAATATAGCACACAAGTAGACCCTGACCTAGCAGACCA
ACTAATTCACCTGTACTATTTTGATTGTTTTTCAGAATCTGCTATAAGAAATACAATATTAGGACATAGAGTTAGTCCTA
GGTGTGAATATCAAGCAGGACATAAC---AAGGTAGGATCGCTACAATACTTGGCACTAACAGCATTAATAAAACCA---
AAAAAGAGAAAGCCACCCTTGCCTAGTGTTGCGAAACTGACAGAGGATAGATGGAACAAGCCCCAGAGGACCAAGGGTCG
CAGAGGGAGCCATACAATGAATGGACACTAG
>FJ496179/B/US/2000/WITO_flE2
ATGGAAAACAGATGGCAGGTGATGATTGTGTGGCAGGTAGACAGGATGAGGATTAGAGCATGGAACAGTTTAGTAAAACA
CCATATGTACATTTCAAAGAAAGCTGCAGGATGGTTTTATAGACATCACTATGAAAGCCAGCATCCAAAGATAAGTTCAG
AAGTACACATCCCAATAGGGGAA---GCTAGATTG---GTAATAACAACATATTGGGGCCTGAATACAGGAGAAAGAGAC
TGGCATTTGGGCCAGGGAGTCTCCATAGAATGGAGGAAAAAGAAATATAGCACACAAGTAGACCCTGACCTAGCAGACCA
ACTAATTCACCTGTACTATTTTGATTGTTTTTCAGAATCTGCTATAAGAAATACAATATTAGGACATAGAGTTAGTCCTA
GGTGTGAATATCAAGCAGGACATAAC---AAGGTAGGATCGCTACAATACTTGGCACTAACAGCATTAATAAAACCA---
AAAAAGAGAAAGCCACCCTTGCCTAGTGTTGCGAAACTGACAGAGGATAGATGGAACAAGCCCCAGAGGACCAAGGGTCG
CAGAGGGAGCCATACAATGAATGGACACTAG
>FJ496180/B/US/2000/WITO_flE3
ATGGAAAACAGATGGCAGGTGATGATTGTGTGGCAGGTAGACAGGATGAGGATTAGAGCATGGAACAGTTTAGTAAAACA
CCATATGTACATTTCAAAGAAAGCTGCAGGATGGTTTTATAGACATCACTATGAAAGCCAGCATCCAAAGATAAGTTCAG
AAGTACACATCCCAATAGGGGAA---GCTAGATTG---GTAATAACAACATATTGGGGCCTGAATACAGGAGAAAGAGAC
TGGCATTTGGGCCAGGGAGTCTCCATAGAATGGAGGAAAAAGAAATATAGCACACAAGTAGACCCTGACCTAGCAGACCA
ACTAATTCACCTGTACTATTTTGATTGTTTTTCAGAATCTGCTATAAGAAATACAATATTAGGACATAGAGTTAGTCCTA
GGTGTGAATATCAAGCAGGACATAAC---AAGGTAGGATCGCTACAATACTTGGCACTAACAGCATTAATAAAACCA---
AAAAAGAGAAAGCCACCCTTGCCTAGTGTTGCGAAACTGACAGAGGATAGATGGAACAAGCCCCAGAGGACCAAGGGTCG
CAGAGGGAGCCATGCAATGAATGGACACTAG
>FJ496181/B/US/2000/WITO_flF2
ATGGAAAACAGATGGCAGGTGATGATTGTGTGGCAGGTAGACAGGATGAGGATTAGAGCATGGAACAGTTTAGTAAAACA
CCATATGTACATTTCAAAGAAAGCTGCAGGATGGTTTTATAGACATCACTATGAAAGCCAGCATCCAAAGATAAGTTCAG
AAGTACACATCCCAATAGGGGAA---GCTAGATTG---GTAATAACAACATATTGGGGCCTGAATACAGGAGAAAGAGAC
TGGCATTTGGGCCAGGGAGTCTCCATAGAATGGAGGAAAAAGAAATATAGCACACAAGTAGACCCTGACCTAGCAGACCA
ACTAATTCACCTGTACTATTTTGATTGTTTTTCAGAATCTGCTATAAGAAATACAATATTAGGACATAGAGTTAGTCCTA
GGTGTGAATATCAAGCAGGACATAAC---AAGGTAGGATCGCTACAATACTTGGCACTAACAGCATTAATAAAACCA---
AAAAAGAGAAAGCCACCCTTGCCTAGTGTTGCGAAACTGACAGAGGATAGATGGAACAAGCCCCAGAGGACCAAGGGTCG
CAGAGGGAGCCATACAATGAATGGACACTAG
>FJ496182/B/US/2000/WITO_flF4
ATGGAAAACAGATGGCAGGTGATGATTGTGTGGCAGGTAGACAGGATGAGGATTAGAGCATGGAACAGTTTAGTAAAACA
CCATATGTACATTTCAAAGAAAGCTGCAGGATGGTTTTATAGACATCACTATGAAAGCCAGCATCCAAAGATAAGTTCAG
AAGTACACATCCCAATAGGGGAA---GCTAGATTG---GTAATAACAACATATTGGGGCCTGAATACAGGAGAAAGAGAC
TGGCATTTGGGCCAGGGAGTCTCCATAGAATGGAGGAAAAAGAAATATAGCACACAAGTAGACCCTGACCTAGCAGACCA
ACTAATTCACCTGTACTATTTTGATTGTTTTTCAGAATCTGCTATAAGAAATACAATATTAGGACATAGAGTTAGTCCTA
GGTGTGAATATCAAGCAGGACATAAC---AAGGTAGGATCGCTACAATACTTGGCACTAACAGCATTAATAAAACCA---
AAAAAGAGAAAGCCACCCTTGCCTAGTGTTGCGAAACTGACAGAGGATAGATGGAACAAGCCCCAGAGGACCAAGGGTCG
CAGAGGGAGCCATACAATGAATGGACACTAG
>FJ496184/B/US/2000/WITO_flH3
ATGGAAAACAGATGGCAGGTGATGATTGTGTGGCAGGTAGACAGGATGAGGATTAGAGCATGGAACAGTTTAGTAAAACA
CCATATGTACATTTCAAAGAAAGCTGCAGGATGGTTTTATAGACATCACTATGAAAGCCAGCATCCAAAGATAAGTTCAG
AAGTACACATCCCAATAGGGGAA---GCTAGATTG---GTAATAACAACATATTGGGGCCTGAATACAGGAGAAAGAGAC
TGGCATTTGGGCCAGGGAGTCTCCATAGAATGGAGGAAAAAGAAATATAGCACACAAGTAGACCCTGACCTAGCAGACCA
ACTAATTCACCTGTACTATTTTGATTGTTTTTCAGAATCTGCTATAAGAAATACAATATTAGGACATAGAGTTAGTCCTA
GGTGTGAATATCAAGCAGGACATAAC---AAGGTAGGATCGCTACAATACTTGGCACTAACAGCATTAATAAAACCA---
AAAAAGAGAAAGCCACCCTTGCCTAGTGTTGCGAAACTGACAGAGGATAGATGGAACAAGCCCCAGAGGACCAAGGGTCG
CAGAGGGAGCCATACAATGAATGGACACTAG
>FJ647145/B/ZA/1985/R84
ATGGAAAACAGATGGCAGGTGATGATTGTGTGGCAAGTAGACAGGATGAGGATTAGAACATGGAACAGTTTAGTAAAACA
CCATATGTATAGGTCAGGGAAAGCTAGGGGATGGGTTTATAGACATCACTATGAAAGCACTCATCCAAGAATAAGTTCAG
AAGTACACATCCCACTAGGGGAC---GCTAGATTG---ATAATAACAACATATTGGGGTCTGCATACAGGAGAAAGAGAC
TGGCATTTGGGTCAGGGAGTCTCCATAGAATGGAGGAAAGAGAGATATAGCACACAAGTAGACCCTAGCCTAGCAGACCA
ACTAATTCATATGTATTACTTTAATTGTTTTTCAGAATCTGCTATAAGAAATGCCATATTAGGACATAGAGTTAGTCCTA
GTTGTGAATATCAAGCAGGACATAAC---AAGGTAGGATCTCTACAGTACTTGGCACTAGCAGCATTAATAACACCA---
AAAAGGATAAAGCCACCTTTGCCTAGTGTTACGAAACTGACAGAGGATAGATGGAACAAGCCCCAGAAGACCAAGGGCCA
CAGAGGGAGCCATACAATGAATGGACACTAG
>FJ670524/B/ES/2008/X2400-3
ATGGAAAACAGATGGCAGGTGATGATTGTGTGGCAAGTAGACAGGATGAGGATTAGAACATGGAACAGTCTAGTAAAACA
CCATATGTATGTTTCAAAGAAAGCTAGGGGATGGATTTATAGACATCACTATGAAAACACTCATCCAAAAATAAGTTCAG
AAGTACACATCCCCCTAGGGAAA---GATCACTTG---GTAGTAACAACATATTGGGGGCTGCATACAGGAGAAAGAGAC
TGGCATTTGGGTCAGGGGGTCTCCATAGAATGGAGGAAAGGGAGATATAACACACAAGTAGACCCTGACCTAGCAGACCA
ATTAATTCATCTGTATTACTTTGAATGTTTTTCAGAATCTGCTATAAGAAGTGCCATATTAGGACATAGAGTTATCCATA
GGTGTGAATATCAATCAGGACATAAA---AAGGTAGGGTCGCTACAGTACTTGGCACTAGCAGCACTAACAAAACCA---
AAACAGATAAAGCCACCCTTGCCTAGTGTTGTGAAGCTAACAGAGGATAGATGGAACAAACCCCAGAAGACCAAGGACCA
CAGAGGGAGCCAAACAATGAATGGACAATAG
>FJ670525/B/ES/2008/X2425-2
ATGGAAAACAGATGGCAGGTGATGATTGTGTGGCAAGTAGACAGAATGAGGATTAGAACATGGAACAGTTTAGTAAAATA
CCATATACATACTTCAAAGAAAGCTAAAAAATGGGTTTATAGACATCACTATGAAAGCCCTAATCCAAGAGTAAGTTCAG
AAGTACACATCCCACTAGGGGAT---GATAAATTG---GTAGTAACAACATATTGGGGTCTGCATACAGGAGAAAGAGAC
TGGCATTTGGGGCAGGGAGTCTCCATAGAATGGAGAAAAGAGAGATATAGGACACAAGTAGACCCTGACCTAGCAGACCA
TCTAATTCACCTGCATTACTTTGATTGTTTTTCAGAATCTGCCATAAGACAAGCCATATTAGGACATAGAGTTAGCCCTA
GGTGTGAGTATCAAGCAGGACATAAC---AAGGTAGGATCTCTACAATACTTGGCACTAGCAGCATTTATAAAACCA---
AAAAAGAGAAAGCCACCTTTGCCTAGTGTTAAGAAGCTGACAGAGGATAGATGGAACGAGTCCCAGAAGACCAGGGACCA
CAGAGAGAGCCATACAATCAATGGACACTAG
>FJ670531/B/ES/2008/P2008
ATGGAAAACAGATGGCAGGTGATGATTGTGTGGCAAGTAGACAGGATGAGGATTAAAACATGGAAAAGTTTAGTAAAGCA
CCATATGCATAGGTCAAGGAAAGCTAAGGACTGGTCTTATAGACATCACTATGAAAGTACTCATCCAAGAATAAGTTCAG
AGGTACACATCCCACTAGGGGAG---GCTAGATTG---GTAGTAACAACATATTGGGGTCTGCAGACAGGGGAAAGAGAC
TGGCATTTGGGGCAGGGAGTCTCCATAGAATGGAGGAAAAGGAGATATAGCACACAAGTAGACCCTGATCTAGCAGACCA
ACTAATTCATCTGTATTACTTTGATTGTTTTTCAGAATCTGCTATAAGAAATGCCATATTAGGACATATAGTTATTCCTA
GGTGTGAATATCAAGCAGGACATAAC---AAGGTAGGGTCTCTACAGTACTTGGCACTAGCAGCATTAATAACACCA---
AAAAAGACAAGGCCACCTCTGCCTAGTGTTAAGAAACTGACAGAAGATAGATGGAACAAGCCCCAGAAGACCAAGGGCCA
CAGAGGGAGCCATACAATGAATGGGCACTAG
>FJ694790/B/DK/2007/PMVL_011
ATGGAAAACAGATGGCAGGTGATGATTGTGTGGCAAATAGACAGGATGAGGATTAGAACATGGAACAGCTTAGTAAAACA
[truncated: 719,812 more chars]
