# Supplementary material for: An integrated map of HIV genome-wide variation from a population perspective
Source: Retrovirology. 2015 Feb 15;12:18. doi: 10.1186/s12977-015-0148-6 (PMC4358901; doi:10.1186/s12977-015-0148-6)
Supplement: Additional file 3: — Software. Our Matlab toolbox developed for data visualization, genomic diversity analysis and HIV genomic alignment. Our sequence datasets are also included. [file 12977_2015_148_MOESM3_ESM.zip › HIVGenomeAnalysisToolbox/TemporaryData/RT_CodonAlignment.fasta]

>K03455/B/FR/1983/HXB2-LAI-IIIB-BRU
CCCATTAGCCCTATTGAGACTGTACCAGTAAAATTAAAGCCAGGAATGGATGGCCCAAAAGTTAAACAATGGCCATTGAC
AGAAGAAAAAATAAAAGCATTAGTAGAAATTTGTACAGAGATGGAAAAGGAAGGGAAAATTTCAAAAATTGGGCCTGAAA
ATCCATACAATACTCCAGTATTTGCCATAAAGAAAAAAGACAGTACTAAATGGAGAAAATTAGTAGATTTCAGAGAACTT
AATAAGAGAACTCAAGACTTCTGGGAAGTTCAATTAGGAATACCACATCCCGCAGGG---TTAAAAAAGAAA---AAATC
AGTAACAGTACTGGATGTGGGTGATGCATATTTTTCAGTTCCCTTAGATGAAGACTTCAGGAAGTATACTGCATTTACCA
TACCTAGTATAAACAATGAGACACCAGGGATTAGATATCAGTACAATGTGCTTCCACAGGGATGGAAAGGATCACCAGCA
ATATTCCAAAGTAGCATGACAAAAATCTTAGAGCCTTTTAGAAAACAAAATCCAGACATAGTTATCTATCAATACATGGA
TGATTTGTATGTAGGATCTGACTTAGAAATAGGGCAGCATAGAACAAAAATAGAGGAGCTGAGACAACATCTGTTGAGGT
GGGGACTTACCACACCAGACAAAAAACATCAGAAAGAACCTCCATTCCTTTGGATGGGTTATGAACTCCATCCTGATAAA
TGGACAGTACAGCCTATAGTGCTGCCAGAAAAAGACAGCTGGACTGTCAATGACATACAGAAGTTAGTGGGGAAATTGAA
TTGGGCAAGTCAGATTTACCCAGGGATTAAAGTAAGGCAATTATGTAAACTCCTTAGAGGAACCAAAGCACTAACAGAAG
TAATACCACTAACAGAAGAAGCAGAGCTAGAACTGGCAGAAAACAGAGAGATTCTAAAAGAACCAGTACATGGAGTGTAT
TATGACCCATCAAAAGACTTAATAGCAGAAATACAGAAGCAGGGGCAAGGCCAATGGACATATCAAATTTATCAAGAGCC
ATTTAAAAATCTGAAAACAGGAAAATATGCAAGAATGAGGGGTGCCCACACTAATGATGTAAAACAATTAACAGAGGCAG
TGCAAAAAATAACCACAGAAAGCATAGTAATATGGGGAAAGACTCCTAAATTTAAACTGCCCATACAAAAGGAAACATGG
GAAACATGGTGGACAGAGTATTGGCAAGCCACCTGGATTCCTGAGTGGGAGTTTGTTAATACCCCTCCCTTAGTGAAATT
ATGGTACCAGTTAGAGAAAGAACCCATAGTAGGAGCAGAAACCTTCTATGTAGATGGGGCAGCTAACAGGGAGACTAAAT
TAGGAAAAGCAGGATATGTTACTAATAGAGGAAGACAAAAAGTTGTCACCCTAACTGACACAACAAATCAGAAGACTGAG
TTACAAGCAATTTATCTAGCTTTGCAGGATTCGGGATTAGAAGTAAACATAGTAACAGACTCACAATATGCATTAGGAAT
CATTCAAGCACAACCAGATCAAAGTGAATCAGAGTTAGTCAATCAAATAATAGAGCAGTTAATAAAAAAGGAAAAGGTCT
ATCTGGCATGGGTACCAGCACACAAAGGAATTGGAGGAAATGAACAAGTAGATAAATTAGTCAGTGCTGGAATCAGGAAA
GTACTA
>A04321/B/FR/1983/IIIB_LAI
CCCATTAGTCCTATTGAAACTGTACCAGTAAAATTAAAGCCAGGAATGGATGGCCCAAAAGTTAAACAATGGCCATTGAC
AGAAGAAAAAATAAAAGCATTAGTAGAAATTTGTACAGAAATGGAAAAGGAAGGGAAAATTTCAAAAATTGGGCCTGAAA
ATCCATACAATACTCCAGTATTTGCCATAAAGAAAAAAGACAGTACTAAATGGAGAAAATTAGTAGATTTCAGAGAACTT
AATAAGAGAACTCAAGACTTCTGGGAAGTTCAATTAGGAATACCACATCCCGCAGGG---TTAAAAAAGAAA---AAATC
AGTAACAGTACTGGATGTGGGTGATGCATATTTTTCAGTTCCCTTAGATGAAGACTTCAGGAAGTATACTGCATTTACCA
TACCTAGTATAAACAATGAGACACCAGGGATTAGATATCAGTACAATGTGCTTCCACAGGGATGGAAAGGATCACCAGCA
ATATTCCAAAGTAGCATGACAAAAATCTTAGAGCCTTTTAGAAAACAAAATCCAGACATAGTTATCTATCAATACATGGA
TGATTTGTATGTAGGATCTGACTTAGAAATAGGGCAGCATAGAACAAAAATAGAGGAGCTGAGACAACATCTGTTGAGGT
GGGGACTTACCACACCAGACAAAAAACATCAGAAAGAACCTCCATTCCTTTGGATGGGTTATGAACTCCATCCTGATAAA
TGGACAGTACAGCCTATAGTGCTGCCAGAAAAAGACAGCTGGACTGTCAATGACATACAGAAGTTAGTGGGAAAATTGAA
TTGGGCAAGTCAGATTTACCCAGGGATTAAAGTAAGGCAATTATGTAAACTCCTTAGAGGAACCAAAGCACTAACAGAAG
TAATACCACTAACAGAAGAAGCAGAGCTAGAACTGGCAGAAAACAGAGAGATTCTAAAAGAACCAGTACATGGAGTGTAT
TATGACCCATCAAAAGACTTAATAGCAGAAATACAGAAGCAGGGGCAAGGCCAATGGACATATCAAATTTATCAAGAGCC
ATTTAAAAATCTGAAAACAGGAAAATATGCAAGAACGAGGGGTGCCCACACTAATGATGTAAAACAATTAACAGAGGCAG
TGCAAAAAATAACCACAGAAAGCATAGTAATATGGGGAAAGACTCCTAAATTTAAACTACCCATACAAAAGGAAACATGG
GAAACATGGTGGACAGAGTATTGGCAAGCCACCTGGATTCCTGAGTGGGAGTTTGTCAATACCCCTCCTTTAGTGAAATT
ATGGTACCAGTTAGAGAAAGAACCCATAGTAGGAGCAGAAACGTTCTATGTAGATGGGGCAGCTAGCAGGGAGACTAAAT
TAGGAAAAGCAGGATATGTTACTAATAGAGGAAGACAAAAAGTTGTCACCCTAACTGACACAACAAATCAGAAGACTGAG
TTACAAGCAATTCATCTAGCTTTGCAGGATTCGGGATTAGAAGTAAATATAGTAACAGACTCACAATATGCATTAGGAAT
CATTCAAGCACAACCAGATAAAAGTGAATCAGAGTTAGTCAATCAAATAATAGAGCAGTTAATAAAAAAGGAAAAGGTCT
ATCTGGCATGGGTACCAGCACACAAAGGAATTGGAGGAAATGAACAAGTAGATAAATTAGTCAGTGCTGGAATCAGGAAA
GTACTA
>A07867/B/FR/1983/LAI-J19
CCCATTAGTCCTATTGAAACTGTACCAGTAAAATTAAAGCCAGGAATGGATGGCCCAAAAGTTAAACAATGGCCATTGAC
AGAAGAAAAAATAAAAGCATTAGTAGAAATTTGTACAGAAATGGAAAAGGAAGGGAAAATTTCAAAAATTGGGCCTGAAA
ATCCATACAATACTCCAGTATTTGCCATAAAGAAAAAAGACAGTACTAAATGGAGAAAATTAGTAGATTTCAGAGAACTT
AATAAGAGAACTCAAGACTTCTGGGAAGTTCAATTAGGAATACCACATCCCGCAGGG---TTAAAAAAGAAA---AAATC
AGTAACAGTACTGGATGTGGGTGATGCATATTTTTCAGTTCCCTTAGATGAAGACTTCAGGAAGTATACTGCATTTACCA
TACCTAGTATAAACAATGAGACACCAGGGATTAGATATCAGTACAATGTGCTTCCACAGGGATGGAAAGGATCACCAGCA
ATATTCCAAAGTAGCATGACAAAAATCTTAGAGCCTTTTAGAAAACAAAATCCAGACATAGTTATCTATCAATACATGGA
TGATTTGTATGTAGGATCTGACTTAGAAATAGGGCAGCATAGAACAAAAATAGAGGAGCTGAGACAACATCTGTTGAGGT
GGGGACTTACCACACCAGACAAAAAACATCAGAAAGAACCTCCATTCCTTTGGATGGGTTATGAACTCCATCCTGATAAA
TGGACAGTACAGCCTATAGTGCTGCCAGAAAAAGACAGCTGGACTGTCAATGACATACAGAAGTTAGTGGGAAAATTGAA
TTGGGCAAGTCAGATTTACCCAGGGATTAAAGTAAGGCAATTATGTAAACTCCTTAGAGGAACCAAAGCACTAACAGAAG
TAATACCACTAACAGAAGAAGCAGAGCTAGAACTGGCAGAAAACAGAGAGATTCTAAAAGAACCAGTACATGGAGTGTAT
TATGACCCATCAAAAGACTTAATAGCAGAAATACAGAAGCAGGGGCAAGGCCAATGGACATATCAAATTTATCAAGAGCC
ATTTAAAAATCTGAAAACAGGAAAATATGCAAGAACGAGGGGTGCCCACACTAATGATGTAAAACAATTAACAGAGGCAG
TGCAAAAAATAACCACAGAAAGCATAGTAATATGGGGAAAGACTCCTAAATTTAAACTACCCATACAAAAGGAAACATGG
GAAACATGGTGGACAGAGTATTGGCAAGCCACCTGGATTCCTGAGTGGGAGTTTGTCAATACCCCTCCTTTAGTGAAATT
ATGGTACCAGTTAGAGAAAGAACCCATAGTAGGAGCAGAAACGTTCTATGTAGATGGGGCAGCTAGCAGGGAGACTAAAT
TAGGAAAAGCAGGATATGTTACTAATAGAGGAAGACAAAAAGTTGTCACCCTAACTGACACAACAAATCAGAAGACTGAG
TTACAAGCAATTCATCTAGCTTTGCAGGATTCGGGATTAGAAGTAAATATAGTAACAGACTCACAATATGCATTAGGAAT
CATTCAAGCACAACCAGATAAAAGTGAATCAGAGTTAGTCAATCAAATAATAGAGCAGTTAATAAAAAAGGAAAAGGTCT
ATCTGGCATGGGTACCAGCACACAAAGGAATTGGAGGAAATGAACAAGTAGATAAATTAGTCAGTGCTGGAATCAGGAAA
GTACTA
>AB078005/B/US/1997/ARES2
CCTATTAGTCCTATTGAAACTGTACCAGTAAAATTAAAGCCAGGAATGGATGGCCCAAAAGTTAAACAATGGCCATTGAC
AGAAGAAAAAATAAAAGCATTAGTAGAAATTTGTACAGAAATGGAAAAGGAAGGTAAGATTTCAAAAATTGGGCCTGAAA
ATCCATACAATACTCCAGTATTTGCCATAAAGAAAAAAGACAGTACTAAATGGAGAAAATTAGTAGATTTCAGAGAACTT
AATAAGAGAACTCAAGACTTCTGGGAAGTTCAATTAGGAATACCACATCCCGCAGGG---TTAAAAAAGAAA---AAATC
AGTAACAGTACTGGATGTAGGTGATGCATATTTTTCAGTTCCCTTAGATGAAGATTTCAGGAAGTATACTGCATTTACCA
TACCTAGTATAAACAATGAGACACCAGGGATTAGATATCAGTACAATGTGCTTCCACAGGGATGGAAAGGATCACCAGCA
ATATTCCAATGTAGCATGACAAAGATCTTAGAGCCTTTTAGACAACAAAATCCAGACATAGTTATCTATCAATACATGGA
TGATTTGTATGTAGGATCTGACTTAGAAATAGGGCAACATAGAACAAAAATAGAGGAACTGAGACAGCATCTGTTGAGGT
GGGGGTTTACCACACCAGACAAAAAGCATCAGAAAGAACCTCCATTCCTTTGGATGGGTTATGAACTCCATCCTGATAAA
TGGACAGTACAGCCTATAGTGCTGCCAGAAAAAGACAGCTGGACTGTCAATGACATACAGAAATTAGTGGGAAAATTAAA
TTGGGCAAGTCAAATTTATGCAGGGATTAAAGTAAAGCAATTATGTAAGCTCCTTAGGGGAACCAAAGCACTAACAGAAG
TAATACCACTAACAGAAGAAGCAGAGCTAGAACTGGCAGAAAACAGGGAGATTCTAAAAGAACCAGTACATGGAGTGTAT
TATGACCCATCAAAAGACTTAATAGCAGAACTACAGAAACAGGGGCAAGGCCAATGGACATATCAAATTTATCAAGAGCC
ATTTAAGAATCTAAAAACAGGAAAGTATACAAGAATGAGGGGTGCCCATACTAATGATGTAAAACAGTTAACAGAGGCAG
TGCAAAAGGTAGCTACAGAAAGCATAGTAATATGGGGAAAGACTCCTAAATTTAAACTACCCATACAAAAGGAGACATGG
GAAACATGGTGGACGGAGTATTGGCAAGCCACCTGGATTCCTGAGTGGGAGTTTGTCAATACCCCTCCCTTAGTAAAATT
ATGGTACCAGTTAGAGAAAGAACCCATAGTAGGAGCAGAAACTTTCTATGTAGATGGGGCAGCTAATAGGGAGACTAAAT
CAGGAAAAGCAGGATATGTTACTGACAGAGGAAGACAAAAAGTTGTCCCCATAGCTGACACAACAAATCAGAAGACTGAA
TTACAAGCAATTCATCTAGCTTTGCAGGATTCGGGACTAGAAGTAAACATAGTAACAGACTCACAATATGCATTAGGAAT
CATTCAAGCACAACCAGATAAGAGTGAATCAGAATTAGTCAGTCAAATAATAGAGCAGTTAATAAAAAAGGAAAAAGTCT
ACCTGGCATGGGTACTAGCACACAAAGGAATTGGAGGAAATGAACAAGTAGATAAATTAGTTAGTACTGGAATCAGGAAA
GTACTA
>AB221005/B/US/1985/Ba_L
CCCATTAGTCCTATTGAAACTGTACCAGTAAAATTAAAACCAGGAATGGATGGCCCAAAAGTTAAACAATGGCCACTGAC
AGAAGAAAAAATAAAAGCATTAATGGAAATCTGTACAGAAATGGAAAAGGAAGGGAAAATTTCAAAAATTGGGCCTGAAA
ATCCATACAATACTCCAGTATTTGCCATAAAGAAAAAAGACAGTACTAAATGGAGAAAATTAGTAGATTTCAGAGAACTT
AATAAGAAAACTCAAGACTTCTGGGAAGTACAATTAGGAATACA-CATCCCGCAGGG---TTAAAAAAGAAA---AAATC
AGTAACAGTACTGGATGTGGGTGATGCATATTTTTCAGTTCCCTTAGATAAAGAATTCAGGAAGTATACTGCATTTACCA
TACCTAGTATAAACAATGAAACACCAGGGATCAGATATCAGTACAATGTACTTCCACAGGGATGGAAAGGATCACCAGCA
ATATTTCAAAGTAGCATGACAAGAATCTTAGAGCCTTTTAGAAAACAAAATCCAGAAATAGTGATCTATCAATACATGGA
TGATTTGTATGTAGGATCTGACTTAGAAATAGGGCAGCATAGAACAAAAATAGAGGAACTGAGACAACATCTGTTGAGGT
GGGGATTTACCACACCAGACAAAAAACATCAGAAAGAACCTCCATTCCTTTGGATGGGTTATGAACTCCATCCTGATAAA
TGGACAGTACAGCCTATAGTGCTGCCAGAAAAAGACAGCTGGACTGTCAATGACATACAGAAGTTAGTGGGAAAATTGAA
TTGGGCAAGTCAGATTTACCCAGGAATTAAAGTAAAGCAATTATGTAGGCTCCTTAGGGGAACCAAGGCATTAACAGAAG
TAATACCACTAACAAAAGAAACAGAGCTAGAACTGGCAGAGAACAGGGAAATTCTAAAAGAACCAGTACATGGGGTGTAT
TATGACCCATCAAAAGACTTAATAGCAGAAATACAGAAGCAGGGGCAAGGCCAATGGACATATCAAATTTATCAAGAGCC
ATTTAAAAATCTGAAAACAGGAAAATATGCAAGAATGAGGGGTGCCCACACTAATGATGTAAAACAATTAACAGAGGCAG
TGCAAAAAATAACCACAGAAAGCATAGTAATATGGGGAAAGACTCCTAAATTTAAACTACCCATACAAAAAGAAACATGG
GAAACATGGTGGACAGAGTATTGGCAAGCCACCTGGATTCCTGAGTGGGAGTTTGTCAATACCCCTCCCTTAGTGAAATT
ATGGTACCAGTTAGAGAAAGAACCCATAATAGGAGCAGAAACATTCTATGTAGATGGAGCAGCTAACCGGGAGACTAAAT
TAGGAAAAGCAGGATATGTTACTAACAGAGGAAGACAAAAAGTTGTCTCCCTAACTGACACAACAAATCAGAAGACTGAG
TTACAAGCAATTCATCTAGCTTTACAAGATTCAGGATTAGAAGTAAACATAGTAACAGACTCACAATATGCATTAGGAAT
CATTCAAGCACAACCAGATAAAAGTGAATCAGAGTTAGTCAGTCAAATAATAGAACAGTTAATAAAAAAGGAAAAGGTCT
ACCTGGCATGGGTACCAGCGCACAAAGGAATTGGAGGAAATGAACAAGTAGATAAATTAGTCAGTACTGGAATCAGGAAA
GTACTA
>AB253432/B/US/1985/Ba_L
CCCATTAGTCCTATTGAAACTGTACCAGTAAAATTAAAACCAGGAATGGATGGCCCAAAAGTTAAACAATGGCCACTGAC
AGAAGAAAAAATAAAAGCATTAATGGAAATCTGTACAGAAATGGAAAAGGAAGGGAAAATTTCAAAAATTGGGCCTGAAA
ATCCATACAATACTCCAGTATTTGCCATAAAGAAAAAAGACAGTACTAAATGGAGAAAATTAGTAGATTTCAGAGAACTT
AATAAGAAAACTCAAGACTTCTGGGAAGTACAATTAGGAATACA-CATCCCGCAGGG---TTAAAAAAGAAA---AAATC
AGTAACAGTACTGGATGTGGGTGATGCATATTTTTCAGTTCCCTTAGATAAAGAATTCAGGAAGTATACTGCATTTACCA
TACCTAGTATAAACAATGAAACACCAGGGATCAGATATCAGTACAATGTACTTCCACAGGGATGGAAAGGATCACCAGCA
ATATTTCAAAGTAGCATGACAAGAATCTTAGAGCCTTTTAGAAAACAAAATCCAGAAATAGTGATCTATCAATACATGGA
TGATTTGTATGTAGGATCTGACTTAGAAATAGGGCAGCATAGAACAAAAATAGAGGAACTGAGACAACATCTGTTGAGGT
GGGGATTTACCACACCAGACAAAAAACATCAGAAAGAACCTCCATTCCTTTGGATGGGTTATGAACTCCATCCTGATAAA
TGGACAGTACAGCCTATAGTGCTGCCAGAAAAAGACAGCTGGACTGTCAATGACATACAGAAGTTAGTGGGAAAATTGAA
TTGGGCAAGTCAGATTTACCCAGGAATTAAAGTAAAGCAATTATGTAGGCTCCTTAGGGGAACCAAGGCATTAACAGAAG
TAATACCACTAACAAAAGAAACAGAGCTAGAACTGGCAGAGAACAGGGAAATTCTAAAAGAACCAGTACATGGGGTGTAT
TATGACCCATCAAAAGACTTAATAGCAGAAATACAGAAGCAGGGGCAAGGCCAATGGACATATCAAATTTATCAAGAGCC
ATTTAAAAATCTGAAAACAGGAAAATATGCAAGAATGAGGGGTGCCCACACTAATGATGTAAAACAATTAACAGAGGCAG
TGCAAAAAATAACCACAGAAAGCATAGTAATATGGGGAAAGACTCCTAAATTTAAACTACCCATACAAAAAGAAACATGG
GAAACATGGTGGACAGAGTATTGGCAAGCCACCTGGATTCCTGAGTGGGAGTTTGTCAATACCCCTCCCTTAGTGAAATT
ATGGTACCAGTTAGAGAAAGAACCCATAATAGGAGCAGAAACATTCTATGTAGATGGAGCAGCTAACCGGGAGACTAAAT
TAGGAAAAGCAGGATATGTTACTAACAGAGGAAGACAAAAAGTTGTCTCCCTAACTGACACAACAAATCAGAAGACTGAG
TTACAAGCAATTCATCTAGCTTTACAAGATTCAGGATTAGAAGTAAACATAGTAACAGACTCACAATATGCATTAGGAAT
CATTCAAGCACAACCAGATAAAAGTGAATCAGAGTTAGTCAGTCAAATAATAGAACAGTTAATAAAAAAGGAAAAGGTCT
ACCTGGCATGGGTACCAGCGCACAAAGGAATTGGAGGAAATGAACAAGTAGATAAATTAGTCAGTACTGGAATCAGGAAA
GTACTA
>AB286955/B/JP/2004/DR6089
CCCATTAGTCCTATTGAAACTGTACCAGTAAAATTGAAGCCAGGAATGGATGGCCCAAGAGTTAAACAATGGCCATTGAC
AGAAGAAAAAATAAAAGCATTAGTAGAAATTTGTACAGAAATGGAAAAGGAAGGAAAAATTTCAAAAATTGGGCCTGAAA
ATCCATACAATACTCCAGTATTTGCCATAAAGAAAAAAGACAGTACTAAATGGAGAAAATTAGTAGATTTCAGAGAACTT
AATAAGAGGACTCAAGACTTCTGGGAAGTTCAATTAGGAATACCACATCCCGCAGGG---TTAAAAAAGAAA---AAATC
AGTAACAGTACTGGATGTGGGTGATGCATATTTCTCAGTTCCCTTAGATAAAGAATTCAGGAAGTACACTGCATTTACCA
TACCTAGTATAAACAATGAGACACCAGGGATAAGATATCAGTACAATGTGCTTCCACAGGGATGGAAAGGATCACCAGCA
ATATTCCAATGTAGCATGACAAAAATTTTAGAGCCCTTTAGAAAACAAAATCCAGAAATAGTTATCTATCAATACATGGA
TGACTTGTATGTAGGATCTGACTTAGAGATAGGACAGCATAGAGCAAAAATAGAAGAACTGAGACAGCATCTGTTGAGGT
GGGGGTTTACCACACCAGACAAAAAACATCAGAAGGAACCTCCATTTCTTTGGATGGGTTATGAACTCCATCCGGACAAA
TGGACAGTACAACCTATAGTGCTGCCAGAAAAAGACAGCTGGACTGTCAATGACATACAGAAGTTAGTGGGAAAATTGAA
TTGGGCAAGTCAGATTTACCCAGGGATTAAAGTAAAGCAATTATGTAAACTCCTTAGGGGAGCCAAAGCACTAACAGAAG
TAATACAACTAACAGAAGAAGCAGAGCTAGAACTGGTAGAAAACAGGGAGATTCTAAAAGAACCAGTACATGGAGTGTAT
TATGACCCATCAAAAGACTTAATAGCAGAAATACAGAAGCAGGGGCAAGGACAATGGACATATCAAATTTATCAAGAGCC
ATTTAAAAATCTGAAAACAGGAAAATATGCAAAAACAAAGGGGGCCCACACTAATGATGTAAAACAATTAACAGAGGCAG
TGCAAAAAATAGCCACAGAAAGCATAGTAATATGGGGAAAGACTCCTAAATTTAAACTACCCATACAAAAAGAAACATGG
GAAGCATGGTGGACAGAGTATTGGCAAGCCACCTGGATTCCCGAGTGGGAGTTTGTCAATACCCCTCCCTTAGTAAAGCT
ATGGTACCAGTTAGAGAAAGAACCCATAGCGGGAGCAGAAACTTTCTATGTAGATGGGGCAGCTAACAGGGAGACGAAAT
TAGGAAAAGCAGGATATGTTACAAACCAAGGAAGACAAAAAGTTGTCTCCCTAACTGACACAACAAATCAGAAGACTGAG
TTACAAGCAATTCATCTAGCTCTGCAGGACTCAGGATTAGAAGTAAACATAGTAACAGACTCACAATATGCATTAGGAAT
CATTCAAGCACAACCAGATAAAAGTGAATCAGAGTTAGTCAGTCAAATAATAGAGCAGTTAATAAAAAAGGAAAAGGTCT
ACCTAGCATGGGTACCAGCACACAAAGGAATTGGAGGAAATGAACAAGTAGATAAATTAGTCAGTTCTGGAATCAGGAAA
GTGCTA
>AB286956/B/JP/2004/DR6089
CCCATTAGTCCTATTGAAACTGTACCAGTAAAATTGAAGCCAGGAATGGATGGCCCAAGAGTTAAACAATGGCCATTGAC
AGAAGAAAAAATAAAAGCATTAGTAGAAATTTGTACAGAAATGGAAAAGGAAGGAAAAATTTCAAAAATTGGGCCTGAAA
ATCCATACAATACTCCAGTATTTGCCATAAAGAAAAAAGACAGTACTAAATGGAGAAAATTAGTAGATTTCAGAGAACTT
AATAAGAGGACTCAAGACTTCTGGGAAGTTCAATTAGGAATACCACATCCCGCAGGG---TTAAAAAAGAAA---AAATC
AGTAACAGTACTGGATGTGGGTGATGCATATTTCTCAGTTCCCTTAGATAAAGAATTCAGGAAGTACACTGCATTTACCA
TACCTAGTATAAACAATGAGACACCAGGGATAAGATATCAGTACAATGTGCTTCCACAGGGATGGAAAGGATCACCAGCA
ATATTCCAATGTAGCATGACAAAAATTTTAGAGCCCTTTAGAAAACAAAATCCAGAAATAGTTATCTATCAATACATGGA
TGACTTGTATGTAGGATCTGACTTAGAGATAGGACAGCATAGAGCAAAAATAGAGGAACTGAGACAGCATCTGTTGAGGT
GGGGGTTCACCACACCAGACAAAAAACATCAGAAGGAACCTCCATTTCTTTGGATGGGTTATGAACTCCATCCGGACAAA
TGGACAGTACAACCTATAGTGCTGCCAGAAAAAGACAGCTGGACTGTCAATGACATACAGAAGTTAGTGGGAAAATTGAA
TTGGGCAAGTCAGATTTACCCAGGGATTAAAGTAAAGCAATTATGTAAACTCCTTAGGGGAGCCAAAGCACTAACAGAAG
TAATACAACTAACAGAAGAAGCAGAGCTAGAACTGGCAGAAAACAGGGAGATTCTAAAAGAACCAGTACATGGAGTGTAT
TATGACCCATCAAAAGACTTAATAGCAGAAATACAGAAGCAGGGGCAAGGACAATGGACATATCAAATTTATCAAGAGCC
ATTTAAAAATCTGAAAACAGGAAAATATGCAAGAACAAAGGGGGCCCACACTAATGATGTAAAACAATTAACAGAGGCAG
TGCAAAAAATAGCCACAGAAAGCATAGTAATATGGGGAAAGACTCCTAAATTTAAACTACCCATACAAAAAGAAACATGG
GAAGCATGGTGGACAGAGTATTGGCAAGCCACCTGGATTCCCGAGTGGGAGTTTGTCAATACCCCTCCCTTAGTAAAGCT
ATGGTACCAGTTAGAGAAAGAACCCATAGCGGGAGCAGAAACTTTCTATGTAGATGGGGCAGCTAACAGGGAGACGAAAT
TAGGAAAAGCAGGATATGTTACTAACCAAGGAAGACAAAAAGTTGTCTCCCTAACTGACACAACAAATCAGAAGACTGAG
TTACAAGCAATTTATCTAGCTCTGCAGGACTCAGGATTAGAAGTAAACATAGTAACAGACTCACAATATGCATTAGGAAT
CATTCAAGCACAACCAGATAAAAGTGAATCAGAGTTAGTCAGTCAAATAATAGAGCAGTTAATAAAAAAGGAAAAGGTCT
ACCTAGCATGGGTACCAGCACACAAAGGAATTGGAGGAAATGAACAAGTAGATAAATTAGTCAGTTCTGGAATCAGGAAA
GTGCTA
>AB287363/B/JP/2005/DR6538
CCCATTAGTCCTATTGAAACTGTACCAGTAAAATTAAAGCCAGGAATGGATGGCCCAAAAGTTAAACAATGGCCATTGAC
AGAAGAAAAAATAAAAGCATTGGTAGAAATTTGTACAGAAATGGAAAAGGAAGGGAAAATTTCAAAAATTGGGCCTGAAA
ATCCATACAATACTCCAGTATTTGCCATAAAGAAAAAAGACAGTACTAAATGGAGAAAATTAGTAGATTTCAGAGAACTT
AATAAGAGAACTCAAGACTTCTGGGAAGTTCAATTAGGAATACCACACCCTGCAGGG---TTAAAAAAGAAA---AAATC
AGTAACAGTACTAGATGTGGGTGATGCATACTTTTCAGTACCCTTAGATAAAGACTTCAGAAAGTATACTGCATTCACCA
TACCTAGTGTAAACAATGAGACACCAGGGATTAGATATCAGTACAATGTGCTTCCACAGGGATGGAAAGGATCACCAGCA
ATATTCCAATGTAGCATGACAAAAATCTTAGAGCCTTTTAGAAAACAAAATCCAGAAATAGTTATCTATCAATATATGGA
TGATTTATATGTAGGATCTGACTTAGAAATAGGGCAGCATAGAACAAAAATAGAGGAACTGAGACAACATTTGTTGGGGT
GGGGATTTACCACACCAGACAAAAAACACCAGAAAGAACCTCCATTCCTTTGGATGGGTTATGAACTCCATCCTGATAAA
TGGACAGTACAGCCTATAGTGCTACCAGAAAAGGACAGCTGGACTGTCAATGACATACAGAAGTTAGTGGGAAAATTGAA
TTGGGCAAGTCAGATTTATGCAGGGATTAAAGTAAAGCAATTATGTAAACTCCTTAGGGGAGCCAAAGCACTAACAGAAA
TAATAGTGTTAACAGAAGAAGCAGAGCTAGAACTGGCAGAAAACAGAGAAATTTTAAAAGAACCAGTACATGGGGCATAT
TATGACCCATCAAAAGACTTAGTAGCAGAAGTACAGAAACAGGGGCAAGGTCAATGGACATATCAAATTTATCAAGAGCC
ATTTAAAAATCTGAAAACAGGAAAGTATGCAAGAATGAAGGGTGCCCACACTAATGATGTAAAACAATTAACAGAGGCAG
TGCAAAAAATAGCCACAGAAAGCATAGTAATATGGGGAAAGACTCCTAAATTTAAACTGCCCATACAAAAAGAAACATGG
GAAGCATGGTGGATGGAGTATTGGCAAGCCACCTGGATTCCTGAATGGGAGTTTGTCAATACCCCTCCCTTAGTGAAGCT
ATGGTACCAACTAGAAAAAGAACCCATAGTAGGAGCAGAAACTTTCTATGTAGATGGGGCAGCTAGTAGGGAGACTAAAT
TAGGAAAAGCAGGATATGTTACTGACAGAGGAAGACAAAAGGTTGTCCACCTAGCTGACACAACAAATCAGAAGACTGAG
TTACAAGCAATTCATCTAGCTTTGCAGGATTCGGGATTAGAAGTAAACATAGTAACAGACTCACAATATGCATTAGGTAT
CATTCAAGCACAACCAGATAAGAGTGAATCAGAGTTAGTCAGTCAAATAATAGAACAGTTAATAAAAAAGGAAAAGGTTT
ACCTAGCATGGGTACCAGCACACAAAGGAATTGGGGGAAATGAACAAGTAGATAAATTAGTCAGTGCTGGAATCAGAAAA
GTACTA
>AB287364/B/JP/2005/DR6737
CCCATTAGTCCTATTGAAACTGTACCAGTAAAATTAAAGCCAGGAATGGATGGCCCAAAAGTTAAACAATGGCCATTGAC
AGAAGAAAAAATAAAAGCATTAGTAGAAATTTGTACAGAGATGGAAAAGGAAGGGAAAATTTCAAAAATTGGGCCTGAAA
ATCCATACAATACTCCAGTATTTGCCATAAAGAAAAAGGACAGTACTAAATGGAGAAAATTAGTAGATTTCAGAGAACTT
AATAAAAGAACTCAAGACTTCTGGGAAGTTCAACTAGGAATACCACATCCCGCAGGG---TTAAAAAAGAAA---AAATC
AGTAACAGTACTGGATGTGGGTGATGCATATTTTTCAGTTCCCTTAGATAAAGAATTCAGGAAGTACACAGCATTTACCA
TACCTAGTGTAAACAATGAAACACCAGGGATAAGATATCAGTACAATGTGCTTCCACAGGGATGGAAAGGATCACCAGCA
ATATTCCAATGTAGCATGACAAAAATCTTAGAGCCCTTTAGAAAACAAAATCCAGAAATAGTTATCTATCAATACATGGA
TGACTTGTATGTAGGATCTGACTTAGAAATAGGGCAGCATAGAACAAAAATAGAGGAACTGAGACAACATCTGTTGAAGT
GGGGATTTACCACACCAGACAAAAAACATCAGAAGGAACCTCCATTCCTTTGGATGGGTTATGAACTCCATCCAGATAAA
TGGACAGTACAACCTATAGTATTGTCAGAAAAAGACAGCTGGACTGTCAATGACATACAGAAGTTAGTGGGAAAATTGAA
TTGGGCAAGTCAGATTTACCCAGGGATTAAAGTAAGGCAATTATGTAAGCTCCTTAGGGGAGCCAAAGCACTAACAGAAG
TAGTACCACTAACAGCAGAAGCAGAGCTAGAACTGGCAGAAAACAGGGAAATTCTAAAAGAACCAGTACATGGAGTGTAT
TATGACCCATCAAAAGACTTAATAGCAGAAATACAGAAACAGGGGCAAGGACAGTGGACATATCAACTTTATCAAGAGCC
ATTTAAAAATCTGAAAACAGGAAAATATGCAAGAACAAAGGGGGCCCACACTAATGATGTAAGACAATTGACAGAGGCAG
TGCAAAAAATAGCCACAGAAAGCATAGTGATATGGGGAAAGACTCCTAAATTTAAACTACCCATACAAAAGGAAACATGG
GAAGCATGGTGGACAGAGTATTGGCAAGCCACCTGGATTCCTGAGTGGGAGTTTGTCAATACCCCTCCCTTAGTGAAACT
ATGGTACCAGTTAGAAACAGAACCCATAGCAGAAGCAGAAACTTTCTATGTAGATGGAGCAGCTAACAGGGAGACTAAAC
TAGGAAAAGCAGGATATGTTACTAACAAAGGAAAACAAAAAGTTGTTTCCCTAACTGACACAACAAATCAGAAGGCTGAG
TTAGAAGCAATTCATCTAGCTCTGCAGGATTCAGGATTACAAGTAAACATAGTGACAGACTCACAATATGCACTAGGAAT
CATTCAAGCACAACCAGATAAAAGTGAATCAGAACTAGTCAGTCAAATAATAGAGGAGTTAATAAAAAAGGAAAAGATCT
ACCTGGCATGGGTACCAGCACATAAAGGAATTGGAGGAAATGAACAAGTAGATAAGTTAGTCAGTTCTGGAATCAGGAAA
GTGCTA
>AB287365/B/JP/2005/DR6737
CCCATTAGTCCTATTGAAACTGTACCAGTAAAATTAAAGCCAGGAATGGATGGCCCAAAAGTTAAACAATGGCCATTGAC
AGAAGAAAAAATAAAAGCATTAGTAGAAATTTGTACAGAGATGGAAAAGGAAGGGAAAATTTCAAAAATTGGGCCTGAAA
ATCCATACAATACTCCAGTATTTGCCATAAAGAAAAAGGACAGTACTAAATGGAGAAAATTAGTAGATTTCAGAGAACTT
AATAAAAGAACTCAAGACTTCTGGGAAGTTCAACTAGGAATACCACATCCCGCAGGG---TTAAAAAAGAAA---AAATC
AGTAACAGTACTGGATGTGGGTGATGCATATTTTTCAGTTCCCTTAGATAAAGAATTCAGGAAGTACACAGCATTTACCA
TACCTAGTGTAAACAATGAAACACCAGGGATAAGATATCAGTACAATGTGCTTCCACAGGGATGGAAAGGATCACCAGCA
ATATTCCAATGTAGCATGACAAAAATCTTAGAGCCCTTTAGAAAACAAAATCCAGAAATAGTTATCTATCAATACATGGA
TGACTTGTATGTAGGATCTGACTTAGAAATAGGGCAGCATAGAACAAAAATAGAGGAACTGAGACAACATCTGTTGAAGT
GGGGATTTACCACACCAGACAAAAAACATCAGAAGGAACCTCCATTCCTTTGGATGGGTTATGAACTCCATCCAGATAAA
TGGACAGTACAACCTATAGTATTGTCAGAAAAAGACAGCTGGACTGTCAATGACATACAGAAGTTAGTGGGAAAATTGAA
TTGGGCAAGTCAGATTTACCCAGGGATTAAAGTAAGGCAATTATGTAAGCTCCTTAGGGGAGCCAAAGCACTAACAGAAG
TAGTACCACTAACAGCAGAAGCAGAGCTAGAACTGGCAGAAAACAGGGAAATTCTAAAAGAACCAGTACATGGAGTGTAT
TATGACCCATCAAAAGACTTAATAGCAGAAATACAGAAACAGGGGCAAGGACAGTGGACATATCAACTTTATCAAGAGCC
ATTTAAAAATCTGAAAACAGGAAAATATGCAAGAACAAAGGGGGCCCACACTAATGATGTAAGACAATTGACAGAGGCAG
TGCAAAAAATAGCCACAGAAAGCATAGTGATATGGGGAAAGACTCCTAAATTTAAACTACCCATACAAAAGGAAACATGG
GAAGCATGGTGGACAGAGTATTGGCAAGCCACCTGGATTCCTGAGTGGGAGTTTGTCAATACCCCTCCCTTAGTGAAACT
ATGGTACCAGTTAGAAACAGAACCCATAGCAGAAGCAGAAACTTTCTATGTAGATGGAGCAGCTAACAGGGAGACTAAAC
TAGGAAAAGCAGGATATGTTACTAACAAAGGAAAACAAAAAGTTGTTTCCCTAACTGACACAACAAATCAGAAGGCTGAG
TTAGAAGCAATTCATCTAGCTCTGCAGGATTCAGGATTACAAGTAAACATAGTGACAGACTCACAATATGCACTAGGAAT
CATTCAAGCACAACCAGATAAAAGTGAATCAGAACTAGTCAGTCAAATAATAGAGGAGTTAATAAAAAAGGAAAAGATCT
ACCTGGCATGGGTACCAGCACATAAAGGAATTGGAGGAAATGAACAAGTAGATAAGTTAGTCAGTTCTGGAATCAGGAAA
GTGCTA
>AB287366/B/JP/2005/DR7060
CCCATTAGTCCTATTGAAACTGTACCAGTAAAATTAAAGCCAGGAATGGATGGCCCAAAAGTCAAACAATGGCCATTGAC
AGAAGAAAAAATAAAAGCATTAGTAGAAATTTGTACAGAGATGGAAAAGGAAGGGAAAATTTCAAAAATTGGGCCTGAAA
ATCCATACAATACTCCAGTATTTGCTATAAAGAAAAAAGACAGTACTAAATGGAGAAAATTAGTAGATTTCAGAGAACTT
AATAAGAGAACTCAAGATTTCTGGGAAGTTCAATTAGGAATACCACATCCCGCAGGG---TTAAAAAAGAAA---AAATC
AGTAACAGTGCTAGATGTAGGTGATGCATATTTCTCAGTTCCCTTAGATGAAGACTTCAGGAAGTATACTGCATTTACCA
TACCTAGTATAAACAATGAGACACCAGGACTTAGATATCAGTACAATGTGCTTCCACAGGGATGGAAAGGATCACCAGCA
ATATTCCAAAGTAGCATGACAAAAATCTTAGAGCCTTTCAGAAAACAAAATCCGGACATAGTTATTTATCAATACATGGA
TGATTTATATGTAGGATCTGACTTAGAAATAGAGCAGCATAGAACAAAAATAGAGGAACTGAGACAACATCTGTTGGGGT
GGGGATTTACCACACCAGATAAAAAACATCAGAAGGAACCTCCATTCCTTTGGATGGGTTATGAACTCCATCCTGATAAA
TGGACAGTACAGCCTATAGAGCTGCCAGAAAAAGACAGCTGGACTGTCAATGACATACAGAAGTTAGTGGGAAAATTGAA
TTGGGCAAGTCAAATTTATCCAGGGATCAAAGTAAAGCATTTATGTAAACTCCTTAGGGGAACCAAAGCACTAACAGAAG
TAGTACCACTAACAAAAGAAGCAGAGCTAGAGCTGGCAGAAAACAGGGAGATTCTAAGAGAACCAGTACATGGAGTATAT
TATGACCCATCAAAAGACTTAATAGCAGAAGTACAGAAGCAGGAGAACGGCCAATGGACATATCAAATTTATCAGGAGCC
ATTTAAGAATCTGAAAACAGGAAAGTATGCAAGAATGAGGGGTACCCATACTAATGATGTAAAGCAATTAACAGAGGCAG
TGCAAAAAATAGCCAAAGAAAGTATAGTAATATGGGGAAAGACTCCTAAATTTAAACTACCCATACAAAAAGAAACATGG
GAAGCATGGTGGATGGAGTATTGGCAAGCCACCTGGATCCCTGAGTGGGAGTTTGTCAATACCCCTCCCTTAGTGAAATT
ATGGTACCAGTTAGAAAAAGAACCCATAGTAGGAGCAGAAACTTTCTATGTAGATGGGGCAGCTAATAGGGAATCTAAAT
TAGGAAAAGCAGGATATGTTACTGACAGAGGAAGACAAAAGGTTGTCCCCCTAACAGACACAACAAATCAAAAAACTGAG
CTACAGGCAATTTATCTAGCTTTACAGGATTCAGGATTAGAAGTAAACATAGTAACAGATTCACAATATGCATTAGGAAT
CATACAAGCACAACCAGATAAGAGTGAATCAGAGTTAGTCAGTCAAATAATAGAACAATTAATAAAAAAGGAAAAGGTCT
ACCTGGCATGGGTGCCAGCACACAAAGGAATTGGAGGCAATGAACAAGTAGATAAATTAGTCAGCTCAGGAATTAGGAAA
GTACTA
>AB287367/B/JP/2005/DR7060
CCCATTAGTCCTATTGAAACTGTACCAGTAAAATTAAAGCCAGGAATGGATGGCCCAAAAGTCAAACAATGGCCATTGAC
AGAAGAAAAAATAAAAGCATTAGTAGAAATTTGTACAGAGATGGAAAAGGAAGGGAAAATTTCAAAAATTGGGCCTGAAA
ATCCATACAATACTCCAGTATTTGCTATAAAGAAAAAAGACAGTACTAAATGGAGAAAATTAGTAGATTTCAGAGAACTT
AATAAGAGAACTCAAGATTTCTGGGAAGTTCAATTAGGAATACCACATCCCGCAGGG---TTAAAAAAGAAA---AAATC
AGTAACAGTGCTAGATGTAGGTGATGCATATTTCTCAGTTCCCTTAGATGAAGACTTCAGGAAGTATACTGCATTTACCA
TACCTAGTATAAACAATGAGACACCAGGACTTAGATATCAGTACAATGTGCTTCCACAGGGATGGAAAGGATCACCAGCA
ATATTCCAAAGTAGCATGACAAAAATCTTAGAGCCTTTCAGAAAACAAAATCCGGACATAGTTATTTATCAATACATGGA
TGATTTATATGTAGGATCTGACTTAGAAATAGAGCAGCATAGAACAAAAATAGAGGAACTGAGACAACATCTGTTGGGGT
GGGGATTTACCACACCAGATAAAAAACATCAGAAGGAACCTCCATTCCTTTGGATGGGTTATGAACTCCATCCTGATAAA
TGGACAGTACAGCCTATAGAGCTGCCAGAAAAAGACAGCTGGACTGTCAATGACATACAGAAGTTAGTGGGAAAATTGAA
TTGGGCAAGTCAAATTTATCCAGGGATCAAAGTAAAGCATTTATGTAAACTCCTTAGGGGAACCAAAGCACTAACAGAAG
TAGTACCACTAACAAAAGAAGCAGAGCTAGAGCTGGCAGAAAACAGGGAGATTCTAAGAGAACCAGTACATGGAGTATAT
TATGACCCATCAAAAGACTTAATAGCAGAAGTACAGAAGCAGGAGAACGGCCAATGGACATATCAAATTTATCAGGAGCC
ATTTAAGAATCTGAAAACAGGAAAGTATGCAAGAATGAGGGGTACCCATACTAATGATGTAAAGCAATTAACAGAGGCAG
TGCAAAAAATAGCCAAAGAAAGTATAGTAATATGGGGAAAGACTCCTAAATTTAAACTACCCATACAAAAAGAAACATGG
GAAGCATGGTGGATGGAGTATTGGCAAGCCACCTGGATCCCTGAGTGGGAGTTTGTCAATACCCCTCCCTTAGTGAAATT
ATGGTACCAGTTAGAAAAAGAACCCATAGTAGGAGCAGAAACTTTCTATGTAGATGGGGCAGCTAATAGGGAATCTAAAT
TAGGAAAAGCAGGATATGTTACTGACAGAGGAAGACAAAAGGTTGTCCCCCTAACAGACACAACAAATCAAAAAACTGAG
CTACAGGCAATTTATCTAGCTTTACAGGATTCAGGATTAGAAGTAAACATAGTAACAGATTCACAATATGCATTAGGAAT
CATACAAGCACAACCAGATAAGAGTGAATCAGAGTTAGTCAGTCAAATAATAGAACAATTAATAAAAAAGGAAAAGGTCT
ACCTGGCATGGGTGCCAGCACACAAAGGAATTGGAGGCAATGAACAAGTAGATAAATTAGTCAGCTCAGGAATTAGGAAA
GTACTA
>AB287368/B/JP/2005/DR7065
CCCATTAGTCCTATTGACACTGTACCAGTAAAATTAAAGCCAGGAATGGATGGCCCAAAAGTTAAACAATGGCCATTGAC
AGAAGAAAAAATAAAAGCATTGACAGAAATTTGTACAGAAATGGAAAAAGAAGGAAAAATTTCAAAAATTGGGCCTGAAA
ATCCATACAATACTCCAGTATTTGCTATAAAGAAAAAGGATAGTACTAAATGGAGAAAACTAGTAGATTTCAGGGAACTT
AATAAGAGAACTCAAGACTTCTGGGAAGTTCAATTAGGAATACCACATCCCGCAGGG---TTAAAAAAGAAA---AAGTC
AGTAACAGTACTGGATGTGGGTGATGCATATTTTTCAGTTCCCTTAGATAAAGAATTTAGGAAGTATACTGCATTTACCA
TACCTAGTGTAAACAATGAAACACCAGGGATTAGATATCAATACAATGTGCTTCCACAAGGATGGAAAGGATCACCAGCA
ATATTTCAAAGTAGCATGACAAAAATCTTAGAGCCTTTTAGAAAACAAAATCCAGAAATAGTTATCTATCAATACATGGA
TGACTTGTATGTAGGATCTGACTTAGAAATAGGGCAGCATAGAACAAAAGTAGAGGAACTGAGAGAACATCTGTTAAAGT
GGGGGTTTACCACACCAGACAAAAAACATCAGAAGGAACCTCCATTTCTTTGGATGGGTTATGAACTCCATCCTGATAAA
TGGACAGTACAGCCTATAGAGCTGCCAGAAAAAGAAAGCTGGACTGTCAATGATATACAAAAGTTAGTGGGAAAATTAAA
TTGGGCAAGTCAGATTTATCCAGGGATTAAAGTAAAGCAATTATGTAAACTCCTCAGGGGAACCAAAGCACTAACAGAAG
TAGTACCACTAACAGAAGAAGCAGAGTTAGAACTAGCAGAAAATAGGGAGATTCTACAAGAACCAGTACATGGAGTGTAT
TATGACCCGTCAAAAGACTTAATAGCAGAAATACAGAAGCAGGGGCAAGGCCAATGGACATATCAAATTTACCAAGAGCC
ATTTAAAAATCTGAAAACAGGAAAGTATGCAAAATTGAGGGGTGCCCACACTAATGATGTAAAACAATTAACAGAGGCAG
TACAGAAAATAGCCACAGAGAGCATAGTAATATGGGGAAAAATACCTAAATTCAAACTACCCATGCAAAAAGAGACATGG
GAAGCATGGTGGGCAGAGTATTGGCAAGCCACCTGGATCCCTGAGTGGGAGTTTGTCAATACTCCTCCCTTAGTGAAACT
ATGGTACCAGTTAGAAAAAGAACCCATAGTAGGAGCAGAAACTTTCTATGTAGATGGGGCCGCTAATAGAGAGACTAAAT
TAGGAAGAGCAGGATATGTTACTGACAAAGGAAGACAAAAGGTTGTCACCGTAAATGACACAACAAATCAGAAGACTGAG
TTACAAGCAATTTATCTAGCCTTGCAGGATTCAGGATCAGAAGTAAATATAGTAACAGACTCACAATATGCATTAGGAAT
CATTCAAGCACAGCCAGATAAAAGTGAATCAGAGTTGGTCAGTCAAATAATAGAGCAGTTAATAAAAAAGGAAAAGATTT
ACCTGGCATGGGTACCAGCACACAAAGGGATTGGAGGAAATGAACAAATAGATAAATTAGTTAGTGCTGGAATCAGGAAA
GTACTA
>AB287369/B/JP/1999/DR1348
CCCATTAGTTCTATTGAAACTGTACCAGTAAAATTGAAGCCAGGAATGGATGGTCCAAAAGTTAAACAATGGCCATTGAC
AGAAGAGAAAATAAAAGCTTTAACAGAAATTTGTACAGAATTGGAGAAGGACGGGAAAATTTCAAAAATTGGGCCTGAAA
ATCCATACAATACTCCAGTATTTGCCATAAAGAAGAAAAACAGTACTAAATGGAGAAAATTAGTAGATTTCAGAGAACTT
AATAAGAGAACTCAAGACTTCTGGGAAGTTCAACTAGGAATACCACATCCCGCAGGG---TTAGAAAAGAAA---AAATC
AGTAACAGTACTGGATGTGGGTGATGCATATTTTTCAGTTCCCTTAGATGAAGACTTCAGGAAGTATACTGCATTTACCA
TACCTAGTGTAAACAATAAAACACCAGGGATTAGATATCAGTACAATGTACTTCCACAGGGATGGAAAGGGTCACCAGCA
ATATTCCAATATAGCATGACAAAAATCTTAGAGCCTTTTAGAGAACAAAATCCAAACATAATTATCTATCAATACATGGA
TGATTTGTATGTAGGATCTGACTTAGAAATAGGGCAGCATAGAACAAAAATAGAGGAACTGAGAGAACATCTATGGAAGT
GGGGGTTTTACACACCAGACAAGAAGCATCAGAAAGAACCTCCATTTCTTTGGATGGGTTATGAACTCCATCCTGATAAA
TGGACAGTACAGCCTATAGTGTTGCCAGAAAAAGACAGCTGGACTGTCAATGACATACAGAAGTTAGTGGGAAAATTGAA
TTGGGCAAGTCAAATTTATGCAGGGATTAAAGTAAGGCAATTATGTAAACTCATTAGGGGGGCCAAAACACTAACAGAAG
TAGTACCACTAACAGAAGAAGCAGAGCTAGAACTGGCAGAAAACAGGGAAATTCTAAAAGAACCAGTACATGGAGTGTAT
TATGACCCATCAAAAGACTTAATAGCAGAAATACAGAAGCAGGGTCAAAGCCAATGGACATATCAGATTTATCAAGAGCC
ATTTAAAAATCTGAGAACAGGAAAGTATGCAAAAATGAGGGGTACCCACACTAATGATGTAAGACAATTAACAGAGGCAG
TGCAAAAAATAGCTACAGAAAGTATAGTAATATGGGGAAAGACTCCTAAATTTAAACTACCCATACAAAAAGAAACATGG
GAAGCATGGTGGACAGAGTATTGGCAAGCCACCTGGATTCCTGAGTGGGAGTTTGTCAATACCCCTCCCTTAGTGAAATT
ATGGTACCAGTTAGAGAAAGAACCCATAGTAGGAGCAGAAACCTTCTATGTAGATGGGGCAGCTAACAGGGAGACTAAAT
TAGGGAAAGCAGGATATGTTACTGACAGAGGAAAACAAAAAGTTGTCTCCCTAACTGACACAACAAATCAGAAGACTGAG
TTACAAGCAATTTATCTAGCTTTGCAGGATTCAGGATCAGAAGTAAACATAGTAACAGACTCACAATATGCATTAGGAAT
CATTCAAGCACAACCAGATAAGAGTGAATCAGAGTTAGTCAGTCAAATAATAGAGCAGTTAATAAACAAGGAAAGGGTCT
ACCTGGCATGGGTACCAGCACACAAAGGAATTGGAGGAAATGAACAAGTAGATAAATTAGTCAGTGCTGGAATCAGAAGA
GTACTA
>AB287370/B/JP/1999/DR1348
CCCATTAGTTCTATTGAAACTGTACCAGTAAAATTGAAGCCAGGAATGGATGGTCCAAAAGTTAAACAATGGCCATTGAC
AGAAGAGAAAATAAAAGCTTTAACAGAAATTTGTACAGAATTGGAGAAGGACGGGAAAATTTCAAAAATTGGGCCTGAAA
ATCCATACAATACTCCAGTATTTGCCATAAAGAAGAAAAACAGTACTAAATGGAGAAAATTAGTAGATTTCAGAGAACTT
AATAAGAGAACTCAAGACTTCTGGGAAGTTCAACTAGGAATACCACATCCCGCAGGG---TTAGAAAAGAAA---AAATC
AGTAACAGTACTGGATGTGGGTGATGCATATTTTTCAGTTCCCTTAGATGAAGACTTCAGGAAGTATACTGCATTTACCA
TACCTAGTGTAAACAATAAAACACCAGGGATTAGATATCAGTACAATGTACTTCCACAGGGATGGAAAGGGTCACCAGCA
ATATTCCAATATAGCATGACAAAAATCTTAGAGCCTTTTAGAGAACAAAATCCAAACATAATTATCTATCAATACATGGA
TGATTTGTATGTAGGATCTGACTTAGAAATAGGGCAGCATAGAACAAAAATAGAGGAACTGAGAGAACATCTATGGAAGT
GGGGGTTTTACACACCAGACAAGAAGCATCAGAAAGAACCTCCATTTCTTTGGATGGGTTATGAACTCCATCCTGATAAA
TGGACAGTACAGCCTATAGTGTTGCCAGAAAAAGACAGCTGGACTGTCAATGACATACAGAAGTTAGTGGGAAAATTGAA
TTGGGCAAGTCAAATTTATGCAGGGATTAAAGTAAGGCAATTATGTAAACTCATTAGGGGGGCCAAAACACTAACAGAAG
TAGTACCACTAACAGAAGAAGCAGAGCTAGAACTGGCAGAAAACAGGGAAATTCTAAAAGAACCAGTACATGGAGTGTAT
TATGACCCATCAAAAGACTTAATAGCAGAAATACAGAAGCAGGGTCAAAGCCAATGGACATATCAGATTTATCAAGAGCC
ATTTAAAAATCTGAGAACAGGAAAGTATGCAAAAATGAGGGGTACCCACACTAATGATGTAAGACAATTAACAGAGGCAG
TGCAAAAAATAGCTACAGAAAGTATAGTAATATGGGGAAAGACTCCTAAATTTAAACTACCCATACAAAAAGAAACATGG
GAAGCATGGTGGACAGAGTATTGGCAAGCCACCTGGATTCCTGAGTGGGAGTTTGTCAATACCCCTCCCTTAGTGAAATT
ATGGTACCAGTTAGAGAAAGAACCCATAGTAGGAGCAGAAACCTTCTATGTAGATGGGGCAGCTAACAGGGAGACTAAAT
TAGGGAAAGCAGGATATGTTACTGACAGAGGAAAACAAAAAGTTGTCTCCCTAACTGACACAACAAATCAGAAGACTGAG
TTACAAGCAATTTATCTAGCTTTGCAGGATTCAGGATCAGAAGTAAACATAGTAACAGACTCACAATATGCATTAGGAAT
CATTCAAGCACAACCAGATAAGAGTGAATCAGAGTTAGTCAGTCAAATAATAGAGCAGTTAATAAACAAGGAAAGGGTCT
ACCTGGCATGGGTACCAGCACACAAAGGAATTGGAGGAAATGAACAAGTAGATAAATTAGTCAGTGCTGGAATCAGAAGA
GTACTA
>AB287371/B/JP/2000/DR2510
CCCATTAGTCCTATTGAGACTGTACCAGTAAAATTAAAGCCAGGAATGGATGGTCCGAAAGTTAAACAATGGCCATTGAC
AGAAGAGAAAATAAAAGCTTTAACAGAAATTTGTACAGAATTGGAGAAGGACGGGAAAATTTCAAAAATTGGGCCTGAAA
ATCCATACAATACTCCAGTATTTGCCATAAAGAAGAAAAACAGTACTAAATGGAGAAAATTAGTAGATTTCAGAGAACTT
AATAAGAGAACTCAAGACTTCTGGGAAGTTCAACTAGGAATACCACATCCCGCAGGG---TTAGAAAAGAAA---AAATC
AGTAACAGTACTGGATGTGGGTGATGCATATTTTTCAATTCCCTTAGATGAAGACTTCAGGAAGTATACTGCATTTACCA
TACCTAGTGTAAACAATAAGACACCAGGGATTAGATATCAGTACAATGTGCTTCCACAGGGATGGAAAGGGTCACCAGCA
ATATTCCAATGTAGCATGACAAAAATCTTAGAGCCTTTTAGAGAACAAAATCCAGACATAATTATCTATCAATACATGGA
TGATTTGTATGTAGGATCTGACTTAGAAATAGGGCAGCATAGAACAAAAATAGAGGAACTGAGAGAACATCTGTGGAAGT
GGGGGTTTTACACACCAGACAAGAAGCATCAGAAAGAACCTCCATTTCTTTGGATGGGTTATGAACTCCATCCTGATAAA
TGGACAGTACAGCCTATAGTGTTGCCAGAAAAAGACAGCTGGACTGTCAATGACATACAGAAGTTAGTGGGAAAATTAAA
TTGGGCAAGTCAAATTTATGCAGGGATTAAAGTAAGGCAATTATGTAAACTCATTAGGGGGGCCAAAACACTAACAGAAG
TAGTACCACTAACAGAAGAAGCAGAGCTAGAACTGGCAGAAAACAGGGAAATTCTAAAAGAACCAGTACATGGGGTATAT
TATGACCCATCAAAAGACTTAATAGCAGAAATACAGAAGCAGGGTCAAAGCCAATGGACATATCAGATTTATCAAGAGCC
ATTTAAAAATCTGAGAACAGGAAAGTATGCAAAAATGAGGGGTGCCCACACTAATGATGTAAGACAATTAACAGAGGCAG
TGCAAAAAATAGCCACAGAATGCATAGTAATATGGGGAAAGACTCCTAAATTTAAACTACCCATACAAAAGGAAACATGG
GAAGCATGGTGGACAGAGTATTGGCAAGCCACCTGGATTCCTGAGTGGGAGTTTGTCAATACCCCTCCCTTAGTGAAATT
ATGGTATCAGTTAGAAAAAGAACCCATAGTAGGAGCAGAAACTTTCTATGTAGATGGGGCAGCTAATAGAGAGACTAAAT
TAGGAAAAGCAGGATATGTTACTGACAGAGGAAAACAAAAAGTTGTCTCCCTAACGGACACAACAAATCAGAAGACGGAG
TTACAAGCAATTCACCTAGCTCTGCAGGATTCAGGATCAGAAGTAAACATAGTAACAGACTCACAATATGCATTAGGAAT
CATTCAAGCACAACCAGATAAGAGTGAATCAGAGTTAGTCAGTCAAATAATAGAGCAGTTAATAAACAAGGAAAAGGTCT
ACCTGGCATGGGTACCAGCACACAAAGGGATTGGAGGAAATGAACAAGTAGATAAATTAGTCAGTGCTGGAATCAGAAAA
GTACTA
>AB287372/B/JP/2000/DR2510
CCCATTAGTCCTATTGAGACTGTACCAGTAAAATTAAAGCCAGGAATGGATGGTCCAAAAGTTAAACAATGGCCATTGAC
AGAAGAGAAAATAAAAGCTTTAACAGAAATTTGTACAGAATTGGAGAATGACGGGAAAATTTCAAAAATTGGGCCTGAAA
ACCCATACAATACTCCAGTATTTGCCATAAAGAAGAAAAACAGTACTAAATGGAGAAAATTAGTAGATTTTAGAGAACTT
AATAAGAGAACTCAAGACTTCTGGGAAGTTCAACTAGGAATACCACATCCCGCAGGG---TTAGAAAAGAAA---AAATC
AGTAACAGTACTGGATGTGGGTGATGCATATTTTTCAATTCCCTTAGATGAAGACTTCAGGAAGTATACTGCATTTACCA
TACCTAGTGTAAACAATAAGACACCAGGGATTAGATATCAGTACAATGTGCTTCCACAGGGATGGAAAGGGTCACCAGCA
ATATTCCAATGTAGCATGACAAAAATCTTAGAGCCTTTTAGAGAACAAAATCCAGACATAATTATCTATCAATACATGGA
TGATTTGTATGTAGGATCTGATTTAGAAATAGGGCAGCATAGAACAAAAATAGAGGAACTGAGAGAACATCTGTGGAAGT
GGGGGTTTTACACACCAGACAAGAAGCATCAGAAAGAACCTCCATTTCTTTGGATGGGTTATGAACTCCATCCTGATAAA
TGGACAGTACAGCCTATAGTGTTGCCAGAAAAAGACAGCTGGACTGTCAATGACATACAGAAGTTAGTGGGAAAATTAAA
TTGGGCAAGTCAAATTTATGCAGGGATTAAAGTAAGGCAATTATGTAAACTCATTAGGGGGGCCAAAACACTAACAGAAG
TAGTACCACTAACAGAAGAAGCAGAGCTAGAACTGGCAGAAAACAGGGAAATTCTAAAAGAACCAGTACATGGGGTATAT
TATGACCCATCAAAAGACTTAATAGCAGAAATACAGAAGCAGGGTCAAAGCCAATGGACATATCAGATTTATCAAGAGCC
ATTTAAAAATCTGAGAACAGGAAAGTATGCAAAAATGAGGGGTGCCCACACTAATGATGTAAGACAATTAACAGAGGCAG
TGCAAAAAATAGCCACAGAATGCATAGTAATATGGGGAAAGACTCCTAAATTTAAACTACCCATACAAAAGGAAACATGG
GAAGCATGGTGGACAGAGTATTGGCAAGCTACCTGGATTCCTGAGTGGGAGTTTGTCAATACCCCTCCCTTAGTGAAATT
ATGGTATCAGTTAGAAAAAGAACCCATAGTAGGAGCAGAAACCTTCTATGTAGATGGGGCAGCTAACAGGGAGACTAAAT
TAGGAAAAGCAGGATATGTTACTGACAGAGGAAAACAAAAGGTTGTCTCCCTAACTGACACAACAAATCAGAAGACTGAG
TTACAGGCAATTTATCTAGCTTTGCAGGATTCAGGATCAGAAGTAAACATAGTAACAGACTCACAATATGCATTAGGAAT
CATTCAAGCACAACCAGATAAGAGTGAGTCAGAGTTAGTCAGTCAAATAATAGAGCAGTTAATAAACAAGGAAAGGGTCT
ACCTGGCATGGGTACCAGCACACAAAGGAATTGGAGGAAATGAACAAGTAGATAAATTAGTCAGTGCTGGAATCAGGAAA
GTACTA
>AB289587/B/JP/2000/DR2508
CCCATTAGTCCTATTGAAACTGTACCAGTAAAATTAAAGCCAGGAATGGATGGGCCAAGAGTTAAACAATGGCCATTGAC
AGAAGAAAAAATAAAAGCATTAATAGAAATTTGTACAGAATTGGAAAAAGAAGGAAAAATTTCAAAAATTGGGCCTGAAA
ATCCATATAATACTCCAATATTTGCCATAAAGAAAAAGAACAGTACTAGATGGAGAAAATTAATGGATTTCAGAGAACTC
AATAAGAGAACTCAAGACTTCTGGGAAGTTCAATTAGGAATACCACATCCCGCAGGA---TTACAAAAGAAA---AATTC
AGTAACAGTACTGGATGTGGGGGATGCATATTTTTCAGTTCCCTTAGATGAAGAATTCAGGAAGTATACTGCATTTACCA
TACCTAGTAGAAACAATGAGACACCAGGGATTAGATATCAGTACAATGTACTTCCACAAGGATGGAAAGGATCACCAGCA
ATATTCCAAAGTAGCATGACAAAAATTTTAGAGCCCTTTAGAAAACAAAATCCAGACATAGTTATCTATCAATACATGGA
TGATTTGTATGTAGGATCTGACTTAGAAATAGGGCAGCATAGAACAAAAATAGAGGAACTGAGAGAACATCTGTTAAGGT
GGGGATTTTTCACACCAGACCAAAAACATCAGAAAGAACCTCCATTTCATTGGATGGGTTATGAACTTCATCCTGATAAA
TGGACAGTGCAGCCTATAAAGCTGCCAGAAAAAGACAGCTGGACTGTCAATGACATACAGAAGTTAGTGGGAAAATTAAA
TTGGGCAAGTCAAATTTATCCAGGAATTAAAGTAAAACAATTATGTAAACTCCTTAGAGGAAACAAATCACTAACAGAAG
TAGTGCCACTAACAGAAGAAGCAGAGCTAGAACTGGCAGAAAATAGAGAAATTCTAAAAGAACCAGTACATGGAGTGTAT
TATGACCCATCAAAAGACTTAATAGCAGAAATACAGAAGCAGGGAAACGGGCAATGGACATATCAAATTTATCAAGAGCC
ATTTAAAAACCTAAAAACAGGAAAGTATGCAAGAACAAAAGGTGCCCACACTAATGATGTAAAACAATTAACAGAGGCAG
TACAAAAAATAGCCACAGAAAGCATAGTAATATGGGGAAAGACACCTAAGTTTAGATTACCCATACAAAAAGAAACATGG
GAAACATGGTGGGTAGAGTATTGGCAAGCCACCTGGATTCCTGAGTGGGAGTTTGTCAATACCCCTCCCTTAGTAAAATT
ATGGTACCAATTAGAAAAAGAACCCATAGTAGGAGCAGAAACTTTTTATGTAGATGGAGCAGCTAACAGAGAGACTAAAT
TAGGAAAAGCAGGATATGTTACTGACAGAGGAAGACAAAAGGCTGTCTCCCTAACTGACACAACAAATCAGAAGACTGAG
TTACAAGCAATTCATCTAGCTTTGCAGGATTCGGGATTAGAGGTAAACATAGTAACAGACTCACAATATGCACTAGGAAT
CATTCAAGCACACCCAGATAAGAGTGAATCAGAGTTAGTCAGTCAAATAATAGAGCAATTAATAAACAAGGAAAAAGTCT
ACCTGGCATGGGTACCAGCACACAAAGGGATTGGAGGAAATGAACAAGTAGATAAATTAGTTAGTGCTGGAATCAGGAAA
GTACTA
>AB289588/B/JP/2000/DR2508
CCCATTAGTCCTATTGAAACTGTACCAGTAAAATTAAAGCCAGGAATGGATGGGCCAAGAGTTAAACAATGGCCATTGAC
AGAAGAAAAAATAAAAGCATTAATAGAAATTTGTACAGAATTGGAAAAAGAAGGAAAAATTTCAAAAATTGGGCCTGAAA
ATCCATATAATACTCCAATATTTGCCATAAAGAAAAAGAACAGTACTAGATGGAGAAAATTAATGGATTTCAGAGAACTC
AATAAGAGAACTCAAGACTTCTGGGAAGTTCAATTAGGAATACCACATCCCGCAGGA---TTACAAAAGAAA---AATTC
AGTAACAGTACTGGATGTGGGGGATGCATATTTTTCAGTTCCCTTAGATGAAGAATTCAGGAAGTATACTGCATTTACCA
TACCTAGTAGAAACAATGAGACACCAGGGATTAGATATCAGTACAATGTACTTCCACAAGGATGGAAAGGATCACCAGCA
ATATTCCAAAGTAGCATGACAAAAATTTTAGAGCCCTTTAGAAAACAAAATCCAGACATAGTTATCTATCAATACATGGA
TGATTTGTATGTAGGATCTGACTTAGAAATAGGGCAGCATAGAACAAAAATAGAGGAACTGAGAGAACATCTGTTAAGGT
GGGGATTTTTCACACCAGACCAAAAACATCAGAAAGAACCTCCATTTCATTGGATGGGTTATGAACTTCATCCTGATAAA
TGGACAGTGCAGCCTATAAAGCTGCCAGAAAAAGACAGCTGGACTGTCAATGACATACAGAAGTTAGTGGGAAAATTAAA
TTGGGCAAGTCAAATTTATCCAGGAATTAAAGTAAAACAATTATGTAAACTCCTTAGAGGAAACAAATCACTAACAGAAG
TAGTGCCACTAACAGAAGAAGCAGAGCTAGAACTGGCAGAAAATAGAGAAATTCTAAAAGAACCAGTACATGGAGTGTAT
TATGACCCATCAAAAGACTTAATAGCAGAAATACAGAAGCAGGGAAACGGGCAATGGACATATCAAATTTATCAAGAGCC
ATTTAAAAACCTAAAAACAGGAAAGTATGCAAGAACAAAAGGTGCCCACACTAATGATGTAAAACAATTAACAGAGGCAG
TACAAAAAATAGCCACAGAAAGCATAGTAATATGGGGAAAGACACCTAAGTTTAGATTACCCATACAAAAAGAAACATGG
GAAACATGGTGGGTAGAGTATTGGCAAGCCACCTGGATTCCTGAGTGGGAGTTTGTCAATACCCCTCCCTTAGTAAAATT
ATGGTACCAATTAGAAAAAGAACCCATAGTAGGAGCAGAAACTTTTTATGTAGATGGAGCAGCTAACAGAGAGACTAAAT
TAGGAAAAGCAGGATATGTTACTGACAGAGGAAGACAAAAGGCTGTCTCCCTAACTGACACAACAAATCAGAAGACTGAG
TTACAAGCAATTCATCTAGCTTTGCAGGATTCGGGATTAGAGGTAAACATAGTAACAGACTCACAATATGCACTAGGAAT
CATTCAAGCACACCCAGATAAGAGTGAATCAGAGTTAGTCAGTCAAATAATAGAGCAATTAATAAACAAGGAAAAAGTCT
ACCTGGCATGGGTACCAGCACACAAAGGGATTGGAGGAAATGAACAAGTAGATAAATTAGTTAGTGCTGGAATCAGGAAA
GTACTA
>AB289589/B/JP/2001/DR388
CCCATTAGTCCTATTGAAACTGTACCAGTAAAATTAAAGCCAGGAATGGATGGCCCAAAAGTTAAACAATGGCCATTAAC
AAAAGAAAAAATAAAAGCATTAATAGAAATTTGTACAGAAATGGAAAAGGAAGGAAAAATTTCAAAGATTGGGCCTGAAA
ATCCATACAATACTCCAGTATTTGCCATAAAGAAAAAGAATAGTACCAGGTGGAGAAAATTAGTAGATTTCAGGGAGCTT
AATAAGAGAACTCAAGACTTCTGGGAAGTCCAATTAGGAATACCACATCCCGCAGGG---TTGAAAAAGAAA---AAATC
AGTAACAGTACTGGATGTGGGTGATGCATATTTTTCAGTTCCCTTAGATAAAGATTTCAGGAAGTATACTGCATTCACCA
TACCTAGTGTAAATAATGAGACACCAGGGATTAGATATCAGTACAATGTGCTTCCACAGGGATGGAAAGGATCACCAGCA
ATATTCCAATGCAGCATGACAAAGATCTTAGAGCCCTTTAGAAAACAAAATCCAGACATAGTTATCTATCAATACATGGA
TGATTTATATGTAGGATCTGATTTAGAAATAGGACAGCATAGAATAAAAATAGAGGAACTGAGAGAACATCTGTTGAGGT
GGGGATTTTTCACACCAGACCAAAAACATCAGAAAGAACCTCCATTCCTTTGGATGGGTTATGAACTCCATCCTGATAAA
TGGACAGTACAGCCTATAACGCTGCCAGAAAAAGACAGCTGGACTGTCAATGACATACAGAAATTAGTGGGAAAACTGAA
TTGGGCAAGTCAGATTTACGCAGGGATTAAAGTAAAGCAATTATGTAAACTTCTTAGGGGAACCAAAGCACTAACAGAAG
TAATACCACTAACAGAAGAAGCAGAGCTAGAACTGGCAGAAAACAGGGAGATCCTAAAAGAACCAGTACATGGAGCATAT
TATGACCCATCAAAAGACTTAATAGCAGAACTACAGAAGCAGGGGCAAGGTCAATGGACATATCAAATTTATCAAGAGCC
ATTCAAAAATCTAAAAACAGGAAAATATGCAAGAACAAGGGGGGCCCATACTAATGATGTAAAACAATTAACAGAGGCAG
TGCAAAAAATAGCCACAGAAAGCATAGTGATATGGGGAAAGACTCCTAAATTTAAACTACCCATACAAAAAGAAACATGG
GAAACATGGTGGACAGAGTATTGGCAAGCCACCTGGATTCCTGAGTGGGAATTTGTCAATACCCCTCCCTTAGTGAAATT
ATGGTATCAGTTAGAAAAAGAACCCATAGAAGGAGCAGAAACTTTCTATGTAGATGGGGCAGCCGACAGGGAGACTAAAA
TAGGAAAAGCAGGATATGTTACTAACAAAGGAAGACAAAAAGTTGTCTCCCTAACTGACACAACAAATCAGAAGACTGAG
TTAGAAGCAATCCATCTAGCTTTGCAGGATTCAGGATTAGAAGTAAACATAGTAACAGACTCACAGTATGCACTAGGAAT
TATTCAAGCACAACCAGATAAAAGTGAATCAGAGTTAGTCAGTCAAATAATAGAGCAGTTAATAAAAAAGGAGAGGGTCT
ACCTGGCATGGGTACCAGCACACAAAGGAATTGGAGGAAATGAACAAGTAGATAAATTAGTCAGTGCTGGAATCAGAAAG
GTACTA
>AB289590/B/JP/2001/DR388
CCCATTAGTCCTATTGAAACTGTACCAGTAAAATTAAAGCCAGGAATGGATGGCCCAAAAGTTAAACAATGGCCATTAAC
AAAAGAAAAAATAAAAGCATTAATAGAAATTTGTACAGAAATGGAAAAGGAAGGAAAAATTTCAAAGATTGGGCCTGAAA
ATCCATACAATACTCCAGTATTTGCCATAAAGAAAAAGAATAGTACCAGGTGGAGAAAATTAGTAGATTTCAGGGAGCTT
AATAAGAGAACTCAAGACTTCTGGGAAGTCCAATTAGGAATACCACATCCCGCAGGG---TTGAAAAAGAAA---AAATC
AGTAACAGTACTGGATGTGGGTGATGCATATTTTTCAGTTCCCTTAGATAAAGATTTCAGGAAGTATACTGCATTCACCA
TACCTAGTGTAAATAATGAGACACCAGGGATTAGATATCAGTACAATGTGCTTCCACAGGGATGGAAAGGATCACCAGCA
ATATTCCAATGCAGCATGACAAAGATCTTAGAGCCCTTTAGAAAACAAAATCCAGACATAGTTATCTATCAATACATGGA
TGATTTATATGTAGGATCTGATTTAGAAATAGGACAGCATAGAATAAAAATAGAGGAACTGAGAGAACATCTGTTGAGGT
GGGGATTTTTCACACCAGACCAAAAACATCAGAAAGAACCTCCATTCCTTTGGATGGGTTATGAACTCCATCCTGATAAA
TGGACAGTACAGCCTATAACGCTGCCAGAAAAAGACAGCTGGACTGTCAATGACATACAGAAATTAGTGGGAAAACTGAA
TTGGGCAAGTCAGATTTACGCAGGGATTAAAGTAAAGCAATTATGTAAACTTCTTAGGGGAACCAAAGCACTAACAGAAG
TAATACCACTAACAGAAGAAGCAGAGCTAGAACTGGCAGAAAACAGGGAGATCCTAAAAGAACCAGTACATGGAGCATAT
TATGACCCATCAAAAGACTTAATAGCAGAACTACAGAAGCAGGGGCAAGGTCAATGGACATATCAAATTTATCAAGAGCC
ATTCAAAAATCTAAAAACAGGAAAATATGCAAGAACAAGGGGGGCCCATACTAATGATGTAAAACAATTAACAGAGGCAG
TGCAAAAAATAGCCACAGAAAGCATAGTGATATGGGGAAAGACTCCTAAATTTAAACTACCCATACAAAAAGAAACATGG
GAAACATGGTGGACAGAGTATTGGCAAGCCACCTGGATTCCTGAGTGGGAATTTGTCAATACCCCTCCCTTAGTGAAATT
ATGGTATCAGTTAGAAAAAGAACCCATAGAAGGAGCAGAAACTTTCTATGTAGATGGGGCAGCCGACAGGGAGACTAAAA
TAGGAAAAGCAGGATATGTTACTAACAAAGGAAGACAAAAAGTTGTCTCCCTAACTGACACAACAAATCAGAAGACTGAG
TTAGAAGCAATCCATCTAGCTTTGCAGGATTCAGGATTAGAAGTAAACATAGTAACAGACTCACAGTATGCACTAGGAAT
TATTCAAGCACAACCAGATAAAAGTGAATCAGAGTTAGTCAGTCAAATAATAGAGCAGTTAATAAAAAAGGAGAGGGTCT
ACCTGGCATGGGTACCAGCACACAAAGGAATTGGAGGAAATGAACAAGTAGATAAATTAGTCAGTGCTGGAATCAGAAAG
GTACTA
>AB428551/B/JP/2000/117
CCCATTAGTCCTATTGATACTGTACCAGTAAAATTGAAGCCAGGAATGGATGGCCCAAAAGTTAAACAATGGCCATTGAC
AGAAGAAAAAATAAAAGCATTAATAGAAATTTGTACAGAAATGGAAAAGGAAGGGAAAATTTCAAAAATTGGGCCTGAAA
ATCCATATAATACTCCAGTATTTGCCATAAAGAAAAAAGACGGTACCAAATGGAGAAAATTAGTAGATTTCAGAGAACTC
AACAAAAGAACTCAAGATTTCTGGGAAGTTCAGTTAGGAATACCACATCCTGCAGGG---TTAAAAAAGAAA---AAATC
AGTGACAGTACTGGATGTGGGTGATGCATATTTCTCAGTTCCCTTAGATAAAGACTTCAGGAAGTATACTGCATTTACCA
TACCTAGTACAAACAATGAGATACCAGGAATTAGATATCAGTACAATGTGCTTCCACAAGGATGGAAAGGATCACCAGCA
ATATTCCAAAGTAGCATGACAAAAATCTTAGAGCCTTTCAGAAAACAAAATCCAGACATAGTTATTTATCAATACATGGA
CGATTTGTATGTAGGATCTGACTTAGAAATAGAGCAGCATAGAACAAAAATAGAGGAACTGAGACAACATCTGTTGGGGT
GGGGATTTACCACACCAGATAAAAAACATCAGAAAGAACCTCCATTCCTTTGGATGGGATATGAACTACATCCTGATAAA
TGGACAGTACAGCCTATAGAGCTGCCAGAAAAAGACAGCTGGACTGTCAATGACATACAGAAGTTAGTGGGAAAATTAAA
CTGGGCAAGTCAGATTTATCCAGGGATTAAAGTAAAGCAATTATGTAAACTCCTTAGGGGAGCCAAAGCACTAACAGAAG
TAATACAGCTAACAGAAGAAGCAGAGCTAGAACTGGCAGAAAACAGGGAGATTCTAAGAGAACCAGTACATGGAGTGTAT
TATGACCCATCAAAAGACTTAATAGCAGAAATACAGAAGCAGGAGCTGGGCCAATGGACATATCAAATTTATCAAGACCC
ATTTAAAAATCTGAAGACAGGAAAATATGCAAGAATGAGGGGTGCCCACACTAATGATGTAAAACAATTAACAGAGGTAG
TGCAAAAAATAGCCAAAGAAAGTATAGTAATATGGGGAAAAACTCCTAAATTTAGACTACCCATACAGAAGGAAACATGG
GAAGCATGGTGGATGGAGTATTGGCAAGCCACCTGGATTCCTGAGTGGGAGTTTGTCAATACCCCTCCCTTAGTAAAATT
ATGGTACCAATTAGAGAAAGAACCCATAGTAGAAGCAGAAACTTTCTATGTAGATGGGGCAGCTAATAGGGAGACTAAAT
TAGGAAAAGCAGGATATGTTACTAACAGAGGAAGACAAAAAGTTATCTCCCTAACTGACACAACAAATCAGAAGACTGAG
TTACAAGCAATTTATCTAGCTTTGCAGGATTCAGGATCAGAGGTAAACATAGTAACAGACTCACAATATGCATTGGGAAT
TATTCAAGCACAACCAGATAAGAGTGAATCAGAGGTAGTCAGTCAAATAATAGAGCAGTTAATAAAAAAGGAAAAGGTCT
ACCTGGCATGGGTACCAGCACACAAAGGGATTGGAGGAAATGAACAAGTAGATAAATTAGTCAGTGCTGGAATCAGGAGA
GTACTA
>AB428552/B/JP/2001/134
CCCATTAGTCCTATTGAAACTGTACCAGTAAAATTGAAGCCAGGAATGGATGGTCCAAAAGTTAAACAATGGCCATTGAC
AGAAGAAAAAATAAAAGCATTAGTAGAAATTTGTACAGAAATGGAAAAGGAAGGGAAAATTTCAAAAATYGGGCCTGAWA
ATCCATATAATACTCCAGTGTTTGCCATAAAGAAAAAAGAYGGTACCAAATGGAGAAAATTAGTAGATTTCAGAGAACTC
AATAAAAGAACTCAAGATTTCTGGGAAGTTCAGTTAGGAATACCACATCCTGCAGGG---TTAAAAAAGAAA---AAATC
HGTAACAGTACTGGATGTGGGTGATGCATATTTCTCAGTTCCCTTAGATMAAGASTTCAGAAAGTATACTGCATTTACTA
TACCTAGTATAAACAATGAGACACCAGGAATTAGATATCAGTACAATGTGCTTCCACAGGGATGGAAAGGATCACCAGCA
ATATTCCAAAGTAGCATGACAAAAATCTTAGAACCTTTCAGAAAACAAAATCCAGAAATAGTTATTTATCAATACATGGA
TGATTTGTATGTAGGATCTGACTTAGAAATAGAGCAGCATAGAACAAAAATAGAGGAACTGAGACAACATCTRTTGGGGT
GGGGATTTACCACACCAGACAAAAAACATCAGAAAGAACCTCCATTCCTTTGGATGGGATATGAACTACATCCTGATAAA
TGGACAGTACAGCCTATAGAACTGCCAGAAAAAGACAGCTGGACTGTCAATGACATACAGAAGTTAGTGGGAAAACTAAA
CTGGGCAAGCCAGATTTATCCAGGGATTAAAATAAAGCAATTATGTAAACTCMTTAGGGGTGCCAAAGCACTAACAGAAG
TAATACAACTAACAGAAGAAGCAGAGCTAGAAYTGGCAGAAAACAGGGAGATTCTAAAAGAACCAGTACATGGAGTGTAT
TATGACCCTTCAAAAGACTTAATAGCAGAAATACAGAAGCAGGGGATGGGCCAATGGACATATCAAATTTATCAAGAGCC
ATTTAAAAATCTGAAGACAGGAAAATATGCAAGAATAAGGAGTGCCCACACTAATGATGTAAAACAATTAACAGAGGTAG
TGCAAAAAGTAGCCAAAGAAAGTATAATAATATGGGGAAAAACTCCTAAATTTAAACTACCCATACAAAAAGAGACATGG
GAAGCATGGTGGATGGAGTATTGGCAAGCCACCTGGATTCCTGAGTGGGAGTTTGTCAATACCCCTCCCTTAGTGAAATT
ATGGTACCAATTAGAGAAAGAACCCATAGTAGGAGCAGAAACTTTCTATGTAGATGGGGCAGCTAATAGGGAGACTAAAT
TAGGAAAAGCAGGATATGTTACTAACAGAGGGAGACAAAAAGTTATCTCCCTAGCTGACACAACAAATCAGAAGACTGAG
TTACAAGCAATTCATYTAGCTTTGCAGGATTCAGGATCAGAGGTAAACATAGTAACAGACTCACAATATGCATTGGGAAT
TATTCAAGCACAACCAGATAACAGTGAATCAGAGGTAGTCAGTCAAATAATAGAGCAGTTGATAAAAAAGGAAAAGGTCT
ACCTGGCATGGGTACCAGCACACAAAGGGATTGGAGGAAATGAACAAGTAGATAAATTAGTCAGTGCTGGAATCAGGAGA
GTACTA
>AB428553/B/JP/2002/194
CCCATTAGTCCTATTGAAACTGTACCAGTAAAATTGAAGCCAGGAATGGATGGCCCAAAAGTTAAACAATGGCCGTTGAC
AGAAGAAAAAATAAAAGCATTAGTAGAAATTTGTACAGAAATGGAAAAGGAAGGGAAAATTTCAAAAATTGGGCCTGAAA
ATCCATATAATACTCCAATATTTGCCATAAAGAAAAAAGACGGTACCAAATGGAGAAAATTAGTAGATTTCAGAGAACTC
AACAAAAGAACTCAAGATTTCTGGGAAGTTCAGTTAGGAATACCACATCCTGCAGGG---CTAAAAAAGAAA---AAATC
AGTGACAGTACTGGATGTGGGTGATGCATATTTCTCAGTTCCCTTAGATAAAGACTTCAGGAAGTATACTGCATTTACCA
TACCTAGTATAAACAATGAGACACCAGGAATTAGATATCAGTACAATGTGCTTCCACAGGGATGGAAAGGATCACCAGCA
ATATTCCAAAGTAGCATGACAAAAATCTTAGAGCCTTTCAGAAAACAAAATCCAGACATAGTTATTTATCAATACATGGA
TGATTTATATGTAGGATCTGATTTAGAAATAGAGCAGCATAGAACAAAAATAGAGGAACTGAGACAACATCTGTTAGGGT
GGGGATTTACCACACCAGATAAAAAACATCAGAAAGAACCTCCATTCCTTTGGATGGGATATGAACTACATCCTGATAAA
TGGACAGTACAGCCTATAGAGCTGCCAGAAAAAGACAGCTGGACTGTCAATGACATACAGAAGTTAGTGGGAAAATTAAA
TTGGGCAAGTCAGATTTATCCAGGGATTAAAGTAAAGCAATTATGCAGACTCCTTAGAGGAGCCAAAGCACTAACAGAAG
TAGTACAGCTAACAGAAGAAGCAGAGCTAGAACTGGCAGAAAACAGGGAGATTCTAAGAGAACCAGTACATGGAGTGTAT
TATGACCCATCAAAAGACTTAATAGCAGAAATACAGAAGCAGGAACTGGGCCAATGGACATATCAAATTTATCAAGAGCC
ATTTAAAAATCTGAAGACAGGAAAATATGCAAGAATGAGGGGTGCCCACACTAATGATGTAAAACAATTAACAGAGGTAG
TGCAAAAAATAGCCAAAGAAAGTATAGTAATATGGGGAAAGACTCCTAAATTTAAACTACCCATACAAAAAGAAACATGG
GAAGCATGGTGGATGGAGCATTGGCAAGCCACCTGGATTCCTGAATGGGAGTTTGTCAATACCCCTCCCTTAGTGAAACT
ATGGTACCAATTAGAGAAAGAACCCATAGTAGGAGCAGAAACTTTCTATGTAGATGGGGCAGCTAATAGGGAGACTAAAT
TAGGAAAAGCAGGATATGTTACTAACAGAGGAAGACAAAAGGTTATCTCCCTAACTGACACCACAAATCAGAAGACTGAG
CTACAAGCAATTCATCTAGCTTTGCAGGATTCAGGATCAGAGGTAAACATAGTAACAGACTCACAATATGCACTGGGAAT
CATTCAAGCACAACCAGATAAAAGTGAATCAGAGGTGGTCAGTCAAATAATAGAACAGTTAATAAAAAAGGAAAAGGTCT
ACCTGGCATGGGTACCAGCACACAAAGGGATTGGAGGAAATGAACAAGTAGATAAATTAGTCAGTGCTGGAATCAGGAGA
GTACTA
>AB428554/B/JP/2002/197
CCCATTAGTCCTATTGAAACTGTACCAGTAAAATTGAAGCCAGGAATGGATGGCCCAAAAGTTAAACAATGGCCATTGAC
AGAAGAAAAAATAAAAGCATTAGTAGAAATTTGTACAGAAATGGAAAAGGAAGGGAAAATTTCAAAAATTGGGCCTGAGA
ATCCATATAATACTCCAATATTTGCCATAAAGAAAAAAGACGGTACCAAATGGAGAAAATTAGTAGATTTCAGAGAACTC
AACAAAAGAACTCAAGATTTCTGGGAAGTTCAGTTAGGAATACCACATCCTGCAGGG---TTAAAAAAGAAA---AAATC
AGTGACAGTACTGGATGTGGGTGATGCATATTTCTCAGTTCCCTTAGATAAAGACTTCAGGAAGTATACTGCATTTACCA
TACCTAGTATAAACAATGAGACACCAGGAATTAGATATCAGTACAATGTGCTTCCACAGGGATGGAAAGGATCACCAGCA
ATATTCCAAAGTAGCATGACAAAAATCTTAGAGCCTTTCAGAAAACAAAATCCAGACATAGTTATTTATCAATACATGGA
TGATTTATATGTAGGATCTGACTTAGAAATAGAGCAGCATAGAACAAAAATAGAGGAACTGAGACAACATCTGTTAGGGT
GGGGATTTACCACACCAGATAAAAAACATCAGAAAGAACCTCCATTCCTTTGGATGGGATATGAACTACATCCTGATAAA
TGGACAGTACAGCCTATAGAGCTGCCAGAAAAAGACAGCTGGACTGTCAATGACATACAGAAGTTAGTGGGAAAATTAAA
TTGGGCAAGTCAGATTTATCCAGGGATTAAAGTAAAGCAATTATGTAGACTCCTTAGAGGAGCCAAAGCACTAACAGAAG
TAGTACAGCTAACAGAAGAAGCAGAGCTAGAATTGGCAGAAAACAGGGAGATTCTAAGAGAACCAGTACATGGAGTGTAT
TATGACCCATCAAAAGACTTAATAGCAGAAATACAGAAGCAGGAACTGGGCCAATGGACATATCAAATTTATCAAGAGCC
ATTTAAAAATCTGAAGACAGGAAAATATGCAAGAATGAGGGGTGCCCACACTAATGATGTAAAACAATTAACAGAGGTAG
TGCAAAAAATAGCCAAAGAAAGTATAGTAATATGGGGAAAGACTCCTAAATTTAAACTACCCATACAAAAAGAAACATGG
GAAGCATGGTGGATGGAGCATTGGCAAGCCACCTGGATTCCTGAATGGGAGTTTGTCAATACCCCTCCCTTAGTGAAATT
ATGGTACCAATTAGAGAAAGAACCCATAGTAGGAGCAGAAACTTTCTATGTAGATGGGGCAGCTAATAGGGAGACTAAAT
TAGGAAAAGCAGGATATGTTACTAGCAGAGGAAGACAAAAGGTTATCTCCCTAACTGACACAACAAATCAGAAGACTGAG
TTACAAGCAATTCATCTAGCTTTGCAGGATTCAGGATCAGAGGTAAACATAGTAACAGACTCACAATATGCACTGGGAAT
CATTCAAGCACAACCAGATAAAAGTGAATCAGAGGTAGTCAGTCAAATAATAGAACAGTTAATAAAAAAGGAAAAGGTCT
ACCTGGCATGGGTACCAGCACACAAAGGGATTGGAGGAAATGAACAAGTAGATAAATTAGTCAGTGCTGGAATCAGGAGA
GTACTA
>AB428555/B/JP/2003/227
CCCATTAGTCCTATTGATACTGTACCAGTAAAATTGAAGCCAGGAATGGATGGCCCAAAAGTTAAACAATGGCCATTGAC
AGAAGAAAAAATAAAAGCATTAGTAGAAATTTGTACAGAAATGGAAAAGGAAGGGAAAATTTCAAAAATTGGGCCTGAAA
ATCCATAYAATACTCCAGTATTTGCCATAAAGAAAAAGGATGGCACCAAATGGAGAAAATTAGTAGATTTTAGAGAACTC
AACAAAAGAACTCAAGATTTCTGGGAAGTTCAGTTAGGAATACCACATCCTGCAGGG---TTAAAAAGGAAA---AAATC
AGTAACAGTACTAGATGTGGGTGATGCATATTTCTCAGTTCCCTTAGATGAAGACTTCAGAAAGTATACTGCATTTACTA
TACCTAGTACAAACAATGAGACACCAGGACTTAGATATCAGTACAATGTGCTTCCACAGGGATGGAAAGGATCACCAGCA
ATATTCCAAAGTAGCATGACAAAAATCTTAGAGCCTTTCAGAAAACAAAATCCAGACATAATTATTTATCAATACATGGA
TGATTTGTATGTAGGATCTGACTTAGAAATAGAGCAGCATAGAAYAAAARTAGAGGAACTGAGACAACATCTGTTGGGGT
GGGGATTTACCACACCAGACAAAAAACATCAGAAAGAACCTCCATTCCTTTGGATGGGATATGAACTACATCCTGATAAA
TGGACAGTGCAGCCTATAGAGCTGCCAGAAAAAGACAGCTGGACTGTCAATGACATACAAAAGTTAGTGGGAAAATTAAA
CTGGGCAAGCCAGATTTATCCAGGGATTAAGGTAAAGCAATTATGTAAACTCCTTAGGGGAGTTAAAGCACTAACAGAAG
TAATACAACTAACAGAAGAAGCAGAGCTAGAACTGGCAGAAAACAGGGAGATTCTAAAAGAACCAGTACATGGAGTRTAT
TATGACCCATCAAAAGACTTAATAGCAGAAATACAGAAGCAGGAGATGGGCCAATGGACATATCAAATTTATCAAGAGCC
ATTTAAAAATCTGAAGACAGGAAAATATGCAAGAATGAGGAGTGCCCACACTAATGATGTAAAACAATTAACAGAGGTAG
TGCAAAAAATAGCCAAAGAAAGTATAGTAATATGGGGAAAAACTCCTAAATTTAGACTACCCATACAGAAAGAAACATGG
GAAGCATGGTGGATGGAGTATTGGCAAGCCACCTGGATTCCTGAGTGGGAGTTTGTCAATACCCCTCCCTTAGTGAAATT
ATGGTACCAATTAGAGAAAGAACCCATAGTAGGAGCAGAAACTTTCTATGTAGATGGGGCAGCTAGTAGGGAGACTAAAT
TAGGAAAAGCAGGATATGTTACTAACAGAGGAAGACAAAARGTTATCTCCCTAACTGACACAACAAATCAGAAGACTGAG
TTACAAGCAATTCATCTAGCTTTGCAGGATTCAGGATCAGAGGTAAACATAGTAACAGACTCACAATATGCATTGGGAAT
TATTCAAGCACAACCAGATAAGAGTGAATCAGAGGTAGTCAGTCAAATAATAGAGCAGTTGATAAAAAAGGAAAAGGTCT
ACCTGGCATGGGTACCAGCACACAAAGGAATTGGAGGAAATGAACAAGTAGATAAATTAGTCAGTGCTGGAATCAGGAAA
GTACTA
>AB428556/B/JP/2005/426
CCCATAAGTCCTATTGATACTGTACCAGTAAAATTGAAGCCAGGAATGGATGGTCCAAAAGTTAAACAATGGCCATTGAC
AGAAGAAAAAATAAAAGCATTAGTAGAAATTTGTACAGAAATGGARAAGGAAGGGAAAATTTCAAAAATTGGGCCTGAAA
ATCCATATAATACKCCAGTATTTGCCATAAAGAAAAAAGATGGCACCAAATGGAGAAAATTAGTAGATTTTAGAGAACTC
AACAAAAGAACTCAAGATTTTTGGGAAGTTCAGTTAGGAATACCACATCCTGCAGGG---TTAAAAAAGAAA---AAATC
AATAACAGTACTGGATGTGGGTGATGCATATTTCTCAGTTCCCTTAGATAAAGAATTCAGGAAGTATACTGCRTTTACCA
TACCTAGTATAAACAATGAGACACCAGGAATTAGATATCAGTACAATGTGCTTCCACAGGGATGGAAAGGATCACCAGCA
ATATTCCAAAGTAGCATGACAARAATCTTAGAGCCTTTCAGAAAACAAAATCCAGACATAGATATTTATCAATACATGGA
TGATTTATATGTAGGATCTGACTTAGAAATAGAGCAGCATAGAACAAAAATAGAGGARCTGAGACAACATCTGTTGGGGT
GGGGAYTGACCACWCCAGACAAAAAACATCAGAAAGAACCTCCATTCCTKTGGATGGGATATGAACTACATCCTGATAAA
TGGACAGTACAGCCTATAGAGCTGCCAGAAAAGGACAGCTGGACTGTCAATGACATACAGAAGTTAGTGGGAAAATTAAA
CTGGGCAAGTCAGATTTATCCAGGGATTAAAGTAAAGCAATTATGTAGACTCCTTAGGGGAGCCAAAGCACTAACAGAGG
TAGTACAGCTAACAGAAGAAGCAGAGCTAGAACTGGCAGAAAACAGGGAGATTCTAAGAGYACCAGTACATGGAGTGTAT
TATGACCCATCAAAAGACTTAATAGCAGAAATACAGAAGCAGGAGTTGGGCCAATGGACATATCAAATTTATCAAGAGCC
ATTTAAAAATCTGAAGACAGGAAAATATGCAAGAATGAGGGGTGCCCACACTAATGATGTAAGACAATTAACAGAGGTAG
TGCAAAAAATAGCTAAAGAAAGTATAGTAATATGGGGAAAAACTCCTAAATTTAGACTACCCATACAGAAGGAAACATGG
GAAGCATGGTGGATGGAGTATTGGCAAGCCACCTGGATTCCTGAGTGGGAGTTTGTCAATACCCCTCCCTTAGTGAAATT
ATGGTACCAATTAGAGAAAGAACCCATAGTAGGRGCAGAAACTTTCTATGTAGATGGGGCAGCTAAYAGGGAGACTAAAT
TAGGAAAAGCAGGATATGTCACYAACAGAGGAAGACAAAAGGTTATCTCCCTAAATGACACAACAAATCAGAAAACTGAG
TTACAAGCAATTCATCTAGCTTTGCAGGATTCAGGATCAGAGGTAAACATAGTAACAGACTCACAATATGCATTGGGAAT
TATTCAAGCACAACCAGATAARAGTGAATCAGAGGTAGTCAGTCAAATAATAGAGCAGTTGATAAAAAAGGAAAAAGTCT
ACCTGGCATGGGTACCAGCACACAAAGGAATTGGAGGAAATGAACAAGTAGATAAATTAGTCAGTGCTGGAATCAGGAAA
GTACTA
>AB428557/B/JP/2005/436
CCCATTAGTCCTATTGATACTGTACCAGTAAAATTGAAGCCAGGAATGGATGGCCCAAAAGTTAAACAATGGCCATTGAC
AGAAGAAAAAATAAARGCATTAATAGAAATTTGTACAGAAATGGAAAAGGAAGGGAAAATTTCAAAAATTGGGCCTGAAA
ATCCATATAATACTCCAGTATTTGCCATAAAGAAAAAAGACGGTACCAAATGGAGAAAATTAGTAGATTTCAGAGAACTC
AACARAAGAACKCAAGATTTCTGGGAAGTTCAGTTAGGAATACCACATCCTGCAGGG---TTAAAAAAGAAA---AAATC
AGTGACAGTACTGGATGTGGGTGATGCATATTTCTCAGTTCCCTTAGATAAAGACTTCAGGAAGTATACTGCATTTACCA
TACCTAGTATAAACAATGAGTTACCAGGAATTAGATATCAGTACAATGTGCTTCCACAGGGATGGAAAGGATCACCAGCA
ATATTCCAAAGTAGCATGACAAAAATCTTAGAGCCTTTCAGAAAACAAAATCCAGACATAGTTATTTATCAATACATGGA
CGATTTGTATGTAGGATCTGACTTAGAAATAGAGCAGCATAGAATAAAAATAGAGGAACTGAGACAACATCTGTTGGGGT
GGGGATTTACCACACCAGATAAAAAACATCAGAAAGAACCTCCATTCCTTTGGATGGGATATGAACTACATCCTGATAAA
TGGACAGTACAGCCTATAGAACTGCCAGAAAAAGACAGCTGGACTGTCAATGACATACAGAAGTTAGTGGGAAAATTAAA
CTGGGCAAGTCAGATTTATCCAGGGATTAAAGTAAAGCAAYTATGTAAACTYCTTAGGGGAGCCAAAGCACTAACAGAAG
TAGTACAGCTAACAGAAGAAGCAGAGCTAGAACTGGCAGAAAACAGRGAGGTTCTAAGAGAACCAGTACATGGRGTGTAT
TATGACCCAKCAAAAGACTTAATAGCAGAAATACAGAAGCAGGAGCTRGGCCAATGGACATATCAAATTTTTCAAGAGCC
ATTTAAAAATCTGAAGACAGGAAAATATGCAAGAGTGAGGGGTGCCCATACTAATGATGTAAAACAATTAACAGAGGTAG
TGCAAAAAGTAGCCAAAGAAAGTATAGTAATATGGGGAAAAACTCCTAAATTTAGACTACCCATACAGAAGGAAACATGG
GAAGCATGGTGGATGGAGTATTGGCAAGCCACYTGGATTCCTGAGTGGGAGTTTGTCAATACCCCTCCCTTAGTGAAATT
ATGGTACCAATTAGAGAAAGAACCCATAGTRGAAGCAGAAACTTTCTATGTAGATGGGGCAGCTAATAGGGAGACTAAAT
TAGGAAAAGCAGGATATGTTACTAACAGAGGAAGACAAAARGTTATCTCCCTAACTGACACAACAAATCAGAAAACTGAG
TTACAAGCAATTTATCTAGCTTTGCAGGATTCAGGATCAGAGGTAAACATAGTAACAGACTCACAATATGCATTGGGAAT
TATTCAAGCACAACCAGATAAGAGTGAATCAGAGGTAGTCAGTCAAATAATAGAGCAGTTAATAAAAAAGGAAAAGGTCT
ACCTGGCATGGGTACCAGCACACAAAGGGATTGGAGGAAATGAACAAGTAGATAAATTAGTCAGTGCTGGAATCAGGAGA
GTACTA
>AB428558/B/JP/2003/285
CCCATTAGTCCTATTGAAACTGTACCAGTAAAATTAAAGCCAGGAATGGATGGCCCAAAAGTGAAACAATGGCCATTGAC
AGAAGAAAAAATAAAAGCATTGATAGAAATTTGCACAGAGATGGAAAAGGAAGGGAAAATCTCAAAAATTGGGCCTGAAA
ATCCATACAATACTCCAGTATTTGCTATAAAGAAAAAAGACAGTACTAAATGGAGAAAATTAGTAGATTTCAGGGAACTT
AATAAAAGAACTCAAGACTTCTGGGAAGTTCAATTAGGAATACCACATCCTGCAGGG---TTAAAAAAGAAC---AAATC
AGTAACAGTACTGGATGTGGGTGATGCATATTTTTCAGTTCCCTTAGATGAAGATTTTAGAAAATATACTGCATTTACCA
TACCTAGTTTAAACAATGAGACACCAGGGATTAGATATCAGTACAATGTGCTTCCACAGGGATGGAAAGGATCACCAGCA
ATATTTCAATGTAGCATGACAAAGATCTTAGAGCCTTTTAGAAAACAAAATCCAGACATAGTTATCTATCAATACATGGA
TGATTTGTATGTAGGATCTGACTTAGAAATAGAGAAGCATAGAACAAAAATAGAGAAACTGAGACAACATTTGTTGAGGT
GGGGATTTACCACACCAGACAAAAAACATCAGAAAGAGCCTCCATTCCTTTGGATGGGTTATGAACTCCATCCTGATAAA
TGGACAGTACAGCCTATAGTGCTGCCAGAAAAAGACAGCTGGACTGTCAATGATATACAGAAGTTAGTAGGAAAATTAAA
TTGGGCAAGTCAGATCTATCCAGGGATTAAAGTAAGACAATTATGTAAACTCCTTAGGGGAGCCAAAGGGCTAACAGAAG
TAGTACCACTCACAGCAGAAGCAGAATTAGAATTGGCAGAGAACAGGGAGATTTTAAAAGAACCAGTACATGGAGTGTAT
TATGACCCATCAAAAGACTTAGTAGCAGAAATACAGAAGCAGGGGCTAGGCCAATGGACATATCAAATTTATCAGGAGCC
ATTTAAAATTCTGAAAACAGGAAAGTATGCAAGAATGAAGGGTGCCCACACTAATGATATAAAACAGTTAACAGAGGCAG
TGCAAAAAATAGCCACAGAAAGCATAGTAATATGGGGAAGAACTCCTAAATTTAGACTACCCATACAAAAAGAGACATGG
GAAGCATGGTGGATGGAGTATTGGCAAGCCACCTGGATTCCTGAGTGGGAGTTTGTCARTACCCCTCCCCTAGTAAAATT
ATGGTACCAGTTAGAAAAAGAACCCATAGTAGGAGCAGAAACTTTCTATGTAGATGGGGCAGCTAATAGGGAGACTAAAT
TAGGAAAAGCAGGATATGTTACTGACAGGGGAAGACAAAAAGTCGTCTCCCTAACTGACACAACAAATCAGAAAACTGAA
TTACAAGCCATCCATTTAGCTTTGCAGGATTCGGGGTTAGAAGTAAACATAGTAACAGACTCACAATATGCATTAGGAAT
CATTCAAGCACAACCAGATAAGAGTGAATCAGAATTAGTCAGTCAAATAATAGAGCAGTTAATAAACAAGGAAAAGGTCT
ACCTAGCATGGGTACCAGCACACAAAGGAATTGGAGGAAATGAACAAGTAGATAAATTAGTCAGTGCTGGAATCAGGAGA
GTACTA
>AB428559/B/JP/2004/329
CCCATTAGTCCTATTGAAACTGTACCAGTAAAATTAAAGCCAGGAATGGATGGCCCAAAAGTGAAACAATGGCCATTGAC
AGAAGAAAAAATAAAAGCATTAATAGAAATTTGCACAGAGATGGAAAAGGAAGGGAAAATCTCAAAAATTGGGCCTGAAA
ATCCATACAATACTCCAGTATTTGCTATAAAGAAAAAAGACAGTACTAAATGGAGAAAATTAGTAGATTTCAGGGAACTT
AATAAAAGAACTCAAGACTTCTGGGAAGTTCAATTAGGAATACCACATCCTGCAGGG---TTAAAAAAGAAC---AAATC
AGTAACAGTACTGGATGTGGGTGATGCATATTTTTCAGTTCCCTTAGATGAAGATTTTAGAAAATATACTGCATTTACCA
TACCTAGTTTAAACAATGAGACACCAGGGATTAGATATCAGTACAATGTGCTTCCACAGGGATGGAAAGGATCACCAGCA
ATATTTCAATGTAGCATGACAAAGATCTTAGAGCCTTTTAGAAAACAAAATCCAGACATAGTTATCTATCAATACATGGA
TGATTTGTATGTAGGATCTGACTTAGAAATAGAGAAGCATAGAACAAAAATARAGGAACTGAGACAACATTTGTTGAGGT
GGGGATTTACCACACCAGACAAAAAACATCAGAAAGAGCCTCCATTCCTTTGGATGGGTTATGAACTCCATCCTGATAAA
TGGACAGTACAGCCTATAGTGCTGCCAGAAAAAGACAGCTGGACTGTCAATGATATACAGAAGTTAGTAGGAAAATTAAA
TTGGGCAAGTCAGATCTATCCAGGGATTAAAGTAAGACAATTATGTAAACTCCTTAGGGGAACCAAAGGGCTAACAGAAG
TAGTACCACTCACAGCAGAAGCAGAATTAGAATTGGCAGAGAACAGGGAGATTTTAAAAGAACCAGTACATGGAGTGTAT
TATGACCCATCAAAAGACTTAGTAGCAGAAATACAGAAGCAGGGGCTAGGCCAATGGACATATCAAATTTATCAGGAGCC
ATTTAAAAATCTGAAAACAGGAAAGTATGCAAGAATGAAGGGTGCCCACACTAATGATATAAAACAGTTAACAGAGGCAG
TGCAAAAAATAGCCACAGAAAGCATAGTAATATGGGGAAGAACTCCTAAATTTAGACTACCCATACAAAAAGAGACATGG
GAAGCATGGTGGATGGAGTATTGGCAAGCCACCTGGATTCCTGAGTGGGAGTTTGTCAATACCCCTCCCCTAGTAAAATT
ATGGTACCAGTTAGAAAAAGAACCCATAGTAGGAGCAGAAACTTTCTATGTAGATGGGGCAGCTAATAGGGAGACTAAAT
TAGGAAAAGCAGGATATGTTACTGACAGGGGAAGACAAAAAGTCGTCTCCCTAACTGACACAACAAATCAGAAGACTGAA
TTACAAGCCATCCATTTAGCTTTGCAGGATTCGGGGTTAGAAGTAAACATAGTAACAGACTCACAATATGCATTAGGAAT
CATTCAAGCACAACCAGATAAGAGTGAATCAGAATTAGTCAGTCAAATAATAGAGCAGTTAATAAACAAGGAAAAGGTCT
ACCTAGCATGGGTACCAGCACACAAAGGAATTGGAGGAAATGAACAAGTAGATAAATTAGTCAGTGCTGGAATCAGGAGA
GTACTA
>AB428560/B/JP/2005/398
CCCATTAGTCCTATTGAAACTGTACCAGTAAAATTAAAGCCAGGAATGGATGGCCCAAAAGTGAAACAATGGCCATTGAC
AGAAGAAAAAATAAAAGCATTAATAGAAATTTGCACAGAGATGGAAAAGGAAGGGAAAATCTCAAAAATTGGGCCTGAAA
ATCCATACAATACTCCAGTATTTGCTATAAAGAAAAAAGACAGTACTAAATGGAGAAAATTAGTAGATTTCAGGGAACTT
AATAAAAGAACTCAAGACTTCTGGGAAGTTCAATTAGGAATACCACATCCTGCAGGG---TTAAAAAAGAAC---AAATC
AGTAACAGTACTGGATGTGGGTGATGCATATTTTTCAGTTCCCTTAGATGAAGATTTTAGAAAATATACTGCATTTACCA
TACCTAGTTTAAACAATGAGACACCAGGGATTAGATATCAGTACAATGTGCTTCCACAGGGATGGAAAGGATCACCAGCA
ATATTTCAATGTAGCATGACAAAGATCYTAGAGCCTTTTAGAAAACAAAATCCAGACATARTTATCTATCAATACATGGA
TGATTTGTATGTAGGATCTGACTTAGAAATAGAGAAGCATAGAACAAAAATAGAGGAACTGAGACAACATTTGTTGAGGT
GGGGATTTACCACACCAGACAAAAAACATCAGAAAGAGCCTCCATTCCTTTGGATGGGTTATGAACTCCATCCTGATAAA
TGGACAGTACAGCCTATAGTGCTGCCAGAAAAAGACAGCTGGACTGTCAATGATATACAGAAGTTAGTAGGAAAATTAAA
TTGGGCAAGTCAGATCTAYCCAGGGATTAAAGTAAGACAATTATGTAAACTCCTTAGGGGAACCAAAGGGCTAACAGAAG
TAGTACCACTCACAGCAGAAGCAGAATTAGAATTGGCAGAGAACAGGGAGATTTTAAAAGAACCAGTACATGGAGTGTAT
TATGACCCATCAAAAGACTTAGTAGCAGAAATACAGAAGCAGGGGCTAGGCCAATGGACATATCAAATTTATCAGGAGCC
ATTTAAAAATCTGAAAACAGGAAAGTATGCAAGAATGAAGGGTGCCCACACTAATGATATAAAACAGTTAACAGAGGCAG
TGCAAAAAATAGCCACAGAAAGCATAGTAATATGGGGAAGAACTCCTAAATTTAGACTACCCATACAAAAAGAGACATGG
GAAGCATGGTGGATGGAGTATTGGCAAGCCACCTGGATTCCTGAGTGGGAGTTTGTCAATACCCCTCCCCTAGTAAAATT
ATGGTACCAGTTAGAAAAAGAACCCATAGYAGGAGCAGAAACTTTCTATGTAGATGGGGCAGCTAATAGGGAGACTAAAT
TAGGAAAAGCAGGATATGTTACTGACAGGGGAAGACAAAAAGTCGTCTCCCTAACTGACACAACAAATCAGAAGACTGAA
TTACAAGCCATYCAYTTAGCTTTGCAGGATTCGGGGTTAGAAGTAAACATAGTAACAGACTCACAATATGCATTAGGAAT
CATTCAAGCACAACCAGATAAGAGTGAATCAGAATTAGTCAGTCAAATAATAGAGCAGTTAATAAACAAGGAAAAGGTCT
ACCTAGCATGGGTACCAGCACACAAAGGAATTGGAGGAAATGAACAAGTAGATAAATTAGTCAGTGCTGGAATCAGGAGA
GTACTA
>AB428561/B/JP/2006/472
CCCATTAGTCCTATTGAAACTGTACCAGTAAAATTAAAGCCAGGAATGGATGGCCCAAAAGTGAAACAATGGCCATTGAC
AGAAGAGAAAATAAAAGCATTAATAGATATTTGCACGGAGATGGAAAAGGAAGGGAAAATCTCAAAAATTGGGCCTGAAA
ATCCATACAATACTCCAGTATTTGCCATAAAGAAAAAAGACAGTACTAAATGGAGAAAATTAGTAGATTTCAGGGAACTT
AATAAAAGGACTCAAGATTTCTGGGAAGTTCAATTAGGAATACCACATCCTGCAGGG---TTAAAAAAGAAC---AAATC
AGTAACAGTACTGGATGTGGGTGATGCATATTTTTCAGTTCCCTTAGATGAAGAATTTAGAAAATATACTGCATTTACCA
TACCTAGTTTAAACAATGAGACACCAGGGATTAGATATCAGTACAATGTGCTTCCACAGGGATGGAAAGGATCACCAGCA
ATATTTCAATGTAGCATGACAAAGATCTTAGAGCCTTTTAGAAAACAGAATCCAGACATAGTTATCTATCAATACATGGA
TGATTTGTATGTAGGATCTGACTTAGAAATAGAGAAGCATAGAACAAAAATAGAGGAACTGAGACAACATCTGTTGAGGT
GGGGATTTACCACACCAGACAAAAAACATCAGAAAGAGCCTCCATTCCTTTGGATGGGTTATGAACTCCATCCTGATAAA
TGGACAGTACAGCCTATAGTGCTGCCAGAAAAAGACAGCTGGACTGTCAATGACATACAGAAGTTAGTAGGAAAATTAAA
TTGGGCAAGCCAGATCTATCCAGGGATTAAAGTAAGACAATTATGTAAACTCCTTAGGGGAACCAAAGGGCTAACAGAAG
TAGTACCACTCACAGCAGAAGCAGAGCTAGAATTGGCAGAGAATAGAGAGATTTTAAAAGAACCAGTACATGGAGTGTAT
TATGACCCATCAAAAGACTTAGTAGCAGAAATACAGAAGCAGGGGCTAGGCCAATGGACATATCAAATTTATCAGGAGCC
ATTTAAAAATCTGAAAACAGGAAAGTATGCAAGAATGAAGGGTGCCCACACTAATGATATAAAACAGTTAACAGAGGCAG
TGCAAAAAATAGCCACAGAAAGCATAGTAATATGGGGAAGAACTCCTAAATTTAGACTACCCATACAAAAGGAGACATGG
GAAGCATGGTGGATGGAGTATTGGCAAGCCACCTGGATTCCTGAGTGGGAGTTTGTCAATACCCCTCCCTTAGTAAAATT
ATGGTACCAGTTAGAAAAAGAACCCATAGTAGGAGCAGAAACTTTCTATGTAGATGGGGCAGCTAATAGGGAGACTAAGT
TAGGGAAAGCAGGATATGTTACTGACAGAGGAAGACAAAAAGTCATCTCCCTAACTGACACAACAAATCAGAAGACTGAA
TTACAAGCCATCCATTTAGCTTTGCAGGATTCGGGGTTAGAAGTAAACATAGTAACAGACTCACAATATGCATTAGGAAT
CATTCAAGCACAACCAGATAAGAGTGAATCAGAATTAGTCAGTCAAATAATAGAGCAGTTAATAAAAAAGGAAAAAGTCT
ACTTAGCATGGGTACCAGCACACAAAGGAATTGGAGGAAATGAACAAGTAGATAAATTAGTCAGTGCTGGAGTCAGGAGA
GTACTA
>AB428562/B/JP/2006/574
CCCATTAGTCCTATTGAAACTGTACCAGTAAAATTAAAACCAGGAATGGATGGCCCAAAAGTGAAACAATGGCCATTGAC
AGAAGAAAAAATAAAAGCATTAATAAAAATTTGCACAGAGATGGAAAAGGAAGGAAAAATCTCAAAAATTGGGCCTGAAA
ATCCATACAATACTCCAGTATTTGCTATAAAGAAAAAAGACAGTACTAAATGGAGAAAATTAGTAGATTTCAGGGAACTT
AATAAAAGAACTCAAGACTTCTGGGAAGTTCAATTAGGAATACCACATCCTGCAGGG---TTAAAAAAGAAC---AAATC
AGTAACAGTACTGGATGTGGGTGATGCATATTTTTCAGTTCCCTTAGATGAAAATTTTAGAAAATATACTGCATTTACCA
TACCTAGTTTAAACAATGAGACACCAGGGATTAGATATCAGTACAATGTGCTTCCACAGGGATGGAAAGGATCACCAGCA
ATATTTCAATGTAGCATGACAAAGATCTTAGAGCCTTTTAGAAAACAAAATCCAGACATAGTTATCTATCAATACATGGA
TGATTTGTATGTAGGATCTGACTTAGAAATAGAGAAGCATAGAACAAAAATAGAGGAACTGAGACAACATTTATTGAGGT
GGGGATTTACCACACCAGACAAAAAACATCAGAAAGAGCCTCCATTCCTTTGGATGGGTTATGAACTCCATCCTGATAAA
TGGACAGTACAGCCTATAGTGCTGCCAGAAAAAGACAGCTGGACTGTCAATGATATACAGAAGTTAGTAGGAAAATTAAA
TTGGGCAAGTCAGATCTATCCAGGGATTAAAGTAAGACAATTATGTAAACTCCTTAGGGGAGCCAAAGGGCTAACAGAAG
TAGTACCACTCACAGCAGAAGCAGAATTAGAATTGGCAGAGAACAGGGAGATCTTAAAAGAACCAGTACATGGAGTGTAT
TATGACCCATCAAAAGACTTAGTAGCAGAAATACAGAAGCAGGGGCTAGGCCAATGGACATATCAAATTTATCAGGAGCC
ATTTAAAAATCTGAAAACAGGAAAGTATGCAAGAATGAAGGGTGCCCACACTAATGATATAAAACAGTTAACAGAGGCAG
TGCAAAAAATAGCCACAGAAAGCATAGTAATATGGGGAAGAACTCCTAAATTTAGACTACCCATACAAAAAGAGACATGG
GAATCATGGTGGATGGAGTATTGGCAAGCCACCTGGATTCCTGAGTGGGAGTTTGTCAATACCCCTCCCCTAGTAAAATT
ATGGTACCAGTTAGAAAAAGAACCCATAGTAAAAGCAGAAACTTTCTATGTAGATGGGGCAGCTAATAGGAAGACTAAAT
TAGGAAAAGCAGGATATGTTACTGACAGGGGAAGAYAAAAAATCGTCTCCCTAACTGACACAACAAATCAGAAGACTGAA
TTACAAGCCATCCATTTAGCTTTGCAGGATTCGGGGTTAGAAGTAAACATAGTAACAGACTCACAATATGCATTAGGAAT
CATTCAAGCACAACCAGATAAGAGTGAATCAGAATTAGTCAGTCAAATAATAAAGCAGTTAATAAACAAAGAAAAGGTCT
ACCTAGCATGGGTACCAGCACACAAAGGAATTGGAGGAAATGAACAAGTAGATAAATTAGTCAGTGCTGGAATCAGGAGA
GTACTA
>AB480692/B/JP/2004/DR6174
CCCATTAGTCCTATTGAAACTGTACCAGTAAAATTAAAGCCAGGAATGGATGGCCCAAAAGTGAAACAATGGCCATTGAC
AGAAGAAAAAATAAAAGCATTAAAAGAAATTTGCACAGAGCTGGAAGAGGCAGGGAAAATCTCAAAAATTGGGCCTGAAA
ATCCATACAATACTCCAGTATTTGCTATAAAGAAAAAGAACAGTACTAAATGGAGAAAATTAGTAGATTTCAGAGAACTT
AATAAAAGAACTCAAGACTTCTGGGAAGTTCAATTAGGAATACCACATCCTGCAGGG---TTAAAAAAGAAA---AAATC
AGTAACAGTACTGGATGTGGGTGATGCATATTTTTCAATTCCCTTAGATGAAGACTTTAGAAAATATACTGCATTTACCA
TACCTAGTTTAAACAATGAGACACCAGGGATTAGATATCAGTACAATGTGCTTCCACAGGGATGGAAAGGATCACCAGCA
ATATTTCAATGTAGCATGACAAAAATCTTAGAGCCTTTTAGAAAACAAAATCCAGACATAGTTATCTATCAATACATGGA
TGATTTGTATGTAGGATCTGACTTGCAAATAGAGCAGCATAGAACAAAAATAGAGGAACTGAGACAACATCTGTGGAGGT
GGGGATTTTACACCCCAGACAAAAAACATCAGAAAGAGCCTCCATTCCTTTGGATGGGTTATGAACTCCATCCTGATAAA
TGGACAGTACAGCCTATAGTGCTGCCAGAAAAGGACAGCTGGACTGTCAATGACATACAGAAGTTAGTAGGAAAATTAAA
TTGGGCAAGTCAGATTTATCCAGGGATTAAAGTAAAGCAATTATGTAAACTCCTTAGGGGAACCAAAGGACTAACAGAAG
TAGTACCACTCACAGCAGAAGCAGAGTTAGAATTGGCAGAAAACAGGGAGATTCTAAAAGAACCAGTACATGGAGTGTAT
TATGACCCATCAAAAGACTTAGTAGCAGAAATACAGAAGCAGGGGCAAGGCCAATGGACATATCAAATTTATCAGGATCC
ATGTAAAAACCTGAAAACAGGAAAGTATGCAAGAACGAAGGGTGCCCACACTAATGATGTAAAACAGTTAACAGAGGCAG
TGCAAAAAATAGCCACAGAAAGCATAGTAATATGGGGAAAAACTCCTAAATTTAGACTACCCATACAAAAAGAGACGTGG
GAAGCATGGTGGACAGAGTATTGGCAAGCCACCTGGATTCCTGAGTGGGAGTTTGTCAATACCCCTCCCTTAGTGAAATT
ATGGTACCAGTTAGAGAAAGAACCCATAGTAGGAGCAGAAACTTTCTATGTAGATGGAGCAGCTAATAGAGAGACTAAAT
TAGGAAAAGCAGGATATGTTACTGACAGAGGAAAACAAAAAGTCGTCTCCCTAACTGACACAACAAATCAGAAGACTGAG
TTACAAGCAATCCATTTAGCTTTGCAGGATTCAGGGTCAGAAGTAAACATAGTAACAGACTCACAATATGCATTAGGAAT
CATTCAAGCACAACCAGATAAGAGTGAATCAGAACTAGTCAGTCAAATAATAGAGCAGTTAATAAAAAAGGAAAAGGTTT
ACCTAGCATGGGTACCAGCACACAAAGGAATTGGAGGAAATGAACAAGTAGATAAATTAGTCAGTGCTGGAGTCAGGAAA
GTACTA
>AB480693/B/JP/2004/DR6174
CCCATTAGTCCTATTGAAACTGTACCAGTAAAATTAAAGCCAGGAATGGATGGCCCAAAAGTGAAACAATGGCCATTGAC
AGAAGAAAAAATAAAAGCATTAAAAGAAATTTGCGCAGAGCTGGAAGAGGCAGGGAAAATCTCAAAAATTGGGCCTGAAA
ATCCATACAATACTCCAGTATTTGCTATAAAGAAAAAGAATAGTACTAAATGGAGAAAATTAGTAGATTTCAGAGAACTT
AATAAAAGAACTCAAGACTTCTGGGAAGTTCAATTAGGAATACCACATCCTGCAGGG---TTAAAAAAGAAA---AAATC
AGTAACAGTACTGGATGTGGGTGATGCATATTTTTCAATCCCCTTAGATGAAGACTTTAGAAAATATACTGCATTTACCA
TACCTAGTTTAAACAATGAGACACCAGGGATTAGATATCAGTACAATGTGCTTCCACAGGGATGGAAAGGATCACCAGCA
ATATTTCAATGTAGCATGACAAAAATTTTAGAGCCTTTTAGAAAACAAAATCCAGACATAGTTATCTATCAATACATGGA
TGATTTGTATGTAGGATCTGACTTGCAAATAGAGCAGCATAGAACAAAAATAGAGGAACTGAGACAACATTTGTGGAGGT
GGGGATTTTACACCCCAGACAAAAAACATCAGAAAGAGCCTCCATTCCTTTGGATGGGTTATGAACTCCATCCTGATAAA
TGGACAGTACAGCCTATAGTGCTGCCAGAAAAGGACAGCTGGACTGTCAATGACATACAGAAGTTAGTAGGAAAATTAAA
TTGGGCAAGTCAGATTTATCCAGGGATTAAAGTAAAGCAATTATGTAAACTCCTTAGGGGAACCAAAGGACTAACAGAAG
TAGTACCACTCACAGCAGAAGCAGAGTTAGAATTGGCAGAAAACAGGGAGATTTTAAAAGAACCAGTACATGGAGTGTAT
TATGACCCATCAAAAGACTTAGTAGCAGAAATACAGAAGCAGGGGCAAGGCCAATGGACATATCAAATTTATCAGGATCC
ATGTAAAAACCTGAAAACAGGAAAGTATGCAAGAATGAAGGGTGCCCACACTAATGATGTAAAACAGTTAACAGAGGCAG
TGCAAAAAATAGCCACAGAAAGCATAGTAATATGGGGAAAAACTCCTAAATTTAGACTACCCATACAAAAAGAGACATGG
GAAGCATGGTGGACAGAGTATTGGCAAGCCACCTGGATTCCTGAGTGGGAGTTTGTCAATACCCCTCCCTTAGTGAAATT
ATGGTACCAGTTAGAGAAAGAACCCATAGTAGGAGCAGAAACTTTCTATGTAGATGGAGCAGCTAATAGAGAGACTAAAT
TAGGAAAAGCAGGATATGTTACTGACAGAGGAAAACAAAAAGTCGTCTCCCTACCTGACACAACAAATCAGAAGACTGAG
TTACAAGCAATCCATTTAGCTTTGCAGGATTCAGGGTCAGAAGTAAACATAGTAACAGACTCACAATATGCATTAGGAAT
CATTCAAGCACAACCAGACAAGAGTGAATCAGAACTAGTCAGTCAAATAATAGAGCAGTTAATAAAAAAGGAAAAGGTTT
ACCTAGCATGGGTACCAGCACACAAAGGAATTGGAGGAAATGAACAAGTAGATAAATTAGTCAGTGCTGGAGTCAGGAAA
GTGCTA
>AB480694/B/JP/2004/DR6175
CCCATTAGTCCTATTGAAACTGTACCAGTAAAATTAAAGCCAGGAATGGATGGCCCAAAGGTTAAACAATGGCCATTGAC
AAAAGAAAAAATAGAAGCATTAGTAGAAATTTGTACAGAATTGGAAGAGGACGGAAAAATTTCAAAAATTGGGCCTGAAA
ATCCATACAATACTCCAGTATTTGCCATAAAGAAAAAGAACAGTACTAAATGGAGAAAATTAGTAGATTTCAGGGAACTC
AATAAGAGGACTCAAGACTTCTGGGAAGTTCAATTAGGAATACCACACCCCGCAGGA---TTAAAAAAGAAA---AAATC
AGTAACAGTATTGGATGTGGGTGATGCATATTTTTCAATTCCCTTAGATGAAGACTTCAGAAAGTATACTGCATTTACCA
TACCAAGCACAAACAATGAGACACCAGGGATTAGATATCAGTACAATGTGCTCCCACAGGGATGGAAAGGATCACCAGCA
ATATTCCAGTATAGCATGACAAAAATCTTAGAGCCTTTTAGAAAACAAAACCCAGACATAGTTATCTATCAATATGTGGA
TGATTTGTATGTAGGATCTGACCTAGAAATTGGGCAGCATAGAACAAAAATAGAGGAACTGAGACAACATCTCTGGAAGT
GGGGGTTTTACACACCAGACAAAAAACATCAGAAAGAACCCCCATTCCTTTGGATGGGTTATGAACTCCATCCTGATAAA
TGGACAGTACAGCCTATAGTGTTGCCAGAAAAAGACAGCTGGACTGTCAATGACATACAGAAGTTAGTGGGAAAATTAAA
TTGGGCAAGTCAGATTTATCCAGGAATTAAGGTAAAACACTTATGTAAACTCCTTAGGGGAACCAAAGCACTAACAGAGG
TAATACCACTAACAGAAGAAGCAGAGCTAGAACTAGCAGAAAACAGGGAAATTCTAAAACAACCAGTACATGGAGTGTAT
TATGACCCATCAAAAGAATTAATTGCAGAAATACAGAAGCAGGGGCAAGGCCAATGGACATATCAAATTTATCAAGAGCC
ATTTCAAAATCTGAAAACAGGAAAATATGCAAGAACGAGGGGCGCCCACACTAATGATGTAAAACAATTAACAGAGGCAG
TGCAAAAGATAGCCACAGAAAGCATAGTAATATGGGGAAAGACCCCTAAATTTAAACTGCCCATCCAAAAGGAAACATGG
GAAACATGGTGGACAGAGTATTGGCAAGCCACCTGGATTCCTGAGTGGGAGTTTGTCAATACCCCTCCCTTAGTGAAATT
ATGGTACCAGTTAGAGAAAGAACCCATAGTAGGAGCAGAAACCTTCTATGTAGATGGGGCAGCTAACAGAGAGACTAAAT
TAGGAAAAGCAGGATATGTTACTGACAGAGGAAGACGAAAGGCTATCTCCCTAACTGACACAACAAATCAGAAGACTGAG
TTACAAGCAATTTATCTAGCTTTGCAGGATTCAGGATCAGAAGTAAACATAGTAACAGACTCACAGTATGCATTAGGAAT
CATTCAAGCACAACCAGATAAAAGTGAATCAGAGTTAGTCAGTCAAATAATAGAGCAGTTAATAAACAAGGACAAGGTCT
ACTTGGCATGGGTACCAGCACACAAAGGAATTGGAGGAAATGAACAAGTAGATAAACTAGTCAGTTCTGGAATCAGGAAA
GTACTA
>AB480695/B/JP/2004/DR6175
CCCATTAGTCCTATTGAAACTGTACCAGTAAAATTAAAGCCAGGAATGGATGGCCCAAAGGTTAAACAATGGCCATTGAC
AAAAGAAAAAATAGAAGCATTAGTAGAAATTTGTACAGAATTGGAAGAGGACGGAAAAATTTCAAAAATTGGGCCTGAAA
ATCCATACAATACTCCAGTATTTGCCATAAAGAAAAAGAATAGTACTAAATGGAGAAAATTAGTAGATTTCAGGGAACTC
AATAAGAGGACTCAAGACTTCTGGGAAGTTCAATTAGGAATACCACACCCCGCAGGG---TTAAAGAAGAAA---AAATC
AGTAACAGTATTGGATGTGGGTGATGCATATTTTTCAATTCCCTTAGACGAAAACTTCAGAAAGTATACTGCATTTACCA
TACCAAGCACAAACAATGAGACACCAGGGATTAGATATCAGTACAATGTGCTCCCACAGGGATGGAAAGGATCACCAGCA
ATATTTCAATACAGCATGACAAAAATCTTAGAGCCTTTTAGAAAACAAAATCCAGACATAGTTATTTATCAATATGTGGA
CGATTTGTATGTAGGATCTGACCTAGAAATTGGGCAGCATAGAACAAAAATAGAGGAACTGAGACAACATCTCTGGAAGT
GGGGATTTTACACACCAGACAAGAAACATCAGAAAGAACCCCCATTCCTTTGGATGGGTTATGAACTCCATCCTGATAAA
TGGACAGTACAGCCTATAGTGTTGCCAGAAAAAGACAGCTGGACTGTCAATGACATACAGAAGTTAGTGGGAAAATTAAA
TTGGGCAAGTCAGATTTATCCAGGGATTAAGGTAAAACACTTATGTAAACTCCTTAGGGGAACCAAAACACTAACAGAGG
TAGTACCACTAACAGAAGAAGCAGAGCTAGAACTAGCAGAAAACAGGGAAATTCTAAAAGCACCAGTGCATGGAGTGTAT
TATGACCCATCAAAAGAATTAATTGCAGAAATACAGAAGCAGGGGCAAGGCCAATGGACATATCAAATTTATCAAGAGCC
ATTTAAAAATCTGAAAACAGGAAAATATGCAAGAACAAGGGGTGCCCACACTAATGATGTAAGGCAATTAACAGAGGCAG
TGCAAAAGATAGCCACAGAAAGCATAGTAATATGGGGAAAGACCCCTAAATTTAAACTGCCCATCCAAAAAGAAACATGG
GAAACATGGTGGACAGAATATTGGCAAGCCACCTGGATTCCTGAGTGGGAGTTTGTCAATACCCCTCCCTTAGTGAAATT
ATGGTACCAGTTAGAGAAAGAACCCATAGTAGGAGCAGAAACTTTCTATGTAGATGGGGCAGCTAACAGGGAAACTAAAC
TAGGAAAAGCAGGATATGTTACTGACAGAGGAAGACGAAAAGCTATCTCCATAACTGACACAACAAATCAGAAGACTGAG
TTACAAGCAATTCATCTAGCTTTGCAGGATTCAGGATCAGAAGTAAACATAGTAACAGACTCACAGTATGCATTAGGAAT
CATTCAAGCACAACCAGATAAAAGTGAATCAGAGTTAGTCAATCAAATAATAGAGCAGTTAATAAACAAGGACAAGGTCT
ACTTGGCATGGGTACCAGCACACAAAGGAATTGGAGGAAATGAACAAGTAGATAAACTAGTCAGTTCTGGAATCAGGAAA
GTACTA
>AB480696/B/JP/2004/DR5913
CCCATTAGTCCTATTGAAACTGTACCAGTAAAATTAAAGCCAGGAATGGATGGCCCAAAAGTTAAACAATGGCCATTGAC
AGAAGAAAAAATAAAAGCATTAGTAGAAATTTGTACAGAAATGGAAAAGGAAGGGAAAATTTCAAAAATTGGACCTGAAA
ATCCATACAATACTCCAGTATTTGCCATAAAGAAAAAAGACAGTACTAAATGGAGAAAATTAGTAGACTTCAGAGAACTT
AATAAGAGAACTCAAGACTTCTGGGAAGTTCAATTAGGAATACCACATCCCGCAGGA---TTAAAAAAGAAA---AAATC
AGTAACAGTATTGGATGTGGGTGATGCATATTTTTCAGTCCCCTTAGATGAGGACTTCAGGAAGTATACTGCATTTACCA
TACCTAGTATAAACAATGAGACACCAGGGATTAGGTATCAGTACAATGTGCTTCCACAAGGGTGGAAAGGATCACCAGCA
ATATTCCAAAGTGGCATGACAAAAATCTTAGAGCCTTTTAGAAAACAGAATCCAGAAATGGTAATCTATCAATACATGGA
TGATTTATATGTAGGATCTGACTTAGAAATAGAGCAGCATAGAACAAAAATAGAGGAGCTAAGAAAACATCTGTTGGCGT
GGGGATTTACCACACCAGACAAAAAGCACCAGAAAGAACCCCCATTTCTTTGGATGGGTTATGAACTCCATCCTGATAAA
TGGACAGTACAGCCTATAGTGCTGCCAGAAAAAGACAGCTGGACTGTCAATGACATACAGAAGTTAGTGGGAAAATTAAA
TTGGGCAAGTCAGATTTATGCAGGGATCAAAGTAAAGCAATTGTGCAAACTCCTCAGAGGAACCAAAGCACTAACAGAAG
TAGTACCACTAACAGAAGAAGCAGAGCTAGAACTGGCAGAAAACAGGGAGATTCTAAGAGAACCAGTACATGGAGCATAT
TATGACCCATCAAAAGACTTAATAGCAGAAATACAGAAGCAGGGGCTAGGCCAATGGACATATCAAATTTATCAAGAGCC
ATTTAAAAATCTGAAAACAGGAAAATATGCAAGAGTGAGGGGTGCCCACACTAATGATGTAAAACAATTAACAGAGGCAG
TGCAAAAAATAGCCACAGAAAGCATAGTAATATGGGGAAAGACTCCTAAATTTAAACTACCCATACAAAAGGAAACATGG
GAAACATGGTGGACAGAGTATTGGCAAGCCACCTGGATTCCTGAGTGGGAGTTTGTTAATACCCCTCCCCTAGTAAAACT
ATGGTACCAGTTAGAAAAAGAACCCATAGAAGGAGCAGAAACTTTCTATGTAGATGGGGCAGCTAACAGAGAGACTAAAT
TAGGAAAAGCAGGATATGTTACTAACAGAGGAAGACAAAAAGTTGTCTCCCTAACTGACACAACAAATCAAAAGACAGAG
TTACAAGCAATTTATCTAGCTTTGCAGGACTCGGGATTAGAAGTAAACATAGTAACAGACTCACAATATGCATTAGGGAT
CATTCAAGCACAACCAGACCAAAGTGAATCGGAGTTAGTCAATCAAATAATAGAGCAGTTAATAAAAAAGGAAAAGGTCT
ACTTGGCATGGGTACCAGCACACAAAGGAATTGGAGGAAATGAACAAGTAGATAAATTAGTTAGTACTGGAATCAGGAGA
GTACTA
>AB480697/B/JP/2004/DR5913
CCCATTAGTCCTATTGAAACTGTACCAGTAAAATTAAAGCCAGGAATGGATGGCCCAAAAGTTAAACAATGGCCACTGAC
AGAAGAAAAAATAAAAGCATTAGTAGAAATTTGTACAGAAATGGAAAAGGAAGGGAAAATTTCAAAAATTGGGCCGGAAA
ATCCATACAATACTCCAGTATTTGCCATAAAAAAAAAAGACAGTACTAAATGGAGAAAATTAGTAGATTTCAGAGAACTT
AATAAGAGAACTCAAGACTTCTGGGAAGTTCAATTAGGAATACCACATCCCGCAGGA---TTAAAAAAGAAA---AAATC
AGTAACAGTATTGGATGTGGGTGATGCATATTTTTCAGTCCCCTTAGATGAGGATTTCAGGAAGTATACTGCATTCACCA
TACCTAGTATAAACAATGAGACACCAGGGATTAGGTATCAGTACAATGTGCTTCCACAGGGATGGAAAGGATCACCAGCA
ATATTCCAAAGTAGCATGACAAAAATCTTAGAGCCTTTTAAAAAACAAAATCCAGACATGGTCATCTATCAATACATGGA
TGATTTATATGTAGGATCTGACTTAGAAATAGAGCAGCATAGAACAAAAATAGAGGAGCTAAGAAAACATCTGTTGGCGT
GGGGATTTACCACACCAGACAAGAAGCATCAGAAAGAACCCCCATTTCTTTGGATGGGTTATGAACTCCATCCTGATAAA
TGGACAGTACAGCCTATAATGCTGCCAGAAAAAGACAGCTGGACTGTCAATGACATACAGAAGTTAGTGGGAAAATTGAA
TTGGGCAAGTCAGATTTATCCAGGGATTAAAGTAAAGCAATTATGCAAACTCCTCAGGGGAACCAAAGCACTAACAGAAG
TAGTACCACTAACAGAAGAAGCAGAGCTAGAACTGGCAGAAAACAGGGAGATTCTAAGAGAACCAGTACATGGAGCATAT
TATGACCCATCAAAAGACTTAATAGCAGAAATACAGAAGCAGGGGCTAGGCCAATGGACATATCAAATTTATCAAGAGCC
ATTTAAAAATCTGAAAACAGGAAAATATGCAAGAGTGAGGGGTGCCCACACTAATGATGTAAAACAATTAACAGAGGCAG
TGCAAAAAATAGCCACAGAAAGCATAGTAATATGGGGAAAGACCCCTAAATTTAAACTACCCATACAGAAAGAAACATGG
GAAACATGGTGGACAGAGTATTGGCAAGCCACCTGGATTCCTGAGTGGGAGTTTGTTAATACCCCTCCCCTAGTAAAACT
ATGGTACCAGTTAGAAAAAGAACCCATAGAAGGAGCAGAAACTTTCTATGTAGATGGGGCAGCTAACAGAGAGACTAAAT
TAGGAAAAGCAGGATATGTTACTAACAGAGGAAGACAAAAAGTTGTCTCCCTAACTGACACAACAAATCAGAAGACTGAG
TTACAAGCAATTTATCTAGCTTTGCAGGATTCGGGATTAGAAGTAAACATAGTAACAGACTCACAATATGCATTAGGGAT
CATTCAAGCACAACCAGACCAAAGTGAATCAGAGTTAGTCAATCAAATAATAGAGCAGTTAATAAAAAAGGAAAAGGTCT
ACTTGGCATGGGTACCAGCACACAAAGGAATTGGAGGAAATGAACAAGTAGATAAATTAGTTAGTACTGGAATCAGGAGA
GTACTA
>AB480698/B/JP/1998/DR1120
CCCATTAGTCCTATTGAAACTGTACCAGTAAAATTAAAGCCAGGAATGGATGGCCCAAGAGTTAAACAATGGCCATTGAC
AGAAGAAAAAATTAAAGCTTTAGTAGAAATTTGTACAGAGTTGGAAAATGAAGGAAAAATTTCAAAAATTGGGCCTGAAA
ATCCCTACAATACTCCAGTATTTGTCATAAAGAAAAAAGGCAGTACTAAATGGAGAAAATTAGTAGATTTCAGAGAACTT
AATAAAAGAACTCAGGACTTCTGGGAAGTTCAATTAGGAATACCACATCCTGCAGGG---TTGAAAAAGAAA---AAATC
AGTAACAGTACTGGATGTGGGTGATGCATATTTTTCAATTCCCTTAGATGAAGACTTCAGGAAGTATACTGCATTTACCA
TACCTAGTACAAATAATGAGACACCAGGGATTAGATATCAATACAATGTGCTTCCACAGGGATGGAAAGGATCACCAGCA
ATATTTCAGAGTAGCATGACAAAAATCTTAGAGCCTTTTAGAAAACAAAATCCAGACATAGTTATCTACCAATATGTGGA
TGATTTGTATGTAGGATCTGACTTAGAAATAGAGAAGCATAGAACAAAAATAGAGGAACTGAGACAATATCTGTGGAAGT
GGGGATTTTACACACCAGATAAAAAACATCAGCAAGAACCTCCATTCCTTTGGATGGGTTATGAACTCCATCCTGATAAA
TGGACAGTACAGCCTATAGTGCTGCCAGAAAAGGACAGCTGGACTGTCAATGACATACAGAAGTTAGTGGGAAAATTGAA
TTGGGCAAGTCAGATTTATCCAGGGATTAGAGTAAAGCAGTTATGTAAACTCATTAGGGGAACTAAAGCATTAACAGAAG
TAGTACCACTAACAGAAGAAGCAGAGCTAGAACTAGCAGAAAACAGGGAGATTCTAAAAGAACCAGTGCATGGAGTGTAT
TATGACCCATCAAAAGACTTAATAGCAGAAATACAGAAGCAGGGGCAAGGCCAGTGGACATATCAAATTTATCAAGAGCC
ATTTAAAAATCTGAAAACAGGAAAGTATGCAAAAATGAGGGGTGCCCACACTAATGATGTAAAACAATTAACAGAGACAG
TGCAAAAAATAGCCACAGAAAGCATAGTAATATGGGGAAAGACTCCTAAATTTAGATTACCCATACAAAAAGAAACATGG
GAAGCATGGTGGACAGAGTATTGGCAAGCCACCTGGATTCCTGAATGGGAGTTTGTCAATACCCCTCCCCTAGTGAAATT
ATGGTACCAGTTAGAGACAGAACCCATAGTAGGAGCAGAAACTTTCTATGTAGATGGGGCAGCTAACAGAGAAACTAAAT
TAGGCAAAGCAGGATATGTTACTGACAGAGGAAGACAAAAAGTTGTCTCCATACCGGACACAACAAATCAGAAAACTGAG
TTACAAGCAATTTATCTAGCTTTGCAGGATTCAGGATCAGAAGTAAACATAGTAACAGACTCACAATATGCATTAGGAAT
AATTCAAGCACAACCAGATAAGAGTGAATCAGAGTTAGTCAGTCAAATAATAGAGGAGTTAATAAAAAAGGAAAAGATCT
ACCTAGCATGGGTACCTGCACACAAAGGAATTGGAGGAAATGACCAAGTAGATAAATTAGTCAGTTCTGGAATTAGGAAA
GTACTA
>AB485638/B/US/1991/US2
CCCATTAGTCCTATTGAAACTGTACCAGTAAAATTAAAGCCAGGAATGGATGGCCCAAAAGTTAAACAATGGCCATTGAC
AGAAGAAAAAATAAAAGCATTAGTAGAAATTTGTACAGAAATGGAAAAGGAAGGAAAAATTTCAAAAATTGGGCCTGAAA
ATCCATACAATACTCCAGTATTTGCCATAAAGAAAAAAGACAGTACTAAATGGAGAAAATTAGTAGATTTCAGAGAACTC
AATAAGAAAACTCAAGATTTCTGGGAAGTTCAATTAGGAATACCACATCCCGCAGGG---TTAAAAAAGAAG---AAATC
AGTAACAGTACTGGATGTGGGTGATGCATATTTTTCAGTTCCCTTAGATAAAGACTTTAGGAAGTATACTGCATTTACCA
TACCTAGTATAAACAATGAGACACCAGGGATTAGATATCAGTACAATGTGCTTCCACAGGGATGGAAAGGATCACCAGCA
ATATTCCAAAGTAGCATGACAAAAATCTTAGAGCCTTTTAGAAAACAAAATCCAGACATAGTTATCTATCAATACATGGA
TGATTTGTATGTAGGATCTGACTTAGAAATAGGACAGCATAGAACAAAAATAGAGGAACTGAGACAACATCTGTTGAAAT
GGGGATTTACCACACCAGACAAAAAACATCAGAAAGAACCTCCATTCCTTTGGATGGGTTATGAACTCCATCCTGATAAA
TGGACAGTACAGCCTATAGCACTGCCAGAAAAAGATAGCTGGACTGTCAATGACATACAGAAGTTAGTGGGAAAATTGAA
TTGGGCAAGTCAGATTTACGCAGGGATTAAAGTAAAACAATTATGTAAACTCCTTAGGGGAACCAAAGCACTAACAGAAG
TAATACCACTGACAGAAGAAGCAGAGCTAGAACTGGCAGAAAACAGGGAAATTCTAAAAGAACCAGTACATGGAGTGTAT
TATGACCCATCAAAAGAATTAATAGCAGAAATACAGAAGCAGGGGCCAGGCCAATGGACATATCAAATTTATCAAGAGCC
ATTTAAAAATCTGAAAACAGGAAAATATACAAGAATGAGGGGTGCACACACTAATGATGTAAGACAATTAACAGAGGCGG
TGCAAAAAATAACCACAGAAAGCATAGTAATATGGGGAAAGACTCCTAAATTTAAACTACCCATACAAAAAGAAACATGG
GAAGCATGGTGGACAGAGTATTGGCAAGCCACCTGGATTCCTGAGTGGGAGTTTGTCAATACCCCTCCCTTAGTAAAATT
ATGGTACCAGTTAGAGAAAGAACCCATAGTAGGAGCAGAAACTTTCTACGTAGATGGGGCAGCTAACAGGGAGACTAAAT
TAGGAAAAGCAGGATATGTTACTAACAGAGGAAGACAAAAGGTTGTCCCCCTAACTGACACAACAAATCAGAAGACTGAG
TTACAAGCAATTCATCTAGCTTTGCAGGATTCGGGATCAGAAGTAAACATAGTAACAGACTCACAATATGCATTAGGAAT
CATTCAAGCACAACCAGATAAAAGTGAATCAGAGTTAGTCAGTCAAATAATAGAGCAGTTAATAAAAAAGGAAAAGGTCT
ACCTGGCATGGGTACCAGCACACAAAGGAATTGGAGGAAATGAACAAGTAGATAAATTAGTCAGTGCTGGAATCAGGAAA
GTACTA
>AB485639/B/US/1991/US2
CCCATTAGTCCTATTGAAACTGTACCAGTAAAATTAAAGCCAGGAATGGATGGCCCAAAAGTTAAACAATGGCCATTGAC
AGAAGAAAAAATAAAAGCATTAGTAGAAATTTGTACAGAAATGGAAAAGGAAGGAAAAATTTCAAAAATTGGGCCTGAAA
ATCCATACAATACTCCAGTATTTGCCATAAAGAAAAAAGACAGTACTAAATGGAGAAAATTAGTAGATTTCAGAGAACTC
AATAAGAAAACTCAAGATTTCTGGGAAGTTCAATTAGGAATACCACATCCCGCAGGG---TTAAAAAAGAAG---AAATC
AGTAACAGTACTGGATGTGGGTGATGCATATTTTTCAGTTCCCTTAGATAAAGACTTTAGGAAGTATACTGCATTTACCA
TACCTAGTATAAACAATGAGACACCAGGGATTAGATATCAGTACAATGTGCTTCCACAGGGATGGAAAGGATCACCAGCA
ATATTCCAAAGTAGCATGACAAAAATCTTAGAGCCTTTTAAAAAACAAAATCCAGACATAGTTATCTATCAATACATGGA
TGATTTGTATGTAGGATCTGACTTAGAAATAGGACAGCATAGAACAAAAATAGAGGAACTGAGACAACATCTGTTGAAGT
GGGGATTTACCACACCAGACAAAAAACATCAGAAAGAACCTCCATTCCTTTGGATGGGTTATGAACTCCATCCTGATAAA
TGGACAGTACAGCCTATAGCACTGCCAGAAAAAGATAGCTGGACTGTCAATGACATACAGAAGTTAGTGGGAAAATTGAA
TTGGGCAAGTCAGATTTACGCAGGGATTAAAGTAAAACAATTATGTAAACTCCTTAGGGGAACCAAAGCACTAACAGAAG
TAATACCACTGACAGAAGAAGCAGAGCTAGAACTGGCAGAAAACAGGGAAATTCTAAAAGAACCAGTACATGGAGTGTAT
TATGACCCATCAAAAGAATTAATAGCAGAAATACAGAAGCAGGGGCCAGGCCAATGGACATATCAAATTTATCAAGAGCC
ATTTAAAAATCTGAAAACAGGAAAATATACAAGAATGAGGGGTGCACACACTAATGATGTAAGACAATTAACAGAGGCGG
TGCAAAAAATAACCACAGAAAGCATAGTAATATGGGGAAAGACTCCTAAATTTAAACTACCCATACAAAAAGAAACATGG
GAAGCATGGTGGACAGAGTATTGGCAAGCCACCTGGATTCCTGAGTGGGAGTTTGTCAATACCCCTCCCTTAGTAAAATT
ATGGTACCAGTTAGAGAAAGAACCCATAGTAGGAGCAGAAACTTTCTACGTAGATGGGGCAGCTAACAGGGAGACTAAAT
TAGGAAAAGCAGGATATGTTACTAACAGAGGAAGACAAAAGGTTGTCCCCCTAACTGACACAACAAATCAGAAGACTGAG
TTACAAGCAATTCATCTAGCTTTGCAGGATTCGGGATCAGAAGTAAACATAGTAACAGACTCACAATATGCATTAGGAAT
CATTCAAGCACAACCAGATAAAAGTGAATCAGAGTTAGTCAGTCAAATAATAGAGCAGTTAATAAAAAAGGAAAAGGTCT
ACCTGGCATGGGTACCAGCACACAAAGGAATTGGAGGAAATGAACAAGTAGATAAATTAGTCAGTGCTGGAATCAGGAAA
GTACTA
>AB485640/B/US/1991/US2
CCCATTAGTCCTATTGAAACTGTACCAGTAAAATTAAAGCCAGGAATGGATGGCCCAAAAGTTAAACAATGGCCATTGAC
AGAAGAAAAAATAAAAGCATTAGTAGAAATTTGTACAGAAATGGAAAAGGAAGGAAAAATTTCAAAAATTGGGCCTGAAA
ATCCATACAATACTCCAGTATTTGCCATAAAGAAAAAAGACAGTACTAAATGGAGAAAATTAGTAGATTTCAGAGAACTC
AATAAGAAAACTCAAGATTTCTGGGAAGTTCAATTAGGAATACCACATCCCGCAGGG---TTAAAAAAGAAG---AAATC
AGTAACAGTACTGGATGTGGGTGATGCATATTTTTCAGTTCCCTTAGATAAAGACTTTAGGAAGTATACTGCATTTACCA
TACCTAGTATAAACAATGAGACACCAGGGATTAGATATCAGTACAATGTGCTTCCACAGGGATGGAAAGGATCACCAGCA
ATATTCCAAAGTAGCATGACAAAAATCTTAGAGCCTTTTAAAAAACAAAATCCAGACATAGTTATCTATCAATACATGGA
TGATTTGTATGTAGGATCTGACTTAGAAATAGGACAGCATAGAACAAAAATAGAGGAACTGAGACAACATCTGTTGAAAT
GGGGATTTACCACACCAGACAAAAAACATCAGAAAGAACCTCCATTCCTTTGGATGGGTTATGAACTCCATCCTGATAAA
TGGACAGTACAGCCTATAGCACTGCCAGAAAAAGATAGCTGGACTGTCAATGACATACAGAAGTTAGTGGGAAAATTGAA
TTGGGCAAGTCAGATTTACGCAGGGATTAAAGTAAAACAATTATGTAAACTCCTTAGGGGAACCAAAGCACTAACAGAAG
TAATACCACTGACAGAAGAAGCAGAGCTAGAACTGGCAGAAAACAGGGAAATTCTAAAAGAACCAGTACATGGAGTGTAT
TATGACCCATCAAAAGAATTAATAGCAGAAATACAGAAGCAGGGGCCAGGCCAATGGACATATCAAATTTATCAAGAGCC
ATTTAAAAATCTGAAAACAGGAAAATATACAAGAATGAGGGGTGCACACACTAATGATGTAAGACAATTAACAGAGGCGG
TGCAAAAAATAACCACAGAAAGCATAGTAATATGGGGAAAGACTCCTAAATTTAAACTACCCATACAAAAAGAAACATGG
GAAGCATGGTGGACAGAGTATTGGCAAGCCACCTGGATTCCTGAGTGGGAGTTTGTCAATACCCCTCCCTTAGTAAAATT
ATGGTACCAGTTAGAGAAAGAACCCATAGTAGGAGCAGAAACTTTCTACGTAGATGGGGCAGCTAACAGGGAGACTAAAT
TAGGAAAAGCAGGATATGTTACTAACAGAGGAAGACAAAAGGTTGTCCCCCTAACTGACACAACAAATCAGAAGACTGAG
TTACAAGCAATTCATCTAGCTTTGCAGGATTCGGGATCAGAAGTAAACATAGTAACAGACTCACAATATGCATTAGGAAT
CATTCAAGCACAACCAGATAAAAGTGAATCAGAGTTAGTCAGTCAAATAATAGAGCAGTTAATAAAAAAGGAAAAGGTCT
ACCTGGCATGGGTACCAGCACACAAAGGAATTGGAGGAAATGAACAAGTAGATAAATTAGTCAGTGCTGGAATCAGGAAA
GTACTA
>AB485641/B/BR/1990/BZ167
CCCATTAGTCCTATTGAAACTGTACCAGTAAAATTAAAGCCAGGAATGGATGGCCCGAAAGTTAAACAATGGCCATTGAC
AGAAGAAAAAATAAAAGCATTAGTAGAAATTTGTACAGAAATGGAAAAGGAAGGGAAAATTTCAAAAATTGGGCCTGAAA
ATCCATACAATACTCCAGTATTTGCCATAAAGAAAAAAGACAGTACTAAATGGAGAAAATTAGTGGATTTCAGAGAACTT
AATAAGAGAACTCAAGACTTCTGGGAAGTTCAATTAGGAATACCACATCCCGCAGGG---TTAAAAAAGAAA---AAATC
AGTAACAGTACTGGATGTGGGTGATGCATATTTTTCAGTTCCCTTAGATGAAGACTTCAGGAAGTATACTGCATTTACCA
TACCTAGTATAAACAATGAGACACCAGGGATTAGATATCAGTACAATGTGCTTCCACAGGGATGGAAAGGATCACCAGCA
ATATTCCAAAGTAGCATGACAAAAATCTTAGAGCCTTTTAGAAAACAAAATCCAGACATGGTTATCTATCAATACATGGA
TGATTTGTATATAGGATCTGACTTAGAAATAGGGCAACATAGAACAAAAATAGAGGAACTGAGACAACATCTGTTGAGGT
GGGGATTTACCACACCAGACAAAAAACATCAAAAAGAACCTCCATTCCTTTGGATGGGTTATGAACTCCATCCAGATAAA
TGGACAGTACAGCCTATAGTGCTGCCAGAAAAAGACAGCTGGACTGTCAATGACATACAGAAGTTAGTGGGAAAATTGAA
TTGGGCAAGTCAAATTTATGCAGGGATTAAAGTAAAACAATTATGTAAACTCCTTAGGGGAACCAAGGCACTAACAGAAG
TAGTACCACTAACAGAAGAAGCAGAGCTAGAACTGGCAGAAAACAGGGAAATTCTAAAAGAACCAGTACATGGAGTGTAT
TATGACCCATCAAAAGACTTAATAGCAGAAATACAGAAGCAGGGGCAGGGCCAATGGACATATCAAATTTATCAAGAGCC
ATTTAAAAATCTGAAAACAGGAAAATATGCAAGAACGAGGGGTGCCCACACTAATGATGTAAAACAATTAACAGAGGCAG
TGCAAAAAATAACCACAGAATGTATAGTAATATGGGGAAAGATTCCTAAATTTAAACTACCCATACAAAAAGAAACATGG
GAAACATGGTGGACAGAGTATTGGCAAGCCACCTGGATCCCTGAATGGGAGTTTGTCAATACCCCTCCCTTGGTAAAATT
ATGGTACCAGTTGGAGAAAGAACCCATAGTAGGAGCAGAGACTTTCTATGTAGATGGGGCAGCTAACAGGGAGACTAAAT
TAGGAAAAGCAGGATATGTTACTGACAGAGGAAGACAAAAAGTTGTCTCCCTAGCTGACACAACAAATCAGAAGACTGAG
TTGCAAGCAATTCATCTAGCTTTGCAGGATTCGGGATTAGAAGTAAACATAGTAACAGACTCACAATATGCATTAGGAAT
CATTCAAGCACAACCAGATAAAAGTGAATCAGAGTTAGTCAGTCAAATAATAGAGGAGTTAATAAAAAAGGAAAGGGTCT
ACCTGGCATGGGTACCAGCACACAAAGGAATTGGAGGAAATGAACAAGTAGATAAGTTAGTCAGTAGTGGAATCAGGAAA
GTACTA
>AB485642/B/BR/1990/BZ167
CCCATTAGTCCTATTGAAACTGTACCAGTAAAATTAAAGCCAGGAATGGATGGCCCAAAAGTTAAACAATGGCCATTGAC
AGAAGAAAAAATAAAAGCATTAGTAGAAATTTGTACAGAAATGGAAAAGGAAGGGAAAATTTCAAAAATTGGGCCTGAAA
ATCCATACAATACTCCAGTATTTGCCATAAAGAAAAAAGACAGTACTAAATGGAGAAAATTAGTAGATTTCAGAGAACTT
AATAAAAGAACTCAAGACTTCTGGGAAGTTCAGTTAGGAATACCACATCCCGCAGGG---TTAAAAAAGAAA---AAATC
AGTGACAGTACTGGATGTGGGTGATGCATATTTTTCAGTTCCCTTAGATGAAGACTTCAGGAAGTATACTGCATTTACCA
TACCTAGTATAAACAATGAGACACCAGGGATTAGATATCAGTACAATGTGCTTCCACAGGGATGGAAAGGATCACCAGCA
ATATTCCAAAGTAGCATGACAAAAATCTTAGAGCCTTTTAGAAAGCAAAATCCAAACATGGTTATCTATCAATACATGGA
TGATTTGTATGTAGGATCTGACTTAGAAATAGGGCAGCATAGAACAAAAATAGAGGAACTGAGACAACATCTGTTGAGGT
GGGGATTTACCACACCAGACAAAAAACATCAGAAGGAACCTCCATTCCTTTGGATGGGTTATGAACTCCATCCAGATAAA
TGGACAGTACAGCCTATAGTGCTGCCAGAAAAAGACAGCTGGACTGTCAATGACATACAGAAGTTAGTGGGAAAATTAAA
TTGGGCAAGTCAGATTTATGCAGGGATTAAAGTAAAACAATTATGTAAACTCCTTAGGGGAACCAAGGCACTAACAGAAG
TAGTACCACTAACAGAAGAAGCAGAGCTAGAACTGGCAGAAAACAGGGAAATTCTAAAAGAACCAGTACATGGAGTGTAT
TATGACCCATCAAAAGACTTAATAGCAGAAATACAGAAGCAGGGGCAGGGCCAATGGACATATCAAATTTATCAAGAACC
ATTTAAAAATCTGAAAACAGGAAAATATGCAAGAACGAGGGGTGCCCACACTAATGATGTAAAACAATTAACAGAGGCAG
TGCAAAAAATAACCACAGAATGCATAGTAATATGGGGAAAAATTCCTAAATTTAAACTACCCATACAAAAAGAAACATGG
GAAACATGGTGGACAGAGTATTGGCAAGCCACTTGGATTCCTGAGTGGGAGTTTGTCAATACCCCTCCCTTGGTGAAATT
ATGGTACCAGTTGGAGAAAGAACCCATAGTAGGAGCAGAGACTTTCTATGTAGATGGGGCAGCTAACAGGGAAACTAAAT
TAGGAAAAGCAGGATATGTTACTGACAGAGGAAGACAAAAAGTTGTCTCCCTAACTGACACAACAAATCAGAAGACTGAG
TTACAAGCAATTCATCTAGCTTTGCAGGATTCGGGATTAGAAGTAAACATAGTAACAGACTCACAATATGCATTAGGAAT
CATTCAAGCACAACCAGATAAAAGTGAATCAGAGTTAGTCAGTCAAATAATAGAGGAGTTAATAAAAAAGGAAAGGGTCT
ACCTGGCATGGGTACCAGCACACAAAGGAATTGGAGGAAATGAACAAGTAGATAAATTAGTCAGTTCTGGAATCAGAAAA
GTACTA
>AB564744/B/JP/-/DR1673
CCCATTAGTCCTATTGAAACTGTACCAGTAAAATTAAAGCCAGGAATGGATGGCCCAAGAGTTAAACAATGGCCATTGAC
AGAAGAAAAAATAAAAGCATTAGTAGAAATTTGTACAGAACTGGAAAAGGAAGGGAAAATTTCAAAAATTGGGCCTGAAA
ATCCATACAATACTCCAATATTTGCCATAAAGAAAAAGAACAGTGATAAATGGAGAAAATTAGTAGACTTCAGAGAACTT
AATAAGAGAACTCAAGACTTCTGGGAAGTTCAATTAGGAATACCACATCCCGCAGGG---TTAAAAAAGAAA---AAATC
AGTAACAGTACTGGATGTGGGTGATGCATATTTTTCAGTTCCCTTAGATAAAGACTTCAGGAAGTATACTGCATTTACCA
TACCTAGTACAAACAATGAGACACCAGGGATTAGATATCAGTACAATGTGCTTCCACAGGGATGGAAAGGATCACCAGCA
ATATTCCAAAGTAGCATGACAAAAATCTTGGAGCCTTTTAGAAAACAAAACCCAGACATAGTTATCTATCAATACATGGA
TGATTTGTATGTAGGGTCTGACTTAGAAATAGGGCAGCATAGAACAAAAATAGAGGAACTAAGAGAACATCTGTTGAAGT
GGGGATTTTACACACCAGACAAAAAACATCAGAAAGAACCTCCATTCCTCTGGATGGGCTATGAACTCCATCCTGATAAA
TGGACAGTACAGCCTATAGTGCTGCCAGAAAAAGACAGCTGGACTGTCAATGACATACAGAAGTTAGTGGGGAAATTAAA
TTGGGCAAGTCAGATTTATGCAGGGATTAGAGTAAAACAATTATGTAAACTCCTTAGAGGAACCAAAGCACTAACAGAAG
TAATACCACTAACAGAAGAAGCAGAGTTAGAACTGGCAGAAAACAGGGAAATTCTAAAAGAGCCAGTACATGGAGTGTAT
TATGACCCATCAAAAGACTTAATAGCAGAAATACAGAAGCAGGGGCTAGGCCAATGGACATATCAAATTTTTCAAGAACC
ATTTAAAAATCTGAAAACAGGAAAATATGCAAGAACAAGGGGTGTCCACACTAATGATGTAAAACAATTAACAGAGGCAG
TGCAAAAAATAGCCACAGAAAGCATAGTAATATGGGGAAAGATCCCTAAATTTAGACTACCCATACAAAAAGAAACATGG
GAAACATGGTGGACAGAGTATTGGCAAGCCACCTGGATTCCTGAGTGGGAGTTTGTTAATACCCCTCCCTTAGTGAAATT
ATGGTACCAGTTAGAGAAAGAACCCATAGTAGGAGCAGAAACTTTCTATGTAGATGGGGCAGCTAACAGGGAGACTAAAT
TAGGAAAAGCAGGATATGTTACTGACAAAGGAAGACAGAAAGTGGTCTCCCTAACTGACACAACAAATCAGAAGACTGAG
TTACAAGCAATTCATCTAGCTTTGCAGGATTCGGGATCAGAAGTAAACATAGTAACAGACTCACAATATGCATTAGGAAT
CATTCAAGCACAACCAGATAAAAGTGAATCAGAGTTAGTCAGTCAGATAATAGAGCAGTTAATAAACAAGGAAAAGGTCT
ACTTG-CATGGGTACCAGCACACAAAGGAATTGGAGGAAATGAACAAATAGATAAATTAGTCAGTGCTGGAATCAGGAAA
GTACTA
>AB564745/B/JP/-/DR1673
CCCATTAGTCCTATTGAAACTGTACCAGTAAAATTAAAGCCAGGAATGGATGGCCCAAGAGTTAAACAATGGCCATTGAC
AGAAGAAAAAATAAAAGCATTAGTAGAAATTTGTACAGAACTGGAAAAAGAAGGGAAAATTTCAAGAATTGGGCCTGAAA
ATCCATACAATACTCCAGTATTTGCCATAAAGAAAAAAGACAGTACTAAATGGAGAAAATTAGTAGATTTCAGAGAACTT
AATAAGAGAACTCAAGACTTCTGGGAAGTTCAATTAGGAATACCACATCCCGCAGGG---TTAAAAAAGAAA---AAATC
AGTAACAGTACTGGATGTGGGTGATGCATATTTTTCAGTTCCCTTAGATAAAGACTTCAGGAAGTATACTGCATTTACCA
TACCTAGTACAAACAATGAGACACCAGGAATTAGATATCAGTACAATGTGCTTCCACAGGGATGGAAAGGATCACCAGCA
ATATTCCAAAGTAGCATGACAAAAATCTTGAAGCCTTTTAGAGAACAAAATCCAGACATAGTCATCTATCAATACATGGA
TGATTTGTATGTAGGATCTGACTTAGAAATAGGGCAGCATAGAACAAAAATAGAGGAACTGAGAGAACATCTGTTGAGGT
GGGGATTTTACACACCAGACAAAAAGCATCAGAAAGAACCTCCATTCCTTTGGATGGGTTATGAACTCCATCCTGATAAA
TGGACAGTACAGCCTATAGTGCTGCCAGAAAAAGACAGCTGGACTGTCAATGACATACAGAAGTTAGTGGGGAAATTAAA
TTGGGCAAGTCAGATTTATGCAGGGATTAAAGTAAAACAATTATGTAAACTCCTTAGGGGAACCAAAGCACTAACAGAAG
TAATACCACTAACAGAAGAAGCAGAGTTAGAACTGGCAGAAAACAGGGAAATTCTAAAAGAGCCAGTACATGGAGTGTAT
TATGACCCATCAAAAGACTTAATAGCAGAAATACAGAAGCAGGGGCTAGGCCAATGGACATATCAAATTTTTCAAGAACC
ATTTAAAAATCTGAAAACAGGAAAATATGCAAGAACAAGGGGTGTCCACACTAATGATGTAAAACAATTAACAGAGGCAG
TGCAAAAAATAGCCACAGAAAGCATAGTAATATGGGGAAAGATCCCTAAATTTAGACTACCCATACAAAAAGAAACATGG
GAAACATGGTGGACAGAGTATTGGCAAGCCACCTGGATTCCTGAGTGGGAGTTTGTTAATACCCCTCCCTTAGTGAAATT
ATGGTACCAGCTAGAGAAAGAACCCATAGTAGGAGCAGAAACTTTCTATGTAGATGGGGCAGCTAACAGGGAGACTAAAT
TAGGAAAAGCAGGATATGTTACTGACAAAGGAAGACAGAAAGTGGTCTCCCTAACTGACACAACAAATCAGAAGACTGAG
TTACAAGCAATTCATCTAGCTTTGCAGGATTCAGAATCAGAAGTAAACATAGTAACAGACTCACAATATGCATTAGGAAT
CATTCAAGCACAACCAGATAAAAGTGAATCAGAGTTAGTCAGTCAAATAATAGAGCAGTTAATAAAAAAGGAAAAGGTCT
ACCTGGCATGGGTACCAGCACACAAAGGAATTGGAGGAAATGAACAAGTAGATAAATTAGTCAGTACTGGAATCAGGAGA
GTACTA
>AB564746/B/JP/-/DR2735
CCCATTAGTCCTATTGAAACTGTACCAGTAAAATTAAAGCCAGGAATGGATGGCCCAAGAGTTAAACAATGGCCATTGAC
AGAAGAAAAAATAAAAGCATTAGTAGAAATTTGTACAGAACTGGAAAAGGAAGGGAAAATTTCGAAAATTGGGCCTGAAA
ATCCATACAATACTCCAGTATTTGCCATAAAGAAAAAGAACAGTGATAAATGGAGAAAATTAGTAGACTTCAGAGAACTT
AATAAGAGAACTCAAGACTTCTGGGAAGTTCAATTAGGAATACCACATCCCGCAGGG---ATAAAAAAGAAC---AAATC
AGTAACAGTACTGGATGTGGGTGATGCATATTTTTCAATTCCCTTAGATAAAGACTTCAGGAAGTATACTGCATTTACCA
TACCTAGTACAAACAATGAGACACCAGGGATTAGATATCAGTACAATGTGCTTCCACAGGGATGGAAAGGATCACCAGCA
ATATTCCAAAGTAGCATGACAAAAATCTTGAAGCCTTTTAGAGAACAAAATCCAGACATAGTCATCTATCAATACATGGA
TGATTTGTATGTAGGATCTGACTTAGAAATAGGGCAGCATAGAACAAAAATAGAGGAACTGAGAGAACATCTGTTGAGGT
GGGGATTTTACACACCAGACAAAAAGCATCAGAAAGAACCTCCATTCCGTTGGATGGGTTATGAACTCCATCCTGATAAA
TGGACAGTACAGCCTATAGTGCTGCCAGAAAAAGACAGCTGGACTGTCAATGACATACAGAAGTTAGTGGGGAAATTAAA
TTGGGCAAGTCAGATTTATGCAGGGATTAAAGTAAAACAATTATGTAAACTCCTTAGGGGAGCCAAAGCACTAACAGAAG
TAATACCACTAACAGAAGAAGCAGAGCTAGAACTGGCAGAAAACAGGGAAATTCTAAAAGAACCAGTACACGGGGTGTAC
TATGACCCATCAAAAGACTTAATAGCAGAAATACAGAAGCAGGGGGTAGGCCAATGGACATATCAAATTTATCAAGAGCC
ATTTAAAAATCTGAAAACAGGAAAATATGCAAGAACAAGGGGTATCCACACTAATGATGTAAAACAATTAACAGAGGCAG
TGCAAAAAATAGCCACAGAAAGCATAGTAATATGGGGAAAGATCCCTAAATTTAGACTACCCATACAAAAAGAAACATGG
GAAACATGGTGGACAGAGTATTGGCAAGCCACCTGGATTCCTGAGTGGGAGTTTGTTAATACCCCTCCCTTAGTGAAATT
ATGGTACCAGCTAGAGAAAGAACCCATAGTAGGAGCAGAAACTTTCTATGTAGATGGGGCAGCTAACAGGGAGACTAAAT
TAGGAAAAGCAGGATATGTTACTGACAAAGGAAGACAGAAAGTGGTCTCCCTAACTGACACAACAAATCAGAAGACTGAG
TTACAAGCAATTCATCTAGCTTTACAGGATTCGGGATCAGAGGTAAACATAGTAACAGACTCACAATATGCATTAGGAAT
CATTCAAGCACAACCAGATAAAAGTGAATCAGAGTTAGTCAGTCAAATAATAGAGCAGTTAATAAAAAAGGAAAAGGTCT
ACCTGGCATGGGTACCAGCACACAAAGGAATTGGAGGAAATGAACAGGTAGATAAATTAGTCAGTACTGGAATCAGGAGA
GTACTA
>AB565495/B/JP/-/JRC03B
CCCATAAGTCCTATTGAAACTGTACCAGTAAAATTAAAGCCAGGAATGGATGGGCCAAAAGTGAAACAATGGCCATTGAC
AGAAGAAAAAATAAAAGCATTAATAGAAATTTGCACAGAGATGGAAAAGGAAGGGAAAATCTCAAAAATTGGGCCTGAAA
ATCCATACAATACTCCAGTATTTGCCATAAAGAAAAAAGACGGTACTAAATGGAGAAAATTAGTAGATTTCAGAGAACTT
AATAAAAGAACTCAAGACTTCTGGGAAGTTCAATTAGGAATACCACATCCTGCAGGG---TTAAAAAAGAAA---AAATC
AGTAACAATACTAGATGTGGGTGATGCATATTTTTCAGTTCCCTTAGATAAAGAATTTAGAAAATATACTGCATTTACCA
TACCTAGTTTAAACAATGAGACACCAGGGATTAGATATCAGTACAATGTGCTCCCACAGGGATGGAAAGGATCACCAGCA
ATATTTCAATGCAGCATGACAAAAATCTTAGAGCCTTTTAGAAAACAAAATCCAGACATGGTTATCTATCAATACATGGA
TGATTTGTATGTAGGATCTGACTTAGAAATAGAGCAGCATAGAACAAAAATAGAGGAGCTGAGACAACATCTGTTAAGGT
GGGGATTTGACACACCAGACAAAAAACATCAGAAAGAGCCTCCATTCCTTTGGATGGGTTATGAACTCCATCCTGATAAA
TGGACAGTACAGCCTATAGTGCTGCCAGAAAAAGACAGCTGGACTGTCAATGACATACAGAAGTTAGTAGGAAAATTAAA
TTGGGCAAGTCAGATTTATCCAGGGATTAAAGTAAAGCAATTGTGTAAACTCCTTAGGGGAACCAAAGGACTAACAGAAG
TAGTACCACTCACAGCAGAAGCAGAGTTAGAATTGGCAGAAAACAGGGAGATTTTAGGAGAACCAGTACATGGAGTGTAT
TATGACCCATCAAAAGACTTAATAGCAGAAATACAGAAGCAGGGGCTAGGCCAATGGACATATCAAATTTATCAGGATCC
ATTTAAAAATCTGAAAACAGGAAAATATGCAAGAACAAAGGGTGCCCACACTAATGATGTAAAACAGTTAACAGAGGCAG
TGCAGAAAATAGCCACAGAAAGCATAGTAATATGGGGAAGAACTCCTAAATTTAGACTACCCATACAAAAAGAGACATGG
GAAACATGGTGGACGGAGTATTGGCAAGCCACCTGGATTCCTGAGTGGGAGTTTGTCAATACCCCTCCCTTAGTAAAATT
ATGGTACCAGTTAGAGAAAGAACCCATAGTAGGAGCAGAAACTTTCTATGTAGATGGGGCAGCTAATAGGGAGACTAAAT
TAGGAAAAGCAGGATATGTTACTGACAGAGGAAAACAAAAGGTCATCTCCCTAACTGACACAACAAATCAGAAGACTGAG
TTACAAGCAATCCAGTTAGCTTTGCAGGATTCGGGGTTAGAAGTAAACATAGTAACAGACTCACAATATGCATTAGGAAT
CATTCAAGCACAACCAGATAAGAGTGAATCAGAATTAGTCAGTCAAATAATAGAGCAGTTAATAAAAAAGGAAAGAGTTT
ACCTAGCATGGGTACCAGCACACAAAGGAATTGGAGGAAATGAACAAGTAGATAGACTAGTCAGTGCTGGAGTCAGAAAA
GTACTA
>AB565496/B/JP/-/JRC03B
CCCATAAGTCCTATTGAAACTGTACCAGTAAAATTAAAGCCAGGAATGGATGGGCCAAAAGTGAAACAATGGCCATTGAC
AGAAGAAAAAATAAAAGCATTAATAGAAATTTGCACAGAGATGGAAAAGGAAGGGAAAATTTCAAAAATTGGGCCTGAAA
ATCCATACAATACTCCAGTATTTGCCATAAAGAAAAAAGACGGTACTAAATGGAGAAAATTAGTAGATTTCAGAGAACTT
AATAAAAGAACTCAAGACTTCTGGGAAGTTCAATTAGGAATACCACATCCCGCAGGG---TTAAAAAAGAAA---AAATC
AGTAACAGTACTAGATGTGGGTGATGCATATTTTTCAGTTCCCTTAGATAAAGAATTTAGAAAATATACTGCATTTACCA
TACCTAGTTTAAACAATGAGACACCAGGGATTAGATATCAGTACAATGTGCTCCCACAGGGATGGAAAGGATCACCAGCA
ATATTTCAATGCAGCATGACAAAAATCTTAGAGCCTTTTAGAAAACAAAATCCAGACATGGTTATCTATCAATACATGGA
TGATTTGTATGTAGGATCTGACTTAGAAATAGAGCAGCATAGAACAAAAATAGAGGAGCTGAGACAACATCTGTTAAGGT
GGGGATTTGACACACCAGACAAAAAACATCAGAAAGAGCCTCCATTCCTTTGGATGGGTTATGAACTCCATCCTGATAAA
TGGACAGTACAGCCTATAGTGCTGCCAGAAAAAGACAGCTGGACTGTCAATGACATACAGAAGTTAGTAGGAAAATTAAA
TTGGGCAAGTCAGATTTATCCAGGGATTAAAGTAAAGCAATTATGTAAACTCCTTAGGGGAACCAAAGGACTAACAGAAG
TAGTACCACTCACAGCAGAAGCAGAGTTAGAATTGGCAGAAAACAGGGAGATTTTAGGAGAACCAGTACATGGAGTGTAT
TATGACCCATCAAAAGACTTAATAGCAGAAATACAGAAGCAGGGGCTAGGCCAATGGACATATCAAATTTATCAGGATCC
ATTTAAAAATCTGAAAACAGGAAAATATGCAAGAACAAAGGGTGCCCACACTAATGATATAAAACAGTTAACAGAGGCAG
TGCAGAAAATAGCCACAGAAAGCATAGTAATATGGGGAAGAACTCCTAAATTTAGACTACCCATACAAAAAGAGACATGG
GAAACATGGTGGACGGAGTATTGGCAAGCCACCTGGATTCCTGAGTGGGAGTTTGTCAATACCCCTCCCTTAGTAAAATT
ATGGTACCAGTTAGAAAAAGAACCCATAGTAGGAGCAGAAACTTTCTATGTAGATGGGGCAGCTAATAGGGAGACTAAAT
TAGGAAAAGCAGGATATGTTACTGACAGAGGAAAACAAAAGGTCATCTCCCTAACTGACACAACAAATCAGAAGACTGAG
TTACAAGCAATCCAGTTAGCTTTGCAGGATTCGGGGTTAGAAGTAAACATAGTAACAGACTCACAATATGCATTAGGAAT
CATTCAAGCACAACCAGATAAGAGTGAATCAGAATTAGTCAGTCAAATAATAGAGCAGTTAATAAAAAAGGAAAGAGTTT
ACCTAGCATGGGTACCAGCACACAAAGGAATTGGAGGAAATGAACAAGTAGATAGACTAGTCAGTGCTGGAGTCAGAAAA
GTACTA
>AB565497/B/JP/-/JRC05B
CCCATTAGTCCTATTGAAACTGTACCAGTAAAGTTAAAGCCAGGAATGGATGGCCCAAAAGTTAAACAATGGCCATTGAC
AGAAGAAAAAATAAAAGCATTAGTAGAAATTTGTACAGAAATGGAAAAGGAAGGGAAAATTTCAAAAATTGGGCCTGAAA
ATCCATACAATACCCCAGTATTTGCCATAAAGAAAAAAGACAGTACTAAATGGAGAAAATTAGTAGATTTCAGAGAACTT
AATAAAAGAACTCAAGACTTCTGGGAAGTTCAATTAGGAATACCACATCCTGCAGGG---TTAAAAAAGAAA---AAGTC
AGTAACAGTACTGGATGTGGGTGATGCATATTTTTCAGTTCCCTTAGATAAAGAATTCAGAAAGTATACTGCATTTACCA
TACCTAGCACAAACAATGAGACACCAGGGATTAGATACCAGTACAATGTGCTTCCACAGGGATGGAAAGGATCACCAGCA
ATATTCCAATGTAGCATGACAAAAATCTTGGAGCCTTTTAGAAAACAAAATCCAGAAATAGTTATCTACCAATACATGGA
TGATTTGTATGTAGGATCTGACTTAGAAATAGGGCAGCATAGAACAAAAATAGAGGAACTGAGAGGACATCTGTTGAAGT
GGGGATTTACCACACCAGACAAAAAACATCAGAAAGAACCTCCATTCCTTTGGATGGGTTATGAACTCCATCCTGATAAA
TGGACAGTACAGCCTATAGTGTTGCCAGAAAAAGACAGCTGGACTGTCAATGACATACAGAAGTTAGTGGGAAAATTGAA
TTGGGCGAGTCAGATTTATCCAGGGATAAAAGTAAAACAATTATGTAAACTCCTTAGGGGAACCAAAGCACTAACAGAAA
TAGTACCACTAACAGAAGAAGCAGAGCTAGAACTGGCAGAAAATAGGGAAATTCTAAAAGAACCAGTACATGGAGTGTAT
TATGACCCAGCAAAAGATTTAATAGCAGAAATACAGAAACAGGGGCTAGGCCAATGGACATATCAAATTTATCAGGAGCC
ATATAAAAATCTGAAAACAGGAAAATATGCAAAAACGAGGGGTGCCCACACTAATGATGTAAAACAATTAACAGAAGCAG
TGCAAAAAATAGCCACAGAAAGCATAGTAATATGGGGAAAGACTCCTAAATTTAAACTACCCATACAAAAGGAAACATGG
GAAGCATGGTGGACAGAGTATTGGCAAGCAACCTGGATTCCTGAGTGGGAGTTTGTCAATACCCCTCCCTTAGTGAAATT
ATGGTACCAGTTAGAAAAAGAACCCATAATAGGAGCAGAAACATTCTATGTAGATGGGGCCGCTAACAGGGAAACTAAAT
TAGGAAAAGCAGGATATGTTACTGACAAAGGAAGACAAAAGGTTGTCTCCCTAACTGACACAACAAATCAGAAGACTGAG
TTACAAGCAATTCATTTAGCTTTGCAAGATTCAGGATTAGAAGTAAACATAGTAACAGACTCACAATATGCATTAGGAAT
CATTCAGGCACAGCCAGATAAAAGTGAATCAGAGTTAGTCAGTCAAATAATAGAACAGTTAATAAAAAAGGAAAAGATCT
ACCTGGCATGGGTACCAGCACACAAAGGAATTGGAGGAAATGAACAAGTAGATAAATTAGTCAGTGCTGGGATCAGGAAA
GTACTA
>AB565498/B/JP/-/JRC05B
CCCATTAGTCCTATTGAAACTGTACCAGTAAAGTTAAAGCCAGGAATGGATGGCCCAAAAGTTAAACAATGGCCATTGAC
AGAAGAAAAAATAAAAGCATTAGTAGAAATTTGTACAGAAATGGAAAAGGAAGGGAAAATTTCAAAAATTGGGCCTGAAA
ATCCATACAATACCCCAGTATTTGCCATAAAGAAAAAAGACAGTACTAAATGGAGAAAATTAGTAGATTTCAGAGAACTT
AATAAAAGAACTCAAGACTTCTGGGAAGTTCAATTAGGAATACCACATCCTGCAGGG---TTAAAAAAGAAA---AAGTC
AGTAACAGTACTGGATGTGGGTGATGCATATTTTTCAGTTCCCTTAGATAAAGAATTCAGAAAGTATACTGCATTTACCA
TACCTAGCACAAACAATGAGACACCAGGGATTAGATACCAGTACAATGTGCTTCCACAGGGATGGAAAGGATCACCAGCA
ATATTCCAATGTAGCATGACAAAAATCTTGGAGCCTTTTAGAAAACAAAATCCAGAAATAGTTATCTACCAATACATGGA
TGATTTGTATGTAGGATCTGACTTAGAAATAGGGCAGCATAGAACAAAAATAGAGGAACTGAGAGGACATCTGTTGAAGT
GGGGATTTACCACACCAGACAAAAAACATCAGAAAGAACCTCCATTCCTTTGGATGGGTTATGAACTCCATCCTGATAAA
TGGACAGTACAGCCTATAGTGTTGCCAGAAAAAGACAGCTGGACTGTCAATGACATACAGAAGTTAGTGGGAAAATTGAA
TTGGGCGAGTCAGATTTATCCAGGGATAAAAGTAAAACAATTATGTAAACTCCTTAGGGGAACCAAAGCACTAACAGAAA
TAGTACCACTAACAGAAGAAGCAGAGCTAGAACTGGCAGAAAATAGGGAAATTCTAAAAGAACCAGTACATGGAGTGTAT
TATGACCCAGCAAAAGATTTAATAGCAGAAATACAGAAACAGGGGCTAGGCCAATGGACATATCAAATTTATCAGGAGCC
ATATAAAAATCTGAAAACAGGAAAATATGCAAAAACGAGGGGTGCCCACACTAATGATGTAAAACAATTAACAGAAGCAG
TGCAAAAAATAGCCACAGAAAGCATAGTAATATGGGGAAAGACTCCTAAATTTAAACTACCCATACAAAAGGAAACATGG
GAAGCATGGTGGACAGAGTATTGGCAAGCAACCTGGATTCCTGAGTGGGAGTTTGTCAATACCCCTCCCTTAGTGAAATT
ATGGTACCAGTTAGAAAAAGAACCCATAATAGGAGCAGAAACATTCTATGTAGATGGGGCCGCTAACAGGGAAACTAAAT
TAGGAAAAGCAGGATATGTTACTGACAAAGGAAGACAAAAGGTTGTCTCCCTAACTGACACAACAAATCAGAAGACTGAG
TTACAAGCAATTCATTTAGCTTTGCAAGATTCAGGATTAGAAGTAAACATAGTAACAGACTCACAATATGCATTAGGAAT
CATTCAGGCACAGCCAGATAAAAGTGAATCAGAGTTAGTCAGTCAAATAATAGAACAGTTAATAAAAAAGGAAAAGATCT
ACCTGGCATGGGTACCAGCACACAAAGGAATTGGAGGAAATGAACAAGTAGATAAATTAGTCAGTGCTGGGATCAGGAAA
GTACTA
>AB565499/B/JP/-/JRC53B
CCCATAAGTCCTATTGAAACTGTACCAGTAAAATTAAAGCCAGGAATGGATGGCCCAAAAGTGAAACAATGGCCATTGAC
AGAAGAAAAAATAAAAGCATTAATAGAAATTTGCACAGAGATGGAAAAGGAAGGAAAAATCTCAAAAATTGGGCCTGAAA
ATCCATACAATACTCCAGTATTTGCCATAAAGAAAAAAGACAGTACTAAATGGAGAAAATTAGTAGATTTCAGAGAACTT
AATAAAAGAACTCAAGACTTCTGGGAAGTTCAATTAGGAATACCACATCCTGCGGGG---TTAAAAAGGAAA---AAATC
AGTAACAGTACTGGATGTGGGTGATGCATATTTTTCAGTTCCCTTAGATAAAGAATTTAGAAAATATACTGCATTTACCA
TACCTAGTGTAAACAATGAGACACCAGGGATTAGATATCAGTACAATGTGCTTCCACAGGGATGGAAAGGATCACCAGCA
ATATTTCAATGTAGCATGACAAAAATCTTAGAGCCTTTTAGAAAACAAAATCCAGACATAGTTATCTATCAATACATGGA
TGATTTGTATGTAGGATCTGACTTAGAAATAGAGCAGCATAGAACAAAAATAGAGGAACTGAGACAACATCTGTTGAGGT
GGGGATTTACCACACCAGACAAAAAACATCAAAAAGAGCCTCCATTCCTTTGGATGGGTTATGAACTCCATCCTGATAAA
TGGACAGTACAGCCTATAATGCTGCCAGAAAAAGACAGCTGGACTGTCAATGACATACAGAAGTTAGTAGGAAAATTAAA
TTGGGCAAGTCAGATTTATCCAGGGATTAAAGTAAAGCAATTGTGTAAACTCCTTAGGGGAACCAAAGGACTAACAGAAG
TAGTACCACTCACAGCAGAAGCAGAGTTAGAATTGGCAGAAAACAGGGAGATTTTAAAAGAACCAGTACATGGAGTGTAT
TATGACCCATCAAAAGACTTAGTAGCAGAAATACAGAAGCAGGGGCAAGGCCAATGGACATATCAAATTTATCAGGATGC
ATTTAAAAATCTGAAAACAGGAAAGTATGCAAGAATGAAGGGTGCCCACACTAATGATGTAAAACAGTTAACAGAGGCAG
TGCAAAAAATAGCCACGGAAAGCATAGTAATATGGGGAAAAACTCCTAAATTTAGACTACCCATACAAAAAGAGACATGG
GAAGCATGGTGGATGGAGTATTGGCAAGCCACCTGGATTCCTGAGTGGGAATTCGTCAATACCCCTCCCTTAGTAAAATT
ATGGTACCAGTTAGAGAAAGAACCCATAGTAGGAGCAGAAACTTTCTATGTAGATGGGGCAGCTAATAGGGAGACTAAAT
TAGGAAAAGCAGGATATGTCACTGACAGAGGAAAACAAAAAGTCATCTCCCTAACTGACACAACAAATCAGAAGACTGAG
TTACAAGCAATCCATTTAGCTTTGCAGGATTCGGGGTCAGAAGTAAACATAGTAACAGACTCACAATATGCATTAGGAAT
CATTCAAGCACAACCAGATAAGAGTGAATCAGAATTAGTCAGTCAAATAATAGAGCAGTTAATAAAAAAGGAAAAGGTTT
ACCTAGCATGGGTACCAGCACACAAAGGAATTGGAGGGAATGAACAAGTAGATAGATTAGTCAGTGCTGGAGTTAGGAGA
GTACTA
>AB565500/B/JP/-/JRC53B
CCCATAAGTCCTATTGAAACTGTACCAGTAAAATTAAAGCCAGGAATGGATGGCCCAAAAGTGAAACAATGGCCATTGAC
AGAAGAAAAAATAAAAGCATTAATAGAAATTTGCACAGAGATGGAAAAGGAAGGAAAAATCTCAAAAATTGGGCCTGAAA
ATCCATACAATACTCCAGTATTTGCCATAAAGAAAAAAGACAGTACTAAATGGAGAAAATTAGTAGATTTCAGAGAACTT
AATAAAAGAACTCAAGACTTCTGGGAAGTTCAATTAGGAATACCACATCCTGCGGGG---TTAAAAAGGAAA---AAATC
AGTAACAGTACTGGATGTGGGTGATGCATATTTTTCAGTTCCCTTAGATAAAGAATTTAGAAAATATACTGCATTTACCA
TACCTAGTGTAAACAATGAGACACCAGGGATTAGATATCAGTACAATGTGCTTCCACAGGGATGGAAAGGATCACCAGCA
ATATTTCAATGTAGCATGACAAAAATCTTAGAGCCTTTTAGAAAACAAAATCCAGACATAGTTATCTATCAATACATGGA
TGATTTGTATGTAGGATCTGACTTAGAAATAGAGCAGCATAGAACAAAAATAGAGGAACTGAGACAACATCTGTTGAGGT
GGGGATTTACCACACCAGACAAAAAACATCAAAAAGAGCCTCCATTCCTTTGGATGGGTTATGAACTCCATCCTGATAAA
TGGACAGTACAGCCTATAATGCTGCCAGAAAAAGACAGCTGGACTGTCAATGACATACAGAAGTTAGTAGGAAAATTAAA
TTGGGCAAGTCAGATTTATCCAGGGATTAAAGTAAAGCAATTGTGTAAACTCCTTAGGGGAACCAAAGGACTAACAGAAG
TAGTACCACTCACAGCAGAAGCAGAGTTAGAATTGGCAGAAAACAGGGAGATTTTAAAAGAACCAGTACATGGAGTGTAT
TATGACCCATCAAAAGACTTAGTAGCAGAAATACAGAAGCAGGGGCAAGGCCAATGGACATATCAAATTTATCAGGATGC
ATTTAAAAATCTGAAAACAGGAAAGTATGCAAGAATGAAGGGTGCCCACACTAATGATGTAAAACAGTTAACAGAGGCAG
TGCAAAAAATAGCCACGGAAAGCATAGTAATATGGGGAAAAACTCCTAAATTTAGACTACCCATACAAAAAGAGACATGG
GAAGCATGGTGGATGGAGTATTGGCAAGCCACCTGGATTCCTGAGTGGGAATTCGTCAATACCCCTCCCTTAGTAAAATT
ATGGTACCAGTTAGAGAAAGAACCCATAGTAGGAGCAGAAACTTTCTATGTAGATGGGGCAGCTAATAGGGAGACTAAAT
TAGGAAAAGCAGGATATGTCACTGACAGAGGAAAACAAAAAGTCATCTCCCTAACTGACACAACAAATCAGAAGACTGAG
TTACAAGCAATCCATTTAGCTTTGCAGGATTCGGGGTCAGAAGTAAACATAGTAACAGACTCACAATATGCATTAGGAAT
CATTCAAGCACAACCAGATAAGAGTGAATCAGAATTAGTCAGTCAAATAATAGAGCAGTTAATAAAAAAGGAAAAGGTTT
ACCTAGCATGGGTACCAGCACACAAAGGAATTGGAGGGAATGAACAAGTAGATAGATTAGTCAGTGCTGGAGTTAGGAGA
GTACTA
>AB565501/B/JP/-/JRC65B
CCTATTAGTCCTATTGAAACTGTACCAGTAAAATTAAAGCCAGGAATGGATGGCCCAAGAGTTAAACAATGGCCATTGAC
AGAAGAAAAAATAAAAGCATTAGTAGAAATTTGTACAGAAATGGAAAAGGAAGGGAAAATTTCAAAAATTGGACCTGAAA
ATCCATACAATACTCCAGTGTTTGCCATAAAGAAAAAAGACAGTACTAAATGGAGAAAATTAGTAGATTTTAGAGAACTT
AATAAAAGAACTCAAGACTTCTTCGAAGTTCAATTAGGGATACCACATCCCGCAGGG---TTAAAAAGGAAA---AAATC
AGTAACAGTCCTGGATGTGGGTGATGCATATTTCTCAGTTCCCTTAGACGAAGACTTCAGGAAGTATACTGCATTTACCA
TACCTAGTATAAACAATGAGACACCAGGGATTAGATATCAGTACAATGTGCTTCCACAGGGATGGAAGGGATCACCAGCA
ATATTTCAAAGTAGCATGACAAAAATCTTAGAGCCTTTTAGAAAACAAAATCCAGACATAGTTATCTATCAATACATGGA
TGATTTGTATGTAGGATCTGACTTAGAAATAGGGCAGCACAAAACAAAAGTAGAGGAACTGAGACAACATCTGTTGAGGT
GGGGGCTTACCACACCAGACAAAAAACATCAGAAAGAACCTCCATTCCTTTGGATGGGTTATGAACTCCATCCTGATAAA
TGGACAGTACAGCCTATAGTGCTGCCAGAAAAAGACAGCTGGACTGTCAATGACATACAGAAGTTAGTGGGAAAGTTGAA
TTGGGCAAGTCAAATTTATGCAGGGATTAAGGTAAGGGAATTATGTAAACTCCTTAGGGGAGCCAAAGGACTAACAGAAG
TAATACCATTAACAGCAGAAGCAGAGCTAGAACTGGCAGAGAACAGGGAAATTTTGAAAGAACCAGTACATGGGGCATAT
TATGACCCATCAAAAGACTTAATAGCAGAAATACAGAAGCAGGGGCAAGGCCAATGGACATACCAAATTTATCAAGAGCA
ACATAAAAATCTGAAAACAGGAAAGTATGCAAAAATGAAGGGCGCCCACACTAATGATGTAAAACAATTAACAGAGGCAG
TGCAAAAAATAGCCACAGAAAGCATAGTAATATGGGGGAAGACTCCTAAATTTAAATTGCCCATACAAAAGGAAACATGG
GAAACATGGTGGACAGAGTATTGGCAAGCCACCTGGGTTCCAGAATGGGAGTTTGTCAATACCCCACCCTTAGTGAAATT
ATGGTACCAGTTAGAAAAAGAGCCCATAGAAGGAGCAGAAACTTTCTATGTAGATGGGGCAGCTAATAGGGAGACTAAAT
TAGGAAGAGCAGGATATGTTACTAACAAAGGAAGACAAAAGGTTGTCACCCTAACTGACACAACAAATCAGAAGACTGAG
TTACAAGCAATTTATTTAGCCTTGCAGGATTCAGGATTAGAAGTAAACATAGTAACAGACTCACAATATGCATTAGGAAT
CATTCAAGCACAACCAGATAAGAGTGAATCAGAATTAGTCAGTCAAATAATAGAGCAGTTAATAAAAAAGGAAAAAGTTT
ATCTGGCATGGGTACCAGCACACAAAGGAATTGGAGGAAATGAACAAATCGATAAATTAGTCAGTGCTGGAATCAGGAAA
GTACTA
>AB565502/B/JP/-/JRC65B
CCTATTAGTCCTATTGAAACTGTACCAGTAAAATTAAAGCCAGGAATGGATGGCCCAAGAGTTAAACAATGGCCATTGAC
AGAAGAAAAAATAAAAGCATTAGTAGAAATTTGTACAGAAATGGAAAAGGAAGGGAAAATTTCAAAAATTGGACCTGAAA
ATCCATACAATACTCCAGTGTTTGCCATAAAGAAAAAAGACAGTACTAAATGGAGAAAATTAGTAGATTTTAGAGAACTT
AATAAAAGAACTCAAGACTTCTTCGAAGTTCAATTAGGGATACCACATCCCGCAGGG---TTAAAAAGGAAA---AAATC
AGTAACAGTCCTGGATGTGGGTGATGCATATTTCTCAGTTCCCTTAGACGAAGACTTCAGGAAGTATACTGCATTTACCA
TACCTAGTATAAACAATGAGACACCAGGGATTAGATATCAGTACAATGTGCTTCCACAGGGATGGAAGGGATCACCAGCA
ATATTTCAAAGTAGCATGACAAAAATCTTAGAGCCTTTTAGAAAACAAAATCCAGACATAGTTATCTATCAATACATGGA
TGATTTGTATGTAGGATCTGACTTAGAAATAGGGCAGCACAAAACAAAAGTAGAGGAACTGAGACAACATCTGTTGAGGT
GGGGGCTTACCACACCAGACAAAAAACATCAGAAAGAACCTCCATTCCTTTGGATGGGTTATGAACTCCATCCTGATAAA
TGGACAGTACAGCCTATAGTGCTGCCAGAAAAAGACAGCTGGACTGTCAATGACATACAGAAGTTAGTGGGAAAGTTGAA
TTGGGCAAGTCAAATTTATGCAGGGATTAAGGTAAGGGAATTATGTAAACTCCTTAGGGGAGCCAAAGGACTAACAGAAG
TAATACCATTAACAGCAGAAGCAGAGCTAGAACTGGCAGAGAACAGGGAAATTTTGAAAGAACCAGTACATGGGGCATAT
TATGACCCATCAAAAGACTTAATAGCAGAAATACAGAAGCAGGGGCAAGGCCAATGGACATACCAAATTTATCAAGAGCA
ACATAAAAATCTGAAAACAGGAAAGTATGCAAAAATGAAGGGCGCCCACACTAATGATGTAAAACAATTAACAGAGGCAG
TGCAAAAAATAGCCACAGAAAGCATAGTAATATGGGGGAAGACTCCTAAATTTAAATTGCCCATACAAAAGGAAACATGG
GAAACATGGTGGACAGAGTATTGGCAAGCCACCTGGGTTCCAGAATGGGAGTTTGTCAATACCCCACCCTTAGTGAAATT
ATGGTACCAGTTAGAAAAAGAGCCCATAGAAGGAGCAGAAACTTTCTATGTAGATGGGGCAGCTAATAGGGAGACTAAAT
TAGGAAGAGCAGGATATGTTACTAACAAAGGAAGACAAAAGGTTGTCACCCTAACTGACACAACAAATCAGAAGACTGAG
TTACAAGCAATTTATTTAGCCTTGCAGGATTCAGGATTAGAAGTAAACATAGTAACAGACTCACAATATGCATTAGGAAT
CATTCAAGCACAACCAGATAAGAGTGAATCAGAATTAGTCAGTCAAATAATAGAGCAGTTAATAAAAAAGGAAAAAGTTT
ATCTGGCATGGGTACCAGCACACAAAGGAATTGGAGGAAATGAACAAATCGATAAATTAGTCAGTGCTGGAATCAGGAAA
GTACTA
>AB604948/B/JP/-/DR1777
CCCATTAGTCCTATTGAAACTGTACCAGTAAAATTAAAGCCAGGAATGGATGGCCCAAAAGTTAAGCAATGGCCATTGAC
AGAGGAAAAAATAAAAGCATTAGTAGAAATTTGTACAGAAATGGAAAAGGAAGGAAAAATTTCAAAAATTGGGCCTGAGA
ATCCATACAATACTCCAATATTTGCCATAAAGAAAAAAGACAGTACTAAATGGAGAAAATTAGTAGATTTCAGAGAACTT
AATAAGAGAACTCAAGACTTCTGGGAAGTTCAATTAGGAATACCACATCCTGCAGGG---TTAAAAAAGAAA---AAATC
AGTAACAGTACTGGATGTGGGTGATGCATATTTTTCAGTTCCCTTAGATAAAGACTTCAGGAAGTATACTGCATTTACCA
TACCTAGTGTAAACAATGAGACACCAGGGATTAGATATCAGTACAATGTGCTTCCACAAGGATGGAAAGGATCACCAGCA
ATATTCCAAAGTAGCATGACAAAAATCTTAGAGCCTTTTAGAAAACAGAATCCAGACATAGTTATCTATCAATACATGGA
TGATTTGTATGTAGGATCTGACTTAGAAATAGGGCAGCATAGAGCAAAAATAGAGGAACTGAGAGAACATCTGTCAAAGT
GGGGATTTACCACACCAGACAAAAAACATCAGAAAGAACCTCCATTTCTTTGGATGGGTTATGAACTTCATCCTGATAAA
TGGACAGTACAGCCTATACAGCTGCCAGAAAAAGACAGCTGGACTGTCAATGATATACAGAAGTTAGTGGGAAAATTGAA
TTGGGCAAGTCAGATTTATGCAGGAATCAAAATAAAGCAATTATGTAAACTCCTTAGGGGAACCAAAGCACTAACAGAAG
TAGTACCACTAACAGAAGAAGCAGAGCTAGAACTGGCAGAAAACAGGGAGATTCTAAGAGAACCAGTACATGGGGTGTAT
TATGACCCATCAAAAGACTTAATAGCAGAAATACAGAAGCAGGGGCAAGGTCAATGGACATATCAAATTTATCAAGAGCC
ATTTAAAAATCTGAAAACAGGAAAATATGCAAGAATGAGGAGTGCCCACACTAATGATGTAAAACAGTTAACAGAGGCAG
TACAAAAAATAGCCATGGAAAGCATAGTAATATGGGGAAAGACACCTAAATTTAAACTACCCATACAGAAGGAAACATGG
GAAGCATGGTGGGTAGAGTATTGGCAAGCCACCTGGATTCCTGAGTGGGAGTTTGTCAATACCCCTCCTTTAGTGAAATT
ATGGTATCAGTTAGAAAAAGAACCCATAGTAGGAGCAGAAACTTTCTATGTGGATGGAGCAGCTAATAGAGAGACTAAAT
TAGGAAAAGCAGGATATGTCACTGACAGAGGAAGACAAAAAGTTGTCTCCTTAACTGACACAACAAATCAGAAGACTGAG
TTACAAGCAATTCATCTAGCTTTGCAGGATTCGGGATTAGAAGTAAACATAGTAACAGACTCACAATATGCATTAGGAAT
TATTCAAGCACAACCAGATAAAAGTGAGTCAGAGTTAGCCAGTCAAATAATAGAGCAGTTAATAAAAAAGGAGAAGGTCT
ACCTGGCATGGGTACCAGCACACAAAGGGATTGGAGGAAATGAACAAGTAGATAAATTAGTCAGTGCTGGAATCAGAAAA
GTACTA
>AB604949/B/JP/-/DR2735
CCCATTAGTCCTATTGAAACTGTACCAGTAAAATTAAAGCCAGGAATGGATGGCCCAAGAGTTAAACAATGGCCATTGAC
AGAAGAAAAAATAAAAGCATTAGTAGAAATTTGTACAGAACTGGAAAAGGAAGGGAAAATTTCGAAAATTGGGCCTGAAA
ATCCATACAATACTCCAGTATTTGCCATAAAGAAAAAGAACAGTGATAAATGGAGAAAATTAGTAGACTTCAGAGAACTT
AATAAGAGAACTCAAGACTTCTGGGAAGTTCAATTAGGAATACCACATCCCGCAGGG---ATAAAAAAGAAC---AAATC
AGTAACAGTACTGGATGTGGGTGATGCATATTTTTCAATTCCCTTAGATAAAGACTTCAGGAAGTATACTGCATTTACCA
TACCTAGTACAAACAATGAGACACCAGGGATTAGATATCAGTACAATGTGCTTCCACAGGGATGGAAAGGATCACCAGCA
ATATTCCAAAGTAGCATGACAAAAATCTTGAAGCCTTTTAGAGAACAAAATCCAGACATAGTCATCTATCAATACATGGA
TGATTTGTATGTAGGATCTGACTTAGAAATAGGGCAGCATAGAACAAAAATAGAGGAACTGAGAGAACATCTGTTGAGGT
GGGGATTTTACACACCAGACAAAAAGCATCAGAAAGAACCTCCATTCCGTTGGATGGGTTATGAACTCCATCCTGATAAA
TGGACAGTACAGCCTATAGTGCTGCCAGAAAAAGACAGCTGGACTGTCAATGACATACAGAAGTTAGTGGGGAAATTAAA
TTGGGCAAGTCAGATTTATGCAGGGATTAAAGTAAAACAATTATGTAAACTCCTTAGGGGAGCCAAAGCACTAACAGAAG
TAATACCACTAACAGAAGAAGCAGAGCTAGAACTGGCAGAAAACAGGGAAATTCTAAAAGAACCAGTACACGGGGTGTAC
TATGACCCATCAAAAGACTTAATAGCAGAAATACAGAAGCAGGGGGTAGGCCAATGGACATATCAAATTTATCAAGAGCC
ATTTAAAAATCTGAAAACAGGAAAATATGCAAGAACAAGGGGTATCCACACTAATGATGTAAAACAATTAACAGAGGCAG
TGCAAAAAATAGCCACAGAAAGCATAGTAATATGGGGAAAGATCCCTAAATTTAGACTACCCATACAAAAAGAAACATGG
GAAACATGGTGGACAGAGTATTGGCAAGCCACCTGGATTCCTGAGTGGGAGTTTGTTAATACCCCTCCCTTAGTGAAATT
ATGGTACCAGCTAGAGAAAGAACCCATAGTAGGAGCAGAAACTTTCTATGTAGATGGGGCAGCTAACAGGGAGACTAAAT
TAGGAAAAGCAGGATATGTTACTGACAAAGGAAGACAGAAAGTGGTCTCCCTAACTGACACAACAAATCAGAAGACTGAG
TTACAAGCAATTCATCTAGCTTTGCAGGATTCGGGATCAGAGGTAAACATAGTAACAGACTCACAATATGCATTAGGAAT
CATTCAAGCACAACCAGATAAAAGTGAATCAGAGTTAGTCAGTCAAATAATAGAGCAGTTAATAAAAAAGGAAAAGGTCT
ACCTGGCATGGGTACCAGCACACAAAGGAATTGGAGGAAATGAACAGGTAGATAAATTAGTCAGTACTGGAATCAGGAGA
GTACTA
>AB604950/B/JP/-/DR5929
CTCATTAGTCCTGTTGAAACTGTACCAGTAAAATTAAAGCCAGGAATGGATGGCCCAAAAGTTAAACAATGGCCATTGAC
AGAAGAAAAAATAAAAGCATTAGTAGAAATTTGTACAGAATTGGAAAAGGAAGGAAAAATTTCAAAAATTGGGCCTGAAA
ATCCATACAATACTCCAGTATTTGCCATAAAGAAGAAAAACAGTACTAGATGGAGAAAATTAGTAGATTTCAGAGAGCTT
AATAAAAGAACTCAAGACTTCTGGGAAGTTCAATTAGGATTACCACATCCCGCGGGG---TTACAAAAGAAA---AAATC
AGTGACAGTATTGGATGTAGGTGATGCATATTTTTCAGTACCCTTAGATAAAGATTTCAGGAAGTATACTGCATTTACCA
TACCTAGTACTAACAATGAGACACCAGGGATTAGATATCAGTACAATGTGCTTCCACAGGGATGGAAAGGATCACCAGCA
ATATTCCAAAGTAGTATGACAAAAGTCTTAGAGCCTTTTAGAAAACAAAATCCAGACATAGTTATCTATCAATACGTGGA
TGATTTGTATGTAGGATCTGATTTAGAAATAGGGCAACATAGAACAAAAATAGAAGAACTGAGACAACATCTGTGGAAGT
GGGGATTTTTCACACCAGACCAAAAACATCAGAAAGAACCTCCATTCCTTTGGATGGGTTATGAACTCCATCCTGATAAA
TGGACAGTACAGCCTATAGTGCTGCCAGAAAAGGACAGCTGGACTGTCAATGACATACAGAAGTTAGTGGGAAAATTAAA
TTGGGCAAGTCAGATTTATCCAGGGATTAAAGTAAAGCAATTATGTAAACTCCTTAGGGGAACCAAAGCACTAACAGAAG
TAGTACCACTAACAGAAGAGGCAGAGCTAGAACTGGCAGAAAATAGGGAGATTCTAAAAGAACCAGTACATGGAGTGTAT
TATGACCCATCAAAAGACTTAATAGCAGAAATACAGAAGCAGGGGAACGGCCAATGGACATATCAAATTTATCAAGAGCC
GTTTAAGAATCTGAAAACAGGAAAGTATGCAAAAATGAGGAGTGCCCACACTAATGATGTAAAGCAATTAACGGAGGTAG
TGCAAAAAATAAGCACAGAAAGCATAGTAATATGGGGAAAGATCCCTAAGTTTAAATTACCCATACAAAAGGAAACATGG
GACACATGGTGGATGGAGTATTGGCAAGCCACCTGGATTCCTGAGTGGGAGTTTGTCAATACTCCTCCCTTAGTGAAATT
ATGGTACCAGTTAGAAAAAGAACCCATAGTAGGAGCAGAAACTTTCTATGTAGATGGGGCAGCTAATAGGGATACTAAAT
TAGGAAAAGCAGGATATGTTACTGACAGAGGAAGACAAAAAGTTGTCCCTTTCACGGACACAACAAATCAGAAGACTGAG
TTACAAGCAATTTATCTAGCTCTACAGGATTCAGGATCAGAAGTAAACATAGTAACAGACTCACAATATGCATTAGGAAT
CATTCAAGCACAACCAGATAAGAGTGAATCAGAGTTAGTCAGTCAAATAATAGAGCAGTTAATAAAAAAGGAAAAGGTCT
ACCTGGCATGGGTACCAGCACACAAAGGAATTGGAGGAAATGAACAAGTAGACAAATTAGTCAGTAATGGAATTAGGAAA
GTACTA
>AB604951/B/JP/-/DR5929
CTCATTAGTCCTGTTGAAACTGTACCAGTAAAATTAAAGCCAGGAATGGATGGCCCAAAAGTTAAACAATGGCCATTGAC
AGAAGAAAAAATAAAAGCATTAGTAGAAATTTGTACAGAATTGGAAAAGGAAGGAAAAATTTCAAAAATTGGGCCTGAAA
ATCCATACAATACTCCAGTATTTGCCATAAAGAAAAAGAACAGTACTAGATGGAGAAAATTAGTAGATTTCAGAGAACTT
AATAAAAGAACTCAAGACTTCTGGGAAGTTCAATTAGGATTACCACATCCCGCGGGG---TTACAAAAGAAA---AAATC
AGTGACAGTATTGGATGTAGGTGATGCATATTTTTCAGTACCCTTAGATAAAGATTTCAGGAAGTATACTGCATTTACCA
TACCTAGTACTAACAATGAGACACCAGGGATTAGATATCAGTACAATGTGCTTCCACAGGGATGGAAAGGATCACCAGCA
ATATTCCAAAGTAGTATGACAAAAGTCTTAGAGCCTTTTAGAAAACAAAATCCAGACATAGTTATCTATCAATACGTGGA
TGATTTGTATGTAGGATCTGATTTAGAAATAGGGCAACATAGAACAAAAATAGAAGAGCTGAGACAACATCTGTGGAAGT
GGGGATTTTTCACACCAGACCAAAAACATCAGAAAGAACCTCCATTCCTTTGGATGGGTTATGAACTCCATCCTGATAAA
TGGACAGTACAGCCTATAGTGCTGCCAGAAAAGGACAGCTGGACTGTCAATGACATACAGAAGTTAGTGGGAAAATTAAA
TTGGGCAAGTCAGATTTATCCAGGGATTAAAGTAAAGCAATTATGTAAACTCCTTAGGGGAACCAAAGCACTAACAGAAG
TAGTACCACTAACAGAAGAGGCAGAGCTAGAACTGGCAGAAAATAGGGAGATTCTAAAAGAACCAGTACATGGAGTGTAT
TATGACCCATCAAAAGACTTAATAGCAGAAATACAGAAGCAGGGGAACGGCCAATGGACATATCAAATTTATCAAGAGCC
GTTTAAGAATCTGAAAACAGGAAAGTATGCAAAAATGAGGAGTGCCCACACTAATGATGTAAAGCAATTAACGGAGGTAG
TGCAAAAAATAAGCACAGAAAGCATAGTAATATGGGGAAAGATCCCTAAGTTTAAATTACCCATACAAAAGGAAACATGG
GACACATGGTGGACGGAGTATTGGCAAGCCACCTGGATTCCTGAGTGGGAGTTTGTCAATACTCCTCCCTTAGTAAAATT
ATGGTACCAGTTAGAAAAAGAACCCATAGTAGGAGCAGAAACTTTCTATGTAGATGGGGCAGCTAATAGGGATACTAAAT
TAGGAAAAGCAGGATATGTTACTGACAGAGGAAGACAAAAGGTTGTCCCTTTCACGGACACAACAAATCAGAAGACTGAG
TTACAAGCAATTTATCTAGCTCTACAGGATTCAGGATCAGAAGTAAACATAGTAACAGACTCACAATATGCATTAGGAAT
CATTCAAGCACAACCAGATAAGAGTGAATCAGAGTTAGTCAGTCAAATAATAGAGCAGTTAATAAAAAAGGAAAAGGTCT
ACCTGGCATGGGTACCAGCACACAAAGGAATTGGAGGAAATGAACAAGTAGACAAATTAGTCAGTAATGGAATTAGGAAA
GTACTA
>AB641836/B/JP/-/pJRC57B09
CCCATTAGCCCTATTGACACTGTACCAGTAAAATTAAAGCCAGGAATGGATGGCCCAAAAGTTAAACAATGGCCATTGAC
AGAAGAAAAAATAAAAGCATTAGTAGAAATTTGTACAGAAATGGAAAAGGAAGGAAAGATTTCAAAAATTGGGCCTGAAA
ATCCATACAATACTCCAGTATTTGCTATAAAGAAAAAGGATAGTACTAAATGGAGAAAATTAGTAGATTTCAGAGAACTT
AATAAGAGAACTCAAGACTTCTGGGAAGTTCAATTAGGAATACCACATCCAGCAGGA---TTAAAAAAGAAA---AAATC
AGTAACAGTACTGGACGTGGGTGATGCATATTTTTCAGTTCCCTTAGATAAAGACTTCAGGAAGTATACTGCATTTACCA
TACCTAGTATAAACAATGAGACACCAGGGATTAGATACCAGTACAATGTACTTCCACAGGGATGGAAGGGATCACCAGCA
ATATTCCAAAGTAGTATGACAAAAATCTTAGAGCCTTTTAGAAAACAAAATCCAGACATAGTTATCTATCAATACATGGA
TGATTTGTATGTAGGATCTGACTTAGAAATAGGGCAGCATAGAACAAAAATAGAGGAACTGAGACAACACCTGTTGAAGT
GGGGGTTCACCACACCAGACAAAAAACATCAGAAAGAGCCCCCATTCCTTTGGATGGGGTATGAACTCCATCCTGATAAG
TGGACAGTACAGCCTATAAAGCTGCCAGAAAAAGATAGCTGGACTGTCAATGACATACAAAAGTTAGTGGGGAAGTTGAA
TTGGGCAAGTCAGATTTATGCAGGGATTAAAGTAAAGCAATTATGTAAACTCCTTAGGGGAACTAAAGCACTAACAGAAG
TAATACCACTGACAGAAGAAGCAGAGCTAGAACTGGCAGAAAACAGGGAAATTCTAAAAGAACCAGTACATGGAGCATAT
TATGACCCATCAAAAGACTTAACAGCAGAAATACAGAAGCAGGGGGAGGGCCAATGGACATATCAAATTTATCAAGAGCC
ATTTAAAAATCTGAAAACAGGAAAGTATGCAAGAATGAGAAGTGCCCACACTAATGATGTAAAACAGTTAACAGAGGCAG
TGCAAAAAATAGCAATGGAAAGCATAGTAATATGGGGAAAGACTCCTAAATTTAGACTACCCATACAAAAAGAAACATGG
GAAGCGTGGTGGATGGAGTATTGGCAAGCCACCTGGATTCCTGATTGGGAGTTTGTCAATACCCCTCCCTTAGTAAAATT
ATGGTACCAGTTAGAGACAGAACCCATAGCGGGAGCAGAAACTTTCTATGTAGATGGGGCAGCTAATAGGGAAACTAAAT
TAGGAAAAGCAGGATATGTTACTAACAAAGGAAGACAAAAGGTTATCACCCTAACAGACACAACAAATCAGAAGACTGAA
TTACAAGCAGTTCATCTAGCTTTGCAGGATTCAGGATTAGAAGTAAACATAGTAACAGACTCACAATATGTATTAGGAAT
CATTCAAGCACAGCCAGATAGGAGTGAATCAGAGTTAGTCAATCAAATAATAGAGCAGTTAATAAAAAAGGAGAAGGTCT
ACTTGGCATGGGTACCAGCACACAAAGGAATTGGAGGAAATGAACAAGTAGATAAATTAGTCAGTGCTGGAATCAGGAAA
GTACTA
>AB641837/B/JP/-/pJRC57B05
CCCATTAGCCCTATTGACACTGTACCAGTAAAATTAAAGCCAGGAATGGATGGCCCAAAAGTTAAACAATGGCCATTGAC
AGAAGAAAAAATAAAAGCATTAGTAGAAATTTGTACAGAAATGGAAAAGGAAGGAAAGATTTCAAAAATTGGGCCTGAAA
ATCCATACAATACTCCAGTATTTGCTATAAAGAAAAAGGATAGTACTAAATGGAGAAAATTAGTAGATTTCAGAGAACTT
AATAAGAGAACTCAAGACTTCTGGGAAGTTCAATTAGGAATACCACATCCAGCAGGA---TTAAAAAAGAAA---AAATC
AGTAACAGTACTGGACGTGGGTGATGCATATTTTTCAGTTCCCTTAGATAAAGACTTCAGGAAGTATACTGCATTTACCA
TACCTAGTATAAACAATGAGACACCAGGGATTAGATACCAGTACAATGTACTTCCACAGGGATGGAAGGGATCACCAGCA
ATATTCCAAAGTAGTATGACAAAAATCTTAGAGCCTTTTAGAAAACAAAATCCAGACATAGTTATCTATCAATACATGGA
TGATTTGTATGTAGGATCTGACTTAGAAATAGGGCAGCATAGAACAAAAATAGAGGAACTGAGACAACACCTGTTGAAGT
GGGGGTTCACCACACCAGACAAAAAACATCAGAAAGAGCCCCCATTCCTTTGGATGGGGTATGAACTCCATCCTGATAAG
TGGACAGTACAGCCTATAAAGCTGCCAGAAAAAGATAGCTGGACTGTCAATGACATACAAAAGTTAGTGGGGAAGTTGAA
TTGGGCAAGTCAGATTTATGCAGGGATTAAAGTAAAGCAATTATGTAAACTCCTTAGGGGAACTAAAGCACTAACAGAAG
TAATACCACTGACAGAAGAAGCAGAGCTAGAACTGGCAGAAAACAGGGAAATTCTAAAAGAACCAGTACATGGAGCATAT
TATGACCCATCAAAAGACTTAACAGCAGAAATACAGAAGCAGGGGGAGGGCCAATGGACATATCAAATTTATCAAGAGCC
ATTTAAAAATCTGAAAACAGGAAAGTATGCAAGAATGAGAAGTGCCCACACTAATGATGTAAAACAGTTAACAGAGGCAG
TGCAAAAAATAGCAATGGAAAGCATAGTAATATGGGGAAAGACTCCTAAATTTAGACTACCCATACAAAAAGAAACATGG
GAAGCGTGGTGGATGGAGTATTGGCAAGCCACCTGGATTCCTGATTGGGAGTTTGTCAATACCCCTCCCTTAGTAAAATT
ATGGTACCAGTTAGAGACAGAACCCATAGCGGGAGCAGAAACTTTCTATGTAGATGGGGCAGCTAATAGGGAAACTAAAT
TAGGAAAAGCAGGATATGTTACTAACAAAGGAAGACAAAAGGTTATCACCCTAACAGACACAACAAATCAGAAGACTGAA
TTACAAGCAGTTCATCTAGCTTTGCAGGATTCAGGATTAGAAGTAAACATAGTAACAGACTCACAATATGTATTAGGAAT
CATTCAAGCACAGCCAGATAGGAGTGAATCAGAGTTAGTCAATCAAATAATAGAGCAGTTAATAAAAAAGGAGAAGGTCT
ACTTGGCATGGGTACCAGCACACAAAGGAATTGGAGGAAATGAACAAGTAGATAAATTAGTCAGTGCTGGAATCAGGAAA
GTACTA
>AB731663/B/JP/2008/08JP_NMC104_clone_01
CCCATTAGTCCTATTGAAACTGTACCAGTAAAATTAAAGCCAGGAATGGATGGCCCAAAAGTTAAACAATGGCCATTGAC
AGAAGAAAAAATAAAAGCACTAACAGAAATTTGTGCAGAATTGGAGAAGGAAGGGAAAATCTCAAAAATTGGGCCTGAAA
ATCCATACAATACTCCAGTATTTGTCATAAGGAAAAAAGACAGTGGTAAATGGAGAAAATTAGTAGATTTCAGAGAACTT
AATAAGAGAACTCAAGACTTCTGGGAAATTCAATTAGGAATACCACATCCCGCGGGG---TTAAAAAAGAGC---AAATC
AGTAACAGTACTGGATGTGGGTGATGCATATTTTTCAGTTCCCTTAGATAAAGACTTTAGGAAGTATACTGCATTTACCA
TACCTAGTACAAATAATGAGACACCAGGGATTAGATATCAGTACAATGTGCTCCCACAGGGATGGAAAGGATCACCAGCA
ATATTTCAAAGTAGCATGACAAAAATCTTAGAGCCTTTTAGAAAACAAAATCCAGACATAGTCATTTATCAATATATAGA
TGATTTGTATGTAGGATCTGACTTAGAAATAGGGCAGCATAGAACAAAAATAGAGGAATTGAGACATCATCTGTGGAAGT
GGGGATTTTATACACCAGACAAAAAACATCAGAAAGAACCTCCATTCCTATGGATGGGTTATGAACTCCATCCTGATAGC
TGGACAGTACAGCCTGTAGTGCTGCCAGAAAAAGACAGCTGGACTGTCAATGACATACAGAAGTTAGTGGGAAAATTGAA
TTGGGCAAGTCAGATTTATGCAGGGATTAAAGTGAAACAATTATGTAAACTCCTTAGGGGAACCAAGGCACTAACAGAAG
TAATACCACTAACAAGAGAAGCAGAGCTAGAACTGGCAGAAAATAGGGAGATTCTAAAAACACCAGTACATGGAGTGTAT
TATGACCCATCAAAAGACTTAATAGCAGAAATACAGAAACAGGGGCTAGGCCAATGGACATATCAGATTTATCAAGAGCC
ATTTAAAAATCTGAAAACAGGAAAGTATGCAAGAACGAGGGGTGCCCACACTAATGATGTAAAACAATTAACAGATGCAG
TACAAAAAATAGCCACAGAAAGCATAGTAATATGGGGAAAGATTCCTAAATTTAGACTACCCATACAAAAAGAAACATGG
GAATTATGGTGGACAGAGTATTGGCAAGCCACCTGGATTCCTGAGTGGGAGTTTGTCAATACCCCTCCCTTAGTGAAATT
ATGGTACCAGTTAGAGAAAGAACCCATAGTAGGAGCAGAAACTTTCTATGTAGATGGGGCAGCTAACAGAGAGACTAAGT
TAGGAAAAGCAGGATATGTGACTGACAGAGGAAGACAAAAGGTTGTCTCCCTAACTGACACAACAAATCAGAAGACTGAG
TTACAAGCAATCCATCTAGCTTTGCAGGATTCAGGATCAGAAGTAAACATAGTAACAGACTCACAATATGCATTAGGAAT
CATTCAAGCACAACCAGATAAAAGTGAGTCAGAGTTAGTCAGTCAAATAATAGAGCAGTTAATAAATAAGGAAAAGGTCT
ACCTGGCATGGGTACCAGCACACAAAGGAATTGGGGGAAATGAAAAAGTAGATAAGTTAGTCAGTGCTGGAATCAGGAAA
GTACTA
>AB731664/B/JP/2008/08JP_NMC104_clone_09
CCCATTAGTCCTATTGAAACTGTACCAGTAAAATTAAAGCCAGGAATGGATGGCCCAAAAGTTAAACAATGGCCATTGAC
AGAAGAAAAAATAAAAGCACTAACAGAAATTTGTGCAGAATTGGAGAAGGAAGGGAAAATCTCAAAAATTGGGCCTGAAA
ATCCATACAATACTCCAGTATTTGTCATAAGGAAAAAAGACAGTGGTAAATGGAGAAAATTAGTAGATTTCAGAGAACTT
AATAAGAGAACTCAAGACTTCTGGGAAATTCAATTAGGAATACCACATCCCGCGGGG---TTAAAAAAGAGC---AAATC
AGTAACAGTACTGGATGTGGGTGATGCATATTTTTCAGTTCCCTTAGATAAAGACTTTAGGAAGTATACTGCATTTACCA
TACCTAGTACAAATAATGAGACACCAGGGATTAGATATCAGTACAATGTGCTCCCACAGGGATGGAAAGGATCACCAGCA
ATATTTCAAAGTAGCATGACAAAAATCTTAGAGCCTTTTAGAAAACAAAATCCAGACATAGTCATTTATCAATATATAGA
TGATTTGTATGTAGGATCTGACTTAGAAATAGGGCAGCATAGAACAAAAATAGAGGAATTGAGACATCATCTGTGGAAGT
GGGGATTTTATACACCAGACAAAAAACATCAGAAAGAACCTCCATTCCTATGGATGGGTTATGAACTCCATCCTGATAGC
TGGACAGTACAGCCTGTAGTGCTGCCAGAAAAAGACAGCTGGACTGTCAATGACATACAGAAGTTAGTGGGAAAATTGAA
TTGGGCAAGTCAGATTTATGCAGGGATTAAAGTGAAACAATTATGTAAACTCCTTAGGGGAACCAAGGCACTAACAGAAG
TAATACCACTAACAAGAGAAGCAGAGCTAGAACTGGCAGAAAATAGGGAGATTCTAAAAACACCAGTACATGGAGTGTAT
TATGACCCATCAAAAGACTTAATAGCAGAAATACAGAAACAGGGGCTAGGCCAATGGACATATCAGATTTATCAAGAGCC
ATTTAAAAATCTGAAAACAGGAAAGTATGCAAGAACGAGGGGTGCCCACACTAATGATGTAAAACAATTAACAGATGCAG
TACAAAAAATAGCCACAGAAAGCATAGTAATATGGGGAAAGATTCCTAAATTTAGACTACCCATACAAAAAGAAACATGG
GAATTATGGTGGACAGAGTATTGGCAAGCCACCTGGATTCCTGAGTGGGAGTTTGTCAATACCCCTCCCTTAGTGAAATT
ATGGTACCAGTTAGAGAAAGAACCCATAGTAGGAGCAGAAACTTTCTATGTAGATGGGGCAGCTAACAGAGAGACTAAGT
TAGGAAAAGCAGGATATGTGACTGACAGAGGAAGACAAAAGGTTGTCTCCCTAACTGACACAACAAATCAGAAGACTGAG
TTACAAGCAATCCATCTAGCTTTGCAGGATTCAGGATCAGAAGTAAACATAGTAACAGACTCACAATATGCATTAGGAAT
CATTCAAGCACAACCAGATAAAAGTGAGTCAGAGTTAGTCAGTCAAATAATAGAGCAGTTAATAAATAAGGAAAAGGTCT
ACCTGGCATGGGTACCAGCACACAAAGGAATTGGGGGAAATGAAAAAGTAGATAAGTTAGTCAGTGCTGGAATCAGGAAA
GTACTA
>AB731669/B/JP/2011/11JP_NMC851C_clone_13
CCCATTAGTCCTATTGAAACTGTACCAGTAAAATTGAAGCCAGGAATGGATGGCCCAAAGATTAAACAATGGCCATTGAC
AGAAGAAAAAATAAAAGCATTAGTAGAAATTTGTACAGAAATGGAAAAGGAAGGAAAAATTTCAAAAATTGGGCCCGAAA
ATCCATATAATACTCCAATATTTGCCATAAAGAGAAAAGATGGTACCAAATGGAGAAAATTAGTAGATTTCAGAGAACTC
AACAAAAGAACTCAAGATTTCTGGGAAGTCCAGTTAGGAATACCACATCCTGCAGGG---TTAAAGAAGAAA---AAATC
AGTGACAGTACTAGATGTGGGTGATGCATATTTCTCAGTTCCCTTAGATAAAGACTTCAGGAAGTATACTGCATTTACCA
TACCTAGTATAAACAATGAGACACCAGGAATTAGATATCAGTACAATGTGCTTCCACAGGGATGGAAAGGATCACCAGCA
ATATTCCAAAGTAGCATGACAAAAATCTTAGAGCCTTTCAGGAAACAATATCCAGACATAGTTATTTATCAATATGTGGA
TGATTTATATGTAGGATCAGACTTAGAAATAGAGCAGCATAGAGCAAAAATAGAGGAACTGAGACAACATCTGTTGGCGT
GGGGGTTTACCACACCAGATAAAAAACATCAGAAAGAACCTCCATTCCTTTGGATGGGATATGAACTACATCCTGATAAA
TGGACGGTACAGCCTATAGAGCTGCCAGAAAAAGACAGCTGGACTGTCAATGACATACAGAAGTTAGTGGGAAAATTAAA
TTGGGCAAGTCAGATTTATCCAGGGATTAAGGTAAAGCAATTATGTAGACTCCTTAGAGGAGCCAAAGCACTAACAGAAG
TAGTCCAGCTAACAGAAGAAGCAGAGCTAGAACTGGCAGAAAACAGGGAGATTCTAAGAGAACCAGTACATGGAGTGTAT
TATGACCCATCAAAAGACTTAATAGCAGAAATACAGAAGCAGGAACTGGGCCAATGGACATATCAAATTTATCAAGAGCC
ATTTAAAAATCTGAAGACAGGAAAATATGCAAGAATAAGGGGTGCCCACACTAATGATGTAAAACAATTAACAGAGGTAG
TGCAAAAAGTAGCCAAAGAAAGTATAGTAATATGGGGAAAGACTCCTAAATTTAGACTACCCATACAAAAAGAAACATGG
GAAGCATGGTGGATGGAGTATTGGCAAGCCACCTGGATTCCTGAATGGGAGTTTGTCAATACCCCCCCCTTAGTGAAATT
ATGGTACCAATTAGAGAAAGAACCCATAGTGGGAGCAGAAACTTTCTATGTAGATGGGGCAGCTAATAGGGAGACTAAAT
TAGGAAAAGCAGGATATGTTACTAACAGAGGAAGACAAAAAGTTATCTCCCTAACTGACACCACAAATCAGAAAACTGAG
TTACAAGCAATTCATCTAGCTTTACAGGATTCAGGATCAGAGGTAAACATAGTAACAGACTCACAATATGCACTGGGAAT
CATTCAAGCACAACCAGATACAAGTGAATCAGAGGTAGTCAATCAAATAATAGAACAGTTAGTAAAAAAGGAAAAGGTCT
ACCTGGCATGGGTACCAGCACACAAAGGGATTGGAGGAAATGAACAAGTAGATAAATTAGTCAGTGCTGGAATCAGGAGA
GTACTA
>AB731670/B/JP/2011/11JP_NMC851C_clone_48
CCCATTAGTCCTATTGAAACTGTACCAGTAAAATTGAAGCCAGGAATGGATGGCCCAAAGATTAAACAATGGCCATTGAC
AGAAGAAAAAATAAAAGCATTAGTAGAAATTTGTACAGAAATGGAAAAGGAAGGAAAAATTTCAAAAATTGGGCCCGAAA
ATCCATATAATACTCCAATATTTGCCATAAAGAGAAAAGATGGTACCAAATGGAGAAAATTAGTAGATTTCAGAGAACTC
AACAAAAGAACTCAAGATTTCTGGGAAGTCCAGTTAGGAATACCACATCCTGCAGGG---TTAAAGAAGAAA---AAATC
AGTGACAGTACTAGATGTGGGTGATGCATATTTCTCAGTTCCCTTAGATAAAGACTTCAGGAAGTATACTGCATTTACCA
TACCTAGTATAAACAATGAGACACCAGGAATTAGATATCAGTACAATGTGCTTCCACAGGGATGGAAAGGATCACCAGCA
ATATTCCAAAGTAGCATGACAAAAATCTTAGAGCCTTTCAGGAAACAATATCCAGACATAGTTATTTATCAATATGTGGA
TGATTTATATGTAGGATCAGACTTAGAAATAGAGCAGCATAGAGCAAAAATAGAGGAACTGAGACAACATCTGTTGGCGT
GGGGGTTTACCACACCAGATAAAAAACATCAGAAAGAACCTCCATTCCTTTGGATGGGATATGAACTACATCCTGATAAA
TGGACGGTACAGCCTATAGAGCTGCCAGAAAAAGACAGCTGGACTGTCAATGACATACAGAAGTTAGTGGGAAAATTAAA
TTGGGCAAGTCAGATTTATCCAGGGATTAAGGTAAAGCAATTATGTAGACTCCTTAGAGGAGCCAAAGCACTAACAGAAG
TAGTCCAGCTAACAGAAGAAGCAGAGCTAGAACTGGCAGAAAACAGGGAGATTCTAAGAGAACCAGTACATGGAGTGTAT
TATGACCCATCAAAAGACTTAATAGCAGAAATACAGAAGCAGGAACTGGGCCAATGGACATATCAAATTTATCAAGAGCC
ATTTAAAAATCTGAAGACAGGAAAATATGCAAGAATAAGGGGTGCCCACACTAATGATGTAAAACAATTAACAGAGGTAG
TGCAAAAAGTAGCCAAAGAAAGTATAGTAATATGGGGAAAGACTCCTAAATTTAGACTACCCATACAAAAAGAAACATGG
GAAGCATGGTGGATGGAGTATTGGCAAGCCACCTGGATTCCTGAATGGGAGTTTGTCAATACCCCCCCCTTAGTGAAATT
ATGGTACCAATTAGAGAAAGAACCCATAGTGGGAGCAGAAACTTTCTATGTAGATGGGGCAGCTAATAGGGAGACTAAAT
TAGGAAAAACAGGATATGTTACTAACAGAGGAAGACAAAAAGTTATCTCCCTAACTGACACCACAAATCAGAAAACTGAG
TTACAAGCAATTCATCTAGCTTTACAGGATTCAGGATCAGAGGTAAACATAGTAACAGACTCACAATATGCACTGGGAAT
CATTCAAGCACAACCAGATACAAGTGAATCAGAGGTAGTCAATCAAATAATAGAACAGTTAGTAAAAAAGGAAAAGGTCT
ACCTGGCATGGGTACCAGCACACAAAGGGATTGGAGGAAATGAACAAGTAGATAAATTAGTCAGTGCTGGAATCAGGAGA
GTACTA
>AF003887/B/FR/1985/NL43xWC001
CCCATTAGTCCTATTGAAACTGTACCAGTAAAATTAAAGCCAGGAATGGATGGCCCAAAAGTTAAACAATGGCCATTGAC
AGAAGAAAAAATAAAGGCATTAGTAGAAATTTGTACAGAAATGGAAAAAGAAGGGAAAATTTCAAAAATTGGGCCTGAAA
ATCCATACAATACTCCAGTATTTGCCATAAAGAAAAAAGACAGTACTAAATGGAGAAAATTAGTAGATTTCAGAGAACTT
AATAAGAGAACTCAAGACTTCTGGGAAGTTCAATTAGGAATACCACATCCCGCAGGG---TTAAAAAAGAAA---AAATC
AGTAACAGTATTGGATGTGGGTGATGCATATTTTTCAGTTCCCTTAGATAAAGACTTCAGAAAGTATACTGCATTTACCA
TACCTAGTACAAACAATGAGACACCAGGGATTAGGTATCAGTACAATGTGCTTCCACAGGGATGGAAAGGATCACCAGCA
ATATTCCAAAGTAGCATGACAAGAATCTTAGAGCCTTTTAGAAAACAAAATCCAGACATAGTTATCTATCAATACATGGA
TGATTTGTATGTAGGATCTGACTTAGAGATAGGGCAGCATAGAACAAAAATAGAGGAACTGAGGCAACATCTGTTGAGAT
GGGGATTTACCACACCAGACAAAAAACATCAGAAAGAACCTCCATTCCTTTGGATGGGTTATGAACTCCATCCTGATAAA
TGGACAGTACAGCCTATAGTGCTGCCAGAAAAAGACAGCTGGACTGTCAATGACATACAGAAGTTAGTGGGAAAATTAAA
TTGGGCAAGTCAGATCTACGCAGGGATTAAAGTAAAGCAATTATGTAAACTCCTCAGGGGAGCCAAAGCACTAACAGAAG
TAATACCACTAACAGAAGAAGCAGAGCTAGAACTGGCAGAAAACAGGGAGATTTTAAAAGAACCAGTACATGGAGTGTAT
TATGACCCATCAAAAGACTTAATAGCAGAAATACAGAAGCAGGGGCAGGGCCAATGGACATATCAAATTTATCAAGAGCC
ATATAAAAATCTGAAAACAGGAAAATATGCAAGAATGAGGGGTGCCCACACTAATGATGTTAAACAATTAACAGAGGCAG
TGCAAAAAATAGCCACAGAAAGCATAGTAATATGGAGAAAGATTCCTAAATTTAAACTACCCATACAAAGAGAAACATGG
GAAACATGGTGGATAGAGTATTGGCAAGCAACCTGGATTCCTGAGTGGGAGTATGTCAATACCCCTCCCTTAGTAAAATT
ATGGTACCAGTTAGAGAAAGAACCCATAGTAGGAGCAGAAACTTTCTATGTAGATGGGGCAGCTAACAGAGAAACTAAAT
TAGGAAAAGCAGGATATGTTACTGACAGAGGAAGACAAAAAGTTGTCTCCCTAAGTGACACAACAAATCAGAAAACTGAG
TTACAAGCAATTCATCTAGCTTTGCAGGATTCGGGCTTAGAAGTAAACATAGTAACAGACTCACAATATGCATTAGGAAT
CATTCAAGCACAACCAGATAAAAGTGAATCAGAGTTAGTCAGTCAAATAATAGAGCAGTTAATAAAAAAGGAAAAGGTCT
ACCTGGCATGGGTACCAGCACACAAAGGAATTGGAGGAAATGAACAAGTAGATAAATTAGTCAGTGCTGGAATCAGGAAA
GTACTA
>AF003888/B/FR/1985/NL43WC001
CCCATTAGTCCTATTGAAACTGTACCAGTAAAATTAAAGCCAGGAATGGATGGCCCAAAAGTTAAACAATGGCCATTGAC
AGAAGAAAAAATAAAGGCATTAGTAGAAATTTGTACAGAAATGGAAAAAGAAGGGAAAATTTCAAAAATTGGGCCTGAAA
ATCCATACAATACTCCAGTATTTGCCATAAAGAAAAAAGACAGTACTAAATGGAGAAAATTAGTAGATTTCAGAGAACTT
AATAAGAGAACTCAAGACTTCTGGGAAGTTCAATTAGGAATACCACATCCCGCAGGG---TTAAAAAAGAAA---AAATC
AGTAACAGTATTGGATGTGGGTGATGCATATTTTTCAGTTCCCTTAGATAAAGACTTCAGAAAGTATACTGCATTTACCA
TACCTAGTACAAACAATGAGACACCAGGGATTAGGTATCAGTACAATGTGCTTCCACAGGGATGGAAAGGATCACCAGCA
ATATTCCAAAGTAGCATGACAAGAATCTTAGAGCCTTTTAGAAAACAAAATCCAGACATAGTTATCTATCAATACATGGA
TGATTTGTATGTAGGATCTGACTTAGAGATAGGGCAGCATAGAACAAAAATAGAGGAACTGAGGCAACATCTGTTGAGAT
GGGGATTTACCACACCAGACAAAAAACATCAGAAAGAACCTCCATTCCTTTGGATGGGTTATGAACTCCATCCTGATAAA
TGGACAGTACAGCCTATAGTGCTGCCAGAAAAAGACAGCTGGACTGTCAATGACATACAGAAGTTAGTGGGAAAATTAAA
TTGGGCAAGTCAGATCTACGCAGGGATTAAAGTAAAGCAATTATGTAAACTCCTCAGGGGAGCCAAAGCACTAACAGAAG
TAATACCACTAACAGAAGAAGCAGAGCTAGAACTGGCAGAAAACAGGGAGATTTTAAAAGAACCAGTACATGGAGTGTAT
TATGACCCATCAAAAGACTTAATAGCAGAAATACAGAAGCAGGGGCAGGGCCAATGGACATATCAAATTTATCAAGAGCC
ATATAAAAATCTGAAAACAGGAAAATATGCAAGAATGAGGGGTGCCCACACTAATGATGTTAAACAATTAACAGAGGCAG
TGCAAAAAATAGCCACAGAAAGCATAGTAATATGGAGAAAGATTCCTAAATTTAAACTACCCATACAAAGAGAAACATGG
GAAACATGGTGGATAGAGTATTGGCAAGCAACCTGGATTCCTGAGTGGGAGTATGTCAATACCCCTCCCTTAGTAAAATT
ATGGTACCAGTTAGAGAAAGAACCCATAGTAGGAGCAGAAACTTTCTATGTAGATGGGGCAGCTAACAGAGAAACTAAAT
TAGGAAAAGCAGGATATGTTACTGACAGAGGAAGACAAAAAGTTGTCTCCCTAAGTGACACAACAAATCAGAAAACTGAG
TTACAAGCAATTCATCTAGCTTTGCAGGATTCGGGCTTAGAAGTAAACATAGTAACAGACTCACAATATGCATTAGGAAT
CATTCAAGCACAACCAGATAAAAGTGAATCAGAGTTAGTCAGTCAAATAATAGAGCAGTTAATAAAAAAGGAAAAGGTCT
ACCTGGCATGGGTACCAGCACACAAAGGAATTGGAGGAAATGAACAAGTAGATAAATTAGTCAGTGCTGGAATCAGGAAA
GTACTA
>AF004394/B/US/1986/AD87_ADA
CCCATTAGTCCTATTGAAACTGTACCAGTAAAATTAAAGCCAGGAATGGATGGCCCAAAAGTTAAACAATGGCCATTGAC
AGAAGAAAAAATAAAAGCATTAGTAGAAATTTGTACAGAAATGGAAAAGGAAGGGAAAATTTCAAGAATTGGGCCTGAAA
ATCCATACAATACTCCAGTATTTGCCATAAAGAAAAAAGACAGTACTAGATGGAGAAAATTAGTAGATTTCAGAGAACTT
AATAAGAGAACTCAAGACTTCTGGGAAGTTCAATTAGGAATACCACATCCCGCAGGG---TTAAAAAAGAAA---AAATC
AGTAACAGTACTGGATGTGGGTGATGCATATTTTTCAGTTCCCTTAGATAAGGACTTCAGAAAGTATACTGCATTTACCA
TACCTAGTATAAACAATGAGACACCAGGGATTAGATATCAGTACAATGTGCTTCCACAGGGATGGAAAGGATCACCAGCA
ATATTCCAAAGTAGCATGACAAAAATCTTAGAGCCTTTTAGAAAACAGAATCCAGACATAGTTATCTATCAATACATGGA
TGATTTGTATGTAGGATCTGACTTAGAAATAGGGCAGCATAGAACAAAAATAGAGGAACTGAGACAACATCTGTTGAGGT
GGGGATTTACCACACCAGACAAAAAACATCAGAAAGAGCCTCCATTCCTTTGGATGGGTTATGAACTCCATCCTGATAAA
TGGACAGTACAGCCTATAGTGCTGCCAGAAAAAGACAGCTGGACTGTCAATGACATACAGAAGTTAGTGGGAAAATTGAA
TTGGGCAAGTCAGATTTATGCAGGGATTAAAGTAAAGCAATTATGTAAACTCCTTAGAGGAACCAAAGCACTAACAGAAG
TAGTACCACTAACAGAAGAAGCAGAGCTAGAACTGGCAGAAAACAGGGAGATTCTAAAAGAACCAGTACATGGAGTGTAT
TATGACCCATCAAAAGACCTAGTAGCAGAAGTACAGAAACAGGGGCAAGGCCAATGGACATATCAAATTTATCAAGAGCC
ATTTAAAAATCTGAAAACAGGAAAGTATGCAAAAATGAGGGGTGCCCACACCAATGATGTAAAACAGTTAACAGAGGCAG
TGCAAAAAATAGCCACAGAAAGCATAGTAATATGGGGAAAGACTCCTAAATTTAAACTACCCATACAAAAAGAAACATGG
GAAGCATGGTGGATGGAGTATTGGCAAGCCACCTGGATTCCTGAGTGGGAGTTTGTCAATACCCCTCCCTTAGTGAAATT
ATGGTACCAGTTAGAGAAAGAACCCATAGTAGGAGCAGAAACTTTCTATGTAGATGGGGCAGCTAATAGAGAAACTAAAT
TAGGAAAAGCAGGATATGTTACTGACAGAGGAAGACAAAAAGTTGTTCCCCTAACTGACACAACAAATCAGAAGACTGAG
TTACAAGCAATTCATCTAGCTTTGCAGGATTCGGGATTAGAAGTAAACATAGTAACAGACTCACAATATGCATTAGGAAT
CATTCAAGCACAACCAGATAAGAGTGAATCAGAGTTAGTCAGTCAAATAATAGAGCAGTTAATAAAAAAGGAAAAGGTCT
ACCTGGCATGGGTACCAGCACACAAAGGAATTGGAGGAAATGAACAAATAGATAAATTAGTCAGTAATGGAATCAGGAAA
GTACTA
>AF033819/B/FR/1983/HXB2_copy_LAI
CCCATTAGCCCTATTGAGACTGTACCAGTAAAATTAAAGCCAGGAATGGATGGCCCAAAAGTTAAACAATGGCCATTGAC
AGAAGAAAAAATAAAAGCATTAGTAGAAATTTGTACAGAGATGGAAAAGGAAGGGAAAATTTCAAAAATTGGGCCTGAAA
ATCCATACAATACTCCAGTATTTGCCATAAAGAAAAAAGACAGTACTAAATGGAGAAAATTAGTAGATTTCAGAGAACTT
AATAAGAGAACTCAAGACTTCTGGGAAGTTCAATTAGGAATACCACATCCCGCAGGG---TTAAAAAAGAAA---AAATC
AGTAACAGTACTGGATGTGGGTGATGCATATTTTTCAGTTCCCTTAGATGAAGACTTCAGGAAGTATACTGCATTTACCA
TACCTAGTATAAACAATGAGACACCAGGGATTAGATATCAGTACAATGTGCTTCCACAGGGATGGAAAGGATCACCAGCA
ATATTCCAAAGTAGCATGACAAAAATCTTAGAGCCTTTTAGAAAACAAAATCCAGACATAGTTATCTATCAATACATGGA
TGATTTGTATGTAGGATCTGACTTAGAAATAGGGCAGCATAGAACAAAAATAGAGGAGCTGAGACAACATCTGTTGAGGT
GGGGACTTACCACACCAGACAAAAAACATCAGAAAGAACCTCCATTCCTTTGGATGGGTTATGAACTCCATCCTGATAAA
TGGACAGTACAGCCTATAGTGCTGCCAGAAAAAGACAGCTGGACTGTCAATGACATACAGAAGTTAGTGGGGAAATTGAA
TTGGGCAAGTCAGATTTACCCAGGGATTAAAGTAAGGCAATTATGTAAACTCCTTAGAGGAACCAAAGCACTAACAGAAG
TAATACCACTAACAGAAGAAGCAGAGCTAGAACTGGCAGAAAACAGAGAGATTCTAAAAGAACCAGTACATGGAGTGTAT
TATGACCCATCAAAAGACTTAATAGCAGAAATACAGAAGCAGGGGCAAGGCCAATGGACATATCAAATTTATCAAGAGCC
ATTTAAAAATCTGAAAACAGGAAAATATGCAAGAATGAGGGGTGCCCACACTAATGATGTAAAACAATTAACAGAGGCAG
TGCAAAAAATAACCACAGAAAGCATAGTAATATGGGGAAAGACTCCTAAATTTAAACTGCCCATACAAAAGGAAACATGG
GAAACATGGTGGACAGAGTATTGGCAAGCCACCTGGATTCCTGAGTGGGAGTTTGTTAATACCCCTCCCTTAGTGAAATT
ATGGTACCAGTTAGAGAAAGAACCCATAGTAGGAGCAGAAACCTTCTATGTAGATGGGGCAGCTAACAGGGAGACTAAAT
TAGGAAAAGCAGGATATGTTACTAATAGAGGAAGACAAAAAGTTGTCACCCTAACTGACACAACAAATCAGAAGACTGAG
TTACAAGCAATTTATCTAGCTTTGCAGGATTCGGGATTAGAAGTAAACATAGTAACAGACTCACAATATGCATTAGGAAT
CATTCAAGCACAACCAGATCAAAGTGAATCAGAGTTAGTCAATCAAATAATAGAGCAGTTAATAAAAAAGGAAAAGGTCT
ATCTGGCATGGGTACCAGCACACAAAGGAATTGGAGGAAATGAACAAGTAGATAAATTAGTCAGTGCTGGAATCAGGAAA
GTACTA
>AF042100/B/AU/1986/MBC200
CCCATTAGTCCTATTGAAACTGTACCAGTAAAATTAAAGCCAGGAATGGATGGCCCAAAAGTTAAACAATGGCCATTGAC
AGAAGAAAAAATAAAAGCATTAGTAGAAATTTGTACAGAAATGGAAAAGGAAGGGAAGATTTCAAAAATTGGGCCTGAAA
ATCCATACAATACTCCAGTATTTGCCATAAAGAAAAAAGACAGTACTAAATGGAGAAAATTAGTAGATTTCAGAGAACTT
AATAAGAGAACTCAAGACTTCTGGGAAGTTCAATTAGGAATACCACATCCCGCAGGG---TTAAAAAAGAAA---AAATC
AGTAACAGTACTGGATGTGGGTGATGCATATTTTTCAGTTCCCTTAGATAAAGAATTCAGGAAGTATACTGCATTTACCA
TACCTAGTATAAACAATGAGACACCAGGGATTAGATATCAATACAATGTGCTTCCACAGGGATGGAAAGGATCACCAGCT
ATATTCCAAAGTAGCATGACAAAAATCTTAGAGCCTTTTAGAAAACAAAATCCAGAAATAGTTATCTATCAATACATGGA
TGATTTGTATGTAGGATCTGACTTAGAAATAGGGCAGCATAGAACAAAAATAGAGGAACTGAGACACCATCTGTTGAGGT
GGGGATTTACCACACCAGACAAAAAACATCAGAAAGAACCTCCATTCCTTTGGATGGGTTATGAACTCCATCCTGATAAA
TGGACAGTACAGCCTATAGTGCTGCCAGAAAAAGACAGCTGGACTGTCAATGACATACAGAAGTTAGTGGGAAAATTGAA
TTGGGCAAGTCAGATTTACCCAGGGATTAAAGTAAAGCAATTATGTAAACTCCTTAGGGGAACCAAAGCACTAACAGAAG
TAGTACCACTAACAAAAGAAGCAGAGCTAGAACTGGCAGAAAACAGGGAAATTCTAAAAGAACCAGTACATGGAGTGTAT
TATGACCCATCAAAAGACTTAATAGCAGAAATACAGAAGCAGGGGCAAGGCCAATGGACATATCAAATTTATCAAGAGCC
ATTTAAAAATCTGAAAACAGGAAAATATGCAAGAATGAGGGGTGCCCACACTAATGATGTAAAACAATTAACAGAGGCAG
TACAAAAAATAACCACAGAAAGCATAGTAATATGGGGAAAGACTCCTAAATTTAGACTACCCATACAAAAAGAAACATGG
GAAACATGGTGGACAGAGTATTGGCAAGCCACCTGGATTCCTGAGTGGGAGTTTGTCAATACCCCTCCCTTAGTGAAATT
ATGGTACCAGTTAGAGAAAGAACCCATAGTAGGAGCAGAAACTTTTTATGTAGATGGGGCAGCTAACAGGGAGACTAAAT
TAGGAAAAGCAGGATATGTTACTAACAGAGGAAGACAAAAGGTTGTCCCCCTAACTGACACAACAAATCAGAAGACTGAG
TTACAAGCAATTCATCTAGCTCTGCAGGATTCGGGATTAGAAGTAAACATAGTAACAGACTCACAATATGCATTAGGAAT
CATTCAAGCACAACCAGATAAAAGTGAATCAGAGTTAGTCAGTCAAATAATAGAGCAGTTAATAAAAAAGGAAAAGGTCT
ACCTGGCATGGGTACCAGCACACAAAGGAATTGGAGGAAATGAACAAGTAGATAAATTAGTCAGTGCTGGAATCAGGAAA
GTACTA
>AF042101/B/AU/1987/MBC925
CCCATTAGTCCTATTGAAACTGTACCAGTAAAATTAAAGCCAGGAATGGATGGCCCAAAAGTTAAACAATGGCCATTAAC
AGAAGAAAAAATAAAAGCATTAGTAGAAATTTGTATAGTTATGGAAAAGGAAGGAAAAATTTCAAAAATTGGGCCTGAAA
ATCCATACAATACTCCAGTATTTGCTATAAAGAAAAAAGACGGTACTAAATGGAGAAAATTAGTAGATTTCAGAGAACTT
AATAAGAGAACTCAAGACTTCTGGGAAGTTCAATTAGGAATACCACATCCCGCAGGG---TTAAAAAAGAAA---AAATC
AGTAACAGTACTGGATGTGGGTGATGCATATTTTTCAGTTCCCTTATATGAAGACTTCAGGAAGTATACTGCATTTACCA
TACCTAGTACAAACAATGAGACACCAGGGATTAGATATCAGTACAATGTGCTTCCACAGGGATGGAAAGGATCACCAGCA
ATATTCCAATGTAGCATGACAAAAATCTTAGAGCCTTTTAGAAAACAAAATCCAGAAATAGTTATCTATCAATACATGGA
TGATTTGTATGTAGGATCTGACTTAGAAATAGGGCAGCATAGAACAAAAATAGAGGAACTGAGACAACATCTGTTGAGGT
GGGGATTTACCACACCAGACAAAAAACATCAGAAAGAACCTCCATTCCTTTGGATGGGGTATGAACTCCATCCTGATAAA
TGGACAGTACAGCCTATAGTGCTGCCAGAAAAAGACAGCTGGACTGTCAATGACATACAGAAGTTAGTGGGAAAATTGAA
TTGGGCAAGTCAGATTTATGCAGGGATTAAAGTAAAGCAATTATGTAAACTCATTAGGGGAACCAAAGCACTAACAGAAA
TAGTACCACTAACAAAAGAAGCAGAGCTAGAACTGGCAGAAAACAGGGAAATTCTAAAAGAACCAGTACATGGAGTGTAT
TATGACCCATCAAAAGACTTAATAGCAGAAATACAGAAGCAGGGGCAAGGCCAATGGACATATCAAATTTATCAAGAGCC
ATTTAAAAATCTAAAAACAGGAAAATATGCAAGAACGAGAGGTGCCCACACTAATGATGTAAAACAATTAACAGAGGCAG
TGCAGAAAATAACCACAGAAAGCATAGTAATATGGGGAAAGATTCCTAAATTTAAACTACCCATACAAAAAGAAACATGG
GAAACATGGTGGACAGAGTATTGGCAAGCCACCTGGATTCCTGAGTGGGAGTTTGTCAATACCCCTCCCTTAGTAAAATT
ATGGTACCAGTTAGAGAAAGAACCCATAATAGGAGCAGAAACTTTCTATGTAGATGGGGCAGCTAACAGGGAGACGAAAT
TAGGAAAAGCAGGATATGTTACTAACAAAGGAAGACAAAAGGTTGTCTCCCTAACTGACACAACAAATCAGAAGACTGAG
TTACAAGCAATTTATCTAGCTTTGCAAGATTCGGGATTAGAAGTAAACATAGTAACAGACTCACAATATGCATTAGGAAT
CATTCAAGCACAACCAGATCAAAGTGAATCAGAGTTAGTCAGTCAAATAATAGAGCAGTTAATAAAAAAGGAAAAGGTCT
ACCTGGCATGGGTACCAGCACACAAAGGAATTGGAGGAAATGAACAAGTAGATAAGTTAGTCAGTGCTGGAATCAGGAAA
GTACTA
>AF042102/B/AU/1993/MBC18_MBCC18
CCCATTAGTCCTATTGAAACTGTACCAGTAAGCTTAAAGCCAGGAATGGATGGCCCAAAGGTTAAACAATGGCCATTGAC
AGAAGAGAAAATAAAAGCATTAGTAGAAATTTGTACAGAAATGGAAAAGGAAGGAAAGATTTCAAAAATTGGGCCTGAAA
ATCCATACAATACTCCAGTATTTGCCATAAGGAAAAAAGATGGTACTAAATGGAGAAAATTAGTAGATTTCAGAGAACTT
AATAAGAGAACTCAAGACTTCTGGGAAGTTCAATTAGGAATACCACATCCCTCAGGG---TTAAAAAAGAAA---AGATC
TGTAACAGTACTGGATGTGGGTGATGCATACTTTTCAGTTCCCTTAGATGAAAACTTCAGGAAGTATACTGCATTTACCA
TACCTAGTATAAATAATGAGACACCAGGGATTAGATATCAGTACAATGTGCTTCCACAGGGATGGAAAGGATCACCAGCA
ATATTCCAAAGTAGCATGACAAGAATCTTAGAGCCCTTTAGAAGACAAAATCCAGACATAGTTATCTATCAATACATGGA
TGACTTGTATGTAGGATCTGACTTAGAAATAGGGCAGCATAGAATAAAAATAGAGGAACTGAGACAGCATCTGTTGAAGT
GGGGATTTACCACACCAGACAAAAAACATCAGAAAGAACCCCCATTCCTTTGGATGGGTTATGAGCTCCATCCTGACAAA
TGGACAGTGCAACCTATAGTACTGCCAGAAAAAGACAGCTGGACTGTCAATGACATACAGAAGTTAGTGGGAAAATTAAA
TTGGGCAAGTCAGATTTACCCAGGAATTAAAGTAAGGCAATTATGTAAACTCCTTAGGGGAACCAAAGCACTAACAGAAG
TAATACCACTAACAGAAGAAGCAGAGTTAGAACTGGCAGAAAACAGGGAAATACTAAGAGAACCAGTACATGGAGTGTAT
TATGACCCATCAAAAGACTTAATAGCAGAAGTACAGAAGCAGGGGGAAGGTCAATGGACATATCAAATTTATCAAGATCA
ATTTAGAAATCTGAAAACAGGAAAATATGCAAGAATGAGGGGTGCCCACACTAATGATGTAAAACAATTAACAGAAGCAG
TGCAAAAAATAGCCACAGAAAGCATAGTAATATGGGGAAAGACTCCTAAATTTAGACTACCCATACAAAAAGAAACATGG
GACGCATGGTGGACAGAGTATTGGCAAGCCACCTGGATTCCTGAGTGGGAGTTTGTCAATACCCCTCCCCTAGTGAAATT
ATGGTACCAGTTAGAAAAAGAACCCATAACAGGAGCAGAAACTTTCTATGTAGATGGGGCAGCTAACAGGGAGACTAAAT
TAGGAAAAGCAGGATATGTTACTGACAGAGGAAGACAAAAAGTTGTCTCCCTAGCTGACACAACAAATCAGAAGACAGAG
TTACAAGCAATTCATCTAGCTTTGCAGGATTCGGGATCAGAAGTAAACATAGTAACAGACTCACAGTATGCATTAGGAAT
CATTCAAGCACAACCAGATAAAAGTGAATCAGAAATAGTCAATAATATAATAGAGCAATTAATAAAAAAGGAAAAGGTCT
ACCTGGCGTGGGTACCAGCACACAAAGGAATTGGAGGGAATGAAAAAGTAGATAAATTAGTCAGTACTGGAATCAGGAAA
GTACTA
>AF042103/B/AU/1995/MBCC54
CCCATTAGTCCTATTGATACTGTACCAGTAAAATTAAAGCCAGGAATGGATGGCCCAAAAGTTAAACAATGGCCATTGAC
AGAAGAAAAAATAAAAGCATTAGTAGAAATTTGTACAGAAATGGAAAAGGAAGGGAAAATTTCAAAAATTGGGCCTGAAA
ATCCATACAATACTCCAGTATTTGCCATAAAGAAAAAAGACAGTACTAAATGGAGAAAATTAGTAGATTTCAGAGAACTT
AATAAGAAAACTCAAGACTTCTGGGAAGTTCAATTAGGAATACCACATCCCGCAGGG---TTAAAAAAGAAA---AAATC
AGTAACAGTACTGGATGTGGGTGATGCATACTTTTCAGTTCCCTTAGATGAAAACTTCAGGAAGTATACTGCGTTTACCA
TACCTAGTATAAATAATGAGACACCAGGAATTAGATATCAGTACAATGTGCTTCCACAGGGATGGAAGGGATCACCAGCA
ATATTCCAAAGTAGCATGACAAAAATCTTAGAGCCTTTTAGAAAACAAAATCCAGACATAGTTATCTATCAATACATGGA
TGACTTGTATGTAGGATCTGACTTAGAGATAGGGCAGCATAGAACAAAAATAGAGGAACTGAGACAACATCTGTTGAAGT
GGGGATTTACCACACCAGACAAAAAACATCAGAAAGAACCTCCATTCCTTTGGATGGGTTATGAACTCCATCCTGATAAA
TGGACAGTACAGCCTATAGTACTGCCAGAAAAAGACAGCTGGACTGTCAATGACATACAGAAGTTAGTGGGAAAATTAAA
TTGGGCAAGTCAGATTTACGCAGGAATTAAAGTAAAGCAATTATGTAAACTCCTTAGGGGAACCAAAGCACTAACAGAAG
TAATACCACTAACAGAAGAAGCAGAGCTAGAACTAGCAGAAAACAGGGAAATTCTAAAAGAGCCAGTACATGGAGTGTAT
TATGACCCATCAAAAGATTTAATAGCAGAAATACAGAAGCAGGGGCAAGGCCAATGGACATATCAAATTTATCAAGAGCC
ATTTAAAAATCTGAAAACAGGAAAATATGCAAGAGTGAGGGGTGCCCACACTAATGATGTAAAACAATTAACAGAGGCAG
TGCAAAAAATAAGCACAGAAAGCATAATAATATGGGGAAAGACTCCTAAATTTAAACTACCCATACAAAGAGAAACATGG
GAAGCATGGTGGACCGAGTATTGGCAAGCCACCTGGATTCCTGAGTGGGAGTTTGTCAATACCCCTCCCCTAGTGAAGTT
ATGGTACCAGTTAGAGAAAGAACCCATAATAGGAGCAGAAACTTTCTATGTAGATGGAGCAGCTAACAGGGAGACTAAAA
TAGGGAAAGCAGGATATGTTACTAACAAAGGAAGACAAAAGGTTGTCCTCCTAACTGACACAACAAATCAGAAGACTGAG
TTACAAGCAATTCATCTAGCTTTGCAGGATTCGGGATTAGAAGTAAACATAGTAACAGACTCACAATATGCATTAGGAAT
CATTCACGCACAACCAGATAAAAGTGAATCAGAAATAGTCAGTCAAATAATAGAGCAATTAATAAAAAAGGAAAAGGTCT
ACCTGGCATGGGTACCAGCACACAAAGGAATTGGCGGAAATGAACAAGTAGATAAATTAGTCAGTGCTGGAATCAGGAAA
GTACTA
>AF042105/B/AU/1996/MBCD36
CCCATTAGTCCTATTGAAACTGTACCAGTAAAATTAAAGCCAGAAATGGATGGCCCAAAAGTTAAACAATGGCCATTGAC
AGAAGAAAAAATAAAAGCATTAGTAGAAATTTGTACAGAGATGAAAAAGGAAGGAAAAATTTCAAGAATTGGGCCTAAAA
ATCCATACAATACTCCAGTATTTGCCATAAAGAAAAAAGACAGTACTAAATGGAGAAAATTAGTAGATTTCAGGGAACTT
AATAAGAGAACTCAAGACTTCTGGGAAGTTCAGTTAGGAATACCACATCCCTCAGGG---TTAAAAAAGAAA---AAATC
AGTAACAGTACTGGATGTGGGTGATGCATACTTTTCAGTTCCCTTAGATGAAAGCTTCAGGAAGTATACTGCATTTACCA
TACCTAGTATCAATAATGAGACTCCGGGGACTAGATATCAGTACAATGTGCTGCCACAGGGATGGAAAGGATCACCAGCA
ATATTCCAAAGTAGCATGACAAAAATCTTAGAGCCCTTTAGAAAACAAAATCCAGACATAGTTATCTATCAATACATGGA
TGACTTGTATGTAGGATCTGATTTAGAAATAGGGCAGCATAGAACAAAAATAGAGGAACTGAGACAACATCTGTTGAGGT
GGGGATTTACCACACCAGACAAAAAACATCAGAAAGAACCCCCATTCCTTTGGATGGGTTATGAACTCCATCCTAATAAA
TGGACAGTACAGCCTATAGTACTGCCAGAAAAAGACAGCTGGACTGTCAATGACATACAGAAGTTAGTGGGAAAATTATA
TTGGGCAAGTCAGATTTACGCAGGAATCAGAGTAAAGCAATTATGTAAACTCCTTAGGGGAGCCAAAGCACTAACAGAAG
TAGTACCACTAACAGAAGAGGCAGAGCTAGAACTGGCAGAAAACAGGGAAATTCTAAGAAAACCAGTACATGAAGTGTAT
TATGACCCATCAAAAGACTTAATAGCAGAAATACAGAAGCAGGGGCAAGGCCAATGGACATATCAGATTTATCAAGAGCC
ATTTAAAAATCTGAAAACAGGAAAATATGCAAAAACGAGGGGTGCCCACACTAATGATGTAAAACAATTAACAGAGGCAG
TGCAAAAAATAGCCACAGAAAGCATAGTAATATGGAAAAAGACTCCTAAATTTAAACTACCCATACAAAAAGAAACATGG
GAAGCATGGTGGACAAAGTATTGGCAAGCCACCTGGATTCCTAAGTGGGAGTTTGTCAATACCCCTCCCCTAGTGAAATT
ATGGTACCAGTTAGAGAAAGAACCCATAATAGGAGCAGAAACTTTTTATGTAAATGGGGCAGCTAACAGGGAGACTAAAG
TAAAAAAAGCAGGATATGTTACTAACAAAGGAAGACAAAAAGTTGTCCTCCTAAATGACACAACAAATCAGAAGACTGAG
TTGCAAGCAATTCATCTAGCTTTGCAGGATTCAGGATTAGAAGTAAACATAGTAACAGACTCACAATATGCATTAGGAAT
CATTCAAGCACAACCAGATAAAAGTGAATCAGAAATAGTCAATCAAATAATAGAGCAATTAATAAAAAAGGAAAAAGTCT
ACCTGGCATGGGTACCAGCACACAAAGGAATTGGAGGAAATGAACAAGTAGATAAATTAGTCAGTGCTGGAATCAGGAAA
GTACTA
>AF042106/B/AU/1993/MBCC18R01_C18R01
CCCATTAGTCCTATTGAAACTGTACCAGTAAGCTTAAAGCCAGGAATGGATGGCCCAAAAGTTAAACAATGGCCATTGAC
AGAAGAGAAAATAAAAGCATTAGTAGAAATTTGTACAGAAATGGAAAAGGAAGGAAAGATTTCAAAAATTGGGCCTGAAA
ATCCATACAATACTCCAGTATTTGCCATAAAGAAAAAAGACAGTACTAAATGGAGAAAATTAGTAGATTTCAGAGAACTT
AATAAGAGAACTCAAGACTTCTGGGAAGTTCAATTAGGAACACCACATCCCTCAGGG---TTAAAAAAGAAA---AAATC
AGTAACAGTACTGGATGTGGGTGATGCATACTTTTCAGTTCCCTTAGATGAAAACTTCAGGAAGTATACTGCATTTACCA
TACCTAGTATAAATAATGAGACACCAGGGATTAGATATCAGTACAATGTGCTTCCACAGGGATGGAAAGGATCACCAGCA
ATATTCCAAAGTAGCATGACAAGAATCTTAGAGCCTTATAGAAAACAAAATCCAGACATAGTTATCTATCAATACATGGA
TGACTTGTATGTAGGATCTGATTTAGAAATAGGGCAGCATAGAATAAAAATAGAGGAACTGAGACAACATCTGTTGAAGG
GGGGATTTACCACACCAGACAAAAAACATCAGAAAGAACCCCCATTCCTTTGGATGGGTTATGAACTCCATCCTGATAAA
TGGACAGTGCAACCTATAGTACTGCCAGAAAAAGACAGCTGGACTGTCAATGACATACAGAAGTTAGTGGGAAAATTAAA
TTGGGCAAGTCAGATTTACCCAGGAATTAAAGGAAGGCAATTATGTAAACTCCTTAGGGGAACCAAAGCACTAACAGAAG
TAATACCACTAACAGAAGAAGCAGAGCTAGAACTGGCAGAAAACAGGGAAATTCTAAGAGAACCAGTACATGGAGTGTAT
TATGACCCATCAAAAGACTTAATAGCAGAAATACAGAAGCAGGAGCAAGGCCAATGGACATATCAAATTTATCAAGATCA
ATTTAAAAATCTAAAAACAGGAAAGTATGCAAGAATGAGGGGTGCCCACACTAATGATGTAAAACAATTAACAGAGGCAG
TGCAAAAAATAGCCACAGAAAGCATAGTAATATGGGGAAAGACTCCTAAATTTAGACTACCCATACAAAAAGAAACATGG
GACGCATGGTGGACAGAGTATTGGCAAGCCACCTGGATTCCTGAGTGGGAGTTTGTCAATACCCCTCCCCTAGTAAAATT
ATGGTACCAGTTAGAAAAAGAACCCATAATAGGAGCAGAAACTTTCTATGTAGATGGGGCAGCTAACAGAGAGACTAAAT
TAGGAAAAGCAGGATATGTTACTGACAGAGGAAGACAAAAAGTTGTCTCCCTAACTGACACAACAAATCAGAAGACTGAG
TTACAAGCAATTCATCTAGCTTTGCAGGATTCAGGATTAGAAGTAAACATAGTAACAGACTCACAGTATGCATTAGGAAT
CATTCAAGCACAACCAGATAAAAGTGAATCAGAAATAGTCAATCAAATAATAGAGCAATTAATAAAAAAGGAAAAGGTCT
ACCTGGCATGGGTACCAGCACACAAAGGAATTGGAGGGAATGAACAAGTAGATAAATTAGTCAGTGCTGGAATCAGGAAA
ATACTA
>AF049494/B/US/-/499JC16
CCCATTAGTCCTATTGAAACTGTACCAGTGAGATTAAAGCCAGGAATGGATGGCCCAAAAGTTAAACAATGGCCATTGAC
AGAAGAAAAAATAAAAGCATTAGTAGAAATTTGTACAGAAATGGAAAAGGAAGGGAAAATTTCAAAAATTGGGCCTGAAA
ATCCATACAATACTCCAGTATTTGCCATAAAGAAAAAAGACAGTACTAAATGGAGAAAATTAGTAGATTTCAGAGAACTT
AATAAGAGAACTCAAGACTTCTGGGAAGTTCAATTAGGAATACCACATCCCTCAGGT---TTAAAAAAGAAA---AAATC
AGTAACAGTACTAGATGTGGGTGATGCATATTTTTCAGTTCCCTTAGATGAAGATTTCAGGAAGTATACTACATTTACCA
TACCTAGTATAAACAATCAGACACCAGGGATTAGATATCAGTACAATGTGCTTCCACAGGGATGGAAAGGATCACCAGCA
ATATTCCAAAGTAGCATGACAAAAATCTTAGAGCCTTTTAGAAAACAGAATCCAGACATAGTTATCTATCAATACATGGA
TGATTTGTATGTAGGATCTGACTTAGAAATAGAGCAGCATAGAACAAAAATAGAGGAACTGAGACAGCATCTGTTGAGGT
GGGGATTTACCACACCAGACAAAAAACATCAGAAAGAACCTCCATTCCTCTGGATGGGGTATGAACTCCATCCTGATAAA
TGGACAGTACAGCCTATAGTGCTGCCAGAAAAAGACAGCTGGACTGTCAATGACATACAGAAGTTAGTGGGAAAATTGAA
TTGGGCAAGTCAGATTTACCCAGGGATTAAAGTAAGGCAATTATGTAAACTCCTTAGAGGAGCCAAAGCACTAACAGAAG
TAATACCACTAACAGAAGGAGCAGAGCTAGAACTGGCAGAAAACAGAGAGATTCTAAAAGAACCAGTACATGGAGTGTAT
TATGACCCATCAAAAGACTTAATAGCAGAAATACAGAAGCAGGGGCAAGGCCAATGGACATATCAAATTTATCAAGAGCC
ATTTAAAAATCTGAAAACAGGAAAATATGCAAGAACGAGGGGTGCCCACACTAATGATGTAAAACAATTAACAGAGGCAG
TGCAAAAAATAGCCACAGAAAGCATAGTAATATGGGGGAAGACTCCTAAATTTAAACTGCCCATACAAAAGGAAACATGG
GAAACATGGTGGACAGAGTATTGGCAAGCCACTTGGATTCCTGAATGGGAGTTTGTCAATACCCCTCCTTTAGTAAAATT
ATGGTACCAGTTAGAGAAAGAACCCATAGTAGGAGCAGAAACTTTCTATGTAGATGGGGCAGCTAACAGGGAGACTAAAT
TAGGAAAAGCAGGATATGTTACTAACAGAGGAAGACAAAAGGTTGTCACCCTGACTAACACAACAAATCAGAAGACTGAG
TTACAAGCAATTCATCTAGCTTTACAGGATTCAGGATCAGAAGTAAACATAGTAACAGACTCACAATATGCATTAGGAAT
CATTCAAGCACAACCAGATCAAAGTGAATCAGAGTTAGTCAATCAAATAATAGAGCAGTTAATAAAAAAGGAAAAGGTCT
ATCTGGCATGGGTACCAGCACACAAAGGAATTGGAGGAAATGAACAAGTAGATAAATTAGTCAGTGCTGGAATCAGAAAA
GTACTA
>AF049495/B/US/-/NC7
CCCATTAGTCCTATTGAAACTGTACCAGTAAAATTAAAGCCAGGAATGGATGGCCCAAAAGTTAAACAATGGCCATTGAC
AGAAGAAAAAATAAAAGCATTAATAGAAATTTGTACAGAAATGGAAAAGGAAGGGAAAATTTCAAAAATTGGGCCTGAAA
ATCCATACAATACTCCAGTATTTGCCATAAAGAAAAAAGACAGTACTAAATGGAGAAAATTAGTAGATTTCAGAGAACTT
AATAAGAGAACTCAAGACTTCTGGGAAGTTCAATTAGGAATACCACATCCCGCAGGG---TTAAAAAAGAAA---AAATC
AGTAACAGTACTAGATGTGGGTGATGCATATTTTTCAGTTCCCTTAGATGAAGATTTCAGGAAGTATACTGCATTTACCA
TACCTAGTATAAACAATGAGACACCAGGGATTAGATATCAGTACAATGTGCTGCCACAGGGATGGAAAGGATCACCAGCA
ATATTCCAAAGTAGCATGACAAAAATCTTAGAGCCTTTTAGAAAACAGAATCCAGACATAGTTATCTATCAATATATGGA
TGATTTGTATGTAGGATCTGACTTAGAAATAGAGCAGCATAGAACAAAAATAGAGGAACTGAGACAGCATCTGTTGAAGT
GGGGATTTACCACACCAGACAAAAAACATCAGAAGGAACCTCCATTCCTCTGGATGGGTTATGAACTCCATCCTGATAAA
TGGACAGTACAGCCTATAGTGCTGCCAGAGAAAGACAGCTGGACTGTCAATGACATACAGAAGTTAGTGGGAAAATTAAA
TTGGGCAAGTCAGATTTACCCAGGGATTAAAGTAAGGCAATTATGTAAACTCCTTAGGGGAGCCAAAGCACTAACAGATG
TAATACCACTAACAGAAGGAGCAGAGCTAGAACTGGCAGAAAACAGAGAGATTCTAAAAGAACCAGTACATGGAGTGTAT
TATGACCCATCAAAAGACTTAATAGCAGAAATACAGAAGCAGGGACAAGGTCAATGGACATATCAGATTTATCAAGAGCC
ATTTAAAAATCTGAGAACAGGAAAATATGCAAGAACGAGGGGTGCCCACACTAATGATATAAAACAATTAACAGAGGCAG
TGCAAAAAATAGCCACAGAAAGCATAGTAATATGGGGAAAGACTCCTAAATTTAAACTGCCCATACAAAAGGAAACATGG
GAAACATGGTGGACAGAGTATTGGCAAGCTACCTGGATTCCTGAGTGGGAGTTTGTCAATACCCCTCCTTTAGTAAAATT
ATGGTACCAGTTAGAGAAAGAACCCATAGTAGGAGCAGAAACTTTCTATGTAGATGGGGCAGCTAACAGGGAGACTAAAT
TAGGAAAAGCAGGATATGTTACTAACAGAGGAAGACAAAAGGTAGTCCCCCTGACTAACACAACAAATCAGAAGACTGAG
TTACAAGCAATTCATCTAGCTTTACAGGATTCAGGATCAGAAGTAAACATAGTAACAGACTCACAATATGCATTAGGAAT
CATTCAAGCACAACCAGATCAAAGTGAATCAGAGTTAGTCAATCAAATAATAGAACAGTTAATAAAAAAGGAAAAGGTCT
ATCTGGCATGGGTACCAGCACACAAAGGAATTGGAGGAAATGAACAAGTAGATAAATTAGTCAGTGCTGGAATCAGGAAA
GTACTA
>AF069140/B/US/1991/DH12_3
CCCATTAGTCCTATTGAAACTGTACCAGTAAAATTAAAGCCAGGAATGGATGGCCCAAGAGTTAAACAATGGCCATTGTC
AGAAGAGAAAATAAAAGCATTAACAGAAATTTGTACAGAAATGGAAAAGGAAGGGAAAATTTCAAAAATTGGGCCTGAAA
ATCCATACAATACTCCAATATTTGCCATAAAGAAAAAGAACAGTACTAGATGGAGAAAATTAGTAGATTTCAGAGAACTT
AATAAGAGAACTCAAGACTTCTGGGAAGTTCAATTAGGAATACCGCATCCCGCAGGG---TTAAAAAAGAAA---AAGTC
AGTAACAGTACTGGACGTGGGTGATGCATATTTTTCAATTCCCTTAGATGAAGACTTTAGGAAGTATACTGCATTTACCA
TACCTAGTGTAAACAATGCAGCACCAGGGATTAGATATCAGTACAATGTGCTTCCACAGGGATGGAAAGGATCACCAGCA
ATATTCCAAAGTAGCATGACAAAAATCTTAGAACCTTTTAGAAAACAAAATCCAGACATAGTAATCTATCAATACATGGA
TGATTTGTATGTAGGATCTGACTTAGAAATAGAACAGCATAGAACAAAAATAGAGGAACTGAGACAACATCTGTTGAGGT
GGGGACTTTTCACACCAGACCAAAAACATCAGAAAGAACCTCCATTCCTTTGGATGGGTTATGAACTCCATCCTGATAAG
TGGACAGTACAGCCTATAGTGCTGCCAGAAAAGGACAGCTGGACTGTCAATGACATACAGAAGTTAGTGGGAAAATTAAA
TTGGGCAAGTCAGATTTACGCAGGGATTAAAGTAAAGCAATTATGTAAACTCCTTAGAGGAGCTAAAGCACTAACAGAAG
TAATACCACTAACAGAAGAAGCAGAGTTAGAACTGGCAGAAAACAGGGAGATTCTAAAAGAACCAGTACATGGAGTGTAT
TATGACCCATCAAAAGACATAATAGCAGAGATACAGAAACAGGGGCAAGGCCAATGGACATATCAAATTTATCAGGAACC
ATTTAAAAATCTGAAAACAGGAAAATATGCAAGAACGAGGGGTGCCCACACTAATGATGTAAAACAATTAACAGAGGTAG
TGCAAAAAGTAACCACAGAGTGCATAGTAATATGGGGAAAGACTCCTAAATTTAGACTACCCATACAAAAAGAAACATGG
GAAACATGGTGGACAGAGTATTGGCAAGCCACCTGGATTCCTGAGTGGGAGTTTGTCAATACCCCTCCCTTAGTAAAATT
ATGGTACCAGTTAGAGAAAGAACCCATAGTAGGGGCAGAAACTTTCTATGTAGATGGGGCAGCTAGCAGGGAAACTAGAT
TAGGAAAGGCAGGATATGTTACTAACAGAGGAAGACAAAAGGTTGTCTCCCTAACTGACACAACAAATCAGAAGACTGAG
TTACAAGCAATTTATCTAGCTTTGCAGGATTCGGGATTAGAAGTAAACATAGTAACAGACTCACAATATGCATTAGGAAT
CATTCAAGCACAACCAGATAAAAGTGAATCAGAGTTAGTCAATCAAATAATAGAGCAGTTAATAAAAAAGGAAAAGGTCT
ACCTGGCATGGGTACCAGCACACAAAGGAATTGGAGGAAATGAACAAGTAGATAAATTAGTCAGTACTGGAATCAGGAGA
GTACTA
>AF070521/B/FR/1985/NL43E9_LAI_IIIB_NY5
CCCATTAGTCCTATTGAGACTGTACCAGTAAAATTAAAGCCAGGAGTGGATGGCCCAAAAGTTAAACAATGGCCATTGAC
AGAAGAAAAAATAAAAGCATTAGTAGAAATTTGTACAGAAATGGAAAAGGAAGGAAAAATTTCAAAAATTGGGCCTGAAA
ATCCATACAATACTCCAGTATTTGCCATAAAGAAAAAAGACAGTACTAAATGGAGAAAATTAGTAGATTTCAGAGAACTT
AATAAGAGAACTCAAGATTTCTGGGAAGTTCAATTAGGAATACCACATCCTGCAGGG---TTAAAACAGAAA---AAATC
AGTAACAGTACTGGATGTGGGCGATGCATATTTTTCAGTTCCCTTAGATAAAGACTTCAGGAAGTATACTGCATTTACCA
TACCTAGTATAAACAATGAGACACCAGGGATTAGATATCAGTACAATGTGCTTCCACAGGGATGGAAAGGATCACCAGCA
ATATTCCAGTGTAGCATGACAAAAATCTTAGAGCCTTTTAGAAAACAAAATCCAGACATAGTCATCTATCAATACATGGA
TGATTTGTATGTAGGATCTGACTTAGAAATAGGGCAGCATAGAACAAAAATAGAGGAACTGAGACAACATCTGTTGAGGT
GGGGATTTATCACACCAGACAAAAAACATCAGAAAGAACCTCCATTCCTTTGGATGGGTTATGAACTCCATCCTGATAAA
TGGACAGTACAGCCTATAGTGCTGCCAGAAAAGGACAGCTGGACTGTCAATGACATACAGAAATTAGTGGGAAAATTGAA
TTGGGCAAGTCAGATTTATGCAGGAATTAAAGTAAGGCAATTATGTAAACTTCTTAGGGGAACCAAAGCACTAACAGAAG
TAGTACCACTAACAGAAGAAGCAGAGCTAGAACTGGCAGAAAACAGGGAGATTCTAAAAGAACCGGTACATGGAGTGTAT
TATGACCCATCAAAAGACTTAATAGCAGAAATACAGAAGCAGGGGCAAGGCCAATGGACATATCAAATTTATCAAGAGCC
ATTTAAAAATCTGAAAACAGGAAAGTATGCAAGAATGAAGGGTGCTCACACTAATGATGTGAAACAATTAACAGAGGCAG
TACAAAAAATAGCCACAGAAAGCATAGTAATATGGGGAAAGACTCCTAAATTTAAATTACCCATACAAAAGGAAACATGG
GAAGCATGGTGGACAGAGTATTGGCAAGCCACCTGGATTCCTGAGTGGGAGTTTGTCAATACCCCTCCCTTAGTGAAGTT
ATGGTACCAGTTAGAGAAAGAACCCATAATAGGAGCAGAAACTTTCTATGTAGATGGGGCAGCCAATAGGGAAACTAAAT
TAGGAAAAGCAGGATATGTAACTGACAGAGGAAGACAAAAGGTTGTCCCCCTAACGGACACAACAAATCAGAAGACTGAG
TTACAAGCAATTCATCTAGCTTTGCAGGATTCAGGATCAGAAGTAAACATAGTGACAGACTCACAATATGCATTGGGAAT
CATTCAAGCACAACCAGATAAGAGTGAATCAGAGTTAGTCAGTCAAATAATAGAGCAGTTAATAGAAAAGGAAAAAGTCT
ACCTGGCATGGGTACCAGCACACAAAGGAATTGGAGGAAATGAACAAGTAGATAAATTGGTCAGTGCTGGAATCAGGAAA
GTACTA
>AF086817/B/TW/1994/TWCYS_LM49
CCCATTAGTCCTATTGATACTGTACCAGTAAAATTAAAGCCAGGAATGGATGGCCCAAAAGTTAAACAATGGCCATTGAC
AGAAGAAAAAATAAAAGTACTAATAGAAATTTGTACAGAAATGGAAAAGGAAGGGAAAATTTCAAAAATTGGGCCTGAAA
ATCCATACAATACTCCAGTATTTGCTATAAAGAAAAAAGACAGTACTAAATGGAGAAAATTAGTAGATTTCAGAGAACTT
AATAAGAGAACTCAAGATTTCTGGGAAGTTCAATTAGGAATACCACATCCCGCAGGG---TTAAAAAAGAAA---AAATC
AGTAACAGTACTGGATGTGGGTGATGCATATTTTTCAGTTCCCTTAGATAAAGACTTCAGAAAGTATACTGCATTTACCA
TACCTAGTATAAACAATGAGACACCAGGGATTAGATATCAGTACAATGTGCTCCCTCAGGGATGGAAAGGATCACCAGCA
ATATTCCAAAGTAGCATGACAAGAATCTTAGAGCCTTTTAGAAAACAAAATCCAGACATAGTTATCTATCAATACATGGA
TGATTTGTATGTAGGATCTGACTTAGAAATAGGGCAGCATAGAATAAAAGTAGAGGAACTGAGACAACATCTGTTAAGGT
GGGGATTTACCACACCAGACAAAAAACATCAGAAAGAGCCTCCATTCCTTTGGATGGGCTATGAGCTCCATCCTGATAAA
TGGACAGTACAGCCTATAGTGCTGCCTGAAAAAGACAGCTGGACTGTCAATGACATACAAAAGTTAGTGGGAAAATTGAA
TTGGGCAAGTCAGATTTATGCAGGGATTAAAGTAAGGCAATTATGTAAACTTCTTAGAGGAACCAAAGCACTAACAGAAG
TAGTACCACTAACAAAAGAAGCAGAGCTAGAACTGGCAGAAAACAGGGAGATTCTAAAACAACCAGTACATGGAGCATAT
TACGACCCATCAAAAGACTTAGTAGCAGAAATACAGAAGCAGGGGCAAGGCCAATGGACATATCAGATTTATCAAGAGAC
ATTTAAAAATCTGAAAACAGGAAAGTATGCAAGGACGAGGGGTGCCCACACTAATGATGTAAAACAATTAACAGAGGCAG
TACAAAAGATAGCCACAGAAAGCATAGTAATATGGGGAAAGACTCCTAAATTTAAACTACCCATACAAAAGGAAACATGG
GAAGCATGGTGGACAGAGTATTGGCAAGCCACCTGGATTCCTGAGTGGGAGTTTGTCAATACCCCTCCCTTAGTGAAATT
ATGGTACCAGTTAGAGAAAGAACCCATAATAGGAGCAGAAACTTTCTATGTAGATGGGGCAGCTAATAGGGAGACTAAAT
TAGGAAAAGCAGGATATGTTACTGACAAAGGAAGACAAAAAGTAGTCTCACTAACTGACACAACAAATCAGAAGACTGAG
TTACAAGCAATTCATCTAGCTTTGCAGGATTCAGGATTAGAAGTAAACATAGTAACAGACTCACAATATGCATTAGGAAT
CATTCAAGCACAACCAGATAAGAGTGAATCAGAGTTAGTCAGTCAAATAATAGAGGAGTTAATAAAAAAGGAAAAAGTCT
ACCTGACATGGGTTCCAGCACACAAAGGAATTGGAGGAAATGAACAAGTAGATAAATTAGTCAGTGCTGGAATCAGGAAA
GTACTA
>AF146728/B/AU/-/VH_VHPCR
CCCATTAGTCCTATTGAGACTGTACCAGTAAAATTAAAGCCAGGAATGGATGGCCCAAAAGTTAAACAATGGCCATTGAC
AGAAGAAAAAATAAAAGCATTAGTAGAAATTTGTACAGAAATGGAAAAGGAAGGAAAAATTTCAAAAATTGGGCCTGAAA
ATCCATACAATACTCCAGTATTTGCCATAAAGAAAAAAGACAGTACTAAATGGAGAAAATTAGTAGATTTCAGAGAACTT
AATAAGAGAACTCAAGACTTCTGGGAAGTTCAATTAGGAATACCACATCCCGCAGGG---TTAAAAAAGAAA---AAATC
AGTAACAGTACTGGATGTGGGCGATGCATATTTTTCAGTTCCCTTAGATAAAGACTTCAGAAAGTATACCGCATTCACCA
TACCTAGTATAAACAATGAGACACCAGGGATTAGATATCAGTACAATGTGCTTCCACAGGGATGGAAAGGATCACCAGCG
ATATTCCAAAGTAGCATGACAAAAATCTTAGAGCCTTTTAGAAAACAAAATCCAGACGTAGTTATCTATCAATACATGGA
TGATTTGTATGTAGGATCTGACTTAGAAATAGGGCAGCACAGAACAAAAATAGAGGAACTGAGACAACATCTGTTGAGGT
GGGGGTTTACCACACCAGACAAAAAACATCAGAAAGAACCTCCATTCCTTTGGATGGGTTATGAACTCCATCCTGATAAA
TGGACAGTACAGCCTATAGTGCTGCCAGAAAAAGACAGCTGGACTGTCAATGACATACAGAAATTAGTGGGAAAATTAAA
TTGGGCAAGTCAGATTTATTCAGGGATTAAAGTAAGACAATTATGTAAACTTCTTAGGGGAACCAAGGCACTAACAGAAG
TAATACCACTAACAGAAGAGGCAGAGCTAGAATTAGCAGAAAACAGGGAGATTCTAAAAGAACCAGTACATGGAGTGTAT
TATGACCCATCAAAAGATTTAATAGCAGAGGTACAGAAGCAGGAGCAAGGCCAATGGACATATCAAATTTATCAAGAACC
ATTTAAAAATCTGAAAACAGGAAAGTATGCAAGAATGAAGGGTGCCCACACTAATGATGTAAAACAGTTAACAGAGGCAG
TGCAAAAAATAGCCACAGAAAGCATAGTAATATGGGGAAAGACTCCTAAATTTAAGCTACCCATACAAAAGGAGACATGG
GAAGCATGGTGGATGGAGTATTGGCAGGCCACCTGGATTCCTGAGTGGGAGTTTGTCAATACCCCTCCCTTAGTGAAATT
ATGGTACCAGTTAGAGAAAGAACCCATAGTAGGAGCAGAAACTTTCTATGTAGATGGAGCAGCTAATAGGGAGACCAAAT
TAGGAAAAGCAGGATATGTTACTGACAGAGGAAGACAAAAGGTTGTCCCCCTAAGTGACACAACAAATCAGAAGACTGAG
TTACAAGCAATTCAGCTAGCGTTGCAGGATTCGGGATTAGAAGTAAACATAGTAACAGACTCACAATATGCATTAGGAAT
CATTCAAGCACAACCAGATAAGAGTGAATCAGAGTTAGTCAATCAAATAATAGAGCAGCTAATAAAAAAGGAAAAGATCT
ATTTGGCATGGGTACCAGCACACAAAGGAATTGGTGGAAATGATAAGGTAGATAGTTTGGTCAGTGCTGGGATCAGGAAA
GTACTA
>AF224507/B/KR/1997/WK
CCCATTAGTCCTATTGAAACTGTACCAGTAAAATTAAAGCCAGGAATGGATGGTCCAAAAGTTAAACAATGGCCATTGAC
AGAAGAAAAAATAAAGGCATTAGTAGAAATTTGTACAGAAATGGAAAAGGAAGGAAAAATTTCAAAAATTGGGCCTGAAA
ATCCATATAATACTCCAGTATTTGCTATAAAGAAAAAAGACAGTACTAAATGGAGAAAATTAGTAGATTTCAGAGAACTT
AATAAGAGAACTCAAGACTTCTGGGAAGTTCAATTAGGAATACCACATCCAGCAGGG---TTAAAAAAGAAA---AAATC
AGTAACAGTACTGGATGTGGGTGATGCATATTTTTCAGTTCCCTTAGATGAGGACTTCAGAAAGTATACTGCATTTACCA
TACCTAGTACAAACAATGAGACACCAGGGATTAGATATCAGTACAATGTGCTTCCACAGGGGTGGAAAGGATCGCCAGCG
ATATTCCAAAGTAGCATGACAAAAATCTTAGAGCCTTTTAGAAAACAAAATCCAGACATAGTTATCTATCAATACATGGA
TGATTTATATGTAGGATCTGACTTAGAAATAGGACAGCATAGAATAAAAATAGAGGAACTGAGACAACATCTGTTGAGGT
GGGGGTTTACCACACCAGACAAAAAACATCAGAAAGAGCCTCCATTCCTTTGGATGGGTTATGAACTCCATCCTGATAAA
TGGACAGTACAGCCTATAGTGCTACCAGAAAAAGATAGCTGGACTGTCAATGACATACAGAAGTTAGTGGGAAAACTGAA
TTGGGCAAGTCAGATTTATGCAGGCATTAAAGTAAAGCAATTATGTAAACTCCTTAGGGGAACCAAGGCACTAACAGAAG
TAGTACCACTAACAGAAGAAGCAGAGCTAGAACTGGCAGAAAACAGGGAAATTCTAAAAGAACCAGTACATGGAGTGTAT
TATGACCCAGCAAAAGACTTAATAGCAGAGATACAGAAGCAGGGGCAAGGCCAATGGACATATCAAATTTATCAAGAGCC
ATTTAAAAATCTAAAAACAGGAAAATATGCAAGAATGAGGGGTGCCCACACTAATGATGTAAAACAATTAACAGAGGCTG
TGCAAAAAGTAGCCATAGAAAGCATAGTAATATGGGGAAAGACTCCTAAATTTAAACTACCCATACAAAAAGAAACATGG
GAAGCATGGTGGACAGAGTATTGGCAAGCCACTTGGATTCCTGAGTGGGAGTTTGTCAATACCCCTCCCTTAGTGAAGTT
ATGGTACCAGTTAGAGAAAGAACCCATAGTAGGAGCAGAAACTTTCTATGTAGATGGGGCAGCTAATAGGGAAACTAAAT
TAGGAAAAGCAGGATATGTTACTGACAGAGGAAGACAAAAGGTTGTCCCCCTAACGGACACAACAAATCAGAAGACTGAG
TTACAAGCAATTCATCTAGCTTTGCAGGATTCAGGATTAGAAGTAAACATAGTAACAGACTCACAATATGCATTAGGAAT
CATTCAAGCACAACCAGATAAAAGTGAATCAGAGTTAGTCAGCCAAATAATCGAGCAGTTAATAAAAAAGGAAAAGGTCT
ACCTGGCATGGGTACCAGCACACAAAGGAATTGGAGGAAATGAACAAGTAGATAAATTAGTCAGTGCTGGAATCAGGAAA
GTACTG
>AF256204/B/ES/1989/S61I1
CCCATTAGTCCTATTGAAACTGTACCAGTAAAATTAAAGCCAGGAATGGATGGCCCAAAAGTTAAACAATGGCCATTGAC
AGAAGAAAAAATAAAAGCATTAGTAGAAATCTGTACAGAAATGGAAAAGGAAGGGAAAATTTCAAAAATTGGGCCTGAAA
ATCCATATAATACTCCAGTATTTGCCATAAAGAAAAAAGACAGTACTAAATGGAGAAAATTAGTAGATTTCAGAGAACTT
AATAAGAAAACTCAAGACTTCTGGGAAGTTCAATTAGGAATACCACATCCCGCAGGG---TTAAAAAAGAAA---AAATC
AGTAACAGTACTGGATGTGGGTGATGCATATTTTTCAGTTCCCTTAGATAAAGAATTCAGGAAGTACACTGCATTTACCA
TACCTAGTATAAACAATGAGACACCAGGGATTAGATATCAGTACAATGTGCTTCCACAGGGATGGAAAGGATCACCAGCA
ATATTCCAAAGCAGCATGACAAAAATCTTAGAGCCTTTTAGAAAACAAAATCCAGACATAGTTATCTATCAATACATGGA
TGATTTGTATGTAGGATCTGACTTAGAAATAGGGCAGCATAGAACAAAAATAGAGGAACTGAGACAACATCTGTTGAAGT
GGGGATTTACCACACCAGACAAAAAACATCAGAAAGAACCTCCATTCCTTTGGATGGGTTATGAACTCCATCCTGATAAA
TGGACAGTACAGCCTATAGTGCTGCCAGAAAAGGACAGCTGGACTGTCAATGACATACAGAAGTTAGTGGGAAAATTGAA
TTGGGCAAGTCAGATTTACCCAGGGATTAAAGTAAAGCAATTATGTAGACTCCTTAGGGGAACCAAGGCACTAACAGAGG
TAATACCACTAACAAAAGAAGCAGAGCTAGAACTGGCAGAAAACAGGGAAATTCTAAAAGAACCAGTACATGGAGTGTAT
TATGACCCATCAAAAGACTTAATAGCAGAAATACAGAAGCAGGGGCAAGGTCAATGGACATATCAAATTTATCAAGAGCC
ATTTAAAAATCTGAAAACAGGAAAATATGCAAGAATGAGGGGTGCCCACACTAATGATGTAAAGCAATTAACAGAGGCAG
TGCAAAAAATAACCACAGAAAGCATAGTAATATGGGGAAAGACTCCTAAATTTAAATTACCCATACAAAAAGAAACATGG
GAAACATGGTGGACAGAGTATTGGCAAGCCACCTGGATTCCTGAGTGGGAGTTTGTCAATACCCCTCCCTTAGTAAAATT
ATGGTACCAGTTAGAGAAAGAACCCATAATAGGAGCAGAAACTTTCTATGTAGATGGGGCAGCTAACAGGGAGACTAAAT
TAGGAAAAGCAGGATATGTTACTAACAAAGGGAGACAAAAAGTTGTCTCCATAACTGACACAACAAATCAGAAGACTGAG
TTACAAGCAATTCTTCTAGCTTTACAGGATTCGGGATTAGAAGTAAACATAGTAACAGACTCACAATATGCATTAGGAAT
CATTCAAGCACAACCAGATAAAAGTGAATCAGAGATAGTCAGTCAAATAATAGAGCAGTTAATAAAAAAGGAAAAGGTCT
ACCTGGCATGGGTACCAGCGCACAAAGGAATTGGAGGAAATGAACAAGTAGATAAATTAGTCAGTACTGGAATCAGGAAA
GTACTC
>AF256206/B/ES/1989/S61G1
CCCATTAGTCCTATTGAAACTGTACCAGTAAAATTAAAGCCAGGAATGGATGGCCCAAAAGTTAAACAATGGCCATTGAC
AGAAGAAAAAATAAAAGCATTAGTAGAAATCTGTACAGAAATGGAAAAGGAAGGGAAAATTTCAAAAATTGGGCCTGAAA
ATCCATATAATACTCCAGTGTTTGCCATAAAGAAAAAAGACAGTACTAAATGGAGAAAATTAGTAGATTTCAGAGAACTT
AATAAGAAAACTCAAGACTTCTGGGAAGTTCAATTAGGAATACCACATCCCGCAGGG---TTAAAAAAGAAA---AAATC
AGTAACAGTACTGGATGTGGGTGATGCATATTTTTCAGTTCCCTTAGATAAAGAATTCAGGAAGTACACTGCATTTACCA
TACCTAGTATAAACAATGAGACACCAGGGATTAGATATCAGTACAATGTGCTTCCACAAGGATGGAAAGGATCACCAGCA
ATATTCCAAAGCAGCATGACAAAAATCTTAAAGCCTTTTAGAGAACAAAATCCAGACATAGTTATCTATCAATACATGGA
TGATTTGTATGTAGGATCTGACTTAGAAATAGAGCAGCATAGAACAAAAATAGAGGAACTGAGACAACATCTGTTGAAGT
GGGGATTTACCACACCAGACAAAAAACATCAGAAAGAACCTCCATTCCTTTGGATGGGTTATGAACTCCATCCTGATAAA
TGGACAGTACAGCCTATAGTGCTGCCAGAAAAGGACAGCTGGACTGTCAATGACATACAGAAGTTAGTGGGAAAATTGAA
TTGGGCAAGTCAGATTTACCCAGGGATTAAAGTAAAGCAATTATGTAGACTCCTTAGGGGAACCAAGGCACTAACAGAAG
TAATACCACTAACAAAAGAAGCAGAGCTAGAACTGGCAGAAAACAGGAAAATTCTAAAAGAACCAGTACATGGAGTGTAT
TATGACCCATCAAAAGACTTAATAGCAGAAATACAGAAGCAAGGGCAAGGTCAATGGACATATCAAATTTATCAAGAGCC
ATTTAAAAATCTGAAAACAGGAAAATATGCAAGAATGAGGGGTGCCCACACTAATGATGTAAAACAATTAACAGAGGCAG
TGCAAAAAATAACCACAGAAAGCATAGTAATATGGGGAAAGACTCCTAAATTTAAACTACCCATACAAAAAGAAACATGG
GAAACATGGTGGACAGAGTATTGGCAAGCCACCTGGATTCCTGAGTGGGAGTTTGTCAATACCCCTCCCTTAGTAAAATT
ATGGTACCAGTTAGAGCAAGAACCCATAACAGGAGTAGAAACTTTCTATGTAGATGGGGCAGCTAACAGGGAGACTAAAT
TAGGAAAAGCAGGATATGTTACTAACAAAGGGAGACAAAAAGTTGTCTCCATAACTGACACAACAAATCAGAAGACTGAG
TTACAAGCAATTCTTCTAGCTTTACAGGATTCGGGATTAGAAGTAAACATAGTAACAGACTCACAATATGCATTAGGAAT
CATTCAAGCACAACCAGATAAAAGTGAATCAGAGATAGTCAGCCAAATAATAGAGCAGTTAATAAAAAAGGAAAAGGTCT
ACCTGACATGGGTACCAGCGCACAAAGGAATTGGAGGAAATGAACAAGTAGATAAATTAGTCAGTACTGGAATCAGGAAA
GTACTC
>AF256207/B/ES/1989/S61G7
CCCATTAGTCCTATTGAAACTGTACCAGTAAAATTAAAGCCAGGAATGGATGGCCCAAAAGTTAAACAATGGCCATTGAC
AGAAGAAAAAATAAAAGCATTAGTAGAAATCTGTACAGAAATGGAAAAGGAAGGGAAAATTTCAAAAATTGGGCCTGAAA
ATCCATATAATACTCCAGTGTTTGCCATAAAGAAAAAAGACAGTACTAAATGGAGAAAATTAGTAGATTTCAGAGAACTT
AATAAGAAAACTCAAGACTTCTGGGAAGTTCAATTAGGAATACCACATCCCGCAGGG---TTAAAAAAGAAA---AAATC
AGTAACAGTACTGGATGTGGGTGATGCATATTTTTCAGTTCCCTTAGATAAAGAATTCAGGAAGTACACTGCATTTACCA
TACCTAGTATAAACAATGAGACACCAGGGATTAGATATCAGTACAATGTGCTTCCACAAGGATGGAAAGGATCACCAGCA
ATATTCCAAAGCAGCATGACAAAAATCTTAAAGCCTTTTAGAGAACAAAATCCAGACATAGTTATCTATCAATACATGGA
TGATTTGTATGTAGGATCTGACTTAGAAATAGAGCAGCATAGAACAAAAATAGAGGAACTGAGACAACATCTGTTGAAGT
GGGGATTTACCACACCAGACAAAAAACATCAGAAAGAACCTCCATTCCTTTGGATGGGTTATGAACTCCATCCTGATAAA
TGGACAGTACAGCCTATAGTGCTGCCAGAAAAGGACAGCTGGACTGTCAATGACATACAGAAGTTAGTGGGAAAATTGAA
TTGGGCAAGTCAGATTTACCCAGGGATTAAAGTAAAGCAATTATGTAGACTCCTTAGGGGAACCAAGGCACTAACAGAAG
TAATACCACTAACAAAAGAAGCAGAGCTAGAACTGGCAGAAAACAGGAAAATTCTAAAAGAACCAGTACATGGAGTGTAT
TATGACCCATCAAAAGACTTAATAGCAGAAATACAGAAGCAAGGGCAAGGTCAATGGACATATCAAATTTATCAAGAGCC
ATTTAAAAATCTGAAAACAGGAAAATATGCAAGAATGAGGGGTGCCCACACTAATGATGTAAAACAATTAACAGAGGCAG
TGCAAAAAATAACCACAGAAAGCATAGTAATATGGGGAAAGACTCCTAAATTTAAACTACCCATACAAAAAGAAACATGG
GAAACATGGTGGACAGAGTATTGGCAAGCCACCTGGATTCCTGAGTGGGAGTTTGTCAATACCCCTCCCTTAGTAAAATT
ATGGTACCAGTTAGAGCAAGAACCCATAACAGGAGTAGAAACTTTCTATGTAGATGGGGCAGCTAACAGGGAGACTAAAT
TAGGAAAAGCAGGATATGTTACTAACAAAGGGAGACAAAAAGTTGTCTCCATAACTGACACAACAAATCAGAAGACTGAG
TTACAAGCAATTCTTCTAGCTTTACAGGATTCGGGATTAGAAGTAAACATAGTAACAGACTCACAATATGCATTAGGAAT
CATTCAAGCACAACCAGATAAAAGTGAATCAGAGATAGTCAGCCAAATAATAGAGCAGTTAATAAAAAAGGAAAAGGTCT
ACCTGACATGGGTACCAGCGCACAAAGGAATTGGAGGAAATGAACAAGTAGATAAATTAGTCAGTACTGGAATCAGGAAA
GTACTC
>AF256208/B/ES/1989/S61I15
CCCATTAGTCCTATTGAAACTGTACCAGTAAAATTAAAGCCAGGAATGGATGGCCCAAAAGTTAAACAATGGCCATTGAC
AGAAGAAAAAATAAAAGCATTAGTAGAAATCTGTACAGAAATGGAAAAGGAAGGGAAAATTTCAAAAATTGGGCCTGAAA
ATCCATATAATACTCCAGTATTTGCCATAAAGAAAAAAGACAGTACTAAATGGAGAAAATTAGTAGATTTCAGAGAACTT
AATAAGAAAACTCAGGACTTCTGGGAAGTTCAATTAGGAATACCACATCCCGCAGGG---TTAAAAAAGAAA---AAATC
AGTAACAGTACTGGATGTGGGTGATGCATATTTTTCAGTTCCCTTAGATAAAGAATTCAGGAAGTACACTGCATTTACCA
TACCTAGTATAAACAATGAGACACCAGGGATTAGATATCAGTACAATGTGCTTCCACAGGGATGGAAAGGATCACCAGCA
ATATTCCAAAGCAGCATGACAAAAATCTTAGAGCCTTTTAGAAAGCAAAATCCAGACATAGTTATCTATCAATACATGGA
TGATTTGTATATAGGATCTGACTTAGAAATAGGGCAGCATAGAACAAAAATAGAGGAACTGAGACAACATCTGTTGAAGT
GGGGATTTACCACACCAGACAAAAAACATCAGAAAGAACCTCCATTCCTTTGGATGGGTTATGAACTCCATCCTGATAAA
TGGACAGTACAGCCTATAGTGCTGCCAGAAAAGGACAGCTGGACTGTCAATGACATACAGAAGTTAGTGGGAAAATTGAA
TTGGGCAAGTCAGATTTACCCAGGGATTAAAGTAAAGCAATTATGTAGACTCCTTAGGGGAACCAAGGCACTAACAGAGG
TAATACCACTAACAAAAGAAGCAGAGCTAGAACTGGCAGAAAACAGGGAAATTCTAAAAGAACCAGTACATGGAGTGTAT
TATGACCCATCAAAAGACTTAATAGCAGAAATACAGAAGCAGGGGCAAGGTCAATGGACATATCAAATTTATCAAGAGCC
ATTTAAAAATCTGAAAACAGGAAAATATGCAAGAATGAGGGGTGCCCACACTAATGATGTAAAGCAATTAACAGAGGCAG
TGCAAAAAATAACCACAGAAAGCATAGTAATATGGGGAAAGACTCCTAAATTTAAATTACCCATACAAAAAGAAACATGG
GAAACATGGTGGACAGAGTATTGGCAAGCCACCTGGATTCCTGAGTGGGAGTTTGTCAATACCCCTCCCTTAGTAAAATT
ATGGTACCAGTTAGAGAAAGAACCCATAATAGGAGCAGAAACTTTCTATGTAGATGGGGCAGCTAACAGGGAGACTAAAT
TAGGAAAAGCAGGATATGTTACTAACAAAGGGAGACAAAAAATTGTCTCCATAACTGACACAACAAATCAGAAGACTGAG
TTACAAGCAATTCTTCTAGCTTTACAGGATTCGGGATTAGAAGTAAACATAGTAACAGACTCACAATATGCATTAGGAAT
CATTCAAGCACAACCAGATAAAAGTGAATCAGAGATAGTCAGTCAAATAATAGAGCAGTTAATAAAAAAGGAAAAGGTCT
ACCTGGCATGGGTACCAGCGCACAAAGGAATTGGAGGAAATGAACAAGTAGATAAATTAGTCAGTACTGGAATCAGGAAA
GTACTC
>AF286365/B/US/1988/WR27
CCTATTAGCCCTATTGAAACTGTACCAGTAAAATTAAAACCAGGAATGGATGGCCCAAAAGTTAAACAATGGCCATTGAC
AGAAGAAAAAATAAAAGCATTAATAGAAATTTGTACAGAAATGGAAAAGGAAGGGAAAATCTCAAAAATTGGGCCTGAAA
ATCCATATAATACTCCAGTATTTGCCATAAAGAAAAAAGACAGTACTAAATGGAGAAAATTAGTAGATTTCAGAGAACTT
AATAAGAGAACTCAAGACTTCTGGGAAGTCCAATTAGGAATACCACATCCCGCAGGG---TTAAAAAAGAAA---AAATC
AGTAACAGTACTAGATGTGGGTGATGCATATTTTTCAGTTCCTTTAGATAAAGAGTTCAGGAAGTATACTGCATTTACCA
TACCTAGTACAAACAATGAGACACCAGGGATTAGATATCAGTACAATGTGCTTCCACAGGGATGGAAAGGATCACCAGCA
ATATTCCAAAGTAGCATGACAAAAATCTTAGAGCCTTTTAGAAAACAAAATCCAGAAATAGTTATCTATCAATACATGGA
TGATTTGTATGTAGGATCTGACTTAGAAATAGGGCAGCATAGAACAAAAATAGAGGAACTGAGACAGCATCTGTTAAGGT
GGGGATTTACCACACCAGACAAAAAACATCAGAAAGAACCCCCATTCCTTTGGATGGGTTATGAACTTCACCCTGATAAA
TGGACAGTACAGCCTATAGTGCTGCCAGAAAAGGACAGCTGGACTGTCAATGATATACAGAAGTTAGTGGGAAAATTAAA
TTGGGCAAGTCAGATTTATGCAGGGATTAAAGTAAAGCAATTATGCAAGCTCCTTAGAGGAACCAAAGCACTAACAGAAG
TAGTACCACTAACAGAAGAAGCAGAATTAGAATTGGCAGAAAACAGGGAGATTCTAAAAGAACCAGTACATGGAGTGTAT
TATGACCCATCAAAAGACTTAGTAGCAGAATTACAGAAGCAAGGGCAAGGCCAATGGACATATCAAATTTATCAAGAGCC
ATTTAAGAATCTGAAAACAGGAAAGTATGCAAGAACGAGAGGTGCCCACACTAATGATGTAAAACAATTAACAGAGGCAG
TACAAAAAATAGCCACAGAAAGCATAGTGATATGGGGAAAGACTCCTAAATTTAAACTACCCATACAGAAAGAAACATGG
GAATCATGGTGGACAGAGTATTGGCAAGCCACCTGGATTCCTGAGTGGGAGTTTGTCAATACCCCTCCATTAGTAAAATT
ATGGTACCAATTAGAAAAAGAACCCATAGTAGGAGCAGAAACTTTCTATGTAGATGGGGCAGCTAATAGGGAGACTAAAT
TAGGAAAAGCAGGGTATGTTACTGACAGAGGAAGGCAAAAAGTTGTCTCCCTAACTGACACAACAAATCAGAAAACTGAG
TTACAAGCAATTCATCTAGCCTTGCAGGATTCAGGATTAGAAGTAAACATAGTAACAGACTCACAATATGCATTAGGAAT
CATTCAAGCACAACCAGATAGGAGTGAATCAGAGTTAGTCAGTCAAATAATAGAGCAGTTAATAAAAAAGGAAAAGGTCT
ACCTGGCATGGGTACCAGCACACAAAGGAATTGGAGGAAATGAACAAGTAGATAAATTAGTCAGTTCTGGAATCAGGAAA
GTACTA
>AF538302/B/AU/1999/1181
CCCATTAGTCCTATTGAAACTGTACCAGTAAAATTAAAGCCAGGAATGGATGGCCCAAAAGTTAAACAATGGCCATTGAC
AGAAGAAAAAATAAAAGCATTAGTAGAAATTTGTACAGAAATGGAAAAGGAAGGAAAGATTTCAAAAATTGGGCCTGAAA
ATCCATACAATACTCCAGTATTTGCCATAAAGAAAAAAGACAGTACTAAATGGAGAAAATTAGTAGATTTCAGAGAACTT
AATAAGAGAACTCAAGACTTCTGGGAAGTTCAATTAGGAATACCACATCCAGCAGGG---TTAAAAAAGAAA---AAATC
AGTAACAGTACTGGATGTGGGTGATGCATATTTTTCAGTTCCCTTAGATAAAGACTTCAGGAAGTACACTGCATTTACCA
TACCTAGTATAAACAATGAGACACCAGGGATTAGATATCAGTACAATGTGCTTCCACAGGGATGGAAAGGATCACCAGCA
ATATTCCAAAGTAGCATGACAAAAATCTTAGAGCCTTTTAGAAAACAAAATCCAGACATAGTCATTTATCAATACATGGA
TGATTTGTATGTAGGCTCTGACTTAAAAATAGGGCAGCATAGAACAAAAATAGAGGAACTGAGACAACATCTGTTAAAGT
GGGGATTTACCACACCAGACAAAAAACATCAGAAAGAACCTCCATTCCTTTGGATGGGTTATGAACTCCATCCTGATAAA
TGGACAGTACAGCCTATAGTGCTGCCAGAAAAAGACAGCTGGACTGTCAATGACATACAGAAGTTAGTGGGAAAATTGAA
TTGGGCAAGTCAGATTTATGCAGGAATTAAAGTAAAGCAATTATGTAAACTCCTTAGGGGAGCCAAAGCACTAACAGAAG
TAGTACCACTAACAGAAGAAGCAGAGCTAGAACTGGCAGAAAACAGAGAAATTCTAAAAGAACCAGTACATGGAGTGTAC
TATGACCCATCAAAAATCTTAATAGCAGAAATACAGAAGCAGGGGCAAGGCCAATGGACATATCAAATCTATCAAGAGCC
ATTTAAAAACCTGAAAACAGGAAAATATGCAAGAATGAGGGGTACCCACACTAATGATGTAAAACAATTAACAGAGGCAG
TGCAAAAAATAGCCACAGAAAGTATAGTAATATGGGGAAGGACTCCTAAATTTAAACTACCCATACAGAAAGAAACATGG
GACGCATGGTGGACAGAGTATTGGCAAGCCACCTGGATTCCTGAGTGGGAGTTTGTCAATACCCCTCCCTTAGTGAAATT
ATGGTACCAGTTAGAAAAAGAACCCATAGTAGGAGCAGAAACTTTCTATGTAGATGGGGCAGCTAATAGGGAAACTAAAT
TAGGAAAAGCAGGATATGTTACTAATAGAGGAAGACAAAAAGTTGTCTCCCTAACTGACACAACAAATCAGAAGACTGAG
CTACAAGCAATTTACCTAGCTTTGCAGGATTCGGGATTAGAAGTAAACATAGTAACGGACTCACAATATGCATTAGGAAT
CATTCAAGCACAACCAGATATAAGTGAATCAGAGTTAGTCAATCAAATAATAGAGCAGTTAATAAAAAAGGAAAAGGTTT
ACCTGGCATGGGTACCAGCACACAAAGGAATTGGAGGAAATGAGCAAGTAGACAAATTAGTCAGTGCTGGAATCAGGAAA
GTACTA
>AF538303/B/AU/1999/1182
CCCATTAGTCCTATTGAAACTGTACCAGTAAAATTAAAGCCAGGAATGGATGGCCCAAAAGTTAAACAATGGCCATTGAC
AGAAGAAAAAATAAAAGCATTAGTAGAAATTTGTACAGAAATGGAGAAGGAAGGAAAGATTTCAAAAATTGGGCCTGAAA
ATCCATACAATACTCCAGTATTTGCCATAAAGAAAAAAGACAGTACTAAATGGAGAAAATTAGTAGACTTCAGAGAACTT
AATAAGAGAACTCAAGATTTCTGGGAAGTTCAATTAGGAATACCACATCCCGCAGGG---TTAAAAAAGAAA---AAATC
AGTAACAGTACTGGATGTGGGTGATGCATATTTTTCAGTTCCCTTAGATAAAGACTTCAGGAAGTATACTGCATTTACCA
TACCTAGTGTAAACAATGAGACACCAGGGATTAGATATCAGTACAATGTGCTTCCACAGGGATGGAAAGGATCACCAGCA
ATATTCCAAAGTAGCATGACAAGAATTTTAGAGCCTTTTAGAAAACAAAATCCAGACATAGTTATCTATCAATACATGGA
TGATTTGTATGTAGGATCTGACTTAGAAATAGGGCAGCATAGAACAAAAATAGAGGAACTGAGACAACATCTGTTAAAGT
GGGGATTTACCACACCAGACAAAAAACATCAGAAAGAACCTCCATTCCTTTGGATGGGTTATGAACTCCATCCTGATAAA
TGGACAGTACAGCCTATAGTGCTGCCTGAAAAAGACAGCTGGACTGTCAATGACATACAGAAGTTAGTGGGAAAATTGAA
TTGGGCAAGTCAGATTTACCCAGGGATTAAAGTAAGGCAATTATGTAAACTCATTAGGGGAACCAAAGCACTAACAGAAG
TAGTACCACTAACAAAAGAAGCAGAACTAGAACTGGCAGAAAACAGGGAAATTCTAAAAGAACCAGTACATGGAGTGTAT
TATGACCCATCAAAAGACTTAATAGCAGAAATACAGAAGCAGGGGCAAGGCCAATGGACATATCAAATTTATCAAGAGCC
ATTTAAAAATCTGAAAACAGGAAAATATGCAAGAATGAGGGGTACCCACACTAATGATGTAAAACAATTAACAGAGGCAG
TGCAAAAAATAGCCACAGAAAGCATAGTAATATGGGGAAGGACTCCTAAATTTAAACTACCCATACAAAAGGAAACATGG
GAAGCATGGTGGACAGAGTATTGGCAAGCCACCTGGATTCCTGAGTGGGAGTTTGTCAATACCCCTCCCTTAGTGAAATT
ATGGTACCAGTTAGAAAAAGAACCCATAGTAGGAGCAGAAACTTTCTATGTAGATGGGGCAGCTAATAGGGACACTAAAT
TAGGAAAAGCAGGATATGTTACTGACAGAGGAAGACAAAAAGTTGTCTCCCTAACTGACACAACAAATCAGAAGACTGAA
TTACAAGCAATTCACCTAGCTTTGCAGGATTCAGGATTAGAAGTAAACATAGTAACAGACTCACAATATGCATTAGGAAT
CATTCAAGCACAACCAGATAAAAGTGAATCAGAGTTAGTCAGTCAAATAATAGAGCAGTTGATAAAAAAGGAAAAGGTCT
ACCTGGCATGGGTACCAGCACACAAAGGAATTGGAGGAAATGAACAAGTAGACAAATTAGTCAGTGCTGGAATCAGGAGA
GTACTA
>AF538304/B/AU/1995/C24
CCCATTAGTCCTATTGAAACTGTACCAGTAAAATTAAAGCCAGGAATGGATGGCCCAAAAGTTAAACAATGGCCATTGAC
AGAAGAAAAAATAAAAGCATTAGTAGAAATCTGTACAGAAATGGAAAAGGAAGGAGAAATTTCAAAAATTGGGCCTGAAA
ATCCATACAATACTCCAGTATTTGCCATAAAGAAGAAAAACAGTACTAGATGGAGAAAATTAGTAGATTTCAGAGAACTT
AATAAGAGAACTCAAGACTTCTGGGAAGTTCAATTAGGAATACCACATCCCGCAGGG---TTAAAAAAGAAA---AAATC
AGTAACAGTACTGGATGTGGGTGATGCATATTTCTCAGTTCCATTAGATAAAGACTTCAGGAAGTATACTGCATTTACCA
TACCTAGTATAAACAATGAGACACCAGGGGTTAGATATCAGTACAATGTGCTTCCACAGGGATGGAAAGGCTCACCAGCA
ATATTCCAAAGTAGCATGACAAAAATCTTAGAGCCTTTTAGAAAACAAAATCCAGACTTAGTYATCTATCAATACGTGGA
TGATTTGTATGTAGGATCTGACTTAGAAATAGGACAGCATAGAACAAAAATAGAGGAACTGAGACAACATCTGTTGAAGT
GGGGGTTTACCACACCAGACCAAAAACATCAGAAAGAACCTCCATTCCTTTGGATGGGTTATGAACTCCATCCTGATAAA
TGGACAGTACAGCCTATAAAGCTGCCAGAAAAGAAAAGCTGGACTGTCAATGACATACAGAAGTTAGTGGGAAAATTGAA
TTGGGCAAGTCAAATTTACCCAGGGATTAAAGTAAAGCACTTATGTAAACTCCTTAGGGGAGCCAAAGCACTAACAGAAG
TAGTACCACTAACAGAAGAAGCAGAGCTAGAACTGGCAGAAAACAGGGAGATTCTAAAAGAGCCAGTACATGGAGTATAT
TATGACCCATCAAAAGACTTAATAGCAGAAATACAGAAGCAGGGGAACGGCCAATGGACATATCAAATATATCAAGAGCC
ATTTAAAAATCTGAAAACAGGAAAGTATGCAAAAATGAGGGGTGCCCACACTAATGATGTAAAACAATTAACAGAGGCAG
TGCAAAAAATAGCCACAGAAAGCATAGTAATATGGGGAAAGACCCCTAAATTTAAACTACCCATACAAAAAGAAACATGG
GAAACATGGTGGACAGAGTATTGGCAAGCCACATGGATTCCTGAGTGGGAGTTTGTCAACACCCCTCCCTTAGTAAAATT
ATGGTACCAGTTAGAGAAAGAACCCATAGTAGGAGCAGAAACTTTCTATGTAGATGGGGCAGCTAAGAGGGAGACTAGAT
TAGGAAAAGCAGGATATGTTACTGACAAAGGAAGACAAAAAGTTGTCTCCATAACTGACACAACAAATCAGAAGACTGAG
TTACAAGCAATTCATCTAGCTTTGCAGGATTCGGGATCAGAAGTAAACATAGTAACAGACTCACAATATGCATTAGGAAT
CATTCAAGCACAACCAGATAAAAGTGAATCAGAGTTAGTCAGTCAAATAATAGAGCAGTTAATAAAAAAGGAAAAGGTCT
ACCTAGCATGGGTACCTGCACACAAAGGAATTGGAGGAAATGAACAAGTAGATAAATTAGTCAGTGCTGGAATCAGGAAA
GTACTA
>AF538305/B/AU/1995/C42
CCCATTAGTCCTATTGAAACTGTACCAGTAAAATTAAAGCCAGGAATGGATGGCCCAAAAGTTAAACAATGGCCATTGAC
AGAAGAAGAAATAAAAGCATTAGTATAAATCTGTACAGAAATGGAAAAGGAAGGGAAAATTTCAAAAATTGGGCCTGAAA
ATCCATACAATACTCCAGTATTTGCCATAAAGAAAAAAGACAGTACTAAATGGAGAAAATTAGTAGATTTCAGAGAACTT
AATAAGAGAACTCAAGATTTCTGGGAAGTTCAATTAGGAATACCACATCCCGCAGGG---TTAAAGAAGAAA---AAATC
AGTAACAGTACTGGATGTGGGTGATGCATATTTTTCAGTACCATTAGATAAGGACTTCAGGAAGTATACTGCATTTACCA
TACCTAGCATAAACAATGAGACACCAGGGATTAGGTATCAGTACAATGTGCTTCCACAGGGATGGAAAGGATCACCAGCA
ATATTCCAAAGTAGCATGACAAAAATCTTAGAGCCTTTTAGAAAACAAAATCCAGACATAGTTATCTATCAATACATGGA
TGATTTGTATGTAGGCTCTGACTTAGAAATAGGGCAGCATAGAAAAAAGATAGAGGAACTGAGACAACATCTGTCGAGGT
GGGGATTTACCACACCAGACAAAAAACATCAGAAAGAACCTCCATTCCTTTGGATGGGTTATGAACTCCATCCTGATAAA
TGGACAGTACAGCCTATAGTGCTGCCAGAAAAAGACAGCTGGACTGTCAATGACCTACAGAAGTTAGTGGGAAAATTGAA
TTGGGCAAGTCAGATTTACCCAGGGATTAAAGTAAAGCAATTATGTAAACTCCTTAGGGGAACCAAAGCACTAACAGAAG
TAGTACCACTAACAGAAGAAGCAGAGCTAGAACTGGCAGAAAACAGGGAGATTCTAAAAGAGCCAGTACATGGAGTGTAT
TATGACCCATCAAAAGACTTAATAGCAGAACTACAGAAGCAGGGGCAAGGCCAATGGACATATCAAATTTATCAAGAGCC
ATTTAAAAATCTGAAAACAGGAAAGTATGCAAAAATGAGGGGTGCCCACACTAATGATGTAAAGCAATTAACAGAGGCAG
TGCAAAAAATAGCCACAGAAAGCATAGTAATATGGGGAAAGACCCCTAAGTTTAAACTACCCATACAAAAAGAAACATGG
GAAGCATGGTGGACAGAGTATTGGCAAGCCACCTGGATTCCTGAGTGGGAGTTTGTCAATACCCCTCCCTTAGTAAAATT
ATGGTACCAGTTAGAAAAAGAACCCATAGTAGGAGCAGAAACTTTCTATGTAGATGGGGCAGCTAACAGGGAGACTAAAT
TAGGAAAAGCAGGATATGTAACTGACAAAGGAAGACAAAAAGTTGTCTCCATAACGTACACAACAAATCAGAAGACTGAG
TTACAAGCAATTCATCTAGCTTTGCAGGATTCAGGATCAGAAGTAAACATAGTAACAGACTCACAATATGCATTAGGAAT
CATTCAAGCACAACCAGATAAAAGTGAATCAGAGTTAGTCAGTCAAATAATAGAGCAGTTAATAAAAAAGGAAAAGGTCT
ACCTAGCATGGGTACCTGCACACAAAGGAATTGGAGGAAATGAACAAGTAGATAAATTAGTCAGTGCTGGAATCAGGAAA
GTACTA
>AF538306/B/AU/1995/C76
CCCATTAGTCCTATTGAAACTGTACCAGTAAAATTAAAGCCAGGAATGGATGGCCCAAAAGTTAAACAATGGCCATTAAC
AGAAGAAAAAATAAAAGCCTTAATAGAAATTTGTACAGAAATGGAAAAGGAAGGGAAAATTTCAAAAATTGGGCCTGAAA
ATCCATACAATACTCCAGTATTTGCCATAAAGAAAAAAGACAGTACTAAATGGAGAAAATTAGTAGATTTTAGAGAACTT
AATAAGAAAACTCAAGACTTCTGGGAAGTTCAATTAGGAATACCACATCCCGCAGGG---TTAAAAAAGAAA---AAATC
AGTAACAGTACTGGATGTGGGTGATGCATATTTTTCAGTTCCACTAGATAAAGATTTCAGGAAGTATACTGCATTTACCA
TACCTAGTATAAACAATGAGACACCAGGAATTAGATATCAGTACAATGTGCTTCCACAGGGATGGAAAGGATCACCAGCA
ATATTCCAAAGTAGCATGACAAAAATCTTAGAGCCTTTTAGAAAACAAAATCCAGACATAGTTATCTATCAATACGTGGA
TGACTTGTATGTAGGATCTGACTTAGAAATAGGGCAACATAGAACAAAAATAGAGGAACTGAGACAACATCTGTTGAGGT
GGGGGTTTACCACACCAGACAAAAAACATCAGAAAGAACCTCCATTCCTTTGGATGGGTTATGAACTCCATCCTGATAAA
TGGACAGTACAGCCTATAGTGCTACCAGAAAAAGACAGCTGGACTGTCAATGACATACAGAAGTTAGTGGGAAAATTGAA
TTGGGCAAGTCAGATTTACCCAGGGATTAGAGTAACGCAATTATGTAAACTCCTTAGGGGAACCAAAGCACTGACAGAAG
TAGTACCACTAACAGAAGAAGCAGAGCTAGAACTGGCAGAAAACAGGGAGATTCTAAAAGAGCCAGTACATGGGGTGTAT
TATGACCCATCAAAAGACTTAATAGCAGAAATACAGAAGCAGGGGAAAGGCCAATGGACATACCAAATTTATCAAGAGCC
ATTTAAAAATCTGAAAACAGGAAAGTATGCAAGAATGAGGGGTGCCCACACTAATGATGTAAAACAATTAACAGAAGCAG
TGCAAAAAATAGCCACAGAAAGCATAGTAATATGGGGAAAGACCCCTAAATTTAAACTACCCATACAAAAAGAAACATGG
GAAACATGGTGGACAGAGTATTGGCAAGCCACCTGGATTCCTGAGTGGGAGTTTGTCAATGCCCCTCCCTTAGTAAAATT
ATGGTACCAGTTAGAGAAAGAACCCATAGTAGGAGCAGAAACTTTCTATGTAGATGGGGCAGCTAACAGGGAGACTAAAT
TAGGAAAAGCAGGATATGTGACTAACAGAGGAAGACAAAAGGTTGTCCTCCTAACTGACACAACAAATCAGAAGACTGAG
TTACAAGCAATTCATCTAGCTTTGCAGGATTCAGGATCAGAAGTAAACATAGTAACAGACTCACAATATGCATTAGGAAT
CATTCAAGCACAACCAGATAAAAGTGAATCAGAGTTAGTCAGTCAAATAATAGAGCAGTTAATAAAAAAGGAAAAGGTCT
ACCTGGCATGGGTACCAGCACACAAAGGAATTGGAGGAAATGAACAAGTAGATAAATTAGTCAGTGCTGGAATCAGGAAA
GTACTA
>AF538307/B/AU/1995/C92
CCCATTAGTCCTATTGAAACTGTACCAGTAAAATTAAAGCCAGGAATGGATGGCCCAAAAGTTAAACAATGGCCATTGAC
AGAAGAAAAAATAAAAGCATTAATAGAAATTTGTACAGAAATGGAAAAGGAAGGGAAAATTTCAAAAATTGGGCCTGAAA
ATCCATACAATACTCCAGTATTTGCCATAAAGAAAAAAGACAGTACTAAATGGAGAAAATTAGTAGATTTCAGAGAACTT
AATAAGAAAACTCAAGACTTCTGGGAAGTTCAATTAGGAATACCACATCCCGCAGGG---TTAAAAAAGAAA---AAATC
AGTAACAGTACTGGATGTGGGTGATGCATATTTTTCAGTTCCATTAGATAAAGAATTCAGGAAGTATACTGCATTTACCA
TACCTAGTATAAACAATGAGACACCAGGGACTAGATATCAGTACAATGTGCTTCCACAGGGATGGAAGGGATCACCAGCA
ATATTCCAAAGTAGCATGACAAAAATCTTAGAGCCTTTTAGAAAACAAAATCCAGACCTAGTTATCTATCAATACATGGA
TGATTTGTATGTAGGATCTGACTTAGAAATAGGGCAGCATAGAACAAAAATAGAGGAACTGAGACAACATCTGTTGAAGT
GGGGATTTACCACACCAGACAAAAAACATCAGAAAGAACCTCCATTCCTTTGGATGGGTTATGAACTCCATCCTGATAAA
TGGACAGTACAGCCTATAGTGCTGCCAGAAAAAGACAGCTGGACTGTCAATGACATACAGAAGTTAGTGGGAAAATTGAA
TTGGGCAAGTCAGATCTACCCAGGGATTAAAGTAAAGCAATTATGTAAACTCCTTAGGGGAGCCAAAGCACTAACAGAAG
TAATACCACTAACAGAAGAAGCAGAGCTAGAACTGGCAGAAAACAGGGAGATTCTAAAAGAGCCAGTACATGGAGTGTAT
TATGACCCATCAAAAGACTTAATAGCAGAAATACAGAAGCAGGGGAAAGGCCAATGGACATATCAAATTTATCAAGAGCC
ATTTAAAAATCTAAAAACAGGAAAGTATGCAAAAATGAGGGGTACCCACACTAATGATGTAAAGCAATTAACAGAGGTGG
TGCAAAAAGTAACCACAGAAAGCATAGTAATATGGGGAAAGACCCCTAAGTTTAAACTACCCATACAAAAAGAAACATGG
GAAGCATGGTGGACAGAGTATTGGCAAGCCACCTGGATTCCTGAGTGGGAGTTTGTCAATACCCCTCCCTTAGTAAAATT
ATGGTACCAGTTAGAAAAAGAACCCATAGTAGGAGCAGAAACTTTCTATGTAGATGGGGCAGCTAACAGGGAGACTAAAT
TAGGAAAAGCAGGATATGTGACTAACAGAGGAAGACAAAAGGTTGTCTCTCTAACTGACACAACAAATCAGAAGACTGAG
TTACAAGCAATTCATCTAGCTTTGCAGGATTCAGAATCAGAAGTAAACATAGTAACAGACTCACAATATGCATTAGGAAT
CATTCAAGCACAACCAGATAGAAGTGAATCAGAGTTAGTCAGTCAAATAATAGAGCAGTTAATAAACAAGGAAAAGGTCT
ACCTGGCATGGGTACCAGCACACAAAGGAATTGGAGGAAATGAACAAGTAGATAAATTAGTCAGTGCTGGAATCAGGAAA
GTACTA
>AJ271445/B/GB/1986/GB8_46R
CCCATTAGTCCTATTGAGACTGTACCAGTAAAATTAAAGCCAGGAATGGATGGCCCAAAAGTTAAACAATGGCCATTGAC
AGAAGAAAAAATAAAAGCATTAGTAGAGATTTGTACAGAAATGGAAAAGGAAGGAAAAATTTCAAAAATTGGGCCTGAAA
ATCCATACAATACTCCAGTATTTGCCATAAAGAAAAAAGACAGTACTAAATGGAGAAAATTAGTAGATTTCAGAGAACTT
AATAAGAGAACTCAAGACTTCTGGGAAGTTCAATTAGGAATACCACACCCCTCGGGA---TTAAAAAAGAAA---AAATC
AGTAACAGTACTGGATGTGGGTGATGCATACTTTTCAGTTCCCTTAGATAAAGAATTCAGAAAGTATACTGCATTTACCA
TACCTAGTATAAACAATGAGACACCAGGGATTAGATATCAGTACAATGTGCTTCCACAGGGATGGAAAGGATCACCAGCA
ATATTCCAAAGTAGCATGACAAAAATCTTAGAGCCCTTTAGAAAACAAAATCCAGAAATAGTTATCTATCAATACATGGA
TGATTTGTATGTAGGATCTGACTTAGAAATAGGGCAGCATAGAACAAAAATAGAGGAACTAAGACAACATCTGTTAAGGT
GGGGGTTTAGCACACCAGACAAAAAACATCAGAAAGAACCTCCATTTCTTTGGATGGGTTATGAACTCCATCCTGATAAA
TGGACAGTACAGCCTATAGTGCTGCCAGAAAAAGACAGCTGGACTGTTAATGACATACAGAAGTTAGTGGGAAAATTGAA
TTGGGCAAGTCAGATTTATCCAGGGATTAAAGTAAGGCAATTATGTAAACTCCTTAGGGGAGCCAAAGCACTAACAGAAG
TAATAACACTGACAGAAGAAGCAGAGCTAGAACTGGCAGAAAACAGGGAGATTCTAAAAGAGCCAGTACATGGAGTGTAT
TATGACCCATCAAAAGACTTAGTAGCAGAGATACAGAAGCAAGGGCTAGGCCAATGGACATATCAAATTTATCAAGAGCC
ATTTAAAAATCTGAAAACAGGAAAGTATGCAAAAATGAGGGGTGCCCACACTAATGATGTAAAACAGTTAACAGAGGCAG
TGCAAAAAATAGCCACAGAAAGCATAGTAATATGGGGAAAGACTCCTAAATTTAAGCTACCCATACAAAAAGAAACATGG
GAAGCATGGTGGATGGAGTATTGGCAGGCCACCTGGATTCCTGAGTGGGAGTTTGTCAATACCCCTCCCTTAGTGAAATT
ATGGTATCAGTTAGAGAAAGAACCCATAATAGGAGCAGAAACTTTCTATGTAGATGGAGCAGCTAATAGGGAGACTAAAT
TAGGGAAAGCAGGATATGTTACTGACAGAGGAAGACAAAAAGTTGTCCCCCTAACTGACACAACAAATCAGAAGACTGAG
TTACAAGCAATTCATCTAGCTTTGCAGGATTCGGGATTAGAAGTAAACATAGTAACAGACTCACAATATGCATTAGGAAT
CATTCAAGCACAACCAGATAGGAGTGAATCAGAGGTAGTCAGTCAAATAATAGAGCAGTTAATAAAAAAGGAAAAGGTCT
ACCTAGCATGGGTACCAGCACACAAAGGAATTGGAGGAAATGAACAAGTAGATAAATTAGTCAGTTCTGGAATCAGGAAA
ATACTA
>AX032749/B/FR/1985/pNL43_patent
CCCATTAGTCCTATTGAGACTGTACCAGTAAAATTAAAGCCAGGAATGGATGGCCCAAAAGTTAAACAATGGCCATTGAC
AGAAGAAAAAATAAAAGCATTAGTAGAAATTTGTACAGAAATGGAAAAGGAAGGAAAAATTTCAAAAATTGGGCCTGAAA
ATCCATACAATACTCCAGTATTTGCCATAAAGAAAAAAGACAGTACTAAATGGAGAAAATTAGTAGATTTCAGAGAACTT
AATAAGAGAACTCAAGATTTCTGGGAAGTTCAATTAGGAATACCACATCCTGCAGGG---TTAAAACAGAAA---AAATC
AGTAACAGTACTGGATGTGGGCGATGCATATTTTTCAGTTCCCTTAGATAAAGACTTCAGGAAGTATACTGCATTTACCA
TACCTAGTATAAACAATGAGACACCAGGGATTAGATATCAGTACAATGTGCTTCCACAGGGATGGAAAGGATCACCAGCA
ATATTCCAGTGTAGCATGACAAAAATCTTAGAGCCTTTTAGAAAACAAAATCCAGACATAGTCATCTATCAATACATGGA
TGATTTGTATGTAGGATCTGACTTAGAAATAGGGCAGCATAGAACAAAAATAGAGGAACTGAGACAACATCTGTTGAGGT
GGGGATTTACCACACCAGACAAAAAACATCAGAAAGAACCTCCATTCCTTTGGATGGGTTATGAACTCCATCCTGATAAA
TGGACAGTACAGCCTATAGTGCTGCCAGAAAAGGACAGCTGGACTGTCAATGACATACAGAAATTAGTGGGAAAATTGAA
TTGGGCAAGTCAGATTTATGCAGGGATTAAAGTAAGGCAATTATGTAAACTTCTTAGGGGAACCAAAGCACTAACAGAAG
TAGTACCACTAACAGAAGAAGCAGAGCTAGAACTGGCAGAAAACAGGGAGATTCTAAAAGAACCGGTACATGGAGTGTAT
TATGACCCATCAAAAGACTTAATAGCAGAAATACAGAAGCAGGGGCAAGGCCAATGGACATATCAAATTTATCAAGAGCC
ATTTAAAAATCTGAAAACAGGAAAATATGCAAGAATGAAGGGTGCCCACACTAATGATGTGAAACAATTAACAGAGGCAG
TACAAAAAATAGCCACAGAAAGCATAGTAATATGGGGAAAGACTCCTAAATTTAAATTACCCATACAAAAGGAAACATGG
GAAGCATGGTGGACAGAGTATTGGCAAGCCACCTGGATTCCTGAGTGGGAGTTTGTCAATACCCCTCCCTTAGTGAAGTT
ATGGTACCAGTTAGAGAAAGAACCCATAATAGGAGCAGAAACTTTCTATGTAGATGGGGCAGCCAATAGGGAAACTAAAT
TAGGAAAAGCAGGATATGTAACTGACAGAGGAAGACAAAAAGTTGTCCCCCTAACGGACACAACAAATCAGAAGACTGAG
TTACAAGCAATTCATCTAGCTTTGCAGGATTCGGGATTAGAAGTAAACATAGTGACAGACTCACAATATGCATTGGGAAT
CATTCAAGCACAACCAGATAAGAGTGAATCAGAGTTAGTCAGTCAAATAATAGAGCAGTTAATAAAAAAGGAAAAAGTCT
ACCTGGCATGGGTACCAGCACACAAAGGAATTGGAGGAAATGAACAAGTAGATGGGTTGGTCAGTGCTGGAATCAGGAAA
GTACTA
>AX078307/B/FR/1983/LAI-patent
CCCATTAGCCCTATTGAGACTGTACCAGTAAAATTAAAGCCAGGAATGGATGGCCCAAAAGTTAAACAATGGCCATTGAC
AGAAGAAAAAATAAAAGCATTAGTAGAAATTTGTACAGAAATGGAAAAGGAAGGGAAAATTTCAAAAATTGGGCCTGAGA
ATCCATACAATACTCCAGTATTTGCCATAAAGAAAAAAGACAGTACTAAATGGAGAAAATTAGTAGATTTCAGAGAACTT
AATAAGAGAACTCAAGACTTCTGGGAAGTTCAATTAGGAATACCACATCCCGCAGGG---TTAAAAAAGAAA---AAATC
AGTAACAGTACTGGATGTGGGTGATGCATATTTTTCAGTTCCCTTAGATGAAGACTTCAGGAAGTATACTGCATTTACCA
TACCTAGTATAAACAATGAGACACCAGGGATTAGATATCAGTACAATGTGCTTCCACAGGGATGGAAAGGATCACCAGCA
ATATTCCAAAGTAGCATGACAAAAATCTTAGAGCCTTTTAAAAAACAAAATCCAGACATAGTTATCTATCAATACATGGA
TGATTTGTATGTAGGATCTGACTTAGAAATAGGGCAGCATAGAACAAAAATAGAGGAGCTGAGACAACATCTGTTGAGGT
GGGGACTTACCACACCAGACAAAAAACATCAGAAAGAACCTCCATTCCTTTGGATGGGTTATGAACTCCATCCTGATAAA
TGGACAGTACAGCCTATAGTGCTGCCAGAAAAAGACAGCTGGACTGTCAATGACATACAGAAGTTAGTGGGGAAATTGAA
TTGGGCAAGTCAGATTTACCCAGGGATTAAAGTAAGGCAATTATGTAAACTCCTTAGAGGAACCAAAGCACTAACAGAAG
TAATACCACTAACAGAAGAAGCAGAGCTAGAACTGGCAGAAAACAGAGAGATTCTAAAAGAACCAGTACATGGAGTGTAT
TATGACCCATCAAAAGACTTAATAGCAGAAATACAGAAGCAGGGGCAAGGCCAATGGACATATCAAATTTATCAAGAGCC
ATTTAAAAATCTGAAAACAGGAAAATATGCAAGAATGAGGGGTGCCCACACTAATGATGTAAAACAATTAACAGAGGCAG
TGCAAAAAATAACCACAGAAAGCATAGTAATATGGGGAAAGACTCCTAAATTTAAACTACCCATACAAAAGGAAACATGG
GAAACATGGTGGACAGAGTATTGGCAAGCCACCTGGATTCCTGAGTGGGAGTTTGTTAATACCCCTCCTTTAGTGAAATT
ATGGTACCAGTTAGAGAAAGAACCCATAGTAGGAGCAGAAACCTTCTATGTAGATGGGGCAGCTAACAGGGAGACTAAAT
TAGGAAAAGCAGGATATGTTACTAACAAAGGAAGACAAAAGGTTGTCCCCCTAACTAACACAACAAATCAGAAAACTGAG
TTACAAGCAATTTATCTAGCTTTGCAGGATTCAGGATTAGAAGTAAACATAGTAACAGACTCACAATATGCATTAGGAAT
CATTCAAGCACAACCAGATAAAAGTGAATCAGAGTTAGTCAATCAAATAATAGAGCAGTTAATAAAAAAGGAAAAGGTCT
ATCTGGCATGGGTACCAGCACACAAAGGAATTGGAGGAAATGAACAAGTAGATAAATTAGTCAGTGCTGGAATCAGGAAA
ATACTA
>AY037268/B/AR/1998/ARCH054
CCCATTTGTCCTATTGAAACTGTACCAGTAAAATTAAAGCCAGGAATGGATGGCCCAAAAGTTAAACAATGGCCATTGAC
AGAAGAAAAAATAAAAGCATTAATAGAAATCTGTACAGAAATGGAAAAGGAAGGGAGAATTTCAAAAATTGGGCCTGAAA
ATCCATACAATACTCCAGTATTTGCCATAAAGAAAAAGGACAGTACTAGATGGAGAAAATTAGTAGATTTCAGAGAACTT
AATAAGAAAACTCAAGACTTCTGGGAAGTTCAATTAGGAATACCACATCCCGCAGGG---TTAAAAAAGAAA---AAATC
AGTAACAGTACTGGATGTGGGTGATGCATATTTTTCAGTTCCCTTAGATAAAGATTTCAGAAAGTATACTGCATTTACCA
TACCTAGTATAAACAATGAGACACCAGGGATTAGATATCAGTACAATGTGCTTCCGCAGGGATGGAAAGGATCACCAGCG
ATATTCCAAAGTAGCATGACAAGAATCTTAGAGCCTTTTAGAAAACAAAATCCAGACATAGTTATCTACCAATATATGGA
TGATTTGTATGTAGGATCTGACTTAGAAATAGGACAGCATAGAACAAAAATAGAGGAACTGAGAGCACATCTGTTGAAGT
GGGGATTTACCACACCAGACAAAAAACATCAGAAAGAACCTCCATTCCTGTGGATGGGTTATGAACTCCATCCTGACAAA
TGGACAGTACAGCCTATAGTGCTGCCAGAAAAAGATAGCTGGACTGTCAATGACATACAGAAGTTAGTAGGAAAATTGAA
TTGGGCAAGTCAGATTTATCCAGGGATTAAAGTAAAGCAGTTATGTAAACTTCTTAGGGGAACCAAAGCACTAACAGAAG
TAGTACCACTAACAGAAGAAGCAGAGCTAGAATTGGCAGAAAACAGGGAAATTCTAAAAGAACCAGTACATGGAGTCTAT
TATGACCCAACAAAGGATTTAATAGCAGAAATACAGAAGCAGGGGCAAGGCCAATGGACATATCAAATTTATCAAGAGCC
ATTTAAAAATCTAAAGACAGGAAAATATGCAAGAATGAGGGGTGCCCACACTAATGATGTAAGACAACTAACAGAGGCAG
TGCAAAAAATAACCACAGAGAGCATAGTGATATGGGGAAAGACTCCTAAATTTAGACTACCCATACAAAAGGAAACATGG
GAAACATGGTGGACAGAGTATTGGCAAGCCACCTGGATTCCTGAGTGGGAGTTTGTCAATACCCCTCCCTTAGTGAAATT
ATGGTATCAGTTAGAGAAAGAACCCATAGTAGGAGCAGAAACCTTCTATGTAGATGGGGCAGCTAACAGGGAGACTAAAT
CAGGAAAAGCAGGATATGTTACAAACAGAGGAAGACAAAAAGTTGTCTCTCTAACTGACACAACAAATCAGCAGACTGAG
TTACAAGCAATTCATCTAGCCTTGCAGGATTCAGGATTAGAAGTAAACATAGTAACAGACTCACAATATGCATTAGGAAT
CATTCAAGCACAACCAGATAAAAGTGAATCAGAGTTAGTCAATCAAATAATAGAACAGTTAATAAAAAAGGAAAAGGTCT
ACCTGGCATGGGTACCAGCACATAAAGGAATTGGAGGAAATGAACAAGTAGATAAATTAGTTAGTGCTGGAATCAGGAAA
GTACTA
>AY037269/B/AR/2000/ARMS008
CCCATTAGTCCTATTGAAACTGTACCAGTAAAATTAAAGCCAGGAATGGATGGCCCAAAAATTAAGCAATGGCCATTGAC
AGAAGAAAAAATAAAAGCATTAGTAGAAATTTGTACAGAAATGGAAAAGGAAGGAAAAATTTCAAAAATTGGGCCTGAAA
ATCCATACAATACTCCAGTATTTGCCATAAAGAAAAAAGACAGTACTAAATGGAGGAAATTAGTAGATTTCAGAGAACTT
AATAAAAGAACTCAAGACTTTTGGGAAGTTCAATTAGGAATACCACATCCTGCAGGG---TTAAAAAAGAAA---AAATC
AGTAACAGTACTGGATGTGGGTGATGCATATTTTTCAGTTCCTTTAGATAAAGACTTTAGGAAGTATACTGCATTTACCA
TACCAAGTATAAATAATGAGACACCAGGGATTAGATATCAGTACAATGTGCTTCCACAGGGATGGAAAGGATCACCAGCA
ATATTCCAAAGTAGCATGACAAAAATCTTAGAGCCTTTTAGAAAACACAATCCAGACATGGTTATCTATCAATACATGGA
TGATTTGTATGTAGGGTCTGACTTAGAAATAGGCCAGCATAGAACAAAAATAGAGGAACTGAGAGAACATCTGTTGAAGT
GGGGATTTACCACACCAGACAAAAAACATCAGAAAGAACCTCCATTCCTTTGGATGGGTTATGAACTCCATCCTGATAAA
TGGACAGTACAACCCATAATGTTGCCAGAAAAAGACAGCTGGACTGTCAATGACATACAGAAGTTAGTGGGAAAATTGAA
TTGGGCAAGTCAAATTTATCCAGGGATTAAGGTAAAGCAATTATGTAAACTCCTTAGGGGAACCAAAGCACTAACAGAAG
TAGTACCATTAACAGAAGAAGCAGAGCTAGAATTGGCAGAAAACAGGGAGATTCTAAAAGAACCAGTACATGGAGTGTAT
TATGACCCGTCAAAAGACTTAGTAGCAGAAGTACAGAAGCAGGACAATGGCCAATGGACATATCAAATTTATCAAGAGCC
ATTTAAAAATCTGAAAACAGGAAAGTATGCAAGAATGAGGGGTGCCCACACTAATGATGTAAAACAGTTAACAGAGGCAG
TACAAAAGATAGCCACAGAAAGCATAGTCATATGGGGAAAGGTTCCTAAATTTAAATTACCCATACAGAAGGAGACATGG
GAAGCATGGTGGATGGAGTATTGGCAAGCCACCTGGATACCTGAATGGGAGTTTGTCAATACCCCTCCCTTAGTGAAATT
ATGGTACCAGTTAGAGAAAGAACCCATAGTAGGAGCAGAAACTTTCTATGTAGATGGGGCGGCTAATAGGGAAACTAAAA
TAGGAAAAGCAGGATATGTTACTGACAGAGGAAGACAAAAGGTAGTCCCTCTGAAGGACACAACAAATCAGAAAACTGAG
TTACAAGCAATTCATCTAGCTTTGCAGGATTCAGGACTAGAAGTAAATATAGTAACAGACTCACAATATGCATTAGGAAT
CATTCAAGCACAACCAGATAAGAGTGAATCAGAATTAGTCAATCAAATAATAGAACAGTTAATAAAAAAGGAAAAGGTCT
ACCTGGCATGGGTGCCAGCACACAAAGGAATTGGAGGAAATGAACAAGTAGATAAGTTAGTCAGTGCTGGAATCAGGAAA
GTACTA
>AY037270/B/BO/1999/BOL0122
CCCATTAGTCCTATTGAAACTGTACCAGTAAAATTAAAGCCAGGAATGGATGGCCCGAAAGTTAAACAATGGCCATTGAC
AGAAGAAAAAATAAAAGCATTAGTAGAAATTTGCACAGAAATGGAAAAGGAAGGGAAAATTTCAAAAATTGGGCCTGAAA
ATCCATACAATACTCCAGTATTTGCTATAAAGAAAAAAGACAGTACTAAATGGAGAAAATTAGTAGATTTCAGAGAACTT
AATAAAAGAACTCAAGACTTCTGGGAAGTTCAATTAGGAATACCACATCCAGCAGGG---TTAAGAAAGAAA---AAATC
AGTAACAGTACTGGATGTGGGTGATGCATATTTTTCAGTTCCCTTAGATGAAGACTTCAGGAAGTATACTGCATTTACCA
TACCTAGTACAAACAATGAGACACCAGGGATCAGATATCAGTACAATGTGCTGCCACAGGGATGGAAAGGATCACCAGCA
ATATTCCAATGTAGCATGACAAAAATATTAGAGCCTTTTAGAAAGCAAAATCCAGACATAGTTATCTATCAATACATGGA
TGATTTGTATGTAGGATCTGACTTAGAAATAGGGCAGCATAGAACAAAAATAGAGGAACTAAGACAACATTTGTTGAAGT
GGGGGTTAACCACACCAGATAAAAAACATCAGAAAGAACCTCCATTCCTTTGGATGGGTTATGAACTCCATCCTGATAAA
TGGACAGTACAGCCCATAGTGCTGCCACATAAAGACAGCTGGACTGTCAATGACATACAGAAGTTAGTGGGAAAACTGAA
TTGGGCAAGTCAGATTTATCCAGGGATTAAGGTAAAGCAACTATGTAAACTCCTTAGGGGAACCAAAGCGCTAACAGAAG
TAATACCACTAACAGAAGAAGCAGAGCTAGAACTGGCAGAAAACAGGGAGATTCTAAAAGAACCAGTACATGGAGTGTAT
TATGACCCATCAAAAGACTTAATAGCAGAACTACAGAAGCAAGGGGAAGGTCAATGGACATACCAAATTTTTCAAGACCC
ATTTAAAAATCTGAAAACAGGAAAGTATGCACGAGCGAAGGGTGCTCATACTAATGATATAAAACAATTAACGGAGGCAG
TGCAAAAAATAGCCACAGAAAGCATAGTAATATGGGGAAAGACTCCTAAATTTAAACTACCCATACAAAAGGAAACATGG
GAAACATGGTGGACAGAGTATTGGCAAGCCACCTGGATTCCCGAGTGGGAGTTTGTCAATACCCCTCCCTTAGTGAAATT
ATGGTACCAATTAGAGAAAGACCCCATAGAAGGAGTAGAAACTTTCTATGTAGATGGGGCAGCTAATAGGGAGACCAAAT
TAGGAAAAGCAGGATATGTTACTAATAGAGGAAGACAAAAAGTTGTCTCCCTAACTGACACAACAAATCAGAAGACTGAG
TTACAAGCAATTTATTTAGCTTTGCAGGATTCAGGACCAGAAGTAAACATAGTAACAGACTCACAATATGCATTAGGAAT
CATTCAAGCACAACCAGATAGGAGTGAATCAGAGATAGTCAGTCAAATAATAGAACAGTTAATAAAAAAGGAAAAGGTCT
ACCTGGCATGGGTACCAGCACACAAAGGAATTGGAGGAAATGAACAAGTAGACAAATTAGTCAGTGCTGGAGTCAGGAAA
GTACTA
>AY037282/B/AR/1999/ARMA132
CCCATTAGTCCTATTGAAACTGTGCCAGTAAAATTAAAGCCAGGAATGGATGGCCCAAAAGTTAAACAATGGCCACTGAC
AGAAGAAAAAATAAAAGCATTAGTAGAAATTTGTACAGAAATGGAAAAGGAAGGAAAAATTTCAAAAATTGGGCCTGAAA
ATCCATACAATACTCCAGTATTTGCCATAAAGAAAAAAGACAGTACTAAATGGAGGAAATTAGTAGATTTCAGAGAACTT
AATAAAAGAACTCAAGACTTCTGGGAAGTTCAATTAGGAATACCACATCCCGCAGGG---TTAAAAAAGAAA---AAATC
AATAACAGTACTGGATGTGGGTGATGCATATTTCTCAGTTCCCTTAGATAAAGACTTCAGGAAGTATACTGCATTTACCA
TACCTAGTATAAACAATGAGACACCAGGGATTAGATATCAGTACAATGTGCTTCCACAGGGATGGAAAGGATCACCAGCG
ATATTCCAAAGCAGCATGACAAAAATCTTAGAGCCTTTTAGAAAACAAAATCCAGACATAGTTATCTATCAATACATGGA
TGATCTGTATGTAGGATCTGACTTAGAAATAGGGCAGCATAGAACAAAAATAGAGGAACTGAGACAACATCTATTGAGGT
GGGGATTGACCACACCAGATAAAAAACATCAGAAAGAACCTCCATTCCTTTGGATGGGTTATGAACTTCATCCTGATAAA
TGGACAGTACAGCCTATAGTGCTGCCAGAAAAAGACAGTTGGACTGTCAATGACATACAGAAGTTAGTGGGAAAATTGAA
TTGGGCAAGTCAGATTTTCCCAGGGATTAAGGTAAGGCAATTATGTAAACTTCTTAGGGGAACCAAAGCACTAACAGAAG
TAGTACCATTAACAGAAGAAGCAGAGCTAGAACTGGCAGAAAACAGGGAGATTCTAAAAGAACCAGTACATGGAGTATAT
TATGACCCATCAAAAGACTTAATAGCAGAAATACAGAAGCAGGGAGAAGGCCAATGGACATATCAAATTTATCAAGAGCA
ATTTAAAAATCTGAAAACAGGAAAGTATGCAAAAATGAGGGGTACCCATACTAATGATGTAAAACAATTAACAGAGGCAG
TGCAAAAAATAGTCACAGAAAGCATAGTCATATGGGGAAAGATTCCTAAATTTAGATTACCCATACAAAAAGAAACGTGG
GAAACATGGTGGACAGAGTATTGGCAGGCCACCTGGATTCCTGAGTGGGAGTTTGTCAATACCCCTCCCTTAGTGAAATT
ATGGTACCAGTTAGAGAAAGAACCCATAGTAGGCGCAGAAACTTTCTATGTAGATGGGGCAGCTAATAGGGAAACTAAAT
TAGGAAAAGCAGGATATGTTACTGACAGAGGAAGACAAAAAGTTGTATCCCTAACGGACACAACGAATCAGAAGACTGAG
TTACAAGCAATTCATCTAGCTTTGCAGGATTCAGGATTAGAAGTAAACATAGTAACAGACTCACAATATGCATTAGGAAT
CATTCAAGCACAACCAGATAAGAGTGAATCAGAGTTAGTCAGTCAAATAATAGAGCTGTTAATAAAAAAGGAAAAGGTCT
ACCTGGCATGGGTACCGGCACACAAAGGAATTGGAGGAAATGAACAAGTAGATAAATTAGTCAGTGCTGGAATTAGGAAA
ATACTA
>AY173951/B/TH/1990/BK132
CCTATTAGTCCTATTGAAACTGTACCAGTAAAATTAAAGCCAGGAATGGATGGCCCAAAAGTTAAACAATGGCCATTGAC
AGAAGAAAAAATAAAAGCATTAGTAGAAATTTGTACAGAAATGGAAAAGGAAGGAAAAATTTCAAAAATTGGGCCTGAAA
ATCCATACAATACTCCAGTATTTGCCATAAAGAAAAAAGACAGTACTAAATGGAGAAAATTAGTAGATTTCAGAGAACTT
AATAAAAGAACTCAAGACTTCTGGGAAGTTCAATTAGGAATACCACATCCCGCAGGG---TTGAAAAAGAAA---AAATC
AGTAACGGTACTGGATGTGGGTGATGCATATTTTTCAGTTCCCTTAGATAAAGACTTCAGGAAATATACTGCATTTACCA
TACCGAGTACAAACAATGAGACACCAGGGATTAGATATCAGTACAATGTGCTTCCACAGGGATGGAAAGGATCACCAGCA
ATATTCCAATGTAGCATGACAAAAATCTTAGAGCCTTTTAGAAAACAAAATCCAGACATAGTTATCTATCAATACATGGA
TGATTTGTATGTAGGATCTGACTTAGAAATAGGGCAGCATAGAACAAAAATAGAGGAACTGAGACAACATCTGTTGAGGT
GGGGATTTACCACACCAGATAAAAAACATCAGAAAGAACCTCCATTCCTTTGGATGGGTTATGAACTCCATCCTGATAAA
TGGACAGTACAACCTATAGTGCTGCCGGAAAAAGACAGCTGGACTGTCAATGACATACAGAAGTTAGTGGGAAAATTGAA
TTGGGCAAGTCAGATTTACCCAGGGATTAAAGTAAAGCAGTTATGTAAACTCCTTAGGGGAACCAAAGCACTAACAGAAG
TAGTACCACTAACAAAAGAGGCAGAGCTAGAACTGGCAGAAAACAGGGAAATTCTAAAAGAAACAGTACATGGAGTGTAT
TATGACCCATCAAAAGATTTAATAGCAGAAATACAGAAGCAGGGGCAAGGCCAATGGACATATCAAATTTATCAAGAGCC
ATTTAAAAATCTAAAAACAGGAAAATATGCAAGAATGAGGGGTGCCCACACTAATGATGTAAAACAATTAACAGAGGCAG
TGCAAAAAATAGCCACAGAAAGCATAGTAATATGGGGAAAGACTCCTAAATTCAAACTACCCATACAAAAAGAAACATGG
GAAACATGGTGGACAGAGTATTGGCAAGCCACCTGGATTCCTGAGTGGGAGTTTGTCAATACCCCTCCCTTAGTGAAATT
ATGGTACCAGTTAGAAAAAGAGCCCATAGTAGGAGCAGAAACCTTCTATGTAGATGGGGCGGCTAACAGGGAGACTAAAT
TAGGAAAAGCAGGATATGTGACTAACAGAGGAAGACAAAAAGTTGTCTCCCTAACTGACACAACAAATCAAAAGACTGAG
TTACAAGCAATTCACCTAGCTTTGCAGGATTCGGGATTAGAAGTAAATATAGTAACAGACTCACAATATGCATTAGGAAT
CATTCAAGCACAACCAGATAAAAGTGAATCAGAGATAGTCAGTCAAATAATAGAGCAGTTAATACAAAAGGAAAAGGTCT
ACCTGGCATGGGTACCAGCACACAAGGGAATTGGAGGAAATGAACAAGTAGATAAATTAGTCAGTGCTGGAATCAGGAAA
GTACTA
>AY173952/B/US/1990/US1
CCCATTAGTCCTATTGAAACTGTACCAGTAAAATTAAAGCCAGGAATGGATGGCCCAAAAGTTAAACAATGGCCATTGAC
AGAAGAAAAAATAAAAGCATTAGTAGAAATTTGTACAGAAATGGAAAAGGAAGGGAAAATTTCAAAAATTGGGCCTGAAA
ATCCATACAATACTCCAGTATTTGCCATAAAGAAAAAAGACAGTACTAAATGGAGAAAATTAGTAGATTTCAGAGAACTT
AATAAGAAAACTCAAGACTTCTGGGAAGTTCAATTAGGAATACCACATCCCGCAGGG---TTAAAAAAGAAA---AAATC
AGTAACCGTACTGGATGTGGGTGATGCATATTTTTCAGTTCCCTTAGATGAAGACTTCAGAAAGTATACTGCCTTCACCA
TACCTAGTATAAACAATGAGACACCAGGAATTAGATACCAGTACAATGTACTTCCACAAGGATGGAAAGGATCACCAGCT
ATATTCCAATGTAGCATGACAAAAATCTTAGAGCCTTTTAGAAAACAAAATCCAGACCTAGTTATCTATCAATACATGGA
TGATTTGTATGTAGGATCTGACTTAGAAATAGGGCAACATAGAATAAAAATAGAGGAACTGAGACAACATCTGTTAAGGT
GGGGATTTACCACACCAGACAAAAAACATCAGAAAGAACCTCCATTCCTTTGGATGGGTTATGAACTCCATCCTGATAAA
TGGACAGTACAGCCTATAGTGCTGCCAGAAAAGGACAGCTGGACTGTCAATGACATACAGAAGTTAGTGGGAAAGTTGAA
TTGGGCAAGTCAGATTTACCCAGGGATTAAAGTAAGACAATTATGTAAACTCCTTAGGGGAACCAAAGCATTGACAGAAG
TAATACCTCTAACAGCAGAAGCAGAGCTAGAACTGGCAGAAAACAGGGAGATTCTAAAAGAACCAGTACATGGAGTGTAT
TATGACCCATCAAAAGATTTAATAGCAGAAATACAGAAACAGGGGCAGGGCCAATGGACATATCAAATCTATCAAGAACC
ATTTAAAAATCTTAAAACAGGAAAATATGCAAGAGTGAGGGGTGCCCACACTAATGATGTAAAGCAATTAACAGAGGCAG
TGCAAAAAATAGCCACAGAAAGCATAGTAATATGGGGAAAGACTCCTAAATTTAAATTACCCATACAAAAAGAAACATGG
GAAACATGGTGGACAGAGTATTGGCAAGCCACCTGGATTCCTGAGTGGGAGTTTGTCAACACCCCTCCCTTAGTAAAATT
ATGGTACCAGTTAGAGAAAGAACCCATAGTAGGAGCAGAAACTTTCTATGTAGATGGGGCAGCTAACAGGGAGACTAAAT
TAGGAAAAGCAGGATATGTTACTAACAAAGGAAGACAAAAAGTTGTCTCCATAACTGACACAACAAATCAGAAGACCGAA
TTACAAGCAATTTATCTAGCTTTGCAGGATTCAGGATCAGAAGTAAACATAGTGACAGACTCACAATATGCATTAGGAAT
CATTCAAGCACAACCAGATAAAAGTGAATCAGAGTTAGTCAGTCAAATAATAGAGCAGCTAATAAAAAAGGAAAAGGTCT
ACCTGGCATGGGTACCAGCACACAAAGGAATTGGAGGAAATGAACAAGTAGATAAATTAGTCAGTGCTGGAATCAGGAAA
ATACTA
>AY173953/B/US/1990/US2
CCCATTAGTCCTATTGAAACTGTACCAGTAAAATTAAAGCCAGGAATGGATGGCCCAAAAGTTAAACAATGGCCATTGAC
AGAAGAAAAAATAAAAGCATTAGTAGAAATTTGTACAGAAATGGAAAAGGAAGGAAAAATTTCAAAAATTGGGCCTGAAA
ATCCATACAATACTCCAGTATTTGCCATAAAGAAAAAAGACAGTACTAAATGGAGAAAATTAGTAGATTTCAGAGAACTC
AATAAGAAAACTCAAGATTTCTGGGAAGTTCAATTAGGAATACCACATCCCGCAGGG---TTAAAAAAGAAG---AAATC
AGTAACAGTACTGGATGTGGGTGATGCATATTTTTCAGTTCCCTTAGATAAAGACTTTAGGAAGTATACTGCATTTACCA
TACCTAGTATAAACAATGAGACACCAGGGATTAGATATCAGTACAATGTGCTTCCACAGGGATGGAAAGGATCACCAGCA
ATATTCCAAAGTAGCATGACAAAAATCTTAGAGCCTTTTAAAAAACAAAATCCAGACATAGTTATCTATCAATACATGGA
TGATTTGTATGTAGGATCTGACTTAGAAATAGGACAGCATAGAACAAAAATAGAGGAACTGAGACAACATCTGTTGAAGT
GGGGATTTACCACACCAGACAAAAAACATCAGAAAGAACCTCCATTCCTTTGGATGGGTTATGAACTCCATCCTGATAAA
TGGACAGTACAGCCTATAGCACTGCCAGAAAAAGATAGCTGGACTGTCAATGACATACAGAAGTTAGTGGGAAAATTGAA
TTGGGCAAGTCAGATTTACGCAGGGATTAAAGTAAAACAATTATGTAAACTCCTTAGGGGAACCAAAGCACTAACAGAAG
TAATACCACTGACAGAAGAAGCAGAGCTAGAACTGGCAGAAAACAGGGAAATTCTAAAAGAACCAGTACATGGAGTGTAT
TATGACCCATCAAAAGAATTAATAGCAGAAATACAGAAGCAGGGGCCAGGCCAATGGACATATCAAATTTATCAAGAGCC
ATTTAAAAATCTGAAAACAGGAAAATATACAAGAATGAGGGGTGCACACACTAATGATGTAAGACAATTAACAGAGGCGG
TGCAAAAAATAACCACAGAAAGCATAGTAATATGGGGAAAGACTCCTAAATTTAAACTACCCATACAAAAAGAAACATGG
GAAGCATGGTGGACAGAGTATTGGCAAGCCACCTGGATTCCTGAGTGGGAGTTTGTCAATACCCCTCCCTTAGTAAAATT
ATGGTACCAGTTAGAGAAAGAACCCATAGTAGGAGCAGAAACTTTCTACGTAGATGGGGCAGCTAACAGGGAGACTAAAT
TAGGAAAAGCAGGATATGTTACTAACAGAGGAAGACAAAAGGTTGTCCCCCTAACTGACACAACAAATCAGAAGACTGAG
TTACAAGCAATTCATCTAGCTTTGCAGGATTCGGGATCAGAAGTAAACATAGTAACAGACTCACAATATGCATTAGGAAT
CATTCAAGCACAACCAGATAAAAGTGAATCAGAGTTAGTCAGTCAAATAATAGAGCAGTTAATAAAAAAGGAAAAGGTCT
ACCTGGCATGGGTACCAGCACACAAAGGAATTGGAGGAAATGAACAAGTAGATAAATTAGTCAGTGCTGGAATCAGGAAA
GTACTA
>AY173954/B/US/1990/US3
CCCATTAGTCCTATTGAAACTGTACCAGTAAAATTAAAGCCAGGAATGGATGGCCCAAAAGTTAAACAATGGCCATTGAC
AGAAGAAAAAATAAAAGCATTAGYAGAAATTTGTACAGAGATGGAGAAGGAAGGAAAAATTTCAAAAATTGGGCCTGAAA
ATCCATACAATACTCCAGTATTTGCCATAAAGAAAAAAGACAGTACTAAATGGAGAAAATTAGTAGATTTCAGAGAACTT
AATAAGAGAACTCAAGACTTCTGGGAAGTTCAATTAGGAATACCACATCCTGCAGGG---TTAAAAAAGAAA---AAATC
AGTAACAGTGCTGGATGTGGGTGATGCATATTTTTCAGTTCCCTTAGATAAAGACTTCAGGAAGTACACTGCATTTACCA
TACCTAGTATAAACAATGAGACACCAGGGATTAGATATCAGTACAATGTGCTTCCACAAGGATGGAAAGGATCACCAGCA
ATATTCCAAAGTAGCATGACAAAAATCTTAGAGCCTTTTAGAAAACAAAATCCAGACATAGTTATCTATCAATACATGGA
TGATTTGTATGTAGGATCTGACTTAGCAATAGGGCAGCATAGAACAAAAATAGAGGAACTGAGGCAACATCTGTTGAGGT
GGGGATTTACCACACCAGACAAAAAACATCAGAAAGAACCTCCATTCCTTTGGATGGGGTATGAGCTCCATCCTGATAAA
TGGACAGTACAGCCTATAATGCTGCCAGAAAAAGACAGCTGGACTGTCAATGACATACARAAGTTAGTGGGAAAACTGAA
TTGGGCAAGTCAGATTTATGCAGGGATTAAAGTAAGGCAATTATGTAAACTCCTTAGGGGAACCAAAGCACTAACAGAAG
TAGTACCACTAACAGCAGAAGCAGAGCTAGAACTGGCAGAAAACAGGGAGATTCTAAAAGAACCAGTACATGGAGTGTAT
TATGACCCATCAAAAGACTTAATAGCAGAAATACAGAAGCAGGGGCAAGGCCAATGGACATATCAAATTTATCAAGAGCC
ATTTAAAAATCTGAAAACAGGAAAGTATGCAAAAATGAGGGGTGCCCACACTAATGATGTAAAACAATTAACAGAGGCAG
TGCAAAAAATAGCCACAGAAAGCATAGTAATATGGGGAAAGACTCCTAAATTTAAATTACCCATACAAAAAGAAACATGG
GAAGCATGGTGGACAGAGTATTGGCAAGCCACCTGGATTCCTGAGTGGGAGTTTGTCAATACCCCTCCCTTAGTGAAATT
ATGGTACCAGTTAGAGAAAGAACCCATAGTAGGAGCAGAAACTTTCTATGTAGATGGGGCAGCTAATAGGGAAACTAAAT
TAGGAAAAGCAGGATATGTTACTGACAGAGGAAGACAAAAAGTTGTCCCCCTAACGGACACAACAAATCAAAAGACTGAG
TTACAAGCAATTCATCTAGCTTTGCAGGATTCGGGATTAGAAGTAAACATAGTAACAGACTCACAATATGCATTAGGAAT
CATTCAAGCACAACCAGATAAGAGTGAATCAGAGTTAGTCAGTCAAATAATAGAGCAGTTAGTAAAAAAGGAAAAGGTCT
ACCTGGCATGGGTACCAGCACACAAAGGAATTGGAGGAAATGAACAAGTAGATAAATTAGTTAGTGCTGGAATCAGGAAA
GTACTA
>AY173955/B/US/1990/US4
CCCATTAGTCCTATTGAAACTGTACCAGTAAAATTAAAGCCAGGAATGGATGGCCCAAAAGTTAAGCAATGGCCATTGAC
AGAGGAAAAAATAAAAGCATTAGTAGAAATTTGTACAGAAATGGAAAAGGAAGGAAARATTTCAAAAATTGGGCCTGAAA
ATCCATACAATACKCCAGTATTTGCCATAAAGAAAAAAGACAGTACTAAATGGAGAAAATTAGTAGATTTTAGAGAGCTT
AATAAGAGAACTCAGGACTTCTGGGAAGTCCAATTAGGAATACCACATCCCGCAGGG---TTAAAAAAGAAA---AAATC
AGTAACAGTACTGGATGTGGGTGATGCATATTTTTCAGTTCCCTTAGATAAAGAATTCAGAAAGTATACTGCATTTACCA
TACCTAGTATAAAYAATGAGACACCAGGGATTAGATATCAGTACAATGTACTTCCACAAGGATGGAAAGGATCACCAGCA
ATATTCCAAAGTAGCATGACAAAAATCTTAGAGCCTTTTAGAAAACAAAATCCAGACATAGTTATCTATCAGTACATGGA
TGATTTGTATGTAGGATCTGACCTAGAAATAGAGCAGCATAGAACAAAAATAGAGGAACTGAGAGGACATCTGTTAAGGT
GGGGATTTACCACACCAGACAAAAAACATCAGAAAGAACCTCCATTTCTTTGGATGGGTTATGAACTCCATCCTGATAAA
TGGACAGTACAGCCCATAAAGCTGCCAGAAAAAGACAGCTGGACTGTCAATGATATACAGAAATTAGTGGGAAAATTGAA
TTGGGCAAGTCAGATTTATGCAGGGATTAAAGTAAGGCAATTATGTAAACTCCTTAGGGGAGCCAAAGCACTAACAGAAG
TAGTACCACTAACAGAAGAAGCAGAATTAGAACTGGCAGAAAACAGGGAGATTCTAAAAGAGCCAGTGCATGGAGTGTAT
TATGACCCATCAAAAGAATTAATAGCAGAAATACAGAAGCAGGAGCAAGGCCAATGGACATATCAAATTTATCAAGAGCC
ATTTAAAAATCTGAAAACAGGAAAGTATGCAAGAATGAGGGGTGCCCACACCAATGATGTAAAACAATTAACAGAGGCAG
TACAAAAAATAGCCAGAGAATGCATAGTAATATGGGGAAAAATACCTAAATTTAAATTACCCATACAGAAAGAAACATGG
GAAACATGGTGGATAGAGCATTGGCAAGCCACCTGGATTCCTGAGTGGGAGTTTGTCAATACCCCTCCCTTAGTGAAATT
ATGGTACCAGTTAGAAAAAGAACCCATAGTAGGAGCAGAAACTTTCTATGTAGATGGGGCAGCTAATAGAGAGACTAAAT
TAGGGAAAGCAGGATATGTTACTGACAGAGGAAGACAAAAGGTTGTCTCCCTAACTGACACAACAAATCAGAAGACTGAG
CTACAAGCAATTCATCTAGCTTTGCAGGATTCAGGATTAGAAGTAAACATAGTAACAGACTCACAATATGCATTAGGAAT
TATTCAAGCACAACCAGATAAAAGTGAATCAGAAATAGTCAGTCAAATAATAGAGCAATTAATCAAAAAGGAAAAGGTCT
ACCTGGCATGGGTACCAGCACACAAAGGGATTGGAGGAAATGAACAAGTAGATAAATTAGTTAGTTCTGGAATCAGGAAA
GTACTA
>AY173956/B/BR/1989/BZ167
CCCATTAGTCCTATTGAAACTGTACCAGTAAAATTAAAGCCAGGAATGGATGGCCCAAAAGTTAAACAATGGCCATTGAC
AGAAGAAAAAATAAAAGCATTAGTAGAAATTTGTACAGAAATGGAAAAGGAAGGGAAAATTTCAAAAATTGGGCCTGAAA
ATCCATACAATACTCCAGTATTTGCCATAAAGAAAAAAGACAGTACTAAATGGAGAAAATTAGTGGATTTCAGAGAACTT
AATAAGAGAACTCAAGACTTCTGGGAAGTTCAATTAGGAATACCACATCCCGCAGGG---TTAAAAAAGAAA---AAATC
AGTAACAGTACTGGATGTGGGTGATGCATATTTTTCAGTTCCCTTAGATGAAGACTTCAGGAAGTATACTGCATTTACCA
TACCTAGTATAAACAATGAGACACCAGGGATTAGATATCAGTACAATGTGCTTCCACAGGGATGGAAAGGATCACCAGCA
ATATTCCAAAGTAGCATGACAAAAATCTTAGAGCCTTTTAGAAARCAAAATCCAGACATGGTTATCTATCAATACATGGA
TGATTTGTATGTAGGATCTGACTTAGAAATAGGGCAGCATAGAACAAAAATAGAGGAACTGAGACAACATCTGTTGAGGT
GGGGATTTACCACACCAGACAAAAAACATCAAAAGGAACCTCCATTCCTTTGGATGGGTTATGAACTCCATCCAGATAAA
TGGACAGTACAGCCTATAGTGCTGCCAGAAAAAGACAGCTGGACTGTCAATGACATACAGAAGTTAGTGGGAAAATTGAA
TTGGGCAAGTCAAATTTATGCAGGGATTAAAGTAAAACAATTATGTAAACTCCTTAGGGGAACCAAGGCACTAACAGAAG
TAGTACCACTAACAGAAGAAGCAGAGCTAGAACTGGCAGAAAACAGGGAAATTCTAAAAGAACCAGTACATGGAGTGTAT
TATGACCCATCAAAAGACTTAATAGCAGAAATACAGAAGCAGGGGCAGGGCCAATGGACATATCAAATTTATCAAGAGCC
ATTTAAAAATCTGAAAACAGGAAAATATGCAAGAACGAGGGGTGCCCACACTAATGATGTAAAACAATTAACAGAGGCAG
TGCAAAAAATAACCACAGAATGTATAGTAATATGGGGAAAGATTCCTAAATTTAAACTACCCATACAAAAAGAAACATGG
GAAACATGGTGGACAGAGTATTGGCAAGCCACCTGGATTCCTGAGTGGGAGTTTGTCAATACCCCTCCCTTGGTRAAATT
ATGGTACCAGTTGGAGAAAGAACCCATAGTAGGAGCAGAGACTTTCTATGTAGATGGGGCAGCTAACAGGGAGACTAAAT
TAGGAAAAGCAGGATATGTTACTGACAGAGGAAGACAAAAAGTTGTCTCCCTACCTGACACAACAAATCAGAAGACTGAG
TTACAAGCAATTCATCTAGCTTTGCAGGATTCGGGATTAGAAGTAAACATAGTAACAGACTCACAATATGCATTAGGAAT
CATTCAAGCACAACCAGATAAAAGTGAATCAGAGTTAGTCAGTCAAATAATAGAGGAGTTAATAAAAAAGGAAAGGGTCT
ACCTGGCATGGGTACCAGCACACAAAGGAATTGGAGGAAATGAACAAGTAGATAAATTAGTCAGTTCTGGAATCAGRAAA
GTACTA
>AY180905/B/CN/2001/CNHN24
CCCATTAGTCCTATTGATACTGTACCAGTAAAATTAAAGCCAGGAATGGATGGCCCAAAAGTTAAACAATGGCCATTGAC
AGAAGAAAAAATAAAAGCATTAGTAGAAATTTGTACAGAAATGGAAAAGGAAGGGAAAATTTCAAAAATAGGGCCTGAAA
ATCCATACAATACTCCAGTATTTGCCATAAAGAAAAAAGACAGTACTAAATGGAGAAAATTAGTAGATTTCAGGGAACTT
AATAAAAGAACTCAAGACTTTTGGGAAGTTCAATTAGGAATACCACATCCCGCAGGA---TTAAAAAAGAAA---AAATC
TGTAACAGTCCTGGATGTGGGTGATGCATATTTCTCAGTCCCTTTAGATAAAGACTTCAGGAAGTATACTGCATTTACCA
TACCTAGTATAAACAATGAGACACCAGGGATCAGATATCAGTACAATGTGCTTCCACAGGGATGGAAAGGATCACCAGCA
ATATTCCAATGTAGCATGACAAAAATTTTAGAGCCTTTTAGAAAACAAAACCCAGACATAGTTATCTATCAATACATGGA
TGATTTGTATGTAGGATCTGATTTAGAAATAGGGCAGCATAGAACAAAAATAGAGGAACTGAGACAACACCTGTTGAGGT
GGGGGTTTACCACACCAGACAAAAAACATCAGAAAGAACCTCCATTCCTTTGGATGGGTTATGAACTCCATCCTGATAAA
TGGACAGTACAGCCTATAGAGCTGCCAGAAAAGGACAGCTGGACTGTCAATGACATACAGAAGTTAGTGGGAAAGTTGAA
TTGGGCAAGTCAGATTTATGCAGGGATTAAGGTAAGGGAATTATGTAAACTCCTTAGGGGAACCAAAGCACTAACAGAAG
TAGTACCACTAACAGAAGAAGCAGAGCTAGAACTGGCGGAAAACAGGGAAATTCTGAAAGAACCAGTACATGGAGTGTAT
TATGACCCATCAAAAGACTTAATAGCAGAAATACAGAAGCAGGGGCTAGGCCAATGGACATACCAAATTTATCAAGAGCC
ATATAAAAATCTGAAAACAGGAAAGTATGCCAGAATGAGGGGTGCCCACACTAATGATGTAAAACAATTAACAGAGGCAG
TGCAAAAAGTAGCCACAGAAAGCATAGTAATATGGGGGAAGACTCCTAAATTTAAACTACCCATACAAAAGGAAACATGG
GAAGCATGGTGGACAGAGTATTGGCAAGCCACCTGGATTCCTGAGTGGGAGTTTACCAATACCCCTCCCTTAGTGAAATT
ATGGTATCAGTTAGAGAAAGAACCCATAGAAGGAGCAGAAACTTTCTATGTAGATGGGGCAGCTAGTAGGGAGACTAAAT
TAGGAAAAGCAGGATATGTTACTAACAAAGGAAGACAAAAAGTTGTCACCCTAACTGACACAACAAATCAGAAGACTGAG
TTACAAGCAATTCATTTAGCTTTGCAGGATTCAGGAGCAGAAGTAAACATAGTAACAGACTCACAATATGCATTAGGAAT
CATTCAAGCACAACCAGATAAGAGTGAATCAGAATTAGTCAGTCAAATAATAGAGCAGTTAATAAAAAAGGAAAAAGTCT
ACCTGGCATGGGTGCCAGCACACAAGGGAATTGGAGGGAATGAACAAATAGATAAATTAGTCAGTGCTGGAATCAGGAAA
GTACTA
>AY308760/B/US/1996/1333_d2
CCCATTAGTCCTATTGAAACTGTACCAGTAAAATTAAAGCCAGGAATGGATGGCCCAAAAGTTAAACAATGGCCATTGAC
AGAAGAAAAAATAAAAGCATTAGTAGAAATTTGTACAGAAATGGAAAAGGAAGGGAAAATTTCAAAAATTGGGCCTGAAA
ACCCATACAATACTCCAGTATTTGCTATAAAGAAAAAAGACAGTACTAAATGGAGAAAATTAGTAGATTTCAGGGAACTT
AATAAGAGAACTCAAGACTTCTGGGAAGTTCAATTAGGAATACCACATCCCGCAGGG---TTAAAAAAGAAA---AAATC
AGTAMCCGTATTGGATGTGGGTGATGCATATTTTTCAGTTCCCTTAGATAAAAACTTCAGGAAGTATACTGCATTCACAA
TACCTAGTATAAACAATGAGACACCAGGGGTTAGATATCAGTACAATGTGCTTCCACAGGGATGGAAAGGATCACCAGCA
ATATTCCAAAGTAGTATGACAAAAATCTTAGAGCCTTTTAGAAAACAAAATCCAGACCTAGTTATCTATCAATACATGGA
TGATTTGTATGTAGGATCTGACTTAGAAATAGGGCAGCATAGAACAAAAATAGAGGAACTGAGACAGCATCTGTTGAGGT
GGGGATTTACCACACCAGACAAAAAACATCAGAAAGAACCTCCATTCCTTTGGATGGGTTATGAACTCCATCCTGATAAA
TGGACAGTACAGCCTATAGTGCTACCAGACAAAGACAGCTGGACTGTCAATGACATACAGAAGTTAGTGGGAAAATTAAA
TTGGGCAAGTCAGATTTACCCAGGGATTAAAATAAGGCAATTATGCAAACTCCTTAGAGGAACCAAAGCGCTAACAGAAG
TAGTACCACTAACAGAAGAAGCAGAGCTAGAACTGGCAGAAAACAGGGAGATTCTAAAAGAACCAGTACATGGAGTATAT
TATGACCCATCAAAAGACTTAATAGCAGAAATCCAGAAGCAGGGGCAAGACCAATGGACATATCAAATTTATCAAGATCC
ATTTAAAAATCTGAAAACAGGAAAATATGCAAGAAGGAGGGGTGCCCACACTAATGATGTAAAACAATTAACAGAAGCAG
TGCAAAAAATAACCACAGAAAGCATAGTGATATGGGGAAAGATTCCTAAATTTAAACTACCCATACAAAAAGAAACATGG
GAAACATGGTGGACAGACTATTGGCAAGCCACCTGGATTCCGGAGTGGGAGTTTGTTAATACCCCTCCCTTAGTGAAATT
ATGGTATCAGTTAGAGAAAGACCCCATAATAGGAGCAGAAACTTTCTATGTAGATGGGGCAGCTAACAGGGAGACTAAAT
TAGGAAAAGCAGGATATGTTACTAACAGAGGAAGACAAAAAGTTATCTCCCTAACTGACACAACAAATCAGAAGACTGAG
TTACAAGCAATTCATCTAGCTCTGCAGGATTCGGGATTAGAAGTAAACATAGTAACAGACTCACAATATGCAATAGGAAT
CATTCAAGCACAACCAGATAGAAGTGAATCAGAGTTAGTCAATCAAATAATAGAGCAGTTAATAAAAAAGGAAAAGGTCT
ACCTGGCATGGGTACCAGCACACAAAGGAATTGGAGGAAATGAACAAGTAGATAAATTAGTCAGTGCTGGAATCAGGAAA
GTACTA
>AY308761/B/US/1996/1299_d22
CCCATTAGTCCTATTGAAACTGTACCAGTAAAATTAAAGCCAGGAATGGATGGCCCAAAAGTTAAGCAATGGCCATTGAC
AGAAGAAAAAATAAAAGCATTAGTAGAAATTTGTACAGAAATGGAAAAGGAAGGGAAAATTTCAAAAATTGGGCCTGAAA
ACCCATACAATACTCCAGTATTTGCCATAAAGAAAAAAGATGGAACTAAATGGAGAAAATTAGTAGATTTCAGAGAACTT
AATAAGAGAACTCAAGACTTCTGGGAGGTTCAATTAGGAATACCACATCCCGCAGGG---TTAAAAAAGAAA---AAATC
AGTAACTGTATTAGATGTGGGTGATGCATATTTTTCAGTTCCCTTAGATCAAGAGTTCAGGAAGTATACTGCATTTACAA
TACCTAGTATAAACAATGAGACACCAGGGATTAGATATCAGTACAATGTGCTTCCACAGGGATGGAAAGGATCACCAGCA
ATATTCCAAAGTAGCATGACAAAAATCTTAGAGCCTTTTAGAAAACAAAATCCAGACCTAGTTATCTATCAATACATGGA
TGATTTGTATGTAGGATCTGACTTGGAAATWGAACAGCATAGAACAAAAATAGAGGAACTGAGACAGCATCTGTTGAGGT
GGGGATTTACCACACCAGACAAAAAACATCAGAAAGAACCTCCATTCCTTTGGATGGGTTATAAACTTCATCCTGATAAA
TGGACAGTACAGCCTATAGTGCTACCAGACAAAGACAGCTGGACTGTCAATGACATACAGAAATTAGTGGGAAAATTAAA
TTGGGCAAGTCAGATTTACCCAGGGATTAAAATAAGGCAATTATGTAAACTCCTTAGAGGAACCAAAGCGCTAACAGAAG
TAATACCACTAACACAAGAGGCAGAGCTAGAACTGGCAGAAAACAGGGAGATTCTAAAAGAACCAGTACATGGAGTGTAT
TATGACCCATCAAAAGACTTAATAGCAGAAATCCAGAAGCAGGGGCAAGACCAATGGACATATCAAATTTATCAAGATCC
ATTTAAAAATCTGAAAACAGGAAAATATGCAAGAAGGAGGGGTGCCCACACTAATGATGTAAGACAATTAACAGAAGCAG
TGCAAAAAATAACCACAGAAAGCATAGTGATATGGGGAAAAATTCCTAAATTTAAACTACCCATACAAAAAGAAAYATGG
GAAACATGGTGGACAGAGTATTGGCAAGCCACCTGGATTCCAGAGTGGAAGTTTGTCAATACCCCTCCCTTAGTGAAATT
ATGGTACCAGTTAGAGAAAGACCCCATAATAGGAGCAGAAACTTTCTATGTAGATGGGGCAGCTAACAGGGAGACTAAAT
TAGGAAAAGCAGGATATGTTACTGACAGAGGAAGACAAAAGGTTGTCTCCCTACCTGACACAACAAATCAGAAGACTGAG
TTACAAGCAATTCATCTAGCTCTGCAGAATTCGGGATTAGAAGTAAACATAGTAACAGACTCACAATATGCAATAGGAAT
CATTCAAGCACAACCAGATAGAAGTGAATCAGAGTTAGTCAATCAAATAATAAAGCAGTTAATAAAAAAGGAAAAGGTCT
ACCTGGCATGGGTACCAGCACACAAAGGAATTGGAGGAAATGAACAAGTAGATAAATTAGTCAGTGCTGGAATCAGGAAA
GTACTA
>AY308762/B/US/1996/1304_d31
CCCATTAGTCCTATTGAAACTGTACCAGTAAAATTAAAGCCAGGAATGGATGGCCCAAAAGTTAAGCAATGGCCATTGAC
AGAAGAAAAAATAAAAGCATTAGTAGAAATTTGTACAGAAATGGAAAAGGAAGGGAAAATTTCAAAAATTGGGCCTGAAA
ACCCATACAATACTCCAGTATTTGCCATAAAGAAAAAAGATGGAACTAAATGGAGAAAATTAGTAGATTTCAGAGAACTT
AATAAGAGAACTCAAGACTTCTGGGAGGTTCAATTAGGAATACCACATCCCGCAGGG---TTAAAAAAGAAA---AAATC
AGTAACTGTATTAGATGTGGGTGATGCATATTTTTCAGTTCCCTTAGATCAAGAGTTCAGGAAGTATACTGCATTTACAA
TACCTAGTATAAACAATGAGACACCAGGGATTAGATATCAGTACAATGTGCTTCCACAGGGATGGAAAGGATCACCAGCA
ATATTCCAAAGTAGCATGACAAAAATCTTAGAGCCTTTTAGAAAACAAAATCCAGACCTAGTTATCTATCAATACATGGA
TGATTTGTATGTAGGATCTGACTTGGAAATAGAACAGCATAGAACAAAAATAGAGGAACTGAGACAGCATCTGTTGAGGT
GGGGATTTACCACACCAGACAAAAAACATCAGAAAGAACCTCCATTCCTTTGGATGGGTTATGAACTTCATCCTGATAAA
TGGACAGTACAGCCTATAGTGCTACCAGACAAAGACAGCTGGACTGTCAATGACATACAGAAATTAGTGGGAAAATTAAA
TTGGGCAAGTCAGATTTACCCAGGGATTAAAATAAGGCAATTATGTAAACTCCTTAGAGGAACCAAAGCGCTAACAGAAG
TAATACCACTAACACAAGAGGCAGAGCTAGAACTGGCAGAAAACAGGGAGATTCTAAAAGAACCAGTACATGGAGTGTAT
TATGACCCATCAAAAGACTTAATAGCAGAAATCCAGAAGCAGGGGCAAGACCAATGGACATATCAAATTTATCAAGATCC
ATTTAAAAATCTGAAAACAGGAAAATATGCAAGAAGGAGGGGTGCCCACACTAATGATGTAAGACAATTAACAGAAGCAG
TGCAAAAAATAACCACAGAAAGCATAGTGATATGGGGAAAAATTCCTAAATTTAAACTACCCATACAAAAAGAAACATGG
GAAACATGGTGGACAGAGTATTGGCAAGCCACCTGGATTCCAGAGTGGGAGTTTGTCAATACCCCTCCCTTAGTGAAATT
ATGGTACCAGTTAGAGAAAGACCCCATAATAGGAGCAGAAACTTTCTATGTAGATGGGGCAGCTAACAGGGAGACTAAAT
TAGGAAAAGCAGGATATGTTACTGACAGAGGAAGACAAAAGGTTGTCTCCCTACCTGACACAACAAATCAGAAGACTGAG
TTACAAGCAATTCATCTAGCTCTGCAGGATTCGGGATTAGAAGTAAACATAGTAACAGACTCACAATATGCAATAGGAAT
CATTCAAGCACAACCAGATAGAAGTGAATCAGAGTTAGTCAATCAAATAATAGAGCAGTTAATAAAAAAGGAAAAGGTCT
ACCTGGCATGGGTACCAGCACACAAAGGAATTGGAGGAAATGAACAAGTAGATAAATTAGTCAGTGCTGGAATCAGGAAA
GTACTA
>AY314044/B/CA/1996/WC10P_1
CCCATTAGTCCTATTGAAACTGTACCAGTAAAATTAAAGCCAGGAATGGATGGCCCAAAAGTTAAACAATGGCCATTGAC
AGAAGAAAAAATAAAAGCATTAATAGAAATCTGTACAGAATTGGAAAACGAAGGGAAAATTTCAAAAATTGGGCCTGAAA
ATCCATACAATACTCCAGTATTTGCCATAAAGAAAAAAGACAGTACTAAATGGAGAAAATTAGTAGATTTCAGAGAACTT
AATAAGAGAACTCAAGACTTCTGGGAAGTTCAATTAGGAATACCACATCCCGCAGGG---TTAAAAAAGAAA---AAATC
AGTAACAGTACTGGATGTGGGTGATGCATATTTTTCAGTTCCCTTAGATAAAGAATTCAGGAAGTACGCTGCATTTACCA
TACCTAGTATAAACAATGAGACACCAGGGATTAGATATCAGTACAATGTGCTTCCACAGGGATGGAAAGGATCACCATCA
ATATTCCAAAGTAGCATGACAAAAATCTTAGAGCCTTTTAGAAAACAAAATCCAGAAATAGTTATCTATCAATACATGGA
TGATTTGTATGTAGGGTCTGACTTAGAATTAGGACAGCATAGAACAAAAATAGAAGAACTGAGACAACATCTGTTGAAGT
GGGGATTTTACACACCAGACAAAAAACATCAGAAAGAACCTCCATTCCTTTGGATGGGTTATGAACTCCATCCTGATAAA
TGGACAGTACAACCCATAGTGCTGCCAGAAAAAGACAGCTGGACTGTCAATGATATACAGAAGTTAGTGGGAAAATTGAA
TTGGGCAAGTCAAATTTACCCAGGGATTAAAGTAAAGCAATTATGTAGACTCCTTAGGGGAGCCAAGGCACTGACAGAAG
TAATACCACTAACAAAAGAAGCAGAGCTAGAACTGGCAGAAAACAGGGAAATTCTAAAAGAACCAGTACATGGAGTGTAT
TATGACCCATCAAAAGACTTAATAGCAGAAATACAGAAGCAGGGGGAAGGCCAGTGGACATATCAAATTTATCAAGAGCC
ATTTAAAAATCTGAAAACAGGAAAATACGCAAGAATGAGGGGGGCCCACACAAATGATGTAAAACAATTAACAGAGACAG
TACAAAAAATAACCACAGAAAGCATAGTGATATGGGGAAAGACTCCTAAGTTTAGACTACCCATACAGAAAGAAACATGG
GAAACATGGTGGACAGAGTATTGGCAAGCCACCTGGATTCCTGAGTGGGAGTTTGTCAATACCCCTCCCTTAGTAAAATT
ATGGTACCAGTTAGAGAAAGAACCCATAGTAGGAGCAGAAACTTTCTATGTAGATGGGGCAGCTAACAGGGAGACTAAAT
TAGGAAAAGCAGGATATGTTACTAACAGAGGAAGACAAAAAGTTGTCTCCCTAACTGACACAACAAATCAGAAGACTGAG
TTACAAGCAATTCTTCTAGCTTTACAGGACTCGGGATTAGAGGTAAACATAGTAACAGACTCACAATATGCATTAGGAAT
CATTCAAGCACAACCAGATAGAAGTGAATCAGAGGTAGTCAACCAAATAATAGAGCAGTTAATAAAAAAGGAAAAGATCT
ATCTGGCATGGGTACCAGCGCACAAAGGAATTGGAGGAAATGAACAAGTAGATAAATTAGTCAGTAATGGAATCAGGAAA
ATACTC
>AY314045/B/CA/1996/WC10P_2
CCCATTAGCCCTATTGAAACTGTACCAGTAAAATTAAAGCCAGGAATGGATGGCCCAAAAGTTAAACAATGGCCATTGAC
AGAAGAAAAAATAAAAGCATTAATAGAAATCTGTACAGAATTGGAAAACGAAGGGAAAATTTCAAAAATTGGGCCTGAAA
ATCCATACAATACTCCAGAATTTGCCATAAAGAAAAAAGACAGTACTAAATGGAGAAAATTAGTAGATTTCAGAGAACTT
AATAAGAGAACTCAAGACTTCTGGGAAGTTCAATTAGGGATACCACATCCCGCAGGG---TTAAAAAAGAAA---AAATC
AGTAACAGTACTGGATGTGGGTGATGCATATTTTTCAGTTCCCTTAGATAAAGAATTCAGGAAGTACACTGCATTTACCA
TACCTAGTATAAACAATGAGACACCAGGGATTAGATATCAGTACAATGTGCTTCCACAGGGATGGAAAGGATCACCATCA
ATATTCCAAAGTAGCATGACAAAAATCTTAGAGCCTTTTAGAAAACAAAATCCAGAAATAGTTATCTATCAATACATGGA
TGATTTGTATGTAGGGTCTGACTTAGAATTAGGACAGCATAGAACAAAAATAGAAGAACTGAGACAACATCTGTTGAAGT
GGGGATTTTACACACCAGACAAAAAACATCAGAAAGAACCTCCATTCCTTTGGATGGGTTATGAACTCCATCCTGATAAA
TGGACAGTACAACCCATAGTGCTGCCAGAAAAAGACAGCTGGACTGTCAATGATATACAGAAGTTAGTGGGAAAATTGAA
TTGGGCAAGTCAAATTTACCCAGGGATTAAAGTAAAGCAATTATGTAGACTCCTTAGGGGAGCCAAGGCACTGACAGAAG
TAATACCACTAACAAAAGAAGCAGAGCTAGAACTGGCAGAAAACAGGGAAATTCTAAAAGAACCAGTACATGGAGTGTAT
TATGACCCATCAAAAGACTTAATAGCAGAAATACAGAAGCAGGGGGAAGGCCAGTGGACATATCAAATTTATCAAGAGCC
ATTTAAAAATCTGAAAACAGGAAAATACGCAAGAATGAGGGGGGCCCACACAAATGATGTAAAACAATTAACAGAGACAG
TACAAAAAATAACCACAGAAAGCATAGTGATATGGGGAAAGACTCCTAAGTTTAGACTACCCATACAGAAAGAAGCATGG
GAAACATGGTGGACAGAGTATTGGCAAGCCACCTGGATTCCTGAGTGGGAGTTTGTCAATACCCCTCCCTTAGTAAAATT
ATGGTACCAGTTAGAGAAAGAACCCATAGTAGGAGCAGAAACTTTCTATGTAGATGGGGCAGCTAACAGGGAGACTAAAT
TAGGAAAAGCAGGATATGTTACTAACAGAGGAAGACAAAAAGTTGTCTCCCTAACTGACACAACAAATCAGAAGACTGAG
TTACAAGCAATTCTTCTAGCTTTACAGGACTCGGGATTAGAAATAAACATAGTAACAGACTCACAATATGCATTAGGAAT
CATTCAAGCACAACCAGATAGAAGTGAATCAGAGGTAGTCAACCAAATAATAGAGCAGTTAATAAAAAAGGAAAAGATCT
ATCTGGCATGGGTACCAGCGCACAAAGGAATTGGAGGAAATGAACAAGTAGATAAATTAGTCAGTAATGGAATCAGGAAA
ATACTC
>AY314046/B/CA/1996/WC10P_3
CCCATTAGTCCTATTGAAACTGTACCAGTAAAATTAAAGCCAGGAATGGATGGCCCAAAAGTTAAACAATGGCCATTGAC
AGAAGAAAAAATAAAAGCATTAATAGAAATCTGTACAGAATTGGAAAACGAAGGGAAAATTTCAAAAATTGGGCCTGAAA
ATCCATACAATACTCCAGTATTTGCCATAAAGAAAAAAGACAGTACTAAATGGAGAAAATTAGTAGATTTCAGAGAACTT
AATAAGAGAACTCAAGACTTCTGGGAAGTTCAATTAGGAATACCACATCCCGCAGGG---TTAAAAAAGAAA---AAATC
AGTAACAGTACTGGATGTGGGTGATGCATATTTTTCAGTTCCCTTAGATAAAGAATTCAGGAAGTACACTGCATTTACCA
TACCTAGTATAAACAATGAGACACCAGGGATTAGATATCAGTACAATGTGCTTCCACAGGGATGGAAAGGATCACCATCA
ATATTCCAAAGTAGCATGACAAAAATCTTAGAGCCTTTTAGAAAACAAAATCCAGAAATAGTTATCTATCAATACATGGA
TGATTTGTATGTAGGGTCTGACTTAGAATTAGGACAGCATAGAACAAAAATAGAAGAACTGAGACAACATCTGTTGAAGT
GGGGATTTTACACACCAGACAAAAAACATCAGAAAGAACCTCCATTCCTTTGGATGGGTTATGGACTCCATCCTGATAAA
TGGACAGTACAACCCATAGTGCTGCCAGAAAAAGACAGCTGGACTGTCAATGATATACAGAAGTTAGTGGGAAAATTGAA
TTGGGCAAGTCAAATTTACCCAGGGATTAAAGTAAAGCAATTATGTAGACTCCTTAGGGGAGCCAAGGCACTGACAGAAG
TAATACCACTAACAAAAGAAGCAGAGCTAGAACTGGCAGAAAACAGGGAAATTCTAAAAGAACCAGTACATGGAGTGTAT
TATGACCCATCAAAAGACTTAATAGCAGAAATACAGAAGCAGGGGGTAGGCCAGTGGACATATCAAATTTATCAAGAGCC
ATTTAAAAATCTGAAAACAGGAAAATACGCAAGAATGAGGGGGGCCCACACAAATGATGTAAAACAATTAACAGAGACAG
TACAAAAAATAACCACAGAAAGCATAGTGATATGGGGAAAGACTCCTAAGTTTAGACTACCCATACAGAAAGAAACATGG
GAAACATGGTGGACAGAGTATTGGCAAGCCACCTGGATTCCTGAGTGGGAGTTTGTCAATACCCCTCCCTTAGTAAAATT
ATGGTACCAGTTAGAGAAAGAACCCATAGTAGGAGCAGAAACTTTCTATGTAGATGGGGCAGCTAACAGGGAGACTAAAT
TAGGAAAAGCAGGATATGTTACTAACAGAGGAAGACAAAAAGTTGTCTCCCTAACTGACACAACAAATCAGAAGACTGAG
TTACAAGCAATTCTTCTAGCTTTACAGGACTCGGGATTAGAAGTAAACATAGTAACAGACTCACAATACGCATTAGGAAT
CATTCAAGCACAACCAGATAGAAGTGAATCAGAGGTAGTCAACCAAATAATAGAGCAGTTAATAAAAAAGGAAAAGATCT
ATCTGGCATGGGTACCAGCGCACAAAGGAATTGGAGGAAATGAACAAGTAGATAAATTAGTCAGTAATGGAATCAGGAAA
ATACTC
>AY314047/B/CA/1996/WC10P_4
CCCATTAGCCCTATTGAAACTGTACCAGTAAAATTAAAGCCAGGAATGGATGGCCCAAAAGTTAAACAATGGCCATTGAC
AGAAGAAAAAATAAAAGCATTAATAGAAATCTGTACAGAATTGGAAAACGAAGGGAAAATTTCAAAAATTGGGCCTGAAA
ATCCATACAATACTCCAGAATTTGCCATAAAGAAAAAAGACAGTACTAAATGGAGAAAATTAGTAGATTTCAGAGAACTT
AATAAGAGAACTCAAGACTTCTGGGAAGTTCAATTAGGGATACCACATCCCGCAGGG---TTAAAAAAGAAA---AAATC
AGTAACAGTACTGGATGTGGGTGATGCATATTTTTCAGTTCCCTTAGATAAAGAATTCAGGAAGTACACTGCATTTACCA
TACCTAGTATAAACAATGAGACACCAGGGATTAGATATCAGTACAATGTGCTTCCACAGGGATGGAAAGGATCACCATCA
ATATTCCAAAGTAGCATGACAAAAATCTTAGAGCCTTTTAGAAAACAAAATCCAGAAATAGTTATCTATCAATACATGGA
TGATTTGTATGTAGGGTCTGACTTAGAATTAGGACAGCATAGAACAAAAATAGAAGAACTGAGACAACATCTGTTGAAGT
GGGGATTTTACACACCAGACAAAAAACATCAGAAAGAACCTCCATTCCTTTGGATGGGTTATGAACTCCATCCTGATAAA
TGGACAGTACAACCCATAGTGCTGCCAGAAAAAGACAGCTGGACTGTCAATGATATACAGAAGTTAGTGGGAAAATTGAA
TTGGGCAAGTCAAATTTACCCAGGGATTAAAGTAAAGCAATTATGTAGACTCCTTAGGGGAGCCAAGGCACTGACAGAAG
TAATACCACTAACAAAAGAAGCAGAGCTAGAACTGGCAGAAAACAGGGAAATTCTAAAAGAACCAGTACATGGAGTGTAT
TATGACCCATCAAAAGACTTAATAGCAGAAATACAGAAGCAGGGGGAAGGCCAGTGGACATATCAAATTTATCAAGAGCC
ATTTAAAAATCTGAAAACAGGAAAATACGCAAGAATGAGGGGGGCCCACACAAATGATGTAAAACAATTAACAGAGACAG
TACAAAAAATAACCACAGAAAGCATAGTGATATGGGGAAAGACTCCTAAGTTTAGACTACCCATACAGAAAGAAGCATGG
GAAACATGGTGGACAGAGTATTGGCAAGCCACCTGGATTCCTGAGTGGGAGTTTGTCAATACCCCTCCCTTAGTAAAATT
ATGGTACCAGTTAGAGAAAGAACCCATAGTAGGAGCAGAAACTTTCTATGTAGATGGGGCAGCTAACAGGGAGACTAAAT
TAGGAAAAGCAGGATATGTTACTAACAGAGGAAGACAAAAAGTTGTCTCCCTAACTGACACAACAAATCAGAAGACTGAG
TTACAAGCAATTCTTCTAGCTTTACAGGACTCGGGATTAGAAATAAACATAGTAACAGACTCACAATATGCATTAGGAAT
CATTCAAGCACAACCAGATAGAAGTGAATCAGAGGTAGTCAACCAAATAATAGAGCAGTTAATAAAAAAGGAAAAGATCT
ATCTGGCATGGGTACCAGCGCACAAAGGAATTGGAGGAAATGAACAAGTAGATAAATTAGTCAGTAATGGAATCAGGAAA
ATACTC
>AY314048/B/CA/1996/WC10P_6
CCCATTAGTCCTATTGAAACTGTACCAGTAAAATTAAAGCCAGGAATGGATGGCCCAAAAGTTAAACAATGGCCATTGAC
AGAAGAAAAAATAAAAGCATTAATAGAAATCTGTACAGAATTGGAAAACGAAGGGAAAATTTCAAAAATTGGGCCTGAAA
ATCCATACAATACTCCAGTATTTGCCATAAAGAAAAAAGACAGTACTAAATGGAGAAAATTAGTAGATTTCAGAGAACTT
AATAAGAGAACTCAAGACTTCTGGGAAGTTCAATTAGGAATACCACATCCCGCAGGG---TTAAAAAAGAAA---AAATC
AGTAACAGTACTGGATGTGGGTGATGCATATTTTTCAGTTCCCTTAGATAAAGAATTCAGGAAGTACACTGCATTTACCA
TACCTAGTATAAACAATGAGACACCAGGGATTAGATATCAGTACAATGTGCTTCCACAGGGATGGAAAGGATCACCATCA
ATATTCCAAAGTAGCATGACAAAAATCTTAGAGCCTTTTAGAAAACAAAATCCAGAAATAGTTATCTATCAATACATGGA
TGATTTGTATGTAGGGTCTGACTTAGAATTAGGACAGCATAGAACAAAAATAGAAGAACTGAGACAACATCTGTTGAAGT
GGGGATTTTACACACCAGACAAAAAACATCAGAAAGAACCTCCATTCCTTTGGATGGGTTATGAACTCCATCCTGATAAA
TGGACAGTACAACCCATAGTGCTGCCAGAAAAAGACAGCTGGACTGTCAATGATATACAGAAGTTAGTGGGAAAATTGAA
TTGGGCAAGTCAAATTTACCCAGGGATTAAAGTAAAGCAATTATGTAGACTCCTTAGGGGAGCCAAGGCACTGACAGAAG
TAATACCACTAACAAAAGAAGCAGAGCTAGAACTGGCAGAAAACAGGGAAATTCTAAAAGAACCAGTACATGGAGTGTAT
TATGACCCATCAAAAGACTTAATAGCAGAAATACAGAAGCAGGGGGAAGGCCAGTGGACATATCAAATTTATCAAGAGCC
ATTTAAAAATCTGAAAACAGGAAAATACGCAAGAATGAGGGGGGCCCACACAAATGATGTAAAACAATTAACAGAGACAG
TACAAAAAATAACCACAGAAAGCATAGTGATATGGGGAAAGACTCCTAAGTTTAGACTACCCATACAGAAAGAAACATGG
GAAACATGGTGGACAGAGTATTGGCAAGCCACCTGGATTCCTGAGTGGGAGTTTGTCAATACCCCTCCCTTAGTAAAATT
ATGGTACCAGTTAGAGAAAGAACCCATAGTAGGAGCAGAAACTTTCTATGTAGATGGGGCAGCTAACAGGGAGACTAAAT
TAGGAAAAGCAGGATATGTTACTAACAGAGGAAGACAAAAAGTTGTCTCCCTAACTGACACAACAAATCAGAAGACTGAG
TTACAAGCAATTCTTCTAGCTTTACAGGACTCGGGATTAGAAGTAAACATAGTAACAGACTCACAATATGCATTAGGAAT
CATTCAAGCACAACCAGATAGAAGTGAATCAGAGGTAGTCAACCAAATAATAGAGCGGTTAATAAGAAAGGAAAAGATCT
ATCTGGCATGGGTACCAGCGCACAAAGGAATTGGAGGAAATGAACAAGTAGATAAATTAGTCAGTAATGGAATCAGGAAA
ATACTC
>AY314049/B/CA/1996/WC10P_7
CCCATTAGTCCTATTGAAACTGTACCAGTAAAATTAAAGCCAGGAATGGATGGCCCAAAAGTTAAACAATGGCCATTGAC
AGAAGAAAAAATAAAAGCATTAATAGAAATCTGTACAGAATTGGAAAACGAAGGGAAAATTTCAAAAATTGGGCCTGAAA
ATCCATACAATACTCCAGTATTTGCCATAAAGAAAAAAGACAGTACTAAATGGAAAAAATTAGTAGATTTCAGAGAACTT
AATAAGAGAACTCAAGACTTCTGGGAAGTTCAATTAGGAATACCACATCCCGCAGGG---TTAAAAAAGAAA---AAATC
AGTAACAGTACTGGATGTGGGTGATGCATATTTTTCAGTTCCCTTAGATAAAGAATTCAGGAAGTACACTGCATTTACCA
TACCTAGTATAAACAATGAGACACCAGGGATTAGATATCAGTACAATGTGCTTCCACAGGGATGGAAAGGATCACCATCA
ATATTCCAAAGTAGCATGACAAAAATCTTAGAGCCTTTTAGAAAACAAAATCCAGAAATAGTTATCTATCAATACATGGA
TGATTTGTATGTAGGGTCTGACTTAGAATTAGGACAGCATAGAACAAAAATAGAAGAACTGAGACAACATCTGTTGAAGT
GGGGATTTTACACACCAGACAAAAAACATCAGAAAGAACCTCCATTCCTTTGGATGGGTTATGAACTCCATCCTGATAAA
TGGACAGTACAACCCATAGTGCTGCCAGAAAAAGACAGCTGGACTGTCAATGATATACAGAAGTTAGTGGGAAAATTGAA
TTGGGCAAGTCAAATTTACCCAGGGATTAAAGTAAAGCAATTATGTAGACTCCTTAGGGGAGCCAAGGCACTGACAGAAG
TAATACCACTAACAAAAGAAGCAGAGCTAGAACTGGCAGAAAACAGGGAAATTCTAAAAGAACCAGTACATGGAGTGTAT
TATGACCCATCAAAAGACTTAATAGCAGAAATACAGAAGCAGGGGGAAGGCCAGTGGACATATCAAATTTATCAAGAGCC
ATTTAAAAATCTGAAAACAGGAAAATACGCAAGAATGAGGGGGGCCCACACAAACGATGTAAAACAATTAACAGAGACAG
TACAAAAAATAACCACAGAAAGCATAGTGATATGGGGAAAGACTCCTAAGTTTAGACTACCCATACAGAAAGAAACATGG
GAAACATGGTGGACAGAGTATTGGCAAGCCACCTGGATTCCTGAGTGGGAGTTTGTCAATACCCCTCCCTTAGTAAAATT
ATGGTACCAGTTAGAGAAAGAACCCATAGTAGGAGCAGAAACTTTCTATGTAGATGGGGCAGCTAACAGGGAGACTAAAT
TAGGAAAAGCAGGATATGTTACTAACAGAGGAAGACAAAAAGTTGTCTCCCTAACTGACACAACAAATCAGAAGACTGAG
TTACAAGCAATTCTTCTAGCTTTACAGGACTCGGGATTAGAAGTAAACATAGTAACAGACTCACAATATGCATTAGGAAT
CATTCAAGCACAACCAGATAGAAGTGAATCAGAGGTAGTCAACCAAATAATAGAGCAGTTAATAAAAAAGGAAAAGATCT
ATCTGGCATGGGTACCAGCGCACAAAGGAATTGGAGGAAATGGACAAGTAGATAAATTAGTCAGTAATGGAATCAGGAAA
ATACTC
>AY314050/B/CA/1996/WC10P_8
CCCATTAGTCCTATTGAAACTGTACCAGTAAAATTAAAGCCAGGAATGGATGGCCCAAAAGTTAAACAATGGCCATTGAC
AGAAGAAAAAATAAAAGCATTAATAGAAATCTGTACAGAATTGGAAAACGAAGGGAAAATTTCAAAAATTGGGCCTGAAA
ATCCATACAATACTCCAGTATTTGCCATAAAGAAAAAAGACAGTACTAAATGGAGAAAATTAGTAGATTTCAGAGAACTT
AATAAGAGAACTCAAGACTTCTGGGAAGTTCAATTAGGAATACCACATCCCGCAGGG---TTAAAAAAGAAA---AAATC
AGTAACAGTACTGGATGTGGGTGATGCATATTTTTCAGTTCCCTTAGATAAAGAATTCAGGAAGTACACTGCATTTACCA
TACCTAGTATAAACAATGAGACACCAGGGATTAGATATCAGTACAATGTGCTTCCACAGGGATGGAAAGGATCACCATCA
ATATTCCAAAGTAGCATGACAAAAATCTTAGAGCCTTTTAGAAAACAAAATCCAGAAATAGTTATCTATCAATACATGGA
TGATTTGTATGTAGGGTCTGACTTAGAATTAGGACAGCATAGAACAAAAATAGAAGAACTGAGACAACATCTGTTGAAGT
GGGGATTTTACACACCAGACAAAAAACATCAGAAAGAACCTCCATTCCTTTGGATGGGTTATGAACTCCATCCTGATAAA
TGGACAGTACAACCCATAGTGCTGCCAGAAAAAGACAGCTGGACTGTCAATGATATACAGAAGTTAGTGGGAAAATTGAA
TTGGGCAAGTCAAATTTACCCAGGGATTAAAGTAAAGCAATTATGTAGACTCCTTAGGGGAGCCAAGGCACTGACAGAAG
TAATACCACTAACAAAAGAGGCAGAGCTAGAACTGGCAGAAAACAGGGAAATTCTAAAAGAACCAGTACATGGAGTGTAT
TATGACCCATCAAAAGACTTAATAGCAGAAATACAGAAGCAGGGGGAAGGCCAGTGGACATATCAAATTTATCAAGAGCC
ATTTAAAAATCTGAAAACAGGAAAATACGCAAAAATGAGGGGGGCCCACACAAATGATGTAAAACAATTAACAGAGACAG
TACAAAAAATAACCACAGAAAGCATAGTGATATGGGGAAAGACTCCTAAGTTTAGACTACCCATACAGAAAAAAACATGG
GAAACATGGTGGACAGAGTATTGGCAAGCCACCTGGATTCCTAAGTGGGAGTTTGTCAATACCCCTCCCTTAGTAAAATT
ATGGTACCAGTTAGAGAAAGAACCCATAGTAGGAGCAGAAACTTTCTATGTAGATGGGGCAGCTAACAGGGAGACTAAAT
TAGAAAAAGCAGGATATGTTACTAACAGAGGAAGACAAAAAGTTGTCTCCCTAACTGACACAACAAATCAGAAGACTGAG
TTACAAGCAATTCTTCTAGCTTTACAGGACTCGGGATTAGAAGTAAACATAGTAACAGACTCACAATATGCATTAGGAAT
CATTCAAGCACAACCAGATAGAAGTGAATCAGAGGTAGTCAACCAAATAATAGAGCAGTTAATAAAAAAGAAAAAAATCT
ATCTGGCATGGGTACCAGCGCACAAAGGAATTGGAGGAAATGAACAAGTAGATAAATTAGTCAGTAATGGAATCAGGAAA
ATACTC
>AY314051/B/CA/1996/WC10P_9
CCCATTAGTCCTATTGAAACTGTACCAGTAAAATTAAAGCCAGGAATGGATGGCCCAAAAGTTAAACAATGGCCATTGAC
AGAAGAAAAAATAAAAGCATTAATAGAAATCTGTACAGAATTGGAAAACGAAGGGAAAATTTCAAAAATTGGGCCTGAAA
ATCCATACAATACTCCAGTATTTGCCATAAAGAAAAAAGACAGTACTAAATGGAGAAAATTAGTAGATTTCAGAGAACTT
AATAAGAGAACTCAAGACTTCTGGGAAGTTCAATTAGGAATACCACATCCCGCAGGG---TTAAAAAAGAAA---AAATC
AGTAACAGTACTGGATGTGGGTGATGCATATTTTTCAGTTCCCTTAGATAAAGAATTCAGGAAGTACACTGCATTTACCA
TACCTAGTATAAACAATGAGACACCAGGGATTAGATATCAGTACAATGTGCTTCCACAGGGATGGAAAGGATCACCATCA
ATATTCCAAAGTAGCATGACAAAAATCTTAGAGCCTTTTAGAAAACAAAATCCAGAAATAGTTATCTATCAATACATGGA
TGATTTGTATGTAGGGTCTGACTTAGAATTAGGACAGCATAGAACAAAAATAGAAGAACTGAGACAACATCTGTTGAAGT
GGGGATTTTACACACCAGACAAAAAACATCAGAAAGAACCTCCATTCCTTTGGATGGGTTATGAACTCCATCCTGATAAA
TGGACAGTACAACCCATAGTGCTGCCAGAAAAAGACAGCTGGACTGTCAACGATATACAGAAGTTAGTGGGAAAATTGAA
TTGGGCAAGTCAAATTTACCCAGGGATTAAAGTAAAGCAATTATGTAGACTCCTTAGGGGAGCCAAGGCACTGACAGAAG
TAATACCACTAACAAAAGAAGCAGAGCTAGAACTGGCAGAAAACAGGGAAATTCTAAAAGAACCAGTACATGGAGTGTAT
TATGACCCATCAAAAGACTTAATAGCAGAAATACAGAAGCAGGGGGAAGGCCAGTGGACATATCAAATTTATCAAGAGCC
ATTTAAAAATCTAAAAACAGGAAAATACGCAAGATGGAGGGGGGCCCACACAAATGATGTAAAACAATTAACAGAGACAG
TACAAAAAATAACCACAGAAAGCATAGTGATATGGGGAAAGACTCCTAAGTTTAGACTACCCATACAGAAAGAAACATGG
GAAACATGGTGGACAGAGTATTGGCAAGCCACCTGGATTCCTGAGTGGGAGTTTGTCAATACCCCTCCCTTAGTAAAATT
ATGGTACCAGTTAGAGAAAGAACCCATAGTAGGAGCAGAAACTTTCTATGTAGATGGGGCAGCTAACAGGGAGACTAAAT
TAGGAAAAGCAGGATACGTTACTAACAGAGGAAGACAAAAAGTTGTCTCCCTAACTGACACAACAAATCAGAAGACTGAG
TTACAAGCAATTCTTCTAGCTTTACAGGACTCGGGATTAGAAGTAAACATAGTAACAGACTCACAATATGCATTAGGAAT
CATTCAAGCACAACCAGATAGAAGTGAATCAGAGGTAGCCAACCAAATAATAGAGCAGTTAATAAAAAAGGAAAAGATCT
ATCTGGCATGGGTACCAGCGCACAAAGGAATTGGAGGAAATGAACAAGTAGATAAATTAGTCAGTAATGGAATCAGGAAA
ATACTC
>AY314052/B/CA/1996/WC10P_10
CCCATTAGTCCTATTGAAACTGTACCAGTAAAATTAAAGCCAGGAATGGATGGCCCAAAAGTTAAACAATGGCCATTGAC
AGAAGAAAAAATAAAAGCATTAATAGAAATCTGTACAGAATTGGAAAACGAAGGGAAAATTTCAAAAATTGGGCCTGAAA
ATCCATACAATACTCCAGAATTTGCCATAAAGAAAAAAGACAGTACTAAATGGAGAAAATTAGTAGATTTCAGAGAACTT
AATAAGAGAACTCAAGACTTCTGGGAAGTTCAATTAGGAATACCACATCCCGCAGGG---TTAAAAAAGAAA---AAATC
AGTAACAGTGCTGGATGTGGGTGATGCATATTTTTCAGTTCCCTTAGATAAAGAATTCAGGAAGTACACTGCATTTACCA
TACCTAGTATAAACAATGAGACACCAGGGATTAGATATCAGTACAATGTGCTTCCACAGGGATGGAAAGGATCACCATCA
ATATTCCAAAGTAGCATGACAAAAATCTTAGAGCCTTTTAAAAAACAAAATCCAGAAATAGTTATCTATCAATACATGGA
TGATTTGTATGTAGGGTCTGACTTAGAATTAGGACAGCATAGAACAAAAATAGAAGAACTGAGACAACATCTGTTGAAGT
GGGGATTTTACACACCAGACAAAAAACATCAGAAAGAACCTCCATTCCTTTGGATGGGTTATGAACTCCATCCTGATAAA
TGGACAGTACAACCCATAGTGCTGCCAGAAAAAGACAGCTGGACTGTCAATGATATACAGAAGTTAGTGGGAAAATTGAA
TTGGGCAAGTCAAATTTACCCAGGGATTAAAGTAAAGCAATTATGTAGACTCCTTAGGGGAGCCAAGGCACTGACAGAAG
TAATACCACTAACAAAAGAAGCAGAGCTAGAACTGGCAGAAAACAGGGAAATTCTAAAAGAACCAGTACATGGAGTGTAT
TATGACCCATCAAAAGACTTAATAGCAGAAATACAGAAGCAGGGGGAAGGCCAGTGGACATATCAAATTTATCAAGAGCC
ATTTAAAAATCTGAAAACAGGAAAATACGCAAGAATGAGGGGGGCCCACGCAAATGATGTAAAACAATTAACAGAGACAG
TACAAAAAATAACCACAGAAAGCATAGTGATATGGGGAAAGACTCCTAAGTTTAGACTACCCATACAGAAAGAAACATGG
GAAACATGGTGGACAGAGTATTGGCAAGCCACCTGGATTCCTGAGTGGGAGTTTGTCAATACCCCTCCCTTAGTAAAATT
ATGGTACCAGTTAGAGAAAGAACCCATAGTAGGAGCAGAAACTTTCTATGTAGATGGGGCAGCTAACAGGGAGACTAAAT
TAGGAAAAGCAGGATATGTTACTAACAGAGGAAGACAAAAAGTTGTCTCCCTAACTGACACAACAAATCAGAAGACTGAG
TTACAAGCAATTCTTCTAGCTTTACAGGACTCGGGATTAGAAGTAAACATAGTAACAGACTCACAATATGCATTAGGAAT
CATTCAAGCACAACCAGATAGAAGTGAATCAGAGGTAGTCAACCAAATAATAGAGCAGTTAATAAAAAAGGAAAAGATCT
ATCTGGCATGGGTACCAGCGCACAAAGGAATCGGAGGAAATGAACAAGTAGATAAATTAGTCAGTAATGGAATCAGGAAA
ATACTC
>AY314053/B/CA/1996/WC10P_11
CCCATTAGTCCTATTGAAACTGTACCAGTAAAATTAAAGCCAGGAATGGATGGCCCAAAAGTTAAACAATGGCCATTGAC
AGAAGAAAAAATAAAAGCATTAATAGAAATCTGTACAGAATTGGAAAACGAAGGGAAAATTTCAAAAATTGGGCCTGAAA
ATCCATACAATACTCCAGTATTTGCCATAAAGAAAAAAGACAGTACTAAATGGAGAAAATTAGTAGATTTCAGAGAACTT
AATAAGAGAACTCAAGACTTCCGGGAAGTTCAATTAGGAATACCACATCCCGCAGGG---TTAAAAAAGAAA---AAATC
AGTAACAGTACTGGATGTGGGTGATGCATATTTTTCAGTTCCCTTAGATAAAGAATTCAGGAAGTACACTGCATTTACCA
TACCTAGTATAAACAATGAGACACCAGGGATTAGATATCAGTACAATGTGCTTCCACAGGGATGGAAAGGATCACCATCA
ATATTCCAAAGTAGCATGACAAAAATCTTAGAGCCTTTTAGAAAACAAAATCCAGAAATAGTTATCTATCAATACATGGA
TGATTTGTATGTAGGGTCTGACTTAGAATTAGGACAGCATAGAACAAAAATAGAAGAACTGAGACAACATCTGTTGAAGT
GGGGATTTTACACACCAGACAAAAAACATCAGAAAGAACCTCCATTCCTTTGGATGGGTTATGAACTCCATCCTGATAAA
TGGACAGTACAACCCATAGTGCTGCCAGAAAAAGACAGCTGGACTGTCAATGATATACAGAAGTTAGTGGGAAAATTGAA
TTGGGCAAGTCAAATTTACCCAGGGATTAAAGTAAAGCAATTATGTAGACTCCTTAGGGGAGCCAAGGCACTGACAGAAG
TAATACCACTAACAAAAGAAGCAGAGCTAGAACTGGCAGAAAACAGGGAAATTCTAAAAGAACCAGTACATGGAGTGTAT
TATGACCCATCAAAAGACTTAATAGCAGAAATACAGAAGCAGGGGGAAGGCCAGTGGACATATCGAATTTATCAAGAGCC
ATTTAAAAATCTGAAAACAGGAAAATACGCAAGAATGAGGGGGGCCCACACAAATGATGTAAAACAATTAACAGAGACAG
TACAAAAAATAACCACAGAAAGCATAGTGATATGGGGAAAGACTCCTAAGTTTAGACTACCCATACAGAAAGAAACATGG
GAAACATGGTGGACAGAGTATTGGCTAGCCACCTGGATTCCTGAGTGGGAGTTTGTCAATACCCCTCCCTTAGTAAAATT
ATGGTACCAGTTAGAGAAAGAACCCATAGTAGGAGCAGAAACTTTCTATGTAGATGGGGCAGCTAACAGGGAGACTAAAT
TAGGAAAAGCAGGATATGTTACTAACAGAGGAAGACAAAAAGTTGTCTCCCTAACTGACACAACAAATCAGAAGACTGAG
TTACAAGCAATTCTTCTAGCTTTACAGGACTCGGGATTAGAAGTAAACATAGTAACAGACTCACAATATGCATTAGGAAT
CATTCAAGCACAACCAGATAGAAGTGAATCAGAGGTAGTCAACCAAATAATAGAGCAGTTAATAAAAAAGGAAAAGATCT
ATCTGGCATGGGTACCAGCGCACAAAGGAATTGGAGGAAATGAACAAGTAGATAAATTAGTCAGTAATGGAATCAGGAAA
ATACTC
>AY314054/B/CA/1996/WC10C_1
CCCATTAGTCCTATTGAAACTGTACCAGTAAAATTAAAGCCAGGAATGGATGGCCCAAAAGTTAAACAATGGCCATTGAC
AGAAGAAAAAATAAAAGCATTAATAGAAATCTGTACAGAATTGGAAAACGAAGGAAAAATTTCAAAAATTGGGCCTGAAA
ATCCATACAATACTCCAGTATTTGCCATAAAGAAAAAAGACAGTACTAAATGGAGAAAATTAGTAGATTTCAGAGAACTT
AATAAGAGAACTCAAGACTTCTGGGAAGTTCAATTAGGAATACCACATCCCGCAGGG---TTAAAAAAGAAA---AAATC
AGTAACAGTACTGGATGTGGGTGATGCATACCTTTCAGTTCCCTTAGATAAAGAATTCAGGAAGTACACTGCATTTACCA
TACCTAGTATAAACAATGAGACACCAGGGATTAGATATCAGTACAATGTGCTTCCACAGGGATGGAAAGGATCACCAGCA
ATATTCCAAAGTAGTATGACAAAAATCTTAGAGCCTTTTAGAAAACAAAATCCAGAAATAGTTATCTATCAATACATGGA
TGATTTGTATGTAGGGTCTGACTTAGAATTAGGACAGCATAGAACAAAAATAGAAGAACTGAGACAACATCTGTTGAAGT
GGGGATTTTACACACCAGACAAGAAACATCAGAAAGAACCCCCATTCCTTTGGATGGGTTATGAACTCCATCCTGATAGA
TGGACAGTACAACCCATAGTGCTGCCAGAAAAAGACAGCTGGACTGTCAATGACATACAGAAGTTAGTGGGAAAATTGAA
TTGGGCAAGTCAGATTTACCCAGGGATTAAAGTAAAGCAATTATGTAAACTCCTGAGGGGAGCCAAGGCATTAACAGAAG
TAATACCACTAACAAAAGAAGCAGAGCTAGAACTGGCAGAAAACAGGGAAATTCTAAAAGAACCAGTACATGGAGTGTAT
TATGACCCATCAAAAGACTTAATAGCAGAAATACAGAAGCAGGGGGAAGGCCAGTGGACATATCAAATTTATCAAGAGCC
ATTTAAAAATCTGAAAACAGGAAAATATGCAAGAATGAAGGGGGCCCACACAAATGATGTAAAACAATTAACAGAGGCAG
TGCAAAAAATAACCACAGAAAGCATAGTAATATGGGGAAAGACTCCTAAGTTTAGACTGCCCATACAGAAAGAAACATGG
GAAACATGGTGGACAGAGTATTGGCAAGCCACCTGGATTCCTGAGTGGGAGTTTGTCAATACCCCTCCCTTAGTAAAATT
ATGGTACCAGTTAGAGAAAGAACCCATAATGGGAGCAGAAACTTTCTATGTAGATGGGGCAGCTAACAGGGAGACTAAAT
TAGGAAAAGCAGGATATGTTACTGACAGAGGAAGACAAAAAGTTGTCTCCCTACCTGACACAACAAATCAGAAGACTGAG
TTACAAGCAATTCTTCTAGCTTTACAGGACTCGGGGTTAGAAGTAAACATAGTAACAGACTCACAATATGCACTAGGAAT
CATTCAAGCACAACCAGATAGAAGTGAATCAGAGGTAGTCAACCAAATAATAGAGCAGTTAATAAAAAAGGAAAAGATCT
ATCTGGCATGGGTACCAGCGCACAAAGGAATTGGAGGAAATGAACAAGTAGATAAATTAGTCAGTAATGGAATCAGGAAA
ATACTC
>AY314055/B/CA/1996/WC10C_3
CCCATTAGTCCTATTGAAACTGTACCAGTAAAATTAAAGCCAGGAATGGATGGCCCAAAAGTTAAACAATGGCCATTGAC
AGAAGAAAAAATAAAAGCATTAATAGAAATCTGTACAGAATTGGAAAACGAAGGAAAAATTTCAAAAATTGGGCCTGAAA
ATCCATGCAATACTCCAGTATTTGCCATAAAGAAAAAGGACAGTACTAAATGGAGAAAATTAGTAGATTTCAGAGAACTT
AATAAGAGAACTCAAGACTTCTGGGAAGTTCAATTAGGAATACCACATCCCGCAGGG---TTAAAAAAGAAA---AAATC
AGTAACAGTACTGGATGTGGGTGATGCATATTTTTCAGTTCCCTTAGATAAAGAATTCAGGAAGTACACTGCATTCACCA
TACCTAGTATAAACAATGAGACACCAGGGATTAGATATCAGTACAATGTGCTTCCACAGGGATGGGAAGGATCACCATCA
ATATTCCAAAGTAGCATGACAAAAATCTTAGAGCCTTTTAGAAAACAAAATCCAGAAATAGTTATCTATCAATACATGGA
TGATTTGTATGTAGGGTCTGACTTAGAATTAGGACAGCATAGAACAAAAATAGAAGAACTGAGACAACATCTGTTGAAGT
GGGGATTTTACACACCAGACAAGAAACATCAGAAAGAACCTCCATTCCTTTGGATGGGTTATGAACTCCATCCTGATAAA
TGGACAGTACAACCCATAGTGCTGCCAGAAAAAGACAGCTGGACTGTCAATGATATACAGAAGTTAGTGGGAAAATTGAA
TTGGGCAAGTCAGATTTACCCAGGGATTAAAGTAAAGCAATTATGTAAACTCCTGAGGGGAGCCAAGGCATTAACAGAAG
TAATACCACTAACAAAAGGAGCAGAGCTAGAACTGGCAGAAAATAGGGAAATTCTAAAAGAACCAGTACATGGAGTGTAT
TATGACCCATCAAAAGACTTAATAGCAGAAATACAGAAGCAAGGGGAAGGCCAGTGGACATATCAAATTTATCAAGAGCC
ATTTAAAAATCTGAAAACAGGAAAATATGCAAGAATGAGGGGGGCCCACACAAATGATGTAAAACAATTAACAGATGTAG
TGCAAAAAATAACTACAGAAAGCATAGTAATATGGGGAAAGACTCCTAAGTTTAGACTGCCCATACAGAAAGAAACATGG
GAAACATGGTGGACAGAGTATTGGCAAGCCACCTGGATTCCTGAGTGGGAGTTTGTCAATACCCCTCCCTTAGTAAAATT
ATGGTACCAGTTAGAGAAAGAACCCATAGTAGGAGCAGAAACTTTCTATGTAGATGGGGCAGCTAACAGGGAGACTAAAT
TAGGGAAAGCAGGATATGTTACTGACAGAGGAAGACAAAAAGTTGTCTCCCTACCTGACACAACAAATCAGAAGACTGAG
TTACAAGCAATTCTTCTAGCTTTACAGGATTCGGGGTTAGAAGTAAACATAGTAACAGACTCACAATATGCACTAGGAAT
CATTCAAGCACAACCAGATAGAAGTGAATCAGAGATAGTCAACCAAATAATAGAGCAGTTAATAAAAAAGGAAAAGATCT
ATCTGGCATGGGTACCAGCGCACAAAGGAATTGGAGGAAATGAACAAGTAGATAAATTAGTCAGTAATGGAATTAGGAAA
ATACTC
>AY314056/B/CA/1996/WC10C_4
CCCATTAGTCCTATTGAAACTGTACCAGTAAAATTAAAGCCAGGAATGGATGGCCCAAAAGTTAAACAATGGCCATTGAC
AGAAGAAAAAATAAAAGCATTAATAGAAATCTGTACAGAATTGGGAAACGAAGGAAAAATTTCAAAAATTGGGCCTGAAA
ATCCATACAATACTCCAGTATTTGCCATAAAGAAAAAAGACAGTACTAAATGGAGAAAATTAGTAGATTTCAGAGAACTT
AATAAGAGAACTCAAGACTTCTGGGAAGTTCAATTAGGAATACCACATCCCGCAGGG---TTAAAAAAGAAA---AAATC
AGTAACAGTACTGGATGTGGGTGATGCATACTTTTCAGTTCCCTTAGATAAAGAATTCAGGAAGTACACTGCATTTACCA
TACCTAGTATAAACAATGAGACACCAGGGATTAGATATCAGTACAATGTGCTTCCACAGGGATGGAAAGGATCACCAGCA
ATATTCCAAAATAGCATGACAAAAATCTTAGAGCCTTTTAGAAAACAAAATCCAGAAATAGTTATCTATCAATACATGGA
TGATTTGTATGTAGGGTCTGACTTAGAAATAGGACAGCATAGAACAAAAATAGAAGAACTGAGACAACATCTGTTGAAGT
GGGGATTTTACACACCAGACAAAAAACATCAGAAAGAACCTCCATTCCTTTGGATGGGTTATGAACTCCATCCTGATAAA
TGGACAGTACAACCTATAGTGCTGCCAGAAAAGGACAGCTGGACTGTCAATGACATACAGAAGTTGGTGGGAAAATTGAA
TTGGGCAAGTCAGATTTACCCAGGGATTAAAGTAAAGCAATTATGTAGACTCCTTAGGGGAGCCAAGGCATTAACAGAAG
TAATACCACTAACAAAAGAAGCAGAGCTAGAACTGGCAGAAAATAGGGAAATTCTAAAAGAACCAGTACATGGAGTGTAT
TATGACCCATCAAAAGACTTAATAGCAGAAATACAGAAGCAAGGGGAAGGCCAGTGGACATATCAAATTTATCAAGAGCC
ATTTAAAAATCTGAAAACAGGAAAATATGCAAGAATGAGGGGGGCCCACACAAATGATGTAAAACAATTAACAGATGTAG
TGCAAAAAATAACTACAGAAAGCATAGTAATATGGGGAAAGACTCCTAAGTTTAGACTGCCCATACAGAAAGAAACATGG
GAAACATGGTGGACAGAGTATTGGCAAGCCACCTGGATTCCTGAGTGGGAGTTTGTCAATACCCCTCCCTTAGTAAAATT
ATGGTACCAGTTAGAGAAAGAACCCATAGTAGGAGCAGAAACTTTCTATGTAGATGGGGCAGCTAACAGGGAGACTAAAT
TAGGGAAAGCAGGATATGTTACTGACAGAGGAAGACAAAAAGTTGTCTCCCTACCTGACACAACAAATCAGAAGACTGAG
TTACAAGCAATTCTTCTAGCTTTACAGGATTCGGGGTTAGAAGTAAACATAGTAACAGACTCACAATATGCACTAGGAAT
CATTCAAGCACAACCAGATAGAAGTGAATCAGAGATAGTCAACCAAATAATAGAGCAGTTAATAAAAAAGGAAAAGATCT
ATCTGGCATGGGTACCAGCGCACAAAGGAATTGGAGGAAATGAACAAGTAGATAAATTAGTCAGTAATGGAATTAGGAAA
ATACTC
>AY314057/B/CA/1996/WC10C_5
CCCATTAGTCCTATTGAAACTGTACCAGTAAAATTAAAGCCAGGAATGGATGGCCCAAAAGTTAAACAATGGCCATTGAC
AGAAGAAAAAATAAAAGCATTAATAGAAATCTGTACAGAATTGGAAAACGAAGGAAAAATTTCAAAAATTGGGCCTGAAA
ATCCATACAATACTCCAGTATTTGCCATAAAGAAAAAAGACAGTACTAAATGGAGAAAATTAGTAGATTTCAGAGAACTT
AATAAAAGAACTCAAGACTTCTGGGAAGTTCAATTAGGAATACCACATCCCGCAGGG---TTAAAAAAGAAA---AAATC
AGTAACAGTACTGGATGTAGGTGATGCATACTTTTCAGTTCCCTTAGATAAAGAATTCAGGAAGTACACTGCGTTTACCA
TACCTAGTATAAACAATGAGACACCAGGGATTAGATATCAGTACAATGTGCTTCCACAGGGATGGAAAGGATCACCAGCA
ATATTCCAAAGTAGCATGACAAAAATCTTAGAGCCTTTTAGAAAACAAAATCCAGAAATAGTTATCTATCAATACATGGA
TGATTTGTATGAAGGGTCTGACTTAGAATTAGGACAGCATAGAACAAAAATAGAAGAACTGAGACAACATCTGTTGAAGT
GGGGATTTTACACACCAGACAAGAAACATCAGAAAGAACCCCCATTCCTTTGGATGGGTTATGAACTCCATCCTGATAAA
TGGGCAGTACAACCCATAGTGCTGCCAGAAAAAGACAGCTGGACTGTCAATGATATACAGAAGTTAGTGGGAAAATTGAA
TTGGGCAAGTCAGATTTACCCAGGGATTAAAGTAAAGCAATTATGTAGACCCCTTAGGGGAGCCAAGGCACTGACAGAAG
TAATACCACTAACAAAAGAAGCAGAGCTAGAACTGGCAGAAAACAGGGGAATTCTAAAAGAGCCAGTACATGGAGTGTAT
TATGACCCATCAAAAGATTTAATAGCAGAAATACAGAAGCAGGGGGAAGGCCAGTGGACATATCAAATTTATCAAGAGCC
ATTTAAAAATCTGAAAACAGGAAAATATGCAAGAATGAAGGGGGCCCACACAAATGATGTAAAACAATTAACAGAGGCAG
TGCAAAAAATAACCACAGAAAGCATAGTAATATGGGGAAAGACTCCTAAGTTTAGACTGCCCATACAGAAAGAAACATGG
GAAACATGGTGGACAGAGTATTGGCAAGCCACCTGGATTCCTGAGTGGGAGTTTGTCAATACCCCTCCCTTAGTAAAATT
GTGGTACCAGTTAGAAAAAGAACCCATAGTAGGAGCAGAAACTTTCTATGTAGATGGGGCAGCTAACAGGGAGACTAAAT
TAGGGAAAGCAGGATATGTTACTGACAGAGGAAGACAAAAAGTTGTCTCCCTACCTGACACAACAAATCAGAAGACTGAG
TTACAAGCAATTCTTCTAGCTTTACAGGATTCGGGGTTAGAAGTAAACATAGTAACAGACTCACAATATGCACTAGGAAT
CATTCAAGCACAACCAGATAGAAGTGAATCAGAGGTAGTCAACCAAATAATAGAGCAGTTAATAAAAAAGGAAAAGATCT
ATCTGGCATGGGTACCAGCGCACAAAGGAATTGGAGGAAATGAACAAGTAGATAAATTAGTCAGTAATGGAATCAGGAAA
ATACTC
>AY314058/B/CA/1996/WC10C_6
CCCATTAGTCCTATTGAAACTGTACCAGTAAAATTAAAGCCAGGAATGGTTGGCCCAAAAGTTAAACAATGGCCATTGAC
AGAAGAAAAAATAAAAGCATTAATAGAAATATGTACAGAATTGGAAAACGAAGGGAAAATTTCAAAAATTGGGCCTGAAA
ATCCATACAACACTCCAGTATTTGCCATAAAGAAAAAGGACAGTACTAAATGGAGAAAATTAGTAGATTTCAGAGAACTT
AATAAGAGAACTCAAGACTTCTGGGAAGTTCAATTAGGAATACCACATCCCGCAGGG---TTAAAAAAGAAA---AAATC
AGTAACAGTACTGGATGTGGGTGATGCATATTTTTCAGTTCCCTTAGATAAAGAATTTAGGAAGTACACTGCATTTACCA
TACCTAGTATAAACAATGAGACCCCAGGGATTAGATATCAGTACAATGTGCTTCCACAGGGATGGAAAGGATCACCATCA
ATATTCCAAAGTAGCATGACAAAAATCTTAGAGCCTTTTAGAAAACAAAATCCAGAAATAATTATCTATCAATACGTGGA
TGATTTGTATGTAGGGTCTGACTTAGAAATAGGACAGCATAGAACAAAAATAGAAGAACTGAGACAACATCTGTTGAAGT
GGGGATTTTACACACCAGACAAAAAACATCAGAAAGAACCTCCATTCCTTTGGATGGGTTATGAACTCCATCCTGATAAA
TGGACCGTACAACCCATAGTGCTGCCAGAAAAAGACAGCTGGACTGTCAATGACATACAGAAGTTAGTGGGAAAATTAAA
TTGGGCAAGTCAGATTTACCCAGGGATTAAAGTAAAGCAATTATGTAGACTCCTTAGGGGAGCCAAGACACTAACAGAAG
TAATACCACTAACAAAAGAAGCAGAGCTAGAACTGGCAGAAAACAGAGAAATTCTAAAAGAACCAGTACATGGAGTGTAT
TATGACCCATCAAAAGATTTAATAGCAGAAATACAGAAGCAGGGGGAAGGCCAGTGGACATATCAAATTTATCAAGAGCC
ATTTAAAAATCTGAAAACAGGAAAATATGCAAGAATGAAGGGGGCCCACACAAATGATGTAAAACAATTAACAGAGGCAG
TGCAAAAAATAACCACAGAAAGCATAGTAATATGGGGAAAGACTCCTAAGTTTAGACTGCCCATACAGAAAGAAACATGG
GAAACATGGTGGACAGAGTATTGGCAAGCCACCTGGATTCCTGAGTGGGAGTTTGTCAATACCCCTCCCTTAGTAAAATT
GTGGTACCAGTTAGAAAAAGAACCCATAGTAGGAGCAGAAACTTTCTATGTAGATGGGGCAGCTAACAGGGAGACTAAAT
TAGGGAAAGCAGGATATGTTACTGACAGAGGAAGACAAAAAGTTGTCTCCCTACCTGACACAACAAATCAGAAGACTGAG
TTACAAGCAATTCTTCTAGCTTTACAGGATTCGGGGTTAGAAGTAAACATAGTAACAGACTCACAATATGCACTAGGAAT
CATTCAAGCACAACCAGATAGAAGTGAATCAGAGGTAGTCAACCAAATAATAGAGCAGTTAATAAAAAAGGAAAAGATCT
ATCTGGCATGGGTACCAGCGCACAAAGGAATTGGAGGAAATGAACAAGTAGATAAATTAGTCAGTAATGGAATCAGGAAA
ATACTC
>AY314059/B/CA/1996/WC10C_8
CCCATTAGTCCTATTGAAACTGTACCAGTAAAATTAAAGCCAGGAATGGATGGCCCAAAAGTTAAACAATGGCCATTGAC
AGAAGAAAAAATAAAAGCATTAATAGAAATCTGTACAGAATTGGAAAACGAAGGAAAAATTTCAAAAATTGGGCCTGAAA
ATCCATACAATACTCCAGTATTCGCCATAAAGAAAAAAGACAGTACTAAATGGAGAAAATTAGTAGATTTCAGAGAACTT
AATAAAAGAACTCAAGACTTCTGGGAAGTTCAATTAGGAATACCACATCCCGCAGGG---TTAAAAAAGAAA---AAATC
AGTAACAGTACTGGATGTGGGTGATGCATATTTTTCAGTTCCCTTAGATAAAGAATTCAGGAAGTACACTGCATTTACCA
TACCTAGTATAAACAATGAGACCCCAGGGATTAGATATCAGTACAATGTGCTTCCACAGGGATGGAAAGGATCACCATCA
ATATTCCAAAGTAGCATGACAAAAATCTTAGAGCCTTTTAGAAAACAAAATCCAGAAATAGTTATCTATCAATACATGGA
TGATTTGTATGTAGGGTCTGACTTAGAATTAGGACAGCATAGAACAAAAATAGAAGAACTGAGACAACATCTGTTGAAGT
GGGGATTTTACACACCAGACAAGAAACATCAGAAAGAACCCCCATTCCTTTGGATGGGTTATGAACTCCATCCTGATAAA
TGGACAGTACAACCCATAGTGCTGCCAGAAAAAGACAGCTGGACTGTCAATGATATACAGAAGTTAGTGGGAAAATTGAA
TTGGGCAAGTCAGATTTACCCAGGGATTAAAGTAAAGCAATTATGTAGACTCCTTAGGGGAGCCAAGGCACTAACAGAAG
TAGTACCACTAACAAAAGAAGCAGAACTAGAACTAGCAGAAAACAGGGAAATTCTAAAAGAACCAGTACATGGAGTGTAT
TATGACCCATCAAAAGATTTAATAGCAGAAATACAAAAGCAGGGGGAGGGCCAGTGGACATATCAAATTTATCAAGAGCC
ATTTAAAAATCTGAAGACAGGAAAATATGCAAGAATGAAGGGGGCCCACACAAATGATGTAAAACAATTAACAGAGGCAG
TGCAAAAAATAACCACAGAAAGCATAGTAATATGGGGAAAGACTCCTAAGTTTAGACTGCCCATACAGAAAGAAACATGG
GAAACATGGTGGACAGAGTATTGGCAAGCCACCTGGATTCCTGAGTGGGAGTTTGTCAATACCCCTCCCTTAGTAAAATT
GTGGTACCAGTTAGAAAAAGAACCCATAGTAGGAGCAGAAACTTTCTATGTAGATGGGGCAGCTAACAGGGAGACTAAAT
TAGGGAAAGCAGGATATGTTACTGACAGAGGAAGACAAAAAGTTGTCTCCCTACCTGACACAACAAATCAGAAGACTGAG
TTACAAGCAATTCTTCTAGCTTTACAGGATTCGGGGTTAGAAGTAAACATAGTAACAGACTCACAATATGCACTAGGAAT
CATTCAAGCACAACCAGATAGAAGTGAATCAGAGGTAGTCAACCAAATAATAGAGCAGTTAATAAAAAAGGAAAAGATCT
ATCTGGCATGGGTACCAGCGCACAAAGGAATTGGAGGAAATGAACAAGTAGATAAATTAGTCAGTAATGGAATCAGGAAA
ATACTC
>AY314060/B/CA/1996/WC10C_9
CCCATTAGTCCTATTGAAACTGTACCAGTAAAATTAAAGCCAGGAATGGATGGCCCAAAAGTTAAACAATGGCCATTGAC
AGAAGAAAAAATAAAAGCATTAATAGAAATCTGTACAGAATTGGAAAACGAAGGAAAAATTTCAAAAATTGGGCCTGAAA
ATCCATACAATACTCCAGTATTTGCCATAAAGAAAAAAGACAGTACTAAATGGAGAAAATTAGTAGATTTCAGAGAACTT
AATAAAAGAACTCAAGACTTCTGGGAAGTTCAATTAGGAATACCACATCCCGCAGGG---TTAAAAAAGAAA---AAATC
AGTAACAGTACTGGATGTAGGTGATGCATACTTTTCAGTTCCCTTAGATAAAGAATTCAGGAAGTACACTGCATTCACCA
TACCTAGTATAAACAATGAGACCCCAGGGATTAGATATCAGTATAATGTGCTTCCACAGGGATGGAAAGGATCACCATCA
ATATTCCAAAGTAGCATGACAAAAATCTTAGAGCCTTTTAGAAAACAAAATCCAGAAATAGTTATCTATCAATACATGGA
TGATTTGTATGTAGGGTCTGACTTAGAAATAGGACAGCATAGAACAAAAATAGAAGAACTGAGACAACATCTGTTGAAGT
GGGGATTTTACACACCAGACAAAAAACATCAGAAAGAACCTCCATTCCTTTGGATGGGTTATGAACTCCATCCTGATAAA
TGGACAGTACAACCTATAGTGCTGCCAGAAAAGGACAGCTGGACTGTCAATGACATACAGAAGTTGGTGGGAAAATTGAA
TTGGGCAAGTCAGATTTACCCAGGGATTAAAGTAAAGCAATTATGTAGACTCCTTAGGGGAGCCAAGGCATTAACAGAAG
TAATACCACTAACAAAAGAAGCAGAGCTAGAACTGGCAGAAAATAGGGAAATTCTAAAAGAACCAGTACATGGAGTGTAT
TATGACCCATCAAAAGACTTAATAGCAGAAATACAGAAGCAAGGGGAAGGCCAGTGGACATATCAAATTTATCAAGAGCC
ATTTAAAAATCTGAAAACAGGAAAATATGCAAGAATGAGGGGGGCCCACACAAATGATGTAAAACAATTAACAGATGTAG
TGCAAAAAATAACTACAGAAAGCATAGTAATATGGGGAAAGACTCCTAAGTTTAGACTGCCCATACAGAAAGAAACATGG
GAAACATGGTGGACAGAGTATTGGCAAGCCACCTGGATTCCTGAGCGGGAGTTTGTCAATACCCCTCCCTTAGTAAAATT
ATGGTACCAGTTAGAGAAAGAACCCATAGTAGGAGCAGAAACTTTCTATGTAGATGGGGCAGCTAACAGGGAGACTAAAT
TAGGGAAAGCAGGATATGTTACTGACAGAGGAAGACAAAAAGTTGTCTCCCTACCTGACACAACAAATCAGAAGACTGAG
TTACAAGCAATTCTTCTAGCTTTACAGGATTCGGGGTTAGAAGTAAACATAGTAACAGACTCACAATATGCACTAGGAAT
CATTCAAGCACAACCAGATAGAAGTGAATCAGAGATAGTCAACCAAATAATAGAGCAGTTAATAAAAAAGGAAAAGATCT
ATCTGGCATGGGTACCAGCGCACAAAGGAATTGGAGGAAATGAACAAGTAGATAAATTAGTCAGTAATGGAATTAGGAAA
ATACTC
>AY314061/B/CA/1996/WC10C_10
CCCATTAGTCCTATTGAAACTGTACCAGTAAAATTAAAGCCAGGAATGGATGGCCCAAAAGTTAAACAATGGCCATTGAC
AGAAGAAAAAATAAAAGCATTAATAGAAATCTGTACAGAATTGGAAAACGAAGGAAAAATTTCAAAAATTGGGCCTGAAA
ATCCATACAATACTCCAGTATTTGCCATAAAGAAAAAAGACAGTACTAAATGGAGAAAATTAGTAGATTTCAGAGAACTT
AATAAAAGAACTCAAGACTTCTGGGAAGTTCAATTAGGAATACCACATCCCGCAGGG---TTAAAAAAGAAA---AAATC
AGTAACAGTACTGGATGTAGGTGATGCATACTTTTCAGTTCCCTTAGATAAAGAATTCAGGAAGTACACTGCATTCACCA
TACCTAGTATAAACAATGAGACCCCAGGGATTAGATATCAGTATAATGTGCTTCCACAGGGATGGAAAGGATCACCATCA
ATATTCCAAAGTAGCATGACAAAAATCTTAGAGCCTTTTAGAAAACAAAATCCAGAAATAGTTATCTATCAATACATGGA
TGATTTGTATGTAGGGTCTGACTTAGAAATAGGACAGCATAGAACAAAAATAGAAGAACTGAGACAACATCTGTTGAAGT
GGGGATTTTACACACCAGACAAAAAACATCAGAAAGAACCTCCATTCCTTTGGATGGGTTATGAACTCCATCCTGATAAA
TGGACAGTACAACCTATAGTGCTGCCAGAAAAGGACAGCTGGACTGTCAATGACATACAGAAGTTGGTGGGAAAATTGAA
TTGGGCAAGTCAGATTTACCCAGGGATTAAAGTAAAGCAATTATGTAGACTCCTTAGGGGAGCCAAGGCATTAACAGAAG
TAATACCACTAACAAAAGAAGCAGAGCTAGAACTGGCAGAAAATAGGGAAATTCTAAAAGAACCAGTACATGGAGTGTAT
TATGACCCATCAAAAGACTTAATAGCAGAAATACAGAAGCAAGGGGAAGGCCAGTGGACATATCAAATTTATCAAGAGCC
ATTTAAAAATCTGAAAACAGGAAAATATGCAAGAATGAGGGGGGCCCACACAAATGATGTAAAACAATTAACAGATGTAG
TGCAAAAAATAACTACAGAAAGCATAGTAATATGGGGAAAGACTCCTAAGTTTAGACTGCCCATACAGAAAGAAACATGG
GAAACATGGTGGACAGAGTATTGGCAAGCCACCTGGATTCCTGAGCGGGAGTTTGTCAATACCCCTCCCTTAGTAAAATT
ATGGTACCAGTTAGAGAAAGAACCCATAGTAGGAGCAGAAACTTTCTATGTAGATGGGGCAGCTAACAGGGAGACTAAAT
TAGGGAAAGCAGGATATGTTACTGACAGAGGAAGACAAAAAGTTGTCTCCCTACCTGACACAACAAATCAGAAGACTGAG
TTACAAGCAATTCTTCTAGCTTTACAGGATTCGGGGTTAGAAGTAAACATAGTAACAGACTCACAATATGCACTAGGAAT
CATTCAAGCACAACCAGATAGAAGTGAATCAGAGATAGTCAACCAAATAATAGAGCAGTTAATAAAAAAGGAAAAGATCT
ATCTGGCATGGGTACCAGCGCACAAAGGAATTGGAGGAAATGAACAAGTAGATAAATTAGTCAGTAATGGAATTAGGAAA
ATACTC
>AY314062/B/CA/1996/WC10C_11
CCCATTAGTCCTATTGAAACTGTACCAGTAAAATTAAAGCCAGGAATGGATGGCCCAAAAGTTAAACAATGGCCATTGAC
AGAAGAAAAAATAAAAGCATTAATAGAAATCTGTACAGAATTGGAAAACGAAGGGAAAATTTCAAAAATTGGGCCTGAAA
ATCCATACAATACTCCAGTATTTGCTATAAAGAAAAAAGACAGTACTAAATGGAGAAAATTAGTAGATTTCAGAGAACTT
AATAAGAGAACTCAAGACTTCTGGGAAGTTCAATTAGGAATACCACATCCCGCAGGG---TTAAAAAAGAAA---AAATC
AGTGACAGTACTGGATGTGGGTGATGCATACTTTTCAGTTCCCTTAGATAAAGAATTCAGGAAGTACACTGCATTCACCA
TACCTAGTATAAACAATGAGACACCAGGGATTAGATATCAGTACAATGTGCTTCCACAGGGATGGAAAGGATCACCAGCA
ATATTCCAAAGTAGCATGACAAAAATCTTAGAGCCTTTTAGAAAACAAAATCCAGAAATAGTTATCTATCAATACATGGA
TGATTTGTATGTAGGGTCTGACTTAGAATTAGGACAGCATAGAACAAAAATAGAAGAACTGAGACAACATCTGTTAAAGT
GGGGATTTTACACACCAGACAAAAAACATCAGAAAGAACCTCCATTCCTTTGGATGGGTTATGAACTCCATCCTGATAAA
TGGACAGTACAACCCATAGTGCTGCCAGAAAAAGACAGCTGGACTGTCAATGATATACAGAAGTTAGTGGGAAAATTGAA
TTGGGCAAGTCAGATTTACCCAGGGATTAAAGTAAAGCAATTATGTAGACTCCTTAGGGGAGCCAAGGCACTAACAGAAG
TAGTACCACTAACAAAAGAAGCAGAGCTAGAACTAGCAGAAAACAGGGAAATTCTAAAAGAACCAGTACATGGAGTGTAT
TATGACCCATCAAAAGATTTAATAGCAGAAATACAAAAGCAGGGGGAGGGCCAGTGGACATATCAAATTTATCAAGAGCC
ATTTAAAAATCTGAAAACAGGAAAATATGCAAGAATGAGGGGGGCCCACACAAATGATGTAAAACAATTAACAGAGGTAG
TGCAAAAAATAACCACAGAAAGCATAGTAATATGGGGAAAGACTCCTAAATTTAGACTGCCCATACAGAAAGAAACATGG
GAAACATGGTGGACAGAGTATTGGCAAGCCACCTGGATTCCTGAGTGGGAGTTTGTCAATACCCCTCCCTTAGTAAAATT
ATGGTACCAGTTAGAGAAAGAACCCATAGTAGGAGCAGAAACTTTCTATGTAGATGGGGCAGCTAACAGGGAGACTAAAT
TAGGGAAAGCAGGATATGTTACTGACAGAGGAAGACAAAAAGTTGTCTCCCTACCTGACACAACAAATCAGAAGACTGAG
TTACTAGCAATTCTTCTAGCTTTACAGGATTCGGGGTTAGAAGTAAACATAGTAACAGACTCACAATATGCACTAGGAAT
TATTCAAGCACAACCAGATAGAAGTGAATCAGAGGTAGTCAACCAAATAATAGAGCAGTTAATAAAAAAGGAAAAGATCT
ATCTGGCATGGGTACCAGCGCACAAAGGAATTGGAGGAAATGAACAAGTAGATAAATTAGTCAGTAATGGAATCAGGAAA
ATACTC
>AY314063/B/CA/1996/WC10C_12
CCCATTAGTCCTATTGAAACTGTACCAGTAAAATTAAAGCCAGGAATGGATGGCCCAAAAGTTAAACAATGGCCATTGAC
AGAAGAAAAAATAAAAGCATTAATAGAAATATGTACAGAATTGGAAAACGAAGGGAAAATTTCAAAAATTGGGCCTGAAA
ATCCATACAACACTCCAGTATTTGCCATAAAGAAAAAGGACAGTACTAAATGGAGAAAATTAGTAGATTTCAGAGAACTT
AATAAGAGAACTCAAGACTTCTGGGAAGTTCAATTAGGAATACCACATCCCGCAGGG---TTAAAAAAGAAA---AAATC
AGTAACAGTACTGGATGTGGGTGATGCATATTTTTCAGTTCCCTTAGATAAAGAATTCAGGAAGTACACTGCATTTACCA
TACCTAGTATAAACAATGAGACCCCAGGGATTAGATATCAGTACAATGTGCTTCCACAGGGATGGAAAGGATCACCATCA
ATATTCCAAAGTAGCATGACAAAAATCTTAGAGCCTTTTAGAAAACAAAATCCAGAAATAGTTATCTATCAATACATGGA
TGATTTGTATGTAGGGTCTGACTTAGAATTAGGACAGCATAGAACAAAAATAGAAGAACTGAGACAACATCTGTTGAAGT
GGGGATTTTACACACCAGACAAGAAACATCAGAAAGAACCCCCATTCCTTTGGATGGGTTATGAACTCCATCCTGATAAA
TGGACAGTACAACCCATAGTGCTGCCAGAAAAAGACAGCTGGACTGTCAATGACATACAGAAGTTAGTGGGAAAATTGAA
TTGGGCAAGTCAGATTTACCCAGGGATTAAAGTAAAGCAATTATGTAAACTCCTGAGGGGAGCCAAGGCATTAACAGAAG
TAATACCACTAACAAAAGAAGCAGAGCTAGAACTGGCAGAAAACAGGGAAATTCTAAAAGAACCAGTACATGGAGTGTAT
TATGACCCATCAAAAGACTTAATAGCAGAAATACAGAACCAAGGGGAAGGCCAGTGGACATATCAAATTTATCAAGAGCC
ATTTAAAAATCTGAAAACAGGAAAATATGCAAGAATGAAGGGGGCCCACACAAATGATGTAAAACAATTAACAGAGGCAG
TGCAAAAAATAACCACAGAAAGCATAGTAATATGGGGAAAGACTCCTAAGTTTAGACTGCCCATACAGAAAGAAACATGG
GAAACATGGTGGACAGAGTATTGGCAAGCCACCTGGATTCCTGAGTGGGAGTTTGTCAATACCCCTCCCTTAGTAAAATT
ATGGTACCAGTTAGAGAAAGAACCCATAATGGGAGCAGAAACTTTCTATGTAGATGGGGCAGCTAACAGGGAGACTAAAT
TAGGAAAAGCAGGATATGTTACTGACAGAGGAAGACAAAAAGTTGTCTCCCTACCTGACACAACAAATCAGAAGACTGAG
TTACAAGCAATTCTTCTAGCTTTACAGGATTCGGGGTTAGAAGTAAACATAGTAACAGACTCACAATATGCACTAGGAAT
CATTCAAGCACAACCAGATAGAAGTGAATCAGAGGTAGTCAACCAAATAATAGAGCAGTTAATAAAAAAGGAAAAGATCT
ATCTGGCATGGGTACCAGCGCACAAAGGAATTGGAGGAAATGAACAAGTAGATAAATTAGTCAGTAATGGAATCAGGAAA
ATACTC
>AY331282/B/US/1997/1001_07
CCCATTAGTCCTATTGAAACTGTACCAGTAAAATTAAAGCCAGGAATGGATGGCCCAAAAGTTAAACAATGGCCATTGAC
AGAAGAAAAGATAAAAGCATTAGTAGAAATTTGTACAGAAATGGAAAAGGAAGGGAAAATTTCAAAAATTGGGCCTGAAA
ATCCATACAATACTCCAGTATTTGCCATAAAGAAAAAAGACAGTACTAAATGGAGAAAATTAGTAGATTTTAGAGAACTT
AATAAGAGAACTCAAGACTTCTGGGAAGTTCAATTAGGGATACCACATCCCGCAGGG---TTAAAAAAGAAA---AAATC
AGTAACAGTACTGGATGTGGGTGATGCATATTTTTCAGTTCCCTTAGATAAAGACTTTAGGAAGTACACTGCATTTACCA
TACCTAGTACAAATAATGAGACACCAGGGATTAGATATCAGTACAATGTGCTGCCACAGGGATGGAAAGGGTCACCAGCA
ATATTCCAAAGTAGCATGACAAAAATCTTAGAGCCTTTTAGAAAACAAAATCCAGACATAGTTATCTATCAATACATGGA
TGATTTGTATGTAGGATCTGACTTAGAAATAGGGCCGCATAGAGCAAAAATAGAGGAACTGAGACAACATCTATTGAAGT
GGGGACTTACCACACCAGACAAAAAACATCAGAAAGAACCTCCATTCCTTTGGATGGGATATGAACTCCATCCTGATAAA
TGGACAGTACAGCCTATAGTGTTGCCAGAAAAAGACAGCTGGACTGTCAATGACATACAAAAGTTAGTGGGAAAATTGAA
TTGGGCAAGTCAAATTTACGCAGGGATTAAAGTAAAGCAATTATGTAAACTCCTTAGGGGAACCAAAGCACTAACAGAAG
TAGTACCACTAACAGAAGAGGCAGAACTAGAACTGGCAGAAAACAGGGAGATTTTAAAGGAACCAGTACATGGAGTGTAT
TATGACCCATCAAAAGATTTAGTAGCAGAAATACAGAAGCAGGGACTAGGCCAATGGACATATCAAATTTATCAAGAGCC
ATTTAAAAATCTGAAAACAGGAAAATATGCAAGAATGAGGGGTGCCCACACTAATGATGTAAAACAATTAACAGAGGCAG
TGCAAAAAATAGCCACAGAAAGTATAGTAATATGGGGAAAGACTCCTAAATTTAGACTACCCATACAAAAAGAAACATGG
GAATCATGGTGGACAGAGTATTGGCAAGCCACCTGGATTCCTGAGTGGGAGTTTGTCAATACCCCTCCCTTAGTGAAATT
ATGGTACCAGTTAGAGAAAGAACCCATAGTAGGAGCAGAAACTTTCTATGTAGATGGGGCAGCTAACAGGGAGACTAAAT
TAGGAAAAGCAGGATATGTGACTGACAGAGGAAAACAAAAGGTTGTCCCCCTAGCTGACACAACAAATCAGAAGACCGAG
TTACAAGCAATTCATCTAGCTTTGCAGGATTCGGGATTAGAAGTAAATATAGTAACAGACTCACAATATGCCTTAGGAAT
CATTCAAGCCCGACCAGATAAAAGTGAATCAGAGTTAGTCAATCAAATAATAGAGGAGTTAATAAAAAAGGAAAAGGTCT
ACCTGGCATGGGTACCAGCACATAAAGGAATTGGAGGAAATGAAAAGGTAGATAAATTAGTCAGTACTGGAATTAGGAAA
GTACTA
>AY331283/B/US/1997/1001_09
CCCATTAGTCCTATTGAAACTGTACCAGTAAAATTAAAGCCAGGAATGGATGGCCCAAAAGTTAAACAATGGCCATTGAC
AGAAGAAAAGATAAAAGCATTAGTAGAAATTTGTACAGAAATGGAAAAGGAAGGGAAAATTTCAAAAATTGGGCCTGAAA
ATCCATACAATACTCCAGTATTTGCCATAAAGAAAAAAGACAGTACTAAATGGAGAAAATTAGTAGATTTTAGAGAACTT
AATAAGAGAACTCAAGACTTCTGGGAAGTTCAATTAGGGATACCACATCCCGCAGGG---TTAAAAAAGAAA---AAATC
AGTAACAGTACTGGATGTGGGTGATGCATATTTTTCAGTTCCCTTAGATAAAGACTTTAGGAAGTACACTGCATTTACCA
TACCTAGTACAAATAATGAGACACCAGGGATTAGATATCAGTACAATGTGCTGCCACAGGGATGGAAAGGGTCACCAGCA
ATATTCCAAAGTAGCATGACAAAAATCTTAGAGCCTTTTAGAAAACAAAATCCAGACATAGTTATCTATCAATACATGGA
TGATTTGTATGTAGGATCTGACTTAGAAATAGGGCCGCATAGAGCAAAAATAGAGGAACTGAGACAACATCTATTGAAGT
GGGGACTTACCACACCAGACAAAAAACATCAGAAAGAACCTCCATTCCTTTGGATGGGATATGAACTCCATCCTGATAAA
TGGACAGTACAGCCTATAGTGTTGCCAGAAAAAGACAGCTGGACTGTCAATGACATACAAAAGTTAGTGGGAAAATTGAA
TTGGGCAAGTCAAATTTACGCAGGGATTAAAGTAAAGCAATTATGTAAACTCCTTAGGGGAACCAAAGCACTAACAGAAG
TAGTACCACTAACAGAAGAGGCAGAACTAGAACTGGCAGAAAACAGGGAGATTTTAAAGGAACCAGTACATGGAGTGTAT
TATGACCCATCAAAAGATTTAGTAGCAGAAATACAGAAGCAGGGACTAGGCCAATGGACATATCAAATTTATCAAGAGCC
ATTTAAAAATCTGAAAACAGGAAAATATGCAAGAATGAGGGGTGCCCACACTAATGATGTAAAACAATTAACAGAGGCAG
TGCAAAAAATAGCCACAGAAAGTATAGTAATATGGGGAAAGACTCCTAAATTTAGACTACCCATACAAAAAGRAACATGG
GAATCATGGTGGACAGAGTATTGGCAAGCCACCTGGATTCCTGAGTGGGAGTTTGTCAATACCCCTCCCTTAGTGAAATT
ATGGTACCAGTTAGAGAAAGAACCCATAGTAGGAGCAGAAACTTTCTATGTAGATGGGGCAGCTAACAGGGAGACTAAAT
TAGGAAAAGCAGGATATGTGACTGACAGAGGAAAACAAAAGGTTGTCCCCCTAGCTGACACAACAAATCAGAAGACCGAG
TTACAAGCAATTCATCTAGCTTTGCAGGATTCGGGATTAGAAGTAAATATAGTAACAGACTCACAATATGCCTTAGGAAT
CATTCAAGCCCGACCAGATAAAAGTGAATCAGAGTTAGTCAATCAAATAATAGAGGAGTTAATAAAAAAGGAAAAGGTCT
ACCTGGCATGGGTACCAGCACATAAAGGAATTGGAGGAAATGAAAAGGTAGATAAATTAGTCAGTACTGGAATTAGGAAA
GTACTA
>AY331284/B/US/1997/1006_08
CCCATTAGTCCTATTGAGACTGTACCAGTAAAATTAAAGCCAGGGATGGATGGCCCAAAAGTTAAACAGTGGCCATTGAC
AGAAGAAAAAATAAAAGCATTAGTAGAGATTTGTACAGAAATGGAAAAGGAAGGGAAGATTTCAAAAATTGGACCTGAAA
ATCCATACAATACTCCGGTATTTGCCATAAAGAAAAAAGACAGTACTAAATGGAGAAAACTAGTAGATTTCAGAGAACTT
AATAAAAGAACTCAAGACTTCTGGGAAGTTCAATTAGGAATACCACATCCCGCAGGG---TTAAAAAAGAAA---AAATC
AGTAACAGTACTAGATGTGGGTGATGCATATTTTTCAGTTCCCTTAGATAAAGATTTCAGGAAGTATACTGCATTCACCA
TACCTAGTACAAACAATGAGACACCAGGGATGAGATATCAGTACAATGTACTTCCTCAGGGGTGGAAAGGATCACCATCA
ATATTTCAAAGTAGCATGATAAAAATCTTAGAGCCTTTTAGGAAACAAAATCCAGACATAATTATCTATCAATACATGGA
TGATTTGTATGTAGGATCTGACTTAGAAATAGGACAGCATAGAACAAAAATAGAGGAACTGAGGCAACATCTGTTGAAGT
GGGGATTTACCACACCAGACAAAAAACATCAGAAAGAACCCCCATTCCTTTGGATGGGTTATGAGCTCCATCCTGATAAA
TGGACAGTACAGCCTATAGTGCTGCCAGAAAAAGACAGCTGGACTGTCAATGACATACAGAAGTTAGTGGGAAAATTGAA
TTGGGCAAGTCAAATTTATGCGGGGATTAAAGTCAGGCAATTATGTAAACTCCTAAGGGGAACCAAAGCACTAACAGAAG
TAGTACCACTAACAGAAGAAGCAGAGCTAGAACTGGCAGAAAATAGGGAAATTTTAAAAGAACCAGTACATGGAGCATAT
TATGACCCATCAAAAGAATTAATAGCAGAAATACAGAAGCAGGGGCTAGGCCAATGGACATATCAAATTTATCAAGAGCC
ATTTAAAAATCTGAAAACAGGAAAGTATGCAAGAATGAGGGGTGCCCACACTAATGATGTAAAACAATTAACAGAGGCAG
TGCAAAAAATAACCACAGAAAGCATAGTAATATGGGGAAAGATTCCTAAATTTAAACTACCCATACAAAAAGAAACATGG
GAAGCATGGTGGTTAGAGTATTGGCAAGCCACCTGGATCCCTGAGTGGGAGTTTGTCAATACCCCTCCCTTAGTAAAATT
ATGGTACCAGTTAGAGAAAGAACCCATAGTAGGAGCAGAAACTTTCTATGTAGATGGGGCAGCTAGTAGGGAGACTAAGT
TAGGAAAAGCAGGATATGTTACTGACAGAGGAAGACAAAAGGTTGTCTCCCTAACTGACACAACAAATCAGAAGACTGAG
TTACAAGCAATTCATCTAGCTTTGCAGGATTCAGAATTAGAAGTAAACATAGTAACAGACTCACAATATGCATTAGGAAT
CATTCAAGCACTCCCAGATAAGAGTGAATCAGAATTAGTCAGTCAAATAATAGAACAGTTAATAAAAAAGGAAAAGGTCT
ACTTGGCATGGGTACCAGCACACAAAGGAATTGGAGGAAATGAACAAGTAGATAAATTAGTTAGTGCTGGAATCAGGAAA
ATACTA
>AY331285/B/US/1997/1012_08
CCCATTAGTCCTATTGAAACTGTACCAGTAAAATTAAAGCCAGGAATGGATGGCCCAAAAGTTAAACAATGGCCATTGAC
AGAAGAAAAAATAAAAGCATTAGTAGAAATTTGTACAGAAATGGAAAAGGAAGGGAAAATTTCAAAAATTGGGCCTGAAA
ATCCATACAATACTCCAGTATTTGCCATAAAGAAAAAAGATAGTACTAAATGGAGAAAATTAGTAGATTTCAGAGAACTT
AATAAGAAAACTCAAGACTTCTGGGAAGTTCAATTAGGAATACCACATCCCGCAGGG---TTAAAAAAGAAA---AAATC
AGTAACAGTACTGGATGTGGGTGATGCATATTTTTCAGTTCCCTTAGATCCAGACTTTAGGAAATATACTGCATTTACCA
TACCTAGTGTAAACAATGAGACACCAGGGATTAGATATCAGTACAATGTGCTGCCACAGGGATGGAAAGGATCACCAGCA
GTATTCCAAAGTAGCATGACAAAAATCTTAGAGCCTTTTAGAAAACAAAATCCAGAAATAATTATCTATCAATACATGGA
TGATTTGTATGTAGGATCTGACTTAGAAATAGGGCAGCATAGAACAAAAATAGAGGAACTAAGACAACATCTGTTGAAGT
GGGGATTTACCACACCAGACAAAAAACATCAGAAAGAACCTCCATTCCTTTGGATGGGTTATGAACTCCATCCTGATAAA
TGGACAGTACAGCCTATAGTGCTGCCAGAAAAAGACAGCTGGACTGTCAATGACATACAGAAGTTAGTGGGAAAACTGAA
TTGGGCAAGTCAGATTTACCCAGGGATTAAAGTAAAGCAATTATGTAAACTCCTTAGGGGAACCAAAGCACTAACAGAAG
TAGTACCTCTAACAGAAGAGGCAGAGCTAGAACTAGCAGAAAACAGGGAGATTCTAAAAGAACCAGTACATGGAGTGTAT
TATGACCCATCAAAAGACTTAATAGCAGAAGTACAGAAGCAGGAGCAATGCCAATGGACATATCAAATTTATCAAGAGCC
ATTTAAAAATCTGAAAACAGGAAAATATGCAAGAATGAGGGGTGCCCACACTAATGATGTAAAACAATTAACAGAGGTAG
TGCAAAAAATAACCACAGAAAGCATAGTAATATGGGGAAAAACCCCTAAATTTAGACTACCCATACAAAAAGAAACATGG
GAAGCATGGTGGACAGAGTATTGGCAAGCCACCTGGATTCCTGAGTGGGAGTTTGTCAATACCCCTCCCTTAGTGAAATT
ATGGTACCAGTTAGAGAAAGAACCCATAGCAGGAGCAGAAACTTTCTATGTAGATGGGGCAGCTAACAGGGAGACTAAAT
TAGGGAGAGCAGGATATGTTACTGATAGAGGAAGACAAAGAGTTGTCTCCCTAACTGACACAACAAATCAGAAGACTGAG
TTACAAGCAATTCATCTAGCTTTGCAGGATTCGGGATTAGAAGTAAACATAGTAACAGACTCACAATATGCATTAGGAAT
CATTCAAGCACAACCAGATAAAAGTGAATCAGAGCTAGTCAGTCAAATAATAGAGCAGTTAATAAAAAAGGAAAAGATCT
ACCTGGCATGGGTACCAGCACACAAAGGGATTGGAGGAAATGAACAGGTAGATAAATTAGTCAGTAATGGAATCAGGAAG
GTACTG
>AY331286/B/US/1997/1012_11
CCCATTAGTCCTATTGAAACTGTACCAGTAAAATTAAAGCCAGGAATGGATGGCCCAAAAGTTAAACAATGGCCATTGAC
AGAAGAAAAAATAAAAGCATTAGTAGAAATTTGTACAGAAATGGAAAAGGAAGGGAAAATTTCAAAAATTGGGCCTGAAA
ATCCATACAATACTCCAGTATTTGCCATAAAGAAAAAAGATAGTACTAAATGGAGAAAATTAGTAGATTTCAGAGAACTT
AATAAGAAAACTCAAGACTTCTGGGAAGTTCAATTAGGAATACCACATCCCGCAGGG---TTAAAAAAGAAA---AAATC
AGTAACAGTACTGGATGTGGGTGATGCATATTTTTCAGTTCCCTTAGATCCAGACTTTAGGAAATATACTGCATTTACCA
TACCTAGTGTAAACAATGAGACACCAGGGATTAGATATCAGTACAATGTGCTGCCACAGGGATGGAAAGGATCACCAGCA
GTATTCCAAAGTAGCATGACAAAAATCTTAGAGCCTTTTAGAAAACAAAATCCAGAAATAATTATCTATCAATACATGGA
TGATTTGTATGTAGGATCTGACTTAGAAATAGGGCAGCATAGAACAAAAATAGAGGAACTAAGACAACATCTGTTGAAGT
GGGGATTTACCACACCAGACAAAAAACATCAGAAAGAACCTCCATTCCTTTGGATGGGTTATGAACTCCATCCTGATAAA
TGGACAGTACAGCCTATAGTGCTGCCAGAAAAAGACAGCTGGACTGTCAATGACATACAGAAGTTAGTGGGAAAACTGAA
TTGGGCAAGTCAGATTTACCCAGGGATTAAAGTAAAGCAATTATGTAAACTCCTTAGGGGAACCAAAGCACTAACAGAAG
TAGTACCTCTAACAGAAGAGGCAGAGCTAGAACTAGCAGAAAACAGGGAGATTCTAAAAGAACCAGTACATGGAGTGTAT
TATGACCCATCAAAAGACTTAATAGCAGAAGTACAGAAGCAGGAGCAATGCCAATGGACATATCAAATTTATCAAGAGCC
ATTTAAAAATCTGAAAACAGGAAAATATGCAAGAATGAGGGGTGCCCACACTAATGATGTAAAACAATTAACAGAGGTAG
TGCAAAAAATAACCACAGAAAGCATAGTAATATGGGGAAAAACCCCTAAATTTAGACTACCCATACAAAAAGAAACATGG
GAAGCATGGTGGACAGAGTATTGGCAAGCCACCTGGATTCCTGAGTGGGAGTTTGTCAATACCCCTCCCTTAGTGAAATT
ATGGTACCAGTTAGAGAAAGAACCCATAGCAGGAGCAGAAACTTTCTATGTAGATGGGGCAGCTAACAGGGAGACTAAAT
TAGGGAGAGCAGGATATGTTACTGATAGAGGAAGACAAAGAGTTGTCTCCCTAACTGACACAACAAATCAGAAGACTGAG
TTACAAGCAATTCATCTAGCTTTGCAGGATTCGGGATTAGAAGTAAACATAGTAACAGACTCACAATATGCATTAGGAAT
CATTCAAGCACAACCAGATAAAAGTGAATCAGAGCTAGTCAGTCAAATAATAGAGCAGTTAATAAAAAAGGAAAAGATCT
ACCTGGCATGGGTACCAGCACACAAAGGGATTGGAGGAAATGAACAGGTAGATAAATTAGTCAGTAATGGAATCAGGAAG
GTACTG
>AY331287/B/US/1997/1013_03
CCCATTAGTCCTATCGAAACTGTACCAGTAAAATTAAAGCCAGGAATGGATGGTCCAAGAGTTAAACAATGGCCATTAAC
AGAAGAAAAAATAAAAGCATTAGTAGAAATTTGTACAGAAATGGAAAAGGAAGGAAAGATTTCAAAAATTGGGCCTGAAA
ATCCATACAATACTCCAGTATTTGCCATAAAGAAAAAAGACAGTACTAAATGGAGAAAATTAGTAGATTTCAGAGAACTT
AATAAAAGAACTCAAGACTTCTGGGAAGTTCAATTAGGAATACCCCATCCTGCAGGG---TTAAAAAAGAAA---AAATC
AGTAACAGTACTGGATGTGGGTGATGCATACTTTTCAGTTCCCTTAGATAAAGACTTCAGGAAGTATACTGCATTTACCA
TACCTAGTATAAACAATGAGACACCAGGGATTAGATATCAGTACAATGTGCTTCCACAGGGATGGAAAGGATCACCAGCA
ATATTCCAAGCTAGTATGACAAAAATCTTAGAGCCTTTTAGAAAACAAAATCCAGACATAGTTATCTATCAATACATGGA
TGATTTGTATGTAGGATCTGACTTAGAAATAGGGCAGCATAGAACAAAAATAGAGGAATTGAGACAACATCTGTTGAGGT
GGGGATTTACCACACCAGACAAAAAACATCAGAAAGAACCTCCATTCCTTTGGATGGGTTATGAACTCCATCCTGATAAA
TGGACAGTACAACCTATAGTGCTGCCAGACAAAGACAGCTGGACTGTCAATGACATACAGAAGTTAGTGGGAAAATTAAA
TTGGGCAAGTCAGATTTACGCAGGGATTAAAGTAAAGCAATTATGTAGACTCCTTAGGGGAACCAAAGCACTAACAGAAG
TAGTACCACTAACAGAAGAAGCAGAGCTAGAATTGGCAGAAAACAGGGAGATCCTAAAAGAACCAGTACATGGAGTGTAT
TATGACCCATCAAAAGACTTAATAGCAGAAATACAGAAACARGAGCAAGGCCAATGGACATATCAAATATATCAAGAGCC
ATTTAAAAATCTGAAAACAGGAAAATATGCAAGAATGAGGGGTGCCCACACTAATGATGTAAAACTATTAACAGAGGCAG
TGCAAAAAATAGCCACAGAAAGCATAGTAATATGGGGAAAGACTCCTAAATTTAGATTACCCATACAAAAAGAAACATGG
GACACATGGTGGACGGAGTATTGGCAGGCCACCTGGATTCCTGAGTGGGAGTTTGTCAATACCCCTCCCTTAGTAAAATT
ATGGTACCAGTTAGAGAAAGAACCCATAATGGGAGCAGAAACTTTCTATGTAGATGGGGCAGCTAACAGAGAGACTAAAT
TAGGAAAAGCAGGATATGTTACTGACAGAGGAAGACAAAAGGTTATCTCCCTAACTGACACAACAAATCAGAAGACTGAG
TTACAAGCAATTCATCTAGCTTTGCAGGATTCAGGATTAGAAGTAAACATAGTAACAGACTCACAATATGCATTAGGAAT
CATTCAAGCACAACCAGATAAAAGTGAATCAGAGCTAGTCAGTCAAATAATAGAACAATTAATAAAAAAGGAAAAGGTCT
ACCTGGCATGGGTACCAGCACACAAAGGAATTGGAGGAAATGAGCAAGTAGATAAATTAGTCAGTACTGGAGTCAGGAAG
GTACTA
>AY331288/B/US/1997/1013_07
CCCATTAGTCCTATCGAAACTGTACCAGTAAAATTAAAGCCAGGAATGGATGGTCCAAGAGTTAAACAATGGCCATTAAC
AGAAGAAAAAATAAAAGCATTAGTAGAAATTTGTACAGAAATGGAAAAGGAAGGAAAGATYTCAAAAATTGGGCCTGAAA
ATCCATACAATACTCCAGTATTTGCCATAAAGAAAAAAGACAGTACTAAATGGAGAAAATTAGTAGATTTCAGAGAACTT
AATAARAGAACTCAAGACTTCTGGGAAGTTCAATTAGGAATACCCCATCCTGCAGGG---TTAAAAAAGAAA---AAATC
AGTAACAGTACTGGATGTGGGTGATGCATACTTTTCAGTTCCCTTAGATAAAGACTTCAGGARGTATACTGCATTTACYA
TACCTAGTATAAACAATGAGACACCAGGGATTAGATATCAGTACAATGTGCTTCCACAGGGATGGAAAGGATCACCAGCA
ATATTCCAAGCTAGTATGACAAAAATCTTAGAGCCTTTTAGAAAACAAAATCCAGACATAGTTATCTATCAATACATGGA
TGATTTGTATGTAGGATCTGACTTAGAAATAGGGCAGCATAGAACAAAAATAGAGGAATTGAGACAACATCTGTTGAGGT
GGGGATTYACCACACCAGACAAAAAACATCAGAAAGAACCTCCATTCCTTTGGATGGGTTATGAACTCCATCCTGATAAA
TGGACAGTACAACCTATAGTGCTGCCAGACAAAGACAGCTGGACTGTCAATGACATACAGAAGTTAGTGGGAAAATTAAA
TTGGGCAAGTCAGATTTACGCAGGGATTAAAGTAAAGCAATTATGTAGACTCCTTAGGGGAACCAAAGCACTAACAGAAG
TAGTACCACTAACAGAAGAAGCAGAGCTAGAATTGGCAGAAAACAGGGAGATCCTAARAGAACCAGTACATGGAGTGTAT
TATGACCCATCAAAAGACTTAATAGCAGAAATACAGAAACARGAGCAAGGCCAATGGACATATCAAATATATCAAGAGCC
ATTTAAAAATCTGAAAACAGGAAARTATGCAAGAATGAGGGGTGCCCACACTAATGATGTAAAACTATTAAYAGAGGCAG
TGCAAAAAATAGCCACAGAAAGCATAGTAATATGGGGAAAGACTCCTAAATTTAGATTACCCATACAAAAAGAAACATGG
GACACATGGTGGACRGAGTATTGGCAGGCCACCTGGATTCCTGAGTGGGAGTTTGTCAATACCCCTCCCTTAGTAAAATT
ATGGTACCAGTTAGAGAAAGAACCCATAATGGGAGCAGAAACTTTCTATGTAGATGGGGCAGCTAACAGAGAGACTAAAT
TAGGAAAAGCAGGATATGTTACTGACAGAGGAAGACAAAAGGTTRTCTCCCTAACTGACACAACAAATCAGAAGACTGAG
TTACAAGCAATTCATCTAGCTTTGCAGGATTCAGGATTAGAAGTAAACATAGTAACAGACTCACAATATGCATTAGGAAT
CATTCAAGCACAACCAGATAAAAGTGAATCAGAGCTAGTCAGTCAAATAATAGAACWATTAATAAAAAAGGAAAAGGTCT
ACCTGGCATGGGTACCAGCACACAAAGGAATTGGAGGAAATGAGCAAGTAGATAAATTAGTCAGTACTGGRGTCAGGAAG
GTACTA
>AY331289/B/US/1997/1018_06
CCCATTAGTCCTATTGAAACTGTACCAGTAAAATTAAAGCCAGGAATGGATGGCCCAAAAGTTAAACAATGGCCATTGAC
AGAAGAAAAAATAAAAGCATTAGTAGAAATTTGTACAGAAATGGAAAAGGAAGGGAAAATTACAAAAATTGGGCCTGAAA
ATCCATACAATACTCCAGTGTTTGCCATAAAGAAAAAAGACAGTACTAAATGGAGAAAATTAGTAGATTTCAGAGAACTT
AATAAGAGAACTCAAGACTTCTGGGAAGTTCAATTAGGAATACCACACCCCGCAGGG---TTAAAAAAGAAA---AAATC
AGTAACAGTACTGGATGTGGGTGATGCATATTTTTCAGTTCCCTTAGATGAAGACTTCAGGAAGTATACTGCATTTACCA
TACCTAGTATAAACAATGAGACACCAGGGATTAGATATCAGTACAATGTGCTTCCACAAGGATGGAAAGGCTCACCAGCA
ATATTCCAAGCTAGCATGACAAAAATTTTAGAGCCTTTTAGAAAACAAAATCCAGACATAGTTATTTATCAATACATGGA
CGACTTGTATGTGGGATCTGACCTAGAAATAGGACAGCATAGAACAAAAATAGAGGAACTGAGACAACATCTGTTGAGGT
GGGGGTTTACCACACCAGACAAAAAGCATCAGAAAGAACCTCCATTCCTCTGGATGGGTTATGAACTCCATCCTGATAAA
TGGACAGTACAGCCTATAATGCTGCCAGAAAAAGAAAGCTGGACTGTCAATGACATACAGAAGTTAGTGGGAAAATTGAA
TTGGGCAAGTCAGATTTATCCAGGGATTAAAGTAAGGCAATTATGTAAACTCCTTAGGGGAGCCAAAGCACTAACAGAAG
TAATACCACTAACAGAAGAAGCAGAGCTAGAACTGGCTGAAAACAGGGAGATTCTAAAAGAACCAGTACATGGAGTGTAT
TATGACCCATCAAAAGACTTAATAGCAGAAATACAGAAGCAGGGGCAAGGCCAATGGACATATCAAATTTATCAAGAGCC
ATTTAAAAATCTGAAAACAGGAAAATATGCAAGAATGAAGGGTACCCACACTAATGATGTAAGACAATTAACAGAGGCAG
TGCAAAAAGTAGCCACAGAAAGCATAGTAATATGGGGAAAGACTCCTAAATTTAGACTACCCATACAAAAAGAAACATGG
GAAGCATGGTGGATGGAGTATTGGCAAGCCACATGGATTCCTGAGTGGGAGTTTGTCAATACCCCTCCCTTAGTGAAATT
ATGGTACCAACTAGAAAAAGAACCCATAGTAGGAGCAGAAACTTTCTATGTAGATGGGGCATCTAATAGGGAAACTAAAT
TAGGAAAAGCAGGATATGTTACTGACAGAGGGAGACAAAAAGTTGTCCCCCTAAATGACACAACAAATCAGAAAACTGAG
TTACAAGCAATTCATCTAGCTTTGCAGGATTCAGGATTAGAAGTAAACATAGTAACAGACTCACAATATGCATTAGGAAT
CATTCAAGCACAACCAGATAAGAGTGAATCAGAGTTAGTCAGTCTAATAATAGAGGAGTTAATAAAAAAGGAAAAGGTCT
ACCTGGCATGGGTACCAGCACACAAAGGAATTGGAGGAAATGAACAAGTAGACAAATTAGTCAGTTCTGGAATCAGAAAA
GTACTA
>AY331290/B/US/1997/1018_10
CCCATTAGTCCTATTGAAACTGTACCAGTAAAATTAAAGCCAGGAATGGATGGCCCAAAAGTTAAACAATGGCCATTGAC
AGAAGAAAAAATAAAAGCATTAGTAGAAATTTGTACAGAAATGGAAAAGGAAGGGAAAATTACAAAAATTGGGCCTGAAA
ATCCATACAATACTCCAGTGTTTGCCATAAAGAAAAAAGACAGTACTAAATGGAGAAAATTAGTAGATTTCAGAGAACTT
AATAAGAGAACTCAAGACTTCTGGGAAGTTCAATTAGGAATACCACACCCCGCAGGG---TTAAAAAAGAAA---AAATC
AGTAACAGTACTGGATGTGGGTGATGCATATTTTTCAGTTCCCTTAGATGAAGACTTCAGGAAGTATACTGCATTTACCA
TACCTAGTATAAACAATGAGACACCAGGGATTAGATATCAGTACAATGTGCTTCCACAAGGATGGAAAGGCTCACCAGCA
ATATTCCAAGCTAGCATGACAAAAATTTTAGAGCCTTTTAGAAAACAAAATCCAGACATAGTTATTTATCAATACATGGA
CGACTTGTATGTGGGATCTGACCTAGAAATAGGACAGCATAGAACAAAAATAGAGGAACTGAGACAACATCTGTTGAGGT
GGGGGTTTACCACACCAGACAAAAAGCATCAGAAAGAACCTCCATTCCTCTGGATGGGTTATRAACTCCATCCTGATAAA
TGGACAGTACAGCCTATAATGCTGCCARAAAAAGAAAGCTGGACTGTCAATGACATACAGAAGTTAGTGGGAAAATTGAA
TTGGGCAAGTCAGATTTATCCAGGGATTAAAGTAAGGCAATTATGTAAACTCCTTAGGGGAGCCAAAGCACTAACAGAAG
TAATACCACTAACAGAAGAAGCAGAGCTAGAACTGGCTGAAAACAGGRARATTCTAAAAGAACCAGTACATGGAGTGTAT
TATGACCCATCAAAAGACTTAATAGCAGAAATACAGAAGCAGGGGCAAGGCCAATGGACATATCAAATTTATCAAGAGCC
ATTTAAAAATCTGAAAACAGGAAAATATGCAAGAATGAAGGGTACCCACACTAATGATGTAAGACAATTAACAGAGGCAG
TGCAAAAAGTAGCCACAGAAAGCATAGTAATATGGGGAAAGACTCCTAAATTTAGACTACCCATACAAAAAGAAACATGG
GAAGCATGGTGGATGGAGTATTGGCAAGCCACATGGATTCCTGAGTGGGAGTTTGTCAATACCCCTCCCTTAGTGAAATT
ATGGTACCAACTAGAAAAAGAACCCATAGTAGGAGCAGAAACTTTCTATGTAGATGGGGCATCTAATAGGGAAACTAAAT
TAGGAAAAGCAGGATATGTTACTGACAGAGGGAGACAAAAAGTTGTCCCCCTAAATGACACAACAAATCAGAAAACTGAG
TTACAAGCAATTYATCTAGCTTTGCAGGATTCAGGATTAGAAGTAAACATAGTAACAGACTCACAATATGCATTAGGAAT
CATTCAAGCACAACCAGATAAGAGTGAATCAGAGTTAGTCAGTCTAATAATAGAGGAGTTAATAAAAAAGGAAAAGGTCT
ACCTGGCATGGGTACCAGCACACAAAGGAATTGGAGGAAATGAACAAGTAGACAAATTAGTCAGTTCTGGAATCAGAAAA
GTACTA
>AY331291/B/US/1996/1027_05
CCCATTAGTCCTATTGAAACTGTACCAGTAAAATTAAAGCCAGGAATGGATGGCCCAAAAGTTAAACAATGGCCATTGAC
AGAAGAAAAAATAAAAGCATTAGTAGAAATTTGTACAGAAATGGAAAAGGAGGGGAAAATTTCAAAAATCGGGCCTGAAA
ATCCATATAATACTCCAGTATTTGCCATAAAGAAAAAGGACAGTACTAAATGGAGAAAATTAGTAGATTTCAGAGAACTT
AATAAGAAAACTCAAGACTTCTGGGAAGTTCAATTAGGAATACCACACCCCGCAGGG---TTAAAAAAGAAA---AAGTC
AGTAACAGTACTGGATGTGGGTGATGCATATTTTTCAGTTCCTTTAGATAAAGACTTTAGAAAGTATACTGCATTTACCA
TACCTAGTATAAATAATGAGACACCAGGGATTAGATATCAGTACAATGTGCTTCCACAAGGATGGAAAGGATCACCAGCA
ATATTCCAATGTAGCATGACAAAAATCTTAGAGCCTTTTAGAAAACAAAATCCAGACATAGTTATCTATCAATACATGGA
TGATTTGTATGTAGGATCTGACTTAGAAATAGAGCAGCATAGAATAAAAATAGATGAACTAAGACAACATCTGTTGAAGT
GGGGATTTACCACACCAGACAAAAAACACCAGAAAGAACCTCCATTCCTTTGGATGGGTTATGAACTCCATCCTGATAAA
TGGACAGTACAGCCTATAGTGCTGCCAGAAAAAGACAGCTGGACTGTCAATGACATACAGAAGTTAGTGGGAAAATTGAA
TTGGGCAAGTCAGATTTATCCAGGGATTAAAGTAAGGCAATTATGTAAACTCCTTAGGGGAACCAAGGCACTAACAGAAG
TAATACCACTAACAAGAGAAGCAGAACTAGAACTGGCAGAAAACAGGGAAATTCTAAAAGAACCAGTACACGGAGTGTAT
TATGACCCATCAAAAGACTTAATAGCAGAAATACAGAAGCAGGGGCTAGGCCAATGGACATATCAAATTTATCAAGAGCC
ATTTAAAAATCTGAAAACAGGAAAATATGCAAGAGTGAGGGGTGCCCACACTAATGATGTAAAACAACTAACAGAGGCAG
TGCAAAAAATAGCTACAGAAAGCATAGTAATATGGGGAAAGACTCCTAAATTTAGACTACCCATACAAAAAGAAACATGG
GAAATATGGTGGACAGAGTATTGGCAGGCCACTTGGATTCCTGAGTGGGAGTTTGTCAATACCCCTCCCTTAGTGAAATT
ATGGTACCAGTTAGAAAAAGAACCCATAGTAGGAGCAGAAACTTTCTATGTAGATGGGGCAGCTAACAGGGAGACTAGAT
TAGGAAAAGCAGGATATGTTACTAACAGAGGAAGACAAAAAGTTGTCTCCCTAACTGACACAACAAATCAAAAGACTGAG
TTACAAGCAATTAATCTAGCTTTGCAAGATTCGGGGTTAGAAGTAAACATAGTAACAGACTCACAATATGCAATAGGAAT
CATTCAAGCACAACCAGATAAAAGTGAATCAGAGTTAGTCAGTCAAATAATAGAGCAGTTAATAAAAAAGGAAAAGGTTT
ACCTGGCATGGGTACCAGCACACAAAGGAATTGGAGGAAATGAACAAGTAGATAAATTAGTCAGTGCTGGAATCAGAAAA
GTACTA
>AY331292/B/US/1996/1057_01
CCCATTAGTCCTATTGAAACTGTACCAGTAAAATTAAAGCCAGGAATGGATGGCCCAAAAGTTAAACAATGGCCATTGAC
AGAAGAGAAAATAAAAGCATTAGTAGAAATTTGTACAGAAATGGAAAAGGAAGGGAAAATTTCAAAAATTGGGCCTGAAA
ATCCATACAATACTCCAGTATTTGCCATAAAGAAAAAAGACAGTACTAAATGGAGAAAATTAGTAGATTTCAGAGAGCTT
AATAAGAGAACACAAGACTTTTGGGAAGTTCAGTTAGGAATACCACATCCCGCAGGA---TTAAAAAAGAAA---AAATC
AGTAACAGTATTGGATGTGGGTGATGCATATTTTTCAGTTCCCTTAGATAAAGAATTTAGGAAGTACACTGCATTTACCA
TACCTAGTATAAACAATGAAACACCAGGGATTAGATATCAGTATAATGTGCTTCCACAGGGATGGAAAGGATCACCAGCA
ATATTCCAAAGTAGCATGACAAAAATCTTAGAGCCTTTTAGAAAACAAAATCCAGACATAGTTATCTATCAATACATGGA
TGATTTGTATGTAGGATCTGACTTAGAAATAGGGCAGCATAGAACAAGAATAGAGGAACTGAGACAACATTTGCTGAAGT
GGGGATTTACCACACCAGACAAAAAACATCAGAAGAAACCTCCATTCCTTTGGATGGGTTACGAACTCCACCCTGACAAA
TGGACAGTACAGCCTATAGTGCTGCCAGAAAAAGACAGCTATACTGTCAATGATATACAGAAGTTAGTGGGAAAATTAAA
TTGGGCAAGTCAGATTTACGCAGGGATTAAAGTAAGACAATTGTGTAARCTCCTTAGGGGAGCCAAAGCACTAACAGAAG
TAATACCACTAACAAAAGAGGCAGAGCTAGAACTGGCAGAAAACAGGGAGATTCTAAAAGAACCAGTACATGGAGTGTAT
TATGACCCATCAAAAGACTTAATAGCAGAAATACAGAAACAGGGGCAAGGTCAATGGACATATCAAATTTATCAGGAGCC
ATTTAAGAATCTGAAAACAGGAAAGTATGCAAGAATGAGGGGTGCCCACACTAATGATGTAAAACAATTAACAGAGGCAG
TGCAAAAAATAACCACAGAAAGCATAGTAATATGGGGAAAGATTCCTAAATTTAGACTCCCCATACAAAAAGAAACATGG
GAAATATGGTGGACAGAATATTGGCAAGCCACCTGGATTCCTGAGTGGGAGTTTGTCAATACCCCTCCCCTAGTGAAATT
ATGGTACCAATTAGAGAAAGAACCCATAATAGGAGCAGAAACTTTCTATGTAGATGGGGCATCTAACAGGGAAACTAAAT
TAGGAAAAGCAGGATATGTCACTAACAGAGGAAGACAAAAAGTTGTCTCCCTAACTGACACAACAAATCAGAAAACTGAG
TTACAAGCAATTTATCTAGCTTTGCAGGATTCGGGATCAGAAGTAAACATAGTAACAGACTCACAATATGCATTAGGAAT
CATTCAAGCACAACCAGATAAGAGTGAATCAGAGCTAGTCAATCAAATAATAGAGCAGTTAATAAATAAGGAAAAGGTCT
ACCTGGCATGGGTACCAGCACACAAAGGAATTGGAGGAAATGAACAAGTAGATAAATTAGTCAGTGCTGGAATCAGGAAA
GTACTA
>AY331293/B/US/1996/1057_09
CCCATTAGTCCTATTGAAACTGTACCAGTAAAATTAAAGCCAGGAATGGATGGCCCAAAAGTTAAACAATGGCCATTGAC
AGAAGAGAAAATAAAAGCATTAGTAGAAATTTGTACAGAAATGGAAAAGGAAGGGAAGATTTCAAAAATTGGGCCTGAAA
ATCCATACAATACTCCAGTATTTGCCATAAAGAAAAAAGACAGTACTAAATGGAGAAAATTAGTAGATTTCAGAGAGCTT
AATAAGAGAACACAAGACTTTTGGGAAGTTCAGTTAGGAATACCACATCCCGCAGGA---TTAAAAAAGAAA---AAATC
AGTAACAGTATTGGATGTGGGTGATGCATATTTTTCAGTTCCCTTAGATAAAGAATTTAGGAAGTACACTGCATTTACCA
TACCTAGTATAAACAATGAAACACCAGGGATTAGATATCAGTATAATGTGCTTCCACAGGGATGGAAAGGATCACCAGCA
ATATTCCAAAGTAGCATGACAAAAATCTTAGAGCCTTTTAGAAAACAAAATCCAGACATAGTTATCTATCAATACATGGA
TGATTTGTATGTAGGATCTGACTTAGAAATAGGGCAGCATAGAACAAGAATAGAGGAACTGAGACAACATTTGCTGAAGT
GGGGATTTACCACACCAGACAAAAAACATCAGAAGAAACCTCCATTCCTTTGGATGGGTTACGAACTCCACCCTGACAAA
TGGACAGTACAGCCTATAGTGCTGCCAGAAAAAGACAGCTATACTGTCAATGATATACAGAAGTTAGTGGGAAAATTAAA
TTGGGCAAGTCAGATTTACGCAGGGATTAAAGTAAGACAATTGTGTAAACTCCTTAGGGGAGCCAAAGCACTAACAGAAG
TAATACCACTAACAAAAGAGGCAGAGCTAGAACTGGCAGAAAACAGGGAGATTCTAAAAGAACCAGTACATGGAGTGTAT
TATGACCCATCAAAAGACTTAATAGCAGAAATACAGAAACAGGGGCAAGGTCAATGGACATATCAAATTTATCAGGAGCC
ATTTAAGAATCTGAAAACAGGAAAGTATGCAAGAATGAGGGGTGCCCACACTAATGATGTAAAACAATTAACAGAGGCAG
TGCAAAAAATAACCACAGAAAGCATAGTAATATGGGGAAAGATTCCTAAATTTAGACTCCCCATACAAAAAGAAACATGG
GAAATATGGTGGACAGAATATTGGCAAGCCACCTGGATTCCTGAGTGGGAGTTTGTCAATACCCCTCCCCTAGTGAAATT
ATGGTACCAATTAGAGAAAGAACCCATAATAGGAGCAGAAACTTTCTATGTAGATGGGGCATCTAACAGGGAAACTAAAT
TAGGAAAAGCAGGATATGTCACTAACAGAGGAAGACAAAAAGTTGTCTCCCTAACTGACACAACAAATCAGAAAACTGAG
TTACAAGCAATTTATCTAGCTTTGCAGGATTCGGGATCAGAAGTAAACATAGTAACAGACTCACAATATGCATTAGGAAT
CATTCAAGCACAACCAGATAAGAGTGAATCAGAGCTAGTCAATCAAATAATAGAGCAGTTAATAAATAAGGAAAAGGTCT
ACCTGGCATGGGTACCAGCACACAAAGGAATTGGAGGAAATGAACAAGTAGATAAATTAGTCAGTGCTGGAATCAGGAAA
GTACTA
>AY331294/B/US/1998/1058_08
CCCATTAGTCCTATTGAGACTGTACCAGTAAAATTGAAGCCAGGAATGGATGGTCCAAAAGTTAAACAATGGCCATTAAC
AGAAGAAAAAATAAAAGCATTAGCAGAAATTTGTGCAGAAATGGAAAAGGAAGGGAAAATTTCAAAAATTGGGCCTGAAA
ATCCATACAATACTCCAGTATTTGCTATAAAAAAGAAAGACAGTACTAAATGGAGAAAGTTAGTAGATTTTAGAGAACTT
AATAAGAAAACTCAAGACTTCTGGGAAGTTCAATTAGGAATACCACATCCCGCAGGG---TTAAAAAAGAAA---AAATC
AGTAACAGTACTGGATGTGGGTGATGCATATTTCTCAGTTCCCTTAGATAGAGAATTCAGAAAGTATACTGCATTTACCA
TACCTAGTGTAAACAACGAGACACCAGGGATTAGATATCAGTATAATGTGCTTCCACAGGGATGGAAAGGATCACCAGCA
ATATTCCAAAGTAGCATGACAAAAATCTTAGAGCCTTTTAGAAAACAAAATCCAGAAATAGTTATCTATCAATACGTGGA
TGATTTGTATGTAGGATCTGACTTAGAAATAGGGCAGCATAGAACAAAAATAGAGGAACTGAGACAACATCTGTTGAAGT
GGGGATTTACCACACCAGACAAAAAACATCAGAAAGAACCTCCATTCCTTTGGATGGGGTATGAACTCCATCCTGATAAA
TGGACAGTACAGCCTATAGTGCTGCCAGAGAAAGACACCTGGACTGTCAATGACATACAGAAGTTAGTGGGAAAATTGAA
TTGGGCAAGTCAGATTTATGCAGGGATTAAAGTAAGGCACTTATGTAAACTCCTTAGGGGAACCAAAGCACTAACAGAAG
TAATACCTCTAACAGAAGAAGCAGAATTAGAATTGGCAGAAAACAGGGAGATTCTAAAAGAACCAGTACATGGAGTGTAT
TATGACCCATCAAAAGACTTAATAGCAGAAATACAGAAGCAGGGGCAAGGCCAATGGACATATCAAATTTATCAAGAGCC
ATTTAAAAATCTAAAGACAGGAAAATATGCAAGAATGAGGGGTGCCCACACTAATGATGTAAAACAATTAACAGAGGCAG
TGCAAAAAATAGCCACAGAAAGCATAGTAATATGGGGCAAGACTCCTAAATTTAGACTACCCATACAAAAGGAAACATGG
GAATCATGGTGGACAGATTATTGGCAAGCCACCTGGATTCCTGAGTGGGAATTTGTCAATACCCCTCCCTTAGTGAAATT
ATGGTACCAGTTAGAGAAAGAACCCATAGTAGGAGCAGAAACCTTCTACGTAGATGGGGCAGCTAACAGGGAGACTAAAC
TAGGAAAAGCAGGATATGTTACCGACAGAGGAAGACAAAAGGTTGTCTCCCTGACTGACACAACAAATCAGAAGACTGAG
TTACAAGCAATTCATCTAGCACTGCAGGATTCAGGATTAGAAGTAAACATAGTAACAGACTCACAATATGCATTAGGAAT
CATTCAAGCACAACCAGATAAAAGTGAATCAGAGTTAGTCAGTCAAATAATAGAGGAGTTAATAAAAAAGGAAAAGGTCT
ACCTGACATGGGTACCAGCACACAAAGGAATTGGGGGAAATGAAAAAGTAGATAAATTAGTCAGTGCTGGGATCAGGAAA
GTACTA
>AY331295/B/US/1998/1058_11
CCCATTAGTCCTATTGAGACTGTACCAGTAAAATTGAAGCCAGGAATGGATGGTCCAAAAGTTAAACAATGGCCATTAAC
AGAAGAAAAAATAAAAGCATTAGCAGAAATTTGTGCAGAAATGGAAAAGGAAGGGAAAATTTCAAAAATTGGGCCTGAAA
ATCCATACAATACTCCAGTATTTGCTATAAAAAAGAAAGACAGTACTAAATGGAGAAAGTTAGTAGATTTTAGAGAACTT
AATAAGAAAACTCAAGACTTCTGGGAAGTTCAATTAGGAATACCACATCCCGCAGGG---TTAAAAAAGAAA---AAATC
AGTAACAGTACTGGATGTGGGTGATGCATATTTCTCAGTTCCCTTAGATAGAGAATTCAGAAAGTATACTGCATTTACCA
TACCTAGTGTAAACAACGAGACACCAGGGATTAGATATCAGTATAATGTGCTTCCACAGGGATGGAAAGGATCACCAGCA
ATATTCCAAAGTAGCATGACAAAAATCTTAGAGCCTTTTAGAAAACAAAATCCAGAAATAGTTATCTATCAATACGTGGA
TGATTTGTATGTAGGATCTGACTTAGAAATAGGGCAGCATAGAACAAAAATAGAGGAACTGAGACAACATCTGTTGAAGT
GGGGATTTACCACACCAGACAAAAAACATCAGAAAGAACCTCCATTCCTTTGGATGGGGTATGAACTCCATCCTGATAAA
TGGACAGTACAGCCTATAGTGCTGCCAGAGAAAGACACCTGGACTGTCAATGACATACAGAAGTTAGTGGGAAAATTGAA
TTGGGCAAGTCAGATTTATGCAGGGATTAAAGTAAGGCACTTATGTAAACTCCTTAGGGGAACCAAAGCACTAACAGAAG
TAATACCTCTAACAGAAGAAGCAGAATTAGAATTGGCAGAAAACAGGGAGATTCTAAAAGAACCAGTACATGGAGTGTAT
TATGACCCATCAAAAGACTTAATAGCAGAAATACAGAAGCAGGGGCAAGGCCAATGGACATATCAAATTTATCAAGAGCC
ATTTAAAAATCTAAAGACAGGAAAATATGCAAGAATGAGGGGTGCCCACACTAATGATGTAAAACAATTAACAGAGGCAG
TGCAAAAAATAGCCACAGAAAGCATAGTAATATGGGGCAAGACTCCTAAATTTAGACTACCCATACAAAAGGAAACATGG
GAATCATGGTGGACAGATTATTGGCAAGCCACCTGGATTCCTGAGTGGGAATTTGTCAATACCCCTCCCTTAGTGAAATT
ATGGTACCAGTTAGAGAAAGAACCCATAGTAGGAGCAGAAACCTTCTACGTAGATGGGGCAGCTAACAGGGAGACTAAAC
TAGGAAAAGCAGGATATGTTACCGACAGAGGAAGACAAAAGGTTGTCTCCCTGACTGACACAACAAATCAGAAGACTGAG
TTACAAGCAATTCATCTAGCACTGCAGGATTCAGGATTAGAAGTAAACATAGTAACAGACTCACAATATGCATTAGGAAT
CATTCAAGCACAACCAGATAAAAGTGAATCAGAGTTAGTCAGTCAAATAATAGAGGAGTTAATAAAAAAGGAAAAGGTCT
ACCTGACATGGGTACCAGCACACAAAGGAATTGGGGGAAATGAAAAAGTAGATAAATTAGTCAGTGCTGGGATCAGGAAA
GTACTA
>AY331296/B/US/1999/PRB959_03
CCCATTAGTCCTATTGAAACTGTACCAGTAAAATTGAAGCCAGGAATGGATGGCCCAAAAGTTAAACAATGGCCATTGAC
AGAAGAAAAAATAAAAGCATTAGTAGAAATTTGTACAGAAATGGAAAAGGAAGGGAAAATTTCAAAAATTGGGCCTGAAA
ATCCATACAATACTCCAGTATTTGCCATAAAGAAAAAGGACAGTACTAAATGGAGAAAATTAGTAGATTTCAGAGAACTT
AATAAGAGAACTCAAGACTTCTGGGAAGTTCAATTAGGAATACCACATCCCGCGGGG---TTAAAAAAGAAA---AAATC
AGTAACAGTACTGGATGTGGGTGATGCATATTTTTCAGTTCCCTTAGATCCAGATTTCAGGAAGTATACTGCATTTACCA
TACCTAGTATAAACAATGAGACACCAGGAATTAGATATCAGTACAATGTGCTTCCACAGGGATGGAAAGGATCACCAGCA
ATATTCCAAAGTAGCATGACAAAAATCTTAGAGCCTTTTAGAGAACAAAATCCAGAAATAGTTATCTATCAATACATGGA
TGATCTGTATGTAGGATCTGACTTAGAAATAGGGCATCATAGAACAAAAATAGAGGAACTGAGAGAACATTTGTTGAAGT
GGGGGTTTACCACACCAGACAAAAAGCATCAGAAAGAACCCCCATTCCTTTGGATGGGTTATGAACTCCATCCTGACAAA
TGGACAGTACAGCCTATAGAGCTGCCAGAAAAAGAAAGCTGGACTGTCAATGACATACAGAAGTTAGTGGGAAAATTAAA
TTGGGCAAGTCAGATTTACCCAGGGATTAAAGTAAAGCAATTATGTAAACTCCTTAGGGGAACCAAATCACTGACAGAAG
TAATACCACTAACAGAAGAAGCAGAACTAGAACTGGCAGAAAACAGGGAGATTCTAAGAGAACCAGTACATGGAGTGTAT
TATGACCCCTCAAAAGACTTAATAGCAGAGCTACAGAAACAGGAGTATGGCCAATGGACATACCAAATTTATCAAGAGCC
ATTTAAAAATCTGAAAACAGGAAAGTATGCACGAATGAGGGGTGCCCACACTAATGATATAAAACAGTTAACAGAGGCAG
TGCAAAAAATAGCCACAGAAAGCATAGTAATATGGGGAAAGACTCCTAAATTTAGACTACCCATACAAAAAGAAACATGG
GAAACATGGTGGACAGAGTATTGGCAAGCCACCTGGATTCCTGAGTGGGAGTTTGTCAATACCCCTCCCTTAGTGAAATT
ATGGTACCAGCTAGAAAAAGAACCCATATTAGGAGCAGAAACTTTCTATGTAGATGGGGCAGCTAATAGGGAGACTAAAT
TAGGAAAAGCAGGATATGTCACTGACAGAGGAAGACAAAAGGTTGTCTCCCTACCTGACACAACAAATCAGAAGACTGAG
TTACAGGCAATTCGTCTAGCTTTGCAGGATTCAGAATTAGAAGTAAACATAGTAACAGACTCACAATATGCATTAGGAAT
TATTCAAGCACAACCAGATAAGAGTGAATCAGAGTTAGTCAATCAAATAATAGAGCAGTTAATCAAAAAGGAAAAGGTCT
ACCTGGCATGGGTACCAGCACACAAAGGAATTGGAGGAAATGAACAAGTAGATAAATTAGTCAGTTCAGGAATCAGGAAA
GTACTA
>AY331297/B/US/1999/PRB959_05
CCCATTAGTCCTATTGAAACTGTACCAGTAAAATTGAAGCCAGGAATGGATGGCCCAAAAGTTAAACAATGGCCATTGAC
AGAAGAAAAAATAAAAGCATTAGTAGAAATTTGTACAGAAATGGAAAAGGAAGGGAAAATTTCAAAAATTGGGCCTGAAA
ATCCATACAATACTCCAGTATTTGCCATAAAGAAAAAGGACAGTACTAAATGGAGAAAATTAGTAGATTTCAGAGAACTT
AATAAGAGAACTCAAGACTTCTGGGAAGTTCAATTAGGAATACCACATCCCGCGGGG---TTAAAAAAGAAA---AAATC
AGTAACAGTACTGGATGTGGGTGATGCATATTTTTCAGTTCCCTTAGATCCAGATTTCAGGAAGTATACTGCATTTACCA
TACCTAGTATAAACAATGAGACACCAGGAATTAGATATCAGTACAATGTGCTTCCACAGGGATGGAAAGGATCACCAGCA
ATATTCCAAAGTAGCATGACAAAAATCTTAGAGCCTTTTAGAGAACAAAATCCAGAAATAGTTATCTATCAATACATGGA
TGATCTGTATGTAGGATCTGACTTAGAAATAGGGCATCATAGAACAAAAATAGAGGAACTGAGAGAACATTTGTTGAAGT
GGGGGTTTACCACACCAGACAAAAAGCATCAGAAAGAACCCCCATTCCTTTGGATGGGTTATGAACTCCATCCTGACAAA
TGGACAGTACAGCCTATAGAGCTGCCAGAAAAAGAAAGCTGGACTGTCAATGACATACAGAAGTTAGTGGGAAAATTAAA
TTGGGCAAGTCAGATTTACCCAGGGATTAAAGTAAAGCAATTATGTAAACTCCTTAGGGGAACCAAATCACTGACAGAAG
TAATACCACTAACAGAAGAAGCAGAACTAGAACTGGCAGAAAACAGGGAGATTCTAAGAGAACCAGTACATGGAGTGTAT
TATGACCCCTCAAAAGACTTAATAGCAGAGCTACAGAAACAGGAGTATGGCCAATGGACATACCAAATTTATCAAGAGCC
ATTTAAAAATCTGAAAACAGGAAAGTATGCACGAATGAGRGGTGCCCACACTAATGATATAAAACAGTTAACAGAGGCAG
TGCAAAAAATAGCCACAGAAAGCATAGTAATATGGGGAAAGACTCCTAAATTTAGACTACCCATACAAAAAGAAACATGG
GAAACATGGTGGACAGAGTATTGGCAAGCCACCTGGATTCCTGAGTGGGAGTTTGTCAATACCCCTCCCTTAGTGAAATT
ATGGTACCAGCTAGAAAAAGAACCCATATTAGGAGCAGAAACTTTCTATGTAGATGGGGCAGCTAATAGGGAGACTAAAT
TAGGAAAAGCAGGATATGTCACTGACAGAGGARGACAAAAGGTTGTCTCCCTACCTGACACAACAAATCAGAAGACTGAG
TTACAGGCAATTCGTCTAGCTTTGCAGGATTCAGAATTAGAAGTAAACATAGTAACAGACTCACAATATGCATTAGGAAT
TATTCAAGCACAACCAGATAAGAGTGAATCAGAGTTAGTCAATCAAATAATAGAGCAGTTAATCAAAAAGGAAAAGGTCT
ACCTGGCATGGGTACCAGCACACAAAGGAATTGGAGGAAATGAACAAGTAGATAAATTAGTCAGTTCAGGAATCAGGAAA
GTACTA
>AY332236/B/US/1997/1006_10
CCCATTAGTCCTATTGAGACTGTACCAGTAAAATTAAAGCCAGGGATGGATGGCCCAAAAGTTAAACAGTGGCCATTGAC
AGAAGAAAAAATAAAAGCATTAGTAGAGATTTGTACAGAAATGGAAAAGGAAGGGAAGATTTCAAAAATTGGACCTGAAA
ATCCATACAATACTCCGGTATTTGCCATAAAGAAAAAAGACAGTACTAAATGGAGAAAACTAGTAGATTTCAGAGAACTT
AATAAAAGAACTCAAGACTTCTGGGAAGTTCAATTAGGAATACCACATCCCGCAGGG---TTAAAAAAGAAA---AAATC
AGTAACAGTACTAGATGTGGGTGATGCATATTTTTCAGTTCCCTTAGATAAAGATTTCAGGAAGTATACTGCATTCACCA
TACCTAGTACAAACAATGAGACACCAGGGATGAGATATCAGTACAATGTACTTCCTCAGGGGTGGAAAGGATCACCATCA
ATATTTCAAAGTAGCATGATAAAAATCTTAGAGCCTTTTAGGAAACAAAATCCAGACATAATTATCTATCAATACATGGA
TGATTTGTATGTAGGATCTGACTTAGAAATAGGACAGCATAGAACAAAAATAGAGGAACTGAGGCAACATCTGTTGAAGT
GGGGATTTACCACACCAGACAAAAAACATCAGAAAGAACCCCCATTCCTTTGGATGGGTTATGAGCTCCATCCTGATAAA
TGGACAGTACAGCCTATAGTGCTGCCAGAAAAAGACAGCTGGACTGTCAATGACATACAGAAGTTAGTGGGAAAATTGAA
TTGGGCAAGTCAAATTTATGCGGGGATTAAAGTCAGGCAATTATGTAAACTCCTAAGGGGAACCAAAGCACTAACAGAAG
TAGTACCACTAACAGAAGAAGCAGAGCTAGAACTGGCAGAAAATAGGGAAATTTTAAAAGAACCAGTACATGGAGCATAT
TATGACCCATCAAAAGAATTAATAGCAGAAATACAGAAGCAGGGGCTAGGCCAATGGACATATCAAATTTATCAAGAGCC
ATTTAAAAATCTGAAAACAGGAAAGTATGCAAGAATGAGGGGTGCCCACACTAATGATGTAAAACAATTAACAGAGGCAG
TGCAAAAAATAACCACAGAAAGCATAGTAATATGGGGAAAGATTCCTAAATTTAAACTACCCATACAAAAAGAAACATGG
GAAGCATGGTGGTTAGAGTATTGGCAAGCCACCTGGATCCCTGAGTGGGAGTTTGTCAATACCCCTCCCTTAGTAAAATT
ATGGTACCAGTTAGAGAAAGAACCCATAGTAGGAGCAGAAACTTTCTATGTAGATGGGGCAGCTAGTAGGGAGACTAAGT
TAGGAAAAGCAGGATATGTTACTGACAGAGGAAGACAAAAGGTTGTCTCCCTAACTGACACAACAAATCAGAAGACTGAG
TTACAAGCAATTCATCTAGCTTTGCAGGATTCAGAATTAGAAGTAAACATAGTAACAGACTCACAATATGCATTAGGAAT
CATTCAAGCACTCCCAGATAAGAGTGAATCAGAATTAGTCAGTCAAATAATAGAACAGTTAATAAAAAAGGAAAAGGTCT
ACTTGGCATGGGTACCAGCACACAAAGGAATTGGAGGAAATGAACAAGTAGATAAATTAGTTAGTGCTGGAATCAGGAAA
ATACTA
>AY332237/B/US/1996/1027_03
CCCATTAGTCCTATTGAAACTGTACCAGTAAAATTAAAGCCAGGAATGGATGGCCCAAAAGTTAAACAATGGCCATTGAC
AGAAGAAAAAATAAAAGCATTAGTAGAAATTTGTACAGAAATGGAAAAGGAGGGGAAAATTTCAAAAATCGGGCCTGAAA
ATCCATATAATACTCCAGTATTTGCCATAAAGAAAAAGGACAGTACTAAATGGAGAAAATTAGTAGATTTCAGAGAACTT
AATAAGAAAACTCAAGACTTCTGGGAAGTTCAATTAGGAATACCACACCCCGCAGGG---TTAAAAAAGAAA---AAGTC
AGTAACAGTACTGGATGTGGGTGATGCATATTTTTCAGTTCCTTTAGATAAAGACTTTAGAAAGTATACTGCATTTACCA
TACCTAGTATAAATAATGAGACACCAGGGATTAGATATCAGTACAATGTGCTTCCACAAGGATGGAAAGGATCACCAGCA
ATATTCCAATGTAGCATGACAAAAATCTTAGAGCCTTTTAGAAAACAAAATCCAGACATAGTTATCTATCAATACATGGA
TGATTTGTATGTAGGATCTGACTTAGAAATAGAGCAGCATAGAATAAAAATAGATGAACTAAGACAACATCTGTTGAAGT
GGGGATTTACCACACCAGACAAAAAACACCAGAAAGAACCTCCATTCCTTTGGATGGGTTATGAACTCCATCCTGATAAA
TGGACAGTACAGCCTATAGTGCTGCCAGAAAAAGACAGCTGGACTGTCAATGACATACAGAAGTTAGTGGGAAAATTGAA
TTGGGCAAGTCAGATTTATCCAGGGATTAAAGTAAGGCAATTATGTAAACTCCTTAGGGGAACCAAGGCACTAACAGAAG
TAATACCACTAACAAGAGAAGCAGAACTAGAACTGGCAGAAAACAGGGAAATTCTAAAAGAACCAGTACACGGAGTGTAT
TATGACCCATCAAAAGACTTAATAGCAGAAATACAGAAGCAGGGGCTAGGCCAATGGACATATCAAATTTATCAAGAGCC
ATTTAAAAATCTGAAAACAGGAAAATATGCAAGAGTGAGGGGTGCCCACACTAATGATGTAAAACAACTAACAGAGGCAG
TGCAAAAAATAGCTACAGAAAGCATAGTAATATGGGGAAAGACTCCTAAATTTAGACTACCCATACAAAAAGAAACATGG
GAAATATGGTGGACAGAGTATTGGCAGGCCACTTGGATTCCTGAGTGGGAGTTTGTCAATACCCCTCCCTTAGTGAAATT
ATGGTACCAGTTAGAAAAAGAACCCATAGTAGGAGCAGAAACTTTCTATGTAGATGGGGCAGCTAACAGGGAGACTAGAT
TAGGAAAAGCAGGATATGTTACTAACAGAGGAAGACAAAAAGTTGTCTCCCTAACTGACACAACAAATCAAAAGACTGAG
TTACAAGCAATTAATCTAGCTTTGCAAGATTCGGGGTTAGAAGTAAACATAGTAACAGACTCACAATATGCAATAGGAAT
CATTCAAGCACAACCAGATAAAAGTGAATCAGAGTTAGTCAGTCAAATAATAGAGCAGTTAATAAAAAAGGAAAAGGTTT
ACCTGGCATGGGTACCAGCACACAAAGGAATTGGAGGAAATGAACAAGTAGATAAATTAGTCAGTGCTGGAATCAGAAAA
GTACTA
>AY352275/B/US/1984/SF33
CCCATTAGTCCCATTGAAACTGTACCAGTAAAATTAAAGCCAGGAATGGATGGCCCAAAAGTTAAACAATGGCCATTGAC
AGAAGAAAAAATAAAAGCATTAGTAGAAATTTGTACAGAAATGGAAAAGGAAGGAAAAATTTCAAAAATTGGGCCTGAAA
ATCCATACAATACTCCAGTATTTGCCATAAAGAAAAAAGACAGTACTAAATGGAGAAAATTAGTAGATTTCAGAGAACTT
AATAAGAAAACTCAAGACTTCTGGGAAGTTCAATTAGGAATACCACATCCCGCAGGG---TTAAAAAAGAAA---AAATC
AGTAACAGTACTGGATGTGGGTGATGCATATTTTTCAGTTCCCTTAGATAAAGACTTCAGAAAGTATACTGCATTTACCA
TACCTAGTATAAACAATGAGACACCCGGGATTAGGTATCAGTACAATGTGCTTCCACAGGGATGGAAAGGATCACCAGCA
ATATTCCAAAGTAGCATGACAAAAATCTTAGAGCCTTTTAGAAAACAAAATCCAGACATAGTTATCTATCAATACATGGA
TGATTTGTATGTAGGATCTGACTTAGAAATAGGGCAGCATAGAACAAAAATAGAGGAACTGAGACAACATCTGTTGAGGT
GGGGATTTACCACACCAGACAAAAAACATCAGAAAGAACCTCCATTCCTTTGGATGGGTTATGAACTCCATCCTGATAAA
TGGACAGTACAGCCTATAGTACTACCAGAAAAAGACAGCTGGACTGTCAATGACATACAGAAGTTAGTGGGAAAATTAAA
TTGGGCAAGTCAGATTTATGCAGGGATTAAAGTAAAGCAATTATGTAAACTCCTTAGGGGAACCAAAGCACTAACAGAAG
TAATACCACTAACAGAAGAAGCAGAGCTAGAACTGGCAGAAAACAGGGAGATTCTAAAAGAACCAGTACATGGAGTGTAT
TATGACCCATCAAAAGACTTAATAGCAGAAATACAGAAGCAGGGGCAAGGCCAATGGACATATCAAATTTATCAAGAGCC
ATTTAAAAATCTGAAAACAGGAAAGTATGCAAAAATGAGGGGTGCCCACACTAATGATGTAAAACAGTTAACAGAGGCAG
TGCAAAAAATAGCCACAGAAAGCATAGTAATATGGGGAAAGACTCCTAAATTTAAACTACCCATACAAAAGGAAACATGG
GAAGCATGGTGGACGGAGTATTGGCAAGCCACCTGGATTCCTGAATGGGAGTTTGTCAATACCCCTCCCTTAGTAAAATT
ATGGTACCAGTTAGAGAAAGAACCCATAGTAGGAGCAGAAACTTTCTATGTAGATGGGGCAGCTAATAGGGAGACTAAAT
TAGGAAAAGCAGGATATGTTACTGACAGAGGAAGACAAAAAGTTGTCTCCCTAACTGACACAACAAATCAGAAGACTGAG
TTACAAGCAATTCATCTAGCTTTGCAGGATTCAGGATTAGAAGTAAACATAGTAACAGACTCACAATATGCATTAGGAAT
CATTCAAGCACAACCAGATAAGAGTGAATCAGAGTTAGTCAGTCAAATAATAGAGCAGTTAATAAAAAAGGAAAAGGTCT
ACCTGGCATGGGTACCAGCACACAAAGGAATTGGAGGAAATGAACAAGTAGATAAATTAGTCAGTACAGGAATCAGGAAA
GTACTA
>AY423381/B/NL/1999/671_99T12
CCTATTAGTCCTATTGAAACTGTACCAGTAAAATTAAAGCCAGGAATGGATGGCCCAAAAGTTAAACAATGGCCATTGAC
AGAAGAAAAAATAAAAGCATTAGTAGAAATTTGTACAGAACTGGAAAAGGAAGGAAAAATTTCAAAAATTGGGCCTGAAA
ATCCATACAATACTCCAGTATTTGCCATAAAGAAAAAAGACAGCACTAAATGGAGAAAATTAGTAGATTTCAGAGAACTT
AATAAAAGAACTCAAGACTTCTGGGAAGTTCAATTAGGAATACCACATCCTGCGGGG---TTAAAAAAGAAA---AAATC
AGTAACAGTACTGGACGTGGGTGATGCATATTTTTCAGTTCCCTTAGATAAAGACTTCAGGAAGTATACTGCATTTACCA
TACCTAGTATAAACAATGAGACACCAGGGATTAGATATCAGTATAATGTGCTTCCACAGGGATGGAAAGGATCACCAGCA
ATATTCCAAAGTAGCATGACAAAAATCTTAGAGCCCTTTAGAAAACAAAATCCAGACATAGTTATCTATCAATACATGGA
TGATTTGTATGTAGGATCTGACTTAGAAATAGGGCAGCATAGAACAAAAATAGAAGAACTAAGACAACATTTGTTAAAGT
GGGGATTTTACACACCAGACAAAAAACATCAGAAAGAACCTCCATTCCTTTGGATGGGTTATGAACTCCATCCTGATAAA
TGGACAGTACAGCCTATAGTGCTGCCAGAAAAAGACCACTGGACTGTCAATGACATACAGAAGTTAGTGGGAAAATTGAA
TTGGGCAAGTCAGATTTATCCAGGGATTAAAGTAAGGCAATTATGTAAACTCCTTAGGGGAACTAAAGCACTAACAGAAA
TAGTACCACTAACAGCAGAAGCAGAGCTAGAACTAGCAGAAAACAGAGAGATTCTAAAAGAACCAGTACATGGAGTGTAT
TATGACCCAACAAAAGACTTAATAGCAGAAATACAGAAGCAGGGACAAGGCCAATGGACATATCAAATTTATCAAGAGCC
ATTTAAAAATCTGAAAACAGGAAAGTATGCAAAAGTGAGGGGTGCCCACACCAATGATGTAAAACAATTAACAGAGGCAG
TGCAAAAAATAGCTACAGAAAGCATAGTAATATGGGGAAAGACTCCTAAATTTAAATTACCCATACAAAAAGAAACATGG
GAAACATGGTGGACAGAGTATTGGCAAGCCACCTGGATTCCTGAGTGGGAGTTTGTCAATACCCCTCCCTTAGTGAAATT
ATGGTACCAGTTAGAAAAAGAACCCATAGTAGGAGCAGAAACTTTCTATGTAGATGGGGCAGCTAATAGGGAAACTAAGT
TAGGAAAAGCAGGATATGTTACTGACAGAGGAAGACAAAAAGTTATCCCCATAAAGGACACAACAAATCAGAAGACTGAG
TTACAAGCAATTCATCTAGCTTTGCAAGATTCAGGACTAGAAGTAAACATAGTAACAGACTCACAATATGCATTAGGAAT
CATTCAAGCACAACCAGATAAGAGTGAATCAGAGTTAGTCAGCCAAATAATAGAGCAGTTAATAAAAAAGGAAAAGGTCT
ACCTGGCATGGGTGCCAGCACACAAAGGAATTGGAGGAAATGAACAAGTAGATAAATTAGTCAGTACTGGAATCAGGAAA
GTACTA
>AY423382/B/NL/2000/671_00T93
CCTATTAGTCCTATTGAAACTGTACCAGTAAAATTAAAGCCAGGAATGGATGGCCCAAAAGTTAAACAATGGCCATTGAC
AGAAGAAAAAATAAAAGCATTAGTAGAAATTTGTACAGAACTGGAAAAGGAAGGAAAAATTTCAAAAATTGGGCCTGAAA
ATCCATACAATACTCCAGTATTTGCCATAAAGAAAAAAGACAGCACTAAATGGAGAAAATTAGTAGATTTCAGAGAACTT
AATAAAAGAACTCAAGACTTCTGGGAAGTTCAATTAGGAATACCACATCCTGCGGGG---TTAAAAAAGAAA---AAATC
AGTAACAGTACTGGACGTGGGTGATGCATATTTTTCAGTTCCCTTAGATAAAGACTTCAGGAAGTATACTGCATTTACCA
TACCTAGTATAAACAATGAGACACCAGGGATTAGATATCAGTANAATGTGCTTCCACAGGGATGGAAAGGATCACCAGCA
ATATTCCAAAGTAGCATGACAAAAATCTTAGAGCCCTTTAGAAAACAAAATCCAGACATAGTTATCTATCAATACATGGA
TGATTTGTATGTAGGATCTGACTTAGAAATAGGGCAGCATAGAACAAAAATAGAAGAACTAAGACAACATTTGTTAAAGT
GGGGATTTTACACACCAGACAAAAAACATCAGAAAGAACCTCCATTCCTTTGGATGGGTTATGAACTCCATCCTGATAAA
TGGACAGTACAGCCTATAGTGCTGCCAGAAAAAGACCACTGGACTGTCAATGACATACAGAAGTTAGTGGGAAAATTGAA
TTGGGCAAGTCAGATTTATCCAGGGATTAAAGTAAGGCAATTATGTAAACTCCTTAGGGGAACTAAAGCACTAACAGAAA
TAGTACCACTAACAGCAGAAGCAGAGCTAGAACTAGCAGAAAACAGAGAGATTCTAAAAGAACCAGTACATGGAGTGTAT
TATGACCCAACAAAAGACTTAATAGCAGAAATACAGAAGCAGGGACAAGGCCAATGGACATATCAAATTTATCAAGAGCC
ATTTAAAAATCTGAAAACAGGAAAGTATGCAAAAGTGAGGGGTGCCCACACCAATGATGTAAAACAATTAACAGAGGCAG
TGCAAAAAATAGCTACAGAAAGCATAGTAATATGGGGAAAGACTCCTAAATTTAAATTACCCATACAAAAAGAAACATGG
GAAACATGGTGGACAGAGTATTGGCAAGCCACCTGGATTCCTGAGTGGGAGTTTGTCAATACCCCTCCCTTAGTGAAATT
ATGGTACCAGTTAGAAAAAGAACCCATAGTAGGAGCAGAAACTTTCTATGTAGATGGGGCAGCTAATAGGGAAACTAAGT
TAGGAAAAGCAGGATATGTTACTGACAGAGGAAGACAAAAAGTTATCCCCATAAAGGACACAACAAATCAGAAGACTGAG
TTACAAGCAATTCATCTAGCTTTGCAAGATTCAGGACTAGAAGTAAACATAGTAACAGACTCACAATATGCATTAGGAAT
CATTCAAGCACAACCAGATAAGAGTGAATCAGAGTTAGTCAGCCAAATAATAGAGCAGTTAATAAAAAAGGAAAAGGTCT
ACCTGGCATGGGTGCCAGCACACAAAGGAATTGGAGGAAATGAACAAGTAGATAAGTTAGTCAGTACTGGAATCAGGAAA
GTACTA
>AY423383/B/NL/2000/671_00T162
CCTATTAGTCCTATTGAAACTGTACCAGTAAAATTAAAGCCAGGAATGGATGGCCCAAAAGTTAAACAATGGCCATTGAC
AGAAGAAAAAATAAAAGCATTAGTAGAAATTTGTACAGAACTGGAAAAGGAGGGAAAAATTTCAAAAATTGGGCCTGAAA
ATCCATACAATACTCCAGTATTTGCCATAAAGAAAAAAGACAGCACTAAATGGAGAAAATTAGTAGATTTCAGAGAACTT
AATAAAAGAACTCAAGACTTCTGGGAAGTTCAATTAGGAATACCACATCCTGCGGGG---TTAAAAAAGAAA---AAATC
AGTAACAGTACTGGACGTGGGTGATGCATATTTTTCAGTTCCCTTAGATAAAGACTTCAGGAAGTATACTGCATTTACCA
TACCTAGTATAAACAATGAGACACCAGGGATTAGATATCAGTATAATGTGCTTCCACAGGGATGGAAAGGATCACCAGCA
ATATTCCAAAGTAGCATGACAAAAATCTTAGAGCCCTTTAGAAAACAAAATCCAGACATAGTTATCTATCAATACATGGA
TGATTTGTATGTAGGATCTGACTTAGAAATAGGGCAGCATAGAACAAAAATAGAAGAACTAAGACAACATTTGTTAAAGT
GGGGATTTGACACACCAGACAAAAAACATCAGAAAGAACCTCCATTCCTTTGGATGGGTTATGAACTCCATCCTGATAAA
TGGACAGTACAGCCTATAGTGCTGCCAGAAAAAGACCACTGGACTGTCAATGACATACAGAAGTTAGTGGGAAAATTGAA
TTGGGCAAGTCAGATTTATCCAGGGATTAAAGTAAGGCAATTATGTAAACTCCTTAGGGGAACTAAAGCACTAACAGAAA
TAGTACCACTAACAGCAGAAGCAGAGCTAGAACTAGCAGAAAACAGAGAGATTCTAAAAGAACCAGTACATGGAGTGTAT
TATGACCCAACAAAAGACTTAATAGCAGAAATACAGAAGCAGGGACAAGGCCAATGGACATATCAAATTTATCAAGAGCC
ATTTAAAAATCTGAAAACAGGAAAGTATGCAAAAGTGAGGGGTGCCCACACAAATGATGTAAAACAATTAACAGAGGCAG
TGCAAAAAATAGCTACAGAAAGCATAGTAATATGGGGAAAGACTCCTAAATTTAAATTACCCATACAAAAAGAAACATGG
GAAACATGGTGGACAGAGTATTGGCAAGCCACCTGGATTCCTGAGTGGGAGTTTGTCAATACCCCTCCCTTAGTGAAATT
ATGGTACCAGTTAGAAAAGGAACCCATAGTAGGAGCAGAAACTTTCTATGTAGATGGGGCAGCTAATAGGGAAACTAAGT
TAGGAAANGCAGGATATGTTACTGACAGAGGGAGACAAAAAGTTATCCCCATAAAGGACACAACAAATCAGAAGACTGAG
TTACAAGCAATTCATCTAGCTTTGCAAGATTCAGGACTAGAAGTAAACATAGTAACAGACTCACAATATGCATTAGGAAT
CATTCAAGCACAACCAGATAAGAGTGAATCAGAGTTAGTCAGCCAAATAATAGAGCAGTTAATAAAAAAGGAAAAGGTCT
ACCTGGCATGGGTGCCAGCACACAAAGGAATTGGAGGAAATGAACAAGTAGATAAGTTAGTCAGTACTGGAATCAGGAAA
GTACTA
>AY423384/B/NL/2000/671_00T167
CCTATTAGTCCTATTGAAACTGTACCAGTAAAATTAAAGCCAGGAATGGATGGCCCAAAAGTTAAACAATGGCCATTGAC
AGAAGAAAAAATAAAAGCATTAGTAGAAATTTGTACAGAACTGGAAAAGGAAGGAAAAATTTCAAAAATTGGGCCTGAAA
ATCCATACAATACTCCAATATTTGCCATAAAGAAAAAAGACAGCACTAAATGGAGAAAATTAGTAGATTTCAGAGAACTT
AATAAAAGAACTCAAGACTTCTGGGAAGTTCAATTAGGAATACCACATCCTGCGGGG---TTAAAAAAGAAA---AAATC
AGTAACAGTACTGGACGTGGGTGATGCATATTTTTCAGTTCCCTTAGATAAAGACTTCAGGAAGTATACTGCATTTACCA
TACCTAGTATAAACAATGAGACACCAGGGATTAGATATCAGTATAATGTGCTTCCACAGGGATGGAAAGGATCACCAGCA
ATATTCCAAAGTAGCATGACAAAAATCTTAGAGCCCTTTAGAAAACAAAATCCAGACATAGTTATCTATCAATACATGGA
TGATTTGTATGTAGGATCTGACTTAGAAATAGGGCAGCATAGAACAAAAGTAGAAGAACTAAGACAACATTTGTTAAAGT
GGGGATTTTACACACCAGACAAAAAACATCAGAAAGAACCTCCATTCCTCTGGATGGGTTATGAACTCCATCCTGATAAA
TGGACAGTACAGCCTATAGTGCTGCCAGAAAAAGACCACTGGACTGTCAATGACATACAGAAGCTAGTGGGAAAATTGAA
TTGGGCAAGTCAGATTTATCCAGGGATTAAAGTAAGGCAATTATGTAAACTCCTTAGGGGAACTAAAGCACTAACAGAAA
TAGTACCACTAACAGCAGAAGCAGAGCTAGAACTAGCAGAAAACAGAGAGATTCTAAAAGAACCAGTACATGGAGTGTAT
TATGACCCAACAAAAGACTTAATAGCAGAAATACAGAAGCAGGGACAAGGCCAATGGACATATCAAATTTATCAAGAGCC
ATTTAAAAATCTGAAAACAGGAAAGTATGCAAAAGTGAGGGGTGCCCACACCAATGATGTAAAACAATTAACAGAGGCAG
TGCAAAAAATAGCTACAGAAAGCATAGTAATATGGGGAAAGACTCCTAAATTTAAATTACCCATACAAAAAGAAACATGG
GAAACATGGTGGACAGAGTATTGGCAAGCCACCTGGATTCCTGAGTGGGAGTTTGTCAATACCCCTCCCTTAGTGAAATT
ATGGTACCAGTTAGAAAAAGAACCCATAGTAGGAGCAGAAACTTTCTATGTAGATGGGGCAGCTAATAGGGAAACTAAGT
TAGGAAAAGCAGGATATGTTACTGACAGAGGGAGACAAAAAGTTATCCCCATAAAGGACACAACAAATCAGAAGACTGAG
TTACAAGCAATTCATCTAGCTTTGCAAGATTCAGGACTAGAAGTAAACATAGTAACAGACTCACAATATGCATTAGGAAT
CATTCAAGCACGACCAGATAAGAGTGAATCAGAGTTAGTCAGCCAAATAATAGAGCAGTTAATAAAAAAGGAAAAGGTCT
ACCTGGCATGGGTGCCAGCACACAAAGGAATTGGAGGAAATGAACAAGTAGATAAGTTAGTCAGTACTGGAATCAGGAAA
GTACTA
>AY423385/B/NL/2000/671_00T169
CCTATTAGTCCTATTGAAACTGTACCAGTAAAATTAAAGCCAGGAATGGATGGCCCAAAAGTTAAACAATGGCCATTGAC
AGAAGAAAAAATAAAAGCATTAGTAGAAATTTGTACAGAACTGGAAAAGGAGGGAAAAATTTCAAAAATTGGGCCTGAAA
ATCCATACAATACTCCAGTATTTGCCATAAAGAAAAAAGACAGCACTAAATGGAGAAAATTAGTAGATTTCAGAGAACTT
AATAAAAGAACTCAAGACTTCTGGGAAGTTCAATTAGGAATACCACATCCTGCGGGG---TTAAAAAAGAAA---AAATC
AGTAACAGTACTGGACGTGGGTGATGCATATTTTTCAGTTCCCTTAGATAAAGACTTCAGGAAGTATACTGCATTTACCA
TACCTAGTATAAACAATGAGACACCAGGGATTAGATATCAGTATAATGTGCTTCCACAGGGATGGAAAGGATCACCAGCA
ATATTCCAAAGTAGCATGACAAAAATCTTAGAGCCCTTTAGAAAACAAAATCCAGACATAGTTATCTATCAATACATGGA
TGATTTGTATGTAGGATCTGACTTAGAAATAGGGCAGCATAGAACAAAAATAGAAGAACTAAGACAACATTTGTTAAAGT
GGGGATTTAACACACCAGACAAAAAACATCAGAAAGAACCTCCATTCCTTTGGATGGGTTATGAACTCCATCCTGATAAA
TGGACAGTACAGCCTATAGTGCTGCCAGAAAAAGACCACTGGACTGTCAATGACATACAGAAGTTAGTGGGAAAATTGAA
TTGGGCAAGTCAGATTTATCCAGGGATTAAAGTAAGGCAATTATGTAAACTCCTTAGGGGAACTAAAGCACTAACAGAAA
TAGTACCACTAACAGCAGAAGCAGAGCTAGAACTAGCAGAAAACAGAGAGATTCTAAAAGAACCAGTACATGGAGTGTAT
TATGACCCAACAAAAGACTTAATAGCAGAAATACAGAAGCAGGGACAAGGCCAATGGACATATCAAATTTATCAAGAGCC
ATTTAAAAATCTGAAAACAGGAAAGTATGCAAAAGTGAGGGGTGCCCACACCAATGATGTAAAACAATTAACAGAGGCAG
TGCAAAAAATAGCTACAGAAAGCATAGTAATATGGGGAAAGACTCCTAAATTTAAATTACCCATACAAAAAGAAACATGG
GAAACATGGTGGACAGAGTATTGGCAAGCCACCTGGATTCCTGAGTGGGAGTTTGTCAATACCCCTCCCTTAGTGAAATT
ATGGTACCAGTTAGAAAAAGAACCCATAGTAGGAGCAGAAACTTTCTATGTAGATGGGGCAGCTAATAGGGAAACTAAGT
TAGGAAAAGCAGGATATGTTACTGACAGAGGAAGACAAAAAGTTATACCCATAAAGGACACAACAAATCAGAAGACTGAG
TTACAAGCAATTCATCTAGCTTTGCAAGATTCAGGACTAGAAGTAAACATAGTAACAGACTCACAATATGCATTAGGAAT
CATTCAAGCACAACCAGATAAGAGTGAATCAGAGTTAGTCAGCCAAATAATAGAGCAGTTAATAAAAAAGGAAAAGGTCT
ACCTNGCATGGGTGCCAGCACACAAAGGAATTGGAGGAAATGAACAAGTAGATAAGTTAGTCAGTACTGGAATCAGGAAA
GTACTA
>AY423386/B/NL/2000/671_00T103
CCTATTAGTCCTATTGAAACTGTACCAGTAAAATTAAAGCCAGGAATGGATGGCCCAAAAGTTAAACAATGGCCATTGAC
AGAAGAAAAAATAAAAGCATTAGTAGAAATTTGTACAGAACTGGAAAAGGAAGGAAAAATTTCAAAAATTGGGCCTGAAA
ATCCATACAATACTCCAATATTTGCCATAAAGAAAAAAGACAGCACTAAATGGAGAAAATTAGTAGATTTCAGAGAACTT
AATAAAAGAACTCAAGACTTCTGGGAAGTTCAATTAGGAATACCACATCCTGCGGGG---TTAAAAAAGAAA---AAATC
AGTAACAGTACTGGACGTGGGTGATGCATATTTTTCAGTTCCCTTAGATAAAGATTTCAGGAAGTATACTGCATTTACCA
TACCTAGTACAAACAATGAGACACCAGGGATTAGATATCAGTATAATGTGCTTCCACAGGGATGGAAAGGATCACCAGCA
ATATTCCAAAGTAGCATGACAAAAATCTTAGAGCCCTTTAGAAAACAAAATCCAGACATAGTTATCTATCAATACATGGA
TGATTTGTATGTAGGATCTGACTTAGAAATAGGGCAGCATAGAACAAAAATAGAAGAACTAAGACAACATTTGTTAAAGT
GGGGATTTGACACACCAGACAAAAAACATCAGAAGGAACCCCCATTCCTTTGGATGGGTTATGAACTCCATCCTGATAAA
TGGACAGTACAGCCTATAGTGCTGCCAGAAAAAGACCACTGGACTGTCAATGACATACAGAAGTTAGTGGGAAAATTGAA
TTGGGCAAGTCAGATTTATCCAGGGATTAAGGTAAGGCAATTATGTAAACTCCTTAGGGGAACTAAAGCACTAACAGAAA
TAGTACCACTAACAGCAGAAGCAGAGCTAGAACTAGCAGAAAACAGAGAGATTCTAAAAGAACCAGTACATGGAGTGTAT
TATGACCCGACAAAAGACTTAATAGCAGAAATACAGAAGCAGGGACAAGGCCAATGGACATATCAAATTTATCAAGAGCC
ATTTAAAAATCTGAAAACAGGAAAGTATGCAAAAGTGAGGGGTGCCCACACAAATGATGTAAAACAATTAACAGAGGCAG
TGCAAAAAATAGCTACAGAAAGCATAGTAATATGGGGAAAGACTCCTAAATTTAAATTACCCATACAAAAAGAAACATGG
GAAGCATGGTGGACAGAGTATTGGCAAGCCACCTGGATTCCTGAGTGGGAATTTGTCAATACCCCTCCCTTAGTGAAATT
ATGGTACCAGTTAGAAAAAGAACCCATAGTAGGAGCAGAAACTTTCTATGTAGATGGGGCAGCTAATAGGGAAACTAAGT
TAGGAAAAGCAGGATATGTTACTGACAGAGGAAGACAAAAAGTTATCCCCATAAAGGACACAACAAATCAGAAGACTGAG
TTACAAGCAATTCATCTAGCTTTGCAAGATTCAGGACTAGAAGTAAACATAGTAACAGACTCACAATATGCATTAGGAAT
CATTCAAGCACAACCAGATAAGAGTGAATCAGAGTTAGTCAGCCAAATAATAGAGCAGTTAATAAAAAAGGAAAAGGTCT
ACCTGGCATGGGTGCCAGCACACAAAGGAATTGGAGGAAATGAACAAGTAGATAAATTAGTCAGTACTGGAATCAGGAAA
GTACTA
>AY423387/B/NL/2000/671_00T36
CCTATTAGTCCTATTGAAACTGTACCAGTAAAATTAAAGCCAGGAATGGATGGCCCAAAAGTCAAACAATGGCCATTGAC
AGAAGAAAAAATAAAAGCATTAGTAGAAATTTGTACAGAACTGGAAAAGGAAGGAAAAATTTCAAAAATTGGGCCTGAAA
ATCCATACAATACTCCAATATTTGCCATAAAGAAAAAAGACAGCACTAAATGGAGAAAATTAGTAGATTTCAGAGAACTT
AATAAAAGAACTCAAGACTTCTGGGAAGTTCAATTAGGAATACCACACCCTGCGGGG---TTAAAAAAGAAA---AAATC
AGTAACAGTACTGGACGTGGGTGATGCATATTTTTCAGTTCCCTTAGATAAAGACTTCAGGAAGTATACTGCATTTACCA
TACCTAGTACAAACAATGAGACACCAGGGATTAGATATCAGTATAATGTGCTTCCACAGGGATGGAAAGGATCACCAGCA
ATATTCCAAAGTAGCATGACAAAAATCTTAGAGCCCTTTAGAAAACAAAATCCAGACATAGTTATCTATCAATACATGGA
TGATTTGTATGTAGGATCTGACTTAGAAATGGGGCAGCATAGAACAAGAATAGAAGAACTAAGACAACATTTGTTAAAGT
GGGGATTTGACACACCAGACAAAAAACATCAGAAAGAACCCCCATTCCTTTGGATGGGTTATGAACTCCATCCTGATAAA
TGGACAGTACAGCCTATAGTGCTGCCAGAAAAAGACCNCTGGNCTGTCAATGACATACAGAAGTTAGTGGGAAAANTGAA
TTGGGCAAGTCAGATTTATCCAGGGATTAAAGTAAGGCAATTATGTAAACTCCTTAGGGGAACTAAAGCACTAACAGAAA
TAGTACCACTAACAGCAGAAGCAGAGCTAGAACTAGCAGAAAACAGAGAGATTCTAAAAGAACCAGTACATGGAGTGTAT
TATGACCCAACAAAAGACTTAATAGCAGAAATACAGAAGCAGGGACAAGGCCAATGGACATATCAAATTTATCAAGAGCC
ATTTAAAAATCTGAAAACAGGAAAGTATGCAAAAGTGAGGGGTGCCCACACAAATGATGTAAAACAATTAACAGAGGCAG
TGCAAAAAATAGCTACAGAAAGCATAGTAATATGGGGAAAGACTCCTAAATTTAAATTACCCATACAAAAAGAAACATGG
GAAGCATGGTGGACAGAGTATTGGCAAGCCACCTGGATTCCTGAGTGGGAGTTTGTCAATACCCCTCCCTTAGTGAAATT
ATGGTACCAGTTAGAAAAGGAACCCATAGTAGGAGCAGAAACTTTCTATGTAGATGGGGCAGCTAATAGGGAAACTAAGT
TAGGAAAAGCAGGATATGTTACTGACAGAGGGAGACAAAAAGTTATCCCCATAAAGGACACAACAAATCAGAAGACTGAG
TTACAAGCAATTCATCTAGCTTTGCAAGATTCAGGACTAGAAGTAAACATAGTAACAGACTCACAATATGCATTAGGAAT
CATTCAAGCACAACCAGATAAGAGTGAATCAGAGTTAGTCAGTCAAATAATAGAGCAGTTAATAAAAAAGGAAAAGGTCT
ACCTGGCATGGGTGCCAGCACACAAAGGAATTGGAGGAAATGAACAAGTAGATAAATTAGTTAGTACTGGAATCAGGAAA
GTACTA
>AY560107/B/US/1998/98USHVTN1925c1
CCCATTAGTCCTATTGAAACTGTACCAGTAAAATTAAAGCCAGGAATGGATGGCCCAAAAGTTAAACAATGGCCATTGAC
AGAAGAAAAAATAAAAGCATTAGTAGAAATTTGTACAGAAATGGAAAAGGAAGGGAAAATTTCAAAAATTGGGCCTGAAA
ATCCATACAATACTCCAGTATTTGCTATAAAGAAAAAGGACAGTACTAAATGGAGAAAATTAGTAGATTTCAGAGAACTT
AATAAGAGAACTCAAGACTTCTGGGAAGTTCAATTAGGAATACCACATCCTGCAGGG---TTAAAAAAGAAG---AAATC
AGTAACAGTACTGGATGTGGGTGATGCATATTTTTCAGTTCCCTTAGATGAGGACTTCAGAAAGTATACTGCATTTACCA
TACCTAGTATAAACAATGAGACACCAGGGATTAGATATCAGTATAATGTGCTCCCACAGGGATGGAAAGGATCACCAGCG
ATATTCCAATGTAGCATGACAAAAATCTTAGAGCCTTTTAGAAAACAAAATCCAGACATAGTCATCTATCAATACATGGA
TGATTTGTATGTAGGATCTGACTTAGAAATAGAGCAGCATAGAACAAAAATAGAGGAACTGAGACAACATTTGTTGGGAT
GGGGGTTTACAACACCAGACAAAAAACATCAGAAAGAACCTCCATTCCTTTGGATGGGTTATGAACTCCATCCTGATAAA
TGGACAGTACAGCCTATAGTGCTGCCAGAAAAAGACAGTTGGACTGTCAATGACATACAGAAGTTAGTGGGAAAATTAAA
TTGGGCAAGTCAGATTTACCCAGGGATTAAAGTAAAGCAATTATGCAAACTCCTTAGGGGAACCAAAGCATTAACAGAAG
TAATACCACTAACAAAAGAAGCAGAGCTAGAGCTGGCAGAAAACAGGGAGATTCTAAAAGAGCCAGTACATGTAGTGTAT
TATGACCCATCAAAAGACTTAATAGCAGAAGTACAGAAGCAGGGGGAGGGCCAATGGACATATCAAATTTATCAAGAGCC
ATTTAAAAATCTGAAAACAGGAAAATATGCAAGAATGAGGGGTGCCCACACTAATGATGTAAAACAATTAACAGAGGCAG
TGCAAAAAATAGCCACAGAAAGCATAGTGATATGGGGGAAGGCTCCTAAGTTTAGACTACCCATACAAAGAGAAACATGG
GACACATGGTGGACAGAATATTGGCAAGCCACCTGGATTCCTGAGTGGGAATTTGTCAATACCCCTCCCCTAGTGAAATT
ATGGTACCAGTTAGAGAAAGAACCCATAGAAGGAGCAGAAACTTTCTATGTAGATGGGGCAGCTAACAGGGAGACTAAAG
TAGGAAAAGCAGGATATGTTACTAACAGAGGAAGACAAAAGGTTGTCTCCCTAAATGACACAACAAATCAGAAGACTGAG
TTACAAGCAATTCATCTAGCTTTGCAGGATTCAGGATTAGAAGTAAACATAGTAACAGACTCACAATATGCATTAGGAAT
CATTCAAGCACAACCAGATAAAAGTGAATCAGAATTAGTCAGTCAAATAATAGAACAGTTAATAAAAAAGGAAAAGGTCT
ACCTGGCATGGGTACCAGCACACAAAGGGATAGGAGGAAATGAACAAGTAGATAAACTAGTCAGTGCTGGAATCAGGAAA
GTACTA
>AY560108/B/US/1998/98USHVTN3605c9
CCCATTAGTCCTATTGAAACTGTACCAGTAAAATTAAAGCCAGGGATGGATGGCCCCAAAGTCAAACAATGGCCATTGAC
AGAGGAAAAAATAAAAGCATTACTAGAAATTTGTACAGAAATGGAAAAGGAAGGGAAGATTTCAAAAATTGGGCCTGAAA
ATCCATACAATACTCCAGTATTTGCAATAAAGAAAAAAGACAGTACTAAATGGAGAAAATTAGTAGATTTCAGAGAACTT
AATAAGAAAACTCAAGACTTCTGGGAAGTTCAATTAGGAATACCACATCCCGCAGGG---TTAAAGAAGAAA---AAATC
AGTAACAGTACTGGATGTGGGCGATGCATATTTTTCAGTTCCCTTGGATAAAGATTTCAGGAAGTATACTGCATTTACCA
TACCTAGTATAAACAATGAGACACCAGGGATTAGATATCAGTACAATGTGCTTCCACAGGGATGGAAAGGATCACCAGCA
ATATTTCAAAGTAGTATGACAAAAATCTTAGAGCCTTTTAGAAAACAAAACCCAGACATAGTTATCTATCAATACATGGA
TGATTTGTATGTAGGATCTGACTTAGAAATAGGGCAACATAGAGCAAAAATAGAGGAACTGAGACAACATCTGTTGAAGT
GGGGATTTACCACACCAGATAAAAAACATCAGAAAGAACCTCCATTCCTTTGGATGGGTTATGAACTCCATCCGGATAAA
TGGACAGTACAGCCTATAGTGCTGCCAGACAGAGACAGCTGGACTGTCAATGATATACAGAAGCTAGTGGGAAAATTGAA
CTGGGCAAGTCAAATTTATGTAGGGATTAAAGTAAAGCAATTATGTAAACTCCTTAGGGGGACCAAAGCACTAACAGAAG
TGGTACCATTAACGAGAGAAGCAGAGCTAGAACTGGCAGAAAACAGGGAAATTCTCAAAGAACCAGTACATGGAGTGTAT
TATGACCCATCAAAAGACTTAATAGCAGAATTACAGAAGCAGGGGCAAGGTCAATGGACATATCAAATTTATCAAGAGCC
ATTTAAAAATCTGAAAACAGGAAAATATGCAAGAACGAGGGGTGCCCACACTAATGATGTAAAACAATTAACAGAGGCGG
TACAAAAAATAACCACAGAAAGCATAGTAATATGGGGAAAGACTCCTAAATTTAGACTACCCATACAAAAAGAAACATGG
GAAACATGGTGGACAGAGTATTGGCAAGCCACCTGGATTCCTGAGTGGGAGTTTGTCAATACCCCTCCCTTAGTGAAACT
ATGGTACCAGTTAGAGAAAGAACCCATAATAGGAGCAGAAACTTTCTATGTAGATGGGGCAGCTAACAGGGAGACTAAAT
TAGGAAAAGCAGGATATGTTACTAACAAAGGAAGACAAAAGGTTGTCTCCCTAACTGACACAACAAATCAGAAGACTGAG
TTACAAGCAATTTATCTAGCTTTGCAGGATTCGGGATTAGAAGTAAACATAGTAACAGACTCGCAATATGCATTAGGAAT
CATTCAAGGACAACCAGACAAAAGTGAATCAGAGGTAGTCAGTCAAATAATAGAGGAGTTAATAAAAAAGGAAAAGGTCT
ACCTGGCATGGGTGCCAGCACACAAAGGAATTGGAGGAAATGAACAAGTAGATAAATTAGTCAGTGATGGAATCAGGAAA
GTACTA
>AY560109/B/US/1998/98USHVTN8229c6
CCCATTAGTCCTATTGAAACTGTACCAGTAAAATTAAAGTCAGGAATGGATGGCCCAAAAGTTAAACAATGGCCATTGAC
AGAGGAAAAAATAAAAGCATTAATAGAAATTTGTACAGAAATGGAAAAGGAAGGGAAAATTTCAAAAATTGGGCCTGAAA
ATCCATACAATACTCCAGTATTTGCCATAAAGAAAAAAGATGGTACTAAATGGAGAAAATTAGTAGATTTCAGAGAACTT
AATAAGAGAACTCAAGACTTCTGGGAAGTTCAATTAGGAATACCACATCCAGCAGGG---TTAAAAAAGAAA---AAATC
AGTAACAGTACTGGATGTGGGTGATGCATATTTTTCAGTTCCATTAGATAAAGAATTCAGAAAGTATACTGCATTTACCA
TACCTAGTATAAACAATGAGACACCAGGGATTAGATATCAATACAATGTGCTTCCACAGGGATGGAAAGGATCACCAGCA
ATATTCCAAAGTAGCATGACAAGAATCTTAGAGCCTTTTAGAAAACAGAATCCAGACATAGTTATATATCAATACATGGA
TGATCTGTATGTAGGATCTGATTTAGAAATAGGACAGCATAGAACAAAAATAGAGGAGCTGAGACAACATCTGTTAAGGT
GGGGATTTACCACACCAGACAAAAAACATCAGAAAGAACCTCCATTCCTTTGGATGGGTTATGAACTCCATCCTGATAAA
TGGACAGTACAGCCTATAGAGCTGCCAGAAAAAGACAGCTGGACTGTCAATGACATACAGAAGTTAGTGGGAAAACTGGA
TTGGGCAAGTCAGATTTATCCAGGGATTAAAGTAAGGCAACTATGTAAACTCCTTAGGGGAGCCAAAGCACTAACAGAAG
TAATACCACTAACAGAAGAAGCAGAGCTAGAACTGGCAGAAAACAGGGAAATTCTAAAAGAACCAGTACATGGAGTGTAT
TATGACCCATCAAAAGACTTAATAGCAGAAATACAGAAGCAGGGGCAAGGCCAATGGACATATCAAATTTATCAAGAGCC
ATTTAAAAATCTGAAAACAGGAAAGTATGCAAAAATGAGGGGAGCCCACACTAATGATGTAAAACAGTTAACAGAGGCAG
TGCAAAAGGTAGCCACAGAAAGCATAGTAATATGGGGAAAGACTCCAAAATTTAAACTACCCATACAAAAGGAGACATGG
GAAGCATGGTGGATGGAGTATTGGCAAGCCACCTGGATTCCTGAGTGGGAGTTTGTCAATACCCCTTCCTTAGTAAAATT
GTGGTACCAGTTAGAAAAGGAACCCATAGCAGGAGCAGAAACTTTCTATGTAGATGGGGCAGCTAATAGGGAGGCTAAAG
TAGGAAAAGCAGGATATGTCACTGACAGAGGAAGACAAAAAGTTGTCTCTCTAAATGACACAACAAATCAGAAGACTGAG
TTACAAGCAATTCATCTAGCTTTGCAAGATTCAGGATTAGAAGTAAACATAGTAACAGACTCACAATATGTATTAGGAAT
CATTCAAGCACAACCAGATAAGAGTGAATCAGAAATAGTCAATCAAATAATAGAACAGTTAATAAAAAAGGAAAAGGTCT
ACCTGGCATGGGTACCAGCACACAAAGGAATTGGGGGAAATGAACAAGTAGATAAATTAGTCAGTTCTGGAATCAGGAAG
GTACTA
>AY560110/B/US/1998/98USHVTN941c1
CCCATTAGTCCTATTAAAACTGTACCAGTAAAATTAAAGCCAGGAATGGATGGCCCAAAAGTTAAACAATGGCCATTGAC
AGAAGAAAAGATAAAAGCATTAATAGAAATTTGTACAGAAATGAAAAAGAAAGGGAAAATTTCAAAAATTGGGCCTGAAA
ATCCATACAATACTCCAGTATTTGCCATAAAGAAAAAAGATGGTACTAAATGGAGAAAATTGGTAGATTTTAGAGAACTT
AATAAGAGAACTCAAGACTTCTGGGAAGTGCAACTAGGAATACCACATCCCGCAGGG---TTAAAAAAAAAA---AAATC
AGTGACAGTACTGGATGTGGGTGATGCATATTTCTCAGTTCCCTTAGATGAAGACTTCAGAAAGTATACTGCATTTACCA
TACCTAGTACAAACAATGAGACACCAGGAATTAGATATCAGTACAATGTGCTTCCACAGGGATGGAAAGGATCACCAGCA
ATATTCCAAAGTAGCATGACAAGAATCTTAGAGCCTTTTAGAAAACAAAATCCAGACATAGTTATCTATCAATACATGGA
TGATTTGTATGTAGGATCTGACTTAGAAATAGAGCAGCATAGAACAAAAATAGAGGAATTGAGACAGCATCTATTGAGGT
GGGGATTTACCACACCAGACAAAAAACATCAGAAAGAACCTCCATTCCTTTGGATGGGTTATGAACTCCATCCAGATAAA
TGGACAGTGCAGCCTATAAAGCTGCCAGAAAAGGATAGCTGGACTGTCAATGACATACAGAAGTTAGTGGGAAAATTAAA
TTGGGCAAGTCAAATTTATGCAGGGATTAAAGTAAGGCAGTTATGTAAACTCCTTAGAGGAACCAAATCACTAACAGAAG
TAGTACCACTAACAGCAGAAGCAGAGATGGAACTGGCAGAAAACAGGGAAATTCTAAAAGAACCAGTACATGGAGTATAT
TATGACCCATCAAAAGACTTAATAGCAGAAATACAGAAGCAGGGGCAAGGCCAATGGACATATCAGATTTATCAAGAGCC
ATTTAAGAATCTGAAAACAGGAAAATATGCAAGAATGAGGGAAGCCCACACTAATGATGTAAAACAATTAACAGAGGCAG
TGCAAAAAATAGCCACAGAAGGCATAATAATATGGGGAAGGACTCCTAAATTTAGACTACCCATACAAAAGGAAACATGG
GAGACATGGTGGATGAAGTATTGGCAAGCCACCTGGATTCCTGAGTGGGAGTTTGTCAATACCCCTCCCCTAGTGAAACT
ATGGTACCAGTTAGAGACAGAACCCATAGTAGGAGCAGAGACTTTCTATGTAGATGGAGCAGCTAATAGGGAGACTAAAT
TAGGGAAAGCAGGATATGTTACTGACAGAGGAAGACAAAAAGTTGTCTCCCTAACTGACACAACAAATCAGAAGACTGAA
TTACAAGCAATTCATCTAGCTTTGCAGGATTCGGGATCAGAAGTAAACATAGTAACAGACTCACAATATGCATTAGGAAT
CATTCAAGCACAACCAGATAAGAGTGAATCAGAGTTAGTCAGTCAAATAATAGAACAGTTAATAAAAAAGGACAAGGTCT
ACCTGGCATGGGTACCAGCACACAAAGGAATTGGAGGAAATGAACAAGTAGATAAATTAGTCAGTGCTGGAATCAGGAAA
GTACTA
>AY561236/B/CO/2001/PCM001
CCCATTAGTCCTATTGAAACTGTACCAGTAAAATTAAAGCCAGGAATGGATGGCCCAAAAGTTAAGCAATGGCCATTGAC
AGAAGAAAAAATAAAAGCATTAGTAGAAATTTGTACAGAAATGGAAAAGGAAGGAAAAATTTCAAAAATTGGGCCTGAAA
ATCCATACAATACTCCAGTATTTGCCATAAAGAAAAAAGACAGTACTAAATGGAGAAAATTAGTAGATTTCAGAGAACTT
AATAAGAGAACTCAAGACTTTTGGGAAGTTCAATTAGGAATACCACATCCCGCAGGG---TTAAAAAAGAAA---AAATC
AGTAACAGTACTGGATGTGGGGGATGCTTATTTTTCAGTTCCCTTAGATGAAGATTTCAGGAAATATACTGCATTTACCA
TACCTAGCATAAACAATGAGACACCAGGGGTTAGATATCAGTACAATGTGCTTCCACAGGGATGGAAAGGATCACCAGCA
ATATTCCAATGTAGCATGACAAAAATCTTAGAGCCTTTTAGAAAACAAAATCCAGACATAGTTATCTATCAATACATGGA
TGATTTGTATGTAGGATCTGACTTAGAAATAGGGCAGCATAGAACAAAAGTAGAAGAACTGAGAGAACATCTGTTGAAGT
GGGGATTTGCCACACCAGACAAAAAACACCAGAAAGAACCTCCATTTCTTTGGATGGGTTATGAACTCCATCCTGACAAA
TGGACAGTACAGCCCATAATACTGCCAGAAAAAGACAGCTGGACTGTCAATGACATACAGAAGTTAGTGGGAAAATTAAA
TTGGGCAAGTCAAATTTATCCAGGGATTAAGGTAAAGCAATTATGTAAACTCCTTAGGGGAACCAAAGCCCTAACAGAAG
TAGTACCCCTATCAGCAGAGGCGGAGCTAGAATTGGCAGAAAACAGGGAGATTCTAAAAGAGCCAGTACATGGAGTGTAT
TATGACCCATCAAAAGACTTGATAGCAGAACTACAGAAGCAAGGGCAAGGACAATGGTCATATCAAATTTATCAAGAGCC
ATTTAAAAATCTGAAAACAGGAAAATATGCAAGAATGAGGGGTACCCACACTAATGATGTAAAACAATTAACAGAAGCAG
TGCAAAAAATAGCCACAGAAAGCATAGTAATATGGGGAAAGACTCCTAAATTTAAACTACCCATACAAAAAGAAACATGG
GAAGCATGGTGGACAGAGTATTGGCAAGCCACCTGGATCCCTGAGTGGGAGTTTGTCAATACCCCTCCCTTAGTAAAATT
ATGGTACCAGTTAGAAAAAGAACCCATAGTAGGAGCAGAAACCTTCTATGTAGATGGGGCAGCTAATAGGGATACTAAAT
CAGGAAAAGCAGGATATGTTACTGACAGAGGAAGACAAAAAGTGGTCTCCCTAACTGATACAACAAATCAGAAGACTGAG
TTACAGGCAATTCATCTAGCTTTACAGGATTCGGGACTAGAAGTAAACATAGTAACAGACTCACAATATGCATTAGGAAT
CATTCAAGCACAACCAGATAAGAGTGAATCAGAATTAGTCAGTCAAATAATAGAGCAGTTAATAAAAAAGGAAAAGGTCT
ATCTGGCATGGGTACCAGCACACAAGGGAATTGGAGGAAATGAACAAGTAGATAAGCTAGTCAGTGCTGGAATCAGGAAA
GTACTG
>AY561237/B/CO/2001/PCM013
CCCATTAGTCCTATTGAAACTGTACCAGTAAAATTAAAGCCAGGAATGGATGGCCCAAAGGTTAAACAATGGCCATTGAC
AGAAGAAAAAATAAAAGCATTAGTAGAAATTTGTACAGAAATGGAAAAGGAAGGAAAAATTTCAAAAATTGGGCCTGAAA
ATCCATACAATACTCCAGTATTTGCCATAAAGAAGAAAGACAGTACTAAATGGAGAAAATTAGTAGATTTCAGAGAACTT
AATAAGAAAACACAAGACTTTTGGGAAGTTCAGCTAGGAATACCACATCCCGCAGGG---TTAAAACAGAAA---AAATC
AGTGACAGTACTGGATGTGGGTGATGCATATTTTTCAGTTCCCTTAGATAAAGAATTCAGGAAGTATACTGCATTTACTA
TACCTAGTACAAATAATGAGACACCAGGGATTAGATATCAGTACAATGTGCTTCCACAGGGATGGAAAGGATCACCAGCA
ATTTTCCAATGTAGCATGACAAAAATTTTAGAGCCTTTTAGAAAACAAAATCCAGACCTAGTTATCTATCAATACATGGA
TGATTTGTATGTAGGATCTGACTTAGAAATAGGGCAGCATAGAACAAAAATAGAGGAACTGAGACAGCATCTGTTGGGGT
GGGGGTTTACCACCCCAGATAAAAAACATCAGAAAGAACCTCCATTCCTTTGGATGGGTTATGAACTCCATCCTGATAAA
TGGACAGTACAGCCTATAGTGCTGCCAGAAAAAGACAGCTGGACAGTCAATGACATACAGAAGTTAGTGGGAAAATTAAA
TTGGGCAAGTCAGATTTACCCAGGGATTAAAGTAAAGCAATTATGTAAACTCCTCAGGGGAACCAAAGCATTAACAGAAG
TAATACCAATAACAAAAGAAGCAGAGCTAGAACTGGCAGAAAACAGGGAGATTCTAAAAGAACCAGTACATGGAGTGTAT
TATGACCCATCAAAAGAATTAATAGCAGAAATACAGAAGCAGGGGCAAGACCAGTGGACATATCAAATTTATCAAGAGCC
ATTTAAAAATCTGAAAACAGGAAAGTATGCAAGAATGAGGAGTGCCCACACTAATGATGTAAAACAATTAACAGAGGCAG
TACAAAAAATAGCCATGGAAAGCATAGTAATATGGGGAAAAACTCCTAAATTCAGACTACCCATACAAAAGGAAACATGG
GAAGCATGGTGGACAGACTATTGGCAAGCCACCTGGATTCCTGAATGGGAGTTTGTCAATACCCCTCCCTTAGTGAAATT
ATGGTACCAGTTAGAAAAAGAACCCATATTAGGAGCAGAAACTTTCTATGTAGATGGAGCAGCTAACAGGGAGACCAAAT
TAGGAAAAGCAGGATATGTTACTAACAAAGGAAGACAAAAGGTTGTCTCCCTAACTGACACAACAAATCAGAAGACTGAG
TTACATGCAATTCATCTAGCTTTGCAGGATTCAGGATTAGAAGTAAACATAGTAACAGACTCACAATATGCAATAGGAAT
CATTCAAGCACAACCAGATAAAAGTGAATCAGAGTTAGTCAGCCAAATAATAGAACAGTTGATAAAAAAGGAAAAGGTTT
ACCTGGCATGGGTGCCAGCACACAAAGGAATAGGAGGAAATGAACAAGTAGATAAATTAGTCAGTGCTGGAATCAGAAAA
GTACTA
>AY561239/B/CO/2001/PCM039
CCCATTAGTCCTATTGAAACTGTACCAGTAAAATTAAAGCCAGGAATGGATGGCCCAAAGGTTAAACAATGGCCATTAAC
AGAAGAAAAAATAAAAGCGTTAATAGAAATTTGTACAGAAATGGAAAAGGAAGGAAAAATTTCAAAAATTGGACCTGAAA
ATCCATACAATACTCCAGTATTTGCCATAAAGAAAAAAGACAGTACTAAATGGAGAAAATTAGTAGATTTTAGAGAGCTT
AATAAGAAAACCCAAGACTTCTGGGAAGTTCAATTAGGAATACCACATCCTGCAGGG---TTAAAAAAGAAA---AAATC
AGTAACAGTACTGGATGTGGGTGATGCATATTTTTCAGTTCCCTTAGATCAAGACTTCAGGAAGTATACTGCATTCACCA
TACCTAGTATAAATAATGAGACACCAGGGATTAGATATCAGTACAATGTGCTTCCACAAGGATGGAAAGGGTCACCAGCA
ATATTCCAAAGTAGTATGACAAAAATCTTAGAGCCTTTTAGAAAACAAAATCCAGACTTGGTGATCTATCAATACATGGA
TGATTTATATGTAGGATCTGACTTAGAAATAGAGCAACATAGAACAAAAATAGAGGAGCTGAGACAACATCTGTTGAAGT
GGGGGTTTACCACACCAGATAAAAAACATCAGAAAGAACCTCCATTCCTTTGGATGGGTTATGAGCTCCATCCTGATAAA
TGGACAGTACAGCCTATAGTGCTGCCAGAAAAAGACAGCTGGACTGTCAATGACATACAGAAGTTAGTGGGAAAATTGAA
TTGGGCAAGTCAGATTTACTCAGGAATTAAAGTAAAGCAACTATGTAGACTCCTTAGGGGAACCAAAGCACTAACAGAAG
TAATACCACTAACATCAGAAGCAGAGCTAGAACTGGCAGAAAACAGGGAGATTCTAAAAGAACCAGTACATGGAGTGTAT
TATGACCCATCAAAAGACTTAATAGCAGAAATACAGAAGCAGGGGGACGGTCAGTGGACATATCAAATTTATCAAGAGCC
ATTTAAAAATCTAAGAACAGGAAAATATGCAAGAACAAGGGGAGCCCACACTAATGATGTAAAACAATTAACAGAGGCAG
TGCAAAAAATAGCCAGGGAAAGCATAGTAATATGGGGAAAAACTCCTAAATTTAAACTACCCATACAGAAAGAATCATGG
GAGTTATGGTGGACAGATTATTGGCAAGCCACCTGGATTCCTGAATGGGAATTTGTCAACACCCCTCCCTTAGTGAAATT
ATGGTACCAGTTAGAAAAAGAACCCATATTAGGAGCAGAAACTTTCTATGTAGATGGGGCAGCTAACAGAGAGACTAAAA
TAGGAAAAGCAGGATATGTTACTGACAAAGGAAGGCAAAAGGTTGTCTCCCTAACTGACACAACAAATCAGAAGACTGAG
TTACAAGCAATTCATCTAGCTTTGCAGGATTCAGGATTAGAAGTAAACATAGTAACAGACTCACAATATGCATTAGGAAT
CATTCAAGCACAACCAGATAAAAGTGAATCAGAGTTAGTCAACCTAATAATAGAACAGTTAATAAAAAAGGAAAAGGTCT
ACCTGGCATGGGTACCAGCACACAAAGGAATTGGGGGAAATGAACAAGTAGATAAATTAGTCAGTTCTGGAATCAGAAAA
GTACTA
>AY561240/B/CO/2001/PCM074
CCCATTAGTCCTATTGAAACTGTACCAGTRAAATTAAAGCCAGGGATGGATGGCCCAAAAGTTAAACAATGGCCTTTGAC
AGAAGAAAAAATAAAAGCATTAGAAGAAATTTGTACAGAAATGGAAAAGGAAGGAAAAATTTCAAAAATTGGGCCTGAAA
ACCCATACAATACTCCAGTGKTTGCAATAAAGAAGAAAGACAGTACTAAGTGGAGAAAGTTAGTAGATTTCAGAGAACTT
AATAAGAGAACTCAAGACTTCTGGGAAGTTCAATTAGGGATACCACATCCCTCAGGG---TTAAAAAAAAAA---AAATC
AGTAACAGTACTAGATGTGGGAGATGCATATTTTTCAGTTCCCTTAGATAAAGACTTCAGGAAGTATACTGCATTTACCA
TACCTAGTAGAAATAATGAGACACCAGGGATTAGATATCAGTACAATGTGCTTCCACAGGGATGRAAAGGATCGCCAGCA
ATATTTCAAAGTAGTATGACAAAAATCCTAGAGCCTTTTAGGAAACAAAATCCAGAAATAGTTATCTATCAATACATGGA
TGATTTGTATGTAGGATCTGACTTAGAAATAGGGCAGCATAGAACAAAAATAGAGGAGCTRAGAGAACATCTGTTGAAGT
GGGGATTTACCACACCAGATAAAAAACATCAGAAAGAACCGCCATTCCTTTGGATGGGTTATGAACTTCATCCTGATAAA
TGGACAGTACAGCCTATAATGCTGCCAGAAAAAGACAGCTGGACTGTCAATGATATACAGAAGTTAGTGGGAAAATTAAA
TTGGGCAAGTCAAATTTACCCAGGGATTAAAGTAAAGCAATTATGTAAACTCCTGAGGGGAGCCAAAGCACTAACAGAAA
TAATACCACTAACAGAAGAAGCAGAGCTAGAACTGGCAGAAAACAGGGAGATTCTAAAAGAACCAGTACATGGAGTGTAT
TATGATCCATCAAAAGATTTAGTAGCAGAAATACAGAAGCAGGGACCAGGCCAGTGGACATATCAAATTTATCAAGAACC
ATTTAAAAATCTAAAGACAGGAAAATATGCAAGAACAAGGGGTGCCCACACTAATGATATAAAACAATTAACAGAAGCGG
TGCAGAAAATATCCACAGAAAGCATAGTAATATGGGGAAGGACTCCTAAATTTAAACTACCCATACAAAAAGAAACATGG
GAATCATGGTGGACAGAGTATTGGCAAGCCACCTGAATCCCTGAATGGGAGTTTGTCAATACCCCTCCCTTAGTAAAATT
ATGGTACCAGTTA-AAAAAGAACCCATAGTAGGAGCAGAAACATTCTATGTAGATGGGGCATCTAATAGGGAGACTAAAA
TAGGAAAAGCAGGATATGTTACTGACAGAGGAAGACAAAAAGTTGTCTCCCTAACTGATACAACAAATCAGAAGACTGAG
TTACAAGCAATTCATCTAGCTTTACAGGATTCAGGATTAGAAGTAAACATAGTAACAGACTCACAATATGCATTAGGAAT
CATTCAAGCACAACCAGATACAAGTGAATCAGAGTTAGTCAGTCAAATAATAGAACAGTTAATAAAAAAGGAAAAGGTCT
ACCTGGCATGGGTACCAGCACACAAGGGAATTGGAGGAAATGAACAAGTAGATAAATTAGTCAGTGCTGGAATCAGGAAA
GTACTA
>AY586542/B/CU/1999/Cu19
CCCATTAGTCCTATTGAAACTGTACCAGTAAAATTAAAGCCAGGAATGGATGGCCCAAAAGTGAAACAGTGGCCATTGAC
AGAAGAAAAAATAAAAGCATTAGTAGAAATTTGTACAGAAATGGAAAAGGAAGGAAAAATTTCAAAAATTGGGCCTGAAA
ATCCATACAATACTCCAGTATTTGCCATAAAGAAAAAAGACAGTACTAAATGGAGAAAATTAGTAGATTTCAGAGAACTT
AATAAGAGAACTCAAGACTTCTGGGAAGTTCAATTAGGAATACCACATCCCGCAGGG---TTAAAAAAGAAC---AAATC
AGTAACAGTACTGGATGTGGGTGATGCATATTTTTCAGTTCCCTTAGATAAAGAATTCAGAAAGTATACTGCATTTACCA
TACCTAGTACAAACAATGAGACACCAGGAATCAGGTATCAGTACAATGTGCTTCCACAGGGATGGAAAGGGTCACCAGCA
ATATTCCAATGTAGCATGACAAAAATCTTAGAGCCTTTTAGAAAACAAAATCCAGAAATAGTTATCTATCAATACATGGA
TGATTTGTATGTAGGATCTGACTTAGAAATAGGGCAGCATAGAACAAAAATAGAGGAACTGAGACAACATCTGTTGAAGT
GGGGATTTACCACACCAGACAAAAAACATCAGAAAGAACCTCCATTCCTTTGGATGGGTTATGAACTCCATCCTGATAAA
TGGACAGTACAGCCTATAGTGCTGCCAGAGAAAGACAGCTGGACTGTCAATGACATACAGAAGTTAGTGGGAAAATTGAA
TTGGGCAAGTCAGATTTATCCAGGGATTAAAGTAAGGCAACTATGTAAACTCCTTAGGGGAACCAAAGCACTAACAGAAG
TAGTACCACTAACAGCAGAAGCAGAGCTAGAATTGGCAGAAAACAGGGAGATTCTAAAAGAACCAGTACATGGAGTGTAT
TATGACCCATCAAAAGACTTAGTAGCAGAAATACAGAAGCAGGGGCAAGGCCAATGGACATATCAAATTTATCAAGAACC
ATTTAAAAATCTGAAAACAGGAAAGTATGCAAGAATGAAGAGTGCCCACACTAATGATGTGAAACAGTTAACAGAGGCAG
TGCAAAAAATAGCCATGGAAAGCATAGTAATATGGGGAAAGACTCCTAAATTTAAACTACCCATACAAAAAGAAACATGG
GAAGCATGGTGGATGGATTATTGGCAGGCCACCTGGATTCCTGAGTGGGAGTTTGTCAATACCCCTCCCTTAGTGAAATT
ATGGTACCAGTTAGAGAAAGAACCCATAGTAGGAGCAGAAACTTTCTATGTAGATGGGGCAGCTAATAGAGAGACTAAAT
TAGGAAGAGCAGGATATGTTACTGACAGAGGAAAACAAAAGGTTGTCTCCCTAACTGACACAACAAATCAGAAGACTGAG
TTACAAGCAATTCATCTAGCTTTGCAGGATTCAGGGTTAGAAGTAAACATAGTAACAGACTCACAATATGCATTAGGAAT
CATTCAAGCACAACCAGATAAGAGTGAATCAGAATTAGTCAGTCAAATAATAGAGCAGTTAATAAAAAAGGAAAAGGTTT
ACCTAGCATGGGTACCAGCACACAAAGGAATTGGAGGAAATGAACAAGTAGATAAATTAGTCAGTAATGGTATCAGGAAA
ATACTA
>AY586543/B/CU/1999/Cu43
CCCATTAGTCCTATTGAAACTGTACCAGTAAAATTAAAGCCAGGAATGGATGGCCCAAAAGTGAAGCAATGGCCATTGAC
AGAAGAAAAAATAAAAGCATTAGTAGAAATCTGTACAGAAATGGAAAAGGACGGGAAAATTTCAAAAATTGGGCCTGAAA
ATCCATACAATACTCCAGTATTTGCCATAAAGAAAAAAGACGGTACTAAATGGAGAAAATTAGTAGATTTCAGAGAACTT
AATAAGAGAACTCAAGACTTCTGGGAAGTTCAATTAGGAATACCACATCCCGCAGGG---TTAAAAAAGAAA---AAATC
AGTAACAGTACTGGATGTGGGTGATGCATATTTTTCAGTTCCCTTAGATAAAGACTTCAGAAAGTATACTGCATTTACCA
TACCTAGTAYAAACAATGAGACACCAGGGATCAGATATCAGTACAATGTGCTTCCACAGGGATGGAAAGGGTCACCAGCA
ATATTCCAATGTAGCATGACAAAAATCTTAGAGCCTTTTAGAAAACAAAATCCAGACATAGTTATCTATCAATACATGGA
TGATTTGTATGTAGGAAGTGACTTAGAAATAGGGCAGCATAGAACAAAAATAGAGGAACTGAGACAACATTTGTTGAGGT
GGGGATTTACCACACCAGACAAAAAACATCAGAAAGAACCTCCATTTCTTTGGATGGGTTATGAACTCCATCCTGATAAA
TGGACAGTACAGCCTATAGTGCTGCCAGAAAAAGACAGCTGGACTGTCAATGACATACAGAAGTTAGTGGGAAAATTGAA
TTGGGCAAGTCAGATTTATCCAGGGATTAAAGTAAGGCAACTATGTAAACTCCTTAGGGGAGCCAAATCACTAACAGAAG
TAGTACCACTAACAGAAGAAGCAGAACTAGAATTGGCAGAAAACAGGGAAATTCTAAAAGAACCAGTACATGGAGTGTAT
TATGACCCATCAAAAGACTTAGTAGCAGAACTACAGAAGCAGGGGCAAGGCCAATGGACATATCAAATTTATCAAGAACC
ATTTAAAAATCTGAAAACAGGAAAGTATGCAAGAATGAAGGGTGCCCACACTAATGATGTAAAACAGTTAACAGAGGCAG
TGCAAAAAATAGCCACAGAAAGCATAGTAATATGGGGAAAGACTCCTAAATTTAAATTACCCATACAAAGAGAAACATGG
GACGCATGGTGGATGGAGTATTGGCAGGCCACCTGGATTCCTGAGTGGGAGTTTGTCAATACCCCTCCCTTAGTGAAATT
ATGGTACCAGTTAGAGAAAGAACCCATAGTAGGAGCAGAAACTTTCTATGTAGATGGGGCAGCTAATAGGGACACTAAAT
TAGGAAAAGCAGGATATGTTACTGACAGAGGAAAACAAAAGGTTGTTTCCCTAACTGACACAACAAATCAGAAGACTGAG
TTACAAGCAATTCATCTAGCCTTGCAGGATTCAGGATTAGAAGTAAACATAGTAACAGACTCACAATATGCATTAGGAAT
CATTCAGGCACAACCAGATCAGAGTGAATCAGGGTTAGTCAGTCAAATAATAGAGCAGTTAATAAAAAAGGAAAAGGTTT
ACCTAGCATGGGTGCCAGCACACAAAGGAATTGGAGGAAATGAACAAGTAGATAAATTAGTCAGTACTGGAATCAGGAAA
GTACTA
>AY682547/B/RU/2004/04RU128005
CCCATAAGTCCTATTGAAACTGTACCAGTAAAATTAAAGTCAGGAATGGATGGCCCAAAAGTTAAACAATGGCCATTGAC
AGAAGAAAAAATAAAAGCATTAGTAGAAATTTGCACAGAAATGGAAAAGGAAGGAAAAATTTCAAAAATTGGGCCTGAAA
ACCCATACAACACTCCAGTATTTGCCATAAAGAAAAAAGACAGTACTAAATGGAGAAAATTAGTAGACTTCAGAGAACTT
AATAAAAGAACTCAAGACTTCTGGGAAGTTCAATTAGGAATACCACATCCCTCAGGR---TTAAAAAAGAAA---AAATC
AGTAACAGTACTGGATGTGGGTGATGCATATTTTTCAGTTCCATTAGATAAAGACTTCAGGAAGTATACTGCATTTACCA
TACCTAGTATAAACAATGAGACACCAGGGATTAGATACCAGTACAATGTACTTCCACAGGGATGGAAAGGATCACCATCA
ATATTCCAGAGTAGCATGACAAAAATCTTAGAGCCTTTTAGAAAACAAAATCCAGACATAGTTATCTATCAGTACATGGA
TGATTTGTATGTAGGGTCTGACTTAGAAATAGGGCAACATAGAACAAAAATAGAGGAACTAAGACAACACCTGTTGAGGT
GGGGATTTACCACACCAGACAAAAAACATCAGAAAGAACCTCCATTTCTTTGGATGGGTTATGAACTCCATCCTGAYAAR
TGGACAGTMCAGCCTATAAAACTGCCAGACAAAGACAGCTGGACTGTCAATGACATACAGAAGTTAGTGGGAAAATTAAA
TTGGGCAAGTCAGATTTATCCAGGGATTAAAGTAAGACAGTTGTGTAAACTCCTTAGGGGAGCCAAAGCACTAACAGAAG
TAATACCACTAACACAAGGAGCAGAGCTAGAACTGGCAGAAAACAGAGAGATTCTAAAAGAACCAGTACATGGAGTGTAC
TATGACCCAWCAAAAGACTTAATAGCAGAAATACAGAAGCAGGGGCAAGGCCAATGGACATATCAAATATATCAAGAGCC
ATTTAAAAATCTGAAGACAGGAAAATATGCAAAAATGAGGGGTACCCACACTAATGATGTAAAGCAATTAACAGAGGCAG
TGCAAAAAATAGCCACAGAAAGCATAGTAATCTGGGGAAAGACTCCTAAATTTAGACTACCCATACAAAAAGAAACATGG
GAAGCATGGTGGACAGAGTATTGGCAAGCCACCTGGATTCCTGAGTGGGAGTTTGTTAATACCCCTCCCTTAGTGAAATT
ATGGTATCAGTTAGAAAAAGAACCAATAGAAGGAGCAGAAACTTTCTATGTAGATGGGGCAGCTAACAGGGAAACTAAAT
TAGGAAAAGCAGGGTATGTTACTAACAGAGGAAGACAAAAAGTTGTCTCCCTAACTGACACAACGAATCAGAAAACTGAG
TTACAAGCAATTCATCTAGCTTTGCAGGATTCAGGATTAGAAGTAAATATAGTAACAGACTCACAATATGCACTAGGAAT
CATTCAAGCAAAACCAGATAAAAGTGAATCAGAGTTGGTCAGTCAAATAATAGAACAGTTAATAAAAAAGGAAAAGGTCT
ACCTGGCATGGGTACCAGCACACAAAGGAATTGGAGGAAATGAACAAGTAGATAAATTAGTCAGTTCTGGAATCAGGAAA
GTACTA
>AY713408/B/TH/1996/96TH_NP1538
CCCATTAGTCCTATTGAAACTGTACCAGTAAAATTAAAGCCAGGAATGGATGGCCCAAAAGTTAAACAATGGCCATTGAC
AGAAGAAAAAATAAAAGCATTAGTAGAAATTTGTACAGAAATGGAAAAAGAAGGGAAAATTTCAAAAATCGGGCCTGAAA
ATCCATACAATACTCCAGTATTTGCCATAAAGAAAAAAGACAGTACTAAATGGAGAAAATTAGTAGATTTTAGAGAACTT
AATAAAAGAACTCAAGACTTCTGGGAAGTTCAATTAGGAATACCACATCCTGCAGGG---TTAAAAAAGAAA---AAATC
CGTAACAGTCCTGGATGTGGGTGATGCATATTTCTCAGTTCCTTTAGATAAAGACTTCAGGAAGTATACTGCATTTACCA
TACCTAGTGTAAACAATGAGACACCAGGGATTAGATATCAGTACAATGTGCTTCCACAGGGATGGAAAGGATCACCAGCA
ATATTCCAATGTAGCATGACAAAAATCTTAGAGCCTTTTAGAAAACAAAATCCAGACATAGTTATCTATCAATACATGGA
TGATTTGTATGTAGGATCTGACTTAGAAATAGGGGAGCATAGAACAAAAATAGAGGAACTGAGAAAACATCTGTTGAAGT
GGGGGTTTACCACACCAGACAAAAAACATCAGAAAGAACCTCCATTCCTTTGGATGGGTTATGAACTCCATCCTGATAAA
TGGACAGTACAGCCTATAATGCTGCCAGTAAAAGACAGCTGGACTGTCAATGACATACAGAAGTTAGTGGGAAAGTTAAA
TTGGGCAAGTCAGATTTATGCAGGGATTAAGGTAAGGGAATTATGTAAACTCCTTAGGGGAGCCAAAGCACTAACAGAAG
TAATACCACTAACAAAAGAAGCAGAGCTAGAACTGGCAGAAAACAGGGAAATTCTGAAAGTACCAGTACATGGGGTGTAT
TATGACCCATCAAAAGATTTAATAGCAGAACTACAGAAGCAGGGGCTAGGTCAATGGACATACCAAATTTATCAAGAACC
ATGTAAAAATCTGAAAACAGGAAAGTATGCAAAAATGAGGGGTGCCCACACTAATGATGTAAAACAATTAGCAGAAGCAG
TGCAAAAAATAGCCACAGAAAGCATAGTAATATGGGGGAAGACTCCTAAATTTAAACTACCCATACAAAAGGAAACATGG
GAAGCATGGTGGACAGAGTATTGGCAAGCCACCTGGATTCCTGAGTGGGAGTTTGTCAATACCCCTCCCTTAGTGAAATT
ATGGTACCAGTTAGAGAAAGAACCCATAGAAGGAGCAGAAACTTTCTATGTAGATGGGGCAGCTAATAGGGAGACTAAAT
TAGGAAAAGCAGGATATGTTACTAACAAAGGAAGACAAAAAGTTGTCACCCTAACTGACACAACAAATCAGAAGACTGAG
TTACAAGCAATTCATTTAGCTTTGCAGGATTCGGGATTAGAAGTAAACATAGTAACAGACTCACAATATGCATTGGGAAT
CATTCAAGCACAACCAGATAAGAGTGAATCAGAGTTAGTCAGTCAAATAATAGAGCAGTTAATAAAAAAGGAAAAGGTCT
ACCTGGCATGGGTGCCAGCACACAAAGGAATTGGAGGGAATGAACAAGTAGATAAATTAGTTAGTGCTGGAATCAGGAAA
GTACTA
>AY713409/B/US/1985/BAL_85US_Ba_L
CCCATTAGTCCTATTGAAACTGTACCAGTAAAATTAAAGCCAGGAATGGATGGCCCAAAAGTTAAACAATGGCCATTGAC
AGAAGAAAAAATAAAAGCATTAATGGAAATCTGTACAGAAATGGAAAAGGAAGGGAAAATTTCAAAAATTGGGCCTGAAA
ATCCATACAATACTCCAGTATTTGCCATAAAGAAAAAAGACAGTACTAAATGGAGAAAATTAGTAGATTTCAGAGAGCTT
AATAAGAAAACTCAAGACTTCTGGGAAGTACAATTAGGAATACCACATCCCGCAGGG---TTAAAAAAGAAA---AAATC
AGTAACAGTACTGGATGTGGGTGATGCATATTTTTCAGTTCCCTTAGATAAAGAATTCAGGAAGTATACTGCATTTACCA
TACCTAGTATAAACAATGAAACACCAGGGATCAGATATCAGTACAATGTACTTCCACAGGGATGGAAAGGATCACCAGCA
ATATTTCAAAGTAGCATGACAAGAATCTTAGAGCCTTTTAGAAAACAAAATCCAGAAATAGTGATCTATCAATACATGGA
TGATTTGTATGTAGGATCTGACTTAGAAATAGGGCAGCATAGAACAAAAATAGAGGAACTGAGACAACATCTGTTGAGGT
GGGGATTTACCACACCAGATAAGAAACATCAGAAAGAACCTCCATTCCTTTGGATGGGTTATGAACTCCATCCTGATAAA
TGGACAGTACAGCCTATAGTGCTGCCAGAAAAAGACAGCTGGACTGTCAATGACATACAGAAGTTAGTGGGAAAATTGAA
TTGGGCGAGTCAGATTTACCCAGGGATTAAAGTAAAGCAATTATGTAAACTCCTTAGGGGAACCAAGGCACTAACAGAAG
TAATACCACTAACAAAAGAAGCAGAGCTAGAACTGGCAGAGAACAGGGAAATTCTAAAAGAGCCAGTACATGGGGTGTAT
TATGACCCATCAAAAGACTTAATAGCAGAAATACAGAAGCAGGGGCAAGGCCAATGGACATATCAAATTTATCAAGAGCC
ATTTAAAAATCTGAAAACAGGAAAATATGCAAGAATGAGGGGTGCCCACACTAATGATGTAAAACAATTAACAGAGGCAG
TGCAAAAAATAACCACAGAAAGCATAGTAATATGGGGAAAGACTCCTAAATTTAAACTACCCATACAAAAAGAAACATGG
GAAACATGGTGGACAGAGTATTGGCAAGCTACCTGGATTCCTGAGTGGGAGTTTGTCAATACCCCTCCCTTAGTGAAATT
ATGGTACCAGTTAGAGAAAGAACCCATAATAGGAGCAGAAACTTTCTATGTAGATGGGGCAGCTAACAGGGAGACTAAAT
TAGGAAAAGCAGGATATGTTACTAACAGAGGGAGACAAAAAGTTGTCTCCCTAACTGACACAACAAATCAGAAGACTGAG
TTACAAGCAATTCATCTAGCTTTACAAGATTCAGGATTAGAAGTAAACATAGTAACAGACTCACAATATGCATTAGGGAT
CATTCAAGCACAACCAGATAAAAGTGAATCAGAGTTAGTCAGTCAAATAATAGAACAGTTAATAAAAAAGGAAAAGGTCT
ACCTAGCATGGGTGCCAGCGCACAAAGGAATTGGAGGAAATGAACAAGTAGATAAATTAGTCAGTAATGGAATCAGGAAA
GTACTA
>AY713410/B/US/1994/94US_33931N
CCCATTAGTCCTATTGAAACTGTACCAGTAAAATTAAAGCCAGGAATGGATGGCCCAAAAGTTAAACAATGGCCATTGAC
AGAAGAGAAAATAAAAGCATTAGTAGAAATTTGCACAGAAATGGAAAAGGAAGGAAAAATTTCAAAAGTTGGGCCTGAAA
ATCCATACAATACTCCAGTATTTGCCATAAAGAAAAAAGATGGTACTAAATGGAGAAAATTAGTAGATTTCAGAGAACTT
AATAAAAGGACTCAAGACTTTTGGGAAGTTCAATTAGGAATACCACATCCTGCAGGG---TTAAAAAAGAAA---AAATC
AGTAACAGTACTGGATGTGGGTGATGCATATTTTTCAGTTCCCTTAGATGAAGAATTCAGGAAGTATACTGCATTTACCA
TCCCTAGTATAAACAATGAGACACCAGGGATTAGATACCAGTACAATGTGCTTCCACAGGGATGGAAAGGATCACCAGCA
ATATTCCAAAGTAGCATGACAAAAATCTTAGAGCCTTTTAGGAAACAAAATCCAGACATAGTTATCTATCAATACATGGA
TGATTTGTATGTAGGATCTGACTTAGAAATAGAACAACATAGAAGAAAAATAGATGAACTGCGACAGCATCTATTGAGGT
GGGGATTTACCACACCAGACAAAAAACATCAGAAAGAACCTCCATTCCTTTGGATGGGTTATGAACTCCATCCTGATAAA
TGGATAGTACAGCCTATAATACTGCCAGAAAAAGACAGCTGGACTGTCAATGACATACAGAAGTTAGTGGGAAAATTGAA
TTGGGCAAGTCAGATTTATGCAGGGATTAAAGTAAAACAATTATGTAAACTCCTTAGGGGAACCAAAGCACTAACAGAAG
TAGTACCACTAACAGAAGAAGCAGAGCTAGAACTAGCAGAAAACAGGGAGATTCTAAAAGAACCGGTACATGGAGTGTAT
TATGACCCATCAAAAGACTTAATAGCAGAAATACAAAAGCAGGGGCAAGGTCAATGGACATATCAAATTTATCAAGAGCC
ATTTAAAAATCTGAAAACAGGAAAGTATGCAAAAATGAGGGGTGCCCATACTAATGATGTAAAACAATTAACAGAGGCAG
TGCACAAAATAGCCACAGAAAGCATAGTCATATGGGGAAAGACTCCTAAATTTAAATTACCCATACAAAAGGAAACATGG
GAAGCATGGTGGACAGAGTATTGGCAAGCCACCTGGATTCCTGAGTGGGAATTTGTCAATACCCCTCCCTTAGTAAAATT
ATGGTACCAGTTAGAGAAAGAACCCATAGTAGGAGCAGAAACTTTCTATGTAGATGGGGCAGCTAATAGAGAAACTAAAT
TAGGAAAAGCAGGATATGTTACTGACAGAGGAAGACAAAAAGTTGTCTCCTTCACGGACACAACAAATCAGAAGACTGAG
TTACAAGCAATTCATTTAGCTTTGCAGGATTCAGGACTAGAAGTGAACATAGTAACAGACTCACAATATGTATTAGGAAT
CATTCAAGCAACACCAGATAAGAGTGAATCAGAGTTAGTCAATCAAATAATAGAGCAGTTAATAAAAAAGGAAAAGGTCT
ACCTGGCATGGGTACCAGCACACAAAGGAATTGGAGGAAATGAACAAGTAGATAAATTAGTTAGTGCTGGAATCAGGAGA
GTACTA
>AY713411/B/FR/1992/92FR_BX08
CCCATTAGTCCTATTGAAACTGTACCAGTAAGATTAAAGCCAGGAATGGATGGCCCAAAAGTTAAACAATGGCCATTGAC
AGAAGAAAAAATAAAAGCATTAGTAGAAATTTGTACAGAAATGGAAAAGGAAGGGAAAATTTCAAAAATTGGGCCTGAAA
ATCCATACAATACTCCAGTATTTGCCATAAAGAAAAAAGACAGTACTAAATGGAGAAAATTAGTAGATTTCAGAGAACTT
AATAAAAGAACTCAAGACTTCTGGGAAGTTCAATTAGGAATACCACATCCGGCAGGG---TTAAAAAAGAAA---AAATC
AGTAACAGTCCTGGATGTGGGTGATGCATATTTTTCAGTTCCCTTACATGAAGACTTTAGAAARTATACTGCATTTACTA
TACCTAGCATAAACAATGAGACACCAGGGATCAGGTATCAGTACAATGTGCTTCCACAGGGATGGAAAGGATCACCAGCA
ATATTCCAATGTAGCATGACAAAAATCTTGGAGCCTTTTAGAAAACAAAATCCAGACATAGTTATCTATCAATACATGGA
TGATTTGTATGTAGGATCTGACTTAGAAATAGGGCAGCATAGAACAAAAATAGAGAACCTAAGACAACATCTGTTGAGGT
GGGGGTTTACCACACCAGACAAAAAACATCAGAAAGAACCTCCATTCCTTTGGATGGGTTATGAACTCCATCCTRATAAA
TGGACAGTACAGCCTATAGTGCTGCCAGAAAAAGACAGCTGGACTGTCAATGACATACAGAAGTTAGTGGGAAAATTGAA
TTGGGCAAGTCAGATTTATGCAGGAATTAAAGTAAAGCAATTATGTAAGCTCCTTAGGGGAACCAAAGCACTAACAGAAG
TAATACCACTAACAGAAGAAGCAGAGCTAGAACTAGCAGAAAACAGGGAGATTCTAAAAGAGCCAGTACATGGAGTGTAT
TATGACCCATCAAAAGACTTAGTAGCAGAAATACAGAAGCAGGGGCAAGGCCAATGGACGTATCAAATTTATCAAGAGCC
ATTTAAAAATCTGAAAACAGGAAAGTATGCAAGAATGAGGGGTGCCCACACTAATGATGTAAAACAGTTAACAGAGGCAG
TGCAAAAAATAGCCCAAGAAAGCATAGTAATATGGGGAAAGACTCCTAAATTTAAACTACCCATACAAAAGGAAACATGG
GAAGCATGGTGGATGGAGTATTGGCAAGCCACCTGGATTCCTGAATGGGAGTTTGTCAATACCCCTCCCTTAGTAAAATT
ATGGTACCAGTTAGAGAGAGAACCCATAGCAGGAGCAGAAACGTTCTATGTAGATGGGGCAGCTAATAGGGAGACTAAAT
TAGGAAAAGCAGGGTATGTTACTGACAGAGGAAGACAAAAGGTTGTCTCCCTAACTGACACAACAAATCAGAAGACTGAG
TTACAAGCAATTCATCTAGCTTTGCAGGATTCGGGACTAGAAGTAAACATAGTAACAGACTCACAATATGCACTAGGAAT
CATTCAAGCACAGCCAGATAAAAGCGAATCAGAGCTAGTTAGTCAAATAATAGAGCAGTTAATAAAAAAGGAAAAGGTCT
ACCTAGCATGGGTACCAGCACACAAAGGAATTGGAGGAAATGAACAAGTAGATAAATTAGTCAGTACTGGAATCAGGAAA
GTACTA
>AY713412/B/US/1990/90US_873
CCCATTAGTCCTATTGAAACGGTACCAGTAAAATTAAAGCCAGGAATGGATGGTCCAAAGGTTAAACAATGGCCATTGAC
AGAAGAAAAAATAAAAGCATTAGTAGAAATTTGTACAGAAATGGAAAAGGAAGGGAAAATTTCAAAAATTGGGCCTGAAA
ATCCATACAATACTCCAGTATTTGCCATAAAGAAAAAAGACAGTACTAAATGGAGAAAATTAGTAGATTTCAGAGAACTT
AATAAGAAAACTCAAGACTTCTGGGAAGTTCAATTAGGAATACCACATCCAGCAGGG---TTAAAAAAGAAA---AAATC
AGTAACAGTACTGGATGTGGGTGATGCATATTTTTCAGTTCCCTTAGATGAAGACTTCAGGAAGTATACTGCATTTACCA
TACCTAGTATAAACAATGAGACACCAGGGATTAGATATCAGTACAATGTGCTTCCACAGGGATGGAAAGGATCACCAGCA
ATATTCCAAAGTAGCATGACAAGAATCTTAGAGCCTTTTAGAAAACAAAATCCAGACATAGTTATCTATCAATACATGGA
TGATTTGTATATAGGATCTGATTTAGAAATAGGGCAGCATAGAACAAAAATAGAGGAACTGAGACAACATCTGTTAAGGT
GGGGATTTACCACACCAGACAAAAAACATCAGAAAGAACCTCCATTCCTTTGGATGGGTTATGAACTCCATCCGGATAAA
TGGACAGTACAGCCTATAGTGCTGCCAGAAAAAGACAGCTGGACTGTCAATGACATACAAAAGTTAGTGGGAAAATTGAA
TTGGGCAAGTCAGATTTATGCAGGGATTAAAGTAAAGCAATTATGTAAACTCCTTAGGGGAACCAAAGCACTAACAGAAG
TAATACCACTAACAGCAGAAGCAGAGCTAGAACTGGCAGAAAACAGAGAGATTCTAAAAGAGCCAGTACATGGAGTGTAT
TATGACCCATCAAAAGACTTAATAGCAGAAATACARAAGCAGGGGCAAGGCCAATGGACATATCAAATTTATCAAGAGCC
ATTTAAAAATCTGAAAACAGGAAAATATGCAAGAACAAGGGGTGCCCACACTAATGATGTAAAACAATTAACAGAGGCAG
TGCAAAAAATAACCACAGAAAGCATAGTAATATGGGGAAAGATTCCTAAATTTAAACTACCCATACAAAAAGAAACATGG
GAAACATGGTGGACAGAGTATTGGCAAGCCACCTGGATTCCTGAGTGGGAGTTTGTCAACACCCCTCCCTTAGTGAAATT
ATGGTACCAATTAGAGAAAGAACCAATAGCAGGAGCAGAAACTTTCTATGTAGATGGGGCAGCTAACAGGGAGACTAAAT
TAGGAAAAGCAGGATATGTTACTAACAGAGGAAGACAAAAAGTTGTCCCCCTAACTGACACAACAAATCAGAAGACTGAG
TTACAAGCAATTCATCTAGCTTTGCAGGATTCGGGATTAGAAGTAAACATAGTAACAGACTCACAATATGCATTAGGAAT
CATTCAAGCACAACCAGATAGAAGTGAATCAGAGATAGTCAGTCAAATAATAGAGCAGTTAATAAAAAAGGAAAAGGTCT
ACCTGGCATGGGTACCAGCGCACAAAGGAATTGGAGGAAATGAACAAGTAGATAAATTAGTCAGTACTGGAATCAGGAAA
GTACTA
>AY751406/B/RU/2004/04RU129005
CCCATTAGTCCTATTGAAACTGTACCAGTAAAATTAAARCCAGGAATGGATGGCCCAAAAGTTAAACAATGGCCATTGAC
AGAAGAAAAAATAAAAGCATTAGTAGAAATTTGTACAGAAATGGAAAARGAAGGGAAAATTTCMAAAATTGGGCCTGAAA
ATCCATATAATACTCCAGTATTTGCCATAARGAAAAAAGACAGTACTAAATGGAGAAAATTAGTAGATTTTAGAGAACTT
AATAAGAGAACTCAAGACTTCTGGGAGGTTCAATTAGGAATACCRCAYCCAGCAGGG---CTAAAAAAGAAA---AAATC
AGTAACAGTACTGGATGTGGGTGATGCATATTTTTCAGTTCCCTTAGATGAGGACTTCAGGAAGTATACTGCATTTACCA
TACCTAGTAAAAACAATGAGACACCAGGGATTAGATATCAGTACAATGTGCTTCCACAAGGGTGGAAAGGATCACCAGCA
ATATTCCAAAGTAGCATGACAAAAATCTTAGAGCCTTTTAGAAAACAAAATCCAGACATAGTTATMTATCAATACATGGA
TGATTTGTATGTAGGATCTGACYTAGAAATAGGRCAGCATAGAACAAAGATAGAGGAACTGAGACAACATYTGTTGAGAT
GGGGATTTACCACACCAGACAAAAARCATCAGAARGAACCTCCATTCCTTTGGATGGGATATGAACTCCATCCTGATAAA
TGGACAGTACAGCCTATAGTGCTGCCAGAAAAAGACATCTGGACTGTCAATGACRTACAGAAGTTAGTGGGAAAATTAAA
TTGGGCAAGTCAGATTTACTCAGGGATTAAAGTAAAACAATTATGTAAACTCCTGAGGGGAACCAAAGCACTAACAGAAG
TAATACAACTAACAGAAGAAGCAGAGCTAGAACTGGCAGAAAACAGGGAAATTCTAAAAGAACCAGTACATGGAGTGTAT
TATGACCCATCAAAAGACTTAATAGCAGAAATACAGAAGCAGGGKCAAGGTCAATGGACATATCAAATTTATCAAGARCC
ATTTAAAAATCTGAAAACAGGRAAATATGCAAAAATGAGGGGTACCCACACTAATGATGTAAGGCAATTAACAGAGGCAG
TGCAAAAGATAGTCACAGAAAGCATARTAATATGGGGAAAGATYCCTAAATTTAAATTACCCATACAAAAAGAAACATGG
GAAACATGGTGGACAGAGTATTGGCAAGCCACCTGGATTCCTGAATGGGAGTTTGTCAATACCCCTCCCTTAGTRAAATT
ATGGTACCAGTTAGARAAAGAMCCCATAGCAGGAGCAGAAACTTTCTATGTAGATGGGGCAGCTAAYAGGGAGACTAAAC
TAGGAAAAGCAGGATATGTCACTAACAGAGGCAGACAAAAAGTTATCTCCCTAACTGACACAACAAATCAGAAGACTGAA
TTACAAGCAATTCATCTAGCTTTGCAGGATTCGGGGTCAGARGTAAACATAGTAACAGACTCACAATATGCATTAGGGAT
CATTCAAKCACAACCAGATAAAAGTGAATCAGAGTTAGTCAATCAAATAATAGAGCAGTTAATAAAAAAGGAAAAGGTAT
ACCTGGCATGGGTACCAGCACACAAAGGAATTGGAGGAAATGAACARGTAGACAAATTAGTTAGTACTGGAATTAGGAGA
GTGCTA
>AY751407/B/RU/2004/04RU139089
CCCATTAGTCCTATTGAGACTGTACCAGTAAAATTAAAGCCAGGAATGGATGGCCCAAAAGTTAAACAATGGCCATTGAC
AGAAGAAAAAATAAAAGCATTAGTAGAAATTTGTACAGAAATGGAGAAGGAAGGAAAAATTTCAAAAATTGGGCCTGAAA
ACCCATACAATACTCCAGTATTTGCCATAAAGAAAAAAGACAGTACTAAATGGAGAAAATTAGTAGATTTTAGAGAGCTT
AATAAAAGAACTCAAGACTTCTGGGAAGTTCAATTAGGGATACCACATCCTGCAGGG---TTAAAAAGGAAA---AAATC
AGTAACAGTACTGGATGTGGGTGATGCATATTTTTCAGTTCCCTTAGATAAAGACTTCAGGAAGTATACTGCATTCACCA
TACCTAGTATAAACAATGAGACACCAGGGTTTAGATATCAGTACAATGTGCTTCCACAGGGGTGGAAAGGATCACCAGCA
ATATTCCAATGTACCATGACAAGGATCTTAGAGCCTTTTAGAAAACAAAATCCAGACATGGTTATCTATCAATATATGGA
TGATTTGTATGTAGGATCTGACTTAGAAATAGGGCAGCATAGAACAAAGATAGAGGAACTAAGACAACATCTGTTAAGGT
GGGGATTTACAACACCAGACAAAAAACACCAAAAGGAACCTCCATTCCTTTGGATGGGTTATGAACTACATCCTGATAAA
TGGACAGTACAGCCTATAGAGCTGCCAGAAAAGGATAGCTGGACTGTCAATGACATACAGAAGTTAGTGGGAAAATTGAA
TTGGGCAAGCCAGATTTACCCAGGGATTAAAGTAAAGCAATTATGTAAACTCCTTAGGGGAGCCAAAGCACTAACACAAG
TAATCCCACTAACTAAAGAAGCAGAGCTAGAATTGGCAGAAAACAGGGAGATTCTAAGAGAACCAGTACATGGAGTGTAT
TATGACCCATCAAAAGACTTAATAGCAGAAATACAGAAGCAGGAACAAGGCCAATGGACATATCAAATTTATCAAGAGCC
ATTTAAAAATCTGAAAACAGGAAAGTATGCAAAAATGAGGGGTGCCCACACTAATGATGTAAGGCAATTAGTAGAAGCAG
TGCACAAAATAACCATGGAAAGCATAGTCATATGGGGAAAGACCCCTAAATTTAAACTACCCATACAAAAGGAAACATGG
GAAACATGGTGGACAGAGTATTGGCAAGCCACCTGGATTCCTGAATGGGAGTTTGTCAATACCCCTCCCTTAGTAAAATT
ATGGTACCAGTTAGAGAAAGAACCCATAACAGGAGCAGAAACTTTCTATGTAGATGGGGCAGCTAATAGGGAGACTAAAT
TAGGAAAAGCAGGGTATGTTACTGACAGAGGAAGACAAAAAGTTGTCTCCTTTAATGACACAACAAATCAGAAGACTGAG
TTACAAGCAATCCATCTAGCTTTGCAGGATTCAGGAGCAGAAGTAAATATAGTTACAGACTCACAATATGCATTAGGAAT
CATTCAAGCACAACCAGATAAAAGTGAATCAGAGTTAGTCAGTCAAATAATAGAGCAATTAATAAAAAAGGAAAAGATCT
ACCTGGCATGGGTACCAGCACACAAAGGAATTGGAGGAAATGAACAAGTAGATAAATTAGTCAGTTCTGGGATCAGGAAA
GTACTA
>AY779550/B/CA/1998/CANA3FULL
CCCATTAGTCCTATTGAAACTGTACCAGTAAAATTAAAGCCAGGAATGGATGGCCCAAAAGTTAAACAATGGCCATTGAC
AGAAGAAAAAATAAAAGCATTAGTAGAAATTTGTACAGAAATGGAAAAGGAAGGAAAAATTTCAAAAATTGGGCCTGAAA
ATCCATACAATACTCCAATATTTGCCATAAAGAAAAAGGACAGTACTAAATGGAGAAAATTAGCAGATTTCAGAGAACTT
AATAAGAGAACTCAAGACTTCTGGGAAGTCCAATTAGGAATACCACATCCCGCAGGG---TTAAAAAAGAAA---AAATC
AGTAACAGTACTGGATGTGGGAGATGCATATTTCTCAGTTCCCTTAGATAAAGACTTCAGAAAGTATACTGCATTTACCA
TACCTAGCATAAACAATGAGACACCAGGAATTAGATATCAGTACAATGTGCTTCCACAGGGATGGAAAGGGTCACCAGCA
ATATTCCAAAGTAGCATGACAAAAATCTTGGAGCCTTTTAGAAAACAAAATCCAGAAATAGTTATCTATCAATACATGGA
TGACTTGTATGTAGGATCTGACTTAGAAATAGGGCAGCATAGAACAAAAATAGAGGAACTGAGACAACATCTGTTGAGGT
GGGGATTTACCACACCAGACAAAAAACATCAGAAAGAACCTCCATTCCTTTGGATGGGTTATGAACTCCATCCTGATAAA
TGGACAGTACAGCCTATAGTGCTGCCAGAAAAGGACAGCTGGACGGTCAATGACATACAGAAGTTAGTGGGAAAATTGAA
TTGGGCAAGTCAGATTTACCCAGGGATTAAAGTAAGGCAATTATGTAAACTCCTTAGGGGGACCAAAGCACTAACAGAAG
TAATACCACTAACAGAAGAAGCAGAGCTAGAACTGGCAGAAAACAGGGAAATTCTAAAAGAACCAGTACATGGAGTGTAT
TATGACCCATCAAAAGACTTAATAGCAGAAATACAGAAACAGGGGCAAGGCCAATGGACATATCAAATTTATCAAGAGCC
ATTTAAAAATCTAAAAACAGGAAAATATGCAAGAATGAGGGGTGCCCACACTAATGATGTAAAACAATTAACAGAGGCAG
TGCAAAAAATAGCCACAGAAAGCATAGTAATATGGGGAAAGACCCCTAAATTTAAACTACCCATACAAAAGGAAACATGG
GAAGCATGGTGGATGGAGTATTGGCAAGCTACCTGGATTCCTGAATGGGAGTTTGTCAATACCCCTCCCTTAGTGAAATT
ATGGTACCAGTTAGAGAAAGAACCCATAGAAGGAGCAGAAACTTTCTATGTAGATGGGGCAGCTAATAGGGACACTAAAT
TAGGAAAAGCAGGATATGTTACTGATAGAGGAAGACAAAAAGTTGTCTCCATAACTGATACAACAAATCAGAAAACTGAG
TTACAAGCAATTCATCTAGCTTTGCAGGATTCGGGATTAGAAGTAAACATAGTGACAGATTCACAGTATGCATTAGGAAT
CATTCAAGCCCAACCAGATAAAAGTGAATCAGAGTTAGTCAGTCAAATAATAGAGCAGTTAATAAAAAAGGAAAAGGTCT
ATCTGACCTGGGTACCAGCACACAAAGGAATTGGAGGAAATGACCAAGTAGATAAATTAGTCAGTGCTGGAATCAGGAAA
GTACTA
>AY779551/B/CA/1999/CANA5FULL
CCCATTAGTCCTATTGAAACTGTACCAGTAAAATTAAAGCCAGGAATGGATGGCCCAAAAGTTAAACAATGGCCATTGAC
AGAAGAAAAAATAAAAGCATTAGTAGAAATTTGTACAGAAATGGAAAAGGAAGGAAAAATTTCAAAAATTGGGCCTGAAA
ATCCATACAATACTCCAATATTTGCCATAAAGAAAAAGGACAGTACTAAATGGAGAAAATTAGTAGATTTCAGAGAACTT
AATAAGAGAACTCAAGACTTCTGGGAAGTTCAATTAGGAATACCACATCCCGCAGGG---TTAAAAAAGAAA---AAATC
AGTAACAGTACTGGATGTGGGAGATGCATATTTTTCAGTTCCCTTAGATAAAGACTTCAGGAAGTATACTGCATTTACCA
TACCTAGTATAAACAATGAGACACCAGGAATTAGATATCAGTACAATGTGCTTCCACAGGGATGGAAAGGATCACCAGCA
ATATTCCAAAGTAGCATGACAAAAATCTTGGAGCCTTTTAGAAAACAAAATCCAGAAATAGTTATCTATCAGTACATGGA
TGACTTGTATGTAGGATCTGACTTAGAAATAGGGCAGCATAGAACAAAAATAGAGGAACTGAGACAACATCTGTTGAGGT
GGGGATTTACCACACCAGACAAAAAACATCAGAAAGAACCTCCATTCCTTTGGATGGGTTATGAACTCCATCCTGATAAA
TGGACAGTACAGCCTATAGTGCTGCCAGAAAAGGACAGCTGGACTGTCAATGACATACAAAAGTTAGTGGGAAAATTGAA
TTGGGCAAGTCAGATTTACCCAGGGATTAAAGTAAGGCAATTATGTAAACTCCTTAGGGGGACCAAAGCACTAACAGAAG
TAATACCACTAACAGAAGAAGCAGAGCTAGAACTGGCAGAAAACAGGGAAATTCTAAAAGAACCAGTACATGGAGTGTAT
TATGACCCATCAAAAGACTTAATAGCAGAAATACAGAAGCAGGGGCAAGGCCAATGGACATATCAAATTTATCAAGAGCC
ATTTAAAAATCTAAAAACAGGAAAATATGCAAGAATGAGGGGTGCCCACACTAATGATGTAAAACAATTAACAGAGGCAG
TGCAAAAAATAGCCACAGAAAGCATAGTAATATGGGGAAAGACCCCTAAATTTAAACTGCCCATACAAAAGGAAACATGG
GAAGCATGGTGGATGGAGTATTGGCAAGCTACCTGGATTCCTGAGTGGGAGTTTGTCAATACCCCTCCCTTAGTGAAATT
ATGGTACCAGTTAGAGAAAGAACCCATAGAAGGAGCAGAAACTTTCTATGTAGATGGGGCAGCTAATAGGGACACTAAAT
TAGGAAAAGCAGGATATGTTACTGATAGAGGAAGACAAAAAGTTGTCTCCATAACTGACACAACAAATCAGAAGACTGAG
TTACAAGCAATTCATCTAGCTTTGCAGGATTCGGGATTAGAAGTAAACATAGTGACAGACTCACAATATGCATTAGGAAT
CATCCAAGCACAACCAGATAAAAGTGAATCAGAGTTAGTCAGTCAAATAATAGAGCAGTTAATAAACAAGGAAAAAGTCT
ACCTGACATGGGTGCCAGCACACAAAGGAATTGGAGGAAATGAACAAGTAGATAAATTAGTCAGTGCTGGAATCAGGAAA
GTACTA
>AY779552/B/CA/2000/CANA6FULL
CCCATTAGTCCTATTGAAACTGTACCAGTAAAATTAAAGCCAGGAATGGATGGCCCAAAAGTTAAACAATGGCCATTGAC
AGAAGAAAAAATAAAAGCATTAGTAGAAATTTGTACAGAAATGGAAAAGGAAGGAAAAATTTCAAAAATTGGGCCTGAAA
ATCCATACAATACTCCAATATTTGCCATAAAGAAAAAGGACAGTACTAAATGGAGAAAATTAGTAGATTTCAGAGAACTT
AATAAGAGAACTCAAGACTTCTGGGAAGTTCAATTAGGAATACCCCATCCCGCAGGG---TTAAAAAAGAAA---AAATC
AGTAACAGTACTGGATGTGGGAGATGCATATTTTTCAGTTCCCTTAGATAAAGACTTCAGGAAGTATACTGCATTTACCA
TACCTAGTATAAACAATGAGACACCAGGAATTAGATATCAGTACAATGTGCTTCCACAGGGATGGAAAGGATCACCAGCA
ATATTCCAAAGTAGCATGACAAAAATCTTGGAGCCTTTTAGAAAACAAAATCCAGAAATAGTTATCTATCAATACATGGA
TGACTTGTATGTAGGATCTGACTTAGAAATAGGGCAGCATAGAACAAAAATAGAGGAACTGAGACAACATCTGTTGAGGT
GGGGATTTACCACACCAGACAAAAAACATCAGAAAGAACCTCCATTCCTTTGGATGGGTTATGAACTCCATCCTGATAAA
TGGACAGTACAGCCTATAGTGCTGCCAGAAAAGGACAGCTGGACTGTCAATGACATACAAAAGTTAGTGGGAAAATTGAA
TTGGGCAAGTCAGATTTACCCAGGGATTAAAGTAAGGCAATTATGTAAACTCCTTAGGGGAACCAAAGCACTAACAGAAG
TAATACCACTAACAGAAGAAGCAGAGCTAGAACTGGCAGAAAACAGGGAAATTCTAAAAGAACCAGTACATGGAGTGTAT
TATGACCCATCAAAAGACTTAATAGCAGAAATACAGAAACAGGGGCAAGGCCAATGGACATATCAAATTTATCAAGAGCC
ATTTAAAAATCTAAAAACAGGAAAATATGCAAGAATGAGGGGTGCCCACACTAATGATGTAAAACAATTAACAGAGGCAG
TGCAAAAAATAGCCACAGAAAGCATAGTAATATGGGGAAAGACCCCTAAATTTAAACTGCCCATACAAAAGGAAACATGG
GAAGCATGGTGGATGGAGTATTGGCAAGCTACCTGGATTCCTGAGTGGGAGTTTGTCAATACCCCTCCCTTAGTGAAATT
ATGGTACCAGTTAGAGAAAGAACCCATAGAAGGAGCAGAAACTTTCTATGTAGATGGGGCAGCTAATAGGGACACTAAAT
TAGGAAAAGCAGGATATGTTACTGATAGAGGAAGACAAAAAGTTGTCTCCATAACTGACACAACAAATCAGAAGACTGAG
TTACAAGCAATTCATCTAGCTTTGCAGGATTCGGGATTAGAAGTAAACATAGTGACAGACTCACAATATGCATTAGGAAT
CATTCAAGCACAACCAGATAAAAGTGAATCAGAGTTAGTCAGTCAAATAATAGAGCAGTTAATAAACAAGGAAAAAGTCT
ACCTGACATGGGTGCCAGCACACAAAGGAATTGGAGGAAATGAACAAGTAGATAAATTAGTCAGTGCTGGAATCAGGAAA
GTACTA
>AY779553/B/CA/1997/CANB3FULL
CCCATTAGTCCTATTGAAACTGTACCAGTAAAATTAAAGCCAGGAATGGATGGCCCAAAAGTTAAACAATGGCCATTGAC
AGAAGAAAAAATAAAAGCATTAGTAGAAATTTGTACAGAACTGGAAAAGGATGGAAAAATTTCAAAAATTGGGCCTGAAA
ATCCATACAATACTCCAGTATTTGCCATAAAGAAAAAGGACGGTACTAAATGGAGAAAATTAGTAGATTTCAGGGAACTT
AATAAGAGAACTCAAGACTTCTGGGAAGTTCAATTAGGAATACCACATCCCGCAGGG---TTAAAAAAGAAA---AAATC
AGTAACAGTACTGGATGTGGGTGATGCATATTTTTCAATTCCCTTAGATGAAGACTTAAGGAAGTATACTGCATTTACCA
TACCTAGTATAAACAATGAGACACCAGGGATTAGATATCAGTACAATGTGCTTCCACAGGGATGGAAAGGATCACCATCA
ATATTCCAAAGTAGCATGACAAAAATCTTAGAGCCTTTTAGAAAACAAAATCCAGACATAGTTATCTATCAGTACATGGA
TGACTTGTATGTAGGATCTGACTTAGAAATAGGGCAGCATAGAACAAAAATAGAGGAACTGAGACAACATCTGTGGAAGT
GGGGATTTTACACACCAGACAAAAAACATCAGAAAGAACCTCCATTCCTTTGGATGGGGTATGAACTCCATCCTGATAAA
TGGACAGTACAGCCTATAGTGCTGCCAGAAAAGGACAGCTGGACTGTCAATGACATACAAAAGTTAGTGGGAAAATTGAA
TTGGGCAAGTCAGATTTACGCAGGGATTAAAGTAAAGCAATTATGTAAACTCCTTAGGGGAACCAAAGCACTAACAGAAG
TAATACCACTAACAGAAGAAGCAGAGCTAGAACTGGCAGAAAACAGGGAAATTCTAAAAGAACCAGTACATGGAGTGTAT
TATGACCCATCAAAAGACTTAATAGCAGAAATACAGAAACAGGGGCAACGCCAATGGACATATCAAATTTATCAAGAGCC
ATTTAAAAATCTGAAAACAGGAAAATATGCAAGAATGAGGGGTGCCCACACTAATGATGTAAAACAATTAACAGAGGCAG
TGAAACAAATAACCACAGAAAGCATAGTAATATGGGGAAAGACTCCTAAATTTAAACTACCCATACAAAAGGAAACATGG
GAAGCATGGTGGACGGAGTATTGGCAAGCTACCTGGATTCCTGAGTGGGAGTTTGTCAATACCCCTCCCTTAGTAAAATT
ATGGTACCAGTTAGAGAAAGAACCCATAGTAGGAGCAGAAACTTTCTATGTAGATGGGGCAGCTAATAGGGAGACTAAAT
TAGGAAAAGCAGGATATGTTACTGATAGGGGAAGACAAAAAGTTGTCTCCATACCTGACACAACAAATCAGAAGACTGAG
TTACAAGCAATTAATCTAGCTTTGCAGGATTCGGGATCAGAAGTAAACATAGTAACAGACTCACAATATGCATTAGGAAT
CATTCAAGCACAACCAGATAAAAGTGAATCAGAGTTAGTCAGTCAAATAATAGAGCAGTTAATACAAAAGGAAAGGGTCT
ACCTGGCATGGGTACCAGCACACAAAGGAATTGGAGGAAATGAACAAGTAGATAAATTAGTCAGTTCTGGAATCAGGAAA
GTACTA
>AY779554/B/CA/1998/CANB4FULL
CCCATTAGTCCTATTGAAACTGTACCAGTAAAATTAAAGCCAGGAATGGATGGCCCAAAAGTTAAACAATGGCCATTGAC
AGAAGAAAAAATAAAAGCATTGATAGAAATTTGTACAGAAATGGAAAAGGAAGGAAAAATTTCAAAAATTGGGCCTGAAA
ATCCATACAATACTCCAGTATTTGCCATAAAGAAAAAGGACAGTACTAAATGGAGAAAATTAGTAGATTTCAGAGAACTT
AATAAGAGAACTCAAGACTTCTGGGAAGTTCAATTAGGAATACCACATCCCGCAGGG---TTAAAAAAGAAA---AAATC
AGTAACAGTACTGGATGTGGGTGATGCATATTTTTCAGTTCCCTTAGATGAAGACTTCAGGAAGTATACTGCATTTACCA
TACCTAGTATAAACAATGAGACACCAGGGATTAGATATCAGTACAATGTGCTTCCACAGGGATGGAAAGGATCACCATCA
ATATTCCAAAGTAGCATGACAAAAATCTTAGAGCCTTTTAGAAAACAAAATCCAGACATAGTTATCTATCAGTACATGGA
TGACTTGTATGTAGGATCTGACTTGGAAATAGGGCAGCATAGAACAAAAATAGAGGAACTGAGACAACATCTGTTGAGGT
GGGGATTTACCACACCAGACAAAAAACATCAGAAAGAACCTCCATTCCTTTGGATGGGTTATGAACTCCATCCTGATAAA
TGGACAGTACAGCCTATAGTGCTGCCAGAAAAAGACAGCTGGACTGTCAATGACATACAAAAGTTAGTGGGAAAATTGAA
TTGGGCAAGTCAGATTTACGCAGGGATTAAAGTAAAGCAATTATGTAAACTCCTTAGGGGAACCAAAGCACTAACAGAAG
TAATACCACTAACAGAAGAAGCAGAGCTAGAACTGGCAGAAAACAGGGAAATTCTAAAAGAACCAGTACATGGAGTGTAT
TATGACCCATCAAAAGACTTAATAGCAGAAATACAGAAACAGGGGCAACGCCAATGGACATATCAAATTTATCAAGAGCC
ATTTAAAAATCTGAAAACAGGAAAATATGCAAGAATGAGGGGTGCCCACACTAATGATGTAAAACAATTAACAGAGGCAG
TGAACAAAATAACCACAGAAAGCATAGTAATATGGGGAAAGACTCCTAAATTTAAGCTACCCATACAAAAGGAAACATGG
GAAGCATGGTGGATGGAGTATTGGCAAGCTACCTGGATTCCTGAGTGGGAGTTTGTCAATACCCCTCCCTTAGTGAAATT
ATGGTACCAGTTAGAGAAAGAACCCATAGTAGGAGCAGAAACTTTCTATGTAGATGGGGCAGCTAATAGGGAGACTAAAT
TAGGAAAAGCAGGATATGTTACTGATAGGGGAAGACAAAAAGTTGTCTCCATACCTGACACAACAAATCAGAAGACTGAG
TTACAAGCAATTCATCTAGCTTTGCAGGATTCGGGATTAGAAGTAAACATAGTAACAGACTCACAATATGCATTAGGATT
CATTCAAGCACAACCAGATAAAAGTGAATCAGAGTTAGTCAGTCAAATAATAGAGCAGTTAATAAAAAAGGAAAAGGTCT
ACCTGGCATGGGTACCAGCACACAAAGGAATTGGAGGAAATGAACAAGTAGATAAATTAGTCAGTTCTGGAATCAGGAAA
GTACTA
>AY779555/B/CA/1998/CANB5FULL
CCCATTAGTCCTATTGAAACTGTACCAGTAAAATTAAAGCCAGGAATGGAGGGCCCAAAAGTTAAACAATGGCCATTGAC
AGAAGAAAAAATAAAAGCATTAGTAGAAATTTGTACAGAAATGGAAAAGGATGGAAAAATTTCAAAAATTGGGCCTGAAA
ATCCATACAATACTCCAGTATTTGCCATAAAGAAAAAGGACGGTACTAAATGGAGAAAATTAGTAGATTTCAGGGAACTT
AATAAGAGAACTCAAGACTTCTGGGAAGTTCAATTAGGAATACCACATCCCGCAGGG---TTAAAAAAGAAA---AAATC
AGTAACAGTACTGGATGTGGGTGATGCATATTTTTCAATTCCCTTAGATGAAGACTTCAGGAAGTATACTGCATTTACCA
TACCTAGTATAAACAATGAGACACCAGGGATTAGGTATCAGTACAATGTGCTTCCACAGGGATGGAAAGGATCACCATCA
ATATTCCAAAGTAGCATGACAAAAATCTTAGAGCCTTTTAGAAAACAAAATCCAGACATAGTTATCTATCAATACGTGGA
TGACTTGTATGTAGGGTCTGACTTAGAAATAGGGCAGCATAGAACAAAAATAGAGGAACTGAGACAACATCTGTGGAAGT
GGGGATTTTACACACCAGACAAAAAACATCCGAAAGAACCTCCATTCCTTTGGATGGGTTATGAACTCCATCCTGATAAA
TGGACAGTACAGCCTATAGTGCTGCCAGAAAAAGACAGCTGGACCGTCAATGACATACAAAAGTTAGTGGGAAAACTGAA
TTGGGCAAGTCAGATTTACGCAGGGATTAAAGTAAAGCACTTATGTAAACTCCTTAGGGGAGCCAAAGCACTAACAGAAG
TAATACCACTAACAGAAGAAGCAGAGCTAGAACTGGCAGAAAACAGGGAAATTCTAAAAGAACCAGTACATGGAGCGTAT
TATGACCCATCAAAAGACTTAATAGCGGAAATACAGAAACAGGGGCACGGCCAATGGACATATCAAATTTATCAAGAGCC
ATTTAAAAATCTGAAAACAGGAAAATATGCAAGAATGAGGGGTGCCCACACTAATGATGTAAAACAATTAACAGAAGTAG
TGCAAAAAGCAGCCACAGAAAGCATAGTAATATGGGGAAAGACTCCTAAATTTAAACTACCCATACAAAAGGAAACATGG
GAAGCATGGTGGATGGAGTATTGGCAAGCTACCTGGATTCCTGAGTGGGAGTTTGTCAATACCCCTCCCTTAGTGAAATT
ATGGTACCAGTTAGAGAAAGAACCCATAGTAGGAGCAGAAACTTTCTATGTAGATGGGGCAGCTAATAGGGAGACTAAAT
TAGGAAAAGCAGGATATGTCACTGACAGAGGAAGACAAAAGGTTGTCTCCATACCTGACACAACAAATCAGAAGACTGAA
TTACAAGCAATTCATCTAGCTTTGCAGGATTCGGGGTTAGAAGTAAACATAGTAACAGACTCACAATATGCATTAGGAAT
CATTCAAGCACAACCAGATAAAAGTGAATCAGAATTAGTCAGTCAAATAATAGAGCAGTTAATACAAAAGGAAAGGGTCT
ACCTGGCATGGGTCCCAGCACACAAAGGAATTGGAGGAAATGAACAAGTAGATAAATTAGTCAGTTCTGGAATCAGGAAA
GTACTA
>AY779557/B/CA/1998/CANC10FULL
CCCATTAGTCCTATTGAAACTGTACCAGTAAAATTAAAGCCAGGAATGGATGGCCCAAAAGTTAAACAATGGCCATTGAC
AGAAGAAAAAATAAAAGCATTAGTAGAAATTTGTACAGAACTGGAGAAGGAAGGAAAAATTTCAAAAATTGGGCCTGAGA
ATCCATACAATACTCCAGTATTTGCCATAAAGAAAAAGGACAGTACTAAATGGAGAAAAGTAGTAGATTTCAGAGAACTT
AATAAGAGAACTCAAGACTTCTGGGAAGTTCAATTAGGAATACCACATCCCGCAGGG---TTAAAAAAGAAA---AAATC
AGTAACAGTACTAGATGTGGGTGATGCATATTTCTCAGTTCCCTTAGATAAAGACTTCAGGAAGTATACTGCATTTACCA
TACCTAGTATAAACAATGAGACACCAGGGATTAGATATCAGTACAATGTGCTTCCACAGGGATGGAAAGGATCACCAGCA
ATATTCCAAAGTAGCATGACAAGAATCTTAGAGCCTTTTAGAAAACAAAATCCAGACATAATTATCTATCAGTACGTGGA
TGACTTGCATGTAGCATCTGACTTAGAAATAGGACAGCATAGAACAAAAATAGAGGAACTGAGAGAACATCTGTGGAAGT
GGGGGTTTTACACACCAGACAAAAAACATCAGAAAGAACCTCCATTCCTTTGGATGGGTTATGAACTCCATCCTGATAAA
TGGACAGTACAGCCTATAGTGCTGCCAGAAAAGGACAGCTGGACTGTCAATGACATACAGAAGTTAGTGGGAAAATTGAA
TTGGGCAAGTCAGATTTATGCAGGGATTAAAGTAAGACAATTATGTAAACTCCTTAGAGGAACCAAAGCACTAACAGAAG
TAGTACCACTAACAGAAGAAGCAGAGTTAGAACTGGCAGAAAACAGGGAAATTCTAAAAGAACCAGTACATGGGGCATAT
TATGACCCAACAAAAGACTTAATAGCAGAAGTACAGAAACAGGAGCTAGGCCAATGGACATATCAAATCTATCAAGAGCC
ATTTAAAAATTTGAAAACAGGAAAATATGCAAAAATGAGGGGAGCTCACACTAATGATGTAAGACAATTAACAGAGGCAG
TGCAAAAAATAGCCACAGAAAGCATAGTAATATGGGGAAAAACTCCTAAATTTAGACTACCTATACAAAAGGAAACATGG
GAAGCATGGTGGATGGAGTATTGGCAGGCTACCTGGATTCCTGAGTGGGAGTTTGTCAATACCCCTCCCTTAGTGAAATT
ATGGTACCAGTTAGAGAAAGAACCCATAGTAGGAGTAGAAACTTTCTATGTAGATGGGGCAGCTAACAGGGAGACTAAAT
TAGGAAAAGCAGGATATGTTACTGACAAAGGAAGACAAAAGGTTGTCTCCATAACTGCCCCAACAAATCAGAAGACTGAG
TTACAAGCAATTCATCTAGCTTTGCAGGATTCAGGGTCAGAAGTAAACATAGTAACAGACTCCCAATATGCATTAGGAAT
CATTCAAGCACACCCAGATAAAAGTGAATCAGAGTTAGTCAGTCAAATAATAGAGCAGTTAATAAAAAAGGAAAAGGTCT
ACCTAGCATGGGTACCAGCACATACAGGAATTGGAGGAAATGAACAAGTAGATAAATTAGTCAGTGCTGGAATCAGAAGA
GTACTA
>AY779558/B/CA/1999/CAN11FULL
CCCATTAGTCCTATTGAAACTGTACCAGTAAAATTAAAGCCAGGAATGGATGGTCCAAAAGTTAAACAATGGCCATTGAC
AGAAGAAAAAATAAAAGCATTAGTAGAAATTTGTACAGAACTGGAGAAGGAAGGAAAAATTTCAAAAATTGGGCCTGAGA
ATCCATACAATACTCCAGTATTTGCCATAAAGAAAAAGGACAGTACTAAATGGAGAAAAGTAGTAGATTTCAGAGAACTT
AATAAGAGAACTCAAGACTTCTGGGAAGTTCAATTAGGAATACCACATCCCGCAGGG---TTAAAAAAGAAA---AAATC
AGTAACAGTACTAGATGTGGGTGATGCATATTTCTCAGTTCCCTTAGATAAAGACTTCAGGAAGTATACTGCATTTACCA
TACCTAGTATAAACAATGAGACACCAGGGATTAGATATCAGTACAATGTGCTTCCACAGGGATGGAAAGGATCACCAGCA
ATATTCCAAAGTAGCATGACAAGAATCTTAGAGCCTTTTAGAAAACAAAATCCAGACATAATTATCTATCAGTACGTGGA
TGACTTGCTTGTAGCATCTGACTTAGAAATAGGACAGCATAGAACAAAAATAAAGGAACTGAGAGAACATCTGTGGAAGT
GGGGGTTTTACACACCAGACAAAAAACATCAGAAAGAACCTCCATTCCTTTGGATGGGTTATGAACTCCATCCTGATAAA
TGGACAGTACAGCCTATAGTGCTGCCAGAAAAAGACAGCTGGACTGTCAATGACATACAGAAGTTAGTGGGAAAATTGAA
TTGGGCAAGTCAGATTTATGCAGGGATTAAAGTAAGACAATTATGTAAACTCCTTAGGGGAACCAAAGCACTAACAGAAG
TAGTACCACTAACAGAAGAAGCAGAGTTAGAACTGGCAGAAAACAGGGAAATTCTAAAAGAACCAGTACATGGGGCATAT
TATGACCCAACAAAAGACTTAATAGCAGAAGTACAGAAACAGGAGCTAGGCCAATGGACATATCAAATCTATCAAGAGCC
ATTTAAAAATCTGAAAACAGGAAAATATGCAAAAATGAGGGGAGCTCACACTAATGATGTAAGACAATTAACAGAGGCAG
TGCAAAAAATAGCCACAGAAAGCATAGTAATATGGGGAAAAACTCCTAAATTTAGACTACCTATACAAAAGGAAACATGG
GAAGCATGGTGGATGGAGTATTGGCAAGCTACCTGGATTCCTGAGTGGGAGTTTGTCAATACCCCTCCCTTAGTGAAATT
ATGGTACCAGTTAGAGAAAGAACCCATAGTAGGAGCAGAAACTTTCTATGTAGATGGGGCAGCTAACAGGGAGACTAAAT
TAGGAAAAGCAGGATATGTAACTGACAAAGGAAGACAAAAAGTTGTCTCCATAACTGACACAACAAATCAGAAGACTGAG
TTACAAGCAATTCATCTAGCTTTGCAGGCTTCAGGGTCAGAAGTAAACATAGTAACGGACTCACAATATGCATTAGGAAT
CATTCAAGCACAACCAGATAAAAGTGAATCAGAGTTAGTCAGTCAAATAATAGAGCAGTTAATAAAAAAGGAAAAAGTCT
ACCTAGCATGGGTACCAGCACATAAAGGAATTGGAGGAAATGAAAAAGTAGATAAATTAGTCAGTGCTGGAATCAGAAAA
GTACTA
>AY779559/B/CA/1992/CANC2FULL
CCCATTAGTCCTATTGAAACTGTACCAGTAAAATTAAAGCCAGGAATGGATGGCCCAAAAGTTAAACAGTGGCCATTGAC
AGAAGAAAAAATAAAAGCATTAGTAGAAATTTGTACAGAAATGGAAAAGGAAGGAAAAATTTCAAAAATTGGGCCTGAAA
ATCCATACAATACTCCAGTATTTGCCATAAAGAAAAAGGACAGTACTAAATGGAGAAAATTAGTAGATTTCAGAGAACTT
AATAAGAGAACTCAAGACTTCTGGGAAGTTCAATTAGGAATACCACATCCCGCAGGG---TTAAAAAAGAAG---AAATC
AGTAACAGTACTGGATGTGGGTGATGCATATTTTTCAGTTCCCTTAGATAAAGATTTCAGGAAGTATACTGCATTTACCA
TACCTAGTATAAACAATGAGACACCAGGGATTAGATATCAGTACAATGTGCTTCCACAGGGATGGAAAGGGTCACCAGCA
ATATTCCAAAACAGCATGACAAGAATCTTAGAGCCTTTTAGAAAACAAAATCCAGACATAGTTATCTATCAGTACATGGA
TGACTTGTATGTAGGATCTGACTTAGAAATAGGACAGCATAGAACAAAAATAGAGGAACTGAGAGAACATCTGCTGAAGT
GGGGGTTTACCACACCAGACAAAAAACATCAGAAAGAACCTCCATTCCTTTGGATGGGTTATGAACTCCATCCTGATAAA
TGGACAGTACAGCCTATAGTGCTGCCAGAAAAGGACAGCTGGACTGTCAATGACATACAAAAGTTAGTGGGAAAACTGAA
TTGGGCAAGTCAGATTTACGCAGGGATTAAAGTAAAGCACTTATGTAAACTCCTTAGGGGAGCCAAAGCACTAACAGAAG
TAATACCACTAACAGAAGAAGCAGAGCTAGAACTGGCAGAAAACAGGGAAATTCTAACAGAACCAGTACATGGAGTGTAT
TATGACCCATCAGAAGACTTAATAGCAGAAATACAGAAACAAGGGCACGGCCAATGGACATATCAAATTTATCAAGAGCC
ATTTAAAAATCTGAAATCAGGAAAATATGCGAGAATGAGGGGTGCCCACACTAATGATGTAAAACAATTAACAGAGGCAG
TGCAAAAAGCATCCACAGAAAGCATAGTAATATGGGGAAAGACTCCTAAATTTAAACTACCCATACAAAAGGAAACATGG
GAAGCATGGTGGATGGAGTATTGGCAAGCTACCTGGATTCCTGAGTGGGAGTTTGTCAATACCCCTCCCTTAGTGAAATT
ATGGTACCAGTTAGAGAAGGAACCCATAGTAGGAGCAGAAACTTTCTATGTAGATGGGGCAGCTAATAGGGAGACTAAAT
TAGGAAAAGCAGGATATGTTACTGACAGAGGAAGACAAAAAGTTGTCTCCATAGCTGACACAACAAATCAGAAGACTGAG
TTACAAGCAATTCATCTAGCTTTGCAGGATTCGGGATTAGAAGTAAACATAGTAACAGACTCACAATATGCATTAGGAAT
CATTCAAGCACAACCAGATAAAAGTGAATCAGAGTTAGTCAGTCAAATAATAGAGCAGTTAATACAAAAGGAAAAGGTCT
ACCTGGCATGGGTACCAGCACACAAAGGAATTGGAGGAAATGAACAAGTAGATAAATTAGTCAGTTCTGGAATCAGGAAA
GTACTA
>AY779560/B/CA/1994/CANC3FULL
CCCATTAGTCCTATTGAAACTGTACCAGTAAAATTAAAGCCAGGAATGGATGGCCCAAAAGTTAAACAATGGCCATTGAC
AGAAGAAAAAATAAAAGCATTAATAGAAATTTGTACAGAAATGGAAAAGGAAGGGAAAATTTCAAAAATTGGGCCTGAGA
ATCCATACAATACTCCAGTATTTGCCATAAAGAAAAAGGACAGTACTAAATGGAGAAAAGTAGTAGATTTCAGAGAACTT
AATAAGAGAACTCAAGACTTCTGGGAAGTTCAATTAGGAATACCACATCCCGCAGGG---TTAAAAAAGAAA---AAATC
AGTAACAGTACTAGATGTGGGTGATGCATATTTCTCAGTTCCCTTAGATAAAGACTTCAGGAAGTATACTGCATTTACCA
TACCTAGTATAAACAATGAGACACCAGGGAGTAGATATCAGTACAATGTGCTTCCACAGGGATGGAAAGGATCACCAGCA
ATATTCCAAAGTAGCATGACAAGAATCTTAGATCCTTTTAGAAAACAAAATCCAGACATAGTTATCTGTCAGTATATGGA
TGACTTGTATGTAGGATCTGACTTAGAAATAGGACAGCATAGAACAAAAATAGAGGAACTGAGAGAACATCTGTTGAAGT
GGGGATTTACCACACCAGACAAAAAACATCAGAAAGAACCTCCATTCCTTTGGATGGGTTATGAACTCCATCCTGATAAA
TGGACAGTACAGCCTATAGTGCTGCCAGAAAAAGACAGCTGGACTGTCAATGACATACAGAAGTTAGTGGGAAAATTGAA
TTGGGCAAGTCAGATTTATGCAGGGATTAAAGTAAGGCAATTATGTAAACTCCTTAGGGGAACCAAAGCACTAACAGAAG
TAGTACCACTAACAGAAGAAGCAGAGCTAGAACTGGCAGAAAACAGGGAAATTCTAAAAGAACCAGTACATGGAGCATAT
TATGACCCAACAAAAGACTTAATAGCAGAAGTACAGAAACAGGAGCAAGGCCAATGGACATATCAAATTTATCAAGAGCC
ATTTAAAAATCTGAAAACAGGAAAATATGCAAAAATGAGGGGTGCTCACACTAATGATGTAAAACAATTAACAGAGGCGG
TGCAAAAAATAGCCACAGAAAGCATAGTAATATGGGGAAAGACTCCTAAATTTACACTACCCATACAAAAGGAAACATGG
GAAGCATGGTGGACGGAGTATTGGCAAGCTACCTGGATTCCTGAGTGGGAGTTTGTCAATACCCCTCCCTTAGTGAAATT
ATGGTACCAGTTAGAGAAAGAGCCCATAGTAGGAGCAGAAACTTTCTATGTAGATGGGGCAGCTAACAGGGAGACTAAAT
TAGGAAAAGCAGGATATGTTACTGACAAAGGAAGACAAAAAGTTGTCTCCATAACTGACACAACAAATCAGAAGACTGAG
TTACAAGCAATTCATCTAGCTTTGCAGGATTCGGGATTAGAAGTAAACATAGTAACAGACTCACAATATGCATTAGGAAT
CATTCAAGCACAACCAGATAAAAGTGAATCAGAGTTAGTCAGTCAAATAATAGAGCAGTTAATAAAAAAGGAAAAGGTCT
ACCTAGCATGGGTACCAGCACATAAAGGAATTGGAGGAAATGAACAAGTAGATAAATTAGTCAGTGCTGGAATCAGGAAA
GTACTA
>AY779561/B/CA/1992/CANC5FULL
CCCATTAGTCCTATTGAAACTGTACCAGTAAAATTAAAGCCAGGAATGGATGGCCCAAAAGTTAAACAATGGCCATTGAC
AGAAGAAAAAATAAAAGCATTAGTAGAAATTTGTACAGAAATGGAAAAGGAAGGAAAAATTTCAAAAATTGGGCCTGAAA
ATCCATACAATACTCCAGTATTTGCTATAAAGAAAAAGGACAGTACTAAATGGAGAAAATTAGTAGATTTCAGAGAACTT
AATAAGAGAACTCAAGACTTCTGGGAAGTTCAATTAGGAATACCACATCCCGCAGGG---TTAAAAAAGAAA---AAATC
AGTAACAGTACTGGATGTGGGTGATGCATATTTTTCAGTTCCCTTAGATAAAGACTTCAGGAAGTATACTGCATTTACCA
TACCTAGTATAAACAATGAGACACCAGGGATTAGATATCAGTACAATGTGCTTCCACAGGGATGGAAAGGATCACCAGCA
ATATTCCAAAGTAGCATGACAAAAATCTTAGAGCCTTTTAGAAAACAAAATCCAGACATAGTTATCTATCAGTACATGGA
TGACTTGTATGTAGGATCTGACTTAGAAATAGGACAGCATAGAACAAAAATAGAGGAACTGAGAGAACATCTGTTAAGGT
GGGGATTTACCACACCAGACAAAAAACATCAGAAAGAACCTCCATTCCTTTGGATGGGTTATGAACTCCATCCTGATAAA
TGGACAGTACAGCCTATAGTGCTGCCAGAAAAAGACAGCTGGACTGTCAATGACATACAGAAGTTAGTGGGAAAATTGAA
TTGGGCAAGTCAGATTTATGCAGGAATTAAAGTAAGGCAATTATGTAAACTCCTTAGGGGAACCAGAGCACTAACAGAAG
TAGTACCACTAACAGAAGAAGCAGAGCTAGAACTGGCAGAAAACAGGGAAATTCTAAAAGAACCAGTACATGGAGCATAT
TATGACCCAACAAAAGACTTAATAGCAGAAGTACAGAAACAGGAGCTAGGCCAATGGACATATCAAATCTATCAAGAGCC
ATTTAAAAATCTGAAAACAGGAAAATATGCAAAGATGAGGGGTGCTCACACTAATGATGTAAAACAATTAACAGAGGCAG
TGCAAAAAATAGCCACAGAAAGCATAGTAATATGGGGAAAGACTCCTAAATTTAGACTACCCATACAAAAGGAAACATGG
GAAGCATGGTGGATGGAGTATTGGCAAGCTACCTGGATTCCTGAGTGGGAGTTTGTCAATACCCCTCCCTTAGTGAAATT
ATGGTACCAGTTAGAGAAAGAGCCCATAGTAGGAGCAGAAACTTTCTATGTAGATGGGGCAGCTAACAGGGAGACTAAAT
TAGGAAAAGCAGGATATGTAACTGACAAAGGAAGACAAAAAGTTGTCTCCATAACTGACACAACAAATCAGAAGACTGAG
TTACAAGCAATTCATCTAGCTTTGCAGGATTCGGGATTAGAAGTAAACATAGTAACAGACTCACAATATGCATTAGGAAT
CATTCAAGCACAACCAGATAAAAGTGAGTCAGAGTTAGTCAGTCAAATAATAGAGCAGTTAATAAAAAAGGAAAAGGTCT
ACCTGGCATGGGTACCAGCACATAAAGGAATAGGAGGAAATGAACAAGTAGATAAATTAGTCAGTGCTGGAATCAGGAAA
GTACTA
>AY779562/B/CA/1993/CANC6FULL
CCCATTAGTCCTATTGAAACTGTACCAGTAAAATTAAAGCCAGGAATGGATGGCCCAAAAGTTAAACAATGGCCATTGAC
AGAAGAAAAAATAAAAGCATTAGTAGAAATTTGTACAGAACTGGAGAAGGAAGGAAAAATTTCAAAAATTGGGCCTGAGA
ATCCATACAATACTCCAGTATTTGCCATAAAGAAAAAGGACAGTACTAAATGGAGAAAAGTAGTAGATTTCAGAGAACTT
AATAAGAGAACTCAAGACTTCTGGGAAGTTCAATTAGGAATACCACATCCCGCAGGG---TTAAAAAAGAAA---AAATC
AGTAACAGTACTAGATGTGGGTGATGCATATTTCTCAGTTCCCTTAGATAAAGACTTCAGGAAGTATACTGCATTTACCA
TACCTAGTATAAACAATGAGACACCAGGGATTAGATATCAGTACAATGTGCTTCCACAGGGATGGAAAGGATCACCAGCA
ATATTCCAAAGTAGCATGACAAGAATCTTAGAGCCTTTTAGAAAACAAAATCCAGACATAATTATCTATCAGTACGTGGA
TGACTTGCATGTAGCATCTGACTTAGAAATAGGACAGCATAGAACAAAAATAGAGGAACTGAGAGAACATCTGTGGAAGT
GGGGGTTTTACACACCAGACAAAAAACATCAGAAAGAACCTCCATTCCTTTGGATGGGTTATGAACTCCATCCTGATAAA
TGGACAGTACAGCCTATAGTGCTGCCAGAAAAGGACAGCTGGACTGTCAATGACATACAGAAGTTAGTGGGAAAATTGAA
TTGGGCAAGTCAGATTTATGCAGGGATTAAAGTAAGACAATTATGTAAACTCCTTAGAGGAACCAAAGCACTAACAGAAG
TAGTACCACTAACAGAAGAAGCAGAGTTAGAACTGGCAGAAAACAGGGAAATTCTAAAAGAACCAGTACATGGGGCATAT
TATGACCCAACAAAAGACTTAATAGCAGAAGTACAGAAACAGGAGCTAGGCCAATGGACATATCAAATCTATCAAGAGCC
ATTTAAAAATTTGAAAACAGGAAAATATGCAAAAATGAGGGGAGCTCACACTAATGATGTAAGACAATTAACAGAGGCAG
TGCAAAAAATAGCCACAGAAAGCATAGTAATATGGGGAAAAACTCCTAAATTTAGACTACCTATACAAAAGGAAACATGG
GAAGCATGGTGGATGGAGTATTGGCAGGCTACCTGGATTCCTGAGTGGGAGTTTGTCAATACCCCTCCCTTAGTGAAATT
ATGGTACCAGTTAGAGAAAGAACCCATAGTAGGAGTAGAAACTTTCTATGTAGATGGGGCAGCTAACAGGGAGACTAAAT
TAGGAAAAGCAGGATATGTTACTGACAAAGGAAGACAAAAGGTTGTCTCCATAACTGCCCCAACAAATCAGAAGACTGAG
TTACAAGCAATTCATCTAGCTTTGCAGGATTCAGGGTCAGAAGTAAACATAGTAACAGACTCCCAATATGCATTAGGAAT
CATTCAAGCACACCCAGATAAAAGTGAATCAGAGTTAGTCAGTCAAATAATAGAGCAGTTAATAAAAAAGGAAAAGGTCT
ACCTAGCATGGGTACCAGCACATACAGGAATTGGAGGAAATGAACAAGTAGATAAATTAGTCAGTGCTGGAATCAGAAGA
GTACTA
>AY779563/B/CA/1996/CANC8FULL
CCCATTAGTCCTATTGAAACTGTACCAGTAAAATTAAAGCCAGGAATGGATGGCCCAAAAGTTAAACAATGGCCATTGAC
AGAAGAAAAAATAAAAGCATTAGTAGAAATTTGTACAGAAATGGAGAAGGAAGGAAAAATTTCAAAAATTGGGCCTGAGA
ATCCATACAATACTCCAGTATTTGCGATAAAGAAAAAAGACAGTACTAAATGGAGAAAATTAGTAGATTTCAGAGAACTT
AATAAGAGAACTCAAGACTTCTGGGAAGTTCAATTAGGAATACCACATCCCGCAGGG---TTAAAAAAGAAA---AAATC
AGTAACAGTACTAGATGTGGGTGATGCATATTTTTCAGTTCCCTTAGATAAAGACTTCAGGAAGTATACTGCATTTACCA
TACCTAGTATAAACAATGAGACACCAGGGATTAGATATCAGTACAATGTGCTTCCACAGGGATGGAAAGGATCACCAGCA
ATATTCCAAAGTAGCATGACAAAAATCTTAGAGCCTTTTAGAAAACAAAATCCAGACATAGTTATCTATCAGTACGTGGA
TGACTTGTATGTAGGATCTGACTTAGAAATAGGACAGCCTAGAACAAAAATAGAGGAACTGAGAGAACATCTGTTGAAGT
GGGGGTTTTACACACCAGACAAAAAACATCAGAAAGAACCTCCATTCCTTTGGATGGGTTATGAACTCCATCCTGATAAA
TGGACAGTACAGCCTATAGTGCTGCCAGAAAAAGACAGCTGGACTGTCAATGACATACAGAAGTTAGTGGGAAAATTGAA
TTGGGCAAGTCAGATTTATGCAGGGATTAAAGTAAGACAATTATGTAAACTCCTTAGAGGAACCAAAGCACTAACAGAAG
TAGTACCACTAACAGAAGAAGCAGAGTTAGAACTGGCAGAAAACAGGGAAATTCTAAAAGAACCAGTACATGGGGCATAT
TATGACCCAACAAAAGACTTAATAGCAGAAGTACAGAAACAGGAGCTAGGCCAATGGACATATCAAATCTATCAAGAGCC
ATTTAAAAATTTGAAAACAGGAAAATATGCAAAAATGAGGGGAGCTCACACTAATGATGTAAGACAATTAACAGAGGCAG
TGCAAAAAATAGCCACAGAAAGCATAGTAATATGGGGAAAAACTCCTAAATTTAGACTACCTATACAAAAGGAAACATGG
GAAGCATGGTGGATGGAGTATTGGCAGGCTACCTGGATTCCTGAGTGGGAGTTTGTCAATACCCCTCCCTTAGTGAAATT
ATGGTACCAGTTAGAGAAAGAACCCATAGTAGGAGTAGAAACTTTCTATGTAGATGGGGCAGCTAACAGGGAGACTAAAT
TAGGAAAAGCAGGATATGTTACTGACAAAGGAAGACAAAAGGTTGTCTCCATAACTGACACAACAAATCAGAAGACTGAG
TTACAAGCAATTCATCTAGCTTTGCAGGATTCAGGATTAGAAGTAAACATAGTAACAGACTCACAATATGCATTAGGAAT
CATTCAAGCACAACCAGATAAAAGTGAATCAGAGTTAGTCAGTCAAATAATAGAGCAGTTAATAAAAAAGGAAAAGGTAT
ACCTAGCATGGGTACCAGCACATAAAGGAATTGGAGGAAATGAACAAATAGATAAATTAGTCAGTGCTGGAATCAGAAAA
GTACTA
>AY779564/B/CA/1996/CANA1FULL
CCCATTAGTCCTATTGAAACTGTACCAGTAAAATTAAAGCCAGGAATGGATGGCCCAAAAGTTAAACAATGGCCATTGAC
AGAAGAAAAAATAAAAGCATTAGTAGAAATTTGTACAGAAATGGAAAAGGAAGGAAAAATTTCAAAAATTGGGCCTGAAA
ATCCATACAATACTCCAGTATTTGCCATAAAGAAAAAGGACAGTACTAAATGGAGAAAATTAGTAGATTTCAGAGAACTT
AATAAGAGAACTCAAGACTTCTGGGAAGTTCAATTAGGAATACCACATCCCGCAGGG---TTAAAAAAGAAA---AAATC
AGTAACAGTACTGGATGTGGGAGATGCATATTTTTCAGTTCCCTTAGATAAAAACTTCAGGAAGTATACTGCATTTACCA
TACCTAGTATAAACAATGAGACACCAGGGATTAGATATCAGTACAATGTACTTCCACAGGGATGGAAAGGATCACCAGCA
ATATTCCAAAGTAGCATGACAAAAATCTTGGAGCCTTTTAGAAAACAAAATCCAGACATAGTTATCTATCAGTACATGGA
TGACTTGTATGTGGGATCTGACTTAGAAATAGGGCAGCATAGAGCAAAAATAGAGGAACTGAGACAACATCTGTTGAGGT
GGGGATTTACCACACCAGACAAAAAACATCAGAAAGAACCTCCATTCCTTTGGATGGGTTATGAACTCCATCCTGATAAA
TGGACAGTACAGCCTATAGTGCTGCCAGAAAAGGACAGCTGGACTGTCAATGACATACAGAAGTTAGTGGGAAAATTGAA
TTGGGCAAGTCAGATTTACCCAGGGATTAGAGTAAGGCAATTATGTAAACTCCTTAGGGGAACCAAAGCACTAACAGAAG
TAATACCACTAACAGAAGAAGCAGAGCTAGAACTGGCAGAAAACAGGGAAATTCTAAAAGAACCAGTACATGGAGTGTAT
TATGACCCATCAAAAGACTTAATAGCAGAAATACAGAAACAGGGGCAAGGCCAATGGACATATCAAATTTATCAAGAGCC
ATTTAAAAATCTGAAAACCGGAAAATATGCAAGAATGAGGGGTGCCCACACTAATGATGTGAAACAATTAACAGAGGCAG
GACAAAAAATAGCCACAGAAAGCATAGTAATATGGGGAAAGACCCCTAAATTTAAACTACCCATACAAAAGGAAACATGG
GAAGCATGGTGGATGGAGTATTGGCAGGCTACCTGGATTCCTGAATGGGAGTTTGTCAATACCCCTCCCTTAGTAAAATT
ATGGTACCAGTTAGAGAAAGAACCCATAGAAGGAGCAGAAACCTTCTATGTAGATGGGGCAGCTAACAGGGACACTAAAA
TGGGAAAAGCAGGATATGTTACTGATAGGGGAAGACAAAAAGGTGTCTCCATACTGGACACAACAAATCAGAAGACTGAG
TTACAAGCAATTCATCTAGCTTTGCAGGATTCGGGATTAGAAGTAAACATAGTAACAGATTCACAATATGCATTAGGAAT
CATTCAAGCACAACCAGATAAAAGTGAATCAGAGTTAGTCAGTCAAATAATAGAGCAGTTAATAAAAAAGGAAAAGGTCT
ATCTGACCTGGGTACCAGCACACAAAGGAATTGGAGGAAATGACCAAGTAGATAAATTAGTCAGTGCTGGAATCAGGAAA
GTACTA
>AY781127/B/UY/2001/01UYTRA1179
CCCATTAGTCCTATTGAAACTGTACCAGTGAAATTAAAGCCAGGAATGGATGGCCCAAAAGTTAAACAATGGCCATTGAC
AGAAGAAAAAATAAAAGCATTAGTAGAAATTTGTACAGAAATGGAAAAGGAAGGAAAAATTTCAAAAATTGGGCCTGAAA
ATCCATACAATACTCCAGTATTTGCCATAAGGAAAAAAGACAGTACTAAATGGAGAAAATTAGTAGATTTCAGAGAACTT
AATAAGAGAACTCAAGACTTCTGGGAAGTTCAATTAGGAATACCACATCCCGCAGGG---TTAAAGAAGAAA---AAATC
AGTAACAGTACTGGATGTGGGTGATGCATATTTTTCAGTTCCCTTAGATAAAGACTTCAGGAAGTATACTGCATTTACCA
TACCTAGTACAAACAATGAAACGCCAGGAATTAGATATCAGTACAATGTGCTGCCACAAGGATGGAAAGGATCACCAGCA
ATATTCCAGAGTAGCATGACAAAAATCTTAGAGCCTTTTAGAAAGCAAAATCCAGACATAGTTATCTATCAATACATGGA
TGACTTGTATGTAGGATCTGACTTGGAAATAGGGCAGCATAGAGCAAAAATAGAAGAACTGAGACAACATCTGTTGAGGT
GGGGGTTTACCACACCAGACAAAAAACATCAGAAAGAACCACCATTCCTTTGGATGGGTTATGAACTCCATCCTGATAAA
TGGACAGTACAGCCTATAGTGCTGCCAGAAAAAGACAGCTGGACTGTCAATGACATACAGAAGTTAGTGGGAAAATTGAA
TTGGGCAAGTCAGATTTATGCAGGGATTAAAGTAAAGCAATTATGTAAACTCCTTAGGGGAACCAAATCACTAACAGAAA
TAGTGCCACTAACAGCAGAAGCAGAGCTAGAACTAGCAGAAAACAGGGAGATTCTAAAAGAACCAGTACATGGAGTGTAT
TATGACCCATCAAAAGACTTAATAGCAGAAATACAGAAGCAAGGGCAAGGCCAATGGACATATCAAATTTATCAAGAGCC
ATTTAAAAATCTGAAAACAGGAAAGTATGCAAGAATGAGGGGTACCCACACTAATGATGTAAAACAATTAACAGAAGCAG
TGCAAAAAATAACCACAGAAAGCATAGTAATATGGGGAAAGATTCCTAAGTTTAAACTACCCATACAAAAAGAAACGTGG
GAAGCATGGTGGATAGAGTATTGGCAAGCCACCTGGATTCCTGAGTGGGAATTTGTCAATACCCCTCCCTTAGTGAAATT
ATGGTACCAGTTAGAGAAAGAACCCATAGTAGGGGCAGAAACTTTCTATGTAGATGGGGCAGCTAATAGGGAAACTAAAT
TAGGAAAAGCAGGATATGTTACTGACAGAGGAAGACAAAAAGTTGTCCCCTTAACGGACACAACAAATCAGAAGACTGAG
TTACAAGCAATTCATCTAGCTTTGCAGGATTCGGGATTAGAAGTAAACATAGTAACAGACTCACAATATGCATTAGGAAT
CATTCAAGCACAACCAGATAAGAGTGAATCAGAAATAGTCAGTAAAATAATAGAGCAGTTGATAAACAAGGAAAAGGTCT
ACTTGGCATGGGTACCAGCACACAAAGGAATTGGAGGAAATGAACAGGTAGATAAATTAGTCAGTTCTGGAATCAGGAAA
GTACTA
>AY795904/B/YE/2002/02YE507
CCCATTAGTCCTATTGAAACTGTACCAGTAAAATTAAAGTCAGGAATGGATGGCCCAAAAGTTAAACAATGGCCATTGAC
AGAAGAAAAAATAAAAGCATTAATAGAAATATGTTCAGAAATGGAAAAGGAAGGGAAAATTTCAAAAATTGGGCCTGAAA
ATCCATACAATACTCCAGTATTTGCCATAAAGAAAAAAGATAGTACTAAATGGAGAAAATTAGTAGATTTCAGAGAACTT
AATAAGAGAACTCAAGACTTCTGGGAAGTCCAGTTAGGAATACCACATCCCTCAGGG---TTAAAAAAGAAA---AAATC
AGTAACAGTACTGGATGTGGGTGATGCATATTTTTCAGTTCCCTTAGATGAAGCATTCAGAAAGTACACTGCATTCACTA
TACCTAGTTTAAACAATGAGACACCAGGGATTAGATATCAGTATAATGTGCTTCCACAGGGATGGAAAGGATCACCAGCA
ATATTCCAAAGTAGCATGACAAAAATCTTAGAGCCTTTTAGAAAACAAAATCCAGACATAGTCATCTATCAATACATGGA
TGATTTGTATGTAGGATCTGACTTAGAAATAGAGCAGCATAGAACAAAAATAGAAAAACTGAGACAACATCTGTTGAGGT
GGGGATTTACCACACCAGACAAAAAACATCAGAAAGAACCCCCATTCCTTTGGATGGGTTATGAACTCCATCCTGATAAA
TGGACAGTACAGCCTATAGAACTGCCAGACAAAGACAGCTGGACTGTCAATGACATACAGAAGTTAGTGGGAAAATTAAA
TTGGGCAAGTCAGATTTACCCAGGGATTAAAGTAAAGCAATTATGTAAACTCCTTAGGGGAGCCAAGGCGCTAACAGAAG
TAATACAATTAACAAAAGAAGCAGAATTAGAACTGGCAGAAAACAGGGAAATTATAAAAGAACCAGTACATGGAGTGTAT
TATGATCCATCAAAAGAATTAATAGCAGAAATACAGAAGCAGGGGCAAGGCCAATGGACATATCAAATTTATCAAGAGCC
ATTTAAAAATCTAAAAACAGGAAAGTATGCAAGAATGAGGGGTGCCCACACTAATGATGTCAAACAATTAACAGAGGCAG
TGCAGAAAATAACCACAGAAAGCATAGTAATATGGGGAAAGATTCCTAAATTTAGACTACCCATACAAAAAGAAACATGG
GAAACATGGTGGACAGAATATTGGCAAGCCACCTGGATTCCTGAGTGGGAGTTTGTCAATACCCCTCCCTTAGTAAAATT
ATGGTACCAGTTAGAGAAAGAACCCATACCAGGAGCAGAAACTTACTATGTAGATGGGGCAGCTAACAGAGAGACTAGAT
TAGGAAAAGCAGGATATGTTACTAACAAAGGGAGGCAAAAAGTTGTCTCCCTAACTGACACAACAAATCAGAAGACTGAG
TTACAAGCAATTTATCTAGCTTTACAGGATTCAGGATTAGAAGTAAACATAGTAACAGACTCACAATATGCATTGGGAAT
CATTCAAGCACAACCAGATAAAAGTGAATCAGAATTAGTCAGTCAAATAATAGAGCAGTTAATAAAAAAGGAAAAGGTCT
ACCTGGCATGGGTACCAGCGCATAAAGGAATAGGAGGAAATGAACAAGTAGACAAATTAGTCAGTGCTGGAATCAGGAAA
GTACTA
>AY795905/B/YE/2002/02YE508
CCCATTAGTCCTATTGAAACTGTACCAGTAAAATTAAAGCCAGGAATGGATGGCCCAAAAGTTAAACAATGGCCATTAAC
AGAAGAAAAAATAAAAGCATTAATAGAAATCTGTACAGAAATGGAAAAGGAAGGGAAAATTTCAAAAATTGGGCCTGAAA
ATCCATACAATACTCCAGTATTTGCCATAAAGAAAAAAGACAGTACTAAATGGAGAAAATTAGTAGATTTCAGAGAACTT
AATAAGAGAACTCAAGACTTCTGGGAAGTCCAGTTAGGAATACCACATCCCTCAGGG---TTAAAAAAGAAA---AAATC
AGTAACAGTACTGGATGTGGGTGATGCATATTTTTCAGTTCCCTTAGATGAAGAGTTCAGGAAATATACTGCATTCACTA
TACCTAGTTTAAACAATGAGACACCAGGGATTAGATATCAGTATAATGTGCTTCCACAGGGATGGAAAGGATCACCAGCA
ATATTCCAAAGTAGTATGACAAAAATCTTAGAGCCTTTTAGAAAACAAAATCCAGACATGGTTATCTATCAATACATGGA
TGATTTGTATGTAGGATCTGATTTAGAAATAGGGCAGCATAGAACAAAAATAGAGGAACTGAGACAACATCTGTTGAAGT
GGGGGTTTACCACACCAGACAAAAAACATCAGAAAGAACCTCCATTCCTTTGGATGGGCTATGAACTCCATCCTGATAAA
TGGACAGTACAGTCTATAGAGCTGCCAGACAAAGACAGCTGGACTGTCAATGACATACAGAAGCTAGTGGGGAAGTTAAA
TTGGGCAAGTCAGATTTACCCAGGGATTAAAGTAAAGCAATTATGTAAACTCCTTAGGGGAGCCAAAGCGCTAACAGAAG
TAATACCATTAACAAAAGAAGCAGAACTAGAATTGGCAGAAAACAGGGAGATTCTAAAAGAACCAGTACATGGAGTGTAT
TATGACCCATCAAAGGACTTAATAGCAGAAATACAGAAGCAGGGGCAAGGCCAATGGACATATCAAATTTATCAAGAGCC
ATTTAAAAATCTGAAAACAGGCAAATATGCAAGAATGAAGGGTGCCCACACTAATGATGTAAGACAATTAACAGAGGCAG
TGCAAAAAATAACCACAGAAAGCATAGTAATATGGGGAAAGATTCCTAAATTTAGACTACCCATACAAAAAGAAACATGG
GAAACATGGTGGACAGAGTATTGGCAAGCCACCTGGATTCCTGAGTGGGAGTTTGTCAATACCCCTCCCTTAGTGAAATT
ATGGTACCAGTTAGAAAAGGAACCCATAATAGGAGCAGAAACTTTCTATGTAGATGGGGCATCCAACAGAGAGACTAAAT
TAGGAAAAGCAGGATATGTTACTAACAGAGGGAGACAAAAAGTTGTCTCTCTAACTGACACAACAAATCAGAAGACTGAG
TTACAAGCAATTTATCTAGCTTTACAGGATTCGGGATTAGAAGTAAACATAGTAACAGACTCACAATATGCATTAGGAAT
CATTCAAGCACAACCAGATAAAAGTGAATCAGAGTTAGTCAGTAAAATAATAGAGCAGTTAATAAAAAAGGAAAAGGTCT
ACTTGGCATGGGTACCAGCGCACAAAGGAATAGGAGGAAATGAACAAGTAGATAAATTAGTCAGTACTGGAATCAGGAAA
GTACTA
>AY818644/B/AU/2004/Phcsffull04
CCCATTAGTCCTATTGAAACTGTACCAGTAAAATTAAAGCCAGGAATGGATGGCCCAAAAGTTAAACAATGGCCATTGAC
AGAGGAAAAAATAAAAGCATTAGTAGAAATTTGTACAGAAATGGAGAAGGAAGGGAAAATTTCAAAAATTGGGCCTGAAA
ATCCATACAATACTCCAGTATTTGCCATAAAGAAAAAAGACAGTACTAAATGGAGAAAATTAGTAGATTTCAGAGAACTT
AATAAAAGAACTCAAGACTTCTGGGAAGTTCAATTAGGAATACCACATCCAGCAGGG---TTAAAAAAGAAA---AAATC
AGTAACAGTACTGGATGTGGGTGATGCATATTTTTCAGTTCCCTTAGATAAAAACTTCAGGAAGTATACTGCATTTACCA
TACCTAGTATAAATAATGAGACACCAGGGATTAGATATCAGTACAATGTGCTTCCACAGGGATGGAAAGGATCACCAGCA
ATATTCCAAAGTAGCATGACAAAAATCTTAGAACCTTTTAGAAAACAAAATCCAGACATAGTTATCTATCAATACATGGA
TGATTTGTATGTAGGATCTGACTTAGAAATAGGGCAGCATAGAACAAAAATAGAGGAACTGAGACAACATCTGTTGAGGT
GGGGATTTACCACACCAGACAAAAAGCATCAGAAAGAACCCCCATTCCTTTGGATGGGTTATGAGCTCCATCCTGATAAA
TGGACAGTACAGCCTATAGTGCTGCCAGAAAAAGACAGCTGGACTGTTAATGACATACAAAAGTTAGTGGGAAAATTAAA
TTGGGCAAGTCAGATTTATGCAGGAATTAAAGTAAAGCAGCTATGTAAACTCCTTAGGGGAGCCAAAGCACTAACAGAAG
TAATACCACTAACCGAAGAAGCAGAGCTAGAACTGGCAGAAAACAGGGAGATTCTAAAAGAACCAGTACATGGGGTGTAT
TATGACCCATCAAAAGACTTAGTAGCAGAAATACAGAAGCAGGGGCAAGGCCAATGGACATATCAAATTTATCAAGAGCC
ATTTAAAAATCTGAAGACAGGAAAGTATGCAAGAATGAGGGGAGCCCACACTAATGATGTAAAACAATTAACAGAGACAG
TGCAAAAAATAGCCACAGAAAGCATAGTAATATGGGGAAAGACTCCAAAATTTAAACTACCCATACAAAAAGAAACATGG
GAAGCATGGTGGATGGAGTATTGGCAGGCCACCTGGATTCCTGAGTGGGAGTTTGTCAATACCCCTCCCCTAGTGAAATT
ATGGTATCAGTTAGAGAAAGAACCCATAGTAGGAGCAGAAACTTTCTATGTAGATGGGGCAGCTAATAGGGAAACTAAAT
TAGGAAAAGCAGGATATGTTACTGACAGAGGAAGACAAAAAGTTGTCCCCCTAACTGATACAACAAATCAGAAGACTGAG
TTACAAGCAATCCATTTAGCTTTGCAGGATTCGGGATTAGAAGTAAACATAGTAACAGACTCACAATATGCATTAGGAAT
TATTCAAGCACAACCAGATAAAAGTGAATCAGAAGTAGTCAGTCAAATAATAGAGCAGTTAATAAAAAAGGAAAAGGTCT
ACCTGGCATGGGTACCAGCACACAAAGGAATTGGAGGAAATGAACAAATAGATAAATTAGTCAGTGCTGGAATCAGGAAA
GTACTA
>AY819715/B/RU/2004/04RU139095
CCCATTAGTCCTATTGAAACTGTACCCGTAAAATTAAAGCCAGGAATGGATGGCCCAAAAGTTAAACAATGGCCATTGAC
AGAAGAAAAAATAAAAGCATTAGTAGAAATTTGTACAGAAATGGAAAAGGAAGGGAAAATTTCAAAAATTGGGCCTGAAA
ATCCATACAATACTCCAATATTTGCCATAAAGAAAAAAGACAGTACAAAATGGAGAAAATTAGTAGATTTCAGAGAACTT
AATAAGAGAACTCAAGACTTCTGGGAAGTTCAGTTAGGAATACCACATCCCGCAGGG---TTAAAAAAGAAA---AAATC
AGTAACAGTACTGGATGTGGGTGATGCATACTTCTCAGTTCCCTTAGATAAAGACTTCAGGAAGTATACTGCATTTACCA
TACCTAGCATAAACAATGAGACACCAGGGGTTAGGTATCAGTACAATGTGCTTCCACAGGGATGGAAAGGATCACCAGCA
ATATTCCAAAGTAGCATGACAAAAATTTTAGAGCCTTTTAGAAAACAAAATCCAGACATAGTTATTTATCAATATATGGA
TGATTTGTATGTAGGGTCTGATTTAGAAATAGGAGAACATAGAACAAAAATAGAGGAACTGAGACAACATCTGTTGAAGT
GGGGATTTACCACACCAGACAAAAAACATCAGAAAGAACCCCCATTCCTTTGGATGGGTTATGAACTACATCCTGATAAA
TGGACAGTACAGCCTATAGAGCTGCCAGAAAAGGATAGCTGGACTGTCAATGACATACAGAAGTTAGTGGGAAAATTGAA
TTGGGCAAGCCAGATTTACCCAGGGATTAAAGTAAAGCAATTATGTAAACTCCTTAGGGGAGCCAAAGCACTAACAGAAA
TAATCCCACTAACAAAAGAAGCAGAGCTAGAACTAGCAGAAAACAGGGAGATTCTAAGAGAACCAGTACATGGAGTGTAT
TATGACCCATCAAAAGACTTAATAGCAGAAATACAGAAACAGGAACAAGGCCAATGGACATATCAAATTTATCAAGAGCC
ATTTAAAAATCTGAAAACAGGAAAGTATGCAAAAATGAGGGGTGCCCACACTAATGATGTAAGACAATTAGTAGAGGCAG
TGCACAAAATAACCATGGAAAGCATAGTCATATGGGGAAAGACTCCTAAATTTAAACTACCCATACAAAAGGAAACATGG
GAAACATGGTGGACAGAGTATTGGCAAGCCACCTGGATTCCTGAGTGGGAGTTTGTCAATACCCCTCCCTTAGTAAAATT
ATGGTACCAGTTAGAGAAAGAACCCATAACAGGAGCAGAAACTTTTTATGTAGATGGGGCAGCTAATAGGGAGACTAAAT
TAGGAAAAGCAGGGTATGTTACTGACAGGGGAAGACAAAAGGTTGTCTCCTTTAATGATACAACAAATCAGAAGACTGAG
TTACAAGCAATTCATCTGGCTTTACAGGATTCAGGAGTAGAAGTAAACATAGTTACAGACTCACAATATGCATTAGGAAT
CATTCAAGCACAACCAGACAAAAGTGAATCAGAGTTAGTCAATCAAATAATAGAACAGTTAATAAAAAAGGAAAAGGTCT
ACCTGGCATGGGTACCAGCACACAAAGGAATTGGAGGAAATGAACAAGTAGATAAATTAGTCAGCTCTGGAATCAGGAAA
GTACTA
>AY835748/B/US/1983/5096_83
CCCATTAGTCCTATTGAAACTGTACCAGTAAAATTAAAGCCAGGAATGGATGGCCCAAAAGTTAAACAATGGCCATTGAC
AGAAGAAAAAATAAAAGCATTAGTAGAAATTTGTACAGAAATGGAGAAGGAAGGAAAAATTTCAAAAATTGGGCCTGAAA
ATCCATACAATACTCCAGTATTTGCCATAAAGAAAAAAGACAGTACTAAATGGAGAAAATTAGTAGATTTCAGAGAACTT
AATAAGAAAACTCAAGACTTCTGGGAAGTTCAATTAGGAATACCACATCCCGCAGGG---TTAAGAAAGAAA---AAATC
AGTAACAGTACTGGATGTGGGTGATGCATATTTTTCAGTTCCCTTAGATAAAGACTTCAGGAAGTATACTGCATTTACCA
TACCTAGTATAAACAATGAGACACCAGGGATTAGATATCAGTACAATGTGCTGCCACAGGGATGGAAAGGATCACCAGCA
ATATTCCCAAGTAGCATGACAAAAATCTTAGAGCCTTTTAGAAAACAAAATCCCGACCTAGTTATCTATCAATACATGGA
TGATTTGTATGTAGGATCTGACTTAGAAATAGGGCAGCATAGAACAAAAATAGAGGAACTGAGACAACATCTGTTGAGGT
GGGGATTTACCACACCAGACAAAAAACACCAGAAAGAACCTCCATTCCTTTGGATGGGTTATGAACTCCATCCTGATAAA
TGGACAGTACAGCCTATAGTGCTGCCAGAAAAAGACAGCTGGACTGTCAATGACATACAGAAGTTAGGGGGAAAATTGAA
TTGGGCAAGTCAGATCTACGCAGGGATTAAAGTAAGGCAATTATGTAAACTCCTTAGGGGAACCAAAGCACTAACAGAAG
TAGTACCACTAACAACAGAAGCAGAGCTAGAACTAGCAGAAAACGGGGAAATTCTAAAAGAACCAGTACGTGGAGTGTAT
TATGACCCATCAAAAGACTTAATAGCAAAAATACAGAAGCAGGGGCAGGGCCAATGGACATATCAAATTTATCAAGAGCC
ATTTAAAAATCTGAAAACAGGAAAATATGCAAGAATGAGGGGTGCCCACACTAATGATGTGAAACAATTAACAGAGGCAG
TACAAAAAATACCCACAGAAAGCATAGTAATATGGGGAAAGACTCCTAATTTTAAACTCCCCATACAAAAAGAAACGTGG
GAAACATGGGGGACAGAGTATTGGCAAGCCCCCTGGATTCCTGAGGGGGAGTTTGTCAATACCCCTCCCTTAGGGAAATT
ATGGCACCAGTTAAAAAAAGAACCCATAGTAGGAGCAGAAACTTTCTATGTAGATGGGGCAGCCAATAGGGAGACTAAAT
TAGGAAAAGCAGGATGTGTTTCTGACAGAGGAAGACAAAAAGTTGTCCCCCTAACTGACACAACAAATCAGAAGACTGAA
TTACAAGCAATTCTTCTAGCTTTGCAGGATTCGGGACTAGAAGTAAACATAGTAACCGACTCACAATTTGCATACGGAAT
CATTCAAGCACAACCAGATAAAAGTGAATCAGAGTTAGTCAGCCAAATAATAGAACAGTTAATAAAAAAGGAAAAGGTTT
ACCTGGCATGGGTACCAGCACACAAAGGAATTGGAGGAAATGAACAAGTAGATAAGTTAGTCAGTACTGGAATCAGGAAA
GTACTA
>AY835749/B/US/1986/5096_86
CCCATTAGTCCTATTGAAACTGTACCAGTAAAATTAAAGCCAGGAATGGATGGCCCAAAAGTTAAACAATGGCCATTGAC
AGAAGAAAAAATAAAAGCATTAGTAGAAATTTGTACAGAAATGGAGAAGGAAGGAAAAATTTCAAAAATTGGGCCTGAAA
ATCCATACAATACTCCAGTATTTGCCATAAAGAAAAAAGACAGTACTAAATGGAGAAAATTAGTAGATTTCAGAGAACTT
AATAAGAAAACTCAAGACTTCTGGGAAGTTCAATTAGGAATACCACATCCCGCAGGG---TTAAAAAAGAAA---AAATC
AGTAACAGTACTGGATGTGGGTGATGCATATTTTTCAGTTCCCTTAGATAAAGACTTCAGGAAGTATACTGCATTCACCA
TACCTAGTATAAACAATGAGACACCAGGGATTAGATATCAGTACAATGTGCTTCCACAGGGATGGAAAGGATCACCAGCA
ATATTCCAAAGTAGCATGACAAAAATCTTAGAGCCTTTTAGAAAACAAAATCCAGACATAGTTATCTATCAATACATGGA
TGATTTGTATGTAGGATCTGACTTAGAAATAGGGCAGCATAGAACAAAAATAGAGGAACTGAGACAACATCTGTTGAGGT
GGGGATTTACCACACCAGACAAAAAACATCAGAAAGAACCTCCATTCCTTTGGATGGGTTATGAACTCCATCCTGATAAA
TGGACGGTACAGCCTATAGTGCTGCCAGAAAAAGACAGCTGGACTGTCAATGACATACAGAAGTTAGTTAGAAAATTAAA
TTGGGCAAGTCATATTTACGCAGGGATTAGGGTAAGGCAATTATGTAACCTCCTTAGGGGAACCAAAGCACTAACAGTAG
TAGTCCCACTAACAAAAGAAGCAGAGCTAGAACTAGCAAAAAACGGGGAATTTCTAAAAGAACCAGTACGTGGAGTGTAT
TATGACCCATCAAAAGACTTAATAGCAAAAATACAGAAGCGGGGGCAGGGCCAGTGGACATATCATATTTATCAAGAGCC
ATTTAAAAATCTGAAAACAGGAAAATATGCAAGAATGAGGGGTGCCCACACTAATGATGTAAAACAATTAACAGAGGCGG
TGCAAAAAATACCCACAGAAAGCATAGTAATATGGGGAAAGACTCCTAGATTTAAACTCCCCATACAAAAGGAAACATGG
GAAACATGGGGGACAGAGTATTGGCAAGCCACCTGGTTTCCTGAGTGGGAGTTTGTCAATACCCCTCCCTTAGTGAAATT
ATGGTACCAGTTAGAAAAAGAACCCATAGTAGGAGCAGAAACTTTCTATGTAGATGGGGCAGCCAATAGGGAGACTAAAT
TAGGAAAAGCAGGATGTGTTTCTGACAGAGGAAGACAAAAAGTTGTCCCCCTAACTGACACAACAAATCAGAAGACTGAA
TTACAAGCAATTCTTCTAGCTTTGCAGGATTCGGGACTAGAAGTAAACATAGTAACCGACTCACAATTTGCATACGGAAT
CATTCAAGCACAACCAGATAAAAGTGAATCAGAGTTAGTCAGCCAAATAATAGAACAGTTAATAAAAAAGGAAAAGGTCT
ACCTGGCATGGGTACCAGCACACAAAGGAATTGGAGGAAATGAACAAGTAGATAAATTAGTCAGTACTGGAATCAGGAAA
GTACTA
>AY835750/B/US/1989/5096_89
CCCATTAGTCCTATTGAAACTGTACCAGTAAAATTAAAGCCAGGAATGGATGGCCCAAAAGTTAAACAATGGCCATTGAC
AGAAGAAAAAATAAAAGCATTAGTAGAAATTTGTACAGAAATGGAAAAGGAAGGAAAAATTTCAAAAATTGGGCCTGAAA
ATCCATACAATACTCCAGTATTTGCCATAAAGAAAAAAGACAGTACTAAATGGAGAAAATTAGTAGATTTCAGAGAACTT
AATAAGAAAACTCAAGACTTCTGGGAAGTTCAATTAGGAATACCACATCCCGCAGGG---TTAAAACAGAAA---AAATC
AGTAACAGTACTGGATGTGGGTGATGCATATTTTTCAGTTCCCTTAGATAAAGATTTCAGGAAGTATACTGCATTTACCA
TACCTAGTATAAACAATGAGACACCAGGGATTAGATATCAGTACAATGTGCTGCCACAGGGATGGAAAGGATCACCAGCA
ATATTCCAAAGTAGCATGACAAAAATCTTAGAGCCTTTTAGAAAACAAAATCCAGACATAGTTATCTATCAATACATGGA
TGATTTGTATGTAGGATCTGACTTAGAAATAGGGCAGCATAGAACAAAAATAGAGGAACTGAGACAACATCTGTTGAGGT
GGGGATTTACCACACCAGACAAAAAACATCAGAAAGAACCTCCATTCCTTTGGATGGGTTATGAACTCCATCCTGATAAA
TGGACAGTACAGCCTATAGTGCTGCCAGAAAAAGACAGCTGGACTGTCAATGACATACAGAAATTAGTTAGAAAATTAAA
TTGGGCAAGTCATATTTACGCAGGGATTAGGGTAAGGCAATTATGTAACCTCCTTAGGGGAACCAAAGCACTAACAGTAG
TAGTCCCACTAACAAAAGAAGCAGAGCTAGAACTAGCAAAAAACGGGGAATTTCTAAAAGAACCAGTACGTGGAGTGTAT
TATGACCCATCAAAAGACTTAATAGCAAAAATACAGAAGCAGGGGCAGGGCCAGTGGACATATCATATTTATCAAGAGCC
ATTTAAAAATCTGAAAACAGGAAAATATGCAAGAATGAGGGGTGCCCACACTAATGATGTAAAACAATTAACAGAGGCGG
TGCAAAAAATACCCACAGAAAGCATAGTAATATGGGGAAAGACTCCTAGATTTAAACTCCCCATACAAAAGGAAACATGG
GAAACATGGGGGACAGAGTATTGGCAAGCCACCTGGTTTCCTGAGTGGGAGTTTGTCAATACCCCTCCCTTAGTGAAATT
ATGGTACCAGTTAGAAAAAGAACCCATAGTAGGAGCAGAAACTTTCTATGTAGATGGGGCAGCCAATAGGGAGACTAAAT
TAGGAAAAGCAGGATGTGTTTCTGACAGAGGAAGACAAAAAGTTGTCCCCCTAACTGACACAACAAATCAGAAGACTGAA
TTACAAGCAATTCTTCTAGCTTTGCAGGATTCGGGACTAGAAGTAAACATAGTAACAGACTCACAATATGCATTAGGAAT
CATTCAAGCACAACCAGATAAAAGTGAATCAGAGTTAGTTAGCCAAATAATAGAACAGTTAATAAAAAAGGAAAAGGTCT
ACCTGGCATGGGTACCAGCACACAAAGGAATTGGAGGAAATGAACAAGTAGATAAATTAGTCAGTACTGGAATCAGGAAA
GTACTA
>AY835751/B/US/1990/5096_90
CCCATTAGTCCTATTGAAACTGTACCAGTAAAATTAAAGCCAGGAATGGATGGCCCAAAAGTTAAACAATGGCCATTGAC
AGAAGAAAAAATAAAAGCATTAGTAGAAATTTGTACAGAAATGGAAAAGGAAGGAGAAATTTCAAAAATTGGGCCTGAAA
ATCCATACAATACTCCAGTATTTGCCATAAAGAAAAAAGACAGTACTAAATGGAGAAAATTAGTAGATTTCAGAGAGCTT
AATAAGAAAACTCAAGACTTCTGGGAAGTTCAATTAGGAATACCACACCCCGCAGGG---TTAAAAAAGAAA---AAATC
AGTAACAGTACTGGATGTGGGCGATGCATATTTTTCAGTTCCCTTAGATGAAGATTTCAGGAAGTATACTGCATTTACCA
TACCCAGTATAAACAATGAGACACCAGGGATTAGATATCAATACAATGTGCTGCCACAGGGATGGAAAGGATCACCAGCA
ATATTCCAAAGTAGCATGACCAAAATCTTAGAGCCTTTTAGAAAACAAAATCCAGACCTAGTTATCTATCAATACATGGA
TGATTTGTATGTAGGATCTGACTTAGAAATAGGGCAGCATAGAACAAAAATAGAGGAACTGAGACAACATCTGTTGGGGT
GGGGATTTACCACACCAGACAAAAAACACCAGAAAGAACCTCCATTCCTTTGGATGGGTTATGAACTCCATCCTGATAAA
TGGACAGTACAGCCTATAGTGCTGCCAGAAAAGGACAGCTGGACTGTCAATGACATACAGAAGTTAGGGGGAAAATTAAA
TTGGGCAAGTCAGATTTATGCGGGGATTAAAGTAGGGCAATTATGTAACCTCCTTAGGGGAACCAAAGCACTAACAGAAG
TAGTACCACTAACAAAAGAAGCAGAGCTAGAACTAGCAAAAAAACGGGAAATTCTAAAAGAACCAGTACGTGGAGTGTAT
TATGCCCCATCAAAAGACTTAATAGCAAAAATACAGAAGCAGGGGCAGGGCCTTTGTACATATCAAATTTATCAAGAGCC
TTTTAAAAATCTGAAAACAGGAAAATATGCAAAAATGAGGGGTGCCCACACTAATGATGTAAAACAATTAACAGAGGCGG
GGCAAAAAATACCCACAGAAAGTATAGTAATATGGGGAAAGACTCCTAATTTTAAACTACCCATACAAAAAGAAACATGG
GAAACTTGGGGGACAGGATATTGGCAAGCCACCTGGATTCCTGAGTGGGAGTTTGTCAATACCCCTCCCTTAGGGAATTT
ATGGTCCCAGCTTGAAAAAGAACCCATAGTAGGAGCAGAAACTTTCTATGTAGATGGGGCAGCCAATAGGGAGACTAAAT
TAGGAAAAGCAGGATGTGTTTCTGACAGAGGAAGACAAAAAGTTGTCCCCCTAACTGACACAACAAATCAGAAGACTGAA
TTACAAGCAATTCTTCTAGCTTTGCAGGATTCGGGACTAGAAGTAAACATAGTAACCGACTCACAATTTGCATACGGAAT
CATTCAAGCACAACCAGATAAAAGTGAATCAGAGTTAGTCAGCCAAATAATAGAACAGTTAATAAAAAAGGAAAAGGTTT
ACCTGGCATGGGTACCAGCACACAAAGGAATTGGAGGAAATGAACAAGTAGATAAGTTAGTCAGTACTGGAATCAGGAAA
GTACTA
>AY835752/B/US/1992/5096_92
CCCATTAGTCCTATTGAAACTGTACCAGTAAGACTAAAGCCAGGAATGGATGGCCCAAAAGTTAAACAATGGCCATTGAC
AGAAGAAAAAATAAAAGCATTAGTAGAAATTTGTACAGAATTGGAGAAGGAAGGAAAAATTTCAAAAATTGGGCCTGAAA
ACCCATACAATACTCCAGTATTTGCCATAAAGAAAAAAGACAGTACTAAATGGAGAAAATTAGTAGATTTCAGAGAACTT
AATAAGAAAACTCAAGACTTCTGGGAAGTTCAATTAGGAATACCACATCCCTCAGGG---TTAAAAAAGAAA---AAATC
AGTAACAGTACTGGATGTGGGTGATGCATATTTTTCAGTTCCCTTAGATAAAGATTTCAGGAAGTATACTGCATTTACCA
TACCTAGTGTAAACAATGAGACACCAGGGATTAGATATCAATACAATGTGCTGCCACAGGGATGGAAAGGATCACCAGCA
ATATTCCCAAGCAGCATGACAAGAATCTTAGAGCCTTTTAGAAAACAAAATCCAGACCTAGTTATCTATCAATACATGGA
TGATTTGTATGTAGGATCTGACTTAGAAATAGGGCAACATAGAACAAAAATAGAGGAACTGAGACAGCATCTGTTGAGGT
GGGGATTTTACACACCAGACAAAAAACATCAGAAAGAACCTCCATTCCTTTGGATGGGGTATGAACTCCATCCTGATAAA
TGGACAGTACAGCCTATAGTGCTGCCAGAAAAAGACAGGTGGACTGTCAATGACATACAGAAGTTAGGGGGAAAATTGAA
TTGGGCAAGTCAGATTTCCCCGGGGATTAAAGTAGGGCAATTATGTAACCTCCTTAGGGGACCCAAAGCACTAACAGAAG
TAGTACCACTAACAACAGAAGCAGAGCTAGAACTAGCAAAAAACGGGGAATTTCTAAAAGAACCAGTACGTGGGGTGTAT
TATGCCCCATCAAAAGATTTAATAGCAGAAATACAGAAGCGGGGGCAAGGCCAGTGGACTTATCATATTTATCAAGAGCC
TTTTAAAAATCTGAAAACAGGAAAATATGCAAGAATGAGGGGTGCCCACACTAATGATGTAAAACAATTAACAGAGGCGG
TGCAAAAAATACCCACAGAAAGCATAGTATTATGGGGAAAGACTCCTAAATTTAAACTACCCATACAAAGGGAAACATGG
GAAACATGGGGAACAGAGTATTGGCAAGCCACCTGGATTCCTGAGGGGGAGTTTGTTAATACCCCTCCCTTAGGGAAATT
ATGGTACCAGTTAGAAAAAGGACCCATAGTAGAAGCAGAAACTTTCTATGTGGATGGGGCAGCTACCAGGGAGGCTAAAT
TAGGAAAAGCCGGATATACAACTGACAGAGGAAGGCAAAAAGTTGTCCCCCTAACTGACACACCAAATCAGAAGACTGAA
TTACAAGCAATTCTTCTAGCTTTGCAGGATTCGGGACTAGAAGTAAACATAGTAACAGACTCACAATATGCATTAGGAAT
CATTCAAGCACAGCCAGATAAAAGTGAATCAGAATTAGTCAGCCAGATAATAGAACAGTTAATAAAAAAGGAAAAGGTCT
ACCTGGCATGGGTACCAGCACACAAAGGAATTGGAGGAAATGAACAAGTAGATAAATTAGTCAGTACTGGAATCAGGAAA
GTACTA
>AY835753/B/US/1996/5155_96
CCCATTAGTCCTATTGAAACTGTACCAGTAAAATTAAAGCCAGGAATGGATGGCCCAAAAGTTAAACAATGGCCATTGAC
AGAAGAAAAAATAAAAGCATTAGTAGAAATTTGTACAGAAATGGAGAAGGAAGGGAAAATTTCAAAAATTGGGCCTGAAA
ATCCATACAATACTCCAGTATTTGCCATAAAGAAAAAAGACAGTACTAAATGGAGAAAATTAGTAGATTTCAGAGAACTT
AATAAGAGAACTCAAGACTTCTGGGAAGTTCAATTAGGAATACCACATCCCGCAGGG---TTAAAAAAGAAA---AAATC
AGTAACAGTACTGGATGTGGGTGATGCATATTTTTCAGTTCCATTAGATAAAGACTTCAGGAAGTATACTGCATTTCCCA
TACCTAGTATAAACAATGAGACACCAGGGGTTAGATATCAGTACAATGTGCTTCCACAGGGATGGAAAGGATCACCAGCA
ATATTCCAAAGTAGCATGACAAAAATCTTAGAGCCTTTTAGGAAACAAAATCCAGACATAGTTATCTATCAATACATGGA
TGATTTGTATGTAGGATCTGACTTAGAAATAGGGCAGCATAGAACAAAAATAGAGGAACTGAGACAACATCTGTTGAAGT
GGGGGTTTACCACGCCAGACAAAAAACATCAGAAAGAACCCCCATTCCTTTGGATGGGTTATGAACTCCATCCTGATAAA
TGGACAGTACAGCCTATAGTGCTGCCAGAAAAGGACAGCTGGACTGTCAATGACATACAGAAGTTAGTGGGAAAATTGAA
TTGGGCAAGTCAGATCTACCCAGGGATTAAAGTAAGGCAATTATGTAAACTCCTTAGGGGAGCCAAAGCACTAACAGAAG
TAGTACCACTAACAAAAGAAGCAGAGCTAGAACTGGCAAAAAACAGAGAGATTCTAAAAGAACCAGTACGTGGAGTGTAT
TATGACCCATCAAAAGACTTAATAGCAAAATTACAGAAGCAGGAACGGGGTCAGTGGACATATCAAATTTATCAAGAGCC
TTTTAAAAATCTGAAAACAGGAAAATATGCAAGAACGAAGGGTGCCCACACTAATGATGTGAAACAATTAACAGAGGCAG
TACAAAAAATAGCCACAGAAAGCATAGTAATATGGGGAAAAACTCCTAATTTTAAGCTACCCATACAAAAGGAAACGTGG
GAGTCGTGGGGGACAGAATGTTGGCAAGCCACCTGGATTCCTGAGGGGGAGTTTGTCAACACCCCTCCCCTAGGGAAATT
ATGGACCCAGTTAGAAAAAGAACCCATAGTAGGGGCAGAATCTTTCTATGTAGAGGGGGCAGCTAACAGGGAAACTAAGT
TAGGGAAAGCAGGATATGTCACTAACAGAGGGAGACAAAAGGTTGTCCCCCTAACTGACACAACAAATCAGAAGACTGAG
TTACAAGCAATTCATCTAGCTTTACAGGATTCAGGATTAGAAGTAAACATAGTAACAGACTCACAATATGCATTAGGAAT
CATTCAAGCACAACCAGATAAAAGTGAATCAGAGTTAGTCAGTCAAATAATAGAGCAGTTAATAAAAAAGGAAAAGGTCT
ACCTGGCATGGGTCCCAGCACACAAAGGAATTGGAGGAAATGAACAAGTAGATAAATTAGTCAGTGCTGGAATCAGGAAA
GTACTA
>AY835754/B/US/1983/5084_83
CCCATTAGTCCTATTGAAACTGTACCAGTAAAATTAAAGCCAGGAATGGATGGCCCAAAAGTTAAACAATGGCCATTGAC
AGAAGAAAAAATAAAAGCATTAGTAGAAATTTGTACAGAAATGGAACAGGAAGGAAAAATTTCAAGAATTGGGCCTGAAA
ATCCATACAATACTCCAGTATTTGCCATAAAGAAAAAAGACAGTACTAAATGGAGAAAATTAGTAGATTTCAGAGAACTT
AATAAGAGAACTCAAGACTTCTGGGAAGTTCAATTAGGAATACCACATCCCGCAGGG---TTAAAAAAGAAA---AAATC
AGTAACAGTACTGGATGTGGGTGATGCATATTTTTCAGTTCCCTTAGATAAAGACTTCAGGAAGTATACTGCATTTACCA
TACCTAGTATAAACAATGAGACACCAGGGATTAGATATCAGTACAATGTGCTTCCACAGGGATGGAAAGGATCACCAGCA
ATATTCCAAAGTAGCATGACAAAAATCTTAGAGCCTTTTAGAAAACAAAATCCAGACGTAGTTATCTATCAATACATGGA
TGATTTGTATGTAGGATCTGACTTAGAAATAGGGCGGCATGGAACAAAAATAGAGGAACTGAGACAACATCTGTTGAGGT
GGGGATTTACCACACCAGACAAAAAACATCAGAAAGAACCCCCATTCCTTTGGATGGGTTATGAACTCCATCCTGATAAA
TGGACAGTACAGCCTATAGTGCTGCCAGAAAAAGACAGCTGGACTGTCAATGACATACAGAAGTTAGTGGGAAAATTGAA
TTGGGCAAGTCAGATTTACGCAGGGATTAAAGTAAGGCAATTATGTAAACTCCTTAGGGGAACCAAAGCACTAACAGAAG
TAATACCACTAACAAAAGAAGCAGAGCTAGAACTGGCAGAAAACAGGGAAATTCTAAAAGAACCAGTACATGGAGTGTAT
TATGACCCATCAAAAGACTTAATAGTAGAAATACAGAAGCAGGGGCAAGGCCAATGGACATATCAGATTTATCAAGAGCC
ATTTAAAAATCTGAAAACAGGAAAATATGCAAGAATGAGGGGTGCCCACACTAATGATGTAAAACAATTAACAGAGGCAG
TGCAAAAAATAACCACAGAAAGCATAGTAATATGGGGAAAGACTCCTAAATTTAGACTACCCATACAAAAAGAAACATGG
GAAGCATGGTGGACAGAGTATTGGCAAGCCACCTGGATTCCTGAGTGGGAGTTTGTCAATACCCCTCCCTTAGTAAAATT
ATGGTACCAGTTAGAGAAAGAACCCATAGTAGGAGCAGAAACTTTCTATGTAGATGGGGCAGCTAACAGGGAGACTAAAT
TAGGAAAAGCAGGATATGTTACTGACAGAGGAAGACAAAAAGTTGTCCCCCTAACTGACACAACAAATCAGAAGACTGAG
TTACAAGCAATTCATCTAGCTTTGCAGGATTCGGGATTAGAAGTAAACATAGTAACAGACTCACAATATGCATTAGGAAT
CATTCAAGCACAACCAGATAAAAGTGAATCAGAGTTAGTCAGTCAAATAATAGAGCAGTTAATAAAAAAGGAAAAAGTCT
ACCTGGCATGGGTACCAGCACACAAAGGAATTGGAGGAAATGAACAAGTAGATAAATTAGTCAGTGCTGGAATCAGGAAA
GTACTA
>AY835755/B/US/1985/5157_85
CCCATTAGTCCTATTGAAACTGTACCAGTAAAATTAAAGCCAGGAATGGATGGCCCAAAAGTTAAACAATGGCCATTGAC
AGAAGAAAAAATAAAAGCATTAGTAGAAATTTGTACAGAAATGGAAAAGGAAGGGAAAATCTCAAAAATTGGGCCTGAAA
ATCCATACAATACTCCAGTATTTGCCATAAAGAAAAAAGACAGTACTAAATGGAGAAAATTAGTAGATTTCAGAGAACTT
AATAAGAGAACTCAAGACTTCTGGGAAGTTCAATTAGGAATACCACATCCCGCAGGG---TTAAAAAAGAAA---AAATC
AGTAACAGTACTGGATGTGGGTGATGCATACTTTTCAGTTCCTTTAGATAAAGACTTCAGAAAGTATACTGCATTTACCA
TACCTAGTATAAACAATGAGACACCAGGGATTAGATATCAGTACAATGTGCTTCCACAGGGATGGAAAGGATCACCAGCA
ATATTCCAAAGTAGCATGACAAAAATCTTAGAGCCTTTTAGGAAACAAAATCCAGACATAGTTATCTATCAATACATGGA
TGATTTGTATGTAGGATCTGACTTAGAAATAGGGCAGCATAGAACAAAAATAGAGGAACTGAGAGAACATCTGTTGAAGT
GGGGATTTACCACACCAGACAAAAAACATCAGAAAGAACCTCCATTCCTTTGGATGGGTTATGAACTCCATCCTGATAAA
TGGACAGTACAGCCTATAGTGCTGCCAGAAAAAGACAGCTGGACTGTCAATGACATACAGAAGTTAGTGGGAAAATTGAA
TTGGGCAAGTCAGATTTATGCAGGGATTAAAGTAAGGCAATTATGTAAACTCCTTAGGGGGGCCAAAGCACTAACAGAAG
TAATACCACTAACAGAAGAAGCAGAGCTAGAACTGGCAGAAAACAGGGAGATTCTAAAAGAACCAGTACATGGAGTGTAT
TATGACCCATCAAAAGACTTAGTAGCAGAAGTACAGAAGCAGGGGTATGGCCAATGGACATATCAAATTTATCAAGAGCC
ATTTAAAAATCTGAAAACAGGAAAGTATGCAAGAATGAGGGGTGCCCACACTAATGATGTAAAACAGTTAACAGAGGCAG
TGCAAAAAATAGCCACAGAAAGCATAGTAATATGGGGAAAGACTCCTAAATTTAAACTACCCATACAAAAAGAAACATGG
GAAGCATGGTGGATGGAGTATTGGCAAGCCACCTGGATTCCTGAGTGGGAGTTTGTCAATACCCCTCCCTTAGTGAAATT
ATGGTACCAGTTAGAAAAAGAACCCATAGTAGGAGCAGAAACTTTCTATGTAGATGGGGCAGCTAATAGGGAGACTAAAT
TAGGAAAAGCAGGATATGTTACTGACAGAGGAAGACAAAAAATTGTCTCCCTAACTAACACAACAAATCAGAAGACTGAG
TTACAAGCAATTCATCTAGCTTTGCAGGATTCGGGATTAGAAGTAAACATAGTAACAGACTCACAATATGCATTAGGAAT
CATTCAAGCACAACCAGATAAGAGTGAATCAGAGTTAGTCAGTCAAATAATAGAGCAGTTAATAAAAAAGGAGAAGGTCT
ACCTGGCATGGGTACCAGCACACAAAGGAATTGGAGGAAATGAACAAGTAGATAAATTAGTCAGTGCTGGAATCAGGAAA
GTACTA
>AY835756/B/US/1986/5157_86
CCCATAAGTCCTATTGAAACTGTACCAGTAAAATTAAAGCCAGGAATGGATGGCCCAAAAGTTAAACAATGGCCATTGAC
AGAAGAAAAAATAAAAGCATTAGTAGAAATTTGTACAGAAATGGAAAAGGAAGGGAAAATCTCAAAAATTGGGCCTGAAA
ATCCATACAATACTCCAGTATTTGCCATAAAGAAAAAAGACAGTACTAAATGGAGAAAATTAGTAGATTTCAGAGAACTT
AATAAGAGAACTCAAGACTTCTGGGAAGTTCAATTAGGAATACCACATCCCGCAGGG---TTAAAAAAGAAA---AAATC
AGTAACAGTACTAGATGTAGGTGATGCATACTTCTCAGTTCCCTTAGATAAAGACTTCAGAAAGTATACTGCATTTACCA
TACCTAGTATAAACAATGAGACACCAGGGATTAGATATCAGTACAATGTGCTTCCACAGGGATGGAAAGGATCACCAGCA
ATATTCCAAAGTAGCATGACAAAGATCTTAGAGCCTTTTAGGAAACAAAATCCAGACATAGTTATCTATCAATACATGGA
TGATTTGTATGTAGGCTCTGACTTAGAAATAGGGCAGCATAGAACAAAAATAGAGGAACTGAGAGAACATCTGTTGAGGT
GGGGATTTACCACACCAGACAAAAAACATCAGAAAGAACCTCCATTCCTTTGGATGGGTTATGAACTCCATCCTGATAAA
TGGACAGAACAGCCTATAAAGCTGCCAGAAAAGGACAGCTGGACTGTCAATGACATACAGAAATTAGTGGGAAAATTGAA
TTGGGCAAGTCAGATTTATGCAGGGATTAAAGTAAAGCAATTATGTAAACTCCTTAGGGGAACCAAAGCACTAACAGAAG
TAATACCACTAACAGAAGAAGCAGAGCTAGAACTGGCAGAAAACAGGGAGATTCTAAAAGAACCAGTACATGGAGTGTAT
TATGACCCATCAAAAGACTTAGTAGCAGAAGTACAGAAGCAGGGGTATGGCCAATGGACATATCAAATTTATCAAGAGCC
ATTTAAAAATCTGAAAACAGGAAAGTATGCAAGAATGAAGGGTGCCCACACTAATGATGTAAAACAGTTAACAGAGGCAG
TGCAAAAAATAGCCACAGAAAGCATAGTAATATGGGGAAAGACTCCTAAATTTAAACTACCCATACAAAAAGAAACATGG
GAAGCATGGTGGATGGAGTATTGGCAAGCCACCTGGATTCCTGAGTGGGAGTTTGTCAATACCCCTCCCTTAGTGAAATT
ATGGTACCAGTTAGAAAAAGAACCCATAGTAGGAGCAGAAACTTTCTATGTAGATGGGGCAGCTAATAGGGAGACTAAAT
TAGGAAAAGCAGGATATGTTACTGACAGAGGAAGACAAAAAATTATCTCCCTACCTCACACAACAAATCAGAAGACTGAG
TTACAAGCAATTTATCTAGCTTTGCAGGATTCAGGATTAGAAGTAAACATAGTAACAGACTCACAATATGCATTAGGAAT
CATTCAGGCACAACCAGATAAGAGTGAATCAGAGTTAGTCAGTCAAATAATAGAGCAGTTAATAAATAAGGAGAAGGTCT
ACCTGGCATGGGTACCAGCACACAAAGGAATTGGAGGAAATGAACAAGTAGATAAATTAGTCAGTGCTGGAATCAGGAAA
GTACTA
>AY835757/B/US/1986/5113_86
CCCATTAGTCCTATTGAAACTGTACCAGTGAAATTAAAGCCAGGAATGGATGGCCCAAGAGTTAAACAATGGCCATTGAC
AGAAGAAAAAATAAAAGCATTAGTAGAAATTTGTACAGAAATGGAAAAGGAAGGAAAAATTTCAAAAATTGGGCCTGAAA
ATCCATACAATACTCCAGTATTTGCCATAAAGAAAAAAGACAGTACTAAATGGAGAAAATTAGTAGATTTCAGAGAACTT
AATAAGAGAACTCAAGACTTCTGGGAAGTTCAATTAGGAATACCACATCCCGCAGGG---TTAAAAAAGAAA---AAATC
AGTAACAGTACTGGATGTGGGTGATGCATATTTTTCAGTTCCCTTAGATGAAGACTTCAGGAAGTATACTGCATTTACCA
TACCTAGTATAAACAATGAGACACCAGGGATTAGATATCAGTACAATGTGCTTCCACAGGGATGGAAAGGATCACCAGCA
ATATTCCAAAGTAGCATGACAAAAATCTTAGAGCCTTTTAGAAAACAAAATCCAGACATAGTTATCTATCAATACATGGA
TGATTTGTATGTAGGATCTGACTTAGAAATAGGGCAGCATAGAACTAAAATAGAGGAACTGAGACAACATCTGTTGAGGT
GGGGATTTACCACACCAGACAAAAAACATCAGAAAGAACCTCCATTCCTTTGGATGGGTTATGAACTCCATCCTGATAAA
TGGACAGTACAGCCTATAGTGCTGCCAGAAAAAGACAGCTGGACTGTCAATGACATACAGAAGTTAGTGGGAAAATTAAA
TTGGGCAAGTCAGATTTACGCAGGGATTAAAGTAAAGCAGTTATGTAAACTCCTTAGGGGAACCAAAGCACTAACAGAAG
TAATACCACTAACAGCAGAAGCAGAGCTAGAACTGGCAGAAAACAGGGAAATTCTAAAAGAGCCAGTACATGGAGTGTAT
TATGACCCATCAAAAGACTTAATAGCAGAAATACAGAAGCAGGGGCAAGGCCAATGGACATACCAAATTTATCAAGAGCC
ATTTAAAAATCTGAAAACAGGAAAATATGCAAGAACGAGGGGTGCCCACACTAATGATGTAAGACAATTAACAGAGGCGG
TGCAAAAAATAACCACAGAAAGCATAGTAATCTGGGGAAAGACTCCTAAATTTAAATTACCCATACAAAAAGAAACATGG
GAAACATGGTGGACAGAGTATTGGCAAGCCACCTGGATTCCTGAGTGGGAGTTTGTCAATACCCCTCCCTTAGTGAAATT
ATGGTACCAGTTAGAGAAAGAACCCATAGTAGGAGCAGAAACTTTCTATGTAGATGGGGCAGCTAACAGGGAGACTAAAT
TAGGAAAAGCAGGGTATGTTACTAACAAAGGAAGACAAAAAGTTGTTTCCATAACTGACACAACAAATCAGAAGACTGAG
TTACAAGCAATTCATCTAGCTTTGCAGGATTCGGGATCAGAAGTAAACATAGTAACAGACTCACAATATGCATTAGGAAT
CATTCAAGCGCAACCAGATAGAAGTGAATCAGAGATAGTCAGTCAAATAATAGAGGAGTTAATAAAAAAGGAAAAGGTCT
ATCTGGCATGGGTACCAGCACACAAAGGAATTGGAGGAAATGAACAAGTAGATAAATTAGTCAGTACTGGAATCAGGAAA
GTACTA
>AY835758/B/US/1987/5113_87
CCCATTAGTCCTATTGAAACTGTACCAGTAAAATTAAAGCCAGGAATGGATGGCCCAAGAGTTAAACAATGGCCATTGAC
AGAAGAAAAAATAAAAGCATTATTAGAAATTTGTACAGAAATGGAAAAGGAAGGAAAAATTTCAAAAATTGGGCCTGAAA
ATCCATATAATACTCCAGTATTTGCCATAAAGAAAAAGGACAGTACTAAATGGAGAAAATTAGTAGATTTCAGAGAACTC
AATAAGAGAACTCAAGATTTCTGGGAAGTTCAATTAGGAATACCACATCCCGCAGGG---TTAAAAAAGAAA---AAATC
AGTAACAGTACTAGATGTGGGTGATGCATATTTTTCAGTTCCCTTAGATGAAGACTTCAGGAAATATACTGCATTTACCA
TACCTAGTATAAACAATGAGACACCAGGGATTAGATATCAGTACAATGTGCTTCCACAGGGATGGAAAGGATCACCAGCA
ATATTCCAAAGTAGCATGACAAAAATCTTAGAGCCTTTTAGAAAACAAAATCCAGACATAGTTATCTATCAATACATGGA
TGATTTGTATGTAGGATCTGACTTAGAAATAGGGCAGCATAGAACTAAAATAGAGGAACTGAGACAACATCTGTTGAGGT
GGGGATTAACCACACCAGACAAAAAACATCAGAAAGAACCTCCATTCCTTTGGATGGGTTATGAACTCCATCCTGATAAA
TGGACAGTACAGCCTATAGTGCTGCCAGAAAAAGACAGCTGGACTGTCAATGACATACAGAAGTTAGTGGGAAAATTAAA
TTGGGCAAGTCAGATTTACGCAGGGATTAAAGTAAAGCAATTATGTAAACTCCTTAGGGGAACCAAAGCACTAACAGAAG
TAATACCACTAACAGCAGAAGCAGAGCTAGAACTGGCAGAAAACAGGGAAATTCTAAAAGAGCCAGTACATGGAGTGTAT
TATGACCCATCAAAAGACTTAATAGCAGAAATACAGAAACAGGGGCAAGGCCAATGGACATATCAAATTTATCAAGAGCC
ATTTAAAAATCTGAAAACAGGAAAATATGCAAGAACAAGGGGTGCTCACACTAATGATGTAAAGCAATTAACAGAGGCAG
TGCAAAAAATAACCACAGAAAGCATAGTGATATGGGGAAAGACTCCTAAATTTGAACTACCCATACAAAAAGAGACATGG
GAAACATGGTGGACAGAGTATTGGCAAGCCACCTGGATTCCTGAGTGGGAGTTTGTCAATACCCCTCCCTTAGTGAAATT
ATGGTACCAGTTAGAGAAAGAACCCATAGTAGGAGCAGAAACTTTCTATGTAGATGGGGCAGCTAACAGGGAGACTAAAT
TAGGGAAAGCAGGGTATGTTACTAACAAAGGAAGACAAAAAGTTGTTTCCATAGCTGACACAACAAATCAGAAGACTGAG
TTACAAGCAATTCATCTAGCTTTGCAGGATTCGGGATCAGAAGTAAACATAGTAACAGACTCACAATATGCATTAGGAAT
CATTCAAGCACAACCAGATAAAAGTGAATCAGAGATAGTCAGTCAAATAATAGAGGAGTTAATAAAAAAGGAAAAGGTCT
ACCTGGCATGGGTACCAGCACACAAAGGAATTGGAGGAAATGAACAAGTAGATAAATTAGTCAGTACTGGAATCAGGAAA
GTACTA
>AY835759/B/US/1982/5048_82
CCTATTAGTCCTATTGAAACTGTACCAGTAAAATTAAAGCCAGGAATGGATGGCCCAAAAGTTAAACAATGGCCATTGAC
AGAAGAAAAAATAAAAGCATTAGTAGAGATTTGTACAGAAATGGAAAAGGAAGGAAAAATTTCAAAAATTGGGCCTGAAA
ATCCATACAATACTCCAGTATTTGCTATAAAGAAAAAAGACAGTACTAAATGGAGAAAATTAGTAGATTTCAGAGAACTT
AATAAGAAAACTCAAGACTTCTGGGAAGTTCAATTAGGAATACCACATCCCGCAGGG---TTAAAAAAGAAA---AAGTC
AGTAACAGTACTGGATGTGGGTGATGCATATTTTTCAGTTCCCTTAGATAAAGACTTTAGGAAGTATACTGCATTTACCA
TACCTAGTATAAACAATGAGACACCAGGGATTAGATATCAGTACAATGTGCTTCCACAGGGATGGAAAGGATCACCAGCA
ATATTCCAAAGTAGCATGACAAAAATCTTGGAGCCTTTTAGAAAACAAAATCCAGACATAGTTATCTATCAATACATGGA
TGATTTGTATGTAGGATCTGACTTAGAAATAGGGCAGCATAGAACAAAAATAGAGGAACTGAGACAACATTTGTTGAGGT
GGGGATTTACCACACCAGACAAAAAACATCAGAAAGAACCTCCATTCCTTTGGATGGGTTATGAACTCCATCCTGATAAA
TGGACAGTACAGCCTATAGTGTTGCCAGAAAAAGACAGCTGGACTGTCAATGACATACAGAAGTTAGTGGGAAAATTGAA
TTGGGCAAGTCAGATTTACGCAGGAATTAAGGTAAAGCAATTATGTAAACTCCTTAGGGGAGCCAAAGCACTAACAGAAG
TAATACCACTAACAGAAGAAGCAGAGCTAGAACTGGCAGAAAACAGGGAGATTCTAAAAGAACCAGTACATGGAGTGTAT
TATGACCCATCAAAAGACTTAATAGCAGAACTACAGAAGCAGGGGCAAGGCCAATGGACATATCAAATCTATCAAGAACC
ATTTAAAAATCTGAAAACAGGAAAATATGCAAGAATGAGGGGTGCCCACACTAATGATGTAAAACAATTAACAGAGGCAG
TGCAAAAAATAGCCACAGAAAGCATAGTAATATGGGGAAAGACTCCTAAATTTAAACTACCCATACAAAAAGAAACATGG
GAAACATGGTGGTCAGAGTATTGGCAAGCCACCTGGATTCCTGAGTGGGAGTTTGTCAATACCCCTCCCTTAGTGAAATT
ATGGTACCAGTTAGAGAAAGAACCCATAGTAGGAGCAGAAACTTTCTATGTAGATGGGGCAGCTAACAGGGAGACTAAAT
TAGGAAAAGCAGGATATGTTACTAACAAAGGAAGACAAAAGGTCGTCTCCCTAACTGACACAACAAATCAGAGGACTGAG
TTACAAGCAATACATCTAGCTTTGCAGGATTCGGGATTAGAAGTAAACATAGTAACAGACTCACAATATGCATTAGGAAT
CATTCAAGCACAACCAGATAAAAGTGAATCAGAGTTAGTCAATCAAATAATAGAGCAGTTAATAAAAAAGGAAAAAGTTT
ACCTGGCATGGGTACCAGCACACAAAGGAATTGGAGGAAATGAACAAGTAGATAAATTAGTCAGTGCTGGAATCAGGAAA
GTACTA
>AY835760/B/US/1987/5048_87
CCTATTAGTCCTATTGAAACTGTACCAGTAAAATTAAAGCCAGGAATGGATGGCCCAAAAGTTAAACAATGGCCATTAAC
AGAAGAAAAAATAAAAGCATTAGTAGAAATTTGTACAGAAATGGAAAAGGAAGGAAAAATTTCAAAAATTGGGCCTGAAA
ATCCATACAATACTCCAGTATTTGCTATAAAGAAAAAAGACAGTACTAAATGGAGAAAATTAGTAGATTTCAGAGAACTT
AATAAGAGAACTCAAGACTTCTGGGAAGTTCAATTAGGAATACCACATCCCGCAGGG---TTAAAAAAGAAA---AAGTC
AGTAACAGTACTGGATGTGGGTGATGCATATTTTTCAGTTCCCTTAGATAAAGACTTTAGGAAGTATACTGCATTTACCA
TACCTAGTATAAACAATGAGACACCAGGGATTAGATATCAGTACAATGTGCTTCCACAGGGATGGAAAGGATCACCAGCA
ATATTCCAAAGTAGCATGACAAAAATCTTGGGGCCTTTTAGAAAACAAAATCCAGACATAGTTATCTATCAATACATGGA
TGATTTGTATGTAGGATCTGACTTAGAAATAGGGCAGCATAGAACAAAAATAGAGGAACTGAGACAACATTTGTTGAGGT
GGGGATTTACCACACCAGACAAAAAACATCAGAAAGAACCTCCATTCCTTTGGATGGGTTATGAACTCCATCCTGATAAA
TGGACAGTACAGCCTATAGTGTTGCCAGAAAAAGACAGCTGGACTGTCAATGACATACAGAAGTTAGTGGGAAAATTGAA
TTGGGCAAGTCAGATTTACGCAGGAATTAAAGTAAAGCAATTATGTAAACTCCTTAGGGGAGCCAAAGCACTAACAGAAG
TAATACCACTAACAGAAGAAGCAGAGCTAGAACTGGCAGAAAACAGGGAGATTCTAAAAGAACCAGTACATGGAGTGTAT
TATGACCCATCAAAAGACTTAATAGCAGAACTGCAGAAGCAGGGGCAAGGCCAATGGACATATCAAATCTATCAAGAGCC
ATTTAAAAATCTGAAAACAGGAAAATATGCAAGAATGAGGGGTGCCCACACTAATGATGTAAAACAATTAACAGAGGCAG
TGCAAAAAATAGCCACAGAAAGCATAGTAATATGGGGAAAGACTCCTAAATTTAGACTACCCATACAAAAGGAAACATGG
GAAACCTGGTGGTCAGAGTATTGGCAAGCCACCTGGATTCCTGAGTGGGAGTTTGTCAATACCCCTCCCTTAGTGAAATT
ATGGTACCAGTTAGAGAAAGAACCCATAGTAGGAGCAGAAACTTTCTATGTAGATGGGGCAGCTAACAGGGAGACTAAAT
TAGGAAAAGCAGGATATGTTACTAACAAAGGAAGGCAAAACGTCGTCACCCTAACTGACACAACAAATCAGAAGACTGAG
TTACAAGCAATATATCTAGCTTTGCAGGATTCGGGATTAGAAGTAAACATAGTGACAGACTCACCATATGCATTAGGAAT
CATTCAGGCACAACCAGATAAGAGTGAATCAGAGTTAGTCAGTCAAATAATAGAGCAGTTAATAAAAAAGGAAAAAGTTT
ACCTGGCATGGGTACCAGCACACAAAGGAATTGGAGGAAATGAACAAGTAGATAAATTAGTCAGTGCTGGAATCAGGAAA
GTACTA
>AY835761/B/US/1991/5048_91
CCTATTAGTCCTATTGAAACTGTACCAGTAAAATTAAAGCCAGGAATGGATGGCCCAAAAGTTAAACAGTGGCCATTAAC
AGAAGAAAAAATAAAAGCATTAGTAGAAATTTGTACAGAACTGGAAAAGGAAGGAAAAATTTCAAAAATTGGGCCTGAAA
ATCCATACAATACTCCAGTATTTGCTATAAAGAAAAAAGACAGTACTAAATGGAGAAAATTAGTAGATTTCAGAGAACTT
AATAAGAGAACTCAAGACTTCTGGGAAGTTCAATTAGGAATACCACATCCCGCAGGG---TTAAAAAAGAAA---AAGTC
AGTAACAGTACTGGATGTGGGTGATGCATATTTTTCAGTTCCCTTAGATAAAGACTTTAGGAAGTATACTGCATTTACCA
TACCTAGTATAAACAATGAGACACCAGGGGTTAGATATCAGTATAATGTGCTTCCACAGGGATGGAAAGGATCACCAGCA
ATATTCCAAAGTAGCATGACAAAAATCTTGGAGCCTTTTAGAAAACAAAATCCAGACATAGTTATCTATCAATACATGGA
TGATTTGTATGTAGGATCTGATTTAGAAATAGGGCAGCATAGAACAAAAATAGAGGAACTGAGACAACATTTGTTGAGGT
GGGGATTTTACACACCAGACAAAAAACATCAGAAAGAACCTCCATTCCTTTGGATGGGTTATGAACTCCATCCTGATAAA
TGGACAGTACAGCCTATAGTGTTGCCAGAAAAAGACAGCTGGACTGTCAATGACATACAGAAGTTAGTGGGAAAATTGAA
TTGGGCAAGTCAGATTTATGCAGGAATTAAGGTAAAGCAATTATGTAAACTTCTTAGGGGAGCCAAAGCACTAACAGAAG
TAATACCACTAACAGAAGAAGCAGAGCTAGAACTGGCAGAAAACAGGGAGATTCTAAAAGAACCAGTACATGGAGTGTAT
TATGACCCATCAAAGGAATTAATAGCAGAACTACAGAAGCAGGGGCAAGGCCAATGGACATATCAAATCTATCAAGAACC
ATTTAAAAATCTGAAAACAGGAAAATATGCAAGAACGAGGGGTGTCCACACTAATGATGTAAAACAATTAACAGAGGCAG
TGCAAAAAATAGCCACAGAAAGCATAGTGATATGGGGAAAGACTCCTAAATTTAGACTACCCATACAAAAGGAAACATGG
GAAACATGGTGGTTAGAGTATTGGCAAGCCACCTGGATTCCTGAGTGGGAGTTTGTCAATACCCCTCCCTTAGTGAAATT
ATGGTACCAGTTAGAGAAAGAACCCATAGTAGGAGCAGAAACTTTCTATGTAGATGGGGCAGCTAACAGGGAGACTAAAT
TAGGAAAAGCAGGATATGTTACTAACAAAGGAAGACAAAAGGTCATCACCCTAACTGACACAACAAATCAGAAGACTGAG
TTACAAGCAATACATCTAGCTTTGCAGGATTCGGGATTAGAAGTAAACATAGTAACAGACTCACAATATGCAATAGGAAT
CATTCAAGCACAACCAGATAAAAGTGAATCAGAGTTAGTCAGTCAAATAATAGAGCAGTTAATAAAAAAGGAAAAAGTTT
ACCTGGCATGGGTACCAGCACACAAAGGAATTGGAGGAAATGAACAAGTAGATAAATTAGTCAGTGCTGGAATCAGGAAA
GTACTA
>AY835762/B/US/1984/5160_84
CCCATTAGTCCTATTGAAACTGTACCAGTAAAATTAAAGCCAGGAATGGATGGCCCAAAAGTTAAACAATGGCCATTGAC
AGAAGAAAAAATAAAAGCATTAGTAGAAATTTGTACAGAAATGGAAAGGGAAGGGAAAATTTCAAAAATTGGGCCTGAAA
ATCCATACAATACTCCAGTATTTGCCATAAAGAAAAAAGACAGTACTAAATGGAGAAAATTAGTAGACTTCAGAGAACTG
AATAAGAGAACTCAAGACTTCTGGGAAGTTCAATTAGGAATACCACATCCTGCAGGG---TTAAAAAAGAAA---AAATC
AGTAACAGTACTGGATGTGGGTGATGCATATTTCTCAGTTCCCTTAGATGAAGACTTCAGGAAGTATACTGCATTTACCA
TACCTAGTACAAACAATGAGACACCAGGGATTAGATATCAGTACAATGTGCTTCCACAGGGATGGAAAGGATCACCAGCA
ATATTCCAATGTAGCATGACAAAAATCTTAGAGCCTTTTAGAAAACAAAATCCAGACATAGTTATCTATCAATACATGGA
TGATTTGTATGTAGGATCTGACTTAGAAATAGGGCAGCATAGAACAAAAATAGAGGAACTGAGACAACATCTGTTGAGGT
GGGGATTTACCACACCAGACAAAAAACATCAGAAAGAACCTCCATTCCTTTGGATGGGTTATGAACTCCATCCTGATAAA
TGGACAGTACAGCCTATAGTGCTGCCAGAAAAAGACAGCTGGACTGTCAATGACATACAGAAGTTAGTGGGAAAATTGAA
TTGGGCAAGTCAGATTCACGCAGGGATTAAGGTAAAGCAATTATGTAAACTTCTTAGGGGAACCAAAGCACTAACAGAAG
TAGTATCACTAACAGAAGAAGCAGAGCTAGAACTGGCAGAAAACAGGGAGATTCTAAAAGAACCAGTACATGGAGTGTAT
TATGACCCATCAAAAGACTTAATAGCAGAAATACAGAAGCAGGGGCAAGGCCAATGGACATATCAAATTTATCAAGAGCC
ATTTAAAAATCTGAAAACAGGAAAATATGCAAGAACGAGGGGTGCCCACACTAATGATGTGAAACAATTAACAGAGGCAG
TGCAAAAAATAGCCACAGAAAGCATAGTAATATGGGGAAAGACTCCTAAATTTAAACTACCCATACAAAAAGAAACATGG
GAATCATGGTGGACAGAGTATTGGCAAGCTACCTGGATTCCTGAGTGGGAGTTTGTCAATACCCCTCCCTTAGTGAAATT
ATGGTACCAGTTAGAGAAAGAACCCATAGTAGGAGCAGAAACTTTCTACGTAGATGGGGCAGCTAACAGGGAAACTAAAT
TAGGGAAAGCAGGATATGTTACAAACAGAGGAAGACAAAAAGTTGTCACCCTAACTGACACAACAAATCAGAAGACTGAG
TTACAAGCAATTCATCTAGCTTTGCAGGATTCGGGATTAGAAGTAAACATAGTAACAGACTCACAATATGCATTAGGAAT
CATTCAAGCACAACCAGATAAAAGTGAATCAGAGTTAGTCAGTCAAATAATAGAGCAGTTAATAAAAAAGGAAAAAGTCT
ACCTGGCATGGGTCCCAGCACACAAAGGAATTGGAGGAAATGAACAAGTAGATAAATTAGTCAGTGCTGGAATCAGGAAA
GTACTA
>AY835763/B/US/1988/5160_88
CCCATTAGTCCTATTGAAACTGTACCAGTAAAATTAAAGCCAGGAATGGATGGCCCAAGAGTTAAACAATGGCCATTGAC
AGAAGAAAAAATAAAAGCATTAGTAGAAATTTGTACAGAAATGGAAAAGGAAGGGAAAATTTCAAGAATTGGGCCTGAAA
ATCCATACAATACTCCAGTATTTGCCATAAAGAAAAAAGACAGTACTAAATGGAGAAAATTAGTAGATTTCAGAGAACTG
AATAAGAGAACTCAGGACTTCTGGGAAGTTCAATTAGGAATACCACATCCCGCAGGG---TTAAAAAAGAAA---AAATC
AGTAACAGTACTGGATGTGGGTGATGCATATTTCTCAGTTCCCTTAGATGAAGACTTCAGGAAGTATACTGCATTTACCA
TACCTAGTACAAACAATGAGACACCAGGGATTAGATATCAGTACAATGTGCTTCCACAGGGATGGAAGGGATCACCAGCA
ATATTCCAATGTAGCATGACAAAAATCTTAGAACCTTTTAGAAAACAAAACCCAGACATAGTTATCTATCAATACATGGA
TGATTTGTATGTAGGATCTGACTTAGAAATAGGGCAGCATAGAACAAAAATAGAGGAACTGAGACAACATCTGTTGAGAT
GGGGATTTACCACACCAGACAAAAAACATCAGAAAGAACCTCCATTCCTTTGGATGGGTTATGAACTCCATCCTGATAAA
TGGACAGTACAGCCTATAGTGTTGCCAGAAAAAGACAGCTGGACTGTCAATGACATACAGAAGTTAGTGGGAAAATTGAA
TTGGGCAAGTCAGATCTACGCAGGGATTAAAGTAAAGCAATTATGTAAACTTCTTAGGGGAACCAAAGCACTAACAGAAG
TAGTACCACTAACAGAAGAAGCAGAGCTAGAACTGGCAGAAAACAGGGAGATTCTAAAAGAACCAGTACGTGGAGTGTAT
TATGACCCATCAAAAGACTTAATAGCAGAAATACAGAAGCAGGGGCAAGGCCAATGGACATATCAAATTTATCAAGAGCC
ATTTAAAAATCTGAAAACAGGAAAATATGCAAGAACGAGGGGTGCCCACACTAATGATGTAAAACAATTAACAGAGGCAG
TGCAAAAAATAGCCACAGAAAGCATAGTAATATGGGGAAAGACTCCTAAATTTAGACTACCCATACAAAAAGAAACATGG
GAATCATGGTGGACAGATTATTGGCAAGCTACCTGGATTCCTGAGTGGGAGTTTGTCAATACCCCTCCCTTAGTGAAATT
ATGGTACCAGTTAGAGAAAGAACCCATAGTAGGAGCAGAAACTTTCTACGTAGATGGGGCAGCTAACAGGGAAACTAAAT
TAGGGAAAGCAGGATATGTTACAAACAGAGGAAGACAAAAAGGTTGTCACCTAACTGACACAACAAATCAGAAGACTGAG
TTACAAGCAATTCATCTAGCTTTGCAGGATTCGGGATTAGAAGTAAACATAGTAACAGACTCACAATATGCATTAGGAAT
CATTCAAGCACAACCAGATAAAAGTGAATCAGAGTTAGTCAGTCAAATAATAGAGCAGTTAATAAAAAAGGAAAAGGTCT
ACCTGGCATGGGTCCCAGCACACAAAGGAATTGGAGGAAATGAACAAGTAGATAAATTAGTCAGTGCTGGAATCAGGAAA
GTACTA
>AY835764/B/US/1992/5160_92
CCCATTAGTCCTATTGAAACTGTACCAGTAAAATTAAAGCCAGGAATGGATGGCCCAAGAGTTAAACAATGGCCATTGAC
AGAAGAAAAAATAAAAGCATTAGTAGAAATTTGTACAGAAATGGAAAAGGAAGGGAAAATTTCAAGAATTGGGCCTGAAA
ATCCATATAATACTCCAGTATTTGCCATAAAGAAAAAGAACAGTACTAGATGGAGAAAATTAGTAGATTTCAGAGAACTG
AATAAGAGAACTCAAGACTTCTGGGAAGTTCAATTAGGAATACCACATCCCGCAGGG---TTAAAAAAGAAA---AATTC
AGTAACAGTACTGGATGTGGGTGATGCATATTTCTCAGTTCCCTTAGATGAAGACTTCAGGAAGTATACTGCATTTACCA
TACCTAGTATAAACAATGAGATGCCAGGGATTAGATATCAGTACAATGTGCTTCCACAGGGATGGAAGGGATCACCAGCA
ATATTCCAATGTAGCATGACAAAAATCTTAGAGCCTTTTAGAAAACAAAACCCAGACATAGTGATCTATCAATACATGGA
TGATTTGTATGTAGGATCTGACTTAGAAATAGGGCAGCATAGAACAAAAATAGAGGAACTGAGACAACATCTGTGGAGGT
GGGGATTTTACACACCAGACAAAAAACATCAGAAAGAACCTCCATTCCTTTGGATGGGTTATGAACTCCATCCTGATAAA
TGGACAGTACAGCCTATAGTGCTGCCAGAAAAAGACAGCTGGACTGTCAATGACATACAGAAGTTAGTGGGAAAATTGAA
TTGGGCAAGTCAGATCTACGCAGGGATTAAAGTAAAGCAACTATGTAAACTTCTTAGGGGAACCAAAGCACTAACAGAAG
TAGTATCACTAACAGAAGAAGCAGAGCTAGAACTGGCAGAAAACAGGGAGATTCTAAAAGAACCAGTACATGGAGTGTAT
TATGACCCATCAGAAGACTTAATAGCAGAAATACAGAAGCAGGGGCAAGGCCAATGGACATATCAAATTTATCAAGAGCC
ATTTAAAAATCTGAAAACAGGAAAATATGCAAGAACGAGGGGTGCCCACACTAATGATGTAAAACAATTAACAGAGGCAG
TGCAAAAAATAGCCACAGAAAGCATAGTAATATGGGGAAAGACTCCTAAATTTAGACTACCCATACAAAAAGAAACATGG
GAATCATGGTGGACAGATTATTGGCAAGCTACCTGGATCCCTGAGTGGGAGTTTGTCAATACCCCTCCCTTAGTGAAATT
ATGGTACCAGTTAGAGAAAGAACCCATAGTAGGAGCAGAAACTTTCTACGTAGATGGGGCAGCTAACAGGGAAACTAAAT
TAGGGAAAGCAGGATATGTTACAAACAGAGGAAGACAAAAGGTTGTCACCCTAAATGACACAACAAATCAGAAGACTGAG
TTACAAGCAATTCATCTAGCTTTGCAGGATTCAGGATTAGAAGTAAACATAGTAACAGATTCACAATATGCATTAGGAAT
CATTCAAGCACAACCAGATAAAAGTGAATCAGAATTAGTCAGTCAAATAATAGAGCAGTTAATAAAGAAGGAAAAGGTCT
ACCTGGCATGGGTCCCAGCACACACAGGAATTGGAGGAAATGAACAAGTAGATAAATTAGTCAGTGCTGGAATCAGGAAA
GTACTA
>AY835765/B/US/1984/5084_84
CCCATTAGTCCTATTGAAACTGTACCAGTAAAATTAAAGCCAGGAATGGATGGCCCAAAAGTTAAACAATGGCCATTAAC
AGAAGAAAAAATAAAAGCATTAGTAGAAATTTGTACAGAAATGGAGAATGAAGGAAAAATTTCAAAAATTGGGCCTGAAA
ACCCATACAATACTCCAGTGTTTGCCATAAAGAAAAAGGACAGTACTAAATGGAGAAAATTAGTAGATTTCAGAGAACTT
AATAAGAGAACTCAAGACTTCTGGGAAGTTCAATTAGGAATACCACATCCCGCAGGG---TTAAAAAAGAAA---AAATC
AGTAACAGTACTGGATGTGGGTGATGCATATTTTTCAGTTCCCTTAGATAAAGACTTCAGGAAGTATACTGCATTTACCA
TACCTAGTATAAACAATGAGACACCAGGGATTAGATATCAGTACAATGTACTTCCACAGGGATGGAAAGGATCACCAGCA
ATATTCCAAAGTAGCATGACAAAAATCTTAGAGCCTTTTAGAAAACAAAATCCAGACATAATTATCTATCAATACATGGA
TGATTTGTATGTAGGATCTGACTTAGAAATAGGGCGGCATAGGACAAAAATAGAGGAACTGAGACAACATCTGTTGAGGT
GGGGATTTACCACACCAGACAAAAAACATCAGAAAGAACCCCCATTCCTTTGGATGGGTTATGAACTCCATCCTGATAAA
TGGACAGTACAGCCTATAGTGCTGCCAGAAAAAGACAGCTGGACTGTCAATGACATACAGAAGTTAGTGGGAAAATTAAA
TTGGGCAAGTCAGATTTACGCAGGGATTAAAGTAAGGCAATTATGTAAACTCCTTAGGGGAACCAAAGCACTAACAGAAG
TAATACCACTAACAAAAGAAGCAGAGCTAGAACTGGCAGAAAACAGGGAAATTCTAAAAGAACCAGTACATGGAGTGTAT
TATGACCCATCAAAAGACTTAATAGCAGAAATACAGAAGCAGGGGCAAGGCCAATGGACATATCAGATTTATCAAGAGCC
ATTTAAAAACCTGAAAACAGGAAAATATGCAAGAATGAGGGGTGCCCACACTAATGATGTAAAACAATTAACAGAGGCAG
TGCAAAAAATAACCACAGAAAGCATAGTAATATGGGGAAAGACTCCTAAATTTAGACTACCCATACAAAAAGAAACATGG
GAAGCATGGTGGACAGAGTATTGGCAAGCCACCTGGATTCCTGAGTGGGAGTTTGTCAATACCCCTCCCTTAGTAAAATT
ATGGTACCAGTTAGAGAAAGAACCCATAGTAGGAGCAGAAACTTTCTATGTAGATGGGGCAGCTAACAGGGAGACTAAAT
TAGGAAAAGCAGGATATGTTACTGACAGAGGAAGACAAAAAGTTGTCCCCCTAACTGACACAACAAATCAAAAGACTGAG
TTACAAGCAATTCATCTAGCTTTGCAGGATTCGGGATTAGAAGTAAACATAGTAACAGACTCACAATATGCATTGGGAAT
CATTCAAGCACAGCCAGATAAGAGTGAATCAGAGTTAGTCAGTCAAATAATAGAGCAGTTAATAAAAAAGGAAAAGGTCT
ACCTGGCATGGGTACCAGCACACAAAGGAATTGGAGGAAATGAACAAGTAGATAAATTAGTCAGTGCTGGAATCAGGAAA
GTACTA
>AY835766/B/US/1989/5073_89
CCCATTAGTCCTATTGAAACTGTACCAGTAAAATTAAAGCCAGGAATGGATGGCCCAAAAGTTAAACAATGGCCATTGAC
AGAAGAAAAAATAAAAGCATTAATAGAAATTTGTACAGAAATGGAAAAGGAAGGAAAAATTTCAAGAGTTGGGCCTGAAA
ATCCATACAATACTCCAGTATTTGCCATAAAGAAAAAAGACAGTACTAAATGGAGAAAATTAGTAGATTTCAGAGAACTT
AATAAGAAAACTCAAGACTTCTGGGAAGTTCAATTAGGAATACCACATCCCGCAGGG---TTAAAAAAGAAA---AAATC
AGTAACAGTACTGGATGTGGGTGATGCATATTTTTCAGTTCCTTTAGATAAAGACTTCAGGAAATATACTGCATTTACCA
TACCTAGTATAAATAATGAGACACCAGGGATTAGATATCAGTACAATGTGCTTCCACAGGGATGGAAAGGATCACCATCA
ATATTCCAAAGTAGCATGACAAAAATCTTAGAGCCTTTTAGAAAACAAAATCCAGACATAGTTATCTATCAATACATGGA
TGATTTGTATGTAGGATCTGACTTAGAAATAGGGCAGCATAGAACAAAAATAGAGGAACTGAGACAACATCTGTTGAAGT
GGGGATTTACCACACCAGACAAAAAACATCAGAAAGAACCTCCATTCCTTTGGATGGGTTATGAACTCCATCCTGATAAA
TGGACAGTACAGCCTATAGTGCTGCCAGAGAAAGACAGCTGGACTGTCAATGACATACAGAAGTTAGTGGGAAAATTAAA
TTGGGCAAGTCAGATTTACGCAGGAATTAAAGTAAAGCAATTATGTAAACTCCTTAGGGGAACCAAAGCACTAACAGAAG
TAATACCACTAACAAGAGAAGCAGAGCTAGAACTGGCAGAAAACAGGGAGATTCTAAAAGAACCGGTACATGGAGTGTAT
TATGACCCATCAAAAGACTTAATAGCAGAACTACAGAAGCAGGGGCAAGGTCAATGGACATATCAAATTTATCAAGAGCC
ATTTAAAAATCTGAAAACAGGAAAATATGCAAGAATGAGGGGTGCCCACACTAATGATGTAAAACAATTAACAGAGGCAG
TGCATAAAATAGCCACAGAAAGCATAATAATATGGGGAAAGACTCCTAAATTCAAACTACCCATACAAAAAGAAACATGG
GAAGCATGGTGGACAGAGTATTGGCAAGCCACCTGGATTCCTGAGTGGGAGTTTGTCAATACCCCTCCCTTAGTGAAATT
ATGGTACCAGTTAGAAAAAGAACCCATAGTAGGAGCAGAAACTTTCTATGTAGATGGGGCAGCTAACAGGGATACTAAAT
TAGGAAAAGCAGGATATGTTACTAACAGAGGAAGACAAAAAGTTGTCTCCCTAACTGACACAACAAATCAGAAGACTGAG
TTACAAGCAATTCATCTAGCTTTGCAGGATTCGGGATCAGAAGTAAACATAGTAACAGACTCACAATATGCATTAGGAAT
TATTCAAGCACAACCAGATAAAAGTGAATCAGAGTTAGTCAGTCAAATAATAGAACAGTTAATAAAAAAGGAAAAGGTCT
ACCTGGCATGGGTACCAGCACACAAAGGAATTGGAGGAAATGAACAAGTAGATAAATTAGTCAGTGCTGGAATCAGGAAA
GTACTA
>AY835767/B/US/1993/5073_93
CCCATTAGTCCTATTGAAACTGTACCAGTAAAATTAAAGCCAGGAATGGATGGCCCAAAAGTTAAACAATGGCCATTGAC
AGAAGAAAAAATAAAAGCATTAATAGAAATTTGTACAGAAATGGAAAAGGAAGGAAAAATTTCAAGAGTTGGGCCTGAAA
ATCCATACAATACTCCAGTATTTGCCATAAAGAAAAAAGACAGTACTAAATGGAGAAAATTAGTTGATTTCAGAGAACTT
AATAAGAAAACTCAAGACTTCTGGGAAGTTCAATTAGGAATACCACATCCCGCAGGG---TTAAAAAAGAAA---AAATC
AGTAACAGTACTGGATGTGGGTGATGCATATTTTTCAGTTCCCTTAGATAAAGACTTCAGGAAATATACTGCATTTACCA
TACCTAGTATAAACAATGAGACACCAGGGATTAGATATCAGTACCATGTGCTTCCACAGGGATGGAAAGGATCACCATCA
ATATTCCAAAGTAGCATGACAAAAATCTTAGAGCCTTTTAGAAAACAAAATCCAGACATAGTTATCTATCAATACATGGA
TGATTTGTATGTAGGATCTGACTTAGAAATAGGGCAGCATAGAACAAAAATAGAGGAACTGAGACAACATCTGTTGAAGT
GGGGATTTACCACACCAGACAAAAAACATCAGAAAGAACCTCCATTCCTTTGGATGGGTTATGAACTCCATCCTGATAAA
TGGACAGTACAGCCTATAGTGCTGCCAGAGAAAGACAGCTGGACTGTCAATGACATACAGAAGTTAGTGGGAAAATTAAA
TTGGGCAAGTCAGATTTACGCAGGGATTAAAGTAAAGCAATTATGTAAACTCCTTAGGGGAACCAAAGCACTAACAGAAG
TGATACCACTAACAAGAGAAGCAGAGCTAGAACTGGCAGAAAACAGGGAAATTCTAAAAGAACCAGTACATGGAGTGTAT
TATGACCCTTCAAAAGACTTAATAGCAGAACTACAGAAGCAGGGGCAAGGTCAATGGACATATCAAATTTATCAAGAGCC
ATTTAAAAATCTGAAAACAGGAAAATATGCAAGAATGAGGGGTGCCCACACTAATGATGTAAAACAATTAACAGAGGCAG
TGCATAAAATAGCCACAGAAAGCATAATAATATGGGGAAAGACTCCTAAATTCAAACTACCCATACAAAAAGAAACATGG
GAAGCATGGTGGACAGACTATTGGCAAGCCACCTGGATTCCTGAGTGGGAGTTTGTCAATACCCCTCCCTTAGTGAAATT
ATGGTACCAGTTAGAAAAAGAACCCATAGTAGGAGCAGAAACTTTCTATGTAGATGGGGCAGCTAACAGGGATACTAAAT
TAGGAAAAGCAGGATATGTTACTAACAGAGGAAGACAAAAGGTTGTCTCCCTAACTGACACAACAAATCAGAAGACTGAG
TTACAAGCAATTCATCTAGCTTTGCAGGATTCGGGATTAGAAGTAAACATAGTAACAGACTCACAATATGCATTAGGAAT
TATTCAAGCACAACCAGATAAGAGTGAATCAGAGTTAGTCAGTCAAATAATAGAACAGTTAATAAAAAAGGAAAAGGTCT
ACCTGGCATGGGTACCAGCACACAAAGGAATTGGAGGAAATGAACAAGTAGATAAATTAGTCAGTGCTGGAATCAGGAAA
GTACTA
>AY835768/B/US/1995/5073_95
CCCATTAGTCCTATTGAAACTGTACCAGTAAAATTAAAGCCAGGAATGGATGGCCCAAAGGTTAAACAATGGCCATTGAC
AGAAGAAAAAATAAAAGCATTAATAGAAATTTGTACAGAACTGGAACAGGAAGGAAAAATTTCAAAAGTTGGGCCTGAAA
ATCCATACAATACTCCAGTATTTGCCATAAAGAAAAAAGACAGTACTAAATGGAGAAAATTAGTAGATTTCAGAGAACTT
AATAAGAAAACTCAAGACTTTTGGGAAGTTCAATTAGGAATACCACATCCAGCAGGG---TTAAAAAAGAAA---AAATC
AGTAACAGTACTGGATGTGGGTGATGCATATTTTTCAGTTCCCTTAGATAAAGACTTCAGGAAATATACTGCATTTACCA
TACCTAGTATAAATAATGAGACACCAGGGATTAGATATCAGTACAATGTGCTTCCACAAGGATGGAAAGGATCACCATCA
ATATTCCAAAGTAGCATGACAAAAATCTTAGAGCCTTTTAGAAAACAAAATCCAGACATAGTTATCTATCAATACATGGA
TGATTTGTATGTAGGATCTGACTTAGAAATAGGGCAGCATAGAACAAAAATAGAGGAACTGAGACAACATCTGTGGAAGT
GGGGATTTTACACACCAGACAAAAAACATCAGAAAGAACCTCCATTCCTTTGGATGGGTTATGAACTCCATCCTGATAAA
TGGACAGTACAGCCTATAGTGCTGCCAGAGAAGGACAGCTGGACTGTCAATGACATACAGAAGTTAGTGGGAAAATTAAA
TTGGGCAAGTCAGATTTACGCAGGAATTAAAGTAAAGCAATTATGTAAACTCCTTAGGGGAACCAAAGCACTAACAGAAG
TAGTACCACTAACAAGAGAAGCAGAGCTAGAACTGGCAGAAAACAGGGAGATTCTAAAAGAACCAGTACATGGAGTGTAT
TATGACCCATCAAAAGACTTAATAGCAGAACTACAGAAGCAGGGGCAAGGTCAATGGACATATCAAATTTATCAAGAGCC
ATTTAAAAATCTGAAAACAGGAAAATATGCAAGAATGAAGGGTGTCCACACTAATGATGTACAACAATTAACAGAGGCAG
TGCAGAAAATAGCCATAGAAAGCATAGTAATATGGGGAAAGACTCCTAAATTCAAACTACCCATACAAAAAGAAACATGG
GAAACATGGTGGACAGACTATTGGCAAGCCACCTGGATTCCTGAGTGGGAGTTTGTCAATACCCCTCCCTTAGTGAAATT
ATGGTACCAGTTAGAAAAAGAACCCATAGTAGGAGCAGAAACTTTCTATGTAGATGGGGCAGCTAACAGGGATACTAAAT
TAGGAAAAGCAGGATATGTTACTAACAGAGGAAGACAAAAAGTTGTCTCCCTAACTGACACAACAAATCAGAAGACTGAG
TTACAAGCAATTCATCTAGCTTTGCAGGATTCAGGATCAGAAGTAAACATAGTAACAGACTCACAATATGCATTAGGAAT
TATTCAAGCACAACCAGATAAAAGTGAATCAGAGCTAGTCAGTCAAATAATAGAACAGTTAATAAAAAAGGAAAAGGTCT
ACCTGGCATGGGTACCAGCACACAAAGGAATTGGAGGAAATGAACAAGTAGATAAATTAGTCAGTGCTGGAATCAGGAAA
GTACTA
>AY835769/B/US/1985/5077_85
CCCATTAGTCCTATTGAAACTGTACCAGTAAAATTAAAGCCAGGAATGGATGGCCCAAAAGTTAAACAATGGCCATTGAC
AGAGGAAAAAATAAAAGCATTAATAGAAATTTGTACAGAAATGGAAAAGGAAGGAAAAATTTCAAAAATTGGGCCTGAAA
ATCCATACAATACTCCAGTATTTGCCATAAAGAAAAAAGACAGTACTAAATGGAGAAAATTAGTAGATTTCAGAGAACTT
AATAAGAAAACTCAAGACTTCTGGGAAGTTCAATTAGGAATACCACATCCCGCAGGG---TTAAAAAAGAAA---AAATC
AGTAACAGTACTGGATGTGGGTGATGCATATTTTTCAGTTCCCTTAGATAAAGACTTCAGGAAGTATACTGCATTTACCA
TACCTAGTATAAACAATGAGACACCAGGGATTAGATATCAGTACAATGTGCTTCCACAGGGATGGAAAGGATCACCAGCA
ATATTCCAAAGTAGCATGACAAAAATCTTAGATCCTTTTAGAAAACAAAATCCAGACATAGTTATCTATCAATACATGGA
TGATTTGTATGTAGGATCTGACTTAGAAATAGGGCAGCATAGAACAAAAATAGAGGAATTGAGACAACATCTGTTGAGGT
GGGGATTTACCACACCAGACAAAAAACATCAGAAGGAACCTCCATTCCTTTGGATGGGTTATGAACTCCATCCTGATAAA
TGGACAGTACAGCCTATAGTGCTGCCAGAAAAGGACAGCTGGACTGTCAATGACATACAGAAATTAGTGGGAAAGTTAAA
TTGGGCAAGTCAGATTTACGCAGGGATTAAAGTAAAGCAATTATGTAAACTCCTTAGGGGAGCCAAAGCACTAACAGAAG
TAATACCACTAACAAAAGAAGCAGAGCTAGAACTGGCAGAAAACAGGGAAATTCTAAAAGAACCAGTACATGGAGTGTAT
TATGACCCATCAAAAGACTTAATAGCAGAAATACAGAAGCAGGGGCACGGTCAATGGACATATCAAATTTATCAAGAGCC
ATTTAAAAATCTGAAAACAGGAAAATATGCAAGAATGAGGGGTGCCCACACTAATGATGTGAAACAATTAACAGAGGCAT
TGCAAAAAATAGCCACAGAAAGCATAGTAATATGGGGAAAGACTCCTAAATTCATACTACCCATACAAAAAGAAACATGG
GAAACATGGTGGACAGAGTATTGGCAAGCCACCTGGATTCCTGAGTGGGAGTTTGTCAATACCCCTCCCTTAGTGAAATT
ATGGTACCAGTTAGAAAAAGAACCCATAGTAGGAGCAGAAACTTTCTATGTAGATGGGGCAGCTAACAGGGAGACTAAAT
TAGGAAAAGCAGGATATGTTACTAACAGAGGAAGACAAAAAGTTGTCTCCCTAACTGACACAACAAATCAGAAGACTGAG
TTACAAGCAATTCATCTAGCCTTGCAGGATTCAGGATTAGAAGTGAACATAGTAACAGACTCACAATATGCATTAGGAAT
TATTCAAGCACAACCAGATAAAAGTGAATCAGAGTTAGTCAGTCAAATAATAGAACAGTTAATAAAAAAGGAAAAGGTCT
ACCTGGCATGGGTACCAGCACACAAAGGAATTGGAGGAAATGAACAAGTAGATAAATTAGTCAGTACTGGAATCAGGAAA
GTACTA
>AY835770/B/US/1983/5082_83
CCCATTAGTCCTATTGAAACTGTACCAGTAAAATTAAAGCCAGGAATGGATGGCCCAAAAGTTAAACAATGGCCATTGAC
AGAAGAAAAAATAAAAGCATTAGTAGAAATTTGTACAGAAATGGAAAAGGAAGGGAAAATTTCAAAAATTGGGCCTGAAA
ATCCATACAATACTCCAGTATTTGCCATAAAGAAAAAAGACAGTACTAAATGGAGAAAATTAGTAGATTTCAGAGAACTT
AATAAGAAAACTCAAGACTTCTGGGAAGTTCAATTAGGAATACCACATCCCGCAGGG---TTAAAAAAGAAA---AAATC
AGTAACAGTACTGGATGTGGGTGATGCATATTTTTCAGTTCCCTTAGATAAGGACTTCAGGAAGTATACTGCATTTACCA
TACCTAGTATAAACAATGAGACACCAGGGATTAGATATCAGTACAATGTGCTTCCACAGGGATGGAAAGGATCACCAGCA
ATATTCCAAAGTAGCATGACAAAAATCTTAGAGCCTTTTAGAAAACAAAATCCAGACATAGTTATCTATCAATACATGGA
TGATTTGTATGTAGGATCTGACTTAGAAATAGGGCAGCATAGAACAAAAATAGAGGAACTGAGACAACATCTGTTGAAGT
GGGGATTTACCACACCAGACAAAAAACATCAGAAAGAACCTCCATTTCTTTGGATGGGTTATGAACTCCATCCTGATAAA
TGGACAGTACAGCCTATAGTGCTGCCAGAAAAAGACAGCTGGACTGTCAATGACATACAGAAATTAGTGGGAAAGTTGAA
TTGGGCAAGTCAGATTTACCCAGGAATTAAAGTAAGGCAATTATGTAAACTCCTTAGGGGAACCAAAGCACTAACAGAAG
TAATACCACTAACAGAAGAAGCAGAGCTAGAACTGGCAGAAAACAGGGAGATTCTAAAAGAACCAGTACATGGAGTGTAC
TATGACCCATCAAAAGACTTAATAGCAGAAATACAGAAGCAGGGGCAAGGCCAATGGACATATCAAATTTATCAAGAGCC
ATTTAAAAATCTGAAAACAGGAAAATATGCAAGAGTGAGGGGTGCCCACACTAATGACGTAAAACAATTAACAGAGGCAG
TGCAAAAAATAACCACAGAAAGCATAGTAATATGGGGAAAGATTCCTAAATTTAAACTACCCATACAAAAGAAAACATGG
GAAACATGGTGGACAGAGTATTGGCAAGCCACCTGGATTCCTGAGTGGGAGTTTGTCAATACCCCTCCCTTAGTGAAATT
ATGGTACCAGTTAGAGAAAGAACCCATAGTAGGAGCAGAAACTTTCTATGTAGATGGGGCAGCTAACAGGGAGACTAAAT
TAGGAAAAGCAGGATATGTTACTAACAGAGGAAGACAAAAAATTGTCTCCCTAACTGACACAACAAATCAGAAGACTGAG
TTACAAGCAATTCATCTAGCTTTGCAGGATTCGGGATTAGAAGTAAACATAGTAACAGACTCACAATATGCATTAGGAAT
CATTCAAGCACAACCAGATGAGAGTGAATCAGAGTTAGTCAATCAAATAATAGAGCAGTTAATAAAAAAGGAAAAGGTCT
ACCTGGCATGGGTACCAGCACACAAAGGAATTGGAGGAAATGAACAAGTAGATAAATTAGTCAGTGCTGGAATCAGGAAA
GTACTA
>AY835771/B/US/1986/5082_86
CCCATTAGTCCTATTGAAACTGTACCAGTAAAATTAAAGCCAGGAATGGATGGCCCAAAAGTTAAACAATGGCCATTGAC
AGAAGAAAAAATAAAAGCATTAGTAGAAATTTGTACAGAAATGGAAAAGGAAGGGAAAATTTCAAAAATTGGGCCTGAAA
ATCCATACAATACTCCAGTATTTGCCATAAAGAAAAAAGACAGTACTAAATGGAGAAAATTAGTAGATTTCAGAGAACTT
AATAAGAAAACTCAAGACTTCTGGGAAGTTCAATTAGGAATACCACATCCCGCAGGG---TTAAAAAAGAAA---AAATC
AGTAACAGTACTGGATGTGGGTGATGCATATTTTTCAGTTCCCTTAGATAAAGACTTCAGGAAGTATACTGCATTTACCA
TACCTAGTATAAACAATGAGACACCAGGGATTAGATATCAGTACAATGTGCTTCCACAGGGATGGAAAGGATCACCAGCA
ATATTCCAAAGTAGCATGACAAAAATCTTAGAGCCTTTTAGAAAACAAAATCCAGACATAGTTATCTATCAATACATGGA
TGATTTGTATGTAGGATCTGACTTAGAAATAGGGCAGCATAGAACAAAAATAGAGGAACTGAGACAACATCTGTTGGCGT
GGGGATTTACCACACCAGACAAAAAACATCAGAAAGAACCTCCATTTCTCTGGATGGGTTATGAACTCCATCCTGATAAA
TGGACAGTACAGCCTATAGTGCTGCCAGAAAAAGACAGCTGGACTGTCAATGACATACAGAAGTTAGTGGGAAAATTGAA
TTGGGCAAGTCAGATTTACCCAGGAATTAAAGTAAGGCAATTATGTAAACTCCTTAGGGGAACCAAAGCACTAACAGAAG
TAATACCACTAACAGAAGAAGCAGAGCTAGAACTGGCAGAAAACAGGGAGATTCTAAAAGAACCAGTACATGGAGTGTAC
TATGACCCATCAAAAGATTTAATAGCAGAAATACAGAAGCAGGGGCTAGGCCAATGGACATATCAAATTTATCAAGAGCC
ATTTAAAAATCTGAAAACAGGAAAGTATGCAAGAATGAGGGGTGCCCACACTAATGACGTAAAACAATTAACAGAGGCAG
TGCAAAAAATAACCACAGAAAGCATAGTAATATGGGGAAAGATTCCTAAATTTAAACTACCCATACAAAAAGAAACATGG
GAAACATGGTGGACAGAGTATTGGCAAGCCACCTGGATTCCTGAGTGGGAATTTGTCAATACCCCTCCCTTGGTGAAATT
ATGGTACCAGTTAGAGAAAGAACCCATAGTAGGAGCAGAAACTTTCTATGTAGATGGGGCAGCTAACAGGGAGACTAAAT
TAGGAAAAGCAGGATATGTTACTAACAGAGGAAGACAAAAAATTGTCTCCTTAACTGACACAACAAATCAGAAGACTGAG
TTACAAGCAATTCATCTAGCTTTGCAGGATTCGGGATTAGAAGTAAACATAGTAACAGACTCACAATATGCATTAGGAAT
CATTCAAGCACAACCAGATAGAAGTGAATCAGAGTTAGTCAATCAAATAATAGAGCAGTTAATAAAAAAGGAAAAGGTCT
ACCTGGCGTGGGTACCAGCACACAAAGGAATTGGAGGAAATGAACAAGTAGATAAATTAGTCAGTGCTGGAATCAGGAAA
GTACTA
>AY835772/B/US/1997/5082_97
CCCATTAGTCCTATTGAAACTGTACCAGTAAAATTAAAGCCAGGAATGGATGGCCCAAAAGTTAAACAATGGCCATTGAC
AGAAGAAAAAATAAAAGCATTAGTAGAAATTTGTACAGAAATGGAAAAGGAAGGGAAAATTTCAAAAATTGGGCCTGAAA
ATCCATACAATACTCCAGTATTTGCTATAGAGAAAAAAGACAGTACAAGATGGAGAAAACTAGTAGATTTCAGAGAACTT
AATAAGAGAACTCAAGACTTCTGGGAAGTTCAATTAGGAATACCACATCCCGCAGGG---TTAAAAAAGAAA---AAATC
AGTAACAGTACTGGATGTGGGTGATGCATATTTTTCAGTTCCCTTAGATAAAGACTTCAGGAAGTATACTGCATTTACCA
TACCTAGTATAAACAATGAGACACCAGGAATTAGATATCAGTACAATGTGCTTCCACAGGGATGGAAAGGATCACCAGCA
ATATTCCAAAGTAGCATGACAAAAATCTTAGAGCCTTTTAGAAAACAAAATCCAGACATAGTTATCTATCAATACATGGA
TGATTTGTATGTAGGATCTGACTTAGAAATAGGGCAACATAGAACAAAAATAGAGGAACTGAGACAACATCTGTTGGGGT
GGGGATTTACCACACCAGACAAAAAACATCAGAAAGAACCTCCATTTCTTTGGATGGGTTATGAACTCCATCCTGATAAA
TGGACAGTACAGCCTATAGTGCTGCCAGAAAAAGATAGCTGGACTGTCAATGACATACAGAAGTTAGTGGGAAAATTGAA
TTGGGCAAGTCAGATTTACCCAGGAATTAAAGTAAGGCAATTATGTAAACTCCTTAGGGGAACTAAAGCACTAACAGAAG
TAATACCACTAACAGAAGAAGCAGAGCTAGAACTGGCAGAAAACAGGGAGATTCTAAAAGAACCAGTACATGGAGTGTAC
TATGACCCATCAAAAGAATTAATAGCAGAAATACAGAAGCAGGAGCAAGGCCAATGGACATATCAAATTTATCAAGAGCC
ATTTAAGAATCTGAAAACAGGAAAATATGCAAGAGTGAGGGGTGTCCACACTAATGACGTAAAGCAATTAACAGAGGCAG
TGCAAAAAATAACCACAGAAAGCATAGTAATATGGGGAAAGACTCCTAAATTTAGACTACCCATACAAAAAGAAACATGG
GATACATGGTGGACAGAGTACTGGCAAGCCACCTGGATTCCTGAATGGGAGTTTGTCAATACCCCTCCCTTAGTGAAATT
ATGGTACCAGTTAGAGAAAGAACCCATAGTAGGAGCAGAAACTTTCTATGTAGATGGGGCAGCTAACAGGGAGACTAAAT
TAGGAAAAGCAGGATATGTTACTAACAAAGGAAGACAAAAAATTGTCTCCCTAACTGACACAACAAATCAGAAGACTGAG
TTACAAGCAATTCATCTAGCCTTGCAAGATTCGGGATTAGAAGTAAACATAGTGACAGACTCACAATATGCATTAGGAAT
CATTCAAGCACAACCAGATAGAAGTGAATCAGAGTTAGTCAATCAAATAATAGAGCAGTTAATAAAAAAGGAAAAGGTCT
ACCTGGCATGGGTACCAGCACACAAAGGAATTGGAGGAAATGAACAAGTAGATAAATTAGTCAGTGCTGGAATCAGGAAA
GTACTA
>AY835773/B/US/1994/5082_94
CCCATTAGTCCTATTGAAACTGTACCAGTAAAATTAAAGCCAGGAATGGATGGCCCAAAAGTTAAACAATGGCCATTGAC
AGAAGAAAAAATAAAAGCATTAGTAGAAATTTGTATAGAAATGGAAAAGGAAGGGAAAATTTCAAAAATTGGGCCTGAAA
ATCCATACAATACTCCAGTATTTGCCATAAAGAAAAAAGACAGTACTAAATGGAGAAAATTAGTAGATTTCAGAGAACTT
AATAAGAGAACTCAAGACTTCTGGGAAGTCCAATTAGGAATACCACATCCTGCAGGG---TTAAAAAAGAAA---AAATC
AGTAACAGTACTGGATGTGGGTGATGCATATTTTTCAGTTCCCTTAGATAAAGACTTCAGGAAGTATACTGCATTTACCA
TACCTAGTATCAACAATGAGACACCAGGGATTAGATATCAGTACAATGTGCTTCCACAGGGATGGAAAGGATCACCAGCA
ATATTCCAAAGTAGCATGACAAAAATCTTAGAGCCTTTTAGAAAACAAAATCCAGACATAGTTATCTATCAATACATGGA
TGATTTGTATGTAGGATCTGACTTAGAAATAGGGCAGCATAGAACAAAAGTAGAGGAACTGAGAAAGCATCTGTTGGCGT
GGGGATTTACCACACCAGATAAAAAACATCAGAAAGAACCTCCATTTCTTTGGATGGGCTATGAACTACATCCTGATAAA
TGGACAGTACAGCCTATAGTGCTGCCAGAAAAGGACAGCTGGACTGTCAATGACATACAGAAGTTAGTGGGAAAATTGAA
TTGGGCAAGTCAGATTTACCCAGGAATTAAAGTGAGGCAACTATGTAAACTCCTTAGGGGAACCAAAGCACTAACAGAAG
TAATACCACTAACAGAAGAAGCAGAGCTAGAACTGGCAGAAAACAGGGAGATTCTAAAAGAACCAGTACATGGAGTGTAC
TATGACCCATTAAAAGACTTAATAGCAGAAATACAGAAGCAGGGGCAAGGCCAATGGACATATCAAATTTATCAAGAGCC
ATTTAAAAATCTGAAAACAGGAAAATATGCAAGAGAGAGGGGTGCCCACACTAATGACGTAAAACAATTAACAGAGGCAG
TGCAAAAAATAACCACAGAAAGCATAGTAATATGGGGAAAGATTCCTAAATTTAGACTACCCATACAAAAAGAAACATGG
GATACATGGTGGACAGAGTATTGGCAAGCCACCTGGATTCCTGAATGGGAGTTTGTCAATACCCCTCCCTTAGTGAAATT
ATGGTACCAGTTAGAGAAAGAACCCATAGTAGGAGCAGAAACTTTCTATGTAGATGGGGCAGCTAACAGGGAAACTAAAT
TAGGCAAAGCAGGATATGTTACTAACAGAGGAAGACAAAAAATTGTCTCCCTAACTGACACAACAAATCAGAAGACTGAG
TTACAAGCAATTCATCTAGCTTTGCAGGATTCGGGATTAGAAGTAAACATAGTGACAGACTCTCAATATGCATTAGGAAT
CATTCAAGCACAACCAGATAGAAGTGAATCAGAGTTAGTCAATCAAATAATAGAGCAGTTAATAAAAAAGGAAAAGGTCT
ATCTGGCATGGGTACCAGCACACAAAGGAATTGGAGGAAATGAACAAGTAGATAAATTAGTCAGTGCTGGAATCAGGAGA
GTACTA
>AY835774/B/US/1986/5127_86
CCCATTAGTCCTATTGAAACTGTACCAGTAAAATTAAAGCCAGGAATGGATGGCCCAAAAGTTAAACAATGGCCATTGAC
AGAAGAAAAAATAAAAGCATTAGTAGAAATTTGTACAGAAATGGAAAAAGAAGGGAAAATTTCAAAAATTGGGCCTGAAA
ATCCATACAATACTCCAGTATTTGCCATAAAGAAAAAAGACAGTACTAAATGGAGAAAATTAGTAGATTTCAGAGAACTT
AACAAGAGAACTCAAGACTTCTGGGAAGTTCAATTAGGAATACCACATCCCGCAGGG---TTAAAAAAGAAA---AAATC
AGTAACAGTACTAGATGTGGGTGATGCATATTTTTCAGTTCCCTTAGATAAAGACTTCAGAAAGTATACTGCATTTACCA
TACCTAGTATAAACAATGAGACACCAGGGGTTAGATATCAGTACAATGTGCTTCCACAGGGATGGAAAGGATCACCAGCA
ATATTCCAAAGTAGCATGACAAAAATCTTAGAGCCTTTTAGAAAACAAAATCCAGACATAGTTATCTATCAATACATGGA
TGACTTGTATGTAGGATCTGACTTAGAAATAGGGCAGCATAGAACAAAAATAGAGGAACTGAGACAACATCTGTTGAGAT
GGGGATTTACCACACCAGACAAAAAACATCAGAAAGAACCTCCATTCCTTTGGATGGGTTATGAACTCCATCCTGATAAA
TGGACAGTACAGCCTATAATGCTGCCAGAAAAAGACAGCTGGACTGTCAATGACATACAGAAGTTAGTGGGAAAATTGAA
TTGGGCAAGTCAGATTTATGCAGGGATTAAAGTAAGGCAATTATGTAAACTCCTTAGAGGAACCAAAGCATTAACAGAAG
TAGTACCACTAACAGAAGAAGCAGAGCTAGAATTGGCAGAAAACAGGGAGATTCTAAAAGAACCAGTACATGGAGTGTAT
TATGACCCATCAAAAGACTTAGTAGCAGAAATACAGAAGCAGGGGCAAGGACAATGGACATATCAAATTTATCAAGAGCC
ATATAAAAATCTGAAAACAGGAAAGTATGCAAGAATGAGGGGTGCCCACACTAATGATGTAAAACAGTTAACAGAGGCAG
TGCAAAAAATAGCCACAGAAAGCATAGTAATATGGGGAAAGACTCCTAAATTTAAACTACCCATACAAAAAGAAACATGG
GAAGCATGGTGGATGGAGTATTGGCAAGCCACCTGGATTCCTGAGTGGGAGTTTGTCAATACCCCTCCCTTAGTGAAATT
ATGGTACCAGTTGGAGAAAGAACCCATAGTAGGAGCAGAAACTTTCTATGTAGATGGGGCAGCTAATAGGGAGACTAAAT
TAGGAAAAGCAGGATATGTTACTGACAGAGGAAGACAAAAAGGTGTCTCCCTAACTGACACAACAAATCAGAAGACTGAG
TTACAAGCAATTCATCTAGCTTTGCAGGATTCGGGATTAGAAGTAAACATAGTAACAGACTCACAATATGCATTAGGAAT
CATTCAAGCACAACCAGATAAGAGTGAATCAGAGTTAGTCAGTCAAATAATAGAGCAGTTAATAAAAAAGGAAAAGGTCT
ACCTGGCATGGGTACCAGCACACAAAGGAATTGGAGGAAATGAACAAGTAGATAAATTAGTCAGTGCTGGAATCAGGAAA
GTACTA
>AY835775/B/US/1986/5084_86
CCCATTAGTCCTATTGAAACTGTACCAGTAAAATTAAAGCCAGGAATGGATGGCCCAAAAGTTAAACAATGGCCATTGAC
AGAAGAAAAAATAAAAGCATTAGTAGAAATTTGTACAGAAATGGAAAATGAAGGAAAAATTTCAAAAATTGGGCCTGAAA
ACCCATACAATACTCCAGTGTTTGCCATAAAGAAAAAAGACAGTACTAAATGGAGAAAATTAGTAGATTTCAGAGAACTT
AATAAGAGAACTCAAGACTTTTGGGAAGTTCAATTAGGAATACCACATCCCGCAGGG---TTAAAAAAGAAA---AAATC
AGTAACAGTACTGGATGTGGGTGATGCATATTTTTCAGTTCCCTTAGATGAAAGCTTCAGGAAGTATACTGCATTTACCA
TACCTAGTATAAACAATGAGACACCAGGGATTAGATATCAGTACAATGTACTTCCACAGGGATGGAAAGGATCACCAGCA
ATATTCCAAAGCAGCATGACAAGAATCTTAGAGCCTTTTAGAAAACAAAATCCAGAAATAGTTATCTATCAATACATGGA
TGATTTGTGTGTAGGATCTGACTTAGAAATAGGGCGGCATAGGACAAAAATAGAGGAACTGAGACAACATCTGTTGAGGT
GGGGATTTACCACACCAGACAAAAAACATCAGAAAGAACCCCCATTCCTTTGGATGGGTTATGAACTCCATCCTGATAAA
TGGACAGTACAGCCTATATTGCTGCCAGAAAAGGACAGCTGGACTGTCAATGACATACAAAAGTTAGTGGGAAAATTGAA
TTGGGCAAGTCAGATTTATGCAGGGATTAAAGTAAGGCAATTATGTAAACTCCTTAGGGGAACCAAAGCACTAACAGAAG
TAATACCACTAACAAAAGAAGCAGAGCTAGAACTGGCAGAAAACAGGGAAATTCTAAAAGAACCAGTACATGGAGTGTAT
TATGACCCATCAAAAGACTTAATAGCAGAAATACAGAAGCAGGGGCAAGGCCAATGGACATATCAGATTTATCAAGAGCC
ATTTAAAAACCTGAAAACAGGAAAATATGCAAGAATGAGGGGTGCCCACACTAATGATGTAAAACAATTAACAGAGGCAG
TGCAAAAAATAACCACAGAAAGCATAGTAATATGGGGAAAGACTCCTAAATTTAGACTACCCATACAAAAAGAAACATGG
GAAGCATGGTGGACAGATTATTGGCAAGCCACCTGGATTCCTGAGTGGGAGTTTGTCAATACCCCTCCCTTAGTAAAATT
ATGGTACCAGTTAGAGAAAGAACCCATAATAGGAGCAGAAACTTTCTATGTAGATGGGGCAGCTAACAGAGAGACTAAAT
TAGGAAAAGCAGGATATGTTACTGACAGAGGAAGACAAAAAGTTGTTCCCCTAACTGACACAACAAATCAGAAGACTGAG
TTACAAGCAATTCATCTAGCTTTGCAGGATTCGGGATTAGAAGTAAACATAGTAACAGACTCACAATATGCATTAGGAAT
CATTCAAGCACAACCAGATAAAAGTGAATCAGAATTAGTCAGTCAAATAATAGAGCAGTTAATAAAAAAGGAAAAGGTCT
ACCTGGCATGGGTACCAGCACACAAAGGGATTGGAGGAAATGAACAAGTAGATGGGTTAGTCAGTGCTGGAATCAGGAAA
GTACTA
>AY835776/B/US/1993/5127_93
CCCATTAGTCCTATTGAAACTGTACCAGTAAAATTAAAGCCAGGAATGGATGGCCCAAAAGTTAAACAATGGCCATTGAC
AGAAGAAAAAATAAAAGCATTAGTAGAAATTTGTACAGAAATGGAAAAAGAAGGGAAAATTTCAAAAATTGGGCCTGAAA
ATCCATATAATACTCCAGTATTTGCCATAAAGAAAAAAGACAGTACTAAATGGAGAAAATTAGTAGATTTCAGAGAACTT
AACAAGAGAACTCAAGATCTCTGGGAAGTTCAACTAGGAATACCACATCCCGCAGGG---TTAAAAAAGAAA---AAATC
AGTAACAGTACTAGATGTGGGTGATGCTTATTTTTCAGTTCCCTTAGATAAAGACTTCAGAAAGTATACTGCATTCACCA
TACCTAGTATAAACAATGAGACACCAGGGATTAGATATCAATACAATGTGCTTCCACAGGGATGGAAAGGATCACCAGCA
ATATTCCAATGTAGCATGACAAAAATCTTAGAGCCTTTTAGAAAACAAAATCCAGACATAGTTATCTATCAATACATGGA
TGATTTGTATGTAGGATCTGACTTAGAAATAGGGCAGCATAGAACAAAAATAGAGGAACTGAGACAACATCTGTTGAGGT
GGGGATTTACCACACCAGACAAAAAACATCAGAAAGAACCTCCATTCCTTTGGATGGGTTATGAACTCCATCCTGATAAA
TGGACAGTACAGCCTATAATGTTGCCAGAAAAAGACAGCTGGACTGTCAATGACATACAGAAATTAGTGGGAAAATTGAA
TTGGGCAAGTCAGATTTATGCAGGGATTAAAGTAAGGCAATTATGTAAACTCCTTAGAGGAACCAAAGCACTAACAGAAG
TAGTACCACTAACAGAAGAAGCAGAGCTAGAACTGGCAGAAAACAGGGAGATTCTAAAAGAACCAGTACATGGAGTGTAC
TATGACCCATCAAAAGACTTAGTAGCAGAAATACAGAAGCAGGGGCAAGGCCAATGGACATATCAAATTTATCAAGAGCC
ATATAAAAATCTGAAAACAGGAAAGTATGCAAGAATGAAGGGTGCCCACACTAATGATGTAAAACAGTTAACAGAGGCAG
TACAGAAAATAGCCACAGAAAGCATAGTAATATGGGGAAAGACTCCTAAATTTAAGCTACCCATACAAAAAGAAACATGG
GAAGCATGGTGGATGGAGTATTGGCAAGCCACCTGGATTCCTGAATGGGAGTTTGTCAATACCCCTCCCTTAGTGAAATT
ATGGTACCAGTTGGAGAAAGAACCCATAGTAGGAGCAGAAACTTTCTATGTAGATGGGGCAGCCAATAGGGAAACTAAAT
TAGGAAAAGCAGGATATGTAACTGACAGAGGAAGACAAAAAATTATCTCCCTAACTGACACAACAAATCAGAAGACTGAG
TTACAAGCAATTCATCTAGCTTTGCAGGATTCGGGATTAGAAGTAAACATAGTAACAGACTCACAATATGCATTAGGGAT
CATTCAAGCACAACCAGATAAGAGTGAATCAGAGTTAGTCAGTCAAATAATAGAGCAGTTAATAAAAAAGGAAAAGATCT
ACCTGGCATGGGTGCCAGCACACAAAGGAATTGGAGGAAATGAACAAGTAGATAAATTAGTCAGTTCTGGAATCAGGAAA
GTACTA
>AY835777/B/US/1983/5018_83
CCCATTAGTCCTATTGAAACTGTACCAGTAAAATTAAAGCCAGGAATGGATGGCCCAAAAGTTAAACAATGGCCATTGAC
AGAAGAAAAAATAAAAGCATTAGTAGAAATTTGTACAGAAATGGAAAAGGAAGGAAAAATTTCAAAAATTGGGCCTGAAA
ATCCATACAATACTCCAGTATTTGCCATAAAGAAAAAAGACAGTACTAAATGGAGAAAATTAGTAGATTTCAGAGAACTT
AATAAGAGAACTCAAGACTTCTGGGAAGTTCAATTAGGAATACCACATCCTGCAGGG---TTAAAAAAGAAA---AAATC
AGTAACAGTACTGGATGTGGGTGATGCATATTTTTCAGTTCCCTTAGATAAAGACTTCAGGAAGTATACTGCATTTACCA
TACCTAGTATAAACAATGAGACACCAGGGATTAGATATCAGTACAATGTGCTTCCACAGGGATGGAAAGGATCACCAGCA
ATATTCCAAAGTAGCATGACAAAAATCTTAGAGCCTTTTAGAAAACAAAATCCAGACATAGTTATCTATCAATACATGGA
TGATTTGTATGTAGGATCTGACTTAGAAATAGGGCAGCATAGAACAAAAATAGAGGAACTGAGACAACATCTGTTGAAGT
GGGGATTTACCACACCAGACAAAAAACATCAGAAAGAACCTCCATTCCTTTGGATGGGTTATGAACTCCATCCTGATAAA
TGGACAGTACAGCCTATAGTGCTGCCAGAAAAAGACAGCTGGACTGTCAATGACATACAGAAGTTAGTGGGAAAATTGAA
TTGGGCAAGTCAGATTTATGCAGGGATTAAAGTAAGGCAATTATGTAAACTCCTTAGGGGAACCAGAGCACTAACAGAAG
TAGTACCACTAACAGAAGAAGCAGAGCTAGAACTGGCAGAAAACAGGGAGATTCTAAAAGAACCGGTACATGGAGTGTAT
TATGACCCAACGAAAGACTTAATAGCAGAAATACAGAAGCAGGGGCAAGGCCAGTGGACATATCAAATTTATCAAGAGCC
ATTTAAAAATCTGAAAACAGGAAAGTATGCAAGAATGAGGGGGGCCCACACTAATGATGTAAAACAATTAACAGAGGCAG
TGCAAAAAGTAGCCACAGAAAGCATAGTAATATGGGGAAAGACTCCTAAATTTAAATTACCCATACAAAAGGAAACATGG
GAAGCATGGTGGATAGAGTATTGGCAAGCCACCTGGATTCCTGAGTGGGAGTTTGTCAATACCCCTCCCTTAGTGAAATT
ATGGTACCAGTTAGAGAAAGAACCCATAGTAGGGGCAGAAACTTTCTATGTAGATGGGGCAGCTAATAGGGAAACTAAAT
CAGGAAAAGCAGGATATGTTACTGACAGAGGAAGACAAAAAGTTGTCCCCCTAACGGACACAACAAATCAGAAGACTGAG
TTACAAGCAATTCATCTAGCTTTGCAGGATTCGGGATTAGAAGTAAACATAGTAACAGACTCACAATATGCATTAGGAAT
CATTCAAGCACAACCAGATAAGAGTGAATCAGAGTTAGTCAGTCAAATAATAGAGCAGTTAATAAAAAAGGAAAAAGTCT
ACCTGGCATGGGTACCAGCACACAAAGGAATTGGAGGAAATGAACAAGTAGATAAATTAGTCAGTGCTGGAATCAGGAAA
GTACTA
>AY835778/B/US/1986/5018_86
CCCATTAGTCCTATTGAAACTGTACCAGTAAAATTAAAGCCAGGAATGGATGGCCCAAAAGTTAAACAATGGCCATTGAC
AGAAGAAAAAATAAAAGCATTAGTAGAAATTTGTACAGAAATGGAAAAGGAAGGAAAAATTTCAAAAATTGGGCCTGAAA
ATCCATACAATACTCCAGTATTTGCCATAAAGAAAAAAGACAGTACTAAATGGAGAAAATTAGTAGATTTCAGAGAACTT
AATAAGAGAACTCAAGATTTCTGGGAAGTTCAATTAGGAATACCACATCCTGCAGGG---TTAAAAAAGAAA---AAATC
AGTAACAGTACTGGATGTGGGTGATGCATATTTTTCAGTTCCCTTAGATAAAGAGTTCAGGAAGTATACTGCATTTACCA
TACCTAGTATAAACAATGAGACACCAGGGATTAGATATCAGTACAATGTGCTTCCACAGGGATGGAAAGGATCACCAGCA
ATATTCCAAAGTAGCATGACAAAAATCTTAGAGCCTTTTAGAAAACAAAATCCAGAAATAGTTATCTATCAATACATGGA
TGATTTGTACGTAGGATCTGACTTAGAAATAGGGCAGCATAGAACAAAAATAGAGGAACTGAGACAACATCTGTTGAAGT
GGGGATTTACCACACCAGACAAAAAGCATCAGAAAGAACCTCCATTCCTTTGGATGGGTTATGAACTCCATCCTGATAAA
TGGACAGTACAGCCTATAGTGCTGCCAGAAAAAGACAGCTGGACTGTCAATGACATACAGAAGTTAGTGGGAAAATTGAA
TTGGGCAAGTCAGATTTATGCAGGGATTAAAGTAAGGCAATTATGTAAACTCCTTAGGGGAACCAAAGCACTAACAGAAG
TAGTACCACTAACAGAAGAGGCAGAGCTAGAACTGGCAGAAAACAGGGAGATTCTAAAAGAACCGGTACATGGAGTGTAT
TATGACCCAACAAAAGACTTAATAGCAGAAATACAGAAGCAGGGGGAAGGCCCATGGACATATCAAATTTATCAAGAGCC
ATTTAAAAATCTGAAAACAGGAAAGTATGCAAGAATGAGGGGTGCCCACACTAATGATGTAAAACAATTAACAGAGGCAG
TGCAAAAAGTAGCCACAGAAAGCATAGTAATATGGGGAAAGACTCCTAAATTTAAATTACCCATACAAAAGGAAACATGG
GACGCATGGTGGATAGAGTATTGGCAAGCCACCTGGATTCCTGAGTGGGAGTTTGTCAATACCCCTCCCTTAGTGAAATT
ATGGTACCAGTTAGAGAAAGAACCCATAGTAGGGGCAGAAACTTTCTATGTAGATGGGGCAGCTAATAGGGAAACTAAAT
CAGGAAAAGCAGGATATGTTACTGACAGAGGAAGACAAAAAGTTGTCCCCCTAACGGACACAACAAATCAGAAGACTGAG
TTACAAGCAATTCATCTAGCCTTGCAGGATTCAGGATTAGAAGTAAACATAGTAACAGACTCACAATATGCATTAGGAAT
CATTCAAGCACAACCAGATAAGAGTGAATCAGAGTTAGTCAGTCAAATAATAGAACAGTTAATAAAAAAGGAAAAAGTCT
ACCTGGCATGGGTACCAGCACACAAAGGAATTGGAGGAAATGAACAAGTAGATAAATTAGTCAGTGCTGGAATCAGGAAA
GTACTA
>AY835779/B/US/1984/5019_84
CCCATTAGTCCTATTGAAACTGTACCAGTAAAATTAAAGCCAGGAATGGATGGCCCAAAAGTTAAACAATGGCCATTGAC
AGAAGAAAAAATAAAAGCATTAGTAGAAATTTGTACAGAAATGGAGAAGGAAGGGAAAATTTCAAAAATTGGGCCTGAAA
ATCCATACAATACTCCAGTATTTGCCATAAAGAAAAAAGACAGTACTAAATGGAGAAAATTAGTAGATTTCAGAGAACTT
AATAAGAGAACTCAAGACTTCTGGGAAGTTCAATTAGGAATACCACATCCCGCAGGG---TTAAAAAAGAAA---AAATC
AGTAACAGTACTGGATGTGGGTGATGCATATTTTTCAGTTCCCTTAGATAAAGACTTCAGGAAGTATACTGCATTTACCA
TACCTAGTATAAACAATGAGACACCAGGGATTAGGTATCAGTACAATGTGCTTCCACAGGGATGGAAAGGATCACCAGCA
ATATTCCAAAGTAGCATGACAAAAATCTTAGAGCCTTTTAGAAAACAAAATCCAGACATAGTTATCTATCAATACATGGA
TGATTTGTATGTAGGATCTGACTTAGAAATAGGGCAGCATAGAACAAAAATAGAGGAACTGAGAGAACATCTGTTGAGGT
GGGGATTTACCACACCAGACAAAAAACATCAGAAAGAACCTCCATTCCTTTGGATGGGTTATGAACTCCATCCTGATAAA
TGGACAGTACAGCCTATAGTGCTGCCAGAAAAAGACAGCTGGACTGTCAATGACATACAGAAGTTAGTGGGAAAATTGAA
TTGGGCAAGTCAGATTTACGCAGGGATTAAAGTAAGGCAATTATGTAAACTCCTTAGGGGAACCAAAGCACTAACAGAAG
TAGTACAACTAACAGAAGAAGCAGAGCTAGAACTGGCAGAAAACAGGGAAATTCTAAAAGAACCAGTACATGGAGTGTAT
TATGACCCAACAAAAGACTTAATAGCAGAAATACAGAAGCAGGGGCAAGGCCAATGGACATATCAAATTTATCAAGAGCC
ATTTAAAAATCTGAAAACAGGAAAATATGCAAGAATGAGGGGTGCCCACACTAATGATGTAAAACAATTAACAGAGGCAG
TGCAAAAAATAACCACAGAAAGCATAGTAATATGGGGAAAGACTCCTAAATTTAAATTACCCATACTAAAAGAAACATGG
GAAGCATGGTGGACAGATTATTGGCAAGCCACCTGGATTCCTGAGTGGGAGTTTGTCAATACTCCTCCCTTAGTGAAATT
ATGGTACCAGTTGGAGAAAGAGCCCATAGTAGGAGCAGAAACTTTCTATGTAGATGGGGCAGCTAACAGGGAAACTAAAT
TAGGAAAAGCAGGATATGTTACTAATAGAGGGAGACAAAAAGTTGTCTCCCTAACTGACACAACAAATCAGAAGACTGAG
TTACAAGCAATTCATCTAGCTTTGCAGGATTCGGGATTAGAAGTAAACATAGTAACAGACTCACAATATGCATTAGGAAT
CATTCAAGCACAACCAGATAAAAGTGAATCAGAGTTAGTCAGTCAAATAATAGAGCAGTTAATAAAAAAGGAAAAGGTCT
ACCTGGCATGGGTACCAGCACACAAAGGAATTGGAGGAAATGAACAAGTAGATAAATTAGTCAGTGCTGGAATCAGGAAA
GTACTA
>AY835780/B/US/1986/5019_86
CCCATTAGTCCTATTGAAACTGTACCAGTAAAATTAAAGCCAGGAATGGATGGCCCAAAAGTTAAACAATGGCCATTGAC
AGAAGAAAAAATAAAAGCATTAGTAGAAATTTGTACAGAAATGGAAAAGGAAGGGAAAATTTCAAAAATTGGGCCTGAAA
ATCCATACAATACTCCAGTATTTGCCATAAGGAAAAAAGACAGTACTAAATGGAGAAAATTAGTAGATTTCAGAGAACTT
AATAAGAGAACTCAAGACTTCTGGGAAGTTCAATTAGGAATACCACATCCCGCAGGG---TTAAAAAAGAAA---AAATC
AGTAACAGTACTGGATGTGGGTGATGCATATTTTTCAGTCCCCTTAGATAAAGACTTCAGGAAGTATACTGCATTTACCG
TACCTAGTATAAACAATGAGACACCAGGGATTAGATATCAGTACAATGTGCTTCCACAGGGATGGAAAGGATCACCAGCA
ATATTTCAAAGTAGCATGACAAAAATTTTAGAGCCTTTTAGAAAACAAAATCCAGACATAGTTATCTATCAATACATGGA
TGATTTGTATGTAGGATCTGACTTAGAAATAGGGCAGCACAGAACAAAAATAGAGGAACTGAGAGAACATCTGTTGAAGT
GGGGATTTACCACACCAGACAAAAAACATCAGAAAGAACCTCCATTCCTTTGGATGGGTTATGAACTCCATCCTGATAAA
TGGACAGTACAGCCTATAGTGCTGCCAGAAAAGGACAGCTGGACTGTCAATGACATACAGAAGTTAGTGGGAAAATTAAA
TTGGGCAAGTCAGATTTACGCAGGGATTAAAGTAAAGCAATTATGTAAACTCCTTAGGGGAACCAAAGCACTAACAGAAG
TAATACAACTAACAGAAGAAGCAGAGCTAGAACTGGCAGAAAACAGGGAAATTCTAAAAGAACCAGTACATGGAGTGTAT
TATGACCCAACAAAAGACTTAATAGCAGAAATACAGAAGCAGGGGCGAGGCCAATGGACATATCAAATTTATCAAGAACC
ATTTAAAAATCTAAAAACAGGAAAATATGCAAGAATGAGGGGTGCCCACACTAATGATGTAAAACAATTAACAGAGGCAG
TGCAAAAAATAACCACAGAAAGCATAGTAATATGGGGAAAGACTCCTAAATTTAGATTACCCATACTAAAAGAAACATGG
GACGCATGGTGGACAGATTATTGGCAAGCCACCTGGATTCCTGAGTGGGAGTTTGTCAATACCCCTCCCTTAGTGAAATT
ATGGTACCAGTTAGAGAAAGAACCCATAGTAGGAGCAGAAACCTTCTATGTAGATGGGGCAGCTAACAGGGAAACTAAAT
TAGGAAAAGCAGGATATGTTACTAATAGAGGAAGACAAAAAGTTGTCTCCCTAACTGACACAACAAATCAGAAGACTGAG
TTACAAGCAATTCATCTAGCTTTGCAGGATTCGGGATTAGAAGTAAACATAGTAACAGACTCACAATATGCATTAGGAAT
CATTCAAGCACAACCAGATAAAAGTGAATCAGAGTTAGTCAGTCAAATAATAGAGCAGTTAATAAAAAAGGAAAAGGTCT
ATCTGGCATGGGTACCAGCACACAAAGGAATTGGAGGAAATGAACAAGTAGATAAATTAGTCAGTGCTGGAATCAGGAAA
GTACTA
>AY835781/B/US/1983/5157_83
CCCATAAGTCCTATTGAAACTGTACCAGTAAAATTAAAGCCAGGAATGGATGGCCCAAAAGTTAAACAATGGCCATTGAC
AGAAGAAAAAATAAAAGCATTAGTAGAAATTTGTACAGAAATGGAAAAGGAAGGGAAAATCTCAAAAATTGGGCCTGAAA
ATCCATACAATACTCCAGTATTTGCCATAAAGAAAAAAGACAGTACTAAATGGAGAAAATTAGTAGATTTCAGAGAACTT
AATAAGAGAACTCAAGACTTCTGGGAAGTTCAATTAGGAATACCACATCCCGCAGGG---TTAAAAAAGAAA---AAATC
AGTAACAGTACTGGATGTGGGTGATGCATACTTTTCAGTTCCCTTAGATAAAGACTTCAGAAAGTATACTGCATTTACCA
TACCTAGTGTAAACAATGAGACACCAGGGATTAGATATCAGTACAATGTGCTTCCACAGGGATGGAAAGGATCACCAGCA
ATATTCCAAAGTAGCATGACAAAAATCTTAGAGCCTTTTAGGAAACAAAATCCAGACATAGTTATCTATCAATACATGGA
TGATTTGTATGTAGGATCTGACTTAGAAGTAGGGCAGCATAGAACAAAAATAGAGGAACTGAGACAACATCTGTTGAGGT
GGGGATTTACCACACCAGACAAAAAACATCAGAAAGAACCTCCATTCCTTTGGATGGGTTATGAACTCCATCCTGATAAA
TGGACAGTACAGCCTATAAAGCTGCCAGAAAAAGACAGCTGGACTGTCAATGACATACAGAAGTTAGTGGGAAAATTGAA
TTGGGCAAGTCAGATTTATGCAGGGATTAAAGTAAGGCAATTATGTAAACTCCTTAGGGGAACCAAAGCACTAACAGAAG
TAATACCACTAACAGAAGAAGCAGAGCTAGAACTGGCAGAAAACAGGGAGATTCTAAAAGAACCAGTACATGGAGTGTAT
TATGACCCATCAAAAGACTTAGTAGCAGAAGTACAGAAGCAGGGGTATGGCCAATGGACATATCAAATTTATCAAGAGCC
ATTTAAAAATCTGAAAACAGGAAAGTATGCAAGAATGAGGGGTGCCCACACTAATGATGTAAAACAGTTAACAGAGGCAG
TGCAAAAAATAGCCACAGAAAGCATAGTAATATGGGGAAAGACTCCTAAATTTAAACTACCCATACAAAAAGAAACATGG
GAAGCATGGTGGATGGAGTATTGGCAAGCCACCTGGATTCCTGAGTGGGAGTTTGTCAATACCCCTCCCTTAGTGAAATT
ATGGTACCAGTTAGAAAAAGAACCCATAGTAGGAGCAGAAACTTTCTATGTAGATGGGGCAGCTAATAGGGAGACTAAAT
TAGGAAAAGCAGGATATGTTACTGACAGAGGAAGACAAAAAATTATCTCCCTAACTAACACAACAAATCAGAAGACTGAG
TTACAAGCAATTCATCTAGCTTTGCAGGATTCGGGATTAGAAGTAAACATAGTAACAGACTCACAATATGCATTAGGAAT
CATTCAAGCACAACCAGATAAGAGTGAATCAGAGTTAGTCAGTCAAATAATAGAGCAGTTAATAAAAAAGGAGAAGGTCT
ACCTGGCATGGGTACCAGCACACAAAGGAATTGGAGGAAATGAACAAGTAGATAAATTAGTCAGTGCTGGAATCAGGAAA
GTACTA
>AY839827/B/KR/2004/04LHS6
CCCATTAGTCAGATTAGTACTATACCAGTAAAATTAAAGCCAGGAATGGATGGCCCAAAAGTTAAACAATGGCCATTGAC
AGAAGAAAAAATAAAGGCATTAGTAGAAATTTGTACAGAAATGGAAAAGGAGGGAAAAATTTCAAAAATTGGGCCTGAAA
ATCCATATAATACTCCAGTATTTGCCATAAAGAAAAAAGACAGTACTAAATGGAGAAAATTAGTAGATTTCAGAGAACTT
AATAAGAGAACTCAAGACTTTTGGGAAGTTCAATTAGGAATACCACACCCAGCAGGG---TTAAAAAAGAAA---AAATC
AGTAACAGTACTGGATGTGGGTGATGCATATTTTTCAGTTCCCTTAGATGAAGATTTCAGGAAGTATACTGCATTCACCA
TACCTAGTATAAACAATGAGACACCAGGGATTAGATATCAGTACAATGTGCTGCCACAAGGGTGGAAAGGATCACCAGCA
ATATTCCAAAGTAGCATGACAAAAATCTTAGAACCTTTTAGAAAGAAAAATCCAGACATAGTTATCTATCAATACGTGGA
TGATTTATATGTAGGATCTGACTTAGAAATCGGGCAGCATAGAATAAAAGTAGAAGAACTGAGAGAACACCTGTTGAAGT
GGGGATTTACCACACCAGACAAAAAACATCAGAAAGAACCTCCATTCCTTTGGATGGGTTATGAACTCCATCCTGATAAA
TGGACAGTACAGCCTATAATGCTACCAGAAAAAGACAGCTGGACTGTCAATGACATACAGAAGTTAGTGGGAAAACTGAA
TTGGGCAAGTCAGATTTATGCAGGGATTAAGGTAAAGCAACTATGTAAACTCCTTAGGGGAGCTAAGGCACTGACAGAAG
TAGTACCACTAACAGAAGAAGCAGAACTAGAATTGGCAGAAAACAGGGAAATTCTAAAAACACCAGTACATGGGGTATAT
TATGACCCATCAAAAGATTTAATAGCAGAAATACAGAAGCAGGGGCAAGGCCAATGGACATATCAAATTTACCAAGATCC
ATTTAAAAATCTGAAAACAGGAAAATATGCAAGAATGAGGGGTGCTCACACTAATGATGTAAAACAATTAACAGAGGCAG
TGCAAAAAATAGCCACAGAAAGCATAGTAATATGGGGGAAGACTCCTAAATTTAAACTGCCTATACAAAAAGAAACATGG
GAAGCATGGTGGACAGAGTATTGGCAAGCCACTTGGGATCCTGAGTGGGAGTTTGTCAATACCCCTCCCCTAGTAAAATT
ATGGTACCAGTTAGAAAAAGAACCCATAGTAGGAGCAGAAACTTTCTATGTAGATGGAGCAGCTAATAGGGAAACTAAAT
TAGGAAAAGCAGGATATGTTACTGACAGAGGAAGACAAAAGGTTGTCCCCATAACAGACACAACAAATCAGAAGACTGAG
TTACAAGCAATTAATCTAGCTTTGCAGGATTCAGGATCAGAAGTAAACATAGTAACAGACTCACAATATGCATTAGGAAT
CATTCAAGCACAACCAGATAAAAGTGAATCAGAGTTAGTCAGCCAAATAATAGAGCAGTTAATAAAAAAGGAAAAGGTCT
ACCTAGCATGGGTACCAGCACACAAAGGGATTGGAGGAAATGAACAAGTAGATAAATTAGTCAGTGCTGGAATCAGGAGA
GTACTA
>AY857022/B/AU/-/2870718
CCCATTAGTCYTATTGAAACTGTACCAGTAAAATTAAAGCCAGGAATGGATGGCCCAAAAGTTAAACAATGGCCATTGAC
AGAAGAGAAAATAAAAGCATTAGTAGAAATTTGTACAGAAATGGAAAAGGAAGGGAAAATTTCAAAAATTGGGCCTGAAA
ATCCATACAATACTCCAGTATTTGCCATAAAGAAAAAGGACAGTACTAAGTGGAGAAAATTAGTAGATTTCAGAGAACTT
AATAAGAGAACACAAGACTTCTGGGAAGTTCAATTAGGAATACCACATCCCGCAGGG---TTAAAAAAGAAA---AAATC
AGTAACAGTACTGGATGTGGGTGATGCATATTTTTCAGTTCCCTTAGATAAAGAATTCAGGAAGTATACTGCATTTACCA
TACCTAGTATAAACAATGAGACACCAGGGRTTAGATATCAGTATAATGTGCTTCCACAGGGATGGAAAGGATCACCAKCA
ATATTCCAATGTAGCATGACAARGATCTTAGAGCCTTTTAGAAAACAAAATCCAGACATAGTTATCTATCAATACATGGA
TGATTTGTATGTAGGATCTGACTTAGAAATAGGACAGCATAGAACAAAAATAGAGGAACTRAGACAACATTTGTTGAAGT
[truncated: 2,678,322 more chars]
