# Supplementary material for: An integrated map of HIV genome-wide variation from a population perspective
Source: Retrovirology. 2015 Feb 15;12:18. doi: 10.1186/s12977-015-0148-6 (PMC4358901; doi:10.1186/s12977-015-0148-6)
Supplement: Additional file 3: — Software. Our Matlab toolbox developed for data visualization, genomic diversity analysis and HIV genomic alignment. Our sequence datasets are also included. [file 12977_2015_148_MOESM3_ESM.zip › HIVGenomeAnalysisToolbox/TemporaryData/Protease_CodonAlignment.fasta]

>K03455/B/FR/1983/HXB2-LAI-IIIB-BRU
CCTCAGGTCACTCTTTGGCAACGACCCCTCGTCACAATAAAGATAGGGGGGCAACTAAAGGAAGCTCTATTAGATACAGG
AGCAGATGATACAGTATTAGAAGAA---ATGAGTTTGCCAGGAAGATGGAAACCAAAAATGATAGGGGGAATTGGAGGTT
TTATCAAAGTAAGACAGTATGATCAGATACTCATAGAAATCTGTGGACATAAAGCTATAGGTACAGTATTAGTAGGACCT
ACACCTGTCAACATAATTGGAAGAAATCTGTTGACTCAGATTGGTTGCACTTTAAATTTT
>A04321/B/FR/1983/IIIB_LAI
CCTCAGATCACTCTTTGGCAACGACCCCTCGTCACAATAAAGATAGGGGGGCAACTAAAGGAAGCTCTATTAGATACAGG
AGCAGATGATACAGTATTAGAAGAA---ATGAGTTTGCCAGGAAGATGGAAACCAAAAATGATAGGGGGAATTGGAGGTT
TTATCAAAGTAAGACAGTATGATCAGATACTCATAGAAATCTGTGGACATAAAGCTATAGGTACAGTATTAGTAGGACCT
ACACCTGTCAACATAATTGGAAGAAATCTGTTGACTCAGATTGGTTGCACTTTAAATTTT
>A07867/B/FR/1983/LAI-J19
CCTCAGATCACTCTTTGGCAACGACCCCTCGTCACAATAAAGATAGGGGGGCAACTAAAGGAAGCTCTATTAGATACAGG
AGCAGATGATACAGTATTAGAAGAA---ATGAGTTTGCCAGGAAGATGGAAACCAAAAATGATAGGGGGAATTGGAGGTT
TTATCAAAGTAAGACAGTATGATCAGATACTCATAGAAATCTGTGGACATAAAGCTATAGGTACAGTATTAGTAGGACCT
ACACCTGTCAACATAATTGGAAGAAATCTGTTGACTCAGATTGGTTGCACTTTAAATTTT
>AB078005/B/US/1997/ARES2
CCTCAAATCACTCTTTGGCAACGACCCCTCGTTACAATAAAGGTAGGGGGGCAACTAAAGGAAGCTCTGTTAGACACAGG
AGCAGATGATACAGTATTAGAAGAA---ATGAATTTGCCAGGAAGATGGAAACCGAAAATGATAGGGGGAATTGGAGGTT
TTATTAAAGTAAGACAGTATGATCAGATACTCATAGAAATCTGTGGACATAAAGCTATAGGTACAGTATTGGTAGGACCT
ACACCTGTCAACATAATTGGAAGAAATCTGTTGACTCAGATTGGTTGCACTTTAAATTTT
>AB221005/B/US/1985/Ba_L
CCTCAGATCACTCTTTGGCAACGACCCCTCGTCACAATAAAGATAGGGGGGCAACTAAAGGAAGCTCTATTAGATACAGG
AGCAGATGATACAGTATTAGAAGAA---ATGAATTTGCCAGGAAGATGGAAACCAAAAATGATAGGGGGAATTGGAGGTT
TTATCAAAGTAAGACAGTATGATCAGATACTCATAGAAATCTGTGGACATAAAGCTATAGGTACAGTATTAATAGGACCT
ACACCTGTCAACATAATTGGAAGAAATCTGTTGACTCAGATTGGTTGCACTTTAAATTTT
>AB253432/B/US/1985/Ba_L
CCTCAGATCACTCTTTGGCAACGACCCCTCGTCACAATAAAGATAGGGGGGCAACTAAAGGAAGCTCTATTAGATACAGG
AGCAGATGATACAGTATTAGAAGAA---ATGAATTTGCCAGGAAGATGGAAACCAAAAATGATAGGGGGAATTGGAGGTT
TTATCAAAGTAAGACAGTATGATCAGATACTCATAGAAATCTGTGGACATAAAGCTATAGGTACAGTATTAATAGGACCT
ACACCTGTCAACATAATTGGAAGAAATCTGTTGACTCAGATTGGTTGCACTTTAAATTTT
>AB286955/B/JP/2004/DR6089
CCTCAAATCACTCTTTGGCAACGACCCCTCGTCACAATAAAGGTAGGGGGACAGCTAAAAGAGGCTCTATTAGATACAGG
AGCAGATGATACAGTATTAGAAGAA---ATAAATTTGCCAGGAAGATGGAAACCAAAAATGATAGGGGGAATTGGAGGTT
TTATCAAAGTAAGACAGTATGATCAGATACTCGTAGAAATCTGTGGACATAAAGCTATAGGTACAGTCTTAGTAGGACCT
ACACCTGTCAACATAATTGGAAGAAACCTGTTGACTCAGATTGGCTGCACTTTAAATTTT
>AB286956/B/JP/2004/DR6089
CCTCAAATCACTCTTTGGCAACGACCCCTCGTCACAATAAAGGTAGGGGGACAGCTAAAAGAAGCTCTATTAGATACAGG
AGCAGATGATACAGTATTAGAAGAA---ATAAATTTGCCAGGAAGATGGAAACCAAAAATGATAGGGGGAATTGGAGGTT
TTATCAAAGTAAGACAGTATGATCAGATACTCGTAGAAATCTGTGGACATAAAGCTATAGGTACAGTCTTAGTAGGACCT
ACACCTGTCAACATAATTGGAAGAAACCTGTTGACTCAGATTGGCTGCACTTTAAATTTT
>AB287363/B/JP/2005/DR6538
CCTCAGATCACTCTTTGGCAACGACCCCTCGTCACAATAAAGATAGGGGGGCAACTAAAGGAAGCTCTATTAGATACAGG
AGCAGATGATACAGTATTAGAAGAA---ATGAATTTGCCAGGAAAATGGAAACCAAAAATGATAGGAGGAATTGGAGGTT
TTATCAAAGTAAGACAGTATGATCAGATACCCATAGAAATCTGTGGACATAAAGCTATAGGTACAGTATTAATAGGACCT
ACACCCGTCAACATAATTGGAAGAAATTTGTTGACGCAGCTTGGGTGTACTTTAAATTTT
>AB287364/B/JP/2005/DR6737
CCTCAAATCACTCTTTGGCAACGACCCCTCGTCACAATAAAGGTAGGGGGACAGCTAAAGGAAGCTCTATTAGATACAGG
AGCAGATGATACAGTATTAGAAGAA---ATAGATTTACCAGGAAGATGGAAACCAAAAATGATAGGGGGAATTGGAGGTT
TTATCAAAGTAAGACAGTATGATCAGATACTAGTAGAAATTTGTGGACATAGAGCTATAGGTACAGTATTAGTAGGACCT
ACACCTGTTAACATAATTGGAAGAAATCTGTTGACTCAGATTGGCTGCACTTTAAATTTT
>AB287365/B/JP/2005/DR6737
CCTCAAATCACTCTTTGGCAACGACCCCTCGTCACAATAAAGGTAGGGGGACAGCTAAAGGAAGCTCTATTAGATACAGG
AGCAGATGATACAGTATTAGAAGAA---ATAGATTTACCAGGAAGATGGAAACCAAAAATGATAGGGGGAATTGGAGGTT
TTATCAAAGTAAGACAGTATGATCAGATACTAGTAGAAATTTGTGGACATAGAGCTATAGGTACAGTATTAGTAGGACCT
ACACCTGTTAACATAATTGGAAGAAATCTGTTGACTCAGATTGGCTGCACTTTAAATTTT
>AB287366/B/JP/2005/DR7060
CCTCAGATCACTCTTTGGCAGCGACCCCTCGTCACAATAAGGATAGGAGGGCAGCTAAAGGAAGCTCTATTAGATACAGG
AGCAGATGATACAGTATTAGAAGAA---ATGAATTTGCCGGGAAGATGGAAACCGAAAATGATAGGGGGAATTGGAGGTT
TTATCAAAGTAAGACAGTATGATCAGATACCCATAGAAATCTGTGGAAAGAAAACTATAGGTACAGTATTAATAGGACCT
ACACCTGTCAACATAATTGGAAGAAATCTGTTGACTCAGCTTGGATGCACTTTAAATTTT
>AB287367/B/JP/2005/DR7060
CCTCAGATCACTCTTTGGCAGCGACCCCTCGTCACAATAAGGATAGGAGGGCAGCTAAAGGAAGCTCTATTAGATACAGG
AGCAGATGATACAGTATTAGAAGAA---ATGAATTTGCCGGGAAGATGGAAACCGAAAATGATAGGGGGAATTGGAGGTT
TTATCAAAGTAAGACAGTATGATCAGATACCCATAGAAATCTGTGGAAAGAAAACTATAGGTACAGTATTAATAGGACCT
ACACCTGTCAACATAATTGGAAGAAATCTGTTGACTCAGCTTGGATGCACTTTAAATTTT
>AB287368/B/JP/2005/DR7065
CCTCAGATCACTCTTTGGCAACGACCCCTTGTCACAGTAAAGGTAGGGGGGCAACTAAGGGAAGCCCTATTAGATACAGG
AGCAGATGATACAGTGTTAGAAGAA---ATGAATTTGCCAGGAAAATGGAAACCAAAAATGATAGGGGGAATTGGAGGTT
TTATCAAAGTAAGACAGTATGATCAAATACCTGTAGACATCTGTGGTCATAAAGCTGTAGGTACAGTGTTAATAGGACCT
ACACCTGTCAACATAATTGGAAGAAATCTGTTGACTCAGATTGGGTGCACTTTAAATTTT
>AB287369/B/JP/1999/DR1348
CCTCAAATCACTCTTTGGCAACGACCCATCGTCACAATAAAGATAGGGGGGCAACTAAAAGAGGCTCTATTAGATACAGG
AGCAGATGATACAGTATTAGAAGAA---ATGAATTTGCCAGGAAGATGGAAACCAAAAATGATAGTGGGAATTGGAGGTT
TTGTCAAAGTAAGACAGTATGATCAGGTACCCATAGAAATCTGTGGGCATAAAATTGAAGGTACAGTGTTAATAGGACCT
ACCCCTGCCAACATAATTGGAAGAAATCTGATGACTCAGCTTGGTTGCACTTTAAATTTT
>AB287370/B/JP/1999/DR1348
CCTCAAATCACTCTTTGGCAACGACCCATCGTCACAATAAAGATAGGGGGGCAACTAAAAGAGGCTCTATTAGATACAGG
AGCAGATGATACAGTATTAGAAGAA---ATGAATTTGCCAGGAAGATGGAAACCAAAAATGATAGTGGGAATTGGAGGTT
TTGTCAAAGTAAGACAGTATGATCAGGTACCCATAGAAATCTGTGGGCATAAAATTGAAGGTACAGTGTTAATAGGACCT
ACCCCTGCCAACATAATTGGAAGAAATCTGATGACTCAGCTTGGTTGCACTTTAAATTTT
>AB287371/B/JP/2000/DR2510
CCTCAAATCACTCTTTGGCAACGACCCATCGTCACAGTAAAGATAGGGGGGCAACTAAAAGAGGCTATATTAGATACAGG
AGCAGATAATACAGTATTAGAAGAC---ATGAATTTGCCAGGAAGATGGACACCAAAAATAATAGGAGGAATTGGAGGTT
TTGTCAAAGTAAGACAGTATGATCAGGTACCCATAGAAATCTGTGGGCACAAAACTGAAGGTACAGTATTAATAGGACCT
ACACCTGTCAACATAATTGGAAGAGATCTGATGACTCAGCTTGGTTTCACTTTAAATTTT
>AB287372/B/JP/2000/DR2510
CCTCAAATCACTCTTTGGCAACGACCCATCGTCACAGTAAAGATAGGGGGGCAACTAAAAGAGGCTATATTAGATACAGG
AGCAGATAATACAGTATTAGAAGAC---ATGAATTTGCCAGGAAGATGGACACCAAAAATAATAGGAGGAATTGGAGGTT
TTGTCAAAGTAAGACAGTATGATCAGGTACCCATAGAAATCTGTGGGCACAAAACTGAAGGTACAGTATTAATAGGACCT
ACACCTGTCAACATAATTGGAAGAGATCTGATGACTCAGCTTGGTTTCACTTTAAATTTT
>AB289587/B/JP/2000/DR2508
CCTCAGATCACTCTTTGGCAACGACCCATCGTCACAATAAAGATAGGGGGGCAACTGAGGGAAGCTCTATTGGATACAGG
AGCAGATGATACAGTGTTAGAAGAA---ATAAATTTGCCAGGAAAATGGAAACCAAAAATAATAGGGGGAATTGGAGGTC
TTATCAAAGTAAGACAGTATGATAATATACCCATAGAAATCTGTGGACATAAAGTTATAGGTTCAGTATTAGTAGGACCT
ACACCTACCAACATAATTGGAAGAAGTCTGATGACTCAACTTGGTTGCACTTTAAATTTT
>AB289588/B/JP/2000/DR2508
CCTCAGATCACTCTTTGGCAACGACCCATCGTCACAATAAAGATAGGGGGGCAACTGAGGGAAGCTCTATTGGATACAGG
AGCAGATGATACAGTGTTAGAAGAA---ATAAATTTGCCAGGAAAATGGAAACCAAAAATAATAGGGGGAATTGGAGGTC
TTATCAAAGTAAGACAGTATGATAATATACCCATAGAAATCTGTGGACATAAAGTTATAGGTTCAGTATTAGTAGGACCT
ACACCTACCAACATAATTGGAAGAAGTCTGATGACTCAACTTGGTTGCACTTTAAATTTT
>AB289589/B/JP/2001/DR388
CCTCAGATCACTCTTTGGCAACGACCCATCGTCACAATAAAGATAGGGGGGCAGCTAAAGGAAGCACTATTAGATACAGG
AGCAGATAATACAGTATTAGAAGAA---ATGAATTTGCCAGGAAGATGGAAACCAAAAATAATAGGGGGAATTGGAGGTT
TTCTCAAAGTAAGACAGTATGATCAGATACCCATAGAAATCTGTGGACATAAAACTATAGGTACAGTATTAGTAGGACCT
ACACCTGTCAACGTAGTTGGAAGGGATCTGATGACTCAGCTTGGTTGCACTTTAAATTTT
>AB289590/B/JP/2001/DR388
CCTCAGATCACTCTTTGGCAACGACCCATCGTCACAATAAAGATAGGGGGGCAGCTAAAGGAAGCACTATTAGATACAGG
AGCAGATAATACAGTATTAGAAGAA---ATGAATTTGCCAGGAAGATGGAAACCAAAAATAATAGGGGGAATTGGAGGTT
TTCTCAAAGTAAGACAGTATGATCAGATACCCATAGAAATCTGTGGACATAAAACTATAGGTACAGTATTAGTAGGACCT
ACACCTGTCAACGTAGTTGGAAGGGATCTGATGACTCAGCTTGGTTGCACTTTAAATTTT
>AB428551/B/JP/2000/117
CCTCAGATCACTCTTTGGCAACGACCCCTCGTCCCAATAAAGATAGGGGGGCAACTAAAGGAAGCCCTATTAGATACAGG
AGCAGATGATACAGTATTAGAAGAA---ATGAATTTGCCAGGAAAATGGAAACCAAAAATAATAGGGGGAATTGGAGGTT
TTATCAAAGTAAGACAGTATGATCAGGTACCCGTAGAAATCTGCGGACATAAAGCTATAGGTGCAGTATTAGTAGGACCT
ACACCTGTCAACATAATTGGAAGAAATCTGTTGACTCAGCTTGGTTGCACTTTAAATTTT
>AB428552/B/JP/2001/134
CCTCAGATCACTCTTTGGCAACGACCCCTCGTCACAATAAAGATAGGGGGGCAACTAAAGGAAGCTCTATTAGATACAGG
AGCAGATGATACAGTATTAGAAGAA---ATGAATTTGCCAGGAAAATGGAAACCAAAAATGATAGGGGGAATTGGAGGTT
TTATCAAAGTAAGACAGTATGAACAGGTACCCATAGAAATCTGCGGACATAAAGCTATAGGTACAGTATTAGTAGGACCT
ACACCTGTCAACATAATTGGAAGAAATCTGATGACTCAGCTTGGGTGCACTTTAAATTTT
>AB428553/B/JP/2002/194
CCTCAGATCACTCTTTGGCAACGACCCCTCGTCACAATAAAGATAGGGGGGCAACTAAAGGAAGCTCTATTAGATACAGG
AGCAGATGATACAGTATTAGAAGAA---ATGAATTTGCCAGGAAAATGGAAACCAAAAATAATAGGGGGAATTGGAGGTT
TTATCAAAGTAAGACAGTATGATCAGGTAACCGTAGAAATCTGCGGACATAAAGCTATAGGTGCAGTATTAATAGGACCT
ACACCTGTCAACATAATTGGAAGAAATCTGTTGACTCAGCTTGGTTGCACTTTAAATTTT
>AB428554/B/JP/2002/197
CCTCAGATCACTCTTTGGCAACGACCCCTCGTCACAATAAAGATAGGGGGGCAACTAAAAGAAGCTCTATTAGATACAGG
AGCAGATGATACAGTATTAGAAGAA---ATGAATTTGCCAGGAAAATGGAAACCAAAAATAATAGGGGGAATTGGAGGCT
TTATCAAAGTAAGACAGTATGATCAGGTAACCGTAGAAATCTGCGGACATAAAGCTATAGGTGCAGTATTAATAGGACCT
ACACCTGTCAACATAATTGGAAGAAATCTGTTGACTCAGCTTGGTTGCACTTTAAATTTT
>AB428555/B/JP/2003/227
CCTCAGATCACTCTTTGGCAACGACCCCTCGTCACAATAAAGATAGGGGGGCAACTAAAGGAAGCTCTATTAGATACAGG
AGCAGATGATACAGTATTAGAAGAA---ATGAATTTGCCAGGAAAATGGAAACCAAAAATAATAGGGGGAATTGGAGGTT
TTATCAAAGTAAGACAGTATGATCAGGTACCCATAGAAATCTGCGGACATAAAGCTATAGGTACAGTATTAGTAGGACCT
ACACCTGTCAACATAATTGGAAGAAATCTGTTGACTCAGCTTGGTTGCACTTTAAATTTT
>AB428556/B/JP/2005/426
CCTCAGATCACTCTTTGGCAACGACCCCTCGTCACAATAAAGATAGGGGGGCAAGTAAARGAAGCTCTATTAGATACAGG
AGCAGATGATACAGTATTAGAAGAA---ATGAATTTGCCAGGAAAATGGAAACCAAAAATAATAGGGGGAATTGGAGGTT
TTATCAAAGTAAGACAGTATGATCAGGTACCCGTAGAAATCTGCGGRCATAAAGCTATAGGTGCAGTATTAATAGGACCT
ACACCTGTCAATATAATTGGAAGAAATATACTGACTAAGCTTGGGTGCACTTTAAATTTT
>AB428557/B/JP/2005/436
CCTCAGATCACTCTTTGGCAACGACCCCTCGTCCCAATAAAGATAGGGGGGCAAMTAAAGGAAGCCCTATTAGACACAGG
AGCAGATGAYACAGTATTAGAAGAA---ATGAATTTGCCAGGAAAATGGAAACCAAAAATAATAGGGGGAATTGGAGGTT
TTATCAAAGTAAGACAGTATGATCAGGTACCCGTAGAAATCTGCGGACATAAAGCTATAGGTGCAGTATTAGTAGGACCT
ACACCTGTCAACATAATTGGAAGAAATCTGTTGACTCAGCTTGGTTGCACTTTAAATTTT
>AB428558/B/JP/2003/285
CCTCAAATCACTCTTTGGCAACGACCCTTAGTCACAATAAAGGTAGGAGGACAGCTAAAGGAAGCTCTATTAGATACAGG
AGCAGATGATACAGTATTAGAAGAA---AYGAATTTACCAGGCAAATGGAAACCAAAAATGATAGGGGGAATTGGAGGTT
TTATCAAAGTAAGACAGTATGATCAGGTAGCTATAGAAATCTGCGGACATAAAGCTATAGGTACAGTGTTAGTAGGACCT
ACACCTGTCAACATAATTGGAAGAAATCTGTTAACTCAGCTTGGCTGCACTTTAAATTTC
>AB428559/B/JP/2004/329
CCTCAAATCACTCTTTGGCAACGACCCTTAGTCACAATAAAGGTAGGAGGACAGCTAAAGGAAGCTCTATTAGACACAGG
AGCAGATGATACAGTATTAGAAGAA---ATGAATTTACCAGGCAAATGGAAACCAAAAATGATAGGGGGAATTGGAGGTT
TTATCAAAGTAAGACAGTATGATCAGGTAGCTATAGAAATCTGCGGACATAAAGCTATAGGTACAGTGTTAGTAGGACCT
ACACCTGTCAACATAATTGGAAGAAATCTGTTAACTCAGCTTGGCTGCACTTTAAATTTC
>AB428560/B/JP/2005/398
CCTCAAATCACTCTTTGGCAACGACCCTTAGTCACAATAAAGGTAGGAGGACAGCTAAAGGAAGCTCTATTAGATACAGG
AGCAGATGATACAGTATTAGAAGAA---ATGAATYTACCAGGCAAATGGAAACCAAAAATGATAGGGGGAATTGGAGGTT
TTATCAAAGTAAGACAGTATGATCAGGTAGCTATAGAAATCTGCGGACATAAAGCTATAGGTACAGTGTTAGTAGGACCT
ACCCCTGTCAACATAATTGGAAGAAATYTGTTAACTCAGCTTGGCTGCACTTTAAATTTC
>AB428561/B/JP/2006/472
CCTCAAATCACTCTTTGGCAACGACCCTTAGTCACAATAAAGGTAGGAGGACAGCTAAAGGAAGCTCTATTAGATACAGG
AGCAGATGATACAGTATTAGAAGAA---ATGAGTTTACCAGGCAGATGGAAACCAAAAATGATAGGGGGAATTGGAGGTT
TTATCAAAGTAAGACAGTATGATCAGGTAGCTATAGAAATCTGCGGACATAAAGCTATAGGTACAGTGTTAGTAGGACCT
ACACCTGTCAACATAATTGGAAGAAATCTGTTAACTCAGCTTGGCTGCACTTTAAATTTC
>AB428562/B/JP/2006/574
CCTCAAATCACTCTTTGGCAACGACCCTTAGTCACAATAAAGGTAGGAGGACAGCTAAAGGAAGCTCTATTAGATACAGG
AGCAGATGATACAGTATTAGGAGAA---ATGAATTTACCAGGCAAATGGAAACCAAAAATGATAGGGGGAATTGGAGGTT
TTATCAAAGTAAGACAGTATGATCAGGTAGCTATAGAAATCTGCGGACATAAAGCTATAGGTACAGTGTTAGTAGGACCT
ACACCTGTCAACATAATTGGAAGAAATCTGTTAACTCAGCTTGGCTGCACTTTAAATTTC
>AB480692/B/JP/2004/DR6174
CCTCAAATCACTCTTTGGCAACGACCCGTAGTCAAAGTAAGGGTAGGAGGGCAACTAACGGAAGCTCTATTAGATACAGG
AGCAGATAATACAGTATTAGAGAAC---ATAAATTTACCAGGGAAATGGAAACCAAAAATGATAGGGGGAATTGGAGGTT
TTGTCAAAGTAAGACAGTATGATCAGGTAACTATAGAATTCTGCGGACATAAAGTTGTAGGTGCAGTATTAGTAGGACCT
ACACCTGTCAACATAATTGGAAGAGATCTGATGACTCAGATTGGCTGCACCTTAAATTTT
>AB480693/B/JP/2004/DR6174
CCTCAAATCACTCTTTGGCAACGACCCGTAGTCAAAGTAAGGGTAGGAGGGCAACTAACGGAAGCTCTATTAGATACAGG
AGCAGATAATACAGTATTAGAGAAC---ATAAATTTACCAGGGAAATGGAAACCAAAAATGATAGGGGGAATTGGAGGTT
TTGTCAAAGTAAGACAGTATGATCAGGTAACTATAGAATTCTGCGGACATAAAGTTGTAGGTGCAGTATTAGTAGGACCT
ACACCTGTCAACATAATTGGAAGAGATCTGATGACTCAGATTGGCTGCACCTTAAATTTT
>AB480694/B/JP/2004/DR6175
CCTCAAATCACTCTTTGGCAACGACCCGTCGTCACAATGAAGGTAGGGGGGCAGCTAAGGGAAGCTCTGTTAGATACAGG
AGCAGATGATACAATATTAGAAGAA---ATAGATTTGCCGGGAAGATGGAAACCAAAATTAATAGGGGGAATTGGAGGTT
TGGTCAAAGTAAGACAGTATGATCAGGTACCCATAGAATTCTGTGGGCATAAAGTTATAGGTACAGTATTAGTAGGACCC
ACACCTGCCAACATAATTGGAAGAAATCTGATGACTCAGATTGGTTGCACTCTAAATTTC
>AB480695/B/JP/2004/DR6175
CCTCAAATCACTCTTTGGCAACGACCCGTCGTCACAATAAAGGTAGGGGGGCAGCTAAGGGAAGCTCTGTTAGATACAGG
AGCAGATGATACAATATTAGAAGAA---ATAGATTTGCCGGGAAGATGGACACCAAAATTAATAGGGGGAATTGGAGGTC
TTGTCAAAGTAAGACAGTATGATCAGATACCCATAGAATTCTGTGGGCATAAAGTTATAGGTACAGTATTAGTAGGACCC
ACACCTGCCAACATAATTGGAAGAAATCTGATGACTCAGATTGGTTGCACTCTAAATTTC
>AB480696/B/JP/2004/DR5913
CCTCAGATCACTCTATGGCAACGACCCCTCGTCACAATAAAGATAGGGGGGCAACTAAAGGAAGCTCTACTAGATACAGG
AGCAGATGATACAGTATTGGAAGAA---ATGAATTTGCCAGGGAGATGGAAACCAAAAATGATAGGAGGAATTGGAGGTT
TTATCAAAGTAAAACAGTATGATCAGATACCCATAGAAATTTGTGGACATAAAGTTATAGGTACAGTATTAATAGGACCT
ACACCTGTCAACATAATTGGAAGAAATCTGTTGACTCAGCTTGGTTGCACTTTAAATTTT
>AB480697/B/JP/2004/DR5913
CCTCAGATCACTCTTTGGCAACGACCCCTTGTCACAATAAAGATAGGGGGGCAACTAAAGGAAGCTCTACTAGATACAGG
AGCAGATGATACAGTCTTAGAAGAA---ATGAATTTGCCAGGGAGATGGAAACCAAAAATGATAGGAGGAATTGGAGGTT
TTATCAAAGTAAAACAGTATGATCAGATACCCATAGAAATTTGTGGACATAAAGTTATAGGTACAGTATTAATAGGACCT
ACACCTGTCAACATAATTGGAAGAAATCTGTTGACTCAGCTTGGTTGCACTTTAAATTTC
>AB480698/B/JP/1998/DR1120
CCTCAAATCACTCTTTGGCAACGACCCATCGTCACAGTAAAGATAGGGGGACAGCTAAAGGAAGCTCTATTAGACACAGG
AGCAGATGATACAGTATTCCAAGAA---ATGAATTTGCCAGGAAGATGGAAACCAAAAATGATAGGGGGAATTGGAGGTT
TTGTCAAAGTAAGAGAGTATGATCAAATACCCATAGAAATCTGTGGACATAAAGTTATAAGTACAGTATTAGTAGGACCT
ACACCTAGCAACATAATTGGAAGAAATCTGATGACTCAGATTGGCTGCACTTTAAATTTT
>AB485638/B/US/1991/US2
CCTCAAATCACTCTTTGGCAACGACCCCTCGTCACAATAAAGATAGGGGGGCAACTAAAGGAAGCTCTATTAGACACAGG
AGCAGATGATACAGTATTAGAAGAA---GTGAGTTTGCCAGGAAGGTGGAAACCAAAAATGATAGGGGGAATTGGAGGTT
TTATCAAAGTAAGACAGTATGATCAAATACTCATAGAAATCTGTGGACATAAAGCTATAGGTACAGTATTAGTAGGACCT
ACACCTGTCAACATAATTGGAAGAAATCTGTTGACTCAGATTGGTTGCACCTTAAATTTT
>AB485639/B/US/1991/US2
CCTCAAATCACTCTTTGGCAACGACCCCTCGTCACAATAAAGATAGGGGGGCAACTAAAGGAAGCTCTATTAGACACAGG
AGCAGATGATACAGTATTAGAAGAA---GTGAGTTTGCCAGGAAGGTGGAAACCAAAAATGATAGGGGGAATTGGAGGTT
TTATCAAAGTAAGACAGTATGATCAAATACTCATAGAAATCTGTGGACATAAAGCTATAGGTACAGTATTAGTAGGACCT
ACACCTGTCAACATAATTGGAAGAAATCTGTTGACTCAGATTGGTTGCACCTTAAATTTT
>AB485640/B/US/1991/US2
CCTCAAATCACTCTTTGGCAACGACCCCTCGTCACAATAAAGATAGGGGGGCAACTAAAGGAAGCTCTATTAGACACAGG
AGCAGATGATACAGTATTAGAAGAA---GTGAGTTTGCCAGGAAGGTGGAAACCAAAAATGATAGGGGGAATTGGAGGTT
TTATCAAAGTAAGACAGTATGATCAAATACTCATAGAAATCTGTGGACATAAAGCTATAGGTACAGTATTAGTAGGACCT
ACACCTGTCAACATAATTGGAAGAAATCTGTTGACTCAGATTGGTTGCACCTTAAATTTT
>AB485641/B/BR/1990/BZ167
CCTCAAATCACTCTTTGGCAACGACCCCTCGTCACAGTAAAAATAGGGGGGCAATTAAAGGAAGCTCTATTAGATACAGG
AGCAGATGATACAGTATTAGAAGAA---ATGAATTTGCCAGGAAGATGGAAACCAAAAATGATAGGGGGAATTGGAGGTT
TTATCAAAGTAAGACAGTATGATCAGATACCCATAGAAATCTGTGGACATAAAGCTATAGGTACAGTATTAGTAGGACCT
ACACCGGTCAACATAATTGGAAGAAATTTGTTGACGCAGATTGGTTGCACTTTAAATTTT
>AB485642/B/BR/1990/BZ167
CCTCAAATCACTCTTTGGCAACGACCCCTCGTCACAGTAAAAATAGGGGGGCAATTAAAGGAAGCTCTATTAGATACAGG
AGCAGATGATACAGTATTAGAAGAA---ATGAATTTGCCAGGAAGATGGAAACCAAAAATGATAGGGGGAATTGGAGGTT
TTATCAAAGTAAGACAGTATGATCAGATACCCATAGAAATCTGTGGACATAAAGCTATAGGTACAGTATTAGTAGGACCT
ACACCGGTCAACATAATTGGAAGAAATCTGTTGACACAAATTGGTTGCACTTTAAATTTT
>AB564744/B/JP/-/DR1673
CCTCAGATCACTCTTTGGCAACGACCCCTCGTCACAGTAAAGGTAGGGGGGCAACTAACGGAAGCTCTATTAGATACAGG
AGCAGATGATACAGTATTAGAAGAA---ATGAATTTACCAGGAAAATGGAGACCAAAAATAATAGGGGGAATTGGAGGTT
TTATCAGAGTAAGACAGTATGATCAGGTACCCATAGAAATCTGTGGACATAAAGTTACAAGTACAGTATTAATAGGACCT
ACACCTGTCAACGTAATTGGAAGAAATCTGATGACTCAGCTTGGTTGCACTTTAAATTTT
>AB564745/B/JP/-/DR1673
CCTCAAATCACTCTTTGGCAACGACCCCTCGTCACAGTAAAGATAGGGGGGCAACTAAAGGAAGCTCTATTAGATACAGG
AGCAGATGATACAGTATTAGAAGAA---ATGAATTTACCAGGAAAATGGAGACCAAAAATAATAGGGGGAATTGGAGGTT
TTATCAGAGTAAGACAGTATGATCAGGTACCCATAGAAATCTGTGGACATAAAGTTACAAGTACAGTATTAATAGGACCT
ACACCTGTCAACGTAATTGGAAGAAATCTGATGACTCAGCTTGGTTGCACTTTAAATTTT
>AB564746/B/JP/-/DR2735
CCTCAGATCACTCTTTGGCAACGACCCATCGTCACAGTAAGGATAGGGGGGCAACTAAAGGAAGCTCTATTAGATACAGG
AGCAGATGATACAGTATTAGAAGAA---ATGAATTTGCCAGGAAAATGGAGACCAAAAATAATAGGGGGAATTGGAGGTT
TTATCAGAGTAAGACAGTATGATCAGGTACCCATAGAAATCTGTGGACATAAAGTTACAAGTACAGTATTAATAGGACCT
ACACCTGTCAACGTAATTGGAAGAAATCTGATGACTCAGCTTGGTTGCACTTTAAATTTT
>AB565495/B/JP/-/JRC03B
CCTCAAATCACTCTTTGGCAACGACCCTTAGTCACAATAAAGGTAGGAGGGCAACTAAAGGAAGCTCTATTAGATACAGG
AGCAGATGATACAGTATTAGAAGAA---ATAAATTTACCAGGGAAATGGAAACCAAAAATGATAGGGGGAATTGGAGGTT
TTATCAAAGTAAGACAGTATGATCAGATAGCTATAGAAATCTGCGGACATAAAGCTATAGGTACAGTATTAGTAGGACCT
ACACCTATCAACATAATTGGAAGAAATCTGTTGACTCAGCTTGGCTGCACTTTAAATTTT
>AB565496/B/JP/-/JRC03B
CCTCAAATCACTCTTTGGCAACGACCCTTAGTCACAATAAAGGTAGGAGGGCAACTAAAGGAAGCTCTATTAGATACAGG
AGCAGATGATACAGTATTAGAAGAA---ATGAATTTACCAGGAAAATGGAAACCAAAAATGATAGGGGGAATTGGAGGTT
TTATCAAAGTAAGACAGTATGATCAGATAGCTATAGAAATCTGCGGACATAAAGCTATAGGTACAGTATTAGTAGGACCT
ACACCTATCAACATAATTGGAAGAAATCTGTTGACTCAGCTTGGCTGCACTTTAAATTTT
>AB565497/B/JP/-/JRC05B
CCTCAAATCACTCTTTGGCAACGACCACTAGTTACCATAAAGATAGGAGGGCAACTAAAGGAAGCTCTGTTAGATACAGG
AGCAGATGATACAGTATTAGAAGAC---ATGAATTTGCCAGGAAAATGGAGACCAAAAATGATAGGGGGAATTGGAGGTT
TTATCAAAGTAAAACAGTATGATCAGATACCCATAGAAATTTGTGGACATAAAACTATAGGTACAGTATTAGTAGGACCT
ACACCTGTCAACATAATTGGAAGAAATCTGTTGACTCAGCTTGGTTGCACTTTAAATTTT
>AB565498/B/JP/-/JRC05B
CCTCAAATCACTCTTTGGCAACGACCACTAGTTACCATAAAGATAGGAGGGCAACTAAAGGAAGCTCTGTTAGATACAGG
AGCAGATGATACAGTATTAGAAGAC---ATGAATTTGCCAGGAAAATGGAGACCAAAAATGATAGGGGGAATTGGAGGTT
TTATCAAAGTAAAACAGTATGATCAGATACCCATAGAAATTTGTGGACATAAAACTATAGGTACAGTATTAGTAGGACCT
ACACCTGTCAACATAATTGGAAGAAATCTGTTGACTCAGCTTGGTTGCACTTTAAATTTT
>AB565499/B/JP/-/JRC53B
CCTCAAATCACTCTTTGGCAACGACCCGTAGTCACAATAAGGGTAGGAGGGCAACTAAAGGAAGCTCTATTAGATACAGG
AGCAGATGATACAGTATTAGAAGAA---ATGAATTTACCAGGGAAATGGAAACCAAAAATGATAGGGGGAATTGGAGGTT
TTATCAAAGTAAGACAATATGATCAGATAGCTATAGAAATCTGCGGACATAAAGCTATAGGTACAGTATTAGTAGGACCT
ACACCTGTCAATATAATTGGAAGGAATCTGTTGACTCAGCTTGGCTGCACTTTAAATTTT
>AB565500/B/JP/-/JRC53B
CCTCAAATCACTCTTTGGCAACGACCCGTAGTCACAATAAGGGTAGGAGGGCAACTAAAGGAAGCTCTATTAGATACAGG
AGCAGATGATACAGTATTAGAAGAA---ATGAATTTACCAGGGAAATGGAAACCAAAAATGATAGGGGGAATTGGAGGTT
TTATCAAAGTAAGACAATATGATCAGATAGCTATAGAAATCTGCGGACATAAAGCTATAGGTACAGTATTAGTAGGACCT
ACACCTGTCAATATAATTGGAAGGAATCTGTTGACTCAGCTTGGCTGCACTTTAAATTTT
>AB565501/B/JP/-/JRC65B
CCTCAGATCACTCTTTGGCAGCGACCCCTCGTCACAATAAAGATAGGGGGGCAATTAAAGGAAGCTCTATTAGATACAGG
AGCAGATGATACAGTATTAGAAGAC---ATGAATTTGCCAGGAAGATGGAAACCAAAAATGATAGGGGGAATTGGAGGTT
TTATCAAAGTAAGACAGTATGATGAGATACCAATAGAAATCTGTGGACACAAAACTATAGGTACAGTGTTAATAGGACCT
ACACCTGTCAACATAATTGGAAGAAATCTGTTGACTCAGCTTGGGTGCACTTTAAATTTT
>AB565502/B/JP/-/JRC65B
CCTCAGATCACTCTTTGGCAGCGACCCCTCGTCACAATAAAGATAGGGGGGCAATTAAAGGAAGCTCTATTAGATACAGG
AGCAGATGATACAGTATTAGAAGAC---ATGAATTTGCCAGGAAGATGGAAACCAAAAATGATAGGGGGAATTGGAGGTT
TTATCAAAGTAAGACAGTATGATGAGATACCAATAGAAATCTGTGGACACAAAACTATAGGTACAGTGTTAATAGGACCT
ACACCTGTCAACATAATTGGAAGAAATCTGTTGACTCAGCTTGGGTGCACTTTAAATTTT
>AB604948/B/JP/-/DR1777
CCTCAGATCACTCTTTGGCAACGACCCCTCGTCGCAATAAAAATAGGGGGACAGCTAAAGGAAGCTCTATTAGATACAGG
AGCAGATGATACAGTATTAGAAGAA---ATGAATTTGCCAGGAAAATGGAGACCAAAAATGATAGGAGGAATTGGAGGTT
TTATCAAAGTAAGACAGTATGATCAAGTACCCATAGAAATCTGTGGGCATAAAGCTATAGGTACAGTATTAATAGGACCT
ACACCTGTCAACATAATTGGCAGAAACCTGTTGACTCAGCTTGGTTGCACTTTAAATTTT
>AB604949/B/JP/-/DR2735
CCTCAGATCACTCTTTGGCAACGACCCATCGTCACAGTAAGGATAGGGGGGCAACTAAAGGAAGCTCTATTAGATACAGG
AGCAGATGATACAGTATTAGAAGAA---ATGAATTTGCCAGGAAAATGGAGACCAAAAATAATAGGGGGAATTGGAGGTT
TTATCAGAGTAAGACAGTATGATCAGGTACCCATAGAAATCTGTGGACATAAAGTTACAAGTACAGTATTAATAGGACCT
ACACCTGTCAACGTAATTGGAAGAAATCTGATGACTCAGCTTGGTTGCACTTTAAATTTT
>AB604950/B/JP/-/DR5929
CCTCAGATCACTCTTTGGCAACGACCCATCGTCACAATAAAAATTGGGGGACAGCTAAAGGAAGCCATATTAGATACAGG
AGCAGATGATACAGTATTCGAAGAA---ATGAATTTGCCAGGAAGATGGAAACCAAAAATAATAGGGGGAATTGGAGGTT
TAGTCAAAGTAAGAGAGTATGATCAGATACCCATAGAAATCTGTGGAAGGAAAGTTATAAGTACAGTATTAATAGGACCT
ACACCTTTCAACATAATTGGAAGAAATCTGATGACTCAGCTTGGCTGCACTTTAAATTTT
>AB604951/B/JP/-/DR5929
CCTCAGATCACTCTTTGGCAACGACCCATCGTCACAATGAAAATAGGGGGACAGCTAAAGGAAGCCATATTAGATACAGG
AGCAGATGATACAGTATTCGAAGAA---ATGAATTTGCCAGGAAGATGGAAACCAAAAATAATAGGGGGAATTGGAGGTT
TAGTCAAAGTAAGAGAGTATGATCAGGTACCCATAGAAATCTGTGGAAGGAAAGTTATAAGTACAGTATTAATAGGACCT
ACACCTTTCAACATAATTGGAAGAAATCTGATGACTCAGCTTGGCTGCACTTTAAATTTT
>AB641836/B/JP/-/pJRC57B09
CCTCAGATCACTCTTTGGCAACGACCCCTCGTCCCAATAAAGATAGGGGGGCAACTAAAGGAAGCTCTATTAGATACAGG
AGCAGATGATACAGTATTAGAAGAA---ATGAGTTTGCCAGGAAGATGGAAACCAAAAATGATAGGGGGAATTGGAGGTT
TTATCAAAGTAAGACAGTATGATCAGATACCCATAGAAATCTGTGGACATAAAGCTATAGGTACAGTGTTAATAGGACCT
ACACCTGTCAACATAATTGGAAGAAATCTGTTGACTCAGCTTGGTTGTACCTTAAATTTT
>AB641837/B/JP/-/pJRC57B05
CCTCAGATCACTCTTTGGCAACGACCCCTCGTCCCAATAAAGATAGGGGGGCAACTAAAGGAAGCTCTATTAGATACAGG
AGCAGATGATACAGTATTAGAAGAA---ATGAGTTTGCCAGGAAGATGGAAACCAAAAATGATAGGGGGAATTGGAGGTT
TTATCAAAGTAAGACAGTATGATCAGATACCCATAGAAATCTGTGGACATAAAGCTATAGGTACAGTGTTAATAGGACCT
ACACCTGTCAACATAATTGGAAGAAATCTGTTGACTCAGCTTGGTTGTACCTTAAATTTT
>AB731663/B/JP/2008/08JP_NMC104_clone_01
CCTCAAATCACTCTTTGGCAACGACCCATAGTCACAATAAAGGTAGCGGGGCAGCTAAGGGAAGCTCTATTAGATACAGG
AGCAGATGATACAATATTAGAAGAA---ATGGATTTGCCAGGAAGATGGACACCAAAAATAATAGGGGGAATTGGAGGTT
TTCTTAGAGTAAGACAGTATGACCAGATACCCATAGAAATTTGTGGACATAAAGTTGTAAGTCCAGTATTAGTAGGACCT
ACACCTACCAACATAGTTGGAAGAAATGTGATGACTCAACTTGGTTGCAGTTTAAATTTT
>AB731664/B/JP/2008/08JP_NMC104_clone_09
CCTCAAATCACTCTTTGGCAACGACCCATAGTCACAATAAAGGTAGCGGGGCAGCTAAGGGAAGCTCTATTAGATACAGG
AGCAGATGATACAATATTAGAAGAA---ATGGATTTGCCAGGAAGATGGACACCAAAAATAATAGGGGGAATTGGAGGTT
TTCTTAGAGTAAGACAGTATGACCAGATACCCATAGAAATTTGTGGACATAAAGTTGTAAGTCCAGTATTAGTAGGACCT
ACACCTACCAACATAGTTGGAAGAAATGTGATGACTCAACTTGGTTGCAGTTTAAATTTT
>AB731669/B/JP/2011/11JP_NMC851C_clone_13
CCTCAGATCACTCTTTGGCAACGACCCCTCGTCACAATAAAGATAGGGGGGCAACTAAAGGAAGCTCTATTAGATACAGG
AGCAGATGATACAGTAATAGAAGAA---ATGAATTTGCCAGGAAAATGGAAACCAAAATTAATAGGGGGAATTGGAGGTT
TTATTAAAGTAAGACAGTATGATCAGGTAGCAATAGAAATCTGTGGACATAAAACTATAGGTGCAGTATTAATAGGACCT
ACACCTGTCAACATAATTGGAAGAAATCTGTTGACTCAGCTTGGTTGCACTTTAAATTTT
>AB731670/B/JP/2011/11JP_NMC851C_clone_48
CCTCAGATCACTCTTTGGCAACGACCCCTCGTCACAATAAAGATAGGGGGGCAACTAAAGGAAGCTCTATTAGATACAGG
AGCAGATGATACAGTAATAGAAGAA---ATGAATTTGCCAGGAAAATGGAAACCAAAATTAATAGGGGGAATTGGAGGTT
TTATTAAAGTAAGACAGTATGATCAGGTAGCAATAGAAATCTGTGGACATAAAACTATAGGTGCAGTATTAATAGGACCT
ACACCTGTCAACATAATTGGAAGAAATCTGTTGACTCAGCTTGGTTGCACTTTAAATTTT
>AF003887/B/FR/1985/NL43xWC001
CCTCAGATCACTCTTTGGCAACGACCCCTCGTCAAAGTAAAGATAGGGGGGCAACTAAAGGAAGCTCTATTAGATACAGG
AGCAGATGATACAGTATTAGAAGAA---ATGAATTTGCCAGGAAGATGGAAACCAAAAATGATAGGGGGAATTGGAGGTT
TTATCAAAGTAAGACAGTATGATCAGGTACTTGTAGAAATCTGTGGACATAAAGCTATAGGTACAGTATTAGTAGGACCT
ACACCCGTCAACATAATTGGAAGAAATCTGTTGACTCAGATTGGTTGCACTTTAAATTTT
>AF003888/B/FR/1985/NL43WC001
CCTCAGATCACTCTTTGGCAACGACCCCTCGTCAAAGTAAAGATAGGGGGGCAACTAAAGGAAGCTCTATTAGATACAGG
AGCAGATGATACAGTATTAGAAGAA---ATGAATTTGCCAGGAAGATGGAAACCAAAAATGATAGGGGGAATTGGAGGTT
TTATCAAAGTAAGACAGTATGATCAGGTACTTGTAGAAATCTGTGGACATAAAGCTATAGGTACAGTATTAGTAGGACCT
ACACCCGTCAACATAATTGGAAGAAATCTGTTGACTCAGATTGGTTGCACTTTAAATTTT
>AF004394/B/US/1986/AD87_ADA
CCTCAAATCACTCTTTGGCAACGACCCATCGTCACAATAAAGATAGGGGGGCAACTAAAGGAAGCTCTATTAGATACAGG
AGCAGATGATACAGTATTAGAAGAC---ATGAATTTGCCAGGAAGATGGAAACCAAAAATGATAGGGGGAATTGGAGGTT
TTATCAAAGTAAGACAGTATGATCAGATACTCATAGAAATCTGTGGACATAAAGCTATAGGTACAGTATTAGTAGGACCT
ACACCTGTCAACATAATTGGAAGAAATCTGTTGACTCAGCTTGGTTGCACTTTAAATTTT
>AF033819/B/FR/1983/HXB2_copy_LAI
CCTCAGGTCACTCTTTGGCAACGACCCCTCGTCACAATAAAGATAGGGGGGCAACTAAAGGAAGCTCTATTAGATACAGG
AGCAGATGATACAGTATTAGAAGAA---ATGAGTTTGCCAGGAAGATGGAAACCAAAAATGATAGGGGGAATTGGAGGTT
TTATCAAAGTAAGACAGTATGATCAGATACTCATAGAAATCTGTGGACATAAAGCTATAGGTACAGTATTAGTAGGACCT
ACACCTGTCAACATAATTGGAAGAAATCTGTTGACTCAGATTGGTTGCACTTTAAATTTT
>AF042100/B/AU/1986/MBC200
CCTCAGATCACTCTTTGGCAACGACCCCTCGTCACAATAAAGATAGGGGGGCAACTAAAGGAAGCTCTATTAGATACAGG
AGCAGATGATACAGTAGTAGAAGAA---ATGAATTTGCCAGGAAGATGGAAACCAAAAATGATAGGGGGAATTGGAGGTT
TTATCAAAGTAAGACAGTATGATCAGATACTCATAGAAATCTGTGGACATAAAGCTATAGGTACAGTATTAGTAGGACCT
ACACCTGTCAACATAATTGGAAGAAATCTGTTGACTCAGATTGGTTGCACTTTAAATTTT
>AF042101/B/AU/1987/MBC925
CCTCAAATCACTCTTTGGCAACGACCCCTCGTCACAGTAAAGGTAGGGGGACAACTAAAGGAAGCTCTATTAGATACAGG
AGCAGATGATACAGTATTAGAAGAA---ATGAATTTGCCAGGAAGATGGAAACCAAAAATGATAGGGGGAATTGGAGGTT
TTATCAAAGTAAGACAGTATGATCAGATACTCATAGAAATCTGTGGACATAAAGCTATAGGTACAGTATTAGTAGGACCT
ACACCTGTCAACATAATTGGAAGAAATCTGTTGACTCAGATTGGTTGCACTTTAAATTTT
>AF042102/B/AU/1993/MBC18_MBCC18
CCTCAGATCACTCTTTGGCAACGACCCCTCGTCACAATAAAGATAGGGGGGCAACTAAAGGAAGCTCTATTAGATACAGG
AGCAGATGATACAGTATTAGAAGAC---ATGCATCTGCCAGGAAAATGGAAACCAAAAATGATAGGGGGAATTGGAGGTT
TTATCAAAGTAAAACAATATGATGAAATTCTTGTAGAAATCTGTGGACATAAAGCTATAGGTACAGTATTAGTAGGACCT
ACACCTGTCAACATAATTGGAAGAAATCTGTTGACTCAGATTGGTTGCACTTTAAATTTC
>AF042103/B/AU/1995/MBCC54
CCTCAGATCACTCTTTGGCAACGACCCCTCGTCACAATAAAAATAGGAGGGCAACTAAAGGAAGCTCTATTAGATACAGG
AGCAGATGATACAGTATTAGAAGAA---ATGAATTTGCCAGGAAGATGGAAACCAAAAATGATAGGGGGAATTGGAGGTT
TTATCAAAGTAAGACAATATGATCAAATCCTCATAGAAATCTGTGGACATAAAGCTATAGGTACAGTATTAGTAGGACCT
ACACCTGTCAACATAATTGGAAGAGATCTGTTGACTCAGATTGGTTGCACTTTATATTTT
>AF042105/B/AU/1996/MBCD36
CCTCAGATCACTCTTTGGCAACGACCCCTCGTCACAATAAAGATAGGGGGGCAACTAAAGGAAGCTCTATTAGATACAGG
AGCAGATGATACAGTATTAGAAAAA---ATGAATTTGCCAGGAAGATGGAAACCAAAAATGATAGGGGGAATTGGAGGTT
TTATCAAAGTAAGACAATATGATCAGATACTCGTAGAAATCTGTGGACATAAAGCTATAGGTACAGTATTAGTAGGACCT
ACACCTGTCAACATAATTGGAAAAAATCTGTTGACTCAAATTGGTTGCACTTTAAATTTT
>AF042106/B/AU/1993/MBCC18R01_C18R01
CCTCAGATCACTCTTTGGCAACGACCCCTCGTCACAATAAAGATAGGGGGGCAACTAAAGGAAGCTCTATTAGATACAGG
AGCAGATGATACAGTATTAGAAGAC---ATGCATTTGCCAGGAAAATGGAAACCAAAAATGATAGGGGGAATTGGAGGTT
TTATCAAAGTAAAACAATATGATGAAATTCTTGTAGAAATCTGTGGACATAAAGCTATAGGTACAGTATTAGTAGGACCT
ACACCTGTCAACATAATTGGAAGAAATCTGTTGACTCAGATTGGTTGCACTCTAAATTTT
>AF049494/B/US/-/499JC16
CCTCAGATCACTCTTTGGCAACGACCCCTCGTCACAATAAAGATAGGGGGGCAACTAAAGGAAGCTCTATTAGATACAGG
AGCAGATGATACAGTATTAGAAGAA---ATGAATTTGCCAGGAAGATGGAAGCCAAAAATGATAGGGGGCATTGGAGGTT
TTATCAAAGTAAGACAGTATGATCAGATACCCATAGAAATCTGTGGACATAAAGCTATAGGTACAGTATTAGTAGGACCT
ACACCTGTCAACATAATTGGAAGAAATCTGTTGACTCAGATTGGTTGCACTTTAAATTTT
>AF049495/B/US/-/NC7
CCTCAGATCACTCTTTGGCAACGACCCCTCGTCACAATAAAGATAGGGGGGCAACTAAAGGAAGCTCTATTAGATACAGG
AGCAGATGATACAGTATTAGAAGAA---ATGAATTTGCCAGGAAGATGGAAACCAAAAATGATAGGGGGAATTGGAGGTT
TTATCAAAGTAAGACAGTATGATCAGATACCCATAGAAATCTGTGGACATAAAGCTATAGGTACAGTATTAGTAGGACCT
ACACCTGTCAACATAATTGGAAGAAATCTGTTGACTCAGATTGGTTGCACTTTAAATTTT
>AF069140/B/US/1991/DH12_3
CCTCAAATCACTCTTTGGCAACGACCCCTAGTCAAGATAAAAATAGGGGGGCAACTAAAAGAAGCTCTATTAGATACAGG
AGCAGATGATACAGTATTAGAAGAA---ATAAATTTGCCAGGAAAATGGAAACCAAAAATGATAGGGGGAATTGGAGGTT
TTATCAAAGTAAGACAGTATGATCAGGTACTCATAGAAATTTGTGGACATAAAGCTATAGGTACAGTATTAGTAGGACCT
ACACCTGTCAACATAATTGGAAGAAATCTGTTGACTCAGATTGGTTGCACTTTAAATTTT
>AF070521/B/FR/1985/NL43E9_LAI_IIIB_NY5
CCTCAGATCACTCTTTGGCAGCGACCCCTCGTCACAATAAAGATAGGGGGGCAATTAAAGGAAGCTCTATTAGATACAGG
AGCAGATGATACAGTATTAGAAGAA---ATGAATTTGCCAGGAAGATGGAAACCAAAAATGATAGGGGGAATTGGAGGTT
TTATCAAAGTAAGACAGTATGATCAGATACTCATAGAAATCTGCGGACATAAAGCTATAGGTACAGTATTAGTAGGACCT
ACACCTGTCAACATAATTGGAAGAAATCTGTTGACTCAGATTGGCTGCACTTTAAATTTT
>AF086817/B/TW/1994/TWCYS_LM49
CCTCGAATCACTCTTTGGCAACGACCCCTCGTCACAATAAGGATAGGGGGGCAACTAAAGGAAGCCCTATTAGATACAGG
AGCAGATGATACAGTATTAGAAGAA---ATGAATTTGCCAGGAAAATGGAAACCAAAAATGATAGGGGGAATTGGAGGTT
TTATCAAAGTAAGACAGTATGATCAGATACCCATAGAAATCTGTGGACATAAAGCTATAGGTACAGTATTAGTAGGACCT
ACACCTGTCAACATAATTGGAAGAAATCTGTTGACTCAGATTGGCTGCACTTTAAATTTT
>AF146728/B/AU/-/VH_VHPCR
CCTCAGATCACTCTTTGGCAACGACCCATCGTCACAATAAAGATAGGGGGGCAACTAAAGGAAGCTCTATTAGATACAGG
AGCAGATGATACAGTATTAGAAGAA---ATGTGTTTACCAGGAAGATGGAAACCAAAAATGATAGGGGGAATTGGAGGTT
TTATCAAAGTAAGACAGTATGATCAGGTATTAGTAGAAATTTGTGGACATAAAGCTATAGGTACAGTATTAGTAGGACCT
ACACCTGTCAACATAATTGGAAGAAATCTGTTGACTCAGCTTGGATGTACTTTAAATTTT
>AF224507/B/KR/1997/WK
CCTCAGATCACTCTTTGGCAACGACCCCTCGTCGCAATAAAGATAGGGGGGCAACTAAAGGAAGCTCTATTAGATACAGG
AGCAGATGATACAGTATTAGAAGAA---ATGAGTTTACCAGGGAGATGGAAACCAAAAATGATAGGGGGAATTGGAGGTT
TTATCAAAGTAAGACAGTATGATCAGGTAGCCATAGAAATCTGTGGACATAAAGCTATAGGTACAGTATTAATAGGACCT
ACACCTGTCAACATAATTGGAAGAAATCTGTTGACTCAGATTGGCTGCACTTTAAATTTT
>AF256204/B/ES/1989/S61I1
CCTCAAATCACTCTTTGGCAACGACCCCTTGTCACAATAAAGATAGGGGGGCAACTAAAGGAAGCTCTATTAGATACAGG
AGCAGATGATACAGTATTAGAAGAA---ATAAATTTGCCAGGAAGATGGAAACCAAAAATGATAGGGGGAATTGGAGGTT
TTATCAAAGTAAGACAGTATGATCAAATACTCGTAGAAATCTGTGGACATAAAGCTATAGGTACAGTATTAGTAGGACCT
ACACCTGTCAACATAATTGGAAGAAATCTGTTGACTCAGATTGGTTGCACTTTAAATTTT
>AF256206/B/ES/1989/S61G1
CCTCAAATCACTCTTTGGCAACGACCCCTTGTTACAATAAAGATAGGGGGGCAACTAAAGGAAGCTCTATTAGATACAGG
AGCAGATGATACAGTATTAGAAGAA---ATAAATTTGCCAGGAAGATGGAAACCAAAAATGATAGGGGGAATTGGAGGTT
TTATCAAAGTAAGACAGTATGATCAAATACTAGTAGAAATCTGTGGACATAAAGCTATAGGTACAGTATTAGTAGGACCT
ACACCTGTCAACATAATTGGAAGAAATCTGTTGACTCAGATTGGTTGCACTTTAAATTTT
>AF256207/B/ES/1989/S61G7
CCTCAAATCACTCTTTGGCAACGACCCCTTGTTACAATAAAGATAGGGGGGCAACTAAAGGAAGCTCTATTAGATACAGG
AGCAGATGATACAGTATTAGAAGAA---ATAAATTTGCCAGGAAGATGGAAACCAAAAATGATAGGGGGAATTGGAGGTT
TTATCAAAGTAAGACAGTATGATCAAATACTAGTAGAAATCTGTGGACATAAAGCTATAGGTACAGTATTAGTAGGACCT
ACACCTGTCAACATAATTGGAAGAAATCTGTTGACTCAGATTGGTTGCACTTTAAATTTT
>AF256208/B/ES/1989/S61I15
CCTCAAATCACTCTTTGGCAACGACCCCTTGTCACAATAAAGATAGGGGGGCAACTAAAGGAAGCTCTATTAGATACCGG
AGCAGATGATACAGTATTAGAAGAA---ATAAATTTGCCAGGAAGATGGAAACCAAAAATGATAGGGGGAATTGGAGGTT
TTATCAAAGTAAGACAGTATGATCAAATACTCGTAGAAATCTGTGGACATAAAGCTATAGGTACAGTATTAGTAGGACCT
ACACCTGTCAACATAATTGGAAGAAATCTGTTGACTCAGATTGGTTGCACTTTAAATTTT
>AF286365/B/US/1988/WR27
CCTCAGATCACTCTTTGGCAACGACCCCTCGTCACAATAAAGATAGGGGGGCAAATAAAGGAAGCTTTATTAGATACAGG
AGCAGATGATACAGTATTAGAAGAA---ATGAATTTGCCAGGAAGATGGAAACCAAAAATGATAGGGGGAATTGGAGGTT
TTATCAAAGTAAGACAGTATGATCAGATACCCATAGAAATCTGTGGACATAAAGCTATAGGTACAGTATTAGTAGGACCT
ACACCTGTCAACATAATTGGAAGAAATCTGTTGACTCAGATTGGTTGCACTTTAAATTTT
>AF538302/B/AU/1999/1181
CCTCAGATCACTCTTTGGCAACGACCCCTCGTCACAATAAAGATAGGGGGGCAACTAAAGGAAGCTCTATTAGATACAGG
AGCAGATGATACAGTATTAGAAGAA---ATGAGTTTGCCAGGAAGATGGAAACCAAAAATGATAGGGGGAATTGGAGGTT
TTATCAAAGTAAGACAGTATGATCAGATACTTATAGAAATCTGTGGACATAAGGCTATAGGTACAGTATTAGTAGGACCT
ACACCTGTCAACATAATTGGAAGAAATCTGTTGACTCAGATTGGCTGCACTTTAAATTTT
>AF538303/B/AU/1999/1182
CCTCAGATCACTCTTTGGCAACGACCCCTCGTCACAATAAAGATAGGGGGGCAACTAAAGGAAGCTCTATTAGATACAGG
AGCAGATGATACAGTATTAGAAGAC---ATGAATTTGCCAGGAAGATGGAAACCAAAAATGATAGGGGGAATTGGAGGTT
TTATCAAAGTAAGACAGTATGATCAAATACCCATAGAAATCTGTGGACATAAAGCTATAGGTACAGTATTAGTAGGACCT
ACACCTGTCAACATAATTGGAAGAAATCTGTTGACTCAGATTGGCTGCACTTTAAATTTT
>AF538304/B/AU/1995/C24
CCTCAGATCACTCTTTGGCAACGACCCCTCGTTACAATAAAGATAGGGGGGCAACTAAAGGAAGCTCTATTAGATACAGG
AGCAGATGATACAGTATTAGAAGAA---ATGAATTTGCCAGGAAGATGGAAACCAAAAATGATAGGGGGAATTGGAGGTT
TTATCAAAGTAAGACAGTATGATCAGATACTCATAGAAATCTGTGGACATAAAGCTATAGGTACAGTGTTAGTAGGACCT
ACACCTGTCAACATAATTGGAAGAAATCTGTTGACTCAGATTGGTTGCACCTTAAATTTT
>AF538305/B/AU/1995/C42
CCTCAGATCACTCTTTGGCAGCGACCCCTCGTCACAATAAAGATAGGGGGGCAACTAAAGGAAGCTCTATTAGATACAGG
AGCAGATGATACAGTATTAGAAGAA---ATGAATTTGCCAGGAAGATGGAAACCAAAAATGATAGGGGGAATTGGAGGTT
TTATCAAAGTAAGACAGTATGATCAGATACCTGTAGAAATCTGTGGACATAAAGCTATAGGTACAGGATTAGTAGGACCT
ACACCTGTCAACATAATTGGAAGAAATTTGTTGACTCAGATTGGTTGCACCTTAAATTTT
>AF538306/B/AU/1995/C76
CCTCAAATCACTCTTTGGCAGCGACCCCTCGTCACAATAAAGATAGAGGGGCAGCTAAAGGAAGCTCTATTAGATACAGG
AGCAGATGATACAGTATTAGAAGAA---ATGAATTTGCCAGGAAGATGGAAACCAAAAATGATAGGGGGAATTGGAGGTT
TTATCAAAGTAAGACAGTATGATCAGATACTAATAGAAATCTGTGGACATAAAGCTATAGGTACAGTATTAGTAGGACCT
ACACCTGTCAACATAATTGGAAGAAATCTGTTGACTCAGATTGGTTGCACCTTAAATTTT
>AF538307/B/AU/1995/C92
CCTCAGATCACTCTTTGGCAGCGACCCCTCGTCACAATAAAGATAGGGGGGCAACTAAAGGAAGCTCTATTAGATACAGG
AGCAGATGATACAGTATTAGAAGAA---ATGAATTTGCCAGGAAGATGGAAGCCAAAAATGATAGGGGGAATTGGAGGTT
TTATCAAAGTAAGACAGTATGATCAGATAGCCATAGAAATCTGTGGACATAAAGCTATAGGTACAGTATTAATAGGACCT
ACACCTGTCAACATAATTGGAAGAAATCTGTTGACTCAGATTGGTTGCACCTTAAATTTT
>AJ271445/B/GB/1986/GB8_46R
CCTCAGATCACTCTTTGGCAACGACCCATCGTCACAATAAAGATAGGGGGGCAGCTAAAGGAAGCTCTATTAGATACAGG
AGCAGATGATACAGTATTAGAAGAC---ATGAATTTGCCAGGAAGATGGAAACCAAAAATGATAGGGGGAATTGGAGGTT
TTATCAAAGTAAAACAATATGATCAGATACTCGTAGAAATCTGCGGACATAAAGCTATAGGTACAGTATTAGTAGGACCT
ACACCTGTCAACATAATTGGAAGAAATCTGTTGACTCAGCTTGGTTGCACTTTAAATTTT
>AX032749/B/FR/1985/pNL43_patent
CCTCAGATCACTCTTTGGCAGCGACCCCTCGTCACAATAAAGATAGGGGGGCAATTAAAGGAAGCTCTATTAGATACAGG
AGCAGATGATACAGTATTAGAAGAA---ATGAATTTGCCAGGAAGATGGAAACCAAAAATGATAGGGGGAATTGGAGGTT
TTATCAAAGTAGGACAGTATGATCAGATACTCATAGAAATCTGCGGACATAAAGCTATAGGTACAGTATTAGTAGGACCT
ACACCTGTCAACATAATTGGAAGAAATCTGTTGACTCAGATTGGCTGCACTTTAAATTTT
>AX078307/B/FR/1983/LAI-patent
CCTCAGATCACTCTTTGGCAACGACCCCTCGTCACAATAAAGATAGGGGGGCAACTAAAGGAAGCTCTATTAGATACAGG
AGCAGATGATACAGTATTAGAAGAA---ATGAGTTTGCCAGGAAGATGGAAACCAAAAATGATAGGGGGAATTGGAGGTT
TTATCAAAGTAAGACAGTATGATCAGATACTCATAGAAATCTGTGGACATAAAGCTATAGGTACAGTATTAGTAGGACCT
ACACCTGTCAACATAATTGGAAGAAATCTGTTGACTCAGATTGGTTGCACTTTAAATTTT
>AY037268/B/AR/1998/ARCH054
CCTCAGATCACTCTTTGGCAACGACCCATCGTCACAATAAAAATAGGGGGGCAACTAAAGGAAGCTCTATTAGATACAGG
AGCAGATGATACAGTATTAGAAGAA---ATGAGTTTACCAGGAAGATGGAAACCAAAAATGATAGGGGGAATTGGAGGTT
TTATCAAAGTAAGACAGTATGATCAGGTACCCATAGAAATCTGTGGACATAAAGCTATAGGTACAGTATTAGTAGGACCT
ACACCTGTCAACATAATTGGAAGAAATCTGTTGACTCAGCTTGGTTGCACTTTAAATTTT
>AY037269/B/AR/2000/ARMS008
CCTCAAATCACTCTTTGGCAACGACCCCTTGTCACAATAAAGGTAGGGGGGCAACTAAGGGAAGCTCTATTAGATACAGG
AGCAGATGATACAGTATTAGAAGAA---ATAGATTTGCCAGGAAGATGGAAACCAAAAATGATAGGGGGAATTGGAGGTT
TTATCAAAGTAAGACAGTATGATCAGATAACTGTAGAAATCTATGGAAAGAAAGCTATAGGTACAGTATTAGTAGGACCT
ACACCTGTCAACATAATTGGAAGAAATCTGTTGACTCAGCTTGGCTGCACTTTAAATTTT
>AY037270/B/BO/1999/BOL0122
CCTCAAATCACTCTTTGGCAACGACCCCTAGTCAAAATAAAAGTAGGGGGGCAACTAAAGGAAGCTCTATTAGATACAGG
AGCAGATGATACAGTACTAGAAGAC---ATGAATTTGCCAGGAAAATGGAAACCAAAAATGATAGGGGGAATTGGAGGTT
TTATCAAAGTAAAGCAGTATGATCAGATACCCATAGAAATCTGCGGGCATAAAGCTATAGGTACAGTATTAGTAGGACCT
ACACCTGTCAACATAATTGGAAGAAATTTGTTGACTCAGATTGGTTGCACTTTAAATTTT
>AY037282/B/AR/1999/ARMA132
CCTCAGATCACTCTTTGGCAACGACCCATCGTCACAATAAAGATAGGGGGGCAACTAAAAGAAGCTCTATTAGATACAGG
AGCAGATGATACAGTATTAGAAGAA---ATGAATTTGCCAGGAAGATGGAAACCAAAAATGATAGGGGGAATTGGAGGAT
TTATCAAAGTAAGACAGTATGATCAGATACTTGTAGAAATCTGTGGACATAAAGCTATAGGCACAGTGTTAGTAGGACCT
ACACCTGTCAACATAATTGGAAGAAATCTGTTGACTCAGATTGGCTGCACTTTAAATTTT
>AY173951/B/TH/1990/BK132
CCTCAAATCACTCTTTGGCAACGACCCCTCGTCACAATAAAGATAGGGGGGCAACTAAAGGAAGCTCTATTAGATACAGG
GGCAGATGATACAGTATTAGAAGAA---ATGAATTTGCCAGGAAGATGGAAACCAAAAATGATAGGGGGAATTGGAGGTT
TTATCAAAGTAAGACAATATGATCAGATACTTGTAGAAATCTGTGGACATAAAGCTATAGGTACAGTATTAATAGGACCT
ACACCTGTCAACATAATTGGAAGAAATTTGTTGACTCAGCTTGGTTGCACTTTAAATTTT
>AY173952/B/US/1990/US1
CCTCAGATCACTCTTTGGCAACGACCCCTCGTCTCAATAAAGATAGGGGGGCAACTAAAGGAAGCTCTATTAGATACAGG
AGCAGATGATACAGTATTAGAAGAA---ATGAATTTGCCAGGAAGATGGAAACCAAAAATGATAGGGGGAATTGGAGGTT
TTATCAAAGTAAGACAGTATGATCAGATACCCATAGAAATCTGTGGACACAAAGCAATAGGTACAGTATTAGTAGGACCT
ACACCTGTCAACATAATTGGAAGAAATCTGTTGACTCAGATTGGTTGCACTTTAAATTTT
>AY173953/B/US/1990/US2
CCTCAAATCACTCTTTGGCAACGACCCCTCGTCACAATAAAGATAGGGGGGCAACTAAAGGAAGCTCTATTAGACACAGG
AGCAGATGATACAGTATTAGAAGAA---GTGAGTTTGCCAGGAAGGTGGAAACCAAAAATGATAGGGGGAATTGGAGGTT
TTATCAAAGTAAGACAGTATGATCAAATACTCATAGAAATCTGTGGACATAAAGCTATAGGTACAGTATTAGTAGGACCT
ACACCTGTCAACATAATTGGAAGAAATCTGTTGACTCAGATTGGTTGCACCTTAAATTTT
>AY173954/B/US/1990/US3
CCTCAGATCACTCTTTGGCAACGACCCCTCGTTACAATAAAGATAGGGGGGCAACTAAAGGAAGCTCTATTAGATACAGG
AGCAGATGATACAGTATTAGAAGAA---ATAAATTTGCCAGGAAGATGGAAACCAAAAATGATAGGGGGAATTGGAGGCT
TTATCAAAGTAAGACAGTATGATCAGATACTCATAGAAATCTGCGGACATAAAGCTATAGGTACAGTATTAGTAGGACCT
ACACCTGTCAACATAATTGGAAGAAATCTGTTGACTCAGATTGGCTGCACTTTAAATTTT
>AY173955/B/US/1990/US4
CCTCAGATCACTCTTTGGCAACGACCCCTCGTCACAGTAAAGATAGGGGGGCARTTAAAGGAAGCTCTATTAGATACAGG
AGCAGATGATACAGTATTAGAAGAA---ATGAGTTTGCCAGGAAAATGGAAACCAAAAATGATAGGGGGAATTGGAGGTT
TTATCAAAGTAAAACAGTATGAGCAAATACTTGTAGAAATCTGTGGACATAAAGCTATAGGTACAGTGTTAGTAGGACCT
ACACCTGTCAACATAATTGGAAGAAATCTGTTGACTCAGATTGGGTGCACTTTAAATTTT
>AY173956/B/BR/1989/BZ167
CCTCAAATCACTCTTTGGCAACGACCCCTCGTCACAGTAAAAATAGGGGGGCAATTAAAGGAAGCTCTATTAGATACAGG
AGCAGATGATACAGTATTAGAAGAA---ATGAATTTGCCAGGAAGATGGAAACCAAAAATGATAGGGGGAATTGGAGGTT
TTATCAAAGTAAGACAGTATGATCAGATACCCATAGAAATCTGTGGACATAAAGCTATAGGTACAGTATTAGTAGGACCT
ACACCGGTCAACATAATTGGAAGAAATCTGTTGACRCAGATTGGTTGCACTTTAAATTTT
>AY180905/B/CN/2001/CNHN24
CCTCAAATCACTCTTTGGCAACGACCCCTCGTCACAATAAAGATAGGGGGACAATTAAAGGAAGCTCTATTAGATACAGG
AGCAGATGATACAGTATTAGAAGAC---ATGAATTTGCCAGGAAGATGGAAACCAAAAATGATAGGGGGAATTGGAGGTT
TTATCAAAGTAAGACAGTATGATCAGATACCCATAGAAATCTGCGGACACAAGGTAGAAGGTACAGTATTAATAGGACCT
ACACCTGTCAACATAATTGGGAGAAATCTGTTGACTCAGCTTGGTTGCACTTTAAATTTT
>AY308760/B/US/1996/1333_d2
CCTCAGATCACTCTTTGGCAACGACCCCTCGTCACAATAAAGATAGGGGGGCAGCTAAAGGAAGCTCTATTAGATACAGG
AGCAGATGATACAGTATTAGAAGAA---ATGAATTTGCCAGGAAGATGGAAACCAAAAATGATAGGAGGAATTGGAGGTT
TTATCAAAGTAAGACAGTATGATCAGATACTAATAGAAATCTGTGGCCATAAAGCTATAGGTACAGTGTTAGTAGGACCT
ACACCAGTCAACATAATTGGAAGAAATCTGTTGACTCAGATTGGTTGCACTTTAAATTTT
>AY308761/B/US/1996/1299_d22
CCTCAGATCACTCTTTGGCAACGACCCCTYGTCACAATAAAGATAGGGGGGCAGCTAAAGGAAGCTCTATTAGACACAGG
GGCAGATGATACAGTATTAAAAGAA---ATGAATTTGCCAGGAAGATGGAAACCAAAAATGATAGGAGGAATTGGAGGTT
TTATCAAAGTAAGACAGTATGATCAGATACCAATAGAGATCTGTGGCCATAAAGCTATAGGTACAGTATTAGTAGGACCT
ACACCAGTCAACATAATTGGAAGAAATCTGTTGACTCAGATTGGTTGCACTTTAAATTTT
>AY308762/B/US/1996/1304_d31
CCTCAGATCACTCTTTGGCAACGACCCCTCGTCACAATAAAGATAGGGGGGCAGCTAAAGGAAGCTCTATTAGACACAGG
GGCAGATGATACAGTATTAGAAGAA---ATGAATTTGCCAGGAAGATGGAAACCAAAAATGATAGGAGGAATTGGAGGTT
TTATYAAAGTAAGACAGTATGATCAGATACCAATAGAGATCTGTGGCCATAAAGCTATAGGTACAGTATTAGTAGGACCT
ACACCAGTCAACATAATTGGAAGAAATCTGTTGACTCAGATTGGTTGCACTTTAAATTTT
>AY314044/B/CA/1996/WC10P_1
CCTCAGATCACTCTTTGGCAACGACCCCTCGTCACAATAAAGATAGGGGGGCAGCAAAAGGAAGCTCTACTAGATACGGG
AGCAGATGATACAGTATTAGAAGAA---ATGAATTTGCCAGGAAGATGGAAACCAAAAATGATAGGGGGAATTGGAGGCT
TTATTAAAGTAACACAATATGATCAGATACCCATAGAAATTTGTGGACATAAAGCTATAGGTACAGTATTAGTAGGACCT
ACACCTGTCAACATAATTGGAAGAAATCTGTTGACTCAGATTGGTTGCACTTTAAATTTT
>AY314045/B/CA/1996/WC10P_2
CCTCAGATCACTCTTTGGCAACGACCCCTCGTCACAATAAAGATAGGGGGGCAGCAAAAGGAAGCTCTACTAGATACAGG
AGCAGATGATACAGTATTAGAAGAA---ATGAATTTGCCAGGAAGATGGAAACCAAAAATGATAGGGGGAATTGGAGGCT
TTATTAAAGTAACACAATATGATCAGACACCCATAGAAATTTGTGGACATAAAGCTATAGGTACAGTATTAGTAGGACCT
ACACCTGTCAACATAATTGGAAGAAATCTGTTGACTCAGATTGGTTGCACTTTAAATTTT
>AY314046/B/CA/1996/WC10P_3
CCTCAGATCACTCTTTGGCAACGACCCCTCGTCACAATAAAGATAGGGGGGCAGCAAAAGGAAGCTCTACTAGATACAGG
AGCAGATGATACAGTATTAGAAGAA---ATGAATTTGCCAGGAAGATGGAAACCAAAAATGATAGGGGGAATTGGAGGCT
TTATTAAAGTAACACAATATGATCAGATACCCATAGAAATTTGTGGACATAAAGCTATAGGTACAGTATTAGTAGGACCT
ACACCTGTCAACATAATTGGAAGAAATCTGTTGACTCAGATTGGTTGCACTTTAAATTTT
>AY314047/B/CA/1996/WC10P_4
CCTCAGATCACTCTTTGGCAACGACCCCTCGTCACAATAAAGATAGGGGGGCAGCAAAAGGAAGCTCTACTAGATACAGG
AGCAGATGATACAGTATTAGAAGAA---ATGAATTTGCCAGGAAGATGGAAACCAAAAATGATAGGGGGAATTGGAGGCT
TTATTAAAGTAAGACAATATGATCAGACACCCATAGAAATTTGTGGACATAAAGCTATAGGTACAGTATTAGTAGGACCT
ACACCTGTCAACATAATTGGAAGAAATCTGTTGACTCAGATTGGTTGCACTTTAAATTTT
>AY314048/B/CA/1996/WC10P_6
CCTCAGACCACTCTTTGGCAACGACCCCTCGTCACAATAAAGATAGGGGGGCAGCAAAAGGAAGCTCTACTAGATACAGG
AGCAGATGATACAGTATTAGAAGAA---ATGAATTTGCCAGGAAGATGGAAACCAAAAATGATAGGGGGAATTGGAGGCT
TTATTAAAGTAAGACAATATGATCAGATACCCATAGAAATTTGTGGACATAAAGCTATAGGTACAGTATTAGTAGGACCT
ACACCTGTCAACATAATTGGAAGAAATCTGTTGACTCAGATTGGTTGCACTTTAAATTTT
>AY314049/B/CA/1996/WC10P_7
CCTCAGATCACTCTTTGGCAACGACCCCTCGTCACAATAAAGATAGGGGGGCAGCAAAAGGAAGCTCTACTAGATACAGG
AGCAGATGATACAGTATTAGAAGAA---ATGAATTTGCCAGGAAGATGGAAACCAAAAATGATAGGGGGAATTGGAGGCT
TTATTAAAGTAAGACAATATGATCAGATACCCATAGAAATTTGTGGACATAAAGCTATAGGTACAGTATTAGTAGGACCT
ACACCTGTCAACATAATTGGAAGAAATCTGTTGACTCAGATTGGTTGCACTTTAAATTTT
>AY314050/B/CA/1996/WC10P_8
CCTCAGATCACTCTTTGGCAACGACCCCTCGTCACGATAAAGATAGGGGGGCAGCAAAAGGAAGCTCTACTAGATACAGG
AGCAGATGATACAGTATTAGAAGAA---ATGAATTTGCCAGGAAGATGGAAACCAAAAATGATAGGGGGAATTGGAGGCT
TTATTAAAGTAAGACAATATGATCAGATACCCATAGAAATTTGTGGACATAAAGCTATAGGTACAGTATTAGTAGGACCT
ACACCTGTCAACATAATTGGAAGAAATCTGTTGACTCAGATTGGTTGCACTTTAAATTTT
>AY314051/B/CA/1996/WC10P_9
CCTCAGATCACTCTTTGGCAACGACCCCTCGTCACAATAAAGATAGGGGGGCAGCAAAAGGAAGCTCTACTAGATACAGG
AGCAGATGATACAGTATTAGAAGAA---ATGAATTTGCCAGGAAGATGGAAACCAAAAATGATAGGGGGAATTGGAGGCT
TTATTAAAGTAACACAATATGATCAGATACCCATAGAAATTTGTGGACATAAAGCTATAGGTACAGTATTAGTAGGACCT
ACACCTGTCAACATAATTGGAAGAAATCTGTTGACTCAGATTGGTTGCACTTTAAATTTT
>AY314052/B/CA/1996/WC10P_10
CCTCAGATCACTCTTTGGCAACGACCCCTCGTCACAATAAGGATAGGGGGGCAGCAAAAGGAAGCTCTACTAGATACAGG
AGCAGACGATACAGTATTAGAAGAA---ATGAATTTGCCAGGAAGATGGAAACCAAAAATGATAGGGGGAATTGGAGGCT
TTATTAAAGTAACACAATATGATCAGATACCCATAGAAATTTGTGGACATAAAGCTATAGGTACAGTATTAGTAGGACCT
ACACCTGTCAACATAATTGGAAGAAATCTGTTGACTCAGATTGGTTGCACTTTAAATTTT
>AY314053/B/CA/1996/WC10P_11
CCTCAGATCACTCTTTGGCAACGACCCCTCGTCACAATAAAGATAGGGGGGCAGCAAAAGGAAGCTCTACTAGATACAGG
AGCAGATGATACAGTATTAGAAGAA---ATGAATTTGCCAGGAAGATGGAAACCAAAAATGATAGGGGGAATTGGAGGCT
TTATTAAAGTAACACAATATGATCAGATACCCATAGAAATTTGTGGACATAAAGCTATAGGTACAGTATTAGTAGGACCT
ACACCTGTCAACATAATTGGAAGAAATCTGTTGACTCAGATTGGTTGCACTTTAAATTTT
>AY314054/B/CA/1996/WC10C_1
CCTCAGATCACTCTTTGGCAACGACCCCTCGCCACAATAAAGATAGGGGGGCAGCAAAAGGAAGCTCTACTAGATACAGG
AGCAGATGATACAATATTAGAAGAA---ATAAATTTGCCAGGAAGATGGAAACCAAAAATAATAGGGGGAATTGGAGGTT
TTATTAAAGTAACACAATATGATCAGATACCCATAGAAATTTGTGGACATAAAGTTATAGGTACAGTATTAGTAGGACCT
ACACCTGCCAACATAATTGGAAGAAATCTGTTGACTCAGATTGGTTGCACTTTAAATTTT
>AY314055/B/CA/1996/WC10C_3
CCTCAGATCACTCTTTGGCAACGACCCCTCGTCACAATAAAGATAGGGGGGCAGCAAAAGGAAGCTCTACTAGATACAGG
AGCAGATGATACAGTATTAGAAGAA---ATGAATTTGCCAGGAAGATGGAAACCAAAAATAATAGGGGGAATTGGAGGTT
TTATTAAAGTAACACAATATGATCAGATACCCATAGAAATTTGTGGACATAAAGCTATAGGTACAGTATTAGTAGGACCT
ACTCCTGTCAACATAATTGGAAGAGATCTGTTGACTCAGATTGGCTGCACTTTAAATTTT
>AY314056/B/CA/1996/WC10C_4
CCTCAGATCACTCTTTGGCAACGACCCCTCGTCACAATAAAGATAGGGGGGCAGCAAAAGGAAGCTCTACTAGATACAGG
AGCAGATGATACAATATTAGAAGAA---ATAAATTTGCCAGGAAGATGGAAACCAAAAATAATAGGGGGAATTGGAGGTT
TTATTAAAGTAACACAATATGATCAGATACCCATAGAAATTTGTGGACATAAAGTTATAGGTACAGTATTAGTAGGACCT
ACACCTGCCAACATAATTGGAAGAAATCTGTTGACTCAGATTGGTTGCACTTTAAATTTT
>AY314057/B/CA/1996/WC10C_5
CCTCAGATCACTCTTTGGCAACGACCCCTCGTCACAATAAAGATAGGGGGGCAGCAAAAGGAAGCTCTACTAGATACAGG
AGCAGATGATACAGTATTAGAAGAA---ATGAATTTGCCAGGAAGATGGAAACCAAAAATGATAGGGGGAATTGGAGGCT
TTATTAAAGTAACACAATATGATCAGATACCCATAGAAATTTGTGGACATAAAACTATAGGTACAGTATTAGTAGGACCT
ACACCTGCCAACATAATTGGAAGAAATCTGTTGACTCAGATTGGTTGCACTTTAAATTTT
>AY314058/B/CA/1996/WC10C_6
CCTCAGATCACTCTTTGGCAACGACCCCTCGTCACAATAAAGATAGGGGGGCAGCAAAAGGAAGCTCTACTAGATACAGG
AGCAGATGATACAGTATTAGAAGAA---ATGAATTTGCCAGGAAGATGGAAACCAAAAATAATAGGGGGAATTGGAGGTT
TTATTAAAGTAACACAATATGATCAGATACCCATAGAAATTTGTGGACATAAAGCTATAGGTACAGTATTAGTAGGACCT
ACTCCTGTCAACATAATTGGAAGAGATCTGTTGACTCAGATTGGTTGCACTTTAAATTTT
>AY314059/B/CA/1996/WC10C_8
CCTCAGATCACTCTTTGGCAACGACCCCTCGTCACAATAAAGATAGGGGGGCAGCAAATAGAAGCTCTACTAGATACAGG
AGCAGATGATACAGTATTAGAAGAA---ATAAATTTGCCAGGAAGATGGAAACCAAAAATAATAGGGGGAATTGGAGGTT
TTATTAAAGTAACACAATATGATCAGATACCCATAGAAATTTGTGGACATAAAGCTATAGGTACAGTATTAGTAGGACCT
ACACCTGTCAACACAATTGGAAGAAATCTGTTGACTCAGATTGGTTGCACTTTAAATTTT
>AY314060/B/CA/1996/WC10C_9
CCTCAGATCACTCTTTGGCAACGACCCCTCGTCACAATAAAGATAGGGGGGCAGCAAAAGGAAGCTCTACTAGATACAGG
AGCAGATGATACAGTATTAGAAGAA---ATGAATTTGCCAGGAAGATGGAAACCAAAAATGATAGGGGGAATTGGAGGCT
TTATTAAAGTAACACAATATGATCAGATGCCCATAGAAATTTGTGGACATAAAACTATAGGTACAGTATTAGTAGGACCT
ACACCTGCCAACATAATTGGAAGAAATCTGTTGACTCAGATTGGTTGCACTTTAAATTTT
>AY314061/B/CA/1996/WC10C_10
CCTCAGATCACTCTTTGGCAACGACCCCTCGTCACAATAAAGATAGGGGGGCAGCAAAAGGAAGCTCTACTAGATACAGG
AGCAGATGATACAGTATTAGAAGAA---ATGAATTTGCCAGGAAGATGGAAACCAAAAATGATAGGGGGAATTGGAGGCT
TTATTAAAGTAAGACAATATGATCAGATGCCCATAGAAATTTGTGGACATAAAACTATAGGTACAGTATTAGTAGGACCT
ACACCTGCCAACATAATTGGAAGAAATCTGTTGACTCAGATTGGTTGCACTTTAAATTTT
>AY314062/B/CA/1996/WC10C_11
CCTCAGATCACTCTTTGGCAACGACCCCTCGTCACAATAAAGATAGGGGGGCAGCAAAAGGAAGCTCTACTAGATACAGG
AGCAGATGATACAGTATTAGAAGAA---ATGAATTTGCCAGGAAGATGGAAACCAAAAATAATAGGGGGAATTGGAGGTT
TTATTAAAGTAACACAATATGATCAGATACCCATAGAAATTTGTGGACATAAAGCTATAGGTACAGTATTAGTAGGACCT
ACTCCTGTCAACATAATTGGAAGAGATCTGTTGACTCAGATTGGTTGCACTTTAAATTTT
>AY314063/B/CA/1996/WC10C_12
CCTCAGATCACTCTTTGGCAACGACCCCTCGTCACAATAAAGATAGGGGGGCAGCAAAAGGAAGCTCTACTAGATACAGG
GGCAGATGATACAATATTAGAAGAA---ATAAATTTGCCAGGAAGATGGAAACCAAAAATAATAGGGGGAATTGGAGGTT
TTATTAAAGTAACACAATATGATCAGATACCCATAGAAATTTGTGGACATAAAGTTATAGGTACAGTATTAGTAGGACCT
ACACCTGCCAACATAATTGGAAGAAATCTGTTGACTCAGATTGGTTGCACTTTAAATTTT
>AY331282/B/US/1997/1001_07
CCTCAGATCACTCTTTGGCAACGACCCCTCGTCACAATAAAGATAGGGGGGCAATTAAAGGAAGCTCTGTTAGATACAGG
AGCAGATGATACAGTAGTAGAAGAA---ATGGCTTTGCCAGGAAGATGGAAACCAAAAATGATAGGGGGAATTGGAGGTT
TTATCAAAGTAAGACAATATGATCAGATACTCGTAGAAATCTGTGGACATAAAGCTATAGGTACAGTATTAGTAGGACCT
ACACCTGTCAACATAATTGGAAGAAACCTGTTGACTCAGATTGGTTGCACTTTAAATTTT
>AY331283/B/US/1997/1001_09
CCTCAGATCACTCTTTGGCAACGACCCCTCGTCACAATAAAGATAGGGGGGCAATTAAAGGAAGCTCTGTTAGATACAGG
AGCAGATGATACAGTAGTAGAAGAA---ATGGCTTTGCCAGGAAGATGGAAACCAAAAATGATAGGGGGAATTGGAGGTT
TTATCAAAGTAAGACAATATGATCAGATACTCGTAGAAATCTGTGGACATAAAGCTATAGGTACAGTATTAGTAGGACCT
ACACCTGTCAACATAATTGGAAGAAACCTGTTGACTCAGATTGGTTGCACTTTAAATTTT
>AY331284/B/US/1997/1006_08
CCTCAAATCACTCTTTGGCAACGACCCCTAGTCACAATAAAGATAGGAGGGCAACTAAAGGAAGCTCTATTAGATACAGG
AGCAGATGATACAGTATTAGAAGAA---ATAGATTTGCCAGGAAGATGGAAACCAAAAATGATAGGGGGAATTGGAGGTT
TTATCAAAGTTAGACAGTATGATCAGATACCCATAGAGATCTGTGGGCATAAAGCTATAGGTACAGTATTAGTAGGACCT
ACACCTGTCAACATAATTGGAAGAAATCTGTTGACTCAGATTGGTTGCACTTTAAATTTT
>AY331285/B/US/1997/1012_08
CCTCAGATCACTCTTTGGCAACGACCCCTCGTCACAATAAAGATAGGGGGGCAAACAAAGGAAGCTCTACTAGATACAGG
AGCAGATGATACAGTATTAGAAGAC---ATGTGTTTGCCAGGCAGATGGAAACCAAAAATGATAGGGGGAATTGGAGGTT
TTATCAAAGTAAGACAGTATGATCAGATACCCCTAGAAATCTGTGGACATAAAGCTATAGGTACAGTATTAGTAGGACCT
ACACCTGTCAACATAATTGGAAGAAATCTGTTGACTCAGCTTGGTTGCACTTTAAATTTT
>AY331286/B/US/1997/1012_11
CCTCAGATCACTCTTTGGCAACGACCCCTCGTCACAATAAAGATAGGGGGGCAAACAAAGGAAGCTCTACTAGATACAGG
AGCAGATGATACAGTATTAGAAGAC---ATGTGTTTGCCAGGCAGATGGAAACCAAAAATGATAGGGGGAATTGGAGGTT
TTATCAAAGTAAGACAGTATGATCAGATACCCCTAGAAATCTGTGGACATAAAGCTATAGGTACAGTATTAGTAGGACCT
ACACCTGTCAACATAATTGGAAGAAATCTGTTGACTCAGCTTGGTTGCACTTTAAATTTT
>AY331287/B/US/1997/1013_03
CCTCAAATCACTCTTTGGCAACGACCCCTTGTTACAATAAAAATAGGGGGGCAACTAAAGGAAGCTCTATTAGATACAGG
AGCAGATGATACAGTATTAGAAGAA---ATGAATTTGCCAGGAAGATGGAAACCAAAAATGATAGGGGGAATTGGAGGTT
TTATCAAAGTAAGACAGTATGATCAGATACCCATAGAAATCTATGGACATAAAGCTATAGGTACAGTATTAGTAGGGCCT
ACACCTGTCAACATAATTGGAAGAAATCTGTTGACTCAGATTGGTTGCACTTTAAATTTC
>AY331288/B/US/1997/1013_07
CCTCAAATCACTCTTTGGCAACGACCCCTTGTTACAATAAAAATAGGGGGGCAACTAAAGGAAGCTCTATTAGATACAGG
AGCAGATGATACAGTATTAGAAGAA---ATGAATTTGCCAGGAAGATGGAAACCAAAAATGATAGGGGGAATTGGAGGTT
TTATCAAAGTAAGACAGTATGATCAGATACCCATAGAAATCTATGGACATAAAGCTATAGGTACAGTATTAGTAGGGCCT
ACACCTGTCAACATAATTGGAAGAAATCTGTTGACTCAGATTGGTTGCACTTTAAATTTC
>AY331289/B/US/1997/1018_06
CCTCAAATCACTCTTTGGCAACGACCCCTCGTATCAATAAAGGTAGGGGGGCAAATAAAGGAAGCTTTATTAGATACAGG
AGCAGATGATACAGTATTAGAAGAA---ATGAATTTGCCAGGAAGATGGAAGCCAAAAATGATAGGGGGAATTGGAGGTT
TTATCAAAGTAAGACAGTATGATCAGATACTCATAGAAATTAGTGGATATAAAGCTATAGGTACAGTATTAGTAGGACCT
ACACCTGTCAACATAATTGGAAGAAATCTGTTGACTCAGATTGGTTGCACTTTAAATTTT
>AY331290/B/US/1997/1018_10
CCTCAAATCACTCTTTGGCAACGACCCCTCGTATCAATAAAGGTAGGGGGGCAAATAAAGGAAGCTTTATTAGATACAGG
AGCAGATGATACAGTATTAGAAGAA---ATGAATTTGCCAGGAAGATGGAAGCCAAAAATGATAGGGGGAATTGGAGGTT
TTATCAAAGTAAGACAGTATGATCAGATACTCATAGAAATTAGTGGATATAAAGCTATAGGTACAGTATTAGTAGGACCT
ACACCTGTCAACATAATTGGAAGAAATCTGTTGACTCAGATTGGTTGCACTTTAAATTTT
>AY331291/B/US/1996/1027_05
CCTCAAATCACTCTTTGGCAACGACCCCTTGTCACAATAAAGATAGGGGGGCAACTAAAGGAAGCTCTATTAGATACAGG
AGCAGATGATACAGTATTAGAAGAA---ATGAGTTTGCCAGGAAGATGGAAACCAAAAATGATAGGGGGAATTGGAGGTT
TTATCAAAGTAAGACAGTATGATCAGATACCCATAGAGATCTGTGGGCATAAAGCTATAGGTACAGTATTAATAGGATCT
ACACCTGTCAACATAATTGGAAGAAATCTGTTGACTCAGATTGGTTGCACTTTAAATTTT
>AY331292/B/US/1996/1057_01
CCTCARATCACTCTTTGGCAACGACCCCTCGTCACAATAAAGATAGGGGGGCAACTAAAGGAAGCTCTATTAGATACAGG
AGCAGATGATACAGTATTAGAAGAA---ATGAATTTACCAGGAAGATGGAAACCAAAAATGATAGGGGGAATTGGAGGTT
TTATCAAAGTAAAACAGTATGATCAGATACTTATAGAAATCTGTGGACATAAGGCTATAGGTACAGTATTAGTAGGACCT
ACACCTGTCAACATAATTGGAAGAAACCTGTTGACTCAGATTGGTTGCACCTTAAATTTT
>AY331293/B/US/1996/1057_09
CCTCAGATCACTCTTTGGCAACGACCCCTCGTCACAATAAAGATAGGGGGGCAACTAAAGGAAGCTCTATTAGATACAGG
AGCAGATGATACAGTATTAGAAGAA---ATGAATTTACCAGGAAGATGGAAACCAAAAATGATAGGGGGAATTGGAGGTT
TTATCAAAGTAAAACAGTATGATCAGATACTTATAGAAATCTGTGGACATAAGGCTATAGGTACAGTATTAGTAGGACCT
ACACCTGTCAACATAATTGGAAGAAACCTGTTGACTCAGATTGGTTGCACCTTAAATTTT
>AY331294/B/US/1998/1058_08
CCTCAGATCACTCTTTGGCAACGACCCCTCGTCACAATAAAGATAGGGGGGCAGCTAAAGGAAGCTCTATTAGATACAGG
AGCAGATGATACAGTATTAGAAGAA---ATGAATTTGCCCGGAAGATGGAAACCAAAAATGATAGGGGGAATTGGAGGTT
TTATCAAAGTAAGACAGTATGATCAGATACCCATAGAAATTTGTGGAAATAAAGCTATAGGTACAGTGTTAATAGGACCT
ACACCTGTCAACATAATTGGAAGAAATCTGTTGACTCAGATTGGTTGCACTCTAAATTTT
>AY331295/B/US/1998/1058_11
CCTCAGATCACTCTTTGGCAACGACCCCTCGTCACAATAAAGATAGGGGGGCAGCTAAAGGAAGCTCTATTAGATACAGG
AGCAGATGATACAGTATTAGAAGAA---ATGAATTTGCCCGGAAGATGGAAACCAAAAATGATAGGGGGAATTGGAGGTT
TTATCAAAGTAAGACAGTATGATCAGATACCCATAGAAATTTGTGGAAATAAAGCTATAGGTACAGTGTTAATAGGACCT
ACACCTGTCAACATAATTGGAAGAAATCTGTTGACTCAGATTGGTTGCACTCTAAATTTT
>AY331296/B/US/1999/PRB959_03
CCTCAGATCACTCTTTGGCAACGACCCCTCGTCACAATAAAGATAGGGGGGCAACTAAAGGAAGCTCTATTAGATACAGG
AGCAGATGATACAGTATTAGAAGAA---ATGAATTTGCCAGGAAGATGGAAACCAAAAATGATAGGGGGAATTGGAGGTT
TTATCAAAGTAAGACAGTATGATCAGATACCCATAGAAATCTGTGGACATAGAGCTATAGGTACAGTATTAATAGGACCT
ACACCTGTCAACATAATTGGAAGAAATATGTTGACTCAGCTTGGTTGCACTTTAAATTTT
>AY331297/B/US/1999/PRB959_05
CCTCAGATCACTCTTTGGCAACGACCCCTCGTCACAATAAAGATAGGGGGGCAACTAAAGGAAGCTCTATTAGATACAGG
AGCAGATGATACAGTATTAGAAGAA---ATGAATTTGCCAGGAAGATGGAAACCAAAAATGATAGGGGGAATTGGAGGTT
TTATCAAAGTAAGACAGTATGATCAGATACCCATAGAAATCTGTGGACATAGAGCTATAGGTACAGTATTAATAGGACCT
ACACCTGTCAACATAATTGGAAGAAATATGTTGACTCAGCTTGGTTGCACTTTAAATTTT
>AY332236/B/US/1997/1006_10
CCTCAAATCACTCTTTGGCAACGACCCCTAGTCACAATAAAGATAGGAGGGCAACTAAAGGAAGCTCTATTAGATACAGG
AGCAGATGATACAGTATTAGAAGAA---ATAGATTTGCCAGGAAGATGGAAACCAAAAATGATAGGGGGAATTGGAGGTT
TTATCAAAGTTAGACAGTATGATCAGATACCCATAGAGATCTGTGGGCATAAAGCTATAGGTACAGTATTAGTAGGACCT
ACACCTGTCAACATAATTGGAAGAAATCTGTTGACTCAGATTGGTTGCACTTTAAATTTT
>AY332237/B/US/1996/1027_03
CCTCAAATCACTCTTTGGCAACGACCCCTTGTCACAATAAAGATAGGGGGGCAACTAAAGGAAGCTCTATTAGATACAGG
AGCAGATGATACAGTATTAGAAGAA---ATGAGTTTGCCAGGAAGATGGAAACCAAAAATGATAGGGGGAATTGGAGGTT
TTATCAAAGTAAGACAGTATGATCAGATACCCATAGAGATCTGTGGGCATAAAGCTATAGGTACAGTATTAATAGGATCT
ACACCTGTCAACATAATTGGAAGAAATCTGTTGACTCAGATTGGTTGCACTTTAAATTTT
>AY352275/B/US/1984/SF33
CCTCAAATCACTCTTTGGCAACGACCCCTCGTCTCAATAAAGATAGGGGGGCAAGTAAAGGAAGCTCTATTAGATACAGG
AGCAGATGATACAGTATTAGAAGAA---ATGAATTTGCCAGGAAGATGGAAACCAAAAATGATAGGGGGAATTGGAGGTT
TTATCAAAGTAAGACAGTATGATCAGATACCCATAGAAATCTGCGGACATAAAGCTATAGGTACAGTATTAATAGGACCT
ACACCTGTCAACATAATTGGAAGAAATCTGTTGACTCAGATTGGTTGCACTTTAAATTTT
>AY423381/B/NL/1999/671_99T12
CCTCAAATCACTCTTTGGCAACGACCCATAGTCACAATAAAGATAGGGGGGCAGCTAAAGGAAGCTCTATTAGACACAGG
AGCAGATGATACAGTATTAGAAGAA---ATGGATTTGCCAGGAAGATGGAAACCAAAAATGATAGGGGGAATTGGAGGTT
TTATCAAAGTAAGACAGTATGATCAGATACTCATAGAAATTAGTGGACATAAAACTATAGGTACAGTATTAGTAGGACCT
ACACCTGTCAACATAATTGGAAGAAATCTGTTGACTCAGATTGGCTGCACTTTAAATTTT
>AY423382/B/NL/2000/671_00T93
CCTCAAATCACTCTTTGGCAACGACCCATAGTCACAATAAAGATAGGGGGGCAGCTAAAGGAAGCTCTATTAGACACAGG
AGCAGATGATACAGTATTAGAAGAA---ATGGATTTGCCAGGAAGATGGAAACCAAAAATGATAGGGGGAATTGGAGGTT
TTATCAAAGTAAGACAGTATGATCAGATACTCATAGAAATTAGTGGACATAAAACTATAGGTACAGTATTAGTAGGACCT
ACACCTGTCAACATAATTGGAAGAAATCTGTTGACTCAGATTGGCTGCACTTTAAATTTT
>AY423383/B/NL/2000/671_00T162
CCTCAAATCACTCTTTGGCAACGACCCATAGTCACAATAAAGATAGGGGGGCAGCTAAAGGAAGCTCTATTAGACACAGG
AGCAGATGATACAGTATTAGAAGAA---ATGGATTTGCCAGGAAGATGGAAACCAAAAATGATAGGGGGAATTGGAGGTT
TTATCAAAGTAAGACAGTATGATCAGATACTCATAGAAATTAGTGGACATAAAACTATAGGTACAGTATTAGTAGGACCT
ACACCTGTCAACATAATTGGAAGAAATCTGTTGACTCAGCTTGGCTGCACTTTAAATTTT
>AY423384/B/NL/2000/671_00T167
CCTCAAATCACTCTTTGGCAACGACCCATAGTCACAATAAAGATAGGGGGGCAGCTAAAGGAAGCTCTATTAGACACAGG
AGCAGATGATACAGTATTAGAAGAA---ATGGATTTGCCAGGAAGATGGAAACCAAAAATGATAGGGGGAATTGGAGGTT
TTATCAAAGTAAAACAGTATGATCAGATACTCATAGAAATTAGTGGACATAAAACCATAGGTACAGTATTAGTAGGACCT
ACACCTGTCAACATAATTGGAAGAAATCTGTTGACTCAGCTTGGCTGCACTTTAAATTTT
>AY423385/B/NL/2000/671_00T169
CCTCAAATCACTCTTTGGCAACGACCCATAGTCACAATAAAGATAGGGGGGCAGCTAAAGGAAGCTCTATTAGACACAGG
AGCAGATGATACAGTATTAGAAGAA---ATGGATTTGCCAGGAAGATGGAAACCAAAAATGATAGGGGGAATTGGAGGTT
TTATCAAAGTAAGACAGTATGATCAGATACTCATAGAAATTAGTGGACATAAAACTATAGGTACAGTATTAGTAGGACCT
ACACCTGTCAACATAATTGGAAGAAATCTGTTGACTCAGCTTGGCTGCACTTTAAATTTT
>AY423386/B/NL/2000/671_00T103
CCTCAAATCACTCTTTGGCAACGACCCATAGTCACAATAAAGATAGGGGGGCAGCTAAAGGAAGCTCTATTAGATACAGG
AGCAGATGATACAGTATTAGAAGAA---ATGGATTTGCCAGGAAGATGGAAACCAAAAATGATAGGGGGAATTGGAGGTT
TTATCAAAGTAAGACAGTATGATCAGATACTCATAGAAATTAGTGGACATAAAACTATAGGTACAGTATTAGTAGGACCT
ACACCTGTCAACATAATTGGAAGAAATCTGTTGACTCAGCTTGGCTGCACTTTAAATTTT
>AY423387/B/NL/2000/671_00T36
CCTCAAATCACTCTTTGGCAGCGACCCATAGTCACAATAAAGATAGGGGGGCAGCTAAAGGAAGCTCTATTAGACACAGG
AGCAGATGATACAGTATTAGAAGAA---ATGGATTTGCCAGGAAGATGGAAACCAAAAATGATAGGGGGAATTGGAGGTT
TTATCAAAGTAAGACAGTATGATCAGATACTCATAGAAATTAGTGGACATAAAACTATAGGTACAGTATTAGTAGGACCT
ACACCTGTCAACATAATTGGAAGAAATCTGTTGACTCAGCTTGGCTGCACTTTAAATTTT
>AY560107/B/US/1998/98USHVTN1925c1
CCTCAGATCACTCTTTGGCAACGACCCCTCGTCACAATAAAGATAGGGGGACAACTAAAGGAAGCTCTATTAGATACAGG
AGCGGATGATACAGTATTAGAAGAA---ATGAATTTGCCAGGAAGATGGAAACCAAAAATGATAGGGGGAATTGGAGGTT
TTATCAAAGTAAGACAGTATGATCAGATACCCATAGAAATCTGTGGACATAAAGCTATAGGTACAGTATTAGTAGGACCT
ACACCTGTCAACATAATTGGAAGAAATCTGTTGACTCAGATTGGTTGTACTTTAAATTTT
>AY560108/B/US/1998/98USHVTN3605c9
CCTCAGATCACTCTTTGGCAACGACCCCTCGTCACAATAAAGGTAGGGGGGCAACTAAAGGAAGCTCTATTAGATACAGG
AGCAGATGATACAGTATTAGAAGAC---ATGAATTTGCCAGGAAGATGGAAACCAAAAATGATAGGGGGAATTGGAGGTT
TTATCAAAGTAAAACAGTATGATCAGGTACCCCTAGAAATTTGTGGACACAAAGCTATAGGTACAGTATTAGTAGGACCT
ACACCAGTCAACATAATTGGAAGAAATCTGTTGACTCAGATTGGTTGCACCTTAAATTTT
>AY560109/B/US/1998/98USHVTN8229c6
CCTCAAATCACTCTTTGGCAACGACCCCTCGTCACAATAAGGATAGGGGGGCAACTAAAGGAAGCTCTATTAGATACAGG
AGCAGATGATACAGTATTAGAAGAA---ATAAATTTGCCAGGAAGATGGAAACCAAAAATGATAGGGGGAATTGGAGGTT
TTATCAAAGTAAGACAGTATGATCAGATACCCATAGAAATTTGTGGACATAAAGCTGTAGGTACAGTATTAGTAGGACCT
ACACCTGTCAACATAATTGGAAGAAATCTGTTGACTCAGATTGGTTGCACTTTAAATTTT
>AY560110/B/US/1998/98USHVTN941c1
CCTCAAATCACTCTTTGGCAACGACCCCTCGTCACAATAAGGGTAGGGGGGCAAATAAAAGAAGCTCTATTAGATACAGG
AGCAGATGATACAGTATTAGAAGAA---ATGAATTTGCCAGGAAAATGGAAACCAAAAATGATAGGGGGAATTGGAGGTT
TTATCAAAGTAAGACAGTATGATCAGATACCCATAGAAATCTGTGGGCATAAAGCTATAGGTACAGTATTAGTAGGACCT
ACACCTGTCAACATAATTGGGAAAAATCTGTTGACTCAAATTGGTTGTACTTTAAATTTT
>AY561236/B/CO/2001/PCM001
CCTCAAATCACTCTTTGGCAACGACCCCTCGTCACAATAAAGATAGGGGGACAGCTAAAGGAAGCTCTATTAGATACAGG
AGCAGATGACACAGTATTAGAAGAA---ATGAGTTTGCCAGGGAAATGGAGACCAAAAATGATAGGGGGAATTGGAGGGT
TTATCAAAGTAAGACAGTATGATCATATACTCGTAGAAATCTGTGGGCATAAAGCTATAGGTACAGTCTTAGTAGGACCT
ACACCTGTCAACATAATTGGAAGAAATCTGTTGACTCAGATTGGCTGCACTTTAAATTTT
>AY561237/B/CO/2001/PCM013
CCTCAAATCACTCTTTGGCAACGACCCCTTGTTACAATAAAGATAGGGGGGCAATTAAAAGAAGCTCTATTAGATACAGG
AGCAGATGATACAGTATTAGAAGAA---ATGAATTTGCCAGGAAGATGGAAACCAAAAATGATAGGGGGAATTGGAGGCT
TTATCAAAGTAAGACAGTATGATCAGATACTCATAGAGATCTGTGGGCATAAAGCTATAGGTACAGTATTAGTAGGACCT
ACACCTGTCAACATAATTGGAAGAAACCTGTTGACTCAGATTGGCTGCACTTTAAATTTT
>AY561239/B/CO/2001/PCM039
CCTCAGATCACTCTTTGGCAACGACCCCTTGTCACAATAAAGATAGGGGGACAACTAAAGGAAGCTCTATTAGATACAGG
AGCAGATGATACAGTAGTAGAAGAA---ATGAATTTGCCAGGAAAATGGAAACCAAAAATGATAGGGGGAATTGGAGGTT
TTATCAAAGTAAGACAGTATGAGCAGATACTTGTAGAAATCTGTGGACATAAAGCAATAGGTACAGTATTAGTAGGACCT
ACACCTGTCAACATAATTGGAAGAAATCTGTTGACTCAGATTGGTTGCACTTTAAATTTT
>AY561240/B/CO/2001/PCM074
CCTCAGATCACTCTTTGGCAACGACCCATCGTCACAATAAAGGTAGGGGGGCAACTAAAAGAAGCTCTATTAGATACAGG
AGCAGATGATACAGTATTAGAAGAC---ATAGATTTACCAGGAAGATGGAAACCAAAAATGATAGGGGGAATTGAAGGTT
TTATCAAAGTAAGACAATATGAGCAGATAACCATAGAAATTTGTGGACATAAAGCTATAGGTACAGTATTAGTAGGACCT
ACACCTGTCAACATAATTGGAAGAAATCTGTTGACTCAGCTTGGTTGCACCTTAAATTTT
>AY586542/B/CU/1999/Cu19
CCTCAAATCACTCTTTGGCAACGACCCCTAGTCAAAATAAAGGTAGGGGGGCAAATAAAGGAAGCTCTATTAGATACAGG
AGCAGATGATACAGTATTAGAAGAC---ATGTGTTTACCGGGAAAATGGAAACCAAAAATGATAGGGGGAATTGGAGGTT
TTATCAAAGTAAGACAGTATGATCAGATACCTATAGAAATCTGCGGACATAAAGCTATAGGTACAGTATTAGTAGGACCT
ACACCTGTCAACATAATTGGAAGAAATCTGTTGACTCAGATTGGCTGCACTTTAAATTTC
>AY586543/B/CU/1999/Cu43
CCTCAAATCACTCTTTGGCAACGACCCCTCGTCACAGTAAAGATAGGAGGGCAACTAAAGGAAGCTCTATTAGATACAGG
AGCAGATGATACAGTATTAGAAGAC---ATGAATTTGCCAGGAAGATGGAAACCAAAAATGATAGGGGGAATTGGAGGTT
TTATCAAAGTAAGACAGTATGATCAGATACCCCTAGAAATCTGCGGACATAAAGCTATAGGTACAGTATTAGTAGGACCT
ACACCTGTCAACATAATTGGAAGAAATCTGTTGACCCAGATTGGCTGCACTTTAAATTTC
>AY682547/B/RU/2004/04RU128005
CCTCARATCACTCTTTGGCAACGACCCGTCGTCACAATAAAGATAGAGGGGCAACTAAAGGAAGCTCTATTAGATACAGG
AGCAGATGATACAGTATTAGAAGAA---ATGAGTTTACCAGGAAAATGGAAACCAAAAATGATAGGRGGAATTGGAGGTT
TTATTAAAGTAAGACAGTATGATCAGATAACTATAGACATATGTGGACATAAAGCTATAGGTACAGTATTAGTAGGACCC
ACACCTGTCAACATAATTGGAAGAAATCTGTTGACTCAGATTGGTTGCACTTTAAATTTC
>AY713408/B/TH/1996/96TH_NP1538
CCTCAAATCACTCTTTGGCAGCGACCCCTAGTCACAATAAAGATAGGGGGGCAATTAAAGGAAGCTCTATTAGATACAGG
AGCAGATGATACAGTATTAGAAGAC---ATGAATTTGCCAGGAAGATGAAAACCAAAAATGATAGGGGGAATTGGAGGTT
TTATCAAAGTAAGACAGTATGATCAGGTACCCATAGAAATCTGCGGACACAAAGCTATAGGTACAGTATTAGTAGGACCT
ACACCTGTCAACATAATTGGAAGAAATCTGTTGACTCAGCTTGGTTGCACTTTAAATTTT
>AY713409/B/US/1985/BAL_85US_Ba_L
CCTCAGATCACTCTTTGGCAACGACCCCTCGTCACAATAAAGATAGGGGGGCAACTAAAGGAAGCTCTATTAGATACAGG
AGCAGATGATACAGTATTAGAAGAA---ATAAATTTGCCAGGAAGATGGAAACCAAAAATGATAGGGGGAATTGGAGGTT
TTATCAAAGTAAGACAGTATGATCAGATACTCATAGAAATCTGTGGACATAAAGCTATAGGTACAGTATTAATAGGACCT
ACACCTGTCAACATAATTGGAAGAAATCTGTTGACTCAGATTGGTTGCACTTTAAATTTT
>AY713410/B/US/1994/94US_33931N
CCTCAGATCACTCTTTGGCAACGACCCCTCGTCACAATAAAGATAGGGGGGCAAATAAAGGAAGCTCTACTAGATACAGG
AGCAGATGATACAGTATTAGAAGAA---ATGAATTTGCCAGGAAGATGGAAACCAAAAATGATAGGGGGAATTGGAGGTT
TTATCAAAGTAAAACAGTATGATCAGATACCCATAGAAATCTGTGGACATAAAGCTATAGGTACAGTATTAGTAGGACCT
ACACCTGTCAACATAATTGGAAGAAATCTGTTGACTCAGATTGGCTGCACTTTAAATTTT
>AY713411/B/FR/1992/92FR_BX08
CCTCAAATCACTCTTTGGCAACGACCCCTCGTCACAATAAAAATAGGGGGGCAACTAAAGGAAGCTCTATTAGATACAGG
AGCAGATGACACAGTATTAGAAGAC---ATGAATTTGCCAGGAAGATGGAAACCAAAAATGATAGGGGGAATTGGAGGTT
TTATCAAAGTAAGACAGTATGATCAGATACTCATAGAAATTTGTGGRCATAAAGCTATAGGTACAGTATTAGTAGGACCT
ACACCTGTCAACATAATTGGAAGAAATCTGTTGACTCAGATTGGTTGCACCTTAAATTTT
>AY713412/B/US/1990/90US_873
CCTCAAATCACTCTTTGGCAACGACCCCTCGTCACAATAAGGGTAGGGGGGCAACTAAAGGAAGCTCTATTAGACACAGG
AGCAGATGATACAGTATTAGAAGAA---ATGAATTTGCCAGGAAGGTGGAAACCAAAAATGATAGGGGGAATTGGAGGTT
TTATCAAAGTAAGGCAGTATGATCAGATACTCATAGAAATCTGTGGGCATAAAGCTATAGGTACAGTGTTAGTAGGACCT
ACGCCTGTCAACATAATTGGAAGAAATCTGTTGACTCAGATTGGTTGCACTTTAAATTTT
>AY751406/B/RU/2004/04RU129005
CCTCAAATCACTCTTTGGCAACGACCCCTTGTTACAATAAGGATAGGGGGGCAACTAAAGGAAGCCCTATTAGATACAGG
AGCAGATGATACAGTATTAGAAGAA---ATGAATTTACCAGGAAGATGGAAACCAAAAATGATAGGGGGAATTGGAGGTT
TTATCAAAGTAAGACAGTATGATCAGATACCCATAGAAATATGTGGACATAAAGCTATAGGTACTGTATTAATAGGAYCT
ACACCTGTCAACATAATTGGAAGAAATCTGTTGACTCAGCTTGGTTGTACTTTAAATTTT
>AY751407/B/RU/2004/04RU139089
CCTCAGATCACTCTTTGGCAACGACCCATCGTCTCAATAAAGATAGGGGGGCAACTAAAGGAAGCTCTATTAGATACAGG
AGCAGATGATACAGTATTAGAAGAC---ATGGAATTGCCAGGAAGATGGAAACCAAAAATGATAGGGGGAATTGGAGGTT
TTATCAAAGTAAGACAGTATGATCAGATACCCATAGAAATCCATGGACATAAAACTAAAGGTACAGTGTTAGTAGGACCT
ACACCTGTCAACATAATTGGAAGAAATCTGCTGACTCAGCTTGGCTGCACTTTAAATTTT
>AY779550/B/CA/1998/CANA3FULL
CCTCAAATCACTCTTTGGCAACGACCCCTCGTCACAATAAGGATAGGGGGGCAACTAAAGGAAGCTCTATTAGATACAGG
AGCAGATGATACAGTATTAGAAGAA---ATGAATTTGCCAGGAAGATGGAAACCAAAAATGATAGGGGGAATTGGAGGTT
TTATCAAAGTAAGACAGTATGATCAGATAGCCATAGAAATCTGTGGACATAAAGCTATAGGTACAGTCTTAGTAGGACCT
ACACCTGTCAACATAATTGGAAGAAATCTGTTGACTCAGATTGGTTGCACTTTAAATTTT
>AY779551/B/CA/1999/CANA5FULL
CCTCAAATCACTCTTTGGCAACGACCCCTCGTCACAATAAAGATAGGGGGGCAACTAAAGGAAGCTCTATTAGATACAGG
AGCAGATGATACAGTATTAGAAGAA---ATGAATTTGCCAGGAAGATGGAAACCAAAAATGATAGGGGGAATTGGAGGTT
TTATCAAAGTAAGACAGTATGATCAGATAGCCATAGAAATCTGTGGACATAAAGCTATAGGTACAGTCTTAGTAGGACCT
ACACCTGTCAACATAATTGGAAGAAATCTGTTGACTCAGATTGGTTGCACTTTAAATTTT
>AY779552/B/CA/2000/CANA6FULL
CCTCAAATCACTCTTTGGCAACGACCCCTCGTCACAATAAAGATAGGGGGGCAACTAAAGGAAGCTCTATTAGATACAGG
AGCAGATGATACAGTATTAGAAGAA---ATGAATTTGCCAGGAAGATGGAAACCAAAAATGATAGGGGGAATTGGAGGTT
TTATCAAAGTAAGACAGTATGATCAGATAACCATAGAAATCTGTGGACATAAAGCTATAGGTACAGTCTTAGTAGGACCT
ACACCTGTCAACATAATTGGAAGAAATCTGTTGACTCAGATTGGTTGCACTTTAAATTTT
>AY779553/B/CA/1997/CANB3FULL
CCTCAAATCACTCTTTGGCAACGACCCCTCGTCACAATAAAGATAGGGGGGCAACTAAAGGAAGCTCTATTAGATACAGG
AGCAGATGATACAGTATTAGAAGAA---ATGAATTTGCCAGGAAGATGGAAACCAAAAATGATAGGGGGAATTGGAGGTT
TTATCAAAGTAAGACAGTATGATCAGATAAGCATAGAAATCTGTGGACATAAAGCAGTAGGTACAGTTTTAATAGGACCT
ACACCTGTCAACATAATTGGAAGAAATCTGTTGACTCAGATTGGTTGTACTTTAAATTTT
>AY779554/B/CA/1998/CANB4FULL
CCTCAAATCACTCTTTGGCAACGACCCCTCGTCACAATAAAGATAGGGGGGCAACTAAAGGAAGCTCTATTAGATACAGG
AGCAGATGATACAGTATTAGAAGAA---ATGAATTTGCCAGGAAGATGGAAACCAAAAATGATAGGGGGAATTGGAGGTT
TTATCAAAGTAAGACAGTATGATCAGGTTACCATAGAAATCTGTGGACATAAAGCTATAGGTACAGTCTTAGTAGGACCT
ACACCTGTCAACATAATTGGAAGAAATCTGTTGACTCAGATTGGTTGCACTTTAAATTTT
>AY779555/B/CA/1998/CANB5FULL
CCTCAAATCACTCTTTGGCAACGACCCATCGTCACAATAAGGATAGGGGGGCAACTAAAGGAAGCTCTATTAGATACAGG
AGCAGATGATACAGTATTAGAAGAA---ATGAATTTGCCAGGAAGATGGAAACCAAAAATGATAGGGGGAATTGGAGGTT
TTATCAAAGTAAGACAGTATGATCAGATTACCATAGAAATCTGTGGACATAAAGCTATAGGTACAGTCTTAATAGGACCT
ACACCTGCCAACATAATTGGAAGAAATCTGTTGACTCAGATTGGTTGTACTTTAAACTTT
>AY779557/B/CA/1998/CANC10FULL
CCTCAAATCACTCTTTGGCAACGACCCATCGTCACAGTAAAGATAGAGGGGCAACTAAAGGAAGCTCTATTAGATACAGG
AGCAGATGATACAGTATTAGAAGAA---ATGGATTTGCCAGGAAGATGGAAACCAAAAATAATAGGGGGAATTGGAGGTT
TTATCAAAGTAAGACAGTATGATCAGATAAGCATAGAAATCTGTGGACATAAAGCTATAGGTGCAGTCTTAATAGGACCT
ACACCTGCCAACATAATTGGAAGAAATCTATTGACTCAGCTTGGTTGCACTTTAAATTTT
>AY779558/B/CA/1999/CAN11FULL
CCTCAAATCACTCTTTGGCAACGACCCATCGTCACAGTAAAGGTAGAGGGGCAACTAACGGAAGCCCTATTAGATACAGG
AGCAGATGATACAGTATTAGAAGAA---ATGAATTTGCCAGGAAGATGGAAACCAAAAATGATAGGGGGAATTGGAGGTT
TTATCAAAGTAGGACAGTATGATCAGATAAGCATAGAAATCTGTGGACATAAAGTTATAGGTACAGTCTTAATAGGACCT
ACACCTGTCAACATAATTGGGAGAAATCTAATGACTCAGCTTGGTTGCACTTTAAATTTT
>AY779559/B/CA/1992/CANC2FULL
CCTCAAATCACTCTTTGGCAACGACCCATTGTCACAATAAAGATAGGGGGGCAACTAAAGGAAGCTCTATTAGATACAGG
AGCAGATGATACAGTATTAGAAGAA---ATGAATTTGCCAGGAAGATGGAAACCAAAAATGATAGGGGGAATTGGAGGTT
TTATCAAAGTGAGACAGTATGATCAGATAAGCATAGAAATCTGTGGACATAAGGCTATAGGTACAGTCTTGATAGGACCT
ACACCTGTCAACATAATTGGAAGAAATCTGTTGACTCAGCTTGGTTGCACTTTAAATTTT
>AY779560/B/CA/1994/CANC3FULL
CCTCAAATCACTCTTTGGCAACGACCTATTGTCACAGTAAAGATAGAGGGGCAACTAAAGGAAGCTCTATTAGATACAGG
AGCAGATGATACAGTATTAGAAGAA---ATGAATTTGCCAGGAAGATGGAAACCAAAAATGATAGGGGGAATTGGAGGTT
TTATCAAAGTAAGACAGTATGATCAGATAAGCATAGAAATCTGTGGACATAAAGCTATAGGTACAGTCTTAGTAGGACCC
ACACCTGTCAACATAATTGGAAGAAATCTGTTGACTCAGCTTGGTTGCACTTTAAATTTT
>AY779561/B/CA/1992/CANC5FULL
CCTCAAATCACTCCTTGGCAACGACCCATTGTCACAATAAAGATAGGGGGGCAACTAAAGGAAGCTCTAGTAGATACAGG
AGCAGATGATACAGTATTAGAAGAA---ATGAATTTGCCAGGAAGATGGAAACCAAAAATGATAGGGGGAATTGGAGGTT
TTATCAAAGTAAGACAGTATGATCAGATAGTCATAGAAATCTGTGGACATAAAGCCATAGGTACAGTCTTAGTAGGACCT
ACACCTGTCAACATAATTGGAAGAAATCTGTTGACTCAGCTTGGGTGCACTTTAAATTTT
>AY779562/B/CA/1993/CANC6FULL
CCTCAAATCACTCTTTGGCAACGACCCATCGTCACAGTAAAGATAGAGGGGCAACTAAAGGAAGCTCTATTAGATACAGG
AGCAGATGATACAGTATTAGAAGAA---ATGGATTTGCCAGGAAGATGGAAACCAAAAATAATAGGGGGAATTGGAGGTT
TTATCAAAGTAAGACAGTATGATCAGATAAGCATAGAAATCTGTGGACATAAAGCTATAGGTGCAGTCTTAATAGGACCT
ACACCTGCCAACATAATTGGAAGAAATCTATTGACTCAGCTTGGTTGCACTTTAAATTTT
>AY779563/B/CA/1996/CANC8FULL
CCTCAAATCACTCTTTGGCAACGACCCATCGTCACAGTAAAGATAGAGGGGCAACTAAAGGAAGCTCTATTAGATACAGG
AGCAGATGATACAGTATTAGAAGAA---ATGGATTTGCCAGGAAGATGGAAACCAAAAATGATAGGGGGAATTGGAGGTT
TTATCAAAGTAGGCCAGTATGATCAGATAAGCATAGAAATCTGTGGACATAAAGGTATAGGTACAGTCTTAATAGGACCT
ACACCTGTCAACATAATTGGAAGAAATCTATTGACTCAGCTTGGTTGCACTTTAAATTTT
>AY779564/B/CA/1996/CANA1FULL
CCTCAAATCACTCTTTGGCAACGACCCCTCGTCACAATAAAGATAGGGGGGCAACTAAAGGAAGCTCTATTAGATACAGG
AGCAGATGATACAGTATTAGAAGAA---ATAAGTTTGCCAGGAAGATGGAAACCAAAAATGATAGGGGGAATTGGAGGTT
TTATCAAAGTAAGACAGTATGATCAGATAACCATAGAAATCTGTGGACATAAAGCTATAGGTACAGTCTTAGTAGGACCT
ACACCTGTCAACATAATTGGAAGAAATCTGTTGACTCAGATTGGTTGCACTTTAAATTTT
>AY781127/B/UY/2001/01UYTRA1179
CCTCAGATCACTCTTTGGCAACGACCCCTCGTCACAATAAAGATAGGGGGGCAACTAAAGGAAGCTCTATTAGATACAGG
AGCAGATGACACAGTATTAGAAGAA---ATGAATTTGCCAGGAAGATGGAAGCCAAAAATGATAGGGGGAATTGGGGGTT
TTATCAAAGTAAGACAGTATGATCAGATACTCATAGAAATCTGTGGACACAAAGCTATAGGTACAGTATTAGTAGGACCT
ACACCTGTCAACATAATTGGAAGAAATCTGTTGACTCAGATTGGCTGCACTTTAAATTTT
>AY795904/B/YE/2002/02YE507
CCTCAGATCACTCTTTGGCAACGACCCATTGTCACAGTAAAAATAGGGGGACAAATAAAGGAAGCTCTATTAGATACAGG
AGCAGATGATACAGTATTAGAAGAA---ATGAATTTGCCAGGAAAATGGAAACCAAAAATGATAGGGGGAATTGGAGGTT
TTATTAAAGTAAGACAGTATGAACAGATACCCATAGAAATCAGTGGACATAAAGCTATAGGTACAGTATTAGTAGGACCT
ACACCTGTCAACATAATTGGAAGAAATCTGTTGACTCAAATTGGTTGCACTTTAAATTTT
>AY795905/B/YE/2002/02YE508
CCTCAGATCACTCTTTGGCAACGACCCCTCGTCACAATAAAAATAGGGGGACAAATAAAGGAAGCTCTATTAGATACAGG
AGCAGATGATACAGTATTAGAAGAA---ATGAATTTGCCAGGAAAATGGAAACCAAAAATGATAGGGGGAATTGGAGGTT
TTATCAAAGTAAGACAGTATGAGCAGATACCCATAGAAATCTGTGGGCATAAAGCTATAGGTACAGTATTAGTAGGACCT
ACACCTGTCAACATAATTGGAAGAAATCTGTTGACTCAGATTGGCTGCACTTTAAATTTT
>AY818644/B/AU/2004/Phcsffull04
CCTCAGATCACTCTTTGGCAACGACCCCTCGTCACAATAAAGATAGGGGGGCAGCTAAAGGAAGCTCTATTAGATACAGG
AGCAGATGATACCGTATTAGAAGAA---ATAAGTTTGCCAGGAAAGTGGAAACCAAAAATGATAGGGGGAATTGGAGGTT
TTATCAAAGTAAGACAGTATGATCAGATACTCATAGAAATCTGCGGACATAAAGCCATAGGTACAGTGTTAGTAGGACCT
ACACCTGTCAACATCATTGGAAGAAATCTGTTGACTCAGATTGGTTGCACTTTAAATTTT
>AY819715/B/RU/2004/04RU139095
CCTCAAATCACTCTTTGGCAACGACCCCTCGTCACAATAAAGATAGGGGGGCAACTAAAGGAAGCTCTATTAGATACAGG
AGCAGATGATACAGTATTAGAAGAM---ATGTGTTTRCCAGGAAGATGGAAACCAAAAATGATAGGGGGAATTGGAGGTT
TTATCAAAGTAAGACAGTATGATGAGGTAACCATAGACATCTGTGGACATAAAGCTATAGGTACAGTATTAGTAGGACCT
ACACCTGTCAACATAATTGGAAGAAATCTGTTGACCCAGATTGGTTGTACTCTAAATTTT
>AY835748/B/US/1983/5096_83
CCTCAGATCACTCTTTGGCAACGACCCCTCGTCACAATAAAGATAGGAGGGCAACTAAAGGAAGCTCTATTAGATACAGG
AGCAGATGATACAGTATTAGAAGAA---ATGAATTTGCCAGGAAGATGGAAACCAAAGATGATAGGGGGAATTGGAGGTT
TTATCAAAGTAAGACAGTATGATCAGATACCCATAGAAATTTGTGGACATAAAGCTATAGGTACAGTATTAGTAGGACCT
ACACCTGTCAACATAATTGGAAGAAATCTGTTGACTCAACTTGGTTGCACTTTAAATTTT
>AY835749/B/US/1986/5096_86
CCTCAGATCACTCTTTGGCAACGACCCCTCGTCACAATAAAGATAGGGGGGCAACTAAAGGAAGCTCTATTAGATACAGG
AGCAGATGATACAGTATTAGAAGAA---ATGAATTTGCCAGGAAGATGGAAACCAAAGATGATAGGGGGAATTGGAGGTT
TTATCAAAGTAAGACAGTATGATCAGATACCCATAGAAATTTGTGGACATAAAGCTATAGGTACAGTATTAGTAGGACCT
ACACCTGTCAATATAATTGGAAGAAATCTGTTGACTCAGATTGGTTGCACTTTAAATTTT
>AY835750/B/US/1989/5096_89
CCTCAGATCACTCTTTGGCAACGACCCCTCGTCACAATAAAGATAGGAGGGCAACTAAAGGAAGCTCTATTAGATACAGG
AGCAGATGATACAGTATTAGAAGAA---ATGAATTTGCCAGGAAGATGGAAACCAAAGATGATAGGGGGAATTGGAGGTT
TTATCAAAGTAAGACAGTATGATCAGATACCCATAGAAATTTGTGGACATAAAGCTATAGGTACAGTATTAGTAGGACCT
ACACCTGTTAACATAATTGGAAGAAATCTGTTGACTCAACTTGGTTGCACTTTAAATTTT
>AY835751/B/US/1990/5096_90
CCTCAGATCACTCTTTGGCAACGACCCCTCGTCACAATAAAGATAGGAGGGCAACTAAAGGAAGCTCTATTAGATACAGG
AGCAGATGATACAGTATTAGAAGAA---ATGAATTTGCCAGGAAGATGGAAACCAAAGATGATAGGGGGAATTGGAGGTT
TTATCAAAGTAAGACAGTATGATCAGATACCCATAGAAATTTGTGGACATAAAGCTATAGGTACAGTATTAGTAGGACCT
ACACCTGTCAATATAATTGGAAGAAATCTGTTGACTCAACTTGGTTGCACTTTAAATTTT
>AY835752/B/US/1992/5096_92
CCTCAGATCACTCTTTGGCAACGACCCCTCGTCACAATAAAGATAGGAGGGCAACTAAAGGAAGCTCTATTAGATACAGG
AGCAGATGATACAGTATTAGAAGAA---ATGAATTTGCCAGGAAGATGGAAACCAAAGATGATAGGGGGAATTGGAGGTT
TTATCAAAGTAAGACAGTATGATCAGATACCCATAGAAATTTGTGGACATAAAGCTATAGGTACAGTATTAGTAGGACCT
ACACCTGTCAACATAATTGGAAGAAATCTGTTGACTCAACTTGGTTGCACTTTAAATTTT
>AY835753/B/US/1996/5155_96
CCTCAAATCACTCTTTGGCAACGACCCCTCGTCACAATAAAGTACGAGGGGCAACTAAAGGAAGCTCTATTAGATACAGG
AGCAGATGATACAGTATTAGAAGAC---ATGAGTTTGCCAGGAAAATGGAAACCAAAAATGATAGGGGGAATTGGAGGTT
TTATCAAAGTAAGACAGTATGATCAGGTACTTGTAGAAATCTGTGGACATAAAGCTATAGGTGCAGTTTTAGTAGGACCT
ACACCCGTCAACATAATTGGAAGAAATCTGTTGACTCAGATTGGTTGCACTTTAAATTTT
>AY835754/B/US/1983/5084_83
CCTCAGATCACTCTTTGGCAACGACCCCTCGTCACAATAAAGATAGGGGGGCAACTAAAGGAAGCTCTATTAGATACAGG
AGCAGATGATACAGTATTAGAAGAA---ATGAATTTGCCAGGAAGATGGAAACCAAAAATGATAGGGGGAATTGGAGGTT
TTATCAAAGTAAGACAGTATGATCAGATACTCATAGAAATCTGTGGACATAAAGCTATAGGTACAGTATTAGTAGGACCT
ACACCTGTCAACATAATTGGAAGAAATTTGTTGACTCAGATTGGTTGCACTTTAAATTTT
>AY835755/B/US/1985/5157_85
CCTCAGATCACTCTTTGGCAACGACCCCTCGTCACAATAAAGATAGGGGGACAACTAAAGGAAGCTCTATTAGATACAGG
AGCAGATGATACAGTATTAGAAGAA---ATGAATTTGCCAGGAAGATGGAAACCAAAAATGATAGGGGGAATTGGAGGTT
TTATCAAAGTAAGACAGTATGATCAGGTACCCATAGAAATCTGCGGACATAAAGCTATAGGTACAGTATTAGTAGGACCT
ACACCTGTCAACATAATTGGAAGAAATCTGTTGACTCAGCTTGGTTGCACTTTAAATTTT
>AY835756/B/US/1986/5157_86
CCTCAGATCACTCTTTGGCAACGACCCCTCGTCACAATAAAGATAGGAGGGCAACTAAAGGAAGCTCTATTAGATACAGG
AGCAGATGATACAGTATTAGAAGAA---ATGAATTTGCCAGGAAGATGGAAACCAAAAATGATAGGGGGAATTGGAGGTT
TTATCAAAGTAAGACAGTATGATCAGGTACCCATAGAAATCTGCGAACATAAGGTTATAGGTACAGTATTAGTAGGACCT
ACACCTGTCAACATAATTGGAAGAAATCTGTTGACTCAGCTTGGTTGCACTTTAAATTTT
>AY835757/B/US/1986/5113_86
CCTCAGATCACTCTTTGGCAACGACCCCTCGTCACAGTAAAGATAGGGGGGCAACTAAAGGAAGCTCTATTAGATACAGG
AGCAGATGATACAGTATTAGAAGAA---ATGAATTTGCCAGGAAGATGGAAACCAAAAATGATAGGGGGAATTGGAGGTT
TTATCAAAGTAAGACAGTATGATCAGATACCCATAGAAATCTGTGGACATAAAGCTATAGGTACAGTATTAGTAGGACCT
ACACCTGTCAACATAATTGGAAGAAATCTGTTGACTCAGATTGGCTGCACTTTAAATTTT
>AY835758/B/US/1987/5113_87
CCTCAGATCACTCTTTGGCAACGACCCCTCGTCACAGTAAAGATAGGGGGGCAACTAAAGGAAGCTCTATTAGATACAGG
AGCAGATGATACAGTATTAGAAGAA---ATGAATTTGCCAGGAAGATGGAAACCAAAAATGATAGGGGGAATTGGAGGTT
TTATCAAAGTAAGACAGTATGATCAGATACCCATAGAAATCTGTGGACATAAAGCTATAGGTACAGTATTAGTAGGACCT
ACACCTGTCAACATAATTGGAAGAAATCTGTTGACTCAGATTGGTTGCACTTTAAATTTT
>AY835759/B/US/1982/5048_82
CCTCAGATCACTCTTTGGCAACGACCCCTCGTCACAATAAAGATAGGGGGGCAACTAAAAGAAGCTCTATTAGATACAGG
AGCAGATGATACAGTATTAGAAGAA---ATGAGTTTGCCAGGAAGATGGAAACCAAAAATGATAGGGGGAATTGGAGGTT
TTATCAAAGTAAGACAGTATGATCAGATACTCATAGAAATTTGTGGACATAAAGCTATAGGTACAGTATTAGTAGGACCT
ACACCTGTCAACATAATTGGAAGAAATCTGTTGACTCAGATTGGTTGCACTTTAAATTTT
>AY835760/B/US/1987/5048_87
CCTCAGATCACTCTTTGGCAACGACCCCTCGTCACAATAAAGATAGGGGGGCAACTAAAAGAAGCTCTATTAGATACAGG
AGCAGATGATACAGTATTAGAAGAA---ATGAATTTGCCAGGAAGATGGAAACCAAAAATGATAGGGGGAATTGGAGGTT
TTATCAAAGTAAGACAGTATGATCAGATACTCATAGAAATTTGTGGACATAAAGCTATAGGTACAGTATTAGTAGGACCT
ACACCTGTCAACATAATTGGAAGAAATCTGTTGACTCAGATTGGTTGCACTTTAAATTTT
>AY835761/B/US/1991/5048_91
CCTCAGATCACTCTTTGGCAACGACCCCTCGTCACAATAAAGATAGGGGGGCAACTAAAAGAAGCTCTATTAGATACAGG
AGCAGATGATACAGTATTAGAAGAA---ATGAATTTGCCAGGAAGATGGAAACCAAAAATGATAGGGGGAATTGGAGGTT
TTATCAAAGTAAGACAGTATGATCAGATACTCGTAGAAATTTGTGGACATAAAGCTATAGGTACAGTATTAGTAGGACCT
ACACCTGTCAACATAATTGGAAGAAATCTGTTGACTCAGATTGGTTGCACTTTAAATTTT
>AY835762/B/US/1984/5160_84
CCTCAGATCACTCTTTGGCAACGACCCCTCGTCACAATAAAGATAGAGGGGCAACTAAAGGAAGCTCTATTAGATACAGG
AGCAGATGATACAGTATTAGAAGAA---ATGAGTTTGCCAGGAAAATGGAAACCAAAAATGATAGGGGGAATTGGAGGTT
TTATCAAAGTAAGACAGTATGATCAGATACTCATAGAAATCTGTGGACATAGAGCTATAGGTACAGTATTAGTAGGACCT
ACACCTGTCAACATAATTGGAAGAAATCTGTTGACTCAGATTGGTTGCACTTTAAATTTT
>AY835763/B/US/1988/5160_88
CCTCAGATCACTCTTTGGCAACGACCCCTCGTCACAATAAAGATAGGGGGGCAACTAAAGGAAGCTCTATTAGATACAGG
AGCAGATGATACAGTATTAGAAGAA---ATGAGTTTGCCAGGAAAATGGAAACCAAAAATGATAGGGGGAATTGGAGGTT
TTATCAAAGTAAGACAGTATGATCAGATACACATAGAAATCTGTGGACATAAAGCTATAGGTACAGTATTAGTAGGACCT
ACACCTGTCAACATAATTGGAAGAAATCTGTTGACTCAGATTGGTTGCACTTTAAATTTT
>AY835764/B/US/1992/5160_92
CCTCAGATCACTCTTTGGCAACGACCCCTCGTCACAATAAAGATAGGGGGGCAGCTAAAGGAAGCTCTATTAGATACAGG
AGCAGATGATACAGTATTAGAAGAA---ATGAGTTTGCCAGGAAAATGGAAACCAAAAATGATAGGGGGAATTGGAGGTT
TTATCAAAGTAAGACAGTATGATCAGATACACATAGAAATCTGTGGACATAAAGCTATAGGTACAGTATTAGTAGGACCT
ACACCTGTCAACATAATTGGAAGAAATCTGTTGACTCAGATTGGTTGCACTTTAAATTTT
>AY835765/B/US/1984/5084_84
CCTCAGATCACTCTTTGGCAACGACCCCTCGTCACAATAAAGATAGGGGGGCAACTAAAGGAAGCTCTATTAGATACAGG
AGCAGATGATACAGTATTAGAAGAA---ATGAATTTGCCAGGAAGATGGAAACCAAAAATGATAGGGGGAATTGGAGGTT
TTATCAAAGTAAGACAGTATGATCAGATACTCATAGAAATCTGTGGACATAAAGCTATAGGTACAGTATTAGTAGGACCT
ACACCTGTCAACATAATTGGAAGAAATTTGTTGACTCAGATTGGTTGCACTTTAAATTTT
>AY835766/B/US/1989/5073_89
CCTCAGATCACTCTTTGGCAACGACCCCTCGTCACAATAAAGATAGGGGGGCAACTAAAGGAAGCTCTATTAGATACAGG
AGCAGATGATACAGTATTAGAAGAA---ATGAGTTTGCCAGGAAGATGGAAACCAAAAATGATAGGGGGAATTGGAGGTT
TTATCAAAGTAAGACAGTATGATCAGATACTCATAGAAATTTGTGGACATAAAGCTATAGGTACAGTACTAGTAGGACCT
ACACCTGTCAACATAATTGGAAGAAACCTGTTGACTCAGATTGGTTGCACTTTAAATTTT
>AY835767/B/US/1993/5073_93
CCTCAAATCACTCTTTGGCAACGACCCCTCGTCACAATAAAGATAGGGGGGCAACTAAAGGAAGCTCTATTAGATACAGG
AGCAGATGATACAGTATTAGAAGAA---ATGTGTTTGCCAGGAAGATGGAAACCAAAAATGATAGGGGGAATTGGAGGTT
TTATCAAAGTAAGACAGTATGATCAGATACTCATAGAAATTTGTGGACATAAAGCTATAGGTACAGTACTAGTAGGACCT
ACACCTGTCAACATAATTGGAAGAAACTTGTTGACTCAGATTGGCTGCACTTTAAATTTT
>AY835768/B/US/1995/5073_95
CCTCAAATCACTCTTTGGCAACGACCCCTCGTCACAATAAAGATAGGGGGGCAACTAAAGGAAGCTCTATTAGATACAGG
AGCAGATGATACAGTATTAGAAGAC---ATGAGTTTGCCAGGAAGATGGAAACCAAAAATGATAGGGGGAATTGGAGGTT
TTATCAAAGTAAGACAGTATGATCAGATACCCATAGAGATTTGTGGACATAAAGCTATAGGTACAGTACTAGTAGGACCT
ACTCCTGTCAACATAATTGGAAGAAACTTGTTGACTCAGATTGGCTGCACTTTAAATTTT
>AY835769/B/US/1985/5077_85
CCTCAGATCACTCTTTGGCAACGACCCCTCGTCACAATAAAGATAGGGGGGCAGCTAAAAGAAGCTCTATTAGATACAGG
AGCAGATGATACAGTATTAGAAGAA---ATGAATTTGCCAGGAAGATGGAAACCAAAAATGATAGGGGGAATTGGAGGTT
TTATCAAAGTAAGACAGTATGATCAGATACACATAGAAATTTGTGGACATAAAGCTATAGGTACAGTACTAGTAGGACCT
ACACCTGTCAACATAATTGGAAGAAATCTGTTGACTCAAATTGGTTGCACTTTAAATTTT
>AY835770/B/US/1983/5082_83
CCTCAGATCACTCTTTGGCAACGACCCCTCGTCACAATAAAGATAGGGGGGCAACTAAAGGAAGCTCTATTAGATACAGG
AGCAGATGATACAGTATTAGAAGAA---ATGAATTTACCAGGAAGATGGAAACCAAAAATGATAGGGGGAATTGGAGGCT
TTATCAAAGTAAGACAGTATGATCAGATACCCATAGAAATCTGTGGACATAAAGCTATAGGTACAGTATTAGTAGGACCT
ACACCTGTCAACATAATTGGAAGAAATCTGTTGACTCAGCTTGGTTGCACTTTAAATTTT
>AY835771/B/US/1986/5082_86
CCTCAGATCACTCTTTGGCAACGACCCCTCGTCACAATAAAGATAGGGGGGCAACTAAAGGAAGCTCTATTAGATACAGG
AGCAGATGATACAGTATTAGAAGAA---ATGAATTTACCAGGAAGATGGAAACCAAAAATGATAGGGGGAATTGGAGGTT
TTATCAAAGTAAGACAGTATGATCAGATACTCATAGAAATCTGTGGACATAAAGCTATAGGTACAGTATTAGTAGGACCT
ACACCTGTCAACATAATTGGAAGAAATCTGTTGACTCAGCTTGGTTGCACTTTAAATTTT
>AY835772/B/US/1997/5082_97
CCTCAGATCACTCTTTGGCAACGACCCCTCGTCACAATAAAGGTAGGGGGGCAACTAAAGGAAGCTCTATTAGATACAGG
AGCAGATGATACAGTATTAGAAGAC---ATGAATTTACCAGGAAGATGGAAACCAAAAATGATAGGGGGAATTGGAGGTT
TTATCAAAGTAAGACAGTATGATCAGATACCCATAGAAATCTGTGGACATAAAGCTATAGGTACAGTATTAGTAGGACCT
ACCCCTGTCAACATAATTGGAAGAAATCTGTTGACTCAGCTTGGTTGCACTTTAAATTTT
>AY835773/B/US/1994/5082_94
CCTCAGATCACTCTTTGGCAACGACCCCTCGTCACAATAAAGATAGGGGGGCAGCTAAAGGAAGCTCTATTAGATACAGG
AGCAGATGATACAGTATTAGAAGAT---ATGAGTTTACCAGGAAGATGGAAACCAAAAATGATAGGGGGAATTGGAGGTT
TTATCAAAGTAAGACAGTATGATCAGATACCCATAGAAATTTGTGGACATAAGGCTATAGGCACAGTATTAATAGGACCT
ACACCTGTCAACATAATTGGAAGAAATCTGTTGACTCAGCTTGGTTGCACTTTAAATTTT
>AY835774/B/US/1986/5127_86
CCTCAGATCACTCTTTGGCAACGACCCCTCGTCACAATAAAGATAGGGGGGCAACTAAAGGAAGCTCTATTAGATACAGG
AGCAGATGATACAGTATTAGAAGAA---ATGAATTTGCCAGGAAGATGGAAACCAAAGATGATAGGGGGAATTGGAGGTT
TTATCAAAGTAAGACAGTATGATCAGATACTCATAGAAATCTGCGGACATAAAGCTATAGGTACAGTATTAGTAGGACCT
ACACCTGTCAACATAATTGGAAGAAATCTGTTGACTCAGATTGGTTGCACTTTAAATTTT
>AY835775/B/US/1986/5084_86
CCTCAGATCACTCTTTGGCAACGACCCCTCGTCACAATAAAGATAGGGGGGCAACTAAAGGAAGCTCTATTAGATACAGG
AGCAGATGATACAGTATTAGAAGAA---ATGAATTTGCCAGGAAGATGGAAACCAAAAATGATAGGGGGAATTGGAGGTT
TTATCAAAGTAAGACAGTATGATCAGATACCCATAGAAATCTGTGGACATAAAGCTATAGGTACAGTATTAGTAGGACCT
ACACCTGTCAACATAATTGGAAGAAATTTGTTGACTCAGATTGGTTGCACTTTAAATTTT
>AY835776/B/US/1993/5127_93
CCTCAGATCACTCTTTGGCAACGACCCCTCGTCACAATAAAGGTAGGGGGACAACTAAAGGAAGCTCTATTAGATACAGG
AGCAGATGATACAGTGTTAGAAGAA---ATGAATTTGCCAGGAAGATGGAAACCAAAAATGATAGGGGGAATTGGAGGTT
TTATCAAAGTAAGACAGTATGATCAGATACCCATAGAAATCTGTGGACATAAAGCTATAGGTACAGTATTAGTAGGACCT
ACACCTGTCAACATAATTGGAAGAAATCTGTTGACTCAGATTGGTTGCACTTTAAATTTT
>AY835777/B/US/1983/5018_83
CCTCAAATCACTCTTTGGCAACGACCCCTCGTCACAATAAAGATAGGGGGACAACTAAAGGAAGCTCTATTAGATACAGG
AGCAGATGATACAGTATTAGAAGAC---ATGAATTTGCCAGGAAGATGGAAACCAAAAATGATAGGGGGAATTGGAGGTT
TTATCAAAGTAAGACAATATGATCAGATATGCATAGAAATCTGCGGACATAAAGCTATAGGTACAGTATTAGTAGGACCT
ACACCTGTCAACATAATTGGAAGAAATCTGTTGACTCAGATTGGCTGCACTTTAAATTTT
>AY835778/B/US/1986/5018_86
CCTCAAATCACTCTTTGGCAACGACCCCTCGTCACAATAAAGATAGGGGGACAGCTAAAGGAAGCTCTATTAGATACAGG
AGCAGATGATACAGTATTAGAAGAC---ATGAATTTGCCAGGAAGATGGAAACCAAAAATGATAGGGGGAATTGGAGGTT
TTATCAAAGTAAGACAGTATGATCAGGTATGCATAGAAATCTGTGGACATAAAGCTATAGGTACAGTATTAGTAGGACCT
ACACCTGTCAACATAATTGGAAGAAATCTGTTGACTCAGATTGGCTGCACTTTAAATTTT
>AY835779/B/US/1984/5019_84
CCTCAAATCACTCTTTGGCAACGACCCCTCGTCACAATAAAGATAGGGGGGCAACTAAAGGAAGCTCTATTAGATACAGG
AGCAGATGATACAGTATTAGAAGAT---ATGGATTTGCCAGGAAGATGGAAACCAAAAATGATAGGGGGAATTGGAGGTT
TTATCAAAGTAAGACAGTATGATCAGATACTCATAGAAATCTGTGGACATAAAGCAATAGGTACAGTATTAGTAGGACCT
ACACCTGTCAACATAATTGGAAGAAATCTGTTGACTCAGATTGGTTGCACTTTAAATTTT
>AY835780/B/US/1986/5019_86
CCTCAAATCACTCTTTGGCAACGACCCCTCGTCACAATAAAGATAGGGGGGCAACTAAAGGAAGCTCTATTAGATACAGG
AGCAGATGATACAGTATTAGAAGAT---ATGGATTTGCCAGGAAGATGGAAACCAAAAATGATAGGGGGAATTGGAGGTT
TTATCAAAGTAAGACAGTATGATCAGATACTCATAGAAATATGTGGACATAAAGCAATAGGTACAGTATTAATAGGACCT
ACACCTGTCAACATAATTGGAAGAAATCTGTTGACTCAGATTGGTTGCACTCTAAATTTT
>AY835781/B/US/1983/5157_83
CCTCAGATCACTCTTTGGCAACGACCCCTCGTCACAATAAAGATAGGGGGGCAACTAAAAGAAGCTCTATTAGATACAGG
AGCAGATGATACAGTATTAGAAGAA---ATGAATTTGCCAGGAAGATGGAAACCAAAAATGATAGGGGGAATTGGAGGTT
TTATCAAAGTAGGACAGTATGATCAGGTACCCATAGAAATCTGCGGACATAAAGCTATAGGTACAGTATTAGTAGGACCT
ACACCTGTCAACATAATTGGAAGAAATCTGTTGACTCAGCTTGGTTGCACTTTAAATTTT
>AY839827/B/KR/2004/04LHS6
CCTCAGATCACTCTTTGGCAACGACCCCTTGTCATAATAAAAGTAGAGGGGCAACTGAGGGAAGCTCTATTAGATACAGG
AGCAGATGATACAGTATTAGAAGAA---ATAAATTTACCAGGGAGATGGAAACCAAAAATGATAGTGGGAATTGGAGGTT
TTACCAAAGTAAAACAGTATGATCAGGTAGCCATAGAAATTTGTGGACATAAAGCTGTAGGTACAGTGTTAGTGGGACCT
ACACCTGCCAACATAATTGGAAGAAATCTGTTGACTCAGATTGGCTGTACTTTAAATTTT
>AY857022/B/AU/-/2870718
CCTCAGATCACTCTTTGGCAACGACCCATAGTCACAATAAAGATAGGGGGGCAACCAAAGGAAGCTCTATTAGATACAGG
AGCAGATGATACAGTGTTAGAAGAC---ATAAATTTGCCAGGAAAATGGAAACCAAAAATGATAGGGGGAATTGGAGGTT
TTATCAAAGTAAGACAGTATGATCAGGTATCAGTAGAAATCTGTGGACATAAAGTTATAGGTACAGTATTGATAGGACYT
ACACYTGTCAACATAATTGGAAGAAATCTGTTGACTCAGCTTGGTTGCACTTTAAATTTT
>AY857144/B/AU/-/8634991
CCTCAGATCACTCTTTGGCAACGACCCCTCGTCACAATAAAGATAGGGGGGCAACAAAAGGAAGCTCTGTTAGATACAGG
AGCAGATGATACAGTAATTGAAGAA---ATGAGTTTGCCAGGAAGATGGAAACCAAAAATGATAGGGGGAATTGGAGGTT
TTATCAA-GTAAAACAGTATGATCAGATACTCATAGAAATCTGTGGACATAAAACTATAGGTACAGTATTAATAGGACCT
ACACCTGTCAACATAATTGGAAGAAATCTGTTGACTCAGCTTGGCTGCACTTTAAATTTT
>AY857165/B/AU/-/9125091
CCTCAGATCACTCTTTGGCAACGACCCCTCGTCACAATAAAGATAGGGGGGCAAATAAAGGAAGCTCTATTAGATACAGG
AGCAGATGATACAGTATTAGAAGAC---ATGAATTTGCCAGGAAGATGGAAACCAAAAATGATAGGGGGAATTGGAGGTT
TTATCAAAGTAAGGCAGTATGATCAGATACTAGTAGAAATCTGTGGCCATAAAGCTATAGGTACAGTATTAGTAGGACCT
ACACCTGTCAACATAATTGGAAGAAATCTGTTGACTCAGATTGGATGCACTTTAAATTTC
>AY970946/B/NL/1986/H434-8-A3
CCTCAGATCACTCTTTGGCAACGACCCCTCGTCACAATAAAGATAGGGGGGCAACTAAAGGAAGCTCTATTGGATACAGG
AGCAGATGATACAGTATTAGAAGAC---ATGAATTTGCCAGGAAAATGGAAACCAAAAATGATAGGGGGAATTGGAGGTT
TTATCAAAGTAAGACAGTATGATCAGATACCCTTAGAAATCTGCGGACATAAAGCTATAGGTACAGTATTAGTAGGACCT
ACACCTGTCAACATAATTGGAAGAAATCTGTTGACTCAGATTGGTTGTACTTTAAATTTT
>AY970947/B/NL/1986/H434-8-F4
CCTCAGATCACTCTTTGGCAACGACCCCTCGTCACAATAAAGATAGGGGGGCAACTAAAGGAAGCTCTATTGGATACAGG
AGCAGATGATACAGTATTAGAAGAC---ATGAATTTGCCAGGAAAATGGAAACCAAAAATGATAGGGGGAATTGGAGGTT
TTATCAAAGTAAGACAGTATGATCAGATACCCTTAGAAATCTGCGGACATAAAGCTATAGGTACAGTATTAGTAGGACCT
ACACCTGTCAACATAATTGGAAGAAATCTGTTGACTCAGATTGGTTGTACTTTAAATTTT
>AY970948/B/NL/1996/H434-42-A1
CCTCAAATCACTCTTTGGCAACGACCCCTCGTCACAATAAAGATAGGGGGGCAGCTAAAGGAAGCTCTATTAGATACAGG
AGCAGATGATACAGTATTAGAAGAC---ATGAATTTGCCAGGAAAATGGAAACCAAAAATGATAGGGGGAATTGGAGGTT
TTATCAAAGTAAGACAGTATGATCAGATACCCTTAGAAATCTGCGGACACAAAGCTATAGGTACAGTATTAGTAGGACCT
ACACCTGTCAACATAATTGGAAGAAATCTGTTGACTCAGATTGGTTGTACTTTAAATTTT
>AY970949/B/NL/1996/H434-42-C1
CCTCAAATCACTCTTTGGCAACGACCCCTCGTCACAATAAAGATAGGGGGGCAACTAAAGGAAGCTCTATTAGATACAGG
AGCAGATGATACAGTATTAGAAGAC---ATGAATTTACCAGGAAAATGGAAACCAAAAATGATAGGGGGAATTGGAGGTT
TTATCAAAGTAAGACAGTATGATCAGATACCCTTAGAAATCTGTGGACACAAAGCTATAGGTACAGTATTAGTAGGACCT
ACACCTGTCAACATAATTGGAAGAAATCTGTTGACTCAGATTGGTTGTACTTTAAATTTT
>AY970950/B/NL/1996/H434-42-E12
CCTCAAATCACTCTTTGGCAACGACCCCTCGTCACAATAAAGATAGGGGGGCAGCTAAAGGAAGCTCTATTAGATACAGG
AGCAGATGATACAGTATTAGAAGAC---ATGAATTTGCCAGGAAAATGGAAACCAAAAATGATAGGGGGAATTGGAGGTT
TTATCAAAGTAAGACAGTATGATCAGATACCCTTAGAAATCTGTGGACATAAAGCTATAGGTACAGTATTAGTAGGACCT
ACACCTGTCAACATAATTGGAAGAAATCTGTTGACTCAGATTGGTTGTACTTTAAATTTT
>BD238372/B/FR/1985/pNL43_patent
CCTCAGATCACTCTTTGGCAGCGACCCCTCGTCACAATAAAGATAGGGGGGCAATTAAAGGAAGCTCTATTAGATACAGG
AGCAGATGATACAGTATTAGAAGAA---ATGAATTTGCCAGGAAGATGGAAACCAAAAATGATAGGGGGAATTGGAGGTT
TTATCAAAGTAGGACAGTATGATCAGATACTCATAGAAATCTGCGGACATAAAGCTATAGGTACAGTATTAGTAGGACCT
ACACCTGTCAACATAATTGGAAGAAATCTGTTGACTCAGATTGGCTGCACTTTAAATTTT
>BD298114/B/FR/1983/BH10_patent
CCTCAGATCACTCTTTGGCAACGACCCCTCGTCACAATAAAGATAGGGGGGCAACTAAAGGAAGCTCTATTAGATACAGG
AGCAGATGATACAGTATTAGAAGAA---ATGAGTTTGCCAGGAAGATGGAAACCAAAAATGATAGGGGGAATTGGAGGTT
TTATCAAAGTAAGACAGTATGATCAGATACTCATAGAAATCTGTGGACATAAAGCTATAGGTACAGTATTAGTAGGACCT
ACACCTGTCAACATAATTGGAAGAAATCTGTTGACTCAGATTGGTTGCACTTTAAATTTT
>CS272319/B/FR/1985/pNL43_patent
CCTCAGATCACTCTTTGGCAGCGACCCCTCGTCACAATAAAGATAGGGGGGCAATTAAAGGAAGCTCTATTAGATACAGG
AGCAGATGATACAGTATTAGAAGAA---ATGAATTTGCCAGGAAGATGGAAACCAAAAATGATAGGGGGAATTGGAGGTT
TTATCAAAGTAGGACAGTATGATCAGATACTCATAGAAATCTGCGGACATAAAGCTATAGGTACAGTATTAGTAGGACCT
ACACCTGTCAACATAATTGGAAGAAATCTGTTGACTCAGATTGGCTGCACTTTAAATTTT
>D10112/B/GB/1983/CAM1
CCTCAGATCACTCTTTGGCAACGACCCCTCGTCACAATAAAGATAGGGGGGCAACTAAAGGAAGCTCTATTAGATACAGG
AGCAGATGATACAGTATTAGAAGAA---ATGAATTTGCCAGGAAGATGGAAACCAAAAATGATAGGGGGAATTGGAGGTT
TTATCAAAGTAAGACAGTATGATCAGATACCCATAGAAATCTGTGGACATAAAGCTATAGGTACAGTATTAGTAGGACCT
ACACCTGTCAACATAATTGGAAGAAATCTGTTGACTCAGATTGGCTGTACTTTAAATTTT
>D86068/B/FR/1983/MCK1_LAI_IIIB
CCTCAGATCACTCTTTGGCAACGACCCCTCGTCACAATAAAGATAGGGGGGCAACTAAAGGAAGCTCTATTAGATACAGG
AGCAGATGATACAGTATTAGAAGAA---ATGAGTTTGCCAGGAAGATGGAAACCAAAAATGATAGGGGGAATTGGAGGTT
TTATCAAAGTAAGACAGTATGATCAGATACTCATAGAAATCTGTGGACATAAAGCTATAGGTACAGTATTAGTAGGACCT
ACACCTGTCAACATAATTGGAAGAAATCTGTTGACTCTGATTGGTTGCACTTTAAATTTT
>D86069/B/FR/1983/PM213_LAI_IIIB
CCTCAGATCACTCTTTGGCAACGACCCCTCGTCACAATAAAGATAGGGGGGCAACTAAAGGAAGCTCTATTAGATACAGG
AGCAGATGATACAGTATTAGAAGAA---ATGAGTTTGCCAGGAAGATGGAAACCAAAAATGATAGGGGGAATTGGAGGTT
TTATCAAAGTAAGACAGTATGATCAGATACTCATAGAAATCTGTGGACATAAAGCTATAGGTACAGTATTAGTAGGACCT
ACACCTGTCAACATAATTGGAAGAAATCTGTTGACTCAGATTGGTTGCACTTTAAATTTT
>DD153311/B/FR/1985/pNL43-patent
CCTCAGATCACTCTTTGGCAGCGACCCCTCGTCACAATAAAGATAGGGGGGCAATTAAAGGAAGCTCTATTAGATACAGG
AGCAGATGATACAGTATTAGAAGAA---ATGAATTTGCCAGGAAGATGGAAACCAAAAATGATAGGGGGAATTGGAGGTT
TTATCAAAGTAGGACAGTATGATCAGATACTCATAGAAATCTGCGGACATAAAGCTATAGGTACAGTATTAGTAGGACCT
ACACCTGTCAACATAATTGGAAGAAATCTGTTGACTCAGATTGGCTGCACTTTAAATTTT
>DD153312/B/FR/1985/pNL43-patent
CCTCAGATCACTCTTTGGCAGCGACCCCTCGTCACAATAAAGATAGGGGGGCAATTAAAGGAAGCTCTATTAGATACAGG
AGCAGATGATACAGTATTAGAAGAA---ATGAATTTGCCAGGAAGATGGAAACCAAAAATGATAGGGGGAATTGGAGGTT
TTATCAAAGTAGGACAGTATGATCAGATACTCATAGAAATCTGCGGACATAAAGCTATAGGTACAGTATTAGTAGGACCT
ACACCTGTCAACATAATTGGAAGAAATCTGTTGACTCAGATTGGCTGCACTTTAAATTTT
>DL260745/B/FR/1983/HXB2_patent
CCTCAGGTCACTCTTTGGCAACGACCCCTCGTCACAATAAAGATAGGGGGGCAACTAAAGGAAGCTCTATTAGATACAGG
AGCAGATGATACAGTATTAGAAGAA---ATGAGTTTGCCAGGAAGATGGAAACCAAAAATGATAGGGGGAATTGGAGGTT
TTATCAAAGTAAGACAGTATGATCAGATACTCATAGAAATCTGTGGACATAAAGCTATAGGTACAGTATTAGTAGGACCT
ACACCTGTCAACATAATTGGAAGAAATCTGTTGACTCAGATTGGTTGCACTTTAAATTTT
>DL464814/B/FR/1983/HXB2_patent
CCTCAGGTCACTCTTTGGCAACGACCCCTCGTCACAATAAAGATAGGGGGGCAACTAAAGGAAGCTCTATTAGATACAGG
AGCAGATGATACAGTATTAGAAGAA---ATGAGTTTGCCAGGAAGATGGAAACCAAAAATGATAGGGGGAATTGGAGGTT
TTATCAAAGTAAGACAGTATGATCAGATACTCATAGAAATCTGTGGACATAAAGCTATAGGTACAGTATTAGTAGGACCT
ACACCTGTCAACATAATTGGAAGAAATCTGTTGACTCAGATTGGTTGCACTTTAAATTTT
>DM111087/B/FR/1985/pNL43-patent
CCTCAGATCACTCTTTGGCAGCGACCCCTCGTCACAATAAAGATAGGGGGGCAATTAAAGGAAGCTCTATTAGATACAGG
AGCAGATGATACAGTATTAGAAGAA---ATGAATTTGCCAGGAAGATGGAAACCAAAAATGATAGGGGGAATTGGAGGTT
TTATCAAAGTAGGACAGTATGATCAGATACTCATAGAAATCTGCGGACATAAAGCTATAGGTACAGTATTAGTAGGACCT
ACACCTGTCAACATAATTGGAAGAAATCTGTTGACTCAGATTGGCTGCACTTTAAATTTT
>DQ007901/B/CN/2002/02HNsmx2
CATCAAATCACTCTTTGGCAACAGACCCTCGTCACAATAAAGATAGGGGGGCAATTAAAGGAAGCTCTATTAGATACAGG
AGCAGATGATACAGTATTAGAAGAC---ATGAATTTGCCAGGAAGATGGAAACCAAAAATGATAGGGGGAATTGGAGGTT
TTATCAAAGTAAAACAGTATGATCAGGTACCCATAGAAATCTGTGGACACAAGGCTGTAGGTACAGTATTAATAGGACCT
ACACCTATCAACATAATTGGGAGAAATCTGTTGACTCAGCTTGGTTGCACTTTAAATTTT
>DQ127534/B/US/-/AC_04_0_Days_Consen_fa
CCTCAGATCACTCTTTGGCAGCGACCCCTCGTCACAATAAAGATAGGGGGGCAGCTAAAGGAAGCTCTATTAGATACAGG
AGCAGATGATACAGTATTAGAAGAA---ATGAATTTGCCAGGAAAATGGAAACCAAAAATGATAGGAGGAATTGGAGGTT
TTATCAAAGTAAGACAGTATGATCAAATACTCATAGAAATTTGTGGACATAAAGCTATAGGTGCAGTATTAGTAGGACCT
ACCCCTGTTAACATAATTGGAAGAAATCTGTTAACTCAGATTGGTTGCACTTTAAATTTT
>DQ127535/B/US/-/AC_04_1650_Days_Seq1_fa
CCTCAGATCACTCTTTGGCAGCGACCCCTCGTCACAATAAAGATAGGGGGGCAGCTAAAGGAAGCTCTATTAGATACAGG
AGCAGATGATACAGTATTAGAAGAA---ATGAATTTGCCAGGAAAATGGAAACCAAAAATGATAGGAGGAATTGGAGGTT
TTATCAAAGTAAGACAGTATGATCAAATACTCATAGAAATTTGTGGACATAAAGCTATAGGTACAGTATTAGTAGGACCT
ACACCTGTTAACATAATTGGAAGAAATCTGTTAACTCAGATTGGTTGCACTTTAAATTTT
>DQ127536/B/US/-/AC_04_1650_Days_Seq2_fa
CCTCAGATCACTCTTTGGCAGCGACCCCTCGTCACAATAAAGATAGGGGGGCAGCTAAAGGAAGCTCTATTAGATACAGG
AGCAGATGATACAGTATTAGAAGAA---ATGAATTTGCCAGGAAAATGGAAACCAAAAATGATAGGAGGAATTGGAGGTT
TTATCAAAGTAAGACAGTATGATCAAATACTCATAGAAATTTGTGGACATAAAGCTATAGGTACAGTATTAGTAGGACCT
ACACCTGTTAACATAATTGGAAGAAATCTGTTAACTCAGATTGGTTGCACTTTAAATTTT
>DQ127537/B/US/-/AC_16_0_Days_Consen_fa
CCTCAAATCACTCTTTGGCAACGACCCCTCGTCACAATAAAGATAGGGGGGCAACTAAAGGAAGCTTTATTAGATACAGG
AGCAGATGATACAGTATTAGAAGAA---ATGAATTTGCCAGGAAGATGGAAACCAAAAATGATAGGGGGAATTGGAGGTT
TTATCAAAGTAAGACAGTATGATCAGGTGTCCATAGAAATTTGTGGACATAAAACTATAGGTACAGTATTAATAGGACCT
ACACCTGTCAACATAATTGGAAGAAATCTGTTGACTCAGATTGGCTGCACTTTAAATTTT
>DQ127538/B/US/-/AC_16_1934_Days_Seq1_fa
CCTCAAATCACTCTTTGGCAACGACCCCTCGTCACAATAAAGATAGGGGGGCAACTAAAGGAAGCTTTATTAGATACAGG
AGCAGATGATACAGTATTAGAAGAA---ATGAATTTGCCAGGAAGATGGAAACCAAAAATGATAGGGGGAATTGGAGGTT
TTATCAAAGTAAGACAGTATGATCAGGTGTCCATAGAAATTTGTGGACATAAAACTATAGGTACAGTATTAATAGGACCT
ACACCGGTCAACATAATTGGAAGAAATCTGTTGACTCAGATTGGCTGCACTTTAAATTTT
>DQ127539/B/US/-/AC_16_1934_Days_Seq2_fa
CCTCAAATCACTCTTTGGCAACGACCCCTCGTCACAATAAAGATAGGGGGGCAACTAAAGGAAGCTTTATTAGATACAGG
AGCAGATGATACAGTATTAGAAGAA---ATGAATTTGCCAGGAAGATGGAAACCAAAAATGATAGGGGGAATTGGAGGTT
TTATCAAAGTAAGACAGTATGATCAGGTGTCCATAGAAATTTGTGGACATAAAACTATAGGTACAGTATTAATAGGACCT
ACACCGGTCAACATAATTGGAAGAAATCTGTTGACTCAGATTGGCTGCACTTTAAATTTT
>DQ127548/B/US/-/AC_59_41_Days_Seq1_fa
CCTCAAATCACTCTTTGGCAGCGACCCCTTGTCACAATAAAGATAGGGGGGCAACTAAAGGAAGCCCTATTAGATACAGG
AGCAGATGATACAGTATTAGAAGAC---ATAAATTTACCAGGAAGATGGAAGCCAAAAATGATAGGGGGAATTGGAGGTT
TTATCAAAGTAAGACAGTATGATCAGGTATCCATAGAAATCTGTGGCCATAAAGCTGTAGGTACAGTATTAGTAGGACCT
ACCCCTGTCAACATAATTGGAAGAAACCTGTTGACTCAGATTGGTTGCACCTTAAATTTT
>DQ127549/B/US/-/AC_59_41_Days_Seq2_fa
CCTCAAATCACTCTTTGGCAGCGACCCCTTGTCACAATAAAGATAGGGGGGCAACTAAAGGAAGCCCTATTAGATACAGG
AGCAGATGATACAGTATTAGAAGAC---ATAAATTTACCAGGAAGATGGAAGCCAAAAATGATAGGGGGAATTGGAGGTT
TTATCAAAGTAAGACAGTATGATCAGGTATCCATAGAAATCTGTGGCCATAAAGCTGTAGGTACAGTATTAGTAGGACCT
ACCCCTGTCAACATAATTGGAAGAAACCTGTTGACTCAGATTGGTTGCACCTTAAATTTT
>DQ127550/B/US/-/AC_59_111_Days_Seq1_fa
CCTCAAATCACTCTTTGGCAGCGACCCCTTGTCACAATAAAGATAGGGGGGCAACTAAAGGAAGCCCTATTAGATACAGG
AGCAGATGATACAGTATTAGAAGAC---ATAAATTTACCAGGAAGATGGAAGCCAAAAATGATAGGGGGAATTGGAGGTT
TTATCAAAGTAAGACAGTATGATCAGGTATCCATAGAAATCTGTGGCCATAAAGCTGTAGGTACAGTATTAGTAGGACCT
ACCCCTGTCAACATAATTGGAAGAAACCTGTTGACTCAGATTGGTTGCACCTTAAATTTT
>DQ127551/B/US/-/AC_59_111_Days_Seq2_fa
CCTCAAATCACTCTTTGGCAGCGACCCCTTGTCACAATAAAGATAGGGGGGCAACTAAAGGAAGCCCTATTAGATACAGG
AGCAGATGATACAGTATTAGAAGAC---ATAAATTTACCAGGAAGATGGAAGCCAAAAATGATAGGGGGAATTGGAGGTT
TTATCAAAGTAAGACAGTATGATCAGGTATCCATAGAAATCTGTGGCCATAAAGCTGTAGGTACAGTATTAGTAGGACCT
ACCCCTGTCAACATAATTGGAAGAAACCTGTTGACTCAGATTGGTTGCACCTTAAATTTT
>DQ207940/B/GE/2003/03GEMZ004
CCTCAAATCACTCTTTGGCAACGACCCCTCGTCTCAATAAAGATAGGGGGGCAGCTAAAGGAAGCTCTATTAGATACAGG
AGCAGATGATACAGTATTAGAAGAA---ATGAATCTGCCAGGAAGGTGGAAACCAAAAATGATAGGGGGAATTGGAGGTT
TTATCAAAGTAAGACAGTATGATCAGATACTCATAGAAATTTGTGGACATAAAGCTATAGGTACAGTATTAATAGGACCT
ACACCTGTCAACATAATTGGAAGAAATCTGTTGACTCAGATTGGTTGCACCCTAAATTTT
>DQ207942/B/GE/2003/03GEMZ010
CCTCAAATCACTCTTTGGCAGCGACCCCTCGTCACAGTAAGAGTAGGGGGGCAACTAAAGGAAGCTCTATTAGATACAGG
AGCAGATGATACAGTATTAGAAGAA---ATGAATTTACCAGGAAGATGGAAACCAAAAATGATAGGGGGAATTGGAGGTT
TTATCAAAGTAAGACAGTATGATCAGATACCCATAGAAATTTGCGGACACAAAGCTATAGGTACAGTATTAGTAGGACCT
ACACCTGTCAACATAATTGGAAGAAACCTGTTGACTCAGATTGGCTGCACTTTAAATTTT
>DQ295192/B/KR/2004/04LSK7
CCTCAGATCACTCTTTGGCAACGACCCCTCGTCACAATAAAGGTAGGGGGGCAACTAAAGGAAGCTCTATTAGATACAGG
AGCAGATGATACAGTATTAGAAGAA---ATGAGTTTACCAGGGAGATGGAGGCCAAAAATGATAGGGGGAATTGGAGGTT
TTATCAAAGTAAGACAGTATGATCAGATAACCATAGAAATCTGTGGACATAAAGCTGTAGGTACAGTGTTAATAGGACCT
ACACCTGTCAACATAATTGGAAGAAATCTGTTGACTCAGATTGGTTGCACTTTAAATTTT
>DQ295193/B/KR/2004/04KMH5
CCTCAGATCACTCTTTGGCAACGACCCCTCGTCAAAATAAAGATAGGGGGGCAAATAAAGGAAGCTCTATTAGATACAGG
AGCAGATGATACAGTATTAGAAGAA---ATGAATTTACCAGGGAGATGGAAACCAAAAATGATAGGGGGAATTGGAGGTT
TTATCAAAGTAAGACAATATGATCAGATAGCCATAGAAATCTGTGGACATAAAGCTGTAGGTACAGTATTAATAGGACCT
ACACCTATCAACATAATTGGAAGAAATCTGTTGACTCAGCTTGGCTGCACTTTAAATTTT
>DQ295194/B/KR/2004/04WK7_HIV_1_wk
CCTCAGATCACTCTTTGGCAGCGACCCCTCGTCGCAGTAAAGATAGAGGGGCAACTAAAGGAAGCTCTATTAGATACAGG
AGCAGATGATACAGTATTAGAAGAA---ATGAGTTTACCAGGGAGATGGAAACCAAAAATGATAGGGGGAATTGGAGGTT
TTATCAAAGTAAGACAGTATGATCAGATAGCCATAGAAATCTGTGGACATAAAGCTATAGGTACAGTATTAATAGGACCT
ACACCTGTCAACATAATTGGAAGAAATCTGTTGACTCAGATTGGCTGCACTTTAAATTTT
>DQ295196/B/KR/2004/04KYR8
CCTCAGATCACTCTTTGGCAACGACCCCTCGTCACAATAAAGATAGGGGGGCAACTAAAGGAAGCTCTATTAGATACAGG
AGCAGATGATACAGTATTAGAAGAA---ATAAATTTACCAGGGAGATGGAAACCAAAAATGATAGGGGGAATTGGAGGTT
TTATCAAAGTAAGACAGTATGATCAGGTAACCATAGAAATCTGTGGACATAAGGTTACAGGTACAGTATTAGTAGGACCT
ACACCTGTCAACATAATTGGAAGAAATCTGTTGACTCAGCTTGGCTGCACTTTAAATTTT
>DQ322223/B/CA/-/GOL016V01
CCTCAGATCACTCTTTGGCGACGACCCCTCGTCACAGTAAAGGTAGGGGGGATACTAAGGGAAGCTCTATTAGATACAGG
AGCAGATGATACAGTATTAGAAGAA---ATGAATTTGCCAGGAAAATGGAAACCAAAAATGATAGGGGGAATTGGAGGTT
TTATCAGAGTAAGACAGTATGATCAGATACACGTAGAAATCTGTGGACATAAAGCTATAGGTACAGTATTAGTAGGACCT
ACACCTGTCAACATAATTGGAAGAAATCTGTTGACTCAGATTGGCTGTACTTTAAATTTT
>DQ322224/B/CA/-/GOL016V10
CCTCAGATCACTCTTTGGCGACGACCCCTCGTCACAGTAAAGGTAGGGGGGATACTAAGGGAAGCTCTATTAGATACAGG
AGCAGATGATACAGTATTAGAAGRA---ATGAATTTGCCAGGAAAATGGAAACCAAAAWTGATAGGGGGAATTGGAGGTT
TTATCAGAGTAAGACAGTATGATCAGATACACGTAGAAATCTGTGGACATAAAGCTATAGGTACARTATTAGTAGGACCT
ACACCTGTCAACATAATTGGAAGAAATCTGTTGACTCAGATTGGCTGTACTTTAAATTTT
>DQ322225/B/CA/-/HND_DRPI039V01
CCTCAGATCACTCTTTGGCAACGACCCCTCGTCACAATAAAGATAGGGGGGCAACTAAAGAAAGCTCTATTAGATACAGG
AGCAGATGATACAGTATTAGAAGAA---ATGAATTTGTCAGGAAAATGGAAACCAAAAATGATAGGGGGAATTGGAGGCT
TTATCAAAGTAAGACAGTATGATCAGATACCCATAGAAATTTGTGGCCATAAAGTTCTAGGTACAGTATTAGTAGGACCT
ACACCTGTCAACATAATTGGAAGAAATCTGTTGACTCAGCTTGGTTGCACTTTAAATTTT
>DQ322226/B/CA/-/HND_DRPI039V08
CCTCAGATCACTCTTTGGCAACGACCCCTCGTCACAATAAAGATAGGGGGGCAACTAAAGGAAGCTCTATTAGATACAGG
AGCAGATGATACAGTATTAGAAGAA---ATGAATTTGTCAGGAAAATGGAAACCAAAAATGATAGGGGGAATTGGAGGCT
TTATCAAAGTAAGACAGTATGATCAGATACCCATAGAAATTTGTGGCCATAAAGTTCTAGGTACAGTATTAGTAGGACCT
ACACCTGTCAACATAATTGGAAGAAATCTGTTGACTCAGCTTGGTTGCACTTTAAATTTT
>DQ322227/B/CA/-/HDM003V01
CCTCAGATCACTCTTTGGCAACGACCCCTCGTCAACATAAGGATAGGGGGACAATTAAAGGAAGCTCTATTAGATACAGG
AGCAGATGACACAGTATTAGAAGAC---ATGAGTTTACCAGGAAGATGGAAACCAAAAATGATAGGGGGAATTGGAGGTT
TTATTAAAGTAAGACAGTATGATCAGATACCCATAGAAATCTGTGGACATAAAGCTATAGGTACAGTATTAGTAGGACCT
ACACCTGTCAACATAATTGGAAGAAATCTGTTGACTCAGATTGGTTGCACTTTAAATTTC
>DQ322228/B/CA/-/HDM003V04
CCTCAGATCACTCTTTGGCAACGACCCCTCGTCAACATAAGGATAGGGGGRCAATTAAAGGAAGCTCTATTAGATACAGG
AGCAGATGACACAGTATTAGAAGAC---ATGAGTTTACCAGGAAGATGGAAACCAAAAATGATAGGGGGAATTGGAGGTT
TTATTAAAGTAAGACAGTATGATCAGATACCCATAGAAATCTGTGGACATAAAGCTATAGGTACAGTATTAGTAGGACCT
ACACCTGTCAACATAATTGGAAGAAATCTGTTGACTCAGATTGGTTGCACTTTAAATTTC
>DQ322229/B/CA/-/HDM003V09_2
CCTCAGATCACTCTTTGGCAACGACCCCTCGTCAACATAAGGATAGGGGGRCAATTAAAGGAAGCTCTATTAGATACAGG
AGCAGATGACACAGTATTAGAAGAC---ATGAGTTTACCAGGAAGATGGAAACCAAAAATGATAGGGGGAATTGGAGGTT
TTATTAAAGTAAGACAGTATGATCAGATACCCATAGAAATCTGTGGAYATAAAGCTATAGGTACAGTATTAGTAGGACCT
ACACCTGTCAACATAATTGGAAGAAATCTGTTGACTCAGATTGGTTGCACTTTAAATTTC
>DQ322230/B/CA/-/HDM003V09_5
CCTCAGATCACTCTTTGGCAACGACCCCTCGTCAACATAAGGATAGGGGGRCAATTAAAGGAAGCTCTATTAGATACAGG
AGCAGATGACACAGTATTAGAAGAC---ATGAGTTTACCAGGAAGATGGAAACCAAAAATGATAGGGGGAATTGGAGGTT
TTATTAAAGTAAGACAGTATGATCAGATACCCATAGAAATCTGTGGAYATAAAGCTATAGGTACAGTATTAGTAGGACCT
ACACCTGTCAACATAATTGGAAGAAATCTGTTGACTCAGATTGGTTGCACTTTAAATTTC
>DQ322239/B/CA/-/HTM360V05_variant_3
CCTCAAATCACTCTTTGGCAACGACCCCTCGTCACAATAAAGATAGGGGGGCAATTAAAGGAAGCTTTATTAGATACAGG
AGCAGATGATACAGTATTGGAAGAA---ATGAATTTGCCAGGAAGATGGAAACCAAAAATGATAGGGGGAATTGGAGGTT
TTATCAAAGTAAGACAGTATGATCAGATACTCATAGAAATCTGCGGACATAAAGCTATAGGTACAGTATTAGTAGGACCC
ACACCTGTCAACATAATTGGAAGAAATCTGTTGACTCAGATTGGTTGCACTTTAAATTTC
>DQ354112/B/TH/1996/M140
CCTCAAATCACTCTTTGGCAACGACCTCTAGTTACAATAAAGGTAGGAGGGCAACTAAAGGAAGCTCTATTAGATACAGG
AGCAGATGATACAGTATTAGAAGAA---ATAAATTTACCAGGAAAATGGAAACCAAAAATGATAGGGGGAATTGGAGGTT
TTATCAAAGTAAGACAGTATGATCAGATACTCATAGAAATTTGCGGACATAAAGCTATAGGTACAGTATTAGTAGGACCT
ACACCTGTCAACATAATTGGAAGAAATCTGTTGACTCAGATTGGCTGCACTTTAAATTTT
>DQ354119/B/TH/1996/M149
CCTCAAATCACTCTTTGGCAACGACCCCTCGTCACAATAAAGATAGGGGGGCAACTAAAGGAAGCTCTCTTAGATACAGG
AGCAGATGATACAGTATTAGAGGAA---ATGAATTTGCCAGGAAGATGGAAACCAAAAATGATAGGGGGAATTGGAGGTT
TTATCAAAGTAAGACAGTATGATCAAATACCCATAGAAATCTGCGGACATAAAGTTATAGGTACAGTATTAATAGGACCT
ACACCTGTCAACATAATTGGAAGAAACCTGTTGACTCAGCTTGGCTGCACTTTAAATTTC
>DQ358805/B/BR/2002/02BR002
CCTCAGATCACTCTTTGGCAACGACCCCTCGTCACAGTAAAGATAGGGGGGCAGCTAAAGGAAGCTCTATTAGATACAGG
AGCAGATGATACAGTATTAGAAGAA---ATAAATTTGCCAGGAAAGTGGAAACCAAAAATGATAGGGGGAATTGGAGGTT
TTATCAAAGTAAGACAGTATGATCAGATGCTTGTAGAAATCTGTGGACATAAAGCCATAGGTACAGTGTTAGTAGGACCT
ACACCTGTCAACATAATTGGAAGAAATCTGTTGACTCAGATTGGCTGCACTTTAAATTTT
>DQ358808/B/BR/2002/02BR008
CCTCAAATCACTCTTTGGCAGCGACCCATCGTCTCAATAAAGATAGGGGGGCAATTAAAGGAAGCTCTATTAGATACAGG
AGCAGATGATACAGTATTAGAAGAA---ATGAATTTGCCAGGAAGATGGAAACCAAAAATGATAGGGGGAATTGGAGGTT
TTATCAAAGTAAGACAGTATGATCAGATACTTGTAGAAATTTGTGGACATAAAGCAATAGGTACAGTATTAGTAGGACCT
ACACCTGTCAACATAATTGGAAGAAATCTGTTGACTCAGCTTGGCTGCACTTTAAATTTT
>DQ358809/B/BR/2002/02BR011
CCTCAAATCACTCTTTGGCAACGACCAGTAGTCACAATAAAAGTAGGGGGGCAACTAAAGGAAGCCCTATTAGATACAGG
GGCAGATAATACAGTATTAGAAGAA---ATGAATTTGCCAGGAAAATGGAAACCAAGAATGATAGGGGGAATTGGAGGTT
TTATCAAAGTAAAACAGTATGATCAGATACCCTTAGAAATCTGTGGGCATAGAGCTATAGGTACAGTGTTAATAGGACCT
ACGCCTGTCAATATAATTGGAAGAGATCTCTTGACTCAGATTGGCTGCACTTTGAATTTT
>DQ358810/B/BR/2002/02BR013
CCTCAAATCACTCTTTGGCAACGACCCCTCGTCACAATAAAGATAGGAGGGCAACTAAAGGAAGCTCTATTAGATACAGG
AGCAGATGATACAGTATTAGAAGAA---ATGGATTTGCCAGGAAGATGGAAACCAAAAATGATAGGGGGAATTGGAGGTT
TTATCAAAGTAAGACAGTATGATCAGATACCCATAGAAATCTGTGGACATAAAGCTATAGGTACAGTATTAATAGGACCT
ACACCTGTCAACATAATTGGAAGAAATCTGTTGACTCAGCTTGGCTGCACTTTAAATTTT
>DQ383746/B/AR/2002/02AR114146
CCTCAGATCACTCTTTGGCAACGACCCCTCGTCACAATAAAGATAGGGGGGCAACTAAAAGAAGCTCTACTAGATACAGG
AGCAGATGATACAGTATTAGAAGAA---ATGAGTTTGCCAGGAAGATGGAAACCAAAAATGATAGGGGGAATTGGAGGAT
TTATCAAAGTAAGACAGTATGATCAGGTACAAGTAGAAATTTGTGGACATAAAGCTATGGGTACAGTATTAATAGGGCCG
ACACCTGTCAACATAATTGGAAGAAATCTGTTGACTCAGATTGGCTGCACTTTAAATTTT
>DQ383748/B/AR/2003/03AR137681
CCTCAGATCACTCTTTGGCAACGACCCCTCGTCACAATAAAGGTAGGGGGGCAAATGAAGGAAGCTCTATTAGACACAGG
AGCAGATGATACAGTATTAGAAGAA---ATGAATTTGCCAGGAAGATGGAAACCAAAAATGATAGGGGGAATTGGAGGTT
TTATCAAAGTAAGACAGTATGATCAGATACTCATAGAAATTTGTGGACACAAAGCTATAGGTACAGTATTAGTAGGACCT
ACACCTGTCAACATAATTGGAAGAAATCTGTTGACTCAGATTGGTTGCACTTTAAATTTT
>DQ383749/B/AR/2003/03AR138910
CCTCAAATCACTCTTTGGCAACGACCCCTCGTCACAATAAAGATAGGGGGGCAAATAAAGGAAGCTCTATTAGATACAGG
AGCAGATGATACAGTATTAGAAGAC---ATGAATTTGCCAGGAAGATGGAAACCAAAAATGATAGGGGGAATTGGAGGTT
TTATCAAAGTAAGACAGTATGATCAGATACCCATAGAAATCTGTGGGCATAAAGCTATAGGTACAGTATTAATAGGACCT
ACACCTGTTAACATAATTGGAAGAAATCTGTTGACTCAACTTGGTTGCACTTTAAATTTT
>DQ383751/B/AR/2004/04AR151263
CCTCAAATCACTCTTTGGCAACGACCCCTCGTCCCAATAAGGATAGGGGGGCAACTAAAGGAAGCTCTATTAGATACAGG
AGCAGATGATACAGTATTAGAGGAA---ATGAATTTGCCAGGGAGATGGAAGCCAAAAATGATAGGGGGAATTGGAGGTT
TTATCAAAGTAAGACAGTATGATGAGATACCCATAGAAATTTGTGGACATAAAGCTATAGGTACAGTATTAATAGGACCT
ACACCTGTCAACATAATTGGAAGAAATCTGTTGACTCAGCTTGGTTGCACTTTAAATTTT
>DQ383752/B/AR/2004/04AR151516
CCTCAAATCACTCTTTGGCAACGACCCTTAGTCAACATAAAGATAGGGGGACAAATAAAGGAAGCTCTACTAGACACAGG
AGCAGATGATACAGTMTTAGAAGAC---ATGAATTTGCCAGGAAAATGGAAACCAAAAATGATAGGGGGAATTGGAGGCT
TTATCAAAGTAAGACAGTATGATCAGATATCTATAGAAATTTGCGGACATAAAGCTGTGGGTACAGTATTAGTAGGACCT
ACACCTGTCAACATAATTGGAAGGAATCTGTTAACTCAGATTGGCTGCACTTTAAATTTT
>DQ396398/B/ZA/2003/03ZAPS045MB2
CCTCAAATCACTCTTTGGCAGCGACCCCTCGTCACAATAAAAATAGGGGGACAACTAAAGGAAGCTCTATTAGATACAGG
GGCAGATGATACAGTATTAGAGGAC---ATGAGTTTGCCAGGAAGATGGAAACCAAAAATGATAGGGGGAATTGGAGGTT
TTATCAAAGTAAAACAGTATGATCAGATACCAATAGAAATCTGTGGACATAGAGCTATAGGTACAGTATTAATAGGACCT
ACACCTGTCAACATAATTGGAAGAAATCTGTTGACTCAGCTCGGTTGCACTTTAAATTTT
>DQ487188/B/US/1993/WCD32P0793
CCTCAGATCACTCTTTGGCAACGACCCCTCGTCACAATAAAGATAGGGGGGCAACTAAAGGAAGCTCTATTAGATACAGG
AGCAGATGATACAGTATTAGAAGAA---ATGAATTTGCCAGGCAGATGGAAACCAAAAATGATAGGGGGAATTGGAGGTT
TTATCAAAGTAAGACAATATGATCAGATACTAGTAGAAATCTGTGGACACAAAGCTATAGGTACAGTATTAGTAGGACCT
ACACCTGTCAACATAATTGGAAGAAACCTGTTGACTCAGATTGGCTGTACTTTAAATTTT
>DQ487189/B/US/1995/WCD32P1195
CCTCAGATCACTCTTTGGCAACGACCCCTCGTCACAATAAGGATAGGGGGGCAACTAAAGGAAGCTCTATTAGATACAGG
AGCAGATGATACAGTATTAGAAGAA---ATGAATTTGCCAGGTAGATGGAAACCAAAAATGATAGGGGGAATTGGAGGTT
TTATCAAAGTAAGACAATATGATCAGATACAAGTAGAAATCTGTGGACACAAAGCTATAGGTACAGTATTAGTAGGACCC
ACACCTGTCAACATAATTGGAAGAAATCTGTTGACTCAGATTGGTTGCACTTTAAATTTT
>DQ487190/B/US/1993/WCM32P0793
CCTCAGATCACTCTTTGGCAACGACCCCTCGTCACAATAAAAATAGGAGGGCAACTAAAGGAAGCTCTATTAGATACAGG
AGAAGATGATACAGTATTAGAAGAA---ATGAATTTGCCAGGAAGATGGAAACCAAAAATGATAGGGGGAATTGGAGGTT
TTATCAAAGTAAGACAGTATGATCAGATACTCATAGAAATCTGTGGACATAAAGCTATAGGTACAGTATTAGTAGGACCT
ACACCTGTCAACATAATTGGAAGAAATCTGTTGACTCAGATTGGTTGCACTTTAAATTTT
>DQ487191/B/US/1996/WCM32P0896
CCTCAGATCACTCTTTGGCAACGACCCCTTGTCACAATAAAGATAGGGGGGCAACTAAAGGAAGCTCTATTAGATACAGG
AGCAGATGATACAGTATTAGAAGAA---ATGGATTTGCCAGGAAGATGGAGACCAAAAATGATAGGGGGAATTGGAGGTT
TTATCAAAGTAAGACAGTATGAACAGATACTTGTAGAAATATGTGGACATAAAGCTATAGGTACAGTTTTAGTAGGACCT
ACACCTGTCAACATAATTGGAAGAAATCTGTTGACTCAGATTGGTTGCACTTTAAATTTT
>DQ672623/B/IT/2005/SG1
CCTCAGATCCCTCTTTGGCAACGACCCCTCGTCACAATAAAGATAGGGGGGCAACTAAAAGAAGCTCTATTAGATACAGG
AGCAGATGATACAGTATGAGAAGAA---ATGAATTTGCCAGGGAGATGGAAACCAAAAATGATAGGAGGAGTTGGAGGTT
TTATCAAAGTAAGACAGTATGATCAGATACCCATAGAAATCTGTGGANATAAAGCTATAGGTACAGTATGAGTACGACCT
ACACCTGTCAACATAGTNGAACGAAATCTGTAGACTMGAATGGTTTGCACTCTAAATTTT
>DQ676870/B/AU/2003/PS1038_Day0
CCTCAAATCACTCTTTGGCAACGACCCCTCGTCTCAATAAAGATAGGGGGGCAACTAAAGGAAGCTCTATTAGATACAGG
AGCAGATGATACAGTATTAGAAGAA---ATRAATTTGCCAGGAAAATGGAAACCAAAAATGATAGGGGGAATTGGAGGTT
TTATCAAAGTAAGACAGTATGATCARATATCTATAGAAATYTGTGGACATAAAGYCAYAGGTACAGTATTAATAGGACCT
ACACCTGTCAACATAATTGGAAGAAATCTGTTGACTCAGCTTGGWTGCACTTTAAATTTT
>DQ676871/B/AU/2004/PS1038_Day174
CCTCAAATCACTCTTTGGCAACGACCCCTCGTCTCAATAAAGATAGGGGGGCAACTAAAGGAAGCTCTATTAGATACAGG
AGCAGATGATACAGTATTAGAAGAA---ATRAATTTGSCAGGAAAATGGAAACCAAAAATGATAGGGGGAATTGGAGGTT
TTATCAAAGTAAGACAGTATGATCAAATATCTATAGAAATYTGTGGACATAAAGTCACAGGTACAGTRTTAATAGGACCT
ACACCTGTCAACATAATTGGAAGAAATCTGTTGACTCAGCTTGGWTGCACTTTAAATTTT
>DQ676874/B/AU/2002/PS2008_Day0
CCTCAGATCACTCTTTGGCAGCGACCCATCGTCACAGTAAGGGTAGGAGGGCAGCTAAAGGAGGCTTTATTAGATACAGG
AGCAGATGATACAGTACTAGAAGAA---ATGGATTTACCAGGAAGATGGAAACCAAAAATGATAGGGGGAATTGGAGGTT
TTATCAAAGTAAGACAGTATGAGCAAATAACCATAGAAATCTATGGACACAAAGCTATAGGTACAGTATTAGTAGGACCT
ACACCTGTCAACATAATTGGAAGAAATCTGTTGACTCARATTGGTTGCACTTTAAATTTT
>DQ676875/B/AU/2003/PS2008_Day182
CCTCAGATCACTCTTTGGCAGCGACCCATCGTCACAGTAAGGGTAGGAGGGCAGCTAAAGGAGGCTTTATTAGATACAGG
AGCAGATGATACAGTACTAGAAGAA---ATGGATTTACCAGGAAGATGGAAACCAAAAATGATAGGGGGAATTGGAGGTT
TTATCAAAGTAAGACAGTATGAGCAAATAACCATAGAAATCTATGGACACAAAGCTATAGGTACAGTATTAGTAGGACCT
ACACCTGTCAACATAATTGGAAGAAATCTGTTGACTCAGATTGGTTGCACTTTAAATTTT
>DQ676876/B/AU/2003/PS2008_Day377
CCTCAGATCACTCTTTGGCAGCGACCCATCGTCACARTAAGGGTAGGAGGGCAGCTAAAGGAGGCTTTATTAGATACAGG
AGCAGATGATACAGTACTAGAARAA---ATGGATTTACCAGGAAGATGGAAACCAAAAATGATAGGGGGAATTGGAGGTT
TTATCAAAGTAAGACAGTATGAGCAAATAACCATAGAAATCTATGGACACAAAGCTATAGGTACAGTATTAGTAGGACCT
ACACCTGTCAACATAATTGGAAGAAATCTGTTGACTCAGATTGGTTGCACTTTAAATTTT
>DQ676877/B/AU/2003/PS2016_Day0
CCTCAGATCACTCTTTGGCAACGACCCCTCGTCACAATAAAGATAGGGGGGCAGCTAAAGGAAGCTCTATTAGATACAGG
AGCAGATGATACAGTATTAGAAGAC---ATGAATTTACCAGGAAGATGGAAACCAAAAATGATAGGGGGAATTGGAGGGT
TTATCAAAGTAAGACAATATGATCAGATACCCATAGAAATCTGTGGACACAAAGCTATAGGTACGGTATTAGTAGGACCT
ACACCTGTCAACATAATTGGAAGAAATCTGTTGACTCAGATTGGTTGCACTCTAAATTTT
>DQ676878/B/AU/2003/PS2016_Day193
CCTCAGATCACTCTTTGGCAACGACCCCTCGTCACAATAAAGATAGGGGGGCAGCTAAAGGAAGCTCTATTAGATACAGG
AGCAGATGATACAGTATTRGAAGAC---ATGAATTTACCAGGAAGATGGAAACCAAAAATGATAGGGGGAATTGGAGGGT
TTATCAAAGTAAGACAATATGATCAGATACCCATAGAAATCTGTGGACACAAAGCTATAGGTACGGTRTTAGTAGGACCT
ACACCTGTCAACATAATTGGAAGAAATCTGTTGACTCAGATTGGTTGCACTCTAAATTTT
>DQ676879/B/AU/2004/PS2016_Day380
CCTCAGATCACTCTTTGGCAACGACCCCTYGTCACAATAAAGATAGGGGGGCAGCTRAAGGAAGCTCTATTAGATACAGG
AGCAGATGATACAGTATTAGAAGAC---ATGAATTTACCAGGAAGATGGAAACCAAAAATGATAGGGGGAATTGGAGGGT
TTATCAAAGTAAGACAATATGATCAGATAYCMATAGAAATCTGTGGACACAAAGCTATAGGTACGGTATTAGTAGGACCT
ACACCTGTCAACATAATTGGAAGAAATCTGTTGACTCAGATTGGTTGCACTCTAAATTTT
>DQ676880/B/AU/2003/PS2019_Day0
CCTCAGATCACTCTTTGGCAACGACCCCTTGTCACAATAAAGATAGGGGGGCAGCTAAAGGAAGCCCTATTAGATACAGG
AGCAGATGATACAGTATTAGAAGAC---ATGAATTTACCAGGAAGATGGAAACCAAAAATGATAGGGGGAATTGGAGGCT
TTATCAAAGTAAGACAATATGATCAGATACCCATAGAAATCTGTGGACATAAAGCCATAGGTACAGTATTAGTAGGACCT
ACACCTGTCAACATAATTGGAAGAAATCTGTTGACTCAGATTGGTTGCACTCTAAATTTT
>DQ676881/B/AU/2003/PS2019_Day171
CCTCAGATCACTCTTTGGCAACGACCCCTTGTCACAATAAAGATAGGGGGGCAGCTAAAGGAAGCCCTATTAGATACAGG
AGCAGATGATACAGTATTAGAAGAC---ATGAATTTACCAGGAAGATGGAAACCAAAAATGATAGGGGGAATTGGAGGCT
TTATCAAAGTAAGACAATATGATCAGATACCCATAGAARTCTGTGGACATRAAGCCATAGGTACAGTATTAGTAGGACCT
ACACCTGTCAACATAATTGGAAGAAATCTGTTGACTMAGMTTGGTTGCACTCTAAATTTT
>DQ676882/B/AU/2004/PS2019_Day367
CCTCAGATCACTCTTTGGCAACGACCCCTYGTCACAATAAAGATAGGGGGGCAGCTAAAGGAAGCCCTATTAGATACAGG
AGCAGATGATACAGTATTAGAAGAC---ATGAATTTACCAGGAAGATGGAAACCAAAAATGATAGGGGGAATTGGAGGCT
TTATCAAAGTAAGACAATATGATCAGATACCCATAGAARTCTGTGGACATRAAGCCATAGGTACAGTATTAGTAGGACCT
ACACCTGTCAACATAATTGGAAGAAATCTGTTGACTCAGMTTGGTTGCACTCTAAATTTT
>DQ676883/B/AU/2002/PS3002_Day0
CCTCAGATCWCTCTTTGGCAGCGACCCATCGTCACAATAAAGATAGGGGGGCAGCTAAAAGAAGCTCTATTAGATACAGG
AGCAGATGATACAGTATTAGAAGAC---ATAAGTTTACCAGGAAAATGGAAACCAAAAATGATAGGAGGAATTGGGGGTT
TTGTCAAAGTAAGACAGTATGATCAGGTACCCATAGAAATCTGTGGACATAAAGTTATAGGTACAGTATTAGTAGGACCT
ACACCTGCCAACATAATTGGAAGAAATCTGATGACTCAGCTTGGGTTCACTTTAAATTTT
>DQ676884/B/AU/2003/PS3002_Day199
CCTCAGATCACTCTTTGGCAGCGACCCATCGTCACAATAAAGATAGGGGGGCAGCTAAAAGAAGCTCTATTAGATACAGG
AGCAGATGATACAGTATTAGAAGAC---ATRAGTTTACCAGGAAAATGGAAACCAAAAATGATAGGAGGAATTGGGGGTT
TTGTCAARGTAAGACAGTATGATCAGGTACCCATAGAAATCTGTGGACATAAAGTTATAGGTACAGTATTAGTAGGACCT
ACACCTGCCAACATAATTGGAAGAAATCTGATGACTCAGCTTGGGTTCACTTTAAATTTT
>DQ676885/B/AU/2003/PS3002_Day385
CCTCAGATCACTCTTTGGCAGCGACCCATCGTCACAATAAAGATAGGGGGGCAGCTAAAAGAAGCTCTATTAGATACAGG
AGCAGATGATACAGTATTAGAAGAC---ATRAGTTTACCAGGAAAATGGAAACCAAAAATGATAGGAGGAATTGGGGGTT
TTGTCAAAGTAAGACAGTATGATCAGGTACCCATAGAAATCTGTGGACATAAAGTTATAGGTACAGTATTAGTAGGACCT
ACACCTGCCAACATAATTGGAAGAAATCTGATGACTCAGCTTGGGTTCACTTTAAATTTT
>DQ676886/B/AU/2003/PS4048_Day0
CCTCAAATCACTCTTTGGCAACGACCCCTCGTCACAGTAAAGATAGGGGGGCAATTAAAGGAAGCTCTATTAGATACAGG
AGCAGATGATACAGTATTAGAAGAA---ATGAATTTGCCAGGAAAATGGAAACCAAAAATGATAGGGGGAATTGGAGGTT
TTATCAAAGTAAGACAGTATGAGCAGATACTTGTAGAAATCTGTGGACATAAAGCTATAGGTACAGTATTAGTAGGACCT
ACACCTGTCAACATAATTGGAAGAAATCTGTTGACTCAAATTGGTTGCACTTTAAATTTT
>DQ676887/B/AU/2004/PS4048_Day143
CCTCAAATCACTCTTTGGCAACGACCCCTCGTCACAGTAAAGATAGGGGGGCAATTAAAGGAAGCTCTATTAGATACAGG
AGCAGATGATACAGTATTAGAAGAA---ATGAATTTGCCAGGAAAATGGAAACCAAAAATGATAGGGGGAATTGGAGGTT
TTATCAAAGTAAGACAGTATGAGCAGATACTTGTAGAAATCTGTGGACATAAAGCTATAGGTACAGTATTAGTAGGACCT
ACACCTGTCAACATAATTGGAAGAAATCTGTTGACTCAAATTGGTTGCACTTTAAATTTT
>DQ823362/B/UA/2001/01UAKV167
CCTCAAATCACTCTTTGGCAACGACCCCTCGTCACAATAAAGATAGGGGGGCAACTAAAGGAAGCTCTATTAGATACAGG
AGCAGATGATACAGTATTAGAAGAA---ATGAATTTGCCAGGAAGATGGAAACCAAAAATGATAGGGGGAATTGGAGGTT
TTATCAAAGTAAGACAGTATGATCAGATACTCGTAGAAATCTGCGGACACAAAGCTATAGGTACAGTATTAGTAGGACCT
ACACCTGTCAACATAATTGGAAGAAATCTGTTGACACAGATTGGATGCACTTTAAATTTT
>DQ823363/B/UA/2001/01UAKV252
CCTCAGATCACTCTTTGGCAACGACCCCTCGTCACAATAAAGATAGGGGGGCAACTAAAGGAGGCTCTATTAGATACAGG
AGCAGATGATACAGTACTAGAGGAA---ATGCATTTGCCAGGAAAATGGAAACCAAAAATGATAGGGGGAATTGGAGGTT
TTATCAAAGTAAGACAGTATGATCAGATACTCATAGAAATCTGTGGACACAAAGCTATAGGTACAGTATTAATAGGACCT
ACACCTGTCAACATAATTGGAAGAAATCTGTTGACTCAGCTTGGCTGCACTTTAAATTTT
>DQ823364/B/UA/2001/01UAKV259
CCTCAGATCACTCTTTGGCAACGACCCCTCGTCACAATAAAGATAGGGGGGCAACTAAAGGAGGCTCTATTAGATACAGG
AGCAGACGATACAGTACTAGAGGAA---ATGCATTTGCCAGGAAAATGGAAGCCAAAAATGATAGGGGGAATTGGAGGTT
TTATCAAAGTAAGACAGTATGATCAGATACTCATAGAAATCTGCGGACACAAAGCTATAGGTACAGTATTAATAGGACCT
ACACCTGTCAACATAATTGGAAGAAATCTGTTGACTCAGCTTGGCTGCACTTTAAATTTT
>DQ837381/B/KR/2005/05CSR3
CCTCAGATCACTCTTTGGCAACGACCCCTCGTCACAATAAAGATAGGGGGGCAGCTAAAGGAAGCTCTATTAGATACAGG
AGCAAATGATACAGTATTAGAAGAA---ATGAGTTTACCAGGAAGATGGAAACCAAAAATGATAGGGGGAATTGGAGGTT
TTATCAAAGTAAGACAGTATGATCAGATAATGATAGAAATCTGTGGACATAAAGCTATAGGTACAGTATTAGTAGGACCT
ACACCTGTCAACATAATTGGAAGAAATCTGTTGACTCAGATTGGTTGCACTTTAAATTTT
>DQ853436/B/US/2000/14294_1
CCTCAAATCACTCTTTGGCAACGACCCCTCGTCACAATAAAGATAGGGGGGCAACTAAAGGAAGCTCTATTAGATACTGG
AGCAGATGATACAGTATTAGAAGAA---ATGAATTTACCAGGCAGGTGGAAGCCAAAAATGATAGGGGGAATTGGAGGTT
TTATCGAAGTAAGACAGTATGATCAGGTACTCATAGAAATCTGTGGACATAAAGCTATAGGTACAGTATTAATAGGACCT
ACACCTATCAACATAATTGGAAGGAATCTGTTAACTCAGCTTGGTTGCACTTTAAATTTT
>DQ853437/B/US/2000/14297_1
CCTCAAATCACTCTTTGGCAACGACCCCTCGTCACAATAAGGATAGGGGGGCAACTAAAGGAAGCTCTATTAGATACTGG
AGCAGATGATACAGTATTAGAAGAA---ATGAATTTACCAGGCAGGTGGAAACCAAAAATGATAGGGGAAATTGGAGGTT
TTATCAAAGTAAGACAGTATGATCAGGTACTCATAGAAATCTGTGGACATAAAGCTATAGGTACAGTATTAATAGGACCT
ACACCTATCAACATAATTGGAAGGAATCTGTTAACTCAGCTTGGTTGCACTTTAAATCTT
>DQ853438/B/US/2000/14300_1
CCTCAAATCACTCTTTGGCAACGACCCCTCGTCACAATAAGGATAGGGGGGCAACTAAAGGAAGCTCTATTAGATACTGG
AGCAGATGATACAGTATTAGAAGAA---ATGAATTTACCAGGCAGGTGGAAGCCAAAAATGATAGGGGGAATTGGAGGTT
TTATCAAAGTAAGACAGTATGATCAGGTACTCATAGAAATCTGTGGACATAAAGCTATAGGTACAGTATTAATAGGACCT
ACACCTATCAACATAATTGGAAGGAATCTGTTAACTCAGCTTGGTTGCACTTTAAATTTT
>DQ853439/B/US/2002/14186_1
CCTCAAATCACTCTTTGGCAGCGACCCCTCGTCACAATAAGGGTAGGGGGGCAACTAAAGGAAGCTCTATTAGATACTGG
AGCAGATGATACAGTATTAGAAGAA---ATGAATTTACCAGGCAGGTGGAAGCCAAAAATGATAGGGGGAATTGGAGGTT
TTATCAAAGTAAGACAGTATGATCAGGTACTCATAGAAATCTGTGGACATAAAGCTATAGGTACAGTATTAATAGGACCT
ACACCTATCAACATAATTGGAAGGAATCTGTTAACTCAGCTTGGTTGCACTTTAAATTTT
>DQ853440/B/US/2002/14182_1
CCTCAAATCACTCTTTGGCAGCGACCCCTCGTCACAATAAGGGTAGGGGGGCAACTAAAGGAAGCTCTATTAGATACTGG
AGCAGATGATACAGTATTAGAAGAA---ATGAATTTACCAGGCAGGTGGAAGCCAAAAATGATAGGGGGAATTGGAGGTT
TTATCAAAGTAAGACAGTATGATCAGGTACTCATAGAAATCTGTGGACATAAAGCTATAGGTACAGTATTAATAGGACCT
ACACCTATCAACATAATTGGAAGGAATCTGTTAACTCAGCTTGGTTGCACTTTAAATTTT
>DQ853441/B/US/2002/14189_1
CCTCAAATCACTCTTTGGCAGCGACCCCTCGTCACAATAAAGGTAGGAGGGCAACTAAAGGAAGCTCTATTAGATACTGG
AGCAGATGATACAGTATTAGAAGAA---ATGAATTTACCAGGCAGGTGGAAGCCAAAAATGATAGGGGGAATTGGAGGTT
TTATCAAAGTAAGACAGTATGATCAGGTACTCATAGAAATCTGTGGACATAAAGCTATAGGTACAGTATTAATAGGACCT
ACACCTATCAACATAATTGGAAGGAATCTGTTAACTCAGCTTGGTTGCACTTTAAATTTT
>DQ853442/B/US/2002/14184_1
CCTCAAATCACTCTTTGGCAGCGACCCCTCGTCTCAATAAGGATAGGGGGGCAACTAAAGGAAGCCCTATTAGATACTGG
AGCAGATGATACAGTATTAGAAGAA---ATGAATTTACCAGGCAGGTGGAAGCCAAAAATGATAGGGGGAATTGGAGGTT
TTATCAAAGTAAGACAGTATGATCAGGTACTCATAGAAATCTGTGGACACAAAGCTATAGGTACAGTATTAATAGGACCC
ACACCTATCAACATAATTGGAAGGAATCTGTTAACTCAGCTTGGTTGCACTTTAAATTTT
>DQ853443/B/US/2002/14181_1
CCTCAAATCACTCTTTGGCAGCGACCCCTCGTCTCAATAAGGATAGGGGGGCAACTAAAGGAAGCTCTATTAGATACTGG
AGCAGATGATACAGTATTAGAAGAA---ATGAATTTACCAGGCAGGTGGAAGCCAAAAATGATAGGGGGAATTGGAGGTT
TTATCAAAGTAAGACAGTATGATCAGGTACTCATAGAAATCTGTGGACATAAAGCTATAGGTACAGTATTAATAGGACCT
ACACCTATCAACATAATTGGAAGGAATCTGCTAACTCAGCTTGGTTGCACTTTAAATTTT
>DQ853444/B/US/2002/14183_1
CCTCAAATCACTCTTTGGCAGCGACCCCTCGTCTCAATAAAGGTAGGGGGGCAACTAAAGGAAGCTCTATTAGATACCGG
AGCAGATGATACAGTATTAGAAGAA---ATGAATTTACCAGGCAGGTGGAAGCCAAAAATGATAGGGGGAATTGGAGGTT
TTATCAAAGTAAGACAGTATGATCAAGTACTCATAGAAATCTGTGGACATAAAGCTATAGGTACAGTATTAATAGGACCT
ACACCTATCAACATAATTGGAAGGAATCTGTTAACTCAGCTTGGTTGCACTTTAAATTTT
>DQ853445/B/US/2002/14185_1
CCTCAAATCACTCTTTGGCAGCGACCCCTCGTCTCAATAAGGATAGGGGGGCAACTAAAGGAAGCTCTATTAGATACTGG
AGCAGATGATACAGTATTAGAAGAA---ATGAATTTACCAGGCAGGTGGAAGCCAAAAATGATAGGGGGAATTGGAGGTT
TTATCAAAGTAAGACAGTATGATCAGGTACTCATAGAAATCTGTGGACATAAAGCTATAGGTACAGTATTAATAGGACCT
ACACCTATCAACATAATTGGAAGGAATCTGTTAACTCAGCTTGGTTGCACTTTAAATTTT
>DQ853446/B/US/2002/14188_1
CCTCAAATCACTCTTTGGCAGCGACCCCTCGTCACAATAAGGGTAGGGGGGCAACTAAAGGAAGCTCTATTAGATACTGG
AGCAGATGATACAGTATTAGAAGAA---ATGAATTTACCAGGCAGGTGGAAGCCAAAGATGATAGGGGGAATTGGAGGTT
TTATCAAAGTAAGACAATATGATCAGGTACTCATAGAAATCTGTGGACATAAAGCTATAGGTACAGTATTAATAGGACCT
ACACCTATCAACATAATTGGAAGGAATCTGTTAACTCAGCTTGGTTGCACTTTAAATTTT
>DQ853447/B/US/2002/14187_1
CCTCAAATCACTCTTTGGCAGCGACCCCTCGTCACAATAAAGGTAGGGGGGCAACTAAAGGAAGCTCTATTAGATACTGG
AGCAGATGATACAGTATTAGAAGAA---ATGAATTTACCAGGCAGATGGAAGCCAAAAATGATAGGGGGAATTGGAGGTT
TTATCAAAGTAAGACAGTATGATCAGGTACTCATAGAAATCTGTGGACATAAAGCTATAGGTACAGTATTAATAGGACCT
ACACCTATCAACATAATTGGAAGGAATCTGTTAACTCAGCTTGGTTGCACTTTAAATTTC
>DQ853448/B/US/2002/14190_1
CCTCAAATCACTCTTTGGCAGCGACCCCTCGTCACAATAAAGGTAGGGGGGCAACTAAAGGAAGCTCTATTAGATACTGG
AGCAGATGATACAGTATTAGAAGAA---ATGAATTTACCAGGCAGGTGGAAGCCAAAAATGATAGGGGGAATTGGAGGTT
TTATCAAAGTAAGACAGTATGATCAGGTACTCATAGAAATCTGTGGACATAAAGCTATAGGTACAGTATTAATAGGACCT
ACACCTATTAACATAATTGGAAGAAATCTGTTAACTCAGCTTGGTTGCACTTTAAATTTC
>DQ853449/B/US/2000/14299_1
CCTCAAATCACTCTTTGGCAACGACCCCTCGTCACAATAAGGATAGGGGGGCAACTAAAGGAAGCTCTATTAGATACTGG
AGCAGATGATACAGTATTAGAAGAA---ATGAATTTACCAGGCAGGTGGAAGCCAAAAATGATAGGGGGAATTGGAGGTT
TTATCAAAGTAAGACAGTATGATCAGGTACTCATAGAAATCTGTGGACATAAAGCTATAGGTACAGTATTAATAGGACCT
ACACCTATCAACATAATTGGAAGGAATCTGTTAACTCAGCTTGGTTGCACTTTAAATTTT
>DQ853450/B/US/2000/14302_1
CCTCAAATCACTCTTTGGCAACGACCCCTCGTCACAATAAAGATAGGGGGGCAACTAAAGGAAGCTCTATTAGATACTGG
AGCAGATGATACAGTATTAGAAGAA---ATGAATTTACCAGGCAGGTGGAAGCCAAAAATGATAGGGGGAATTGGAGGTT
TTATCAAAGTAAGACAATATGATCAGGTACTCATAGAAATCTGTGGACATAAAGCTATAGGTACAGTATTAATAGGACCT
ACACCTATCAACATAATTGGAAGGAATCTGTTAACTCAGCTTGGTTGCACTTTAAATTTT
>DQ853451/B/US/2000/14303_1
CCTCAAATCACTCTTTGGCAACGACCCCTCGTCACAATAAAGATAGGAGGGCAACTAAAGGAAGCTCTATTAGATACTGG
GGCAGATGATACAGTATTAGAAGAA---ATGAATCTACCAGGCAGGTGGAAGCCAAAAATGATAGGGGGAATTGGAGGTT
TTATCAAAGTAAGACAGTATGATCAGGTACTCACAGAAATCTGTGGACATAAAGCTATAGGTACAGTATTAATAGGACCT
ACACCTATCAACATAATTGGAAGGAATCTGTTAACTCAGCTTGGTTGCACTTTAAATTTT
>DQ853452/B/US/2000/14296_1
CCTCAAATCACTCTTTGGCAACGACCCCTCGTCACAATAAGGATAGGGGGGCAACTAAAGGAAGCTCTATTAGATACTGG
AGCAGATGATACAGTATTAGAAGAA---ATGAATTTACCAGGCAGGTGGAAGCCAAAAATGATAGGGGGAATTGGAGGTT
TTATCAAAGTAAGACGGTATGATCAGGTACTCATAGAAATCTGTGGACATAAAGCTATAGGTACAGTATTAATAGGACCT
ACACCTATCAACATAATTGGAAGGAATCTGTTAACTCAGCTTGGTTGCACTTTAAATTTT
>DQ853453/B/US/2000/14298_1
CCTCAAATCACTCTTTGGCAACGACCCCTCGTCACAATAAAGATAGGGGGGCAACTAAAGGAAGCTCTATTAGATACTGG
AGCAGATGATACAGTATTAGAAGAA---ATGAATTTACCAGGCAGGTGGAAGCCAAAAATGATAGGGGGAATTGGAGGTT
TTATCAAAGTAAGACAGTATGATCAGGTACTCATAGAAATCTGTGGACATAAAGCTATAGGTACAGTATTAATAGGACCT
ACACCGATCAACATAATTGGAAGGAATCTGTTAACTCAGCTTGGTTGCACTTTAAATTTT
>DQ853454/B/US/2000/14295_1
CCTCAAATCACTCTTTGGCAACGACCCCTCGTCGCAATAAGGATAGGGGGGCAACTAAAGGAAGCTCTATTAGATACTGG
AGCAGATGATACAGTATTAGAAGAA---ATGAATTTACCAGGCAGGTGGAAGCCAAAAATGATAGGGGGAATTGGAGGTT
TTATCAAAGTAAGACAGTATGATCAGGTACTCACAGAAATCTGTGGACATAAAGCTATAGGTACAGTATTAATAGGACCT
ACACCTATCAACATAATTGGAAGGAATCTGTTAACTCAGCTTGGGTGCACTTTAAATTTT
>DQ853455/B/US/1998/15387_1
CCTCAAATCACTCTTTGGCAACGACCCCTCGTCGCAATAAGGATAGGGGGGCAACTAAAGGAAGCTCTATTAGATACTGG
AGCAGATGATACAGTATTAGAAGAA---ATGAATTTACCAGGCAGGTGGAAGCCAAAAATGATAGGGGGAATTGGAGGTT
TTATCAAAGTAAGACAGTATGATCAGGTACTCATAGAAATCTGTGGACATAAAGCTATAGGTACAGTATTAATAGGACCT
ACACCTATCAACATAATTGGAAGGAATCTGTTAACTCAGCTTGGTTGCACTTTAAATTTT
>DQ853456/B/US/1998/15388_1
CCTCAAATCACTCTTTGGCAACGACCCCTCGTCGCAATAAGGATAGGGGGGCAACTAAAGGAAGCTCTATTAGATACTGG
AGCAGATGATACAGTATTAGAAGAA---ATGAATTTACCAGGCAGGTGGAAGCCAAAAATGATAGGGGGAATTGGAGGTT
TTATCAAAGTAAGACAGTATGATCAGGTACTCATAGAAATCTGTGGACATAAAGCTATAGGTACAGTATTAATAGGACCT
ACACCTATCAACATAATTGGAAGGAATCTGTTAACTCAGCTTGGTTGCACTTTAAATTTT
>DQ853457/B/US/1998/15389_1
CCTCAAATCACTCTTTGGCAACGACCCCTCGTCGCAATAAGGATAGGGGGGCAACTAAAGGAAGCTCTATTAGATACTGG
AGCAGATGATACAGTATTAGAAGAA---ATGAATTTACCAGGCAGGTGGAAGCCAAAAATGATAGGGGGAATTGGAGGTT
TTATCAAAGTAAGACAGTATGATCAGGTACTCATAGAAATCTGTGGACATAAAGCTATAGGTACAGTATTAATAGGACCT
ACACCTATCAACATAATTGGAAGGAATCTGTTAACTCAGCTTGGTTGCACTTTAAATTTT
>DQ853458/B/US/1998/15390_1
CCTCAAATCACTCTTTGGCAACGACCCCTCGTCGCAATAAGGATAGGGGGGCAACTAAAGGAAGCTCTATTAGATACTGG
AGCAGATGATACAGTATTAGAAGAA---ATGAATTTACCAGGCAGGTGGAAGCCAAAAATGATAGGGGGAATTGGAGGTT
TTATCAAAGTAAGACAGTATGATCAGGTACTCATAGAAATCTGTGAACATAAAGCTATAGGTACAGTATTAATAGGACCT
ACACCTATCAACATAATTGGAAGGAATCTGTTAACTCAGCTTGGTTGCACTTTAAATTTT
>DQ853459/B/US/1998/15382_1
CCTCAAATCACTCTTTGGCAACGACCCCTCGTCGCAATAAGGATAGGGGGGCAACTAAAGGAAGCTCTATTAGATACTGG
AGCAGATGATACAGTATTAGAAGAA---ATGAATTTACCAGGAAGGTGGAAACCAAAAATGATAGGGGGAATTGGAGGTT
TTATCAAAGTAAGACAGTACGATCAGGTACTCATAGAAATTTGTGGACATAAAGCTATAGGTACAGTATTAATAGGACCT
ACACCTATCAACATAATTGGAAGAAATCTGTTAACTCAGCTTGGTTGCACTTTAAATTTT
>DQ853460/B/US/1998/15386_1
CCTCAAATCACTCTTTGGCAACGACCCCTCGTCGCAATAAGGATAGGGGGGCAACTAAAGGAAGCTCTATTAGATACTGG
AGCAGATGATACAGTATTAGAAGAA---ATGAATTTACCAGGAAGGTGGAAACCAAAAATGATAGGGGGAATTGGAGGTT
TTATCAAAGTAAGACAGTATGATCAGGTACTCATAGAAATTTGTGGACATAAAGCTATAGGTACAGTATTAATAGGACCT
ACACCTATCAACATAATTGGAAGAAATCTGTTAACTCAGCTTGGTTGCACTTTAAATTTT
>DQ853461/B/US/1998/15383_1
CCTCAAATCACTCTTTGGCAACGACCCCTCGTCGCAATAAGGATAGGGGGGCAACTAAAGGAAGCTCTATTAGATACTGG
AGCAGATGATACAGTATTAGAAGAA---ATGAATTTACCAGGAAGGTGGAAACCAAAAATGATAGGGGGAATTGGAGGTT
TTATCAAAGTAAGACAGTATGATCAGGTACTCATAGAAATTTGTGGACATAAAGCTATAGGTACAGTATTAATAGGACCT
ACACCTATCAACATAATTGGAAGAAATCTGTTAACTCAGCTTGGTTGCACTTTAAATTTT
>DQ853462/B/US/1998/15381_1
CCTCAAATCACTCTTTGGCAACGACCCCTCGTCGCAATAAGGATAGGGGGGCAACTAAAGGAAGCTCTATTAGATACTGG
AGCAGGTGATACAGTATTAGAAGAA---ATGAATTTACCAGGCAGGTGGAAGCCAAAAATGATAGGGGGAATTGGAGGTT
TTATCAAAGTAAGACAGTATGATCAGGTACTCATAGAAATCTGTGGACATAAAGCTATAGGTACAGTATTAATAGGACCT
ACACCTATCAACATAATTGGAAGGAATCTGTTAACTCAGCTTGGTTGCACTTTAAATTTT
>DQ853463/B/US/1998/15384_1
CCTCAAATCACTCTTTGGCAACGACCCCTTGTCGCAATAAGGATAGGGGGGCAGCTAAAGGAAGCTCTATTAGATACTGG
AGCAGATGATACAGTATTAGAAGAA---ATGAATTTACCAGGAAGATGGAAACCAAAAATGATAGGGGGAATTGGAGGTT
TTATCAAAGTAAGACAGTATGATCAGGTACCCATAGAAATCTGTGGACATAAAGCTATAGGTACAGTATTAATAGGACCT
ACACCTATCAACATAATTGGAAGAAATCTGTTAACTCAGCTTGGTTGCACTTTAAATTTT
>DQ853464/B/US/1998/15385_1
CCTCAAATCACTCTTTGGCAACGACCCCTCGTCGCAATAAGGATAGGGGGGCAACTAAAGGAAGCTCTATTAGATACTGG
AGCAGATGATACAGTATTAGAAGAA---ATGAATTTACCAGGCAGGTGGAAGCCAAAAATGATAGGGGGAATTGGAGGTT
TTATCAAAGTAAGACAGTATGATCAGGTACTCATAGAAATCTGTGGACATAAAGCTATAGGTACAGTATTAATAGGACCT
ACACCTATCAACATAATTGGAAGGAATCTGTTAACTCAGCTTGGTTGCACTTTAAATTTT
>DQ854714/B/ES/1989/M61
CCTCAAATCACTCTTTGGCAACGACCCCTTGTCACAATAAAGATAGGGGGGCAACTAAAGGAAGCTCTATTAGATACAGG
AGCAGATGATACAGTATTAGAAGAA---ATAAATTTGCCAGGAAGATGGAAACCAAAAATGATAGGGGGAATTGGAGGTT
TTATCAAAGTAAGACAGTATGATCAAATACTCGTAGAAATCTGTGGACATAAAGCTATAGGTACAGTATTAGTAGGACCT
ACACCTGTCAACATAATTGGAAGAAATCTGTTGACTCAGATTGGTTGCACTTTAAATTTT
>DQ886031/B/US/-/F703
CCTCAGATCACTCTTTGGCAACGACCCCTTGTCACAATAAAGATAGGGGGGCAACTAAAGGAAGCTCTATTAGATACAGG
AGCAGATGATACAGTAGTAGAAGAA---ATGAATTTGCCGGGGAGGTGGAAACCAAAAATGATAGGGGGAATTGGGGGTT
TTATCAAAGTAAGACAGTATGATCAGATACTCATAGAAATTTGTGGACATAAGGCTATAGGTACAGTATTAGTAGGACCT
ACACCTGTCAACATAATTGGAAGAAATATGTTGACTCAGATTGGTTGCACTTTAAATTTT
>DQ886032/B/US/-/F7174
CCTCAGATCACTCTTTGGCAACGACCCCTCGTCACAATAAAGGTAGGGGGGCAACTAAAGGAAGCTCTATTAGATACAGG
AGCAGATGATACAGTATTAGAAGAA---ATGAATTTGCCAGGAAGATGGAAACCAAAAATGATAGGGGGAATTGGAGGCT
TTATCAAGGTAAGACAGTATGATCAGGTATCCATAGAAATCTGTGGACATAAAGCTATAGGGACAGTATTAGTAGGACCT
ACACCTGTCAACATAATTGGAAGAAATCTGTTGACTCAGATTGGTTGCACTTTAAATTTT
>DQ886033/B/US/-/F7204
CCTCAAATCACTCTTTGGCAGCGACCCCTCGTCACAATAAAGATAGGGGGGCAACTAAAAGAAGCTCTATTAGATACAGG
AGCAGATGACACAGTATTAGAAGAA---ATGAATTTGCCAGGAAGATGGAAACCAAAAATGATAGGGGGAATTGGAGGTT
TTATCAAAGTAAGACAGTATGATCAGATACCCATAGAAATCTGTGGACATAGAGCTATAGGTACAGTATTAATAGGACCT
ACACCTGTCAACATAATTAGAAGAAATCTGTTGACTCAGATTGGTTGCACTTTAAATTTT
>DQ886034/B/US/-/L8146
CCTCAGATCACTCTTTGGCAACGACCCCTCGTCACAATAAAGATAGAGGGGCAATTAAAAGAAGCTCTATTAGATACAGG
AGCAGATGATACAGTATTAGAAGAA---ATGAAGTTGTCAGGAAAATGGAGACCAAAAATGATAGGGGGAATTGGAGGTT
TTATCAAAGTAAGACAGTATGATCAGATACCCATAGAAATTTGTGGCCACAGAGCTGTAGGTACAGTATTAGTAGGACCT
ACACCTGTCAACATAATTGGAAGAAATCTGTTGACTCAGATTGGTTGTACTTTAAATTTT
>DQ886035/B/US/-/L8157
CCTCAGATCACTCTTTGGCAACGACCCCTCGTCGAAATAAAGATAGGGGGGCAAATAAAGGAAGCTCTATTAGATACAGG
AGCAGATGATACAGTATTAGAAGAA---ATGAATTTGCCAGGAAGATGGAAACCAAAAATGATAGGGGGAATTGGAGGTT
TTATCAAAGTAAGACAGTATGATCAGATACTCATAGAAATCTGTGGACATAAAACTATAGGTACAGTATTAGTAGGACCT
ACACCTGTCAATATAATTGGAAGAAATCTGTTGACTCAGATTGGTTGCACTTTAAATTTT
>DQ886036/B/US/-/L8185
CCTCAGATCACTCTTTGGCAACGACCCCTCGTCACAATAAAGATAGGGGGGCAACTAAAGGAAGCTCTATTAGATACAGG
AGCAGATGATACAGTATTAGAAGAA---ATGACTTTGCCAGGAAAATGGAAACCAAAAATGATAGGGGGAATTGGAGGTT
TTATCAAAGTAAGACAATATGATAATATACTTATAGAAATCTGTGAACATAAAGTTATAGGTACAGTATTAGTAGGACCT
ACACCTGTCAACATAATTGGAAGAAATCTGTTGACTCAGCTTGGTTGCACTTTAAATTTT
>DQ886037/B/US/2005/L8249
CCTCAAATCACTCTTTGGCAACGACCCCTTGTCACAATAAAGATAGGGGGGCAACTAAAGGAAGCTCTATTAGATACAGG
AGCAGATGATACAGTATTAGAAGAA---ATAGATTTGCCAGGAAGATGGAAACCAAAAATGATAGGGGGAATTGGAGGTT
TTATCAAAGTAAGACAGTATGATCAGGTATCCGTAGAAATCTGTGGACATAAAGCTATAGGTACAGTATTAGTAGGACCT
ACACCTGTCAACATAATTGGAAGAAATCTGTTGACTCAGATTGGTTGCACTTTAAATTTT
>DQ990880/B/CN/2005/05CNHB_hp3
CCTCAGATCACTCTTTGGCAACGACCCCTCGTCCCAATAAAGATAGGGGGGCAAATAAAGGAAGCTCTGTTAGATACAGG
AGCAGATGATACAGTATTAGAAGAC---ATGAATTTGCCAGGAAGATGGAAACCAAAAATGATAGGGGGAATTGGAGGTT
TTATCAAAGTAAGACAGTATGATCAGATACCCATAGAAATCTGCGGACACAAGGCTGTAGGTACAGTACTAATAGGACCT
ACACCTATCAACATAATTGGGAGAAATCTGTTGACTCAGCTTGGTTGCACTTTAAATTTT
>EF057102/B/CN/2001/pCNHN24
CCTCAAATCACTCTTTGGCAACGACCCCTCGTCACAATAAAGATAGGGGGACAATTAAAGGAAGCTCTATTAGATACAGG
AGCAGATGATACAGTATTAGAAGAC---ATGAATTTGCCAGGAAGATGGAAACCAAAAATGATAGGGGGAATTGGAGGTT
TTATCAAAGTAAGACAGTATGATCAGATACCCATAGAAATCTGCGGACACAAGGTAGAAGGTACAGTATTAATAGGACCT
ACACCTGTCAACATAATTGGGAGAAATCTGTTGACTCAGCTTGGTTGCACTTTAAATTTT
>EF175209/B/US/1998/WC3_0498_1
CCTCAAATCACTCTTTGGCAACGACCCCTCGTCTCAATAAGGATAGGGGGGCAAATAAAGGAAGCTTTATTAGATACAGG
AGCAGATGATACAGTATTAGAAGAA---ATGAATTTGCCAGGAAGATGGAAACCAAAAATGATAGGGGGAATTGGAGGTT
TTATCAAAGTAAGACAGTATGATCAGATACTCATAGAAATCTGTGGGCATAAAGCTATAGGTACAGTATTAGTAGGACCT
ACACCTGTCAACATAATTGGAAGAAACCTGTTGACTCAGATTGGTTGCACTTTAAATTTT
>EF175210/B/US/1998/WC3_0498_2
CCTCAAATCACTCTTTGGCAACGACCCCTCGTCTCAGTAAGGATAGGGGGGCAACTAAAGGAAGCTTTATTAGATACAGG
AGCAGATGATACAGTATTAGAAGAA---ATGAATTTGCCAGGAAGATGGAAACCAAAAATGATAGGGGGAATTGGAGGTT
TTATCAAAGTAAGACAGTATGATCAGATACTCATAGAAATCTGTGGGCATAAAGCTATAGGTACAGTATTAGTAGGACCT
ACACCTGTCAACATAATTGGAAGAAACCTGTTGACTCAGATTGGTTGCACTTTAAATTTT
>EF175211/B/US/1998/WC3_0498_3
CCTCAAATCACTCTTTGGCAACGACCCCTCGTCTCAGTAAGGATAGGGGGGCAAATAAAGGAAGCTTTATTAGATACAGG
AGCAGATGATACAGTATTAGAAGAA---ATGAATTTGCCAGGAAGATGGAAACCAAAAATGATAGGGGGAATTGGAGGTT
TTATCAAAGTAAGACAGTATGATCAGATACTCATAGAAATCTGTGGGCATAAAGCTATAGGTACAGTATTAGTAGGACCT
ACACCTGTCAACATAATTGGAAGAAACCTGTTGACTCAGATTGGTTGCACTTTAAATTTT
>EF175212/B/US/1998/WC3_0498_4
CCTCAAATCACTCTTTGGCAACGACCCCTCGTCTCAATAAGGATAGGGGGGCAAATAAAGGAAGCTTTATTAGATACAGG
AGCAGATGATACAGTATTAGAAGAA---ATGAATTTGCCAGGAAGATGGAAACCAAAAATGATAGGGGGAATTGGAGGTT
TTATCAAAGTAAGACAGTATGATCAGATACTCATAGAAATCTGTGGGCATAAAGCTATAGGTACAGTATTAGTAGGACCT
ACACCTGTCAACATAATTGGAAGAAACCTGTTGACTCAGATTGGTTGCACTTTAAATTTT
>EF178338/B/AU/2004/MS2004_37_040
CCTCAGATCACTCTTTGGCAACGACCCCTAGTCACAATAAAGGTAGGGGGGCAACTAAAGGAAGCTCTATTAGATACAGG
AGCAGATGATACAGTATTAGAAGAA---ATAAATTTGCCAGGAAGATGGAAACCAAAAATGATAGGGGGAATTGGAGGTT
TTATCAAAGTAAGACAGTATGATCAGATACTTGTAGAAATTTGTGGCCATAAAGCTATAGGTACAGTATTAGTAGGACCT
ACACCTGTCAACATAATTGGAAGAAATCTGTTGACTCAGATTGGATGCACTTTAAATTTT
>EF178354/B/AU/2004/MS2004_37_056
CCTCAGATCACTCTTTGGCAACGACCCATTGTCACAATAAAGATAGGGGGGCAACTAAAGGAAGCTCTATTAGATACAGG
AGCAGATGATACAGTATTAGGGGAA---ATGAATTTGGCAGGAAAATGGAAACCAAAAATGATAGGAGGAATTGGAGGTT
TTATCAAAGTAAGACAATACGATCAGGTACCCATAGAGATCTGTGGACATAAAGCTATAGGCACAGTATTAATAGGACCT
ACACCYGTCAATATAATTGGAAGAAATCTGTTGACTCAGCTTGGGTGCACTCTAAATTTT
>EF178358/B/AU/2004/MS2004_37_060
CCTCAAATCACTCTTTGGCAACGACCCCTTGTCACAGTAAAGATAGGGGGACAGCTAAAGGAAGCTCTACTAGATACAGG
AGCAGATGATACAGTACTAGAAGAA---ATGAATTTGCCAGGAAGATGGAAACCAAAAATGATAGGGGGAATTGGAGGTT
TTATCAAAGTAAGACAGTATGATCAGATACCCATAGAAATCTGTGGGCATAAAGCTATAGGTACAGTATTAGTAGGACCT
ACACCTGTCAACATAATTGGAAGAAATCTGTTGACTCAGATTGGTTGCACTTTAAATTTT
>EF363122/B/US/2000/ES1-16
CCTCAGATCACTCTTTGGCAACGACCCCTCGTCACAGTAAAGATAGGGGGGCAACTAAAGGAAGCTCTATTAGATACAGG
AGCAGATGATACAGTATTAGAAGAC---ATGAATTTGCCAGGAAGATGGAAACCAAAAATGATAGGGGGAATTGGAGGTT
TTATCAAAGTAAGACAGTATGATCAGATACCCATAGAAATCTGTGGACATAAAGCTATAGGTACAGTATTAGTAGGACCT
ACACCTGTCAACATAATTGGAAGAAATCTGTTGACTCAGATTGGTTGCACCTTAAATTTT
>EF363123/B/US/2000/ES1-20
CCTCAGATCACTCTTTGGCAACGACCCCTCGTCACAGTAAAGATAGGGGGGCAACTAAAGGAAGCTCTATTAGATACAGG
AGCAGATGATACAGTATTAGAAGAC---ATGAATTTGCCAGGAAGATGGAAACCAAAAATGATAGGGGGAATTGGAGGTT
TTATCAAAGTAAGACAGTATGATCAGATACCCATAGAAATCTGTGGACATAAAGCTATAGGTACAGTATTAGTAGGACCT
ACACCTGTCAACATAATTGGAAGAAATCTGTTGACTCAGATTGGTTGCACCTTAAATTTT
>EF363124/B/US/2004/ES4-24
CCTCAGATCACTCTTTGGCAACGACCCCTCGTCACAATAAAGATAGGGGGGCAACTAAAGGAAGCTCTATTAGATACAGG
AGCAGATGATACAGTGTTAGAAGAA---ATGAATTTGCCAGGAAGATGGAAACCAAAAATGATAGGGGGAATTGGAGGTT
TTATCAAAGTAAGACAGTATGATCAGATACTCATAGAAATCTGTGGACATAAAGCTATAGGTACAGTATTAGTAGGACCT
ACACCTGTCAACATAATTGGAAGAAATTTGTTGACTCAGATTGGTTGCACTTTAAATTTT
>EF363125/B/US/2004/ES8-17
CCTCAAATCACTCTTTGGCAACGACCCCTTGTTAAAATAAAGATAGGGGGGCAAGTAAAGGAAGCTCTATTAGACACAGG
AGCAGATGATACAGTGTTAGAAGAA---ATAAGTTTGCCAGGAAGATGGAAACCAAAAATGATAGGGGGAATTGGAGGTT
TTATCAAAGTAAAACAGTATGATCAGATACCCATAGAAATCTGTGGGCATAAAGCTATAGGTACAGTATTAGTAGGACCT
ACACCTGTCAACATAATTGGAAGAAATCTGTTGACTCAACTTGGTTGCACTATAAATTTT
>EF363126/B/US/2004/ES8-43
CCTCAAATCACTCTTTGGCAACGACCCCTTGTTAAAATAAAGATAGGGGGGCAAGTAAAGGAAGCTCTATTAGACACAGG
AGCAGATGATACAGTGTTAGAAGAA---ATAAGTTTGCCAGGAAGATGGAAACCAAAAATGATAGGGGGAATTGGAGGTT
TTATCAAAGTAAAACAGTATGATCAGATACCCATAGAAATCTGTGGGCATAAAGCTATAGGTACAGTATTAGTAGGACCT
ACACCTGTCAACATAATTGGAAGAAATCTGTTGACTCAACTTGGTTGCACTATAAATTTT
>EF363127/B/US/2004/ES10-53
CCTCAGATCACTCTTTGGCAACGACCCCTCGTCACAATAAAGATAGGGGGGCAACTAAAGGAAGCTCTATTAGATACAGG
AGCAGATGATACAGTATTAGAAGAA---ATAAATTTGCCAGGAAGATGGAAACCAAGAATGATAGGGGGAATTGGAGGAT
TTATCAAAGTAAGACAGTATGATCAGATACCCATAGAAATTTGTGGACATAAAGCTATAGGTACAGTATTAGTAGGACCT
ACACCTGTCAACATAATTGGAAGAAATCTGTTGACTCAGATTGGTTGCACTTTAAATTTT
>EF514697/B/DK/2004/PMVL_018
CCTCAAATCACTCTTTGGCAACGACCAATAGTCACAATAAAGATAGGGGGGCAACTAAAGGAAGCTCTATTAGATACAGG
AGCAGATGATACAGTATTAGAAGAA---ATGAATTTGCCAGGAAGATATAAGCCAAAAATGATAGGGGGAATTGGAGGTT
TTATCAAAGTAAGACAGTATGATCAGATACCCATAGAAATCTGTGGACATAAAGCTATAGGTACAGTATTAGTAGGACCT
ACACCTGTCAACATAATTGGAAGAAATTTGTTGACTCAACTTGGTTGCACTTTAAATTTT
>EF514698/B/DK/2004/PMVL_027
CCTCAGATTACTCTTTGGCAACGACCCCTCGTCACAATAAAGATAGGGGGGCAACTAAAGGAAGCTCTATTAGATACAGG
GGCAGATGATACAGTATTAGAAGAA---CTGACTTTGCCAGGAAGATGGAAACCAAAAATGATAGGGGGCATTGGGGGTT
TTATCAAAGTAAAACAGTATGATCAAATACCTATAGAAATATGTGGACATAAAGCTATAGGTACAGTATTAGTAGGACCT
ACACCTGTCAACATAATTGGAAGAAATCTGTTGACTCAGATTGGTTGCACTCTAAATTTC
>EF514699/B/DK/2004/PMVL_012
CCTCAGATCACTCTTTGGCAACGACCCCTCGTCACAATAAGGATAGRGGGGCAACTAAAGGAAGCTCTATTAGATACAGG
AGCAGATGATACAGTAKTAGAAGAC---ATGGATTTGCCAGGAAGATGGAAACCAAAAATGATAGGGGGAATTGGAGGTT
TTATCAAAGTAAAACAGTATGAKCAGATAACARTAGAAATCTGTGGACATAAAACTAYAGGTACAGTATTAGTAGGACCT
ACACCTGTCAACATAATTGGAAGAAATCTGTTGACTCAAMTTGGTTGCACTTTAAATTTT
>EF514700/B/DK/2004/PMVL_013
CCTCAGATCACTCTTTGGCAACGACCCATCGTCACAATAAAGATAGGGGGGCAGCTAAAGGAAGCTTTATTAGATACAGG
AGCAGATGATACAGTACTAGAAGAA---ATAAATTTACCAGGAAGATGGAAACCAAAAATGATAGGAGGAATTGGAGGTT
TTATCAAAGTAAGACAGTATGATCAGATATCAGTGGAAATTTGTGGACATAAAGCTATAGGTACAGTATTAGTAGGACCT
ACACCTGTCAACATAATTGGAAGAAATCTGTTGACTCAGCTTGGTTGTACTTTAAATTTT
>EF514701/B/DK/2004/PMVL_049
CCTCAGATCACTCTTTGGCAACGACCCCTTGTCCCAATAAGGATAGGGGGGCAATTAAAGGAAGCTCTATTAGATACAGG
AGCAGATGATACAGTATTAGAAGAA---ATGAATTTGCCAGGAAAATGGAAACCAAAAATGATAGGGGGAATTGGAGGTT
TTATCAAAGTAAGACAGTATGATCAGATACCCATAGAAATCTGTGGACATAAAGCTATAGGTACAGTATTAATAGGACCT
ACACCTGTCAACATAATTGGAAGAAATCTGTTGACTCAGCTTGGTTGCACTTTAAATTTT
>EF514702/B/DK/2004/PMVL_025
CCTCAGATCACTCTTTGGCAACGACCCCTAGTCACAATAAAGATAGGGGGGCAACTAAAGGAAGCTCTATTAGATACAGG
AGCAGATGATACAGTATTAGAAGAA---ATGAGTTTGCCAGGAAGATGGAAACCAAAAATGATAGGGGGAATTGGAGGTT
TTATCAAAGTAAGACAATATGATCAGATACCCATAGAAATCAGTGGGCATAAAGCTATAGGTACAGTATTAGTAGGACCC
ACACCTGTCAACATAATTGGAAGAAATCTGTTGACTCAGATTGGTTGCACTTTAAATTTT
>EF514703/B/DK/2004/PMVL_039
CCTCAGATCACTCTTTGGCAACGGCCCCTCGTCATGATAAGGATAGGGGGGCAACTAAAGGAAGCTCTATTAGATACAGG
AGCAGATGATACAGTATTAGAAGAA---ATGGATTTGCCAGGAAGATGGAAACCAAAAATGATAGGGGGAATTGGAGGCT
TTATCAAAGTAAGACAGTATGATCAAATACCCGTAGAAATCTGTGGAAATAAAGCTATAGGTACAGTATTAATAGGACCT
ACCCCTGTCAACATAATTGGAAGAAATCTGTTGACTCAGATTGGTTGCACTCTAAATTTT
>EF514704/B/DK/2001/CTL_016
CCTCAGATCACTCTTTGGCAACGACCCCTCGTCACAGTAAAGATAGGGGGGCAACTAAAGGAAGCTTTATTAGATACAGG
AGCAGATGATACAGTATTAGAAGAA---ATGAGTTTGCCAGGAAGATGGAAACCAAAAATGATAGGGGGAATTGGAGGTT
TTATCAAAGTAAGACAGTACGATCAGGTACCCATAGAAATTTGTGGATATAAAGCTATAGGTACAGTATTAGTAGGACCT
ACACCTGTCAACATAATTGGAAGAAATCTGTTGACTCAGATTGGTTGCACTTTAAATTTT
>EF514705/B/DK/2001/CTL_017
CCTCAGATCACTCTTTGGCAACGACCCCTCGTCACAGTAAAGGTGGGGGGACAACTAAAGGAAGCTCTATTAGATACAGG
AGCAGATGATACAGTATTAGAAGAA---ATGAATTTGCCAGGAAGATGGAAACCAAAAATGATAGGGGGAATTGGAGGTT
TTATCAAAGTAAGACAGTATGATCAGATACTCATAGAAATTTGTGGACATAAAGCTATCGGTACAGTATTAGTAGGACCT
ACACCTGTCAACATAATTGGAAGAAATCTGTTGACTCAGATTGGTTGTACTTTAAATTTT
>EF514706/B/DK/2001/CTL_018
CCTCAGATCACTCTTTGGCAGCGACCCCTCGTCCCAATAAAGATAGGGGGGCAACTAAAGGAAGCTCTATTAGATACAGG
AGCAGATGATACAGTATTAGAAGAC---ATAAATTTGCCAGGAAGATGGAAACCAAAAATGATAGGGGGAATTGGAGGTT
TTATCAAAGTAAAACAGTATGAGCAGATATCCGTAGAAATCTGTGGACATAAAGCTATAGGTACAGTATTAATAGGACCT
ACACCTGTCAACATAATTGGAAGGAATCTGTTGACTCAGCTTGGCTGTACTCTAAATTTT
>EF514707/B/DK/2001/CTL_023
CCTCAGATCACTCTTTGGCAACGACCCCTCGTCTCAATAAAGATAGGGGGGCAGCTAAAGGAAGCTCTATTAGATACAGG
AGCAGATGATACAGTATTAGAAGAT---ATGAATTTGCCAGGAAGATGGAGACCAAAAATGATAGGGGGAATTGGAGGGT
TTATCAAAGTAAGACAGTATGATGAGGTGCCCATAGAAATTTGTGGACATAAAGCTATAGGTACAGTATTAGTAGGACCT
ACACCTGTCAACATAATTGGAAGAAATCTGTTGACTCAGCTTGGTTGCACTTTAAATTTT
>EF514708/B/DK/2001/CTL_030
CCTCAGATCACTCTTTGGCAACGACCCCTCGTCACAATAAAGATAGGGGGGCAACTAAAGGAAGCTCTATTAGATACAGG
AGCAGATGATACAGTATTGGAAGAA---ATGAATTTGTCAGGGAGATGGAAACCAAAAATGATAGGGGGAATTGGAGGTT
TTATCAAAGTAAGACAGTATGATCAGGTACCCATAGAAATCTGTGGGCATAAAGCTATAGGTACAGTATTAGTAGGACCT
ACACCTGTCAACATCATTGGAAGAAATCTGTTGACTCAGATTGGCTGTACTTTAAATTTT
>EF514709/B/DK/2001/CTL_033
CCTCAGATCACTCTTTGGCAACGACCCCTCGTCACAATAAAGATAGGGGGGCAACTAAAGGAAGCTCTATTAGATACAGG
AGCAGATGATACAGTATTAGAAGAA---ATAAATCTGCCAGGGAGATATAAACCAAGAATGATAGGGGGAATTGGAGGTT
TTATTAAAGTAAGACAGTATGATCAGATACCCATAGAAATATGTGGACATAAAGCTATAGGTACAGTATTAGTAGGACCT
ACACCTGTCAACATAATTGGAAGAAATCTGTTGACTCAGCTTGGTTGCACTTTAAATTTT
>EF514710/B/DK/2001/CTL_035
CCTCAGATCACTCTTTGGCAACGACCCCTCGTCACAATAAAAATAGGGGGGCAACTAAAGGAAGCTTTGTTAGATACAGG
AGCAGATGATACAGTATTAGAAGAC---ATGAGTTTACCAGGAAGATGGAAACCAAAAATGATAGGGGGAATTGGAGGTT
TTATCAAAGTAAGACAATATGATCAGATACCCATAGAAATCTGTGGGCATAAAGCTATAGGTACAGTATTAGTAGGACCT
ACACCTGTCAACATAATTGGAAGAAATCTGTTGACTCAGATTGGTTGTACTTTAAATTTT
>EF514711/B/DK/2001/CTL_041
CCTCAGATCACTCTTTGGCAACGACCCTTCGTCATAATAAGGGTAGGAGGGCAACTAAAAGAAGCTCTACTAGATACAGG
AGCAGATGATACAGTATTAGAAGAA---ATGAATTTGCCAGGGAAATGGAAACCAAAAATGATAGGAGGAATTGGAGGTT
TTATTAAAGTAAGACAGTATGATCAAGTACCCATAGAAATCTGTGGAAACAAAGCTGTAGGTACAGTATTAGTAGGACCT
ACACCTGTCAACATAATTGGAAGAAATCTGTTGACTCAAATTGGYTGCACTTTAAATTTT
>EF514712/B/DK/2001/CTL_043
CCTCAGATCACTCTTTGGCAACGACCCCTCGTCTCAATAAAGATAGGGGGGCAACTAAAGGAAGCTCTATTAGATACAGG
AGCAGATGATACAGTATTAGAAGAA---ATGAATTTACCAGGAAGATGGAAACCAAAAATGATAGGGGGAATTGGAGGTT
TTATCAAAGTAAGACAGTATGATCAGGTACCCATAGAAATCTATGGGCATAAAGCTATAGGTACAGTATTAATAGGACCC
ACACCTGTCAACATAATTGGAAGAAATCTGTTGACTCAGATTGGTTGCACTTTAAATTTT
>EF637046/B/BR/2003/BREPM2012
CCTCAGATCACTCTTTGGCAACGACCCCTCGTCACAATAAAGATAGGGGGGCAACTAAAGGAAGCACTATTAGATACAGG
AGCAGATGATACAGTAGTAGAAGAA---ATGAATTTGCCAGGAAAATGGAAACCAAAAATGATAGGGGGAATTGGAGGTT
TTATCAAAGTAAGACAGTATGATCAGATACCTATAGAAATTTGTGGACATAAAGCTATAGGTACAGTATTAGTAGGACCT
ACACCTGTCAACATAATTGGAAGAAATTTGTTGACTCAGATTGGCTGCACTTTAAATTTT
>EF637047/B/BR/2003/BREPM1040
CCTCAGATCACTCTTTGGCAACGACCCCTCGTCCGAATAAAGATAGGGGGGCAACTAAAGGAAGCTCTATTAGATACAGG
AGCAGATGATACAGTGTTAGAAGAC---ATGAGTTTGCCAGGAAAATGGAAACCAAAAATGATAGGGGGAATTGGAGGTT
TTATCAAAGTAAGACAGTATGATCAAGTAGCCATAGAGATTTGCGGCCACAAAGTTATAGGTACAGTGTTAGTGGGACCT
ACACCTGTCAATATAATTGGAAGAAATTTGTTGACTCAGCTTGGCTGCACTTTAAATTTT
>EF637048/B/BR/2003/BREPM1038
CCTCAAATCACTCTTTGGCAACGACCCCTCGTCACAATAAAGATAGGAGGGCAACTAAAGGAAGCTCTATTAGATACAGG
AGCAGATAATACAGTATTAGAAGAC---GTGAATTTGCCAGGAAGATGGAAACCAAAAATGATAGGGGGAATTGGAGGTT
TTATCAAAGTAAGACAGTATGATCAGGTACCCATAGAAATCAGTGGACATAAAGCTGTAGGTACAGTATTAGTAGGACCT
ACACCTGTCAACATAATTGGAAGAGATCTGTTGACTCAGCTTGGCTGCACTTTAAATTTT
>EF637049/B/BR/2003/BREPM1035
CCTCAGATCACTCTTTGGCAACGACCCCTCGTCGCAATAAAGATAGGGGGGCAAACAAAGGAAGCTCTATTAGATACAGG
AGCAGATGATACAGTATTAGAAGAA---ATGAGTTTGCCAGGAAGATGGAAACCAAAAATGATAGGGGGAATTGGAGGTT
TTATCAAAGTAAGACAGTATGATCAGATACTTGTAGAAATCTGTGGACATAAAGCTATAGGTACAGTATTAGTAGGACCT
ACACCTGTCAACATAATTGGAAGAAATCTGTTGACTCAGATTGGCTGCACTTTAAATTTT
>EF637051/B/BR/2003/BREPM1032
CCTCAGATCACTCTTTGGCAACGACCCCTCGTCACAATAAGGGTAGGGGGGCAACTAAAGGAAGCTCTATTAGATACAGG
AGCAGATGATACAGTATTAGAAGAA---ATGAATTTGCCAGGAAGATGGAAACCAAAAATGATAGGGGGAATTGGAGGTT
TTATCAAAGTAAGACAGTATGATCAGATACTCATAGAAATTTGTGGACATAAAGCTATAGGTACAGTATTAGTAGGACCT
ACGCCTGTCAACATAATTGGAAGAAATCTGTTGACTCAGCTTGGCTGCACTTTAAATTTT
>EF637053/B/BR/2003/BREPM1028
CCTCAGATCACTCTTTGGCAACGACCCCTCGTCACAATAAAGATAGGGGGGCACCTAAAGGAAGCTTTACTAGATACAGG
AGCAGATGATACAGTATTAGAAGAA---ATGAATTTGCCAGGAAGATGGAAACCAAAAATGATAGGGGGAATTGGAGGTT
TTATCAAAGTAAGACAGTATGATCAAATACCCATAGAAATAGATGGAAAGAAAGCTATAGGGACAGTATTAATAGGACCG
ACACCTGTCAACATAATTGGAAGAAATCTGTTGACTCAGATTGGTTGCACTTTAAATTTT
>EF637054/B/BR/2003/BREPM1027
CCTCAAATCACTCTTTGGCAGCGACCCCTCGTCACAGTAAAGATAGGGGGGCAACTAAAGGAAGCTCTATTAGATACAGG
AGCAGATGATACAGTATTAGAAGAC---ATGAATTTGCAAGGAAGATGGAAACCAAAAATGATAGGGGGAATTGGAGGTT
TTATCAAAGTAAGACAGTATGATCAGATACCCATAGAAATTTGTGGACATAAAGCTATAGGTACAGTATTAGTAGGACCT
ACACCTGTCAACATAATTGGAAGGAATCTGTTGACTCAGATTGGCTGCACTTTAAATTTT
>EF637056/B/BR/2003/BREPM1024
CCTCAAATCACTCTTTGGCAACGACCCCTAGTCAACATAAAGGTAGGGGGGCAACTAAAGGAAGCTCTATTAGATACAGG
AGCAGATGATACAGTATTAGAAGAA---ATAAATTTGCCAGGAAAATGGAAACCAAAAATGATAGGGGGAATTGGAGGTT
TTATCAAAGTAAAACAGTATGATCAGATATCTGTAGAAATCTGTGGACATAAAGCTATAGGTACAGTATTAGTAGGACCT
ACACCTGTCAACATAATTGGAAGAAATCTGTTGACTCAGATTGGCTGCACTTTAAATTTT
>EF637057/B/BR/2003/BREPM1023
CCTCAGATCACTCTTTGGCAACGACCCATCGTCTCAATAAAAATAGGGGGGCAACTAAAGGAAGCTTTATTAGATACGGG
AGCAGATGATACAGTATTAGAAGAC---ATAAATTTGCCAGGAAGATGGAAACCAAAAATGATAGGGGGAATTGGAGGTT
TTATCAAAGTAAGACAATATGATCAGATAGCCATAGAAATCTGTGGACATAAGGCTATAGGTACAGTATTAGTAGGACCT
ACACCTGTCAATATAATTGGAAGGAATCTGTTGACTCAGCTTGGTTGCACTTTAAATTTT
>EF694037/B/IN/-/11807
CCTCAAATCACTCTTTGGCAACGACCCATCGTCACAGTAAAGATAGGGGGGCAAATAAAGGAAGCTCTATTAGATACAGG
AGCAGATGATACAGTATTAGAAGAC---ATGAATTTGCCAGGAAGATGGAAACCAAAAATGATAGGGGGAATTGGAGGTT
TTATCAAAGTAAGACAGTATGATCAGATACTCGTAGAAATCTGTGGACATCAAGCTATAGGTACAGTATTAGTAGGACCT
ACGCCTGTCAACATAATTGGAAGAAATCTGTCGACTCAGATTGGTTGCACCTTAAATCTT
>EU541617/B/-/-/pIIIB
CCTCAGATCACTCTTTGGCAGCGACCCCTCGTCACAATAAAGATAGGGGGGCAATTAAAGGAAGCTCTATTAGATACAGG
AGCAGATGATACAGTATTAGAAGAA---ATGAATTTGCCAGGAAGATGGAAACCAAAAATGATAGGGGGAATTGGAGGTT
TTATCAAAGTAAGACAGTATGATCAGATACTCATAGAAATCTGCGGACATAAAGCTATAGGTACAGTATTAGTAGGACCT
ACACCTGTCAACATAATTGGAAGAAATCTGTTGACTCAGATTGGCTGCACTTTAAATTTT
>EU616639/B/US/-/AC160_T1_Day_22_Dom
CCTCAGATCACTCTTTGGCAACGACCCCTCGTCACAATAAAGATAGGGGGGCAACTAAAGGAAGCTCTATTAGATACAGG
AGCAGATGATACAGTATTAGAAGAA---ATGAATTTACCAGGAAAATGGAAACCAAAAATGATAGGGGGAATTGGAGGTT
TTATCAAAGTAAGACAGTATGAACAGATACTCATAGAAATCTGTGGACACAAAGCTATAGGTACAGTATTGGTAGGACCT
ACACCTGTCAATATAATTGGAAGAAATCTGTTGACTCAGATTGGTTGCACTTTAAATTTT
>EU616640/B/US/-/AC160_T2_Day_83_Dom
CCTCAGATCACTCTTTGGCAACGACCCCTCGTCACAATAAAGATAGGGGGGCAACTAAAGGAAGCTCTATTAGATACAGG
AGCAGATGATACAGTATTAGAAGAA---ATGAATTTACCAGGAAAATGGAAACCAAAAATGATAGGGGGAATTGGAGGTT
TTATCAAAGTAAGACAGTATGAACAGATACTCATAGAAATCTGTGGACACAAAGCTATAGGTACAGTATTGGTAGGACCT
ACACCTGTCAATATAATTGGAAGAAATCTGTTGACTCAGATTGGTTGCACTTTAAATTTT
>EU616641/B/US/-/AC160_T3_Day_419_Dom
CCTCAGATCACTCTTTGGCAACGACCCCTCGTCACAATAAAGATAGGGGGGCAACTAAAGGAAGCTCTATTAGATACAGG
AGCAGATGATACAGTATTAGAAGAA---ATGAATTTACCAGGAAAATGGAAACCAAAAATGATAGGGGGAATTGGAGGTT
TTATCAAAGTAAGACAGTATGAACAGATACTCGTAGAAATCTGTGGACACAAAGCTATAGGTACAGTATTGGTAGGACCT
ACACCTGTCAATATAATTGGAAGAAATCTGTTGACTCAGATTGGTTGCACTTTAAATTTT
>EU616642/B/US/-/AC160_T4_Day_503_Dom
CCTCAAATCACTCTTTGGCAACGACCCCTAGTCACAATAAAGATAGGGGGGCAACTAAGGGAAGCTCTATTAGATACAGG
AGCAGATGATACAGTATTAGAAGAA---ATAAATTTGCCAGGAAGATGGAAACCAAAAATGATAGGAGGAATTGGAGGTT
TTATCAAAGTAAAACAGTATGATGAGATACCTATAGAAATCTGTGGACATAAAACTGTAGGTACAGTATTAATAGGACCT
ACACCTGTCAACATAATTGGAAGAAATCTGTTGACTCAGCTGGGTTGCACTTTAAATTTT
>EU616643/B/US/-/AC160_T5_Day_545_Dom
CCTCAAATCACTCTTTGGCAACGACCCCTAGTCACAATAAAGATAGGGGGGCAACTAAGGGAAGCTCTATTAGATACAGG
AGCAGATGATACAGTATTAGAAGAA---ATAAATTTGCCAGGAAGATGGAAACCAAAAATGATAGGAGGAATTGGAGGTT
TTATCAAAGTAAAACAGTATGATGAGATACCTATAGAAATCTGTGGACATAAAACTGTAGGTACAGTATTAATAGGACCT
ACACCTGTCAACATAATTGGAAGAAATCTGTTGACTCAGCTGGGTTGCACTTTAAATTTT
>EU616644/B/US/-/AC160_T6_Day_664_Dom
CCTCAAATCACTCTTTGGCAACGACCCCTAGTCACAATAAAGATAGGGGGGCAACTAAGGGAAGCTCTATTAGATACAGG
AGCAGATGATACAGTATTAGAAGAA---ATAAATTTGCCAGGAAGATGGAAACCAAAAATGATAGGAGGAATTGGAGGTT
TTATCAAAGTAAAACAGTATGATGAGATACCTATAGAAATCTGTGGACATAAAACTGTAGGTACAGTATTAATAGGACCT
ACACCTGTCAACATAATTGGAAGAAATCTGTTGACTCAGCTGGGTTGCACTTTAAATTTT
>EU616645/B/US/-/AC160_T7_Day_762_Dom
CCTCAAATCACTCTTTGGCAACGACCCCTAGTCACAATAAAGATAGGGGGGCAACTAAGGGAAGCTCTATTAGATACAGG
AGCAGATGATACAGTATTAGAAGAA---ATAAATTTGCCAGGAAGATGGAAACCAAAAATGATAGGAGGAATTGGAGGTT
TTATCAAAGTAAAACAGTATGATGAGATACCTATAGAAATCTGTGGACATAAAACTGTAGGTACAGTATTAATAGGACCT
ACACCTGTCAACATAATTGGAAGAAATCTGTTGACTCAGCTGGGTTGCACTTTAAATTTT
>EU616649/B/US/-/AC160_T9_Day_1034_Dom
CCTCAAATCACTCTTTGGCAACGACCCCTAGTCACAATAAAGATAGGGGGGCAACTAAGGGAAGCTCTATTGGATACAGG
AGCAGATGATACAGTATTAGAAGAA---ATAAATTTGCCAGGAAGATGGAAGCCAAAAATGATAGGAGGAATTGGAGGTT
TTATCAAAGTAAAACAGTATGATGAGATACCTATAGAAATCTGTGGACATAAAACTGTAGGTACAGTATTAATAGGACCT
ACACCTGTCAACATCATTGGAAGAAATCTGTTGACTCAGCTGGGTTGCACTTTAAATTTT
>EU786672/B/ES/2005/X1890
CCTCAAATCACTCTTTGGCAACGACCCCTCGTCCCAATAAGGATAGGGGGGCAACTAAAGGAAGCTCTATTAGACACAGG
AGCAGATGATACAGTATTAGAAGAC---ATGGATTTGCCAGGAAGATGGAAACCAAAAATGATAGGGGGAATTGGAGGTT
TTATCAAAGTAAGACAGTATGATCAGATACCCATAGAAATCTGTGGACATAAAACTATAGGTACAGTATTAATAGGACCT
ACACCTGTCAACATAATTGGAAGAAATCTGTTGACTCAGCTTGGTTGCACTTTAAATTTT
>EU786674/B/ES/2006/X1958
CCTCAAATCACTCTTTGGCAACGACCCCTTGTCACAATAAAGGTAGGGGGGCAACTAAAGGAAGCTCTATTAGATACAGG
AGCAGATGATACAGTATTAGAAGAA---ATAACTTTGTCAGGAAGATGGAAACCMAAAATGATAGGRGGAATTGGAGGTT
TTATCATAGTAAGACRGTATGATCAGGTACCCATAGAAATCTGTGGACATAAAGCTATAGGTACAGTATTAGTAGGACCT
ACACCTGTCAACATAATTGGAAGAAATCTGTTGACTCAGATTGGTTGCACTTTAAATTTT
>EU786675/B/ES/2006/X1959
CCTCAAATCACTCTTTGGCAACGACCMCTCGTCACAATAAAGATAGGGGGGCARYTAAAGGAAGCTCTATTAGATACAGG
AGCAGATGATACAGTMTTAGAAGAC---ATGARTTTACCAGGAAGATGGAAACCAAAAATGATAGGGGGAATTGGAGGTT
TTATCAAAGTAAAACAGTATGATCAGATACCYGTAGAAATYTGTGGACATAARGCTGTAGGTACAGTATTAGTAGGACCY
ACACCTGTCAACATAATTGGAAGAAATCTGTTGACTCAGATTGGTTGCACTTTAAATTTT
>EU786676/B/ES/2006/X1998
CCTCAAATCACTCTTTGGCAACGACCCCTCGTCAAAATAAAGGTAGGGGGGCAACTAAAGGAAGCTCTATTAGATACAGG
AGCAGATGATACAGTATTAGAAGAA---ATGACTTTGCCTGGAAGATGGAAACCAAAAATGATAGGGGGAATTGGAGGTT
TTATCAAAGTAAGACAGTATGATCAGGTACTCATAGAAATCTGTGGACAAAAAGCTATAGGTACAGTATTAGTAGGACCT
ACACCTGTCAACATAATTGGAAGAAATCTGTTGACTCRGATTGGTTGCACTTTAAATTTT
>EU786677/B/ES/2006/X2102
CCTCAGATCTCTCTTTGGCAACGACCCCTCGTCACRATAAGGATAGGGGGGCAACTAAAGGAAGCTCTATTAGATACAGG
AGCAGATGATACAGTATTAGAAGAC---ATGAATTTGCCAGGAAGATGGAAACCAAAAATGATAGGGGGAATTGGAGGTT
TTATCAAAGTAAGACARTATGATCAGATACTCATAGAAATATGTGGACATAAAGCTATAGGTACAGTATTAGTAGGACCT
ACACCTATCAACATAATTGGAAGAAATATGTTGACTCAGATTGGTTGCACTTTAAATTTT
>EU786678/B/ES/2007/X2149
CCTCAGATCACTCTTTGGCAGCGACCCCTCGTCGCAATAAGGATAGGGGGGCAACTAAAGGAAGCTCTATTAGATACAGG
AGCAGATGATACAGTATTAGAAGAA---ATGGATTTGCCAGGAAGATGGAAACCAAAAATGATAGGGGGAATTGGAGGTT
TTATCAAAGTAAGACAATATGAGGAAATACCAGTAGAAATTTGTGGACATAAAGCTATAGGTACAGTATTAGTAGGACCT
ACACCTGTCAACATAATTGGAAGAAATCTGTTGACTCAGATTGGTTGCACTTTAAATTTT
>EU786679/B/ES/2007/X2210_3
CCTCAAATCACTCTTTGGCAACGACCCCTCGTCCCAATAAGGATAGGGGGGCAGCTAAAGGAAGCTTTATTAGATACAGG
AGCAGATGATACAGTGTTAGAAGAA---ATGAATTTACCAGGAAGATGGAAACCAAAAATGATAGGGGGAATTGGAGGTT
TTATCAAAGTAAGGCAGTATGATCAGATACCCATTGAAATTTGTGGACATAAAACCACAGGTACAGTATTAGTAGGACCT
ACACCTGTCAACATAATTGGAAGAAATCTGTTGACTCAAATTGGTTGTACCTTGAATTTC
>EU786680/B/ES/2007/X2231
CCTCAGATCACTCTTTGGCAACGACCCCTCGTCACAATAAAGGTAGGAGGGCAACTAAAGGAAGCTCTGCTAGATACAGG
AGCAGATGATACAGTATTAGAAGAT---ATGAACTTGCCAGGAAGATGGAAACCAAAAATGATAGGAGGAATTGGAGGTT
TTATCAAAGTAAGACAGTATGATCAGGTACCCATAGAAATTTGCGGACAAAAAGCTATAGGTACAGTATTAGTAGGACCT
ACACCTATCAACATAATTGGAAGAAATCTATTGACTCAGATTGGTTGCACTTTAAATTTT
>EU839596/B/DO/2005/05DO_162387
CCTCAGATCACTCTTTGGCAACGACCCCTTGTCACAGTAAAGGTCGGGGGACAATTAAAAGAAGCCCTATTAGATACAGG
AGCAGATGATACAGTATTAGAAGAA---ATGAGTTTACCAGGAAAATGGAAACCAAAAATGATAGGGGGAATTGGAGGTT
TTATCAAAGTAAGACAGTATGATCAAGTAAGGGTAGAAATCTGTGGACATACAGCTATAGGTACAGTGTTAATAGGACCT
ACACCTGTCAACATAATTGGAAGAAATCTGTTGACTCAGATTGGTTGCACTTTAAATTTT
>EU839597/B/DO/2005/05DO_160884
CCTCAGATCACTCTTTGGCAACGACCCCTCGTCACAATAAAGATAGGGGGGGAACTAAAGGAAGCCCTATTAGATACAGG
AGCAGATGATACAGTATTAGAAGAA---ATAAATTTGCCAGGAAGATGGAAACCAAAAATGATAGGGGGAATTGGAGGTT
TTATCAAAGTAAGACAATATGAGCAAGTACCCATAGAAATTTGTGGACATAAAGCTGTAGGTACAGTCTTAGTAGGACCT
ACACCTGTTAACATAATTGGAAGAAATCTGTTGACTCAGCTTGGKTGCACTTTAAATTTT
>EU839598/B/DO/2005/05DO_163007
CCTCAAATCACTCTTTGGCAACGACCCCTCGTCGTAGTAAAGATAGGGGGGCAGTTAAGGGAAGCTCTATTAGATACAGG
AGCAGATGATACAGTATTAGAAGAA---ATAAATTTGCCAGGAAAATGGAAACCAAAAATGATAGGGGGAATTGGAGGCT
TTATCAAAGTAAGACAGTATGATCAAGTATCCATAGAAATCTGTGGACATAAAGCTATAGGTACAGTATTAGTAGGACCT
ACACCTGTCAACATAATTGGAAGGAATCTGTTGACTCARATTGGTTGCACTTTAAATTTT
>EU839600/B/HT/2005/05HT_129517
CCTCAAATCACTCTTTGGCAACGACCCCTCGTCACAATAAAGATAGGGGGACAAGTAAAGGAAGCTCTATTAGACACAGG
AGCAGATGATACAGTATTAGAAGAA---ATGAGTTTGCCAGGAAAATGGAAACCAAAAATGATAGGGGGAATTGGAGGTT
TTATCAAAGTAAAACAATATGATCAAATAGTTATAGAAATCTGTGGACATAAAGCTATAGGTACAGTATTAGTAGGACCT
ACACCTGTCAACATAATTGGAAGAAATCTGTTGACTCAGATTGGTTGCACTTTAAATTTT
>EU839601/B/HT/2005/05HT_129696
CCTCAAATCACTCTTTGGCAGCGACCCCTAGTCACAATAAGGATAGGGGGGCAACTAAAGGAAGCGCTATTAGACACAGG
AGCAGATGATACAGTATTAGAAGAA---ATAAATTTGCCAGGAAAATGGAAACCAAAAATGATAGGGGGAATTGGAGGTT
TTATCAAAGTAAGACAGTATGATCAAGTATGCATAGAAATCTGTGGACATAAAGCTATAGGTACAGTATTAGTAGGACCT
ACACCTGTCAACATAATTGGAAGAAATATGTTGACTCAGATTGGYTGTACTTTAAATTTT
>EU839602/B/HT/2005/05HT_129389
CCTCAAATCACTCTTTGGCAACGACCCCTAGTCACAATAAAGATAGGGGGGCAACTAAAGGAAGCTCTATTAGATACAGG
AGCAGATGATACAGTATTAGAAGAA---ATGAATTTGCCAGGAAAATGGAAACCAAAAATGATAGGGGGAATTGGAGGTT
TTATCAAAGTAAGACAGTATGATCAAGTACACATAGAAATTTGTGGACATAAAACTATAGGTACAGTATTAGTAGGACCT
ACACCTGTCAACATAATTGGAAGAAATCTGTTGACTCAGATTGGTTGCACTTTAAATTTT
>EU839603/B/HT/2005/05HT_129473
CCTCAGATCACTCTTTGGCAACGACCCCTCGTCACAGTAAAAATAGGGGGGCAAATAAAGGAAGCTCTATTAGACACAGG
AGCAGATGATACAGTATTAGAAGAA---ATGAGTTTACCAGGAAAATGGAAACCAAGAATGATAGGGGGAATTGGAGGTT
TTATCAAAGTRAGACAGTATGAKCAAATACTCGTAGAMATYTGTGGACATAAAGCTATAGGTACAGTATTAGTAGGGCCC
ACACCTGTCAACATAATTGGAAGAAATCTGTTGACTCAGATTGGGTGCACTTTAAATTTT
>EU839604/B/HT/2005/05HT_129805
CCTCAGATCACTCTTTGGCAACGACCCCTTGTCACAATAAAGATAGGGGGGCAACTAAAGGAAGCTCTTTTAGATACAGG
AGCAGATGACACAGTATTAGAGGAA---ATGGATTTACCAGGAAAATGGAAACCAAAAATGATAGGGGGAATTGGAGGTT
TTATCAAAGTAAGACAATATGAGAACATAACAATAGACATCTGTGGACATAAAGCTGTAGGTACAGTATTAATAGGACCT
ACACCTGTCAACATAATTGGAAGAAATCTGTTGACTCAGATTGGTTGCACTTTAAATTTT
>EU839605/B/JM/2005/05JM_KJ108
CCTCAAATCACTCTTTGGCAACGACCCCTCGTCACAATAAAGGTAGGGGGGCMACAAGTGGAAGCCCTATTAGATACAGG
AGCAGATGATACAGTATTAGAAGAA---ATGAGTTTGCCAGGAAAATGGAAACCAAAAATGATAGGGGGAATTGGGGGTT
TTATCAAAGTAAGACAGTATGAGAATATACCCATAGAAATCTGTGGACATAAAGCTATAGGTACAGTATTGGTAGGACCT
ACACCTGTCAACATAATTGGAAGAAATCTGTTGACTCAGATTGGTTGCACTTTAAATTTY
>EU839606/B/TT/2000/00TT_CRC08767
CCTCAAATCACTCTTTGGCAACGACCCCTAGTCACAATAAAGGTAGGGGGGCAACTAAAGGAAGCTCTATTAGATACAGG
AGCAGATGATACAGTATTAGAAAAC---ATAAATTTGCCAGGAAAATGGAAACCAAAAATGATAGGGGGAATTGGAGGTT
TTATCAAAGTAAGACAGTATGATCAAATAGCCATAGAAATCTGTGGGCATAAAGCTATAGGTACAGTATTAGTAGGACCT
ACACCTGTCAACATAATTGGAAGAAATCTGTTGACTCAGATTGGTTGCACTTTAAATTTT
>EU839607/B/TT/2000/00TT_CRC50018
CCTCAAATCACTCTTTGGCAACGACCCCTTGTCACAATAAAGATAGGGGGGCAAATAAAGGAAGCTCTATTAGATACCGG
AGCAGATGATACAGTATTAGAAGAA---ATAGATTTGCCAGGAAAATGGAAACCAAAAATGATAGGGGGAATTGGAGGTT
TTATCAAAGTAAGACAGTATGATCAAATACCCTTAGAAATTTGTGGACATAAGGCTATAGGTACAGTGTTAATAGGACCT
ACACCTGTCAACATAATCGGAAGAAATCTGTTGACTCAGCTTGGTTGCACTTTAAATTTT
>EU839608/B/TT/2001/01TT_CRC50069
CCTCAAATCACTCTTTGGCAACGACCTCTTGTCACAATAAGGATAGGAGGACAGCTAAAGGAAGCTCTATTAGACACAGG
AGCAGATGATACAGTATTAGAAGAA---ATGAATTTGCCAGGGAAATGGAAACCAAAAATGATAGGGGGAATTGGAGGTT
TTATCAAAGTAAGACAGTATGAACAAATACCCATAGAAATTTGTGGACACAAAGCTGTAGGTACAGTATTAATAGGACCT
ACGCCTGTAAACATAATTGGGAGAAACCTATTGACTCAGATTGGTTGCACTTTAAATTTT
>EU839609/B/TT/2000/00TT_CRC50060
CCTCAAATCACTCTTTGGCAACGACCACTCGTCACAATAAAGATAGGGGGGCAACTAAAGGAAGCTCTATTAGATACAGG
AGCAGATGATACAGTATTAGAAGAA---ATGAGTCTGCCAGGAAAATGGAAACCAAAAATGATAGGGGGAATTGGAGGTT
TTATCAAAGTAAGACAGTATGATCAAATACTCATAGAAATCTGTGGACATAAAGCTATAGGTACAGTATTAGTAGGACCC
ACACCTGTCAACATAATTGGAAGAAATCTGTTAACKCAGATMGGTTGCACTTTAAATTTT
>EU839610/B/TT/2001/01TT_CRC50077
CCTCAAATCACTCTTTGGCAACGACCACTCGTCACAATAAAGATAGGGGGGCAATTAAAGGAAGCTCTATTAGATACAGG
AGCAGATGATACAGTATTAGAAGAA---ATGAGTCTGCCAGGAAAATGGAAACCAAAAATGATAGGGGGAATTGGAGGTT
TTATCAAAGTAAGACAGTATGATCAAATACTCATAGAAATCTGTGGACATAAAGCTATAGGTACAGTATTAGTAGGACCC
ACACCTGTCAACATAATTGGAAGAAATCTGTTAACACAGATCGGTTGCACTTTAAATTTT
>FB341548/B/FR/1983/HXB2_patent
CCTCAGGTCACTCTTTGGCAACGACCCCTCGTCACAATAAAGATAGGGGGGCAACTAAAGGAAGCTCTATTAGATACAGG
AGCAGATGATACAGTATTAGAAGAA---ATGAGTTTGCCAGGAAGATGGAAACCAAAAATGATAGGGGGAATTGGAGGTT
TTATCAAAGTAAGACAGTATGATCAGATACTCATAGAAATCTGTGGACATAAAGCTATAGGTACAGTATTAGTAGGACCT
ACACCTGTCAACATAATTGGAAGAAATCTGTTGACTCAGATTGGTTGCACTTTAAATTTT
>FB707281/B/FR/1983/HXB2-patent
CCTCAGGTCACTCTTTGGCAACGACCCCTCGTCACAATAAAGATAGGGGGGCAACTAAAGGAAGCTCTATTAGATACAGG
AGCAGATGATACAGTATTAGAAGAA---ATGAGTTTGCCAGGAAGATGGAAACCAAAAATGATAGGGGGAATTGGAGGTT
TTATCAAAGTAAGACAGTATGATCAGATACTCATAGAAATCTGTGGACATAAAGCTATAGGTACAGTATTAGTAGGACCT
ACACCTGTCAACATAATTGGAAGAAATCTGTTGACTCAGATTGGTTGCACTTTAAATTTT
>FJ195086/B/BR/2004/BREPM1070
CCTCAGATCACTCTTTGGCAACGACCCCTCGTCACAATAAAGGTAGAGGGACAACTAAAGGAAGCTCTATTAGATACAGG
AGCAGATGATACAGTATTAGAAGAA---ATAAATTTATCAGGAAGATGGAAACCAAAAATGATAGGGGGAATTGGAGGTT
TTATCAAAGTAAGACAGTATGATCAGATACCTATAGAAATCTGCGGGCATAAAGCTGTAGGTACAGTGTTAGTAGGGCCT
ACACCTGTCAACATAATTGGAAGAAATCTGTTGACTCAGATTGGTTGCACTTTAAATTTT
>FJ195088/B/BR/2005/BREPM1084
CCTCAGATCACTCTTTGGCAACGACCCCTCGTCACAATAAAGATAGGGGGGCAACTAAAGGAAGCTTTATTAGATACAGG
AGCAGATGATACAGTATTAGAAGAA---ATGAATTTGCCAGGAAAGTGGAAACCAAAAATGATAGGGGGAATTGGAGGTT
TTATTAAAGTAAGACAGTATGAGCAGATACCTATGGAAATCTGCGGACATAAAGCTATAGGTACAGTATTAGTGGGACCT
ACACCTGTCAACATAATTGGAAGAAATCTGTTGACTCAGATTGGCTGCACTTTAAATTTT
>FJ195089/B/BR/2005/BREPM1093
CCTCAAATCACTCTTTGGCAGCGACCCCTCGTCACAATAAAGATAGGGGGGCAACTAAAGGAAGCCCTATTAGATACAGG
GGCAGATGATACAGTATTAGAAGAT---ATAAATTTGCCAGGAAGATGGAAACCAAAAATGATAGGAGAAATTGGAGGTT
TCATCAAAGTAAGACAGTATGATCAAGTATCTGTAGAAATCTGTGGACATAAAGCTATAGGTACAGTATTAGTAGGACCT
ACACCTGTCAACATAATTGGAAGAAATCTGTTGACTCAGATTGGCTGCACTTTAAATTTT
>FJ195090/B/BR/2004/BREPM1066
CCTCAGATCACTCTTTGGCAACGACCCCTCGTCACAGTAAAGATAGGGGGACAGCTAAAAGAGGCTCTATTAGATACAGG
AGCAGATGATACAGTATTAGAAGAA---ATGAATTTACCAGGAAGATGGAAACCAAAAATGATAGGGGGAATTGGAGGTT
TTATCAAAGTAAGACAGTATGAGCAGGTAGAAGTAGATATCTGTGGACATAAGGCTACAGGTACAGTATTAATAGGACCT
ACACCGGTCAACATAATTGGAAGAAATCTGTTGACCCAGATTGGCTGTACTTTAAATTTT
>FJ195091/B/BR/2005/BREPM1081
CCTCAAATCACTCTTTGGCAACGACCATTAGTCATAATAAGAGTAGGGGGGCAACTAAAAGAAGCTCTATTAGATACAGG
AGCAGATGATACAGTATTAGAAGAA---ATGGATTTGCCAGGAAAATGGAAACCAAAAATGATAGGGGGAATTGGAGGTT
TTATCAAAGTAAGACAGTATGATCAGATAGCCATAGAGATCTGTGGACATAAAGCTATAGGTACAGTATTAGTAGGACCT
ACACCTGTCAACATAATTGGAAGGAATCTGTTGACTCAGATTGGCTGTACTTTAAATTTT
>FJ388890/B/CY/2005/CY018
CCTCAGATCACTCTTTGGCAACGACCCTTCGTCACAATAAAGATAGGGGGGCAACTAATAGAAGCTCTATTAGACACAGG
AGCAGATGATACAGTATTAGAAGAC---ATAGATTTGCCAGGAAGATGGAAACCAAAAATAATAGGGGGAATTGGAGGTT
TTGTCAAAGTAAAACAGTATGAGCAAATACCCATAGAAATTTGTGGACATAAAGTTATAGGTACAGTATTGGTAGGACCT
ACGCCTGCCAACATAATTGGAAGAAATCTGATGACTCAGCTAGGTTGCACTTTAAATTTT
>FJ388891/B/CY/2005/CY020
CCTCAAATCACTCTTTGGCAACGACCCCTTGTCACAATAAAGATAGGAGGGCAACTAAAAGAAGCTCTATTAGATACAGG
AGCAGATGATACAGTATTAGAAGAC---ATGAATTTGCCAGGAAGATGGAAACCAAAAATGATAGGGGGAATTGGAGGTT
TTATCAAAGTAAAACAGTATGATCAAATAGCCATAGACATTTGCGGACATAAAGTTATAGGTACAGTATTAGTAGGACCG
ACACCTGTCAACATAATTGGAAGAAATCTGTTGACTCAGCTTGGTTGCACTTTAAATTTT
>FJ388895/B/CY/2005/CY028
CCTCAAATCACTCTTTGGCAACGACCAATAGTCACAATAAAGATAGGGGGGCAACTAATGGAAGCTCTATTAGATACAGG
AGCAGATGATACAGTGATAACAGAA---ATAAATTTGCCAGGAAAATGGAAACCAAAAATGATAGGGGGAATTGGAGGTT
TTATCAAAGTAAGACAGTATGATCAAGTATCTGTAGAAATCTGTGGACATAAAGCTATAGGTACAGTATTAGTAGGACCT
ACACCTGTCAACATAATTGGAAGAAATCTGATGACTCAGATTGGTTGCACTTTAAATTTT
>FJ388898/B/CY/2005/CY032
CCTCAAATCACTCTTTGGCAACGACCCCTTGTCTCAATAAAGATAGGGGGGCAAATAAAGGAAGCTCTATTAGATACAGG
AGCAGATGATACAGTATTAGAAGAA---ATGGATTTGCCAGGAAGATGGAAACCAAAAATGATAGGGGGAATTGGAGGTT
TTATCAAAGTAAGACAGTATGATCAGATACCCATTGAAATCTGTGGGCATAAAGCTATAGGTACAGTATTAATAGGACCT
ACACCTGTTAACATAATTGGAAGAAATCTGTTAACTCAGCTTGGTTGCACTTTAAATTTT
>FJ388899/B/CY/2005/CY037
CCTCAGATCACTCTTTGGCAACGACCCCTCGTCGTAATAAAGATAGGGGGGCAGCTAAAGGAAGCTCTATTAGATACTGG
AGCAGATGATACAGTATTAGAAGAT---ATAGATTTGCCAGGAAGATGGAAACCAAAAATGATAGGGGGAATTGGAGGTT
TTATCAAAGTAAGACAGAATGATCAGATACCTATAGAAATCTGTGGACATAAAGCTATAGGGACAGTATTGGTAGGACCC
ACACCTGTCAACATAATTGGAAGAAATCTGTTGACCCAGATTGGTTGCACTTTAAATTTT
>FJ388904/B/CY/2005/CY055
CCTCAAATCACTCTTTGGCAACGACCCCTTGTCACAATAAGGATAGGGGGGCAACTAAAAGAAGCTCTATTAGATACAGG
AGCAGATGATACAGTATTGGAAGAA---ATGCATTTGCCAGGAAAATGGAAACCAAAAATGATAGGGGGAATTGGAGGTT
TTATCAAAGTAAGACAGTATGATCAGATATCAGTAGATATCTGTGGACATAGGGCTATAGGTACAGTATTAATAGGACCT
ACACCTGTCAACATAATTGGAAGAAATCTGTTGACTCAGATTGGCTGTACTTTAAATTTT
>FJ388905/B/CY/2005/CY056
CCTCAGATCACTCTTTGGCAACGACCCCTTGTCACAATAAGGATAGGAGGGCAACTAAAGGAAGCTCTATTAGATACAGG
AGCAGATGATACAGTATTAGAAGAA---ATGAATTTGCCAGGAAGATGGAAACCAAAAATGATAGGGGGAATTGGAGGTT
TTATCAAAGTAAAACAGTATGATCAGGTACCCATAGAAATCTGTGGACATAAAGCTATAGGTACAGTCTTAGTAGGACCT
ACACCTGTCAATATAATTGGAAGAAACCTGTTGACCCAACTTGGTTGCACTTTAAATTTC
>FJ388910/B/CY/2005/CY065
CCTCAGATCACTCTTTGGCAACCACCCCTCGTTAATATAAAGATAGGGGGGCAACTAAAAGAAGCCCTATTGGATACAGG
AGCAGATGATACAGTATTAGAAGAC---ATAGATTTGCCAGGAAGATGGAAACCAAAGATGATAGGGGGAATTGGAGGTT
TTATTAAAGTAAAACAGTATGATCAGATACCCATAGAAATCTGTGGGCATAAAGCTATAGGTACAGTATTAGTAGGACCT
ACACCTGTCAACATAATTGGAAGAAATTTGTTGACTCAGATTGGTTGCACCTTAAATTTT
>FJ388911/B/CY/2005/CY067
CCTCAAATCACTCTTTGGCAACGACCCCTCGTCACAATAAAGATAGGGGGGCAACTAAAGGAAGCTCTATTAGATACAGG
AGCAGATGATACAGTATTGGAAGAA---ATGAATTTGCCAGGAAGATGGAAACCAAAAATGATAGGGGGAATTGGAGGTT
TTATCAAAGTAAGACAGTATGATCAGGTAAACATAGAAATCTGTGGACATAAAGCAATAGGTTCAGTATTAGTAGGACCT
ACTCCTGTCAACATAATTGGAAGGAATCTGTTGACTCAGATTGGCTGTACTTTAAATTTT
>FJ388912/B/CY/2005/CY068
CCTCAGATCACTCTTTGGCAACGACCCCTCGTCACAGTAAAAATAGGGGGACAACTAAAAGAAGCTCTATTAGATACAGG
AGCAGATGATACAGTATTAGAAGAA---ATGAATTTGCCAGGAAGATGGAAACCAAAAATGATAGGGGGAATTGGAGGTT
TTATCAAAGTAAGACAGTATGATCAGATACCCATAGAAATCTGTGGACATAAAGCTATAGGTACAGTATTAGTAGGACCT
ACACCTGTCAACATAATTGGAAGAAATCTGTTGACTCAGATTGGTTGCACCTTAAATTTT
>FJ388914/B/CY/2005/CY072
CCTCAAATCACTCTTTGGCAACGACCCCTTGTCCCAATAAAAATAGGGGGGCAACTAAAAGAAGCTCTATTAGATACAGG
AGCAGATGATACAGTATTAGAAGAC---ATAAATTTGCCAGGAAGATGGAAACCAAAAATGATAGGGGGAATTGGAGGTT
TTATCAAGGTAAAACAGTATGATCAAGTAGCCATAGACATTTGTGGACATAAAGTTATAGGTACAGTATTAGTAGGACCT
ACACCTGTCAACATAATTGGAAGAAATCTGTTGACTCAGCTTGGTTGCACTTTAAATTTT
>FJ388915/B/CY/2005/CY074
CCTCAGATCACTCTTTGGCAACGACCCCTCGTTACAATAAAGATAGGGGGGCAACTAAAGGAAGCTCTATTGGATACAGG
AGCAGATGATACAGTATTAGAAGAC---ATGAGTTTGCCAGGAAAATGGAAACCAAAAATGATAGGGGGAATTGGAGGTT
TTATCAAAGTAAGACAGTATGATCAGATACCCATAGAAATTTGTGGACATAAAGCTATAGGTACAGTATTAGTAGGACCT
ACACCTGTCAACATAATTGGAAGAAATCTGTTGACTCAGATTGGTTGTACTTTAAATTTT
>FJ388916/B/CY/2005/CY075
CCTCAGATCACTCTTTGGCAACGACCCCTCGTCACAATAAGGATAGGGGGGCAACTAAAGGAAGCTCTATTAGATACAGG
AGCAGATGATACAGTATTGGAAGAA---ATGCATTTGCCAGGAAAATGGAAACCAAAAATGATAGGGGGAATTGGAGGTT
TTATCAAAGTTAGACAGTATGATCAGATACTAGTAGAAATCTGTGGACATAAAGCTATAGGTACAGTATTAATAGGGCCT
ACACCTGTCAACATAATTGGAAGAAATCTGTTGACTCAGATTGGCTGTACTTTAAATTTT
>FJ388918/B/CY/2005/CY087
CCTCAAATCACTCTTTGGCAACGACCCCTTGTTGCAATAAAGGTAGAGGGACAACTAAAGGAAGCTCTATTGGATACAGG
AGCAGATGATACAGTATTAGAAGAC---ATGAGTTTGCCAGGAAAATGGAAACCAAAAATGATAGGGGGAATTGGAGGTT
TTATCAAAGTAAGACAGTATGATCAGATAACCATAGAAATTTGTGGACATAAAGCTATAGGTACAGTATTAGTAGGACCT
ACACCTGTCAACATAATTGGAAGAAATCTGTTGACTCAGATTGGTTGTACTTTAAATTTT
>FJ388919/B/CY/2005/CY088
CCTCAAATCACTCTTTGGCAACGACCCCTTGTCACAATAAAGATAGGGGGGCAACTAAAAGAAGCTCTATTAGATACAGG
AGCAGATGATACAGTATTAGAAGAC---ATGGATTTGCCAGGAAGATGGAAGCCAAAAATGATAGGGGGAATTGGAGGTT
TTATCAAAGTAAAGCAGTATGATCAAGTAGCCATAGACATTTGTGGACATAAAGTTATAGGTACAGTATTAGTAGGACCT
ACACCTGTCAACATAATTGGAAGAAATCTGTTGACTCAGCTTGGTTGCACTTTAAATTTT
>FJ388920/B/CY/2005/CY089
CCTCAAATCACTCTTTGGCAACGACCCCTTGTCACAATAAAGATAGGGGGGCAACTAAAAGAAGCTCTATTAGATACAGG
AGCAGATGATACAGTATTAGAAGAC---ATGGATTTGCCAGGAAGATGGAAGCCAAAAATGATAGGGGGAATTGGAGGTT
TTATCAAAGTAAAGCAGTATGATCAAGTAGCCATAGACATTTGTGGACATAAAGTTATAGGTACAGTATTAGTAGGACCT
ACACCTGTCAACATAATTGGAAGAAATCTGTTGACTCAGCTTGGTTGCACTTTAAATTTT
>FJ388923/B/CY/2005/CY093
CCTCAAATCACTCTTTGGCAACGACCCCTTGTCACAATAAAAATAGGGGGGCAACTAAAAGAAGCTCTATTAGATACAGG
AGCAGATGATACAGTATTAGAAGAC---ATGAATTTGCCAGGAAGATGGAAACCAAAAATGATAGGGGGAATTGGAGGTT
TTATCAAAGTAAAACAGTATGATCAGATACCCCTAGAAATTTGTGGACATAAAGTTACAGGTACAGTATTAGTAGGACCT
ACACCTGTCAACATAATTGGAAGAAATCTGTTGACTCAGCTTGGTTGCACTTTAAATTTT
>FJ388924/B/CY/2005/CY097
CCTCAAATCACTCTTTGGCAACGACCCCTCGTCACAATAAAGATAGGGGGGCAACTAAAAGAAGCTCTATTAGATACAGG
AGCAGATGATACAGTATTAGAAGAC---ATGGATTTGCCAGGAAGATGGAAGCCAAAAATGATAGGGGGAATTGGAGGTT
TTATCAAAGTAAAACAGTATGATCAAGTAGCAATAGACATTTGTGGACATAAAGTTATAGGTACAGTATTAGTAGGACCT
ACACCTGTCAATATAATTGGAAGAAATCTGTTGACTCAGCTTGGTTGCACTTTAAATTTT
>FJ388927/B/CY/2005/CY110
CCTCAGATCACTCTTTGGCAACGACCCCTCGTCCCAATAAAGGTAGGGGGGCAGCTAAAGGAAGCTCTATTAGATACAGG
AGCAGATGATACAGTATTAGAAGAC---ATGAGTTTACCAGGAAAATGGAAACCAAAAATGATAGGGGGAATTGGAGGTT
TTATCAAAGTAAGACAGTATGATCAGGTACGTATAGAAATCTGTGGCCATGAAACTATAGGTACAGTATTAGTAGGACCT
ACACCTGTCAACATAATTGGAAGAAATCTGTTGACTCAGCTTGGTTGCACTTTAAATTTT
>FJ388930/B/CY/2005/CY113
CCTCAAATCACTCTTTGGCAACGACCCCTCGTCACAGTAAAGATAGGGGGGCAACTAAAGGAAGCTCTATTAGATACAGG
AGCAGATGATACAGTATTAGAAGAA---ATGAATTTGCCAGGAAGATGGAAACCAAAAATGATAGGGGGAATTGGAGGTT
TTATCAAAGTAAGACAGTATGATCAAATACTAGTAGAAATCTGTGGACATAAAGCTATAGGTACAGTATTAGTAGGACCT
ACACCTGTCAACATAATTGGAAGAAACTTGTTGACTCAGATTGGTTGTACTTTAAATTTT
>FJ388931/B/CY/2005/CY120
CCTCAGATCACTCTTTGGCAACGACCCCTCGTCAACATAAAGATAGGGGGGCAACTAAAAGAAGCTCTATTAGATACAGG
AGCAGATGATACAGTATTGGAAGAA---ATGAATTTGCCAGGAAGATGGAAACCAAAAATGATAGGGGGAATTGGAGGTT
TTATCAAAGTAAGACAGTATGATCAGATACCCATAGAAATATGTGGACATAAAGCTATAGGCACAGTATTAATAGGACCT
ACACCTGTCAACATAATTGGAAGAAATCTGTTGACTCAGCTTGGTTGCACTTTAAATTTT
>FJ388933/B/CY/2005/CY124
CCTCAGATCACTCTTTGGCAACGACCCCTCGTCACAATAAGAATAGGGGGGCAACTAAAGGAAGCTCTATTAGATACAGG
AGCAGATGATACAGTGTTAGAAGAA---ATGAATTTGCCAGGAAGATGGAAACCAAAAATGATAGGGGGAATTGGAGGTT
TTATCAAAGTAAGACAGTATGATCAGATACTCATAGAAATATGTGGACATAAAGCTATAGGTACAGTATTAGTAGGACCT
ACACCGGTCAACATAATTGGCAGAAATCTGTTGACTCAGATTGGTTGCACTTTAAATTTT
>FJ388934/B/CY/2005/CY130
CCTCAGATCACTCTTTGGCAACGACCCCTCGTCTCAATAAAAATAGGGGGGCAAATAAAAGAAGCTCTACTAGATACAGG
AGCAGATGATACAGTCTTAGAAGAA---ATGTGTTTGCCAGGAAGATGGAAACCAAAAATGATAGGGGGAATTGGAGGTT
TTATCAAAGTAAAACAGTACGAACAGATATCAGTAGAGATCTGTGGACATAAAGCTATAGGTACAGTATTAGTAGGACCT
ACACCTGTCAACATAATTGGAAGAAATCTGTTGACTCAGATTGGTTGCACTTTAAATTTC
>FJ388935/B/CY/2005/CY131
CCTCAAATCACTCTTTGGCAACGACCTCTAGTCACAATAAAGGTAGGGGGGCAAATAATGGAAGCTCTATTAGATACAGG
AGCAGATGATACAGTACTAGAAGAC---ATAAATTTGCCAGGAAGATGGAAACCAAAAATGATAGGGGGAATTGGAGGTT
TTATCAAAGTAAAACAGTATGATCAGATACCCATAGAAATCTGTGGACAGAAAGCTATAGGTACAGTATTAGTAGGACCT
ACACCTGTCAACATAATTGGAAGAAATCTGTTGACTCAGATTGGGTGCACTTTAAATTTT
>FJ388936/B/CY/2005/CY132
CCTCAGATCACTCTTTGGCAACGACCCCTCGTCACAATAAAGATAGGGGGGCAACTAAAAGAAGCTCTATTAGATACAGG
AGCAGATGATACAGTATTAGAAGAA---ATGGATTTGCCAGGAAGATGGAAACCAAAAATGATAGGGGGAATTGGAGGTT
TTATCAAAGTAAAACAGTATGAGCAGATACCCATAGAAATTTGTGGACATAAAGCTATAGGTACAGTATTGATAGGACCT
ACACCTGTCAACATAATTGGAAGAAATCTGTTGACTCAGCTTGGTTGCACTTTAAATTTT
>FJ388937/B/CY/2005/CY137
CCTCAGATCACTCTTTGGCAACGACCCCTCGTCACCATAAAGATAGGGGGGCAACTAAAGGAAGCTCTATTAGATACAGG
AGCAGATGATACAGTATTAGAAGAA---ATGAATTTGCCAGGAAGATGGAAACCAAAAATGATAGGGGGAATTGGAGGTT
TTATCAAAGTAAGACAGTATGATCAGATACCCATAGAAATATGTGGACATAAAGCTATAGGCACAGTATTAATAGGACCT
ACACCTGTCAACATAATTGGAAGAAATCTGTTGACTCAGCTTGGTTGCACTTTAAATTTT
>FJ388939/B/CY/2005/CY141
CCTCAGATCACTCTTTGGCAACGACCCCTCGTCCCAATAAAAATAGGGGGGCAAATAAAAGAAGCTCTACTAGATACAGG
AGCAGATGATACAGTCTTAGAAGAA---ATGTGTTTGCCAGGAAGATGGAAACCAAAAATGATAGGGGGAATTGGAGGTT
TTATCAAAGTAAAACAGTACGAACAGATATCAGTAGAGATCTGTGGACATAAAGCTATAGGTACAGTATTAGTAGGACCT
ACACCTGTCAACATAATTGGAAGAAATCTGTTGACTCAGATTGGTTGCACTTTAAATTTC
>FJ388940/B/CY/2005/CY149
CCTCAGATCACTCTTTGGCAACGACCCCTAGTCACAATAAAGATAGGAGGGCAACTAAAAGAAGCTCTATTAGACACAGG
AGCAGATGATACAGTATTAGAAGAA---ATGAGTTTACCAGGAAGATGGAAACCAAAAATGATAGGGGGAATTGGAGGTT
TTATCAAAGTAAGACAGTATGATCAGATAGCCATAGAAATCTGTGGCCATAAGGCTATAGGTACAGTATTAGTAGGACCT
ACACCTGTTAACATAATTGGAAGAAATTTGTTGACTCAACTTGGTTGCACTTTAAATTTT
>FJ388941/B/CY/2005/CY150
CCTCAAATCACTCTTTGGCAACGACCCCTCGTCACAATAAAGATAGGGGGACAACAAAAGGAAGCTCTATTAGATACAGG
AGCAGATGATACAGTGTTAGAAGAA---ATGAATTTGCCAGGAAGATGGAAACCAAAAATGATAGGGGGAATTGGAGGTT
TTATCAAAGTAAGACAGTATGATCAGATACCCATAGAAATCTGTGGACATAAAGCTATAGGTACAGTATTAGTAGGACCT
ACGCCTGTCAATATAATTGGAAGAAATCTGTTGACTCAGATTGGTTGCACTTTAAATTTT
>FJ388947/B/CY/2006/CY165
CCTCAAATCACTCTTTGGCAACGACCCATTGTCACAGTAAAGATAGGGGGGCAACTAATAGAAGCTCTATTAGATACAGG
AGCAGATGATACAGTATTAGAAGAC---ATAAATTTGCCAGGAAGATGGAAACCAAAAATAGTAGGGGGAATTGGAGGTT
TTATTAGGGTAAAACAGTATGATCAAGTACCCGTAGAAATTTGTGGACATAAAGTTATAGGTACAGTAGTAGTAGGACCT
ACACCTGTCAACGTAATTGGAAGAAATCTGTTGACTCAGCTTGGTTGCACTTTAAATTTT
>FJ388949/B/CY/2006/CY168
CCTCAGATCACTCTTTGGCAACGACCCCTCGTCACAATAAAGATAGGGGGGCAACTAAAAGAGGCTCTATTAGATACAGG
AGCAGATGATACAGTGCTAGAAGAG---ATGAATTTGCCAGGAAGATGGAAACCAAAAATGATAGGGGGAATTGGAGGTT
TTATCAAAGTAAGACAGTATGATCAGATACCCCTAGAAATCTGTGGGCACAAAGCTATAGGTACAGTATTAGTAGGACCT
ACACCTGTTAACATAATTGGAAGAAATCTCTTGACTCAGATTGGCTGCACTTTAAATTTT
>FJ388955/B/CY/2006/CY180
CCTCAGATCACTCTTTGGCAACGACCCCTCGTCTCAATAAAAATAGGGGGGCAAATAAAAGAAGCTCTACTAGATACAGG
AGCAGATGATACAGTCTTAGAAGAA---ATGTGTTTGCCAGGAAGATGGAAACCAAAAATGATAGGGGGAATTGGAGGTT
TTATCAAAGTAAAACAGTACGAACAGGTATCAGTAGAGATCTGTGGACATAAAGCCATAGGTACAGTATTAGTAGGACCT
ACACCTGTCAACATAATTGGAAGAAATCTGTTGACTCAGATTGGTTGCACTTTAAATTTC
>FJ388957/B/CY/2005/CY033
CCTCAAATCACTCTTTGGCAACGACCCCTTGTCTCAATAAAGGTAGGGGGGCAACTAAAAGAAGCTCTATTAGATACAGG
AGCAGATGATACAGTATTAGAAGAC---ATGAATTTGCCAGGAAGATGGAAACCAAAAATGATAGGGGGAATTGGAGGTT
TTATCAAAGTAAAACAGTATGATCAAGTAGCCATAGACATTTGTGGACATAAAGTTATAGGTACAGTATTAGTAGGACCT
ACACCTGTCAACATAATTGGAAGAAATCTGTTGACTCAACTTGGTTGCACTTTAAATTTT
>FJ388958/B/CY/2005/CY035
CCTCAGATCACTCTTTGGCAACGACCCCTCGTCACAATAAGGGTAGGGGGGCAACAAAAGGAAGCTCTATTAGATACAGG
AGCAGATGATACAGTATTAGAAGAT---ATGAATTTGCCAGGAAGATGGACACCAAAAATGATAGGGGGAATTGGAGGCT
TTATCAAAGTAAGACAGTATGATCAGGTATCCTTAGAAATTTGCGGACACAAAGTTATAGGTACAGTATTAGTAGGACCT
ACTCCTGTTAATATAATTGGAAGAAATTTGTTGACTCAGCTTGGGTGTACTTTAAATTTT
>FJ388959/B/CY/2005/CY036
CCTCAAATCACTCTTTGGCAACGACCCCTTGTCACAATAAAGATAGGAGGGCAACTAAAAGAAGCTCTATTAGATACAGG
AGCAGATGATACAGTATTAGAAGAC---ATGAATTTGCCAGGAAGATGGAAACCAAAAATGATAGGGGGAATTGGAGGTT
TTATCAAAGTAAAACAGTATGATCAAGTAGCCATAGACATTTGTGGACATAAAGTTATAGGTACAGTATTAGTAGGACCT
ACACCTGTCAACATAATTGGAAGAAATCTGTTGACTCAGCTTGGGTGCACTTTAAATTTT
>FJ388960/B/CY/2005/CY070
CCTCAAATCACTCTTTGGCAACGACCCCTCGTCACAATAAAGATAGGGGGGCAACTAAAAGAAGCTCTATTAGATACAGG
AGCAGATGATACAGTATTAGAAGAC---ATGAATTTGCCAGGAAGATGGAAACCAAAAATGATAGGGGGAATTGGAGGTT
TTATCAAAGTAAAACAGTATGATCAGATACCCATAGAAATTTGTGGACATAAAGCTATAGGTACAGTATTAGTAGGACCT
ACACCTGTCAATATAATTGGAAGAAATCTGTTGACTCAGCTTGGTTGCACTTTAAATTTT
>FJ388962/B/CY/2005/CY082
CCTCAAATCACTCTTTGGCAACGACCCCTTGTCACAATAAAGATAGGAGGGCAACTAAAAGAAGCTCTATTAGATACAGG
AGCAGATGATACAGTATTAGAAGAC---ATGAATTTGCCGGGAAGATGGAAACCAAAAATGATAGGGGGAATTGGAGGTT
TTATCAAAGTAAAACAGTATGATCAAGTAGCCATAGACATTTGTGGACATAAAGTTATAGGTACAGTATTAGTAGGACCT
ACACCTGTCAACATAATTGGAAGAAATCTGTTGACTCAGCTTGGTTGCACTTTAAATTTT
>FJ388963/B/CY/2005/CY096
CCTCAGATCACTCTTTGGCAACGACCCCTCGTCACAGTAAAGGTAGGGGGGCAACTAAAGGAAGCTCTATTAGATACAGG
AGCAGATGATACAGTATTAGAAGAT---ATGAATTTGCCAGGAAGATGGACACCAAAAATGATAGGGGGAATTGGAGGCT
TTATCAAAGTAAGACAGTATGATCAGGTATCCATGGAAATTTGCGGACATAAAGTTATAGGTACAGTATTAGTAGGACCT
ACACCTGTTAATATAATTGGAAGAAATTTGTTGACTCAGCTTGGGTGTACTTTAAATTTT
>FJ388964/B/CY/2005/CY100
CCTCAGATCACTCTTTGGCAGCGACCCCTCGTCACAATAAAGATAGGGGGGCAGCTAAAGGAAGCTCTATTAGATACAGG
AGCAGATGATACAGTAGTAGAAGAA---ATGAATTTGCCAGGAAGATGGAAACCAAAAATGATAGGGGGAATTGGAGGTT
TTATCAAAGTAAGACAGTATGATCAGATACTCATAGAAATTTGTGGACATAAAGCTATAGGTACAGTATTAGTAGGACCT
ACACCTGTCAACATAATTGGAAGAAATCTGTTGACTCAGATTGGGTGCACTTTAAATTTT
>FJ388965/B/CY/2005/CY142
CCTCAAATCACTCTTTGGCAACGACCCCTCGTCACAATAAAGATAGGGGGGCAACTAAAGGAAGCTCTATTAGATACAGG
AGCAGATGATACAGTATTAGAAGAA---ATGAGTTTACCAGGAAGATGGAAACCAAAAATGATAGGGGGAATTGGAGGTT
TTATCAAAGTAAAACAGTATGATCAGGTAACCATAGAAATCTGTGAACATAAAGTTACAGGTACAGTGTTAATAGGACCT
ACACCTGTCAACATAATTGGAAGAAATCTGTTGACTCAGCTTGGTTGCACTTTAAATTTC
>FJ403482/B/CY/2005/CY122
CCTCAAATCACTCTTTGGCAACGACCCCTCGTCACAATAAAGATAGGGGGGCAACTAAAGGAAGCTCTATTAGATACAGG
AGCAGATGATACAGTATTAGAAGAC---ATGAATTTGCCAGGGAGATGGAAACCAAAAATGATAGGGGGAATTGGAGGTT
TTATCAAAGTAAGACAGTATGATCAGATACCCATAGAAATCTGTGGACATAAAGCTATAGGTACAGTATTAGTAGGACCT
ACACCTGTCAACATAATTGGAAGAAATTTGTTGACTCAGATTGGTTGCACTTTAAATTTT
>FJ460499/B/HK/2006/HK002
CCTCAGATCACTCTTTGGCAACGACCCCTCGTCACAGTAAAGGTAGGGGGGCAACTAAAGGAAGCTCTATTAGATACAGG
AGCAGATGATACAGTATTAGAAGAAGAAATAAATTTGCCAGGAAAATGGAAACCAAAAATGATAGGGGGAATTGGAGGTT
TTATCAAAGTAAAACAGTATGATCAGGTATCCATAGAAATCTGTGGGCATAAAGCCATAGGTACAGTATTAATAGGACCT
ACACCTGTCAACATAATTGGAAGAAATCTGTTGACTCAGATTGGTTGYACTTTAAATTTT
>FJ460500/B/HK/2006/HK003
CCTCAGATCACTCTTTGGCAACGACCCCTCGTCACAGTAAAGGTAGGGGGGCAACTAAAGGAAGCTCTATTAGATACAGG
AGCAGATGATACAGTATTAGAAGAAGAAATAAATTTGCCAGGAAAATGGAAACCAAAAATGATAGGGGGAATTGGAGGTT
TTATCAAAGTAAAACAGTATGATCAGGTATCCATAGAAATCTGTGGGCATAAAGCCATAGGTACAGTATTAATAGGACCT
ACACCTGTCAACATAATTGGAAGAAATCTGTTGACTCAGATTGGTTGCACTTTAAATTTT
>FJ460501/B/HK/2006/HK004
CCTCAGATCACTCTTTGGCAACGACCCCTCGTCACAATAAAGATAGGGGGGCAACTAAAGGAAGCTCTATTAGATACAGG
AGCAGATGATACAGTATTAGAAGAAGAAATAAATTTGCCAGGAAAATGGAAACCAAAAATGATAGGGGGAATTGGAGGTT
TTATCAAAGTAAAACAGTATGATCAGGTATCCATAGAAATCTGTGGGCATAAAGCCATAGGTACAGTATTAGTAGGACCT
ACACCTGTCAACATAATTGGAAGAAATCTGTTGACTCAGATTGGTTGCACTTTAAATTTT
>FJ469682/B/US/2005/01144G
CCTCAGATCACTCTTTGGCAACGACCCATCGTCACAATAAAGATAGGAGGGCAACTAAAGGAAGCTCTATTAGATACAGG
AGCAGATGATACAGTATTAGAAGAA---ATGAATTTGCCAGGAAGATGGAAACCAAAAATGATAGGGGGAATTGGAGGTT
TTATCAAAGTAAGACAGTATGATCAGATAACCATAGAAATCTGTGGGCATAAAGCTATAGGTACAGTATTAGTAGGACCA
ACACCTGTCAACATAATTGGAAGAAATCTGTTGACTCAGCTTGGTTGTACCTTAAATTTT
>FJ469683/B/US/2005/012286G
CCTCAAATCACTCTTTGGCAACGACCCCTAGTCACAATAAAGATAGGGGGGCAACTAAAGGAAGCTCTATTAGATACAGG
AGCAGATGATACAGTATTAGAAGAA---ATGAATTTGCCAGGAAGATGGAAACCAAAAATGATAGGGGGAATTGGAGGTT
TTATCAAAGTAAGACAGTATGATCAGATACTCATAGAAATTTGTGGACATAAAGCTATAGGTACAGTATTAGTAGGACCC
ACACCTGTCAACATAATTGGAAGAAATCTGTTGACTCAGATTGGTTGCACTTTAAATTTT
>FJ469684/B/US/2004/014837G
CCTCAAATCACTCTTTGGCAACGACCCCTAGTCACAATAAAGATAGGGGAGCAATTAAAGGAAGCTCTATTAGATACAGG
AGCAGATGATACAGTATTAGAAGAA---ATGAATTTGCCAGGAAGATGGAAACCAAAAATGATAGGGGGAATTGGAGGTT
TTATCAAAGTAAGACAGTATGATCAGGTATCCATAGACATCTGTGGACATAAAGCTATAGGTACAGTATTAGTAGGACCT
ACACCTGTCAACATAATTGGAAGAAATCTGTTGACTCAAATTGGTTGCACTCTAAATTTT
>FJ469685/B/US/-/1229I
CCTCAGATTACTCTTTGGCAACGACCCCTCGTCACAATAAAGATAGGGGGACAGCTAAAGGAAGCTCTATTAGATACAGG
AGCAGATGATACAGTATTAGAAGAA---ATGAATTTGCCAGGAAGATGGAAACCAAAAATGATAGGGGGAATTGGAGGTT
TTATCAAAGTAAGACAGTATGATCAGATACCCATAGAAATCTGTGGACAGAAAGCTATAGGTACAGTATTAATAGGACCT
ACACCTGTCAACATAATTGGAAGAAATCTGTTGACCCAGATTGGTTGCACCTTAAATTTT
>FJ469686/B/US/2003/AT01480
CCTCAGATCACTCTTTGGCAACGACCCTTCGTCACAGTAAAGATAGGGGGGCAACTAAAGGAAGCTTTATTAGATACAGG
AGCAGATGATACAGTATTTGAAGAC---ATAGATTTGCCAGGAAGATGGAAACCAAAAATGATAGGGGGAATTGGAGGTT
TTATTAAAGTAAGACAATATGAGCAAGTACCCATAGAAATCTGTGGGCATAAAGTTGTAGGTACAGTATTAGTAGGATCT
ACACCTGCCAACGTAATTGGAAGGAATCTGATGACTCAGATTGGTTGCACTTTAAATTTT
>FJ469687/B/US/2002/CR0017Q
CCTCAAATCACTCTTTGGCAACGACCCATCGTCCCAATAAGGATAGGGGGGCAACTAAAGGAAGTTCTAATAGATACAGG
AGCAGATGATACAGTATTAGAAGAT---ATAGATTTGCCAGGAAGATGGAAGCCAAAAATGATAGGGGGAATTGGAGGTT
TTGTCAAAGTAAAACAGTATGATCAGGTACCCATAGAAATCTGTGGGCATAAAGTTATAGGTACAGTATTAGTAGGACCT
ACACCTGTCAACGTAATTGGAAGAAATCTGTTGACTAAGATTGGTTGCACTTTAAATTTT
>FJ469688/B/US/2002/CR0023W
CCTCAAATCACTCTTTGGCAACGACCCCTCGTCACAATAAAGGTAGGGGGGCAACTAAAGGAAGCTCTATTAGATACAGG
AGCAGATGATACAGTATTAGAAGAA---ATGAATTTGCCAGGAAGATGGAAACCAAAAATGATAGGGGGAATTGGAGGTT
TTATCAAAGTAAGACAGTATGATCAGATACTCATAGAAATCTGTGGACATAAAGCTATAGGTACAGTATTAGTAGGACCT
ACACCTGTCAACATAATTGGAAGAAATCTGTTGACTCAGATTGGTTGCACTTTAAATTTT
>FJ469689/B/US/2007/CR0027M
CCTCAAATCACTCTTTGGCAACGACCTGTTGTCACAGTAAAGATAGGGGGGCAACTAAAGGAAGCTCTATTAGATACAGG
GGCAGATGATACAGTATTAGAAGAC---ATAAATTTACCAGGAAGATGGAAACCAAAACTGATAGGGGGAATTGGAGGTT
TTGTCAAAGTAAGACAGTATGATCAGATACCCATAGAAATCTGTGGACATAAAGTTGTAGGTACAGTATTAGTAGGACCT
ACACCTGCCAATGTAATTGGAAGAAATCTGTTGACTCAAATTGGTTGCACTTTAAATTTT
>FJ469690/B/US/-/CR0036W
CCTCAAATTACTCTTTGGCAGCGACCCCTAGTCACAATAAAGATAGGGGGGCAACTAAAGGAAGCTCTATTAGATACAGG
AGCAGATGATACAGTATTAGAAGAA---ATAAATTTGCCAGGAAAATGGAAACCAAAAATGATAGGGGGAATTGGAGGTT
TTATCAAAGTAAGACAATATGATCAGATACAAGTAGAAATCTGTGGGCATAAAGCTATAGGTACAGTATTAGTAGGACCT
ACACCTGTCAACATAATTGGAAGAAATCTGTTGACTCAAATTGGGTGCACTTTAAATTTC
>FJ469691/B/US/2006/CR0047U
CCTCAGATCACTCTTTGGCAACGACCCCTCGTCACAATAAAGATAGGGGGGCAGCTAAAGGAAGCTCTATTAGATACAGG
AGCAGATGATACAGTATTAGAAGAA---ATGAATTTGCCAGGAAGATGGAAACCAAAAATGATAGGGGGAATTGGAGGTT
TTATCAAAGTAAGACAGTATGATCAGATACTTGTAGACATCTGTGGACATAAAGCTATAGGTACAGTATTAATAGGACCT
ACACCTGTCAACATAATTGGAAGAAATCTGTTGACTCAGATTGGTTGCACTTTAAATTTT
>FJ469692/B/US/-/CR0050Z
CCTCAAATCACTCTTTGGCAGCGACCCCTCGTCACAATAAAGATAGGGGGACAACTAAAGGAAGCTCTATTAGACACAGG
AGCAGATGATACAGTATTAGAAGAC---ATGAATTTGCCAGGAAAATGGAAACCAAAAATGATAGGGGGAATTGGAGGTT
TTATCAAAGTAAGAGAGTATGAAGAAATACCCATAGAAATTTGTGGACATAAAGCTATAGGTACAGTACTAGTAGGACCT
ACACCTGTCAACATAATTGGAAGAAATCTGTTGACTCAACTTGGCTGTACTTTAAATTTT
>FJ469693/B/US/2002/CR0058S
CCTCAAATCACTCTTTGGCAACGACCCCTCGTCACAATAAAGATAGGGGGGCAACTAAAGGAAGCTCTATTAGATACAGG
AGCAGATGATACAGTATTAGAAGAA---ATGAATTTGCCAGGAAGATGGAAACCAAAAATGATAGGGGGAATTGGAGGTT
TTATCAAAGTAAGGCAGTATGATCAGATAACCATAGAAATCTGTGGACATAAAGCTATAGGTACAGTATTAGTAGGACCT
ACACCTGTCAACATAATTGGAAGAAATTTGTTGACTCAGATTGGTTGCACTTTAAATTTT
>FJ469694/B/US/-/CR0059T
CCTCAGATCACTCTTTGGCAACGACCCATCGTCACAATAAAGATAGGGGGGCAACTAAAGGAAGCTCTATTAGATACAGG
AGCAGATGATACAGTATTAGAAGAA---ATGAATTTGCCAGGAAGATGGAAACCAAAAATGATAGGGGGAATTGGAGGTT
TTATCAAAGTAAGACAATATGATCAGATATCCATAGAAATCTGTGGACATAAAGCTATAGGTACAGTATTAGTAGGACCT
ACACCTGTCAACATAATTGGAAGAAATCTGTTGACTCAACTTGGTTGCACTTTAAATTTT
>FJ469695/B/US/2004/CR0068P
CCTCAGATCACTCTTTGGCAACGACCCCTCGTCACAGTAAAGATAGGGGGACAACTAAAGGAAGCTCTATTAGACACAGG
AGCAGATGATACAGTATTAGAAGAA---ATGAATTTGCCAGGAAGATGGAAACCAAAAATGATAGGGGGAATTGGAGGTT
TTATCAAAGTAAGACAGTATGATCAGATACCCATAGAAATCTGTGGACATAAAGCTATAGGTACAGTATTAGTAGGACCT
ACACCTGTCAACATAATTGGAAGAAATCTGTTGACTCAGATTGGCTGCACTTTAAATTTT
>FJ469696/B/US/2006/CR0078
CCTCAAATCACTCTTTGGCAACGACCCCTCGTCACAATAAAGATAGGGGGGCAAATAAAGGAAGCTCTATTAGATACAGG
AGCAGATGATACAGTATTAGAAGAA---ATGAATTTGCCAGGAAGATGGAAACCAAAAATGATAGGGGGAATTGGAGGTT
TTATCAAAGTAAAACAGTATGATCAGATACCCATAGAAATCAGTGGACATAAAGCTATAGGTACAGTATTAGTAGGACCT
ACACCTGTCAACATAATTGGAAGAAATCTGTTGACTCAGATTGGTTGCACTTTAAATTTT
>FJ469697/B/US/2004/CR0080N
CCTCAAATCACTCTTTGGCAACGACCCCTCGTCACAATAAAGGTAGGGGGGCAACTAAAGGAGGCTCTATTAGATACAGG
AGCAGATGATACAGTATTAGAAGAC---ATAAATTTGCCAGGGAGATGGAAACCAAAAATGATAGGGGGAATTGGAGGTT
TTATCAAAGTAAGACAGTATGATCAAGTACCCATAGAAATCTGTGGGCATAAAGCTATAGGTACAGTATTAGTAGGACCT
ACACCTGTCAACATAATTGGAAGAAATCTGTTGACTCAGCTTGGTTGCACTTTAAATTTT
>FJ469698/B/US/2004/CR0116Y
CCTCAAATCACTCTTTGGCAACGACCCCTCGTCACAGTAAAGATAGAGGGGCAACTAAAGGAAGCTCTGTTAGATACAGG
AGCAGATGATACAGTATTAGAAGAC---ATGAGTTTGCCAGGAAGATGGAAACCAAAAATGATAGGGGGAATTGGAGGTT
TTATCAAAGTAAGACAGTATGATCAGATAAGTGTAGAAATCTGTGGACATAAAGCTATAGGTACAGTATTAATAGGACCT
ACACCTGTCAACATAATTGGAAGAAATCTGTTGACTCAGATTGGTTGCACTTTAAATTTT
>FJ469699/B/US/-/CR0127W
CCTCAGATCACTCTTTGGCAACGACCCCTCGTCACAATAAAGATAGGGGGACAACTAAAGGAAGCTCTATTAGATACAGG
AGCAGATGATACAGTATTAGAAGAC---ATGAGTTTGCCAGGAAGATGGAAACCAAGAATGATAGGGGGAATTGGAGGTT
TTATCAAAGTAAGACAATATGATCAGATATCAGTAGAAATCTGTGGACATAAAGCTATAGGTACAGTATTAATAGGACCT
ACACCTGTCAACATAATTGGAAGAAATCTGTTGACTCAGATTGGTTGTACTTTAAATTTT
>FJ469700/B/US/2006/CR0131
CCTCAGATCACTCTTTGGCAACGACCCCTCGTCACAATAAAGATAGGGGGGCAACTAAAGGAAGCTCTATTAGATACAGG
GGCAGATGATACAGTATTAGAAGAA---ATGAATTTGCCAGGAAGATGGAAACCAAAAATGATAGGGGGAATTGGAGGCT
TTATCAAAGTAAGACAGTATGATCAGATACTTGTAGAGATTTGTGGACATAGAGCTATAGGTACAGTATTAGTAGGGCCT
ACACCTGTCAACATAATTGGAAGAAACCTGTTGACTCAGATTGGGTGCACTTTAAATTTT
>FJ469701/B/US/2003/CR0154X
CCTCAGATCACTCTTTGGCAACGACCCCTCGTCACAATAAAGATAGGGGGGCAACTAAGGGAAGCTCTATTAGATACAGG
AGCAGATGATACAGTATTAGAAGAA---ATGAATTTGCCAGGAAGATGGAAACCAAAAATGATAGGGGGAATTGGAGGTT
TTATCAAAGTAAGACAGTATGATCAGATACCTGTAGAAATCTGTGGACATAAAACTATAGGTACAGTATTAGTAGGACCT
ACACCTGTCAACATAATTGGCAGAAATCTGTTGACTCAGATTGGTTGCACTCTAAATTTT
>FJ469702/B/US/-/CR0164U
CCTCAAATCACTCTTTGGCAACGACCCCTCGTCACAATAAGGATAGGGGGGCAACTAAAGGAAGCTCTATTAGATACAGG
AGCAGATGATACAGTAGTAGAAGAC---ATGAGTTTGCCAGGAAAATGGAAACCAAAAATGATAGGGGGAATTGGAGGTT
TTATCAAAGTAAGACAGTATGATCAGATACTAGTAGAAATCTGTGGACATAAGGCTATAGGTACAGTATTAGTAGGACCT
ACACCTGTCAACATAATTGGAAGAAATCTGTTGACTCAGATTGGTTGCACTTTAAATTTT
>FJ469703/B/US/2005/CR0175S
CCTCAGATCACTCTTTGGCAACGACCCATCGTCACAATAAAGGTAGGGGGGCAATTAAAGGAAGCTCTATTAGATACAGG
AGCAGATGATACAGTATTAGAAGAA---ATGAATTTGCCAGGAAGATGGAAACCAAAAATGATAGGGGGAATTGGAGGTT
TTATCAAAGTAAAACAGTATGAACAAATAACCATAGATATCTGTGGACATAAAGCTATAGGTACAGTATTAGTAGGACCT
ACACCTGTCAACATAATTGGAAGAAATCTGTTGACTCAGCTTGGTTGCACTTTAAATTTT
>FJ469704/B/US/-/CR0192W
CCTCAGATCACTCTTTGGCAACGACCCCTCGTCACAATAAAGATAGGGGGACAACTAAAGGAAGCTCTATTAGATACAGG
AGCAGATGATACAGTATTAGAAGAA---ATGTGTTTGCCAGGAAGATGGAAACCAAAAATGATAGGGGGGATTGGAGGTT
TTATCAAAGTAAGACAGTATGATCAGATGCCCATAGAAATCTGTGGACATAAAACTATAGGTACAGTATTAGTAGGACCT
ACACCTGTCAACATAATTGGAAGAAATCTGTTGACTCAGCTTGGGTGCACTTTAAATTTT
>FJ469705/B/US/-/CR0206U
CCTCAGATCACTCTTTGGCAACGACCCATCGTCACAATAAAGCTAGGAGGACAACTAAAGGAAGCTCTATTAGATACAGG
AGCAGATGATACAGTATTAGAAGAA---ATGAATTTGCCAGGAAGATGGAAACCAAAAATGATAGGGGGAATTGGAGGTT
TTATCAAAGTAAGACAGTATGATCAGGTACCCATAGAAATCTGTGGACATAAAGCTATAGGTACAGTATTGGTAGGACCT
ACACCTGTCAACATAATTGGAAGAAATCTGTTGACTCAGCTTGGGTGCACCTTAAATTTT
>FJ469706/B/US/2005/CR0208W
CCTCAGATCACTCTTTGGCAACGACCCTTAGTCAACATAAAAATAGGGGGGCAACTAAAGGAAGCTCTATTAGATACAGG
AGCAGATGATACAGTATTAGAAGAA---ATGAATTTGCCAGGAAGATGGAAACCAAAAATGATAGGGGGAATTGGAGGTT
TTATCAAAGTAAGACAGTATGATCAGATACCCATAGAAATTTGTGGACAGAAAGCTATAGGTACAGTATTAATAGGACCT
ACACCTGTCAACATAATTGGAAGAAATCTGTTGACTCAGATTGGTTGCACTTTAAATTTT
>FJ469707/B/US/2007/CR0214
CCTCAGATCACTCTTTGGCAACGACCCCTTGTCACAATAAAGGTAGGGGGGCAAATAAAGGAAGCTCTATTAGATACAGG
AGCAGATGATACAGTATTAGAAGAA---ATGGCTTTGCCAGGAAGATGGAAACCAAAAATGATAGGGGGAATTGGAGGTT
TTATCAAAGTAAGACAGTATGATCAGATACCCCTAGAAATCTGTGGACAAAAAGCTATAGGTACAGTATTAGTAGGACCT
ACACCTGTCAACATAATTGGAAGAAATCTGTTGACTCAGATTGGTTGCACTTTAAATTTT
>FJ469708/B/US/2006/CR0215
CCTCAAATCACTCTTTGGCAACGACCCCTCGTCACAATAAAGATAGGGGGGCAGCTGAAGGAAGCTCTATTAGATACAGG
AGCAGATGATACAGTATTAGAAGAA---ATGAATTTGCCAGGAAAATGGAAACCAAAAATGATAGGGGGAATTGGAGGTT
TTATCAAAGTAAGACAGTATGATGAGATACTTGTAGAAATTTGTGGACATAAAGCTATAGGTACAGTATTAGTAGGACCT
ACTCCTGTCAACATAATTGGAAGAAATCTGTTGACTCAAATTGGTTGCACTCTAAATTTT
>FJ469709/B/US/2006/CR0222X
CCTCAGATCACTCTTTGGCAGCGACCCCTCGTCACAATAAAGATAGGGGGGCAATTAAAGGAAGCTCTATTAGATACAGG
AGCAGATGATACAGTATTAGAAGAA---ATGAATTTGCCAGGAAGATGGAAACCAAAAATGATAGGGGGAATTGGAGGTT
TTATCAAAGTAAGACAGTATGATCAGATACTCATAGAAATCTGCGGACATAAAGCTATAGGTACAGTATTAGTAGGACCT
ACACCTGTCAACATAATTGGAAGAAATCTGTTGACTCAGATTGGTTGCACTTTAAATTTT
>FJ469710/B/US/2006/CR0228Q
CCTCAGATCACTCTTTGGCAACGACCCCTCGTCACAATAAGGGTAGGGGGACAAACAAAGGAAGCTCTATTAGATACAGG
AGCAGATGATACAGTATTAGAAGAA---ATAGATTTGCCAGGAAGATGGAAACCAAAAATGATAGGAGGAATTGGAGGTT
TTATCAGAGTAAGACAATATGATCAGATACCCATAGAAATCTGTGGACATAAGGCTATAGGTACAGTATTAGTAGGACCT
ACACCTGTCAACATAATTGGAAGAAATCTGTTGACTCAGATTGGGTGCACTTTAAATTTT
>FJ469711/B/US/-/CR0234
CCTCAAATCACTCTTTGGCAGCGACCCCTCGTCAATATAAAGATAGGGGGGCAACTAAAGGAAGCTCTATTAGATACAGG
AGCAGATGATACAGTATTAGAAGAA---ATGAACTTACCAGGAAGATGGAAACCAAAAATGATAGGGGGAATTGGAGGTT
TTATCAAAGTAAGACAGTATGATCAGATACCCATAGAAATTTGTGGACATAAAGCTATAGGTACAGTATTAATAGGACCT
ACACCTGTCAACATAATTGGAAGAAATCTGTTGACTCAGCTTGGGTGCACTTTAAATTTT
>FJ469712/B/US/-/CR0248X
CCTCAAATCACTCTTTGGCAACGACCCCTAGTCACAATAAAGATAGGAGGGCAACTAAAGGAAGCTTTATTAGATACAGG
AGCAGATGATACAGTATTAGAAGAA---ATGAATTTGCCAGGAAGATGGAAACCAAAAATGATAGGGGGAATTGGAGGTT
TTATCAAAGTAAAACAGTATGATGAGATACCCTTAGAAATCTGTGGACATAAAGCTGTAGGTACAGTATTAGTAGGACCT
ACACCTGTCAACATAATTGGAAGAAATCTGTTGACTCAGCTTGGTTGCACTTTAAATTTT
>FJ469713/B/US/2007/CR0275
CCTCAAATCACTCTTTGGCAACGACCCCTCGTCACAGTAAAGATAGGGGGGCAGCTAAAGGAAGCTTTATTAGATACAGG
AGCAGATGATACAGTATTAGAAGAA---ATGAATTTGCCAGGAAGATGGAAACCAAAAATGATAGGGGGAATTGGAGGTT
TTATCAAAGTAAGACAGTATGATCAGATACCCATAGAAATTTGTGGACATAAAGCTATAGGTACAGTATTAGTAGGACCT
ACACCTGTCAACATAATTGGAAGAAATCTGTTGACTCAAATTGGTTGCACTTTAAATTTT
>FJ469714/B/US/2006/CR0276Z
CCTCAGATCCCTCTTTGGCAACGACCCTTCGTCACAGTAAAAATAGGGGGGCAACTAAAGGAAGCTCTATTAGATACAGG
AGCAGATGATACAGTATTTGAAGAA---ATGAATTTGCCAGGAAGATGGAAACCAAAAATAATAGGGGGAATTGGAGGTT
ATCTCAAGGTAAGACAATATGATCATATACCCATAGAAATTTGTGGACAGAAAGTTATAGGTACAGTATTAATAGGACCT
ACACCTGTCAACGTAATTGGAAGAAATCTGATGACTCAGATGGGCTGCACTTTAAATTTT
>FJ469715/B/US/-/CR0289Z
CCTCAGATCACTCTTTGGCAACGACCCCTTGTCACAATAAGGGTAGGGGGGCAACTAAAGGAAGCTCTATTAGATACAGG
AGCAGATGATACAGTATTAGAAGAA---ATGGATTTGCCAGGGAGATGGAAACCAAAAATGATAGGGGGAATTGGAGGTT
TTATCAAAGTAAGACAGTATGATCAGATACTTGTAGAAATCTGTGGACATAAAGCTATAGGTACAGTATTAATAGGACCT
ACACCTGTCAACATAATTGGAAGAAATCTGTTGACTCAGCTTGGTTGTACTTTAAATTTT
>FJ469716/B/US/2007/CR0295S
CCTCAGATCACTCTTTGGCAACGACCCATTGTCACAATAAAGATAGGGGGGCAGCTAAAGGAAGCTCTATTAGATACAGG
AGCAGATGATACAGTAGTAGAAGAA---ATGAGTTTGTCAGGAAAATGGAAACCAAAAATGATAGGAGGAATTGGAGGTT
TTATCAAAGTTAGACAGTATGATCAAATACCTGTAGAAATTTGTGGACATAAAGCTATAGGTACAGTATTAGTAGGACCC
ACACCTGTCAACATAATTGGAAGAAATCTGTTGACTCAGCTTGGTTGTACTTTAAATTTT
>FJ469717/B/US/2005/CR0307R
CCTCAGATCACTCTTTGGCAACGACCCCTTGTCACAATAAAGATAGGGGGGCAACTAAAGGAAGCTCTATTAGATACAGG
AGCAGATGATACAGTATTAGAAGAA---ATAGATTTGCCAGGGAGATGGAAACCAAAAATAATAGGGGGAATTGGAGGTT
TTATCAAAGTAAGACAGTATGATCAGATACCCATAGAAATCTGTGGACATAAAGCTATAGGTACAGTATTAGTAGGACCT
ACACCTGTCAACATAATTGGAAGAAATCTGTTGACCCAGTTGGGTTGCACTTTAAATTTT
>FJ469718/B/US/2005/CR0312W
CCTCAGATCACTCTTTGGCAACGACCAATAGTCACAATAAAAGTAGGGGGACAACTAAAGGAAGCCCTGTTAGATACAGG
GGCAGATGATACAGTATTAGAAGAA---ATGAATTTGCCAGGAAAATGGAAACCAAAAATCATAGTGGGAATTGGAGGTT
TTAGCAAAGTAAGACAGTATGATCAGGTACAAATAGAAATTTGTGGACATAAAGTTATAGGTTCAGTATTGGTAGGACCT
ACACCTGCCAACATAATTGGAAGAAACCTGCTGACGCAGCTTGGTTGCACTTTAAATTTT
>FJ469719/B/US/-/CR0317N
CCTCAAATCACTCTTTGGCAACGACCCCTCGTCACAATAAAGATAGGGGGGCAGCTAAAGGAAGCTCTATTAGATACAGG
AGCAGATGATACAGTATTAGAAGAA---ATGAATTTGCCAGGAAAATGGAAACCAAAAATGATAGGGGGAATTGGAGGTT
TTATCAAAGTAAGGCAGTATGATCAGATACCCATAGAAATTTGTGGACATAAAGCTATAGGTACAGTATTGGTAGGACCT
ACACCTGTCAACATAATTGGAAGAAATCTGTTGACTCAGATCGGTTGCACTTTAAATTTT
>FJ469720/B/US/-/CR0331P
CCTCAGATCACTCTTTGGCAACGACCCATCGTCACAATAAAGATAGGAGGGCAACTAAAGGAAGCTCTATTAGATACAGG
AGCAGATGATACAGTATTAGAAGAA---ATAAATTTGCCAGGAAGATGGAAACCAAAAATGATAGGGGGAATTGGAGGTT
TTATCAAAGTAAGACAGTATGATCAGATAACCATAGAAATCTATGGGCATAAAGCTATAGGTACAGTATTAGTGGGACCA
ACACCTGTCAACATAATTGGAAGAAATCTGTTGACTCAGCTTGGTTGTACCTTAAACTTT
>FJ469721/B/US/2007/CR0339X
CCTCAGATCACTCTTTGGCAACGACCCCTCGTCACAATAAAGATAGGGGGGCAACTAAAGGAAGCTCTATTAGATACAGG
AGCAGATGATACAGTACTAGAAGAA---ATAACTTTGCCAGGAAGATGGAAACCAAAAATGATAGGGGGAATTGGAGGTT
TTATCAAAGTAAAACAGTATGATCAGGTACCCATAGAAATCTGTGGGCATAAAGCTATAGGTACAGTATTAGTAGGACCT
ACACCTGTCAACATAATTGGAAGAAATCTGATGACTCAGATTGGCTGCACTTTAAATTTT
>FJ469722/B/US/2004/CR0345Q
CCTCAGATCACTCTTTGGCAACGACCCCTCGTCACAATAAAGGTAGAGGGGCAACTAAAGGAAGCTCTATTAGATACAGG
AGCAGATGATACAGTATTAGAAGAC---ATGAATTTGACAGGAAGATGGAAGCCAAAAATGATAGGGGGAATTGGAGGTT
TTATCAAAGTAAGACAGTATGAGCAAATACCCATAGAGATTTGTGGACATAAAGCTATAGGTACAGTATTAGTAGGACCC
ACACCTGTCAACATAATTGGAAGAAATCTGTTGACTCAGATTGGTTGTACTTTAAATTTT
>FJ469723/B/US/2006/CR0361T
CCTCAGATCACTCTTTGGCAACGACCCCTTGTCACAATAAGGATAGGGGGGCAACTAAAGGAAGCTCTATTAGATACAGG
AGCAGATGATACAGTATTAGAAGAA---ATGGATTTACCAGGAAGATGGAAACCAAAAATGATAGGGGGAATTGGAGGTT
TTATCAAAGTAAGACAGTATGATCAGATACCCATAGAAATTGATGGACATAGAGCTATAGGTACAGTATTAATAGGACCT
ACACCTGTTAACATAATTGGAAGAAATCTGTTAACTCAGATTGGCTGCACTTTAAATTTT
>FJ469724/B/US/2005/CR0367Z
CCTCAGATCACTCTTTGGCAACGACCCATCGTCACAATAAAGATAGGAGGGCAACTAAAGGAAGCTCTATTAGATACAGG
AGCAGATGATACAGTATTAGAAGAC---ATGAATTTGCCAGGAAGATGGAAACCAAAAATGATAGGGGGAATTGGAGGTT
TTATCAAAGTAAAACAGTATGATCAGATACCCATAGAAATCTGTGGGCATAAAGCTATAGGTACAGTATTAGTAGGACCA
ACACCTGTCAACATAATTGGAAGAAATTTGTTGACTCAGCTTGGTTGTACCTTAAATTTT
>FJ469725/B/US/-/CR0382N
CCTCAAATCACTCTTTGGCAACGACCCCTCGTCACAATAAAGATAGGGGGGCAACTAAAAGAAGCTCTATTAGATACAGG
AGCAGATGATACAGTATTAGAAGAC---ATGGATTTGCCAGGAAGATGGAAACCAAAAATGATAGGGGGAATTGGAGGTT
TTATCAAAGTAAAACAGTATGATCAGATACTTATAGAAATTTGTGGGCATAAAGTTGAAGGTACAGTATTAATAGGACCT
ACACCTGTCAACATAATTGGAAGAAATCTGTTGACTCAGCTTGGTTGCACCTTAAATTTT
>FJ469726/B/US/-/CR0413T
CCTCAAATCACTCTTTGGCAACGACCCCTCGTCACAATAAAGGTAGGGGGGCAACTAAAGGAAGCTCTATTAGATACAGG
AGCAGATGATACAGTATTAGAAGAA---ATAAATTTACCAGGAAGATGGAAACCAAAAATAATAGGGGAAATTGGAGGTT
TTATCAAAGTAAGACAGTATGATCAGATATCCATAGAAATCTGTGGACATAAAGCTATTGGTACAGTATTAGTAGGACCT
ACACCTGTCAACATAATTGGAAGAAATCTGTTGACTCAGATTGGTTGCACTTTAAATTTT
>FJ469727/B/US/-/F701
CCTCAGATCACTCTTTGGCAACGACCCCTCGTCACAATAAAGATAGGGGGGCAAACAAAGGAAGCTCTATTAGATACAGG
AGCAGATGATACAGTATTAGAAGAC---ATGAGTTTGCCAGGAAGATGGAAGCCAAAAATGATAGGGGGAATTGGAGGTT
TTATCAAAGTAAGACAGTATGATCAGGTAGCCATAGAAATCTGTGGACATAAAGCTATAGGTACAGTATTAATAGGACCT
ACACCTGTCAACATAATTGGAAGGAATCTGTTGACTCAGATTGGTTGCACTTTAAATTTT
>FJ469729/B/US/-/F710
CCTCAAATCACTCTTTGGCAGCGACCCCTTGTTACAATAAAGATAGGGGGGCAACTAAAGGAAGCTCTATTGGACACAGG
AGCAGATGATACAGTTTTAGAAGAC---ATGGATTTGCCAGGAAGGTGGAAGCCAAAAATGATAGGAGGAATTGGAGGTT
TTATCAAAGTAAGACAGTATGATCAGATACTCATAGAAATCTGTGGACATAGAGCTATAGGTACAGTATTAATAGGACCT
ACACCTGTCAACATAATTGGAAGAAATTTGTTGACTCAGATTGGTTGCACTTTAAATTTT
>FJ469730/B/US/2002/F714
CCTCAGATCACTCTTTGGCAACGACCCCTCGTTACAATAAAGATAGGGGGGCAACTAAAGGAAGCTCTCTTAGATACAGG
AGCAGATGATACAGTATTAGAAGAA---ATGAATTTGCCAGGAAGATGGAAACCAAAAATGATAGGGGGAATTGGAGGTT
TTATCAAAGTAAGACAGTATGATCAGATACCCATAGAAATCTGTGGACATAAAACTATAGGCACAGTATTAATAGGACCT
ACACCTGTCAACATAATTGGAAGAAATCTGTTGACTCAGCTTGGTTGCACTTTAAATTTT
>FJ469731/B/US/2003/F7157
CCTCAGATCACTCTTTGGCAACGACCCCTTGTCACAATAAGAGTAGGGGGGCAACTAAAGGAAGCTCTATTAGATACAGG
AGCAGATGATACAGTATTAGAAGAA---ATGAGTTTGCCAGGAAGATGGAAACCAAAAATGATAGGGGGAATTGGAGGTT
TTATCAAAGTAAAACAGTATGATCAGGTAGCCATGGAAATTTGCGGACATAAGGCTATAGGGACAGTTTTAGTAGGACCT
ACACCTGTCAACATAATTGGAAGAAATCTGTTGACTCAAATTGGTTGCACTTTAAATTTT
>FJ469732/B/US/2004/F7165
CCTCAGATCACTCTTTGGCAGCGACCCCTCGTCACAATAAAGATAGGGGGACAACTAAAGGAAGCTCTATTAGATACAGG
AGCAGATGATACAGTATTAGAAGAC---ATGAGTTTGCCAGGAAGATGGAAACCAAAAATGATAGGGGGAATTGGAGGTT
TTATCAAAGTAAAACAGTATGATCAGATACCCATAGAAATCTGTGGGCATAAAGCTATAGGTACGGTACTAGTAGGACCT
ACACCTGTCAACATAATTGGAAGAAATCTGTTGACTCAGATTGGTTGCACTTTAAATTTT
>FJ469733/B/US/2004/F7172
CCTCAGATCACTCTTTGGCAACGACCCCTTGTCACAATAAGGGTAGGGGGGCAACTAAAGGAAGCTCTATTAGATACAGG
AGCAGATGATACAGTATTAGAAGAA---ATGGATTTGCCAGGGAGATGGAAACCAAAAATGATAGGGGGAATTGGAGGTT
TTATCAAAGTAAGACAGTATGATCAGATACTTGTAGAAATCTGTGGACATAAAGCTATAGGTACAGTATTAATAGGACCT
ACACCTGTCAACATAATTGGAAGAAATCTGTTGACTCAGCTTGGTTGCACTTTAAATTTT
>FJ469734/B/US/2002/F719
CCTCAAATCACTCTTTGGCAACGACCCCTAGTCAACATAAAGGTAGGGGGGCAAATAAAGGAAGCTCTATTAGATACAGG
AGCAGATGATACAGTATTAGAAGAA---ATGAATTTGCCAGGAAGATGGAAACCAAAAATGATAGGGGGAATTGGAGGTT
TTATCAAAGTAAGACAGTATGATCAGATACCCATAGAAATTTGTGGACATAAAGCTATAGGTACAGTATTAGTAGGACCT
ACACCTGTCAACATAATTGGAAGAAATCTGTTGACTCAGATTGGCTGCACTTTAAATTTT
>FJ469735/B/US/2002/F762P
CCTCAAATCACTCTTTGGCAACGACCCCTCGTCACAATAAAGATAGGGGGGCAGCTAAAGGAAGCTCTATTAGATACAGG
AGCAGATGATACAGTAATAGAAGAA---ATGAGTCTGCCAGGAAAATGGAAACCAAAAATGATAGGAGGAATTGGAGGTT
TTATCAAAGTAAGACAGTATGAACAAATACTTGTAGAAATCTGTGGACATAAAGCTATAGGTACAGTATTAGTAGGACCT
ACACCTGTCAACATAATTGGAAGAAATCTGTTGACTCAGCTGGGCTGCACTTTAAATTTT
>FJ469737/B/US/2002/F797
CCTCAGATCACTCTTTGGCAACGACCCCTCGTCACAGTAAAGATAGGGGGGCAAATAAGGGAAGCTCTATTAGATACAGG
AGCAGATGATACAGTATTCGAAGAC---ATAAATTTGCCAGGAAGATGGAAACCAAAATTAATAGGGGGAATTGGAGGTT
TTATCAAAGTAAGACAGTATGATCAGATACTCATAGAAATCTGTGGACATAAAGCTATAGGTACAGTATTGGTAGGACCT
ACACCTGTCAACGTAATTGGAAGAAATTTCATGACTCAGATAGGTTGCACTTTAAATTTT
>FJ469738/B/US/2001/L805
CCTCAAATCACTCTTTGGCAACGACCCCTCGTCACAATAAAGATAGAGGGGCAACTAAAGGAAGCTCTATTAGATACAGG
AGCAGATGATACAGTATTGGAGGAC---ATGAATTTATCAGGAAGATGGAAACCAAAAATGATAGGGGGAATTGGAGGTT
TTATCAAAGTAAGACAATATGAGCAGGTACCCATAGAAATTTGTGGACATAAAGCTATAGGGACAGTATTAGTAGGACCT
ACACCTGTCAACATAATTGGAAGAAATCTGTTGACTCAGATTGGTTGCACTTTAAATTTT
>FJ469739/B/US/2003/L8107
CCTCAGATCACTCTTTGGCAACGACCCCTCGTCACAATAAAGGTAGAGGGGCAATTAAAGGAAGCTCTATTAGATACAGG
AGCAGATGATACAGTATTAGAAGAA---ATGGAGTTGTCAGGAAGATGGAAACCAAAAATGATAGGGGGAATTGGAGGTT
TTATCAAAGTAAGACAGTATGATCAGATACCCATAGAAATCTGTGGACATAAAGCTATAGGTACAGTATTAATAGGACCT
ACACCTGTCAACATAATTGGAAGAAATCTGTTGACTCAGATTGGGTGCACTTTAAATTTT
>FJ469740/B/US/2003/L8116
CCTCAGATCACTCTTTGGCAACGACCCGTCGTCCCAGTAAAGATAGGGGGGCAACTAAAGGAAGCTCTATTAGATACAGG
AGCAGATGATACAGTATTAGAAGAA---ATGAATTTGCCAGGAAGATGGAAACCAAAAATGATAGGGGGAATTGGAGGTT
TTATCAAAGTAAGACAGTATGATCAGATACAAGTAGAAATTTGCGGACATAAAGCTATAGGTACAGTATTAGTAGGACCT
ACACCTGTCAACATAATTGGAAGGAACCTGTTGACTCAGATTGGTTGCACTTTAAATTTT
>FJ469742/B/US/2003/L8152
CCTCAAATCACTCTTTGGCAACGACCCCTCGTCACAATAAAGATAGGGGGACAGCTAAAGGAAGCTCTATTAGATACAGG
AGCAGATGATACAGTATTAGAAGAT---ATAAATTTGCCAGGAAGATGGAAACCAAAAATGATAGGGGGAATTGGAGGTT
TTATCAAAGTAAAACAGTATGATCAGATAACTGTAGACATCTGTGGACATAAAGCTACAGGTACAGTATTAGTAGGACCT
ACACCTGTCAACATAATTGGAAGAAACCTGTTGACTCAAATTGGTTGCACTTTAAATTTT
>FJ469743/B/US/2003/L8180
CCTCAAATCACTCTTTGGCAACGACCCCTCGTCACAATAAAGATAGGGGGGCAAATAAAGGAAGCTCTATTAGATACAGG
AGCAGATGATACAGTATTAGAAGAA---ATGAGTTTACCAGGAAGATGGAAACCAAAAATGATAGGGGGAATTGGAGGTT
TTATCAAAGTAAGACAGTATGATCAGATAGTCATAGAAATCTGTGGACAGAAAGCTATAGGTACAGTATTAATAGGACCC
ACACCTGTCAACATAATTGGAAGAAATCTGTTGACTCAGATTGGTTGCACTTTAAATTTT
>FJ469744/B/US/-/L8188
CCTCAGATCACTCTTTGGCAACGACCCCTCGTCACAATAAAGATAGGGGGGCAACTAAAGGAAGCTCTGTTAGATACAGG
AGCAGATGATACAGTAGTAGAAGAA---ATGGCTTTGCCAGGGAGATGGAAACCAAAAATGATAGGGGGAATTGGAGGTT
TTATCAAAGTAAGACAGTATGATCAGATACAGGTAGAAATTTGTGGACATAAAGCTATAGGTACAGTATTAGTAGGACCT
ACACCTGTCAACATAATTGGAAGAAACCTGTTGACTCAGATTGGTTGCACTTTAAATTTT
>FJ469745/B/US/2004/L819
CCTCAAATCACTCTTTGGCAACGACCCCTCGTCACAGTAAAGATAGGGGGGCAGCTAAAGGAAGCTCTATTAGATACAGG
AGCAGATGATACAGTATTAGAAGAA---ATAGATTTGCCAGGAAGATGGAAGCCAAAAATGATAGGGGGAATTGGAGGTT
TCATCAAAGTAAGACAGTATGATCAGATACTTGTAGAAATTTGTGGACATAAAGCTATAGGTACAGTATTAGTAGGACCT
ACACCTGTCAACATAATTGGAAGAAATCTGTTGACTCAGATTGGTTGCACTTTAAATTTT
>FJ469746/B/US/2005/L8249
CCTCAAATCACTCTTTGGCAACGACCCCTTGTCACAATAAAGATAGGGGGGCAACTAAAGGAAGCTCTATTAGATACAGG
AGCAGATGATACAGTATTAGAAGAA---ATAGATTTGCCAGGAAGATGGAAACCAAAAATGATAGGGGGAATTGGAGGTT
TTATCAAAGTAAGACAGTATGATCAGGTATCCGTAGAAATCTGTGGACATAAAGCTATAGGTACAGTATTAGTAGGACCT
ACACCTGTCAACATAATTGGAAGAAATCTGTTGACTCAGATTGGTTGCACTTTAAATTTT
>FJ469747/B/US/2005/L827
CCTCAGATCACTCTTTGGCAACGACCCCTCGTCACAATAAAGGTAGGGGGGCAAACAAAGGAAGCTCTATTAGATACAGG
AGCAGATGATACAGTATTAGAAGAT---ATGAGTTTGCCAGGAAAATGGAAACCAAAAATGATAGGGGGAATTGGAGGTT
TTATCAAAGTAAGACAGTATGATCAGGTACCCATAGAAATCTGTGGACATAAAACTATAGGTACAGTATTAGTAGGACCT
ACACCTGTCAACATAATTGGAAGGAATCTGTTGACTCAGCTTGGTTGCACTTTAAATTTT
>FJ469748/B/US/2002/L861P
CCTCAAATCACTCTTTGGCAACGACCCCTTGTCACAATAAGGATAGGGGGGTTGCTAAAGGAAGCTCTATTAGATACAGG
AGCAGATGATACAGTATTAGAAGAC---ATGGATTTGCCAGGAAGATGGAAACCAAAAATGATAGGGGGAATTGGAGGTT
TTATCAAAGTAAGACAGTATGATCAGATACCCATAGAAATCTGTGGACATAAAGCTATAGGTACAGTATTAGTAGGACCT
ACACCTGTCAACATAATTGGAAGAAATCTGTTGACTCAGATTGGTTGCACTTTAAATTTT
>FJ469749/B/US/2002/L893P
CCTCAGATCACTCTTTGGCAACGACCCCTCGTCACAGTAAAGATAGGGGGGCAACTAATGGAAGCTCTATTAGATACAGG
AGCAGATGATACAGTATTAGAAGAA---ATGAATTTGCCAGGAAGGTGGAAACCAAAAATGATAGGGGGAATTGGAGGTT
TTATCAAAGTAAGACAGTATGATCAGATACTTGTAGAAATCTGTGGACATAAAGCTATAGGTACAGTATTAGTAGGACCT
ACACCTGTCAACATAATTGGAAGAAATCTGTTGACTCAGATTGGTTGCACTTTAAATTTT
>FJ469750/B/US/-/L896
CCTCAGATCACTCTTTGGCAACGACCCCTCGTCACAATAAAGATAGGGGGGCAAATAAAGGAAGCTCTATTAGATACAGG
AGCAGATGATACAGTATTAGAAGAA---ATGAATTTGCCAGGAAGATGGAAACCAAAAATGATAGGGGGAATTGGAGGTT
TTATCAAAGTAAGACAGTATGATCAGATACTCATAGAAATCTGTGGACATAAAGCTATAGGTACAGTATTAGTAGGACCT
ACACCTGTCAACATAATTGGAAGAAATCTGTTGACTCAAATTGGTTGCACTTTAAATTTT
>FJ469751/B/US/2002/MTF
CCTCAAATCACTCTTTGGCAACGACCCCTCGTCACAATAAAGATAGGGGGGCAACTAAAGGAAGCTCTATTAGATACAGG
AGCAGATGATACAGTATTAGAAGAC---ATGGATTTGCCAGGAAGATGGAAACCAAAAATGATAGGAGGAATTGGAGGTT
TTATCAAAGTAAGACAGTATGATCAGATACCCATAGAAATCTGTGGGCATAAAACTGAAGGTACAGTATTAGTAGGACCT
ACACCTGTCAACATAATTGGAAGAAATCTGTTGACTCAGATTGGCTGCACTTTAAATTTT
>FJ469752/B/US/-/NCQ
CCTCAGATCACTCTTTGGCAACGACCACTCGTCACAATAAAAATAGGGGGGCAACTAAAAGAAGCTCTATTAGATACAGG
AGCAGATGACACAGTATTAGAAGAC---ATGACTTTGCAAGGAAGATGGAAACCAAAAATGATAGGGGGAATTGGAGGTT
TTATCAAAGTAAGACAGTATGATCAGGTACCCATAGAAATTTGTGGACATAAAGTTATAGGTACAGTATTAATAGGACCT
ACACCTGTTAACATAATTGGAAGAAATTTGTTGACTCAGCTCGGTTGTACTTTAAATTTT
>FJ469753/B/US/2003/PRLS01
CCTCAGATCACTCTTTGGCAACGACCCCTCGTCACAATAAAGATAGGGGGGCAACTAAAGGAAGCTCTATTAGATACAGG
AGCAGATGATACAGTAGTAGAAGAA---ATGAATTTGCCAGGAAAATGGAAACCAAAAATGATAGGGGGAATTGGAGGTT
TTATCAAAGTAAGACAGTATGATCAGATACCCATAGAAATCTGTGGACATAAAGCTATAGGTACAGTGTTAGTAGGACCT
ACACCTGTCAACATAATTGGAAGAAATCTGTTGACTCAGATTGGTTGCACTTTAAATTTT
>FJ469754/B/US/2002/PRLS02
CCTCAAATCACTCTTTGGCAACGACCCCTAGTCACCATACAGGTAGGGGGGCAAATAAAGGAAGCTCTATTAGATACAGG
AGCAGATGATACAGTATTAGAAGAA---ATGAATTTGCCAGGAAGATGGAAACCAAAAATGATAGGGGGAATTGGAGGTT
TTATCAAAGTAAGACAGTATGATCAGATACCCATAGAAATCTGTGGACATAAAGCTATAGGTACAGTATTAGTAGGACCT
ACACCTGTCAACATAATTGGAAGAAATCTGTTGACTCAGATTGGTTGCACTTTAAATTTT
>FJ469755/B/US/2003/PRLS04
CCTCAGATCACTCTTTGGCAACGACCCCTCGTCGCAGTAAGGATAGGGGGGCAACTAAAGGAAGCTCTATTAGATACAGG
AGCAGATGATACAGTATTAGAGGAA---ATGGAGTTGCCAGGAAGATGGAAACCAAAAATGATAGGGGGAATTGGAGGTT
TTATTAAAGTAAGACAGTATGATCAGATACCAATAGAAATCTGTGGACATAAAGCTATAGGAACAGTATTAATAGGACCT
ACACCTGTCAACATAATTGGAAGAAATCTGTTAACTCAAATTGGTTGCACTTTAAATTTT
>FJ469756/B/US/-/PRLS05
CCTCAGATCACTCTTTGGCAACGACCCCTTGTCACAGTAAAGATAGCAGGGCAACTAAAAGAAGCTCTATTAGATACAGG
AGCAGATGACACAGTATTAGAAGAC---ATGAGTTTGCCAGGAAGATGGAAACCAAAAATGATAGGGGGAATTGGAGGAT
TCATTAAAGTAAGACAGTATGATCAGATACCCATAGAGATCTGTGGACATAAAGCTATAGGTACAGTATTAGTAGGACCT
ACACCTGTCAACATAATTGGAAGAAATTTGTTGACTCAGATTGGTTGCACTTTAAATTTT
>FJ469757/B/US/2002/PRLS08
CCTCAGATCACTCTTTGGCAACGACCCCTAGTCACAATAAAGATAGGGGGGCAACTAAAGGAAGCTCTATTAGATACAGG
AGCAGATAATACAGTATTAGAAGAC---ATAAATTTGCCAGGAAGATGGAAACCAAGAATGATAGGGGGAATTGGAGGTT
TTATCAAAGTAAAGCAGTATGATCAGATACCCATAGAAATCTGTGGACAAAAAACTATAGGTACAGTATTAGTAGGGCCT
ACACCTGTCAACATAATTGGAAGAGATCTGTTGACTCAGATTGGTTGCACTTTAAATTTT
>FJ469758/B/US/2002/PRLS09
CCTCAGATCACTCTTTGGCAACGACCCCTCGTCACAGTAAAAATAGGGGGGCAACTAAAAGAAGCTCTATTAGATACAGG
AGCAGATGATACAGTATTAGAAGAC---ATAGATTTGCCAGGAAGATGGAAACCAAAAATGATAGGGGGAATTGGAGGTT
TTATTAAAGTAAGACAGTATGATCAGATAGCCATAGAAATCTGTGGACATAAAGCTGTAGGTACAGTCTTAGTAGGACCT
ACACCTGTCAACATAATTGGAAGAAATCTGTTGACTCAGATTGGTTGCACTTTAAATTTT
>FJ469760/B/US/2002/PRLS16
CCTCAAATCACTCTTTGGCAACGACCCATCGTCACAATAAAGATAGGGGGGCAACTAATGGAAGCTCTAATAGATACAGG
AGCAGATGATACAGTATTTGAAGAC---ATAAATTTGCCGGGAAAATGGAAACCAAAAATAATAGGGGGAATTGGAGGTT
TTGTCAAAGTAAGACAGTATGATCAGGTACCCATAGAAATCTGTGGGCATAAAGCTGTTGGTACAGTTTTAGTAGGACCT
ACACCTGCCAACATAATTGGAAGAAATCTGTTGACTCAGATTGGTTGCACTTTAAATTTT
>FJ469761/B/US/-/PRLS17
CCTCAGATCACTCTTTGGCAACGACCCTTAGTCACAATAAAGATAGGGGGGCAGCTAAAGGAAGCTCTATTAGATACAGG
AGCAGATGATACAGTATTAGAAGAA---ATGAATTTGCCAGGAAAATGGAAACCAAAAATGATAGGGGGAATTGGAGGTT
TTATCAAAGTAAGACAGTATGATCAGATACTCATAGAAATCTGTGGACATAAAGCTATAGGTACAGTATTAGTAGGACCT
ACACCTGTCAACATAATTGGAAGAAATCTGTTGACTCAGATTGGTTGCACTTTAAATTTT
>FJ469762/B/US/2002/PRLS18
CCTCAGATCACTCTTTGGCAACGACCCGTCGTCCCAGTAAAGATAGGGGGGCAACTAAAGGAAGCTCTATTAGATACAGG
AGCAGATGATACAGTATTAGAAGAA---ATGAATTTGCCAGGAAGATGGAAACCAAAAATGATAGGGGGAATTGGAGGTT
TTATCAAAGTAAGACAGTATGATCAGATACAAGTAGAAATTTGCGGACATAAAGCTATAGGTACAGTATTAGTAGGACCT
ACACCTGTCAACATAATTGGAAGGAACCTGTTGACTCAGATTGGTTGCACTTTAAATTTT
>FJ469763/B/US/-/PRLS19
CCTCAGATCACTCTTTGGCAACGACCCCTCGTCACAATAAAGATAGGGGGGCAATTAAAAGAAGCTCTATTAGATACAGG
AGCAGATGATACAGTAATAGAAGAA---ATGAGTTTACCAGGAAAATGGAAACCAAAAATGATAGGGGGAATTGGAGGTT
TTATCAAAGTAAGACAGTATGAGCAGATACCCATAGAAATCAGTGGACATAAAGCTATAGGTACAGTATTAGTAGGACCT
ACACCTGTCAACATAATTGGAAGAAATCTGTTGACTCAGATTGGTTGCACTCTAAATTTT
>FJ469764/B/US/2003/PRLS24
CCTCAGATCACTCTTTGGCAACGACCCGTCGTCACAATAAAGGTATGGGGGCAACTAAAGGAAGCTCTATTAGATACAGG
AGCAGATGATACAGTATTAGAAGAA---ATGAATTTACCAGGAAAATGGAAACCAAAAATGATAGGGGGAATTGGAGGTT
TTATCAAAGTAAGACAGTATGATCAGATAGCCATAGAAATTTGTGGACATAAAGCTACAGGTACAGTATTAGTAGGACCT
ACACCTGTCAACATAATTGGAAGAAATCTGTTGACTCAGCTTGGTTGCACTTTAAATTTT
>FJ469765/B/US/2003/PRLS25
CCTCAGATCACTCTTTGGCAACGACCACTCGTCACAATAAAGATAGGGGGGCAAACAAAGGAAGCTCTATTAGATACAGG
AGCAGATGATACAGTATTAGAAGAC---ATGAGTTTGCCAGGAAGATGGAAGCCAAAAATGATAGGGGGAATTGGAGGTT
TTATCAAAGTAAGACAGTATGATCAGATAGCCATAGAAATCTGTGGACATAAAGCTATAGGTACAGTATTAATAGGACCT
ACACCTGTCAACATAATTGGAAGAAATCTGTTGACTCAGATTGGTTGCACTTTAAATTTT
>FJ469766/B/US/-/PRLS28
CCTCAGATCACTCTTTGGCAACGACCCCTCGTCACAATAAAAATAGGGGGACAGCTAAAGGAAGCTCTATTAGATACAGG
AGCAGATGATACAGTATTAGAAGAA---ATGAATTTACCAGGAAGATGGAAACCAAAAATGATAGGGGGAATTGGAGGTT
TTATCAAAGTAAGACAGTATGATCAGATATCCATAGAAATCTGTGGACATAAAGCTATAGGTACAGTATTAGTAGGACCT
ACACCTGTCAACATAATTGGAAGAAATCTGTTAACTCAAATTGGTTGTACTTTAAATTTT
>FJ469767/B/US/-/SH8127
CCTCAAATCACTCTTTGGCAACGACCCCTTGTCACAATAAAGATAGGGGGGCAGCTAAAGGAAGCTCTACTAGATACAGG
AGCAGATGATACAGTATTAGAAGAA---ATGAATTTGCCAGGAAAATGGAAACCAAAAATGATAGGGGGAATTGGAGGTT
TTATCAAAGTAAGACAGTATGATCAAATACCTGTAGAAATCTGTGGACATAAAGCTATAGGTACAGTATTAATAGGACCT
ACACCTGTCAACATAATTGGAAGAAATCTGTTGACTCAGCTTGGTTGCACTTTAAACTTT
>FJ469768/B/US/-/SH8183
CCTCAAATCACTCTTTGGCAACGACCCCTCGTCCCAATAAAGATAGGGGGGCAAATAAAGGAGGCTCTATTAGATACAGG
AGCAGATGATACAGTATTAGAAGAA---TTGAGCCTGCCAGGGAGATGGAAACCAAAAATGATAGGAGGAATTGGAGGTT
TTATCAAAGTAAGACAGTATGATCAGATACCCATAGAAATCTGTGGACATAAGGTTATAGGTACAGTATTAATAGGACCT
ACACCTGTCAACATAATTGGAAGAAATCTGTTGACTCAGCTTGGTTGCACTTTAAATTTT
>FJ469769/B/US/-/SH8229
CCTCAGATCACTCTTTGGCAACGACCCCTCGTCACAATAAAGATAGGGGGGCAACTAAAGGAAGCTCTATTAGATACAGG
AGCAGATGATACAGTATTAGAAGAA---ATGAATTTGCCAGGAAGATGGAAACCAAAAATGATAGGGGGAATTGGAGGTT
TTATCAAAGTAAAACAGTATGATGAGATACCCATAGACATCTGTGGGCATAAAGCTATAGGTACAGTATTAATAGGACCT
ACACCTGTCAACATAATTGGAAGAAATCTGTTGACTCAGATTGGTTGCACTTTAAATTTT
>FJ469770/B/US/2003/SH8233
CCTCAGATCACTCTTTGGCAGCGACCCCTCGTCCCAATAAGGATAGAGGGGCAACTAAAGGAAGCTCTATTAGACACAGG
AGCAGATGATACAGTATTAGAAGAA---ATGAGTTTGTCAGGAAGATGGAAACCAAAAATGATAGGGGGAATTGGAGGTT
TTATCAAAGTAAGACAGTATGATCAGGTACCCATAGAAATATGTGGGCAGAAAGCTATAGGTACAGTATTAATAGGACCT
ACACCTGTCAACATAATTGGAAGAAATCTGTTGACTCAGCTTGGTTGCACCTTAAATTTT
>FJ469772/B/US/2004/SH858
CCTCAGATCACTCTTTGGCAACGACCCCTCGTCACAATAAAGATAGGGGGGCAACTAAAGGAAGCTCTATTAGATACAGG
AGCAGATGATACTGTATTAGAAGAA---ATGAATTTGCCAGGAAGATGGAAACCAAAAATGATAGGGGGAATTGGAGGTT
TTATCAAAGTAAGACAGTATGATCAGATACTTGTAGAAATTTGTGGACATAAAGCTATAGGTACAGTATTAGTAGGACCT
ACACCTGTCAACATAATTGGAAGAAATCTGTTGACTCAAATTGGTTGCACTTTAAATTTC
>FJ495818/B/US/2006/CH40E_flA1
CCTCAGATCACTCTTTGGCAACGACCCCTCGTCACAATAAAGATAGGGGGGCAACTGAAGGAAGCTCTATTAGATACAGG
GGCAGATGATACAGTATTAGAAGAA---ATGAATTTGCCAGGAAGATGGAAACCAAAAATGATAGGGGGAATTGGAGGTT
TTATCAAAGTAAGACAGTATGATCAGGTACCCATAGAAATCTGTGGACATAAAGCTATAGGTACAGTATTAGTAGGACCT
ACACCTGTCAACATAATTGGAAGAAATCTGTTGACTCAGATTGGTTGCACTTTAAATTTT
>FJ495819/B/US/2006/CH40E_flA2
CCTCAGATCACTCTTTGGCAACGACCCCTCGTCACAATAAAGATAGGGGGGCAACTGAAGGAAGCTCTATTAGATACAGG
GGCAGATGATACAGTATTAGAAGAA---ATGAATTTGCCAGGAAGATGGAAACCAAAAATGATAGGGGGAATTGGAGGTT
TTATCAAAGTAAGACAGTATGATCAGGTACCCATAGAAATCTGTGGACATAAAGCTATAGGTACAGTATTAGTAGGACCT
ACACCTGTCAACATAATTGGAAGAAATCTGTTGACTCAAATTGGTTGCACTTTAAATTTT
>FJ495820/B/US/2006/CH40E_flA3
CCTCAGATCACTCTTTGGCAACGACCCCTCGTCACAATAAAGATAGGGGGGCAACTGAAGGAAGCTCTATTAGATACAGG
GGCAGATGATACAGTATTAGAAGAA---ATGAATTTGCCAGGAAGATGGAAACCAAAAATGATAGGGGGAATTGGAGGTT
TTATCAAAGTAAGACAGTATGATCAGGTACCCATAGAAATCTGTGGACATAAAGCTATAGGTACAGTATTAGTAGGACCT
ACACCTGTCAACATAATTGGAAGAAATCTGTTGACTCAGATTGGTTGCACTTTAAATTTT
>FJ495821/B/US/2006/CH40E_flC7
CCTCAGATCACTCTTTGGCAACGACCCCTCGTCACAATAAAGATAGGGGGGCAACTGAAGGAAGCTCTATTAGATACAGG
GGCAGATGATACAGTATTAGAAGAA---ATGAATTTGCCAGGAAGATGGAAACCAAAAATGATAGGGGGAATTGGAGGTT
TTATCAAAGTAAGACAGTATGATCAGGTACCCATAGAAATCTGTGGACATAAAGCTATAGGTACAGTATTAGTAGGACCT
ACACCTGTCAACATAATTGGAAGAAATCTGTTGACTCAGATTGGTTGCACTTTAAATTTT
>FJ495822/B/US/2006/CH40E_flF10
CCTCAGATCACTCTTTGGCAACGACCCCTCGTCACAATAAAGATAGGGGGGCAACTGAAGGAAGCTCTATTAGATACAGG
GGCAGATGATACAGTATTAGAAGAA---ATGAATTTGCCAGGAAGATGGAAACCAAAAATGATAGGGGGAATTGGAGGTT
TTATCAAAGTAAGACAGTATGATCAGGTACCCATAGAAATCTGTGGACATAAAGCTATAGGTACAGTATTAGTAGGACCT
ACACCTGTCAACATAATTGGAAGAAATCTGTTGACTCAGATTGGTTGCACTTTAAATTTT
>FJ495823/B/US/2006/CH40E_flF7
CCTCAGATCACTCTTTGGCAACGACCCCTCGTCACAATAAAGATAGGGGGGCAACTGAAGGAAGCTCTATTAGATACAGG
GGCAGATGATACAGTATTAGAAGAA---ATGAATTTGCCAGGAAGATGGAAACCAAAAATGATAGGGGGAATTGGAGGTT
TTATCAAAGTAAGACAGTATGATCAGGTACCCATAGAAATCTGTGGACATAAAGCTATAGGTACAGTATTAGTAGGACCT
ACACCTGTCAACATAATTGGAAGAAATCTGTTGACTCAGATTGGTTGCACTTTAAATTTT
>FJ495824/B/US/2006/CH40E_flF9
CCTCAGATCACTCTTTGGCAACGACCCCTCGTCACAATAAAGATAGGGGGGCAACTGAAGGAAGCTCTATTAGATACAGG
GGCAGATGATACAGTATTAGAAGAA---ATGAATTTGCCAGGAAGATGGAAACCAAAAATGATAGGGGGAATTGGAGGTT
TTATCAAAGTAAGACAGTATGATCAGGTACCCATAGAAATCTGTGGACATAAAGCTATAGGTACAGTATTAGTAGGACCT
ACACCTGTCAACATAATTGGAAGAAATCTGTTGACTCAGATTGGTTGCACTTTAAATTTT
>FJ495825/B/US/2006/CH40E_flG3
CCTCAGATCACTCTTTGGCAACGACCCCTCGTCACAATAAAGATAGGGGGGCAACTGAAGGAAGCTCTATTAGATACAGG
GGCAGATGATACAGTATTAGAAGAA---ATGAATTTGCCAGGAAGATGGAAACCAAAAATGATAGGGGGAATTGGAGGTT
TTATCAAAGTAAGACAGTATGATCAGGTACCCATAGAAATCTGTGGACATAAAGCTATAGGTACAGTATTAGTAGGACCT
ACACCTGTCAACATAATTGGAAGAAATCTGTTGACTCAGATTGGTTGCACTTTAAATTTT
>FJ495826/B/US/2006/CH40E_flG6
CCTCAGATCACTCTTTGGCAACGACCCCTCGTCACAATAAAGATAGGGGGGCAACTGAAGGAAGCTCTATTAGATACAGG
GGCAGATGATACAGTATTAGAAGAA---ATGAATTTGCCAGGAAGATGGAAACCAAAAATGATAGGGGGAATTGGAGGTT
TTATCAAAGTAAGACAGTATGATCAGGTACCCATAGAAATCTGTGGACATAAAGCTATAGGTACAGTATTAGTAGGACCT
ACACCTGTCAACATAATTGGAAGAAATCTGTTGACTCAGATTGGTTGCACTTTAAATTTT
>FJ495937/B/US/2006/CH58E_flA1
CCTCAAATCACTCTTTGGCAACGACCCCTAGTTACAATAAAGATAGGGGGGCAGCTAAAGGAAGCTCTATTAGATACAGG
AGCAGATGATACAGTATTAGAAGAC---ATGAATTTGCCAGGAAAATGGAAACCAAAAATGATAGGGGGAATTGGAGGTT
TTATCAAAGTAAGACAATATGATCAGATACCTATAGAAATTTGTGGATATAAGGCTATAGGTACAGTATTAGTAGGACCT
ACACCTGTCAACATAATTGGAAGAAATCTGTTGACTCAGATTGGTTGCACTTTAAATTTT
>FJ495939/B/US/2006/CH58E_flA7
CCTCAAATCACTCTTTGGCAACGACCCCTAGTTACAATAAAGATAGGGGGGCAGCTAAAGGAAGCTCTATTAGATACAGG
AGCAGATGATACAGTATTAGAAGAC---ATGAATTTGCCAGGAAAATGGAAACCAAAAATGATAGGGGGAATTGGAGGTT
TTATCAAAGTAAGACAATATGATCAGATACCTATAGAAATTTGTGGATATAAGGCTATAGGTACAGTATTAGTAGGACCT
ACACCTGTCAACATAATTGGAAGAAATCTGTTGACTCAGATTGGTTGCACTTTAAATTTT
>FJ495940/B/US/2006/CH58E_flA8
CCTCAAATCACTCTTTGGCAACGACCCCTAGTTACAATAAAGATAGGGGGGCAGCTAAAGGAAGCTCTATTAGATACAGG
AGCAGATGATACAGTATTAGAAGAC---ATGAATTTGCCAGGAAAATGGAAACCAAAAATGATAGGGGGAATTGGAGGTT
TTATCAAAGTAAGACAATATGATCAGATACCTATAGAAATTTGTGGATATAAGGCTATAGGTACAGTATTAGTAGGACCT
ACACCTGTCAACATAATTGGAAGAAATCTGTTGACTCAGATTGGTTGCACTTTAAATTTT
>FJ495941/B/US/2006/CH58E_flA9
CCTCAAATCACTCTTTGGCAACGACCCCTAGTTACAATAAAGATAGGGGGGCAGCTAAAGGAAGCTCTATTAGATACAGG
AGCAGATGATACAGTATTAGAAGAC---ATGAATTTGCCAGGAAAATGGAAACCAAAAATGATAGGGGGAATTGGAGGTT
TTATCAAAGTAAGACAATATGATCAGATACCTATAGAAATTTGTGGATATAAGGCTATAGGTACAGTATTAGTAGGACCT
ACACCTGTCAACATAATTGGAAGAAATCTGTTGACTCAGATTGGTTGCACTTTAAATTTT
>FJ495942/B/US/2006/CH58E_flC4
CCTCAAATCACTCTTTGGCAACGACCCCTAGTTACAATAAAGATAGGGGGGCAGCTAAAGGAAGCTCTATTAGATACAGG
AGCAGATGATACAGTATTAGAAGAC---ATGAATTTGCCAGGAAAATGGAAACCAAAAATGATAGGGGGAATTGGAGGTT
TTATCAAAGTAAGACAATATGATCAGATACCTATAGAAATTTGTGGATATAAGGCTATAGGTACAGTATTAGTAGGACCT
ACACCTGTCAACATAATTGGAAGAAATCTGTTGACTCAGATTGGTTGCACTTTAAATTTT
>FJ495943/B/US/2006/CH58E_flC5
CCTCAAATCACTCTTTGGCAACGACCCCTAGTTACAATAAAGATAGGGGGGCAGCTAAAGGAAGCTCTATTAGATACAGG
AGCAGATGATACAGTATTAGAAGAC---ATGAATTTGCCAGGAAAATGGAAACCAAAAATGATAGGGGGAATTGGAGGTT
TTATCAAAGTAAGACAATATGATCAGATACCTATAGAAATTTGTGGATATAAGGCTATAGGTACAGTATTAGTAGGACCT
ACACCTGTCAACATAATTGGAAGAAATCTGTTGACTCAGATTGGTTGCACTTTAAATTTT
>FJ496000/B/US/2006/CH77E_flA1
CCTCAGATCACTCTTTGGCAACGACCCCTCGTCACAATAAAGATAGGGGGGCAACTAAAGGAAGCTCTATTAGATACAGG
AGCAGATGACACAGTATTAGAAGAC---ATAAGTTTACCAGGAAAATGGAAACCAAAAATGATAGGGGGAATTGGAGGTT
TTATCAAAGTAAGACAGTATGATCAGATATGCATAGAAATCTGTGGACATAAAGCTATAGGTACAGTATTAGTAGGACCT
ACACCTGTCAACATAATTGGGAGAAATCTGTTGACTCAAATTGGTTGCACTTTAAATTTT
>FJ496001/B/US/2006/CH77E_flA2
CCTCAGATCACTCTTTGGCAACGACCCCTCGTCACAATAAAGATAGGGGGGCAACTAAAGGAAGCTCTATTAGATACAGG
AGCAGATGACACAGTATTAGAAGAC---ATAAGTTTACCAGGAAAATGGAAACCAAAAATGATAGGGGGAATTGGAGGTT
TTATCAAAGTAAGACAGTATGATCAGATATGCATAGAAATCTGTGGACATAAAGCTATAGGTACAGTATTAGTAGGACCT
ACACCTGTCAACATAATTGGGAGAAATCTGTTGACTCAAATTGGTTGCACTTTAAATTTT
>FJ496002/B/US/2006/CH77E_flB3
CCTCAGATCACTCTTTGGCAACGACCCCTCGTCACAATAAAGATAGGGGGGCAACTAAAGGAAGCTCTATTAGATACAGG
AGCAGATGACACAGTATTAGAAGAC---ATAAGTTTACCAGGAAAATGGAAACCAAAAATGATAGGGGGAATTGGAGGTT
TTATCAAAGTAAGACAGTATGATCAGATATGCATAGAAATCTGTGGACATAAAGCTATAGGTACAGTATTAGTAGGACCT
ACACCTGTCAACATAATTGGGAGAAATCTGTTGACTCAAATTGGTTGCACTTTAAATTTT
>FJ496003/B/US/2006/CH77E_flC3
CCTCAGATCACTCTTTGGCAACGACCCCTCGTCACAATAAAGATAGGGGGGCAACTAAAGGAAGCTCTATTAGATACAGG
AGCAGATGACACAGTATTAGAAGAC---ATAAGTTTACCAGGAAAATGGAAACCAAAAATGATAGGGGGAATTGGAGGTT
TTATCAAAGTAAGACAGTATGATCAGATATGCATAGAAATCTGTGGACATAAAGCTATAGGTACAGTATTAGTAGGACCT
ACACCTGTCAACATAATTGGGAGAAATCTGTTGACTC-----------ACTTTAAATTTT
>FJ496004/B/US/2006/CH77E_flC4
CCTCAGATCACTCTTTGGCAACGACCCCTCGTCACAATAAAGATAGGGGGGCAACTAAAGGAAGCTCTATTAGATACAGG
AGCAGATGACACAGTATTAGAAGAC---ATAAGTTTACCAGGAAAATGGAAACCAAAAATGATAGGGGGAATTGGAGGTT
TTATCAAAGTAAGACAGTATGATCAGATATGCATAGAAATCTGTGGACATAAAGCTATAGGTACAGTATTAGTAGGACCT
ACACCTGTCAACATAATTGGGAGAAATCTGTTGACTCAAATTGGTTGCACTTTAAATTTT
>FJ496005/B/US/2006/CH77E_flC7
CCTCAGATCACTCTTTGGCAACGACCCCTCGTCACAATAAAGATAGGGGGGCAACTAAAGGAAGCTCTATTAGATACAGG
AGCAGATGACACAGTATTAGAAGAC---ATAAGTTTACCAGGAAAATGGAAACCAAAAATGATAGGGGGAATTGGAGGTT
TTATCAAAGTAAGACAGTATGATCAGATATGCATAGAAATCTGTGGACATAAAGCTATAGGTACAGTATTAGTAGGACCT
ACACCTGTCAACATAATTGGGAGAAATCTGTTGACTCAAATTGGTTGCACTTTAAATTTT
>FJ496006/B/US/2006/CH77E_flC9
CCTCAGATCACTCTTTGGCAACGACCCCTCGTCACAATAAAGATAGGGGGGCAACTAAAGGAAGCTCTATTAGATACAGG
AGCAGATGACACAGTATTAGAAGAC---ATAAGTTTACCAGGAAAATGGAAACCAAAAATGATAGGGGGAATTGGAGGTT
TTATCAAAGTAAGACAGTATGATCAGATATGCATAGAAATCTGTGGACATAAAGCTATAGGTACAGTATTAGTAGGACCT
ACACCTGTCAACATAATTGGGAGAAATCTGTTGACTCAAATTGGTTGCACTTTAAATTTT
>FJ496007/B/US/2006/CH77E_flD5
CCTCAGATCACTCTTTGGCAACGACCCCTCGTCACAATAAAGATAGGGGGGCAACTAAAGGAAGCTCTATTAGATACAGG
AGCAGATGACACAGTATTAGAAGAC---ATAAGTTTACCAGGAAAATGGAAACCAAAAATGATAGGGGGAATTGGAGGTT
TTATCAAAGTAAGACAGTATGATCAGATATGCATAGAAATCTGTGGACATAAAGCTATAGGTACAGTATTAGTAGGACCT
ACACCTGTCAACATAATTGGGAGAAATCTGTTGACTCAAATTGGTTGCACTTTAAATTTT
>FJ496072/B/US/2002/04013226_2_flA8
CCTCAAATCACTCTTTGGCAACGACCCCTTGTCACAGTAAAGATAGGGGGGCAGCTAAAGGAAGCTCTATTAGATACAGG
AGCAGATGATACAGTATTAGAAGAA---ATAAGTTTGCCAGGAAGATGGAAACCAAAAATGATAGGGGGAATTGGAGGTT
TTATCAAAGTAAAACAGTATGATCAGATACCCATAGAAATCTGTGGGCATAAAGCTATAGGTACAGTATTAGTAGGACCT
ACACCTGTCAACATAATTGGAAGAAATCTGTTGACTCAGATTGGTTGCACTTTAAATTTT
>FJ496073/B/US/2002/04013226_2_flA9
CCTCAAATCACTCTTTGGCAACGACCCCTTGTCACAGTAAAGATAGGGGGGCAGCTAAAGGAAGCTCTATTAGATACAGG
AGCAGATGATACAGTATTAGAAGAA---ATAAGTTTGCCAGGAAGATGGAAACCAAAAATGATAGGGGGAATTGGAGGTT
TTATCAAAGTAAAACAGTATGATCAGATACCCATAGAAATCTGTGGGCATAAAGCTATAGGTACAGTATTAGTAGGACCT
ACACCTGTCAACATAATTGGAAGAAATCTGTTGACTCAGATTGGTTGCACTTTAAATTTT
>FJ496074/B/US/2002/04013226_2_flB10
CCTCAAATCACTCTTTGGCAACGACCCCTTGTCACAGTAAAGATAGGGGGGCAGCTAAAGGAAGCTCTATTAGATACAGG
AGCAGATGATACAGTATTAGAAGAA---ATAAGTTTGCCAGGAAGATGGAAACCAAAAATGATAGGGGGAATTGGAGGTT
TTATCAAAGTAAAACAGTATGATCAGATACCCATAGAAATCTGTGGGCATAAAGCTATAGGTACAGTATTAGTAGGACCT
ACACCTGTCAACATAATTGGAAGAAATCTGTTGACTCAGATTGGTTGCACTTTAAATTTT
>FJ496075/B/US/2002/04013226_2_flC1
CCTCAAATCACTCTTTGGCAACGACCCCTTGTCACAGTAAAGATAGGGGGGCAGCTAAAGGAAGCTCTATTAGATACAGG
AGCAGATGATACAGTATTAGAAGAA---ATAAGTTTGCCAGGAAGATGGAAACCAAAAATGATAGGGGGAATTGGAGGTT
TTATCAAAGTAAAACAGTATGATCAGATACCCATAGAAATCTGTGGGCATAAAGCTATAGGTACAGTATTAGTAGGACCT
ACACCTGTCAACATAATTGGAAGAAATCTGTTGACTCAGATTGGTTGCACTTTAAATTTT
>FJ496076/B/US/2002/04013226_2_flD12
CCTCAAATCACTCTTTGGCGACGACCCCTTGTCACAGTAAAGATAGGGGGGCAGCTAAAGGAAGCTCTATTAGATACAGG
AGCAGATGATACAGTATTAGAAGAA---ATAAGTTTGCCAGGAAGATGGAAACCAAAAATGATAGGGGGAATTGGAGGTT
TTATCAAAGTAAAACAGTATGATCAGATACCCATAGAAATCTGTGGGCATAAAGCTATAGGTACAGTATTAGTAGGACCT
ACACCTGTCAACATAATTGGAAGAAATCTGTTGACTCAGATTGGTTGCACTTTAAATTTT
>FJ496077/B/US/2002/04013226_2_flD7
CCTCAAATCACTCTTTGGCAACGACCCCTTGTCACAGTAAAGATAGGGGGGCAGCTAAAGGAAGCTCTATTAGATACAGG
AGCAGATGATACAGTATTAGAAGAA---ATAAGTTTGCCAGGAAGATGGAAACCAAAAATGATAGGGGGAATTGGAGGTT
TTATCAAAGTAAAACAGTATGATCAGATACCCATAGAAATCTGTGGGCATAAAGCTATAGGTACAGTATTAGTAGGACCT
ACACCTGTCAACATAATTGGAAGAAATCTGTTGACTCAGATTGGTTGCACTTTAAATTTT
>FJ496078/B/US/2002/04013226_2_flH11
CCTCAAATCACTCTTTGGCAACGACCCCTTGTCACAGTAAAGATAGGGGGGCAGCTAAAGGAAGCTCTATTAGATACAGG
AGCAGATGATACAGTATTAGAAGAA---ATAAGTTTGCCAGGAAGATGGAAACCAAAAATGATAGGGGGAATTGGAGGTT
TTATCAAAGTAAAACAGTATGATCAGATACCCATAGAAATCTGTGGGCATAAAGCTATAGGTACAGTATTAGTAGGACCT
ACACCTGTCAACATAATTGGAAGAAATCTGTTGACTCAGATTGGTTGCACTTTAAATTTT
>FJ496079/B/US/2002/04013226_2_flH5
CCTCAAATCACTCTTTGGCAACGACCCCTTGTCACAGTAAAGATAGGGGGGCAGCTAAAGGAAGCTCTATTAGATACAGG
AGCAGATGATACAGTATTAGAAGAA---ATAAGTTTGCCAGGAAGATGGAAACCAAAAATGATAGGGGGAATTGGAGGTT
TTATCAAAGTAAAACAGTATGATCAGATACCCATAGAAATCTGTGGGCATAAAGCTATAGGTACAGTATTAGTAGGACCT
ACACCTGTCAACATAATTGGAAGAAATCTGTTGACTCAGATTGGTTGCACTTTAAATTTT
>FJ496080/B/US/2002/04013226_2_flH6
CCTCAAATCACTCTTTGGCAACGACCCCTTGTCACAGTAAAGATAGGGGGGCAGCTAAAGGAAGCTCTATTAGATACAGG
AGCAGATGATACAGTATTAGAAGAA---ATAAGTTTGCCAGGAAGATGGAAACCAAAAATGATAGGGGGAATTGGAGGTT
TTATCAAAGTAAAACAGTATGATCAGATACCCATAGAAATCTGTGGGCATAAAGCTATAGGTACAGTATTAGTAGGACCT
ACACCTGTCAACATAATTGGAAGAAATCTGTTGACTCAGATTGGTTGCACTTTAAATTTT
>FJ496081/B/US/2005/04013396_0_flE6
CCTCAAATCACTCTTTGGCAACGACCCCTCGTCACAATAAAGATAGGGGGGCAACTAAAGGAAGCTCTATTAGACACAGG
AGCAGATGATACAGTATTAGAAGAC---ATGAGTTTGCCAGGAAAATGGAAACCAAAAATGATAGGGGGAATTGGGGGTT
TTATCAAAGTAAAACAGTATGATCAGATATCCATAGAAATCTGTGGACATAAAGTTGTAGGTACAGTATTAATAGGACCT
ACACCAGTCAACATAATTGGAAGAAATCTGTTGACTCAACTTGGTTGCACTTTAAATTTT
>FJ496082/B/US/2005/04013396_0_flF3
CCTCAAATCACTCTTTGGCAACGACCCCTCGTCACAATAAAGATAGGGGGGCAACTAAAGGAAGCTCTATTAGACACAGG
AGCAGATGATACAGTATTAGAAGAC---ATGAGTTTGCCAGGAAAATGGAAACCAAAAATGATAGGGGGAATTGGGGGTT
TTATCAAAGTAAAACAGTATGATCAGATATCCATAGAAATCTGTGGACATAAAGTTGTAGGTACAGTATTAATAGGACCT
ACACCAGTCAACATAATTGGAAGAAATCTGTTGACTCAACTTGGTTGCACTTTAAATTTT
>FJ496083/B/US/2005/04013396_0_flF4
CCTCAAATCACTCTTTGGCAACGACCCCTCGTCACAATAAAGATAGGGGGGCAACTAAAGGAAGCTCTATTAGACACAGG
AGCAGATGATACAGTATTAGAAGAC---ATGAGTTTGCCAGGAAAATGGAAACCAAAAATGATAGGGGGAATTGGGGGTT
TTATCAAAGTAAAACAGTATGATCAGATATCCATAGAAATCTGTGGACATAAAGTTGTAGGTACAGTATTAATAGGACCT
ACACCAGTCAACATAATTGGAAGAAATCTGTTGACTCAACTTGGTTGCACTTTAAATTTT
>FJ496084/B/US/2005/04013396_0_flG7
CCTCAAATCACTCTTTGGCAACGACCCCTCGTCACAATAAAGATAGGGGGGCAACTAAAGGAAGCTCTATTAGACACAGG
AGCAGATGATACAGTATTAGAAGAC---ATGAGTTTGCCAGGAAAATGGAAACCAAAAATGATAGGGGGAATTGGGGGTT
TTATCAAAGTAAAACAGTATGATCAGATATCCATAGAAATCTGTGGACATAAAGTTGTAGGTACAGTATTAATAGGACCT
ACACCAGTCAACATAATTGGAAGAAATCTGTTGACTCAACTTGGTTGCACTTTAAATTTT
>FJ496085/B/US/2005/04013396_0_flG8
CCTCAAATCACTCTTTGGCAACGACCCCTCGTCACAATAAAGATAGGGGGGCAACTAAAGGAAGCTCTATTAGACACAGG
AGCAGATGATACAGTATTAGAAGAC---ATGAGTTTGCCAGGAAAATGGAAACCAAAAATGATAGGGGGAATTGGGGGTT
TTATCAAAGTAAAACAGTATGATCAGATATCCATAGAAATCTGTGGACATAAAGTTGTAGGTACAGTATTAATAGGACCT
ACACCAGTCAACATAATTGGAAGAAATCTGTTGACTCAACTTGGTTGCACTTTAAATTTT
>FJ496145/B/US/1991/SUMA_flC5
CCTCAGATCACTCTTTGGCAACGACCCCTCGTCACAATAAAGGTAGGGGGGCAACTAAAGGAAGCTCTATTAGATACAGG
AGCAGATGATACAGTATTAGAAGAA---ATGAGTTTACCAGGAAGATGGAAACCAAAAATGATAGGGGGAATTGGAGGTT
TTATCAAAGTAAGACAATATGATCAGGTAACCATAGAAATCTGTGGACACAAAGCTATAGGCACAGTATTAATAGGACCT
ACACCTGTCAACATAATTGGAAGAAATCTGTTGACTCAGATTGGTTGCACTTTAAATTTT
>FJ496146/B/US/1991/SUMA_flC7
CCTCAGATCACTCTTTGGCAACGACCCCTCGTCACAATAAAGGTAGGGGGGCAACTAAAGGAAGCTCTATTAGATACAGG
AGCAGATGATACAGTATTAGAAGAA---ATGAGTTTACCAGGAAGATGGAAACCAAAAATGATAGGGGGAATTGGAGGTT
TTATCAAAGTAAGACAATATGATCAGGTAACCATAGAAATCTGTGGACACAAAGCTATAGGCACAGTATTAATAGGACCT
ACACCTGTCAACATAATTGGAAGAAATCTGTTGACTCAGATTGGTTGCACTTTAAATTTT
>FJ496147/B/US/1991/SUMA_flD10
CCTCAGATCACTCTTTGGCAACGACCCCTCGTCACAATAAAGGTAGGGGGGCAACTAAAGGAAGCTCTATTAGATACAGG
AGCAGATGATACAGTATTAGAAGAA---ATGAGTTTACCAGGAAGATGGAAACCAAAAATGATAGGGGGAATTGGAGGTT
TTATCAAAGTAAGACAATATGATCAGGTAACCATAGAAATCTGTGGACACAAAGCTATAGGCACAGTATTAATAGGACCT
ACACCTGTCAACATAATTGGAAGAAATCTGTTGACTCAGATTGGTTGCACTTTAAATTTT
>FJ496148/B/US/1991/SUMA_flD3
CCTCAGATCACTCTTTGGCAACGACCCCTCGTCACAATAAAGGTAGGGGGGCAACTAAAGGAAGCTCTATTAGATACAGG
AGCAGATGATACAGTATTAGAAGAA---ATGAGTTTACCAGGAAGATGGAAACCAAAAATGATAGGGGGAATTGGAGGTT
TTATCAAAGTAAGACAATATGATCAGGTAACCATAGAAATCTGTGGACACAAAGCTATAGGCACAGTATTAATAGGACCT
ACACCTGTCAACATAATTGGAAGAAATCTGTTGACTCAGATTGGTTGCACTTTAAATTTT
>FJ496149/B/US/1991/SUMA_flE5
CCTCAGATCACTCTTTGGCAACGACCCCTCGTCACAATAAAGGTAGGGGGGCAACTAAAGGAAGCTCTATTAGATACAGG
AGCAGATGATACAGTATTAGAAGAA---ATGAGTTTACCAGGAAGATGGAAACCAAAAATGATAGGGGGAATTGGAGGTT
TTATCAAAGTAAGACAATATGATCAGGTAACCATAGAAATCTGTGGACACAAAGCTATAGGCACAGTATTAATAGGACCT
ACACCTGTCAACATAATTGGAAGAAATCTGTTGACTCAGATTGGTTGCACTTTAAATTTT
>FJ496150/B/US/1991/SUMA_flE7
CCTCAGATCACTCTTTGGCAACGACCCCTCGTCACAATAAAGGTAGGGGGGCAACTAAAGGAAGCTCTATTAGATACAGG
AGCAGATGATACAGTATTAGAAGAA---ATGAGTTTACCAGGAAGATGGAAACCAAAAATGATAGGGGGAATTGGAGGTT
TTATCAAAGTAAGACAATATGATCAGGTAACCATAGAAATCTGTGGACACAAAGCTATAGGCACAGTATTAATAGGACCT
ACACCTGTCAACATAATTGGAAGAAATCTGTTGACTCAGATTGGTTGCACTTTAAATTTT
>FJ496151/B/US/2001/TRJO_flA1
CCTCAGATCACTCTTTGGCAACGACCCATCGTCACAATAAGGATAGGGGGGCAACTAAAGGAAGCTCTATTAGATACAGG
AGCAGATGATACAGTATTAGAAGAA---ATGGATTTGCCAGGAAGATGGAAACCAAAAATGATAGGGGGAATTGGAGGTT
TTATCAAAGTAAGACAGTATGATCAGATACCCATAGAAATCTGTGGACATAGAGCTATTGGTACAGTATTAGTAGGACCT
ACACCTGTCAACATAATTGGAAGAAATCTGTTGACTCAGCTTGGTTGCACTCTAAATTTC
>FJ496152/B/US/2001/TRJO_flA2
CCTCAGATCACTCTTTGGCAACGACCCATCGTCACAATAAGGATAGGGGGGCAACTAAAGGAAGCTCTATTAGATACAGG
AGCAGATGATACAGTATTAGAAGAA---ATGGATTTGCCAGGAAGATGGAAACCAAAAATGATAGGGGGAATTGGAGGTT
TTATCAAAGTAAGACAGTATGATCAGATACCCATAGAAATCTGTGGACATAGAGCTATTGGTACAGTATTAGTAGGACCT
ACACCTGTCAACATAATTGGAAGAAATCTGTTGACTCAGCTTGGTTGCACTCTAAATTTC
>FJ496153/B/US/2001/TRJO_flA9
CCTCAGATCACTCTTTGGCAACGACCCATCGTCACAATAAGGATAGGGGGGCAACTAAAGGAAGCTCTATTAGATACAGG
AGCAGATGATACAGTATTAGAAGAA---ATGGATTTGCCAGGAAGATGGAAACCAAAAATGATAGGGGGAATTGGAGGTT
TTATCAAAGTAAGACAGTATGATCAGATACCCATAGAAATCTGTGGACATAGAGCTATTGGTACAGTATTAGTAGGACCT
ACACCTGTCAACATAATTGGAAGAAATCTGTTGACTCAGCTTGGTTGCACTCTAAATTTC
>FJ496154/B/US/2001/TRJO_flB1
CCTCAGATCACTCTTTGGCAACGACCCATCGTCACAATAAGGATAGGGGGGCAACTAAAGGAAGCTCTATTAGATACAGG
AGCAGATGATACAGTATTAGAAGAA---ATGGATTTGCCAGGAAGATGGAAACCAAAAATGATAGGGGGAATTGGAGGTT
TTATCAAAGTAAGACAGTATGATCAGATACCCATAGAAATCTGTGGACATAGAGCTATTGGTACAGTATTAGTAGGACCT
ACACCTGTCAACATAATTGGAAGAAATCTGTTGACTCAGCTTGGTTGCACTCTAAATTTC
>FJ496155/B/US/2001/TRJO_flC6
CCTCAGATCACTCTTTGGCAACGACCCATCGTCACAATAAGGATAGGGGGGCAACTAAAGGAAGCTCTATTAGATACAGG
AGCAGATGATACAGTATTAGAAGAA---ATGGATTTGCCAGGAAGATGGAAACCAAAAATGATAGGGGGAATTGGAGGTT
TTATCAAAGTAAGACAGTATGATCAGATACCCATAGAAATCTGTGGACATAGAGCTATTGGTACAGTATTAGTAGGACCT
ACACCTGTCAGCATAATTGGAAGAAATCTGTTGACTCAGCTTGGTTGCACTCTAAATTTC
>FJ496156/B/US/2001/TRJO_flC9
CCTCAGATCACTCTTTGGCAACGACCCATCGTCACAATAAGGATAGGGGGGCAACTAAAGGAAGCTCTATTAGATACAGG
AGCAGATGATACAGTATTAGAAGAA---ATGGATTTGCCAGGAAGATGGAAACCAAAAATGATAGGGGGAATTGGAGGTT
TTATCAAAGTAAGACAGTATGATCAGATACCCATAGAAATCTGTGGACATAGAGCTATTGGTACAGTATTAGTAGGACCT
ACACCTGTCAACATAATTGGAAGAAATCTGTTGACTCAGCTTGGTTGCACTCTAAATTTC
>FJ496157/B/US/2001/TRJO_flD3
CCTCAGATCACTCTTTGGCAACGACCCATCGTCACAATAAGGATAGGGGGGCAACTAAAGGAAGCTCTATTAGATACAGG
AGCAGATGATACAGTATTAGAAGAA---ATGGATTTGCCAGGAAGATGGAAACCAAAAATGATAGGGGGAATTGGAGGTT
TTATCAAAGTAAGACAGTATGATCAGATACCCATAGAAATCTGTGGACATAGAGCTATTGGTACAGTATTAGTAGGACCT
ACACCTGTCAACATAATTGGAAGAAATCTGTTGACTCAGCTTGGTTGCACTCTAAATTTC
>FJ496158/B/US/1990/WEAU_flA11
CCTCAAATCACTCTTTGGCAACGACCCCTCGTCACAATAAAGATAGAGGGGCAACTGAAGGAAGCTCTATTAGATACAGG
AGCAGATGATACAGTATTAGAAGAC---ATGAATTTGCCAGGGAAATGGAAACCAAAAATGATAGGGGGAATTGGAGGTT
TTATCAAAGTAAGACAGTATGATCAGGTACCCATAGAAATCTGTGGACATAAAGCTATAGGTACAGTATTAGTAGGACCT
ACACCTGTCAACATAATTGGAAGAAATCTGTTGACTCAGATTGGCTGCACTTTAAATTTT
>FJ496159/B/US/1990/WEAU_flE1
CCTCAAATCACTCTTTGGCAACGACCCCTCGTCACAATAAAGATAGAGGGGCAACTGAAGGAAGCTCTATTAGATACAGG
AGCAGATGATACAGTATTAGAAGAC---ATGAATTTGCCAGGGAAATGGAAACCAAAAATGATAGGGGGAATTGGAGGTT
TTATCAAAGTAAGACAGTATGATCAGGTACCCATAGAAATCTGTGGACATAAAGCTATAGGTACAGTATTAGTAGGACCT
ACACCTGTCAACATAATTGGAAGAAATCTGTTGACTCAGATTGGCTGCACTTTAAATTTT
>FJ496160/B/US/1990/WEAU_flE3
CCTCAAATCACTCTTTGGCAACGACCCCTCGTCACAATAAAGATAGAGGGGCAACTGAAGGAAGCTCTATTAGATACAGG
AGCAGATGATACAGTATTAGAAGAC---ATGAATTTGCCAGGGAAATGGAAACCAAAAATGATAGGGGGAATTGGAGGTT
TTATCAAAGTAAGACAGTATGATCAGGTACCCATAGAAATCTGTGGACATAAAGCTATAGGTACAGTATTAGTAGGACCT
ACACCTGTCAACATAATTGGAAGAAATCTGTTGACTCAGATTGGCTGCACTTTAAATTTT
>FJ496161/B/US/1990/WEAU_flE8
CCTCAAATCACTCTTTGGCAACGACCCCTCGTCACAATAAAGATAGAGGGGCAACTGAAGGAAGCTCTATTAGATACAGG
AGCAGATGATACAGTATTAGAAGAC---ATGAATTTGCCAGGGAAATGGAAACCAAAAATGATAGGGGGAATTGGAGGTT
TTATCAAAGTAAGACAGTATGATCAGGTACCCATAGAAATCTGTGGACATAAAGCTATAGGTACAGTATTAGTAGGACCT
ACACCTGTCAACATAATTGGAAGAAATCTGTTGACTCAGATTGGCTGCACTTTAAATTTT
>FJ496162/B/US/1990/WEAU_flF2
CCTCAAATCACTCTTTGGCAACGACCCCTCGTCACAATAAAGATAGAGGGGCAACTGAAGGAAGCTCTATTAGATACAGG
AGCAGATGATACAGTATTAGAAGAC---ATGAATTTGCCAGGGAAATGGAAACCAAAAATGATAGGGGGAATTGGAGGTT
TTATCAAAGTAAGACAGTATGATCAGGTACCCATAGAAATCTGTGGACATAAAGCTATAGGTACAGTATTAGTAGGACCT
ACACCTGTCAACATAATTGGAAGAAATCTGTTGACTCAGATTGGCTGCACTTTAAATTTT
>FJ496163/B/US/1990/WEAU_flF5
CCTCAAATCACTCTTTGGCAACGACCCCTCGTCACAATAAAGATAGAGGGGCAACTGAAGGAAGCTCTATTAGATACAGG
AGCAGATGATACAGTATTAGAAGAC---ATGAATTTGCCAGGGAAATGGAAACCAAAAATGATAGGGGGAATTGGAGGTT
TTATCAAAGTAAGACAGTATGATCAGGTACCCATAGAAATCTGTGGACATAAAGCTATAGGTACAGTATTAGTAGGACCT
ACACCTGTCAACATAATTGGAAGAAATCTGTTGACTCAGATTGGCTGCACTTTAAATTTT
>FJ496164/B/US/1990/WEAU_flF6
CCTCAAATCACTCTTTGGCAACGACCCCTCGTCACAATAAAGATAGAGGGGCAACTGAAGGAAGCTCTATTAGATACAGG
AGCAGATGATACAGTATTAGAAGAC---ATGAATTTGCCAGGGAAATGGAAACCAAAAATGATAGGGGGAATTGGAGGTT
TTATCAAAGTAAGACAGTATGATCAGGTACCCATAGAAATCTGTGGACATAAAGCTATAGGTACAGTATTAGTAGGACCT
ACACCTGTCAACATAATTGGAAGAAATCTGTTGACTCAGATTGGCTGCACTTTAAATTTT
>FJ496165/B/US/1990/WEAU_flF7
CCTCAAATCACTCTTTGGCAACGACCCCTCGTCACAATAAAGATAGAGGGGCAACTGAAGGAAGCTCTATTAGATACAGG
AGCAGATGATACAGTATTAGAAGAC---ATGAATTTGCCAGGGAAATGGAAACCAAAAATGATAGGGGGAATTGGAGGTT
TTATCAAAGTAAGACAGTATGATCAGGTACCCATAGAAATCTGTGGACATAAAGCTATAGGTACAGTATTAGTAGGACCT
ACACCTGTCAACATAATTGGAAGAAATCTGTTGACTCAGATTGGCTGCACTTTAAATTTT
>FJ496166/B/US/1990/WEAU_flF9
CCTCAAATCACTCTTTGGCAACGACCCCTCGTCACAATAAAGATAGAGGGGCAACTGAAGGAAGCTCTATTAGATACAGG
AGCAGATGATACAGTATTAGAAGAC---ATGAATTTGCCAGGGAAATGGAAACCAAAAATGATAGGGGGAATTGGAGGTT
TTATCAAAGTAAGACAGTATGATCAGGTACCCATAGAAATCTGTGGACATAAAGCTATAGGTACAGTATTAGTAGGACCT
ACACCTGTCAACATAATTGGAAGAAATCTGTTGACTCAGATTGGCTGCACTTTAAATTTT
>FJ496167/B/US/2000/WITO_flA1
CCTCAGATCACTCTTTGGCAACGACCCCTTGTCGCAATAAAGATAGGGGGGCAACTAAAGGAAGCTCTATTAGATACAGG
AGCAGATGATACAGTATTAGAAGAA---ATGAATTTGCCAGGAAGATGGAAACCAAAAATGATAGGGGGAATTGGAGGTT
TTATCAAAGTAAGACAGTATGATCAGATACCCATAGAAATCTGTGGACACAAAGCTATAGGTACAGTATTGGTAGGACCT
ACACCTGTCAACATAATTGGAAGAAATCTGTTGACTCAGATTGGTTGCACTTTAAATTTC
>FJ496168/B/US/2000/WITO_flA2
CCTCAGATCACTCTTTGGCAACGACCCCTTGTCGCAATAAAGATAGGGGGGCAACTAAAGGAAGCTCTATTAGATACAGG
AGCAGATGATACAGTATTAGAAGAA---ATGAATTTGCCAGGAAGATGGAAACCAAAAATGATAGGGGGAATTGGAGGTT
TTATCAAAGTAAGACAGTATGATCAGATACCCATAGAAATCTGTGGACACAAAGCTATAGGTACAGTATTGGTAGGACCT
ACACCTGTCAACATAATTGGAAGAAATCTGTTGACTCAGATTGGTTGCACTTTAAATTTC
>FJ496169/B/US/2000/WITO_flB3
CCTCAGATCACTCTTTGGCAACGACCCCTTGTCGCAATAAAGATAGGGGGGCAACTAAAGGAAGCTCTATTAGATACAGG
AGCAGATGATACAGTATTAGAAGAA---ATGAATTTGCCAGGAAGATGGAAACCAAAAATGATAGGGGGAATTGGAGGTT
TTATCAARGTAAGACAGTATGATCAGATACCCATAGAAATCTGTGGACACAAAGCTATAGGTACAGTATTGGTAGGACCT
ACACCTGTCAACATAATTGGAAGAAATCTGTTGACTCAGATTGGTTGCACTTTAAATTTC
>FJ496170/B/US/2000/WITO_flC1
CCTCAGATCACTCTTTGGCAACGACCCCTTGTCGCAATAAAGATAGGGGGGCAACTAAAGGAAGCTCTATTAGATACAGG
AGCAGATGATACAGTATTAGAAGAA---ATGAATTTGCCAGGAAGATGGAAACCAAAAATGATAGGGGGAATTGGAGGTT
TTATCAAAGTAAGACAGTATGATCAGATACCCATAGAAATCTGTGGACACAAAGCTATAGGTACAGTATTGGTAGGACCT
ACACCTGTCAACATAATTGGAAGAAATCTGTTGACTCAGATTGGTTGCACTTTAAATTTC
>FJ496171/B/US/2000/WITO_flC10
CCTCAGATCACTCTTTGGCAACGACCCCTTGTCGCAATAAAGATAGGGGGGCAACTAAAGGAAGCTCTATTAGATACAGG
AGCAGATGATACAGTATTAGAAGAA---ATGAATTTGCCAGGAAGATGGAAACCAAAAATGATAGGGGGAATTGGAGGTT
TTATCAAAGTAAGACAGTATGATCAGATACCCATAGAAATCTGTGGACACAAAGCTATAGGTACAGTATTGGTAGGACCT
ACACCTGTCAACATAATTGGAAGAAATCTGTTGACTCAGATTGGTTGCACTTTAAATTTC
>FJ496172/B/US/2000/WITO_flC3
CCTCAGATCACTCTTTGGCAACGACCCCTTGTCGCAATAAAGATAGGGGGGCAACTAAAGGAAGCTCTATTAGATACAGG
AGCAGATGATACAGTATTAGAAGAA---ATGAATTTGCCAGGAAGATGGAAACCAAAAATGATAGGGGGAATTGGAGGTT
TTATCAAAGTAAGACAGTATGATCAGATACCCATAGAAATCTGTGGACACAAAGCTATAGGTACAGTATTGGTAGGACCT
ACACCTGTCAACATAATTGGAAGAAATCTGTTGACTCAGATTGGTTGCACTTTAAATTTC
>FJ496174/B/US/2000/WITO_flC9
CCTCAGATCACTCTTTGGCAACGACCCCTTGTCGCAATAAAGATAGGGGGGCAACTAAAGGAAGCTCTATTAGATACAGG
AGCAGATGATACAGTATTAGAAGAA---ATGAATTTGCCAGGAAGATGGAAACCAAAAATGATAGGGGGAATTGGAGGTT
TTATCAAAGTAAGACAGTATGATCAGATACCCATAGAAATCTGTGGACACAAAGCTATAGGTACAGTATTGGTAGGACCT
ACACCTGTCAACATAATTGGAAGAAATCTGTTGACTCAGATTGGTTGCACTTTAAATTTC
>FJ496175/B/US/2000/WITO_flD5
CCTCAGATCACTCTTTGGCAACGACCCCTTGTCGCAATAAAGATAGGGGGGCAACTAAAGGAAGCTCTATTAGATACAGG
AGCAGATGATACAGTATTAGAAGAA---ATGAATTTGCCAGGAAGATGGAAACCAAAAATGATAGGGGGAATTGGAGGTT
TTATCAAAGTAAGACAGTATGATCAGATACCCATAGAAATCTGTGGACACAAAGCTATAGGTACAGTATTGGTAGGACCT
ACACCTGTCAACATAATTGGAAGAAATCTGTTGACTCAGATTGGTTGCACTTTAAATTTC
>FJ496176/B/US/2000/WITO_flE1
CCTCAGATCACTCTTTGGCAACGACCCCTTGTCGCAATAAAGATAGGGGGGCAACTAAAGGAAGCTCTATTAGATACAGG
AGCAGATGATACAGTATTAGAAGAA---ATGAATTTGCCAGGAAGATGGAAACCAAAAATGATAGGGGGAATTGGAGGTT
TTATCAAAGTAAGACAGTATGATCAGATACCCATAGAAATCTGTGGACACAAAGCTATAGGTACAGTATTGGTAGGACCT
ACACCTGTCAACATAATTGGAAGAAATCTGTTGACTCAGATTGGTTGCACTTTAAATTTC
>FJ496177/B/US/2000/WITO_flE10
CCTCAGATCACTCTTTGGCAACGACCCCTTGTCGCAATAAAGATAGGGGGGCAACTAAAGGAAGCTCTATTAGATACAGG
AGCAGATGATACAGTATTAGAAGAA---ATGAATTTGCCAGGAAGATGGAAACCAAAAATGATAGGGGGAATTGGAGGTT
TTATCAAAGTAAGACAGTATGATCAGATACCCATAGAAATCTGTGGACACAAAGCTATAGGTACAGTATTGGTAGGACCT
ACACCTGTCAACATAATTGGAAGAAATCTGTTGACTCAGATTGGTTGCACTTTAAATTTC
>FJ496178/B/US/2000/WITO_flE11
CCTCAGATCACTCTTTGGCAACGACCCCTTGTCGCAATAAAGATAGGGGGGCAACTAAAGGAAGCTCTATTAGATACAGG
AGCAGATGATACAGTATTAGAAGAA---ATGAATTTGCCAGGAAGATGGAAACCAAAAATGATAGGGGGAATTGGAGGTT
TTATCAAAGTAAGACAGTATGATCAGATACCCATAGAAATCTGTGGACACAAAGCTATAGGTACAGTATTGGTAGGACCT
ACACCTGTCAACATAATTGGAAGAAATCTGTTGACTCAGATTGGTTGCACTTTAAATTTC
>FJ496179/B/US/2000/WITO_flE2
CCTCAGATCACTCTTTGGCAACGACCCCTTGTCGCAATAAAGATAGGGGGGCAACTAAAGGAAGCTCTATTAGATACAGG
AGCAGATGATACAGTATTAGAAGAA---ATGAATTTGCCAGGAAGATGGAAACCAAAAATGATAGGGGGAATTGGAGGTT
TTATCAAAGTAAGACAGTATGATCAGATACCCATAGAAATCTGTGGACACAAAGCTATAGGTACAGTATTGGTAGGACCT
ACACCTGTCAACATAATTGGAAGAAATCTGTTGACTCAGATTGGTTGCACTTTAAATTTC
>FJ496180/B/US/2000/WITO_flE3
CCTCAGATCACTCTTTGGCAACGACCCCTTGTCGCAATAAAGATAGGGGGGCAACTAAAGGAAGCTCTATTAGATACAGG
AGCAGATGATACAGTATTAGAAGAA---ATGAATTTGCCAGGAAGATGGAAACCAAAAATGATAGGGGGAATTGGAGGTT
TTATCAAAGTAAGACAGTATGATCAGATACCCATAGAAATCTGTGGACACAAAGCTATAGGTACAGTATTGGTAGGACCT
ACACCTGTCAACATAATTGGAAGAAATCTGTTGACTCAGATTGGTTGCACTTTAAATTTC
>FJ496181/B/US/2000/WITO_flF2
CCTCAGATCACTCTTTGGCAACGACCCCTTGTCGCAATAAAGATAGGGGGGCAACTAAAGGAAGCTCTATTAGATACAGG
AGCAGATGATACAGTATTAGAAGAA---ATGAATTTGCCAGGAAGATGGAAACCAAAAATGATAGGGGGAATTGGAGGTT
TTATCAAAGTAAGACAGTATGATCAGATACCCATAGAAATCTGTGGACACAAAGCTATAGGTACAGTATTGGTAGGACCT
ACACCTGTCAACATAATTGGAAGAAATCTGTTGACTCAGATTGGTTGCACTTTAAATTTC
>FJ496182/B/US/2000/WITO_flF4
CCTCAGATCACTCTTTGGCAACGACCCCTTGTCGCAATAAAGATAGGGGGGCAACTAAAGGAAGCTCTATTAGATACAGG
AGCAGATGATACAGTATTAGAAGAA---ATGAATTTGCCAGGAAGATGGAAACCAAAAATGATAGGGGGAATTGGAGGTT
TTATCAAAGTAAGACAGTATGATCAGATACCCATAGAAATCTGTGGACACAAAGCTATAGGTACAGTATTGGTAGGACCT
ACACCTGTCAACATAATTGGAAGAAATCTGTTGACTCAGATTGGTTGCACTTTAAATTTC
>FJ496184/B/US/2000/WITO_flH3
CCTCAGATCACTCTTTGGCAACGACCCCTTGTCGCAATAAAGATAGGGGGGCAACTAAAGGAAGCTCTATTAGATACAGG
AGCAGATGATACAGTATTAGAAGAA---ATGAATTTGCCAGGAAAATGGAAACCAAAAATGATAGGGGGAATTGGAGGTT
TTATCAAAGTAAGACAGTATGATCAGATACCCATAGAAATCTGTGGACACAAAGCTATAGGTACAGTATTGGTAGGACCT
ACACCTGTCAACATAATTGGAAGAAATCTGTTGACTCAGATTGGTTGCACTTTAAATTTC
>FJ647145/B/ZA/1985/R84
CCTCAGATCACTCTTTGGCAACGACCCCTCGTCACAATAAAGATAGGGGGGCACCTAAAGGAAGCTCTATTAGATACAGG
AGCAGATGATACAGTATTAGAAGAA---ATGAGTTTGCCAGGAAGATGGAAACCAAAAATGATAGGGGGAATTGGAGGTT
TTATCAAAGTAAGACAGTATGATCAGATACCCATAGAAATCTGTGGACATAAAGCTATAGGTACAGTATTAATAGGACCT
ACACCTGTCAACATAATTGGAAGAAATCTGTTGACTCAGCTTGGTTGCACTTTAAATTTT
>FJ670524/B/ES/2008/X2400-3
CCTCAGATCACTCTTTGGCAACGACCCCTCGTCACAATAAAGATAGGAGGGCAACTAAAGGAAGCTCTGCTAGATACAGG
AGCAGATGATACAGTATTAGAAGAT---ATGAACTTGCCAGGAAGATGGAAACCAAAAATGATAGGAGGAATTGGAGGTT
TTATCAAAGTAAGACAGTATGATCAGGTACCCATAGAAATTTGCGGACAAAAAGCTATAGGTACAGTATTAGTAGGACCT
ACACCTATCAACATAATTGGAAGAAATCTATTGACTCAGATTGGTTGCACTTTGAATTTT
>FJ670525/B/ES/2008/X2425-2
CCTCAAATCACTCTTTGGCAACGACCCCTCGTCACAATAAAGATAGGGGGGCAATTAATGGAAGCTCTATTAGATACAGG
AGCAGATGATACAGTATTAGAAGAC---ATTAATTTGCCAGGAAAGTGGAAACCAAAAATGATAGGGGGAATTGGAGGTT
TTATCAAAGTAAGACAGTATGATCAAATACAGGTAGAAATCTGTGGACATAAGGCTATAGGTACAGTATTAGTAGGACCT
ACACCTGTCAACATAATTGGAAGAAACCTGTTAACTCAGATTGGTTGTACTTTAAATTTT
>FJ670531/B/ES/2008/P2008
CCTCAGATCACTCTTTGGCAACGACCCCTTGTCACAATAAAGATAGGGGGGCAACTAAAGGAAGCTCTATTAGACACAGG
AGCAGATGATACAGTATTAGAAGAA---ATAGATTTGCCAGGAAGATGGAAACCAAAAATGATAGGGGGAATTGGAGGTT
TTATCAAAGTAAGACAGTATGATCAGATATGCATAGAAATCTGTGGACATAAAGCTATAGGTACAGTATTAGTAGGACCT
ACACCTGTCAACATAATTGGAAGAAACCTGTTGACTCAGATTGGTTGCACTTTAAATTTT
>FJ694790/B/DK/2007/PMVL_011
CCTCAGATCCCTCTTTGGCAACGACCCCTCGTCACAATAAAGGTAGGGGGGCAACTAAAGGAAGCTCTATTAGATACAGG
AGCAGATGATACAGTATTAGAAGAA---GTGAGTTTGCCAGGAAGATGGAAACCAAAAATGATAGGGGGAATTGGAGGTT
TTATCAAAGTAAGACAATATGATCAAATCCCCATAGAAATATGTGGGCATAAAGCTATAGGTACAGTATTAGTAGGACCT
ACACCTGTCAACATAATTGGAAGAAATCTGTTGACTCAGATTGGTTGCACTTTAAATTTT
>FJ853620/B/ES/2008/P2021-3
CCTCAGATCACTCTTTGGCAACGACCCCTTGTCACAATAAAGATAGGGGGGCAGCTAAAGGAAGCTCTATTAGATACAGG
AGCAGATGATACAGTATTAGAAGAA---ATGAATTTGCAAGGAAAATGGAAACCAAAAATGATAGGGGGAATTGGAGGTT
TTATCAAAGTAAGACAGTATGATCAGATACCCATAGAAATTTGTGGACATAAGACTATGGGTACAGTATTAATAGGGCCT
ACACCTGTCAACATAATTGGAAGAAATCTGTTGACTCAACTTGGTTGCACTTTAAATTTT
>FJ853622/B/ES/2008/X2510_2
CCTCAAATCACTCTTTGGCAACGACCCCTTGTCACAATAAAGATAGGGGGGCAACTAAAGGAAGCTCTATTAGACACAGG
AGCAGATGATACAGTATTAGAAGAC---ATGGATCTGCCAGGGAGATGGAAACCAAAAATGATAGGGGGAATTGGAGGTT
TTATCAAAGTAAGACAGTATGATCAGGTATCCATAGAAATCTGTGGACATAAAGCTATAGGTACAGTATTAGTAGGACCT
ACACCTGTCAACATAATTGGAAGAAATCTGTTGACTAAGATTGGTTGTACTTTAAATTTT
>FW555696/B/FR/1985/pNL43_patent
CCTCAGATCACTCTTTGGCAGCGACCCCTCGTCACAATAAAGATAGGGGGGCAATTAAAGGAAGCTCTATTAGATACAGG
AGCAGATGATACAGTATTAGAAGAA---ATGAATTTGCCAGGAAGATGGAAACCAAAAATGATAGGGGGAATTGGAGGTT
TTATCAAAGTAGGACAGTATGATCAGATACTCATAGAAATCTGCGGACATAAAGCTATAGGTACAGTATTAGTAGGACCT
ACACCTGTCAACATAATTGGAAGAAATCTGTTGACTCAGATTGGCTGCACTTTAAATTTT
>GQ372988/B/ES/2008/ES_X2515_3
CCTCAGATCACTCTTTGGCAACGACCCCTCGTCACAATAAAGATAGGGGGGCAACTAAAGGAAGCTCTATTAGATACAGG
AGCAGATGATACAGTATTAGAAGAC---ATGGAATTGCCAGGAAGATGGAAACCAAAAATGATAGGGGGAATTGGAGGTT
TTATCAAAGTAAGAGAATATGAACAGATACCCATAGAAATCAGCGGACATAAAGCTGTAGGTACAGTATTAGTAGGACCT
ACACCTGTCAACATAATTGGGAGAAATCTGTTGACTCAGATTGGCTGCACTTTAAATTTT
>GQ372990/B/ES/2008/ES_X2556_3
CCTCAAATCACTCTTTGGCAACGACCCCTTGTCACAATAAAGGTAGGAGGGCAACTAAAGGAAGCTCTATTAGATACAGG
AGCAGATGATACAGTATTAGAAGAC---ATAAATTTGCCAGGAAAATGGAAACCAAAAATGATAGGGGGAATTGGCGGTT
TTATCAAAGTAAGACAGTATGATCAGGTACCCATAGACATCTGTGGGCATAAAGCTATAGGTACAGTATTAGTAGGACCT
ACACCTGTCAACATAATAGGAAGAAACCTGTTGACTCAGATTGGATGCACTTTAAATTTT
>GQ386779/B/ES/1989/G1p1
CCTCAAATCACTCTTTGGCAACGACCCCTTGTTACAATAAAAATAGGGGGGCAACTAAAGGAAGCTCTATTAGATACAGG
AGCAGATGATACAGTATTAGAAGAA---ATAAATTTGCCAGGAAGATGGAAACCAAAAATGATAGGGGGAATTGGAGGTT
TTATCAAAGTAAGACAGTATGATCAAATACTAGTAGAAATCTGTGGACATAAAGCTATAGGTACAGTATTAGTAGGACCT
ACACCTGTCAACATAATTGGAAGAAATCTGTTGACTCAGATTGGTTGTACTTTAAATTTT
>GQ386780/B/ES/1989/G1p11
CCTCAAATCACTCTTTGGCAACGACCCCTTGTTACAATAAAAATAGGGGGGCAACTAAAGGAAGCTCTATTAGATACAGG
AGCAGATGATACAGTATTAGAAGAA---ATAAATTTGCCAGGAAGATGGAAACCAAAAATGATAGGGGGAATTGGAGGTT
TTATCAAAGTAAGACAGTATGATCAAATACTAGTAGAAATCTGTGGACATAAAGCTATAGGTACAGTATTAGTAGGACCT
ACACCTGTCAACATAATTGGAAGAAATCTGTTGACTCAGATTGGTTGTACTTTAAATTTT
>GQ386781/B/ES/1989/G1_5p11
CCTCAAATCACTCTTTGGCAACGACCCCTTGTTACAATAAAAATAGGGGGGCAACTAAAGGAAGCTCTATTAGATACAGG
AGCAGATGATACAGTATTAGAAGAA---ATAAATTTGCCAGGAAGATGGAAACCAAAAATGATAGGGGGAATTGGAGGTT
TTATCAAAGTAAGACAGTATGATCAAATACTAGTAGAAATCTGTGGACATAAAGCTATAGGTACAGTATTAGTAGGACCT
ACACCTGTCAACATAATTGGAAGAAATCTGTTGACTCAGATTGGTTGTACTTTAAATTTT
>GQ386782/B/ES/1989/G2p1
CCTCAAATCACTCTTTGGCAACGACCCCTTGTTACAATAAAGATAGGGGGGCAACTAAAGGAAGCTCTATTAGATACAGG
AGCAGATGATACAGTATTAGAAGAA---ATAAATTTGCCAGGAAGATGGAAACCAAAAATGATAGGGGGAATTGGAGGTT
TTATCAAAGTAAGACAGTATGATCAAATACTAGTAGAAATCTGTGGACATAAAGCTATAGGTACAGTATTAGTAGGACCT
ACACCTGTCAACATAATTGGAAGAAATCTGTTGACTCAGATTGGTTGTACTTTAAATTTT
>GQ386783/B/ES/1989/G2p11
CCTCAAATCACTCTTTGGCAACGACCCCTTGTTACAATAAAGATAGGGGGGCAACTAAAGGAAGCTCTATTAGATACAGG
AGCAGATGATACAGTATTAGAAGAA---ATAAATTTGCCAGGAAGATGGAAACCAAAAATGATAGGGGGAATTGGAGGTT
TTATCAAAGTAAGACAGTATGATCAAATACTAGTAGAAATCTGTGGACATAAAGCTATAGGTACAGTATTAGTAGGACCT
ACACCTGTCAACATAATTGGAAGAAATCTGTTGACTCAGATTGGTTGTACTTTAAATTTT
>GQ386784/B/ES/1989/I1p1
CCTCAAATCACTCTTTGGCAACGACCCCTTGTCACAATAAAGATAGGGGGGCAACTAAAGGAAGCTCTATTAGATACCGG
AGCAGATGATACAGTATTAGAAGAA---ATAAATTTGCCAGGAAGATGGAAACCAAAAATGATAGGGGGAATTGGAGGTT
TTATCAAAGTAAGACAGTATGATCAAATACTCGTAGAAATCTGTGGACATAAAGCTATAGGTACAGTATTAGTAGGACCT
ACACCTGTCAACATAATTGGAAGAAATCTGTTGACTCAGATTGGTTGCACTTTAAATTTT
>GQ386785/B/ES/1989/I1p11
CCTCAAATCACTCTTTGGCAACGACCCCTTGTCACAATAAAGATAGGGGGGCAACTAAAGGAAGCTCTATTAGATACCGG
AGCAGATGATACAGTATTAGAAGAA---ATAAATTTGCCAGGAAGATGGAAACCAAAAATGATAGGGGGAATTGGAGGTT
TTATCAAAGTAAGACAGTATGATCAAATACTCGTAGAAATCTGTGGACATAAAGCTATAGGTACAGTATTAGTAGGACCT
ACACCTGTCAACATAATTGGAAGAAATCTGTTGACTCAGATTGGTTGCACTTTAAATTTT
>GQ386786/B/ES/1989/I5p1
CCTCAAATCACTCTTTGGCAACGACCCCTTGTCACAATAAAGATAGGGGGGCAACTAAAGGAAGCTCTATTAGATACCGG
AGCAGATGATACAGTATTAGAAGAA---ATAAATTTGCCAGGAAGATGGAAACCAAAAATGATAGGGGGAATTGGAGGTT
TTATCAAAGTAAGACAGTATGATCAAATACTCGTAGAAATCTGTGGACATAAAGCTATAGGTACAGTATTAGTAGGACCT
ACACCTGTCAACATAATTGGAAGAAATCTGTTGACTCAGATTGGTTGCACTTTAAATTTT
>GQ386787/B/ES/1989/I5p11
CCTCAAATCACTCTTTGGCAACGACCCCTTGTCACAATAAAGATAGGGGGGCAACTAAAGGAAGCTCTATTAGATACCGG
AGCAGATGATACAGTATTAGAAGAA---ATAAATTTGCCAGGAAGATGGAAACCAAAAATGATAGGGGGAATTGGAGGTT
TTATCAAAGTAAGACAGTATGATCAAATACTCGTAGAAATCTGTGGACATAAAGCTATAGGTACAGTATTAGTAGGACCT
ACACCTGTCAACATAATTGGAAGAAATCTGTTGACTCAGATTGGTTGCACTTTAAATTTT
>GQ386792/B/ES/1989/E1_5p1
CCTCAAATCACTCTTTGGCAACGACCCCTTGTCACAATAAAGATAGGGGGGCAACTAAAGGAAGCTCTATTAGATACAGG
AGCAGATGATACAGTATTAGAAGAA---ATAAATTTGCCAGGAAGATGGAAACCAAAAATGATAGGGGGAATTGGAGGTT
TTATCAAAGTAAGACAGTATGATCAAATACTCGTAGAAATCTGTGGACATAAAGCTATAGGTACAGTATTAGTAGGACCT
ACACCTGTCAACATAATTGGAAGAAATCTGTTGACTCAGATTGGTTGCACTTTAAATTTT
>GQ386793/B/ES/1989/E1_5p11
CCTCAAATCACTCTTTGGCAACGACCCCTTGTCACAATAAAGATAGGGGGGCAACTAAAGGAAGCTCTATTAGATACAGG
AGCAGATGATACAGTATTAGAAGAA---ATAAATTTGCCAGGAAGATGGAAACCAAAAATGATAGGGGGAATTGGAGGTT
TTATCAAAGTAAGACAGTATGATCAAATACTCGTAGAAATCTGTGGACATAAAGCTATAGGTACAGTATTAGTAGGACCT
ACACCTGTCAACATAATTGGAAGAAATCTGTTGACTCAGATTGGTTGCACTTTAAATTTT
>GU177863/B/CN/1999/plwj
CCTCAGATCACTCTTTGGCAACGACCCCTCGTCACAATAAAGATAGGGGGGCAATTAAAGGAAGCTCTATTAGATACAGG
AGCAGATGATACAGTATTAGAAGAA---ATGAATTTGCCAGGAAGATGGAAACCAAAAATGATAGGGGGAATTGGAGGTT
TTATCAAAGTAAGACAGTATGATCAGATACCCATAGAAATCTGCGGACACAAGGCTGTAGGTACAGTATTAATAGGACCT
ACACCTGTCAACATAATTGGAAGAAATCTGTTGACTCAGATTGGTTGCACTTTAAATTTT
>GU362881/B/ES/2009/P2149_3
CCTCAAATCACTCTTTGGCAACGACCCCTTGTCACAATAAAGGTAGGGGGGCAACTAAAGGAAGCTCTATTAGATACAGG
AGCAGATGATACAGTATTAGAAGAA---ATAAGTTTACCAGGAAGATGGAAACCAAAAATGATAGGGGGAATTGGAGGTT
TTATCAAAGTAAGACAGTATGATCAGGTAGCCATAGAAATCTGTGGCCATAAGGCTATAGGTACAGTCTTAGTAGGACCT
ACACCTGTCAACATAATTGGAAGAAATCTGTTAACTCAGATTGGTTGCACTTTAAATTTT
>GU362883/B/ES/2008/X2555_2
CCTCAGATCACTCTTTGGCAACGACCCCTCGTCGAAATAAAGATAGGGGGGCAACTAAAGGAAGCTCTATTAGATACAGG
AGCAGATGATACAGTATTAGAAGAA---ATGAATTTGCCAGGAAGATGGAAACCAAAAATGATAGGGGGAATTGGAGGTT
TTATCAAAGTAAAACAGTATGATCAGATACCCATAGATATTTGTGGGCATAAAGCTATAGGTACAGTGTTAGTAGGACCT
ACACCTGTCAACATAATTGGAAGAAATCTGTTGACTCAAATTGGCTGCACTTTAAATTTT
>GU362885/B/ES/2009/X2689_2
CCTCAAATCACTCTTTGGCAACGACCCCTAGTCCCAATAAGGATAGGGGGACAACTAAAGGAAGCTCTACTAGATACAGG
AGCAGATGATACAGTATTAGAAGAA---ATGAATTTGCCAGGAAAATGGAAACCAAAAATGATAGGGGGAATTGGAGGTT
TTATCAAAGTAAGACAGTATGATCAAATAGTCATAGAAATCTGTGGACATAAGGTTATGGGTACAGTATTAATAGGACCT
ACACCTGTCAACATAATTGGGAGAAATTTGTTGACTCAGCTTGGCTGCACTTTAAATTTT
>GU362886/B/ES/2008/X2574_2
CCTCAAATCACTCTTTGGCAACGACCCCTCGTCGTAATAAAGGTAGGGGGGCAGCTAAAGGAAGCTCTATTAGATACAGG
AGCAGATGATACAGTGTTAGAAGAC---ATGAATTTGCCAGGAAGATGGAAACCAAAAATGATAGGGGGAATTGGAGGTT
TTATCAAAGTAAAACAGTATGATCAGGTAGCCATAGAAATCTGTGGACATAAAGCTATAGGTACAGTATTAGTAGGACCC
ACACCTGTCAACATAATTGGAAGAAATCTGTTGACTCAGATTGGCTGCACTTTAAATTTT
>GU647196/B/CN/1999/plwj11_6
CCTCAGATCACTCTTTGGCAACGACCCCTCGTCACAATAAAGATAGGGGGGCAATTAAAGGAAGCTCTATTAGATACAGG
AGCAGATGATACAGTATTAGAAGAA---ATGAATTTGCCAGGAAGATGGAAACCAAAAATGATAGGGGGAATTGGAGGTT
TTATCAAAGTAAGACAGTATGATCAGATACCAATAGAAATCTGCGGACACAAGGCTGTAGGTACAGTATTAATAGGACCT
ACACCTGTCAACATAATTGGGAGAAATCTGTTGACTCAGCTTGGTTGCACTTTAAATTTT
>GU647197/B/CN/1999/plwj5_6
CCTCAGATCACTCTTTGGCAACGACCCCTCGTCACAATAAAGATAGGGGGGCAATTAAAGGAAGCTCTATTAGATACAGG
AGCAGATGATACAGTATTAGAAGAA---ATGAATTTGCCAGGAAGATGGAAACCAAAAATGATAGGGGGAATTGGAGGTT
TTATCAAAGTAAGACAGTATGATCAGATACCCATAGAAATCTGCGGACACAAGGCTGTAGGTACAGTATTAATAGGACCT
ACACCTGTCAACATAATTGGAAGAGATCTGTTGACTCAGATTGGTTGCACTTTAGATTTT
>GU647198/B/CN/1999/plwj2_6
CCTCAGATCACTCTTTGGCAACGACCCCTCGTCACAATAAAGATAGGGGGGCAATTAAAGGAAGCTCTATTAGATACAGG
AGCAGATGATACAGTATTAGAAGAA---ATGAATTTGCCAGGAAGATGGAAACCAAAAATGATAGGGGGAATTGGAGGTT
TTATCAAAGTAAGACAGTATGATCAGATACCCATAGAAATCTGCGGACACAAGGCTGTAGGTACAGTATTAATAGGACCT
ACACCTGTCAACATAATTGGAAGAAATCTGTTGACTCAGATTGGTTGCACTTTAAATTTT
>HH978650/B/FR/1983/HXB2_patent
CCTCAGGTCACTCTTTGGCAACGACCCCTCGTCACAATAAAGATAGGGGGGCAACTAAAGGAAGCTCTATTAGATACAGG
AGCAGATGATACAGTATTAGAAGAA---ATGAGTTTGCCAGGAAGATGGAAACCAAAAATGATAGGGGGAATTGGAGGTT
TTATCAAAGTAAGACAGTATGATCAGATACTCATAGAAATCTGTGGACATAAAGCTATAGGTACAGTATTAGTAGGACCT
ACACCTGTCAACATAATTGGAAGAAATCTGTTGACTCAGATTGGTTGCACTTTAAATTTT
>HI964165/B/FR/1983/HXB2_patent
CCTCAGGTCACTCTTTGGCAACGACCCCTCGTCACAATAAAGATAGGGGGGCAACTAAAGGAAGCTCTATTAGATACAGG
AGCAGATGATACAGTATTAGAAGAA---ATGAGTTTGCCAGGAAGATGGAAACCAAAAATGATAGGGGGAATTGGAGGTT
TTATCAAAGTAAGACAGTATGATCAGATACTCATAGAAATCTGTGGACATAAAGCTATAGGTACAGTATTAGTAGGACCT
ACACCTGTCAACATAATTGGAAGAAATCTGTTGACTCAGATTGGTTGCACTTTAAATTTT
>HM469975/B/ES/2009/S61_E1_5p21
CCTCAAATCACTCTTTGGCAACGACCCCTTGTCACAATAAAGATAGGGGGGCAACTAAAGGAAGCTCTATTAGATACAGG
AGCAGATGATACAGTATTAGAAGAA---ATAAATTTGCCAGGAAGATGGAAACCAAAAATGATAGGGGGAATTGGAGGTT
TTATCAAAGTAAGACAGTATGATCAAATACTCGTAGAAATCTGTGGACATAAAGCTATAGGTACAGTATTAGTAGGACCT
ACACCTGTCAACATAATTGGAAGAAATCTGTTGACTCAGATTGGTTGCACTTTAAATTTT
>HM469977/B/ES/2009/S61_G2p21
CCTCAAATCACTCTTTGGCAACGACCCCTTGTTACAATAAAGATAGGGGGGCAACTAAAGGAAGCTCTATTAGATACAGG
AGCAGATGATACAGTATTAGAAGAA---ATAAATTTGCCAGGAAGATGGAAACCAAAAATGATAGGGGGAATTGGAGGTT
TTATCAAAGTAAGACAGTATGATCAAATACTAGTAGAAATCTGTGGACATAAAGCTATAGGTACAGTATTAGTAGGACCT
ACACCTGTCAACATAATTGGAAGAAATCTGTTGACTCAGATTGGTTGTACTTTAAATTTT
>HM469978/B/ES/2009/S61_G1_5p21
CCTCAAATCACTCTTTGGCAACGACCCCTTGTTACAATAAAAATAGGGGGGCAACTAAAGGAAGCTCTATTAGATACAGG
AGCAGATGATACAGTATTAGAAGAA---ATAAATTTGCCAGGAAGATGGAAACCAAAAATGATAGGGGGAATTGGAGGTT
TTATCAAAGTAAGACAGTATGATCAAATACTAGTAGAAATCTGTGGACATAAAGCTATAGGTACAGTATTAGTAGGACCT
ACACCTGTCAACATAATTGGAAGAAATCTGTTGACTCAGATTGGTTGTACTTTAAATTTT
>HM469979/B/ES/2009/S61_H1_5p21
CCTCAAATCACTCTTTGGCAACGACCCCTTGTTATAATAAAGATAGGGGGGCAACTAAAGGAAGCTCTATTAGATACAGG
AGCAGATGATACAGTATTAGAAGAG---ATGAATTTACCAGGAAGATGGAAMCCAAAAATGATAGGGGGAATTGGAGGTT
TTATCAAAGTAAGACAGTATGATCAAATACTCGTAGAAATCTGTGGACATAAAGCTATAGGTACAGTATTAGTAGGACCT
ACACCTGTCAACATAATTGGAAGAAATCTGTTGACTCAGATTGGTTGCACTTTAAATTTT
>HM469980/B/ES/2009/S61_I1p21
CCTCAAATCACTCTTTGGCAACGACCCCTTGTCACAATAAAGATAGGGGGGCAACTAAAGGAAGCTCTATTAGATACCGG
AGCAGATGATACAGTATTAGAAGAA---ATAAATTTGCCAGGAAGATGGAAACCAAAAATGATAGGGGGAATTGGAGGTT
TTATCAAAGTAAGACAGTATGATCAAATACTCGTAGAAATCTGTGGACATAAAGCTATAGGTACAGTATTAGTAGGACCT
ACACCTGTCAACATAATTGGAAGAAATCTGTTGACTCAGATTGGTTGCACTTTAAATTTT
>HM469981/B/ES/2009/S61_I5p21
CCTCAAATCACTCTTTGGCAACGACCCCTTGTCACAATAAAGATAGGGGGGCAACTAAAGGAAGCTCTATTAGATACCGG
AGCAGATGATACAGTATTAGAAGAA---ATAAATTTGCCAGGAAGATGGAAACCAAAAATGATAGGGGGAATTGGAGGTT
TTATCAAAGTAAGACAGTATGATCAAATACTCGTAGAAATCTGTGGACATAAAGCTATAGGTACAGTATTAGTAGGACCT
ACACCTGTCAACATAATTGGAAGAAATCTGTTGACTCAGATTGGTTGCACTTTAAATTTT
>HM586187/B/GB/2003/MM33d12p
CCTCAAATCACTCTTTGGCAACGACCCCTAGTCACAATAAGGATAGGGGGGCAACTAAAGGAAGCTCTATTAGATACAGG
AGCAGATGATACAGTGTTAGAAGAA---ATGAATTTGCCAGGAAGATGGAAACCAAAAATGATAGGGGGAATTGGAGGTT
TTATCAAAGTAAGACAGTATGATCAGATACCCATAGAAATCTGTGGGCATAAAGCTATAGGTACAGTATTAGTAGGACCT
ACACCTGTCAACATAATTGGAAGAAATCTGTTGACTCAGATTGGTTGCACTTTAAATTTC
>HM586193/B/GB/2004/MM39d11p
CCTCAGATCACTCTTTGGCAACGACCCCTTGTCACAATAAAGATAGAGGGGCAACTAAAGGAAGCTCTATTAGATACAGG
AGCAGATGATACAGTATTAGAAGAC---ATGAATTTGCCAGGAAAATGGAAACCAAAAATGATAGGGGGAATTGGAGGTT
TTATCAAAGTAAAACAGTATGATCAGATACCCATAGAAATCTGTGGACATAAAGCTATAGGTACAGTATTAGTAGGACCT
ACTCCTGTCAACATAATTGGAAGAAATCTGTTGACTCAGATTGGTTGCACTTTAAATTTT
>HM586198/B/GB/2004/MM42d22_GN1
CCTCAGATCACTCTTTGGCAACGACCCCTCGTCACAATAAAGATAGGGGGGCAGCTAAAAGAAGCTCTATTAGATACAGG
AGCAGATGATACAGTATTAGAAGAA---ATGAATTTGCCAGGAAGATGGAAACCAAAAATGATAGGGGGAATTGGAGGTT
TTATCAAAGTAAAACAGTATGATCAGATACCCATAGAGATCTGTGGACATAAGGCTATAGGTACAGTATTAGTAGGACCT
ACACCTGTCAACATAATTGGAAGAAATCTGTTGACTCAGCTTGGGTGTACTTTAAATTTT
>HM586200/B/GB/2004/MM42d92_GN1
CCTCAGATCACTCTTTGGCAACGACCCCTCGTCACAATAAAGATAGGGGGGCAGCTAAAAGAAGCTCTATTAGATACAGG
AGCAGATGATACAGTATTAGAAGAA---ATGAATTTGCCAGGAAGATGGAAACCAAAAATGATAGGGGGAATTGGAGGTT
TTATCAAAGTAAAACAGTATGATCAGATACCCATAGAGATCTGTGGACATAAGGCTATAGGTACAGTATTAGTAGGACCT
ACACCTGTCAACATAATTGGAAGAAATCTGTTGACTCAGCTTGGGTGTACTTTAAATTTT
>HM586202/B/GB/2005/MM42d183_GN1
CCTCAGATCACTCTTTGGCAACGACCCCTCGTCACAATAAAGATAGGGGGGCAGCTAAAAGAAGCTCTATTAGATACAGG
AGCAGATGATACAGTATTAGAAGAA---ATGAATTTGCCAGGAAGATGGAAACCAAAAATGATAGGGGGAATTGGAGGTT
TTATCAAAGTAAAACAGTATGATCAGATACCCATAGAGATCTGTGGACATAAGGCTATAGGTACAGTATTAGTAGGACCT
ACACCTGTCAACATAATTGGAAGAAATCTGTTGACTCAGCTTGGGTGTACTTTAAATTTT
>HM586204/B/GB/2005/MM42d324_GN1
CCTCAGATCACTCTTTGGCAACGACCCCTCGTCATAATAAAGATAGGGGGGCAGCTAAAAGAAGCTCTATTAGATACAGG
AGCAGATGATACAGTATTAGAAGAA---ATGAATTTGCCAGGAAGATGGAAACCAAAAATGATAGGGGGAATTGGAGGTT
TTATCAAAGTAAAACAGTATGATCAGATACCCATAGAGATCTGTGGACATAAGGCTATAGGTACAGTATTAGTAGGACCT
ACACCTGTCAACATAATTGGAAGAAATCTGTTGACTCAGCTTGGGTGTACTTTAAATTTT
>HM586206/B/GB/2004/MM43d21_GN1
CCTCAGATCACTCTTTGGCAACGACCCCTCGTCACAATAAAGATAGGGGGGCAACTAAAGGAAGCTCTATTAGATACAGG
AGCAGATGATACAGTATTAGAAGAC---ATGAATTTGCCAGGAAGATGGAAACCAAAAATGATAGGGGGAATTGGAGGTT
TTATCAAAGTAAGACAGTATGATCAGATACCCATAGAAATCTGTGGACATAAAGCTATAGGTACAGTATTAGTAGGACCT
ACACCTGTCAACATAATTGGAAGAAACCTGTTGACTCAGATTGGTTGCACTTTAAATTTT
>HM586207/B/GB/2005/MM43d101_GN1
CCTCAGATCACTCTTTGGCAACGACCCCTCGTCACAATAAAGATAGGGGGGCAACTAAAGGAAGCTCTATTAGATACAGG
AGCAGATGATACAGTATTAGAAGAC---ATGAATTTGCCAGGAAGATGGAAACCAAAAATGATAGGGGGAATTGGAGGTT
TTATCAAAGTAAGACAGTATGATCAGATACCCATAGAAATCTGTGGACATAAAGCTATAGGTACAGTATTAGTAGGACCT
ACACCTGTCAACATAATTGGAAGAAACCTGTTGACTCAGATTGGTTGCACTTTAAATTTT
>HM586208/B/GB/2005/MM43d228_GN1
CCTCAGATCACTCTTTGGCAACGACCCCTCGTCACAATAAAGATAGGGGGGCAACTAAAGGAAGCTCTATTAGATACAGG
AGCAGATGATACAGTATTAGAAGAC---ATGAATTTGCCAGGAAGATGGAAACCAAAAATGATAGGGGGAATTGGAGGTT
TTATCAAAGTAAGACAGTATGATCAGATACCCATAGAAATCTGTGGACATAAAGCTATAGGTACAGTATTAGTAGGACCT
ACACCTGTCAACATAATTGGAAGAAACCTGTTGACTCAGATTGGTTGCACTTTAAATTTT
>HM586209/B/GB/2005/MM43d368_GN1
CCTCAGATCACTCTTTGGCAACGACCCCTCGTCACAATAAAGATAGGGGGGCAACTAAAGGAAGCTCTATTAGATACAGG
AGCAGATGATACAGTATTAGAAGAC---ATGAATTTGCCAGGAAGATGGAAACCAAAAATGATAGGGGGAATTGGAGGTT
TTATCAAAGTAAGACAGTATGATCAGATACCCATAGAAATCTGTGGACATAAAGCTATAGGTACAGTATTAGTAGGACCT
ACACCTGTCAACATAATTGGAAGAAACCTGTTGACTCAGATTGGTTGCACTTTAAATTTT
>HM586210/B/GB/2005/MM45d22_GN1
CCTCAGATCACTCTTTGGCAACGACCCCTCGTCACAATAAAGGTAGGGGGACAACTAAAGGAAGCTCTATTAGACACAGG
GGCAGATGATACAGTATTAGAAGAA---ATGAATTTGCCAGGAAAATGGAAACCAAAAATGATAGGGGGAATTGGAGGTT
TTATCAAAGTAAGACAGTATGATCAGATACCCATAGAAATCTGTGGGCATAAAGCTATAGGTACAGTATTAGTAGGACCT
ACACCTGTCAACATAATTGGAAGAAATTTGTTGACTGAGATTGGGTGCACTTTGAATTTT
>HM586211/B/GB/2005/MM45d87_GN1
CCTCAGATCACTCTTTGGCAACGACCCCTCGTCACAATAAAGGTAGGGGGACAACTAAAGGAAGCTCTATTAGACACAGG
GGCAGATGATACAGTATTAGAAGAA---ATGAATTTGCCAGGAAAATGGAAACCAAAAATGATAGGGGGAATTGGGGGTT
TTATCAAAGTAAGACAGTATGATCAGATACCCATAGAAATCTGTGGGCATAAAGCTATAGGTACAGTATTAGTAGGACCT
ACACCTGTCAACATAATTGGAAGAAATTTGTTGACTGAGATTGGGTGCACTTTGAATTTT
>HM586212/B/GB/2005/MM45d213_GN1
CCTCAGATCACTCTTTGGCAACGACCCCTCGTCACAATAAAGGTAGGGGGACAACTAAAGGAAGCTCTATTAGACACAGG
GGCAGATGATACAGTATTAGAAGAA---ATGAATTTGCCAGGAAAATGGAAACCAAAAATGATAGGGGGAATTGGAGGTT
TTATCAAAGTAAGACAGTATGATCAGATACCCATAGAAATCTGTGGGCATAAAGCTATAGGTACAGTATTAGTAGGACCT
ACACCTGTCAACATAATTGGAAGAAATTTGTTGACTGAGATTGGGTGCACTTTGAATTTT
>HQ215554/B/CN/2008/1106
CCTCAAATCACTCTTTGGCAACGACCCCTCGTCTCAATAAAGATAGGAGGGCAACTAAAGGAAGCTCTATTAGATACAGG
AGCAGATGATACAGTATTAGAAGAA---ATGAATTTACCAGGAAGATGGAAACCAAAAATGATAGGGGGAATTGGAGGTT
TTATCAAAGTAAGACAGTATGATCAGATACAAGTAGAAATTTGTGGACATAAAGCTGTAGGTACAGTGTTAATAGGACCT
ACACCTGTCAACATAATTGGAAGAAATCTGTTGACTCAGATTGGCTGCACTTTAAATTTT
>HQ215556/B/CN/2009/1121
CCTCAAATCACTCTTTGGCAGCGACCCCTCGTCTCAATAAAGATAGGGGGGCAACAAAARGAAGCTCTATTAGATACAGG
AGCAGATGATACAGTATTAGAAGAA---ATGCATTTACCAGGAAGATGGAAACCAAAAATGATAGGGGGAATTGGAGGTT
TTATCAAAGTAAGACAGTATGATCAGATACGCATAGAAATTTGCGGACATGAAGCTATAGGTACAGTATTAATAGGACCT
ACACCTGTCAACATAATTGGAAGAAATCTGTTGACTCAGATTGGCTGCACTTTAAATTTT
>JA806687/B/FR/1983/HXB2-patent
CCTCAGGTCACTCTTTGGCAACGACCCCTCGTCACAATAAAGATAGGGGGGCAACTAAAGGAAGCTCTATTAGATACAGG
AGCAGATGATACAGTATTAGAAGAA---ATGAGTTTGCCAGGAAGATGGAAACCAAAAATGATAGGGGGAATTGGAGGTT
TTATCAAAGTAAGACAGTATGATCAGATACTCATAGAAATCTGTGGACATAAAGCTATAGGTACAGTATTAGTAGGACCT
ACACCTGTCAACATAATTGGAAGAAATCTGTTGACTCAGATTGGTTGCACTTTAAATTTT
>JF320003/B/US/2006/502_0341_FL05
CCTCAGATCACTCTTTGGCAACGACCCCTCGTCACAATAAAGGTAGGGGGGCAAATAAAGGAAGCTCTATTAGATACAGG
AGCAGATGATACAGTATTAGAAGAC---ATGAGTTTGCCAGGGAGATGGAAACCAAAAATGATAGGGGGAATTGGAGGTT
TTATCAAAGTAAGACAGTATGATCAGATACAAATAGAAATATGTGGACATAAAGCTATAGGTACAGTATTAGTAGGGCCT
ACACCTGTCAACATAATTGGAAGAAATCTGTTGACTCAAATTGGTTGTACTTTAAATTTT
>JF320005/B/US/2006/502_0341_FL04
CCTCAGATCACTCTTTGGCAACGACCCCTCGTCACAATAAAGGTAGGGGGGCAAATAAAGGAAGCTCTATTAGATACAGG
AGCAGATGATACAGTATTAGAAGAC---ATGAGTTTGCCAGGGAGATGGAAACCAAAAATGATAGGGGGAATTGGAGGTT
TTATCAAAGTAAGACAGTATGATCAGATACAAATAGAAATATGTGGACATAAAGCTATNGGTACAGTATTAGTAGGGCCT
ACACCTGTCAACATAATTGGAAGAAATCTGTTGACTCAAATTGGTTGTACTTTAAATTTT
>JF320006/B/US/2006/502_0341_FL07
CCTCAGATCACTCTTTGGCAACGACCCCTCGTCACAATAAAGGTAGGGGGGCAAATAAAGGAAGCTCTATTAGATACAGG
AGCAGATGATACAGTATTAGAAGAC---ATGAGTTTGCCAGGGAGATGGAAACCAAAAATGATAGGGGGAATTGGAGGTT
TTATCAAAGTAAGACAGTATGATCAGATACAAATAGAAATATGTGGACATAAAGCTATAGGTACAGTATTAGTAGGGCCT
ACACCTGTCAACATAATTGGAAGAAATCTGTTGACTCAAATTGGTTGTACTTTAAATTTT
>JF320008/B/PE/2006/502_0524_FL04
CCTCAAATCACTCTTTGGCAACGACCCGTTGTCCCAATAAGAGTAGGAGGGCAACTAAAGGAAGCTCTATTAGATACAGG
AGCAGATGATACAGTACTAGAAGAG---ATGAATTTGCCAGGAAAATGGAGACCAAAAATGATAGGGGGAATTGGAGGTT
TTATCAAAGTAAGACAGTATGATCAGATAACCATAGAAATCTGTGGACATAAAACTACAGGTACAGTATTAGTAGGACCT
ACACCTATCAACATAATTGGAAGAAATCTGTTGACTCAGCTTGGCTGCACTTTAAATTTT
>JF320009/B/PE/2006/502_0524_FL05
CCTCAAATCACTCTTTGGCAACGACCCGTTGTCCCAATAAGAGTAGGAGGGCAACTAAAGGAAGCTCTATTAGATACAGG
AGCAGATGATACAGTACTAGAAGAG---ATGAATTTGCCAGGAAAATGGAGACCAAAAATGATAGGGGGAATTGGAGGTT
TTATCAAAGTAAGACAGTATGATCAGATAACCATAGAAATCTGTGGACATAAAACTACAGGTACAGTATTAGTAGGACCT
ACACCTATCAACATAATTGGAAGAAATCTGTTGACTCAGCTTGGTTGCACTTTAAATTTT
>JF320010/B/PE/2006/502_0524_FL06
CCTCAAATCACTCTTTGGCAACGACCCGTTGTCCCAATAAGAGTAGGAGGGCAACTAAAGGAAGCTCTATTAGATACAGG
AGCAGATGATACAGTACTAGAAGAG---ATGAATTTGCCAGGAAAATGGAGACCAAAAATGATAGGGGGAATTGGAGGTT
TTATCAAAGTAAGACAGTATGATCAGATAACCATAGAAATCTGTGGACATAAAACTACAGGTACAGTATTAGTAGGACCT
ACACCTATCAACATAATTGGAAGAAATCTGTTGACTCAGCTTGGTTGCACTTTAAATTTT
>JF320012/B/PE/2007/502_1399_wg6
CCTCAAATCACTCTTTGGCAACGACCCCTTGTCACAATAAAGATAGGGGGGCAGCTAAAGGAAGCTCTATTAGATACAGG
AGCAGATGATACAGTATTAGAAGAA---ATGACTTTGCCAGGAAGATGGAAACCAAAAATGATAGGGGGAATTGGAGGTT
TTATCAAAGTAAGACAGTATGATCAGATAAGCCTAGAAATCTGTGGACATAAAGCAGTAGGTACAGTGTTAATAGGACCT
ACACCTGTCAACATAATTGGAAGAAATCTGTTGACTCAGCTTGGCTGCACTTTAAATTTT
>JF320013/B/PE/2007/502_1399_wg4
CCTCAAATCACTCTTTGGCAACGACCCCTTGTCACAATAAAGATAGGGGGGCAGCTAAAGGAAGCTCTATTAGATACAGG
AGCAGATGATACAGTATTAGAAGAA---ATGACTTTGCCAGGAAGATGGAAACCAAAAATGATAGGGGGAATTGGAGGTT
TTATCAAAGTAAGACAGTATGATCAGATAAGCCTAGAAATCTGTGGACATAAAGCAGTAGGTACAGTGTTAATAGGACCT
ACACCTGTCAACATAATTGGAAGAAATCTGTTGACTCAGCTTGGCTGCACTTTAAATTTT
>JF320014/B/PE/2007/502_1399_wg5
CCTCAAATCACTCTTTGGCAACGACCCCTTGTCACAATAAAGATAGGGGGGCAGCTAAAGGAAGCTCTATTAGATACAGG
AGCAGATGATACAGTATTAGAAGAA---ATGACTTTGCCAGGAAGATGGAAACCAAAAATGATAGGGGGAATTGGAGGTT
TTATCAAAGTAAGACAGTATGATCAGATAAGCCTAGAAATCTGTGGACATAAAGCAGTAGGTACGGTGTTAATAGGACCT
ACACCTGTCAACATAATTGGAAGAAATCTGTTGACTCAGCTTGGCTGCACTTTAAATTTT
>JF320015/B/PE/2007/502_1399_wg1
CCTCAAATCACTCTTTGGCAACGACCCCTTGTCACAATAAAGATAGGGGGGCAGCTAAAGGAAGCTCTATTAGATACAGG
AGCAGATGATACAGTATTAGAAGAA---ATGACTTTGCCAGGAAGATGGAAACCAAAAATGATAGGGGGAATTGGAGGTT
TTATCAAAGTAAGACAGTATGATCAGATAAGCCTAGAAATCTGTGGACATAAAGCAGTAGGTACAGTGTTAATAGGACCT
ACACCTGTCAACATAATTGGAAGAAATCTGTTGACTCAGCTTGGCTGCACTTTAAATTTT
>JF320016/B/PE/2007/502_1399_wg3
CCTCAAATCACTCTTTGGCAACGACCCCTTGTCACAATAAAGATAGGGGGGCAGCTAAAGGAAGCTCTATTAGATACAGG
AGCAGATGATACAGTATTAGAAGAA---ATGACTTTGCCAGGAAGATGGAAACCAAAAATGATAGGGGGAATTGGAGGTT
TTATCAAAGTAAGACAGTATGATCAGATAAGCCTAGAAATCTGTGGACATAAAGCAGTAGGTACAGTGTTAATAGGACCT
ACACCTGTCAACATAATTGGAAGAAATCTGTTGACTCAGCTTGGCTGCACTTTAAATTTT
>JF320017/B/PE/2007/502_2649_wg2
CCTCAAATCACTCTTTGGCAACGACCCCTCGTCACAATAAAGATAGGGGGGCAACTAAAAGAAGCTCTATTAGATACAGG
AGCAGATGATACAGTATTAGAAGAC---ATGAATTTGCAAGGAAAATGGAAACCAAAAATGATAGGGGGAATTGGAGGTT
TTATCAAAGTAAGACAGTATGATCAGATACCCATAGAAATTTGTGGACATAAAGCTATGGGTACAGTATTAGTGGGACCT
ACACCTGTCAACATAATTGGAAGGAATCTGTTGACTCAGATTGGTTGCACTTTAAATTTT
>JF320018/B/PE/2007/502_2254_FL6
CCTCAGATCACTCTTTGGCAACGACCAATAGTTGTAGTAAAGGTAGGGGGGCACCTAAAGGAAGCTCTATTAGATACAGG
AGCAGATGATACAGTATTAGAAGAA---ATGGATTTGCCAGGAAGATGGAAACCAAAAATGATAGGGGGAATTGGAGGTT
TTATCAAAGTAAGACAATATGATCAGATACCCATAGAAATCAGTGGACATAAAGCTATAGGTACAGTATTAGTAGGACCT
ACACCTGTCAACATAATTGGAAGAAATCTGTTGACTCAGATTGGTTGCACTTTAAATTTT
>JF320019/B/PE/2007/502_2649_wg8
CCTCAAATCACTCTTTGGCAACGACCCCTCGTCACAATAAAGATAGGGGGGCAAATAAAAGAAGCTCTATTAGATACAGG
AGCAGATGATACAGTATTAGAAGAC---ATGAATTTGCAAGGAAAATGGAAACCAAAAATGATAGGGGGAATTGGAGGTT
TTATCAAAGTAAGACAGTATGATCAGATACCCATAGAAATTTGTGGACATAAAACTATAGGTACAGTATTAGTGGGACCT
ACACCTGTCAACATAATTGGAAGGAATCTATTGACTCAGATTGGTTGCACTTTAAATTTT
>JF320020/B/PE/2007/502_2254_FL2
CCTCAGATCACTCTTTGGCAACGACCAATAGTTGTAGTAAAGGTAGGGGGGCACCTAAAGGAAGCTCTATTAGATACAGG
AGCAGATGATACAGTATTAGAAGAA---ATGGATTTGCCAGGAAGATGGAAACCAAAAATGATAGGGGGAATTGGAGGTT
TTATCAAAGTAAGACAATATGATCAGATACCCATAGAAATCAGTGGACATAAAGCTATAGGTACAGTATTAGTAGGACCT
ACACCTGTCAACATAATTGGAAGAAATCTGTTGACTCAGATTGGTTGCACTTTAAATTTT
>JF320021/B/PE/2007/502_2254_FL5
CCTCAGATCACTCTTTGGCAACGACCAATAGTTGTAGTAAAGGTAGGGGGGCACCTAAAGGAAGCTCTATTAGATACAGG
AGCAGATGATACAGTATTAGAAGAA---ATGGATTTGCCAGGAAGATGGAAACCAAAAATGATAGGGGGAATTGGAGGTT
TTATCAAAGTAAGACAATATGATCAGATACCCATAGAAATCAGTGGACATAAAGCTATAGGTACAGTATTAGTAGGACCT
ACACCTGTCAACATAATTGGAAGAAATCTGTTGACTCAGATTGGTTGCACTTTAAATTTT
>JF320022/B/PE/2007/502_2649_wg7
CCTCAAATCACTCTTTGGCAACGACCCCTCGTCACAATAAAGATAGGGGGGCAACTAAAAGAAGCTCTATTAGATACAGG
AGCAGATGATACAGTATTAGAAGAC---ATGAATTTGCAAGGAAAATGGAAACCAAAAATGATAGGGGGAATTGGAGGTT
TTATCAAAGTAAGACAGTATGATCAGATACCCATAGAAATTTGTGGACATAAAACTATAGGTACAGTATTAGTGGGACCT
ACACCTGTCAACATAATTGGAAGGAATCTATTGACTCAGATTGGTTGCACTTTAAATTTT
>JF320023/B/PE/2007/502_2254_FL3
CCTCAGATCACTCTTTGGCAACGACCAATAGTTGTAGTAAAGGTAGGGGGGCACCTAAAGGAAGCTCTATTAGATACAGG
AGCAGATGATACAGTATTAGAAGAA---ATGGATTTGCCAGGAAGATGGAAACCAAAAATGATAGGGGGAATTGGAGGTT
TTATCAAAGTAAGACAATATGATCAGATACCCATAGAAATCAGTGGACATAAAGCTATAGGTACAGTATTAGTAGGACCT
ACACCTGTCAACATAATTGGAAGAAATCTGTTGACTCAGATTGGTTGCACTTTAAATTTT
>JF320024/B/PE/2007/502_2254_FL1
CCTCAGATCACTCTTTGGCAACGACCAATAGTTGTAGTAAAGGTAGGGGGGCACCTAAAGGAAGCTCTATTAGATACAGG
AGCAGATGATACAGTATTAGAAGAA---ATGGATTTGCCAGGAAGATGGAAACCAAAAATGATAGGGGGAATTGGAGGTT
TTATCAAAGTAAGACAATATGATCAGATACCCATAGAAATCAGTGGACATAAAGCTATAGGTACAGTATTAGTAGGACCT
ACACCTGTCAACATAATTGGAAGAAATCTGTTGACTCAGATTGGTTGCACTTTAAATTTT
>JF320025/B/PE/2007/502_2649_wg10
CCTCAAATCACTCTTTGGCAACGACCCCTCGTCACAATAAAGATAGGGGGGCAACTAAAAGAAGCTCTATTAGATACAGG
AGCAGATGATACAGTATTAGAAGAC---ATGAATTTGCAAGGAAAATGGAAACCAAAAATGATAGGGGGAATTGGAGGTT
TTATCAAAGTAAGACAGTATGATCAGATACCCATAGAAATTTGTGGACATAAAACTATAGGTACAGTATTAGTGGGACCT
ACACCTGTCAACATAATTGGAAGGAATCTATTGACTCAGATTGGTTGCACTTTAAATTTT
>JF320026/B/PE/2007/502_2254_FL4
CCTCAGATCACTCTGTGGCAACGACCAATAGTTGTAGTAAAGGTAGGGGGGCACCTAAAGGAAGCTCTATTAGATACAGG
AGCAGATGATACAGTATTAGAAGAA---ATGGATTTGCCAGGAAGATGGAAACCAAAAATGATAGGGGGAATTGGAGGTT
TTATCAAAGTAAGACAATATGATCAGATACCCATAGAAATCAGTGGACATAAAGCTATAGGTACAGTATTAGTAGGACCT
ACACCTGTCAACATAATTGGAAGAAATCTGTTGACTCAGATTGGTTGCACTTTAAATTTT
>JF320027/B/PE/2007/502_2649_wg5
CCTCAAATCACTCTTTGGCAACGACCCCTCGTCACAATAAAGATAGGGGGGCAACTAAAAGAAGCTCTATTAGATACAGG
AGCAGATGATACAGTATTAGAAGAC---ATGAATTTGCAAGGAAAATGGAAACCAAAAATGATAGGGGGAATTGGAGGTT
TTATCAAAGTAAGACAGTATGATCAGATACCCATAGAAATTTGTGGACATAAAACTATAGGTACAGTATTAGTGGGACCT
ACACCTGTCAACATAATTGGAAGGAATCTATTGACTCAGATTGGTTGCACTTTAAATTTT
>JF320028/B/PE/2007/502_2349_wg2
CCTCAAATCTCTCTTTGGCAACGACCCCTCGTCACAATAAAGATAGAGGGGCAAATAAAGGAAGCTCTATTAGATACAGG
AGCAGATGATACAGTATTAGAAGAA---ATGAATTTGCCAGGAAGATGGAAACCAAAAATGATAGGGGGAATTGGAGGTT
TTATCAAAGTAAGACAGTATGATCAGATAGCCATAGAAATCTGTGGACATAAAGCTACAGGTACAGTATTAGTGGGACCC
ACACCTGTTAACATAATTGGAAGAAATCTGTTGACTAAGATAGGTTGCACTTTAAATTTT
>JF320029/B/PE/2007/502_2349_wg9
CCTCAAATCTCTCTTTGGCAACGACCCCTCGTCACAATAAAGATAGAGGGGCAAATAAAGGAAGCTCTATTAGATACAGG
AGCAGATGATACAGTATTAGAAGAA---ATGAATTTGCCAGGAAGATGGAAACCAAAAATGATAGGGGGAATTGGAGGTT
TTATCAAAGTAAGACAGTATGATCAGATAGCCATAGAAATCTGTGGACATAAAGCTACAGGTACAGTATTAGTGGGACCC
ACACCTGTTAACATAATTGGAAGAAATCTGTTGACTAAGATAGGTTGCACTTTAAATTTT
>JF320030/B/PE/2007/502_2649_wg3
CCTCAAATCACTCTTTGGCAACGACCCCTCGTCACAATAAAGATAGGGGGGCAACTAAAAGAAGCTCTATTAGATACAGG
AGCAGATGATACAGTATTAGAAGAC---ATGAATTTGCAAGGAAAATGGAAACCAAAAATGATAGGGGGAATTGGAGGTT
TTATCAAAGTAAGACAGTATGATCAGATACCCATAGAAATTTGTGGACATAAAACTATAGGTACAGTATTAGTGGGACCT
ACACCTGTCAACATAATTGGAAGGAATCTATTGACTCAGATTGGTTGCACTTTAAATTTT
>JF320031/B/PE/2007/502_2349_wg4
CCTCAAATCTCTCTTTGGCAACGACCCCTCGTCACAATAAAGATAGAGGGGCAAATAAAGGAAGCTCTATTAGATACAGG
AGCAGATGATACAGTATTAGAAGAA---ATGAATTTGCCAGGAAGATGGAAACCAAAAATGATAGGGGGAATTGGAGGTT
TTATCAAAGTAAGACAGTATGATCAGATAGCCATAGAAATCTGTGGACATAAAGCTACAGGTACAGTATTAGTGGGACCC
ACACCTGTTAACATAATTGGAAGAAATCTGTTGACTAAGATAGGTTGCACTTTAAATTTT
>JF320032/B/PE/2007/502_2349_wg5
CCTCAAATCTCTCTTTGGCAACGACCCCTCGTCACAATAAAGATAGAGGGGCAAATAAAGGAAGCTCTATTAGATACAGG
AGCAGATGATACAGTATTAGAAGAA---ATGAATTTGCCAGGAAGATGGAAACCAAAAATGATAGGGGGAATTGGAGGTT
TTATCAAAGTAAGACAGTATGATCAGATAGCCATAGAAATCTGTGGACATAAAGCTACAGGTACAGTATTAGTGGGACCC
ACACCTGTTAACATAATTGGAAGAAATCTGTTGACTAAGATAGGTTGCACTTTAAATTTT
>JF320033/B/PE/2007/502_2649_wg4
CCTCAAATCACTCTTTGGCAACGACCCCTCGTCACAATAAAGATAGGGGGGCAACTAAAAGAAGCTCTATTAGATACAGG
AGCAGATGATACAGTATTAGAAGAC---ATGAATTTGCAAGGAAAATGGAAACCAAAAATGATAGGGGGAATTGGAGGTT
TTATCAAAGTAAGACAGTATGATCAGATACCCATAGAAATTTGTGGACATAAAACTATAGGTACAGTATTAGTGGGACCT
ACACCTGTCAACATAATTGGAAGGAATCTATTGACTCAGATTGGTTGCACTTTAAATTTT
>JF320034/B/PE/2007/502_2649_wg1
CCTCAAATCACTCTTTGGCAACGACCCCTCGTCACAATAAAGATAGGGGGGCAACTAAAAGAAGCTCTATTAGATACAGG
AGCAGATGATACAGTATTAGAAGAC---ATGAATTTGCAAGGAAAATGGAAACCAAAAATGATAGGGGGAATTGGAGGTT
TTATCAAAGTAAGACAGTATGATCAGATACCCATAGAAATTTGTGGACATAAAACTATAGGTACAGTATTAGTGGGACCT
ACACCTGTCAACATAATTGGAAGGAATCTATTGACTCAGATTGGTTGCACTTTAAATTTT
>JF320035/B/PE/2007/502_2649_wg9
CCTCAAATCACTCTTTGGCAACGACCCCTCGTCACAATAAAGATAGGGGGGCAACTAAAAGAAGCTCTATTAGATACAGG
AGCAGATGATACAGTATTAGAAGAC---ATGAATTTGCAAGGAAAATGGAAACCAAAAATGATAGGGGGAATTGGAGGTT
TTATCAAAGTAAGACAGTATGATCAGATACCCATAGAAATTTGTGGACATAAAACTATAGGTACAGTATTAGTGGGACCT
ACACCTGTCAACATAATTGGAAGGAATCTATTGACTCAGATTGGTTGCACTTTAAATTTT
>JF320036/B/US/2006/502_0227_FL05
CCTCAGATCACTCTTTGGCAACGACCCCTCGTCGCAATAAAGATAGGGGGGCAACTAAAAGAGGCTCTATTAGATACAGG
AGCAGATGATACAGTATTAGAAGAC---ATGAATTTGCCAGGAAAATGGAAACCAAAAATGATAGGGGGAATTGGAGGTT
TTATCAAAGTAAGACAATATGATCAGATACCTATAGAAATCTGTGGACATAAAGCTATAGGTACAGTATTAGTAGGACCC
ACACCTGTCAACATAATTGGAAGAAATCTGTTGACTCAACTTGGTTGCACTTTAAATTTT
>JF320038/B/US/2006/502_0572_FL06
CCTCAAATCACTCTTTGGCAACGACCCCTCGTCACAATAAAGATAGGGGGGCAGCTAAAGGAAGCTCTATTAGATACAGG
AGCAGATGATACAGTATTAGAAGAA---ATGAATTTGCCAGGAAAATGGAAACCAAAAATGATAGGGGGAATTGGAGGTT
TTATCAAAGTAAGACAGTATGATCAGGTACACATAGAAATCTGCGGACATAAAGTTATAGGTACAGTATTAATAGGACCT
ACACCTGTCAACATAATTGGAAGAAATCTGTTGACTCATCTTGGTTGCACTTTAAATTTT
>JF320039/B/US/2006/502_0572_FL02
CCTCAAATCACTCTTTGGCAACGACCCCTCGTCACAATAAAGATAGGGGGGCAGCTAAAGGAAGCTCTATTAGATACAGG
AGCAGATGATACAGTATTAGAAGAA---ATGAATTTGCCAGGAAAATGGAAACCAAAAATGATAGGGGGAATTGGAGGTT
TTATCAAAGTAAGACAGTATGATCAGGTACACATAGAAATCTGCGGACATAAAGTTATAGGTACAGTATTAATAGGACCT
ACACCTGTCAACATAATTGGAAGAAATCTGTTGACTCATCTTGGTTGCACTTTAAATTTT
>JF320040/B/US/2006/502_0572_FL07
CCTCAAATCACTCTTTGGCAACGACCCCTCGTCACAATAAAGATAGGGGGGCAGCTAAAGGAAGCTCTATTAGATACAGG
AGCAGATGATACAGTATTAGAAGAA---ATGAATTTGCCAGGAAAATGGAAACCAAAAATGATAGGGGGAATTGGAGGTT
TTATCAAAGTAAGACAGTATGATCAGGTACACATAGAAATCTGCGGACATAAAGTTATAGGTACAGTATTAATAGGACCT
ACACCTGTCAACATAATTGGAAGAAATCTGTTGACTCATCTTGGTTGCACTTTAAATTTT
>JF320041/B/US/2006/502_0572_FL01
CCTCAAATCACTCTTTGGCAACGACCCCTCGTCACAATAAAGATAGGGGGGCAGCTAAAGGAAGCTCTATTAGATACAGG
AGCAGATGATACAGTATTAGAAGAA---ATGAATTTGCCAGGAAAATGGAAACCAAAAATGATAGGGGGAATTGGAGGTT
TTATCAAAGTAAGACAGTATGATCAGGTACACATAGAAATCTGCGGACATAAAGTTATAGGTACAGTATTAATAGGACCT
ACACCTGTCAACATAATTGGAAGAAATCTGTTGACTCATCTTGGTTGCACTTTAAATTTT
>JF320042/B/US/2006/502_0572_FL03
CCTCAAATCACTCTTTGGCAACGACCCCTCGTCACAATAAAGATAGGGGGGCAGCTAAAGGAAGCTCTATTAGATACAGG
AGCAGATGATACAGTATTAGAAGAA---ATGAATTTGCCAGGAAAATGGAAACCAAAAATGATAGGGGGAATTGGAGGTT
TTATCAAAGTAAGACAGTATGATCAGGTACACATAGAAATCTGCGGACATAAAGTTATAGGTACAGTATTAATAGGACCT
ACACCTGTCAACATAATTGGAAGAAATCTGTTGACTCATCTTGGTTGCACTTTAAATTTT
>JF320043/B/US/2005/502_1400_FL02
CCTCAAATCACTCTTTGGCAACGACCCCTCGTCCCAATAAAAGTAGGGGGGCAAATAAAGGAAGCTCTATTAGATACAGG
AGCAGATGATACAGTATTAGAAGAA---ATGAATTTGTCAGGAAGATGGAAGCCAAAAATGATAGGGGGAATTGGAGGTT
TTATCAAAGTAAGACAATATGATCAGATAGTCATAGAAATCTGTGGGCATAAAGCTATAGGTACAGTATTAGTAGGACCT
ACACCTGTCAACATAATTGGAAGAAATCTATTGGTTCAGCTTGGATGCACTTTAAATTTT
>JF320044/B/US/2006/502_1174_FL07
CCTCAGATCACTCTTTGGCAACGACCCCTCGTCACAATAAAGATAGGGGGGCAACTAAAGGAAGCTCTATTAGATACAGG
AGCAGATGATACAGTAGTAGAAGAAAATCTGGAATTACAGGGAAGATGGAAACCAAAAATGATAGGGGGAATTGGAGGAT
TTATCAAAGTAAAACAGTATGATGAGGTACCCATAGAAATCTGTGGACATAAGGTGGAAGGTACAGTTTTAGTAGGACCC
ACACCTGTCAACATAATTGGAAGAAATCTGTTGACTCAGCTTGGTTGTACTTTAAATTTT
>JF320045/B/US/2007/502_1115_wg1
CCTCAAATCACTCTTTGGCAACGACCCCTCGTCTCAGTAAAAATAGGGGGGCAAATAAAGGAAGCTCTATTAGATACAGG
AGCAGATGATACAGTATTAGAAGAA---ATGAATTTACCAGGCAGATGGAAACCAAAAATGATAGGGGGAATTGGAGGTT
TTATCAAAGTTAGACAGTATGATCAGATACCCATAGAAATCTGTGGGCATAAAGCTATAGGTACAGTATTAGTAGGACCT
ACACCTGTCAACATAATTGGAAGAAATCTGTTGACGCAGATTGGTTGCACTTTAAATTTT
>JF320046/B/US/2005/502_1400_FL05
CCTCAAATCACTCTTTGGCAACGACCCCTCGTCCCAATAAAAGTAGGGGGGCAAATAAAGGAAGCTCTATTAGATACAGG
AGCAGATGATACAGTATTAGAAGAA---ATGAATTTGTCAGGAAGATGGAAGCCAAAAATGATAGGGGGAATTGGAGGTT
TTATCAAAGTAAGACAATATGATCAGATAGTCATAGAAATCTGTGGGCATAAAGCTATAGGTACAGTATTAGTAGGACCT
ACACCTGTCAACATAATTGGAAGAAATCTATTGGTTCAGCTTGGATGCACTTTAAATTTT
>JF320047/B/US/2006/502_1174_FL06
CCTCAGATCACTCTTTGGCAACGACCCCTCGTCACAATAAAGATAGGGGGGCAACTAAAGGAAGCTCTATTAGATACAGG
AGCAGATGATACAGTAGTAGAAGAAAATCTGGAATTACAGGGAAGATGGAAACCAAAAATGATAGGGGGAATTGGAGGAT
TTATCAAAGTAAAACAGTATGATGAGGTACCCATAGAAATCTGTGGACATAAGGTGGAAGGTACAGTTTTAGTAGGACCC
ACACCTGTCAACATAATTGGAAGAAATCTGTTGACTCAGCTTGGTTGTACTTTAAATTTT
>JF320048/B/US/2006/502_0309_wg13
CCTCAAATCACTCTTTGGCAACGACCCCTCGTCACAATAAAAATAGAGGGGCAACTAAAGGAAGCTCTCCTAGATACAGG
AGCAGATGATACAGTATTAGAAGAC---ATGAATTTGCCAGGAAGATGGAAACCAAAAATGATAGGGGGAATTGGAGGTT
TTATAAAAGTAAGACAGTATGATCAGGTACACATAGAAATATGTGGACATAAAGCTATAGGTACAGTATTAGTAGGACCC
ACACCTGTCAACATAATTGGAAGAAATTTGTTGACTCAGATTGGTTGCACTTTAAATTTT
>JF320049/B/US/2006/502_1174_FL02
CCTCAGATCACTCTTTGGCAACGACCCCTCGTCACAATAAAGATAGGGGGGCAACTAAAGGAAGCTCTATTAGATACAGG
AGCAGATGATACAGTAGTAGAAGAAAATCTGGAATTACAGGGAAGATGGAAACCAAAAATGATAGGGGGAATTGGAGGAT
TTATCAAAGTAAAACAGTATGATGAGGTACCCATAGAAATCTGTGGACATAAGGTGGAAGGTACAGTTTTAGTAGGACCC
ACACCTGTCAACATAATTGGAAGAAATCTGTTGACTCAGCTTGGTTGTACTTTAAATTTT
>JF320050/B/US/2005/502_1400_FL01
CCTCAAATCACTCTTTGGCAACGACCCCTCGTCCCAATAAAAGTAGGGGGGCAAATAAAGGAAGCTCTATTAGATACAGG
AGCAGATGATACAGTATTAGAAGAA---ATGAATTTGTCAGGAAGATGGAAGCCAAAAATGATAGGGGGAATTGGAGGTT
TTATCAAAGTAAGACAATATGATCAGATAGTCATAGAAATCTGTGGGCATAAAGCTATAGGTACAGTATTAGTAGGACCT
ACACCTGTCAACATAATTGGAAGAAATCTATTGGTTCAGCTTGGATGCACTTTAAATTTT
>JF320051/B/US/2006/502_1174_FL01
CCTCAGATCACTCTTTGGCAACGACCCCTCGTCACAATAAAGATAGGGGGGCAACTAAAGGAAGCTCTATTAGATACAGG
AGCAGATGATACAGTAGTAGAAGAAAATCTGGAATTACAGGGAAGATGGAAACCAAAAATGATAGGGGGAATTGGAGGAT
TTATCAAAGTAAAACAGTATGATGAGGTACCCATAGAAATCTGTGGACATAAGGTGGAAGGTACAGTTTTAGTAGGACCC
ACACCTGTCAACATAATTGGAAGAAATCTGTTGACTCAGCTTGGTTGTACTTTAAATTTT
>JF320052/B/US/2007/502_1115_wg3
CCTCAAATCACTCTTTGGCAACGACCCCTCGTCTCAGTAAAAATAGGGGGGCAAATAAAGGAAGCTCTATTAGATACAGG
AGCAGATGATACAGTATTAGAAGAA---ATGAATTTACCAGGCAGATGGAAACCAAAAATGATAGGGGGAATTGGAGGTT
TTATCAAAGTTAGACAGTATGATCAGATACCCATAGAAATCTGTGGGCATAAAGCTATAGGTACAGTATTAGTAGGACCT
ACACCTGTCAACATAATTGGAAGAAATCTGTTGACGCAGATTGGTTGCACTTTAAATTTT
>JF320053/B/US/2006/502_1174_FL09
CCTCAGATCACTCTTTGGCAACGACCCCTCGTCACAATAAAGATAGGGGGGCAACTAAAGGAAGCTCTATTAGATACAGG
AGCAGATGATACAGTAGTAGAAGAAAATCTGGAATTACAGGGAAGATGGAAACCAAAAATGATAGGGGGAATTGGAGGAT
TTATCAAAGTAAAACAGTATGATGAGGTACCCATAGAAATCTGTGGACATAAGGTGGAAGGTACAGTTTTAGTAGGACCC
ACACCTGTCAACATAATTGGAAGAAATCTGTTGACTCAGCTTGGTTGTACTTTAAATTTT
>JF320054/B/US/2005/502_2495_wg02
CCTCAAATCACTCTTTGGCAACGACCCCTTGTCACAGTAAAGATAGGGGGACAGCTAAAGGAAGCTCTACTAGATACAGG
AGCAGATGATACAGTATTAGAAGAA---ATGAATTTGCCAGGAAAATGGAAACCAAAAATGATAGGGGGAATTGGAGGTT
TTATCAAAGTAAGACAATATGATCAGATACCCATAGAAATCTGTGGACATAAAGCTATAGGTACAGTATTAATAGGACCT
ACACCTGTCAACATAATTGGAAGAAATCTGTTGACTCAAATTGGTTGTACTTTAAATTTT
>JF320055/B/US/2006/502_1174_FL04
CCTCAGATCACTCTTTGGCAACGACCCCTCGTCACAATAAAGATAGGGGGGCAACTAAAGGAAGCTCTATTAGATACAGG
AGCAGATGATACAGTAGTAGAAGAAAATCTGGAATTACAGGGAAGATGGAAACCAAAAATGATAGGGGGAATTGGAGGAT
TTATCAAAGTAAAACAGTATGATGAGGTACCCATAGAAATCTGTGGACATAAGGTGGAAGGTACAGTTTTAGTAGGACCC
ACACCTGTCAACATAATTGGAAGAAATCTGTTGACTCAGCTTGGTTGTACTTTAAATTTT
>JF320056/B/US/2006/502_0309_wg02
CCTCAAATCACTCTTTGGCAACGACCCCTCGTCACAATAAAAATAGAGGGGCAACTAAAGGAAGCTCTCCTAGATACAGG
AGCAGATGATACAGTATTAGAAGAC---ATGAATTTGCCAGGAAGATGGAAACCAAAAATGATAGGGGGAATTGGAGGTT
TTATAAAAGTAAGACAGTATGATCAGGTACACATAGAAATATGTGGACATAAAGCTATAGGTACAGTATTAGTAGGACCC
ACACCTGTCAACATAATTGGAAGAAATTTGTTGACTCAGATTGGTTGCACTTTAAATTTT
>JF320058/B/US/2006/502_1174_FL05
CCTCAGATCACTCTTTGGCAACGACCCCTCGTCACAATAAAGATAGGGGGGCAACTAAAGGAAGCTCTATTAGATACAGG
AGCAGATGATACAGTAGTAGAAGAAAATCTGGAATTACAGGGAAGATGGAAACCAAAAATGATAGGGGGAATTGGAGGAT
TTATCAAAGTAAAACAGTATGATGAGGTACCCATAGAAATCTGTGGACATAAGGTGGAAGGTACAGTTTTAGTAGGACCC
ACACCTGTCAACATAATTGGAAGAAATCTGTTGACTCAGCTTGGTTGTACTTTAAATTTT
>JF320059/B/US/2005/502_0223_wg1
CCTCAGATCACTCTTTGGCAACGACCCCTCGTCACAATAAAAGTAGGGGGGCAACTAAAGGAAGCTCTATTAGACACAGG
AGCAGATGATACAGTATTAGAAGAA---ATGAATTTGCCAGGGAGATGGAAACCAAAAATGATAGGGGGAATTGGAGGTT
TTATCAAAGTAAGACAGTATGATCAGATACCCATAGAAATCTGTGGGCATAAAGCTATGGGTACAGTATTAGTAGGACCT
ACACCTGTCAACATAATTGGAAGAAATTTGTTGACTCAGATTGGTTGTACTTTAAATTTT
>JF320060/B/US/2006/502_1174_FL08
CCTCAGATCACTCTTTGGCAACGACCCCTCGTCACAATAAAGATAGGGGGGCAACTAAAGGAAGCTCTATTAGATACAGG
AGCAGATGATACAGTAGTAGAAGAAAATCTGGAATTACAGGGAAGATGGAAACCAAAAATGATAGGGGGAATTGGAGGAT
TTATCAAAGTAAAACAGTATGATGAGGTACCCATAGAAATCTGTGGACATAAGGTGGAAGGTACAGTTTTAGTAGGACCC
ACACCTGTCAACATAATTGGAAGAAATCTGTTGACTCAGCTTGGTTGTACTTTAAATTTT
>JF320061/B/US/2005/502_2495_wg03
CCTCAAATCACTCTTTGGCAACGACCCCTTGTCACAGTAAAGATAGGGGGACAGCTAAAGGAAGCTCTACTAGATACAGG
AGCAGATGATACAGTATTAGAAGAA---ATGAATTTGCCAGGAAAATGGAAACCAAAAATGATAGGGGGAATTGGAGGTT
TTATCAAAGTAAGACAATATGATCAGATACCCATAGAAATCTGTGGACATAAAGCTATAGGTACAGTATTAATAGGACCT
ACACCTGTCAACATAATTGGAAGAAATCTGTTGACTCAAATTGGTTGTACTTTAAATTTT
>JF320062/B/US/2006/502_1174_FL11
CCTCAGATCACTCTTTGGCAACGACCCCTCGTCACAATAAAGATAGGGGGGCAACTAAAGGAAGCTCTATTAGATACAGG
AGCAGATGATACAGTAGTAGAAGAAAATCTGGAATTACAGGGAAGATGGAAACCAAAAATGATAGGGGGAATTGGAGGAT
TTATCAAAGTAAAACAGTATGATGAGGTACCCATAGAAATCTGTGGACATAAGGTGGAAGGTACAGTTTTAGTAGGACCC
ACACCTGTCAACATAATTGGAAGAAATCTGTTGACTCAGCTTGGTTGTACTTTAAATTTT
>JF320064/B/US/2006/502_1174_FL03
CCTCAGATCACTCTTTGGCAACGACCCCTCGTCACAATAAAGATAGGGGGGCAACTAAAGGAAGCTCTATTAGATACAGG
AGCAGATGATACAGTAGTAGAAGAAAATCTGGAATTACAGGGAAGATGGAAACCAAAAATGATAGGGGGAATTGGAGGAT
TTATCAAAGTAAAACAGTATGATGAGGTACCCATAGAAATCTGTGGACATAAGGTGGAAGGTACAGTTTTAGTAGGACCC
ACACCTGTCAACATAATTGGAAGAAATCTGTTGACTCAGCTTGGTTGTACTTTAAATTTT
>JF320065/B/US/2006/502_0309_wg14
CCTCAAATCACTCTTTGGCAACGACCCCTCGTCACAATAAAAATAGAGGGGCAACTAAAGGAAGCTCTCCTAGATACAGG
AGCAGATGATACAGTATTAGAAGAC---ATGAATTTGCCAGGAAGATGGAAACCAAAAATGATAGGGGGAATTGGAGGTT
TTATAAAAGTAAGACAGTATGATCAGGTACACATAGAAATATGTGGACATAAAGCTATAGGTACAGTATTAGTAGGACCC
ACACCTGTCAACATAATTGGAAGAAATTTGTTGACTCAGATTGGTTGCACTTTAAATTTT
>JF320066/B/US/2005/502_1400_FL03
CCTCAAATCACTCTTTGGCAACGACCCCTCGTCCCAATAAAAGTAGGGGGGCAAATAAAGGAAGCTCTATTAGATACAGG
AGCAGATGATACAGTATTAGAAGAA---ATGAATTTGTCAGGAAGATGGAAGCCAAAAATGATAGGGGGAATTGGAGGTT
TTATCAAAGTAAGACAATATGATCAGATAGTCATAGAAATCTGTGGGCATAAAGCTATAGGTACAGTATTAGTAGGACCT
ACACCTGTCAACATAATTGGAAGAAATCTATTGGTTCAGCTTGGATGCACTTTAAATTTT
>JF320067/B/US/2005/502_1400_FL04
CCTCAAATCACTCTTTGGCAACGACCCCTCGTCCCAATAAAAGTAGGGGGGCAAATAAAGGAAGCTCTATTAGATACAGG
AGCAGATGATACAGTATTAGAAGAA---ATGAATTTGTCAGGAAGATGGAAGCCAAAAATGATAGGGGGAATTGGAGGTT
TTATCAAAGTAAGACAATATGATCAGATAGTCATAGAAATCTGTGGGCATAAAGCTATAGGTACAGTATTAGTAGGACCT
ACACCTGTCAACATAATTGGAAGAAATCTATTGGTTCAGCTTGGATGCACTTTAAATTTT
>JF320068/B/US/2006/502_0309_wg12
CCTCAAATCACTCTTTGGCAACGACCCCTCGTCACAATAAAAATAGAGGGGCAACTAAAGGAAGCTCTCCTAGATACAGG
AGCAGATGATACAGTATTAGAAGAC---ATGAATTTGCCAGGAAGATGGAAACCAAAAATGATAGGGGGAATTGGAGGTT
TTATAAAAGTAAGACAGTATGATCAGGTACACATAGAAATATGTGGACATAAAGCTATAGGTACAGTATTAGTAGGACCC
ACACCTGTCAACATAATTGGAAGAAATTTGTTGACTCAGATTGGTTGCACTTTAAATTTT
>JF320069/B/US/2007/502_1115_wg2
CCTCAAATCACTCTTTGGCAACGACCCCTCGTCTCAGTAAAAATAGGGGGGCAAATAAAGGAAGCTCTATTAGATACAGG
AGCAGATGATACAGTATTAGAAGAA---ATGAATTTACCAGGCAGATGGAAACCAAAAATGATAGGGGGAATTGGAGGTT
TTATCAAAGTTAGACAGTATGATCAGATACCCATAGAAATCTGTGGGCATAAAGCTATAGGTACAGTATTAGTAGGACCT
ACACCTGTCAACATAATTGGAAGAAATCTGTTGACGCAGATTGGTTGCACTTTAAATTTT
>JF320070/B/US/2007/502_1115_wg6
CCTCAAATCACTCTTTGGCAACGACCCCTCGTCTCAGTAAAAATAGGGGGGCAAATAAAGGAAGCTCTATTAGATACAGG
AGCAGATGATACAGTATTAGAAGAA---ATGAATTTACCAGGCAGATGGAAACCAAAAATGATAGGGGGAATTGGAGGTT
TTATCAAAGTTAGACAGTATGATCAGATACCCATAGAAATCTGTGGGCATAAAGCTATAGGTACAGTATTAGTAGGACCT
ACACCTGTCAACATAATTGGAAGAAATCTGTTGACGCAGATTGGTTGCACTTTAAATTTT
>JF320071/B/US/2006/502_0309_wg04
CCTCAAATCACTCTTTGGCAACGACCCCTCGTCACAATAAAAATAGAGGGGCAACTAAAGGAAGCTCTCCTAGATACAGG
AGCAGATGATACAGTATTAGAAGAC---ATGAATTTGCCAGGAAGATGGAAACCAAAAATGATAGGGGGAATTGGAGGTT
TTATAAAAGTAAGACAGTATGATCAGGTACACATAGAAATATGTGGACATAAAGCTATAGGTACAGTATTAGTAGGACCC
ACACCTGTCAACATAATTGGAAGAAATTTGTTGACTCAGATTGGTTGCACTTTAAATTTT
>JF320081/B/US/2006/502_0341_FL06
CCTCAGATCACTCTTTGGCAACGACCCCTCGTCACAATAAAGGTAGGGGGGCAAATAAAGGAAGCTCTATTAGATACAGG
AGCAGATGATACAGTATTAGAAGAC---ATGAGTTTGCCAGGGAGATGGAAACCAAAAATGATAGGGGGAATTGGAGGTT
TTATCAAAGTAAGACAGTATGATCAGATACAAATAGAAATATGTGGACATAAAGCTATAGGTACAGTATTAGTAGGGCCT
ACACCTGTCAACATAATTGGAAGAAATCTGTTGACTCAAATTGGTTGTACTTTAAATTTT
>JF320082/B/US/2006/502_0341_FL03
CCTCAGATCACTCTTTGGCAACGACCCCTCGTCACAATAAAGGTAGGGGGGCAAATAAAGGAAGCTCTATTAGATACAGG
AGCAGATGATACAGTATTAGAAGAC---ATGAGTTTGCCAGGGAGATGGAAACCAAAAATGATAGGGGGAATTGGAGGTT
TTATCAAAGTAAGACAGTATGATCAGATACAAATAGAAATATGTGGACATAAAGCTATAGGTACAGTATTAGTAGGGCCT
ACACCTGTCAACATAATTGGAAGAAATCTGTTGACTCAAATTGGTTGTACTTTAAATTTT
>JF320097/B/US/2006/502_0346_wg02
CCTCAGATCACTCTTTGGCAACGACCCCTCGTCGTAATAAAGGTAGGAGGGCAACTAAAGGAAGCTCTATTAGATACAGG
AGCAGATGATACAGTATTAGAAGAA---ATGAGTTTGCCAGGAAAATGGAAACCAAAAATGATAGGGGGAATTGGAGGTT
TTATCAAAGTAAGACAGTATGATCAGATACCCATAGAAATCTGCGGACATAAAGCGGTTGGTACAGTATTAGTAGGACCT
ACACCTGTCAACATAATTGGAAGAAATCTGTTGACTCAGCTTGGTTGTACTTTAAATTTT
>JF320098/B/US/2006/502_0346_wg01
CCTCAGATCACTCTTTGGCAACGACCCCTCGTCGTAATAAAGGTAGGAGGGCAACTAAAGGAAGCTCTATTAGATACAGG
AGCAGATGATACAGTATTAGAAGAA---ATGAGTTTGCCAGGAAAATGGAAACCAAAAATGATAGGGGGAATTGGAGGTT
TTATCAAAGTAAGACAGTATGATCAGATACCCATAGAAATCTGCGGACATAAAGCGGTTGGTACAGTATTAGTAGGACCT
ACACCTGTCAACATAATTGGAAGAAATCTGTTGACTCAGCTTGGTTGTACTTTAAATTTT
>JF320120/B/US/2006/502_1619_FL09
CCTCAAATCACTCTTTGGCAACGACCCCTCGTCACAATAAAGATAGGGGAGATACTAAAGGAAGCTCTATTAGATACAGG
AGCAGATGATACAGTATTAGAAGAC---ATAAATTTGCCAGGAAAATGGAAACCAAAAATGATAGGGGGAATTGGAGGTT
TTATCAAAGTAAGACAGTATGATGAGGTAACTGTAGATATCTGTGGACATAAAGCTACAGGTACAGTATTAGTAGGACCT
ACACCTGTCAACATAATTGGAAGAAACCTGTTGACTCAGATTGGTTGCACTTTAAATTTT
>JF320121/B/US/2006/502_1619_FL08
CCTCAAATCACTCTTTGGCAACGACCCCTCGTCACAATAAAGATAGGGGAGATACTAAAGGAAGCTCTATTAGATACAGG
AGCAGATGATACAGTATTAGAAGAC---ATAAATTTGCCAGGAAAATGGAAACCAAAAATGATAGGGGGAATTGGAGGTT
TTATCAAAGTAAGACAATATGATGAGGTAACTGTAGACATCTGTGGACATAAAGCTACAGGTACAGTATTAGTAGGACCT
ACACCTGTCAACATAATTGGAAGAAACCTGTTGACTCAGATTGGTTGCACTTTAAATTTT
>JF320122/B/US/2006/502_1619_FL03
CCTCAAATCACTCTTTGGCAACGACCCCTCGTCACAATAAAGATAGGGGAGATACTAAAGGAAGCTCTATTAGATACAGG
AGCAGATGATACAGTATTAGAAGAC---ATAAATTTGCCAGGAAAATGGAAACCAAAAATGATAGGGGGAATTGGAGGTT
TTATCAAAGTAAGACAATATGATGAGGTAACTGTAGACATCTGTGGACATAAAGCTACAGGTACAGTATTAGTAGGACCT
ACACCTGTCAACATAATTGGAAGAAACCTGTTGACTCAGATTGGTTGCACTTTAAATTTT
>JF320123/B/US/2006/502_1619_FL01
CCTCAAATCACTCTTTGGCAACGACCCCTCGTCACAATAAAGATAGGGGAGATACTAAAGGAAGCTCTATTAGATACAGG
AGCAGATGATACAGTATTAGAAGAC---ATAAATTTGCCAGGAAAATGGAAACCAAAAATGATAGGGGGAATTGGAGGTT
TTATCAAAGTAAGACAATATGATGAGGTAACTGTAGACATCTGTGGACATAAAGCTACAGGTACAGTATTAGTAGGACCT
ACACCTGTCAACATAATTGGAAGAAACCTGTTGACTCAGATTGGTTGCACTTTAAATTTT
>JF320124/B/US/2006/502_1619_FL10
CCTCAAATCACTCTTTGGCAACGACCCCTCGTCACAATAAAGATAGGGGAGATACTAAAGGAAGCTCTATTAGATACAGG
AGCAGATGATACAGTATTAGAAGAC---ATAAATTTGCCAGGAAAATGGAAACCAAAAATGATAGGGGGAATTGGAGGTT
TTATCAAAGTAAGACAATATGATGAGGTAACTGTAGACATCTGTGGACATAAAGCTACAGGTACAGTATTAGTAGGACCT
ACACCTGTCAACATAATTGGAAGAAACCTGTTGACTCAGATTGGTTGCACTTTAAATTTT
>JF320125/B/US/2006/502_1619_FL05
CCTCAAATCACTCTTTGGCAACGACCCCTCGTCACAATAAAGATAGGGGAGATACTAAAGGAAGCTCTATTAGATACAGG
AGCAGATGATACAGTATTAGAAGAC---ATAAATTTGCCAGGAAAATGGAAACCAAAAATGATAGGGGGAATTGGAGGTT
TTATCAAAGTAAGACAATATGATGAGGTAACTGTAGACATCTGTGGACATAAAGCTACAGGTACAGTATTAGTAGGACCT
ACACCTGTCAACATAATTGGAAGAAACCTGTTGACTCAGATTGGTTGCACTTTAAATTTT
>JF320126/B/US/2006/502_1619_FL06
CCTCAAATCACTCTTTGGCAACGACCCCTCGTCACAATAAAGATAGGGGAGATACTAAAGGAAGCTCTATTAGATACAGG
AGCAGATGATACAGTATTAGAAGAC---ATAAATTTGCCAGGAAAATGGAAACCAAAAATGATAGGGGGAATTGGAGGTT
TTATCAAAGTAAGACAATATGATGAGGTAACTGTAGACATCTGTGGACATAAAGCTACAGGTACAGTATTAGTAGGACCT
ACACCTGTCAACATAATTGGAAGAAACCTGTTGACTCAGATTGGTTGCACTTTAAATTTT
>JF320127/B/US/2006/502_1619_FL04
CCTCAAATCACTCTTTGGCAACGACCCCTCGTCACAATAAAGATAGGGGAGATACTAAAGGAAGCTCTATTAGATACAGG
AGCAGATGATACAGTATTAGAAGAC---ATAAATTTGCCAGGAAAATGGAAACCAAAAATGATAGGGGGAATTGGAGGTT
TTATCAAAGTAAGACAATATGATGAGGTAACTGTAGACATCTGTGGACATAAAGCTACAGGTACAGTATTAGTAGGACCT
ACACCTGTCAACATAATTGGAAGAAACCTGTTGACTCAGATTGGTTGCACTTTAAATTTT
>JF320128/B/US/2006/502_1619_FL07
CCTCAAATCACTCTTTGGCAACGACCCCTCGTCACAATAAAGATAGGGGAGATACTAAAGGAAGCTCTATTAGATACAGG
AGCAGATGATACAGTATTAGAAGAC---ATAAATTTGCCAGGAAAATGGAAACCAAAAATGATAGGGGGAATTGGAGGTT
TTATCAAAGTAAGACAATATGATGAGGTAACTGTAGACATCTGTGGACATAAAGCTACAGGTACAGTATTAGTAGGACCT
ACACCTGTCAACATAATTGGAAGAAACCTGTTGACTCAGATTGGTTGCACTTTAAATTTT
>JF320129/B/US/2006/502_1619_FL02
CCTCAAATCACTCTTTGGCAACGACCCCTCGTCACAATAAAGATAGGGGAGATACTAAAGGAAGCTCTATTAGATACAGG
AGCAGATGATACAGTATTAGAAGAC---ATAAATTTGCCAGGAAAATGGAAACCAAAAATGATAGGGGGAATTGGAGGTT
TTATCAAAGTAAGACAATATGATGAGGTAACTGTAGACATCTGTGGACATAAAGCTACAGGTACAGTATTAGTAGGACCT
ACACCTGTCAACATAATTGGAAGAAACCTGTTGACTCAGATTGGTTGCACTTTAAATTTT
>JF320144/B/US/2006/502_1211_FL04
CCTCAAATCACTCTTTGGCAACGACCCCTCGTCACAATAAAGATTGGGGGACAGCTAAAGGAAGCTCTGTTAGATACAGG
AGCAGATGATACAGTATTAGAAGAA---ATAAATTTGCCAGGGAGATGGAAACCAAAAATGATAGGAGGAATTGGAGGTT
TTATCAAAGTAAGACAGTATGATGAAATACTTGTAGAAATCTGTGGATATAAAGCTATAGGTACAGTATTAGTAGGGCCC
ACACCTGTCAACATAATTGGAAGAAATCTGTTGACTCAGATTGGCTGCACTTTAAATTTT
>JF320145/B/US/2006/502_2667_FL03
CCTCAAATCACTCTTTGGCAGCGACCCCTCGTCACAATAAAGATAGGGGGGCAATTAAAAGAAGCTTTATTAGATACAGG
AGCAGATGATACAGTATTAGAAGAA---ATGAGTTTGCCAGGAAGATGGAAACCAAAAATGATAGGGGGAATTGGAGGTT
TTATCAAAGTAAGACAGTATGATCAGATACCCCTAGAAATCTGTGGACATAAAGCTATAGGTACAGTATTAGTAGGACCT
ACACCTGTCAACATAATTGGAAGAAATCTGTTGACTCAGATTGGTTGCACTCTAAATTTT
>JF320146/B/US/2006/502_1211_FL05
CCTCAAATCACTCTTTGGCAACGACCCCTCGTCACAATAAAGATTGGGGGACAGCTAAAGGAAGCTCTGTTAGATACAGG
AGCAGATGATACAGTATTAGAAGAA---ATAAATTTGCCAGGGAGATGGAAACCAAAAATGATAGGAGGAATTGGAGGTT
TTATCAAAGTAAGACAGTATGATGAAATACTTGTAGAAATCTGTGGATATAAAGCTATAGGTACAGTATTAGTAGGGCCC
ACACCTGTCAACATAATTGGAAGAAATCTGTTGACTCAGATTGGCTGCACTTTAAATTTT
>JF320147/B/US/2006/502_2667_FL01
CCTCAAATCACTCTTTGGCAGCGACCCCTCGTCACAATAAAGATAGGGGGGCAATTAAAAGAAGCTTTATTAGATACAGG
AGCAGATGATACAGTATTAGAAGAA---ATGAGTTTGCCAGGAAGATGGAAACCAAAAATGATAGGGGGAATTGGAGGTT
TTATCAAAGTAAGACAGTATGATCAGATACCCCTAGAAATCTGTGGACATAAAGCTATAGGTACAGTATTAGTAGGACCT
ACACCTGTCAACATAATTGGAAGAAATCTGTTGACTCAGATTGGTTGCACTCTAAATTTT
>JF320148/B/US/2006/502_1211_FL02
CCTCAAATCACTCTTTGGCAACGACCCCTCGTCACAATAAAGATTGGGGGACAGCTAAAGGAAGCTCTGTTAGATACAGG
AGCAGATGATACAGTATTAGAAGAA---ATAAATTTGCCAGGGAGATGGAAACCAAAAATGATAGGAGGAATTGGAGGTT
TTATCAAAGTAAGACAGTATGATGAAATACTTGTAGAAATCTGTGGATATAAAGCTATAGGTACAGTATTAGTAGGGCCC
ACACCTGTCAACATAATTGGAAGAAATCTGTTGACTCAGATTGGCTGCACTTTAAATTTT
>JF320149/B/US/2006/502_1211_FL03
CCTCAAATCACTCTTTGGCAACGACCCCTCGTCACAATAAAGATTGGGGGACAGCTAAAGGAAGCTCTGTTAGATACAGG
AGCAGATGATACAGTATTAGAAGAA---ATAAATTTGCCAGGGAGATGGAAACCAAAAATGATAGGAGGAATTGGAGGTT
TTATCAAAGTAAGACAGTATGATGAAATACTTGTAGAAATCTGTGGATATAAAGCTATAGGTACAGTATTAGTAGGGCCC
ACACCTGTCAACATAATTGGAAGAAATCTGTTGACTCAGATTGGCTGCACTTTAAATTTT
>JF320150/B/US/2007/502_1478_wg4
CCTCAGATCACTCTTTGGCAACGACCCCTCGTCACAATAAAGATCGGGGGGCAACTAAAGGAAGCTCTATTAGATACAGG
AGCAGATGATACAGTATTAGAGGAC---ATAAATTTGCCAGGAAGATGGAAACCAAAAATGATAGGGGGAATTGGAGGCT
TTATCAAAGTAAAACAGTATGATCAGATACCCATAGAAATATGTGGACATAAAGCTATAGGTACAGTATTAGTAGGACCT
ACACCTGTCAACATAATTGGAAGAAACCTGTTGACTCAGCTTGGTTGCACTTTAAATTTT
>JF320151/B/US/2006/502_1211_FL01
CCTCAAATCACTCTTTGGCAACGACCCCTCGTCACAATAAAGATTGGGGGACAGCTAAAGGAAGCTCTGTTAGATACAGG
AGCAGATGATACAGTATTAGAAGAA---ATAAATTTGCCAGGGAGATGGAAACCAAAAATGATAGGAGGAATTGGAGGTT
TTATCAAAGTAAGACAGTATGATGAAATACTTGTAGAAATCTGTGGATATAAAGCTATAGGTACAGTATTAGTAGGGCCC
ACACCTGTCAACATAATTGGAAGAAATCTGTTGACTCAGATTGGCTGCACTTTAAATTTT
>JF320152/B/US/2006/502_2667_FL02
CCTCAAATCACTCTTTGGCAGCGACCCCTCGTCACAATAAAGATAGGGGGGCAATTAAAAGAAGCTTTATTAGATACAGG
AGCAGATGATACAGTATTAGAAGAA---ATGAGTTTGCCAGGAAGATGGAAACCAAAAATGATAGGGGGAATTGGAGGTT
TTATCAAAGTAAGACAGTATGATCAGATACCCCTAGAAATCTGTGGACATAAAGCTATAGGTACAGTATTAGTAGGACCT
ACACCTGTCAACATAATTGGAAGAAATCTGTTGACTCAGATTGGTTGCACTCTAAATTTT
>JF320153/B/US/2006/502_2667_FL04
CCTCAAATCACTCTTTGGCAGCGACCCCTCGTCACAATAAAGATAGGGGGGCAATTAAAAGAAGCTTTATTAGATACAGG
AGCAGATGATACAGTATTAGAAGAA---ATGAGTTTGCCAGGAAGATGGAAACCAAAAATGATAGGGGGAATTGGAGGTT
TTATCAAAGTAAGACAGTATGATCAGATACCCCTAGAAATCTGTGGACATAAAGCTATAGGTACAGTATTAGTAGGACCT
ACACCTGTCAACATAATTGGAAGAAATCTGTTGACTCAGATTGGTTGCACTCTAAATTTT
>JF320154/B/US/2006/502_2667_FL05
CCTCAAATCACTCTTTGGCAGCGACCCCTCGTCACAATAAAGATAGGGGGGCAATTAAAAGAAGCTTTATTAGATACAGG
AGCAGATGATACAGTATTAGAAGAA---ATGAGTTTGCCAGGAAGATGGAAACCAAAAATGATAGGGGGAATTGGAGGTT
TTATCAAAGTAAGACAGTATGATCAGATACCCCTAGAAATCTGTGGACATAAAGCTATAGGTACAGTATTAGTAGGACCT
ACACCTGTCAACATAATTGGAAGAAATCTGTTGACTCAGATTGGTTGCACTCTAAATTTT
>JF320155/B/US/2007/502_1478_wg2
CCTCAGATCACTCTTTGGCAACGACCCCTCGTCACAATAAAGATCGGGGGGCAACTAAAGGAAGCTCTATTAGATACAGG
AGCAGATGATACAGTATTAGAGGAC---ATAAATTTGCCAGGAAGATGGAAACCAAAAATGATAGGGGGAATTGGAGGCT
TTATCAAAGTAAAACAGTATGATCAGATACCCATAGAAATATGTGGACATAAAGCTATAGGTACAGTATTAGTAGGACCT
ACACCTGTCAACATAATTGGAAGAAACCTGTTGACTCAGCTTGGTTGCACTTTAAATTTT
>JF320156/B/US/2007/502_1478_wg3
CCTCAGATCACTCTTTGGCAACGACCCCTCGTCACAATAAAGATCGGGGGGCAACTAAAGGAAGCTCTATTAGATACAGG
AGCAGATGATACAGTATTAGAGGAC---ATAAATTTGCCAGGAAGATGGAAACCAAAAATGATAGGGGGAATTGGAGGCT
TTATCAAAGTAAAACAGTATGATCAGATACCCATAGAAATATGTGGACATAAAGCTATAGGTACAGTATTAGTAGGACCT
ACACCTGTCAACATAATTGGAAGAAACCTGTTGACTCAGCTTGGTTGCACTTTAAATTTT
>JF320157/B/US/2007/502_1478_wg5
CCTCAGATCACTCTTTGGCAACGACCCCTCGTCACAATAAAGATCGGGGGGCAACTAAAGGAAGCTCTATTAGATACAGG
AGCAGATGATACAGTATTAGAGGAC---ATAAATTTGCCAGGAAGATGGAAACCAAAAATGATAGGGGGAATTGGAGGCT
TTATCAAAGTAAAACAGTATGATCAGATACCCATAGAAATATGTGGACATAAAGCTATAGGTACAGTATTAGTAGGACCT
ACACCTGTCAACATAATTGGAAGAAACCTGTTGACTCAGCTTGGTTGCACTTTAAATTTT
>JF320158/B/US/2007/502_1478_wg1
CCTCAGATCACTCTTTGGCAACGACCCCTCGTCACAATAAAGATCGGGGGGCAACTAAAGAAAGCTCTATTAGATACAGG
AGCAGATGATACAGTATTAGAGGAC---ATAAATTTGCCAGGAAGATGGAAACCAAAAATGATAGGGGGAATTGGAGGCT
TTATCAAAATAAAACAGTATGATCAGATACCCATAGAAATATGTGGACATAAAGCTATAGGTACAGTATTAGTAGGACCT
ACACCTGTCAACATAATTGGAAGAAACCTGTTGACTCAGCTTGGTTGCACTTTAAATTTT
>JF320160/B/US/2006/502_0923_wg07
CCTCAAATCACTCTTTGGCAGCGACCCCTCGTCACAATAAGGATAGGGGGGCAATTAAAGGAAGCTCTATTAGATACAGG
AGCAGATGATACAGTATTAGAAGAC---ATGGATTTGCCAGGAAGATGGAAACCAAAAATGATAGGGGGAATTGGAGGTT
TTATCAAGGTAAGACAGTATGATCAGATACCCATAGAAATTTGTGGACATAAAGCTATAGGTACAGTACTAGTAGGACCT
ACACCTGTCAACATAATTGGAAGAAATCTGTTGACTCAGATTGGCTGCACCTTGAATTTT
>JF320161/B/US/2006/502_0923_wg04
CCTCAAATCACTCTTTGGCAGCGACCCCTCGTCACAATAAGGATAGGGGGGCAATTAAAGGAAGCTCTATTAGATACAGG
AGCAGATGATACAGTATTAGAAGAC---ATGGATTTGCCAGGAAGATGGAAACCAAAAATGATAGGGGGAATTGGAGGTT
TTATCAAGGTAAGACAGTATGATCAGATACCCATAGAAATTTGTGGACATAAAGCTATAGGTACAGTACTAGTAGGACCT
ACACCTGTCAACATAATTGGAAGAAATCTGTTGACTCAGATTGGCTGCACCTTGAATTTT
>JF320162/B/US/2006/502_0923_wg01
CCTCAAATCACTCTTTGGCAGCGACCCCTCGTCACAATAAGGATAGGGGGGCAATTAAAGGAAGCTCTATTAGATACAGG
AGCAGATGATACAGTATTAGAAGAC---ATGGATTTGCCAGGAAGATGGAAACCAAAAATGATAGGGGGAATTGGAGGTT
TTATCAAGGTAAGACAGTATGATCAGATACCCATAGAAATTTGTGGACATAAAGCTATAGGTACAGTACTAGTAGGACCT
ACACCTGTCAACATAATTGGAAGAAATCTGTTGACTCAGATTGGCTGCACCTTGAATTTT
>JF320163/B/US/2006/502_0923_wg02
CCTCAAATCACTCTTTGGCAGCGACCCCTCGTCACAATAAGGATAGGGGGGCAATTAAAGGAAGCTCTATTAGATACAGG
AGCAGATGATACAGTATTAGAAGAC---ATGGATTTGCCAGGAAGATGGAAACCAAAAATGATAGGGGGAATTGGAGGTT
TTATCAAGGTAAGACAGTATGATCAGATACCCATAGAAATTTGTGGACATAAAGCTATAGGTACAGTACTAGTAGGACCT
ACACCTGTCAACATAATTGGAAGAAATCTGTTGACTCAGATTGGCTGCACCTTGAATTTT
>JF320164/B/US/2006/502_0923_wg08
CCTCAAATCACTCTTTGGCAGCGACCCCTCGTCACAATAAGGATAGGGGGGCAATTAAAGGAAGCTCTATTAGATACAGG
AGCAGATGATACAGTATTAGAAGAC---ATGGATTTGCCAGGAAGATGGAAACCAAAAATGATAGGGGGAATTGGAGGTT
TTATCAAGGTAAGACAGTATGATCAGATACCCATAGAAATTTGTGGACATAAAGCTATAGGTACAGTACTAGTAGGACCT
ACACCTGTCAACATAATTGGAAGAAATCTGTTGACTCAGATTGGCTGCACCTTGAATTTT
>JF320165/B/US/2006/502_0923_wg03
CCTCAAATCACTCTTTGGCAGCGACCCCTCGTCACAATAAGGATAGGGGGGCAATTAAAGGAAGCTCTATTAGATACAGG
AGCAGATGATACAGTATTAGAAGAC---ATGGATTTGCCAGGAAGATGGAAACCAAAAATGATAGGGGGAATTGGAGGTT
TTATCAAGGTAAGACAGTATGATCAGATACCCATAGAAATTTGTGGACATAAAGCTATAGGTACAGTACTAGTAGGACCT
ACACCTGTCAACATAATTGGAAGAAATCTGTTGACTCAGATTGGCTGCACCTTGAATTTT
>JF320166/B/US/2006/502_0923_wg06
CCTCAAATCACTCTTTGGCAGCGACCCCTCGTCACAATAAGGATAGGGGGGCAATTAAAGGAAGCTCTATTAGATACAGG
AGCAGATGATACAGTATTAGAAGAC---ATGGATTTGCCAGGAAGATGGAAACCAAAAATGATAGGGGGAATTGGAGGTT
TTATCAAGGTAAGACAGTATGATCAGATACCCATAGAAATTTGTGGACATAAAGCTATAGGTACAGTACTAGTAGGACCT
ACACCTGTCAACATAATTGGAAGAAATCTGTTGACTCAGATTGGCTGCACCTTGAATTTT
>JF320167/B/US/2006/502_0923_wg05
CCTCAAATCACTCTTTGGCAGCGACCCCTCGTCACAATAAGGATAGGGGGGCAATTAAAGGAAGCTCTATTAGATACAGG
AGCAGATGATACAGTATTAGAAGAC---ATGGATTTGCCAGGAAGATGGAAACCAAAAATGATAGGGGGAATTGGAGGTT
TTATCAAGGTAAGACAGTATGATCAGATACCCATAGAAATTTGTGGACATAAAGCTATAGGTACAGTACTAGTAGGACCT
ACACCTGTCAACATAATTGGAAGAAATCTGTTGAC-------------------TTT---
>JF320169/B/US/2006/502_1055_FL01
CCTCAGATCACTCTTTGGCAACGACCCCTTGTCTCAGTAAGGATAGGGGGGCAAGTAAAGGAAGCTCTATTAGATACAGG
AGCAGATGATACAGTATTAGAAGAA---ATGAGTTTGCCAGGAAGATGGAAACCAAAAATGGTAGGGGGAATTGGAGGTT
TTATCAAAGTAAGACAGTATGATCAGATACCTATAGAAATTTGTGGACATAAAGCTGTAGGTACAGTATTAGTAGGACCC
ACACCTGTCAACATAATTGGAAGGAATTTGTTGACTCAGATTGGCTGCACTTTAAATTTT
>JF320171/B/US/2006/502_1055_FL02
CCTCAGATCACTCTTTGGCAACGACCCCTTGTCTCAGTAAGGATAGGGGGGCAAGTAAAGGAAGCTCTATTAGATACAGG
AGCAGATGATACAGTATTAGAAGAA---ATGAGTTTGCCAGGAAGATGGAAACCAAAAATGGTAGGGGGAATTGGAGGTT
TTATCAAAGTAAGACAGTATGATCAGATACCTATAGAAATTTGTGGACATAAAGCTGTAGGTACAGTATTAGTAGGACCC
ACACCTGTCAACATAATTGGAAGGAATTTGTTGACTCAGATTGGCTGCACTTTAAATTTT
>JF320179/B/US/2007/502_1897_wg2
CCTCAGATCACTCTTTGGCAACGACCCCTCGTCACAATAAAGATAGGGGGGCAACTAAAGGAAGCTCTATTAGATACAGG
AGCAGATGATACAGTATTAGAGGAA---ATGAGTTTGCCAGGAAGATGGAAACCAAAAATGATAGGGGGAATTGGAGGTT
TTATCAAAGTAAGACAGTATGATCAGGTACCCATAGAAATTTGTGGACATAAAGCTGTAGGTACAGTATTAATAGGACCT
ACACCTGTCAACATAATTGGAAGAAATCTGTTGACTCAGCTTGGCTGCACTTTAAACTTT
>JF320181/B/US/2007/502_1897_wg4
CCTCAGATCACTCTTTGGCAACGACCCCTCGTCACAATAAAGATAGGGGGGCAACTAAAGGAAGCTCTATTAGATACAGG
AGCAGATGATACAGTATTAGAGGAA---ATGAGTTTGCCAGGAAGATGGAAACCAAAAATGATAGGGGGAATTGGAGGTT
TTATCAAAGTAAGACAGTATGATCAGGTACCCATAGAAATTTGTGGACATAAAGCTGTAGGTACAGTATTAATAGGACCT
ACACCTGTCAACATAATTGGAAGAAATCTGTTGACTCAGCTTGGCTGCACTTTAAACTTT
>JF320182/B/US/2007/502_1897_wg6
CCTCAGATCACTCTTTGGCAACGACCCCTCGTCACAATAAAGATAGGGGGGCAACTAAAGGAAGCTCTATTAGATACAGG
AGCAGATGATACAGTATTAGAGGAA---ATGAGTTTGCCAGGAAGATGGAAACCAAAAATGATAGGGGGAATTGGAGGTT
TTATCAAAGTAAGACAGTATGATCAGGTACCCATAGAAATTTGTGGACATAAAGCTGTAGGTACAGTATTAATAGGACCT
ACACCTGTCAACATAATTGGAAGAAATCTGTTGACTCAGCTTGGCTGCACTTTAAACTTT
>JF320183/B/PE/2006/502_0491_wg5
CCTCAGATCACTCTTTGGCAACGACCCCTCGTCACAATAAAAATAGGGGAGCAACTAAAGGAAGCTCTATTAGATACAGG
AGCAGATGATACAGTATTAGAAGAT---ATGGATTTGCCAGGAAGATGGAAACCAAAAATGATAGGGGGAATTGGAGGCT
TTATCAAAGTAAGACAGTATGATCAGATACCCATAGAAATTTGTGGACATAAAGCTATAGGTACAGTATTAGTAGGACCT
ACACCTGTCAACATAATTGGAAGAAATCTGTTAACTCAACTTGGTTGCACTTTAAATTTT
>JF320185/B/US/2005/502_2136_FL02
CCTCAGATCACTCTTTGGCAACGACCCCTTGTTACAATAAAGATAGGGGGGCAGCTAAAGGAAGCTCTATTAGATACAGG
AGCAGATGATACAGTATTAGAAGAC---ATGAGTTTGCCAGGAAAATGGAAACCAAAAATGATAGGGGGAATTGGAGGTT
TTATCAAGGTAAAACAGTATGATGAGATACCCATAGAAATTTGTGGGCATAAAACTGTAGGTACAGTATTAGTAGAACCT
ACACCTGTCAACATAATTGGAAGAAATCTGTTGACTCAGCTTGGTTGTACTTTAAATTTT
>JF320186/B/PE/2006/502_0648_FL03
CCTCAGATCACTCTTTGGCAACGACCCCTCGTCCCAATAAGGATAGGGGGGCAACTAAAAGAAGCTCTATTAGATACAGG
AGCAGATGATACAGTATTAGAAGAA---ATGAATTTGCCAGGAAGATGGAAACCAAAAATGATAGGGGGAATTGGAGGTT
TTATCAAAGTAAGACAGTATGATCAGATACCCATAGAAATCAGTGGACACAAAGCTATAGGTACAGTATTAGTAGGACCT
ACACCTGTCAACATAATTGGAAGAAATCTGTTGACTCAGATTGGCTGTACCTTAAATTTT
>JF320187/B/PE/2006/502_0491_wg3
CCTCAGATCACTCTTTGGCAACGACCCCTCGTCACAATAAAAATAGGGGAGCAACTAAAGGAAGCTCTATTAGATACAGG
AGCAGATGATACAGTATTAGAAGAT---ATGGATTTGCCAGGAAGATGGAAACCAAAAATGATAGGGGGAATTGGAGGCT
TTATCAAAGTAAGACAGTATGATCAGATACCCATAGAAATTTGTGGACATAAAGCTATAGGTACAGTATTAGTAGGACCT
ACACCTGTCAACATAATTGGAAGAAATCTGTTGACTCAACTTGGTTGCACTTTAAATTTT
>JF320188/B/US/2005/502_2136_FL03
CCTCAGATCACTCTTTGGCAACGACCCCTTGTTACAATAAAGATAGGGGGGCAGCTAAAGGAAGCTCTATTAGATACAGG
AGCAGATGATACAGTATTAGAAGAC---ATGAGTTTGCCAGGAAAATGGAAACCAAAAATGATAGGGGGAATTGGAGGTT
TTATCAAGGTAAAACAGTATGATGAGATACCCATAGAAATTTGTGGGCATAAAACTGTAGGTACAGTATTAGTAGGACCT
ACACCTGTCAACATAATTGGAAGAAATCTGTTGACTCAGCTTGGTTGTACTTTAAATTTT
>JF320189/B/PE/2007/502_2622_wg1
CCTCAGATCACTCTTTGGCAACGACCCCTCGTTACAATAAAGATAGGGGGGCAACTAAAGGAAGCTCTATTAGATACAGG
AGCAGATGATACAGTAGTAGAAGAA---ATGGATTTACCAGGAAGATGGAAGCCAAAAATGATAGGGGGAATTGGAGGTT
TTATCAAAGTAAGACAGTATGATCAGATACCCATAGAAATCTGTGGACATAAAGCTATAGGTACAGTATTAGTAGGATCT
ACACCTGTCAACATAATTGGAAGAAATCTGTTGACTCAGATTGGCTGCACCTTAAATTTT
>JF320190/B/US/2005/502_2136_FL05
CCTCAGATCACTCTTTGGCAACGACCCCTTGTTACAATAAAGATAGGGGGGCAGCTAAAGGAAGCTCTATTAGATACAGG
AGCAGATGATACAGTATTAGAAGAC---ATGAGTTTGCCAGGAAAATGGAAACCAAAAATGATAGGGGGAATTGGAGGTT
TTATCAAGGTAAAACAGTATGATGAGATACCCATAGAAATTTGTGGGCATAAAACTGTAGGTACAGTATTAGTAGGACCT
ACACCTGTCAACATAATTGGAAGAAATCTGTTGACTCAGCTTGGTTGTACTTTAAATTTT
>JF320191/B/PE/2007/502_0525_wg5
CCTCAAATCACTCTTTGGCAACGACCCCTCGTCACAATAAAAATAGGGGGGCAATTAAAGGAAGCTCTATTAGATACAGG
AGCAGATGATACAGTATTAGAAGAA---ATGAATTTGCCAGGAAGATGGAAACCAAAAATGATAGGGGGAATTGGAGGTT
TTATCAAAGTAAGACAGTATGATGAGGTGTCCTTAGAAATCTGCGGACATAAAGCTACGGGTACAGTGTTAGTAGGACCT
ACACCTATCAACATAATTGGAAGAAATTTGTTGACTCAGCTTGGTTGCACTTTAAATTTT
>JF320192/B/US/2005/502_2136_FL04
CCTCAGATCACTCTTTGGCAACGACCCCTTGTTACAATAAAGATAGGGGGGCAGCTAAAGGAAGCTCTATTAGATACAGG
AGCAGATGATACAGTATTAGAAGAC---ATGAGTTTGCCAGGAAAATGGAAACCAAAAATGATAGGGGGAATTGGAGGTT
TTATCAAGGTAAAACAGTATGATGAGATACCCATAGAAATTTGTGGGCATAAAACTGTAGGTACAGTATTAGTAGGACCT
ACACCTGTCAACATAATTGGAAGAAATCTGTTGACTCAGCTTGGTTGTACTTTAAATTTT
>JF320193/B/PE/2006/502_0648_FL05
CCTCAGATCACTCTTTGGCAACGACCCCTCGTCCCAATAAGGATAGGGGGGCAACTAAAAGAAGCTCTATTAGATACAGG
AGCAGATGATACAGTATTAGAAGAA---ATGAATTTGCCAGGAAGATGGAAACCAAAAATGATAGGGGGAATTGGAGGTT
TTATCAAAGTAAGACAGTATGATCAGATACCCATAGAAATCAGTGGACACAAAGCTATAGGTACAGTATTAGTAGGACCT
ACACCTGTCAACATAATTGGAAGAAATCTGTTGACTCAGATTGGCTGTACCTTAAATTTT
>JF320194/B/US/2005/502_2136_FL01
CCTCAGATCACTCTTTGGCAACGACCCCTTGTTACAATAAAGATAGGGGGGCAGCTAAAGGAAGCTCTATTAGATACAGG
AGCAGATGATACAGTATTAGAAGAC---ATGAGTTTGCCAGGAAAATGGAAACCAAAAATGATAGGGGGAATTGGAGGTT
TTATCAAGGTAAAACAGTATGATGAGATACCCATAGAAATTTGTGGGCATAAAACTGTAGGTACAGTATTAGTAGGACCT
ACACCTGTCAACATAATTGGAAGAAATCTGTTGACTCAGCTTGGTTGTACTTTAAATTTT
>JF320195/B/PE/2007/502_0525_wg2
CCTCAAATCACTCTTTGGCAACGACCCCTCGTCACAATAAAAATAGGGGGGCAATTAAAGGAAGCTCTATTAGATACAGG
AGCAGATGATACAGTATTAGAAGAA---ATGAATTTGCCAGGAAGATGGAAACCAAAAATGATAGGGGGAATTGGAGGTT
TTATCAAAGTAAGACAGTATGATGAGGTGTCCTTAGAAATCTGCGGACATAAAGCTACGGGTACAGTGTTAGTAGGACCT
ACACCTATCAACATAATTGGAAGAAATTTGTTGACTCAGCTTGGTTGCACTTTAAATTTT
>JF320196/B/PE/2006/502_0841_FL03
CCTCAAATCACTCTTTGGCAACGACCCCTCGTCACAATAAAGATAGGGGGGCAACTAAAGGAAGCTCTATTAGATACAGG
AGCAGATGATACAGTATTAGAAGAA---ATGAGTTTGCCAGGAAGATGGAAGCCAAAAATGATAGGGGGAATTGGAGGTT
TTATCAAAGTAAGACAGTATGATCAGGTACCCATAGAAATCTGTGGACATAAAGTTGTAGGTACAGTATTAGTAGGATCT
ACACCTGTTAACATAATTGGAAGAAATCTATTGACTCAGCTTGGCTGCACCTTAAATTTT
>JF320197/B/US/2007/502_2289_05
CCTCAGATCACTCTTTGGCAACGACCCCTCGTCACAGTAAAGATAGGGGGGCAGCTAAAGGAAGCTCTATTAGATACAGG
AGCCGATGATACAGTATTAGAAGAC---ATAAATTTGCCAGGAAAATGGAAGCCAAAAATGATAGGGGGAATTGGAGGTT
TTATCAAAGTAAGACAATATGATCAGATAGCCCTAGAAATCTGTGGACATAAAGCTATAGGTACAGTATTAGTAGGACCT
ACACCTGTCAACATAATTGGAAGAAATCTGTTGACTCAGATTGGCTGCACGTTAAATTTT
>JF320198/B/PE/2007/502_1047_wg4
CCTCAAATCACTCTTTGGCAACGACCCCTCGTCACCATAAAGATAGGGGGGCAACTAAAGGAAGCTCTATTAGATACAGG
AGCAGATGATACAGTATTAGAAGAA---ATGAATTTGCCAGGAAGATGGAAACCAAAAATGATAGGAGGGATTGGAGGTT
TTATCAAAGTAAGACAGTATGATGAGGTACCCATGGAAATTTGCGGACATAAAGCGGTAGGTACAGTATTAGTAGGACCT
ACACCTGTCAACATAATTGGAAGAAATCTGTTGACTCAACTTGGTTGCACTTTAAATTTT
>JF320199/B/PE/2007/502_0525_wg4
CCTCAAATCACTCTTTGGCAACGACCCCTCGTCACAATAAAAATAGGGGGGCAATTAAAGGAAGCTCTATTAGATACAGG
AGCAGATGATACAGTATTAGAAGAA---ATGAATTTGCCAGGAAGATGGAAACCAAAAATGATAGGGGGAATTGGAGGTT
TTATCAAAGTAAGACAGTATGATGAGGTGTCCTTAGAAATCTGCGGACATAAAGCTACGGGTACAGTGTTAGTAGGACCT
ACACCTATCAACATAATTGGAAGAAATTTGTTGACTCAGCTTGGTTGCACTTTAAATTTT
>JF320200/B/US/2007/502_2289_06
CCTCAGATCACTCTTTGGCAACGACCCCTCGTCACAGTAAAGATAGGGGGGCAGCTAAAGGAAGCTCTATTAGATACAGG
AGCCGATGATACAGTATTAGAAGAC---ATAAATTTGCCAGGAAAATGGAAGCCAAAAATGATAGGGGGAATTGGAGGTT
TTATCAAAGTAAGACAATATGATCAGATAGCCCTAGAAATCTGTGGACATAAAGCTATAGGTACAGTATTAGTAGGACCT
ACACCTGTCAACATAATTGGAAGAAATCTGTTGACTCAGATTGGCTGCACGTTAAATTTT
>JF320201/B/PE/2006/502_0648_FL04
CCTCAGATCACTCTTTGGCAACGACCCCTCGTCCCAATAAGGATAGGGGGGCAACTAAAAGAAGCTCTATTAGATACAGG
AGCAGATGATACAGTATTAGAAGAA---ATGAATTTGCCAGGAAGATGGAAACCAAAAATGATAGGGGGAATTGGAGGTT
TTATCAAAGTAAGACAGTATGATCAGATACCCATAGAAATCAGTGGACACAAAGCTATAGGTACAGTATTAGTAGGACCT
ACACCTGTCAACATAATTGGAAGAAATCTGTTGACTCAGATTGGCTGTACCTTAAATTTT
>JF320202/B/US/2007/502_2289_02
CCTCAGATCACTCTTTGGCAACGACCCCTCGTCACAGTAAAGATAGGGGGGCAGCTAAAGGAAGCTCTATTAGATACAGG
AGCCGATGATACAGTATTAGAAGAC---ATAAATTTGCCAGGAAAATGGAAGCCAAAAATGATAGGGGGAATTGGAGGTT
TTATCAAAGTAAGACAATATGATCAGATAGCCCTAGAAATCTGTGGACATAAAGCTATAGGTACAGTATTAGTAGGACCT
ACACCTGTCAACATAATTGGAAGAAATCTGTTGACTCAGATTGGCTGCACGTTAAATTTT
>JF320203/B/PE/2006/502_0524_FL03
CCTCAAATCACTCTTTGGCAACGACCCGTTGTCCCAATAAGAGTAGGAGGGCAACTAAAGGAAGCTCTATTAGATACAGG
AGCAGATGATACAGTACTAGAAGAG---ATGAATTTGCCAGGAAAATGGAGACCAAAAATGATAGGGGGAATTGGAGGTT
TTATCAAAGTAAGACAGTATGATCAGATAACCATAGAAATCTGTGGACATAAAACTACAGGTACAGTATTAGTAGGACCT
ACACCTATCAACATAATTGGAAGAAATCTGTTGACTCAGCTTGGTTGCACTTTAAATTTT
>JF320204/B/PE/2007/502_0525_wg1
CCTCAAATCACTCTTTGGCAACGACCCCTCGTCACAATAAAAATAGGGGGGCAATTAAAGGAAGCTCTATTAGATACAGG
AGCAGATGATACAGTATTAGAAGAA---ATGAATTTGCCAGGAAGATGGAAACCAAAAATGATAGGGGGAATTGGAGGTT
TTATCAAAGTAAGACAGTATGATGAGGTGTCCTTAGAAATCTGCGGACATAAAGCTACGGGTACAGTGTTAGTAGGACCT
ACACCTATCAACATAATTGGAAGAAATTTGTTGACTCAGCTTGGTTGCACTTTAAATTTT
>JF320205/B/US/2007/502_2289_03
CCTCAGATCACTCTTTGGCAACGACCCCTCGTCACAGTAAAGATAGGGGGGCAGCTAAAGGAAGCTCTATTAGATACAGG
AGCCGATGATACAGTATTAGAAGAC---ATAAATTTGCCAGGAAAATGGAAGCCAAAAATGATAGGGGGAATTGGAGGTT
TTATCAAAGTAAGACAATATGATCAGATAGCCCTAGAAATCTGTGGACATAAAGCTATAGGTACAGTATTAGTAGGACCT
ACCCCTGTCAACATAATTGGAAGAAATCTGTTGACTCAGATTGGCTGCACGTTAAATTTT
>JF320206/B/PE/2007/502_2622_wg3
CCTCAGATCACTCTTTGGCAACGACCCCTCGTTACAATAAAGATAGGGGGGCAACTAAAGGAAGCTCTATTAGATACAGG
AGCAGATGATACAGTAGTAGAAGAA---ATGGATTTACCAGGAAGATGGAAGCCAAAAATGATAGGGGGAATTGGAGGTT
TTATCAAAGTCAGACAGTATGATCAGATACCCATAGAAATCTGTGGACATAAAGCTATAGGTACAGTATTAGTAGGATCT
ACACCTGTCAACATAATTGGAAGAAATCTGTTGACTCAGATTGGCTGCACCTTAAATTTT
>JF320207/B/US/2007/502_2289_04
CCTCAGATCACTCTTTGGCAACGACCCCTCGTCACAGTAAAGATAGGGGGGCAGCTAAAGGAAGCTCTATTAGATACAGG
AGCCGATGATACAGTATTAGAAGAC---ATAAATTTGCCAGGAAAATGGAAGCCAAAAATGATAGGGGGAATTGGAGGTT
TTATCAAAGTAAGACAATATGATCAGATAGCCCTAGAAATCTGTGGACATAAAGCTATAGGTACAGTATTAGTAGGACCT
ACCCCTGTCAACATAATTGGAAGAAATCTGTTGACTCAGATTGGCTGCACGTTAAATTTT
>JF320208/B/PE/2006/502_0841_FL04
CCTCAAATCACTCTTTGGCAACGACCCCTCGTCACAATAAAGATAGGGGGGCAACTAAAGGAAGCTCTATTAGATACAGG
AGCAGATGATACAGTATTAGAAGAA---ATGAGTTTGCCAGGAAGATGGAAGCCAAAAATGATAGGGGGAATTGGAGGTT
TTATCAAAGTAAGACAGTATGATCAGGTACCCATAGAAATCTGTGGACATAAAGTTGTAGGTACAGTATTAGTAGGATCT
ACACCTGTTAACATAATTGGAAGAAATCTATTGACTCAGCTTGGCTGCACCTTAAATTTT
>JF320209/B/PE/2006/502_0491_wg1
CCTCAGATCACTCTTTGGCAACGACCCCTCGTCACAATAAAAATAGGGGAGCAACTAAAGGAAGCTCTATTAGATACAGG
AGCAGATGATACAGTATTAGAAGAT---ATGGATTTGCCAGGAAGATGGAAACCAAAAATGATAGGGGGAATTGGAGGCT
TTATCAAAGTAAGACAGTATGATCAGATACCCATAGAAATTTGTGGACATAAAGCTATAGGTACAGTATTAGTAGGACCT
ACACCTGTCAACATAATTGGAAGAAATCTGTTGACTCAACTTGGTTGCACTTTAAATTTT
>JF320211/B/PE/2007/502_2622_wg5
CCTCAGATCACTCTTTGGCAACGACCCCTCGTTACAATAAAGATAGGGGGGCAACTAAAGGAAGCTCTATTAGATACAGG
AGCAGATGATACAGTAGTAGAAGAA---ATGGATTTACCAGGAAGATGGAAGCCAAAAATGATAGGGGGAATTGGAGGTT
TTATCAAAGTAAGACAGTATGATCAGATACCCATAGAAATCTGTGGACATAAAGCTATAGGTACAGTATTAGTAGGATCT
ACACCTGTCAACATARTTGGAAGAAATCTGTTGACTCAGATTGGCTGCACCTTAAATTTT
>JF320212/B/PE/2006/502_0491_wg4
CCTCAGATCACTCTTTGGCAACGACCCCTCGTCACAATAAAAATAGGGGAGCAACTAAAGGAAGCTCTATTAGATACAGG
AGCAGATGATACAGTATTAGAAGAT---ATGGATTTGCCAGGAAGATGGAAACCAAAAATGATAGGGGGAATTGGAGGCT
TTATCAAAGTAAGACAGTATGATCAGATACCCATAGAAATTTGTGGACATAAAGCTATAGGTACAGTATTAGTAGGACCT
ACACCTGTCAACATAATTGGAAGAAATCTGTTGACTCAACTTGGTTGCACTTTAAATTTT
>JF320213/B/PE/2007/502_0525_wg3
CCTCAAATCACTCTTTGGCAACGACCCCTCGTCACAATAAAAATAGGGGGGCAATTAAAGGAAGCTCTATTAGATACAGG
AGCAGATGATACAGTATTAGAAGAA---ATGAATTTGCCAGGAAGATGGAAACCAAAAATGATAGGGGGAATTGGAGGTT
TTATCAAAGTAAGACAGTATGATGAGGTGTCCTTAGAAATCTGCGGACATAAAGCTACGGGTACAGTGTTAGTAGGACCT
ACACCTATCAACATAATTGGAAGAAATTTGTTGACTCAGCTTGGTTGCACTTTAAATTTT
>JF320214/B/PE/2006/502_0524_FL08
CCTCAAATCACTCTTTGGCAACGACCCGTTGTCCCAATAAGAGTAGGAGGGCAACTAAAGGAAGCTCTATTAGATACAGG
AGCAGATGATACAGTACTAGAAGAG---ATGAATTTGCCAGGAAAATGGAGACCAAAAATGATAGGGGGAATTGGAGGTT
TTATCAAAGTAAGACAGTATGATCAGATAACCATAGAAATCTGTGGACATAAAACTACAGGTACAGTATTAGTAGGACCT
ACACCTATCAACATAATTGGAAGAAATCTGTTGACTCAGCTTGGTTGCACTTTAAATTTT
>JF320215/B/PE/2006/502_0648_FL02
CCTCAGATCACTCTTTGGCAACGACCCCTCGTCCCAATAAGGATAGGGGGGCAACTAAAAGAAGCTCTATTAGATACAGG
AGCAGATGATACAGTATTAGAAGAA---ATGAATTTGCCAGGAAGATGGAAACCAAAAATGATAGGGGGAATTGGAGGTT
TTATCAAAGTAAGACAGTATGATCAGATACCCATAGAAATCAGTGGACACAAAGCTATAGGTACAGTATTAGTAGGACCT
ACACCTGTCAACATAATTGGAAGAAATCTGTTGACTCAGATTGGCTGTACCTTAAATTTT
>JF320216/B/PE/2007/502_1047_wg3
CCTCAAATCACTCTTTGGCAACGACCCCTCGTCACCATAAAGATAGGGGGGCAACTAAAGGAAGCTCTATTAGATACAGG
AGCAGATGATACAGTATTAGAAGAA---ATGAATTTGCCAGGAAGATGGAAACCAAAAATGATAGGAGGGATTGGAGGTT
TTATCAAAGTAAGACAGTATGATGAGGTACCCATGGAAATTTGCGGACATAAAGCGGTAGGTACAGTATTAGTAGGACCT
ACACCTGTCAACATAATTGGAAGAAATCTGTTGACTCAACTTGGTTGCACTTTAAATTTT
>JF320217/B/PE/2007/502_2622_wg2
CCTCAGATCACTCTTTGGCAACGACCCCTCGTTACAATAAAGATAGGGGGGCAACTAAAGGAAGCTCTATTAGATACAGG
AGCAGATGATACAGTAGTAGAAGAA---ATGGATTTACCAGGAAGATGGAAGCCAAAAATGATAGGGGGAATTGGAGGTT
TTATCAAAGTCAGACAGTATGATCAGGTACCCATAGAAATCTGTGGACATAAAGCTATAGGTACAGTATTAGTAGGATCT
ACACCTGTCAACATAATTGGAAGAAATCTGTTGACTCAGATTGGCTGCACCTTAAATTTT
>JF320218/B/PE/2006/502_0841_FL05
CCTCAAATCACTCTTTGGCAACGACCCCTCGTCACAATAAAGATAGGGGGGCAACTAAAGGAAGCTCTATTAGATACAGG
AGCAGATGATACAGTATTAGAAGAA---ATGAGTTTGCCAGGAAGATGGAAGCCAAAAATGATAGGGGGAATTGGAGGTT
TTATCAAAGTAAGACAGTATGATCAGGTACCCATAGAAATCTGTGGACATAAAGTTGTAGGTACAGTATTAGTAGGATCT
ACACCTGTTAACATAATTGGAAGAAATCTATTGACTCAGCTTGGCTGCACCTTAAATTTT
>JF320219/B/PE/2006/502_0524_FL07
CCTCAAATCACTCTTTGGCAACGACCCGTTGTCCCAATAAGAGTAGGAGGGCAACTAAAGGAAGCTCTATTAGATACAGG
AGCAGATGATACAGTACTAGAAGAG---ATGAATTTGCCAGGAAAATGGAGACCAAAAATGATAGGGGGAATTGGAGGTT
TTATCAAAGTAAGACAGTATGATCAGATAACCATAGAAATCTGTGGACATAAAACTACAGGTACAGTATTAGTAGGACCT
ACACCTATCAACATAATTGGAAGAAATCTGTTGACTCAGCTTGGTTGCACTTTAAATTTT
>JF320220/B/PE/2007/502_2622_wg4
CCTCAGATCACTCTTTGGCAACGACCCCTCGTTACAATAAAGATAGGGGGGCAACTAAAGGAAGCTCTATTAGATACAGG
AGCAGATGATACAGTAGTAGAAGAA---ATGGATTTACCAGGAAGATGGAAGCCAAAAATGATAGGGGGAATTGGAGGTT
TTATCAAAGTCAGACAGTATGATCAGGTACCCATAGAAATCTGTGGACATAAAGCTATAGGTACAGTATTAGTAGGATCT
ACACCTGTCAACATAATTGGAAGAAATCTGTTGACTCAGATTGGCTGCACCTTAAATTTT
>JF320221/B/PE/2006/502_0524_FL02
CCTCAAATCACTCTTTGGCAACGACCCGTTGTCCCAATAAGAGTAGGAGGGCAACTAAAGGAAGCTCTATTAGATACAGG
AGCAGATGATACAGTACTAGAAGAG---ATGAATTTGCCAGGAAAATGGAGACCAAAAATGATAGGGGGAATTGGAGGTT
TTATCAAAGTAAGACAGTATGATCAGATAACCATAGAAATCTGTGGACATAAAACTACAGGTACAGTATTAGTAGGACCT
ACACCTATCAACATAATTGGAAGAAATCTGTTGACTCAGCTTGGTTGCACTTTAAATTTT
>JF320222/B/PE/2006/502_0524_FL09
CCTCAAATCACTCTTTGGCAACGACCCGTTGTCCCAATAAGAGTAGGAGGGCAACTAAAGGAAGCTCTATTAGATACAGG
AGCAGATGATACAGTACTAGAAGAG---ATGAATTTGCCAGGAAAATGGAGACCAAAAATGATAGGGGGAATTGGAGGTT
TTATCAAAGTAAGACAGTATGATCAGATAACCATAGAAATCTGTGGACATAAAACTACAGGTACAGTATTAGTAGGACCT
ACACCTATCAACATAATTGGAAGAAATCTGTTGACTCAGCTTGGTTGCACTTTAAATTTT
>JF320223/B/PE/2006/502_0841_FL07
CCTCAAATCACTCTTTGGCAACGACCCCTCGTCACAATAAAGATAGGGGGGCAACTAAAGGAAGCTCTATTAGATACAGG
AGCAGATGATACAGTATTAGAAGAA---ATGAGTTTGCCAGGAAGATGGAAGCCAAAAATGATAGGGGGAATTGGAGGTT
TTATCAAAGTAAGACAGTATGATCAGGTACCCATAGAAATCTGTGGACATAAAGTTGTAGGTACAGTATTAGTAGGATCT
ACACCTGTTAACATAATTGGAAGAAATCTATTGACTCAGCTTGGCTGCACCTTAAATTTT
>JF320224/B/PE/2006/502_0524_FL01
CCTCAAATCACTCTTTGGCAACGACCCGTTGTCCCAATAAGAGTAGGAGGGCAACTAAAGGAAGCTCTATTAGATACAGG
AGCAGATGATACAGTACTAGAAGAG---ATGAATTTGCCAGGAAAATGGAGACCAAAAATGATAGGGGGAATTGGAGGTT
TTATCAAAGTAAGACAGTATGATCAGATAACCATAGAAATCTGTGGACATAAAACTACAAGTACAGTATTAGTAGGACCT
ACACCTATCAACATAATTGGAAGAAATCTGTTGACTCAGCTTGGTTGCACTTTAAATTTT
>JF320225/B/PE/2007/502_1047_wg2
CCTCAAATCACTCTTTGGCAACGACCCCTCGTCACCATAAAGATAGGGGGGCAACTAAAGGAAGCTCTATTAGATACAGG
AGCAGATGATACAGTATTAGAAGAA---ATGAATTTGCCAGGAAGATGGAAACCAAAAATGATAGGAGGGATTGGAGGTT
TTATCAAAGTAAGACAGTATGATGAGGTACCCATGGAAATTTGCGGACATAAAGCGGTAGGTACAGTATTAGTAGGACCT
ACACCTGTCAACATAATTGGAAGAAATCTGTTGACTCAACTTGGTTGCACTTTAAATTTT
>JF320226/B/PE/2007/502_1047_wg5
CCTCAAATCACTCTTTGGCAACGACCCCTCGTCACCATAAAGATAGGGGGGCAACTAAAGGAAGCTCTATTAGATACAGG
AGCAGATGATACAGTATTAGAAGAA---ATGAATTTGCCAGGAAGATGGAAACCAAAAATGATAGGAGGGATTGGAGGTT
TTATCAAAGTAAGACAGTATGATGAGGTACCCATGGAAATTTGCGGACATAAAGCGGTAGGTACAGTATTAGTAGGACCT
ACACCTGTCAACATAATTGGAAGAAATCTGTTGACTCAACTTGGTTGCACTTTAAATTTT
>JF320227/B/PE/2007/502_1047_wg1
CCTCAAATCACTCTTTGGCAACGACCCCTCGTCACCATAAAGATAGGGGGGCAACTAAAGGAAGCTCTATTAGATACAGG
AGCAGATGATACAGTATTAGAAGAA---ATGAATTTGCCAGGAAGATGGAAACCAAAAATGATAGGAGGGATTGGAGGTT
TTATCAAAGTAAGACAGTATGATGAGGTACCCATGGAAATTTGCGGACATAAAGCGGTAGGTACAGTATTAGTAGGACCT
ACACCTGTCAACATAATTGGAAGAAATCTGTTGACTCAACTTGGTTGCACTTTAAATTTT
>JF320241/B/PE/2006/502_2794_FL01
CCTCAGATCACTCTTTGGCAACGACCCATCATCCCAATAAAGATAGGGGGGCAACTAAAGGAAGCTCTACTAGATACAGG
AGCAGATGATACAGTATTAGAAGAA---ATGGAATTGCCAGGAAGATGGAAACCAAAAATGATAGGGGGAATTGGAGGTT
TTATCAAAGTAAGACAGTATGATGAGGTAGCCTTAGAAATCTGCGGACATAAAGCTATAGGTACAGTATTAATAGGACCT
ACACCTGTCAACATAATTGGAAGAAATCTGTTGACTCAGCTTGGTTGCACTCTAAATTTT
>JF320242/B/PE/2006/502_2794_FL03
CCTCAGATCACTCTTTGGCAACGACCCATCATCCCAATAAAGATAGGGGGGCAACTAAAGGAAGCTCTACTAGATACAGG
AGCAGATGATACAGTATTAGAAGAA---ATGGAATTGCCAGGAAGATGGAAACCAAAAATGATAGGGGGAATTGGAGGTT
TTATCAAAGTAAGACAGTATGATGAGGTAGCCTTAGAAATCTGCGGACATAAAGCTATAGGTACAGTATTAATAGGACCT
ACACCTGTCAACATAATTGGAAGAAATCTGTTGACTCAGCTTGGTTGCACTCTAAATTTT
>JF320243/B/PE/2006/502_2794_FL02
CCTCAGATCACTCTTTGGCAACGACCCATCATCCCAATAAAGATAGGGGGGCAACTAAAGGAAGCTCTACTAGATACAGG
AGCAGATGATACAGTATTAGAAGAA---ATGGAATTGCCAGGAAGATGGAAACCAAAAATGATAGGGGGAATTGGAGGTT
TTATCAAAGTAAGACAGTATGATGAGGTAGCCTTAGAAATCTGCGGACATAAAGCTATAGGTACAGTATTAATAGGACCT
ACACCTGTCAACATAATTGGAAGAAATCTGTTGACTCAGCTTGGTTGCACTCTAAATTTT
>JF320244/B/PE/2006/502_2794_FL05
CCTCAGATCACTCTTTGGCAACGACCCATCATCCCAATAAAGATAGGGGGGCAACTAAAGGAAGCTCTACTAGATACAGG
AGCAGATGATACAGTATTAGAAGAA---ATGGAATTGCCAGGAAGATGGAAACCAAAAATGATAGGGGGAATTGGAGGTT
TTATCAAAGTAAGACAGTATGATGAGGTAGCCTTAGAAATCTGCGGACATAAAGCTATAGGTACAGTATTAATAGGACCT
ACACCTGTCAACATAATTGGAAGAAATCTGTTGACTCAGCTTGGTTGCACTCTAAATTTT
>JF320245/B/PE/2006/502_2794_FL04
CCTCAGATCACTCTTTGGCAACGACCCATCATCCCAATAAAGATAGGGGGGCAACTAAAGGAAGCTCTACTAGATACAGG
AGCAGATGATACAGTATTAGAAGAA---ATGGAATTGCCAGGAAGATGGAAACCAAAAATGATAGGGGGAATTGGAGGTT
TTATCAAAGTAAGACAGTATGATGAGGTAGCCTTAGAAATCTGCGGACATAAAGCTATAGGTACAGTATTAATAGGACCT
ACACCTGTCAACATAATTGGAAGAAATCTGTTGACTCAGCTTGGTTGCACTCTAAATTTT
>JF320247/B/US/2006/502_0227_FL06
CCTCAGATCACTCTTTGGCAACGACCCCTCGTCGCAATAAAGATAGGGGGGCAACTAAAAGAGGCTCTATTAGATACAGG
AGCAGATGATACAGTATTAGAAGAC---ATGAATTTGCCAGGAAAATGGAAACCAAAAATGATAGGGGGAATTGGAGGTT
TTATCAAAGTAAGACAATATGATCAGATACCTATAGAAATCTGTGGACATAAAGCTATAGGTACAGTATTAGTAGGACCC
ACACCTGTCAACATAATTGGAAGAAATCTGTTGACTCAACTTGGTTGCACTTTAAATTTT
>JF320250/B/US/2006/502_0227_FL10
CCTCAGATCACTCTTTGGCAACGACCCCTCGTCGCAATAAAGATAGGGGGGCAACTAAAAGAAGCTCTATTAGATACAGG
AGCAGATGATACAGTATTAGAAGAC---ATGAGTTTGCCAGGAAAATGGAAACCAAAAATGATAGGGGGAATTGGAGGTT
TTATCAAAGTAAGACAATATGATCAGATACCTATAGAAATCTGTGGACATAAAGCTATAGGTACAGTATTAGTAGGACCT
ACACCTGTCAACATAATTGGAAGAAATCTGTTGACTCAGCTTGGTTGCACTTTAAATTTT
>JF320251/B/US/2006/502_0227_FL08
CCTCAGATCACTCTTTGGCAACGACCCCTCGTCGCAATAAAGATAGGGGGGCAACTAAAAGAGGCTCTATTAGATACAGG
AGCAGATGATACAGTATTAGAAGAC---ATGAATTTGCCAGGAAAATGGAAACCAAAAATGATAGGGGGAATTGGAGGTT
TTATCAAAGTAAGACAATATGATCAGATACCTATAGAAATCTGTGGACATAAAGCTATAGGTACAGTATTAGTAGGACCC
ACACCTGTCAACATAATTGGAAGAAATCTGTTGACTCAACTTGGTTGCACTTTAAATTTT
>JF320253/B/US/2006/502_0227_FL02
CCTCAGATCACTCTTTGGCAACGACCCCTCGTCGCAATAAAGATAGGGGGGCAACTAAAAGAAGCTCTATTAGATACAGG
AGCAGATGATACAGTATTAGAAGAC---ATGAGTTTGCCAGGAAAATGGAAACCAAAAATGATAGGGGGAATTGGAGGTT
TTATCAAAGTAAGACAATATGATCAGATACCTATAGAAATCTGTGGACATAAAGCTATAGGTACAGTATTAGTAGGACCT
ACACCTGTCAACATAATTGGAAGAAATCTGTTGACTCAGCTTGGTTGCACTTTAAATTTT
>JF320255/B/US/2006/502_0227_FL09
CCTCAGATCACTCTTTGGCAACGACCCCTCGTCGCAATAAAGATAGGGGGGCAACTAAAAGAGGCTCTATTAGATACAGG
AGCAGATGATACAGTATTAGAAGAC---ATGAATTTGCCAGGAAAATGGAAACCAAAAATGATAGGGGGAATTGGAGGTT
TTATCAAAGTAAGACAATATGATCAGATACCTATAGAAATCTGTGGACATAAAGCTATAGGTACAGTATTAGTAGGACCC
ACACCTGTCAACATAATTGGAAGAAATCTGTTGACTCAACTTGGTTGCACTTTAAATTTT
>JF320256/B/US/2006/502_0227_FL03
CCTCAGATCACTCTTTGGCAACGACCCCTCGTCGCAATAAAGATAGGGGGGCAACTAAAAGAAGCTCTATTAGATACAGG
AGCAGATGATACAGTATTAGAAGAC---ATGAGTTTGCCAGGAAAATGGAAACCAAAAATGATAGGGGGAATTGGAGGTT
TTATCAAAGTAAGACAATATGATCAGATACCTATAGAAATCTGTGGACATAAAGCTATAGGTACAGTATTAGTAGGACCT
ACACCTGTCAACATAATTGGAAGAAATCTGTTGACTCAGCTTGGTTGCACTTTAAATTTT
>JF320257/B/US/2006/502_0227_FL07
CCTCAGATCACTCTTTGGCAACGACCCCTCGTCGCAATAAAGATAGGGGGGCAACTAAAAGAAGCTCTATTAGATACAGG
AGCAGATGATACAGTATTAGAAGAC---ATGAGTTTGCCAGGAAAATGGAAACCAAAAATGATAGGGGGAATTGGAGGTT
TTATCAAAGTAAGACAATATGATCAGATACCTATAGAAATCTGTGGACATAAAGCTATAGGTACAGTATTAGTAGGACCT
ACACCTGTCAACATAATTGGAAGAAATCTGTTGACTCAGCTTGGTTGCACTTTAAATTTT
>JF320263/B/US/2006/502_0839_wg01
CCTCAGATCACTCTTTGGCAGCGACCCCTCGTCACAATAAAGATAGGGGGGCAACTAAAGGAAGCTCTATTAGATACAGG
AGCAGATGATACAGTATTAGAAGAC---ATGAATTTGCCAGGAAAATGGAAACCAAAAATGATAGGGGGAATTGGAGGTT
TTATCAAAGTAAGACAGTATGATCAGATACTCATAGAAATTTGTGGACATAAAGCTATAGGTACAGTATTAGTAGGACCT
ACACCTGTCAACATAATTGGAAGAAATCTGTTGACTCAGATTGGGTGCACTCTAAATTTT
>JF320267/B/US/2006/502_0839_wg04
CCTCAGATCACTCTTTGGCAGCGACCCCTCGTCACAATAAAGATAGGGGGGCAACTAAAGGAAGCTCTATTAGATACAGG
AGCAGATGATACAGTATTAGAAGAC---ATGAATTTGCCAGGAAAATGGAAACCAAAAATGATAGGGGGAATTGGAGGTT
TTATCAAAGTAAGACAGTATGATCAGATACTCATAGAAATTTGTGGACATAAAGCTATAGGTACAGTATTAGTAGGACCT
ACACCTGTCAACATAATTGGAAGAAATCTGTTGACTCAGATTGGGTGCACTCTAAATTTT
>JF320268/B/US/2006/502_0839_wg03
CCTCAGATCACTCTTTGGCAGCGACCCCTCGTCACAATAAAGATAGGGGGGCAACTAAAGGAAGCTCTATTAGATACAGG
AGCAGATGATACAGTATTAGAAGAC---ATGAATTTGCCAGGAAAATGGAAACCAAAAATGATAGGGGGAATTGGAGGTT
TCATCAAAGTAAGACAGTATGATCAGATACTCATAGAAATTTGTGGACATAAAGCTATAGGTACAGTATTAGTAGGACCT
ACACCTGTCAACATAATTGGAAGAAATCTGTTGACTCAGATTGGGTGCACTCTAAATTTT
>JF320269/B/US/2006/502_0839_wg02
CCTCAGATCACTCTTTGGCAGCGACCCCTCGTCACAATAAAGATAGGGGGGCAACTAAAGGAAGCTCTATTAGATACAGG
AGCAGATGATACAGTATTAGAAGAC---ATGAATTTGCCAGGAAAATGGAAACCAAAAATGATAGGGGGAATTGGAGGTT
TTATCAAAGTAAGACAGTATGATCAGATACTCATAGAAATTTGTGGACATAAAGCTATAGGTACAGTATTAGTAGGACCT
ACACCTGTCAACATAATTGGAAGAAATCTGTTGACTCAGATTGGGTGCACTCTAAATTTT
>JF320271/B/US/2006/502_0839_wg05
CCTCAAATCACTCTTTGGCAACGACCCCTCGTCACAATAAAGATAGGGGGGCAACTAAAGGAAGCTCTATTAGATACAGG
AGCAGATGATACAGTATTAGAAGAC---ATGAATTTGCCAGGAAAATGGACACCAAAAATGATAGGGGGAATTGGAGGTT
TTATCAAAGTAAGACAGTATGATCAGATACTCATAGAAATTTGTGGACATAAAGCTATAGGTACAGTATTAGTAGGACCT
ACACCTGTCAACATAATTGGAAGAAATCTGTTAACTCAGATTGGGTGCACTCTAAATTTT
>JF320356/B/US/2006/502_1512_FL01
CCTCAAATCACTCTTTGGCAACGACCCCTTGTCACAATAAAGATCGGGGGGCAACTAAAGGAAGCTCTATTAGATACAGG
AGCAGATGATACAGTATTAGAAGAA---ATGGATTTGCCAGGAAGATGGAAACCAAAAATGATAGGGGGAATTGGAGGTT
TTATCAAAGTAAGACAATATGATCAGATACACATAGAAATCTGTGGACATAAAGCTATAGGTACAGTATTAATAGGACCT
ACACCTGTCAACATAATTGGAAGAAATCTGTTGACTCAGCTTGGTTGCACGTTAAATTTT
>JF320361/B/US/2005/502_1926_FL01
CCTCAAATCACTCTTTGGCAACGACCCCTCGTCACAATAAAGGTAGGGGGGCAAACAAAAGAAGCTCTATTAGATACAGG
AGCAGATGATACAGTATTAGAAGAA---ATGAGTTTGCCAGGAAGATGGAAACCAAAAATGATAGGGGGAATTGGAGGTT
TTATCAAAGTAAGACAGTATGATCAGGTATGTATAGAAATCTGTGGTCATAAAGCGATAGGTACAGTATTAGTAAGACCT
ACACCTGTCAACATAATTGGAAGAAATCTGTTGACTCAGCTTGGTTGTACTTTAAATTTT
>JF320363/B/US/2006/502_0176_FL06
CCTCAGATCACTCTTTGGCAACGACCCCTCGTCACAGTAAAAATAGGGGGGCAACTAAGGGAAGCTCTATTAGATACAGG
AGCAGATGATACAGTATTAGAAGAA---ATAGATTTGCCAGGAAGATGGAAACCAAAAATGATAGGGGGAATTGGAGGTT
TTATCAAAGTAAGACAGTATGATCAGATACTAGTAGAAATCTGCGGACATAAAGCTATAGGTACAGTATTAGTAGGACCT
ACACCTGTCAACATAATTGGAAGAAATCTGTTGACTCAGCTTGGCTGCACTTTAAATTTT
>JF320364/B/US/2006/502_0176_FL09
CCTCAGATCACTCTTTGGCAACGACCCCTCGTCACAGTAAAAATAGGGGGGCAACTAAGGGAAGCTCTATTAGATACAGG
AGCAGATGATACAGTATTAGAAGAA---ATAGATTTGCCAGGAAGATGGAAACCAAAAATGATAGGGGGAATTGGAGGTT
TTATCAAAGTAAGACAGTATGATCAGATACTAGTAGAAATCTGCGGACATAAAGCTATAGGTACAGTATTAGTAGGACCT
ACACCTGTCAACATAATTGGAAGAAATCTGTTGACTCAGCTTGGCTGCACTTTAAATTTT
>JF320365/B/US/2006/502_0176_FL02
CCTCAGATCACTCTTTGGCAACGACCCCTCGTCACAGTAAAAATAGGGGGGCAACTAAGGGAAGCTCTATTAGATACAGG
AGCAGATGATACAGTATTAGAAGAA---ATAGATTTGCCAGGAAGATGGAAACCAAAAATGATAGGGGGAATTGGAGGTT
TTATCAAAGTAAGACAGTATGATCAGATACTAGTAGAAATCTGCGGACATAAAGCTATAGGTACAGTATTAGTAGGACCT
ACACCTGTCAACATAATTGGAAGAAATCTGTTGACTCAGCTTGGCTGCACTTTAAATTTT
>JF320366/B/US/2006/502_0176_FL10
CCTCAGATCACTCTTTGGCAACGACCCCTCGTCACAGTAAAAATAGGGGGGCAACTAAGGGAAGCTCTATTAGATACAGG
AGCAGATGATACAGTATTAGAAGAA---ATAGATTTGCCAGGAAGATGGAAACCAAAAATGATAGGGGGAATTGGAGGTT
TTATCAAAGTAAGACAGTATGATCAGATACTAGTAGAAATCTGCGGACATAAAGCTATAGGTACAGTATTAGTAGGACCT
ACACCTGTCAACATAATTGGAAGAAATCTGTTGACTCAGCTTGGCTGCACTTTAAATTTT
>JF320374/B/US/2006/502_0176_FL04
CCTCAGATCACTCTTTGGCAACGACCCCTCGTCACAGTAAAAATAGGGGGGCAACTAAGGGAAGCTCTATTAGATACAGG
AGCAGATGATACAGTATTAGAAGAA---ATAGATTTGCCAGGAAGATGGAAACCAAAAATGATAGGGGGAATTGGAGGTT
TTATCAAAGTAAGACAGTATGATCAGATACTAGTAGAAATCTGCGGACATAAAGCTATAGGTACAGTATTAGTAGGACCT
ACACCTGTCAACATAATTGGAAGAAATCTGTTGACTCAGCTTGGCTGCACTTTAAATTTT
>JF320411/B/CA/2006/502_1027_wg02
CCTCAGATCACTCTTTGGCAACGACCCCTCGTCACAATAAAGATAGGGGGGCAACTAAAGGAAGCTCTATTAGATACAGG
AGCGGATGATACAGTAGTAGAAGAA---ATGAATCTACCAGGAAGATGGAAACCAAAAATGATAGGGGGAATTGGAGGTT
TTATCAAAGTAAGACAGTATGATCAGATACTCATAGAAATCTGTGGACATAAAGCTATAGGTACAGTCTTAGTAGGACCT
ACACCTGTCAACATAGTTGGAAGAAATCTGTTGACTCAGATTGGTTGCACTTTAAATTTT
>JF320412/B/CA/2006/502_1027_wg10
CCTCAGATCACTCTTTGGCAACGACCCCTCGTCACAATAAAGATAGGGGGGCAACTAAAGGAAGCTCTATTAGATACAGG
AGCGGATGATACAGTAGTAGAAGAA---ATGAATCTACCAGGAAGATGGAAACCAAAAATGATAGGGGGAATTGGAGGTT
TTATCAAAGTAAGACAGTATGATCAGATACTCATAGAAATCTGTGGACATAAAGCTATAGGTACAGTCTTAGTAGGACCT
ACACCTGTCAACATAGTTGGAAGAAATCTGTTGACTCAGATTGGTTGCACTTTAAATTTT
>JF320413/B/CA/2006/502_1027_wg01
CCTCAGATCACTCTTTGGCAACGACCCCTCGTCACAATAAAGATAGGGGGGCAACTAAAGGAAGCTCTATTAGATACAGG
AGCGGATGATACAGTAGTAGAAGAA---ATGAATCTACCAGGAAGATGGAAACCAAAAATGATAGGGGGAATTGGAGGTT
TTATCAAAGTAAGACAGTATGATCAGATACTCATAGAAATCTGTGGACATAAAGCTATAGGTACAGTCTTAGTAGGACCT
ACACCTGTCAACATAGTTGGAAGAAATCTGTTGACTCAGATTGGTTGCACTTTAAATTTT
>JF320414/B/CA/2006/502_1027_wg09
CCTCAGATCACTCTTTGGCAACGACCCCTCGTCACAATAAAGATAGGGGGGCAACTAAAGGAAGCTCTATTAGATACAGG
AGCGGATGATACAGTAGTAGAAGAA---ATGAATCTACCAGGAAGATGGAAACCAAAAATGATAGGGGGAATTGGAGGTT
TTATCAAAGTAAGACAGTATGATCAGATACTCATAGAAATCTGTGGACATAAAGCTATAGGTACAGTCTTAGTAGGACCT
ACACCTGTCAACATAGTTGGAAGAAATCTGTTGACTCAGATTGGTTGCACTTTAAATTTT
>JF320415/B/CA/2006/502_1027_wg07
CCTCAGATCACTCTTTGGCAACGACCCCTCGTCACAATAAAGATAGGGGGGCAACTAAAGGAAGCTCTATTAGATACAGG
AGCGGATGATACAGTAGTAGAAGAA---ATGAATCTACCAGGAAGATGGAAACCAAAAATGATAGGGGGAATTGGAGGTT
TTATCAAAGTAAGACAGTATGATCAGATACTCATAGAAATCTGTGGACATAAAGCTATAGGTACAGTCTTAGTAGGACCT
ACACCTGTCAACATAGTTGGAAGAAATCTGTTGACTCAGATTGGTTGCACTTTAAATTTT
>JF320416/B/CA/2006/502_1027_wg04
CCTCAGATCACTCTTTGGCAACGACCCCTCGTCACAATAAAGATAGGGGGGCAACTAAAGGAAGCTCTATTAGATACAGG
AGCGGATGATACAGTAGTAGAAGAA---ATGAATCTACCAGGAAGATGGAAACCAAAAATGATAGGGGGAATTGGAGGTT
TTATCAAAGTAAGACAGTATGATCAGATACTCATAGAAATCTGTGGACATAAAGCTATAGGTACAGTCTTAGTAGGACCT
ACACCTGTCAACATAGTTGGAAGAAATCTGTTGACTCAGATTGGTTGCACTTTAAATTTT
>JF320417/B/CA/2006/502_1027_wg11
CCTCAGATCACTCTTTGGCAACGACCCCTCGTCACAATAAAGATAGGGGGGCAACTAAAGGAAGCTCTATTAGATACAGG
AGCGGATGATACAGTAGTAGAAGAA---ATGAATCTACCAGGAAGATGGAAACCAAAAATGATAGGGGGAATTGGAGGTT
TTATCAAAGTAAGACAGTATGATCAGATACTCATAGAAATCTGTGGACATAAAGCTATAGGTACAGTCTTAGTAGGACCT
ACACCTGTCAACATAGTTGGAAGAAATCTGTTGACTCAGATTGGTTGCACTTTAAATTTT
>JF320418/B/CA/2006/502_1027_wg05
CCTCAGATCACTCTTTGGCAACGACCCCTCGTCACAATAAAGATAGGGGGGCAACTAAAGGAAGCTCTATTAGATACAGG
AGCGGATGATACAGTAGTAGAAGAA---ATGAATCTACCAGGAAGATGGAAACCAAAAATGATAGGGGGAATTGGAGGTT
TTATCAAAGTAAGACAGTATGATCAGATACTCATAGAAATCTGTGGACATAAAGCTATAGGTACAGTCTTAGTAGGACCT
ACACCTGTCAACATAGTTGGAAGAAATCTGTTGACTCAGATTGGTTGCACTTTAAATTTT
>JF320419/B/CA/2006/502_1027_wg03
CCTCAGATCACTCTTTGGCAACGACCCCTCGTCACAATAAAGATAGGGGGGCAACTAAAGGAAGCTCTATTAGATACAGG
AGCGGATGATACAGTAGTAGAAGAA---ATGAATCTACCAGGAAGATGGAAACCAAAAATGATAGGGGGAATTGGAGGTT
TTATCAAAGTAAGACAGTATGATCAGATACTCATAGAAATCTGTGGACATAAAGCTATAGGTACAGTCTTAGTAGGACCT
ACACCTGTCAACATAGTTGGAAGAAATCTGTTGACTCAGATTGGTTGCACTTTAAATTTT
>JF320420/B/CA/2006/502_1027_wg06
CCTCAGATCACTCTTTGGCAACGACCCCTCGTCACAATAAAGATAGGGGGGCAACTAAAGGAAGCTCTATTAGATACAGG
AGCGGATGATACAGTAGTAGAAGAA---ATGAATCTACCAGGMAGATGGAAACCAAAAATGATAGGGGGAATTGGAGGTT
TTATCAAAGTAAGACAGTATGATCAGATACTCATAGAAATCTGTGGACATAAAGCTATAGGTACAGTCTTAGTAGGACCT
ACACCTGTCAACATAGTTGGAAGAAATCTGTTGACTCAGATTGGTTGCACTTTAAATTTT
>JF320423/B/CA/2007/502_1191_05
CCTCAAATCACTCTTTGGCAACGACCCGTTGTCACAATAAAGATAGGGGGGCAATTAAAGGAAGCTCTATTAGATACAGG
AGCAGATGATACAGTATTAGAAGAC---ATAAATTTGCCAGGAAAATGGAAACCAAAAATGATAGGGGGAATTGGAGGTT
TTATCAAAGTAAAACAGTATGATCAGATACCCATAGAAATCTGTGGACATAAAACTATAGGTACAGTATTAGTAGGACCT
ACACCTGTCAACATAATTGGAAGAAACTTGTTGACTCAGCTTGGATGTACCTTAAATTTT
>JF320424/B/CA/2007/502_1191_03
CCTCAAATCACTCTTTGGCAACGACCCGTTGTCACAATAAAGATAGGGGGGCAATTAAAGGAAGCTCTATTAGATACAGG
AGCAGATGATACAGTATTAGAAGAC---ATAAATTTGCCAGGAAAATGGAAACCAAAAATGATAGGGGGAATTGGAGGTT
TTATCAAAGTAAAACAGTATGATCAGATACCCATAGAAATCTGTGGACATAAAACTATAGGTACAGTATTAGTAGGACCT
ACACCTGTCAACATAATTGGAAGAAACTTGTTGACTCAGCTTGGATGTACCTTAAATTTT
>JF320425/B/CA/2007/502_1191_07
CCTCAAATCACTCTTTGGCAACGACCCGTTGTCACAATAAAGATAGGGGGGCAATTAAAGGAAGCTCTATTAGATACAGG
AGCAGATGATACAGTATTAGAAGAC---ATAAATTTGCCAGGAAAATGGAAACCAAAAATGATAGGGGGAATTGGAGGTT
TTATCAAAGTAAAACAGTATGATCAGATACCCATAGAAATCTGTGGACATAAAACTATAGGTACAGTATTAGTAGGACCT
ACACCTGTCAACATAATTGGAAGAAACTTGTTGACTCAGCTTGGATGTACCTTAAATTTT
>JF320426/B/CA/2007/502_1191_06
CCTCAAATCACTCTTTGGCAACGACCCGTTGTCACAATAAAGATAGGGGGGCAATTAAAGGAAGCTCTATTAGATACAGG
AGCAGATGATACAGTATTAGAAGAC---ATAAATTTGCCAGGAAAATGGAAACCAAAAATGATAGGGGGAATTGGAGGTT
TTATCAAAGTAAAACAGTATGATCAGATACCCATAGAAATCTGTGGACATAAAACTATAGGTACAGTATTAGTAGGACCT
ACACCTGTCAACATAATTGGAAGAAACTTGTTGACTCAGCTTGGATGTACCTTAAATTTT
>JF320427/B/CA/2006/502_1799_FL02
CCTCAGATCACTCTTTGGCAACGACCCCTCGTCACAGTAAGGATAGGGGGGCAACTAAAGGAAGCTTTATTAGATACAGG
AGCAGATGATACAGTATTAGAAGAA---ATGGAGTTGCCAGGAAGATGGAAACCAAAAATGATAGGGGGAATTGGAGGTT
TTATCAAAGTAAGACAGTATGATGAGATACAAATAGACATCTGTGGACATAAAGCTATAGGTTCAGTATTAATAGGACCT
ACACCTGTCAACATAATTGGAAGAAATATGTTAACTCAGATTGGTTGCACTTTAAATTTC
>JF320428/B/CA/2006/502_1799_FL03
CCTCAGATCACTCTTTGGCAACGACCCCTCGTCACAGTAAGGATAGGGGGGCAACTAAAGGAAGCTTTATTAGATACAGG
AGCAGATGATACAGTATTAGAAGAA---ATGGAGTTGCCAGGAAGATGGAAACCAAAAATGATAGGGGGAATTGGAGGTT
TTATCAAAGTAAGACAGTATGATGAGATACAAATAGACATCTGTGGACATAAAGCTATAGGTTCAGTATTAATAGGACCT
ACACCTGTCAACATAATTGGAAGAAATATGTTAACTCAGATTGGTTGCACTTTAAATTTC
>JF320429/B/CA/2006/502_1799_FL01
CCTCAGATCACTCTTTGGCAACGACCCCTCGTCACAGTAAGGATAGGGGGGCAACTAAAGGAAGCTTTATTAGATACAGG
AGCAGATGATACAGTATTAGAAGAA---ATGGAGTTGCCAGGAAGATGGAAACCAAAAATGATAGGGGGAATTGGAGGTT
TTATCAAAGTAAGACAGTATGATGAGATACAAATAGACATCTGTGGACATAAAGCTATAGGTTCAGTATTAATAGGACCT
ACACCTGTCAACATAATTGGAAGAAATATGTTAACTCAGATTGGTTGCACTTTAAATTTC
>JF320430/B/CA/2006/502_1799_FL05
CCTCAGATCACTCTTTGGCAACGACCCCTCGTCACAGTAAGGATAGGGGGGCAACTAAAGGAAGCTTTATTAGATACAGG
AGCAGATGATACAGTATTAGAAGAA---ATGGAGTTGCCAGGAAGATGGAAACCAAAAATGATAGGGGGAATTGGAGGTT
TTATCAAAGTAAGACAGTATGATGAGATACAAATAGACATCTGTGGACATAAAGCTATAGGTTCAGTATTAATAGGACCT
ACACCTGTCAACATAATTGGAAGAAATATGTTAACTCAGATTGGTTGCACTTTAAATTTC
>JF320431/B/CA/2006/502_1799_FL04
CCTCAGATCACTCTTTGGCAACGACCCCTCGTCACAGTAAGGATAGGGGGGCAACTAAAGGAAGCTTTATTAGATACAGG
AGCAGATGATACAGTATTAGAAGAA---ATGGAGTTGCCAGGAAGATGGAAACCAAAAATGATAGGGGGAATTGGAGGTT
TTATCAAAGTAAGACAGTATGATGAGATACAAATAGACATCTGTGGACATAAAGCTATAGGTTCAGTATTAATAGGACCT
ACACCTGTCAACATAATTGGAAGAAATATGTTAACTCAGATTGGTTGCACTTTAAATTTC
>JF320460/B/US/2007/502_1709_07
CCTCAAATCACTCTTTGGCAACGACCCCTCGTCACAATAAAGATAGGGGGGCAGCTAAAGGAAGCTCTATTGGATACAGG
AGCAGATGATACAGTATTAGAAGAA---ATGAATTTGCCAGGAAGATGGAAACCAAAAATGATAGGGGGAATTGGAGGTT
TTATCAAAGTAAGACAGTATGATCAGATACTCATAGAAATCTGTGGACATAAAGCTATAGGTACAGTATTAGTAGGACCT
ACACCTGTCAACATCATTGGAAGAAATCTGTTGACTCAGATTGGTTGCACTTTAAATTTT
>JF320461/B/US/2007/502_1709_10
CCTCAAATCACTCTTTGGCAACGACCCCTCGTCACAATAAAGATAGGGGGGCAGCTAAAGGAAGCTCTATTGGATACAGG
AGCAGATGATACAGTATTAGAAGAA---ATGAATTTGCCAGGAAGATGGAAACCAAAAATGATAGGGGGAATTGGAGGTT
TTATCAAAGTAAGACAGTATGATCAGATACTCATAGAAATCTGTGGACATAAAGCTATAGGTACAGTATTAGTAGGACCT
ACACCTGTCAACATCATTGGAAGAAATCTGTTGACTCAAATTGGTTGCACTTTAAATTTT
>JF320462/B/US/2007/502_1709_06
CCTCAAATCACTCTTTGGCAACGACCCCTCGTCACAATAAAGATAGGGGGGCAGCTAAAGGAAGCTCTATTGGATACAGG
AGCAGATGATACAGTATTAGAAGAA---ATGAATTTGCCAGGAAGATGGAAACCAAAAATGATAGGGGGAATTGGAGGTT
TTATCAAAGTAAGACAGTATGATCAGATACTCATAGAAATCTGTGGACATAAAGCTATAGGTACAGTATTAGTAGGACCT
ACACCTGTCAACATAATTGGAAGAAATCTGTTGACTCAGATTGGTTGCACTTTAAATTTT
>JF320463/B/US/2007/502_1709_14
CCTCAAATCACTCTTTGGCAACGACCCCTCGTCACAATAAAGATAGGGGGGCAGCTAAAGGAAGCTCTATTGGATACAGG
AGCAGATGATACAGTATTAGAAGAA---ATGAATTTGCCAGGAAGATGGAAACCAAAAATGATAGGGGGAATTGGAGGTT
TTATCAAAGTAAGACAGTATGATCAAATACTCATAGAAATCTGTGGACATAAAGCTATAGGTACAGTATTAGTAGGACCT
ACACCTGTCAACATCATTGGAAGAAATCTGTTGACTCAAATTGGTTGCACTTTAAATTTT
>JF320464/B/US/2007/502_1709_09
CCTCAAATCACTCTTTGGCAACGACCCCTCGTCACAATAAAGATAGGGGGGCAGCTAAAGGAAGCTCTATTGGATACAGG
AGCAGATGATACAGTATTAGAAGAA---ATGAATTTGCCAGGAAGATGGAAACCAAAAATGATAGGGGGAATTGGAGGTT
TTATCAAAGTAAGACAGTATGATCAGATACTCATAGAAATCTGTGGACATAAAGCTATAGGTACAGTATTAGTAGGACCT
ACACCTGTCAACATCATTGGAAGAAATCTGTTGACTCAAATTGGTTGCACTTTAAATTTT
>JF320465/B/US/2007/502_1709_11
CCTCAAATCACTCTTTGGCAACGACCCCTCGTCACAATAAAGATAGGGGGGCAGCTAAAGGAAGCTCTATTGGATACAGG
AGCAGATGATACAGTATTAGAAGAA---ATGAATTTGCCAGGAAGATGGAAACCAAAAATGATAGGGGGAATTGGAGGTT
TTATCAAAGTAAGACAGTATGATCAGATACTCATAGAAATCTGTGGACATAAAGCTATAGGTACAGTATTAGTAGGACCT
ACACCTGTCAACATCATTGGAAGAAATCTGTTGACTCAAATTGGTTGCACTTTAAATTTT
>JF320466/B/US/2007/502_1709_02
CCTCAAATCACTCTTTGGCAACGACCCCTCGTCACAATAAAGATAGGGGGGCAGCTAAAGGAAGCTCTATTGGATACAGG
AGCAGATGATACAGTATTAGAAGAA---ATGAATTTGCCAGGAAGATGGAAACCAAAAATGATAGGGGGAATTGGAGGTT
TTATCAAAGTAAGACAGTATGATCAGATACTCATAGAAATCTGTGGACATAAAGCTATAGGTACAGTATTAGTAGGACCT
ACACCTGTCAACATAATTGGAAGAAATCTGTTGACTCAGATTGGTTGCACTTTAAATTTT
>JF320467/B/US/2007/502_1709_04
CCTCAAATCACTCTTTGGCAACGACCCCTCGTCACAATAAAGATAGGGGGGCAGCTAAAGGAAGCTCTATTGGATACAGG
AGCAGATGATACAGTATTAGAAGAA---ATGAATTTGCCAGGAAGATGGAAACCAAAAATGATAGGGGGAATTGGAGGTT
TTATCAAAGCAAGACAGTATGATCAGATACTCATAGAAATCTGTGGACATAAAGCTATAGGTACAGTATTAGTAGGACCT
ACACCTGTCAACATCATTGGAAGAAATCTGTTGACTCAAATTGGTTGCACTTTAAATTTT
>JF320468/B/US/2007/502_1709_03
CCTCAAATCACTCTTTGGCAACGACCCCTCGTCACAATAAAGATAGGGGGGCAGCTAAAGGAAGCTCTATTGGATACAGG
AGCAGATGATACAGTATTAGAAGAA---ATGAATTTGCCAGGAAGATGGAAACCAAAAATGATAGGGGGAATTGGAGGTT
TTATCAAAGTAAGACAGTATGATCAGATACTCATAGAAATCTGTGGACATAAAGCTATAGGTACAGTATTAGTAGGACCT
ACACCTGTCAACATAATTGGAAGAAATCTGTTGACTCAGATTGGTTGCACTTTAAATTTT
>JF320469/B/US/2007/502_1709_08
CCTCAAATCACTCTTTGGCAACGACCCCTCGTCACAATAAAGATAGGGGGGCAGCTAAAGGAAGCTCTATTGGATACAGG
AGCAGATGATACAGTATTAGAAGAA---ATGAATTTGCCAGGAAGATGGAAACCAAAAATGATAGGGGGAATTGGAGGTT
TTATCAAAGTAAGACAGTATGATCAGATACTCATAGAAATCTGTGGACATAAAGCTATAGGTACAGTATTAGTAGGACCT
ACACCTGTCAACATCATTGGAAGAAATCTGTTGACTCAGATTGGTTGCACTTTAAATTTT
>JF320470/B/US/2007/502_1709_12
CCTCAAATCACTCTTTGGCAACGACCCCTCGTCACAATAAAGATAGGGGGGCAGCTAAAGGAAGCTCTATTGGATACAGG
AGCAGATGATACAGTATTAGAAGAA---ATGAATTTGCCAGGAAGATGGAAACCAAAAATGATAGGGGGAATTGGAGGTT
TTATCAAAGTAAGACAGTATGATCAGATACTCATAGAAATCTGTGGACATAAAGCTATAGGTACAGTATTAGTAGGACCT
ACACCTGTCAACATCATTGGAAGAAATCTGTTGACTCAAATTGGTTGCACTTTAAATTTT
>JF320477/B/US/2005/502_1926_FL04
CCTCAAATCACTCTTTGGCAACGACCCCTCGTCACAATAAAGGTAGGGGGGCAAACAAAAGAAGCTCTATTAGATACAGG
AGCAGATGATACAGTATTAGAAGAA---ATGAGTTTGCCAGGAAGATGGAAACCAAAAATGATAGGGGGAATTGGAGGTT
TTATCAAAGTAAGACAGTATGATCAGGTATGTATAGAAATCTGTGGTCATAAAGCGATAGGTACAGTATTAGTAGGACCT
ACACCTGTCAACATAATTGGAAGAAATCTGTTGACTCAGCTTGGTTGTACTTTAAATTTT
>JF320478/B/US/2005/502_1926_FL03
CCTCAAATCACTCTTTGGCAACGACCCCTCGTCACAATAAAGGTAGGGGGGCAAACAAAAGAAGCTCTATTAGATACAGG
AGCAGATGATACAGTACTAGAAGAA---ATGAGTTTGCCAGGAAGATGGAAACCAAAAATGATAGGGGGAATTGGAGGTT
TTATCAAAGTAAGACAGTATGATCAGGTATGTATAGAAATCTGTGGTCATAAAGCGATAGGTACAGTATTAGTAGGACCT
ACACCTGTCAACATAATTGGAAGAAATCTGTTGACTCAGCTTGGTTGTACTTTAAATTTT
>JF320482/B/US/2005/502_2008_FL12
CCTCAGATCACTCTTTGGCAACGACCCCTCGTCACAATAAAGATAGGGGGGCAGCTAAAGGAAGCTCTATTAGATACAGG
AGCAGATGATACAGTATTAGAAGAA---ATGAATTTGCCAGGAAAATGGAAACCAAAAATAATAGGGGGAATTGGAGGTT
TTATCAAAGTAAGACAGTATGATCAGATACCCATAGACATCTGTGGGCACAAAGCTATAGGTACAGTATTAGTAGGACCT
ACACCTGTCAACATAATTGGAAGAAATCTGTTGACTCAGATTGGTTGCACCTTAAATTTT
>JF320483/B/US/2005/502_1926_FL02
CCTCAAATCACTCTTTGGCAACGACCCCTCGTCACAATAAAGGTAGGGGGGCAAACAAAAGAAGCTCTATTAGATACAGG
AGCAGATGATACAGTATTAGAAGAA---ATGAGTTTGCCAGGAAGATGGAAACCAAAAATGATAGGGGGAATTGGAGGTT
TTATCAAAGTAAGACAGTATGATCAGGTATGTATAGAAATCTGTGGTCATAAAGCGATAGGTACAGTATTAGTAGGACCT
ACACCTGTCAACATAATTGGAAGAAATCTGTTGACTCAGCTTGGTTGTACTTTAAATTTT
>JF320484/B/US/2005/502_2008_FL04
CCTCAGATCACTCTTTGGCAACGACCCCTCGTCACAATAAAGATAGGGGGGCAGCTAAAGGAAGCTCTATTAGATACAGG
AGCAGATGATACAGTATTAGAAGAC---ATGAATTTGCCAGGAAAATGGAAACCAAAAATGATAGGGGGAATTGGAGGTT
TTATCAAAGTAAGACAGTATGATCAGATACCCATAGAAATCTGTGGGCACAAAGCTATAGGTACAGTATTAGTAGGACCT
ACACCTGTCAACATAATTGGAAGAAATCTGTTGACTCAGCTTGGTTGCACCTTAAATTTT
>JF320485/B/US/2005/502_2008_FL08
CCTCAGATCACTCTTTGGCAACGACCCCTCGTCACAATAAAGATAGGGGGGCAGCTAAAGGAAGCTCTATTAGATACAGG
AGCAGATGATACAGTATTAGAAGAC---ATGAATTTGCCAGGAAAATGGAAACCAAAAATGATAGGGGGAATTGGAGGTT
TTATCAAAGTAAGACAGTATGATCAGATACCCATAGACATCTGTGGGCACAAAGCTATAGGTACAGTATTAGTAGGACCT
ACACCTGTCAACATAATTGGAAGAAATCTGTTGACTCAGATTGGTTGCACCTTAAATTTT
>JF320486/B/US/2005/502_2008_FL03
CCTCAGATCACTCTTTGGCAACGACCCCTCGTCACAATAAAGATAGGGGGGCAGCTAAAGGAAGCTCTATTAGATACAGG
AGCAGATGATACAGTATTAGAAGAC---ATGAATTTGCCAGGAAAATGGAAACCAAAAATGATAGGGGGAATTGGAGGTT
TTATCAAAGTAAGACAGTATGATCAGATACCCATAGAAATCTGTGGGCACAAAGCTATAGGTACAGTATTAGTAGGACCT
ACACCTGTCAACATAATTGGAAGAAATCTGTTGACTCAGCTTGGTTGCACCTTAAATTTT
>JF320487/B/US/2005/502_2008_FL01
CCTCAGATCACTCTTTGGCAACGACCCCTCGTCACAATAAAGATAGGGGGGCAGCTAAAGGAAGCTCTATTAGATACAGG
AGCAGATGATACAGTATTAGAAGAC---ATGAATTTGCCAGGAAAATGGAAACCAAAAATGATAGGGGGAATTGGAGGTT
TTATCAAAGTAAGACAGTATGATCAGATACCCATAGAAATCTGTGGGCACAAAGCTATAGGTACAGTATTAGTAGGACCT
ACACCTGTCAACATAATTGGAAGAAATCTGTTGACTCAGCTTGGTTGCACCTTAAATTTT
>JF320488/B/US/2005/502_2008_FL10
CCTCAGATCACTCTTTGGCAACGACCCCTCGTCACAATAAAGATAGGGGGGCAGCTAAAGGAAGCTCTATTAGATACAGG
AGCAGATGATACAGTATTAGAAGAC---ATGAATTTGCCAGGAAAATGGAAACCAAAAATGATAGGGGGAATTGGAGGTT
TTATCAAAGTAAGACAGTATGATCAGATACCCATAGAAATCTGTGGGCACAAAGCTATAGGTACAGTATTAGTAGGACCT
ACACCTGTCAACATAATTGGAAGAAATCTGTTGACTCAGCTTGGTTGCACCTTAAATTTT
>JF320489/B/US/2005/502_2008_FL11
CCTCAGATCACTCTTTGGCAGCGACCCCTCGTCACAATAAAGATAGGGGGGCAGCTAAAGGAAGCTCTATTAGATACAGG
AGCAGATGATACAGTATTAGAAGAA---ATGAATTTGCCAGGAAAATGGAAACCAAAAATGATAGGGGGAATTGGAGGTT
TTATCAAAGTAAGACAGTATGATCAGATACCCATAGACATCTGTGGGCACAAAGCTATAGGTACAGTATTAGTAGGACCT
ACACCTGTCAACATAATTGGAAGAAATCTGTTGACTCAGATTGGTTGCACCTTAAATTTT
>JF320490/B/US/2005/502_2008_FL02
CCTCAGATCACTCATTGGCAACGACCCCTCGTCACAATAAAGATAGGGGGGCAGCTAAAGGAAGCTCTATTAGATACAGG
AGCAGATGATACAGTATTAGAAGAC---ATGAATTTGCCAGGAAAATGGAAACCAAAAATGATAGGGGGAATTGGAGGTT
TTATCAAAGTAAGACAGTATGATCAGATACCCATAGAAATCTGTGGGCACAAAGCTATAGGTACAGTATTAGTAGGACCT
ACACCTGTCAACATAATTGGAAGAAATCTGTTGACTCAGCTTGGTTGCACCTTAAATTTT
>JF320491/B/US/2005/502_2008_FL09
CCTCAGATCACTCTTTGGCAACGACCCCTCGTCACAATAAAGATAGGGGGGCAGCTAAAGGAAGCTCTATTAGATACAGG
AGCAGATGATACAGTATTAGAAGAC---ATGAATTTGCCAGGAAAATGGAAACCAAAAATGATAGGGGGAATTGGAGGTT
TTATCAAAGTAAGACAGTATGATCAGATACCCATAGAAATCTGTGGGCACAAAGCTATAGGTACAGTATTAGTAGGACCT
ACACCTGTCAACATAATTGGAAGAAATCTGTTGACTCAGCTTGGTTGCACCTTAAATTTT
>JF320492/B/US/2005/502_2008_FL07
CCTCAGATCACTCTTTGGCAACGACCCCTCGTCACAATAAAGATAGGGGGGCAGCTAAAGGAAGCTCTATTAGATACAGG
AGCAGATGATACAGTATTAGAAGAC---ATGAATTTGCCAGGAAAATGGAAACCAAAAATGATAGGGGGAATTGGAGGTT
TTATCAAAGTAAGACAGTATGATCAGATACCCATAGAAATCTGTGGGCACAAAGCTATAGGTACAGTATTAGTAGGACCT
ACACCTGTCAACATAATTGGAAGAAATCTGTTGACTCAGCTTGGTTGCACCTTAAATTTT
>JF320515/B/US/2006/502_0176_FL07
CCTCAGATCACTCTTTGGCAACGACCCCTCGTCACAGTAAAAATAGGGGGGCAACTAAGGGAAGCTCTATTAGATACAGG
AGCAGATGATACAGTATTAGAAGAA---ATAGATTTGCCAGGAAGATGGAAACCAAAAATGATAGGGGGAATTGGAGGTT
TTATCAAAGTAAGACAGTATGATCAGATACTAGTAGAAATCTGCGGACATAAAGCTATAGGTACAGTATTAGTAGGACCT
ACACCTGTCAACATAATTGGAAGAAATCTGTTGACTCAGCTTGGCTGCACTTTAAATTTT
>JF320516/B/US/2006/502_0176_FL01
CCTCAGATCACTCTTTGGCAACGACCCCTCGTCACAGTAAAAATAGGGGGGCAACTAAGGGAAGCTCTATTAGATACAGG
AGCAGATGATACAGTATTAGAAGAA---ATAGATTTGCCAGGAAGATGGAAACCAAAAATGATAGGGGGAATTGGAGGTT
TTATCAAAGTAAGACAGTATGATCAGATACTAGTAGAAATCTGCGGACATAAAGCTATAGGTACAGTATTAGTAGGACCT
ACACCTGTCAACATAATTGGAAGAAATCTGTTGACTCAGCTTGGCTGCACTTTAAATTTT
>JF320518/B/US/2006/502_0176_FL03
CCTCAGATCACTCTTTGGCAACGACCCCTCGTCACAGTAAAAATAGGGGGGCAACTAAGGGAAGCTCTATTAGATACAGG
AGCAGATGATACAGTATTAGAAGAA---ATAGATTTGCCAGGAAGATGGAAACCAAAAATGATAGGGGGAATTGGAGGTT
TTATCAAAGTAAGACAGTATGATCAGATACTAGTAGAAATCTGCGGACATAAAGCTATAGGTACAGTATTAGTAGGACCT
ACACCTGTCAACATAATTGGAAGAAATCTGTTGACTCAGCTTGGCTGCACTTTAAATTTT
>JF320519/B/US/2006/502_0176_FL05
CCTCAGATCACTCTTTGGCAACGACCCCTCGTCACAGTAAAAATAGGGGGGCAACTAAGGGAAGCTCTATTAGATACAGG
AGCAGATGATACAGTATTAGAAGAA---ATAGATTTGCCAGGAAGATGGAAACCAAAAATGATAGGGGGAATTGGAGGTT
TTATCAAAGTAAGACAGTATGATCAGATACTAGTAGAAATCTGCGGACATAAAGCTATAGGTACAGTATTAGTAGGACCT
ACACCTGTCAACATAATTGGAAGAAATCTGTTGACTCAGCTTGGCTGCACTTTAAATTTT
>JF320526/B/US/2006/502_0717_FL02
CCTCAAATCACTCTTTGGCAACGACCCCTCGTCACAATAAAGATAGGGGGGCAACTAAAGGAAGCTCTATTAGATACAGG
AGCAGATGATACAGTATTAGAAGAA---ATGAATTTGCCAGGAAGATGGAAACCAAAAATGATAGGGGGAATTGGAGGTT
TTATCAAAGTAAGACAGTATGATCAGATACCCATAGAAATCTGCGGTCACAAAGCCATAGGTACAGTATTAATAGGACCT
ACACCCGTCAACATAATTGGAAGAAATCTATTGACTCAGCTTGGCTGCACTTTAAATTTT
>JF320529/B/US/2006/502_0717_FL01
CCTCAAATCACTCTTTGGCAACGACCCCTCGTCACAATAAAGATAGGGGGGCAACTAAAGGAAGCTCTATTAGATACAGG
AGCAGATGATACAGTATTAGAAGAA---ATGAATTTGCCAGGAAGATGGAAACCAAAAATGATAGGGGGAATTGGAGGTT
TTATCAAAGTAAGACAGTATGATCAGATACCCATAGAAATCTGCGGTCACAAAGCCATAGGTACAGTATTAATAGGACCT
ACACCCGTCAACATAATTGGAAGAAATCTATTGACTCAGCTTGGCTGCACTTTAAATTTT
>JF320530/B/US/2007/502_0823_05
CCTCAAATCACTCTTTGGCAACGACCCCTCGTCACAGTAAAGATAGGGGGGCAACTAAAGGAAGCGCTATTAGATACAGG
AGCAGATGATACAGTATTAGAAGAA---ATGTGTTTGCCAGGAAGATGGAAACCAAAAATGATAGGGGGAATTGGAGGTT
TTATCAAAGTAAGACAGTATGATCAGATACCCATAGAAATCTGTGGACATAAAGCTATAGGTACAGTATTAGTAGGACCT
ACACCTGTCAACATAATTGGAAGAAATCTGTTGACTCAACTTGGCTGCACTTTAAATTTT
>JF320531/B/US/2007/502_0823_04
CCTCAAATCACTCTTTGGCAACGACCCCTCGTCACAGTAAAGATAGGGGGGCAACTAAAGGAAGCGCTATTAGATACAGG
AGCAGATGATACAGTATTAGAAGAA---ATGTGTTTGCCAGGAAGATGGAAACCAAAAATGATAGGGGGAATTGGAGGTT
TTATCAAAGTAAGACAGTATGATCAGATACCCATAGAAATCTGTGGACATAAAGCTATAGGTACAGTATTAATAGGACCT
ACACCTGTCAACATAATTGGAAGAAATCTGTTGACTCAACTTGGCTGCACTTTAAATTTT
>JF320532/B/US/2007/502_0823_02
CCTCAAATCACTCTTTGGCAACGACCCCTCGTCACAGTAAAGATAGGGGGGCAACTAAAGGAAGCGCTATTAGATACAGG
AGCAGATGATACAGTATTAGAAGAA---ATGTGTTTGCCAGGAAGATGGAAACCAAAAATGATAGGGGGAATTGGAGGTT
TTATCAAAGTAAGACAGTATGATCAGATACCCATAGAAATCTGTGGACATAAAGCTATAGGTACAGTATTAATAGGACCT
ACACCTGTCAACATAATTGGAAGAAATCTGTTGACTCAACTTGGCTGCACTTTAAATTTT
>JF320533/B/US/2007/502_0823_01
CCTCAAATCACTCTTTGGCAACGACCCCTCGTCACAGTAAAGATAGGGGGGCAACTAAAGGAAGCGCTATTAGATACAGG
AGCAGATGATACAGTATTAGAAGAA---ATGTGTTTGCCAGGAAGATGGAAACCAAAAATGATAGGGGGAATTGGAGGTT
TTATCAAAGTAAGACAGTATGATCAGATACCCATAGAAATCTGTGGACATAAAGCTATAGGTACAGTATTAGTAGGACCT
ACACCTGTCAACATAATTGGAAGAAATCTGTTGACTCAACTTGGCTGCACTTTAAATTTT
>JF320534/B/US/2007/502_0823_06
CCTCAAATCACTCTTTGGCAACGACCCCTCGTCACAGTAAAGATAGGGGGGCAACTAAAGGAAGCGCTATTAGATACAGG
AGCAGATGATACAGTATTAGAAGAA---ATGTGTTTGCCAGGAAGATGGAAACCAAAAATGATAGGGGGAATTGGAGGTT
TTATCAAAGTAAGACAGTATGATCAGATACCCATAGAAATCTGTGGACATAAAGCTATAGGTACAGTATTAGTAGGACCT
ACACCTGTCAACATAATTGGAAGAAATCTGTTGACTCAACTTGGCTGCACTTTAAATTTT
>JF320535/B/US/2007/502_0823_03
CCTCAAATCACTCTTTGGCAACGACCCCTCGTCACAGTAAAGATAGGGGGGCAACTAAAGGAAGCGCTATTAGATACAGG
AGCAGATGATACAGTATTAGAAGAA---ATGTGTTTGCCAGGAAGATGGAAACCAAAAATGATAGGGGGAATTGGAGGTT
TTATCAAAGTAAGACAGTATGATCAGATACCCATAGAAATCTGTGGACATAAAGCTATAGGTACAGTATTAATAGGACCT
ACACCTGTCAACATAATTGGAAGAAATCTGTTGACTCAACTTGGCTGCACTTTAAATTTT
>JF320536/B/US/2007/502_0823_07
CCTCAAATCACTCTTTGGCAACGACCCCTCGTCACAGTAAAGATAGGGGGGCAACTAAAGGAAGCGCTATTAGATACAGG
AGCAGATGATACAGTATTAGAAGAA---ATGTGTTTGCCAGGAAGATGGAAACCAAAAATGATAGGGGGAATTGGAGGTT
TTATCAAAGTAAGACAGTATGATCAGATACCCATAGAAATCTGTGGACATAAAGCTATAGGTACAGTATTAGTAGGACCT
ACACCTGTCAACATAATTGGAAGAAATCTGTTGACTCAACTTGGCTGCACTTTAAATTTT
>JF320559/B/US/2007/502_0364_wg5
CCTCAGATCACTCTTTGGCAGCGACCCCTCGTTACAATAAGGATAGGGGAGCAGCTAAAGGAAGCTCTATTAGATACAGG
AGCAGATGATACAGTATTAGAAGAA---ATGAATTTACCAGGAAGATGGAAACCATGAATGATAGGGGGAATTGGAGGCT
TTATCAGAGTAAAACAGTATGATCAGGTACCCATAGAAATCTGTGGACATAAAACTATAGGTACAGTATTAGTAGGACCT
ACACCTGTCAACATAATTGGAAGAAACTTGTTGACTCAGATTGGTTGCACTTTAAATTTT
>JF320561/B/US/2007/502_0364_wg4
CCTCAGATCACTCTTTGGCAGCGACCCCTCGTTACAATAAGGATAGGGGAGCAGCTAAAGGAAGCTCTATTAGATACAGG
AGCAGATGATACAGTATTAGAAGAA---ATGAATTTACCAGGAAGATGGAAACCAAGAATGATAGGGGGAATTGGAGGCT
TTATCAGAGTAAAACAGTATGATCAGGTACCCATAGAAATCTGTGGACATAAAACTATAGGTACAGTATTAGTAGGACCT
ACACCTGTCAACATAATTGGAAGAARCTTGTTGACTCAGATTGGTTGCACTTTAAATTTT
>JF320562/B/US/2007/502_0364_wg1
CCTCAGATCACTCTTTGGCAGCGACCCCTCGTTACAATAAGGATAGGGGAGCAGCTAAAGGAAGCTCTATTAGATACAGG
AGCAGATGATACAGTATTAGAAGAA---ATGAATTTACCAGGAAGATGGAAACCAAGAATGATAGGGGGAATTGGAGGCT
TTATCAGAGTAAAACAGTATGATCAGGTACCCATAGAAATCTGTGGACATAAAACTATAGGTACAGTATTAGTAGGACCT
ACACCTGTCAACATAATTGGAAGAAACTTGTTGACTCAGATTGGTTGCACTTTAAATTTT
>JF320563/B/US/2007/502_0364_wg2
CCTCAGATCACTCTTTGGCAGCGACCCCTCGTTACAATAAGGATAGGGGAGCAGCTAAAGGAAGCTCTATTAGATACAGG
AGCAGATGATACAGTATTAGAAGAA---ATGAATTTACCAGGAAGATGGAAACCAAGAATGATAGGGGGAATTGGAGGCT
TTATCAGAGTAAAACAGTATGATCAGGTACCCATAGAAATCTGTGGACATAAAACTATAGGTACAGTATTAGTAGGACCT
ACACCTGTCAACATAATTGGAAGAAACTTGTTGACTCAGATTGGTTGCACTTTAAATTTT
>JF320564/B/US/2006/502_1046_FL04
CCTCAAATCACTCTTTGGCAACGACCCCTCGTCACAATAAAGATAGGGGGGCAACTAAAGGAAGCTCTATTAGATACAGG
AGCAGATGATACAGTGTTAGAAGAA---ATGAATTTGCCAGGGAGATGGAAACCAAAAATGATAGGGGGAATTGGAGGTT
TTATCAAAGTAAGACAGTATGATCAGATATCTATAGAGATCTGTGGACACAAAGCTGTGGGTACAGTATTAATAGGACCT
ACACCTGTCAACATAATTGGAAGAAATCTGTTGACTCAAATTGGCTGCACATTAAATTTT
>JF320565/B/US/2006/502_1046_FL05
CCTCAAATCACTCTTTGGCAACGACCCCTCGTCACAATAAAGATAGGGGGGCAACTAAAGGAAGCTCTATTAGATACAGG
AGCAGATGATACAGTGTTAGAAGAA---ATGAATTTGCCAGGGAGATGGAAACCAAAAATGATAGGGGGAATTGGAGGTT
TTATCAAAGTAAGACAGTATGATCAGATATCTATAGAGATCTGTGGACACAAAGCTGTGGGTACAGTATTAATAGGACCT
ACACCTGTCAACATAATTGGAAGAAATCTGTTGACTCAAATTGGCTGCACATTAAATTTT
>JF320566/B/US/2006/502_1046_FL01
CCTCAAATCACTCTTTGGCAACGACCCCTCGTCACAATAAAGATAGGGGGGCAACTAAAGGAAGCTCTATTAGATACAGG
AGCAGATGATACAGTGTTAGAAGAA---ATGAATTTGCCAGGGAGATGGAAACCAAAAATGATAGGGGGAATTGGAGGTT
TTATCAAAGTAAGACAGTATGATCAGATATCTATAGAGATCTGTGGACACAAAGCTGTGGGTACAGTATTAATAGGACCT
ACACCTGTCAACATAATTGGAAGAAATCTGTTGACTCAAATTGGCTGCACATTAAATTTT
>JF320567/B/US/2006/502_1046_FL03
CCTCAAATCACTCTTTGGCAACGACCCCTCGTCACAATAAAGATAGGGGGGCAACTAAAGGAAGCTCTATTAGATACAGG
AGCAGATGATACAGTGTTAGAAGAA---ATGAATTTGCCAGGGAGATGGAAACCAAAAATGATAGGGGGAATTGGAGGTT
TTATCAAAGTAAGACAGTATGATCAGATATCTATAGAGATCTGTGGACACAAAGCTGTGGGTACAGTATTAATAGGACCT
ACACCTGTCAACATAATTGGAAGAAATCTGTTGACTCAAATTGGCTGCACATTAAATTTT
>JF320568/B/US/2006/502_1046_FL02
CCTCAAATCACTCTTTGGCAACGACCCCTCGTCACAATAAAGATAGGGGGGCAACTAAAGGAAGCTCTATTAGATACAGG
AGCAGATGATACAGTGTTAGAAGAA---ATGAATTTGCCAGGGAGATGGAAACCAAAAATGATAGGGGGAATTGGAGGTT
TTATCAAAGTAAGACAGTATGATCAGATATCTATAGAGATCTGTGGACACAAAGCTGTGGGTACAGTATTAATAGGACCT
ACACCTGTCAACATAATTGGAAGAAATCTGTTGACTCAAATTGGCTGCACATTAAATTTT
>JF320577/B/US/2007/502_2305_01
CCTCAGATCACTCTTTGGCAACGACCCCTCGTCACAATAAAGATAGGGGGGCAACTAAAGGAAGCTCTATTAGATACAGG
AGCAGATGATACAGTATTAGAAGAC---ATGAATTTGCCAGGAAGGTGGAAGCCAAAAATGATAGGGGGAATTGGAGGTT
TTATCAAAGTAAGACAATATGATCAGGTACCCATAGAAATCTGTGGACATAAAACTGAAGGTACAGTGTTAGTAGGACCT
ACACCTGTCAACATAATTGGAAGAAATCTGTTGACTCAGCTTGGCTGCACTTTAAATTTT
>JF320613/B/US/2006/502_0062_FL04
CCTCAAATCACTCTTTGGCAACGACCCCTCGTCACAGTAAAGATAGGGGGGCAACTAAAGGAAGCTCTATTAGATACAGG
AGCAGATGATACAGTATTAGAAGAA---ATAGATTTGCCAGGAAAATGGAAACCAAAAATGATAGGGGGAATTGGAGGTT
TTATCAAAGTAAGACAGTATGATCAGATACTTGTAGATATCTGTGGACATAAAGCAAGAGGTACAGTATTAGTAGGACCC
ACACCTGTCAACATAATTGGAAGAAATCTGTTGACTCAGATTGGCTGCACTTTAAATTTT
>JF320615/B/US/2006/502_0053_wg06
CCTCAGATCACTCTTTGGCAACGACCCCTCGTCACAATAAAGATAGGGGGGCAACTAAAGGAAGCTCTATTAGATACAGG
AGCAGATGATACAGTATTAGAAGAA---ATGAATTTGCCAGGAAAATGGAGACCAAAAATGATAGGGGGAATTGGAGGTT
TTATCAAAGTAAGACAGTATGATCAGATACCAATAGAAATTTGTGGACATAAAGCCATAGGTACAGTATTAATAGGACCT
ACACCTGTCAACATAATTGGAAGAAATCTGTTGACTCAGATTGGTTGCACTTTAAATTTT
>JF320616/B/US/2006/502_0062_FL02
CCTCAAATCACTCTTTGGCAACGACCCCTCGTCACAGTAAAGATAGGGGGGCAACTAAAGGAAGCTCTATTAGATACAGG
AGCAGATGATACAGTATTAGAAGAA---ATAGATTTGCCAGGAAAATGGAAACCAAAAATGATAGGGGGAATTGGAGGTT
TTATCAAAGTAAGACAGTATGATCAGATACTTGTAGATATCTGTGGACATAAAGCAAGAGGTACAGTATTAGTAGGACCC
ACACCTGTCAACATAATTGGAAGAAATCTGTTGACTCAGATTGGCTGCACTTTAAATTTT
>JF320617/B/US/2006/502_0053_wg01
CCTCAGATCACTCTTTGGCAACGACCCCTCGTCACAATAAAGATAGGGGGGCAACTAAAGGAAGCTCTATTAGATACAGG
AGCAGATGATACAGTATTAGAAGAA---ATGAATTTGCCAGGAAAATGGAGACCAAAAATGATAGGGGGAATTGGAGGTT
TTATCAAAGTAAGACAGTATGATCAGATACCAATAGAAATTTGTGGACATAAAGCCATAGGTACAGTATTAATAGGACCT
ACACCTGTCAACATAATTGGAAGAAATCTGTTGACTCAGATTGGTTGCACTTTAAATTTT
>JF320619/B/US/2006/502_0062_FL06
CCTCAAATCACTCTTTGGCAACGACCCCTCGTCACAGTAAAGATAGGGGGGCAACTAAAGGAAGCTCTATTAGATACAGG
AGCAGATGATACAGTATTAGAAGAA---ATAGATTTGCCAGGAAAATGGAAACCAAAAATGATAGGGGGAATTGGAGGTT
TTATCAAAGTAAGACAGTATGATCAGATACTTGTAGATATCTGTGGACATAAAGCAAGAGGTACAGTATTAGTAGGACCC
ACACCTGTCAACATAATTGGAAGAAATCTGTTGACTCAGATTGGCTGCACTTTAAATTTT
>JF320620/B/US/2006/502_0053_wg10
CCTCAGATCACTCTTTGGCAACGACCCCTCGTCACAATAAAGATAGGGGGGCAACTAAAGGAAGCTCTATTAGATACAGG
AGCAGATGATACAGTATTAGAAGAA---ATGAATTTGCCAGGAAAATGGAGACCAAAAATGATAGGGGGAATTGGAGGTT
TTATCAAAGTAAGACAGTATGATCAGATACCAATAGAAATTTGTGGACATAAAGCCATAGGTACAGTATTAATAGGACCT
ACACCTGTCAACATAATTGGAAGAAATCTGTTGACTCAGATTGGTTGCACTTTAAATTTT
>JF320621/B/US/2006/502_0053_wg09
CCTCAGATCACTCTTTGGCAACGACCCCTCGTCACAATAAAGATAGGGGGGCAACTAAAGGAAGCTCTATTAGATACAGG
AGCAGATGATACAGTATTAGAAGAA---ATGAATTTGCCAGGAAAATGGAGACCAAAAATGATAGGGGGAATTGGAGGTT
TTATCAAAGTAAGACAGTATGATCAGATACCAATAGAAATTTGTGGACATAAAGCCATAGGTACAGTATTAATAGGACCT
ACACCTGTCAACATAATTGGAAGAAATCTGTTGACTCAGATTGGTTGCACTTTAAATTTT
>JF320622/B/US/2006/502_0062_FL05
CCTCAAATCACTCTTTGGCAACGACCCCTCGTCACAGTAAAGATAGGGGGGCAACTAAAGGAAGCTCTATTAGATACAGG
AGCAGATGATACAGTATTAGAAGAA---ATAGATTTGCCAGGAAAATGGAAACCAAAAATGATAGGGGGAATTGGAGGTT
TTATCAAAGTAAGACAGTATGATCAGATACTTGTAGATATCTGTGGACATAAAGCAAGAGGTACAGTATTAGTAGGACCC
ACACCTGTCAACATAATTGGAAGAAATCTGTTGACTCAGATTGGCTGCACTTTAAATTTT
>JF320624/B/US/2006/502_0053_wg04
CCTCAGATCACTCTTTGGCAACGACCCCTCGTCACAATAAAGATAGGGGGGCAACTAAAGGAAGCTCTATTAGATACAGG
AGCAGATGATACAGTATTAGAAGAA---ATGAATTTGCCAGGAAAATGGAGACCAAAAATGATAGGGGGAATTGGAGGTT
TTATCAAAGTAAGACAGTATGATCAGATACCAATAGAAATTTGTGGACATAAAGCCATAGGTACAGTATTAATAGGACCT
ACACCTGTCAACATAATTGGAAGAAATCTGTTGACTCAGATTGGTTGCACTTTAAATTTT
>JF320626/B/US/2006/502_0053_wg05
CCTCAGATCACTCTTTGGCAACGACCCCTCGTCACAATAAAGATAGGGGGGCAACTAAAGGAAGCTCTATTAGATACAGG
AGCAGATGATACAGTATTAGAAGAA---ATGAATTTGCCAGGAAAATGGAGACCAAAAATGATAGGGGGAATTGGAGGTT
TTATCAAAGTAAGACAGTATGATCAGATACCAATAGAAATTTGTGGACATAAAGCCATAGGTACAGTATTAATAGGACCT
ACACCTGTCAACATAATTGGAAGAAATCTGTTGACTCAGATTGGTTGCACTTTAAATTTT
>JF320627/B/US/2006/502_0053_wg07
CCTCAGATCACTCTTTGGCAACGACCCCTCGTCACAATAAAGATAGGGGGGCAACTAAAGGAAGCTCTATTAGATACAGG
AGCAGATGATACAGTATTAGAAGAA---ATGAATTTGCCAGGAAAATGGAGACCAAAAATGATAGGGGGAATTGGAGGTT
TTATCAAAGTAAGACAGTATGATCAGATACCAATAGAAATTTGTGGACATAAAGCCATAGGTACAGTATTAATAGGACCT
ACACCTGTCAACATAATTGGAAGAAATCTGTTGACTCAGATTGGTTGCACTTTAAATTTT
>JF320628/B/US/2006/502_0062_FL03
CCTCAAATCACTCTTTGGCAACGACCCCTCGTCACAGTAAAGATAGGGGGGCAACTAAAGGAAGCTCTATTAGATACAGG
AGCAGATGATACAGTATTAGAAGAA---ATAGATTTGCCAGGAAAATGGAAACCAAAAATGATAGGGGGAATTGGAGGTT
TTATCAAAGTAAGACAGTATGATCAGATACTTGTAGATATCTGTGGACATAAAGCAAGAGGTACAGTATTAGTAGGACCC
ACACCTGTCAACATAATTGGAAGAAATCTGTTGACTCAGATTGGCTGCACTTTAAATTTT
>JF320629/B/US/2006/502_0062_FL01
CCTCAAATCACTCTTTGGCAACGACCCCTCGTCACAGTAAAGATAGGGGGGCAACTAAAGGAAGCTCTATTAGATACAGG
AGCAGATGATACAGTATTAGAAGAA---ATAGATTTGCCAGGAAAATGGAAACCAAAAATGATAGGGGGAATTGGAGGTT
TTATCAAAGTAAGACAGTATGATCAGATACTTGTAGATATCTGTGGACATAAAGCAAGAGGTACAGTATTAGTAGGACCC
ACACCTGTCAACATAATTGGAAGAAATCTGTTGACTCAGATTGGCTGCACTTTAAATTTT
>JF683736/B/CY/2007/CY181
CCTCAAATCACTCTTTGGCAGCGACCCTTAGTCAAAATAAAGATAGGGGGGCAACTAAAGGAAGCTCTATTAGATACAGG
GGCAGATGATACAGTATTAGAAGAA---ATGAATTTGCCAGGAAAATGGAAACCAAAAATGATAGGGGGAATTGGAGGTT
TTATCAAAGTAAGACAGTATGATCAGATAACCATAGACATCTGTGGACATAAAGCTATAGGTACAGTATTAATAGGACCT
ACACCTGTCAACATAATTGGAAGAAACCTGTTGACTCAGATTGGTTGCACTTTAAATTTT
>JF683738/B/CY/2007/CY184
CCTCAAATCACTCTTTGGCAGCGACCCCTCGTCACAATAAAGATAGGGGGGCAACTAAAAGAAGCTTTATTAGATACAGG
AGCAGATGACACAGTATTAGAAGAA---ATGAATTTGCCAGGAAGATGGAAACCAAGAATGATAGGGGGAATTGGAGGTT
TTATCAAAGTAAAACAGTATGATCAGATACTCATAGAAATCTGTGGACATAAAGCTATAGGTACAGTATTAGTAGGACCT
ACACCAGTCAACATAATTGGAAGAAATTTGTTGACTCAGATTGGCTGCACTTTAAATTTT
>JF683741/B/CY/2007/CY188
CCTCAKATCACTCTTTGGCAACGACCCCTAGTCAATATAAAGATAGGGGGGCAACTAAAGGAAGCCTTATTAGATACAGG
AGCAGATGATACAGTATTAGAAGAC---ATGAATTTGCCAGGAAGATGGAAACCAAAAATGATAGGGGGAATTGGAGGTT
TTATCAAAGTAAGACAGTATGATCAGATACCCATAGAAATCTGTGGACATAAAGCTGTAGGTACAGTCTTAATAGGACCT
ACACCTGTCAACATAATTGGGAGAAATCTGTTGACTCAGCTTGGYTGCACTCTAAATTTT
>JF683742/B/CY/2007/CY189
CCTCAAATCACTCTTTGGCAACGACCCCTCGTCCCAATAAAGATAGRGGGGCAAMTAAAAGAAGCTCTATTAGATACAGG
AGCAGATGATACAGTATTAGAAGAC---ATGAATTTGCCAGGAAGGTGGAAACCAAAAATGATAGGGGGAATTGGAGGTT
TTATCAAAGTAAAACAATATGATCAGATATCCATAGATATTTGTGGACATAAAGTTATAGGTACAGTATTRGTAGGACCT
ACACCTGTCAACATAATTGGAAGAAATCTGTTGACTCAGCTTGGTTGCACTTTAAATTTT
>JF683743/B/CY/2007/CY190
CCTCAGATCACTCTTTGGCAACGACCCCTCGTCACAATAAAGATAGGGGGGCAACTAAAGGAAGCTTTATTAGATACAGG
AGCAGATGATACAGTGTTAGAAGAC---ATGGATTTGCCAGGAAGATGGAAACCAAAAATGATAGGGGGAATTGGAGGTT
TTATCAAAGTAAGACARTATGATCAGATACTTATAGAAATTTGTGGACATAAAACTGTAGGTACAGTATTARTAGGACCT
ACCCCAGTCAACATAATTGGAAGAAATCTGTTGACTCAGATTGGTTGCACTTTAAATTTT
>JF683746/B/CY/2007/CY194
CCTCAGATCACTCTTTGGCGACGACCCCTCGGCACAATAAAGATAGGGGGGCAACTAAAGGAAGCTTTATTAGATACAGG
AGCAGATGATACAATGTTAGAAGAC---ATGGATTTGCCAGGAAGATGGAAACCAAAAATGATAGGGGGAATTGGAGGTT
TTATCAAAGTAAGACAGTATGATCAGATACTTATAGAAATTTGTGGACATAAAACTGTAGGTACAGTATTAGTAGGACCT
ACCCCAGTCAACATAATTGGAAGAAATCTGTTGACTCAGATTGGTTGCACTTTAAATTTT
>JF683747/B/CY/2007/CY195
CCTCAGATCACTCTTTGGCAGCGACCCATCGTCACAATAAAGATAGGGGGGCAGCTAAAGGAAGCCTTATTAGACACAGG
GGCAGATGATACAGTACTAGAAGAA---ATAAATTTACCAGGAAAGTGGAAACCAAAAATGATAGGGGGAATTGGAGGTT
TTATCAAAGTAAGACAGTATGATCAGGTACTCATAGAAATCTGTGGACACAAAGCTATAGGTACAGTATTAGTAGGACCT
ACACCTGTCAACATAATTGGAAGAAATCTGTTGACTCAACTTGGTTGCACTTTAAATTTT
>JF683749/B/CY/2007/CY197
CCTCAAATCACTCTTTRGCAACGACCCMTCGTCACCATAAAGATAGGGGGGCAACTAAAGGAAGCTCTATTAGATACAGG
AGCAGATGATACAGTATTAGAAGAA---ATGGATTTGCCAGGTAGATGGAAGCCAAAAATGATAGGGGGAATTGGAGGTT
TTATCAAAGTTAGACAGTATGATCAGGTACYCATAGAAATTTGTGACCATAAAGCTRTTGGTACAGTATTAGTAGGACCT
ACACCTGTCAACATAATTGGAAGAAATTTGTTGACTCAGSTTGGTTGCACGTTAAATTTT
>JF683750/B/CY/2007/CY198
CCTCAGATCACTCTTTGGCAACGACCCCTCGTCCCAGTAAAGATAGGGGGGCAACTAAAGGAAGCTCTATTRGACACAGG
AGCAGATGATACAGTATTAGAAGAC---ATGAATTTGCCAGGAAGATGGAAGCCAAAAATGATAGGGGGAATTGGAGGTT
TCATCAAAGTAAGACAGTATGATCAAATACCCATAGAAATCTGTGGACATAAAGCTATAGGTACAGTACTAGTAGGACCT
ACACCAGTCAACATAATTGGAAGAAATCTGTTGACTCAGATTGGTTGCACTCTAAATTTT
>JF683751/B/CY/2007/CY199
CCTCAAATCACTCTTTGGCAACGACCCCTCGTCACAATAAAGATAGGGGGGCAACTAAAGGAAGCTCTATTAGATACAGG
AGCAGATGATACAGTARTAGAAGAA---ATRAATCTGCCAGGAARATATAAACCAAGAATGATAGGGGGAATTGGAGGTT
TTATCAAAGTAAGACAATATGATCAGATACCCATAGAAATCTGTGGACATAAAACTATAGGTACAGTATTAGTAGGACCT
ACACCTGTCAACATAATTGGAAGAAATCTGTTGACTCAGCTTGGTTGCACTCTAAATTTT
>JF683753/B/CY/2007/CY201
CCTCAAATCACTCTTTGGCAACGACCCATCGTCACAATAAAGATAGGGGGACAAATAAAGGAAGCTCTATTAGATACAGG
AGCAGATGATACAGTAWTAGAAGAA---ATGARTTTGCCAGGAAAATGGAAACCAAAAATGATAGGGGGAATTGGAGGTT
TTATCAAAGTAAGACAATATGAGCAGATACCCATAGAAATCTGTGGACATAAAGCTATAGGTACAGTATTARTAGGACCT
ACACCTGTCAACATAATTGGAAGAAATYTGTTGACTCAGCTTGGGTGCACTTTAAATTTT
>JF683754/B/CY/2007/CY202
CCTCAAATCACTCTTTGGCAACGACCTCTTGTCWCAATAAAAGTAGGRGGRCAACTAAAAGAAGCTCTATTAGATACAGG
AGCAGATGATACAGTATTAGAAGAC---ATGAATTTGCCAGGRAGATGGARACCAAAAATGATAGGGGGAATTGGAGGTT
TTATCAAAGTAAGACAGTATGATCAAGTAGCCATAGACATTTGTGGACATAAAGTTATAGGTACAGTATTAGTAGGACCT
ACACCTGTCAACATAATTGGAAGAAATTTGTTGACTCAGCTTGGTTGCACTTTAAATTTT
>JF683756/B/CY/2007/CY204
CCTCAGATCACTCTTTGGCAACGACCCCTCGTCACARTAAAGATAGGGGGGCAACTAAAGGAAGCTCTATTAGATACAGG
AGCAGATGATACAGTATTAGAAGAA---ATGGATTTGCCAGGAAGATGGAAACCAAAAATGATAGGGGGAATTGGAGGTT
TTATTAAAGTAAGACAATATGAGCAGGTAGCAGTRGAAATCAGTGGACATAAAGCWATAGGTACAGTATTRRTAGGACCT
ACMCCTGTCAACATAATTGGAAGAAATCTGTTGACTCARATTGGTTGTACTTTAAATTTT
>JF683764/B/CY/2007/CY214
CCTCAAATCACTCTTTGGCAACGACCCCTTGTCACAATAAAGATAGAGGGRCARCTGARGGAAGCTCTATTAGATACAGG
AGCAGATGATACAGTATTAGAAGAAGACATGAATTTGMCAGGAAGATGGAAACCAAAAATGATAGGGGGAATTGGAGGTT
TTATCAAAGTAAAACAGTATGATCAGGTACAMATAGAAATHTGTGGACATAAAGCTRTAGGTACAGTATTAATAGGACCT
ACACCTGTCAACATAATTGGAAGAAATCTGTTGACTCAGATTGGTTGCACTTTAAATTTT
>JF683765/B/CY/2007/CY216
CCTCAGATCACTCTTTGGCAACGGCCCCTCGTCACAATAAAGGTAGGGGGGCAACTAAAGGAAGCTCTATTAGATACAGG
AGCAGATGACACAGTATTAGAAGAA---ATAAATTTGCCAGGAAGATGGAAACCAAAAATGATAGGGGGAATTGGAGGTT
TTATCAAAGTAAGACAGTATGATCAAGTAGCCATAGAAATCTGTGGACATAAAGCTATAGGTACAGTATTAGTAGGACCT
ACACCTGTCAACATAATTGGAAGAAATCTGTTGACTCAGCTTGGTTGCACTTTAAATTTT
>JF683769/B/CY/2008/CY220
CCTCAAATCACTCTTTGGCAACGACCCCTCGTCCCAATAAAGATAGGGGGGCAACTAAAGGAAGCTCTGTTAGATACAGG
AGCAGATGATACAGTCTTAGAAGAA---ATGGATTTACCAGGAAGATGGAGACCTAAAATGATAGGGGGAATTGGAGGTT
TTATCAAAGTAAGACAGTATGATAATGTATCCATAGAAATCAGTGGACATAAAGCTGAAGGTACAGTATTAATAGGACCT
ACACCTGTCAATATAATTGGAAGAAATCTGTTGACTCAGCTGGGTTGCACTTTAAATTTT
>JF683773/B/CY/2008/CY224
CCTCAGATCACTCTTTGGCAACGACCCCTCGTCCCAATAAGGATAGGGGGGCAGCTAAAGGAAGCTCTATTAGATACAGG
AGCAGATGATACAGTATTRGAAGAC---ATGAGTTTGCCAGGAAAGTGGAAACCAAAAATGATAGGGGGAATTGGAGGTT
TTATCAAAGTAAGACAGTATGATCAGGTACCCATAGAAATATGTGGACATAAAGCTATAGGTACAGTATTAATAGGACCT
ACACCTGTCAACATAATTGGAAGAAATCTGTTGACTCAGCTTGGTTGCACCTTAAATTTT
>JF683775/B/CY/2008/CY226
CCTCAAATCACTCTTTGGCAACGACCCCTCGTCACAATAAAAATAGGGGGACAGTCAAAGGAAGCTCTATTAGATACAGG
AGCAGATGATACAGTATTAGAAGAA---ATGAATTTACCAGGRAGATGGAARCCAAAAATGATAGGGGGAATTGGAGGTT
TTATCAAAGTAAGACAGTATGATCAGATACCCATAGAAATCTGTGGACATAAAGCTATAGGTACAGTATTAGTRGGACCT
ACACCTRTCAAYATAATTGGAAGAAATCTGTTGACTCAGATTGGTTGCACTTTAAATTTT
>JF683778/B/CY/2008/CY229
CCTCAGATCACTCTTTGGCAACGACCCCTCGTCGAAATAAAGATAGGGGGACAAATAAAAGAAGCTCTATTAGATACAGG
AGCAGATGATACAGTATTAGAAGAC---ATGRATTTGCCAGGAARATGGAAACCAAAAATGATAGGGGGAATTGGAGGAT
TTATCAAAGTAAAACAGTATGAGCAAATACCCATAGAAATCTGTGGATATAAAACTGTAGGTACAGTATTAGTAGGAGCT
ACACCTGTCAACATAATTGGAAGAAATCTGTTGACTAAGATTGGTTGCACTTTAAATTTT
>JF683781/B/CY/2008/CY232
CCTCAAATCTCTCTTTGGCAACGACCCCTTGTCACAATAAAGATAGGGGGGCAACTAAAAGAAGCTCTGTTAGATACAGG
AGCAGATGATACAGTATTAGAAGAA---ATGACGTTACCAGGAAAATGGAAACCAAAAATGATAGGGGGAATTGGAGGTT
TTATCAAAGTAAAACAGTATGATCAGATACTCATAGAAATTTGTGGACATAAGGTTATAGGTACAGTATTAGTAGGACCT
ACACCTGTCAACATAATTGGAAGAAATCTGTTGACTCAGCTTGGTTGCACTTTAAATTTT
>JF683784/B/CY/2008/CY237
CCTCAGATCACTCTTTGGCAACGACCCCTTGTCTCAATAAAGATAGGGGGGCAACTAAARGAAGCTCTATTAGATACAGG
AGCAGATGATACAGTATTAGAAGAA---ATGAATTTGCCAGGAAGATGGAAACCAAAAATGATAGGGGGAATTGGAGGTT
TTATCAAAGTAAAACAGTATGATCAGATACCCATAGAAATCTGTGGACACAAAGCTATAGGTACAGTATTAGTAGGTCCT
ACACCTGTCAACATAATTGGAAGAAATCTGTTGACTCAGATTGGTTGCACTTTAAATTTT
>JF683785/B/CY/2008/CY238
CCTCAAATCACTCTTTGGCAACGACCYCTTGTCRYMATAAAGATMGGGGGGCAGCTAAAGGAAGCTCTATTAGAYACAGG
AGCAGATGATACAGTATTAGAAGAA---ATGAATTTRCCAGGAAGATGGAAACCAAAAATGATAGGGGGAATTGGAGGTT
TTATCAAAGTAAGACAGTATGATCAGATACCMATAGAAATYTGTGGACATAAAGCTATAGGTACAGTRTTAATAGGACCT
ACACCTGTCAACATAATTGGAAGAAATCTGTTGACTCAGCTTGGTTGCACTYTAAATTTT
>JF683787/B/CY/2009/CY241
CCTCAGATCACTCTTTGGCAGCGACCCCTCGTCACAATAARGATAGGGGGGCAACTAAAGGAAGCTCTATTAGATACAGG
AGCAGATGATACAGTATTGGAAGAC---ATGAATTTGCCAGGRAGGTGGAAACCAAAAATGATAGGGGGAATTGGAGGTT
TTATCAAAGTAAGACAGTATGATCAAATACMCMTAGAAATCTGTGGACATAAAGCTATAGGTACAGTATTAGTAGGACCT
ACACCTGTCAACATAATTGGAAGRAATCTGTTGACTCAGATTGGTTGCACTTTAAATTTT
>JF683788/B/CY/2009/CY242
CCTCAGATCACTCTTTGGCARCGACCCCTAGTCACAGTAAAGATAGGGGGGCAACTAAAGGAAGCTCTATTAGATACAGG
AGCAGATGATACAGTATTAGAAGAA---ATGAATTTGCCAGGAAGATGGAAACCAAAAATGATAGGGGGAATTGGAGGTT
TTATCAAAGTAAGACAGTATGATCAGATACCAATAGAAATCTGTGGACATAAAGCTATAGGTACAGTATTAGTAGGACCT
ACACCTGTCAACATAATTGGAAGAAATCTGTTGACTCAGATTGGCTGTACTTTAAATTTT
>JF683790/B/CY/2009/CY244
CCTCAAATCACTCTTTGGCAACGACCCCTCGTCACAATAAAGATAGGGGGACAACTAAARGAAGCTCTATTAGATACAGG
AGCAGATGATACAGTAKTAGAAGAA---ATRWGTTTGCCAGGAAGATGGAAACCAAAAATGATAGGGGGAATTGGAGGTT
TTATCAAAGTAAAACAGTATGAGCAGATAHYKGTAGAAATCTGTGGACATAAAGCTAYAGGTACAGTATTAGTAGGACCT
ACACCTGTCAACATAATTGGAAGAAATCTGTTGACTCAGATTGGTTGCACTTTAAATTTT
>JF683791/B/CY/2009/CY246
CCTCAGATCACTCTTTGGCAACGGCCCCTCGTCACAATAAAGGTAGAGGGGCAACTAAAGGAAGCTCTATTAGATACAGG
AGCAGATGACACAGTATTAGAAGAA---ATAAATTTGCCAGGAAGATGGAAACCAAAAATGATAGGGGGAATTGGAGGTT
TTATCAAAGTAAGACAGTATGATCAAGTAGCCATAGAAATCTGTGGACATAAAGCTATAGGTACAGTATTAGTAGGACCT
ACACCTGTCAACATAATTGGAAGAAATCTGTTGACTCAGCTTGGTTGCACTTTAAATTTT
>JF683793/B/CY/2009/CY250
CCTCAAATCACTCTTTGGCAACGACCCCTCGTCACARTAAAGATAGGAGGGGAACTAAAGGAAGCTCTAYTAGATACAGG
GGCAGATGATACAGTGTTAGAAGAA---AYAAATTTGCCAGGRAGATGGAAACCAAAAATGATAGGGGGAATTGGAGGTT
TTATCAAAGTAAGACAGTATGATCAAATACCCATTGAAATYTGTGGACATAAAGCTATAGGTACAGTRTTAGTAGGACCT
ACACCTGTCAACATAATTGGAAGAAATCTGTTGACTCAGATTGGYTGCACTTTAAATTTT
>JF683794/B/CY/2009/CY251
CCTCAGATCACTCTTTGGCAACGACCCCTCGTCACAATAARGGTAGGGGGGCATCTAAAGGAAGCTCTATTAGATACAGG
AGCAGATGATACAGTAYTAGAAGAA---ATGAGTTTGCCAGGAAGATGGAAACCAAAAATGATAGGGGGAATTGGAGGTT
TTATCAAAGTAAGACAGTATGATCAGGTACCCATAGAAATYTGTGGRCATAAAGCTATAGGTACAGTGTTAATAGGACCT
ACACCTGTCAACATAATTGGAAGAAATTTGTTRACTCAGCTTGGGTGCACTTTAAATTTT
>JF683796/B/CY/2009/CY253
CCTCAGATCACTCTTTGGCAACGACCCCTCGTCACAATAAAGATCGGGGGGCARCTAAGGGAGGCTCTACTAGATACAGG
AGCAGATGATACAGTATTAGAAGAA---ATGAATTTGCCAGGAAGATGGAAACCAAAAATGATAGGGGGAATTGGAGGTT
TTATCAAAGTAAGACAATATGATCAGATACCCATAGAAATCTGTGGGCATAAAGCTATAGGTACAGTATTAATAGGACCT
ACACCTGTCAACATAATTGGAAGAAATATGTTGACTCAGCTTGGCTGTACTTTAAATTTT
>JF683797/B/CY/2009/CY254
CCTCAGATCACTCTTTGGCAACGACCCCTCGTCACAATAAAGGTAGGGGGGCAACTAAAGGAAGCTCTATTAGATACAGG
AGCAGATGATACAGTATTAGAAGAC---ATGAATCTACCAGGAAAATGGAAACCAAAAATGATAGGGGGAATTGGAGGTT
TTATCAAAGTGAGACAGTATGATCAGATACCCATAGACATCTGTGGACATAAAGCCATAGGTACAGTATTAGTAGGACCT
ACACCTGTCAACATAATTGGAAGAAATCTGTTGACTCAGATTGGTTGCACTCTAAATTTT
>JF683801/B/CY/2009/CY258
CCTCAAATCTCTCTTTGGCAACGACCCCTCGTCACAATAAAGGTAGGGGGGCAAATAAAGGAAGCTCTATTAGATACAGG
AGCAGATGATACAGTATTAGAAGAA---ATGAAYTTGCCAGGAAGATGGAAACCAAAAATGATAGGGGGAATTGGAGGTT
TTATCAAAGTAAGACAGTATGATCAGATAHCAATAGAGATCTGTGGACATACAGCTATAGGTACAGTATTGRTAGGACMT
ACACCTGTCAACATAATTGGAAGAAATCTGTTGACTCAGATTGGCTGCACTTTAAATTTT
>JF683804/B/CY/2009/CY262
CCTCAGATCACTCTTTGGCAACGACCCCTCGTCACAATAAAGATAGCAGGGCAACTAAAGGAAGCTCTATTAGATACAGG
AGCAGATGATACAGTATTAGAAGAA---ATGAATTTGCCAGGAAGATGGAAACCAAAAATGATAGGGGGAATTGGAGGTT
TTATCAAAGTAAGACAGTATGATCAGATACTCATAGAAATCTGTGGACATAGAGCTATAGGTACAGTATTAGTAGGACCT
ACACCTGTCAACATAATTGGAAAAAATCTGTTGACTCAGATTGGTTGTACTTTAAATTTT
>JF683805/B/CY/2009/CY263
CCTCAAATCACTCTTTGGCAACGACCCCTCGTCACAATAAAGGTAGGAGGGCAAATAAAGGAAGCTCTATTAGATACAGG
AGCAGATGATACAGTATTAGAAGAC---ATGAATTTACCAGGAAAATGGAAACCAAAAATGATAGGGGGAATTGGAGGTT
TTATCAAAGTAAGACAGTATGATCAGATACATATAGAAATCTGTGGACATAAAGCTGTAGGTACAGTATTAGTAGGGCCT
ACACCTGTCAACATAATTGGAAGAAATCTGTTGACTCAGATTGGCTGCACTTTAAATTTT
>JF683807/B/CY/2009/CY266
CCTCAGATCACTCTTTGGCAACGACCCCTTGTCACAATAAAGATAGGGGGTCAACTAAAGGAAGCTCTATTAGATACAGG
AGCAGATGATACAGTATTAGAAGAA---ATGAATTTGCAAGGAAGATGGAAACCAAAAATGATAGGGGGAATTGGAGGTT
TTATCAAAGTAAGACAGTATGATCAGATACCCATAGAAATCTGTGGCCATAAAGCTATAGGTACAGTGTTAATAGGACCT
ACACCTGTCAACATAATTGGAAGAAATCTGTTGACTCAGCTTGGTTGCACCTTAAATTTT
>JF683808/B/CY/2009/CY267
CCTCAGATCACTCTTTGGCAACGGCCCCTCGTCATAATAAAGGTAGGGGGGCAACTAAAGGAAGCTCTATTAGATACAGG
AGCAGATGACACAGTATTAGAAGAA---ATAAATTTGCCAGGAAGATGGAAACCAAAAATGATAGGGGGAATTGGAGGTT
TTATCAAAGTAAGACAGTATGATCAAGTAGCCATAGAAATCTGTGGACATAAAGCTATAGGTACAGTATTAGTAGGACCT
ACACCTGTCAACATAATTGGAAGAAATCTGTTGACTCAGCTTGGTTGCACTTTAAATTTT
>JF683809/B/CY/2009/CY268
CCTCAAATCACTCTTTGGCAACGACCCCTCGTCACAATAAAGATAGGGGGGCAACTAAAAGAAGCTTTATTAGATACAGG
AGCAGATGATACAGTGTTAGAAGAC---ATGGATTTGCCAGGAAGATGGAAACCAAAAATGATAGGGGGAATTGGAGGTT
TTATCAAAGTAAGACAGTATGATCAGATACTTATAGAAATTTGTGGATATAAAACTGTAGGTACAGTATTAGTAGGACCT
ACCCCAGTCAACATAATTGGAAGAAATCTGTTGACTCAGATTGGTTGCACTTTAAATTTT
>JF689852/B/US/2005/05US_SAJ_NVS12
CCTCAGATCACTCTTTGGCAACGACCCCTCGTCGAAATAAAGATAGGGGGGCAACTAAAGGAAGCTCTATTAGATACAGG
AGCAGATGATACAGTATTAGAAGAA---ATGAATTTGCCAGGAAGATGGAAACCAAAAATGATAGGGGGAATTGGAGGTT
TTATCAAAGTAAGACAGTATGATCAGATATCCATAGAAATCTGTGGACGTAAAGCTATAGGTACAGTATTAGTAGGACCT
ACACCGGTCAACATAATTGGAAGGAATCTGTTGACTCAGATTGGTTGCACTTTAAATTTT
>JF689854/B/US/2005/05US_SAJ_NVS16
CCTCAGATCACTCTTTGGCAACGACCCCTCGTCATAATAAAGATAGGGGGGCAAATAAAGGAAGCTCTATTAGATACAGG
AGCAGATGATACAGTATTAGAAGAA---ATAAATTTGCCAGGAAAATGGAAACCAAGAATGATAGGGGGAATTGGAGGCT
TTATCAAAGTAAGACAGTATGATCAGATACCCATAGAAATTTGTGGACATAAAGCTATAGGTACAGTATTGATAGGACCT
ACACCTGTCAACATAATTGGAAGAAATCTGTTGACTCAGCTTGGTTGCACTTTAAATTTT
>JF689856/B/US/2005/05US_SAJ_NVS3
CCTCAAATCACTCTTTGGCAACGACCCGTTGTCACAATAAAGATAGGGGGGCAGCTAAAGGAAGCCCTATTAGATACAGG
AGCAGATGATACAGTAGTAGAAGAA---ATGAATTTGCCAGGAAGATGGAAACCAAAAATGATAGGGGGAATTGGAGGTT
TTATCAAAGTAAGACAGTATGATCAGATACTCGTAGAAATCTGTGGATATAAAGCTATAGGTACAGTATTAGTAGGACCT
ACACCTGTCAACATAATTGGAAGAAATCTGTTGACTCAGATTGGTTGCACTTTAAATTTT
>JF689857/B/US/2005/05US_SAJ_NVS5
CCTCAGATCACTCTTTGGCAACGACCCCTCGTCACAATAAAGATAGGAGGGCAACTAAAGGAAGCTCTATTAGATACAGG
AGCAGATGATACAGTATTAGAAGAA---ATGAATTTGCCAGGAAGATGGAAACCAAAATTGATAGGAGGAATTGGAGGTT
TTATCAAAGTAAGACAATATGATCAGGTACCCATAGAAATCTGTGGACATAAAGCTATAGGTACAGTGTTAGTAGGACCT
ACACCTGTCAACATAATTGGAAGAAATCTGTTGACTCAGATTGGTTGCACTTTAAATTTT
>JF689859/B/US/2005/05US_SAJ_NVS8
CCTCAGATCACTCTTTGGCAACGACCCCTCGTCACAATAAAGATAGGGGGGCAACTAAAGGAAGCTCTATTAGATACAGG
AGCAGATGATACAGTATTAGAAGAA---ATGAATTTGCCAGGAAGATGGAAACCAAAAATGATAGGGGGAATTGGAGGTT
TTATCAAAGTAAGACAGTATGATCAGATACTCATAGAAATCTGTGGACATAAAGCTATAGGTACAGTATTAGTAGGACCT
ACACCTGTCAACATAATTGGAAGAAATCTGTTGACTCAGATTGGTTGCACTTTAAATTTT
>JF689860/B/US/2005/05US_SAJ_NVS9
CCTCAAATCACTCTTTGGCAACGACCTGTCGTCACAGTAAAGATCGGGGGGCAGCTAAAGGAAGCTTTATTAGATACAGG
AGCAGATGATACAGTATTAGAGGAA---ATGAATTTACCAGGAAGATGGAAACCAAAAATGATAGGGGGAATTGGAGGTT
TTATCAAAGTAAGACAGTATGATCAGATAGTCATCGAAATCTGTGGGCATAAAGCTATAGGTACAGTATTAGTAGGACCT
ACACCTGTCAACATAATTGGAAGAAATCTGTTGACTCAGATTGGTTGCACTTTAAATTTT
>JF689862/B/US/2006/06US_SAJ_C164_SC
CCTCAGATCACTCTTTGGCAACGACCCCTCGTCACAATAAAGATAGGGGGGTTAATAAAGGAAGCGCTATTAGATACAGG
AGCAGATGATACAGTATTAGAAGAA---ATGAGTTTGCCAGGAAATTGGAAACCAAAAATGATAGGGGGAATTGGAGGTT
TTATCAAAGTAAGACAGTATGATCAGATACTTATAGAAATCTGTGGACATAAAACTATAGGTACAGTATTAATAGGACCT
ACACCTGTCAACATAATTGGAAGAAATCTGTTGACTCAGCTTGGTTGCACTTTAAATTTT
>JF689863/B/US/2006/06US_SAJ_C165_TJ
CCTCAAATCACTCTTTGGCAGCGACCCCTCGTCACAATAAAGGTAGGGGGGCAACTAAAGGAAGCTCTATTAGATACAGG
AGCAGATGATACAGTATTAGAAGAA---ATGGATTTGCCAGGGAGATGGAAACCAAAAATGATAGGGGGAATTGGAGGTT
TTATCAAAGTAAGACAGTATGATCAGATACTCATAGAAATTTGTGGACATAGAGCTATAGGTACAGTATTAGTAGGACCT
ACACCTGTCAACATAATTGGAAGAAATCTGTTGACTCAGATTGGTTGCACTTTAAATTTT
>JF689864/B/US/2006/06US_SAJ_C166_SG
CCTCAGATCACTCTTTGGCAACGACCCCTCGTCACAATAAAGATAGGGGGGCAGCTAAAGGAAGCTCTATTAGATACAGG
AGCAGATGATACAGTATTAGAAGAA---ATGAATTTGCCAGGAAGATGGAAGCCAAAAATGATAGGGGGAATTGGAGGTT
TTATCAAAGTAAGACAGTATGATCAGATACCCATAGAAATCTGTGGGCAGAAAGCTATAGGTACAGTGTTAATAGGACCT
ACACCTGTCAACATAATTGGAAGAAATCTGTTGACTCAGATTGGTTGCACTTTAAATTTT
>JF689865/B/US/2006/06US_SAJ_C167_LH
CCTCAAATCACTCTTTGGCAACGACCCCTTGTCGAAATAAAGATAGGGGGGCAACAAAAAGAAGCTCTATTAGACACAGG
AGCAGATGATACAGTATTGGAAGAA---ATGAATTTGTCAGGAAGATGGAAACCAAAAATGATAGGGGGAATTGGAGGTT
TTATCAAAGTAAGACAGTATGAACAGGTACCCATAGAAATCTGTGGACATAAAGCTATAGGTACAGTATTAGTAGGACCT
ACACCTGTCAACATAATTGGAAGAAATCTGTTGACTCAGATTGGTTGCACTTTAAATTTT
>JF689866/B/US/2006/06US_SAJ_C168_LS
CCTCAAATCACTCTTTGGCAACGACCCCTCGTCACAATAAAAGTAGGGGGGCAGCTAAAGGAAGCTCTATTAGATACAGG
AGCAGATGATACAGTATTAGAAGAA---ATGAATTTGCCAGGAAGATGGAAGCCAAAAATGATAGGGGGAATTGGAGGTT
TTATCAAAGTAAGACAGTATGATCAGATAGCCATAGACATCTGTGGACATAAAGCTATAGGTACAGTATTAGTAGGACCT
ACACCTGTCAACATAATTGGAAGAAATCTGTTGACTCAGATTGGGTGCACTTTAAATTTT
>JF689867/B/US/2006/06US_SAJ_C169_JS
CCTCAGATCACTCTTTGGCAACGACCCCTCGTCGAAATAAAGATAGGGGGGCAACTAAAGGAAGCTCTATTAGACACAGG
GGCAGATGATACAGTATTAGAAGAA---ATGAGTTTGCCAGGAAGATGGAAACCAAAAATGATAGGGGGAATTGGAGGTT
TTATCAAAGTAAGACAGTATGATCAGATACTTGTAGAAATTTGTGGATATAAAGCTATAGGTACAGTATTAGTAGGACCT
ACACCTGTCAACATAATTGGAAGAAATCTATTGACCCAGATTGGCTGTACTTTAAATTTT
>JF689870/B/US/2006/06US_SAJ_NVS22
CCTCAGATCACTCTTTGGCAACGACCCCTCGTCGAGATAAAGATAGGGGGGCAACTAAAGGAAGCTCTATTAGATACAGG
AGCAGATGATACAGTATTAGAAGAA---ATGAAGTTGCCAGGAAGATGGAAACCAAAAATGATAGGGGGAATTGGAGGTT
TTATCAAAGTAAGACAGTATGATCAGATACTCATAGAAATCTGTGGACATAAAGCTATAGGTACAGTATTAATAGGACCT
ACACCTGTCAACATAATTGGAAGAAATCTGTTGACTCAGATCGGTTGCACTCTAAATTTT
>JF689871/B/US/2006/06US_SAJ_NVS23
CCTCAGATCACTCTTTGGCAACGACCCCTCGTCACAATAAAGGTAGGGGGGCAACTAAAGGAAGCTCTATTAGATACAGG
AGCAGATGATACAGYATTAGAAGAA---ATGAATTTGCCAGGGAGATGGAAGCCAAAAATGATAGGGGGAATTGGAGGTT
TTATCAAAGTAAGGCAGTATGACCAGATACTTGTAGAAATTTGTGGACATAGAGCTATAGGTACAGTATTAGTAGGGCCT
ACACCTGTCAACATAATTGGAAGAAATCTGTTGACTCAGATTGGTTGCACTTTAAATTTT
>JF689872/B/US/2006/06US_SAJ_NVS27
CCTCAAATCACTCTTTGGCAACGACCCCTTGTTACAATAAAGATAGGGGGACAACTAAAGGAAGCTCTATTAGATACAGG
AGCAGATGATACAGTATTAGAAGAA---ATAAATTTGCCAGGAAGATGGAAACCAAAAATGATAGGGGGAATTGGAGGTT
TTATCAAAGTAAAACAGTATGATCAGGTACTCATAGAAATCTGTGGACACAAAGCTATAGGTACAGTATTAGTAGGACCT
ACACCTGTCAACATAATTGGGAGAAATCTGTTGACTCAGATTGGTTGCACTTTAAATTTT
>JF689873/B/US/2006/06US_SAJ_NVS31
CCTCAAATCACTCTTTGGCAACGACCCCTCGTCACAATAAAGATAGGGGGGCAACTAAAGGAAGCTCTATTAGATACAGG
AGCAGATGATACAGTAGTAGAAGAA---ATGAATTTGCCAGGAAGATGGAAACCAAAAATGATAGGGGGAATTGGAGGTT
TTATCAAAGTAAGACAGTATGATCAGATACAAGTAGAAATCTGTGGATATAAAGCTATAGGTACAGTTTTAATAGGACCT
ACACCTGTCAACATAATTGGAAGAAATCTGTTGACTCAGATCGGTTGCACTTTAAATTTT
>JF689874/B/US/2006/06US_SAJ_NVS32
CCTCAAATCACTCTTTGGCAACGACCCTTAGTCACAATAAAGATAGGGGGGCAATTAAAGGAAGCCCTACTAGATACAGG
AGCAGATGATACAGTATTAGAAGAA---ATGAATTTGCCAGGGAGATGGAAACCAAAAATGATAGGGGGAATTGGAGGTT
TTATCAAAGTAAGACAGTATGATCAGATACAAGTAGAAATCTGTGGACATAGAGCCATAGGTACAGTATTAGTAGGACCT
ACACCTGTCAACATAATTGGAAGGAATCTGTTGACTCAGATTGGTTGCACTTTAAATTTT
>JF689875/B/US/2006/06US_SAJ_NVS35
CCTCAGATCACTCTTTGGCAACGACCCCTCGTCGAAATAAAGATAGGGGGGCAACTAAAGGAAGCTCTATTAGATACAGG
AGCAGATGATACAGTATTAGAAGAT---ATAGATTTGCCAGGAAGATGGAAACCAAAAATGATAGGGGGAATTGGAGGTT
TTATCAAAGTAAGGCAGTATGATCAGATACTCATAGAAATCTGTGGACATAAAGCTATAGGTACAGTATTAGTAGGACCT
ACACCTGTCAACATAATTGGAAGAAATCTGTTGACTCAGATTGGTTGCACTTTAAATTTT
>JF689876/B/US/2006/06US_SAJ_NVS39
CCTCAGATCACTCTTTGGCAACGACCCCTCGTCAAAATAAAGATAGGGGGGCAACTAAAGGAAGCTCTATTAGATACAGG
AGCAGATGATACAGTATTAGAAGAA---ATGAGCTTGCCAGGAAGATGGAAACCAAAAATGATAGGGGGAATTGGAGGTT
TTATCAAAGTAAGACAATATGACCAGATACTCATAGAAATCTGTGGCCATAAAGCTATAGGTACAGTATTAGTAGGACCT
ACACCTGTCAACATAATTGGAAGAAATCTGTTGACTCAGATTGGTTGCACTTTAAATTTT
>JF689877/B/US/2007/07US_SAJ_C154
CCTCAAATCACTCTTTGGCAACGACCCCTCGTCACAATAAAGATAGGGGGGATACTAAAGGAAGCTCTATTAGATACAGG
AGCAGATGATACAGTATTAGAAGAA---ATGGATTTACCAGGAAAATGGAAACCAAAAATGATAGGGGGAATTGGAGGTT
TTATCAAAGTAAGACAGTATGATCAGATACCCATAGAAATTTGTGGACACAAAACTATAGGTACAGTATTAATAGGACCT
ACACCTGTCAACATAATTGGAAGAAATCTGTTGACTCAGCTTGGTTGCACTTTAAATTTT
>JF689879/B/US/2007/07US_SAJ_C156
CCTCAAATCACTCTTTGGCAACGACCCCTTGTCACAATAAAGATAGGGGGGCAACTAAAGGAAGCTCTATTGGATACAGG
GGCAGATGATACAGTATTAGAAGAA---ATAAATTTGCCAGGGAAATGGAAACCAAAAATGATAGGGGGAATTGGAGGTT
TTATCAAAGTAAGACAGTATGATCAGGTAGCTATAGAAATTTGTGGACACAAAGCTGTAGGTACAGTATTAGTAGGACCT
ACACCTGTCAACATAATTGGAAGAAACCTGTTGACTCAGCTTGGTTGCACTTTAAATTTT
>JF689883/B/US/2007/07US_SAJ_C161_H1
CCTCAGATCACTCTTTGGCAACGACCCCTCGTCACCATAAAGATAGGGGGGCAGCTAAAGGAGGCTCTATTAGATACAGG
AGCAGATGATACAGTATTAGAAGAC---ATGAATTTGCCAGGGAGTTGGAAACCAAAAATGATAGGGGGAATTGGAGGTT
TTATCAAAGTGAGACAGTATGATCAGGTACCCATAGAAATCTGTGGGCATAAAGCTATAGGTACAGTATTAGTAGGACCT
ACACCTGTCAACATAATTGGAAGAAATCTGTTGACTCAGATTGGTTGTACTTTAAATTTT
>JF689884/B/US/2007/07US_SAJ_C162_H2
CCTCAAATCACTCTTTGGCAACGACCCCTYGTCGAAATAAAGATAGGGGGGCAACAAAAAGAAGCTCTATTAGACACAGG
AGCAGATGATACAGTATTAGAAGAA---ATGAATTTGCCAGGAAGATGGAAACCAAAAATGATAGGGGGAATTGGAGGTT
TTATCAAAGTAAGACAGTATGAACAGGTACTCATAGAAATCTGTGGACATAAAGCTATAGGTACAGTATTAGTAGGACCT
ACACCTGTCAACATAATTGGAAGAAATCTGTTGACTCAGATTGGTTGCACTTTAAATTTT
>JF689885/B/US/2007/07US_SAJ_C163_H3
CCTCAGATCACTCTTTGGCAACGACCCCTCGTCACAGTAAAGGTAGGGGGACAACAAAAGGAAGCTCTATTAGATACAGG
AGCAGATGATACAGTATTAGAAGAA---ATGAATTTGCCAGGAAGATGGAAACCAAAAATGATAGGGGGAATTGGAGGTT
TTATTAAAGTAAGACAATATGATCAGATACCTATAGAAATCTGTGGACATAGAGCTATAGGTACAGTATTAATAGGACCT
ACACCTGTCAACATAATTGGAAGAAATCTGTTGACTCAGATTGGTTGCACTTTAAATTTT
>JF689886/B/US/2007/07US_SAJ_C166_MS
CCTCAAATCACTCTTTGGCAGCGACCCCTCGTCACAATAAGGATAGGGGGGCAAATGAAAGAAGCTCTATTAGATACAGG
AGCAGATGATACAGTATTAGAAGAA---ATGAGCTTACCAGGAAAATGGAAACCAAAAATGATAGGGGGAATTGGAGGTT
TTATCAAAGTAAGACAGTATGATCAAATAGTTGTAGATATCTGTGGATATAAAGCAGTGGGTACAGTATTAATAGGACCT
ACACCTGTCAACATAATTGGACGAAATTTGTTGACTCAGATTGGTTGCACTTTAAATTTT
>JF689887/B/US/2007/07US_SAJ_C200
CCTCARATCACTCTTAGGCAGCGACCCCTCGTCACAATAAGGATAGGGGGGCAACTAAAGGAAGCTCTATTAGATACAGG
AGCAGATGATACAGTATTAGAAGAA---ATGAATTTGCCAGGAAGATGGAAACCAAAAATGATAGGGGGAATTGGAGGTT
TTATTAAAGTAAAACAGTATGATCAGGTACCCATAGAAATCTGTGGGCATAAAACTGTAGGTACAGTATTAATAGGAGAT
ACACCTGTTAACATAATTGGAAGGAATCTGCTAACTCAGCTTGGTTGCACTTTAAATTTT
>JF689889/B/US/2007/07US_SAJ_NVS42
CCTCAGATCACTCTTTGGCAACGACCCCTCGTCACAATAAAGGTAGGGGGACAGCTAAAGGAAGCTCTATTAGATACAGG
AGCAGATGATACAGTATTAGAAGAA---ATGGATTTGCCAGGAAGATGGAAACCAAAAATGATAGGGGGAATTGGAGGTT
TTATCAAAGTAAGACAGTATGATCAGATACCAATAGAAATATGTGGACATAAAGCTATAGGTACAGTATTAGTAGGACCT
ACACCTGTCAACATAATTGGAAGAAATATATTAACTCAGATTGGTTGCACTTTAAATTTT
>JF689890/B/US/2007/07US_SAJ_NVS48
CCTCAGATCACTCTTTGGCAACGGCCCCTCGTCACAATAAAGATAGGGGGGCAACTAAAGGAAGCTCTATTAGACACAGG
AGCTGATGATACAGTATTAGAAGAA---ATGAATTTGCCAGGAAGATGGAAACCAAAAATGATAGGGGGAATTGGAGGTT
TTATCAAAGTAAGACAGTATGATCAGATACTCATAGAAATCTGTGGACATAAAGCTATAGGTACAGTATTAGTAGGACCT
ACACCTGTCAACATAATTGGAAGAAATCTGTTGACTCAGATTGGTTGCACTTTAAATTTT
>JF689892/B/US/2007/07US_SAJ_NVS54
CCTCAGATCACTCTTTGGCAACGACCCCTAGTCGCAATAAAGATAGGGGGGCAAATAAAGCAAGCTCTATTAGATACAGG
AGCAGATGATACAGTAGTAGAAGAA---ATGAATTTGCCAGGAAGATGGAAACCAAAAATGATAGGGGGAATTGGAGGTT
TTATCAAAGTAAAACAGTATGATCAGATACAAGTAGAAATCTGTGGAAATAAAGCTATAGGTACAGTATTAGTAGGACCT
ACACCTGTCAACATAATTGGAAGAAATCTGTTGACTCAAATTGGTTGCACTTTAAATTTT
>JF689894/B/US/2008/08US_SAJ_C202
CCTCAAATCACTCTTTGGCAACGACCCATCGTCCAAGTAAAGGTAGAGGGGCAAATAAAAGAAGCTCTATTAGATACAGG
AGCAGATGATACAGTRTTAGAAGAM---ATGAATTTGCCAGGAAGATGGAAACCAAAAATGATAGGGGGAATTGGAGGTT
TTATCAAAGTAAGACAGTATGATCAGGTAACCATAGAAATTTGTGGACATAAAGCTATAGGTACAGTATTAGTAGGACCT
ACACCTGTTAACATAATTGGAAGAAATCTGTTGACTCAGATTGGTTGCACTTTAAATTTT
>JF689895/B/US/2008/08US_SAJ_C203
CCTCAGATCACTCTTTGGCAACGACCCCTCGTCTCAATAAAGGTAGGGGGGCAAATAAAGGAAGCTCTACTAGATACAGG
AGCAGATGATACAGTATTAGAAGAA---ATAAGTTTGCCAGGAAGATGGAAACCAAAAATGATAGGGGGAATTGGAGGTT
TTATCAAAGTAAGACAATATGATCAGATACTCATAGAAATCTGTGGACATAAAGCTATAGGTACAGTATTAGTAGGGCCT
ACACCTGTCAACATAATTGGAAGAAATCTGTTGACTCAGATTGGCTGCACTTTAAATTTT
>JF689896/B/US/2008/08US_SAJ_C204
CCTCAGATCACTCTTTGGCAACGACCCCTCGTCGAAATAAAGGTAGGGGGGCAACTAAAGGAAGCTCTCTTAGATACAGG
AGCAGATGATACAGTATTAGAAGAA---ATGAATTTGCCAGGAAGATGGAAACCAAAAATGATAGGGGGAATTGGAGGGT
TTATCAAAGTAAGACAGTATGATCAGGTAGCCATAGAAATTTGTGGACATAAAGCTATAGGTACAGTATTAATAGGACCT
ACACCTGTCAACATAATTGGAAGAAATCTGTTGACGCAGATTGGTTGCACTTTAAATTTT
>JF689897/B/US/2008/08US_SAJ_C205
CCTCAAATCACTCTTTGGCAACGACCCCTCGTCACAGTAAARATAGGGGGGCAACTAAAAGAAGCTCTATTAGATACAGG
GGCAGATGATACAGTATTAGAAGAA---ATGAATTTRCCGGGAAGATGGAAACCAAAAATGATAGGGGGAATTGGAGGTT
TTATCAAAGTAAGACAGTATGATCAGATACCCATAGAAATCTGTGGACATAAAGCTATAGGTACAGTATTAGTAGGACCT
ACACCTGTCAACATAATTGGAAGAAACCTGTTGACTCAAATTGGTTGCACTTTAAATTTT
>JF932470/B/CN/2007/AH070017
CCTCAAATCACTCTTTGGCAACGACCCCTCGTCACAATAAAGATAGGGGGGCAATTAAAGGAAGCTCTATTAGATACAGG
AGCGGATGATACAGTATTAGAAGAA---ATGAATTTGCCAGGGAGATGGAAACCAAAAATGATAGGGGGAATTGGAGGTT
TTATCAAAGTAAGACAGTATGATCAGATACCCATAGAAATCTGTGGACACAAAACTGAAGGTACAGTATTAATAGGACCT
ACACCTGTCAACATAATTGGGAGAAATCTGTTGACTCAGCTTGGTTGCACTTTAAATTTT
>JF932471/B/CN/2007/AH070018
CCTCAAATCACTCTTTGGCAACGACCCCTCGTCACAATAAAAATAGGGGGGCAATTAAAGGAAGCTCTATTAGATACAGG
AGCAGATGATACAGTATTAGAAGAC---ATGAATTTGCCAGGAAGATGGAAACCAAAAATGATAGGGGGAATTGGAGGTT
TTATCAAAGTAAGACAGTATGATCAGATACCCATAGAAATCTGTGGACACAAGACGGTAGGTACAGTATTAATAGGACCT
ACACCTGTCAACATAATTGGAAGAAATCTGTTGACTCAGCTTGGTTGCACTTTAAATTTT
>JF932473/B/CN/2007/BJ070030
CCTCAGATCACTCTTTGGCAACGACCCCTCGTCGCAATAAAGATAGGGGGGCAATTAAAGGAAGCTCTATTAGACACAGG
AGCAGATGATACAGTGTTAGAAGAC---ATGAATTTACCAGGAAGATGGAAACCAAAAATGATAGGGGGAATTGGAGGTT
TTATCAAAGTAAGACAGTATGATCAGATACCCATAGAAATCTGTGGGCACAAGGCTGTAGGTACAGTATTAATAGGACCT
ACACCTGTCAACATAATTGGGAGAAATCTGTTGACTCAACTTGGTTGCACTTTAAATTTT
>JF932474/B/CN/2007/CBJC261
CCTCAAATCACTCTTTGGCAACGACCCCTCGTCACAATAAAGATAGGGGGGCAATTAAAGGAAGCTCTATTAGATACAGG
AGCAGATGATACAGTATTAGAAGAA---ATGAATTTGCCAGGAAGGTGGAAACCAAAAATGATAGGGGGAATTGGAGGTT
TTATCAAAGTAAGACAGTATGATCAGATACCCATAGAAATCTGCGGACACAAGGCTGAAGGTACAGTATTAATAGGACCT
ACACCGGTCAACATAATTGGAAGAAATCTGTTGACTCAGCTTGGTTGCACTTTAAATTTT
>JF932475/B/CN/2007/CBJC392
CCTCAAATCACTCTTTGGCAACGACCCCTCGTCACAATAAAGATAGGGGGGCAATTAAAGGAAGCTCTATTAGATACAGG
AGCAGATGATACAGTATTAGAAGAA---ATGAATTTGCCAGGAAAATGGAAACCAAAAATGATAGGGGGAATTGGAGGTT
TTATCAAAGTAAGACAGTATGATCAGATAACCATAGAAATCTGCGGCCACAAGGCTGTAGGTACAGTATTAATAGGACCT
ACCCCTGTCAACATAATTGGAAGAAATCTGTTGACTCAGATTGGTTGCACTTTAAATTTT
>JF932478/B/CN/2008/CBJC476
CCTCAAATCACTCTTTGGCAACGACCCCTCGTCACAATAAAGATAGGGGGGCAATTAAAGGAAGCTCTATTAGATACAGG
AGCAGATGATACAGTATTAGAAGAC---ATGAATTTACCAGGGAAATGGAAACCAAAAATGATAGGGGGAATTGGAGGTT
TTATCAAAGTAAGACAGTATGATGAGGTACCCATAGAAATCTGTGGACACAAGGCTGTAGGTACAGTATTAATAGGACCT
ACACCTGTCAACATAATTGGGAGAAATCTGTTGACACAGCTTGGTTGCACATTAAATTTT
>JF932479/B/CN/2008/CBJC489
CCTCAAATCACTCTTTGGCAACGACCCATCGTCACAATAAAGATAGGGGGGCAATTAAAGGAAGCTCTATTAGATACAGG
AGCAGATGATACAGTATTAGAAGAC---ATGAATTTGCCAGGAAAATGGAAACCAAAAATGATAGGGGGAATTGGAGGTT
TTATCAAAGTAAGACAGTATGATCAGATAACCATAGAAATCTGCGGACACAAGACTGTAGGTACAGTATTAATAGGACCC
ACACCTGTCAACATAATTGGAAGAAATCTGTTGACTCAGCTTGGTTGCACTTTAAATTTT
>JF932480/B/CN/2008/CBJC500
CCTCAAATCACTCTTTGGCAACGACCCCTCGTCAAAATAAAGATAGGGGGGCAATTAAAGGAAGCTCTATTAGATACAGG
AGCAGATGACACAGTATTAGAAGAA---ATGGATTTGCCAGGAAAATGGAAACCAAAAATGATAGGGGGAATTGGAGGTT
TTATCAAAGTAAGACAGTATGAGAACATATCCCTAGAAATTTGCGGACACAAGACTGCAGGTACAGTATTGATAGGACCT
ACACCTGTCAACATAATTGGAAGAAATCTGTTGACTCAGCTTGGTTGCACTTTAAACTTT
>JF932482/B/CN/2006/CC056
CCTCAAATCACTCTTTGGCAACGACCCCTTGTCACAATAAAGATAGGGGGGCAAGTAAAGGAAGCTCTATTAGATACAGG
AGCAGATGATACAGTATTAGAAGAC---ATGAATTTGCCAGGAAGATGGAGACCAAAAATGATAGGGGGAATTGGAGGTT
TTATCAAAGTAAGACAGTATGATCAGATACCCATAGAAATTTGTGGACACAAGACCGAAGGTACAGTATTAATAGGACCT
ACACCAGTCAACATAATTGGGAGAAATCTGTTGACTCAGCTTGGTTGCACTTTAAATTTT
>JF932483/B/CN/2007/FJ070016
CCTCAAATCACTCTTTGGCAACGACCCCTTGTCACAATAAAGATAGGGGGGCAATTAAAGGAAGCTCTATTAGATACAGG
AGCAGATGATACAGTATTAGAAGAA---ATGAATTTGCCAGGAAGATGGAAACCAAAAATGATAGGGGGAATTGGAGGTT
TTATCAAAGTAAGACAGTATGATCAGATACCCATAGAAATCTGTGGACACAAGACTGAAGGTACAGTGTTAATAGGACCT
ACACCTGTCAACATAATTGGAAGAAATCTGTTGACACAGCTTGGTTGCACTTTAAATTTT
>JF932484/B/CN/2007/GS070017
CCTCAAATCACTCTTTGGCAACGACCCCTCGTCACAATAAAGATAGGGGGGCAATTAAAGGAAGCTCTATTAGATACAGG
AGCAGATGATACAGTATTAGAAGAA---ATGAATTTACCAGGAAGATGGAAACCAAAAATGATAGGGGGAATTGGAGGTT
TTATCAAAGTAAGACAGTATGATGAGATACCCATAGAAATCTGTGGCCACAAGGCTGTAGGTACAGTATTAATAGGACCC
ACACCTGTCAACATAATTGGAAGAAATCTGTTGACTCAGCTTGGTTGTACTTTAAATTTT
>JF932485/B/CN/2007/GZ070002
CCTCAAATCACTCTTTGGCAACGACCCCTCGTCACAATAAAGATAGGGGGGCAATTAAAGGAAGCTCTATTAGATACAGG
AGCAGATGATACAGTATTAGAAGAC---ATGAATTTGCCAGGAAAATGGAAACCAAAAATGATAGGGGGAATTGGAGGTT
TTATCAAAGTGAGACAGTATGATCAGGTACACATAGAAATCTGCGGACACAAGGTTGTAGGTACAGTATTAATAGGACCT
ACACCTGTCAACATAATTGGGAGAAATCTGTTGACTCAGCTAGGTTGCACATTAAATTTT
>JF932486/B/CN/2007/GZ070030
CCTCAAATCACTCTTTGGCAACGACCCCTCGTCACAATAAAGATAGGGGGGCAATTAAAGGAAGCTCTATTAGATACAGG
AGCAGATGATACAGTATTAGAAGAC---ATGAATTTGCCAGGAAGATGGAAACCAAAAATGATAGGGGGAATTGGAGGTT
TTATCAAAGTAAGACAGTATGATCAGATACCCATAGAAATTTGTGGACACAAGGCTGTAGGTACAGTATTAATAGGACCC
ACACCTGTCAACATAATTGGAAGAAATCTGTTGACTCAGATTGGTTGCACTTTAAATTTT
>JF932487/B/CN/2007/HB070006
CCTCAAATCACTCTTTGGCAACGACCCCTCGTCACAATAAGGATAGGGGGGCAATTAAAGGAAGCTCTATTAGATACAGG
AGCAGATGATACAGTATTAGAAGAC---ATGAATTTGCCAGGGAGATGGAAACCAAAAATGATAGGGGGAATTGGAGGTT
TTATCAAAGTAAGACAGTATGATCAGATACCCATAGAAATCTGTGGGCACAAGACTGAAGGTACAGTGTTAATAGGACCT
ACACCTGTCAACATAATTGGGAGGAATCTGTTGACTCAGCTTGGTTGCACTTTAAATTTT
>JF932488/B/CN/2007/HB070022
CCTCAAATCACTCTTTGGCAACGACCCCTCGTCACAATAAAGATAGGGGGGCAATCAAAGGAAGCTCTATTAGATACAGG
AGCAGATGATACAGTATTAGAAGAA---ATGAATTTGCCAGGAAGATGGAAACCAAAAATGATAGGGGGAATTGGGGGTT
TTATCAAAGTAAGACAGTATGATCAGATACCCATAGAAATCTGTGGACACAAGGCTGTAGGTACAGTATTAATAGGACCT
ACACCTGTCAACATAATTGGGAGAAATCTGTTGACTCAGATTGATTGCACTTTAAATTTT
>JF932489/B/CN/2007/HB070035
CCTCAAATCACTCTTTGGCAACGACCCCTTGTCTCAATAAAGGTAGGGGGGCAAATAAAAGAAGCTCTATTAGATACAGG
AGCAGATGATACAGTATTAGAAGAA---ATGAATTTGCCAGGAAGATGGAAACCAAAAATGATAGGGGGAATTGGAGGTT
TTATCAAAGTAAGACAGTATGATCAGATACCCATAGAAATCTGTGGACACAAGGCTATAGGTACAGTATTAGTAGGACCT
ACACCTGTCAACATAATTGGGAGAAATCTGTTGACTCAGCTTGGTTGCACTTTAAATTTT
>JF932490/B/CN/2007/JL070038
CCTCAAATCACTCTTTGGCAACGACCCCTCGTCACAGTAAAAATAGGGGGGCAATTAAAGGAAGCTCTATTAGATACAGG
AGCAGATGATACAGTATTAGAAGAA---ATGAATTTGCCAGGAAGATGGAAACCAAAAATGATAGGGGGAATTGGAGGTT
TTATCAAAGTAAAACAGTATGATCAGATATCTCTAGAAATTTGCGGACACAAGGTTGAAGGTACAGTATTAATAGGACCT
ACACCTGTCAACATAATTGGAAGAAATCTGTTGACTCAACTTGGTTGTACTTTAAATTTT
>JF932491/B/CN/2007/JS070389
CCTCAAATCACTCTTTGGCAACGACCCCTCGTCGCAATAAAGATAGGGGGGCAAGTAAAGGAAGCTCTATTAGATACAGG
AGCAGATGATACAGTATTAGAAGAC---ATGAATTTGCCAGGAAGATGGAAACCAAAAATGATAGGGGGAATTGGAGGTT
TTATCAAAGTAAGACAGTATGATCAGATACCCATAGAAATCTGCGGACACAAGACAGTAGGTACAGTATTAATAGGACCT
ACACCTGTCAACATAATTGGAAGAAATCTGTTGACTCAGCTTGGTTGCACTTTAAATTTT
>JF932494/B/CN/2009/YN09P0014
CCTCAAATCACTCTTTGGCAACGACCCCTCGTCTCAATAAAGATAGGGGGGCAATTAAAGGAAGCTCTATTAGATACAGG
AGCAGATGATACAGTGTTAGAAGAC---ATGAATTTGCCAGGAAGATGGAAACCAAAAATGATAGGAGGAATTGGAGGTT
TTATCAAAGTAAGACAATATGATCAGGTACCCATAGAAATTTGCGGACACAAAGCTATAGGTACAGTATTAGTAGGACCT
ACACCTGTCAACATAATTGGAAGAAATCTGTTGACTCAGCTTGGTTGCACTTTAAATTTT
>JF932498/B/CN/2008/cbjc468
CCTCAAATCACTCTTTGGCAACGACCCCTTGTCACAGTAAAGATAGGGGGGCAATTAAAGGAAGCTCTATTAGATACAGG
AGCAGATGATACAGTATTAGAAGAT---ATGAATTTGCCAGGAAGATGGAAACCAAAAATGATAGGGGGAATTGGAGGCT
TTATCAAAGTAAGACAGTATGAGCAGATACCCATAGAAATCTGCGGCCACAAGGCTGTAGGTACAGTATTAATAGGACCT
ACACCTGTCAACATAATTGGGAGAAATCTGTTGACTCAGCTTGGTTGCACTTTAAATTTT
>JF932499/B/CN/2007/hb070025
CCTCAAATCACTCTTTGGCAACGACCCCTCGTCACAGTAAAGATAGGGGGGCAATTAAAGGAAGCTCTATTAGATACAGG
AGCAGATGATACAGTATTAGAAGAA---ATGAATTTACCAGGAAGATGGAAACCAAAAATGATAGGGGGAATTGGAGGTT
TTATCAAAGTAAGACAGTATGATCAGGTACCCATAGAAATCTGCGGCCACAAGGCTGTAGGAACAGTATTAATAGGACCT
ACACCTGTCAACATAATTGGGAGAAATCTGTTGACTCAACTTGGTTGCACTTTAAATTTT
>JF932500/B/CN/2007/hen1345
CCTCAAATCACTCTTTGGCAACGACCCATCGTCACAATAAAGATAGGGGGACAATTAAAGGAAGCTCTATTAGATACAGG
AGCAGATGATACAGTATTAGAAGAA---ATGAATTTGCCAGGAAGATGGAAACCAAAAATGATAGGGGGAATTGGAGGTT
TTATCAAAGTAAGACAGTATGATCAGATACCCATAGAAATTTGTGGACACAAGACTGAAGGTACAGTATTAATAGGACCT
ACACCTGTCAACATAATTGGGAGAAATCTGTTGACTCAGCTTGGTTGCACTTTAAATTTT
>JN024100/B/US/2004/USPI83747EI6y04121pcWG2B5
CCTCAGATCACTCTTTGGCAACGACCCCTCGTCACAATAAAGATAGGGGGGCAACTAAAGGAGGCTCTATTAGATACAGG
AGCAGATGATACAGTATTAGAAGAC---ATGAGTTTACCAGGAAAATGGAAACCAAAAATGATAGGGGGAATTGGAGGTT
TTATCAAAGTAAGACAGTATGATCAGATACCTATAGAAATCTGTGGACATAAAGCTATAGGTACAGTATTAGTAGGACCT
ACACCTGTCAACATAATTGGAAGAAATCTGTTGACTCAGATTGGTTGTACTTTAAATTTT
>JN024101/B/US/2004/USPI83747EI6y04121pcWG2B1
CCTCAGATCACTCTTTGGCAACGACCCCTCGTCACAATAAAGATAGGGGGGCAACTAAAGGAGGCTCTATTAGATACAGG
AGCAGATGATACAGTATTAGAAGAC---ATGAGTTTACCAGGAAAATGGAAACCAAAAATGATAGGGGGAATTGGAGGTT
TTATCAAAGTAAGACAGTATGATCAGATACCTATAGAAATCTGTGGACATAAAGCTATAGGTACAGTATTAGTAGGACCT
ACACCTGTCAACATAATTGGAAGAAATCTGTTGACTCAGATTGGTTGTACTTTAAATTTT
>JN024103/B/US/2004/USPI83747EI6y04121pcWG2B7
CCTCAGATCACTCTTTGGCAACGACCCCTCGTCACAATAAAGATAGGGGGGCAACTAAAGGAGGCTCTATTAGATACAGG
AGCAGATGATACAGTATTAGAAGAC---ATGAGTTTACCAGGAAAATGGAAACCAAAAATGATAGGGGGAATTGGAGGTT
TTATCAAAGTAAGACAGTATGATCAGATACCTATAGAAATCTGTGGACATAAAGCTATAGGTACAGTATTAGTAGGACCT
ACACCTGTCAACATAATTGGAAGAAATCTGTTGACTCAGATTGGTTGTACTTTAAATTTT
>JN024104/B/US/2004/USPI83747EI6y04121pcWG2B8
CCTCAGATCACTCTTTGGCAACGACCCCTCGTCACAATAAAGATAGGGGGGCAACTAAAGGAGGCTCTATTAGATACAGG
AGCAGATGATACAGTATTAGAAGAC---ATGAGTTTACCAGGAAAATGGAAACCAAAAATGATAGGGGGAATTGGAGGTT
TTATCAAAGTAAGACAGTATGATCAGATACCTATAGAAATCTGTGGACATAAAGCTATAGGTACAGTATTAGTAGGACCT
ACACCTGTCAACATAATTGGAAGAAATCTGTTGACTCAGATTGGTTGTACTTTAAATTTT
>JN024105/B/US/2004/USPI83747EI6y04121pcWG2B10
CCTCAGATCACTCTTTGGCAACGACCCCTCGTCACAATAAAGATAGGGGGGCAACTAAAGGAGGCTCTATTAGATACAGG
AGCAGATGATACAGTATTAGAAGAC---ATGAGTTTACCAGGAAAGTGGAAACCAAAAATGATAGGGGGAATTGGAGGTT
TTATCAAAGTAAGACAGTATGATCAGATACCTATGGAAATCTGTGGACATAAAGCTATAGGTACAGTATTAGTAGGACCT
ACACCTGTCAACATAATTGGAAGAAATCTGTTGACTCAGATTGGTTGTACTTTAAATTTT
>JN024106/B/US/2004/USPI83747EI6y04121pcWG2B9
CCTCAGATCACTCTTTGGCAACGACCCCTCGTCACAATAAAGATAGGGGGGCAACTAAAGGAGGCTCTATTAGATACAGG
AGCAGATGATACAGTATTAGAAGAC---ATGAGTTTACCAGGAAAATGGAAACCAAAAATGATAGGGGGAATTGGAGGTT
TTATCAAAGTAAGACAGTATGATCAGATACCTATAGAAATCTGTGGACATAAAGCTATAGGTACAGTATTAGTAGGACCT
ACACCTGTCAACATAATTGGAAGAAATCTGTTGACTCAGATTGGTTGTACTTTAAATTTT
>JN024107/B/US/2004/USPI83747EI6y04121pcWG2B3
CCTCAGATCACTCTTTGGCAACGACCCCTCGTCACAATAAAGATAGGGGGGCAACTAAAGGAGGCTCTATTAGATACAGG
AGCAGATGATACAGTATTAGAAGAC---ATGAGTTTACCAGGAAAATGGAAACCAAAAATGATAGGGGGAATTGGAGGTT
TTATCAAAGTAAGACAGTATGATCAGATACCTATAGAAATCTGTGGACATAAAGCTATAGGTACAGTATTAGTAGGACCT
ACACCTGTCAACATAATTGGAAGAAATCTGTTGACTCAGATTGGTTGTACTTTAAATTTT
>JN024108/B/US/2004/USPI83747EI6y04121pcWG2B4
CCTCAGATCACTCTTTGGCAACGACCCCTCGTCACAATAAAGATAGGGGGGCAACTAAAGGAGGCTCTATTAGATACAGG
AGCAGATGATACAGTATTAGAAGAC---ATGAGTTTACCAGGAAAATGGAGACCAAAAATGATAGGGGGAATTGGAGGTT
TTATCAAAGTAAGACAGTGTGATCAGATACCTATAGAAATCTGTGGACATAAAGCTATAGGTACAGTATTAGTAGGACCT
ACACCTGTCAACATAATTGGAAGAAATCTGTTGACTCAGATTGGTTGTACTTTAAATTTT
>JN024109/B/US/2004/USPI83747EI6y04121pcWG2B2
CCTCAGATCACTCTTTGGCAACGACCCCTCGTCACAATAAAGATAGGGGGGCAACTAAAGGAGGCTCTATTAGATACAGG
AGCAGATGATACAGTATTAGAAGAC---ATGAGTTTACCAGGAAAATGGAAACCAAAAATGATAGGGGGAATTGGAGGTT
TTATCAAAGTAAGACAGTATGATCAGATACCTATAGAAATCTGTGGACATAAAGCTATAGGTACAGTATTAGTAGGACCT
ACACCTGTCAGCATAATTGGAAGAAATCTGTTGACTCAGATTGGTTGTACTTTAAATTTT
>JN024110/B/US/2004/USPI83747EI12y04121pcWG2B10
CCTCAGATCACTCTTTGGCAACGACCCCTCGTCACAATAAAGATAGGGGGGCAACTAAAGGAGGCTCTATTAGATACAGG
AGCAGATGATACAGTATTAGAAGAC---ATGAGTTTACCAGGAAAATGGAAACCAAAAATGATAGGGGGAATTGGAGGTT
TTATCAAAGTAAGACAGTATGATCAGATACCTATAGAAATCTGTGGACATAAAGCTATAGGTACAGTATTAGTAGGACCT
ACACCTGTCAACATAATTGGAAGAAATCTGTTGACTCAGATTGGTTGTACTTTAAATTTT
>JN024111/B/US/2004/USPI83747EI12y04121pcWG2B3
CCTCAGATCACTCTTTGGCAACGACCCCTCGTCACAATAAAGATAGGGGGGCAACTAAAGGAGGCTCTATTAGATACAGG
AGCAGATGATACAGTATTAGAAGAC---ATGAGTTTACCAGGAAAATGGAAACCAAAAATGATAGGGGGAATTGGAGGTT
TTATCAAAGTAAGACAGTATGATCAGATACCTATAGAAATCTGTGGACATAAAGCTATAGGTACAGTATTAGTAGGACCT
ACACCTGTCAACATAATTGGAAGAAATCTGTTGACTCAGATTGGTTGTACTTTAAATTTT
>JN024112/B/US/2004/USPI83747EI12y04121pcWG2B7
CCTCAGATCACTCTTTGGCAACGACCCCTCGTCACAATAAAGATAGGGGGGCAACTAAAGGAGGCTCTATTAGATACAGG
AGCAGATGATACAGTATTAGAAGAC---ATGAGTTTACCAGGAAAATGGAAACCAAAAATGATAGGGGGAATTGGAGGTT
TTATCAAAGTAAGACAGTATGATCAGATACCTATAGAAATCTGTGGACATAAAGCTATAGGTACAGTATTAGTAGGACCT
ACACCTGTCAACATAATTGGAAGAAATCTGTTGACTCAGATTGGTTGTACTTTAAATTTT
>JN024113/B/US/2004/USPI83747EI12y04121pcWG2B2
CCTCAGATCACTCTTTGGCAACGACCCCTCGTCACAATAAAGATAGGGGGGCAACTAAAGGAGGCTCTATTAGATACAGG
AGCAGATGATACAGTATTAGAAGAC---ATGAGTTTACCAGGAAAATGGAAACCAAAAATGATAGGGGGAATTGGAGGTT
TTATCAAAGTAAGACAGTATGATCAGATACCTATAGAAATCTGTGGACATAAAGCTATAGGTACAGTATTAGTAGGACCT
ACACCTGTCAACATAATTGGAAGAAATCTGTTGACTCAGATTGGTTGTACTTTAAATTTT
>JN024114/B/US/2004/USPI83747EI12y04121pcWG2B6
CCTCAGATCACTCTTTGGCAACGACCCCTCGTCACAATAAAGATAGGGGGGCAACTAAAGGAGGCTCTATTAGATACAGG
AGCAGATGATACAGTATTAGAAGAC---ATGAGTTTACCAGGAAAATGGAAACCAAAAATGATAGGGGGAATTGGAGGTT
TTATCAAAGTAAGACAGTATGATCAGATACCTATAGAAATCTGTGGACATAAAGCTATAGGTACAGTATTAGTAGGACCT
ACACCTGTCAACATAATTGGAAGAAATCTGTTGACTCAGATTGGTTGTACTTTAAATTTT
>JN024115/B/US/2004/USPI83747EI12y04121pcWG2B5
CCTCAGATCACTCTTTGGCAACGACCCCTCGTCACAATAAAGATAGGGGGGCAACTAAAGGAGGCTCTATTAGATACAGG
AGCAGATGATACAGTATTAGAAGAC---ATAAGTTTACCAGGAAAATGGAAACCAAAAATGATAGGGGGAATTGGAGGTT
TTATCAAAGTAAGACAGTATGATCAGATACCTATAGAAATCTGTGGACATAAAGCTATAGGTACAGTATTAGTAGGACCT
ACACCTGTCAACATAATTGGAAGAAATCTGTTGACTCAGATTGGTTGTACTTTAAATTTT
>JN024116/B/US/2004/USPI83747EI12y04121pcWG2B8
CCTCAGATCACTCTTTGGCAACGACCCCTCGTCGCAATAAAGATAGGGGGGCAACTAAAGGAGGCTCTATTAGATACAGG
AGCAGATGATACAGTATTAGAAGAC---ACGAGTTTACCAGGAAAATGGAAACCAAAAATGATAGGGGGAATTGGAGGTT
TTATCAAAGTAAGACAGTATGATCAGATACCTATAGAAATCTGTGGACATAAAGCTATAGGTACAGTATTAGTAGGACCT
ACACCTGTCAACATAATTGGAAGAAATCTGTTGACTCAGATTGGTTGTACTTTAAATTTT
>JN024117/B/US/2004/USPI83747EI12y04121pcWG2B1
CCTCAGATCACTCTTTGGCAACGACCCCTCGTCACAATAAAGATAGGGGGGCAACTAAAGGAGGCTCTATTAGATACAGG
AGCAGATGATACAGTATTAGAAGAC---ATGAGTTTACCAGGAAAATGGAAACCAAAAATGATAGGGGGAATTGGAGGTT
TTATCAAAGTAAGACAGTATGATCAGATACCTATAGAAATCTGTGGACATAAAGCTATAGGTACAGTATTAGTAGGACCT
ACACCTGTCAACATAATTGGAAGAAATCTGTTGACTCAGATTGGTTGTACTTTAAATTTT
>JN024118/B/US/2004/USPI83747EI12y04121pcWG2B4
CCTCAGATCACTCTTTGGCAACGACCCCTCGTCACAATAAAGATAGGGGGGCAACTAAAGGAGGCTCTATTAGATACAGG
AGCAGATGATACAGTATTAGAAGAC---ATGAGTTTACCAGGAAAATGGAAACCAAAAATGATAGGGGGAATTGGAGGTT
TTATCAAAGTAAG-------------------------------------------------ACAGTATTAGTAGGACCT
ACACCTGTCAACATAATTGGAAGAAATCTGTTGACTCAGATTGGTTGTACTTTAAATTTT
>JN024119/B/US/2004/USPI83747EI12y04121pcWG2B9
CCTCAGATCACTCTTTGGCAACGACCCCTCGTCACAATAAAGATAGGGGGGCAACTAAAGGAGGCTCTATTAGATACAGG
AGCAGATGATACAGTATTAGAAGAC---ATGAGTTTACCAGGAAAATGGAAACCAAAAATGATAGGGGGAATTGGAGGTT
TTATCAAAGTAAGACAGTATGATCAGATACCTATAGAAATCTGTGGACATAAAGCTATAGGTACAGTATTAGTAGGACCT
ACACCTGTCAACATAATTGGAAGAAATCTGTTGACTCAGATTGGTTGTACTTTAAATTTT
>JN024120/B/US/2005/USPI83747EI21y05011pcWG2B5
CCTCAGATCACTCTTTGGCAACGACCCCTCGTCACAATAAAGATAGGGGGGCAACTAAAGGAGGCTCTATTAGATACAGG
AGCAGATGATACAGTATTAGAAGAC---ATGAGTTTACCAGGAAAATGGAAACCAAAAATGATAGGGGGAATTGGAGGTT
TTATCAAAGTAAGACAGTATGATCAGATACCTATAGAAATCTGTGGACATAAAGCTATAGGTACAGTATTAGTAGGACCT
ACACCTGTCAACATAATTGGAAGAAATCTGTTGACTCAGATTGGTTGTACTTTAAATTTT
>JN024121/B/US/2005/USPI83747EI21y05011pcWG2B4
CCTCAGATCACTCTTTGGCAACGACCCCTCGTCACAATAAAGATAGGGGGGCAACTAAAGGAGGCTCTATTAGATACAGG
AGCAGATGATACAGTATTAGAAGAC---ATGAGTTTACCAGGAAAATGGAAACCAAAAATGATAGGGGGAATTGGAGGTT
TTATCAAAGTAAGACAGTATGATCAGATACCTATAGAAATCTGTGGACATAAAGCTATAGGTACAGTATTAGTAGGACCT
ACACCTGTCAACATAATTGGAAGAAATCTGTTGACTCAGATTGGTTGTACTTTAAATTTT
>JN024122/B/US/2005/USPI83747EI21y05011pcWG2B10
CCTCAGATCACTCTTTGGCAACGACCCCTCGTCACAATAAAGATAGGGGGGCAACTAAAGGAGGCTCTATTAGATACAGG
AGCAGATGATACAGTATTAGAAGAC---ATGAGTTTACCAGGAAAATGGAAACCAAAAATGATAGGGGGAATTGGAGGTT
TTATCAAAGTAAGACAGTATGATCAGATACCTATAGAAATCTGTGGACATAAAGCTATAGGTACAGTATTAGTAGGACCT
ACACCTGTCAACATAATTGGAAGAAATCTGTTGACTCAGATTGGTTGTACTTTAAATTTT
>JN024123/B/US/2005/USPI83747EI21y05011pcWG2B1
CCTCAGATCACTCTTTGGCAACGACCCCTCGTCACAATAAAGATAGGGGGGCAACTAAAGGAGGCTCTATTAGATACAGG
AGCAGATGATACAGTATTAGAAGAC---ATGAGTTTACCAGGAAAATGGAAACCAAAAATGATAGGGGGAATTGGAGGTT
TTATCAAAGTAAGACAGTATGATCAGATACCTATAGAAATCTGTGGACATAAAGCTATAGGTACAGTATTAGTAGGACCT
ACACCTGTCAACATAATTGGAAGAAATCTGTTGACTCAGATTGGTTGTACTTTAAATTTT
>JN024124/B/US/2005/USPI83747EI21y05011pcWG2B8
CCTCAGATCACTCTTTGGCAACGACCCCTCGTCACAATAAAGATAGGGGGGCAACTAAAGGAGGCTCTATTAGATACAGG
AGCAGATGATACAGTATTAGAAGAC---ATGAGTTTACCAGGAAAATGGAAACCAAAAATGATAGGGGGAATTGGAGGTT
TTATCAAAGTAAGACAGTATGATCAGATACCTATAGAAATCTGTGGACATAAAGCTATAGGTACAGTATTAGTAGGACCT
ACACCTGTCAACATAATTGGAAGAAATCTGTTGACTCAGATTGGTTGTACTTTAAATTTT
>JN024125/B/US/2005/USPI83747EI21y05011pcWG2B3
CCTCAGATCACTCTTTGGCAACGACCCCTCGTCACAATAAAGATAGGGGGGCAACTAAAGGAGGCTCTATTAGATACAGG
AGCAGATGATACAGTATTAGAAGAC---ATGAGTTTACCAGGAAAATGGAAACCAAAAATGATAGGGGGAATTGGAGGTT
TTATCAAAGTAAGACAGTATGATCAGATACCTATAGAAATCTGTGGACATAAAGCTATAGGTACAGTATTAGTAGGACCT
ACACCTGTCAACATAATTGGAAGAAATCTGTTGACTCAGATTGGTTGTACTTTAAATTTT
>JN024126/B/US/2005/USPI83747EI21y05011pcWG2B6
CCTCAGACCACTCTTTGGCAACGACCCCTCGTCACAATAAAGATAGGGGGGCAACTAAAGGAGGCTCTATTAGATACAGG
AGCAGATGATACAGTATTAGAAGAC---ATGAGTTTACCAGGAAAATGGAAACCAAAAATGATAGGGGGAATTGGAGGTT
TTATCAAAGTAAGACAGTATGATCAGATACCTATAGAAATCTGTGGACATAAAGCTATAGGTACAGTATTAGTAGGACCT
ACACCTGTCAACATAATTGGAAGAAATCTGTTGACTCAGATTGGTTGTACTTTAAATTTT
>JN024127/B/US/2005/USPI83747EI21y05011pcWG2B7
CCTCAGATCACTCTTTGGCAACGACCCCTCGTCACAATAAAGATAGGGGGGCAACTAAAGGAGGCTCTATTAGATACAGG
AGCAGATGATACAGTATTAGAAGAC---ATGAGTTTACCAGGAAAATGGAAACCAAAAATGATAGGGGGAATTGGAGGTT
TTATCAAAGTAAGACAGTATGATCAGATACCTATAGAAATCTGTGGACATAAAGCTATAGGTACAGTATTAGTAGGACCT
ACACCTGTCAACATAATTGGAAGAAATCTGTTGACTCAGATTGGTTGTACTTTAAATTTT
>JN024128/B/US/2005/USPI83747EI21y05011pcWG2B2
CCTCAGATCACTCTTTGGCAACGACCCCTCGTCACAATAAAGATAGGGGGGCAACCAAAGGAGGCTCTATTAGATACAGG
AGCAGATGATACAGTATTAGAAGAC---ATGAGTTTACCAGGAAAATGGAAACCAAAAATGATAGGGGGAATTGGAGGTT
TTATCAAAGTAAGACAGTATGATCAGATACCTATAGAAATCTGTGGACATAAAGCTATAGGTACAGTATTAGTAGGACCT
ACACCTGTCAACATAATTGGAAGAAATCTGTTGACTCAGATTGGTTGTACTTTAAATTTT
>JN024129/B/US/2005/USPI83747EI21y05011pcWG2B9
CCTCAGATCACTCTTTGGCAACGACCCCTCGTCACAATAAAGATAGGGGGGCAACTAAAGGAGGCTCTATTAGATACAGG
AGCAGATGATACAGTATTAGAAGAC---ATGAGTTTACCAGGAAAATGGAAACCAAAAATGATAGGGGGAATTGGAGGTT
TTATCAAAGTAAGACAGTATGATCAGATACCTATAGAAATCTGTGGACATAAAGCTATAGGTACAGTATTAGTAGGACCT
ACACCTGTCAACATAATTGGAAGAAATCTGTTGACTCAGATTGGTTGTACTTTAAATTTT
>JN024130/B/US/2005/USPI83747EI42y05011pcWG2B3
CCTCAGATCACTCTTTGGCAACGACCCCTCGTCACAATAAAGATAGGGGGGCAACTAAAGGAGGCTCTATTAGGTACAGG
AGCAGATGATACAGTATTAGAAGAC---ATGAGTTTACCAGGAAAATGGAAACCAAAAATGATAGGGGGAATTGGAGGTT
TTATCAAAGTAAGACAGTATGATCAGATACCTATAGAAATCTGTGGACATAAAGCTATAGGTACAGTATTAGTAGGACCT
ACACCTGTCAACATAATTGGAAGAAATCTGTTGACTCAGATTGGTTGTACTTTAAATTTT
>JN024131/B/US/2005/USPI83747EI42y05011pcWG2B8
CCTCAGATCACTCTTTGGCAACGACCCCTCGTCACAATAAAGATAGGGGGGCAACTAAAGGAGGCTCTATTAGATACAGG
AGCAGATGATACAGTATTAGAAGAC---ATGAGTTTACCAGGAAAATGGAAACCAAAAATGATAGGGGGAATTGGAGGTT
TTATCAAAGTAAGACAGTATGATCAGATACCTATAGAAATCTGTGGACATAAAGCTATAGGTACAGTATTAGTAGGACCT
ACACCTGTCAACATAATTGGAAGAAATCTGTTGACTCAGATTGGTTGTACTTTAAATTTT
>JN024132/B/US/2005/USPI83747EI42y05011pcWG2B10
CCTTAGATCACTCTTTGGCAACGACCCCTCGTCACAATAAAGATAGGGGGGCAACTAAAGGAGGCTCTATTAGATACAGG
AGCAGATGATACAGTATTAGAAGAC---ATGAGTTTACCAGGAAAATGGGAACCAAAAATGATAGGGGGAATTGGAGGTT
TTATCAAAGTAAGACAGTATGATCAGATACCTATAGAAATCTGTGGACATAAAGCTATAGGTACAGTATTAGTAGGACCT
ACACCTGTCAACATAATTGGAAGAAATCTGTTGACTCAGATTGGTTGTACTTTAAATTTT
>JN024133/B/US/2005/USPI83747EI42y05011pcWG2B2
CCTCAGATCACTCTTTGGCAACGACCCCTCGTCACAATAAAGATAGGGGGGCAACTAAAGGAGGCTCTATTAGATACAGG
AGCAGATGATACAGTATTAGAAGAC---ATGAGTTTACCAGGAAAATGGAAACCAAAAATGATAGGGGGAATTGGAGGTT
TTATCAAAGTAAGACAGTATGATCAGATACCTATAGAAATCTGTGGACATAAAGCTATAGGTACAGTATTAGTAGGACCT
ACACCTGTCAACATAATTGGAAGAAATCTGTTGACTCAGATTGGTTGTACTTTAAATTTT
>JN024134/B/US/2005/USPI83747EI42y05011pcWG2B4
CCTCAGATCACTCTTTGGCAACGACCCCTCGTCACAATAAAGATAGGGGGGCAACTAAAGGAGGCTCTATTAGATACAGG
AGCAGATGATACAGTATTAGAAGAC---ATGAGTTTACCAGGAAAATGGAAACCAAAAATGATAGGGGGAATTGGAGGTT
TTATCAAAGTAAGACAGTATGATCAGATACCTATAGAAATCTGTGGACATAAAGCTATAGGTACAGTATTAGTAGGACCT
ACACCTGTCAACATAATTGGAAGAAATCTGTTGACTCAGATTGGTTGTACTTTAAATTTT
>JN024135/B/US/2005/USPI83747EI42y05011pcWG2B7
CCTCAGATCACTCTTTGGCAACGACCCCTCGTCACAATAAAGATAGGGGGGCAACTAAAGGAGGCTCTATTAGATACAGG
AGCAGGTGATACAGTATTAGAAGAC---ATGAGTTTACCAGGAAAATGGAAACCAAAAATGATAGGGGGAATTGGAGGTT
TTATCAAAGTAAGACAGTATGATCAGATACCTATAGAAATCTGTGGACATAAAGCTATAGGTACAGTATTAGTAGGACCT
ACACCTGTCAACATAATTGGAAGAAATCTGTTGACTCAGATTGGTTGTACTTTAAATTTT
>JN024136/B/US/2005/USPI83747EI42y05011pcWG2B1
CCTCAGATCACTCTTTGGCAACGACCCCTCGTCACAATAAAGATAGGGGGGCAACTAGAGGAGGCTCTATTAGATACAGG
AGCAGATGATACAGTATTAGAAGAC---ATGAGTTTACCAGGAAAATGGAAACCAAAAATGATAGGGGGAATTGGAGGTT
TTATCAAAGTAAGACAGTATGATCAGATACCTATAGAAATCTGTGGACATAAAGCTATAGGTACAGTACTAGTAGGACCT
ACACCTGTCAACATAATTGGAAGAAATCTGTTGACTCAGATTGGTTGTACTTTAAATTTT
>JN024137/B/US/2005/USPI83747EI42y05011pcWG2B5
CCTCAGATCACTCTTTGGCAACGACCCCTCGTCACAATAAAGATAGGGGGGCAACTAAAGGAGGCTCTATTAGATACAGG
AGCAGATGATACAGTATTAGAAGAC---ATGAGTTTACCAGGAAAATGGAAACCAAAAATGATAGGGGGAATTGGAGGTT
TTATCAAAGTAAGACAGTATGATCAGATACCTATAGAAATCTGTGGACATAAAGCTATAGGTACAGTATTAGTAGGACCT
ACACCTGTCAACATAATTGGAAGAAATCTGTTGACTCAGATTGGTTGTACTTTAAATTTT
>JN024138/B/US/2005/USPI83747EI42y05011pcWG2B6
CCTCAGATCACTCTTTGGCAACGACCCCTCGTCACAATAAAGATAGGGGGGCAACTAAAGGAGGCTCTATTAGATACAGG
AGCAGATGATACAGTATTAGAAGAC---ATGAGTTTACCAGGAAAATGGAAACCAAAAGTGATAGGGGGAATTGGAGGTT
TTATCAAAGTAAGACAGTATGATCAGATACCTATAGAAATCTGTGGACATAAAGCTATAGGTACAGTATTAGTAGGACCT
ACACCTGTCAACATAATTGGAAGAAATCTGTTGACTCAGATTGGTTGTACTTTAAATTTT
>JN024139/B/US/2005/USPI83747EI48y05021pcWG2B1
CCTCAGATCACTCTTTGGCAACGACCCCTCGTCACAATAAAGATAGGGGGGCAACTAAAGGAGGCTCTATTAGATACAGG
AGCAGATGATACAGTATTAGAAGAC---ATGAGTTTACCAGGAA-ATGGAAACCAAAAATGATAGGGGGAATTGGAGGTT
TTATCAAAGTAAGACAGTATGATCAGATACCTATAGAAATCTGTGGACATAAAGCTATAGGTACAGTATTAGTAGGACCT
ACACCTGTCAACATAATTGGAAGAAATCTGTTGACTCAGATTGGTTGTACTTTAAATTTT
>JN024140/B/US/2005/USPI83747EI48y05021pcWG2B2
CCCCAGATCACTCTTTGGCAACGACCCCTCGTCACAATAAAGATAGGGGGGCAACTAAAGGAGGCTCTATTAGATACGGG
AGCAGATGATACAGTATTAGAAGAC---ATGAGTTTACCAGGAAAATGGAAACCAAAAATGATAGGGGGAATTGGAGGTT
TTATCAAAGTAAGACAGTATGATCAGATACCTATAGAAATCTGTGGACATAAAGCTATAGGTACAGTATTAGTAGGACCT
ACACCTGTCAACATAATTGGAAGAAATCTGTTGACTCAGATTGGTTGTACTTTAAATTTT
>JN024141/B/US/2005/USPI83747EI48y05021pcWG2B10
CCTCAGATCACTCTTTGGCAACGACCCCTCGTCACAATAAAGATAGGGGGGCAACTAAAGGAGGCTCTATTAGATACAGG
AGCAGATGATACAGTATTAGAAGAC---ATGAGTTTACCAGGAAAATGGAAACCAAAAATGATAGGGGGAATTGGAGGTT
TTATCAAAGTAAGACAGTATGATCAGATACCTATAGAAATCTGTGGACATAAAGCTATAGGTACAGTATTAGTAGGACCT
ACACCTGTCAACATAATTGGAAGAAATCTGTTGACTCAGATTGGTTGTACTTTAAATTTT
>JN024142/B/US/2005/USPI83747EI48y05021pcWG2B6
CCTCAGATCACTCTTTGGCAACGACCCCTCGTCACAATAAAGATAGGGGGGCAACTAAAGGAGGCTCTATTAGATACAGG
AGCAGATGATACAGTATTAGAAGAC---ATGAGTTTACCAGGAAAATGGAAACCAAAAATGATAGGGGGAATTGGAGGTT
TTATCAAAGTAAGACAGTATGATCAGATACCTATAGAAATCTGTGGACATAAAGCTATAGGTACAGTATTAGTAGGACCT
ACACCTGTCAACATAATTGGAAGAAATCTGTTGACTCAGATTGGTTGTACTTTAAATTTT
>JN024143/B/US/2005/USPI83747EI48y05021pcWG2B9
CCTCAGATCACTCTTTGGCAACGACCCCTCGTCACAATAAAGATAGGGGGGCAACTAAAGGAGGCTCTATTAGATACAGG
AGCAGATGATACAGTATTAGAAGAC---ATGAGTTTACCAGGAAAATGGAAACCAAAAATGATAGGGGGAATTGGAGGTT
TTATCAAAGTAAGACAGTATGATCAGATACCTATAGAAATCTGTGGACATAAAGCTATAGGTACAGTATTAGTAGGACCT
ACACCTGTCAACATAATTGGAAGAAATCTGTTGACTCAGATTGGTTGTACTTTAAATTTT
>JN024144/B/US/2005/USPI83747EI48y05021pcWG2B3
CCTCAGATCACTCTTTGGCAACGACCCCTCGTCACAATAAAGATAGGGGGGCAACTAAAGGAGGCTCTATTAGATACAGG
AGCAGATGATACAGTATTAGAAGAC---ATGAGTTTACCAGGAAAATGGAAACCAAAAATGATAGGGGGAATTGGAGGTT
TTATCAAAGTAAGACAGTATGATCAGATACCTATAGAAATCTGTGGACATAAAGCTATAGGTACAGTATTAGTAGGACCT
ACACCTGTCAACATAATTGGAAGAAATCTGTTGACTCAGATTGGTTGTACTTTAAATTTT
>JN024145/B/US/2005/USPI83747EI48y05021pcWG2B7
CCTCAGATCACTCTTTGGCAACGACCCCTCGTCACAATAAAGATAGGGGGGCAACTAAAGGAGGCTCTATTAGATACAGG
AGCAGATGATACAGTATTAGAAGAC---ATGAGTTTACCAGGAAAATGGAAACCAAAAATGATAGGGGGAATTGGAGGTT
TTATCAAAGTAAGACAGTATGATCAGATACCTATAGAAATCTGTGGACATAAAGCTATAGGTACAGTATTAGTAGGACCT
ACACCTGTCAACATAATTGGAAGAAATCTGTTGACTCAGATTGGTTGTACTTTAAATTTT
>JN024146/B/US/2005/USPI83747EI48y05021pcWG2B5
CCTCAGATCACTCTTTGGCAACGACCCCTCGTCACAATAAAGATAGGGGGGCAACTAAAGGAGGCTCTATTAGATACAGG
AGCAGATGATACAGTATTAGAAGAC---ATGAGTTTACCAGGAAAATGGAAACCAAAAATGATAGGGGGAATTGGAGGTT
TTATCAAAGTAAGACAGTATGATCAGATACCTATAGAAATCTGTGGACATAAAGCTATAGGTACAGTATTAGTAGGACCT
ACACCTGTCAACATAATTGGAAGAAATCTGTTGACTCAGATTGGTTGTACTTTAAATTTT
>JN024147/B/US/2005/USPI83747EI48y05021pcWG2B4
CCTCAGATCACTCTTTGGCAACGACCCCTCGTCACAATAAAGATAGGGGGGCAACTAAAGGAGGCTCTATTAGATACAGG
AGCAGATGATACAGTATTAGAAGAC---ATGAGTTTACCAGGAAAATGGAAACCAAAAATGATAGGGGGAATTGGAGGTT
TTATCAAAGTAAGACAGTATGATCAGATACCTATAGAAATCTGTGGACATAAAGCTATAGGTACAGTATTAGTAGGACCT
ACACCTGTCAACATAATTGGAAGAAATCTGTTGACTCAGATTGGTTGTACTTTAAATTTT
>JN024148/B/US/2005/USPI83747EI48y05021pcWG2B8
CCTCAGATCACTCTTTGGCAACGACCCCTCGTCACAATAAAGATAGGGGGGCAACTAAAGGAGGCTCTATTAGATACAGG
AGCAGATGATACAGTATTAGAAGAC---ATGAGTTTACCAGGAAAATGGAAACCAAAAATGATAGGGGGAATTGGAGGTT
TTATCAAAGTAAGACAGTATGATCAGATACCTATAGAAATCTGTGGACATAAAGCTATAGGTACAGTATTAGTAGGACCT
ACACCTGTCAACATAATTGGAAGAAATCTGTTGACTCAGATTGGTCGTACTTTAAATTTT
>JN024149/B/US/2005/USPI83747EI57y05021pcWG2B3
CCTCAGATCACTCTTTGGCAACGACCCCTCGTCACAATAAAGATAGGGGGGCAACTAAAGGAGGCTCTATTAGATACAGG
AGCAGATGATACAGTATTAGAAGAC---ATGAGTTTACCAGGAAAATGGAAACCAAAAATGATAGGGGGAATTGGAGGTT
TTATCAAAGTAAGACAGTATGATCAGATACCTATAGAAATCTGTGGACATAAAGCTATAGGTACAGTATTAGTAGGACCT
ACACCTGTCAACATAATTGGAAGAAATCTGTTGACTCAGATTGGTTGTACTTTAAATTTT
>JN024150/B/US/2005/USPI83747EI57y05021pcWG2B4
CCTCAGATCACTCTTTGGCAACGACCCCTCGTCACAATAAAGATAGGGGGGCAACTAAAGGAGGCTCTATTAGATACAGG
AGCAGATGATACAGTATTAGAAGAC---ATGAGTTTACCAGGAAAATGGAAACCAAAAATGATAGGGGGAATTGGAGGTT
TTATCAAAGTAAGACAGTATGATCAGATACCTATAGAAATCTGTGGACATAAAGCTATAGGTACAGTATTAGTAGGACCT
ACACCTGTCAACATAATTGGAAGAAATCTGTTGACTCAGATTGGTTGTACTTTAAATTTT
>JN024151/B/US/2005/USPI83747EI57y05021pcWG2B9
CCTCAGATCACTCTTTGGCAACGACCCCTCGTCACAATAAAGATAGGGGGGCAACTAAAGGAGGCTCTATTAGATACAGG
AGCAGATGATACAGTATTAGAAGAC---ATGAGTTTACCAGGAAAATGGAAACCAAAAATGATAGGGGGAATTGGAGGTT
TTATCAAAGTAAGACAGTATGATCAGATACCTATAGAAATCTGTGGACATAAAGCTATAGGTACAGTATTAGTAGGACCT
ACACCTGTCAACATAATTGGAAGAAATCTGTTGACTCAGATTGGTTGTACTTTAAATTTT
>JN024152/B/US/2005/USPI83747EI57y05021pcWG2B7
CCTCAGATCACTCTTTGGCAACGACCCCTCGTCACAATAAAGATAGGGGGGCAACTAAAGGAGGCTCTATTAGATACAGG
AGCAGATGATACAGTATTAGAAGAC---ATGAGTTTACCAGGAAAATGGAAACCAAAAATGATAGGGGGAATTGGAGGTT
TTATCAAAGTAAGACAGTATGATCAGATACCTATAGAAATCTGTGGACATAAAGCTATAGGTACAGTATTAGTAGGACCT
ACACCTGTCAACATAATTGGAAGAAATCTGTTGACTCAGATTGGTTGTACTTTAAATTTT
>JN024153/B/US/2005/USPI83747EI57y05021pcWG2B6
CCTCAGATCACTCTTTGGCAACGACCCCTCGTCACAATAAAGATAGGGGGGCAACTAAAGGAGGCTCTATTAGATACAGG
AGCAGATGATACAGTATTAGAAGAC---ATGAGTTTACCAGGAAAATGGAAACCAAAAATGATAGGGGGAATTGGAGGTT
TTATCAAAGTAAGACAGTATGATCAGATACCTATAGAAATCTGTGGACATAAAGCTATAGGTACAGTATTAGTAGGACCT
ACACCTGTCAACATAATTGGAAGAAATCTGTTGACTCAGATTGGTTGTACTTTAAATTTT
>JN024154/B/US/2005/USPI83747EI57y05021pcWG2B8
CCTCAGATCACTCTTTGGCAACGACCCCTCGTCACAATAAAGATAGGGGGGCAACTAAAGGAGGCTCTATTAGATACAGG
AGCAGATGATACAGTATTAGAAGAC---ATGAGTTTACCAGGAAAATGGAAACCAAAAATGATAGGGGGAATTGGAGGTT
TTATCAAAGTAAGACAGTATGATCAGATACCTATAGAAATCTGTGGACATAAAGCTATAGGTACAGTATTAGTAGGACCT
ACACCTGTCAACATAATTGGAAGAAATCTGTTGACTCAGATTGGTTGTACTTTAAATTTT
>JN024155/B/US/2005/USPI83747EI57y05021pcWG2B10
CCTCAGATCACTCTTTGGCAACGACCCCTCGTCACAATAAAGATAGGGGGGCAACTAAAGGAGGCTCTATTAGATACAGG
AGCAGATGATACAGTATTAGAAGAC---ATGAGTTTACCAGGAAAATGGAAACCAAAAATGATAGGGGGAATTGGAGGTT
TTATCAAAGTAAGACAGTATGATCAGATACCTATAGAAATCTGTGGACATAAAGCTATAGGTACAGTATTAGTAGGACCT
ACACCTGTCAACATAATTGGAAGAAATCTGTTGACTCAGATTGGTTGTACTTTAAATTTT
>JN024156/B/US/2005/USPI83747EI57y05021pcWG2B5
CCTCAGATCACTCTTTGGCAACGACCCCTCGTCACAATAAAGATAGGGGGGCAACTAAAGGAGGCTCTATTAGATACAGG
AGCAGATGATACAGTATTAGAAGAC---ATGAGTTTACCAGGAAAATGGAAACCAAAAATGATAGGGGGAATTGGAGGTT
TTATCAAAGTAAGACAGTATGATCAGATACCTATAGAAATCTGTGGACATAAAGCTATAGGTACAGTATTAGTAGGACCT
ACACCTGTCAACATAATTGGAAGAAATCTGTTGACTCAGATTGGTTGTACTTTAAATTTT
>JN024157/B/US/2005/USPI83747EI57y05021pcWG2B2
CCTCAGATCACTCTTTGGCAACGACCCCTCGTCACAATAAAGATAGGGGGGCAACTAAAGGAGGCTCTATTAGATACAGG
AGCAGATGATACAGTATTAGAAGAC---ATGAGTTTACCAGGAAAATGGAAACCAAAAATGATAGGGGGAATTGGAGGTT
TTATCAAAGTAAGACAGTATGATCAGATACCTATAGAAATCTGTGGACATAAAGCTATAGGTACAGTATTAGTAGGACCT
ACACCTGTCAACATAATTGGAAGAAATCTGTTGACTCAGATTGGTTGTACTTTAAATTTT
>JN024158/B/US/2005/USPI83747EI57y05021pcWG2B1
CCTCAGATCACTCTTTGGCAACGACCCCTCGTCACAATAAAGATAGGGGGGCAACTAAAGGAGGCTCTATTAGATACAGG
AGCAGATGATACAGTATTAGAAGAC---ATGAGTTTACCAGGAAAATGGAAACCAAAAATGATAGGGGGAATTGGAGGTT
TTATCAAAGTAAGACAGTATGATCGGATACCTATAGAAATCTGTGGACATAAAGCTATAGGTACAGTATTAGTAGGACCT
ACACCTGTCAACATAATTGGAAGAAATCTGTTGACTCAGATTGGTTGTACTTTAAATTTT
>JN024159/B/US/2005/USPI83747EI69y05021pcWG2B16
CCTCAGATCACTCTTTGGCAACGACCCCTCGTCACAATAAAGATAGGGGGGCAACTAAAGGAGGCTCTATTAGATACAGG
AGCAGATGATACAGTATTGGAAGAC---ATGAGTTTACCAGGAAAATGGAAACCAAAAATGATAGGGGGAATTGGAGGTT
TTATCAAAGCAAGACAGTATGATCAGATACCTATAGAAATCTGTGGACATAAAGCTATAGGTACAGTATTAGTAGGACCT
ACACCTGTCAACATAATTGGAAGAAATCTGTTGACTCAGATTGGTTGTACTTTAAATTTT
>JN024160/B/US/2005/USPI83747EI69y05021pcWG2B11
CCTCAGATCACTCTTTGGCAACGACCCCTCGTCACAATAAAGATAGGGGGGCAAATAAAGGAGGCTCTATTAGATACAGG
AGCAGATGATACAGTATTAGAAGAC---ATGAGTTTACCAGGAAAATGGAAACCAAAAATGATAGGGGGAATTGGAGGTT
TTATCAAAGTAAGACAGTATGATCAGATACCTATAGAAATCTGTGGACATAAAGCTATAGGTACAGTATTAGTAGGACCT
ACACCTGTCAACATAATTGGAAGAAATCTGTTGACTCAGATTGGTTGTACTTTAAATTTT
>JN024161/B/US/2005/USPI83747EI69y05021pcWG2B13
CCTCAGATCACTCTTTGGCAACGACCCCTCGTCACAATAAAGATAGGGGGGCAACTAAAGGAGGCTCTATTAGATACAGG
AGCAGATGATACAGTATTAGAAGAC---ATGAGTTTACCAGGAAAATGGAAACCAAAAATGATAGGGGGAATTGGAGGTT
TTATCAAAGTAAGACAGTATGATCAGATACCTATAGAAATCTGTGGACATAAAGCTATAGGTACAGTATTAGTAGGACCT
ACACCTGTCGACATAATTGGAAGAAATCTGTTGACTCAGATTGGTTGTACTTTAAATTTT
>JN024162/B/US/2005/USPI83747EI69y05021pcWG2B12
CCTCAGATCACTCTTTGGCAACGACCCCTCGTCACAATAAAGATAGGGGGGCAACTAAAGGAGGCTCTATTAGATACAGG
AGCAGATGATACAGTATTAGAAGAC---ATGAGTTTACCAGGAAAATGGAAACCAAAAATGATAGGGGGAATTGGAGGTT
TTATCAAAGTAAGACAGTATGATCAGATACCTATAGAAATCTGTGGACATAAAGCTATAGGTACAGTATTAGTAGGACCT
ACACCTGTCAACATAATTGGAAGAAATCTGTTGACTCAGATTGGTTGTACTTTAAATTTT
>JN024163/B/US/2005/USPI83747EI69y05021pcWG2B14
CCTCAGATCACTCTTTGGCAACGACCCCTCGTCACAATAAAGATAGGGGGGCAACTAAAGGAGGCTCTATTAGATACAGG
AGCAGATGATACAGTATTAGAAGAC---ATGAGTTTACCAGGAAAATGGAAACCAAAAATGATAGGGGGAATTGGAGGTT
TTATCAAAGTAAGACAGTATGATCAGATACCTATAGAAATCTGTGGACATAAAGCTATAGGTACAGTATTAGTAGGACCT
ACACCTGTCAACATAATTGGAAGAAATCTGTTGACTCAGATTGGTTGTACTTTAAATTTT
>JN024164/B/US/2005/USPI83747EI69y05021pcWG2B15
CCTCAGATCACTCTTTGGCAACGACCCCTCGTCACAATAAAGATAGGGGGGCAACTAAAGGAGGCTCTATTAGATACAGG
AGCAGATGATACAGTATTAGAAGAC---ATGAGTTTACCAGGAAAATGGAAACCAAAAATGATAGGGGGAATTGGAGGTT
TTATCAAAGTAAGACAGTACGATCAGATACCTATAGAAATCTGTGGACATAAAGCTATAGGTACAGTATTAGTAGGACCT
ACACCTGTCAACATAATTGGAAGAAATCTGTTGACTCAGATTGGTTGTACTTTAAATTTT
>JN024165/B/US/2005/USPI83747EI98y05031pcWG2B8
CCTCAGATCACTCTTTGGCAACGACCCCTCGTCACAATAAAGATAGGGGGGCAACTAAAGGGGGCTCTATTAGATACAGG
AGCAGATGATACAGTATTAGAAGAC---ATGAGTTTACCAGGAAAATGGAAACCAAAAATGATAGGGGGAATTGGAGGTT
TTATCAAAGTAAGACAGTATGATCAGATACCTATAGAAATCTGTGGACATAAAGCGATAGGTACAGTATTAGTAGGACCT
ACACCTGTCAACATAATTGGAAGAAATCTGTTGACTCAGATTGGTTGTACTTTAAATTTT
>JN024166/B/US/2005/USPI83747EI98y05031pcWG2B5
CCTCAGATCACTCTTTGGCAACGACCCCTCGTCACAATAAAGATAGGGGGGCAACTAAAGGAGGCTCTATTAGATACAGG
AGCAGATGATACAGTATTAGAAGAC---ATGAGTTTACCAGGAAAATGGAAACCAAAAATGATAGGGGGAATTGGAGGTT
TTATCAAAGTAAGACAGTATGATCAGATACCTATAGAAATCTGTGGACATAAAGCTATAGGTACAGTATTAGTAGGACCT
ACACCTGTCAACATAATTGGAAGAAATCTGTTGACTCAGATTGGTTGTACTTTAAATTTT
>JN024167/B/US/2005/USPI83747EI98y05031pcWG2B2
CCTCAGATCACTCTTTGGCAACGACCCCTCGTCACAATAAAGATAGGGGGGCAACTAAAGGAGGCTCTATTAGATACAGG
AGCAGATGATACAGTATTAGAAGAC---ATGAGTTTACCAGGAAAATGGAAACCAAAAATGATAGGGGGAATTGGAGGTT
TTATCAAAGTAAGGCAGTATGATCAGATACCTATAGAAATCTGTGGACATAAAGCTATAGGTACAGTATTAGTAGGACCT
ACACCTGTCAACATAATTGGAAGAAATCTGTTGACTCAGATTGGTTGTACTTTAAATTTT
>JN024168/B/US/2005/USPI83747EI98y05031pcWG2B7
CCTCAGATCACTCTTTGGCAACGACCCCTCGTCACAATAAAGATAGGGGGGCAACTAAAGGAGGCTCTATTAGATACAGG
AGCAGATGATACAGTATTAGAAGAC---ATGAGTTTACCAGGAAAATGGAAACCAAAAATGATAGGGGGAATTGGAGGTT
TTATCAAAGTAAGACAGTATGATCAGATACCTATAGAAATCTGTGGACATAAAGCTATAGGTACAGTATTAGTAGGACCT
ACACCTGTCAACATAATTGGAAGAAATCTGTTGACTCAGATTGGTTGTACTTTAAATTTT
>JN024169/B/US/2005/USPI83747EI98y05031pcWG2B4
CCTCAGATCACTCTTTGGCAACGACCCCTCGTCACAATAAAGATAGGGGGGCAACTAAAGGAGGCTCTATTAGATGCAGG
AGCAGATGATACAGTATTAGAAGAC---ATGAGTTTACCAGGAAAATGGAAACCAAAAATGACAGGGGGAATTGGAGGTT
TTATCAAAGTAAGACAGTATGATCAGATACCTATAGAAATCTGTGGACATAAAGCTATAGGTACAGTATTAGTAGGACCT
ACACCTGTCAACATAATTGGAAGAAATCTGTTGACTCAGATTGGTTGTACTTTAAATTTT
>JN024170/B/US/2005/USPI83747EI98y05031pcWG2B11
CCTCAGATCACTCTTTGGCAACGACCCCTCGTCACAATAAAGATAGGGGGGCAACTAAAGGAGGCTCTATTAGATACAGG
AGCAGATGATACAGTATTAGAAGAC---ATGAGTTTACCAGGAAAATGGAAACCAAAAATGATAGGGGGAATTGGAGGTT
TTATCAAAGTAAGACAGTATGATCAGATGCCTATAGAAATCTGTGGACATAAAGCTATAGGTACAGTATTAGTAGGACCT
ACACCTGTCAACATAATTGGAAGAAATCTGTTGACTCAGATTGGTTGTACTTTAAATTTT
>JN024171/B/US/2005/USPI83747EI98y05031pcWG2B10
CCTCAGATCACTCTTTGGCAACGACCCCTCGTCACAATAAAGATAGGGGGGCAACTAAAGGAGGCTCTATTAGATACAGG
AGCAGATGATACAGTATTAGAAGAC---ATGAGTTTACCAGGAAAATGGAAACCAAAAATGATAGGGGGAATTGGAGGTT
TTATCAAAGTAAGACAGTATGATCAGATACCTATAGAAATCTGTGGACATAAAGCTATAGGTACAGTATTAGTAGGACCT
ACACCTGTCAACATAATTGGAAGGAATCTGTTGACTCAGATTGGTTGTACTTTAAATTTT
>JN024172/B/US/2005/USPI83747EI98y05031pcWG2B1
CCTCAGATCACTCTTTGGCAACGACCCCTCGTCACAATAAAGATAGGGGGGCAACTAAAGGAGGCTCTATTAGATACGGG
AGCAGATGATACAGTATTAGAAGAC---ATGAGTTTACCAGGAAAATGGAAACCAAAAATGATAGGGGGAATTGGAGGTT
TTATCAAAGTAAGACAGTATGATCAGATACCTATAGAAATCTGTGGACATAAAGCTATAGGTACAGTATTAGTAGGACCT
ACACCTGTCAACATAATTGGAAGAAATCTGTTGACTCAGATTGGTTGTACTTTAAATTTT
>JN024173/B/US/2005/USPI83747EI98y05031pcWG2B6
CCTCAGATCACTCTTTGGCAACGACCCCTCGTCACAATAAAGATAGGGGGGCAACTAAAGGAGGCTCTATTAGATACAGG
AGCAGATGATACAGTATTAGAAGAC---ATGAGTTTACCAGGAAAATGGAAACCAAAAATGATAGGGGGAATTGGAGGTT
TTATCAAAGTAAGACAGTATGATCAGATACCTATAGAAATCTGTGGACATAAAGCTATAGGTACAGTATTAGTAGGACCT
ACACCTATCAACATAATTGGAAGAAATCTGTTGACTCAGATTGGTTGTACTTTAAATTTT
>JN024174/B/US/2005/USPI83747EI154y05051pcWG2B3
CCTCAGATCACTCTTTGGCAACGACCCCTCGTCACAATAAAGATAGGGGGGCAACTAAAGGAGGCTCTATTAGATACAGG
AGCAGATGATACAGTATTAGAAGAC---ATGAGTTTACCAGGAAAATGGAAACCAAAAATGATGGGGGGAATTGGAGGTT
TTATCAAAGTAAGACGGTATGATCAGATACCTATAGAAATCTGTGGACATAAAGCTATAGGTACAGTATTAGTAGGACCT
ACACCTGTCAACATAATTGGAAGAAATCTGTTGACTCAGATTGGTTGTACTTTAAATTTT
>JN024175/B/US/2005/USPI83747EI154y05051pcWG2B10
CCTCAGATCACTCTTTGGCAACGACCCCTCGTCACAATAAAGATAGGGGGGCAACTAAAGGAGGCTCTATTAGATACAGG
AGCAGATGATGCAGTATTAGAAGAC---ATGAGTTTACCAGGAAAATGGAAACCAAAAATGATAGGGGGAATTGGAGGTT
TTATCAAAGTAAGACAGTATGATCAGATACCTATAGAAATCTGTGGACATAAAGCTATAGGTACAGTATTAGTAGGACCT
ACACCTGTCAACATAATTGGAAGAAATCTGTTGACTCAGATTGGTTGTACTTTAAATTTT
>JN024176/B/US/2005/USPI83747EI154y05051pcWG2B7
CCTCAGATCACTCTTTGGCAACGACCCCTCGTCACAATAAAGATAGGGGGGCAACTAAAGGAGGCTCTATTAGATACAGG
AGCAGATGATACAGTATTAGAAGAC---ATGAGTTTACCAGGAAAATGGAAACCAAAAATGATAGGGGGAATTGGAGGTT
TTATCAAAGTAAGACAGTATGATCAGATACCTATAGAAATCTGTGGACATAAAGCTATAGGTACAGTATTAGTAGGACCT
ACACCTGTCAACATAATTGGAAGAAATCTGTTGACTCAGATTGGTTGTACTTTAAATTTT
>JN024177/B/US/2005/USPI83747EI154y05051pcWG2B1
CCTCAGATCACTCTTTGGCAACGACCCCTCGTCACAATAAAGATAGGGGGGCAACTAAAGGAGGCTCTATTAGATACAGG
AGCAGATGATACAGTATTAGAAGAC---ATGAGTTTACCAGGAAAATGGAAACCAAAAATGATAGGGGGAATTGGAGGTT
TTATCAAAGTAAGACAGTATGATCAGATACCTATAGAAATATGTGGACATAAAGCTATAGGTACAGTATTAGTAGGACCT
ACACCTGTCAACATAATTGGAAGAAATCTGTTGACTCAGATTGGTTGTACTTTAAATTTT
>JN024179/B/US/2005/USPI83747EI154y05051pcWG2B8
CCTCAGATCACTCTTTGGCAACGACCCCTCGTCACAATAAAGATAGGGGGGCAACTAAAGGAGGCTCTATTAGATACAGG
AGCAGATGATACAGTATTAGAAGAC---ATGAGTTTACCAGGAAAATGGAAACCAAAAATGATAGGGGGAATTGGAGGTT
TTATCAAAGTAAGACAGTATGATCAGATACCTATAGAAATCTGTGGACATAAAGCTATAGGTACAGTATTAGTAGGACCT
ACACCTGTCAACATAATTGGAAGAAATCTGTTGACTCAGATTGGTTGTACTTTAAATTTT
>JN024180/B/US/2005/USPI83747EI154y05051pcWG2B5
CCTCAGATCACTCTTTGGCAACGACCCCTCGTCACAATAAAGATAGGGGGGCAACTAAAGGAGGCTCTATTAGATACAGG
AGCAGATGATACAGTATTAGAAGAC---ATGAGTTTACCAGGAAAATGGAAACCAAAAATGATAGGGGGAATTGGAGGTT
TTATCAAAGTAAGACAGTATGATCAGATACCTATAGAAATCTGTGGACATAAAGCTATAGGTACAGTATTAGTAGGACCT
ACACCTGTCAACATAATTGGAAGAAATCTGTTGACTCAGATTGGTTGTATTTTAAATTTT
>JN024181/B/US/2005/USPI83747EI154y05051pcWG2B6
CCTCAGATCACTCTTTGGCAACGACCCCTCGTCACAATAAAGATAGGGGGGCAACTAAAGGAGGCTCTATTAGATACAGG
AGCAGATGATACAGTATTAGAAGAC---ATGAGTTTACCAGGAAAATGGAAACCAAAAATGATAGGGGGAATTGGAGGTT
TTATCAAAGTAAGACAGTATGATCAGATACCTATAGAAATCTGTGGACATAAAGCTATAGGTACAGTATTAGTAGGACCT
ACACCTGTCAACATAATTGGAAGAAATCTGTTGACTCAGATTGGTGGTACTTTAAATTTT
>JN024182/B/US/2005/USPI83747EI210y05071pcWG2B1
CCTCAGATCACTCTTTGGCAACGACCCCTCGTCACAATAAAGATAGGGGGGCAACTAAAGGAGGCTCTATTAGATACAGG
AGCAGATGATACAGTATTGGAAGAC---ATGAGTTTACCAGGAAAATGGAAACCAAGAATGATAGGGGGAATTGGAGGTT
TTATCAAAGTAAGACAGTATGATCAGATACCTATAGAAATCTGTGGACATAAAGCTATAGGTACAGTATTAGTAGGACCT
ACACCTGTCAACATAATTGGAAGAAATCTGTTGACTCAGATTGGTTGTACTTTAAATTTT
>JN024183/B/US/2005/USPI83747EI210y05071pcWG2B2
CCTCAGATCACTCTTTGGCAACGACCCCTCGTCACAATAAAGATAGGGGGGCAACTAAAGGAGGCTCTATTAGATACAGG
AGCAGATGATACAGTATTAGAAGAC---ATGAGTTTACCAGGAAAATGGAAACCAAAAATGATAGGGGGAATTGGAGGTT
TTATCAAAGTAAGACAGTATGATCAGATACCTATAGAAATCTGTGGACATAAAGCTATAGGTACAGTATTAGTAGGACCT
ACACCTGTCAACATAATTGGAAGAAATCTGTTGACTCAGATTGGTTGTACTTTAAATTTT
>JN024184/B/US/2005/USPI83747EI210y05071pcWG2B5
CCTCAGATCACTCTTTGGCAACGACCCCTCGTCACAATAAAGATAGGGGGGCAACTAAAGGAGGCTCTATTAGATACAGG
AGCAGATGATACAGTATTAGAAGAC---ATGAGTTTACCAGGAAAATGGAAACCAAAAATGATAGGGGGAATTGGAGGTT
TTATCAAAGTAAGACAGTATGATCAGATACCTATAGAAATCTGTGGACATAAAGCTATAGGTACAGTATTAGTAGGACCT
ACACCTGTCAACATAATTGGAAGAAATCTGTTGACTCAGATTGGTTGTACTTTAAATTTT
>JN024185/B/US/2005/USPI83747EI210y05071pcWG2B4
CCTCAGATCACTCTTTGGCAACGACCCCTCGTCACAATAAAGATAGGGGGGCAACTAAAGGAGGCTCTATTAGATACAGG
AGCAGATGATACAGTATTAGAAGAC---ATGAGTTTACCAGGAAAATGGAAACCAAAAATGATAGGGGGAATTGGAGGTT
TTATCAAAGTAAGACAGTATGATCAGATACCTATAGAAATCTGTGGACATAAAGCTATAGGTACAGTATTAGTAGGACCT
ACACCTGTCAACATAATTGGAAGAAATCTGTTGACTCAGATTGGTTGTACTTTAAATTTT
>JN024186/B/US/2005/USPI83747EI210y05071pcWG2B6
CCTCAGATCACTCTTTGGCAACGACCCCTCGTCACAATAAAGATAGGGGGGCAACTAAAGGAGGCTCTATTAGATACAGG
AGCAGGTGATACGGTATTAGAAGAC---ATGAGTTTACCAGGAAAATGGAAACCAAAAATGATAGGGGGAATTGGAGGTT
TTATCAAAGTAAGACAGTATGATCAGATACCTATAGAAATCTGTGGACATAAAGCTATAGGTACAGTATTAGTAGGACCT
ACACCTGTCAACATAATTGGAAGAAATCTGTTGACTCAGATTGGTTGTATTTTAAATTTT
>JN024187/B/US/2005/USPI83747EI273y05091pcWG2B8
CCTCAGATCACTCTTTGGCAACGACCCCTCGTCACAATAAAGATAGGGGGGCAACTAAAGGAGGCTCTATTAGATACAGG
AGCAGATGATACAGTATTAGAAGAC---ATGAGTTTACCAGGAAAATGGAAACCAAAAATGATAGGGGGAATTGGAGGTT
TTATCAAAGTAAGACAGTATGATCAGATACCTATAGAAATCTGTGGACGTAAAGCTATAGGTACAGTATTAGTAGGACCT
ACACCTGTCAACATAATTGGAAGAAATCTGTTGACTCAGATTGGTTGTACTTTAAATTTT
>JN024188/B/US/2005/USPI83747EI273y05091pcWG2B2
CCTCAGATCACTCTTTGGCAACGACCCCTCGTCACAATAAAGATAGGGGGGCAACTAAAGGAGGCTCTATTAGATACGGG
AGCAGATGATACAGTATTAGAAGAC---ATGAGTTTACCAGGAAAATGGAAACCAAAAATGATAGGGGGAATTGGAGGTT
TTATCAAAGTAAGACAGTATGATCAGATACCTATAGAAATCTGTGGACATAAAGCTATAGGTACAGTATTAGTAGGACCT
ACACCTGTCAACATAATTGGAAGAAATCTGTTGACTCAGATTGGTTGTACTTTAAATTTT
>JN024189/B/US/2005/USPI83747EI273y05091pcWG2B1
CCTCAGATCACTCTTTGGCAACGACCCCTCGTCACAATAAAGATAGGGGGGCAACTAAAGGAGGCTCTATTAGATACAGG
AGCAGATGATACAGTATTAGAAGAC---ATGAGTTTACCAGGAAAATGGAAACCAAAAATGATAGGGGGAATTGGAGGTT
TTATCAAAGTAAGACAGTATGATCAGATACCTATAGAAATCTGTGGACATAAAGCTATAGGTACAGTATTAGTAGGACCT
ACACCTGTCAACATAATTGGAAGAAATCTGTTGACTCAGATTGGTTGTACTTTAAATTTT
>JN024190/B/US/2005/USPI83747EI273y05091pcWG2B5
CCTCAGATCACTCTTTGGCAACGACCCCTCGTCACAATAAAGATAGGGGGGCAACTAAAGGAGGCTCTATTAGATACAGG
AGCAGATGATACAGTATTAGAAGAC---ATGAGTTTACCAGGAAAATGGAAACCAAAAATGATAGGGGGAATTGGAGGTT
TTATCAAGGTAAGACAGTATGATCAGATACCTATAGAAATCTGTGGACATAAAGCTATAGGTACAGTATTAGTAGGACCC
ACACCTGTCAACATAATTGGAAGAAATCTGTTGACTCAGATTGGTTGTACTTTAAATTTT
>JN024191/B/US/2005/USPI83747EI273y05091pcWG2B7
CCTCAGATCACTCTTTGGCAACGACCCCTCGTCACAATAAAGATAGGGGGGCAACTAAAGGAGGCTCTATTAGATACAGG
AGCAGATGATACAGTATTAGAAGAC---ATGAGTCTACCAGGAAAATGGAAACCAAAAATGATAGGGGGAATTGGGGGTT
TTATCAAAGTAAGACAGTATGATCAGATACCTATAGAAATCTGTGGACATAAAGCTATAGGTACAGTATTAGTAGGACCT
ACACCTGTCAACATAATTGGAAGAAATCTGTTGACTCAGATTGGTTGTACTTTAAATTTT
>JN024192/B/US/2005/USPI83747EI273y05091pcWG2B4
CCTCAGATCACTCTTTGGCAACGACCCCTCGTCACAATAAAGATAGGGGGGCAACTAAAGGAGGCTCTATTAGATACAGG
AGCAGATGATACAGTATTAGAAGAC---ATGAGTTTACCAGGAAAATGGAAACCAAAAATGATAGGGGGAATTGGAGGTT
TTATCAAAGTAAGACAGTATGATCAGGTACCTATAGAAATCTGTGGACATAAAGCTATAGGTACAGTATTAGTAGGACCT
ACACCTGTCAACATAATTGGAAGAAATCTGTTGACTCAGATTGGTTGTACTTTAAATTTT
>JN024193/B/US/2005/USPI83747EI350y05111pcWG2B23
CCTCAGATCACTCTTTGGCAACGACCCCTCGTCGCAATAAAGATAGGGGGGCAACTAAAGGAGGCTCTATTAGATACAGG
AGCAGATGATACAGTATTAGAAGAC---ATGAGTTTACCAGGAAAATGGAAACCAAAAATGATAGGGGGAATTGGAGGTT
TTATCAAAGTAAGACAGTACGATCAGATACCTATAGAAATCTGTGGACATAAAGCTATAGGTACAGTATTAGTAGGACCT
ACACCTGTCAACATAATTGGAAGAAATCTGTTGACTCAGATTGGTTGTACTTTAAATTTT
>JN024194/B/US/2005/USPI83747EI350y05111pcWG2B21
CCTCAGATCGCTCTTTGGCAACGACCCCTCGTCACAATAAAGATAGGGGGGCAACTAAAGGAGGCTCTATTAGATACAGG
AGCAGATGATACAGTATTAGAAGAC---ATGAGTTTACCAGGAAAATGGAAACCAAAAATGATAGGGGGAATTGGAGGTT
TTATCAAAGTAAGACAGTATGATCAGATACCTATAGAAATCTGTGGACATAAAGCTATAGGTACAGTATTAGTAGGACCT
ACACCTGTCAACATAATTGGAAGAAATCTGTTGACTCAGATTGGTTGTACTTTAAATTTT
>JN024195/B/US/2005/USPI83747EI350y05111pcWG2B20
CCTCAGATCACTCTTTGGCAACGACCCCTCGTCACAATAAAGATAGGGGGGCAACTAAAGGAGGCTCTATTAGATACAGG
AGCAGATGATACAGTATTAGAAGAC---ATGAGTTTACCAGGAAAATGGAAACCAAAAATGATAGGGGGAATTGGAGGTT
TTATCAAAGTAAGACAGTATGATCAGATACCTATAGAAATCCGTGGACATAAAGCTATAGGTACAGTATTAGTAGGACCT
ACACCTGTCAACATAATTGGAAGAAATCTGTTGACTCAGATTGGTTGTACTTTAAATTTT
>JN024196/B/US/2005/USPI83747EI350y05111pcWG2B36
CCTCAGATCACTCTTTGGCAACGACCCCTCGTCACAATAAAGATAGGGGGGCAACTAAAGGAGGCTCTATTAGATACAGG
AGCAGATGATACAGTATTAGAAGAC---ATGAGTTTACCAGGAAAATGGAAACCAAAAATGATAGGGGGAATTGGAGGTT
TTATCAAAGTAAGACAGTATGATCAGATACCTATAGAAATCTGTGGACATAAAGCTATAGGTACAGTATTAGTAGGACCT
ACACCTGTCAACATAATTGGAAGAAATCTGTTGACTCAGATTGGTTGTACTTTAAATTTT
>JN024197/B/US/2005/USPI83747EI350y05111pcWG2B19
CCTCAGATCACTCTTTGGCAGCGACCCCTCGTCACAATAAAGATAGGGGGGCAACTAAAGGAGGCTCTATTAGATACAGG
AGCAGATGATACAGTATTAGAAGAC---ATGAGTTTACCAGGAAAATGGAAACCAAAAATGATAGGGGGAATTGGAGGTT
TTATCAAAGTAAGACAGTATGATCAGATACCTATAGAAATCTGTGGACATAAAGCTATAGGTACAGTATTAGTAGGACCT
ACACCTGTCAACATAATTGGAAGAAATCTGTTGACTCAGATTGGTTGTACTTTAAATTTT
>JN024198/B/US/2005/USPI83747EI350y05111pcWG2B18
CCTCAGATCACTCTTTGGCAACGACCCCTCGTCACAATAAAGATAGGGGGGCAACTAAAGGAGGCTCTATTAGATACAGG
AGCAGATGATACAGTATTAGAAGAC---ATGAGTTTACCAGGAAAATGGAAACCAAAAATGATAGGGGGAATTGGAGGTT
TTATCAAAGTAAGACAGTATGATCAGATACCTATAGAAATCTGTGGACATAAAGCTATAGGTACAGTATTAGTAGGACCT
ACACCTGTCAACATAATTGGAAGAAATCTGTTGACTCAGATTGGTTGTACTTTAAATTTT
>JN024199/B/US/2005/USPI83747EI350y05111pcWG2B22
CCTCAGATCACTCTTTGGCAACGACCCCTCGTCACAATAAAGATAGGGGGGCAACTAAAGGAGGCTCTATTAGATACAGG
AGCAGATGATACAGTATTAGAAGAC---ATGAGTTTACCAGGAAAATGGAAACCAAAAATGATAGGGGGAATTGGAGGTT
TTATCAAAGTAAGACAGTATGATCAGATACCTATAGAAATCTGTGGACATAAAGCTATAGGTACAGTATTAGTAGGACCT
ACACCTGTCAACATAATTGGAAGAAATCTGTTGACTCAGATTGGTTGTACTTTAAATTTT
>JN024200/B/US/2005/USPI83747EI350y05111pcWG2B37
CCTCAGATCACTCTTTGGCAACGACCCCTCGTCACAATAAAGATAGGGGGGCAACTAAAGGAGGCTCTATTAGATACAGG
AGCAGATGATACAGTATTGGAAGAC---ATGAGTTTACCAGGAAAATGGAAACCAAAAATGATAGGGGGAATTGGAGGTT
TTATCAAAGTAAGACAGTATGATCAGATACCTATAGAAATCTGTGGACATAAAGCTATAGGTACAGTATTAGTAGGACCT
ACACCTGTCAACATAATTGGAAGAAATCTGTTGACTCAGATTGGTTGTACTTTAAATTTT
>JN024201/B/US/2005/USPI83747EI350y05111pcWG2B24
CCTCAGATCACTCTTTGGCAACGACCCCTCGTCACAATAAAGATAGGGGGGCAACTAAAGGAGGCTCTATTAGATACAGG
AGCAGATGATACAGTATTAGAAGAC---ATGAGTTTACCAGGAAAATGGAAACCAAAAATGATAGGGGGAATTGGAGGTT
TTATCAAAGTAAGACAGTATGATCAGATACCTATAGAAATCTGTGGACATAAAGCTATAGGTACAGTATTAGTAGGACCT
ACACCTGTCAACATAATTGGAAGAAATCTGTTGACTCAGATTGGTTGTACTTTAAATTTT
>JN024202/B/US/2005/USPI83747EI350y05111pcWG2B30
CCTCAGATCACTCTTTGGCAACGACCCCTCGTCACAATAAAGATAGGGGGGCAACTAAAGGAGGCTCTATTAGATACAGG
AGCAGATGGTACAGTATTAGAAGAC---ATGAGTTTACCAGGAAAATGGAAACCAAAAATGATAGGGGGAATTGGAGGTT
TTATCAAAGTAAGACAGTATGATCAGGTACCTATAGAAATCTGTGGACATAAAGCTATAGGTACAGTATTAGTAGGACCT
ACACCTGTCAACATAATTGGAAGAAATCTGTTGACTCAGATTGGTTGTACTTTAAATTTC
>JN024203/B/US/2004/USPI71101EI7y04051pcWG2B14
CCTCAGATCACTCTTTGGCAACGACCCCTCGTCACAATAAAGATAGGGGGGCAACTAAAAGAAGCTCTATTAGATACAGG
AGCAGATGATACAGTATTAGAAGAC---ATGAATTTGCCAGGAAGATGGAAACCAAAAATGATAGGGGGAATTGGAGGTT
TTATCAAAGTAAGACAGTATGATCAGGTACCCATAGAAATCTGTGGACATAAAGCTATAGGTACAGTATTAGTAGGACCT
ACACCTGTCAACATAATTGGAAGAAATCTATTGACTCAGCTTGGTTGTACTTTAAATTTT
>JN024204/B/US/2004/USPI71101EI7y04051pcWG2B1
CCTCAGATCACTCTTTGGCAACGACCCCTCGTCACAATAAAGATAGGGGGGCAACTAAAAGAAGCTCTATTAGATACAGG
AGCAGATGATACAGTATTAGAAGAC---ATGAATTTGCCAGGAAGATGGAAACCAAAAATGATAGGGGGAATTGGAGGTT
TTATCAAAGTAAGACAGTATGACCAGGTACCCATAGAAATCTGTGGACATAAAGCTATAGGTACAGTATTAGTAGGACCT
ACACCTGTCAACATAATTGGAAGAAATCTATTGACTCAGCTTGGTTGTACTTTAAATTTT
>JN024205/B/US/2004/USPI71101EI7y04051pcWG2B13
CCTCAGATCACTCTTTGGCAACGACCCCTCGTCACAATAAAGATAGGGGGGCAACTAAAAGAAGCTCTATTAGATACAGG
AGCAGATGATACAGTATTAGAAGGC---ATGAATTTGCCAGGAAGATGGAAACCAAAAATGATAGGGGGAATTGGAGGTT
TTATCAAAGTAAGACAGTATGATCAGGTACCCATAGAAATCTGTGGACATAAAGCTATAGGTACAGTATTAGTAGGACCT
ACACCTGTCAACATAATTGGAAGAAATCTATTGACTCAGCTTGGTTGTACTTTAAATTTT
>JN024206/B/US/2004/USPI71101EI7y04051pcWG2B8
CCTCAGATCACTCTTTGGCAACGACCCCTCGTCACAATAAAGATAGGGGGGCAACTAAAAGAAGCTCTATTAGATACAGG
AGCAGATGATACAGTATTAGAAGAC---ATGAATTTGCCAGGAAGATGGAAACCAAAAATGATAGGGGGAATTGGAGGTT
TTATCAAAGTAAGACAGTATGATCAGGTACCCATAGAAATCTGTGGACATAAAGCTATAGGTACAGTATTAGTAGGACCT
ACACCTGTCAACATAATTGGAAGAAATCTATTGACTCAGCTTGGTTGTACTTTAAATTTT
>JN024208/B/US/2004/USPI71101EI7y04051pcWG2B11
CCTCAGATCACTCTTTGGCAACGACCCCTCGTCACAATAAAGATAGGGGGGCAACTAAAAGAAGCTCTATTAGATACAGG
AGCAGATGATACAGTATTAGAAGAC---ATGAATTTGCCCGGAAGATGGAAACCAAAAATGATAGGGGGAATTGGAGGTT
TTATCAAAGTAAGACAGTATGATCAGGTACCCATAGAAATCTGTGGACATAAAGCTATAGGTACAGTATTAGTAGGACCT
ACACCTGTCAACATAATTGGAAGAAATCTATTGACTCAGCTTGGTTGTACTTTAAATTTT
>JN024209/B/US/2004/USPI71101EI7y04051pcWG2B2
CCTCAGATCACTCTTTGGCAACGACCCCTCGTCACAATAAAGATAGGGGGGCAACTAAAAGAAGCTCTATTAGATACAGG
AGCAGATGATACAGTATTAGAAGAC---ATGAATTTGCCAGGAAGATGGAAACCAAAAATGATAGGGGGAATTGGAGGTT
TTATCAAAGTAAGACAGTATGATCAGGTACCCATAGAAATCTGTGGACATAAAGCTATAGGTACAGTATTAGTAGGACCT
ACACCTGTCAACATAATTGGAAGAAATCTATTGACTCAGCTTGGTTGTACTTTAAATTTT
>JN024210/B/US/2004/USPI71101EI7y04051pcWG2B9
CCTCAGATCACTCTTTGGCAACGACCCCTCGTCACAATAAAGATAGGGGGGCAACTAAAAGAAGCTCTATTAGATACAGG
AGCAGATGATACAGTATTAGAAGAC---ATGAATTTGCCAGGAAGGTGGAAACCAAAAATGATAGGGGGAATTGGAGGTT
TTATCAAAGTAAGACAGTATGATCAGGTACCCATAGAAATCTGTGGACATAAAGCTATAGGTACAGTATTAGTAGGACCT
ACACCTGTCAACATAATTGGAAGAAATCTATTGACTCAGCTTGGTTGTACTTTAAATTTT
>JN024211/B/US/2004/USPI71101EI7y04051pcWG2B10
CCTCAGATCACTCTTTGGCAACGACCCCTCGTCACAATAAAGATAGGGGGGCAACTAAAAGAAGCTCTATTAGATACAGG
AGCAGATGATACAGTATTAGAAGAC---GTGAATTTGCCAGGAAGATGGAAACCAAAAATGATAGGGGGAATCGGAGGTT
TTATCAAAGTAAGACAGTATGACCAGGTACCCATAGAAATCTGTGGACATAAAGCTATAGGTACAGTATTAGTAGGACCT
ACACCTGTCAACATAATTGGAAGAAATCTATTGACTCAGCTTGGTTGTACTTTAAATTTT
>JN024212/B/US/2004/USPI71101EI7y04051pcWG2B12
CCTCAGATCACTCTTTGGCAACGACCCCTCGTCACAATAAAGATAGGGGGGCAACTAAAAGAAGCTCTATTAGATACAGG
AGCAGATGATACAGTATTAGAAGAC---ATGAATTTGCCAGGAAGATGGAAACCAAAAATGATAGGGGGAATTGGAGGTT
TTATCAAAGTAAGACAGTATGATCAGGTACCCATAGAAATCTGTGGACATAAAGCTATAGGTACAGTATTAGTAGGACCT
ACACCTGTCAACATAATTGGAAGAAATCTATTGACTCAGCTTGGTTGTACTTTAAATTTT
>JN024213/B/US/2004/USPI71101EI14y04061pcWG2B9
CCTCAGATCACTCTTTGGCAACGACCCCTCGTCACAATAAAGATAGGGGGGCAACTAAAAGAAGCTCTATTAGATACAGG
AGCAGATGATACAGTATTAGAAGAC---ATGAATTTGCCAGGAAGATGGAAACCAAAAATGATAGGGGGAATTGGAGGTT
TTATCAAAGTAAGACAGTATGATCAGGTACCCATAGAAATCTGTGGACATAAAGCTATAGGTACAGTATTAGTAGGACCT
ACACCTGTCAACATAATTGGAAGAAATCTATTGACTCAGCTTGGTTGTACTTTAAATTTT
>JN024214/B/US/2004/USPI71101EI14y04061pcWG2B5
CCTCAGATCACTCTTTGGCAACGACCCCTCGTCACAATAAAGATAGGGGGGCAACTAAAAGAAGCTCTATTAGATACAGG
AGCAGATGATACAGTATTAGAAGAC---ATGAATTTGCCAGGAAGATGGAAACCAAAAATGATAGGGGGAATTGGAGGTT
TTATCAAAGTAAGACGGTATGATCAGGTACCCATAGAAATCTGTGGACATAAAGCTATAGGTACAGTATTAGTAGGACCT
ACACCTGTCAACATAATTGGAAGAAATCTATTGACTCAGCTTGGTTGTACTTTAAATTTT
>JN024215/B/US/2004/USPI71101EI14y04061pcWG2B4
CCTCAGATCACTCTTTGGCAACGACCCCTCGTCACAATAAAGATAGGGGGGCAACTAAAAGAAGCTCTATTAGATACAGG
AGCAGATGATACAGTATTAGAAGAC---ATGAATTTGCCAGGAAGATGGAAACCAAAAATGATAGGGGGAATTGGAGGTT
TTATCAAAGTAAGACAGTATGATCAGGTACCCATAGAAATCTGTGGACATAAAGCTATAGGTACAGTATTAGTAGGACCT
ACACCTGTCAACATAATTGGAAGAAATCTATTGACTCAGCTTGGTTGTACTTTAAATTTT
>JN024216/B/US/2004/USPI71101EI14y04061pcWG2B6
CCTCAGATCACTCTTTGGCAACGACCCCTCGTCACAATAAAGATAGGGGGGCAACTAAAAGAAGCTCTATTAGATACAGG
AGCAGATGATACAGTATTAGAAGAC---ATGAATTTGCCAGGAAGATGGAAACCAAAAATGATAGGGGGAATTGGAGGTT
TTATCAAAGTAAGACAGTATGATCAGGTACCCATAGAAATCTGTGGACATAAAGCTATAGGTACAGTATTAGTAGGACCT
ACACCTGTCAACATAATTGGAAGAAATCTATTGACTCAGCTTGGTTGTACTTTAAATTTT
>JN024217/B/US/2004/USPI71101EI14y04061pcWG2B10
CCTCAGATCACTCTTTGGCAACGACCCCTCGTCACAATAAAGATAGGGGGGCAACTAAAAGAAGCTCTATTAGATACAGG
AGCAGATGATACAGTATTAGAAGAC---ATGAATTTGCCAGGAAGATGGAAACCAAAAATGATAGGGGGAATTGGAGGTT
CTATCAAAGTAAGACAGTATGATCAGGTACCCATAGAAATCTGTGGACATAAAGCTATAGGTACAGTATTAGTAGGACCT
ACACCTGTCAACATAATTGGAAGAAATCTATTGACTCAGCTTGGTTGTACTTTAAATTTT
>JN024218/B/US/2004/USPI71101EI14y04061pcWG2B7
CCTCAGATCACTCTTCGGCAACGACCCCTCGTCACAATAAAGATAGGGGGGCAACTAAAAGAAGCTCTATTAGATACAGG
AGCAGATGATACAGTATTAGAAGAC---ATGAATTTGCCAGGAAGATGGAAACCAAAAATGATAGGGGGAATTGGAGGTT
TTATCAAAGTAAGACAGTATGATCAGGTACCCATAGAAATCTGTGGACATAAAGCTATAGGTACAGTATTAGTAGGACCT
ACACCTGTCAACATAATTGGAAGAAATCTATTGACTCAGCTTGGTTGTACTTTAAATTTT
>JN024219/B/US/2004/USPI71101EI14y04061pcWG2B3
CCTCAGATCACTCTTTGGCAACGACCCCTCGTCACAATAAAGATAGGGGGGCAACTAAAAGAAGCTCTATTAGATACAGG
AGCAGATGATACAGTATTAGAAGAC---ATGAATTTGCCAGGAAGATGGAAACCAAAAATGATAGGGGGAATTGGAGGTT
TTATCAAAGTAAGACAGTATGATCAGGTACCCATAGAAATCTGTGGACATAAAGCTATAGGTACAGTATTAGTAGGACCT
ACACCTGTCAACATAATTGGAAGAAATCTATTGACTCAGCTTGGTTGTACTTTAAATTTT
>JN024220/B/US/2004/USPI71101EI14y04061pcWG2B2
CCTCAGATCACTCTTTGGCAACGACCCCTCGTCACAATAAAGATAGGGGGGCAACTAAAAGAAGCTCTATTAGATACAGG
AGCAGATGATACAGTATTAGAAGAC---ATGAATTTGCCAGGAAGATGGAAACCAAAAATGATAGGGGGAATTGGAGGTT
TTATCAAAGTAAGACAGTATGATCAGGTACCCATAGAAATCTGTGGACATAAAGCTATAGGTACAGTATTAGTAGGACCT
ACACCTGTCAACATAATTGGAAGAAATCTATTGACTCAGCTTGGTTGTACTTTAAATTTT
>JN024221/B/US/2004/USPI71101EI14y04061pcWG2B8
CCTCAGATCACTCTTTGGCAACGACCCCTCGTCACAATAAAGATAGGGGGGCAACTAAAAGAAGCTCTATTAGATACAGG
AGCAGATGATACAGTATTAGAAGAC---ATGAATTTGCCAGGAAGATGGAAACCAAAAATGATAGGGGGAATTGGAGGTT
TTATCAAAGTAAGACAGTATGATCAGGTACCCATAGAAATCTGTGGACATAAAGCTATAGGTACAGTATTAGTAGGACCT
ACACCTGTCAACATAATTGGAAGAAATCTATTGACTCAGCTTGGTTGTACTTTAAATTTT
>JN024222/B/US/2004/USPI71101EI14y04061pcWG2B1
CCTCAGATCACTCTTTGGCAACGACCCCTCGTCACAATAAAGATAGGGGGGCAACTAAAAGAAGCTCTATTAGATACAGG
AGCAGATGATACAGTATTAGAAGAC---ATGAATTTGCCAGGAAGATGGAAACCAAAAATGATAGGGGGAATTGGAGGTT
TTATCAAAGTAAGACAGTATGATCAGGTACCCATAGAAATCTGTGGACATAAAGCTATAGGTACAGTATTAGTAGGACCT
ACACCTGTCAACATAATTGGAAGAAATCTATTGACTCAGCTTGGTTGTACTTTAAATTTT
>JN024223/B/US/2004/USPI71101EI21y04061pcWG2B5
CCTCAGATCACTCTTTGGCAACGACCCCTCGTCACAATAAAGATAGGGGGGCAACTAAAAGAAGCTCTATTAGATACAGG
AGCAGATGATACAGTATTAGAAGAC---ATGAATTTGCCAGGAAGATGGAAACCAAAAATGATAGGGGGAATTGGAGGTT
TTATCAAAGTAAGACAGTATGATCAGGTACCCATAGAAATCTGTGGACATAAAGCTATAGGTACAGTATTAGTAGGACCT
ACACCTGCCAACATAATTGGAAGAAATCTATTGACTCAGCTTGGTTGTACTTTAAATTTT
>JN024224/B/US/2004/USPI71101EI21y04061pcWG2B15
CCTCAGATCACTCTTTGGCAACGACCCCTCGTCACAATAAAGATAGGGGGGCAACTAAAAGAAGCTCTATTAGATACAGG
AGCAGATGATACAGTATTAGAAGAC---ATGAATTTGCCAGGAAGATGGAAACCAAAAATGATAGGGGGAATTGGAGGTT
TTATCAAAGTAAGACAGTATGATCAGGTACCCATAGAAATCTGTGGACATAAAGCTATAGGTACAGTATTAGTAGGACCT
ACACCTGTCAACATAATTGGAAGAAATCTATTGACTCAGCTTGGTTGTACTTTAAATTTT
>JN024226/B/US/2004/USPI71101EI21y04061pcWG2B12
CCTCAGATCACTCTTTGGCAACGACCCCTCGTCACGATAAAGATAGGGGGGCAACTAAAAGAAGCTCTATTAGATACAGG
AGCAGATGATACAGTATTAGAAGAC---ATGAATTTGCCAGGAAGATGGAAACCAAAAATGATAGGGGGAATTGGAGGTT
TTATCAAAGTAAGACAGTATGATCAGGTACCCATAGAAATCTGTGGACATAAAGCTATAGGTACAGTATTAGTAGGACCT
ACACCTGTCAACATAATTGGAAGAAATCTATTGACTCAGCTTGGTTGTACTTTAAATTTT
>JN024227/B/US/2004/USPI71101EI21y04061pcWG2B11
CCTCAGATCACTCTTTGGCAACGACCCCTCGTCACAATAAAGATAGGGGGGCAACTAAAAGAAGCTCTATTAGATACAGG
AGCAGATGATACAGTATTAGAAGAC---ATGAATTTGCCAGGAAGATGGAAACCAAAAATGATAGGGGGAATTGGAGGTT
TTATCAAAGTAAGACAGTATGATCAGGTACCCATAGAAATCTGTGGACATAAAGCTATAGGTACAGTATTAGTAGGACCT
ACACCTGTCAACATAATTGGAAGAAATCTATTGACTCAGCTTGGTTGTACTTTAAATTTT
>JN024228/B/US/2004/USPI71101EI21y04061pcWG2B14
CCTCAGATCACTCTTTGGCAACGACCCCTCGTCACAATAAAGATAGGGGGGCAACTAAAAGAAGCTCTATTAGATACAGG
AGCAGATGATACAGTATTAGAAGAC---ATGAATTTGCCAGGAAGATGGAAACCAAAAATGATAGGGGGAATTGGAGGTT
TTATCAAAGTAAGGCAGTATGATCAGGTACCCATAGAAATCTGTGGACATAAGGCTATAGGTACAGTATTAGTAGGACCT
ACACCTGTCAACATAATTGGAAGAGATCTATTGACTCAGCTTGGTTGTACTTTAAATTTT
>JN024229/B/US/2004/USPI71101EI21y04061pcWG2B16
CCTCAGATCACTCTTTGGCAACGACCCCTCGTCACAATAAAGATAGGGGGGCAACTAAAAGAAGCTCTATTAGATACAGG
AGCAGATGATACAGTATTAGAAGAC---ATGAATTTGCCAGGAAGGTGGAAACCAAAAATGATAGGGGGAATTGGAGGTT
TTATCAAAGTAAGACAGTATGATCAGGTACCCATAGAAATCTGTGGACATAAAGCTATAGGTACAGTATTAGTAGGACCT
ACACCTGTCAACATAATTGGAAGAAATCTATTGACTCAGCTTGGTTGTACTTTAAATTTT
>JN024230/B/US/2004/USPI71101EI21y04061pcWG2B6
CCTCAGATCACTCTTTGGCAACGACCCCTCGTCACAATAAAGATAGGGGGGCAACTAAAAGAAGCTCTATTAGATACAGG
AGCAGATGATACAGTATTAGAAGAC---ATGAATTTGCCAGGAAGATGGAAACCAAAAATGATAGGGGGAATTGGAGGTT
TTATCAAAGTAAGACAGTATGATCAGGTACCCATAGAAATCTGTGGACATAAAGCTATAGGTACAGTATTAGTAGGACCT
ACACCTGTCAACATAATTGGAAGAAATCTATTGACTCAGCTTGGTTGTACTTTAAATTTT
>JN024231/B/US/2004/USPI71101EI21y04061pcWG2B3
CCTCAGATCACTCTTTGGCAACGACCCCTCGTCACAATAAAGATAGGGGGGCAACTAAAAGAAGCTCTATTAGATACAGG
AGCAGATGATACAGTATTAGAAGAC---ATGAATTTGCCAGGAAGATGGAAACCAAAAATGATAGGGGGAATTGGAGGTT
TTATCAAAGTAAGACAGTATGATCAGGTACCCATAGAAATCTGTGGACATAAAGCTATAGGTACAGTATTAGTAGGACCT
ACACCTGTCAACATAATTGGAAGAAATCTATTGACTCAGCTTGGTTGTACTTTAAATTTT
>JN024232/B/US/2004/USPI71101EI21y04061pcWG2B13
CCTCAGATCACTCTTTGGCAACGACCCCTCGTCACAATAAAGATAGGGGGGCAACTAAAAGAAGCTCTATTAGATACAGG
AGCAGATGATACAGTATTAGAAGAT---ATGAATTTGCCAGGAAGATGGAAACCAAAAATGATGGGGGGAATTGGAGGTT
TTATCAAAGTAAGACAGTATGATCAGGTACCCATAGAAATCTGTGGACATAAAGCTATAGGTACAGTATTAGTAGGACCT
ACACCTGTCAACATAATTGGAAGAAATCTATTGACTCAGCTTGGTTGTACTTTAAATTTT
>JN024233/B/US/2004/USPI71101EI21y04061pcWG2B7
CCTCAGATCACTCTTTGGCAACGACCCCTCGTCACAATAAAGATAGGGGGGCAACTAAAAGAAGCTCTATTAGATACAGG
AGCAGATGATACAGTATTAGAAGAC---ATGAATTTGCCAGGAAGATGGAAACCAAAAATGATAGGGGGAATTGGAGGTT
TTATCAAAGTAAGACAGTATGATCAGGTACCCATAGAAATCTGTGGACATAAAGCTATAGGTACAGTATTAGTAGGACCT
ACACCTGTCAACATAATTGGAAGAAATCTATTGACTCAGCTTGGTTGTACTTTAAATTTT
>JN024234/B/US/2004/USPI71101EI21y04061pcWG2B1
CCTCAGATCACTCTTTGGCAACGACCCCTCGTCACAATAAAGATAGGGGGGCAACTAAAAGAAGCTCTATTAGATACAGG
AGCAGATGATACAGTACTAGAAGAC---ATGAATTTGCCAGGAAGATGGAAACCAAAAATGATAGGGGGAATTGGAGGTT
TTATCAAAGTAAGACAGTATGATCAGGTACCCATAGAAATCTGTGGACATAAAGCTATAGGTACAGTATTAGTAGGACCT
ACACCTGTCAACATAATTGGAAGAAATCTATTGACTCAGCTTGGTTGTACTTTAAATTTT
>JN024235/B/US/2004/USPI71101EI21y04061pcWG2B4
CCTCAGATCACTCTTTGGCAACGACCCCTCGTCACAATAAAGATAGGGGGGCAACTAAAAGAAGCTCTATTAGATACAGG
AGCAGATGATACAGTATTAGAAGAC---ATGAATTTGCCAGGAAGATGGAAACCAAAAATGATAGGGGGAATTGGAGGTT
TTATCAAAGTAAGACAGTATGATCAGGTACCCATAGAAATCTGTGGACATAAAGCTATAGGTACAGTATTAGTAGGACCT
ACACCTGTCAACATAATTGGAAGAAATCTATTGACTCAGCTTGGTTGTACTTTAAATTTT
>JN024236/B/US/2004/USPI71101EI44y04071pcWG2B1
CCTCAGATCACTCTTTGGCAACGACCCCGCGTCACAATAAAGATAGGGGGGCAACTAAAAGAAGCTCTATTAGATACAGG
AGCAGATGATACAGTATTAGAAGAC---ATGAATTTGCCAGGAAGATGGAAGCCAAAAATGATAGGGGGAATTGGAGGTT
TTATCAAAGTAAGACAGTATGATCAGGTACCCATAGAAATCTGTGGACATAAAGCTATAGGTACAGTATTAGTAGGACCT
ACACCTGTCAACATAATTGGAAGAAATCTATTGACTCAGCTTGGTTGTACTTTAAATTTT
>JN024237/B/US/2004/USPI71101EI44y04071pcWG2B8
CCTCAGATCACTCTTTGGCAACGACCCCTCGTCACAATAAAGATAGGGGGGCAACTAAAAGAAGCTCTATTAGATACAGG
AGCAGATGATACAGTATTAGAAGAC---ATGAATTTGCCAGGAAGATGGAAACCAAAAATGATAGGGGGAATTGGAGGTT
TTATCAAAGTAAGACAGTATGATCAGGTACCCATAGAAATCTGTGGACATAAAGCTATAGGTACAGTATTAGTAGGACCT
ACACCTGTCAACATAATTGGAAGAAATCTATTGACTCAGCTTGGTTGTACTTTAAATTTT
>JN024238/B/US/2004/USPI71101EI44y04071pcWG2B4
CCTCAGATCACTCTTTGGCAACGACCCCTCGTCACAATAAAGATAGGGGGGCAACTAAAAGAAGCTCTATTAGATACAGG
AGCAGATGATACAGTATTAGAAGAC---ATGAATTTGCCAGGAAGATGGAAACCAAAAATGATAGGGGGAATTGGAGGTT
TTATCAAAGTAAGACAGTATGATCAGGTACCCATAGAAATCTGTGGACATAAAGCTATAGGTACAGTATTAGTAGGACCT
ACACCTGTCAACATAATTGGAAGAAATCTATTGACTCAGCTTGGTTGTACTTTAAATTTT
>JN024239/B/US/2004/USPI71101EI44y04071pcWG2B9
CCTCAGATCACTCTTTGGCAACGACCCCTCGTCACAATAAAGATAGGGGGGCAACTAAAAGAAGCTCTATTAGATACAGG
AGCAGATGATACAGTATTAGAAGAC---ATGAATTTGCCAGGAAGATGGAAACCAAAAATGATAGGGGGAATTGGAGGTT
TTATCAAAGTAAGACAGTATGATCAGGTACCCATAGAAATCTGTGGACATAAAGCTATAGGTACAGTATTAGTAGGACCT
ACACCTGTCAACATAATTGGAAGAAATCTATTGACTCAGCTTGGTTGTACTTTAAATTTT
>JN024241/B/US/2004/USPI71101EI44y04071pcWG2B6
CCTCAGATCACTCTTTGGCAACGACCCCTCGTCACAATAAAGATAGGGGGGCAACTAAAAGAAGCTCTATTAGATACAGG
AGCAGATGATACAGTATTAGAAGAC---ATGAATTTGCCAGGAAGATGGAAACCAAAAATGATAGGGGGAATTGGAGGTT
TTATCAAAGTAAGACAGTATGATCAGGTACCCATAGAAATCTGTGGACATAAAGCTATAGGTACAGTATTAGTAGGACCT
ACACCTGTCAACATAATTGGAAGAAATCTATTGACTCAGCTTGGTTGTACTTTAAATTTT
>JN024242/B/US/2004/USPI71101EI44y04071pcWG2B2
CCTCAGATCACTCTTTGGCAACGACCCCTCGTCACAATAAAGATAGGGGGGCAACTAAAAGAAGCTCTATTAGATACAGG
AGCAGATGATACAGTATTAGAAGAC---ATGAATTTGCCAGAAAGATGGAAACCAAAAATGATAGGGGGAATTGGAGGTT
TTATCAAAGTAAGACAGTATGATCAGGTACCCATAGAAATCTGTGGACATAAAGCTATAGGTACAGTATTAGTAGGACCT
ACACCTGTCAACATAATTGGAAGAAATCTATTGACTCAGCTTGGTTGTACTTTAAATTTT
>JN024243/B/US/2004/USPI71101EI44y04071pcWG2B5
CCTCAGATCACTCTTTGGCAACGACCCCTCATCACAATAAAGATAGGGGGGCAACTAAAAGAAGCTCTATTAGATACAGG
AGCAGATGATACAGTATTAGAAGAC---ATGAATTTGCCAGGAAGATGGAAACCAAAAATGATAGGGGGAATTGGAGATT
TTATCAAAGTAAGACAGTATGATCAGGTACCCATAGAAATCTGTGGACATAAAGCTATAGGTACAGTATTAGTAGGACCT
ACACCTGTCAACATAATTGGAAGAAATCTATTGACTCAGCTTGGTTGTACTTTAAATTTT
>JN024244/B/US/2004/USPI71101EI44y04071pcWG2B7
CCTCAGATCACTCTTTGGCAACGACCCCTCGTCGCAATAAAGATAGGGGGGCAACTAAAAGAAGCTCTATTAGATACAGG
AGCAGATGATACAGTATTAGAAGAC---ATGAATTTGCCAGGAAGATGGAAACCAAAAATGATAGGGGGAATTGGAGGTT
TTATCAAAGTAAGACAGTATGATCAGGTACCCATAGAAATCTGTGGACATAAAGCTATAGGTACAGTATTAGTAGGACCT
ACACCTGTCAACATAATTGGAAGAAATCTATTGACTCAGCTTGGTTGTACTTTAAATTTT
>JN024245/B/US/2004/USPI71101EI68y04071pcWG2B9
CCTCAGATCACTCTTTGGCAACGACCCCTCGTCACAATAAAGATAGGGGGGCAACTAAAAGAAGCTCTATTAGATACAGG
AGCAGATGATACAGTATTAGAAGAC---ATGAATTTGCCAGGAAGATGGAAACCAAAAATGATAGGGGGAATTGGAGGTT
TTATCAAAGTAAGACAGTATGATCAGGTACCCATAGAAATCTGTGGACATAAAGCTATAGGTACAGTATTAGTAGGACCT
ACACCTGTCAACATAATTGGAAGAAATCTATTGACTCAGCTTGGTTGTACTTTAAATTTT
>JN024246/B/US/2004/USPI71101EI68y04071pcWG2B6
CCTCAGATCACTCTTTGGCAACGACCCCTCGTCACAATAAAGATAGGGGGGCAACTAAAAGAAGCTCTATTAGATACAGG
AGCAGATGATACAGTATTAGAAGAC---ATGAATTTGCCAGGAAGATGGAAACCAAAAATGATAGGGGGAATTGGAGGTT
TTATCAAAGTAAGACAGTATGATCAGGTACCCATAGAAATCTGTGGACATAAGGCTACAGGTACAGTATTAGTAGGACCT
ACACCTGTCAACATAATTGGAAGAAATCTATTGACTCAGCTTGGTTGTACTTTAAATTTT
>JN024247/B/US/2004/USPI71101EI68y04071pcWG2B5
CCTCAGATCACTCTTTGGCAACGACCCCTCGTCACAATAAAGATAGGGGGGCAACTAAAAGAAGCTCTATTAGATACAGG
AGCAGATGATACAGTATTAGAAGAC---ATGAATTTGCCAGGAAGATGGAAACCAAAAATGATAGGGGGAATTGGAGGTT
TTATCAAAGTAAGACAGTATGATCAGGTACCCATAGAAATCTGTGGACATAAAGCTATAGGTACAGTATTAGTAGGACCT
ACACCTGTCAACATAATTGGAAGAAATCTATTGACTCAGCTTGGTTGTACTTTAAATTTT
>JN024248/B/US/2004/USPI71101EI68y04071pcWG2B4
CCTCAGATCACTCTTTGGCAACGACCCCTCGTCACAATAAAGATAGGGGGGCAACTAAAAGAAGCTCTATTAGATACAGG
AGCAGATGATACAGTATTAGAAGAC---ATGAATTTGCCAGGAAGATGGAAACCAAAAATGATAGGGGGAATTGGAGGTT
TTATCAAAGTAAGACAGTATGATCAGGTACCCATAGAAATCTGTGGACATAAAGCTATAGGTACAGTATTAGTAGGACCT
ACACTTGTCAACATAATTGGAAGAAATCTATTGACTCAGCTTGGTTGTACTTTAAATCTT
>JN024249/B/US/2004/USPI71101EI68y04071pcWG2B3
CCTCAGATCACTCTTTGGCAACGACCCCTCGTCACAATAAAGATAGGGGGGCAACTAAAAGAAGCTCTATTAGATACAGG
AGCAGATGATACAGTATTAGAAGAC---ATGAATTTGCCAGGAAGATGGAAACCAAAAATGATAGGGGGAATTGGAGGTT
TTATCAAAGTAAGACAGTATGATCAGGTACCCATAGAAATCTGTGGACATAAAGCTATAGGTACAGTATTAGTAGGACCT
ACACCTGTCAACATAATTGGAAGAAATCTATTGACTCAGCTTGGTTGTACTTTAAATTTT
>JN024250/B/US/2004/USPI71101EI68y04071pcWG2B7
CCTCAGATCACTCTTTGGCAACGACCCCTCGTCACAATAAAGATAGGGGGGCAACTAAAAGAAGCTCTATTAGATACAGG
AGCAGATGATACAGTATTAGAAGAC---ATGAATTTGCCAGGAAGATGGAAACCAAAAATGATAGGGGGAATTGGAGGTT
TTATCAAAGTAAGACAGTATGATCAGGTACCCATAGAAATCTGTGGACATAAAGCTATAGGTACAGTATTAGTAGGACCT
ACACCTGTCAACATAATTGGAAGAAATCTATTGACTCAGCTTGGTTGTACTTTAAATTTT
>JN024251/B/US/2004/USPI71101EI68y04071pcWG2B2
CCTCAGATCACTCTTTGGCAACGACCCCTCGTCACAATAAAGATAGGGGGGCAACTAAAAGAAGCTCTATTAGATACAGG
AGCAGATGATACAGTATTAGAAGAC---ATGAATTTGCCGGGAAGATGGAAACCAAAAATGATAGGGGGAATTGGAGGTT
TTATCAAAGTAAGACAGTATGATCAGGTACCCATAGAAATCTGTGGACATAAAGCTATAGGTACAGTATTAGTAGGACCT
ACACCTGTCAACATAATTGGAAGAAATCTATTGACCCAGCTTGGTTGTACTTTAAATTTT
>JN024252/B/US/2004/USPI71101EI68y04071pcWG2B10
CCTCAGATCACTCTTTGGCAACGACCCCTCGTCACAATAAAGATAGGGGGGCAACTAAAAGAAGCTCTATTAGATACAGG
AGCAGATGATACAGTATTAGAAGAC---ATGAATTTGCCAGGAAGATGGAAACCAAAAATGATAGGGGGAATTGGAGGTT
TTATCAAAGTAAGACAGTATGATCAGGTACCCATAGAAATCTGTGGACATAAAGCTATAGGTACAGTATTAGTAGGACCT
ACACCTGTCAACATAATTGGAAGAAATCTATTGACTCAGCTTGGTTGTACTTTAAATTTT
>JN024253/B/US/2004/USPI71101EI68y04071pcWG2B8
CCTCAGATCACTCTTTGGCAACGACCCCTCGTCACAATAAAGATAGGGGGGCAACTAAAAGAAGCTCTATTAGATACAGG
AGCAGATGATACAGTATTAGAAGAC---ATGAATTTGCCAGGAAGATGGAAACCAAAAATGATAGGGGGAATTGGAGGTT
TTATCAAAGTAAGACAGTATGATCAGGTACCCATAGAAATCTGTGGACATAAAGCTATAGGTACAGTATTAGTGGGACCT
ACACCTGTCAACATAATTGGAAGAAATCTATTGACTCAGCTTGGTTGTACTTTAAATTTT
>JN024254/B/US/2004/USPI71101EI68y04071pcWG2B1
CCTCAGATCACTCTTTGGCAACGACCCCTCGTCACAATAAAGATAGGGGGGCAACTAAAAGAAGCTCTATTAGATACAGG
AGCAGATGATACAGTATTAGAAGAC---ATGAATTTGCCAGGAAGATGGAAACCAAAAATGATAGGGGGAATTGGAGGTT
TTATCAAAGTAAGACAGTATGATCAGGTACCCATAGAAATCTGTGGACATAAAGCTATAGGTACAGTATTAGTAGGACCT
ACACCTGTCAACATAATTGGAAGAAATCTATTGACTCAGCTTGGTTGTACTTTAAATTTT
>JN024255/B/US/2004/USPI71101EI97y04081pcWG2B7
CCTCAGATCACTCTTTGGCAACGACCCCTCGTCACAATAAAGATAGGGGGGCAACTAAAAGAAGCTCTATTAGATACAGG
AGCAGATGATACAGTATTAGAAGAC---ATGAATTTGCCAGGAAGATGGAAACCAAAAATGATAGGGGGAATTGGAGGTT
TTATCAAAGTAAGACAGTATGATCAGGTACCCATAGAAATCTGTGGACATAAAGCTATAGGTACAGTATTAGTAGGACCT
ACACCTGTCAACATAATTGGAAGAAATCTATTGACTCAGCTTGGTTGTACTTTAAATTTT
>JN024256/B/US/2004/USPI71101EI97y04081pcWG2B3
CCTCAGATCACTCTTTGGCAACGACCCCTCGTCACAATAAAGATAGGGGGGCAACTAAAAGAAGCTCTATTAGATACAGG
AGCAGATGATACAGTATTAGAAGAC---ATGAATTTGCCAGGAAGATGGAAACCAAAAATGATAGGGGGAATTGGAGGTT
TTATCAAAGTAAGACAGTATGATCAGGTACCCATAGAAATCTGTGGGCATAAAGCTATAGGTACAGTATTAGTAGGACCT
ACACCTGTCAACATAATTGGAAGAAATCTATTGACTCAGCTTGGTTGTACTTTAAATTTT
>JN024257/B/US/2004/USPI71101EI97y04081pcWG2B9
CCTCAGATCACTCTTTGGCAACGACCCCTCGTCACAATAAAGATAGGGGGGCAACTAAAAGAAGCTCTATTAGATACAGG
AGCAGATGATACAGTATTAGAAGAC---ATGAATTTGCCAGGAAGATGGAAACCAAAAATGATAGGGGGAATTGGAGGTT
TTATCAAAGTAAGACAGTATGATCAGGTACCCATAGAAATCTGTGGACATAAAGCTATAAGTACAGTATTAGTAGGACCT
ACACCTGTCAACATAATTGGAAGAAATCTATTGACTCAGCTTGGTTGTACTTTAAATTTT
>JN024258/B/US/2004/USPI71101EI97y04081pcWG2B8
CCTCAGATCACTCTTTGGCAACGACCCCTCGTCACAATAAAGATAGGGGGGCAACTAAAAGAAGCTCTATTAGATACAGG
AGCAGATGATACAGTATTAGAAGAC---ATGAATTTGCCAGGAAGATGGAAACCAAAAATGATAGGGGGAATTGGAGGTT
TTATCAAAGTAAGACAGTATGATCAGGTACCCATAGAAATCTGTGGACATAAAGCTATAGGTACAGTATTAGTAGGACCT
ACACCTGTCAACATAATTGGAAGAAATCTATTGACTCAGCTTGGTTGTACTTTAAATTTT
>JN024259/B/US/2004/USPI71101EI97y04081pcWG2B4
CCTCAGATCACTCTTTGGCAACGACCCCTCGTCACAATAAAGATAGGGGGGCAACTAAAAGAAGCTCTATTAGATACAGG
AGCAGATGATACAGTATTAGAAGAC---ATGAATTTGCCAGGAAGATGGAAACCAAAAATGATAGGGGGAATTGGAGGTT
TTATCAAAGTAAGACAGTATGATCAGGTACCCATAGAAATCTGTGGACATAAAGCTATAGGTACAGTATTAGTAGGACCT
ACACCTGTCAACATAATTGGAAGAAATCTATTGACTCAGCTTGGTTGTACTTTAAATTTT
>JN024260/B/US/2004/USPI71101EI97y04081pcWG2B2
CCTCAGATCACTCTTTGGCAACGACCCCTCGTCACAATAAAGATAGGGGGGCAACTAAAAGAAGCTCTATTAGATACAGG
AGCAGATGATACAGTATTAGAAGAC---ATGAATTTGCCAGGAAGATGGAAACCAAAAATGATAGGGGGAATTGGAGGTT
TTATCAAAGTAAGACAGTATGATCAGGTACCCATAGAAATCTGTGGACATAAAGCTATAGGTACAGTATTAGTAGGACCT
ACACCTGTCAACATAATTGGAAGAAATCTATTGACTCAGCTTGGTTGTACTTTAAATTTT
>JN024261/B/US/2004/USPI71101EI97y04081pcWG2B5
CCTCGGATCGCTCTTTGGCAACGACCCCTCGTCACAATAAAGATAGGGGGGCAACTAAAAGAAGCTCTATTAGATACAGG
AGCAGATGATACAGTATTAGAAGAC---ATGAATTTGCCAGGAAGATGGAAACCAAAAATGATAGGGGGAATTGGAGGTT
TTATCAAAGTAAGACAGTATGATCAGGTACCCATAGAAATCTGTGGACATAAAGCTATAGGTACAGTATTAGTAGGACCT
ACACCTGTCAACATAATTGGAAGAAATCTATTGACTCAGCTTGGTTGTACTTTAAATTTT
>JN024262/B/US/2004/USPI71101EI97y04081pcWG2B10
CCTCAGATCACTCTTTGGCAACGACCCCTCGTCACAATAAAGATAGGGGGGCAACTAAAAGAAGCTCTATTAGATACAGG
AGCAGATGATACAGTATTAGAAGAC---ATGAATTTGCCAGGAAGATGGAAACCAAAAATGATAGGGGGGATTGGAGGTT
TTATCAAAGTAAGACAGTATGATCAGGTACCCATAGAAATCTGTGGACATAAAGCTATAGGTACAGTATTAGTAGGACCT
ACACCTGTCAACATAATTGGAAGAAATCTATTGACTCAGCTTGGTTGTACTTTAAATTTT
>JN024263/B/US/2004/USPI71101EI97y04081pcWG2B6
CCTCAGATCACTCTTTGGCAACGACCCCTCGTCACAATAAAGATAGGGGGGCAACTAAAAGAAGCTCTATTAGATACAGG
AGCAGATGATACAGTATTAGAAGAC---ATAAATTTGCCAGGAAGATGGAAACCAAAAATGATAGGGGGAATTGGAGGTT
TTATCAAAGTAAGACAGTATGATCAGGTACCCATAGAAATCTGTGGACATAAAGCTATAGGTACAGTATTAGTAGGACCT
ACACCTGTCAACATAATTGGAAGAAATCTATTGACTCAGCTTGGTTGTACTTTAAATTTT
>JN024264/B/US/2004/USPI71101EI97y04081pcWG2B1
CCTCAGATCACTCTTTGGCAACGACCCCTCGTCACAATAAAGATAGGGGGGCAACTAAAAGAAGCTCTATTAGATGCAGG
AGCAGATGATACAGTAGTAGAAGAC---ATGAATTTGCCAGGAAGATGGAAACCAAAAATGATAGGGGGAATTGGAGGTT
TTATCAAAGTAAGACAGTATGATCAGGTACCCATAGAAATCTGTGGACATAAAGCTATAGGTACAGTATTAGTAGGACCT
ACACCTGTCAACATAATTGGAAGAAATCTATTGACTCAGCTTGGTTGTACTTTAAATTTT
>JN024265/B/US/2004/USPI71101EI181y04111pcWG2B7
CCTCAGATCACTCTTTGGCAACGACCCCTCGTCACAATAAAGATAGGGGGGCAACTAAAAGAAGCTCTATTAGATACAGG
AGCAGATGATACAGTATTAGAAGAC---ATGAATTTGCCAGGAAGATGGAAACCAAAAATGATAGGGGGAATTGGAGGTT
TTATCAAAGCAAGACAGTATGATCAGGTACCCATAGAAATCTGTGGACATAAAGCTATACGTACAGTATTAGTAGGACCT
ACACCTGTCAACATAATTGGAAGAAACCTATTGACTCAGCTTGGTTGTACTTTAAATTTT
>JN024266/B/US/2004/USPI71101EI181y04111pcWG2B8
[truncated: 198,809 more chars]
