# Supplementary material for: An integrated map of HIV genome-wide variation from a population perspective
Source: Retrovirology. 2015 Feb 15;12:18. doi: 10.1186/s12977-015-0148-6 (PMC4358901; doi:10.1186/s12977-015-0148-6)
Supplement: Additional file 3: — Software. Our Matlab toolbox developed for data visualization, genomic diversity analysis and HIV genomic alignment. Our sequence datasets are also included. [file 12977_2015_148_MOESM3_ESM.zip › HIVGenomeAnalysisToolbox/TemporaryData/Matrix_CodonAlignment.fasta]

>K03455/B/FR/1983/HXB2-LAI-IIIB-BRU
ATGGGTGCGAGAGCGTCAGTATTAAGCGGGGGAGAATTAGATCGATGGGAAAAAATTCGGTTAAGGCCAGGGGGAAAGAA
AAAATATAAATTAAAACATATAGTATGGGCAAGCAGGGAGCTAGAACGATTCGCAGTTAATCCTGGCCTGTTAGAAACAT
CAGAAGGCTGTAGACAAATACTGGGACAGCTACAACCATCCCTTCAGACAGGATCAGAAGAACTTAGATCATTATATAAT
ACAGTAGCAACCCTCTATTGTGTGCATCAAAGGATAGAGATAAAAGACACCAAGGAAGCTTTAGACAAGATAGAGGAAGA
GCAAAACAAAAGTAAGAAAAAAGCACAGCAAGCAGCAGCT------GAC---ACAGGACACAGCAATCAGGTC---AGCC
AAAATTAC
>A04321/B/FR/1983/IIIB_LAI
ATGGGTGCGAGAGCGTCAGTATTAAGCGGGGGAGAATTAGATCGATGGGAAAAAATTCGGTTAAGGCCAGGGGGAAAGAA
AAAATATAAATTAAAACATATAGTATGGGCAAGCAGGGAGCTAGAACGATTCGCAGTTAATCCTGGCCTGTTAGAAACAT
CAGAAGGCTGTAGACAAATACTGGGACAGCTACAACCATCCCTTCAGACAGGATCAGAAGAACTTAGATCATTATATAAT
ACAGTAGCAACCCTCTATTGTGTGCATCAAAGGATAGAGATAAAAGACACCAAGGAAGCTTTAGACAAGATAGAGGAAGA
GCAAAACAAAAGTAAGAAAAAAGCACAGCAAGCAGCAGCT------GAC---ACAGGACACAGCAGCCAGGTC---AGCC
AAAATTAC
>A07867/B/FR/1983/LAI-J19
ATGGGTGCGAGAGCGTCAGTATTAAGCGGGGGAGAATTAGATCGATGGGAAAAAATTCGGTTAAGGCCAGGGGGAAAGAA
AAAATATAAATTAAAACATATAGTATGGGCAAGCAGGGAGCTAGAACGATTCGCAGTTAATCCTGGCCTGTTAGAAACAT
CAGAAGGCTGTAGACAAATACTGGGACAGCTACAACCATCCCTTCAGACAGGATCAGAAGAACTTAGATCATTATATAAT
ACAGTAGCAACCCTCTATTGTGTGCATCAAAGGATAGAGATAAAAGACACCAAGGAAGCTTTAGACAAGATAGAGGAAGA
GCAAAACAAAAGTAAGAAAAAAGCACAGCAAGCAGCAGCT------GAC---ACAGGACACAGCAGCCAGGTC---AGCC
AAAATTAC
>AB078005/B/US/1997/ARES2
ATGGGTGCGAGAGCGTCAGTATTAAGCGGGGGACAATTAGATAGATGGGAAAAAATTCGGCTCAGGCCAGGGGGAAAGAA
AATGTATAAATTAAAACATATAGTATGGGCAAGCAGGGAGCTAGAACGATTCGCAGTTAATCCTGGCCTGTTAGAAACAT
CAGAAGGCTGTAGACAAATACTGGGACAGCTACAACCAGTCCTACAGACAGGATCAGAAGAACTTAGATCATTATATAAT
ACAATAGCAGTCCTCTATTGTGTGCATCGAAGGATAGAGGTAAAAGACACCAAGGAAGCTTTAGACAAAATACAGGAAGA
GCAAAACAAAAGTAAGAAAAAAGAACAGCAAGCAGCAGCT------GAC---ACAGGAAATAGCAGCCAGGTC---AGCC
AAAATTAC
>AB221005/B/US/1985/Ba_L
ATGGGTGCGAGAGCGTCAGTATTAAGCGGGGGAGAATTAGATAGGTGGGAAAAAATTCGGTTAAGGCCAGGGGGAAAGAA
AAAATATAGATTAAAACATATAGTATGGGCAAGCAGGGAACTAGAAAGATTCGCAGTCAATCCTGGCCTGTTAGAAACAT
CAGAAGGCTGCAGACAAATACTGGGACAGCTACAACCATCCCTTCAGACAGGATCAGAAGAACTTAGATCATTATATAAT
ACAGTAGCAACCCTCTATTGTGTACATCAAAAGATAGAGGTAAAAGACACCAAGGAAGCTTTAGACAAAATAGAGGAAGA
GCAAAACAAATGTAAGAAAAAGGCACAGCAAGCAGCAGCT------GAC---ACAGGAAACAGCGGTCAGGTC---AGCC
AAAATTTC
>AB253432/B/US/1985/Ba_L
ATGGGTGCGAGAGCGTCAGTATTAAGCGGGGGAGAATTAGATAGGTGGGAAAAAATTCGGTTAAGGCCAGGGGGAAAGAA
AAAATATAGATTAAAACATATAGTATGGGCAAGCAGGGAACTAGAAAGATTCGCAGTCAATCCTGGCCTGTTAGAAACAT
CAGAAGGCTGCAGACAAATACTGGGACAGCTACAACCATCCCTTCAGACAGGATCAGAAGAACTTAGATCATTATATAAT
ACAGTAGCAACCCTCTATTGTGTACATCAAAAGATAGAGGTAAAAGACACCAAGGAAGCTTTAGACAAAATAGAGGAAGA
GCAAAACAAATGTAAGAAAAAGGCACAGCAAGCAGCAGCT------GAC---ACAGGAAACAGCGGTCAGGTC---AGCC
AAAATTTC
>AB286955/B/JP/2004/DR6089
ATGGGTGCGAGAGCGTCAGTATTAAGCGGGGGAGAATTAGATAGATGGGAAAAAATTCGGTTAAGGCCAGGGGGAAAGAA
AAGATATAGGCTAAAACATGTAGTATGGGCAAGCAGGGAGCTAGAACGATTCGCAGTTAACCCTGGCCTGTTAGAAACAT
CAGAAGGCTGTAAACAAATATTGGTACAGCTACAACCATCCCTTCAGACAGGATCAGAAGAACTTAGATCATTATATAAT
ACAATAGCAGTCCTCTATTGTGTGCATCAAAGGATAGATGTAAAAGACACCAAGGAAGCTCTAGACAAGATAGAGGAAGA
GCAAAACAAAAGTAAGAAAAAGGCACAGCAAGCAGAAGCTGCAGCGGCC---ACAGGAAACAGCAGCCAGGTC---AGCC
AAAATTAC
>AB286956/B/JP/2004/DR6089
ATGGGTGCGAGAGCGTCAGTATTAAGCGGGGGAGAATTAGATAGATGGGAAAAAATTCGGTTAAGGCCAGGGGGAAAGAA
AAGATATAGGCTAAAACATGTAGTATGGGCAAGCAGAGAGCTAGAACGATTCGCAGTTAACCCTGGCCTGTTAGAAACAT
CAGAAGGCTGTAAACAAATATTAGTACAACTACAACCATCCCTTCAGACAGGATCAGAAGAACTTAGATCATTATATAAT
ACAGTAGCAGTCCTCTATTGTGTGCATCAAAGGATAGATGTAAAAGACACCAAGGAAGCTCTAGACAAGATAGAGGAGGA
GCAAAACAAAAGTAAGAAAAAGGCACAGCAAGCAGAAGCTGCAGCGGCC---ACAGGAAACAGCAGCCAGGTC---AGCC
AAAATTAC
>AB287363/B/JP/2005/DR6538
ATGGGTGCGAGAGCGTCAGTATTAAGCGGGGGAGAATTGGACAAATGGGAGAAAATTCGGTTGAGGCCAGGAGGAAAGAA
AAAATATAAACTCAAACATATAGTATGGGCAAGCAGGGAGCTAGAACGATTTGCAGTCAATCCTGGCCTGTTAGAAACAG
CAGAAGGCTGCAAACAAATACTGGGACAGCTACAACCAGCCCTTCAGACAGGATCAGAAGAACTTAAATCATTATTTAAT
ACAATAGCAGTCCTCTATTGTGTACATCAAAAAATAGCGATACAAGACACCAAGGAAGCCTTAGAGAAGATAGAGGAAGA
GCAAAACAAAAGTAAGAAAAAGGCACAACAAGCAGCAGCT------GAC---ACAGGAAACAGCAGCCAGGTC---AGCC
AAAATTAC
>AB287364/B/JP/2005/DR6737
ATGGGTGCGAGAGCGTCAGTATTAAGCGGCGGAGAATTAGACAAATGGGAGAAAATTCGGTTAAGGCCAGGGGGAAAGAA
AAAATATCAGCTAAAACATATAGTATGGGCAAGCAGGGAGCTAGAACGATTCGCAGTCAACCCTGGCCTGTTAGAAACAT
CAGAAGGCTGTAGACAGATACTGGGACAGCTACAATCGTCCCTTCAGACAGGATCAGAAGAACTTAAATCATTATATAAT
ACAATAGCAGTCCTCTATTGTGTGCATCAAAGGATAGAAATAAAAGACACCAAGGAAGCTCTAGACAAGATAGAGGAAGA
GCAAAACAAAAGTAAGAAAAAAGCACAGCAAGAAGCAGCTGCAGCGAGC---AGCGGAAGCAGCAGCCAGGTC---AGCC
AAAATTAC
>AB287365/B/JP/2005/DR6737
ATGGGTGCGAGAGCGTCAGTATTAAGCGGCGGAGAATTAGACAAATGGGAGAAAATTCGGTTAAGGCCAGGGGGAAAGAA
AAAATATCAGCTAAAACATATAGTATGGGCAAGCAGGGAGCTAGAACGATTCGCAGTCAACCCTGGCCTGTTAGAAACAT
CAGAAGGCTGTAGACAGATACTGGGACAGCTACAATCGTCCCTTCAGACAGGATCAGAAGAACTTAAATCATTATATAAT
ACAATAGCAGTCCTCTATTGTGTGCATCAAAGGATAGAAATAAAAGACACCAAGGAAGCTCTAGACAAGATAGAGGAAGA
GCAAAACAAAAGTAAGAAAAAAGCACAGCAAGAAGCAGCTGCAGCGAGC---AGCGGAAGCAGCAGCCAGGTC---AGCC
AAAATTAC
>AB287366/B/JP/2005/DR7060
ATGGGTGCGAGAGCGTCAATATTGAGCGGGGGAGAATTAGATAGATGGGAAAAGATTCGGCTAAGGCCAGGGGGAAAGAA
AAAGTATAAATTAAAACATTTAGTATGGGCAAGCAGGGAGCTAGAACGATTCGCAGTTAATCCTGGCCTTTTAGAGACAA
CAGAAGGCTGTAGACAAATACTAGGGCAGCTACAGCCATCCCTTCAAACAGGATCAGAAGAACTTAAATCATTATATAAT
GCAGTAGCAGTCCTCTATTGTGTACATCAAAGGATAGAGGTAAAAGACACCAAGGAAGCCCTAGACAAGATAGAGGAAGA
GCAAAACAAAAGTAAGAAAAAGGCACAGCAAGCAGCAGCAGCT---GAC---ACAGGAAACAGCAGCCAGGTC---AGCC
AAAATTAC
>AB287367/B/JP/2005/DR7060
ATGGGTGCGAGAGCGTCAATATTGAGCGGGGGAGAATTAGATAGATGGGAAAAGATTCGGCTAAGGCCAGGGGGAAAGAA
AAAGTATAAATTAAAACATTTAGTATGGGCAAGCAGGGAGCTAGAACGATTCGCAGTTAATCCTGGCCTTTTAGAGACAA
CAGAAGGCTGTAGACAAATACTAGGGCAGCTACAGCCATCCCTTCAAACAGGATCAGAAGAACTTAAATCATTATATAAT
GCAGTAGCAGTCCTCTATTGTGTACATCAAAGGATAGAGGTAAAAGACACCAAGGAAGCCCTAGACAAGATAGAGGAAGA
GCAAAACAAAAGTAAGAAAAAGGCACAGCAAGCAGCAGCAGCT---GAC---ACAGGAAACAGCAGCCAGGTC---AGCC
AAAATTAC
>AB287368/B/JP/2005/DR7065
ATGGGTGCGAGAGCGTCAGTATTAAGCGGGGGAAAATTAGATCACTGGGAAAAAATAAGGTTAAGGCCAGGAGGAAAGAA
AAAATATAAATTAAAACATCTAGTATGGGCAAGCAGGGAACTAGAACGATTTGCAGTCAACCCCGGCCTTTTAGAAACAG
CAGAAGGCTGTAGACAAATAGTGGGACAACTACAGCCATCCCTTCAGACAGGGTCAGAAGAACTTAAGTCATTATACAAT
ACAGTAGCAACCCTCTATTGTGTACATCAGAAGATAGATATAAAAGACACCAAAGAGGCTCTAGACAGGATAGAGGAAGA
ACAAAACAAAAGTAAGAAAAAAGCACAGCCAGCGGCAGCT------GAC---ACAGGAAATAACAGCCAGGTC---AGCC
AGAACTAC
>AB287369/B/JP/1999/DR1348
ATGGGTGCGAGAGCGTCAGTATTAAGTGCGGGGGAATTAGATAGATGGGAAAGAATTCGGTTACGGCCAGGGGGAAAGAA
AAAATATAGATTAAAGCATATAGTATGGGCAAGCAGGGAGCTAGAACGATTCGCAGTCAATCCTGGCCTGTTAGAATCAT
CAGAAGGCTGCAGACAGATACTGGGACAGCTACAACCGTCCCTTCAGACAGGATCAGAAGAACTTAGATCATTATATAAT
ACAGTAGCAACTCTCTATTGTGTACATCAAAAGATAGAGGTAAAAGACACCAAGGAAGCTTTAGACAGGATAGAGGAAGA
ACAAAACAAAAGCAAGAAAAAGGCACAGCAAGCAGCAGCT------GAC---ACAAAAAACAGCAACCAGGTCAGCAGCC
AAAATTAC
>AB287370/B/JP/1999/DR1348
ATGGGTGCGAGAGCGTCAGTATTAAGTGCGGGGGAATTAGATAGATGGGAAAGAATTCGGTTACGGCCAGGGGGAAAGAA
AAAATATAGATTAAAGCATATAGTATGGGCAAGCAGGGAGCTAGAACGATTCGCAGTCAATCCTGGCCTGTTAGAATCAT
CAGAAGGCTGCAGACAGATACTGGGACAGCTACAACCGTCCCTTCAGACAGGATCAGAAGAACTTAGATCATTATATAAT
ACAGTAGCAACTCTCTATTGTGTACATCAAAAGATAGAGGTAAAAGACACCAAGGAAGCTTTAGACAGGATAGAGGAAGA
ACAAAACAAAAGCAAGAAAAAGGCACAGCAAGCAGCAGCT------GAC---ACAAAAAACAGCAACCAGGTCAGCAGCC
AAAATTAC
>AB287371/B/JP/2000/DR2510
ATGGGTGCGAGAGCGTCAGTATTAAGTGCGGGGGAATTAGATAGATGGGAAAGAATTCGGTTACGGCCAGGGGGAAAGAA
AAAATATAGATTAAAACATATAGTATGGGCAAGCAGGGAGCTAGAACGATTCGCAGTCAATCCTGGCCTGTTAGAGTCAT
CAGAAGGCTGCAGACAGATACTGGGACAGCTACAACCGTCCCTTCAGACAGGATCAGAAGAACTTAGATCATTATATAAT
ACAGTAGCAACCCTCTATTGTGTGCATCAAAAGATAGAGGTAAAAGACACCAAGGAAGCTTTAGACAAGATAGAGGAAGA
GCAAAACAAAAGTAAGAAAAAGGCACAGCAAGCAGCAGCT------GAC---GCAAAAAACAACAGCCAGGTC---AGCC
AAAATTAC
>AB287372/B/JP/2000/DR2510
ATGGGTGCGAGAGCGTCAGTATTAAGTGCGGGGGAATTAGATAGATGGGAAAGAATTCGGTTACGGCCAGGGGGAAAGAA
AAAATATAGATTAAAACATATAGTATGGGCAAGCAGGGAGCTAGAACGATTCGCAGTCAATCCTGGCCTGTTAGAGTCAT
CAGAAGGCTGCAAACAGATACTGGGACAGCTACAACCGTCCCTTCAGACAGGATCAGAAGAACTTAGATCATTATATAAT
ACAGTAGCAACCCTCTATTGTGTGCATCAAAAGATAGAGGTAAAAGACACCAAGGAAGCTTTAGACAAGATAGAGGAAGA
GCAAAACAAAAGCAAGAAAAAGGCACAGCAAGCAGCAGCT------GAC---GCAAAAAACAACAGCCAGGTC---AGCC
AAAATTAC
>AB289587/B/JP/2000/DR2508
ATGGGTGCGAGAGCGTCGGTATTAAGCGGGGGAAAATTGGATGCTTGGGAAAGAATTCGGTTAAGGCCAGGGGGAAAGAA
AAAATATCACTTAAAACATATAGTATGGGCAAGCAGGGAGCTAGAGCGATTTGCAGTTAATCCTGGCCTTTTAGAGACAG
CAGAAGGCTGTAGACAAATACTGCAACAACTACAACCATCCCTTCAGACAGGATCAGAAGAACTCAAGTCATTATTTAAT
ACAATAGCAGTACTCTATTGTGTACATCAAAGAATAGAGATAAAAGACACCAAGGAAGCTTTAGACAAGATAGAAGAGGA
GCAAAACAAAAGTAAGAAAATAGCACAGCAGGCAGCAGCT------GAC---ACAGGAAACAGCAGCAGCAGCCAGAGCC
AAAATTAC
>AB289588/B/JP/2000/DR2508
ATGGGTGCGAGAGCGTCGGTATTAAGCGGGGGAAAATTGGATGCTTGGGAAAGAATTCGGTTAAGGCCAGGGGGAAAGAA
AAAATATCACTTAAAACATATAGTATGGGCAAGCAGGGAGCTAGAGCGATTTGCAGTTAATCCTGGCCTTTTAGAGACAG
CAGAAGGCTGTAGACAAATACTGCAACAACTACAACCATCCCTTCAGACAGGATCAGAAGAACTCAAGTCATTATTTAAT
ACAATAGCAGTACTCTATTGTGTACATCAAAGAATAGAGATAAAAGACACCAAGGAAGCTTTAGACAAGATAGAAGAGGA
GCAAAACAAAAGTAAGAAAATAGCACAGCAGGCAGCAGCT------GAC---ACAGGAAACAGCAGCAGCAGCCAGAGCC
AAAATTAC
>AB289589/B/JP/2001/DR388
ATGGGTGCGAGAGCGTCAGTATTAAGCGGGGGAAAATTAGATAGATGGGAAAAAATTCGATTAAGGCCAGGGGGAAAGAA
AAAATATAAGCTAAAACATTTGGTATGGGCAAGCAGGGAACTAGAACGATTTGCAGTTAACCCTGGTCTGTTAGAAACAG
CAGAGGGCTGTAGACAAATACTGGGACAGCTACAACCATCCCTTCAGACAGGATCAGAAGAACTTAAATCATTATTTAAT
GCAGTAGCAACCCTCTATTGTGTGCATCAAGGGATAGATGTAAAAGACACCAAGGAAGCTCTAGAAAAGGTAGAGGAAGA
GCAAAACAAAAGTAAGAAAAAGGCACAGCAAGCAGCTGCAGCGGCTGCC---ACAGGAAGTAGCAGCCAGGTC---AGCC
AAAATTAC
>AB289590/B/JP/2001/DR388
ATGGGTGCGAGAGCGTCAGTATTAAGCGGGGGAAAATTAGATAGATGGGAAAAAATTCGATTAAGGCCAGGGGGAAAGAA
AAAATATAAGCTAAAACATTTGGTATGGGCAAGCAGGGAACTAGAACGATTTGCAGTTAACCCTGGTCTGTTAGAAACAG
CAGAGGGCTGTAGACAAATACTGGGACAGCTACAACCATCCCTTCAGACAGGATCAGAAGAACTTAAATCATTATTTAAT
GCAGTAGCAACCCTCTATTGTGTGCATCAAGGGATAGATGTAAAAGACACCAAGGAAGCTCTAGAAAAGGTAGAGGAAGA
GCAAAACAAAAGTAAGAAAAAGGCACAGCAAGCAGCTGCAGCGGCTGCC---ACAGGAAGTAGCAGCCAGGTC---AGCC
AAAATTAC
>AB428551/B/JP/2000/117
ATGGGTGCGAGAGCGTCAGTATTAAGCGGGGGAGAATTAGATAAATGGGAAAGAATTCGGTTAAGGCCAGGGGGAAAGAA
AAAATATAGATTAAAACATATAGTATGGGCAAGCAGGGAGCTAGAACGATTCGCAGTTAACCCTGGCCTTTTGGAAACAT
CAGAAGGTTGTAGACAAATACTGGGACAGTTACAACCAGCCCTTCAAACAGGATCAGAAGAGCTTAGATCATTATTTAAT
ACAGTAGCAGTCCTCTATTGTGTACATCAAAGGATAGAGGTAAAAGACACCAAGGAAGCCCTAGACAAGATAGAGGAAGA
GCAAAACAAAAGTAAGCAAAAAGCACAGCAAGCAGCAGCAGCT---GAC---ACAGGAAACAGCAGCCAGGTC---AGCC
AAAATTAC
>AB428552/B/JP/2001/134
ATGGGTGCGAGAGCGTCAGTATTAAGCGGGGGAGAATTAGATAGATGGGAAAAAATTCGGTTAAGGCCAGGGGGAAAGAA
AAAATATAGATTAAAACATATAGTATGGGCAAGCAGGGAGCTAGAACGATTCGCAGTTAACCCTGGCCTTTTGGAAACAT
CAGAAGGTTGTAGACAAATAYTGGGACAGYTACAACCATCCCTTCAAACAGGRTCAGAAGAGCTTAAATCATTATTTAAT
GCAGTAGCAGTCCTCTATTGTGTACATCAAAGGATAGATGTAAAAGACACCAAGGAAGCCTTAGACAAGATAGAGGAAGA
GCAAAACAAAAGTAAGAAAAARGCACAGCAAGCAGCAGCAGCT---GAC---ACAGGAAACAGCAGTCAGGTC---AGCC
AAAATTAC
>AB428553/B/JP/2002/194
ATGGGTGCGAGAGCGTCAGTATTAAGCGGGGGAGAATTAGATAGATGGGAAAAAATTCGGTTAAGGCCAGGGGGAAAGAA
AAAATATAGATTGAAACATATAGTATGGGCAAGCAGGGAGCTAGAACGATTCGCAGTTAACCCTGGCCTTTTGGAAACAT
CAGAAGGTTGTAGACAAATACTGGGACAGCTACAACCATCCCTTCAAACAGGATCAGAAGAGCTTAAATCATTATTTAAT
ACAGTAGCAGTCCTCTATTGTGTACATCAAAGGATAGAGGTAAAAGACACCAAGGAAGCCCTAGACAAGATAGAGGAAGA
GCAAAACAAAAGTAAGAAAAAAGCGCAGCAAGCAGCAGCAGCT---GAC---ACAGGAAACAGCAGCCAGGTC---AGCC
AAAATTAC
>AB428554/B/JP/2002/197
ATGGGTGCGAGAGCGTCAGTATTAAGCGGGGGAGAATTAGATAGATGGGAAAAAATTCGGTTAAGGCCAGGGGGAAAGAA
AAAATATAGATTGAAACATATAGTATGGGCAAGCAGGGAGCTAGAACGATTCGCAGTTAACCCTGGCCTTTTGGAAACAT
CAGAAGGTTGTAGACAAATACTGGGACAGCTACAACCATCCCTTCAAACAGGATCAGAAGAGCTTAAATCATTATTTAAT
ACAGTAGCAGTCCTCTATTGTGTACATCAAAGGATAGAGGTAAAAGACACCAAGGAAGCCCTAGACAAGATAGAGGAAGA
GCAAAACAAAAGTAAGAAAAAAGCGCAGCAAGCAGCAGCAGCT---GAC---ACAGGAAACAGCAGCCAGGTC---AGCC
AAAATTAC
>AB428555/B/JP/2003/227
ATGGGTGCGAGAGCGTCAGTATTAAGCGGGGGAAAATTAGATACATGGGAAAAAATTCGGTTAAGGCCAGGGGGAAAGAA
AAAATATAGATTAAAACATCTAGTATGGGCAAGCAGGGAGCTAGAACGATTCGCAGTTAACCCTGGCCTTTTGGAAACAT
CAGAAGGTTGTAGACAAATACTGGGACAGCTACAACCAGCCCTTCAAACAGGATCAGAAGAGCTTAAATCATTATTTAAT
GCAGTAGCAGTCCTCTATTGTGTACATCAAAGGATAGATGTAAGAGACACCAAGGAAGCCTTAGATAAGATAGAGGAAGA
GCAAAACAAAAGTAAGAAAAAGGCACAGCAAGCRGCAGCAGCT---GAC---ACAGGAAACAGCAGTCAGGTC---AGCC
AAAATTAC
>AB428556/B/JP/2005/426
ATGGGTGCGAGAGCGTCAGTATTAAGCGGGGGAAAATTAGATAGATGGGAAAAAATTCGGCTACGGCCAGGGGGAAAGAA
AAAGTATAGATTAAAACATCTAGTATGGGCAAGCAGGGARCTAGAACGATTCGCAGTTAACCCYGGCCTTTTRGAAACAT
CAGAAGGGTGTAGACAAATACTAGGGCAGCTACAACCATCCCTTCAAACAGGATCAGAAGAGCTTAAATCATTATTTAAT
GCAATAGCAGTCCTCTATTGTGTACATCAAARCATAGATGTAAAAGACACCAAGGAAGCCCTAGACAAGATAGAGGAAGA
GCAAAACAAAAGTAAGAAAAAAGCACAGCAAGCAGCGGCAGCT---GAC---ACAGGAAACAGCAGTCATGTC---AGCC
AAAATTAC
>AB428557/B/JP/2005/436
ATGGGTGCGAGAGCGTCAGTATTAAGCGGGGGAAAATTAGATCAATGGGAAAGAATTCGGTTAAGGCCAGGGGGAAAGAA
AAAATATAGATTAAAACATTTAGTATGGGCAAGCAGGGARCTAGAGCGATTCGCAGTTAACCCTGGCCTTTTGGAAACAT
CAGAAGGTTGTAGACAAATAYTGGGACAGTTYCAAYCATCCCTTCAAACAGGATCAGAAGAGCTTARATCATTATTTAAC
ACAGTAGCAGTCCTCTATTGTGTACATCAAAGGATAGATGTAAAAGACACCAAGGAAGCCCTAGACAAGATAGAGGAAGA
GCAAAACAAAAGTAAGCAAAARGCACGGCAAGCAGCAGCAGCT---GAC---ACAGGAAACAGCAGCCAGGTC---AGCC
AAAATTAC
>AB428558/B/JP/2003/285
ATGGGTGCGAGAGCGTCGATAATAAGCGGAGGAGAATTAGATAAATGGGAAAAAATTCGGTTAAGGCAAGGGGGGAAGAA
AAAATATAGATTAAAACATTTAGTATGGGCAAGCAGGGAGCTGGAACGATTCGCAATAAATCCTGGCCTGTTAGAAACAT
CAGAAGGCTGTAAACAAATAATAGGGCAGCTACAACCATCTCTTCAGACAGGATCAGAAGAACTTAGATCATTATTCAAT
ACAGTAGCAGTCCTTTATTGTGTACATCAAAGGATAGAGGTAAAAGACACCAAGGAAGCTCTAGACAAGATAGAGGAAGA
GCAAAGCAAAAGCAAGAAAAAAGCACAGCAAACAGCAGCT------GAC---ACAGGAAATAGCAGCCAGGTC---AGCC
AAAATTAC
>AB428559/B/JP/2004/329
ATGGGTGCGAGAGCGTCGATAATAAGCGGAGGAGAATTAGATAAATGGGAAAAAATTCGGTTAAGGCAAGGGGGGAAGAA
AAAATATAGATTAAAACATTTAGTATGGGCAAGCAGGGAGCTGGAACGATTCGCAATAAATCCTGGCCTGTTAGAAACAT
CAGAAGGCTGTAAACAAATAATAGGGCAGCTACAACCATCTCTTCAGACAGGATCAGAAGAACTTAGATCATTATTCAAT
ACAGTAGCAGTCCTTTATTGTGTACATCAAAGGATAGAGGTAAAAGACACCAAGGAAGCTCTAGACAAGATAGAGGAAGA
GCAAAGCAAAAGCAAGAAAAAAGCACTGCAAACAGCAGCT------GAC---ACAGGAAATAGCARCCAGGTC---AGCC
AAAATTAC
>AB428560/B/JP/2005/398
ATGGGTGCGAGAGCGTCGATAATAAGCGGAGGAGAATTAGATAAATGGGAAAAAATTCGGTTAAGGCAAGGGGGGAAGAA
AAAATATAGATTAAAACATTTAGTATGGGCAAGCAGGGAGCTGGAACGATTCGCAATAAATCCTGGCCTGTTAGAAACAT
CAGAAGGCTGTAAACAAATAATAGGGCAGCTACAACCATCYCTTCAGACAGGATCAGARGAACTTAGATCATTATTCAAT
ACAGTAGCAGTCCTTTATTGTGTACATCAAAGGATAGAGGTAAAAGACACCAAGGAAGCTCTAGACAAGATAGAGGAAGA
GCAAAGCAAAAGCAAGAAAAAAGCACAGCAAACAGCAGCT------GAC---ACAGGAAAWAGCAGCCAGGTC---AGCC
AAAATTAC
>AB428561/B/JP/2006/472
ATGGGTGCGAGAGCGTCGGTAATAAGCGGGGGAGAATTAGATAAATGGGAAAAAATTCGRTTAAGGCCAGGGGGAGCCAA
AAAATATAGATTAAAACATCTAGTATGGGCAAGCAGGGAGCTGGAACGATTCGCATTAAATCCTGGCCTGTTAGAAACAT
CAGAAGGCTGCAAACAAATAATAGGGCAGCTACAACCATCTCTTCAGACAGGATCAGAAGAACTTAGATCATTATTCAAT
ACAGTAGCAGTCCTTTATTGTGTACATCAAAGGATAGAGGTAAAAGACACCAAGGAAGCTTTAGACAAGATAGAGGAAGA
GCAAAACAAAAGTAAGAAAAAGGCACAGCAAGCAGCAGCT------GAC---ACAGGAAAAAGCAGCCAGGTC---AGCC
AAAATTAC
>AB428562/B/JP/2006/574
ATGGGTGCGAGAGCGTCGATAATAAGCGGAGGAGAATTAGATAAATGGGAAAAAATTAGGTTAAGGCCAGGGGGGAAGAA
AAAATATAGATTAAAACATTTAGTATGGGCAAGCAGGGAACTGGAACGATTCGCACTAAATCCTGGCCTGTTAGAAACAT
CAGAAGGCTGTAGACAAATAATAGGGCAGCTACAACCATCTCTTCAGACAGGATCAGAAGAACTTAAATCATTATTCAAT
ACAGTAGCAGTCCTTTATTGTGTACATCAAAGAATAGAGGTAAAAGACACCAAGGAAGCTCTAGACAAGATAGAGGAAGA
GCAAAGCAAAAGCAAGAAAAAGGCACAGCAAACAGCAGCT------GAC---ACAGGAAAAAGCAGCCAGGTC---AGCC
AAAATTAC
>AB480692/B/JP/2004/DR6174
ATGGGTGCGAGAGCGTCGGTAATAAGCGGGGGAGAATTAGATAGATGGGAAAAAATTCGGTTAAGGCCGGGGGGAAACAA
AAAATATAGATTAAAACATATAGTATGGGCAAGCAGGGAGCTAGAACGATTCGCACTAAATCCTGGCCTGTTAGAAACAT
CAGAAGGCTGTAGACAAATAATGGAGCAGATACAACCATCTCTTCAGACAGGATCAGAAGAACTTAGATCATTATTCAAT
ACAGTAGCAGTCCTTTATTGTGTGCATCAAAGGATAGAGGTAAAAGACACCAAGGAAGCTTTAGACAAGATAGAGGAAGA
GCAAAGCAAAAGTAAGAAAAGAGCACAGCAAGCAGCAGCTGCAGCAGAC---ACAAGAAACAACAGCCAGGTC---AGCC
AAAATTAC
>AB480693/B/JP/2004/DR6174
ATGGGTGCGAGAGCGTCGGTAATAAGCGGGGGAGAATTAGATAGATGGGAAAAAATTCGGTTAAGGCCGGGGGGAAACAA
AAAATATAGATTAAAACATATAGTATGGGCAAGCAGGGAGCTAGAACGATTCGCACTAAATCCTGGCCTGTTAGAAACAT
CAGAAGGCTGTAAACAAATAATGGGGCAGATACAACCATCCCTCCAGACAGGATCAGAAGAACTTAGATCATTATTCAAT
ACAGTAGCAGTCCTCTATTGTGTGCATCAAAGGATAGAGGTAAAAGACACCAAGGAAGCTTTAGACAAGATAGAGGAAGA
GCAAAACAAAAGTAAGAAAAGAGCACAGCAAGCAGCAGCT------GAC---ACAGGAAGCAACAGCCAGGTC---AGCC
AAAATTAC
>AB480694/B/JP/2004/DR6175
ATGGGTGCGAGAGCGTCAGTATTAAGCGGGGGAGAATTGGATAGGTGGGAGAAAATTCGATTAAGACCAGGGGGAAAGAA
AACATATAGATTAAAACATATAGTATGGGCAAGCAGGGAGCTAGAGCGATTCGCGGTCAACCCTGGCCTGCTAGAAACAT
CAGGAGGCTGTAGACAAATACTGGAACAGCTAGAACCAACCCTTAAGACAGGATCAGAAGAAATTAAATCATTGTTTAAT
TTAATAGCAGTCCTCTATTGTGTACATCAAAGGATAGAGGTAAGAGACACCAAGGAAGCTTTAGATAAGATAGAGGAAGA
GCGAAACAAAAGTAAGAAAAAGGCACAGCAAGCGGCAGCT------GAC---ACAGGAAACAGCAGCCAGATC---AGCC
AAAATTAC
>AB480695/B/JP/2004/DR6175
ATGGGTGCGAGAGCGTCAGTATTAAGCGGGGGAGAATTGGATAGGTGGGAGAAAATTCGATTAAGGCCAGGGGGAAAGAA
AACATATAGATTAAAACATATAGTATGGGCAAGCAGGGAACTAGAACGATTCGCGGTCAACCCTGGCCTGCTAGAAACAT
CAGGAGGCTGTAGACAAATACTGGAACAGCTAGAACCAACCCTTAAGACAGGATCAGAAGAAATTAAATCATTGTTTAAT
TTAATAGCAGTCCTCTATTGTGTACATCAAAGGATAGAGGTAAGAGACACCAAGGAAGCTTTAGATAAGATAGAGGAAGA
GCGAAACAAAAGTAAGAAAAAGGCACAGCAAGCGGCAGCT------GAC---ACAGGAAACAGCAGCCAGATC---AGCC
AAAATTAC
>AB480696/B/JP/2004/DR5913
ATGGGTGCGAGAGCGTCGGTATTAAGCGGGGGAGAATTGGATAGATGGGAAAAAATTCGGTTAAGGCCAGGAGGAAGGAA
AAAATATAAACTAAAACATATAGTATGGGCAAGCAGAGAGCTAGAACGATTCGCAGTTAATCCTGGCCTGTTAGAAACAT
CAGAAGGCTGTAGGCAAATACTGGGACAGCTACAACCATCCCTTCAGACAGGATCAGAAGAGCTTAGATCATTATTTAAT
ACAGTAGCCACCCTCTATTGTGTACATCAAAAGATAGAGGTAAAAGACACCAAGGAGGCTTTAGAGAAGATAGAGGAAGA
GCAAAACAAAAGTAAGAAAAAGGCACAGCAAGCAGCAGCT------AAC---ACAGGAAATAGCAGTCAGGTT---AGCC
AAAATTAC
>AB480697/B/JP/2004/DR5913
ATGGGTGCGAGAGCGTCGGTATTAAGCGGGGGAGAATTGGATAGATGGGAAAAAATTCGGTTAAGGCCAGGGGGAAGGAA
AAAATATAAATTAAAACATATAGTATGGGCAAGCAGGGAGCTAGAACGATTCGCAGTTAATCCTGGCCTGTTAGAAACAT
CAGAAGGCTGTAGACAGATATTGGGACAGCTACAACCATCCCTTCAGACAGGATCAGAAGAGCTTAGATCATTATATAAT
ACAGTAGCCACCCTCTATTGTGTACATCAAAAGATAGAGGTAAAAGACACCAAGGAAGCTCTAGAGAAGATAGAGGAAGA
GCAAAACAAAAGTAAGAAAAAAGCACAACAAGCAGCAGCT------AAC---ACAGGAAATAGCAGTCAGGTT---AGCC
AAAATTAC
>AB480698/B/JP/1998/DR1120
ATGGGTGCGAGAGCGTCAGTATTAAGCGGGAGTGAATTAGATAAATGGGAAAGAATTCGGTTACGGCCAGGAGGAAAGAA
AAAATATAAACTAAAACATATAGTATGGGCAAGCAGGGAGCTAGAACGATTCGCAGTCAATCCTGGCCTTTTAGAAACAT
CAGGAGGATGTAGACAAATATTGGAACAGCTACAACCATCCCTTCAGACAGGATCAGAAGAACTTAAATCATTGTTTAAT
ACAGTAGCAACCCTCTATTGTGTACATCAGAGGATAGAGGTAAAAGACACAAAGGAAGCTTTAGACAAGATAGAGGAAGA
GCAAAACAAAAGTAAGAAAAAGGCACAGCAGGCAGCAGCAGCAGCTGAC---ACAGAAAACAGAAACCAGGTC---AGCC
AAAATTAC
>AB485638/B/US/1991/US2
ATGGGTGCGAGAGCGTCAGTATTAAGCGGGGGAGAATTAGATAGATGGGAAAAAATTCGGTTAAGGCCAGGGGGAAAGAA
AAAATATAGATTAAAACATATCGTATGGGCAAGCAGGGAACTAGAACGATTCGCAGTTAATCCTGGCCTGTTAGAAACAT
CAGAAGGCTGTAAACAAATACTGGGACAGCTACAACCAGCCCTCCAGACAGGGTCAGAAGAACTTAGATCATTATTTAAT
ACAGTAGCAACCCTCTATTGTGTGCATCAAAGGATAGATGTAAAAGACACCAAGGAAGCCTTAGATAAGATAGAGGAAGA
GCAAAACAAAAGTAAGAAAAAAGCACAGCAAGCAGCAGCT------GAC---ACAGGAAACAGCAGCCAGGTC---AGCC
AAAATTAC
>AB485639/B/US/1991/US2
ATGGGTGCGAGAGCGTCAGTATTAAGCGGGGGAGAATTAGATAGATGGGAAAAAATTCGGTTAAGGCCAGGGGGAAAGAA
AAAATATAGATTAAAACATATCGTATGGGCAAGCAGGGAACTAGAACGATTCGCAGTTAATCCTGGCCTGTTAGAAACAT
CAGAAGGCTGTAAACAAATACTGGGACAGCTACAACCAGCCCTCCAGACAGGGTCAGAAGAACTTAGATCATTATTTAAT
ACAGTAGCAACCCTCTATTGTGTGCATCAAAGGATAGATGTAAAAGACACCAAGGAAGCCTTAGATAAGATAGAGGAAGA
GCAAAACAAAAGTAAGAAAAAAGCACAGCAAGCAGCAGCT------GAC---ACAGGAAACAGCAGCCAGGTC---AGCC
AAAATTAC
>AB485640/B/US/1991/US2
ATGGGTGCGAGAGCGTCAGTATTAAGCGGGGGAGAATTAGATAGATGGGAAAAAATTCGGTTAAGGCCAGGGGGAAAGAA
AAAATATAGATTAAAACATATCGTATGGGCAAGCAGGGAACTAGAACGATTCGCAGTTAATCCTGGCCTGTTAGAAACAT
CAGAAGGCTGTAAACAAATACTGGGACAGCTACAACCAGCCCTCCAGACAGGGTCAGAAGAACTTAGATCATTATTTAAT
ACAGTAGCAACCCTCTATTGTGTGCATCAAAGGATAGATGTAAAAGACACCAAGGAAGCCTTAGATAAGATAGAGGAAGA
GCAAAACAAAAGTAAGAAAAAAGCACAGCAAGCAGCAGCT------GAC---ACAGGAAACAGCAGCCAGGTC---AGCC
AAAATTAC
>AB485641/B/BR/1990/BZ167
ATGGGTGCGAGAGCGTCGGTATTAAGCGGGGGAGAATTAGATAGATGGGAAAAAATTCGGTTAAGGCCAGGGGGAAAGAA
AAAATATGGGTTAAAACATGTAGTATGGGCAAGCAGGGAGCTAGAACGATTCGCAGTTAATCCTGGCCTACTAGAAACAG
CAGCAGGCTGTAGACAAATACTGGGACAGCTACAGCCATCCCTTCAGACTGGATCAGAAGAACTTAGATCATTATATAAT
ACAGTAGCAACCCTCTATTGTGTACATCAAAAGATAGATGTAAGAGACACCAAGGAAGCTTTAGAGAAGGTAGAGGAAGA
GCAAAACAAAAGTAAGGAAAAAGCACAGCAAGCAGCAGCAGCT---GAC---GCAGGAACCAGCAGCCAGGTC---AGCC
AAAATTAC
>AB485642/B/BR/1990/BZ167
ATGGGTGCGAGAGCGTCGGTATTAAGCGGGGGAGAATTAGATAAATGGGAAAAAATTCGGTTAAGGCCAGGGGGAAAGAA
AAAATATAGGTTAAAACATGTAGTATGGGCAAGCAGGGAACTAGAACGATTCGCAGTTAATCCTGGCCTACTAGAAACAG
CAGCAGGCTGTAGACAAATACTGGGACAGCTACAGCCATCCCTTCAGACTGGATCAGAAGAACTTAGATCATTATATAAT
ACAGTAGCAACCCTCTATTGTGTACATCAAAAGATAGATGTAAGAGACACCAAGGAAGCTTTAGAAAAGGTAGAGGAAGA
GCAAAACAAAAGTAAGAAAAAGGCACAGCAAGCAGCAGCAGCT---GAC---GCAGGAACCAGCAGCCAGGTC---AGCC
AAAATTAC
>AB564744/B/JP/-/DR1673
ATGGGTGCGAGAGCGTCAGTATTAAGCGGCGGCGAATTAGATAGATGGGAAAAAATTCGGTTAAGGCCAGGGGGAAGGAA
AAAATATAAGTTAAAACATATAGTATGGGCAAGCAGGGAGCTAGAACGATTTGCAGTTAATCCTGGCCTGTTAGAAACAT
CAGAGGGCTGTAGACAAATACTGGAACAGCTACAACCATCCTTACAGACAGGATCGGAAGAACTTAGATCATTATTTAAC
ACAATAGCAACCCTCTTTTGTGTACATCAAAGGATAGAGGTAAAAGACACCAAGGAAGCTTTAGACAAGATAGAGGAAGA
GCAAAACAAAAGTAAGAAAAAAGCACAGCAAGCAGCAGCGGCAGCTGAC---ACAGGAACTAACAAACAGGTC---AGCC
AAAATTAC
>AB564745/B/JP/-/DR1673
ATGGGTGCGAGAGCGTCAGTATTAAGCGGCGGCGAATTAGATAGATGGGAGAAAATTCGGTTAAGGCCAGGGGGAAGGAA
AAAATATAAACTAAAACATATAGTATGGGCAAGCAGGGAGCTAGAACGATTTGCAGTTAATCCTGGCCTGTTAGAAACAT
CAGAGGGCTGTAGACAAATACTGGAACAGCTACAACCATCCTTACAGACAGGATCGGAAGAACTTAGATCATTATTCAAC
ACAATAGCAACCCTCTTTTGTGTACATCAAAGGATAGATGTAAAAGACACCAAGGAAGCCTTAGACAAGATAGAGGAAGA
GCGAAACAAAAGTAAGAAAAAAGCACAGCAAGCAGCAGCAGCAGCACTGAC-ACAGGAAATAACAAACAGGTC---AGCC
AAAATTAC
>AB564746/B/JP/-/DR2735
ATGGGTGCGAGAGCGTCAGTATTAAGCGGCGGCGAATTAGATAGATGGGAGAAAATTCGGTTAAGGCCAGGGGGAAGGAA
AAAATATAAACTAAAACATATAGTATGGGCAAGCAGGGAGCTAGAACGATTTGCAGTTAATCCCGGCCTGTTAGAAACAT
CAGAGGGCTGTAGACAAATACTGGAACAGCTACAACCATCCTTACAGACAGGATCGGAAGAACTTAGATCATTATTTAAC
ACAATAGCAACCCTCTTTTGTGTACATCAAAGGATAGATGTAAAAGACACCAAGGAAGCCTTAGACAAGATAGAGGAAGA
GCAAAACAAAAGTAAGAAAAAAGCACAGCAAGCAGCAGCAGCAGCACTGAC-ACAGGAAATAACAAACAGGTC---AGCC
AAAATTAC
>AB565495/B/JP/-/JRC03B
ATGGGTGCGAGAGCGTCGGTAATAAGCGGAGGAGAATTAGATAGATGGGAAAAAATTCGGTTAAGGCCAGGGGGAAACAA
AAAATATAAGTTAAAACATATAGTATGGGCAAGCAGGGAGCTGGAACGATTCGCGCTAAACCCTGGCCTGTTAGAAACAG
CAGAAGGCTGTAAACAAATAATAGGACAGTTACAACCAGCTCTTCAGACAGGATCAGAAGAATTTAGATCATTATTCAAT
ACAGTAGCAGTCCTTTATTGTGTACATCAAAGGATAGAGGTAAAAGACACCAAAGAAGCTTTAGACAAGATAGAGGAAGA
GCAAAACAAAAGTAAGAAAAAGGCACAGCAAGCAGCAGCT------GAC---ACAGGAAGCAACAAACAGGTC---AGCC
AAAATTAC
>AB565496/B/JP/-/JRC03B
ATGGGTGCGAGAGCGTCGGTAATAAGCGGAGGAGAATTAGATAGATGGGAAAAAATTCGGTTAAGGCCAGGGGGAAACAA
AAAATATAAGTTAAAACATATAGTATGGGCAAGCAGGGAGCTGGAACGATTCGCGCTAAACCCTGGCCTGTTAGAAACAG
CAGAAGGCTGTAAACAAATAATAGGACAGTTACAACCAGCTCTTCAGACAGGATCAGAAGAATTTAGATCATTATTCAAT
ACAGTAGCAGTCCTTTATTGTGTACATCAAAGGATAGAGGTAAAAGACACCAAAGAAGCTTTAGACAAGATAGAAGAAGA
ACAAAACAAAAGTAAGAAAAAGGCACAGCAAACAGCAGCT------GAC---ACAGGAAGCAACAAACAGGTC---AGCC
AAAATTAC
>AB565497/B/JP/-/JRC05B
ATGGGTGCGAGAGCGTCAGTATTAAGCGGGGGAGAATTAGATAGATGGGAAAAAATTCGGTTAAGGCCAGGGGGAAAGAA
AAAATATAGATTAAAACATTTAGTATGGGCAAGCAGGGAGCTGGAACGATTCGCGGTTAATCCTGGCCTGTTAGAAACAG
CAGAAGGCTGTAGACAAATATTGGGACAGCTACAACCAGCTCTTCAGACAGGATCGGAAGAACTTAAATCATTACATAAT
ACAGTAGCAGTACTCTATTGTGTACATCAAAGGATAACGGTAAAAGACACCAAGGAAGCTTTAGAAAAAATAGAGGAAGA
GCAAAACAAAAGTAAGAAAAAGGCACAGCAAGCAGCAGCT------GAC---ACAGGAAACAGCAGCCAGGTC---AGCC
AAAATTAC
>AB565498/B/JP/-/JRC05B
ATGGGTGCGAGAGCGTCAGTATTAAGCGGGGGAGAATTAGATAGATGGGAAAAAATTCGGTTAAGGCCAGGGGGAAAGAA
AAAATATAGATTAAAACATTTAGTATGGGCAAGCAGGGAGCTGGAACGATTCGCGGTTAATCCTGGCCTGTTAGAAACAG
CAGAAGGCTGTAGACAAATATTGGGACAGCTACAACCAGCTCTTCAGACAGGATCGGAAGAACTTAAATCATTACATAAT
ACAGTAGCAGTACTCTATTGTGTACATCAAAGGATAACGGTAAAAGACACCAAGGAAGCTTTAGAAAAAATAGAGGAAGA
GCAAAACAAAAGTAAGAAAAAGGCACAGCAAGCAGCAGCT------GAC---ACAGGAAACAGCAGCCAGGTC---AGCC
AAAATTAC
>AB565499/B/JP/-/JRC53B
ATGGGTGCGAGAGCGTCGGTAATAAGCGGGGGAGAATTAGATAAATGGGAAAAAATTCGGTTAAGGCCAGGGGGAAGGAA
AAAATATAGATTAAAACATATAGTATGGGCAAGCAGGGAGCTAGAACGATTTGCACTAAACCCTGGCCTGTTAGAAACAT
CAGAAGGCTGTAGACAACTACTGGGACAGTTACAGCCATCGCTTCAGACAGGATCAGAAGAACTTAGATCATTATTCAAT
ACAATAGCAGTCCTTTTTTGTGTGCATCAAAGGATAGATATAAAAGACACCAAGGAAGCCTTAGACAAGATAGAGGAAGA
GCAAAGCAAAAGTAAGAAAAAAGCACAGCAAGCAGCAGCT------GAC---ACAGGAAACAACAGCCAAGTC---AGCC
ATAATTAC
>AB565500/B/JP/-/JRC53B
ATGGGTGCGAGAGCGTCGGTAATAAGCGGGGGAGAATTAGATAAATGGGAAAAAATTCGGTTAAGGCCAGGGGGAAGGAA
AAAATATAGATTAAAACATATAGTATGGGCAAGCAGGGAGCTAGAACGATTTGCACTAAACCCTGGCCTGTTAGAAACAT
CAGAAGGCTGTAGACAACTACTGGGACAGTTACAGCCATCGCTTCAGACAGGATCAGAAGAACTTAGATCATTATTCAAT
ACAATAGCAGTCCTTTTTTGTGTGCATCAAAGGATAGATATAAAAGACACCAAGGAAGCCTTAGACAAGATAGAGGAAGA
GCAAAGCAAAAGTAAGAAAAAAGCACAGCAAGCAGCAGCT------GAC---ACAGGAAACAACAGCCAAGTC---AGCC
ATAATTAC
>AB565501/B/JP/-/JRC65B
ATGGGTGCGAGAGCGTCAGTATTAAGCGGGGGACAATTAGATAGATGGGAAAAAATTCGGTTAAGGCCAGGGGGAAAGAA
AAAGTATAGATTAAAACATTTAGTATGGGCAAGCAGGGAGCTAGAACGATTCGCAATTAATCCTGGCCTGTTAGAAACAG
CAGAAGGCTGTAGGCAAATATTGGAACAGCTACAGCCATCCCTTCAGACAGGATCAGAAGAAATTAAATCATTACACAAT
ACAGTAGCAACCCTCTATTGTGTACATATGAGGATAGACATAAAAGACACCAAGGAAGCTTTAGACAAAATAGAGGAGGA
GCAAAACAAAAGAAAGAAAAAGGCACAGCAAGCAGCAGCT------GAT---ACAGGAAACAGCAGCCCGGTC---AGCC
AAAATTAC
>AB565502/B/JP/-/JRC65B
ATGGGTGCGAGAGCGTCAGTATTAAGCGGGGGACAATTAGATAGATGGGAAAAAATTCGGTTAAGGCCAGGGGGAAAGAA
AAAGTATAGATTAAAACATTTAGTATGGGCAAGCAGGGAGCTAGAACGATTCGCAATTAATCCTGGCCTGTTAGAAACAG
CAGAAGGCTGTAGGCAAATATTGGAACAGCTACAGCCATCCCTTCAGACAGGATCAGAAGAAATTAAATCATTACACAAT
ACAGTAGCAACCCTCTATTGTGTACATATGAGGATAGACATAAAAGACACCAAGGAAGCTTTAGACAAAATAGAGGAGGA
GCAAAACAAAAGAAAGAAAAAGGCACAGCAAGCAGCAGCT------GAT---ACAGGAAACAGCAGCCCGGTC---AGCC
AAAATTAC
>AB604948/B/JP/-/DR1777
ATGGGTGCGAGAGCGTCAGTATTAAGCGGGGGAAAATTAGATAAATGGGAAAAGATTCGGTTACGGCCAGGGGGAAGGAA
AAAATATCACTTAAAACATATAGTATGGGCAAGCAGGGAGCTAGAGCGATTTGCAGTTAATCCTGGTCTTTTAGAGACAG
CGGACGGCTGTAGACAAATACTGGTACAGTTACAACCATCCCTTAAGACAGGATCAGAAGAACTTAAATCATTATATAAC
ACCATAGCAGTCCTCTATTGTGTACATCAAAATATAGAGATAAAAGACACCAAGGAAGCTTTAGATAAGATAGAGGAAGA
GCAAAACAAAAGTAAGAAAAAAGCACAGCAAGCAGCAGCT------GAC---ACAGGAAACAACAGCCAGGTC---AGCC
AAAATTAC
>AB604949/B/JP/-/DR2735
ATGGGTGCGAGAGCGTCAGTATTAAGCGGCGGCGAATTAGATAGATGGGAGAAAATTCGGTTAAGGCCAGGGGGAAGGAA
AAAATATAAACTAAAACATATAGTATGGGCAAGCAGGGAGCTAGAACGATTTGCAGTTAATCCCGGCCTGTTAGAAACAT
CAGAGGGCTGTAGACAAATACTGGAACAGCTACAACCATCCTTACAGACAGGATCGGAAGAACTTAGATCATTATTTAAC
ACAATAGCAACCCTCTTTTGTGTACATCAAAGGATAGATGTAAAAGACACCAAGGAAGCCTTAGACAAGATAGAGGAAGA
GCAAAACAAAAGTAAGAAAAAAGCACAGCAAGCAGCAGCAGCAGCACTGAC-ACAGGAAATAACAAACAGGTC---AGCC
AAAATTAC
>AB604950/B/JP/-/DR5929
ATGGGTGCGAGAGCGTCAGTATTAAGCGGGGGAGAATTAGATAAATGGGAAAAGATTCGGCTAAGGCCAGGGGGAAAGAA
AAAATATAGATTAAAACATATAGTATGGGCAAGCAGGGAACTAGAACGATTCGCAGTTAATCCCGGCCTTTTAGAGACAT
CAGAAGGCTGTAGACAAATACTAGGACAGCTACAACCATCCCTTCAGACAGGATCAGAAGAACTTAGATCATTATATAAT
ACAGTAGCAACCCTCTATTGTGTGCATCAAAGGATAGATGTAAAAGACACCAAGGAAGCTTTAGAGAAGATAGAGGAAGA
GCAAAACAAAAGTAAGAAAAGAGCACAGCAAGCGGCAGCT------GAC---ACAGGAAACAGCAGCAAGGTC---AGCC
AAAATTTT
>AB604951/B/JP/-/DR5929
ATGGGTGCGAGAGCGTCAGTATTAAGCGGGGGAGAATTAGATAAATGGGAAAAGATTCGGCTAAGGCCAGGGGGAAAGAA
AAAGTATAGATTAAAACATATAGTATGGGCAAGCAGGGAACTAGAACGATTCGCAGTTAATCCTGGCCTTTTAGAGACAT
CAGAAGGCTGTAGACAAATACTAGGACAGCTACAACCATCCCTTCAGACAGGATCAGAAGAACTTAGATCATTATATAAT
ACAGTAGCAACCCTCTATTGTGTGCATCAAAGGATAGATGTAAAAGACACCAAGGAAGCTTTAGAGAAGATAGAGGAAGA
GCAAAACAAAAGTAAGAAAAAGGCACAGCAAGCGGCAGCT------GAC---ACAGGAAACAGCAGCAAGGTC---AGCC
AAAATTTT
>AB641836/B/JP/-/pJRC57B09
ATGGGTGCGAGAGCGTCAGTATTAAGCGGCGGAGAATTAGATAAATGGGAAAAAATTCGGCTAAGGCCAGGAGGAAAGAA
AAAATATAGATTAAAACATATAGTATGGGCAAGCAGGGAGCTAGAGCGATTCGCACTTAATCCTGGCCTATTAGAAACAT
CAGAAGGCTGTAGACAAATACTGGGACAGCTACAACCGTCCCTTCAGACAGGATCAGAAGAACTTAAATCATTACATAAT
ACAGTAGCAGTCCTCTATTGTGTGCATCAAAGGATAGAAATAAGAGACACCAAGGAAGCTCTAGAGAAGATAGAGGAAGA
GCAAAACAAAAATAAGAAAAAGGCACAGCAAGCAGCAGCT------GAC---ACAGGAAACAGCAATAATGTC---AGCC
AAAATTAT
>AB641837/B/JP/-/pJRC57B05
ATGGGTGCGAGAGCGTCAGTATTAAGCGGCGGAGAATTAGATAAATGGGAAAAAATTCGGCTAAGGCCAGGAGGAAAGAA
AAAATATAGATTAAAACATATAGTATGGGCAAGCAGGGAGCTAGAGCGATTCGCACTTAATCCTGGCCTATTAGAAACAT
CAGAAGGCTGTAGACAAATACTGGGACAGCTACAACCGTCCCTTCAGACAGGATCAGAAGAACTTAAATCATTACATAAT
ACAGTAGCAGTCCTCTATTGTGTGCATCAAAGGATAGAAATAAGAGACACCAAGGAAGCTCTAGAGAAGATAGAGGAAGA
GCAAAACAAAAGTAAGAAAAAGGCACAGCAAGCAGCAGCT------GAC---ACAGGAAACAGCAATAATGTC---AGCC
AAAATTAT
>AB731663/B/JP/2008/08JP_NMC104_clone_01
ATGGGTGCGAGAGCGTCAGTATTAAGCGGGGGAGAATTAGATAGATGGGAAAAAATTCGATTAAGGCCAGGGGGAAAGAA
AAAATATAAATTAAAACATATAGTATGGGCAAGCAGGGAACTAGACCGATTCGCACTTAACCCTGGCCTGTTAGAAACAG
CAGAAGGCTGTAAACAAATATTGGGACAGCTACATCCATCCCTTCAGACAGGATCAGAAGAAGTTAAATCATTATATAAT
ACAGTAGCAGTCCTCTATTGTGTGCATCAAAGGATAGATGTAAAAGACACCAAAGAAGCTTTAGATAAGATAGAGGAAGA
GCAAAACAAAATTAAGAAAAGGGCTCAGCAAGCAGCAGCCGCAGCTGAC---ACAGGAAACAGCAGCCAGATC---AGCC
AAAATTAC
>AB731664/B/JP/2008/08JP_NMC104_clone_09
ATGGGTGCGAGAGCGTCAGTATTAAGCGGGGGAGAATTAGATAGATGGGAAAAAATTCGATTAAGGCCAGGGGGAAAGAA
AAAATATAAATTAAAACATATAGTATGGGCAAGCAGGGAACTAGACCGATTCGCACTTAACCCTGGCCTGTTAGAAACAG
CAGAAGGCTGTAAACAAATATTGGGACAGCTACATCCATCCCTTCAGACAGGATCAGAAGAAGTTAAATCATTATATAAT
ACAGTAGCAGTCCTCTATTGTGTGCATCAAAGGATAGATGTAAAAGACACCAAAGAAGCTTTAGATAAGATAGAGGAAGA
GCAAAACAAAATTAAGAAAAGGGCTCAGCAAGCAGCAGCCGCAGCTGAC---ACAGGAAACAGCAGCCAGATC---AGCC
AAAATTAC
>AB731669/B/JP/2011/11JP_NMC851C_clone_13
ATGGGTGCGAGAGCGTCAGTATTAAGCGGGGGAGAATTAGATAAATGGGAAAGAATTCGGTTACGGCCAGGGGGAAGGAA
AAAATATAGATTGAAACATATAGTATGGGCAAGCAGGGAGCTAGAACGATTCGCAGTTAACCCCGGCCTTTTGGAAACAT
CAGAAGGTTGTAGACAAATACTGGGACAGTTACAACCATCCCTTCAAACAGGATCAGAAGAGCTTAAATCATTATTTAAT
ACAGTAGCAGTCCTCTATTGTGTACATCAAAGGATAGAGGTAAAAGACACCAAGGAAGCCCTAGACAAGATAGAGGAAGA
GCAAAACAAAAGTAAGAAAAGGGCGCAGCAAGCAGCAGCAGCT---GAC---ACAGGAAACAGCGGTCAGGTC---AGCC
AAAATTAC
>AB731670/B/JP/2011/11JP_NMC851C_clone_48
ATGGGTGCGAGAGCGTCAGTATTAAGCGGGGGAGAATTAGATAAATGGGAAAAAATTCGGTTACGGCCAGGGGGAAGGAA
AAAATATAGATTGAAACATATAGTATGGGCAAGCAGGGAGCTAGAACGATTCGCAGTTAACCCCGGCCTTTTGGAAACAT
CAGAAGGTTGTAGACAAATACTGGGACAGTTACAACCATCCCTTCAAACAGGATCAGAAGAGCTTAAATCATTATTTAAT
ACAGTAGCAGTCCTCTATTGTGTACATCAAAGGATAGAGGTAAAAGACACCAAGGAAGCCCTAGACAAGATAGAGGAAGA
GCAAAACAAAAGTAAGAAAAGGGCGCAACAAGCAGCAGCAGCT---GAC---ACAGGAAACAGCGGTCAGGTC---AGCC
AAAATTAC
>AF003887/B/FR/1985/NL43xWC001
ATGGGTGCGAGAGCGTCAGTATTAAGCGGGGGAGAATTAGATAGATGGGAAAAAATTCGGCTAAGGCCAGGGGGAAAGAA
AAAATATAAATTAAAACATATAGTATGGGCAAGCAGGGAGCTAGAACGATTCGCAGTTAATCCTGGCCTGTTAGAAACAT
CAGAAGGCTGTAGACAAATACTGGGACAGCTACAACCAGCCCTCCAGACAGGATCAGAAGAACTTAGATCATTACATAAT
ACAGTAGCAGTCCTCTATTGTGTGCATCAAAGGATAGAGGTAAAAGACACCAAGGAAGCTTTAGAGAAAATAGAGGAAGA
GCAAAACAAAAGTAAGAAAACAGCACAGCAAGCAGCAGCT------GAC---ACAGGAAACAGCAACAAGGTC---AGCC
AAAATTAC
>AF003888/B/FR/1985/NL43WC001
ATGGGTGCGAGAGCGTCAGTATTAAGCGGGGGAGAATTAGATAGATGGGAAAAAATTCGGCTAAGGCCAGGGGGAAAGAA
AAAATATAAATTAAAACATATAGTATGGGCAAGCAGGGAGCTAGAACGATTCGCAGTTAATCCTGGCCTGTTAGAAACAT
CAGAAGGCTGTAGACAAATACTGGGACAGCTACAACCAGCCCTCCAGACAGGATCAGAAGAACTTAGATCATTACATAAT
ACAGTAGCAGTCCTCTATTGTGTGCATCAAAGGATAGAGGTAAAAGACACCAAGGAAGCTTTAGAGAAAATAGAGGAAGA
GCAAAACAAAAGTAAGAAAACAGCACAGCAAGCAGCAGCT------GAC---ACAGGAAACAGCAACAAGGTC---AGCC
AAAATTAC
>AF004394/B/US/1986/AD87_ADA
ATGGGTGCGAGAGCGTCAGTATTAAGCGGCGGAAAATTAGATAGATGGGAAAAAATTCGGTTGAGGCCAGGGGGAAAGAA
AAAATATAAATTAAAACATATAGTATGGGCAAGCAGGGAGCTAGAACGATTCGCAGTTAACCCTGGCCTGTTAGAAACAT
CAGAAGGCTGTAGACAAATACTGGGACAGCTACAACCATCCCTTCAGACAGGATCAGAAGAACTTAAATCATTATTTAAT
ACAGTAGCAACCCTCTATTGTGTGCATCAAAACATAGATGTAAGAGACACCAAGGAAGCTTTAGACAAGATAGAGGAAGA
ACAAAACAAAAGTAAGAAAAAAGCACAGCAAGCAGCAGCT------GAC---GCAGAAAAAAGCAGCCAGGTC---AGCC
AAAATTAC
>AF033819/B/FR/1983/HXB2_copy_LAI
ATGGGTGCGAGAGCGTCAGTATTAAGCGGGGGAGAATTAGATCGATGGGAAAAAATTCGGTTAAGGCCAGGGGGAAAGAA
AAAATATAAATTAAAACATATAGTATGGGCAAGCAGGGAGCTAGAACGATTCGCAGTTAATCCTGGCCTGTTAGAAACAT
CAGAAGGCTGTAGACAAATACTGGGACAGCTACAACCATCCCTTCAGACAGGATCAGAAGAACTTAGATCATTATATAAT
ACAGTAGCAACCCTCTATTGTGTGCATCAAAGGATAGAGATAAAAGACACCAAGGAAGCTTTAGACAAGATAGAGGAAGA
GCAAAACAAAAGTAAGAAAAAAGCACAGCAAGCAGCAGCT------GAC---ACAGGACACAGCAATCAGGTC---AGCC
AAAATTAC
>AF042100/B/AU/1986/MBC200
ATGGGTGCGAGAGCGTCAGTATTAAGCGGGGGAGAATTAGATCGATGGGAAAAAATTCGGTTAAGGCCAGGGGGAAAGAA
ACAATATCGATTAAAACATATAGTATGGGCAAGCAGGGAGCTAGAACGATTCGCAGTTAATCCTGGCCTGTTAGAAACAT
CAGAGGGCTGTAGACAAATACTGGGACAGCTACAACCATCCCTTAAGACAGGATCAGAAGAAATTAAATCATTATATAAT
ACAGTAGCAACACTCTATTGTGTGCATCAAAAGATAGAGGTAAAAGACACCAAGGAAGCTTTAGAGAAGATAGAGGAAGA
GCAAAACAAAAGTAAGAAAAAGGCACAGCAAGCAGCAGCT------GAC---ACAGAAAACAGCAGCCAGGTC---AGCC
AAAATTAC
>AF042101/B/AU/1987/MBC925
ATGGGTGCGAGAGCGTCAGTATTAAGCGGGGGAGAATTAGATAGATGGGAAAGAATTCGGTTAAGGCCAAGGGGAAAGAA
AAAATATCAATTAAAACATATAGTATGGGCAAGCAGGGAGCTGGAACGATTCTCAGTTAATCCTGGCCTGTTAGAAACAT
CAGAAGGCTGTAGACAAATACTGAGACAGCTACAACCAGCCCTTCAGACAGGATCAGAAGACTTTAGATCATTATATAAT
ACAGTAGCAACCCTCTATTGTGTGCATCAAAGGATAGAGGTAAAAGACACCAAGGAAGCTTTAGAGAGGGTAGAGGAAGA
GCAAAACAAAAGTAAGGAAAAAGCACAGCAAGCAGCAGCT------GAC---ACAGGAAACAGCAGCAACAGGTC-AGCC
AAAATTAC
>AF042102/B/AU/1993/MBC18_MBCC18
ATGGGTGCGAGAGCGTCAATATTAAGCGGGGGAAAATTAGATAGATGGGAGAAAATTCGGTTAAGGCCAGGAGGAAAGAA
AAAGTATAAATTAAAACATATAGTATGGGCAAGCAGGGAGCTAGAACGATTCGCAGTCAATCCTGGCCTGTTGGAAACAT
CAGAAGGCTGTAGACAAATACTGGGACAGTTACACCCGTCCCTTCAGACAGGATCAGAAGAACTTAAATCAGTATATAAT
GCAGTAGCAGTCCTCTATTGTGTGCATCAAAACATAGACATAAAAGACACCAAGGAAGCTTTAGAaAAGATAGAGGAAGA
GCAAAACAAATGTAAGAAAAAAGCACAGCAAGCAGCAGCT------GGC---ACAGGAAACAGCAACCCGGTC---AGCC
AAAATTAC
>AF042103/B/AU/1995/MBCC54
ATGGGTGCGAGAGCGTCAATATTAAGCGGGGGAGAATTAGATAGATGGGAAAAAATTCGGTTACGGCCAGGGGGAAAGAA
AAAATATCAATTAAAACATATAGTATGGGCAAGCAGGGAGCTAGAACGATTCGCAGTCAATCCTGGCCTGTTAGAAACAT
CAGAAGGCTGTAGACAAATACTGGGGCAGTTACAACCAGCCCTTCAGACAGGATCAGAAGAACTTAGATCATTATATAAT
ACAGTAGCAACCCTCTATTGTGTGCATCAAAGGATAGAGATAAAAGACACCAAGGAAGCTTTAGAgAAGATAGAGGAAGA
GCAAAACAAAAGTAAGAAAAAAACACAGCAAGCAGCAGCT------GGC---ACAGGAAACAGCAGCCAGGTC---AGCC
AAAATTAC
>AF042105/B/AU/1996/MBCD36
ATGGGTGCGAGAGCGTCAGTATTAAGCGGGGAAGAATTAGATAGATGGGAAAAAATTCGGTTACGGCCAGGAGGAAGGAA
AAAATATCAATTAAAACATATAGTATGGGCAAGCAGGGAGCTAGAACGATTCGCAGTTAATCCTGGCCTGTTAGAAACAT
CAGAAGGCTGTAGACAAATACTGGGGCAGTTACACCCAACCCTTCCGACAGGATCAGAAGAACTTAAATCATTATATAAT
ACAGTAGCAGTCCTCTATTGTGTGCATCAAAGGTTAGAGGTAAAAGACACCAAGGAAGCTTTAGAaAAGATAGAGGAAGA
GCAAAACAAATGTAAAAAAAAAGCACAGCAAGCAGCAGCT------GGC---ACAGGAAACAGCAGCCAGGTC---AGCC
AAAATTAC
>AF042106/B/AU/1993/MBCC18R01_C18R01
ATGGGTGCGAGAGCGTCAATATTAAGCGGGGGAAAATTAGATAGATGGGAGAAAATTCGGTTAAGGCCAGGAGGAAAGAA
AAAGTATAAATTAAAACATATAGTATGGGCAAGCAGGGAGCTAGAACGATTCGCAGTTAATCCTGGCCTGTTAGAAACAT
CAGAAGGCTGTAGACAAATACTGGGACAGTTACACCCATCCCTTCAGACAGGATCAGAAGAACTTAAATCAGTATATAAT
GCAGTAGCAGTCCTCTATTGTGTGCATCAAAACATAGACATAAAAGACACCAAGGAAGCTTTAGAaAAGATAGAGGAAGA
GCAAAACAAATGTAAGAAAAAAGCACAGCAAGCAGCAGCT------GGC---ACAAGAAACAGCAGCCCGGCC---AGCC
AAAATTGC
>AF049494/B/US/-/499JC16
ATGGGTGCGAGAGCGTCGGTATTAAGCGGGGGAGATTTAGATCGATGGGAAAAAATTCGGTTAAGGCCAGGGGGAAAGAA
AAAATATATGTTAAAACATATAGTATGGGCAAGCAGGGAGCTAGAACGATTCGCAGTCAATCCTGGCCTGTTAGAAACAT
CAGAAGGCTGTAGACAAGTACTGGAACAGCTACAGCCATCCCTTCAGACAGGATCAGAAGAACTTAGATCCTTATATAAT
ACAATAGCAACCCTCTATGGTGTGCATCAAAAAATAGAGGTAAAAGACACCAAGGAAGCTTTAGACAAAATAGAGGAAGA
GCAAAACAAAAGTAAGAAAAAAGCACAGCAAGCAGCAGCT------GAC---ACAGGACACAGCAGCCAGGTC---AGCC
AAAATTAC
>AF049495/B/US/-/NC7
ATGGGTGCGAGAGCGTCGGTATTAAGCGGGGGAGATTTAGATCGATGGGAAAAAATTCGGTTAAGGCCAGGGGGAAAGAA
AAAATATATGTTAAAACATATAGTATGGGCAAGCAGGGAGCTAGAACGATTCGCAGTTAATCCTGGCCTGTTAGAAACAG
CTGAAGGCTGTAGACAAATACTAGAACAGCTACAGCCATCCCTTCAGACAGGATCAGAAGAACTTAGATCCTTATATAAT
ACAATAGCAACCCTCTATTGTGTGCATCAAAAAATAGAGGTAAAAGACACCAAGGAAGCTTTAGAAAAAATAGAGGAAGA
GCAAAACAAAAGTAAGAAAAAAGTACAGCAAGCAGCAGCTGCAACTGGC---ACAGGAAACAGCAGCCAGGTC---AGCC
AAAATTAC
>AF069140/B/US/1991/DH12_3
ATGGGTGCGAGAGCGTCAGTATTAAGCGGCGGAAAATTAGATAGTTGGGAAAAAATTCGATTAAGGCCAGGGGGAAAGAA
AAAATATAAATTAAAACATATAGTATGGGCAAGCAGGGAGCTAGAACGGTTCGCAGTCAATCCTGGCCTGTTAGAAACAT
CAGAAGGCTGCAGACAAATACTGGGACAGCTACAACCGTCCCTTCAGACAGGATCAGAAGAACTTAGATCACTATATAAT
ACAGTAGCAACCCTCTATTGTGTGCATGAAAGGATAGAGGTAAAAGACACCAAGGAAGCTTTAGACAAGGTAGAGGAAGA
GCAAAACAAAAGTAAGAAAAAAGCACAGCAAGCAGCAGCT------GAC---ACAGGAAACAGCAGTCAAGTC---AGCC
AAAATTAC
>AF070521/B/FR/1985/NL43E9_LAI_IIIB_NY5
ATGGGTGCGAGAGCGTCGGTATTAAGCGGGGGAGAATTAGATAAATGGGAAAAAATTCGGTTAAGGCCAGGGGGAAAGAA
ACTATATAAACTAAAACATATAATATGGGCAAGCAGGGAGCTAGAACGATTCGCAGTTAATCCTGGCCTTTTAGAGACAT
CAGAAGGCTGTAGACAAATACTGGGACAGCTACAACCATCCCTTCAGACAGGATCAGAAGAACTTAGATCATTATATAAT
ACAATAGCAGCCCTCTATTGTGTGCATCAAAGGATAGATGTTAAAGACACCAAGGAAGCCTTAGATAAGATAGAGGAAGA
GCAAAACAAAAGTAAGAAAAAGGCACAGCAAGCAGCAGCT------GAC---ACAGGAAACAACAGCCAGGTC---AGCC
AAAATTAC
>AF086817/B/TW/1994/TWCYS_LM49
ATGGGTGCGAGAGCGTCAATATTAAGCGCGGGGGAATTAGATAAATGGGAAAGAGTTCGGTTAAGGCCAGGGGGAAAGAA
AAAATATAGATTAAAGCATCTAGTATGGGCAAGCAGGGAGCTAGAAAGATTCGCAGTCAACCCTGGCCTGTTAGAAACAT
CAGAAGGCTGCAGACAAATACTGGGACAACTACAATCATCCCTTCAGACAGGATCAGAAGAACTTAGATCATTATATAAT
ACAGTAGCAACTCTCTATTGTATACATCAAAAGATAGAGATAAAAGACACCAAGGACGCTTTAGAAAAGATAGAGGAAGA
GCAAAACAAAAGTAAGAAAAAAGCACAGCAAGCAGCAACC------GGC---ACAGGAAACAACAGCCCGGTC---AGCC
AAAATTAC
>AF146728/B/AU/-/VH_VHPCR
ATGGGTGCGAGAGCGTCAGTATTAAGCGGGGGAGAATTGGATAGATGGGAGAAAATTCGGTTAAGGCCAGGGGGAAAGAA
AACATATAAATTAAAACATATAGTATGGGCAAGCAGGGAACTAGAACGATTCGCAGTTAATCCTGGCCTGTTAGAAACAT
CAGAAGGCTGTAGACAAATACTGGTACAGCTACAACCATCCCTTCCGACAGGATCAGAAGAACTTAAATCATTATTTAAT
ACAGTAGCAACCCTCTATTGTGTGCATCAAAAGATAGAGATAAGAGACACCAAGGAAGCTTTAGAaAAGATAGAGGAAGA
GCAAAACAAAAGTAAGAAAAAGGCACAGCAAGCAGCAGCTgacgcaGAT---GCAGGAAATAGCAGCAAGGTC---AGCC
AAAATTAC
>AF224507/B/KR/1997/WK
ATGGGTGCGAGAGCGTCAATATTAAGCGGGGGAGAATTAGATCAATGGGAAAAAATTCGGTTAAGGCCAGGAGGAAAGAA
AAAATATAGGTTAAAACATCTAGTATGGGCAAGCAGGGAGCTAGAAAGGTTCGCAGTTAATCCTGGCCTGTTAGAAACAT
CAGAAGGTTGTAGACAAATATTGGGACAGCTACAACCATCCCTTCAGACAGGATCAGAAGAACTTAAATCATTATTTAAT
GCAGTAGCAGTCCTCTATTGTGTACATCAAAGGATAGAGATAAAAGACACCAAGGAAGCTTTAGAgAAAATAGAGGAAGA
GCAAAGCAAAAGTAAGAAAAAGGCACAGCAAGCAACAGCT------GAC---ACAGGAAGCAGCAGCCAGGTC---AGCC
AAAATTAC
>AF256204/B/ES/1989/S61I1
ATGGGTGCGAGAGCGTCGATATTAAGCGGGGGAGGATTAGATAGATGGGAAAAAATTCGGTTAAGGCCAGGGGGAAAGAA
AAAATATAGATTAAAACATTTAGTATGGGCAAGCAGGGAGCTAGAACGATTCGCAGTCAATCCTGGCCTATTAGAAACAT
CAGAAGGTTGTAGACAAATACTGGGACAGCTACAACCATCCCTTCAGACAGGATCAGAAGAACTTAGATCATTATATAAT
ACAGTAGCAACCCTCTATTGTGTGCATCAAAAGATAGATGTAAAAGACACCAAGGAAGCTTTAGATAAGATAGAGGAAGA
GCAAAACAAAAGTAAGAAGAAAGCACAGCAAGCAGCAGCT------GAC---ACAGGAAACAGCAGCCAGGTC---AGCC
AAAATTAC
>AF256206/B/ES/1989/S61G1
ATGGGTGCGAGAGCGTCGATATTAAGCGGGGGAGGATTAGATAGATGGGAAAAAATTCGGTTAAGGCCAGGAGGAAAGAA
AAAATATAGATTAAAACATTTAGTATGGGCAAGCAGGGAGCTAGAACGATTCGCAGTTAATCCTGGCCTATTAGAAACAT
CAGAAGGTTGTAGACAAATACTGGGACAGCTACAACCAGCCCTTCAGACAGGGTCAGAAGAACTTAGATCATTATATAAT
ACAGTAGCAACCCTCTATTGTGTGCATCAAAAGATAGATGTAAAAGACACCAAGGAAGCTTTAGAGAAGATAGAGGAAGA
GCAAAACAAAAGTAAGAAGAAAGCACAGCAAGCAGCAGCT------GAC---ACAGGAAACAGCAGCCAGGTC---AGCC
AAAATTAC
>AF256207/B/ES/1989/S61G7
ATGGGTGCGAGAGCGTCGATATTAAGCGGGGGAGGATTAGATAGATGGGAAAAAATTCGGTTAAGGCCAGGAGGAAAGAA
AAAATATAGATTAAAACATTTAGTATGGGCAAGCAGGGAGCTAGAACGATTCGCAGTTAATCCTGGCCTATTAGAAACAT
CAGAAGGTTGTAGACAAATACTGGGACAGCTACAACCAGCCCTTCAGACAGGGTCAGAAGAACTTAGATCATTATATAAT
ACAGTAGCAACCCTCTATTGTGTGCATCAAAAGATAGATGTAAAAGACACCAAGGAAGCTTTAGAGAAGATAGAGGAAGA
GCAAAACAAAAGTAAGAAGAAAGCACAGCAAGCAGCAGCT------GAC---ACAGGAAACAGCAGCCAGGTC---AGCC
AAAATTAC
>AF256208/B/ES/1989/S61I15
ATGGGTGCGAGAGCGTCAATATTAAGCGGGGGAGGATTAGATAGATGGGAAAAAATTCGGTTAAGGCCAGGGGGAAAGAA
AAAATATAGATTAAAACATTTAGTATGGGCAAGCAGGGAGCTAGAACGATTCGCAGTCAATCCTGGCCTATTAGAAACAT
CAGAAGGTTGTAGACAAATACTGGGACAGCTACAACCAGCCCTTCAGACAGGATCAGAAGAACTTAGATCATTATATAAT
ACAGTAGCAACCCTCTATTGTGTGCATCAAAAGATAGATGTAAAAGACACCAAGGAAGCTTTAGATAAGATAGAGGAAGA
GCAAAACAAAAGTAAGAAAAAAGCACAGCAAGCAGCAGCT------GAC---ACAGGAAATAGCAGCCAGGTC---AGCC
AAAATTAC
>AF286365/B/US/1988/WR27
ATGGGTGCGAGAGCGTCAATATTAAGCGGGGGAGAATTAGATAAATGGGAAAAAATTCGGTTACGGCCAGGGGGAAAGAA
AAAATATAGATTAAAACATTTAGTATGGGCAAGCAGGGAACTAGAACAATTTGCAATTAATCCCGGCCTTTTAGAAACAG
CAGAGGGCTGTAGACAAATACTGGGACAGCTACAATCAGCCCTTCAGACAGGATCAGAAGAACTTAGATCATTATATAAT
ACAGTAGCAACCCTCTATTGTGTGCATCAAAGGATAGAGGTAAAAGACACCAAGGAAGCTTTAGAGAAGATAGAGGAAGA
GCAAAACAAAAGTAAGAAAAAAGCACAGCAAGCAGCAGCT------GGC---ACAGGAAACAGCAGCAATGTC---AGCC
AAAATTAC
>AF538302/B/AU/1999/1181
ATGGGTGCGAGAGCGTCGGTATTAAGCGGGGGAGAATTAGATAGATGGGAGAAAATTCGGTTAAGGCCAGGGGGAAAGAA
AAAATATAAATTAAAACATATAGTATGGGCAAGCAGGGAGCTAGAACGATTCGCAGTTAACCCTGGCCTGTTAGAAACAT
CAGAGGGCTGTAGACAAATACTGGCACAGCTACAACCATCCCTTCAGACAGGATCAGAAGAGCTTAAATCATTATTTAAT
ACAGTAGCGACCCTCTATTGTGTACATCAAAGGATAGAGGTAAAAGACACCAAGGAAGCTTTAGAGAAGATAGAGGAAGA
GCAAACCAAAAGTAAGAAAAAGGCACAGCAAGCAGCAGCT------GAC---ACAGGAAACAGCAGCCAGGTC---AGCC
AAAATTAC
>AF538303/B/AU/1999/1182
ATGGGTGCGAGAGCGTCGGTATTAAGCGGGGGAAAATTAGATAGATGGGAAAAAATTCGGTTAAGGCCAGGGGGAAAGAA
AAAATATAAATTAAAACATATAGTATGGGCAAGCAGGGAGCTAGAACGATTCGCAGTCAATCCTGGCCTGTTAGAAACAT
CAGATGGCTGCAGACAAATATTGGCACAGCTACAACCATCCCTTCAGACAGGATCAGAAGAACTTAAGTCATTATTTAAT
ACAGTAGCAACCCTCTATTGTGTGCATCAGAACATAGAGGTAAAAGACACCAAGGAAGCTTTAGAGAAGATAGAGGAAGA
GCAAAACAAAAGTAAGAAAAAAGCACAGCAAGCAGCAGCT------GAC---ACAGGAAACAGCAGCCAGGTC---AGCC
AAAATTAC
>AF538304/B/AU/1995/C24
ATGGGTGCGAGAGCGTCAGTATTAAGCGGGGGAGAATTAGACAAATGGGAAAAAATTCGGTTAAGGCCAGGGGGAAAGAA
AAAATATAAGTTAAAACATATAGTATGGGCAAGCAGGGAGCTAGAACGATTCGCAGTTAATCCTGGCCTGTTAGAAACAT
CAGGCGGCTGTAGACAAATATTGGCACAGCTACAACCGTCCCTTCAAACAGGATCAGAAGAACTTAAATCATTATATAAT
ACAGTAGCAACCCTCTATTGTGTACATCAAAAGATAGAGATAAAAGACACCAAGGAAGCTTTAGAAAAGATAGAGGAAGA
GCAAAACAAAAGTAAGAAAAAGGCACAGCAAGCAGCAGCT------GAC---ACAGGAAACAGCAGCCAGGTC---AGCC
AAAATTAC
>AF538305/B/AU/1995/C42
ATGGGTGCGAGAGCGTCAATATTAAGCGGCGGAAAATTAGACCAATGGGAAAAAATTCGGTTGCGGCCAGGAGGAAAGAA
AAAGTATAAGTTTAAACATCTAGTATGGGCAAGCAGGGAGCTAGAACGATTCGCAGTCAATCCTGGCCTGTTAGAAACAT
CAGAAGGCTGTATACAAATACTGGGACAGCTACAACCGTCCCTTCAGACAGGATCAGAAGAACTTAAATCATTATTTAAT
ACAGTAGCAACCCTCTATTGTGTGCATCAAAGGATAGATGTAAGAGATCCCAAGGAAGCCTTAGATAAGATAGAGGAAGA
GCAAAACCAAATTAAGAAAAAGGCACAGCAAGCAGCAGCT------GAC---ACAGGAAAGCACAGCAAGGTC---AGCC
AAAATTAC
>AF538306/B/AU/1995/C76
ATGGGTGCGAGAGCGTCGCTCTTAAGCGGGGGAGAATTAGACAAATGGGAAAAAATTCGGTTAAGGCCAGGGGGAAAGAA
AAGATATAAATTAAAACATATAGTATGGGCAAGCAGGGAGTTAGAACGATTCGCAGTCAATCCTGGCCTGTTAGAGACAT
CAGAAGGCTGCAGACAAATACTGGGACAGCTACAACCATCCCTTCAGACAGGATCAGAAGAACTTAAATCATTATATAAT
ACAGTAGCAGTCCTCTATTGTGTACATCAAAGGATAGAGGTAAAAGACACCAAGGAAGCTTTAGATAAGATAGAGGAAGA
GCAAAACAAAAGTAAGAAAAAGGCACAGCAAGCAGCAGCT------GAC---ACAAGAAGCAGCAGCCAGGTC---AGCC
AAAATTAC
>AF538307/B/AU/1995/C92
ATGGGTGCGAGAGCGTCAGTATTAAGCGGGGGAAAGTTAGACAAATGGGAAAAAATTCGGTTAAGGCCAGGGGGAAAGAA
AAAATATAAGTTAAAACATATAGTATGGGCAAGCAGGGAGTTAGAACGATTCGCAGTTAATCCTGGCCTGCTAGAAACAT
CAGAAGGCTGTAGACAGATACTGGGACAGCTACAACCATCCCTTCAGACAGGATCAGAAGAACTTAGATCATTATATAAT
ACAGTAGCAACCCACTATTGTGTGCATCAAGGGATAGGTGTAAAAGACACCAAGGAAGCTTTAGACAAGATAGAGGAAGA
GCAAAACAAAAGTAAGAAGAAGGCACAGCAAGCAGCAGCT------GAC---ACAGGAAACAGCAGCCAGGTC---AGCC
AAAATTAC
>AJ271445/B/GB/1986/GB8_46R
ATGGGTGCGAGAGCGTCAGTATTAAGCGGGGGAGAATTAGATAGATGGGAAAAAATTCGGTTAAGGCCAGGGGGAAAGAA
AAAATATAGATTAAAACATGTAGTATGGGCAAGCAGGGAGCTAGAACGATTCGCAGTTAATCCTGGCCTGTTAGAAACAT
CAGAAGGCTGTAGACAAATACTAGAACAGCTACAACCATCCCTTCAGACAGGATCAGAAGAACGTAGATCATTATTTAAC
ACAGTAGCAACTCTCTATTGTGTACATCAAAGGATAGATGTAAAAGACACCAAGGAAGCTTTAGAtAAGATAGAGGAAGA
GCAAAGCAAAAGTAAGAAAAAAGCACAGCAAGCAGCAGCT------GAC---AAGGGAAACAGCAACCAGGTC---AGCC
AAAATTAC
>AX032749/B/FR/1985/pNL43_patent
ATGGGTGCGAGAGCGTCGGTATTAAGCGGGGGAGAATTAGATAAATGGGAAAAAATTCGGTTAAGGCCAGGGGGAAAGAA
ACAATATAAACTAAAACATATAGTATGGGCAAGCAGGGAGCTAGAACGATTCGCAGTTAATCCTGGCCTTTTAGAGACAT
CAGAAGGCTGTAGACAAATACTGGGACAGCTACAACCATCCCTTCAGACAGGATCAGAAGAACTTAGATCATTATATAAT
ACAATAGCAGTCCTCTATTGTGTGCATCAAAGGATAGATGTAAAAGACACCAAGGAAGCCTTAGATAAGATAGAGGAAGA
GCAAAACAAAAGTAAGAAAAAGGCACAGCAAGCAGCAGCT------GAC---ACAGGAAACAACAGCCAGGTC---AGCC
AAAATTAC
>AX078307/B/FR/1983/LAI-patent
ATGGGTGCGAGAGCGTCAGTATTAAGCGGGGGAGAATTAGATCGATGGGAAAAAATTCGGTTAAGGCCAGGGGGAAAGAA
AAAATATAAATTAAAACATATAGTATGGGCAAGCAGGGAGCTAGAACGATTCGCAGTTAATCCTGGCCTGTTAGAAACAT
CAGAAGGCTGTAGACAAATACTGGGACAGCTACAACCATCCCTTCAGACAGGATCAGAAGAACTTAGATCATTATATAAT
ACAGTAGCAACCCTCTATTGTGTGCATCAAAGGATAGAGATAAAAGACACCAAGGAAGCTTTAGACAAGATAGAGGAAGA
GCAAAACAAAAGTAAGAAAAAAGCACAGCAAGCAGCAGCT------GAC---ACAGGACACAGCAGTCAGGTC---AGCC
AAAATTAC
>AY037268/B/AR/1998/ARCH054
------GCGGGAGCGTCGGTATTAAGCGGGGGAAAATTAGATAGGTGGGAAAAAATTCGGTTAAGGCCAGGGGGAAAGAA
AAAATATAAATTAAAACATATAGTATGGGCAAGCAGGGAGCTAGAACGATTTGCAGTCAATCCTGGCCTGTTAGAAACAT
CAGAAGGCTGCAGACGAATACTGGAACAGCTACATCCATCCCTTCAGACAGGATCAGAAGAACTTAAATCATTATATAAT
ACGGTAGCAACCCTCTATTGTGTGCATCAAAATATAGAGGTAAGAGACACCAAGGATGCTTTAGAAAAAATAGAGGAAGA
ACAAAACAAAATTAAGAAAAGGGCACAGCAAGCAGCAGCT------GAC---ACAGGAAACAGCAACCCGGTC---AGCC
AAAATTAC
>AY037269/B/AR/2000/ARMS008
------GCGAGAGCGTCAGTATTAAGCGGGGGAGAATTAGATAAATGGGAGAAAATTCGGTTAAGACCAGGGGGAAAGAA
AAAATATCAATTAAAACATCTAGTATGGGCAAGCAGAGAGCTAGAACGATTCGCGGTTAATCCTGGCCTTTTAGAGACAT
CAGAAGGCTGTAGACAAATACTGGGACAGTTACAACCATCCCTTCAGACAGGATCAGAAGAACTTAAATCATTATATAAT
ACAGTAGCAACCCTCTATTGTGTACATCAAAAGATAGAGGTAAAAGATACCAAGGAAGCTTTAGATAAGATCGAGGAAGA
GCAAAACAAAAGTAAAAAGAAAGCACAGCAAGCAGCAGCAGCT---GAC---ACAGGAAAAAACAACCAGGTC---AGCC
AAAATTAC
>AY037270/B/BO/1999/BOL0122
------GCGAGAGCGTCGGTATTAAGTGCGGGGGAATTAGATAAATGGGAGAAAATTCGGTTACGGCCAGGGGGAAAGAA
AAAATACAGATTAAAACATATAGTATGGGCAAGCAGAGAGCTAGAACGATTTGCAGTCAATCCTGGCCTTTTAGAAACAT
CAGGGGGCTGTAGACAAATACTGGGACAGCTACAACCGTCCCTTCAAACAGGATCAGAAGAACTTAGATCATTATATAAT
ACAGTAGCAGTCCTCTTTTGTGTGCATCAAAAGATAGAGGTAAAAGACACCAAGGAAGCTTTAGACAAGATAGAGGAAGA
GCAAAACAAAAGTAAGAAAAAAGCACAGCAAGCAGCGGCT------GAC---ACAGGAAACAGCAATCAGGTC---AGCC
ACAATTTC
>AY037282/B/AR/1999/ARMA132
------GCGAGAGCGTCGGTATTAAGCGGGGGAGAATTAGATAAATGGGAGAAAATTCGGTTAAGGCCAGGGGGAAAGAA
AAAATATAAACTAAAACATATAGTATGGGCAAGCAGGGAGCTAGAACGATTCGCAGTTAATCCTGGCCTGTTAGAAACAT
CAGAAGGCTGTAGACAAATACTGGGACAGCTACAACCGTCCCTTCAAACAGGATCGGAAGAACTTAAATCATTATATAAT
ACAGTAGCAGTCCTCTATTGTGTGCATCAAAGGATAGAGATAAAAGACACCAAGGAAGCTTTAGACAAAATAGAGGAGGA
GCAAAGCAAAAGTAAGAAAAAGGCACAGCAAGCAGCAGCT------GAC---ACAGGAAACAACAACCAGGTC---AGTC
AAAATTAC
>AY173951/B/TH/1990/BK132
ATGGGTGCGAGAGCGTCAGTATTAAGCGGGGGACAATTAGATAGATGGGAGAAAATTCGGTTACGGCCAGGGGGAAAGAA
AAAATATAGATTAAAACATATAGTATGGGCAAGCAGGGAGCTAGAACGATTCGCAGTTAATCCTGGCCTATTGGAAACAT
CAGAAGGCTGTAGACAAATACTGGGACAGCTACAACCAAGCCTTCAGACAGGATCAGAAGAACTTAGATCATTATATAAT
ACAATAGCAGTCCTCTATTGTGTACATCAAAAGATAGAGGTAAAAGACACCAAGGAAGCTTTAGAGAAGATAGAGGAAGA
ACAAAACAAAAGTAAGAAAAAGGCACAGCAAGCAGCAGCT------AAC---ACAGAAAACAGCAGCCAGGTT---AGCC
AAAATTAC
>AY173952/B/US/1990/US1
ATGGGTGCGAGAGCGTCAGTATTAAGCGGGGGAGAATTAGATAAATGGGAAAAAATTCGGTTAAGGCCAGGGGGAAAGAA
ACAATATAAATTAAAACATATAGTATGGGCAAGCAGGGAGCTAGAACGATTCGCAGTTAACCCTGGCCTGTTAGAAACAT
CAGATGGCTGTAGACAAATACTGGGACAGCTACAACCAGCCCTTCAGACAGGATCAGAAGAGCTTAAATCATTATATAAT
ACAGTAGCAACCCTCTATTGTGTACATCAAAGGATAGACGTAAGAGACACCAAGGAAGCTTTAGACAAGATAGAGGAAGA
GCAAAACAAAAGTAAGAAAAAAGCACAGCAAGCAGCAGCT------GAC-------CAAACAGCAGCCAGGTC---AGCC
AAAATTAC
>AY173953/B/US/1990/US2
ATGGGTGCGAGAGCGTCAGTATTAAGCGGGGGAGAATTAGATAGATGGGAAAAAATTCGGTTAAGGCCAGGGGGAAAGAA
AAAATATAGATTAAAACATATCGTATGGGCAAGCAGGGAACTAGAACGATTCGCAGTTAATCCTGGCCTGTTAGAAACAT
CAGAAGGCTGTAAACAAATACTGGGACAGCTACAACCAGCCCTCCAGACAGGGTCAGAAGAACTTAGATCATTATTTAAT
ACAGTAGCAACCCTCTATTGTGTGCATCAAAGGATAGATGTAAAAGACACCAAGGAAGCCTTAGATAAGATAGAGGAAGA
GCAAAACAAAAGTAAGAAAAAAGCACAGCAAGCAGCAGCT------GAC---ACAGGAAACAGCAGCCAGGTC---AGCC
AAAATTAC
>AY173954/B/US/1990/US3
ATGGGTGCGAGAGCGTCAGTACTAAGCGGGGGAAAATTAGATAAATGGGAAAAAATTCGGTTAAGGCCAGGGGGAAAGAA
AAAATATAAATTAAAACATATAGTATGGGCAAGCAGGGAGCTAGAACGATTCGCACTTAATCCTGGCCTTTTAGAGACAT
CAGAGGGCTGTAGACAAATATTGGGACAGYTACAACCAGCCCTTAAGACAGGATCAGAGGAACTTAAATCATTATTTAAT
ACAGTAGCAACCCTCTATTGTGTGCATCAAAATATAGAGGTAAGAGACACCAAGGAAGCTTTAGATAAGATAGAGGARGA
GCAAAACAAAAGTAAGAAAAAGGCACAGCAAGCTGCAGCT------GAT---ACAGGAAGCAGCAGCCAGGTC---AGCC
AAAATTAC
>AY173955/B/US/1990/US4
ATGGGTGCGAGAGCGTCAGTATTAAGCGGGGGAGAATTAGATAAATGGGAAAAAATTCGGTTAAGGCCAGGGGGAAAGAA
AAGATATAGACTAAAACATATAGTATGGGCAAGCAGGGAGCTAGAACGATTTGCAGTTAATCCTGGCCTTTTAGAGACAG
CAGACGGCTGTAAACAAATAATAGCACAGCTACAACCATCCCTTCAGACAGGATCAGAAGAACTTAGATCATTATTTAAC
ACAGTAGTAACCCTCTATTGTGTACATAAAAAGATAGAGGTAAAAGACACCAAGGAAGCCTTAGAGAAGGTAGAGGAAGA
GCAAAACAAAAGTAAGAAAAAGGCACAGCAAGCAGCAGCT------GAC---ACAGGAAGCAACAGCCCGGTC---AGCC
AAAATTTC
>AY173956/B/BR/1989/BZ167
ATGGGTGCGAGAGCGTCGGTATTAAGCGGGGGAGAATTAGATAGATGGGAAAAAATTCGGTTAAGGCCAGGGGGAAAGAA
AAAATATAGGTTAAAACATGTAGTATGGGCAAGCAGGGAGCTAGAACGATTCGCAGTTAATCCTGGCCTACTAGAAACAG
CAGCAGGCTGTAGACAAATACTGGGACAGCTACAGCCATCCCTTCAGACTGGATCAGAAGAACTTAGATCATTATATAAT
ACAGTAGCAACCCTCTATTGTGTACATCAAAAGATAGATGTAAGAGACACCAAGGAAGCTTTAGAGAAGGTAGAGGAAGA
GCAAAACAAAAGTAAGAAAAAAGCACAGCAAGCAGCAGCAGCT---GAC---GCAGGAACCAGCAGCCAGGTC---AGCC
AAAATTAC
>AY180905/B/CN/2001/CNHN24
ATGGGTGCGAGAGCGTCGGTATTAAGCGGGGGACAATTAGATAGATGGGAAAAAATTCGGTTAAGGCCAGGGGGAAAGAA
AAAATATAGATTAAAACATTTAGTATGGGCAAGCAGGGAGCTAGAACGATTCGCAGTTAATCCTGGCCTGTTAGAAACAG
CAGAAGGCTGTAGACAAATACTGGAACAGCTACAACCAAGCCTTCAGACAGGATCAGAAGAACTTAGATCCTTATTCAAT
ACAGTAGCAACCCTCTATTGTGTGCATCAAAGGATAGAGATAAAAGACACCAAGGAAGCTTTAGAAAAGATAGAGGAAGA
GCAAAACAAAAGTAAGAAAAAGACACAGCAAACAGCAGCT------GAC---ACAGGAAACAGCAGCCAGGTC---AGCC
AAAATTAC
>AY308760/B/US/1996/1333_d2
ATGGGTGCGAGAGCGTCAGTATTAAGCGGGGGAGAATTAGATAGATGGGAAAAAATTCGGTTAAGGCCAGGGGGAAAGAA
ACAATATAAATTAAAACATATAGTATGGGCAAGCAGGGAGCTAGAACGATTCGCAATTAATCCTGGCCTGTTAGAAACAT
CAGAAGGCTGTAGACAAATACTGGGACAGCTACAACCATCCCTTCAGACAGGATCAGAAGAACTTAGATCATTATATAAT
ACAGTAGCAGTCCTCTATTGTGTGCATCAAAAGATAGAGGTAAAAGACACCAAGGAGGCTTTAGATAAGATAGAGGAAGA
GCAAAACAAAAGTAAGAAAAAAGAACAGCAAGCGGCAGCT------AAC---ACAGGAAACAGCAGCCAGGTT---AGCC
AAAATTAC
>AY308761/B/US/1996/1299_d22
ATGGGTGCGAGAGCGTCAGTATTAAGCGGGGGAGAATTAGATAGATGGGAAAAAATTCGGTTAAGGCCAGGGGGAAAGAA
ACAATATAAATTAAAACATATAGTATGGGCAAGCAGGGAGCTAGAACGATTCGCAATTAATCCTGGCCTATTAGAAACAT
CAGGAGGCTGTAGACAAATACTGGGACAGATACAACCATCCCTTCAGACAGGATCAGAAGAACTTAGATCATTATATAAT
ACAATAGCAGTCCTCTATTGTGTACATCAAAGGATAGAGGTAAGAGACACCAAGGAAGCTTTAGATAAGATAGAGGAAGA
GCAAAACAAAAGTAAGAAAAAGGAACAGCAAGCGGCAGCT------AAC---ACAGGAAACAGCAGCCAGGTT---AGCC
AAAATTAC
>AY308762/B/US/1996/1304_d31
ATGGGTGCGAGAGCGTCAGTATTAAGCGGGGGAGAATTAGATAGATGGGAAAAAATTCGGTTAAGGCCAGGGGGAAAGAA
ACAATATAAATTAAAACATATAGTATGGGCAAGCAGGGAGCTAGAACGATTCGCAATTAATCCTGGCCTRTTAGAAACAT
CAGRAGGCTGTAGACAAATACTGGGACAGATACAACCATCCCTTCAGACAGGATCAGAAGAACTTAGATCATTATATAAT
ACAATAGCAGTCCTCTATTGTGTACATCAAAGGATAGAGGTAAGAGACACCAAGGAAGCTTTAGATAAGATAGAGGAAGA
GCAAAACAAAAGTAAGAAAAAGGAACAGCAAGCGGCAGCT------AAC---ACAGGAAACAGCAGCCAGGTT---AGCC
AAAATTAC
>AY314044/B/CA/1996/WC10P_1
ATGGGTGCGAGAGCGTCAATATTAAGCGGTGGCGAATTAGATAGATGGGAAAAAATTCGGCTAAGGCCAGGGGGAAAGAA
AAAATACAGATTAAAACATATAGTATGGGCAAGCAGGGAACTAGAACGATTCGCAGTCAACCCTGGCCTATTAGAAACAT
CAGAAGGCTGTAGACAAATACTGGGACAGCTACAACCGTCCCTTCAGACAGGATCAGAAGAACTTAGATCATTATATAAT
ACAGTAGCAACCCTCTATTGTGTGCATCAAAAGATAGATGTAAAAGACACCAAGGAAGCTTTAGAGAAGGTAGAGGAAGA
GCAAAACAAAAGT-AAG--AAAGCACAGCAAGCAGCAGCT------GAC---ACAGGAAACAGCAACCAGGCCAGCAGCC
AAAATTAC
>AY314045/B/CA/1996/WC10P_2
ATGGGTGCGAGAGCGTCAATATTAAGCGGTGGCGAATTAGATAGATGGGAAAAAATTCGGCTAAGGCCAGGGGGAAAGAA
AAAGTACAGATTAAAACATATAGTATGGGCAAGCAGGGAACTAGAACGATTCGCAGTCAACCCTGGCCTATTAGAAACAT
CAGAAGGCTGTAGACAAATACTGGGACAGCTACAACCGTCCCTTCAGACAGGATCAGAAGAACTTAGATCATTATATAAT
ACAGTAGCAACCCTCTATTGTGTGCATCAAAAGATAGATGTAAAAGACACCAAGGAAGCTTTAGAGAAGGTAGAGGAAGA
ACAAAACAAAAGTAAGAAAAAAGCACAGCAAGCAGCAGCT------GAC---ACAGGAAACAGCAACCAGGCCAGCAGCC
AAAATTAC
>AY314046/B/CA/1996/WC10P_3
ATGGGTGCGAGAGCGTCAATATTAAGCGGTGGCGAATTAGATAGATGGGAAAAAATTCGGCTAAGGCCAGGGGGAAAGAA
AAAATACAGATTAAAACATATAGTATGGGCAAGCGGGGAACTAGAACGATTCGCAGTCAACCCTGGCCTATTAGAAGCAT
CAGAAGGCTGTAGACAAATACTGGGACAGCTACAACCGTCCCTTCAGACAGGATCAGAAGAACTTAGATCATTATATAAT
ACAGTAGCAACCCTCTATTGTGTGCATCAAAAGATAGATGTAAAAGACACCAAGGAAGCTTTAGAGAAGGTAGAGGAAGA
GCAAAACAAAAGTAAGAAAAAAGCACAGCAAGCAGCAGCT------GAC---ACAGGAAACAGCAACCAGGCCAGCAGCC
AAAATTAC
>AY314047/B/CA/1996/WC10P_4
ATGGGTGCGAGAGCGTCGATATTAAGCGGTGGCGAATTAGATAGATGGGAAAAAATTCGGCTAAGGCCAGGGGGAAAGAA
AAAGTACAGATTAAAACATATAGTATGGGCAAGCAGGGAACTAGAACGATTCGCAGTCAACCCTGGCCTATTAGAAACAT
CAGAAGGCTGTAGACAAACACTGGGACAGCTACAACCGTCCCATCAGACAGGATCAGAAGAACTTAGATCATTATATAAT
ACAGTAGCAACCCTCTATTGTGTGCATCAAAAGATAGATGTAAAAGACACCAAGGAAGCTTTAGAGAAGGTAGAGGAAGA
ACAAAACAAAAGTAAGAAAAAAGCACAGCAAGCAGCAGCT------GAC---ACAGGAAACAGCAACCAGGCCAGCAGCC
AAAATTAC
>AY314048/B/CA/1996/WC10P_6
ATGGGTGCGAGAGCGTCAATATTAAGCGGTGGCGAATTAGATAGATGGGAAAAAATTCGGCTAAGGCCAGGGGGAAAGAA
AAAGTACAGATTAAAACGTATAGTATGGGCAAGCAGGGAACTAGAACGATTCGCAGTCAACCCTGGCCTATTAGAAACAT
CAGAAGGCTGTAGACAAATACTGGGACAGCTACAACCGTCCCTTCAGACAGGATCAGAAGAACTTAGATCATTATATAAT
ACAGTAGCAACCCTCTATTGTGTGCATCAAAAGATAGATGTAAAAGACACCAAGGAAGCTTTAGAGAAGGTAGAGGAAGA
GCAAAACAAAAGTAAGAAAAAAGCACAGCAAGCAGCAGCT------GAC---ACAGGAAACAGCAACCAGGCCAGCAGCC
AAAATTAC
>AY314049/B/CA/1996/WC10P_7
ATGGGTGCGAGAGCGTCAATATTAAGCGGTGGCGAATTAGATAGATGGGAAAAAATTCGGCTAAGGCCAGGGGGAAAGAA
AAAGTACAGATTAAAACATATAGTATGGGCAAGCAGGGAACTAGAACGATTCGCAGTCAACCCTGGCCTATTAGAAACAT
CAGAAGGCTGTAGACAAATACTGGGACAGCTACAACCGTCCCTTCAGACAGGATCAGAAGAACTTAGATTATTATATAAT
ACAGTAGCAACCCTCTATTGTGTGCATCAAAAGATAGATGTAAAAGACACCAAGGAAGCTTTAGAGAAGGTAGAGGAAGA
ACAAAACAAAAGTAAGAAAAAAGCACAGCAAGCAGCAGCT------GAC---ACAGGAAACAGCAACCAGGCCAGCAGCC
AAAATTAC
>AY314050/B/CA/1996/WC10P_8
ATGGGTGCGAGAGCGTCAATATTAAGCGGTGGCGAATTAGATAGATGGGAAAAAATTCGGCTAAGGCCAGGGGGAAAGAA
AAAGTACAGATTAAAACATATAGTATGGGCAAGCAGGGAACTAGAACGATTCGCAGTCAACCCTGGCCTATTAGAAACAT
CAGAAGGCTGTAGACAAATACTGGGACAGCTACAACCGTCCCTTCAGACAGGATCAGAAGAACTTAGATTATTATATAAT
ACAGTAGCAACCCTCTATTGTGTGCATCAAAAGATAGATGTAAAAGACACCAAGGAAGCTTTAGAGAAGGTAGAGGAAGA
ACAAAACAAAAGTAAGAAAAAAGCACAGCAAGCAGCAGCT------GAC---ACAGGAAACAGCAACCAGGCCAGCAGCC
AAAATTAC
>AY314051/B/CA/1996/WC10P_9
ATGGGTGCGAGAGCGTCAATATTAAGCGGTGGCGAATTAGATAGATGGGAAAAAATTCGGCTAAGGCCAGGGGGAAAGAA
AAAATACAGATTAAAACATATAGTATGGGCAAGCAGGGAACTAGAACGATTCGCAGTCAACCCTGGCCTATTAGAAACAT
CAGAAGGCTGTAGACAAATACTGGGACAGCTACAACCGTCCCTTCAGACAGGATCAGAAGAACTTAGATCATTATATAAT
ACAGTAGCAACCCTCTATTGTGTGCATCAAAAGATAGATGTAAAAGACACCAAGGAAGCTTTAGAGAAGGTAGAGGAAGA
GCAAAACAAAAGT-AAG--AAAGCACAGCAAGCAGCAGCT------GAC---ACAGGAAACAGCAACCAGGCCAGCAGCC
AAAATTAC
>AY314052/B/CA/1996/WC10P_10
ATGGGTGCGAGAGCGTCAATATTAAGCGGTGGCGAATTAGATAGATGGGAAAAAATTCGGCTAAGGCCAGGGGGAAAGAA
AAAATACAGATTAAAACATATAGTATGGGCAAGCGGGGAACTAGAACGATTCGCAGTCAACCCTGGCCTATTAGAAGCAT
CAGAAGGCTGTAGACAAATACTGGGACAGCTACAACCGTCCCTTCAGACAGGATCAGAAGAACTTAGATCATTATATAAT
ACAGTAGCAACCCTCTATTGTGTGCATCAAAAGATAGATGTAAAAGACACCAAGGAAGCTTTAGAGAAGGTAGAGGAAGA
GCAAAACAAAAGTAAGAAAAAAGCACAGCAAGCAGCAGCT------GAC---ACAGGAAACAGCAACCAGGCCAGCAGCC
AAAATTAC
>AY314053/B/CA/1996/WC10P_11
ATGGGTGCGAGAGCGTCGATATTAAGCGGTGGCGAATTAGATAGATGGGAAAAAATTCGGCTAAGGCCAGGGGGAAAGAA
AAAGTACAGATTAAAACATATAGTATGGGCAAGCAGGGAACTAGAACGATTCGCAGTCAACCCTGGCCTATTAGAAACAT
CAGAAGGCTGTAGACAAACACTGGGACAGCTACAACCGTCCCATCAGACAGGATCAGAAGAACTTAGATCATTATATAAT
ACAGTAGCAACCCTCTATTGTGTGCATCAAAAGATAGATGTAAAAGACACCAAGGAAGCTTTAGAGAAGGTAGAGGAAGA
ACAAAACAAAAGTAAGAAAAAAGCACAGCAAGCAGCAGCT------GAC---ACAGGAAACAGCAACCAGGCCAGCAGCC
AAAATTAC
>AY314054/B/CA/1996/WC10C_1
ATGGGTGCGAGAGCGTCAATATTAAGCGGTGGCGAATTAGATAGATGGGAAAAAATTCGGCTAAGGCCAGGGGGAAAGAA
AAAATACAGATTAAAACATATAGTATGGGCAAGCAGGGAACTAGAACGATTTGCAGTCAACCCTGGCCTATTAGAAACAT
CAGAAGGCTGTAGACAAATACTGGGACAGCTACAACCGTCCCTTCAGACAGGATCAGAAGAACTTAGATCATTATATAAT
ACAGTAGCAACCCTCTATTGTGTGCATCAAAAGATAGATGTAAAAGACACCAAGGAAGCTTTAGAGAAGGTAGAGGAAGA
GCAAAACAAAAGTAAGAAAAAAGCACAGCAAGCAGCAGCT------GAC---ACAGGAAACAGCAACCAGGCCAGCAGCC
AAAATTAC
>AY314055/B/CA/1996/WC10C_3
ATGGGTGCGAGAGCGTCAATATTAAGCGGTGGCGAATTAGATAGATGGGAAAAAATTCGGCTAAGGCCAGGGGGAAAGAA
AAAGTACAGATTAAAACATATAGTATGGGCAAGCAGGGAACTAGAACGATTCGCAGTCAACCCTGGCCTATTAGAAACAT
CAGAAGGCTGTAGACAAATACTGGGACAGCTACAACCGTCCCTTCAGACAGGATCAGAAGAACTTAGATCATTATATAAT
ACAGTAGCAACCCTCTATTGTGTGCATCAAAAGATAGATATAAAGGACACCAAGGAAGCTTTAGAGAAGGTAGAGGAAGA
GCAAAACAAAAGTAAGAAAAAAGCACAGCAAGCAGCAGCT------GAC---ACAGGAAACAGCAACCAGGCCAGCAGCC
AAAATTAC
>AY314056/B/CA/1996/WC10C_4
ATGGGTGCGAGAGCGTCAATATTAAGCGGTGGCGAATTAGATAGATGGGAAAAAATTCGGCTAAGGCCAGGGGGAAAGAA
AAAATACAGATTAAAACATATAGTATGGGCAAGCAGGGAACTAGAACGATTCGCAGTCAACCCTGGCCTATTAGAAACAT
CAGAAGGCTGTAGACAAATACTGGGACAGCTACAACCGTCCCTTCAGACAGGATCAGAAGAACTTAGATCATTATATAAT
ACAGTAGCAACCCTCTATTGTGTGCATCAAAAGATAGATGTAAAAGACACCAAGGAAGCTTTAGAGAAGGTAGAGGAAGA
GCAAAACAAAAGTAAGAAAAAAGCACAGCAAGCAGCAGCT------GAC---ACAGGAAACAGCAACCAGGCCAGCAGCC
AAAATTAC
>AY314057/B/CA/1996/WC10C_5
ATGGGTGCGAGAGCGTCAATATTAAGCGGTGGCGAATTAGATAGATGGGAAAAAATTCGGCTAAGGCCAGGGGGAAAGAA
AAAGTACAGATTAAAACATATAGTATGGGCAAGCAGGGAACTAGAACGATTCGCAGTCAACCCTGGCCTATTTGAAACAT
CAGAAGGCTGTAGACAAATACTGGGACAGCTACAACCGTCCCTTCAGACAGGATCAGAAGAACTTAGATCATTATATAAT
ACAGTAGCAACCCTCTATTGTGTGCATCAAAAGATAGATGTAAAAGACACCAAGGAAGCTTTAGAGAAGGTAGAGGAAGG
GCAAAACAAAAGTAAGAAAAAAGCAAAGCAAGCAGCAGCT------GAC---ACAGGAAACAGCAACCAGGCCAGCAGCC
AAAATTAC
>AY314058/B/CA/1996/WC10C_6
ATGGGTGCGAGAGCGTCAATATTAAGCGGTGGCGAATTAGATAGATGGGAAAAAATTCGGCTAAGGCCAGGGGGAAAGAA
AAAATACAGGTTAAAACATATAGTATGGGCAAGCAGGGAACTAGAAAGATTCGCAGTCAATCCTGGCCTATTAGAAACAT
CACAAGGCTGTAGACAAATACTGGGACAGCTACAACCGTCCCCTCAGACAGGATCAGAAGAACTTAGATCATTATATAAT
ACAGTAGCAACCCTCTATTGTGTGCACCAAAAGATAGATGTAAAAGACACCAAGGAAGCTTTAGAGAAGGTAGAGGAAGA
GCAAAACAAAAGTAAGAAAAAGGCACAGCAAGCAGCAGCT------GAC---ACAGGAAACAGCAACCAGGCCAGCAGCC
AAAATTAC
>AY314059/B/CA/1996/WC10C_8
ATGGGTGCGAGAGCGTCAATATTAAGCGGTGGCGAATTAGATAGATGGGAAAAAATTCGGCTAAGGCCAGGGGGAAAGAA
AAAATACAGGTTAAAACATATAGTATGGGCAAGCAGGGAACTAGAACGATTCGCAGTCAACCCTGGCCTATTAGAAACAT
CAGAAGGCTGTAGACAAATACTGGGACAGCTACAACCGTCCCTTCAGACAGGATCAGAAGAACTTAGATCATTATATAAT
ACAGTAGCAACCCTCTATTGTGTGCATCAAAAGATAGATGTAAAAGACACCAAGGAAGCTTTAGAGAAGGTAGAGGAAGA
GCAAAACAAAAGTAAGAAAAAAGCACAGCAAGCAGCAGCT------GAC---ACAGGAAACAGCAACCAGGCCAGCAGCC
AAAATTAC
>AY314060/B/CA/1996/WC10C_9
ATGGGTGCGAGAGCGTCAATATTAAGCGGTGGCGAATTAGATAGATGGGAAAAAATTCGGCTAAGGCCAGGGGGAAAGAA
AAAGTACAGATTAAAACATATAGTATGGGCAAGCAGGGAACTAGAACGATTCGCAGTCAACCCTGGCCTATTTGAAACAT
CAGAAGGCTGTAGACAAATACTGGGACAGCTACAACCGTCCCTTCAGACAGGATCAGAAGAACTTAGATCATTATATAAT
ACAGTAGCAACCCTCTATTGTGTGCATCAAAAGATAGATGTAAAAGACACCAAGGAAGCTTTAGAGAAGGTAGAGGAAGG
GCAAAACAAAAGTAAGAAAAAAGCAAAGCAAGCAGCAGCT------GAC---ACAGGAAACAGCAACCAGGCCAGCAGCC
AAAATTAC
>AY314061/B/CA/1996/WC10C_10
ATGGGTGCGAGAGCGTCAATATTAAGCGGTGGCGAATTAGATAGATGGGAAAAAATTCGGCTAAGGCCAGGGGGAAAGAA
AAAATACAGATTAAAACATATAGTATGGGCAAGCAGGGAACTAGAACGATTCGCAGTCAACCCTGGCCTATTAGAAACAT
CAGAAGGCTGTAGACAAATACTGGGACAGCTACAACCGTCCCTTCAGACAGGATCAGAAGAACTTAGATCATTATATAAT
ACAGTAGCAACCCTCTATTGTGTGCATCAAAAGATAGATGTAAAAGACACCAAGGAAGCTTTAGAGAAGGTAGAGGAAGA
GCAAAACAAAAGTAAGAAAAAAGCACAGCAAGCAGCAGCT------GAC---ACAGGAAACAGCAACCAGGCCAGCAGCC
AAAATTAC
>AY314062/B/CA/1996/WC10C_11
ATGGGTGCGAGAGCGTCAATATTAAGCGGTGGCGAATTAGATAGATGGGAAAAAATTCGGCTAAGGCCAGGGGGAAAGAA
AAAATACAGATTAAAACATATAGTATGGGCAAGCAGGGAACTAGAACGATTTGCAGTCAACCCTGGCCTATTAGAAACAT
CAGAAGGCTGTAGACAAATACTGGGACAGCTACAACCGTCCCTTCAGACAGGATCAGAAGAACTTAGATCATTATATAAT
ACAGTAGCAACCCTCTATTGTGTGCATCAAAAGATAGATGTAAAAGACACCAAGGAAGCTTTAGAGAAGGTAGAGGAAGA
GCAAAACAAAAGTAAGAAAAAAGCACAGCAAGCAGCAGCT------GAC---ACAGGAAACAGCAACCAGGCCAGCAGCC
AAAATTAC
>AY314063/B/CA/1996/WC10C_12
ATGGGTGCGAGAGCGTCAATATTAAGCGGTGGCGAATTAGATAGATGGGAAAAAATTCGGCTAAGGCCAGGGGGAAAGAA
AAAATACAGATTAAAACATATAGTATGGGCAAGCAGGGAACAAGAACGATTTGCAGTCAACCCTGGCCTATTAGAAACAT
CAGAAGGCTGTAGACAAATACTGGGACAGCTACAACCGTCCCTTCAGACAGGATCAGAAGAACTTAGATCATTATATAAT
ACAGTAGCAACCCTCTATTGTGTGCATCAAAAGATAGATGTAAAAGACACCAAGGAAGCTTTAGAGAAGGTAGAGGAAGA
GCAAAACAAAAGTAAGAAAAAAGCACAGCAAGCAGCAGCT------GAC---ACAGGAAACAGCAACCAGGCCAGCAGCC
AAAATTAC
>AY331282/B/US/1997/1001_07
ATGGGTGCGAGAGCGTCAGTATTAAGCGGGGGAGAATTAGATAGATGGGAAAAAATTCGGTTAAGGCCAGGGGGAAAGAA
AAAATATAAATTAAAACACATAGTATGGGCAAGCAGGGAGCTAGAACGATTCGCAGTTAATCCTGGCCTGTTAGAAACAG
CAGAAGGCTGTAGACAAATACTGGGACAGCTACAACCAGCCCTTCAGACAGGATCAGAAGAACTTAAATCATTATTTAAT
ACAGTAGCAACCCTCTATTGTGTGCATCAAAAGATAGAGATAAAAGACACCAAGGAAGCTTTAGATAAGATAGAGGAAGA
GCAAAACAAAAGTAAGAAAAAAGCACAGCAAGCTGCAGCT------GAC---GCAGGAAACAGCAGCCAGGTC---AGCC
AAAATTAC
>AY331283/B/US/1997/1001_09
ATGGGTGCGAGAGCGTCAGTATTAAGCGGGGGAGAATTAGATAGATGGGAAAAAATTCGGTTAAGGCCAGGGGGAAAGAA
AAAATATAAATTAAAACACATAGTATGGGCAAGCAGGGAGCTAGAACGATTCGCAGTTAATCCTGGCCTGTTAGAAACAG
CAGAAGGCTGTAGACAAATACTGGGACAGCTACAACCAGCCCTTCAGACAGGATCAGAAGAACTTAAATCATTATTTAAT
ACAGTAGCAACCCTCTATTGTGTGCATCAAAAGATAGAGATAAAAGACACCAAGGAAGCTTTAGATAAGATAGAGGAAGA
GCAAAACAAAAGTAAGAAAAAAGCACAGCAAGCTGCAGCT------GAC---GCAGGAAACAGCAGCCAGGTC---AGCC
AAAATTAC
>AY331284/B/US/1997/1006_08
ATGGGTGCGAGAGCGTCAGTATTAAGCGGGGGAAAATTAGATAAATGGGAAAAAATTCGGTTAAGGCCAGGGGGAAAGAA
AAAGTATAAATTAAAACATCTAGTATGGGCAAGCAGGGAGCTAGAACGATTCGCAGTTAATCCTGGCCTGTTAGAAACAT
CAGAAGGCTGTAGACAAATACTGAGACAGCTACAACCATCCCTTCAGACAGGATCAGAAGAACTTAAATCATTATTTAAT
ACAGTAGCAGTCCTCTATTGTGTGCATCAAAACATAGAGATAAAAGACACCAAGGAAGCTTTAGACGAGATAGAGGAAGA
GCAAAACAAAAGTAAGAAAAAGGCACAGCAAGCAGCGGCT------GAC---ACAGGAAGCAGCAGCCAGGTC---AGCC
AAAATTAC
>AY331285/B/US/1997/1012_08
ATGGGTGCGAGAGCGTCGGTATTAAGCGGGGGAGAATTAGATAAATGGGAGAAAATTCGGTTAAGGCCAGGAGGAAAGAA
AWAATATAAACTAAAACATATAGTATGGGCAAGCAGGGAGCTGGAACGATTCGCAGTTAATCCTGGCCTGTTAGAAACAT
CAGAGGGCTGTAGACAAATACTGGGACAGCTACAACCATCCCTTCAGACAGGATCAGAAGAACTTAGATCATTATATAAT
ACAGTAGCAACCCTCTATTGTGTGCATCAAAAGATAGAGGTAAAAGACACCAAGGAAGCTTTAGAGAAAATAGAGGAAGA
GCAAAACAAAAGTAAGAAAAAAGCACAGCAAGAAGCAGCT------GAC---ACAGGAAAAAGCAGCCAGGTC---AGCC
AAAATTAC
>AY331286/B/US/1997/1012_11
ATGGGTGCGAGAGCGTCAGTATTAAGCGGCGGAGAATTAGATCAATGGGARAGAATTCGGTTAAGGCCAGGAGGAAAGAA
AWAATATAAACTAAAACATATAGTATGGGCAAGCAGGGAGCTGGAACGATTCGCAGTTAATCCTGGCCTGTTAGAAACAT
CAGAGGGCTGTAGACAAATACTGGGACAGCTACAACCATCCCTTCAGACAGGATCAGAAGAACTTAGATCATTATATAAT
ACAGTAGCAACCCTCTATTGTGTGCATCAAAAGATAGAGGTAAAAGACACCAAGGAAGCTTTAGAGAAAATAGAGGAAGA
GCAAAACAAAAGTAAGAAAAAAGCACAGCAAGAAGCAGCT------GAC---ACAGGAAAAAGCAGCCAGGTC---AGCC
AAAATTAC
>AY331287/B/US/1997/1013_03
ATGGGTGCGAGAGCGTCAGTATTAAGCGGGGGAAAATTAGATGCATGGGAAAAAATTCGGTTGAGGCCAGGGGGAAAGAA
ACAATATAAATTGAAACATATAGTATGGGCAAGCAGGGAGCTAGAACGATTCGCCGTTAATCCTGGCCTGTTAGAAACAT
CAGACGGCTGTAGACAAATACTGGAACAGCTACAACCAGCTCTTCAGACAGGATCAGAAGAACTTAGATCATTATTTAAT
ACAGTAGCAGTCCTCTATTGTGTGCACCAAAGGATAGATGTAAAAGACACCAAGGAAGCTTTAGACAAGATAGAGGAAGA
GCAAAACAAAAGTAAGAAAAAGGCACAGCAAGCAGCAGCT------GGC---ACAGGAAACAGCAGCCAAGTC---AGCC
AAAATTAC
>AY331288/B/US/1997/1013_07
ATGGGTGCGAGAGCGTCAGTATTAAGCGGGGGAAAATTAGATRCATGGGAAAAAATTCGGTTGAGGCCAGGGGGAAAGAA
ACAATATAAATTGAAACATATAGTATGGGCAAGCAGGGAGCTAGAACGATTCGCCGTTAATCCTGGCCTGTTAGAAACAT
CAGACGGCTGTAGACAAATACTGGAACAGCTACAACCAGCTCTTCAGACAGGATCAGAAGAACTTAGATCATTATTTAAT
ACAGTAGCAGTCCTCTATTGTGTGCACCAAAGGATAGATGTAAAAGACACCAAGGAAGCTTTAGACAAGATAGAGGAAGA
GCAAAACAAAAGTAAGAAAAAGGCACAGCAAGCAGCAGCT------GGC---ACAGGAAACAGCAGCCAAGTC---AGCC
AAAATTAC
>AY331289/B/US/1997/1018_06
ATGGGTGCGAGAGCGTCAGTATTAAGCGGCGGACAATTAGATMRATGGGAAAGAATTCGGTTAAGGCCAGGGGGAAAGAA
ACAATATAAATTAAAGCATTTAATATGGGCAGGCAGAGAACTAGAAAGATTCGCGGTCAATCCTGGCTTGTTAGAAACAT
CAGAAGGATGTAGACAAATAATAAAACAGCTACAACCATCCCTTCAGACAGGATCAGAAGAACTTAGATCATTATTTAAT
ACAGTAGCAACCCTCTATTGTGTGCATCAAAGGATAGATGTAAAAGACACCAAGGAAGCTCTAGACAAGATAGAGGAAGA
ACAAAACAAATGTAAGAAAAAGGCAGAGCAAGCAGCAGCT------GAC---ACAGGAAACAGCAGCCAGGTC---AGCC
AAAATTAC
>AY331290/B/US/1997/1018_10
ATGGGTGCGAGAGCGTCAATATTAAGCGGCGGACAATTAGATAGATGGGAAAAAATTCGGTTAAGGCCAGGGGGAAAGAA
ACAATATAAATTAAAGCATTTAATATGGGCAGGCAGAGAACTAGAAAGATTCGCGGTCAATCCTGGCTTGTTAGAAACAT
CAGAAGGATGTAGACAAATAATAAAACAGCTACAACCATCCCTTCAGACAGGATCAGAAGAACTTAGATCATTATTTAAT
ACAGTAGCAACCCTCTATTGTGTGCATCAAAGGATAGATGTAAAAGACACCAAGGAAGCTCTAGACAAGATAGAGGAAGA
ACAAAACAAATGTAAGAAAAAGGCAGAGCAAGCAGCAGCT------GAC---ACAGGAAACAGCAGCCAGGTC---AGCC
AAAATTAC
>AY331291/B/US/1996/1027_05
---------AGAGCGTCAATATTAAGCGGGGGAAAATTAGATAGATGGGAAAAAATTCGGTTAAGGCCAGGAGGAAAGAA
AAAATATAAATTAAAACATATAGTATGGGCAAGCAGGGAGCTAGAGCGATTCGCAGTTAATCCTGGCCTGTTAGAAACAT
CAGAGGGCTGTAGACAAATATTGGGACAGCTACAGCCATCCCTTCCGACAGGATCAGAAGAACTTAAATCATTATTTAAT
ACAGTAGCAACCCTCTATTGTGTACATCAAAACATAGATGTAAAAGACACCAAGGAAGCTTTAGAAAAGATAGAGGAAGA
GCAAAACAAAAGTAAGAAAAAAGCACAGCAAGCAGCAGCT------GAC---ACAGGAAACAGCAGCCAGGGC---AGCC
AAAATTAC
>AY331292/B/US/1996/1057_01
ATGGGTGCGAGAGCGTCAGTATTAAGCGGGGGAAAATTAGATAAATGGGAAAAAATTCGGTTAAGGCCAGGAGGGAARAA
AAAGTATAAATTAAAACATATAGTATGGGCAAGCAGGGAACTAGAACGCTTCGCAGTCAATCCTGGCCTGTTAGAAACAA
CAGAAGGCTGCAGACAAATACTGGGACAGCTACAACCATCCCTTCAGACAGGAACAGAAGAACTTAGATCATTATATAAT
ACAATAGCAGTCCTCTATTGTGTACATCAAAGGATAGATATAAAAGACACCAAGGAAGCTTTAGATAAGATAGAGGAAGA
GCAAGACAAAAGTAAGCAAAAGGCACAGCAAGCAGCAGCT------GAC---ACAGGAAACAGCAACACCAGGTC-AGCC
AAAATTAC
>AY331293/B/US/1996/1057_09
ATGGGTGCGAGAGCGTCAGTATTAAGCGGGGGAAAATTAGATAAATGGGAAAAAATTCGGTTAAGGCCAGGAGGGAAGAA
AAAGTATAAATTAAAACATATAGTATGGGCAAGCAGGGAACTAGAACGATTCGCAGTCAATCCTGGCCTGTTAGAAACAA
CAGAAGGCTGCAGACAAATACTGGGACAGCTACAACCATCCCTTCAGACAGGAACAGAAGAACTTAGATCATTATATAAT
ACAATAGCAGTCCTCTATTGTGTACATCAAAGGATAGATATAAAAGACACCAAGGAAGCTTTAGATAAGATAGAGGAAGA
GCAAGACAAAAGTAAGCAAAAGGCACAGCAAGCAGCAGCT------GAC---ACAGGAAACAGCAACACCAGGTC-AGCC
AAAATTAC
>AY331294/B/US/1998/1058_08
----------GAGCGTCAGTATTAAGCGGGGGAAAATTAGATACATGGGAGAAAATTCGGTTAAGGCCAGGGGGAAAGAA
AAAATATAAATTAAAACATATAGTATGGGCAAGCAGGGAGCTAGAACGATTTGCACTTAACCCTGGCCTGTTAGAAACAG
CAGAAGGCTGTAGACAATTATTGGGACAGCTACAGCCATCCCTTCAAACAGGATCAGAAGAACTTAAATCATTATTTAAT
ACAATAGCAACCCTCTATTGTGTACATCAAAGGATAGAGGTAAGAGACACCAAAGAGGCTTTAGACAAGATAGAGGAAGA
GCAAAACAAAAGTAAGAAAAAAGCACAGCAAGCAGCAGCTGCAGCTGAC---ACAGGAAACAGCAGCCAGGTC---AGCC
AAAATTAC
>AY331295/B/US/1998/1058_11
------------GCGTCAGTATTAAGCGGGGGAAAATTAGATACATGGGAGAAAATTCGGTTAAGGCCAGGGGGAAAGAA
AAAATATAAATTAAAACATATAGTATGGGCAAGCAGGGAGCTAGAACGATTTGCACTTAACCCTGGCCTGTTAGAAACAG
CAGAAGGCTGTAGACAATTATTGGGACAGCTACAGCCATCCCTTCAAACAGGATCAGAAGAACTTAAATCATTATTTAAT
ACAATAGCAACCCTCTATTGTGTACATCAAAGGATAGAGGTAAGAGACACCAAAGAGGCTTTAGACAAGATAGAGGAAGA
GCAAAACAAAAGTAAGAAAAAAGCACAGCAAGCAGCAGCTGCAGCTGAC---ACAGGAAACAGCAGCCAGGTC---AGCC
AAAATTAC
>AY331296/B/US/1999/PRB959_03
ATGGGTGCGAGAGCGTCAGTATTAAGCGGCGGAAAATTAGATCAATGGGAAAGAATTCGGTTGAGGCCAGGGGGAAACAA
AAGATATAAATTAAAGCATATAGTATGGGCAAGCAGGGAACTAGAACGATTCGCTGTTAATCCTGGCCTATTAGAAACAG
CAGAAGGATGTAGACAAATACTGGGACAACTACAACCGTCCCTTCAGACAGGATCAGAAGAACTTAAATCATTATATAAT
ACAATAGCAACCCTCTATTGTGTGCATCAAAGAATAGATGTAAAAGACACCAAGGAAGCTTTAGACAAGATAGAGGAAGA
GCAAAACAAAAGTAAGAAAAAGGCACAGCAAGCAGCAGCT------GCC---ACAGGAAACAACAGCCAGAGCAGCAGCC
AAAATTAC
>AY331297/B/US/1999/PRB959_05
ATGGGTGCGAGAGCGTCAGTATTAAGCGGCGGAAAATTAGATCAATGGGAAAGAATTCGGTTGAGGCCAGGGGGAAACAA
AAGATATAAATTAAAGCATATAGTATGGGCAAGCAGGGAACTAGAACGATTCGCTGTTAATCCTGGCCTATTAGAAACAG
CAGAAGGATGTAGACAAATACTGGGACAACTACAACCGTCCCTTCAGACAGGATCAGAAGAACTTAAATCATTATATAAT
ACAATAGCAACCCTCTATTGTGTGCATCAAAGAATAGATGTAAAAGACACCAAGGAAGCTTTAGACAAGATAGAGGAAGA
GCAAAACAAAAGTAAGAAAAAGGCACAGCAAGCAGCAGCT------GCC---ACAGGAAACAACAGCCAGAGCAGCAGCC
AAAATTAC
>AY332236/B/US/1997/1006_10
ATGGGTGCGAGAGCGTCAGTATTAAGCGGGGGAAAATTAGATAAATGGGAAAAAATTCGGTTAAGGCCAGGGGGAAAGAA
AAAGTATAAATTAAAACATCTAGTATGGGCAAGCAGGGAGCTAGAACGATTCGCAGTTAATCCTGGCCTGTTAGAAACAT
CAGAAGGCTGTAGACAAATACTGAGACAGCTACAACCATCCCTTCAGACAGGATCAGAAGAACTTAAATCATTATTTAAT
ACAGTAGCAGTCCTCTATTGTGTGCATCAAAACATAGAGATAAAAGACACCAAGGAAGCTTTAGACGAGATAGAGGAAGA
GCAAAACAAAAGTAAGAAAAAGGCACAGCAAGCAGCGGCT------GAC---ACAGGAAGCAGCAGCCAGGTC---AGCC
AAAATTAC
>AY332237/B/US/1996/1027_03
---------AGAGCGTCAATATTAAGCGGGGGAAAATTAGATAGATGGGAAAAAATTCGGTTAAGGCCAGGAGGAAAGAA
AAAATATAAATTAAAACATATAGTATGGGCAAGCAGGGAGCTAGAGCGATTCGCAGTTAATCCTGGCCTGTTAGAAACAT
CAGAGGGCTGTAGACAAATATTGGGACAGCTACAGCCATCCCTTCCGACAGGATCAGAAGAACTTAAATCATTATTTAAT
ACAGTAGCAACCCTCTATTGTGTACATCAAAACATAGATGTAAAAGACACCAAGGAAGCTTTAGAAAAGATAGAGGAAGA
GCAAAACAAAAGTAAGAAAAAAGCACAGCAAGCAGCAGCT------GAC---ACAGGAAACAGCAGCCAGGGC---AGCC
AAAATTAC
>AY352275/B/US/1984/SF33
ATGGGTGCGAGAGCGTCAGTATTAAGTGCGGGGGAATTAGATAAATGGGAAAAAATTCGGTTAAGGCCAGGGGGAAGGAA
AAAATATAAGTTAAAACATATAATATGGGCAAGCAGGGAGCTAGAACGATTTGCAGTCAATCCTGGCCTGTTAGAAACAT
CAGAAGGCTGTAGACAAATACTGGGACAGTTACAACCATCCCTTCAGACAGGATCAGAAGAACTTAGATCATTATTTAAT
ACAGTAGCAACCCTCTATTGTGTACATCAAAAAATAGAGGTAAAAGACACCAAGGAAGCTTTAGAgAAGGTGGAGGAAGA
GCAAAACAAAAGTAAGAAAAAAGCACAGCAAGCAGCAGCT------GAC---ACAGGAAAAGGCAGCCAGGTC---AGCC
AAAATTAC
>AY423381/B/NL/1999/671_99T12
ATGGGTGCGAGAGCGTCAGTATTAAGCGGGGGAGAATTAGATAGATGGGAAAAAATTCGGTTAAGGCCAGGGGGAAAGAA
AAAATATAAATTAAAACATATAGTATGGGCAAGCAGAGAGCTAGAACGATTCGCAGTTAATCCTGGCCTTTTAGAGACAT
CAGAAGGCTGTAGACAAATACTGGGACAGCTACAACCAGCCCTTCAGACAGGATCAGAAGAACTTAAATCATTATTTAAT
ACAGTAGCAACCCTCTATTGTGTGCATGCAAGGATAGAGGTAAAAGACACCAAGGAAGCTTTAGAAAAAATAGAGGAAGA
ACAAAACAAAAGTAAGAAACAAGCACAGCAAGCAGAAGCT------GAC---GCAGGAAAAAACAACCCGGTC---AGCC
AAAATTAC
>AY423382/B/NL/2000/671_00T93
ATGGGTGCGAGAGCGTCAGTATTAAGCGGGGGAGAATTAGATAGATGGGAAAAAATTCGGTTAAGGCCAGGGGGAAAGAA
AAAATATAAATTAAAACATATAGTATGGGCAAGCAGAGAGCTAGAACGATTCGCAGTTAATCCTGGCCTTTTAGAGACAT
CAGAAGGCTGTAGACAAATACTGGGACAGCTACAACCAGCCCTTCAGACAGGATCAGAAGAACTTAAATCATTATTTAAT
ACAGTAGCAACCCTCTATTGTGTGCATGCAAGGATAGAGGTAAAAGACACCAAGGAAGCTTTAGAAAAAATAGAGGAAGA
ACAAAACAAAAGTAAGAAACAAGCACAGCAAGCAGAAGCT------GAC---GCAGGAAAAAACAACCCGGTC---AGCC
AAAATTAC
>AY423383/B/NL/2000/671_00T162
ATGGGTGCGAGAGCGTCAGTATTAAGCGGGGGAGAATTAGATAGATGGGAAAAAATTCGGTTAAGGCCAGGGGGAAAGAA
AAGATATNAATNAAAACATATAGTATGGGCAAGCAGAGAGCTAGAACGATTCGCAGTTAATCCTGGCCTTTTAGAGACAT
CAGAAGGCTGTAGACAAATACTGGGACAGCTACAACCAGCCCTTCAGACAGGATCAGAAGAACTTAAATCATTATTTAAT
ACAGTAGCAACCCTCTATTGTGTGCATGCAAGGATAGAGGTAAAAGACACCAAGGAAGCTTTAGAAAAAATAGAGGAAGA
ACAAAACAAAAGTAAGAAACAAGCACAGCAAGCAGAAGCT------GAC---GCAGGAAAAAACAACCCGGTC---AGCC
AAAATTAC
>AY423384/B/NL/2000/671_00T167
ATGGGTGCGAGAGCGTCAGTATTAAGCGGGGGAGAATTAGATAGATGGGAAAAAATTCGGTTAAGGCCAGGGGGAAAGAA
AAGATATAAATTAAAACATATAGTATGGGCAAGCAGAGAGCTAGAACGATTCGCAGTTAATCCTGGCCTTTTAGAGACAT
CAGAAGGCTGTAGACAAATACTGGGACAGCTACAACCAGCCCTTCAGACAGGATCAGAAGAACTTAAATCATTATTTAAT
ACAGTAGCAACCCTCTATTGTGTGCATGCAAGGATAGAGGTAAAAGACACCAAGGAAGCTTTAGAAAAAATAGAGGAAGA
ACAAAACAAAAGTAAGAAACAAGCACAGCAAGCAGAAGCT------GAC---GCAGGAAAAAACAACCCGGTC---AGCC
AAAATTAC
>AY423385/B/NL/2000/671_00T169
ATGGGTGCGAGAGCGTCAGTATTAAGCGGGGGAGAATTAGATAGATGGGAAAAAATTCGGTTAAGGCCAGGGGGAAAGAA
AAGATATAAATTAAAACATATAGTATGGGCAAGCAGAGAGCTAGAACGATTCGCAGTTAATCCTGGCCTTTTAGAGACAT
CAGAAGGCTGTAGACAAATACTGGGACAGCTACAACCAGCCCTTCAGACAGGATCAGAAGAACTTAAATCATTATTTAAT
ACAGTAGCAACCCTCTATTGTGTGCATGCAAGGATAGATGTAAAAGACACCAAGGAAGCTTTAGAAAAAATAGAGGAAGA
ACAAAACAAAAGTAAGAAACAAGCACAGCAAGCAGAAGCT------GAC---GCAGGAAAACACAACCCGGTC---AGCC
AAAATTAC
>AY423386/B/NL/2000/671_00T103
ATGGGTGCGAGAGCGTCAGTATTAAGCGGGGGAGAATTAGATAGATGGGAAAAAATTCGGTTAAGGCCAGGGGGAAAGAA
AAGATATAAATTAAAACATATAGTATGGGCAAGCAGAGAGCTAGAACGATTCGCAGTTAATCCTGGCCTTCTAGAGACAT
CAGAAGGCTGTAGACAAATACTGGGACAGCTACAACCAGCCCTTCAGACAGGATCAGAAGAACTTAAATCATTATTTAAT
ACAGTAGCAACCCTCTATTGTGTGCATGCAAGGATAGATGTAAAAGACACCAAGGAAGCTTTAGAAAAAATAGAGGAAGA
ACAAAACAAAAGTAANAAACAAGCACAGCAAGCAGAAGCT------GAC---GCAGGAAAAAACAACCCGGTC---AGCC
AAAATTAC
>AY423387/B/NL/2000/671_00T36
ATGGGTGCGAGAGCGTCAGTATTAAGCGGGGGAGAATTAGATAGATGGGAAAAAATTCGGTTAAGGCCAGGGGGAAAGAA
AAGATATAAATTAAAACATATAGTATGGGCAAGCAGAGAGCTAGAACGATTCGCAGTTAATCCTGGCCTTTTAGAGACAT
CAGAAGGCTGTAGACAAATACTGGGACAGCTACAACCAGCCCTTCAGACAGGATCAGAAGAACTTAAATCATTATTTAAT
ACAGTAGCAACCCTCTATTGTGTGCATGCAAGGATAGAGGTAAAAGACACCAAGGAAGCTTTAGAaAAAATAGAGGAAGA
ACAAAACAAAAGTAAGaaaCAAGCACAGCAAGCAGAAGCT------GAC---GCAGGAAAAAACAACCCGGTC---AGCC
AGAATTAC
>AY560107/B/US/1998/98USHVTN1925c1
ATGGGTGCGAGAGCGTCAGTATTAAGCGGGGGAAAATTAGATAGATGGGAAAAAATTCGGTTAAGGCCAGGGGGAAAGAA
AAAATATAAACTAAAACATATAGTATGGGCAAGCAGGGAGCTAGAACGATTCGCAGTCAATCCTGGCCTGTTAGAGACAT
CAGAAGGCTGTAGACAGATACTGGGACAGCTACAACCGTCCCTTCAGACAGGATCAGAAGAACTTAAATCATTATACAAT
ACAATAGCAGTCCTCTATTGTGTGCATCAAAACATAGATGTAAAAGACACCAAGGAAGCTTTAGATATGATAGAGGAAGA
GCAAAACAAAAGTAAGAAAAAGGCACAACAAGCAGCAGCAGCAGCTGAC---ACAGGAAACAGCGGAAATGTC---AGCC
AAAATTAC
>AY560108/B/US/1998/98USHVTN3605c9
ATGGGTGCGAGAGCGTCAGTATTAAGCGGGGGAGAATTAGATCGATGGGAAAAAATTCGGTTACGGCCAGGGGGAAAGAA
AAAATATAAATTAAAACACATAGTATGGGCAAGCAGGGAGCTAGAACGATTCGCAGTCAACCCTAGCCTGTTAGAAACAT
CAGAAGGCTGTAGACAAATACTGGGACAACTACAACCGTCCCTTCAGACAGGATCAGAAGAACTTAAATCATTATTTAAT
ACAGTAGCAACCCTCTATTGTGTACATCAGAGGATAGAGGTAAAAGACACCAAGGAAGCTTTAGAGAAGATAGAGGAAGA
GCAAAACAAAAGTAAGAAAAAAGCACAACAAGCAGCAGCT------GAC---ACAGGAAACAGCGGCCAGGTC---AGCC
AAAATTAC
>AY560109/B/US/1998/98USHVTN8229c6
ATGGGTGCGAGAGCGTCAGTATTAAGCGGGGGAGAATTAGATAGATGGGAGAAAATTCGGTTAAGACCAGGGGGAAAGAA
ACAATATAAGTTAAAACACATAGTATGGGCAAGCAGGGAGCTAGAACGATTCGCAGTTAACCCTGGCCTGTTAGAAACAT
CAGAAGGCTGTAGACAAATACTGGCACAGCTACAACCAGCCCTTCAGACAGGATCAGAAGAACTTAAATCATTATATAAT
ACAGTAGCAACCCTCTATTGTGTACATCAAAAGATAGAGGTAAGAGACACCAAGGAAGCTTTAGATAAGATAGAGGAAGA
GCAAAACAAAAGTAAGAAAATGGCACAGCAAGCAGCAGCT------GGC---ACAGGAAACAGCAGCCAAGTC---AGCC
AAAATTAC
>AY560110/B/US/1998/98USHVTN941c1
ATGGGTGCGAGAGCGTCAGTATTAAGCGGGGGAGAATTAGATAAATGGGAGAAAATTCGGTTAAGGCCAGGGGGAAAGAA
ACAATATAAACTAAAACATATCGTGTGGGCAAGCAGGGAGCTAGAACGATTCGCAGTCAATCCTGGCCTGTTAGAAACAT
CAGAAGGCTGCAGACAAATACTGAGACAGTTACAACCGTCCCTTCAGACAGGATCAGAAGAACTTAAATCATTGTTTAAT
ACAGTAGCAGTCCTCTATTGTGTACATCAAAGGATAGAGGTAAGAGACACCAAGGAAGCTTTAGACAAGATAGAGGAAGA
GCAAAACAAAAGTAAGAAACAGGCACAGCAAGCGGCAGCTGGCACAAAC---ACAGGAAACAACAGCCAGGTC---AGCC
AAAATTAC
>AY561236/B/CO/2001/PCM001
------GCGAGAGCGTCAGTATTAAGCGGGGGAGAATTAGATAGATTTGAAAAAATTCGTTTAAGGCCAGGAGGAAAGAA
AAAGTATAAATTAAAACATATAGTATGGGCAAGCAGGGAACTAGAAAGATTTGCAGTTAATCCTGGCCTTCTGGAATCAT
CAGAAGGTTGTAGACAAATACTGGGACAGCTACAACCATCCCTTCAGACAGGATCAGAAGAGCTTAAATCATTATTTAAT
ACAATAGCAGTCCTCTATTGTGTACATCAAAGGATAGAGGTAAAAGACACCAAGGAAGCTCTAGATAGGATAGAGGAAGA
GCAAAACAAAAGTAAGAAAAAAGCACAGCAAGCAGCAGCT------GAC---ACAGGAAACAGCAGCCAGGTC---AGCC
AGAATTAC
>AY561237/B/CO/2001/PCM013
------GCGAGAGCGTCAATATTGAGCGGGGGAAAATTAGATCACTGGGAAAAAATTCGGTTAAGGCCAGGGGGAAAGAA
AAAATATAGATTAAAACATTTAGTATGGGCAAGCAGGGAGCTAGAACGATTTGCAGTTAATCCTGGCCTGTTAGAAACAT
CAGAAGGCTGTAGACAAATACTGGGACAGCTACAACCATCACTTCAGACAGGATCAGAAGAACTTAAATCATTATATAAT
ACAATAGCAACCCTCTATTGTGTGCATCAAAGGATAGAGATAAAAGACACCAAGGAAGCTTTAGAGAAGATAGAGGAAGA
GCAAAACAAAAGG-AAA--AAGGCACAGCAAGCGGCAGCT------AAC---ACAGGAAACAACAGCCAGGTT---AGTC
AAAATTAC
>AY561239/B/CO/2001/PCM039
------GCGAGAGCGTCAGTATTAAGCGGGGGAAAATTAGATCAGTGGGAAAAAATTCGGTTAAGGCCAGGGGGAAGCAA
AAGATATAGATTAAAACATTTAGTATGGGCAAGCAGGGAGCTGGAACGATTCGCAGTCAATCCTGGCCTGTTAGAAACAT
CAGAAGGCTGCAGACAAATACTGGGACAGCTACAACCGTCCCTTCAGACAGGATCAGAAGAACTTAAATCACTATATAAT
GCAGTAGCAGTCCTCTATTGTGTACATCAAAGGATAGATGTAAAAGACACCAAGGAAGCTTTAGACAAAATAGAGGAAGA
GCAAAACAAAAGTAAGAAAAAAGCACAGCAAGCAGCAGCT------GAC---ACAGGAAACAACAGTCAGGTC---AGCC
AAAATTAC
>AY561240/B/CO/2001/PCM074
------GCGAGAGCGTCAGTATTAAGCGGGGGAGAATTAGACAAATGGGAAAAAATTCGGTTAAGGCCAGGAGGAAAGAA
AAAATATAGATTAAAACATATAGTATGGGCAAGCAGGGAGCTAGAACGATTCGCAGTTAATCCTGGCCTGTTAGAAACAT
CAGAAGGCTGTAGACAAATATTGGCACAGCTACAGCCATCCCTTCCGACAGGATCAGAAGAACTTAGATCATTATATAAT
ACAATAGCAGTCCTCTATTGTGTGCATCAGAGGATAGAAGTAAAAGACACCAAGGAAGCTTTAGACAAGATAGAGGAAGA
GCAAAACAAGAGTAAGAAAAAGGCACAACCAGCAGCAGCT------GAC---ACAGGAAGTAACAGCCAGGTCAGCAGCC
AAAATTAC
>AY586542/B/CU/1999/Cu19
ATGGGTGCGAGAGCGTCGGTAATAAGCGGGGGAGAATTAGATAGATGGGAGAAAATTCGGTTAAGGCCAGGGGGAGCCAA
AAAATATAGATTAAAACATATAGTATGGGCAAGCAAGGAACTAGAACGATTCGCAGTTAACCCTGGCCTGTTAGAAACAT
CAGAAGGCTGTAGACAAATACTGACACAGTTACAGCCATCCCTTCAGACAGGATCAGAAGAACTTAAATCATTATATAAT
ACAGTAGCAGTCCTCTATTGTGTGCATCAAAAGATAGAGGTAAAAGACACCAAGGAAGCTTTAGACAGGATAGAGGAGGA
GCAAAACAAAAGTAAGAAAAAAGCACAGCTAGCAGCAGCT------GAC---ACAGGAAGCAGCAGTCAGGTC---AGCC
AAAATTAC
>AY586543/B/CU/1999/Cu43
ATGGGTGCGAGAGCGTCGGTAATAAGCGGGGGAAAATTAGATAAATGGGAAGGAATTCGGTTAAGGCCAGGGGGAAGCAA
AAAATATAAATTAAAACATATAATATGGGCAAGCAAGGAGCTAGAACGATTCGCAGTTAATCCTGGCCTGTTAGAAACAT
CAGACGGCTGTAAAAGAATACTGGAACAGTTACAACCATCCCTTCAGACAGGATCAGAAGAACTTAAATCATTATATAAT
ACAGTAGCAGTCCTCTGGTGTGTGCATCAAAGGATAGATGTAAAAGACACCAAGGAAGCTTTAGACAAGATAGAGGAAGA
GCAAAACAAAAGTAAGAAAAAAGCACAGCCAGTAGCAGCT------GAC---ACAGGAAACAGCAGTCAGGTC---AGCC
AGAATTAC
>AY682547/B/RU/2004/04RU128005
ATRGGTGCGAGAGCGTCAATATTAAGTGCGGGGGAATTAGACAAGTGGGAAAAAATTCGGTTACGGCCAGGAGGAAAGAA
AAAATATAGATTAAAACATATAGTATRGGCAAGCAGGGAACTAGAACGATTCGCAGTCAATCCTGGCCTGTTRGAAACAT
CAGAGGGCTGTAGACAGATACTGGAACAGCTACAACCAAGCCTTCAGACAGGATCAGAAGARCTTAGGTCATTATATAAT
ACAATAGCAGTTCTCTATTGTGTACATCAAAAAATAGAGGTAAAAGACACCAAAGAAGCTTTAGAGAAAATAGAGGAGGA
ACAAAACAAAAGTAAGAAAAAGGCACAGCAAGCAGCGGCT------AGC---ACAGGAAACAGCAGCCAGGTC---AGCC
AAAATTAC
>AY713408/B/TH/1996/96TH_NP1538
------GCGAGAGCGTCAGTACTAAGCGGGGGAGAATTAGATAGATGGGAAAAAATTCGGTTACGGCCAGGGGGAAAGAA
AAAATATAGGTTAAAACATGTAGTATGGGCAAGCAGGGAACTAGAACGATTCGCAGTTAACCCTGGCCTGTTAGAAACAT
CAGGAGGCTGTAGACAAATACTGGAACAGCTACAACCAGCCCTTCAGACAGGATCAGAAGAACTTAGATCAGTATACAAT
ACAGTAGCAACCCTCTATTGTGTGCATGAAAAGATAGAGATAAAAGACACCAAGGAAGCTTTAGAAAAGATAGAGGAAGA
GCAAAACAAAAGTAAGAAAAAGGCACAGCAAACAGCAGCT------GAC---ACAGGAAACAACAGCCAGGTC---AGCC
ACAATTAC
>AY713409/B/US/1985/BAL_85US_Ba_L
------GCGAGAGCGTCAGTATTAAGCGGGGGAGAATTAGATAGGTGGGAAAAAATTCGGTTAAGGCCAGGGGGAAAGAA
AAAATATAGATTAAAACATATAGTATGGGCAAGCAGGGAACTAGAAAGATTCGCAGTCAATCCTGGCCTGTTAGAAACAT
CAGAAGGCTGCAGACAAATACTGGGACAGCTACAACCATCCCTTCAGACAGGATCAGAAGAAATTAGATCGTTATATAAT
ACAATAGCAACCCTCTATTGTGTGCATCAAAAGATAGAGGTAAAAGACACCAAGGAAGCTTTAGACAAAATAGAGGAAGA
GCAAAACAAAAGTAAGAAAAAGGCACAGCAAGCAGCAGCT------GAC---ACAGGAAACAGCGGTCAGGTC---AGCC
AAAATTTC
>AY713410/B/US/1994/94US_33931N
------GCGAGAGCGTCAGTATTGAGCGGGGGACAATTAGATAAATGGGAAAAAATTCGGTTAAGGCCAGGGGGAAAGAA
AAGGTATCAATTAAAACATATAGTATGGGCAAGCAGGGAGCTAGAACGATTCGCAGTTAATCCTGGCCTTTTAGAGACAT
CAGAAGGCTGTAGACAAATATTGGGACAGTTACAACCAGCCCTTCAGACAGGATCAGAAGAACTTAAATCATTATTTAAT
ACAGTAGCAACCCTCTATTGTGTGCATCAAAGAATAGATGTAAGAGACACCAAGGAAGCTTTAGACAAGATAGAGGAAGA
GCAAAACAAAAGTAAGAAAAAGACACAGCAAGCAGCAGCT------GAC---ACAGAAAACAGCAGCCAGGTC---AGCC
AAAATTAC
>AY713411/B/FR/1992/92FR_BX08
------GCGAGAGCGTCAGTATTAAGTGCGGGGGAATTAGATAAATGGGAAAAAATTCGGTTAAGGCCAGGAGGAAAGAA
AAAATATAGACTAAAACATATAGTATGGGCAAGCAGGGAGCTAGAACGATTCGCAGTTAATCCTGGCCTGTTAGAAACAT
YAGAAGGCTGTAGACAGATACTGGGACAGCTACAACCATCCCTTCAGACAGGATCAGAAGAACTTAGATCATTATTTAAT
ACAGTAGCAACCCTTTATTGTGTACATCAAAAGGTAGATGTAAGAGACACCAAAGAAGCTTTAGAGAGGATAGAGGAAGA
GCAAAACAAAAGTAAGAAAAAAGCACAGCAAGCAGCAGCT------GAC---AYAGGAAACAGCAGCCAGGTC---AGCC
AAAATTAC
>AY713412/B/US/1990/90US_873
------GCGAGAGCGTCAGTATTAAGCGGGGGAGAATTAGATAGATGGGAAAGAATTCGGTTAAGGCCAGGGGGAAAGAA
AAAATATAGATTAAARCATGTAGTATGGGCAAGCAGGGAACTAGAACGATTCGCRGTTAATCCTGGCCTGTTAGAAACAT
CAGAAGGCTGTAGACAAATACTGGGACAGCTACAACCAGCCCTTCAGACAGGATCAGAAGAACTTAGATCATTATATAAT
ACAGTAGCAACCCTCTATTGTGTGCACCAAAAGATAGAGATAAAAGACACCAAGGAAGCGTTAGAAAAAATAGAGGAAGA
ACAAAACAAGAGTAAGAAAAAAGCACAGCAAGCAGCAGCT------GAC---ACAGGAAACAGCAGCCAGGTC---AGCC
AAAATTAC
>AY751406/B/RU/2004/04RU129005
ATGGGTGCGAGAGCGTCAATATTAAGCGGGGGAAAATTAGACAAATGGGAGAAAATTCGGTTAAGGCCAGGGGGAAAGAA
AAAATATCAATTAAAACATTTGGTATGGGCAAGCAGGGAGCTAGAACGATTTGCAGTTAATCCTGGCCTGTTAGAAACAT
CAGAAGGCTGTAGACRAATAATARRACAGCTACATCCATCTCTTCAGACAGGATCAGARGARCTTAAATCATTATATAAT
ACAGTAGCAACCCTCTATTGTGTTCATCAAAACATAGATGTAGCAGACACCAAGGAAGCTTTAGAGAAGATAGAGGAAGA
GCAAAACAAAAGTAAGAAAAAGGCACAGCAAGCAGCAGCT------GAC---GCAGGAAACAGCAGCCAGGTC---AGCC
AAAATTAC
>AY751407/B/RU/2004/04RU139089
ATGGGTGCGAGAGCGTCAGTATTAAGCGGGGGTGAATTAGATAGATGGGAAAAAATTCGATTAAGGCCAGGGGGAAAGAA
AAAATATAGATTAAAACATATAGTATGGGCAAGCAGGGAGCTAGAACGATTTGCAGTTAATCCTGGCCTTTTAGAAACAT
CAGGAGGCTGTAGACAAATACTAGAACAGCTACAACCAGCCCTTCAGACAGGATCAGAAGAACTTAGATCCTTATATAAT
ACAATAGCAACCCTCTATTGTGTGCATAGCAAGATAGAGGTAAAAGACACCAAGGAAGCTTTAGAGAAGATAGAGGAAGA
GCAAAACAAAAGTAAGAAAAGGACACAGCAAGCAGCAGCT------GAC---ACAGGAAACAGCGGCCAGGTC---AGCC
AAAATTAC
>AY779550/B/CA/1998/CANA3FULL
ATGGGTGCGAGAGCGTCAGTATTAAGCGGGGGAGACTTAGATAGGTGGGAAAAAATTCGGTTACGGCCAGGGGGAAAGAA
ACAATATAAATTAAAACATATAGTATGGGCAAGCAGGGAACTAGAGCGATTCGCAGTTAATCCTGGCCTGTTAGAAACAG
CAGGGGGCTGTAGACATATACTGGAACAGCTGCAACCATCCCTTCAGACAGGATCAGAAGAACTTAAATCATTATATAAT
ACAGTAGCAACCCTCTATTGTGTACATCAAAAGATAGAGGTAAGAGACACCAAGGAAGCTTTAGATAAGATAGAAGAAGA
GCAAAACAAAAGTAAGAAAAAGGCACAGCAAGCAGCAGCT------GGC---ACAGGAAACAGCAGCCAGGTC---AGCC
AAAATTAC
>AY779551/B/CA/1999/CANA5FULL
ATGGGTGCGAGAGCGTCAGTATTAAGCGGGGGAGACTTAAATAGGTGGGAAAAAATTCGGTTACGGCCAGGGGGAAAGCA
ACAATATAAATTACAACATATAGTATGGGCAAGCAGGGAACTAGAGCGATTCGCAGTTAATCCTGGCCTGTTAAAGACAG
CAGGGGGCTGTAGACAAATACTGGAACAGCTACAACCATCCCTTCAGACAGGATCAGAAGAACTTAAATCATTATATAAT
ACAGTAGCAACCCTCTATTGTGTACATCAAAAGATAGAGGTAAAAGACACCAAGGAAGCTTTAGATAAGATAGAAGAAGA
GCAAAACAAAAGTAAGAAAAAGGCACAGCAAGCAGCAGCT------GGC---ACAGGAAACAGCAGCCAGGTC---AGCC
AAAATTAC
>AY779552/B/CA/2000/CANA6FULL
ATGGGTGCGAGAGCGTCAGTATTAAGCGGGGGAGATTTAGATAGATGGGAAACAATTCGGTTAAGGCCAGGGGGAAAGAA
ACAATATAGATTAAAACATATAGTATGGGCAAGCAGGGAACTAGAGCGATTCGCAGTTAATCCTGGCCTGTTAGAAACAT
CAGAAGGCTGTAGACAAATATTGGAACAGCTACAACCATCCCTTCAGACAGGATCAGAAGAACTTAGATCATTATATAAT
ACAATAGCAGTCCTCTATTGTGTGCATCAAAAGATAGATGTAAAAGACACCAAGGAAGCTTTAGATAAGATAGAGGAAGA
GCAAAACAAAAGTAAGAAAAAAGCACAGCAAGCAGCAGCT------GGC---ACAGGAAACAGCAGCCAGGTC---AGCC
AAAATTAC
>AY779553/B/CA/1997/CANB3FULL
ATGGGTGCGAGAGCGTCAGTATTAAGCGGGGGAGATTTAGATAGATGGGAAAGAATTCGGTTAAGGCCGGGGGGAAAGAA
AAAATATAGATTAAAACATATAGTATGGGCAAGCAGGGAACTAGAGCGATTTGCAGTTAACCCTGGCCTATTAGAAACAT
CAGGAGGCTGTAGACAAATATTGGAACAGCTACAACCATCCCTTCAGACAGGATCAGAAGAACTTAGATCATTATATAAT
ACAATAGCAGTCCTCTATTGTGTGCATCAAAAGATAGAGGTAAAAGATACCAAGGAAGCTTTAGATAAGATAGAGGAAGA
GCAAAACAAAAGTAAGAAAAAAGCACAGCAAGCAGCCGCT------GGC---ACAGAAAACAGCAGCCAGGTC---AGCC
AAAATTAC
>AY779554/B/CA/1998/CANB4FULL
ATGGGTGCGAGAGCGTCAGTATTAAGCGGGGGAGACTTAGATAGATGGGAAAAAATTCGGTTAAGGCCAGGGGGAAAGAA
ACAATATAAATTAAAACATATAGTATGGGCAAGCAGGGAACTAGAGCGATTCGCAGTTAATCCTGGCCTGCTAGAAACAT
CAGGAGGCTGTAGACAAATATTGGAACAGCTACAACCATCCCTTCAGACAGGATCAGAAGAACTTAGATCATTATATAAT
ACAATAGCAGTCCTCTATTGTGTGCATCAAAAGATAGAGGTAAAAGACACCAAGGAAGCTTTAGATAAGATAGAGGAAGA
GCAAAACAAAAGTAAGAAAAAAGCACAGCAAGCAGCAGCT------GGC---ACAGGAAACAGCAGCCAGGTC---AGCC
AAAATTAC
>AY779555/B/CA/1998/CANB5FULL
ATGGGTGCGAGAGCGTCAGTATTAAGCGGGGGAGAATTAGATAGATGGGAAAGAATTCGGTTAAGGCCAGGGGGAAAGAA
ACAATATAGATTAAAGCATATAGTATGGGCAAGCAGGGAACTAGAGCGATTCGCAGTTAACCCTGGCCTCTTAGAAACAT
CAGGAGGCTGTAGACAAATACTGGAACAGCTACAACCATCCCTTCAGACAGGATCAGAAGAACTTAGATCCTTATATAAT
ACAATAGCAGTCCTCTATTGTGTGCATCAAAAGATAGAGGTAAAAGATACCAAGGAAGCTTTAGATAAGATAGAGGAAGA
GCAAAACAAAAGCAAGAAAAAAGCACAGCAAGCAGCAGCT------GGC---ACAGGAAACAGCAGCCAGGTC---AGCC
AAAATTAC
>AY779557/B/CA/1998/CANC10FULL
ATGGGTGCGAGAGCGTCAGTATTAAGCGGGGGAGATTTAGATAGATGGGAAAAAATTCGGTTAAGGCCAGGGGGAAGAAA
AAAGTATAAATTGAAACATATAGTATGGGCAAGCAGGGAATTAGAGCGATTCGCAGTTAATCCTGGCCTGTTAGAAACAT
CAGAAGGCTGTAGACAAATATTGAAACAGCTACAACCATCCCTTCAGACAGGATCAGAAGAGCTTAGATCCTTATACAAT
ACAGTAGTAGTCCTCTATTGTGTGCATCAAAAGATAGAGGTAAAAGACACCAAGGAAGCTTTAGACAAAATAGAGGAAGA
GCAAAACAAAAGTGAGAAAAAGGCACAGCAAGCAGCAGCAGCAGCTGGC---ACAGGAAACAGCAGTCCGGTC---AGCC
AAAATTAC
>AY779558/B/CA/1999/CAN11FULL
ATGGGTGCGAGAGCGTCAGTATTAAGCGGGGGAGATTTAGATAGATGGGAAAAAATTCGGTTAAGGCCAGGGGGAAGAAA
AAAGTATAAATTGAAACATATAGTATGGGCAAGCAGGGAATTAGAGCGATTCGCAGTTAATCCTGGCCTGTTAGAAACAT
CAGAAGGCTGTAGACAAATATTGAAACAGCTACAGCCATCCCTTCAGACAGGATCAGAAGAGCTTAGATCCTTATACAAT
ACAGTAGTAGTCCTCTATTGTGTGCATCAAAAGATAGAGGTAAAAGACACCAAGGAAGCTTTAGACAAAATAGAGGAAGA
GCAAAACAAAAGTGAGAAAAAGGCACAGCAAGCAGCAGCAGCAGCTGAC---ACAGGAAACAGCAGTCCGGTC---AGCC
AAAATTAC
>AY779559/B/CA/1992/CANC2FULL
ATGGGTGCGAGAGCGTCAGTATTAAGCGGGGGAGATTTAGATAGATGGGAAAAAATTCGGTTAAGGCCAGGGGGAAGAAA
AAAGTATAAATTAAAACATATAGTATGGGCAAGCAGGGAATTAGAGCGATTCGCAGTTAATCCTGGCCTATTAGAAACAT
CAGGAGGCTGTAGACAAATATTGGAACAGCTACAACCATCCCTTCAGACAGGATCAGAAGAACTTAGATCATTATATAAT
ACAGTAGCAACCCTCTATTGTATGCATCAAAAGATAGAGGTAAAAGACACCAAGGAAGCTTTAGAGAAGATAGAGGAAGA
GCAAAACAAAAGTAAGAAAAAAGCACAGCAAGCAGCAGCT------GGC---ACAGGAAACAGCAGTCCGGTC---AGCC
AAAATTAC
>AY779560/B/CA/1994/CANC3FULL
ATGGGTGCGAGAGCGTCAGTATTAAGCGGGGGAGATTTAGATAGGTGGGAGAAAATTCGGTTAAGGCCAGGAGGAAGGAA
AAAATATAAATTAAAACATATAGTATGGGCAAGCAGGGAATTAGAGCGATTCGCAGTTAATCCTGGCCTGTTAGAAACAT
CAGGAGGCTGTAGACAAATATTGGAACAGCTACAGCCATCCCTTCAGACAGGATCAGAAGAGCTTAGATCCTTATACAAT
ACAGTAGCAACCCTCTATTGTGTGCATCAAAAGATAGAGGTAAAGGACACCAAGGAAGCTTTAGAGAAGATAGAGGAAGA
GCAAAACAAAAGTAAGAAAAAGGCACAGCAAGCAGCAGCAGCAGCTGGC---ACAGGAAACAGCAGTCCGGTC---AGCC
AAAATTAC
>AY779561/B/CA/1992/CANC5FULL
ATGGGTGCGAGAGCGTCAGTATTAAGCGGGGGAGATTTAGATAGATGGGAAAAAATTCGGTTAAGGCCAGGGGGAAGGAA
AAAATATAAATTAAAACATATAGTATGGGCAAGCAGGGAATTAGAGCGATTCGCAGTCAATCCTGGCCTGTTAGAAACAT
CAGGAGGCTGTAGACAAATATTGGAACAGCTACAACCATCCCTTCAGACAGGATCAGAAGAACTTAGATCATTATATAAT
ACAGTAGCAACCCTCTATTGTGTGCATCAAAAGATAGAGGTAAAAGACACCAAGGAAGCTTTAGAGAAAATAGAGGAAGA
GCAAAACAAAAGTAAGAAAAAAGCACAGCAAGCAGCAGCT------GGC---ACAGGAAACAGCAGTCCGGTC---AGCC
AAAATTAC
>AY779562/B/CA/1993/CANC6FULL
ATGGGTGCGAGAGCGTCAGTATTAAGCGGGGGAGATTTAGATAGATGGGAAAAAATTCGGTTAAGGCCAGGGGGAAGAAA
AAAGTATAAATTGAAACATATAGTATGGGCAAGCAGGGAATTAGAGCGATTCGCAGTTAATCCTGGCCTGTTAGAAACAT
CAGAAGGCTGTAGACAAATATTGAAACAGCTACAACCATCCCTTCAGACAGGATCAGAAGAGCTTAGATCCTTATACAAT
ACAGTAGTAGTCCTCTATTGTGTGCATCAAAAGATAGAGGTAAAAGACACCAAGGAAGCTTTAGACAAAATAGAGGAAGA
GCAAAACAAAAGTGAGAAAAAGGCACAGCAAGCAGCAGCAGCAGCTGGC---ACAGGAAACAGCAGTCCGGTC---AGCC
AAAATTAC
>AY779563/B/CA/1996/CANC8FULL
ATGGGTGCGGGTGCGTCAGTATTAAGCGGGGGAGATTTAGATAGGTGGGAAAAAATTCGGTTAAGGCCAGGGGGAAGGAA
AAAGTATAAATTGAAACATATAGTATGGGCAAGCAGGGAATTAGAGCGATTCGCAGTTAATCCTGGCCTGTTAGAAACAT
CAGAAGGCTGTAGACAAATATTGAAACAGCTACAACCATCCCTTAAGACAGGATCAGAAGAGCTTAGATCATTATACAAT
ACAGTAGCAGTCCTCTATTGTGTGCATCAAAAGAGAGATGTAAAAGACACCAAGGAAGCTTTAGAAAAGATAGAGGAAGA
GCAAAAGAAAAGTAAGAAAAAGGCACAGCAAGCAGCAGCAGCAGCTGAC---ACAGGAAACAGCAGTCCGGTC---AGCC
AAAATTAC
>AY779564/B/CA/1996/CANA1FULL
ATGGGTGCGAGAGCGTCAGTATTAAGCGGGGGAGACTTAGATAGATGGGAAAAAATTCGGTTACGGCCAGGGGGAAAGAA
ACAATATAAATTAAAACATATAGTATGGGCAAGCAGGGAACTAGAGCGATTCGCAGTTAATCCTGGCCTGTTAGAGAAAA
CAGGGGGCTGTAGACAAATACTGGAACAGCTACAACCGTCCCTTCAGACAGGATCAGAAGAACTTAAATCATTATATAAT
ACAGTAGCAACCCTCTATTGTGTGCATCAAAAGATAGAGGTAAGAGACACCAAGGAAGCTTTAGAGAAGATAGAGGAAGA
GCAAAACAAAAGTAAGAAAAAAGCACAGCAAGCAGCAGCT------GGC---ACAGGAAACAGCAGCCAGGTC---AGCC
AAAATTAC
>AY781127/B/UY/2001/01UYTRA1179
------GCGAGAGCGTCAATATTAAGCGGGGGACAATTAGATAGATGGGAAAAAATTCGGTTAAGGCCAGGAGGAAAGAA
AAAATATAGGTTAAAACATATAGTATGGGCAAGCAGGGAGCTAGAACGATTCGCAGTTAATCCTGGCCTTTTAGAAACAT
CAGAAGGATGTAGACAAATACTGCAACAGCTACAACCAGCCCTTCAGACAGGATCAGAAGAACTTAAATCATTATTTAAT
ACAGTAGCAACCCTCTATTGTGTGCATCAAAGGATAAATGTAAAAGACACCAAGGAAGCTTTAGAAAAAATAGAGGAGGA
ACAAAACAAAAGTAAGAAAAAGGTACAGCAAGCAGCAGAT------GAC---ACAGGAAACAGCAGCCAGGTC---AGCC
AAAATTAC
>AY795904/B/YE/2002/02YE507
------GCGAGAGCGTCAGTATTAAGCGGGGGAAAATTGGATAGATGGGAAAGAATTCGGTTGAGGCCAGGGGGAAACAA
AAAGTATAAATTAAAACATATAGTATGGGCAAGCAGGGAGCTAGAACGATTTGCAGTTAACCCTGGTCTATTAGAAACAG
CAGAAGGCTGTAGACAAATATTGGGACAGCTACAACCTTCCCTTCAGACAGGATCAGAAGAACTTAAATCATTATTTAAT
ACAGTAGCAGTCCTCTATTGTGTGCATCAACAGATAGATGTAAAAGACACCAAGGAAGCTTTAGACAAGATAGAGGAAGA
GCAAAACAAAAGTAAGAAAAAAGCACAGCAAGCAGCAGCT------GAC---ACAGGAAGTAGCAGCCAGGTC---AGCC
AAAATTAC
>AY795905/B/YE/2002/02YE508
------GCGAGAGCGTCAATATTGAGCGGGGGAGAATTGGATAGATGGGAGAAAATTCGGTTACGGCCAGGGGGAAAGAA
AAAATATAAACTAAAACATATAGTATGGGCAAGCAGGGAGTTAGAACGATTCGCAGTCAATCCTGGCCTATTAGAGACAT
CAGAAGGCTGTATACAAATACTGGGACAGCTACAACCGTCCCTCCAGACAGGATCAGAAGAACTTAAATCATTGTTTAAT
ACAGTAGCAGTCCTCTATTGTGTACATCAGAGGATAGAGGTAAAAGACACCAAGGAAGCTTTAGACAAGATAGAGGAAGA
GCAAAACAAAAGTAAGAAACAAGCACAGCAAGCAGCAGCT------GAC---ACAGGAAGTAGCAGCCAGGTC---AGCC
AAAATTAC
>AY818644/B/AU/2004/Phcsffull04
ATGGGTGCGAGAGCGTCAGTATTAAGCGGGGGAGAATTAGATAGATGGGAAAAAATTCGGTTAAGGCCAGGGGGAAAGAA
AAAATATAAATTAAAACATATAGTATGGGCAAGCAGGGAGCTAGAACGATTCGCGGTTAATCCTGGCCTGTTAGAAACAT
CAGAAGGCTGTAGACAAATACTGGAACAGCTACAACCAGCCCTTCAGACAGGATCAGAAGAACTTAAATCATTATATAAT
ACAGTAGCAACCCTCTATTGTGTGCATCAAAGGATAGAGATAAAAGACACCAAGGAAGCTTTAGAgAAGATAGAGGAAGA
GCAAAATAAAAGTAAGAAAAAAGCACAGCAAGCAGCCGCT------GAC---ACAGGAAACAGCAGCagCAGGTC-AGCC
AAAATTAC
>AY819715/B/RU/2004/04RU139095
ATGGGTGCGAGAGCGTCAGTATTAAGCGGGGGAGAATTAGATAGATGGGAAAAAATTCGGTTAAGGCCAGGGGGAAGGAA
AAAATATAGATTAAAACATATAGTATGGGCAAGCAGGGAGCTAGAACGTTTCGCACTTAACCCTGGCCTGTTAGAAACAT
CAGAAGGCTGTAGACAGATACTGGGACAGCTACAACCATCCCTTCAGACAGGATCAGAAGAACTTAGATCATTATATAAT
ACAGTAGCAACCCTCTATTGTGTACATCAAAAGATAGAGGTAAAAGACACCAAGGAAGCTTTAGACAAGATAGAGGAGGA
GCAAAACAAAAGTAAGAAAAAGGCACAGCAAGCAGCAGCT------GGC---ACAGGAAACAACAGCCAGGTC---AGCC
AAAATTAC
>AY835748/B/US/1983/5096_83
ATGGGTGCGAGAGCGTCAGTATTAAGCGGGGGAAATATAGATAGATGGGAAAAAATTCGGTTAAGGCCAGGGGGAAAGAA
ACAATATAGACTAAAACATATAGTATGGGCAAGCAGGGAGCTAGAACGATTCGCAGTTAATCCTGGTCTGTTAGAAACAG
CAGAAGGCTGTAGACAAATACTGGGACAACTACAACCAGCCCTTCAGACAGGATCAGAAGAACTTAGATCATTATATAAT
ACAATAGCAACCCTCTATTGTGTGCATCAAGGGATAGAGGTAAGAGACACCAAGGAAGCTTTAGATAAGATAGAGGAAGA
GCAAAACAAAAGTAAGAAAAAAGCACAGCAAGCAGCAGCT------GAC---ACAGGAAACAGCAGCCAGGTC---AGCC
AAAATTAC
>AY835749/B/US/1986/5096_86
ATGGGTGCGAGAGCGTCAGTATTAAGCGGGGGAAAATTAGATAGATGGGAAAAAATTCGGTTAAGGCCAGGGGGAAAGAA
ACAATATAGATTAAAACATATAGTATGGGCAAGCAGGGAGCTAGAACGATTCGCAGTTAATCCTGGCCTGTTAGAAACAG
CAGAAGGCTGTAAACAAATACTGGGACAGCTACAACCAGCCCTTCAGACAGGATCAGAAGAACTTAGATCATTATTTAAT
ACAGTAGCAACCCTCTATTGTGTGCATCAAGGGATAGAGGTAAGAGACACCAAGGAAGCTTTAGATAAGATAGAGGAAGA
GCAAAACAAAAGTAAGAAAAAAGCACAGCAAGCAGCAGCT------GAC---ACAGGAAACAGCAGCCAGGTC---AGCC
AAAATTAC
>AY835750/B/US/1989/5096_89
ATGGGTGCGAGAGCGTCGGTATTAAGCGGGGGAGAATTAGATAAATGGGAAAAAATTCGGTTAAGGCCAGGGGGAAAGAA
ACAATATAAACTAAAACATATAGTATGGGCAAGCAGGGAGCTAGAACGATTCGCAGTTAATCCTGGCCTTTTAGAGACAT
CAGAAGGCTGTAGACAAATACTGGGACAGCTACAACCATCCCTTCAGACAGGATCAGAAGAACTTAGATCATTATATAAT
ACAATAGCAGTCCTCTATTGTGTGCATCAAAGGATAGATGTAAAAGACACCAAGGAAGCCTTAGATAAGATAGAGGAAGA
GCAAAACAAAAGTAAGAAAAAGGCACAGCAAGCAGCAGCT------GAC---ACAGGAAACAACAGCCAGGTC---AGCC
AAAATTAC
>AY835751/B/US/1990/5096_90
ATGGGTGCGAGAGCGTCAGTATTAAGCGGGGGAAAATTAGATAGATGGGAAAAAATTCGGTTAAGGCCAGGGGGAAAGAA
ACAATATAGATTAAAACATATAGTATGGGCAAGCAGGGAGCTAGAACGATTCGCACTTAATCCTGGCCTGTTAGAAACAG
CAGAAGGCTGTAGACAGATACTGGGACAGCTACAACCAGCCCTTCAGACAGGATCAGAAGAACTTAGATCATTATATAAT
ACAGTAGCAACCCTCTATTGTGTGCATCAAGGGATAGAGGTAAGAGACACCAAGGAAGCTTTAGATAAGATAGCGGAAGA
GCAAAACAAAAGTAAGAAAAAAGCACAGCAAGCAGCAGCT------GAC---ACAGGAAACAGCAGCCAGGTC---AGCC
AAAATTAC
>AY835752/B/US/1992/5096_92
ATGGGTGCGAGAGCGTCAGTATTAAGCGGGGGAAAATTAGATAGATGGGAAAAAATTCGGTTAAGGCCAGGGGGAAAGAA
ACAATATAGATTAAAACATATAGTATGGGCAAGCAGGGAGCTAGAACGATTCGCAGTTAATCCTGGCCTGTTAGAAACAG
CAGAAGGCTGTAGACAAATACTGGGACAGCTACAACCATCCCTTCAGACAGGATCAGAAGAACTTAGATCATTATATAAT
ACAATAGCAACCCTCTATTGTGTGCATCAAGGGATAGAGGTAAGAGACACCAAGGAAGCTTTAGATAAGATAGAGGAAGA
GCAAAACAAAAGTAAGAAAAAAGCACAGCAAGCAGCAGCT------GAC---ACAGGAAACAGCAGCCAGGTC---AGCC
AAAATTAC
>AY835753/B/US/1996/5155_96
ATGGGTGCGAGAGCGTCAGTATTAAGCGGGGGAGAATTAGATAGGTGGGAAAAAATTCGATTAAGGCCAGGGGGAAAGAA
AAAATATAAATTAAAACATATAGTATGGGCAAGCAGGGAGCTAGAACGATTCGCGGTTAACCCTAGCCTGTTAGAAACAT
CAGAAGGCTGTAGACAAATACTGAGACAATTACAACCATCCCTTCAGACAGGATCAGAAGAACTTAAATCATTATATAAT
ACAGTAGCAACCCTCTATTGTGTACATCAAAGGATAGAGATAAAAGACACCAAGGAAGCTTTAGATAAAATAGAGGAAGA
GCAGAACAAAAGTAAGAAAAAAGCACAGCAAACAGCAGCT------GAC---ACAGGAAACAGCAGCCAGGTC---AGCC
AAAATTAC
>AY835754/B/US/1983/5084_83
ATGGGTGCGAGAGCGTCAGTATTAAGCGGGGGACAATTAGATAGATGGGAAAAAATTCGGTTAAGGCCAGGGGGAAAGAA
AAGATATAGATTAAAACATATAGTATGGGCAAGCAGGGAGCTAGAACGATTCGCAGTTAATCCTGGCCTGTTAGAAACAT
CAGAAGGCTGTAGACAAATACTGGGACAGCTACAACCATCCCTTCAGACAGGATCAGAAGAACTTAGATCATTATATAAT
ACAATAGCAACCCTCTATTGTGTGCATCAAAGGATAGAGGTAAAAGACACCAAGGAAGCTTTAGAGAAGATAGAGGAAGA
GCAAAACAAAAGTAAGAAAAAGGCACAGCAAGCAGCAGCT------GAC---ACAGGAAACAGCAGCACGGTC---AGCC
AAAACTAC
>AY835755/B/US/1985/5157_85
ATGGGTGCGAGAGCGTCAGTATTAAGCGGGGGAGAATTAGATAAATGGGAAAGAATTCGGTTAAGGCCAGGGGGAAGGAA
AAAATATAAATTGAAACATATAGTATGGGCAAGCAGGGAACTAGAACGATTCGCAGTTAATCCTGGCCTGTTAGAAACAT
CAGAAGGCTGTAGACAAATACTGGAACAGCTACAACCATCTCTTCAGACAGGATCAGAAGAACTTAGATCATTATTTAAT
ACAGTAGCAACCCTCTATTGTGTACATCAAAAGATAGATGTAAAAGACACCAAGGAAGCTTTAGAGAAGATAGAGGAAGA
GCAAAACAAAAGTAAGAAAAAAGCACAGCAAGCAGCAGCT------GAC---ACAGGAAACAGCGGCAAGGTC---AGCC
AAAATTAC
>AY835756/B/US/1986/5157_86
ATGGGTGCGAGAGCGTCGGTATTAAGCGGGGGAGAATTAGATAAATGGGAAAGAATTCGGTTAAGGCCAGGGGGAAAGAA
AAAATATAAATTGAAACATGTAGTATGGGCAAGCAGGGAACTAGAACGATTCGCAGTCAATCCTGGCCTGTTAGAAACAT
CAGAAGGCTGTAGACAAATATTGGAACAGCTACAACCATCTCTTCAGACAGGATCAGAAGAACTTAGATCATTATTTAAT
ACAGTAGCAACCCTCTATTGTGTACATCAAAAGATAGAGGTAAAAGACACCAAGGAAGCTTTAGAGAAGATAGAGGAAGA
GCAAAACAAAAGTAAGAAAAAAGCACAGCAAGCAGCAGCT------GAC---ACAGGAAACAGCGGCAAGGTC---AGCC
AAAATTAC
>AY835757/B/US/1986/5113_86
ATGGGTGCGAGAGCGTCAGTATTAAGCGGGGGAGAATTAGATAGATGGGAGAAAATTCGGTTAAGGCCAGGGGGAAAGAA
AAAATATAAGTTAAAGCATATAGTATGGGCAAGCAGGGAGCTAGAACGATTCGCAGTTAACCCTGGCCTGTTAGAAACAT
CAGAAGGCTGTAGACAAATACTGGGACAGCTACAACCATCCCTTCAGACAGGATCAGAAGAACTTAGATCATTATATAAT
ACAATAGCAACCCTCTATTGTGTGCATCAAAAGATAGATGTAAAAGACACCAAGGAAGCTTTAGAAAAGATAGAGGAAGA
GCAAAACAAAAGTAAGAAAAAAGCACAGCAAGCAGCAGCT------GAC---ACAGGAAACAGCAGCAAGGTC---AGCC
AAAATTAC
>AY835758/B/US/1987/5113_87
ATGGGTGCGAGAGCGTCAGTATTAAGCGGGGGAGAATTAGATAGATGGGAGAAAATTCGGTTAAGGCCAGGGGGAAGGAA
AAAATATCAATTAAAACATATAGTATGGGCAAGCAGGGAGCTAGAACGATTCGCAATTAACCCTGGCCTGTTAGAAACAT
CAGAAGGCTGTAGACAAATACTGGGACAGCTACAACCGTCCCTTCAGACAGGATCAGAAGAACTTAGATCATTATATAAT
ACAATAGCAACCCTCTATTGTGTGCATCAAAAGATAGATGTAAAAGACACCAAGGAAGCCTTAGAAAGGATAGAGGAAGA
GCAAAATAAAAGTAAA------ACACAGCAAGCAGCAGCT------GAC---ACAGGAAACAGCAGCAAGGTC---AGCC
AAAATTAC
>AY835759/B/US/1982/5048_82
ATGGGTGCGAGAGCGTCAGTATTAAGCGGGGGAGAATTAGATAAATGGGAAAAAATTCGGTTAAGGCCAGGGGGAAAGAA
AAAATATAAATTAAAACATATAGTATGGGCAAGCAGGGAGCTAGAACGATTCGCAGTTAATCCTGGCCTGTTAGAAACAT
CAGAAGGCTGTAGACAAATACTGGGACAGCTACAACCATCCCTTCAGACAGGATCAGAAGAACTTAGATCATTATACAAT
ACAGTAGCAACCCTCTATTGTGTGCATCAAAGGATAGAGATAAAAGACACCAAGGAAGCTTTAGAGAAGATAGAGGAAGA
GCAAAACAAAAGTAAGAAAAAAGCACAGCAAGCAGCAGCT------GAC---ACAAGAAACAGCAGCCAGGTC---AGCC
AAAATTAC
>AY835760/B/US/1987/5048_87
ATGGGTGCGAGAGCGTCAGTATTAAGCGGGGGAGAATTAGATAAATGGGAAAAAATTCGGTTAAGGCCAGGGGGAAAGAA
AAAATATAAATTAAAACATATAGTATGGGCAAGCAGGGAGCTAGAACGATTCGCAGTTAATCCTGGCCTGTTAGAAACAG
CAGAAGGCTGTAGACAAATACTGGGACAGCTACAACCATCCCTTCAGACAGGATCAGAAGAACTTAGATCATTATTTAAT
ACAGTAGCAACCCTCTATTGTGTGCATCAAAGGATAGAGATAAAAGACACCAAGGAAGCTTTAGAGAAGATAGAGGAAGA
GCAAAACAAAAGTAAGAAAAAAGCACAGCAAGCAGCAGCT------GAC---ACAAGAAACAGCAGCGCCAGGTC-AGCC
AAAATTAC
>AY835761/B/US/1991/5048_91
ATGGGTGCGAGAGCGTCAGTATTAAGCGGGGGAGAATTAGATAAATGGGAAAAAATTCGGTTAAGGCCAGGGGGAAGGAA
AAAATATAAATTAAAACATATAGTATGGGCAAGCAGGGAGCTAGAACGATTCGCAGTTAATCCTGGCCTGTTAGAAACAG
CAGAAGGCTGTAGACAAATACTGGGACAGCTACAACCATCCCTTCAGACAGGATCAGAAGAACTTAGATCATTATTTAAT
ACAGTAGCAACCCTCTATTGTGTACATCAAAGGATAGAGATAAAAGACACCAAGGAAGCTTTAGACAAGATAGAGGAAGA
GCAAAACAAAAGTAAGAAAAAAGCACAGCAAGCAGCAGCT------GAC---ACAAAAAACAGCAGCCAGGTC---AGCC
AAAATTAC
>AY835762/B/US/1984/5160_84
ATGGGTGCGAGAGCGTCAGTATTAAGCGGGGGAAAATTAGATAGATGGGAAAAAATTCGGTTAAGGCCAGGGGGAAAGAA
AAAGTATAAATTAAAACATATAGTATGGGCAAGCAGGGAGCTAGAAAGATTTGCAGTTAATCCTGGCCTGTTAGAAACAT
CAGAAGGCTGTAGACAAATACTGGGACAGCTACAACCATCCCTTCAGACAGGATCAGAAGAACTTAAATCATTATATAAT
ACAGTAGCAACCCTCTATTGTGTGCATCAAAGGATAGAGGTAAAAGACACCAAGGAAGCCTTAGAGAAGATAGAGGAAGA
ACAAAACAAAAGTAAGAAAAAGGCACAGCAAACAGCAGCT------GAC---ACCGGAAACAGCAGCCAGGTC---AGCC
AAAATTTC
>AY835763/B/US/1988/5160_88
ATGGGTGCGAGAGCGTCAGTATTAAGCGGGGGAAAATTAGATAGATGGGAAAAAATTCGGTTAAGGCCAGGGGGAAAGAA
AAAGTATAAATTAAAACATCTAGTATGGGCAAGCAGGGAGCTAGAAAGATTCGCAGTTAATCCTGGCCTGTTAGAAACAT
CAGAAGGCTGTAGACAAATACTGGGACAGTTACAACCATCCCTTCAGACAGGATCAGAAGAACTTAAATCATTATTTAAT
ACAATAGCAACCCTCTATTGTGTGCATCAAAGGATAGAGGTAAAAGACACCAAGGAAGCTTTAGAGAAGATAGAGGAAGA
GCAAAACAAAAGTAAGAAAAAGGCACAGCAAACAGCAGCT------GAC---ACCGGAAACAGCAACCAGGTC---AGCC
AAAATTTC
>AY835764/B/US/1992/5160_92
ATGGGTGCGAGAGCGTCAGTATTAAGCGGGGGGAAAATGGATAGATGGGAAAAAATTCGGTTAAGGCCAGGGGGAAAGAA
AAAGTATAAATTAAAGCATCTAGTATGGGCAAGCAGGGAGCTAGAAAGATTCGCAGTTAATCCTGGCCTGTTAGAAACAG
CAGAAGGCTGTAGACAAATACTGGGACAGCTACAACCATCCCTTCAGACAGGATCAGAAGAACTTAAATCATTATTTAAT
ACAATAGCAACCCTCTATTGTGTGCATCAAAGGATAGAGGTAAAAGACACCAAGGAAGCCTTAGAGAAGATAGAGGAAGA
GCAAAACAAAAGTAAGAAAAAGGCACAGCAAACAGCAGCT------GAC---ACCGGAAGCAGCAACCAGGTC---AGCC
AAAATTTC
>AY835765/B/US/1984/5084_84
ATGGGTGCGAGAGCGTCAATATTAAGCGGGGGAGAATTAGATAGATGGGAAAAAATTCGGTTAAGGCCAGGGGGAAAGAA
ACAATATAGATTAAAACATATAGTATGGGCAAGCAGGGAGCTAGAACGATTCGCAGTTAATCCTGGCCTGTTAGAAACAT
CAGAAGGCTGTAGACAAATACTGGGACAGCTACAACCATCCCTTCAGACAGGATCAGAAGAACTTAGATCATTATATAAT
ACAATAGCAACCCTCTACTGTGTGCATCAAAGGATAGAGGTAAAAGACACCAAGGAAGCTTTAGACAAAATAGAGGAAGA
GCAAAACAAAAGTAAGAAAAAGGCACAGCAAGCAGCAGCT------GAC---ACAGGAAACAGCAGCACGGTC---AGCC
AAAACTAC
>AY835766/B/US/1989/5073_89
ATGGGTGCGAGAGCGTCAGTATTAAGCGGGGGAAAATTAGATAGCTGGGAAAAAATTCGGTTAAGGCCAGGAGGAAAGAA
AAAATATAGATTAAAACACATAGTATGGGCAAGCAGGGAGCTAGAACGATTCGCAGTTAATCCTGGCCTGTTAGAAACAG
CAGAAGGTTGTAAACAAATACTGGGACAGCTACAACCAGCCCTTCAGACCGGATCAGAAGAACTTAGATCATTATTTAAT
ACAGTAGCAACCCTCTATTGTGTGCATCAAAGGATAGAGGTAAAAGACACCAAGGAAGCTTTAGATAAGATAGAGGAAGA
GCAAAACAAAAGTAAGAAAAAGGCACAGCAAGCAGCAGCT------GAC---ACAGGAAACAACAGCCAGGTC---AGCC
AAAATTAC
>AY835767/B/US/1993/5073_93
ATGGGTGCGAGAGCGTCAGTATTAAGCGGGGGAAAATTAGATAGCTGGGAAAGAATTCGGCTAAGGCCAGGAGGAAAGAA
AAAATATAGATTAAAACACATAGTATGGGCAAGCAGGGAACTAGAACGATTCGCAGTTAATCCTGGCCTGTTAGAAACAG
CAGAAGGCTGTAGACAAATACTGGAACAGTTACAACCAGCCCTTCAGACAGGATCAGAAGAACTTAGATCATTATATAAT
ACAATAGCAACCCTCTATTGTGTGCATCAAAGGATAGAGGTAAGAGACACCAAGGAAGCTTTAGATAAAATAGAGGAAGA
ACAAAACAAAAGTAAGAAAAAGGCACAGCAAGCAGCAGCT------GAC---ACAGGAAAAGGCAGCCAGGTC---AGCC
AAAATTAC
>AY835768/B/US/1995/5073_95
ATGGGTGCGAGAGCGTCAGTATTAAGCGGGGGAAAATTAGATAGCTGGGAAAGAATTCGGCTAAGGCCAGGAGGAAAGAA
AAAATATAGATTAAAACACATAGTATGGGCAAGCAGGGAACTAGAACGATTCGCAGTTAATCCTGGCCTGTTAGAAACAG
CAGAAGGCTGTAAACAAATACTGGAACAGCTACAACCAGCCCTTCGGACAGGATCAGAAGAACTTAGATCATTATATAAT
ACAATAGCAACCCTCTATTGTGTGCATCAAAGGATAGAGGTAAAAGACACCAAGGAAGCTTTAGATAAGATAGAGGAAGA
GCAAAACAAAAGTAAGAAAAAGGCACAGCAAGCAGCAGCT------GAC---ACAGGAAACAACAGCCAGGTC---AGCC
AAAATTAC
>AY835769/B/US/1985/5077_85
ATGGGTGCGAGAGCGTCAGTATTAAGCGGGGGAGAATTAGATAGATGGGAAAAAATTCGGTTACGGCCAGGGGGAAAGAA
AAAATATAGATTAAAGCATATAGTATGGGCAAGCAGGGAGCTAGAACGATTCGCAGTTAATCCTGGCCTGTTAGAAACAT
CAGAAGGCTGTAGACAAATACTGGGACAGCTACAACCAGCCCTTCAGACAGGATCAGAAGAACTTAGATCATTATATAAT
ACAGTAGCAACCCTCTATTGTGTGCATCAAAGGATAGAGATAAAAGACACCAAGGAAGCTTTAGATAAGATAGAGGAAGA
GCAAAACAAAAGTAAGAAAAAAGCACAGCCGGCAGCAGCT------GAC---ACAGGAAACAGCACCCAAGTC---AGCC
AAAATTAC
>AY835770/B/US/1983/5082_83
ATGGGTGCGAGAGCGTCGGTATTAAGCGGGGGAGAATTAGATAAATGGGAAAAAATTCGGTTAAGACCAGGGGGAAAGAA
AAGATATAAATTAAAACATATAGTATGGGCAAGCAGGGAGCTAGAACGATTCGCAGTTAATCCTGGCCTGTTAGAAACAT
CGGAAGGCTGTAGACAAATACTGGGACAGCTACAACCAGCCCTTCAGACAGGATCAGAAGAACTTAGATCATTATATAAT
ACAGTAGCAACCCTCTATTGTGTGCATCAAAGGATAGAGGTAAAAGACACCAAGGAAGCTTTAGAGAAGATAGAGGAAGA
GCAAAACAAAAGTAAGAAAAAAGCACAGCAAGCAGCAGCT------GAC---GCAGGAAAAAACAACCAGGTC---AGCC
AAAATTAC
>AY835771/B/US/1986/5082_86
ATGGGTGCGAGAGCGTCAGTATTAAGCGGGGGAGAGTTAGATAAATGGGAAAAAATTCGGTTAAGACCAGGGGGAAAGAA
AAGATATAAATTAAAACATATAGTATGGGCAAGCAGGGAGCTAGAACGATTCGCAGTTAATCCTGGCCTGTTAGAAACAT
CGGAAGGCTGTAGACAAATACTGGGACAGCTACAACCATCCCTTCAGACAGGATCAGAAGAACTTAGATCATTATATAAT
ACAGTAGCCACCCTCTATTGTGTGCATCAAAGGATAGAGGTAAAAGACACCAAGGAAGCTTTAGAGAAGATAGAGGAAGA
GCAAAACAAAAGTAAGAAAAAGGCACAGCAAGCAGCAGCT------GAC---ACAGGAAAAAACAACCAGGTC---AGCC
AAAATTAC
>AY835772/B/US/1997/5082_97
ATGGGTGCGAGAGCGTCAGTATTAAGCGGGGGAGAATTAGATAAATGGGAGAAAATTCGGCTAAGACCAGGGGGAAAGAA
AAGATATAAATTAAAACATATAGTATGGGCAAGCAGGGAGCTAGAACGATTCGCAGTTAATCCTGGCCTGTTAGAAACAT
CGGAAGGCTGTAGACAAATAATAGGACAGCTACAACCATCCCTTCAGACAGGATCAGAAGAACTTAGATCATTATATAAT
ACAGTAGCAACCCTCTATTGTGTGCATCAAAGGAGAGATGTAAAAGACACCAAGGAAGCTTTAGACAAGATAGAGGAAGA
GCAAAACAAAAGCAAGCAAAAAGCACAGCAAGCAGCAGCT------GAC---GCAGGAAAAAATAACCAGGTC---AGCC
AAAATTAC
>AY835773/B/US/1994/5082_94
ATGGGTGCGAGAGCGTCCGTATTAAGCGGGGGAGAATTAGATAAATGGGAAAAAATTCGGCTAAAACCAGGGGGAAAGAA
AACATATAAATTAAAACATATAGTATGGGCAAGCAGGGAGCTAGAACAATTCGCAGTTAACCCTGGCCTGTTAGAAACAT
CGAAGGGCTGTAGACAAATACTGGGACAGCTACAACCATCCCTTCAGACAGGATCAGAAGAACTTAGATCATTATATAAT
ACAGTAGCAACCCTCTATTGTGTGCATCAAAGGATAGAGGTAAAAGACACCAAGGAAGCTTTAGACAAGATAGAGGAAGA
GCAAAACAAAAGTAAGCAAAAAGCACAGCAAGCAGCAGCT------GAC---GCAGGAAAAAACACCCAGGCC---AGCC
AAAATTAC
>AY835774/B/US/1986/5127_86
ATGGGTGCGAGAGCGTCAGTATTAAGCGGGGGAGAATTAGATAGATGGGAAAAAATTCGGTTAAGGCCAGGGGGAAAGAA
AAAATATAAATTAAAACATATAGTATGGGCAAGCAGGGAGCTAGAACGATTCGCAGTTAATCCTGGCCTGTTAGAAACAT
CAGAAGGCTGTAGACAAATACTGGGACAGCTACAACCATCACTTCAGACAGGATCAGAAGAACTTAAATCATTTTATAAT
ACAATAGCAACCCTCTATTGTGTGCATCAAAAGATAGAGGTAAAAGACACCAAGGAAGCTTTAGAGAAGATAGAGGAAGA
GCAAAACAAAAGTAAGAAAAAAGCACAGCAAGCAGCAGCT------GAC---ACAGGAAAAGGCAGCCAGGTC---AGCC
AAAATTAC
>AY835775/B/US/1986/5084_86
ATGGGTGCGAGAGCGTCAGTATTAAGCGGGGGCGAATTAGATAGATGGGAAAAAATTCGGTTAAGGCCAGGGGGAAAGAA
AACATATAAATTAAAACATATAGTATGGGCAAGCAGGGAGCTAGAACGATTCGCAGTTAATCCT------TTAGAAACAT
CAGAAGGCTGTAGACAAATACTGGGACAGCTACAACCATCCCTTCAGACAGGATCAGAAGAACTTAGATCATTATATAAT
ACAGTAGCAACCCTCTATTGTGTGCATCAAAGGATAGAGGTAAAAGACACCAAGGAAGCTTTAGACAAAATAGAGGAAGA
GCAAAACAAAGGTAAGAAAAAGGCACAGCAAGCAGCAGCT------GAC---ACAGGAAACAGCAGCACGGTC---AGCC
AAAATTAC
>AY835776/B/US/1993/5127_93
ATGGGTGCGAGAGCGTCAGTATTAAGCGGGGGAGAATTAGATAGATGGGAAAAAATTCGGTTAAGGCCAGGGGGAAAGAA
AAAATATAAATTAAAACATATAGTATGGGCAAGCAGGGAACTAGAACGATTTGCAGTTAATCCTGGCCTATTAGAAACAT
CAGAAGGCTGTAGACAAATACTGGGACAGCTACAACCATCACTTCAGACAGGATCAGAAGAACTTAAATCATTATATAAT
ACAATAGCAGTCCTCTATTGTGTACATCAAAAGATAGAGGTAAAAGACACCAAGGAAGCTTTAGAGAAGATAGAGGAGGA
GCAAAACAAAAGTAAGAAAAAAGCACAGCAAGCAGCAGCT------GAC---ACAGGAAAAGGCAGCCCGGTC---AGCC
AAAATTAC
>AY835777/B/US/1983/5018_83
ATGGGTGCGAGAGCGTCAGTATTAAGCGGGGGAGAATTAGATAAATGGGAAAAAATTCGGTTAAGGCCAGGGGGAAAGAA
AAAATATAGATTAAAACATATAGTATGGGCAAGCAGGGAGCTAGGACGATTCGCAATTAATCCTGGCCTTTTAGAGACAT
CAGAGGGCTGTAGACAAATACTGGGACAGCTACAACCAGCCCTTCAGACAGGATCAGAAGAACTTAGATCATTATTTAAT
ACAGTAGCAACCCTCTATTGTGTGCATCAAAAGATAGAGGTAAAAGACACCAAGGAAGCTTTAGAGAAGATAGAGGAAGA
GCAAAACAAAAGTAAGAAAAAGGCGCAGCAAGCAGCAGCT------GAC---ACAAGAAACAGCAGCCAGGTC---AGCC
AAAATTAC
>AY835778/B/US/1986/5018_86
ATGGGTGCGAGAGCGTCAGTATTAAGCGGGGGAGAATTAGATAGGTGGGAAAAAATTCGGTTAAGGCCAGGGGGAAAGAA
ACAATATGAATTAAAGCATATAGTATGGGCAAGCAGGGAGCTAGAACGATTCGCACTTAATCCTGGCCTTTTAGAGACAT
CAGAGGGCTGTAGACAAATACTGGGACAGCTACAACCAGCCCTTCAGACAGGATCAGAAGAACTCAGATCATTATATAAT
ACAGTAGCAACCCTCTATTGTGTGCATCAAAAGATAGAGGTAAGAGACACCAAGGAAGCTTTAGATAAGATAGAGGAAGA
GCAAAACAAAAGTAAGAAAAAGGCACAGCAAGCAACAGCT------GAC---ATAGGAAACAGCAGCCAGGTC---AGCC
AAAATTAC
>AY835779/B/US/1984/5019_84
ATGGGTGCGAGAGCGTCAGTATTAAGCGGGGGAGAATTAGATAGATGGGAAAGAATTCGGTTAAGGCCAGGGGGAAAGAA
AAAATATAGATTAAAACATATAGTATGGGCAAGCAGGGAGCTAGAACGATTTGCAGTTAATCCTGGCCTGTTAGAAACAT
CAGAAGGCTGTAGACAAATACTGGGACAGCTACAACCATCCCTTCAGACAGGATCAGAAGAACTTAGATCATTATATAAT
ACAGTAGCAACCCTCTATTGTGTGCATCAAAAGATAGATGTAAAAGACACCAAGGAAGCTTTAGAGAAGATAGAGGAAGA
GCAAAACAAAAGTAAGAAAAAAGCACAGCAAGCAGCAGCT------GAC---ACAAGAAACAGCAGCCAGGTC---AGCC
AAAATTAC
>AY835780/B/US/1986/5019_86
ATGGGTGCGAGAGCGTCAGTATTAAGCGGGGGAGAATTAGATAGATGGGAAAAAATTCGGTTAAGGCCAGGGGGAAAGAA
AAAATATAGATTAAAACATATAATATGGGCAAGCAGGGAGCTAGAACGATTCGCAGTTAATCCTGGCCTGTTAGAAACAT
CAGAAGGCTGTAGACAAATACTGGGACAGCTACAACCATCCCTTCAGACAGGATCAGAAGAACTTAGATCATTATATAAT
ACAGTAGCAACCCTCTATTGTGTGCATCAAAAGATAGAGGTAAAAGACACCAAGGACGCTTTAGAAAAGATAGAGGAAGA
GCAAAACAAAAGTAAGAAAAAGGCACAGCAAGCAGCAGCT------GAC---ACAAGAAACAGCAGCCAGGTC---AGCC
AAAATTAC
>AY835781/B/US/1983/5157_83
ATGGGTGCGAGAGCGTCAGTATTAAGCGGGGGAGAATTAGATAAATGGGAAAGAATTCGGTTAAGGCCAGGGGGAAGGAA
AAAATATAAATTGAAACATATAGTATGGGCAAGCAGGGAGCTAGAACGATTCGCAGTTAATCCTGGCCTGTTAGAAACAT
CAGAAGGCTGTAGACAAATACTGGAACAGCTACAACCAGCTCTTCAGACAGGATCAGAAGAACTTAGATCATTATTTAAT
ACAGTAGCAACCCTCTATTGTGTACATCAAAAGATAGATGTAAAAGACACCAAGGAAGCTTTAGAGAAGATAGAGGAAGA
GCAAAACAAAAGTAAGAAAAAAGCACAGCAAGCAGCAGCT------GAC---ACAGGAAACAGCGGCAAGGTC---AGCC
AAAATTAC
>AY839827/B/KR/2004/04LHS6
ATGGGTGCGAGAGCGTCAATATTAAGCGGGGGAGAATTAGATAGATTGGAGAAAATTCGGTTAAGGCCAGGGGGAAAGAA
AAAATATAGATTAAAACATTTAGTATGGGCAAGCAGGGAGCTAGAACGATACGCAGTCAATCCTGGCCTGTTAGAAACAT
CAGAAGGCTGTAGAAAGATAATAGGACAGCTACAACCAGCCCTTCAGACAGGATCAGAAGAACTTAAATCATTATTTAAT
ACAGTAGCAACTCTCTATTGTGTACATCAAAGGATAGACATAAAAGACACCAATGAAGCTTTAAAGAAGATAGAAGAAGA
GCAAAACAAAAGTAAGAAAAAGGCACAGCAAGCAACCGCT------GAC---ACAGGAAACAGCAGCCAGGTC---AGCC
AAAATTAC
>AY857022/B/AU/-/2870718
ATGGGTGCGAGAGCGTCAGTATTAAGCGGGGGAAAATTAGATAAATGGGAAAGAATTCGGTTAAGACCAGGGGGAAAGAA
AAAATATAGATTAAAGCATATAGTATGGGCAAGCAGGGAGCTRGAACGATTCGCAGTTAATCCTGGACTGTTAGAAACAT
CAGAAGGCTGTAGACAAATATTGGGACAGCTACAACCATCCCTCCAGACAGGATCAGAAGAACTTAGATCATTATAYAAT
ACARTAGCAACCCTCTATTGTGTGCATCAAGGGATAGATGTAAAAGACACCAAGGAAGCTTTAGACAAGATAGAGGAAGA
GCAAAACAAAAGTAAGAAAAARGCACAGCAAGCAGCAGCTGCTGCTGAC---ACAGGRAACAGCGGTCAGGGCAG-AGCC
AGAATTAC
>AY857144/B/AU/-/8634991
ATGGGTGCGAGAGCGTCAGTATTAAGCGGGGGAGAATTAGATAGATGGGAAAAAATTCGGTTAAGGCCAGGGGGAAAGAA
AAAATACAGATTAAAACATATAGTATGGGCAAGCAGGGAGCTAGAGCGATTCGCAGTTAATCCTGGCCTTTTAGAAACAT
CAGGAGGCTGTAGACAAATACTAGAACAGCTACAACCATCCCTTCAGACAGGATCAGAAGAACTTAGATCATTATATAAT
ACAGTAGCAACCCTCTATTGTGTGCATCAAAAGATAGAGGTAAAAGACACCAAAGAAGCTCTAGATAAGATAGAGGAAGA
GCAAAACAAAAGTAAGAAACAGGCA-CAG--CAAGCAGCT------GGC---ACAGGAAGCAACAGCCAGGCC---AGCC
AGAACTAC
>AY857165/B/AU/-/9125091
ATGGGTGCGAGAGCGTCAGTATTAAGCGGGGGAGAATTAGATAGATGGGAAAAAATTCGGTTAAGGCCAGGGGGAAAGAA
AAAATATCAATTAAAACATATAGTATGGGCAAGCAGGGAGCTAGAACGATTCGCAGTCAATCCTGGCCTGTTAGAAACAT
CAGAAGGCTGTAAACAAATATTGGGGCAGCTACAACCGGCCCTTCAGACAGGATCAGAAGAGCTTAAATCCTTATATAAT
ACAGTAGCAACCCTCTATTGTGTGCATCAAAGGATAGATGTAAAAGACACCAAGGAAGCTTTAGATAAGATAGAGGAAGA
GCAAAACAAAAGTAAGAAAAAAGCACAGCAAGCAGCCTGCAGCT--GAC---ACAGGAAACAGCAGCCAGGTC---AGCC
AAAATTAT
>AY970946/B/NL/1986/H434-8-A3
ATGGGTGCGAGAGCGTCAGTATTAAGCGGGGGAGAATTAGATAAATGGGAAAAAATTCGGTTAAGGCCAGGGGGAAAGAA
AAAATATCACTTAAAACATATAGTATGGGCAAGCAGGGAGCTAGAACGATTCGCAGTTAATCCTGGCCTGTTAGAAACAG
CAGAAGGCTGCAGACAAATACTGGGACAGCTACAACCAGCCCTTCAGACAGGATCAGAAGAACTTAGATCATTATTTAAT
ACAGTAGCAACCCTCTATTGTGTACATCAAAAAATAGAGGTAAAAGACACCAAGGAAGCTTTAGACAAGATAGAGGAAGA
GCAAAACAAAAGTAAGAAAAAGGCACAGCAAGCAGCAGCT------GGC---ACAGGAAACAACAGCCAGGTC---AGCC
AAAATTAC
>AY970947/B/NL/1986/H434-8-F4
ATGGGTGCGAGAGCGTCAGTATTAAGCGGGGGAGAATTAGATAAATGGGAAAAAATTCGGTTAAGGCCAGGGGGAAAGAA
AAAATATCGCTTAAAACATATAGTATGGGCAAGCAGGGAGCTAGAACGATTCGCAGTTAATCCTGGCCTGTTAGAAACAG
CAGAAGGCTGCAGACAAATACTGGGACAGCTACAACCAGCCCTTCAGACAGGATCAGAAGAACTTAGATCATTATTTAAT
ACAGTAGCAACCCTCTATTGTGTACATCAAAAAATAGAGGTAAAAGACACCAAGGAAGCTTTAGACAAGATAGAGGAAGA
GCAAAACAAAAGTAAGAAAAAGGCACAGCAAGCAGCAGCT------GGC---ACAGGAAACAACAGCCAGGTC---AGCC
AAAATTAC
>AY970948/B/NL/1996/H434-42-A1
ATGGGTGCGAGAGCGTCAGTATTAAGCGGGGGAGAATTAGATAGATGGGAAAAAATTCGGTTAAGGCCAGGGGGAAAGAA
AAAATATCGCTTAAAACATATAGTATGGGCAAGCAGGGAGCTAGAACGATTCGCAGTCAATCCTGGCCTGTTAGAAACAG
CAGAAGGCTGCAGACAAATACTGGGACAGCTACAACCGTCCCTTCAGACAGGATCAGAAGAACTTAGATCATTATTTAAT
ACAATAGCAACCCTCTATTGTGTACATCAAAGAATAGAGGTAAAAGACACCAAGGAAGCTTTAGACAAGATAGAGGAAGA
GCAAAACAAAAGTAAGAAAAAGGCACAGCAAGCAGCAGCTGGCGCTGGC---ACAGGAAACAACAGCCAGGTC---AGCC
AAAATTAC
>AY970949/B/NL/1996/H434-42-C1
ATGGGTGCGAGAGCGTCAGTATTAAGCGGGGGAGAATTGGATAGATGGGAAAAAATTCGGTTAAGGCCAGGGGGAAAGAA
AAAATATCGCTTAAAACATATAGTATGGGCAAGCAGGGAGCTAGAACGATTCGCAGTCAATCCTGGCCTGTTAGAAACAG
CAGAAGGCTGCAGACAAATACTGGGACAACTACAACCGTCCCTTCAGACAGGATCAGAAGAACTTAGATCATTATTTAAT
ACAATAGCAACCCTCTATTGTGTACATCAAAGAATAGAGGTAAAAGACACCAAGGAAGCTCTAGACAAGATAGAGGAAGA
GCAAAACAAAAGTAAGAAAAAGGCACAGCAAGCAGCAGCTGGTGCTGGC---ACAGGAAACAACAGCCAGGTC---AGCC
AAAATTAC
>AY970950/B/NL/1996/H434-42-E12
ATGGGTGCGAGAGCGTCAGTATTAAGCGGGGGAGAATTGGATAGATGGGAAAAAATTCGGTTAAGGCCAGGGGGAAAGAA
AAAGTATCGCTTAAAACATATAGTATGGGCAAGCAGGGAGCTAGAACGATTCGCAGTCAATCCTGGCCTGTTAGAAACAG
CAGAAGGCTGCAGACAAATACTGGGACAGCTACAACCGTCCCTTCAGACAGGATCAGAAGAACTTAGATCATTATTTAAT
ACAATAGCAACCCTCTATTGTGTACATCAAAGAATAGAGGTAAAAGACACCAAGGAAGCTTTAGACAAGATAGAGGAAGA
GCAAAACAAAAGTAAGAAAAAGGCACAGCAAGCAGCAGCTGGCGCTGGC---ACAGGAAACAACAGCCAGGTC---AGCC
AAAATTAC
>BD238372/B/FR/1985/pNL43_patent
ATGGGTGCGAGAGCGTCGGTATTAAGCGGGGGAGAATTAGATAAATGGGAAAAAATTCGGTTAAGGCCAGGGGGAAAGAA
ACAATATAAACTAAAACATATAGTATGGGCAAGCAGGGAGCTAGAACGATTCGCAGTTAATCCTGGCCTTTTAGAGACAT
CAGAAGGCTGTAGACAAATACTGGGACAGCTACAACCATCCCTTCAGACAGGATCAGAAGAACTTAGATCATTATATAAT
ACAATAGCAGTCCTCTATTGTGTGCATCAAAGGATAGATGTAAAAGACACCAAGGAAGCCTTAGATAAGATAGAGGAAGA
GCAAAACAAAAGTAAGAAAAAGGCACAGCAAGCAGCAGCT------GAC---ACAGGAAACAACAGCCAGGTC---AGCC
AAAATTAC
>BD298114/B/FR/1983/BH10_patent
ATGGGTGCGAGAGCGTCAGTATTAAGCGGGGGAGAATTAGATCGATGGGAAAAAATTCGGTTAAGGCCAGGGGGAAAGAA
AAAATATAAATTAAAACATATAGTATGGGCAAGCAGGGAGCTAGAACGATTCGCAGTTAATCCTGGCCTGTTAGAAACAT
CAGAAGGCTGTAGACAAATACTGGGACAGCTACAACCATCCCTTCAGACAGGATCAGAAGAACTTAGATCATTATATAAT
ACAGTAGCAACCCTCTATTGTGTGCATCAAAGGATAGAGATAAAAGACACCAAGGAAGCTTTAGACAAGATAGAGGAAGA
GCAAAACAAAAGTAAGAAAAAAGCACAGCAAGCAGCAGCT------GAC---ACAGGACACAGCAGTCAGGTC---AGCC
AAAATTAC
>CS272319/B/FR/1985/pNL43_patent
ATGGGTGCGAGAGCGTCGGTATTAAGCGGGGGAGAATTAGATAAATGGGAAAAAATTCGGTTAAGGCCAGGGGGAAAGAA
ACAATATAAACTAAAACATATAGTATGGGCAAGCAGGGAGCTAGAACGATTCGCAGTTAATCCTGGCCTTTTAGAGACAT
CAGAAGGCTGTAGACAAATACTGGGACAGCTACAACCATCCCTTCAGACAGGATCAGAAGAACTTAGATCATTATATAAT
ACAATAGCAGTCCTCTATTGTGTGCATCAAAGGATAGATGTAAAAGACACCAAGGAAGCCTTAGATAAGATAGAGGAAGA
GCAAAACAAAAGTAAGAAAAAGGCACAGCAAGCAGCAGCT------GAC---ACAGGAAACAACAGCCAGGTC---AGCC
AAAATTAC
>D10112/B/GB/1983/CAM1
ATGGGTGCGAGAGCGTCAGTATTAAGCGGGGGAGAATTAGATAAATGGGAAAAAATTCGGTTAAGGCCAGGGGGAAAGAA
AAAATATAAATTAAAACATATAGTATGGGCAAGCAGGGAGCTAGAACGATTCGCAGTTAATCCTGGCCTTTTAGAGACAT
CAGAAGGCTGTAGACAAATACTGGGACAGCTACAACCGTCCCTTCAGACAGGATCAGAAGAACTTAGATCATTATATAAT
ACAGTAGCAACCCTCTATTGTGTGCATCAAAAGATAGATGTAAAAGACACCAAGGAAGCCTTAGAGAAAATAGAGGAAGA
GCAAAACAAAAGTAAGAAAAAGGCACAGCAAGCGGCAGCT------GGC---ACAGGAAACAGCAGCCAGGTC---AGCC
AAAATTAC
>D86068/B/FR/1983/MCK1_LAI_IIIB
ATGGGTGCGAGAGCGTCAGTATTAAGCGGGGGAGAATTAGATCGATGGGAAAAAATTCGGTTAAGGCCAGGGGGAAAGAA
AAAATATAAATTAAAACATATAGTATGGGCAAGCAGGGAGCTAGAACGATTCGCAGTTAATCCTGGCCTGTTAGAAACAT
CAGAAGGCTGTAGACAAATACTGGGACAGCTACAACCATCCCTTCAGACAGGATCAGAAGAACTTAGATCATTATATAAT
ACAGTAGCAACCCTCTATTGTGTGCATCAAAGGATAGAGATAAAAGACACCAAGGAAGCTTTAGACAAGATAGAGGAAGA
GCAAAACAAAAGTAAGAAAAAAGCACAGCAAGCAGCAGCT------GAC---ACAGGACACAGCAGCCAGGTC---AGCC
AAAATTAC
>D86069/B/FR/1983/PM213_LAI_IIIB
ATGGGTGCGAGAGCGTCAGTATTAAGCGGGGGAAAATTAGATCGATGGGAAAAAATTCGGTTAAGGCCAGGGGGAAAGAA
AAAATATAAATTAAAACATATAGTATGGGCAAGCAGGGAGCTAGAACGATTCGCAGTTAATCCTGGCCTGTTAGAAACAT
CAGAAGGCTGTAGACAAATACTGGGACAGCTACAACCATCCCTTCAGACAGGATCAGAAGAACGTAGATCATTATATAAT
ACAGTAGCAACCCTCTATTGTGTGCATCAAAGGATAGAGATAAAAGACACCAAGGAAGCTTTAGACAAGATAGAGGAAGA
GCAAAACAAAAGTAAGAAAAAAGCACAGCAAGCAGCAGCT------AAC---ACAGGACACAGCAGCCAGGTC---AGCC
AAAATTAC
>DD153311/B/FR/1985/pNL43-patent
ATGGGTGCGAGAGCGTCGGTATTAAGCGGGGGAGAATTAGATAAATGGGAAAAAATTCGGTTAAGGCCAGGGGGAAAGAA
ACAATATAAACTAAAACATATAGTATGGGCAAGCAGGGAGCTAGAACGATTCGCAGTTAATCCTGGCCTTTTAGAGACAT
CAGAAGGCTGTAGACAAATACTGGGACAGCTACAACCATCCCTTCAGACAGGATCAGAAGAACTTAGATCATTATATAAT
ACAATAGCAGTCCTCTATTGTGTGCATCAAAGGATAGATGTAAAAGACACCAAGGAAGCCTTAGATAAGATAGAGGAAGA
GCAAAACAAAAGTAAGAAAAAGGCACAGCAAGCAGCAGCT------GAC---ACAGGAAACAACAGCCAGGTC---AGCC
AAAATTAC
>DD153312/B/FR/1985/pNL43-patent
ATGGGTGCGAGAGCGTCGGTATTAAGCGGGGGAGAATTAGATAAATGGGAAAAAATTCGGTTAAGGCCAGGGGGAAAGAA
ACAATATAAACTAAAACATATAGTATGGGCAAGCAGGGAGCTAGAACGATTCGCAGTTAATCCTGGCCTTTTAGAGACAT
CAGAAGGCTGTAGACAAATACTGGGACAGCTACAACCATCCCTTCAGACAGGATCAGAAGAACTTAGATCATTATATAAT
ACAATAGCAGTCCTCTATTGTGTGCATCAAAGGATAGATGTAAAAGACACCAAGGAAGCCTTAGATAAGATAGAGGAAGA
GCAAAACAAAAGTAAGAAAAAGGCACAGCAAGCAGCAGCT------GAC---ACAGGAAACAACAGCCAGGTC---AGCC
AAAATTAC
>DL260745/B/FR/1983/HXB2_patent
ATGGGTGCGAGAGCGTCAGTATTAAGCGGGGGAGAATTAGATCGATGGGAAAAAATTCGGTTAAGGCCAGGGGGAAAGAA
AAAATATAAATTAAAACATATAGTATGGGCAAGCAGGGAGCTAGAACGATTCGCAGTTAATCCTGGCCTGTTAGAAACAT
CAGAAGGCTGTAGACAAATACTGGGACAGCTACAACCATCCCTTCAGACAGGATCAGAAGAACTTAGATCATTATATAAT
ACAGTAGCAACCCTCTATTGTGTGCATCAAAGGATAGAGATAAAAGACACCAAGGAAGCTTTAGACAAGATAGAGGAAGA
GCAAAACAAAAGTAAGAAAAAAGCACAGCAAGCAGCAGCT------GAC---ACAGGACACAGCAATCAGGTC---AGCC
AAAATTAC
>DL464814/B/FR/1983/HXB2_patent
ATGGGTGCGAGAGCGTCAGTATTAAGCGGGGGAGAATTAGATCGATGGGAAAAAATTCGGTTAAGGCCAGGGGGAAAGAA
AAAATATAAATTAAAACATATAGTATGGGCAAGCAGGGAGCTAGAACGATTCGCAGTTAATCCTGGCCTGTTAGAAACAT
CAGAAGGCTGTAGACAAATACTGGGACAGCTACAACCATCCCTTCAGACAGGATCAGAAGAACTTAGATCATTATATAAT
ACAGTAGCAACCCTCTATTGTGTGCATCAAAGGATAGAGATAAAAGACACCAAGGAAGCTTTAGACAAGATAGAGGAAGA
GCAAAACAAAAGTAAGAAAAAAGCACAGCAAGCAGCAGCT------GAC---ACAGGACACAGCAATCAGGTC---AGCC
AAAATTAC
>DM111087/B/FR/1985/pNL43-patent
ATGGGTGCGAGAGCGTCGGTATTAAGCGGGGGAGAATTAGATAAATGGGAAAAAATTCGGTTAAGGCCAGGGGGAAAGAA
ACAATATAAACTAAAACATATAGTATGGGCAAGCAGGGAGCTAGAACGATTCGCAGTTAATCCTGGCCTTTTAGAGACAT
CAGAAGGCTGTAGACAAATACTGGGACAGCTACAACCATCCCTTCAGACAGGATCAGAAGAACTTAGATCATTATATAAT
ACAATAGCAGTCCTCTATTGTGTGCATCAAAGGATAGATGTAAAAGACACCAAGGAAGCCTTAGATAAGATAGAGGAAGA
GCAAAACAAAAGTAAGAAAAAGGCACAGCAAGCAGCAGCT------GAC---ACAGGAAACAACAGCCAGGTC---AGCC
AAAATTAC
>DQ007901/B/CN/2002/02HNsmx2
ATGGGTGCGAGAGCGTCAGTATTAAGCGGGGGACAATTAGATAGATGGGAAAAAATTCGGTTAAGGCCAGGGGGAAAGAA
AAGATATAGATTAAAACATCTAGTATGGGCAAGCAGGGAGCTAGAACGATTCGCAGTTAATCCTGGCCTGTTAGAATCAT
CAGAAGGCTGTAGACAAATACTAGAACAGCTACAACCAGCCCTTAAGACAGGATCAGAAGAATTTAGATCATTATTCAAT
ACAGTAGCAACCCTCTATTGTGTGCATCAAAGGATAGAGATAAAAGACACCAAGGAAGCTTTAGATAAGATAGAGGAAGA
GCAAAACAAAAGTAAGAAAAAGGCACAGCAAACAGCAGCT------GAC---ACAGGAAACAACAGCCAGGTC---AGCC
AAAATTAC
>DQ127534/B/US/-/AC_04_0_Days_Consen_fa
ATGGGTGCGAGAGCGTCAGTATTAAGCGGGGGAAAATTAGATAGATGGGAGAAAATTCGGTTAAGGCCAGGGGGAAAGAA
AAAATATAAACTAAAACATATAGTATGGGCAAGCAGGGAGTTAGAAAGATTTGCAGTTAATCCTGGCCTTTTAGAGACAG
CAGAAGGCTGTAGACAAATACTGGGACAGCTACAACCATCCCTTCAGACAGGATCAGAGGAACTTAAATCATTATTTAAC
ACAGTAGCAACCCTCTATTGTGTACATCAAAATATAGAGGTAAAAGACACCAAGGAAGCTTTAGACAAGGTAGAGGAAGA
GCAAAATAAAAGTAAGAAGAAAGCACAGCAAGCAGCAGCT------GAC---ACAGGAAACAACAGCCAGGTC---AGCC
AAAATTAC
>DQ127535/B/US/-/AC_04_1650_Days_Seq1_fa
ATGGGTGCGAGAGCGTCAGTATTAAGCGGGGGAAAATTAGATAGATGGGAGAAAATTCGGTTAAGGCCAGGGGGAAAGAA
AAAATATAAACTAAAACATATAGTATGGGCAAGCAGGGAGTTAGAAAGATTTGCAGTTAATCCTGGCCTTTTAGAGACAG
CAGAAGGCTGTAGACAAATACTGGGACAGCTACAACCATCCCTTCAGACAGGATCAGAGGAACTTAAATCATTATTTAAC
ACAGTAGCAACCCTCTATTGTGTACATCAAAATATAGAGGTAAAAGACACCAAGGAAGCTTTAGACAAGGTAGAGGAAGA
GCAAAATAAAAGTAAGAAGAAAGCACAGCCAGCAGCAGCT------GAC---ACAGGAAACAACAGCCAGGTC---AGCC
AAAATTAC
>DQ127536/B/US/-/AC_04_1650_Days_Seq2_fa
ATGGGTGCGAGAGCGTCAGTATTAAGCGGGGGAAAATTAGATAGATGGGAGAAAATTCGGTTAAGGCCAGGGGGAAAGAA
AAAATATAAACTAAAACATATAGTATGGGCAAGCAGGGAGTTAGAAAGATTTGCAGTTAATCCTGGCCTTTTAGAGACAG
CAGAAGGCTGTAGACAAATACTGGGACAGCTACAACCATCCCTTCAGACAGGATCAGAGGAACTTAAATCATTATTTAAC
ACAGTAGCAACCCTCTATTGTGTACATCAAAATATAGAGGTAAAAGACACCAAGGAAGCTTTAGACAAGGTAGAGGAAGA
GCAAAATAAAAGTAAGAAGAAAGCACAGCCAGCAGCAGCT------GAC---ACAGGAAACAACAGCCAGGTC---AGCC
AAAATTAC
>DQ127537/B/US/-/AC_16_0_Days_Consen_fa
ATGGGTGCGAGAGCGTCAGTATTAAGCGGGGGAAAATTAGATCAATGGGAAAAAATTCGGTTACGGCCAGGGGGAAAGAA
AAAATATAAGTTAAAACATATAGTATGGGCAAGCAGGGAGCTAGAACGATTCGCAGTTAATCCTGGCCTTTTAGAAACAT
CAGAAGGCTGTAGACAAATACTGAGACATCTACAGCCATCCCTTCAGACAGGATCGGAAGAACTTAAATCATTATATAAC
ACAGTAGCAACCCTCTATTGTGTGCATCAAAGGATGGATGTAAAAGACACCAAAGAAGCTCTAGACAAGATAGAGGAGGA
GCAAAACAAAAGTAAGAAACAGGCACAGCAAACAGCAGCT------GAC---GCAGGAAATAGCAGCCAGGTC---AGCC
AAAATTAC
>DQ127538/B/US/-/AC_16_1934_Days_Seq1_fa
ATGGGTGCGAGAGCGTCAGTATTAAGCGGGGGAAAATTAGATCAATGGGAAAAAATTCGGTTACGGCCAGGGGGAAAGAA
AAAATATAAGTTAAAGCATATAGTATGGGCAAGCAGGGAGCTAGAACGATTCGCAGTTAATCCTGGCCTTTTAGAAACAT
CAGAAGGCTGTAGACAAATACTGAGACAGATACAGCCATCCCTTCAGACAGGATCGGAAGAACTTAAATCATTATATAAC
ACAGTAGCAACCCTCTATTGTGTGCATCAAAGGATGGATGTAAAAGACACCAAAGAAGCTCTAGACAAGATAGAGGAGGA
GCAAAACAAAAGTAAGAAACAGGCACAGCAAACAGCAGCT------GAC---GCAGGAAAGAGCAGCCAGGTC---AGCC
AAAATTAC
>DQ127539/B/US/-/AC_16_1934_Days_Seq2_fa
ATGGGTGCGAGAGCGTCAGTATTAAGCGGGGGAAAATTAGATCAATGGGAAAAAATTCGGTTACGGCCAGGGGGAAAGAA
AAAATATAAGTTAAAGCATATAGTATGGGCAAGCAGGGAGCTAGAACGATTCGCAGTTAATCCTGGCCTTTTAGAAACAT
CAGAAGGCTGTAGACAAATACTGAGACAGATACAGCCATCCCTTCAGACAGGATCGGAAGAACTTAAATCATTATATAAC
ACAGTAGCAACCCTCTATTGTGTGCATCAAAGGATGGATGTAAAAGACACCAAAGAAGCTCTAGACAAGATAGAGGAGGA
GCAAAACAAAAGTAAGAAACAGGCACAGCAAACAGCAGCT------GAC---GCAGGAAAGAGCAGCCAGGTC---AGCC
AAAATTAC
>DQ127548/B/US/-/AC_59_41_Days_Seq1_fa
ATGGGTGCGAGAGCGTCAGTATTAAGCGGGGGGGAATTAGATAGATGGGAAAAAATTCGGTTAAGGCCAGGGGGAAAGAA
AAAATATAGATTAAAACATATAGTATGGGCAAGCAGGGAGCTAGAACGATTTGCACTTAATCCAAGCCTGTTAGAAACAT
CAGAAGGCTGTAGACAAATACTGGGACAGCTACAATCATCCCTTCAGACAGGAACAGAAGAAATTAAATCCTTATATAAT
ACAGTAGCAACCCTCTATTGTGTGCATCAAAGGATAGATGTAAAAGACACCAAGGAAGCTTTAGATAAGATAGAGGAAGA
GAAAAACAAAAGTAAGAAAAAGGCACAGGCTGCAGCAGCT------GGC---ACAGGAAACAGCAGCCAGGTC---AGCC
AAAATTAC
>DQ127549/B/US/-/AC_59_41_Days_Seq2_fa
ATGGGTGCGAGAGCGTCAGTATTAAGCGGGGGGGAATTAGATAGATGGGAAAAAATTCGGTTAAGGCCAGGGGGAAAGAA
AAAATATAGATTAAAACATATAGTATGGGCAAGCAGGGAGCTAGAACGATTTGCACTTAATCCAAGCCTGTTAGAAACAT
CAGAAGGCTGTAGACAAATACTGGGACAGCTACAATCATCCCTTCAGACAGGAACAGAAGAAATTAAATCCTTATATAAT
ACAGTAGCAACCCTCTATTGTGTGCATCAAAGGATAGATGTAAAAGACACCAAGGAAGCTTTAGATAAGATAGAGGAAGA
GAAAAACAAAAGTAAGAAAAAGGCACAGGCTGCAGCAGCT------GGC---ACAGGAAACAGCAGCCAGGTC---AGCC
AAAATTAC
>DQ127550/B/US/-/AC_59_111_Days_Seq1_fa
ATGGGTGCGAGAGCGTCAGTATTAAGCGGGGGGGAATTAGATAGATGGGAAAAAATTCGGTTAAGGCCAGGGGGAAAGAA
AAAATATAGATTAAAACATATAGTATGGGCAAGCAGGGAGCTAGAACGATTTGCACTTAATCCAAGCCTGTTAGAAACAT
CAGAAGGCTGTAGACAAATACTGGGACAGCTACAATCATCCCTTCAGACAGGAACAGAAGAAATTAAATCCTTATATAAT
ACAGTAGCAACCCTCTATTGTGTGCATCAAAGGATAGATGTAAAAGACACCAAGGAAGCTTTAGATAAGATAGAGGAAGA
GAAAAACAAAAGTAAGAAAAAGGCACAGGCTGCAGCAGCT------GGC---ACAGGAAACAGCAGCCAGGTC---AGCC
AAAATTAC
>DQ127551/B/US/-/AC_59_111_Days_Seq2_fa
ATGGGTGCGAGAGCGTCAGTATTAAGCGGGGGGGAATTAGATAGATGGGAAAAAATTCGGTTAAGGCCAGGGGGAAAGAA
AAAATATAGATTAAAACATATAGTATGGGCAAGCAGGGAGCTAGAACGATTTGCACTTAATCCAAGCCTGTTAGAAACAT
CAGAAGGCTGTAGACAAATACTGGGACAGCTACAATCATCCCTTCAGACAGGAACAGAAGAAATTAAATCCTTATATAAT
ACAGTAGCAACCCTCTATTGTGTGCATCAAAGGATAGATGTAAAAGACACCAAGGAAGCTTTAGATAAGATAGAGGAAGA
GAAAAACAAAAGTAAGAAAAAGGCACAGGCTGCAGCAGCT------GGC---ACAGGAAACAGCAGCCAGGTC---AGCC
AAAATTAC
>DQ207940/B/GE/2003/03GEMZ004
------GCGAGAGCGTCAGTATTAAGCGGGGGAAAATTAGATCAATGGGAAAAAATTCGGTTAAGGCCAGGGGGAAAGAA
AAAATATAATTTGAAACATATAGTATGGGCAAGCAGGGAGCTAGAACGATTTGCAGTTAATCCTGGCCTGTTAGAAACAT
CAGAAGGTTGTAAACAAATACTGCAACAGCTACAACCATCCCTTCAGACAGGATCAGAAGAACTTAAATCATTATTTAAC
ACAGTAGCAGTCCTCTATTGTGTGCATCAAGGGATAGAGGTAAAAGACACCAAGGAAGCGTTAGACAAAATAGAGGAAGA
GCAAAACAAAAGCAAGGAAAAGGTACAGCAAGCAGCAGCT------GAC---AAAGGAACA---C-----------AGCC
AGAATTAC
>DQ207942/B/GE/2003/03GEMZ010
------GCGAGAGCGTCAGTATTAAGCGGGGGGAAATTAGATCAATGGGAAAAAATTCGGTTACGGCCAGGGGGAAAGAA
ACAGTATAAATTAAAACATATAGTATGGGCAGGCAGAGAGCTAGAACGCTACGCAGTTAATCCCGGCCTTTTAGAAACAT
CAGAGGGCTGTAAACAAATAATAGGACAGTTACAACCATCCCTTCCGACAGGATCAGAAGAACTTAAATCATTATATAAC
ACAGTAGCAGTCCTCTATTGTGTACATCAAAGGATAGGGGTAAAAGACACCCAGGAAGCTTTAGAAAAGATCGAGGAAGA
ACAAAACAAAAGTAAGAAAAAGGCACAGCAAGCAGCAGCT------GAC---ACAGAAAACAAAAACCAGGTC---AGCC
AAAACTAC
>DQ295192/B/KR/2004/04LSK7
ATGGGTGCGAGAGCGTCAATATTAAGCGGGGGAAAATTAGATGCATGGGAAAAAATTCGGTTAAGACCAGGGGGAAAGAA
AAAATATAGGTTAAAGCATCTAGTATGGGCAAGCAGGGAGCTAGAACGATTTGCAGTTAATCCTGGCCTGTTAGAAACAC
CAGAAGGCTGTAGGCAAATATTGGGACAGTTACAACCATCCCTTCAGACAGGATCAGAAGAACTTAAATCATTATATAAT
ACAATAGCAACCCTCTATTGTGTACATCAAAGGATAGAAATAAGAGACACCAAGGAAGCTTTAGAGAAAATAGAGGAAGA
GCAAAACAAAAGTAAGAAACAAGCACAGCAAGCAGCAGCT------GAC---ACAGGAAACAGCAGCCAGGTC---AGCC
AAAATTAC
>DQ295193/B/KR/2004/04KMH5
ATGGGTGCGAGAGCGTCAGTATTAAGCGGGGGAAAATTAGATAAATGGGAAAGAATTCGGTTAAGGCCAGGAGGAAAGAA
AAAATATAGGTTAAAACATCTAGTATGGGCAAGCAGGGAGCTAGAACGATTCGCAGTTAATCCTGGCCTGTTAGAAACAT
CAGAAGGCTGTAGACAAATATTGGCACAGCTACAACCATCCCTTCAGACAGGATCAGAAGAACTTAAATCACTATTTAAT
ACAGTAGCAACCCTCTATTGTGTACATCAAGGGATAGAGATAAGAGACACCAAGGAAGCTTTAGAGAAGATAGAGGAAGA
GCAAAACAAAAGTAAGAAAAAGGCACAGCAAGCAACCGCT------GGC---GCAGGAAACAGCAGCCAGGTC---AGCC
AAAATTAC
>DQ295194/B/KR/2004/04WK7_HIV_1_wk
ATGGGTGCGAGAGCGTCAATATTAAGCGGGGGAAAATTAGACCAATGGGAAAAAATTCGGTTAAGGCCAGGGGGAAAGAA
AAAATATAGGTTGAAACATCTAGTATGGGCAAGCAGGGAGCTAGAAAGATTCGCAGTTAATCCTGGCCTGTTAGAAACAT
CAGAAGGCTGTAGACAAATATTAGGACAGCTACAACCATCCCTTCAGACAGGATCAGAAGAACTTAAATCATTATTTAAT
GCAGTAGCAGTCCTCTATTGTGTACATCAAAGGATAGAGRTAAAAGACACCAAGGAAGCTTTAGAGAAGATAGAGGAAGA
GCAAAACAAAAGTAAGAAAAAGGCACAGCAAGCAACAGCT------GAC---ACAGGAAGCAGCAGCCAGGTC---AGCC
AAAATTAC
>DQ295196/B/KR/2004/04KYR8
ATGGGTGCGAGAGCGTCAATATTAAGCGGGGGAAAATTAGATGCATGGGAAAAAATTCGGTTAAGGCCAGGGGGAAAGAA
AAAATATAGGCTAAAACATCTAGTATGGGCAAGCAGGGAGCTAGAACGATTCGCAGTTAATCCTGGCCTGTTAGAAACAA
CAGAAGGCTGTAGACAAATATTGGGACAGCTACAACCGTCCCTTCAGACAGGATCAGAGGAACTTAAATCATTATTTAAT
ACAATAGCAACCCTCTATTGTGTACATCAAAGGATAGAGATAAGAGATACCAAGGAAGCTTTAGACAAGATAGAGGAAGA
GCAAAACAAAAGTAAGAAAAAGGCACAGCAAGCAACAGCT------GAC---ACAGGAAACAGCAGCCAGGTC---AGCC
AAAATTAC
>DQ322223/B/CA/-/GOL016V01
ATGGGTGCGAGAGCGTCAGTATTAAGCGGGGGAAAATTAGATAAATGGGAAAAAATTCGGTTAAGGCCAGGGGGAAAGAA
AAAATATCAATTCAAACATATAATGTGGGCAAGCAGGGAGCTAGAACGATTCGCGGTTAATCCTGGCCTGTTAGAAACAT
CAGACGGCTGTAGAAAAATACTGGTACAGCTACAACCATCCCTTCCGACAGGATCGGAAGAACTTAAATCATTATATAAT
ACAGTAGCAACCCTCTATTGTGTGCATCAAGGGATAGAGGTAAGAGACACCAAGGAAGCTTTAGACAAAGTAGAGGAAGA
GCAAAACAAAAGCAAGAAAAAGGAACAGCCAGTAGCAGCT------GAC---ACAGGAAGCAGCAGCCACGTC---AGCC
AAAATTAT
>DQ322224/B/CA/-/GOL016V10
ATGGGTGCGAGAGCGTCAGTATTAAGCGGGGGAAAATTAGATAAATGGGAAAAAATTCGGTTAAGGCCAGGGGGAAAGAA
AAAATATCAATTCAAACATATAATGTGGGCAAGCAGGGAGCTAGAACGATTCGCGGTTAATCCTGGCCTGTTAGAAACAT
CAGACGGCTGTAGAAAAATACTGGTACAGCTACAACCATCCCTTCCGGCAGGATCGGAAGAACTTAAATCATTATATAAT
ACAGTAGCAACCCTCTATTGTGTGCATCAAGGGATAGAGGTAAGAGACACCAAGGAAGCTTTAGACAAAGTAGAGGAAGA
GCAAAACAAAAGCAAGAAAAAGGAACAGCCAGTAGCAGCT------GAC---ACAGGAAGCAGCAGCCATGTC---AGCC
AAAATTAT
>DQ322225/B/CA/-/HND_DRPI039V01
ATGGGTGCGAGAGCGTCAGTATTAAGCGGGGGAAAATTAGACAAATGGGAGAGAATTCGGTTAAGGCCAGGGGGAAAGAA
AAAATATCAGTTAAAACATATAGTATGGGCAAGCAGGGAGCTAGAACGATTCGCAGTCAATCCTGGCCTGTTAGAAACAT
CAGACGGCTGTAGACAAATACTGGGACAGCTGCATCCATCCCTTCAGACAGGATCAGAAGAATTGAAATCATTATATAAC
ACAATAGCAACTCTCTATTGTGTGCATCAAGGGATAGATGTAAAAGACACCAAGGAAGCTTTAGATAAGATAGAGGAAGA
GCAAAACAAAAGTAAGAAAAAGGCACAGCAAGCAGCAGCT------GAC---ACAGGAAACAGCAACCAGGTC---AGCC
AAAATTAC
>DQ322226/B/CA/-/HND_DRPI039V08
ATGGGTGCGAGAGCGTCAGTATTAAGCGGGGGAAAATTAGACAAATGGGAGAGAATYCGGTTAAGGCCAGGGGGAAAGAA
AAAATATCAGTTAAAACATATAGTATGGGCAAGCAGGGAGCTAGAACGATTCGCAGTCAATCCTGGCCTGTTAGAAACAT
CAGACGGCTGTAGACAAATACTGGGACAGCTGCATCCATCCCTTCAGACAGGATCAGAAGAATTGAAATCATTATATAAC
ACAATAGCAACTCTCTATTGTGTGCATCAAGGGATAGATGTAAAAGACACCAAGGAAGCTTTAGATAAGATAGAGGAAGA
GCAAAACAAAAGTAAGAAAAAGGCACAGCAAGCAGCAGCT------GAC---ACAGGAAACAGCAACCAGGTC---AGCC
AAAATTAC
>DQ322227/B/CA/-/HDM003V01
ATGGGTGCGAGAGCGTCAGTACTAAGCGGGGGAAAATTAGATACATGGGAAAAAATTCGGTTAAGGCCAGGGGGAAAGAA
AAAATATAAATTAAAACATCTAGTATGGGCAAGCAGGGAGCTAGAACGATTTGCAGTTAACCCTGGCCTGTTAGAGACAT
CAGAAGGCTGTAAACAAATAATACAACAGTTACAACCAAGCCTTCAGACAGGATCAGAAGAACTTAAATCATTATTTAAT
ACAGTAGCAACCCTCTATTGTGTACATCAAAGGATAGATGTAAGAGACACCAAGGAAGCGTTAGACAAGATAGAGGAAGA
ACAAGCCAAAAGTAACAAAAAGGTACAGCAAGCAGCAGCT------GAC---ACAGGAAATAACAGTCAGGTC---AGCC
AAAATTAC
>DQ322228/B/CA/-/HDM003V04
ATGGGTGCGAGAGCGTCAGTACTAAGCGGGGGAAAATTAGATACATGGGAAAAAATTCGGTTAAGGCCAGGGGGAAAGAA
AAAATATAAATTAAAACATCTAGTATGGGCAAGCAGGGAGCTAGAACGATTTGCAGTTAACCCTGGCCTGTTAGAGACAT
CAGAAGGCTGTAAACAAATAATACAACAGTTACAACCAAGCCTTCAGACAGGATCAGAAGAACTTAAATCATTATTTAAT
ACAGTAGCAACCCTCTATTGTGTACATCAAAGGATAGATGTAAGAGACACCAAGGAAGCGTTAGACAAGATAGAGGAAGA
ACAAGCCAAAAGTAACAAAAAGGTACAGCAAGCAGCAGCT------GAC---ACAGGAAATAACAGTCAGGTC---AGCC
AAAATTAC
>DQ322229/B/CA/-/HDM003V09_2
ATGGGTGCGAGAGCGTCAGTACTAAGCGGGGGAAAATTAGATACATGGGAAAAAATTCGGTTAAGGCCAGGGGGAAGGAA
AAGATATAAATTAAAACATCTAGTATGGGCAAGCAGGGAGCTAGAACGATTTGCAGTTAACCCTGGCCTGTTAGAGACAT
CAGAAGGCTGTAAACAAATAATACAACAGTTACAACCAAGCCTTCAGACAGGATCAGAAGAACTTAAATCATTATTTAAT
ACAGTAGCAACCCTCTATTGTGTACATCAAAGGATAGATGTAAGAGACACCAAGGAAGCGTTAGACAAGATAGAGGAAGA
ACAAGCCAAAAGTAACAAAAAGGTACAGCAAGCAGCAGCT------GAC---ACAGGAAATAACAGTCAGGTC---AGCC
AAAATTAC
>DQ322230/B/CA/-/HDM003V09_5
ATGGGTGCGAGAGCGTCAGTACTAAGCGGGGGAAAATTAGATACATGGGAAAAAATTCGGTTAAGGCCAGGGGGAAGGAA
AAGATATAAATTAAAACATCTAGTATGGGCAAGCAGGGAGCTAGAACGATTTGCAGTTAACCCTGGCCTGTTAGAGACAT
CAGAAGGCTGTAAACAAATAATACAACAGTTACAACCAAGCCTTCAGACAGGATCAGAAGAACTTAAATCATTATTTAAT
ACAGTAGCAACCCTCTATTGTGTACATCAAAGGATAGATGTAAGAGACACCAAGGAAGCGTTAGACAAGATAGAGGAAGA
ACAAGCCAAAAGTAACAAAAAGGTACAGCAAGCAGCAGCT------GAC---ACAGGAAATAACAGTCAGGTC---AGCC
AAAATTAC
>DQ322239/B/CA/-/HTM360V05_variant_3
ATGGGTGCGAGAGCGTCAGTATTAAGCGGGGGAGAATTAGATAGATGGGAAAAAATTCGATTAAGACCAGGGGGAAAAAA
GCAATATAAATTAAAACATATAGTATGGGCAAGCAGGGAGCTAGAACGTTTCGCAGTTAATCCTGGTCTGTTAGAAACAT
CAGAAGGCTGTAGACAAATACTGGGACAGCTACAACCAKCCCTTCGGACAGGATCAGAAGAACTTCAATCATTATTTAAT
ACAGTAGCAGTCCTCTATTGTGTGCATCAAAGGATAGAGATAAAAGACACCAAGGAAGCTTTAGAAAAGATAGAGGAGGA
GCAAAACAAAAGT-AAG--AAAGCACAGCAAGCAGCAGCT------GAC---ACAGGAAAAAGCAGCCAGGTC---AGCC
AAAATTAC
>DQ354112/B/TH/1996/M140
------GCGAGAGCGTCAGTAATAAGCGGGGGAAAATTAGATGCATGGGAAAAAATTAGGTTAAGGCCAGGGGGAAGCAA
AAAATATAAATTAAAACATATAGTATGGGCAAGCAGGGAGCTAGAACGATTCGCAGTTAATCCTGGCCTGTTAGAAACAT
CAGAAGGCTGTAGACAAATACTGGGACAGCTACAACCATCCCTTCAGACAGGATCAGAAGAACTTAAATCATTATTTAAT
ACAGTAGCAGTCCTCTATTGTGTGCATCAAAGGATAGAGATAAAAGACACCAAGGAAGCTTTAGACAAGATAGAGGAAGA
GCAAAACAAAAGTAAGAAAAAAGCACAGCAAGCAGCAGCT------GAC---ACAGGACATAGCAGCCAGGTC---AGCC
AAAATTAC
>DQ354119/B/TH/1996/M149
------GCGAGAGCGTCAGTATTGAGCGGGGGAGAATTAGATAGATGGGAAAAAATCCGATTAAGGCCGGGGGGAAAGAA
AAAGTATCAATTAAAACATATAGTATGGGCAAGCAGGGAGCTAGAACGATTCGCAGTTAATCCAGGCCTTTTAGAGACAT
CAGAAGGCTGCAGACAAATACTGACACAGCTACAACCAGCTCTTCAGACAGGATCAGAAGAACTTAAATCATTATTTAAT
ACAGTAGCAACCCTCTATTGTGTACATCAAAACATAGAGGTAAAAGACACCAAGGAAGCTTTAGAGAAGATAGAGGAAGA
GCAAAATAAAAGTAATAAAAGGGCACAGCAAGCAGCAGCT------GAC---ACAGGAAATAGAAGCCAGGTC---AGCC
AGAATTAC
>DQ358805/B/BR/2002/02BR002
ATGGGTGCGAGAGCGTCAGTATTGAGCGGGGGAGAATTAGATAGATGGGAAAAAATTCGGTTACGGCCAGGGGGAAAGAA
AAAATATAGATTAAAACATATAGTATGGGCAAGCAGGGAGCTAGAACGTTTCGCAGTTAATCCTGGCCTTTTAGAGACAT
CAGAAGGCTGTAGACAAATAATGGAACAGCTACAACCAACCCTTAAGACAGGATCAGAAGAAATTAAATCATTATATAAC
ACAGTAGCAACCCTCTATTGTGTGCATCAAAGGATAGATATAAAAGC--CCAAGGAAGCTTTAGC-AAGATAGAGGAAGA
GCAAAACAACAGTAAGAAAAAGGCAAAGCAAGCAGCAGCT------GAC---ACAGGAAACAACAGCCAGGTC---AGCC
AAAATTAC
>DQ358808/B/BR/2002/02BR008
ATGGGTGCGAGAGCGTCAGTATTAAGCGGGGGAGAATTAGATAAATGGGAGAAAATTCGGTTAAGGCCAGGGGGAAAGAA
ACAATATAAATTAAAACATATAGTATGGGCAAGCAGGGAACTAGAACGCTTCGCAGTTAACCCTGGCCTTTTAGAGACAG
CAGAAGGCTGTAGACAAATACTAGCACAGCTACAGCCATCCCTTCAGACAGGATCAGAAGAACTTAGATCATTATATAAT
ACAGTAGCAACCCTCTATTGTGTGCATCAAAAGATAGATGTAAAAGACACCAAGGAGGCTTTAGACAAGATAGAGGAAGA
GCAAAACAAATGTAAGCAAAAGGCACAGCAAGCAGCAGCT------GAC---GCAGGAAACAGCAAACCGGTC---AGCC
AAAATTAC
>DQ358809/B/BR/2002/02BR011
ATGGGTGCGAGAGCGTCAGTATTAAGCGGGGGAAAATTAGATAAATGGGAAAAAATTCGGTTAAGGCCAGGGGGAAAGAA
ACACTATAAATTAAAACATATAGTATGGGCAAGCAGGGAGTTAGAACGATTCGCACTTAATCCTGGCCTTTTAGAAACAG
GAGAAGGCTGTAGACAAATATTGGGACAGCTACAGTCATCCCTTCAGACAGGATCAGAAGAACTTAAATCATTATTTAAT
GCAGTAGCAGTCCTCTATTGTGTGCATCAAAATATAGAGGTAAAAGATACCAAGGAAGCTTTAGACAAGATAGAGGAAGA
GCAAAACAAAAGTAGAAAAAAGGCACAGCCAGCCGAAGCT------GAC---ACAGGAAACAGCAGCAAGGTC---AGCC
AAAATTAT
>DQ358810/B/BR/2002/02BR013
ATGGGTGCGAGAGCGTCAGTATTAAGCGGGGGAGAATGGGATAAATGGGAAAAGATTCGGTTAAGGCCAGGGGGAAGGAA
AAAATATAAGTTAAAACATATAGTATGGGCAAGCAGGGAGCTAGAACGATTCGCAGTTAATCCTGGCCTTTTAGAGACAG
CAGAAGGATGTAGACAAATACTGGGACAGCTACAACCATCTCTTCAGACAGGATCAGAAGAACTTAGATCATTATTTAAT
ACAGTAGCAACCCTCTATTGTGTGCATCAAAAGATAGAGGTAAAAGACCCCAAGGAAGCTTTAGAGAAGATAGAGGAAGA
GCAAAACAAAAGTAAGAAAAAGGCTCAACAAGCAGCAGCT------GAC---ACAAAAAACAGCAGCCAGGTC---AGCC
AAAATTAC
>DQ383746/B/AR/2002/02AR114146
----GTGCGAGAGCGTCAGTATTAAGCGGGGGAGAATTAGATAGATGGGAGAAAATTCGGTTAAGGCCAGGGGGAAAGAA
AAAATATAGATTAAAACATATAGTATGGGCAAGCAGGGAGCTAGAACGATTCGCAGTTAACCCTGGCCTGTTAGAAACAT
CAGAAGGCTGTAGAAAAATACTGGGACAGCTACACCCAAGCCTTCAAACAGGATCTGAAGAGCTTAGATCATTATATAAT
ACAATAGCAACCCTCTATTGTGTGCATCAAAAAATAGAGGTAAAAGACACCAAGGAAGCTTTAGACAAGATAGAGGAGGA
GCAAAACAAAAGTAAGAAAAAAGCACAGCAAGCAGCAGCT------GAC---ACAGGAAATAACAACCCGGTC---AGCC
AAAATTAC
>DQ383748/B/AR/2003/03AR137681
----GTGCGAGAGCGTCAGTATTAAACGGGGGAGAATTGGACAGGTGGGAAAAAATTCGGTTAAGGCCAGGGGGAAAGAA
ACAATATCGACTAAAACATGTAGTATGGGCAAGCAGGGAGCTAGAACGATTCGCAATCAACCCTGGCCTGTTAGAAACCT
CAGGAGGCTGTAGGCAAATATTAGGACAGCTACAGCCATCCCTTCAGACCGGATCAGAAGAACTTAGATCATTATATAAT
ACAGTAGCAACCCTCTATTGTGTGCATCAAAAGATAGAGGTAAGAGACACCAAGGAAGCTTTAGAGAAGATAGAGGAAGA
GCAAAACAAAAGTAAGAAAAAGGCACAGCAAGCAGCAGCT------GAC---ACAGAAAACAACAGCCAGGTC---AGCC
AAAATTAC
>DQ383749/B/AR/2003/03AR138910
----GTGCGAGAGCGTCAGTATTAAGCGGGGGAGAATTGGATAGATGGGAAAAAATTCGGTTAAGGCCAGGGGGAAAGAA
AAAATATAGACTAAAACATATAGTATGGGCAAGCAGGGAACTAGAACGATTCGCAGTTAATCCTGGCCTGTTAGAAACGG
CAGAAGGCTGTAGACAAATACTAGGACAGCTACAACCATCCCTTCAGACAGGATCAGAAGAACTTAAATCATTATATAAT
ACATTAGCAGTCCTCTATTGTGTACATCAAAGGATAGAGATAAAAGACACCAAGGAAGCTTTAGACAAGATAGAGGAAGA
ACAAAACAAAAGTAAGAAAAAGACACAGCAAACAGCAGCT------GAC---ACAGGAGAAAAAAGCCAGGTC---AGCC
AAAATTAC
>DQ383751/B/AR/2004/04AR151263
----GTGCGAGAGCGTCGGTATTAAGCGGGGGAGAATTAGATAGATGGGAAAAAATTCGGTTAAGGCCAGGGGGAAAGAA
ACAATATAAATTAAAACATATAGTATGGGCAAGCAGGGAGCTAGAACGATTCGCAGTTAATCCTGGTCTGTTAGAAACAT
CAGAAGGCTGTAGACAAATACTGGGACAGCTACAACCATCCCTCCAGACAGGATCAGAAGAACTTCAGTCATTATTTAAT
ACAATAGCAGTCCTCTATTGTGTACACCAAAGGATAGATGTAAAAGACACCAAGGAAGCTTTAGAGAAGATAGAAGAAGA
GCAAAACAAATGTAAGAAAAAGGCACAACAAGCAGCAGCT------GAC---GCAGGAAACAACAGCCAGGTC---AGCC
AAAATTAC
>DQ383752/B/AR/2004/04AR151516
----GTGCGAGAGCGTCAGTAATAAGCGGGGGAAAATTAGATAGATGGGAAAAAATTCGGTTACGGCCAGGGGGACATAA
AAAATATAGATTAAAACATATAGTATGGGCAAGCAGGGAGCTAGAACGATTTGCAGTTAATCCTGGCCTTTTAGAGACAT
CAGAAGGCTGTAGACAAATACTAGAACAGCTACAACCAGCCCTTAAGACAGGATCAGAAGAATTTAGATCATTATATAAT
ACAGTAGCAACCCTCTATTGTGTGCATCAAAAGATGGATGTAAAAGACACCAAGGAAGCTTTAGATAAGATAGAGGAAGA
GCAAAACAGTAGTAAGAAAAAGGCACAGCAAGCAGCAACT------GAC---ACAGGAAATAACAGCCAGGTC---AGTC
AAAATTAC
>DQ396398/B/ZA/2003/03ZAPS045MB2
ATGGGTGCGAGAGCGTCGGTATTAAGCGGGGGAGAATTAGATAGATGGGAAAAAATTCGGTTACGGCCAGGAGGAAAGAA
AAAATATAGACTAAAACATATAGTATGGGCAAGCAGGGAGCTAGAACGATTCGCAATTAATCCTGGCCTGTTAGAAACAT
CAGCAGGCTGTAGACAAATATTGGGACAGCTACATCCGTCCCTTCAGACAGGATCAGAAGAACTTAGATCATTATATAAT
ACAGTAGCAACCCTCTATTGTGTACATCAGAAGATAGAGATAAAAGACACCAAGGAAGCTTTAGATAAGATAGAGGAAGA
GCAAAACAAAAGTAAAAACAGGGCACAGCAAACAGCAGCT------GGC---ACAGGAAACAGCAACCAGGTC---AGCC
AAAATTAC
>DQ487188/B/US/1993/WCD32P0793
ATGGGTGCGAGAGCGTCAGTATTAAGCGGGGGAGAATTAGATAGATGGGAGAAAATTCGGTTACGGCCAGGAGGAAAGAA
AAAATATAGATTAAAACATATAGTATGGGCAAGCAGGGAGCTAGAACGATTCGCAGTTAATCCTGGCCTATTAGAAACAT
CAGAAGGCTGCAGACAAATACTGGGACAGCTACAGCCATCCCTTCAGACAGGATCAGAAGAACTTAGATCATTATTTAAT
ACAGTAGCAACCCTCTATTGTGTGCATCAAAAGATAGATGTAAAAGACACCAAGGAAGCTTTAGATAAGATACAGGAAGA
ACAAAACAAATGTAAGAAAAAAGTCCAGCAGGCAGCAGCT------GAC---ACAGGAAACAGCAGCCAGGTC---AGCC
AAAATTAC
>DQ487189/B/US/1995/WCD32P1195
ATGGGTGCGAGAGCGTCAGTATTAAGCGGGGGAGAATTAGATAGATGGGAGAAAATTCGGTTACGGCCAGGAGGAAAGAA
AAAATATAGATTAAAACATGTAGTATGGGCAAGCAGGGAACTAGAACGATTCGCAGTTAATCCTGGCCTATTAGAAACAT
CAGAAGGCTGTAAACAAATATTGGAACAGCTACAGCCATCCCTTCAGACAGGATCAGAAGAACTTAAATCATTATTTAAT
ACAGTAGCAACCCTCTATTGTGTACATCGAAAGATAGATGTAAAAGACACCAAGGAAGCTTTAGATAAGATACAGGAAGA
GCAAAACAAAAGTAAGAAAAAAGCACAGCAAGCAGCAGCT------GAC---ACAGGAAACAGCAGCCAGGTC---AGCC
AAAATTAC
>DQ487190/B/US/1993/WCM32P0793
ATGGGTGCGAGAGCGTCAATATTAAGCGGGGGAGAATTGGATAGATGGGAAAAAATTCGGTTACGGCCAGGGGGAAAGAA
AAAATATAAATTAAAACATATAGTATGGGCAAGCAGGGAGCTCGAACGATTCGCAGTTAATCCTGGCCTATTAGAAACAT
CAGCAGGCTGTAGACAAATACTGGGACAGCTACAACCATCCCTTCAGACAGGATCAGAAGAACTTAAATCATTATTTAAT
ACAGTAGCAACCCTCTATTGTGTGCATCAAAAGATAGATGTAAAAGACACCAAGGAAGCTTTAGAGAAGATAGAGGAAGA
GCAAAACAAAAATAAGAAAAAAGCACAGCAAGCAGCAGCT------GAC---ACAGGAAATAGCAGCCAGGTC---AGCC
AAAATTAC
>DQ487191/B/US/1996/WCM32P0896
ATGGGTGCGAGAGCGTCAGTATTAAGCGGGGGAGAATTAGATAGATGGGAGAAAATTCGGTTACGGCCAGGGGGAAAGAA
AAAATATAAATTAAAACATATAGTATGGGCAAGCAGGGAGCTAGAACGATTCGCAGTTAATCCTGGCCTATTAGAAACAT
CAGCAGGCTGTAGACAAATATTGGGACAGCTACAGCCATCCCTTCAGACAGGATCAGAAGAACTTAAATCATTATTTAAT
ACAGTAGCAACCCTCTATTGTGTGCATCAAAAGATAGATGTAAAAGACACCAAGGAAGCTTTAGAGAAGATAGAGGAAGA
GCAAAACAAATGTAAGAAAAAAGCACAGCAAGCAGCAGCT------GAC---ACAGGAAACAGCAGCCAGGTC---AGCC
AAAATTAC
>DQ672623/B/IT/2005/SG1
ATGGGTGCGAGAGCGTCATTATNATGCGGGGGAAAATTAGATAGGTGGGAAAAAATTCGGTTAAGGCCAGGGGGAAAGAA
AAAATATCAATTAAAACATATAGTATGGGCAAGCAGGGAGCTAGAACGATTCGCAGTTAACCCTGGCCTGTTAGAAACAT
CGGGAGGCTGTAGACAGATACTGGGACAGCTACAACCATCCCTTCAGACAGGATCAGAAGAACTTAAATCATTATATAAT
ACAGTAGCAGTCCTCTATTGTGTACATCAAGGAATAGAGATAAAAGACACCAAGGAAGCCTTAGAgAAGATAGAGGAAGA
GCAAAACAAAAGTAAGAAAAAGGCACAGCAAGTAGCAgctGCT---GAC---ACAGGAAACAACAGCCAGGGC---AGCC
AAAATTAC
>DQ676870/B/AU/2003/PS1038_Day0
ATGGGTGCGAGAGCGTCAGTATTAAGCGGGGGAAAATTAGATAAATGGGAAAAAATTCGGTTAAGACCAGGGGGAAAGAA
ACGCTATAAATTAAAACATTTAGTATGGGCAAGCAGGGAGCTAGAAMGATTCGCAGTTAATCCTGGCCTGTTAGAAACAG
CAGARGGCTGTAGACAAATACTGGGACAGCTACAGCCATCCCTCCAGACAGGATCAGAAGAACTTAAATCATTATATAAT
ACAATAGCAGTCCTCTATTGTGTACATCAAGAGATAGAGGTAAAAGACACCAAGGAAGCTCTAGACAAGATAGAGGAAGA
GCAAAACAAAAGTAAGAAAAAGGCACAGCAAGCAGCAGCT------GGC---ACAGGAAACAGTAGCCAGGCC---AGCC
AAAATTAC
>DQ676871/B/AU/2004/PS1038_Day174
ATGGGTGCGAGAGCGTCAGTATTAAGCGGGGGAAAATTAGATAAATGGGAAAAAATTCGGTTAAGACCAGGGGGAAAGAA
ACGCTATAAATTAAAACATTTAGTATGGGCAAGCAGGGAGCTAGAAAGATTCGCAGTTAATCCTGGCCTGTTAGAAACAG
CAGAGGGCTGTAGACAAATACTGGGACAGCTACAGCCATCCCTCCAGACAGGATCAGAAGAACTTAAATCATTATATAAT
ACAATAGCAGTCCTCTATTGTGTACATCAAGAGATAGAGGTAAAAGACACCAAGGAAGCTCTAGACAAGATAGAGGAAGA
GCAAAACAAAAGTAAGAAAAAGGCACAGCAAGCAGCAGCT------GGC---ACAGGAAACAGTAGCCAGRCC---AGCC
AAAATTAC
>DQ676874/B/AU/2002/PS2008_Day0
ATGGGTGCGAGAGCGTCGGTATTAAGCGGGGGAGAATTAGATAGGTGGGAAAAAATTCGGCTAAGGCCAGGAGGAAAGAA
AAAATACAAGTTAAAACATATAGTATGGGCAAGCAGGGAACTAGAACGATTTGCAGTCAATCCTGGCCTGTTAGAAACAT
CAGAAGGCTGTAGACAAATACTGGGACAGTTACACCCGTCCCTTCAGACAGGATCAGAAGAACTTAAATCATTATATAAT
ACAATAGCAACCCTCTATTGTGTACATCAAAAAATAGATGTAAAAGACACCAAGGAAGCTTTAGACAAGATAGAGGAAGA
GCAAAACAAATGTAAGAAAAAGGCACAGCAAGCAGCAGCT------GAC---GCAGGAAACAGCAGCCAGGTC---AGCC
AAAATTAC
>DQ676875/B/AU/2003/PS2008_Day182
ATGGGTGCGAGAGCGTCGGTATTAAGCGGGGGAGAATTAGATAGGTGGGAAAAAATTCGGCTAAGGCCAGGAGGAAAGAA
AAAATACAAGTTAAAACATATAGTATGGGCAAGCAGGGAACTAGAACGATTTGCAGTCAATCCTGGCCTGTTAGAAACAT
CAGAAGGCTGTAGACAAATACTGGGACAGTTACACCCGTCCCTTCAGACAGGATCAGAAGAACTTAAATCATTATATAAT
ACAATAGCAACCCTCTATTGTGTACATCAAAAAATAGATGTAAAARACACCAAGGAAGCTTTAGACAAGATAGAGGAAGA
GCAAAACAAATGTAAGAAWAAGGCACAGCAAGCAGCAGCT------GAC---GCAGGAAACAGCAGCCAGGTC---AGCC
AAAATTAC
>DQ676876/B/AU/2003/PS2008_Day377
ATGGGTGCGAGAGCGTCGGTATTAAGCGGGGGAGAATTAGATAGGTGGGAAAAAATTCGGCTAAGGCCAGGAGGAAAGAA
AAAATACAAGTTAAAACATATAGTRTGGGCAAGCAGGGAACTAGAACGATTTGCAGTCAATCCTGGCCTGTTAGAAACAT
CAGAAGGCTGTAGACAAATACTGGGACAGTTACACCCGTCCCTTCAGACAGGATCAGAAGAACTTAAATCATTATATAAT
ACAATAGCAACCCTCTATTGTGTACATCAAAAAATAGATGTAAAAGACACCAAGGAAGCTTTAGACAAGATAGAGGAAGA
GCAAAACAAATGTAAGAAWAAGGCACAGCAAGCAGCAGCT------GAC---GCAGGAAACAGCAGCCAGGTC---AGCC
AAAATTAC
>DQ676877/B/AU/2003/PS2016_Day0
ATGGGTGCGAGAGCGTCGGTATTAAGCGGGGGACAATTAGATAGATGGGAGAAAATTCGGTTACGGCCAGGGGGAAAGAA
GAGATATAAATTAAAACATATAGTATGGGCAAGCAGGGAGCTAGAAAGATTCGCAGTTAATCCTGGCCTATTAGAAACAT
CAGAAGGCTGTAGACAAATACTGGAACAACTACAACCATCCATTCAGACAGGATCAGAGGAACTTAAATCATTATTTAAT
ACAGTAGCAACCCTCTATTGTGTGCATAAAAGGATAGAGGTAAAAGATACTAAGGAAGCTTTAGACAAGGTAGAGGAAGA
GCAAAACAAAGGAAAGAAAAAAGCACAGCAAGCAGCCGCT------GAC---ACAGGAAACAGGAGCCAAGTC---AGCC
AAAATTAC
>DQ676878/B/AU/2003/PS2016_Day193
ATGGGTGCGAGAGCGTCGGTATTAAGCGGGGRACAATTAGATASATGGGAGAAAATTCGGTTACGGCCAGGGGGAAAGAA
GARATATMRATTAAAACATATAGTATGGGCAAGCAGGGAGCTAGAAAGATTCGCAGTTAATCCTGGCCTATTAGAAACAT
CAGAAGGCTGTAGACAAATACTGGAACAACTACAACCATCCATTCAGACAGGATCAGAGGAACTTAAATCATTATTTAAT
ACAGTAGCAACCCTCTATTGTGTGCATAAAAGGATAGAGGTAAAAGATACTAAGGAAGCTTTAGACAAGGTAGAGGAAGA
GCAAAACAAAGGAAARAAAAAAGCACAGCAAGCAGCCGCT------GAC---ACAGGAAACAGGAGCCAAGTC---AGCC
AAAATTAY
>DQ676879/B/AU/2004/PS2016_Day380
ATGGGTGCGAGAGCGTCGGTATTAAGCGGGGGACAATTAGATASATGGGAGARAATTCGGTTACGGCCAGGGGGAAAGAA
GARATATARATTAAAACATATAGTATGGGCAAGCAGGGAGCTAGAAAGATTCGCAGTTAATCCTGGCCTATTAGAAACAT
CAGAAGGCTGTAGACAAATACTGGAACAACTACAACCATCCATTCAGACAGGATCAGAGGAACTTAAATCATTATTTAAT
ACAGTAGCAACCCTCTATTGTGTGCATAAAAGGATAGAGGTAAAAGATACTAAGGAAGCTTTAGACAAGGTAGAGGAAGA
GCAAAACAAAGGAAAGAAAAARGCACAGCAAGCAGCCGCT------GAC---ACAGGAAACAGGAGCCAAGTC---AGCC
AAAATTAY
>DQ676880/B/AU/2003/PS2019_Day0
ATGGGTGCGAGAGCGTCGGTATTAAGCGGGGGACAATTAGATAGATGGGAGAAAATTCGGTTAAGGCCAGGGGGAAAGAA
AAAATATAGATTAAAACATATAGTATGGGCAAGCAGGGAGTTGGAAAGATTCGCAGTTAATCCTGGCCTGTTAGAAACAG
CAGAAGGCTGTAGACAAATATTGGAACAGCTACAACCAGCCATTCAGACAGGATCAGAGGAAATTAAATCATTATTTAAT
ACAGTAGCAACTCTCTATTGTGTGCATCAAAGGATAGAGGTAAAAGATACTAAGGAAGCTTTAGACAAGGTAGAGGAAGA
GCAAAACAAAAGAAAGAAAAAAGCACAGCAAGCAGCCGCT------GAC---ACAGGAAACAGGAGCCAAGTC---AGCC
AAAATTAC
>DQ676881/B/AU/2003/PS2019_Day171
ATGGGTGCGAGAGCGTCGGTATTAAGCGGGGGACAATTAGATAGATGGGAGAAAATTCGGTTAAGGCCAGGGGGAAAGAA
AAAATATAGATTAAAACATATAGTATGGGCAAGCAGGGAGTTGGAAAGATTCGCAGTTAATCCTGGCCTGTTAGAAACAG
CAGAAGGCTGTAGACAAATATTGGAACAGCTACAACCAGCCATTCAGACAGGATCAGAGGAAATTAAATCATTATTTAAT
ACAGTAGCAACTCTCTATTGTGTGCATCAAAGGATAGAGGTAAAAGATACTAAGGAAGCTTTAGACAAGRTAGAGGAAGA
GCAAAACAAAAGAAAGAAAAARGCACAGCAAGCAGCCGCT------GAC---ACAGGAAACAGGAGCCAAGTC---AGCC
AAAATTAC
>DQ676882/B/AU/2004/PS2019_Day367
ATGGGTGCGAGAGCGTCGGTATTAAGCGGGGGACAATTAGATAGATGGGAGAAAATTCGGTTAAGGCCAGGGGGAAAGAA
AAAATATAGATTAAAACATATAGTATGGGCAAGCAGGGAGTTGGAAAGATTCGCAGTTAATCCTGGCCTGTTAGAAACAG
CAGAAGGCTGTAGACAAATATTGGAACAGCTACAACCAGCCATTCAGACAGGATCAGAGGAAATTAAATCATTATTTAAT
ACAGTAGCAACTCTCTATTGTGTGCATCAAAGGATAGAGGTAAAAGATACTAAGGAAGCTTTAGACAAGGTAGAGGAAGA
GCAAAACAAAAGAAAGAAAAARGCACAGCAAGCAGCCGCT------GAC---ACAGGAAACAGGAGCCAAGTC---AGCC
AAAATTAC
>DQ676883/B/AU/2002/PS3002_Day0
ATGGGTGCGAGAGCGTCAATATTAAGCGGGGGAGAATTAGATAGATGGGAAAAAATTCGGTTAAGGCCAGGGGGAAAGAA
AAAATATAGATTAAAACATATAGTATGGGCAAGCAGGGAACTAGAACGATTCGCAGTTAATCCTGGCCTGTTAGAAACAG
CAGAAGGATGTAGACAAATACTGGGCCAGCTACAACCGGCCCTTCAGACAGGATCAGAAGAAATTAAATCATTATATAAT
ACAGTAGCAACCCTCTATTGTGTACATCAAAAGATAGAGGTAAAAGACACCAAGGAAGCTTTAGATAAGATAGAGGARGA
GCAAAACAAAAGTAAGAAAAAGGYACAGCAAGCAGCAGCT------GAC---ACAGAAAACAGCAAACAGGTC---AGCC
AAAATTTC
>DQ676884/B/AU/2003/PS3002_Day199
ATGGGTGCGAGAGCGTCAATATTAAGCGGGGGAGAATTAGATAGATGGGAAAAAATTCGGTTAAGGCCAGGGGGAAAGAA
AAAATATAGATTAAAACATATAGTATGGGCAAGCAGGGAACTAGAACGATTCGCAGTTAATCCTGGCCTGTTAGAAACAG
CAGAAGGATGTAGACAAATACTGGGCCAGCTACARCCGGCCCTKCAGACAGGATCAGAAGAAATTAAATCATTATATAAT
ACAGTAGCAACCCTCTATTGTGTACATCAAAAGATAGAGGTAAAAGACACCAAGGAAGCTTTAGATAAGATAGAGGAAGA
GCAAAACAAAAGTAAGAAAAAGGCACAGCAAGCAGCAGCT------GAC---ACAGAAAACAGCAAACAGRTC---AGCC
AAAATTTC
>DQ676885/B/AU/2003/PS3002_Day385
ATGGGTGCGAGAGCGTCAATATTAAGCGGGGGAGAATTAGATAGATGGGAAAAAATTCGGTTAAGGCCAGGGGGAAAGAA
AAAATATAGATTAAAACATATAGTATGGGCAAGCAGGGAACTAGAACGATTCGCAGTTAATCCTGGCCTGTTAGAAACAG
CAGAAGGATGTAGACAAATACTGGGCCAGCTACAACCGGCCCTTCAGACAGGATCAGAAGAAATTAAATCATTATATAAT
ACAGTAGCAACCCTCTATTGTGTRCATCAAAAGATAGAGGTAAAAGACACCAAGGAAGCTTTAGATAAGATAGAGGAAGA
RCAAAACAAAAGTAAGAAAAAGGCACAGCAAGCAGCAGCT------GAC---ACAGAAAACAGCAAACAGGTC---AGCC
AAAATTTC
>DQ676886/B/AU/2003/PS4048_Day0
ATGGGTGCGAGAGCGTCAATATTGAGCGGGGGAGAATTAGATAAATGGGAAAAAATTCGGCTAAGGCCAGGGGGAAAGAA
AACATACAAATTAAAACATATAGTATGGGCAAGCAGGGAGCTAGAGCGATTCGCAGTTAATCCTGGCCTGTTAGAAACAT
CAGACGGCTGTAGACAAATACTTGTACAGCTACAACCATCCCTCAAGACAGGATCAGAGGAACTTAAATCATTATATAAT
ACAGTAGCAACCCTCTATTGTGTGCATCAAAGGATAGATGTAAGAGACACCAAGGAAGCCTTARATAAAATAGAGGAAGA
GCAAAACAAAAGTAAGAAAAAGACACAGCAAGCAGCAGCAGCAGCAGAC---ACAGGAAACAGCAGCCAGGTC---AGCC
AAAATTAC
>DQ676887/B/AU/2004/PS4048_Day143
ATGGGTGCGAGAGCGTCAATATTGAGCGGGGGAGAATTAGATAAATGGGAAAAAATTCGGCTAAGGCCAGGGGGAAAGAA
AACATACAAATTAAAACATATAGTATGGGCAAGCAGGGAGCTAGAGCGATTCGCAGTTAATCCTGGCCTGTTAGAAACAT
CAGACGGCTGTAGACAAATACTTGTACAGCTACAACCATCCCTCAAGACAGGATCAGAGGAACTTAAATCATTATATAAT
ACAGTAGCAACCCTCTATTGTGTGCATCAAAGGATAGATGTAAGAGACACCAAGGAAGCCTTAGATAAAATAGAGGAAGA
GCAAAACAAAAGTAAGAAAAAGACACAGCAAGCAGCAGCAGCAGCAGAC---ACAGGAAACAGCAGCCAGGTC---AGCC
AAAATTAC
>DQ823362/B/UA/2001/01UAKV167
------GCGAGAGCGTCAGTATTAAGCGGGGGAGCATTAGATAAATGGGAAAAAATTCGGTTAAGGCCAGGGGGAAAGAA
AAAATATAAATTAAAACATATAGTATGGGCAAGCAGGGAGCTAGAACGATTCGCAGTTAATCCTGGCCTCTTAGAGACAT
CAGAAGGCTGCAGACAAATACTGGGACAGTTACAACCATCCCTTCAGACAGGATCAGAAGAACTTAAATCATTATATAAT
ACAGTAGCAGTCCTCTATTGTGTACATCAAAAGATAGAGATAAAAGACACCAAAGAAGCTTTAGACAAGATAGAGGAAGA
GCAAAACAAAAGCAAGAAAAAGGCACAGCAAGCAGCAGCT------GAC---GCAGCAAACAAAAGCCAAGTC---AGCC
AAAATTAC
>DQ823363/B/UA/2001/01UAKV252
------GCGAGAGCGTCAGTATTAAGCGGGGGAGAATTAGATAAATGGGAAAAAATTCGGTTAAGGCCAGGGGGAAAGAA
AACATATAAATTAAAACATATAGTATGGGCAAGCAGGGAGCTAGAACGATTCGCAGTTAACCCTGGCCTTTTAGAGACAT
CAGAGGGCTGTAGACAAATATTAGGACAGCTACAACCAGCCCTTCAGACAGGATCAGAAGAACTTAAATCATTATATAAT
ACAGTAGCAACCCTCTATTGTGTACATCAAAGGATAGATGTAAAAGACACCAAGGAAGCCTTAGATAAGATAGAGGAAGA
GCAAAACAAAAGTAAGAAAAAGACACAGCAAGCAGCAGCT------GAC---ACAGGAGATAGAAACCAGGTC---AGCC
AAAATTAC
>DQ823364/B/UA/2001/01UAKV259
------GCGAGAGCGTCAGTATTAAGCGGGGGAAAATTAGATGCATGGGAAAAAATTCGGTTAAGGCCAGGGGGAAAGAA
AAAATATCACTTAAAACATATAGTATGGGCAAGCAGGGAGCTAGAACGATTCGCAGTTAATCCTGGCCTTTTAGAGACAG
CAGAAGGCTGTAGACAAATATTAGGACAACTACAACCATCCCTTCAGACAGGATCAGAAGAACTTAAATCATTATTTAAT
ACAGTAGCAGTCCTCTATTGTGTACATCAAAGGATAGAGGTAAAAGACACCAAGGAAGCCTTAGAAAAGATAGAGGAAGA
GCAAAACAAAAGTAAGAAAAAGGCACAGCAAGCAGCAGCT------GAC---ACAGGAGACAGAAAGCAGGTC---AGCC
AAAATTAC
>DQ837381/B/KR/2005/05CSR3
ATGGGTGCGAGAGCGTCAGTATTAAGCGGGGGACAATTAGATAGATGGGAAAAAATTCGGTTAAGGCCAGGGGGAAAGAA
AAAATATAAATTAAAACATCTAGTATGGGCAAGCAGGGAACTAGAACGATTTGCAGTTAACCCTAGCCTGTTAGAAACAG
CAGAAGGTTGTAGACAAATAATTGGACAGCTACAACCGTCCCTTCAGACAGGATCAGAAGAACTTAAATCATTACATAAT
GCAATAGCAACCCTCTATTGTGTGCATAGAAGGATAGATGTAAAAGACACCAAGGAAGCTTTAGAGAAGGTAGCGGAAGA
GCAAAGCAAAAGTAAGAAAACAGCACAGCAAGCAGCAGCT------GAC---ACAGCAAGCAACAGCCAGGTC---AGCC
AAAATTAC
>DQ853436/B/US/2000/14294_1
ATGGGTGCGAGAGCGTCAATATTAAGCGGGGGAGAATTGGATAGATGGGAGAAAATTCGGTTAAGGCCAGGAGGAAAGAA
AAAATATAAGTTAAAACATTTAGTATGGGCAAGCAGGGAGCTAGAACGGTTCGCAGTCAATCCTGGCCTGTTAGAAACAT
CAGAAGGCTGCAGACAAATACTGGCACAGCTACAGCCAGCTCTTCAGACAGGACCAGAAGAACTTAAATCAGTATATAAT
ACAGTAGCAACCCTCTATTGTGTGCATCAAAGGATAGATGTAAAAGACACCAGGGAAGCTTTAGACAAGATAGAGGAAGA
GCAAAACAAAAGTAAGAAAAAAGCACAGCAAGCAGCAGCT------GAC---ACAGGAAACAGCAGTCAGGTC---AGCC
AAAATTAC
>DQ853437/B/US/2000/14297_1
ATGGGTGCGAGAGCGTCAATATTAAGCGGGGGAGAATTGGATAGATGGGAGAAAATTCGGTTAAGGCCAGGAGGAAAGAA
AAAATATAAGTTAAAACATTTAGTATGGGCAAGCAGGGAGCTAGAACGGTTCGCAGTCAATCCTGGCCTGTTAGAGACAT
CAGAAGGCTGCAGACAAATACTGGCACAGCTACAGCCAGCTCTTCAGACAGGATCAGAAGAACTTAAATCAGTATATAAT
ACAGTAGCAACCCTCTATTGTGTGCATCAAAGGATAGATGTAAAAGACACCGAGGAAGCTTTAGACAAGATAGAGGAAGA
GCAGAACAAAAGTAAGAAGAAAGCACAGCAAGCAGCAGCT------GAC---ACAGGAAACAGCAGTCACAGCAGTAGCC
AAAATTAC
>DQ853438/B/US/2000/14300_1
ATGGGTGCGAGAGCGTCAATATTAAGCGGGGGAGAATTGGATAGATGGGAGAAAATTCGGTTAAGGCCAGGAGGAAAGAA
AAAATATAAGTTAAAACATTTAGTATGGGCAAGCAGGGAGCTAGAACGGTTCGCAGTCAATCCTGGCCTGTTAGAAACAT
CAGAAGGCTGCAGACAAATACTGGCACAGCTACAGCCAGCTCTTCAGACAGGATCAGAAGAACTTAAATCAGTATATAAT
ACAGTAGCAACCCTCTATTGTGTGCATCAAAGGATAGATGTAAAAGACACCGAGGAAGCTTTAGACAAGATAGAGGAAGA
GCAGAACAAAAGTAAGAAAAAAGCACAGCAAGCAGCAGCT------GAC---ACAGGAAACAGCAGTCACAGCAGTAGCC
AAAATTAC
>DQ853439/B/US/2002/14186_1
ATGGGTGCGAGAGCGTCAATATTAAGCGGGGGAGAATTGGATAGATGGGAGAAAATTCGGTTAAGGCCAGGAGGAAAGAA
AAAATATAAGCTTAAACATTTAGTATGGGCAAGCAGGGAGCTAGAACGGTTCGCAGTCAATCCTGGCCTGTTAGAAACAT
CAGAAGGCTGCAGACAAATACTGGCACAGCTACAGCCAGCTCTTCAGACAGGATCAGAAGAACTTAAATCAGTATACAAT
ACAGTAGCAACCCTCTATTGTGTGCATCAAAGGATAGATGTAAAAGACACCAAGGAAGCTTTAGACAGGATAGAGGAAGA
GCAGAACAAAAGTAAGAAA-AAGCACAGCAAGCAGCAGCT------GAC---ACAGGAAACAGCAGTCACAGCAGTAGCC
AAAATTAC
>DQ853440/B/US/2002/14182_1
ATGGGTGCGAGAGCGTCAATATTAAGCGGGGGAGAATTGGATAGATGGGAGAAAATTCGGTTAAGGCCAGGAGGAAAGAA
AAAATATAAGTTCAAACATTTAGTATGGGCAAGCAGGGAGCTAGAACGGTTCGCAGTCAATCCTGGCCTGTTAGAAACAT
CAGAAGGCTGCAGACAAATACTGGCACAGCTACAGCCAGCTCTTCAGACAGGATCAGAAGAACTTAAATCAGTATATAAT
ACAGTAGCAACCCTCTATTGTGTGCATCAAAGGATAGATGTAAAAGACACCAGGGAAGCTTTAGACAGGATAGAGGAAGA
GCAAAACAAAAGTAAGAAAAAAGCCCAGCAAGCAGCAGCT------GAC---GCAGGAAACAGCAGTCAGGTC---AGCC
AAAATTAC
>DQ853441/B/US/2002/14189_1
ATGGGTGCGAGAGCGTCAATATTAAGCGGGGGAGAATTGGATAGATGGGAGAAAATTCGGTTAAGGCCAGGAGGAAAGAA
AAAATATAAGTTCAAACATTTAGTATGGGCAAGCAGGGAGCTAGAACGGTTCGCAGTCAATCCTGGCCTGTTAGAAACAT
CAGAAGGCTGCAGACAAATACTGGCACAGCTACAGCCAGCTCTTCAGACAGGATCAGAAGAACTTAAATCAGTATATAAT
ACAGTAGCAACCCTCTATTGTGTGCATCAAAGGATAGATGTAAAAGACACCAGGGAAGCTTTAGACAGGATAGAGGAAGA
GCAAAACAAAAGTAAGAAAAAAGCACAGCAAGCAGCAGCT------GAC---ACAGGAAACAGCAGTCAGGTC---AGCC
AAAATTAC
>DQ853442/B/US/2002/14184_1
ATGGGTGCGAGAGCGTCAATATTAAGCGGGGGAGAATTGGATAGATGGGAGAAAATTCGGTTAAGGCCAGGAGGAAAGAA
AAAATATAAGTTAAAACATTTAGTATGGGCAAGCAGGGAGCTAGAACGGTTCGCAGTCAATCCTGGCCTGTTAGAGACAT
CAGAAGGCTGCAGACAAATACTGGCACAGCTACAGCCAGCTCTTCAGACAGGATCAGAAGAGCTTAAATCAGTATATAAT
ACAGTAGCAACCCTCTATTGTGTGCATCAAAGGATAGATGTAAAAGACACCAGGGAAGCTTTAGACAGGATAGAGGAAGA
GCAAAACAAAAGTAAGAAAAAAGCACAGCAAGCAGCAGCT------GAC---ACAGGAAACAGCAGTCACAGCAGTAGCC
AAAATTAC
>DQ853443/B/US/2002/14181_1
ATGGGTGCGAGAGCGTCAACATTAAGCGGGGGAGAATTGGATAGATGGGAGAAAATTCGGTTAAGGCCAGGAGGAAGGAA
A-AATATAAGTTCAAACATTTAGTATGGGCAAGCAGGGAGCTAGAACGGTTCGCAGTCAATCCTGGCCTGTTAGAAACAT
CAGAAGGCTGCAGACAGATACTGGCACAGCTACAGCCAGCTCTTCAGACAGGATCAGAAGAACTTAAATCAGTATATAAT
ACAGTAGCAACCCTCTATTGTGTGCATCAAAGGATAGAGGTAAAAGACACCAGGGAAGCTTTAGACAGGATGGAGGAAGA
GCAAAACAAAAGTAAGAAAAAGGCACAGCAAGCAGCAGCT------GAC---ACAGGAAACAGCAGTCACAGCAGTAGCC
AAAATTAC
>DQ853444/B/US/2002/14183_1
ATGGGTGCGAGAGCGTCAATATTAAGCGGGGGAGAATTGGATAGATGGGAGAAAATTCGGTTAAGGCCAGGAGGAAAGAA
AAAATATAAGTTCAAACATTTAGTATGGGCAAGCAGGGAGCTAGAACGGTTCGCAGTCAATCCTGGCCTGTTAGAAACAT
CAGAAGGCTGCAGACAAATACTGGCACAGCTACAGCCAGCTCTTCAGACAGGATCAGAAGAACTTAAATCAGTATATAAT
ACAGTAGCAACCCTCTATTGTGTGCATCAAAGGATAGATGTAAAAGACACCAGGGAAGCTTTAGACAGGATAGAGGAAGA
GCAAAACAAAAGTAAGAAAAAAGCACAGCAAGCAGCAGCT------GAC---ACAGGAAACAGCAGTCACAGCAGTAGCC
AAAATTAC
>DQ853445/B/US/2002/14185_1
ATGGGTGCGAGAGCGTCAATATTAAGTGGGGGAGAATTGGATAGATGGGAGAAAATTCGGTTAAGGCCAGGAGGAAAGAA
AAAATATAAGTTCAAACATTTAGTATGGGCAAGCAGGGAGCTAGAACGGTTCGCAGTCAATCCTGGCCTGTTAGAAACAT
CAGAAGGCTGCAGACAAATACTGGCACAACTACAGCCAGCTCTTCAGACAGGATCAGAAGAACTTAAATCAGTATATAAT
ACAGTAGCAACCCTCTATTGTGTGCATCAAAGGATAGATGTAAAAGACACCAGGGAAGCTTTAGACAGGATAGAGGAAGA
GCAGAACAAAAGTAAGAAAAGAGCACAGCAAGCAGCAGCT------GAC---ACAGGAAACAGCAGTCAGGTC---AGCC
AAAATTAC
>DQ853446/B/US/2002/14188_1
ATGGGTGCGAGAGCGTCAATATTAAGCGGGGGAGAATTGGATAGATGGGAGAAAATTCGGTTAAGGCCAGGAGGAAAGAA
AAAATATAAGTTAAAACATTTAGTATGGGCAAGCAGGGAGCTAGAACGATTCGCAGTCAATCCTGGCCTGTTAGAAACAT
CAGAAGGCTGCAGACAAATACTGGCACAGCTACAGCCAGCTCTTCAGACAGGATCAGAAGAACTTAAATCAGTATACAAT
ACAGTAGCAACCCTCTATTGTGTGCATCAAAGGATAGATGTAAAAGACACCAAGGAAGCTTTAGACAAGATAGAGGAAGA
GCAGAACAAAAGTAAGAAAAAAGCACAGCAAGCAGCAGCT------GAC---ACAGGAAACAGCAGTCAGGTC---AGCC
AAAATTAC
>DQ853447/B/US/2002/14187_1
ATGGGTGCGAGAGCGTCAATATTAAGCGGGGGAGAATTGGGTAGATGGGAGAAAATTCGGTTAAGGCCAGGAGGAAAGAA
AAAATATAAGTTAAAACATTTAGTATGGGCAAGCAGGGAGCTAGAACGGTTCGCAGTCAATCCTGGCCTGTTAGAAACAT
CAGAAGGCTGCAGACAAATACTGGCACAGCTACAGCCAGCTCTTCAGACGGGATCAGAAGAACTTAAATCAGTATATAAT
ACAGTAGCAACCCTCTATTGTGTGCATCAAAGGATAGATGTAAAAGACACCAAGGAAGCTTTAGACAAGATAGAGGAAGA
GCAGAACAAAAGTAAGGAAAAAGCACAGCAAGCAGCAGCT------GAC---ACAGGAAACAGCAGTCAGGTC---AGCC
AAAATTAC
>DQ853448/B/US/2002/14190_1
ATGGGTGCGAGAGCGTCAATATTAAGCGGGGGAGAATTGGATAGATGGGAGAAAATTCGGTTAAGGCCAGGAGGAAAGAA
AAAATATAAGTTAAAACATTTAGTATGGGCAAGCAGGGAGCTAGAACGGTTCGCAGTCAATCCTGGCCTATTAGAAACAT
CAGAAGGCTGCAGACAAATACTGGCACAGCTACAGCCAGCTCTTCAGACAGGATCAGAAGAACTTAAATCAGTATATAAT
ACAGTAGCAACCCTCTATTGTGTGCATCAAAGGATAGATGTAAAAGACACCAAGGAAGCTTTAGACAAGATAGAGGAAGA
GCAGAACAAAAGTAAGAAAAAAGCACAGCAAGCAGCAGCT------GAC---ACAGGAAACAGCAGTCAGGTC---AGCC
AAAATTAC
>DQ853449/B/US/2000/14299_1
ATGGGTGCGAGAGCGTCAATATTAAGCGGGGGAGAATTGGATAGATGGGAGAAAATTCGGTTAAGGCCAGGAGGAAAGAA
AAAATATAAGTTAAAACATTTAGTATGGGCAAGCAGGGAGCTAGAACGGTTCGCAGTCAATCCTGGCCTGTTAGAAACAT
CAGAAGGCTGCAGACAAATACTGGCACAGCTACAGCCAGCTCTTCAGACAGGATCAGAAGAACTTAAATCAGTATATAAT
ACAGTAGCAACCCTCTATTGTGTGCATCAAAGGATAGATGTAAAAGACACCAAGGAAGCTTTAGACAAGATAGAGGAAGA
GCAGAACAAAAGTAAGAAAAAAGCACAGCAAGCAGCAGCT------GAC---ACAGGAAACAGCAGTCACAGCAGTAGCC
AAAATTAC
>DQ853450/B/US/2000/14302_1
ATGGGTGCGAGAGCGTCAATATTAAGCGGGGGAGAATTGGATAGATGGGAGAAAATTCGGTTAAGGCCAGGAGGAAAGAA
AAAATATAAGTTAAAACATTTAGTATGGGCAAGCAGGGAGCTAGAACGGTTCGCAGTCAACCCTGGCCTGTTAGAAACAT
CAGAAGGCTGCAAACAAATACTGGCACAGCTACAGCCAGCTCTTCAGACAGGATCAGAAGAACTTAAATCAGTATATAAT
ACAGTAGCAACCCTCTATTGTGTGCATCAAAGGATAGATGTAAAAGACACCAAGGAAGCTTTAGACAAGATAGAGGAAGA
GCAGAACAAAAGTAAGAAAAAAGCACAGCAAGCAGCAGCT------GAC---ACAGGAAACAGCAGTCACAGCAGTAGCC
AAAATTAC
>DQ853451/B/US/2000/14303_1
ATGGGTGCGAGAGCGTCAATATTAAGCGGGGGAGAATTAGATAGATGGGAGAAAATTCGGTTAAGGCCAGGAGGAAAGAA
AAAATATAAGTTAAAACATTTAGTATGGGCAAGCAGGGAGCTAGAACGATTCGCAGTCAATCCTGGCCTGTTAGAAACAT
CAGAAGGCTGCAGACAAATACTGGCACAGCTACAGCCAGCTCTTCAGACAGGATCGGAAGAACTTAAATCAGTATATAAT
ACAGTAGCAACCCTCTATTGTGTGCATCAAAGGATAGATGTAAAAGACACCAGGGAAGCTTTAGACAGGATAGAGGAAGA
GCAAAACAAAAGTAAGAAAAAAGCGCAGCAAGCAGCAGCT------GAC---ACAGGAAATAGCAGTAAGGTC---AGCC
AAAATTAC
>DQ853452/B/US/2000/14296_1
ATGGGTGCGAGAGCGTCAATATTAAGCGGGGGAGAATTGGATAGATGGGAGAAAATTCGGTTAAGGCCAGGAGGAAAGAA
AAAATATAAGTTAAAACATTTAGTATGGGCAAGCAGGGAGCTAGAACGGTTCGCAGTCAATCCTGGCCTGTTAGAAACAT
CAGAAGGCTGCAGACAAATACTGGCACAGCTACAGCCAGCTCTTCAGGCAGGATCAGAAGAACTTAAATCAGTATATAAT
ACAGTAGCAACCCTCTATTGTGTGCATCAAAGGATAGATGTAAAAGACACCAGGGAAGCTTTAGACAGGATAGAGGAAGA
GCAAAACAAAAGTAAGAAAAAAGCACAGCAAGCAGCAGCT------AAC---ACAGGAAACAGCAGTCAGGTT---AGCC
AAAATTAT
>DQ853453/B/US/2000/14298_1
ATGGGTGCGAGAGCGTCAATATTAAGCGGGGGAGAATTGGATAGATGGGAGAAAATTCGGTTAAGGCCAGGAGGAAAGAA
AAAATATAAGTTCAAACATTTAGTATGGGCAAGCAGGGAGCTAGAACGGTTCGCAGTCAATCCTGGCCTGTTAGAAACAT
CAGAAGGCTGCAGACAAGTACTGGCACAGCTACAGCCAGCTCTTCAGACAGGATCAGAAGAACTTAAATCAGTATATAAT
ACAGTAGCAACCCTCTATTGTGTGCATCAAAGGATAGATGTAAAAGACACCAGGGAAGCTTTAGACAGGATAGAGGAAGA
GCAAAACAAAAGTAAGAAAAAAGCACAGCAAGCAGCAGCT------GAC---ACAGGAAACAGCAGTCAGGTC---AGCC
AAAATTAC
>DQ853454/B/US/2000/14295_1
ATGGGTGCGAGAGCGTCAATATTAAGCGGGGGAGAATTGGATAGATGGGAGAAAATTCGGTTAAGGCCAGGAGGAAAGAA
AAAATATAAGTTAAAACATTTAGTATGGGCAAGCAGGGAGCTAGAACGGTTCGCAGTCAATCCTGGCCTGTTAGAAACAT
CAGAAGGCTGCAGACAAATACTGGCACAGCTACATCCAGCTCTTCAGACAGGATCAGAAGAACTTAAATCAGTATATAAT
ACAGTAGCAACCCTCTATTGTGTGCATCAAAGGATAGATGTAAAAGACACCAGGGAAGCTTTAGACAGGATAGAGGAAGA
GCAAAACAAAAGTAAGAAAAAAGCACAGCAAGCAGCAGCT------GAC---ACAGGAAACAGCAGTCAGGTC---AGCC
AAAATTAC
>DQ853455/B/US/1998/15387_1
ATGGGTGCGAGAGCGTCAATATTAAGCGGGGGAGAATTGGATAGATGGGAGAAAATTCGGTTAAGGCCAGGAGGAAAGAA
AAAATATAAGTTCAAACATTTAGTATGGGCAAGCAGGGAGCTAGAACGGTTCGCAGTCAATCCTGGCCTGTTAGAAACAT
CAGAAGGCTGCAGACAAATACTGGCACAGCTACAGCCATCTCTTCAGACAGGATCAGAAGAACTTAAATCAGTATATAAT
ACAGTAGCAACCCTCTATTGTGTGCATCAAAGGATAGATGTAAAAGACACCAAGGAAGCTTTAGACAAGATAGAGGAAGA
GCAAAACAAAAGTAAGAAAAAAGCACAGCAAGCAGCAGCT------GAC---ACAGGAAACAGCGGTCAGGTC---AGCC
AAAATTAC
>DQ853456/B/US/1998/15388_1
ATGGGTGCGAGAGCGTCAATATTAAGCGGGGGAGAATTGGATAGATGGGAGAAAATTCGGTTAAGGCCAGGAGGAAAGAA
AAAATATAAGTTCAAACATTTAGTATGGGCAAGCAGGGAGCTAGAACGGTTCGCAGTCAATCCTGGCCTGTTAGAAACAT
CAGAAGGCTGCAGACAAATACTGGCACAGCTACAGCCATCTCTTCAGACAGGATCAGAAGAACTTAAATCAGTATATAAT
ACAGTAGCAACCCTCTATTGTGTGCATCAAAGGATAGATGTAAAAGACACCAAGGAAGCTTTAGACAAGATAGAGGAAGA
GCAAAACAAAAGTAAGAAAAAAGCACAGCAAGCAGCAGCT------GAC---ACAGGAAACAGCGGTCAGGTC---AGCC
AAAATTAC
>DQ853457/B/US/1998/15389_1
ATGGGTGCGAGAGCGTCAATATTAAGCGGGGGAGAATTGGATAGATGGGAGAAAATTCGGTTAAGGCCAGGAGGAAAGAA
AAAATATAAGTTCAAACATTTAGTATGGGCAAGCAGGGAGCTAGAACGGTTCGCAGTCAATCCTGGCCTGTTAGAAACAT
CAGAAGGCTGCAGACAAATACTGGCACAGCTACAGCCATCTCTTCAGACAGGATCAGAAGAACTTAAATCAGTATATAAT
ACAGTAGCAACCCTCTATTGTGTGCATCAAAGGATAGATGTAAAAGACACCAAGGAAGCTTTAGACAAGATAGAGGAAGA
GCAAAACAAAAGTAAGAAAAAAGCACAGCAAGCAGCAGCT------GAC---ACAGGAAACAGCGGTCAGGTC---AGCC
AAAATTAC
>DQ853458/B/US/1998/15390_1
ATGGGTGCGAGAGCGTCAATATTAAGCGGGGGAGAATTGGATAGATGGGAGAAAATTCGGTTAAGGCCAGGAGGAAAGAA
AAAATATAAGTTCAAACATTTAGTATGGGCAAGCAGGGAGCTAGAACGGTTCGCAGTCAATCCTGGCCTGTTAGAAACAT
CAGAAGGCTGCAGACAAATACTGGCACAGCTACAGCCATCTCTTCAGACAGGATCAGAAGAACTTAAATCAGTATATAAT
ACAGTAGCAACCCTCTATTGTGTGCATCAAAGGATAGATGTAAAAGACACCAAGGAAGCTTTAGACAAGATAGAGGAAGA
GCAAAACAAAAGTAAGAAAAAAGCACAGCAAGCAGCAGCT------GAC---ACAGGAAACAGCGGTCAGGTC---AGCC
AAAATTAC
>DQ853459/B/US/1998/15382_1
ATGGGTGCGAGAGCGTCAATATTAAGCGGGGGAGAATTAGATAGATGGGAGAAAATTCGGTTAAGGCCAGGAGGAAAGAA
AAAATATAAGCTAAAACATTTAGTATGGGCAAGCAGGGAGCTAGAACGATTCGCAGTCAATCCTGGTCTGTTAGAAACAT
CAGAAGGCTGTAGACAAATACTAGCACAGCTACAGCCATCTCTTCAGACAGGATCAGAAGAACTTAAATCAGTATATAAT
ACAATAGCAACCCTCTATTGTGTACATCAAAGGATAGATGTAAAAGACACCAAAGAAGCTTTAGACAGGATAGAGGAAGA
GCAAAACAAAAGTAAGAAAAAAGCACAGCAAGCAGCAGCT------GAC---ACAGGAAACAGCAGTCAGGTC---AGCC
AAAATTAC
>DQ853460/B/US/1998/15386_1
ATGGGTGCGAGAGCGTCAATATTAAGCGGGGGAGAATTAGATAGATGGGAGAAAATTCGGTTAAGGCCAGGAGGAAAGAA
AAAATATAAGCTAAAACATTTAGTATGGGCAAGCAGGGAGCTAGAACGATTCGCAGTCAATCCTGGTCTGTTAGAAACAT
CAGAAGGCTGTAGACAAATACTAGCACAGCTACAGCCATCTCTTCAGACAGGATCAGAAGAACTTAAATCAGTATATAAT
ACAATAGCAACCCTCTATTGTGTACATCAAAGGATAGATGTAAAAGACACCAAAGAAGCTTTAGACAGGATAGAGGAAGA
GCAAAACAAAAGTAAGAAAAAAGCACAGCAAGCAGCAGCT------GAC---ACAGGAAACAGCAGCCAGGTC---AGCC
AAAATTAC
>DQ853461/B/US/1998/15383_1
ATGGGTGCGAGAGCGTCAATATTAAGCGGGGGAGAATTAGATAGATGGGAGAAAATTCGGTTAAGGCCAGGAGGAAAGAA
AAAATATAAGCTAAAACATTTAGTATGGGCAAGCAGGGAGCTAGAACGATTCGCAGTCAATCCTGGTCTGTTAGAAACAT
CAGAAGGCTGTAGACAAATACTAGCACAGCTACAGCCATCTCTTCAGACAGGATCAGAAGAACTTAAATCAGTATATAAT
ACAATAGCAACCCTCTATTGTGTACATCAAAGGATAGATGTAAAAGACACCAAAGAAGCTTTAGACAGGATAGAGGAAGA
GCAAAACAAAAGTAAGAAAAAAGCACAGCAAGCAGCAGCT------GAC---ACAGGAAACAGCAGTCAGGTC---AGCC
AAAATTAC
>DQ853462/B/US/1998/15381_1
ATGGGTGCGAGAGCGTCAATATTAAGCGGGGGAGAATTGGATAGATGGGAGAAAATTCGGTTAAGGCCAGGAGGAAAGAA
AAAATATAAGTTCAAACATTTAGTATGGGCAAGCAGGGAGCTAGAACGGTTCGCAGTCAATCCTGGCCTGTTAGAAACAT
CAGAAGGCTGCAGACAAATACTGGCACAGCTACAGCCATCTCTTCAGACAGGATCAGAAGAACTTAAATCAGTATATAAT
ACAGTAGCAACCCTCTATTGTGTGCATCAAAGGATAGATGTAAAAGACACCAAGGAAGCTTTAGACAAGATAGAGGAAGA
GCAAAACAAAAGTAAGAAAAAAGCACAGCAAGCAGCAGCT------GAC---ACAGGAAACAGCGGTCAGGTC---AGCC
AAAATTAC
>DQ853463/B/US/1998/15384_1
ATGGGTGCGAGAGCGTCAATATTAAGCGGGGGAGAATTAGATAGATGGGAGAAAATTCGGTTAAGGCCAGGAGGAAAGAA
AAAATATAAGCTAAAACATTTAGTATGGGCAAGCAGGGAGCTAGAACGATTTGCAGTCAATCCTGGCCTGTTAGAAACAT
CAGAAGGCTGTAGACAAATACTGACACAGCTACAGCCATCTCTTCAGACAGGATCAGAAGAACTTAAATCAGTATATAAT
ACAATAGCAACCCTCTATTGTGTGCATCAAAGGATAGATGTAAAAGACACCAAGGAAGCTTTAGACAAGATAGAGGAAGA
GCAAAACAAATGCAAGAAAAAAGCACAGCAAGCAGCAGCT------GAC---ACAGGAAACAGCAGTCAGGTC---AGCC
AAAATTAC
>DQ853464/B/US/1998/15385_1
ATGGGTGCGAGAGCGTCAATATTAAGCGGGGGAGAATTGGATAGATGGGAGAAAATTCGGTTAAGGCCAGGAGGAAAGAA
AAAATATAAGTTCAAACATTTAGTATGGGCAAGCAGGGAGCTAGAACGGTTCGCAGTCAATCCTGGCCTGTTAGAAACAT
CAGAAGGCTGCAGACAAATACTGGCACAGCTACAGCCATCTCTTCAGACAGGATCAGAAGAACTTAAATCAGTATATAAT
ACAGTAGCAACCCTCTATTGTGTGCATCAAAGGATAGATGTAAAAGACACCAAGGAAGCTTTAGACAAGATAGAGGAAGA
GCAAAACAAAAGTAAGAAAAAAGCACAGCAAGCAGCAGCT------GAC---ACAGGAAACAGCGGTCAGGTC---AGCC
AAAATTAC
>DQ854714/B/ES/1989/M61
ATGGGTGCGAGAGCGTCGATATTAAGCGGGGGAGGATTAGATAGATGGGAAAAAATTCGGTTAAGGCCAGGGGGAAAGAA
AAAATATAGATTAAAACATTTAGTATGGGCAAGCAGGGAGCTAGAACGATTCGCAGTCAATCCTGGCCTATTAGAAACAT
CAGAAGGTTGTAGACAAATACTGGGACAGCTACAACCAGCCCTTCAGACAGGGTCAGAAGAACTTAGATCATTATATAAT
ACGGTAGCAACCCTCTATTGTGTGCATCAAAAGATAGATGTAAAAAACACCAAGGAAGCTTTAGATAAGATAGAGGAAGA
GCAAAACAAAAGTAAGAAAAAAGCACAGCAAGCAGCAGCT------GAC---ACAGGAAACAGCAGCCAGGTC---AGCC
AAAATTAC
>DQ886031/B/US/-/F703
ATGGGTGCGAGAGCGTCAGTATTAAGCGGGGGACAATTAGATAAATGGGAGAAAATTCGGCTAAGGCCAGGGGGAAAGAA
AAAATATCAATTAAAACATCTAGTATGGGCAAGCAGAGAGCTAGAACGATTCGCAGTTAATCCCGGCCTGTTAGAAACAG
CAGGAGGCTGTAGACAAATACTGGGACAGTTACACCCGTCCCTTCAGACAGGATCAGAAGAACTTAGATCATTATATAAT
ACAATAGCAACCCTCTATTGTGTACATCAAAATATAGAGGTAAAAGACACCAAGGAAGCCTTAGAAAAGATAGAGGAAGA
GCAAAACAAAAGTAAGAAGAAGGCACAACAAGCGGCAGCT------GAC---ACAGCAAACAGCAGCCAAGTCAGCAGCC
AAAATTAC
>DQ886032/B/US/-/F7174
ATGGGTGCGAGAGCGTCAGTATTACGCGGGGGACAATTAGATACTTGGGAAAAAATTCGGTTAAGGCCAGGGGGAAAGAA
ACAATATCGCTTAAAACATCTAGTATGGGCAAGCAGGGAACTAGAACGATTCGCAATTAACCCTGGCCTGTTAGAAACAG
CAGAGGGCTGTAGACAAATAATAGGACAATTACAACCAGCCCTTCAGACAGGATCAGAAGAAGTCAAATCATTATTTAAT
ACAGTAGCAACCCTCTATTGTGTACATCAAAACATAGAAGTAAGAGACACCAAGGAAGCTTTAGATAAGATAGAGGAAGA
GCAAAACAAAAGTAAGAAAAAGGCACAGCAAGCAGCAGCT------GAC---ACAGGAAACAGCAGCCAGGTC---AGCC
AAAATTAC
>DQ886033/B/US/-/F7204
ATGGGTGCGAGAGCGTCAGTATTAAGCGGGGGAGAATTAGATAAATGGGAGAAAATTCGGTTAAGGCCAGGAGGAAGGAA
ACAATATAAATTAAAACATATAGTATGGGCAAGCAGGGAGCTAGAACGATTCGCAGTTAATCCTGGCCTGTTAGAAACAT
CAGAGGGCTGTAGACAAATACTGGGCCAGCTACAACCATCCCTTCAGACAGGATCGGAAGAACTTAACTCATTATCTAAT
ACAATAGCAGTCCTCTATTGTGTACATCAAAGAATAGACATAAAAGACACCAAGGAAGCTTTAGACAAGATAGAGGAAGA
GCAAAACAAAAGTAAGAAAAAAGTACAGCAAGCAGCAGCT------GAC---ACAGGAAACAGCAACCAGGTC---AGCC
AAAATTAC
>DQ886034/B/US/-/L8146
ATGGGTGCGAGAGCGTCAGTATTAAGCGGGGGAGAATTAGATAGATGGGAAAAAATTCGGTTAAGGCCAGGGGGAAAGAA
AAAATATAGATTAAAACATATAGTATGGGCAAGCAGGGAGCTAGAACGATTCGCAGTCAACCCTAGCCTGTTGGAAACAT
CAGAAGGCTGTAGACAAATACTGAGACAGCTACAGCCATCCCTTCAGACAGGATCAGAAGAACTTAAATCATTATATAAT
ACAATAGCAACCCTCTATTGTGTACATCAAAGGATAGAGGTAAAAGACACCAAGGAAGCTTTAGACAAAATAGAGGAGGA
GCAAAACAAAAGTAAGAAAAAGGCACAGCAAGCAGCAGCT------GAC---ATGGGAAACAGCAGTCAGGCTAGCAGCC
AAAATTAC
>DQ886035/B/US/-/L8157
ATGGGTGCGAGAGCGTCAGTATTAAGCGGGGGAGAATTAGATAGATGGGAAAAAATTCGGTTAAGGCCAGGGGGAAAGAA
AAAATATAGATTAAAACATATAGTATGGGCAAGCAGGGAGCTAGAACGATTTGCAGTTAACCCTGGCCTATTAGAAACAT
CAGAAGGGTGTAGACAAATACTGGGACAGTTACAACCATCCCTTCAGACAGGATCAGAAGAACTTAGATCATTATATAAT
ACAGTAGCAACCCTCTATTGTGTGCATCAAAAGATAGATGTAAAAGACACCAAGGAAGCTTTAGAGAAGGTAGAGGAAGA
GCAAAACAAAAGTAAGAAAAAGGCACAGCAAGCAGCAGCT------GAC---ACAGGAAACAGCAGCAAGGTC---AGCC
AAAATTAC
>DQ886036/B/US/-/L8185
ATGGGTGCGAGAGCGTCAGTATTAAGCGGGGGAGAATTAGATAGATGGGAAAAAATTCGGTTAAGGCCAGGGGGAAAGAA
AAGATATAAGCTAAAACATATTGTATGGGCAAGCAGGGAGCTAGAACGATTCGCAGTTAACCCTGGCCTGTTAGAAACAT
CAGAAGGCTGTAGACAAATACTGGGACAGCTACAACCAGCCCTTCAGACAGGATCAGAAGAACTTAAATCATTATATAAT
ACAGTAGCAACCCTCTATTGTGTACATCAAAGGATAGATGTAAAAGATACCAAGGAAGCTTTAGACAAGATAGAGGAAGA
GCAAAACAAAAGTAAGAAAAAGGCACAACAAGCAGCAGCT------GAC---ACAGGAAATAGCAGCCAGGTC---AGCC
AAAATTAC
>DQ886037/B/US/2005/L8249
ATGGGTGCGAGAGCGTCGGTATTAAGCGGGGGAGAATTAGATAGATGGGAAAAAATTCGGTTAAGGCCAGGGGGAAGGAA
AAAATATAAACTAAAACATATAGTATGGGCAAGCAGGGAGCTAGAACGATTCGCAGTTAATCCTGGCCTATTAGAAACAA
CAGCAGGCTGTAGGCAAATACTGGAACAGCTACAGCCATCCCTTCAGACAGGATCAGAGGAACTTAAATCATTATATAAT
ACAGTAGCAACCCTCTATTGTGTACATCAGAAGATAGATGTAAGAGACACCAAGGAAGCTTTAGACAAGATAGAGGAAGA
GCAAAACAAAAGTAAGAGAAAAGCACAGCAAGCAGCAGCT------GAC---ACAGGAAACAGCAGTCAGGTC---AGCC
AAAATTAC
>DQ990880/B/CN/2005/05CNHB_hp3
ATGGGTGCGAGAGCGTCAGTATTAAGTGGCGGACAATTGGATAGATGGGAAAGAATTCGGTTAAGGCCAGGGGGAAAGAA
AAAATATAAATTAAAACATATAGTATGGGCAAGCAGGGAGCTGGAACGATTCGCAGTTAATCCTGGCCTCTTAGAAACAG
CAGAAGGTTGTAGACAAATACTGCAACAGCTACAACCATCCCTTCAGACAGGATCAGAAGAATTGAAATCATTATTCAAT
GCAGTAGCAGTCCTCTATTGTGTGCATCAAAGGATAGAGGTAAAAGACACCAAGGAAGCTTTAGAGAAGATAGAGGAAGA
GCAAAACAAAAGTAAGAAAAAGGCACAGCAAGCAGCAGCTGCT---GAC---ACAGGAAACAACAGCCAGGTC---AGCC
ACAATTAC
>EF057102/B/CN/2001/pCNHN24
ATGGGTGCGAGAGCGTCGGTATTAAGCGGGGGACAATTAGATAGATGGGAAAAAATTCGGTTAAGGCCAGGGGGAAAGAA
AAAATATAGATTAAAACATTTAGTATGGGCAAGCAGGGAGCTAGAACGATTCGCAGTTAATCCTGGCCTGTTAGAAACAG
CAGAAGGCTGTAGACAAATACTGGGACAGCTACAACCAAACCTTCAGACAGGATCAGAAGAACTTAGATCCTTATTCAAT
ACAGTAGCAACCCTCTATTGTGTACATCAGAGGATAGAGATAAAAGACACCAAGGAAGCTTTAGAAAAAATAGAGGAAGA
GCAAAACAAAAGTAAGAAAAAGGCACAGCAAGCAGCAGCT------GAC---ACAGGAAACAGCAGCCAGGTC---AGCC
AAAATTAC
>EF175209/B/US/1998/WC3_0498_1
ATGGGTGCGAGAGCGTCAATATTAAGCGGGGGAGAATTAGATAGATGGGAAAAAATTCGGTTAAGGCCAGGGGGAAAGAA
AAAATATAAATTAAAACATATAGTATGGGCAAGCAGGGAGCTAGAACGATTCGCAGTTAATCCTGGCCTGTTAGAAACAG
CAGAAGGCTGTAGACAAATACTGGAACAGCTACAACCATCCCTTCAGACAGGATCAGAAGAACTTAAATCATTATTTAAT
ACAATAGCAACCCTCTATTGTGTACATCAAAGGATAGAGATAAAAGACACCAAGGAAGCTTTAGAGAAGATAGAGGAAGA
GCAAAACAAAAGTAAGAAAAAAGCACAGCAAGCGGCAGCT------GAC---ACAGGAAACAGCAAACAGGTC---AGCC
AAAATTAC
>EF175210/B/US/1998/WC3_0498_2
ATGGGTGCGAGAGCGTCAATATTAAGCGGGGGAGAATTAGATAGATGGGAAAAAATTCGGTTAAGGCCAGGGGGAAAGAA
AAAATATAAATTAAAACATATAGTATGGGCAAGCAGGGAGCTAGAACGATTCGCAGTTAATCCTGGCCTGTTAGAAACAT
CAGAAGGCTGTAGACAAATACTGGAACAGCTACAACCATCCCTTCAGACAGGATCAGAAGAACTTAAATCATTATTTAAT
ACAATAGCAACCCTCTATTGTGTACATCAAAGGATAGAGATAAAAGACACCAAGGAAGCTTTAGAGAAGATAGAGGAAGA
GCAAAACAAAAGTAAGAAAAAAGCACAGCAAGCAGCAGCT------GAC---ACAGGAAACAGCAAACAGGTC---AGCC
AAAATTAC
>EF175211/B/US/1998/WC3_0498_3
ATGGGTGCGAGAGCGTCAATATTAAGCGGGGGAGAATTAGATAGATGGGAAAAAATTCGGTTAAGGCCAGGGGGAAAGAA
AAAATATAAATTAAAACATATAGTATGGGCAAGCAGGGAGCTAGAACGATTCGCAGTTAATCCTGGCCTGTTAGAAACAT
CAGAAGGCTGTAGACAAATACTGGAACAGCTACAACCATCCCTTCAGACAGGATCAGAAGAACTTAAATCATTATTTAAT
ACAATAGCAACCCTCTATTGTGTACATCAAAGGATAGAGATAAAAGACACCAAGGAAGCTTTAGAGAAGATAGAGGAAGA
GCACAACAGAAGTAAGAAAAAAGCACAGCAAGCAGCAGCT------GAC---ACAGGAAACAGCAAACAGGTC---AGCC
AAAATTAC
>EF175212/B/US/1998/WC3_0498_4
ATGGGTGCGAGAGCGTCAATATTAAGCGGGGGAGAATTAGATAGATGGGAAAAAATTCGGTTAAGGCCAGGGGGAAAGAA
AAAATATAAATTAAAACATATAGTATGGGCAAGCAGGGAGCTAGAACGATTCGCAGTTAATCCTGGCCTGTTAGAAACAT
CAGAAGGCTGTAGACAAATACTGGAACAGCTACAACCATCCCTTCAGACAGGATCAGAAGAACTTAAATCATTATTTAAT
ACAATAGCAACCCTCTATTGTGTACATCAAAGGATAGAGATAAAAGACACCAAGGAAGCTTTAGAGAAGATAGAGGAAGA
GCAAAACAAAAGTAAGAAAAAAGCACAGCAAGCAGCAGCT------GAC---ACAGGAAACAGCAAACAGGTC---AGCC
AAAATTAC
>EF178338/B/AU/2004/MS2004_37_040
ATGGGTKYGAKAGCKTCMGTATKGWGCRGGGRAGAATTAGATAGATGGRASAAMATTCKKKTAMGGCSARGAGGAAARWA
AAARTATAAGCTWWMACWTWTAGKATGGGCAAGCAGRGAGCTAKAACGWTTCGCAWTTARCCCKGGCCTTTTAGAAACWT
CAGAAGGCYGTAGACAAMTAAKRGGACAACTACASTYMTCTCTKCWGACAGGATCARAAAAACTTAGWTCATTATWYAAT
ACAGWAGSRACCCTCTATTGTGTAMWYCAAAGGATAGAGGTAAAAGAYMCYMWGGWRGCTTTAKMCAAGGTAGAGGRAGA
GCAAAACMAAAGTGAGWWAAAGGCACRGCAARSAGCAGCT------GAC---ACAGGAAACAGCAGCCSGGTC---AGCC
AAAWTTTC
>EF178354/B/AU/2004/MS2004_37_056
ATRGGTGCGAGAGCGTCAGTATTAAGCGGAGGTGAATTAGATAGATAGGAAAAAATTAGGTTAAGGCCAGRRRGAAGGAA
AAAATATAAATTAAAACATATAGTATAGGCAAGCAAGGAACTAGAACGATTCGCAGTTAACCCTGGCCTGTTAGAAACAG
CAGAAGGCTGCAGACAAATATTRGGACAGTTACACCCAGCCCTTCAGACAGGATCAGAAGAACTTAGATCATTATTTAAT
ACGATAGCAACCCTCTATTGTGTGCATAAAAAGATAGAAGTAAAAGACACCAAGRAAGCTTTAGATAAGATAGAGGAARA
GCAAAACAAAAGTCAGGAAAAAGTGCAGCAAGCAGCAGCT------GGC---ACAGGAAACAGCAGCAAGGTC---AGCC
AAAATTAC
>EF178358/B/AU/2004/MS2004_37_060
ATGGGTGCGAGAGCGTCAGTATTAAGCGGAGAAAAATTAGATAGATGGGAAAAAATTCGGTTAAGGCCAGGGGGAAAGAA
AAAATATCAATTAAAACATATAGTATGGGCAAGCAGGGAGCTAGAGCGATTTGCAGTCAACCCTGGCCTGTTAGAAACAT
CAGAAGGCTGCAGACAAATATTGGGACAGTTACAACCATCCCTTCAGACAGGATCAGAAGAACTTAAATCATTATATAAT
ACAATAGCAACCCTCTATTGTGTGCATCAAAGGATAGATGTAAAAGACACCAAGGAAGCTTTAGACAGGATAGAAGAAGA
GCAAAACAAAAGTAAGAAAAAAGCACAGCAAGCGGCAGCGGCAGCTGAC---ACAGGAAACAGCAGCCAGGTC---AGCC
AAAATTAC
>EF363122/B/US/2000/ES1-16
ATGGGTGCGAGAGCGTCAGTATTAAGCGGGGGAGAATTGGATAAATGGGAAAAAATTCGGTTAAGGCCAGGGGGAAAGAA
ACAATATAAATTAAAACATATAGTATGGGCAAGCAGGGAGTTAGAACGATTCGCATTAAATCCTGGCCTGTTAGAAACAT
CAGAAGGCTGTAGACAAATACTGGGACAGCTACAACCATCCCTTCAGACAGGATCAGAAGAACTTAGATCATTATATAAT
ACAGTAGCAACCCTCTATTGTGTGCATCAAAGGATAGATGTAAAAGACACCAAAGAAGCTTTAGAGAAGATAGAGGAAGA
GCAAAACAAAAGTAAGAAAAAGGCACAGCAAGCAGCAGCT------AAC---ACAGGAAACAACAGCCAAGTC---AGCC
AAAATTAC
>EF363123/B/US/2000/ES1-20
ATGGGTGCGAGAGCGTCAGTATTAAGCGGGGGAGAATTGGATAAATGGGAAAAAATTCGGTTAAGGCCAGGGGGAAAGAA
ACAATATAAATTAAAACATATAGTATGGGCAAGCAGGGAGTTAGAACGATTCGCATTAAATCCTGGCCTGTTAGAAACAT
CAGAAGGCTGTAGACAAATACTGGGACAGCTACAACCATCCCTTCAGACAGGATCAGAAGAACTTAGATCATTATATAAT
ACAGTAGCAACCCTCTATTGTGTGCATCAAAGGATAGATGTAAAAGACACCAAAGAAGCTTTAGAGAAGATAGAGGAAGA
GCAAAACAAAAGTAAGAAAAAGGCACAGCAAGCAGCAGCT------AAC---ACAGGAAACAACAGCCAAGTC---AGCC
AAAATTAC
>EF363124/B/US/2004/ES4-24
ATGGGTGCGAGAGCGTCAGTATTAAGCGGGGGAAAATTAGATAAATGGGAAAAAATTCGGTTAAGGCCAGGGGGAAAGAA
AAAATATAAATTAAAACATATAGTATGGGCAAGCAGGGAGCTAGAACGATTCGCAGTTAATCCTGGCCTGTTAGAAACAT
CAGAAGGCTGTAGACAAATACTGGGACAGCTACAACCAGCCCTTCAGACAGGATCAGAAGAGCTTAGATCGTTATATAAT
ACAGTAGCAACCCTCTATTGTGTACATCAAAGGATAGAGGTAAAAGACACCAAGGAAGCTTTAGAAAGGATAGAGGAAGA
GCAAAACAAAAGTAAGAAAAAAGCACAGCAAGCAGCCGCT------AAC---ACAGGAAACAGCAGCCAGGTC---AGCC
AAAATTAC
>EF363125/B/US/2004/ES8-17
ATGGGTGCGAGAGCGTCGGTATTAAGCGGGGGAGAATTGGATAGATGGGAGAAAATTCGGTTAAGGCCAGGAGGAAAGAA
AAAGTACAAATTAAAACATATAGTATGGGCAAGCAGGGAGCTAGAACGATTCGCAGTCAATCCTGGCCTACTAGAAACAT
CAGGAGGCTGTAGACAAATACTGGGACAGCTACAACCATCCCTTCAGACAGGATCAGAGGAACTTAGATCATTATATAAT
ACAGTAGCAACCCTCTATTGTGTGCATCAAAAGATAGATGTAAAAGACACCAAAGAAGCTTTAGAGAAGATAGAGGAAGA
GCAAAACAAAAGTAAGAAAAAAGCACAGCAAGCAGCAGCT------GAC---ACAGGAAACAGCAGCCAGGTC---AGCC
AAAATTAC
>EF363126/B/US/2004/ES8-43
ATGGGTGCGAGAGCGTCGGTATTAAGCGGGGGAGAATTGGATAGATGGGAGAAAATTCGGTTAAGGCCAGGAGGAAAGAA
AAAGTACAAATTAAAACATATAGTATGGGCAAGCAGGGAGCTAGAACGATTCGCAGTCAATCCTGGCCTACTAGAAACAT
CAGGAGGCTGTAGACAAATACTGGGACAGCTACAACCATCCCTTCAGACAGGATCAGAGGAACTTAGATCATTATATAAT
ACAGTAGCAACCCTCTATTGTGTGCATCAAAAGATAGATGTAAAAGACACCAAAGAAGCTTTAGAGAAGATAGAGGAAGA
GCAAAACAAAAGTAAGAAAAAAGCACAGCAAGCAGCAGCT------GAC---ACAGGAAACAGCAGCCAGGTC---AGCC
AAAATTAC
>EF363127/B/US/2004/ES10-53
ATGGGTGCGAGAGCGTCAGTATTAAGCGGGGGAAAATTGGATAAATGGGAAAAAATTCGGTTAAGGCCAGGGGGAAAGAA
AACATATAAGTTAAAACATATAGTATGGGCAAGCAGGGAACTAGAACGATTCGCAGTTAATCCCGGCCTATTAGAAACAG
CAGAGGGCTGTAGACAAATAATGGGACATCTACATCCGTCCCTTCAGACAGGATCAGAAGAACTAAGATCATTATATAAT
GCAGTAGCAACCCTCTATTGTGTGCATCAAAGGATAGATGTAAGAGACACCAAGGAAGCTCTAGACAGGGTAGAGGAAGA
GCAAAACAAATGTAAGAAAAAGGCACAGCAAGCAGCAGCTAACACAAAC---ACAGGAAACAGCAGCCAGGTT---AGCC
AAAATTAC
>EF514697/B/DK/2004/PMVL_018
ATGGGTGCGAGAGCGTCAGTATTAAGCGGGGGAGAATTAGATCGATGGGAAAAAATTCGGTTAAGGCCAGGGGGAAAGAA
AAAATATAGATTAAAACATATAGTATGGGCAAGCAGGGAGCTAGAACGATTCGCAGTCAACCCTGGCCTGTTAGAAACAT
CAGAAGGCTGTAGACAAATACTGGGACAGTTACAACCGTCCCTTCAGACAGGATCAGAAGAACTTAAATCATTATATAAT
ACAGTAGCAGTCCTCTATTGTGTGCATCAAAGGATAGAGGTAAAAGACACCAAGGAAGCTTTAGATAGGATAGAGGAAGA
GCAAAATAAAAGTAAGAAAAAAGCACAGCAAGCAGCACAGCAAGCAGAC---ACAGGAAACAGCAGCAGGAGGTC-AGCC
AAAATTAC
>EF514698/B/DK/2004/PMVL_027
ATGGGTGCGAGAGCGTCAATATTAAGCGGGGGAGAATTAGATAGATGGGAAAAGATTCGGTTAAGGCCAGGGGGAAAGAA
AAAGTATAAATTAAAACATATAGTATGGGCAAGCAGGGAATTAGAACGATTCGCAGTTAACCCTGGCCTGTTAGAAACAT
CAGAAGGCTGTAGACAAATATTGGGACAGCTACAACCAGCCCTTCAGACAGGATCAGAAGAACTTAAATCATTATTTAAT
ACAGTAGCAACCCTCTATTGTGTGCATCAAAAGATAGAGGTAAAAGACACCAAGGAAGCTTTAGACAAAATAGAGGAAGA
GCAAAACAAAAGTAAGAAAAAGGCACAGCAAGCAGCAACT------GAC---ACAGGAAACAGCAGCGCCAGGTC-AGTC
AAAATTAC
>EF514699/B/DK/2004/PMVL_012
ATGGGTGCGAGAGCGTCARTATTAAGCGGGGGAGAATTAGATAGRTGGGAAAAAATTCGGTTAAGGCCAGGGGGAAAGAA
AAAATATAGATTAAAACATATAGTATGGGCAAGCAGGGAGCTAGAACGATTCGCGGTTAACCCTGGCCTGTTAGAAACAT
CAGAAGGYTGTAGACAAATACTGGCTCAGCTACAACCAAGCCTTCAGACAGGATCAGAAGAACTTAAATCATTRTATAAT
ACARTAGCAACCCTCTATTGTGTGCATCAAAAGATAGATGTAAGAGACACCAAGGAAGCTTTAGAMARGGTAGAGGAGGA
GCAAAACAAAAGTAAGAAAAAAGCACAGCAAGCAGCAGCT------GCC---ACAGGAAACAGCAATGWGGTC---AGCC
AAAATTAC
>EF514700/B/DK/2004/PMVL_013
ATGGGTGCGAGAGCGTCAGTATTAAGCGGGGGAAAATTAGATAAATGGGAAAAAATTCGGTTAAGGCCAGGAGGAAAGAA
AAAGTATCAATTAAAACATCTAGTATGGGCAAGCAGGGAGCTCGAACGATTCGCAGTCAATCCTGGCCTGTTAGAAACAT
CAGATGGCTGCAGACAGATACTGGGACAGCTACAACCATCCCTTCAGACAGGATCAGAAGAACTTAAATCATTATATAAT
ACAGTAGCAGTTCTCTATTGTGTACATCAAGGGATAGAGGTAAAAGACACCAAGGAAGCCTTAGACAAGATAGAGGAAGA
GCAAAACAAAAGTAAGAAAAAAGCACAGCAGGCAGCAGCAGCT---GAC---ACAGGAAAC---AACCCGGTC---AGCC
AAAATTAC
>EF514701/B/DK/2004/PMVL_049
ATGGGTGCGAGAGCGTCAGTATTAAGCGGGGGAAAATTAGATGCATGGGAAAGAATTCGGTTAAGGCCAGGAGGGAAGAA
AAAATATAAACTAAAACATATAGTATGGGCAAGCAGGGAGCTAGAACGATTTGCAGTTAATCCTGGCCTGTTAGAATCAG
CAGAAGGCTGTAGACAAATACTGGGGCAGTTACAACCAGCCCTTCAGACAGGATCAGAAGAACTTAAATCCTTATATAAT
ACAGTAGCAACCCTCTATTGTGTGCATCAAAGAATAGAGATAAAAGACACCAAGGAAGCTTTAGATAAGATAGAGGAAGA
ACAAACCAAAAGCAAGAAAAAGGCACAGCAAACAGCAGCAGCCGCTGAC---ACAGGAAATAGCAGCCAGGTC---AGCC
AAAATTAC
>EF514702/B/DK/2004/PMVL_025
ATGGGTGCGAGAGCGTCAATATTGAGCGGGGGAGAATTAGATAAATGGGAAAAAATTCGGTTAAGGCCAGGAGGAAAGAA
ACAATATAAACTAAAACATTTAGTATGGGCAAGCAGGGAGCTAGAACGGTTTGCAGTCAATCCTGGCCTGTTAGAAACAT
CAGCAGGCTGTAGACAAATACTGGGACAACTACAACCGTCCCTTCAGACGGGATCAGAAGAACTTAAATCATTATATAAT
ACAGTAGCAGTCCTCTATTGTGTACATCAAAGGATAGAAGTAAGAGACACCAAAGAAGCTTTAGATAAGATAGAGGAAGA
GCAAAACAAAAGTAAGAAAAAGGCACAGCAAGCAGCAGCTGACACAAAC---ACAGGAAACAACAGCCAGGTC---AGCC
AAAATTAC
>EF514703/B/DK/2004/PMVL_039
ATGGGTGCGAGAGCGTCAGTATTAAGCGGGGGAGAATTAGATAGATTGGAAAAAATTCGGTTAAGGCCAGGGGGAAAGAA
AAAATATAGATTAAAACATATAATATGGGCAAGCAGGGAGCTAGAACGATTCGCAGTAAATCCCGGTCTATTAGAAACAT
CAGAAGGCTGTAGACAAATCCTGGGACAGCTACAACCATCCCTTCAGACAGGATCAGAAGAACTTAGATCATTATTTAAT
GCAGTAGCAGTCCTCTATTGTGTGCATCAAAGGATAGAAGTAAAAGACACCAAGGAAGCTTTAGAtAAGATAGAGGAAGA
GCAAAGCCAAAGTAAGAAAAAGGCACAGCAAGCAGCAGCT------GGC---GCAGGAAACAGCAGCCaggAGGCCAGCC
AAAATTAC
>EF514704/B/DK/2001/CTL_016
ATGGGTGCGAGAGCGTCAGTATTAAGCGGGGGAGAATTAGATAGATGGGAAAAAATTCGGTTAAGGCCAGGGGGAAAGAA
AAAATATAAATTAAAACATATAGTATGGGCAAGCAGGGAGCTAGAACGATTCGCAGTTAACCCTGGCCTGTTAGAAACAT
CAGAAGGCTGTAGAAAAATACTGGGACAGCTACAGCCATCCCTTCAGACAGGATCAGAAGAACTTAAATCACTATATAAT
ACAGTAGCAACCCTCTATTGTGTACATCAAAAGATAGATATAAAAGACACCAAGGAAGCTTTAGATAAGATAGAGGAAGA
GCAAAACAAAAGTAAGAAAAAGGCACAGCCAGCGGCAGCAGCAGCTGAC---GCAGGAAACAGCAACCAGGTC---AGCC
AAAATTAC
>EF514705/B/DK/2001/CTL_017
ATGGGTGCGAGAGCGTCAGTATTAAGCGGGGGAAAATTAGATAAATGGGAGAAAATTCGGTTAAGGCCAGGGGGAAAGAA
AAAATATAGATTAAAACATATAGTATGGGCAAGCAGGGAGCTGGAACGATTCGCGGTTAATCCTGGCCTGTTAGAAACAG
CAGAAGGCTGTAGACAAATATTAGAACAGCTACAACCAGCTCTTAAGACAGGATCAGAAGAACTTAGATCATTAAATAAT
GCAATAGCAGTCCTCTATTGTGTTCATCAAAATATAGATGTAGCAGACACCAAGGAAGCTTTAGAAAAGATAGAGGAAGA
GCAAAACAAAAGTAAGAAAAAAGCACAGCAAGCAGCAGCAGCAGCTGAC---ACAGGAAACAGCAGCCAAGTC---AGCC
AAAATTAC
>EF514706/B/DK/2001/CTL_018
ATGGGTGCGAGAGCGTCAGTATTAAGCGGGGGAGAATTGGATAGATGGGAGAAAATTCGGTTAAGGCCAGGGGGAAAGAA
AAAATATCAATTAAAACATATAGTATGGGCAAGCAGGGAGCTAGAACGATTCGCAGTTAATCCTGGCCTGTTAGAAACAK
CAGAAGGCTGTAGACAAATATTGGGACAACTACAGCCATCCCTTCAGACAGGATCTGAAGAACTTAAATCATTATTTAAT
ACAGTAGCTACCCTCTATTGTGTGCATCAGAGGATAGAGGTAAAAGACACCAAGGAGGCTCTAGAAAAGATAGAGGAAGA
GCAAAACAAAAGTAAAGCAAAAGCACAGCAGGCAGCAGCTCAGCAAGCC---ACAGGAAACAGCAGCCAGATC---AGTC
AAAATTAC
>EF514707/B/DK/2001/CTL_023
ATGGGTGCGAGAGCGTCAGTATTAAGCGGCGGCGAATTAGATAGGTGGGAAAAAATTCGGTTAAGGCCAGGGGGAAAGAA
AACGTATAAGTTAAAACATTTAGTATGGGCAAGCAGGGAACTAGAACGATTCGCAGTCAATCCTGGCCTGTTAGAAACAT
CAGAAGGCTGCAGACAAATACTGGGACAGTTACAACCAGCCCTTCAGACAGGATCAGAAGAACTTAAATCACTATATAAT
ACAGTAGCAACCATCTATTGTGTACATCAAAGGATACATGTAAAAGACACCAAGGAAGCTTTAGACAAGGTAGAGGAAGA
GCAAAACAAAAGTAAGAAAAAAGCACAGCAAGCAGCCGCT------GAC---ACAGGAAACAGCAGCAACAGCCAGAGCC
AAAATTAC
>EF514708/B/DK/2001/CTL_030
ATGGGTGCGAGAGCGTCAGTATTAAGCGGGGGAAAATTAGATAAATGGGAAAAAATTCGGTTAAGGCCAGGGGGAAGGAA
AAAATATCAATTAAAACATCTAGTATGGGCAAGCAGGGAGCTAGAACGATTTGCAGTTAATCCTGGTCTTTTAGAAACAG
CAGAGGGCTGTAGACAAATAATAGGACAGCTACAACCAGCCCTTCAGACAGGAACAGAAGAACTTAGATCATTATTTAAC
ACCGTAGCAACTCTCTATTGTGTACATCAAAACATAGAGGTAAAAGATACCAAGGAAGCTCTAGAGAAGGTAGAGGAAGA
GCAAAACAAAAGTAAGAAAAAGGTACAGCAAGCGGCAGCTGCGACAGAC---ACAGCAARCAGCAGCCAGGTC---AGCC
AAAATTAC
>EF514709/B/DK/2001/CTL_033
ATGGGTGCGAGAGCGTCAATATTAAGCGGGGGAGAATTAGATCGATGGGAAAAAATTCGGTTAAGGCCAGGGGGAAAGAA
AAAATATAAATTAAAACATCTAGTATGGGCAAGCAGGGAGCTAGAAAGATTCGCAGTCAACCCTGGCCTGTTAGAAACAT
CAGAAGGMTGTAGACAAATACTGGGACAGTTACAACCAKCCCTTCAGACAGGATCAGAAGAACTTAAATCAGTATATAAT
ACAGTAGCAACCCTCTATTGTGTGCATCGAAAGATAGAGATAAAAGACACCAAGGAAGCTCTAGACAAGATAGAGGAAGA
GCAAAACAAAAGTAAGAGCAAAGCACAGCAAGCAGCAGCT------GAC---ACAGGAAACAGCAGCAAGGTC---AGCC
AAAATTAC
>EF514710/B/DK/2001/CTL_035
ATGGGTGCGAGAGCGTCAGTATTAAGCGGGGGAGAATTGGATAGGTGGGAAAAAATTCGGTTAAGGCCAGGGGGAAAGAA
AAAATATAAATTAAAACATATAGTATGGGCAAGCAGGGAGCTAGAACGATTCGCAGTTAACCCTAGCCTGTTAGAAACAT
CAGAAGGCTGTAGACAGATACTGGGACAGCTACAACCAGCCCTTCAGACAGGATCAGAAGAACTTAAATCATTATATAAT
ACAGTAGCAACCCTCTATTGTGTACATCAAAGGATAGATATACAAGACACCAAGGAAGCCTTAGACAAGATAGAGGAAGA
GCAAAACAAAAGTAAGAAAAAGGCACAGCCAGCAGCAGCAGCAGCTGCC---GCAGGTAACAGCAACCAGGTC---AGCC
AAAATTAC
>EF514711/B/DK/2001/CTL_041
ATGGGTGCGAGAGCGTCAGTATTAAGCGGGGGAGAATTAGATAAATGGGAAAAAATTCGGTTAAGGCCAGGGGGAAAGAA
AAAATATAGATTAAAACATCTAGTATGGGCAAGCAGGGAGCTAGAACGATTCGCAATCAACCCTGGCTTATTAGAAACAT
CAGAAGGCTGTAGACAAATACTAGAACAGATACAACCATCCCTTCAGACAGGATCAGAAGAACTTAGATCATTATTTAAC
ACAGTAGCAACCATCTATTGTGTGCACCAAAGGATAGAAGTAAAAGACACCAAGGAAGCTCTAGAGAAGGTAGAGGAAGA
GCAAAACAAAAGTAAGAAAAAAGCACAACAAGCAGCAGCT------GGC---ACAGGAAGCAGCAGCCAGGCC---AGTC
AAAATTAC
>EF514712/B/DK/2001/CTL_043
ATGGGTGCGAGAGCGTCAGTATTAAGCGGGGGAGAATTAGATAGATGGGAAAAAATTCGGCTAAGGCCAGGGGGAAAGAA
AAAATATCAACTAAAACATATAGTATGGGCAAGCAGGGAGCTAGAACGATTCGCGGTTAATCCTGGCCTGTTAGAAACAT
CAGAAGGCTGTAGACAGATACTAACACAACTACAGCCATCCCTTCAGACAGGATCAGAAGAACTTAAATCATTATATAAC
ACAGTAGCAGTCCTCTATTGTGTGCATCAAAGGATAGATGTAAAAGACACCAAAGAAGCTTTAGAGAAGGTAGAGGAAGA
GCAAAACAAAAGCAAGAAAAAGGCACAGCAAGCAGCAGCT------GAC---ACAGGAAACAGCAGCCAGGTC---AGCC
AAAATTAC
>EF637046/B/BR/2003/BREPM2012
ATGGGTGCGAGAGCGTCAGTATTAAGCGGGGGACAATTAGATAAATGGGAAAGAATTCGGCTAAGGCCAGGAGGAAAGAA
AAAATATAGATTAAAACATATAGTATGGGCAAGCAGGGAGCTGGAACGATTCGCAGTTAATCCTGGCCTTTTAGAGTCAT
CAGATGGCTGTAGACAAATATTGGAACAGCTACAACCATCCCTTAAGACAGGATCAGAAGAACTTAGATCATTATATAAT
ACAGTAGCAGTCCTCTATTGTGTGCATCAAAGAGTAGATGTAAAAGACACCAAGGAAGCTTTAGAGAAGATAGAGGAAGA
GCAAAACAAAAGTAAGAAAAAGGCACAGCAAGCGGCAGCT------AAC---ACAGGAAACAACAGCCAGGTT---AGTC
AAAACTAC
>EF637047/B/BR/2003/BREPM1040
ATGGGTGCGAGAGCGTCAATATTAAGCGGGGGAGAATTAGATAAATGGGAAAAAATTCGGTTAAGGCCAGGGGGAAAGAA
AAAATATAGGTTAAAACATATAGTATGGGCAAGCAGGGAACTAGAAAGATTTGCAGTCAATCCTGGCCTTTTAGAAACAT
CGGAAGGCTGCAGACAAATACTGGGACAGCTACAACCATCCCTCCAGACAGGATCAGAAGAACTTAAATCATTATATAAT
ACAGTAGCAGTCCTCTATTGTGTACATCAAAGAATAGATATAAAAGACACCAAAGAAGCTTTAGAGAGAATAGAGGAGGA
GCAAAACAAAATCAAGAAAAAGGCACAGCAAGCAGCAGCT------GAC---ACAGGAAACAACAGCCAGGTC---AGCC
AAAATTAC
>EF637048/B/BR/2003/BREPM1038
ATGGGTGCGAGAGCGTCAGTATTAAGCGGGGGAGAATTGGATAAAAGGGAAAAAATTCGGTTAAGGCCAGGGGGAAAGAA
AAAGTATAGATTAAAACATATAGTATGGGCAAGCAGAGAGCTAGAACGATTCGCAGTTAATCCTGGCCTCTTAGAGACAG
CAGAAGGTTGTAGACAAATAATAGGGCAGCTACAACCATCCCTTAAGACAGGGTCAGAAGAACTTAGATCATTATTTAAT
ACAGTAGCAACCCTCTATTGTGTGCATCAAAAGATAGATGTAAAAGACACCAAGGAAGCTTTAGACAAGATAGAGGAGGA
GCAAAACAAAAGTAAGAAAAAGGCACAACTAGCAGCAGCAGCT---GAC---ACAGGAAGCACCAACCAGGTC---AGCC
AAAATTAC
>EF637049/B/BR/2003/BREPM1035
ATGGGTGCGAGAGCGTCAGTATTAAGCGGGGGAGAATTAGATAAATGGGAAAAAATTCGGTTAAGGCCAGGGGGAAAGAA
AAGATATAAATTAAAACATATAGTATGGGCAAGCAGAGAGCTAGAGCGATTTGCAATTAATCCTGGCCTTTTAGAAACAT
CAGAAGGCTGTAGACAAATACTGGGACAACTACAACCGTCCCTTCAGACAGGATCAGAAGAACTTAAATCATTACATAAT
ACAGTAGCAACCCTCTATTGTGTGCATCAAAGGATAGATGTAAAAGACACCAAAGAAGCTTTAGACAAGATAGAGGAAGA
GCAAAACAAAAGTAAGAAAAAAGCACAGCAAGCAGCAGCT------GGC---ATAGGAAACAGCAACCAGGTC---AGCC
AAAATTAC
>EF637051/B/BR/2003/BREPM1032
ATGGGTGCGAGAGCGTCAGTATTAAGCGGGGGAAAATTAGATCAATGGGAAAAAATTCGGTTAAGGCCAGGGGGAAAGAA
AAAATATAGATTAAAACATCTAGTATGGGCAAGCAGGGAGCTAGAACGATTCGCAGTTAACCCTGGCCTTTTAGAGACAT
CAGAAGGCTGTAGACAAATACTAGAACAGCTACAACCAGCCCTTAAGACAGGATCAGAAGAACTTAAATCATTATTTAAT
ACAGTAGCAACCCTCTATTGGGTGCATCAAAGGATAGATGTAAGAGACACCAAGGAAGCTTTAGAAAAGATAGAGGAAGA
GCAAAACAAAAGTAAGAAAAGGGCACAGCAAGCAGCAGCT------GAC---ACAGGAAACAGCAGCGCCAGGTC-AGCC
AAAATTAC
>EF637053/B/BR/2003/BREPM1028
ATGGGTGCGAGAGCGTCAGTATTAAGCGGGGGAGAATTAGATAGGTGGGAAAAAATTCGGTTAAGGCCAGGGGGAAAGAA
AAAATATAGATTAAAACATGTAGTATGGGCAAGCAGGGAGCTAGAACGATTTGCAATTAATCCTGGCCTTTTAGAGACAG
CAGGAGGCTGTAGACAAATACTGGAACAGCTACAACCAGCCCTCCAGACAGGATCAGAAGAATTTAGATCATTATTTAAT
ACAGTAGCAACCCTCTATTGTGTGCATCAAAAGATAGAGATAAAAGACACCAAGGAAGCTTTAGAGAAAATAGAGGAAGA
GCAAAACAAAAGTAAGAAAAAGACACAGCAAGCAGCAGCT------GAC---ACAGGAAAC---AGCCAAGTC---AGCC
ACAATTAC
>EF637054/B/BR/2003/BREPM1027
ATGGGTGCGAGAGCGTCAGTATTAAGCGGGGGAGAATTAGATAGATGGGAAAAAATTCGGTTAAGGCCAGGAGGAAGGAA
AAAATATAGATTAAAACATTTAGTATGGGCAAGCAGGGAGCTAGAACGATTCGCAGTTAATCCTGGCCTTTTAGAGACAT
CAGAAGGCTGTAGACAAATATTGGGACAGCTACAACCATCCCTTCAGACAGGATCAGAAGAACTCAGATCATTATATAAT
ACAGTAGCAGTCCTTTATTGTGTACATCAAAAGATAGAGGTAAAAGACACCAAAGAAGCTTTGGACAAGATAGAGGAAGA
GCAAAACAAAAGTAAGAAAAAGGCACAGCAAGCAGCAGCT------GCC---ACAGGAAACAGCAGTCAGGTC---AGTC
AAAATTTT
>EF637056/B/BR/2003/BREPM1024
ATGGGTGCGAGAGCGTCAGTATTAAGCGGGGGAGAATTAGATAAATGGGAAAAAATTCGGTTAAGGCCAGGAGGAAAGAA
AAAATATCAATTAAAACATATAGTGTGGGCAAGCAGGGAGCTAGAACGCTTCGCAGTTAATCCTAGCCTTTTAGAGACAT
CAGAAGGCTGTAGAAAAATAATGGAACAACTACAACCATCCCTTAGGACAGGATCGGAAGAACTTAAATCATTATACAAT
ACAGTAGCAACCCTCTATTGTGTGCATCAAAAAATAGATGTAAAGGACACCAAGGAAGCTTTAGATAAAATAGAGGAAGA
GCAAAACAAAAGTAAGAAAAGGGCACAGCAAGCAGCAGCT------GAC---ACAGGAAGCAACAACCAGGTC---AGTC
AAAATTAC
>EF637057/B/BR/2003/BREPM1023
ATGGGTGCGAGAGCGTCAGTATTAAGCGGGGGCGAATTAGATAGATGGGAAAAAATTCGGCTAAGGCCAGGGGGAAAGAA
AAAATATAGATTAAAACATATAGTATGGGCAAGCAGGGAGCTAGAGCGATTCGCAGTAAATCCTGGCCTGTTAGAGACAT
CAGAAGGCTGTAGACAAATATTGGGACAGCTACAACCAAGCCTTCAGACAGGATCAGAAGAACTTAAATCACTATATAAT
ACAATAGCAACCCTCTATTGTGTGCATCAAAAGATAGAGGTAAAAGACACCAAAGAGGCTTTAGAGAAGATAGAGGAAGA
GCAAAACAAAAGTAAGAAAAAAGCACAGCAAGCAGCAGCAGCAGCTGAC---GCAGGGAAAAGCAGCCAGGTC---AGCC
AAAATTAC
>EF694037/B/IN/-/11807
ATGGGTGCGAGAGCGTCAGTACTAAGCGGGGGAGAATTAGATAGGTGGGAAAGAATTCGGTTAAGGCCAGGGGGAAAGAA
AAAATATAGATTAAAACATATAGTATGGGCAAGCAGGGAACTAGAACGATTCGCACTCAATCCTGGCCTGTTAGAAACAT
CAGAAGGCTGTAGACAAATACTGGGACAGATACAACCAGCCCTTCAGACAGGATCAGAAGAACTTAGATCATTATATAAT
ACAGTAGCAACCCTCTATTGTGCACATCAAAAGATAGAGGTAAAAGACACCAAGGAAGCTTTAGATAAGATAGAGGAAGA
GCAAAGCAAAAGTAAGAAAAAAGCACAGCAAGCAGCCGCT------GAC---ACCGGACACAGCAGTACTGTC---AGCC
AAAATTAC
>EU541617/B/-/-/pIIIB
ATGGGTGCGAGAGCGTCAGTATTAAGCGGGGGAAAATTAGATCGATGGGAAAAAATTCGGTTAAGGCCAGGGGGAAAGAA
AAAATATAAATTAAAACATATAGTATGGGCAAGCAGGGAGCTAGAACGATTCGCAGTTAATCCTGGCCTGTTAGAAACAT
CAGAAGGCTGTAGACAAATACTGGGACAGCTACAACCATCCCTTCAGACAGGATCAGAAGAACGTAGATCATTATATAAT
ACAGTAGCAACCCTCTATTGTGTGCATCAAAGGATAGAGATAAAAGACACCAAGGAAGCTTTAGACAAGATAGAGGAAGA
GCAAAACAAAAGTAAGAAAAAAGCACAGCAAGCAGCAGCT------GAC---ACAGGACACAGCAGCCAGGTC---AGCC
AAAATTAC
>EU616639/B/US/-/AC160_T1_Day_22_Dom
ATGGGTGCGAGAGCGTCAGTATTAAGCGGGGGAGAACTAGATAGATGGGAAAAAATTAGATTAAGGCCAGGGGGAAAGAA
AAAATATAGATTAAAACATATAGTATGGGCAAGCAGGGAGTTAGAACGATTCGCAGTTAATCCTGGACTGTTAGAAACAT
CAGAAGGCTGTAGACAAATACTAACACAGCTACAGCCAGCTCTTCAGACAGGATCAGAAGAATTTAAATCATTATTTAAT
ACAGTAGCAGTCCTCTATTGTGTGCATCAAAGGATAGGGGTAAAAGACACCAAGGAAGCTTTAGAGATGATAGAGAAAGA
GCAAAACAAAGGTAAGAAAAAGGCA-CAA--GAAGCAGCT------GAC---ACAGGAAACAACAGCCAGGTC---AGCC
AAAATTAC
>EU616640/B/US/-/AC160_T2_Day_83_Dom
ATGGGTGCGAGAGCGTCAGTATTAAGCGGGGGAGAACTAGATAGATGGGAAAAAATTAGATTAAGGCCAGGGGGAAAGAA
AAAATATAGATTAAAACATATAGTATGGGCAAGCAGGGAGTTAGAACGATTCGCAGTTAATCCTGGACTGTTAGAAACAT
CAGAAGGCTGTAGACAAATACTAACACAGCTACAGCCAGCTCTTCAGACAGGATCAGAAGAATTTAAATCATTATTTAAT
ACAGTAGCAGTCCTCTATTGTGTGCATCAAAGGATAGGGGTAAAAGACACCAAGGAAGCTTTAGAGATGATAGAGAAAGA
GCAAAACAAAGGTAAGAAAAAGGCA-CAA--GAAGCAGCT------GAC---ACAGGAAACAACAGCCAGGTC---AGCC
AAAATTAC
>EU616641/B/US/-/AC160_T3_Day_419_Dom
ATGGGTGCGAGAGCGTCAGTATTAAGCGGGGGAGAACTAGATAGATGGGAAAAAATTAGATTAAGGCCAGGGGGAAAGAA
AAAATATAGATTAAAACATATAGTATGGGCAAGCAGGGAGTTAGAACGATTTGCAGTTAATCCTGGACTGTTAGAAACAT
CAGAAGGCTGTAGACAAATACTAACACAGCTACAGCCAGCTCTTCAGACAGGATCAGAAGAATTTAAATCATTATTTAAT
ACAGTAGCAGTCCTCTATTGTGTGCATCAAAGGATAGGGGTAAAAGACACCAAGGAAGCTTTAGAGATGATAGAGAAAGA
GCAAAACAAAGGTAAGAAAAAGGCA-CAA--GAAGCAGCT------GAC---ACAGGAAACAACAGCCAGGTC---AGCC
AAAATTAC
>EU616642/B/US/-/AC160_T4_Day_503_Dom
ATGGGTGCGAGAGCGTCGGTATTAAGCGGAGGCGAATTAGATAGATGGGAAAAAATTCGGTTAAGGCCAGGGGGAAAGAA
AAAATATAGATTAAAACATTTAGTATGGGCAAGCAGGGAGCTAGAGCGATTCGCAGTCAATCCTGGCCTGTTAGAAACAT
CAGAAGGCTGTAGACAAATACTGGGACAACTACAACCGTCCCTTCAGACAGGATCAGAAGAACTTAAATCATTATATAAT
ACAGTAGCAGTCCTCTATTGTGTACATCAAAGGATAGAGGTAAAAGACACCAAGGAAGCTTTAGATAAGATAGAGGAAGA
GCAAAACAAAAGTAAGAAAAAAGCACAGCAAGCGGCAGCT------GAC---ACAGGAAACAGTAGTCAGAGC---AGCC
AAAATTAC
>EU616643/B/US/-/AC160_T5_Day_545_Dom
ATGGGTGCGAGAGCGTCGGTATTAAGCGGAGGCGAATTAGATAGATGGGAAAAAATTCGGTTAAGGCCAGGGGGAAAGAA
AAAATATAGATTAAAACATTTAGTATGGGCAAGCAGGGAGCTAGAGCGATTCGCAGTCAATCCTGGCCTGTTAGAAACAT
CAGAAGGCTGTAGACAAATACTGGGACAACTACAACCGTCCCTTCAGACAGGATCAGAAGAACTTAAATCATTATATAAT
ACAGTAGCAGTCCTCTATTGTGTACATCAAAGGATAGAGGTAAAAGACACCAAGGAAGCTTTAGATAAGATAGAGGAAGA
GCAAAACAAAAGTAAGAAAAAAGCACAGCAAGCGGCAGCT------GAC---ACAGGAAACAGTAGTCAGAGC---AGCC
AAAATTAC
>EU616644/B/US/-/AC160_T6_Day_664_Dom
ATGGGTGCGAGAGCGTCGGTATTAAGCGGAGGCGAATTAGATAGATGGGAAAAAATTCGGTTAAGGCCAGGGGGAAAGAA
AAAATATAGATTAAAACATTTAGTATGGGCAAGCAGGGAGCTAGAGCGATTCGCAGTCAATCCTGGCCTGTTAGAAACAT
CAGAAGGCTGTAGACAAATACTGGGACAACTACAACCGTCCCTTCAGACAGGATCAGAAGAACTTAAATCATTATATAAT
ACAGTAGCAGTCCTCTATTGTGTACATCAAAGGATAGAGGTAAAAGACACCAAGGAAGCTTTAGATAAGATAGAGGAAGA
GCAAAACAAAAGTAAGAAAAAAGCACAGCAAGCGGCAGCT------GAC---ACAGGAAACAGTAGTCAGAGC---AGCC
AAAATTAC
>EU616645/B/US/-/AC160_T7_Day_762_Dom
ATGGGTGCGAGAGCGTCGGTATTAAGCGGAGGCGAATTAGATAGATGGGAAAAAATTCGGTTAAGGCCAGGGGGAAAGAA
AAAATATAGATTAAAACATTTAGTATGGGCAAGCAGGGAGCTAGAGCGATTCGCAGTCAATCCTGGCCTGTTAGAAACAT
CAGAAGGCTGTAGACAAATACTGGGACAACTACAACCGTCCCTTCAGACAGGATCAGAAGAACTTAAATCATTATATAAT
ACAGTAGCAGTCCTCTATTGTGTACATCAAAGGATAGAGGTAAAAGACACCAAGGAAGCTTTAGATAAGATAGAGGAAGA
GCAAAACAAAAGTAAGAAAAAGGCACAGCAAGCGGCAGCT------GAC---ACAGGAAGCAGTAGTCAGAGC---AGCC
AAAATTAC
>EU616649/B/US/-/AC160_T9_Day_1034_Dom
ATGGGTGCGAGAGCGTCGGTATTAAGCGGAGGCGAATTAGATAGATGGGAAAAAATTAGGTTAAGGCCAGGGGGAAAGAA
AAAATATAGATTAAAACATTTAGTATGGGCAAGCAGGGAGCTAGAGCGATTCGCAGTCAATCCTGGCCTGTTAGAAACAT
CAGAAGGCTGCAGACAAATACTGGGACAACTACAACCGTCCCTTCAGACAGGATCAGAAGAACTTAAATCATTATATAAT
ACAATAGCAGTCCTCTATTGTGTACATCAAAGGATAGAGGTAAAAGACACCAAGGAAGCTTTAGATAAGATAGAGGAAGA
GCAAAACAAAAGTAAGAAAAAAGCACAGCAAGCGGCAGCT------GAC---ACAGGAAACAGTAGTCAGAAC---AGCC
AAAATTAC
>EU786672/B/ES/2005/X1890
ATGGGTGCGAGAGCGTCAGTATTAAGCGGGGGAGAGTTAGATAAATGGGAAAAAATTCGGTTAAGGCCAGGAGGAAAGAA
AAAATATCAATTAAAGCATATAGTATGGGCAAGCAGGGAACTAGAACGGTTTGCAGTCAATCCTGGCCTGTTAGAAACAT
CAGAAGGCTGTAGACAAATACTGGGACAGCTACAACCATCCCTTCAGACAGGATCAGAAGAGCTTAAGTCATTATATAAT
ACAGTAGCAGTCCTCTATTGTGTGCACCAAAGGATAGAAATAAAAGACACCAAGGAAGCTTTAGACAAGATAGAGGAAGA
GCAAAACCAAAGTAAGAAAAAGGCACAGCAAGCAGCAGCT------GAC---ACAAAAAATAGCAGTCAGGTC---AGCC
AAAATTAC
>EU786674/B/ES/2006/X1958
ATGGGTGCGAGAGCGTCAGTATTGACTCCGGGAGAATTAGATAAATTTGAAAAAATTCGATTAAGGCCAGGAGGAAAGAA
AAAATATAAGCTAAAACATATAATATGGGCAAGCAGGGAACTAGAACGATTTGCACTTAATCCTGGCCTGTTAGAAACAT
CAGAAGGCTGTAGACAAATACTGGGACAGCTACAATCAACCCTTCAGACAGGATCAGAAGAACTAAAATCATTATTTAAT
ACAGTAGCAACCCTCTATTGTGTACATCAAAAGATAGAAGTAAAAGACACCARGGAAGCACTAGATAAGATAGAGGAAGA
GCAAAACAGAGGTAAGAAAAAAGCACAGCAAGCAGCAGCT------GAC---GCAGGAACCARCAGCCCGGTC---AGCC
AAAATTAC
>EU786675/B/ES/2006/X1959
ATGGGTGCGAGAGCGTCAGTATTAAGCGGCGGAAAATTAGATAGATGGGAAAAAATTCGGTTAAGGCCAGGAGGAAAGAA
AAAATATAAACTAAAACATATAGTATGGGCAAGCAGGGAACTAGAACGATTTGCAGTTAATCCTGGACTGTTAGAAACAT
CAGAAGGCTGTAGACAAATACTGGTACAGCTACAACCATCCCTTAAGACAGGATCAGAAGAACTTAAATCATTATATAAC
ACAGTAGCAACCCTCTATTGTGTGCAGCAAGGGATAGAGGTAAGAGACACCAAGGAAGCTTTAGAGAAGATAGAGGAAGA
GAAAAACAAAAGTAAGCAAAAAGCACAGCAAGCAGCAGCT------GAC---ACAAAGAGCAACAACCCGGTC---AGCC
AAAATTAC
>EU786676/B/ES/2006/X1998
ATGGGTGCGAGAGCGTCGGTATTAAGCGGGGGAGAATTAGATCGATGGGAAAAAATTCGGTTAAGACCAGGAGGAAAGAA
AAAATATAAATTAAAACATATAGTATGGGCAAGCAGGGAACTAGAACGATTCGCAGTTAATCCTGGCCTTTTAGAAACAG
CAGGAGGATGTAAACAAGTAATAGAACAGCTACAACCATCCCTTCAGACAGGATCAGAAGAACTTAAATCATTATATAAT
ACAGTGGCAGTCCTCTATTGTGTGCATAATAAGATAGATGTAAAAGACACCAAGGAAGCCTTAGAGAAGATAGAGGAAGA
GCAAAACAAAAGTAAGAAAAAGGCACAGCAAGCAGCAGCT------GAC---ACAAGAAACAGCGGTCAGGTC---AGCC
AAAATTTC
>EU786677/B/ES/2006/X2102
ATGGGTGCGAGAGCGTCAGTATTAAGCGGGGAAAAATTAGATAAGTGGGAAAGAATTCGGTTAAGGCCAGGGGGAAAGAA
ACAATATAAACTAAAACATATAATATGGGCAAGCAGGGAGCTAGAACGATTTGCAGTTAATCCTGGCCTGTTAGAAACAK
CAGAAGGTTGTAAACAAATAATAGTACAACTACAACCATCCCTTCAGACAGGGTCAGAAGAACTTAAATCATTATTTAAT
ACAGTAGCAGTCCTCTATTGTGTGCATCAAAGGATAGAGGTAAAAGACACCAAGGAAGCTTTAGATAAGATAGAGGAAGA
ACAAAACAAAAGTAAGAAAAAGGCACAGCAAGCAGCAGCAGCT---GAT---GANNNN------NNNNNNNNN---NNNN
NNNNNNNN
>EU786678/B/ES/2007/X2149
ATGGGTGCGAGAGCGTCGGTATTAAGCGGGGGTGAATTAGATAGATGGGAGAAAATTCGGTTACGGCCAGGGGGAAAGAA
AAAATATCAACTAAAACATATAGTATGGGCAAGCAGGGAGCTAGAACGATTCGCACTTAATCCTGGCCTGTTAGAAACAT
CAGAAGGATGTAAACAACTATTGGAACAGCTACAATCATCCCTCCAGACAGGATCAGAAGAACTTAGATCATTATACAAT
GCAATAGCAGTTCTCTATTGTGTACATCAAAGGATAGAGATAAAAGACACCAAGGAAGCTTTAGACAAGATAGAGGAAGA
GCAGAACAAAAGTAAGAAAAAGGCACAGCAAGCAGCAGCT------GAC---ACAAAAACCAGCAGCCCGGTC---AGCC
AAAATTAC
>EU786679/B/ES/2007/X2210_3
ATGGGTGCGAGAGCGTCAGTATTAAGCGGGGGAGAATTAGATAGATGGGAAAAAATTCGGTTAAGGCCAGGGGGAAAGAA
AAAGTACAAATTAAAACATATAGTATGGGCAAGCAGGGAGTTAGAGCGATTTGCAGTTAATCCTGGCCTGTTGGAAACAT
CAGAGGGCTGTAGACAGATACTGGTACAGCTACAACCAGCTCTTCAGACAGGATCAGAAGAACTTAAATCAGTATATAAT
ACAGTAGCAACCCTTTATTGTGTGCATCAAAAGATAGAAGTGAAAGACACCAAGGAAGCTTTAGACAAGATAGAGGAAGA
GCAAAACAAAAGTAAGAAAAAGGCACAGCAAGCAGCAGCT------GAC---ACAGGAAACAGCAGCAAGGTC---AGCC
AGAATTAC
>EU786680/B/ES/2007/X2231
ATGGGTGCGAGAGCGTCAGTATTAAGCGGGGGAGAATTAGATAGGTGGGAAAAAATTCGGTTAAGGCCAGGGGGAAAGAA
ACAATATAGACTAAAACATATAGTATGGGCAAGCAGGGAGCTAGAACGATTTGCAATTAACCCTGGCCTGTTAGAAACAT
CAGAAGGCTGTAGACAAATAATAGAACAGCTACAACCAGCCCTTCAGACAGGATCAGAAGAACTTAGATCCTTATATAAT
ACAGTAGCAGTCCTCTATTGTGTGCATCAAAGGATACCGGTAAAAGACACCAAGGAAGCTTTAGATAAGATAGAGGAAGA
GCAAAACAAAAGTAAGAAAAAGGCACAGCAAGCAACAGCT------GCC---GCAGGAAACAGCAGCAGCAGCCAGAGCC
AAAATTAC
>EU839596/B/DO/2005/05DO_162387
------GCGAGAGCGTCAGTATTAAGCGCAGGGGAATTAGATAAATGGGAAAGAATTCGGTTAAGGCCAGGGGGAAAGAA
AAAGTATAGATTAAAACATATAGTATGGGCAAGCAGGGAACTAGAACGATTTGCAGTTAATCCTGGTCTTTTAGAGACAT
CAGGAGGCTGTAGACAAATATTGGCACAGCTACAGCCATCCCTTCAGACAGGATCAGAAGAACTTAGATCACTATATAAT
ACAGTAGCAACCCTCTATTGTGTACATCAAAAGATAGAGATAAAAGACACCAAGGAAGCTTTAGAAAAAATAGAGGAAGA
GCAAAACAAAAGT-AAA--ACAGCACAGCAAGCAGCAGCT------GAC---ACAGGAGGTAGCAGCCAGGTC---AGCC
AAAACTAC
>EU839597/B/DO/2005/05DO_160884
------GCGAGAGCGTCAGTATTAAGCGGGGGAAAATTAGATAAATGGGAAAAAATTCGGTTAAGGCCAGGGGGAAAGAA
ACAATATAAATTAAAACATCTAGTATGGGCAAGCAGGGAGCTAGAACGATTTGCAATTAATCCTGGCCTTTTGGAGACAA
CAGAGGGCTGTAAACAAATACTGGAACAATTACAACCATCCCTTAATACAGGATCAGAAGAACTTAAATCCTTATATAAT
ACAATAGCAGTCCTTTATTGTGTACATCAAAGGATAGACATAAGAGACACCAAAGAAGCTTTAGACAAGATAGAGGAAGA
GCAAAACAAAGGTAAGAAAAAAGCACAGCAAGAGGCAGCT------GAC---ACAGGAAACAACAGTCAGGTC---AGCC
AAAATTAC
>EU839598/B/DO/2005/05DO_163007
------GCGAGAGCGTCGGTATTAAGCGGGGGAGAATTGGATAGATGGGAGAAGATTCGGTTACGGCCAGGGGGAAAGAA
AAAATATAAGCTAAAACATATAGTATGGGCAAGCAGGGAACTAGAACGATTTGCAGTCARCCCTGGCCTTTTAGAGACAA
CAGAAGGCTGTAGACAAATACTGGGACAGCTACAACCGTCCCTTCAGACAGGATCAGAAGAACTTAAATCATTATTTAAT
ACAGTAGCAGTCCTCTACTGTGTACATCAAAAGATAGAGATAAAAGACACCAAGGAGGCTTTAGATAAGATAGAGGAAGA
GCAGAACAAAAGTAAGAAAAAGGCACAGCAGGCAGCCGCT------GAC---ACAGGAAACAGCAGCAATGTC---AGCC
AAAATTTC
>EU839600/B/HT/2005/05HT_129517
------GCGAGAGCGTCAGTATTAAGCGGGGGACAATTAGATAAATGGGAAAAAATTCGGTTAAGGCCAGGAGGAAAGAA
AAAATATAAATTAAAGCATATAGTATGGGCAAGCAGGGAACTAGAACGATTTGCAGTTAATCCTGGCCTTTTAGAGACAT
CAGAGGGCTGTAGACAAATAATGGGACAGCTACAACCAGCCCTTCAGACAGGATCAGAAGAACTTAGATCATTATTTAAT
ACAGTAGCAACTCTATATTGTGTGCATCAAAGAATAGATGTAAAAGACACCAAGGAAGCTCTAGATAAGATAGAGGAAGA
GCAAAACCAAAGTAAGAAAAAGGCACAGCAAGCAGCAGCT------GAC---ACAGGAAACAACAGTCAGGTC---AGCC
AAAATTAC
>EU839601/B/HT/2005/05HT_129696
------GCGAGAGCGTCAGTATTAAGCGGGGGAGAATTAGATAAATGGGAAAAAATCCGGCTAAGACCAGGGGGAAAGAA
AAAGTATAAATTAAAACATATAGTATGGGCAAGCAGGGAGCTAGAACGGTTTGCAGTTAACCCTGGTCTTTTAGAGACAG
CAGAAGGCTGTAGACAAATATTGGGACAGCTACAACCATCCCTTCAGACAGGATCCGAAGAACTTAGATCCTTATTTAAT
ACAGTAGCAGTCCTCTRTTGTGTGCATCAGAAGATAGAGGTAAAAGACACCAAAGAAGCTTTAGATAAGATAGAGGAAGA
ACAAAACAAAAGTAAGAAACAGGCACAACAAGCAGCAGCTAAACAGGAC---ACAAGAGACAAAGGCCAGGTC---AGCC
AAAATTAT
>EU839602/B/HT/2005/05HT_129389
------GCGAGAGCGTCAGTATTAAGCGGGGGAGAATTGGATAAATGGGAAAAAATTCGGCTCAGGCCAGGGGGAAAGAA
AAAATATAAATTAAAACATATAGTATGGGCAAGCAGGGAGCTAGAACGATTTGCAGTTAATCCTGGCCTTTTAGAAACAG
CAGAGGGCTGTAGACAAATACTGGGACAGCTACAACCAGCCCTTCAGACAGGATCAGAAGAACTTAGATCATTATACAAT
ACAGTAGCAACCCTCTATTGTGTACACCAAAAGATAGAGGTAAAAGACACCAAGGAAGCTCTAGATAGGATAGAGGAGGA
GCAAAACAAATGTAAGAAAAAGGCACAACAAGCAGCAGCT------GAC---ACAGGAAACAGCAGCCAGGTC---AGCC
AAAATTAC
>EU839603/B/HT/2005/05HT_129473
------GCGAGAGCGTCAGTATTGAGCGGGGGAGAGTTAGATAAATGGGAAAAAATTCGGTTAAGGCCAGGGGGAAAGAA
ACAATATAAATTAAAGCATATAGTATGGGCAAGCAGGGARCTAGAACGATTTGCAGTCAATCCTGGCCTCTTAGAGACTG
CAGAGGGCTGTAGACAAATATTAGGACAATTACAACCAGCCCTTCAGACAGGATCAGAAGAATTTAGATCATTATATAAT
ACAGTAGCAACCCTCTATTGTGTACATCAAAAGATAGAGGTAAGAGACACCAAGGAAGCTTTAGATAAGGTAGAGGAAGA
GCAAAACAAAAGTAAGAAAAARGCACAGCAAGCAGCAGCT------GCC---ACAGGAAGCAGCAACCAGGTC---AGCC
AAAATTAC
>EU839604/B/HT/2005/05HT_129805
------GCGAGAGCGTCAGTATTAAGCGGCGGAGAATTAGATAGATGGGAAAAAATTCGGTTAAGGCCAGGAGGAAAGAA
AAAATATAGGCTAAAACATATAGTATGGGCAAGCAGGGAGTTAGAACGATTTGCAGTCAATCCTGGCCTGTTGGAAACAT
CAGAAGGCTGTAGACAAATATTGGGACAGCTACAACCGTCCCTTAAAACAGGATCTGAAGAACTTAGATCACTGTATAAT
ACAATAGCAACCCTCTATTGTGTACATCAAAAGATAGAAATCAAAGACACCAAGGAAGCTTTAGACAGGATAGAGGAGGA
GCAAAACAAAGGTAAGAAAAAGGCACAACAAACTGCAGCT------GAC---ACAGGAAGTAACAGTCAGGTC---AGCC
AAAATTAC
>EU839605/B/JM/2005/05JM_KJ108
------GCGAGAGCGTCAGTATTAAGCGGGGGAGAATTAGATAAATGGGAAAAAATTCGGCTAAGGCCAGGAGGAAAGAA
ACAATATAAGTTAAAACACATAGTATGGGCAAGCAGGGAGCTAGAACGATTTGCAGTTAATCCTGGCCTTTTAGAAACAT
CAGAAGGTTGTAGACAAATACTGGAACAGCTACAACCATCTCTTCAAACAGGATCAGAAGAACTTAAATCATTATATAAC
ACAGTAGCAGTCCTCTATTGTGTGCATCAAAGGATAGATATAAAAGACACCAAGGAAGCTTTAGAGAAGATAGAGGAAGA
GAAAAATAAAAGTAAGAAAAAGATGCAGCAAGCAGCAGCT------AAC---ACAGGAAACAGCAGCCAAGTT---AGCC
AAAATTAC
>EU839606/B/TT/2000/00TT_CRC08767
------GCGAGAGCGTCAGTATTAAGCGGGGGACAATTAGATAAATGGGAAAAAATTCGGTTAAGGCCAGGGGGAAAGAA
AAAATATAAATTAAAACATATAGTATGGGCAAGCAGGGAACTAGAACGATTTGCAGTTAACCCTGGCCTCTTAGAGACAG
CAGAAGGCTGTAGACAGATATTGGGACAACTCCAACCATCCCTTCAGACAGGATCAGAAGAACTTAGGTCCTTATTTAAT
ACAGTAGCAACCCTCTATTGTGTGCATCAAAAGATAGAGGTAAAAGACACCAAGGAAGCTTTAGATAAAATAGAGGAAGA
GCAAAACAAAAGTAAGAAAAAGACACAGCAAGCAGCAGCAGCAGCAGAC---ACAGGAAACAGCAGCCAGGTC---AGCC
AAAATTAC
>EU839607/B/TT/2000/00TT_CRC50018
------GCGAGAGCGTCAGTATTAAGCGGGGGGGAATTAGATAGATGGGAAAAAATTCGGTTAAGGCCAGGGGGAAAGAA
ACAATATAAATTAAAGCATATAGTATGGGCAAGCAGGGAACTAGAACGATTTGCAGTAAACCCTGGCCTTTTAGAAACAT
CAGGAGGCTGTAGACAGATACTAGAACAGCTACAACCATCTCTTCAGACAGGATCAGAAGAACTTAAATCATTATATAAT
ACAGTAGCAACCCTCTATTGTGTGCATCAAAGGATAGATGTAAGAGACACCAAGGAAGCTCTAGATAAAATAGAGGAAGA
GCAAAACAAAAGTAAGAAAAAAGCACAGCAGGCAGCAGCT------AGC---ACAGGAAGCAACAACCAGGTT---AGCC
AAAATTAC
>EU839608/B/TT/2001/01TT_CRC50069
------GCGAGAGCGTCAGTATTAAGCGGGGGAGAATTAGATAAATGGGAGAAAATTCGGTTGAGGCCAGGGGGAAAGAA
ACAATATAAATTAAAACATATAGTATGGGCAAGCAGGGAGCTAGAACGATTTGCAATTAATCCTGGCCTTTTAGAGACAT
CAGGGGGCTGCAGACAGATATTGGCACAGCTACAGCCATCCCTTCAGACAGGGTCAGAAGAACTTAGATCATTATTTAAT
ACAGTAGCAACCCTCTATTGTGTACATCAAAAGATAGAGGTAAAAGACACCAAGGAAGCTTTAGACAAGATAGAGGAAGA
ACAAAACAAAAGTAAGAAAAAAGCACAGCAAGCAGCAGCT------GAC---ACAGGAAACAGCAGTCAGGTC---AGCC
AAAACTAC
>EU839609/B/TT/2000/00TT_CRC50060
------GCGAGAGCGTCAGTATTAAGCGGGGGAGAATTAGATAGATGGGAAAAAATTCGGTTAAGGCCAGGGGGAAAGAA
AAAATATAAACTAAAACATGTAGTATGGGCAAGCAGGGAACTAGAACGATTTGCAGTCAACCCTGGCCTCTTAGAAACAT
CAGAAGGCTGTAAACAAATACTGGGACAGCTACAACCATCACTTCAAACAGGGTCAGAGGAAATTAAATCATTATTCAAT
ACAGTAGCAGTCCTCTATTGTGTGCATGAAAGGATAGATATAAAAGACACCAAGGAAGCTTTAGATAAGATAGAGGAAGA
GCAAAACAAAAGTAAGAAAAAAGCACAGCAAGCAACAGCAGCT---GAC---ACAGGAAACAGCAGCCAGGTC---AGCC
AAAATTAC
>EU839610/B/TT/2001/01TT_CRC50077
------GCGAGAGCGTCAGTATTAAGCGGGGGAGAATTAGATAGATGGGAAAAAATTCGGTTAAGGCCAGGGGGAARGAA
AAAATATAAACTAAAACATGTAGTATGGGCAAGCAGGGAACTAGAACGATTTGCAGTCAACCCTGGCCTCTTAGAAACAT
CAGAAGGCTGTAAACAAATACTGGGACAGCTACAACCATCACTTCAAACTGGGTCAGAGGAAATTAAATCATTATTCAAT
ACAGTAGCAGTCCTCTATTGTGTGCATGAAAGGATAGATGTAAAAGACACCAAGGAAGCTTTAGATAAGATAGAGGAAGA
GCAAAACAAAAGTAAGAAAAAAGCACAGCAAGCAACAGCAGCT---GAC---ACAGGAAACAGCAGCCAGGTC---AGCC
AAAATTAC
>FB341548/B/FR/1983/HXB2_patent
ATGGGTGCGAGAGCGTCAGTATTAAGCGGGGGAGAATTAGATCGATGGGAAAAAATTCGGTTAAGGCCAGGGGGAAAGAA
AAAATATAAATTAAAACATATAGTATGGGCAAGCAGGGAGCTAGAACGATTCGCAGTTAATCCTGGCCTGTTAGAAACAT
CAGAAGGCTGTAGACAAATACTGGGACAGCTACAACCATCCCTTCAGACAGGATCAGAAGAACTTAGATCATTATATAAT
ACAGTAGCAACCCTCTATTGTGTGCATCAAAGGATAGAGATAAAAGACACCAAGGAAGCTTTAGACAAGATAGAGGAAGA
GCAAAACAAAAGTAAGAAAAAAGCACAGCAAGCAGCAGCT------GAC---ACAGGACACAGCAATCAGGTC---AGCC
AAAATTAC
>FB707281/B/FR/1983/HXB2-patent
ATGGGTGCGAGAGCGTCAGTATTAAGCGGGGGAGAATTAGATCGATGGGAAAAAATTCGGTTAAGGCCAGGGGGAAAGAA
AAAATATAAATTAAAACATATAGTATGGGCAAGCAGGGAGCTAGAACGATTCGCAGTTAATCCTGGCCTGTTAGAAACAT
CAGAAGGCTGTAGACAAATACTGGGACAGCTACAACCATCCCTTCAGACAGGATCAGAAGAACTTAGATCATTATATAAT
ACAGTAGCAACCCTCTATTGTGTGCATCAAAGGATAGAGATAAAAGACACCAAGGAAGCTTTAGACAAGATAGAGGAAGA
GCAAAACAAAAGTAAGAAAAAAGCACAGCAAGCAGCAGCT------GAC---ACAGGACACAGCAATCAGGTC---AGCC
AAAATTAC
>FJ195086/B/BR/2004/BREPM1070
ATGGGTGCGAGAGCGTCAGTATTAAGCGGGGGAGAATTAGACAAATGGGAAAAAATTCGGTTAAGGCCAGGGGGAAAGAA
AAAATATAGACTAAAACATATAGTATGGGCAAGCAGGGAGCTAGAACGATTCGCAGTTAATCCTGGCCTTTTAGAGACAG
CAGAAGGCTGTAGACAGATACTGGGACAATTACAACCGTCCCTTCAGACAGGATCAGAAGAACTTAGGTCATTATTTAAT
ACAGTAGCAACTCTCTACTGTGTACATCAAAAAATAGATGTAAAAGACACCAAGGAAGCTCTAGAGAAGGTAGAGGAAGA
GCAAAACAAAAGTAAGAAAAAGGCACAGCAAGCAGCAGCT------GGC---GCAGGAAACAGCGGTCAGGCC---AGCC
AAAATTAC
>FJ195088/B/BR/2005/BREPM1084
ATGGGTGCGAGAGCGTCAGTACTAAGCGGGGGAAAATTAGATAAATGGGAAAAAATTCGGTTGAGGCCAGGGGGAAAGAA
AAAATACAAGTTAAAACATATAGTATGGGCAAGCAGGGAACTAGAACGATTCGCAGTTAATCCTGGCCTTTTAGAGACAT
CAGAAGGCTGTAGACAAATACTGGGACAGCTACGACCAGCCCTTGAGACAGGATCAGAAGAACTTAGATCATTATTTAAT
ACAGTAGCAACCCTCTATTGTGTACATCAAAAGATAGAGATAAAAGACACCAAGGAGGCTTTAGAGAAGATTGAGGAAGA
ACAAAACAAAAGTAAGAAAAAGGCACAGCAAGCAGCAGCT------GAC---ACAGGGAACAGCAGCCAGGTC---AGTC
AAAATTAC
>FJ195089/B/BR/2005/BREPM1093
ATGGGTGCGAGAGCGTCAGTATTAAGCGGGGGAAAATTAGATAGATGGGAAAAAATTCGGTTAAGGCCAGGGGGAAAGAA
AAAATATAAATTAAAACATATAGTATGGGCAAGCAGGGAGCTAGAACGATTCGCAGTTAATCCTGGTCTTTTAAAGACAG
CAGAAGGGTGTAAACAAATATTGGAACAGCTACAACCAACCCTTAAGACAGGATCAGAAGAAATTAAGTCATTATATAAT
ACAGTAGCAACCCTCTATTGTGTGCATCAAAAGATAGATGTACAAGACACCAAGGAAGCTTTAGATAAAATAGAGGAAGA
GCAAAACAAAAGTAAGAAAAAGGCACAGCAAGCAGCAGCT------AAC---ACAGGAAACAGCAGTCAAGTC---AGTC
AAAATTAC
>FJ195090/B/BR/2004/BREPM1066
ATGGGTGCGAGAGCGTCAGTATTAAGCGGCGGAAAATTGGATAGATGGGAGAAAATTCGGCTAAGGCCAGGGGGAAAGAA
AAAATATAAATTAAAACATATAGTATGGGCAAGCAGGGAACTAGAGCGATTCGCAGTTAATCCTGGCCTTTTAGAAACAG
CAGAGGGCTGTAGACAAATACTGGGACAGCTACAACCATCCCTTCAGACAGGATCAGAAGAACTTAAGTCATTATATAAT
ACAGTAGCAACCCTCTATTGTGTACATCAAAATATAGAGATAAAAGATACCAAGGAGGCTTTAGATAAGATAGAGGAAGA
GCAAAACAAAAGTAAGAAAAAGGCACAGCAAGCAGCAGCCGCT---GAC---ACAGGAAACAGCAGCCATGTC---AGCC
AAAATTAC
>FJ195091/B/BR/2005/BREPM1081
ATGGGTGCGAGAGCGTCAGTATTAAGCGGGGGACAATTAGATAGATGGGAAAAAATCCGGTTAAGGCCAGGGGGAAAGAA
ACAATATAAATTAAAACATATAGTATGGGCAAGCAGGGAACTAGAACGATTTGCAATCAATCCTGGCCTTTTAGAGACAT
CAGAGGGCTGTAGACAAATAATGGGAGCCTTACAATCGACCCTTCAGACAGGATCAGAAGAACTTAGATCCTTATATAAT
ACAGTAGCAGTCCTCTATTGTGTGCATCAAAAAATAGATGTAAGAGATACTAAGGAAGCTTTAGACAAGGTAGAGGAAGA
GCAAAACGAAAGTAAGAAAAAGGCACAGCAGGCAGCAGCT------GAC---ACAGGAAACAGCAGCCAGGTC---AGCC
GAAATTAC
>FJ388890/B/CY/2005/CY018
ATGGGTGCGAGAGCGTCAGTATTAAGCGGGGGAGAATTAGATAAATGGGAGAAAATTCGGTTAAGGCCAGGAGGAAAGAA
AAAATATAGATTAAAACATATAGTATGGGCAAGCAGGGAGCTAGAACGATTCGCAGTCAATCCTGGCCTGTTAGAAACAT
CAGAAGGCTGCAGACAAATACTGGGACAGTTACAACCATCCCTTCAGACAGGATCAGAAGAACTTAGATCATTATATAAT
ACAATAGCAACCCTCTATTGTGTGCATCAGAGGATAGAGGTAAAAGACACCAAGGAAGCTTTAGATAAGGTAGAGGAAGA
GCAAAACAAAAGTAAGAAAAAGGCACAGCAAGCAGCAGCT------GGC---ACAGGAAACAACAGCCAGGTC---AGCC
AAAATTAC
>FJ388891/B/CY/2005/CY020
ATGGGTGCCAGAGCGTCAGTATTAAGCGGGGGAGAATTACATAAATGGGAAAGAATTCCGTTAAGGGCCGGGGGAAAGAA
ACCATATAGATTAAAACATATAGTATGGGGAAGCAGGGGGCTAGAACGATTCCCAGTCCACCCCGGCCTGTTAAAAACAT
CAGAAGGGTGTTGACAAATACTGGGACAGCTACCACCATCCCTTCAGACAGGATCAGAAGAACTTAGATCATTATTTAAT
ACAGTAGCAGTCCTCTATTGGGTACATTAAAGGATAAAGGTAAAAGACCCCCAGGAAACTTAAGATAAGATAGAGGAAGA
GCAAAACAAAAGTAAGAAAAAGGGACAGCAAGCAGCAGCT------GAC---ACAGGAAACAGCAGCCAGGTC---AGCC
AAAATTAC
>FJ388895/B/CY/2005/CY028
ATGGGTGCGAGAGCGTCAGTATTAAGCGGCGGAGAATTAGATAAATGGGAAAGAATTCGGTTAAGGCCAGGGGGAAAGAA
AAAATATAAATTAAAACATGTAGTATGGGCAAGCAGGGAGCTAGAACGATTTGCTGTCAATCCTGGCCTTTTAGAGACAG
CAGAGGGCTGTAGACGGATAATGGGACAGCTACAGCCATCCCTTCAGACAGGATCAGAAGAACTTAGATCATTATATAAT
ACAGTAGCAACCCTCTATTGTGTGCATTCAAAAATAGAGGTAAAAGACACCAAGGAAGCTTTAGATATAGTAGAGGAAGA
GCAAAACAAAAGTAAGAAAACAGCACAGCAAGCAGCAGCT------GAC---ACAGGAAACAGCAGCCAGGTC---AGCC
ATAATTAC
>FJ388898/B/CY/2005/CY032
ATGGGTGCGAGAGCGTCAGTATTAAGAGGGGGAAAATTAGATAGATGGGGAAAAATTCGGTTAAGGCCAGGGGGAAAAAA
GGCATATAAAATAAAACCTCTGGGATGGGCGAGCTTGGAGCTAGAACGATTCCCAGTTAACCCTGGCCTGTTAGAAACAT
CAGGAGGCTGTAGACAAATACTGGAACAGTTACAACCAGCCCTTAAGACAGGATCAGAAGAACTTCAATCCTTATATAAT
ACAGTGGCAACCCTCTATTGTGTGCATCAAGGGATAGAGGTAAGAGACACCAAGGAATTACTAGATAAAATAGAGGAAGA
GCAAAACAAAAGTAAGAAAAAGGCACAGCAAGCAGCGGCT------GAC---ACAGGAAACAACAGCCAGGTC---AGCC
ACAATTAT
>FJ388899/B/CY/2005/CY037
ATGGGTGCGAGAGCGTCAGTATTAAGCGGGGGAGAATTAGATAGATGGGAAAAAATTCGGTTAAGGCCAGGAGGAAAGAA
AAAATATAGGTTAAAACATGTAGTATGGGCAAGCAGGGAGCTAGAAAGATTCGCAGTTAATCCTGGCCTGTTAGAATCAT
CAGAAGGCTGTAGACAAATACTGAGACAGTTACAGCCATCCCTTCAGACAGGATCAGAAGAACTTAAATCATTATTTAAT
ACAGTAGCAACCCTCTATTGTGTGCATCAAAGGATAGATGTAAAAGACACCAAGGAAGCTTTAGATAAAATAGAGGAAGA
GCAAAACAAATGTAAGAAAAAAGCACAGCAAGCAGCAGCAGCT---GAC---GCAGGAGGCGGCAGCCAAGTC---AGCC
AAAATTAT
>FJ388904/B/CY/2005/CY055
ATGGGTGCGAGAGCGTCAGTATTAAGCGGGGGAGACTTAGATAAATGGGAGAAAATTCGGTTACGGCCAGGGGGAAAGAA
AAAGTATCGACTAAAACATATAGTATGGGCAAGCAGGGAGCTAGAACGATTCGCAGTTAATCCTGGCCTTTTAGAGACAG
CAGAAGGCTGTAGACAAATACTGGGACAGTTACAACCATCCCTTCAGACAGGATCAGAAGAACTTAGATCATTATTTAAT
ACAGTAGCAACCCTCTATTGTGTGCATCAAAAGATAGAGGTAAAAGACACCAAGGAAGCTTTAGAAAAGGTAGAGGAAGA
GCAAAACAAAAGTAAGAAAAAGGCACAGCAAGCAGCAGCT------GAC---GCAAAAAACAGCCAGCAAGTC---AGCC
AAAATTAC
>FJ388905/B/CY/2005/CY056
atgtggGCGAGAGCGTCTGTATTAAGGGGGGAAGAATTAGATAAATGGGAAAAAATTCGGTTAAGGCCAGGGGGAAAGAA
AAAATATAAATTAAAACATATAGTATGGGCAAGCAGGGAGCTAGAACGGTTCGCAGTTAATCCTGGCCTGTTAGAAACAT
CAGGAGGCTGTAAACAAATATTGGAACAGTTACAACCATCCCTTCAAACAGGATCAAAAAAACTTAAATCATTATATAAT
GCAGTAGCAGTCCTCTATTGTGTACATCAAAGGATAGAGGTAAAAGACACCAAGGAAGCTTTAGAGAAGATAGAGGAAGA
GCAAAACAAAAGTAAGAAAAAGGCACAGCAGGCAGCAGCT------GAC---ACAGGAAGCACCAGCAAGGTC---AGCC
AAAATTTC
>FJ388910/B/CY/2005/CY065
ATGGGTGCGAGAGCGTCAATATTAAGCGGGGGAGAATTAGATAGATGGGAAAAAATTCGATTGAGGCCAGGGGGGAAGAA
AAAATATAGATTAAAACATATAGTATGGGCAAGCAGGGAACTAGAAAGATTCGCAGTGAATTCCAGTCTGTTAGAAACAT
CAGAAGGCTGTAGACAAATACTGGGACAGCTACAACCATCCCTTCAGACAGGATCAGAAGAACTTAAATCATTATATAAT
GCAGTAGCAGTCCTCTATTGTGTGCATCAAAGGATAGATGTAAAAGACACCAAGGAAGCTTTAGATAAGATCGAGGAAGA
GCAAAACAAAAGTAAGAAAAAAGCA-CAG--CAAGCAGCT------GAC---ACAGGAAACAGCAAACAGGTC---AGCC
AAAATTAC
>FJ388911/B/CY/2005/CY067
ATGGGTGCGAGAGCGTCAGTATTAAGCGGGGGAGATTTAGATAAATGGGAAAGAATTCGGCTAAGGCCAGGGGGAAAGAA
AAAATACAGATTAAAACATATAGTATGGGCAAGCAGGGAGCTAGAACGATTCGCAGTTAATCCTGGCCTTTTAGAGACAT
CAGGGGGCTGTAAACAAATACTGGAACAGCTACAACCATCCCTTCAGACAGGATCAGAAGAACTTAGATCATTATTTAAT
ACAATAGCAGTCCTCTATTGTGTACATCAAAAGATAGAGATAAAAGACACCAAGGAAGCTTTAGATAAGATAGAGGAAGA
GCAAAACAAAAATAAGAAAAAGACACAGCAAGCAGCAGCTGCAGCTGGC---ACAGGAAACAGCAGCCAGGTC---AGCC
AAAATTAC
>FJ388912/B/CY/2005/CY068
ATGGGGGCGAGAGCGTCAGTATTGAGCGGGGGAGAATTAGACAAATGGGAAAGAATTCGGTTAAGGCCAGGAGGAAAGAA
AAAATATAGATTAAAACATATAGTATGGGCAAGCAGGGAGCTAGAAAGATTCGCAGTCAATCCTGGCCTGTTAGAAACAT
CAGAAGGCTGTAGACAAATAATAAGACAGCTACATCCATCCCTTCAGACAGGATCAGAAGAACTTAGATCATTATATAAT
ACAGTAGTAACCCTCTACTGTGTGCATCAAAGGATAGATGTAAAAGACACCAAGGAAGCTTTAGAGAAGGTAGAAGAAGA
GCAAAACAAATGTAAGAAAAAAGCACAGCAAGAAACAGCT------GAC---ACAGGAAATAACAGCAAGGTC---AGCC
AAAATTTC
>FJ388914/B/CY/2005/CY072
ATGGGTGCGAGAGCGTCAGTATTAAGCGGGGGAAAATTAGATAAATGGGAAAGAATTCGGTTAAGGCCAGGGGGAAAGAA
AAAATATAAATTAAAACATATAGTATGGGCAAGCAGGGAGCTAGAACGATTCGCAGTTAACCCCGGCCTGTTAGAATCAT
CAGAAGGCTGTCGACAAATACTGGGACAGTTACAACCATCCCTTCAGACAGGATCAGAAGAACTTAAATCATTATATAAT
ACAGTAGCAGTCCTCTATTGTGTGCATCAAGGGATAGAGGTAAAAGACACCAAGGAAGCTTTAGATAAGATAGAGGAAGA
GCAAAACAAATGTAAGAAAAAGGCACAGCAAGCAGCCGCT------GAC---ACAGGAAACAGCAGCCAGGTC---AGCC
AAAATTAC
>FJ388915/B/CY/2005/CY074
ATGGGTGCGAGAGCGTCAGTATTAAGCGGGGGACAATTAGATCGATGGGAAAAAATTCGGTTGAGGCCAGGGGGAAAGAA
AACATATCAGCTAAAACATATAGTATGGGCAAGCAGGGAGCTAGAACGATTCGCAGTTAACCCTGGCCTTTTAGAGTCAG
CAGAAGGCTGTAAACAAATACTAGGACAGCTACAACCAGCCCTTAAGACAGGATCAGAAGAACTTAGATCATTATATAAT
ACAGTAGCAACCCTCTATTGTGTACATCAAAGGATAGAAATAAAAGACACCAATGAAGCTTTAGAGAAGATAGAGGAAGA
GCAAAACAAAAGTAAGGAAAAAGCACAGCAAGCAGCAGCTGCAGCTGAC---ACAGGAAACAAAAGCCAGGTC---AGCC
AAAATTAC
>FJ388916/B/CY/2005/CY075
ATGGGTGCGAGAGCGTCAGTATTAAGCGGGGGAGAATTAGATCGATGGGAAAAAATTCGGTTAAGGCCAGGGGGAAAGAA
AAAATATAAATTAAAACATATAGTATGGGCAAGCAGGGAGCTAGAACGATTCGCAGTTAATCCTGGCCTGTTAGAAACAT
CAGAAGGCTGTAGACAAATACTGGGACAGCTACAACCATCCCTTCAGACAGGATCAGAAGAACTTAGATCATTATATAAT
ACAGTAGCAACCCTCTATTGTGTGCATCAAAGGATAGAGATAAAAGACACCAAGGAAGCTTTAGACAAGATAGAGGAAGA
GCAAAACAAAAGTAAGAAAAAAGCACAGCAAGCAGCAGCT------GAC---ACAGGACACAGCAATCAGGTC---AGCC
AAAATTAC
>FJ388918/B/CY/2005/CY087
ATGGGTGCGAGAGCGTCAGTATTAAGCGGGGGAAAATTAGATAGATGGGAAAAAATTCGGTTGAGGCCAGGGGGAAAGAA
AACGTATAAGCTAAAACATATAGTATGGGCAAGCAGGGAGCTAGAACGATTCGCAGTTAATCCTGGCCTTTTAGAGTCAT
CAGAAGGCTGTAGACAAATACTAGAACAGCTACAACCAGCCCTTCGGACAGGATCAGAAGAACTTAGATCATTATATAAT
ACAGTAGCAACCCTCTATTGTGTACATCAAAGGATAGAGATAAAAGACACCAAGGAAGCTTTAGAGAAGATAGAGGAGGA
GCAAAACAAGAGTAAGAAAAAGGCACAGCAAGCAGCAGCT------GAC---ACAGAAAACAAAAGCCAGGTC---AGCC
AAAATTAC
>FJ388919/B/CY/2005/CY088
ATGGGTGCGAGAGCGTCAATATTAAGCGGCGGACAATTAGATCAATGGGAAAAAATTAGGCTAAGGCCAGGGGGAAAGAA
AAAATATCAATTAAAACATATAGTATGGGCAAGCAGGGAGCTAGAACGGTTTGCAGTCAACCCCGGTCTGTTAGAAACCT
CAGAAGGCTGTAGACAAATACTGGGACAGCTACACTCATCTCTTCCGACAGGATCAGAAGAACTTAGATCAGTATATAAT
ACAGTAGCAGTCCTCTATTGTGTGCATCAAAGGATAGATGTAAAAGACACCAAGGAAGCTTTAGATAAGATAGAGGAAGA
GCAAAACAAATGTAAGAAAAAGGCACAGCAAGCAGCAGCT------GAC---ACAGGAAACAGCAACCAGGGC---AACC
ACAATTAC
>FJ388920/B/CY/2005/CY089
ATGGGTGCGAGAGCGTCAATATTAAGCGGCGGACAATTAGATCAATGGGAAAAAATTAGGCTAAGGCCAGGGGGAAAGAA
AAAATATAAATTAAAACATATAGTATGGGTAAGCAGGGAGCTAGAACGGTACGCAGTCAACCCCGGTCTGTTAGAAACAT
CAGAAGGCTGTAGACAAATACTGGGACAGCTACAACCAGCTCTTCCGACAGGATCAGAAGAACTTAGATCACTATATAAT
ACAATAGCAGTCCTCTATTGTGTGCATCAAAGGATAGATGTAAAAGACACCAAGGAAGCTTTAGATAAGATAGAGGAAGA
GCAAAACAAATGTAAGAAAAAGGCACAGCAAGCAGCAGCT------GAC---ACAGGAAACAGCAGCCAGGTC---AGCC
ACAATTAC
>FJ388923/B/CY/2005/CY093
ATGGGTGCGAGAGCGTCAGTATTAAGCGGGGGAAAATTAGATAAATGGGAAAGAATTCGGTTAAGGCCAGGGGGAAAGAA
ACAATATAGATTAAAACATATAGTATGGGCAAGCAGGGAACTAGAACGATTCGCAGTCAACCCCGGCCTGTTAGAAACAT
CTGAAGGCTGCAGACAAATACTGGGACAGCTACAATCATCCCTTCAGACAGGAACAGAAGAACTTAGATCATTATATAAT
ACAGTAGCAACCCTCTATTGTGTGCATCAAGGGATAGATGTAAAAGACACCAAGGAAGCTTTAGATAAGATAGAGGAAGA
GCAAAACAAATGTAAGAAAAAAGCACAGCAAGCAGCAGCT------GAC---ACAGGAAACAGCAGCCAGGTC---AGCC
AAAATTAC
>FJ388924/B/CY/2005/CY097
ATGGGTGCGAGAGCGTCAGTATTAAGCGGGGGAGAATTAGATAAGTGGGAAAAAATTAGGCTAAGGCCAGGGGGAAAGAA
AAAATATAAACTAAAACATATAGTATGGGCAAGCAGGGAGCTAGAACGGTACGCAGTCAACCCCGGTCTGTTAGAAACAT
CAGAAGGCTGTAGACAAATACTGGGACAGCTACAACCAGCCCTTCAGACAGGATCAGAAGAATTTAGATCATTATATAAT
ACAGTAGCAGTCCTCTATTGTGTGCATCAAAGGATAGAGGTAAAAGACACCAAGGAAGCTTTAGATAAAATAGAGGAAGA
GCAAAACAAATGTAAGAAAAAGGCACAGCAAGCAGCAGCT------GAC---ACAGGAAACAACAGCCAGGTC---AGCC
GAAATTAC
>FJ388927/B/CY/2005/CY110
ATGGGTGCGAGAGCGTCGGTATTAAGCGGGGGAGAATTAGATAGGTGGGAAAAAATTCGGTTAAGGCCAGGGGGAAGGAA
ACAATATAGATTAAAACATGTAGTATGGGCAAGCAGGGAGCTAGAACGATTCGCACTTAATCCTGGTCTGTTAGAAACAT
CAGACGGCTGTAAACAAATACTGGCACAGCTACAACCATCCCTTCAGACAGGATCAGAAGAACTTAAATCATTATATAAT
ACAGTAGCAACCCTCTATTGTGTACATCAAAAGATAGACATAAGAGACACCAAGGAAGCTTTAGATAAGATAGAGGAAGA
GCAAAACAAAAGTAAGAAAAAGGCACAGCAAGCAGCAGCT------GAC---ACAGGAAACAGCAGCCAGGTC---AGCC
AAAATTAC
>FJ388930/B/CY/2005/CY113
ATGGGGGCGAGAGCGTCAGTATTAGGTGGCGGAAAATTAGATCAATGGGAAAAAATTCGGTTAAGGCCTGGGGGAAAGAA
AAAATATCGCTTAAAACATTTAGTATGGGCAAGCAGGGAGCTGGAACGATTTGCACTTAACCCTGGTCTGTTAGAAACAT
CAGAAGGCTGTAGACAAATATTGGGACAGCTACAACCATCCCTTCAGACAGGATCAGAAGAAATTAAATCATTATTTAAT
ACAGTAGCAACCCTCTATTGTGTGCATCAAAGGATAGAGGTAAAAGAAACCAAGGAAGCTTTAGAAAAGATAAAGGAAGA
GCAAAACAAAAGTAAGAAAAAGGCACAGCAAGCAGCAGCT------GGC---ACCGGAAACAGCAGCCAGGAC---AGCC
AAAATTAG
>FJ388931/B/CY/2005/CY120
ATGGGTGCGAGAGCGTCAGTATTGAGCGGGGGAAAGTTAGATAGGTGGGAAAAAATTCGGTTAAGGCCAGGGGGAAAGAA
AAAATATAGACTAAAACATATAGTATGGGCAAGCAGGGAGCTAGAACGATTCGCAGTTAATCCTGGCCTGTTAGAGACAT
CAACAGGCTGTAGACAAATACTGGGACAGTTACACCCGTCCCTTCAGACAGGATCAGAAGAGCTTAGATCCTTATATAAT
ACAGTAGCAACCCTCTATTGTGTGCATCAAAATATAGAGGTAAGAGACACCAAGGAAGCTTTAGAGAAGGTAGAAGAAGA
ACAAAACAAAAGTAAGAAAAAAGCACAGCAAGCAGCAGCT------GAC---ACAGGAAACAGCAGCACCCGGTC-AGCC
AAAATTTC
>FJ388933/B/CY/2005/CY124
ATGGGTGCGAGAGCGTCAGTATTAAGCGCGGGCGAATTAGATAGATGGGAAAAAATTCGGTTAAGGCCAGGGGGAAAGAA
AAAATATAGACTAAAACATATAGTATGGGCAAGCAGGGAGCTAGAACGATTCGCAGTTAACCCTGGCCTGTTAGAAACAT
CAGAAGGCTGTAGACAAATACTGGGACAGCTACAACCAGCCCTTCAGACAGGATCAGAAGAACTTAGATCATTATTTAAT
ACAGTAGCAACCCTCTATTGTGTGCATCAAAAGATAGATGTAAAAGACACCAAGGAAGCTTTGGACAAGATAGAGGAAGA
GCAAAACAAAAGTAAGAAAAAAGCACAGCAAGCAGCAGCT------GAC---GCAGGAAACAGCAGCCAGGTC---AGCC
AAAATTAC
>FJ388934/B/CY/2005/CY130
ATGGGTGCGAGAGCGTCAGTATTAAGCGGGGGAGAATTAGATCGATGGGAAAAAATTCGGTTAAGGCCAGGGGGGAAGAA
ACAATATAAACTAAAACATATAGTATGGGCAAGCAGGGAGCTAGAACGATTCGCAGTCAACCCTGGCCTGTTAGAATCAT
CAGAAGGCTGCAGACAAATACTGGGACAACTACAACCGTCCCTTCAGACAGGATCAGAAGAACTTAAATCACTTTTTAAT
ACAATAGCAGTCCTCTATTGTGTGCATCAAAGGATAGATGTAAAAGACACCAAGGAAGCTTTAGATAAGATAGAGGAAGA
ACAAAATAAAAGTAAGAAAAAGGCACAGCAAGCAGCAGCT------GAC---GCAGGAAATAATACGCAGGTC---AGCC
AAAATTAC
>FJ388935/B/CY/2005/CY131
ATGGGTGCGAGAGCGTCAGTATTAAGCGGGGGAGAATTAGATAGATGGGAGAAAATTCGATTAAGGCCAGGGGGAAAGAA
AAAATATAGACTAAAACATATAGTATGGGCAAGCAGGGAACTAGAACGATTCGCACTCAACCCTGGCCTGTTAGAAACAT
CAGATGGCTGTAAACAAATATTGGGACAGTTACAACCGTCCCTTCAGACAGGATCAGAAGAACTTAAATCATTATTTAAT
GCAGTAGCAGTCCTCTATTGTGTGCATCAAAAGATAGAGGTAAAAGACACCAAGGAAGCCTTAGAGAAAATAGAGGAAGA
GCAAAACAAAAGTAAGAAAAAAGCACAGCAAGCAGCAGCT------GAC---ACAGGAAACAGCAGCAAGGTC---AGCC
AAAATTAC
>FJ388936/B/CY/2005/CY132
ATGGGTGCGAGAGCGTCAGTATTAAGCGGGGGAGAATTAGATAAATGGGAAAAAATTCGGTTAAGGCCAGGAGGAAAGAA
AAAATATAGATTAAAACATATAGTATGGGCAAGCAGGGAGCTAGAACGATTCGCAGTTAATCCTGGCCTGTTAGAAACAT
CAGAAGGCTGTAGACAAATACTGGGACAGCTACAACCATCCCTTCAGACAGGATCAGAAGAACTTAGATCATTATATAAT
ACAATAGCAACCCTCTATTGTGTGCATCAAAAGATAGAGGTAAAAGACACCAAGGAAGCTTTAGATAAGATAGAGGAAGA
GCAAAACAAAAGTAAGAAAAAAGCACAGCAAGCAGCAGCT------GAC---ACAAAAAACAACAGCCCGGTC---AGCC
AAAATTAC
>FJ388937/B/CY/2005/CY137
ATGGGTGCGAGAGCGTCAGTATTAAGCGGGGGAGAATTAGATAGATGGGAAAAAATTTGGTTAAGGGCCGGGGGAAAGAA
AAAATATAGACTAAAACATATAGTATGGGGAAGCAGGGAGCTAGAACGATTCGCAGTTAATCCTGGGCTGTTAGAGACAT
CAGAAGGGTGTAGACAAATACTGGGACAGTTACAACCCTCCCTTTAGACAGGATCAGAAGAACTTAGATCATTATTTAAT
ACAGTAGCAACCCTCTATTGTGTGCATCAAAAAATAGAGGTAAGAGACACCCAGGAAGCTTTAGAGAAGGGAGAAGAAGA
GCAAAACAAAAGTAAGAAAAAAGCACAGCAAGCAGCAGCT------GAC---ACAGGAAACAGCAGCGCCCGGTC-AGCC
AAAATTAC
>FJ388939/B/CY/2005/CY141
ATGGGTGCGAGAGCGTCAGTATTAAGCGGGGGAGAATTAGATCGATGGGAAAAAATTCGGTTAAGGCCAGGGGGAAAGAA
ACAATATAAACTAAAGCATATAGTATGGGCAAGCAGGGAGCTAGAACGGTTCGCAGTCAACCCTGGCCTGTTAGAATCAT
CAGAAGGCTGCAGACAAATACTGGGACAGCTACAACCGTCCCTTCAGACAGGATCAGAAGAACTTAAATCACTTTATAAT
ACAATAGCAGTCCTCTATTGTGTGCATCAAAGGATAGATGTAAAAGACACCAAAGAAGCTTTAGATAAGATAGAGGAAGA
ACAAAATAAAAGTAAGAAAAAGGCACAGCAAGCAGCAGCT------GAC---GCAGGAAATAATACGCAGGTC---AGCC
AAAATTAC
>FJ388940/B/CY/2005/CY149
gaGGGTGCGAGAGCGTCAGTATTAAGCGGGGGAAACCTGGAGAGGTGGGAAAAAATTCGGTTGAGGCCAGGAGGAAAGAA
AAAATATAGACTAAAGCATCTAGTATGGGCAAGCAGGGAACTAGAACGATTCGCCGTTAATCCTGGCCTGTTAGAAACAG
CAAACGGCTGTAAACAAATACTAGTACAACTACAACCATCCCTTCAGACAGGATCAGAAGAGCTTAAATCACTCTATAAT
GTACTAGCAACCCTCTATTGTGTACATCAGAAGATAGATATAAGAGACACCAAGGAAGCTTTAGACAAGATTGAGGAAGA
GCAAAACAAAAGTAAGAAAAAAGCACAGCAAGCAGCAGTT------GAC---ACAGAAAAG---AGCCAGGTC---AGCC
AAAATTAC
>FJ388941/B/CY/2005/CY150
agggggggGAGAGAGTCCGTTTTTAGGGGGGGAGAATTAAATAGATGGGAGAAAATTTGGTTAAGGCCGGGGGGAAAGAA
AAAATTTATATTAAAAAATTTATATTGGGCAAGCAGGGGGGTAGAACGATTCCCAGTTAACCCTGGCTGGTTTGAAAAAT
CCAAGGGTTGTAAAAAAAAAAAAGGAAAGTTACAACCTTCCCTTCCTACAGGATCGAAAAAATTTAAATATTTTTTTATT
ACAGAAGCCGTCCTCTTTTGGGTGCATCAAAGGATAGCCTTAAAAAACACCAAGGAAGTTTTTTAAAAAATAGAGGAAGA
GAAAAACAAAAGTAAGCAAAAGGCACACAAAGCGGGAGTT------GGC---ACAGGAAAAACCGGTCAGGCC---AGCC
AAAATTTT
>FJ388947/B/CY/2006/CY165
agGGGGGCGAGAGCGTCAATATTAAGCGGGGGAGAAATTGATAAATGGGGAAAAATTCGGTTATGGCGCCGGGGAAAGAA
AAAATATATATTATAACATCTAGTATGGGGGAGCAGGGGGCTAGAACGATTCTCAGTTAACCCCCGCCTGTTAGAAACAT
CACAAAGGTGTGGACAAATATTGGGGCAGCTACAACCCGCCCTTTTGACAGGGTCAGAAAAACTTTTATCTTTATATAAT
ACAGTAGCAACCCTCTCTTGTGTGCGTCTCAGGATAGATGTGAAAGACACCCCGGAAGCTTTTTATAAGATAGAGGAAGA
GAAAAACAAATGTGAGAAAAAAGCGCACCAAGCAGCAGCT------GAC---ACAGGAAACAGCAGTCAGGTC---ACCC
AAAATTAC
>FJ388949/B/CY/2006/CY168
-aggggggcaaaagctccggATTAAACGGGGGAAAAATTAATAGAAGGGAAAAAATTCGGTAAAAACCGGGGGAAAAAAA
AAATTTTCCCTTAAAACTTTTGG-ATGGGGAAACCGGGAACTTAAAACAATTCCAATTTATCCTGGGCTTTTAAAACCTT
CAAAGGGTTGATGGCAATTATAAAAACGGTTCCACCCTTCCTTTCGAACGGGTTCAAAA-AACTTTAATTCTTTTTTAAT
GGCATAACCGTCCTTTTTTGGGGACCTTCAGGGAAAAAAATAAAAAAACCCCAGGAAGGCTTTGACCAAATTGAGGAAGA
AGCAAACCAAAGTTAAAAAAAGGCCACACAAGGCGCCACT------GAA---CCAGGGGAAAAAAACCCGGGC---CACC
CCCATTAC
>FJ388955/B/CY/2006/CY180
ATGGGTGCGAGAGCGTCAGTATTAAGCGGGGGTCAATTAGATAGATGGGAAAAAATTCGGTTAAGGCCAGGAGGAAAGAA
AAAATATAAACTAAAACATATAGTATGGGCAAGCAGGGAGTTAGAACGATTTGCAGTTAATCCTGGCCTGTTAGAAACAT
CAGACGGTTGTAGACAAATATTGGGACAGCTACAACCAGCCCTTCAGACAGGATCAGAAGAACTTAAATCATTATATAAT
ACAGTAGCAGTCCTCTATTGTGTACATCAACAGATAGAAGTAAAAGACACCAAGGAAGCTTTAGAGAAAATAGAGGAAGA
GCAAAACAAAAGTAAGAAAAAGGCACAGCAAGCAGCAGCT------AAC---ACAGGAAACAGCAGCCAGGTT---AGCC
AAAATTAC
>FJ388957/B/CY/2005/CY033
ATGGGTGCGAGAGCGTCAGTATTAAGCGGGGGAGAATTAGACAAATGGGAAAGAATTCGGTTAAGGCCAGGGGGAAAGAA
AAAATATAGACTAAAACATATAGTATGGGCAAGCAGGGAACTAGAACGATTCGCAGTCAACCCCGGCCTGTTAGAAACAT
CCACAGGCTGTAGACAAATACTGCAACAGCTACAGCCATCCCTTCAGACAGGATCAGAAGAACTTAGATCATTATATAAT
ACAGTAGCAACCCTCTATTGTGTGCATCAAAGGATAGATGTAAAAGACACCAAGGAAGCTTTAGATAAGATAGAGGAAGA
GCAAAACAAATGTAAGAAAAAAGCACAGCAAGCAGCAGCAGCT---GAC---ACAGGAAACAGCAGCCAGGTC---AGCC
AAAATTAC
>FJ388958/B/CY/2005/CY035
ATGGGTGCGAGAGCGTCGGTATTAAGCGGGGGACAATTAGATAGATGGGAAAAAATTCGGTTAAGGCCAGGGGGAAAGAA
ATTATATAAATTAAAACATATAGTATGGGCAAGCAGGGAGCTAGAACGATTCGCAGTTAATCCTGGCCTGTTAGAAACAG
CAGAAGGCTGTAGACAAATACTGGGACAGCTACAACCATCCCTTCAGACAGGATCAGAAGAACTTAAATCATTATATAAT
ACAGTAGCTGTCCTTTGGTGTGTACATCAAGGGATACATGTAACAGACACCAAGGAAGCTTTAGATAAGATAGAGGAAGA
GCAAAACAAATGTAAGAAAAAGGCACAGCAAGCAGCAGCT------GAC---ACGGGAAACAACAACCCGGTC---AGCC
AAAATTAC
>FJ388959/B/CY/2005/CY036
ATGGGTGCGAGAGCGTCAGTATTAAGCGGGGGAGAATTAGATAAATGGGAAAGAATTCGGTTAAGGCCAGGGGGAAAGAA
AAAATATAGATTAAAACATATAGTATGGGCAAGCAGGGAGCTAGAACGATTTGCAGTCAACCCCGGCCTGTTAGAAACAT
CAGAAGGCTGTAGACAAATACTGGGACAGCTACAACCGTCCCTTCAGACAGGATCAGAAGAACTTAGATCATTATATAAT
ACAATAGCAGTCCTCTATTGTGTGCATCAAAGGATAGAGGTAAAAGACACCAAGGAAGCTCTAGATAAGATAGAGGAAGA
GCAAAACAAATGTAAGAAAAAAGCACAGCAAGCAGCAGCT------GAC---ACAGGAAACAGCAGCCAGGTC---AGCC
ACAATTAC
>FJ388960/B/CY/2005/CY070
ATGGGTGCGAGAGCGTCGGTATTAAGCGGGGGAGAATTAGATAAATGGGAAAAAATTCGGTTAAGGCCAGGGGGAAAGAA
ACAATATAGACTAAAACATATAGTATGGGCAAGCAGGGAGCTAGAACGATTCGCAGTCAACCCTGGCCTGTTAGAAACAT
CAGAAGGCTGTAGACAAATACTGGAACAGCTACAACCAGCCCTTAAGACAGGATCAGAAGAACTTAGATCATTATATAAT
ACAGTGGCAACCCTCTATTGTGTGCATCAAAGGATAGATGTAAGAGACACCAAGGAAGCTTTAGATAAGATAGAGGAAGA
GCAAAACAAAAGTAAGAAAAAAGCA-CAG--CAAGCAGCT------GAC---GAAGGAAACAACAGCCAGGTC---AGCC
AAAATTAC
>FJ388962/B/CY/2005/CY082
ATGGGTGCGAGAGCGTCAGTATTAAGCGGGGGAGAATTAGATAAATGGGAAAGAATTCGGTTAAGGCCAGGGGGAAAGAA
ACAATATAGACTAAAACATATAGTATGGGCAAGCAGGGAGCTAGAACGGTTCGCAGTTAACCCCGGCCTGTTAGAAACAT
CAGAAGGCTGTAGACAAATACTGGGACAGCTACAACCATCCCTTCAGACAGGATCAGAAGAACTTAGATCATTATATAAT
ACAGTAGCAGTCCTCTATTGTGTGCATCAAAGGATAGATGTAAAAGACACCAAGGAAGCTTTAGATAAGATAGAGGAAGA
GCAAAACAAATGTAAGAAAAAAGCACAGCAAGCAGCAGCT------GAC---ACAGGAAACAGCAGCCAGGTC---AGCC
AAAATTAC
>FJ388963/B/CY/2005/CY096
ATGGGTGCGAGAGCGTCGATATTAAGCGGGGGAGAATTAGATAGATGGGAAAAAATTCGGTTAAGGCCAGGGGGAAAGAA
ATTGTATAAATTAAAACATCTAGTATGGGCAAGCAGGGAACTAGAACGATTCGCAGTTAATCCTGGCCTGTTAGAAACAT
CAGAAGGCTGTAGACAAATACTGGGACACCTACAACCATCCCTTCAGGCAGGATCAGAAGAACTTAAATCATTATATAAT
ACAGTAGCAGTCCTCTATTGTGTACATCAAGGGATACGTGTAACAGACACCAAGGAAGCTTTAGATAAGATAGAGGAAGA
ACAAAACAAATGTAAAGAAAAGGCACAGCAAGCAGCAGCT------GAC---ACAGGAAACAACAGCCAGGTC---AGCC
GAAATTAC
>FJ388964/B/CY/2005/CY100
ATGGGTGCGAGAGCGTCAGTATTAAGTGGCGGAGAATTAGACAAATGGGAAAGAATTCGGTTAAGGCCAGGAGGAAAGAA
AAAATACAGATTAAAACATATAGTATGGGCAAGCAGGGAGCTAGAACGATTCGCAGTTAATCCTGGCCTGTTAGAAACAT
CAGAAGGCTGTAGACAAATACTGGGACAGCTACAACCAAGCCTTCAGACAGGATCAGAAGAACTTAGATCCTTATATAAT
ACAGTAGCAACCCTCTATTGTGTGCATCAAAGGATAGATGTAAAAGACACCAAGGAAGCTTTAGAGAGGGTAGAGGAAGA
GCAAAACAAAAGTAAGAAAAAGGCACAGCAAGCAGCAGCT------GAC---GCAGCAAAAAACAGCCAGGTC---AGCC
AAAATTAC
>FJ388965/B/CY/2005/CY142
aggggggcagGAGCGTCGGAATTAACCGGGGAGGAATTAAATAAATGGAAAAAAATTGGGTTAAGGCCAGGAGGAAAAAA
ACAATTTAAGTTAAAACATTTAGTAGGGGCAAGCGGGGAACTAAAACAATTCCCAGTTAATCTTGGCCTGCTAAAAACAG
CAAAAGGTTGTAAAAAAATATTGGAACAGCTCCAACCGCCCCTTCAAACGGGATCAAAAAAACTTAAATCATTATTTAAT
ACAGTAGCACCCCTCTATGGGGGGCATCAAAAAATAGATGTAAAAAACACCAAGGAAGCTTTAAACAAAATAGAGAAAAA
GCAAAGCAAAAGTAAAAAAAAAGCCCAGCAAGCAGCACCT------GAC---AAAGCAAGCCCAATTCAGGCC---ATCC
AGAATAAC
>FJ403482/B/CY/2005/CY122
agggggggaaagggctccGTTTTAAGGGGGGGAAAATTTAAAAAAGGGGAAAAAATTCGGTTAAGGCCGGGGGGAAAAAA
ACATTTTAAATTAAAAAATTTTGATGGGGAAAGGGGGGAACTGGACCTATTCCCAATAACCCTTGGCCTGTTAAAAAAAT
CAAAGGGTTGAAAACATTTAAGGGGACAGTTACATCCTTCCCTTCAAACGGGATCAAAAAAACTTAATTCTTTTTTTAAT
ACAGTACCACCCCTCTTTTGGGGGCCCCAAAGGATAAATGTGAAAAAACCCAAGAAGCCTTTAAAGAAAAAGGTGGAAAA
G-GAAATAAAATT---TAAAGTGCATGCA--GGGCCTGTT------GAA---CCAGGAAAAATGAGAAAGGTC---AGCC
AAAATTAC
>FJ460499/B/HK/2006/HK002
ATGGGTGCGAGAGCGTCAGTATTAAGCGGGGGAAAATTAGATAAATGGGAGAAAATTCGGTTAAGGCCAGGAGGAAAGAA
AAAATATCAATTAAAACATATAGTATGGGCAAGCAGGGAGCTAGAGCGATTCGCAGTTAATCCTGGCCTGTTAGAAACAT
CAGAAGGCTGTAGACAAATACTGGGACAGCTACAACCAGCCCTTCAGACAGGATCAGAAGAACTTAAATCATTATATAAT
ACAGTAGCAGTCCTCTATTGTGTACATCAAGGGATAGATATAAAAGACACCAAGGAAGCTCTAGATAAGATAGAGGAAGA
GCAAAACAAAAGTAGAAAAAAGGTACAGCAAGCAGCAGCT------GAC---ACAGGAAACAGCAGCCAGGTC---AGCC
AAAATTAC
>FJ460500/B/HK/2006/HK003
ATGGGTGCGAGAGCGTCAGTATTAAGCGGGGGAAAATTAGATAAATGGGAGAAAATTCGGTTAAGGCCAGGAGGAAAGAA
AAAATATCAATTAAAACATATAGTATGGGCAAGCAGGGAGCTAGAGCGGTTTGCAGTTAATCCTGGCCTGTTAGAAACAT
CAGAAGGCTGTAGACAAATACTGGGACAGCTACAATCAGCCCTTCAGACAGGATCAGAAGAACTTAAATCATTATATAAT
ACAGTAGCAGTCCTTTATTGTGTACATCAAGGGATAGATATAAAAGACACCAAGGAAGCTTTAGATAAGATAGAGGAAGA
ACAAAACAAAAGTAGGAAAAAGGTACAGCAAGCAGCAGCT------GAC---ACAGGAAACAGCAGCCAGGTC---AGCC
AAAATTAC
>FJ460501/B/HK/2006/HK004
ATGGGTGCGAGAGCGTCAGTATTAAGCGGGGGAAAATTAGATAAATGGGAGAAAATTCGGTTAAGGCCAGGAGGAAAGAA
AAAATATCAATTAAAACATATAGTATGGGCAAGCAGGGAGCTAGAGCGATTCGCAGTTAATCCTGGCCTGTTAGAAACAT
CAGAAGGCTGTAGACAAATACTGGGACAGCTACAACCAGCCCTTCAGACAGGATCAGAAGAACTTAAATCATTATATAAT
ACAGTAGCAGTCCTCTATTGTGTGCATCAAGGGATAGATGTAAAAGACACCAAGGAAGCTCTAGATAAGATAGAGGAAGA
GCAAAACAAAAGTGAGAAAAAAGCACGGCAGGCAGCAGCT------GAC---ACAGGAAACAGCAGTCAGGTC---AGCC
AAAATTAC
>FJ469682/B/US/2005/01144G
ATGGGTGCGAGAGCGTCAGTATTAAGCGGGGGAGAATTGGATAGGTGGGAAAAAATTCGGTTAAGGCCAGGAGGAAAGAA
AAAATATAGATTAAAACATGTAGTATGGGCAAGCAGGGAGTTAGAGCGATTCGCAGTTAATCCTGGCCTGTTAGAAACAT
CAGAAGGCTGTAGACAAATAATGGGACAGCTACATCCGTCCCTTCAGACAGGATCAGAGGAACTTAGATCATTATATAAT
ACAATAGCAGTCCTCTATTGTGTGCATCAGAAGATAGATGTAAAAGACACCAAGGAAGCTTTAGAGAAAGTAGAGGAAGA
GCAAAACAAAAGTAAGAAAAAGGCACAGCAAGCAGCAGCAGCT---GCC---ACAGGAAACAGCAGCCAGGTC---AGCC
AAAATTAC
>FJ469683/B/US/2005/012286G
ATGGGTGCGAGAGCGTCAGTATTAAGCGGGGGAGAATTAGACAAATGGGAAAAAATTCGGTTAAGGCCAGGGGGAAAGAA
ACAATATAAATTAAAACATATAGTATGGGCAAGCAGGGAGCTAGAACGATTCGCAGTTAATCCTGGCCTGTTAGAAACAT
CAGAAGGCTGTAGACAAATACTGAGACAGCTACAACCGTCCCTTCAGACAGGATCAGAAGAACTTAAATCATTATTTAAT
ACAGTAGCAACCCTCTATTGTGTGCATCAAAGAATAGAGGTAAAAGACACCAAGGAAGCTTTAGATAAGATAGAGGAAGA
ACAAAACAAAAGTAAGAAAAAGGCACAGACAGCAGCAGCT------GAC---ACAGGAAACAACAGCCAGGTC---AGCC
AAAATTAC
>FJ469684/B/US/2004/014837G
ATGGGTGCGAGAGCGTCGGTATTAAGCGGGGGAGAATTAGATAGATGGGAAAAAATTCGGTTAAGGCCAGGGGGAAAGAA
ACAATATAAACTATATCATATAGTATGGGCAAGCAGGGAGATAGAAGGATTAGCAGTTAATCCTGGCCTTTTAGAAACAT
CAGAGGGCTGTAGAGAAATTCTGGGACAGCTACACCCGTCCCTTCAGACAGGTTCAGAGGAATTTAAATCATTATATAAT
ACAGTAGCAGTCCTCTATTGTGTGCATCAAAGAATAGATGTAAAAGACACCAAGGAAGCCCTAGATAAGATAGAGGAAGA
GCAAAACAAAAGTAAAAAAAAAGCACAGCAAGCAGCAGCT------GAC---ACAGGAAACAGCAGCCAGGTC---AGCC
AAAATTAC
>FJ469685/B/US/-/1229I
ATGGGTGCGAGAGCGTCAGTATTAAGCGGGGGAAAACTAGATCGTTGGGAAAAAATTCGGTTAAGGCCAGGGGGAAAGAA
AAAATATAGATTAAAACATCTAGTATGGGCAAGCAGGGAGCTAGAGCGATTCGCAGTCAATCCTGGGCTGTTAGAAACAT
CAGAAGGCTGTAGACAAATACTGGGACAGCTACAACCATCCCTTCAAACAGGATCAGAAGAACTTAAATCATTATATAAT
ACAATAGCAACCCTCTATTGTGTACATCGAGGGATAGAGATAAAAGACACCAAAGAAGCTTTAGATAAGATAGAGGAAGA
GCAAAACAAAAGTAAGAAAAATGCGCAGCCAGAAGCAGCT------GAC---GCAGGAAACACCAGCCAGGTC---AGCC
AAAATTAC
>FJ469686/B/US/2003/AT01480
ATGGGTGCGAGAGCGTCAGTATTAAGCGGGGGAAAATTAGATGCATGGGAAAAAATTCGGTTAAGGCCAGGAGGAAACAA
AAGATATAGGTTAAAACATATAGTATGGGCAAGCAGGGAGCTAGAACGATTCGCAGTTAATCCTGGTCTTCTAGAAACAG
CAGAAGGCTGTAGACAAATAATAGGACAGCTACAACCATCCCTTAAGACAGGATCAGAAGAGCTTAGGTCATTATTTAAT
ACAGTAGCAACCCTCTATTGTGTACATCAAAGAATAGAGGTAAAAGACACCAAGGAAGCTTTAGACAAGATAGAGGAAGA
GCAAAACAAATGTAAGGAAAAAGCACAGCAAGCAGCAGCT------AAC---ACAGGAAACAGCGGTCAAGTC---AGCC
AAAATTAC
>FJ469687/B/US/2002/CR0017Q
ATGGGTGCGAGAGCGTCAGTATTAAGCGGGGGAAAATTAGATAGATGGGAAAAAATTCGGTTAAGGCCAGGGGGAAAGAA
AAAATATAAGTTAAAACATATAGTATGGGCAAGCAGGGAAGTAGAACGATTCGCAGTTAATCCTGGCTTGTTAGAAACAT
CAGAAGGTTGTAGACAAATACTGGGACAGCTACAACCATCCCTTCAGACAGGATCAGAAGAACTTAAATCATTATTTAAT
GCAGTAGCAGTCCTTTATTGTGTACATCAAGGGATGGAGATAAAAGACACCAAGGAAGCTTTAGATAAGATAGAGGAAGA
ACAAAACAAAAGTAAGAAAAAGGCACAGCAAGCAGAAGCT------GGC---ACAGGAAACAGCAGCCAGATC---AGCC
AAAATTAC
>FJ469688/B/US/2002/CR0023W
ATGGGTGCGAGAGCGTCAGTATTAAGCGGGGGAAAATTAGATAAATGGGAGAGAATTCGGTTAAGGCCAGGGGGAAAGAA
AAAATATAAGTTAAAACATATAGTATGGGCAAGCAGGGAGCTAGAACGATTCGCACTTAATCCTGGCCTATTAGAAACAT
CAGAAGGCTGTAGACAAATACTGGGACAGATACAACCATCCCTTCAGACAGGATCAGAAGAAATTAAATCGTTGTATAAT
ACAGTAGCAACCCTCTATTGTGTGCATCAAAACATAGAGATAAGAGACACCAAGGAAGCTTTAGAAAAGATAGAGGAAGA
GCAAAACAAAAGTAAGAAAAAAGCACAGCAAGCAGCAGCT------GAC---ACAGGAAGCAGCAAACAGGTC---AGCC
AAAATTAC
>FJ469689/B/US/2007/CR0027M
ATGGGTGCGAGAGCGTCAGTATTGAGCGGGGGAGAATTAGATCGATGGGAGAAAATTCGGTTAAGGCCAGGAGGAAAGAA
AAAATATAGATTAAAACATATAGTATGGGCAAGCAGGGAGCTGGAACGATTCGCAGTCAATCCTGGCCTGTTAGAGACAT
CGGAAGGCTGCAGACAAATTCTGGGACAGCTACAACCGTCCCTTCAGACAGGATCAGAAGAACTTAGGTCATTATATAAT
ACAATAGCAGTCCTCTACTGTGTACATCAAAGGATAGATGTAAAAGACACCAAGGAAGCTTTAGAGAAGATAGAGGAAGA
GCAAAACAAAAGTAAGAAAAAAGCACAGCAAGCAGCAGCT------GAC---ACAGGAAATAGCAAACAGGTC---AGCC
AAAATTAC
>FJ469690/B/US/-/CR0036W
ATGGGTGCGAGAGCGTCGGTATTAAGCGGGGGAAAATTAGATAAATGGGAAAAAATTCGGCTAAGACCCGGGGGAAAGAA
AAAATATAAATTAAAACATATAGTATGGGCAAGCAGGGAACTAGAACGATTCGCAGTTAACCCGGGCCTGTTAGAAACAT
CAGAAGGCTGTAGACAGATACTGAAACAGCTACAACCATCCCTTCAGACAGGATCAGAAGAACTTAAATCATTATACAAT
ACAGTAGCAACCCTCTATTGTGTGCATCAAAGGATAGAGATAAAAGACACCAAGGAAGCTTTAGATAAGATAGAGGAAGA
GCAAAACCAAAGTAAGAAAAGGGCACAGCAAGCAGCGGCT------GGC---ACAGGAAGCAGCAGCCAGGTC---AGCC
AAAATTAC
>FJ469691/B/US/2006/CR0047U
ATGGGTGCGAGAGCGTCAGTATTAAGCGGGGGAGCATTAGATAGATGGGAAAAAATTCGGTTAAGGCCAGGGGGAAAGAA
AAAATATAAATTAAAACATATAGTATGGGCAAGCAGGGAGCTAGAACGATTCGCAGTTAATCCTGGCCTGTTAGAAACAT
CAGAAGGCTGTAAACAAATAATAAGACAGCTACAGCCATCCCTTCAGACAGGATCAGAAGAGCTTAAATCATTATATAAT
ACAATAGCAGTCCTCTATTGTGTGCATCAAAAAATAGAGATAAAAGACACCAAGGAAGCTTTAGAGAAGATAGAGGAAGA
GCAAAACAAATGTAAGAAAAAGGCACAACAAGCAGCAGCT------GAC---ACAGGAAATAGCAGCCAGGTC---AGCC
AAAATTAC
>FJ469692/B/US/-/CR0050Z
ATGGGTGCGAGAGCGTCAATATTAAGCGGGGGAGAATTAGATAGATGGGAAAAAATTCGGCTACGGCCAGGAGGAAAGAA
AAAATATAGATTAAAACATCTAGTATGGGCAAGCAGGGAGCTAGAACGATTCGCGGTTAATCCTGGCCTGTTAGAAACAG
CAGAAGGATGTAGACAAATAATAGGACAGCTACAACCATCCCTTCAGACAGGATCAGAAGAACTTAGATCATTATATAAT
ACAGTAGCAACCCTCTATTGTGTACATCAAAAGATAGAGGTAAAAGACACCAAGGAAGCTTTAGAAAAAATAGAGGAAGA
GCAAAACAAAAGCAAGAAAAAGGCACAACAAGCAGCAGCT------GGC---GCAGGAACT---AGCCAGGTC---AGCC
AAAATTAC
>FJ469693/B/US/2002/CR0058S
ATGGGTGCGAGAGCGTCGGTATTAAGCGGGGGAGAATTAGATAGATGGGAAAAAATTCGGTTACGGCCAGGGGGAAAGAA
AAAATATAGATTAAAACATATAGTATGGGCAAGCAGGGAGCTAGAACGATTTGCAGTCAATCCTAGCCTGTTAGAAACAT
CAGAAGGCTGTAGACAAATACTGTTACAGCTACAACCATCCCTTCAGACAGGATCGGAAGAACTTAAATCATTATATAAT
ACAGTAGCAACCCTCTATTGTGTACATCAAAGGATAGATATAAAAGACACCAAGGAAGCTTTAGAAAAGATAGAGGAAGA
GCAAAACAAAAGTAAGAAAAAAGCACAGCCAGCAGCAGCT------GAC---ACAGGAAATAACAGCCAGGTC---AGCC
AAAATTAC
>FJ469694/B/US/-/CR0059T
ATGGGTGCGAGAGCGTCAGTATTAAGCGGGGGAAAATTAGATAAATGGGAGAAAATTCGGTTGAGGCCCGGGGGAAAGAA
AAGATATCAGTTAAAACATCTAGTATGGGCAAGCAGGGAGCTAGAACGATTCGCACTTAACCCCGGCCTGTTAGAAACAT
CAGACGGCTGTAGACAAATACTGGGACAGCTACACCCGTCCCTTCAAACAGGATCAGAAGAACTTAAATCATTATATAAT
ACAGTAGCAACCCTCTATTGTGTACATCAACAGATAGAAATAAGAGACACCAAGGAAGCTTTAGAAAAGATAGAGGAAGA
ACAAAACAAAAGTAAGAAAAAAGCACAGCAAGCAGCAGCTGCAGCTGAC---ACAGGAAACAGCAGCCAGGTC---AGCC
ACAACTAC
>FJ469695/B/US/2004/CR0068P
ATGGGTGCGAGAGCGTCAGTATTAAGCGGGGGAAAATTAGATGCATGGGAAAAAATTCGGTTAAGGCCAGGGGGAAGCAA
AAAATATCAATTAAAACATTTAGTATGGGCAAGCAGGGAGCTAGAACGATTCGCAGTCAACCCTGGCCTGTTAGAAACAT
CAGAAGGCTGCAGACAAATACTGGGACAGTTACAGCCATCCCTTCAGACAGGATCAGAAGAACTTAAATCATTATTTAAT
ACAGTAGCAGTCCTCTATTGTGTACATCAGAGGATAGAGATAAAAGACACCAAGGAAGCTTTAGATAAAATAGAGGAAGA
GCAAAACAAAAGTAAGAAAAAGGCACAGCAAGCAGCAGCAGCAGCAGAC---ACAGGAAACAGCAGCCAGGTC---AGCC
AAAATTTT
>FJ469696/B/US/2006/CR0078
ATGGGTGCGAGAGCGTCGGTATTAAGCGGGGGAAAATTAGATAGATGGGAAAAAATTCGGTTAAGGCCACTGGGAAGGAA
AAAATATAGATTAAAACATATAGTATGGGCAAGCAGGGAGCTAGAACGATTTGCAGTTAACCCTGGCCTTTTAGAAACAG
CAGAGGGCTGTAGACAAATACTGGGACAGCTACACCCATCCCTTCAGACAGGATCAGAAGAACTTAGATCATTATATAAT
ACAATAGTAGTCCTCTATTGTGTGCATCAAGGGATAGAAGTAAAAGACACCAAAGAAGCTTTAGAGAAGGTAGAGGAAGA
GCAAAACAAAAGTAAGGAAAAAGCACAGCAAGCAGCAGCT------GAC---ACAAGAAACAAAAGCCAGGTC---AGCC
AAAATTAC
>FJ469697/B/US/2004/CR0080N
ATGGGTGCGAGAGCGTCAGTATTAAGCGGAGGCGAATTGGATAGATGGGAAAAAATTCGGTTAAGGCCAGGGGGAAAGAA
AAAATATAAATTAAAACATATAGTATGGGCAAGCAGGGAGCTAGAACGATTCGCAGTCAATCCTGGCCTGTTAGAAACAT
CAGAAGGCTGTAGACAAATACTGGGACAGTTACAACCATCCCTTCAGACAGGATCAGAAGAACTTAAATCATTATTTAAT
ACAATAGCAGTCCTCTATTGTGTGCATCAGAGGATAGAGGTAAAAGACACCAAGGAAGCTTTAGAGAAGATAGAGGAAGA
GCAAAATAAAAGTAAGAAAAAAGTACAGCAAGCAGCAGCT------GAC---TCAGGAAACAGCAGCCAGGTC---AGCA
AAAATTTC
>FJ469698/B/US/2004/CR0116Y
ATGGGTGCGAGAGCGTCAGTATTAAGCGGGGGAGAATTAGATAGATGGGAAAAAATTCGGTTAAGGCCAGGGGGAAAGAA
AAAATATAGGTTAAAACATATAGTATGGGCAAGCAGGGAGCTAGAACGATTCGCAGTTAATCCTGGCCTGTTAGAAACAG
CAAGCGGCTGTAGACAAATATTAGAACAGCTACAGCCATCCCTTCAGACAGGATCAGAAGAACTTAGATCATTATATAAT
ACCATAGCAGTCCTCTATTGTGTACATCAAAAGATAGAGGTAAAAGACACCAAGGAAGCTTTAGACAAGATAGAGGAAGA
ACAAAACAAAAGTAAGAAAAAGGCACAGCAAGCGGCAGCTGCGGCAGGC---ACAGGAAACAGCAGCCAGGTC---AGTC
AAAATTAC
>FJ469699/B/US/-/CR0127W
ATGGGTGCGAGAGCGTCAGTATTAAGCGGGGGAGAATTAGATAGATGGGAAAAAATTCGGTTAAGGCCAGGATCAAAGAA
AAAATATCAATTAAAACATATAGTATGGGCAAGCAGAGAGCTAGAACGATTTGCAGTTAATCCTGGCCTGTTAGAAACAT
CAGAAGGCTGTAGACAAATACTGGGACAGCTACAACCGTCCCTTCAGACAGGATCAGAAGAACTTAAGTCATTATATAAT
ACAATAGCAGTCCTCTATTGTGTGCATCAAAGGATAGAGATAAAAGACACCAAGGAAGCTCTAGATAAGATAGAGGAAGA
GCAAAACAAAAGTAAGAAAAAAGCACAGCAAGCAGCAGCT------GAC---ACAGGAAATAGCAGCGCAAGGTC-AGCC
AAAATTAC
>FJ469700/B/US/2006/CR0131
ATGGGTGCGAGAGCGTCAGTATTAAGCGGGGGAGAATTAGATAGATGGGAAAGAATTAGGTTAAGGCCAGGGGGAAAGAA
AACATATAAATTAAAACATATAGTATGGGCAAGCAGGGAGCTAGAACGCTTCGCAGTTAATCCTGGCCTGTTAGAAACAT
CAGATGGCTGTAAACAAATACTGGCACAGCTACAACCAGCTCTTCAGACAGGATCAGAAGAACTTAAATCATTATATAAT
GCAGTAGCAGTCCTCTATTGTGTGCATAGAAAGATAGATGTAAGAGACACCAAGGAAGCTTTAGATAAGATAGAGGAAGA
GCAAAACAAAAGCAAGAAAAAGGTACAGCAAGCAGCAGCT------GAC---ACAGGAAACAGCAGCCAGGTC---AGCC
AAAATTAC
>FJ469701/B/US/2003/CR0154X
ATGGGTGCGAGAGCGTCAGTATTAAGCGGGGGAGAATTAGATAGATGGGAGAAAATTCGGATAAGTCCAGGAGGAAAGAA
AAAATATAGATTAAAACATATAGTATGGGCAAGCAGGGAGTTAGAAAGATTCGCAGTTAATCCTGGCCTGTTAGAAACAG
CACAAGGCTGTAGACAAATATTGGAACAGCTACAACCATCCCTTCAGACAGGATCAGAAGAATTTAGATCGCTATATAAT
ACAATAGCAACCCTCTATTGTGTACATCAAAAGATAGAGGTAAAAGACACCAAGGAAGCTTTAGATCAGATTGAGGAAGA
GCAAACCAAAAGTAAGAAAAAAGCACAGCAAGCAGCAGCTGCACAGGCC---GCAGAAACAAGCAGCCAGGTC---AGCC
AAAATTAC
>FJ469702/B/US/-/CR0164U
ATGGGTGCGAGAGCGTCAGTATTAAGCGGGGGAGAATTGGATAGATGGGAAAAAATTCGGTTGAGGCCAGGGGGAAACAA
AAGATATAAATTAAAACATATAGTATGGGCAAGCAGGGAGCTAGAACGATTTGCAGTTAACCCTGGCCTGCTAGAAACAT
CAGATGGCTGTAGACAAATACTGGCACAGCTACAACCATCCCTTCAGACAGGATCAGCAGAACTTAAATCATTATATAAT
ACAGTAGCGGTCCTCTATTGTGTACATCAAAGGATAGAGGTAAAAGACACCAAGGAAGCTTTAGACAAGGTAGAGGAAGA
GCAAAACAAAAGCAAGAAAAAGGCACAGCCAGCAGCAGCT------GAC---ACAGGAAACAACAGCCAGGTC---AGCC
AAAATTAC
>FJ469703/B/US/2005/CR0175S
ATGGGTGCGAGAGCGTCAGTATTGAGCGGGGGAGAATTAGATAGGTGGGAAAAAATTCGGTTAAGGCCAGGGGGAAAGAA
AAAATATAGATTAAAACATGTAGTATGGGCAAGCAGGGAACTAGAACGATTCGCAGTTAATCCTGGCCTATTAGAAACAT
CAGACGGCTGTAGACAAATACTGGGACAGCTACAACCAGCCCTTAAGACAGGATCAGAAGAACTTAGATCATTATTTAAT
ACAGTAGCAACCCTCTATTGTGTGCATCAAAAGATAGATGTAAAAGACACCAAAGAAGCTTTAGATAAGATAGAGGAAGA
GCAAAACAAAAGTAAAAAGAAAGCACAGCAAGCAACAGCT------GAC---ACAGGAAACAGCAGCCAGGTC---AGCC
AAAATTAC
>FJ469704/B/US/-/CR0192W
ATGGGTGCGAGAGCGTCAGTATTAAGCGGGGGAGAATTAGATAGATGGGAAAAAATTCGGTTAAGGCCAATGGGAAAGAA
AAAATATCGATTAAAGCATATAGTATGGGCAAGCAGGGAGCTAGAACGATTCGCAGTTAATCCCGGCCTGTTAGAAACAT
CAGAAGGCTGTAAACAAATACTGGCACAGCTACAACCATCCCTTCAGACAGGATCAGAAGAACTTAGATCATTATATAAT
ACAGTAGCAACCCTCTATTGTGTACATCAGAAGATAGAGGTGAAAGACACCAAGGAAGCTTTAGAGAAGGTAGAGGAAGA
GCAAAACAGAAGCAAGAAAACAGCACAGCAAGCAGCAGCT------GGC---ACAGGAAACAGTAGCCAGGCC---AGCC
AAAATTAC
>FJ469705/B/US/-/CR0206U
ATGGGTGCGAGAGCGTCAGTATTAAGCGGGGGAGAATTAGATAGGTGGGAAAAAATTCGGTTAAGGCCAGGAGGAAAGAA
AAAATATAGATTAAAACATATAGTATGGGCAAGCAGGGAGCTAGAACGATTCGCAGTTAATCCTGGCCTGTTAGAAACAT
CAGAGGGCTGCAGACAAATACTGGGACAGCTACAACCATCCCTTCAGACAGGATCAGAAGAACTTAAATCATTATTTAAT
ACAATAGCAGTCCTCTATTGTGTGCATCAAAGGATAAATATAAAAGACACCAAGGAAGCTCTAGAGAAAATAGAGGAAGA
GCAAAACAAAAGTAAGAAAAAGACACAGCAAGCAGCAGCT------GAC---ACAGGAAACAGCAGCGCCAGGTC-AGCC
AAAATTAC
>FJ469706/B/US/2005/CR0208W
ATGGGTGCGAGAGCGTCAGTATTAAGCGGGGGAGAATTAGATAAATGGGAAAAAATTCGGTTAAGGCCAGGGGGAAAGAA
ACAATATAGACTAAAACATATAGTATGGGCAAGCAGGGAGCTAGAACGATTTGCACTTAACCCTAGCCTGTTAGAAACAT
CAGGAGGCTGTAGACAAATACTGGGACAACTACAACCGTCCCTTCAGACAGGATCAGAAGAGCTTAAGTCATTATTTAAT
GCAGTAGCAGTCCTCTATTGTGTACATCAAAAGATAGATGTGAAAGACACCAAGGAAGCTTTAGATAAGATAGAGGAAGA
GCAAAACAAAACTAAGAAAAAGGCACAGCAAGCCGCAGCT------GAC---ACAGGAAACAGCAGCCAGGTC---AGCC
AAAATTAC
>FJ469707/B/US/2007/CR0214
ATGGGTGCGAGAGCGTCAGTATTAAGCGGGGGAAAATTAGATCAATGGGAAAAAATTCGGCTAAGGCCAGGGGGAAAGAA
AAAATATAAATTAAAACATATAGTATGGGCAAGCAGGGAGCTAGAACGATTCGCAGTTAATCCTGGCCTGTTAGAAACAT
CAGAAGGCTGTAAACAAATATTGGGACAGCTACAGCCATCCCTTCAGACAGGATCAGAAGAACTTAAATCATTATATAAT
ACAGTAGCAGTCCTCTATTGTGTACATCAAAGGATAGAGGTAAGAGACACCAAGGAAGCTTTAGATAGGATAGAAGAAGA
GCAAAACAAAAGTAAGAAAAAGGCACAGCAAGCAGCAGCT------GAC---ACAGGAAACAGCAACCAGGTC---AGCC
AAAATTAC
>FJ469708/B/US/2006/CR0215
ATGGGTGCGAGAGCGTCAGTATTAAGCGGGGGAGAATTAGATAGATGGGAAAGAATTCGGTTAAGGCCAGGGGGAAAGAA
AAAATATAAATTAAAACATATAGTATGGGCAAGCAGGGAGCTAGAACGTTTCGCAGTTAACCCTGGCCTGTTAGAAACAA
CAGAAGGCTGTAGACAGATTCTGGGACAGCTACAACCATCCCTTCAGACAGGATCAGAAGAACTTAAATCATTATATAAT
ACAGTAGCAGTCCTCTATTGTGTACATCAAAGAATAGAGATAAAAGACACCAAGGAAGCTTTAGAAAAGATAGAGGAAGA
GCAAAACAAAAGTAAGAAAAAGGCACAACAAGCAGCAGCAGCAGCTGAC---ACAGGAAGTAACAGCAAGGTC---AGCC
AAAATTAC
>FJ469709/B/US/2006/CR0222X
ATGGGTGCGAGAGCGTCGGTATTAAGCGGGGGAGAATTAGATAAATGGGAAAAAATTCGGTTAAGGCCAGGGGGAAAGAA
ACAATATAAACTAAAACATATAGTATGGGCAAGCAGGGAGCTAGAACGATTTGCAGTTAATCCTGGCCTATTAGAGACAT
CAGAAGGCTGTAGACAAATACTGGGACAGCTACAACCATCCCTTCAGTCAGGATCAGAAGAATTTAGATCATTATATAAT
ACAATAGCAGTCCTCTATTGTGTGCATCAAAGGATAGATGTAAAAGACACCAAGGAAGCCTTAGATAAGATAGAGGAAGA
GCAAAACAAAAGTAAGAAAAAGGCACAGCAAGCAGCAGCT------GAC---ACAGGAAACAACAGCCAGGTC---AGCC
AAAATTAC
>FJ469710/B/US/2006/CR0228Q
ATGGGTGCGAGAGCGTCAGTATTAAGCGGCGGAAAATTAGATAGTTGGGAAAAAATTCGGTTACGGCCAGGAGGAAAGAA
AAAATATAAACTAAAACATATAGTATGGGCAAGCAGGGAGGTAGAACGATTAGCAGTCAATCCTGGCCTGTTAGAAACAC
CAGAAGGCTGTAGACAAATACTGGGACAGTTACAACCATCCCTTCAGACAGGATCAGAAGAACTTAAATCATTATATAAT
GCAGTAGCAGTCCTCTATTGTGTACATCAAAGGATAGAGGTAAAAGACACCAAGGAAGCTTTAGACAAGATAGAGGAAGA
GCAAAACAAAAGTAAGAAAAAGGCACAGCAAGCAGCAGCAGCT---GAC---ACAGGAAACAGCAACCAGGTC---AGCC
AAAATTAC
>FJ469711/B/US/-/CR0234
ATGGGTGCGAGAGCGTCAGTATTAAGCGGGGGAAAATTAGATAAATGGGAAAGAATTCGGTTAAGGCCAGGAGGAAAGAA
AAAATATAAGTTAAAACATTTAGTATGGGCAAGCAGGGAACTAGAACGATTCGCAGTTAATCCTGGCCTGTTAGAAACAC
CAGAAGGCTGTAGACAAATACTGGGACAGCTACACCCAAGCCTTCAGACAGGATCAGAAGAACTTAAATCATTATATAAT
ACAGTAGCAACCCTCTATTGTGTACATCAAGGGATAGAGGTAAAAGACACCAAGGAAGCTTTAGAAAAGGTAGAGGAAGA
GCAAAACAGAAGTAAGAAAAAAGCACAGCAAGCAGCAGCT------GAC---ACAGGAAACAGCAGCCGGGTT---AGCC
ATAATTAC
>FJ469712/B/US/-/CR0248X
ATGGGTGCGAGAGCGTCAGTATTAAGCGGGGGAGAATTAGATAAATGGGAGAAAATTCGGTTAAGGCCAGGGGGAAAGAA
GAAATATAGACTAAAACATATAGTATGGGCAAGCAGGGAGCTAGAACGATTCGCGGTTAACCCCGGCCTGTTAGAAACAT
CAGAAGGCTGTAGACAAATACTGGGACAACTACAACCGTCCCTTCAGACAGGATCAGAAGAACTTAGATCATTATATAAT
ACAATAGCAGTCCTCTATTGTGTGCATCAAAGAATAGAGGTAAAAGACACCAAAGAGGCTTTAGACAAGATAGAGGAAGA
GCAAAACAAAAGTAAGAAAAAAGCACAACAAACAGCCGCT------GAC---ACAGGAAACAGCAACCCGGTC---AGCC
AAAATTAC
>FJ469713/B/US/2007/CR0275
ATGGGTGCGAGAGCGTCAGTATTAAGCGGGGGAGAATTGGATAGATGGGAAAAAATTAGGTTAAGGCCAGGGGGAAAGAA
AAAATATAAATTGAAACATATAGTATGGGCAAGCAGGGAGCTAGAACGATTCGCAGTTAACCCTGGCCTGTTAGAAACAT
CAGAAGGCTGTAGACAAATACTGGGACAGCTACAACCATCCCTTCAGACAGGATCAGAAGAATTTAGATCATTATATAAT
GCAATAGCAGTCCTCTATTGTGTACATCAAAGGATAGATGTAAAAGACACCAAGGAAGCTTTAGAGAAGATAGAGGAAGA
ACAAACCAAAAGTAAGAAAAAGGCACAACAAGCAGCAGCTGCCGCGGCC---ACAGGAAACAGCAGCCAGGTC---AGCC
AAAATTAC
>FJ469714/B/US/2006/CR0276Z
ATGGGTGCGAGAGCGTCAGTAATAAGCGGGGGGGAATTAGATAGATGGGAAAAAATTAGATTACGGCCAGGGGGAAGTAA
AAAATATAAATTAAAACATATAGTATGGGCAAGCAGGGAGCTAGAACGATATGCAATTAACCCTGGCCTTTTAGAGACAG
GAGCAGGTTGCAAACAAATACTGGAACAGCTACAACCAGCCCTTCAGACAGGATCAGAAGAACTTAAATCATTATTTAAT
GCAATAGCAGTTCTCTTTTGTGTGCATCAAAGAATAGATGTAAAAGACACCAAGGAAGCTCTAGATAAGATAGAGGAGGA
GCAAAACAAGAGTAAGAAAAGAATACAGCAGGCAGCCGCT------GAC---ACAGGAAACAGCAGCCAGGTC---AGCC
AAAATTAC
>FJ469715/B/US/-/CR0289Z
ATGGGTGCGAGAGCGTCAGTATTAAGCGGGGGACAATTAGATAGATGGGAAAAAATTCGGTTAAGGCCAGGGGGAAAGAA
AAGATATAAGCTAAAACATATCGTATGGGCAAGCAGGGAGCTAGAACGATTCGCAGTCAACCCTGGCCTGTTAGAGACAT
CAGAAGGCTGCAGACAAATAATAGCACAGCTACAACCATCCCTTCAGACAGGGTCAGAAGAACTTAAATCATTATTTAAT
ACAGTAGCAACCCTCTATTGTGTACATCAAAGGATAAAGGTAAAAGACACCAAGGAAGCTTTAGAGAAAATAGAGGAAGA
GCAAAACAAAAGTAAGAAAAAGGTACAGCAAGCGGCAGCAGCAGCTGAC---ACAGGAAATAGCAGCCATGTC---AGCC
AAAATTAC
>FJ469716/B/US/2007/CR0295S
ATGGGTGCGAGAGCGTCAGTATTAAGCGGGGGACAATTAGACAAATGGGAAAAAATTCGGTTAAGGCCAGGGGGAAAGAA
AAAATATAAATTAAAACATATAGTATGGGCAAGCAGGGAGCTAGAACGATATGCACTTAATCCTGGCCTTTTAGAGACAG
CAGAGGGATGTAGACAAATACTGGGACAGCTACAACCATCCCTTCCGACAGGATCAGAAGAACTTAAATCATTATTTAAC
ACAGTAGCAACCCTCTATTGTGTACATCAAAGAATAGAGGTAAAAGACACCAAGGAAGCTCTAGACAAAATAGAGGAAGA
GCAAAATAAAAGTAAGAAAAAAGTACAGCAAGCAGCAGCT------GAC---ACAGGAAACAACAACCAGGTC---AGCC
AAAATTAC
>FJ469717/B/US/2005/CR0307R
ATGGGTGCGAGAGCGTCAATATTAAGCGGCGGAAAATTAGATAAATGGGAAAAAATTCGGTTGAGGCCAGGGGGAAAGAA
AAGCTATCAATTAAAACATTTAGTATGGGCAAGCAGGGAACTAGAACGATTCGCAGTTAATCCCGGCCTCTTAGAGACAG
CAGAGGGCTGTAGACAAATACTGGGACAGCTACAATCATCCCTTAAGACAGGAACAGAAGAACTTAGATCATTATTTAAT
GCAGTAGCAGTCCTCTATTGTGTACATCAAGGGATAGAGGTAAAAGACACCAAGGAAGCCTTAGACAAGATAGAGGAAGA
GCAAAACAAAAGTAAGAAAAAGGCACAGCAAGCAGAAGCAGCT---GAC---ACAGGAAACAACAGCACCAGGTC-AGCC
AAAATTAC
>FJ469718/B/US/2005/CR0312W
ATGGGTGCGAGAGCGTCAATATTAAGCGGGGGTGAATTAGATAGATGGGAGAAAATTCGGTTAAGGCCAGGGGGAAACAA
AAGATATAAATTAAAGCATATAGTGTGGGCAAGCAGGGAACTAGAACGATTCGCAGTCAATCCTGGCCTGTTAGAGACAT
CAGAAGGCTGCAGACAAATACTGGGACAGCTACAACCGTCCCTTAAGACAGGATCAGAAGAACTTAAGTCGTTATATAAT
ACAGTAGCAGTCCTCTATTGTGTACATGAAAGGATAGAGGTAAAAGACACCAAGGAAGCTTTAGATAAGATAGAGGAAGA
GCAAAACAAAAGTAAGAAAAAGACACAGCAAGCAGCAGCT------GAC---ACAGGAAACAGCAGCCAGGTC---AGCC
AAAATTAC
>FJ469719/B/US/-/CR0317N
ATGGGTGCGAGAGCGTCAGTATTAAGCGGGGGAGAATTAGATCGATGGGAAAAAATTCGGTTAAGGCCAGGGAGTAAGAA
AAAATATAAATTAAAACATATAGTATGGGCAAGCAGGGAGCTAGAACGATTCGCAGTTAATCCTGGCCTGTTAGAAACAT
CGGAGGGCTGTAGACAGATACTGAGACAGCTACAACCGTCCCTTCAGACAGGATCAGAAGAACTTAGATCATTATATAAT
ACAGTAGCAACCCTCTATTGTGTGCATCAAAGAATAGATGTAAAAGACACCAAGGAAGCTTTAGATAAGATAGAGGAAGA
GCAAAACAAATGTAAGCAAAAAGTGCAGCAAGCAGCAGCAGCT---GAC---ACAGGAAATAGCAGCACCAGGTC-AGCC
AAAATTAC
>FJ469720/B/US/-/CR0331P
ATGGGTGCGAGAGCGTCAGTATTAAGCGGGGGAGAATTGGATAGGTGGGAAAAAATTCGGTTAAGGCCAGGAGGAAAGAA
AAAATATAGATTAAAACATGTAGTATGGGCAAGCAGGGAGTTAGAACGATTCGCAGTTAATCCTGGCCTGTTAGAAACAT
CAGAAGGCTGTAGACAAATACTGGGACAGCTACATCCGTCCCTTCAGACAGGATCAGAGGAACTTAGATCATTATATAAT
ACAATAGCAGTCCTCTATTGTGTGCATCAGAGGATAGAGGTAAAAGACACCAAGGAAGCTCTAGAAAAAATAGAGGAAGA
GCAAAACAAAAGTAAGAAAAGGGCACCGCAAGCAGCAGCT------GAC---ACAGGAAACAGCAGCCAGGTC---AGCC
AAAATTAC
>FJ469721/B/US/2007/CR0339X
ATGGGTGCGAGAGCGTCAGTATTAAGCGGGGGAGAATTAGATAGATGGGAGAAAATTCGGTTAAGGCCAGGGGGAAAGAA
AAAATATAAGTTAAAACATATAGTATGGGCAAGCAGAGAGCTAGAACGATTCGCAGTTAATCCTGGCCTGTTAGAAACAT
CAGGAGGCTGTAGACAAATACTAGAACAGCTACAACCATCTCTTCAGACAGGATCAGAAGAACTTAAATCATTATATAAT
ACAGTAGCAACCCTCTATTGTGTACATCAAAGGATGGAGATAAAAGACACCAAGGAAGCTTTAGACAAGATAGAGGAAGA
GCGAACCAAAAGTAAGAAAAAAGCACAAGCAGCAGCAGCAGCT---GAC---ACAGGAAACAGCAGTCAGGTC---AGCC
AGAATTAC
>FJ469722/B/US/2004/CR0345Q
ATGGGTGCGAGAGCGTCAATATTAAGCGGGGGAAAATTGGATCGATGGGAAAAAATTCGGCTAAGGCCAGGAGGAAAGAA
GCAATATAAATTAATACATATAGTGTGGGCAAGCAGGGAGGTAGAACGATTCGCAGTTAATCCTGGCCTGTTAGAAACAT
CAGAAGGCTGTAGACAAATACTGGAACAGCTACAACCATCCTTTCAGACAGGATCAGAAGAACTTAGATCATTATTTAAT
ACAATAGCAACCCTCTATTGTGTGCATCAAAATATAGATATAAAAGACACCAAGGAAGCTTTAGATAAAATAGAGGAAGA
ACAAAACAAAAGTAAGAAAAGGGCACAGCAAGCAGCAGCGGCT---GAC---ACAGGAAATAACAAGCAGGTC---AGCC
AAAATTAC
>FJ469723/B/US/2006/CR0361T
ATGGGTGCGAGAGCGTCAGTATTAAGCGGGGGAAAATTAGATAAATGGGAAAAAATTCAATTAAGGCCAGGGGGAAAGAA
AAAATATAAATTAAAACATATCGTATGGGCAAGCAGGGAGCTAGAACGATTCGCAGTTAACCCTGGCCTCTTAGAAACAT
CAGGAGGCTGTAAACAAATATTGGCACAACTACAACCAAGCCTTAAGACAGGATCAGAAGAACTTAAATCATTATATAAT
ACAGTAGCAGTCCTCTATTGTGTGCATCAAAGGATAGAAATACAAGACACCAAGGAAGCCTTAGATAGGATAGAGGAAGA
ACAAAACAAAAGTGAGAAGAAGGCACAGCAAGCAGCAGCAGCTGCAGAC---ACAGGAAACAGCAGGCAGGTC---AGCC
AAAATTAC
>FJ469724/B/US/2005/CR0367Z
ATGGGTGCGAGAGCGTCAGTATTAAGCGGGGGAGATTTGGATAGGTGGGAAAAAATTCGGTTAAGGCCAGGAGGAAAGAA
AAAATATAGATTAAAACATATAGTATGGGCAAGCAGGGAGTTAGAGCGATTCGCAGTTAATCCTGGCCTGTTAGAAACAT
CAGAAGGCTGTAGACAAATAATGGGACAGCTACATCCGTCCCTTCAGACAGGATCAGAGGAACTTAGATCATTATATAAT
ACAATAGCAGTCCTCTATTGTGTGCATCAGAGGATAGAGGTAAAAGACACCAAGGAAGCTCTAGAAAAAATAGAGGAAGA
GCAAAACAAAAGTAAGAGAAAGGCACCGCAAGCAGCAGCT------GCC---ACAGGAAGCAGCAGCCAGGTC---AGCC
AAAATTAC
>FJ469725/B/US/-/CR0382N
ATGGGTGCGAGAGCGTCAGTATTAAGCGGGGGAAAATTAGATACATGGGAGAAAATTCGGTTAAGGCCAGGGGGAAAGAA
AAAATATAACTTAAAACATATAGTATGGGCAAGCAGGGAGCTAGAACGATTCGCAGTCAACCCTGGCCTGTTAGAAACAC
CAGAAGGCTGTAGACAAATACTGGGACAGTTACAACCATCCCTGCAGACAGGGTCAGAAGAACTTAAATCATTATTTAAT
ACAGTAGCAGTCCTCTATTGTGTGCATCAAAGAATAGATGTAAAAGACACCAAGGAAGCTTTAGATAAGATAGAGGAAGA
GCAAAACAAAAGTAAAAAACAAGCACAGCAAGCAGCAGCT------GAC---ACAGGAAACAACAGCCAGGTC---AGCC
AAAATTAC
>FJ469726/B/US/-/CR0413T
ATGGGTGCGAGAGCGTCGGTATTAAGCGGGGGAGACTTAGATAGGTGGGAAAAAATTCGGCTAAGACCAGGGGGAAAGAA
AACATATAAGCTAAAACATATAGTATGGGCAAGCAGGGAGCTAGAACGATTCGCAGTTAATCCTTGCCTGTTAGAAACAT
CAACAGGCTGTAGACAAATATTGGGACAGCTACACCCATCCCTTCAGACAGGATCAGAGGAACTTAAATCATTATATAAT
ACAGTAGCAACCCTCTATTGTGTGCATCAAAAGATAGAGATAAAAGACACCAAGGATGCTTTAGATAGAATAGAGGAAGA
GCAAAACAAAAGTAAGAAAAAAGCACAGCAAGCAGCAGCTGCT---GAC---ACAGGAAGTAGCAGCCAGGCC---AGCC
AAAATTAC
>FJ469727/B/US/-/F701
ATGGGTGCGAGAGCGTCAGTATTAAGTGCGGGGGAATTAGATAAATGGGAAAAAATTCGGTTAAGGCCAGGAGGAAAGAA
AAAATATAGGTTAAAACATATAGTATGGGCAAGCAGGGAGCTAGAACGATTTGCAGTTAATCCTGGCCTGTTAGAAACAG
CAGAGGGCTGTAAACAAATATTGGGACAACTACAATCATCCCTTCAGACAGGATCAGAAGAACTTAAATCATTGTTTAAT
CTAGTAGCAGTCCTCTGGTGTGTGCATCAAAAGATAGATGTAAAAGACACTAAGGAAGCTTTAGATAAGATAGAAGAAGA
GAAAAACAAAAGCAAGAAAAAGGCACAGCAAGCAGCAGCT------GAC---ACAGGAAACAGCAACCAGGTC---AGCC
AAAATTAC
>FJ469729/B/US/-/F710
ATGGGTGCGAGAGCGTCAGTATTAAGCGGGGGAGAATTAGATAGATGGGAAAAAATTCGGTTAAGGCCAGGGGGAAAGAA
AAGATATAAATTAAAACATATTGTATGGGCAAGCAGGGAGCTAGAACGATTCGCAGTTAACCCTAGCCTGTTAGAAACAT
CAGAAGGCTGTAGACAAATACTGAGACAGCTACAGCCATCTCTTCAAACAGGATCAGAAGAGATTAAATCATTATATAAT
ACAGTAGCAACCCTCTATTGTGTACATCAAAGGATAGATGTAAAAGACACCAAGGAAGCCTTAGACAAGATAGAGGAAGA
GCAAAACAAAAGTAAGAAAAAAGCACAGCCAGCAGCAGCAGCT---GAC---ACAGAAAACAGCAGCCAGGTC---AGCC
AAAATTAC
>FJ469730/B/US/2002/F714
ATGGGTGCGAGAGCGTCAGTATTAAGCGGGGGAAAATTAGATAAATGGGAAAAAATTCGGTTAAGGCCAGGGGGAAAGAA
AAAATATAAATTAAAACATATAGTATGGGCAAGCAGGGAGCTAGAACGCTTCGCAGTTAATCCCGGCCTGTTAGAAACAT
CAGAAGGCTGTAGACAAATATTGATGCAGCTACAACCATCCCTTCAGACAGGATCAGAAGAACTTAAATCATTATATAAT
ACAGTAGCAACCCTCTATTGTGTGCATCAAAATGTAGAGATAAGAGACACCAAGGAAGCTTTAGACAAGATAGAGGAAGA
GCGAAACAAAAGTAAGAAAAAAGCACAGCAAGCAGCAGCT------GAC---ACAGGAACCAACAGCCAGGTC---AGCC
AAAATTAC
>FJ469731/B/US/2003/F7157
ATGGGTGCGAGAGCGTCAGTATTAAGCGGGGGAAAATTAGATAAATGGGAAAAAATTCGGTTGAGGCCAGGGGGAAAGAA
ACAATATAAATTAAAACATATAGTATGGGCAAGCAGGGAGCTAGAACGATTCGCAGTCAATCCTGGCCTGTTAGAAACAC
CAGAAGGCTGCAGACAAATACTGGGACAACTACAACCGTCCCTTCAGACAGGATCAGAAGAACTTAAATCATTATTTAAT
ACAATAGCAGTCCTCTATTGTGTGCATCAAAACATAGAGGTAAGAGACACCAAGGAAGCTCTAGACAAGATAGAGGAAGA
GCAAAACAAAAGTAAGAAAAAAGCACAGCAAGCGGCAGCT------GAC---ACAGGAAACAGCGGCCAGGTC---AGTC
AAAATTAC
>FJ469732/B/US/2004/F7165
ATGGGTGCGAGAGCGTCAGTATTAAGCGGGGGAGAATTAGATAGATGGGAGAAGATTCGGCTAAGGCCAGGGGGAAAGAA
AAAATATAGACTAAAACATATAGTATGGGCAAGCAGGGAACTAGAGCGATTTGCAGTTAATCCTGGCCTGTTAGAAACAT
CAGAAGGCTGCAGACAAATATTGGGACAGCTACAACCGTCCCTTCAGACAGGATCAGAAGAGCTTAGATCATTATTTAAT
ACAGTAGCAACTCTCTATTGTGTGCATCAAAGGATAGATGTAAAAGACACCAAGGAAGCTTTAGAGAAGATAGAGGAAGA
GCAAAACAAAAGTAAGGAAAAAGCACAGCAAGCAGCAGCTGCAGCTGAC---ACAGGAAACAGCAAGCAGGTTGTCAGCC
AAAATTAC
>FJ469733/B/US/2004/F7172
ATGGGTGCGAGAGCGTCAGTATTAAGCGGGGGACAATTAGATAGATGGGAGAAAATTCGGTTAAGGCCAGGGGGAAAGAA
AAGATATAAGCTAAAACATATCGTATGGGCAAGCAGGGAGCTAGAACGATTCGCAGTTAACCCTGGCCTGTTAGAGACAT
CAGAAGGCTGCAGACAAATATTAGCACAGCTACAACCAGCCCTTCAGACAGGATCAGAAGAACTTAAATCATTATTTAAT
ACAGTAGCAACCCTCTATTGTGTACATCAAAGGATAGAGGTAAAAGACACCAAGGAAGCTTTAGAGAAAATAGAGGAAGA
GCAAAACAAAAGTAAGAAAAAGGTACAGCAAGCAGCAGCAGCAGCTGAC---ACAGGAAACAGCAGCCAGGTC---AGCC
AAAATTAC
>FJ469734/B/US/2002/F719
ATGGGTGCGAGAGCGTCAGTATTAAGCGGGGGAGAATTAGATAAATGGGAAAGAATTCGGTTAAGGCCAGGAGGAAAGAA
AAAATATAAACTAAAACATATAGTATGGGCAAGCAGGGAACTAGAACGATTTGCACTTAATCCTGGCCTGTTAGAAACAT
CAGAAGGCTGTAGACAAATAATAGGACAGTTACAACCGTCCCTCAAGACAGGATCAGAAGAGATTAAATCATTATACAAT
ACAGTAGCAACCCTCTATTGTGTACATCAAAGGATAGAGGTAAAAGACACCAAGGAAGCTTTAGATAAGATAGAGGAGGA
GCAAAACAAAAGTAAGAAAAAGGCACAGCAAGCAGCCGCT------GAC---ACAGGAAACAGCAGCGCAAGGTC-AGCC
AAAATTAC
>FJ469735/B/US/2002/F762P
ATGGGTGCGAGAGCGTCAGTATTAAGCGGCGGAGAATTAGATAGATGGGAAAAGATTCGGTTAAGGCCAGGGGGAAAGAA
AAAATATAGACTAAAACATATAGTATGGGCAAGCAGGGAGCTAGAACGATTTGCAGTCAATCCTGGCCTTTTAGAGACAG
CAGGCGGCTGTAAACAAATAATGGAACAACTACAGCCATCCCTTCAGACAGGATCAGAAGAACTTAGATCATTATTTAAC
ACAATAGCAGTCCTTTATTGTGTGCATCAAAGGATAGAGGTAAAAGACACCAAGGAAGCTTTAGAGAAGGTAGAGGAGGA
GCAAAACAAAAGTAAGAAAAAAGCACAGCAAGCAGCAGCT------GAC---ACAGGACGCAACAGCCAGGTC---AGCC
AAAATTAC
>FJ469737/B/US/2002/F797
ATGGGTGCGAGAGCGTCAATATTAAGCGGGGGACAATTAGATAAATGGGAAAAAATTCGGTTAAGACCAGGAGGAAAGAA
AAAATACAAATTCAGACATATAGTATGGGCAAGCAGGGAGCTAGAACGATTTGCAGTTAATCCTAGCCTGTTAGAAACAT
CAGAAGGCTGTCGACAAATACTGGGACAGTTACAACCATCCCTTCAGACAGGATCAGAAGAACTTAAATCACTATATAAT
ACAGTAGCAGTCCTCTATTGTGTACATCAAAGAATAGAGATAAAAGACACCAAGGACGCTTTAGACAAAATAGAGGAAGA
GCAAAACAAAAGTAAGAAAAAAGCACAGCAAGCGGCAGCT------GAC---ACAGGAAACAGCAGCCAGGTC---AGCC
AAAATTAC
>FJ469738/B/US/2001/L805
ATGGGTGCGAGAGCGTCAGTATTAAGCGGGGGAAAATTAGATCAATGGGAAAAAATTCGGTTAAGGCCAGGGGGAAAGAA
AAAATATAGATTAAAACATATAGTATGGGCAAGCAGGGAGCTAGAACGATTCGCAATTAATCCTGGCCTATTAGAAACAG
CAGAAGGTTGTAGACAAATACTGGGACAGATACAACCATCCCTTCAGACAGGATCAGAAGAACTTAGATCATTATATAAT
ACAGTAGCAACCCTCTATTGTGTACATCAAAGGATGGATGTAAAAGACACCAAGGAAGCTTTAGACAAGATAGAGGAAGA
GCAAAACAAAAGTAAGCAAAGAGCACAGCAAGCAGCTGCT------GAC---ACAGGAAACAACAGCACCAGGTC-AGCC
AAAATTAC
>FJ469739/B/US/2003/L8107
ATGGGTGCGAGAGCGTCAGTATTAAGCGGGGGAGAATTGGATAGATGGGAAAGAATTCGGTTAAGGCCAGGGGGAAAGAA
AAAATATAGATTAAAACATATAGTATGGGCAAGCAGGGAGCTAGAACGATTTGCCGTTAATCCTGGCCTATTAGAAACAT
CAGAAGGCTGTAGACAAATAATAAGGCAGCTACAACCATCCCTTCAGACAGGATCAGAAGAACTTAGATCATTATATAAT
ACAGTTGCAACCCTCTATTGTGTACATCAAAAGATAGATGTAAAAGACACCAAGGAAGCTCTAGACAAAATAGAGGAAGA
GCAAAACAAGAGTAAGAAAATGGCACAGCAAGCAGCAGCT------GAC---ACAGGAAACAGCAGCAGCCAGGTCAGCC
AAAATTAC
>FJ469740/B/US/2003/L8116
ATGGGTGCGAGAGCGTCAGTATTAAGCGGCGGAGAATTAGATAGATGGGAAAAAATTCGGTTAAGGCCAGGGGGAAAGAA
ACAGTATAGACTAAAACATATAGTATGGGCAAGCAGGGAGCTAGAACGATTCGCAGTCAACCCTGGCCTGTTAGAAACAT
CAGAAGGCTGCAGACAAATACTGAGACAGATACAACCGTCCCTTCAGACAGGATCAGAAGAACTTAAATCATTATATAAT
ACAGTAGCAGTCCTCTATTGTGTACATCAAAGAATAATAGTAAGAGATACCAAGGAAGCTTTAGACAAAATAGAGGAAGA
GCAAAGCAAAAGTAAGAAAAAGGAACAGCAAGCAGCAGCT------GAC---ACAGGAAACAGCAGTCAAGTC---AGCC
AAAATTAC
>FJ469742/B/US/2003/L8152
ATGGGTGCGAGAGCGTCAATATTAAGCGGGGGACAATTAGATAGATGGGAAAAAATTCGATTAAGGCCAGGAGGAAAGAA
ACAATACAAACTAAAACATCTAGTATGGGCAAGCAGGGAGCTAGAACGATTCTCAATTAATCCTGGCCTGTTAGAAACCG
CAGAAGGTTGTAGACAAATACTGAGACAGCTACAACCATCCCTTCAGACAGGATCAGAAGAACTTAAATCATTATTTAAT
ACAGTAGCAACCCTCTATTGTGTGCATCAAAGGATAGATGTAAAAGACACCAAAGAAGCTTTAGATAAGATAGAGGAAGA
ACAAAACAAAAGTAAGAAAAAGGCACAACAAGCAGCAGCAGCT---GAC---ACAGAAAATAGCAGCCAGGTC---AGCC
AAAATTAC
>FJ469743/B/US/2003/L8180
ATGGGTGCGAGAGCGTCAGTATTAAGCGGGGGTGAATTAGATAGATGGGAAAAAATTCGGTTAAGGCCAGGAGGAAAGAA
AAAATATAGGTTAAAACATATAGTATGGGCAAGCAGGGAGCTAGAACGATTTGCAGTAATTCCTGGCCTTTTAGAAACAG
CAGAAGGCTGTAAACAAATATTGGAACAGCTACAACCATCCTTGAGAACAGGATCAGAAGAACTTAAGTCGTTATTTAAT
ACAATAGCAGTCCTCTTTTGTGTGCATCAAAGGATAGAGGTAAAAGACACCAAGGAGGCTTTAGATAAGATAGAGGAAGA
GAAAAATAAAAGTAAGAAAAGGGCACAGCAAGCAGCCGCT------GAC---ACAGGAAACAGCAGCCAGGTCAGCAGCC
AAAATTAC
>FJ469744/B/US/-/L8188
ATGGGTGCGAGAGCGTCAGTATTAAGCGGCGGAGAATTAGATAGATGGGAGAAAATTCGGTTACGGCCAGGGGGAAAGAA
AAGATATAAGCTAAAACATATAGTATGGGCAAGCAGGGAGCTAGAACGATTCGCAGTCAACCCTGGCCTGTTAGAAACAT
CAGGAGGCTGTAGACAAATCTTGGGACAATTACAACCATCCCTTCAGACAGGATCAGAAGAACTTAAATCATTATATAAT
ACAATAGCAGTCCTCTATTGTGTGCATCAAAGGATAGAGGTAAAAGACACCAAGGAAGCTTTAGACAAAATAGAGGAAGA
GCAAAACAAATGTAAGAAAAAAGCACAGCAAGCAGCAGCT------GAC---ACAGGAAACAGCAGCCAGGTC---AGCC
AAAATTAC
>FJ469745/B/US/2004/L819
ATGGGTGCGAGAGCGTCAGTATTAAGCGGGGGAGAATTAGATAAATGGGAAAAAATTCGGTTAAGGCCAGGGGGAAAGAA
AAAATATCAATTAAAACATATAGTATGGGCAAGCAGGGAGCTAGAACGATTCGCAGTCAATCCCGGCCTGTTAGAAACAT
CAGAAGGCTGTAGACAAATAATAAAACAGCTACAACCATCCCTACAGACAGGATCAGAAGAACTTAAATCATTATACAAT
ACAGTAGCAGTCCTCTATTGTGTACATCAAAAAATAGAGATAAAAGACACCAAGGAAGCTTTAGAGAAGATAGAGGAAGA
GCAAAACAAAAGTAAGAAAAAAGCACAACAAGCAGCAGCT------GAC---ACAGGAAATAGCAGCCAGGTC---AGCC
AAAATTAC
>FJ469746/B/US/2005/L8249
ATGGGTGCGAGAGCGTCGGTATTAAGCGGGGGAGAATTAGATAGATGGGAAAAAATTCGGTTAAGGCCAGGGGGAAGGAA
AAAATATAAACTAAAACATATAGTATGGGCAAGCAGGGAGCTAGAACGATTCGCAGTTAATCCTGGCCTATTAGAAACAA
CAGCAGGCTGTAGGCAAATACTGGAACAGCTACAGCCATCCCTTCAGACAGGATCAGAGGAACTTAAATCATTATATAAT
ACAGTAGCAACCCTCTATTGTGTACATCAGAAGATAGATGTAAGAGACACCAAGGAAGCTTTAGACAAGATAGAGGAAGA
GCAAAACAAAAGTAAGAGAAAAGCACAGCAAGCAGCAGCT------GAC---ACAGGAAACAGCAGTCAGGTC---AGCC
AAAATTAC
>FJ469747/B/US/2005/L827
ATGGGTGCGAGAGCGTCAGTATTAAGCGGGGGAAAATTAGATAAATGGGAGAAAATTAGGTTAAGGCCAGGGGGAAAGAC
AAAGTATAAATTACAACATCTAGTCTGGGCAAGCAGGGAGTTAGAACGATTCGCAGTCAATCCTGGCCTGTTAGAAACAG
CAGAAGGCTGCAGACAGATACTGGGACAATTACAACCATCCCTTCAGACAGGATCAGAAGAACTTAAATCATTATTTAAT
ACAATAGCAGTCCTCTATTGTGTGCATCAAAGGATAGATGTAAAAGACACCAAAGAAGCCGTAGATAAAATAGAGGAAGA
GCAAAACAAAAGTAAGAAAAAAGCACAGCAAGCAGCAGCT------GAC---ACAGGAAACAGCAGCCAGGTC---AGCC
AAAATTAC
>FJ469748/B/US/2002/L861P
ATGGGTGCGAGAGCGTCGATATTAAGCGGGGGAGAATTGGATAGATGGGAGAAAATTCGGTTACGGCCAGGGGGAAAGAA
AAAATATAAACTAAAACATATAGTATGGGCAAGCAGGGAGCTAGAACGATTTGCAGTTAATCCTGGCCTATTAGAAACAT
CAGAAGGCTGTAGACAAATATTGAGACAGCTACAGCCATCCCTTCAGACAGGGTCAGAAGAACTTAAATCATTATATAAC
ACAGTAGCAACACTCTATTGTGTGCATCAAAGAATAGATGTAAAAGACACCAAGGAAGCTTTAGATAAGATAGAGGAAGA
GCAAAACAGAAGTAAGAAACAAGCACAGCAAGCAGCAGCT------GAC---ACAGGAAACAGCAGCAGCCAGGCTAGCC
AAAATTAC
>FJ469749/B/US/2002/L893P
ATGGGTGCGAGAGCGTCAGTATTAAGCGGGGGAGAATTAGATAGATGGGAAAAAATTCGGTTAAGGCCAGGAGGAAAGAA
AAAATATAAGTTAAAACATATAGTATGGGCAAGCAGGGAGCTAGAACGATTCGCAGTTAATCCTGGCCTGTTAGAAACAT
CAGCAGGCTGTAGACAAATACTGGGACAGCTACAACCATCCATTCAGACAGGATCAGAAGAACTTAAATCATTATATAAT
ACAGTAGCAACCCTCTATTGTGTGCATCAAAAGATAGATGTAAAAGACACCAAGGAAGCTTTAGAGAAAATAGAGGAAGA
GCAAAACAAAAGTAAGAAAAAAGCACAACAAGCAGCAGCT------GAC---ACAGGAAATAGCAGCCAGGTC---AGCC
AAAATTAC
>FJ469750/B/US/-/L896
ATGGGTGCGAGAGCGTCAGTACTAAGCGGGGGAGAATTAGATAGATGGGAAAAAATTCGGTTACGGCCAGGGGGAAAGAA
AAAATATAGATTAAAACATATAGTATGGGCAAGCAGGGAGCTAGAACGATTCGCAGTTAACCCTGGCCTTTTAGAAACAT
CAGAAGGTTGTAGACAAATACTGGGACAGCTACAACCATCCCTTCAGACAGGATCAGAAGAGCTTAGATCATTATTCAAT
ACAGTAGCAACCCTCTATTGTGTGCATCAAAAGATAGATGTAAAAGACACCAAGGAAGCGTTAGAGAAGATAGAGGAAGA
GCAAAACAAAAGTAAGAAAAAGGCACAGCAAGCAGCGGCT------GAC---ACAGGAAACAGCAGCCAGGTC---AGCC
AGAATTAC
>FJ469751/B/US/2002/MTF
ATGGGTGCGAGAGCGTCAATATTAAGCGGGGGAGAATTAGATAAATGGGAAAAAATTCGGCTCAGGCCAGGGGGAAAGAA
AAAGTATAAATTGAAACATATAGTATGGGCAAGCAGGGAGTTAGAGAGGTTCGCAGTTAATCCTGGCCTTTTAGAAACAT
CAGAAGGCTGTAGACAAATATTGGAACAGCTACAACCATCCCTTCAGACAGGATCAGAAGAACTTAAATCATTATATAAT
ACAATAGCAGTCCTCTATTGTGTACATCAAAGGATAGAGGTAAAAGACACCAAGGAAGCTTTAGACAAAATAGAGGAAGA
GCAAAACAAAAGTAAGAAAAGGGCACAGCAAGCAGCAGCTGCCGCTGAC---ACAGGAAACAGAAACCAGGTC---AGCC
AAAATTAC
>FJ469752/B/US/-/NCQ
ATGGGTGCGAGAGCGTCAGTATTAAGCGGGGGAGAATTAGATAGATGGGAGAAAATTCGATTAAGGCCAGGGGGAAAGAA
AAAATATAAATTAAAACATATAGTATGGGCAAGCAGGGAGCTAGAGCGATTCGCAGTTAACCCTGGCCTGTTAGAAACAT
CAGAAGGCTGTAGACAAATACTGGGACAACTACAACCATCCCTTCAGACAGGATCAGAAGAACTTAAATCATTATATAAT
ACAGTAGCAGTCCTCTATTGTGTGCATCAAAGGATAGAGGTAAAAGACACCAAGGAAGCCTTAGACAAGATAGAGGAAGA
GCAAAACAAAAGTAAGAAAAAAGCACAGCAAGCAGCAGCT------GAC---ACAGGAAACAGCAGCGAGGTC---AGCA
GAAATTTC
>FJ469753/B/US/2003/PRLS01
ATGGGTGCGAGAGCGTCAGTATTAAGCGGTGGCGAATTAGATAAATGGGAAAGAATTCGGTTGCGGCCAGGGGGAAAGAA
AAAATATCAATTAAAACATATAGTATGGGCAAGCAGGGAACTAGAACGATTCTCAATCAATCCTGGCCTGTTAGAAACAT
CAGAGGGCTGTAGACAAATACTGAGACAGTTACAACCATCCCTTCAGACAGGATCAGAGGAGCTTAAATCATTATTTAAT
ACAGTAGCAACCCTCTATTGTGTACATCAAAAGATAGATGTAAAAGACACCAAGGAAGCTTTAGAGAAGATAGAGGAAGA
GCAAAACAAAAGTAAGAAAAAAGCACAGCAAGCGGAAGCT------GAC---ACAGGAAGCAACAACCAGGTC---AGCC
AGAATTAC
>FJ469754/B/US/2002/PRLS02
ATGGGTGCGAGAGCGTCAGTATTAAGCGGGGGAGAATTAGATAAATGGGAAAGAATTCGGTTAAGGCCAGGAGGAAAGAA
AAAATATAAATTAAAACATATAGTATGGGCAAGCAGGGAGCTAGAACGATTTGCACTTAATCCTGGCCTGTTAGAAACAT
CAGAAGGCTGTAGACAAATAATAGGACAGTTACAACCGTCCCTCAAGACAGGAACAGAAGAAATTAAATCATTATTTAAT
ACAGTAGCAACCCTCTATTGTGTACATCAAAGAATAGAGGTAAAAGACACCAAGGAAGCTTTAGATAAGATAGAGGAAGA
GCAAAACAAAAGTAAGAAAAAGGCACAGCAAGCAGCCGCT------GAC---ACAGGAAACAGCAGCGCAATGTC-AGCC
AAAATTAC
>FJ469755/B/US/2003/PRLS04
ATGGGTGCGAGAGCGTCAGTATTAAGCGGGGGAGATTTGGATAGATGGGAGAAAATTCGGTTACGGCCAGGGGGAAAGAA
AAAATATCAGTTAAAACATATAGTATGGGCAAGCAGGGAGCTAGAACGATTCGCCATTAATCCTGGCCTATTAGAAACAT
CAGAAGGTTGTAGACAGATAATGAGCCAGCTACAATCATCCCTTCAGACAGGATCTGAAGAACTTAGATCATTATATAAT
ACAGTTGCAACCCTCTATTGTGTGCATCAAAAGATAGATGTAAAAGACACCAAGGAAGCTTTAGACATAGTAGAGGAAGA
ACAAAACAAGAGTAAGAAAAAGGCACAGCAAGCAGCAGCT------GAC---ACAGGAAACAGCAGCGCCAGGTC-AGCC
AAAATTAC
>FJ469756/B/US/-/PRLS05
ATGGGTGCGAGAGCGTCGGTATTAAGCGGGGGAGAATTGGATAAATGGGAAAAAATTCGGTTAAGGCCAGGGGGAAAGAA
AAAGTATAAATTAAAGCATATAGTATGGGCAAGCAGGGAGCTAGAACGATTCGCGGTCAACCCTGGCCTGTTAGAAACAG
CGGAGGGCTGTAGACAAATACTGGGACAGCTACAACCAGCCCTTCAGACAGGATCAGAAGAACTTAGATCATTATATAAT
ACAGTAGCAACCCTCTATTGTGTACATCAAAAGATAGATGTAAAAGACACCAAGGAAGCCTTAGACAAGATAGAGGAGGA
GCAAAACAAAAGTAAGAAAAAGGCACAGCAAGCAGCAGCT------GAC---ATAGGAAACAACAGCTCGGTC---AGCC
AAAATTAC
>FJ469757/B/US/2002/PRLS08
ATGGGTGCGAGAGCGTCAGTATTAAGCGGGGGAAAATTAGATACATGGGAGAAAATTCGGTTAAGGCCAGGGGGAAAGAA
AAAATATAAATTAAAGCATCTAGTATGGGCAAGCAGGGAGCTGGAACGATTCGCAATTAATCCTGGCCTATTAGAAACAT
CAGATGGCTGTAGACAGATAATAGGACAGCTACAATCAGCTCTTCAGACAGGATCAGAAGAACTTAGATCATTATATAAT
ACAGTAGCAACCCTCTATTGTGTGCATCAAAGAATAGATGTAAAAGACACCAAGGAAGCTTTAGATAAGATAGAGGAAGA
GCAAAACAAAAGTAAGAAAAAGGCACAGCAAGCAGCAGCT------GAC---ACAGGAAATAGCAGCCAGGTC---AGCC
AAAATTAC
>FJ469758/B/US/2002/PRLS09
ATGGGTGCGAGAGCGTCAGTATTAAGCGGGGGAGAATTGGATAGATGGGAGAAAATTCGGTTAAGGCCAGGGGGAAGGAA
AAAATATCAACTAAAACATATAGTATGGGCAAGCAGGGAGCTGGAGCGATTCGCACTTAATCCTGGCCTATTAGAAACAT
CAGAGGGCTGTAGACGAATACTAGGACAGCTACAGCCATCCCTTCAGACAGGATCAGAAGAACTAAGATCATTATATAAT
ACAGTAGCAACCCTCTATTGTGTGCATCAAAAGATAGATGTAAAAGACACCAAGGAAGCTTTAGATAAGATAGAGGAAGA
GCAAAACAAAAGTAAGAAAAAAGCACAGCAAGCAGCAGCAGCT---GAC---ACAGGAAACAGCAACCAGGTC---AGCC
AAAATTAC
>FJ469760/B/US/2002/PRLS16
ATGGGTGCGAGAGCGTCAGTATTAAGCGGGGGAGAATTAGATAGATGGGAAAAAATTCGGTTAAGGCCAGGAGGAAAGAA
AAAATATAGACTAAAACATGTAGTATGGGCAAGCAGGGAGCTAGAACGATTCGCAGTTAATCCTGGCCTGTTAGAAACAT
CAGAAGGCTGTAGACAAATACTAGGACAGCTACAGCCATCCCTTAAAACGGGATCAGAAGAACTTAGATCATTATTTAAT
ACAGTAGCAGTCCTCTATTGTGTACATCAAAAGATAGATGTAAAAGACACCAAGGAAGCCTTAGAGAAGATAGAGGAAGA
ACAAAACAAAAGTAAGCAAAAGACACAGCAAGCAGCAGCT--------GGCG------AACAGCAGTCAGGTC---AGCC
AAAATTAC
>FJ469761/B/US/-/PRLS17
ATGGGTGCGAGAGCGTCAGTATTAAGCGGGGGAGAATTAGATAGATGGGAAAAAATTCGGTTACGGCCAGGGGGAAAGAA
ACAATATAGATTAAAACATATAGTATGGGCAAGCAGGGAACTAGAACGATTCGCAGTTAATCCTGGCCTATTAGAAACAG
CAGGAGGATGTAGACAGATACTGGAACAGCTACAACCATCCCTTCAGACAGGATCAGAAGAACTTAGATCATTATATAAT
ACAGTAGCAACCCTCTATTGTGTGCATCAAAAAATAGATGTAAGAGACACCAAGGAAGCTTTAGACAAAATAGAGGAAGA
GCAAAACAAAAGTAAGAAAAAGGCACAGCAAGCAGCAGCT------GAC---ACAGGAAGCTGCAGCCAGGCC---AGCC
AAAATTAC
>FJ469762/B/US/2002/PRLS18
ATGGGTGCGAGAGCGTCAGTATTAAGCGGCGGAGAATTAGATAGATGGGAAAAAATTCGGTTAAGGCCAGGGGGAAAGAA
ACAGTATAGATTAAAACATATAGTATGGGCAAGCAGGGAGCTAGAACGATTCGCAGTCAACCCTGGCCTGTTAGAAACAT
CAGAAGGCTGCAGACAAATACTGAGACAGTTACAACCGTCCCTTCAGACAGGATCAGAAGAACTTAAATCATTATATAAT
ACAGTAGCAGTCCTTTATTGTGTACATCAAAGAATAATAGTAAGAGATACCAAGGAAGCTTTAGACAAAATAGAGGAAGA
GCAAAGCAAAAGTAAGAAAAAGGAACAGCAAGCAGCAGCT------GAC---ACAGGAAACAGCAGTCAAGTC---AGCC
AAAATTAC
>FJ469763/B/US/-/PRLS19
ATGGGTGCGAGAGCGTCAGTATTAAGCGGGGGAGAATTGGATAGATGGGAAAAAATTCGGTTAAGGCCAGGGGGAAAGAA
AAAATATAAATTAAAACATCTAGTATGGGCAAGCAGGGAGCTAGAACGATTTGCAGTTAATCCCGGCCTGTTAGAAACAT
CAGCGGGCTGTAGACAAATACTGGGACAGCTACAACCATCCCTTCAGACAGGATCAGAAGAACTTAAATCATTATATAAT
ACAGTAGCAACCCTCTATTGTGTGCATCAAAGGATAGATGTAAAAGACACCAAGGAAGCTTTAGAAAAGATAGAGGAAGA
GCAAAACAAAAGTAAGAAAAAGGCACAGCAAGCAGCAGCT------GAC---ACAGGAAATGGCAGCCAGGTC---AGCC
AAAATTAC
>FJ469764/B/US/2003/PRLS24
ATGGGTGCGAGAGCGTCAGTATTAAGCGGGGGAGAATTAGATAGATGGGAAAAAATTCGGTTAAGGCCAGGGGGAAAGAA
AAAATATAGATTAAAACATATAGTATGGGCAAGCAGGGAGCTAGAACGATTTGCAGTTAACCCTGGCCTGTTAGAAACAA
CAGAGGGCTGTAGACGAATATTGGAACAGCTACAGCCATCCCTTCAGACAGGATCAGAAGAACTTAGATCCTTATTCAAT
ACAATAGCAACTCTCTATTGTGTACATGCAAAGATAGAGGTAAGAGACACCAAGGAAGCTTTAGATAAGGTAGAGGAAGA
GCAAAACAAAAGTAAGAAAAGGGCACAGCAAGCAGCAGCAGCAGCTGAC---ACAGGAAACAGCAGCAAGGTC---AGCC
AAAATTAC
>FJ469765/B/US/2003/PRLS25
ATGGGTGCGAGAGCGTCAGTATTAAGTGCGGGGGAATTAGATAAATGGGAAAAAATTCGGTTAAGGCCAGGAGGAAAGAA
AAAATATAGGTTAAAACATATAGTATGGGCAAGCAGGGAGCTAGAACGATTTGCAGTTAATCCTGGCCTGTTAGAAACAT
CAGAGGGCTGTAAACAAATATTGGGACAACTACAACCGTCCCTTCGGACAGGATCAGAAGAACTTAAATCATTGTTTAAT
TTAGTAGCAGTCCTCTGGTGTGTGCATCAAAAGATAGATGTAAAAGACACTAAGGAAGCTTTAGATAAGATAGAGGAAGA
GCAAAACAAAAGCAAGAAAAAGGCACAGCAAGCAGCAGCT------GAC---ACAGGAAACAGCAACCAGGTC---AGCC
AAAATTAT
>FJ469766/B/US/-/PRLS28
ATGGGTGCGAGAGCGTCAGTATTAAGCGGGGGAGAATTAGATCGATGGGAAAAAATTCGGTTAAGGCCAGGGGGAAAGAA
AAAATATAAATTAAAACATATAGTATGGGCAAGCAGGGAGTTAGAACGATTCGCCGTTAACCCTGGTCTGTTAGAAACAT
CAGACGGCTGTAGACAAATACTGGGACAGCTACAACCATCCCTTCAGACAGGATCAGAAGAGCTTAAATCATTATATAAT
ACAGTAGCAGTCCTCTATTGTGTACATCAAAAGATAGAGATAAAAGACACCAAGGAAGCTTTAGAGAAGATAGAGGAAGA
GCAAAACAAAAGTAAGAAAAAAGCACAGCAAGCAGCAGCT------GAC---ACAGGAAAGAACAGCCAGGTCAGCAGCC
AAAATTAC
>FJ469767/B/US/-/SH8127
ATGGGTGCGAGAGCGTCAGTATTAAGCGGGGGAGAATTAGATAAGTGGGAAAAAATTCGATTAAGGCCAGGAGGAAAGAA
AAAATATAAATTAAAACATATAGTATGGGCAAGCAGGGAGCTAGAACGATTTGCAGTCAATCCTGGCCTGTTAGAAACAT
CAGAAGGCTGCAGACAAATACTGGGACAGTTACAACCATCCCTGCAGACAGGATCAGAAGAACTTGGATCATTATATAAT
ACAATGGCAGTCCTCTATTGTGTGCATCAAAGGATAGATGTAAAAGACACCAAGGAAGCTTTAGATAAGATAGAGGAAGA
GCAAAACAAAAGTAAGAAAAAGGCACAGCAAGCAGCAGCT------GGC---ACAGGAAACAGCAGCCAGGTC---AGCC
AAAATTAC
>FJ469768/B/US/-/SH8183
ATGGGTGCGAGAGCGTCAGTATTAAGCGGGGGAGAATTAGATAGATGGGAAAAAATTCGGTTAAGGCCAGGGGGAAGGAA
AAAATATAGACTAAAACATGTAGTATGGGCAAGCAGGGAGCTAGAACGATTCGCAGTTAATCCTGGCCTGTTAGAAACAT
CAGAAGGCTGTAGACAAATACTGGGACAGCTACAACCATCCCTTCAGACAGGATCAGAAGAACTTAGATCATTATATAAT
ACAATAGCAGTCCTCTATTGTGTACATCGAAAGATAGAGGTAAAAGACACCAAGGAAGCTTTAGACAAGATAGAGGAAGA
GCAAAATAAAAGTAAGAAAAAGGCACAGCCAGCAGCAGCT------GAC---ACAGGAAACAGCAGCCAGGCCACGAGCC
AAAATTAC
>FJ469769/B/US/-/SH8229
ATGGGTGCGAGAGCGTCAGTATTAAGCGGGGGAAAATTAGATAGATGGGAAAAAATTCGGTTAAGGCCAGGGGGAAAGAA
AAAATATCAATTAAAACATATAGTATGGGCAAGCAGGGAACTAGAACGATTTGCAGTTAATCCTAGCCTGGTAGAAACAT
CAGAAGGCTGTAGACAGATATTGAGACAGCTACAACCATCCCTTCAGACAGGATCAGAAGAACTTAAATCATTATATAAT
ACAATAGCAGTCCTCTATTGTGTGCATCAAAACATAGAGGTAAAAGACACCAAGGAAGCTTTAGATAAGATAGAGGAAGA
GCAAAACAAAAGTGAGAAAAAGGCACAGCAAGCAGCAGCT------GAC---ACAAATAACAACAGCCCGGTC---AGCC
AAAATTTT
>FJ469770/B/US/2003/SH8233
ATGGGTGCGAGAGCGTCAGTATTAAGCGGGGGAAAATTAGATGCATGGGAAAAAATTCGGTTAAGGCCTGGGGGAAAGAA
AAAATATAGATTAAAACATCTAGTATGGGCAAGCAGGGAGCTAGAACGATTCGCAGTAAATCCTAGCCTGTTAGAAACAC
CAGAAGGCTGTAAACAAATACTGGTACAGCTACAACCGTCCCTTCAGACAGGATCAGAAGAACTTAAATCATTATATAAT
ACAGTAGCAACCCTCTATTGTGTGCATAGCAGGATAGAGGTAAAAGACACCAAGGAAGCTTTAGACAAGATAGAGGAAGA
GCAAAACAAAAGCAAGAAAAGGACACAGCAAGCAGCAGCAGCT---GAC---ACAGGAAACAGCAGCCAGGGTAGCAGCC
ATAATTAC
>FJ469772/B/US/2004/SH858
ATGGGTGCGAGAGCGTCGGTATTAAGCGGGGGACAATTAGATAAATGGGAAAGAATTCGGTTAAGGCCAGGAGGAAAGAA
AAAATATCAGTTAAAACATATAGTATGGGCAAGCAGGGAGCTAGAACGATTCGCAGTCAATCCTGGCCTGCTAGAAACAT
CAGAAGGCTGTAGACAAATACTGAGACAGCTACAACCATCCCTTCAGACAGGATCAGAAGAACTTAAATCATTATATAAT
ACAGTAGCAACCCTCTATTGTGTGCATCAAAAGATAGATGTAAAAGACACCAAGGAAGCTTTAGAGAAAATAGAGGAAGA
GCAAAACAAAAGTAAGAAAAAAGCACAACAAGCAGCAGCT------GAC---ACAGGAAATAGCAGTCAGGTC---AGCC
AAAATTAC
>FJ495818/B/US/2006/CH40E_flA1
ATGGGTGCGAGAGCGTCAGTATTAAGCGGGGGAGAATTAGACAAATGGGAAAAAATTCGGTTAAGGCCAGGAGGAAGAAA
ACAGTACAAATTAAAACATATAGTATGGGCAAGCAGGGAACTAGAACGATTCGCAGTTAATCCTGGCCTGTTAGAAACAT
CAGAAGGCTGTAGACAAATAATGGGACAGCTACAACCAGCCCTCCAGACAGGATCAGAAGAACTTAGATCATTATATAAT
ACAGTAGCAGTCCTCTATTGTGTGCATCAAAGAATAGATGTAAAAGACACCAAGGAAGCTTTAGACAAGATAGAGGAAGA
GCAAAACAAATGTAAGAAAAAAGCACAGCAAGCAGCAGCT------GAC---ACAGGAAACAGCAACCAGGTC---AGCC
AAAATTAC
>FJ495819/B/US/2006/CH40E_flA2
ATGGGTGCGAGAGCGTCAGTATTAAGCGGGGGAGAATTAGACAAATGGGAAAAAATTCGGTTAAGGCCAGGAGGAAGAAA
ACAGTACAAATTAAAACATATAGTATGGGCAAGCAGGGAACTAGAACGATTCGCAGTTAATCCTGGCCTGTTAGAAACAT
CAGAAGGCTGTAGACAAATAATGGGACAGCTACAACCAGCCCTCCAGACAGGATCAGAAGAACTTAGATCATTATATAAT
ACAGTAGCAGTCCTCTATTGTGTGCATCAAAGAATAGATGTAAAAGACACCAAGGAAGCTTTAGACAAGATAGAGGAAGA
GCAAAACAAATGTAAGAAAAAAGCACAGCAAGCAGCAGCT------GAC---ACAGGAAACAGCAACCAGGTC---AGCC
AAAATTAC
>FJ495820/B/US/2006/CH40E_flA3
ATGGGTGCGAGAGCGTCAGTATTAAGCGGGGGAGAATTAGACAAATGGGAAAAAATTCGGTTAAGGCCAGGAGGAAGAAA
ACAGTACAAATTAAAACATATAGTATGGGCAAGCAGGGAACTAGAACGATTCGCAGTTAATCCTGGCCTGTTAGAAACAT
CAGAAGGCTGTAGACAAATAATGGGACAGCTACAACCAGCCCTCCAGACAGGATCAGAAGAACTTAGATCATTATATAAT
ACAGTAGCAGTCCTCTATTGTGTGCATCAAAGAATAGATGTAAAAGACACCAAGGAAGCTTTAGACAAGATAGAGGAAGA
GCAAAACAAATGTAAGAAAAAAGCACAGCAAGCAGCAGCT------GAC---ACAGGAAACAGCAACCAGGTC---AGCC
AAAATTAC
>FJ495821/B/US/2006/CH40E_flC7
ATGGGTGCGAGAGCGTCAGTATTAAGCGGGGGAGAATTAGACAAATGGGAAAAAATTCGGTTAAGGCCAGGAGGAAGAAA
ACAGTACAAATTAAAACATATAGTATGGGCAAGCAGGGAACTAGAACGATTCGCAGTTAATCCTGGCCTGTTAGAAACAT
CAGAAGGCTGTAGACAAATAATGGGACAGCTACAACCAGCCCTCCAGACAGGATCAGAAGAACTTAGATCATTATATAAT
ACAGTAGCAGTCCTCTATTGTGTGCATCAAAGAATAGATGTAAAAGACACCAAGGAAGCTTTAGACAAGATAGAGGAAGA
GCAAAACAAATGTAAGAAAAAAGCACAGCAAGCAGCAGCT------GAC---ACAGGAAACAGCAACCAGGTC---AGCC
AAAATTAC
>FJ495822/B/US/2006/CH40E_flF10
ATGGGTGCGAGAGCGTCAGTATTAAGCGGGGGAGAATTAGACAAATGGGAAAAAATTCGGTTAAGGCCAGGAGGAAGAAA
ACAGTACAAATTAAAACATATAGTATGGGCAAGCAGGGAACTAGAACGATTCGCAGTTAATCCTGGCCTGTTAGAAACAT
CAGAAGGCTGTAGACAAATAATGGGACAGCTACAACCAGCCCTCCAGACAGGATCAGAAGAACTTAGATCATTATATAAT
ACAGTAGCAGTCCTCTATTGTGTGCATCAAAGAATAGATGTAAAAGACACCAAGGAAGCTTTAGACAAGATAGAGGAAGA
GCAAAACAAATGTAAGAAAAAAGCACAGCAAGCAGCAGCT------GAC---ACAGGAAACAGCAACCAGGTC---AGCC
AAAATTAC
>FJ495823/B/US/2006/CH40E_flF7
ATGGGTGCGAGAGCGTCAGTATTAAGCGGGGGAGAATTAGACAAATGGGAAAAAATTCGGTTAAGGCCAGGAGGAAGAAA
ACAGTACAAATTAAAACATATAGTATGGGCAAGCAGGGAACTAGAACGATTCGCAGTTAATCCTGGCCTGTTAGAAACAT
CAGAAGGCTGTAGACAAATAATGGGACAGCTACAACCAGCCCTCCAGACAGGATCAGAAGAACTTAGATCATTATATAAT
ACAGTAGCAGTCCTCTATTGTGTGCATCAAAGAATAGATGTAAAAGACACCAAGGAAGCTTTAGACAAGATAGAGGAAGA
GCAAAACAAATGTAAGAAAAAAGCACAGCAAGCAGCAGCT------GAC---ACAGGAAACAGCAACCAGGTC---AGCC
AAAATTAC
>FJ495824/B/US/2006/CH40E_flF9
ATGGGTGCGAGAGCGTCAGTATTAAGCGGGGGAGAATTAGACAAATGGGAAAAAATTCGGTTAAGGCCAGGAGGAAGAAA
ACAGTACAAATTAAAACATATAGTATGGGCAAGCAGGGAACTAGAACGATTCGCAGTTAATCCTGGCCTGTTAGAAACAT
CAGAAGGCTGTAGACAAATAATGGGACAGCTACAACCAGCCCTCCAGACAGGATCAGAAGAACTTAGATCATTATATAAT
ACAGTAGCAGTCCTCTATTGTGTGCATCAAAGAATAGATGTAAAAGACACCAAGGAAGCTTTAGACAAGATAGAGGAAGA
GCAAAACAAATGTAAGAAAAAAGCACAGCAAGCAGCAGCT------GAC---ACAGGAAACAGCAACCAGGTC---AGCC
AAAATTAC
>FJ495825/B/US/2006/CH40E_flG3
ATGGGTGCGAGAGCGTCAGTATTAAGCGGGGGAGAATTAGACAAATGGGAAAAAATTCGGTTAAGGCCAGGAGGAAGAAA
ACAGTACAAATTAAAACATATAGTATGGGCAAGCAGGGAACTAGAACGATTCGCAGTTAATCCTGGCCTGTTAGAAACAT
CAGAAGGCTGTAGACAAATAATGGGACAGCTACAACCAGCCCTCCAGACAGGATCAGAAGAACTTAGATCATTATATAAT
ACAGTAGCAGTCCTCTATTGTGTGCATCAAAGAATAGATGTAAAAGACACCAAGGAAGCTTTAGACAAGATAGAGGAAGA
GCAAAACAAATGTAAGAAAAAAGCACAGCAAGCAGCAGCT------GAC---ACAGGAAACAGCAACCAGGTC---AGCC
AAAATTAC
>FJ495826/B/US/2006/CH40E_flG6
ATGGGTGCGAGAGCGTCAGTATTAAGCGGGGGAGAATTAGACAAATGGGAAAAAATTCGGTTAAGGCCAGGAGGAAGAAA
ACAGTACAAATTAAAACATATAGTATGGGCAAGCAGGGAACTAGAACGATTCGCAGTTAATCCTGGCCTGTTAGAAACAT
CAGAAGGCTGTAGACAAATAATGGGACAGCTACAACCAGCCCTCCAGACAGGATCAGAAGAACTTAGATCATTATATAAT
ACAGTAGCAGTCCTCTATTGTGTGCATCAAAGAATAGATGTAAAAGACACCAAGGAAGCTTTAGACAAGATAGAGGAAGA
GCAAAACAAATGTAAGAAAAAAGCACAGCAAGCAGCAGCT------GAC---ACAGGAAACAGCAACCAGGTC---AGCC
AAAATTAC
>FJ495937/B/US/2006/CH58E_flA1
ATGGGTGCGAGAGCGTCGGTAATAAGTGGTGCGGAATTAGATAGATGGGAAAAAATTCGGTTAAGGCCAGGAGGAAGTAA
AAAATATAAATTAAAACATATAGTATGGGCAAGCAGGGAGTTAGAACGATTCGCAGTCAATCCTGGCCTATTAGAAACAT
CAGAAGGCTGTAGACAAATACTGGTACAGCTACAACCATCTCTTCAGACAGGATCAGAAGAACTTAAATCATTATATAAT
ACAGTAGTAACCCTCTATTGTGTGCATCGAAGGATAGATGTAAAAGACACCAAAGAAGCTTTAGAAAAGGTAGAGGAAGA
GCAAAACAAAAGTAAGAAAAATGCACAGCAAGCAGCAGCT------GGC---ACAGGAAACAGCAGTCAGGTC---AGCC
AGAATTAC
>FJ495939/B/US/2006/CH58E_flA7
ATGGGTGCGAGAGCGTCGGTAATAAGTGGTGCGGAATTAGATAGATGGGAAAAAATTCGGTTAAGGCCAGGAGGAAGTAA
AAAATATAAATTAAAACATATAGTATGGGCAAGCAGGGAGTTAGAACGATTCGCAGTCAATCCTGGCCTATTAGAAACAT
CAGAAGGCTGTAGACAAATACTGGTACAGCTACAACCATCTCTTCAGACAGGATCAGAAGAACTTAAATCATTATATAAT
ACAGTAGTAACCCTCTATTGTGTGCATCGAAGGATAGATGTAAAAGACACCAAAGAAGCTTTAGAAAAGGTAGAGGAAGA
GCAAAACAAAAGTAAGAAAAATGCACAGCAAGCAGCAGCT------GGC---ACAGGAAACAGCAGTCAGGTC---AGCC
AGAATTAC
>FJ495940/B/US/2006/CH58E_flA8
ATGGGTGCGAGAGCGTCGGTAATAAGTGGTGCGGAATTAGATAGATGGGAAAAAATTCGGTTAAGGCCAGGAGGAAGTAA
AAAATATAAATTAAAACATATAGTATGGGCAAGCAGGGAGTTAGAACGATTCGCAGTCAATCCTGGCCTATTAGAAACAT
CAGAAGGCTGTAGACAAATACTGGTACAGCTACAACCATCTCTTCAGACAGGATCAGAAGAACTTAAATCATTATATAAT
ACAGTAGTAACCCTCTATTGTGTGCATCGAAGGATAGATGTAAAAGACACCAAAGAAGCTTTAGAAAAGGTAGAGGAAGA
GCAAAACAAAAGTAAGAAAAATGCACAGCAAGCAGCAGCT------GGC---ACAGGAAACAGCAGTCAGGTC---AGCC
AGAATTAC
>FJ495941/B/US/2006/CH58E_flA9
ATGGGTGCGAGAGCGTCGGTAATAAGTGGTGCGGAATTAGATAGATGGGAAAAAATTCGGTTAAGGCCAGGAGGAAGTAA
AAAATATAAATTAAAACATATAGTATGGGCAAGCAGGGAGTTAGAACGATTCGCAGTCAATCCTGGCCTATTAGAAACAT
CAGAAGGCTGTAGACAAATACTGGTACAGCTACAACCATCTCTTCAGACAGGATCAGAAGAACTTAAATCATTATATAAT
ACAGTAGTAACCCTCTATTGTGTGCATCGAAGGATAGATGTAAAAGACACCAAAGAAGCTTTAGAAAAGGTAGAGGAAGA
GCAAAACAAAAGTAAGAAAAATGCACAGCAAGCAGCAGCT------GGC---ACAGGAAACAGCAGTCAGGTC---AGCC
AGAATTAC
>FJ495942/B/US/2006/CH58E_flC4
ATGGGTGCGAGAGCGTCGGTAATAAGTGGTGCGGAATTAGATAGATGGGAAAAAATTCGGTTAAGGCCAGGAGGAAGTAA
AAAATATAAATTAAAACATATAGTATGGGCAAGCAGGGAGTTAGAACGATTCGCAGTCAATCCTGGCCTATTAGAAACAT
CAGAAGGCTGTAGACAAATACTGGTACAGCTACAACCATCTCTTCAGACAGGATCAGAAGAACTTAAATCATTATATAAT
ACAGTAGTAACCCTCTATTGTGTGCATCGAAGGATAGATGTAAAAGACACCAAAGAAGCTTTAGAAAAGGTAGAGGAAGA
GCAAAACAAAAGTAAGAAAAATGCACAGCAAGCAGCAGCT------GGC---ACAGGAAACAGCAGTCAGGTC---AGCC
AGAATTAC
>FJ495943/B/US/2006/CH58E_flC5
ATGGGTGCGAGAGCGTCGGTAATAAGTGGTGCGGAATTAGATAGATGGGAAAAAATTCGGTTAAGGCCAGGAGGAAGTAA
AAAATATAAATTAAAACATATAGTATGGGCAAGCAGGGAGTTAGAACGATTCGCAGTCAATCCTGGCCTATTAGAAACAT
CAGAAGGCTGTAGACAAATACTGGTACAGCTACAACCATCTCTTCAGACAGGATCAGAAGAACTTAAATCATTATATAAT
ACAGTAGTAACCCTCTATTGTGTGCATCGAAGGATAGATGTAAAAGACACCAAAGAAGCTTTAGAAAAGGTAGAGGAAGA
GCAAAACAAAAGTAAGAAAAATGCACAGCAAGCAGCAGCT------GGC---ACAGGAAACAGCAGTCAGGTC---AGCC
AGAATTAC
>FJ496000/B/US/2006/CH77E_flA1
ATGGGTGCGAGAGCGTCAATATTAAGCGGGGGAGAATTAGATAGATGGGAAAAAATTCGGCTACGGCCAGGGGGAAAGAA
ACAGTATAAATTAAAACATATAGTATGGGCAAGCAGGGAGCTAGAACGATTCGCAGTTAACCCCAGCCTGTTAGAAACAT
CAGAAGGTTGTAGACAAATATTGGGACAGCTACAACCATCCCTTCAGACAGGATCAGAAGAACTTAAATCATTATATAAT
ACAGTAGCAGTCCTCTATTGTGTACACCAAAGAATAGAGGTAAAAGATACTAAGGAAGCTTTAGACAAAATAGAGGAAGA
GCAAAACAAAAGTAAGAAAAAGGCACAGCAAGCAGCAGCT------GCC---ACAGGAACAAGCAGCCAGGTC---AGCC
AAAATTAC
>FJ496001/B/US/2006/CH77E_flA2
ATGGGTGCGAGAGCGTCAATATTAAGCGGGGGAGAATTAGATAGATGGGAAAAAATTCGGCTACGGCCAGGGGGAAAGAA
ACAGTATAAATTAAAACATATAGTATGGGCAAGCAGGGAGCTAGAACGATTCGCAGTTAACCCCAGCCTGTTAGAAACAT
CAGAAGGTTGTAGACAAATATTGGGACAGCTACAACCATCCCTTCAGACAGGATCAGAAGAACTTAAATCATTATATAAT
ACAGTAGCAGTCCTCTATTGTGTACACCAAAGAATAGAGGTAAAAGATACTAAGGAAGCTTTAGACAAAATAGAGGAAGA
GCAAAACAAAAGTAAGAAAAAGGCACAGCAAGCAGCAGCT------GCC---ACAGGAACAAGCAGCCAGGTC---AGCC
AAAATTAC
>FJ496002/B/US/2006/CH77E_flB3
ATGGGTGCGAGAGCGTCAATATTAAGCGGGGGAGAATTAGATAGATGGGAAAAAATTCGGCTACGGCCAGGGGGAAAGAA
ACAGTATAAATTAAAACATATAGTATGGGCAAGCAGGGAGCTAGAACGATTCGCAGTTAACCCCAGCCTGTTAGAAACAT
CAGAAGGTTGTAGACAAATATTGGGACAGCTACAACCATCCCTTCAGACAGGATCAGAAGAACTTAAATCATTATATAAT
ACAGTAGCAGTCCTCTATTGTGTACACCAAAGAATAGAGGTAAAAGATACTAAGGAAGCTTTAGACAAAATAGAGGAAGA
GCAAAACAAAAGTAAGAAAAAGGCACAGCAAGCAGCAGCT------GCC---ACAGGAACAAGCAGCCAGGTC---AGCC
AAAATTAC
>FJ496003/B/US/2006/CH77E_flC3
ATGGGTGCGAGAGCGTCAATATTAAGCGGGGGAGAATTAGATAGATGGGAAAAAATTCGGCTACGGCCAGGGGGAAAGAA
ACAGTATAAATTAAAACATATAGTATGGGCAAGCAGGGAGCTAGAACGATTCGCAGTTAACCCCAGCCTGTTAGAAACAT
CAGAAGGTTGTAGACAAATATTGGGACAGCTACAACCATCCCTTCAGACAGGATCAGAAGAACTTAAATCATTATATAAT
ACAGTAGCAGTCCTCTATTGTGTACACCAAAGAATAGAGGTAAAAGATACTAAGGAAGCTTTAGACAAAATAGAGGAAGA
GCAAAACAAAAGTAAGAAAAAGGCACAGCAAGCAGCAGCT------GCC---ACAGGAACAAGCAGCCAGGTC---AGCC
AAAATTAC
>FJ496004/B/US/2006/CH77E_flC4
ATGGGTGCGAGAGCGTCAATATTAAGCGGGGGAGAATTAGATAGATGGGAAAAAATTCGGCTACGGCCAGGGGGAAAGAA
ACAGTATAAATTAAAACATATAGTATGGGCAAGCAGGGAGCTAGAACGATTCGCAGTTAACCCCAGCCTGTTAGAAACAT
CAGAAGGTTGTAGACAAATATTGGGACAGCTACAACCATCCCTTCAGACAGGATCAGAAGAACTTAAATCATTATATAAT
ACAGTAGCAGTCCTCTATTGTGTACACCAAAGAATAGAGGTAAAAGATACTAAGGAAGCTTTAGACAAAATAGAGGAAGA
GCAAAACAAAAGTAAGAAAAAGGCACAGCAAGCAGCAGCT------GCC---ACAGGAACAAGCAGCCAGGTC---AGCC
AAAATTAC
>FJ496005/B/US/2006/CH77E_flC7
ATGGGTGCGAGAGCGTCAATATTAAGCGGGGGAGAATTAGATAGATGGGAAAAAATTCGGCTACGGCCAGGGGGAAAGAA
ACAGTATAAATTAAAACATATAGTATGGGCAAGCAGGGAGCTAGAACGATTCGCAGTTAACCCCAGCCTGTTAGAAACAT
CAGAAGGTTGTAGACAAATATTGGGACAGCTACAACCATCCCTTCAGACAGGATCAGAAGAACTTAAATCATTATATAAT
ACAGTAGCAGTCCTCTATTGTGTACACCAAAGAATAGAGGTAAAAGATACTAAGGAAGCTTTAGACAAAATAGAGGAAGA
GCAAAACAAAAGTAAGAAAAAGGCACAGCAAGCAGCAGCT------GCC---ACAGGAACAAGCAGCCAGGTC---AGCC
AAAATTAC
>FJ496006/B/US/2006/CH77E_flC9
ATGGGTGCGAGAGCGTCAATATTAAGCGGGGGAGAATTAGATAGATGGGAAAAAATTCGGCTACGGCCAGGGGGAAAGAA
ACAGTATAAATTAAAACATATAGTATGGGCAAGCAGGGAGCTAGAACGATTCGCAGTTAACCCCAGCCTGTTAGAAACAT
CAGAAGGTTGTAGACAAATATTGGGACAGCTACAACCATCCCTTCAGACAGGATCAGAAGAACTTAAATCATTATATAAT
ACAGTAGCAGTCCTCTATTGTGTACACCAAAGAATAGAGGTAAAAGATACTAAGGAAGCTTTAGACAAAATAGAGGAAGA
GCAAAACAAAAGTAAGAAAAAGGCACAGCAAGCAGCAGCT------GCC---ACAGGAACAAGCAGCCAGGTC---AGCC
AAAATTAC
>FJ496007/B/US/2006/CH77E_flD5
ATGGGTGCGAGAGCGTCAATATTAAGCGGGGGAGAATTAGATAGATGGGAAAAAATTCGGCTACGGCCAGGGGGAAAGAA
ACAGTATAAATTAAAACATATAGTATGGGCAAGCAGGGAGCTAGAACGATTCGCAGTTAACCCCAGCCTGTTAGAAACAT
CAGAAGGTTGTAGACAAATATTGGGACAGCTACAACCATCCCTTCAGACAGGATCAGAAGAACTTAAATCATTATATAAT
ACAGTAGCAGTCCTCTATTGTGTACACCAAAGAATAGAGGTAAAAGATACTAAGGAAGCTTTAGACAAAATAGAGGAAGA
GCAAAACAAAAGTAAGAAAAAGGCACAGCAAGCAGCAGCT------GCC---ACAGGAACAAGCAGCCAGGTC---AGCC
AAAATTAC
>FJ496072/B/US/2002/04013226_2_flA8
ATGGGTGCGAGAGCGTCAGTATTAAGCGGGGGAGAATTAGATAAATGGGAAAAAATTCGGTTAAGGCCAGGAGGAAAGAA
AAAATATAAATTAAAACATATAGTATGGGCAAGCAGGGAGCTAGAACGATTCGCAGTCAACCCTGGCCTGTTAGAAACAT
CAGGAGGCTGTAGGCAGATACTGGGACAGTTACAACCGTCCCTTCAGACAGGATCAGAAGAACTTAAATCATTATATAAT
ACAGTAGCAGTCCTCTATTGTGTACATCAAAGGATAGAGGTGAAAGACACCAAGGAAGCTTTAGACAAAATAGAGGAAGA
GCAAAACAAAAGTAAGAAAAAGGCACAACAAGCAGTAGCT------GAC---ACAGGAAACAGCAGCCAGGTC---AGCC
AAAATTAC
>FJ496073/B/US/2002/04013226_2_flA9
ATGGGTGCGAGAGCGTCAGTATTAAGCGGGGGAGAATTAGATAAATGGGAAAAAATTCGGTTAAGGCCAGGAGGAAAGAA
AAAATATAAATTAAAACATATAGTATGGGCAAGCAGGGAGCTAGAACGATTCGCAGTCAACCCTGGCCTGTTAGAAACAT
CAGGAGGCTGTAGGCAGATACTGGGACAGTTACAACCGTCCCTTCAGACAGGATCAGAAGAACTTAAATCATTATATAAT
ACAGTAGCAGTCCTCTATTGTGTACATCAAAGGATAGAGGTGAAAGACACCAAGGAAGCTTTAGACAAAATAGAGGAAGA
GCAAAACAAAAGTAAGAAAAAGGCACAACAAGCAGTAGCT------GAC---ACAGGAAACAGCAGCCAGGTC---AGCC
AAAATTAC
>FJ496074/B/US/2002/04013226_2_flB10
ATGGGTGCGAGAGCGTCAGTATTAAGCGGGGGAGAATTAGATAAATGGGAAAAAATTCGGTTAAGGCCAGGAGGAAAGAA
AAAATATAAATTAAAACATATAGTATGGGCAAGCAGGGAGCTAGAACGATTCGCAGTCAACCCTGGCCTGTTAGAAACAT
CAGGAGGCTGTAGGCAGATACTGGGACAATTACAACCGTCCCTTCAGACAGGATCAGAAGAACTTAAATCATTATATAAT
ACAGTAGCAGTCCTCTATTGTGTACATCAAAGGATAGAGGTGAAAGACACCAAGGAAGCTTTAGACAAAATAGAGGAAGA
GCAAAACAAAAGTAAGAAAAAGGCACAACAAGCAGTAGCT------GAC---ACAGGAAACAGCAGCCAGGTC---AGCC
AAAATTAC
>FJ496075/B/US/2002/04013226_2_flC1
ATGGGTGCGAGAGCGTCAGTATTAAGCGGGGGAGAATTAGATAAATGGGAAAAAATTCGGTTAAGGCCAGGAGGAAAGAA
AAAATATAAATTAAAACATATAGTATGGGCAAGCAGGGAGCTAGAACGATTCGCAGTCAACCCTGGCCTGTTAGAAACAT
CAGGAGGCTGTAGGCAGATACTGGGACAGTTACAACCGTCCCTTCAGACAGGATCAGAAGAACTTAAATCATTATATAAT
ACAGTAGCAGTCCTCTATTGTGTACATCAAAGGATAGAGGTGAAAGACACCAAGGAAGCTTTAGACAAAATAGAGGAAGA
GCAAAACAAAAGTAAGAAAAAGGCACAACAAGCAGTAGCT------GAC---ACAGGAAACAGCAGCCAGGTC---AGCC
AAAATTAC
>FJ496076/B/US/2002/04013226_2_flD12
ATGGGTGCGAGAGCGTCAGTATTAAGCGGGGGAGAATTAGATAAATGGGAAAAAATTCGGTTAAGGCCAGGAGGAAAGAA
AAAATATAAATTAAAACATATAGTATGGGCAAGCAGGGAGCTAGAACGATTCGCAGTCAACCCTGGCCTGTTAGAAACAT
CAGGAGGCTGTAGGCAGATACTGGGACAGTTACAACCGTCCCTTCAGACAGGATCAGAAGAACTTAAATCATTATATAAT
ACAGTAGCAGTCCTCTATTGTGTACATCAAAGGATAGAGGTGAAAGACACCAAGGAAGCTTTAGACAAAATAGAGGAAGA
GCAAAACAAAAGTAAGAAAAAGGCACAACAAGCAGTAGCT------GAC---ACAGGAAACAGCAGCCAGGTC---AGCC
AAAATTAC
>FJ496077/B/US/2002/04013226_2_flD7
ATGGGTGCGAGAGCGTCAGTATTAAGCGGGGGAGAATTAGATAAATGGGAAAAAATTCGGTTAAGGCCAGGAGGAAAGAA
AAAATATAAATTAAAACATATAGTATGGGCAAGCAGGGAGCTAGAACGATTCGCAGTCAACCCTGGCCTGTTAGAAACAT
CAGGAGGCTGTAGGCAGATACTGGGACAGTTACAACCGTCCCTTCAGACAGGATCAGAAGAACTTAAATCATTATATAAT
ACAGTAGCAGTCCTCTATTGTGTACATCAAAGGATAGAGGTGAAAGACACCAAGGAAGCTTTAGACAAAATAGAGGAAGA
GCAAAACAAAAGTAAGAAAAAGGCACAACAAGCAGTAGCT------GAC---ACAGGAAACAGCAGCCAGGTC---AGCC
AAAATTAC
>FJ496078/B/US/2002/04013226_2_flH11
ATGGGTGCGAGAGCGTCAGTATTAAGCGGGGGAGAATTAGATAAATGGGAAAAAATTCGGTTAAGGCCAGGAGGAAAGAA
AAAATATAAATTAAAACATATAGTATGGGCAAGCAGGGAGCTAGAACGATTCGCAGTCAACCCTGGCCTGTTAGAAACAT
CAGGAGGCTGTAGGCAGATACTGGGACAGTTACAACCGTCCCTTCAGACAGGATCAGAAGAACTTAAATCATTATATAAT
ACAGTAGCAGTCCTCTATTGTGTACATCAAAGGATAGAGGTGAAAGACACCAAGGAAGCTTTAGACAAAATAGAGGAAGA
GCAAAACAAAAGTAAGAAAAAGGCACAACAAGCAGTAGCT------GAC---ACAGGAAACAGCAGCCAGGTC---AGCC
AAAATTAC
>FJ496079/B/US/2002/04013226_2_flH5
ATGGGTGCGAGAGCGTCAGTATTAAGCGGGGGAGAATTAGATAAATGGGAAAAAATTCGGTTAAGGCCAGGAGGAAAGAA
AAAATATAAATTAAAACATATAGTATGGGCAAGCAGGGAGCTAGAACGATTCGCAGTCAACCCTGGCCTGTTAGAAACAT
CAGGAGGCTGTAGGCAGATACTGGGACAGTTACAACCGTCCCTTCAGACAGGATCAGAAGAACTTAAATCATTATATAAT
ACAGTAGCAGTCCTCTATTGTGTACATCAAAGGATAGAGGTGAAAGACACCAAGGAAGCTTTAGACAAAATAGAGGAAGA
GCAAAACAAAAGTAAGAAAAAGGCACAACAAGCAGTAGCT------GAC---ACAGGAAACAGCAGCCAGGTC---AGCC
AAAATTAC
>FJ496080/B/US/2002/04013226_2_flH6
ATGGGTGCGAGAGCGTCAGTATTAAGCGGGGGAGAATTAGATAAATGGGAAAAAATTCGGTTAAGGCCAGGAGGAAAGAA
AAAATATAAATTAAAACATATAGTATGGGCAAGCAGGGAGCTAGAACGATTCGCAGTCAACCCTGGCCTGTTAGAAACAT
CAGGAGGCTGTAGGCAGATACTGGGACAGTTACAACCGTCCCTTCAGACAGGATCAGAAGAACTTAAATCATTATATAAT
ACAGTAGCAGTCCTCTATTGTGTACATCAAAGGATAGAGGTGAAAGACACCAAGGAAGCTTTAGACAAAATAGAGGAAGA
GCAAAACAAAAGTAAGAAAAAGGCACAACAAGCAGTAGCT------GAC---ACAGGAAACAGCAGCCAGGTC---AGCC
AAAATTAC
>FJ496081/B/US/2005/04013396_0_flE6
ATGGGTGCGAGAGCGTCAGTATTAAGCGGCGGAAAATTAGACCAGTGGGAAAAAATTCGGTTAAGGCCAGGAGGAAGGAA
AAAATATAAGTTAAAACATATAGTATGGGCAAGCAGGGAGCTAGAAAGATTTGCAGTCAACCCTGGCCTGTTAGAAACAT
CAGAAGGCTGCAGACAAATATTGGAACAGCTACAGCCAGCTCTTAAGACAGGATCAGAAGAACTTAAATCATTATATAAT
ACAGTAGCAACCCTCTATTGTGTACATCAAAGGATAGATGTAAAAGACACCAAGGAAGCTTTAGATAGGATAGAGGAAGA
GCAAAACAAAAGTAAGAAAGCGGCACAGCCGGCAGCCGCTGCAGCTGCC---GCAGGAAACAGCAGCCAGGTC---AGCC
AAAATTAC
>FJ496082/B/US/2005/04013396_0_flF3
ATGGGTGCGAGAGCGTCAGTATTAAGCGGCGGAAAATTAGACCAGTGGGAAAAAATTCGGTTAAGGCCAGGAGGAAGGAA
AAAATATAAGTTAAAACATATAGTATGGGCAAGCAGGGAGCTAGAAAGATTTGCAGTCAACCCTGGCCTGTTAGAAACAT
CAGAAGGCTGCAGACAAATATTGGAACAGCTACAGCCAGCTCTTAAGACAGGATCAGAAGAACTTAAATCATTATATAAT
ACAGTAGCAACCCTCTATTGTGTACATCAAAGGATAGATGTAAAAGACACCAAGGAAGCTTTAGATAGGATAGAGGAAGA
GCAAAACAAAAGTAAGAAAGCGGCACAGCCGGCAGCCGCTGCAGCTGCC---GCAGGAAACAGCAGCCAGGTC---AGCC
AAAATTAC
>FJ496083/B/US/2005/04013396_0_flF4
ATGGGTGCGAGAGCGTCAGTATTAAGCGGCGGAAAATTAGACCAGTGGGAAAAAATTCGGTTAAGGCCAGGAGGAAGGAA
AAAATATAAGTTAAAACATATAGTATGGGCAAGCAGGGAGCTAGAAAGATTTGCAGTCAACCCTGGCCTGTTAGAAACAT
CAGAAGGCTGCAGACAAATATTGGAACAGCTACAGCCAGCTCTTAAGACAGGATCAGAAGAACTTAAATCATTATATAAT
ACAGTAGCAACCCTCTATTGTGTACATCAAAGGATAGATGTAAAAGACACCAAGGAAGCTTTAGATAGGATAGAGGAAGA
GCAAAACAAAAGTAAGAAAGCGGCACAGCCGGCAGCCGCTGCAGCTGCC---GCAGGAAACAGCAGCCAGGTC---AGCC
AAAATTAC
>FJ496084/B/US/2005/04013396_0_flG7
ATGGGTGCGAGAGCGTCAGTATTAAGCGGCGGAAAATTAGACCAGTGGGAAAAAATTCGGTTAAGGCCAGGAGGAAGGAA
AAAATATAGGTTAAAACATATAGTATGGGCAAGCAGGGAGCTAGAAAGATTTGCAGTCAACCCTGGCCTGTTAGAAACAT
CAGAAGGCTGCAGACAAATATTGGAACAGCTACAGCCAGCTCTTAAGACAGGATCAGAAGAACTTAAATCATTATATAAT
ACAGTAGCAACCCTCTATTGTGTACATCAAAGGATAGATGTAAAAGACACCAAGGAAGCTTTAGATAGGATAGAGGAAGA
GCAAAACAAAAGTAAGAAAGCGGCACAGCCGGCAGCCGCTGCAGCTGCC---GCAGGAAACAGCAGCCAGGTC---AGCC
AAAATTAC
>FJ496085/B/US/2005/04013396_0_flG8
ATGGGTGCGAGAGCGTCAGTATTAAGCGGCGGAAAATTAGACCAGTGGGAAAAAATTCGGTTAAGGCCAGGAGGAAGGAA
AAAATATAAGTTAAAACATATAGTATGGGCAAGCAGGGAGCTAGAAAGATTTGCAGTCAACCCTGGCCTGTTAGAAACAT
CAGAAGGCTGCAGACAAATATTGGAACAGCTACAGCCAGCTCTTAAGACAGGATCAGAAGAACTTAAATCATTATATAAT
ACAGTAGCAACCCTCTATTGTGTACATCAAAGGATAGATGTAAAAGACACCAAGGAAGCTTTAGATAGGATAGAGGAAGA
GCAAAACAAAAGTAAGAAAGCGGCACAGCCGGCAGCCGCTGCAGCTGCC---GCAGGAAACAGCAGCCAGGTC---AGCC
AAAATTAC
>FJ496145/B/US/1991/SUMA_flC5
ATGGGTGCGAGAGCGTCAGTATTAAGCGGGGGAGAATTAGATAGATGGGAAAAAATTCGGTTAAGGCCAGGGGGAAAGAA
AAAATATCAATTAAAACATATAGTATGGGCAAGCAGGGAGCTAGAACGATTCGCAGTTAACCCTGGCCTGTTAGAAACAT
CAGAAGGATGTAGACAAATACTGGGACAGCTACAACCAGCCCTTCAGACAGGATCAGAAGAACTTAAATCATTATATAAT
ACAGTAGCGACCCTCTATTGTGTGCATCAAAAGATAGATGTAAAAGATACCAAGGAAGCTTTAGATAAGATAGAGGAAGA
GCAAAACAAAAGTAAGAAAAAAGCACAGCAAGCAGCAGCT------GAC---GCAGGAAACAACAGCCAGGTC---AGCC
AAAATTAC
>FJ496146/B/US/1991/SUMA_flC7
ATGGGTGCGAGAGCGTCAGTATTAAGCGGGGGAGAATTAGATAGATGGGAAAAAATTCGGTTAAGGCCAGGGGGAAAGAA
AAAATATCAATTAAAACATATAGTATGGGCAAGCAGGGAGCTAGAACGATTCGCAGTTAACCCTGGCCTGTTAGAAACAT
CAGAAGGATGTAGACAAATACTGGGACAGCTACAACCAGCCCTTCAGACAGGATCAGAAGAACTTAAATCATTATATAAT
ACAGTAGCGACCCTCTATTGTGTGCATCAAAAGATAGATGTAAAAGATACCAAGGAAGCTTTAGATAAGATAGAGGAAGA
GCAAAACAAAAGTAAGAAAAAAGCACAGCAAGCAGCAGCT------GAC---GCAGGAAACAACAGCCAGGTC---AGCC
AAAATTAC
>FJ496147/B/US/1991/SUMA_flD10
ATGGGTGCGAGAGCGTCAGTATTAAGCGGGGGAGAATTAGATAGATGGGAAAAAATTCGGTTAAGGCCAGGGGGAAAGAA
AAAATATCAATTAAAACATATAGTATGGGCAAGCAGGGAGCTAGAACGATTCGCAGTTAACCCTGGCCTGTTAGAAACAT
CAGAAGGATGTAGACAAATACTGGGACAGCTACAACCAGCCCTTCAGACAGGATCAGAAGAACTTAAATCATTATATAAT
ACAGTAGCGACCCTCTATTGTGTGCATCAAAAGATAGATGTAAAAGATACCAAGGAAGCTTTAGATAAGATAGAGGAAGA
GCAAAACAAAAGTAAGAAAAAAGCACAGCAAGCAGCAGCT------GAC---GCAGGAAACAACAGCCAGGTC---AGCC
AAAATTAC
>FJ496148/B/US/1991/SUMA_flD3
ATGGGTGCGAGAGCGTCAGTATTAAGCGGGGGAGAATTAGATAGATGGGAAAAAATTCGGTTAAGGCCAGGGGGAAAGAA
AAAATATCAATTAAAACATATAGTATGGGCAAGCAGGGAGCTAGAACGATTCGCAGTTAACCCTGGCCTGTTAGAAACAT
CAGAAGGATGTAGACAAATACTGGGACAGCTACAACCAGCCCTTCAGACAGGATCAGAAGAACTTAAATCATTATATAAT
ACAGTAGCGACCCTCTATTGTGTGCATCAAAAGATAGATGTAAAAGATACCAAGGAAGCTTTAGATAAGATAGAGGAAGA
GCAAAACAAAAGTAAGAAAAAAGCACAGCAAGCAGCAGCT------GAC---GCAGGAAACAACAGCCAGGTC---AGCC
AAAATTAC
>FJ496149/B/US/1991/SUMA_flE5
ATGGGTGCGAGAGCGTCAGTATTAAGCGGGGGAGAATTAGATAGATGGGAAAAAATTCGGTTAAGGCCAGGGGGAAAGAA
AAAATATCAATTAAAACATATAGTATGGGCAAGCAGGGAGCTAGAACGATTCGCAGTTAACCCTGGCCTGTTAGAAACAT
CAGAAGGATGTAGACAAATACTGGGACAGCTACAACCAGCCCTTCAGACAGGATCAGAAGAACTTAAATCATTATATAAT
ACAGTAGCGACCCTCTATTGTGTGCATCAAAAGATAGATGTAAAAGATACCAAGGAAGCTTTAGATAAGATAGAGGAAGA
GCAAAACAAAAGTAAGAAAAAAGCACAGCAAGCAGCAGCT------GAC---GCAGGAAACAACAGCCAGGTC---AGCC
AAAATTAC
>FJ496150/B/US/1991/SUMA_flE7
ATGGGTGCGAGAGCGTCAGTATTAAGCGGGGGAGAATTAGATAGATGGGAAAAAATTCGGTTAAGGCCAGGGGGAAAGAA
AAAATATCAATTAAAACATATAGTATGGGCAAGCAGGGAGCTAGAACGATTCGCAGTTAACCCTGGCCTGTTAGAAACAT
CAGAAGGATGTAGACAAATACTGGGACAGCTACAACCAGCCCTTCAGACAGGATCAGAAGAACTTAAATCATTATATAAT
ACAGTAGCGACCCTCTATTGTGTGCATCAAAAGATAGATGTAAAAGATACCAAGGAAGCTTTAGATAAGATAGAGGAAGA
GCAAAACAAAAGTAAGAAAAAAGCACAGCAAGCAGCAGCT------GAC---GCAGGAAACAACAGCCAGGTC---AGCC
AAAATTAC
>FJ496151/B/US/2001/TRJO_flA1
ATGGGTGCGAGAGCGTCAGTATTAAGCGGGGGAGAATTAGATAGATGGGAAAAAATTCGGTTAAGGCCAGGGGGAAAGAA
AAAATATAGATTAAAACATGTAGTATGGGCAAGCAGGGAGCTAGAACGATTCGCAGTTAACCCTGGCCTGTTAGAAACAT
CAGAAGGGTGTAGACAGATACTGGGACAGCTACAACCGTCCCTTCAGACAGGATCAGAAGAGCTTAAATCATTATATAAT
ACAGTAGCAGTCCTCTATTGTGTGCATCAGAAGATAGGGGTACAAGACACCAAGGAAGCTTTAGAAAAAATAGAGGAAGA
GCAAAACAAAAGTAAGAAAAAGGCACAACAAGCAGTAGCT------GAC---ACAGGAAACAGCAGCCAGGTC---AGCC
AAAATTAC
>FJ496152/B/US/2001/TRJO_flA2
ATGGGTGCGAGAGCGTCAGTATTAAGCGGGGGAGAATTAGATAGATGGGAAAAAATTCGGTTAAGGCCAGGGGGAAAGAA
AAAATATAGATTAAAACATGTAGTATGGGCAAGCAGGGAGCTAGAACGATTCGCAGTTAACCCTGGCCTGTTAGAAACAT
CAGAAGGGTGTAGACAGATACTGGGACAGCTACAACCGTCCCTTCAGACAGGATCAGAAGAGCTTAAATCATTATATAAT
ACAGTAGCAGTCCTCTATTGTGTGCATCAGAAGATAGGGGTACAAGACACCAAGGAAGCTTTAGAAAAAATAGAGGAAGA
GCAAAACAAAAGTAAGAAAAAGGCACAACAAGCAGTAGCT------GAC---ACAGGAAACAGCAGCCAGGTC---AGCC
AAAATTAC
>FJ496153/B/US/2001/TRJO_flA9
ATGGGTGCGAGAGCGTCAGTATTAAGCGGGGGAGAATTAGATAGATGGGAAAAAATTCGGTTAAGGCCAGGGGGAAAGAA
AAAATATAGATTAAAACATGTAGTATGGGCAAGCAGGGAGCTAGAACGATTCGCAGTTAACCCTGGCCTGTTAGAAACAT
CAGAAGGGTGTAGACAGATACTGGGACAGCTACAACCGTCCCTTCAGACAGGATCAGAAGAGCTTAAATCATTATATAAT
ACAGTAGCAGTCCTCTATTGTGTGCATCAGAAGATAGGGGTACAAGACACCAAGGAAGCTTTAGAAAAAATAGAGGAAGA
GCAAAACAAAAGTAAGAAAAAGGCACAACAAGCAGTAGCT------GAC---ACAGGAAACAGCAGCCAGGTC---AGCC
AAAATTAC
>FJ496154/B/US/2001/TRJO_flB1
ATGGGTGCGAGAGCGTCAGTATTAAGCGGGGGAGAATTAGATAGATGGGAAAAAATTCGGTTAAGGCCAGGGGGAAAGAA
AAAATATAGATTAAAACATGTAGTATGGGCAAGCAGGGAGCTAGAACGATTCGCAGTTAACCCTGGCCTGTTAGAAACAT
CAGAAGGGTGTAGACAGATACTGGGACAGCTACAACCGTCCCTTCAGACAGGATCAGAAGAGCTTAAATCATTATATAAT
ACAGTAGCAGTCCTCTATTGTGTGCATCAGAAGATAGGGGTACAAGACACCAAGGAAGCTTTAGAAAAAATAGAGGAAGA
GCAAAACAAAAGTAAGAAAAAGGCACAACAAGCAGTAGCT------GAC---ACAGGAAACAGCAGCCAGGTC---AGCC
AAAATTAC
>FJ496155/B/US/2001/TRJO_flC6
ATGGGTGCGAGAGCGTCAGTATTAAGCGGGGGAGAATTAGATAGATGGGAAAAAATTCGGTTAAGGCCAGGGGGAAAGAA
AAAATATAGATTAAAACATGTAGTATGGGCAAGCAGGGAGCTAGAACGATTCGCAGTTAACCCTGGCCTGTTAGAAACAT
CAGAAGGGTGTAGACAGATACTGGGACAGCTACAACCGTCCCTTCAGACAGGATCAGAAGAGCTTAAATCATTATATAAT
ACAGTAGCAGTCCTCTATTGTGTGCATCAGAAGATAGGGGTACAAGACACCAAGGAAGCTTTAGAAAAAATAGAGGAAGA
GCAAAACAAAAGTAAGAAAAAGGCACAACAAGCAGTAGCT------GAC---ACAGGAAACAGCAGCCAGGTC---AGCC
AAAATTAC
>FJ496156/B/US/2001/TRJO_flC9
ATGGGTGCGAGAGCGTCAGTATTAAGCGGGGGAGAATTAGATAGATGGGAAAAAATTCGGTTAAGGCCAGGGGGAAAGAA
AAAATATAGATTAAAACATGTAGTATGGGCAAGCAGGGAGCTAGAACGATTCGCAGTTAACCCTGGCCTGTTAGAAACAT
CAGAAGGGTGTAGACAGATACTGGGACAGCTACAACCGTCCCTTCAGACAGGATCAGAAGAGCTTAAATCATTATATAAT
ACAGTAGCAGTCCTCTATTGTGTGCATCAGAAGATAGGGGTACAAGACACCAAGGAAGCTTTAGAAAAAATAGAGGAAGA
GCAAAACAAAAGTAAGAAAAAGGCACAACAAGCAGTAGCT------GAC---ACAGGAAACAGCAGCCAGGTC---AGCC
AAAATTAC
>FJ496157/B/US/2001/TRJO_flD3
ATGGGTGCGAGAGCGTCAGTATTAAGCGGGGGAGAATTAGATAGATGGGAAAAAATTCGGTTAAGGCCAGGGGGAAAGAA
AAAATATAGATTAAAACATGTAGTATGGGCAAGCAGGGAGCTAGAACGATTCGCAGTTAACCCTGGCCTGTTAGAAACAT
CAGAAGGGTGTAGACAGATACTGGGACAGCTACAACCGTCCCTTCAGACAGGATCAGAAGAGCTTAAATCATTATATAAT
ACAGTAGCAGTCCTCTATTGTGTGCATCAGAAGATAGGGGTACAAGACACCAAGGAAGCTTTAGAAAAAATAGAGGAAGA
GCAAAACAAAAGTAAGAAAAAGGCACAACAAGCAGTAGCT------GAC---ACAGGAAACAGCAGCCAGGTC---AGCC
AAAATTAC
>FJ496158/B/US/1990/WEAU_flA11
ATGGGTGCGAGAGCGTCGGTATTAAGCGGGGGAGAATTAGATAGGTGGGAAAAAATTCGGTTAAGGCCAGGGGGAAATAA
AAAATATAAACTAAAACATATAGTATGGGCAAGCAGGGAGCTAGAACGATTCGCAGTCAATCCTGGCCTGTTAGAAACAT
CAGAAGGCTGTAGACAAATACTGGGACAATTACAACCATCCCTTCAGACAGGATCAGAAGAACTTAGATCATTATATAAT
ACAGTAGCTGTCCTCTATTGTGTGCATCAAAAGATAGAGGTAAAAGATACCAAGGAAGCTTTAGATAAGATAGAGGAAGA
GCAAAACAAAAGCAAGAAAAAGGCACAGCAAGCAGCAGCT------GAC---ACAGAAAACAGAAACCAGGTC---AGCC
AAAATTAC
>FJ496159/B/US/1990/WEAU_flE1
ATGGGTGCGAGAGCGTCGGTATTAAGCGGGGGAGAATTAGATAGGTGGGAAAAAATTCGGTTAAGGCCAGGGGGAAATAA
AAAATATAAACTAAAACATATAGTATGGGCAAGCAGGGAGCTAGAACGATTCGCAGTCAATCCTGGCCTGTTAGAAACAT
CAGAAGGCTGTAGACAAATACTGGGACAATTACAACCATCCCTTCAGACAGGATCAGAAGAACTTAGATCATTATATAAT
ACAGTAGCTGTCCTCTATTGTGTGCATCAAAAGATAGAGGTAAAAGATACCAAGGAAGCTTTAGATAAGATAGAGGAAGA
GCAAAACAAAAGCAAGAAAAAGGCACAGCAAGCAGCAGCT------GAC---ACAGAAAACAGAAACCAGGTC---AGCC
AAAATTAC
>FJ496160/B/US/1990/WEAU_flE3
ATGGGTGCGAGAGCGTCGGTATTAAGCGGGGGAGAATTAGATAGGTGGGA-AAAATTCGGTTAAGGCCAGGGGGAAATAA
AAAATATAAACTAAAACATATAGTATGGGCAAGCAGGGAGCTAGAACGATTCGCAGTCAATCCTGGCCTGTTAGAAACAT
CAGAAGGCTGTAGACAAATACTGGGACAATTACAACCATCCCTTCAGACAGGATCAGAAGAACTTAGATCATTATATAAT
ACAGTAGCTGTCCTCTATTGTGTGCATCAAAAGATAGAGGTAAAAGATACCAAGGAAGCTTTAGATAAGATAGAGGAAGA
GCAAAACAAAAGCAAGAAAAAGGCACAGCAAGCAGCAGCT------GAC---ACAGAAAACAGAAACCAGGTC---AGCC
AAAATTAC
>FJ496161/B/US/1990/WEAU_flE8
ATGGGTGCGAGAGCGTCGGTATTAAGCGGGGGAGAATTAGATAGGTGGGAAAAAATTCGGTTAAGGCCAGGGGGAAATAA
AAAATATAAACTAAAACATATAGTATGGGCAAGCAGGGAGCTAGAACGATTCGCAGTCAATCCTGGCCTGTTAGAAACAT
CAGAAGGCTGTAGACAAATACTGGGACAATTACAACCATCCCTTCAGACAGGATCAGAAGAACTTAGATCATTATATAAT
ACAGTAGCTGTCCTCTATTGTGTGCATCAAAAGATAGAGGTAAAAGATACCAAGGAAGCTTTAGATAAGATAGAGGAAGA
GCAAAACAAAAGCAAGAAAAAGGCACAGCAAGCAGCAGCT------GAC---ACAGAAAACAGAAACCAGGTC---AGCC
AAAATTAC
>FJ496162/B/US/1990/WEAU_flF2
ATGGGTGCGAGAGCGTCGGTATTAAGCGGGGGAGAATTAGATAGGTGGGAAAARATTCGGTTAAGGCCAGGGGGAAATAA
AAAATATAAACTAAAACATATAGTATGGGCAAGCAGGGAGCTAGAACGATTCGCAGTCAATCCTGGCCTGTTAGAAACAT
CAGAAGGCTGTAGACAAATACTGGGACAATTACAACCATCCCTTCAGACAGGATCAGAAGAACTTAGATCATTATATAAT
ACAGTAGCTGTCCTCTATTGTGTGCATCAAAAGATAGAGGTAAAAGATACCAAGGAAGCTTTAGATAAGATAGAGGAAGA
GCAAAACAAAAGCAAGAAAAAGGCACAGCAAGCAGCAGCT------GAC---ACAGAAAACAGAAACCAGGTC---AGCC
AAAATTAC
>FJ496163/B/US/1990/WEAU_flF5
ATGGGTGCGAGAGCGTCGGTATTAAGCGGGGGAGAATTAGATAGGTGGGAAAAAATTCGGTTAAGGCCAGGGGGAAATAA
AAAATATAAACTAAAACATATAGTATGGGCAAGCAGGGAGCTAGAACGATTCGCAGTCAATCCTGGCCTGTTAGAAACAT
CAGAAGGCTGTAGACAAATACTGGGACAATTACAACCATCCCTTCAGACAGGATCAGAAGAACTTAGATCATTATATAAT
ACAGTAGCTGTCCTCTATTGTGTGCATCAAAAGATAGAGGTAAAAGATACCAAGGAAGCTTTAGATAAGATAGAGGAAGA
GCAAAACAAAAGCAAGAAAAAGGCACAGCAAGCAGCAGCT------GAC---ACAGAAAACAGAAACCAGGTC---AGCC
AAAATTAC
>FJ496164/B/US/1990/WEAU_flF6
ATGGGTGCGAGAGCGTCGGTATTAAGCGGGGGAGAATTAGATAGGTGGGAAAAAATTCGGTTAAGGCCAGGGGGAAATAA
AAAATATAAACTAAAACATATAGTATGGGCAAGCAGGGAGCTAGAACGATTCGCAGTCAATCCTGGCCTGTTAGAAACAT
CAGAAGGCTGTAGACAAATACTGGGACAATTACAACCATCCCTTCAGACAGGATCAGAAGAACTTAGATCATTATATAAT
ACAGTAGCTGTCCTCTATTGTGTGCATCAAAAGATAGAGGTAAAAGATACCAAGGAAGCTTTAGATAAGATAGAGGAAGA
GCAAAACAAAAGCAAGAAAAAGGCACAGCAAGCAGCAGCT------GAC---ACAGAAAACAGAAACCAGGTC---AGCC
AAAATTAC
>FJ496165/B/US/1990/WEAU_flF7
ATGGGTGCGAGAGCGTCGGTATTAAGCGGGGGAGAATTAGATAGGTGGGAAAAAATTCGGTTAAGGCCAGGGGGAAATAA
AAAATATAAACTAAAACATATAGTATGGGCAAGCAGGGAGCTAGAACGATTCGCAGTCAATCCTGGCCTGTTAGAAACAT
CAGAAGGCTGTAGACAAATACTGGGACAATTACAACCATCCCTTCAGACAGGATCAGAAGAACTTAGATCATTATATAAT
ACAGTAGCTGTCCTCTATTGTGTGCATCAAAAGATAGAGGTAAAAGATACCAAGGAAGCTTTAGATAAGATAGAGGAAGA
GCAAAACAAAAGCAAGAAAAAGGCACAGCAAGCAGCAGCT------GAC---ACAGAAAACAGAAACCAGGTC---AGCC
AAAATTAC
>FJ496166/B/US/1990/WEAU_flF9
ATGGGTGCGAGAGCGTCGGTATTAAGCGGGGGAGAATTAGATAGGTGGGAAAAAATTCGGTTAAGGCCAGGGGGAAATAA
AAAATATAAACTAAAACATATAGTATGGGCAAGCAGGGAGCTAGAACGATTCGCAGTCAATCCTGGCCTGTTAGAAACAT
CAGAAGGCTGTAGACAAATACTGGGACAATTACAACCATCCCTTCAGACAGGATCAGAAGAACTTAGATCATTATATAAT
ACAGTAGCTGTCCTCTATTGTGTGCATCAAAAGATAGAGGTAAAAGATACCAAGGAAGCTTTAGATAAGATAGAGGAAGA
GCAAAACAAAAGCAAGAAAAAGGCACAGCAAGCAGCAGCT------GAC---ACAGAAAACAGAAACCAGGTC---AGCC
AAAATTAC
>FJ496167/B/US/2000/WITO_flA1
ATGGGTGCGAGAGCGTCAGTATTAAGCGGGGGAGAATTAGATAGGTGGGAGAAAATTCGGTTAAGGCCAGGAGGAAAGAA
AAAATATCAATTAAAACATATAGTATGGGCAAGCAGGGAACTAGAACGATTCGCAGTTAATCCTGGCCTATTAGAAACAT
CAGAAGGCTGTAGACAAATATTGGGACAGCTACAACCATCTCTTCAGACAGGATCAGAAGAACTTAAATCATTATTTAAT
ACAGTAGCAACCCTCTATTGTGTACATCAAAAGATAGATGTAAAAGACACCAAGGAAGCCTTAGATAGGATAGAGGAAGA
GCAAAACAAAAGTAAGATAAAAGCACAGCAAGCAGCAGCT------GAC---ACAGGAAGCAGCAGCCAGGTC---AGCC
AAAATTAC
>FJ496168/B/US/2000/WITO_flA2
ATGGGTGCGAGAGCGTCAGTATTAAGCGGGGGAGAATTAGATAGGTGGGAGAAAATTCGGTTAAGGCCAGGAGGAAAGAA
AAAATATCAATTAAAACATATAGTATGGGCAAGCAGGGAACTAGAACGATTCGCAGTTAATCCTGGCCTATTAGAAACAT
CAGAAGGCTGTAGACAAATATTGGGACAGCTACAACCATCTCTTCAGACAGGATCAGAAGAACTTAAATCATTATTTAAT
ACAGTAGCAACCCTCTATTGTGTACATCAAAAGATAGATGTAAAAGACACCAAGGAAGCCTTAGATAGGATAGAGGAAGA
GCAAAACAAAAGTAAGATAAAAGCACAGCAAGCAGCAGCT------GAC---ACAGGAAGCAGCAGCCAGGTC---AGCC
AAAATTAC
>FJ496169/B/US/2000/WITO_flB3
ATGGGTGCGAGAGCGTCAGTATTAAGCGGGGGAGAATTAGATAGGTGGGAGAAAATTCGGTTAAGGCCAGGAGGAAAGAA
AAAATATCAATTAAAACATATAGTATGGGCAAGCAGGGAACTAGAACGATTCGCAGTTAATCCTGGCCTATTAGAAACAT
CAGAAGGCTGTAGACAAATATTGGGACAGCTACAACCATCTCTTCAGACAGGATCRGAAGAACTTAAATCATTATTTAAT
ACAGTAGCAACCCTCTATTGTGTACATCAAAAGATAGATGTAAAAGACACCAAGGAAGCCTTAGATAGGATAGAGGAAGA
GCAAAACAAAAGTAAGATAAAAGCACAGCAAGCAGCAGCT------GAC---ACAGGAAGCAGCAGCCAGGTC---AGCC
AAAATTAC
>FJ496170/B/US/2000/WITO_flC1
ATGGGTGCGAGAGCGTCAGTATTAAGCGGGGGAGAATTAGATAGGTGGGAGAAAATTCGGTTAAGGCCAGGAGGAAAGAA
AAAATATCAATTAAAACATATAGTATGGGCAAGCAGGGAACTAGAACGATTCGCAGTTAATCCTGGCCTATTAGAAACAT
CAGAAGGCTGTAGACAAATATTGGGACAGCTACAACCATCTCTTCAGACAGGATCAGAAGAACTTAAATCATTATTTAAT
ACAGTAGCAACCCTCTATTGTGTACATCAAAAGATAGATGTAAAAGACACCAAGGAAGCCTTAGATAGGATAGAGGAAGA
GCAAAACAAAAGTAAGATAAAAGCACAGCAAGCAGCAGCT------GAC---ACAGGAAGCAGCAGCCAGGTC---AGCC
AAAATTAC
>FJ496171/B/US/2000/WITO_flC10
ATGGGTGCGAGAGCGTCAGTATTAAGCGGGGGAGAATTAGATAGGTGGGAGAAAATTCGGTTAAGGCCAGGAGGAAAGAA
AAAATATCAATTAAAACATATAGTATGGGCAAGCAGGGAACTAGAACGATTCGCAGTTAATCCTGGCCTATTAGAAACAT
CAGAAGGCTGTAGACAAATATTGGGACAGCTACAACCATCTCTTCAGACAGGATCAGAAGAACTTAAATCATTATTTAAT
ACAGTAGCAACCCTCTATTGTGTACATCAAAAGATAGATGTAAAAGACACCAAGGAAGCCTTAGATAGGATAGAGGAAGA
GCAAAACAAAAGTAAGATAAAAGCACAGCAAGCAGCAGCT------GAC---ACAGGAAGCAGCAGCCAGGTC---AGCC
AAAATTAC
>FJ496172/B/US/2000/WITO_flC3
ATGGGTGCGAGAGCGTCAGTATTAAGCGGGGGAGAATTAGATAGGTGGGAGAAAATTCGGTTAAGGCCAGGAGGAAAGAA
AAAATATCAATTAAAACATATAGTATGGGCAAGCAGGGAACTAGAACGATTCGCAGTTAATCCTGGCCTATTAGAAACAT
CAGAAGGCTGTAGACAAATATTGGGACAGCTACAACCATCTCTTCAGACAGGATCAGAAGAACTTAAATCATTATTTAAT
ACAGTAGCAACCCTCTATTGTGTACATCAAAAGATAGATGTAAAAGACACCAAGGAAGCCTTAGATAGGATAGAGGAAGA
GCAAAACAAAAGTAAGATAAAAGCACAGCAAGCAGCAGCT------GAC---ACAGGAAGCAGCAGCCAGGTC---AGCC
AAAATTAC
>FJ496174/B/US/2000/WITO_flC9
ATGGGTGCGAGAGCGTCAGTATTAAGCGGGGGAGAATTAGATAGGTGGGAGAAAATTCGGTTAAGGCCAGGAGGAAAGAA
AAAATATCAATTAAAACATATAGTATGGGCAAGCAGGGAACTAGAACGATTCGCAGTTAATCCTGGCCTATTAGAAACAT
CAGAAGGCTGTAGACAAATATTGGGACAGCTACAACCATCTCTTCAGACAGGATCAGAAGAACTTAAATCATTATTTAAT
ACAGTAGCAACCCTCTATTGTGTACATCAAAAGATAGATGTAAAAGACACCAAGGAAGCCTTAGATAGGATAGAGGAAGA
GCAAAACAAAAGTAAGATAAAAGCACAGCAAGCAGCAGCT------GAC---ACAGGAAGCAGCAGCCAGGTC---AGCC
AAAATTAC
>FJ496175/B/US/2000/WITO_flD5
ATGGGTGCGAGAGCGTCAGTATTAAGCGGGGGAGAATTAGATAGGTGGGAGAAAATTCGGTTAAGGCCAGGAGGAAAGAA
AAAATATCAATTAAAACATATAGTATGGGCAAGCAGGGAACTAGAACGATTCGCAGTTAATCCTGGCCTATTAGAAACAT
CAGAAGGCTGTAGACAAATATTGGGACAGCTACAACCATCTCTTCAGACAGGATCAGAAGAACTTAAATCATTATTTAAT
ACAGTAGCAACCCTCTATTGTGTACATCAAAAGATAGATGTAAAAGACACCAAGGAAGCCTTAGATAGGATAGAGGAAGA
GCAAAACAAAAGTAAGATAAAAGCACAGCAAGCAGCAGCT------GAC---ACAGGAAGCAGCAGCCAGGTC---AGCC
AAAATTAC
>FJ496176/B/US/2000/WITO_flE1
ATGGGTGCGAGAGCGTCAGTATTAAGCGGGGGAGAATTAGATAGGTGGGAGAAAATTCGGTTAAGGCCAGGAGGAAAGAA
AAAATATCAATTAAAACATATAGTATGGGCAAGCAGGGAACTAGAACGATTCGCAGTTAATCCTGGCCTATTAGAAACAT
CAGAAGGCTGTAGACAAATATTGGGACAGCTACAACCATCTCTTCAGACAGGATCAGAAGAACTTAAATCATTATTTAAT
ACAGTAGCAACCCTCTATTGTGTACATCAAAAGATAGATGTAAAAGACACCAAGGAAGCCTTAGATAGGATAGAGGAAGA
GCAAAACAAAAGTAAGATAAAAGCACAGCAAGCAGCAGCT------GAC---ACAGGAAGCAGCAGCCAGGTC---AGCC
AAAATTAC
>FJ496177/B/US/2000/WITO_flE10
ATGGGTGCGAGAGCGTCAGTATTAAGCGGGGGAGAATTAGATAGGTGGGAGAAAATTCGGTTAAGGCCAGGAGGAAAGAA
AAAATATCAATTAAAACATATAGTATGGGCAAGCAGGGAACTAGAACGATTCGCAGTTAATCCTGGCCTATTRGAAACAT
CAGAAGGCTGTAGACAAATATTGGGACAGCTACAACCATCTCTTCAGACAGGATCAGAAGAACTTAAATCATTATTTAAT
ACAGTAGCAACCCTCTATTGTGTACATCAAAAGATAGATGTAAAAGACACCAAGGAAGCCTTAGATAGGATAGAGGAAGA
GCAAAACAAAAGTAAGATAAAAGCACAGCAAGCAGCAGCT------GAC---ACAGGAAGCAGCAGCCAGGTC---AGCC
AAAATTAC
>FJ496178/B/US/2000/WITO_flE11
ATGGGTGCGAGAGCGTCAGTATTAAGCGGGGGAGAATTAGATAGGTGGGAGAAAATTCGGTTAAGGCCAGGAGGAAAGAA
AAAATATCAATTAAAACATATAGTATGGGCAAGCAGGGAACTAGAACGATTCGCAGTTAATCCTGGCCTATTAGAAACAT
CAGAAGGCTGTAGACAAATATTGGGACAGCTACAACCATCTCTTCAGACAGGATCAGAAGAACTTAAATCATTATTTAAT
ACAGTAGCAACCCTCTATTGTGTACATCAAAAGATAGATGTAAAAGACACCAAGGAAGCCTTAGATAGGATAGAGGAAGA
GCAAAACAAAAGTAAGATAAAAGCACAGCAAGCAGCAGCT------GAC---ACAGGAAGCAGCAGCCAGGTC---AGCC
AAAATTAC
>FJ496179/B/US/2000/WITO_flE2
ATGGGTGCGAGAGCGTCAGTATTAAGCGGGGGAGAATTAGATAGGTGGGAGAAAATTCGGTTAAGGCCAGGAGGAAAGAA
AAAATATCAATTAAAACATATAGTATGGGCAAGCAGGGAACTAGAACGATTCGCAGTTAATCCTGGCCTATTAGAAACAT
CAGAAGGCTGTAGACAAATATTGGGACAGCTACAACCATCTCTTCAGACAGGATCAGAAGAACTTAAATCATTATTTAAT
ACAGTAGCAACCCTCTATTGTGTACATCAAAAGATAGATGTAAAAGACACCAAGGAAGCCTTAGATAGGATAGAGGAAGA
GCAAAACAAAAGTAAGATAAAAGCACAGCAAGCAGCAGCT------GAC---ACAGGAAGCAGCAGCCAGGTC---AGCC
AAAATTAC
>FJ496180/B/US/2000/WITO_flE3
ATGGGTGCGAGAGCGTCAGTATTAAGCGGGGGAGAATTAGATAGGTGGGAGAAAATTCGGTTAAGGCCAGGAGGAAAGAA
AAAATATCAATTAAAACATATAGTATGGGCAAGCAGGGAACTAGAACGATTCGCAGTTAATCCTGGCCTATTAGAAACAT
CAGAAGGCTGTAGACAAATATTGGGACAGCTACAACCATCTCTTCAGACAGGATCAGAAGAACTTAAATCATTATTTAAT
ACAGTAGCAACCCTCTATTGTGTACATCAAAAGATAGATGTAAAAGACACCAAGGAAGCCTTAGATAGGATAGAGGAAGA
GCAAAACAAAAGTAAGATAAAAGCACAGCAAGCAGCAGCT------GAC---ACAGGAAGCAGCAGCCAGGTC---AGCC
AAAATTAC
>FJ496181/B/US/2000/WITO_flF2
ATGGGTGCGAGAGCGTCAGTATTAAGCGGGGGAGAATTAGATAGGTGGGAG--AATTCGGTTAAGGCCAGGAGGAAAGAA
AAAATATCAATTAAAACATATAGTATGGGCAAGCAGGGAACTAGAACGATTCGCAGTTAATCCTGGCCTATTAGAAACAT
CAGAAGGCTGTAGACAAATATTGGGACAGCTACAACCATCTCTTCAGACAGGATCAGAAGAACTTAAATCATTATTTAAT
ACAGTAGCAACCCTCTATTGTGTACATCAAAAGATAGATGTAAAAGACACCAAGGAAGCCTTAGATAGGATAGAGGAAGA
GCAAAACAAAAGTAAGATAAAAGCACAGCAAGCAGCAGCT------GAC---ACAGGAAGCAGCAGCCAGGTC---AGCC
AAAATTAC
>FJ496182/B/US/2000/WITO_flF4
ATGGGTGCGAGAGCGTCAGTATTAAGCGGGGGAGAATTAGATAGGTGGGAGAAAATTCGGTTAAGGCCAGGAGGAAAGAA
AAAATATCAATTAAAACATATAGTATGGGCAAGCAGGGAACTAGAACGATTCGCAGTTAATCCTGGCCTATTAGAAACAT
CAGAAGGCTGTAGACAAATATTGGGACAGCTACAACCATCTCTTCAGACAGGATCAGAAGAACTTAAATCATTATTTAAT
ACAGTAGCAACCCTCTATTGTGTACATCAAAAGATAGATGTAAAAGACACCAAGGAAGCCTTAGATAGGATAGAGGAAGA
GCAAAACAAAAGTAAGATAAAAGCACAGCAAGCAGCAGCT------GAC---ACAGGAAGCAGCAGCCAGGTC---AGCC
AAAATTAC
>FJ496184/B/US/2000/WITO_flH3
ATGGGTGCGAGAGCGTCAGTATTAAGCGGGGGAGAATTAGATAGGTGGGAGAAAATTCGGTTAAGGCCAGGAGGAAAGAA
AAAATATCAATTAAAACATATAGTATGGGCAAGCAGGGAACTAGAACGATTCGCAGTTAATCCTGGCCTATTAGAAACAT
CAGAAGGCTGTAGACAAATATTGGGACAGCTACAACCATCTCTTCAGACAGGATCAGAAGAACTTAAATCATTATTTAAT
ACAGTAGCAACCCTCTATTGTGTACATCAAAAGATAGATGTAAAAGACACCAAGGAAGCCTTAGATAGGATAGAGGAAGA
GCAAAACAAAAGTAAGATAAAAGCACAGCAAGCAGCAGCT------GAC---ACAGGAAGCAGCAGCCAGGTC---AGCC
AAAATTAC
>FJ647145/B/ZA/1985/R84
ATGGGTGCGAGAGCGTCAGTATTAAGCGGGGGAGAATTAGATAGATGGGAAAAAATTCGGTTAAGGCCAGGGGGAAAGAA
AAAATATAGATTAAAACATATAGTATGGGCAAGCAGGGAGCTAGAACGATTCGCAGTTAACCCTGGCCTGTTAGAAACAT
CAGAAGGCTGTAGACAAATACTGGGACAGCTACAACCAGCCCTTCAGACAGGATCAGAAGAACTTAGATCATTATATAAT
ACAGTAGCAACCCTCTATTGTGTACATCAAAAGATAGAGGTAAGAGACACCAAGGAAGCTTTAGAAAAGATAGAGGAAGA
GCAAAACAAAAGTAAGAAAAAAGCACAGCAAGCAGCAGCT------GAC---ACAGGAAACAGCAGTCAGGTC---AGCC
AAAATTAC
>FJ670524/B/ES/2008/X2400-3
ATGGGTGCGAGAGCGTCAGTATTAAGCGGGGGAAAATTAGATGCATGGGAAAGAATTCGGTTRAGGCCAGGGGGAAAGAA
ACAATATAGACTAAAACATATAGTATGGGCAAGCAGGGAGCTAGAACGATTTGCAATTAACCCTGGCCTGTTAGAAACAT
CAGAAGGCTGTAGACAAATAATAGAACAGCTACAACCAGCCCTTCAGACAGGATCAGAAGAACTTAGATCCTTATACAAT
ACAGTAGCAGTCCTCTATTGTGTACATCAAAGGATACCGGTAAAAGACACCAAGGAAGCTTTAGATAAGATAGAGGAAGA
GCAAAACAAAAGTAAGAAAAAGGCACAGCAAGCAACAGCT------GCC---GCAGGAAACAGCAGCAGCAGCCAGAGCC
AAAATTAC
>FJ670525/B/ES/2008/X2425-2
ATGGGTGCGAGAGCGTCGATATTAAGCGGGGGAGAATTAGATAGATGGGAAAAAATTCGGTTGAGGCCAGGGGGAAAGAA
AATGTATAAATTAAAACATATAGTATGGGCAAGCAGGGAGCTAGAACGATTCGCAGTTAACCCTGGCCTTTTAGAAACAT
CAGAAGGCTGTAAACAGATACTGGGACAGTTACAACCGTCCCTCCAGACAGGATCTGAAGAACTTAAATCATTATTTAAT
ACAGTAGCAGTTCTCTATTGTGTGCATCAAAGGATAGATGTAAAAGACACCAAGGAGGCTTTAGACAAGATAGAGGAAGA
GCAAAACAAAGTTAAGAAAAAGGCACAGCAAGCAACAGCT------GAC---ACAGGAAGCAGCAGCCAAGTC---AGCC
ACAACTAC
>FJ670531/B/ES/2008/P2008
ATGGGTGCGAGAGCGTCAATATTAAGCGGGGGAGAATTAGATAGATGGGAAAAAATTCGGCTAAGGCCAGGGGGAAAGAA
AAAATATAAACTAAAACATATAGTATGGGCAAGCAGGGAGCTAGAACGATTCGCAGTTAATCCCGGCCTGTTAGAAACAA
CAGAGGGATGTAGACAAATACTGAGACAGCTACAACCATCCCTTCAGACAGGATCAGAAGAACTTAAGTCATTATTTAAT
ACAGTAGCAACCCTCTATTGTGTACATCAAAAAATAGAGGTAAAAGACACCAAGGAAGCCTTAGAGAAGATAGAGGAAGA
GCAAACCAAAAGTAAGGAAAAAGCACAGCAAGCGGCAGCT------GAC---ACGCAAAACAGCAGCCAGGTC---AGCC
AAAATTAC
>FJ694790/B/DK/2007/PMVL_011
ATGGGTGCGAGAGCGTCAATATTAAGCGGGGGAGAATTAGATAGATGGGAAAAAATTCGGTTAAGGCCAGGGGGAAAGAA
AAAGTATAAACTAAAACATATAGTATGGGCAAGCAGGGAGCTAGAACGATTCGCAGTCAACCCTGGCCTGTTAGAAACAT
CAGAAGGCTGTAGACAAATACTAGGGCAGTTACAACCATCCCTTCAGACAGGATCAGAAGAACTTAAATCATTACATAAT
ACAGTAGCAGTCCTCTATTGTGTACATCAAAGGATAGAGATAAAAGACACCAAGGAAGCTTTAGAGAAAATAGAGGAAGA
GCAAAACAAAAGTAAGAAAAAGGTACAACAAGCGGCAGCGGCAGCTGGC---ACAGGAAACAGCGGCCAGGTC---AGTC
AAAATTAC
>FJ853620/B/ES/2008/P2021-3
ATGGGTGCGAGAGCGTCAGTATTGAGCGGGGGAAAATTAGATAGATGGGAGAGAATTCGGTTAAGGCCAGGGGGAAAGAA
AAAATATAAACTAAAACATATAGTATGGGCAAGCAGGGAGCTAGAACGATTCGCAGTTAATCCTGGCCTATTAGAAACAC
CAGAAGGCTGTAGACAAATACTGGGACAACTACAACCAGCCCTTCAGACAGGATCAGAAGAACTTAAATCATTATATAAT
ACAGTGGCAACCCTCTATTGTGTACATCAAGGGATAGATGTAAAAGATACCAAAGAAGCTTTAGACAAGATAGAGGAAGA
GCAAAACAAAAGTAAGAAAAAAGCACATCAAGCAGCAGCT------GAC---ACAGGAAACAACAGCCAGGTC---AGCC
AAAATTAC
>FJ853622/B/ES/2008/X2510_2
ATGGGTGCGAGAGCGTCAGTATTAAGCGGGGGAGAATTAGATAAATGGGAAAAAATTCGGTTAAGGCCAGGGGGAAGGAA
AAGGTATAAATTAAAACATATAGTATGGGCAAGCAGGGAGCTAGAACGATTCGCAGTTAATCCTGGCCTGTTAGAGACAT
CAGAAGGCTGTAAACAAATAATGGCACAGCTACACCCAGCCCTTCAGACAGGATCAGAAGAACTTAAATCATTATTTAAT
ACAGTAGCAACTCTCTATTGTGTACATCAAAAGATAGAGGTAAAAGACACCAAGGAAGCTTTAGAGAAGATAGAGGAAGA
GCAAAACAAAAGTAAGAAAAAGGCACAGCAAGCAGCAGCT------GAC---ACAGGACACAGCAGCCAGGTC---AGCC
AAAATTAT
>FW555696/B/FR/1985/pNL43_patent
ATGGGTGCGAGAGCGTCGGTATTAAGCGGGGGAGAATTAGATAAATGGGAAAAAATTCGGTTAAGGCCAGGGGGAAAGAA
ACAATATAAACTAAAACATATAGTATGGGCAAGCAGGGAGCTAGAACGATTCGCAGTTAATCCTGGCCTTTTAGAGACAT
CAGAAGGCTGTAGACAAATACTGGGACAGCTACAACCATCCCTTCAGACAGGATCAGAAGAACTTAGATCATTATATAAT
ACAATAGCAGTCCTCTATTGTGTGCATCAAAGGATAGATGTAAAAGACACCAAGGAAGCCTTAGATAAGATAGAGGAAGA
GCAAAACAAAAGTAAGAAAAAGGCACAGCAAGCAGCAGCT------GAC---ACAGGAAACAACAGCCAGGTC---AGCC
AAAATTAC
>GQ372988/B/ES/2008/ES_X2515_3
ATGGGTGCGAGAGCGTCAGTATTAAGCGGGGGAGAATTAGATAAATGGGAAAAAATTCGGTTACGGCCAGGGGGAAAGAA
AACATATAAATTAAAACATATAGTATGGGCAAGCAGGGAGTTAGAAAGATTTGCAGTTAATCCTGGCCTTTTAGAGACAG
CGGAAGGCTGTAGACGAATACTGGGACAGCTACAGCCATCCCTTCAGACAGGATCAGAAGAACTTAAATCATTATATAAT
ACAGTAGCAACCCTCTATTGTGTACATCAAAAAATAGATATAAGAGACACCAAGGAAGCTTTAGATAAAATAGAGGAGGA
ACAAAACAAAAGTAAGAAAAAGGCACAGCAAGCAGCAGCT------GAC---ACAGGAAACAGCAACCAGGTC---AGCC
AAAATTAC
>GQ372990/B/ES/2008/ES_X2556_3
ATGGGTGCGAGAGCGTCGATATTAAGCGGGGGAAAATTAGATCACTGGGAAAGAATTCGGTTAAGGCCAGGAGGAAAGAA
ACAATATAGACTAAAACATCTAGTATGGGCAAGCAGGGAGCTAGAACGATTCGCAGTTAATCCTGGCCTGTTAGAAACAG
CAGAGGGCTGTAAACAAATAATAGAACAGCTACAACCAGCCCTTCAGACAGGAACGGAGGAGCTTAGATCATTATTTAAT
ACAGTAGTAGTCCTCTATTGTGTACATCAAAGAATACAGGTAAAAGACACCAAAGAAGCTTTAGAGAAAGTAGAGGAAGA
GCAAAACAAAAGCAAGAAAAAAGTACAGCAAGCAGCAACT------GGC---ACAGGAAACAGCGGCCAGGTC---AGCC
AAAATTAC
>GQ386779/B/ES/1989/G1p1
ATGGGTGCGAGAGCGTCGATATTAAGCGGGGGAGGATTAGATAGATGGGAAAAAATTCGGTTAAGGCCAGGAGGAAAGAA
AAAATATAGATTAAAACATTTAGTATGGGCAAGCAGGGAGCTAGAACGATTCGCAGTTAATCCTGGCCTATTAGAAACAT
CAGAAGGTTGTAGACAAATACTGGGACAGCTACAACCAGCCCTTCAGACAGGGTCAGAAGAACTTAGATCATTATATAAT
ACAGTAGCAACCCTCTATTGTGTGCATCAAAAGATAGATGTAAAAGACACCAAGGAAGCTTTAGAGAAGATAGAGGAAGA
GCAAAACAAAAGTAAGAAGAAAGCACAGCAAGCAGCAGCT------GAC---ACAGGAAACAGCAGCCAGGTC---AGCC
AAAATTAC
>GQ386780/B/ES/1989/G1p11
ATGGGTGCGAGAGCGTCGATATTAAGCGGGGGAGGATTAGATAGATGGGAAAAAATTCGGTTAAGGCCAGGAGGAAAGAA
AAAATATAGATTAAAACATTTAGTATGGGCAAGCAGGGAGCTAGAACGATTCGCAGTTAATCCTGGCCTATTAGAAACAT
CAGAAGGTTGTAGACAAATACTGGGACAGCTACAACCAGCCCTTCAGACAGGGTCAGAAGAACTTAGATCATTATATAAT
ACAGTAGCAACCCTCTATTGTGTGCATCAAAAGATAGATGTAAAAGACACCAAGGAAGCTTTAGAGAAGATAGAGGAAGA
GCAAAACAAAAGTAAGAAGAAAGCACAGCAAGCAGCAGCT------GAC---ACAGGAAACAGCAGCCAGGTC---AGCC
AAAATTAC
>GQ386781/B/ES/1989/G1_5p11
ATGGGTGCGAGAGCGTCGATATTAAGCGGGGGAGGATTAGATAGATGGGAAAAAATTCGGTTAAGGCCAGGAGGAAAGAA
AAAATATAGATTAAAACATTTAGTATGGGCAAGCAGGGAGCTAGAACGATTCGCAGTTAATCCTGGCCTATTAGAAACAT
CAGAAGGTTGTAGACAAATACTGGGACAGCTACAACCAGCCCTTCAGACAGGGTCAGAAGAACTTAGATCATTATATAAT
ACAGTAGCAACCCTCTATTGTGTGCATCAAAAGATAGATGTAAAAGACACCAAGGAAGCTTTAGAGAAGATAGAGGAAGA
GCAAAACAAAAGTAAGAAGAAAGCACAGCAAGCAGCAGCT------GAC---ACAGGAAACAGCAGCCAGGTC---AGCC
AAAATTAC
>GQ386782/B/ES/1989/G2p1
ATGGGTGCGAGAGCGTCGATATTAAGCGGGGGAGGATTAGATAGATGGGAAAAAATTCGGTTAAGGCCAGGAGGAAAGAA
AAAATATAGATTAAAACATTTAGTATGGGCAAGCAGGGAGCTAGAACGATTCGCAGTTAATCCTGGCCTATTAGAAACAT
CAGAAGGTTGTAGACAAATACTGGGACAGCTACAACCAGCCCTTCAGACAGGGTCAGAAGAACTTAGATCATTATATAAT
ACAGTAGCAACCCTCTATTGTGTGCATCAAAAGATAGATGTAAAAGACACCAAGGAAGCTTTAGAGAAGATAGAGGAAGA
GCAAAACAAAAGTAAGAAGAAAGCACAGCAAGCAGCAGCT------GAC---ACAGGAAACAGCAGCCAGGTC---AGCC
AAAATTAC
>GQ386783/B/ES/1989/G2p11
ATGGGTGCGAGAGCGTCGATATTAAGCGGGGGAGGATTAGATAGATGGGAAAAAATTCGGTTAAGGCCAGGAGGAAAGAA
AAAATATAGATTAAAACATTTAGTATGGGCAAGCAGGGAGCTAGAACGATTCGCAGTTAATCCTGGCCTATTAGAAACAT
CAGAAGGTTGTAGACAAATACTGGGACAGCTACAACCAGCCCTTCAGACAGGGTCAGAAGAACTTAGATCATTATATAAT
ACAGTAGCAACCCTCTATTGTGTGCATCAAAAGATAGATGTAAAAGACACCAAGGAAGCTTTAGAGAAGATAGAGGAAGA
GCAAAACAAAAGTAAGAAGAAAGCACAGCAAGCAGCAGCT------GAC---ACAGGAAACAGCAGCCAGGTC---AGCC
AAAATTAC
>GQ386784/B/ES/1989/I1p1
ATGGGTGCGAGAGCGTCAATATTAAGCGGGGGAGGATTAGATAGATGGGAAAAAATTCGGTTAAGGCCAGGGGGAAAGAA
AAAATATAGATTAAAACATTTAGTATGGGCAAGCAGGGAGCTAGAACGATTCGCAGTCAATCCTGGCCTATTAGAAACAT
CAGAAGGTTGTAGACAAATACTGGGACAGCTACAACCAGCCCTTCAGACAGGATCAGAAGAACTTAGATCATTATATAAT
ACAGTAGCAACCCTCTATTGTGTGCATCAAAAGATAGATGTAAAAGACACCAAGGAAGCTTTAGATAAGATAGAGGAAGA
GCAAAACAAAAGTAAGAAAAAAGCACAGCAAGCAGCAGCT------GAC---ACAGGAAATAGCAGCCAGGTC---AGCC
AAAATTAC
>GQ386785/B/ES/1989/I1p11
ATGGGTGCGAGAGCGTCAATATTAAGCGGGGGAGGATTAGATAGATGGGAAAAAATTCGGTTAAGGCCAGGGGGAAAGAA
AAAATATAGATTAAAACATTTAGTATGGGCAAGCAGGGAGCTAGAACGATTCGCAGTCAATCCTGGCCTATTAGAAACAT
CAGAAGGTTGTAGACAAATACTGGGACAGCTACAACCAGCCCTTCAGACAGGATCAGAAGAACTTAGATCATTATATAAT
ACAGTAGCAACCCTCTATTGTGTGCATCAAAAGATAGATGTAAAAGACACCAAGGAAGCTTTAGATAAGATAGAGGAAGA
GCAAAACAAAAGTAAGAAAAAAGCACAGCAAGCAGCAGCT------GAC---ACAGGAAATAGCAGCCAGGTC---AGCC
AAAATTAC
>GQ386786/B/ES/1989/I5p1
ATGGGTGCGAGAGCGTCAATATTAAGCGGGGGAGGATTAGATAGATGGGAAAAAATTCGGTTAAGGCCAGGGGGAAAGAA
AAAATATAGATTAAAACATTTAGTATGGGCAAGCAGGGAGCTAGAACGATTCGCAGTCAATCCTGGCCTATTAGAAACAT
CAGAAGGTTGTAGACAAATACTGGGACAGCTACAACCAGCCCTTCAGACAGGATCAGAAGAACTTAGATCATTATATAAT
ACAGTAGCAACCCTCTATTGTGTGCATCAAAAGATAGATGTAAAAGACACCAAGGAAGCTTTAGATAAGATAGAGGAAGA
GCAAAACAAAAGTAAGAAAAAAGCACAGCAAGCAGCAGCT------GAC---ACAGGAAATAGCAGCCAGGTC---AGCC
AAAATTAC
>GQ386787/B/ES/1989/I5p11
ATGGGTGCGAGAGCGTCAATATTAAGCGGGGGAGGATTAGATAGATGGGAAAAAATTCGGTTAAGGCCAGGGGGAAAGAA
AAAATATAGATTAAAACATTTAGTATGGGCAAGCAGGGAGCTAGAACGATTCGCAGTCAATCCTGGCCTATTAGAAACAT
CAGAAGGTTGTAGACAAATACTGGGACAGCTACAACCAGCCCTTCAGACAGGATCAGAAGAACTTAGATCATTATATAAT
ACAGTAGCAACCCTCTATTGTGTGCATCAAAAGATAGATGTAAAAGACACCAAGGAAGCTTTAGATAAGATAGAGGAAGA
GCAAAACAAAAGTAAGAAAAAAGCACAGCAAGCAGCAGCT------GAC---ACAGGAAATAGCAGCCAGGTC---AGCC
AAAATTAC
>GQ386792/B/ES/1989/E1_5p1
ATGGGTGCGAGAGCGTCGATATTAAGCGGGGGAGGATTAGATAGATGGGAAAAAATTCGGTTAAGGCCAGGGGGAAAGAA
AAAATATAGATTAAAACATTTAGTATGGGCAAGCAGGGAGCTAGAAAGATTCGCAGTCAATCCTGGCCTATTAGAAACAT
CAGAAGGTTGTAGACAAATACTGGGACAGCTACAACCAGCCCTTCAGACAGGGTCAGAAGAACTTAGATCATTATATAAT
ACAGTAGCAACCCTCTATTGTGTGCATCAAAAGATAGATGTAAAAGACACCAAGGAAGCTTTAGAGAAGATAGAGGAAGA
GCAAAACAAAAGTAAGAAGAAAGCACAGCAAGCAGCAGCT------GAC---ACAGGAAACAGCAGCCAGGTC---AGCC
AAAATTAC
>GQ386793/B/ES/1989/E1_5p11
ATGGGTGCGAGAGCGTCGATATTAAGCGGGGGAGGATTAGATAGATGGGAAAAAATTCGGTTAAGGCCAGGGGGAAAGAA
AAAATATAGATTAAAACATTTAGTATGGGCAAGCAGGGAGCTAGAAAGATTCGCAGTCAATCCTGGCCTATTAGAAACAT
CAGAAGGTTGTAGACAAATACTGGGACAGCTACAACCAGCCCTTCAGACAGGGTCAGAAGAACTTAGATCATTATATAAT
ACAGTAGCAACCCTCTATTGTGTGCATCAAAAGATAGATGTAAAAGACACCAAGGAAGCTTTAGAGAAGATAGAGGAAGA
GCAAAACAAAAGTAAGAAGAAAGCACAGCAAGCAGCAGCT------GAC---ACAGGAAACAGCAGCCAGGTC---AGCC
AAAATTAC
>GU177863/B/CN/1999/plwj
ATGGGTGCGAGAGCGTCAGTATTAAGCGGGGGACAATTAGATAGGTGGGAAAAAATTCGGTTAAGGCCAGGGGGAAAGAA
AAAATATAGATTAAAACATTTAGTATGGGCAAGCAGGGAGCTAGAACGATTCGCAGTTAATCCTAGCCTGTTAGAAACAT
CAGAAGGCTGTAGACAAATACTACAACAGCTACAACCATCACTTCAGACAGGATCAGAAGAACTTAGATCATTATTCAAT
GCAATAGCAGTCCTCTATTGTGTGCATCAAAGGATAGACATAAAAGACACCAAGGAAGCTTTAGAGAAGATAGAGGAAGA
GCAAAACAAAAGTAAGAAAAAGGCACAGCAAACAGCAGCT------GAC---ACAGGAAACGACAGCCAGGTC---AGCC
ATAATTAC
>GU362881/B/ES/2009/P2149_3
ATGGGTGCGAGAGCGTCAGTATTAAGCGGGGGAGAATTAGATAAATGGGAAAAAATTCGGTTAAGGCCAGGAGGAAAGAA
AAAATATAGATTAAAACATATAGTATGGGCAAGCAGGGAGCTAGAACGATTCGCAGTTAATCCTGGCCTGTTGGAAACAT
CAGAAGGCTGTAGACAAATACTGGGACAGCTACAGCCATCCCTTCAAACAGGATCAGAAGAACTTAGATCATTATATAAT
ACAATAGCAGTCCTCTATTGTGTGCATCAAAGGATGGAGGTAAAAGACACCAAAGAAGCTTTAGATATAATAGAGGAAGA
GCAAAACAAAAGTACGAAAAAGGCACAGCAAGCAGCAGCT------GAC---ACAGAAAACAGCAGCAAGGTC---AGCC
AAAATTTC
>GU362883/B/ES/2008/X2555_2
ATGGGTGCGAGAGCGTCAGTATTAAGCGGGGGAAAATTAGACAAATGGGAAAGAATTCGGCTAAGGCCAGGAGGAAAGAA
AAAATATAGATTAAAACATATAGTATGGGCAAGCAGGGAGCTAGAACGATTCGCAGTTAACCCTGGCCTGTTAGAAACAT
CAGACGGCTGTAGACAAATACTAGCACAGTTACAACCATCCCTTCAGACAGGATCAGAAGAACTTAAATCATTATTTAAT
GCAGTAGCAGTCCTCTATTGTGTGCATAAAGATATAGATGTAAGAGACACCAAGGAAGCTTTAGACAAGATAGAGGAAGA
GCAAAACAAAAGTAAGAAACAAGCACAGCAAGCAGCAGCT------GGC---ACAGGAAACAACGGCCAAGTC---AGCC
AAAATTAC
>GU362885/B/ES/2009/X2689_2
ATGGGTGCGAGAGCGTCGGTATTAAGCGGGGGAAAATTAGATAAATGGGAGAAAATTCAGTTACGGCCAGGGGGAAAGAA
AAAATATAAATTAAAGCATATAGTATGGGCAAGCAGGGAGCTAGAGCGATTTGCACTTAATCCTGGCCTTCTAGAAACAG
CAGAAGGCTGTAGACAAATACTGGGACAACTACAACCATCCCTTCAGACAGGATCAGAAGAACTTAGATCATTATATAAT
ACAATAGCTACCCTCTATTGTGTGCATCAAAGGATAGAGGTAAGAGACACCAAGGAAGCTTTAGATAAAATAGAGGAAGA
GCAAAACAAAAGTAAGAAAGTGACACAGCAAGCGGCAGCT------GAC---ACAAAAAGCAGCAGCCATGTC---AGCC
AAAATTAC
>GU362886/B/ES/2008/X2574_2
ATGGGTGCGAGAGCGTCAGTATTAAGCGGGGGAAAATTAGATAAATGGGAAAGAATTAGGTTAAGACCAGGATCTAAGAA
AAAATATAGATTAAAACATATAGTATGGGCAAGCAGGGAGCTAGAACGATTCGCAGTTAATCCTGGCCTGTTAGAAACAT
CAGAAGGCTGTAAACAAATAATAGAACAGCTACAGCCATCCCTTAAGACAGGATCAGAAGAACTTAAATCATTATATAAT
TTGGTAGCAACCCTCTATTGTGTGCATCAAGAGATAGAGGTAAGAGACACCAAGGAAGCTTTAGATAAGATAGAGGAAGA
GCAAAACAAAAGTAAGAAAAAGGCACAGCAAGCAGCGGCT------GGC---ACAGGAAACACCCACCAGGTC---AGCC
AAAATTAC
>GU647196/B/CN/1999/plwj11_6
ATGGGTGCGAGAGCGTCAGTATTAAGCGGGGGACAATTAGATAGGTGGGAAAAAATTCTGTTAAGGCCAGGGGGAAGGAA
AAAGTATAGATTAAAACATTTAGTATGGGCAAGCAGGGAGCTAGAAAGATTCGCAGTTAATCCTGGCCTATTAGAAACAT
CAGAAGGCTGTAGACAAATACTACAACAGCTACAACCATCACTTCAGACAGGATCAGAAGAACTTAGATCATTATTCAAT
GCAATAGCAGTCCTCTATTGTGTACATCAAAGGATAGACATAAAAGACACCAAGGAAGCTTTAGAGAAGATAGAGGAAGA
GCAAAACAAAAGTAAGAAAAAGGCACAGCAAACAGCAGCT------GAC---ACAGGAAACGACAGCCAGGTC---AGCC
ATAATTAC
>GU647197/B/CN/1999/plwj5_6
ATGGGTGCGAGAGCGTCAGTATTAAGCGGGGGACAATTAGATAGGTGGGAAAAAATTCGGTTAAGGCCAGGGGGAAAGAA
AAAATATAGATTAAAACATTTAGTATGGGCAAGCAGGGAGCTAGAACGATTCGCAGTTAATCCTGGCCTGTTAGAAACAT
CAGAAGGCTGTAGACAAATACTACAACAGCTACAACCATCACTTCAGACAGGATCAGAAGAACTTAGATCATTATTCAAT
GCAATAGCAGTCCTCTATTGTGTGCATCAAAGGATAGACATAAAAGACACCAAGGAAGCTTTAGAGAAGATAGAGGAAGA
GCAAAACAAAAGTAAGAAAAAGGCACAGCAAACAGCAGCT------GAC---ACAGGAAACGACAGCCAGGTC---AGCC
ATAATTAC
>GU647198/B/CN/1999/plwj2_6
ATGGGTGCGAGAGCGTCAGTATTAAGCGGGGGACAATTAGATAGATGGGAAAAAATTCGGTTAAGGCCAGGGGGAAAGAA
AAAATATAGATTAAAACATTTAGTATGGGCAAGCAGGGAGCTAGAACGATTCGCAGTTAATCCTGGCCTGTTAGAAACAT
CAGAAGGCTGTAGACAAATACTACAACAGCTACAACCATCACTTCAGACAGGATCAGAAGAACTTAGATCATTATTCAAT
GCAATAGCAGTCCTCTATTGTGTGCATCAAAGGATAGACATAAAAGACACCAAGGAAGCTTTAGAGAAGATAGAGGAAGA
GCAAAACAAAAGTAAGAAAAAGGCACAGCAAACAGCAGCT------GAC---ACAGGAAACGACAGCCAGGTC---AGCC
ATGATTAC
>HH978650/B/FR/1983/HXB2_patent
ATGGGTGCGAGAGCGTCAGTATTAAGCGGGGGAGAATTAGATCGATGGGAAAAAATTCGGTTAAGGCCAGGGGGAAAGAA
AAAATATAAATTAAAACATATAGTATGGGCAAGCAGGGAGCTAGAACGATTCGCAGTTAATCCTGGCCTGTTAGAAACAT
CAGAAGGCTGTAGACAAATACTGGGACAGCTACAACCATCCCTTCAGACAGGATCAGAAGAACTTAGATCATTATATAAT
ACAGTAGCAACCCTCTATTGTGTGCATCAAAGGATAGAGATAAAAGACACCAAGGAAGCTTTAGACAAGATAGAGGAAGA
GCAAAACAAAAGTAAGAAAAAAGCACAGCAAGCAGCAGCT------GAC---ACAGGACACAGCAATCAGGTC---AGCC
AAAATTAC
>HI964165/B/FR/1983/HXB2_patent
ATGGGTGCGAGAGCGTCAGTATTAAGCGGGGGAGAATTAGATCGATGGGAAAAAATTCGGTTAAGGCCAGGGGGAAAGAA
AAAATATAAATTAAAACATATAGTATGGGCAAGCAGGGAGCTAGAACGATTCGCAGTTAATCCTGGCCTGTTAGAAACAT
CAGAAGGCTGTAGACAAATACTGGGACAGCTACAACCATCCCTTCAGACAGGATCAGAAGAACTTAGATCATTATATAAT
ACAGTAGCAACCCTCTATTGTGTGCATCAAAGGATAGAGATAAAAGACACCAAGGAAGCTTTAGACAAGATAGAGGAAGA
GCAAAACAAAAGTAAGAAAAAAGCACAGCAAGCAGCAGCT------GAC---ACAGGACACAGCAATCAGGTC---AGCC
AAAATTAC
>HM469975/B/ES/2009/S61_E1_5p21
ATGGGTGCGAGAGCGTCGATATTAAGCGGGGGAGGATTAGATAGATGGGAAAAAATTCGGTTAAGGCCAGGGGGAAAGAA
AAAATATAGATTAAAACATTTAGTATGGGCAAGCAGGGAGCTAGAAAGATTCGCAGTCAATCCTGGCCTATTAGAAACAT
CAGAAGGTTGTAGACAAATACTGGGACAGCTACAACCAGCCCTTCAGACAGGGTCAGAAGAACTTAGATCATTATATAAT
ACAGTAGCAACCCTCTATTGTGTGCATCAAAAGATAGATGTAAAAGACACCAAGGAAGCTTTAGAGAAGATAGAGGAAGA
GCAAAACAAAAGTAAGAAGAAAGCACAGCAAGCAGCAGCT------GAC---ACAGGAAACAGCAGCCAGGTC---AGCC
AAAATTAC
>HM469977/B/ES/2009/S61_G2p21
ATGGGTGCGAGAGCGTCGATATTAAGCGGGGGAGGATTAGATAGATGGGAAAAAATTCGGTTAAGGCCAGGAGGAAAGAA
AAAATATAGATTAAAACATTTAATATGGGCAAGCAGGGAGCTAGAACGATTCGCAGTTAATCCTGGCCTATTAGAAACAT
CAGAAGGTTGTAGACAAATACTGGGACAGCTACAACCAGCCCTTCAGACAGGGTCAGAAGAACTTAGATCATTATATAAT
ACAGTAGCAACCCTCTATTGTGTGCATCAAAAGATAGATGTAAAAGACACCAAGGAAGCTTTAGAGAAGATAGAGGAAGA
GCAAAACAAAAGTAAGAAGAAAGCACAGCAAGCAGCAGCT------GAC---ACAGGAAACAGCAGCCAGGTC---AGCC
AAAATTAC
>HM469978/B/ES/2009/S61_G1_5p21
ATGGGTGCGAGAGCGTCGATATTAAGCGGGGGAGGATTAGATAGATGGGAAAAAATTCGGTTAAGGCCAGGAGGAAAGAA
AAAATATAGATTAAAACATTTAATATGGGCAAGCAGGGAGCTAGAACGATTCGCAGTTAATCCTGGCCTATTAGAAACAT
CAGAAGGTTGTAGACAAATACTGGGACAGCTACAACCAGCCCTTCAGACAGGGTCAGAAGAACTTAGATCATTATATAAT
ACAGTAGCAACCCTCTATTGTGTGCATCAAAAGATAGATGTAAAAGACACCAAGGAAGCTTTAGAGAAGATAGAGGAAGA
GCAAAACAAAAGTAAGAAGAAAGCACAGCAAGCAGCAGCT------GAC---ACAGGAAACAGCAGCCAGGTC---AGCC
AAAATTAC
>HM469979/B/ES/2009/S61_H1_5p21
ATGGGTGCGAGAGCGTCGATATTAAGCGGGGGAGGATTAGATAGATGGGAAAAAATTCGGTTAAGGCCAGGGGGAAAGAA
AAAATATAGATTAAGACATTTAGTATGGGCAAGCAGGGAGCTAGAACGATTCGCAGTCAATCCTGGCCTATTAGAAACAT
CAGAAGGTTGTAGACMAATACTGGGACAGCTACAACCAGCCCTTCAGACAGGGTCAGAAGAACTTAGATCATTATATAAT
ACAGTAGCAACCCTCTATTGTGTGCATCAAAAGATAGATGTAAAAGACACCAAGGAAGCTTTAGAGAAGATAGAGGAAGA
GCAAAACAAAAGTAAGAAGAAAGCACAGCAAGCAGCAGCT------GAC---ACAGGAAACAACAGCCAGGTC---AGCC
AAAATTAC
>HM469980/B/ES/2009/S61_I1p21
ATGGGTGCGAGAGCGTCAATATTAAGCGGGGGAGGATTAGATAGATGGGAAAAAATTCGGTTAAGGCCAGGGGGAAAGAA
AAAATATAGATTAAAACATTTAGTATGGGCAAGCAGGGAGCTAGAACGATTCGCAGTCAATCCTGGCCTATTAGAAACAT
CAGAAGGTTGTAGACAAATACTGGGACAGCTACAACCAGCCCTTCAGACAGGATCAGAAGAACTTAGATCATTATATAAT
ACAGTAGCAACCCTCTATTGTGTGCATCAAAAGATAGATGTAAAAGACACCAAGGAAGCTTTAGATAAGATAGAGGAAGA
GCAAAACAAAAGTAAGAAAAAAGCACAGCAAGCAGCAGCT------GAC---ACAGGAAATAGCAGCCAGGTC---AGCC
AAAATTAC
>HM469981/B/ES/2009/S61_I5p21
ATGGGTGCGAGAGCGTCAATATTAAGCGGGGGAGGATTAGATAGATGGGAAAAAATTCGGTTAAGGCCAGGGGGAAAGAA
AAAATATAGATTAAAACATTTAATATGGGCAAGCAGGGAGCTAGAACGATTCGCAGTCAATCCTGGCCTATTAGAAACAT
CAGAAGGTTGTAGACAAATACTGGGACAGCTACAACCAGCCCTTCAGACAGGATCAGAAGAACTTAGATCATTATATAAT
ACAGTAGCAACCCTCTATTGTGTGCATCAAAAGATAGATGTAAAAGACACCAAGGAAGCTTTAGATAAGATAGAGGAAGA
GCAAAACAAAAGTAAGAAAAAAGCACAGCAAGCAGCAGCT------GAC---ACAGGAAATAGCAGCCAGGTC---AGCC
AAAATTAC
>HM586187/B/GB/2003/MM33d12p
ATGGGTGCGAGAGCGTCGGTATTAAGCGGGGGAGAATTAGACAAATGGGAGAAAATTCGGTTAAGGCCAGGGGGAAAGAA
ACAATATAAATTAAAACATATAGTATGGGCAAGCAGGGAGCTAGAACGATTCGCAGTCAATCCTGGCCTGTTAGAAACAT
CAGAAGGCTGTAGACAAATACTGGGACAGTTACAACCATCCCTTCAGACAGGATCAGAAGAACTTAAATCATTATTTAAT
ACAATAGCAGTCCTCTATTGTGTACATCAAAGGATAGAGGTAAAAGACACCAAGGAAGCTTTAGATAAGATAGAGGAAGA
GCAAAACAAAAGTAAGAAAAAGGCACAGCAAGCAGCAGCT------GAC---ACAGGAAATAGCAGCCAGGTC---AGCC
AAAATTAC
>HM586193/B/GB/2004/MM39d11p
ATGGGTGCGAGAGCGTCAGTATTAAGCGGGGGAGAATTAGATAAATGGGAAAAAATTCGGTTGAGGCCAGGGGGAAAGAA
AAAATATAAACTAAAACATATAGTATGGGCAAGCAGGGAGCTAGAACGATTTGCAGTTAATCCCGGCCTGTTAGAAACAT
CAGAAGGCTGTAGACAAATATTAGAACAGCTACAGCCATCCCTTCAGACAGGATCAGAAGAACTTAAATCATTATATAAT
ACAATAGCAACTCTCTATTGTGTGCATCAAAAGATAGAGATAAAAGACACCAAGGAAGCTCTAGACAAGATAGAGGAAGA
GCAAAATAAAAGGAAGAAAAAGGCACAGCAAGCAGCAGCT------GAC---ACAGGAAACAACAGCCAGGTC---AGCC
AAAATTAC
>HM586198/B/GB/2004/MM42d22_GN1
ATGGGTGCGAGAGCGTCGGTATTAAGCGGGGGAAAATTAGACAAATGGGAAAAGATTCGGTTAAGGCCAGGGGGAAAGAA
ACAATATAAACTAAAACATTTAGTATGGGCAAGCAGGGAGCTAGAACGATTTGCAGTCAACCATGGCCTGTTAGAAACAT
CAGAAGGCTGCAGACAAATACTGGGACAGCTACAACCAGCCCTTCAGACAGGATCAGTAGAACTHAAATCATTATATAAT
ACAGTAGCAACCCTCTATTGTGTGCATCGAGGGATAGAGATAAGAGACACCAAGGAAGCTTTAGACAAGATAGAGGAAGA
GCAAAACGAAAGTCAGAAAAAAGCACAGCAAGCAGCAGCT------GAC---ACAGGAAACAGCGGCACCAGGTC-AGCC
ACAATTAC
>HM586200/B/GB/2004/MM42d92_GN1
ATGGGTGCGAGAGCGTCGGTATTAAGCGGGGGAAAATTAGACAAATGGGAAAAGATTCGGTTAAGGCCAGGGGGAAAGAA
ACAATATAAACTAAAACATTTAGTATGGGCAAGCAGGGAGCTAGAACGATTTGCAGTCAACCATGGCCTGTTAGAAACAT
CAGAAGGCTGCAGACAAATACTGGGACAGCTACAACCAGCCCTTCAGACAGGATCAGTAGAACTTAAATCATTATATAAT
ACAGTAGCAACCCTCTATTGTGTGCATCGAGGGATAGAGATAAGAGACACCAAGGAAGCTTTAGACAAGATAGAGGAAGA
GCAAAACGAAAGTCAGAAAAAAGCACAGCAAGCAACAGCT------GAC---ACAGGAAACAGCGGCACCAGGTC-AGCC
ACAATTAC
>HM586202/B/GB/2005/MM42d183_GN1
ATGGGTGCGAGAGCGTCGGTATTAAGCGGGGGAAAATTAGACAAATGGGAAAAGATTCGGTTAAGGCCAGGGGGAAAGAA
ACAATATAAACTAAAACATTTAGTATGGGCAAGCAGGGAGCTAGAACGATTTGCAGTCAACCATGGCCTGTTAGAAACAT
CAGAAGGCTGCAGACAAATACTGGGACAGCTACAACCAGCCCTTCAGACAGGATCAGTAGAACTTAAATCATTATATAAT
ACAGTAGCAACCCTCTATTGTGTGCATCGAGGGATAGAGATAAGAGACACCAAGGAAGCTTTAGACAAGATAGAGGAAGA
GCAAAACGAAAGTCAGAAAAAAGCACAGCAAGCAACAGCT------GAC---ACAGGAAACAGCGGCACCAGGTC-AGCC
ACAATTAC
>HM586204/B/GB/2005/MM42d324_GN1
ATGGGTGCGAGAGCGTCGGTATTAAGCGGGGGAAAATTAGACAAATGGGAAAAGATTCGGTTAAGGCCAGGGGGAAAGAA
ACAATATAGACTAAAACATTTAGTATGGGCAAGCAGGGAGCTAGAACGATTTGCAGTCAACCCTGGCCTGTTAGAAACAT
CAGAAGGCTGCAGACAAATACTGGGACAGCTACAACCAGCCCTTCAGACAGGATCAGTAGAACTTAAATCATTATATAAT
ACAGTAGCAACCCTCTATTGTGTGCATCGAGGGATAGAGATAAGAGACACCAAGGAAGCTTTAGACAAGATAGAGGAAGA
GCAAAACAAAAGTCAGAAAAAAGCACAGCAAGCARCAGCT------GAC---ACAGGAAACAGCGGCACCAGGTC-AGCC
ACAATTAC
>HM586206/B/GB/2004/MM43d21_GN1
ATGGGTGCGAGAGCGTCAGTATTAAGCGGGGGAGAATTAGATAAGTGGGAAAAAATTCGGTTAAGGCCAGGGGGAAAGAA
AAGATATAGATTAAAACATATAGTATGGGCAAGCAGGGAGTTAGAACGATTCGCAGTTAATCCTGGCCTGTTAGAAACAT
CAGAAGGTTGTAGACAGATACTGAGACAGCTACAACCATCCCTTCAGACAGGATCAGAAGAACTTAAATCATTATATAAC
ACAGTAGCCACCCTCTATTGTGTGCATCAAAGGATAGATATAAAAGACACCAAGGAAGCTCTAGACAAGATAGAGGAAGA
GCAAAATAAAAGTAAGAAAAAGGTACAGCAAGCAGCAGCTACTGCTGAC---GCAGGGCCCAGTAGTCAGGCC---AGCC
AAAATTAC
>HM586207/B/GB/2005/MM43d101_GN1
ATGGGTGCGAGAGCGTCAGTATTAAGCGGGGGAGAATTAGATAAGTGGGAAAAAATTCGGTTAAGGCCAGGGGGAAAGAA
AAGATATARATTAAAACATATAGTATGGGCAAGCAGGGAGTTAGAACGATTCGCAGTTAATCCTGGCCTGTTAGAAACAT
CAGAAGGTTGTAGACAGATACTGAGACAGCTACAACCATCCCTTCAGACAGGATCAGAAGAACTTAAATCATTATATAAC
ACAGTAGCCACCCTCTATTGTGTGCATCAAAGGATAGATATAAAAGACACCAAGGAAGCTCTAGACAAGATAGAGGAAGA
GCAAAATAAAAGTAAGAAAAAGGTACAGCAAGCAGCAGCTACTGCTGAC---GCAGGGCCCAGTAGTCAGGCC---AGCC
AAAATTAC
>HM586208/B/GB/2005/MM43d228_GN1
ATGGGTGCGAGAGCGTCAGTATTAAGCGGGGGAGAATTAGATAAGTGGGAAAAAATTCGGTTAAGGCCAGGGGGAAAGAA
AAGATATARATTAAAACATATAGTATGGGCAAGCAGRGAGTTAGAACGATTCGCAGTTAATCCTGGCCTGTTAGAAACAT
CAGAAGGTTGTAGACAGATACTGAGACAGCTACAACCATCCCTTCAGACAGGATCAGAAGAACTTAAATCATTATATAAC
ACAGTAGCCACCCTCTATTGTGTGCATCAAAGGATAGATATAAAAGACACCAAGGAAGCTCTAGACAAGATAGAGGAAGA
GCAAAATAAAAGTAAGAAAAAGGTACAGCAAGCAGCAGCTACTGCTGAC---GCAGGGCCCAGTAGTCAGGCC---AGCC
AAAATTAC
>HM586209/B/GB/2005/MM43d368_GN1
ATGGGTGCGAGAGCGTCAGTATTAAGCGGGGGAGAATTAGATAAGTGGGAAAAAATTCGGTTAAGGCCAGGGGGAAAGAA
AAGATATAAATTAAAACATATAGTATGGGCAAGCAGRGAGTTAGAACGATTCGCAGTTAATCCTGGCCTGTTAGAAACAT
CAGAAGGTTGTAGACAGATACTGAGACAGCTACAACCATCCCTTCAGACAGGATCAGAAGAACTTAAATCATTATATAAC
ACAGTAGCCACCCTCTATTGTGTGCATCAAAGGATAGATATAAAAGACACCAAGGAAGCTCTAGACAAGATAGAGGAAGA
GCAAAATAAAAGTAAGAAAAAGGTACAGCAAGCAGCAGCTACTGCTGAC---GCAGGGCCCAGTAGTCAGGCC---AGCC
AAAATTAC
>HM586210/B/GB/2005/MM45d22_GN1
ATGGGTGCGAGAGCGTCAGTATTAAGCGGGGGAGAATTAGATAGATGGGAGAAAATTCGGTTAAGGCCAGGGGGAAAGAA
AAAATATAGGTTAAAACATATAGTATGGGCAAGCAGGGAGCTAGAACGATTCGCAGTCAATCCTGGTCTGTTAGAAACAT
CAGAAGGCTGTAGACAAATACTGGGACAGCTACAACCAGCCCTTCAGACAGGATCAGAAGAACTTAGATCATTATATAAT
ACAGTAGCAACACTCTATTGTGTGCATCAAAGGATAGATGTAAAAGACACCAAGGAAGCCTTAGAAAAGATAGAGGAAGA
ACAGAACAAGGGTAAGAAAAAGACACAGCAAGCAACAGCTAACACAGCC---TCAGGAAGCAGCAGTCAGGTC---AGCC
AAAATTAC
>HM586211/B/GB/2005/MM45d87_GN1
ATGGGTGCGAGAGCGTCAGTATTAAGCGGGGGAGAATTAGATAGATGGGAGAAAATTCGGTTAAGGCCAGGGGGAAAGAA
AAAATATAGGTTAAAACATATAGTATGGGCAAGCAGGGAGCTAGAACGATTCGCAGTCAATCCTGGTCTGTTAGAAACAT
CAGAAGGCTGTAGACAAATACTGGGACAGCTACAACCAGCCCTTCAGACAGGATCAGAAGAACTTAGATCATTATATAAT
ACAGTAGCAACACTCTATTGTGTGCATCAAAGGATAGATGTAAAAGACACCAAGGAAGCCTTAGAAAAGATAGAGGAAGA
ACAGAACAAGGGTAAGAAAAAGACACAGCAAGCAACAGCTAACACAGCC---TCAGGAAGCAGCAGTCAGGTC---AGCC
AAAATTAC
>HM586212/B/GB/2005/MM45d213_GN1
ATGGGTGCGAGAGCGTCAGTATTAAGCGGGGGAGAATTAGATAGATGGGAGAAAATTCGGTTAAGGCCAGGGGGAAAGAA
AAAATATAGGTTAAAACATATAGTATGGGCAAGCAGGGAGCTAGAACGATTCGCAGTCAATCCTGGTCTGTTAGAAACAT
CAGAAGGCTGTAGACAAATACTGGGACAGCTACAACCAGCCCTTCAGACAGGATCAGAAGAACTTAGATCATTATATAAT
ACAGTAGCAACACTCTATTGTGTGCATCAAAGGATAGATGTAAAAGACACCAAGGAAGCCTTAGAAAAGATAGAGGAAGA
ACAGAACAAGGGTAAGAAAAAGACACAGCAAGCAACAGCTAACACAGCC---TCAGGAAGCAGCAGTCAGGTC---AGCC
AAAATTAC
>HQ215554/B/CN/2008/1106
ATGGGTGCGAGAGCGTCAGTATTAAGCGGGGGAAAATTAGATAGATGGGAGAAAATTCGGTTAAGGCCAGGGGGAAAGAA
AAAATATAGATTAAAACATTTAGTATGGGCAAGCAGGGAGCTAGAAAGATTCGCAGTCAATCCTGGCCTTTTAGAGACAT
CGGAGGGCTGCAGACAAATATTGGGACAGCTACAACCGTCCCTCCAGACAGGATCAGAAGAACTTAAGTCATTATTTAAT
GCAGTAGCCGTCCTCTATTGTGTACATCAAGGAATAGAGGTAAGAGACACCAAAGAGGCTTTAGACAAGATAGAGGAAGA
GCAAAACAAAAGTAAGAAAGGGGCACAGCAAGCAGCAGCT------GAC---ACAGGAAGCAATAGCCAAGTC---AGCC
AAAATTAC
>HQ215556/B/CN/2009/1121
ATGGGTGCGAGAGCGTCAGTATTAAGCGGGGGAAAATTAGATAGATGGGAGAAAATTCGGTTAAGGCCAGGGGGAAACAA
AAGATATAGATTAAAACATCTAGTATGGGCAAGCAGGGAGTTAGAAAGATTCGCAGTCAATCCTGGCCTTTTAGAGACAT
CGGAAGGCTGCAGACAAATATTGGGACAGCTACAACCATCCCTCCAGACAGGGTCAGAAGAACTTAGATCATTATTTAAT
ACAATAGCCACCCTCTATTGTGTACATCAAGGAATAGAGGTAAGAGACACCAAAGAAGCTTTAGACAAGGTAGAGGAAGA
GCAAAACAAAAGTAAGAAARGGGMACAGCAAGCAGCAGCT------GAC---ACAGGAAACAACAGCCCAGTC---AGTC
AAAATTAT
>JA806687/B/FR/1983/HXB2-patent
ATGGGTGCGAGAGCGTCAGTATTAAGCGGGGGAGAATTAGATCGATGGGAAAAAATTCGGTTAAGGCCAGGGGGAAAGAA
AAAATATAAATTAAAACATATAGTATGGGCAAGCAGGGAGCTAGAACGATTCGCAGTTAATCCTGGCCTGTTAGAAACAT
CAGAAGGCTGTAGACAAATACTGGGACAGCTACAACCATCCCTTCAGACAGGATCAGAAGAACTTAGATCATTATATAAT
ACAGTAGCAACCCTCTATTGTGTGCATCAAAGGATAGAGATAAAAGACACCAAGGAAGCTTTAGACAAGATAGAGGAAGA
GCAAAACAAAAGTAAGAAAAAAGCACAGCAAGCAGCAGCT------GAC---ACAGGACACAGCAATCAGGTC---AGCC
AAAATTAC
>JF320003/B/US/2006/502_0341_FL05
ATGGGTGCGAGAGCGTCAATATTAAGCGGGGGAGAATTAGATCGATGGGAAAAAATTCGGTTAAGGCCAGGAGGAAAGAA
AAAATATAGACTAAAACATCTAGTATGGGCAAGCAGGGAACTAGAGCGATTTGCAGTTAATCCTGGCCTGTTAGAAACAG
CAGAAGGCTGTAGACAAATACTGGAACAGCTGCAACCATCTCTCCAGACAGGATCAGAAGAACTTAAATCATTATTCAAT
ACAGTAGCTGTCCTCTTTTGTGTGCAGCGAAGGATAGATGTAAAAGACACCAAGGAAGCTCTAGACAAAATAGAGGAGGA
GCAAAACAAAAGTAAGAAAAAGGCACAGCAAGCAGCAGCTCAGCAAGAC---ACAAGAAACAGCAGCCAGGTC---AGCC
AAAATTAC
>JF320005/B/US/2006/502_0341_FL04
ATGGGTGCGAGAGCGTCAATATTAAGCGGGGGAGAATTAGATCGATGGGAAAAAATTCGGTTAAGGCCAGGAGGAAAGAA
AAAATATAGACTAAAACATCTAGTATGGGCAAGCAGGGAACTAGAGCGATTTGCAGTTAATCCTGGCCTGTTAGAAACAG
CAGAAGGCTGTAGACAAATACTGGAACAGCTGCAACCATCTCTCCAGACAGGATCAGAAGAACTTAAATCATTATTCAAT
ACAGTAGCTGTCCTCTTTTGTGTGCAGCGAAGGATAGATGTAAAAGACACCAAGGAAGCTCTAGACAAAATAGAGGAGGA
GCAAAACAAAAGTAAGAAAAAGGCACAGCAAGCAGCAGCTCAGCAAGAC---ACAAGAAACAGCAGCCAGGTC---AGCC
AAAATTAC
>JF320006/B/US/2006/502_0341_FL07
ATGGGTGCGAGAGCGTCAATATTAAGCGGGGGAGAATTAGATCGATGGGAAAAAATTCGGTTAAGGCCAGGAGGAAAGAA
AAAATATAGACTAAAACATCTAGTATGGGCAAGCAGGGAACTAGAGCGATTTGCAGTTAATCCTGGCCTGTTAGAAACAG
CAGAAGGCTGTAGACAAATACTGGAACAGCTGCAACCATCTCTCCAGACAGGATCAGAAGAACTTAAATCATTATTCAAT
ACAGTAGCTGTCCTCTTTTGTGTGCAGCGAAGGATAGATGTAAAAGACACCAAGGAAGCTCTAGACAAAATAGAGGAGGA
GCAAAACAAAAGTAAGAAAAAGGCACAGCAAGCAGCAGCTCAGCAAGAC---ACAAGAAACAGCAGCCAGGTC---AGCC
AAAATTAC
>JF320008/B/PE/2006/502_0524_FL04
ATGGGTGCGAGAGCGTCAGTATTAAGCGGGGGAGAATTAGATCGATGGGAAAAAATTCGGTTAAGGCCAGGAGGAAAGAA
AAAATATCGATTAAAACATATAGTATGGGCAAGCAGGGAGCTAGAACGATTTGCAATTAATCCTGGCCTGTTAGAAACAT
CAGAAGGCTGTAGACAAATAATAGGGCAGCTACAATCATCCCTTCAGACAGGCTCAGAAGAATTGAGATCATTATATAAT
ACGGTAGCAGTCCTCTATTGTGTACATAACAAAATAGAGGTAAAAGACACCAAAGAAGCTTTAGACAAGATAGAGGAAGA
GCAAAATAAAAGTAAGAAAAAAGCACAGCAAGAAGTAGCT------GAC---ACAGGAAAAGGCAGCCAGGTC---AGCC
AAAATTAC
>JF320009/B/PE/2006/502_0524_FL05
ATGGGTGCGAGAGCGTCAGTATTAAGCGGGGGAGAATTAGATCGATGGGAAAAAATTCGGTTAAGGCCAGGAGGAAAGAA
AAAATATCGATTAAAACATATAGTATGGGCAAGCAGGGAGCTAGAACGATTTGCAATTAATCCTGGCCTGTTAGAAACAT
CAGAAGGCTGTAGACAAATAATAGGGCAGCTACAATCATCCCTTCAGACAGGCTCAGAAGAATTGAGATCATTATATAAT
ACGGTAGCAGTCCTCTATTGTGTACATAACAAAATAGAGGTAAAAGACACCAAAGAAGCTTTAGACAAGATAGAGGAAGA
GCAAAATAAAAGTAAGAAAAAAGCACAGCAAGAAGTAGCT------GAC---ACAGGAAAAGGCAGCCAGGTC---AGCC
AAAATTAC
>JF320010/B/PE/2006/502_0524_FL06
ATGGGTGCGAGAGCGTCAGTATTAAGCGGGGGAGAATTAGATCGATGGGAAAAAATTCGGTTAAGGCCAGGAGGAAAGAA
AAAATATCGATTAAAACATATAGTATGGGCAAGCAGGGAGCTAGAACGATTTGCAATTAATCCTGGCCTGTTAGAAACAT
CAGAAGGCTGTAGACAAATAATAGGGCAGCTACAATCATCCCTTCAGACAGGCTCAGAAGAATTGAGATCATTATATAAT
ACGGTAGCAGTCCTCTATTGTGTACATAACAAAATAGAGGTAAAAGACACCAAAGAAGCTTTAGACAAGATAGAGGAAGA
GCAAAATAAAAGTAAGAAAAAAGCACAGCAAGAAGTAGCT------GAC---ACAGGAAAAGGCAGCCAGGTC---AGCC
AAAATTAC
>JF320012/B/PE/2007/502_1399_wg6
ATGGGTGCGAGAGCGTCAGTATTAAGCGGGGGAGAATTAGATAGATGGGAAAAAATTAGGTTAAGGCCAGGGGGAAAGAA
AAAATATAGACTAAAACATATAGTATGGGCAAGCAGGGAGCTAGAACGATTCGCAGTCAATCCTGGCCTGTTAGAGACAT
CAGAAGGCTGCAGACAAATACTGGGACAGTTACAACCGTCCCTTCAGACAGGATCAGAAGAACTTAAATCATTGTTTAAT
ACAGTGGCAGTCCTCTACTGTGTACATCAAAGGATAGAGGTAAAAGACACCAAGGAAGCTTTAGACAAGATAGAGGAAGA
GCAAAACAAAAGTAAGAAAAAGGCACAGCAAGCAGCAGCT------GAC---ACAGGAAATAACAGTCAGGTC---AGCC
AAAATTAC
>JF320013/B/PE/2007/502_1399_wg4
ATGGGTGCGAGAGCGTCAGTATTAAGCGGGGGAGAATTAGATAGATGGGAAAAAATTAGGTTAAGGCCAGGGGGAAAGAA
AAAATATAGACTAAAACATATAGTATGGGCAAGCAGGGAGCTAGAACGATTCGCAGTCAATCCTGGCCTGTTAGAGACAT
CAGAAGGCTGCAGACAAATACTGGGACAGTTACAACCGTCCCTTCAGACAGGATCAGAAGAACTTAAATCATTGTTTAAT
ACAGTGGCAGTCCTCTACTGTGTACATCAAAGGATAGAGGTAAAAGACACCAAGGAAGCTTTAGACAAGATAGAGGAAGA
GCAAAACAAAAGTAAGAAAAAAGCACAGCAAGCAGCAGCT------GAC---ACAGGAAATAACAGTCAGGTC---AGCC
AAAACTAC
>JF320014/B/PE/2007/502_1399_wg5
ATGGGTGCGAGAGCGTCAGTATTAAGCGGGGGAGAATTAGATAGATGGGAAAAAATTAGGTTAAGGCCAGGGGGAAAGAA
AAAATATAGACTAAAACATATAGTATGGGCAAGCAGGGAGCTAGAACGATTCGCAGTCAATCCTGGCCTGTTAGAGACAT
CAGAAGGCTGCAGACAAATACTGGGACAGTTACAACCGTCCCTTCAGACAGGATCAGAAGAACTTAAATCATTGTTTAAT
ACAGTGGCAGTCCTCTACTGTGTACATCAAAGGATAGAGGTAAAAGACACCAAGGAAGCTTTAGACAAGATAGAGGAAGA
GCAAAACAAAAGTAAGAAAAAAGCACAGCAAGCAGCAGCT------GAC---ACAGGAAATAACAGTCAGGTC---AGCC
AAAATTAC
>JF320015/B/PE/2007/502_1399_wg1
ATGGGTGCGAGAGCGTCAGTATTAAGCGGGGGAGAATTAGATAGATGGGAAAAAATTAGGTTAAGGCCAGGGGGAAAGAA
AAAATATAGACTAAAACATATAGTATGGGCAAGCAGGGAGCTAGAACGATTCGCAGTCAATCCTGGCCTGTTAGAGACAT
CAGAAGGCTGCAGACAAATACTGGGACAGTTACAACCGTCCCTTCAGACAGGATCAGAAGAACTTAAATCATTGTTTAAT
ACAGTGGCAGTCCTCTACTGTGTACATCAAAGGATAGAGGTAAAAGACACCAAGGAAGCTTTAGACAAGATAGAGGAAGA
GCA-AACAAAAGTAAGAAAAAGGCACAGCAAGCAGCAGCT------GAC---ACAGGAAATAACAGTCAGGTC---AGCC
AAAATTAC
>JF320016/B/PE/2007/502_1399_wg3
ATGGGTGCGAGAGCGTCAGTATTAAGCGGGGGAGAATTAGATAGATGGGAAAAAATTAGGTTAAGGCCAGGGGGAAAGAA
AAAATATAGACTAAAACATATAGTATGGGCAAGCAGGGAGCTAGAACGATTCGCAGTCAATCCTGGCCTGTTAGAGACAT
CAGAAGGCTGCAGACAAATACTGGGACAGTTACAACCGTCCCTTCAGACAGGATCAGAAGAACTTAAATCATTGTTTAAT
ACAGTGGCAGTCCTCTACTGTGTACATCAAAGGATAGAGGTAAAAGACACCAAGGAAGCTTTAGACAAGATAGAGGAAGA
GCAAAACAAAAGTAAGAAAAAGGCACAGCAAGCAGCAGCT------GAC---ACAGGAAATAACAGTCAGGTC---AGCC
AAAATTAC
>JF320017/B/PE/2007/502_2649_wg2
ATGGGTGCGAGAGCGTCGGTATTAAGCGGGGGAGAATTAGATAGATGGGAGAAAATTCGGTTGAGGCCAGGGGGAAAGAA
AAAATATCAATTAAAACATATAGTATGGGCAAGCAGGGAGTTAGAACGATTCGCAGTTAACCCTGGCCTGTTAGAAACAT
CAGAAGGCTGTAGACAAATACTGGGACAGCTACAACCAGCCCTTCAGACAGGATCAGAAGAATTTAGATCATTATATAAT
ACAGTAGCAGTCCTCTATTGTGTGCATCAAAGGATAGAGGTAAAAGACACCAAAGAAGCTTTAGACAAGATAGAGGAAGA
GCAAAACAAAAGTAAGAAAAAGGCACAGCACACAGCAGCT------GAC---ACAGGAAATAGCAGCCAGGTC---AGCC
AAAATTAC
>JF320018/B/PE/2007/502_2254_FL6
ATGGGTGCGAGAGCGTCAGTATTAAGCGGGGGAGAATTGGATAGATGGGAAAAAATTAGGTTAAGGCCAGGGGGAAAGAA
AACATATAAATTAAAACATATAGTATGGGCAAGCAGAGAGCTAGAACGATTCGCACTTAACCCTGGCCTGTTAGAAACAT
CAGAAGGCTGTAGACAAATAATGGGACAGCTCCAACCATCCCTTCAGACAGGATCAGAGGAAATTAAATCCTTATTTAAT
GCAGTAGCAGTCCTCTATTGTGTACATCAAAGGATAGAGATAAAGGACACCCAGGAAGCTTTAGAAAAGATAGAGGAAGA
GCAAAACAAAAGTAAGAAAAAAGCACAGCAAGCAGCAGCC------GCC---ACAGGAGGCAGCAGCCAGACC---AGTC
AAAATTTC
>JF320019/B/PE/2007/502_2649_wg8
ATGGGTGCGAGAGCGTCGGTATTAAGCGGGGGAGAATTAGATAGATGGGAGAAAATTCGGTTGAGGCCAGGGGGAAAGAA
AAAATATCAATTAAAACATATAGTATGGGCAAGCAGGGAGTTAGAACGATTCGCAGTTAACCCTGGCCTGTTAGAAACAT
CAGAAGGCTGTAGACAAATACTGGGACAGCTACAACCAGCCCTTCAGACAGGATCAGAAGAATTTAGATCATTATATAAT
ACAGTAGCAGTCCTCTATTGTGTGCATCAAAGGATAGAGATAAAAGACACCAAAGAAGCTTTAGACAAGATAGAGGAAGA
GCAAAACAAAAGTAAGAAAAAGGCACAGCACACAGCAGCT------GAC---ACAGGAAATAGCAGCCAGGTC---AGCC
AAAATTAC
>JF320020/B/PE/2007/502_2254_FL2
ATGGGTGCGAGAGCGTCAGTATTAAGCGGGGGAGAATTGGATAGATGGGAAAAAATTAGGTTAAGGCCAGGGGGAAAGAA
AACATATAAATTAAAACATATAGTATGGGCAAGCAGAGAGCTAGAACGATTCGCACTTAACCCTGGCCTGTTAGAAACAT
CAGAAGGCTGTAGACAAATAATGGGACAGCTCCAACCATCCCTTCAGACAGGATCAGAGGAAATTAAATCCTTATTTAAT
GCAGTAGCAGTCCTCTATTGTGTACATCAAAGGATAGAGATAAAGGACACCCAGGAAGCTTTAGAAAAGATAGAGGAAGA
GCAAAACAAAAGTAAGAAAAAAGCACAGCAAGCAGCAGCC------GCC---ACAGGAGGCAGCAGCCAGACT---AGTC
AAAATTTC
>JF320021/B/PE/2007/502_2254_FL5
ATGGGTGCGAGAGCGTCAGTATTAAGCGGGGGAGAATTGGATAGATGGGAAAAAATTAGGTTAAGGCCAGGGGGAAAGAA
AACATATAAATTAAAACATATAGTATGGGCAAGCAGAGAGCTAGAACGATTCGCACTTAACCCTGGCCTGTTAGAAACAT
CAGAAGGCTGTAGACAAATAATGGGACAGCTCCAACCATCCCTTCAGACAGGATCAGAGGAAATTAAATCCTTATTTAAT
GCAGTAGCAGTCCTCTATTGTGTACATCAAAGGATAGAGATAAAGGACACCCAGGAAGCTTTAGAAAAGATAGAGGAAGA
GCAAAACAAAAGTAAGAAAAAAGCACAGCAAGCAGCAGCC------GCC---ACAGGAGGCAGCAGCCAGACC---AGTC
AAAATTTC
>JF320022/B/PE/2007/502_2649_wg7
ATGGGTGCGAGAGCGTCGGTATTAAGCGGGGGAGAATTAGATAGATGGGAGAAAATTCGGTTGAGGCCAGGGGGAAAGAA
AAAATATCAATTAAAACATATAGTATGGGCAAGCAGGGAGTTAGAACGATTCGCAGTTAACCCTGGCCTGTTAGAAACAT
CAGAAGGCTGTAGACAAATACTGGGACAGCTACAACCAGCCCTTCAGACAGGATCAGAAGAATTTAGATCATTATATAAT
ACAGTAGCAGTCCTCTATTGTGTGCATCAAAGGATAGAGATAAAAGACACCAAAGAAGCTTTAGACAAGATAGAGGAAGA
GCAAAACAAAAGTAAGAAAAAGGCACAGCACACAGCAGCT------GAC---ACAGGAAATAGCAGCCAGGTC---AGCC
AAAATTAC
>JF320023/B/PE/2007/502_2254_FL3
ATGGGTGCGAGAGCGTCAGTATTAAGCGGGGGAGAATTGGATAGATGGGAAAAAATTAGGTTAAGGCCAGGGGGAAAGAA
AACATATAAATTAAAACATATAGTATGGGCAAGCAGAGAGCTAGAACGATTCGCACTTAACCCTGGCCTGTTAGAAACAT
CAGAAGGCTGTAGACAAATAATGGGACAGCTCCAACCATCCCTTCAGACAGGATCAGAGGAAATTAAATCCTTATTTAAT
GCAGTAGCAGTCCTCTATTGTGTACATCAAAGGATAGAGATAAAGGACACCCAGGAAGCTTTAGAAAAGATAGAGGAAGA
GCAAAACAAAAGTAAGAAAAAAGCACAGCAAGCAGCAGCC------GCC---ACAGGAGGCAGCAGCCAGACC---AGTC
AAAATTTC
>JF320024/B/PE/2007/502_2254_FL1
ATGGGTGCGAGAGCGTCAGTATTAAGCGGGGGAGAATTGGATAGATGGGAAAAAATTAGGTTAAGGCCAGGGGGAAAGAA
AACATATAAATTAAAACATATAGTATGGGCAAGCAGAGAGCTAGAACGATTCGCACTTAACCCTGGCCTGTTAGAAACAT
CAGAAGGCTGTAGACAAATAATGGGACAGCTCCAACCATCCCTTCAGACAGGATCAGAGGAAATTAAATCCTTATTTAAT
GCAGTAGCAGTCCTCTATTGTGTACATCAAAGGATAGAGATAAAGGACACCCAGGAAGCTTTAGAAAAGATAGAGGAAGA
GCAAAACAAAAGTAAGAAAAAAGCACAGCAAGCAGCAGCC------GCC---ACAGGAGGCAGCAGCCAGACC---AGTC
AAAATTTC
>JF320025/B/PE/2007/502_2649_wg10
ATGGGTGCGAGAGCGTCGGTATTAAGCGGGGGAGAATTAGATAGATGGGAGAAAATTCGGTTGAGGCCAGGGGGAAAGAA
AAAATATCAATTAAAACATATAGTATGGGCAAGCAGGGAGTTAGAACGATTCGCAGTTAACCCTGGCCTGTTAGAAACAT
CAGAAGGCTGTAGACAAATACTGGGACAGCTACAACCAGCCCTTCAGACAGGATCAGAAGAATTTAGATCATTATATAAT
ACAGTAGCAGTCCTCTATTGTGTGCATCAAAGGATAGAGATAAAAGACACCAAAGAAGCTTTAGACAAGATAGAGGAAGA
GCAAAACAAAAGTAAGAAAAAGGCACAGCACACAGCAGCT------GAC---ACAGGAAATAGCAGCCAGGTC---AGCC
AAAATTAC
>JF320026/B/PE/2007/502_2254_FL4
ATGGGTGCGAGAGCGTCAGTATTAAGCGGGGGAGAATTGGATAGATGGGAAAAAATTAGGTTAAGGCCAGGGGGAAAGAA
AACATATAAATTAAAACATATAGTATGGGCAAGCAGAGAGCTAGAACGATTCGCACTTAACCCTGGCCTGTTAGAAACAT
CAGAAGGCTGTAGACAAATAATGGGACAGCTCCAACCATCCCTTCAGACAGGATCAGAGGAAATTAAATCCTTATTTAAT
GCAGTAGCAGTCCTCTATTGTGTACATCAAAGGATAGAGATAAAGGACACCCAGGAAGCTTTAGAAAAAATAGAGGAAGA
GCAAAACAAAAGTAAGAAAAAAGCACAGCAAGCAGCAGCC------GCC---ACAGGAGGCAGCAGCCAGACC---AGTC
AAAATTTC
>JF320027/B/PE/2007/502_2649_wg5
ATGGGTGCGAGAGCGTCGGTATTAAGCGGGGGAGAATTAGATAGATGGGAGAAAATTCGGTTGAGGCCAGGGGGAAAGAA
AAAATATCAATTAAAACATATAGTATGGGCAAGCAGGGAGTTAGAACGATTCGCAGTTAACCCTGGCCTGTTAGAAACAT
CAGAAGGCTGTAGACAAATACTGGGACAGCTACAACCAGCCCTTCAGACAGGATCAGAAGAATTTAGATCATTATATAAT
ACAGTAGCAGTCCTCTATTGTGTGCATCAAAGGATAGAGATAAAAGACACCAAAGAAGCTTTAGACAAGATAGAGGAAGA
GCAAAACAAAAGTAAGAAAAAGGCACAGCACACAGCAGCT------GAC---ACAGGAAATAGCAGCCAGGTC---AGCC
AAAATTAC
>JF320028/B/PE/2007/502_2349_wg2
ATGGGTGCGAGAGCGTCGGTATTAAGCGGGGGAAAATTAGATAGATGGGAAAAAATTCGGTTAAGGCCAGGGGGAAAGAA
AAATTATAAACTAAAACATATAGTATGGGCAAGCAGGGAGCTAGAACGATTCGCAGTTAATCCTGGCCTGTTAGAAACAT
CAGAGGGCTGTAGACAAATACTGGAACAGCTACAACCAGCTCTGAAAACAGGATCAGAAGAACTTAAATCCTTATATAAT
TTAGTAGCAACCCTCTATTGTGTGCATCAGGGGATAGATGTAAAAGACACCAAGGAAGCTTTAGACAAGATAGAGGAAGA
GCAAAACAAAAAGCAGACAAAGGTACAGCAAGCGGCAGCT------GAC---ACAGGAAATAGCAGCAAAGTC---AGCC
AAAATTAC
>JF320029/B/PE/2007/502_2349_wg9
ATGGGTGCGAGAGCGTCGGTATTAAGCGGGGGAAAATTAGATAGATGGGAAAAAATTCGGTTAAGGCCAGGGGGAAAGAA
AAAATATAGACTAAAACATATAGTATGGGCAAGCAGGGAGCTAGAACGATTCGCAGTTAATCCTGGCCTGTTAGAAACAT
CAGAGGGCTGTAGACAAATACTGGAACAGCTACAACCAGCCCTGAAAACAGGATCAGAAGAACTTAAATCCTTATATAAT
TTAGTAGCAACCCTCTATTGTGTGCATCAGGGGATAGATGTAAAAGACACCAAGGAAGCTTTAGACAAGATAGAGGAAGA
GCAAAACAAAAAGCAGACAAAGGTACAGCAAGCGGCAGCT------GAC---ACAGGAAATAGCAGCAAAGTC---AGCC
AAAATTAC
>JF320030/B/PE/2007/502_2649_wg3
ATGGGTGCGAGAGCGTCGGTATTAAGCGGGGGAGAATTAGATAGATGGGAGAAAATTCGGTTGAGGCCAGGGGGAAAGAA
AAAATATCAATTAAAACATATAGTATGGGCAAGCAGGGAGTTAGAACGATTCGCAGTTAACCCTGGCCTGTTAGAAACAT
CAGAAGGCTGTAGACAAATACTGGGACAGCTACAACCAGCCCTTCAGACAGGATCAGAAGAATTTAGATCATTATATAAT
ACAGTAGCAGTCCTCTATTGTGTGCATCAAAGGATAGAGATAAAAGACACCAAAGAAGCTTTAGACAAGATAGAGGAAGA
GCAAAACAAAAGTAAGAAAAAGGCACAGCACACAGCAGCT------GAC---ACAGGAAATAGCAGCCAGGTC---AGCC
AAAATTAC
>JF320031/B/PE/2007/502_2349_wg4
ATGGGTGCGAGAGCGTCGGTATTAAGCGGGGGAAAATTAGATAGATGGGAAAAAATTCGGTTAAGGCCAGGGGGAAAGAA
AAMATATAAACTAAAACATATAGTATGGGCAAGCAGGGAGCTAGAACGATTCGCAGTTAATCCTGGCCTGTTAGAAACAT
CAGAGGGCTGTAGACAAATACTGGAACAGCTACAACCAGCCCTGAAAACAGGATCAGAAGAACTTAAATCCTTATATAAT
TTAGTAGCAACCCTCTATTGTGTGCATCAGGGGATAGATGTAAAAGACACCAAGGAAGCTTTAGACAAGATAGAGGAAGA
GCAAAACAAAAAGCAGACAAAGGTACAGCAAGCGGCAGCT------GAC---ACAGGAAATAGCAGCAAAGTC---AGCC
AAAATTAC
>JF320032/B/PE/2007/502_2349_wg5
ATGGGTGCGAGAGCGTCGGTATTAAGCGGGGGAAAATTAGATAGATGGGAAAAAATTCGGTTAAGGCCAGGGGGAAAGAA
AAAATATAAACTAAAACATATAGTATGGGCAAGCAGGGAGCTAGAACGATTCGCAGTTAATCCTGGCCTGTTAGAAACAT
CAGAGGGCTGTAGACAAATACTGGAACAGCTACAACCAGCCCTGAAAACAGGATCAGAAGAACTTAAATCCTTATATAAT
TTAGTAGCAACCCTCTATTGTGTGCATCAGGGGATAGATGTAAAAGACACCAAGGAAGCTTTAGACAAGATAGAGGAAGA
GCAAAACAAAAAGCAGACAAAGGTACAGCAAGCGGCAGCT------GAC---ACAGGAAATAGCAGCAAAGTC---AGCC
AAAATTAC
>JF320033/B/PE/2007/502_2649_wg4
ATGGGTGCGAGAGCGTCGGTATTAAGCGGGGGAGAATTAGATAGATGGGAGAAAATTCGGTTGAGGCCAGGGGGAAAGAA
AAAATATCAATTAAAACATATAGTATGGGCAAGCAGGGAGTTAGAACGATTCGCAGTTAACCCTGGCCTGTTAGAAACAT
CAGAAGGCTGTAGACAAATACTGGGACAGCTACAACCAGCCCTTCAGACAGGATCAGAAGAATTTAGATCATTATATAAT
ACAGTAGCAGTCCTCTATTGTGTGCATCAAAGGATAGAGATAAAAGACACCAAAGAAGCTTTAGACAAGATAGAGGAAGA
GCAAAACAAAAGTAAGAAAAAGGCACAGCACACAGCAGCT------GAC---ACAGGAAATAGCAGCCAGGTC---AGCC
AAAATTAC
>JF320034/B/PE/2007/502_2649_wg1
ATGGGTGCGAGAGCGTCGGTATTAAGCGGGGGAGAATTAGATAGATGGGAGAAAATTCGGTTGAGGCCAGGGGGAAAGAA
AAAATATCAATTAAAACATATAGTATGGGCAAGCAGGGAGTTAGAACGATTCGCAGTTAACCCTGGCCTGTTAGAAACAT
CAGAAGGCTGTAGACAAATACTGGGACAGCTACAACCAGCCCTTCAGACAGGATCAGAAGAATTTAGATCATTATATAAT
ACAGTAGCAGTCCTCTATTGTGTGCATCAAAAGATAGAGATAAAAGACACCAAAGAAGCTTTAGACAAGATAGAGGAAGA
GCAAAACAAAAGTAAGAAAAAGGCACAGCACACAGCAGCT------GAC---ACAGGAAATAGCAGCCAGGTC---AGCC
AAAATTAC
>JF320035/B/PE/2007/502_2649_wg9
ATGGGTGCGAGAGCGTCGGTATTAAGCGGGGGAGAATTAGATAGATGGGAGAAAATTCGGTTGAGGCCAGGGGGAAAGAA
AAAATATCAATTAAAACATATAGTATGGGCAAGCAGGGAGTTAGAACGATTCGCAGTTAACCCTGGCCTGTTAGAAACAT
CAGAAGGCTGTAGACAAATACTGGGACAGCTACAACCAGCCCTTCAGACAGGATCAGAAGAATTTAGATCATTATATAAT
ACAGTAGCAGTCCTCTATTGTGTGCATCAAAGGATAGAGGTAAAAGACACCAAAGAAGCTTTAGACAAGATAGAGGAAGA
GCAAAACAAAAGTAAGAAAAAGGCACAGCACACAGCAGCT------GAC---ACAGGAAATAGCAGCCAGGTC---AGCC
AAAATTAC
>JF320036/B/US/2006/502_0227_FL05
ATGGGTGCGAGAGCGTCAGTATTAAGCGGGGGAGAATTAGATAGATGGGAAAAAATTCGGTTAAGGCCAGGGGGAAAGAA
AACATATAAATTAAAACATATAGTATGGGCAAGCAGGGAGCTAGAACGATTCGCAGTTAATCCTGGCCTATTAGAAACAT
CACAAGGCTGTAGACAAATATTAGGACAGTTACAACCAAGCCTTCCGACAGGATCAGAAGAACTTAGATCATTATATAAT
ACAATAGCAGTCCTCTATTGTGTGCATCAAAGGATAGAGGTAAAAGACACCAAGGAAGCTTTAGACAAGATAGAGGAGGA
GCAAAACAAAGGTAAGAAACAGGCACAGCAAGCAGCAGCT------GAC---ACAGGAAGTAGCAGCAAGGTC---AGCC
AAAATTAC
>JF320038/B/US/2006/502_0572_FL06
ATGGGTGCGAGAGCGTCAGTATTAAGCGGGGGAGAATTAGATAAATGGGAAAGAATTCGGTTACGGCCAGGGGGAAGAAA
ACAATATAAATTAAAACATATAGTATGGGCAAGCAGGGAGCTAGAACGATTCGCACTTAATCCTGGCCTGTTAGAAACAT
CAGAAGGCTGTAGACAACTACTGGGACAGATACAACCATCCCTTCAGACAGGATCAGAAGAACTTAGATCATTATATAAC
ACCATAGCAACACTCTATTGTGTGCATCAAAAGATAGATGTAAAAGATACCAAGGAAGCTTTAGATAAGATAGAGGAAGA
GCAAAATAAATGTAAGAAAAAGGCACAGCAAGCAGCAGCT------GAC---TCAGGAAACAGCAGCCAGGTC---AGCC
AAAATTAC
>JF320039/B/US/2006/502_0572_FL02
ATGGGTGCGAGAGCGTCAGTATTAAGCGGGGGAGAATTAGATAAATGGGAAAGAATTCGGTTACGGCCAGGGGGAAGAAA
ACAATATAAATTAAAACATATAGTATGGGCAAGCAGGGAGCTAGAACGATTCGCACTTAATCCTGGCCTGTTAGAAACAT
CAGAAGGCTGTAGACAACTACTGGGACAGATACAACCATCCCTTCAGACAGGATCAGAAGAACTTAGATCATTATATAAC
ACCATAGCAACACTCTATTGTGTGCATCAAAAGATAGATGTAAAAGATACCAAGGAAGCTTTAGATAAGATAGAGGAAGA
GCAAAATAAATGTAAGAAAAAGGCACAGCAAGCAGCAGCT------GAC---TCAGGAAACAGCAGCCAGGTC---AGCC
AAAATTAC
>JF320040/B/US/2006/502_0572_FL07
ATGGGTGCGAGAGCGTCAGTATTAAGCGGGGGAGAATTAGATAAATGGGAAAGAATTCGGTTACGGCCAGGGGGAAGAAA
ACAATATAAATTAAAACATATAGTATGGGCAAGCAGGGAGCTAGAACGATTCGCACTTAATCCTGGCCTGTTAGAAACAT
CAGAAGGCTGTAGACAACTACTGGGACAGATACAACCATCCCTTCAGACAGGATCAGAAGAACTTAGATCATTATATAAC
ACCATAGCAACACTCTATTGTGTGCATCAAAAGATAGATGTAAAAGATACCAAGGAAGCTTTAGATAAGATAGAGGAAGA
GCAAAATAAATGTAAGAAAAAGGCACAGCAAGCAGCAGCT------GAC---TCAGGAAACAGCAGCCAGGTC---AGCC
AAAATTAC
>JF320041/B/US/2006/502_0572_FL01
ATGGGTGCGAGAGCGTCAGTATTAAGCGGGGGAGAATTAGATAAATGGGAAAGAATTCGGTTACGGCCAGGGGGAAGAAA
ACAATATAAATTAAAACATATAGTATGGGCAAGCAGGGAGCTAGAACGATTCGCACTTAATCCTGGCCTGTTAGAAACAT
CAGAAGGCTGTAGACAACTACTGGGACAGATACAACCATCCCTTCAGACAGGATCAGAAGAACTTAGATCATTATATAAC
ACCATAGCAACACTCTATTGTGTGCATCAAAAGATAGATGTAAAAGATACCAAGGAAGCTTTAGATAAGATAGAGGAAGA
GCAAAATAAATGTAAGAAAAAGGCACAGCAAGCAGCAGCT------GAC---TCAGGAAACAGCAGCCAGGTC---AGCC
AAAATTAC
>JF320042/B/US/2006/502_0572_FL03
ATGGGTGCGAGAGCGTCAGTATTAAGCGGGGGAGAATTAGATAAATGGGAAAGAATTCGGTTACGGCCAGGGGGAAGAAA
ACAATATAAATTAAAACATATAGTATGGGCAAGCAGGGAGCTAGAACGATTCGCACTTAATCCTGGCCTGTTAGAAACAT
CAGAAGGCTGTAGACAACTACTGGGACAGATACAACCATCCCTTCAGACAGGATCAGAAGAACTTAGATCATTATATAAC
ACCATAGCAACACTCTATTGTGTGCATCAAAAGATAGATGTAAAAGATACCAAGGAAGCTTTAGATAAGATAGAGGAAGA
GCAAAATAAATGTAAGAAAAAGGCACAGCAAGCAGCAGCT------GAC---TCAGGAAACAGCAGCCAGGTC---AGCC
AAAATTAC
>JF320043/B/US/2005/502_1400_FL02
ATGGGTGCGAGAGCGTCGGTATTAAGCGGGGGAGATTTAGATAGATGGGAAAAAATTCGGTTAAGGCCAGGGGGAAAGAA
AAAATATAAACTAAAACATATAGTATGGGCAAGCAGGGAACTAGAACGATTTGCAGTCAACCCTGGCCTGTTAGAAACAT
CAGCAGGCTGCAGACAAATACTGGGACAGTTACAACCATCCCTTCAGACAGGATCAGAAGAACTTAAATCATTATTTAAT
ACAGTAGCAGTCCTCTATTGTGTGCATCAAAAGATAGATGTAAAAGACACCAAAGAAGCTTTAGATAAGATAGAGGAAGA
GCAAAACAAAAGTAAGAAAAAAGTACAGCAAGCGGCAGCT------GAC---ACAGGAAATAACAGCCAGGTC---AGCC
AAAATTAC
>JF320044/B/US/2006/502_1174_FL07
ATGGGTGCGAGAGCGTCGGTATTAAGCGGGGGAAAATTAGATCAATGGGAAAAAATTCGGCTAAGACCAGGGGGAAAGAA
AAAATATCATTTAAAACATATAGTATGGGCAAGCAGGGAGCTAGAACGGTTTGCAGTTAATCCTGGCCTGTTAGAAACAT
CAGAAGGCTGTAGACAAATACTGAGACAGCTACAACCATCCCTTCAGACAGGGTCAGAAGAATTTAAATCATTATATAAT
ACAATAGCAGTCCTCTATTGTGTGCATCAAAGAATAGAGATAAAAGACACCAAGGAAGCTTTAGACCAGATAGAGGAAGA
GCAAAACAAAAGTAAGAAAAAAGCACAGCAAGCAGCAGCTGCAGCTGAC---ACAGGAGGCAGCAGCCCGGCC---AGCC
AAAATTAC
>JF320045/B/US/2007/502_1115_wg1
ATGGGTGCGAGAGCGTCAGTATTAAGCGGGGGAGAATTAGACAAATGGGAGAAAATTTATTTAAGGCCAGGAGGAAAGAA
AAAATATAAATTAAAACATATAGTATGGGCAAGCAGGGAGCTAGAACGATTCGCAGTTAATCCTGGCCTGTTAGAAACAT
CAGGAGGCTGTAGACAAATACTGGGACAATTACAACCATCCCTTCAGACAGGATCAGAAGAACTTAGATCATTATACAAT
ACAGTAGCAACCCTCTATTGTGTACATCAAAAGATAGAGATAAGAGACACCAAGGAAGCGTTAGAGAAAATAGAGGAAGA
GCAAAACAAAAGTAAGAAAAAAGCACAGCAAGCAGCAGCAGCAGCTGAC---ACAGGAAACAGCAGCCAGGTC---AGCC
AAAATTAC
>JF320046/B/US/2005/502_1400_FL05
ATGGGTGCGAGAGCGTCGGTATTAAGCGGGGGAGATTTAGATAGATGGGAAAAAATTCGGTTAAGGCCAGGGGGAAAGAA
AAAATATAAACTAAAACATATAGTATGGGCAAGCAGGGAACTAGAACGATTTGCAGTCAACCCTGGCCTGTTAGAAACAT
CAGCAGGCTGCAGACAAATACTGGGACAGTTACAACCATCCCTTCAGACAGGATCAGAAGAACTTAAATCATTATTTAAT
ACAGTAGCAGTCCTCTATTGTGTGCATCAAAAGATAGATGTAAAAGACACCAAAGAAGCTTTAGATAAGATAGAGGAAGA
GCAAAACAAAAGTAAGAAAAAAGTACAGCAAGCGGCAGCT------GAC---ACAGGAAATAACAGCCAGGTC---AGCC
AAAATTAC
>JF320047/B/US/2006/502_1174_FL06
ATGGGTGCGAGAGCGTCGGTATTAAGCGGGGGAAAATTAGATCAATGGGAAAAAATTCGGCTAAGACCAGGGGGAAAGAA
AAAATATCATTTAAAACATATAGTATGGGCAAGCAGGGAGCTAGAACGGTTTGCAGTTAATCCTGGCCTGTTAGAAACAT
CAGAAGGCTGTAGACAAATACTGAGACAGCTACAACCATCCCTTCAGACAGGGTCAGAAGAATTTAAATCATTATATAAT
ACAATAGCAGTCCTCTATTGTGTGCATCAAAGAATAGAGATAAAAGACACCAAGGAAGCTTTAGACCAGATAGAGGAAGA
GCAAAACAAAAGTAAGAAAAAAGCACAGCAAGCAGCAGCTGCAGCTGAC---ACAGGAGGCAGCAGCCCGGCC---AGCC
AAAATTAC
>JF320048/B/US/2006/502_0309_wg13
ATGGGTGCGAGAGCGTCAGTATTAAGCGGGGGAAAATTAGATAAATGGGAAAAAATTCGGTTAAGGCCAGGGGGAAAGAA
ACAATATCAACTAAAACATATAGTATGGGCAAGCAGGGAGCTAGAACGATTCGCACTCAATCCTGGCCTGTTAGAAACAT
CAGAAGGCTGTAGACAAATACTGGGACAGTTACAATCATCTCTTCCGACAGCATCAGAAGAGCTTAGATCATTATATAAT
ACAGTAGCAGTCCTCTATTGTGTGCATCAAAACATAGAGGTAAAAGACACCAAGGAAGCTTTAGATAAGATAGAGGAAGA
GCAAAACAAAAGTAAGAAAAAGGCACAGCCAGCAACAGCAGCT---GAC---ACAGGAAGTAGCAGCACGGTC---AGCC
AAAATTAC
>JF320049/B/US/2006/502_1174_FL02
ATGGGTGCGAGAGCGTCGGTATTAAGCGGGGGAAAATTAGATCAATGGGAAAAAATTCGGCTAAGACCAGGGGGAAAGAA
AAAATATCATTTAAAACATATAGTATGGGCAAGCAGGGAGCTAGAACGGTTTGCAGTTAATCCTGGCCTGTTAGAAACAT
CAGAAGGCTGTAGACAAATACTGAGACAGCTACAACCATCCCTTCAGACAGGGTCAGAAGAATTTAAATCATTATATAAT
ACAATAGCAGTCCTCTATTGTGTGCATCAAAGAATAGAGATAAAAGACACCAAGGAAGCTTTAGACCAGATAGAGGAAGA
GCAAAACAAAAGTAAGAAAAAAGCACAGCAAGCAGCAGCTGCAGCTGAC---ACAGGAGGCAGCAGCCCGGCC---AGCC
AAAATTAC
>JF320050/B/US/2005/502_1400_FL01
ATGGGTGCGAGAGCGTCGGTATTAAGCGGGGGAGATTTAGATAGATGGGAAAAAATTCGGTTAAGGCCAGGGGGAAAGAA
AAAATATAAACTAAAACATATAGTATGGGCAAGCAGGGAACTAGAACGATTTGCAGTCAACCCTGGCCTGTTAGAAACAT
CAGCAGGCTGCAGACAAATACTGGGACAGTTACAACCATCCCTTCAGACAGGATCAGAAGAACTTAAATCATTATTTAAT
ACAGTAGCAGTCCTCTATTGTGTGCATCAAAAGATAGATGTAAAAGACACCAAAGAAGCTTTAGATAAGATAGAGGAAGA
GCAAAACAAAAGTAAGAAAAAAGTACAGCAAGCGGCAGCT------GAC---ACAGGAAATAACAGCCAGGTC---AGCC
AAAATTAC
>JF320051/B/US/2006/502_1174_FL01
ATGGGTGCGAGAGCGTCGGTATTAAGCGGGGGAAAATTAGATCAATGGGAAAAAATTCGGCTAAGACCAGGGGGAAAGAA
AAAATATCATTTAAAACATATAGTATGGGCAAGCAGGGAGCTAGAACGGTTTGCAGTTAATCCTGGCCTGTTAGAAACAT
CAGAAGGCTGTAGACAAATACTGAGACAGCTACAACCATCCCTTCAGACAGGGTCAGAAGAATTTAAATCATTATATAAT
ACAATAGCAGTCCTCTATTGTGTGCATCAAAGAATAGAGATAAAAGACACCAAGGAAGCTTTAGACCAGATAGAGGAAGA
GCAAAACAAAAGTAAGAAAAAAGCACAGCAAGCAGCAGCTGCAGCTGAC---ACAGGAGGCAGCAGCCCGGCC---AGCC
AAAATTAC
>JF320052/B/US/2007/502_1115_wg3
ATGGGTGCGAGAGCGTCAGTATTAAGCGGGGGAGAATTAGACAAATGGGAAAAAATTTATTTAAGGCCAGGAGGAAAGAA
AAAATATAAATTAAAACATATAGTATGGGCAAGCAGGGAGCTAGAACGATTCGCAGTTAATCCTGGCCTGTTAGAAACAT
CAGGAGGCTGTAGACAAATACTGGGACAATTACAACCATCCCTTCAGACAGGATCAGAAGAACTTAGATCATTATACAAT
ACAGTAGCAACCCTCTATTGTGTACATCAAAAGATAGAGATAAGAGACACCAAGGAAGCGTTAGAGAAAATAGAGGAAGA
GCAAAACAAAAGTAAGAAAAAAGCACAGCAAGCAGCAGCAGCAGCTGAC---ACAGGAAACAGCAGCCAGGTC---AGCC
AAAATTAC
>JF320053/B/US/2006/502_1174_FL09
ATGGGTGCGAGAGCGTCGGTATTAAGCGGGGGAAAATTAGATCAATGGGAAAAAATTCGGCTAAGACCAGGGGGAAAGAA
AAAATATCATTTAAAACATATAGTATGGGCAAGCAGGGAGCTAGAACGATTTGCAGTTAATCCTGGCCTGTTAGAAACAT
CAGAAGGCTGTAGACAAATACTGAGACAGCTACAACCATCCCTTCAGACAGGGTCAGAAGAATTTAAATCATTATATAAT
ACAATAGCAGTCCTCTATTGTGTGCATCAAAGAATAGAGATAAAAGACACCAAGGAAGCTTTAGACCAGATAGAGGAAGA
GCAAAACAAAAGTAAGAAAAAAGCACAGCAAGCAGCAGCTGCAGCTGAC---ACAGGAGGCAGCAGCCCGGCC---AGCC
AAAATTAC
>JF320054/B/US/2005/502_2495_wg02
ATGGGTGCGAGAGCGTCAGTATTAAGCGGGGGAGAATTAGATAGATGGGAAAAAATTTGGTTAAGGCCAGGGGGAAAGAA
AAAATATAGATTAAAACATATAGTATGGGCAAGCAGGGAGTTAGAACGATTCGCGGTCAATCCTGGCCTGTTAGAAACAT
CAGAAGGCTGCAGACAAATACTGGGACAGCTACAACCATCCCTTCAGACAGGATCGGAAGAACTTAAATCATTATATAAT
ACAGTAGCAGTCCTCTATTGTGTGCATCAAAAGATAGAGATAAAAGACACCAAAGAAGCTCTAGATAAGATAGCGGAAGA
GCAAAACAAATGTAAGAAAAAGACACAACAAGCAGCAGCT------GAC---ACAGGAAACAGCAGCGTCAGGTC-AGCC
AGAATTAC
>JF320055/B/US/2006/502_1174_FL04
ATGGGTGCGAGAGCGTCGGTATTAAGCGGGGGAAAATTAGATCAATGGGAAAAAATTCGGCTAAGACCAGGGGGAAAGAA
AAAATATCATTTAAAACATATAGTATGGGCAAGCAGGGAGCTAGAACGATTTGCAGTTAATCCTGGCCTGTTAGAAACAT
CAGAAGGCTGTAGACAAATACTGAGACAGCTACAACCATCCCTTCAGACAGGGTCAGAAGAATTTAAATCATTATATAAT
ACAATAGCAGTCCTCTATTGTGTGCATCAAAGAATAGAGATAAAAGACACCAAGGAAGCTTTAGACCAGATAGAGGAAGA
GCAAAACAAAAGTAAGAAAAAAGCACAGCAAGCAGCAGCTGCAGCTGAC---ACAGGAGGCAGCAGCCCGGCC---AGCC
AAAATTAC
>JF320056/B/US/2006/502_0309_wg02
ATGGGTGCGAGAGCGTCAGTATTAAGCGGGGGAAAATTAGATAAATGGGAAAAAATTCGGTTAAGGCCAGGGGGAAAGAA
ACAATATCAACTAAAACATATAGTATGGGCAAGCAGGGAGCTAGAACGATTCGCACTCAATCCTGGCCTGTTAGAAACAT
CAGAAGGCTGTAGACAAATACTGGGACAGTTACAATCATCTCTTCCGACAGCATCAGAAGAGCTTAGATCATTATATAAT
ACAGTAGCAGTCCTCTATTGTGTGCATCAAAACATAGAGGTAAAAGACACCAAGGAAGCTTTAGATAAGATAGAGGAAGA
GCAAAACAAAAGTAAGAAAAAGGCACAGCCAGCAACAGCAGCT---GAC---ACAGGAAGTAGCAGCACGGTC---AGCC
AAAATTAC
>JF320058/B/US/2006/502_1174_FL05
ATGGGTGCGAGAGCGTCGGTATTAAGCGGGGGAAAATTAGATCAATGGGAAAAAATTCGGCTAAGACCAGGGGGAAAGAA
AAAATATCATTTAAAACATATAGTATGGGCAAGCAGGGAGCTAGAACGATTTGCAGTTAATCCTGGCCTGTTAGAAACAT
CAGAAGGCTGTAGACAAATACTGAGACAGCTACAACCATCCCTTCAGACAGGGTCAGAAGAATTTAAATCATTATATAAT
ACAATAGCAGTCCTCTATTGTGTGCATCAAAGAATAGAGATAAAAGACACCAAGGAAGCTTTAGACCAGATAGAGGAAGA
GCAAAACAAAAGTAAGAAAAAAGCACAGCAAGCAGCAGCTGCAGCTGAC---ACAGGAGGCAGCAGCCCGGCC---AGCC
AAAATTAC
>JF320059/B/US/2005/502_0223_wg1
ATGGGTGCGAGAGCGTCAGTATTAAGTGCCGGAGAATTAGACAAGTGGGAAAAAATTCGGCTAAGGCCAGGGGGAAAGAA
AAAGTATAGACTAAAACATATAGTATGGGCAAGCAGGGAGCTAGAACGATTCGCAGTCAATCCTGGCCTGTTAGAAACAT
CAGTAGGCTGCAGACAGATACTGGGACAGTTACAACCGTCCCTTCAGACAGGATCAGAAGAACTTAGATCATTATATAAT
ACAGTAGCTACCCTCTATTGTGTGCATCAAAAGATAGAGGTAAGAGACACCAAGGAAGCTCTAGAGAAGGTAGAGGAAGA
GCAAAACAAATGTAAGAAAAAAGCACAGCAAGCAGCAGCAGCAGCTGAC---ACAGGAAACAGCAGTCAGGTC---AGCC
AAAATTAC
>JF320060/B/US/2006/502_1174_FL08
ATGGGTGCGAGAGCGTCGGTATTAAGCGGGGGAAAATTAGATCAATGGGAAAAAATTCGGCTAAGACCAGGGGGAAAGAA
AAAATATCATTTAAAACATATAGTATGGGCAAGCAGGGAGCTAGAACGATTTGCAGTTAATCCTGGCCTGTTAGAAACAT
CAGAAGGCTGTAGACAAATACTGAGACAGCTACAACCATCCCTTCAGACAGGGTCAGAAGAATTTAAATCATTATATAAT
ACAATAGCAGTCCTCTATTGTGTGCATCAAAGAATAGAGATAAAAGACACCAAGGAAGCTTTAGACCAGATAGAGGAAGA
GCAAAACAAAAGTAAGAAAAAAGCACAGCAAGCAGCAGCTGCAGCTGAC---ACAGGAGGCAGCAGCCCGGCC---AGCC
AAAATTAC
>JF320061/B/US/2005/502_2495_wg03
ATGGGTGCGAGAGCGTCAGTATTAAGCGGGGGAGAATTAGATAGATGGGAAAAAATTTGGTTAAGGCCAGGGGGAAAGAA
AAAATATAGATTAAAACATATAGTATGGGCAAGCAGGGAGTTAGAACGATTCGCGGTCAATCCTGGCCTGTTAGAAACAT
CAGAAGGCTGCAGACAAATACTGGGACAGCTACAACCATCCCTTCAGACAGGATCGGAAGAACTTAAATCATTATATAAT
ACAGTAGCAGTCCTCTATTGTGTGCATCAAAAGATAGAGATAAAAGACACCAAAGAAGCTCTAGATAAGATAGCGGAAGA
GCAAAACAAATGTAAGAAAAAGACACAACAAGCAGCAGCT------GAC---ACAGGAAACAGCAGCGTCAGGTC-AGCC
AGAATTAC
>JF320062/B/US/2006/502_1174_FL11
ATGGGTGCGAGAGCGTCGGTATTAAGCGGGGGAAAATTAGATCAATGGGAAAAAATTCGGCTAAGACCAGGGGGAAAGAA
AAAATATCATTTAAAACATATAGTATGGGCAAGCAGGGAGCTAGAACGGTTTGCAGTTAATCCTGGCCTGTTAGAAACAT
CAGAAGGCTGTAGACAAATACTGAGACAGCTACAACCATCCCTTCAGACAGGGTCAGAAGAATTTAAATCATTATATAAT
ACAATAGCAGTCCTCTATTGTGTGCATCAAAGAATAGAGATAAAAGACACCAAGGAAGCTTTAGACCAGATAGAGGAAGA
GCAAAACAAAAGTAAGAAAAAAGCACAGCAAGCAGCAGCTGCAGCTGAC---ACAGGAGGCAGCAGCCCGGCC---AGCC
AAAATTAC
>JF320064/B/US/2006/502_1174_FL03
ATGGGTGCGAGAGCGTCGGTATTAAGCGGGGGAAAATTAGATCAATGGGAAAAAATTCGGCTAAGACCAGGGGGAAAGAA
AAAATATCATTTAAAACATATAGTATGGGCAAGCAGGGAGCTAGAACGATTTGCAGTTAATCCTGGCCTGTTAGAAACAT
CAGAAGGCTGTAGACAAATACTGAGACAGCTACAACCATCCCTTCAGACAGGGTCAGAAGAATTTAAATCATTATATAAT
ACAATAGCAGTCCTCTATTGTGTGCATCAAAGAATAGAGATAAAAGACACCAAGGAAGCTTTAGACCAGATAGAGGAAGA
GCAAAACAAAAGTAAGAAAAAAGCACAGCAAGCAGCAGCTGCAGCTGAC---ACAGGAGGCAGCAGCCCGGCC---AGCC
AAAATTAC
>JF320065/B/US/2006/502_0309_wg14
ATGGGTGCGAGAGCGTCAGTATTAAGCGGGGGAAAATTAGATAAATGGGAAAAAATTCGGTTAAGGCCAGGGGGAAAGAA
ACAATATCAACTAAAACATATAGTATGGGCAAGCAGGGAGCTAGAACGATTCGCACTCAATCCTGGCCTGTTAGAAACAT
CAGAAGGCTGTAGACAAATACTGGGACAGTTACAATCATCTCTTCCGACAGCATCAGAAGAGCTTAGATCATTATATAAT
ACAGTAGCAGTCCTCTATTGTGTGCATCAAAACATAGAGGTAAAAGACACCAAGGAAGCTTTAGATAAGATAGAGGAAGA
GCAAAACAAAAGTAAGAAAAAGGCACAGCCAGCAACAGCAGCT---GAC---ACAGGAAGTAGCAGCACGGTC---AGCC
AAAATTAC
>JF320066/B/US/2005/502_1400_FL03
ATGGGTGCGAGAGCGTCGGTATTAAGCGGGGGAGATTTAGATAGATGGGAAAAAATTCGGTTAAGGCCAGGGGGAAAGAA
AAAATATAAACTAAAACATATAGTATGGGCAAGCAGGGAACTAGAACGATTTGCAGTCAACCCTGGCCTGTTAGAAACAT
CAGCAGGCTGCAGACAAATACTGGGACAGTTACAACCATCCCTTCAGACAGGATCAGAAGAACTTAAATCATTATTTAAT
ACAGTAGCAGTCCTCTATTGTGTGCATCAAAAGATAGATGTAAAAGACACCAAAGAAGCTTTAGATAAGATAGAGGAAGA
GCAAAACAAAAGTAAGAAAAAAGTACAGCAAGCGGCAGCT------GAC---ACAGGAAATAACAGCCAGGTC---AGCC
AAAATTAC
>JF320067/B/US/2005/502_1400_FL04
ATGGGTGCGAGAGCGTCGGTATTAAGCGGGGGAGATTTAGATAGATGGGAAAAAATTCGGTTAAGGCCAGGGGGAAAGAA
AAAATATAAACTAAAACATATAGTATGGGCAAGCAGGGAACTAGAACGATTTGCAGTCAACCCTGGCCTGTTAGAAACAT
CAGCAGGCTGCAGACAAATACTGGGACAGTTACAACCATCCCTTCAGACAGGATCAGAAGAACTTAAATCATTATTTAAT
ACAGTAGCAGTCCTCTATTGTGTGCATCAAAAGATAGATGTAAAAGACACCAAAGAAGCTTTAGAAAAGATAGAGGAAGA
GCAAAACAAAAGTAAGAAAAAAGTACAGCAAGCGGCAGCT------GAC---ACAGGAAATAACAGCCAGGTC---AGCC
AAAATTAC
>JF320068/B/US/2006/502_0309_wg12
ATGGGTGCGAGAGCGTCAGTATTAAGCGGGGGAAAATTAGATAAATGGGAAAAAATTCGGTTAAGGCCAGGGGGAAAGAA
ACAATATCAACTAAAACATATAGTATGGGCAAGCAGGGAGCTAGAACGATTCGCACTCAATCCTGGCCTGTTAGAAACAT
CAGAAGGCTGTAGACAAATACTGGGACAGTTACAATCATCTCTTCCGACAGCATCAGAAGAGCTTAGATCATTATATAAT
ACAGTAGCAGTCCTCTATTGTGTGCATCAAAACATAGAGGTAAAAGACACCAAGGAAGCTTTAGATAAGATAGAGGAAGA
GCAAAACAAAAGTAAGAAAAAGGCACAGCCAGCAACAGCAGCT---GAC---ACAGGAAGTAGCAGCACGGTC---AGCC
AAAATTAC
>JF320069/B/US/2007/502_1115_wg2
ATGGGTGCGAGAGCGTCAGTATTAAGCGGGGGAGAATTAGACAAATGGGAGAAAATTTATTTAAGGCCAGGAGGAAAGAA
AAAATATAAATTAAAACATATAGTATGGGCAAGCAGGGAGCTAGAACGATTCGCAGTTAATCCTGGCCTGTTAGAAACAT
CAGGAGGCTGTAGACAAATACTGGGACAATTACAACCATCCCTTCAGACAGGATCAGAAGAACTTAGATCATTATACAAT
ACAGTAGCAACCCTCTATTGTGTACATCAAAAGATAGAGATAAGAGACACCAAGGAAGCGTTAGAGAAAATAGAGGAAGA
GCAAAACAAAAGTAAGAAAAAAGCGCAGCAAGCAGCAGCAGCAGCTGAC---ACAGGAAACAGCAGCCAGGTC---AGCC
AAAATTAC
>JF320070/B/US/2007/502_1115_wg6
ATGGGTGCGAGAGCGTCAGTATTAAGCGGGGGAGAATTAGACAAATGGGAGAAAATTTATTTAAGGCCAGGAGGAAAGAA
AAAATATAAATTAAAACATATAGTATGGGCAAGCAGGGAGCTAGAACGATTCGCAGTTAATCCTGGCCTGTTAGAAACAT
CAGGAGGCTGTAGACAAATACTGGGACAATTACAACCATCCCTTCAGACAGGATCAGAAGAACTTAGATCATTATACAAT
ACAGTAGCAACCCTCTATTGTGTACATCAAAAGATAGAGATAAGAGACACCAAGGAAGCGTTAGAGAAAATAGAGGAAGA
GCAAAACAAAAGTAAGAAAAAAGCACAGCAAGCAGCAGCAGCAGCTGAC---ACAGGAAACAGCAGCCAGGTC---AGCC
AAAATTAC
>JF320071/B/US/2006/502_0309_wg04
ATGGGTGCGAGAGCGTCAGTATTAAGCGGGGGAAAATTAGATAAATGGGAAAAAATTCGGTTAAGGCCAGGGGGAAAGAA
ACAATATCAACTAAAACATATAGTATGGGCAAGCAGGGAGCTAGAACGATTCGCACTCAATCCTGGCCTGTTAGAAACAT
CAGAAGGCTGTAGACAAATACTGGGACAGTTACAATCATCTCTTCCGACAGCATCAGAAGAGCTTAGATCATTATATAAT
ACAGTAGCAGTCCTCTATTGTGTGCATCAAAACATAGAGGTAAAAGACACCAAGGAAGCTTTAGATAAGATAGAGGAAGA
GCAAAACAAAAGTAAGAAAAAGGCACAGCCAGCAACAGCAGCT---GAC---ACAGGAAGTAGCAGCACGGTC---AGCC
AAAATTAC
>JF320081/B/US/2006/502_0341_FL06
ATGGGTGCGAGAGCGTCAATATTAAGCGGGGGAGAATTAGATCGATGGGAAAAAATTCGGTTAAGGCCAGGAGGAAAGAA
AAAATATAGACTAAAACATCTAGTATGGGCAAGCAGGGAACTAGAGCGATTTGCAGTTAATCCTGGCCTGTTAGAAACAG
CAGAAGGCTGTAGACAAATACTGGAACAGCTGCAACCATCTCTCCAGACAGGATCAGAAGAACTTAAATCATTATTCAAT
ACAGTAGCTGTCCTCTTTTGTGTGCAGCGAAGGATAGATGTAAAAGACACCAAGGAAGCTCTAGACAAAATAGAGGAGGA
GCAAAACAAAAGTAAGAAAAAGGCACAGCAAGCAGCAGCTCAGCAAGAC---ACAAGAAACAGCAGCCAGGTC---AGCC
AAAATTAC
>JF320082/B/US/2006/502_0341_FL03
ATGGGTGCGAGAGCGTCAATATTAAGCGGGGGAGAATTAGATCGATGGGAAAAAATTCGGTTAAGGCCAGGAGGAAAGAA
AAAATATAGACTAAAACATCTAGTATGGGCAAGCAGGGAACTAGAGCGATTTGCAGTTAATCCTGGCCTGTTAGAAACAG
CAGAAGGCTGTAGACAAATACTGGAACAGCTGCAACCATCTCTCCAGACAGGATCAGAAGAACTTAAATCATTATTCAAT
ACAGTAGCTGTCCTCTTTTGTGTGCAGCGAAGGATAGATGTAAAAGACACCAAGGAAGCTCTAGACAAAATAGAGGAGGA
GCAAAACAAAAGTAAGAAAAAGGCACAGCAAGCAGCAGCTCAGCAAGAC---ACAAGAAACAGCAGCCAGGTC---AGCC
AAAATTAC
>JF320097/B/US/2006/502_0346_wg02
ATGGGTGCGAGAGCGTCAATATTAAGCGGGGGAAAATTAGATAGATGGGAAAAAATTCGGTTAAGGCCAGGGGGAAAGAA
AAGATATAAGTTAAAACATCTAGTATGGGCAAGCAGGGAGCTAGAAAGATTCGCAGTAAATCCTGGCCTGTTAGAAACAT
CGGAAGGCTGTAAACAAATACTGGCACAGCTACAACCATCCCTTCAGACAGGATCAGAAGAACTTAAATCATTATATAAT
ACAGTAGCAACCCTCTATTGTGTACATCAAAATATAGAGATAAAAGACACCAAGGAAGCTCTAGACAAAATAGAGGAAGA
ACAAAACAAAAGTAAGAAAAAGGCACAGGCTGCAGCCGCT------GGC---ACAGGAGACAGCAGCCAGGTC---AGTC
AAAATTAC
>JF320098/B/US/2006/502_0346_wg01
ATGGGTGCGAGAGCGTCAATATTAAGCGGGGGAAAATTAGATAGATGGGAAAAAATTCGGTTAAGGCCAGGGGGAAAGAA
AAGATATAAGTTAAAACATCTAGTATGGGCAAGCAGGGAGCTAGAAAGATTCGCAGTAAATCCTGGCCTGTTAGAAACAT
CGGAAGGCTGTAAACAAATACTGGCACAGCTACAACCATCCCTTCAGACAGGATCAGAAGAACTTAAATCATTATATAAT
ACAGTAGCAACCCTCTATTGTGTACATCAAAATATAGAGATAAAAGACACCAAGGAAGCTCTAGACAAAATAGAGGAAGA
ACAAAACAAAAGTAAGAAAAAGGCACAGGCTGCAGCCGCT------GGC---ACAGGAGACAGCAGCCAGGTC---AGTC
AAAATTAC
>JF320120/B/US/2006/502_1619_FL09
ATGGGTGCGAGAGCGTCAGTACTAAGCGGGGGAAAATTAGATAAATGGGAAAGAATTCGGTTAAGACCAGGAGGAAACAA
AAGATATAAATTGAAACATATAGTATGGGCAAGCAGGGAGTTAGAACGATTCGCGGTTAATCCTGGCCTGTTAGAAACAG
CAGAAGGCTGTAGACAGATACTGGGGCAGCTACACCCGTCCCTTCAGACAGGATCAGAAGAACTTAGATCCTTATATAAT
ACAATAGCAACCCTCTATTGTGTGCATCAACAGATAGATGTAAAAGACACCAAAGAAGCTTTAGACAAGATAGAGGAAGA
GCAAAACAAAAGTAAGAAAAAGGCACAACAAGCAGCAGCT------GAC---ACAGGAAGC---C-----------AGCC
AGAATTAC
>JF320121/B/US/2006/502_1619_FL08
ATGGGTGCGAGAGCGTCAGTACTAAGCGGGGGAAAATTAGATAAATGGGAAAGAATTCGGTTAAGACCAGGAGGAAACAA
AAGATATAAATTGAAACATATAGTATGGGCAAGCAGGGAGTTAGAACGATTCGCGGTTAATCCTGGCCTGTTAGAAACAG
CAGAAGGCTGTAGACAGATACTGGGGCAGCTACACCCGTCCCTTCAGACAGGATCAGAAGAACTTAGATCCTTATATAAT
ACAATAGCAACCCTCTATTGTGTGCATCAACAGATAGATGTAAAAGACACCAAAGAAGCTTTAGACAAGATAGAGGAAGA
GCAAAACAAAAGTAAGAATAAGGCACAACAAGCAGCAGCT------GAC---ACAGGAAGC---C-----------AGCC
AGAATTAC
>JF320122/B/US/2006/502_1619_FL03
ATGGGTGCGAGAGCGTCAGTACTAAGCGGGGGAAAATTAGATAAATGGGAAAGAATTCGGTTAAGACCAGGAGGAAACAA
AAGATATAAATTGAAACATATAGTATGGGCAAGCAGGGAGTTAGAACGATTCGCGGTTAATCCTGGCCTGTTAGAAACAG
CAGAAGGCTGTAGACAGATACTGGGGCAGCTACACCCGTCCCTTCAGACAGGATCAGAAGAACTTAGATCCTTATATAAT
ACAATAGCAACCCTCTATTGTGTGCATCAACAGATAGATGTAAAAGACACCAAAGAAGCTTTAGACAAGATAGAGGAAGA
GCAAAACAAAAGTAAGAATAAGGCACAACAAGCAGCAGCT------GAC---ACAGGAAGC---C-----------AGCC
AGAATTAC
>JF320123/B/US/2006/502_1619_FL01
ATGGGTGCGAGAGCGTCAGTACTAAGCGGGGGAAAATTAGATAAATGGGAAAGAATTCGGTTAAGACCAGGAGGAAACAA
AAGATATAAATTGAAACATATAGTATGGGCAAGCAGGGAGTTAGAACGATTCGCGGTTAATCCTGGCCTGTTAGAAACAG
CAGAAGGCTGTAGACAGATACTGGGGCAGCTACACCCGTCCCTTCAGACAGGATCAGAAGAACTTAGATCCTTATATAAT
ACAATAGCAACCCTCTATTGTGTGCATCAACAGATAGATGTAAAAGACACCAAAGAAGCTTTAGACAAGATAGAGGAAGA
GCAAAACAAAAGTAAGAATAAGGCACAACAAGCAGCAGCT------GAC---ACAGGAAGC---C-----------AGCC
AGAATTAC
>JF320124/B/US/2006/502_1619_FL10
ATGGGTGCGAGAGCGTCAGTACTAAGCGGGGGAAAATTAGATAAATGGGAAAGAATTCGGTTAAGACCAGGAGGAAACAA
AAGATATAAATTGAAACATATAGTATGGGCAAGCAGGGAGTTAGAACGATTCGCGGTTAATCCTGGCCTGTTAGAAACAG
CAGAAGGCTGTAGACAGATACTGGGGCAGCTACACCCGTCCCTTCAGACAGGATCAGAAGAACTTAGATCCTTATATAAT
ACAATAGCAACCCTCTATTGTGTGCATCAACAGATAGATGTAAAAGACACCAAAGAAGCTTTAGACAAGATAGAGGAAGA
GCAAAACAAAAGTAAGAATAAGGCACAACAAGCAGCAGCT------GAC---ACAGGAAGC---C-----------AGCC
AGAATTAC
>JF320125/B/US/2006/502_1619_FL05
ATGGGTGCGAGAGCGTCAGTACTAAGCGGGGGAAAATTAGATAAATGGGAAAGAATTCGGTTAAGACCAGGAGGAAACAA
AAGATATAAATTGAAACATATAGTATGGGCAAGCAGGGAGTTAGAACGATTCGCGGTTAATCCTGGCCTGTTAGAAACAG
CAGAAGGCTGTAGACAGATACTGGGGCAGCTACACCCGTCCCTTCAGACAGGATCAGAAGAACTTAGATCCTTATATAAT
ACAATAGCAACCCTCTATTGTGTGCATCAACAGATAGATGTAAAAGACACCAAAGAAGCTTTAGACAAGATAGAGGAAGA
GCAAAACAAAAGTAAGAATAAGGCACAACAAGCAGCAGCT------GAC---ACAGGAAGC---C-----------AGCC
AGAATTAC
>JF320126/B/US/2006/502_1619_FL06
ATGGGTGCGAGAGCGTCAGTACTAAGCGGGGGAAAATTAGATAAATGGGAAAGAATTCGGTTAAGACCAGGAGGAAACAA
AAGATATAAATTGAAACATATAGTATGGGCAAGCAGGGAGTTAGAACGATTCGCGGTTAATCCTGGCCTGTTAGAAACAG
CAGAAGGCTGTAGACAGATACTGGGGCAGCTACACCCGTCCCTTCAGACAGGATCAGAAGAACTTAGATCCTTATATAAT
ACAATAGCAACCCTCTATTGTGTGCATCAACAGATAGATGTAAAAGACACCAAAGAAGCTTTAGACAAGATAGAGGAAGA
GCAAAACAAAAGTAAGAATAAGGCACAACAAGCAGCAGCT------GAC---ACAGGAAGC---C-----------AGCC
AGAATTAC
>JF320127/B/US/2006/502_1619_FL04
ATGGGTGCGAGAGCGTCAGTACTAAGCGGGGGAAAATTAGATAAATGGGAAAGAATTCGGTTAAGACCAGGAGGAAACAA
AAGATATAAATTGAAACATATAGTATGGGCAAGCAGGGAGTTAGAACGATTCGCGGTTAATCCTGGCCTGTTAGAAACAG
CAGAAGGCTGTAGACAGATACTGGGGCAGCTACACCCGTCCCTTCAGACAGGATCAGAAGAACTTAGATCCTTATATAAT
ACAATAGCAACCCTCTATTGTGTGCATCAACAGATAGATGTAAAAGACACCAAAGAAGCTTTAGACAAGATAGAGGAAGA
GCAAAACAAAAGTAAGAATAAGGCACAACAAGCAGCAGCT------GAC---ACAGGAAGC---C-----------AGCC
AGAATTAC
>JF320128/B/US/2006/502_1619_FL07
ATGGGTGCGAGAGCGTCAGTACTAAGCGGGGGAAAATTAGATAAATGGGAAAGAATTCGGTTAAGACCAGGAGGAAACAA
AAGATATAAATTGAAACATATAGTATGGGCAAGCAGGGAGTTAGAACGATTCGCGGTTAATCCTGGCCTGTTAGAAACAG
CAGAAGGCTGTAGACAGATACTGGGGCAGCTACACCCGTCCCTTCAGACAGGATCAGAAGAACTTAGATCCTTATATAAT
ACAATAGCAACCCTCTATTGTGTGCATCAACAGATAGATGTAAAAGACACCAAAGAAGCTTTAGACAAGATAGAGGAAGA
GCAAAACAAAAGTAAGAATAAGGCACAACAAGCAGCAGCT------GAC---ACAGGAAGC---C-----------AGCC
AGAATTAC
>JF320129/B/US/2006/502_1619_FL02
ATGGGTGCGAGAGCGTCAGTACTAAGCGGGGGAAAATTAGATAAATGGGAAAGAATTCGGTTAAGACCAGGAGGAAACAA
AAGATATAAATTGAAACATATAGTATGGGCAAGCAGGGAGTTAGAACGATTCGCGGTTAATCCTGGCCTGTTAGAAACAG
CAGAAGGCTGTAGACAGATACTGGGGCAGCTACACCCGTCCCTTCAGACAGGATCAGAAGAACTTAGATCCTTATATAAT
ACAATAGCAACCCTCTATTGTGTGCATCAACAGATAGATGTAAAAGACACCAAAGAAGCTTTAGACAAGATAGAGGAAGA
GCAAAACAAAAGTAAGAATAAGGCACAACAAGCAGCAGCT------GAC---ACAGGAAGC---C-----------AGCC
AGAATTAC
>JF320144/B/US/2006/502_1211_FL04
ATGGGTGCGAGAGCGTCAGTATTAAGCGGGGGAGAATTGGATAGATGGGAGAAAATTCGGTTACGGCCAGGAGGAAAGAA
ACAATATAAGTTAAAACATATAGTATGGGCAAGCAGGGAACTAGAACGATTTGCAGTTAATCCTGGCCTTTTAGAGACAG
CAGAAGGCTGTAGAAAAATACTGGAACAGTTACAGCCATCCCTTCAGACAGGATCAGAAGAACTTCAATCATTACATAAT
ACAATAGCAGTCCTCTATTGTGTGCATCAAAGGATAGATGTAAAAGACACCAAGGAAGCTTTAGAGAAGATAGAGGAGGA
GCAAAACAAAATTAAGAAAAGGGCACAGCAAGCAGCAGCT------GAC---ACAAAAAACAGCAGCCAGGTC---AGCC
AAAATTAC
>JF320145/B/US/2006/502_2667_FL03
ATGGGTGCGAGAGCGTCGGTATTAAGCGGGGGAGAATTAGATCGATGGGAAAAAATTCGGTTAAGGCCAGGAGGAAAGAA
AAAGTATAAGTTAAAACATATAGTATGGGCAAGCAGGGAACTAGAACGATTCGCAGTTAATCCTGGCCTGTTAGAAACAT
CAGAAGGCTGTAAACAAATATTAGGAGAGCTACAACCAAGCCTTCAGACAGGATCAGAAGAACTTAGATCATTATTTAAT
ACAGTAGCAGTCCTCTATTGTGTACATCAGAGGATAGCGGTAAAAGACACCAAGGAAGCTCTAGAAAAAATAGAGGAAGA
GCAAAACAAAAGTAAGAAAAAAGCACAGCAAGCAGCAGCT------GAC---CCAGGGAAAAACAGCCAGGTC---AGCC
AAAATTAC
>JF320146/B/US/2006/502_1211_FL05
ATGGGTGCGAGAGCGTCAGTATTAAGCGGGGGAGAATTGGATAGATGGGAGAAAATTCGGTTACGGCCAGGAGGAAAGAA
ACAATATAAGTTAAAACATATAGTATGGGCAAGCAGGGAACTAGAACGATTTGCAGTTAATCCTGGCCTTTTAGAGACAG
CAGAAGGCTGTAGAAAAATACTGGAACAGTTACAGCCATCCCTTCAGACAGGATCAGAAGAACTTCAATCATTACATAAT
ACAATAGCAGTCCTCTATTGTGTGCATCAAAGGATAGATGTAAAAGACACCAAGGAAGCTTTAGAGAAGATAGAGGAAGA
GCAAAACAAAATTAAGAAAAGGGCACAGCAAGCAGCAGCT------GAC---ACAAAAAACAGCAGCCAGGTC---AGCC
AAAATTAC
>JF320147/B/US/2006/502_2667_FL01
ATGGGTGCGAGAGCGTCGGTATTAAGCGGGGGAGAATTAGATCGATGGGAAAAAATTCGGTTAAGGCCAGGAGGAAAGAA
AAAGTATAAGTTAAAACATATAGTATGGGCAAGCAGGGAACTAGAACGATTCGCAGTTAATCCTGGCCTGTTAGAAACAT
CAGAAGGCTGTAAACAAATATTAGGAGAGCTACAACCAAGCCTTCAGACAGGATCAGAAGAACTTAGATCATTATTTAAT
ACAGTAGCAGTCCTCTATTGTGTACATCAGAGGATAGCGGTAAAAGACACCAAGGAAGCTCTAGAAAAAATAGAGGAAGA
GCAAAACAAAAGTAAGAAAAAAGCACAGCAAGCAGCAGCT------GAC---CCAGGGAAAAACAGCCAGGTC---AGCC
AAAATTAC
>JF320148/B/US/2006/502_1211_FL02
ATGGGTGCGAGAGCGTCAGTATTAAGCGGGGGAGAATTGGATAGATGGGAGAAAATTCGGTTACGGCCAGGAGGAAAGAA
ACAATATAAGTTAAAACATATAGTATGGGCAAGCAGGGAATTAGAACGATTTGCAGTTAATCCTGGCCTTTTAGAGACAG
CAGAAGGCTGTAGAAAAATACTGGAACAGTTACAGCCATCCCTTCAGACAGGATCAGAAGAACTTCAATCATTACATAAT
ACAATAGCAGTCCTCTATTGTGTGCATCAAAGGATAGATGTAAAAGACACCAAGGAAGCTTTAGAGAAGATAGAGGAAGA
GCAAAACAAAATTAAGAAAAGGGCACAGCAAGCAGCAGCT------GAC---ACAAAAAACAGCAGCCAGGTC---AGCC
AAAATTAC
>JF320149/B/US/2006/502_1211_FL03
ATGGGTGCGAGAGCGTCAGTATTAAGCGGGGGAGAATTGGATAGATGGGAGAAAATTCGGTTACGGCCAGGAGGAAAGAA
ACAATATAAGTTAAAACATATAGTATGGGCAAGCAGGGAACTAGAACGATTTGCAGTTAATCCTGGCCTTTTAGAGACAG
CAGAAGGCTGTAGAAAAATACTGGAACAGTTACAGCCATCCCTTCAGACAGGATCAGAAGAACTTCAATCATTACATAAT
ACAATAGCAGTCCTCTATTGTGTGCATCAAAGGATAGATGTAAAAGACACCAAGGAAGCTTTAGAGAAGATAGAGGAAGA
GCAAAACAAAATTAAGAAAAGGGCACAGCAAGCAGCAGCT------GAC---ACAAAAAACAGCAGCCAGGTC---AGCC
AAAATTAC
>JF320150/B/US/2007/502_1478_wg4
ATGGGTGCGAGAGCGTCAGTATTAAGCGGGGGAAAATTGGATAAATGGGAAAAAATTAGGTTAAGGCCAGGGGGAAAGAA
AAGGTATAAATTAAAACATATAGTATGGGCAAGCAGGGAGCTAGAACGATTCGCAGTCAATCCTGGCCTGTTAGAAACAG
CAGAAGGCTGCAGACAAATACTGGGACAGTTACAACCATCCCTTCAGACAGGATCAGAAGAACTTAAATCATTATATAAT
ACAGTAGCAACTCTCTATTGTGTTCATCAATACATAGAGGTAAAGGACACCAAGGAAGCTTTAGATAAGATAGAGGAAGA
GCAAAACAAAAGTAAGAAGAGGGCACAGCCAGCAGCAGCAGCT---GAC---ACAGGAAACAACAGCAATGTC---AGCC
AAAATTAC
>JF320151/B/US/2006/502_1211_FL01
ATGGGTGCGAGAGCGTCAGTATTAAGCGGGGGAGAATTGGATAGATGGGAGAAAATTCGGTTACGGCCAGGAGGAAAGAA
ACAATATAAGTTAAAACATATAGTATGGGCAAGCAGGGAACTAGAACGATTTGCAGTTAATCCTGGCCTTTTAGAGACAG
CAGAAGGCTGTAGAAAAATACTGGAACAGTTACAGCCATCCCTTCAGACAGGATCAGAAGAACTTCAATCATTACATAAT
ACAATAGCAGTCCTCTATTGTGTGCATCAAAGGATAGATGTAAAAGACACCAAGGAAGCTTTAGAGAAGATAGAGGAAGA
GCAAAACAAAATTAAGAAAAGGGCACAGCAAGCAGCAGCT------GAC---ACAAAAAACAGCAGCCAGGTC---AGCC
AAAATTAC
>JF320152/B/US/2006/502_2667_FL02
ATGGGTGCGAGAGCGTCGGTATTAAGCGGGGGAGAATTAGATCGATGGAAAAAAATTCGGTTAAGGCCAGGAGGAAAGAA
AAAGTATAAGTTAAAACATATAGTATGGGCAAGCAGGGAACTAGAACGATTCGCAGTTAATCCTGGCCTGTTAGAAACAT
CAGAAGGCTGTAAACAAATATTAGGAGAGCTACAACCAAGCCTTCAGACAGGATCAGAAGAACTTAGATCATTATTTAAT
ACAGTAGCAGTCCTCTATTGTGTACATCAGAGGATAGCGGTAAAAGACACCAAGGAAGCTCTAGAAAAAATAGAGGAAGA
GCAAAACAAAAGTAAGAAAAAAGCACAGCAAGCAGCAGCT------GAC---CCAGGGAAAAACAGCCAGGTC---AGCC
AAAATTAC
>JF320153/B/US/2006/502_2667_FL04
ATGGGTGCGAGAGCGTCGGTATTAAGCGGGGGAGAATTAGATCGATGGGAAAAAATTCGGTTAAGGCCAGGAGGAAAGAA
AAAGTATAAGTTAAAACATATAGTATGGGCAAGCAGGGAACTAGAACGATTCGCAGTTAATCCTGGCCTGTTAGAAACAT
CAGAAGGCTGTAAACAAATATTAGGAGAGCTACAACCAAGCCTTCAGACAGGATCAGAAGAACTTAGATCATTATTTAAT
ACAGTAGCAGTCCTCTATTGTGTACATCAGAGGATAGCGGTAAAAGACACCAAGGAAGCTCTAGAAAAAATAGAGGAAGA
GCAAAACAAAAGTAAGAAAAAAGCACAGCAAGCAGCAGCT------GAC---CCAGGGAAAAACAGCCAGGTC---AGCC
AAAATTAC
>JF320154/B/US/2006/502_2667_FL05
ATGGGTGCGAGAGCGTCGGTATTAAGCGGGGGAGAATTAGATCGATGGGAAAAAATTCGGTTAAGGCCAGGAGGAAAGAA
AAAGTATAAGTTAAAACATATAGTATGGGCAAGCAGGGAACTAGAACGATTCGCAGTTAATCCTGGCCTGTTAGAAACAT
CAGAAGGCTGTAAACAAATATTAGGAGAGCTACAACCAAGCCTTCAGACAGGATCAGAAGAACTTAGATCATTATTTAAT
ACAGTAGCAGTCCTCTATTGTGTACATCAGAGGATAGCGGTAAAAGACACCAAGGAAGCTCTAGAAAAAATAGAGGAAGA
GCAAAACAAAAGTAAGAAAAAAGCACAGCAAGCAGCAGCT------GAC---CCAGGGAAAAACAGCCAGGTC---AGCC
AAAATTAC
>JF320155/B/US/2007/502_1478_wg2
ATGGGTGCGAGAGCGTCAGTATTAAGCGGGGGAAAATTGGATAAATGGGAAAAAATTAGGTTAAGGCCAGGGGGAAAGAA
AAGGTATAAATTAAAACATATAGTATGGGCAAGCAGGGAGCTAGAACGATTCGCAGTCAATCCTGGCCTGTTAGAAACAG
CAGAAGGCTGCAGACAAATACTGGGACAGTTACAACCATCCCTTCAGACAGGATCAGAAGAACTTAAATCATTATATAAT
ACAGTAGCAACTCTCTATTGTGTTCATCAATACATAGAGGTAAAGGACACCAAGGAAGCTTTAGATAAGATAGAGGAAGA
GCAAAACAAAAGTAAGAAGAGGGCACAGCCAGCAGCAGCAGCT---GAC---ACAGGAAACAACAGCAATGTC---AGCC
AAAATTAC
>JF320156/B/US/2007/502_1478_wg3
ATGGGTGCGAGAGCGTCAGTATTAAGCGGGGGAAAATTGGATAAATGGGAAAAAATTAGGTTAAGGCCAGGGGGAAAGAA
AAGGTATAAATTAAAACATATAGTATGGGCAAGCAGGGAGCTAGAACGATTCGCAGTCAATCCTGGCCTGTTAGAAACAG
CAGAAGGCTGCAGACAAATACTGGGACAGTTACAACCTTCCCTTCAGACAGGATCAGAAGAACTTAAATCATTATATAAT
ACAGTAGCAACTCTCTATTGTGTTCATCAATACATAGAGGTAAAGGACACCAAGGAAGCTTTAGATAAGATAGAGGAAGA
GCAAAACAAAAGTAAGAAGAGGGCACAGCCAGCAGCAGCAGCT---GAC---ACAGGAAACAACAGCAATGTC---AGCC
AAAATTAC
>JF320157/B/US/2007/502_1478_wg5
ATGGGTGCGAGAGCGTCAGTATTAAGCGGGGGAAAATTGGATAAATGGGAAAAAATTAGGTTAAGGCCAGGGGGAAAGAA
AAGGTATAAATTAAAACATATAGTATGGGCAAGCAGGGAGCTAGAACGATTCGCAGTCAATCCTGGCCTGTTAGAAACAG
CAGAAGGCTGCAGACAAATACTGGGACAGTTACAACCATCCCTTCAGACAGGATCAGAAGAACTTAAATCATTATATAAT
ACAGTAGCAACTCTCTATTGTGTTCATCAATACATAGAGGTAAAGGACACCAAGGAAGCTTTAGATAAGATAGAGGAAGA
GCAAAACAAAAGTAAGAAGAGGGCACAGCCAGCAGCAGCAGCT---GAC---ACAGGAAACAACAGCAATGTC---AGCC
AAAATTAC
>JF320158/B/US/2007/502_1478_wg1
ATGGGTGCGAGAGCGTCAGTATTAAGCGGGGGAAAATTGGATAAATGGGAAAAAATTAGGTTAAGGCCAGGGGGAAAGAA
AAGGTATAAATTAAAACATATAGTATGGGCAAGCAGGGAGCTAGAACGATTCGCAGTCAATCCTGGCCTGTTAGAAACAG
CAGAAGGCTGCAGACAAATACTGGGACAGTTACAACCATCCCTTCAGACAGGATCAGAAGAACTTAAATCATTATATAAT
ACAGTAGCAACTCTCTATTGTGTTCATCAATACATAGAGGTAAAGGACACCAAGGAAGCTTTAGATAAGATAGAGGAAGA
GCAAAACAAAAGTAAGAAGAGGGCACAGCCAGCAGCAGCAGCT---GAC---ACAGGAAACAACAGCAATGTC---AGCC
AAAATTAC
>JF320160/B/US/2006/502_0923_wg07
ATGGGTGCGAGAGCGTCGGTATTAAGCGGGGGAAAATTAGACACATGGGAAAAAATTCGGTTAAGGCCAGGGGGAAAGAA
AAAATATCAACTGAAACATATAGTATGGGCAAGCAGGGAGCTAGAACGATTCGCAGTCAACCCTGGCCTATTAGAAACAT
CAGAAGGCTGTAGACAGATACTGGGAGTGTTACAACCATCCCTTCAGACAGGATCAGAAGAGCTTAGATCATTATATAAT
ACAGTGGCAACCCTCTATTGTGTACATCAAGGGATAGAGGTAAGAGACACCAAGGAAGCCTTAGAGAAAGTAGAGGAAGA
GCAAAACAAA-AAGAAA--AACGCACAACAAGCAGCAGCT------GAC---ACAGGAAACAGCAGCAACCGGTC-AGCC
AAAATTAC
>JF320161/B/US/2006/502_0923_wg04
ATGGGTGCGAGAGCGTCGGTATTAAGCGGGGGAAAATTAGACACATGGGAAAAAATTCGGTTAAGGCCAGGGGGAAAGAA
AAAATATCAACTGAAACATATAGTATGGGCAAGCAGGGAGCTAGAACGATTCGCAGTCAACCCTGGCCTATTAGAAACAT
CAGAAGGCTGTAGACAGATACTGGGAGTGTTACAACCATCCCTTCAGACAGGATCAGAAGAGCTTAGATCATTATATAAT
ACAGTGGCAACCCTCTATTGTGTACATCAAGGGATAGAGGTAAGAGACACCAAGGAAGCCTTAGAGAAAGTAGAGGAAGA
GCAAAACAAA-AAGAAA--AACGCACAACAAGCAGCAGCT------GAC---ACAGGAAACAGCAGCAACCGGTC-AGCC
AAAATTAC
>JF320162/B/US/2006/502_0923_wg01
ATGGGTGCGAGAGCGTCGGTATTAAGCGGGGGAAAATTAGACACATGGGAAAAAATTCGGTTAAGGCCAGGGGGAAAGAA
AAAATATCAACTGAAACATATAGTATGGGCAAGCAGGGAGCTAGAACGATTCGCAGTCAACCCTGGCCTATTAGAAACAT
CAGAAGGCTGTAGACAGATACTGGGAGTGTTACAACCATCCCTTCAGACAGGATCAGAAGAGCTTAGATCATTATATAAT
ACAGTGGCAACCCTCTATTGTGTACATCAAGGGATAGAGGTAAGAGACACCAAGGAAGCCTTAGAGAAAGTAGAGGAAGA
GCAAAACAAA-AAGAAA--AACGCACAACAAGCAGCAGCT------GAC---ACAGGAAACAGCAGCAACCGGTC-AGCC
AAAATTAC
>JF320163/B/US/2006/502_0923_wg02
ATGGGTGCGAGAGCGTCGGTATTAAGCGGGGGAAAATTAGACACATGGGAAAAAATTCGGTTAAGGCCAGGGGGAAAGAA
AAAATATCAACTGAAACATATAGTATGGGCAAGCAGGGAGCTAGAACGATTCGCAGTCAACCCTGGCCTATTAGAAACAT
CAGAAGGCTGTAGACAGATACTGGGAGTGTTACAACCATCCCTTCAGACAGGATCAGAAGAGCTTAGATCATTATATAAT
ACAGTGGCAACCCTCTATTGTGTACATCAAGGGATAGAGGTAAGAGACACCAAGGAAGCCTTAGAGAAAGTAGAGGAAGA
GCAAAACAAA-AAGAAA--AACGCACAACAAGCAGCAGCT------GAC---ACAGGAAACAGCAGCAACCGGTC-AGCC
AAAATTAC
>JF320164/B/US/2006/502_0923_wg08
ATGGGTGCGAGAGCGTCGGTATTAAGCGGGGGAAAATTAGACACATGGGAAAAAATTCGGTTAAGGCCAGGGGGAAAGAA
AAAATATCAACTGAAACATATAGTATGGGCAAGCAGGGAGCTAGAACGATTCGCAGTCAACCCTGGCCTATTAGAAACAT
CAGAAGGCTGTAGACAGATACTGGGAGTGTTACAACCATCCCTTCAGACAGGATCAGAAGAGCTTAGATCATTATATAAT
ACAGTGGCAACCCTCTATTGTGTACATCAAGGGATAGAGGTAAGAGACACCAAGGAAGCCTTAGAGAAAGTAGAGGAAGA
GCAAAACAAA-AAGAAA--AACGCACAACAAGCAGCAGCT------GAC---ACAGGAAACAGCAGCAACCGGTC-AGCC
AAAATTAC
>JF320165/B/US/2006/502_0923_wg03
ATGGGTGCGAGAGCGTCGGTATTAAGCGGGGGAAAATTAGACACATGGGAAAAAATTCGGTTAAGGCCAGGGGGAAAGAA
AAAATATCAACTGAAACATATAGTATGGGCAAGCAGGGAGCTAGAACGATTCGCAGTCAACCCTGGCCTATTAGAAACAT
CAGAAGGCTGTAGACAGATACTGGGAGTGTTACAACCATCCCTTCAGACAGGATCAGAAGAGCTTAGATCATTATATAAT
ACAGTGGCAACCCTCTATTGTGTACATCAAGGGATAGAGGTAAGAGACACCAAGGAAGCCTTAGAGAAAGTAGAGGAAGA
GCAAAACAAA-AAGAAA--AACGCACAACAAGCAGCAGCT------GAC---ACAGGAAACAGCAGCAACCGGTC-AGCC
AAAATTAC
>JF320166/B/US/2006/502_0923_wg06
ATGGGTGCGAGAGCGTCGGTATTAAGCGGGGGAAAATTAGACACATGGGAAAAAATTCGGTTAAGGCCAGGGGGAAAGAA
AAAATATCAACTGAAACATATAGTATGGGCAAGCAGGGAGCTAGAACGATTCGCAGTCAACCCTGGCCTATTAGAAACAT
CAGAAGGCTGTAGACAGATACTGGGAGTGTTACAACCATCCCTTCAGACAGGATCAGAAGAGCTTAGATCATTATATAAT
ACAGTGGCAACCCTCTATTGTGTACATCAAGGGATAGAGGTAAGAGACACCAAGGAAGCCTTAGAGAAAGTAGAGGAAGA
GCAAAACAAA-AAGAAA--AACGCACAACAAGCAGCAGCT------GAC---ACAGGAAACAGCAGCAACCGGTC-AGCC
AAAATTAC
>JF320167/B/US/2006/502_0923_wg05
ATGGGTGCGAGAGCGTCGGTATTAAGCGGGGGAAAATTAGACACATGGGAAAAAATTCGGTTAAGGCCAGGGGGAAAGAA
AAAATATCAACTGAAACATATAGTATGGGCAAGCAGGGAGCTAGAACGATTCGCAGTCAACCCTGGCCTATTAGAAACAT
CAGAAGGCTGTAGACAGATACTGGGAGTGTTACAACCATCCCTTCAGACAGGATCAGAAGAGCTTAGATCATTATATAAT
ACAGTGGCAACCCTCTATTGTGTACATCAAGGGATAGAGGTAAGAGACACCAAGGAAGCCTTAGAGAAAGTAGAGGAAGA
GCAAAACAAA-AAGAAA--AACGCACAACAAGCAGCAGCT------GAC---ACAGGAAACAGCAGCAACCGGTC-AGCC
AAAATTAC
>JF320169/B/US/2006/502_1055_FL01
ATGGGTGCGAGAGCGTCAGTATTAAGCGGGGGAGAATTAGATAGATGGGAAAAAATTCGGTTAAGGCCAGGAGGAAAGAA
AAAATATAAATTAAAACATATCGTATGGGCAAGCAGGGAGTTAGAACGATTCGCAGTCAATCCTGGCCTATTAGAAACAG
CACAAGGCTGCACACAAATACTGGGACAGTTACAACCATCCCTTCAGACAGGATCAGAAGAACTTAAATCATTATATAAT
ACAGTAGCAACCCTCTATTGTGTACATCAAAGGATAGAGGTAAAAGACACCAAAGAAGCTTTAGATAAGATAGAGGAAGA
GCAAAACAAAAGTAAGAAAAAAGCACAGCAAGCGGCAGCT------GAC---ACAGGAAACAGCAGTCAGGTC---AGCC
AAAATTAC
>JF320171/B/US/2006/502_1055_FL02
ATGGGTGCGAGAGCGTCAGTATTAAGCGGGGGAGAATTAGATAGATGGGAAAAAATTCGGTTAAGGCCAGGAGGAAAGAA
AAAATATAAATTAAAACATATCGTATGGGCAAGCAGGGAGTTAGAACGATTCGCAGTCAATCCTGGCCTATTAGAAACAG
CACAAGGCTGCACACAAATACTGGGACAGTTACAACCATCCCTTCAGACAGGATCAGAAGAACTTAAATCATTATATAAT
ACAGTAGCAACCCTCTATTGTGTACATCAAAGGATAGAGGTAAAAGACACCAAAGAAGCTTTAGATAAGATAGAGGAAGA
GCAAAACAAAAGTAAGAAAAAAGCACAGCAAGCGGCAGCT------GAC---ACAGGAAACAGCAGTCAGGTC---AGCC
AAAATTAC
>JF320179/B/US/2007/502_1897_wg2
ATGGGTGCGAGAGCGTCAGTATTGAGCGGGGGAGAATTAGATAAATGGGAAAAAATTCGGCTAAGGCCAGGGGGAAAGAA
ACAATATAAATTGAAACATATAGTATGGGCAAGCAGGGAGTTAGAACGATTCGCACTTAATCCTGGCCTTTTAGAAACAT
CAGAGGGCTGTAGACAAATACTGGGACAGCTACAACCAGCCCTAGGGACAGGAACAGAAGAACTTAAATCATTATTTAAT
ACAGTAGCAGTCCTCTATTGTGTGCATCAAAAGATAGCGATAAAAGACACCAAAGAAGCTTTAGACAAAATAGAGGAAGA
ACAAAACAAAAGTAAGAAAAAGACACAGCAAGCAGAAGCT------GAC---ACAGGAAACAGAAGCCAGGTC---AGCC
AAAATTAC
>JF320181/B/US/2007/502_1897_wg4
ATGGGTGCGAGAGCGTCAGTATTGAGCGGGGGAGAATTAGATAAATGGGAAAAAATTCGGCTAAGGCCAGGGGGAAAGAA
ACAATATAAATTGAAACATATAGTATGGGCAAGCAGGGAGTTAGAACGATTCGCACTTAATCCTGGCCTTTTAGAAACAT
CAGAGGGCTGTAGACAAATACTGGGACAGCTACAACCAGCCCTAGGGACAGGAACAGAAGAACTTAAATCATTATTTAAT
ACAGTAGCAGTCCTCTATTGTGTGCATCAAAAGATAGCGATAAAAGACACCAAAGAAGCTTTAGACAAAATAGAGGAAGA
ACAAAACAAAAGTAAGAAAAAGACACAGCAAGCAGAAGCT------GAC---ACAGGAAACAGAAGCCAGGTC---AGCC
AAAATTAC
>JF320182/B/US/2007/502_1897_wg6
ATGGGTGCGAGAGCGTCAGTATTGAGCGGGGGAGAATTAGATAAATGGGAAAAAATTCGGCTAAGGCCAGGGGGAAAGAA
ACAATATAAATTGAAACATATAGTATGGGCAAGCAGGGAGTTAGAACGATTCGCACTTAATCCTGGCCTTTTAGAAACAT
CAGAGGGCTGTAGACAAATACTGGGACAGCTACAACCAGCCCTAGGGACAGGAACAGAAGAACTTAAATCATTATTTAAT
ACAGTAGCAGTCCTCTATTGTGTGCATCAAAAGATAGCGATAAAAGACACCAAAGAAGCTTTAGACAAAATAGAGGAAGA
ACAAAACAAAAGTAAGAAAAAGACACAGCAAGCAGAAGCT------GAC---ACAGGAAACAGAAGCCAGGTC---AGCC
AAAATTAC
>JF320183/B/PE/2006/502_0491_wg5
ATGGGTGCGAGAGCGTCAGTATTACGCGGGGGAGAATTAGATAGATGGGAAAAAATTCGGTTAAGGCCAGGGGGAAAGAA
AAAATATAGACTAAAACATATAGTATGGGCAAGCAGGGAGCTAGAACGATTCGCTGTCAATCCTGGCCTGTTAGAAACAG
CAGAAGGGTGTAGACAAATATTGGGACAGCTACAACCAGCCCTTCAGACAGGATCAGAAGAATTTAGATCATTATATAAT
ACAGTAGCAGTCCTCTATTGTGTACATCAAAAAATAGATATAAAAGACACCAAGGAAGCTTTAGAGAAGATAGAGGAAGA
GCAAACCAAAAGTAAGAAAAAAGTACAGCCAGCAGCAGCT--------GGCA------------AGCCAGGCC---AGCC
AAAATTAC
>JF320185/B/US/2005/502_2136_FL02
ATGGGTGCGAGAGCGTCAGTATTAAGCGGGGGAGAATTAGACAAATGGGAAAAAATTCGGTTAAGGCCAGGGGGAAAGAA
AACATATAAATTAAAACATATAGTATGGGCAAGCAGGGAGCTAGAACGATTCGCAGTTAATCCTGGCCTGTTAGAAACAG
CAGAAGGCTGTAGACAAATACTGGGACAACTACAACCATCCCTTCAGACAGGATCAGAGGAACTTAAATCATTATTTAAT
GCAATAGCAGTCCTCTATTGTGTGCATCAAAGGATAGATGTAAAAGACACCAAGGAAGCTTTAGATAAAATAGAGGAAGA
GCAAAACAAAAGTAAGAAAAAGACACAGCAAGCAGCAGCT------GGC---ACAGGAAACAGCAGTCAGGTC---AGCC
AAAATTAC
>JF320186/B/PE/2006/502_0648_FL03
ATGGGTGCGAGAGCGTCAGTATTAAGCGGGGGAGAATTAGATAGATGGGAAAAAATTCGGTTAAGGCCAGGGGGAAAGAA
AAAATATAAATTAAAACATATAGTATGGGCAAGCAGGGAACTAGAACGATTTGCACTTAATCCTAGTCTGTTAGAGACAT
CAGAAGGCTGTAGAGAGATCTTAGGACAGCTGCAACCATCCATTAGGACAGGATCAGAAGAAATTAAATCATTATATAAT
ACAGTAGCAGTCCTCTATTGTGTGCATCAAAGAATAGATGTAAAAGACACCACGGAAGCCTTAGAAAAAATAGAGGAAGA
GCAAAACAAAAGTAAGAAAAAGGCACAGCAAGCAGCAGCT------AAC---ACAGGAGACAGCAGCAAGGTC---AGCC
ACAATTAC
>JF320187/B/PE/2006/502_0491_wg3
ATGGGTGCGAGAGCGTCAGTATTAAGCGGGGGAGAATTAGATAGATGGGAAAAAATTCGGTTAAGGCCAGGGGGAAAGAA
AAAATATAGACTAAAACATATAGTATGGGCAAGCAGGGAGCTAGAACGATTCGCTGTCAATCCTGGCCTGTTAGAAACAG
CAGAAGGGTGTAGACAAATATTGGGACAGCTACAACCAGCCCTTCAGACAGGATCAGAAGAATTTAGATCATTATATAAT
ACAGTAGCAGTCCTCTATTGTGTACATCAAAAAATAGATATAAAAGACACCAAGGAAGCTTTAGAGAAGATAGAGGAAGA
GCAAACCAAAAGTAAGAAAAAAGTACAGCCAGCAGCAGCT--------GGCA------------AGCCAGGCC---AGTC
AAAATTAC
>JF320188/B/US/2005/502_2136_FL03
ATGGGTGCGAGAGCGTCAGTATTAAGCGGGGGAGAATTAGACAAATGGGAAAAAATTCGGTTAAGGCCAGGGGGAAAGAA
AACATATAAATTAAAACATATAGTATGGGCAAGCAGGGAGCTAGAACGATTCGCAGTTAATCCTGGCCTGTTAGAAACAG
CAGAAGGCTGTAGACAAATACTGGGACAACTACAACCATCCCTTCAGACAGGATCAGAGGAACTTAAATCATTATTTAAT
GCAATAGCAGTCCTCTATTGTGTGCATCAAAGGATAGATGTAAAAGACACCAAGGAAGCTTTAGATAAAATAGAGGAAGA
GCAAAACAAAAGTAAGAAAAAGACACAGCAAGCAGCAGCT------GGC---ACAGGAAACAGCAGTCAGGTC---AGCC
AAAATTAC
>JF320189/B/PE/2007/502_2622_wg1
ATGGGTGCGAGAGCGTCAGTATTAAGCGGGGGAGAATTAGATAGATGGGAAAAAATTCGGTTACGGCCAGGAGGAAAGAA
AAAATATAAACTAAAACATATAGTATGGGCAAGCAGGGAGCTAGAGCGATTCGCAGTTAATCCTGGCCTGTTAGAAACAT
CAGAAGGCTGTAGACAAATATTGGGACAGCTACAACCATCCCTTCAGACAGGATCGGAAGAACTCAAATCATTATTTAAT
ACAATCGCAGTCCTTTATTGTGTACATCAAAGGATAGATATAAAAGACACCAAGGAAGCTTTAGAGAAGATAGAGGAAGA
GCAAAACAAAAGTAAGAAAAAGGCACAGCAAGCAACAGCTGCAGCAGAC---GCAGTAGACAACAGCAAGGTC---AGCC
AAAATTAC
>JF320190/B/US/2005/502_2136_FL05
ATGGGTGCGAGAGCGTCAGTATTAAGCGGGGGAGAATTAGACAAATGGGAAAAAATTCGGTTAAGGCCAGGGGGAAAGAA
AACATATAAATTAAAACATATAGTATGGGCAAGCAGGGAGCTAGAACGATTCGCAGTTAATCCTGGCCTGTTAGAAACAG
CAGAAGGCTGTAGACAAATACTGGGACAACTACAACCATCCCTTCAGACAGGATCAGAGGAACTTAAATCATTATTTAAT
GCAATAGCAGTCCTCTATTGTGTGCATCAAAGGATAGATGTAAAAGACACCAAGGAAGCTTTAGATAAAATAGAGGAAGA
GCAAAACAAAAGTAAGAAAAAGACACAGCAAGCAGCAGCT------GGC---ACAGGAAACAGCAGTCAGGTC---AGCC
AAAATTAC
>JF320191/B/PE/2007/502_0525_wg5
ATGGGTGCGAGAGCGTCAATATTAAGCGGGGGAAAATTGGATAGTTGGGAAAAAATTCGGTTAAGGCCAGGGGGAAAGAA
AAAATATCGATTAAAACATTTAGTATGGGCAAGCAGGGAGCTAGACAGATTCGCGGTTAATCCTGGCCTGTTAGAAACAG
CAGAAGGTTGTAGACAAATACTGCAACAGTTACAACCATCCCTTCAAACAGGGTCAGAAGAAATTAAATCATTATATAAT
ACAGTAGCAACCCTCTATTGTGTACATCAAAAGATAGAGGTAAGAGACACCAAGGAAGCCTTAGATAAAGTAGAGGAAGA
GCAAAACGAAAGTAAGAAAAAGGCACAGCAAGCAGCAACT------AAC---ACAGGAAAGAGCAGCCAGGTC---AGTC
AAAATTAC
>JF320192/B/US/2005/502_2136_FL04
ATGGGTGCGAGAGCGTCAGTATTAAGCGGGGGAGAATTAGACAAATGGGAAAAAATTCGGTTAAGGCCAGGGGGAAAGAA
AACATATAAATTAAAACATATAGTATGGGCAAGCAGGGAGCTAGAACGATTCGCAGTTAATCCTGGCCTGTTAGAAACAG
CAGAAGGCTGTAGACAAATACTGGGACAACTACAACCATCCCTTCAGACAGGATCAGAGGAACTTAAATCATTATTTAAT
GCAATAGCAGTCCTCTATTGTGTGCATCAAAGGATAGATGTAAAAGACACCAAGGAAGCTTTAGATAAAATAGAGGAAGA
GCAAAACAAAAGTAAGAAAAAGACACAGCAAGCAGCAGCT------GGC---ACAGGAAACAGCAGTCAGGTC---AGCC
AAAATTAC
>JF320193/B/PE/2006/502_0648_FL05
ATGGGTGCGAGAGCGTCAGTATTAAGCGGGGGAGAATTAGATAGATGGGAAAAAATTCGGTTAAGGCCAGGGGGAAAGAA
AAAATATAAATTAAAACATATAGTATGGGCAAGCAGGGAACTAGAACGATTTGCACTTAATCCTAGTCTGTTAGAGACAT
CAGAAGGCTGTAGAGAGATCTTAGGACAGCTGCAACCATCCATTAGGACAGGATCAGAAGAAATTAAATCATTATATAAT
ACAGTAGCAGTCCTCTATTGTGTGCATCAAAGAATAGATGTAAAAGACACCACGGAAGCCTTAGAAAAAATAGAGGAAGA
GCAAAACAAAAGTAAGAAAAAGGCACAGCAAGCAGCAGCT------AAC---ACAGGAGACAGCAGCAAGGTC---AGCC
ACAATTAC
>JF320194/B/US/2005/502_2136_FL01
ATGGGTGCGAGAGCGTCAGTATTAAGCGGGGGAGAATTAGACAAATGGGAAAAAATTCGGTTAAGGCCAGGGGGAAAGAA
AACATATAAATTAAAACATATAGTATGGGCAAGCAGGGAGCTAGAACGATTCGCAGTTAATCCTGGCCTGTTAGAAACAG
CAGAAGGCTGTAGACAAATACTGGGACAACTACAACCATCCCTTCAGACAGGATCAGAGGAACTTAAATCATTATTTAAT
GCAATAGCAGTCCTCTATTGTGTGCATCAAAGGATAGATGTAAAAGACACCAAGGAAGCTTTAGATAAAATAGAGGAAGA
GCAAAACAAAAGTAAGAAAAAAACACAGCAAGCAGCAGCT------GGC---ACAGGAAACAGCAGTCAGGTC---AGCC
AAAATTAC
>JF320195/B/PE/2007/502_0525_wg2
ATGGGTGCGAGAGCGTCAATATTAAGCGGGGGAAAATTGGATAGTTGGGAAAAAATTCGGTTAAGGCCAGGGGGAAAGAA
AAAATATCGATTAAAACATTTAGTATGGGCAAGCAGGGAGCTAGACAGATTCGCGGTTAATCCTGGCCTGTTAGAAACAG
CAGAAGGTTGTAGACAAATACTGCAACAGTTACAACCATCCCTTCAAACAGGGTCAGAAGAAATTAAATCATTATATAAT
ACAGTAGCAACCCTCTATTGTGTACATCAAAAGATAGAGGTAAGAGACACCAAGGAAGCCTTAGATAAAGTAGAGGAAGA
GCAAAACGAAAGTAAGAAAAAGGCACAGCAAGCAGCAACT------AAC---ACAGGAAAGAGCAGCCAGGTC---RGTC
AAAATTAC
>JF320196/B/PE/2006/502_0841_FL03
ATGGGTGCGAGAGCGTCAGTATTAAGCGGGGGAGAATTAGATAGATGGGAAAAAATTCGGTTAAGGCCAGGGGGAAAGAA
AAAATATCAATTAAAACATATAGTATGGGCAAGCAGGGAGCTAGAACGATTCGCAGTTAACCCTGGTCTGCTAGAAACAG
CAGCAGGCTGTAGACAAATATTGGGACAGTTACAGCCATCCCTTCAGACAGGATCAGAAGAACTTAAATCATTATATAAT
ACAATAGCAGTCCTCTATTGTGTACATCAAAGGATAGATGTAAAAGACACCAAAGAAGCTTTAGACAAGATAGAGGAAGA
GCAAAACAACAGTAAGAAAAAGGCACAGCAAGCAGCAGCT------GAC---ACAGGAAACAGCAGCAAGGTC---AGCC
AAAATTAC
>JF320197/B/US/2007/502_2289_05
ATGGGTGCGAGAGCGTCGGTATTAAGCGGGGGAGAATTAGATAGATGGGAAAAAATTCGGTTAAGGCCAGGGGGAAAGAA
AAAATATAGATTAAAACATATAGTATGGGCAAGCAGGGAGCTAGAACGATTTGCAGTCAATCCTAGCCTTTTAGAGACAT
CAGAAGGGTGTAGACAAATACTGGGACAGCTACAACCGTCCCTTCAGACAGGATCAGAAGAACTTAGATCATTATATAAC
ACAGTAGCAACCCTCTATTGTGTACATCAAAAGATAGATGTAAAAGACACCAAGGAAGCTTTAGACAAGATAGAGGAGGA
GCAAAACAAATGTAAGAAAAAGGCACAGCAAGCAGCAGCAGCAGCGGAC---ACAGGAAACAACAGCCAGATC---AGTC
AAAATTAC
>JF320198/B/PE/2007/502_1047_wg4
ATGGGTGCGAGAGCGTCAATATTAAGCGGGGGAGAATTAGATAGATGGGAAAAAATTCGATTAAGGCCAGGAGGAAAGAA
AAAATATAAATTAAAACATATAGTATGGGCAAGCAGGGAGCTAGAACGATTCGCAGTTAATCCTGGCCTATTAGAAACAT
CAGAGGGATGTAGACAGATAATAGGACAGCTACAACCATCCCTTCAGACAGGATCAGAAGAACTTAAATCCTTATTTAAT
ACAGTAGCAACCCTCTATTGTGTACATCAAAGGATCGATGTAAAAGACACCAAGGAAGCTTTAGAGAAAATAGAGGAAGA
ACAAAACAAAAGTAAGAAAAAGGCACAGCAGGCAGCAGCT------GAC---GCAGGAGATACTAGCAAGGTC---AGCC
AAAATTAC
>JF320199/B/PE/2007/502_0525_wg4
ATGGGTGCGAGAGCGTCAATATTAAGCGGGGGAAAATTGGATAGTTGGGAAAAAATTCGGTTAAGGCCAGGGGGAAAGAA
AAAATATCGATTAAAACATTTAGTATGGGCAAGCAGGGAGCTAGACAGATTCGCGGTTAATCCTGGCCTGTTAGAAACAG
CAGAAGGTTGTAGACAAATACTGCAACAGTTACAACCATCCCTTCAAACAGGGTCAGAAGAAATTAAATCATTATATAAT
ACAGTAGCAACCCTCTATTGTGTACATCAAAAGATAGAGGTAAGAGACACCAAGGAAGCCTTAGATAAAGTAGAGGAAGA
GCAAAACGAAAGTAAGAAAAAGGCACAGCAAGCAGCAACT------AAC---ACAGGAAAGAGCAGCCAGGTC---AGTC
AAAATTAC
>JF320200/B/US/2007/502_2289_06
ATGGGTGCGAGAGCGTCGGTATTAAGCGGGGGAGAATTAGATAGATGGGAAAAAATTCGGTTAAGGCCAGGGGGAAAGAA
AAAATATAGATTAAAACATATAGTATGGGCAAGCAGGGAGCTAGAACGATTTGCAGTCAATCCTAGCCTTTTAGAGACAT
CAGAAGGGTGTAGACAAATACTGGGACAGCTACAACCGTCCCTTCAGACAGGATCAGAAGAACTTAGATCATTATATAAC
ACAGTAGCAACCCTCTATTGTGTACATCAAAAGATAGATGTAAAAGACACCAAGGAAGCTTTAGACAAGATAGAGGAGGA
GCAAAACAAATGTAAGAAAAAGGCACAGCAAGCAGCAGCAGCAGCGGAC---ACAGGAAACAACAGCCAGATC---AGTC
AAAATTAC
>JF320201/B/PE/2006/502_0648_FL04
ATGGGTGCGAGAGCGTCAGTATTAAGCGGGGGAGAATTAGATAGATGGGAAAAAATTCGGTTAAGGCCAGGGGGAAAGAA
AAAATATAAATTAAAACATATAGTATGGGCAAGCAGGGAACTAGAACGATTTGCACTTAATCCTAGTCTGTTAGAGACAT
CAGAAGGCTGTAGAGAGATCTTAGGACAGCTGCAACCATCCATTAGGACAGGATCAGAAGAAATTAAATCATTATATAAT
ACAGTAGCAGTCCTCTATTGTGTGCATCAAAGAATAGATGTAAAAGACACCACGGAAGCCTTAGAAAAAATAGAGGAAGA
GCAAAACAAAAGTAAGAAAAAGGCACAGCAAGCAGCAGCT------AAC---ACAGGAGACAGCAGCAAGGTC---AGCC
ACAATTAC
>JF320202/B/US/2007/502_2289_02
ATGGGTGCGAGAGCGTCGGTATTAAGCGGGGGAGAATTAGATAGATGGGAAAAAATTCGGTTAAGGCCAGGGGGAAAGAA
AAAATATAGATTAAAACATATAGTATGGGCAAGCAGGGAGCTAGAACGATTTGCAGTCAATCCTAGCCTTTTAGAGACAT
CAGAAGGGTGTAGACAAATACTGGGACAGCTACAACCGTCCCTTCAGACAGGATCAGAAGAACTTAGATCATTATATAAC
ACAGTAGCAACCCTCTATTGTGTACATCAAAAGATAGATGTAAAAGACACCAAGGAAGCTTTAGACAAGATAGAGGAGGA
GCAAAACAAATGTAAGAAAAAGGCACAGCAAGCAGCAGCAGCAGCGGAC---ACAGGAAACAACAGCCAGATC---AGTC
AAAATTAC
>JF320203/B/PE/2006/502_0524_FL03
ATGGGTGCGAGAGCGTCAGTATTAAGCGGGGGAGAATTAGATCGATGGGAAAAAATTCGGTTAAGGCCAGGAGGAAAGAA
AAAATATCGATTAAAACATATAGTATGGGCAAGCAGGGAGCTAGAACGATTTGCAATTAATCCTGGCCTGTTAGAAACAT
CAGAAGGCTGTAGACAAATAATAGGGCAGCTACAATCATCCCTTCAGACAGGCTCAGAAGAATTGAGATCATTATATAAT
ACGGTAGCAGTCCTCTATTGTGTACATAACAAAATAGAGGTAAAAGACACCAAAGAAGCTTTAGACAAGATAGAGGAAGA
GCAAAATAAAAGTAAGAAAAAAGCACAGCAAGAAGTAGCT------GAC---ACAGGAAAAGGCAGCCAGGTC---AGCC
AAAATTAC
>JF320204/B/PE/2007/502_0525_wg1
ATGGGTGCGAGAGCGTCAATATTAAGCGGGGGAAAATTGGATAGTTGGGAAAAAATTCGGTTAAGGCCAGGGGGAAAGAA
AAAATATCGATTAAAACATTTAGTATGGGCAAGCAGGGAGCTAGACAGATTCGCGGTTAATCCTGGCCTGTTAGAAACAG
CAGAAGGTTGTAGACAAATACTGCAACAGTTACAACCATCCCTTCAAACAGGGTCAGAAGAAATTAAATCATTATATAAT
ACAGTAGCAACCCTCTATTGTGTACATCAAAAGATAGAGGTAAGAGACACCAAGGAAGCCTTAGATAAAGTAGAGGAAGA
GCAAAACGAAAGTAAGAAAAAGGCACAGCAAGCAGCAACT------AAC---ACAGGAAAGAGCAGCCAGGTC---AGTC
AAAATTAC
>JF320205/B/US/2007/502_2289_03
ATGGGTGCGAGAGCGTCGGTATTAAGCGGGGGAGAATTAGATAGATGGGAAAAAATTCGGTTAAGGCCAGGGGGAAAGAA
AAAATATAGATTAAAACATATAGTATGGGCAAGCAGGGAGCTAGAACGATTTGCAGTCAATCCTAGCCTTTTAGAGACAT
CAGAAGGGTGTAGACAAATACTGGGACAGCTACAACCGTCCCTTCAGACAGGATCAGAAGAACTTAGATCATTATATAAC
ACAGTAGCAACCCTCTATTGTGTACATCAAAAGATAGATGTAAAAGACACCAAGGAAGCTTTAGACAAGATAGAGGAGGA
GCAAAACAAATGTAAGAAAAAGGCACAGCAAGCAGCAGCAGCAGCGAAC---ACAGGAAACAACAGCCAGATC---AGTC
AAAATTAC
>JF320206/B/PE/2007/502_2622_wg3
ATGGGTGCGAGAGCGTCAGTATTAAGCGGGGGAGAATTAGATAGATGGGAAAAAATTCGGTTACGGCCAGGAGGAAAGAA
AAAATATAAACTAAAACATATAGTATGGGCAAGCAGGGAGCTAGAGCGATTCGCAGTTAATCCTGGCCTGTTAGAAACAT
CAGAAGGCTGTAGACAAATATTGGGACAGCTACAACCATCCCTTCAGACAGGATCGGAAGAACTCAAATCATTATTTAAT
ACAATCGCAGTCCTTTATTGTGTACATCAAAGGATAGATATAAAAGACACCAAGGAAGCTTTAGAGAAGATAGAGGAAGA
GCAAAACAAAAGTAAGAAAAAAGCACAGCAAGCAACAGCTGCAGCAGAC---GCAGTAGACAACAGCAAGGTC---AGCC
AAAATTAC
>JF320207/B/US/2007/502_2289_04
ATGGGTGCGAGAGCGTCGGTATTAAGCGGGGGAGAATTAGATAGATGGGAAAAAATTCGGTTAAGGCCAGGGGGAAAGAA
AAAATATAGATTAAAACATATAGTATGGGCAAGCAGGGAGCTAGAACGATTTGCAGTCAATCCTAGCCTTTTAGAGACAT
CAGAAGGGTGTAGACAAATACTGGGACAGCTACAACCGTCCCTTCAGACAGGATCAGAAGAACTTAGATCATTATATAAC
ACARTAGCAACCCTCTATTGTGTACATCAAAAGATAGATGTAAAAGACACCAAGGAAGCTTTAGACAAGATAGAGGAGGA
GCAAAACAAATGTAAGAAAAAGGCACAGCAAGCAGCAGCAGCAGCGGAC---ACAGGAAACAACAGCCAGATC---AGTC
AAAATTAC
>JF320208/B/PE/2006/502_0841_FL04
ATGGGTGCGAGAGCGTCAGTATTAAGCGGGGGAGAATTAGATAGATGGGAAAAAATTCGGTTAAGGCCAGGGGGAAAGAA
AAAATATCAATTAAAACATATAGTATGGGCAAGCAGGGAGCTAGAACGATTCGCAGTTAACCCTGGTCTGCTAGAAACAG
CAGCAGGCTGTAGACAAATATTGGGACAGTTACAGCCATCCCTTCAGACAGGATCAGAAGAACTTAAATCATTATATAAT
ACAATAGCAGTCCTCTATTGTGTACATCAAAGGATAGATGTAAAAGACACCAAGGAAGCTTTAGACAAGATAGAGGAAGA
GCAAAACAACAGTAAGAAAAAGGCACAGCAAGCAGCAGCT------GAC---ACAGGAAACAGCAGCAAGGTC---AGCC
AAAATTAC
>JF320209/B/PE/2006/502_0491_wg1
ATGGGTGCGAGAGCGTCAGTATTAAGCGGGGGAGAATTAGATAGATGGGAAAAAATTCGGTTAAGGCCAGGGGGAAAGAA
AAAATATAGACTAAAACATATAGTATGGGCAAGCAGGGAGCTAGAACGATTCGCTGTCAATCCTGGCCTGTTAGAAACAG
CAGAAGGGTGTAGACAAATATTGGGACAGCTACAACCAGCCCTTCAGACAGGATCAGAAGAATTTAGATCATTATATAAT
ACAGTAGCAGTCCTCTATTGTGTACATCAAAAAATAGATATAAAAGACACCAAGGAAGCTTTAGAGAAGATAGAGGAAGA
GCAAACCAAAAGTAAGAAAAAAGTACAGCCAGCAGCAGCT--------GGCA------------AGCCAGGCC---AGTC
AAAATTAC
>JF320211/B/PE/2007/502_2622_wg5
ATGGGTGCGAGAGCGTCAGTATTAAGCGGGGGAGAATTAGATAGATGGGAAAAAATTCGGTTACGGCCAGGAGGAAAGAA
AAAATATAAACTAAAACATATAGTATGGGCAAGCAGGGAGCTAGAGCGATTCGCAGTTAATCCTGGCCTGTTAGAAACAT
CAGAAGGCTGTAGACAAATATTGGGACAGCTACAACCATCCCTTCAGACAGGATCGGAAGAACTCAAATCATTATTTAAT
ACAATAGCAGTCCTTTATTGTGTACATCAAAGGATAGATATAAAAGACACCAAGGAAGCTTTAGAGAAGATAGAGGAAGA
GCAAAACAAAAGTAAGAAAAAAGCACAGCAAGCAACAGCTGCAGCAGAC---GCAGTAGACAACAGCAAGGTC---AGCC
AAAATTAC
>JF320212/B/PE/2006/502_0491_wg4
ATGGGTGCGAGAGCGTCAGTATTAAGCGGGGGAGAATTAGATAGATGGGAAAAAATTCGGTTAAGGCCAGGGGGAAAGAA
AAAATATAGACTAAAACATATAGTATGGGCAAGCAGGGAGCTAGAACGATTCGCTGTCAATCCTGGCCTGTTAGAAACAG
CAGAAGGGTGTAGACAAATATTGGGACAGCTACAACCAGCCCTTCAGACAGGATCAGAAGAATTTAGATCATTATATAAT
ACAGTAGCAGTCCTCTATTGTGTACATCAAAAAATAGATATAAAAGACACCAAGGAAGCTTTAGAGAAGATAGAGGAAGA
GCAAACCAAAAGTAAGAAAAAAGTACAGCCAGCAGCAGCT--------GGCA------------AGCCAGGCC---AGTC
AAAATTAC
>JF320213/B/PE/2007/502_0525_wg3
ATGGGTGCGAGAGCGTCAATATTAAGCGGGGGAAAATTGGATAGTTGGGAAAAAATTCGGTTAAGGCCAGGGGGAAAGAA
AAAATATCGATTAAAACATTTAGTATGGGCAAGCAGGGAGCTAGACAGATTCGCGGTTAATCCTGGCCTGTTAGAAACAG
CAGAAGGTTGTAGACAAATACTGCAACAGTTACAACCATCCCTTCAAACAGGGTCAGAAGAAATTAAATCATTATATAAT
ACAGTAGCAACCCTCTATTGTGTACATCAAAAGATAGAGGTAAGAGACACCAAGGAAGCCTTAGATAAAGTAGAGGAAGA
GCAAAACGAAAGTAAGAAAAAGGCACAGCAAGCAGCAACT------AAC---ACAGGAAAGAGCAGCCAGGTC---AGTC
AAAATTAC
>JF320214/B/PE/2006/502_0524_FL08
ATGGGTGCGAGAGCGTCAGTATTAAGCGGGGGAGAATTAGATCGATGGGAAAAAATTCGGTTAAGGCCAGGAGGAAAGAA
AAAATATCGATTAAAACATATAGTATGGGCAAGCAGGGAGCTAGAACGATTTGCAATTAATCCTGGCCTGTTAGAAACAT
CAGAAGGCTGTAGACAAATAATAGGGCAGCTACAATCATCCCTTCAGACAGGCTCAGAAGAATTGAGATCATTATATAAT
ACGGTAGCAGTCCTCTATTGTGTACATAACAAAATAGAGGTAAAAGACACCAAAGAAGCTTTAGACAAGATAGAGGAAGA
GCAAAATAAAAGTAAGAAAAAAGCACAGCAAGAAGTAGCT------GAC---ACAGGAAAAGGCAGCCAGGTC---AGCC
AAAATTAC
>JF320215/B/PE/2006/502_0648_FL02
ATGGGTGCGAGAGCGTCAGTATTAAGCGGGGGAGAATTAGATAGATGGGAAAAAATTCGGTTAAGGCCAGGGGGAAAGAA
AAAATATAAATTAAAACATATAGTATGGGCAAGCAGGGAACTAGAACGATTTGCACTTAATCCTAGTCTGTTAGAGACAT
CAGAAGGCTGTAGAGAGATCTTAGGACAGCTGCAACCATCCATTAGGACAGGATCAGAAGAAATTAAATCATTATATAAT
ACAGTAGCAGTCCTCTATTGTGTGCATCAAAGAATAGATGTAAAAGACACCACGGAAGCCTTAGAAAAAATAGAGGAAGA
GCAAAACAAAAGTAAGAAAAAGGCACAGCAAGCAGCAGCT------AAC---ACAGGAGACAGCAGCAAGGTC---AGCC
ACAATTAC
>JF320216/B/PE/2007/502_1047_wg3
ATGGGTGCGAGAGCGTCAATATTAAGCGGGGGAGAATTAGATAGATGGGAAAAAATTCGATTAAGGCCAGGAGGAAAGAA
AAAATATAAATTAAAACATATAGTATGGGCAAGCAGGGAGCTAGAACGATTCGCAGTTAATCCTGGCCTATTAGAAGCAT
CAGAGGGATGTAGACAGATAATAGGACAGCTACAACCATCCCTTCAGACAGGATCAGAAGAACTTAAATCCTTATTTAAT
ACAGTAGCAACCCTCTATTGTGTACATCAAAGGATCGATGTAAAAGACACCAAGGAAGCTTTAGAGAAAATAGAGGAAGA
ACAAAACAAAAGTAAGAAAAAGGCACAGCAGGCAGCAGCT------GAC---GCAGGAGATACTAGCAAGGTC---AGCC
AAAATTAC
>JF320217/B/PE/2007/502_2622_wg2
ATGGGTGCGAGAGCGTCAGTATTAAGCGGGGGAGAATTAGATAGATGGGAAAAAATTCGGTTACGGCCAGGAGGAAAGAA
AAAATATAAACTAAAACATATAGTATGGGCAAGCAGGGAGCTAGAGCGATTCGCAGTTAATCCTGGCCTGTTAGAAACAT
CAGAAGGCTGTAGACAAATATTGGGACAGCTACAACCATCCCTTCAGACAGGATCGGAAGAACTCAAATCATTATTTAAT
ACAATCGCAGTCCTTTATTGTGTACATCAAAGGATAGATATAAAAGACACCAAGGAAGCTTTAGAGAAGATAGAGGAAGA
GCAAAACAAAAGTAAGAAAAAAGCACAGCAAGCAACAGCTGCAGCAGAC---GCAGTAGACAACAGCAAGGTC---AGCC
AAAATTAC
>JF320218/B/PE/2006/502_0841_FL05
ATGGGTGCGAGAGCGTCAGTATTAAGCGGGGGAGAATTAGATAGATGGGAAAAAATTCGGTTAAGGCCAGGGGGAAAGAA
AAAATATCAATTAAAACATATAGTATGGGCAAGCAGGGAGCTAGAACGATTCGCAGTTAACCCTGGTCTGCTAGAAACAG
CAGCAGGCTGTAGACAAATATTGGGACAGTTACAGCCATCCCTTCAGACAGGATCAGAAGAACTTAAATCATTATATAAT
ACAATAGCAGTCCTCTATTGTGTACATCAAAGGATAGATGTAAAAGACACCAAGGAAGCTTTAGACAAGATAGAGGAAGA
GCAAAACAACAGTAAGAAAAAGGCACAGCAAGCAGCAGCT------GAC---ACAGGAAACAGCAGCAAGGTC---AGCC
AAAATTAC
>JF320219/B/PE/2006/502_0524_FL07
ATGGGTGCGAGAGCGTCAGTATTAAGCGGGGGAGAATTAGATCGATGGGAAAAAATTCGGTTAAGGCCAGGAGGAAAGAA
AAAATATCGATTAAAACATATAGTATGGGCAAGCAGGGAGCTAGAACGATTTGCAATTAATCCTGGCCTGTTAGAAACAT
CAGAAGGCTGTAGACAAATAATAGGGCAGCTACAATCATCCCTTCAGACAGGCTCAGAAGAATTGAGATCATTATATAAT
ACGGTAGCAGTCCTCTATTGTGTACATAACAAAATAGAGGTAAAAGACACCAAAGAAGCTTTAGACAAGATAGAGGAAGA
GCAAAATAAAAGTAAGAAAAAAGCACAGCAAGAAGTAGCT------GAC---ACAGGAAAAGGCAGCCAGGTC---AGCC
AAAATTAC
>JF320220/B/PE/2007/502_2622_wg4
ATGGGTGCGAGAGCGTCAGTATTAAGCGGGGGAGAATTAGATAGATGGGAAAAAATTCGGTTACGGCCAGGAGGAAAGAA
AAAATATAAACTAAAACATATAGTATGGGCAAGCAGGGAGCTAGAGCGATTCGCAGTTAATCCTGGCCTGTTAGAAACAT
CAGAAGGCTGTAGACAAATATTGGGACAGCTACAACCATCCCTTCAGACAGGATCGGAAGAACTCAAATCATTATTTAAT
ACAATAGCAGTCCTTTATTGTGTACATCAAAGGATAGATATAAAAGACACCAAGGAAGCTTTAGAGAAGATAGAGGAAGA
GCAAAACAAAAGTAAGAAAAAAGCACAGCAAGCAACAGCTGCAGCAGAC---GCAGTAGACAACAGCAAGGTC---AGCC
AAAATTAC
>JF320221/B/PE/2006/502_0524_FL02
ATGGGTGCGAGAGCGTCAGTATTAAGCGGGGGAGAATTAGATCGATGGGAAAAAATTCGGTTAAGGCCAGGAGGAAAGAA
AAAATATCGATTAAAACATATAGTATGGGCAAGCAGGGAGCTAGAACGATTTGCAATTAATCCTGGCCTGTTAGAAACAT
CAGAAGGCTGTAGACAAATAATAGGGCAGCTACAATCATCCCTTCAGACAGGCTCAGAAGAATTGAGATCATTATATAAT
ACGGTAGCAGTCCTCTATTGTGTACATAACAAAATAGAGGTAAAAGACACCAAAGAAGCTTTAGACAAGATAGAGGAAGA
GCAAAATAAAAGTAAGAAAAAAGCACAGCAAGAAGTAGCT------GAC---ACAGGAAAAGGCAGCCAGGTC---AGCC
AAAATTAC
>JF320222/B/PE/2006/502_0524_FL09
ATGGGTGCGAGAGCGTCAGTATTAAGCGGGGGAGAATTAGATCGATGGGAAAAAATTCGGTTAAGGCCAGGAGGAAAGAA
AAAATATCGATTAAAACATATAGTATGGGCAAGCAGGGAGCTAGAACGATTTGCAATTAATCCTGGCCTGTTAGAAACAT
CAGAAGGCTGTAGACAAATAATAGGGCAGCTACAATCATCCCTTCAGACAGGCTCAGAAGAATTGAGATCATTATATAAT
ACGGTAGCAGTCCTCTATTGTGTACATAACAAAATAGAGGTAAAAGACACCAAAGAAGCTTTAGACAAGATAGAGGAAGA
GCAAAATAAAAGTAAGAAAAAAGCACAGCAAGAAGTAGCT------GAC---ACAGGAAAAGGCAGCCAGGTC---AGCC
AAAATTAC
>JF320223/B/PE/2006/502_0841_FL07
ATGGGTGCGAGAGCGTCAGTATTAAGCGGGGGAGAATTAGATAGATGGGAAAAAATTCGGTTAAGGCCAGGGGGAAAGAA
AAAATATCAATTAAAACATATAGTATGGGCAAGCAGGGAGCTAGAACGATTCGCAGTTAACCCTGGTCTGCTAGAAACAG
CAGCAGGCTGTAGACAAATATTGGGACAGTTACAGCCATCCCTTCAGACAGGATCAGAAGAACTTAAATCATTATATAAT
ACAATAGCAGTCCTCTATTGTGTACATCAAAGGATAGATGTAAAAGACACCAAGGAAGCTTTAGACAAGATAGAGGAAGA
GCAAAACAACAGTAAGAAAAAGGCACAGCAAGCAGCAGCT------GAC---ACAGGAAACAGCAGCAAGGTC---AGCC
AAAATTAC
>JF320224/B/PE/2006/502_0524_FL01
ATGGGTGCGAGAGCGTCAGTATTAAGCGGGGGAGAATTAGATCGATGGGAAAAAATTCGGTTAAGGCCAGGAGGAAAGAA
AAAATATCGATTAAAACATATAGTATGGGCAAGCAGGGAGCTAGAACGATTTGCAATTAATCCTGGCCTGTTAGAAACAT
CAGAAGGCTGTAGACAAATAATAGGGCAGCTACAATCATCCCTTCAGACAGGCTCAGAAGAATTGAGATCATTATATAAT
ACGGTAGCAGTCCTCTATTGTGTACATAACAAAATAGAGGTAAAAGACACCAAAGAAGCTTTAGACAAGATAGAGGAAGA
GCAAAATAAAAGAAAGAAAAAAGCACAGCAAGAAGTAGCT------GAC---ACAGGAAAAGGCAGCCAGGTC---AGCC
AAAATTAC
>JF320225/B/PE/2007/502_1047_wg2
ATGGGTGCGAGAGCGTCAATATTAAGCGGGGGAGAATTAGATAGATGGGAAAAAATTCGATTAAGGCCAGGAGGAAAGAA
AAAATATAAATTAAAACATATAGTATGGGCAAGCAGGGAGCTAGAACGATTCGCAGTTAATCCTGGCCTATTAGAAACAT
CAGAGGGATGTAGACAGATAATAGGACAGCTACAACCATCCCTTCAGACAGGATCAGAAGAACTTAAATCCTTATTTAAT
ACAGTAGCAACCCTCTATTGTGTACATCAAAGGATCGATGTAAAAGACACCAAGGAAGCTTTAGAGAAAATAGAGGAAGA
ACAAAACAAAAGTAAGAAAAAGGCACAGCAGGCAGCAGCT------GAC---GCAGGAGATACTAGCAAGGTC---AGCC
AAAATTAC
>JF320226/B/PE/2007/502_1047_wg5
ATGGGTGCGAGAGCGTCAATATTAAGCGGGGGAGAATTAGATAGATGGGAAAAAATTCGATTAAGGCCAGGAGGAAAGAA
AAAATATAAATTAAAACATATAGTATGGGCAAGCAGGGAGCTAGAACGATTCGCAGTTAATCCTGGCCTATTAGAAACAT
CAGAGGGATGTAGACAGATAATAGGACAGCTACAACCATCCCTTCAGACAGGATCAGAAGAACTTAAATCCTTATTTAAT
ACAGTAGCAACCCTCTATTGTGTACATCAAAGGATCGATGTAAAAGACACCAAGGAAGCTTTAGAGAAAATAGAGGAAGA
ACAAAACAAAAGTAAGAAAAAGGCACAGCAGGCAGCAGCT------GAC---GCAGGAGATACTAGCAAGGTC---AGCC
AAAATTAC
>JF320227/B/PE/2007/502_1047_wg1
ATGGGTGCGAGAGCGTCAATATTAAGCGGGGGAGAATTAGATAGATGGGAAAAAATTCGATTAAGGCCAGGAGGAAAGAA
AAAATATAAATTAAAACATATAGTATGGGCAAGCAGGGAGCTAGAACGATTCGCAGTTAATCCTGGCCTATTAGAAACAT
CAGAGGGATGTAGACAGATAATAGGACAGCTACAACCATCCCTTCAGACAGGATCAGAAGAACTTAAATCCTTATTTAAT
ACAGTAGCAACCCTCTATTGTGTACATCAAAGGATCGATGTAAAAGACACCAAGGAAGCTTTAGAGAAAATAGAGGAAGA
ACAAAACAAAAGTAAGAAAAAGGCACAGCAGGCAGCAGCT------GAC---GCAGGAGATACTAGCAAGGTC---AGCC
AAAATTAC
>JF320241/B/PE/2006/502_2794_FL01
ATGGGTGCGAGAGCGTCAGTATTAAGCGGGGGAGAATTAGATAGATGGGAAAGAATTCGGTTAAGGCCAGGAGGAAAGAA
AAAATATCGATTGAAACATATAGTATGGGCAAGCAGGGAACTAGAACGATTCGCACTTAATCCTGGCCTGTTAGAAACAT
CAGAAGGCTGTAGACAAATATTGGGACAGTTACAACCATCCCTTCAGACAGGATCAGAAGAAATTAAATCATTATTTAAT
ACAGTAGCAGTCCTCTGGTGTGTACATCAAAAGATCGATGTAAAAGACACCAAAGAGGCTTTAGACAAGATAGAGGAAGA
GCAAAACAAAAGTAAGAAAAAAGAACAGCAAGCAGCAGCT------GGC---ACAGGAAATGGTAACAAGGTC---AGCC
AAAATTAC
>JF320242/B/PE/2006/502_2794_FL03
ATGGGTGCGAGAGCGTCAGTATTAAGCGGGGGAGAATTAGATAGATGGGAAAGAATTCGGTTAAGGCCAGGAGGAAAGAA
AAAATATCGATTGAAACATATAGTATGGGCAAGCAGGGAACTAGAACGATTCGCACTTAATCCTGGCCTGTTAGAAACAT
CAGAAGGCTGTAGACAAATATTGGGACAGTTACAACCATCCCTTCAGACAGGATCAGAAGAAATTAAATCATTATTTAAT
ACAGTAGCAGTCCTCTGGTGTGTACATCAAAAGATCGATGTAAAAGACACCAAAGAGGCTTTAGACAAGATAGAGGAAGA
GCAAAACAAAAGTAAGAAAAAAGAACAGCAAGCAGCAGCT------GGC---ACAGGAAATGGTAACAAGGTC---AGCC
AAAATTAC
>JF320243/B/PE/2006/502_2794_FL02
ATGGGTGCGAGAGCGTCAGTATTAAGCGGGGGAGAATTAGATAGATGGGAAAGAATTCGGTTAAGGCCAGGAGGAAAGAA
AAAATATCGATTGAAACATATAGTATGGGCAAGCAGGGAACTAGAACGATTCGCACTTAATCCTGGCCTGTTAGAAACAT
CAGAAGGCTGTAGACAAATATTGGGACAGTTACAACCATCCCTTCAGACAGGATCAGAAGAAATTAAATCATTATTTAAT
ACAGTAGCAGTCCTCTGGTGTGTACATCAAAAGATCGATGTAAAAGACACCAAAGAGGCTTTAGACAAGATAGAGGAAGA
GCAAAACAAAAGTAAGAAAAAAGAACAGCAAGCAGCAGCT------GGC---ACAGGAAATGGTAACAAGGTC---AGCC
AAAATTAC
>JF320244/B/PE/2006/502_2794_FL05
ATGGGTGCGAGAGCGTCAGTATTAAGCGGGGGAGAATTAGATAGATGGGAAAGAATTCGGTTAAGGCCAGGAGGAAAGAA
AAAATATCGATTGAAACATATAGTATGGGCAAGCAGGGAACTAGAACGATTCGCACTTAATCCTGGCCTGTTAGAAACAT
CAGAAGGCTGTAGACAAATATTGGGACAGTTACAACCATCCCTTCAGACAGGATCAGAAGAAATTAAATCATTATTTAAT
ACAGTAGCAGTCCTCTGGTGTGTACATCAAAAGATCGATGTAAAAGACACCAAAGAGGCTTTAGACAAGATAGAGGAAGA
GCAAAACAAAAGTAAGAAAAAAGAACAGCAAGCAGCAGCT------GGC---ACAGGAAATGGTAACAAGGTC---AGCC
AAAATTAC
>JF320245/B/PE/2006/502_2794_FL04
ATGGGTGCGAGAGCGTCAGTATTAAGCGGGGGAGAATTAGATAGATGGGAAAGAATTCGGTTAAGGCCAGGAGGAAAGAA
AAAATATCGATTGAAACATATAGTATGGGCAAGCAGGGAACTAGAACGATTCGCACTTAATCCTGGCCTGTTAGAAACAT
CAGAAGGCTGTAGACAAATATTGGGACAGTTACAACCATCCCTTCAGACAGGATCAGAAGAAATTAAATCATTATTTAAT
ACAGTAGCAGTCCTCTGGTGTGTACATCAAAAGATCGATGTAAAAGACACCAAAGAGGCTTTAGACAAGATAGAGGAAGA
GCAAAACAAAAGTAAGAAAAAAGAACAGCAAGCAGCAGCT------GGC---ACAGGAAATGGTAACAAGGTC---AGCC
AAAATTAC
>JF320247/B/US/2006/502_0227_FL06
ATGGGTGCGAGAGCGTCAGTATTAAGCGGGGGAGAATTAGATAGATGGGAAAAAATTCGGTTAAGGCCAGGGGGAAAGAA
AACATATAAATTAAAACATATAGTATGGGCAAGCAGGGAGCTAGAACGATTCGCAGTTAATCCTGGCCTATTAGAAACAT
CACAAGGCTGTAGACAAATATTAGGACAGTTACAACCAAGCCTTCCGACAGGATCAGAAGAACTTAGATCATTATATAAT
ACAATAGCAGTCCTCTATTGTGTGCATCAAAGGATAGAGGTAAAAGACACCAAGGAAGCTTTAGACAAGATAGAGGAGGA
GCAAAACAAAGGTAAGAAACAGGCACAGCAAGCAGCAGCT------GAC---ACAGGAAGTAGCAGCAAGGTC---AGCC
AAAATTAC
>JF320250/B/US/2006/502_0227_FL10
ATGGGTGCGAGAGCGTCAGTATTAAGCGGGGGAGAATTAGATAGATGGGAAAAAATTCGGTTAAGGCCAGGGGGAAAGAA
AACATATAAATTAAAGCATATAGTATGGGCAAGCAGGGAGCTAGAACGATTCGCAGTTAATCCTGGCCTATTAGAAACAT
CACAGGGCTGTAGACAAATACTGGGACAGCTACAACCGTCCCTTCAAACAGGATCAGAAGAACTTAGATCATTATATAAT
ACAATAGCAACACTCTATTGTGTATATCAAAGGATAGAGGTAAAAGACACCAAGGAAGCTTTAGATAAGATAGAGGAAGA
GCAAAACAAAAGTAAGGAAAAAGCA-CAG--CAAGTAGCT------GAC---GCAGGAACCAGCAGTCAGGTC---AGCC
AAAATTAC
>JF320251/B/US/2006/502_0227_FL08
ATGGGTGCGAGAGCGTCAGTATTAAGCGGGGGAGAATTAGATAGATGGGAAAAAATTCGGTTAAGGCCAGGGGGAAAGAA
AACATATAAATTAAAACATATAGTATGGGCAAGCAGGGAGCTAGAACGATTCGCAGTTAATCCTGGCCTATTAGAAACAT
CACAAGGCTGTAGACAAATATTAGGACAGTTACAACCAAGCCTTCCGACAGGATCAGAAGAACTTAGATCATTATATAAT
ACAATAGCAGTCCTCTATTGTGTGCATCAAAGGATAGAGGTAAAAGACACCAAGGAAGCTTTAGACAAGATAGAGGAGGA
GCAAAACAAAGGTAAGAAACAAGCACAGCAAGCAGCAGCT------GAC---ACAGGAAGTAGCAGCAAGGTC---AGCC
AAAATTAC
>JF320253/B/US/2006/502_0227_FL02
ATGGGTGCGAGAGCGTCAGTATTAAGCGGGGGAGAATTAGATAGATGGGAAAAAATTCGGTTAAGGCCAGGGGGAAAGAA
AACATATAAATTAAAGCATATAGTATGGGCAAGCAGGGAGCTAGAACGATTCGCAGTTAATCCTGGCCTATTAGAAACAT
CACAGGGCTGTAGACAAATACTGGGACAGCTACAACCGTCCCTTCAAACAGGATCAGAAGAACTTAGATCATTATATAAT
ACAATAGCAACACTCTATTGTGTATATCAAAGGATAGAGGTAAAAGACACCAAGGAAGCTTTAGATAAGATAGAGGAAGA
GCAAAACAAAAGTAAGGAAAAAGCA-CAG--CAAGTAGCT------GAC---GCAGGAACCAGCAGTCAGGTC---AGCC
AAAATTAC
>JF320255/B/US/2006/502_0227_FL09
ATGGGTGCGAGAGCGTCAGTATTAAGCGGGGGAGAATTAGATAGATGGGAAAAAATTCGGTTAAGGCCAGGGGGAAAGAA
AACATATAAATTAAAACATATAGTATGGGCAAGCAGGGAGCTAGAACGATTCGCAGTTAATCCTGGCCTATTAGAAACAT
CACAAGGCTGTAGACAAATATTAGGACAGTTACAACCAAGCCTTCCGACAGGATCAGAAGAACTTAGATCATTATATAAT
ACAATAGCAGTCCTCTATTGTGTGCATCAAAGGATAGAGGTAAAAGACACCAAGGAAGCTTTAGACAAGATAGAGGAGGA
GCAAAACAAAGGTAAGAAACAGGCACAGCAAGCAGCAGCT------GAC---ACAGGAAGTAGCAGCAAGGTC---AGCC
AAAATTAC
>JF320256/B/US/2006/502_0227_FL03
ATGGGTGCGAGAGCGTCAGTATTAAGCGGGGGAGAATTAGATAGATGGGAAAAAATTCGGTTAAGGCCAGGGGGAAAGAA
AACATATAAATTAAAGCATATAGTATGGGCAAGCAGGGAGCTAGAACGATTCGCAGTTAATCCTGGCCTATTAGAAACAT
CACAGGGCTGTAGACAAATACTGGGACAGCTACAACCGTCCCTTCAAACAGGATCAGAAGAACTTAGATCATTATATAAT
ACAATAGCAACACTCTATTGTGTATATCAAAGGATAGAGGTAAAAGACACCAAGGAAGCTTTAGATAAGATAGAGGAAGA
GCAAAACAAAAGTAAGGAAAAAGCA-CAG--CAAGTAGCT------GAC---GCAGGAACCAGCAGTCAGGTC---AGCC
AAAATTAC
>JF320257/B/US/2006/502_0227_FL07
ATGGGTGCGAGAGCGTCAGTATTAAGCGGGGGAGAATTAGATAGATGGGAAAAAATTCGGTTAAGGCCAGGGGGAAAGAA
AACATATAAATTAAAGCATATAGTATGGGCAAGCAGGGAGCTAGAACGATTCGCAGTTAATCCTGGCCTATTAGAAACAT
CACAGGGCTGTAGACAAATACTGGGACAGCTACAACCGTCCCTTCAAACAGGATCAGAAGAACTTAGATCATTATATAAT
ACAATAGCAACACTCTATTGTGTATATCAAAGGATAGAGGTAAAAGACACCAAGGAAGCTTTAGATAAGATAGAGGAAGA
GCAAAACAAAAGTAAGGAAAAAGCA-CAG--CAAGTAGCT------GAC---GCAGGAACCAGCAGTCAGGTC---AGCC
AAAATTAC
>JF320263/B/US/2006/502_0839_wg01
ATGGGTGCGAGAGCGTCAGTATTAAGCGGGGGAGAATTGGATAGATGGGAAAAAATTCGGTTAAGGCCAGGAGGAAAGAA
AAGATACAAGTTAAAACATATAGTATGGGCAAGCAGGGAGTTAGAACGATTCGCAGTCAATCCTGGCCTGTTAGAAACAT
CAGAAGGCTGTAGACAAATACTGGGACAGCTACAACCGTCCCTTCAGACAGGATCAGAAGAACTTAAATCATTATTTAAT
ACAGTAGCAGTCCTATATTGTGTGCATCAAAGGATAGAGGTAAAAGACACCAAGGAAGCTTTAGATAAGATAGAGGAAGA
GCAAAACAAAATTAAGAAAAGGGTACAGCAAGCAGCAGCT------GAC---ACAGGAAACAGCAGCCAGGTTGTCAGCC
AAAATTAC
>JF320267/B/US/2006/502_0839_wg04
ATGGGTGCGAGAGCGTCAGTATTAAGCGGGGGAAAATTGGATAGATGGGAAAAAATTCGGTTAAGGCCAGGAGGAAAGAA
AAGATACAAGTTAAAACATATAGTATGGGCAAGCAGGGAGTTAGAACGATTCGCAGTCAATCCTGGCCTGTTAGAAACAT
CAGAAGGCTGTAGACAAATACTGGGACAGCTACAACCGTCCCTTCAGACAGGATCAGAAGAACTTAAATCATTATTTAAT
ACAGTAGCAGTCCTATATTGTGTGCATCAAAGGATAGAGGTAAAAGACACCAAGGAAGCTTTAGATAAGATAGAGGAAGA
GCAAAACAAAATTAAGAAAAGGGTACAGCAAGCAGCAGCT------GAC---ACAGGAAACAGCAGCCAGGTTGTCAGCC
AAAATTAC
>JF320268/B/US/2006/502_0839_wg03
ATGGGTGCGAGAGCGTCAGTATTAAGCGGGGGAGAATTGGATAGATGGGAAAAAATTCGGTTAAGGCCAGGAGGAAAGAA
AAGATACAAGTTAAAACATATAGTATGGGCAAGCAGGGAGTTAGAACGATTCGCAGTCAATCCTGGCCTGTTAGAAACAT
CAGAAGGCTGTAGACAAATACTGGGACAGCTACAACCGTCCCTTCAGACAGGATCAGAAGAACTTAAATCATTATTTAAT
ACAGTAGCAGTCCTATATTGTGTGCATCAAAGGATAGAGGTAAAAGACACCAAGGAAGCTTTAGATAAGATAGAGGAAGA
GCAAAACAAAATTAAGAAAAGGGTACAGCAAGCAGCAGCT------GAC---ACAGGAAACAGCAGCCAGGTTGTCAGCC
AAAATTAC
>JF320269/B/US/2006/502_0839_wg02
ATGGGTGCGAGAGCGTCAGTATTAAGCGGGGGAGAATTGGATAGATGGGAAAAAATTCGGTTAAGGCCAGGAGGAAAGAA
AAGATACAAGTTAAAACATATAGTATGGGCAAGCAGGGAGTTAGAACGATTCGCAGTCAATCCTGGCCTGTTAGAAACAT
CAGAAGGCTGTAGACAAATACTGGGACAGCTACAACCGTCCCTTCAGACAGGATCAGAAGAACTTAAATCATTATTTAAT
ACAGTAGCAGTCCTATATTGTGTGCATCAAAGGATAGAGGTAAAAGACACCAAGGAAGCTTTAGATAAGATAGAGGAAGA
GCAAAACAAAATTAAGAAAAGGGTACAGCAAGCAGCAGCT------GAC---ACAGGAAACAGCAGCCAGGTTGTCAGCC
AAAATTAC
>JF320271/B/US/2006/502_0839_wg05
ATGGGTGCGAGAGCGTCAGTATTAAGCGGGGGAGAATTAGATAGATGGGAAAAAATTCGGTTAAGGCCAGGAGGAAGGAA
AAGATACAAGTTAAAACATATAGTATGGGCAAGCAGGGAGTTAGAACGATTCGCAGTCAATCCTGGCCTGTTAGAAACAT
CAGAAGGCTGTAGACAAATACTGGGACAGCTACAACCGTCCCTTCAGACAGGATCAGAAGAACTTAAATCATTATTTAAT
ACAGTAGCAGTCCTATATTGTGTGCATCAAAGGATAGAGATAAAAGACACCAAGGAAGCTTTAGACAAGATAGAGGAAGA
GCAAAACAAAGTTAAGAAAAGGGTACAGCAAGCAGCAGCT------GAC---ACAGGAAACAGCAGCCAGGTTGTCAGCC
AAAATTAC
>JF320356/B/US/2006/502_1512_FL01
ATGGGTGCGAGAGCGTCAGTATTAAGCGGCGGAAAATTAGATAAATGGGAAAGAATTCGGTTAAGGCCAGGGGGAAAGAA
AAAGTATAGATTAAAACATATAGTATGGGCAAGCAGGGAGCTAGAACGGTTCGCAGTCAACCCTGGCCTGTTAGAAACAG
CAGAAGGCTGCAGACAGACACTGGGGGCTCTACAGCCATCCCTTCAGACAGGATCAGAAGAACTTAGATCATTATATAAT
ACAGTAGCAGTTCTCTATTGTGTACATCAGAACATAGAGATAAGAGACACAAAGGAAGCCTTAGACAGGGTAGAGGAAGA
GCAAAACAAAAGTAAGAAAAGGACACAGCAAGCAGCAGCT------GAC---ACAGGAAACAGCAGCCAGGTC---AGCC
AAAATTAC
>JF320361/B/US/2005/502_1926_FL01
ATGGGTGCGAGAGCGTCAGTATTAAGCGGGGGAGAATTAGATAGATGGGAAAGAATTCGGTTAAGGCCAGGGGGAAAGAA
AAAATATAGATTAAAACATATAGTATGGGCAAGCAGGGAGCTAGAGCGATTCGCACTTAATCCTGGCCTATTAGAAACAT
CAGACGGCTGTAGACAAATACTGGGACAGCTACAACCATCCCTTCAGACAGGATCAGAAGAACTTAGATCATTATATAAT
ACAGTAGCAGTCCTTTTTTGTGTGCATCAAAAGATAGAGGTAAAAGACACCAAAGAGGCTGTAGAGAAGATAGAGGAAGA
GCAAAACAAAAGCAAGAAAAAAGCACAACCAGCAGCAGCT------GAC---ACAGGAAACAGCAGCCAGGTC---AGCA
GAAATTAC
>JF320363/B/US/2006/502_0176_FL06
ATGGGTGCGAGAGCGTCAGTATTAAGCGGCGGAAAATTAGATAAATGGGAAAAAATTCGGTTAAGGCCAGGGGGAAAGAA
AAAATATCAACTAAAACACATAGTATGGGCAAGCAGGGAGCTAGAGCGATTTGCAGTTAATCCCGGCCTTTTAGAGACCT
CAGAAGGCTGTAGACAAATACTGGGACAGCTACAACCATCCCTTCAGACAGGAACAGAAGAACTTAGATCATTATTTAAT
ACAGTAGCAACTCTCTACTGTGTACATCAAGGGATAGAGATAAAAGACACAAGGGAAGCTTTAGATAAGGTAGAGGAAGA
GCAAAACAAAAGTAAGAAAAAAGTACAGCAAACAGCAGAT------GGC---ACAGGAAACAGCAGCCAGGCC---AGCC
AAAATTAC
>JF320364/B/US/2006/502_0176_FL09
ATGGGTGCGAGAGCGTCAGTATTAAGCGGCGGAAAATTAGATAAATGGGAAAAAATTCGGTTAAGGCCAGGGGGAAAGAA
AAAATATCAACTAAAACACATAGTATGGGCAAGCAGGGAGCTAGAGCGATTTGCAGTTAATCCCGGCCTTTTAGAGACCT
CAGAAGGCTGTAGACAAATACTGGGACAGCTACAACCATCCCTTCAGACAGGAACAGAAGAACTTAGATCATTATTTAAT
ACAGTAGCAACTCTCTACTGTGTACATCAAGGGATAGAGATAAAAGACACAAGGGAAGCTTTAGATAAGGTAGAGGAAGA
GCAAAACAAAAGTAAGAAAAAAGTACAGCAAACAGCAGAT------GGC---ACAGGAAACAGCAGCCAGGCC---AGCC
AAAATTAC
>JF320365/B/US/2006/502_0176_FL02
ATGGGTGCGAGAGCGTCAGTATTAAGCGGCGGAAAATTAGATAAATGGGAAAAAATTCGGTTAAGGCCAGGGGGAAAGAA
AAAATATCAACTAAAACACATAGTATGGGCAAGCAGGGAGCTAGAGCGATTTGCAGTTAATCCCGGCCTTTTAGAGACCT
CAGAAGGCTGTAGACAAATACTGGGACAGCTACAACCATCCCTTCAGACAGGAACAGAAGAACTTAGATCATTATTTAAT
ACAGTAGCAACTCTCTACTGTGTACATCAAGGGATAGAGATAAAAGACACAAGGGAAGCTTTAGATAAGGTAGAGGAAGA
GCAAAACAAAAGTAAGAAAAAAGTACAGCAAACAGCAGAT------GGC---ACAGGAAACAGCAGCCAGGCC---AGCC
AAAATTAC
>JF320366/B/US/2006/502_0176_FL10
ATGGGTGCGAGAGCGTCAGTATTAAGCGGCGGAAAATTAGATAAATGGGAAAAAATTCGGTTAAGGCCAGGGGGAAAGAA
AAAATATCAACTAAAACACATAGTATGGGCAAGCAGGGAGCTAGAGCGATTTGCAGTTAATCCCGGCCTTTTAGAGACCT
CAGAAGGCTGTAGACAAATACTGGGACAGCTACAACCATCCCTTCAGACAGGAACAGAAGAACTTAGATCATTATTTAAT
ACAGTAGCAACTCTCTACTGTGTACATCAAGGGATAGAGATAAAAGACACAAGGGAAGCTTTAGATAAGGTAGAGGAAGA
GCAAAACAAAAGTAAGAAAAAAGTACAGCAAACAGCAGAT------GGC---ACAGGAAACAGCAGCCAGGCC---AGCC
AAAATTAC
>JF320374/B/US/2006/502_0176_FL04
ATGGGTGCGAGAGCGTCAGTATTAAGCGGCGGAAAATTAGATAAATGGGAAAAAATTCGGTTAAGGCCAGGGGGAAAGAA
AAAATATCAACTAAAACACATAGTATGGGCAAGCAGGGAGCTAGAGCGATTTGCAGTTAATCCCGGCCTTTTAGAGACCT
CAGAAGGCTGTAGACAAATACTGGGACAGCTACAACCATCCCTTCAGACAGGAACAGAAGAACTTAGATCATTATTTAAT
ACAGTAGCAACTCTCTACTGTGTACATCAAGGGATAGAGATAAAAGACACAAGGGAAGCTTTAGATAAGGTAGAGGAAGA
GCAAAACAAAAGTAAGAAAAAAGTACAGCAAACAGCAGAT------GGC---ACAGGAAACAGCAGCCAGGCC---AGCC
AAAATTAC
>JF320411/B/CA/2006/502_1027_wg02
ATGGGTGCGAGAGCGTCAGTATTAAGCGGCGGACAATTGGATAGATGGGAAAAAATTCGGTTAAGGCCAGGGGGAAAGAA
AAAATATAAATTAAAACATCTAGTATGGGCAAGCAGGGAGCTAGAGCGATTTGCAGTTAATCCTGGCCTGTTAGAAACAT
CAGAAGGCTGTAGACAAATACTGGAACAGCTACAACCAGCCCTTCAGACAGGATCAGAAGAGCTTAGATCACTATATAAT
ACAATAGTAGTCCTCTACTGTGTGCATCGAAGAATAGATGTAAAAGACACCAAAGATGCTTTAGACAGGGTAGAGGAAGA
GCAAAACAAAAGTAAGAAAAAGGCACAGCAAACAGCAGCT------GAC---ACAGGAAATAGCAGCCAGGTCGTCAGCC
AAAATTAC
>JF320412/B/CA/2006/502_1027_wg10
ATGGGTGCGAGAGCGTCAGTATTAAGCGGCGGACAATTGGATAGATGGGAAAAAATTCGGTTAAGGCCAGGGGGAGAGAA
AAAATATAAATTAAAACATCTAGTATGGGCAAGCAGGGAGCTAGAGCGATTTGCAGTTAATCCTGGCCTGTTAGAAACAT
CAGAAGGCTGTAGACAAATACTGGAACAGCTACAACCAGCCCTTCAGACAGGATCAGAAGAGCTTAGATCACTATATAAT
ACAATAGTAGTCCTCTACTGTGTGCATCGAAGAATAGATGTAAAAGACACCAAAGATGCTTTAGACAAGGTAGAGGAAGA
GCAAAACAAAAGTAAGAAAAAGGCACAGCAAACAGCAGCT------GAC---ACAGGAAAAAGCAGCCAGGTCGTCAGCC
AAAATTAC
>JF320413/B/CA/2006/502_1027_wg01
ATGGGTGCGAGAGCGTCAGTATTAAGCGGCGGACAATTGGATAGATGGGAAAAAATTCGGTTAAGGCCAGGGGGAAAGAA
AAAATATAAATTAAAACATCTAGTATGGGCAAGCAGGGAGCTAGAGCGATTTGCAGTTAATCCTGGCCTGTTAGAAACAT
CAGAAGGCTGTAGACAAATACTGGAACAGCTACAACCAGCCCTTCAGACAGGATCAGAAGAGCTTAGATCACTATATAAT
ACAATAGTAGTCCTCTACTGTGTGCATCGAAGAATAGATGTAAAAGACACCAAAGATGCTTTAGACAAGGTAGAGGAAGA
GCAAAACAAAAGTAAGAAAAAGGCACAGCAAACAGCAGCT------GAC---ACAGGAAATAGCAGCCAGGTCGTCAGCC
AAAATTAC
>JF320414/B/CA/2006/502_1027_wg09
ATGGGTGCGAGAGCGTCAGTATTAAGCGGCGGACAATTGGATAGATGGGAAAAAATTCGGTTAAGGCCAGGGGGAAAGAA
AAAATATAAATTAAAACATCTAGTATGGGCAAGCAGGGAGCTAGAGCGATTTGCAGTTAATCCTGGCCTGTTAGAAACAT
CAGAAGGCTGTAGACAAATACTGGAACAGCTACAACCAGCCCTTCAGACAGGATCAGAAGAGCTTAGATCACTATATAAT
ACAATAGTAGTCCTCTACTGTGTGCATCGAAGAATAGATGTAAAAGACACCAAAGATGCTTTAGACAAGGTAGAGGAAGA
GCAAAACAAAAGTAAGAAAAAGGCACAGCAAACAGCAGCT------GAC---ACAGGAAATAGCAGCCAGGTCGTCAGCC
AAAATTAC
>JF320415/B/CA/2006/502_1027_wg07
ATGGGTGCGAGAGCGTCAGTATTAAGCGGCGGACAATTGGATAGATGGGAAAAAATTCGGTTAAGGCCAGGGGGAAAGAA
AAAATATAAATTAAAACATCTAGTATGGGCAAGCAGGGAGCTAGAGCGATTTGCAGTTAATCCTGGCCTGTTAGAAACAT
CAGAAGGCTGTAGACAAATACTGGAACAGCTACAACCAGCCCTTCAGACAGGATCAGAAGAGCTTAGATCACTATATAAT
ACAATAGTAGTCCTCTACTGTGTGCATCGAAGAATAGATGTAAAAGACACCAAAGATGCTTTAGACAAGGTAGAGGAAGA
GCAAAACAAAAGTAAGAAAAAGGCACAGCAAACAGCAGCT------GAC---ACAGGAAATAGCAGCCAGGTCGTCAGCC
AAAATTAC
>JF320416/B/CA/2006/502_1027_wg04
ATGGGTGCGAGAGCGTCAGTATTAAGCGGCGGACAATTGGATAGATGGGAAAAAATTCGGTTAAGGCCAGGGGGAAAGAA
AAAATATAAATTAAAACATCTAGTATGGGCAAGCAGGGAGCTAGAGCGATTTGCAGTTAATCCTGGCCTGTTAGAAACAT
CAGAAGGCTGTAGACAAATACTGGAACAGCTACAACCAGCCCTTCAGACAGGATCAGAAGAGCTTAGATCACTATATAAT
ACAATAGTAGTCCTCTACTGTGTGCATCGAAGAATAGATGTAAAAGACACCAAAGATGCTTTAGACAAGGTAGAGGAAGA
GCAAAACAAAAGTAAGAAAAAGGCACAGCAAACAGCAGCT------GAC---ACAGGAAATAGCAGCCAGGTCGTCAGCC
AAAATTAC
>JF320417/B/CA/2006/502_1027_wg11
ATGGGTGCGAGAGCGTCAGTATTAAGCGGCGGACAATTGGATAGATGGGAAAAAATTCGGTTAAGGCCAGGGGGAAAGAA
AAAATATAAATTAAAACATCTAGTATGGGCAAGCAGGGAGCTAGAGCGATTTGCAGTTAATCCTGGCCTGTTAGAAACAT
CAGAAGGCTGTAGACAAATACTGGAACAGCTACAACCAGCCCTTCAGACAGGATCAGAAGAGCTTAGATCACTATATAAT
ACAATAGTAGTCCTCTACTGTGTGCATCGAAGAATAGATGTAAAAGACACCAAAGATGCTTTAGACAAGGTAGAGGAAGA
GCAAAACAAAAGTAAGAAAAAGGCACAGCAAACAGCAGCT------GAC---ACAGGAAATAGCAGCCAGGTCGTCAGCC
AAAATTAC
>JF320418/B/CA/2006/502_1027_wg05
ATGGGTGCGAGAGCGTCAGTATTAAGCGGCGGACAATTGGATAGATGGGAAAAAATTCGGTTAAGGCCAGGGGGAAAGAA
AAAATATAAATTAAAACATCTAGTATGGGCAAGCAGGGAGCTAGAGCGATTTGCAGTTAATCCTGGCCTGTTAGAAACAT
CAGAAGGCTGTAGACAAATACTGGAACAGCTACAACCAGCCCTTCAGACAGGATCAGAAGAGCTTAGATCACTATATAAT
ACAATAGTAGTCCTCTACTGTGTGCATCGAAGAATAGATGTAAAAGACACCAAAGATGCTTTAGACAAGGTAGAGGAAGA
GCAAAACAAAAGTAAGAAAAAGGCACAGCAAACAGCAGCT------GAC---ACAGGAAATAGCAGCCAGGTCGTCAGCC
AAAATTAC
>JF320419/B/CA/2006/502_1027_wg03
ATGGGTGCGAGAGCGTCAGTATTAAGCGGCGGACAATTGGATAGATGGGAAAAAATTCGGTTAAGGCCAGGGGGAAAGAA
AAAATATAAATTAAAACATCTAGTATGGGCAAGCAGGGAGCTAGAGCGATTTGCAGTTAATCCTGGCCTGTTAGAAACAT
CAGAAGGCTGTAGACAAATACTGGAACAGCTACAACCAGCCCTTCAGACAGGATCAGAAGAGCTTAGATCACTATATAAT
ACAATAGTAGTCCTCTACTGTGTGCATCGAAGAATAGATGTAAAAGACACCAAAGATGCTTTAGACAAGGTAGAGGAAGA
GCAAAACAAAAGTAAGAAAAAGGCACAGCAAACAGCAGCT------GAC---ACAGGAAATAGCAGCCAGGTCGTCAGCC
AAAATTAC
>JF320420/B/CA/2006/502_1027_wg06
ATGGGTGCGAGAGCGTCAGTATTAAGCGGCGGACAATTGGATAGATGGGAAAAAATTCGGTTAAGGCCAGGGGGAAAGAA
AAAATATAAATTAAAACATCTAGTATGGGCAAGCAGGGAGCTAGAGCGATTTGCAGTTAATCCTGGCCTGTTAGAAACAT
CAGAAGGCTGTAGACAAATACTGGAACAGCTACAACCAGCCCTTCAGACAGGATCAGAAGAGCTTAGATCACTATATAAT
ACAATAGTAGTCCTCTACTGTGTGCATCGAAGAATAGATGTAAAAGACACCAAAGATGCTTTAGACAAGGTAGAGGAAGA
GCAAAACAAAAGTAAGAAAAAGGCACAGCAAACAGCAGCT------GAC---ACAGGAAATAGCAGCCAGGTCGTCAGCC
AAAATTAC
>JF320423/B/CA/2007/502_1191_05
ATGGGTGCGAGAGCGTCAGTATTAAGCGGGGGAGAATTAGATAGATGGGAAAAAATTCGGTTAAGGCCAGGAGGAAAGAA
AAAATATAAATTGAAACATATAGTCTGGGCAAGCAGGGAGCTAGAAAGATTTGCAGTCAATCCTGGCCTGTTAGAAACAG
CGGAAGGCTGCAGACAAATAATAGGACAGCTACAACCATCTCTTCAGACAGGATCAGAAGAACTTAGATCCTTATTCAAT
ACAGTAGCAGTCCTCTATTGTGTACATCAAAGGATAGAGATAAAAGACACCAAGGAAGCTTTAGAAAAGATAGAGGAAGA
ACAAAGCAAAAGTAAGAAAAAGGTACAGCAAGCAGCAGCCACAGCTGAC---ACAGGAAACAGCAGCACGGTC---AGCC
AAAATTAC
>JF320424/B/CA/2007/502_1191_03
ATGGGTGCGAGAGCGTCAGTATTAAGCGGGGGAGAATTAGATAGATGGGAAAAAATTCGGTTAAGGCCAGGAGGAAAGAA
AAAATATAAATTGAAACATATAGTCTGGGCAAGCAGGGAGCTAGAAAGATTTGCAGTCAATCCTGGCCTGTTAGAAACAG
CGGAAGGCTGCAGACAAATAATAGGACAGCTACAACCATCTCTTCAGACAGGATCAGAAGAACTTAGATCCTTATTCAAT
ACAGTAGCAGTCCTCTATTGTGTACATCAAAGGATAGAGATAAAAGACACCAAGGAAGCTTTAGAAAAGATAGAGGAAGA
ACAAAGCAAAAGTAAGAAAAAGGTACAGCAAGCAGCAGCCACAGCTGAC---ACAGGAAACAGCAGCACGGTC---AGCC
AAAATTAC
>JF320425/B/CA/2007/502_1191_07
ATGGGTGCGAGAGCGTCAGTATTAAGCGGGGGAGAATTAGATAGATGGGAAAAAATTCGGTTAAGGCCAGGAGGAAAGAA
AAAATATAAATTGAAACATATAGTCTGGGCAAGCAGGGAGCTAGAAAGATTTGCAGTCAATCCTGGCCTGTTAGAAACAG
CGGAAGGCTGCAGACAAATAATAGGACAGCTACAACCATCTCTTCAGACAGGATCAGAAGAACTTAGATCCTTATTCAAT
ACAGTAGCAGTCCTCTATTGTGTACATCAAAGGATAGAGATAAAAGACACCAAGGAAGCTTTAGRAAAGATAGAGGAAGA
ACAAAGCAAAAGTAAGAAAAAGGTACAGCAAGCAGCAGCCACAGCTGAC---ACAGGAAACAGCAGCACGGTC---AGCC
AAAATTAC
>JF320426/B/CA/2007/502_1191_06
ATGGGTGCGAGAGCGTCAGTATTAAGCGGGGGAGAATTAGATAGATGGGAAAAAATTAGGTTAAGGCCAGGAGGAAAGAA
AAAATATAAATTGAAACATATAGTCTGGGCAAGCAGGGAGCTAGAAAGATTTGCAGTCAATCCTGGCCTGTTAGAAACAG
CGGAAGGCTGCAGACAAATAATAGGACAGCTACAACCATCTCTTCAGACAGGATCAGAAGAACTTAGATCCTTATTCAAT
ACAGTAGCAGTCCTCTATTGTGTACATCAAAGGATAGAGATAAAAGACACCAAGGAAGCTTTAGAAAAGATAGAGGAAGA
ACAAAGCAAAAGTAAGAAAAAGGTACAGCAAGCAGCAGCCACAGCTGAC---ACAGGAAACAGCAGCACGGTC---AGCC
AAAATTAC
>JF320427/B/CA/2006/502_1799_FL02
ATGGGTGCGAGAGCGTCAGTATTAAGCGGGGGAAAATTAGACAAATGGGAAAAAATTCGGCTAAGGCCAGGAGGAAAGAA
AAAGTATAAACTAAAACATATAGTATGGGCAAGCAGGGAACTAGAACGATTCGCAGTCAACCCTGGCCTGTTAGAAACAG
GAGAGGGCTGTAGACAAATACTTGGACAGCTACAACCAGCCCTTCAGACAGGATCAGAAGAACTTAAATCATTATTTAAT
ACAGTAGCAACCCTCTATTGTGTGCATCAAGACATAGATGTAAAAGACACCAAGGAAGCTCTAGACAAGATAGAGGAAGA
GCAAAATAAAAGTAAGAAAAAAGCACAGCAAGCAGCAGCT------GAC---ACAGGAAACAGCAGTCAGGTC---AGCC
AAAATTAC
>JF320428/B/CA/2006/502_1799_FL03
ATGGGTGCGAGAGCGTCAGTATTAAGCGGGGGAAAATTAGACAAATGGGAAAAAATTCGGCTAAGGCCAGGAGGAAAGAA
AAAGTATAAACTAAAACATATAGTATGGGCAAGCAGGGAACTAGAACGATTCGCAGTCAACCCTGGCCTGTTAGAAACAG
GAGAGGGCTGTAGACAAATACTTGGACAGCTACAACCAGCCCTTCAGACAGGATCAGAAGAACTTAAATCATTATTTAAT
ACAGTAGCAACCCTCTATTGTGTGCATCAAGACATAGATGTAAAAGACACCAAGGAAGCTTTAGACAAGATAGAGGAAGA
GCAAAATAAAAGTAAGAAAAAAGCACAGCAAGCAGCAGCT------GAC---ACAGGAAACAGCAGTCAGGTC---AGCC
AAAATTAC
>JF320429/B/CA/2006/502_1799_FL01
ATGGGTGCGAGAGCGTCAGTATTAAGCGGGGGAAAATTAGACAAATGGGAAAAAATTCGGCTAAGGCCAGGAGGAAAGAA
AAAGTATAAACTAAAACATATAGTATGGGCAAGCAGGGAACTAGAACGATTCGCAGTCAACCCTGGCCTGTTAGAAACAG
GAGAGGGCTGTAGACAAATACTTGGACAGCTACAACCAGCCCTTCAGACAGGATCAGAAGAACTTAAATCATTATTTAAT
ACAGTAGCAACCCTCTATTGTGTGCATCAAGACATAGATGTAAAAGACACCAAGGAAGCTTTAGACAAGATAGAGGAAGA
GCAAAATAAAAGTAAGAAAAAAGCACAGCAAGCAGCAGCT------GAC---ACAGGAAACAGCAGTCAGGTC---AGCC
AAAATTAC
>JF320430/B/CA/2006/502_1799_FL05
ATGGGTGCGAGAGCGTCAGTATTAAGCGGGGGAAAATTAGACAAATGGGAAAAAATTCGGCTAAGGCCAGGAGGAAAGAA
AAAGTATAAACTAAAACATATAGTATGGGCAAGCAGGGAACTAGAACGATTCGCAGTCAACCCTGGCCTGTTAGAAACAG
GAGAGGGCTGTAGACAAATACTTGGACAGCTACAACCAGCCCTTCAGACAGGATCAGAAGAACTTAAATCATTATTTAAT
ACAGTAGCAACCCTCTATTGTGTGCATCAAGACATAGATGTAAAAGACACCAAGGAAGCTTTAGACAAGATAGAGGAAGA
GCAAAATAAAAGTAAGAAAAAAGCACAGCAAGCAGCAGCT------GAC---ACAGGAAACAGCAGTCAGGTC---AGCC
AAAATTAC
>JF320431/B/CA/2006/502_1799_FL04
ATGGGTGCGAGAGCGTCAGTATTAAGCGGGGGAAAATTAGACAAATGGGAAAAAATTCGGCTAAGGCCAGGAGGAAAGAA
AAAGTATAAACTAAAACATATAGTATGGGCAAGCAGGGAACTAGAACGATTCGCAGTCAACCCTGGCCTGTTAGAAACAG
GAGAGGGCTGTAGACAAATACTTGGACAGCTACAACCAGCCCTTCAGACAGGATCAGAAGAACTTAAATCATTATTTAAT
ACAGTAGCAACCCTCTATTGTGTGCATCAAGACATAGATGTAAAAGACACCAAGGAAGCTTTAGACAAGATAGAGGAAGA
GCAAAATAAAAGTAAGAAAAAAGCACAGCAAGCAGCAGCT------GAC---ACAGGAAACAGCAGTCAGGTC---AGCC
AAAATTAC
>JF320460/B/US/2007/502_1709_07
ATGGGTGCGAGAGCGTCAGTATTAAGCGGGGGAAAATTAGACCAGTGGGAAAAAATTCGGTTAAGGCCAGGAGGAAAGAA
AAAATATAGACTAAAACATCTAGTATGGGCAAGCAGGGAACTAGAACGATACGCACTTAATCCTGGCCTGTTAGAAACAT
CAGATGGCTGTAAACAAATAATAGCACAGCTACAACCATCAATTCCGACAGGATCAGAAGAACTTAAATCATTATATAAT
GCAGTAGCAGTCCTCTATTGTGTGCATCAAAGAATAGATGTGAAAGACACCAAGGAAGCTTTAGATAAGATAGAGGAAGA
GCAAAACAAAAGTAAGAAGAAAGCACAGCAAGCAGCAGCT------GAC---ACAGGAAACAGCAGCCAGGTC---AGCC
AAAATTAC
>JF320461/B/US/2007/502_1709_10
ATGGGTGCGAGAGCGTCAGTATTAAGCGGGGGAAAATTAGACCAGTGGGAAAAAATTCGGTTAAGGCCAGGAGGAAAGAA
AAAATATAGACTAAAACATCTAGTATGGGCAAGCAGGGAACTAGAACGATACGCACTTAATCCTGGCCTGTTAGAAACAT
CAGATGGCTGTAAACAAATAATAGCACAGCTACAACCATCAATTCCGACAGGATCAGAAGAACTTAAATCATTATATAAT
GCAATAGCAGTCCTCTATTGTGTGCATCAAAGAATAGATGTGAAAGACACCAAGGAAGCTTTAGATAAGATAGAGGAAGA
GCAAAACAAAAGTAAGAAGAAAGCACAGCAAGTAGCAGCT------GAC---ACAGGAAACAGCAGCCAGGTC---AGCC
AAAATTAC
>JF320462/B/US/2007/502_1709_06
ATGGGTGCGAGAGCGTCAGTATTAAGCGGGGGAAAATTAGACCAGTGGGAAAAAATTCGGTTAAGGCCAGGAGGAAAGAA
AAAATATAGACTAAAACATCTAGTATGGGCAAGCAGGGAACTAGAACGATACGCACTTAATCCTGGCCTGTTAGAAACAT
CAGATGGCTGTAAACAAATAATAGCACAGCTACAACCATCAATTCCGACAGGATCAGAAGAACTTAAATCATTATATAAT
GCAGTAGCAGTCCTCTATTGTGTGCATCAAAGAATAGATGTGAAAGACACCAAGGAAGCTTTAGATAAGATAGAGGAAGA
GCAAAACAAAAGTAAGAAGAAAGCACAGCAAGCAGCAGCT------GAC---ACAGGAAACAGCAGCCAGGTC---AGCC
AAAATTAC
>JF320463/B/US/2007/502_1709_14
ATGGGTGCGAGAGCGTCAGTATTAAGCGGGGGAAAATTAGACCAGTGGGAAAAAATTCGGTTAAGGCCAGGAGGAAAGAA
AAAATATAGACTAAAACATCTAGTATGGGCAAGCAGGGAACTAGAACGATACGCACTTAATCCTGGCCTGTTAGAAACAT
CAGATGGCTGTAAACAAATAATAGCACAGCTACAACCATCAATTCCGACAGGATCAGAAGAACTTAAATCATTATATAAT
GCAGTAGCAGTCCTCTATTGTGTGCATCAAAGAATAGATGTGAAAGACACCAAGGAAGCTTTGGATAAGATAGAGGAAGA
GCAAAACAAAAGTAAGAAGAAAGCACAGCAAGCAGCAGCT------GAC---ACAGGAAACAGCAACCAGGTC---AGCC
AAAATTAC
>JF320464/B/US/2007/502_1709_09
ATGGGTGCGAGAGCGTCAGTATTAAGCGGGGGAAAATTAGACCAGTGGGAAAAAATTCGGTTAAGGCCAGGAGGAAAGAA
AAAATATAGACTAAAACATCTAGTATGGGCAAGCAGGGAACTAGARCGATACGCACTTAATCCTGGCCTGTTAGAAACAT
CAGATGGCTGTAAACAAATAATAGCACAGCTACAACCATCAATTCCGACAGGATCAGAAGAACTTAAATCATTATATAAT
GCAGTAGCAGTCCTCTATTGTGTGCATCAAAGAATAGATGTGAAAGACACCAAGGAAGCTTTAGATAAGATAGAGGAAGA
GCAAAACAAAAGTAAGAAGAAAGCACAGCAAGCAGCAGCT------GAC---ACAGGAAGCAGCAGCCAGGTC---AGCC
AAAATTAC
>JF320465/B/US/2007/502_1709_11
ATGGGTGCGAGAGCGTCAGTATTAAGCGGGGGAAAATTAGACCAGTGGGAAAAAATTCGGTTAAGGCCAGGAGGAAAGAA
AAAATATAGACTAAAACATCTAGTATGGGCAAGCAGGGAACTAGAACGATACGCACTTAATCCTGGCCTGTTAGAAACAT
CAGATGGCTGTAAACAAATAATAGCACAGCTACAACCATCAATTCCGACAGGATCAGAAGAACTTAAATCATTATATAAT
GCAGTAGCAGTCCTCTATTGTGTGCATCAAAGAATAGATGTGAAAGACACCAAGGAAGCTTTAGATAAGATAGAGGAAGA
GCAAAACAAAAGTAAGAAGAAAGCACAGCAAGCAGCAGCT------GAC---ACAGGAAACAGCAGCCAGGTC---AGCC
AAAATTAC
>JF320466/B/US/2007/502_1709_02
ATGGGTGCGAGAGCGTCAGTATTAAGCGGGGGAAAATTAGACCAGTGGGAAAAAATTCGGTTAAGGCCAGGAGGAAAGAA
AAAATATAGACTAAAACATCTAGTATGGGCAAGCAGGGAACTAGAACGATACGCACTTAATCCTGGCCTGTTAGAAACAT
CAGATGGCTGTAAACAAATAATAGCACAGCTACAACCATCAATTCCGACAGGATCAGAAGAACTTAAATCATTATATAAT
GCAGTAGCAGTCCTCTATTGTGTGCATCAAAGAATAGATGTGAAAGACACCAAGGAAGCTTTAGATAAGATAGAGGAAGA
GCAAAACAAAAGTAAGAAGAAAGCACAGCAAGCAGCAGCC------GAC---ACAGGAAACAGCAGCCAGGTC---AGCC
AAAATTAC
>JF320467/B/US/2007/502_1709_04
ATGGGTGCGAGAGCGTCAGTATTAAGCGGGGGAAAATTAGACCAGTGGGAAAAAATTCGGTTAAGACCAGGAGGAAAGAA
AAAATATAGACTAAAACATCTAGTATGGGCAAGCAGGGAACTAGAACGATACGCACTTAATCCTGGCCTGTTAGAAACAT
CAGATGGCTGTAAACAAATAATAGCACAGCTACAACCATCAATTCCGACAGGATCAGAAGAACTTAAATCATTATATAAT
GCAGTAGCAGTCCTCTATTGTGTGCATCAAAGAATAGATGTGAAAGACACCAAGGAAGCTTTAGATAAGATAGAGGAAGA
GCAAAACAAAAGTAAGAAGAAAGCACAGCAAGCAGCAGCT------GAC---ACAGGAAACAGCAGCCAGGTC---AGCC
AAAATTAC
>JF320468/B/US/2007/502_1709_03
ATGGGTGCGAGAGCGTCAGTATTAAGCGGGGGAAAATTAGACCAGTGGGAAAAAATTCGGTTAAGGCCAGGAGGAAAGAA
AAAATATAGACTAAAACATCTAGTATGGGCAAGCAGGGAACTAGAACGATACGCACTTAATCCTGGCCTGTTAGAAACAT
CAGATGGCTGTAAACAAATAATAGCACAGCTACAACCATCAATTCCGACAGGATCAGAAGAACTTAAATCATTATATAAT
GCAGTAGCAGTCCTCTATTGTGTGCATCAAAGAATAGATGTGAAAGACACCAAGGAAGCTTTAGATAAGATAGAGGAAGA
GCAAAACAAAAGTAAGAAGAAAGCACAGCAAGTAGCAGCT------GAC---ACAGGAAACAGCAGCCAGGTC---AGCC
AAAATTAC
>JF320469/B/US/2007/502_1709_08
ATGGGTGCGAGAGCGTCAGTATTAAGCGGGGGAAAATTAGACCAGTGGGAAAAAATTCGGTTAAGGCCAGGAGGAAAGAA
AAAATATAGACTAAAACATCTAGTATGGGCAAGCAGGGAACTAGAACGATACGCACTTAATCCTGGCCTGTTAGAAACAT
CAGATGGCTGTAAACAAATAATAGCACAGCTACAACCATCAATTCCGACAGGATCAGAAGAACTTAAATCATTATATAAT
GCAGTAGCAGTCCTCTATTGTGTGCATCAAAGAATAGATGTGAAAGACACCAAGGAAGCTTTAGATAAGATAGAGGAAGA
GCAAAACAAAAGTAAGAAGAAAGCACAGCAAGCAGCAGCT------GAC---ACAGGAAACAGCAGCCAGGTC---AGCC
AAAATTAC
>JF320470/B/US/2007/502_1709_12
ATGGGTGCGAGAGCGTCAGTATTAAGCGGGGGAAAATTAGACCAGTGGGAAAAAATTCGGTTAAGGCCAGGAGGAAAGAA
AAAATATAGACTAAAACATCTAGTATGGGCAAGCAGGGAACTAGAACGATACGCACTTAATCCTGGCCTGTTAGAAACAT
CAGATGGCTGTAAACAAATAATAGCACAGCTACAACCATCAATTCCGACAGGATCAGAAGAACTTAAATCATTATATAAT
GCAGTAGCAGTCCTCTATTGTGTGCATCAAAGAATAGATGTGAAAGACACCAAGGAAGCTTTAGATAAGATAGAGGAAGA
GCAAAACAAAAGTAAGAAGAAAGCACAGCAAGCAGCAGCT------GAC---ACAGGAAACAGCAGCCAGGTC---AGCC
AAAATTAC
>JF320477/B/US/2005/502_1926_FL04
ATGGGTGCGAGAGCGTCAGTATTAAGCGGGGGAGAATTAGATAGATGGGAAAGAATTCGGTTAAGGCCAGGGGGAAAGAA
AAAATATAGATTAAAACATATAGTATGGGCAAGCAGGGAGCTAGAGCGATTCGCACTTAATCCTGGCCTATTAGAAACAT
CAGACGGCTGTAGACAAATACTGGGACAGCTACAACCATCCCTTCAGACAGGATCAGAAGAACTTAGATCATTATATAAT
ACAGTAGCAGTCCTTTTTTGTGTGCATCAAAAGATAGAGGTAAAAGACACCAAGGAGGCTGTAGAGAAGATAGAGGAAGA
GCAAAACAAAAGCAAGAAAAAAGCACAACCAGCAGCAGCT------GAC---ACAGGAAACAGCAGCCAGGTC---AGCA
GAAATTAC
>JF320478/B/US/2005/502_1926_FL03
ATGGGTGCGAGAGCGTCAGTATTAAGCGGGGGAGAATTAGATAGATGGGAAAGAATTCGGTTAAGGCCAGGGGGAAAGAA
AAAATATAGATTAAAACATATAGTATGGGCAAGCAGGGAGCTAGAGCGATTCGCACTTAATCCTGGCCTATTAGAAACAT
CAGACGGCTGTAGACAAATACTGGGACAGCTACAACCATCCCTTCAGACAGGATCAGAAGAACTTAGATCATTATATAAT
ACAGTAGCAGTCCTTTTTTGTGTGCATCAAAAGATAGAGGTAAAAGACACCAAGGAGGCTGTAGAGAAGATAGAGGAAGA
GCAAAACAAAAGCAAGAAAAAAGCACAACCAGCAGCAGCT------GAC---ACAGGAAACAGCAGCCAGGTC---AGCA
GAAATTAC
>JF320482/B/US/2005/502_2008_FL12
ATGGGTGCGAGAGCGTCAGTATTAAGCGGGGGAGAATTAGACAAATGGGAGAAAATTCGGTTAAGGCCAGGGGGAAAGAA
AAAATATCAGCTAAAACATATAGTTTGGGCAAGCAGGGAGCTAGAACGATTTGCACTTAATCCTGGCCTGTTAGAATCAG
CAGAAGGATGTAGACAAATACTGGGACAACTACACCCGTCCCTTAAGACAGGATCAGAAGAACTTAAATCATTATATAAT
ACAATAGCAACCCTCTATTGTGTACATCAAAAGATAGATGTAAAAGACACCAAGGAAGCTTTAGATAAGATAGAGGAGGA
GCAAAACAAATGTAAGAAAAAAGCACAGCAAGCAGCAGCAGCT---GAC---------CAAAC-AGCCCGGTC---AGCC
AAAATTAC
>JF320483/B/US/2005/502_1926_FL02
ATGGGTGCGAGAGCGTCAGTATTAAGCGGGGGAGAATTAGATAGATGGGAAAGAATTCGGTTAAGGCCAGGGGGAAAGAA
AAAATATAGATTAAAACATATAGTATGGGCAAGCAGGGAGCTAGAGCGATTCGCACTTAATCCTGGCCTATTAGAAACAT
CAGACGGCTGTAGACAAATACTGGGACAGCTACAACCATCCCTTCAGACAGGATCAGAAGAACTTAGATCATTATATAAT
ACAGTAGCAGTCCTTTTTTGTGTGCATCAAAAGATAGAGGTAAAAGACACCAAGGAGGCTGTAGAGAAGATAGAGGAAGA
GCAAAACAAAAGCAAGAAAAAAGCACAACCAGCAGCAGCT------GAC---ACAGGAAACAGCAGCCAGGTC---AGCA
GAAATTAC
>JF320484/B/US/2005/502_2008_FL04
ATGGGTGCGAGAGCGTCAGTATTAAGCGGGGGAGAATTAGACAAATGGGAGAAAATTCGGTTAAGGCCAGGGGGAAAGAA
AAAATATCAGCTAAAACATATAGTTTGGGCAAGCAGGGAGCTAGAACGATTTGCACTTAATCCTGGCCTGTTAGAATCAG
CAGAAGGATGTAGACAAATACTGGGACAACTACACCCGTCCCTTAAGACAGGATCAGAAGAACTTAAATCATTATATAAT
ACAATAGCAACCCTCTATTGTGTACATCAAAAGATAGATGTAAAAGACACCAAGGAAGCTTTAGATAAGATAGAGGAGGA
GCAAAACAAATGTAAGAAAAAAGCACAGCAAGCAGCAGCAGCT---GAC---------CAAAC-AGCCCGGTC---AGCC
AAAATTAC
>JF320485/B/US/2005/502_2008_FL08
ATGGGTGCGAGAGCGTCAGTATTAAGCGGGGGAGAATTAGACAAATGGGAGAAAATTCGGTTAAGGCCAGGGGGAAAGAA
AAAATATCAACTAAAACATATAGTATGGGCAAGCAGGGAGCTAGAACGATTTGCACTTAATCCTGGCCTGTTAGAAACAA
CAGAAGGATGTAGACAAATACTGGGACAACTACACCCGTCCCTTAAGACAGGATCAGAAGAACTTAAATCATTATATAAT
ACAATAGCAACCCTCTATTGTGTACATCAAAAGATAGATGTAAAAGACACCAAGGAAGCTTTAGATAAGATAGAGGAGGA
GCAAAACAAATGTAAGAAAAAAGCACAGCAAGCAGCAGCT------GAC---------CAAAC-AGCCCGGTC---AGCC
AAAATTAC
>JF320486/B/US/2005/502_2008_FL03
ATGGGTGCGAGAGCGTCAGTATTGAGCGGGGGAGAATTAGACAAATGGGAGAAAATTCGATTAAGGCCAGGGGGAAAGAA
AAAATATCAACTAAAACATATAGTTTGGGCAAGCAGGGAGCTAGAACGATTTGCACTTAATCCTGGCCTGTTAGAAACAG
CAGAAGGATGTAGACAGATACTGGGACAACTACACCCGTCCCTTAAGACAGGATCAGAAGAACTTAAATCATTATATAAT
ACAATAGCAACCCTCTATTGTGTACATCAAAAGATAGATGTAAAAGACACCAAGGAAGCTTTAGATAAGATAGAGGAGGA
GCAAAACAAATGTAAGAAAAAAGCACAGCAGGCAGCAGCAGCT---GAC---------CAAAC-AGCCCGGTC---AGCC
AAAATTAC
>JF320487/B/US/2005/502_2008_FL01
ATGGGTGCGAGAGCGTCAGTATTAAGCGGGGGAGAATTAGACAAATGGGAGAAAATTCGGTTAAGGCCAGGGGGAAAGAA
AAAATATCAGCTAAAACATATAGTTTGGGCAAGCAGGGAGCTAGAACGATTTGCACTTAATCCTGGCCTGTTAGAATCAG
CAGAAGGATGTAGACAAATACTGGGACAACTACACCCGTCCCTTAAGACAGGATCAGAAGAACTTAAATCATTATATAAT
ACAATAGCAACCCTCTATTGTGTACATCAAAAGATAGATGTAAAAGACACCAAGGAAGCTTTAGATAAGATAGAGGAGGA
GCAAAACAAATGTAAGAAAAAAGCACAGCAAGCAGCAGCAGCT---GAC---------CAAAC-AGCCCGGTC---AGCC
AAAATTAC
>JF320488/B/US/2005/502_2008_FL10
ATGGGTGCGAGAGCGTCAGTATTGAGCGGGGGAGAATTAGACAAATGGGAGAAAATTCGATTAAGGCCAGGGGGAAAGAA
AAAATATCAACTAAAACATATAGTTTGGGCAAGCAGGGAGCTAGAACGATTTGCACTTAATCCTGGCCTGTTAGAAACAG
CAGAAGGATGTAGACAGATACTGGGACAACTACACCCGTCCCTTAAGACAGGATCAGAAGAACTTAAATCATTATATAAT
ACAATAGCAACCCTCTATTGTGTACATCAAAAGATAGATGTAAAAGACACCAAGGAAGCTTTAGATAAGATAGAGGAGGA
GCAAAACAAATGTAAGAAAAAAGCACAGCAAGCAGCAGCT------GAC---------CAAAC-AGCCAGGTC---AGCC
AAAATTAC
>JF320489/B/US/2005/502_2008_FL11
ATGGGTGCGAGAGCGTCAGTATTAAGCGGGGGAGAATTAGACAAATGGGAGAAAATTCGGTTAAGGCCAGGGGGAAAGAA
AAAATATCAGCTAAAACATATAGTTTGGGCAAGCAGGGAGCTAGAACGATTTGCACTTAATCCTGGCCTGTTAGAATCAG
CAGAAGGATGTAGACAAATACTGGGACAACTACACCCGTCCCTTAAGACAGGATCAGAAGAACTTAAATCATTATATAAT
ACAATAGCAACCCTCTATTGTGTACATCAAAAGATAGATGTAAAAGACACCAAGGAAGCTTTAGATAAGATAGAGGAGGA
GCAAAACAAATGTAAGAAAAAAGCACAGCAAGCAGCAGCAGCT---GAC---------CAAAC-AGCCCGGTC---AGCC
AAAATTAC
>JF320490/B/US/2005/502_2008_FL02
ATGGGTGCGAGAGCGTCAGTATTAAGCGGGGGAGAATTAGACAAATGGGAGAAAATTCGGTTAAGGCCAGGGGGAAAGAA
AAAATATCAGCTAAAACATATAGTATGGGCAAGCAGGGAGCTAGAACGATTTGCACTTAATCCTGGCCTGTTAGAAACAA
CAGAAGGATGTAGACAAATACTGGGACAACTACACCCGTCCCTTAAGACAGGATCAGAAGAACTTAAATCATTATATAAT
ACAATAGCAACCCTCTATTGTGTACATCAAAAGATAGATGTAAGAGACACCAAGGAAGCTTTAGATAAGATAGAGGAGGA
GCAAAACAAATGTAAGAAAAAAGCACAGCAAGCAGCAGCAGCT---GAC---------CAAAC-AGCCCGGTC---AGCC
AAAATTAC
>JF320491/B/US/2005/502_2008_FL09
ATGGGTGCGAGAGCGTCAGTATTAAGCGGGGGAGAATTAGACAAATGGGAGAAAATTCGGTTAAGGCCAGGGGGAAAGAA
AAAATATCAGCTAAAACATATAGTTTGGGCAAGCAGGGAGCTAGAACGATTTGCACTTAATCCTGGCCTGTTAGAATCAG
CAGAAGGATGTAGACAAATACTGGGACAACTACACCCGTCCCTTAAGACAGGATCAGAAGAACTTAAATCATTATATAAT
ACAATAGCAACCCTCTATTGTGTACATCAAAAGATAGATGTAAAAGACACCAAGGAAGCTTTAGATAAGATAGAGGAGGA
GCAAAACAAATGTAAGAAAAAAGCACAGCAAGCAGCAGCAGCT---GAC---------CAAAC-AGCCCGGTC---AGCC
AAAATTAC
>JF320492/B/US/2005/502_2008_FL07
ATGGGTGCGAGAGCGTCAGTATTAAGCGGGGGAGAATTAGACAAATGGGAGAAAATTCGGTTAAGGCCAGGGGGAAAGAA
AAAATATCAGCTAAAACATATAGTTTGGGCAAGCAGGGAGCTAGAACGATTTGCACTTAATCCTGGCCTGTTAGAATCAG
CAGAAGGATGTAGACAAATACTGGGACAACTACACCCGTCCCTTAAGACAGGATCAGAAGAACTTAAATCATTATATAAT
ACAATAGCAACCCTCTATTGTGTACATCAAAAGATAGATGTAAAAGACACCAAGGAAGCTTTAGATAAGATAGAGGAGGA
GCAAAACAAATGTAAGAAAAAAGCACAGCAAGCAGCAGCAGCT---GAC---------CAAAC-AGCCCGGTC---AGCC
AAAATTAC
>JF320515/B/US/2006/502_0176_FL07
[truncated: 393,075 more chars]
