# Supplementary material for: An integrated map of HIV genome-wide variation from a population perspective
Source: Retrovirology. 2015 Feb 15;12:18. doi: 10.1186/s12977-015-0148-6 (PMC4358901; doi:10.1186/s12977-015-0148-6)
Supplement: Additional file 3: — Software. Our Matlab toolbox developed for data visualization, genomic diversity analysis and HIV genomic alignment. Our sequence datasets are also included. [file 12977_2015_148_MOESM3_ESM.zip › HIVGenomeAnalysisToolbox/TemporaryData/Integrase_CodonAlignment.fasta]

>K03455/B/FR/1983/HXB2-LAI-IIIB-BRU
TTTTTAGATGGAATAGATAAGGCCCAAGATGAACATGAGAAATATCACAGTAATTGGAGAGCAATGGCTAGTGATTTTAA
CCTGCCACCTGTAGTAGCAAAAGAAATAGTAGCCAGCTGTGATAAATGTCAGCTAAAAGGAGAAGCCATGCATGGACAAG
TAGACTGTAGTCCAGGAATATGGCAACTAGATTGTACACATTTAGAAGGAAAAGTTATCCTGGTAGCAGTTCATGTAGCC
AGTGGATATATAGAAGCAGAAGTTATTCCAGCAGAAACAGGGCAGGAAACAGCATATTTTCTTTTAAAATTAGCAGGAAG
ATGGCCAGTAAAAACAATACATACTGACAATGGCAGCAATTTCACCGGTGCTACGGTTAGGGCCGCCTGTTGGTGGGCGG
GAATCAAGCAGGAATTTGGAATTCCCTACAATCCCCAAAGTCAAGGAGTAGTAGAATCTATGAATAAAGAATTAAAGAAA
ATTATAGGACAGGTAAGAGATCAGGCTGAACATCTTAAGACAGCAGTACAAATGGCAGTATTCATCCACAATTTTAAAAG
AAAAGGGGGGATTGGGGGGTACAGTGCAGGGGAAAGAATAGTAGACATAATAGCAACAGACATACAA-------------
--------------------------------ACTAAAGAATTACAAAAACAAATTACAAAAATTCAAAATTTTCGGGTT
TATTACAGGGACAGCAGAAATCCACTTTGGAAAGGACCAGCAAAGCTCCTCTGGAAAGGTGAAGGGGCAGTAGTAATACA
A------GATAATAGTGACATAAAAGTAGTGCCAAGAAGAAAAGCAAAGATCATTAGGGATTATGGAAAACAGATGGCAG
GTGATGATTGTGTGGCAAGTAGACAGGATGAGGATTAG
>A04321/B/FR/1983/IIIB_LAI
TTTTTAGATGGAATAGATAAGGCCCAAGATGAACATGAGAAATATCACAGTAATTGGAGAGCAATGGCTAGTGATTTTAA
CCTGCCACCTGTAGTAGCAAAAGAAATAGTAGCCAGCTGTGATAAATGTCAGCTAAAAGGAGAAGCCATGCATGGACAAG
TAGACTGTAGTCCAGGAATATGGCAACTAGATTGTACACATTTAGAAGGAAAAGTTATCCTGGTAGCAGTTCATGTAGCC
AGTGGATATATAGAAGCAGAAGTTATTCCAGCAGAAACAGGGCAGGAAACAGCATACTTTCTTTTAAAATTAGCAGGAAG
ATGGCCAGTAAAAACAATACATACAGACAATGGCAGCAATTTCACCAGTACTACGGTTAAGGCCGCCTGTTGGTGGGCGG
GAATCAAGCAGGAATTTGGAATTCCCTACAATCCCCAAAGTCAAGGAGTAGTAGAATCTATGAATAAAGAATTAAAGAAA
ATTATAGGCCAGGTAAGAGATCAGGCTGAACATCTTAAGACAGCAGTACAAATGGCAGTATTCATCCACAATTTTAAAAG
AAAAGGGGGGATTGGGGGGTACAGTGCAGGGGAAAGAATAGTAGACATAATAGCAACAGACATACAA-------------
--------------------------------ACTAAAGAATTACAAAAACAAATTACAAAAATTCAAAATTTTCGGGTT
TATTACAGGGACAGCAGAGATCCACTTTGGAAAGGACCAGCAAAGCTCCTCTGGAAAGGTGAAGGGGCAGTAGTAATACA
A------GATAATAGTGACATAAAAGTAGTGCCAAGAAGAAAAGCAAAGATCATTAGGGATTATGGAAAACAGATGGCAG
GTGATGATTGTGTGGCAAGTAGACAGGATGAGGATTAG
>A07867/B/FR/1983/LAI-J19
TTTTTAGATGGAATAGATAAGGCCCAAGATGAACATGAGAAATATCACAGTAATTGGAGAGCAATGGCTAGTGATTTTAA
CCTGCCACCTGTAGTAGCAAAAGAAATAGTAGCCAGCTGTGATAAATGTCAGCTAAAAGGAGAAGCCATGCATGGACAAG
TAGACTGTAGTCCAGGAATATGGCAACTAGATTGTACACATTTAGAAGGAAAAGTTATCCTGGTAGCAGTTCATGTAGCC
AGTGGATATATAGAAGCAGAAGTTATTCCAGCAGAAACAGGGCAGGAAACAGCATACTTTCTTTTAAAATTAGCAGGAAG
ATGGCCAGTAAAAACAATACATACAGACAATGGCAGCAATTTCACCAGTACTACGGTTAAGGCCGCCTGTTGGTGGGCGG
GAATCAAGCAGGAATTTGGAATTCCCTACAATCCCCAAAGTCAAGGAGTAGTAGAATCTATGAATAAAGAATTAAAGAAA
ATTATAGGCCAGGTAAGAGATCAGGCTGAACATCTTAAGACAGCAGTACAAATGGCAGTATTCATCCACAATTTTAAAAG
AAAAGGGGGGATTGGGGGGTACAGTGCAGGGGAAAGAATAGTAGACATAATAGCAACAGACATACAA-------------
--------------------------------ACTAAAGAATTACAAAAACAAATTACAAAAATTCAAAATTTTCGGGTT
TATTACAGGGACAGCAGAGATCCACTTTGGAAAGGACCAGCAAAGCTCCTCTGGAAAGGTGAAGGGGCAGTAGTAATACA
A------GATAATAGTGACATAAAAGTAGTGCCAAGAAGAAAAGCAAAGATCATTAGGGATTATGGAAAACAGATGGCAG
GTGATGATTGTGTGGCAAGTAGACAGGATGAGGATTAG
>AB078005/B/US/1997/ARES2
TTTTTAGATGGAATAGACAAGGCCCAAGAAGAACATGAAAAATATCACAGTAATTGGAGAGCAATGGCTAGTGACTTTAA
CCTGCCACCTGTAGTAGCAAAAGAAATAGTAGCTAGTTGTGATAAATGTCAGTTAAAAGGAGAAGCCATGCATGGACAAG
TAGACTGTAGCCCAGGAATATGGCAACTAGATTGTACACATTTAGAGGGAAAAATTATCCTGGTAGCAGTTCATGTAGCC
AGTGGATATATAGAAGCAGAAGTCATTCCAGCAGAGACAGGACAGGAAACAGCATACTTTATCTTAAAACTAGCAGGAAG
ATGGCCAGTAAAAACAGTACATACAGACAATGGCAGCAATTTCACTAGTACTACTGTTAAGGCTGCCTGTTGGTGGGCAG
GGATCAAACAGGAATTTGGCATTCCCTACAATCCCCAAAGTCAAGGAGTAGTGGAATCTATGAATAAAGAATTAAAGAAA
ATTATAGGACAGGTAAGAGATCAGGCTGAACATCTTAAGACAGCAGTACAAATGGCAGTACTCATCCACAATTTTAAAAG
AAAAGGGGGGATTGGGGGGTACAGTGCAGGGGAAAGAATAGTAGACATAATAGCAACAGACATACAA-------------
--------------------------------ACTAAAGAATTACAAAAACAAATTACAAAAATTCAAAATTTTCGGGTT
TATTACAGGGACAGCAGAGATCCACTTTGGAAAGGACCAGCAAAGCTTCTCTGGAAAGGTGAAGGGGCAGTAGTAATACA
A------GACAATAGTGACATAAAAGTAGTGCCAAGAAGAAAAGTAAAGATCATTAGGGATTATGGAAAACCGATGGCAG
GTGATGATTGTGTGGCAAGTAGACAGGATGAGGATTAA
>AB221005/B/US/1985/Ba_L
TTTTTAGATGGAATAGATATAGCCCAAGAAGAACATGAGAAATATCACAGTAATTGGAGAGCAATGGCTAGTGATTTTAA
CCTGCCACCTGTGGTAGCAAAAGAAATAGTAGCCAGCTGTGATAAATGTCAGCTAAAAGGAGAAGCCATGCATGGACAAG
TAGACTGTAGTCCAGGAATATGGCAACTAGATTGTACACATTTAGAAGGAAAAATTATCCTGGTAGCAGTTCATGTAGCC
AGTGGATATATAGAAGCAGAAGTTATTCCAGCAGAGACAGGGCAGGAAACAGCATACTTTCTCTTAAAATTAGCAGGAAG
ATGGCCAGTAAAAACAATACATACAGACAATGGCAGCAATTTCACTAGTACTACAGTCAAGGCCGCCTGTTGGTGGGCGG
GGATCAAGCAGGAATTTGGCATTCCCTACAATCCCCAAAGTCAGGGAGTAGTAGAATCTATAAATAAAGAATTAAAGAAA
ATTATAGGACAGGTAAGAGATCAGGCTGAACATCTTAAAACAGCAGTACAAATGGCAGTATTCATCCACAATTTTAAAAG
AAAAGGGGGGATTGGGGGGTATAGTGCAGGGGAAAGAATAGTAGACATAATAGCAACAGACATACAA-------------
--------------------------------ACTAAAGAATTACAAAAACAAATTACAAAAATTCAAAATTTTCGGGTT
TATTACAGGGACAGCAGAGATCCACTTTGGAAAGGACCAGCAAAGCTTCTCTGGAAAGGTGAAGGGGCAGTAGTAATACA
A------GATAATAGTGACATAAAAGTAGTACCAAGAAGAAAAGCAAAGATCATTAGGGATTATGGAAAACAGATGGCAG
GTGATGATTGTGTGGCAAGTAGACAGGATGAGGATTAG
>AB253432/B/US/1985/Ba_L
TTTTTAGATGGAATAGATATAGCCCAAGAAGAACATGAGAAATATCACAGTAATTGGAGAGCAATGGCTAGTGATTTTAA
CCTGCCACCTGTGGTAGCAAAAGAAATAGTAGCCAGCTGTGATAAATGTCAGCTAAAAGGAGAAGCCATGCATGGACAAG
TAGACTGTAGTCCAGGAATATGGCAACTAGATTGTACACATTTAGAAGGAAAAATTATCCTGGTAGCAGTTCATGTAGCC
AGTGGATATATAGAAGCAGAAGTTATTCCAGCAGAGACAGGGCAGGAAACAGCATACTTTCTCTTAAAATTAGCAGGAAG
ATGGCCAGTAAAAACAATACATACAGACAATGGCAGCAATTTCACTAGTACTACAGTCAAGGCCGCCTGTTGGTGGGCGG
GGATCAAGCAGGAATTTGGCATTCCCTACAATCCCCAAAGTCAGGGAGTAGTAGAATCTATAAATAAAGAATTAAAGAAA
ATTATAGGACAGGTAAGAGATCAGGCTGAACATCTTAAAACAGCAGTACAAATGGCAGTATTCATCCACAATTTTAAAAG
AAAAGGGGGGATTGGGGGGTATAGTGCAGGGGAAAGAATAGTAGACATAATAGCAACAGACATACAA-------------
--------------------------------ACTAAAGAATTACAAAAACAAATTACAAAAATTCAAAATTTTCGGGTT
TATTACAGGGACAGCAGAGATCCACTTTGGAAAGGACCAGCAAAGCTTCTCTGGAAAGGTGAAGGGGCAGTAGTAATACA
A------GATAATAGTGACATAAAAGTAGTACCAAGAAGAAAAGCAAAGATCATTAGGGATTATGGAAAACAGATGGCAG
GTGATGATTGTGTGGCAAGTAGACAGGATGAGGATTAG
>AB286955/B/JP/2004/DR6089
TTTTTAGATGGAATAGATAAGGCCCAAGAAGAGCATGAGAAATATCACAGTAATTGGAGAGCAATGGCAAGTGATTTTAA
CCTGCCCCCTATAGTAGCAAAAGAAATAGTAGCCAGCTGTGATAAATGTCAGTTAAAAGGAGAAGCCATGCATGGACAAG
TAGACTGTAGTCCAGGAATATGGCAACTAGATTGTACACATTTAGAAGGAAAAATTATCCTGGTAGCAGTTCATGTAGCC
AGTGGATATATAGAAGCAGAAGTTATTCCAGCAGAAACAGGGCAGGAAACAGCATACTTTATCTTAAAATTAGCAGGGAG
ATGGCCAGTAACAACAATACATACAGACAATGGCACCAATTTCACCAGCACCACGGTTAAGGCCGCCTGTTGGTGGGCGG
GGGTCAAGCAGGAATTCGGTGTTCCCTACAATCCCCAAAGTCAAGGAGTAGTAGAATCTATGAATAAAGAGTTAAAGAAA
ATTATAGGACAGGTAAGAGATCAGGCTGAACACCTTAAGACAGCAGTACAAATGGCAGTATTCATCCACAATTTTAAAAG
AAAAGGGGGGATTGGGGGGTACAGTGCAGGGGAAAGAATAATAGACATAATAGCATCAGACCTACAG-------------
--------------------------------ACTAAAGAATTACAAAAACAAATTACAAAAATTCAAAATTTTCGGGTT
TATTACAGGGACAGCAGAGATCCTCTTTGGAAAGGACCAGCAAAGCTTCTCTGGAAAGGTGAAGGGGCAGTAGTAATACA
A------GATAATAGTGACATAAAAGTAGTGCCAAGAAGAAAAGCAAAAATCATTAGGGATTATGGAAAACAGATGGCAG
GTGATGATTGTGTGGCAAGTAGACAGGATGAGGATTAA
>AB286956/B/JP/2004/DR6089
TTTTTAGATGGAATAGATAAGGCCCAAGAAGAGCATGAGAAATATCACAGTAATTGGAGAGCAATGGCAAGTGATTTTAA
CCTGCCCCCTATAGTAGCAAAAGAAATAGTAGCCAGCTGTGATAAATGTCAGTTAAAAGGAGAAGCCATGCATGGACAAG
TAGACTGTAGTCCAGGAATATGGCAACTAGATTGTACACATTTAGAAGGAAAAATTATCCTGGTAGCAGTTCATGTAGCC
AGTGGATATATAGAAGCAGAAGTTATTCCAGCAGAAACAGGGCAGGAAACAGCATACTTTATCTTAAAATTAGCAGGGAG
ATGGCCAGTAACAACAATACATACAGACAATGGCACCAATTTCACCAGCACCACGGTTAAGGCCGCCTGTTGGTGGGCGG
GGGTCAAGCAGGAATTCGGTGTTCCCTACAATCCCCAAAGTCAAGGAGTAGTAGAATCTATGAATAAAGAGTTAAAGAAA
ATTATAGGACAGGTAAGAGATCAGGCTGAACACCTTAAGACAGCAGTACAAATGGCAGTATTCATCCACAATTTTAAAAG
AAAAGGGGGGATTGGGGGGTACAGTGCAGGGGAAAGAATAATAGACATAATAGCATCAGACCTACAG-------------
--------------------------------ACTAAAGAATTACAAAAACAAATTACAAAAATTCAAAATTTTCGGGTT
TATTACAGGGACAGCAGAGATCCTCTTTGGAAAGGACCAGCAAAGCTTCTCTGGAAAGGTGAAGGGGCAGTAGTAATACA
A------GATAATAGTGACATAAAAGTAGTGCCAAGAAGAAAAGCAAAAATCATTAGGGATTATGGAAAACAGATGGCAG
GTGATGATTGTGTGGCAAGTAGACAGGATGAGGATTAA
>AB287363/B/JP/2005/DR6538
TTCTTGGATGGAATAGATAAGGCCCAAGAAGAACATGAGAAATATCACAGTAATTGGAGAGCAATGGCCAGTGATTTTAA
CCTGCCACCTGTGGTAGCAAAAGAAATAGTAGCCAGCTGTGATAAATGCCAGATAAAAGGAGAAGCCATGCATGGACAAG
TAGACTGTAGCCCAGGAATCTGGCAACTAGATTGTACACATTTAGAAGGGAAAATTATCCTGGTAGCAGTTCATGTAGCC
AGTGGATATATAGAAGCAGAAGTCATTCCAGCAGAAACAGGGCAGGAAACAGCATACTTTCTCTTAAAATTAGCAGGAAG
ATGGCCAGTAAAAACAGTACATACAGACAATGGCAGCAACTTCACCAGCACTACGGTTAAGGCTGCCTGTTGGTGGGCAG
GGATCAAGCAGGAATTCGGCATTCCCTACAATCCCCAAAGTCAAGGAGTAGTAGAATCTATGAATAAAGAATTAAAGAAA
ATTATAGGACAGGTAAGAGATCAGGCTGAACATCTTAAGACAGCAGTACAAATGGCAGTATTCATCCACAATTTTAAAAG
AAAAGGGGGGATTGGGGGATACAGTGCAGGGGAGAGAATAGTAGACATAATAGCAACAGACATACAA-------------
--------------------------------ACTAAAGAATTACAAAAACAAATTACAAAAATTCAAAATTTTCGGGTT
TATTACAGGGACAGCAGAGAGCCACTTTGGAAAGGACCAGCAAAGCTTCTCTGGAAAGGTGAAGGGGCAGTAGTAATACA
A------GATAATAGTGACATAAAAGTAGTGCCAAGAAGAAAAGTAAAGATCATTAGGGATTATGGAAAACAGATGGCAG
GTGATGATTGTGTGGCAAGTAGACAGGATGAGGATTAG
>AB287364/B/JP/2005/DR6737
TTTTTAGATGGAATAGATAAGGCCCAAGAAGAACATGAGAAATATCACAGTAATTGGAGGGCAATGGCTAGTGACTTTAA
CCTGCCCCCTATAGTAGCAAAAGAAATAGTAGCCAGCTGTGATAAATGTCAATTAAAAGGAGAAGCCATGCATGGACAAG
TAGACTGTAGTCCAGGAATATGGCAACTAGATTGTACACATTTAGAAGGAAAAATCATCCTGGTAGCAGTTCATGTAGCC
AGTGGATATATAGAAGCAGAAGTTATTCCAGCAGAGACAGGACAGGAAACAGCATACTTTGTCTTAAAATTAGCAGGGAG
ATGGCCAGTAACCACAATACATACAGACAATGGCACCAATTTCACCAGTGCCGCGGTTAAAGCCGCCTGCTGGTGGGCGG
GGGTCAAGCAGGAATTTGGCATTCCCTACAATCCTCAAAGTCAAGGAGTGGTAGAATCTATGAACAAAGAGTTAAAGAAA
ATTATAGGACAAGTAAGAGATCAGGCTGAACACCTTAAGACAGCAGTACAAATGGCAGTACTCATCCACAATTTTAAAAG
AAAAGGGGGGATTGGGGGGTACAGTGCAGGAGAAAGAATAGTAGACATGATAGCATCAGACTTACAA-------------
--------------------------------ACTAAAGAATTACAGAAACAAATTACAAAAATTCAAAATTTTCGGGTT
TATTACAGGGACAGCAGAGATCCTCTTTGGAAAGGACCAGCAAAGCTTCTCTGGAAAGGTGAAGGGGCAGTAGTAATACA
A------GATAATAGTGACATAAAAGTAGTGCCAAGAAGAAAAGCAAAAATCATTAGGGATTATGGAAAACAGATGGCAG
GTGATGATTGTGTGGCAAGTAGACAGGATGAGGATTAA
>AB287365/B/JP/2005/DR6737
TTTTTAGATGGAATAGATAAGGCCCAAGAAGAACATGAGAAATATCACAGTAATTGGAGGGCAATGGCTAGTGACTTTAA
CCTGCCCCCTATAGTAGCAAAAGAAATAGTAGCCAGCTGTGATAAATGTCAATTAAAAGGAGAAGCCATGCATGGACAAG
TAGACTGTAGTCCAGGAATATGGCAACTAGATTGTACACATTTAGAAGGAAAAATCATCCTGGTAGCAGTTCATGTAGCC
AGTGGATATATAGAAGCAGAAGTTATTCCAGCAGAGACAGGACAGGAAACAGCATACTTTGTCTTAAAATTAGCAGGGAG
ATGGCCAGTAACCACAATACATACAGACAATGGCACCAATTTCACCAGTGCCGCGGTTAAAGCCGCCTGCTGGTGGGCGG
GGGTCAAGCAGGAATTTGGCATTCCCTACAATCCTCAAAGTCAAGGAGTGGTAGAATCTATGAACAAAGAGTTAAAGAAA
ATTATAGGACAAGTAAGAGATCAGGCTGAACACCTTAAGACAGCAGTACAAATGGCAGTACTCATCCACAATTTTAAAAG
AAAAGGGGGGATTGGGGGGTACAGTGCAGGAGAAAGAATAGTAGACATGATAGCATCAGACTTACAA-------------
--------------------------------ACTAAAGAATTACAGAAACAAATTACAAAAATTCAAAATTTTCGGGTT
TATTACAGGGACAGCAGAGATCCTCTTTGGAAAGGACCAGCAAAGCTTCTCTGGAAAGGTGAAGGGGCAGTAGTAATACA
A------GATAATAGTGACATAAAAGTAGTGCCAAGAAGAAAAGCAAAAATCATTAGGGATTATGGAAAACAGATGGCAG
GTGATGATTGTGTGGCAAGTAGACAGGATGAGGATTAA
>AB287366/B/JP/2005/DR7060
TTTTTAGATGGAATAGATAAGGCCCAAGAAGAACATGAGAAATATCACAGTAACTGGAGAGCAATGGTTAGTGATTTCAA
TCTACCACCTGTAGTAGCAAAAGAAATAGTAGCCAGCTGTGATAAATGCCAGCTAAAAGGAGAAGCCATGCATGGACAAG
TAGACTGCAGTCCAGGAATATGGCAACTAGATTGTACACATTTAGAGGGGAAAATTATCCTGGTAGCAGTTCATGTTGCC
AGTGGATATATAGAAGCAGAAGTTATTCCAGCAGAGACAGGGCAGGAAACAGCATACTTTCTCTTAAAATTAGCAGGGAG
ATGGCCAGTGAAAACAATACATACAGACAATGGCAGCAATTTCACCAGTGCTGCGGTTAAGGCCGCCTGTTGGTGGGCGG
GGGTCAAGCAGGAATTTGGCATTCCCTACAATCCCCAAAGTCAAGGAGTAGTAGAATCTATGAATAAAGAATTAAAGAAA
ATTATAGGACAAGTAAGAGATCAGGCTGAACATCTTAAAACAGCAGTACAGATGGCAGTATTCATCCACAATTTTAAAAG
AAAAGGGGGGATTGGGGGGTACAGTGCAGGGGAAAGAATAATAGACATGATAGCAACAGACATACAA-------------
--------------------------------ACTAAAGAACTACAAAAACAAATTACAAAAATTCAAAATTTTCGGGTT
TATTACAGGGACAGCAGAGACCCACTTTGGAAAGGACCAGCAAAGCTTCTCTGGAAAGGTGAAGGGGCAGTAGTAATACA
A------GATAATAGTGATATAAAAGTAGTGCCAAGAAGAAAAGCAAAGATCATTAGAGATTATGGAAAACAGATGGCAG
GTGATGATTGTGTGGCAAGTAGACAGGATGAGGATTAG
>AB287367/B/JP/2005/DR7060
TTTTTAGATGGAATAGATAAGGCCCAAGAAGAACATGAGAAATATCACAGTAACTGGAGAGCAATGGTTAGTGATTTCAA
TCTACCACCTGTAGTAGCAAAAGAAATAGTAGCCAGCTGTGATAAATGCCAGCTAAAAGGAGAAGCCATGCATGGACAAG
TAGACTGCAGTCCAGGAATATGGCAACTAGATTGTACACATTTAGAGGGGAAAATTATCCTGGTAGCAGTTCATGTTGCC
AGTGGATATATAGAAGCAGAAGTTATTCCAGCAGAGACAGGGCAGGAAACAGCATACTTTCTCTTAAAATTAGCAGGGAG
ATGGCCAGTGAAAACAATACATACAGACAATGGCAGCAATTTCACCAGTGCTGCGGTTAAGGCCGCCTGTTGGTGGGCGG
GGGTCAAGCAGGAATTTGGCATTCCCTACAATCCCCAAAGTCAAGGAGTAGTAGAATCTATGAATAAAGAATTAAAGAAA
ATTATAGGACAAGTAAGAGATCAGGCTGAACATCTTAAAACAGCAGTACAGATGGCAGTATTCATCCACAATTTTAAAAG
AAAAGGGGGGATTGGGGGGTACAGTGCAGGGGAAAGAATAATAGACATGATAGCAACAGACATACAA-------------
--------------------------------ACTAAAGAACTACAAAAACAAATTACAAAAATTCAAAATTTTCGGGTT
TATTACAGGGACAGCAGAGACCCACTTTGGAAAGGACCAGCAAAGCTTCTCTGGAAAGGTGAAGGGGCAGTAGTAATACA
A------GATAATAGTGATATAAAAGTAGTGCCAAGAAGAAAAGCAAAGATCATTAGAGATTATGGAAAACAGATGGCAG
GTGATGATTGTGTGGCAAGTAGACAGGATGAGGATTAG
>AB287368/B/JP/2005/DR7065
TTTTTGGATGGAATAGATAAAGCCCAAGAAGAACATGAGAAATATCACAATAATTGGAGAGCAATGGCTAGTGATTTTAA
CCTGCCACCTATAGTAGCAAAAGAAATAGTAGCCAGCTGTGATAAATGTCAGCTAAAAGGAGAAGCCATGCATGGACAAG
TAGACTGTAGCCCAGGAATATGGCAACTAGACTGTACACATTTAGAAGGAAAAGTTATTCTAGTAGCAGTCCATGTAGCC
AGTGGCTATATAGAAGCAGAAGTTATTCCAGCAGAGACAGGGCAGGAAACAGCATACTTTCTCTTAAAATTAGCAGGAAG
ATGGCCAGTAAAAGTAATACATACAGACAATGGCAGCAATTTCACCAGTAGCGCGGTTAAGGCCGCCTGTTGGTGGGCAG
GAGTCAAACAGGAATTTGGCATTCCCTACAATCCCCAAAGTCAAGGAGTAGTAGAGTCTATGAATAAAGAATTAAAGAAA
ATTATAGGACAGGTAAGAGATCAAGCTGAACATCTTAAGACAGCAGTACAAATGGCAGTATTCATCCACAATTTTAAAAG
AAAAGGGGGGATTGGGGGGTACAGTGCAGGGGAAAGAATAATAGACATAATAGCAACAGACATACAA-------------
--------------------------------ACTACAGAATTACAAAAACAAGTTACAAAAATTCAAAATTTTCGGGTT
TATTACAGGGACAGCAGAGATCCACTTTGGAAAGGACCAGCAAAGCTTCTCTGGAAAGGTGAAGGGGCAGTAGTAATACA
A------GATAATAGTGACATAAAAGTAGTGCCAAGAAGGAAAGCAAAGATCATCAGGGATTATGGAAAACAGATGGCAG
GTGATGATTGTATGGCAGGTAGACAGGATAAGGATTAG
>AB287369/B/JP/1999/DR1348
TTTTTGGATGGAATAGATAGAGCCCAAGAAGAACATGAGAAATATCACAATAATTGGAGAGCAATGGCTAGTGATTTTAA
CCTGCCACCTATAGTAGCAAAAGAAATAGTAGCCAGCTGTGATAAATGTCAGCTAAAAGGAGAAGCCATGCATGGACAAG
TAGACTGTAGTCCAGGAATATGGCAACTAGATTGCACACATTTAGAAGGAAAAGTTATCCTGGTAGCAGTTCATGTAGCC
AGTGGATACATAGAAGCAGAAGTTATCCCAGCAGAAACAGGGCAGGAAACAGCATACTTTCTCTTAAAATTAGCAGGAAG
ATGGCCAGTAAAAACAATACATACAGACAATGGTAGCAATTTCACCAGTGCTACGGTTAAGGCCGCCTGTTGGTGGGCAG
GGATCAAGCAGGAATTTGGCATTCCCTACAATCCCCAAAGTCAGGGAGTAGTAGAATCTATGAATAAAGAATTAAAGAAA
ATTATAGGACAGGTAAGAGATCAAGCTGAACATCTTAAGACAGCAGTACAAATGGCAGTATTCATTCACAATTTTAAGAG
AAAAGGGGGGATTGGGGGATACAGTGCAGGGGAAAGAATAGTAGACATAATAGCAACAGACATACAA-------------
--------------------------------ACTAAAGAATTACAAAAACAAATTTCAAAAATTCAAAATTTTCGGGTT
TATTACAGGGACAACAGAGATCCCCTTTGGAAAGGACCAGCAAAGCTTCTCTGGAAAGGTGAAGGGGCAGTAGTGATACA
A------GAGAATAGTGAAATCAAAGTAGTGCCAAGAAGAAAAGCAAAGATCATTAGGGATTATGGAAAACAGATGGCAG
GTGATGATTGTGTGGCAGGTAGACAGGATGAGGATCAG
>AB287370/B/JP/1999/DR1348
TTTTTGGATGGAATAGATAGAGCCCAAGAAGAACATGAGAAATATCACAATAATTGGAGAGCAATGGCTAGTGATTTTAA
CCTGCCACCTATAGTAGCAAAAGAAATAGTAGCCAGCTGTGATAAATGTCAGCTAAAAGGAGAAGCCATGCATGGACAAG
TAGACTGTAGTCCAGGAATATGGCAACTAGATTGCACACATTTAGAAGGAAAAGTTATCCTGGTAGCAGTTCATGTAGCC
AGTGGATACATAGAAGCAGAAGTTATCCCAGCAGAAACAGGGCAGGAAACAGCATACTTTCTCTTAAAATTAGCAGGAAG
ATGGCCAGTAAAAACAATACATACAGACAATGGTAGCAATTTCACCAGTGCTACGGTTAAGGCCGCCTGTTGGTGGGCAG
GGATCAAGCAGGAATTTGGCATTCCCTACAATCCCCAAAGTCAGGGAGTAGTAGAATCTATGAATAAAGAATTAAAGAAA
ATTATAGGACAGGTAAGAGATCAAGCTGAACATCTTAAGACAGCAGTACAAATGGCAGTATTCATTCACAATTTTAAGAG
AAAAGGGGGGATTGGGGGATACAGTGCAGGGGAAAGAATAGTAGACATAATAGCAACAGACATACAA-------------
--------------------------------ACTAAAGAATTACAAAAACAAATTTCAAAAATTCAAAATTTTCGGGTT
TATTACAGGGACAACAGAGATCCCCTTTGGAAAGGACCAGCAAAGCTTCTCTGGAAAGGTGAAGGGGCAGTAGTGATACA
A------GAGAATAGTGAAATCAAAGTAGTGCCAAGAAGAAAAGCAAAGATCATTAGGGATTATGGAAAACAGATGGCAG
GTGATGATTGTGTGGCAGGTAGACAGGATGAGGATCAG
>AB287371/B/JP/2000/DR2510
TTTTTGGATGGAATAGATAAGGCCCAAGAAGAACATGAGAAGTATCACAATAATTGGAGAGCAATGGCTAGTGACTTTAA
CCTGCCACCTGTAGTAGCAAAAGAAATAGTAGCCAGCTGTGATAAATGTCAGCTAAAAGGAGAAGCCATGCATGGACAAG
TAGACTGTAGTCCAGGAATATGGCAACTAGATTGCACACATTTAGAAGGAAAAGTTATCCTGGTAGCAGTTCATGTAGCC
AGTGGATACATAGAAGCAGAAGTTATCCCAGCAGAGACAGGGCAGGAAACAGCATACTTTCTCTTAAAATTAGCAGGAAG
ATGGCCAGTAAAAACAGTACATACAGACAATGGTAGCAATTTCACCAGTGCTGCGGTCAAGGCCGCCTGTTGGTGGGCAG
GGATCAAGCAGGAATTTGGCATTCCCTACAATCCTCAAAGTCAGGGAGTAGTAGAATCTATGAATAAAGAATTAAAGAAA
ATTATAGGACAGGTAAGAGATCAAGCTGAACATCTTAAGACAGCAGTACAAATGGCAGTATTCATTCACAATTTTAAGAG
AAAAGGGGGGATTGGGGGATACAGTGCAGGGGAAAGAATAGTAGACATAATTGCAACAGACATACAA-------------
--------------------------------ACTAAAGAATTACAAAAACAAATTTCAAAAATTCAAAATTTTCGGGTT
TATTACAGGGACAACAGAGATCCCCTTTGGAAAGGACCAGCAAAGCTTCTCTGGAAAGGTGAAGGGGCAGTAGTAATACA
A------GAGAATAGTGAAATTAAAGTAGTGCCAAGAAGAAAAGCAAAGATCATTAGGGATTATGGAAAACAGATGGCAG
GTGATGATTGTGTGGCAAGTAGACAGGATGAGGATCAG
>AB287372/B/JP/2000/DR2510
TTTTTGGATGGAATAGATAGAGCCCAAGAAGAACATGAGAAATATCACAATAATTGGAGAGCAATGGCTAGTGATTTTAA
CCTGCCACCTGTAGTAGCAAAAGAAATAGTGGCCAGCTGTGATAAATGTCAGCTAAAAGGAGAAGCCATGCATGGACAAG
TAGACTGTAGTCCAGGAATATGGCAATTAGATTGCACACATTTAGAAGGAAAAGTTATCCTGGTAGCAGTTCATGTAGCC
AGTGGATACATAGAAGCAGAAGTTATCCCAGCAGAGACAGGGCAGGAAACAGCATACTTTCTCTTAAAATTAGCAGGAAG
ATGGCCAGTAAAAACAATACATACAGACAATGGTAGTAATTTCACCAGTGCTACGGTCAAGGCCGCCTGTTGGTGGGCAG
GGATCAAGCAGGAATTTGGCATTCCCTACAATCCCCAAAGTCAGGGAGTAGTAGAATCTATGAATAAAGAATTAAAGAAA
ATTATAGGACAGGTAAGAGATCAAGCTGAACATCTTAAGACAGCAGTACAAATGGCAGTATTCATTCACAATTTTAAGAG
AAAAGGGGGGATTGGGGGATACAGTGCAGGGGAAAGAATAGTAGACATAATAGCAACAGACATACAA-------------
--------------------------------ACTAAAGAACTACAGAAACAAATTACAAAAATTCAAAATTTTCGGGTT
TATTACAGGGACAACAGAGATCCCCTTTGGAAAGGACCAGCAAAGCTTCTCTGGAAAGGTGAAGGGGCAGTAGTAATACA
A------GAGAATAGTGAAATTAAAGTAGTGCCAAGAAGAAAAGCAAAGATCATTAGGGATTATGGAAAACAGATGGCAG
GTGATGATTGTGTGGCAAGTAGACAGGATGAGGATCAG
>AB289587/B/JP/2000/DR2508
TTTTTGGATGGAATAGATAAAGCCCAAGAAGAGCATGAGAAATATCACAATAATTGGAAAGCAATGGCTAGTGATTTTAA
CCTGCCACCTATAGTAGCAAAAGAAATAGTAGCCAGCTGTGATAAATGTCAGCTAAAAGGGGAAGCCATGCATGGACAAG
TAGATTGTAGCCCAGGAATATGGCAACTAGATTGTACACATTTAGAAGGAAAAATTATTCTGGTAGCAGTTCATGTAGCC
AGTGGCTATATAGAAGCAGAAGTTATTCCAGCAGAGACAGGGCAGGAAACAGCATACTTTATCTTAAAATTAGCAGGAAG
ATGGCCAGTAAAAACAATACATACAGACAATGGCAGCAATTTCACCAGTGCTGTAGTTAAGGCCGCCTGTTGGTGGGCAG
GAATCAAACAGGAATTTGGAATTCCCTACAATCCCCAAAGTCAAGGAGTAGTAGAATCTATGAATAAAGAATTAAAGAAA
ATTATAGAACAAGTAAGAGATCAAGCTGAACATCTTAAGACAGCAGTACAAATGGCAGTATTCATCCACAATTTTAAAAG
AAAAGGGGGGATTGGGGGGTATAGTGCAGGGGAAAGAATAATAGACATAATAGCATCAGACATACAA-------------
--------------------------------ACTAAAGAATTACAAAAACAAGTTTCAAAAATTCAAAATTTTCGGGTT
TATTACAGGGACAGCAGAGATCCACTTTGGAAAGGACCAGCAAAGCTTCTCTGGAAAGGTGAAGGGGCAGTAGTAATACA
A------GATAATAGTGACATAAAAGTAGTGCCAAGAAGAAAAGCAAAGATCATTAGGGATTATGGAAAACAGATGGCAG
GTGATGATTGTGTGGCAAGTAGACAGGATGAGGATTAA
>AB289588/B/JP/2000/DR2508
TTTTTGGATGGAATAGATAAAGCCCAAGAAGAGCATGAGAAATATCACAATAATTGGAAAGCAATGGCTAGTGATTTTAA
CCTGCCACCTATAGTAGCAAAAGAAATAGTAGCCAGCTGTGATAAATGTCAGCTAAAAGGGGAAGCCATGCATGGACAAG
TAGATTGTAGCCCAGGAATATGGCAACTAGATTGTACACATTTAGAAGGAAAAATTATTCTGGTAGCAGTTCATGTAGCC
AGTGGCTATATAGAAGCAGAAGTTATTCCAGCAGAGACAGGGCAGGAAACAGCATACTTTATCTTAAAATTAGCAGGAAG
ATGGCCAGTAAAAACAATACATACAGACAATGGCAGCAATTTCACCAGTGCTGTAGTTAAGGCCGCCTGTTGGTGGGCAG
GAATCAAACAGGAATTTGGAATTCCCTACAATCCCCAAAGTCAAGGAGTAGTAGAATCTATGAATAAAGAATTAAAGAAA
ATTATAGAACAAGTAAGAGATCAAGCTGAACATCTTAAGACAGCAGTACAAATGGCAGTATTCATCCACAATTTTAAAAG
AAAAGGGGGGATTGGGGGGTATAGTGCAGGGGAAAGAATAATAGACATAATAGCATCAGACATACAA-------------
--------------------------------ACTAAAGAATTACAAAAACAAGTTTCAAAAATTCAAAATTTTCGGGTT
TATTACAGGGACAGCAGAGATCCACTTTGGAAAGGACCAGCAAAGCTTCTCTGGAAAGGTGAAGGGGCAGTAGTAATACA
A------GATAATAGTGACATAAAAGTAGTGCCAAGAAGAAAAGCAAAGATCATTAGGGATTATGGAAAACAGATGGCAG
GTGATGATTGTGTGGCAAGTAGACAGGATGAGGATTAA
>AB289589/B/JP/2001/DR388
TTTTTAGATGGAATAGATAAGGCCCAGGAAGAACATGAGAAATATCACAGTAACTGGAGAGCAATGGCTAGTGATTTTAA
CCTGCCCCCTGTAGTAGCAAAAGAAATAGTAGCCTGCTGTGATAAATGTCAACTAAAAGGAGAAGCCATGCATGGACAAG
TAGACTGTAATCCAGGAATATGGCAACTAGATTGTACACATTTAGAAGGAAAAATTATCCTGGTAGCAGTTCATGTAGCT
AGTGGATATATGGAAGCAGAAGTTATTCCAGCAGAGACAGGGCAAGAAACAGCATACTTTCTCCTAAAATTAGCAGGAAG
ATGGCCAGTAAAAACAATACACACAGACAATGGTACCAATTTCACTAGTACTACAGTTAAGGCAGCCTGTTGGTGGGCAG
GGATCAAGCAGGAATTTGGCATTCCCTACAATCCCCAAAGTCAAGGAGTAGTAGAATCTATGAATAAAGAATTAAAGAAA
ATTATAGGACAGGTAAGAGATCAGGCTGAACACCTTAAGACAGCAGTACAAATGGCAGTATTCATCCACAATTTTAAAAG
AAAAGGGGGGATTGGGGGGTACAGTGCAGGGGAGAGAATAATAGACATAATAGCATCAGACATACAA-------------
--------------------------------ACTAAAGAATTACAAAAACAAATTACAAAAATTCAAAATTTTCGGGTT
TATTACAGGGACAGCAGAGATCCACTTTGGAAAGGACCAGCAAAGCTTCTTTGGAAAGGTGAAGGGGCAGTAGTAATACA
A------GATAATAGTGACATAAAAGTAGTGCCAAGAAGGAAAGTAAAGATCATTAGGGATTATGGAAAACAGATGGCAG
GTGATGATTGTGTGGCAAGTAGACAGAATGAGGATTAG
>AB289590/B/JP/2001/DR388
TTTTTAGATGGAATAGATAAGGCCCAGGAAGAACATGAGAAATATCACAGTAACTGGAGAGCAATGGCTAGTGATTTTAA
CCTGCCCCCTGTAGTAGCAAAAGAAATAGTAGCCTGCTGTGATAAATGTCAACTAAAAGGAGAAGCCATGCATGGACAAG
TAGACTGTAATCCAGGAATATGGCAACTAGATTGTACACATTTAGAAGGAAAAATTATCCTGGTAGCAGTTCATGTAGCT
AGTGGATATATGGAAGCAGAAGTTATTCCAGCAGAGACAGGGCAAGAAACAGCATACTTTCTCCTAAAATTAGCAGGAAG
ATGGCCAGTAAAAACAATACACACAGACAATGGTACCAATTTCACTAGTACTACAGTTAAGGCAGCCTGTTGGTGGGCAG
GGATCAAGCAGGAATTTGGCATTCCCTACAATCCCCAAAGTCAAGGAGTAGTAGAATCTATGAATAAAGAATTAAAGAAA
ATTATAGGACAGGTAAGAGATCAGGCTGAACACCTTAAGACAGCAGTACAAATGGCAGTATTCATCCACAATTTTAAAAG
AAAAGGGGGGATTGGGGGGTACAGTGCAGGGGAGAGAATAATAGACATAATAGCATCAGACATACAA-------------
--------------------------------ACTAAAGAATTACAAAAACAAATTACAAAAATTCAAAATTTTCGGGTT
TATTACAGGGACAGCAGAGATCCACTTTGGAAAGGACCAGCAAAGCTTCTTTGGAAAGGTGAAGGGGCAGTAGTAATACA
A------GATAATAGTGACATAAAAGTAGTGCCAAGAAGGAAAGTAAAGATCATTAGGGATTATGGAAAACAGATGGCAG
GTGATGATTGTGTGGCAAGTAGACAGAATGAGGATTAG
>AB428551/B/JP/2000/117
TTTTTAGATGGAATAGATAAGGCTCAAGAAGAACATGAAAAATATCATAGTAATTGGAGAGCAATGGCTAGTGATTTCAA
CCTGCCACCTGTAGTAGCAAAAGAAATAGTAGCCAGCTGTGATAAATGTCAGCTAAAAGGAGAAGCCATGCATGGACAAG
TAGACTGTAGTCCAGGAATATGGCAACTAGATTGTACACATTTAGAGGGAAAAATTATCCTGGTAGCAGTTCATGTAGCC
AGTGGATATATAGAAGCAGAAGTTATTCCAGCAGAGACAGGGCAGGAAACAGCATACTTTCTCTTAAAATTAGCAGGGAG
ATGGCCAGTAAAAACAATACATACAGACAATGGCAGCAATTTCACTAGTGCTGCGGTTAAGGCCGCCTGTTGGTGGGCGG
GGGTCAAGCAGGAATTTGGCATTCCCTACAATCCCCAAAGTCAAGGAGTAGTAGAATCTATGAACAAAGAATTAAAGAAA
ATTATAGGACAAGTAAGAGATCAGGCTGAACATCTTAAGACAGCAGTACAAATGGCAGTATTCATCCACAATTTTAAAAG
AAAAGGGGGGATTGGGGGGTACAGTGCAGGGGAAAGAATGATAGACATAATAGCAACAGACATACAA-------------
--------------------------------ACTAAAGAACTACAAAAACAAATTACAAAACTTCAAAATTTTCGGGTT
TATTACAGGGACAGCAGAGATCCACTTTGGAAAGGACCAGCAAAGCTTCTCTGGAAAGGTGAAGGGGCAGTAGTAATACA
A------GATAATAGTGATATAAAAGTAGTGCCAAGAAGAAAAGCAAAGATCATTAGAAATTATGGAAAACAGATGGCAG
GTGATGATTGTGTGGCAAGTAGACAGGATGAGGATTAG
>AB428552/B/JP/2001/134
TTTTTGGATGGAATAGATAAGGCCCAAGAAGAACATGAAAAATATCACAGTAATTGGAGAGCAATGGCTAGTGATTTCAA
CCTGCCACCTGTAGTAGCAAAAGAAATAGTAGCCAGCTGTGATAAATGTCAGCTAAAAGGAGAAGCCATGCATGGACAGG
TAGACTGTAGTCCAGGAATATGGCAACTAGATTGCACACATTTAGAGGGAAAAATTATCCTGGTAGCAGTTCATGTAGCC
AGTGGATATATAGAAGCAGAAGTTATCCCAGCAGAGACAGGGCAGGAAACAGCATACTKTCTCTTAAAATTAGCAGGGAG
ATGGCCAGTAACAACAATACATACAGACAATGGCAGCAATTTCACCAGTGCTGCGGTTAAGGCCGCCTGTTGGTGGGCGG
GGGTCAARCAGGAATTTGGCATTCCCTACAATCCCCAAAGTCAAGGAGTAGTAGAATCYATGAACAAAGAATTAAAGAAA
ATTATAGGACAAGTCAGAGATCAGGCTGAACATCTTAAGACAGCAGTACAGATGGCAGTATTCATCCACAATTTTAAAAG
AAAAGGGGGGATTGGGGGGTACAGTGCAGGGGAAAGAATAGTAGACATGATAGCAACAGACATACAA-------------
--------------------------------ACTAAAGAACTACAAAAACAAATTACAAAAATTCAAAATTTTCGGGTT
TATTACAGGGACAGCAGAGATCCACTTTGGAAAGGACCAGCAAAGCTTCTCTGGAAAGGTGAAGGGGCAGTAGTAATACA
A------GATAATAGTGATATAAAAGTAGTGCCAAGAAGAAAAGCAAAGATCATTAGAGATTATGGAAAACAGATGGCAG
GTGATGATTGTGTGGCAGGTAGACAGGATGAGGATTAG
>AB428553/B/JP/2002/194
TTTTTAGATGGAATAGATAAGGCCCAAGAAGAACATGAAAAATATCATAGTAATTGGAGAGCAATGGCTAGTGATTTCAA
CCTGCCACCTGTAGTAGCAAAAGAAATAGTAGCCAGCTGTGATAAATGTCAGCTAAAAGGAGAAGCCATGCATGGACAAG
TAGACTGCAGTCCAGGAATATGGCAACTAGATTGCACACATTTAGAGGGAAAAATTATCCTGGTAGCAGTTCATGTTGCC
AGTGGATACATAGAGGCAGAAGTTATCCCAACAGAGACAGGGCAGGAAACAGCATACTTTCTCTTAAAATTAGCAGGGAG
ATGGCCAGTAAAAACAATACATACAGACAATGGCAGCAATTTCACCAGTGCTGCGGTTAAGGCCGCCTGTTGGTGGGCGG
GGGTCAAGCAGGAATTTGGCATTCCCTACAATCCCCAAAGTCAAGGAGTAGTAGAATCTATGAACAAAGAATTAAAGAAA
ATTATAGGACAAGTAAGAGATCAGGCTGAACATCTTAAAACAGCAGTACAGATGGCAGTATTCATCCACAATTTTAAAAG
AAAAGGGGGGATTGGGGGGTACAGTGCAGGGGAAAGAATAATAGACATAATAGCAACAGACATACAA-------------
--------------------------------ACTAAAGAACTACAAAAACAAATTACAAAAATTCAAAATTTTCGGGTT
TATTACAGAGACAGCAGAGACCCACTTTGGAAAGGACCAGCAAAGCTTCTCTGGAAAGGTGAAGGGGCAGTAGTAATACA
A------GATAACAGTGATATAAAAGTAGTGCCAAGAAGAAAAGCAAAGATCATTAGAGATTATGGAAAACAGATGGCAG
GTGATGATTGTGTGGCAAGTAGACAGGATGAGGATTAG
>AB428554/B/JP/2002/197
TTTTTAGATGGAATAGATAAGGCCCAAGAAGAACATGAGAAATATCATAGCAATTGGAGAGCAATGGCTAGTGATTTCAA
CCTGCCACCTGTAGTAGCAAAAGAAATAGTAGCCAGCTGTGATAAATGTCAGCTAAAAGGAGAAGCCATGCATGGACAAG
TAGACTGCAGTCCAGGAATATGGCAACTAGATTGTACACATTTAGAAGGAAAAATTATCCTGGTAGCAGTTCATGTTGCC
AGTGGATATATAGAGGCAGAAGTTATCCCAGCAGAAACAGGGCAGGAAACAGCATACTTTCTCTTAAAATTAGCAGGGAG
ATGGCCAGTAAAAACAATACATACAGACAATGGCAGCAATTTCACCAGTGCTGCGGTTAAGGCCGCCTGTTGGTGGGCGG
GGGTCAAGCAGGAATTTGGCATTCCCTACAATCCCCAAAGTCAAGGAGTAGTAGAATCTATGAACAAAGAATTAAAGAAA
ATTATAGGACAAGTAAGAGATCAGGCTGAACATCTTAAAACAGCAGTACAGATGGCAGTATTCATCCACAATTTTAAAAG
AAAAGGGGGGATTGGGGGGTACAGTGCAGGGGAAAGAATAATAGACATAATAGCAACAGACATACAA-------------
--------------------------------ACTAAAGAACTACAAAAACAAATTACAAAAATTCAAAATTTTCGGGTT
TATTACAGAGACAGCAGAGACCCACTTTGGAAAGGACCAGCAAAGCTTCTCTGGAAAGGTGAAGGGGCAGTAGTAATACA
A------GATAACAGTGATATAAAAGTAGTGCCAAGAAGAAAAGCAAAGATCATTAGAGATTATGGAAAACAGATGGCAG
GTGATGATTGTGTGGCAAGTAGACAGGATGAGGATTAG
>AB428555/B/JP/2003/227
TTTTTGGATGGAATAGAAAAGGCCCAAGAAGAACATGAAAGATATCACAGTAATTGGAGAGCAATGGCTAGTGACTTCAA
CCTGCCACCTGTAATAGCAAAAGAAATAGTAGCCAGCTGTGATAAATGTCAGCTAAAAGGAGAAGCCATGCATGGACAAG
TAGACTGTAGTCCAGGAATATGGCAACTAGATTGCACACATCTAGAGGGAAAAATTATCCTGGTAGCAGTTCATGTAGCC
AGTGGATATATAGAAGCAGAAGTTATTCCAGCAGAAACAGGGCAGGAAACAGCATACTTTCTCTTAAAATTGGCAGGGAG
ATGGCCAGTAAAAATAATACATACAGACAATGGCAGCAATTTCACCAGTGCTGCGGTTAAGGCCGCCTGCTGGTGGGCGG
GGGTCAAGCAGGAATTTGGCATTCCCTACAATCCCCAAAGYCAAGGAGTAGTAGAATCCATGAACAAAGAATTAAAGAAA
ATTATAGGACAAGTCAGAGATCAGGCTGAACATCTTAAGACAGCAGTACAGATGGCAGTATTCATTCACAATTTTAAAAG
AAAAGGGGGGATTGGGGGGTACAGTGCAGGGGAAAGAATAATAGACATAATAGCAACAGACATACAA-------------
--------------------------------ACTAAAGAACTACAAAAACAAATTACAAAAATTCAAAATTTTCGGGTT
TATTACAGGGACAGCAGAGACCCACTTTGGAAAGGACCAGCAAAGCTTCTCTGGAAAGGTGAAGGGGCAGTAGTAATACA
A------GATAATAGTGATATAAAAGTAGTGCCAAGAAGAAAAGCAAAGATCATTAGAGATTATGGAAAACAGATGGCAG
GTGATGATTGTGTGGCAGGTAGACAGGATGAGGATTAG
>AB428556/B/JP/2005/426
TTTTTAGATGGAATAGATAAGGCCCAAGAAGAACATGAAAAATATCACAGTAATTGGAGAGCAATGGCTAGTGATTTCAA
CCTGCCACCTGTAGTAGCAAAAGAAATAGTAGCCAGCTGTGATAAATGTCAGCTAAAAGGAGAAGCCATGCATGGACAAG
TAGACTGTAGTCCAGGAATATGGCAACTAGATTGCACACATTTAGAGGGAAAAATTATCCTGGTAGCAGTTCATGTAGCC
AGTGGATATATAGAAGCAGAAGTTATCCCAGCAGAGACAGGGCAGGAAACAGCATACTTTCTATTAAAATTAGCAGCGAG
ATGGCCAGTAAAAACAATACATACAGACAATGGCAGCAACTTCACCAGTGCTGCGGTTAAGGCCGCCTGTTGGTGGGCGG
GGGTCAAGCAGGAATTTGGTATTCCCTACAATCCCCAAAGTCAAGGAGTAGTAGAATCCATGAACAAAGAATTAAAGACA
ATTATAGGACAAGTAAGAGATCAGGCTGAACATCTTAAGACAGCAGTACARATGGCAGTTTTCATCCACAATTTTAARAA
AAAAGGGGGGATTGGGGGGTACAGTGCAGGGGAAAGAATGATAGACATAATAGCAACAGACATACAA-------------
--------------------------------ACTAAAGAACTACAAAAACAAATTACAAAAATTCAAAATTTTCGGGTT
TATTACAGGGACAGCAGAGATCCACTTTGGAAAGGACCAGCAAAGCTTCTTTGGAAAGGTGAAGGGGCAGTAGTAATACA
A------GATAATGGTGATATAAAAGTAGTGCCAAGAAGAAAAGCAAAGATCATTAGAGATTATGGAAAACAGATGGCAG
GTGATGATTGTGTGGCAAGTAGACAGGATGAGGATTAR
>AB428557/B/JP/2005/436
TTTTTAGAGGGAATAGATAAGGCTCAAGAAGAACATGAAAAATATCATAGTAATTGGAGAGCAATGGCTAGTGATTTCAA
CCTGCCACCTGTAGTAGCAAAAGAAATAGTAGCCAGCTGTGATAAATGTCAGCTAAAAGGAGAAGCCATGCATGGACAAG
TAGACTGTAGTCCAGGAATATGGCAACTAGATTGTACACATTTAGAGGGAAAAATTATCCTGGTAGCAGTTCATGTAGCC
AGTGGATATATAGAAGCAGAAGTTATTCCAGCAGAGACAGGGCAGGAAACAGCATACTTTCTCTTAAAATTAGCAGGGAG
ATGGCCAGTAAAAACAATACATACAGACAATGGCAGCAATTTCACTAGTGCTGCGGTTAAGGCCGCCTGTTGGTGGGCGG
GGGTCAAGCAGGAATTTGGCATTCCCTACAATCCCCAAAGTCAAGGAGTAGTAGAATCTATGAACAAAGAATTAAAGAAA
ATTATAGGACAAGTAAGRGATCAGGCTGAACATCTTAAGACAGCAGTACAAATGGCAGTATTCATCCACAATTTTAAAAG
AAAAGGGGGGATTGGGGGGTACAGTGCAGGGGAAAGAATGATAGACATAATAGCAACAGACATACAA-------------
--------------------------------ACTAAAGAACTACAAAAACAAATTACAAAACTTCAAAATTTTCGGGTT
TATTACAGGGACAGCAGAGATCCACTTTGGAAAGGACCAGCAAAGCTTCTCTGGAAAGGTGAAGGGGCAGTAGTAATACA
A------GATAATAGTGATATAAAAGTAGTGCCAAGAAGAAAAGCAAAGATCATTAGAGATTATGGAAAACAGATGGCAG
GTGATGATTGTGTGGCAAGTAGACAGGATGAGGATTAG
>AB428558/B/JP/2003/285
TTTTTGGATGGAATAGATAAGGCCCAAGAAGAACATGAAAAATACCACAGTAATTGGAGAGCAATGGCTAGTGATTTTAA
CCTACCACCTGTAGTTGCAAAAGAAATAGTAGCCAGCTGTGATAAATGTCAGCTAAAAGGAGAAGCCATGCATGGACAAG
TAGACTGTAGTCCAGGAATATGGCAACTAGATTGTACACACTTAGAAGGGAAAATTATCATAGTAGCAGTTCATGTAGCT
AGTGGATATATAGAAGCAGAAGTCATTCCAGCAGAGACAGGACAGGAAACAGCATACTTTCTCTTAAAGTTAGCAGGAAG
ATGGCCAGTAAAAACAATACATACAGATAATGGCAGCAATTTCACCAGTACTGCAGTAAAGGCTGCCTGYTGGTGGGCAG
GGATCAAGCAGGAATTTGGCATTCCCTACAATCCCCAAAGTCAGGGAGTGRTAGAATCTATGAATAATGAATTAAAGAAA
ATTATAGGGCAGGTAAGAGATCAGGCTGAACTTCTTAAGACAGCAGTACAAATGGCAGTATTCATCCACAATTTTAAAAG
AAAAGGGGGGATTGGGGGGTACAGTGCAGGAGAAAGGATAGTAGACATAATAGCAACAGACATACAA-------------
--------------------------------ACTAGAGAATTACAAAAACAAATTACAAAAATTCAAAATTTTCGGGTT
TATTACAGGGACAGCAGAGATCCACTTTGGAAAGGACCAGCAAAGCTCCTCTGGAAAGGTGAAGGGGCAGTAGTAATTCA
A------GATAATAGTGACATAAAAGTAGTGCCAAGAAGAAAAGCAAAGATCATTAGGGATTATGGAAAACAGATGGCAG
GTGATGATTGTGTGGCAAGTAGACAGGATGAGGATTAA
>AB428559/B/JP/2004/329
TTTTTGGATGGAATAGATAAGGCCCAAGAAGAACATGAAAAATACCACAGTAATTGGAGAGCAATGGCTAGTGATTTTAA
CCTACCACCTGTAGTTGCAAAAGAAATAGTAGCCAGCTGTGATAAATGTCAGCTAAAAGGAGAAGCCATGCATGGACAAG
TAGACTGTAGTCCAGGAATATGGCAACTAGATTGTACACACTTAGAAGGGAAAATTATCATAGTAGCAGTTCATGTAGCT
AGTGGATATATAGAAGCAGAAGTCATTCCAGCAGAGACAGGACAGGAAACAGCATACTTTCTCTTAAAGTTAGCAGGAAG
ATGGCCAGTAAAAACAATACATACAGATAATGGCAGCAATTTCACCAGTACTGCAGTAAAGGCTGCCTGTTGGTGGGCAG
GGATCAAGCAGGAATTTGGCATTCCCTACAATCCCCAAAGTCAGGGAGTGGTAGAATCTATGAATAATGAATTAAAGAAA
ATTATAGGGCAGGTAAGAGATCAGGCTGAACTTCTTAAGACAGCAGTACAAATGGCGGTATTCATCCACAATTTTAAAAG
AAAAGGGGGGATTGGGGGGTACAGTGCAGGAGAAAGGATAGTAGACATAATAGCAACAGACATACAA-------------
--------------------------------ACTAGAGAATTACAAAAACAAATTACAAAAATTCAAAATTTTCGGGTT
TATTACAGGGACAGCAGAGATCCACTTTGGAAAGGACCAGCAAAGCTCCTCTGGAAAGGTGAAGGGGCAGTAGTAATTCA
A------GATAATAGTGACATAAAAGTAGTGCCAAGAAGAAAAGCAAAGATCATTAGGGATTATGGAAAACAGATGGCAG
GTGATGATTGTGTGGCAAGTAGACAGGATGAGGATTAA
>AB428560/B/JP/2005/398
TTTTTGGATGGAATAGATAAGGCCCAAGAAGAACATGAAAAATACCACAGTAATTGGAGAGCAATGGCTAGTGATTTTAA
CCTACCACCTGTAGTTGCAAAAGAAATAGTAGCCARCTGTGATAAATGTCAGCTAAAAGGAGAAGCCATGCATGGACAAG
TAGACTGTAGTCCAGGAATATGGCAACTAGATTGTACACACTTAGAAGGGAAAATTATCATAGTAGCAGTTCATGTAGCT
AGTGGATATATAGAAGCAGAAGTCATTCCAGCAGAGACAGGACAGGAAACAGCATACTTTCTCTTAAAGTTAGCAGGAAG
ATGGCCAGTAAAAACAATACATACAGATAATGGCAGCAATTTCACCAGTACTGCAGTAAAGGCTGCCTGTTGGTGGGCAG
GGATCAAGCAGGAATTTGGCATTCCCTACAATCCCCAAAGTCAGGGAGTGGTAGAATCYATGAATAATGAATTAAAGAAA
ATTATAGGACAGGTAAGAGATCAGGCTGAACTTCTTAAGACAGCAGTACAAATGGCAGTATTCATCCACAATTTTAAAAG
AAAAGGGGGGATTGGGGGGTACAGTGCAGGAGAAAGGATAGTAGACATAATAGCAACAGACATACAA-------------
--------------------------------ACTAAAGAATTACAAAAACAAATTACAAAAATTCAAAATTTTCGGGTT
TATTACAGGGACAGCAGAGATCCACTTTGGAAAGGACCAGCAAAGCTCCTCTGGAAAGGTGAAGGGGCAGTAGTAATTCA
A------GATAATAGTGACATAAAAGTAGTGCCAAGAAGAAAAGCAAAGATCATTAGGGATTATGGAAAACAGATGGCAG
GTGATGATTGTGTGGCAAGTAGACAGGATGAGGATTAA
>AB428561/B/JP/2006/472
TTTTTGGATGGAATAGATAAGGCCCAAGAAGACCATGAAAAATACCACAGTAATTGGAAAGCAATGGCCAGTGATTTCAA
CATACCACCTGTAGTTGCAAAAGAAATAATAGCCAGCTGTGATAAATGTCAGCTAAAAGGAGAAGCCATGCATGGACAAG
TAGACTGTAGTCCAGGAATATGGCAACTAGATTGTACACACTTAGAAGGAAAAATTATCATAGTAGCAGTTCATGTAGCT
AGTGGATATATAGAAGCAGAAGTCATTCCAGCAGAGACAGGACAGGAAACAGCATACTTTCTCTTAAAGCTAGCAGGAAG
ATGGCCAGTAAAAACAATACATACAGATAATGGCAGCAATTTCACCAGTACTGCAGTAAAGGCTGCCTGTTGGTGGGCAG
GGATCAAGCAGGAATTTGGCATTCCCTACAATCCCCAAAGTCAGGGAGTAGTAGAATCCATGAATAATGAATTAAAGAAA
ATTATAGGGCAGGTAAGAGATCAGGCTGAACTTCTTAAGACAGCAGTACAAATGGCAGTATTCATCCACAATTTTAAAAG
AAAAGGGGGGATTGGGGGGTACAGTGCAGGAGAAAGGATAATAGACATAATAGCAACAGACATACAA-------------
--------------------------------ACTAGAGAATTACAAAAACAAATTACAAAAATTCAAAATTTTCGGGTT
TATTACAGGGACAGCAGAGATCCACTTTGGAAAGGACCAGCAAAGCTCCTCTGGAAAGGTGAAGGGGCAGTAGTAATTCA
A------GATAATAGTGACATAAAAGTAGTGCCAAGAAGAAAAGCAAAGATCATTAGGGATTATGGAAAACAGATGGCAG
GTGATGATTGTGTGGCAAGTAGACAGGATGAGGATTAA
>AB428562/B/JP/2006/574
TTTTTGGATGGAATAAATAAGGCCCAAGAAGAACATGAAAAATACCACAATAATTGGAGAGCAATGGCTAGTGATTTTAA
CATACCACCCGTAGTTGCAAAAGAAATAGTGGCCAGCTGTGATAAATGTCAGCTAAAAGGAGAAGCCATGCATGGACAAG
TAGACTGTAGTCCAGGAATATGGCAACTAGATTGTACACACTTAGAAGGAAAAATTATCATAGTAGCAGTTCATGTAGCT
AGTGGATATATAGAAGCAGAAGTCATTCCAGCAGAGACAGGACAGGAAACAGCATACTTTCTCTTAAAGTTAGCAGGAAG
ATGGCCAGTAAAAACAATACATACAGATAATGGCAGCAATTTCACCAGTACTGCAGTAAAAGCTGCCTGTTGGTGGGCAG
GGATCAAGCAGGAATTTGGCATTCCCTACAATCCCCAAAGTCAGGGAGTGGTAGAATCTATGAATAATGAATTAAAGAAA
ATTATAGGGCAGGTAAGAGATCAGGCTGAACTTCTTAAGACAGCAGTACAAATGGCAGTATTCATCCACAATTTTAAAAG
AAAAGGGGGGATTGGGGGGTACAGTGCAGGAGAAAGGATAATAGACATAATAGCAACAGACATACAA-------------
--------------------------------ACTAAAGAATTACAAAAACAAATTACAAAAATTCAAAATTTTCGGGTT
TATTACAGGGACAGCAGAGATCCACTTTGGAAAGGACCAGCAAAGCTCCTCTGGAAAGGTGAAGGGGCAGTAGTAATCCA
A------GATAATAGTGACATAAAAGTAGTGCCAAGAAGAAAAGCAAAGATCATTAGGGAATATGGAAAACAGATGGCAG
GTGATGATTGTGTGGCAAGTAGACAGGATGAGGATTAA
>AB480692/B/JP/2004/DR6174
TTTTTGGATGGAATAGATAAGGCCCAAGAAGAACATGAAAGATATCACAGTAATTGGAGAGCAATGGCTAGTGAATTTAA
CATACCACCTGTAGTTGCAAAAGAAATAGTAGCCTGCTGTGATAAATGTCAGCTAAAAGGAGAAGCCATGCATGGACAAG
TAGACTGTAGTCCAGGAATATGGCAACTAGATTGTACACACTTAGAAGGGAAAATTATCCTGGTAGCAGTTCATGTAGCC
AGTGGATACATAGAAGCAGAAGTCATTCCAGCAGAGACAGGACAGGAAACAGCATACTTTCTCTTAAAATTAGCAGGAAG
ATGGCCAGTAAAAACAATACATACAGATAATGGCAGCAATTTCACCAGTACTACAGTAAAGGCTGCCTGTTGGTGGGCAG
GGATCAAGCAGGAATTTGGCATTCCCTACAATCCCCAAAGTCAGGGAGTAGTAGAATCTATGAATAATGAATTAAAGAAA
ATTATAGGGCAGGTAAGAGATCAGGCTGAACATCTTAAGACAGCAGTACAAATGGCAGTATTCATCCACAATTTTAAAAG
AAAAGGGGGGATTGGGGGATACAGTGCAGGGGAAAGGATAATAGACATAATAGCAACAGACATACAA-------------
--------------------------------ACTAAAGAATTACAAAAACAAATTTCAAAAATTCAAAATTTTCGGGTT
TATTACAGGGACAGCAGAGATCCACTTTGGAAAGGACCAGCAAAGCTTCTCTGGAAAGGTGAAGGGGCAGTAGTAATTCA
A------GATAATAGTGACATAAAAGTAGTGCCAAGAAGAAAAGCAAAAATCATTAGGGATTATGGAAAACAGATGGCAG
GTGATGATTGTGTGGCAAGTAGACAGGATGAGGATTAA
>AB480693/B/JP/2004/DR6174
TTTTTGGATGGAATAGATAAAGCCCAAGAAGAACATGAGAGATATCACAGTAATTGGAGAGCAATGGCTAGTGAATTTAA
CATACCACCTGTAGTTGCAAAAGAAATAGTAGCCTGCTGTGATAAATGTCAGCTAAAAGGAGAAGCCATGCATGGACAAG
TAGACTGTAGTCCAGGAATATGGCAACTAGATTGTACACACTTAGAAGGGAAAATTATCCTGGTAGCAGTTCATGTAGCC
AGTGGATACATAGAAGCAGAAGTCATTCCAGCAGAGACAGGACAGGAAACAGCATACTTTCTCTTAAAATTAGCAGGAAG
ATGGCCAGTAAAAACAATACATACAGATAATGGCAGCAATTTCACCAGTACTACAGTAAAGGCTGCCTGTTGGTGGGCAG
GGATCAAGCAGGAATTTGGCATTCCCTACAATCCCCAAAGTCAGGGAGTAGTAGAATCTATGAATAATGAATTAAAGAAA
ATTATAGGGCAGGTAAGAGATCAGGCTGAACATCTTAGGACAGCAGTACAAATGGCAGTATTCATCCACAATTTTAAAAG
AAAAGGGGGGATTGGGGGATACAGTGCAGGGGAAAGGATAATAGACATAATAGCAACAGACATACAA-------------
--------------------------------ACTAAAGAATTACAAAAACAAATTTCAAAAATTCAAAATTTTCGGGTT
TATTACAGGGACAGCAGAGATCCACTTTGGAAAGGACCAGCAAAGCTTCTCTGGAGAGGTGAAGGGGCAGTAGTAATTCA
A------GATAATAGTGACATAAAAGTAGTGCCAAGAAGAAAAGCAAAGATTATTAGGGATTATGGAAAACAGATGGCAG
GTGATGATTGTGTGGCAAGTAGACAGGATGAGGATTAA
>AB480694/B/JP/2004/DR6175
TTTTTAGATGGAATAGATAAGGCCCAAGAAGAACATGAGAAATATCACAGTAATTGGAAAGCAATGGCTAGTGATTTTAA
CCTGCCACCTGTAATAGCAAAAGAAATAGTAGCCTGCTGTAATAAATGTCAGCTAAAAGGAGAAGCCATGCATGGACAAG
TAGACTGTAGCCCAGGAATATGGCAACTAGATTGTACACATTTAGAAGGAAAAGTTATCCTGGTAGCAGTTCATGTAGCC
AGTGGATATATAGAAGCAGAAGTTATTCCAGCAGAAACAGGGCAGGAAACAGCATACTTTATCTTAAAATTAGCAGGAAG
ATGGCCAGTAAAAGTAATACACACAGACAATGGCAGCAATTTCACCAGTACTACAGTTAAGGCCGCCTGTTGGTGGGCAG
GGATCAAGCAGGAATTTGGCATTCCCTACAATCCCCAAAGTCAGGGAGTAGTAGAATCTATGAATAAAGAATTAAAGAAA
ATTATAGGACAAGTAAGAGATCAGGCTGAACATCTTAAGACAGCAGTACAAATGGCAGTATTCATTCACAATTTTAAAAG
AAAAGGGGGGATTGGAGGGTACAGTGCAGGGGAAAGAATAATAGACATAATAGCATCAGACATACAA-------------
--------------------------------ACTAAAGAACTACAAAAACAAATTACAAAAATTCAAAATTTTCGGGTT
TATTACAGGGACAGCAGAGATCCACTTTGGAAAGGACCAGCAAAGCTTCTCTGGAAAGGTGAAGGGGCAGTAGTAATACA
A------GATAATAGTGACATAAAAATAGTGCCAAGAAGAAAAGCAAAAATCATTAGGGACTATGGAAAACAAATGGCAG
GTGATGATTGTGTGGCAAGTAGACAGGATGAGGATTAG
>AB480695/B/JP/2004/DR6175
TTTTTAGATGGAATAGATAAAGCCCAAGAAGAACATGAGAAATATCACAGTAATTGGAGAGCAATGGCTAGTGATTTTAA
CCTGCCACCTGTAATAGCAAAAGAAATAGTAGCCTGCTGTGATAAATGTCAGCTAAAAGGAGAAGCCATGCATGGACAGG
TAGACTGTAGTCCAGGAATATGGCAACTAGATTGTACACATTTAGAAGGAAAAATTATCCTGGTAGCAGTTCATGTAGCC
AGTGGATATATAGAAGCAGAAGTAATTCCAGCAGAAACAGGGCAGGAAACAGCATACTTTATCTTAAAATTAGCAGGAAG
ATGGCCAGTAAAAGTAATACACACAGACAATGGCAGCAATTTCACTAGTACTACAGTTAAGGCCGCCTGTTGGTGGGCAG
GGATCAAGCAGGAATTTGGCATTCCCTACAATCCCCAAAGTCAAGGAGTAGTAGAATCTATGAATAAAGAATTAAAGAAA
ATTATAGGACAAGTAAGAGATCAGGCTGAACATCTTAAGACAGCAGTACAAATGGCAGTATTCATTCACAATTTTAAAAG
AAAAGGGGGGATTGGAGGGTACAGTGCAGGGGAAAGAATAATAGACATAATAGCATCAGACATACAA-------------
--------------------------------ACTAAAGAACTACAAAAACAAATTACAAAAATTCAAAATTTTCGGGTT
TATTACAGGGACAGCAGAGATCCACTTTGGAAAGGACCAGCAAAGCTTCTCTGGAAAGGTGAAGGGGCAGTAGTAATACA
A------GATAATAGTGACATAAAAATAGTGCCAAGAAGAAAAGCAAAAATCATTAGGGACTATGGAAAACAAATGGCAG
GTGATGATTGTGTGGCAAGTAGACAGGATGAGGATTAG
>AB480696/B/JP/2004/DR5913
TTTTTAGATGGAATAGATAAGGCCCAAGAAGAACATGAAAAATATCACAGTAATTGGAGAGCAATGGCTAGTGACTTTAA
CCTGCCACCTGTAGTAGCAAAAGAAATAGTAGCCAGCTGTGATAAATGTCAGCTAAAAGGAGAAGCCATGCATGGTCAAG
TAGACTGTAGCCCAGGAATATGGCAACTAGATTGTACACATTTAGAAGGAAAAGTTATCCTGGTAGCAGTTCATGTAGCC
AGTGGATATATAGAAGCAGAAGTTATTCCAGCAGAGACAGGACAGGAAACAGCATACTTCCTCTTAAAATTAGCAGGAAG
ATGGCCAGTAAAAACAATACATACAGACAATGGCAGCAATTTTACCAGTGCTACAGTTAAGGCCGCCTGTTGGTGGGCAG
GGATCAAGCAGGAATTTGGCATTCCCTACAATCCCCAAAGTCAAGGAGTAGTAGAATCTATGAATAAAGAATTAAAGAAA
ATCATAGGACAGGTAAGAGATCAGGCTGAACATCTTAAGACAGCAGTACAAATGGCAGTTTTCATCCACAATTTTAAAAG
AAAAGGGGGGATTGGGGGGTACAGTGCAGGAGAAAGGATAATAGACATCATAGCAACAGACATACAA-------------
--------------------------------ACTAAAGAATTACAAAACCAAATTACAAAAATTCAAAATTTTCGGGTC
TATTACAGGGACAGCAGAGATCCACTTTGGAAAGGACCAGCAAAGCTTCTCTGGAAAGGTGAAGGGGCAGTAGTAATACA
A------GATAATAGTGAGATAAAAGTAGTGCCAAGAAGAAAAGCAAAAATCATTAGGGATTATGGAAAACAGATGGCAG
GTGATGATTGTGTGGCAAGTAGACAGGATGAGGATTAG
>AB480697/B/JP/2004/DR5913
TTTTTAGATGGAATAGATAAGGCCCAAGAAGAACATGAAAAATATCACAGTAATTGGAGAGCAATGGCTAGTGATTTTAA
CCTGCCACCTGTAGTAGCAAAAGAAATAGTAGCCAGCTGTGATAAATGTCAGCTAAAAGGAGAAGCCATGCATGGACAAG
TAGACTGTAGCCCAGGAATATGGCAACTAGATTGTACACATTTAGAAGGAAAAGTTATCCTGGTAGCAGTCCATGTAGCC
AGTGGATATATAGAAGCAGAAGTTATTCCAGCAGAGACAGGACAGGAAACAGCATACTTCCTCTTAAAATTAGCAGGAAG
ATGGCCAGTAAAAACAGTACATACAGACAATGGCAGCAATTTTACCAGTGCTACAGTTAAGGCCGCCTGTTGGTGGGCGG
GGATCAAGCAGGAATTTGGCATTCCCTACAATCCCCAAAGTCAAGGAGTAGTAGAATCTATGAATAAAGAATTAAAAAAA
ATTATAGGACAGGTAAGAGATCAGGCTGAACATCTGAAGACAGCAGTACAAATGGCAGTATTCATCCACAATTTTAAAAG
AAAAGGGGGGATTGGGGGGTACAGTGCAGGAGAAAGAATAATAGACATCATAGCAACAGACATACAA-------------
--------------------------------ACTAAAGAATTACAAAACCAAATTACAAAAATTCAAAATTTTCGGGTC
TATTACAGGGACAGCAGAGATCCACTTTGGAAAGGACCAGCAAAGCTTCTCTGGAAAGGTGAAGGGGCAGTAGTAATACA
A------GATAATAGTGACATAAAAGTAGTGCCAAGAAGAAAAGCAAAAATCATTAGGGATTATGGAAAACAGATGGCAG
GTGATGATTGTGTGGCAAGTAGACAGGATGAGGATTAG
>AB480698/B/JP/1998/DR1120
TTTTTAGATGGAATAGATAAAGCCCAAGAAGAACATGAGAAATATCACAATAATTGGAGAGCAATGGCTAGTGATTTTAA
CCTGCCACCTATAGTAGCAAAAGAGATAGTAGCCAGCTGTGATAAATGTCAGCTAAAAGGAGAAGCCATGCATGGACAAG
TGGACTGTAGCCCAGGAATATGGCAACTAGATTGTACACATCTAGAAGGAAAAATTATCATAGTAGCAGTTCATGTAGCC
AGTGGATATATAGAAGCAGAAGTTATTCCAGCAGAGACAGGACAGGAAACAGCATACTTTCTCTTAAAGTTAGCAGGAAG
ATGGCCAGTAAAAACAATACATACAGACAATGGCAGCAATTTCACCAGTACTACAGTTAAGGCCGCCTGTTGGTGGGCAG
GGATCAAACAGGAATTTGGTATTCCCTACAATCCTCAAAGTCAAGGAGTAGTAGAATCTATGAATAAAGAATTAAAGAAA
ATTATAGAACAGGTAAGAGATCAGGCTGAACAGCTTAAGACAGCAGTGCAAATGGCAGTATTCATCCACAATTTTAAAAG
AAAAGGGGGGATTGGGGGGTACAGTCCAGGGGACAGAATAATAGACATACTAGCAACAGACATACAA-------------
--------------------------------ACTAAAGAATTACAAAAACAAATTACAAAGATTCAAAATTTTCGGGTC
TATTACAGGGACAGCAGAGATCCACTTTGGAAAGGACCAGCAAAGCTTCTCTGGAAAGGTGAAGGGGCAGTAGTAATACA
A------GATAATAGTGAAATAAAAGTAGTGCCAAGAAGAAAAGCAAAGATCATTAGGGATTATGGAAAACAGATGGCAG
GTGATGATTGTGTGGCAAATAGACAGGATGAGGATTAG
>AB485638/B/US/1991/US2
TTTTTAGATGGAATAGATAAGGCCCAAGACGAACATGAGAAATATCACAGTAATTGGAGAGCAATGGCTAGTGATTTTAA
CCTACCACCTGTAGTAGCAAAAGAAATAGTAGCCAGCTGTGATAAATGTCAGCTAAAAGGAGAAGCCATGCATGGACAGG
TAGACTGTAGTCCAGGAATATGGCAACTAGATTGTACACATTTAGAAGGAAAAGTTATCCTGGTAGCAGTTCATGTAGCC
AGTGGATATATAGAAGCAGAAGTCATTCCAGCAGAGACAGGACAGGAAACAGCATACTTTCTCTTAAAATTAGCAGGAAG
ATGGCCAGTAAAAACAATACACACAGACAATGGCAGCAATTTCACTAGTACTACGGTTAAGGCCGCCTGCTGGTGGGCAG
GGATCAAGCAGGAATTTGGAATTCCCTACAATCCCCAAAGTCAAGGAGTAGTAGAATCCATGAATAAAGAATTAAAGAAA
ATTATAGGACAGGTAAGAGATCAGGCTGAACATCTTAAGACAGCAGTACAAATGGCAGTATTCATCCACAATTTTAAAAG
AAAAGGGGGGATTGGGGGGTACAGTGCAGGGGAAAGAATAGTAGACATAATAGCAACAGACATACAA-------------
--------------------------------ACTAAAGAATTACAAAAACAAATTACAAAAATTCAAAATTTTCGGGTT
TATTACAGGGACAGCAGAGATCCACTTTGGAAAGGACCAGCAAAGCTTCTCTGGAAAGGTGAAGGGGCAGTAGTAATACA
A------GATAATAGTGACATAAAAGTTGTGCCAAGAAGAAAAGTAAAGATCATTAGGGATTATGGAAAACAGATGGCAG
GTGATGATTGTGTGGCAAGTAGACAGGATGAGGATTAG
>AB485639/B/US/1991/US2
TTTTTAGATGGAATAGATAAGGCCCAAGACGAACATGAGAAATATCACAGTAATTGGAGAGCAATGGCTAGTGATTTTAA
CCTACCACCTGTAGTAGCAAAAGAAATAGTAGCCAGCTGTGATAAATGTCAGCTAAAAGGAGAAGCCATGCATGGACAGG
TAGACTGTAGTCCAGGAATATGGCAACTAGATTGTACACATTTAGAAGGAAAAGTTATCCTGGTAGCAGTTCATGTAGCC
AGTGGATATATAGAAGCAGAAGTCATTCCAGCAGAGACAGGACAGGAAACAGCATACTTTCTCTTAAAATTAGCAGGAAG
ATGGCCAGTAAAAACAATACACACAGACAATGGCAGCAATTTCACTAGTACTACGGTTAAGGCCGCCTGCTGGTGGGCAG
GGATCAAGCAGGAATTTGGCATTCCCTACAATCCCCAAAGTCAAGGAGTAGTAGAATCCATGAATAAAGAATTAAAGAAA
ATTATAGGACAGGTAAGAGATCAGGCTGAACATCTTAAGACAGCAGTACAAATGGCAGTATTCATCCACAATTTTAAAAG
AAAAGGGGGGATTGGGGGGTACAGTGCAGGGGAAAGAATAGTAGACATAATAGCAACAGACATACAA-------------
--------------------------------ACTAAAGAATTACAAAAACAAATTACAAAAATTCAAAATTTTCGGGTT
TATTACAGGGACAGCAGAGATCCACTTTGGAAAGGACCAGCAAAGCTTCTCTGGAAAGGTGAAGGGGCAGTAGTAATACA
A------GATAATAGTGACATAAAAGTTGTGCCAAGAAGAAAAGTAAAGATCATTAGGGATTATGGAAAACAGATGGCAG
GTGATGATTGTGTGGCAAGTAGACAGGATGAGGATTAG
>AB485640/B/US/1991/US2
TTTTTAGATGGAATAGATAAGGCCCAAGACGAACATGAGAAATATCACAGTAATTGGAGAGCAATGGCTAGTGATTTTAA
CCTACCACCTGTAGTAGCAAAAGAAATAGTAGCCAGCTGTGATAAATGTCAGCTAAAAGGAGAAGCCATGCATGGACAGG
TAGACTGTAGTCCAGGAATATGGCAACTAGATTGTACACATTTAGAAGGAAAAGTTATCCTGGTAGCAGTTCATGTAGCC
AGTGGATATATAGAAGCAGAAGTCATTCCAGCAGAGACAGGACAGGAAACAGCATACTTTCTCTTAAAATTAGCAGGAAG
ATGGCCAGTAAAAACAATACACACAGACAATGGCAGCAATTTCACTAGTACTACGGTTAAGGCCGCCTGCTGGTGGGCAG
GGATCAAGCAGGAATTTGGAATTCCCTACAATCCCCAAAGTCAAGGAGTAGTAGAATCCATGAATAAAGAATTAAAGAAA
ATTATAGGACAGGTAAGAGATCAGGCTGAACATCTTAAGACAGCAGTACAAATGGCAGTATTCATCCACAATTTTAAAAG
AAAAGGGGGGATTGGGGGGTACAGTGCAGGGGAAAGAATAGTAGACATAATAGCAACAGACATACAA-------------
--------------------------------ACTAAAGAATTACAAAAACAAATTACAAAAATTCAAAATTTTCGGGTT
TATTACAGGGACAGCAGAGATCCACTTTGGAAAGGACCAGCAAAGCTTCTCTGGAAAGGTGAAGGGGCAGTAGTAATACA
A------GATAATAGTGACATAAAAGTTGTGCCAAGAAGAAAAGTAAAGATCATTAGGGATTATGGAAAACAGATGGCAG
GTGATGATTGTGTGGCAAGTAGACAGGATGAGGATTAG
>AB485641/B/BR/1990/BZ167
TTTTTAGATGGAATAGACAAGGCCCAAGAGGAACATGAGAAATATCACAGTAATTGGAGAGCAATGGCTAGTGATTTTAA
CCTGCCACCTGTAGTAGCAAAAGAAATAGTAGCCAGCTGTGACAAATGTCAGCTAAAAGGAGAAGCTATGCATGGACAAG
TAGACTGTAGTCCAGGAATATGGCAGCTAGATTGTACACATTTAGAAGGAAAAATTATCCTGGTAGCAGTTCATGTAGCC
AGTGGATATATAGAAGCAGAAGTTATTCCAGCAGAGACAGGGCAGGAAACAGCATACTTTATCTTAAAATTAGCAGGAAG
ATGGCCAGTAAAAACAATACATACAGACAATGGCAGCAATTTCACCAGTACCGCGGTTAAGGCCGCCTGTTGGTGGGCGG
GGGTCAAGCAGGAATTTGGCATTCCCTACAATCCCCAAAGTCAAGGAGTAGTAGAATCTATGAATAAGGAATTAAAGAAA
ATTATAGGACAGGTAAGAGACCAGGCTGAACATCTTAAGACAGCAGTACAAATGGCAGTACTCATCCACAATTTTAAAAG
AAAAGGGGGGATTGGGAGGTACAGTGCAGGGGAAAGAATAATAGACATAATAGCAACAGACTTACAA-------------
--------------------------------ACTACAGAATTACAAAAACAAATTACAAAAATTCAAAATTTTCGGGTT
TATTACAGAGACAGCAGAGACCCACTTTGGAAAGGACCAGCAAAGCTTCTCTGGAAAGGTGAAGGGGCAGTAGTAATACA
A------GATAATAGTGACATAAAAGTAGTGCCAAGAAGAAAAGTAAAGATCATAAGGGATTATGGAAAACAGATGGCAG
GTGATGATTGTGTGGCAGGTAGACAGGATGAGGATTAA
>AB485642/B/BR/1990/BZ167
TTTTTAGATGGAATAGATAAGGCCCAAGAGGAACATGAGAAATATCACAGTAATTGGAGAGCAATGGCTAGTGATTTTAA
CCTGCCACCTGTAGTAGCAAAAGAAATAGTAGCCAGCTGTGACAAATGTCAGCTAAAAGGAGAAGCTATGCATGGACAAG
TAGACTGTAGTCCAGGAATATGGCAACTAGATTGTACACATTTAGAAGGAAAAATTATCCTGGTAGCAGTTCATGTAGCC
AGTGGATACATAGAAGCAGAAGTTATTCCAGCAGAGACAGGGCAGGAAACAGCATACTTTATCTTAAAATTAGCAGGAAG
ATGGCCAGTAAAAACAATACATACAGACAATGGCAGCAATTTCACCAGTACTGCGGTTAAGGCCGCCTGTTGGTGGGCGG
GGGTCAAGCAGGAATTTGGCATTCCCTACAATCCCCAAAGTCAAGGAGTAGTAGAATCTATGAATAAGGAATTAAAGAAA
ATTATAGGACAGGTAAGAGACCAGGCTGAACATCTTAAGACAGCAGTACAAATGGCAGTACTCATCCACAATTTTAAAAG
AAAAGGGGGGATTGGGAGGTACAGTGCAGGGGAAAGAATAATAGACATAATAGCAACAGACTTACAA-------------
--------------------------------ACTACAGAATTACAAAAACAAATTACAAAAATTCAAAATTTTCGGGTT
TATTACAGAGACAGCAGAGACCCACTTTGGAAAGGACCAGCAAAGCTTCTCTGGAAAGGTGAAGGGGCAGTAGTAATACA
A------GATAATAGTGACATAAAAGTAGTGCCAAGAAGAAAAGTAAAGATCATTAGGGACTATGGAAAACAGATGGCAG
GTGATGATTGTGTGGCAGGTAGACAGGATGAGGATTAA
>AB564744/B/JP/-/DR1673
TTTTTAGATGGAATAGATAAGGCCCAAGAAGAACATGAGAAATATCACAGTAATTGGAGAGCAATGGCTAGTGATTTTAA
CCTGCCACCTGTAATAGCAAAAGAAATAGTAGCCAGCTGTGATAAATGTCAGCTAAAAGGAGAAGCCATGCATGGACAAG
TAGACTGTAGTCCAGGAATATGGCAACTAGATTGTACACACCTAGAAGGAAAAATTATCCTGGTAGCAGTTCATGTGGCC
AGTGGATATATAGAAGCAGAAGTTATTCCAGCAGAAACAGGGCAGGAAACAGCATACTTCCTCTTAAAATTAGCAGGAAG
ATGGCCAGTAAAAGTAATACATACAGACAATGGCAGCAATTTCACCAGTACTACAGTTAAGGCCGCCTGTTGGTGGGCGG
GGATCAAGCAGGAATTTGGTATTCCCTACAATCCCCAAAGTCAAGGAGTAGTGGAATCTATGAATAAAGAATTAAAGAAA
ATTATAGGACAGGTAAGAGATCAAGCTGAACATCTCAAAACAGCAGTACAAATGGCAGTATTCATCCACAATTTTAAAAG
AAAAGGGGGGATTGGGGGGTACAGTGCAGGGGAAAGAATAGTAGACATAATAGCAACAGACATACAA-------------
--------------------------------ACTAAAGAATTACAAAAACAAATTACAAAAATTCAAAATTTTCGGGTT
TATTACAGGGACAGCAGAGATCCACTTTGGAAAGGACCAGCAAAGCTTCTTTGGAAAGGTGAAGGGGCAGTAGTAATACA
A------GATAATAGTGACATAAAGGTAGTGCCAAGAAGAAAAGCAAAGATCATTAGGGATTATGGAAAACAGATGGCAG
GTGATGATTGTGTGGCAAGTAGACAGGATGAGGATTAG
>AB564745/B/JP/-/DR1673
TTTTTAGATGGAATAGACAAGGCCCAAGAAGAACATGAGAAATATCACAGTAATTGGAGAGCAATGGCTAGTGATTTTAA
CCTGCCACCTATAATAGCAAAAGAAATAGTAGCCAGCTGTGATAAATGTCAGCTAAAAGGAGAAGCCATGCATGGACAAG
TAGACTGTAGTCCAGGAATATGGCAACTAGATTGTACACACCTAGAAGGAAAAATTATCCTGGTAGCAGTTCATGTGGCC
AGTGGATATATAGAAGCAGAAGTTATTCCAGCAGAAACAGGGCAGGAAACAGCATACTTCCTCTTAAAATTAGCAGGAAG
ATGGCCAGTAAAAGTAATACATACAGACAATGGCAGCAATTTCACCAGTACTACAGTTAAGGCCGCCTGTTGGTGGGCGG
GGATCAAGCAGGAATTTGGCATTCCCTACAATCCCCAAAGTCAAGGAGTAGTAGAATCTATGAATAAAGAATTAAAGAAA
ATTATAGGACAGGTAAGAGATCAGGCTGAACATCTCAAGACAGCAGTACAAATGGCAGTATTCATCCACAATTTTAAAAG
AAAAGGGGGGATTGGGGGGTACAGTGCAGGGGAAAGAATAGTAGACATAATAGCAACAGACATACAA-------------
--------------------------------ACTAAAGAATTACAAAAACAAATTACAAAAATTCAAAATTTTCGGGTT
TATTACAGGGACAGCAGAGATCCACTTTGGAAAGGACCAGCAAAGCTTCTTTGGAAAGGTGAAGGGGCAGTAGTAATACA
A------GATAATAGTGACATAAAGGTAGTGCCAAGAAGAAAAGCAAAGATCATTAGGGATTATGGAAAACAGATGGCAG
GTGATGATTGTGTGGCAAGTAGACAGGATGAGGATTAG
>AB564746/B/JP/-/DR2735
TTTTTAGATGGAATAGATAAGGCCCAAGAAGAACATGAGAAATATCACAGTAATTGGAGAGCAATGGCTAGTGATTTTAA
CCTGCCACCTGTAATAGCAAAAGAAATAGTAGCCAGCTGTGATAAATGTCAGCTAAAAGGAGAAGCCATGCATGGACAAG
TAGACTGTAGTCCAGGAATATGGCAACTAGATTGTACACATCTAGAAGGAAAAATTATCCTGGTAGCAGTTCATGTGGCC
AGTGGATATATAGAAGCAGAAGTTATTCCAGCAGAAACAGGGCAGGAAACAGCATACTTCCTCTTAAAATTAGCAGGAAG
ATGGCCAGTAAAAGTAATACATACAGACAATGGCAGCAATTTCACCAGTACTACAGTCAAGGCCGCCTGTTGGTGGGCGG
GAATCAAACAGGAATTTGGCATTCCATACAATCCCCAAAGTCAAGGAGTAGTAGAATCTATGAATAAAGAATTAAAGAAA
ATTATAGGACAGGTAAGAGATCAGGCTGAACATCTCAAGACAGCAGTACAAATGGCAGTATTCATCCACAATTTTAAAAG
AAAAGGGGGGATTGGGGGGTACAGTGCAGGGGAAAGAATAATAGACATAATAGCAACAGACATACAA-------------
--------------------------------ACTAAAGAATTACAAAAACAAATTACAAAAATTCAAAATTTTCGGGTT
TATTACAGGGACAACAGAGATCCACTTTGGAAAGGACCAGCAAAGCTTCTTTGGAAAGGTGAAGGGGCAGTAGTAATACA
G------GATAATAGTGACATAAAGGTAGTGCCAAGAAGAAAAGCAAAGATCATTAGGGATTATGGAAAACAGATGGCAG
GTGATGATTGTGTGGCAAGTAGACAGGATGAGGATTAG
>AB565495/B/JP/-/JRC03B
TTTTTGGATGGAATAGATAAGGCCCAAGAAGAACATGAGAAATATCACAGTAATTGGAGAGCAATGGCTAGCGACTTTAA
CCTACCACCTGTAGTTGCAAAGGAAATAGTAGCCAGCTGTGATAAATGTCAGCTAAAAGGAGAAGCCATGCATGGACAAG
TAGACTGTAGTCCAGGAATATGGCAACTAGATTGTACACATTTAGAAGGGAAAATTATCCTGGTAGCAGTTCATGTAGCC
AGTGGATATATAGAAGCAGAAGTCATTCCAGCAGAGACAGGACAGGAAACAGCATACTTTCTCTTAAAATTAGCAGGAAG
ATGGCCAGTAAAAACAATACATACAGATAATGGCAGCAATTTCACCAGTACTACAGTAAAGGCTGCCTGTTGGTGGGCAG
GGATCAAGCAGGAATTTGGCATTCCCTACAATCCCCAAAGTCAGGGAGTAGTAGAATCTATGAATAATGAATTAAAGAAA
ATTATAGGGCAAGTAAGAGATCAGGCTGAACATCTTAAGACAGCAGTACAAATGGCAGTATTCATCCACAATTTTAAAAG
AAAAGGGGGGATTGGGGGGTACAGTGCAGGGGAAAGGATAGTAGACATAATAGCAACAGACATACAA-------------
--------------------------------ACTAAAGAATTACAAAAACAAATTACAAAAATTCAAAATTTTCGGGTT
TATTACAGGGACAGCAGAGATCCACTTTGGAAAGGACCAGCAAAGCTTCTCTGGAAAGGTGAAGGGGCAGTAGTAATTCA
A------GATAATAGTGACATAAAAGTAGTGCCAAGGAGAAAAGCAAAGATCATTAGGGATTATGGAAAACAGATGGCAG
GTGATGATTGTGTGGCAAGTAGACAGGATGAGGATTAA
>AB565496/B/JP/-/JRC03B
TTTTTGGATGGAATAGATAAGGCCCAAGAAGAACATGAGAAATATCACAGTAATTGGAGAGCAATGGCTAGCGACTTTAA
CCTACCACCTGTAGTTGCAAAGGAAATAGTAGCCAGCTGTGATAAATGTCAGCTAAAAGGAGAAGCCATGCATGGACAAG
TAGACTGTAGTCCAGGAATATGGCAACTAGATTGTACACATTTAGAAGGGAAAATTATCCTGGTAGCAGTTCATGTAGCC
AGTGGATATATAGAAGCAGAAGTCATTCCAGCAGAGACAGGACAGGAAACAGCATACTTTCTCTTAAAATTAGCAGGAAG
ATGGCCAGTAAAAACAATACATACAGATAATGGCAGCAATTTCACCAGTACTACAGTAAAGGCTGCCTGTTGGTGGGCAG
GGATCAAGCAGGAATTTGGCATTCCCTACAATCCCCAAAGTCAGGGAGTAGTAGAATCTATGAATAATGAATTAAAGAAA
ATTATAGGGCAAGTAAGAGATCAGGCTGAACATCTTAAGACAGCAGTACAAATGGCAGTATTCATCCACAATTTTAAAAG
AAAAGGGGGGATTGGGGGGTACAGTGCAGGGGAAAGGATAGTAGACATAATAGCAACAGACATACAA-------------
--------------------------------ACTAAAGAATTACAAAAACAAATTACAAAAATTCAAAATTTTCGGGTT
TATTACAGGGACAGCAGAGATCCACTTTGGAAAGGACCAGCAAAGCTTCTCTGGAAAGGTGAAGGGGCAGTAGTAATTCA
A------GATAATAGTGACATAAAAGTGGTGCCAAGGAGAAAAGCAAAGATCATTAGGGATTATGGAAAACAGATGGCAG
GTGATGATTGTGTGGCAAGTAGACAGGATGAGGATTAA
>AB565497/B/JP/-/JRC05B
TTTTTAGATGGAATAGATAAGGCCCAAGAAGACCATGAAAAATATCACAGTAATTGGAGAGCAATGGCTAGTGATTTTAA
CCTGCCACCAGTAGTAGCAAAAGAAATAGTAGCCAGCTGTGATAAATGCCAGCTAAAAGGAGAAGCCATGCATGGACAAG
TAGACTGTAGTCCAGGAATATGGCAACTAGATTGTACACATCTAGAAGGAAAAGTTATCCTGGTAGCAGTTCATGTAGCC
AGTGGATACATAGAAGCAGAAGTTATTCCAGCAGAGACAGGGCAGGAAACAGCATACTTTATTTTAAAATTAGCAGGAAG
ATGGCCAGTAAAAGCAATACATACAGACAATGGCAGCAATTTCACTAGCACTACAGTTAAGGCCGCCTGCTGGTGGGCGG
GGATCAAGCAGGAATTTGGAATCCCCTACAATCCCCAAAGTCAAGGGGTAGTAGAATCTCTAAATAAAGAATTAAAGAAA
ATTATAGGACAGGTAAGAGATCAGGCTGAACATCTTAAGACAGCAGTACAAATGGCAGTATTCATCCACAATTTTAAAAG
AAAAGGGGGGATTGGGGGGTACTGTGCAGGGGAAAGAATAATAGATATAATAGCAACAGACATACAA-------------
--------------------------------ACTAAAGAATTACAAAACCAAATTACAAAAATTCAAAATTTTCGGGTT
TATTACAGGGACAGCAGAGATCCACTTTGGAAAGGACCAGCAAAGCTTCTCTGGAAAGGTGAAGGGGCAGTAGTAATACA
A------GATAATAGTGACATAAAAGTAGTGCCTAGAAGAAAAGCAAAGATCATTAGGGATTATGGAAAACAGATGGCAG
GTGATGGTTGTGTGGCAAGTAGACAGGATGAGGATTAG
>AB565498/B/JP/-/JRC05B
TTTTTAGATGGAATAGATAAGGCCCAAGAAGACCATGAAAAATATCACAGTAATTGGAGAGCAATGGCTAGTGATTTTAA
CCTGCCACCAGTAGTAGCAAAAGAAATAGTAGCCAGCTGTGATAAATGCCAGCTAAAAGGAGAAGCCATGCATGGACAAG
TAGACTGTAGTCCAGGAATATGGCAACTAGATTGTACACATCTAGAAGGAAAAGTTATCCTGGTAGCAGTTCATGTAGCC
AGTGGATACATAGAAGCAGAAGTTATTCCAGCAGAGACAGGGCAGGAAACAGCATACTTTATTTTAAAATTAGCAGGAAG
ATGGCCAGTAAAAGCAATACATACAGACAATGGCAGCAATTTCACTAGCACTACAGTTAAGGCCGCCTGCTGGTGGGCGG
GGATCAAGCAGGAATTTGGAATCCCCTACAATCCCCAAAGTCAAGGGGTAGTAGAATCTCTAAATAAAGAATTAAAGAAA
ATTATAGGACAGGTAAGAGATCAGGCTGAACATCTTAAGACAGCAGTACAAATGGCAGTATTCATCCACAATTTTAAAAG
AAAAGGGGGGATTGGGGGGTACTGTGCAGGGGAAAGAATAATAGATATAATAGCAACAGACATACAA-------------
--------------------------------ACTAAAGAATTACAAAACCAAATTACAAAAATTCAAAATTTTCGGGTT
TATTACAGGGACAGCAGAGATCCACTTTGGAAAGGACCAGCAAAGCTTCTCTGGAAAGGTGAAGGGGCAGTAGTAATACA
A------GATAATAGTGACATAAAAGTAGTGCCTAGAAGAAAAGCAAAGATCATTAGGGATTATGGAAAACAGATGGCAG
GTGATGGTTGTGTGGCAAGTAGACAGGATGAGGATTAG
>AB565499/B/JP/-/JRC53B
TTTTTGGATGGAATAGATAAGGCCCAAGAAGAACATGAGAAATATCACAATAATTGGAGAGCAATGGCTAGTGATTTTAA
CATACCACCTGTAGTTGCAAAAGAAATAGTTGCCTGCTGTGATAAATGCCAGATAAAAGGAGAAGCCATGCATGGACAAG
TAGACTGTAGTCCAGGAATATGGCAACTAGATTGTACACACTTAGAAGGAAAAATTATCCTGGTAGCAGTTCATGTAGCC
AGTGGATATATAGAAGCAGAAGTCATTCCAGCAGAGACAGGACAGGAAACAGCATACTTTCTCTTAAAATTAGCAGGAAG
ATGGCCAGTAAAAACAATACATACAGATAATGGCAGCAATTTCACCAGTACTACAGTAAAGGCTGCCTGTTGGTGGGCAG
GGATCAAGCAGGAATTTGGCATTCCCTACAATCCCCAAAGTCAGGGAGTAGTAGAATCTATGAATAATGAATTAAAGAAA
ATTATAGGGCAGGTAAGAGATCAGGCTGAGCATCTTAAGACAGCAGTACAAATGGCAGTATTCATCCACAATTTTAAGAG
AAAAGGGGGGATTGGGGGGTACAGTGCAGGGGAAAGGATAGTAGACATAATAGCAACAGACATACAA-------------
--------------------------------ACTAAAGAATTACAAAAACAAATTACAAAAATTCAAAATTTTCGGGTT
TATTACAGGGACAGCAGAGATCCACTTTGGAAAGGACCAGCAAAGCTTCTCTGGAAAGGTGAAGGGGCAGTAGTAATTCA
A------GATAATAGTGACATAAAAGTAGTGCCAAGAAGAAAAGCAAAGATCATTAGGGATTATGGAAAACAGATGGCAG
GTGATGATTGTGTGGCAAGTAGACAGGATGAGGATTAA
>AB565500/B/JP/-/JRC53B
TTTTTGGATGGAATAGATAAGGCCCAAGAAGAACATGAGAAATATCACAATAATTGGAGAGCAATGGCTAGTGATTTTAA
CATACCACCTGTAGTTGCAAAAGAAATAGTTGCCTGCTGTGATAAATGCCAGATAAAAGGAGAAGCCATGCATGGACAAG
TAGACTGTAGTCCAGGAATATGGCAACTAGATTGTACACACTTAGAAGGAAAAATTATCCTGGTAGCAGTTCATGTAGCC
AGTGGATATATAGAAGCAGAAGTCATTCCAGCAGAGACAGGACAGGAAACAGCATACTTTCTCTTAAAATTAGCAGGAAG
ATGGCCAGTAAAAACAATACATACAGATAATGGCAGCAATTTCACCAGTACTACAGTAAAGGCTGCCTGTTGGTGGGCAG
GGATCAAGCAGGAATTTGGCATTCCCTACAATCCCCAAAGTCAGGGAGTAGTAGAATCTATGAATAATGAATTAAAGAAA
ATTATAGGGCAGGTAAGAGATCAGGCTGAGCATCTTAAGACAGCAGTACAAATGGCAGTATTCATCCACAATTTTAAGAG
AAAAGGGGGGATTGGGGGGTACAGTGCAGGGGAAAGGATAGTAGACATAATAGCAACAGACATACAA-------------
--------------------------------ACTAAAGAATTACAAAAACAAATTACAAAAATTCAAAATTTTCGGGTT
TATTACAGGGACAGCAGAGATCCACTTTGGAAAGGACCAGCAAAGCTTCTCTGGAAAGGTGAAGGGGCAGTAGTAATTCA
A------GATAATAGTGACATAAAAGTAGTGCCAAGAAGAAAAGCAAAGATCATTAGGGATTATGGAAAACAGATGGCAG
GTGATGATTGTGTGGCAAGTAGACAGGATGAGGATTAA
>AB565501/B/JP/-/JRC65B
TTTTTAGATGGAATAGATAAGGCCCAAGATGAACATGAGAAATATCATAGCAACTGGAGAGCAATGGCTAGTGATTTCAA
CCTACCACCGGTAGTAGCAAAAGAAATAGTAGCCAGCTGTGATAAATGTCAGCTAAAAGGAGAAGCCATGCATGGACAAG
TAGACTGTAGCCCAGGAATATGGCAGCTAGATTGTACACATTTAGAAGGAAAAATTATCCTGGTAGCAGTTCATGTAGCC
AGTGGATATATAGAAGCAGAAGTTATTCCAGCAGAGACAGGGCAGGAAACAGCATACTTTATCCTAAAATTAGCAGGAAG
ATGGCCAGTGAAAACAATACATACAGACAATGGCAGCAATTTCACCAGTAATGCAGTTAAGGCCGCCTGTTGGTGGGCGG
GGATCAAGCAGGACTTTGGCATTCCCTACAATCCCCAAAGTCAAGGAGTAGTAGAGTCTATGAATAAAGAATTAAAGAAA
ATTATAGGACAGGTCAGAGATCAAGCTGAACATCTTAAGACAGCAGTACAAATGGCAGTATTCATCCACAATTTTAAAAG
AAAAGGGGGGATTGGGGGTTACAGTGCAGGGGAAAGAATAGTAGACATAATAGCAACAGACATACAA-------------
--------------------------------ACTAGAGAACTACAAAAACAAATTACAAAAATCCAAAATTTTCGGGTT
TATTACAGGGACAGCAGAGATCCACTTTGGAAAGGACCAGCAAAGCTCCTTTGGAAAGGTGAAGGGGCAGTAGTAATACA
A------GATAATAGTGACATAAAGGTAGTGCCAAGAAGAAAAGTAAAGATCATTAGGGACTATGGCAAACAGATGGCAG
GTGACGATTGTGTGGCAAGTAGACAGGATGAGGATTAA
>AB565502/B/JP/-/JRC65B
TTTTTAGATGGAATAGATAAGGCCCAAGATGAACATGAGAAATATCATAGCAACTGGAGAGCAATGGCTAGTGATTTCAA
CCTACCACCGGTAGTAGCAAAAGAAATAGTAGCCAGCTGTGATAAATGTCAGCTAAAAGGAGAAGCCATGCATGGACAAG
TAGACTGTAGCCCAGGAATATGGCAGCTAGATTGTACACATTTAGAAGGAAAAATTATCCTGGTAGCAGTTCATGTAGCC
AGTGGATATATAGAAGCAGAAGTTATTCCAGCAGAGACAGGGCAGGAAACAGCATACTTTATCCTAAAATTAGCAGGAAG
ATGGCCAGTGAAAACAATACATACAGACAATGGCAGCAATTTCACCAGTAATGCAGTTAAGGCCGCCTGTTGGTGGGCGG
GGATCAAGCAGGACTTTGGCATTCCCTACAATCCCCAAAGTCAAGGAGTAGTAGAGTCTATGAATAAAGAATTAAAGAAA
ATTATAGGACAGGTCAGAGATCAAGCTGAACATCTTAAGACAGCAGTACAAATGGCAGTATTCATCCACAATTTTAAAAG
AAAAGGGGGGATTGGGGGTTACAGTGCAGGGGAAAGAATAGTAGACATAATAGCAACAGACATACAA-------------
--------------------------------ACTAGAGAACTACAAAAACAAATTACAAAAATCCAAAATTTTCGGGTT
TATTACAGGGACAGCAGAGATCCACTTTGGAAAGGACCAGCAAAGCTCCTTTGGAAAGGTGAAGGGGCAGTAGTAATACA
A------GATAATAGTGACATAAAGGTAGTGCCAAGAAGAAAAGTAAAGATCATTAGGGACTATGGCAAACAGATGGCAG
GTGATGATTGTGTGGCAAGTAGACAGGATGAGGATTAA
>AB604948/B/JP/-/DR1777
TTTTTAGATGGAATAGATAAAGCCCAAGAAGAACATGAAAAATATCACAATAATTGGAGAGCAATGGCTAGTGATTTTAA
CCTGCCACCTGTAGTAGCAAAAGAAATAGTAGCCAGCTGTGATAAATGTCAGCTAAAAGGAGAAGCCATGCATGGACAAG
TAGATTGTAGTCCAGGAATATGGCAACTAGATTGTACACATTTAGAAGGAAAGGTTATCCTGGTAGCAGTTCATGTAGCC
AGTGGCTATATAGAAGCAGAAGTTATTCCAGCAGAGACAGGGCAGGAAACAGCATACTTCCTCTTAAAATTAGCAGGAAG
ATGGCCAGTAAAAGTGATACATACAGACAATGGCAGCAATTTCACCAGTAGTACTGTTAAGGCCGCCTGTTGGTGGGCGG
GGATTAAGCAGGAATTTGGCATTCCCTACAATCCCCAAAGTCAAGGAGTAGTAGAATCTATGAATAAAGAATTAAAGAAA
ATTATAGGACAAGTAAGAGATCAGGCTGAACATCTTAAGACAGCAGTACAAATGGCAGTATTCATCCACAATTTTAAAAG
AAAAGGGGGGATTGGGGGGTACAGTGCAGGGGAAAGAATAGTAGACATAATAGCAACAGACATACAA-------------
--------------------------------ACTAAAGAACTACAAAAACAAATTACAAAAATTCAAAATTTTCGGGTT
TATTACAGGGACAGCAGAGATCCACTTTGGAAAGGACCAGCAAAGCTTCTCTGGAAAGGTGAAGGGGCAGTAGTAATACA
A------GATAATAGTGACATAAAAGTAGTGCCAAGAAGGAAAGCAAAAATCATTAGGGATTATGGAAAACAGATGGCAG
GTGATGATTGTGTGGCAAGTAGACAGGATGAGGATTAA
>AB604949/B/JP/-/DR2735
TTTTTAGATGGAATAGATAAGGCCCAAGAAGAACATGAGAAATATCACAGTAATTGGAGAGCAATGGCTAGTGATTTTAA
CCTGCCACCTGTAATAGCAAAAGAAATAGTAGCCAGCTGTGATAAATGTCAGCTAAAAGGAGAAGCCATGCATGGACAAG
TAGACTGTAGTCCAGGAATATGGCAACTAGATTGTACACATCTAGAAGGAAAAATTATCCTGGTAGCAGTTCATGTGGCC
AGTGGATATATAGAAGCAGAAGTTATTCCAGCAGAAACAGGGCAGGAAACAGCATACTTCCTCTTAAAATTAGCAGGAAG
ATGGCCAGTAAAAGTAATACATACAGACAATGGCAGCAATTTCACCAGTACTACAGTCAAGGCCGCCTGTTGGTGGGCGG
GAATCAAACAGGAATTTGGCATTCCATACAATCCCCAAAGTCAAGGAGTAGTAGAATCTATGAATAAAGAATTAAAGAAA
ATTATAGGACAGGTAAGAGATCAGGCTGAACATCTCAAGACAGCAGTACAAATGGCAGTATTCATCCACAATTTTAAAAG
AAAAGGGGGGATTGGGGGGTACAGTGCAGGGGAAAGAATAGTAGACATAATAGCAACAGACATACAA-------------
--------------------------------ACTAAAGAATTACAAAAACAAATTACAAAAATTCAAAATTTTCGGGTT
TATTACAGGGACAGCAGAGATCCACTTTGGAAAGGACCAGCAAAGCTTCTTTGGAAAGGTGAAGGGGCAGTAGTAATACA
G------GATAATAGTGACATAAAGGTAGTGCCAAGAAGAAAAGCAAAGATCATTAGGGATTATGGAAAACAGATGGCAG
GTGATGATTGTGTGGCAAGTAGACAGGATGAGGATTAG
>AB604950/B/JP/-/DR5929
TTCTTAGATGGGATAGATAAGGCCCAAGAAGAACATGAGAAATATCATAGTAATTGGAGAGCAATGGTTAGTGATTTTAA
CCTGCCACCTATAGTAGCAAAAGAAATAGTAGCCAGCTGTGACAAATGTCAGTTAAAAGGAGAAGCCATGCATGGACAAG
TAGACTGTAGTCCAGGAATATGGCAGCTAGATTGTACACACTTAGAAGGAAAAATTATCCTGGTAGCAGTTCATGTGGCC
AGTGGGTATATAGAAGCAGAAGTTATTCCAGCAGAGACAGGGCAAGAAACAGCATATTTTATCTTAAAATTAGCAGGAAG
ATGGCCAGTAAAAACAATACACACAGACAATGGTGGCAATTTCATCAGTACTGCGGTTAAGGCCGCCTGTTGGTGGGCAG
GGATCAAGCAAGAATTTGGTATTCCCTACAATCCCCAAAGTCAAGGAGTAGTAGAATCCATGAATAAAGAATTAAAGAAA
ATTATAGGACAGGTAAGAGATCAGGCTGAACATCTTAAAACAGCAGTGCAAATGGCAGTATTCATCCACAATTTTAAAAG
AAAAGGGGGGATTGGGGGGTACAGTGCAGGGGAAAGAATAATAGACATGATAGCAACAGACATACAA-------------
--------------------------------ACTAAAGAACTACAAAACCAAATTACAAAAATTTCAAAATTTCGGGTT
TATTACAGGGACAGCAGAGATCCACTTTGGAAAGGACCAGCAAAGCTTCTCTGGAAAGGTGAAGGGGCAGTAGTAATACA
A------GATAATAGTGAGATAAAAGTAGTGCCAAGAAGAAAAGCAAAAATCATTAAAGATTATGGAAAACAGATGGCAG
GTGATGATTGTGTGGCAAGTAGACAGGATGAGAATTAG
>AB604951/B/JP/-/DR5929
TTCTTAGATGGGATAGATAAGGCCCAAGAAGAACATGAGAAATATCATAGTAATTGGAGAGCAATGGTTAGTGATTTTAA
CCTGCCACCTATAGTAGCAAAAGAAATAGTAGCCAGCTGTGACAAATGTCAGTTAAAAGGAGAAGCCATGCATGGACAAG
TAGACTGTAGTCCAGGAATATGGCAGCTAGATTGTACACACTTAGAAGGAAAAATTATCCTGGTAGCAGTTCATGTGGCC
AGTGGGTATATAGAAGCAGAAGTTATTCCAGCAGAGACAGGGCAAGAAACAGCATATTTTATCTTAAAATTAGCAGGAAG
ATGGCCAGTAAAAACAATACACACAGACAATGGTGGAAATTTCATCAGTACTGCGGTTAAGGCCGCCTGTTGGTGGGCGG
GGATCAAGCAAGAATTTGGTATTCCCTACAATCCCCAAAGTCAAGGAGTAGTAGAATCCATGAATAAAGAATTAAAGAAA
ATTATAGGACAGGTAAGAGATCAGGCTGAACATCTTAAAACAGCAGTGCAAATGGCAGTATTCATCCACAATTTTAAAAG
AAAAGGGGGGATTGGGGGGTACAGTGCAGGGGAAAGAATAATAGACATGATAGCAACAGACATACAA-------------
--------------------------------ACTAAAGAACTACAAAACCAAATTACAAAAATTTCAAAATTTCGGGTT
TATTACAGGGACAGCAGAGATCCACTTTGGAAAGGACCAGCAAAGCTTCTCTGGAAAGGTGAAGGGGCAGTAGTAATACA
A------GATAATAGTGAGATAAAAGTAGTGCCAAGAAGAAAAGCAAAAATCATTAAAGATTATGGAAAACAGATGGCAG
GTGATGATTGTGTGGCAAGTAGACAGGATGAGAATTAG
>AB641836/B/JP/-/pJRC57B09
TTTTTGGATGGAATAGATAAGGCCCAAGAAGATCATGAGAGATATCACACTAATTGGAGAGCAATGGTTAGTGATTTCAA
CCTACCACCTATAGTAGCAAAAGAAATAGTAGCCAGCTGTGATAAATGCCAACTAAAAGGAGAAGCCATGCATGGACAAG
TAGACTGTAGTCCAGGAATATGGCAACTAGATTGTACACATGTAGAAGGAAAAGTTATCTTGGTAGCAGTTCATGTAGCC
AGTGGATATATAGAAGCAGAAGTTATTCCAGCAGAAACAGGGCAGGAAACAGCATACTTTCTCTTAAAATTAGCAGGAAG
GTGGCCAGTAAAAACAATACATACAGACAATGGCAGCAATTTCACCAGTACTACGGTTAAGGCCGCCTGTTGGTGGGCAG
GGATCAAGCAGGAATTTGGCATTCCCTACAATCCCCAAAGTCAAGGAGTAGTAGAATCTATGAACAAAGAATTAAAGAAA
ATTATAGGACAGGTTAGAGATCAGGCTGAACATCTTAAGACAGCAGTACAAATGGCAGTATTCATCCACAATTTTAAAAG
AAAAGGGGGGATTGGGGGGTACAGTGCAGGAGAAAGAATAGTAGACATAATAGCATCAGACATACAA-------------
--------------------------------ACTAAAGAACTACAAAAACAAATTACAAAAATTCAAAATTTTCGGGTT
TATTACAGGGACAGCAGAGATCCACTTTGGAAAGGACCAGCAAAGCTCCTCTGGAAAGGTGAAGGGGCAGTAGTAATACA
A------GATAATAGTGATATAAAAGTAGTGCCAAGAAGAAAAGCAAAGATTATTAGGGACTATGGCAAACAGATGGCAG
GTGATGATTGTGTGGCAAGTAGACAGGATGAGGATTAG
>AB641837/B/JP/-/pJRC57B05
TTTTTGGATGGAATAGATAAGGCCCAAGAAGATCATGAGAGATATCACACTAATTGGAGAGCAATGGTTAGTGATTTCAA
CCTACCACCTATAGTAGCAAAAGAAATAGTAGCCAGCTGTGATAAATGCCAACTAAAAGGAGAAGCCATGCATGGACAAG
TAGACTGTAGTCCAGGAATATGGCAACTAGATTGTACACATGTAGAAGGAAAAGTTATCTTGGTAGCAGTTCATGTAGCC
AGTGGATATATAGAAGCAGAAGTTATTCCAGCAGAAACAGGGCAGGAAACAGCATACTTTCTCTTAAAATTAGCAGGAAG
GTGGCCAGTAAAAACAATACATACAGACAATGGCAGCAATTTCACCAGTACTACGGTTAAGGCCGCCTGTTGGTGGGCAG
GGATCAAGCAGGAATTTGGCATTCCCTACAATCCCCAAAGTCAAGGAGTAGTAGAATCTATGAACAAAGAATTAAAGAAA
ATTATAGGACAGGTTAGAGATCAGGCTGAACATCTTAAGACAGCAGTACAAATGGCAGTATTCATCCACAATTTTAAAAG
AAAAGGGGGGATTGGGGGGTACAGTGCAGGAGAAAGAATAGTAGACATAATAGCATCAGACATACAA-------------
--------------------------------ACTAAAGAACTACAAAAACAAATTACAAAAATTCAAAATTTTCGGGTT
TATTACAGGGACAGCAGAGATCCACTTTGGAAAGGACCAGCAAAGCTCCTCTGGAAAGGTGAAGGGGCAGTAGTAATACA
A------GATAATAGTGATATAAAAGTAGTGCCAAGAAGAAAAGCAAAGATTATTAGGGACTATGGCAAACAGATGGCAG
GTGATGATTGTGTGGCAAGTAGACAGGATGAGGATTAG
>AB731663/B/JP/2008/08JP_NMC104_clone_01
TTTTTAGATGGAATAGATAAGGCCCAAGAAGAACATGAGAAATATCACAGTAATTGGAGAGCAATGGCTAGTGATTTTAA
CCTGCCACCTGTAGTAGCAAAGGAAATAGTAGCTTGCTGTGATAAATGCCAGCTAAAAGGGGAAGCCATGCATGGACAAG
TAGACTGTAGTCCAGGAATATGGCAACTAGATTGTACACATTTAGAAGGAAAAATTATCCTGGTAGCAGTTCATGTAGCT
AGTGGATATATAGAAGCAGAAGTGATTCCAGCAGAAACAGGGCAGGAAACAGCATACTTTATCTTAAAATTAGCAGGAAG
GTGGCCAGTAAAAACAATACATACAGACAATGGCAGTAACTTCACCAGTACTACGGTTAAGGCCGCCTGTTGGTGGGCAG
GAATCAAGCAGGAATTTGGCATTCCCTACAATCCCCAAAGTCAAGGAGTAGTAGAATCCATGAATAAAGAATTAAAGAAA
ATTATAGGACAGGTAAGAGATCAGGCTGAACATCTTAAGACAGCATTACAAATGGCAGTATTCATCCACAATTTTAAAAG
AAAAGGGGGGATTGGGGGGTACAGTGCAGGGGAAAGAATAGTAGACATAATAGCAACAGACATACAA-------------
--------------------------------ACTAAAGAATTACAAAAACAAATTACAAAAATTCAAAATTTTCGGGTT
TATTACAGGGACAGCAGAGATCCACTTTGGAAAGGACCAGCAAAGCTTCTCTGGAAAGGTGAAGGGGCAGTAGTAATACA
G------GATAATAGTGACATAAAAGTAGTGCCAAGAAGAAAGGCAAAGATCATTAGGGATTATGGAAAACAGATGGCAG
GTGATGATTGTGTGGCAAGTAGACAGGATGAGGATTAA
>AB731664/B/JP/2008/08JP_NMC104_clone_09
TTTTTAGATGGAATAGATAAGGCCCAAGAAGAACATGAGAAATATCACAGTAATTGGAGAGCAATGGCTAGTGATTTTAA
CCTGCCACCTGTAGTAGCAAAGGAAATAGTAGCTTGCTGTGATAAATGCCAGCTAAAAGGGGAAGCCATGCATGGACAAG
TAGACTGTAGTCCAGGAATATGGCAACTAGATTGTACACATTTAGAAGGAAAAATTATCCTGGTAGCAGTTCATGTAGCT
AGTGGATATATAGAAGCAGAAGTGATTCCAGCAGAAACAGGGCAGGAAACAGCATACTTTATCTTAAAATTAGCAGGAAG
GTGGCCAGTAAAAACAATACATACAGACAATGGCAGTAACTTCACCAGTACTACGGTTAAGGCCGCCTGTTGGTGGGCAG
GAATCAAGCAGGAATTTGGCATTCCCTACAATCCCCAAAGTCAAGGAGTAGTAGAATCCATGAATAAAGAATTAAAGAAA
ATTATAGGACAGGTAAGAGATCAGGCTGAACATCTTAAGACAGCATTACAAATGGCAGTATTCATCCACAATTTTAAAAG
AAAAGGGGGGATTGGGGGGTACAGTGCAGGGGAAAGAATAGTAGACATAATAGCAACAGACATACAA-------------
--------------------------------ACTAAAGAATTACAAAAACAAATTACAAAAATTCAAAATTTTCGGGTT
TATTACAGGGACAGCAGAGATCCACTTTGGAAAGGACCAGCAAAGCTTCTCTGGAAAGGTGAAGGGGCAGTAGTAATACA
G------GATAATAGTGACATAAAAGTAGTGCCAAGAAGAAAGGCAAAGATCATTAGGGATTATGGAAAACAGATGGCAG
GTGATGATTGTGTGGCAAGTAGACAGGATGAGGATTAA
>AB731669/B/JP/2011/11JP_NMC851C_clone_13
TTTTTAGATGGAATAGATAAGGCCCAAGAAGAACATGAAAAATATCATAGTAATTGGAGAGCAATGGCTAGTGACTTCAA
CCTGCCACCTGTGGTAGCAAAAGAAATAGTAGCCTGCTGTGATAAATGTCAGCTAAAAGGAGAAGCCATGCATGGACAAG
TAGACTGCAGTCCAGGAATATGGCAACTAGATTGTACACATTTAGAGGGGAAAATTATCGTGGTAGCAGTTCATGTTGCC
AGTGGATATATAGAGGCAGAAGTTATCCCAGCAGAGACAGGGCAGGAAGCAGCATACTTTATCTTAAAATTAGCAGGGAG
ATGGCCAGTAAAAACAATACATACAGACAATGGCAGAAATTTCACCAGTGCTGCGGTAAAGGCCGCCTGTTGGTGGGCGG
GGGTCAAGCAGGAATTTGGCATTCCCGCCAATCCCCAAAGTCAAGGAGTAGTAGAATCTATGAACAAAGAATTAAAGAAA
ATTATAGGACAAGTAAGAGATCAGGCTGAGCATCTTAAAACAGCAGTACAGATGGCAGTACTCATCCACAATTTTAAGAG
AAAAGGGGGGATTGGGGGGTACAGTGCAGGGGAAAGAATAATAGATATAATAGCAACAGACATACAA-------------
--------------------------------ACTAAAGAACTACAAAAACAAATTACAAAAATTCAAAATTTTCGGGTT
TATTACAGAGACAGCAGAAACCCACTTTGGAAAGGACCAGCAAAGCTTCTCTGGAAAGGTGAAGGGGCAGTGGTAATACA
A------GATAACAGTGATATAAAAATAGTGCCAAGAAGAAAAGCAAAGATCATTAGAGATTATGGAAAACAGATGGCAG
GTGATGATTGTGTGGCAAGTAGACAGGATGAGGATTAG
>AB731670/B/JP/2011/11JP_NMC851C_clone_48
TTTTTAGATGGAATAGATAAGGCCCAAGAAGAACATGAAAAATATCATAGTAATTGGAGAGCAATGGCTAGTGACTTCAA
CCTGCCACCTGTGGTAGCAAAAGAAATAGTAGCCTGCTGTGATAAATGTCAGCTAAAAGGAGAAGCCATGCATGGACAAG
TAGACTGCAGTCCAGGAATATGGCAACTAGATTGTACACATTTAGAGGGGAAAATTATCGTGGTAGCAGTTCATGTTGCC
AGTGGATATATAGAGGCAGAAGTTATCCCAGCAGAGACAGGGCAGGAAGCAGCATACTTTATCTTAAAATTAGCAGGGAG
ATGGCCAGTAAAAACAATACATACAGACAATGGCAGAAATTTCACCAGTGCTGCGGTAAAGGCCGCCTGTTGGTGGGCGG
GGGTCAAGCAGGAATTTGGCATTCCCGCCAATCCCCAAAGTCAAGGAGTAGTAGAATCTATGAACAAAGAATTAAAGAAA
ATTATAGGACAAGTAAGAGATCAGGCTGAGCATCTTAAAACAGCAGTACAGATGGCAGTACTCATCCACAATTTTAAGAG
AAAAGGGGGGATTGGGGGGTACAGTGCAGGGGAAAGAATAATAGATATAATAGCAACAGACATACAA-------------
--------------------------------ACTAAAGAACTACAAAAACAAATTACAAAAATTCAAAATTTTCGGGTT
TATTACAGAGACAGCAGAAACCCACTTTGGAAAGGACCAGCAAAGCTTCTCTGGAAAGGTGAAGGGGCAGTGGTAATACA
A------GATAACAGTGATATAAAAATAGTGCCAAGAAGAAAAGCAAAGATCATTAGAGATTATGGAAAACAGATGGCAG
GTGATGATTGTGTGGCAAGTAGACAGGATGAGGATTAG
>AF003887/B/FR/1985/NL43xWC001
TTTTTAGATGGAATAGATAAGGCCCAAGAAGAACATGAGAAATATCACAGTAATTGGAGAGCAATGGCTGGTGATTTTAA
CCTGCCACCTGTAGTAGCAAAAGAAATAGTAGCCTGCTGTGATAAATGTCAGCTAAAAGGAGAAGCCATGCATGGACAAG
TAGACTGTAGTCCAGGAATATGGCAACTAGATTGTACACATTTAGAAGGAAAAGTTATCCTGGTAGCAGTTCATGTAGCC
AGTGGATATATAGAAGCAGAAGTCATTCCAGCAGAGACAGGGCAGGAAACAGCATACTTTCTCTTAAAATTAGCAGGAAG
ATGGCCAGTAAAAACAATACATACAGATAATGGCAGCAATTTCACCAGTACTACAGTTAAGGCTGCTTGTTGGTGGGCAG
GGATCAAGCAGGAATTTGGCATTCCCTACAATCCCCAAAGTCAAGGAGTAGTAGAATCTATGAATAAAGAATTAAAGAAA
ATTATAGGACAGGTAAGAGATCAGGCTGAACATCTTAAGACAGCAGTCCAAATGGCAGTATTCATCCACAATTTTAAGAG
AAAAGGGGGGATTGGGGGGTACAGTGCAGGGGAAAGAATAGTAGACATAATAGCAACAGACATACAA-------------
--------------------------------ACTAAAGAATTACAAAAACACATTACAAAGATTCAAAATTTTCGGGTT
TATTACAGGGACAGCAGAGATCCACTTTGGAAAGGACCAGCAAAGCTTCTCTGGAAAGGTGAAGGGGCAGTAGTAATACA
A------GATAATAGTGACATAAAAGTAGTGCCAAGAAGAAAAGCAAAGATCATTAGGGATTATGGAAAACAGATGGCAG
GTGAAGATTGTGTGGCAAGTAGACAGGATGAGGATTAG
>AF003888/B/FR/1985/NL43WC001
TTTTTAGATGGAATAGATAAGGCCCAAGAAGAACATGAGAAATATCACAGTAATTGGAGAGCAATGGCTGGTGATTTTAA
CCTGCCACCTGTAGTAGCAAAAGAAATAGTAGCCTGCTGTGATAAATGTCAGCTAAAAGGAGAAGCCATGCATGGACAAG
TAGACTGTAGTCCAGGAATATGGCAACTAGATTGTACACATTTAGAAGGAAAAGTTATCCTGGTAGCAGTTCATGTAGCC
AGTGGATATATAGAAGCAGAAGTCATTCCAGCAGAGACAGGGCAGGAAACAGCATACTTTCTCTTAAAATTAGCAGGAAG
ATGGCCAGTAAAAACAATACATACAGATAATGGCAGCAATTTCACCAGTACTACAGTTAAGGCTGCTTGTTGGTGGGCAG
GGATCAAGCAGGAATTTGGCATTCCCTACAATCCCCAAAGTCAAGGAGTAGTAGAATCTATGAATAAAGAATTAAAGAAA
ATTATAGGACAGGTAAGAGATCAGGCTGAACATCTTAAGACAGCAGTCCAAATGGCAGTATTCATCCACAATTTTAAGAG
AAAAGGGGGGATTGGGGGGTACAGTGCAGGGGAAAGAATAGTAGACATAATAGCAACAGACATACAA-------------
--------------------------------ACTAAAGAATTACAAAAACATATTACAAAAATTCAAAATTTTCGGGTT
TATTACAGGGACAGCAGAGATCCACTTTGGAAAGGACCAGCAAAGCTTCTCTGGAAAGGTGAAGGGGCAGTAGTAATACA
A------GATAATAGTGACATAAAAGTAGTGCCAAGAAGAAAAGCAAAGATCATTAGGGATTATGGAAAACAGATGGCAG
GTGAAGATTGTGTGGCAAGTAGACAGGATGAGGATTAG
>AF004394/B/US/1986/AD87_ADA
TTTTTGGATGGAATAGATAAGGCCCAAGAAGATCATGAGAAATATCACAGTAATTGGAGAGCAATGGCTAGTGATTTTAA
CCTGCCACCTATAGTAGCAAAAGAGATAGTAGCCAGCTGTGATAAATGTCAGCTAAAAGGAGAAGCCATGCATGGACAAG
TAGACTGTAGTCCAGGAATATGGCAACTAGATTGTACACATTTAGAAGGAAAAATTATCCTGGTAGCAGTTCATGTAGCC
AGTGGATATATAGAAGCAGAGGTTATTCCAGCAGAGACAGGACAGGAAACAGCATACTTTATCTTAAAATTAGCAGGAAG
ATGGCCAGTAACAACAATACATACAGACAATGGCACCAATTTCACCAGCACTACGGTTAAGGCCGCCTGTTGGTGGGCAG
GGATCAAGCAGGAATTTGGCATTCCCTACAATCCCCAAAGTCAAGGGGTAGTAGAATCTATGAATAAAGAATTAAAGAAA
ATTATAGGACAGGTAAGAGATCAGGCTGAACATCTTAAGACAGCAGTACAAATGGCAGTATTCATCCACAATTTTAAAAG
AAAAGGGGGGATTGGGGGATACAGTGCAGGGGAAAGAATAGTAGACATGATAGCAACAGACCTACAA-------------
--------------------------------ACTAAAGAATTACAAAAACAAATTACAAAAATTCAAAATTTTCGGGTT
TATTACAGGGACAGCAGAGATCCACTTTGGAAAGGACCAGCAAAGCTTCTCTGGAAAGGTGAAGGGGCAGTAGTAATACA
A------GATAATAGTGACATAAAAGTAGTGCCAAGAAGAAAAGCAAAAATCATTAGGGATTATGGAAAACAGATGGCAG
GTGATGATTGTGTGGCAAGTAGACAGGATGAGGATTAG
>AF033819/B/FR/1983/HXB2_copy_LAI
TTTTTAGATGGAATAGATAAGGCCCAAGATGAACATGAGAAATATCACAGTAATTGGAGAGCAATGGCTAGTGATTTTAA
CCTGCCACCTGTAGTAGCAAAAGAAATAGTAGCCAGCTGTGATAAATGTCAGCTAAAAGGAGAAGCCATGCATGGACAAG
TAGACTGTAGTCCAGGAATATGGCAACTAGATTGTACACATTTAGAAGGAAAAGTTATCCTGGTAGCAGTTCATGTAGCC
AGTGGATATATAGAAGCAGAAGTTATTCCAGCAGAAACAGGGCAGGAAACAGCATATTTTCTTTTAAAATTAGCAGGAAG
ATGGCCAGTAAAAACAATACATACTGACAATGGCAGCAATTTCACCGGTGCTACGGTTAGGGCCGCCTGTTGGTGGGCGG
GAATCAAGCAGGAATTTGGAATTCCCTACAATCCCCAAAGTCAAGGAGTAGTAGAATCTATGAATAAAGAATTAAAGAAA
ATTATAGGACAGGTAAGAGATCAGGCTGAACATCTTAAGACAGCAGTACAAATGGCAGTATTCATCCACAATTTTAAAAG
AAAAGGGGGGATTGGGGGGTACAGTGCAGGGGAAAGAATAGTAGACATAATAGCAACAGACATACAA-------------
--------------------------------ACTAAAGAATTACAAAAACAAATTACAAAAATTCAAAATTTTCGGGTT
TATTACAGGGACAGCAGAAATCCACTTTGGAAAGGACCAGCAAAGCTCCTCTGGAAAGGTGAAGGGGCAGTAGTAATACA
A------GATAATAGTGACATAAAAGTAGTGCCAAGAAGAAAAGCAAAGATCATTAGGGATTATGGAAAACAGATGGCAG
GTGATGATTGTGTGGCAAGTAGACAGGATGAGGATTAG
>AF042100/B/AU/1986/MBC200
TTTTTAGATGGGATAGATAAGGCCCAAGAGGAGCATGAGAAATATCACAGTAATTGGAGAGCAATGGCTAGTGATTTTAA
CCTGCCACCTGTAGTAGCAAAAGAAATAGTAGCCAGCTGTGATAAATGTCAGCTAAAAGGAGAAGCCATGCATGGACAAG
TAGACTGTAGTCCAGGAATATGGCAACTAGATTGTACACATTTAGAAGGAAAAGTTATCCTGGTAGCAGTTCATGTAGCC
AGTGGATATATAGAAGCAGAAGTTATTCCAGCAGAGACAGGGCAGGAAACAGCATACTTTCTCTTAAAATTAGCAGGAAG
ATGGCCAGTAAAAGCAATACATACAGACAATGGCAGCAATTTCACCAGTACTACGGTTAAGGCCGCCTGCTGGTGGGCGG
GGATCAAGCAGGAATTTGGCATTCCCTACAATCCCCAAAGTCAAGGAGTAGTAGAATCTATGAATAAAGAATTAAAGAAA
ATTATAGGACAGGTAAGAGATCAGGCTGAACATCTTAAGACAGCAGTACAAATGGCAGTATTCATCCACAATTTTAAAAG
AAAAGGGGGGATTGGGGATTACTGTGCAGGGGAAAGAATAGTAGACATAATAGCAACAGACATACAA-------------
--------------------------------ACTAAAGAATTACAGAAACAAATTACAAAAATTCAAAATTTTCGGGTT
TATTACAGGGACAGCAGAGATCCACTTTGGAAAGGACCAGCAAAGCTCCTCTGGAAAGGTGAAGGGGCAGTAGTAATACA
A------GATAATAGTGACATAAAAGTAGTGCCAAGAAGAAAAGCAAAGATCATTAGGGATTATGGAAAACAGATGGCAG
GTGATGATTGTGTGGCAGGTAGACAGGATGAGGATTAG
>AF042101/B/AU/1987/MBC925
TTTTTAGATGGAATAGATAAGGCCCAAGAAGAACATGAGAAATATCACAATAATTGGAGAGCAATGGCTAGTGATTTTAA
CATACCACCTGTAGTAGCAAAAGAAATAGTAGCCTGCTGTGATAAATGTCAGCTAAAAGGAGAAGCCATGCATGGACAAG
TAGACTGTAGTCCAGGAATATGGCAACTAGATTGTACACATTTAGAAGGAAAAGTTATCCTGGTAGCAGTTCATGTAGCC
AGTGGATATATAGAAGCAGAAGTTATTCCAGCAGAGACAGGGCAGGAAACAGCATACTTTCTCTTAAAATTAGCAGGAAG
ATGGCCAGTAAAAACAATACATACAGACAATGGCCCCAATTTCACCAGTAATACAGTTAAGGCCGCCTGTTGGTGGGCGG
GGATCAAGCAGGAATTTGGCATTCCCTACAATCCCCAAAGTCAAGGAGTAGTAGAATCTATAAATAAAGAATTAAAGAAA
ATTATAGGACAGGTAAGAGATCAGGCTGAACATCTTAAGACAGCAGTACAAATGGCAGTATTCATCCACAATTTTAAAAG
AAAAGGGGGGATTGGGGGGTACAGTGCAGGGGAAAGAATAATAGACATAATAGCAACAGACATACAA-------------
--------------------------------ACTAAAGAATTACAAAAACAAATTACAAAAATTCAAAATTTTCGGGTT
TATTACAGGGACAGCAGAGATCCACTTTGGAAAGGACCAGCAAAGCTTCTCTGGAAAGGTGAAGGGGCAGTAGTAATACA
A------GATAATAGTGACATAAAAGTAGTGCCAAGAAGAAAAGCAAAGATCATTAGGGATTATGGAAAACAGATGGCAG
GTGATGATTGTGTGGCAAGTAGACAGGATGAGGATTAG
>AF042102/B/AU/1993/MBC18_MBCC18
TTTTTAGATGGAATAGATAGGGCACAAGAAGACCATGAGAAATATCACAGTAATTGGAGAGCAATGGCTAGTGATTTTAA
CCTGCCACCTATAGTAGCAAAAGAAATAGTAGCCAGCTGTGATAAATGTCAGCTGAAAGGAGAGGCCATGCATGGACAAG
TAGACTGTAGTCCAGGAATATGGCAACTAGATTGTACACATCTAGAAGGAAAAATTATCCTGGTAGCAGTTCATGTAGCC
AGTGGATATATAGAAGCAGAAGTTATTCCAGCAGAGACAGGGCAGGAAACAGCATACTTTATCTTAAAATTAGCAGGAAG
ATGGCCAGTAACAACAATACATACAGACAATGGCAGCAATTTCATCAGTACTACAGTTAAGGCCGCCTGTTGGTGGGCAG
GGATCAAGCAGGAATTTGGCACTCCCTACAATCCCCAAAGCCAAGGAGTAGTAGAATCTATGAATAAAGAATTAAAGAAA
ATTATAGGACAGGTAAGAGATCAGGCTGAACATCTTAAGACAGCAGTACAAATGGCAGTATTCATCCACAATTTTAAAAG
AAAAGGGGGGATTGGGGGATACAGTGCAGGGGAAAGAATAGTAGACATAATAGCATCAGACATACAA-------------
--------------------------------ACTAAGGAATTACAAAAACAAATTACAAAAATTCAAAATTTTCGGGTT
TATTACAGGGACAACAGAGATCCACTTTGGAAAGGACCAGCAAAACTTCTCTGGAAAGGCGAAGGGGCAGTAGTAATACA
A------GATAATAGTGACATAAAAGTAGTGCCAAGAAGAAAAGTAAAGATCATTAGGGATTATGGAAAACAGATGGCAG
GTGATGATTGTGTGGCAAGTAGACAGGATGAGGATTAG
>AF042103/B/AU/1995/MBCC54
TTTTTAGATGGAATAGATAAGGCACAAGAAGAACATGAGAAATATCACAGTAATTGGAGAGCCATGGCTAGTGATTTTAA
CCTGCCACCGGTAGTAGCAAAAGAAATAGTAGCCAGCTGTGATAAATGTCAGCTAAAAGGAGAAGCCACGCATGGACAAG
TAGACTGTAGTCCAGGAATATGGCAACTAGATTGTACACATCTAGAAGGAAAAGTTATCCTGGTAGCAGTTCATGTAGCC
AGTGGATATATAGAGGCAGAAGTTATTCCAGCAGAGACAGGGCAAGATACAGCATACTTTCTCTTAAAATTAGCAGGAAG
ATGGCCAGTAAAAACAATACATACAGACAATGGCAGCAATTTCATCAGTACTACAGTTAAGGCCGCCTGTTGGTGGGCGG
GGATCAAGCAGGAATTTGGCATTCCCTACAATCCCCAAAGCCAAGGAGTTGTAGAATCTATGAATAAAGAATTAAAGAAA
ATTATAGGACAGGTAAGAGATCAGGCTGAACATCTTAAGACAGCCGTACAAATGGCAGTATTCATCCACAATTATAAAAG
AAAAGGGGGGATTGGGGGGTACAGTGCAGGGGAAAGAATAGTAGACATAATAGCAACAGACATGCAA-------------
--------------------------------ACTAAAGAATTACAAAAACAAATTACAAGAATTCAACATTTTCGGGTT
TATTACAGGGACAGCAGAGATCCACTTTGGAAAGGACCAGCAAAGCTTCTCTGGAAAGGTGAAGGGGCAGTAGTAATACA
A------GATAATAGTGACATAAAAGTAGTGCCAAGAAGAAAAGTAAAGATCATTAGGGATTATGGAAAACAGATGGCGG
GTGATGATTGTGTGGCAAGTAGACAGGATGAGGATTAG
>AF042105/B/AU/1996/MBCD36
TTTTTAGATGGAATAGATAAGGCACAAGAAGAACATGAGAAATATCACAGTAATTGGAGAGCAATGGCTAGTGATTTTAA
TCTGCCACCAGTAGTAGCAAAAGAAATAGTAGCCAGCTGTGATAAATGTCAGCTAAAAGGAGAAGCCATGCATGGACAAG
TAGACTGTAGTCCAGGAATATGGCAACTAGATTGTACACATCTAGAAGAAAAAGTTATCCTGGTAGCAGTTCATGTAGCC
AGTGGATATATAGAGGCAGAAGTCATTCCAGCAGACACAGCACAGGATACAGCATACTTTCTCTTAAGATTAGCAGGGAG
ATGGCCAGTAAAAACAATACATACAGACAATGGCAGCAATTTCATCAGTGCTACGGTTAAGGCCGCCTGTTGGTGGGCGG
GGATCAAGCAAGAATTTGGCATACCCTACAATCCCCAAAGCCAAGGAGTAGTGGAATCTATGAATAGAGAATTAAAGAAA
ATTATAGGACAGGTAAGAGATCAGGCTGAACATCTTAAGACAGCAGTACAAATGGCAGTATTCATCCACAATTTTAAAAG
AAAAGGGGGGATTGGGGGATACAGTGCAGGGGAAAGAATAGTAGACATAATAGCAACAGACATACAA-------------
--------------------------------ACTAAAGAATTACAAAAACAAATTACAAAAATTCAAAATTTTCGGGTT
TATTACAGGGACAGCAGAGACCCACTTTGGAAAGGACCAGCAAAGCTTCTCTGGAAAGGTGAAGGGGCAGTAGTAATACA
A------GATAATAGTGACATAAAAGTAGTGCCAAGAAGAAAAGTAAAGATCATCAGGGATTATGGAAAACAGATGGCAG
GTGATGATTGTGTGGCAAGTAGACAGGATGAGGATTAG
>AF042106/B/AU/1993/MBCC18R01_C18R01
TTTTTAGATGGAATAGATAAGGCACAAGAAGACCATGAGAAATATCACAGTAATTGGAGAGCAATGGCTAGTGATTTTAA
CCTGCCACCTATAGTAGCAAAAGAAATAGTAGCCAGCTGTGATAAATGTCAGCTAAAAGGAGAAGCCATGCATGGACAAG
TAGACTGTAGTCCAGGAATATGGCAACTAGATTGTACACATCTAGAAGGAAAAATTATCCTGGTAGCAGTTCATGTAGCC
AGTGGATATATAGAAGCAGAAGTTATTCCAGCAGAGACAGGGCAGGAAACAGCATACTTTATCTTAAAATTAGCAGGAAG
GTGGCCAGTAAACACAATACATACAGACAATGGCAGCAATTTCATCAGTACCACGGTTAAGGCCGCCTGTTGGTGGGCAG
GGATCAAGCAGGAATTTGGCATTCCCTACAATCCCCAAAGCCAAGGAGTAGTGGAATCTATGAATAGAGAATTAAAGAAA
ATTATAGGACAGGTAAGAGATCAGGCTGAACATCTTAAGACAGCAGTACAAATGGCAGTATTCATCCACAATTTTAAAAG
AAAAGGGGGGATTGGGGGATACAGTGCAGGGGAAAGAATAGTAGACATAATAGCAACAGACATACAA-------------
--------------------------------ACTAAAGAATTACAAAAGCAAATTACAAAAATTCAAAATTTTCGGGTT
TATTACAGGGACAGCAGAGATCCACTTTGGAAAGGACCAGCAAAACTTCTCTGGAAAGGCGAAGGGGCAGTAGTAATACA
A------GATAATAGTGACATAAAAGTAGTGCCAAGAAGAAAAGTAAAGATCATTAGGGATTATGGAAAACAGATGGCAG
GTGATGATTGTGTGGCAAGTAGACAGGATGAGGATTAG
>AF049494/B/US/-/499JC16
TTTTTAGATGGAATAGATAAGGCCCAAGAAGAACATGAGAAATATCACAATAATTGGAGAGCAATGGCTAGTGATTTTAA
CCTGCCACCTGTAGTAGCAAAAGAAATAGTAGCCAGCTGTGATAAATGTCAGCTAAAAGGAGAAGCTATGCATGGACAAG
TAGACTGTAGTCCAGGAATATGGCAACTAGATTGTACACATTTAGAAGGAAAAGTTATCCTGGTAGCAGTTCATGTAGCC
AGTGGATATATAGAAGCAGAAGTTATTCCAGCAGAAACAGGGCAGGAAACAGCATACTTTCTCTTAAAATTAGCAGGAAG
ATGGCCAGTAAAAACAATACATACAGACAATGGCAGCAATTTCACCAGTGCTGCGGTTAAGGCCGCCTGTTGGTGGGCAG
GAGTCAAACAAGAATTTGGAATTCCCTACAATCCCCAAAGTCAAGGAGTAGTAGAATCTATGAATAAAGAATTAAAGAAA
ATTATAGGACAGGTAAGAGATCAAGCTGAACATCTTAAGACAGCAGTACAAATGGCAGTATTTGTCCACAATTTTAAAAG
AAAAGGGGGGATTGGGGGGTACAGTGCAGGGGAAAGAATAATAGACATAATAGCAACAGACATACAA-------------
--------------------------------ACTAGAGAACTACAAAAACAAATTACAAAAATTCAAAATTTTCGGGTT
TATTACAGGGACAGCAGAGATCCACTTTGGAAAGGACCAGCAAAGCTCCTCTGGAAAGGTGAAGGGGCAGTAGTAATACA
A------GATAATAGTGACATAAAAGTAGTGCCAAGAAGAAAAGCAAAGATCATTAGGGATTATGGAAAACAGATGGCAG
GTGATGATTGTGTGGCAAGTAGACAGGATGAGGATTAG
>AF049495/B/US/-/NC7
TTTCTAGATGGAATAGATAAGGCCCAAGAAGAACATGAGAAATATCATAATAATTGGAGAGCAATGGCTAGTGATTTTAA
CCTGCCACCTGTAGTAGCAAAGGAAATAGTAGCCAGCTGTGATAAATGTCAGCTAAAAGGAGAAGCCATGCATGGACAAG
TAGACTGTAGTCCAGGAATATGGCAACTAGATTGTACACATTTAGAAGGAAAAGTTATCCTAGTAGCAGTTCATGTAGCC
AGTGGATATATAGAAGCAGAAGTTATTCCAGCAGAAACAGGGCAGGAAACAGCATACTTTCTCTTAAAATTAGCAGGAAG
ATGGCCAGTAAAAACAATACACACAGATAATGGCAGCAATTTCACCAGTGCTGCGGTTAAGGCCGCCTGTTGGTGGGCGG
GAGTCAAGCAGGAATTTGGAATTCCCTACAATCCCCAAAGTCAAGGAGTAGTAGAATCTATGAATAAAGAATTAAAGAAA
ATTATAGGACAGGTAAGAGATCAAGCTGAACATCTTAAGACAGCAGTACAAATGGCAGTATTTGTCCACAATTTTAAAAG
AAAAGGGGGGATTGGGGGGTACAGTGCAGGGGAAAGAATAATAGACATAATAGCAACAGACATACAA-------------
--------------------------------ACTAGAGAACTACAAAAACAAATTACAAAAATTCAAAATTTTCGGGTT
TATTACAGGGACAGCAGAGACCCACTTTGGAAAGGACCAGCAAAGCTCCTCTGGAAAGGTGAAGGGGCAGTAGTAATACA
A------GATAATAGTGACATAAAAGTAGTGCCAAGAAGAAAAGCAAAGATCATTAGGGATTATGGAAAACAGATGGCAG
GTGATGATTGTGTGGCAAGTAGACAGGATGAGGATTAG
>AF069140/B/US/1991/DH12_3
TTTCTAGATGGAATAGAGAAGGCCCAAGAAGAACATGAGAAATATCATAGTAATTGGAGAGCAATGGCTAGTGAATTTAA
CCTGCCAGCTGTAGTAGCAAAAGAGATAGTAGCCTGCTGTGATAAGTGCCAGGTAAAAGGAGAAGCCATGCATGGACAAG
TAGACTGCAGTCCAGGAATATGGCAACTAGATTGTACACATTTAGAAGGAAAAGTTATCCTGGTAGCAGTTCATGTAGCC
AGTGGATATATAGAAGCAGAGGTTATTCCAGCAGAGACAGGACAGGAAACAGCATACTTTATTTTAAAATTAGCAGGAAG
ATGGCCAGTAAAAACAATACATACAGACAATGGCAGTAATTTCACCAGTACTACGGTTAAGGCCGCCTGTTGGTGGGCAG
GGATCAAGCAGGAATTTGGCATTCCCTACAATCCCCAAAGTCAAGGAGTAGTAGAATCTATGAATAAAGAATTAAAGAAA
ATTATAGAACAAGTAAGAGATCAGGCTGAACATCTTAAGACAGCAGTACAAATGGCAGTATTCATTCACAATTTTAAAAG
AAAAGGGGGGATTGGGGGGTACAGTGCAGGGGAAAGAATAGTAGACATAATAGCATCAGACATACAA-------------
--------------------------------ACTAAAGAACTACAAAAACAAATTACAAAAATTCAAAATTTTCGGGTT
TATTACAGGGACAGCAGAGATCCACTTTGGAAAGGACCAGCAAAGCTTCTTTGGAAAGGTGAAGGGGCAGTAGTAATACA
A------GATAAGAGTGACATAAAAGTAGTGCCAAGAAGAAAAGCAAAGATTATCAGGGATTATGGAAAACAGATGGCAG
GTGATGATTGTGTGGCAAGTAGACAGGATGAGGATTAG
>AF070521/B/FR/1985/NL43E9_LAI_IIIB_NY5
TTTTTAGATGGAATAGATAAGGCCCAAGAAGAACATGAGAAATATCACAGTAATTGGAGAGCAATGGCTAGTGATTTTAA
CCTACCACCTGTAGTAGCAAAAGAAATAGTAGCCAGCTGTGATAAATGTCAGCTAAAAGGGGAAGCCATGCATGGACAAG
TAGACTGTAGCCCAGGAATATGGCAGCTAGATTGTACACATTTAGAAGGAAAAGTTATCTTGGTAGCAGTTCATGTAGCC
AGTGGATATATAGAAGCAGAAGTAATTCCAGCAGAGACAGGGCAAGAAACAGCATACTTCCTCTTAAAATTAGCAGGAAG
ATGGCCAGTAAAAACAGTACATACAGACAATGGCAGCAATTTCACCAGTACTACAGTTAAGGCCGCCTGTTGGTGGGCGG
GGATCAAGCAGGAATTTGGCATTCCTTACAATCCCCAAAGTCAAGGAGTAATAGAATCTATGAATAAAGAATTAAAGAAA
ATTATAGGACAGGTAAGAGATCAGGCTGAACATCTTAAGACAGCAGTACATATGGCAGTATTCATCCACAATTTTAAAAG
AAAAGGGGGGATTGGGGGGTACAGTGCAGGGGAAAGAATAGTAGACATAATAGCAACAGACATACAA-------------
--------------------------------ACTAAAGAATTACAAAAACAAATTACAAAAATTCAAAATTTTCGGGTT
TATTACAGGGACAGCAGAGATCCAGTTTGGAAAGGACCAGCAAAGCTCCTCTGGAAAGGTGAAGGGGCAGTAGTAATACA
A------GATAATAGTGACATAAAAGTAGTGCCAAGAAGAAAAGCAAAGATCATCAGGGATTATGGAAAACAGATGGCAG
GTGATGATTGTGTGGCAAGTAGACAGGATGAGGATTAA
>AF086817/B/TW/1994/TWCYS_LM49
TTTTTGGATGGAATAGATAGGGCCCAAGAAGAACATGAGAAATACCACAGTAATTGGAGAGCAATGGCTAGTGATTTTAA
CCTGCCACCTGTAGTAGCAAAAGAAATAGTAGCCAGCTGTGATAAATGTCAGCTAAAAGGAGAAGCCATGCATGGACAAG
TAGACTGTAGTCCAGGAATATGGCAACTAGATTGTACACATTTAGAAGGAAAAATTATCCTAGTAGCAGTTCATGTAGCC
AGTGGGTATATAGAAGCAGAAGTTATTCCAGCAGAGACAGGACAGGAAACAGCATACTTTCTCTTAAAATTAGCAGGAAG
ATGGCCAGTAAAAACAATCCATACAGACAATGGCAGCAATTTCACTAGTGCTGCGGTTAAGGCCGCCTGTTGGTGGGCAG
GGATCAAGCAGAAATTTGGCATTCCCTACAATCCCCAAAGTCAAGGAGTAATAGAATCTATGAATAAAGAATTAAAGAAA
ATTATAGGACAGGTAAGAGATCAGGCTGAACATCTTAAGACAGCAGTACAAATGGCAGTATTCATCCACAATTTTAAAAG
AAAAGGGGGGATTGGGGGATACAGTGCAGGGGAAAGAATAGTAGACATAATAGCAACAGACATACAA-------------
--------------------------------ACTAAAGAACTACAAAAACAAATTACAAAAATTCAAAATTTTCGGGTT
TATTACAGAGACAACAGAGATCCACTTTGGAAAGGACCAGCAAAGCTGCTCTGGAAAGGTGAAGGGGCAGTAGTAATACA
A------GATAATAGTGACATAAAAGTAGTGCCAAGAAGAAAAGCAAAAATCATTAGGGATTATGGAAAACAGATGGCAG
GTGATGATTGTGTGGCAGGTAGACAGGATGAGGATTAG
>AF146728/B/AU/-/VH_VHPCR
TTCTTGGATGGAATAGATAAGGCCCAAGATGATCATGAGATATATCACAGTAATTGGAGGGCAATGGCTAATGATTTTTA
CCTGCCACCTATAGTAGCAAAAGATATAGTAGCCAGCTGTGATAAGTGTCAGCAAAAAGGAGAAGCCATGCATGGCCAAG
TAGACTGTAGTCCAGGTTTATGGCAACTAGATTGTACACATTTAGAAGGAAAAGTTATCCTGGTAGCAGTCCATGTAGCC
AGTGGGTATATAGAAGCAGAAGTCATTCCAGCAGAGACAGGGCAGGAAACAGCATATTTTCTATTAAAATTAGCAGGACG
ATGGCCAGTAAAAACAGTACATACAGACAATGGCCCCATTTTCATCAGTACTGCGGTTAAGGCCGCCTGTTGGTGGGCAG
GGATTAAGCAGGAATTTGGCATTCCCTACAATCCCCAACGTCAAGGAGTGGTAGACTCTATGAATAACGACTTAACGACA
ATTATAGGACAGGTAAGAGATCAGGCTGAACATCTTAAGACAGCAGTACAAATGGCAGTATTCATCCACAATTTTAAAAG
AAAAGGGGGGATTGGGGGGTACAGTGCAGGGGAAAGAATAATAGACATAATAGCATCAGACATACAA-------------
--------------------------------ACCAAAGAATTACAAAAACAAATTACAAAAGTTCAAAATTTTCGGGTT
TATTACAGGGACAGCAGAGATCCACTTTGGAAAGGACCAGCAAAGCTCCTCTGGAAAGGTGAAGGGGCAGTAGTAATACA
A------GATAATAGTGACATAAAAGTAGTGCCAAGAAGAAAAGCAAAGATTATTAGGGATTATGGAAAACAGATGGCAG
GTGATGATTGTGTGGCAAGTAGACAGGATGAGGATTAG
>AF224507/B/KR/1997/WK
TTTCTAGATGGAATAGATAAGGCCCAAGAAGAGCATGAAAAATATCACAGTAATTGGAGAGCAATGGCTGGTGATTTTAA
CCTGCCACCTGTGGTAGCAAAAGAAATAGTAGCCTGCTGTGATAAATGTCAGCTAAAAGGAGAAGCCATGCATGGACAAG
TAGACTGTAGTCCAGGAATATGGCAGCTAGATTGTACACATTTAGAAGGAAAAGTTATCCTGGTAGCAGTTCATGTAGCC
AGTGGATATATAGAAGCAGAAGTTATTCCAGCAGAGACAGGGCAGGAAACAGCATACTTTCTCTTAAAATTAGCAGGAAG
ATGGCCAGTAAAAACAATACATACAGACAATGGCAGCAATTTCACCAGTAATACAGTTAAGGCCGCCTGTTGGTAGGCGA
GGATCAAGCAGGAATTTGGCATTCCCTACAATCCCCAAAGTCAAGGAGTAGTAGAATCTATGAATAAAGAATTAAAGAAA
ATTATAGGACAGGTAAGAGATCAAGCTGAACATCTTAAGACAGCAGTACAAATGGCAGTATTCATCCACAATTTTAAAAG
AAAAGGGGGGATTGGGGGGTACAGTGCAGGGGAAAGGATAATAGACATAATAGCAACAGACATACAG-------------
--------------------------------ACCAAAGAACTACAAAAACAAGTTACAAAAATTCAAAATTTTCGGGTT
TATTACAGGGACAGCAGAGATCCACTTTGGAAAGGACCAGCAAAGCTTCTCTGGAAAGGTGAAGGGGCAGTAGTGATACA
A------GATAATAGTGACATAAAAGTAGTGCCAAGAAGAAAAGCAAAGATCATTAGGGATTATGGAAAACAGATGGCAG
GTGATGATTGTGTGGCAAGTAGACAGGATGAGGATTAA
>AF256204/B/ES/1989/S61I1
TTTTTAGATGGAATAGATAAAGCCCAAGAAGAACATGAAAAATATCACAGTAATTGGAGGGCAATGGCTAGTGATTTTAA
CCTGCCACCTGTGGTAGCAAAAGAGATAGTAGCCAGCTGTGATAAATGTCAGCTAAAAGGAGAAGCCATGCATGGACAAG
TAGACTGTAGTCCAGGAATATGGCAACTAGATTGTACACATTTAGAAGGAAAAATTATCCTGGTAGCAGTTCATGTAGCC
AGTGGATATATAGAAGCAGAAGTTATTCCAGCAGAGACAGGGCAAGAAACAGCATACTTTCTCTTAAAATTAGCAGGAAG
ATGGCCAGTAAAAACAATACATACAGACAATGGCAGCAATTTCACCAGTACTACAGTTAAGGCCACCTGTTGGTGGGCAG
GAATCAAGCAGGAATTTGGCATTCCCTACAATCCCCAAAGTCAAGGAGTAGTAGAATCTATAAATAAAGAATTAAAGAAA
ATTATAGGACAGATAAGAGATCAGGCTGAACATCTTAAGACAGCAGTACAAATGGCAGTATTCATCCACAATTTTAAAAG
AAAAGGGGGGATTGGGGGGTACAGTGCAGGGGAAAGAATAGTAGACATAATAGCAACAGACATACAA-------------
--------------------------------ACTAAAGAACTACAAAAACAAATTACAAAAATTCAAAATTTTCGGGTT
TATTACAGGGACAGCAGAGATCCACTTTGGAAAGGACCAGCAAAGCTTCTCTGGAAAGGTGAAGGGGCAGTAGTAATACA
A------GATAATAGTGAAATAAAAGTAGTACCAAGAAGAAAAGCAAAGATCATTAGGGATTATGGAAAACAGATGGCAG
GTGATGATTGTGTGGCAAGTAGACAGGATGAGGATTAG
>AF256206/B/ES/1989/S61G1
TTTTTAGATGGAATAGATAAAGCCCAAGAAGAACATGAAAAATATCACAGTAATTGGAGGGCAATGGCTAGTGATTTTAA
CCTGCCACCTGTGGTAGCAAAAGAGATAGTAGCCAGCTGTGATAAATGTCAGTTAAAAGGAGAAGCCATGCATGGACAAG
TAGACTGTAGTCCAGGAATATGGCAACTAGATTGTACACATTTAGAAGGAAAAATTATCCTGGTAGCAGTTCATGTAGCC
AGTGGATATATAGAAGCAGAAGTTATTCCAGCAGAGACAGGGCAAGAAACAGCATACTTTCTCTTAAAATTAGCAGGAAG
ATGGCCAGTAAAAACAATACATACAGACAATGGCAGCAATTTCACCAGTACTACAGTTAAGGCTGCCTGTTGGTGGGCAG
GAATCAAGCAGGAATTTGGCATTCCCTACAATCCCCAAAGTCAAGGAGTAGTAGAATCTATAAATAAAGAGTTAAAGAAA
ATTATAGGACAGATAAGAGATCAGGCTGAACATCTTAAGACAGCAGTACAAATGGCAGTATTCATCCACAATTTTAAAAG
AAAAGGGGGGATTGGGGGGTACAGTGCAGGGGAAAGAATAGTAGACATAATAGCAACAGACATACAA-------------
--------------------------------ACTAAAGAACTACAAAAACAAATTACAAAAATTCAAAATTTTCGGGTT
TATTACAGGGACAGCAGAGATCCACTTTGGAAAGGACCAGCAAAGCTTCTCTGGAAAGGTGAAGGGGCAGTAGTAATACA
A------GATAATAGTGAAATAAAAGTAGTACCAAGAAGAAAAGCAAAGATCATTAGGGATTATGGAAAACAGATGGCAG
GTGATGATTGTGTGGCAAGTAGACAGGATGAGGATTAG
>AF256207/B/ES/1989/S61G7
TTTTTAGATGGAATAGATAAAGCCCAAGAAGAACATGAAAAATATCACAGTAATTGGAGGGCAATGGCTAGTGATTTTAA
CCTGCCACCTGTGGTAGCAAAAGAGATAGTAGCCAGCTGTGATAAATGTCAGTTAAAAGGAGAAGCCATGCATGGACAAG
TAGACTGTAGTCCAGGAATATGGCAACTAGATTGTACACATTTAGAAGGAAAAATTATCCTGGTAGCAGTTCATGTAGCC
AGTGGATATATAGAAGCAGAAGTTATTCCAGCAGAGACAGGGCAAGAAACAGCATACTTTCTCTTAAAATTAGCAGGAAG
ATGGCCAGTAAAAACAATACATACAGACAATGGCAGCAATTTCACCAGTACTACAGTTAAGGCTGCCTGTTGGTGGGCAG
GAATCAAGCAGGAATTTGGCATTCCCTACAATCCCCAAAGTCAAGGAGTAGTAGAATCTATAAATAAAGAGTTAAAGAAA
ATTATAGGACAGATAAGAGATCAGGCTGAACATCTTAAGACAGCAGTACAAATGGCAGTATTCATCCACAATTTTAAAAG
AAAAGGGGGGATTGGGGGGTACAGTGCAGGGGAAAGAATAGTAGACATAATAGCAACAGACATACAA-------------
--------------------------------ACTAAAGAACTACAAAAACAAATTACAAAAATTCAAAATTTTCGGGTT
TATTACAGGGACAGCAGAGATCCACTTTGGAAAGGACCAGCAAAGCTTCTCTGGAAAGGTGAAGGGGCAGTAGTAATACA
A------GATAATAGTGAAATAAAAGTAGTACCAAGAAGAAAAGCAAAGATCATTAGGGATTATGGAAAACAGATGGCAG
GTGATGATTGTGTGGCAAGTAGACAGGATGAGGATTAG
>AF256208/B/ES/1989/S61I15
TTTTTAGATGGAATAGATAAAGCCCAAGAAGAACATGAAAAATATCACAGTAATTGGAGGGCAATGGCTAGTGATTTTAA
CCTGCCACCTGTGGTAGCAAAAGAGATAGTAGCCAGCTGTGATAAATGTCAGCTAAAAGGAGAAGCCATGCATGGACAAG
TAGACTGTAGTCCAGGAATATGGCAACTAGATTGTACACATTTAGAAGGAAAAATTATCCTGGTAGCAGTTCATGTAGCC
AGTGGATATATAGAAGCAGAAGTTATTCCAGCAGAGACAGGGCAAGAAACAGCATACTTTCTCTTAAAATTAGCAGGAAG
ATGGCCAGTAAAAACAATACATACAGACAATGGCAGCAATTTCACCAGTACTACAGTTAAGGCCACCTGTTGGTGGGCAG
GAATCAAGCAGGAATTTGGCATTCCCTACAATCCCCAAAGTCAAGGAGTAGTAGAATCTATAAATAAAGAATTAAAGAAA
ATTATAGGACAGATAAGAGATCAGGCTGAACATCTTAAGACAGCAGTACAAATGGCAGTATTCATCCACAATTTTAAAAG
AAAAGGGGGGATTGGGGGGTACAGTGCAGGGGAAAGAATAGTAGACATAATAGCAACAGACATACAA-------------
--------------------------------ACTAAAGAACTACAAAAACAAATTACAAAAATTCAAAATTTTCGGGTT
TATTACAGGGACAGCAGAGATCCACTTTGGAAAGGACCAGCAAAGCTTCTCTGGAAAGGTGAAGGGGCAGTAGTAATACA
A------GATAATAGTGAAATAAAAGTAGTACCAAGAAGAAAAGCAAAGATCATTAGGGATTATGGAAAACAGATGGCAG
GTGATGATTGTGTGGCAAGTAGACAGGATGAGGATTAG
>AF286365/B/US/1988/WR27
TTTTTGGATGGAATAGATAAGGCCCAAGAAGATCATGAGAAATATCACAGTAATTGGAGAGCAATGGCTGGTGAATTTAA
CCTGCCACCTGTGGTAGCAAAAGAAATAGTAGCCTGCTGTGATAAATGTCAGCTAAAGGGAGAAGCCATGCATGGACAAG
TAGACTGTAGTCCAGGAATATGGCAACTAGATTGTACACATTTAGAAGGAAAAATTATCCTGGTAGCAGTTCATGTAGCC
AGTGGATATATAGAAGCAGAAGTTATTCCAGCAGAGACAGGGCAGGAAACAGCATACTTTATCTTAAAATTAGCAGGAAG
ATGGCCAGTAAAAACAATACATACAGACAATGGCAGCAATTTCATCAGTGCTACGGTTAAGGCCGCCTGTTGGTGGGCGG
GGATCAAGCAGGAATTTGGCATTCCCTACAATCCCCAAAGTCAAGGAGTAGTAGAATCTATGAATAAAGAATTAAAGAAA
ATTATAGGACAAGTAAGAGATCAGGCTGAACATCTTAAGACAGCAGTACAAATGGCAGTATTCATCCACAATTTTAAAAG
AAAAGGGGGGATTGGGGGGTATAGTGCAGGGGAAAGAATAATAGACATAATAGCAACAGACATACAA-------------
--------------------------------ACCAAAGAATTACAAAAACAAATTACAAAAATTCAAAATTTTCGGGTT
TATTACAGAGACAGCAGAGATCCACTTTGGAAAGGACCAGCAAAGCTTCTCTGGAAAGGTGAAGGGGCAGTAGTAATACA
A------GATAATAGTGACATAAAAGTAGTGCCAAGAAGAAAAGCAAAGATCATTAGGGATTATGGAAAACAGATGGCAG
GTGATGATTGTGTGGCAAGTAGACAGGATGAGGATTAG
>AF538302/B/AU/1999/1181
TTTTTAGATGGAATAGATAAGGCCCAAGAAGATCATGAGAAATATCACAGTAATTGGAAAGCAATGGCTAGTGATTTTAA
CCGACCACCTGTGGTAGCAAAGGAAATAGTAGCCAGCTGTGATAAATGTCAGCTAAAAGGAGAAGCCATGCATGGACAAG
TAGACTGTAGTCCAGGAATATGGCAGTTAGATTGTACACATTTAGAAGGAAAAGTTATCCTGGTAGCAGTTCATGTAGCC
AGTGGATATATAGAAGCAGAAGTTATTCCAGCAGAGACAGGACAGGAAACAGCATACTTCCTCTTAAAATTAGCAGGAAG
ATGGCCAGTAAAAACAATACATACAGATAATGGCAGTAATTTCACCAGTACCACAGTTAAGGCCGCCTGTTGGTGGGCGG
GGATCAAGCAGGAATTTGGCATTCCCTACAATCCCCAAAGTCAAGGAGTAATAGAATCTATGAATAAAGAATTAAAGAAA
ATTATAGGACAGGTAAGAGATCAGGCTGAACATCTTAAGACAGCAGTACAAATGGCAGTATTCATCCACAATTTTAAAAG
AAAAGGGGGGATTGGGGAGTACAGTGCAGGGGAAAGAATAGTAGACATAATAGCAACAGACATACAA-------------
--------------------------------ACTAAAGAATTACAAAAACAAATTACAAAAATTCAAAATTTTCGGGTT
TATTACAGGGACAGCAGAGATCCAGTTTGGAAAGGACCAGCAAAGCTTCTCTGGAAAGGTGAAGGGGCAGTAGTAATACA
A------GATAATAGTGACATAAAAGTAGTGCCAAGAAGAAAAGTAAAGATCATTAGGGATTATGGAAAACAGATGGCAG
GTGATGATTGTGTGGCAAGTAGACAGGATGAGGATTAG
>AF538303/B/AU/1999/1182
TTTTTAGATGGAATAGATAAGGCCCAAGAAGACCATGAGAAATATCACAGTAATTGGAGAACAATGGCTAGTGATTTTAA
CCTGCCACCTGTAGTAGCAAAAGAAATAGTAGCCAGCTGTGATAAATGTCAGCTAAAAGGAGAAGCCATGCATGGACAAG
TAGACTGTAGTCCAGGAATATGGCAATTAGATTGTACACATTTAGAAGGAAAAGTTATCCTGGTAGCAGTTCATGTAGCC
AGTGGATATATAGAAGCAGAAGTTATTCCAGCAGAGACAGGGCAGGAAACAGCATACTTTCTCTTAAAATTAGCAGGAAG
ATGGCCAGTAAAAACAATACATACAGATAATGGCAGTAATTTCACCAGTACCACAGTTAAGGCCGCCTGTTGGTGGGCGG
GGATCAAGCAGGAATTTGGCATTCCCTACAATCCCCAAAGTCAAGGAGTAGTAGAATCTATGAATAAAGAATTAAAGAAA
ATTATAGGACAAGTAAGAGATCAGGCTGAACATCTTAAGACAGCAGTACAAATGGCAGTATTCATCCACAATTTTAAGAG
AAAAGGGGGGATTGGGGGGTACAGTGCAGGGGAAAGAATAATAGACATAATAGCAACAGACATACAA-------------
--------------------------------ACTAAAGAATTACAAAAACAAATTACAAAAATTCAAAATTTTCGGGTT
TATTACAGGGACAGCAGAGATCCAGTTTGGAAAGGACCAGCAAAGCTTCTCTGGAAAGGTGAAGGGGCAGTAGTAATACA
A------GATAATAGTGACATAAAAGTAGTGCCAAGAAGAAAAGTAAAGATCATTAGAGAACATGGAAAACAGATGGCAG
GTGATGATTGTGTGGCAAGAAGACAGGATGAGGATTAG
>AF538304/B/AU/1995/C24
TTTTTAGATGGAATAGATAAGGCCCAAGAAGAACATGAGAAGTATCACAGTAATTGGAGAGCAATGGCTAGTGATTTTAA
CCTGCCGCCTATAGTAGCAAAAGAAATAGTAGCCAGCTGTGATAAATGTCAACTAAAAGGGGAAGCCATGCATGGACAAG
TAGACTGTAGTCCAGGAATATGGCAACTAGATTGTACACATTTAGAAGGAAAAGTTATCCTGGTAGCAGTTCATGTAGCC
AGTGGATATATAGAAGCAGAAGTTATCCCAGCAGAGACAGGGCAGGAAACAGCATACTTCATCTTAAAATTAGCAGGAAG
ATGGCCAGTAAAAATAATACATACAGACAATGGCGGCAATTTCATCAGTGCTATGGTCAAGGCCGCCTGTTGGTGGGCGG
GGATCAAGCAGGAATTTGGTATTCCCTACAATCCCCAAAGTCAAGGAGTAGTAGAATCTATGAATAAAGAATTAAAGAAA
ATTATAGGACAGGTAAGAGATCAGGCTGAACATCTTAAGACAGCAGTACAAATGGCAGTATTCATCCACAATTTTAAAAG
AAAAGGGGGGATTGGGGAGTACAGTGCAGGGGAAAGAATAATAGACATAATAGCAACAGACATACAA-------------
--------------------------------ACTAAAGAATTACAAAAACAAATTACAAAAATTCAAAATTTTCGGGTT
TATTACAGGGACAGCAGAGATCCAGTTTGGAAAGGACCAGCAAAGCTTCTCTGGAAAGGTGAAGGGGCAGTAGTAATACA
G------GATAATAGTGACATAAAAGTAGTGCCAAGAAGAAAAGCAAAGATCATCTGGGATTATGGAAAACAAATGGCAG
GTAATGATTGTGTGGCAAGTAGACAGGATGAGGATTAA
>AF538305/B/AU/1995/C42
TTTTTAGATGGAATAGATAAGGCCCAAGAAGAACATGAGAAGTATCACAGTAATTGGAGAGCAATGGCTAGTGATTTTAA
CCTGCCGCCTATAGTAGCAAAAGAAATAGTAGCCAGCTGTGATAAATGTCAACTAAAAGGGGAAGCCATGCATGGACAAG
TAGACTGTAGTCCAGGAATATGGCAACTAGATTGTACACATTTAGAAGGAAAAGTTATCCTGGTAGCAGTTCATGTAGCC
AGTGGATATATAGAAGCAGAAGTTATTCCAGCAGAGACAGGGCAGGAAACAGCATACTTTATCCTAAAATTAGCAGGAAG
ATGGCCAGTAACAACAATACATACAGACAATGGCAGCAATTTCATCAGTGCTACGGTTAAGGCCGCCTGCTGGTGGGCGG
GGATCAAGCAAGAATTTGGCATTCCCTACAATCCCCAAAGTCAAGGAGTAGTAGAATCTATGAATAAAGAATTAAAGAAA
ATTATAGGGCAAGTGACAGATCAGGCTGAACATCTTAAGACAGCAGTACAAATGGCAGTATTCATCCACAATTTTAAAAG
AAAAGGGGGGATTGGGGAGTACAGTGCAGGAGAAAGAATAGTAGACATAATAGCAACAGACATACAA-------------
--------------------------------ACTAAAGAATTACAAAAACAAATTACAAAAATTCAAAATTTTCGGGTT
TATTACAGGGACAGCAGAGATCCACTTTGGAAAGGACCAGCAAAGCTTCTCTGGAAAGGTGAAGGGGCAGTAGTAATACA
A------GATAATAGTGACATAAAAGTAGTGCCAAGAAGAAAAGCAAAGATCATTAGGGATTATGGAAAACAGATGGCAG
GTGATGATTGTGTGGCAAGAAGACAGGATGAGGATTAG
>AF538306/B/AU/1995/C76
TTTTTAGATGGAATAGATAAGGCCCAAGAAGAACATGAGAAGTATCACAGTAATTGGAGAGCAATGGCTAGTGATTTTAA
CCTGCCGCCTATAGTAGCAAAAGAAATAGTAGCCAGCTGTGATAAATGTCAACTAAAAGGGGAAGCCATGCATGGACAAG
TAGACTGCAGTCCAGGAATATGGCAATTGGATTGTACACATTTAGAAGGAAAAATTATCCTGGTAGCAGCTCATGTAGCC
AGTGGATATATAGAAGCAGAAGTTATTCCAGCAGAGACAGGGCAGGAAACAGCATACTTCCTCTTAAAATTAGCAGGAAG
ATGGCCAGTAAAAACAATACATACAGACAATGGCAGCAATTTCACCAGTGCTACAGTTAAGGCCGCCTGTTGGTGGGCGG
GGATCAAGCAAGAATTTGGCATTCCCTACAATCCCCAAAGTCAAGGAGTAGTAGAATCTATGAATAAAGAATTAAAGAAA
ATTATAGGACAGGTAAGAGATCAGGCTGAACATCTTAAGACAGCAGTACAAATGGCAGTATTTATCCACAATTTTAAAAG
AAAAGGGGGGATTGGGGAGTACAGTGCAGGGGAAAGAATAGTAGACATGATAGCAACAGACATACAA-------------
--------------------------------ACTAGAGAATTACAAAAACAAATTACAAAAATTCAAAATTTTCGGGTT
TATTACAGAGACAACAGAGATCCTCTTTGGAAAGGACCAGCAAAGCTGCTCTGGAAAGGTGAAGGGGCAGTAGTAATACA
A------GATAATAGGGACATAAAAGTAGTGCCAAGGAGAAAAGCAAAGATCATTAGGGATTATGGAAAACAGATGGCAG
GTGATGATTGTGTGGCAAGTAGACAGGATGAGGATTAA
>AF538307/B/AU/1995/C92
TTTTTAGATGGAATAGATAAGGCCCAAGAAGAACATGAGAAGTATCACAGTAATTGGAGAGCAATGGCTAGTGATTTTAA
CCTGCCGCCTATAGTAGCAAAAGAAATAGTAGCCAGCTGTGATAAATGTCAACTAAAAGGGGAAGCCATGCATGGACAAG
TAGACTGTAGTCCAGGAATATGGCAACTAGATTGTACACATTTAGAAGGAAAAATTATCCTGGTAGCAGTTCATGTAGCC
AGTGGATATATAGAAGCAGAAGTTATTCCAGCAGAGACAGGGCAGGAAACAGCATACTTTATCTTAAAATTAGCAGGAAG
ATGGCCAGTAAAAACAATACATACAGACAATGGCAGCAATTTCACCAGTACAACGGTTAAGGCCGCCTGTTGGTGGGCAG
GGATCAAGCAGGAATTTGGCATTCCCTACAATCCCCAAAGTCAAGGAGTAGTGGAATCTATGAATAAAGAATTAAAGAAA
ATTATAGGACAGGTAAGAGATCAGGCTGAACATCTTAAAACAGCAGTACAAATGGCAGTATTCATTCACAATTTTAAGAG
AAAAGGGGGGATTGGGGAGTACAGTGCAGGGGAAAGAATAGTAGACATAATAGCAACAGACATACAA-------------
--------------------------------ACTAAAGAACTACAAAAACAAATTACAAAAATTCAAAATTTTCGGGTT
TATTACAGGGACAGCAGAGATCCACTTTGGAAAGGACCAGCAAAGCTTCTCTGGAAAGGTGAAGGGGCAGTAGTAATACA
A------GATAATAGTGAAATAAAAGTAGTGCCAAGAAGAAAAGCAAAGATCATTAGGGATTATGGAAAACAGATGGCAG
GTGATGATTGTGTGGCAAGTAGACAGAATGAGGATTAG
>AJ271445/B/GB/1986/GB8_46R
TTTTTGGATGGAATAGATAAGGCCCAAGAGGACCATGAGAAATATCACAGTAATTGGAGAGCAATGGCTAATGATTTTAA
CCTGCCACCTGTAGTAGCAAAAGAAATAGTAGCCAGCTGTGATAAATGTCAGCTAAAAGGAGAAGCCATGCATGGACAAG
TAGACTGTAGTCCAGGAATATGGCAACTAGATTGTACACATTTAGAAGGAAAAATTATCCTAGTAGCAGTTCATGTAGCC
AGTGGATATATAGAAGCAGAAGTTATTCCAGCAGAGACAGGGCAGGACACAGCATACTTTATCTTAAAATTAGCAGGAAG
ATGGCCAGTAAAAACAATACATACAGATAATGGCCGCAATTTCACCAGTACTACGGTTAAGGCCGCCTGTTGGTGGGCAG
GGATCAAGCAGGAATTTGGCATTCCCTACAATCCCCAAAGTCAAGGAGTAGTAGAATCTATGAATAAAGAATTAAAGAAA
ATTATAGGACAGGTAAGAGATCAGGCTGAACATCTTAAAACAGCAGTACAAATGGCAGTATTCATCCACAATTTTAAAAG
AAAAGGGGGGATTGGGGGATACAGTGCAGGGGAAAGAATAGTAGACATAATAGCAACAGATATACAA-------------
--------------------------------ACTAAAGAATTACAAAAACAAATTACAAAAATTCAAAATTTTCGGGTT
TATTACAGGGACAGCAGAGATCCACTTTGGAAAGGACCAGCAAAGCTTCTCTGGAAAGGTGAAGGGGCAGTAGTAATACA
A------GATAATAGTGACATAAAAGTAGTGCCAAGAAGAAAAGCAAAGATCATTAGGGATTATGGAAAACAGATGGCAG
GTGATGATTGTGTGGCAAGTAGACAGGATGAGGATTAG
>AX032749/B/FR/1985/pNL43_patent
TTTTTAGATGGAATAGATAAGGCCCAAGAAGAACATGAGAAATATCACAGTAATTGGAGAGCAATGGCTAGTGATTTTAA
CCTACCACCTGTAGTAGCAAAAGAAATAGTAGCCAGCTGTGATAAATGTCAGCTAAAAGGGGAAGCCATGCATGGACAAG
TAGACTGTAGCCCAGGAATATGGCAGCTAGATTGTACACATTTAGAAGGAAAAGTTATCTTGGTAGCAGTTCATGTAGCC
AGTGGATATATAGAAGCAGAAGTAATTCCAGCAGAGACAGGGCAAGAAACAGCATACTTCCTCTTAAAATTAGCAGGAAG
ATGGCCAGTAAAAACAGTACATACAGACAATGGCAGCAATTTCACCAGTACTACAGTTAAGGCCGCCTGTTGGTGGGCGG
GGATCAAGCAGGAATTTGGCATTCCCTACAATCCCCAAAGTCAAGGAGTAATAGAATCTATGAATAAAGAATTAAAGAAA
ATTATAGGACAGGTAAGAGATCAGGCTGAACATCTTAAGACAGCAGTACAAATGGCAGTATTCATCCACAATTTTAAAAG
AAAAGGGGGGATTGGGGGGTACAGTGCAGGGGAAAGAATAGTAGACATAATAGCAACAGACATACAA-------------
--------------------------------ACTAAAGAATTACAAAAACAAATTACAAAAATTCAAAATTTTCGGGTT
TATTACAGGGACAGCAGAGATCCAGTTTGGAAAGGACCAGCAAAGCTCCTCTGGAAAGGTGAAGGGGCAGTAGTAATACA
A------GATAATAGTGACATAAAAGTAGTGCCAAGAAGAAAAGCAAAGATCATCAGGGATTATGGAAAACAGATGGCAG
GTGATGATTGTGTGGCAAGTAGACAGGATGAGGATTAA
>AX078307/B/FR/1983/LAI-patent
TTTTTAGATGGAATAGATAAGGCCCAAGATGAACATGAGAAATATCACAGTAATTGGAGAGCAATGGCTAGTGATTTTAA
CCTGCCACCTGTAGTAGCAAAAGAAATAGTAGCCAGCTGTGATAAATGTCAGCTAAAAGGAGAAGCCATGCATGGACAAG
TAGACTGTAGTCCAGGAATATGGCAACTAGATTGTACACATTTAGAAGGAAAAGTTATCCTGGTAGCAGTTCATGTAGCC
AGTGGATATATAGAAGCAGAAGTTATTCCAGCAGAAACAGGGCAGGAAACAGCATATTTTCTTTTAAAATTAGCAGGAAG
ATGGCCAGTAAAAACAATACATACAGACAATGGCAGCAATTTCACCAGTGCTACGGTTAAGGCCGCCTGTTGGTGGGCGG
GAATCAAGCAGGAATTTGGAATTCCCTACAATCCCCAAAGTCAAGGAGTAGTAGAATCTATGAATAAAGAATTAAAGAAA
ATTATAGGACAGGTAAGAGATCAGGCTGAACATCTTAAGACAGCAGTACAAATGGCAGTATTCATCCACAATTTTAAAAG
AAAAGGGGGGATTGGGGGGTACAGTGCAGGGGAAAGAATAGTAGACATAATAGCAACAGACATACAA-------------
--------------------------------ACTAAAGAATTACAAAAACAAATTACAAAAATTCAAAATTTTCGGGTT
TATTACAGGGACAGCAGAAATCCACTTTGGAAAGGACCAGCAAAGCTCCTCTGGAAAGGTGAAGGGGCAGTAGTAATACA
A------GATAATAGTGACATAAAAGTAGTGCCAAGAAGAAAAGCAAAGATCATTAGGGATTATGGAAAACAGATGGCAG
GTGATGATTGTGTGGCAAGTAGACAGGATGAGGATTAG
>AY037268/B/AR/1998/ARCH054
TTCTTAGATGGAATAGATAAGGCCCAAGACGAACATGAAAAATATCACAGTAATTGGAGAGCAATGGCTAGTGATTTTAA
CCTGCCACCGGTAGTAGCAAAAGAAATAGTAGCCAGCTGTGATAAATGTCAGCTAAAAGGGGAAGCCATGCATGGACAAG
TAGACTGTAGTCCAGGAATATGGCAGCTAGATTGTACACATTTAGAAGGAAAAGTTATCTTGGTAGCAGTTCATGTAGCC
AGTGGATATATAGAAGCAGAAGTTATTCCAGCAGAAACAGGGCAGGAAACAGCATACTTCCTCTTAAAATTAGCAGGAAG
ATGGCCAGTAAAAACAATACATACAGACAATGGCAGCAATTTCACCAGTGCTACAGTTAAAGCTGCCTGCTGGTGGGCGG
GGATCAAGCAGGAATTTGGTATTCCCTACAATCCCCAAAGTCAAGGGGTAGTAGAATCTATGAATAAAGAATTAAAGAAA
ATTATAGGACAGGTAAGAGATCAGGCTGAACATCTTAAAACAGCAGTACAAATGGCAGTATTCATTCACAATTTTAAGAG
AAAAGGGGGGATTGGGGGATACAGTGCAGGGGAAAGAATAGTAGACATAATAGCAACAGACATACAA-------------
--------------------------------ACTAAAGAATTACAAAAACAAATTACAAAAATTCAAAATTTTCGGGTT
TATTACAGGGACAGCAGAGATCCACTTTGGAAAGGACCAGCAAAGCTTCTCTGGAAAGGTGAAGGGGCAGTAGTAATACA
A------GATAATAGTGACATAAAAGTAGTGCCAAGAAGAAAAGCAAAAATCATTAGGGACTATGGAAAACAGATGGCAG
GTGATGATTGTGTGGCAAGTAGACAGGATGAGGATTAG
>AY037269/B/AR/2000/ARMS008
TTTTTAGATGGAATAGACAAGGCCCAAGAAGAACATGAGAAATATCACAGTAATTGGAGAGCAATGGCTAGTGATTTTAA
CCTGCCACCTGTGGTGGCAAAAGAAATAGTAGCCAGCTGTGATAAATGTCAGCTAAAAGGGGAAGCCATGCATGGACAAG
TAGACTGTAGCCCAGGAATATGGCAGCTAGATTGTACACACTTAGAAGGAAAAATTATCCTGGTAGCAGTTCATGTAGCC
AGTGGATATATAGAAGCAGAAGTTATTCCAGCAGAGACAGGGCAAGAAACAGCATACTTCATCTTAAAATTAGCAGGAAG
ATGGCCAGTGAAAACAATACATACAGACAATGGTCCCAATTTCACCAGTACTACTGTTAAGGCCGCCTGTTGGTGGGCGG
GGATCAAGCAGGAATTTGGCATTCCCTACAATCCCCAAAGTCAAGGAGTAATAGAGTCTATGAATAAAGAATTAAAGAAA
ATCATAGGACAGGTAAGAGATCAGGCTGAACATCTTAAGACAGCAGTACAAATGGCAGTATTCATTCACAATTTTAAAAG
AAAAGGGGGGATTGGGGGGTACAGTGCAGGGGAAAGAATAATAGACATAATAGCAACAGACATACAA-------------
--------------------------------ACTAAAGAACTACAAAACCAAATTACAAAAATTCAAAATTTTCGGGTT
TATTACAGGGACAGCAGAGATCCACTTTGGAAAGGACCAGCAAAGCTTCTCTGGAAAGGTGAAGGGGCAGTAGTAATACA
G------GATAATAGTGAAATAAAAGTAGTGCCAAGAAGAAAAGCAAAGATCATTAGGGATTATGGAAAACAGATGGCAG
GTGATGATTGTGTGGCAAGTAGACAGGATGAGGATTAA
>AY037270/B/BO/1999/BOL0122
TTTCTGGATGGAATAGATAAGGCCCAAGATGAGCATGAGAAATATCACAGTAATTGGAGAGCAATTGCTAGTGATTTTAA
CCTGCCACCTGTAGTAGCAAAACAAATAGTAGCTAACTGTGATAAATGTCAGGTAAAGGGAGAAGCCATGCATGGACAAG
TAGACTGTAGTCCAGGAATATGGCAACTAGATTGTACACATTTAGAAGGAAAAATTATCCTGGTAGCAGTTCATGTAGCC
AGTGGATATATAGAAGCAGAAGTTATCCCAGCAGAAACAGGGCAGGAAACAGCATACTTTATCTTAAAATTAGCAGGAAG
GTGGCCAGTAAAAACAATACATACAGACAATGGCAGCAATTTCACCAGTAATGCGGTCAAGGCCGCCTGCTGGTGGGCAG
GGGTCAAGCAGGAATTTGGCATTCCCTACAATCCCCAAAGTCAAGGAGTAGTAGAATCTATGAATAATGAATTAAAGAAA
ATTATAGGACAAGTAAGAGATCAGGCTGAACATCTTAAAACAGCAGTACAAATGGCAGTATTCATCCACAATTTTAAAAG
AAAAGGGGGGATTGGGGGGTACAGTGCAGGGGAAAGAATAGTAGACATAATAGCAACAGACATACAA-------------
--------------------------------ACTAAAGAACTACAAAAACAAATTACAAAAATTCAAAATTTTCGGGTT
TATTACAGGGACAGCAGAGATCCACTTTGGAAAGGACCAGCAAAGCTCCTCTGGAAAGGTGAAGGGGCAGTAGTAATACA
A------GATAATAGTGACATAAAAGTAGTGCCAAGGAGAAAAGCAAAGATCATTAGGGATTATGGAAAACAGATGGCAG
GTGATGATTGTGTGGCAAGTAGACAGGATGAGGATTAA
>AY037282/B/AR/1999/ARMA132
TTTTTAGATGGAATAGATAAGGCCCAAGAAGACCATGAGAAATATCACAGTAATTGGAGAGCAATGGCTGATGATTTTAA
CCTGCCACCTATAGTAGCAAAAGAGATAATAGCCTGCTGTGATAAATGTCAGCTAAAAGGAGAAGCCATACATGGGCAAG
TAGACTGTAGTCCAGGAATATGGCAGCTAGATTGTACACACTTAGAAGGAAAAGTTATCCTGGTAGCAGTCCATGTAGCC
AGTGGATATTTAGAAGCAGAAGTTATTCCAGCAGAAACAGGGCAAGAAACAGCATACTTTCTCTTAAAATTAGCAGGAAG
ATGGCCAGTAAAAACAATACATACAGACAATGGCCCCAATTTCGTCAGTACTGCGGTTAAAGCCGCCTGTTGGTGGGCGG
GGATCAAGCAGGAATTTGGCATTCCCTACAATCCCCAAAGTCAAGGAGTAGTAGAATCTATGAATAAAGAATTAAAGAAA
ATTATAGGACAGGTAAGAGATCAGGCTGAACATCTCAAGACAGCAGTACAAATGGCAGTATTCATCCACAATTTTAAGAG
AAAAGGGGGGATTGGGGGGTACAGTGCAGGGGAAAGAATAATAGACATAATAGCAACAGACATACAA-------------
--------------------------------ACTAAAGAATTACAAAAACAAATTACAAAAATTCAAAATTTTCGGGTT
TATTACAGGGACAGCAGAGATCCAATTTGGAAAGGACCAGCAAAACTTCTCTGGAAAGGTGAAGGGGCAGTAGTGATACA
A------GAGAATAGTGACATAAAAGTAGTGCCAAGAAGAAAAGCAAAGATCATTAGGGATTATGGAAAACAGATGGCAG
GTGATGATTGTGTGGCAGGTAGACAGGATGAGGATTAG
>AY173951/B/TH/1990/BK132
TTTCTAGATGGAATAGATAAGGCCCAAGAAGAGCATGAAAAATATCACAGTAATTGGAGAGCAATGGCTAGTGATTTTAA
CCTGCCACCTGTAGTAGCAAAAGAAATAGTAGCCAGCTGTGATAAATGTCAGCTAAAAGGAGAAGCCATGCATGGACAGG
TAGACTGTAGTCCAGGAATATGGCAACTAGATTGTACACATTTAGAAGGAAAAGTTATCCTGGTAGCAGTTCATGTAGCC
AGTGGATATATAGAAGCAGAAGTTATTCCAGCAGAGACAGGGCAGGAAACAGCATACTTTCTCTTAAAATTAGCAGGAAG
ATGGCCAGTAAAAACAATACATACAGACAATGGCAGCAATTTCACCAGTACTACGGTTAAGGCTGCCTGTTGGTGGGCGG
GGATCAAGCAGGAATTTGGCATCCCCTACAATCCCCAAAGTCAAGGAGTAGTAGAATCTATAAATAAAGAATTAAAGAAA
ATTATAGGACAGGTAAGAGATCAGGCTGAACATCTTAAAACAGCAGTACAAATGGCAGTATTTATCCACAATTTTAAAAG
AAAAGGGGGGATTGGGGGGTACAGTGCAGGGGAAAGAATAGTAGACATAATAGCAACAGACATACAG-------------
--------------------------------ACTAAAGAATTACAAAAACAAATTACAAAAATTCAAAATTTTCGGGTT
TATTACAGGGACAGCAGAGATCCACTTTGGAAAGGACCAGCAAAGCTTCTGTGGAAAGGTGAAGGGGCAGTAGTAATACA
A------GATAATAGTGACATAAAAGTAGTGCCAAGAAGAAAAGCAAAGATCATTAGGGATTATGGAAAACAGATGGCAG
GTGATGATTGTGTGGCAAGTAGACAGGATGAGGATTAA
>AY173952/B/US/1990/US1
TTTTTAGATGGAATAGATAAGGCCCAAGAAGAACATGAGAAATATCACAATAATTGGAGAGCAATGGCTAGTGATTTTAA
CCTGCCACCTGTAGTAGCAAAAGAAATAGTAGCCAGCTGTGATAAATGCCAGCTAAAAGGAGAAGCCATGCATGGACAAG
TAGACTGTAGTCCAGGCATATGGCAACTAGATTGTACACATTTAGAAGGAAAAGTTATCCTGGTAGCAGTTCATGTAGCC
AGTGGATATGTAGAAGCAGAAGTTATTCCAGCAGAGACAGGGCAGGAAACAGCATACTTTCTCTTAAAATTAGCAGGAAG
ATGGCCAGTAAAAACAATACATACAGACAATGGCAGCAATTTCACCAGTGCTACGGTTAAGGCCGCCTGTTGGTGGGCGG
GGATCAAGCAGGAATTTGGCATTCCCTACAATCCCCAAAGTCAAGGAGTAGTAGAATCTATAAATAAAGAATTAAAGAAA
ATTATAGGACAAGTAAGAGATCAGGCTGAACATCTTAGGACAGCAGTACAAATGGCAGTATTCATCCACAATTTTAAAAG
AAAAGGGGGGATTGGGGGGTACAGTGCAGGGGAAAGAATAGTAGACATAATAGCAACAGACATACAA-------------
--------------------------------ACTAAAGAATTACAAAAACAAATTACAAAAATTCAAAATTTTCGGGTT
TATTACAGGGACAGCAGAGATCCGCTTTGGAAGGGACCAGCAAAGCTTCTCTGGAAAGGTGAAGGGGCAGTAGTAATACA
A------GATAATAGTGACATAAAAGTAGTGCCAAGAAGAAAAGCAAAGATCATTAGGGATTATGGAAAACAGATGGCAG
GTGATGATTGTGTGGCAAGTAGACAGGATGAGGATTAA
>AY173953/B/US/1990/US2
TTTTTAGATGGAATAGATAAGGCCCAAGACGAACATGAGAAATATCACAGTAATTGGAGAGCAATGGCTAGTGATTTTAA
CCTACCACCTGTAGTAGCAAAAGAAATAGTAGCCAGCTGTGATAAATGTCAGCTAAAAGGAGAAGCCATGCATGGACAGG
TAGACTGTAGTCCAGGAATATGGCAACTAGATTGTACACATTTAGAAGGAAAAGTTATCCTGGTAGCAGTTCATGTAGCC
AGTGGATATATAGAAGCAGAAGTCATTCCAGCAGAGACAGGACAGGAAACAGCATACTTTCTCTTAAAATTAGCAGGAAG
ATGGCCAGTAAAAACAATACACACAGACAATGGCAGCAATTTCACTAGTACTACGGTTAAGGCCGCCTGCTGGTGGGCAG
GGATCAAGCAGGAATTTGGCATTCCCTACAATCCCCAAAGTCAAGGAGTAGTAGAATCCATGAATAAAGAATTAAAGAAA
ATTATAGGACAGGTAAGAGATCAGGCTGAACATCTTAAGACAGCAGTACAAATGGCAGTATTCATCCACAATTTTAAAAG
AAAAGGGGGGATTGGGGGGTACAGTGCAGGGGAAAGAATAGTAGACATAATAGCAACAGACATACAA-------------
--------------------------------ACTAAAGAATTACAAAAACAAATTACAAAAATTCAAAATTTTCGGGTT
TATTACAGGGACAGCAGAGATCCACTTTGGAAAGGACCAGCAAAGCTTCTCTGGAAAGGTGAAGGGGCAGTAGTAATACA
A------GATAATAGTGACATAAAAGTTGTGCCAAGAAGAAAAGTAAAGATCATTAGGGATTATGGAAAACAGATGGCAG
GTGATGATTGTGTGGCAAGTAGACAGGATGAGGATTAG
>AY173954/B/US/1990/US3
TTTTTAGATGGAATAGATAAGGCCCAAGAAGAACATGAAAAATATCACAGTAATTGGAGAGCTATGGCTAGTGACTTTAA
CCTGCCACCTATAGTAGCAAAAGAAATAGTAGCCAGCTGTGATAAATGTCAGCTGAAAGGAGAAGCCATGCATGGACAAG
TAGACTGTAGTCCAGGAATATGGCAGCTAGATTGTACACATTTAGAAGGAAAAGTTATCCTGGTAGCAGTTCATGTAGCC
AGTGGATATATAGAAGCAGAAGTTATTCCAGCAGAGACAGGGCAAGAAACAGCATACTTTATCTTAAAATTAGCAGGAAG
GTGGCCAGTAAAAACAATACATACAGACAATGGTGGCAATTTCATCAGTAATACAGTTAAGGCCGCCTGTTGGTGGGCGG
GGATCAAGCAAGAATTTGGCATTCCCTACAATCCCCAAAGTCAAGGAGTAGTAGAATCTATGAATAAAGAATTAAAGAAA
ATTATAGGACAGGTAAGAGATCAGGCTGAACATCTTAAGACAGCAGTACAAATGGCAGTATTCATCCACAATTTTAAAAG
AAAAGGGGGGATTGGGGGGTACAGTGCAGGGGAAAGAATAGTAGACATAATAGCAACAGACATACAA-------------
--------------------------------ACTAAAGAATTACAAAAACAAATTACAAAGATTCAAAATTTTCGGGTT
TATTACAGGGACAGCAGAGATCCACTTTGGAAAGGACCAGCAAAGCTTCTCTGGAAAGGTGAAGGGGCAGTAGTAATACA
A------GATAATAGTGACATAAAAGTAGTGCCAAGAAGAAAAGTAAAGATCATTAGGGATTATGGAAAACAGATGGCAG
GTGATGATTGTGTGGCAAGTAGACAGGATGAGGATTAG
>AY173955/B/US/1990/US4
TTTTTGGATGGAATAGATAAGGCTCAAGAAGAACATGAAAAATATCACAGTAATTGGAGAGCAATGGCTAGTGATTTTAA
CCTGCCACCTGTAGTAGCAAAAGAAATAGTAGCCAGCTGTGATAAATGTCAGCTAAAAGGAGAAGCCATGCATGGACAAG
TAGATTGTAGTCCAGGAATATGGCAACTAGATTGTACACATCTAGAAGGAAAGATTATCCTGGTAGCAGTTCATGTAGCC
AGTGGCTATATAGAAGCAGAAGTTATTCCAGCAGAGACAGGGCAGGAAACAGCATACTTTATCTTAAAATTAGCAGGAAG
ATGGCCAGTAAAAACAATACATACAGACAATGGCAGCAATTTCATCAGTAACACAGTTAAGGCCGCCTGCTGGTGGGCAG
GAATCAAGCAGGAATTTGGCATTCCCTACAATCCCCAAAGTCAAGGAGTAGTAGAATCTATGAATAAAGAATTAAAGAAA
ATTATAGGACAGGTAAGGGATCAGGCTGAACATCTTAAGACAGCAGTACAAATGGCAGTATTCATTCACAATTTTAAAAG
AAAAGGGGGGATTGGGGGATATAGTGCAGGGGAAAGAATAGTAGACATAATAGCAACAGACATACAA-------------
--------------------------------ACTAAAGAATTACAAAAACAAATTACAAAAATTCAAAATTTTCGGGTT
TATTACAGGGACAGCAGAGATCCACTTTGGAAAGGACCAGCAAAGCTTCTCTGGAAAGGTGAAGGGGCAGTAGTAATACA
A------GATAATAGTGACATAAAAGTAGTGCCAAGAAGAAAAGTAAAAATCATTAGGGATTATGGAAAACAGATGGCAG
GTGATGATTGTGTGGCAAGTAGACAGGATGAGGATTAG
>AY173956/B/BR/1989/BZ167
TTTTTAGATGGAATAGATAAGGCCCAAGAGGAACATGAGAAATATCACAGTAATTGGAGAGCAATGGCTAGTGATTTTAA
CCTGCCACCTGTAGTAGCAAAAGAAATAGTAGCCAGCTGTGACAAATGTCAGCTAAAAGGAGAAGCTATGCATGGACAAG
TAGACTGTAGTCCAGGAATATGGCARCTAGATTGTACACATTTAGAAGGAAAAATTATCCTGGTAGCAGTTCATGTAGCC
AGTGGATATATAGAAGCAGAAGTTATTCCAGCAGAGACAGGGCAGGAAACAGCATACTTTATCTTAAAATTAGCAGGAAG
ATGGCCAGTAAAAACAATACATACAGACAATGGCAGCAATTTCACCAGTACTGCGGTTAAGGCCGCCTGTTGGTGGGCGG
GGGTCAAGCAGGAATTTGGCATTCCCTACAATCCCCAAAGTCAAGGAGTAGTAGAATCTATGAATAAGGAATTAAAGAAA
ATTATAGGACAGGTAAGAGASCAGGCTGAACATCTTAAGACAGCAGTACAAATGGCAGTATTCATCCACAATTTTAAAAG
AAAAGGGGGGATTGGGAGGTACAGTGCAGGGGAAAGAATAATAGACATAATAGCAACAGACTTACAA-------------
--------------------------------ACTACAGAATTACAAAAACAAATTACAAAAATTCAAAATTTTCGGGTT
TATTACAGAGACAGCAGAGACCCACTTTGGAAAGGACCAGCAAAGCTTCTCTGGAAAGGTGAAGGGGCAGTAGTAATACA
A------GATAATAGTGACATAAAAGTAGTGCCAAGAAGAAAAGTAAAGATCATTAGGGATTATGGAAAACAGATGGCAG
GTGATGATTGTGTGGCAGGTAGACAGGATGAGGATTAA
>AY180905/B/CN/2001/CNHN24
TTTTTAGATGGAATAGATAAGGCCCAAGAAGAACATGAGAAATATCACAATAACTGGAGAGCAATGGCTAGTGATTTTAA
CCTACCACCTGTGGTAGCAAAAGAAATAGTAGCCAGTTGTGATAAATGTCAGCTAAAAGGAGAAGCCATGCATGGACAAG
TAGACTGTAGCCCAGGAATATGGCAACTAGATTGTACACATATAGAAGGACAAATTATCCTGGTAGCAGTTCATGTAGCC
AGTGGATATATAGAAGCAGAAATTATTCCAACAGAGACAGGGCAGGAAACAGCATACTTTATCCTAAAATTAGCAGGAAG
ATGGCCAGTGAAAACAATACATACAGACAATGGCAGAAATTTTACCAGTAATGCGGTTAAGGCCGCCTGTTGGTGGGCGG
GAATCAAGCAGGAATTTGGCATTCCCTACAATCCCCAAAGTCAAGGAGTAGTAGAATCTATGAATAATGAATTAAAGAAA
ATTGTAGGACAGGTAAGAGATCAAGCTGAACATCTTAAGACAGCAGTACAAATGGCAGTATTCATCCACAATTTTAAAAG
AAAAGGGGGGATTGGGGGGTACAGTGCAGGGGAAAGAATAGTAGACATAATAGCAACAGACATACAA-------------
--------------------------------ACTAGAGAATTACAAAAACAAATTACAAAAATTCAAAATTTTCGGGTT
TATTACAGGGACAGCAGAGACCCACTTTGGAAAGGACCAGCAAAGCTCCTTTGGAAAGGTGAAGGGGCAGTAGTAATACA
A------GATAATAGTGACATAAAAGTAGTGCCAAGAAGAAAAGCAAAGATCATTAGGGACTATGGAAAACAGATGGCAG
GCGATGATTGTGTGGCAAGTAGACAGGATGAGGATTAG
>AY308760/B/US/1996/1333_d2
TTTTTAGATGGAATAGATAAGGCCCAAGAAGAACATGAGAAATATCACAATAATTGGAGAGCAATGGCTAGTGATTTTAA
CCTGCCACCTGTAGTAGCAAAAGAAATAGTAGCCAGCTGTGATAAATGTCAGCTAAAAGGAGAAGCCATGCATGGACAAG
TAGACTGTAGTCCAGGAATATGGCAACTAGATTGTACACATTTAGAAGGAAAAGTTATCCTGGTAGCAGTTCATGTAGCC
AGTGGATATATAGAAGCAGAAGTTATTCCAGCAGAGACAGGGCAGGAAACAGCATACTTTCTCTTAAAATTAGCAGGAAG
ATGGCCAGTAAAAACAATACATACAGACAATGGCAGAAATTTCACCTGTAATACAGTTAAGGCCGCCTGTTGGTGGGCGG
GGATCAAGCAAGAATTTGGCATTCCCTACAATCCCCAAAGTCAAGGAGTAGTAGAATCTATGAATAAAGAATTAAAGAAA
ATTATAGGCCAGGTAAGAGATCAGGTTGAACATCTTAAGACAGCAGTACAAATGGCAGTATTCATCCACAATTTTAAAAG
AAAAGGGGGGATTGGGGGGTACAGTGCAGGGAAAAGAATAGTAGACATAATAGCATCAGACATACAA-------------
--------------------------------ATTAAAGAATTACAAAAACAAATTACAAAAATTCAAAATTTTCGGGTT
TATTACAGGGACAGCAGAGATCCAATTTGGAAAGGACCAGCAAAGCTTCTCTGGAAAGGTGAAGGGGCAGTAGTAATACA
A------GATAATAGTGACATAAAAGTAGTGCCAAGAAGAAAAGCAAAGATCATTAGGGATTATGGAAAACAGATGGCAG
GTGATGATTGTGTGGCAAGTAGACAGGATGAGGATTAG
>AY308761/B/US/1996/1299_d22
TTTTTAGATGGAATAGATAAGGCCCAAGAAGAACATGAGAAATATCACAATAATTGGAGAGCAATGACTAGTGATTTTAA
CCTGCCACCTGTAGTAGCAAAAGAAATAGTAGCCAGCTGTGATAAATGTCAGCTAAAAGGGGAAGCCATGCATGGACAAG
TAGACTGTAGTCCAGGAATATGGCAACTAGATTGTACACATTTAGAAGGAAAAGTTATCCTGGTAGCAGTTCATGTAGCC
AGTGGATATATAGAAGCAGAAGTTATYCCAGCAGAGACAGGGCAGGAAACAGCATACTTTCTCTTAAAATTAGCAGGAAG
ATGGCCAGTAAAAATAATACATACAGACAATGGCAGAAATTTCACCTGTAATACAGTTAAGGCCGCCTGTTGGTGGGCGG
GGATCAAGCAAGAATTTGGCATTCCCTACAATCCCCAAAGTCAGGGAGTAGTAAAATCTATAAATAAAGAATTAAAGAAA
ATTATAGAACAGGTAAGAGATCAGGCTGAACATCTTAAGACAGCAGTACAAATGGCAGTATTCATCCACAATTTTAAAAG
AAAAGGGGGGATTGGGGGGTACAGTGCAGGGGAAAGAATAGTAGACATAATAGCATCAGAAATACAA-------------
--------------------------------ACTAAAGAATTACAAAAACAAATTACAAAAATTCAAAATTTTCGGGTT
TATTACAGGGACAGCAGAGATCCAATTTGGAAAGGACCAGCAAAGCTTCTCTGGAAAGGTGAAGGGGCAGTAGTAATACA
A------GATAATAGTGACATAAAAGTAGTGCCAAGAAGAAAAGCAAAGATCATTAGGGATTATGGAAAACAGATGGCAG
GCGATGATTGTGTGGCAAGTAGACAGGATGAGGATTAG
>AY308762/B/US/1996/1304_d31
TTTTTAGATGGAATAGATAAGGCCCAAGAAGAACATGAGAAATATCACAATAATTGGAGAGCAATGGCTAGTGATTTTAA
CCTGCCACCTGTAGTAGCAAAAGAAATAGTAGCCAGCTGTGATAAATGTCAGCTAAAAGGGGAAGCCATGCATGGACAAG
TAGACTGTAGTCCAGGAATATGGCAACTAGATTGTACACATTTAGAAGGAAAAGTTATCCTGGTAGCAGTTCATGTAGCC
AGTGGATATATAGAAGCAGAAGTTATCCCAGCAGAGACAGGGCAGGAAACAGCATACTTTCTCTTAAAATTAGCAGGAAG
ATGGCCAGTAAAAAYAATACATACAGACAATGGCAGAAATTTCACCTGTAATACAGTTAAGGCCGCCTGTTGGTGGGCGG
GGATCAAGCAAGAATTTGGCATTCCCTACAATCCCCAAAGTCAGGGAGTAGTAGAATCTATGAATAAAGAATTAAAGAAA
ATTATAGGACAGGTAAGAGATCAGGCTGAACATCTTAAGACAGCAGTACAAATGGCAGTATTCATCCACAATTTTAAAAG
AAAAGGGGGGATTGGGGGGTACAGTGCAGGGGAAAGAATAGTAGACATAATAGCATCAGAMATACAA-------------
--------------------------------ACTAAAGAATTACAAAAACAAATTACAAAAATTCAAAATTTTCGGGTT
TATTACAGGGACAGCAGAGATCCAATTTGGAAAGGACCAGCAAAGCTTCTCTGGAAAGGTGAAGGGGCAGTAGTAATACA
A------GATAATAGTGACATAAAAGTAGTGCCAAGAAGAAAAGCAAAGATCATTAGGGATTATGGAAAACAGATGGCAG
GCGATGATTGTGTGGCAAGTAGACAGGATGAGGATTAG
>AY314044/B/CA/1996/WC10P_1
TTTTTAGATGGAATAGATAAAGCCCAAGAAGAACATGAAAAATATCACAGTAATTGGAGAGCAATGGCTAGTGATTTTAA
CCTGCCACCTGTAGTAGCAAAAGAAATAGTAGCCAGCTGTGATAAATGTCAGCTAAAAGGAGAAGCCATGCATGGACAAG
TAGACTGCAGTCCAGGAATATGGCAACTAGATTGTACACATCTAGAAGGAAAAATTATCCTGGTAGCAGTTCATGTAGCC
AGTGGATATATAGAAGCAGAAGTTATTCCAGCAGAGACAGGGCAGGAAACAGCATACTTTATCTTAAAATTAGCAGGAAG
ATGGCCAGTAAAAACAATACATACAGACAATGGCAGCAATTTCACCAGTACTGCGGTTAAGGCCGCCTGTTGGTGGGCGG
GGATCAAGCAGGAATTTGGCATTCCCTACAATCCCCAAAGTCAAGGAGTAGTAGAATCTATAAATAAAGAATTAAAGAAA
ATTATAGGACAGGTAAGAGATCAGGCTGAACATCTTAAGACAGCAGTACAAATGGCAGTATTCATTCACAATTTTAAAAG
AAAAGGGGGGATTGGGGGATACAGTGCAGGGGAAAGAATGATAGACATAATAGCAACAGACATACAA-------------
--------------------------------ACTACAGAACTACAAAAACAAATTACAAAAATTCAAAATTTTCGGGTT
TATTACAGGGACAGCAGAGATCCACTTTGGAAAGGACCAGCAAAACTTCTCTGGAAAGGTGAAGGGGCAGTAGTAATACA
A------GATAATAGTGACATAAAAGTAGTGCCAAGAAGAAAAGCAAAGATCATTAGGGATTATGGAAAACAGATGGCAG
GTGATGATTGTGTGGCAAGTAGACAGGATGAGGATTAG
>AY314045/B/CA/1996/WC10P_2
TTTTTAGATGGAATAGATAAAGCCCAAGAAGAACATGAAAAATATCACAGTAATTGGAGAGCAATGGCTAGTGATTTTAA
CCTGCCACCTGTAGTAGCAAAAGAAATAGTAGCCAGCTGTGATAAATGTCAGCTAAAAGGAGAAGCCATGCATGGACAAG
TAGACTGCAGTCCAGGAATATGGCAACTAGATTGTACACATCTAGAAGGAAAAATTATCCTGGTAGCAGTTCATGTAGCC
AGTGGATATATAGAAGCAGAAGTTATTCCAGCAGAGACAGGGCAGGAAACAGCATACTTTATCTTAAAATTAGCAGGAAG
ATGGCCAGTAAAAACAATACATACAGACAATGGCAGCAATTTCACCAGTACTGCGGTTAAGGCCGCCTGTTGGTGGGCGG
GGATCAAGCAGGAATTTGGCATTCCCTACAATCCCCAAAGTCAAGGAGTAGTAGAATCTATAAATAAAGAATTAAAGAAA
ATTATAGGACAGGTAAGAGATCAGGCTGAACATCTTAAGACAGCAGTACAAATGGCAGTATTCATTCACAATTTTAAAAG
AAAAGGGGGGATTGGGGGATACAGTGCAGGGGAAAGAATGATAGACATAATAGCAACAGACATACAA-------------
--------------------------------ACTACAGAACTACAAAAACAAATTACAAAAATTCAAAATTTTCGGGTT
TATTACAGGGACAGCAGAGATCCATTTTGGAAAGGACCAGCAAAACTTCTCTGGAAAGGTGAAGGGGCAGTAGTAATACA
A------GATAATAGTGACATAAAAGTAGTGCCAAGAAGAAAAGCAAAGATCATTAGGGATTATGGAAAACAGATGGCAG
GTGATGATTGTGTGGCAAGTAGACAGGATGAGGATTAG
>AY314046/B/CA/1996/WC10P_3
TTTTTAGATGGAATAGATAAAGCCCAAGAAGAACATGAAAAATATCACAGTAATTGGAGAGCAATGGCTAGTGATTTTAA
CCTGCCACCTGTAGTAGCAAAAGAAATAGTAGCCAGCTGTGATAAATGTCAGCTAAAAGGAGAAGCCATGCATGGACAAG
TAGACTGCAGTCCAGGAATATGGCAACTAGATTGTACACATCTAGAAGGAAAAATTATCCTGGTAGCAGTTCATGTAGCC
AGTGGATATATAGAAGCAGAAGTTATTCCAGCAGAGACAGGGCAGGAAGCAGCATACTTTATCTTAAAATTAGCAGGAAG
ATGGCCAGTAAAAACAATACATACAGACAATGGCACCAATTTCACCAGTACTGCGGTTAAGGCCGCCTGTTGGTGGGCGG
GGATCAAACAGGAATTTGGCATTCCCTACAATCCCCAAAGTCAAGGAGTAGTAGAATCTATAAATAAAGAATTAAAGAAA
ATTATAGGACAGGTAAGAGATCAGGCTGAACATCTTAAGACAGCAGTACAAATGGCAGTATTCATTCACAATTTTAAAAG
AAAAGGGGGGATTGGGGGATACAGTGCAGGGGAAAGAATGATAGACATAATAGCAACAGACATACAA-------------
--------------------------------ACTACAGAACTACAAAAACAAATTACAAAAATTCAAAATTTTCGGGTT
TATTACAGGGACAGCAGAGATCCACTTTGGAAAGGACCAGCAAAACTTCTCTGGAAAGGTGAAGGGGCAGTAGTAATACA
A------GATAATAGTGACATAAAAGTAGTGCCAAGAAGAAAAGCAAAGATCATTAGGGATTATGGAAAACAGATGGCAG
GTGATGATTGTGTGGCAAGTAGACAGGATGAGGATTAG
>AY314047/B/CA/1996/WC10P_4
TTTTTAGATGGAATAGATAAAGCCCAAGAAGAACATGAAAAATATCACAGTAATTGGAGAGCAATGGCTAGTGATTTTAA
CCTGCCACCTGTAGTAGCAAAAGAAATAGTAGCCAGCTGTGATAAATGTCAGCTAAAAGGAGAAGCCATGCATGGACAAG
TAGACTGCAGTCCAGGAATATGGCAACTAGATTGTACACATCTAGAAGGAAAAATTATCCTGGTAGCAGTTCATGTAGCC
AGTGGATATATAGAAGCAGAAGTTATTCCAGCAGAGACAGGGCAGGAAACAGCATACTTTATCTTAAAATTAGCAGGAAG
ATGGCCAGTAAAAACAATACATACAGACAATGGCAGCAATTTCACCAGTACTGCGGTTAAGGCCGCCTGTTGGTGGGCGG
GGATCAAGCAGGAATTTGGCATTCCCTACAATCCCCAAAGTCAAGGAGTAGTAGAATCTATAAATAAAGAATTAAAGAAA
ATTATAGGACAGGTAAGAGATCAGGCTGAACATCTTAAGACAGCAGTACAAATGGCAGTATTCATTCACAATTTTAAAAG
AAAAGGGGGGATTGGGGGATACAGTGCAGGGGAAAGAATGATAGACATAATAGCAACAGACATACAA-------------
--------------------------------ACTACAGAACTACAAAAACAAATTACAAAAATTCAAAATTTTCGGGTT
TATTACAGGGACAGCAGAGATCCATTTTGGAAAGGACCAGCAAAACTTCTCTGGAAAGGTGAAGGGGCAGTAGTAATACA
A------GATAATAGTGACATAAAAGTAGTGCCAAGAAGAAAAGCAAAGATCATTAGGGATTATGGAAAACAGATGGCAG
GTGATGATTGTGTGGCAAGTAGACAGGATGAGGATTAG
>AY314048/B/CA/1996/WC10P_6
TTTTTAGATGGAATAGATAAAGCCCAAGAAGAACATGAAAAATATCACAGTAATTGGAGAGCAATGGCTAGTGATTTTAA
CCTGCCACCTGTAGTAGCAAAAGAAATAGTAGCCAGCTGTGATAAATGTCAGCTAAAAGGAGAAGCCATGCATGGACAAG
TAGACTGCAGTCCAGGAATATGGCAACTAGATTGTACACATCTAGAAGGAAAAATTATCCTGGTAGCAGTTCATGTAGCC
AGTGGATATATAGAAGCAGAAGTTACTCCAGCAGAGACAGGGCAGGAAACAGCATACTTTATCTTAAAATTAGCAGGAAG
ATGGCCAGTAAAAACAATACATACAGACAATGGCAGCAATTTCACCAGTACTGCTGTTAAGGCCGCCTGTTGGTGGGCGG
GGATCAAGCAGGAATTTGGCATTCCCTACAATCCCCAAAGTCAAGGAGTAGTAGAATCTATAAATAAAGAATTAAAGGAA
ATTATAGGACAGGTAAGAGATCAGGCTGAACATCTTAAGACAGCAGTACAAATGGCAGTATTCATTCACAATTTTAAAAG
AAAAGGGGGGATTGGGGGATACAGTGCAGGGGAAAGAATGATAGACATAATAGCAACAGACATACAA-------------
--------------------------------ACTACAGAACTACAAAAACAAATTACAAAAATTCAAAATTTTCGGGTT
TATTACAGGGACAGCAGAGATCCACTTTGGAAAGGACCAGCAAAACTTCTCTGGAAAGGTGAAGGGGCAGTAGTAATACA
A------GATAATAGTGACATAAAAGTAGTGCCAAGAAGAAAAGCAAAGATCATTAGGGATTATGGAAAACAGATGGCAG
GTGATGATTGTGTGGCAAGTAGACAGGATGAGGATTAG
>AY314049/B/CA/1996/WC10P_7
TTTTTAGATGGAATAGATAAAGCCCAAGAAGAACATGAAAAATATCACAGTAATTGGAGAGCAATGGCTAGTGATTTTAA
CCTGCCACCTGTAGTAGCAAAAGAAATAGTAGCCAGCTGTGATAAATGTCAGCTAAAAGGAGAAGCCATGCATGGACAAG
TAGACCGCAGTCCAGGAATATGGCAACTAGATTGTACACATCTAGAAGGAAAAATTATCCTGGTAGCAGTTCATGTAGCC
AGTGGATATATAGAAGCAGAAGTTATTCCAGCAGAGACAGGGCAGGAAACAGCATACTTTATCTTAAAATTAGCAGGAAG
ATGGCCAGTAAAAACAATACATACAGACAATGGCAGCAATTTCACCAGTACTGCGGTTAAGGCCGCCTGTTGGTGGGCGG
GGATCAAGCAGGAATTTGGCATTCCCTACAATCCCCAAAGTCAAGGAGTAGTAAAATCTATAAATAAAGAATTAAAGAAA
ATTATAGGACAGGTAAGAGATCAGGCTGAACATCTTAAGACAGCAGTACAAATGGCAGTATTCATTCACAATTTTAAAAG
AAAAGGGGGGATTGGGGGATACAGTGCAGGGGAAAGAATGATAGACATAATAGCAACAGACATACAA-------------
--------------------------------ACTACAGAACTACAAAAACAAATTACAAAAATTCAAAATTTTCGGGTT
TATTACAGGGACAGCAGAGATCCACTTTGGAAAGGACCAGCAAAACTTCTCTGGAAAGGTGAAGGGGCAGTAGTAATACA
A------GATAATAGTGACATAAAAGTAGTGCCAAGAAGAAAAGCAAAGATCATTAGGGATTATGGAAAACAGATGGCAG
GTGATGATTGTGTGGCAAGTAGACAGGATGAGGATTAG
>AY314050/B/CA/1996/WC10P_8
TTTTTAGATGGAATAGATAAAGCCCAAGAAGAACATGAAAAATATCACAGTAATTGGAGAGCAATGGCTAGTGATTTTAA
CCTGCCACCTGTAGTAGCAAAAGAAATAGTAGCCAGCTGTGATAAATGTCAGCTAAAAGGAGAAGCCATGCATGGACAAG
TAGACTGCAGTCCAGGAATATGGCAACTAGATTGTACACATCTAGAAGGAAAAATTATCCTGGTAGCAGTTCATGTAGCC
AGTGGATATATAGAAGCAGAAGTTATTCCAGCAGAGACAGGGCAGGAAACAGCATACTTTATCTTAAAATTAGCAGGAAG
ATGGCCAGTAAAAACAATACATACAGACAATGGCAGCAATTTCACCAGTACTGCGGTTAAGGCCGTCTGTTGGTGGGCGG
GGATCAAGCAGGAATTTGGCATTCCCTACAATCCCCAAAGTCAAGGAGTAGTAGAATCTATAAATAAAGAATTAAAGAAA
ATTATAGGACAGGTAAGAGATCTGGCTGAACATCTTAAGACAGCAGTACAAATGGCAGTATTCATTCACAATTTTAAAAG
AAAAGGGGGGATTGGGGGATACAGTGCAGGGGAAAGAATGATAGACATAATAGCAACAGACATACAA-------------
--------------------------------ACTACAGAACTACAAAAACAAATTACAAAAATTCAAAATTTTCGGGTT
TATTACAGGGACAGCAGAGATCCACTTTGGAAAGGACCAGCAAAACTTCTCTGGAAAGGTGAAGGGGCAGTAGTAATACA
A------GATAATAGTGACATAAAAGTAGTGCCAAGAAGAAAAGCAAAGATCATTAGGGATTATGGAAAACAGATGGCAG
GTGATGATTGTGTGGCAAGTAGACAGGATGAGGATTAG
>AY314051/B/CA/1996/WC10P_9
TTTTTAGATGGAATAGATAAAGCCCAAGAAGAACATGAAAAATATCACAGTAATTGGAGAGCAATGGCTAGTGATTTTAA
CCTGCCACCTGTAGTAGCAAAAGAAATAGTAGCCAGCTGTGATAAATGTCAGCTAAAAGGAGAAGCCATGCATGGACAAG
TAGACTGCAGTCCAGGAATATGGCAACTAGATTGTACACATCTAGAAGGAAAAATTATCCTGGTAGCAGTTCATGTAGCC
AGTGGATATATAGAAGCAGAAGTTATTCCAGCAGAGACAAGGCAGGAAACAGCATACTTTATCTTAAAATTAGCAGGAAG
ATGGCCAGTAAAAACAATACATACAGACAATGGCAGCAATTTCACCAGTACTGCGGTTAAGGCCGCCTGTTGGTGGGCGG
GGATCAAGCAGGAATTTGGCATTCCCTACAATCCCCAAAGTCAAGGAGTAGTAGAATCTATAAATAAAGAATTAAAGAAA
ATTATAGGACAGGTAAGAGATCAGGCTGAACATCTTAAGACAGCAGTACAAATGGCAGTATTCATTCACAACTTTAAAAG
AAAAGGGGGGATTGGGGGATACAGTGCAGGGGAAAGAATGATAGACATAATAGCAACAGACATACAA-------------
--------------------------------ACTACAGAACTACAAAAACAAATTACAAAAATTCAAAATTTTCGGGTT
TATTACAGGGACAGCAGAGATCCACTTTGGAAAGGACCAGCAAAACTTCTCCGGAAAGGTGAAGGGGCAGTAGTAATACA
A------GATAATAGTGACATAAAAGTAGTGCCAAGAAGAAAAGCAAAGATCATTAGGGATTATGGAAAACAGATGGCAG
GTGATGATTGTGTGGCAAGTAGACAGGATGAGGATTAG
>AY314052/B/CA/1996/WC10P_10
TTTTTAGATGGAATAGGTAAAGCCCAAGAAGAACATGAAAAATATCACAGTAATTGGAGAGCAATGGCTAGTGATTTTAA
CCTGCCACCTGTAGTAGCAAAAGAAATAGTAGCCAGCTGCGATAAATGTCAGCTAAAAGGAGAAGCCATGCATGGACAAG
TAGACTGCAGTCCAGGAATATGGCAACTAGATTGTACACATCTAGAAGGAAAAATTATCCTGGTAGCAGTTCATGTAGCC
AGTGGATATATAGAAGCAGAAGTTATTCCAGCAGAGGCAGGGCAGGAAACAGCATACTTTATCTTAAAATTAGCAGGAAG
ATGGCCAGTAAAAACAATACATACAGACAATGGCAGCAATTTCACCAGTACTGCGGTTAAGGCCGCCTGTTGGTGGGCGG
GGATCAAGCAGGAATTTGGCATTCCCTACAATCCCCAAAGTCAAGGAGTAGTAAAATCTATAAATAAAGAATTAAAGAAA
ATTATAGGACAGGTAAGAGATCAGGCTGAACATCTTAAGACAGCAGTACAAATGGCAGTATTCATTCACAATTTTAAAAG
AAAAGGGGGGATTGGGGGATACAGTGCAGGGGAAAGAATGATAGACATAATAGCAACAGACATACAA-------------
--------------------------------ACTACAGAACTACAAAAACAAATTACAAAAATTCAAAATTTTCGGGTT
TATTACAGGGACAGCAGAGATCCACTTTGGAAAGGACCAGCAAAACTTCTCTGGAAAGGTGAAGGGGCAGTAGTAATACA
A------GATAATAGTGACATAAAAGTAGTGCCAAGAAGAAAAGCAAAGATCATTAGGGATTATGGAAAACAGATGGCAG
GTGATGATTGTGTGGCAAGTAGACAGGATGAGGATTAG
>AY314053/B/CA/1996/WC10P_11
TTTTTAGATGGAATAGATAAAGCCCAAGAAGAACATGAAAAATATCACAGTAATTGGAGAGCAATGGCTAGTGATTTTAA
CCTGCCACCTGTAGTAGCAAAAGAAATAGTAGCCAGCTGTGATAAATGTCAGCTAAAAGGAGAAGCCATGCATGGACAAG
TAGACTGCAGTCCAGGAATATGGCAACTAGATTGTACACATCTAGAAGGAAAAATTATCCTGGTAGCAGTTCATGTAGCC
AGTGGATATATAGAAGCAGAAGTTATTCCAGCAGAGACAGGGCAGGAAACAGCATACTTTATCTTAAAATTAGCAGGAAG
ATGGCCAGTAAAAACAATACATACAGGCAATGGCAGCAATTTCACCAGTACTGCGGTTAAGGCCGCCTGTTGGTGGGCGG
GGATCAAGCAGGAATTTGGCATTCCCTACAATCCCCAAAGTCAAGGAGTAGTAGAATCTATAAATAAAGAATTAAAGAAA
ATTATAGGACAGGTAAGAGATCAGGCTGAACATCTTAAGACAGCAGTACAAATGGCAGTACTCATTCACAATTTTAAAAG
AAAAGGGGGGATTGGGGGATACAGTGCAGGGGAAAGAATGATAGACATAATAGCAACAGACATACAA-------------
--------------------------------ACTACAGAACTACAAAAACAAATTACAAAAATTCAAAATTTTCGGGTT
TATTACAGGGACAGCAGAGATCCACTTTGGAAAGGACCAGCAAAACTTCTCTGGAAAGGTGAAGGGGCAGTAGTAATACA
A------GATAATAGTGACATAAAAGTAGTGCCAAGAAGAAAAGCAAAGATCATTAGGGATTATGGAAAACAGATGGCAG
GTGATGATTGTGTGGCAAGTAGACAGGATGAGGATTAG
>AY314054/B/CA/1996/WC10C_1
TTTTTAGATGGAATAGATAAAGCCCAAGAAGAACATGAGAGATATCACAGTAATTGGAAAGCAATGGCTAGTGATTTTAA
CCTGCCACCTGTGGTAGCAAAAGAAATAGTAGCCAGCTGTGATAAATGTCAGCTAAAAGGAGAAGCCATGCATGGACAAG
TAGACTGTAGTCCAGGAATATGGCAACTAGATTGTACACATCTAGAAGGAAAAATTATCCTGGTAGCAGTTCATGTAGCC
AGTGGATATATAGAAGCAGAAGTTATTCCAGCAGAAACAGGGCAGGAAACAGCATACTTTATCTTAAAATTAGCAGGAAG
ATGGCCAGTAAAAATAATACATACAGACAATGGCAGCAACTTCACCAGCACTGCGGTTAAGGCCGCCTGTTGGTGGGCGG
GGATCAAGCAGGAATTTGGCATTCCCTACAATCCCCAAAGTCAAGGAGTAGTAGAATCTATAAATAAAGAATTAAAGAAA
ATTATAAAACAGGTAAGAGATCAGGCTGAACATCTTAAGACAGCAGTACAAATGGCAGTATTCATCCACAATTTTAAAAG
AAAAGGGGGGATTGGGGGATACAGTGCAGGGGAAAGAATGATAGACATAATAGCAACAGACATACAA-------------
--------------------------------ACTACAGAACTACAAAAACAAATTACAAAAATTCAAAATTTTCGGGTT
TATTACAGGGACAGCAGAGATCCACTTTGGAAAGGACCAGCAAAACTTCTCTGGAAAGGTGAAGGGGCAGTAGTAATACA
A------GATAATAGTGACATCAAAGTAGTGCCAAGAAGAAAAGCAAAGATCATTAGGGATTATGGAAAACAGATGGCAG
GTGATGATTGTGTGGCAAGTAGACAGGATGAGGATTAG
>AY314055/B/CA/1996/WC10C_3
TTTTTAGATGGAATAGATAAAGCCCAAGAAGAACATGAGAGATATCACAGTAATTGGAAAGCAATGGCTAGTGATTTTAA
CCTGCCACCTGTGGTAGCAAAAGAAATAGTAGCCAGCTGTGATAAATGTCAGCTAAAAGGAGAGGCCATACATGGACAAG
TAGACTGTAGTCCAGGAATATGGCAACTAGATTGTACACATCTAGAAGGAAAAATTATCCTGGTAGCAGTTCATGTAGCC
AGTGGGTATATAGAAGCAGAAGTTATTCCAGCAGAGACAGGGCAAGAAACAGCATACTTTATCTTAAAATTAGCAGGAAG
ATGGCCAGTAAAAACAATACATACAGACAATGGCAGCAACTTCACCAGTACTGCAGTTAAGGCCGCCTGTTGGTGGGTGG
GGATCAAGCAGGAATTTGGCATTCCCTACAATCCCCAAAGTCAAGGAGTAGTAGAATCTATAAATAAAGAATTAAAGAAA
ATTATAGGGCAAGTAAGAGATCAGGCTGAACATCTTAAGACAGCAGTACAAATGGCAGTATTCATCCACAATTTTAAAAG
AAAAGGGGGGATTGGGGGGTATAGTGCAGGGGAAAGAATGATAGACATAATAGCAACAGACATACAA-------------
--------------------------------ACTACAGAACTACAAAAACAAATTACAAAAATTCAAAATTTTCGGGTT
TATTACAGGGACAGCAGAGATCCACTTCGGAAAGGACCAGCAAAACTTCTCTGGAAAGGTGAAGGGGCAGTAGTAATACA
A------GATAATAGTGACATAAAAGTAGTGCCAAGAAGTAAAGCAAAGATCATTAGGGATTATGGAAAACAGATGGCAG
GTGATGATTGTGTGGCAAGTAGACAGGATGAGGATTAG
>AY314056/B/CA/1996/WC10C_4
TTTTTAGATGGAATAGATAAAGCCCAAGAAGAACATGAAAAATATCACAGTAATTGGAGAGCAATGGCTAGTGATTTTAA
CCTGCCACCTGTGGTAGCAAAAGAAATAGTAGCCAGCTGTGATAAATGTCAGCTAAAAGGAGAAGCCATACATGGACAAG
TAGACTGTAGTCCAGGAATATGGCAACTAGATTGCACACATCTAGAAGGAAAAATTATCCTGGTAGCAGTTCATGTAGCC
AGTGGATATATAGAAGCAGAAGTTATTCCAGCAGAGACAGGGCAAGAAACAGCATACTTTATCTTAAAATTAGCAGGAAG
ATGGCCAGTAAAAACAATACACACAGACAATGGCAGCAACTTCACCAGCACTGCAGTTAAGGCCGCCTGTTGGTGGGCGG
GGATCAAGCAGGAATTTGCCATTCCCTACAATCCCCAAAGTCAAGGAGTAGTAGAATCTATAAATAAAGAATTAAAAAAA
ATTATAAAACAGGTAAGAGATCAGGCTGAACATCTTAAGACAGCAGTACAAATGGCAGTATTCATCCACAATTTTAAAAG
AAAAGGGGGGATTGGGGGGTACAGTGCAGGGGAAAGAATGATAGACATAATAGCAACAGACATACAA-------------
--------------------------------ACTACAGAACTACAAAAACAAATTACAAAAATTCAAAATTTTCGGGTT
TATTACAGAGACAGCAGAGATCCACTTTGGAAAGGACCAGCAAAACTTCTCTGGAAAGGTGAAGGGGCAGTAGTAATACA
A------GATAATAGTGACGTAAAAGTAGTGCCAAGAAGAAAAGCAAAGATCATTAGGGATTATGGAAAACAGATGGCAG
GTGATGATTGTGTGGCAAGTAGACAGGATGAGGATTAG
>AY314057/B/CA/1996/WC10C_5
TTTTTAGATGGAATAGATAAAGCCCAAGAAGAACATGAGAGATATCACAGTAATTGGAAAGCAATGGCTAGTGATTTTAA
CCTGCCACCTGTGGTAGCAAAAGAAATAGTAGCCAGCTGTGATAAATGTCAGCTAAAAGGAGAGGCCATACATGGACAAG
TAGACTGTAGTCCAGGAATATGGCAACTAGATTGTACACATCTAGAAGGAAAAATTATCCTGGTAGCAGTTCATGTAGCC
AGTGGGTATATAGAAGCAGAAGTTATTCCAGCAGAGACAGGGCAAGAAACAGCATACTTTATCTTAAAATTAGCAGGAAG
ATGGCCAGTAAAAACAATACACACAGACAATGGCAGCAACTTCACCAGCACTGCAGTTAAGGCCGCCTGTTGGTGGGCGG
GGATCAAGCAGGAATTTGGCATTCCCTACAATCCCCAAAGTCAAGGAGTAGTAGAATCTATAAATAAAGAATTAAAGAAA
ATTATAAAACAGGTAAGAGATCAGGCTGAACATCTTAAGACAGCAGTACAAATGGCAGTATTCATCCACAATTTTAAAAG
AAAAGGGGGGATTGGGGGGTACAGTGCAGGGGAAAGAATGATAGACATAATAGCAACAGACATACAA-------------
--------------------------------ACTACAGAACTACAAAAACAAATTACAAAAATTCAAAATTTTCGGGTT
TATTACAGGGACAGCAGAGATCCACTTTGGAAAGGACCAGCAAAACTTCTTTGGAAAGGTGAAGGGGCAGTAGTAATACA
A------GATAATAGTGACATAAAAGTAGTGCCAAGAAGAAAAGCAAAGATCATTAGGGGTTATGGAAAACAGATGGCAG
GTGATGATTGTGTGGCAAGTAGACAGGATGAGGATTAG
>AY314058/B/CA/1996/WC10C_6
TTTTTAGATGGAATAGATAAAGCCCAAGAAGAACATGAAAAATATCACAGTAATTGGAAAGCAATGGCTAGTGATTTTAA
CCTGCCACCTGTGGTAGCAAAAGAAATAGTAGCCAGCTGTGATAAATGTCAGCTAAAAGGAGAAGCCATGCATGGACAAG
TAGACTGTAGTCCAGGAATATGGCAACTAGACTGTACACATCTAGAAGGAAAAATTATCCTGGTAGCAGTTCATGTAGCC
AGTGGATATATAGAAGCAGAAGTTATTCCAGCAGAGACAGGGCAGGAAACAGCATACTTTATCTTAAAATTAGCAGGAAG
ATGGCCAGTAAAAACAATACACACAGACAATGGCAGCAACTTCACCAGTACTGCAGTTAAGGCCGCCTGTTGGTGGGCGG
GGATCAAGCAGGAATTTGGCATTCCCTACAATCCCCAAAGTCAAGGAGTAGTAGAATCTATAAATAAAGAATTAAAGAAA
ATTATAGGACAAGTAAGAGATCAGGCTGAACATCTTAAGACAGCAGTACAAATGGCAGTATTCATCCACAATTTTAAAAG
AAAAGGGGGGATTGGGGGGTACAGTGCAGGGGAAAGAATGATAGACATAATAGCAACAGACATACAA-------------
--------------------------------ACTACAGAACTACAAAAACAAATTACAAAAATTCAAAATTTTCGGGTT
TATTACAGGGACAGCAGAGATCCACTTTGGAAAGGACCAGCAAAACTTCTTTGGAAAGGTGAAGGGGCAGTAGTAATACA
A------GATAATAGTGACATAAAAGTAGTGCCAAGAAGAAAAGCAAAGATCATTAGGGATTATGGAAAACAGATGGCAG
GTGATGATTGTGTGGCAAGTAGACAGGATGAGGATTAG
>AY314059/B/CA/1996/WC10C_8
TTTTTAGATGGAATAGATAAAGCCCAAGAAGAACATGAGAGATATCACAGTAATTGGAAAGCAATGGCTAGTGATTTTAA
CCTGCCACCTGTGGTAGCAAAAGAAATAGTAGCCAGCTGTGATAAATGTCAGCTAAAAGGAGAGGCCATACATGGACAAG
TAGACTGTAGTCCAGGAATATGGCAACTAGATTGTACACATCTAGAAGGAAAAATTATCCTGGTAGCAGTTCATGTAGCC
AGTGGGTATATAGAAGCAGAAGTTATTCCAGCAGAGACAGGGCAAGAAACAGCATACTTTATCTTAAAATTAGCAGGAAG
ATGGCCAGTAAAAACAATACATACAGACAATGGCAGCAACTTCACCAGTACTGCAGTTAAGGCCGCCTGTTGGTGGGCGG
GGATCAAGCAGGAATTTGGCATTCCCTACAATCCCCAAAGTCAAGGAGTAGTAGAATCTATAAATAAAGAATTAAAGAAA
ATTATAAAACAGGTAAGAGATCAGGCTGAACATCTTAAGACAGCAGTACAAATGGCAGTATTCATCCACAATTTTAAAAG
AAAAGGGGGGATTGGGGGATACAGTGCAGGGGAAAGAATGATAGACATAATAGCAACAGACATACAA-------------
--------------------------------ACTACAGAACTACAAAAACAAATTACAAAAATTCAAAATTTTCGGGTT
TATTACAGGGACAGCAGAGATCCACTTTGGAAAGGACCAGCAAAACTTCTCTGGAAAGGTGAAGGGGCAGTAGTAACACA
A------GATAATAGTGACATAAAAGTAGTGCCACGAAGAAAAGCAAAGATCATTAGGGATTATGGAAAACAGATGGCAG
GTGATGATTGTGTGGCAAGTAGACAGGATGAGGATTAG
>AY314060/B/CA/1996/WC10C_9
TTTTTAGATGGAATAGATAAAGCCCAAGAAGAACATGAGAGATATCACAGTAATTGGAAAGCAATGGCTAGTGATTTTAA
CCTGCCACCTGTGGTAGCAAAAGAAATAGTAGCCAGCTGTGATAAATGTCAGCTAAAAGGAGAGGCCATACATGGACAAG
TAGACTGTAGTCCAGGAATATGGCAACTAGATTGTACACATCTAGAAGGAAAAATTATCCTGGTAGCAGTTCATGTAGCC
AGTGGGTATATAGAAGCAGAAGTTATTCCAGCAGAGACAGGGCAAGAAACAGCATACTTTATCTTAAAATTAGCAGGAAG
ATGGCCAGTAAAAACAATACATACAGACAATGGCAGCAACTTCACCAGTACTGCAGTTAAGGCCGCCTGTTGGTGGGCGG
GGATCAAGCAGGAATTTGGCATTCCCTACAATCCCCAAAGTCAAGGAGTAGTAGAATCTATAAATAAAGAATTAAAGAAA
ATTATAAAACAGGTAAGAGATCAGGCTGAACATCTTAAGACAGCAGTACAAATGGCAGTATTCATCCACAATTTTAAAAG
AAAAGGGGGGATTGGGGGGTACAGTGCAGGGGAAAGAATGATAGACATAATAGCAACAGACATACAA-------------
--------------------------------ACTACAGAACTACAAAAACAAATTACAAAAATTCAAAATTTTCGGGTT
TATTACAGGGACAGCAGAGATCCACTTTGGAAAGGACCAGCAAAACTTCTCTGGAAAGGTGAAGGGGCAGTAGTAATACA
A------GATAATAGTGACATAAAAGTAGTGCCAAGAAGAAAAGCAAAGATCATTAGGGATTATGGAAAACAGATGGCAG
GTGATGATTGTGTGGCAAGTAGACAGGATGAGGATTAG
>AY314061/B/CA/1996/WC10C_10
TTTTTAGATGGAATAGATAAAGCCCAAGAAGAACATGAGAGATATCACAGTAATTGGAAAGCAATGGCTAGTGATTTTAA
CCTGCCACCTGTGGTAGCAAAAGAAATAGTAGCCAGCTGTGATAAATGTCAGCTAAAAGGAGAGGCCATACATGGACAAG
TAGACTGTAGTCCAGGAATATGGCAACTAGATTGTACACATCTAGAAGGAAAAATTATCCTGGTAGCAGTTCATGTAGCC
AGTGGGTATATAGAAGCAGAAGTTATTCCAGCAGAGACAGGGCAAGAAACAGCATACTTTATCTTAAAATTAGCAGGAAG
ATGGCCAGTAAAAACAATACATACAGACAATGGCAGCAACTTCACCAGTACTGCAGTTAAGGCCGCCTGTTGGTGGGCGG
GGATCAAGCAGGAATTTGGCATTCCCTACAATCCCCAAAGTCAAGGAGTAGTAGAATCTATAAATAAAGAATTAAAGAAA
ATTATAAAACAGGTAAGAGATCAGGCTGAACATCTTAAGACAGCAGTACAAATGGCAGTATTCATCCACAATTTTAAAAG
AAAAGGGGGGATTGGGGGGTACAGTGCAGGGGAAAGAATGATAGACATAATAGCAACAGACATACAA-------------
--------------------------------ACTACAGAACTACAAAAACAAATTACAAAAATTCAAAATTTTCGGGTT
TATTACAGGGACAGCAGAGATCCACTTTGGAAAGGACCAGCAAAACTTCTCTGGAAAGGTGAAGGGACAGTAGTAATACA
A------GATAATAGTGACATAAAAGTAGTGCCAAGAAGAAAAGCAAAGATCATTAGGGATTATGGAAAACAGATGGCAG
GTGATGATTGTGTGGCAAGTAGACAGGATGAGGATTAG
>AY314062/B/CA/1996/WC10C_11
TTTTTAGATGGAATAGATAAAGCCCAAGAAGAACATGAGAAATATCACAGTAATTGGAGAGCAATGGCTAGTGATTTTAA
CCTGCCACCTGTGGTAGCAAAAGAAATAGTGGCCAGCTGTGATAAATGTCAGCTAAAAGGAGAAGCCATACATGGACAAG
TAGACTGTAGTCCAGGAATATGGCAACTAGATTGCACACATCTAGAAGGAAAAATTATCCTGGTAGCAGTTCATGTAGCC
AGTGGATATATAGAAGCAGAAGTTATTCCAGCAGAGACAGGGCAAGAAACAGCATACTTTATCTTAAAATTAGCAGGAAG
ATGGCCAGTAAAAACAATACACACAGACAATGGCAGCAACTTCACCAGCACTGCAGTTAAGGCCGCCTGTTGGTGGGCGG
GGATCAAGCAGGAATTTGGTATTCCCTACAATCCCCAAAGTCAAGGAGTAGTAGAATCTATAAATAAAGAATTAAAGAAA
ATTATAAAACAGGTAAGAGATCAGGCTGAACATCTTAAGACAGCAGTACAAATGGCAGTATTCATCCACAATTTTAAAAG
AAAAGGGGGGATTGGGGGGTACAGTGCAGGGGAAAGAATGATAGACATAATAGCAACAGACATACAA-------------
--------------------------------ACCACAGAACTACAAAAACAAATTACAAAAATTCAAAATTTTCGGGTT
TATTACAGGGACAGCAGAGATCCACTTTGGAAAGGACCAGCAAAACTTATCTGGAAAGGTGAAGGGGCAGTAGTAATACA
A------GATAATAGTGACATCAAAGTAGTGCCAAGAAGAAAAGCAAAGATCATTAGGGATTATGGAAAACAGATGGCAG
GTGATGATTGTGTGGCAAGTAGACAGGATGAGGATTAG
>AY314063/B/CA/1996/WC10C_12
TTTTTAGATGGAATAGATAAAGCCCAAGAAGAACATGAGAGATATCACAGTAATTGGAAAGCAATGGCTAGTGATTTTAA
CCTGCCACCTGTGGTAGCAAAAGAAATAGTAGCCAGCTGTGATAAATGTCAGCTAAAAGGAGAAGCCATGCATGGACAAG
TAGACTGTAGTCCAGGAATATGGCAACTAGATTGTACACATCTAGAAGGAAAAATTATCCTGGTAGCAGTTCATGTAGCC
AGTGGATATATAGAAGCAGAAGTTATTCCAGCAGAAACAGGGCAGGAAACAGCATACTTTATCTTAAAATTAGCAGGAAG
ATGGCCAGTAAAAATAATACATACAGACAATGGCAGCAACTCCACCAGCACTGCGGTTAAGGCCGCCTGTTGGTGGGCGG
GGATCAAGCAGGAATTTGGCATTCCCTACAATCCCCAAAGTCAAGGAGTAGTAGAATCTATAAATAAAGAATTAAAGAAA
ATTATAAAACAGGTAAGAGATCAGGCTGAACATCTTAAGACAGCAGTGCAAATGGCAGTATTCATCCACAATTTTAAAAG
AAAAGGGGGGATTGGGGGGTACAGTGCAGGGGAAAGAATGATAGACATAATAGCAACAGACATACAA-------------
--------------------------------ACTACAGAACTACAAAAACAAATTACAAAAATTCAAAATTTTCGGGTT
TATTACAGAGACAGCAGAGATCCACTTTGGAAAGGACCAGCAAAACTTCTCTGGAAAGGTGAAGGGGCAGTAGTAATACA
A------GATAATAGTGACATAAAAGTAGTGCCAAGAAGAAAAGCAAAGATCATTAGGGATCATGGAAAACAGATGGCAG
GTGATGATTGTGTGGCAAGTAGACAGGATGAGGATTAG
>AY331282/B/US/1997/1001_07
TTTTTAGATGGAATAGACAAGGCCCAAGAAGACCATGAAAAATATCACAGTAATTGGAGAGCAATGGCTAATGAATTTAA
CCTACCACCTATAGTAGCAAAAGAAATAGTAGCCAGCTGTGATAAGTGTCAGCTAAAAGGAGAAGCCATGCATGGACAAG
TAGACTGTAGTCCAGGAATATGGCAACTAGATTGTACACATTTAGAAGGAAAAGTTATCCTGGTAGCAGTTCATGTAGCC
AGTGGATATATAGAAGCAGAAGTTATCCCAGCAGAGACAGGGCAGGAAACAGCATACTTTATCTTAAAATTAGCAGGAAG
ATGGCCAGTAAAAGCAATACATACAGACAATGGCCCCAATTTCACCAGTACTACAGTCAAGGCCGCCTGTTGGTGGGCAG
GGATCAAGCAGGAATTTGGCATTCCCTACAATCCCCAAAGTCAAGGAGTAGTAGAATCTATGAATAAAGAATTAAAGAAA
ATTATAGGACAGGTAAGAGATCAGGCTGAACATCTTAAGACAGCAGTACAAATGGCAGTATTCATTCACAATTTTAAAAG
AAGAGGGGGGATTGGAGGGTATAGTGCAGGGGAAAGAATAGTAGACATAATAGCAACAGACATACAA-------------
--------------------------------ACCAAAGAACTACAAAAACAAATTACAAAAATTCAAAATTTTCGGGTT
TATTACAGGGACAGCAGAGATCCACTTTGGAAAGGACCAGCAAAGCTGCTCTGGAAAGGTGAAGGGGCAGTAGTAATACA
A------GATAATAGTGACATAAAAGTTGTGCCAAGGAGGAAAGTAAAGATCATTAGAGATTATGGAAAACAGATGGCAG
GTGATGATTGTGTGGCAAGTAGACAGGATGAGGATTAG
>AY331283/B/US/1997/1001_09
TTTTTAGATGGAATAGACAAGGCCCAAGAAGACCATGAAAAATATCACAGTAATTGGAGAGCAATGGCTAATGAATTTAA
CCTACCACCTATAGTAGCAAAAGAAATAGTAGCCAGCTGTGATAAGTGTCAGCTAAAAGGAGAAGCCATGCATGGACAAG
TAGACTGTAGTCCAGGAATATGGCAACTAGATTGTACACATTTAGAAGGAAAAGTTATCCTGGTAGCAGTTCATGTAGCC
AGTGGATATATAGAAGCAGAAGTTATCCCAGCAGAGACAGGGCAGGAAACAGCATACTTTATCTTAAAATTAGCAGGAAG
ATGGCCAGTAAAAGCAATACATACAGACAATGGCCCCAATTTCACCAGTACTACAGTCAAGGCCGCCTGTTGGTGGGCAG
GGATCAAGCAGGAATTTGGCATTCCCTACAATCCCCAAAGTCAAGGAGTAGTAGAATCTATGAATAAAGAATTAAAGAAA
ATTATAGGACAGGTAAGAGATCAGGCTGAACATCTTAAGACAGCAGTACAAATGGCAGTATTCATTCACAATTTTAAAAG
AAGAGGGGGGATTGGAGGGTATAGTGCAGGGGAAAGAATAGTAGACATAATAGCAACAGACATACAA-------------
--------------------------------ACCAAAGAACTACAAAAACAAATTACAAAAATTCAAAATTTTCGGGTT
TATTACAGGGACAGCAGAGATCCACTTTGGAAAGGACCAGCAAAGCTGCTCTGGAAAGGTGAAGGGGCAGTAGTAATACA
A------GATAATAGTGACATAAAAGTTGTGCCAAGGAGGAAAGTAAAGATCATTAGAGATTATGGAAAACAGATGGCAG
GTGATGATTGTGTGGCAAGTAGACAGGATGAGGATTAG
>AY331284/B/US/1997/1006_08
TTTTTGGATGGAATAGATAAGGCTCAAGAAGAACATGAGAAATATCACAATAATTGGAGAGCAATGGCTAGTGATTTTAA
CCTGCCACCTGTAGTAGCAAAAGAAATAGTAGCCAGCTGTGATAAATGTCAGCTAAAAGGAGAAGCCATGCATGGACAAG
TAGACTGTAGTCCAGGAATATGGCAACTAGATTGTACACATTTGGAAGGAAAAATTATCCTGGTAGCAGTGCATGTGGCC
AGTGGATATATAGAAGCAGAAGTTATTCCAGCAGAAACAGGGCAGGAAACAGCATACTTTATCTTAAAATTAGCAGGAAG
ATGGCCAGTAAAAACAATACATACAGATAATGGCAGCAATTTCACCAGTACTACGGTTAAGGCCGCCTGCTGGTGGGCGG
GGATCAAGCAGGAATTTGGCATCCCCTACAATCCACAAAGTCAAGGAGTAGTAGAATCTATGAATAAAGAATTAAAGAAA
ATTATAGGACAGGTAAGAGATCAAGCTGAACATCTTAAGACAGCAGTACAAATGGCAGTATTCATCCACAATTTTAAAAG
AAAAGGGGGGATTGGGGGGTACAGTGCAGGGGAAAGAATAGTAGACATAATAGCAACAGACATACAA-------------
--------------------------------ACTAAAGAATTACAAAAACAAATTACAAAAATTCAAAATTTTCGGGTT
TATTACAGGGACAGCAGAGATCCACTTTGGAAAGGACCAGCAAAGCTTCTCTGGAAAGGTGAAGGGGCAGTAGTAATACA
A------GAGAATAGTGACATAAAAGTAGTGCCAAGAAGAAAAGTAAAGATCATTAGGGATTATGGAAAACAGATGGCAG
GTGATGATTGTGTGGCAAGTAGACAGGATGAGGATTAG
>AY331285/B/US/1997/1012_08
TTTTTAGATGGAATAGATAAGGCCCAAGAAGACCATGAGAAATATCACAGTAATTGGAGAGCAATGGCTAGTGATTTTAA
CCTGCCACCTGTAGTAGCAAAAGAAATAGTAGCCAGCTGTGATAAATGCCAGTTAAAAGGAGAAGCCATGCATGGACAAG
TAGACTGTAGTCCAGGAATATGGCAACTAGATTGTACACATTTAGAAGGAAAAATTATCCTGGTAGCAGTTCATGTAGCC
AGTGGATATATAGAAGCAGAAGTTATTCCAGCAGAGACAGGGCAGGAAACAGCATACTTTCTTTTAAAATTAGCAGGAAG
ATGGCCAGTAAAAACAATACATACAGACAATGGCAGCAATTTCACCAGTGCTACTGTTAAGGCCGCCTGTTGGTGGGCGG
GGATCAAGCAAGAATTTGGTATTCCCTACAATCCCCAAAGTCAGGGAGTAGTAGAATCTATGAATAAAGAATTAAAGAAA
ATTATAGGCCAGGTAAGAGATCAGGCTGAACATCTTAAGACAGCAGTACAGATGGCAGTATTCATCCACAATTTTAAAAG
AAAAGGGGGGATTGGGGGGTACACTGCAGGGGAAAGAATAGTAGACATAATAGCAACAGACATACAA-------------
--------------------------------ACTCMAGAATTACAAAAACAAATTACAAAAATTCAAAATTTTCGGGTT
TATTACAGAGACAACAGAGATCCGCTTTGGAAAGGACCAGCAAAGCTTCTCTGGAAAGGTGAAGGGGCAGTAGTAATACA
A------GATAATAGTGATATAAAAGTAGTGCCAAGAAGAAAAGCAAAAATCATTAGGGATTATGGAAAACAGATGGCAG
GTGATGATTGTGTGGCAAGTAGACAGGATGAGGATTAG
>AY331286/B/US/1997/1012_11
TTTTTAGATGGAATAGATAAGGCCCAAGAAGACCATGAGAAATATCACAGTAATTGGAGAGCAATGGCTAGTGATTTTAA
CCTGCCACCTGTAGTAGCAAAAGAAATAGTAGCCAGCTGTGATAAATGCCAGTTAAAAGGAGAAGCCATGCATGGACAAG
TAGACTGTAGTCCAGGAATATGGCAACTAGATTGTACACATTTAGAAGGAAAAATTATCCTGGTAGCAGTTCATGTAGCC
AGTGGATATATAGAAGCAGAAGTTATTCCAGCAGAGACAGGGCAGGAAACAGCATACTTTCTTTTAAAATTAGCAGGAAG
ATGGCCAGTAAAAACAATACATACAGACAATGGCAGCAATTTCACCAGTGCTACTGTTAAGGCCGCCTGTTGGTGGGCGG
GGATCAAGCAAGAATTTGGTATTCCCTACAATCCCCAAAGTCAGGGAGTAGTAGAATCTATGAATAAAGAATTAAAGAAA
ATTATAGGCCAGGTAAGAGATCAGGCTGAACATCTTAAGACAGCAGTACAGATGGCAGTATTCATCCACAATTTTAAAAG
AAAAGGGGGGATTGGGGGGTACACTGCAGGGGAAAGAATAGTAGACATAATAGCAACAGACATACAA-------------
--------------------------------ACTCAAGAATTACAAAAACAAATTACAAAAATTCAAAATTTTCGGGTT
TATTACAGAGACAACAGAGATCCGCTTTGGAAAGGACCAGCAAAGCTTCTCTGGAAAGGTGAAGGGGCAGTAGTAATACA
A------GATAATAGTGATATAAAAGTAGTGCCAAGAAGAAAAGCAAAAATCATTAGGGATTATGGAAAACAGATGGCAG
GTGATGATTGTGTGGCAAGTAGACAGGATGAGGATTAG
>AY331287/B/US/1997/1013_03
TTTCTAGATGGAATAGATAAAGCCCAAGAAGAACATGAAAAATATCACAACAACTGGAGAGCAATGGCTAGTGATTTTAA
CCTACCACCTGTGGTAGCAAGAGAAATAGTAGCCAGCTGTGATAAATGTCAGCTAAAAGGAGAAGCCATGCATGGACAAG
TAGACTGTAGTCCAGAAATATGGCAACTAGATTGTACACATTTAGAGGGAAAAGTTATCCTAGTAGCAGTCCATGTAGCC
AGTGGATATATAGAAGCAGAAGTTATTCCAGCAGAAACAGGACAGGAAACAGCATACTTTATCTTAAAATTGGCAGGAAG
ATGGCCAGTAAAAGCAATACATACAGACAATGGCAGCAACTTCACCAGTGCTGCGGTAAAGGCCGCCTGTTGGTGGACGG
GGATCAAGCAGGAGTTTGGCATTCCCTACAATCCCCAAAGTCAAGGAGTAGTAGAATCTATGAATAAAGAATTAAAGAAA
ATTATAGGACAGGTAAGAGATCAGGCTGAACATCTTAAGACAGCAGTACAAATGGCAGTATTCATCCACAATTTTAAAAG
AAAAGGGGGGATTGGGGGGTACAGTGCAGGGGAAAGAATAGTAGACATAATAGCAACAGACATACAA-------------
--------------------------------ACTAAAGAACTACAAAAACAAATTACAAAAATTCAAAATTTTCGGGTT
TATTACAGGGACAGCAGAGATCCACTTTGGAAAGGACCAGCAAAACTTCTCTGGAAAGGTGAAGGGGCAGTAGTAATACA
A------GATAATAGTGACATAAAAGTAGTGCCAAGAAGAAAAGCAAAGATCATTAGGGATTATGGAAAACAGATGGCAG
GTGATGATTGTGTGGCAAGTAGACCGGATGAGGATTAG
>AY331288/B/US/1997/1013_07
TTTCTAGATGGAATAGATAAAGCCCAAGAAGAACATGAAAAATATCACAACAACTGGAGAGCAATGGCTAGTGATTTTAA
CCTACCACCTGTGGTAGCAAGAGAAATAGTAGCCAGCTGTGATAAATGTCAGCTAAAAGGAGAAGCCATGCATGGACAAG
TAGACTGTAGTCCAGAAATATGGCAACTAGATTGTACACATTTAGAGGGAAAAGTTATCCTAGTAGCAGTCCATGTAGCC
AGTGGATATATAGAAGCAGAAGTTATTCCAGCAGAAACAGGACAGGAAACAGCATACTTTATCTTAAAATTGGCAGGAAG
ATGGCCAGTAAAAGCAATACATACAGACAATGGCAGCAACTTCACCAGTGCTGCGGTTAAGGCCGCCTGTTGGTGGACGG
GGATCAAGCAGGAGTTTGGCATTCCCTACAATCCCCAAAGTCAAGGAGTAGTAGAATCTATGAATAAAGAATTAAAGAAA
ATTATAGGACAGGTAAGAGATCAGGCTGAACATCTTAAGACAGCAGTACAAATGGCAGTATTCATCCACAATTTTAAAAG
AAAAGGGGGGATTGGGGGGTACAGTGCAGGGGAAAGAATAGTAGACATAATAGCAACAGACATACAA-------------
--------------------------------ACTAAAGAACTACAAAAACAAATTACAAAAATTCAAAATTTTCGGGTT
TATTACAGGGACAGCAGAGATCCACTTTGGAAAGGACCAGCAAARCTTCTCTGGAAAGGTGAAGGGGCAGTAGTAATACA
A------GATAATAGTGACATAAAAGTAGTGCCAAGAAGAAAAGCAAAGATCATTAGGGATTATGGAAAACAGATGGCAG
GTGATGATTGTGTGGCAAGTAGACCGGATGAGGATTAG
>AY331289/B/US/1997/1018_06
TTTTTGGATGGAATAGATAAGGCCCAAGAAGAACATGAGAAATATCACAATAATTGGAGAGCAATGGCTAGTGATTTTAA
CCTGCCACCTGTGGTAGCAAAAGAAATAGTAGCCAGCTGTGATAAATGTCAGCTAAAAGGAGAAGCCATGCATGGACAAG
TAGACTGTAGTCCAGGAATATGGCAACTAGATTGTACACATTTAGAAGGAAAAGTTATCCTGGTAGCAGTTCATGTAGCC
AGTGGATATATAGAAGCAGAAGTTATCCCAGCAGAGACAGGGCAAGAAACAGCATACTTTCTCTTAAAATTAGCAGGAAG
ATGGCCAGTAAAAACAATACATACAGACAATGGCAGCAATTTCACCAGTACTACAGTTAAGGCCGCCTGTTGGTGGGCGG
GAATTAAGCAGGAATTTGGCATTCCCTACAATCCCCAAAGTCAAGGAGTAGTAGAATCAATGAATAATGAATTAAAGAAA
ATTATAGGACAGGTAAGAGATCAGGCTGAACATCTTAAGACAGCAGTACAAATGGCAGTATTCATCCACAATTTTAAAAG
AAAAGGGGGGATTGGGGGGTACAGTGCAGGGGAAAGAATAGTAGACATAATAGCAACAGACATACAA-------------
--------------------------------ACTAAAGAATTACAAAAACAAATTACAAAAATTCAAAATTTTCGGGTT
TATTACAGGGACAGCAGAGATCCACTTTGGAAAGGACCAGCAAAGCTTCTCTGGAAAGGTGAAGGGGCAGTAGTAATACA
A------GATAATAGTGAAATAAAAGTAGTGCCAAGGAGAAAAGCAAAGATCCTTAGGGATTATGGAAAACAGATGGCAG
GTGATGATTGTGTGGCAAGTAGACAGGATGAGGATTAG
>AY331290/B/US/1997/1018_10
TTTTTGGATGRAATAGATAAGGCCCAAGAAGAACATGAGAAATATCACAATAATTGGAGAGCAATGGCTAGTGATTTTAA
CCTGCCACCTGTGGTAGCAAAAGAAATAGTAGCCAGCTGTGATAAATGTCAGCTAAAAGGAGAAGCCATGCATGGACAAG
TAGACTGTAGTCCAGGAATATGGCAACTAGATTGTACACATTTAGAAGGAAAAGTTATCCTGGTAGCAGTTCATGTAGCC
AGTGGATATATAGAAGCAGAAGTTATCCCAGCAGAGACAGGGCAAGAAACAGCATACTTTCTCTTAAAATTAGCAGGAAG
ATGGCCAGTAAAAACAATACATACAGACAATGGCAGCAATTTCACCAGTACTACAGTTAAGGCCGCCTGTTGGTGGGCGG
GAATTAAGCAGGAATTTGGCATTCCCTACAATCCCCAAAGTCAAGGAGTAGTAGAATCAATGAATAATGAATTAAAGAAA
ATTATAGGACAGGTAAGAGATCAGGCTGAACATCTTAAGACAGCAGTACAAATGGCAGTATTCATCCACAATTTTAAAAG
AAAAGGGGGGATTGGGGGGTACAGTGCAGGGGAAAGAATAGTAGACATAATAGCAACAGACATACAA-------------
--------------------------------ACTAAAGAATTACAAAAACAAATTACAAAAATTCAAAATTTTCGGGTT
TATTACAGGGACAGCAGAGATCCACTTTGGAAAGGACCAGCAAAGCTTCTCTGGAAAGGTGAAGGGGCAGTAGTAATACA
A------GATAATAGTGAAATAAAAGTAGTGCCAAGGAGAAAAGCAAAGATCCTTAGGGATTATGGAAAACAGATGGCAG
GTGATGATTGTGTGGCAAGTAGACAGGATGAGGATTAG
>AY331291/B/US/1996/1027_05
TTTTTAGATGGAATAGATAAGGCCCAAGAAGACCATGAGAAATATCACAGTAATTGGAGAGCAATGGCTAGTGATTTCAA
CCTGCCACCCATAGTAGCAAAAGAAATAGTAGCCAGCTGTGATAAATGCCAGCAAAAAGGAGAAGCCATGCATGGACAAG
TAGACTGTAGTCCAGCAATATGGCAACTAGATTGTACACATTTAGAAGGAAAAGTTATCTTGGTAGCAGTCCATGTAGCC
AGTGGATACATAGAAGCAGAAGTCATCCCAGCAGAGACAGGGCAGGAAACAGCATACTTTCTCTTAAAACTAGCAGGAAG
ATGGCCAGTAAAAACAATACATACAGACAATGGCAGTAATTTCACCAGTACCGCGGTTAAGGCCGCCTGCTGGTGGGCAG
GGATCAAGCAGGAATTTGGCATTCCCTACAATCCCCAAAGTCAAGGAGTAGTAGAATCTATGAATAAAGAATTAAAGAAA
ATTATAGGACAGGTAAGAGATCAGGCTGAACATCTTAAGACAGCAGTACAAATGGCAGTATTCATCCACAATTTTAAAAG
AAAAGGGGGGATTGGGGGGTACAGTGCAGGGGAAAGAATAATAGACATAATAGCAGCAGACATACAA-------------
--------------------------------ACTAGAGAACTACAAAAACAAATTACAAAAATTCAAAATTTTCGGGTT
TATTACAGGGACAGCAGAGATCCACTTTGGAAAGGACCAGCAAAGCTCCTCTGGAAAGGTGAAGGGGCAGTAGTAATACA
A------GACAATAGTGATATAAAAGTAGTGCCAAGAAGAAAAGCAAAGATCATTAGGGATTATGGAAAACAGATGGCAG
GTGATGATTGTGTGGCAAGTAGACAGGATGAGGATTAG
>AY331292/B/US/1996/1057_01
TTTTTAGATGGAATAGATAAGGCCCAAGAAGAACATGAGAAATATCACAGTAATTGGAGAGCAATGGCTAGTGATTTTAA
CCTGCCACCTGTAGTAGCAAAAGAAATAGTGGCCAGCTGTGATAAATGTCAGCTAAAAGGAGAAGCCATGCATGGACAAG
TAGACTGTAGTCCAGGAATATGGCAACTAGATTGTACACATTTAGAAGGAAAAGTTATCCTGGTAGCAGTTCATGTAGCC
AGTGGATACATAGAAGCAGAAGTTATTCCAGCAGAGACAGGGCAGGAAACAGCATATTTTCTTTTAAAGTTAGCAGGAAG
ATGGCCAGTAACAACAATACATACAGACAATGGCAGCAATTTCATCAGCACTACAGTTAAGGCCGCCTGTTGGTGGGCGG
GGATAAAGCAGGAATTTGGCATTCCCTACAACCCTCAAAGTCAAGGAGTAGTAGAATCTATGAATAAAGAGTTAAAGAAA
ATTATAGGACAGGTAAGAGATCAGGCTGAACATCTTAAGACAGCAGTGCAAATGGCAGTATTCATCCACAATTTTAAAAG
AAAAGGGGGGATTGGGGGATACAGTGCAGGGGAAAGAATAGTAGACATAATAGCAACAGACATACAG-------------
--------------------------------ACTAAAGAACTACAAAAACAAATTACAAAAATTCAAAATTTTCGGGTT
TATTACAGGGACAGCAGAGATCCACTTTGGAAAGGACCAGCAAAGCTCCTCTGGAAAGGTGAAGGGGCAGTAGTAATACA
A------GATAATAGTGACATAAAAGTAGTGCCAAGAAGAAAAGCAAAAATCATCAGGGATTATGGAAAACAGATGGCAG
GTGATGATTGTGTGGCAAGTAGACAGGATGAGGATTAA
>AY331293/B/US/1996/1057_09
TTTTTAGATGGAATAGATAAGGCCCAAGAAGAACATGAGAAATATCACAGTAATTGGAGAGCAATGGCTAGTGATTTTAA
CCTGCCACCTGTAGTAGCAAAAGAAATAGTGGCCAGCTGTGATAAATGTCAGCTAAAAGGAGAAGCCATGCATGGACAAG
TAGACTGTAGTCCAGGAATATGGCAACTAGATTGTACACATTTAGAAGGAAAAGTTATCCTGGTAGCAGTTCATGTAGCC
AGTGGATACATAGAAGCAGAAGTTATTCCAGCAGAGACAGGGCAGGAAACAGCATATTTTCTTTTAAAGTTAGCAGGAAG
ATGGCCAGTAACAACAATACATACAGACAATGGCAGCAATTTCATCAGCACTACAGTTAAGGCCGCCTGTTGGTGGGCGG
GGATAAAGCAGGAATTTGGCATTCCCTACAACCCTCAAAGTCAAGGAGTAGTAGAATCTATGAATAAAGAGTTAAAGAAA
ATTATAGGACAGGTAAGAGATCAGGCTGAACATCTTAAGACAGCAGTGCAAATGGCWGTATTCATCCACAATTTTAAAAG
AAAAGGGGGGATTGGGGGATACAGTGCAGGGGAAAGAATAGTAGACATAATAGCAACAGACATACAG-------------
--------------------------------ACTAAAGAACTACAAAAACAAATTACAAAAATTCAAAATTTTCGGGTT
TATTACAGGGACAGCAGAGATCCACTTTGGAAAGGACCAGCAAAGCTCCTCTGGAAAGGTGAAGGGGCAGTAGTAATACA
A------GATAATAGTGACATAAAAGTAGTGCCAAGAAGAAAAGCAAAAATCATCAGGGATTATGGAAAACAGATGGCAG
GTGATGATTGTGTGGCAAGTAGACAGGATGAGGATTAA
>AY331294/B/US/1998/1058_08
TTTTTAGATGGAATAGATAAGGCCCAGGAAGAACATGAAAAATATCACAATAATTGGAAAGCAATGGCTAGTGATTTTAA
CCTGCCACCTATAGTAGCAAAAGAAATAGTAGCCAGCTGTGATAAATGTCAGCTAAAAGGGGAAGCCATGCATGGACAAG
TAGACTGTAGTCCAGGAATATGGCAACTAGATTGTACACATTTAGAAGGAAGAGTTATCCTGGTAGCAGTTCATGTAGCC
AGTGGGTATATAGAAGCAGAAGTGATCCCAGCAGAGACAGGGCAGGAAACAGCATACTTTCTCTTAAAATTAGCAGGAAG
ATGGCCAGTAAAGACAATACATACAGACAATGGCAGCAACTTCACCAGTAGTGCGGTCAAGGCCGCCTGTTGGTGGGCGG
GGGTCAAGCAGGAATTTGGCATTCCCTACAATCCCCAAAGTCAAGGAGTAGTAGAATCTATGAATAAAGAATTAAAGAAA
ATTATAGGACAGGTAAGAGATCAGGCTGAACATCTTAAGACAGCAGTACAAATGGCAGTATTCATCCACAATTTTAAAAG
AAGAGGGGGGATTGGGGACTATAGTGCAGGGGAGAGAATAATAGACATAATAGCAACAGACATACAA-------------
--------------------------------ACCAAAGAATTACAAAAACAAATTACAAAAATTCAAAATTTTCGGGTC
TATTACAGGGACAGCAGAGATCCACTTTGGAAAGGACCAGCAAAGCTCCTCTGGAAAGGTGAAGGGGCAGTAGTAATACA
A------GATAAGAGTGACATAAAAGTAGTACCAAGAAGAAAAGTAAAGATCATTAGGGATTATGGAAAACAGATGGCAG
GTGATGATTGTATGGCAAGTAGACAGGATGAGGATTAG
>AY331295/B/US/1998/1058_11
TTTTTAGATGGAATAGATAAGGCCCAGGAAGAACATGAAAAATATCACAATAATTGGAAAGCAATGGCTAGTGATTTTAA
CCTGCCACCTATAGTAGCAAAAGAAATAGTAGCCAGCTGTGATAAATGTCAGCTAAAAGGGGAAGCCATGCATGGACAAG
TAGACTGTAGTCCAGGAATATGGCAACTAGATTGTACACATTTAGAAGGAAGAGTTATCCTGGTAGCAGTTCATGTAGCC
AGTGGGTATATAGAAGCAGAAGTGATCCCAGCAGAGACAGGGCAGGAAACAGCATACTTTCTCTTAAAATTAGCAGGAAG
ATGGCCAGTAAAGACAATACATACAGACAATGGCAGCAACTTCACCAGTAGTGCGGTCAAGGCCGCCTGTTGGTGGGCGG
GGGTCAAGCAGGAATTTGGCATTCCCTACAATCCCCAAAGTCAAGGAGTAGTAGAATCTATGAATAAAGAATTAAAGAAA
ATTATAGGACAGGTAAGAGATCAGGCTGAACATCTTAAGACAGCAGTACAAATGGCAGTATTCATCCACAATTTTAAAAG
AAGAGGGGGGATTGGGGACTATAGTGCAGGGGAGAGAATAATAGACATAATAGCAACAGACATACAA-------------
--------------------------------ACCAAAGAATTACAAAAACAAATTACAAAAATTCAAAATTTTCGGGTC
TATTACAGGGACAGCAGAGATCCACTTTGGAAAGGACCAGCAAAGCTCCTCTGGAAAGGTGAAGGGGCAGTAGTAATACA
A------GATAAGAGTGACATAAAAGTAGTACCAAGAAGAAAAGTAAAGATCATTAGGGATTATGGAAAACAGATGGCAG
GTGATGATTGTATGGCAAGTAGACAGGATGAGGATTAG
>AY331296/B/US/1999/PRB959_03
TTTTTGGATGGAATAGATAAGGCCCAAGAGGAACATGAGAAATATCACAATAATTGGAGAGCAATGGCTAGTGATTTTAA
CTTACCACCTGTGGTAGCAAAAGAAATAGTAGCCAGCTGTGATAAATGTCAGCTAAAAGGAGAAGCCATGCATGGACAAG
TAGACTGTAGTCCAGGAATATGGCAACTAGACTGTACACATTTAGAAGGAAAAGTTATCCTGGTAGCAGTTCATGTATCC
AGTGGATATATAGAAGCAGAAGTTATTCCAGCAGAGACAGGGCAGGAAACAGCATACTTTATCTTAAAATTAGCAGGAAG
ATGGCCAGTAAGAACAGTACATACAGACAATGGCCCCAATTTCACCAGTGCTGCGGTTAAGGCCGCTTGTTGGTGGGCAG
GGATCAAGCAGGAATTTGGCATTCCCTACAATCCCCAAAGTCAAGGAGTAGTAGAATCTATGAATAAAGAATTAAAGAAA
ATTATAGGACAGGTAAGAGATCAGGCTGAACATCTTAAGACAGCAGTACAAATGGCAGTATTCATCCACAATTTTAAAAG
AAAAGGGGGGATTGGGGGGTACAGTGCAGGGGAAAGAATAGTAGACATAATAGCAACAGACATACAA-------------
--------------------------------ACTAAAGAATTACAAAAACAAATTACAAAAATTCAAAATTTTCGGGTT
TATTACAGAGACAGCAGAGATCCACTTTGGAAAGGACCAGCAAAGCTTCTCTGGAAAGGTGAAGGGGCAGTAGTAATACA
A------GATAATAGTGACATAAAAGTAGTGCCAAGAAGAAAAGCAAAGATCATTAGGGATTATGGAAAACAGATGGCAG
GTGATGATTGTGTGGCAAGTAGACAGGATGAGGATTAG
>AY331297/B/US/1999/PRB959_05
TTTTTGGATGGAATAGATAAGGCCCAAGAGGAACATGAGAAATATCACAATAATTGGAGAGCAATGGCTRGTGATTTTAA
CTTACCACCTGTGGTAGCAAAAGAAATAGTAGCCAGCTGTGATAAATGTCAGCTAAAAGGAGAAGCCATGCATGGACAAG
TAGACTGTAGTCCAGGAATATGGCAACTAGACTGTACACATTTAGAAGGAAAAGTTATCCTGGTAGCAGTTCATGTATCC
AGTGGATATATAGAAGCAGAAGTTATTCCAGCAGAGACAGGGCAGGAAACAGCATACTTTATCTTAAAATTAGCAGGAAG
ATGGCCAGTAAGAACAGTACATACAGACAATGGCCCCAATTTCACCAGTGCTGCGGTTAAGGCCGCTTGTTGGTGGGCAG
GGATCAAGCAGGAATTTGGCATTCCCTACAATCCCCAAAGTCAAGGAGTAGTAGAATCTATGAATAAAGAATTAAAGAAA
ATTATAGGACAGGTAAGAGATCAGGCTGAACATCTTAAGACAGCAGTACAAATGGCAGTATTCATCCACAATTTTAAAAG
AAAAGGGGGGATTGGGGGGTACAGTGCAGGGGAAAGAATAGTAGACATAATAGCAACAGACATACAA-------------
--------------------------------ACTAAAGAATTACAAAAACAAATTACAAAAATTCAAAATTTTCGGGTT
TATTACAGAGACAGCAGAGATCCACTTTGGAAAGGACCAGCAAAGCTTCTCTGGAAAGGTGAAGGGGCAGTAGTAATACA
A------GATAATAGTGACATAAAAGTAGTGCCAAGAAGAAAAGCAAAGATCATTAGGGATTATGGAAAACAGATGGCAG
GTGATGATTGTGTGGCAAGTAGACAGGATGAGGATTAG
>AY332236/B/US/1997/1006_10
TTTTTGGATGGAATAGATAAGGCTCAAGAAGAACATGAGAAATATCACAATAATTGGAGAGCAATGGCTAGTGATTTTAA
CCTGCCACCTGTAGTAGCAAAAGAAATAGTAGCCAGCTGTGATAAATGTCAGCTAAAAGGAGAAGCCATGCATGGACAAG
TAGACTGTAGTCCAGGAATATGGCAACTAGATTGTACACATTTGGAAGGAAAAATTATCCTGGTAGCAGTGCATGTGGCC
AGTGGATATATAGAAGCAGAAGTTATTCCAGCAGAAACAGGGCAGGAAACAGCATACTTTATCTTAAAATTAGCAGGAAG
ATGGCCAGTAAAAACAATACATACAGATAATGGCAGCAATTTCACCAGTACTACGGTTAAGGCCGCCTGCTGGTGGGCGG
GGATCAAGCAGGAATTTGGCATCCCCTACAATCCACAAAGTCAAGGAGTAGTAGAATCTATGAATAAAGAATTAAAGAAA
ATTATAGGACAGGTAAGAGATCAAGCTGAACATCTTAAGACAGCAGTACAAATGGCAGTATTCATCCACAATTTTAAAAG
AAAAGGGGGGATTGGGGGGTACAGTGCAGGGGAAAGAATAGTAGACATAATAGCAACAGACATACAA-------------
--------------------------------ACTAAAGAATTACAAAAACAAATTACAAAAATTCAAAATTTTCGGGTT
TATTACAGGGACAGCAGAGATCCACTTTGGAAAGGACCAGCAAAGCTTCTCTGGAAAGGTGAAGGGGCAGTAGTAATACA
A------GAGAATAGTGACATAAAAGTAGTGCCAAGAAGAAAAGTAAAGATCATTAGGGATTATGGAAAACAGATGGCAG
GTGATGATTGTGTGGCAAGTAGACAGGATGAGGATTAG
>AY332237/B/US/1996/1027_03
TTTTTAGATGGAATAGATAAGGCCCAAGAAGACCATGAGAAATATCACAGTAATTGGAGAGCAATGGCTAGTGATTTCAA
CCTGCCACCCATAGTAGCAAAAGAAATAGTAGCCAGCTGTGATAAATGCCAGCAAAAAGGAGAAGCCATGCATGGACAAG
TAGACTGTAGTCCAGCAATATGGCAACTAGATTGTACACATTTAGAAGGAAAAGTTATCTTGGTAGCAGTCCATGTAGCC
AGTGGATACATAGAAGCAGAAGTCATCCCAGCAGAGACAGGGCAGGAAACAGCATACTTTCTCTTAAAACTAGCAGGAAG
ATGGCCAGTAAAAACAATACATACAGACAATGGCAGTAATTTCACCAGTACCGCGGTTAAGGCCGCCTGCTGGTGGGCAG
GGATCAAGCAGGAATTTGGCATTCCCTACAATCCCCAAAGTCAAGGAGTAGTAGAATCTATGAATAAAGAATTAAAGAAA
ATTATAGGACAGGTAAGAGATCAGGCTGAACATCTTAAGACAGCAGTACAAATGGCAGTATTCATCCACAATTTTAAAAG
AAAAGGGGGGATTGGGGGGTACAGTGCAGGGGAAAGAATAATAGACATAATAGCAGCAGACATACAA-------------
--------------------------------ACTAGAGAACTACAAAAACAAATTACAAAAATTCAAAATTTTCGGGTT
TATTACAGGGACAGCAGAGATCCACTTTGGAAAGGACCAGCAAAGCTCCTCTGGAAAGGTGAAGGGGCAGTAGTAATACA
A------GACAATAGTGATATAAAAGTAGTGCCAAGAAGAAAAGCAAAGATCATTAGGGATTATGGAAAACAGATGGCAG
GTGATGATTGTGTGGCAAGTAGACAGGATGAGGATTAG
>AY352275/B/US/1984/SF33
TTTTTGGATGGAATAGATAAGGCCCAAGAAGAACATGAGAAATATCACAGTAATTGGAGAGCAATGGCTAGTGACTTTAA
CCTGCCACCTGTAGTAGCAAAAGAAATAGTAGCCAGCTGTGATAAATGTCAGTTAAAAGGAGAAGCCATGCATGGACAAG
TAGACTGTAGTCCAGGAATATGGCAACTAGATTGTACACATTTAGAAGGAAAAATTATCCTGGTAGCAGTTCATGTAGCC
AGTGGATACATAGAAGCAGAAGTCATTCCAGCAGAGACAGGGCAGGAAACAGCATACTTTCTCTTAAAACTAGCAGGAAG
ATGGCCAGTAAAAACAATACATACAGACAATGGCAGCAATTTCACCAGTACTACGGTTAAGGCCGCCTGTTGGTGGGCAG
GGATCAAGCAGGAATTTGGCATTCCCTACAATCCCCAAAGTCAAGGAGTAGTAGAATCTATGAATAAAGAATTAAAGAAA
ATTATAGGACAGGTAAGAGATCAGGCTGAACATCTTAAGACAGCAGTACAAATGGCAGTATTCATCCACAATTTTAAAAG
AAAAGGGGGGATTGGGGGGTACAGTGCAGGGGAAAGAATAGTAGACATAATAGCAACAGACATACAA-------------
--------------------------------ACTAAAGAACTACAAAAACAAATTACAAAAATTCAAAATTTTCGGGTT
TATTACAGGGACAGCAGAGATCCACTTTGGAAAGGACCAGCAAAGCTTCTTTGGAAAGGTGAAGGGGCAGTAGTAATACA
A------GATAATACTGACATAAAAGTAGTGCCAAGAAGAAAAGTAAAGATCATTAGGGACTATGGAAAACAGATGGCAG
GTGATGATTGTGTGGCAAGTAGACAGGATGAGGATTAG
>AY423381/B/NL/1999/671_99T12
TTTTTAGATGGAATAGATAAGGCCCAAGAAGAACATGAGAAATATCACAGTAATTGGAGAGCAATGGCTAGTGATTTTAA
CCTGCCACCTATAGTAGCAAAAGAAATAGTAGCCAGTTGTGATAAATGTCAGCTAAAAGGAGAAGCCATGCATGGACAAG
TAGACTGTAGTCCAGGAATATGGCAGCTAGATTGTACACATTTAGAAGGAAAAATTATCCTGGTAGCAGTTCATGTAGCC
AGTGGATATATAGAAGCAGAAGTTATTCCAGCAGAAACAGGGCAAGAAACAGCATACTTTCTCTTAAAATTAGCAGGAAG
ATGGCCAGTAAAAACCATACATACAGACAATGGCCCCAATTTCATCAGTACTGCAGTTAAGGCCGCCTGTTGGTGGGCGG
GGATCAAGCAGGAATTTGGCATTCCCTACAATCCCCAAAGTCAAGGAGTAGTAGAATCTATGAATAAAGAATTAAAGAAA
ATTATAGGACAGGTAAGAGAGCAGGCTGAACATCTCAAGACAGCAGTACAAATGGCAGTATTCATCCACAATTTTAAAAG
AAAAGGGGGGATTGGGGAGTACAGTGCAGGGGAAAGAATAATAGACATAATAGCAACAGACATACAA-------------
--------------------------------ACTAAAGAATTACAAAAGCAAATTACAAAAATTCAAAATTTTCGGGTT
TATTACAGGGACAGCAGAGATCCACTTTGGAAAGGACCAGCAAAGCTTCTCTGGAAAGGTGAAGGGGCAGTAGTAATACA
A------GATAATAGTGACATAAAAGTAGTACCAAGAAGAAAAGCAAAAATCATTAGGGATTATGGAAAACAGATGGCAG
GTGATGATTGTGTGGCAAGTAGACAGGATGAGGATTAG
>AY423382/B/NL/2000/671_00T93
TTTTTAGATGGAATAGATAAGGCCCAAGAAGAACATGAGAAATATCACAGTAATTGGAGAGCAATGGCTAGTGATTTTAA
CCTGCCACCTATAGTAGCAAAAGAAATAGTAGCCAGTTGTGATAAATGTCAGCTAAAAGGAGAAGCCATGCATGGACAAG
TAGACTGTAGTCCAGGAATATGGCAGCTAGATTGTACACATTTAGAAGGAAAAATTATCCTGGTAGCAGTTCATGTAGCC
AGTGGATATATAGAAGCAGAAGTTATTCCAGCAGAAACAGGGCAAGAAACAGCATACTTTCTCTTAAAATTAGCAGGAAG
ATGGCCAGTAAAAACCATACATACAGACAATGGCCCCAATTTCATCAGTACTGCAGTTAAGGCCGCCTGTTGGTGGGCGG
GGATCAAGCAGGAATTTGGCATTCCCTACAATCCCCAAAGTCAAGGAGTAGTAGAATCTATGAATAAAGAATTAAAGAAA
ATTATAGGACAGGTAAGAGAGCAGGCTGAACATCTCAAGACAGCAGTACAAATGGCAGTATTCATCCACAATTTTAAAAG
AAAAGGGGGGATTGGGGAGTACAGTGCAGGGGAAAGAATAATAGACATAATAGCAACAGACATACAA-------------
--------------------------------ACTAAAGAATTACAAAAGCAAATTACAAAAATTCAAAATTTTCGGGTT
TATTACAGGGACAGCAGAGATCCACTTTGGAAAGGACCAGCAAAGCTTCTCTGGAAAGGTGAAGGGGCAGTAGTAATACA
A------GATAATAGTGACATAAAAGTAGTACCAAGAAGAAAAGCAAAAATCATTAGGGATTATGGAAAACAGATGGCAG
GTGATGATTGTGTGGCAAGTAGACAGGATGAGGATTAG
>AY423383/B/NL/2000/671_00T162
TTTTTAGATGGAATAGATAAGGCCCAAGAAGAACATGAGAAATATCACAGTAATTGGAGAGCAATGGCTAGTGATTTTAA
CCTGCCACCTGTAGTAGCAAAAGAAATAGTAGCCAGTTGTGATAAATGTCAGCTAAAAGGAGAAGCCATGCATGGACAAG
TAGACTGTAGTCCAGGAATATGGCAGCTAGATTGTACACATTTAGAAGGAAAAATTATCCTGGTAGCAGTTCATGTAGCC
AGTGGATATATAGAAGCAGAAGTTATTCCAGCAGAAACAGGGCAAGAAACAGCATACTTTCTCTTAAAATTAGCAGGAAG
ATGGCCAGTAAAAACCATACATACAGACAATGGCCCCAATTTCATCAGTACTGCAGTTAAGGCCGCCTGTTGGTGGGCGG
GGATCAAGCAGGAATTTGGCATTCCCTACAATCCCCAAAGTCAAGGAGTAGTAGAATCTATGAATAAAGAATTAAAGAAA
ATTATAGGACAGGTAAGAGAGCAGGCTGAACATCTCAAGACAGCAGTACAAATGGCAGTATTCATCCACAATTTTAAAAG
AAAAGGGGGGATTGGGGAGTACAGTGCAGGGGAAAGAATAATAGACATAATAGCAACAGACATACAA-------------
--------------------------------ACTAAAGAATTACAAAAGCAAATTACAAAAATTCAAAATTTTCGGGTT
TATTACAGGGACAGCAGAGATCCACTTTGGAAAGGACCAGCAAAGCTTCTCTGGAAAGGTGAAGGGGCAGTAGTAATACA
A------GATAATAGTGACATAAAAGTAGTACCAAGAAGAAAAGCAAAAATCATTAGGGATTATGGAAAACAGATGGCAG
GTGATGATTGTGTGGCAAGTAGACAGGATGAGGATTAG
>AY423384/B/NL/2000/671_00T167
TTTTTAGATGGAATAGATAAGGCCCAAGAAGAACATGAGAAATATCACAGTAATTGGAGAGCAATGGCTAGTGATTTTAA
CCTGCCACCTGTAGTAGCAAAAGAAATAGTAGCCAGTTGTGATAAATGTCAGCTAAAAGGAGAAGCCATGCATGGACAAG
TAGACTGTAGTCCAGGAATATGGCAGCTAGATTGTACACATTTAGAAGGAAAAATTATCCTGGTAGCAGTTCATGTAGCC
AGTGGATATATAGAAGCAGAAGTTATTCCAGCAGAAACAGGGCAAGAAACAGCATACTTTCTCTTAAAATTAGCAGGGAG
ATGGCCAGTAAAAACCATACATACAGACAATGGACCCAATTTCATCAGTACTGCAGTTAAGGCCGCCTGTTGGTGGGCGG
GGATCAAGCAGGAATTTGGCATTCCCTACAATCCCCAAAGTCAAGGAGTAGTAGAATCTATGAATAAAGAATTAAAGAAA
ATTATAGGACAGGTAAGAGAGCAGGCTGAACATCTCAAGACAGCAGTACAAATGGCAGTATTCATCCACAATTTTAAAAG
AAAAGGGGGGATTGGGGAGTACAGTGCAGGGGAAAGAATAATAGACATAATAGCAACAGACATACAA-------------
--------------------------------ACTAAAGAATTACAAAAACAAATTACAAAAATTCAAAATTTTCGGGTT
TATTACAGGGACAGCAGAGATCCACTTTGGAAAGGACCAGCAAAGCTTCTCTGGAAAGGTGAAGGGGCAGTAGTAATACA
A------GATAATAGTGACATAAAAGTAGTACCAAGAAGAAAAGCAAAAATCATTAGGGATTATGGAAAACAGATGGCAG
GTGATGATTGTGTGGCAAGTAGACAGGATGAGGATTAG
>AY423385/B/NL/2000/671_00T169
TTTTTAGATGGAATAGATAAGGCCCAAGAAGAACATGAGAAATATCACAGTAATTGGAGAGCAATGGCTAGTGATTTTAA
CCTGCCACCTGTAGTAGCAAAAGAAATAGTAGCCAGTTGTGATAAATGTCAGCTAAAAGGAGAAGCCATGCATGGACAAG
TAGACTGTAGTCCAGGAATATGGCAGCTAGATTGTACACATTTAGAAGGAAAAATTATCCTGGTAGCAGTTCATGTAGCC
AGTGGATATATAGAAGCAGAAGTTATTCCAGCAGAAACAGGGCAAGAAACAGCATACTTTCTCTTAAAATTAGCAGGAAG
ATGGCCAGTAAAAACCATACATACAGACAATGGCCCCAATTTCATCAGTACTGCAGTTAAGGCCGCCTGTTGGTGGGCGG
GGATCAAGCAGGAATTTGGCATTCCCTACAATCCCCAAAGTCAAGGAGTAGTAGAATCTATGAATAAAGAATTAAAGAAA
ATTATAGGACAGGTAAGAGAGCAGGCTGAACATCTCAAGACAGCAGTACAAATGGCAGTATTCATCCACAATTTTAAAAG
AAAAGGGGGGATTGGGGAGTACAGTGCAGGGGAAAGAATAATAGACATAATAGCAACAGACATACAA-------------
--------------------------------ACTAAAGAATTACAAAAGCAAATTACAAAAATTCAAAATTTTCGGGTT
TATTACAGGGACAGCAGAGATCCACTTTGGAAAGGACCAGCAAAGCTTCTCTGGAAAGGTGAAGGGGCAGTAGTAATACA
A------GATAATAGTGACATAAAAGTAGTACCAAGAAGAAAAGCAAAAATCATTAGGGATTATGGAAAACAGATGGCAG
GTGATGATTGTGTGGCAAGTAGACAGGATGAGGATTAG
>AY423386/B/NL/2000/671_00T103
TTTTTAGATGGAATAGATAAGGCCCAAGAAGAACATGAGAAATATCACAGTAATTGGAGAGCAATGGCTAGTGATTTTAA
CCTGCCACCTGTAGTAGCAAAAGAAATAGTAGCCAGTTGTGATAAATGTCAGATAAAAGGAGAAGCCATGCATGGACAAG
TAGACTGTAGTCCAGGAATATGGCAGCTAGATTGTACACATTTAGAAGGAAAAATTATCCTGGTAGCAGTTCATGTAGCC
AGTGGATATATAGAAGCAGAAGTTATTCCAGCAGAAACAGGGCAAGAACCAGCATACTTTCTCTTAAAATTAGCAGGAAG
ATGGCCAGTAAAAACCATACATACAGACAATGGCCCCAATTTCATCAGTACTGCAGTTAAGGCCGCCTGTTGGTGGGCGG
GGATCAAGCAGGAATTTGGCATTCCTTACAATCCCCAAAGTCAAGGAGTAGTAGAATCTATGAATAAAGAATTAAAGAAA
ATTATAGGACAGGTAAGAGAGCAGGCTGAACATCTCAAAACAGCAGTACAAATGGCAGTATTCATCCACAATTTTAAAAG
AAAAGGGGGGATTGGGGAGTACAGTGCAGGGGAAAGAATAATAGACATAATAGCAACAGACATACAA-------------
--------------------------------ACTAAAGAATTACAAAAGCAAATTACAAAAATTCAAAATTTTCGGGTT
TATTACAGGGACAGCAGAGATCCACTTTGGAAAGGACCAGCAAAGCTTCTCTGGAAAGGTGAAGGGGCAGTAGTAATACA
G------GATAATAGTGACATAAAAGTAGTACCAAGAAGAAAAGCAAAAATCATTAGGGATTATGGAAAACAGATGGCAG
GTGATGGTTGTGTGGCAAGTAGACAGGATGAGGATTAG
>AY423387/B/NL/2000/671_00T36
TTTTTAGATGGAATAGATAAGGCCCAAGAAGAACATGAGAAATATCACAGTAATTGGAGAGCAATGGCTAGTGATTTTAA
CCTGCCACCTGTAGTAGCAAAAGAAATAGTAGCCAGTTGTAATAAATGTCAGCTAAAAGGAGAAGCCATGCATGGACAAG
TAGACTGTAGTCCAGGAATATGGCAGCTAGATTGTACACATTTAGAAGGAAAAATTATCCTGGTAGCAGTTCATGTAGCC
AGTGGATATATAGAAGCAGAAGTTATTCCAGCAGAAACAGGGCAAGAAACAGCATACTTTCTCTTAAAATTAGCAGGAAG
ATGGCCAGTAAAAACCATACATACAGACAATGGCCCCAATTTCATCAGTACTGCAGTTAAGGCCGCCTGTTGGTGGGCGG
GGATCAAGCAGGAATTTGGCATTCCCTACAATCCCCAAAGTCAAGGAGTAGTAGAATCTATGAATAAAGAATTAAAGAAA
ATTATAGGACAGGTAAGAGAGCAGGCTGAACATCTCAAGACAGCAGTACAAATGGCAGTATTTATCCACAATTTTAAAAG
AAAAGGGGGGATTGGGGAGTATAGTGCAGGGGAAAGAATAATAGACATAATAGCAACAGACATACAA-------------
--------------------------------ACTAAAGAATTACAAAAGCAAATTACAAAAATTCAAAATTTTCGGGTT
TATTACAGGGACAGCAGAGATCCACTTTGGAAAGGACCAGCAAAGCTTCTCTGGAAAGGTGAAGGGGCAGTAGTAATACA
A------GATAATAGTGACATAAAAGTAGTACCAAGAAGAAAAGCAAAAATCATTAGGGATTATGGAAAACAGATGGCAG
GTGATGATTGTGTGGCAAGTAGACAGGATGAGGATTAG
>AY560107/B/US/1998/98USHVTN1925c1
TTTTTAGATGGGATAGATAAAGCCCAAGAAGACCATGAGAAATATCACAGTAATTGGAGAGCAATGGCTAGTGATTTTAA
CCTGCCACCAGTAGTAGCAAAAGAAATAGTAGCCAGCTGTGATAAATGTCAGCTAAAAGGAGAAGCCATGCATGGACAAG
TAGACTGCAGTCCAGGAATATGGCAGCTAGATTGTACACATTTAGAAGGAAAAGTTATCCTGGTAGCAGTCCATGTAGCC
AGTGGATATATAGAAGCAGAAGTTATTCCAGCAGAAACAGGACAGGAAACAGCATACTTTATCTTAAAATTAGCAGGAAG
ATGGCCAGTAAACACAATACATACAGACAATGGCAGCAATTTCACCAGTACTACAGTTAAGGCCGCCTGTTGGTGGGCGG
GGGTCAAGCAAGAATTTGGCATTCCCTACAATCCCCAAAGTCAAGGAGTAGTAGAATCTATGAATAAAGAATTAAAGAAA
ATTATAGGACAAGTGAGAGATCAGGCTGAGCATCTTAAGACAGCAGTACAAATGGCAGTATACATCCACAATTTTAAGAA
AAAAGGGGGGATTGGGGGGTACAGTGCAGGGGAAAGAATAGTAGACATAATAGCAACAGACATACAA-------------
--------------------------------ACTAAAGAACTACAAAAACAAATTACAAAACTTCAAAATTTTCGGGTT
TATTACAGGGACAGCAGAGATCCACTTTGGAAAGGACCAGCAAAGCTTCTCTGGAAAGGTGAAGGGGCAGTAGTAATACA
A------GATAACAGTGACATAAAAGTAGTGCCAAGAAGAAAAGCAAAGATCATTAGGGATTATGGAAAACAGATGGCAG
GTGATGATTGTGTGGCAAGTAGACAGGATGAGGATTAA
>AY560108/B/US/1998/98USHVTN3605c9
TTTTTAGATGGAATAGATAAAGCCCAAGATGACCATGAGAAATATCACAGTAACTGGAAAGCAATGGCTAGTGATTTTAA
CCTACCACCTGTAGTAGCAAAAGAAATAGTAGCCAGCTGTGATAAATGTCAGCTAAAAGGAGAAGCCATGCATGGACAAG
TAGACTGTAGCCCAGGAATATGGCAACTAGATTGTACACATTTAGAAGGAAAAATTATCCTGGTAGCAGTTCGTGTAGCC
AGTGGATATATAGAAGCAGAAGTTATTCCAGCAGAGACAGGGCAGGAAACAGCATACTTTATCCTAAAATTAGCAGGAAG
ATGGCCGGTAAAAACAATACATACAGATAATGGTAGCAATTTCACCAGTACCACGGTTAAGGCCGCCTGTTGGTGGGCAG
GGATCAAGCAGGAATTTGGCATTCCCTACAATCCCCAAAGTCAAGGAGTAGTAGAATCTATGAATAAAGAATTAAAGAAA
ATTATAGAACAGGTAAGAGATCAGGCAGAACATCTTAAGACAGCAGTACAAATGGCAGTATTTATCCACAATTTTAAAAG
AAAAGGGGGGATTGGGGGGTACAGTGCAGGAGAAAGAATAATAGACATAATAGCAACAGACATACAA-------------
--------------------------------ACTAAAGAATTACAAAAACAAATTACAAAAATTCAAAATTTTCGGGTT
TATTACAGGGACAGCAGAGATCCACTTTGGAAAGGACCAGCAAAGCTTCTCTGGAAAGGTGAAGGAGCAGTAGTAATACA
A------GATAATAGTGACATAAAAGTAGTGCCAAGAAGAAAAGCAAAGATCATTAGGGATTATGGAAAACAGATGGCAG
GTGATGATTGTATGGCAGGTAGACAGGATGAGGATTAA
>AY560109/B/US/1998/98USHVTN8229c6
TTTTTGGATGGAATAGATAAGGCCCAAGAAGAACATGAGAAATATCACAGTAATTGGAGAGCAATGGCTAGTGATTTTAA
CCTGCCACCTGTAGTAGCAAAAGAAATAGTAGCCAGCTGTGATAAATGTCAGCTAAAAGGAGAAGCCATGCATGGACAAG
TAGACTGTAGTCCAGGAATATGGCAACTAGATTGTACACACTTAGAAGGAAAAATTATCCTGGTAGCAGTACATGTAGCC
AGTGGATATATAGAAGCAGAAGTTATTCCAGCAGAGACAGGGCAGGAAACAGCATACTTCATCTTAAAATTAGCAGGAAG
ATGGCCAGTAAAAACAATACATACAGACAATGGCAGCAACTTCACCAGTAATGTGGTTAAGGCCGCCTGTTGGTGGGCAG
GGGTCAAGCAGGAATTTGGCATTCCCTACAATCCCCAAAGTCAAGGAGTAGTAGAATCTATGAATAAAGAATTAAAGAAA
ATTATAGGACAAGTAAGAGAGCAGGCTGAACATCTTAAGACAGCAGTGCAAATGGCAGTATTCATCCACAATTTTAAAAG
AAAAGGGGGGATTGGGGGGTACAGCGCAGGAGAAAGAATAGTAGACATAATAGCAACAGACCTACAA-------------
--------------------------------ACCCAAGAACTACAAAAACAAATTACAAAAATTCAAAATTTTCGGGTT
TATTACAGGGACAGCAGAGAGCCACTTTGGAAAGGACCAGCAAAGCTGCTCTGGAAAGGTGAAGGGGCAGTAGTAATACA
A------GATAATAGTGAAATAAAAGTAGTGCCAAGAAGAAAAGCTAAGATCATTAGGGATTATGGAAAACAGATGGCAG
GTGATGATTGTGTGGCAAGTAGACAGGATGAGGATTAG
>AY560110/B/US/1998/98USHVTN941c1
TTTTTAGATGGAATAGATAAGGCCCAAGAAGAACATGAGAAATATCACAGTAATTGGAGAGCAATGGCTGCTAATTTTAA
CCTGCCACCTGTGGTAGCAAAAGAAATAGTAGCCAGCTGTGATAAATGTCAGCTAAAAGGAGAAGCCATGCATGGACAAG
TAGACTGTAGTCCAGGAATATGGCAACTAGATTGTACACATTTAGAAGGAAAAATTATCCTGGTGGCAGTTCATGTAGCC
AGTGGATATATAGAAGCAGAAGTTATTCCAGCAGAGACAGGGCAGGAAACAGCATACTTTCTCTTAAAATTAGCAGGAAG
ATGGCCAGTAAAAACAATACATACAGACAATGGAACCAATTTCACCAGCAATGTGGTTAAGGCCGCGTGTTGGTGGGCAG
GGATCAAACAGGAATTTGGGATTCCCTACAATCCCCAAAGTCAAGGAGTAGTAGAATCTATGAATAAAGAATTAAAAAAA
ATTATAGGACAGGTAAGAGATCAGGCTGAACATCTTAAGACAGCAGTACAAATGGCAGTATTCATCCACAATTTTAAAAG
AAAAGGGGGGATTGGGGGATACAGTGCAGGGGACAGAATAATAGACATAATAGCATCAGACATACAA-------------
--------------------------------ACTAAAGAATTACAAAAACAAATTACAAAAATTCAAAATTTTCGGGTT
TATTACAGGGACAGCAGAGATCCACTTTGGAAAGGACCAGCAAAGCTCCTCTGGAAAGGTGAAGGGGCAGTAGTAATACA
A------GATAATAGTGAAATAAAAGTAGTGCCAAGAAGAAAAGCAAAGATCATTAGAGATTATGGAAAACAGATGGCAG
GTGATGATTGTGTGGCAAGTAGACAGGATGAGGATTAG
>AY561236/B/CO/2001/PCM001
TTTTTGGATGGGATAGATAAAGCTCAGGAAGACCATGAGAAATATCACAGTAATTGGAGAGCAATGGCTAGTGATTTTAA
CCTGCCACCTATAGTAGCAAAAGAAATAGTAGCCAGCTGTGATAAATGTCAACTAAAAGGAGAAGCCATGCATGGACAAG
TAGACTGTAGTCCAGGAGTATGGCAACTAGATTGTACACATTTAGAAGGAAAAATTATCCTGGTAGCAGTTCATGTAGCC
AGTGGATATATAGAAGCAGAAGTTATTCCAGCAGAGACAGGGCCGGAAACAGCATACTTTATCTTAAAATTAGCAGGAAG
ATGGCCAGTAAAAACAATACATACAGATAATGGCAGCAATTTCACCAGCACTACAGTTAAGGCCGCCTGTTGGTGGGCAG
GGGTCAAGCAAGAATTTGGCATTCCCTACAATCCCCAAAGTCAAGGAGTAGTAGAATCTATGAATAATGAATTAAAGAAA
ATTATAGGGCAGGTAAGAGATCAGGCTGAACATCTTAAGACAGCAGTACAAATGGCAGTGTTCATTCACAATTTTAAAAG
AAAAGGGGGGATTGGGAGGTACAGTGCAGGGGAAAGAATAGTAGACATAATAGCAACAGACATACAA-------------
--------------------------------ACTAAAGAATTACAAAAACAGATTACAAAAATTCAAAATTTTCGGGTT
TATTACAGGGACAGCAGAGATCCACTTTGGAAAGGACCAGCAAAGCTTCTCTGGAAAGGTGAAGGGGCAGTAGTAATACA
A------GATAATAGTGACATAAAAGTAGTGCCAAGAAGAAAAGCAAAGATCATTAGGGATTATGGAAAACAGATGGCAG
GTGATGATTGTGTGGCAAGTAGACAGGATGAGGATTAG
>AY561237/B/CO/2001/PCM013
TTTTTAGATGGAATAGATAAGGCTCAAGAAGAACATGAGAAATACCACAATAATTGGAGAGCAATGGCTAGTGATTTTAA
CCTGCCACCTGTAGTAGCAAAGGAAATAGTAGCTAGCTGTGATAAATGTCAGCTAAAAGGAGAAGCCATGCATGGACAAG
TAGATTGTAGTCCAGGAATATGGCAACTAGATTGTACACATTTAGAAGGGAAAGTTATCCTGGTAGCAGTTCATGTAGCC
AGTGGATATATAGAAGCAGAAGTTATTCCAGCAGAGACAGGACAGGAAACAGCATACTTTCTCTTAAAATTAGCAGGAAG
ATGGCCAGTAAAAACAATACATACAGACAATGGCACCAATTTCACCAGTGCTACAGTTAAGGCCGCCTGTTGGTGGGCGG
GGATCAAACAGGAATTTGGCATTCCCTACAATCCTCAAAGTCAAGGAGTAGTAGAATCTATGAATAAAGAATTAAAGAAA
ATTATAGGACAGGTAAGAGATCAGGCTGAACATCTTAAGACAGCAGTACAAATGGCAGTATTCATCCACAATTTTAAAAG
AAAAGGGGGGATTGGGGGGTACAGTGCAGGGGAAAGAATAGTAGACATAATAGCATCAGACATACAA-------------
--------------------------------ACTAAAGGATTACAAAAACAAATTACAAAACTTCAAAATTTTCGGGTT
TATTTCAGGGACAGCAGAGATCCACTTTGGAAAGGACCAGCAAAGCTTCTCTGGAAAGGTGAAGGGGCAGTAGTAATACA
A------TATAATAGTGACATAAAAGTAGTGCCCAGAAGAAAAGTAAAGATCATTAGGGATTATGGAAAACAGATGGCAG
GTGATGATTGTGTGGCAAGTGGACAGGATGAGGATTAG
>AY561239/B/CO/2001/PCM039
TTTTTAGATGGAATAGATAAGGCCCAAGAAGAACATGAGAAGTATCACAGTAATTGGAGGGCAATGGCTAGTGATTTTAA
CCTGCCACCTGTGGTTGCAAAGGAAATAGTAGCCTGCTGTGATAAATGTCAACTAAAAGGAGAAGCCATACATGGACAAA
TAGACTGTAGTCCAGGAATATGGCAACTAGATTGTACACATTTAGAAGGAAAAATTATCCTGGTAGCAGTCCATGTAGCC
AGTGGATATATAGAAGCAGAAGTTATTCCAGCAGAGACAGGGCAGGAAACAGCATACTTTCTCTTAAAGTTAGCAGGAAG
ATGGCCTGTAAAAACAATACATACAGACAATGGCAGCAATTTCACCAGTAACACAGTTAAGGCCGCCTGTTGGTGGGCGG
GGATCAAGCAAGAATTTGGCGTACCCTACAATCCTCAAAGTCAAGGAGTGGTAGAATCTATGAATAAAGAATTAAAGAAA
ATTATAGGACAGGTAAGAGATCAGGCTGAACATCTTAAGACAGTAGTACAAATGGCAGTATTCATTCACAATTTTAAAAG
AAAAGGGGGGATTGGGGGGTACAGTGCAGGGGAAAGAATAATAGACATAATAGCAACAGACATACAA-------------
--------------------------------ACTAAAGAATTACAAAAACAAATTACAAAAATTCAAAATTTTCGGGTT
TATTACAGGGACAGCAGAGATCCAATTTGGAAAGGACCAGCAAAGCTTCTCTGGAAAGGTGAAGGGGCAGTAGTAATACA
A------GATAATAGTGACATAAAAGTAGTGCCAAGAAGAAAAGCAAAGATCATTAGGGATTATGGAAAACAGATGGCAG
GTGATGATTGTGTGGCAAGTAGACAGGATGAGGATTAG
>AY561240/B/CO/2001/PCM074
TTTTTAGATGGAATAGATAAGGCACAAAAAGATCATGAGAAATATCACAGTAATTGGAGAGCAATGGCCAGTGATTTTAA
CCTACCACCTATAGTAGCAAAAGAAATAGTAGCCAGCTGTGATAAATGTCAGCTAAAAGGGGAAGCCATGCATGGACAAG
TAGACTGTAGTCCAGGAATATGGCAACTAGATTGTACACATTTAGAAGAGAAAATTATCCTGGTAGCAGTTCATGTAGCC
AGTGGATATATAAAAGCAGAAGTTATTCCAGCAGAAACAGGGCAGGAAACAGCATACTTCCTCTTAAAATTAGCAGCAAG
GTGGCCAGTAAAAACAATACATACAGACAATGGCAGAAATTTCACCAGTACTACAGTTAAAGCTGCCTGTTGGTGGGCAG
GGATTAAGCAAGAATTTGGTATTCCTTACAATCCCCAAAGTCAAGRAGTAGTAAAATCTATGAATAAAGAATTAAAGAAA
ATTATAGGACAGGTAAGAGATCAGGCTGAACATCTTAAGACAGCAGTACAAATGGCAGTATTCATTCACAATTTTAAAAA
AAAAGGGGGGATTGGGGGATACAGTGCAGGGGAAAGAATAATAGACATAATAGCATCAGACATACAA-------------
--------------------------------ACTAAAGAATTACAAAAACAAATTACAAAAATTCAAAATTTTCGGGTT
TATTACAGGGACAGCAGAGAGCCACTTTGGAAAGGACCAGCAAAACTTCTCTGGAAAGGTGAAGGGGCAGTAGTAATACA
A------GACAATAGTGACATAAAAGTAGTGCCAAGRAAAAAAGCAAAGATCATTAGGAATTATGGAAAACAGATGGCAG
GTGATGATTGTGTGGCAAGTGGACAGGATGAGGATTAG
>AY586542/B/CU/1999/Cu19
TTTTTGGATGGAATAGATAAGGCCCAAGAAGACCATGAGAGATACCACAGTAATTGGAGAGCAATGGCTAGTGATTTTAA
CATACCACCTGTAGTAGCAAAAGAAATAATAGCCTGCTGTGATAAATGTCAGCTAAAAGGAGAAGCCATGCATGGACAAG
TAGACTGTAGTCCAGGAGTATGGCAACTAGATTGCACACATTTAGAAGGAAAAATTATCCTGGTAGCAGTTCATGTAGCC
AGTGGATATATAGAAGCAGAAGTCATTCCAGCAGAGACAGGACAGGAAACAGCATACTTTGTCTTAAAACTAGCAGGAAG
ATGGCCAGTAAAAACAATACATACAGATAATGGCCCCAATTTCATCAGTCCTGCGGTAAAGGCCGCCTGTTGGTGGGCAG
GGATCAAGCAGGAATTTGGCATTCCCTACAATCCCCAAAGTCAAGGAGTAGTAGAATCTATGAATAAAGAATTAAAGAAA
ATTATAGGACAGGTAAGAGATCAGGCTGAACATCTTAAGACAGCAGTACAAATGGCAGTATTCATCCACAATTTTAAAAG
AAAAGGGGGGATTGGGGGGTACAGTGCAGGGGAAAGAATAGTAGACATAATATCAACAGACATACAA-------------
--------------------------------ACTAAAGAACTACAAAAACAAATTACAAAAATTCAAAATTTTCGGGTT
TATTACAGGGACAGCAGAGACCCACTTTGGAAAGGACCAGCAAAACTTCTCTGGAAAGGTGAAGGGGCAGTAGTAATTCA
A------GATAATAGTGACATAAAAGTAGTGCCAAGAAGGAAAGCAAAGATCATTAGGGATTATGGAAAACAGATGGCAG
GTGATGATTGTGTGGCAAGTAGACAGGATGAGGATTAG
>AY586543/B/CU/1999/Cu43
TTTTTGGATGGCATAGATAAGGCCCAAGAAGACCATGAGAAATATCACAGTAATTGGAGAGCAATGGCTAGTGATTTTAA
CATACCACCTGTAGTAGCAAAAGAAATAATAGCCTGCTGTGATAAATGCCAGCTAAAAGGAGAAGCCATGCATGGACAAG
TAGACTGTAGTCCAGGAGTATGGCAACTAGATTGCACACATTTAGAAGGAAAAATTATCCTGGTAGCAGTTCATGTAGCC
AGTGGATATATAGAAGCAGAAGTCATTCCAGCAGAGACAGGACAGGAAACAGCATACTTTCTCTTAAAATTAGCAGGAAG
ATGGCCAGTAAAAACAATACATACAGATAATGGCCCCAATTTCATCAGTGCTACGGTAAAGGCCGCCTGTTGGTGGGCAG
GGATCAAGCAGGAATTTGGCATTCCCTACAATCCCCAAAGTCAAGGAGTAGTAGAATCTATGAATAAAGAATTAAAGAAA
ATTATAGGACAGGTAAGAGATCAGGCTGAACATCTTAAGACAGCAGTACAAATGGCAGTATTCATCCACAATTTTAAAAG
AAAAGGGGGGATTGGGGGGTACAGTGCAGGGGAAAGAATAGTAGACATAATAGCAACAGACATACAA-------------
--------------------------------ACTAAAGAATTACAAAAACATATTACAAAAATTCAAAATTTTCGGGTT
TATTACAGGGACAGCAGAGATCCACTTTGGAAAGGACCAGCAAAACTTCTCTGGAAAGGTGAAGGAGCAGTAGTAATTCA
A------GATAATAGTGACATAAAAGTAGTGCCAAGGAGAAAAGCAAAGATCATTAGGGATTATGGAAAACAGATGGCAG
GTGATGATTGTGTGGCAAGTAGACAGGATGAGGATTAG
>AY682547/B/RU/2004/04RU128005
TTYTTAGATGGCATAGATAAGGCCCAAGAYGAACATGAGAAATATCACAGTAATTGGAGAGCAATGGCTAGTGATTTTAA
CCTGCCACCTGTAGTAGCAAAAGAAATAGTAGCCAGCTGTGATAAATGCCAGCTAAAAGGAGAAGCCATGCATGGACAAG
TAGACTGTAGTCCAGGAATATGGCAATTAGATTGTACACATTTAGAAGGAAAAATTATCCTGGTAGCAGTACATGTAGCC
AGTGGGTATATAGAAGCAGAAGTTATTCCAGCAGAGACAGGACAGGAAACAGCATACTTTCTCTTGAAATTAGCAGGAAG
ATGGCCCGTAAAAACAATACATACAGACAATGGCAGCAATTTCACCAGTAATACGGTCAAGGCCGCCTGTTGGTGGGCGG
GGATCAAGCAAGAATTTGGCATTCCCTACAATCCCCAAAGTCAAGGAGTAGTAGAATCTATGAACAAAGAATTAAAGAAA
ATTATAGGACAGGTAAGAGATCAGGCTGAACATCTTAAGACAGCAGTACAAATGGCAGTATTCATCCACAATTTTAAAAG
AAAAGGGGGGATTGGGGGATACAGTGCAGGAGAAAGAATAGTAGACATAATAGCAACAGATATACAA-------------
--------------------------------ACTAAAGAATTACAAAAACAAATTACAAAAATTCAAAATTTTCGGGTT
TATTACAGGGACAGCAGAGATCCACTTTGGAAAGGACCAGCAAAGCTTCTTTGGAAAGGTGAAGGGGCAGTRGTAATACA
A------GATAATACTGAAATAAAAGTAGTGCCAAGAAGAAAAGCAAAAATCATTAGGGATTATGGAAAACAGATGGCAG
GTGATGATTGTGTGGCAAGTAGACAGGATGAGGATTAA
>AY713408/B/TH/1996/96TH_NP1538
TTTTTAGATGGAATAGATAAGGCCCAAGAAGAACATGAGAAATATCACAGTAACTGGAGAGCAATGGCTAGTGATTTTAA
CCTACCACCTGTAGTAGCAAAAGAAATAGTAGCCAGCTGTGATAAATGTCAGCTAAAAGGAGAAGCTATGCATGGACAAG
TAGACTGTAGCCCAGGAATATGGCAACTAGATTGTACACATTTAGAAGAAAAAATTATCCTGGTAGCAGTCCATGTAGCC
AGTGGATATATAGAAGCAGAAGTTATTCCAGCAGAGACAGGGCAGGAAACAGCATACTTTCTCCTAAAATTAGCAGGAAG
ATGGCCAGTGAAAACAATACATACAGACAATGGCAGAAATTTCACCAGTAATGCGGTTAAGGCCGCCTGTTGGTGGGCGG
GGATCAAGCAGGAATTTGGCATTCCCTACAATCCCCAAAGTCAAGGAGTAGTAGAATCTATGAATAAAGAATTAAAGAAA
ATTATAGGACAGGTAAGAGATCAAGCTGAACATCTTAAAACTGCAGTACAAATGGCAGTATTCATACACAATTTTAAAAG
AAAAGGGGGGATTGGGGGGTACAGTGCAGGGGAAAGAATAGTAGACATAATAGCAACAGACATACAA-------------
--------------------------------ACTAGAGAATTACAAAAACAAATTACAAAAATTCAAAATTTTCGGGTT
TATTACAGGGACAGCAGAGATCCACTTTGGAAAGGACCAGCAAAGCTCCTTTGGAAAGGTGAAGGGGCAGTAGTAATACA
A------GATAATAGTGACATAAAAGTAGTGCCAAGAAGAAAAGCAAAGATCATTAGGGACTATGGAAAACAGATGGCAG
GTGATGATTGTGTGGCAAGTAGACAGGATGAGGATTAA
>AY713409/B/US/1985/BAL_85US_Ba_L
TTTTTAGATGGAATAGATAAAGCCCAAGAAGAACATGAGAAATATCACAGTAATTGGAGAGCAATGGCTAGTGATTTTAA
CCTGCCACCTGTGGTAGCAAAAGAAATAGTAGCCAGCTGTGATAAATGTCAGCTAAAAGGAGAAGCCATGCATGGACAAG
TAGACTGTAGTCCAGGAATATGGCAACTAGATTGTACACATTTAGAAGGAAAAATTATCCTGGTAGCAGTTCATGTAGCC
AGTGGATATATAGAAGCAGAAATTATTCCAGCAGAGACAGGGCAGGAAACAGCATACTTTCTCTTAAAATTAGCAGGGAG
ATGGCCAGTAAAAACAATACATACAGACAATGGCAGCAATTTCACTAGTACTACAGTCAAGGCCGCCTGCTGGTGGGCGG
GGATCAAGCAGGAATTTGGCATTCCCTACAATCCCCAAAGTCAAGGAGTAGTAGAATCTATAAATAAAGAATTAAAGAAA
ATTATAGGACAGGTAAGAGATCAGGCTGAACATCTTAAAACAGCAGTACAAATGGCAGTATTCATCCACAATTTTAAAAG
AAAAGGGGGGATTGGGGGGTATAGTGCAGGGGAAAGAATAGTAGACATAATAGCAACAGACATACAA-------------
--------------------------------ACTAAAGAATTACAAAAGCAAATTACAAAAATTCAAAATTTTCGGGTT
TATTACAGGGACAGCAGAGATCCACTTTGGAAAGGACCAGCAAAGCTTCTCTGGAAAGGTGAAGGGGCAGTAGTAATACA
A------GATAATAGTGATATAAAAGTAGTGCCAAGAAGAAAAGCAAAGATCATTAGGGATTATGGAAAACAGATGGCAG
GTGATGATTGTGTGGCAAGTAGACAGGATGAGGATTAG
>AY713410/B/US/1994/94US_33931N
TTTTTAGATGGAATAGATAAGGCCCAAGAAGAACATGAGAAATATCACAGTAATTGGAGAGCAATGGCTAGTGATTTTAA
CCTGCCACCTATAGTAGCAAAAGAAATAGTAGCCAGTTGTGATAAATGTCAGCTAAAAGGAGAAGCCATGCATGGACAAG
TAGACTGTAGTCCAGGAATATGGCAGCTAGACTGTACACATTTAGAAGGAAAAATTATCCTGGTAGCAGTTCATGTAGCC
AGTGGATATATAGAAGCAGAAGTTATTCCAGCAGAGACAGGGCAAGACACAGCATACTTTATCTTAAAATTAGCAGGAAG
ATGGCCAGTAAAAACAATACATACAGATAATGGCAGCAATTTTACCAGTACTACGGTTAAGGCCGCCTGTTGGTGGGCGG
GAATCAAGCAGGAATTTGGCATTCCCTACAATCCCCAAAGTCAAGGAGTAGTAGAATCTATGAATAAAGAATTAAAGAAA
ATTATAGGACAGGTAAGAGATCAGGCTGAACATCTTAAGACAGCAGTACAAATGGCAGTGTTCATTCACAATTTTAAAAG
AAAAGGGGGGATTGGGGAGTACAGTGCAGGGGAAAGAATAATAGACATAATAGCAACAGACATACAA-------------
--------------------------------ACTAAAGAATTACAAAAACAAATTACAAAGATTCAAAATTTTCGGGTT
TATTACAGGGACAACAGAGATCCGCTTTGGAAAGGACCAGCAAAGCTTCTCTGGAAAGGTGAAGGGGCAGTAGTAATACA
A------GATAATAGTGACATAAAAGTAGTGCCAAGAAGAAAAGCAAAGATCATTAGGGATTATGGAAAACAGATGGCAG
GTGATGATTGTGTGGCAAGTAGACAGAATGAGGATTAG
>AY713411/B/FR/1992/92FR_BX08
TTTTTGGATGGAATAGATAAGGCCCAAGAAGATCATGAGAAATATCACAGTAATTGGAGAGCAATGGCTAGTGATTTTAA
CCTGCCACCTGTAGTAGCAAAAGAAATAGTAGCCAGCTGTGATAAATGTCAGCTAAAAGGAGAAGCCATGCATGGACAAG
TAGACTGTAGTCCAGGAATATGGCAGCTAGATTGTACACATTTAGAAGGAAAAATTATCCTGGTAGCAGTTCATGTAGCC
AGTGGATACATAGAAGCAGAAGTCATTCCAGCAGAGACAGGGCAGGAAACAGCATACTTTCTTTTAAAATTAGCTGGTAG
ATGGCCAGTAAAAACAATACATACAGATAATGGCAGCAATTTCACCAGTACTACAGTTAAGGCCGCATGTTGGTGGGCAG
GGATCAAGCAGGAATTTGGCATTCCCTACAATCCCCAAAGTCAAGGAGTAGTAGAATCTATGAATAACGAATTAAAGAAA
ATTATAGGACAGGTAAGAGATCAGGCTGAGCATCTTAAGACAGCAGTACAAATGGCAGTATTCATCCACAATTTTAAAAG
AAAAGGGGGGATTGGGGGGTACAGTGCAGGGGAAAGAATAGTAGACATAATAGCAACAGACATACAA-------------
--------------------------------ACTAAAGAACTACAAAAACAAATTACAAAAATTCAAAATTTTCGGGTT
TATTACAGGGACAGCAGAGATCCACTTTGGAAAGGACCAGCAAAGCTTCTCTGGAAAGGTGAAGGGGCAGTAGTAATACA
A------GATAATAGTRATATAAAAGTAGTGCCAAGAAGAAAAGCAAAGATCATTAGGGATTATGGAAAACAGATGGCAG
GTGATGATTGTGTGGCAAGTAGACAGGATGAGGATTAG
>AY713412/B/US/1990/90US_873
TTTTTAGATGGAATAGATAAGGCACAAGAAGAACATGAGAAATATCACAGCAATTGGAGAGCAATGGCTAGTGATTTTAA
CCTGCCACCTGTAGTAGCAAAAGAAATAGTAGCCAGCTGTGATAAATGTCAGGTAAAAGGAGAAGCCATGCATGGACAAG
TAGACTGTAGTCCAGGAATATGGCAACTAGATTGTACACATTTAGAAGGAAAAGTTATCCTGGTAGCAGTTCATGTAGCC
AGTGGATATATAGAAGCAGAAGTTATTCCAGCAGAGACAGGGCAGGAAACAGCATACTTTCTCTTAAAATTAGCAGGAAG
ATGGCCAGTAAAGATAATACATACAGACAATGGCAGCAATTTCACCAGTGCTACGGTTAAGGCCGCCTGTTGGTGGGCGG
GGATCAAGCAGGAATTCGGCATTCCCTACAATCCCCAAAGTCAAGGAGTAGTAGAATCTATGAATAAAGAATTAAAGAAA
ATTATAGGACAGGTAAGAGATCAGGCTGAACATCTCAAAACAGCAGTACAAATGGCAGTATTCATCCACAATTTTAAAAG
AAAAGGGGGGATTGGGGGGTACAGTGCAGGGGAAAGAATAGTAGACATAATAGCAACAGACATACAA-------------
--------------------------------ACTAAAGAATTACAGAAACAAATTACAAAAATTCAAAATTTTCGGGTT
TATTACAGGGACAACAGAGATCCACTTTGGAAAGGACCAGCAAAGCTTCTCTGGAAAGGTGAAGGGGCAGTAGTAATACA
A------GATAATAGTGACATAAAAGTAGTGCCAAGAAGAAAAGCAAAGATCATTAGGGACTATGGAAAACAGATGGCAG
GTGATGATTGTGTGGCAAGTAGACAGGATGAGGATTAG
>AY751406/B/RU/2004/04RU129005
TTTTTAGATGGAATAGATAAGGCCCARGAAGAACATGAGAAATATCACAGTAATTGGAGAGCAATGGCTRGTGAYTTYAA
CCTGCCACCTGTGGTAGCAAAAGAAATAGTAGCCAGCTGTGATAAATGTCAGCTMAAAGGAGAAGCCATRCATGGACAAG
TAGACTGTAGTCCAGGAATATGGCAACTAGATTGTACACATTTAGAAGGAAAAATTATCCTAGTAGCAGTTCATGTKGCC
AGTGGATATATAGAAGCAGAAGTTATTCCAGCAGAGACAGGGCAGGAAACAGCATACTTTATCTTAAAATTAGCAGGAAG
ATGGCCAGTAAAAACAATACATACAGACAATGGTAGCAATTTCACCAGTAATGYGGTTAAGGCCGCCTGTTGGTGGGCAG
GGATCAAGCAGGAATTTGGCATTCCCTACAATCCCCAAAGTCAAGGAGTAGTAGAATCTATGAATAAAGAATTAAAGAAA
ATTATAGGACAGATAAGAGATCAGGCTGAACAKCTTAAAACAGCAGTACAAATGGCAGTATTCATCCACAATTTTAAAAG
AAAAGGGGGGATTGGGGGGTACAGTGCAGGAGAAAGAATAGTAGACATAATAGCAACAGACATACAA-------------
--------------------------------ACTAAAGAACTACAAAAACAAATTACAAAAATTCAAAATTTTCGGGTT
TATTACAGGGACAGCAGAGAGCCACTTTGGAAAGGACCAGCAAAGCTTCTCTGGAAAGGTGAAGGGGCAGTAGTAATACA
A------GATAATAGTGACATAAAAGTAGTGCCAAGAAGAAAAGTAAAGATCATTAGGGATTATGGAAAACAGATGGCAG
GTGATGATTGTGTGGCAAGTAGACAGGATGAGGATTAG
>AY751407/B/RU/2004/04RU139089
TTTTTAGATGGAATAGATAAAGCCCAAGAAGATCATGAGAAATATCACAGTAACTGGAAAGCAATGGCTAGTGATTTTAA
CCTGCCACCTRTAGTAGCAAAAGAAATAGTAGCCARCTGTGATAAATGTCARTTAAAAGGAGAAGCCATGCATGGACAAG
TAGACTGTAGTCCAGGAATATGGCAACTAGATTGTACACATTTGGAAGGAAAAATTATCCTGGTAGCAGTTCATGTAGCY
AGTGGATATATAGAAGCAGAAGTTATCCCAGCAGAGACAGGGCAAGAAACAGCATACTTTATCTTAAAATTAGCAGGAAG
ATGGCCAGTTAAAACGATACATACAGACAATGGCAGCAATTTCATCAGCGCCACGGTTAAGGCCGCCTGCTGGTGGGCAG
GGATCAAGCAAGAGTTTGGCATTCCCTACAATCCCCAAAGTCAAGGAGTAATAGAATCTATGAATAAAGAATTAAAGAAA
ATTATAGGACAGGTAAGAGATCAGGCTGAACATCTTAAGACAGCAGTACAAATGGCAGTATTCATCCACAATTTTAAAAG
AAAAGGGGGGATTGGGGGGTACAGTGCAGGAGAAAGAATAGTAGACATAATAGCATCAGATATACAA-------------
--------------------------------ACTAAAGAATTACAAAAACAAATTACAAAAATCCAAAATTTTCGGGTT
TATTACAGGGACAGCAGAGATCCACTTTGGAAAGGACCAGCAAAGCTTCTTTGGAAAGGTGAAGGGGCAGTAGTAATACA
A------GATAACAGTGACATAAAAGTAGTGCCAAGAAGAAAAGCAAAGATCATTAGGGATTATGGAAAACAGATGGCAG
GTGATGATTGTGTGGCAAGTAGACAGGATGAGGATTAG
>AY779550/B/CA/1998/CANA3FULL
TTTTTGGATGGAATAGATAAGGCCCAAGAAGAACATGAGAAATACCACAGTAATTGGAGAGCGATGGCTAGTGATTTTAA
TCTGCCACCTGTAGTAGCAAAAGAAATAGTAGCCAGCTGTGATAAATGTCAGCTAAAAGGAGAAGCCATGCATGGACAAG
TAGACTGTAGTCCAGGAATATGGCAACTAGATTGTACACATTTAGAGGGAAAAATTATCCTGGTAGCAGTTCATGTAGCC
AGTGGATACATAGAAGCAGAAGTTATCCCAGCAGAGACAGGGCAGGAAACAGCATACTTTCTCTTAAAACTAGCAGGAAG
ATGGCCAGTAAAAACAATACATACAGACAATGGCAGCAATTTCACCAGTACTCAGGTTAAGGCTGCCTGTTGGTGGGCAG
GGATCAAGCAGGAATTTGGTATTCCCTACAATCCCCAGAGTCAAGGAGTAGTAGAATCTATGAATAAAGAATTAAAGAAA
ATTATAGGACAGGTAAGAGATCAGGCTGAACATCTTAAGACAGCAGTACAAATGGCAGTATTCATCCACATTTTTAAAAG
AAAAGGGGGGATTGGGGGATACAGTGCAGGGGAAAGAATAGTAGACATAATAGCAACAGACATACAA-------------
--------------------------------ACTAAAGAATTACAAAAACAAATTACAAAAATTCAAAATTTTCGGGTT
TATTACAGGGACAGCAGAGATCCACTTTGGAAAGGACCAGCAAAACTTCTGTGGAAAGGTGAAGGGGCAGTAGTAATACA
A------GATAATAGTGCCATAAAAGTAGCGCCAAGAAGAAAAGCAAAGATCATTAGGGATTATGGAAACCAGATGGCAG
GTGATGATTGTGTGGCAGGTAGACAGGATGAGGATTAG
>AY779551/B/CA/1999/CANA5FULL
TTTTTGGATGGAATAGATAAGGCCCAAGAAGAACATGAGAAATACCACAGTAATTGGAGAGCGATGGCTAGTGATTTTAA
TCTGCCACCTGTAGTAGCAAAAGAAATAGTAGCCAGCTGTGATAAATGTCAGCTAAAAGGGGAAGCCATGCATGGACAAG
TAGACTGTAGTCCAGGAATATGGCAACTAGATTGTACACATTTAGAAGGAAAAATTATCCTGGTAGCAGTTCATGTAGCC
AGTGGATATATAGAAGCAGAAGTTATTCCAGCAGAAACAGGGCAGGAAACAGCATACTTTCTCTTAAAACTAGCAGGAAG
ATGGCCAGTAAAAACAATACATACAGACAATGGCAGCAATTTCACCAGTACTACGGTTAAGGCCGCCTGTTGGTGGGCAG
GGATCAAGCAGGAATTTGGTATTCCCTACAATCCCCAAAGTCAAGGAGTAGTAGAATCTATGAATAAAGAATTAAAGAAA
ATTATAGGACAGGTAAGAGATCAGGCTGAACATCTTAAGACAGCAGTACAAATGGCAGTATTCATCCACAATTTTAAAAG
AAAAGGGGGGATTGGGGGATACAGTGCAGGGGAAAGAATAGTAGACATAATAGCAACAGACATACAA-------------
--------------------------------ACTAAAGAATTACAAAAACAAATTACAAAAATTCAAAATTTTCGGGTT
TATTACAGGGACAGCAGAGATCCACTTTGGAAAGGACCAGCAAAACTTCTGTGGAAAGGTGAAGGGGCAGTAGTAATACA
A------GATAATAGTGCCATAAAAGTAGTGCCAAGAAGAAAAGTAAAAATCATTAGGGATTATGGAAAACAGATGGCAG
GTGATGATTGTGTGGCAAGTAGACAGGATGAGGATTAG
>AY779552/B/CA/2000/CANA6FULL
TTTTTGGATGGAATAGATAAGGCCCAAGAAGAACATGAGAAATACCACAGTAATTGGAGAGCGATGGCTAGTGATTTTAA
TCTGCCACCTGTAGTAGCAAAAGAAATAGTAGCCAGCTGTGATAAATGTCAGCTAAAAGGGGAAGCCATGCATGGACAAG
TAGACTGTAGTCCAGGAATATGGCAACTAGATTGTACACATTTAGAAGGAAAAATTATCCTGGTAGCAGTTCATGTAGCC
AGTGGATATATAGAAGCAGAAGTTATTCCAGCAGAAACAGGGCAGGAAACAGCATACTTTCTCTTAAAACTAGCAGGAAG
ATGGCCAGTAAAAACAATACATACAGACAATGGCAGCAATTTCACCAGTACTACGGTTAAGGCCGCCTGTTGGTGGGCAG
GGATCAAGCAGGAATTTGGTATTCCCTACAATCCCCAGAGTCAAGGAGTAGTAGAATCTATGAATAAAGAATTAAAGAAA
ATTATAGGACAGGTAAGAGATCAGGCTGAACATCTTAAGACAGCAGTACAAATGGCAGTATTCATCCACAATTTTAAAAG
AAAAGGGGGGATTGGGGGATACAGTGCAGGGGAAAGAATAGTAGACATAATAGCAACAGACATACAA-------------
--------------------------------ACTAAAGAATTACAAAAACAAATTACAAAAATTCAAAATTTTCGGGTT
TATTACAGGGACAGCAGAGATCCACTTTGGAAAGGACCAGCAAAACTTCTGTGGAAAGGTGAAGGGGCAGTAGTAATACA
A------GATAATAGTGACATAAAAGTAGTGCCAAGAAGAAAAGTAAAAATCATTAGGGATTATGGAAAACAGATGGCAG
GTGATGATTGTGTGGCAAGTAGACAGGATGAGGATTAA
>AY779553/B/CA/1997/CANB3FULL
TTTTTGGATGGAATAGATAAGGCCCAAGAAGAACATGAGAAATACCACAGTAATTGGAGAGCGATGGCTAGTGATTTTAA
CCTGCCACCTGTAGTAGCAAAAGAGATAGTAGCCAGCTGTGATAAATGTCAGCTAAAAGGAGAAGCCATGCATGGACAAG
TAGACTGTAGTCCAGGAATATGGCAACTAGATTGTACACATTTAGAAGGAAAAATTATCCTGGTAGCAGTCCATGTAGCC
AGTGGATATATAGAAGCAGAAGTTATTCCAGCAGAGACAGGGCAGGAAACAGCATACTTTCTCTTGAAACTAGCAGGAAG
ATGGCCAGTAAAAACAATACATACAGACAATGGCAGCAATTTCACCAGTGCTACAGTTAAGGCCGCCTGTTGGTGGGCAG
GGATCAAGCAGGAATTTGGCATTCCCTACAATCCCCAAAGTCAAGGAGTAGTAGAATCTATGAATAAAGAATTAAAGAAA
ATTATAGGACAAGTAAGAGATCAGGCTGAACATCTTAAGACAGCAGTACAAATGGCAGTATTCATCCACAATTTTAAGAG
AAAAGGGGGGATTGGGGGATACAGTGCAGGGGAAAGAATAGTAGACATATTAGCAACAGACATACAA-------------
--------------------------------ACTAAAGAATTACAAAAACAAATTACAAAAATTCAAAATTTTCGGGTT
TATTACAGGGACAGCAGAGATCCACTTTGGAAAGGACCAGCAAAGCTTCTGTGGAAAGGTGAAGGGGCAGTAGTAATACA
A------GACAATAGTGACATAAAAGTAGTGCCAAGAAGAAAAGCAAAAATCATTAGGGATTATGGAAAACAGATGGCAG
GTGATGATTGTGTGGCAAGTAGACAGGATGAGGATTAA
>AY779554/B/CA/1998/CANB4FULL
TTTTTGGATGGAATAGATAAGGCCCAAGAAGAACATGAGAAATACCACAGTAATTGGAGAGCGATGGCTAGTGATTTTAA
CCTGCCACCTGTGGTAGCAAAAGAAATAGTAGCCAGCTGTGATAAATGTCAGCTAAAAGGAGAAGCCATGCATGGACAAG
TAGACTGTAGTCCAGGAATATGGCAACTAGATTGTACACATTTAGAAGGAAAAATTATCCTGGTAGCAGTTCATGTAGCC
AGTGGATATATAGAAGCAGAAGTTATTCCAGCAGAGACAGGGCAGGAAACAGCTTACTTCCTCTTAAAACTAGCAGGAAG
ATGGCCAGTAAAAACAATACATACAGACAATGGCAGCAATTTCACCAGTACTACGGTTAAGGCCGCCTGTTGGTGGGCAG
GGATCAAGCAGGAATTTGGCATTCCCTACAATCCCCAAAGTCAAGGAGTGGTAGAATCTATGAATAAAGAATTAAAGAAA
ATTATAGGACAGGTAAGAGATCAGGCTGAACATCTTAAGACAGCAGTACAAATGGCAGTATTCATCCACAATTTTAAAAG
AAAAGGGGGGATTGGGGGATACAGTGCGGGGGAAAGAATTGTAGACATAATAGCAACAGACATACAA-------------
--------------------------------ACTAAAGAATTACAAAAACAAATTACAAAAATTCAAAATTTTCGGGTT
TATTACAGGGACAGCAGAGATCCACTTTGGAAAGGACCAGCAAAGCTTCTGTGGAAAGGTGAAGGGGCAGTAGTAATACA
G------GACAATAGTGACATAAAAGTAGTGCCAAGAAGAAAAGCAAAGATCATTAGGGATTATGGAAAACAGATGGCAG
GTGATGATTGTGTGGCAAGTAGACAGGATGAGGATTAA
>AY779555/B/CA/1998/CANB5FULL
TTTTTGGATGGAATAAATAAGGCCCAAGAAGAACATGAGAAATACCACAGTAATTGGAGAGCGATGGCTAGTGACTTTAA
CCTGCCACCTGTAGTGGCAAAAGAGATAGTAGCCAGCTGTGATAAATGTCAGCTAAAAGGAGAAGCCATGCATGGACATG
TAGACTGTAGTCCAGGAATATGGCAACTAGATTGTACACATTTAGAAGGAAAAATTATCCTAGTAGCAGTTCATGTAGCC
AGTGGATATATAGAAGCAGAAGTTATTCCAGCAGAGACAGGGCAGGAAACAGCATACTTCATCTTAAAACTAGCAGGAAG
ATGGCCAGTAAAAACATTACATACAGACAATGGCAGCAATTTCACCAGTACTACAGTTAAGGCCGCCTGTTGGTGGGCAG
GGATCAAGCAGGAATTTGGCATTCCCTACAATCCCCAAAGTCAAGGAGTGGTAGAATCTATGAATAAAGAATTAAAGAAA
ATTATAGGACAGGTAAGAGATCAGGCTGAACATCTTAAGACAGCAGTACAAATGGCAGTATTCATCCACAATTTTAAAAG
AAAAGGGGGGATTGGGGGATACAGTGCAGGGGAAAGAATAGTAGACATAATAGCAACAGATATACAA-------------
--------------------------------ACTAAAGAATTACAAAAACAAATTACAAAAATTCAAAATTTTCGGGTT
TATTACAGGGACAGCAGAGATCCACTTTGGAAAGGACCAGCAAAGCTTCTGTGGAAAGGTGAAGGGGCAGTAGTAATACA
A------GATAATAGTGACACAAAAGTAGTGCCAAGAAGAAAAGTAAAGATCATTAAGGATTATGGAAAACAAATGGCAG
GTGATAATTGTGTGGCAAGTAGACAGGATGAGGATTAG
>AY779557/B/CA/1998/CANC10FULL
TTTTTGGATGGAATAGATCAAGCCCAGGAAGAACATGAGAAATACCACAGTAATTGGAGAGCGATGGCTAGTGATTTTAA
CCTGCCACCTGTGGTAGCAAAAGAGATAGTAGCCAGCTGTGATAAATGTCAGCTAAAAGGAGAAGCCATGCATGGACAAG
TAGACTGTAGTCCAGGAATATGGCAATTAGATTGTACACATTTAGAAGGAAAAATTATCCTGGTTGCAGTTCATGTAGCC
AGTGGATATATAGAAGCAGAAGTTATTCCAGCAGAGACAGGGCAGGAAACAGCATACTTTCTCTTGAAACTAGCAGGAAG
ATGGCCAGTAAAAACAATACATACAGACAATGGCAGTAATTTCACCAGTGCTACAGTTAAGGCCGCCTGTTGGTGGGCAG
GGATCAAGCAGGAATTTGGCATTCCCTACAATCCCCAAAGTCAAGGAGTAGTAGTATCTATGAATAAAGAATTAAAGAAA
ATTATAGGACAGGTAAGAGATCAGGCTGAACATCTTAAGACAGCAGTACAAATGGCAGTATTCATCCACAATTTTAAGAG
AAAAGGGGGGATTGGGGGATACAGTGCAGGGGAAAGAATAGTAGACATAATAGCAACAGACATACAA-------------
--------------------------------ACTAAAGAACTACAAAAACAAATTACAAAAATTCAAAATTTTCGGGTT
TATTACAGGGACAGCAGAGATCCACTTTGGAAAGGACCAGCAAAGCTTCTGTGGAAAGGTGAAGGGGCAGTATTAATACA
A------GACAATAGTGACATAAAAGTAGTGCCAAGAAGAAAAGCAAAAATCATTAGGGATTATGGAAAACAGATGGCAG
GTGATGATTGTGTGGCAAGTAGACAGGATGAGGATTAG
>AY779558/B/CA/1999/CAN11FULL
TTTTTGGATGGAATAGATCAAGCCCAGGAAGAACATGAGAAATACCACAGTAATTGGAGGGCGATGGCTAGTGATTTTAA
CCTGCCACCTGTGGTAGCAAAAGAAATAGTACCCAGCTGTGATAAATGTCAGCTAAAAGGAGAAGCCATGCATGGACAAG
TAGACTGTAGTCCAGGAATATGGCAATTAGATTGTACACATTTAGAAGGAAAAATTATCCTGGTAGCAGTTCATGTAGCC
AGTGGATATATAGAAGCAGAAGTTATTCCAGCAGAGACAGGGCAGGAAACAGCATACTTTCTCTTGAAACTAGCAGGAAG
ATGGCCAGTAAAAACAATACATACAGACAATGGCAGCAATTTCACTAGTGCTACAGTTAAGGCCGCCTGTTGGTGGGCAG
GGATCAAGCAGGAATTTGGCATTCCCTACAATCCCCAAAGTCAAGGAGTAGTAGAATCTATGAATAAAGAATTAAAGAAG
ATTATAGGACAGGTAAGAGATCAGGCTGAACATCTTAAGACAGCAGTACAAATGGCAGTATTCATCCACAATTTTAAGAG
AAAAGGGGGGATTGGGGGATACAGTGCAGGGGAAAGAATAGTAGACATAATAGCAACAGACATACAA-------------
--------------------------------ACTAAAGAACTACAAAAACAAATTACAAAAATTCAAAATTTTCGGGTT
TATTACAGGGACAGCAGAGATCCACTTTGGAAAGGACCAGCAAAGCTTCTGTGGAAAGGTGAAGGGGCAGTAGTAATACA
A------GACAATAGTGACATAAAAGTAGTGCCAAGAAGAAAAGCAAAAATCATTAGGGATTATGGAAAACAGATGGCAG
GTGATGATTGTGTGGCAAGTAGACAGGATGAGGATTAG
>AY779559/B/CA/1992/CANC2FULL
TTTTTGGATGGAATAGATAAGGCCCAAGAAGAACATGAGAAATACCACAGTAATTGGAGAGCGATGGCTAGTGATTTTAA
CCTGCCACCTGTAGTAGCAAAAGAAATAGTAGCCAGCTGTGATAAATGTCAGCTAAAAGGGGAAGCCATGCATGGACAAG
TAGACTGTAGTCCAGGAATATGGCAACTAGAATGCACACATTTAGAAGGAAAAATTATCCTGGTAGCAGTTCATGTAGCC
AGTGGATATATAGAAGCAGAAGTTATTCCAGCAAAGACAGGGCAGGAAACAGCATACTTTTTCTTAAAACTAGCAGGAAG
ATGGCCAGTAAAAACAATACATACAGACAATGGCAGCAATTTCACCAGTGCTACAGTTAAGGCCGCCTGTTGGTGGGCAG
GGATCAAGCAGGAATTTGGCATTCCCTACAATCCCCAAAGTCAAGGAGTAGTAGAATCTATGAATAAAGAATTAAAGAAA
ATTATAGGACAAGTAAAAGACCAGGCTGAACATCTTAAGACAGCAGTACAAATGGCAGTATTCATCCACAATTTTAAAAG
AAAAGGGGGGATTGGGGGATACAGTGCAGGGGAAAGAATAGTAGACATATTAGCAACAGACATACAA-------------
--------------------------------ACTAAAGAATTACAAAACCAAATTACAAAAATTCAAAATTTTCGGGTT
TATTACAGGGACAGCAAAAATCCACTTTGGAAAGGACCAGCAAAGCTTCTGTGGAAAGGTGAAGGGGCAGTAGTAATACA
A------GACAATAGTGACATAAAAGTAGTGCCAAGAAGAAAAGCAAAAATCATTAGGGATTATGGAAAACAGATGGCAG
GTGATGATTGTGTGGCAAGTAGACAGGATGAGGATTAA
>AY779560/B/CA/1994/CANC3FULL
TTTTTGGATGGAATAGATCAAGCCCAAGAAGAACATGAGAAATACCACAGTAATTGGAGAGCGATGGCTAGTGATTTTAA
CCTGCCACCTGTAGTAGCAAAAGAAATAGTAGCCAGCTGTGATAAATGTCAGCTAAAAGGAGAAGCCATGCATGGACAAG
TAGACTGTAGTCCAGGAATATGGCAACTAAATTGTACACATTTAGAAGGAAAAGTTATCCTGGTAGCAGTTCATGTAGCC
AGTGGATATATAGAAGCAGAAGTTATTCCAGCAGAGACAGGGCAGGAAACAGCATACTTCCTCTTAAAACTAGCAGGAAG
ATGGCCAGTAAAAACAGTACATACAGACAATGGCAGCAATTTCACCAGTGCTACGGTTAAGGCCGCCTGTTGGTGGGCAG
GAATCAAGCAGGAATTTAGCATTCCCTACAATCCCCAAAGTCAAGGAGTAGTAGATTCTATGAATAAAGAATTAAAGAAA
ATTATAGGACAGGTAAGAGATCAGGCTGAACATCTTAAGACAGCAGTACAAATGGCAGTATTCATCCACAATTTTAAAAG
AAAAGGGGGGATTGGGGGATACAGTGCAGGGGAAAGAATAGTAGACATAATAGCAACAGACATACAA-------------
--------------------------------ACTAAAGAATTACAAAAACAAATTACAAAAATTCAAAATTTTCGGGTT
TATTACAGGGACAGCAGAGATCCACTTTGGAAAGGACCAGCAAAGCTTCTGTGGAAAGGTGAAGGGGCAGTAGTAATACA
A------GACAATAGTGACATAAAAGTAGTGCCAAGAAGAAAAGCAAAAATCATTAGGGATTATGGAAAACAGATGGCAG
GTGATGATTGTGTGGCAAGTAGACAGGATGAGGATTAG
>AY779561/B/CA/1992/CANC5FULL
TTTTTGGATGGAATAGATAAGGCCCAAGAAGAACATGAGAAATACCACAGTAATTGGAGAGCGATGGCTAGTGATTTTAA
CCTGCCACCTGTGGTAGCAAAAGAAATAGTAGCCAGCTGTGATAAATGTCAGCTAAAAGGGGAAGCCATGCATGGACAAG
TAGACTGTAGTCCAGGAATATGGCAACTAAATTGTACACATTTAGAAGGAAAAGTTATCCTGGTAGCAGTTCATGTAGCC
AGTGGATATATAGAAGCAGAAGTTATTCCAGCAGAGACAGGGCAGGAAACAGCATACTTCCTCTTAAAACTAGCAGGAAG
ATGGCCAGTAAAAACAGTACATACAGACAATGGCAGCAATTTCACCAGTGCTACGGTTAAGGCCGCCTGTTGGTGGGCAG
GAATCAAGCAGGAATTTAGCATTCCCTACAATCCCCAAAGTCAAGGAGTAGTAGATTCTATGAATAAAGAATTAAAGAAA
ATTATAGGACAGGTAAGAGATCAGGCTGAACATCTTAAGACAGCAGTACAAATGGCAGTATTCATCCACAATTTTAAAAG
AAAAGGGGGGATTGGGGGATACAGTGCAGGGGAAAGAATAGTAGACATAATAGCAACAGACATACAA-------------
--------------------------------ACTAAAGAATTACAAAAACAAATTACAAAAATTCAAAATTTTCGGGTT
TATTACAGGGACAGCAGAGATCCAGTTTGGAAAGGACCAGCAAAGCTTCTGTGGAAAGGTGAAGGGGCAGTAGTAATACA
A------GATAATAGTGACATCAAAGTAGTGCCAAGAAGAAAAGCAAAAATCATTAGGGATTATGGAAAACAGATGGCAG
GTGATGATTGTGTGGCAAGTAGACAGGATGAGGATTAG
>AY779562/B/CA/1993/CANC6FULL
TTTTTGGATGGAATAGATCAAGCCCAGGAAGAACATGAGAAATACCACAGTAATTGGAGAGCGATGGCTAGTGATTTTAA
CCTGCCACCTGTGGTAGCAAAAGAGATAGTAGCCAGCTGTGATAAATGTCAGCTAAAAGGAGAAGCCATGCATGGACAAG
TAGACTGTAGTCCAGGAATATGGCAATTAGATTGTACACATTTAGAAGGAAAAATTATCCTGGTTGCAGTTCATGTAGCC
AGTGGATATATAGAAGCAGAAGTTATTCCAGCAGAGACAGGGCAGGAAACAGCATACTTTCTCTTGAAACTAGCAGGAAG
ATGGCCAGTAAAAACAATACATACAGACAATGGCAGTAATTTCACCAGTGCTACAGTTAAGGCCGCCTGTTGGTGGGCAG
GGATCAAGCAGGAATTTGGCATTCCCTACAATCCCCAAAGTCAAGGAGTAGTAGTATCTATGAATAAAGAATTAAAGAAA
ATTATAGGACAGGTAAGAGATCAGGCTGAACATCTTAAGACAGCAGTACAAATGGCAGTATTCATCCACAATTTTAAGAG
AAAAGGGGGGATTGGGGGATACAGTGCAGGGGAAAGAATAGTAGACATAATAGCAACAGACATACAA-------------
--------------------------------ACTAAAGAACTACAAAAACAAATTACAAAAATTCAAAATTTTCGGGTT
TATTACAGGGACAGCAGAGATCCACTTTGGAAAGGACCAGCAAAGCTTCTGTGGAAAGGTGAAGGGGCAGTATTAATACA
A------GACAATAGTGACATAAAAGTAGTGCCAAGAAGAAAAGCAAAAATCATTAGGGATTATGGAAAACAGATGGCAG
GTGATGATTGTGTGGCAAGTAGACAGGATGAGGATTAG
>AY779563/B/CA/1996/CANC8FULL
TTTTTGGATGGAATAGATCAAGCCCAGGAAGAACATGAGAAATACCACAGTAATTGGAGAGCGATGGCTAGTGATTTTAA
CCTGCCACCTGTGGTAGCAAAAGAGATAGTAGCCAGCTGTGATAAATGTCAGCTAAAAGGGGAAGCCATGCATGGACAAG
TAGCCTGTAGTCCAGGAATATGGCAATTAGATTGCACACATTTAGAAGGAAAAATTATCCTGGTAGCAGTTCATGTAGCC
AGTGGATATATAGAAGCAGAAGTTATTCCAGCAAAGACAGGGCAGGAAACAGCATACTTTCTCTTGAAACTAGCAGGAAG
ATGGCCAGTAAAAACAATACATACAGACAATGGCAGCAATTTCACTAGTGCTACAGTTAAGGCCGCCTGTTGGTGGGCAG
GGATCAAGCAGGAATTTGGCATTCCCTACAATCCCCAAAGTCAAGGAGTAGTAGAATCTATGAATAAAGAATTAAAGAAA
ATTATAGGACAAGTAAGAGATCAGGCTGAACATCTTAAGACAGCAGTACAAATGGCAGTATTCATCCACAATTTTAAGAG
AAAAGGGGGGATTGGGGGATACAGTGCAGGGGAAAGAATAGTAGACATAATAGCACCAGACTTACAA-------------
--------------------------------ACTAAAGAATTACAAAACCAATTTACAAAAATTCAAAATTTTCGGGTT
TATTACAGGGACAGCAAAAATCCACTTTGGAAAGGACCAGCAAAGCTTTTGGGGAAAGGTGAAGGGGCAGTAGTAATACA
A------GACAATAGTGACATAAAAGTAGTGCCAAGAAGAAAAGCAAAAATCATTAGGGATTATGGAAAACAGATGGCAG
GTGATGATTGTGTGGCAAGTAGACAGGATGAGGATTAG
>AY779564/B/CA/1996/CANA1FULL
TTTTTGGATGGAATAGATAAGGCCCAAGAAGAACATGAGAAATACCACAGTAATTGGAGAGCGATGGCTAGTGATTTTAA
TCTGCCACCTGTAGTAGCAAAAGAAATAGTAGCCAGCTGTGATAAATGTCAGCTAAAAGGAGAAGCCATGCATGGACAAG
TAGCCTGTAGTCCAGGAATATGGCAACTAGATTGCACACATTTAGAAGGAAAAATTATCCTGGTAGCAGTTCATGTAGCC
AGTGGATATATAGAAGCAGAAGTTATCCCAGCAGAGACAGGGCAGGAAACAGCATACTTTCTCTTAAAGCTAGCAGGAAG
ATGGCCAGTAAAAACAATACATACAGACAATGGCAGCAATTTCACCAGTAATACAGTTAAGGCCGCCTGCTGGTGGGCAG
GAATCAAGCAGGAATTTGGCATTCCCTACAATCCCCAAAGTCAAGGAGTAGTAGAATCTATGAATAAAGAATTAAAGAAA
ATTATAGGACAGGTAAGAGATCAGGCTGAACATCTTAAGACAGCAGTACAAATGGCAGTATTCATCCACAATTTTAAAAG
AAAAGGGGGGATTGGGGGATACAGTGCAGGGGAAAGAATAGTAGACATAATAGCAACAGACATACAA-------------
--------------------------------ACTAAAGAATTACAAAAACAAATTACAAAAATTCAAAATTTTCGGGTT
TATTACAGGGACAGCAGAGATCCACTTTGGAAAGGACCAGCAAAACTTCTGTGGAAAGGTGAAGGGGCAGTAGTAATACA
A------GATAATAGTGACATAAAAGTAGTGCCAAGAAGAAAAGTAAAGATCATTAGGGATTATGGAAAACAGATGGCAG
GTGATGATTGTGTGGCAGGTAGACAGGATGAGGATTAG
>AY781127/B/UY/2001/01UYTRA1179
TTTTTAGATGGAATAGATAAGGCCCAAGAAGAACATGAGAAATATCACAATAATTGGAGAGCAATGGCTAGTGATTTTAA
CATACCACCTGTGGTGGCAAAAGAAATAGTAGCCAGCTGTGATAAATGTCAGCTAAAAGGAGAAGCTATGCATGGACAAG
TAGACTGTAGTCCAGGAATATGGCAGCTAGATTGTACACACTTAGAAGGAAAAGTTATCCTGGTAGCAGTTCATGTAGCC
AGTGGATATATAGAAGCAGAAGTTATTCCAGCAGAGACAGGGCAAGAGACAGCATACTTTATCTTAAAATTAGCAGGAAG
ATGGCCAGTAAAAACAATACACACAGACAATGGTAGCAATTTCACCAGTACTACAGTCAAGGCCGCCTGTTGGTGGGCGG
GTATCAAGCAGGAATTTGGCATTCCCTACAATCCCCAAAGTCAAGGAGTAATAGAATCTATGAATAAAGAATTAAAGAAA
ATTATAGGACAGGTAAGAGATCAGGCTGAACATCTTAAGACAGCAGTACAAATGGCAGTATTCATTCACAATTTTAAAAG
AAAAGGGGGGATTGGGGGGTACAGTGCAGGGGAAAGAATAGTAGACATAATAGCAACAGACATACAA-------------
--------------------------------ACTAAAGAATTACAAAAGCAAATTACAAAAATTCAAAATTTTCGGGTT
TATTACAGGGACAGCAGAGATCCACTTTGGAAAGGACCAGCAAAGCTTCTCTGGAAAGGTGAAGGGGCAGTAGTAATACA
A------GATAATAGTGACATAAAAGTAGTGCCAAGAAGAAAAGTAAAGATCATTAGGGATTATGGAAAACAGATGGCAG
GTGATGATTGTGTGGCAAGTAGACAGGATGAGGATTAG
>AY795904/B/YE/2002/02YE507
TTTTTAGATGGAATAGATAAAGCCCAAGAAGAACATGAAAAATATCACAGTAATTGGAGAGCAATGGCTAGTGATTTTAA
CCTGCCACCGGTGGTAGCAAAAGAAATAGTAGCCTGCTGTGATAAATGTCAACTAAAAGGAGAAGCCATACATGGACAAG
TAGACTGTAGTCCAGGAATATGGCAACTAGATTGCACACATTTAGAAGGAAAAGTTATCCTGGTAGCAGTCCATGTAGCC
AGTGGGTATATAGAAGCAGAAGTTATCCCAGCAGAGACAGGGCAGGAAACAGCATACTTTCTCCTAAAACTAGCAGGAAG
ATGGCCAGTAAAAACAATACATACAGACAATGGTAGCAATTTCACCAGTGCTACAGTTAAGGCCGCCTGTTGGTGGGCGG
GGATCAAGCAGGAATTTGGCATTCCCTACAATCCCCAAAGTCAAGGAGTAGTAGAATCTATGAATAAAGAATTAAAGAAA
ATTATAGGACAGGTAAGAGATCAGGCTGAACATCTTAAGACAGCAGTACAAATGGCAGTATTCATCCACAATTTTAAAAG
AAAAGGGGGGATTGGGGGGTACAGTGCAGGGGAAAGAATAGTAGACATAATAGCAACAGACATACAA-------------
--------------------------------ACTAAAGAACTACAAAAACATATTACAAAAATTCAAAATTTTCGGGTT
TATTACAGGGACAGCAGAGATCCACTTTGGAAAGGACCAGCAAAGCTTCTCTGGAAAGGTGAAGGAGCAGTAGTAATACA
A------GATAATAGTGACATAAAAGTAGTGCCAAGAAGAAAAGCAAAGATTATTAGGGATTATGGAAAACAGATGGCAG
GTGATGATTGTGTGGCAAGCAGACAGGATGAGGATTAG
>AY795905/B/YE/2002/02YE508
TTTTTAGATGGAATAGAGAAAGCCCAAGAAGAGCATGAAAAATATCACAGTAATTGGAGAGCAATGGCTGGTGAATTTAA
TCTGCCACCGGTGGTAGCAAAAGAAATAGTAGCCTGCTGTGATAAATGTCAACAGAAAGGAGAAGCCATGCATGGACAAG
TAGACTGTAGTCCAGGAATATGGCAACTAGATTGCACACATTTAGAAGGAAAAGTTATCCTGGTAGCAGTTCATGTAGCC
AGTGGGTATATAGAAGCAGAAGTTATCCCAGCAGAGACAGGGCAGGAAACAGCATACTTTCTCTTAAAATTAGCAGGAAG
ATGGCCAGTAAAAACAATACATACAGACAATGGCAGCAATTTCACCAGTACTACAGTTAAGGCCGCCTGTTGGTGGGCAG
GGATCAAGCAGGAATTTGGCATTCCCTACAATCCCCAAAGTCAAGGAGTAGTAGAATCTATGAATAAAGAATTAAAGAAA
ATTATAGGACAGGTAAGAGATCAGGCTGAACATCTTAAGACAGCAGTACAAATGGCAGTATTCATCCACAATTTTAAGAG
AAAAGGGGGGATTGGGGGGTACAGTGCAGGGGAAAGAATAGTAGACATAATAGCAACAGACATACAA-------------
--------------------------------ACTAAAGAATTACAAAAACATATTACAAAAATTCAAAATTTTCGGGTT
TATTACAGGGACAGCAGAGATCCACTTTGGAAAGGACCAGCAAAGCTTCTCTGGAAAGGTGAAGGAGCAGTAGTAATACA
A------GATAATAGTGACATAAAAGTAGTGCCAAGAAGAAAAGCAAAGATCATTAGGGATTATGGAAAACAGATGGCAG
GTGATGATTGTGTGGCAAGTAGACAGGATGAGGATTAG
>AY818644/B/AU/2004/Phcsffull04
TTTTTGGATGGAATAGATAAGGCCCAAGAAGACCATGAGAAATATCACAGTAATTGGAGAGCAATGGCTAGTGATTTTAA
CCTGCCACCTGTAGTAGCAAAAGAAATAGTAGCCAGCTGTGATAAATGTCAGCTAAAAGGAGAAGCCATGCATGGACAAG
TAGACTGTAGTCCAGGAATATGGCAACTAGATTGTACACATTTGGAAGGAAAAATTATCCTGGTAGCAGTTCATGTAGCC
AGTGGATATATAGAAGCAGAAGTCATTCCAGCAGAGACAGGGCAGGAAACAGCATACTTTCTTTTAAAATTAGCAGGAAG
ATGGCCAGTAAAAACAATACATACAGACAATGGCGGCAATTTCATCAGTGCTACGGTTAAGGCCGCCTGTTGGTGGGCAG
GAATTAAGCAGGAATTTGGCATTCCCTACAATCCCCAAAGTCAAGGAGTAGTAGAATCTATGAATAAAGAATTAAAGAAA
ATTATAGGGCAAGTAAGAGATCAGGCTGAACATCTTAAGACAGCAGTACAAATGGCAGTATTCATCCACAATTTTAAAAG
AAAAGGGGGGATTGGGGGGTACAGTGCAGGGGAAAGAATAGTAGACATAATAGCAACAGACATACAA-------------
--------------------------------ACTAGAGAACTACAAAAACAAATTACAAAAATTCAAAACTTTCGGGTT
TATTACAGGGACAGCAGAGATCCACTTTGGAAAGGACCAGCAAAGCTTCTCTGGAAAGGTGAAGGGGCAGTAGTAATACA
A------GATAATAGTGACATAAAAGTAGTGCCAAGAAGAAAAGTAAAGATCATTAGGGATTATGGAAAACAGATGGCAG
GTGATGATTGTGTGGCAAGTAGACAGGATGAGGATTAG
>AY819715/B/RU/2004/04RU139095
TTTTTAGATGGAATAGACAAAGCCCAAGAAGATCATGAGAAATATCACAGTAATTGGAGAGCAATGGCTAGTGATTTTAA
CCTGCCACCTGTAGTAGCAAAAGAAATAGTAGCCAGCTGTGATAAATGTCAGTTAAAAGGAGAAGCCATGCATGGACAAG
TAGACTGTAGTCCAGGAATGTGGCAACTAGATTGTACACATTTAGAAGGAAAAATTATCCTGGTAGCAGTCCATGTAGCC
AGTGGATATATAGAAGCAGAAGTTATTCCAGCAGAAACAGGGCAGGAAACAGCATATTTTCTCTTAAAATTAGCAGGAAG
ATGGCCAGTAACAACAATACATACAGACAATGGCGGCAATTTCATCAGTACTACAGTTAAGGCCGCCTGTTGGTGGGCAG
GGATCAAGCAGGAATTTGGAATTCCCTACAATCCCCAAAGTCAAGGARTAGTAGAATCTATGAATAAAGAATTAAAGAAA
ATTATAGGACAAGTAAGAGATCAGGCTGAACATCTTAAGACAGCAGTACAAATGGCAGTATTTATTCACAATTTTAAAAG
AAAAGGGGGGATTGGGGGGTACAGTGCAGGGGAAAGAATAGTAGACATAATAGCAACAGACATACAA-------------
--------------------------------ACTAAAGAATTACAAAAACAAATTACAAAAATTCAAAACTTTCGGGTC
TATTACAGGGACAGCAGAGACCCACTTTGGAAAGGACCAGCAAAGCTTCTCTGRAAAGGTGAAGGGGCAGTGGTAATACA
R------RATAATAGTGACATAAAAGTAGTGCCAAGAAGAAAAGCAAAGATCATTAGGGATTATGRAAAACAGATGGCAG
GTAATGATTGTGTGGCAAGTAGACAGGATGAGGATTAG
>AY835748/B/US/1983/5096_83
TTTTTAGATGGGATAGATAAGGCCCAAGAAGAGCATGAGAAATATCACAGTAATTGGACAGCAATGGCTAGTGATTTTAA
CCTGCCACCTATAGTAGCAAAAGAAATAGTAGCCAGCTGTGATAAATGTCAGCTAAAAGGAGAAGCCATGCATGGACAAG
TAGACTGTAGTCCAGGAATATGGCAATTAGATTGTACACATTTAGAAGGAAAAGTTATCCTGGTAGCAGTTCATGTAGCC
AGTGGATATATAGAAGCAGAAGTTATTCCAGCAGAGACAGGGCAGGAAACAGCATACTTTCTCTTAAAATTAGCAGGAAG
ATGGCCAGTAAGAGTAATACATACAGACAATGGCAGCAATTTCACCAGCACTACGGTTAAAGCCGCCTGTTGGTGGGCGG
GGATCAAGCAGGAATTTGGAATTCCCTACAATCCCCAAAGTCAAGGAGTGGTAGAATCTATGAATAAAGAATTAAAGAAA
ATTATAGGACAGGTAAGAGATCAGGCTGAACATCTTAAAACAGCAGTACAAATGGCAGTATTCATCCACAATTTTAAAAG
AAAAGGGGGGATTGGGGGGTACAGTGCAGGGGAAAGAATAGTAGACATAATAGCAACAGACATACAA-------------
--------------------------------ACTAAAGAATTACAAAAACAAATTACAAAAATTCAAAATTTTCGGGTT
TATTACAGAGACAGCAGAGATCCACTTTGGAAAGGACCAGCAAAGCTCCTCTGGAAAGGTGAAGGGGCAGTAGTAATACA
A------GATAATAGTGACATAAAAGTAGTGCCAAGAAGAAAAGCAAAGATCATTAGGGATTATGGAAAACAGATGGCAG
GTGATGATTGTGTGGCAAGTAGACAGGATGAGGATTAG
>AY835749/B/US/1986/5096_86
TTTTTAGATGGGATAGATAAAGCCCAAGAAGAACATGAGAAATACCACAATAATTGGAGAGCAATGGCTAGTGATTTTAA
CCTGCCACCTATAGTAGCAAAAGAAATAGTAGCCAGCTGTGATAAATGTCAGCTAAAAGGAGAAGCCATGCATGGACAAG
TAGACTGTAGTCCAGGAATATGGCAACTAGATTGTACACATTTAGAAGGGAAAGTTATCCTGGTAGCAGTTCATGTAGCC
AGTGGATATATAGAAGCAGAAGTTATTCCAGCAGAGACAGGGCAGGAAACAGCATACTTTCTCTTAAAATTAGCAGGAAG
ATGGCCAGTAAAAGCAATACATACAGACAATGGCAGCAATTTCACCAGCACTACGGTTAAAGCCGCCTGTTGGTGGGCGG
GGATCAAGCAGGAATTTGGCATTCCCTACAATCCCCAAAGTCAAGGAGTAGTAGAATCTATGAATAAAGAATTAAAGAAA
ATTATAGGACAGGTAAGAGATCAGGCTGAACATCTTAAAACAGCAGTACAAATGGCAGTATTCATCCACAATTTTAAAAG
AAAAGGGGGGATTGGGGGGTACAGTGCAGGGGAAAGAATAGTAGACATAATAGCAACAGACATACAA-------------
--------------------------------ACTAAAGAATTACAAAAACAAATTACAAAGATTCAAAATTTTCGGGTT
TATTACAGGGACAGCAGAGATCCACTTTGGAAAGGACCAGCAAAGCTCCTCTGGAAAGGTGAAGGGGCAGTAGTAATACA
A------GATAATAGTGACATAAAAGTAGTGCCAAGAAGAAAAGTAAAGATCATTAGGGATTATGGAAAACAGATGGCAG
GTGATGATTGTGTGGCAAGTAGACAGGATGAGGATTAG
>AY835750/B/US/1989/5096_89
TTTTTAGATGGGATAGATAAAGCCCAAGAAGAACATGAGAAATATCACAGTAATTGGAGAGCAATGGCTAGTGATTTTAA
CCTGCCACCTATAGTAGCAAAAGAAATAGTAGCCAGCTGTGATAAATGTCAGCTAAAAGGAGAAGCCATGCATGGACAAG
TAGACTGTAGTCCAGGAATATGGCAATTAAATTGTACACATTTAGAAGGAAAAGTTATCCTGGTAGCAGTCCATGTAGCC
GGTGGATATATAGAAGCAGAAGTTATTCCAGCAGAGACAGGGCAGGAAACAGCATACTTTCTCTTAAAATTAGCAGGAAG
ATGGCCAGTAAGAGTAATACATACAGACAATGGCAGCAATTTCACCAGCACTACGGTTAAAGCCGCCTGTTGGTGGGCGG
GGATCAAGCAGGAATTTGGCATTCCCTACAATCCCCAAAGTCAGGGAGTAGTAGAATCTATGAATAAAGAATTAAAGAAA
ATTATAGGACAGGTAAGAGATCAGGCTGAACATCTTAAAACAGCAGTACAAATGGCAGTATTCATCCACAATTTTAAAAG
AAAAGGGGGGATTGGGGGGTACAGTGCAGGGGAAAGAATAGTAGATATAATAGCAACAGACTTACAA-------------
--------------------------------ACTAAAGAATTACAAAAACAAATTACAAAAATTCAAAATTTTCGGGTT
TATTACAGAGACAGCAGAGATCCACTTTGGAAAGGACCAGCAAAGCTCCTCTGGAAAGGTGAAGGGGCAGTATATATACA
A------GATAATAGTGACATAAAAGTAGTGCCAAGAAGAAAAGCAAAGATCATTAGGGATTATGGAAAACAGATGGCAG
GTGATGATTGTGTGGCAAGTAGACAGGATGAGGATTAC
>AY835751/B/US/1990/5096_90
TTTTTAGATGGGATAGATAAGGCCCAAGAAGAGCATGAGAAATATCACAGTAATTGGACAGCAATGGCTAGTGATTTTAA
CCTGCCACCTATAGTAGCAAAAGAAATAGTAGCCAGCTGTGATAAATGTCAGCTAAAAGGAGAAGCCATGCATGGACAAG
TAGACTGTAGTCCAGGAATATGGCAATTAGATTGTACACATTTAGAAGGAAAAGTTATCCTGGTAGCAGTTCATGTAGCC
AGTGGATATATAGAAGCAGAAGTTATTCCAGCAGAGACAGGGCAGGAAACAGCATACTTTCTCTTAAAATTAGCAGGAAG
ATGGCCAGGAAGAGTAATACATACAGACAATGGCAGCAATTTCACCAGCACCACGGTTAAAGCCGCCTGTTGGTGGGCGG
GGATCAAGCAGGAATTTGGCATTCCCTACAATCCCCAAAGTCAAGGAGTGGTAGAATCTATGAATAAAGAATTAAAGAAG
ATTATAGGACAGGTAAGAGATCAGGCTGAGCATCTTAAAACAGCAGTACAAATGGCAGTATTCATCCACAATTTTAAAAG
AAAAGGGGGGATTGGGGGGTACAGTGCAGGGGAAAGAATAGTAGACATAATAGCAACAGACATACAA-------------
--------------------------------ACTAAAGAATTACAAAAACAAATTACAAAAATTCAAAATTTTCGGGTT
TATTACAGAGACAGCAGAGATCCACTTTGGAAAGGACCAGCAAAGCTCCTCTGGAAAGGTGAAGGGGCAGTAGTAATACA
A------GATAATAGTGACATAAAAGTAGTGCCAAGAAGAAAAGCAAAGATCATTAGGGATTATGGAAAACAGATGGCAG
GTGATGATTGTGTGGCAAGTAGACAGGATGAGGATTAG
>AY835752/B/US/1992/5096_92
TTTTTAGATGGGATAGATAAGGCCCAAGAAGAACATGAGAAATATCACAGTAATTGGAGAGCAATGGCTAGTGATTTTAA
CCTGCCACCTGTGGTAGCAAAAGAAATAGTAGCCAGCTGTGATAAATGTCAGCTAAAAGGAGAAGCCATGCATGGACAAG
TAGACTGTAGTCCAGGAATATGGCAACTAGATTGTACACATTTAGAAGGAAAAGTTATCCTGGTAGCAGTTCATGTAGCC
GGTGGATATATAGAAGCAGAAGTTATTCCAGCAGAGACAGGGCAGGAAACAGCATACTTTCTCTTAAAATTAGCAGGAAG
ATGGCCAGTAAGAGTAATCCATACAGACAATGGCAGCAATTTCACCAGCACTACGGTTAAAGCCGCCTGTTGGTGGGCGG
GGATCAAGCAGGAATTTGGAATTCCCTACAATCCCCAAAGTCAAGGAGTGGTAGAATCTATGAATAAAGAATTAAAGAAA
ATTATAGGACAGGTAAGAGATCAGGATGAACATCTTAAAACAGCAGTACAAATGGCAGTATTCATCCACAATTTTAAAAG
AAAAGGGGGGATTGGGGGGTACAGTGCAGGGGAAAGAATAGTAGACTTAATAGCAACAGACTTACAA-------------
--------------------------------ACTAAAGAATTACAAAAACAAATTACAAAAATTCAAAATTTTCGGGTT
TATTACAGAGACAGCAAAGATCCACTTTGGAAAGGACCAGCAAAGCTCCTCTGGAAAGGTGAAGGGGCAGTAGTAATACA
A------GATAATAGTGACATAAAAGTAGTGCCAAGAAGAAAAGCAAAGATCATTAGGGATTATGGAAAACAGATGGCAG
GTGATGATTGTGTGGCAAGTAAACGGGATGAGGATTAA
>AY835753/B/US/1996/5155_96
TTTTTAGATGGAATAGATAAGGCCCAAGAAGACCATGAGAAATATCATAGTAATTGGAGAACAATGGCCAGTGATTTTAA
CCTACCACCTGTAGTAGCAAAAGAAATAGTAGCCAGCTGTGATAAATGTCAGCTAAAAGGAGAAGCCACACATGGACAAG
TAGACTGTAGTCCAGGAATATGGCAACTGGATTGTACACATTTAGAAGGAAAAGTTATCCTGGTAGCAGTTCATGTAGCC
GGTGGATATATAGAAGCAGAAGTAATTCCAGCAGAGACAGGGCAGGAAACAGCATACTTTCTCTTAAAATTAGCAGGAAG
ATGGCCAGTAAAGACAATCCATACAGACAATGGCCCCAATTTCATCAGTACTGCAGTTAAGGCTGCTTGTTGGTGGGCAG
GGATCAAGCAGGAATTTGGGATTCCCTACAATCCCCAAAGTCAAGGAGTAGTAGAATCTATGAATAAAGAATTAAAGAAA
ATTATAGGACAGGTAAGAGATCAGGCTGAGCATCTGAAGACAGCAGTACAAATGGCAGTATTCATCCACAATTTTAAAAG
AAAAGGGGGGATTGGGGGATACAGTGCAGGGGAAAGAATAGTAGACATAATAGCAACAGACTTACAA-------------
--------------------------------ACCAAAGAATTACAAAAACACATTACAAAAATTCAAAATTTTCGGGTT
TATTACAGGGACAGCAAAGATCCACTTTGGAAAGGACCAGCAAAGCTTCTCTGGAAAGGTGAAGGGGCAGTATTAATACA
A------GATAACAGTGAAATAAAAGTAGTGCCACCAAGAAAAGCAAAGATCATTAGGGATTATGGAAAACAGATGGCAG
GTGATGATTGTGTGGCAAGTAGACAGGATGAGGATTAG
>AY835754/B/US/1983/5084_83
TTTCTAGATGGAATAGATAAGGCCCAAGACGAACATGAGAGATATCACAGTAATTGGAGAGCAATGGCTAGTGATTTTAA
TCTGCCACCTGTAGTAGCAAAAGAAATAGTAGCCAGCTGTGATAAATGTCAGCTAAAAGGAGAAGCCATGCATGGACAGG
TAGACTGTAGTCCAGGAATATGGCAACTAGATTGTACACATTTAGAAGGAAAAGTTATCCTGGTAGCAGTTCATGTAGCA
AGTGGATATATAGAAGCAGAAGTTATTCCAGCAGAGACAGGGCAGGAAACAGCATACTTTCTCTTAAAATTAGCAGGAAG
ATGGCCAGTAAAAACAATACATACAGACAATGGCGGCAATTTCATCAGTACTGCGGTTAAGGCCGCCTGTTGGTGGGCGG
GGATCAAGCAGGAATTTGGCATTCCCTACAATCCCCAAAGTCAAGGAGTAGTAGAATCTATAAATAAAGAATTAAAGAAA
ATTATAGGACAGGTAAGAGATCAGGCTGAACATCTTAAGACAGCAGTACAAATGGCAGTATTCATCCACAATTTTAAAAG
AAAAGGGGGGATTGGGGGGTATAGTGCAGGGGAAAGAATAATAGACATAATAGCAACAGACATACAA-------------
--------------------------------ACTAAAGAATTACAAAAACAAATTACAAAAATTCAAAATTTTCGGGTT
TATTACAGAGACAGCAGAGATCCACTTTGGAAAGGACCAGCAAAGCTCCTGTGGAAAGGTGAAGGGGCAGTAGTAATACA
A------GATAATAGTGACATAAAAGTAGTGCCAAGAAGAAAAGCAAAGATCATTAGGGATTATGGAAAACAGATGGCAG
GTGATGATTGTGTGGCAAGTACACGGGATGAGGATTAA
>AY835755/B/US/1985/5157_85
TTTTTAGATGGAATGGATAAGGCCCAAGAAGAGCATGAGAAATATCACAGTAATTGGAGAGCAATGGCTAGTGATTTTAA
CCTGCCACCTGTAGTAGCAAAAGAAATAGTAGCCAGCTGTGATAAATGTCAGCTAAAAGGAGAAGCCATGCATGGACAAG
TAGACTGTAGTCCAGGAATATGGCAACTAGATTGTACACATTTAGAAGGAAAAATTATCCTGGTAGCAGTTCATGTAGCC
AGTGGATATATAGAAGCAGAAGTAATTCCAGCAGAGACAGGGCAGGAAACAGCATACTTTCTCTTAAAATTAGCAGGAAG
ATGGCCAGTAAAAACAATACATACAGATAATGGCCCCAATTTCACCAGTACTACGGTTAAGGCCGCCTGTTGGTGGGCAG
GGATCAAGCAGGAATTTGGCATTCCCTACAATCCCCAAAGTCAAGGAGTAGTAGAATCTATGAATAAAGAATTAAAGAAA
ATTATAGGACAGGTAAGAGATCAGGCTGAACATCTTAAGACAGCAGTACAAATGGCAGTATTCATCCACAATTTTAAAAG
AAAAGGGGGGATTGGGGGGTACAGTGCAGGGGAAAGAATAGTAGACATAATAGCAACAGACATACAA-------------
--------------------------------ACTAAAGAACTACAAAAACAAATTACAAAAATTCAAAATTTTCGGGTT
TATTACAGGGACAGCAGAGAGCCAATTTGGAAAGGACCAGCAAAGCTTCTCTGGAAAGGTGAAGGGGCAGTAATAATACA
A------GATAATAGTGACATAAAAGTAGTGCCAAGAAGAAAAGCAAAGATCATTAGGGATTATGGAAAACAGATGGCAG
GTGATGATTGTGTGGCAAGTAGACAGGATGAGGATTAG
>AY835756/B/US/1986/5157_86
TTTTTGGATGGAATAGATAAGGCCCAAGAAGAACATGAGAAATATCACAGTAATTGGAGAGCAATGGCTAGTGATTTTAA
CCTGCCACCTGTAGTAGCAAAAGAAATAGTAGCCAGCTGTGATAAATGTCAGCTAAAAGGAGAAGCCATGCATGGACAAG
TAGACTGTAGTCCAGGAATATGGCAACTAGACTGTACACATTTAGAAGGAAAAATTATCCTGGTAGCAGTTCATGTAGCC
AGTGGATATATAGAAGCAGAAGTTATTCCAGCAGAGACAGGGCAGGAAACAGCATACTTTCTTTTAAAATTAGCAGGAAG
ATGGCCAGTAAAAACAATACATACAGACAATGGCACCAATTTCACCAGTACTACGGTTAAGGCCGCCTGTTGGTGGGCAG
GGATCAAGCAGGAATTTGGCATTCCCTACAATCCCCAAAGTCAAGGAGTAGTGGAATCTATGAATAAAGAATTAAAGAAA
ATTATAGGACAGGTAAAAGATCAGGCTGAACATCTTAAGACAGCAGTACAAATGGCAGTATTCATCCACAATTTTAAAAG
AAAAGGGGGGATTGGGGGGTACAGTGCAGGGGAAAGAATAGTAGACATAATAGCAACAGACATACAA-------------
--------------------------------ACTAAAGAACTACAAAAACAAATTACAAAAATTCAAAATTTTCGGGTT
TATTACAGGGACAGCAGAGAGCCATTTTGGAAAGGACCAGCAAAGCTTCTCTGGAAAGGTGAAGGGGCAGTAGTAATACA
A------GATAATAGTGACATAAAAGTAGTGCCAAGAAGAAAAGCAAAGATCATTAGGGATTATGGAAAACAGATGGCAG
GTGATGATTGTGTGGCAAGTAAACAGGATGAGGATTAG
>AY835757/B/US/1986/5113_86
TTTCTAGATGGGATAGATAAGGCCCAAGAAGAACATGAGAAATATCACAATAATTGGAGAGCAATGGCTAGTGATTTTAA
TCTGCCACCTGTAGTAGCAAAAGAAATAGTAGCCAGCTGTGATAAATGTCAACTAAAAGGAGAAGCCATGCATGGACAAG
TAGACTGTAGTCCAGGAATATGGCAACTAGATTGTACACATTTAGAAGGAAAAGTTATCCTGGTAGCAGTTCATGTAGCC
AGTGGATATATAGAAGCAGAAGTTATTCCAGCAGAGACAGGGCAGGAAACAGCATACTTTCTCTTAAAATTAGCAGGAAG
ATGGCCAGTAAAAACAATACATACAGACAATGGCAGCAATCTCACCAGTGCTACGGTTAAGGCCGCCTGTTGGTGGGCGG
GGATCAAGCAGGAATTTGGCATTCCCTACAATCCCCAAAGTCAAGGGGTAGTAGAATCTATGAATAAAGAATTAAAGAAA
ATTATAGGACAGGTAAAAGATCAGGCTGAACATCTTAAAACAGCAGTACAAATGGCAGTATTCATCCACAATTTTAAAAG
AAAAGGGGGGATTGGGGGATACAGTGCAGGGGAAAGAATAATAGACATAATAGCAACAGACATACAA-------------
--------------------------------ACTAAAGAATTACAAAAACAAATTACAAAAATTCAAAATTTTCGGGTT
TATTACAGGGACAGCAGAGATCCACTTTGGAAAGGACCAGCAAAGCTCCTCTGGAAAGGTGAAGGGGCAGTAATAATACA
A------GATAATAGTGACATAAAAGTAGTGCCAAGAAGAAAAGTAAAGATCATTAGGGATTATGGAAAACAAATGGCAG
GTGATGATTGTGTGGCAAGTAGACAGGATGAGGATTAG
>AY835758/B/US/1987/5113_87
TTTTTAGATGGGATAGATAAGGCCCAAGAAGAACATGAGAAATATCACAATAATTGGAGAGCAATGGCTAGTGATTTTAA
CCTGCCACCTGTAGTAGCAAAAGAAATAGTAGCCAGCTGTGATAAATGTCAACTAAAAGGAGAAGCCATGCATGGACAAG
TAGACTGTAGTCCAGGAATATGGCAACTAGATTGTACACATTTAGAAGGAAAAGTTATCTTGGTAGCAGTTCATGTAGCC
AGTGGATATATAGAAGCAGAAGTTATTCCAGCAGAGACAGGGCAGGAAACAGCATACTTTCTCTTAAAATTAGCAGGAAG
ATGGCCAGTAAAAACAATACATACAGACAATGGCAGCAACTTCACCAGTGCTACGGTTAAGGCCGCCTGTTGGTGGGCGG
GGATCAAGCAGGAATTTGGCATTCCCTACAATCCCCAAAGTCAAGGGGTAGTAGAATCTATGAATAAAGAATTAAAGAAA
ATTATAGGACAGGTAAAAGATCAGGCTGAACATCTTAAGACAGCAGTACAAATGGCAGTATTCATCCACAATTTTAAAAG
AAAAGGGGGGATTGGGGGATACAGTGCAGGGGAAAGAATAGTAGACATAATAGCAACAGACATACAA-------------
--------------------------------ACCAAAGAATTACAAAAACAAATTACAAAAATTCAAAATTTTCGGGTT
TATTACAGGGACAGCAGAGATCCACTTTGGAAAGGACCAGCAAAGCTTCTCTGGAAAGGTGAAGGGGCAGTAGTAATACA
A------GATAATAGTGACATAAAAGTAGTGCCAAGAAGAAAAGTAAAGATCATTAGGGATTATGGAAAACAGATGGCAG
GTGATGATAGTGTGGCAAGTAGACAGGATGAGGATTAG
>AY835759/B/US/1982/5048_82
TTTTTAGATGGAATAGATAAGGCCCAAGAAGACCATGAGAAATATCACAGTAATTGGAGAGCAATGGCTAGTGATTTTAA
CCTGCCACCTGTAGTAGCAAAAGAAATAGTAGCCAGCTGTGATAAATGCCAGCTAAAAGGAGAAGCCATGCATGGACAAG
TAGACTGTAGTCCAGGAATATGGCAACTAGATTGTACCCATTTAGAAGGAAAAGTTATCCTGGTAGCAGTTCATGTAGCC
AGTGGATACATAGAAGCAGAAGTTATTCCAGCAGAGACAGGACAGGAAACAGCATACTTTCTCTTAAAATTAGCAGGAAG
ATGGCCAGTAAAAACAATACATACAGACAATGGCAGCAATTTCACCAGTACTACGGTTAAGGCCGCCTGTTGGTGGGCGG
GGATCAAGCAGGAATTTGGCATTCCCTACAATCCCCAAAGTCAAGGAGTAGTAGAATCTATGAATAAAGAATTAAAGAAA
ATTATAGGACAGGTAAGAGATCAGGCTGAACATCTTAAGACAGCAGTACAAATGGCAGTATTCATCCACAATTTTAAAAG
AAAAGGGGGGATTGGGGGGTACAGTGCAGGGGAAAGAATAGTAGACATAATAGCATCAGACATACAA-------------
--------------------------------ACTAAAGAATTACAAAAACAAATTACAAAAATTCAAAATTTTCGGGTT
TATTACAGGGACAGCAGAGATCCACTTTGGAAAGGACCAGCAAAGCTTCTCTGGAAAGGTGAAGGGGCAGTAGTAATACA
A------GATAATAGTGACATAAAAGTAGTGCCAAGAAGGAAAGTAAAGATTATCAGGGATTATGGAAAACAGATGGCAG
GTGATGATTGTGTGGCAAGTAGACAGGATGAGGATTAG
>AY835760/B/US/1987/5048_87
TTTTTAGATGGAATAGATAAGGCCCAAGAAGAACATGAGAAATATCACAGTAATTGGAGAGCAATGGCTAGTGATTTTAA
CCTGCCACCTATAGTAGCAAAAGAAATAGTAGCCAGCTGTGATAAATGCCAGCTAAAAGGAGAAGCTATGCATGGACAAG
TAGACTGTAGTCCAGGAATATGGCAACTAGATTGTACCCATTTAGAAGGAAAAATTATCCTGGTAGCAGTTCATGTAGCC
AGTGGATACATAGAAGCAGAAGTCATTCCAGCAGAGACAGGACAGGAAACAGCATACTTTCTCTTAAAATTAGCAGGAAG
ATGGCCAGTAAAAACAATACATACAGACAATGGCAGCAATTTCACCAGTACTACGGTTAAGGCCGCCTGTTGGTGGGCGG
GGATCAAGCAGGAATTTGGCATTCCCTACAATCCCCAAAGTCAAGGAGTAGTAGAATCTATGAATAAAGAATTAAAGAAA
ATTATAGGACAGGTAAGAGATCAGGCTGAACATCTTAAGACAGCAGTACAAATGGCAGTATTCATCCACAATTTTAAAAG
AAAAGGGGGGATTGGGGGGTACAGTGCAGGGGAAAGAATAGTAGACATAATAGCATCAGACATACAA-------------
--------------------------------ACTAAAGAATTACAAAAACAAATTACAAAAATTCAAAATTTTCGGGTT
TATTACAGGGACAGCAGAGATCCACTTTGGAAAGGACCAGCAAAGCTTCTCTGGAAAGGTGAAGGGGCAGTAGTAATACA
A------GATAATAGTGACATAAAAGTAGTGCCAAGAAGGAAAGCAAAGATTATCAGGGATTATGGAAAACAGATGGCAG
GTGATGATTGTGTGGCAAGTAGACAGGATGAGGATTAG
>AY835761/B/US/1991/5048_91
TTTTTAGATGGAATAGATAAGGCCCAAGAAGAACATGAGAAATATCACAGTAATTGGAGAGCAATGGCTAGTGATTTTAA
CCTGCCACCTATAGTAGCAAAAGAAATAGTAGCCAGCTGTGATAAATGCCAGCTAAAAGGAGAAGCCATGCATGGACAAG
TAGACTGTAGTCCAGGAATATGGCAACTAGATTGTACCCATTTAGAAGGAAAAATTATCCTGGTAGCAGTTCATGTAGCC
AGTGGATACATAGAAGCAGAAGTTATTCCAGCAGAGACAGGACAGGAAACAGCATACTTTCTCTTAAAATTAGCAGGAAG
ATGGCCAGTAAAAACAATACATACAGACAATGGCAGCAATTTCACCAGTGCTACAGTTAAGGCCGCCTGTTGGTGGGCGG
GGATCAAGCAGGAATTTGGCATTCCCTACAATCCCCAAAGTCAAGGAGTAGTAGAATCTATGAATAAAGAATTAAAGAAA
ATTATAGGGCAGGTAAGAGATCAGGCTGAACATCTTAAGACAGCAGTACAAATGGCAGTATTCATTCACAATTTTAAAAG
AAAAGGGGGGATTGGGGGGTACAGTGCAGGGGAAAGAATAGTAGACATAATAGCATCAGACATACAA-------------
--------------------------------ACTAAAGAATTACAAAAACAAATTACAAAAATTCAAAATTTTCGGGTT
TATTACAGGGACAGCAGAGATCCACTTTGGAAAGGACCAGCAAAGCTTCTCTGGAAAGGTGAAGGGGCAGTAGTAATACA
A------GATAATAGTGACATAAAAGTAGTGCCAAGGAGGAAAGCAAAGATTATCAGGGATTATGGAAAACAGATGGCAG
GTGATGATAGTGTGGCAAGTAGACAGGATGAGGATTAG
>AY835762/B/US/1984/5160_84
TTTTTAGATGGAATAGATAAGGCCCAAGAAGAACATGAGAAATATCACAGTAATTGGAGAGCAATGGCTAGTGATTTTAA
CTTGCCACCTGTAGTAGCAAAAGAAATAGTAGCCAGCTGTGATAAATGTCAGCTAAAAGGAGAAGCCATGCATGGACAAG
TAGACTGTAGTCCAGGAATATGGCAACTGGATTGTACACATTTAGAAGGAAAAGTTATCCTGGTAGCAGTTCATGTAGCC
AGTGGATATATAGAAGCAGAAGTTATTCCAGCAGAGACAGGGCAGGAAACAGCATACTTTCTCTTAAAATTAGCAGGAAG
ATGGCCAGTAAAAACCATACATACAGACAATGGCAGCAATTTCACCAGTACTACGGTTAAGGCCGCCTGTTGGTGGGCGG
GGATCAAGCAGGAATTTGGCATTCCCTACAATCCCCAAAGTCAAGGAGTAGTAGAATCTATGAATAAAGAATTAAAGAAA
ATTATAGGACAGGTAAGAGATCAGGCTGAACATCTTAAGACAGCAGTACAAATGGCAGTATTCATCCACAATTTTAAAAG
AAAAGGGGGGATTGGGGGATATAGTGCAGGGGAAAGAATAGTAGACATAATAGCAACAGACATACAA-------------
--------------------------------ACTAAAGAATTACAAAAACAAATTACAAAAATTCAAAATTTTCGGGTT
TATTACAGGGACAGCAGAGATCCACTTTGGAAAGGACCAGCAAAGCTTCTCTGGAAAGGTGAAGGGGCAGTAGTAATACA
A------GATAATAGTGACATAAAAGTAGTGCCAAGAAGAAAAGTAAAGATCATTAGAGATTATGGAAAACAGATGGCAG
GTGATGATTGTGTGGCAAGTAGACAGGATGAGGATTAG
>AY835763/B/US/1988/5160_88
TTTTTAGATGGAATAGATAAGGCCCAAGAAGAACATGAGAAATATCACAGTAATTGGAGAGCAATGGCTAGTGATTTTAA
CCTGCCACCTGTAGTAGCAAAAGAAATAGTAGCCAGCTGTGATAAATGTCAGCTAAAAGGAGAAGCCATGCATGGACAAG
TAGACTGTAGTCCAGGAATATGGCAACTAGATTGTACACATTTAGAAGGAAAAGTTATCCTGGTAGCAGTTCATGTAGCC
AGTGGATATATAGAAGCAGAAGTTATTCCAGCAGAGACAGGGCAGGAAACAGCATACTTTCTCTTAAAATTAGCAGGAAG
ATGGCCAGTAAAAACCATACATACAGACAATGGCAGCAATTTCACCAGTACGACGGTTAAGGCCGCCTGTTGGTGGGCGG
GGATTAAGCAGGAATTTGGCATTCCCTACAATCCCCAAAGTCAAGGAGTAGTAGAATCTATGAATAAAGAATTAAAGAAA
ATTATAGGACAGGTAAGAGATCAGGCTGAACATCTTAAGACAGCAGTACAAATGGCAGTATTCATCCACAATTTTAAAAG
AAAAGGGGGGATTGGGGGATATAGTGCAGGGGAAAGAATAGTAGACATAATAGCAACAGACATACAA-------------
--------------------------------ACTAAAGAATTACAAAAACAAATTACAAAAATTCAAAATTTTCGGGTT
TATTACAGGGACAGCAGAGATCCACTTTGGAAAGGACCAGCAAAGCTTCTCTGGAAAGGTGAAGGGGCAGTAGTAATACA
A------GATAATAGTGACATAAAGGTAGTGCCAAGAAGAAAAGTAAAGATCATTAGAGATTATGGAAAACAGATGGCAG
GTGATGATTGTGTGGCAAGTAGACAGGATGAGGATTAG
>AY835764/B/US/1992/5160_92
TTTTTAGATGGAATAGATAAGGCCCAAGAAGAACATGAGAAATATCACAGTAATTGGAGAGCAATGGCTAGTGACTTTAA
CCTACCACCTGTAGTAGCAAAAGAAATAGTAGCCAGCTGTGACAAATGTCAGCTAAAAGGAGAAGCCATGCATGGACAAG
TAGACTGTAGTCCAGGAATATGGCAACTGGATTGTACACATTTAGAAGGAAAAGTTATCCTGGTAGCAGTCCATGTAGCC
AGTGGATATATAGAAGCAGAAGTTATTCCAGCAGAGACAGGGCAGGAAACAGCATACTTCCTCTTAAAATTAGCAGGAAG
ATGGCCAGTAAAAACCATACATACAGACAATGGCAGCAATTTCACCAGTACTACAGTTAAGGCCGCCTGTTGGTGGGCAG
GGATCAAGCAGGAATTTGGCATTCCCTACAATCCCCAAAGTCAAGGAGTAGTAGAATCTATGAATAAAGAATTAAAGAAA
ATCATAGGACAGGTAAGAGACCAGGCTGAACATCTTAAGACAGCAGTACAAATGGCAGTATTCATTCACAATTTTAAAAG
AAAAGGGGGGATTGGGGGATACAGTGCAGGGGAAAGAATAATAGACATAATAGCAACAGACATACAA-------------
--------------------------------ACTAAAGAATTACAAAAACAAATCACAAAAATTCAAAATTTTCGGGTT
TATTACAGGGACAGCAGAGATCCACTTTGGAAAGGACCAGCAAAGCTTCTCTGGAAAGGTGAAGGGGCAGTAGTAATACA
A------GAGAATAGTGACATAAAGGTAGTGCCAAGAAGAAAAGTAAAGATCATTAGAGATTATGGAAAACAGATGGCAG
GTGATGATTGTGTGGCAAGTAGACAGGATGAGGATTAG
>AY835765/B/US/1984/5084_84
TTTCTAGATGGAATAGATAAGGCCCAAGAAGAACATGAAAAATATCACAGTAATTGGAGAGCAATGGCTAGTGATTTTAA
TCTGCCACCTGTAGTAGCAAAAGAAATAGTAGCCAGCTGTGATAAATGTCAGCTAAAAGGAGAAGCCATGCATGGACAGG
TAGACTGTAGTCCAGGAATATGGCAACTAGATTGTACACATTTAGAAGGAAAAGTTATCCTAGTAGCAGTTCATGTAGCA
GGTGGATATATAGAAGCAGAAGTTATTCCAGCAGAGACAGGGCAGGAAACAGCATACTTTCTCTTAAAATTAGCAGGAAG
ATGGCCAGTAAAAACAATACATACAGACAATGGCGGCAATTTCATCAGTACTGCGGTTAAGGCCGCCTGTTGGTGGGCGG
GGATCAAGCAAGAATTTGGCATTCCCTACAATCCCCAAAGTCAAGGAGTAGTAGAATCTATGAATAAAGAATTAAAGAAA
ATTATAGGACAGGTAAGAGATCAGGCTGAACATCTTAAGACAGCAGTACAAATGGCAGTATTCATCCACAATTTTAAAAG
AAAAGGGGGGATTGGGGGGTACAGTGCAGGGGAAAGAATAATAGACATAATAGCAACAGACATACAA-------------
--------------------------------ACTAAAGAATTACAAAAGCAAATTACAAAAATTCAAAATTTTCGGGTT
TATTACAGGGACAGCAGAGATCCCCTTTGGAAAGGACCAGCAAAACTTCTGTGGAAAGGTGAAGGGGCAGTAGTAATACA
A------GATAATAGTGACATAAAAGTAGTGCCAAGAAGAAAAGCAAAGATCATTAGGGATTATGGAAAACAGATGGCAG
GTGATGATTGTGTGGCAAATAGACGGGATGAGGATTAG
>AY835766/B/US/1989/5073_89
TTTTTAGATGGAATAGATAAGGCCCAAGACGAACATGAGAAATATCACAGTAATTGGAGAGCAATGGCTAGTGATTTTAA
CCTGCCACCTATAGTAGCAAAAGAAATAGTAGCCAGCTGTGATAAATGTCAGCTAAAAGGAGAAGCCATACATGGACAAG
TAGACTGTAGTCCAGGAATATGGCAACTAGATTGTACACATTTAGAAGGAAAAGTTATCCTGGTAGCAGTTCATGTAGCC
AGTGGGTATATAGAAGCAGAAGTTATTCCAGCAGAGACAGGGCAGGAAACAGCATACTTTCTCTTAAAATTAGCAGGAAG
ATGGCCAGTAAAAGCAATACATACAGACAATGGCAGCAATTTTACCAGCGCTACGGTTAAAGCCGCCTGTTGGTGGGCGG
GGATCAAGCAGGAATTTGGCATTCCCTACAATCCCCAAAGTCAAGGAGTAGTAGAATCTATGAATAAAGAATTAAAGAAA
ATTATAGGGCAGGTAAGAGATCAGGCTGAGCATCTTAAGACAGCAGTACAAATGGCAGTATTCATCCACAATTTTAAAAG
AAAAGGGGGGATTGGGGGGTACAGTGCAGGGGAAAGAATAATAGACATAATAGCAACAGACATACAA-------------
--------------------------------ACTAAAGAATTACAAAAACAAATTACAAAAATTCAAAATTTTCGGGTT
TATTACAGGGACAGCAGAGATCCACTTTGGAAAGGACCAGCAAAGCTTCTCTGGAAAGGTGAAGGGGCAGTAGTAATACA
A------GATAATAGTGACATAAAAGTAGTGCCAAGAAGAAAAGTAAAGATCATTAGAGATTATGGAAAACAGATGGCAA
GTGATGATTGTGTGGCAAGTAGACAGGATGAGGATTAG
>AY835767/B/US/1993/5073_93
TTTTTAGATGGAATAGATAAGGCCCAAGATGAACATGAGAAATATCACAGTAATTGGAGAGCCATGGCTAGTGATTTTAA
CCTGCCACCTGTAGTAGCAAAAGAAATAGTAGCCAGCTGTGATAAATGTCAGCTAAAACGGGAAGCCATGCATGGACAAG
TAGACTGTAGTCCAGGAATATGGCAACTAGATTGTACACATTTAGAAGGAAAAGTTATCCTGGTAGCAGTTCATGTAGCC
AGTGGGTATATAGAAGCAGAAGTTATTCCAGCAGAGACAGGGCAGGAAACAGCATACTTTCTCTTAAAATTAGCAGGAAG
ATGGCCAGTAAAAGCAATACATACAGACAATGGCAGCAATTTTACCAGCGCTACGGTTAAAGCCGCCTGTTGGTGGGCGG
GGATCAAGCAGGAATTTGGCATTCCCTACAATCCCCAAAGTCAAGGAGTAGTAGAATCTATGAATAAAGAATTAAAGAAA
ATTATAGGGCAGGTAAGAGATCAGGCTGAACATCTTAAGACAGCAGTACAAATGGCAGTATTCATCCACAATTTTAAAAG
AAAAGGGGGGATTGGGGGGTACAGTGCAGGGGAAAGAATAATAGACATAATAGCAACAGACATACAA-------------
--------------------------------ACTAAAGAATTACAAAAACAAATTACAAAAATTCAAAATTTTCGGGTT
TATTACAGGGACAGCAGAGATCCACTTTGGAAAGGACCAGCAAAGCTTCTCTGGAAAGGTGAAGGGGCAGTAGTAATACA
A------GATAATAGTGATATAAAAGTAGTGCCAAGAAGAAAAGCAAAGATCATTAGAGATTATGGAAAACAGATGGCAG
GTGATGATTGTGTGGCAAGTAGACAGGATGAGGATTAG
>AY835768/B/US/1995/5073_95
TTTTTAGATGGAATAGATAAGGCCCAAGAAGAACATGAGAAATATCACAGTAATTGGAGAGCAATGGCTAGTGATTTTAA
CCTACCACCTGTAGTAGCAAAAGAAATAGTAGCCAGCTGTGATAAATGTCAGCTAAAAGGGGAAGCCATGCATGGACAAG
TAGGCTGTAGTCCAGGAATATGGCAACTAGATTGTACACATTTAGAAGGAAAAGTTATCCTGGTAGCAGTTCATGTAGCC
AGTGGGTATATAGAAGCAGAAGTTATTCCAGCAGAGACAGGGCAGGAAACAGCATACTTTCTCTTAAAATTAGCAGGAAG
ATGGCCAGTAAAAGCAATACATACAGACAATGGCAGCAATTTTACCAGCACTACGGTTAAAGCCGCCTGTTGGTGGGCGG
GGATCAAGCAGGAATTTGGCATTCCCTACAATCCCCAAAGTCAAGGAGTAGTAGAATCTATGAATAAAGAATTAAAGAAA
ATTATAGGGCAGGTAAGAGATCAGGCTGAACATCTTAAGACAGCAGTACAAATGGCAGTATTCATCCACAATTTTAAAAG
AAAAGGGGGGATTGGGGGGTACAGTGCAGGGGAAAGAATAATAGACATAATAGCAACAGACATACAA-------------
--------------------------------ACTAAAGAATTACAAAAACAAATTACAAAAATTCAAAATTTTCGGGTT
TATTACAGGGACAGCAGAGATCCACTTTGGAAAGGACCAGCAAAGCTTCTCTGGAAAGGTGAAGGGGCAGTAGTAATACA
A------GATAATAGTGATATAAAAGTAGTGCCAAGAAGAAAAGCAAAGATCATTAGAGATTATGGAAAACAGATGGCAG
GTGATGATTGTGTGGCAAGTAGACAGGATGAGGATTAA
>AY835769/B/US/1985/5077_85
TTTTTAGATGGAATAGATAAGGCTCAAGAAGAGCATGAGAAATATCACAGTAATTGGAGAGCAATGGCTAATGATTTTAA
CCTGCCACCTGTAGTAGCAAAAGAAATAGTAGCCAGCTGTGATAAATGTCAGCTAAAAGGAGAAGCCATGCATGGACAAG
TAGACTGTAGTCCAGGAATATGGCAACTAGATTGTACACATTTAGAAGGAAAAGTTATCTTGGTAGCAGTTCATGTAGCC
AGTGGATATATAGAAGCAGCAGTTATTCCAGCAGAGACAGGGCAGGAAACAGCATACTTTCTCTTAAAATTAGCAGGGAG
ATGGCCAGTAAAAGCAATACATACAGACAATGGCAGCAATTTCACCAGCACTACAGTTAAAGCCGCCTGTTGGTGGGCGG
GGATCAAGCAGGAATTTGGCATTCCCTACAATCCCCAAAGTCAAGGAGTAGTAGAATCTATGAATAAAGAATTAAAGAAA
ATTATAGGACAGGTAAGAGATCAGGCTGAACATCTTAAGACAGCAGTACAAATGGCAGTATTCATCCACAATTTTAAAAG
AAAAGGGGGGATTGGGGGGTACAGTGCAGGGGAAAGAATAGTAGACATAATAGCAACAGACATACAA-------------
--------------------------------ACTAAAGAATTACAAAAACAAATTACAAAAATTCAAAATTTTCGGGTT
TATTACAGGGACAGCAGAGATCCACTTTGGAAAGGACCAGCAAAGCTTCTCTGGAAAGGTGAAGGGGCAGTAGTAATACA
A------GATAATAGTGACATAAAAGTAGTGCCAAGAAGAAAAGCAAAGATCATTAGAGATTATGGAAAACAGATGGCAG
GTGATGATTGTGTGGCAAGTAGACAGGATGAGGATTAG
>AY835770/B/US/1983/5082_83
TTTTTAGATGGAATAAATAAGGCCCAAGAAGAACATGAGAAATATCACAATAATTGGAGAGCAATGGCTAGTGATTTTAA
CCTGCCACCTGTAGTAGCAAAAGAAATAGTAGCCAGCTGTGATAAATGTCAGCTAAAAGGAGAAGCCATGCATGGACAAG
TAGATTGTAGTCCAGGAATATGGCAACTAGACTGTACACATTTAGAAGGAAAAGTTATCCTGGTAGCAGTTCATGTAGCC
AGTGGATATATAGAAGCAGAAGTTATTCCAGCAGAGACAGGGCAGGAAACAGCATACTTTCTCTTAAAATTAGCAGGAAG
ATGGCCAGTAAAAACAGAACATACAGACAATGGCACCAATTTCACCAGTACTACGGTTAAGGCTGCCTGTTGGTGGGCGG
GGATCAAGCAAGAATTTGGCATTCCCTACAATCCCCAAAGTCAAGGAGTAGTAGAATCTATGAATAAAGAATTAAAGAAA
ATTATAGGACAGGTAAGAGATCAGGCTGAACATCTTAAGACAGCAGTACAAATGGCAGTGTTCATCCACAATTTTAAAAG
AAAAGGGGGGATTGGGGGGTACAGTGCAGGGGAAAGAATAGTAGACATAATAGCAACAGACATACAA-------------
--------------------------------ACTAAAGAATTACAAAAACAAATTACAAAAATTCAAAATTTTCGGGTT
TATTACAGGGACAGCAGAGATCCACTTTGGAAAGGACCAGCAAAGCTTCTCTGGAAAGGTGAAGGGGCAGTAGTAATACA
A------GATAATAGTGAAATAAAAGTAGTGCCAAGAAGAAAAGTAAAGATCATTAGGGATTATGGAAAACAGATGGCAG
GTGATGATTGTGTGGCAAGTAGACAGGATGAGGATTAG
>AY835771/B/US/1986/5082_86
TTTTTAGACGGGATAGATAAGGCCCAAGAAGACCATGAGAAATATCACACTAATTGGAGAGCAATGGCTAGTGATTTTAA
CCTGCCACCTGTAGTAGCAAAAGAAATAGTAGCCAGCTGTGATAAATGTCAGCTAAAAGGAGAAGCCATGCATGGACAAG
TAGATTGTAGTCCAGGAATATGGCAACTAGACTGTACACATTTAGAAGGAAAAGTTATCCTGGTAGCAGTTCATGTAGCC
AGTGGATATATAGAAGCAGAAGTTATTCCAGCAGAAACAGGGCAGGAAACAGCATACTTTATCTTAAAATTAGCAGGAAG
ATGGCCAGTAACAACAATACATACAGACAATGGCACCAATTTCACCAGTACTACGGTTAAGGCCGCCTGTTGGTGGGCGG
GGATCAAGCAAGAATTTGGCATTCCCTACAATCCCCAAAGTCAAGGAGTAGTAGAATCTATGAATAAAGAATTAAAGAAA
ATTATAGGACAGGTAAGAGATCAGGCTGAACATCTTAAGACAGCAGTACAAATGGCAGTGTTCATCCACAATTTTAAAAG
AAAAGGGGGGATTGGGGGGTACAGTGCAGGGGAAAGAATAGTAGACATAATAGCAACAGACATACAA-------------
--------------------------------ACTAAAGAATTACAAAAACAAATTACAAAAATTCAAAATTTTCGGGTT
TATTACAGGGACAGCAGAGATCCACTTTGGAAAGGACCAGCAAAGCTTCTCTGGAAAGGTGAAGGGGCAGTAGTAATACA
A------GATAGTAGTGAAATAAAAGTAGTGCCAAGAAGAAAAGCAAAGATCATTAGGGACTATGGAAAACAGATGGCAG
GTGATGATTGTGTGGCAAGTAGACAGGATGAGGATTAG
>AY835772/B/US/1997/5082_97
TTTTTAGATGGAATAAATAAGGCCCAAGAAGAACATGAGAAATATCACAATAATTGGAGAGCAATGGCTAGTGATTTTAA
CCTGCCACCTGTAGTAGCAAAAGAAATAGTAGCCAGCTGTGATAAATGTCAGCTAAAAGGAGAAGCCATGCATGGACAAG
TAGATTGTAGTCCAGGAATATGGAAGCTAGACTGTACACATTTAGAAGGAAAAATTATCCTGGTAGCAGTCCATGTAGCC
AGTGGATATATAGAAGCAGAAGTTATTCCAGCAGAGACAGGGCAGGAAACAGCATACTTTATCTTAAAATTAGCAGGAAG
ATGGCCAGTAACAACAATAAATACAGACAATGGCCCCAATTTCACCAGTACTACAGTTAAGGCCGCCTGTTGGTGGGCGG
GGGTCAAGCAAGAATTTGGCATTCCCTACAATCCCCAAAGTCAAGGAGTAGTAGAATCTATGAATAAAGAATTAAAGAAA
ATTATAGGACAGGTAAGAGATCAGGCTGAACATCTTAAGACAGCAGTACAAATGGCAGTGTTCATTCACAATTTTAAAAG
AAAAGGGGGGATTGGGGGGTACAGTGCAGGGGAAAGAATAGTAGACATAATAGCAACAGACATACAA-------------
--------------------------------ACTAAAGAACTACAAAAACAAATTACAAAAATTCAAAATTTTCGGGTT
TATTACAGGGACAGCAGAGATCCACTTTGGAAAGGACCAGCAAAGCTCCTCTGGAAAGGTGAAGGGGCAGTAGTAATACA
A------GATAATAGTGAAATAAAAGTAGTGCCAAGAAGAAAAGCAAAGATCATTAGGGATTATGGAAAACAGATGGCAG
GTGATGATTGTGTGGCAGGTAGACAGGATTAGGATTAG
>AY835773/B/US/1994/5082_94
TTTTTAGATGGAATAGATAAGGCCCAAGAAGACCATGAGAAATATCACACTAATTGGAGAGCAATGGTTAGTGATTTTAA
CCTGCCACCTATAGTAGCCAAAGAAATAGTAGCCAGCTGTGATAAATGTCAGCTAAAAGGAGAAGCCATGCATGGACAAG
TAGATTGTAGTCCAGGAATATGGCAACTAGACTGTACACATTTAGAAGGAAAAATTATCCTGGTAGCAGTTCATGTAGCC
AGTGGATATATAGAAGCAGAAGTTATTCCAGCAGAGACAGGGCAAGAAACAGCATACTTTATCTTAAAATTAGCAGGAAG
ATGGCCAGTAACAACAATACATACAGACAATGGCCCCAATTTCACCAGTACTACAGTTAAGGCCGCCTGTTGGTGGGCGG
GGGTCAAGCAAGAATTTGGCATTCCCTACAATCCCCAAAGTCAAGGAGTAGTAGAATCTATGAATAAAGAATTAAAGAAA
ATTATAGGACAGGTAAGAGATCAGGCTGAACATCTTAAGACAGCAGTACAAATGGCAGTGTTCATCCACAATTTTAAAAG
AAAAGGGGGGATTGGGGGGTACAGTGCAGGGGAAAGAATAGTAGACATAATAGCAACAGACATACAA-------------
--------------------------------ACTAAAGAACTACAAAAACAAATTACAAAAATTCAAAATTTTCGGGTT
TATTACAGGGACAGCAGAGATCCACTTTGGAAAGGACCAGCAAAGCTTCTCTGGAAAGGTGAAGGGGCAGTAGTAATACA
G------GATAATAGTGAAATAAAAGTAGTGCCAAGAAGAAAAGCAAAGATCATTAGGGATTATGGAAAACAGATGGCAG
GTGATGATTGTGTGGCAAGTAGACAGGATGAGGATTAG
>AY835774/B/US/1986/5127_86
TTTTTGGATGGAATAGATAAGGCCCAAGAAGAACATGAGAAATATCACAGTAATTGGAGAGCAATGGCTAGTGATTTTAA
CCTGCCACCTGTAGTAGCAAAAGAAATAGTAGCCAGCTGTGATAAATGTCAGCTAAAAGGAGAAGCCATGCATGGACAAG
TAGACTGTAGTCCAGGAATATGGCAGCTAGATTGTACACATTTAGAAGGAAAAATTATCCTGGTAGCAGTGCATGTAGCC
AGTGGATATATAGAAGCAGAAGTAATTCCAGCAGAGACAGGGCAGGAAACAGCATACTTTCTCTTAAAATTAGCAGGAAG
ATGGCCAGTAAAAACAATACATACAGACAATGGCAGCAATTTCATCAGCAATACGGTTAAGGCCGCCTGTTGGTGGGCAG
GGATCAAGCAGGAATTTGGCATTCCCTACAATCCCCAAAGTCAAGGAGTAGTAGAATCTATGAATAAAGAATTGAAGAAA
ATTATAGGACAGGTAAGAGATCAGGCTGAACATCTTAAGACAGCAGTACAAATGGCAGTATTCATCCACAATTTTAAAAG
AAAAGGGGGGATTGGGGGGTACAGTGCAGGGGAAAGAATAGTAGACATAATAGCAACAGACATACAA-------------
--------------------------------ACTAAAGAATTACAAAAACAAATTACAAAAATTCAAAATTTTCGGGTT
TATTACAGGGACAGCAGAGATCCACTTTGGAAAGGACCAGCAAAGCTTCTCTGGAAAGGTGAAGGGGCAGTAGTAATACA
A------GATAATAGTGATATAAAAGTAGTGCCAAGAAGAAAAGTAAAGATCATTAGGGATTATGGAAAACAGATGGCAG
GTGATGATTGTGTGGCAAGTAGACAGGATGAGGATTAG
>AY835775/B/US/1986/5084_86
TTTCTAGATGGAATAGATAAGGCCCAAGAAGAACATGAAAAATATCACAATAATTGGAGAGCAATGGCTAGTGATTTTAA
TCTGCCCCCTGTGGTAGCAAAAGAAATAGTAGCCAGCTGTGATAAATGTCAGCTAAAAGAGGAAGCCATGCATGGACAAG
TAGACTGTAGTCCAGGAATATGGCAACTAGATTGTACACATTTAGAAGGAAAAGTTATCCTGGTAGCAGTTCATGTAGCA
AGTGGATATATAGAAGCAGAAGTTATTCCAGCAGAGACAGGGCAGGAAACAGCATACTTTCTCTTAAAATTAGCAGGAAG
ATGGCCAGTAAAAACAATACATACAGACAATGGAGGCAATTTCATCAGTACTGCGGTTAAGGCCGCCTGTTGGTGGGCGG
GGATCAAGCAAGAATTTGGCATTCCCTACAATCCCCAAAGTCAAGGAGTAGTAGAATCTATGAATAAAGAATTAAAGAAA
ATTATAGGACAGGTAAGAGATCAGGCTGAACATCTTAAGACAGCAGTACAAATGGCAGTATTCATCCACAATTTTAAAAG
AAAAGGGGGGATTGGGGGGTACAGTGCAGGGGAAAGAATAATAGACATAATAGCAACAGACATACAA-------------
--------------------------------ACTAAAGAATTACAAAAGCAAATTACAAAAATTCAAAATTTTCGGGTT
TATTACAGGGACAGCAGAGATCCCCTTTGGAAAGGACCAGCAAAACTTCTGTGGAAAGGTGAAGGGGCAGTAGTAATACA
A------GATAATAGTGACATAAAAGTAGTGCCAAGAAGAAAAGCAAAGATCATTAGGGATTATGGAAAACAGATGGCAG
GTGATGATTGTGTGGCAAATAGACGGGATGAGGATTAA
>AY835776/B/US/1993/5127_93
TTTTTGGATGGAATAGATAAGGCCCAAGAAGAACATGAGAAATATCACAGTAATTGGAGAGCAATGGCTAGTGATTTTAA
CCTGCCACCTGTAGTAGCAAAAGAAATAGTAGCCAGCTGTGATAAATGTCAGCTAAAAGGAGAAGCCATGCATGGACAAG
TAGACTGTAGTCCAGGAATATGGCAACTAGATTGTACACATTTAGAAGGAAAAATTATCCTGGTAGCAGTTCATGTAGCC
AGTGGATATATAGAAGCAGAAGTAATTCCAGCAGAGACAGGGCAAGGAACAGCATACTTTCTCTTGAAATTAGCAGGAAG
ATGGCCAGTAAAAACAATACATACAGACAATGGCAGCAATTTCATCAGTAATACAGTTAAGGCCGCCTGTTGGTGGGCAG
GGATCAAGCAGGAATTTGGCATTCCCTACAATCCCCAAAGTCAAGGAGTAGTAGAATCCATGAATAAAGAATTAAAGAAA
ATTATAGGACAGGTAAGAGATCAGGCTGAACATCTTAAGACAGCAGTACAAATGGCAGTATTCATCCACAATTTTAAGAG
AAAAGGGGGGATTGGGGGGTACAGTGCAGGGGAAAGAATAGTAGACATAATAGCAACAGACATACAG-------------
--------------------------------ACTAAAGAACTACAAAAACAAATTACAAAAATTCAAAATTTTCGGGTT
TATTACAGGGACAGCAGAGATCCACTTTGGAAAGGACCAGCAAAGCTTCTCTGGAAAGGTGAAGGGGCAGTAGTAATACA
A------GATAATAGTGATATAAAAGTAGTGCCAAGAAGAAAAGTAAAGATCATTAGGGATTATGGAAAACAGATGGCAG
GTGATGATTGTGTGGCAAGTAGACAGGATGAGGATTAG
>AY835777/B/US/1983/5018_83
TTTTTAGATGGAATAGATAAGGCCCAAGAAGACCATGAGAAATATCACAGCAATTGGAGAGCAATGGCTAGTGATTTTAA
CCTGCCACCTATAGTAGCAAAAGAAATAGTAGCCAGCTGTGATAAATGTCAGCTAAAAGGAGAAGCCATGCATGGACAAG
TAGACTGTAGTCCAGGAATATGGCAGCTAGATTGTACACATTTAGAAGGAAAAGTTATCCTGGTAGCAGTTCATGTAGCC
AGTGGATATATAGAAGCAGAAGTTATTCCAGCAGAGACAGGGCAAGAAACAGCATACTTTCTCTTAAAACTAGCAGGAAG
ATGGCCAGTAAAAACAATACATACAGACAATGGCGGCAATTTCGTCAGTACTACGGTTAAGGCTGCCTGTTGGTGGGCGG
AAATCAAGCAGGAATTTGGCATTCCCTACAATCCCCAAAGTCAAGGAGTAATAGAATCTATGAATAAAGAATTAAAGAAA
ATTATAGGACAGGTAAGAGATCAGGCTGAACATCTTAAGACAGCAGTACAAATGGCAGTATTCATCCACAATTTTAAAAG
AAAAGGGGGGATTGGGGGGTACAGTGCAGGGGAAAGAATAGTAGACATAATAGCAACAGACATACAA-------------
--------------------------------ACTAAAGAATTACAAAAACAAATTACAAAAATTCAAAATTTTCGGGTT
TATTACAGGGACAGCAGAGATCCCCTTTGGAAAGGACCAGCAAAGCTTCTGTGGAAAGGTGAAGGGGCAGTAATAATACA
A------GATAATAGTGACATAAAAGTAGTGCCAAGAAGAAAAGCAAAGATCATTAGGGATTATGGAAAACAGATGGCAG
GTGATGATTGTGTGGCAAGTACACAGGATGAGGATTAG
>AY835778/B/US/1986/5018_86
TTTTTAGATGGAATAGATAAGGCCCAAGAAGACCATGAGAAATATCACAGCAATTGGAGAGCAATGGCTAGTGATTTTAA
CCTTCCACCTGTAGTAGCAAAAGAAATAGTAGCCAGCTGTGATAAATGTCAGCTAAAAGGAGAAGCCATGCATGGACAAG
TAGACTGTAGTCCAGGAATATGGCAGCTAGATTGTACACATTTAGAAGGAAAAATTATCCTGGTAGCAGTTCATGTAGCC
GGTGGATATATAGAAGCAGAAGTTATTCCAGCAGAGACAGGGCAAGAAACAGCATACTTTCTCTTAAAACTAGCAGGAAG
ATGGCCAGTAAAAACAATACATACAGACAATGGCGGCAATTTCGTCAGTACTACGGTTAAGGCTGCCTGTTGGTGGGCGG
AAATCAAGCAGGAATTTGGCATTCCCTACAATCCCCAAAGTCAAGGAGTAATAGAATCTATGAATAAAGAATTAAAGAAA
ATTATAGGACAGGTAAGAGATCAGGCTGAACATCTTAAGACAGCAGTACAAATGGCAGTATTCATCCACAATTTTAAAAG
AAAAGGGGGGATTGGGGGGTACAGTGCAGGGGAAAGAATAGTAGACATAATAGCAACAGACATACAA-------------
--------------------------------ACTAAAGAATTACAAAAACACATTACAAAAATTCAAAATTTTCGGGTT
TATTACAGGGACAGCAGAGATCCACTTTGGAAAGGACCAGCAAAGCTGCTCTGGAAAGGTGAAGGGGCAGTAGTAATACA
A------GATAATAGTGACATAAAAGTAGTGCCAAGAAGAAAAGCAAAGATCATTAGGGATTATGGAAAACAGATGGCAG
GTGATGATTGTGTGGCAAGTAAACAGGATGAGGATTAG
>AY835779/B/US/1984/5019_84
TTTTTAGATGGAATAGATAAGGCCCAAGAAGATCATGAGAAATATCACAGTAATTGGAGAGCAATGGCTAGTGATTTTAA
CCTGCCACCTATAGTAGCAAAAGAAATAGTAGCCAGCTGTGATAAATGTCAGCTAAAAGGAGAGGCCATGCATGGACAAG
TAGACTGTAGTCCAGGAATATGGCAACTAGATTGTACACATTTAGAAGGAAAAGTTATCCTGGTAGCAGTTCATGTAGCC
AGTGGATACATAGAAGCAGAAGTTATTCCAGCAGAGACAGGGCAGGAAACAGCATACTTTATCTTAAAATTAGCAGGAAG
ATGGCCAGTAAAAACAATACAAACAGACAATGGCGGCAATTTCACCAGTACTACGGTTAAGGCCGCCTGTTGGTGGGCAG
GAATCAAGCAGGAATTTGGCATTCCCTACAATCCCCAAAGTCAAGGAGTAGTGGAATCTATGAATAAAGAATTAAAGAAA
ATTATAGGACAGGTAAAAGATCAGGCTGAACATCTTAAGACAGCAGTACAAATGGCAGTATTCATCCACAATTTTAAAAG
AAAAGGGGGGATTGGGGGGTACAGTGCAGGGGAAAGAATAGTAGACATAATAGCAACAGACATACAA-------------
--------------------------------ACTAAAGAATTACAAAAACAAATCACAAAAATTCAAAATTTTCGGGTT
TATTACAGGGACAGCAGAGATCCACTTTGGAAAGGACCAGCAAAGCTCCTCTGGAAAGGTGAAGGGGCAGTAGTAATACA
A------GATAATAGTGACATAAAAGTAGTGCCAAGAAGAAAAGCAAAGATCATTAGAGATTATGGAAAACAGATGGCAG
GTGATGATTGTGTGGCAAGTAGACGGGATGAGGATTAA
>AY835780/B/US/1986/5019_86
TTTTTAGATGGAATAGATAAGGCCCAAGAAGATCATGAGAAATATCACAGTAATTGGAGAGCAATGGCTAGTGATTTTAA
CCTGCCACCTGTAGTAGCAAAAGAAATAGTAGCCAGCTGTGATAAATGTCAGCTAAAAGGAGAAGCCATGCATGGACAAG
TAGACTGTAGTCCAGGAATATGGCAACTAGATTGTACACATTTAGAAGGAAAAATTATCTTGGTAGCAGTTCATGTAGCC
AGTGGATATATAGAAGCAGAAGTAATTCCAGCAGAGACAGGGCAAGAAACAGCATACTTTATCTTAAAATTAGCAGGAAG
ATGGCCAGTAAAAACAATACACACAGACAATGGCGGCAATTTCATCAGTACTACGGTTAAGGCCGCCTGTTGGTGGGCGG
GAATCAAGCAGGAATTTGGCATTCCCTACAATCCCCAAAGTCAAGGAGTAGTGGAATCTATGAATAAAGAATTAAAGAAA
ATTATAGGACAGGTAAAAGATCAGGCTGAACATCTTAAGACAGCAGTACAAATGGCAGTATTCATCCACAATTTTAAAAG
AAAAGGGGGGATTGGGGGGTACAGTGCAGGGGAAAGAATAGTAGACTTAATAGCAACAGACATACAA-------------
--------------------------------ACTAAAGAATTACAAAAACAAATTACAAAAATTCAAAATTTTCGGGTT
TATTACAGGGACAGCAGAGATCCACTTTGGAAAGGACCAGCAAAGCTCCTCTGGAAAGGTGAAGGGGCAGTAGTAATACA
A------GATAATAGTGATATAAAAGTAGTGCCAAGAAGAAAAGCAAAAATCATTAGGGATTATGGAAAACAGATGGCAG
GTGATGATTGTGTGGCAAGTACACAGGATGAGGATTAA
>AY835781/B/US/1983/5157_83
TTTTTGGATGGAATAGATAAGGCCCAAGAAGACCATGAGAAATATCACAGTAATTGGAGAGCAATGGCTAGTGATTTTAA
CCTGCCACCTGTAGTAGCAAAAGAAATAGTAGCCAGCTGTGATAAATGTCAGCTAAAAGGAGAAGCCATGCATGGACAAG
TAGACTGTAGTCCAGGAATATGGCAACTAGATTGTACACATTTAGAAGGAAAAATTATCCTGGTAGCAGTTCATGTAGCC
AGTGGATATATAGAAGCAGAAGTTATTCCAGCAGAGACAGGGCAGGAAACAGCATACTTTCTCTTAAAATTAGCAGGAAG
ATGGCCAGTAAAAACAATACATACAGACAATGGCCCCAATTTCACCAGTACTACGGTTAAGGCCGCCTGTTGGTGGGCAG
GGATCAAGCAGGAATTTGGCATTCCCTACAATCCCCAAAGTCAAGGAGTAGTAGAATCTATGAATAAAGAATTAAAGAAA
ATTATAGGACAGGTAAAAGATCAGGCTGAACATCTTAAGACAGCAGTACAAATGGCAGTATTCATCCACAATTTTAAAAG
AAAAGGGGGGATTGGGGGGTACAGTGCAGGGGAAAGAATAGTAGACATAATAGCAACAGACATACAA-------------
--------------------------------ACTAAAGAACTACAAAAACAAATTACAAAAATTCAAAATTTTCGGGTT
TATTACGGGGACAGCAGAGATCCAATTTGGAAAGGACCAGCAAAGCTTCTCTGGAAAGGTGAAGGGGCAGTAGTAATACA
A------GATAATAGTGACATAAAAGTAGTGCCAAGAAGAAAAGTAAAGATCATTAGGGATTATGGAAAACAGATGGCAG
GTGATGATTGTGTGGCAAGTAGAGAGGATGAGGATTAA
>AY839827/B/KR/2004/04LHS6
TTTTTAGATGGAATAGATAAGGCCCAAGAAGAGCATGAAAAATATCACAATAATTGGAGAGCTATGGCTAGTGATTTTAA
CCTGCCACCTATAGTAGCAAAAGAAATAGTAGCCAGCTGTGATAAATGTCAGCTAAAAGGAGAAGCCATGCATGGACAAG
TAGACTGTAGTCCAGGAATATGGCAGCTAGATTGTACACACTTAGAAGGAAAAATTATTCTGGTAGCAGTTCATGTAGCT
AGTGGATATATAGAAGCAGAAGTTATTCCAGCAGAGACAGGGCAGGAAACAGCATACTTTCTCTTAAAATTAGCAGGCAG
ATGGCCAGTAAAAACAGTACATACAGATAATGGCAGCAATTTCACCAGTAATACAGTTAAGGCCGCCTGTTGGTGGGCAG
GGATCAAGCAGGAATTTGGTATTCCCTACAATCCCCAAAGTCAAGGAGTAGTAGAATCTATGAATAAAGAATTAAAGAAA
ATTATAGGACAGGTAAGAGATCAGGCTGAACATCTTAAGACAGCAGTACAAATGGCAGTATTCATTCACAATTTTAAAAG
AAAAGGGGGGATTGGGGGGTACAGTCCAGGGGAAAGAATAATAGACATAATAGCAACAGACATACAA-------------
--------------------------------ACCAAAGAACTACAAAAACAAATTACAAAAATTCAAAATTTTCGGGTT
TATTACAGGGACAGCAGAGATCCACTTTGGAAAGGACCAGCAAAGCTTCTTTGGAAAGGTGAAGGGGCAGTAGTAATACA
A------GATAATAGTGATATAAAAGTAGTGCCAAGGAGAAAAGCAAAGATCATCAGGGATTATGGAAAACAGATGGCAG
GTGATGATTGTGTGGCAAGTAGACAGGATGAGGATTAG
>AY857022/B/AU/-/2870718
TTTTTGGATGGAATAGACAAGGCCCAAGAGGAGCATGAAAAATATCACAGTAATTGGAGAGCAATGGCTAGTGATTTTAA
CCTGCCACCTGTAGTAGCAAAAGAAATAGTAGCCAGCTGTGATAAATGTCAGCTAAAAGGAGAAGCCATACATGGACAAG
TAGACTGTAGTCCAGGAATATGGCAACTAGATTGTACACATCTAGAAGATAAAATTATCCTGGTAGCAGTTCATGTAGCC
AGTGGATATATAGAAGCAGAAGTTATTCCAGCAGAGACAGGGCAAGAAACAGCATACTTTCTCTTAAAATTAGCAGGAAG
ATGGCCAGTAAAAACAGTACATACAGACAATGGCAGAAATTTCACCAGTAATGCGGTTAAGGCCGCCTGTTGGTGGGCGG
GGATCAAGCAAGAATTTGGCATTCCCTACAATCCCCAAAGTCAAGGAGTAGTAGAATCTATGAATAATGAATTAAAGAAA
ATTATAGGACARGTAAGAGATCAGGCTGAACATCTCAAGACAGCAGTACAAATGGCAGTATTCATCCACAATTTTAAGAG
AAAAGGGGGGATTGGGGGGTACAGTGCAGGGGAAAGAATATA-GACATAATAGCAACAGACATACAA-------------
--------------------------------ACTAAAGAATTACAAAAACAAATTACAAAAATTCAAAATTTTCGGGTT
TATTACAGGGACAGCAGAGATCCCCTCTGGAAAGGACCAGCAAAGCTTCTCTGGAAAGGTGAAGGGGCAGTAGTAATACA
A------GATAATAGTGAAATAAAAGTAGTGCCAAGAAGAAAAGCAAAGATCATTAGGGATTATGGAAAACAGATGGCAG
GTGATGATTGTGTGGCAAGTAGACAGGATGAGGATTAG
>AY857144/B/AU/-/8634991
TTTTTAGATGGAATAGATAAGGCCCAAGAAGACCATGAGAAATATCACAGTAATTGGAGAACAATGGCTAGTGATTTTAA
CCTGCCACCTGTGGTAGCAAAAGAAATAGTGGCCAGCTGTGATAAGTGTCAGCTAAAAGGAGAAGCCATGCATGGACAAG
TAGACTGTAGTCCAGGAATATGGCAGCTAGATTGTACACATTTAGAGGGAAAAATTATCCTGGTAGCAGTTCATGTAGCT
AGTGGATATATAGAAGCAGAAGTTATCCCAGCAGAGACAGGACAAGAAACAGCATACTTTCTCTTAAAATTAGCAGGAAG
ATGGCCAGTAAAAATAATACATACAGACAATGGCCCCAATTTCATCAGCACTACGGTTAAGGCAGCCTGTTGGTGGGCGG
GAATCAAGCAGGAATTTGGTATTCCCTACAATCCCCAAAGTCAAGGAGTAATAGAATCTATGAATAAAGAATTAAAGAAA
ATTATAGGACAGGTAAGGGATCAGGCTGAACATCTTAAGACAGCAGTACAAATGGCAGTATTCATCCACAATTTTANNNN
NNNNNNNNNNNNNNNNNNNNNNNNNNNNNNNNNNNNNNNNGTAGACATAATAGCAACAGACATACAA-------------
--------------------------------ACTAAAGAATTACAAAAACAAATTACAAAGATTCAAAATTTTCGGGTT
TATTACAGGGACAGCAGAGATCCGCTTTGGAAAGGACCAGCAAAGCTTCTCTGGAAAGGTGAAGGGGCAGTAGTAATACA
A------GACAATAGTGAAATAAAAGTAGTGCCAAGAAGAAAAGCAAAAATCATTAGGGATTATGGAAAACAGATGGCAG
GTGATGATTGTGTGGCAAGTAGACAGGATGAGGATTAA
>AY857165/B/AU/-/9125091
TTTTTAGATGGCATAGATAAGGCCCAAGAAGACCATGAAAAATATCACAGCAATTGGAGAGCGATGGCTAATGATTTTAA
CCTGCCACCTGTAGTAGCAAAAGAAATAGTAGCCAGTTGTGATAAATGCCAGCTAAAAGGAGAAGCCACGCATGGACAAG
TAGACTGTAGTCCAGGAATATGGCAGCTAGATTGTACACATTTAGAAGGAAAAATTATCCTGGTAGCAGTTCATGTAGCC
AGTGGATATATAGAAGCARAAGTTATTCCAGCAGAAAACGGGCAAGAAACAGCATACTTTATCCTAAAATTAGCAGGAAG
ATGGCCAGTAAAAACAATACATACAGACAACGGCAGCAACTTCACCAGTACTACGGTTAAGGCCGCCTGTTGGTGGGCAG
GGATCAAGCAGGAATTTGGCATTCCCTACAATCCCCAAAGTCAAGGAGTAGTAGAATCCATGAATAAAGAATTAAAGAAA
ATTATAGGACAGGTGAGAGATCAGGCTGAACATCTTAAGACAGCAGTACAAATGGCAGTATTCATCCACAATTTTAAAAG
AAAAGGGGRSATTGGGGGATATAGTGCAGGGGAAAGAATAGTAGACATGATAGCAACAGACATACAA-------------
--------------------------------ACTAAAGAACTACAAAAACAAATTACAAAAATTCAAMATTTTCGGGTT
TATTACAGGGACAGCAGAGACCCCCTTTGGAAAGGACCAGCAAAGCTTCTTTGGAAAGGTGAAGGGGCAGTAGTAATACA
A------GATAATAGTGATATAAAAGTAGTGCCAAGAAGAAAAGCAAAGATCATTAGGGATTATGGAAAACAGATGGCAG
GTGATGATTGTGTGGCAAGTAGACAGGATGAGGATTAG
>AY970946/B/NL/1986/H434-8-A3
TTTTTGGATGGAATAGATAAGGCCCAAGAAGACCATGAGAAATATCATAGTAATTGGAGAGCAATGGCTAATGATTTTAA
CCTGCCACCTATAGTAGCAAAAGAAATAGTAGCCAGCTGTGATAAATGTCAGATAAAAGGAGAAGCCATGCATGGACAAG
TAGACTGTAGTCCAGGAATATGGCAACTAGATTGTACACATTTAGAAGGAAAAATTATCCTGGTAGCAGTTCATGTCGCC
AGTGGATATATAGAAGCAGAAGTTATTCCAGCAGAGACAGGGCAGGAAACAGCATACTTTCTCTTAAAATTAGCAGGAAG
ATGGCCAGTAAAAACAATACATACAGACAATGGCAGCAATTTCACCAGTACTACGGTTAAGGCTGCCTGTTGGTGGGCAG
GGATCAAGCAGGAATTTGGCATTCCCTACAATCCCCAAAGTCAAGGAGTAGTAGAATCTATGAATAAAGAATTAAAAAAA
ATTATAGGACAGGTAAGAGATCAGGCTGAACATCTTAAGACAGCAGTACAAATGGCAGTATTCATCCACAATTTTAAAAG
AAAAGGGGGGATTGGGGGGTACAGTGCAGGGGAAAGAATAATAGACATAATAGCAACAGACATACAA-------------
--------------------------------ACTAAAGAATTACAAAAACAAATTACAAAAATTCAAAATTTTCGGGTT
TATTACAGGGACAACAGAGATCCACTTTGGAAGGGACCAGCAAAGCTTCTCTGGAAAGGTGAAGGGGCAGTAGTAATACA
A------GATAATAGTGACATAAAAGTAGTGCCAAGAAGAAAAGTAAAGATCATTAGAGATTATGGAAAACAGATGGCAG
GTGATGATTGTGTGGCAAGTAGACAGGATGAGGATTAG
>AY970947/B/NL/1986/H434-8-F4
TTTTTGGATGGAATAGATAAGGCCCAAGAAGACCATGAGAAATATCATAGTAATTGGAGAGCAATGGCTAATGATTTTAA
CCTGCCACCTATAGTAGCAAAAGAAATAGTAGCCAGCTGTGATAAATGTCAGATAAAAGGAGAAGCCATGCATGGACAAG
TAGACTGTAGTCCAGGAATATGGCAACTAGATTGTACACATTTAGAAGGAAAAATTATCCTGGTAGCAGTTCATGTCGCC
AGTGGATATATAGAAGCAGAAGTTATTCCAGCAGAGACAGGGCAGGAAACAGCATACTTTCTCTTAAAATTAGCAGGAAG
ATGGCCAGTAAAAACAATACATACAGACAATGGCAGCAATTTCACCAGTACTACGGTTAAGGCTGCCTGTTGGTGGGCAG
GGATCAAGCAGGAATTTGGCATTCCCTACAATCCCCAAAGTCAAGGAGTAGTAGAATCTATGAATAAAGAATTAAAGAAA
ATTATAGGACAGGTAAGAGATCAGGCTGAACATCTTAAGACAGCAGTACAAATGGCAGTATTCATCCACAATTTTAAAAG
AAAAGGGGGGATTGGGGGGTACAGTGCAGGGGAAAGAATAATAGACATAATAGCAACAGACATACAA-------------
--------------------------------ACTAAAGAATTACAAAAACAAATTACAAAAATTCAAAACTTTCGGGTT
TATTACAGGGACAACAGAGATCCACTTTGGAAGGGACCAGCAAAGCTTCTCTGGAAAGGTGAAGGGGCAGTAGTAATACA
A------GATAATAGTGACATAAAAGTAGTGCCAAGAAGAAAAGTAAAGATCATTAGAGATTATGGAAAACAGATGGCAG
GTGATGATTGTGTGGCAAGTAGACAGGATGAGGATTAG
>AY970948/B/NL/1996/H434-42-A1
TTTTTGGATGGAATAGATAAGGCCCAAGAAGACCATGAGAAATATCATAGTAATTGGAGAGCAATGGCTAGTGATTTTAA
CCTGCCACCTATAGTAGCAAAAGAAATAGTAGCCAGCTGTGATAAATGTCAGCTAAAAGGGGAAGCCATACATGGACAAG
TAGACTGTAGTCCAGGAATATGGCAACTAGATTGTACACATTTAGAAGGAAAAATTATCCTGGTAGCAGTTCATGTCGCC
AGTGGATATATAGAAGCAGAAGTTATCCCAGCAGAGACAGGGCAGGAAACAGCATACTTTCTTTTAAAATTAGCAGGAAG
ATGGCCAGTAAAAACAATACATACAGACAATGGCAGCAATTTCACCAGTACTACAGTTAAGGCTGCCTGTTGGTGGGCAG
GGATCAAGCAGGAATTTGGCATTCCCTACAATCCCCAAAGTCAAGGAGTAGTAGAATCTATGAATAAAGAATTAAAGAAA
ATTATAGGACAGGTAAGAGATCAGGCTGAACATCTTAAGACAGCAGTACAAATGGCAGTATTCATCCACAATTTTAAAAG
AAAAGGGGGGATTGGGGAGTACAGTGCAGGGGAAAGAATAATAGACATAATAGCAACAGACATACAA-------------
--------------------------------ACTAAAGAATTACAAAAGCAAATTACAAAAATTCAAAATTTTCGGGTT
TATTACAGGGACAACAGAGATCCACTTTGGAAGGGACCAGCAAAGCTGCTCTGGAAAGGTGAAGGGGCAGTAGTAATACA
A------GATAATAGTGACATAAAAGTAGTGCCAAGAAGAAAAGCAAAGATCATTAGAGATTATGGAAAACAGATGGCAG
GTGATGATTGTGTGGCAAGTAGACAGGATGAGGATTAG
>AY970949/B/NL/1996/H434-42-C1
TTTTTAGATGGAATAGATAAGGCCCAAGAAGGCCATGAGAAATATCATAGTAATTGGAGAGCAATGGCTAGTGATTTTAA
CCTGCCACCTATAGTAGCAAAAGAAATAGTAGCCAGCTGTGATAAATGTCAGCTAAAAGGGGAAGCCATACATGGACAAG
TAGACTGTAGTCCAGGAATATGGCAACTAGATTGTACACATTTAGAAGGAAAAATTATCCTGGTAGCAGTTCATGTTGCC
AGTGGATATATAGAAGCAGAAGTTATCCCAGCAGAGACAGGGCAGGAAACAGCATACTTTCTCTTAAAATTAGCAGGAAG
ATGGCCAGTAAAAACAATACATACAGACAATGGCAGCAATTTCACCAGTACTACAGTTAAGGCTGCCTGTTGGTGGGCAG
GGATCAAGCAGGAATTTGGCATTCCCTACAATCCCCAAAGTCAAGGAGTAGTAGAATCTATGAATAAAGAATTAAAGAAA
ATTATAGGACAAGTAAGAGATCAGGCTGAACATCTTAAGACAGCAGTACAAATGGCAGTATTCATCCACAATTTTAAAAG
AAAAGGGGGGATTGGGGAGTACAGTGCAGGGGAAAGAATAATAGACATAATAGCAACAGACATACAA-------------
--------------------------------ACTAAAGAATTACAAAAGCAAATTACAAAAATTCAAAATTTTCGGGTT
TATTACAGGGACAACAGAGACCCACTTTGGAAGGGACCAGCAAAGCTGCTCTGGAAAGGTGAAGGGGCAGTAGTAATACA
A------GATAATAGTGATATAAAAGTAGTGCCAAGAAGAAAAGCAAAGATCATTAGAGATTATGGAAAACAGATGGCAG
GTGATGATTGTGTGGCAAGTAGACAGGATGAGGATTAG
>AY970950/B/NL/1996/H434-42-E12
TTTTTGGATGGAATAGATAAGGCCCAAGAAGACCATGAGAAATATCATAGTAATTGGAGAGCAATGGCTAGTGATTTTAA
CCTGCCACCTATAGTAGCAAAAGAGATAGTAGCCAGCTGTGATAAATGTCAGCTAAAAGGAGAAGCCATGCATGGACAAG
TAGACTGTAGTCCAGGAATATGGCAACTAGATTGTACACATTTAGAAGGAAAAATTATCCTGGTAGCAGTTCATGTTGCC
AGTGGATATATAGAAGCAGAAGTTATTCCAGCAGAGACAGGGCAGGAAACAGCATACTTTCTCTTAAAATTAGCAGGAAG
ATGGCCAGTAAAAACAATACATACAGACAATGGCAGCAATTTCACCAGTACTACAGTTAAGGCTGCCTGTTGGTGGGCAG
GGATCAGGCAGGAATTTGGCATTCCCTACAATCCCCAAAGTCAAGGAGTAGTAGAATCTATGAATAAAGAATTAAAGAAA
ATTATAGGACAGGTAAGAGATCAGGCTGAGCATCTTAAGACAGCAGTACAAATGGCAGTATTCATTCACAATTTTAAAAG
AAAAGGGGGGATTGGGGAGTACAGTGCAGGGGAAAGAATAATAGACATAATAGCAACAGACATACAA-------------
--------------------------------ACTAAAGAATTACAAAAGCAAATTACAAAAATTCAAAATTTTCGGGTT
TATTACAGGGACAACAGAGACCCACTTTGGAAGGGACCAGCAAAGCTGCTCTGGAAAGGTGAAGGGGCAGTAGTAATACA
A------GATAATAGTGATATAAAAGTAGTGCCAAGAAGAAAAGCAAAGATCATTAGAGATTATGGAAAACAGATGGCAG
GTGATGATTGTGTGGCAAGTAGACAGGATGAGGATTAG
>BD238372/B/FR/1985/pNL43_patent
TTTTTAGATGGAATAGATAAGGCCCAAGAAGAACATGAGAAATATCACAGTAATTGGAGAGCAATGGCTAGTGATTTTAA
CCTACCACCTGTAGTAGCAAAAGAAATAGTAGCCAGCTGTGATAAATGTCAGCTAAAAGGGGAAGCCATGCATGGACAAG
TAGACTGTAGCCCAGGAATATGGCAGCTAGATTGTACACATTTAGAAGGAAAAGTTATCTTGGTAGCAGTTCATGTAGCC
AGTGGATATATAGAAGCAGAAGTAATTCCAGCAGAGACAGGGCAAGAAACAGCATACTTCCTCTTAAAATTAGCAGGAAG
ATGGCCAGTAAAAACAGTACATACAGACAATGGCAGCAATTTCACCAGTACTACAGTTAAGGCCGCCTGTTGGTGGGCGG
GGATCAAGCAGGAATTTGGCATTCCCTACAATCCCCAAAGTCAAGGAGTAATAGAATCTATGAATAAAGAATTAAAGAAA
ATTATAGGACAGGTAAGAGATCAGGCTGAACATCTTAAGACAGCAGTACAAATGGCAGTATTCATCCACAATTTTAAAAG
AAAAGGGGGGATTGGGGGGTACAGTGCAGGGGAAAGAATAGTAGACATAATAGCAACAGACATACAA-------------
--------------------------------ACTAAAGAATTACAAAAACAAATTACAAAAATTCAAAATTTTCGGGTT
TATTACAGGGACAGCAGAGATCCAGTTTGGAAAGGACCAGCAAAGCTCCTCTGGAAAGGTGAAGGGGCAGTAGTAATACA
A------GATAATAGTGACATAAAAGTAGTGCCAAGAAGAAAAGCAAAGATCATCAGGGATTATGGAAAACAGATGGCAG
GTGATGATTGTGTGGCAAGTAGACAGGATGAGGATTAA
>BD298114/B/FR/1983/BH10_patent
TTTTTAGATGGAATAGATAAGGCCCAAGATGAACATGAGAAATATCACAGTAATTGGAGAGCAATGGCTAGTGATTTTAA
CCTGCCACCTGTAGTAGCAAAAGAAATAGTAGCCAGCTGTGATAAATGTCAGCTAAAAGGAGAAGCCATGCATGGACAAG
TAGACTGTAGTCCAGGAATATGGCAACTAGATTGTACACATTTAGAAGGAAAAGTTATCCTGGTAGCAGTTCATGTAGCC
AGTGGATATATAGAAGCAGAAGTTATTCCAGCAGAAACAGGGCAGGAAACAGCATATTTTCTTTTAAAATTAGCAGGAAG
ATGGCCAGTAAAAACAATACATACAGACAATGGCAGCAATTTCACCAGTGCTACGGTTAAGGCCGCCTGTTGGTGGGCGG
GAATCAAGCAGGAATTTGGAATTCCCTACAATCCCCAAAGTCAAGGAGTAGTAGAATCTATGAATAAAGAATTAAAGAAA
ATTATAGGACAGGTAAGAGATCAGGCTGAACATCTTAAGACAGCAGTACAAATGGCAGTATTCATCCACAATTTTAAAAG
AAAAGGGGGGATTGGGGGGTACAGTGCAGGGGAAAGAATAGTAGACATAATAGCAACAGACATACAA-------------
--------------------------------ACTAAAGAATTACAAAAACAAATTACAAAAATTCAAAATTTTCGGGTT
TATTACAGGGACAGCAGAAATCCACTTTGGAAAGGACCAGCAAAGCTCCTCTGGAAAGGTGAAGGGGCAGTAGTAATACA
A------GATAATAGTGACATAAAAGTAGTGCCAAGAAGAAAAGCAAAGATCATTAGGGATTATGGAAAACAGATGGCAG
GTGATGATTGTGTGGCAAGTAGACAGGATGAGGATTAG
>CS272319/B/FR/1985/pNL43_patent
TTTTTAGATGGAATAGATAAGGCCCAAGAAGAACATGAGAAATATCACAGTAATTGGAGAGCAATGGCTAGTGATTTTAA
CCTACCACCTGTAGTAGCAAAAGAAATAGTAGCCAGCTGTGATAAATGTCAGCTAAAAGGGGAAGCCATGCATGGACAAG
TAGACTGTAGCCCAGGAATATGGCAGCTAGATTGTACACATTTAGAAGGAAAAGTTATCTTGGTAGCAGTTCATGTAGCC
AGTGGATATATAGAAGCAGAAGTAATTCCAGCAGAGACAGGGCAAGAAACAGCATACTTCCTCTTAAAATTAGCAGGAAG
ATGGCCAGTAAAAACAGTACATACAGACAATGGCAGCAATTTCACCAGTACTACAGTTAAGGCCGCCTGTTGGTGGGCGG
GGATCAAGCAGGAATTTGGCATTCCCTACAATCCCCAAAGTCAAGGAGTAATAGAATCTATGAATAAAGAATTAAAGAAA
ATTATAGGACAGGTAAGAGATCAGGCTGAACATCTTAAGACAGCAGTACAAATGGCAGTATTCATCCACAATTTTAAAAG
AAAAGGGGGGATTGGGGGGTACAGTGCAGGGGAAAGAATAGTAGACATAATAGCAACAGACATACAA-------------
--------------------------------ACTAAAGAATTACAAAAACAAATTACAAAAATTCAAAATTTTCGGGTT
TATTACAGGGACAGCAGAGATCCAGTTTGGAAAGGACCAGCAAAGCTCCTCTGGAAAGGTGAAGGGGCAGTAGTAATACA
A------GATAATAGTGACATAAAAGTAGTGCCAAGAAGAAAAGCAAAGATCATCAGGGATTATGGAAAACAGATGGCAG
GTGATGATTGTGTGGCAAGTAGACAGGATGAGGATTAA
>D10112/B/GB/1983/CAM1
TTTTTAGATGGAATAGATAAGGCCCAAGAAGAACATGAGAAATATCACAGTAATTGGAGAGCAATGGCTAGTGATTTTAA
CCTGCCACCTGTAGTAGCAAAAGAAATAGTAGCCAGCTGTGATAAATGTCAGCTAAAAGGAGAAGCCATGCATGGACAAG
TAGACTGTAGTCCAGGAATATGGCAGCTAGATTGTACACATTTAGAAGGAAAAGTTATCCTGGTAGCAGTGCATGTAGCC
AGTGGATATATAGAAGCAGAAGTTATTCCAGCAGAGACAGGGCAAGAAACAGCATACTTTCTCTTAAAATTAGCAGGAAG
ATGGCCAGTAAAAACAATACACACAGACAATGGTGGCAATTTCATCAGTACTACAGTTAAGGCCGCCTGTTGGTGGGCAG
GGATCAAGCAGGAATTTGGCATTCCCTACAATCCCCAAAGTCAAGGAGTAGTAGAATCTATGAATAATGAATTAAAGAAA
ATTATAGGACAGGTAAGAGATCAAGCTGAACATCTTAAGACAGCAGTACAAATGGCAGTATTCATCCACAATTTTAAAAG
AAAAGGGGGGATTGGGGGGTACAGTGCAGGGGAAAGAATAATAGACATAATAGCAACAGATATACAA-------------
--------------------------------ACTAAAGAATTACAAAAACAAATTACAAAGATTCAAAATTTTCGGGTT
TATTACAGGGACAGCAGAGATCCACTTTGGAAAGGACCAGCAAAGCTTCTCTGGAAAGGTGAAGGGGCAGTAGTAATACA
A------GATAATAGTGACATAAAAGTAGTGCCAAGAAGAAAAGCAAAGATCATTAGGGATTATGGAAAACAGATGGCAG
GTGATGATTGTGTGGCAAGTAGACAGGATGAGGATTAG
>D86068/B/FR/1983/MCK1_LAI_IIIB
TTTTTAGATGGAATAGATAAGGCCCAAGATGAACATGAGAAATATCACAGTAATTGGAGAGCAATGGCTAGTGATTTTAA
CCTGCCACCTGTAGTAGCAAAAGAAATAGTAGCCAGCTGTGATAAATGTCAGCTAAAAGGAGAAGCCATGCATGGACAAG
TAGACTGTAGTCCAGGAATATGGCAACTAGATTGTACACATTTAGAAGGAAAAGTTATCCTGGTAGCAGTTCATGTAGCC
AGTGGATATATAGAAGCAGAAGTTATTCCAGCAGAAACAGGGCAGGAAACAGCATATTTTCTTTTAAAATTAGCAGGAAG
ATGGCCAGTAAAAACAATACATACAGACAATGGCAGCAATTTCACCAGTACTACGGTTAAGGCCGCCTGTTGGTGGGCGG
GGATCAAGCAGGAATTTGGAATTCCCTACAATCCTCAAAGTCAAGGAGTAGTAGAATCTATGAATAAAGAATTAAAGAAA
ATTATAGGACAGGTAAGAGATCAGGCTGAACATCTTAAGACAGCAGTACAAATGGCAGTATTCATCCACAATTTTAAAAG
AAAAAGGGGGATTGGGGGGTACAGTGCAGGGGAAAGAATAGTAGACATAATAGCAACAGACATACAA-------------
--------------------------------ACTAAAGAATTACAAAAACAAATTACAAAAATTCAAAATTTTCGGGTT
TATTACAGGGACAGCAGAAATCCACTTTGGAAAGGACCAGCAAAGCTCCTCTGGAAAGGTGAAGGGGCAGTAGTAATACA
A------GATAATAGTGACATAAAAGTAGTGCCAAGAAGAAAAGCAAAGATCATTAGGGATTATGGAAAACAGATGGCAG
GTGATGATTGTGTGGCAAGTAGACAGGATGAGGATTAG
>D86069/B/FR/1983/PM213_LAI_IIIB
TTTTTAGATGGAATAGATAAGGCCCAAGATGAACATGAGAAATATCACAGTAATTGGAGAGCAATGGCTAGTGATTTTAA
CCTGCCACCTGTAGTAGCAAAAGAAATAGTAGCCAGCTGTGATAAATGTCAGCTAAAAGGAGAAGCCATGCATGGACAAG
TAGACTGTAGTCCAGGAATATGGCAACTAGATTGTACACATTTAGAAGGAAAAGTTATCCTGGTAGCAGTTCATGTAGCC
AGTGGATATATAGAAGCAGAAGTTATTCCAGCAGAAACAGGGCAGGAAACAGCATACTTTCTCTTAAAATTAGCAGGAAG
ATGGCCAGTAAAAACAATACATAGAGACAATGGCAGCAATTTCACCAGTACTACGGTTAAGGCCGCCTGTTGGTGGGCGG
GAATCAAGCAGGAATTTGGAATTCCCTACAATCCCCAAAGTCAAGGAGTAGTAGAATCTATGAATAAAGAATTAAAGAAA
ATTATAGGACAGGTAAGAGATCAGGCTGAACATCTTAAGACAGCAGTACAAATGGCAGTATTCATCCACAATTTTAAAAG
AAAAGGGGGGATTGGGGGGTACAGTGCAGGGGAAAGAATAGTAGACATAATAGCAACAGACATACAA-------------
--------------------------------ACTAAAGAATTACAAAAACAAATTACAAAAATTCAAAATTTTCGGGTT
TATTACAGGGACAGCAGAGATCCACTTTGGAAAGGACCAGCAAAGCTCCTCTGGAAAGGTGAAGGGGCAGTAGTAATACA
A------GATAATAGTGACATAAAAGTAGTGCCAAGAAGAAAAGCAAAGATCATTAGGGATTATGGAAAACAGATGGCAG
GTGATGATTGTGTGGCAAGTAGACAGGATGAGGATTAG
>DD153311/B/FR/1985/pNL43-patent
TTTTTAGATGGAATAGATAAGGCCCAAGAAGAACATGAGAAATATCACAGTAATTGGAGAGCAATGGCTAGTGATTTTAA
CCTACCACCTGTAGTAGCAAAAGAAATAGTAGCCAGCTGTGATAAATGTCAGCTAAAAGGGGAAGCCATGCATGGACAAG
TAGACTGTAGCCCAGGAATATGGCAGCTAGATTGTACACATTTAGAAGGAAAAGTTATCTTGGTAGCAGTTCATGTAGCC
AGTGGATATATAGAAGCAGAAGTAATTCCAGCAGAGACAGGGCAAGAAACAGCATACTTCCTCTTAAAATTAGCAGGAAG
ATGGCCAGTAAAAACAGTACATACAGACAATGGCAGCAATTTCACCAGTACTACAGTTAAGGCCGCCTGTTGGTGGGCGG
GGATCAAGCAGGAATTTGGCATTCCCTACAATCCCCAAAGTCAAGGAGTAATAGAATCTATGAATAAAGAATTAAAGAAA
ATTATAGGACAGGTAAGAGATCAGGCTGAACATCTTAAGACAGCAGTACAAATGGCAGTATTCATCCACAATTTTAAAAG
AAAAGGGGGGATTGGGGGGTACAGTGCAGGGGAAAGAATAGTAGACATAATAGCAACAGACATACAA-------------
--------------------------------ACTAAAGAATTACAAAAACAAATTACAAAAATTCAAAATTTTCGGGTT
TATTACAGGGACAGCAGAGATCCAGTTTGGAAAGGACCAGCAAAGCTCCTCTGGAAAGGTGAAGGGGCAGTAGTAATACA
A------GATAATAGTGACATAAAAGTAGTGCCAAGAAGAAAAGCAAAGATCATCAGGGATTATGGAAAACAGATGGCAG
GTGATGATTGTGTGGCAAGTAGACAGGATGAGGATTAA
>DD153312/B/FR/1985/pNL43-patent
TTTTTAGATGGAATAGATAAGGCCCAAGAAGAACATGAGAAATATCACAGTAATTGGAGAGCAATGGCTAGTGATTTTAA
CCTACCACCTGTAGTAGCAAAAGAAATAGTAGCCAGCTGTGATAAATGTCAGCTAAAAGGGGAAGCCATGCATGGACAAG
TAGACTGTAGCCCAGGAATATGGCAGCTAGATTGTACACATTTAGAAGGAAAAGTTATCTTGGTAGCAGTTCATGTAGCC
AGTGGATATATAGAAGCAGAAGTAATTCCAGCAGAGACAGGGCAAGAAACAGCATACTTCCTCTTAAAATTAGCAGGAAG
ATGGCCAGTAAAAACAGTACATACAGACAATGGCAGCAATTTCACCAGTACTACAGTTAAGGCCGCCTGTTGGTGGGCGG
GGATCAAGCAGGAATTTGGCATTCCCTACAATCCCCAAAGTCAAGGAGTAATAGAATCTATGAATAAAGAATTAAAGAAA
ATTATAGGACAGGTAAGAGATCAGGCTGAACATCTTAAGACAGCAGTACAAATGGCAGTATTCATCCACAATTTTAAAAG
AAAAGGGGGGATTGGGGGGTACAGTGCAGGGGAAAGAATAGTAGACATAATAGCAACAGACATACAA-------------
--------------------------------ACTAAAGAATTACAAAAACAAATTACAAAAATTCAAAATTTTCGGGTT
TATTACAGGGACAGCAGAGATCCAGTTTGGAAAGGACCAGCAAAGCTCCTCTGGAAAGGTGAAGGGGCAGTAGTAATACA
A------GATAATAGTGACATAAAAGTAGTGCCAAGAAGAAAAGCAAAGATCATCAGGGATTATGGAAAACAGATGGCAG
GTGATGATTGTGTGGCAAGTAGACAGGATGAGGATTAA
>DL260745/B/FR/1983/HXB2_patent
TTTTTAGATGGAATAGATAAGGCCCAAGATGAACATGAGAAATATCACAGTAATTGGAGAGCAATGGCTAGTGATTTTAA
CCTGCCACCTGTAGTAGCAAAAGAAATAGTAGCCAGCTGTGATAAATGTCAGCTAAAAGGAGAAGCCATGCATGGACAAG
TAGACTGTAGTCCAGGAATATGGCAACTAGATTGTACACATTTAGAAGGAAAAGTTATCCTGGTAGCAGTTCATGTAGCC
AGTGGATATATAGAAGCAGAAGTTATTCCAGCAGAAACAGGGCAGGAAACAGCATATTTTCTTTTAAAATTAGCAGGAAG
ATGGCCAGTAAAAACAATACATACTGACAATGGCAGCAATTTCACCGGTGCTACGGTTAGGGCCGCCTGTTGGTGGGCGG
GAATCAAGCAGGAATTTGGAATTCCCTACAATCCCCAAAGTCAAGGAGTAGTAGAATCTATGAATAAAGAATTAAAGAAA
ATTATAGGACAGGTAAGAGATCAGGCTGAACATCTTAAGACAGCAGTACAAATGGCAGTATTCATCCACAATTTTAAAAG
AAAAGGGGGGATTGGGGGGTACAGTGCAGGGGAAAGAATAGTAGACATAATAGCAACAGACATACAA-------------
--------------------------------ACTAAAGAATTACAAAAACAAATTACAAAAATTCAAAATTTTCGGGTT
TATTACAGGGACAGCAGAAATCCACTTTGGAAAGGACCAGCAAAGCTCCTCTGGAAAGGTGAAGGGGCAGTAGTAATACA
A------GATAATAGTGACATAAAAGTAGTGCCAAGAAGAAAAGCAAAGATCATTAGGGATTATGGAAAACAGATGGCAG
GTGATGATTGTGTGGCAAGTAGACAGGATGAGGATTAG
>DL464814/B/FR/1983/HXB2_patent
TTTTTAGATGGAATAGATAAGGCCCAAGATGAACATGAGAAATATCACAGTAATTGGAGAGCAATGGCTAGTGATTTTAA
CCTGCCACCTGTAGTAGCAAAAGAAATAGTAGCCAGCTGTGATAAATGTCAGCTAAAAGGAGAAGCCATGCATGGACAAG
TAGACTGTAGTCCAGGAATATGGCAACTAGATTGTACACATTTAGAAGGAAAAGTTATCCTGGTAGCAGTTCATGTAGCC
AGTGGATATATAGAAGCAGAAGTTATTCCAGCAGAAACAGGGCAGGAAACAGCATATTTTCTTTTAAAATTAGCAGGAAG
ATGGCCAGTAAAAACAATACATACTGACAATGGCAGCAATTTCACCGGTGCTACGGTTAGGGCCGCCTGTTGGTGGGCGG
GAATCAAGCAGGAATTTGGAATTCCCTACAATCCCCAAAGTCAAGGAGTAGTAGAATCTATGAATAAAGAATTAAAGAAA
ATTATAGGACAGGTAAGAGATCAGGCTGAACATCTTAAGACAGCAGTACAAATGGCAGTATTCATCCACAATTTTAAAAG
AAAAGGGGGGATTGGGGGGTACAGTGCAGGGGAAAGAATAGTAGACATAATAGCAACAGACATACAA-------------
--------------------------------ACTAAAGAATTACAAAAACAAATTACAAAAATTCAAAATTTTCGGGTT
TATTACAGGGACAGCAGAAATCCACTTTGGAAAGGACCAGCAAAGCTCCTCTGGAAAGGTGAAGGGGCAGTAGTAATACA
A------GATAATAGTGACATAAAAGTAGTGCCAAGAAGAAAAGCAAAGATCATTAGGGATTATGGAAAACAGATGGCAG
GTGATGATTGTGTGGCAAGTAGACAGGATGAGGATTAG
>DM111087/B/FR/1985/pNL43-patent
TTTTTAGATGGAATAGATAAGGCCCAAGAAGAACATGAGAAATATCACAGTAATTGGAGAGCAATGGCTAGTGATTTTAA
CCTACCACCTGTAGTAGCAAAAGAAATAGTAGCCAGCTGTGATAAATGTCAGCTAAAAGGGGAAGCCATGCATGGACAAG
TAGACTGTAGCCCAGGAATATGGCAGCTAGATTGTACACATTTAGAAGGAAAAGTTATCTTGGTAGCAGTTCATGTAGCC
AGTGGATATATAGAAGCAGAAGTAATTCCAGCAGAGACAGGGCAAGAAACAGCATACTTCCTCTTAAAATTAGCAGGAAG
ATGGCCAGTAAAAACAGTACATACAGACAATGGCAGCAATTTCACCAGTACTACAGTTAAGGCCGCCTGTTGGTGGGCGG
GGATCAAGCAGGAATTTGGCATTCCCTACAATCCCCAAAGTCAAGGAGTAATAGAATCTATGAATAAAGAATTAAAGAAA
ATTATAGGACAGGTAAGAGATCAGGCTGAACATCTTAAGACAGCAGTACAAATGGCAGTATTCATCCACAATTTTAAAAG
AAAAGGGGGGATTGGGGGGTACAGTGCAGGGGAAAGAATAGTAGACATAATAGCAACAGACATACAA-------------
--------------------------------ACTAAAGAATTACAAAAACAAATTACAAAAATTCAAAATTTTCGGGTT
TATTACAGGGACAGCAGAGATCCAGTTTGGAAAGGACCAGCAAAGCTCCTCTGGAAAGGTGAAGGGGCAGTAGTAATACA
A------GATAATAGTGACATAAAAGTAGTGCCAAGAAGAAAAGCAAAGATCATCAGGGATTATGGAAAACAGATGGCAG
GTGATGATTGTGTGGCAAGTAGACAGGATGAGGATTAA
>DQ007901/B/CN/2002/02HNsmx2
TTTTTAGATGGAATAGATAAGGCCCAAGAAGAACATGAGAAATATCACAGTAACTGGAGAGCAATGGCTAGTGATTTTAA
CCTACCACCTGTGGTAGCAAAAGAAATAGTAGCCAGCTGTGATAAATGTCAGCTAAAAGGAGAAGCCATGCATGGACAAG
TAGACTGTAGCCCAGGAATATGGCAACTAGATTGTACACA--------------------TGGTAGCAGTTCATGTAGCC
AGTGGATATATAGAAGCAGAAATTATTCCAACAGAGACAGGGCAGGAAACAGCATACTTTATCCTAAAATTAGCAGGAAG
ATGGCCAGTGAAAACAATACATACAGACAATGGCAGAAATTTTACCAGTAATTCAGTTAAGGCCGCCTGTTGGTGGGCGG
GGATCAAGCAGGAATTTGGCATTCCCTACAATCCCCAAAGTCAAGGAGTAGTAGAATCTATGAATAATGAATTAAAGAAA
ATTATAGGACAGGTAAGAGATCAAGCTGAACATCTTAAGACAGCAGTACAAATGGCAGTATTCATCCACAATTTTAAAAG
AAAAGGGGGGATTGGGGGGTACAGTGCAGGGGAAAGAATAGTAGACATAATAGCAACAGACATACAA-------------
--------------------------------ACTAGAGAATTACAAAAACAAATTACAAAAATTCAAAATTTTCGGGTT
TATTACAGGGACAGCAGAGATCCACTTTGGAAAGGACCAGCAAAGCTCCTTTGGAAAGGTGAAGGGGCAGTAGTAATACA
A------GATAATAGTGACATAAAAGTAGTGCCAAGAAGAAAAGCAAAGATCATTAGGGACTATGGAAAACAGATGGCAG
GTGATGATTGTGTGGCAAGTAGACAGGATGAGGATTAG
>DQ127534/B/US/-/AC_04_0_Days_Consen_fa
TTTTTGGATGGAATAGATAAAGCTCAAGAAGAACATGAAAAATATCACAATAATTGGAGAGCAATGGCTAGTGATTTTAA
CCTGCCACCTGTAGTAGCAAAAGAAATAGTAGCCAGCTGTGATAAATGTCAGCTAAAAGGAGAAGCCATGCATGGACAAG
TAGATTGTAGTCCAGGAATATGGCAACTAGATTGCACACATTTAGAAGGAAAGATTATCCTGGTAGCAGTTCATGTAGCC
AGTGGCTATATAGAAGCAGAAGTTATTCCAGCAGAGACAGGGCAGGAAACAGCATACTTCCTCTTAAAATTAGCAGGAAG
ATGGCCAGTAAAAGTAATACATACAGACAATGGCGGCAATTTCATCAGTAATGCAGTTAAGGCTGCCTGTTGGTGGGCGG
GGATCAAGCAGGAATTTGGCATCCCCTACAATCCCCAAAGTCAAGGAGTAGTAGAATCTATGAATAAAGAATTAAAGAAA
ATTATAGGACAGGTAAGAGATCAGGCTGAACATCTTAAGACAGCAGTACAAATGGCAGTATTCGTCCACAATTTTAAAAG
AAAAGGGGGGATTGGGGGGTACAGTGCAGGGGAAAGAATAATAGACATAATAGCAACAGACATACAA-------------
--------------------------------ACTAAAGAATTACAAAAACAAATTACAAAAATTCAAAATTTTCGGGTT
TATTACAGGGACAGCAGAGATCCCCTTTGGAAAGGACCAGCAAAACTTCTCTGGAAAGGTGAAGGGGCAGTAGTAATACA
A------GACAATAGTGACATAAAAGTAGTGCCAAGAAGAAAAGTAAAAATCATCAGGGATTATGGAAAACAGATGGCAG
GTGATGATTGTGTGGCAAGTAGACAGGATGAGGATTAG
>DQ127535/B/US/-/AC_04_1650_Days_Seq1_fa
TTTTTGGATGGAATAGATAAAGCTCAAGAAGAACATGAAAAATATCACAATAATTGGAGAGCAATGGCTAGTGATTTTAA
CCTGCCACCTGTAGTAGCAAAAGAAATAGTAGCCAGCTGTGATAAATGTCAGCTAAAAGGAGAAGCCATGCATGGACAAG
TAGATTGTAGTCCAGGAATATGGCAACTAGATTGCACACATTTAGAAGGAAAGATTATCCTGGTAGCAGTTCATGTAGCC
AGTGGCTATATAGAAGCAGAAGTTATTCCAGCAGAGACAGGGCAGGAAACAGCATACTTCCTCTTAAAATTAGCAGGAAG
ATGGCCAGTAAAAGTAATACATACAGACAATGGCGGCAATTTCATCAGTAATGCAGTTAAGGCTGCCTGTTGGTGGGCGG
GGATCAAGCAGGAATTTGGCATCCCCTACAATCCCCAAAGTCAAGGAGTAGTAGAATCTATGAATAAAGAATTAAAGAAA
ATTATAGGACAGGTAAGAGATCAGGCTGAACATCTTAAGACAGCAGTACAAATGGCAGTATTCGTCCACAATTTTAAAAG
AAAAGGGGGGATTGGGGGGTACAGTGCAGGGGAAAGAATAATAGACATAATAGCAACAGACATACAA-------------
--------------------------------ACTAAAGAATTACAAAAACAAATTACAAAAATTCAAAATTTTCGGGTT
TATTACAGGGACAGCAGAGATCCCCTTTGGAAAGGACCAGCAAAACTTCTCTGGAAAGGTGAAGGGGCAGTAGTAATACA
A------GACAATAGTGACATAAAAGTAGTGCCAAGAAGAAAAGTAAAAATCATCAGGGATTATGGAAAACAGATGGCAG
GTGATGATTGTGTGGCAAGTAGACAGGATGAGGATTAG
>DQ127536/B/US/-/AC_04_1650_Days_Seq2_fa
TTTTTGGATGGAATAGATAAAGCTCAAGAAGAACATGAAAAATATCACAATAATTGGAGAGCAATGGCTAGTGATTTTAA
CCTGCCACCTGTAGTAGCAAAAGAAATAGTAGCCAGCTGTGATAAATGTCAGCTAAAAGGAGAAGCCATGCATGGACAAG
TAGATTGTAGTCCAGGAATATGGCAACTAGATTGCACACATTTAGAAGGAAAGATTATCCTGGTAGCAGTTCATGTAGCC
AGTGGCTATATAGAAGCAGAAGTTATTCCAGCAGAGACAGGGCAGGAAACAGCATACTTCCTCTTAAAATTAGCAGGAAG
ATGGCCAGTAAAAGTAATACATACAGACAATGGCGGCAATTTCATCAGTAATGCAGTTAAGGCTGCCTGTTGGTGGGCGG
GGATCAAGCAGGAATTTGGCATCCCCTACAATCCCCAAAGTCAAGGAGTAGTAGAATCTATGAATAAAGAATTAAAGAAA
ATTATAGGACAGGTAAGAGATCAGGCTGAACATCTTAAGACAGCAGTACAAATGGCAGTATTCGTCCACAATTTTAAAAG
AAAAGGGGGGATTGGGGGGTACAGTGCAGGGGAAAGAATAATAGACATAATAGCAACAGACATACAA-------------
--------------------------------ACTAAAGAATTACAAAAACAAATTACAAAAATTCAAAATTTTCGGGTT
TATTACAGGGACAGCAGAGATCCCCTTTGGAAAGGACCAGCAAAACTTCTCTGGAAAGGTGAAGGGGCAGTAGTAATACA
A------GACAATAGTGACATAAAAGTAGTGCCAAGAAGAAAAGTAAAAATCATCAGGGATTATGGAAAACAGATGGCAG
GTGATGATTGTGTGGCAAGTAGACAGGATGAGGATTAG
>DQ127537/B/US/-/AC_16_0_Days_Consen_fa
TTTTTAGATGGAATAGATAAGGCCCAAGAAGAACATGAAAAATATCACAGTAATTGGAGAGCAATGGCTAGTGATTTTAA
CCTGCCACCTATAGTAGCAAAAGAAATAGTAGCCAGCTGTGACAAATGTCAGCTAAAAGGAGAAGCCATGCATGGACAAG
TAGACTGTAGTCCAGGAATATGGCAACTAGATTGTACACATTTAGAAGGAAAAGTTATCCTGGTAGCAGTTCATGTAGCC
AGTGGATATATAGAAGCAGAAGTAATTCCAGCAGAGACAGGGCAAGAAACAGCATACTTTCTCTTAAAATTAGCAGGAAG
GTGGCCAGTAAAAACAATACATACAGACAATGGCAGCAATTTCACCAGCACTACAGTTAAGGCCGCCTGCTGGTGGGCGG
GGATCAAGCAGGAATTTGGCATTCCCTACAATCCCCAAAGTCAAGGAGTAGTAGAATCTATGAATAAAGAATTAAAGAAA
ATTATAGGACAGGTAAGAGATCAGGCTGAACATCTTAAGACAGCAGTACAAATGGCAGTATTCATCCACAATTTTAAAAG
AAAAGGGGGGATTGGGGGGTACAGTGCAGGGGAAAGAATAATAGACATAATAGCAACAGACATACAA-------------
--------------------------------ACTAAAGAATTACAAAAACAAATTACAAAAATTCAAAATTTTCGGGTT
TATTTCAGGGACAGCAGAGATCCACTTTGGAAAGGACCAGCAAAGCTTCTCTGGAAAGGTGAAGGGGCAGTAGTAATACA
A------GATAATAGTGACATAAAAGTAGTGCCAAGAAGAAAAGTAAAGATCATTAGGGATTATGGAAAACAGATGGCAG
GTGATGATTGTGTGGCAAGTAGACAGGATGAGGATTAG
>DQ127538/B/US/-/AC_16_1934_Days_Seq1_fa
TTTTTAGATGGAATAGATAAGGCCCAAGCAGAACATGAAAAATATCACAGTAATTGGAGAGCAATGGCTAGTGATTTTAA
CCTGCCACCTATAGTAGCAAAAGAAATAGTAGCCAGCTGTGACAAATGTCAGCTAAAAGGAGAAGCCATGCATGGACAAG
TAGACTGTAGTCCAGGAATATGGCAGCTAGATTGTACACATTTAGAAGGAAAAGTTATCCTGGTAGCAGTTCATGTAGCC
AGCGGATATATAGAAGCAGAAGTAATTCCAGCAGAGACAGGGCAAGAAACAGCATACTTTCTCTTAAAATTAGCAGGAAG
GTGGCCAGTAAAAACAATACATACAGACAATGGCAGCAATTTCACCAGCACTACAGTTAAGGCCGCCTGCTGGTGGGCGG
GGATCAAGCAGGAATTTGGCATTCCCTACAATCCCCAAAGTCAAGGAGTAGTAGAATCTATGAATAAAGAATTAAAGAAA
ATTATAGGACAGGTAAGAGATCAGGCTGAACATCTTAAGACAGCAGTACAAATGGCAGTATTCATCCACAATTTTAAAAG
AAAAGGGGGGATTGGGGGGTACAGTGCAGGGGAAAGAATAATAGACATAATAGCAACAGACATACAA-------------
--------------------------------ACTAAAGAATTACAAAAACAAATTACAAAAATTCAAAATTTTCGGGTT
TATTTCAGGGACAGCAGAGATCCACTTTGGAAAGGACCAGCAAAGCTTCTCTGGAAAGGTGAAGGGGCAGTAGTAATACA
A------GATAATAGTGACATAAAAGTAGTGCCAAGAAGAAAAGTAAAGATCATTAGGGATTATGGAAAACAGATGGCAG
GTGATGATTGTGTGGCAAGTAGACAGGATGAGGATTAG
>DQ127539/B/US/-/AC_16_1934_Days_Seq2_fa
TTTTTAGATGGAATAGATAAGGCCCAAGCAGAACATGAAAAATATCACAGTAATTGGAGAGCAATGGCTAGTGATTTTAA
CCTGCCACCTATAGTAGCAAAAGAAATAGTAGCCAGCTGTGACAAATGTCAGCTAAAAGGAGAAGCCATGCATGGACAAG
TAGACTGTAGTCCAGGAATATGGCAGCTAGATTGTACACATTTAGAAGGAAAAGTTATCCTGGTAGCAGTTCATGTAGCC
AGCGGATATATAGAAGCAGAAGTAATTCCAGCAGAGACAGGGCAAGAAACAGCATACTTTCTCTTAAAATTAGCAGGAAG
GTGGCCAGTAAAAACAATACATACAGACAATGGCAGCAATTTCACCAGCACTACAGTTAAGGCCGCCTGCTGGTGGGCGG
GGATCAAGCAGGAATTTGGCATTCCCTACAATCCCCAAAGTCAAGGAGTAGTAGAATCTATGAATAAAGAATTAAAGAAA
ATTATAGGACAGGTAAGAGATCAGGCTGAACATCTTAAGACAGCAGTACAAATGGCAGTATTCATCCACAATTTTAAAAG
AAAAGGGGGGATTGGGGGGTACAGTGCAGGGGAAAGAATAATAGACATAATAGCAACAGACATACAA-------------
--------------------------------ACTAAAGAATTACAAAAACAAATTACAAAAATTCAAAATTTTCGGGTT
TATTTCAGGGACAGCAGAGATCCACTTTGGAAAGGACCAGCAAAGCTTCTCTGGAAAGGTGAAGGGGCAGTAGTAATACA
A------GATAATAGTGACATAAAAGTAGTGCCAAGAAGAAAAGTAAAGATCATTAGGGATTATGGAAAACAGATGGCAG
GTGATGATTGTGTGGCAAGTAGACAGGATGAGGATTAG
>DQ127548/B/US/-/AC_59_41_Days_Seq1_fa
TTTTTAGATGGAATAGATAAGGCCCAAGAAGACCATGAGAAATATCACAGTAATTGGAGAGCAATGGCTAGTGATTTTAA
CCTGCCACCTATAGTAGCAAAAGAAATAGTAGCCAGCTGTGATAAATGCCAGCTAAAAGGGGAAGCCATGCATGGGCAAG
TAGACTGTAGTCCAGGAATATGGCAATTGGATTGTACACATTTAGAAGGAAAGATTGTCCTGGTAGCAGTTCATGTAGCC
AGTGGATATATAGAAGCAGAAGTTATTCCAGCAGAAACAGGGCAAGAAACAGCATACTTCATCTTAAAATTGGCAGGAAG
ATGGCCAGTAAAAACAATACATACAGACAATGGCCCCAATTTCATCAGTACTACGGTTAAGGCCGCCTGTTGGTGGGCGG
GAATCAAGCAGGAATTTGGCATACCCTACAATCCCCAAAGTCAAGGAGTAGTGGAATCTATGAATAAAGAATTAAAGAAA
ATTATAGGACAGGTAAGAGATCAGGCTGAACATCTTAAGACAGCAGTACAAATGGCAGTATTCATCCACAATTTTAAAAG
AAAAGGGGGGATTGGGGGGTACACTGCAGGGGAAAGAATAGTAGACATAATAGCAACAGACATACAA-------------
--------------------------------ACTAAGGAATTACAAAAACAAATTACAAAAATTCAAAATTTTCGGGTT
TATTTCAGGGACAACAGAGATCCACTTTGGAAAGGACCAGCAAAGCTCCTCTGGAAAGGTGAAGGGGCAGTAGTGATACA
G------GATAATAATGAGATAAAAGTAGTGCCAAGAAGAAAAGCAAAGATCATTAGAGATTATGGAAAACAGATGGCAG
GTGATGATTGTGTGGCAAGTGGACAGGATGAGGATTAG
>DQ127549/B/US/-/AC_59_41_Days_Seq2_fa
TTTTTAGATGGAATAGATAAGGCCCAAGAAGACCATGAGAAATATCACAGTAATTGGAGAGCAATGGCTAGTGATTTTAA
CCTGCCACCTATAGTAGCAAAAGAAATAGTAGCCAGCTGTGATAAATGCCAGCTAAAAGGGGAAGCCATGCATGGGCAAG
TAGACTGTAGTCCAGGAATATGGCAATTGGATTGTACACATTTAGAAGGAAAGATTGTCCTGGTAGCAGTTCATGTAGCC
AGTGGATATATAGAAGCAGAAGTTATTCCAGCAGAAACAGGGCAAGAAACAGCATACTTCATCTTAAAATTGGCAGGAAG
ATGGCCAGTAAAAACAATACATACAGACAATGGCCCCAATTTCATCAGTACTACGGTTAAGGCCGCCTGTTGGTGGGCGG
GAATCAAGCAGGAATTTGGCATACCCTACAATCCCCAAAGTCAAGGAGTAGTGGAATCTATGAATAAAGAATTAAAGAAA
ATTATAGGACAGGTAAGAGATCAGGCTGAACATCTTAAGACAGCAGTACAAATGGCAGTATTCATCCACAATTTTAAAAG
AAAAGGGGGGATTGGGGGGTACACTGCAGGGGAAAGAATAGTAGACATAATAGCAACAGACATACAA-------------
--------------------------------ACTAAGGAATTACAAAAACAAATTACAAAAATTCAAAATTTTCGGGTT
TATTTCAGGGACAACAGAGATCCACTTTGGAAAGGACCAGCAAAGCTCCTCTGGAAAGGTGAAGGGGCAGTAGTGATACA
G------GATAATAATGAGATAAAAGTAGTGCCAAGAAGAAAAGCAAAGATCATTAGAGATTATGGAAAACAGATGGCAG
GTGATGATTGTGTGGCAAGTGGACAGGATGAGGATTAG
>DQ127550/B/US/-/AC_59_111_Days_Seq1_fa
TTTTTAGATGGAATAGATAAGGCCCAAGAAGACCATGAGAAATATCACAGTAATTGGAGAGCAATGGCTAGTGATTTTAA
CCTGCCACCTATAGTAGCAAAAGAAATAGTAGCCAGCTGTGATAAATGCCAGCTAAAAGGGGAAGCCATGCATGGGCAAG
TAGACTGTAGTCCAGGAATATGGCAATTGGATTGTACACATTTAGAAGGAAAGATTGTCCTGGTAGCAGTTCATGTAGCC
AGTGGATATATAGAAGCAGAAGTTATTCCAGCAGAAACAGGGCAAGAAACAGCATACTTCATCTTAAAATTGGCAGGAAG
ATGGCCAGTAAAAACAATACATACAGACAATGGCCCCAATTTCATCAGTACTACGGTTAAGGCCGCCTGTTGGTGGGCGG
GAATCAAGCAGGAATTTGGCATACCCTACAATCCCCAAAGTCAAGGAGTAGTGGAATCTATGAATAAAGAATTAAAGAAA
ATTATAGGACAGGTAAGAGATCAGGCTGAACATCTTAAGACAGCAGTACAAATGGCAGTATTCATCCACAATTTTAAAAG
AAAAGGGGGGATTGGGGGGTACACTGCAGGGGAAAGAATAGTAGACATAATAGCAACAGACATACAA-------------
--------------------------------ACTAAAGAATTACAAAAACAAATTACAAAAATTCAAAATTTTCGGGTT
TATTTCAGGGACAACAGAGATCCACTTTGGAAAGGACCAGCAAAGCTCCTCTGGAAAGGTGAAGGGGCAGTAGTGATACA
G------GATAATAATGAGATAAAAGTAGTGCCAAGAAGAAAAGCAAAGATCATTAGAGATTATGGAAAACAGATGGCAG
GTGATGATTGTGTGGCAAGTGGACAGGATGAGGATTAG
>DQ127551/B/US/-/AC_59_111_Days_Seq2_fa
TTTTTAGATGGAATAGATAAGGCCCAAGAAGACCATGAGAAATATCACAGTAATTGGAGAGCAATGGCTAGTGATTTTAA
CCTGCCACCTATAGTAGCAAAAGAAATAGTAGCCAGCTGTGATAAATGCCAGCTAAAAGGGGAAGCCATGCATGGGCAAG
TAGACTGTAGTCCAGGAATATGGCAATTGGATTGTACACATTTAGAAGGAAAGATTGTCCTGGTAGCAGTTCATGTAGCC
AGTGGATATATAGAAGCAGAAGTTATTCCAGCAGAAACAGGGCAAGAAACAGCATACTTCATCTTAAAATTGGCAGGAAG
ATGGCCAGTAAAAACAATACATACAGACAATGGCCCCAATTTCATCAGTACTACGGTTAAGGCCGCCTGTTGGTGGGCGG
GAATCAAGCAGGAATTTGGCATACCCTACAATCCCCAAAGTCAAGGAGTAGTGGAATCTATGAATAAAGAATTAAAGAAA
ATTATAGGACAGGTAAGAGATCAGGCTGAACATCTTAAGACAGCAGTACAAATGGCAGTATTCATCCACAATTTTAAAAG
AAAAGGGGGGATTGGGGGGTACACTGCAGGGGAAAGAATAGTAGACATAATAGCAACAGACATACAA-------------
--------------------------------ACTAAAGAATTACAAAAACAAATTACAAAAATTCAAAATTTTCGGGTT
TATTTCAGGGACAACAGAGATCCACTTTGGAAAGGACCAGCAAAGCTCCTCTGGAAAGGTGAAGGGGCAGTAGTGATACA
G------GATAATAATGAGATAAAAGTAGTGCCAAGAAGAAAAGCAAAGATCATTAGAGATTATGGAAAACAGATGGCAG
GTGATGATTGTGTGGCAAGTGGACAGGATGAGGATTAG
>DQ207940/B/GE/2003/03GEMZ004
TTTTTGGATGGAATAGAAAAGGCCCAAGAAGAACATGACAAATATCACAGTAATTGGAGAGCAATGGCTAGTGATTTTAA
CCTGCCACCAGTAGTAGCAAAAGAAATAGTAGCCAGCTGTGATAAATGTCAGCTAAAAGGAGAAGCCATGCATGGACAAG
TAGACTGTAGTCCAGGAATATGGCAATTAGATTGTACACATTTAGAAGGAAAAATTGTCCTAGTAGCAGTTCATGTAGCC
AGTGGATATATAGAAGCAGAAGTTATTCCAGCAGAAACAGGGCAGGAAACAGCATACTTTATCTTAAAATTAGCAGGAAG
ATGGCCAGTAAAAATAATACATACAGACAATGGCAGCAATTTCACCAGTGCTGTGGTCAAGGCCGCCTGTTGGTGGGCAG
GGATCAAGCAGGAATTTGGCATTCCCTACAATCCCCAAAGTCAAGGAGTAGTGGAAACTATGAATAAAGAATTAAAGAAA
ATCATAGGACAGGTAAGAGATCAGGCTGAACATCTTAAGACAGCAGTACAAATGGCAGTATTCATCCACAATTTTAAAAG
AAAAGGGGGGATTGGGGGATACAGTGCAGGGGAAAGAATAGTAGACATAATAGCAACAGACATACAA-------------
--------------------------------ACTAAAGAATTACAAAAACACATTACAAAAATTCAAAATTTTCGGGTT
TATTACAGGGACAGCAGAGATCCACTTTGGAAAGGACCAGCAAAACTTCTCTGGAAAGGTGAAGGGGCAGTAGTAATACA
A------GATAATAGTGACATAAAAGTAGTGCCAAGAAGAAAAGCAAAGATCATTAGGGATTATGGAAAACAGATGGCAG
GTGATGATTGTGTGGCAAGTAGACAGGATGAGGATTAG
>DQ207942/B/GE/2003/03GEMZ010
TTTTTAGATGGAATAGATAAAGCCCAAGAAGAGCATGAAAAATATCACAGTAATTGGAGAGCACTGGCTAGTGATTTTAA
CCTGCCACCTGTGGTAGCAAAAGAAATAATAGCCTGCTGTGATAAATGTCAGATAAAAGGAGAAGCCATGCATGGACAAG
TAGACTGTAGTCCAGGAATATGGCAGCTAGATTGTACACATTTAGAAGGAAAAATTATCTTGGTAGCAGTTCATGTAGCC
AGTGGATATATAGAAGCAGAAGTTATTCCAGCAGAGACAGGGCAAGAAACAGCATACTTTCTCTTAAAACTAGCAGGAAG
GTGGCCAGTAAAAGTAATACATACAGACAATGGCAGCAATTTCACCAGTAATGCGCTTAAAGCCGCCTGTTGGTGGGCGG
GGATCAAGCAGGAATTTGGTATTCCCTACAATCCCCAAAGTCAAGGGGTAGTAGAATCCATGAATAAAGAATTAAAGAAA
ATTATAGCACAGGTAAGAGATCAGGCTGAACATCTTAAAACAGCAGTACAAATGGCAGTATTCATCCACAATTTTAAAAG
AAAAGGGGGGATTGGGGGGTACAGTGCAGGGGAAAGAATAGTAGATATAATAGCAACAGATATACAA-------------
--------------------------------ACTAAAGAACTACAAAAACAAATTACAAAACTTCAAAATTTTCGGGTT
TATTTCAGGGACAGCAGAGATCCACTTTGGAAAGGACCAGCAAAGCTGCTCTGGAAAGGTGAAGGGGCAGTAGTAATACA
A------GATAATAGTGACATAAAAGTAGTGCCAAGAAGAAAAGCAAAGATCATTAGGGACTATGGAAAACAGATGGCAG
GTGATGATTGTGTGGCAAGTAGACAGGATGAGGATTAA
>DQ295192/B/KR/2004/04LSK7
TTTTTAGATGGAATAGATAAAGCCCAAGAAGAGCATGAAAAATATCACAGTAATTGGAGAGCAATGGCTAGTGATTTTAA
CCTGCCACCTATAGTAGCAAAAGAAATAGTAGCCAGCTGTGATAAATGTCAGCTAAAAGGGGAAGCCATGCATGGACAGG
TAGACTGTAGTCCAGGAATATGGCAGCTAGACTGTACACATTTAGAAGGAAAAATTATCCTGGTAGCAGTTCATGTAGCC
AGTGGATATATAGAAGCAGAAGTTATCCCAGCAGAGACAGGGCAGGAAACAGCATACTTTCTCTTAAAGTTAGCAGGAAG
ATGGCCAGTAAAAACCATCCATACAGACAATGGCAGCAATTTCACCAGTAATACAGTTAAGGCTGCCTGTTGGTGGGCGG
GGATCAAGCAGGAATTTGGTATTCCCTACAATCCCCAAAGTCAAGGAGTAGTAGAATCTATGAATAAAGAATTAAAGAAA
ATTATAGGGCAAGTAAGAGATCAGGCTGAACATCTTAAGACAGCAGTACAAATGGCAGTATTCATCCACAATTTTAAAAG
AAAAGGGGGGATTGGGGAGTACAGTGCAGGGGGAAGAATAGTAGACATAATAGCATCAGACATACAA-------------
--------------------------------ACCAAAGAACTACAAAAACAAATTACAAAAATTCAAAATTTTCGGGTT
TATTACAGGGACAGCAGAGATCCACTTTGGAAAGGACCAGCAAAGCTTCTCTGGAAAGGTGAAGGGGCAGTAGTAATACA
A------GATAATAGTGACATAAAAGTAGTGCCAAGGAGAAAAGCAAAGATCATTAGGGATTATGGAAAACAGATGGCAG
GTGATGATTGTGTGGCAAGTAGACAGGATGAGAATTAA
>DQ295193/B/KR/2004/04KMH5
TTTTTAGATGGAATAGATAAGGCCCAAGAAGAGCATGAAAAATATCACAGTAATTGGAGAGCAATGGCTAGTGATTTTAA
CCTGCCACCTATAGTAGCAAAAGAAATAGTAGCCAGCTGTGATAAATGTCAGCTAAAAGGAGAAGCCATGCATGGGCAAG
TAGACTGTAGTCCAGGAATATGGCAGCTAGATTGTACACATTTAGAAGGAAAAATTATCATAGTAGCAGTTCATGTAGCC
AGTGGATATATAGAAGCAGAAGTTATTCCAGCAGAAACAGGGCAAGAAACAGCATACTTTCTCTTAAAATTAGCAGGAAG
ATGGCCAGTAAAAACAATACATACAGACAATGGCAGCAATTTCACCAGTAATACAGTTAAAGCCGCCTGTTGGTGGGCAG
GGATCAAGCAGGAATTTGGCATTCCCTACAATCCCCAAAGTCAAGGAGTAGTAGAATCTATGAATAAAGAATTAAAGAAA
ATTATAGGACAGGTAAGAGATCAGGCTGAACATCTTAAGACAGCAGTACAAATGGCAGTATTCATCCACAATTTTAAGAG
AAAAGGGGGGATTGGGGGGTACAGTGCAGGGGAAAGAATAGTAGACATAATAGCAACAGACATACAA-------------
--------------------------------ACCAAAGAACTACAAAAACAAATTACAAAAATTCAAAATTTCCGGGTT
TATTACAGGGACAGCAGAGATCCACTTTGGAAAGGACCAGCAAAGCTTCTCTGGAAAGGTGAAGGGGCAGTAGTAATACA
A------GATAATAGTGACATAAAAGTAGTGCCAAGAAGAAAAGTAAAGATCATTAGGGATTATGGAAAACAGATGGCAG
GTGATGATTGTGTGGCAAGTAGACAGGATGAGGATTAG
>DQ295194/B/KR/2004/04WK7_HIV_1_wk
TTTTTAGATGGAATAGATAAGGCCCAAGAAGAGCATGAAAAATATCACAGTAATTGGAGAGCAATGGCTAGTGATTTTAA
CCTGCCACCTGTAGTAGCAAAAGAAATAGTAGCCTGCTGTGATAAATGTCAGCTAAAAGGAGAAGCCATGCATGGACAAG
TAGACTGTAGTCCAGGAATATGGCAGCTAGATTGTACACATTTAGAAGGAAAAATTATCCTGGTAGCAGTTCATGTAGCC
AGTGGATATATAGAAGCAGAAGTTATTCCAGCAGAGACAGGGCAGGAAACAGCATACTTTCTCTTAAAATTAGCAGGAAG
ATGGCCAGTAAAAACAATACATACAGACAATGGCAGCAATTTCACCAGTAATACGGTTAAGGCCGCTTGTTGGTGGGCAG
GGATCAAGCAGGAATTTGGCATTCCCTACAATCCCCAAAGTCAAGGAGTAGTAGAATCTATGAATAAAGAATTAAAGAAA
ATTATAGGACAGGTAAGAGATCAGGCGGAACATCTTAAGACAGCAGTACAAATGGCAGTATTCATCCACAATTTTAAAAG
AAAAGGGGGGATTGGGGGGTACAGTGCAGGGGAAAGAATAATAGATATAATAGCAACAGACATACAG-------------
--------------------------------ACCAAAGAACTACAAAAACAAATTACAAAAATTCAAAATTTTCGGGTT
TATTACAGGGACAGCAGAGATCCACTTTGGAAAGGACCAGCAAAGCTTCTCTGGAAAGGTGAAGGGGCAGTAGTGATACA
A------GATAATAGTGACATAAAAGTAGTGCCAAGAAGAAAAGCAAAGATCATTAGGGATTATGGAAAACAGATGGCAG
GTGATGATTGTGTGGCAAGTAGACAGGATGAGGATTAA
>DQ295196/B/KR/2004/04KYR8
TTTTTAGATGGAATAGATAAGGCCCAAGAAGAACATGAAAAATATCACAATAATTGGAGAGCAATGGCTAGTGATTTTAA
CCTGCCACCTATAGTAGCAAAAGAAATAGTGGCCAGCTGTGATAAATGTCAGCTAAAAGGAGAAGCCATGCATGGACAAG
TAGACTGTAGTCCAGGAATATGGCAGCTAGATTGTACACATTTAGAAGGAAAAGTTATCCTGGTAGCAGTTCATGTAGCC
AGTGGATATATAGAAGCAGAAGTTATTCCAGCAGAGACAGGGCAGGAAACAGCATACTTTATCTTAAAATTAGCAGGAAG
ATGGCCAGTAAAAACAATACATACAGACAATGGCAGCAACTTCACTAGTAATACGGTTAAGGCCGCCTGTTGGTGGGCGG
GGATCAAGCAGGAATTTGGCATTCCCTACAATCCCCAAAGTCAAGGAGTAGTAGAATCTATGAATAAAGAATTAAAGAAA
ATCATAGGACAGGTAAGAGATCAGGCTGAACATCTTAAGACAGCAGTACAAATGGCAGTATTCATCCACAATTTTAAAAG
AAAAGGGGGGATTGGGGGGTACAGTGCAGGGGAAAGAATAGTAGACATAATAGCAACAGACATACAA-------------
--------------------------------ACCAAAGAACTACAAAAACAAATTACAAAAATTCAAAATTTTCGGGTT
TATTACAGGGACAGCAGAGAGCCACTTTGGAAAGGACCAGCAAAGCTTCTCTGGAAAGGTGAAGGGGCAGTAGTAATACA
A------GATAATAGTGACATAAAAGTAGTGCCAAGAAGAAAAGTAAAGATCATTAGGGATTATGGAAAACAGATGGCAG
GTGATGATTGTGTGGCAAGTAGACAGGATGAGGATTAG
>DQ322223/B/CA/-/GOL016V01
TTTTTGGATGGAATAGATAAGGCCCAAGAAGACCATGAGAAATATCACAGTAATTGGAGAGCAATGGCTAGTGATTTTAA
TATACCACCTGTAGTAGCAAAAGAAATAATAGCCAGCTGTGATAAATGTCAACTAAAAGGAGAAGCCATACATGGACAAG
TAGACTGTAGTCCAGGAATATGGCAACTAGATTGTACACATTTAGAAGGAAAAGTTATCCTGGTAGCAGTTCATGTAGCC
AGTGGGTATATAGAAGCAGAAGTTATCCCAGCAGAGACAGGGCAGGAAACAGCATACTTTATCTTAAAATTAGCAGGAAG
ATGGCCAGTAAAAACAATACATACAGACAATGGAGGTAATTTCATCAGTACTACGGTTAAGGCCGCCTGTTGGTGGGCAG
GGATCCAGCAGGAATTTGGAATCCCCTACAATCCCCAAAGTCAAGGAGTAGTAGAATCTATGAATAAAGAATTAAAGAAG
ATTATAGGACAGGTAAGAGATCAAGCTGAACATCTTAAAACAGCAGTACAAATGGCAGTGTTCATCCACAATTTTAAAAG
AAAAGGGGGGATTGGGGGGTACAGTGCAGGGGAAAGAATAATAGACATAATAGCATCAGACATACAA-------------
--------------------------------ACTAAAGAATTACAAAAACAAATTACAAAAATTCAAAATTTTCGGGTT
TATTACAGGGACAGCAGAGACCCCCTTTGGAAAGGACCAGCAAAGCTTCTCTGGAAAGGTGAAGGGGCAGTAGTAATACA
A------GATAATAGTGAAATAAAAGTAGTACCAAGAAGAAAAGCAAAGATCATTAGGGATTATGGAAAACAGATGGCAG
GTGATGATTGTGTGGCAAGTGGACAGAATGAGGATTAA
>DQ322224/B/CA/-/GOL016V10
TTTTTGGATGGAATAGATAAGGCCCAAGAAGACCATGAGAAATATCACAGTAATTGGAGARCAATGGCTAGTGATTTTAA
TATACCACCTGTAGTAGCAAAAGAAATAATAGCCAGCTGTGATAAATGTCAACTAAAAGGAGAAGCCATACATGGACAAG
TAGACTGTAGTCCWGGAATATGGCAACTAGATTGTACACATTTAGAAGGAAAAGTTATCCTGGTAGCAGTTCATGTAGCC
AGTGGGTATATAGAAGCAGAAGTTATCCCAGCAGAGACAGGGCAGGAAACAGCATACTTTATCTTAAARTTAGCAGGAAG
ATGGCCAGTAAAAACAATACATACAGACAATGGAGGTAATTTCATCAGTACTAYGGTTAAGGCCGCCTGTTGGTGGGCAG
GGATCCAGCAGGAATTTGGAATTCCCTACAATCCCCAAAGTCAAGGAGTAGTAGAATCTATGAATAAAGAATTAAAGARG
ATTATAGGACAGGTAAGAGATCAAGCTGAACATCTTAAAACAGCAGTACAAATGGCAGTGTTCATCCACAATTTTAAAAG
AAAAGGGGGGATTGGGGGGTACAGTGCAGGGGAAAGAATAATAGACATAATAGCATCAGACATACAA-------------
--------------------------------ACYAAAGAATTACAAAAACAAATTACAAAAATTCAAAATTTTCGGGTT
TATTACAGGGACAGCAGAGACCCCCTTTGGAAAGGACCAGCAAAGCTTCTCTGGAAAGGTGAAGGGGCAGTAGTAATACA
A------GATAATAGTGAAATAAAAGTAGTACCAAGAAGAAAAGCAAAGATCATTAGGGATTATGGAAAACAGATGGCAG
GTGATGATTGTGTGGCAAGTGGACAGAATGAGGATTAA
>DQ322225/B/CA/-/HND_DRPI039V01
TTCTTGGACGGAATAGATAAGGCCCAAGAAGAACATGAGAAATATCATAGTAATTGGAGAGCAATGGCCAGTGAATTTAA
CCTACCACCTGTAGTAGCAAAGGAAATTGTAGCCAGCTGTGATAAATGTCAGCTAAAAGGAGAAGCCATGCATGGACAAG
TAGACTGTAGTCCAGGAATATGGCAACTAGATTGTACACATTTAGAAGGGAAAATTATCCTGGTAGCAGTTCATGTAGCC
AGTGGATATATAGAAGCAGAAGTTATTCCGGCAGAGACAGGGCAGGAAACAGCATACTTTATATTAAAATTAGCAGGAAG
ATGGCCAGTGAAAACAATACATACAGACAATGGCAGCAACTTCACCAGTACTACTGTTAAGGCCGCCTGTTGGTGGGCGG
GGATCAAGCAGGAATTTGGCATTCCCTACAATCCCCAAAGTCAAGGAGTAGTAGAATCTATGAATAAAGAATTAAAGAAA
ATTATAGGACAGGTAAGAGATCAGGCTGAACATTTGAAGACAGCAGTACAGATGGCAGTATTCATCCACAATTTTAAAAG
AAAAGGGGGGATTGGGGGGTATAGTGCAGGGGAAAGAATAATAGACATAATAGCAACAGACATACAA-------------
--------------------------------ACTAAAGAATTACAAAAACAAATTACAAAAATTCAAAATTTTCGGGTT
TATTACAGAGACAGCAGAGATCCACTTTGGAAAGGACCAGCAAAACTCCTCTGGAAAGGTGAAGGGGCAGTAGTAATACA
A------GATAATAGTGACATAAAAGTAGTGCCAAGAAGGAAAGCAAAGATCATTAGGGATTATGGAAAACAGATGGCAG
GTGATGATTGTGTGGCAAGTAGACAGGATGAGGATTAG
>DQ322226/B/CA/-/HND_DRPI039V08
TTCTTGGACGGAATAGATAAGGCCCAAGAAGAACATGAGAAATATCATAGTAATTGGAGAGCAATGGCCAGTGATTTTAA
CCTACCACCTGYAGTAGCAAAGGAAATTGTAGCCAGCTGTGATAAATGTCAGCTAAAAGGAGAAGCCATGCATGGACAAG
TAGACTGTAGTCCAGGAATATGGCAACTAGATTGTACACATTTAGAAGGGAAAATTATCCTGGTAGCAGTTCATGTAGCC
AGTGGATATATAGAAGCAGAAGTTATTCCGGCAGAGACAGGGCAGGAAACAGCATACTTTATATTAAAATTAGCAGGAAG
ATGGCCAGTGAAAACAATACATACAGACAATGGCAGCAACTTCACCAGTACTACTGTTAAGGCCGCCTGTTGGTGGGCGG
GGATCAAGCAGGAATTTGGCATTCCCTACAATCCCCAAAGTCAAGGAGTAGTAGAATCTATGAATAAAGAATTAAARAAA
ATTATAGGACAGGTAAGAGATCAGGCTGAACATYTGAAGACAGCAGTACAGATGGCAGTATWCATCCACAATTTTAAAAG
AAAAGGGGGGATTGGGGGGTATAGTGCAGGGGAAAGAATAATAGACATAATAGCAACAGACATACAA-------------
--------------------------------ACTAAAGAATTACAAAAACAAATTACAAAAATTCAAAATTTTCGGGTT
TATTACAGAGACAGCAGAGATCCACTTTGGAAAGGACCAGCAAAACTCCTCTGGAAAGGTGAAGGGGCAGTAGTAATACA
A------GATAATAGTGACATAAAAGTAGTGCCAAGAAGGAAAGCAAAGATCATTAGGGATTATGGAAAACAGATGGCAG
GTGATGATTGTGTGGCAAGTAGACAGGATGAGGATTAG
>DQ322227/B/CA/-/HDM003V01
TTTTTAGATGGAATAGATAAGGCCCAAGAAGACCATGAGAGATATCACACTAATTGGAGAGCAATGGTTAGTGATTTTAA
CATACCACCTGTAGTAGCAAAAGAAATAATAGCCTGCTGTGATAAATGTCAACTAAAAGGAGAAGCCATACATGGACAAG
TAGACTGTAGTCCAGGAATATGGCAACTAGATTGTACACACTTAGAAGGAAAAGTTATCCTGGTAGCAGTTCATGTAGCC
AGTGGATATATAGAAGCTGAAGTTATTCCAGCAGAGACAGGGCAGGAAACAGCATACTTTCTCTTAAAATTAGCAGGGAG
ATGGCCAGTGAAAACAGTACATACAGACAATGGCAGCAATTTCACCAGTGCTACAGTTAAGGCCGCCTGTTGGTGGGCGG
GAATCAAACAGGAATTTGGCATTCCCTACAATCCCCAAAGTCAAGGAGTAGTAGAATCTATGAATAAAGAGTTAAAGAAA
ATTATAGGACAAGTAAGAGATCAGGCTGAACATCTTAAGACAGCAGTACAAATGGCAGTATTCATTCACAATTTTAAAAG
AAAAGGGGGGATTGGGGGGTACAGTGCAGGGGAAAGAATAATAGATATAATAGCAACAGACATACAA-------------
--------------------------------ACTAAAGAACTACAAAAACAAATTACAAAAATTCAAAATTTTCGGGTT
TATTACAGGGACAGCAGAGATCCACTTTGGAAAGGACCAGCAAAGCTCCTCTGGAAAGGTGAAGGGGCAGTAGTAATACA
A------GATAATAGTGACATAAAAGTAGTGCCAAGAAGAAAAGCAAAGATCATTAGGGATTATGGAAAACAGATGGCAG
GTGATGATTGTGTGGCAGGTAGACAGGATGAGGATTAG
>DQ322228/B/CA/-/HDM003V04
TTTTTAGATGGAATAGATAAGGCCCAAGAAGACCATGAGAGATATCACACTAATTGGAGAGCAATGGTTAGTGATTTTAA
CATACCACCTGTAGTAGCAAAAGAAATAATAGCCTGCTGTGATAAATGTCAACTAAAAGGAGAAGCCATACATGGACAAG
TAGACTGTAGTCCAGGAATATGGCAACTAGATTGTACACACTTAGAAGGAAAAGTTATCCTGGTAGCAGTTCATGTAGCC
AGTGGATATATAGAAGCTGAAGTTATTCCAGCAGAGACAGGGCAGGAAACAGCATACTTTCTCTTAAAATTAGCAGGGAG
ATGGCCAGTGAAAACAGTACATACAGACAATGGCAGCAATTTCACCAGTGCTACAGTTAAGGCCGCCTGTTGGTGGGCGG
GAATCAAACAGGAATTTGGCATTCCCTACAATCCCCAAAGTCAAGGAGTAGTAGAATCTATGAATAAAGAGTTAAAGAAA
ATTATAGGACAAGTAAGAGATCAGGCTGAACATCTTAAGACAGCAGTACAAATGGCAGTATTCATTCACAATTTTAAAAG
AAAAGGGGGGATTGGGGGGTACAGTGCAGGGGAAAGAATAATAGATATAATAGCAACAGACATACAA-------------
--------------------------------ACTAAAGAACTACAAAAACAAATTACAAAAATTCAAAATTTTCGGGTT
TATTACAGGGACAGCAGAGATCCACTTTGGAAAGGACCAGCAAAGCTCCTCTGGAAAGGTGAAGGGGCAGTAGTAATACA
A------GATAATAGTGACATAAAAGTAGTGCCAAGAAGAAAAGCAAAGATCATTAGGGATTATGGAAAACAGATGGCAG
GTGATGATTGTGTGGCAGGTAGACAGGATGAGGATTAG
>DQ322229/B/CA/-/HDM003V09_2
TTTTTAGATGGAATAGATAAGGCCCAAGAAGACCATGAGAGATATCACACTAATTGGAGAGCAATGGTTAGTGATTTTAA
CATACCACCTGTAGTAGCAAAAGAAATAATAGCCTGCTGTGATAAATGTCAACTAAAAGGAGAAGCCATACATGGACAAG
TAGACTGTAGTCCAGGAATATGGCAACTAGATTGTACACACTTAGAAGGAAAAGTTATCCTGGTAGCAGTTCATGTAGCC
AGTGGATATATAGAAGCTGAAGTTATTCCAGCAGAGACAGGGCAGGAAACAGCATACTTTCTCTTAAAATTAGCAGGGAG
ATGGCCAGTGAAAACAGTACATACAGACAATGGCAGCAATTTCACCAGTGCTACAGTTAAGGCCGCCTGTTGGTGGGCGG
RAATCAAACAGGAATTTGGCATTCCCTACAATCCCCAAAGTCAAGGAGTAGTAGAATCTATGAATAAAGAGTTAAAGAAA
ATTATAGGACAAGTAAGAGATCAGGCTGAACATCTTAAGACAGCAGTACAAATGGCAGTATTCATTCACAATTTTAAAAG
AAAAGGGGGGATTGGGGGGTACAGTGCAGGGGAARGMATAATAGATATAATAGCAACAGACATACAA-------------
--------------------------------ACTAAAGAACTACAAAAACAAATTACAAAAATTCAAAATTTTCGGGTT
TATTACAGGGACAGCAGAGATCCACTTTGGAAAGGACCAGCAAAGCTCCTCTGGAAAGGTGAAGGGGCAGTAGTAATACA
A------GATAATAGTGACATAAAAGTAGTGCCAAGAAGAAAAGCAAAGATCATTAGGGATTATGGAAAACAGATGGCAG
GTGATGATTGTGTGGCAGGTAGACAGGATGAGGATTAG
>DQ322230/B/CA/-/HDM003V09_5
TTTTTAGATGGAATAGATAAGGCCCAAGAAGACCATGAGAGATATCACACTAATTGGAGAGCAATGGTTAGTGATTTTAA
CATACCACCTGTAGTAGCAAAAGAAATAATAGCCTGCTGTGATAAATGTCAACTAAAAGGAGAAGCCATACATGGACAAG
TAGACTGTAGTCCAGGAATATGGCAACTAGATTGTACACACTTAGAAGGAAAAGTTATCCTGGTAGCAGTTCATGTAGCC
AGTGGATATATAGAAGCTGAAGTTATTCCAGCAGAGACAGGGCAGGAAACAGCATACTTTCTCTTAAAATTAGCAGGGAG
ATGGCCAGTGAAAACAGTACATACAGACAATGGCAGCAATTTCACCAGTGCTACAGTTAAGGCCGCCTGTTGGTGGGCGG
RAATCAAACAGGAATTTGGCATTCCCTACAATCCCCAAAGTCAAGGAGTAGTAGAATCTATGAATAAAGAGTTAAAGAAA
ATTATAGGACAAGTAAGAGATCAGGCTGAACATCTTAAGACAGCAGTACAAATGGCAGTATTCATTCACAATTTTAAAAG
AAAAGGGGGGATTGGGGGGTACAGTGCAGGGGAAAGAATAATAGATATAATAGCAACAGACATACAA-------------
--------------------------------ACTAAAGAACTACAAAAACAAATTACAAAAATTCAAAATTTTCGGGTT
TATTACAGGGACAGCAGAGATCCACTTTGGAAAGGACCAGCAAAGCTCCTCTGGAAAGGTGAAGGGGCAGTAGTAATACA
A------GATAATAGTGACATAAAAGTAGTGCCAAGAAGAAAAGCAAAGATCATTAGGGATTATGGAAAACAGATGGCAG
GTGATGATTGTGTGGCAGGTAGACAGGATGAGGATTAG
>DQ322239/B/CA/-/HTM360V05_variant_3
TTCTTGGATGGAATAGATAAGGCCCAAGAAGAACATGAAAAATATCACAGTAATTGGAGAGCAATGGCTGCTGATTTTAA
CCTGCCACCTGTGGTRGCAAAAGAAATAGTAGCCAGCTGTGATAAATGTCAGCTAAAAGGAGAAGCCATGCATGGACAGG
TAGACTGTAGTCCAGGAATATGGCAACTAGATTGTACACATTTAGAAGGAAAAATTATCCTGGTAGCAGTTCATGTAGCC
AGTGGATATATAGAAGCAGAAGTYATTCCAGCAGAGACAGGGCAGGAAACAGCATACTTTCTCTTAAAATTAGCAGGAAG
ATGGCCAGTAAAAACAATACATACAGACAATGGCAGCAATTTCACTAGTACTACGGTTAAGGCCGCCTGTTGGTGGGCAG
GGATCAAACAGGARTTTGGCATTCCCTACAATCCCCAAAGTCAAGGAGTGGTAGAGTCTATGAATAAAGAATTAAAGAAA
ATTATAGGACAGGTAAGAGATCARGCTGAACATCTTAAGACAGCAGTACAAATGGCAGTATTCATCCACAATTTTAAAAG
AARAGGGGGGATTGGGGRGTACAGTGCAGGGGAAAGAATARTAGACATAATAGCAACAGACATACAA-------------
--------------------------------ACAAGAGAATTACAAAAACARATTACAAAAATTCRAAATTTTCGGGTT
TATTACAGGGACAACAGAGAGCCACTTTGGAAAGGACCAGCAAAGCTCCTCTGGAAAGGTGAAGGGGCAGTAGTAATACA
A------GATAATACTGACATAAAAGTAGTGCCAAGAAGAAAAGTAAARATCATTAGGGATTATGGAAAACAGATGGCAG
GTGATGATTGTGTGGCAAGTAGACAGGATGAGGATTAA
>DQ354112/B/TH/1996/M140
TTTTTGGATGGAATAGATAAGGCTCAAGAAGATCATGAGAAATATCACAGTAATTGGAGAGCAATGGCTAGTGAATTTAA
CCTACCACCTATAGTAGCAAAAGAAATAGTAGCCAGCTGTGATAAATGTCAGCTAAAAGGAGAGGCCATGCATGGACAAG
TAGACTGTAGTCCAGGAATATGGCAACTAGATTGTACACATTTAGAAGGAAAAATTATTCTGGTAGCAGTTCATGTAGCC
AGTGGATATATAGAAGCAGAAGTCATTCCAGCAGAGACAGGACAGGAAACAGCATACTTTCTCTTAAAATTAGCAGGAAG
ATGGCCAGTAAAAACAATACATACAGATAATGGCAGCAATTTTACCAGTACTACGGTAAAAGCCGCCTGTTGGTGGGCAG
GGATCAAACAGGAATTTGGCATTCCCTACAATCCCCAAAGTCAAGGAGTAGTAGAATCTATGAATAATGAATTAAAGAAA
ATTATAGGACAGGTAAGAGATCAGGCTGAACATCTTAAGACAGCAGTACAAATGGCAGTATTCATCCACAATTTTAAAAG
AAAAGGGGGGATTGGGGGGTACAGTGCAGGGGAAAGAATAATAGATATAATAGCAACAGACATACAA-------------
--------------------------------ACTAAAGAATTACAAAAACAAATTTCAAAAATTCAAAATTTTCGGGTT
TATTACAGGGACAACAGAGATCCACTTTGGAAAGGACCAGCAAAGCTTCTCTGGAAAGGTGAAGGGGCAGTAGTAATTCA
G------GATAATAGTGATATAAAAGTAGTGCCAAGAAGGAAAGCAAAGATCATTAGGGATTATGGAAAACAGATGGCAG
GTGATGGTTGTGTGGCAAGTAGACAGGATGAGGATTAG
>DQ354119/B/TH/1996/M149
TTTCTAGATGGAATAGATAAGGCCCAAGAAGATCATGAGAAGTATCACAGTAATTGGAGAGCAATGGCTAGTGATTTTAA
CCTGCCACCGGTAGTAGCAAAAGAAATAGTAGCCAGCTGTGATAAATGTCAACAAAAAGGAGAAGCCATGCATGGACAAG
TAGACTGTAGTCCAGGAATATGGCAGCTAGATTGTACACATTTAGAAGGAAAAATTATCCTGGTAGCAGTTCATGTAGCC
AGTGGATATATAGAAGCAGAAGTTATCCCAGCAGAGACAGGACAAGAAACAGCATATTTTATTTTAAAACTAGCAGGAAG
ATGGCCAGTAAAAACAATACATACAGACAATGGCAGCAATTTCACCAGTACTACGGTTAAGGCCGCCTGTTGGTGGGCAG
GGATCAAGCAGGAATTTGGTATTCCCTACAATCCCCAAAGTCAAGGAGTAATAGAATCTATGAATAAAGACTTAAAGAGA
ATTATAGGACAGGTAAGAGATCAGGCTGAACATCTTAAGACAGCAGTACAGATGGCAGTATTCATCCACAATTTTAAAAG
AAAAGGGGGGATTGGGGGGTACAGTGCAGGGGAAAGAATAATAGACATAATAGCAACAGACTTACAA-------------
--------------------------------ACTAAAGAATTACAAAAACAAATTACAAAGATTCAAAATTTTCGGGTT
TATTACAGGGACAGCAGAGATCCACTTTGGAAAGGACCAGCAAAGCTTCTCTGGAAAGGTGAAGGGGCAGTAGTAATACA
A------GACAATAGTGATATAAAAGTAGTGCCAAGAAGAAAAGCAAAGATCATTAGGGATTATGGAAAACAGATGGCAG
GTGATGATTGTGTGGCAAGTAGACAGGATGAGAATTAG
>DQ358805/B/BR/2002/02BR002
TTTTTAGATGGAATAGATAAGGCCCAAGAGGAACATGAGAAATATCACAATAATTGGAGAGCAATGGCTAGTGATTTTAA
CCTGCCACCTATAGTAGCAAAAGAAATAGTAGCAAGCTGTGATAAATGTCAGCTAAAAGGAGAAGCCATGCATGGACAAG
TAGACTGTAGTCCGGGAATATGGCAGCTAGATTGTACACACTTGGAAGGAAAAGTTATCCTGGTAGCAGTTCATGTAGCC
AGTGGATATATAGAAGCAGAAGTTATTCCAGCAGAGACAGGGCAAGAGACAGCATACTTTCTCTTAAAATTAGCAGGAAG
ATGGCCAGTGAAAACAGTACATACAGACAATGGCAGTAATTTCACCAGTGCTGCGGTTAAGGCCGCCTGTTGGTGGGCGG
GGATCAAGCAGGAATTTGGCATCCCCTACAATCCCCAAAGTCAAGGAGTAATAGAATCTATGAATAAAGAATTAAAGAAA
ATTATAGGACAGGTAAGAGATCAGGCTGAACATCTTAAGACAGCAGTACAAATGGCAGTGTTCATACACAATTTTAAAAG
AAAAGGGGGGATTGGGGGGTACAGTGCAGGGGAAAGAATAGTAGACATAATAGCAACAGACATACAA-------------
--------------------------------ACTAAAGAACTACAAAAACATATTACAAAAATTCAAAATTTTCGGGTT
TATTACAGGGACAGCAGAGATCCACTTTGGAAAGGACCAGCAAAGCTTCTCTGGAAAGGTGAAGGGGCAGTAGTAATACA
A------GATAATAGTGACATAAAAGTAGTGCCAAGAAGAAAAGCAAAGATCATCAGGGATTATGGAAAACAGATGGCAG
GTGATGATTGTGTGGCAAGTAGACAGGATGAGGATTAG
>DQ358808/B/BR/2002/02BR008
TTTTTAGATGGAATAGATAAGGCTCAAGAAGAACATGAGAAATATCACAGTAATTGGAGAGCAATGGCTAGTGATTTTAA
TCTGCCACCTATAGTAGCAAAAGAAATAGTAGCCAGCTGTGATAAATGTCAGCTAAAAGGAGAAGCCATGCATGGACAAG
TAGACTGTAGTCCAGGAATATGGCAGTTAGATTGCACACACTTAGAAGGAAAAGTTATCCTGGTAGCAGTTCATGTAGCC
AGTGGGTACATAGAAGCAGAAGTTATTCCAGCAGAGACAGGGCAAGAAACAGCATACTTTCTCTTAAAATTAGCAGGAAG
ATGGCCAGTAAAAACAATACATACAGACAATGGCACCAATTTCACCAGCACTACTGTAAAGGCCGCCTGTTGGTGGGCGG
GGATCCAGCAGGAATTTGGCATTCCCTACAATCCCCAAAGCCAAGGAGTAGTAGAATCTATGAATAAAGAATTAAAGAAA
ATTATAGGACAGGTAAGAGATCAGGCTGAACATCTTAAGACAGCAGTACAAATGGCAGTATTCATCCACAATTTTAAGAG
AAAAGGGGGGATTGGGGGGTACAGTGCAGGGGAAAGAATAGTAGACATGATAGCAACAGACATACAA-------------
--------------------------------ACTAAAGAACTACAGAAACAAATTACAAAAATTCAAAATTTTCGGGTT
TATTACAGGGACAGCAGAGACCCACTTTGGAAAGGACCAGCAAAGCTGCTCTGGAAAGGTGAAGGGGCAGTAGTAATACA
A------GATAATAGTGACATAAAAGTAGTGCCAAGAAGAAAAGCAAAGATCATTAGGGATTATGGAAAACAGATGGCAG
GTGATGATTGTGTGGCAAGTAGACAGGATGAGGATTAG
>DQ358809/B/BR/2002/02BR011
TTTTTGGAGGGAATAGATAAAGCCCAAGAAGAACATGAGAAATATCACAGTAATTGGAGAGCAATGGCTAGTGATTTTAA
CATACCAGCTGTAGTAGCAAAAGAAATAGTAGCCAGCTGTGATAAATGTCAGCTAAAAGGAGAGGCCATGCATGGACAAG
TAGACTGTAGTCCAGGAATATGGCAGCTAGATTGTACACACTTAGAAGGAAAAGTTATCCTGGTAGCAGTTCATGTAGCC
AGTGGATATATAGAAGCAGAAGTTATTCCAGCAGAGACAGGGCAGGAAACAGCATACTTTATCTTAAAATTAGCAGGAAG
ATGGCCAGTAAAAACAATACATACAGACAATGGCAGCAATTTCACCAGTACTACGGTTAAGGCCGCCTGTTGGTGGGCGG
GGATCAAGCAGGAATTTGGCATTCCCTACAATCCCCAAAGTCAAGGAGCAATAGAGTCTATGAATAAACAATTAAAGACA
ATTATCCAACAGGTAAGAGATCAGGCTGAACATCTTAAAACAGCAGTACAAATGGCAGTATTCATCCACAATTTTAAAAG
AAAAGGGGGGATTGGGGGGTACAGTGCAGGGGAAAGAATAATAGACATAATAGCAACAGACATACAA-------------
--------------------------------ACAAAAGAATTACAAAAACAAATCACAAAAATTCAAAATTTTCGGGTT
TATTACAGGGACAGCAGAGATCCACTTTGGAAAGGACCAGCAAAGCTTCTCTGGAAAGGTGAAGGGGCAGTAGTAATACA
A------GATAATAGTGACATAAAAGTAGTGCCAAGAAGAAAAGCAAAGATCATTAGGGATTATGGAAAACAGATGGCAG
GTGATGATTGTGTGGCAAGTAGACAGGATGAGGATTAG
>DQ358810/B/BR/2002/02BR013
TTTTTAGATGGAATAGATAAGGCCCAAGAAGAACATGAGAAATATCACAGTAATTGGAGAGCAATGGCTAGTGATTTTAA
CCTGCCACCTATAGTAGCAAAAGAAATAGTAGCCAGCTGTGATAAATGTCAGCTAAAAGGAGAAGCCATGCATGGACAAG
TAGACTGTAGTCCAGGAATATGGCAGCTAGATTGTACACACTTAGAAGGAAAAATTATCCTGGTAGCAGTTCATGTAGCC
AGTGGATATATAGAAGCAGAAGTTATCCCAGCAGAGACAGGGCAAGAAACAGCATACTTTCTCTTAAAATTAGCAGGAAG
ATGGCCAGTAAAAACAATACATACAGACAATGGCAGCAATTTCACCAGTACTACAGTGAAGGCCGCCTGTTGGTGGGCGG
GGATCAAGCAGGAATTTGGCATTCCCTACAATCCCCAAAGTCAAGGAGTAATAGAATCTATGAATAAAGAATTAAAGAAA
ATTATAGGACAAGTAAGAGATCAGGCTGAACATCTTAAGACAGCAGTACAAATGGCAGTATTTATCCACAATTTTAAAAG
AAAAGGGGGGATTGGGGGGTACAGTGCAGGGGAAAGAATAGTAGACATAATAGCAACAGACATACAA-------------
--------------------------------ACTAAAGAACTACAAAAACAAATTACAAAAATTCAAAATTTTCGGGTT
TATTACAGGGACAGCAGAGATCCACTTTGGAAAGGACCAGCAAAGCTTCTCTGGAAAGGTGAAGGGGCAGTAGTAATACA
A------GATAATAGTGACATAAAAGTAGTGCCAAGAAGAAAAGCAAAGATCATTAGGGATTATGGAAAACAGATGGCAG
GTGATGATTGTGTGGCAAGTAGACAGGATGAGGATTAG
>DQ383746/B/AR/2002/02AR114146
TTTTTAGATGGAATAGATAAGGCCCAAGAAGACCATGAGAAATATCACAGTAATTGGAGAGCAATGGCTAGTGATTTTAA
CCTGCCACCTATAGTAGCAAAAGAGATAATAGCCAGCTGTGATAAATGTCAGCTAAAAGGAGAAGCCATGCATGGGCAAG
TAGACTGTAGTCCAGAAATATGGCAGCTAGATTGTACACACTTAGAAGGAAAAGTTATCCTGGTAGCAGTTCATGTAGCC
AGTGGATATATAGAAGCAGAAGTTATTCCAGCAGAAACAGGGCAAGAAACAGCATATTTTCTCTTAAAATTAGCAGGAAG
ATGGCCAGTAAAAGCAATACATACAGACAATGGCAGCAATTTCACCAGTGCTGCGGTTAAGGCCGCCTGTTGGTGGGCGG
GGATCAAGCAGGAATTTGGCATTCCCTACAATCCCCAAAGTCAAGGAGTAGTAGAATCTATGAATAAAGAATTAAAAAAG
ATTATAGGACAGGTAAGAGATCAGGCTGAACATCTTAAGACAGCAGTACAAATGGCAGTATTCATCCACAATTTTAAAAG
AAAAGGGGGGATTGGGGGGTACAGTGCAGGGGAAAGAATAATAGACATAATAGCAACAGACATACAA-------------
--------------------------------ACAAAAGAATTACAAAAACAAATTACAAAAATTCAAAATTTTCGGGTT
TATTACAGGGACAGCAGAGATCCACTTTGGAAAGGACCAGCAAAGCTTCTCTGGAAAGGTGAAGGGGCAGTAGTAATACA
A------GAGAATAGTGACATAAAGGTAGTGCCAAGAAGAAAAGCAAAGATCATTAGGGATTATGGAAAACAGATGGCAG
GTGATGATTGTGTGGCAGGTAGACAGGATGAGGATTAG
>DQ383748/B/AR/2003/03AR137681
TTTTTGGATGGAATAGATAAGGCCCAAGAGGAACATGAGAAATATCACAGTAACTGGAGAGCAATGGCCAGTGATTTTAA
CCTGCCACCTGTAGTAGCAAAAGAAATAGTAGCCAGCTGTGATAAATGTCAGCTAAAAGGAGAAGCCATGCATGGGCAAG
TAGACTGTAGCCCAGGAATATGGCAACTAGATTGTACACATTTAGAAGGAAAAGTTATCCTGGTAGCAGTTCATGTAGCC
AGTGGATATATAGAAGCAGAGGTTATTCCAGCAGAGACAGGGCAGGAAACAGCATATTTTCTCTTAAAATTAGCAGCAAG
ATGGCCAGTACAAGCAATACATACAGACAATGGCAGCAACTTCACCAGTAATGCGGTTAAGGCCGCTTGTTGGTGGGCAG
GGATCAAGCAGGAATTTGGCATTCCCTACAATCCCCAAAGTCAAGGAGTAGTAGAATCTATGAATAAAGAATTAAAGAAA
ATTATAGGACAAGTAAGAGATCAGGCTGAACATCTTAAGACAGCAGTACAAATGGCAGTATTCATCCACAATTTTAAAAG
AAAAGGGGGGATTGGGGGGTACAGTGCAGGAGAAAGAATAGTAGACATAATAGCAACAGACATACAA-------------
--------------------------------ACTAAAGAATTACAAAAACAAATTACAAAAATTCAAAATTTTCGGGTT
TATTACAGGGACAGCAGAGATCCACTTTGGAAAGGACCAGCAAAGCTTCTTTGGAAAGGTGAAGGGGCAGTAGTAATACA
A------GATAATAGTGACATAAAAGTAGTGCCAAGAAGAAAAGCAAAGATCATTAGGGACTATGGAAAACAGATGGCAG
GTGATGATTGTGTGGCAAGTAGACAGGATGAGGATTAG
>DQ383749/B/AR/2003/03AR138910
TTTTTAGATGGAATAGAAAAGGCCCAAGATGAACATGAAAAGTATCACAGTAATTGGAGAGCAATGGCCAGTGAATTTAA
CCTGCCGCCTGTAGTAGCAAAAGAAATAGTAGCCAGCTGTGATAAATGTCAGCTAAAAGGAGAAGCCATGCATGGACAAG
TGGACTGTAGTCCAGGAATATGGCAACTAGATTGCACACATTTAGAAGGAAAAGTTATCCTAGTAGCAGTCCATGTAGCC
AGTGGATATATAGAAGCAGAAGTCATCCCAGCAGAGACAGGGCAGGAAACAGCATACTTTATCTTAAAATTAGCAGGAAG
ATGGCCTGTAAAAATAATACATACAGACAATGGCCCCAATTTCATCAGTGCTGCGGCTAAGGCTGCCTGTTGGTGGGCGG
GGATCCAACAGGAATTTGGCATTCCCTACAATCCCCAAAGTCAAGGAGTAGTAGAATCTATGAATAAAGAATTAAAGAAA
ATTATAGGACAAATAAGAGATCAGGCTGAACATCTTAAGACAGCAGTACAAATGGCAGTATTCATCCACAATTTTAAAAG
AAAAGGGGGGATTGGAGGGTACAGTGCAGGGGAAAGAATAGTAGACATAATAGCAACAGACATACAA-------------
--------------------------------ACTAAAGAATTACAAAAACAAATTACAAAAATTCAAAATTTTCGGGTT
TATTACAGGGACAGCAGAGATCCACTTTGGAAAGGACCAGCAAAGCTTCTCTGGAAAGGTGAAGGGGCAGTAGTAATACA
A------GATAATAGTGACATAAAAGTAGTGCCAAGAAGAAAAGCAAAGATCATTAGGGATTATGGAAAACAGATGGCAG
GTGATGATTGTGTGGCAAGTAGACAGGATGAGGATTAA
>DQ383751/B/AR/2004/04AR151263
TTTTTAGAGGGGATAGATAAGGCCCAAGAAGAACATGAGAAATATCACAATAATTGGAGAGCAATGGCTAGTGATTTTAA
CATACCACCTGTAGTAGCAAAAGAAATAGTAGCCTGCTGTGATAAATGCCAGCTAAAAGGAGAAGCCATGCATGGACAAG
TAGACTGTAGTCCAGGAATATGGCAACTAGATTGTACACATTTAGAAGGAAAAATTATCCTGGTAGCAGTTCATGTAGCC
AGTGGATATATAGAAGCAGAAGTTATTCCAGCAGAGACAGGGCAGGAAACAGCATACTTTATTTTAAAATTAGCAGGAAG
RTGGCCAGTAAARACAATACATACTGACAATGGCCCCAATTTCACTAGTACTGCAGTTAAGGCCGCCTGTTGGTGGGCGG
GGATCAAGCAGGAATTTGGCATTCCCTACAATCCCCAAAGTCAAGGAGTAGTAGAATCAATGAATAAAGAATTAAAGAAA
ATTATAGGACAGGTAAGAGATCAGGCTGAGCATCTCAAAACAGCAGTACAAATGGCAGTATTCATTCACAATTTTAAAAG
AAAAGGGGGGATTGGGGGGTACAGCGCAGGGGAAARAATAGTAGACATAATAGCAACAGACATACAA-------------
--------------------------------ACTAAAGAATTACAAAAACATATTACAAAAATTCAAAATTTTCGGGTT
TATTACAGGGACAGCAGAGATCCACTTTGGAAAGGACCAGCAAAGCTCCTCTGGAAAGGTGAAGGGGCAGTAGTAATACA
A------GATAATAGTGACATAAAAGTAGTGCCAAGAAGAAAAGCAAAGATCATTAGGGATTATGGAAAACAGATGGCAG
GTGATGATTGTGTGGCAGGTAGACAGGATGAGGATTAG
>DQ383752/B/AR/2004/04AR151516
TTTCTAGATGGAATAGATAAAGCCCAAGAAGACCATGAAAAATATCACAGTAATTGGAGAGCAATGGCTAATGATTTTAA
CCTGCCACCTGTAGTAGCAAAAGAAATAGTAGCCAGTTGTGATAAATGTCAGCTAAAAGGAGAAGCCATACACGGGCAAG
TAGACTGTAGTCCAGGAATATGGCAGCTAGATTGTACACACTTGGAAGGAAAAGTTATCCTGGTAGCAGTTCATGTAGCC
AGTGGATATATAGAAGCAGAAGTTATTCCAGCAGAGACAGGGCAAGAAACAGCATACTTTATCTTAAAATTAGCAGGAAG
ATGGCCAGTAAAAACAATCCATACAGACAATGGCAGCAATTTCACCAGTACTACGGTTAAGGCTGCCTGTTGGTGGGCAG
GGATCAATCAGGAATTTGGCATTCCCTACAATCCCCAAAGTCAAGGAGTAGTAGAATCTATGAATAAAGAATTAAAGAAA
ATTATAGGACAGGTAAGAGATCAGGCTGAACATCTTAAGACAGCAGTACAAATGGCAGTATTCATCCACAATTTTAAAAG
AAAAGGGGGGATTGGGGGGTACAGTGCAGGGGAAAGAATAGTAGACATAATAGCAACAGACATACAA-------------
--------------------------------ACTAAAGAATTACAAAAACAAATTACAAAAATTCAAAATTTTCGGGTT
TATTACAGGGACAGCAGAGATCCACTTTGGAAAAGACCAGCAAAGCTTCTCTGGAAAGGTGAAGGGGCAGTAGTAATACA
A------GATAATAGTGACATAAAAGTAGTGCCAAGAAGAAAAGCAAAGATCATTAGGGATTATGGAAAACAGATGGCAG
GTGATGATTGTGTGGCAAGTAGACAGGATGAGGATTAG
>DQ396398/B/ZA/2003/03ZAPS045MB2
TTTTTAGATGGAATAGATAAGGCCCAAGAAGACCATGATAAATATCACAGTAATTGGAAAACAATGGCTAGTGATTTTAA
CCTGCCACCCGTAGTAGCAAAAGAAATAGTAGCCAGCTGTGGCAAATGTCAGCTAAAAGGAGAGGCCATGCATGGACAAG
TAGACTGTAGTCCAGGAATATGGCAACTAGATTGTACACATTTAGAAGGAAAAGTTATCCTGGTAGCAGTTCATGTAGCC
AGTGGATATATAGAAGCAGAAGTTATCCCAGCAGAGACAGGGCAGGAAACAGCATACTTTCTCTTAAAATTAGCAGGAAG
ATGGCCAGTAAGAACAATACATACAGACAATGGCAGCAATTTCACCAGTGCTACGGTTAAGGCCGCCTGTTGGTGGGCGG
GGATCAAGCAGGAATTTGGCATTCCCTACAATCCCCAAAGTCAAGGAGTAGTAGAATCTCTAAATAAAGAATTAAAGAAA
ATTATAGGACAGATAAGGGATCAGGCTGAACATCTTAAGACAGCAGTACAAATGGCAGTATTCATCCACAATTTTAAAAG
AAAAGGGGGGATTGGAGGGTACAGTGCAGGGGAAAGAATAGTAGACATAATAGCAACAGGCATACAA-------------
--------------------------------ACCAGAGAATTACAAAAACAAATTATAAAAATTCAAAATTTTCGGGTT
TATTACAGGGACAACAGAGATCCCCTTTGGAAAGGACCAGCAAAGCTTCTCTGGAAAGGTGAAGGGGCAGTAGTAATACA
A------GATAATAGTGACATAAAAGTAGTGCCAAGAAGGAAAGCAAAGATCATTAGGGATTATGGAAAACAGATGGCAG
GTGATGATTGTGTGGCAAGTAGACAGGATGAGGATTAG
>DQ487188/B/US/1993/WCD32P0793
TTTTTAGATGGAATAGAAAAGGCCCAAGAAGAACATGAAAAATATCACAGTAATTGGAGAGCAATGGCTAGTGAGTTTAA
CCTGCCACCTGTGGTAGCAAAAGAAATAGTAGCCAGCTGTGATAAATGTCAGCTAAAAGGAGAAGCCATGCATGGACAAG
TAGACTGTAGTCCAGGCATATGGCAACTAGATTGTACACATTTAGAAGGAAAAATTATCCTGGTAGCAGTTCATGTAGCC
AGTGGGTATATAGAAGCAGAAGTTATTCCGGCAGAAACAGGACAGGAAACAGCATACTTTATCTTAAAATTAGCAGGAAG
ATGGCCAGTGAAAACAATACATACAGACAATGGCAGCAATTTCACCAGTACTACGGTGAAGGCCGCCTGTTGGTGGGCGG
GGATCAAGCAGGAATTTGGCATTCCCTACAATCCCCAAAGTCAAGGAGTAGTAGAATCTATGAATAATGAGTTAAAGAAA
ATTATAGGGCAGGTAAGAGATCAGGCTGAACATCTTAAGACAGCAGTACAAATGGCAGTATTCATCCACAATTTTAAAAG
AAAAGGGGGGATTGGGGGGTACAGTGCAGGGGAAAGAATAGTAGACATAATAGCAACAGACATACAA-------------
--------------------------------ACTAAAGAACTACAAAAACAAATTATAAAAATTCAAAATTTCCGGGTT
TATTACAGGGACAGCAGAGATCCACTTTGGAAAGGACCAGCAAAGCTTCTCTGGAAAGGTGAAGGGGCAGTAGTAATACA
A------GATAATAGTGACATAAAAGTAGTGCCAAGAAGAAAAGCAAAGATCATTAGGGATTATGGAAAACAGATGGCAG
GTGATGATTGTGTGGCAAGTAGACAGGATGAGGATTAG
>DQ487189/B/US/1995/WCD32P1195
TTTTTAGATGGAATAGAAAAAGCCCAAGAAGAACATGAAAAATATCACAATAATTGGAGAGCAATGGCTAGTGAGTTTAA
CCTGCCACCTGTGGTAGCAAAAGAAATAGTAGCCAGCTGTGATAAATGTCAGCTAAAAGGAGAAGCCATGCATGGACAAG
TAGACTGTAGTCCAGGCATATGGCAACTAGATTGTACACATTTAGAAGGAAAAATTATCCTGGTAGCAGTTCATGTAGCC
AGTGGGTATATAGAAGCAGAAGTTATTCCAGCAGAAACAGGGCAGGAAACAGCATACTTTATCTTAAAGTTAGCAGGAAG
ATGGCCAGTGAAAACAATACATACAGACAATGGCAGCAATTTCACCAGTACTACGGTGAAGGCCGCCTGTTGGTGGGCGG
GGATCAAGCAGGAATTTGGCATTCCCTACAATCCCCAAAGTCAAGGAGTAGTAGAATCCATGAATAATGAGTTAAAGAAA
ATTATAGGACAGGTAAGAGATCAGGCTGAACATCTTAGGACAGCAGTACAAATGGCAGTATTCATCCACAATTTTAAAAG
AAAAGGGGGGATTGGGGGGTACAGTGCAGGGGAAAGAATAGTAGACATAATAGCAACAGACATACAA-------------
--------------------------------ACTAAAGAACTACAAAAACAAATTATAAAAATTCGAAATTTCCGGGTT
TATTACAGGGACAGCAGAGATCCACTTTGGAAAGGACCAGCAAAGCTTCTCTGGAAAGGTGAAGGGGCAGTAGTAATACA
A------GATAATAGTGACATAAAAGTAGTGCCAAGAAGAAAAGCAAAGATCATTAGGGATTATGGAAAACAGATGGCAG
GTGATGATTGTGTGGCAAGTAGACAGGATGAGGATTAG
>DQ487190/B/US/1993/WCM32P0793
TTTTTAGATGGAATAGATAGGGCCCAAGAAGAGCATGAAAAATATCACAGTAATTGGAGAGCAATGGCTAGTGATTTTAA
CCTGCCACCTGTGGTAGCAAAAGAAATAGTAGCCAGCTGTGATAAATGTCAGCTAAAAGGAGAAGCCATGCATGGACAAG
TAGACTGCAGTCCAGGAATATGGCAACTAGATTGTACACATTTAGAAGGAAAAGTTATCCTGGTAGCAGTTCATGTAGCC
AGTGGATATATAGAAGCAGAAGTTATTCCAGCAGAGACAGGGCAGGAAACAGCATACTTTCTCTTAAAATTAGCAGGAAG
ATGGCCAGTAAAAACAATACATACAGACAATGGCAGCAATTTCACCAGTACTACGGTTAAAGCCGCCTGTTGGTGGGCGG
GGATCAAGCAGGAATTTGGCATTCCCTACAATCCCCAAAGTCAAGGAGTAGTAGAATCTATAAATAAAGAATTAAAGAAA
ATTATAGGACAGGTAAGAGATCAGGCTGAACATCTTAAGACAGCAGTACAAATGGCAGTATTCATCCACAATTTTAAAAG
AAAAGGGGGGATTGGGGGATACAGTGCAGGGGAGAGAATAGTAGACATAATAGCAACAGACATACAA-------------
--------------------------------ACTAAAGAATTACAAAAACAAATTACAAAAATTCAAAATTTTCGGGTT
TATTACAGGGACAGCAGAGATCCACTTTGGAAAGGACCAGCAAAGCTTCTCTGGAAAGGTGAAGGGGCAGTAGTAATACA
A------GATAATAGTGACATAAAAGTAGTGCCAAGAAGAAAAGCAAAGATCATTAGGGATTATGGAAAACAGATGGCAG
GTGATGATTGTGTGGCAAGTAGACAGGATGAGGATTAG
>DQ487191/B/US/1996/WCM32P0896
TTTTTAGATGGAATAGATAAGGCCCAAGAAGAACATGAAAAATATCACAGTAATTGGAGAGCAATGGCTAGTGATTTTAA
CCTGCCACCTGTGGTAGCAAAAGAAATAGTAGCCAGCTGTGATAAATGTCAGCTAAAAGGAGAAGCCATGCATGGACAAG
TAGACTGTAGTCCAGGAATATGGCAACTAGATTGTACACATTTAGAAGGAAAAGTTATCCTGGTAGCAGTCCATGTAGCC
AGTGGATATATAGAAGCAGAAGTTATTCCAGCAGAGACAGGACAGGAAACAGCATACTTTCTCTTAAAATTAGCAGGAAG
ATGGCCAGTAAAAACAATACATACAGACAATGGCAGCAATTTCACCAGTACTACGGTTAAGGCCGCCTGTTGGTGGGCAG
GGATCAAGCAGGAATTTGGCATTCCCTACAATCCCCAAAGTCAAGGAGTAGTAGAATCTATAAATAAAGAATTAAAGAAA
ATTATAGGACAGGTAAGAGATCAGGCTGAACATCTTAAGACAGCAGTACAAATGGCAGTATTCATCCACAATTTTAAAAG
AAAAGGGGGGATTGGGGGATACAGTGCAGGGGAAAGAATAGTAGACATAATAGCAACAGACATACAA-------------
--------------------------------ACTAAAGAATTACAAAAACAAATTACAAAAATTCAAAATTTTCGGGTT
TATTACAGGGACAGCAGAGATCCACTTTGGAAAGGACCAGCAAAGCTTCTCTGGAAAGGTGAAGGGGCAGTAGTAATACA
A------GATAATAGTGACATAAAAGTAGTGCCAAGAAGAAAAGCAAAGATCATTAGGGATTATGGAAAACAGATGGCAG
GTGATGATTGTGTGGCAAGTAGACAGGATGAGGATTAG
>DQ672623/B/IT/2005/SG1
TTTTAGGATGGAATAGATAAGNCCCAAGANGAACCTGAGAATTATCATAGTAACTGAAGACCATNGGCTAGTGATTTAAM
CCGGCCACCTATAGTACCAAAAAAATTAGTACCCAGCGGTGATAATTGTCAGCTAAAAGGAGAAGCATTGCTTGGACAAG
TGGACNGTAGTCCAGGATTATGGCAACTAAATGGTACACATTAAAAAGGAAAGGTAATCCNNGTACCAGTCCATGTAGCC
AGTGNATTTATAGAAGCAGAAGTTATTCCAGCAGAGACAGGGCAGGAAACAGCATACTTTCTCTTGAAAATAGCAGGAAG
ATGGCCAGTAAAAACAATACATACAGACAATGGCAGCAACTTCACCAGTAGTACGGTTAAGGCCGCCTGTTGGTGGGCGG
GGATCAAGCAGGAATTTGGCATTCCCTACAATCCCCAAAGTCAAGGAGTAGTAGAATCTATGAATAAAGAATTAAAGAAA
ATTATAGGACAGGTAAGAGATCAGGCTGAACATCTTAAGACAGCAGTACAAATGGCAGTATTCATCCACAATTTTAAAAG
AAAAGGGGGGATTGGGGGGTACAGTGCAGGGGAAAGAATAATAGACATAATAGCAACAGACATACAA-------------
--------------------------------ACTAAAGAATTACAAAACCAAATTACAAAAATTCAAAATTTTCGGGTT
TATTACAGGGACAACAGAGATCCATTTTGGAAAGGACCAGCAAAGCTTCTCTGGAAAGGTGAAGGGGCAGTAGTAATACA
A------GATAATAGTGACATAAAAGTAGTGCCAAGGAGAAAAGCAAAGATCATCAGGGATTATGGAAAACAGATGGCAG
GTGATGATTGTGTGGCAAGTAGACAGGATGAGGATTAG
>DQ676870/B/AU/2003/PS1038_Day0
TTTTTAGATGGAATAGATAAGGCCCAAGAAGACCATGAGAGATATCACAGTAATTGGAGAACAATGGCTAGTGATTTTAA
CCTGCCACCGGTAGTAGCAAAAGAAATAGTAGCCAGCTGTGATAAATGTCAGGTAAAAGGAGAAGCCATACATGGACAAG
TAGACTGTAGTCCAGGAATATGGCAACTAGAYTGTACACATTTAGAAGGCAAAATTATCCTGGTAGCAGTTCATGTAGCY
AGTGGATATATAGAAGCAGAAGTTATTCCAGCAGAGACAGGGCAGGAAACAGCATACTTTATCTTAAAGTTAGCAGGAAG
ATGGCCAGTAAAAACAATACATACAGACAATGGCAGCAATTTCACCAGTACYACGGTTAAGGCCGCCTGTTGGTGGGCGG
GGGTCAAGCAGGAATTCGGCATTCCCTACAATCCCCAAAGCCAAGGAGTAGTAGAATCTATGAATAAAGAATTAAAAAAG
ATTATAGGACAAGTAAGAGATCAGGCTGAACATCTTAAGACAGCAGTACAAATGGCAGTATTCATCCACAATTTTAAAAG
AAAAGGGGGGATTGGGGGGTACAGTGCAGGGGAAAGAATAATAGACATAATAGCAACAGACATACAA-------------
--------------------------------ACCAAAGAATTACAAAAACAAATTACAAAAGTTCAAAATTTTCGGGTT
TATTACAGGGACAACAGAGATCCACTTTGGAAAGGACCAGCAAAGCTTCTCTGGAAAGGTGAAGGGGCAGTAGTAATACA
A------GATAATAGTGAAATAAAAGTAGTGCCAAGAAGAAAAGCAAAGATCATTAGGGATTATGGAAAACAGATGGCAG
GTGATGATTGTGTGGCAAGTRGACAGGATGAGGATTAG
>DQ676871/B/AU/2004/PS1038_Day174
TTTTTAGATGGAATAGATAAGGCCCAAGAAGACCATGAGAGATATCACAGTAATTGGAGAACAATGGCTAGTGATTTTAA
CCTGCCACCGGTAGTAGCAAAAGAAATAGTAGCCAGCTGTGATAAATGTCAGGTAAAAGGAGAAGCCATACATGGACAAG
TAGACTGTAGTCCAGGAATATGGCAACTAGAYTGTACACATTTAGAAGGCAAAATTATCCTGGTAGCAGTTCATGTAGCC
AGTGGATATATAGAAGCAGAAGTTATTCCARCAGAGACAGGGCAGGAAACAGCATACTTTATCTTAAAGTTAGCAGGAAG
ATGGCCAGTAAAAACMATACATACAGACAATGGCAGCAATTTCACCAGTACYRCGGTTAAGGCCGCCTGTTGGTGGGCGG
GGGTCAAGCAGGAATTCGGCATTCCCTACAATCCCCAAAGCCAAGGAGTAGTAGAATCTATGAATAAAGAATTAAAAAAG
ATTATAGGACAAGTAAGAGATCAGGCTGAACATCTTAAGACAGCAGTACAAATGGCAGTATTCATCCACAATTTTAAAAG
AAAAGGGGGGATTGGGGGGTACAGTGCAGGGGAAAGAATAATAGACATAATAGCAACAGACATACAA-------------
--------------------------------ACCAAAGAATTACAAAAACAAATTACAAAAGTTCAAAATTTTCGGGTT
TATTACAGRGACAACAGAGATCCACTTTGGAAAGGACCAGCAAAGCTTCTCTGGAAAGGTGAAGGGGCAGTAGTAATACA
A------GATAATAGTGAAATAAAAGTAGTGCCAAGAAGAAAAGCAAAGATCATTAGGGATTATGGAAAACAGATGGCAG
GTGATGATTGTGTGGCAAGTRGACAGGATGAGGATTAG
>DQ676874/B/AU/2002/PS2008_Day0
TTCTTGGATGGAATAGACAAGGCCCAAGAAGAGCATGAGAGATATCACAGCAATTGGAGAGCAATGGCTAGTGATTTTAA
CATACCAGCTGTAGTAGCAAAAGAAATAGTAGCCTGCTGTGATAAGTGTCAGCTAAAAGGAGAAGCCATACATGGACAGG
TAGACTGTAGTCCAGGAATATGGCAACTAGATTGTACACATCTAGAAGGAAAAATTATCCTGGTAGCAGTTCATGTAGCC
AGTGRATATATAGAAGCAGAAGTTATTCCAGCAGAGACAGGGCAGGAAACAGCATATTTCATCCTAAAATTAGCAGGAAG
ATGGCCAGTAAAAACAATACATACAGACAATGGCAGCAATTTCACCAGTGCTACAGTTAAGGCTGCCTGTTGGTGGGCAG
GGATCAAGCAGGAATTTGGCATTCCCTACAATCCCCAAAGTCAAGGAGTAGTARAATCCATGAATAAARAATTAAARAAA
ATTATAGGACAGGTAAGAGATCAGGCTGAACATCTTAAGACAGCAGTACAAATGGCAGTATTCATTCACAATTTTAAAAG
AAAAGGGGGGATTGGGGGGTACAGTGCAGGGGAAAGAATAATAGACATAATAGCATCAGACATACAA-------------
--------------------------------ACTAAAGAACTACAAAAACAAATTTCAAAAATTCAAAATTTTCGGGTT
TATTACAGGGACAGCAGAGATCCACTTTGGAAAGGACCAGCAAAACTCCTCTGGAAAGGTGAAGGGGCAGTAGTAATACA
A------GAGAATAGTGACATAAAAGTAGTGCCAAGAAGAAAAGCAAAGATCATTAGGGATTATGGAAAACAGGTGGCAG
GTGATGATTGTGTGGCAAGTAGACAGGATGAGGATTAG
>DQ676875/B/AU/2003/PS2008_Day182
TTCTTGGATGGAATAGACAAGGCCCAAGAAGAGCATGAGARATATCACAGCAATTGGAGAGCAATGGCTAGTRATTTTAA
CATACCAGCTGTAGTAGCAAAAGAAATAGTAGCCTGCTGTGATAAGTGTCAGCTAAAAGGAGAAGCCATACATGGACAGG
TAGACTGTAGTCCAGGAATATGGCAACTAGATTGTACACATCTAGAAGGAAAAATTATCCTGGTAGCAGTTCATGTAGCC
AGTGGATATATAGAAGCAGAAGTTATTCCAGCAGAGACAGGGCAGGAAACAGCATATTTCATCCTAAAATTAGCAGGAAG
ATGGCCAGTAAAAACAATACATACAGACAATGGCAGCAATTTCACCAGTGCTACAGTTAAGGCTGCCTGTTGGTGGGCAG
GGATCAAGCAGGAATTTGGCATTCCCTACAATCCCCAAAGTCAAGGAGTAGTAGAATCCATGAATAAAGAATTAAARAAA
ATTATAGGACAGGTAAGAGATCAGGCTGAACATCTTAAGACAGCAGTACAAATGGCAGTATTCATTCACAATTTTAAAAG
AAAAGGGGGGATTGGGGGGTACAGTGCAGGGGAAAGAATAATAGACATAATAGCATCAGACATACAA-------------
--------------------------------ACTAAAGAACTACAAAAACAAATTTCAAAAATTCAAAATTTTCGGGTT
TATTACAGGGACAGCAGAGATCCACTTTGGAAAGGACCAGCAAAACTCCTCTGGAAAGGTGAAGGGGCAGTAGTAATACA
A------GAGAATAGTGACATAAAARTAGTGCCAAGAAGAAAAGCAAAGATCATTAGGGATTATGGAAAACAGGTGGCAG
GTGATGATTGTGTGGCAAGTAGACAGGATGAGGATTAG
>DQ676876/B/AU/2003/PS2008_Day377
TTCTTGGATGGAATAGACAAGGCCCARGAAGAGCATGAGAGATATCACAGCAATTGGAGAGCAATGGCTAGTGATTTTAA
CATACCAGCTGTAGTAGCAAAAGAAATAGTAGCCTGCTGTGATAAGTGTCAGCTAAAAGGAGAAGCCATACATGGACAGG
TAGACTGTAGTCCAGGAATATGGCAACTAGATTGTACACATCTAGAAGGAAAAATTATCCTGGTAGCAGTTCATGTAGCC
AGTGGATATATAGAAGCAGAAGTTATTCCAGCAGAGACAGGGCAGGAAACAGCATATTTCATCCTAAAATTAGCAGGAAG
ATGGCCAGTAAAAACAATACATACAGACAATGGCAGCAATTTCACCAGTGCTACAGTTAAGGCTGCCTGTTGGTGGGCAG
GGATCAAGCAGGAATTTGGCATTCCCTACAATCCCCAAAGTCAAGGAGTAGTAGAATCCATGAATAAAGAATTAAAGAAA
ATTATAGGACAGGTAAGAGATCAGGCTGAACATCTTAAGACAGCAGTACAAATGGCAGTATTCATTCACAATTTTAAAAG
AAAAGGGGGGATTGGGGGGTACAGTGCAGGGGAAAGAATAATAGACATAATAGCATCAGACATACAA-------------
--------------------------------ACTAAAGAACTACAAAAACAAATTTCAAAAATTCAAAATTTTCGGGTT
TATTACAGGGACAGCAGAGATCCACTTTGGAAAGGACCAGCAAAACTCCTCTGGAAAGGTGAAGGGGCAGTAGTAATACA
A------GAGAATAGTGACATAAAAGTAGTGCCAAGAAGAAAAGCAAAGATCATTAGGGATTATGGAAAACAGGTGGCAG
GTGATGATTGTGTGGCAAGTAGACAGGATGAGGATTAG
>DQ676877/B/AU/2003/PS2016_Day0
TTTTTGGATGGAATAGATAAGGCCCAAGAAGATCATGAGAAATATCACAGTAATTGGAGAGCAATGGCTAGTGATTTTAA
CCTGCCACCTATAGTAGCAAAAGAAATAGTAGCCAGCTGTGATAAATGTCAGCTAAAAGGAGAAGCCATGCATGGACAAG
TAGACAGTAGTCCAGGAATATGGCAACTAGATTGTACACACTTAGAAGGAAAAATTATCCTGGTAGCAGTTCATGTAGCC
AGCGGATATATAGAAGCAGAAGTTATTCCAGCAGAGACAGGGCAGGAAACAGCATATTTCATCTTAAAATTAGCAGGAAG
ATGGCCAGTAAACACAATACATACAGACAATGGCCCCAATTTCATCAGTACTACGGTTAAGGCTGCCTGTTGGTGGGCAG
GGATCAAGCAGGAATTTGGCATTCCCTACAATCCCCAAAGTCAGGGAGTAGTAGAATCCATGAATAAAGAATTGAAGAAA
ATTATAGGACAGGTAAGAGATCAGGCTGAACATCTTAAGACAGCAGTACAAATGGCAGTATTCATCCACAATTTTAAAAG
AAAAGGGGGGATTGGGGGGTATAGTGCAGGGGAAAGAATAATAGACATAATAGCATCAGACATACAA-------------
--------------------------------ACTAAAGAACTACAAAAACAGATTACAAAAATTCAAAATTTTCGGGTT
TATTACAGGGACAGCAGAGATCCACTTTGGAAAGGACCAGCAAAGCTTCTCTGGAAAGGTGAAGGGGCAGTAGTAATACA
A------GATAATAGTGAAATAAAAGTAGTGCCAAGAAGAAAAGCAAAGATCATTAGGGATTATGGAAAACAGATGGCAG
GTGATGATTGTGTGGCAAGTAGACAGGATGAGGATTAG
>DQ676878/B/AU/2003/PS2016_Day193
TTTTTGGATGGAATAGATAAGGCCCAAGAAGATCATGAGAAATATCACAGTAATTGGAGAGCAATGGCTAGTGATTTTAA
CCTGCCACCTATAGTAGCAAAAGAAATAGTAGCCAGCTGTGATAAATGTCAGCTAAAAGGAGAAGCCATGCATGGACAAG
TAGACAGTAGTCCAGGAATATGGCAACTAGATTGTACACACTTAGAAGGAAAAATTATCCTGGTAGCAGTTCATGTAGCC
AGCGGATATATAGAAGCAGAAGTTATTCCAGCAGAGACAGGGCAGGAAACAGCATATTTCATCTTAAAATTAGCAGGAAG
ATGGCCAGTAAACACAATACATACAGACAATGGCCCCAATTTCATCAGTACTACGGTTAAGGCTGCYTGTTGGTGGGCAG
GGATCAAGCAGGAATTTGGCATTCCCTACAATCCCCAAAGTCAGGGAGTAGTAGAATCCATGAATAAAGAATTGAAGAAA
ATTATAGGACAGGTAAGAGATCAGGCTGAACATCTTAAGACAGCAGTACAAATGGCAGTATTCATCCACAATTTTAAAAG
AAAAGGGGGGATTGGGGGGTATAGTGCAGGGGAAAGAATAATAGACATAATAGCATCAGACATACAA-------------
--------------------------------ACTAAAGAACTACAAAAACAGATTACAAAAATTCAAAATTTTCGGGTT
TATTACAGGGACAGCAGAGATCCACTTTGGAAAGGACCAGCAAAGCTTCTCTGGAAAGGTGAAGGGGCARTAGTAATACA
A------GATAATAGTGAAATAAAAGTAGTGCCAAGAAGAAAAGCAAAGATCATTAGGGATTATGGAAAACAGATGGCAG
GTGATGATTGTGTGGCAAGTAGACAGGATGAGGATTAG
>DQ676879/B/AU/2004/PS2016_Day380
TTTTTGGATGGAATAGATAAGGCCCAAGAAGATCATGAGAAATATCACAGTAATTGGAGAGCAATGGCTAGTGATTTTAA
CCTGCCACCTATAGTAGCAAAAGAAATAGTAGCCAGCTGTGATAAATGTCAGCTAAAAGGAGAAGCCATGCATGGACAAG
TAGACAGTAGTCCAGGAATATGGCAACTAGATTGTACACACTTAGAAGGAAAAATTATCCTGGTAGCAGTTCATGTAGCC
AGCGGATATATAGAAGCAGAAGTTATTCCAGCAGAGACAGGGCAGGAAACAGCATATTTCATCTTAAAATTAGCAGGAAG
ATGGCCAGTAAACACAATACATACAGACAATGGCCCCAATTTCATCAGTACTACGGTTAAGGCTGCCTGTTGGTGGGCAG
GGATCAAGCAGGAATTTGGCATTCCCTACAATCCCCAAAGTCAGGGAGTAGTAGAATCCATGAATAAAGAATTGAAGAAA
ATTATAGGACAGGTAAGAGATCAGGCTGAACATCTTAAGACAGCAGTACAAATGGCAGTATTCATCCACAATTTTAAAAG
AAAAGGGGGGATTGGGGGGTATAGTGCAGGGGAAAGAATAATAGACATAATAGCATCAGACATACAA-------------
--------------------------------ACTAAAGAACTACAAAAACAGATTACAAAAATTCAAAATTTTCGGGTT
TATTACAGGGACAGCAGAGATCCACTTTGGAAAGGACCAGCAAAGCTTCTCTGGAAAGGTGAAGGGGCAGTAGTAATACA
A------GATAATAGTGAAATAAAAGTAGTGCCAAGAAGAAAAGCAAAGATCATTAGGGATTATGGAAAACAGATGGCAG
GTGATGATTGTGTGGCAAGTAGACAGGATGAGGATTAG
>DQ676880/B/AU/2003/PS2019_Day0
TTTTTGGATGGAATAGATAAGGCCCAAGAAGATCATGAAAAATATCACAGTAATTGGAGAGCAATGGCTAGTGATTTTAA
CTTACCACCTATAGTAGCAAAAGAAATAGTAGCCAGCTGTGATAAATGTCAGCTAAAAGGAGAAGCCATGCATGGACAAG
TAGACAGTAGTCCAGGAATATGGCAACTAGATTGTACACACTTAGAAGGAAAAATTATCCTGGTAGCAGTACATGTAGCC
AGCGGGTATATAGAAGCAGAAGTTATTCCAGCAGAGACAGGGCAGGAAACAGCATATTTCATCTTAAAATTAGCAGGAAG
ATGGCCAGTAAACACAATACATACAGACAATGGCCCCAATTTCACCAGTACTACGGTTAAGGCTGCCTGTTGGTGGGCAG
GGATCAAGCAGGAATTTGGCATTCCCTACAATCCCCAAAGTCAGGGAGTAGTAGAATCCATGAATAAAGAATTGAAGAAA
ATCATAGGACAAGTAAGAGATCAGGCTGAGCATCTTAAGACAGCAGTACAAATGGCAGTATTCATCCACAATTTTAAAAG
AAAAGGGGGGATTGGGGGGTATAGTGCAGGGGAAAGAATAATAGACATAATAGCATCAGACATACAA-------------
--------------------------------ACTAAAGAATTACAAAAACAAATTACAAAAATTCAAAATTTTCGGGTT
TATTACAGGGACAGCAGAGATCCACTTTGGAAAGGACCAGCAAAGCTTCTCTGGAAAGGTGAAGGGGCAGTAGTAATACA
A------GATAATAGTGAAATAAAAGTAGTGCCTAGAAGAAAAGCAAAGATCATTAGGGATTATGGAAAACAGATGGCAG
GTGATGATTGTGTGGCAAGTAGACAGGATGAGGATTAA
>DQ676881/B/AU/2003/PS2019_Day171
TTTTTGGATGGAATAGATAAGGCCCAAGAAGATCATGAAAAATATCACAGTAATTGGAGAGCAATGGCTAGTGATTTTAA
CTTACCACCTATAGTAGCAAAAGAAATAGTAGCCAGCTGTGATAAATGTCAGCTAAAAGGAGAAGCCATGCATGGACAAG
TAGACAGTAGTCCAGGAATATGGCAACTAGATTGTACACACTTAGAAGGAAAAATTATCCTGGTAGCAGTACATGTAGCC
AGCGGGTATATAGAAGCAGAAGTTATTCCAGCAGAGACAGGGCAGGAAACAGCATATTTCATCTTAAAATTAGCAGGAAG
ATGGCCAGTAAACACAATACATACAGACAATGGCCCCAATTTCACCAGTACTACGGTTAAGGCTGCCTGTTGGTGGGCAG
GGATCAAGCAGGAATTTGGCATTCCCTACAATCCCCAAAGTCAGGGAGTAGTAGAATCCATGAATAAAGAATTGAAGAAA
ATCATAGGACAAGTAAGAGATCAGGCTGAGCATCTTAAGACAGCAGTACAAATGGCAGTATTCATCCACAATTTTAAAAG
AAAAGGGGGGATTGGGGGGTATAGTGCAGGGGAAAGAATAATAGACATAATAGCATCAGACATACAA-------------
--------------------------------ACTAAAGAATTACAAAAACAAATTAYAAAAATTCAAAATTTTCGGGTT
TATTACAGGGACAGCAGAGATCCACTTTGGAAAGGACCAGCAAAGCTTCTCTGGAAAGGTGAAGGGGCAGTAGTAATACA
A------GATAATAGTGAAATAAAAGTAGTGCCTAGAAGAAAAGCAAAGATCATTAGGGATTATGGAAAACAGATGGCAG
GTGATGATTGTGTGGCAAGTAGACAGGATGAGGATTAA
>DQ676882/B/AU/2004/PS2019_Day367
TTTTTGGATGGAATAGATAAGGCCCAAGAAGATCATGAAAAATATCACAGTAATTGGAGAGCAATGGCTAGTGATTTTAA
CTTACCACCTATAGTAGCAAAAGAAATAGTAGCCAGCTGTGATAAATGTCAGCTAAAAGGAGAAGCCATGCATGGACAAG
TAGACAGTAGTCCAGGAATATGGCAACTAGATTGTACACACTTAGAAGGAAAAATTATCCTGGTAGCAGTACATGTAGCC
AGCGGGTATATAGAAGCAGAAGTYATTCCAGCAGAGACAGGGCAGGAAACAGCATATTTCATCTTAAAATTAGCAGGAAG
ATGGCCAGTAAAYACAATACATACAGACAATGGCCCCAATTTCACCAGTACTACGGTKAAGGCTGCCTGTTGGTGGGCAG
GGATCAAGCAGGAATTTGGCATTCCCTACAATCCCCAAAGTCAGGGAGTAGTAGAATCCATGAATAAAGAATTGAAGAAA
ATCATAGGACAAGTAAGAGATCAGGCTGAGCATCTTAAGACAGCAGTACAAATGGCAGTATTCATCCACAATTTTAAAAG
AAAAGGGGGGATTGGGGGGTATAGTGCAGGGGAAAGAATAATAGACATAATAGCATCAGACATACAA-------------
--------------------------------ACTAAAGAATTACAWAAACAAATTWCAAAAATTCAAAATTTTCGGGTT
TATTACAGGGACAGCAGAGATCCACTTTGGAAAGGACCAGCAAAGCTTCTCTGGAAAGGTGAAGGGGCAGTAGTAATACA
A------GATAATAGTGAAATAAAAGTAGTGCCTAGAAGAAAAGCAAAGATCATTAGRGATTATGGAAAACAGATGGCAG
GTGATGATTGTGTGGCAAGTAGACAGGATGAGGATTAA
>DQ676883/B/AU/2002/PS3002_Day0
TTTCTGGATGGAATAGATAAGGCCCAAGAAGAGCATGAGAAATATCACAGTAACTGGAGAGCGATGGCTAATGATTTTAA
CCTACCACCTATAGTAGCAAAAGAAATAGTAGCCAGCTGTGATAAATGTCAGCTAAARGGAGAAGCCACGCATGGACAAG
TAGACTGTAGCCCAGGAATATGGCAACTAGATTGTACACATTTAGAAGGAAAAATTATCCTGGTAGCAGTTCATGTAGCC
AGTGGATATATAGAAGCAGAAGTTATTCCAGCGGAGACAGGGCAGGAAACAGCATACTTTATCTTAAAGTTAGCAGGAAG
ATGGCCAGTAAAAATAATACATACAGACAATGGTGGCAATTTCATCAGTAATACAGTTAAGGCTGCCTGTTGGTGGGCAG
GGATCAAACAGGAATTTGGCATTCCCTACAATCCCCAAAGTCAAGGAGTAGTAGAATCTATGAATAAAGAATTAAAGAAA
ATTATAGGACAGGTAAGAGATCAGGCTGAACATCTTAAGACAGCAGTACAAATGGCAGTATTCATCCACAATTTTAAAAG
AAAAGGGGGGATTGGGGGATACAGTGCAGGGGAAAGAATAGTAGACATAATAGCAACAGACATACAA-------------
--------------------------------ACTAAAGAATTACAAAAACAAATTACAAAAATTCAAAATTTTCGGGTT
TATTACAGGGACAGCAGAGATCCACTTTGGAAAGGACCAGCAAAGCTTCTCTGGAAAGGTGAAGGGGCAGTAGTAATACA
A------GATAATAGTGACATAAAAGTAGTACCAAGAAGGAAAGCAAAGATCATTCGGGATTATGGAAAACAGATGGCAG
GTGATGATTGTGTGGCAAGTAGACAGGATGAGGATTAA
>DQ676884/B/AU/2003/PS3002_Day199
TTTCTGGATGGAATAGATAAGGCCCAAGAAGAGCATGAGAAATATCACAGTAACTGGAGAGCGATGGCTARTGATTTTAA
CCTACCACCTATAGTAGCAAAAGAAATAGTAGCCAGCTGTGATAAATGTCAGCTAAAAGGAGAAGCCACGCATGGACAAG
TAGACTGTAGYCCAGGAATATGGCAACTAGATTGYACACATTTAGAAGGAAAAATTATCCTGGTAGCAGTTCATGTAGCC
AGTGGATATATAGAAGCAGAAGTTATTCCAGCGGAGACAGGGCAGGAAACAGCATACTTTATCTTAAAGTTAGCAGGAAG
ATGGCCAGTAAAAATAATACATACAGACAATGGTGGCAATTTCATCAGTAATACAGTTAAGGCTGCCTGTTGGTGGGCAG
GGATCAAACAGGAATTTGGCATTCCCTACAATCCCCAAAGTCAAGGAGTAGTAGAATCTATGAATAAAGAATTAAAGAAA
ATTATAGGACAGGTAAGAGATCAGGCTGAACATCTTAAGACAGCAGTACAAATGGCAGTATTCATCCACAATTTTAAAAG
AAAAGGGGGGATTGGGGGATACAGTGCAGGGGAAAGAATAGTAGACATAATAGCAACAGACATACAA-------------
--------------------------------ACTAAAGAATTACAAAAACAAATTACAAAAATTCAAAATTTTCGGGTT
TATTACAGGGACAGCAGAGATCCACTTTGGAAAGGACCAGCAAAGCTTCTCTGGAAAGGTGAAGGGGCAGTAGTAATACA
A------GATAATAGTGACATAAAAGTAGTACCAAGAAGGAAAGCAAAGATCATTCGGGATTATGGAAAACAGATGGCAG
GTGATGATTGTGTGGCAAGTAGACAGGATGAGGATTAA
>DQ676885/B/AU/2003/PS3002_Day385
TTTCTGGATGGAATAGATAAGGCCCAAGAAGAGCATGAGAAATATCACAGTAACTGGAGAGCGATGGCTAGTGATTTTAA
CCTACCACCTATAGTAGCAAAAGAAATAGTAGCCAGCTGTGATAAATGTCAGCTAAAAGGAGAAGCCACGCATGRACAAG
TAGACTGTAGYCCAGGAATATGGCAACTAGATTGYACACATTTAGAAGGAAAAATTATCCTGGTAGCAGTTCATGTAGCC
AGTGGATATATAGAAGCAGAAGTTATTCCAGCGGAGACAGGGCAGGAAACAGCATACTTTATCTTAAAGTTAGCAGGAAG
ATGGCCAGTAAAAATAATACATACAGACAATGGTGGCAATTTCATCAGTAATACAGTTAAGGCTGCCTGTTGGTGGGCAG
GGATCAAACAGGAATTTGGCATTCCCTACAATCCCCAAAGTCAAGGAGTAGTAGAATCTATGAATAAAGAATTAAAGAAA
ATTATAGGACAGGTAAGAGATCAGGCTGAACATCTTAAGACAGCAGTACAAATGGCAGTATTCATCCACAATTTTAAAAG
AAAAGGGGGGATTGGGGGATACAGTGCAGGGGAAAGAATAGTAGACATAATAGCAACAGACATACAA-------------
--------------------------------ACTAAAGAATTACAAAAACAAATTACAAARATTCAAAATTTYCGGGTT
TATTACAGGGACAGCAGAGATCCACTTTGGAAAGGACCAGCAAAGCTTCTCTGGAAAGGTGAAGGGGCAGTAGTAATACA
A------GATAATAGTGACATAAAAGTAGTACCAAGAAGGAAAGCAAAGATCATTCGGGATTATGGAAAACAGATGGCAG
GTGATGATTGTGTGGCAAGTAGACAGGATGAGGATTAA
>DQ676886/B/AU/2003/PS4048_Day0
TTTCTGGATGGAATAGATAAGGCCCAAGAAGAACATGAAAAATATCACAATAATTGGAGAGCAATGGCTAGTGATTTTAA
CCTGCCACCTATAGTAGCAAAAGAAATAGTAGCCAGCTGTGATAAATGTCAGCTAAAAGGAGAAGCCATGCATGGACAAG
TAGACTGTAGTCCAGGAATATGGCAATTAGATTGTACACATTTAGAAGGCAAAATTATCCTGGTGGCAGTTCATGTAGCC
AGTGGGTATATAGAAGCAGAAGTCATTCCAGCAGAGACAGGACAGGAAACAGCATACTTCATCTTAAAATTAGCAGGAAG
GTGGCCAGTAAAAACAATACATACAGACAATGGTGGCAATTTCATTAGTAATGCAGTTAAGGCCGCCTGTTRGTGGGCGG
GGATCAAGCAGGAATTTGGCATTCCCTACAATCCCCAAAGTCAAGGAGTAGTAGAGTCAATGAACAAGGAACTAAAGAAA
ATTATAGAACAGGTAAGAGATCAGGCTGAACATCTTAAGACAGCAGTACAAATGGCAGTACTCATCCACAATTTTAAAAG
AAAAGGGGGGATTGGGGGGTACAGTGCAGGGGAAAGAATAATAGACATAATAGCAACAGACATACAA-------------
--------------------------------ACTAAAGAACTACAAAAACAAATTACAAAAATTCAAAATTTTCGGGTT
TATTACAGGGACAGCAGAGATCCACTTTGGAAAGGACCAGCAAAGCTCCTCTGGAAAGGTGAAGGGGCAGTAGTAATACA
A------GATAATAGTGAGATAAAAGTAGTGCCAAGAAGAAAAGCAAAAATCATTAGGGATTATGGAAAACAGATGGCAG
GTGATGATTGTGTGGCAAGTAGACAGGATGAGGATTAG
>DQ676887/B/AU/2004/PS4048_Day143
TTTCTGGATGGAATAGATAAGGCCCAAGAAGAACATGAAAAATATCACAATAATTGGAGAGCAATGGCTAGTGATTTTAA
CCTGCCACCTATAGTAGCAAAAGAAATAGTAGCCAGCTGTGATAAATGTCAGCTAAAAGGAGAAGCCATGCATGGACAAG
TAGACTGTAGTCCAGRAATATGGCAATTAGATTGTACACATTTAGAAGGCAAAATTATCCTGGTGGCAGTTCATGTAGCC
AGTGGGTATATAGAAGCAGAAGTCATTCCAGCAGAGACAGGACAGGAAACAGCATACTTCATCTTAAAATTAGCAGGAAG
GTGGCCAGTAAAAACAATACATACAGACAATGGTGGCAATTTCATTAGTAATGCAGTTAAGGCCGCCTGTTGGTGGGCGG
GGATCAAGCAGGAATTTGGCATTCCCTACAATCCCCAAAGTCAAGGAGTAGTAGAGTCAATGAACAAGGAACTAAAGAAA
ATTATAGAACAGGTAAGAGATCAGGCTGAACATCTTAAGACAGCAGTACAAATGGCAGTACTCATCCACAATTTTAAAAG
AAAAGGGGGGATTGGGGGGTACAGTGCAGGGGAAAGAATAATAGACATAATAGCAACAGACATACAA-------------
--------------------------------ACTAAAGAACTACAAAAACAAATTACAAAAATTCAAAATTTTCGGGTT
TATTACAGGGACAGCAGAGATCCACTTTGGAAAGGACCAGCAAAGCTCCTCTGGAAAGGTGAAGGGGCAGTAGTAATACA
A------GATAATAGTGAGATAAAAGTAGTGCCAAGAAGAAAAGCAAAAATCATTAGGGATTATGGAAAACAGATGGCAG
GTGATGATTGTGTGGCAAGTAGACAGGATGAGGATTAG
>DQ823362/B/UA/2001/01UAKV167
TTTTTAGATGGAATAGATAAGGCCCAAGACGAACATGAGAAATATCACAGTAATTGGAGAGCAATGGCTAGTGATTTTAA
CCTGCCACCAGTAGTAGCAAAAGAAATAGTAGCCAGCTGTGATAAATGTCAGCTAAAAGGAGAAGCCATGCATGGACAAG
TAGACTGTAGTCCAGGAATATGGCAGCTAGATTGTACACATTTAGAAGGAAAAATTATCCTGGTAGCAGTTCATGTAGCC
AGTGGATATATAGAAGCAGAAGTCATTCCAGCAGAAACAGGACAAGAAACAGCATACTTTCTCTTAAAACTAGCAGGAAG
GTGGCCAGTAAAAATAGTACATACAGACAATGGCAGCAATTTCACCAGCAACGCGGTTAAGGCCGCCTGTTGGTGGGCAG
GGATCAAGCAGGAATTTGGTATTCCCTACAATCCCCAAAGTCAAGGAGTAGTAGAATCTATGAATAAAGAATTAAAGAAA
ATTATAGGACAGGTAAGAGATCAGGCTGAACATCTTAAGACAGCAGTACAAATGGCAGTATTTATCCACAATTTTAAAAG
AAAAGGGGGGATTGGGGGGTACAGTGCAGGGGAAAGAATAGTAGACATGATAGCAACAGATATACAG-------------
--------------------------------ACTAAAGAACTACAAAAACAAATTACAAAAATTCAAAATTTTCGGGTT
TATTACAGGGACAGCAGAGATCCACTTTGGAAAGGACCAGCAAAACTGCTCTGGAAAGGTGAAGGGGCAGTAGTAATACA
A------GATAATAGTGACATAAAAGTAGTGCCAAGAAGAAAAGCAAAGATCATTAGGGATTATGGAAAACAGATGGCAG
GTGATGATTGTGTGGCAAGTAGACAGGATGAGGATTAG
>DQ823363/B/UA/2001/01UAKV252
TTTTTAGATGGAATAGATAAGGCCCAAGAAGAGCATGAAAAATATCACAGTAATTGGAGAGCGATGGCTAGTGATTTTAA
CCTGCCACCTGTAGTAGCAAAAGAAATAGTAGCCAGCTGTGATAAATGTCAGCTAAAAGGAGAAGCCATGCATGGACAAG
TAGACTGTAGTCCAGGAATATGGCAGCTAGATTGTACACATTTAGAAGGAAAAATTATCATAGTAGCAGTTCATGTAGCC
AGTGGATATATAGAAGCAGAAGTTATTCCAGCAGAAACAGGACAAGAAACAGCATACTTTATCTTAAAACTAGCAGGAAG
GTGGCCAGTAACAACAATACATACAGACAATGGCCCCAATTTCATCAGTACCACGGTTAAGGCCGCCTGTTGGTGGGCGG
GGATCAAGCAAGAATTTGGTATTCCCTACAATCCCCAAAGTCAAGGAGTAGTAGAATCTATGAATAAAGAATTAAAGAAA
ATTATAGGACAGGTAAGAGATCAGGCTGAACATCTTAAGACAGCAGTACAAATGGCAGTATTTATCCACAATTTTAAAAG
AAAAGGGGGGATTGGGGGGTACAGTGCAGGAGAAAGAATAGTAGACATAATAGCAACAGATATACAG-------------
--------------------------------ACTAAAGAACTACAAAAACAAATTACAAAGATTCAAAATTTTCGGGTT
TATTACAGGGACAGCAGAGATCCACTTTGGAAAGGACCAGCAAAGCTGCTCTGGAAAGGTGAAGGGGCAGTAGTAATACA
A------GATAATAGTGACATAAAAGTGGTGCCAAGAAGAAAAGCAAAGATCATTAGGGACTATGGAAAACAGATGGCAG
GTGATGATTGTGTGGCAAGTAGACAGGATGAGGATTAG
>DQ823364/B/UA/2001/01UAKV259
TTTTTAGATGGAATAGATAAGGCCCAAGAAGATCATGAAAAATATCACAGTAATTGGAGAGCAATGGCTAGTGATTTTAA
CCTGCCACCTGTGGTAGCAAAAGAAATAGTAGCCAGCTGTGATAAATGTCAACTAAAAGGAGAAGCCATGCATGGACAAG
TAGACTGTAGTCCAGGAATATGGCAGCTAGATTGTACACATTTAGAAGGAAAAATTATCCTGGTAGCAGTTCATGTAGCC
AGTGGATATATAGAAGCAGAAGTTATTCCAGCAGAAACAGGACAAGAAACAGCATACTTTCTCTTAAAACTAGCAGGAAG
GTGGCCAGTAACAACAATACATACAGACAATGGCAGCAATTTCACCAGTACTACGGTTAAGGCCGCCTGTTGGTGGGCGG
GGATCAAGCAGGAATTTGGTATTCCCTACAATCCCCAAAGTCAAGGAGTAATAGAATCTATGAATAAAGAATTAAAGAAA
ATTATAGGACAGGTAAGAGATCAGGCTGAACATCTTAAGACAGCAGTACAAATGGCAGTATTTATCCACAATTTTAAAAG
AAAAGGGGGGATTGGGGGGTACAGTGCAGGGGAAAGAATAGTAGACATAATAGCAACAGATATACAG-------------
--------------------------------ACTAAAGAACTACAAAAACAAATTACAAAGATTCAAAATTTTCGGGTT
TATTACAGGGACAGCAGAGATCCACTTTGGAAAGGACCAGCAAAGCTGCTCTGGAAAGGTGAAGGGGCAGTAGTAATACA
A------GATAATAGTGACATAAAAGTGGTGCCAAGAAGAAAAGCAAAGATCATTAGGGACTATGGAAAACAGATGGCAG
GTGATGATTGTGTGGCAAGTAGACAGGATGAGGATTAG
>DQ837381/B/KR/2005/05CSR3
TTTTTAGATGGAATAGATAAGGCCCAAGAAGACCATGAAAAATATCACACTAATTGGAGAGCAATGGTTAGTGATTTTAA
CTTGCCACCTGTGGTAGCAAAAGAAATAGTAGCCAGCTGTGATAAATGTCAGCTAAAAGGAGAAGCCATGCATGGACAGG
TAGACTGTAGTCCAGGAATATGGCAACTAGATTGTACACACTTAGAGGGAAAAATTATCCTGGTAGCAGTTCATGTAGCC
AGTGGATATGTAGAAGCAGAAGTCATTCCAGCAGAAACAGGGCAGGAAACAGCATACTTTATCTTAAAATTAGCAGGAAG
ATGGCCAGTAAAAACAATACATACAGACAATGGCAGCAATTTCACCAGTACTACAGTTAAGGCTGCCTGTTGGTGGGCGG
GGGTCAAGCAGGAATTTGGCATCCCCTACAATCCCCAAAGTCAAGGAGTAGTAGAATCTATGAATAAAGAATTAAAGAAA
ATTATAGCACAAGTAAGAGATCAGGCTGAACATCTTAAGACAGCAGTACAAATGGCAGTATTCATTCACAATTTTAAAAG
AAAAGGGGGGATTGGGGGGTACAGTGCAGGGGAAAGAATAGTAGACATAATAGCAACAGACATACAA-------------
--------------------------------ACTAAAGAATTACAAAAACAAATTACAAAAATTCAAAATTTTCGGGTT
TATTACAGGGACAGCAGAGATCCAATTTGGAAAGGACCAGCAAAGCTTCTCTGGAAAGGTGAAGGGGCAGTAGTGATACA
A------GATAACAGTGAAATAAAAGTAGTGCCAAGAAGGAAAGCAAAGATCTTTAGGGATTATGGAAAACAGATGGCAG
GTGATGATTGTGTGGCAAGTAGACAGGATGAGGATTAG
>DQ853436/B/US/2000/14294_1
TTTTTGGATGGAATAGATAAGGCACAAGAAGAACATGAGAAATATCACAGTAATTGGAGAGCAATGGCTGGTGATTTTAA
CCTGCCACCTATAGTAGCAAAAGAGATAGTAGCCTGCTGTGATAAATGTCAACTAAAAGGAGAAGCCATACATGGACAAG
TAGACTGTAGTCCAGGAATATGGCAACTAGACTGTACACATTTAGAAGGAAAAATTATCATAGTAGCAGTTCATGTAGCC
AGTGGATATATAGAAGCAGAAGTTATTCCAGCAGAGACAGGGCAGGAAACAGCATACTTTCTTTTAAAATTAGCAGGAAG
ATGGCCAGTAAAAACAATACATACAGACAATGGCAGCAATTTCACCAGTACTGCGGTTAAGGCTGCCTGTTGGTGGGCAG
GGATCAAGCAGGAATTTGGCATTCCCTACAATCCCCAAAGTCAAGGAGTAGTAGAATCTATGAATAAAGAATTAAAGAAA
ATTATAGGACAGGTAAGAGATCAGGCTGAACATCTTAAGACAGCAGTACAAATGGCAGTATTTATCCACAATTTTAAAAG
AAAAGGGGGGATTGGGGGGTACAGTGCAGGGGAAAGAATAGTAGACATAATAGCAACAGACATACAA-------------
--------------------------------ACTAAAGAACTACAAAAACAAATTACAAAAATTCAAAATTTTCGGGTT
TATTACAGGGACAGCAGAGACCCACTTTGGAAAGGACCAGCAAAGCTTCTCTGGAAAGGTGAAGGGGCAGTAGTAATACA
A------GATAACAGTGACATAAAAGTAGTGCCAAGAAGAAAAGCAAAGATCATTAGGGATTATGGAAAACAGATGGCAG
GTGATGATTGTGTGGCAAGTAGACAGGATGAGGATTAG
>DQ853437/B/US/2000/14297_1
TTTTTGGATGGAATAGATAAGGCACAAGAAGAACATGAGAAATATCACAGTAATTGGAGAGCAATGGCTGGTGATTTTAA
CCTGCCACCTGTAGTAGCAAAAGAGATAGTAGCCTGCTGTGATAAATGTCAACTAAAAGGAGAAGCCATACATGGACAAG
TAGACTGTAGTCCAGGAATATGGCAACTAGACTGTACACATTTAGAAGGAAAAATTATCATAGTAGCAGTTCATGTAGCC
AGTGGATATATAGAAGCAGAAGTTATTCCAGCAGAGACAGGGCAGGAAACAGCATACTTTCTTTTAAAATTAGCAGGAAG
ATGGCCAGTAAAAACAATACATACAGACAATGGCAGCAATTTCACCAGTACTGCGGTTAAGGCTGCCTGTTGGTGGGCAG
GGATCAAGCAGGAATTTGGCATTCCCTACAATCCCCAAAGTCAAGGAGTAGTAGAATCTATGAATAAAGAATTAAAGAAA
ATTATAGGACAGGTAAGAGATCAGGCTGAACATCTTAAGACAGCAGTACAAATGGCAGTATTTATCCACAATTTTAAAAG
AAACGGGGGGATTGGGGGGTACAGTGCAGGGGAAAGAATAGTAGACATAATAGCAACAGACATACAA-------------
--------------------------------ACTAAAGAACTACAAAAACAAATTACAAAAATTCAAAATTTTCGGGTT
TATTACGGGGACAGCAGAGACCCACTTTGGAAAGGACCAGCAAAGCTTCTCTGGAAAGGTGAAGGGGCAGTAGTAATACA
A------GATAACAGTGACATAAAAGTAGTGCCAAGAAGAAAAGCAAAGATCATTAGGGATTATGGAAAACAGATGGCAG
GTGATGATTGTGTGGCAAGTAGACAGGATGAGGATTAG
>DQ853438/B/US/2000/14300_1
TTTTTGGATGGAATAGATAAGGCCCAAGAAGAACATGAGAAATATCACAGTAATTGGAGAGCAATGGCTGGTGATTTTAA
CCTGCCACCTGTAGTAGCAGAAGAGATAGTAGCCTGCTGTGATAAATGTCAACTAAAAGGAGAAGCCATACATGGACAAG
TAGACTGTAGTCCAGGAATATGGCAACTAGACTGTACACATTTAGAAGGAAAAATTATCATAGTAGCAGTTCATGTAGCC
AGCGGATATATAGAAGCAGAAGTTATTCCAGCAGAGACAGGGCAGGAAACAGCATATTTTCTTTTAAAATTAGCAGGAAG
ATGGCCAGTAAAAACAATACATACAGACAATGGCAGCAATTTCACCAGTACTACGGTTAAGGCTGCCTGTTGGTGGGCAG
GGATCAAACAGGAATTTGGCATTCCCTACAATCCCCAAAGTCAAGGAGTAGTAGAATCTATGAATAAAGAATTAAAGAAA
ATTATAGGACAGGTAAGAGATCAGGCTGAACATCTTAAGACAGCAGTACAAATGGCAGTATTCATCCACAATTTTAAAAG
AAAAGGGGGGATTGGGGGGTACAGTGCAGGGGAAAGAATAGTAGACATAATAGCAACAGACATACAA-------------
--------------------------------ACTAAAGAACTACAAAAACAAATTACAAAAATTCAAAATTTTCGGGTT
TATTACAGGGACAGCAGAGACCCACTTTGGAAAGGACCAGCAAAGCTTCTCTGGAAAGGTGAAGGGGCAGTAGTAATACA
A------GATAACAGTGACATAAAAGTAGTGCCAAGAAGAAAAGCAAAGATCATTAGGGATTATGGAAAACAGATGGCAG
GTGATGATTGTGTGGCAAGTAGACAGGATGAGGATTAG
>DQ853439/B/US/2002/14186_1
TTTTTGGATGGAATAGATAAGGCCCAAGAAGAACATGAGAAATATCACAGTAATTGGAGAGCAATGGCTGGTGATTTTAA
CCTGCCACCTGTAGTAGCAAAAGAGATAGTAGCCTGTTGTGATAAATGTCAACTAAAAGGAGAAGCCATACATGGACAAG
TAGACTGTAGTCCAGGAATATGGCAACTAGACTGTACACATTTAGAAGGAAAAATTATCATAGTAGCAGTTCATGTAGCC
AGTGGATATATAGAAGCAGAAGTTATTCCAGCAGAGACAGGGCAGGAAACAGCATACTTTCTTTTAAAATTAGCAGGAAG
GTGGCCAGTAAAAACAATACATACAGACAATGGCAGCAATTTCACCAGTACTGCAGTTAAGGCTGCCTGTTGGTGGGCAG
GGATCAAGCAGGAATTTGGCATTCCCTACAATCCCCAAAGTCAAGGAGTAGTAGAATCTATGAATAAAGAATTAAAGAAA
ATTATAGGACAGGTAAGAGATCAGGCTGAACATCTTAAGACAGCAGTACAAATGGCAGTATTTATCCACAATTTTAAAAG
AAAAGGGGGGATTGGGGGGTACAGTGCAGGGGAAAGAATAATAGACATAATAGCAACAGACATACAA-------------
--------------------------------ACTAAAGAACTACAAAAACAAATTACAAAAATTCAAAATTTTCGGGTT
TATTACAGGGACAGCAGAGACCCACTTTGGAAAGGACCAGCAAAGCTTCTCTGGAAAGGTGAAGGGGCAGTAGTAATACA
A------GATAACAGTGACATAAAAGTAGTGCCAAGAAGGAAAGCAAAGATCATTAGGGATTATGGAAAACAGATGGCAG
GTGATGATTGTGTGGCAAGTAGACAGGATGAGGATTAG
>DQ853440/B/US/2002/14182_1
TTTTTGGATGGAATAGATAAGGCCCAAGAAGAACATGAGAAATATCATAGTAATTGGAGAGCAATGGCTGGTGATTTTAA
CCTGCCACCTGTAGTAGCAAAAGAGATAGTAGCCTGCTGTGATAAATGTCAACTAAAAGGAGAAGCCATACATGGACAAG
TAGACTGTAGTCCAGGAATATGGCAACTAGACTGTACACATTTAGAAGGAAAAATTATCATAGTAGCAGTTCATGTAGCC
AGTGGATATATAGAAGCAGAAGTTATTCCAGCAGAAACAGGGCAGGAAACAGCATACTTTCTTTTAAAATTAGCAGGAAG
ATGGCCAGTAAAAACAATACATACAGACAATGGCAGCAATTTCACCAGTACTGCGGTTAAGGCTGCCTGTTGGTGGGCAG
GGATCAAGCAGGAATTTGGCATTCCCTACAACCCCCAAAGTCAAGGAGTAGTAGAATCTATGAATAAAGAATTAAAGAAA
ATTATAGGACAGGTGAGAGATCAGGCTGAACATCTTAAGACAGCAGTACAAATGGCAGTATTTATCCACAATTTTAAAAG
AAAAGGGGGGATTGGGGGGTACAGTGCAGGGGAAAGAATAGTAGACATAATAGCAACAGACATACAA-------------
--------------------------------ACTAAAGAACTACAAAAACAAATTACAAAAATTCAAAATTTTCGGGTT
TATTACAGGGACAGCAGAGACCCACTTTGGAAAGGACCAGCAAAGCTTCTCTGGAAAGGTGAAGGGGCAGTAGTAATACA
A------GATAACAGTGACATAAAAGTAGTGCCAAGAAGAAAAGCAAAGATCATTAGGGATTATGGAAAACAGATGGCAG
GTGATGATTGTGTGGCAAGTAGACAGGATGAGGATTAA
>DQ853441/B/US/2002/14189_1
TTTTTGGATGGAATAGATAAGGCCCAAGAAGAACATGAGAAATATCACAGTAATTGGAGAGCAATGGCTGGTGATTTTAA
CCTGCCACCTGTAGTAGCAAAAGAGATAGTAGCCTGCTGTGATAAATGTCAACTAAAAGGAGAAGCCATGCATGGACAAG
TAGACTGTAGTCCAGGAATATGGCAACTAGACTGTACACATTTAGAAGGGAAAATTATCATAGTAGCAGTTCATGTAGCC
AGTGGATATATAGAAGCAGAAGTTATTCCAGCAGAGACAGGGCAGGAAACAGCATACTTTCTTTTAAAATTAGCAGGAAG
ATGGCCAGTAAAAACAATACATACAGACAATGGCAGCAACTTCACCAGTACTGCGGTTAAGGCTGCCTGTTGGTGGGCAG
GGATCAAGCAGGAATTTGGCATTCCCTACAATCCCCAAAGTCAAGGAGTAGTAGAATCTATGAATAAAGAATTAAAGAAA
ATTATAGGACAGGTAAGAGATCAGGCTGAACATCTTAAGACAGCAGTACAAATGGCAGTATTTATCCACAATTTTAAAAG
AAAAGGGGGGATTGGGGGGTACAGTGCAGGGGAAAGAATAGTAGACATAATAGCAACAGACATACAA-------------
--------------------------------ACTAAAGAACTACAAAAACAAATTACAAAAATTCAAAATTTTCGGGTT
TATTACAGGGACAGCAGAGACCCACTTTGGAAAGGACCAGCAAAGCTTCTCTGGAAGGGTGAAGGGGCAGTAGTAATACA
A------GATAACAGTGACATAAAAGTAGTGCCAAGAAGAAAAGCAAAGATCATTAGGGATTATGGAAAACAGATGGCAG
GTGATGATTGTGTGGCAAGTAGACAGGATGAGGATTAG
>DQ853442/B/US/2002/14184_1
TTTTTGGATGGAATAGATAAGGCCCAAGAAGAACATGAGAAATATCACAGTAATTGGAGAGCAATGGCTAGTGATTTTAA
CCTGCCACCTGTAATAGCAAAAGAGATAGTAGCCTGCTGTGATAAATGTCAACTAAAAGGAGAAGCCATGCATGGACAAG
TAGACTGTAGTCCAGGAATATGGCAACTAGACTGTACACATTTAGAAGGGAAAATTATCATAGTAGCAGTTCATGTAGCC
AGTGGATATATAGAAGCAGAAGTTATTCCAGCAGAGACAGGGCAGGAAACAGCATACTTTCTTTTAAAATTAGCAGGAAG
ATGGCCAGTAAAAACAATACATACAGACAATGGCAGCAATTTCACCAGTACTGCGGTTAAGGCTGCCTGTTGGTGGGCAG
GGATCAAGCAGGAATTTGGCATTCCCTACAATCCCCAAAGTCAAGGAGTAGTAGAATCTATGAATAAAGAATTAAAGAAA
ATTATAGGTCAGGTAAGAGATCAGGCTGAACATCTTAAGACAGCAGTACAAATGGCAGTATTTATCCACAATTTTAAAAG
AAAAGGGGGGATTGGGGGGTACAGTGCAGGGGAAAGAATAGTAGACATAATAGCAACAGACATACAA-------------
--------------------------------ACTAAAGAACTACAAAAACAAATTACAAGAATTCAAAATTTTCGGGTT
TATTACAGGGACAGCAGAGACCCACTTTGGAAAGGACCAGCAAAGCTTCTCTGGAAAGGTGAAGGGGCAGTAGTAATACA
A------GATAACAGTGACATAAAAGTAGTGCCAAGAAGAAAAGCAAAGATCATTAGGGATTATGGAAAACAGATGGCAG
GTGATGATTGTGTGGCAAGTAGACAGGATGAGGATTAG
>DQ853443/B/US/2002/14181_1
TTT-TGGATGGAATAGATAAGGCCCAAGAAGAACATGAGAAATATCACAGTAATTGGAGAGCAATGGCTGGTGATTTTAA
CCTGCCACCTGTAGTAGCAAAAGAGATAGTAGCCTGCTGTGATAAATGTCAACTAAAAGGAGAAGCCATGCATGGACAAG
TAGACTGTAGTCCAGGAATATGGCAACTAGACTGTACACATTTAGAAGGAAAAATTATCATAGTAGCAGTTCGTGTAGCC
AGTGGATATATAGAAGCAGAAGTTATTCCAGCAGGGACAGGGCAGGAAACAGCATACTTTCTTTTAAAATTAGCAGGAAG
ATGGCCAGTAAAAACAATACATACAGACAATGGCAGCAATTTCACCAGTACTACGGTCAAGGCTGCCTGTTGGTGGGCAG
GGATCAAGCAGGAATTTGGCATTCCCTACAATCCCCAAAGTCAAGGAGTAGTAGAATCTATGAATAAAGAATTAAAGAAA
ATTATAGGACAGGTAAGAGATCAGGCTGAACATCTTAAGACAGCAGTACAAATGGCAGTATTTATCCACAATTTTAGAAG
AAAAGGGGGGATTGGGGGGTACAGTGCAGGGGAAAGAATAGTAGACATAATAGCAACAGACATACAA-------------
--------------------------------ACTAAAGAACTACAAAAACAAATTACAAAAATTCAAAATTTTCGGGTT
TATTACAGGGACAGCAGAGACCCACTTTGGAAAGGACCAGCAAAGCTTCTCTGGAAAGGTGAAGGGGCAGTAGTAATACA
A------GATAACAGCGACATAAAAGTAGTGCCAAGAAGAAAAGTAAAGATCATTAGGGATTATGGAAAACAGATGGCAG
GTGATGATTGTGTGGCAAGTAGACAGGATGAGGATTAG
>DQ853444/B/US/2002/14183_1
TTTTTGGATGGAATAGATAAGGCCCAAGAAGAACATGAGAAATATCACAGTAATTGGAGAGCAATGGCTGGTGATTTTAA
CCTGCCACCTGTAGTAGCAAAAGAGATAGTAGCCTGCTGTGATAAATGTCAACTAAAAGGAGAAGCCATACATGGACAAG
TAGACTGTAGTCCAGGAATATGGCAACTAGACTGTACACATTTAGAAGGAAAAATTATCATAGTAGCAGTTCATGTAGCC
AGTGGATATATAGAAGCAGAAGTTATTCCAGCAGAGACAGGGCAGGAAACAGCATACTTTCTTTTAAAATTAGCAGGAAG
ATGGCCAGTAAAAACAATACATACAGACAATGGCAGCAATTTCACCAGTACTGCGGTTAAGGCTGCCTGTTGGTGGGCAG
GGATCAAGCAGGAATTTGGCATTCCCTACAATCCCCAAAGTCAAGGAGTAGTAGAATCTATGAATAAAGAATTAAAGAAA
ATTATAGGACAGGTAAGAGATCAGGCTGAACATCTTAAGACAGCAGTACAAATGGCAGTATTTATCCACAATTTTAAAAG
AAAAGGGGGGATTGGGGGGTACAGTGCAGGGGAAAGAATAGTAGACATAATAGCAACAGACATACAA-------------
--------------------------------ACTAAAGAACTACAAAAACAAATTACAAAAATTCAAAATTTTCGGGTT
TATTACAGGGACAGCAGAGACCCACTTTGGAAAGGACCAGCAAAGCTTCTCTGGAAAGGTGAAGGGGCAGTAGTAATACA
A------GATAACAGTGACATAAAAGTAGTGCCAAGAAGAAAAGCAAAGATCATTAGGGATTATGGAAAACAGATGGCAG
GTGATGATTGTGTGGCAAGTAGACAGGATGAGGATTAG
>DQ853445/B/US/2002/14185_1
TTTTTGGATGGAATAGATAAGGCCCAAGAAGAACATGAGAAATATCACAGTAATTGGAGAGCAATGGCTGGTGATTTTAA
CCTGCCACCTGTAGTAGCAAAAGAGATAGTAGCCTGCTGTGATAAATGTCAACTAAAAGGAGAAGCCATACATGGACAAG
TAGACTGTAGTCCAGGAATATGGCAACTAGACTGTACACATTTAGAAGGAAAAATTATCATAGTAGCAGTCCATGTAGCC
AGTGGATATATAGAAGCAGAAGTTATTCCAGCAGAGACAGGGCAGGAAACAGCATACTTTCTTTTAAAACTAGCAGGAAG
ATGGCCAGTAAAAACAATACATACAGACAATGGCAGCAATTTCACCAGTACTACAGTTAAGGCTGCCTGTTGGTGGGCAG
GGATCAAGCAGGAATTTGGCATTCCCTACAATCCCCAAAGTCAAGGAGTAGTAGAATCTATGAATAAAGAATTAAAGAAA
ATTATAGGTCAGGTAAGAGATCAGGCTGAACATCTTAAGACAGCAGTACAAATGGCAGTATTTATCCACAATTTTAAAAG
AAAAGGGGGGATTGGGGGGTACAGTGCAGGGGAAAGAATAGTAGACATAATAGCAACAGACATACAA-------------
--------------------------------ACTAAAGAACTACAAAAACAAATTACAAAAATTCAAAATTTTCGGGTT
TATTACAGGGACAGCAGAGACCCACTTTGGAAAGGACCAGCAAAGCTTCTCTGGAAAGGTGAAGGGGCAGTAGTAATACA
A------GATAACAGTGACATAAAAGTAGTGCCAAGAAGAAAAGCAAAGATCATTAGGGATTATGGAAAACAGATGGCAG
GTGATGATTGTGTGGCAAGTAGACAGGATGAGGATTAG
>DQ853446/B/US/2002/14188_1
TTTTTGGATGGAATAGATAAGGCCCAAGAAGAACATGAGAAATATCGCAGTAATTGGAGAGCAATGGCTGGTGATTTTAA
CTTGCCACCGGTAGTAGCAAAAGAGATAGTAGCCTGCTGTGATAAATGTCAACTAAAAGGAGAAGCCATACATGGACAAG
TAGACTGTAGTCCAGGAATATGGCAACTAGACTGTACACATTTAGAAGGAAAAATTATCATAGTAGCAGTTCATGTAGCC
AGTGGATATATAGAAGCAGAAGTTATTCCAGCAGAGACAGGGCAGGAAACAGCATACTTTCTTTTAAAATTAGCAGGAAG
ATGGCCAGTAAAAACAATACATACAGACAATGGCAGCAATTTCACCAGTACTGCGGTTAAGGCTGCCTGTTGGTGGGCAG
GGATCAAGCAGGAATTTGGCATTCCCTACAATCCCCAAAGTCAAGGAGTAGTAGAATCTATGAATAAAGAATTAAAGAAA
ATTATAGGACAAGTAAGAGATCAGGCTGAACATCTTAAGACAGCAGTACAAATGGCAGTATTTATCCACAATTTTAAAAG
AAAAGGGGGGATTGGGGGGTACAGTGCAGGGGAAAGAATAGTAGACATAATAGCAACAGACATACAA-------------
--------------------------------ACTAAAGAACTACAAAAACAAATTACAAAAATTCAAAATTTTCGGGTT
TATTACAGGGACAGCAGAGACCCACTTTGGAAAGGACCAGCAAAGCTTCTCTGGAAAGGTGAAGGGGCAGTAGTAATACA
A------GATAACAGTGACATAAAAGTAGTGCCAAGAAGGAAAGCAAAGATCATTAGGGATTATGGAAAACAGATGGCAG
GTGATGATTGTGTGGCAAGTAGACAGGATGAGGATTAG
>DQ853447/B/US/2002/14187_1
TTTTTGGATGGAATAGATAAGGCCCAAGAAGAACATGAGAAATATCACAGTAATTGGAGAGCAATGGCTGGTGATTTTAA
CCTGCCACCTGTAGTAGCAAAAGAGATAGTAGCCTGCTGTGATAAATGTCAACTAAAGGGAGAAGCCATACATGGACAAG
TAGACTGTAGTCCAGGAATATGGCAACTAGACTGTACACATTTAGAAGGAAAAATTATCATAGTAGCAGTTCATGTAGCC
AGTGGATATATAGAAGCAGAAGTTATTCCAGCAGAGACAGGGCAGGAAACAGCATACTTTCTTTTAAAATTAGCAGGAAG
ATGGCCAGTAAAAACAATACATACAGACAATGGCAGCAATTTCACCAGTACTGCGGTTAAGGCTGCCTGTTGGTGGGCAG
GGATCAAGCAGGAATTTGGCATTCCCTACAATCCCCAAAGTCAAGGAGTAGTAGAATCTATGAATAAAGAATTAAAGAAA
ATTATAGGACAGGTAAGAGATCAGGCTGAACATCTTAAGACAGCAGTACAAATGGCAGTATTTATCCACAATTTTAAAAG
AAAAGGGGGGATTGGGGGGTACAGTGCAGGGGAAAGAATAGTAGACATAATAGCAACAGACATACAA-------------
--------------------------------ACTAAAGAACTACAAAAACAAATTACAAAAATTCAAAATTTTCGGGTT
TATTACAGGGACAGCAGAGACCCACTTTGGAAAGGACCAGCAAAGCTTCTCTGGAAAGGTGAAGGGGCAGTAGTAATACA
A------GATAACAGTGACATAAAAGTAGTGCCAAGAAGAAAAGCAAAGATCATTAGGGATTATGGAAAACAGATGGCAG
GTGATGATTGTGTGGCAAGTAGACAGGATGAGGATTAG
>DQ853448/B/US/2002/14190_1
TTTTTGGATGGAATAGATAAGGCCCAAGAAGAACATGAGAAATATCACAGTAATTGGAGAGCAATGGCTGGTGATTTTAA
CCTGCCACCTGTAGTAGCAAAAGAGATAGTAGCCTGCTGTGATAAATGTCAACTAAAAGGAGAAGCCATACATGGACAAG
TAGACTGTAGTCCAGGAATATGGCAACTAGACTGTACACATTTAGAAGGAAAAATTATCATAGTAGCAGTTCATGTAGCC
AGTGGGTATATAGAAGCAGAAGTTATTCCAGCAGAGACAGGGCAGGAAACAGCATACTTTCTTTTAAAATTAGCAGGAAG
ATGGCCAGTAAAAACAATACATACAGACAATGGCAGCAATTTCACCAGTACTGCGGTTAAGGCTGCCTGTTGGTGGGCAG
GGATCAAGCAGGAATTTGGCATTCCCTACAATCCCCAAAGTCAAGGAGTGGTAGAATCTATGAATAAAGAATTAAAGAAA
ATTATAGGACAAGTAAGAGATCAGGCTGAACATCTTAAGACAGCAGTACAAATGGCAGTATTTATCCACAATTTTAAAAG
AAAAGGGGGGATTGGGGGGTACAGTGCAGGGGAAAGAATAGTAGACATAATAGCAACAGACATACAA-------------
--------------------------------ACTAAAGAACTACAAAAACAAATTACAAAAATTCAAAATTTTCGGGTT
TATTACAGGGACAGCAGAGACCCACTTTGGAAAGGACCAGCAAAGCTTCTCTGGAAAGGTGAGGGGGCAGTAGTAATACA
A------GATAACAGTGACATAAAAGTAGTGCCAAGAAGAAAAGCAAAGATCATTAGGGATTATGGAAAACAGATGGCAG
GTGATGATTGTGTGGCAAGTAGACAGGATGAGGATTAA
>DQ853449/B/US/2000/14299_1
TTTTTGGATGGAATAGACAAGGCCCAAGAAGAACATGAGAAATATCACAGTAATTGGAGAGCAATGGCTGGTGATTTTAA
CCTGCCACCTGTAGTAGCAAAAGAAATAGTAGCCTGCTGTGATAAATGTCAACTAAAAGGAGAAGCCATACATGGACAAG
TAGACTGTAGTCCAGGAATATGGCAACTAGACTGTACACATTTAGAAGGAAAAATTATCATAGTAGCAGTACATGTAGCC
AGTGGATATATAGAAGCAGAAGTTATTCCAGCAGAGACAGGGCAAGAAACAGCATACTTTCTTTTAAAATTAGCAGGAAG
ATGGCCAGTAAAAACAATACATACAGACAATGGCAGCAATTTCACCAGTACTACAGTTAAGGCCGCCTGTTGGTGGGCAG
GGATCAAGCAGGAATTTGGCATTCCCTACAATCCCCAAAGTCAAGGAGTAGTAGAATCTATGAATAAAGAATTAAAGAAA
ATTATAGGACAGGTAAGAGATCAGGCTGAACATCTTAAGACAGCAGTACAAATGGCAGTATTTATCCACAATTTTAAAAG
AAAAGGGGGGATTGGGGGGTACAGTGCAGGGGAAAGAATAGTAGACATAATAGCAACAGACATACAA-------------
--------------------------------ACTAAAGAACTACAAAAACAAATTACAAAAATTCAAAATTTTCGGGTT
TATTACAGGGACAGCAGAGACCCACTTTGGAAAGGACCAGCAAAGCTTCTCTGGAAAGGTGAAGGGGCAGTAGTAATACA
A------GATAACAGTGACATAAAAGTAGTGCCAAGAAGGAAAGCAAAGATCATTAGGGATTATGGAAAACAGATGGCAG
GTGATGATTGTGTGGCAAGTAGACAGGATGAGGATTAG
>DQ853450/B/US/2000/14302_1
TTTTTGGATGGAATAGATAAGGCCCAAGAAGAACATGAGAAATATCACAGTAATTGGAGAGCAATGGCTAGTGATTTTAA
CCTGCCACCTGTAGTAGCAAAAGAGATAGTAGCCTGCTGTGATAAATGTCAACTAAAAGGAGAAGCCATACATGGACAAG
TAGGCTGTAGTCCAGGAATATGGCAACTAGACTGTACACATTTAGAAGGAAAAATTATCATAGTAGCAGTTCATGTAGCC
AGTGGATATATAGAAGCAGAAGTTATTCCAGCAGAGACAGGGCAGGAAACAGCATACTTTCTTTTAAAATTAGCAGGAAG
ATGGCCAGTAAAAACAATACATACAGACAATGGCAGCAATTTCACCAGTACTACGGTTAAGGCTGCCTGTTGGTGGGCAG
GGATCAAGCAGGACTTTGGCATTCCCTACAATCCCCAAAGTCAAGGAGTAGTAGAATCTATGAATAAAGAATTAAAGAAA
ATTATAGGACAGGTAAGAGATCAGGCTGAACATCTTAAGACAGCAGTACAAATGGCAGTATTTATCCACAATTTTAAAAG
AAAAGGGGGGATTGGGGGGTACAGTGCAGGGGAAAGAATAGTAGACATAATAGCAACAGGCATACAA-------------
--------------------------------ACTAAAGAACTACAAAAACAAATTACAAAAATTCAAAATTTTCGGGTT
TATTACAGGGACAGCAGAGACCCACTTTGGAAAGGACCAGCAAAGCTTCTCTGGAAAGGTGAAGGGGCAGTAGTAATACA
A------GATAACAGTGACATAAAAGTAGTGCCAAGAAGAAAAGCAAAGATCATTAGGGATTATGGAAAACAGATGGCAG
GTGATGATTGTGTGGCAAGTAGACAGGATGAGGATTAG
>DQ853451/B/US/2000/14303_1
TTTTTGGATGGAATAGATAAGGCCCAAGAAGAACATGAGGAATATCACAGTAATTGGAGAGCAATGGCTGGTGATTTTAA
CCTGCCACCTGTAGTAGCAAAAGAGATAGTAGCCTGCTGTGATAAATGTCAACTAAAAGGAGAAGCCATACATGGACAAG
TAGACTGTAGTCCAGGAATATGGCAACTAGACTGTACACATTTAGAAGGAAAAATTATCATAGTAGCAGTTCATGTAGCC
AGTGGATATATAGAAGCAGAAGTTATTCCAGCAGAGACAGGGCAAGAAACAGCATACTTTCTTTTAAAATTAGCAGGAAG
ATGGCCAGTAAAAACAATACATACAGACAATGGCAGCAATTTCACCAGTACTACGGTTAAGGCTGCCTGTTGGTGGGCAG
GGATCAAGCAGGAATTTGGCATTCCCTACAATCCCCAAAGTCAAGGAGTAGTAGAATCTATGAATAAAGAATTAAAGAAA
ATTATAGGACAGGTAAGAGATCAGGCTGAACATCTTAAGACAGCAGTACAAATGGCAGTATTTATCCACAATTTTAAAAG
AAAAGGGGGGATTGGGGGGTACAGTGCAGGGGAAAGAATAGTAGACATAATAGCAACAGACATACAA-------------
--------------------------------ACTAAAGAACTACAAAAACAAATTACAAAAATTCAAAATTTTCGGGTT
TATTACAGGGACAGCAGAGACCCACTTTGGAAAGGACCAGCAAAGCTTCTCTGGAAAGGTGAAGGGGCAGTAGTAATACA
A------GATAACAGTGACATAAAAGTAGTGCCAAGAAGAAAAGCAAAGATTATTAGGGATTATGGAAAACAGATGGCAG
GTGATGATTGTGTGGCAAGTAGACAGGATGAGGATTAG
>DQ853452/B/US/2000/14296_1
TTTTTGGATGGAATAGATAAGGCCCAAGAAGAACATGAGAAATATCACAGTAATTGGAGAGCAATGGCTGGTGATTTTAA
CCTGCCACCTGTAGTAGCAAAAGAGAGAGTAGCCTGCTGTGATAAATGTCAACTAAAAGGAGAAGCCATACATGGACAAG
TAGACTGTAGTCCAGG-ATATGGCAACTAGACTGTACACATTTAGAAGGAAAAATTATCATAGTAGCAGTTCATGTAGCC
AGTGGATATATAGAAGCAGAAGTTATTCCAGCAGAGACAGGGCAGGAAACAGCATACTTTCTTTTAAAATTAGCAGGAAG
ATGGCCAGTAAAAACAATACATACAGACAATGGCAGCAATTTCACCAGTACTACAGTTAAGGCTGCCTGTTGGTGGGCAG
GGATCAAGCAGGAATTTGGCATTCCCTACAATCCCCAAAGTCAAGGAGTAGTAGAATCTATGAATAAAGAATTAAAGAAA
ATTATAGGACAGGTAAGAGATCAGGCTGAACATCTTAAGACAGCAGTACAAATGGCAGTATTTATCCACAATTTTAAAAG
AAAAGGGGGGATTGGGGGGTACAGTGCAGGGGAAAGAATAGTAGACATAATAGCAACAGACATACAA-------------
--------------------------------ACTAAAGAACTACAAAAACAAATTACAAAAATTCAAAATTTTCGGGTT
TATTACAGGGACAGCAGAGACCCACTTTGGAAAGGACCAGCAAAGCTTCTCTGGAAAGGTGAAGGGGCAGTAGTAATACA
A------GATAACAGTGACATAAAAGTAGTGCCAAGAAGAAAAGCAAAGATCATTAGGGATTATGGAAAACAGATGGCAG
GTGATGATTGTGTGGCAAGTAGACAGGATGAGGATTAG
>DQ853453/B/US/2000/14298_1
TTTTTGGATGGAATAGATAAGGCCCAAGAAGAACATGAGAAATATCACAGTAATTGGAGAGCAATGGCTGGTGATTTTAA
CCTGCCACCTGTAGTAGCAAAAGAGATAGTAGCCTGCTGTGATAAATGTCAACTAAAAGGAGAAGCCATACATGGACAAG
TAGACTGTAGTCCAGGAATATGGCAACTAGACTGTACACATTTAGAAGGAAAAATTATCATAGTAGCAGTTCATGTAGCC
AGTGGATATATAGAGGCAGAAGTTATTCCAGCAGAGACAGGGCAGGAAACAGCATACTTTCTTTTAAAATTAGCAGGAAG
ATGGCCAGTAAAGACAATACATACAGACAATGGCAGCAATTTCACCAGTACTGCGGTTAAGGCTGCCTGTTGGTGGGCAG
GGATCAAGCAGGAATTTGGCATCCCCTACAATCCCCAAAGTCAAGGAGTAGTAGAATCTATGAATAAAGAATTAAAGAAA
ATTATAGGACAGGTAAGAGATCARGCTGAACGTCTTAAGACAGCAGTACAAATGGCAGTATTTATCCACAATTTTAAAAG
AAAAGGGGGGATTGGGGGGTACGGTGCAGGAGAAAGAATAGTAGACATAATAGCAACAGACATGCAA-------------
--------------------------------ACTAAAGAACTACAAAAACAAATTACAAAAATTCAAAATTTTCGGGTT
TATTACAGGGACAGCAGAGACCCACTTTGGAAAGGACCAGCAAAGCTTCTCTGGAAAGGTGAAGGGGCAGTAGTAATACA
A------GATAACAGTGACATAAAAGTAGTGCCAAGAAGAAAAGCAAAGATCATTAGGGATTATGGAAAACAGATGGCAG
GTGATGATTGTGTGGCAAGTAGACAGGATGAGGATTAG
>DQ853454/B/US/2000/14295_1
TTTTTGGATGGAATAGATAAGGCCCAAGAAGAACATGAGAAATATCACAGTAATTGGAGAGCAATGGCTAGTGATTTTAA
CCTGCCACCTGTAGTAGCTAAAGAGATAGTAGCCTGCTGTGATAAATGTCAACTAAAAGGAGAAGCCATACATGGACAAG
TAGACTGTAGTCCAGGAATATGGCAACTAGACTGTACACATTTAGAAGGAAAAATTATCATAGCAGCAGTTCATGTAGCC
AGTGGATATATAGAAGCAGAAGTTATTCCAGCAGAGACAGGGCAGGAAACAGCATACTTTCTTTTAAAATTAGCAGGAAG
ATGGCCAGTAAAAACAATACATACAGACAATGGCAGCAATTTCACCAGTACTACGGTTAAGGCTGCCTGTTGGTGGGCAG
GGATCGAGCAGGAATTTGGCATTCCCTACAATCCCCAAAGTCAAGGAGTAGTAGAATCTATGAATAAAGAATTAAAGAAA
ATTATAGGACGGGTAAGAGATCAGGCTGAACATCTTAAGACAGCAGTACAAATGGCAGTATTTATCCACAATTTTAAAAG
AAAAGGGGGGATTGGGGGGTACAGTGCAGGGGAAAGAATAGTAGACATAATAGCAACAGACATACAA-------------
--------------------------------ACTAAAGAACTACAAAAACAAATTACAAAAATTCAAAATTTTCGGGTT
TATTACAGGGACAGCAGAGACCCACTTTGGAAAGGACCGGCAAAGCTCCTCTGGAAAGGTGAAGGGGCAGTAGTAATACA
A------GATAACAGTGACATAAAAGTAGTGCCAAGAAGGAAAGCAAAGATCATTAGGGATTATGGAAAACAGATGGCAG
GTGATGATTGTGTGGCAAGTAGACAGGATGAGGATTAG
>DQ853455/B/US/1998/15387_1
TTTTTGGATGGAATAGATAAAGCCCAAGAAGAACGTGAGAAATATCACAGTAATTGGAGAGCAATGGCTAGTGATTTTAA
CCTGCCACCTGTGGTAGCAAAAGAAATAGTAGCCTGCTGTGATAAATGTCAACTAAAAGGAGAAGCCATACATGGACAAG
TAGACTGTAGTCCAGGAATATGGCAATTAGACTGTACACATTTAGAAGGAAAAATTATCATAGTAGCAGTTCATGTAGCC
AGTGGATATATAGAAGCAGAAGTTATTCCAGCAGAGACAGGGCAGGAAACAGCATACTTTCTCTTAAAATTAGCAGGAAG
ATGGCCAGTAAAAACAATACATACAGACAATGGCAGCAATTTCACCAGTACTACGGTTAAGGCTGCCTGTTGGTGGGCAG
GGATCAAGCAGGAATTTGGCATTCCCTACAATCCCCAAAGTCAAGGAGTAGTAGAATCTATGAATAAAGAATTAAAGAAA
ATTATAGGACAGGTAAGAGATCAGGCTGAACATCTTAGGACAGCAGTACAAATGGCAGTATTTATCCACAATTTTAAAAG
AAAAGGGGGGATTGGGGGGTACAGTGCAGGGGAAAGAATAGTAGACATAATAGCAACAGACATACAA-------------
--------------------------------ACTAAAGAACTACAAAAACAAATTACAAAAATTCAAAATTTTCGGGTT
TATTACAGGGACAGCAGAGACCCACTTTGGAAAGGACCAGCAAAGCTTCTCTGGAAAGGTGAAGGGGCAGTAGTAATACA
A------GATAACAGTGACATAAAAGTAGTGCCAAGAAGAAAAGCAAAGATCATTAGGGATTATGGAAAACAGATGGCAG
GTGATGATTGTGTGGCAAGTAGACAGGATGAGGATTAG
>DQ853456/B/US/1998/15388_1
TTTTTGGATGGAATAGATAAAGCCCAAGAAGAACATGAGAAATATCACAGTAATTGGAGAGCAATGGCCAGTGATTTTAA
CCTGCCACCTGTGGTAGCAAAAGAAATAGTAGCCTGCTGTGATAAATGTCAACTAAAAGGAGAAGCCATACATGGACAAG
TAGACTGTAGTCCAGGAATATGGCAATTAGACTGTACACATTTAGAAGGAAAAATTATCATAGTAGCAGTTCATGTAGCC
AGTGGATATATAGAAGCAGAAGTTATTCCAGCAGAGACAGGGCAGGAAACAGCATACTTTCTCTTAAAATTAGCAGGAAG
ATGGCCAGTAAAAACAATACATACAGACAATGGCAGCAATTTCACCAGTACTACGGTTAAGGCTGCCTGTTGGTGGGCAG
GGATCAAGCAGGAATTTGGCATTCCCTACAATCCCCAAAGTCAAGGAGTAGTAGAATCTATGAATAAAGAATTAAAGAAA
ATTATAGGACAGGTAAGAGATCAGGCTGAACATCTTAGGACAGCAGTACAAATGGCAGTATTTATCCACAATTTTAAAAG
AAAAGGGGGGATTGGGGGGTACAGTGCAGGGGAAAGAATAGTAGACATAATAGCAACAGGCATACAA-------------
--------------------------------ACTAAAGAACTACAAAAACAAATTACAAAAATTCAAAATTTTCGGGTT
TATTACAGGGACAGCAGAGACCCACTTTGGAAAGGACCAGCAAAGCTTCTCTGGAAAGGTGAAGGGGCAGTAGTAATACA
A------GATAACAGTGACATAAAAGTAGTGCCAAGAAGAAAAGCAAAGATCATTAGGGATTATGGAAAACAGATGGCAG
GTGATGATTGTGTGGCAAGTAGACAGGATGAGGATTAG
>DQ853457/B/US/1998/15389_1
TTTTTGGATGGAATAGATAAAGCCCAAGAAGAACATGAGAAATATCACAGTAATTGGAGAGCAATGGCTAGTGATTTTAA
CCTGCCACCTGTGGTAGCAAAAGAAATAGTAGCCTGCTGTGATAAATGTCAACTAAAAGGAGAAGCCATACATGGACAAG
TAGACTGTAGTCCAGGAATATGGCAATTAGACTGTACACATTTAGAAGGAAAAATTATCATAGTAGCAGTTCATGTAGCC
AGTGGATATATAGAAGCAGAAGTTATTCCAGCAGAGACAGGGCAGGAAACAGCATACTTTCTCTTAAAATTAGCAGGAAG
ATGGCCAGTAAAAACAATACATACAGACAATGGCAGCAATTTCACCAGTACTACGGTTAAGGCTGCCTGTTGGTGGGCAG
GGATCAAGCAGGAATTTGGCATTCCCTACAATCCCCAAAGTCAAGGAGTAGTAGAATCTATGAATAAAGAATTAAAGAAA
ATTATAGGACAGGTAAGAGATCAGGCTGAACATCTTAGGACAGCAGTACAAATGGCAGTATTTATCCACAATTTTAAAAG
AAAAGGGGGGATTGGGGGGTACAGTGCAGGGGAAAGAATAGTAGACATAATAGCAACAGACATACAA-------------
--------------------------------ACTAAAGAACTACAAAAACAAATTACAAAAATTCAAAATTTTCGGGTT
TATTACAGGGACAGCAGAGACCCACTTTGGAAAGGACCAGCAAAGCTTCTCTGGAAAGGTGAAGGGGCAGTAGTAATACA
A------GATAACAGTGACATAAAAGTAGTGCCAAGAAGAAAAGCAAAGATCATTAGGGATTATGGAAAACAGATGGCAG
GTGATGATTGTGTGGCAAGTAGACAGGATGAGGATTAG
>DQ853458/B/US/1998/15390_1
TTTTTGGATGGAATAGATAAAGCCCAAGAAGAACATGAGAAATATCACAGTAATTGGAGAGCAATGGCTAGTGATTTTAA
CCTGCCACCTGTGGTAGCAAAAGAAATAGTAGCCTGCTGTGATAAATGTCAACTAAAAGGAGAAGCCATACATGGACAAG
TAGACTGTAGTCCAGGAATATGGCAATTAGACTGTGCACATTTAGAAGGAAAAATTATCATAGTAGCAGTTCATGTAGCC
AGTGGATATATAGAAGCAGAAGTTATTCCAGCAGAGACAGGGCAGGAAACAGCATACTTTCTCTTAAAATTAGCAGGAAG
ATGGCCAGTAAAAACAATACATACAGACAATGGCAGCAATTTCACCAGTACTACGGTTAAGGCTGCCTGTTGGTGGGCAG
GGATCAAGCAGGAATTTGGCATTCCCTACAATCCCCAAAGTCAAGGAGTAGTAGAATCTATGAATAAAGAATTAAAGAAA
ATTATAGGACAGGTAAGAGATCAGGCTGAACATCTTAGGACAGCAGTACAAATGGCAGTATTTATCCACAATTTTAAAAG
AAAAGGGGGGATTGGGGGGTACAGTGCAGGGGAAAGAATAGTAGACATAATAGCAACAGACATACAA-------------
--------------------------------ACTAAAGAACTACAAAAACAAATTACAAAAATTCAAAATTTTCGGGTT
TATTACAGGGACAGCAGCGACCCACTTTGGAAAGGACCAGCAAAGCTTCTCTGGAAAGGTGAAGGGGCAGTAGTAATACA
A------GATAACAGTGACATAAAAGTAGTGCCAAGAAGAAAAGCAAAGATCATTAGGGATTATGGAAAACAGGTGGCAG
GTGATGATTGTGTGGCAAGTAGACAGGATGAGGATTAG
>DQ853459/B/US/1998/15382_1
TCTTTGGATGGAATAGATAAGGCCCAAGAAGACCATGAGAAATATCACAGTAATTGGAGAACAATGGCTAGTGATTTTAA
CCTGCCACCTGTGGTAGCAAAAGAAATAGTAGCCTGTTGTGATAAATGTCAACTAAAAGGAGAAGCCATGCATGGACAAG
TAGACTGTAGTCCAGGAATACGGCAATTAGACTGTGCACATTTAGAAGGAAAAATTATCCTAGTAGCAGTTCATGTAGCC
AGTGGATATATAGAAGCAGAAGTTGTCCCAGCAGAGACAGGGCAGGAAACAGCATACTTTATCTTGAAATTAGCAGGAAG
ATGGCCAGTAAAAACAATACATACAGACAATGGCAGCAATTTCACCAGTACTACAGTTAAGGCTGCCTGTTGGTGGGCAG
GGATCAAGCAGGAATTTGGCATTCCCTACAATCCTCAAAGTCAAGGAGTAGTAGAATCTATGAATAAAGAATTAAAGAAA
ATTATAGGACAGGTCAGAGATCAGGCTGAACATCTTAGGACAGCAGTACAAATGGCAGTATTCATCCACAATTTTAAAAG
AAAAGGGGGGATTGGGGGGTACAGTGCAGGGGAAAGAATAGTAGACATAATAGCAACAGACATACAA-------------
--------------------------------ACTAAAGAACTACAAAAACAAATTACAAAAATTCAAAATTTTCGGGTT
TATTACAGGGACAGCAGAGACCCACTTTGGAAAGGACCAGCAAAGCTTCTCTGGAAAGGTGAAGGGGCAGTAGTAATACA
A------GAGAACAGTGACATAAAAGTAGCGCCAAGAAGAAAAGCAAAGATCATTAGGGATTATGGAAAACAGATGGCAG
GTGATGATTGTGTGGCAAGTAGACAGGATGAGGATTAG
>DQ853460/B/US/1998/15386_1
TTTTTGGATGGAATAGATAAGGCCCAAGAAGACCATGAGAAATATCACAGTAATTGGAGAACAATGGCTAGTGATTTTAA
CCTGCCACCTGTGGTAGCAAAAGAAATAGTAGCCTGTTGTGATAAATGTCAACTAAAAGGAGAAGCCATGCATGGACAAG
TAGACTGTAGTCCAGGAATATGGCAATTAGACTGTACACATTTAGAAGGAAAAATTATCCTAGTAGCAGTTCATGTAGCC
AGTGGATATATAGAAGCAGAAGTTATCCCAGCAGAGACAGGGCAGGAAACAGCATACTTTATCTTGAAATTAGCAGGAAG
ATGGCCAGTAAAAACAATACATACAGACAATGGCAGCAATTTCACCAGTACTACAGTTAAGGCTGCCTGTTGGTGGGCAG
GGATCAAGCAGGAATTTGGCATTCCCTACAATCCTCAAAGTCAAGGAGTAGTAGAATCTATGAATAAAGAATTAAAGAAA
ATTATAGGACAGGTCAGAGATCAGGCTGAACATCTTAGGACAGCAGTACAAATGGCAGTATTCATCCACAATTTTAAAAG
AAAAGGGGGGATTGGGGGGTACAGTGCAGGGGAAAGAATAGTAGACATAATAGCAACAGACATACAA-------------
--------------------------------ACTAAAGAACTACAAAAACAAATTACAAAAATTCAAAATTTTCGGGTT
TATTACAGGGACAGCAGAGACCCACTTTGGAAAGGACCAGCAAAGCTTCTCTGGAAAGGTGAAGGGGCAGTAGTAATACA
A------GAGAACAGTGACATAAAAGTAGTGCCAAGAAGAAAAGCAAAGATCATTAGGGATTATGGAAAACAGATGGCAG
GTGATGATTGTGTGGCAAGTAGACAGGATGAGGATTAG
>DQ853461/B/US/1998/15383_1
TTTTTGGATGGAATAGATAAGGCCCTAGAAGACCATGAGAAATATCACAGTAATTGGAGAACAATGGCTAGTGATTTTAA
CCTGCCACCTGTGGTAGCAAAAGAAATAGTAGCCTGTTGTGATAAATGTCAACTAAAAGGAGAAGCCATGCATGGACAAG
TAGACTGTAGTCCAGGAATATGGCAATTAGACTGTACACATTTAGAAGGAAAAATTATCCTAGTAGCAGTTCATGTAGCC
AGTGGATATATAGAAGCAGAAGTTATCCCAGCAGAGACAGGGCAGGAAACAGCATACTTTATCTTGAAATTAGCAGGAAG
ATGGCCAGTAAAAACAATACATACAGACAATGGCAGCAATTTCACCAGTACTACAGTTAAGGCTGCCTGTTGGTGGGCAG
GGATCAAGCAGGAATTTGGCATTCCCTACAATCCTCAAAGTCAAGGAGTAGTAGAATCTATGAATAAAGAATTAAAGAAA
ATTATAGGACAGGTCAGAGATCAGGCTGAACATCTTAGGACAGCAGTACAAATGGCAGTATTCATCCACAATTTTAAAAG
AAAAGGGGGGATTGGGGGGTACAGTGCAGGGGAAAGAATAGTAGACATAATAGCAACAGACATACAA-------------
--------------------------------ACTAAAGAACTACAAAAACAAATTACAAAAATTCAAAATTTTCGGGTT
TATTACAGGGACAGCAGAGACCCACTTTGGAAAGGACCAGCAAAGCTTCTCTGGAAAGGTGAAGGGGCAGTAGTAATACA
A------GAGAACAGTGGCATAAAAGTAGTGCCAAGAAGAAAAGCAAAGATCATTAGGGATTATGGAAAACAGATGGCAG
GTGATGATTGTGTGGCAAGTAGACAGGATGAGGATTAG
>DQ853462/B/US/1998/15381_1
TTTTTGGATGGAATAGATAAGGCCCAAGAAGACCATGAGAAATATCACAGTAATTGGAGAACAATGGCTAGTGATTTTAA
CCTGCCACCTGTGGTAGCAAAAGAAATAGTAGCCTGTTGTGATAAATGTCAACTAAAAGGAGAAGCCATGCATGGACAAG
TAGACTGTAGTCCAGGAATATGGCAATTAGACTGTGCACATTTAGAAGGAAAAATTATCCTAGTAGCAGTTCATGTAGCC
AGTGGATATATAGAAGCAGAAGTTATCCCAGCAGAGACAGGGCAGGAAACAGCATACTTTATCTTGAAATTAGCAGGAAG
ATGGCCAGTAAAAACAATACATACAGACAATGGCAGCAATTTCACCAGTACTACAGTTAAGGCTGCCTGTTGGTGGGCAG
GGATCAAGCAGGAATTTGGCATTCCCTACAATCCTCAAAGTCAAGGAGTAGTAGAATCTATGAATAAAGAATTAAAGAAA
ATTATAGGACAGGTCAGAGATCAGGCTGAACATCTTAGGACAGCAGTACAAATGGCAGTATTCATCCACAATTTTAAAAG
AAAAGGGGGGATTGGGGGGTACAGTGCAGGGGAAAGAATAGTAGACATAATAGCAACAGACATACAA-------------
--------------------------------ACTAAAGAACTACAAAAACAAATTACAAAAGTTCAAAATTTTCGGGTT
TATTACAGGGACAGCAGAGACCCACTTTGGAAAGGACCAGCAAAGCTTCTCTGGAAAGGTGAAGGGGCAGTAGTAATACA
A------GAGAACAGTGGCATAAAAGTAGTGCCAAGAAGAAAAGCAAAGATCATTAGGGATTATGGAAAACAGACGGCAG
GTGATGATTGTGTGGCAAGTAGACAGGATGAGGATTAG
>DQ853463/B/US/1998/15384_1
TTTTTAGATGGAATAGATAAGGCCCAAGAAGACCATGAGAAATATCACAGTAATTGGAGAACAATGGCTAGTGATTTTAA
CCTGCCACCTGTGGTAGCAAAAGAAATAGTAGCCTGCTGTGATAAATGCCAACTAAAAGGAGAAGCCATGCATGGACAAG
TAGACTGTAGTCCAGGAATATGGCAATTAGACTGTACACATTTAGAAGGAAAAATTATCCTAGTAGCAGTTCATGTGGCC
AGTGGATATATAGAAGCAGAAGTTATTCCAGCAGAAACAGGGCAGGAAACAGCATACTTTCTCTTAAAACTAGCAGGAAG
ATGGCCAGTAAAAACAATACATACAGACAATGGCAGCAATTTCACCAGTACTACAGTTAAGGCTGCCTGTTGGTGGGCAG
GGATCAAGCAGGAATTTGGCATTCCCTACAATCCTCAAAGTCAAGGAGTAGTAGAATCTATGAATAAAGAATTAAAGAAA
ATTATAGGACAGGTAAGAGATCAGGCTGAACATCTTAAGACAGCAGTACAAATGGCAGTATTCATCCACAATTTTAAAGG
AAAAGGGGGGATTGGGGGGTACAGTGCAGGGGAAAGAATAGTAGACATAATAGCAACAGACATACAA-------------
--------------------------------ACTAAAGAACTACAAAAACAAATTACAAAAATTCAAAATTTTCGGGTT
TATTACAGGGACAGCAGAGACCCACTTTGGAAAGGACCAGCAAAGCTTCTCTGGAAAGGTGAAGGGGCAGTAGTAATACA
A------GATAATAGTGACATAAAAGTAGTGCCAAGAAGAAAAGCAAAGATCATTAGGGATTATGGAAAACAGATGGCAG
GTGATGATTGTGTGGCAAGTAGACAGGATGAGGATTAG
>DQ853464/B/US/1998/15385_1
TTTTTGGATGGAATAGATAAAGCCCAAGAAGAACATGAGAAATATCACAGTAATTGGAGAGCAATGGCTAGTGATTTTAA
CCTGCCACCTGTGGTAGCAAAAGAAATAGTAGCCTGCTGTGATAAATGTCAACTAAAAGGAGAAGCCATACATGGACAAG
TAGACTGTAGTCCAGGAATATGGCAATTAGACTGTGCACATTTAGAAGGAAAAATTATCATAGTAGCAGTTCATGTAGCC
AGTGGATATATAGAAGCAGAAGTTATTCCAGCAGAGACAGGGCAGGAAACAGCATACTTTCTCTTAAAATTAGCAGGAAG
ATGGCCAGTAAAAACAATACATACAGACAATGGCAGCAATTTCACCAGTACTACGGTTAAGGCTGCCTGTTGGTGGGCAG
GGATCAAGCAGGAATTTGGCATTCCCTACAATCCCCAAAGTCAAGGAGTAGTAGAATCTATGAATAAAGAATTAAAGAAA
ATTATAGGACAGGTAAGAGATCAGGCTGAACATCTTAGGACAGCGGTACAAATGGCAGTATTTATCCACAATTTTAAAAG
AAAAGGGGGGATTGGGGGGTACAGTGCAGGGGAAAGAATAGTAGACATAATAGCAACAGACATACAA-------------
--------------------------------ACTAAAGAACTACAAAAACAAATTACAAAAATTCAAAATTTTCGGGTT
TATTACAGGGACAGCAGAGACCCACTTTGGAAAGGACCAGCAAAGCTTCTCTGGAAAGGTGAAGGGGCAGTAGTAATACA
A------GATAACAGTGACATAAAAGTAGTGCCAAGAAGAAAAGCAAAGATCATTAGGGATTATGGAAAACAGATGGCAG
GTGATGATTGTGTGGCAAGTAGACAGGATGAGGATTAG
>DQ854714/B/ES/1989/M61
TTTTTAGATGGAATAGATAAAGCCCAAGAAGAACATGAAAAATATCCCAATAATTGGAGGGCAATGGCTAGTGATTTTAA
CCTGCCACCTGTGGTAGCAAAAGAGATAGTAGCCAGCTGTGATAAATGTCAGCTAAAAGGAGAAGCCATGCATGGACAAG
TAGACTGTAGTCCAGGAATATGGCAACTAGATTGTACACATTTAGAAGGAAAAATTATCCTGGTAGCAGTTCATGTAGCC
AGTGGATATATAGAAGCAGAAGTTATTCCAGCAGAGACAGGGCAAGAAACAGCATACTTTCTCTTAAAATTAGCAGGAAG
ATGGCCAGTAAAAACAATACATACAGACAATGGCAGCAATTTCACCAGTACTACAGTTAAGGCCGCCTGTTGGTGGGCAG
GAATCAAGCAGGAATTTGGCATTCCCTACAATCCCCAAAGTCAAGGAGTAGTAGAATCTATAAATAAAGAATTAAAGAAA
GTTATAGGACAGATAAGAGATCAGGCTGAACATCTTAAGACAGCAGTACAAATGGCAGTATTCATCCACAATTTTAAAAG
AAAAGGGGGGATTGGGGGGTACAGTGCAGGGGAAAGAATAGTAGACATAATAGCAACAGACATACAA-------------
--------------------------------ACTAAAGAACTACAAAAACAAATTACAAAAATTCAAAATTTTCGGGTT
TATTACAGGGACAGCAGAGATCCACTTTGGAAAGGACCAGCAAAGCTTCTCTGGAAAGGTGAAGGGGCAGTAGTAATACA
A------GATAATAGTGAAATAAAAGTAGTACCAAGAAGAAAAGCAAAGATCATTAGGGATTATGGAAAACAGATGGCAG
GTGATGATTGTGTGGCAAGTAGACAGGATGAGGATTAG
>DQ886031/B/US/-/F703
TTTCTGGATGGAATAGATAAGGCCCAAGAAGAACATGAGAAATATCACAGTAATTGGAGAGCAATGGCTAGTGATTTCAA
CCTGCCACCTGTAGTAGCAAAAGAAATAGTAGCCAGCTGTGATAAATGTCAGCTAAAAGGAGAAGCCATGCATGGACAAG
TAGACTGTAGTCCAGGAATATGGCAACTGGATTGTACACACTTAGAAGGAAAAATTATCCTGGTAGCAGTTCATGTAGCC
AGTGGATATATAGAAGCAGAAGTGATTCCAGCAGAAACAGGGCAAGAGACAGCATACTTTCTCTTAAAATTAGCAGCAAG
ATGGCCAGTAAAAACAATACATACAGACAATGGCAGTAATTTCATCAGTACTGTGGTGAAGGCCGCCTGCTGGTGGGCGG
GGATCAAGCAGGAATTTGGCATCCCCTACAATCCCCAAAGTCAAGGGGTAGTAGAATCTATGAATAAAGAATTAAAGAAC
ATTATAGGACAGGTAAGAGACCAGGCTGAACATCTTAAGACAGCAGTACAAATGGCAGTATTCATCCACAATTTTAAAAG
AAAAGGGGGGATTGGGGGGTACAGTGCAGGGGAAAGAATAATAGACATAATAGCAACAGACATACAA-------------
--------------------------------ACTAAAGAATTACAAAAACAAATTACAAATATTCAAAAATTTCGGGTT
TATTACAGGGACAGCAGAGATCCACTTTGGAAAGGACCAGCAAAGCTTCTCTGGAAAGGTGAAGGGGCAGTAGTAATACA
A------GATAATAGTGACATAAAAGTTGTGCCAAGAAGAAAAGCAAAGATTATTAGGGATTATGGAAAACAGATGGCAG
GTGATGATTGTGTGGCAAGTAGACAGGATGAGGATTAG
>DQ886032/B/US/-/F7174
TTTTTGGATGGAATAGATAAAGCACAAGAAGAACATGAGAAATATCACAGTAATTGGAGAGCAATGGCTGGTGAGTTTAA
CCTGCCACCTGTGGTAGCAAAAGAAATAGTGGCTATGTGTGATAAATGTCAGCTAAAAGGAGAAGCCATACATGGACAAG
TAGACTGTAGTCCAGGAATATGGCAACTAGATTGTACACATTTAGAAGGAAAAATTGTCCTAGTAGCAGTCCATGTAGCC
AGTGGGTATATAGAAGCAGAAGTTATTCCAGCAGAGACAGGGCAGGAAACAGCATACTTTATCTTAAAATTAGCAGGGAG
ATGGCCAGTAAAAACAATACATACAGACAATGGCAGCAATTTCACCAGTACTCCAGTTAAGGCCGCCTGCTGGTGGGCAG
GGATCAATCAGGAATTTGGTATCCCCTACAATCCTCAAAGTCAAGGAGTAGTAGAATCTATGAATAAAGAATTAAAGAAA
ATTATAGGACAAGTAAGAGATCAGGCTGAACATCTTAAGACAGCAGTACAAATGGCAGTATTCATCCACAATTTTAAAAG
AAAAGGGGGGATTGGGGGGTACAGTGCAGGGGAAAGAATAATAGACATAATAGCAACAGACATACAA-------------
--------------------------------ACTAAAGAACTACAAAAACAAATTTCAAAAATTCAAAATTTTCGGGTT
TATTACAGGGACAGCAGAGATCCACTTTGGAAAGGACCAGCAAAGCTCCTCTGGAAAGGTGAAGGGGCAGTAGTAATACA
A------GAGAATAGTGACATAAAAGTAGTGCCAAGAAGAAAAGCAAAGGTCATTAGGGATTATGGAAAACAGATGGCAG
GTGATGATTGTGTGGCAAGTAGACAGGATGAGGATTAG
>DQ886033/B/US/-/F7204
TTTTTAGATGGAATAGATAAGGCCCAAGAAGAGCATGAGAAATATCACAATAATTGGAGAGCAATGGCTAGTGATTTTAA
CCTGCCACCTGTTGTAGCAAAAGAGATAGTAGCCAGCTGTGATAAGTGTCAATTGAAAGGAGAAGCCATGCATGGACAAG
TAGACTGTAGTCCAGGAATATGGCAACTAGATTGTACACATTTAGAAGGAAAAGTTATCCTGGTAGCAGTTCATGTAGCC
AGTGGGTATATAGAAGCAGAAGTTATTCCAGCAGAAACAGGGCAGGAGACAGCATACTTTATTTTAAAATTAGCAGGAAG
ATGGCCAGTAAAAACAATACATACAGACAATGGCAGCAATTTCACCAGTAATACAGTTAAGGCCGCCTGTTGGTGGGCGG
GGATCAAACAGGAATTTGGCATTCCCTACAATCCCCAAAGTCAAGGAGTAGTAGAATCTATGAATAAAGAATTAAAGAAA
ATTATAGGACAAGTAAGAGATCAGGCTGAACATCTTAAGACAGCAGTACAAATGGCAGTATTCATCCACAATTTTAAAAG
AAAAGGGGGGATTGGGGGGTACAGTGCAGGGGAAAGAATAGTAGACATAATAGCAACAGACATACAA-------------
--------------------------------ACTAAAGAATTACAAAAACAAATTACAAAAATTCAAAATTTTCGGGTT
TATTACAGGGACAGCAGAGATCCACTTTGGAAAGGACCAGCAAAACTTCTCTGGAAAGGTGAAGGGGCAGTAGTAATACA
A------GATAATAGTGAAATAAAAGTAGTGCCAAGAAGAAAAGTAAAGATCATTAGGGATTATGGCAAGCAGATGGCAG
GTGATGATTGTGTGGCAAGTAGACAGGATGAGGATTAG
>DQ886034/B/US/-/L8146
TTTTTAGATGGAATAGATAAAGCCCAAGAAGAACATGAGAAATATCACAGCAATTGGAGAGCAATGGCTAGTGATTTTAA
CCTGCCACCTGTGGTAGCAAAGGAAATAGTAGCCAGCTGTGATAAATGTCAAGTAAAAGGAGAAGCCATGCATGGACAAG
TAGACTGTAGTCCAGGAATATGGCAACTAGATTGTACACATTTAGAAGGAAAAGTTATCCTGGTAGCAGTTCATGTAGCC
AGTGGATATATAGAAGCAGAAGTTATTCCAGCAGAGACAGGGCAGGAAACAGCATACTTTCTTTTAAAATTAGCAGGAAG
ATGGCCAGTAAAAACAATACATACAGACAATGGTAGCAATTTCACTAGTACTACAGTTAAGGCCGCCTGTTGGTGGGCGG
GGATCAAGCAGGAATTTGGCATTCCCTACAATCCCCAAAGTCAAGGAGTAGTAGAATCAATGAATAAAGAATTAAAGAAA
ATTATAGGACAAGTAAGAGATCAGGCTGAGCATCTTAAGACAGCAGTACAAATGGCAGTATTCATCCACAATTTTAAAAG
AAGAGGGGGGATTGGGGGGTACAGTGCAGGGGAAAGAATAATAGACATAATAGCAACAGACATACAA-------------
--------------------------------ACTAAAGAATTACAAAACCAAATTACAAAAATTCAAAATTTTCGGGGT
TATTACAGGGACAGCAGAGATCCACTGTGGAAAGGACCAGCAAAACTGCTTTGGAAAGGTGAAGGGGCAGTAGTAATACA
G------GATAATAGTGACATAAAAGTAGTGCCAAGAAGAAAAGCAAAGATCATTAGGGATTATGGAAAACAAATGGCAG
GTGATGATTGTGTGGCAGGTAGACAGGATGAGGATTAG
>DQ886035/B/US/-/L8157
TTTTTAGATGGAATAGATAAAGCCCAAGAAGAACATGAGAAATATCACAGTAATTGGAGAGCAATGGCTAGTGATTTTAA
CCTGCCACCTGTGATAGCAAGAGAAATAGTGGCCAGCTGTAATAAATGTCAACTAAAAGGAGAAGCCATGCATGGACAAG
TAGACTGTAGTCCAGGAATATGGCAACTAGATTGTACACACTTAGAAGGAAAAGTTATCCTGGTAGCAGTTCATGTAGCC
AGTGGATATATAGAAGCAGAAGTTATTCCAGCAGAGACAGGGCAGAAGACAGCATACTTTCTTTTAAAATTAGCAGGAAG
ATGGCCAGTAAAAACAATACATACAGACAATGGCAGCAATTTCACCAGTACTACAGTTAAGGCCGCCTGTTGGTGGGCGG
GGATCAAACAGGAATTTGGCATTCCCTACAATCCCCAAAGTCAAGGAGTAGTAGAATCTATAAATAAAGAATTAAAGAAA
ATTATAGGACAGATAAGAGATCAGGCTGAGCATCTTAAGACAGCAGTACAAATGGCAGTATTCATTCACAATTTTAAAAG
AAAAGGGGGGATTGGGGGGTACAGTGCAGGGGAAAGAATAATAGACATAATAGCAACAGACATACAA-------------
--------------------------------ACTAAAGAATTACAAAAACAAATTTTAAAAATTCAAAATTTTCGGGTT
TATTACAGGGACAGCAGAGATCCACTTTGGAAGGGACCAGCAAAGCTTCTCTGGAAAGGTGAAGGGGCAGTAGTAATACA
A------GATAATAGTGACATAAAAGTAGTGCCAAGAAGAAAAGCAAAGATCATTAGGGATTATGGAAAACAGATGGCAG
GTGATGATTGTGTGGCAAGTAGACAGGATGAGGATTAG
>DQ886036/B/US/-/L8185
TTTTTAGATGGAATAGATAAAGCCCAAGAAGAACATGAGAAATATCACAGTAATTGGAGAGCAATGGCTAGTGATTTCAA
CCTGCCACCTGTGGTGGCAAAAGAAATAGTAGCCAGCTGTGATAAATGTCAGTTAAAAGGAGAAGCCATGCATGGACAAG
TAGACTGTAGTCCAGGAATATGGCAACTAGATTGTACACATCTAGAAGGAAAAATTATTCTGGTAGCAGTTCATGTAGCC
AGTGGATATATAGAAGCAGAAGTTATTCCAGCAGAGACAGGACAGGAAACAGCATACTTTCTCTTAAAATTAGCAGGAAG
ATGGCCAGTAAAAACAATACATACAGACAATGGCAGCAATTTCACCAGTACTACAGTTAAGGCCGCCTGTTGGTGGGCGG
GGATCAAACAGGAATTTGGCATTCCCTACAATCCCCAAAGTCAAGGAGTAGTGGAATCTATGAATAAAGAATTAAAGAAA
ATTATAGGACAGGTAAGAGATCAAGCTGAACATCTTAAGACAGCAGTACAAATGGCAGTATTCATCCACAATTTTAAAAG
AAAAGGGGGGATTGGGGGATACAGTGCAGGGGAAAGAATAGTAGACATAATAGCAACAGACATACAA-------------
--------------------------------ACCAAAGAACTACAAAAACAAATTACAAAAATTCAAAATTTTCGGGTT
TATTACAGAGACAACAGAGATCCACTTTGGAAAGGACCAGCAAAACTACTCTGGAAAGGTGAAGGGGCAGTAGTAATACA
A------GATAATAGTGAAATAAAAGTAGTGCCAAGAAGAAAAGCAAAGATCATTAGGGATTATGGAAAACAGATGGCAG
GTGATGATTGTGTGGCAAGTGGACAGGATGAGGATTAG
>DQ886037/B/US/2005/L8249
TTTTTAGATGGAATAGATAAGGCCCAAGAAGAGCATGAGAAATATCACAGTAATTGGAGAGCAATGGCTAGTGATTTTAA
CCTGCCACCCGTGGTAGCAAAAGAAATAGTAGCCAGCTGTGACAAATGTCAGCTAAAAGGAGAAGCCATACATGGACAAG
TAGACTGTAGTCCAGGAATATGGCAACTAGATTGCACACATCTAGAAGGAAAAATTATCCTGGTAGCAGTTCATGTAGCC
AGTGGATATATAGAAGCAGAAGTTATCCCAGCAGAGACAGGGCAAGAAACAGCATACTTTCTCTTAAAATTAGCAGGAAG
ATGGCCAGTAAAAACAATACATACAGACAATGGCAGCAATTTCACCAGTAATGCGGTTAAGGCCGCCTGTTGGTGGGCGG
GGATCAAGCAGGAATTTGGCATTCCCTACAATCCCCAAAGTCAAGGAGTAGTAGAATCTATGAATAAAGAATTAAAGAAA
ATTATAGGTCAAGTAAGGGATCAGGCTGAACATCTTAAGACAGCATTACAAATGGCAGTATTCATCCACAATTTTAAAAG
AAAAGGGGGGATTGGGGGGTACAGTGCAGGGGAAAGAATAGTAGACATAATAGCAACAGACATACAA-------------
--------------------------------ACCAAAGAATTACAGAAACAAATTACAAAAATTCAAAATTTTCGGGTT
TATTACAGGGACAGCAGAGATCCACTTTGGAAAGGACCAGCAAAGCTTCTCTGGAAAGGTGAAGGGGCAGTAGTAATACA
A------GATAATAGTGACATAAAAGTAGTGCCAAGAAGAAAAGCAAAGATCATTAGGGATTATGGAAAACAGATGGCAG
GTGATGATTGTGTGGCAAGTAGACAGGATGAGGATTAG
>DQ990880/B/CN/2005/05CNHB_hp3
TTTTTAGATGGAATAGATAAGGCCCAAGAAGAACATGAGAAATATCACAATAACTGGAGAGCAATGGCTAGTGATTTTAA
CATACCACCTGTGGTAGCAAAAGAAATAGTAGCCTGCTGTGATAAATGTCAGCTGAAAGGAGAAGCCATGCATGGACAAG
TAGACTGTAGCCCAGGAATATGGCAACTAGATTGTACACATCTAGAAGGAAAAATTATCCTGGTAGCGGTTCATGTAGCC
AGTGGATATATAGAAGCAGAAATTATTCCAACAGAGACAGGGCAAGAAACAGCATACTTTATCCTAAAATTAGCAGGAAG
ATGGCCAGTGAAAACAATACATACAGACAATGGCAGAAATTTTACCAGTACTTCAGTTAAGGCCGCCTGTTGGTGGGCAG
GGATCAAGCAGGAATTTGGCATTCCCTACAATCCCCAAAGTCAAGGAGTAGTAGAATCTATGAATAATGAGTTAAAGAAA
ATTATAGGACAGGTAAGAGATCAAGCTGAACATCTTAAGACAGCAGTACAAATGGCAGTATTTATCCACAATTTTAAGAG
AAAAGGGGGGATTGGGGGGTACAGTGCAGGGGAAAGGATAGTAGACATAATAGCAACAGACATACAA-------------
--------------------------------ACTAGAGAACTACAAAAACAAATTACAAAAATTCAAAATTTTCGGGTT
TATTACAGGGACAGCAGAGATCCACTTTGGAAAGGACCAGCAAAGCTTCTGTGGAAAGGTGAAGGGGCAGTAGTGATACA
A------GATAATAGTGACATAAAAGTAGTGCCAAGAAGAAAAGCAAAGATCATTAGGGACTATGGCAAACAGATGGCAG
GTGATGATTGTGTGGCAAGTAGACAGGATGAGGATTAG
>EF057102/B/CN/2001/pCNHN24
TTTTTAGATGGAATAGATAAGGCCCAAGAAGAACATGAGAAATATCACAATAACTGGAGAGCAATGGCTAGTGATTTTAA
CCTACCACCTGTGGTAGCAAAAGAAATAGTAGCCAGCTGTGATAAATGTCAGCTAAAAGGAGAAGCCATGCATGGACAAG
TAGACTGTAGCCCAGGAATATGGCAACTAGATTGTACACATATAGAAGGACAAATTATCCTGGTAGCAGTTCATGTAGCC
AGTGGATATATAGAAGCAGAAATTATTCCAACAGAGACAGGGCAGGAAACAGCATACTTTATCCTAAAATTAGCAGGAAG
ATGGCCAGTGAAAACAATACATACAGACAATGGCAGAAATTTTACCAGTAATGCGGTTAAGGCCGCCTGTTGGTGGGCAG
GGATCAAGCAGGAATTTGGCATTCCCTACAATCCCCAAAGTCAAGGAGTAGTAGAATCTATGAATAATGAATTAAAGAAA
ATTGTAGGACAGGTAAGAGATCAAGCTGAACATCTTAAGACAGCAGTACAAATGGCAGTATTCATCCACAATTTTAAAAG
AAAAGGGGGGATTGGGGGGTACAGTGCAGGGGAAAGAATAGTAGACATAATAGCAACAGACATACAA-------------
--------------------------------ACTAGAGAATTACAAAAACAAATTACAAAAATTCAAAATTTTCGGGTT
TATTACAGGGACAGCAGAGACCCACTTTGGAAAGGACCAGCAAAGCTCCTTTGGAAAGGTGAAGGGGCAGTAGTAATACA
A------GATAATAGTGACATAAAAGTAGTGCCAAGAAGAAAAGCAAAGATCATTAGGGACTATGGAAAACAGATGGCAG
GCGATGATTGTGTGGCAAGTAGACAGGATGAGGATTAG
>EF175209/B/US/1998/WC3_0498_1
TTTTTGGATGGAATAGATAAGGCCCAAGAAGAACATGAAAAATATCACAATAATTGGAGAGCAATGGCTAGTGATTTTAA
CCTGCCGCCTGTACTAGCAAAAGAAATAGTAGCCAGCTGTGATAAATGTCAGCTAAAAGGAGAAGCCATGCATGGACAAG
TAGACTGTAGTCCAGGAATATGGCAACTAGATTGTACACATTTAGAAGGAAAAGTTATCCTGGTAGCAGTTCATGTAGCC
AGTGGATATATGGAAGCAGAAGTCATCCCAGCAGAGACAGGGCAGGAAACAGCATACTTTCTCTTAAAATTAGCAGGAAG
ATGGCCAGTAAAAGCAATACATACAGACAATGGCAGCAATTTCACCAGCAATGCGGTTAAGGCCGCCTGTTGGTGGGCAG
GGATCAAGCAGGAATTTGGCATTCCCTACAATCCCCAAAGTCAAGGAGTAGTAGAATCTATGAATAAAGAATTAAAGAAA
ATTATAGGACAGGTAAGAGATCAGGCTGAACATCTTAAGACAGCAGTACAAATGGCAGTATTCATTCACAATTTTAAAAG
AAAAGGGGGGATTGGGGGATACAGTGCAGGGGAAAGAATAATAGACATAATAGCAACAGACATACAA-------------
--------------------------------ACTAAAGAATTACAAAAACAAATTACAAAAATTCAAAATTTTCGGGTT
TATTACAGGGACAGCAGAGATCCACTTTGGAAAGGACCAGCAAGGCTCCTCTGGAAAGGTGAAGGGGCAGTAGTAATACA
A------GATAATAGTGAAATAAAAGTAGTGCCAAGAAGAAAAGCAAAGATCATTAGGGATTATGGAAAACAGATGGCAG
GTGATGATTGTGTGGCAAGTAGACAGGATGAGGATTAA
>EF175210/B/US/1998/WC3_0498_2
TTTTTGGATGGAATAGATAAGGCCCAAGAAGAACATGAAAAATATCACAATAATTGGAGAGCAATGGCTAGTGATTTTAA
CCTGCCGCCTGTACTAGCAAAAGAAATAGTAGCCAGCTGTGATAAATGTCAGCTAAAAGGAGAAGCCATGCATGGACAAG
TAGACTGTAGTCCAGGAATATGGCAACTAGATTGTACACATTTAGAAGGAAAAGTTATCCTGGTAGCAGTTCATGTAGCC
AGTGGATATATGGAAGCAGAAGTCATCCCAGCAGAGACAGGGCAGGAAACAGCATACTTTCTCTTAAAATTAGCAGGAAG
ATGGCCAGTAAAAGCAATACATACAGACAATGGCAGCAATTTCACCAGCAATGCGGTTAAGGCCGCCTGTTGGTGGGCAG
GGATCAAGCAGGAATTTGGCATTCCCTACAATCCCCAAAGTCAAGGAGTAGTAGAATCTATGAATAAAGAATTAAAGAAA
ATTATAGGACAGGTAAGAGATCAGGCTGAACATCTTAAGACAGCAGTACAAATGGCAGTATTCATTCACAATTTTAAAAG
AAAAGGGGGGATTGGGGGATACAGTGCAGGGGAAAGAATAATAGACATAATAGCAACAGACATACAA-------------
--------------------------------ACTAAAGAATTACAAAAACAAATTACAAAAATTCAAAATTTTCGGGTT
TATTACAGGGACAGCAGAGATCCACTTTGGAAAGGACCAGCAAGGCTCCTCTGGAAAGGTGAAGGGGCAGTAGTAATACA
A------GATAATAGTGAAATAAAAGTAGTGCCAAGAAGAAAAGCAAAGATCATTAGGGATTATGGAAAACAGATGGCAG
GTGATGATTGTGTGGCAAGTAGACAGGATGAGGATTAG
>EF175211/B/US/1998/WC3_0498_3
TTTTTGGATGGAATAGATAAAGCCCAAGAAGAACATGAAAAATATCACAATAATTGGAGAGCAATGGCTAGTGATTTTAA
CCTGCCGCCTGTACTAGCAAAAGAAATAGTAGCCAGCTGTGATAAATGTCAGCTAAAAGGAGAAGCCATGCATGGACAAG
TAGACTGTAGTCCAGGAATATGGCAACTAGATTGTACACATTTAGAAGGAAAAGTTATCCTGGTAGCAGTTCATGTAGCC
AGTGGATATATGGAAGCAGAAGTCATCCCAGCAGAGACAGGGCAGGAAACAGCATACTTTCTCTTAAAATTAGCAGGAAG
ATGGCCAGTAAAAGCAATACATACAGACAATGGCAGCAATTTCACCAGCAATGCGGTTAAGGCCGCCTGTTGGTGGGCAG
GGATCAAGCAGGAATTTGGCATTCCCTACAATCCCCAAAGTCAAGGAGTAGTAGAATCTATGAATAAAGAATTAAAGAAA
ATTATAGGACAGGTAAGAGATCAGGCTGAACATCTTAAGACAGCAGTACAAATGGCAGTATTCATTCACAATTTTAAAAG
AAAAGGGGGGATTGGGGGATACAGTGCAGGGGAAAGAATAATAGACATAATAGCAACAGACATACAA-------------
--------------------------------ACTAAAGAATTACAAAAACAAATTACAAAAATTCAAAATTTTCGGGTT
TATTACAGGGACAGCAGAGATCCACTTTGGAAAGGACCAGCAAGGCTCCTCTGGAAAGGTGAAGGGGCAGTAGTAATACA
A------GATAATAGTGAAATAAAAGTAGTGCCAAGAAGAAAAGCAAAGATCATTAGGGATTATGGAAAACAGATGGCAG
GTGATGATTGTGTGGCAAGTAGACAGGATGAGGATTAG
>EF175212/B/US/1998/WC3_0498_4
TTTTTGGATGGAATAGATAAAGCCCAAGAAGAACATGAAAAATATCACAATAATTGGAGAGCAATGGCTAGTGATTTTAA
CCTGCCGCCTGTACTAGCAAAAGAAATAGTAGCCAGCTGTGATAAATGTCAGCTAAAAGGAGAAGCCATGCATGGACAAG
TAGACTGTAGTCCAGGAATATGGCAACTAGATTGTACACATTTAGAAGGAAAAGTTATCCTGGTAGCAGTTCATGTAGCC
AGTGGATATATGGAAGCAGAAGTCATCCCAGCAGAGACAGGGCAGGAAACAGCATACTTTCTCTTAAAATTAGCAGGAAG
ATGGCCAGTAAAAGCAATACATACAGACAATGGCAGCAATTTCACCAGCAATGCGGTTAAGGCCGCCTGTTGGTGGGCAG
GGATCAAGCAGGAATTTGGCATTCCCTACAATCCCCAAAGTCAAGGAGTAGTAGAATCTATGAATAAAGAATTAAAGAAA
ATTATAGGACAGGTAAGAGATCAGGCTGAACATCTTAAGACAGCAGTACAAATGGCAGTATTCATTCACAATTTTAAAAG
AAAAGGGGGGATTGGGGGATACAGTGCAGGGGAAAGAATAATAGACATAATAGCAACAGACATACAA-------------
--------------------------------ACTAAAGAATTACAAAAACAAATTACAAAAATTCAAAATTTTCGGGTT
TATTACAGGGACAGCAGAGATCCACTTTGGAAAGGACCAGCAAGGCTCCTCTGGAAAGGTGAAGGGGCAGTAGTAATACA
A------GATAATAGTGAAATAAAAGTAGTGCCAAGAAGAAAAGCAAAGATCATTAGGGATTATGGAAAACAGATGGCAG
GTGATGATTGTGTGGCAAGTAGACAGGATGAGGATTAG
>EF178338/B/AU/2004/MS2004_37_040
TTTTTAGATGGCATAGATAAGGCCCAAGAAGAACATGAGAAATATCACAGTAATTGGAGAGCAATGGCTAGTGATTTTAA
CCTACCACCTATAGTRGCAAAAGAAATAGTAGCCAGCTGTGATAAATGTCAGCTAAAAGGAGAAGCCATGCATGGACAAG
TAGACTGTAGTCCRGGAATATGGCAGCTAGATTGTACACATTTAGAAGGAAAAGTTATCCTGGTAGCAGTCCACGTAGCC
AGTGGATACATAGAAGCAGAAGTTATTCCAGCAGAAACAGGGCAAGAAACAGCATACTTTCTCTTAAAATTAGCAGGAAG
ATGGCCAGTAAGAACAATACATACAGACAATGGCAGCAATTTCACCAGTACTGTGCTTAAGGCCGCCTGTTGGTGGGCGG
GGATCAAGCAGGAATTTGGCATTCCCTACAATCCTCAAAGTCAAGGAGTAGTAGAATCTATGAATAAACAATTAAAGCAA
ATTATAGGACAGGTGAGAGATCARGCTGAACATCNTTAGACAGCAGTACAAATGGCAGTATTCATCCACAATTTTAAGAG
AAAAGGGGGGATTGGGGGATACAGTGCAGGGGAAAGAATAGTAGACATAATAGCAACAGACATACAA-------------
--------------------------------ACTAGAGAATTACAAAAACAAATTACAAAAATTCAAAATTTTCGGGTT
TATTACAGGGACAGCAGAGACCCCCTTTGGAAAGGACCAGCAAAGCTTCTCTGGAAAGGTGAAGGGGCAGTAGTAATACA
A------GATAATAGTGACATAAAAGTAGTGCCAAGAAGAAAAGTAAAGATCATTAGAGATTATGGAAAACAGATGGCAG
GTGATGATTGTGTGGCAGGTGGACAGGATGAGGATTAG
>EF178354/B/AU/2004/MS2004_37_056
TTTTTGGATGGGATAGATAAGGCCCAAGTAGAACATGACAAATATCACAGTAATTGGAGAGCCATGGCTAGTGATTTTAA
CCTGCCCCCGATAGTAGCAAAAGAAATAGTAGCCAGCTGTGATAAATGTCAGCTAAAAGGAGAAGCCATGCATGGGCAAG
TAGACTGTAGCCCAGGAATATGGCAACTAGATTGTACACACTTAGAAGGAAAAGTTATTCTGGTAGCAGTTCATGTAGCC
AGTGGATATATAGAAGCAGAAGTTATTCCAGCAGAGACAGGGCAGGAAACAGCATACTTTATCTTAAAATTAGCAGGAAG
ATGGCCAGTAAAAACAATACATACAGACAATGGCGGCAACTTCATCAGCTCTACAGTTAAGGCCGCCTGCTGGTGGGCGG
GGATCAAGCAGGAATTTGGCATTCCCTACAATCCCCAAAGTCAAGGAGTAGTAGAATCTATGAATAAAGAATTAAAAANA
GTTATAGGACAGGTAAGAGATCAGGCTGAACATCTTAAGACAGCAGTACAAATGGCAGTATTCATCCACAATTTTAAAAG
AAAAGGGGGGATTGGGGGGTACAGTGCAGGGGAAAGAATATTAGACATAATAGCAACAGACATACAA-------------
--------------------------------ACTAAAGAATTACAAAAACAAATTACAAAAATTCAAAACTTTCGGGTT
TATTACAGGGACAACAGAGATCCACTTTGGAAAGGACCAGCAAAGCTTCTCTGGAAAGGTGAAGGGGCAGTAGTAATACA
A------GATAATAGTGACATAAAAGTAGTGCCAAGAAGAAAAGTAAAGATCATTAGGGATTATGGAAAACAGATGGCAG
GTGATGATKGTGTGGCAAGWAAACAGGATGAGGATTAG
>EF178358/B/AU/2004/MS2004_37_060
TTTCTGGATGGAATAGATAAGGCCCAAGAAGAACATGAGAAATATCACAATAATTGGAGAGCAATGGCTAGTGATTTTAA
CCTGCCACCTGTAGTAGCAAAAGAAATAGTAGCCAGCTGTGATAAATGTCAGCTAAAAGGAGAAGCCATGCATGGACAAG
TAGACTGTAGTCCAGGAATATGGCAACTAGATTGTACACATTTAGAAGGAAAAATTATCCTGGTAGCAGTTCATGTAGCA
AGTGGATATATAGAAGCAGAAGTTATTCCAGCAGAGACAGGGCAGGAAACAGCATACTTTATTTTAAAATTAGCAGGAAG
GTGGCCAGTAAAAACAATACATACAGACAATGGCAGCAATTTCACCAGTGGTGCGGTAAAGGCCGCCTGTTGGTGGGCAG
GGATCAAGCAGGAATTTGGCATTCCCTACAATCCCCAAAGTCAAGGAGTAGTAGAATCTATGAATAAAGAATTAAAGANA
GTTATAGGACAGGTAAGAGATCAGGCTGAACATCTTAAGACAGCAGTACAAATGGCAGTATTCATCCACAATTTTAAAAG
AAAAGGGGGGATTGGGGGGTACAGTGCAGGGGAAAGAATAGTAGACATAATAGCAACAGACATACAA-------------
--------------------------------ACTAAAGAACTACAAAAACAAATTACAAAAATTCAAAATTTTCGGGTT
TATTACAGGGACAGCAGAGATCCACTTTGGAAAGGACCAGCAAAGCTGCTCTGGAAAGGTGAAGGGGCAGTAGTAATACA
A------GATAATAGTGACATAAAAGTAGTGCCAAGAAGAAAAGCAAAAATCATTAGGGATTATGGAAAACAGATGGCAG
GTGATGATTGTGTGGCAAGTAGACAGGATGAGGATTAG
>EF363122/B/US/2000/ES1-16
TTTTTAGATGGAATAGATAAGGCCCAAGCAGACCATGAGAAATATCACAGTAATTGGAGAGCAATGGCTGGTGAGTTTAA
CCTACCACCGGTAGTAGCAAAAGAAATAGTAGCCTGCTGTGATAAATGTCAGCAAAAAGGAGAAGCCATGCATGGACAAG
TAGACTGTAGTCCAGGAATATGGCAATTAGATTGTACACATTTAGAAGGAAAAATTATCCTGGTAGCAGTTCATGTAGCC
AGTGGATATATAGAAGCGGAAGTCATTCCAGCAGAAACAGGGCAGGAAACAGCATACTTTATCTTAAAATTAGCAGGAAG
ATGGCCAGTAAAAACAATACATACAGACAATGGCGGCAATTTCATCAGTACTACGGTTAAGGCCGCCTGTTGGTGGGCGG
GGATCAAGCAGGAATTTGGCATTCCCTACAATCCCCAAAGTCAAGGAGTAGTAGAATCTATGAACAAAGAATTAAAGAAA
ATTATAGGACAGGTAAGAGATCAGGCTGAACATCTTAAGACAGCAGTACAAATGGCAGTATTCATCCACAATTTTAAAAG
AAAAGGGGGGATTGGGGGGTACAGTGCAGGGGAAAGAATAGTAGACATAATAGCAACAGACATACAA-------------
--------------------------------ACCAGAGAACTACAAAAACAAATTACAAAAATTCAAAATTTTCGGGTT
TATTACAGGGACAGCAGAGATCCACTTTGGAAAGGACCAGCAAAGCTCCTCTGGAAAGGTGAAGGGGCAGTAGTAATACA
A------GATAATAGTGACATAAAAGTAGTGCCAAGAAGAAAAGCAAAAATCATCAGGGATTATGGAAAACAGATGGCAG
GTGATGATTGTGTGGCAAGTAGACAGGATGAGGATTAG
>EF363123/B/US/2000/ES1-20
TTTTTAGATGGAATAGATAAGGCCCAAGCAGACCATGAGAAATATCACAGTAATTGGAGAGCAATGGCTGGTGAGTTTAA
CCTACCACCGGTAGTAGCAAAAGAAATAGTAGCCTGCTGTGATAAATGTCAGCAAAAAGGAGAAGCCATGCATGGACAAG
TAGACTGTAGTCCAGGAATATGGCAATTAGATTGTACACATTTAGAAGGAAAAATTATCCTGGTAGCAGTTCATGTAGCC
AGTGGATATATAGAAGCGGAAGTCATTCCAGCAGAAACAGGGCAGGAAACAGCATACTTTATCTTAAAATTAGCAGGAAG
ATGGCCAGTAAAAACAATACATACAGACAATGGCGGCAATTTCATCAGTACTACGGTTAAGGCCGCCTGTTGGTGGGCGG
GGATCAAGCAGGAATTTGGCATTCCCTACAATCCCCAAAGTCAAGGAGTAGTAGAATCTATGAACAAAGAATTAAAGAAA
ATTATAGGACAGGTAAGAGATCAGGCTGAACATCTTAAGACAGCAGTACAAATGGCAGTATTCATCCACAATTTTAAAAG
AAAAGGGGGGATTGGGGGGTACAGTGCAGGGGAAAGAATAGTAGACATAATAGCAACAGACATACAA-------------
--------------------------------ACCAGAGAACTACAAAAACAAATTACAAAAATTCAAAATTTTCGGGTT
TATTACAGGGACAGCAGAGATCCACTTTGGAAAGGACCAGCAAAGCTCCTCTGGAAAGGTGAAGGGGCAGTAGTAATACA
A------GATAATAGTGACATAAAAGTAGTGCCAAGAAGAAAAGCAAAAATCATCAGGGATTATGGAAAACAGATGGCAG
GTGATGATTGTGTGGCAAGTAGACAGGATGAGGATTAG
>EF363124/B/US/2004/ES4-24
TTTTTAGATGGAATAGATAAGGCCCAAGAAGAACATGAGAAATATCACAGTAATTGGAGAGCAATGGCTAGTGATTTTAA
CCTGCCACCTGTAGTAGCAAAAGAAATAGTAGCCAGCTGCGATAAATGTCAGTTAAAAGGAGAAGCCACGCATGGACAAG
TAGACTGTAGTCCAGGAATATGGCAACTAGATTGTACACACTTAGAAGGAAAAGTTATCCTGGTAGCAGTTCATGTAGCC
AGTGGATATATAGAAGCAGAAGTTATTCCAGCAGAGACAGGGCAGGAAACAGCATACTTTCTCTTAAAATTAGCAGGAAG
ATGGCCAGTAAAAACAATACATACGGACAATGGCAGCAATTTCACCAGTACTACGGTTAAGGCCGCCTGCTGGTGGGCGG
GGATCAAGCAGGAATTTGGCATTCCCTACAATCCCCAAAGTCAAGGGGTAGTAGAATCTATGAATAAAGAATTAAAGAAA
ATTATAGGACAGGTAAGAGATCAGGCTGAACATCTTAAGACAGCAGTACAAATGGCAGTATTCATCCACAATTTTAAAAG
AAAAGGGGGGATTGGGGGGTACAGTGCAGGGGAAAGAATAGTAGACATAATAGCAACAGACATACAA-------------
--------------------------------ACTAAAGAATTACAAAAACAAATTACAAAAATTCAAAATTTTCGGGTT
TATTACAGGGACAGCAGAGATCCACTTTGGAAAGGACCAGCAAAGCTTCTCTGGAAAGGTGAAGGGGCAGTAGTAATACA
A------GATAATAGTGACATAAGAGTAGTGCCAAGAAGAAAAGTAAAGATCATTAGGGATTATGGAAAACAGATGGCAG
GTGATGATTGTGTGGCAAGTAGACAGGATGAGGATTAG
>EF363125/B/US/2004/ES8-17
TTTTTAGACGGAATAGATAAAGCCCAAGAAGAACATGAGAAATATCACAGCAATTGGAGAGCAATGGCTAGTGATTTTAA
CCTGCCACCTGTGGTAGCCAAAGAAATAGTAGCCAGCTGTGATAAATGTCAGCTAAAAGGAGAAGCCATGCATGGACAAG
TAGACTGTAGTCCAGGAATATGGCAATTAGATTGTACACATTTAGAAGGAAAAATTATCATAGTAGCAGTTCATGTAGCC
AGTGGGTATATAGAAGCAGAAGTCATTCCAGCAGAGACAGGGCAGGAAACAGCATACTTTATCTTAAGGTTAGCAGGAAG
ATGGCCAGTAAAAACAATACATACAGACAATGGCAGCAATTTCACCAGTACTACAGTTAAGGCCGCCTGTTGGTGGGCAG
GGATCAAACAGGAATTTGGCATTCCCTACAATCCTCAAAGTCAAGGAGTAGTAGAATCTATGAATAAAGAATTAAAGAAA
ATTATAGGACAGATAAGAGATCAGGCTGAGCATCTCAAGACAGCAGTACAAATGGCAGTATTCATTCACAATTTTAAAAG
AAAAGGGGGGATTGGGGGGTGCAGTGCAGGGGAAAGAATAGTAGACATAATAGCATCAGACATACAA-------------
--------------------------------ACTAAAGAATTACAAAAACAAATTTCAAAACTTCAAAATTTTCGGGTT
TATTTCAGGGACAGCAGAGATCCACTTTGGAAAGGACCAGCAAAACTTCTCTGGAAAGGTGAAGGGGCAGTAGTAATACA
A------GATAATAGTGAAATAAAAGTAGTGCCAAGAAGAAAAGCAAAGATACTTAGGCATTATGGAAAACAGATGGCAG
GTGATGATTGTGTGGCAAGTAGACAGGATGAGGATTAG
>EF363126/B/US/2004/ES8-43
TTTTTAGACGGAATAGATAAAGCCCAAGAAGAACATGAGAAATATCACAGCAATTGGAGAGCAATGGCTAGTGATTTTAA
CCTGCCACCTGTGGTAGCCAAAGAAATAGTAGCCAGCTGTGATAAATGTCAGCTAAAAGGAGAAGCCATGCATGGACAAG
TAGACTGTAGTCCAGGAATATGGCAATTAGATTGTACACATTTAGAAGGAAAAATTATCATAGTAGCAGTTCATGTAGCC
AGTGGGTATATAGAAGCAGAAGTCATTCCAGCAGAGACAGGGCAGGAAACAGCATACTTTATCTTAAGGTTAGCAGGAAG
ATGGCCAGTAAAAACAATACATACAGACAATGGCAGCAATTTCACCAGTACTACAGTTAAGGCCGCCTGTTGGTGGGCAG
GGATCAAACAGGAATTTGGCATTCCCTACAATCCTCAAAGTCAAGGAGTAGTAGAATCTATGAATAAAGAATTAAAGAAA
ATTATAGGACAGATAAGAGATCAGGCTGAGCATCTCAAGACAGCAGTACAAATGGCAGTATTCATTCACAATTTTAAAAG
AAAAGGGGGGATTGGGGGGTGCAGTGCAGGGGAAAGAATAGTAGACATAATAGCATCAGACATACAA-------------
--------------------------------ACTAAAGAATTACAAAAACAAATTTCAAAACTTCAAAATTTTCGGGTT
TATTTCAGGGACAGCAGAGATCCACTTTGGAAAGGACCAGCAAAACTTCTCTGGAAAGGTGAAGGGGCAGTAGTAATACA
A------GATAATAGTGAAATAAAAGTAGTGCCAAGAAGAAAAGCAAAGATACTTAGGCATTATGGAAAACAGATGGCAG
GTGATGATTGTGTGGCAAGTAGACAGGATGAGGATTAG
>EF363127/B/US/2004/ES10-53
TTTTTAGATGGAATAGATAAGGCCCAAGAAGAACATGAGAAATATCACAGTAACTGGAGAGCAATGGCTAGTGATTTTGG
CCTGCCACCTGTAGTAGCAAGAGAAATAGTAGCCAGTTGTGATAAATGTCAACTAAAAGGAGAAGCCATGCATGGACAAG
TAGACTGTAGTCCAGGAATATGGCAACTAGATTGTACACATTTGGAAGGAAAAATTATTCTGGTAGCAGTTCATGTAGCC
AGTGGATATATAGAAGCAGAAGTTATTCCAGCAGAGACAGGGCAGGAAACAGCATACTTTGTCTTAAAATTAGCAGGAAG
ATGGCCAGTAACAACAATACATACAGACAATGGCAGCAATTTCACCAGTACTGCAGTTAAGGCCGCCTGTTGGTGGGCGG
GGATCAAGCAAGAATTTGGCATCCCCTACAATCCCCAAAGTCAAGGAGTAGTAGAATCTATGAATAAAGAATTAAAGAAA
ATTATAGGACAGGTAAGAGAGCAGGCTGAACATCTTAAGACAGCAGTACAAATGGCAGTATTCATCCACAATTTTAAAAG
AAAAGGGGGGATTGGGGGGTACAGTGCAGGGGAAAGAATAGTAGACATAATAGCAACAGACATACAA-------------
--------------------------------ACTAAAGAACTACAAAAACAAATTACAAAAATTCAAAATTTTCGGGTT
TATTACAGGGACAACAGAGATCCCCTTTGGAAAGGACCAGCAAAACTTCTGTGGAAAGGTGAAGGGGCAGTAGTAATACA
A------GATAATAGTGACATAAAAGTAGTGCCAAGAAGAAAAGCAAAGATCATTAGGGATTATGGAAAACAGATGGCAG
GTGATGATTGTGTGGCAAGTAGACAGGATGAGGATTAG
>EF514697/B/DK/2004/PMVL_018
TTTCTAGATGGAATAGATAAGGCCCAAGAAGAACATGAAAAATATCACAGTAATTGGAGAGCAATGGCCAGTGATTTTAA
CCTGCCACCTGTGGTAGCAAAAGAAATAGTGGCCAGCTGTGATAAGTGTCAGCTAAAAGGAGAAGCCATGCATGGACAAG
TAGACTGTAGTCCAGGAATATGGCAACTAGATTGTACACATTTAGAAGGAAAAGTTATCCTGGTAGCAGTTCATGTAGCC
AGTGGATATATAGAAGCAGAAGTTATTCCAGCAGAGACAGGGCAGGAAACAGCATACTTTCTCTTAAAATTAGCAGGAAG
ATGGCCAGTACAAACAATACATACAGACAATGGCAGCAATTTCACCAGCACTACGGTTAAGGCCGCCTGTTGGTGGGCAG
GGATCAAGCAGGAATTTGGCATTCCCTACAATCCCCAAAGTCAAGGAGTAGTAGAATCTATGAATAAAGAATTAAAGAAA
ATCATAGGACAGGTAAGAGATCAGGCTGAACATCTTAAGACAGCAGTACAAATGGCAGTATTCATCCACAATTTTAAAAG
AAAAGGGGGGATTGGGGGGTACAGTGCAGGGGAAAGAATAGTAGACATAATAGCAACAGAAATACAA-------------
--------------------------------ACTAAAGAATTACAAAAACAAATTACAAAAATTCAAAATTTTCGGGTT
TATTACAGGGACAGCAGAGATCCAATTTGGAAAGGACCAGCAAAGCTCCTCTGGAAAGGTGAAGGGGCAGTAGTAATACA
A------GATAATAGTGACATAAAAGTGGTGCCAAGAAGAAAAGTAAAGATCATTAGGGATTATGGAAAACAAATGGCAG
GTGATGATTGTGTGGCAAGTAGACAGGATGAGGATTAA
>EF514698/B/DK/2004/PMVL_027
TTTTTAGATGGAATAGATAAGGCCCAAGAAGACCATGAGAAATATCACAGTAATTGGAGAGCAATGACTAGTGATTTTAA
CCTGCCACCTATAGTAGCAAAAGAAATAGTAGCCAGCTGTGATAAATGTCAGCTAAAAGGAGAAGCCCTGCATGGACAAG
TAGACTGTAGTCCAGGAATATGGCAACTAGATTGTACACATTTAGAGGGAAAAGTTATCCTGGTAGCAGTTCATGTAGCC
AGTGGATATATAGAAGCAGAAGTTATCCCAGCAGAAACAGGGCAGGAAACAGCATACTTTCTCTTAAAATTAGCAGGAAG
ATGGCCAGTAAAAACAATACATACAGACAATGGCAGCAATTTCATCAGTGGTGCGGTTAAGGCCGCCTGTTGGTGGGCAG
GGATCAAGCAGGAATTTGGTATTCCCTACAATCCCCAAAGTCAAGGAGTAGTAGAATCTATGAATAAAGAATTAAAGAAA
ATTATAGGACAGGTAAGAGATCAGGCTGAACATCTTAAGACAGCGGTACAAATGGCAGTATTCATCCACAATTTTAAAAG
AAAAGGGGGGATTGGGGAGTACAGTGCAGGAGAAAGAATAGTAGATATAATAGCAACAGACATACAG-------------
--------------------------------ACTAAAGAATTACAAAAACAAATTACAAAAATGCAAAATTTTCGGGTT
TATTACAGGGACAGCAGAGACCCACTTTGGAAAGGACCAGCAAAGCTTCTTTGGAAAGGTGAAGGGGCAGTAGTAATACA
A------GATAACAGTGACATAAAAGTAGTACCAAGAAGAAAAGCAAAGATCATTAGGGATTATGGAAAACAGATGGCAG
GTGCTGATTGTGTGGCAGGTAGACAGGATGAGGATTAG
>EF514699/B/DK/2004/PMVL_012
TTTTTAGATGGAATAGATAAGGCCCAAGAAGACCATGAGAAATATCACAGCAATTGGAAAGCAATGGCTAGTGATTTTAA
CTTGCCACCTGTRGTAGCAAAAGAAATAGTAGCCAGCTGTGATAAATGYCAGTTAAAAGGAGAAGCCATGCATGGACAAA
TAGACTGTAGTCCAGGAATATGGCAATTAGATTGTACACATTTAGAAGGAAAAGTTATCCTAGTAGCAGTTCATGTAGCC
AGTGGATATATAGAAGCAGAAGTTATCCCAGCAGAGACAGGACAGGAAACAGCATACTTTATCTTAAAATTAGCAGGAAG
ATGGCCAGTAACAACAATACATACAGACAATGGCCCMAATTTCACCAGTRCTACGGTTAAGGCCGCCTGTTGGTGGGCGG
GGATCAAACAGGAATTTGGCATTCCCTACAATCCCCAAAGTCAAGGAGTAGTAGAATCTATGAATAAAGAATTAAAGAAA
ATTATAGGACAGGTAAGAGATCAGGCTGAACATCTCAAGACAGCAGTACAAATGGCAGTATTCATCCACAATTTTAAAAG
AAAAGGGGGGATTGGGGGGTACAGTGCAGGGGAAAGAATAGTAGACATAATAGCAACAGACATACAA-------------
--------------------------------ACTAAAGAATTACAAAAACAAATTACAAAAATTCAAAATTTTCGGGTT
TATTACAGGGACAGCAGAGATCCTCTTTGGAAAGGACCAGCAAAACTTCTYTGGAAAGGTGAAGGGGCAGTAGTAATACA
A------GATAATAGTGACATAAAAGTAGTGCCAAGAAGAAAAGCAAAGATCATTAGGGATTATGGAAAACAGATGGCAG
GTGATGATTGTGTGGCAAGTAGACAGGATGAGGATTAG
>EF514700/B/DK/2004/PMVL_013
TTTCTGGATGGAATAGATAAAGCCCAAGAAGATCATGAGAAATATCACAGCAATTGGAGAGCAATGGTTAGTGATTTTAA
CCTGCCACCTGTAGTAGCAAAAGAAATAGTAGCCAGCTGTGATAAATGTCAGCTAAAAGGAGAAGCCATGCATGGACAAG
TAGACTGTAGTCCAGGAATATGGCAACTGGATTGTACACATTTAGAAGGAAAAATTGTCCTGGTAGCAGTTCATGTAGCC
AGTGGATATATAGAAGCAGAAGTCATTCCAGCAGAAACAGGACAGGAAACAGCATACTTTATCTTAAAATTAGCAGGAAG
GTGGCCAGTAAGAATAATACATACAGACAATGGCGGCAATTTCACCAGTCAGGTGGTTAAGGCTGCCTGTTGGTGGGCAG
GGATCAAACAGGAATTTGGCATTCCCTACAATCCCCAAAGTCAAGGAGTAGTGGAATCTATGAATAAAGAATTAAAGAAA
ATTATAGGACAGGTAAGAGATCAGGCTGAACATCTTAAGACAGCAGTACAAATGGCAGTATTCATCCACAATTTTAAAAG
AAAAGGGGGGATTGGGGGATACAGTGCAGGGGAAAGAATAATAGACATAATAGCAACAGACATACAA-------------
--------------------------------ACTAAAGAATTACAAAAACAAATTACAAAAATTCAAAATTTTCGGGTT
TATTACAGGGACAGCAGAGATCCACTTTGGAAAGGACCAGCAAAGCTTCTCTGGAAAGGTGAAGGGGCAGTAGTAATACA
A------GATAATAGTGACATAAAAGTAGTGCCAAGAAGAAAAGCAAAAATTATTAGGGATTATGGAAAACAGATGGCAG
GTGATGATTGTGTGGCAAATAGACAGGATGAGGATTAG
>EF514701/B/DK/2004/PMVL_049
TTTTTAGATGGAATAGATAAGGCCCAAGAAGAACATGAGAAATATCACAATAATTGGAGAGCAATGGTTAGTGATTTTAA
CATACCACCTGTAGTAGCAAAAGAAATAGTAGCCAGCTGTGATAAATGTCAGTCAAAAGGAGAAGCCATGCATGGACAAG
TAGACTGTAGTCCAGGAATATGGCAACTGGATTGTACACATTTAGAAGGAAAAATTATCCTGGTAGCAGTTCATGTAGCC
AGTGGATATATAGAAGCAGAAGTTATTCCAGCAGAAACAGGGCAGGAAACAGCATTCTTTCTCTTAAAATTAGCAGGAAG
ATGGCCAGTAAAAACAGTACATACAGACAATGGCAGCAATTTCACCAGTAATGCAGTTAAGGCCGCCTGTTGGTGGGCGG
GAATCAAGCAGGAATTTGGCATTCCCTACAATCCCCAAAGTCAAGGAGTAGTAGAATCTATGAATAAAGAATTAAAGAAA
ATTATAGGACAGGTAAGAGACCAGGCTGAACACCTTAAGACAGCAGTACAGATGGCAGTATTCATCCACAATTTTAAAAG
AAAAGGGGGGATTGGGGGATACAGTGCAGGGGAAAGAATAATAGACATAATAGCAACAGACATACAA-------------
--------------------------------ACTAAAGAATTACAAAAACAAATTACAAAAATTCAAAATTTTCGGGTT
TATTACAGGGACAGCAGAGATCCACTTTGGAAAGGACCAGCAAAGCTCCTCTGGAAAGGTGAAGGGGCAGTAGTAATACA
A------GATAATAGTGAAATAAAAGTAGTGCCAAGAAGAAAAGCAAAGATCATTAGGGATTATGGAAAACAGATGGCAG
GTGATGATTGTGTGGCAAGTAGACAGGATGAGGATTAA
>EF514702/B/DK/2004/PMVL_025
TTTTTAGATGGAATAGATAAAGCCCAAGAAGACCATGAAAAGTATCACAGTAATTGGAGAGCAATGGCTAGTGATTTTAA
CCTGCCACCTGTAGTAGCAAAAGAAATAGTAGCCAGCTGTGATAAATGTCAGCTAAAAGGAGAAGCCATGCATGGACAAG
TAGACTGTAGTCCAGGAATATGGCAACTAGATTGTACACATTTAGAAGGAAAAATTATCCTGGTAGCAGTTCATGTAGCC
AGTGGATATATAGAAGCAGAAGTTATTCCAGCAGAAACAGGGCAGGAAACAGCATACTTTATCTTAAAACTAGCAGGAAG
ATGGCCAGTACAAACAATACATACAGACAATGGCAGCAATTTCACCAGTACTACAGTTAAGGCCGCCTGTTGGTGGGCAG
GGATCAAGCAGGAATTTGGCATTCCCTACAATCCCCAAAGTCAAGGAGTAGTAGAATCTATGAATAAAGAATTAAAGAAA
ATTATAGGACAGGTGAGAGATCAGGCTGAACATCTTAGGACAGCAGTACAAATGGCAGTACTCATCCACAATTTTAAAAG
AAAAGGGGGGATTGGGGGGTACAGTGCAGGAGAGAGAATAATAGACATAATAGCATCAGACATACAA-------------
--------------------------------ACTAAAGTATTACAAAAACAGATTATAAAAATTCAAAATTTTCGGGTT
TATTACAGGGACAGCAGAGATCCCCTTTGGAAAGGACCAGCAAAGCTTCTCTGGAAAGGTGAAGGGGCAGTAGTAATACA
G------GATAATAGTGAAATAAAAGTAGTGCCAAGAAGAAAAGCAAAGATCATTAGGGATTATGGAAAACAGATGGCAG
GTGATGATTGTGTGGCAAGTAGACAGGATGAGGATTAA
>EF514703/B/DK/2004/PMVL_039
TTTTTAGATGGAATAGATAAAGCACAAGAAGAACATGAGAAATATCACAGTAATTGGAGAGCAATGGCTAGTGATTTTAA
CCTGCCACCTGTGGTAGCAAAGGAAATAGTAGCCTGCTGTGACAAATGTCAGGTAAAAGGAGAAGCCATGCATGGACAAG
TAGACTGCAGTCCAGGAATATGGCAACTAGATTGTACACATTTAGAAGGAAAAATTATCCTAGTAGCAGTTCATGTAGCC
AGTGGATATATAGAAGCAGAAGTTATTCCAGCAGAGACAGGGCAGGAAACAGCATACTTTATCTTAAAATTAGCAGGAAG
ATGGCCAGTAAAAACAATACATACAGACAATGGCAGCAATTTCACTAGTACTACTGTTAAGGCCGCCTGTTGGTGGGCAG
GGATCAAGCAGGAATTTGGCATTCCCTACAATCCCCAAAGTCAAGGAGTAGTAGAATCTATAAATAAAGAATTAAAGAAA
ATTATAGGACAGATAAGAGATCAGGCTGAACATCTGAAGACAGCAGTACAAATGGCAGTATTCATTCACAATTTTAAAAA
GAAAGGGGGGATTGGGGGGTACAGTGCAGGGGAAAGAATAGTAGACATAATAGCAACAGACATACAA-------------
--------------------------------ACTAGAGAATTACAAAATCAAATTACAAAAATCCAAAATTTTCGGGTT
TATTACAGGGACAGCAGAGATCCACTTTGGAAAGGACCAGCAAAGCTTCTCTGGAAAGGTGAAGGGGCAGTAGTAATACA
A------GATAATAGTGACATAAAAGTAGTGCCAAGAAGAAAAGCAAAGATCATTAGGGATTATGGAAAACAGATGGCAG
GTGATGATTGTGTGGCAAGTAGACAGGATGAGGATTAR
>EF514704/B/DK/2001/CTL_016
TTTTTAGATGGAATAGATAAGGCCCAAGAAGATCACGAAAAATATCACAGTAATTGGAAAGCAATGGCTAGTGATTTTAA
CCTGCCACCTGTAATAGCAAAAGAAATAGTAGCCAGCTGCGATAAATGTCAGCTAAAAGGAGAAGCCATGCATGGGCAAG
TAGACTGTAGTCCAGGAATATGGCAACTGGATTGTACACATTTAGAAGGAAAAGTTATCATAGTGGCAGTTCATGTAGCC
AGTGGATATATAGAAGCAGAAGTTATTTCAGCAGAGACAGGGCAGGAAACAGCATACTTCCTCTTAAAACTAGCAGGAAG
ATGGCCAGTAAAAGTAATACATACAGACAATGGCAGCAATTTCACCAGTACTACAGTTAAAGCCGCCTGTTGGTGGGCGG
GAATCAAGCAGGAATTTGGAATTCCCTACAATCCCCAAAGTCAAGGAGTAGTAGAGTCTATGAATAATGAATTAAAGAAA
ATTATAGGACAGATAAGAGATCAGGCTGAACTCCTTAAGACAGCAGTACAAATGGCAGTATTCATCCACAATTTTAAAAG
AAAAGGGGGGATTGGGGGATACAGTGCAGGGGAAAGAATAATAGACATAATAGCAACAGACATACAA-------------
--------------------------------ACTAAAGAATTACAAAAACAAATTACAAAAATTCAAAATTTTCGGGTT
TATTACAGGGACAGCAGAGATCCACTTTGGAAAGGACCAGCAAAGCTCCTCTGGAAAGGTGAAGGGGCAGTAGTAATACA
A------GATAATAGTGAAATAAAAGTAGTGCCAAGAAGAAAAGCAAAGATCATTAGGGATTATGGAAAACAGATGGCAG
GTGATGATTGTGTGGCAAGTAGACAGGATGAGGATTAA
>EF514705/B/DK/2001/CTL_017
TTTTTAGATGGAATAGATAAGGCCCAAGAAGAACATGAGAAATATCACAATAATTGGAGAGCAATGGCTAGTGATTTTAA
CCTACCACCTGTAGTAGCAAAAGAAATAGTAGCATGCTGTGATAAATGTCAGCTAAAAGGAGAAGCCATGCATGGACAAG
TAGACTGTAGTCCAGGAATATGGCAACTAGATTGTACACACTTAGAAGGCAAAGTTATCCTAGTAGCAGTTCATGTAGCC
AGTGGATATATAGAAGCAGAAGTTATTCCAGCAGAAACAGGGCAGGAAACAGCATACTTTATCTTAAAATTAGCAGGAAG
ATGGCCAGTAAAAACAATACATACAGACAATGGCAGCAATTTCACCAGTACTACGGTTAAGGCCGCCTGTTGGTGGGCAG
GGATCAAGCAGGAATTTGGCATTCCCTACAATCCCCAAAGTCAAGGAGTAGTAGAATCTATGAATAAAGAATTAAAGAAA
ATTATAGGACAGGTAAGAGATCAGGCTGAACATCTTAAAACAGCAGTACAAATGGCAGTATTCATCCACAATTTTAAAAG
AAAAGGGGGGATTGGGGAGTACAGTGCAGGGGAAAGAATAATAGACATAATAGCAACAGACATACAA-------------
--------------------------------ACTAAAGAACTACAAAAACAAATTACAAAAATTCAAAATTTTCGGGTT
TATTACAGGGACAGCAGAGAGCCACTTTGGAAAGGACCAGCAAAGCTTCTCTGGAAAGGTGAAGGGGCAGTAGTAATACA
A------GATAACAGTGACATAAAAGTAGTGCCAAGAAGAAAAGCAAAAATCATTAGAGATTATGGAAAACAGATGGCAG
GTGATGATTGTGTGGCAAGTAGACAGGATGAGGATTAA
>EF514706/B/DK/2001/CTL_018
TTTTTAGACGGGATAGATAAGGCCCAAGATGAACATCAGAAATATCACAGTAATTGGAGAGCAATGGCTAGTGATTTTAA
CCTGCCACCTGTAGTAGCAAGAGAAATAGTAGCCAGCTGTGATAAATGTCAGCTAAAAGGAGAAGCCATACATGGACAAG
TAGATTGTAGTCCAGGAATATGGCAACTAGATTGCACACATTTAGAAGGAAAAGTTATCCTGGTAGCAGTTCATGTAGCC
AGTGGATATATAGAAGCAGAAGTCATTCCAGCAGAGACAGGGCAGGAAACAGCATACTTTATCTTAAAATTAGCAGGAAG
ATGGCCAGTAACAACAATACATACAGACAATGGCAGCAAYTTCACCAGTAATACGGTTAAGGCTGCCTGTTGGTGGGCAG
GGGTCAAGCAAGAATTTGGCATTCCCTACAATCCCCAAAGTCAAGGAGTAGTAGAATCTATGAATAAAGAATTAAAGAAG
ATTATAGGACAGGTAAGAGATCAGGCTGAACATCTTAAGACAGCAGTACAAATGGCAGTGTTCATCCACAATTTTAAAAG
AAAAGGGGGGATTGGGGGATACAGTGCAGGGGAAAGAATAGTAGACATAATAGCAACAGACATACAA-------------
--------------------------------ACTAAAGAATTACAAAAACAAATTACAAAACTTCAAAATTTTCGGGTT
TATTACAGGGACAGCAGAGATCCACTTTGGAAAGGACCAGCAAAGCTTCTCTGGAAAGGTGAAGGGGCAGTAGTAATACA
A------GATAATAGTGACATAAAAGTAGTGCCAAGAAGAAAAGCAAAGATCATTAGGGATTATGGAAAACAGATGGCAG
GTGATGATTGTGTGGCAAGTAGACAGGATGAGGATTAG
>EF514707/B/DK/2001/CTL_023
TTTCTAGATGGAATAGATAAGGCTCAAGATGAACATGAAAAATATCACAGTAACTGGAGAGCAATGGCTAGTGATTTTAA
TCTGCCACCTATAGTAGCAAAAGAAATAGTAGCCAGCTGTGATAAATGTCAGCTAAAAGGAGAAGCCATGCATGGACAAG
TAGACTGTAGTCCAGGAATATGGCAATTAGATTGTACACACTTAGAAGGAAAAATTATCCTGGTAGCAGTTCATGTAGCC
AGCGGATATATAGAAGCAGAAGTTATTCCAGCAGAGACAGGGCAGGAAACAGCATACTTTATCTTAAAACTAGCAGGAAG
TTGGCCAGTGAAAACAATACATACAGACAATGGCAGCAATTTCACCAGTGCCACGGTTAAAGCCGCCTGTTGGTGGGCGG
GGATCAAGCAGGAATTTGGTATTCCCTACAATCCYCAAAGTCAAGGAGTAGTAGAATCCATGAATAATGAATTAAAGAAA
ATTATAGGACAGGTGAGAGATCAGGCTGAACATCTTAAGACAGCAGTACAAATGGCAGTATTCATCCACAATTTTAAAAG
AAAAGGGGGGATTGGGGGGTACAGTGCAGGGGAAAGAATAGTAGACATAATAGCAACAGACATACAA-------------
--------------------------------ACTAGAGAACTACAAAAACAAATTACAAAAATTCAAAATTTTCGGGTT
TATTACAGGGACAGCAGAGATCCACTTTGGAAAGGACCAGCAAAGCTGCTCTGGAAAGGTGAAGGGGCAGTAGTAATACA
A------GATAATAGTGACATAAAAGTAGTGCCAAGAAGAAAAGCAAAGATCATTAGGGATTATGGAAAACAGATGGCAG
GTGATGATTGTGTGGCAAGTAGACAGGATGAAGATTAG
>EF514708/B/DK/2001/CTL_030
TTTYTGGATGGAATAGAGAAGGCCCAAGATGAACATGAGAAATATCACAGTAATTGGAGAGCAATGGCTAGTGATTTTAA
CCTGCCACCTGTAGTAGCAAAAGAAATAGTAGCCAGCTGTGATAAATGTCAGCTRAAAGGAGAAGCCATGCATGGACAAG
TAGACTGTAGTCCAGGAATATGGCAGCTAGACTGTACACATTTAGAAGGAAAAGTTATCCTGGTAGCAGTTCATGTAGCC
AGTGGATATATAGAAGCAGAAGTTATTCCAGCAGAGACAGGGCAAGAGACAGCATACTTTCTCTTAAAATTAGCAGCAAG
ATGGCCAGTAAAAACAATACATACAGACAATGGCAGCAATTTCAYCAGTAATGTGGTTAAGGCTGCCTGTTGGTGGGCAG
GGATCAAGCAGGAATTTGGCATTCCCTACAATCCCCAAAGTCAAGGAGTAGTAGAATCTATGAATAAAGAATTAAAGAAA
ATTATAGGACAGGTAAGAGACCAGGCTGAACATCTTAAGACAGCAGTACAAATGGCAGTATTCATCCACAATTTTAAGAG
AAAAGGGGGGATTGGGGGGTACAGTGCAGGGGAAAGAATAGTAGACATAATAGCAACAGACATACAA-------------
--------------------------------ACTAAAGAATTACAAAAACAAATTACAAAAATTCAAAATTTTCGGGTT
TATTACAGGGACAGCAGAGATCCACTTTGGAAAGGACCAGCAAAGCTCCTCTGGAAAGGTGAAGGGGCAGTAGTAATACA
G------GATAATAGTGACATAAAAGTAGTGCCAAGAAGAAAAGCAAAAATCATTAGGGACTATGGAAAACAGATGGCAG
GTGATGATTGTGTGGCAAGTAGACAGGATGAGGATTAG
>EF514709/B/DK/2001/CTL_033
TTTCTAGATGGAATAGATAAGGCCCAGGAAGAACATGAGAAATATCACAGTAATTGGAGAGCAATGGCTAGTGATTTTAA
CCTGCCACCTGTGGTAGCAAAAGAAATAGTAGCCAGCTGTGATAAATGTCAGCTAAAGGGAGAAGCCATGCATGGACAAG
TAGACTGTAGTCCAGGAATATGGCAACTAGATTGTACACATTTAGAAGGAAAAATTATCCTGGTAGCAGTTCATGTAGCC
AGTGGATATATAGAAGCAGAAGTTATTCCAGCAGAGACAGGGCAAGAAACAGCATACTTTCTCTTAAAATTAGCAGGAAG
ATGGCCAGTAAAAACAATACATACAGACAATGGCGGAAATTTCATCAGTAATACGGTTAAGGCCGCCTGTTGGTGGGCAG
GGATCAAGCAGGAATTTGGCATTCCCTACAATCCCCAAAGTCAAGGAGTAGTAGAATCTATGAATAAAGAATTAAAGAAA
ATCATAGGACAGGTAAGAGATCAGGCTGAACATCTTAAGACAGCAGTACAAATGGCAGTATTCATCCACAATTTTAAAAG
AAAAGGGGGGATTGGGGGGTACAGTGCAGGGGAAAGAATAGTAGACATAATAGCAACAGACATACAA-------------
--------------------------------ACTAAAGAATTACAAAAACAAATTACAAAAATTCAAAATTTTCGGGTT
TATTACAGGGACAGCAGAGATCCAATTTGGAAAGGACCAGCAAAGCTTCTCTGGAAAGGTGAAGGGGCAGTAGTAATACA
A------GATAATAGTGATATAAAAGTAGTGCCAAGAAGAAAAGTAAAGATCATTAGGGATTATGGAAAACAGATGGCAG
GTGATGATTGTGTGGCAAGTAGACAGGATGAGGATTAG
>EF514710/B/DK/2001/CTL_035
TTTTTAGATGGAATAGATAAAGCCCAAGAAGACCATGAAAAATATCACAGTAATTGGAAAGCAATGGCTAGTGATTTTAA
CCTGCCACCTATAGTAGCAAAAGAAATAGTTGCCAGTTGTGATAAATGTCAGTTAAAAGGAGAAGCCATACATGGACAGG
TAGACTGTAGCCCAGGAATATGGCAACTGGATTGTACACATTTAGAAGGAAAAATTATCCTAGTAGCAGTTCATGTAGCC
AGTGGGTATATAGAAGCAGAAGTTATTCCAGCAGAGACAGGGCAGGAAACAGCATACTTCCTCTTAAAATTAGCAGGAAG
ATGGCCAGTAAAAATAATACATACAGACAATGGCAGCAATTTCATCAGCAACACAGTTAAGGCTGCCTGTTGGTGGGCAG
GGATCAAGCAGGAATTTGGCATTCCCTACAATCCTCAAAGTCAAGGAGTAGTAGAATCTATGAATAAAGAATTAAAGAAA
ATTATAGGACAGGTAAGAGATCAGGCTGAACACCTTAAGACAGCAGTACAAATGGCAGTACTCATCCACAATTTTAAAAG
AAAAGGGGGGATTGGGGGATACAGTGCAGGGGAAAGAATAATAGACATAATAGCATCAGACATACAA-------------
--------------------------------ACTAAAGAATTACAAAAACAAATTACAAAAATTCAAAATTTTCGGGTT
TATTACAGGGACAGCAGAGATCCACTTTGGAAAGGACCAGCAAAGCTCCTCTGGAAAGGTGAAGGGGCAGTAGTAATACA
A------GATAATAGTGAAATAAAAGTAGTGCCAAGAAGAAAAGCAAAGATCATTAGGGATTATGGAAAACAGATGGCAG
GTGATGATTGTGTGGCAAGTAGACAGGATGAGGATTAA
>EF514711/B/DK/2001/CTL_041
TTTTTAGATGGAATAGATAAAGCCCAAGAAGAACATGAGAAATATCACAGTAATTGGAGAGCAATGGTTGGTGATTTTAA
CATACCACCTGTGGTAGCAAAAGAAATAGTAGCCAGCTGTGATAAATGTCAACTGAAAGGAGAAGCCATGCATGGACAGG
TAGACTGTAGTCCAGGAATATGGCAACTAGACTGTACACATTTAGAAGGAAAAATTATCATAGTAGCAGTTCATGTAGCC
AGTGGATATATAGAAGCAGAAGTTATTCCAGCAGAGACAGGGCAGGAAACAGCATACTTTCTCTTAAAATTAGCAGGAAG
ATGGCCAGTAAAAACAATACATACAGACAATGGCAGCAATTTCACTAGTACCGCGGTTAAGGCCGCCTGTTGGTGGGCAG
GAATCAAACAGGAATTTGGCATTCCCTACAATCCCCAAAGTCAAGGAGTAGTAGAATCTATGAATAAAGAATTAAAGAAA
ATCATAGGACAAGTAAGAGATCAGGCTGAACAGCTTAAGACAGCAGTACAAATGGCAGTATTCATCCACAATTTTAAAAG
AAAAGGGGGGATTGGGGGGTACAGTGCAGGGGAAAGAATAGTAGACATAATAGCAACAGACATACAA-------------
--------------------------------ACTAAAGAACTACAAAAACAAATTACAAAAATTCAAAATTTTCGGGTT
TATTACAGGGACAGCAGAGATCCACTTTGGAAAGGACCAGCAAAGCTTCTCTGGAAAGGTGAAGGGGCAGTAGTAATACA
A------GATAATAGTGACATAAAAGTAGTGCCAAGAAGAAAAGCAAAAATCATTAGGGATTATGGAAAACAGATGGCAG
GTGATGATTGTGTGGCAAGTAGACAGGATGAGGATTAA
>EF514712/B/DK/2001/CTL_043
TTTTTAGATGGAATAGATAAGGCCCAAGAAGAACATGAGAAATATCACAACAATTGGAGAGCAATGGCTAGTGATTTTAA
CCTGCCACCTGTAGTAGCAAAAGAAATAGTAGCCAGCTGTGATAAATGTCAGCTAAAAGGAGAAGCCATACATGGACATG
TAGACTGTAGTCCAGGAATATGGCAACTAGATTGCACACATTTAGAAGGAAAAGTTATCCTGGTAGCAGTTCATGTAGCC
AGTGGATATATAGAAGCAGAAGTGATTCCAGCAGAGACAGGGCAGGAAACAGCATACTTTATCTTAAAATTAGCAGGAAG
GTGGCCAGTAAAAATAATACATACAGACAATGGCAGCAATTTTACCAGTGCTACGGTTAAGGCTGCCTGTTGGTGGGCAG
GGATCAAGCAGGAATTTGGCATTCCCTACAATCCCCAAAGTCAAGGAGTAGTAGAATCTATGAATAAAGAATTAAAGAAA
ATTATAGGACAGGTAAGAGATCAGGCTGAACATCTTAAGACAGCAGTACAAATGGCAGTATTCATCCACAATTTTAAAAG
AAAAGGGGGGATTGGGGGGTACAGTGCAGGGGAAAGAATAGTAGACATAATAGCAACAGACATACAA-------------
--------------------------------ACTAAAGAATTACAAAAACAAATCACAAAAATCCAAAATTTTCGGGTT
TATTACAGGGACAGCAGAGATCCCCTTTGGAAAGGACCAGCAAAGCTTCTCTGGAAAGGTGAAGGGGCAGTAGTAATACA
A------GATAACAGTGACATAAAAGTAGTGCCAAGAAGAAAAGCAAAGATCATTAGGGATTATGGAAAACAGATGGCAG
GTGATGATTGTGTGGCAAGTAGACAGGATGAGGATTAG
>EF637046/B/BR/2003/BREPM2012
TTTTTAGATGGAATAGATAAGGCCCAAGAAGAGCATGAAAAATATCACAATAATTGGAGAGCAATGGCTAGTGATTTTAA
CCTGCCACCTATAGTAGCAAAAGAAATAGTAGCCAGCTGTGATAAATGTCAGCTAAAAGGAGAAGCCATGCATGGACAAG
TAGACTGTAGTCCAGGAATATGGCAGCTAGATTGCACACACTTAGAAGGAAAAGTTATCCTGGTGGCAGTCCATGTAGCC
AGTGGGTATATAGAAGCAGAAGTTATTCCAGCAGAAACAGGGCAAGAAACAGCATACTTTCTCTTAAAATTAGCAGGAAG
ATGGCCAGTAAAAACAATACATACAGATAATGGTAGCAATTTCACCAGTGCTGCAGTTAAGGCCGCCTGTTGGTGGGCAG
GGGTCAAGCAGGAATTTGGCATTCCCTACAATCCCCAAAGTCAAGGAGTAGTAGAATCTATGAATAAAGAATTAAAGAAA
ATTATAGGACAGGTAAGAGATCAGGCTGAACATCTTAAGACAGCAGTACAAATGGCAGTATTCATTCACAATTTTAAAAG
AAAAGGGGGGATTGGGGGGTACAGTGCAGGGGAAAGAATAATAGACATAATAGCAACAGACATACAA-------------
--------------------------------ACTAAAGAACTACAAAAACAAATTACAAAAATTCAAAATTTTCGGGTT
TATTACAGGGACAGCAGAGATCCACTTTGGAAAGGACCAGCAAAGCTTCTCTGGAAAGGTGAAGGGGCAGTAGTAATACA
A------GACAATAGTGATATAAAAGTAGTGCCAAGAAGGAAAGTAAAAATCATTAAGGATTATGGAAAACAGATGGCAG
GTGATGATTGTGTGGCAAGTAGACAGGATGAGGATTAG
>EF637047/B/BR/2003/BREPM1040
TTTCTAGATGGAATAAGTAAGGCCCAAGATGAACATGAGAAATATCACAATAATTGGAGAGCAATTGCTAGTGATTTTAA
CCTGCCACCTGTAATAGCAAAGGAAATAGTAGCCAGTTGTGATAAATGTCAGGTAAAAGGAGAAGCCATGCATGGACAAG
TAGACTGTAGTCCAGGAATATGGCAACTAGATTGCACACATTTAGAAGGAAAAGTTATCCTGGTAGCAGTGCATGTAGCC
AGTGGATATATAGAAGCAGAGGTTATTCCAGCAGAAACAGGACAAGAAACAGCATACTTTCTCTTAAAATTAGCAGGAAG
ATGGCCAGTAAAAACAATACATACAGACAATGGCAGCAATTTCACCAGTACTGCGGTTAAGGCTGCCTGTTGGTGGGCGG
GGATCAAGCAGGAGTTTGGCATTCCCTACAATCCCCAAAGCCAAGGAGTAGTAGAATCCATGAATAAAGAATTAAAGAAA
ATTATAGGACAGATAAAAGATCCAGCTGAACATCCTATGACAGCAGGACAAATGGCAGTGTTCATCCACAATTTTAAAAG
AAAAGGGGGGATTGGGGGATACAGTGCAGGGGATAGAATAATAGACATAATAGCAACAGACATACGA-------------
--------------------------------ACTAAAGAATTACAAAAACAAATTACAAAAATTCAAAATTTTCGGGTT
TATTACAGGGACAGCAGAGATCCACTTTGGAAAGGACCAGCAAAGCTTCTCTGGAAAGGTGAAGGGGCAGTAGTAATACA
A------GATAATAGTGACATAAAAGTAGTACCAAGAAGAAAAGCAAAGATCATTAGGGATTATGGCAAACAGATGGCAG
GTGATGATTGTGTGGCAAGTGGACAGGATGAGGATTAA
>EF637048/B/BR/2003/BREPM1038
TTTTTAGATGGAATAACTAAGGCCCAAGATGAACATGACAAATATCACAGTAATTGGAGAGCAATGGCTAGTGATTTTAA
CCTGCCACCTATAATAGCAAAAGAAATAGTAGCCAGCTGTGATAAATGTCAGCTAAAAGGAGAAGCCACACATGGACAAG
TAGACTGTAGTCCAGGAATATGGCAACTAGATTGTACACACTTAGAAGGAAAAGTTATCCTAGTAGCAGTTCATGTAGCC
AGTGGATATATAGAAGCAGAAGTTATTCCAGCAGAGACAGGGCAAGAAACAGCACACTTTCTTTTAAAATTAGCAGGAAG
ATGGCCAGTAGCAACAGTACATACAGACAATGGAACCAATTTCACCAGTAATGCGGTTAAGGCCGCCTGTTGGTGGGCAG
GGATCAAGCAGGAATTTGGCATTCCCTACAATCCCCAAAGTCAAGGAGTAATAGAATCTATGAATAAAGAACTAAAGAAA
ATTATAGGACAGGTGAGAGATCAGGCTGAACATCTTAAGACAGCAGTACAAATGGCAGTATTCATTCACAATTTTAAAAG
AAAAGGGGGGATTGGGGGATACAGTGCAGGGGAAAGAATAGTAGACATAATAGCAACAGACATACAA-------------
--------------------------------ACTAAAGAACTACAAAAACAAATTACAAAAATTCAAAATTTTCGGGTT
TATTACAGGGACAGCAGAGATCCACTTTGGAAAGGACCAGCAAAGCTCCTCTGGAAAGGTGAAGGGGCAGTAGTGATACA
A------GACAATAGTGACATAAAAGTAGTGCCAAGAAGAAAAGCAAAGATCATTAGGGATTATGGAAAACAGATGGCAG
GTGATGATTGTGTGGCAAGTAGACAGGATGAGGATTAG
>EF637049/B/BR/2003/BREPM1035
TTTCTAGATGGAATAGATAAGGCCCAAGAAGACCATGAAAAATATCACAGTAATTGGAGAGCAATGGCTAGTGATTTTAA
CATACCACCTATAGTAGCAAAAGAAATAATAGCCAGCTGTGATAAATGTCAGCTAAAAGGAGAAGCTATGCATGGACAAG
TAGATTGTAGTCCAGGAATGTGGCAGCTAGATTGTACACACTTAGAAGGAAAGATTATCCTGGTAGCAGTTCATGTAGCC
AGTGGATATATAGAAGCAGAAGTTATTCCAGCGGAGACAGGGCAAGAAACAGCATACTTTCTCTTAAAGTTAGCAGGAAG
ATGGCCAGTAAAAGTAATACATACAGACAATGGCAGCAATTTCACCAGTGCTACAGTTAAGGCCGCCTGTTGGTGGGCCG
GGATCAAGCAGGAATTTGGCATTCCCTACAATCCCCAAAGTCAAGGGGTAGTAGAATCTATGAATAATGAATTAAAGAAA
ATTATAGGACAGGTAAGAGATCAGGCTGAACATCTTAAGACAGCAGTACAAATGGCAGTATTCATTCACAATTTTAAAAG
AAAAGGGGGGATTGGGGGGTACAGTGCAGGGGAAAGAATAGTAGACATAATATCAACAGACATACAA-------------
--------------------------------ACTAAAGAATTACAAAAACAAATTACAAAAATTCAAAATTTTCGGGTT
TATTACAGGGACAGCAGAGATCCACTTTGGAAAGGACCAGCAAAGCTCCTCTGGAAAGGTGAAGGGGCAGTAGTAATACA
A------GATAAGAGTGACATAAAAGTAGTGCCAAGAAGAAAAGCAAAGATCATTAGGGATTATGGAAAACAGATGGCAG
GTGATGATTGTGTGGCAAGTAGACAGGATGAGGATTAG
>EF637051/B/BR/2003/BREPM1032
TTTTTAGATGGAATAGATAAGGCCCAAGACGAGCATGAGAAATATCACAGTAATTGGAGAGCAATGGCTAGTGATTTTAA
CCTGCCACCTGTAGTAGCAAAAGAAATAGTAGCCAGCTGTGATAAGTGTCAGCTAAAAGGAGAAGCCATACATGGACAAG
TAGACTGTAGTCCAGGAATATGGCAGCTAGATTGTACACACTTAGAAGGAAAAGTTATCCTGGTAGCAGTTCATGTAGCC
AGTGGATATATAGAAGCAGAAGTTATTCCAGCAGAGACAGGGCAAGAAACAGCATACTTTCTCTTAAAATTAGCAGGAAG
GTGGCCAGTAAAAACAATACATACAGACAATGGCACCAATTTCACCAGTACGGTGGTGAAGGCCGCCTGTTGGTGGGCGG
GGATCAAGCAGGAATTTGGCATTCCCTACAATCCCCAAAGTCAAGGAGTAATAGAATCCATGAATAAAGAATTAAAGAAA
ATTATAGGACAGGTAAGAGATCAGGCTGAACATCTTAGGACAGCAGTACAAATGGCAGTATTTATCCACAATTTTAAAAG
AAAAGGGGGGATTGGGGGGTACAGTGCAGGGGAAAGAATAGTAGACATAATAGCAACAGACATACAA-------------
--------------------------------ACTAAAGAGTTACAAAAACAAATTACAAAAATTCAAAATTTTCGGGTT
TATTACAGGGACAGCAGAGATCCACTTTGGAAAGGACCAGCAAAGCTCCTCTGGAAAGGTGAAGGGGCAGTAGTAATACA
A------GATAATAATGATATAAAAGTAGTGCCAAGAAGAAAAGCAAAGATCATTAGGGATTATGGAAAACAGATGGCAG
GTGATGATTGTGTGGCAAGTAGACAGGATGAGGATTAG
>EF637053/B/BR/2003/BREPM1028
TTTTTAGATGGAATAGATAAAGCCCAAGAAGAACATGAGAAATATCACAGTAATTGGAGGGCAATGGCTAGTGATTTTAA
TCTGCCACCTGTGGTAGCAAAAGAAATAGTAGCCAGCTGTGATAAATGTCAGCTAAAAGGAGAAGCCATGCATGGACAAG
TAGACTGTAGTCCAGGAATATGGCAACTAGATTGTACACATTTGGAAGGAAAAGTTATCCTGGTAGCAGTTCATGTAGCC
AGTGGATATATAGAAGCAGAAGTCATTCCAGCAGAGACAGGGCAGGAAACAGCATACTTTCTATTAAAATTAGCAGGGAG
ATGGCCAGTAAAAACAATACATACAGACAATGGCAGCAATTTCACTAGTACTACAGTTAAGGCCGCCTGTTGGTGGGCGG
GGATCAAGCAGGAATTTGGCATTCCCTACAATCCCCAAAGTCAAGGAGTAGTAGAATCTATGAATAAGGAATTAAAGAAA
ATTATAGGACAGGTAAGAGATCAAGCTGAGCATCTTAGGACAGCAGTACAAATGGCAGTACTCATCCACAATTTTAAAAG
AAGAGGGGGGATTGGGGGGTACAGTGCAGGGGAAAGAATAATAGACATAATAGCAACAGACATACAA-------------
--------------------------------ACTAAAGAATTACAAAAACAAATTACAAAAATTCAAAATTTTCGGGTT
TATTACAGGGACAGCAGAGATCCACTTTGGAAAGGACCAGCAAAGCTTCTCTGGAAAGGTGAAGGGGCAGTAGTAATACA
A------GATAATAGTGACATAAAAGTAGTGCCAAGAAGAAAAGTAAAGATCATTAGGGATTATGGAAAACAGATGGCAG
GTGATGATTGTGTGGCAAGTAGACAGGATGAGGATTAG
>EF637054/B/BR/2003/BREPM1027
TTTTTAGATGGAATAACTGAGGCCCAAGAAGACCATGATAAATATCACAGTAATTGGAGAGCAATGGCTAGTGATTTTAA
CCTGCCACCCATAGTAGCAAAAGAGATAGTAGCCAGCTGTGATAAATGCCAGCTAAAAGGAGAAGCCACGCATGGACAAG
TAGACTGTAGTCCAGGAATATGGCAGCTAGATTGTACACACTTAGAAGGAAAAGTTATCCTGGTAGCAGTTCATGTAGCC
AGTGGATATATAGAAGCAGAAGTTATCCCAGCAGAGACAGGGCAAGAAGCAGCATATTTTATCTTAAAATTAGCAGGAAG
ATGGCCAGTAAAAACAATACACACAGACAATGGCAGCAATTTCACCAGTACTACAGTTAAGGCCGCCTGTTGGTGGGCTG
GGATCAAGCAGGAATTCGGTATTCCCTACAATCCCCAAAGTCAAGGAGTAATAGAATCCATGAATAGAGAATTAAAGAAA
ATTATAGGACAGGTAAGAGATCAGGCAGAACATCTTAAGACAGCAGTACAAATGGCAGTATTCATTCACAATTTTAAAAG
AAAAGGGGGGATTGGGGGGTACAGTGCAGGGGAAAGAATAGTAGACATAATAGCAACAGACATACAA-------------
--------------------------------ACTAAAGAATTACAAAAGCAAATTACAAAAATTCAAAATTTTCGGGTT
TATTACAGGGACAGCAGAGATCCACTTTGGAAAGGACCAGCAAAGCTTCTCTGGAAAGGTGAAGGGGCAGTAGTTATACA
A------GATAATAGTGACATAAAAGTAGTACCAAGAAGAAAAGCAAAAATCATTAGGGATTATGGAAAACAGATGGCAG
GTGATGATTGTGTGGCAAGTAGACAGGATGAGGATTAG
>EF637056/B/BR/2003/BREPM1024
TTTTTAGATGGAATAGATAAGGCCCAAGAAGAACATGAAAAATATCACAATAATTGGAGAGCAATGGCTAGTGATTTTAA
CCTGCCACCTGTAGTAGCTAAAGAAATAGTAGCCAGCTGTGATAAGTGTCAGCTAAAAGGGGAAGCCATGCATGGACAAG
TAGACTGCAGTCCAGGAATATGGCAGCTAGATTGTACACACCTAGAAGGAAAAATTATCCTGGTAGCAGTTCATGTGGCC
AGTGGATATATAGAAGCAGAAGTTATTCCAGCAGAGACAGGGCAAGAAACAGCATACTTTGTCTTAAAATTAGCAGGAAG
ATGGCCAGTAAAAACAATACACACAGACAATGGTCCCAATTTCACCAGTACAACAGTGAAGGCTGCCTGTTGGTGGGCAG
GGATTAAGCAGGAATTTGGCATTCCCTACAATCCCCAAAGTCAAGGAGTAGTAGAATCTATGAATAAAGAATTAAAGAAC
ATTATAGGACAAGTGAGAGATCAGGCTGAACACCTTAAGACAGCAGTACAAATGGCAGTATTCATCCACAATTTTAAAAG
AAAAGGGGGGATTGGGGGGTACAGTGCAGGGGAAAGAATAGTAGACATAATAGCAACAGACATACAA-------------
--------------------------------ACTAAAGAATTACAAAAACAAATTACAAAACTTCAAAATTTTCGGGTT
TATTTCAGGGACAGCAGAGATCCACTTTGGAAAGGACCAGCAAAGCTCCTCTGGAAAGGTGAAGGGGCAGTAGTGATACA
A------GATAATAGTGAAATAAAAGTAGTGCCAAGAAGAAAAGCAAAGATCATTAGGGATTATGGAAAACAGATGGCAG
GTGATGATTGTGTGGCAAGTAGACAGGATGAGGATTAG
>EF637057/B/BR/2003/BREPM1023
TTTTTAGATGGAATAGATAAGGCTCAAGAAGAACATGAGAAATATCACTGTAATTGGAGAGCAATGGCTAGTGATTTTAA
CCTGCCACCTGTAGTAGCAAAAGAAATAGTAGCCAGCTGTGATAAATGTCAGCTAAAAGGAGAAGCCATACATGGACGAG
TAGACTGTAGCCCAGGAATATGGCAACTAGATTGTACACATTTAGAAGGAAAAATTATCCTGGTAGCAGTTCATGTAGCC
AGTGGATATATAGAAGCAGAAGTTATTCCAGCAGAAACAGGGCAGGAAACAGCATACTTTCTCTTAAAATTAGCAGGAAG
ATGGCCAGTAAAAACAATACACACAGATAATGGCAGCAATTTCACCAGTGCTACAGTTAAGGCCGCCTGTTGGTGGGCGG
GGATCAACCACGAATTTGGCATTCCCTACAATCCCCAAAGTCAAGGAGTAGTAGAATCAATGAATAAAGAATTAAAGAAA
ATTATAGGACAGGTAAGAGATCAGGCTGAACATCTTAAGACAGCAGTACAAATGGCAGTATTCATCCACAATTTTAAAAG
AAAAGGGGGGATTGGGGGGTACAGTGCAGGAGAAAGAATAGTAGACATAATAGCAACAGACATACAA-------------
--------------------------------ACTAAAGAATTACAAAAACAAATTTCAAAAATTCAAAATTTTCGGGTT
TATTACAGGGACAGCAGAGATCCCCTTTGGAAAGGACCAGCAAAGCTTCTCTGGAAAGGTGAAGGGGCAGTAGTAATACA
A------GATAATAGTGACATAAAAGTAGTGCCAAGAAGAAAAGCAAAAATCATTAGGGATTATGGAAAACAGATGGCAG
GTGATGATTGTGTGGCAAGTAGACAGGATGAAGATTAG
>EF694037/B/IN/-/11807
TTTTTAGATGGAATAGATAAGGCCCAAGAAGAACATGAGAAATATCACAATAATTGGAGAGCAATGGCTAGTGATTTTAA
CCTGCCACCTGTGGTAGCAAAAGAAATAGTAGCCAGCTGTGATAAATGTCAGCTAAAAGGAGAAGCCATGCATGGACAAG
TAGACTGTAGTCCAGGAATATGGCAACTAGATTGTACACATTTAGAGGGAAAAATTATCCTGGTAGCAGTGCATGTAGCC
AGTGGATATATGGAAGCAGAAGTTATTCCAGCAGAGACAGGGCAGGAAACAGCATACTTTCTTTTAAAATTAGCGGGAAG
ATGGCCAGTAAAAACAGTACATACAGACAATGGCAGCAATTTCACCAGTACAGCGGTTAAGGCCGCCTGTTGGTGGGCAG
GGATCAAGCAGGAATTTGGCATTCCCTACAATCCCCAAAGTCAAGGAGAAGTAGAATCTATGAATAAAGAATTAAAGAAA
ATTATAGGACAGGTAAGAGATCAGGCTGAACATCTTAAGACAGCAGTACAAATGGCAGTATTCATCCACAATTTTAAAAG
AAAAGGGGGGATTGGGGGGTACAGTGCAGGGGAAAGAATAATAGACATAATAGCAACAGACATACAA-------------
--------------------------------ACTAAAGAATTACAAAAACAAATTACAAAAATTCAAAATTTTCGGGTT
TACTACAGGGACAGCAGAGATCCACTGTGGAAAGGACCAGCAAAGCTTCTTTGGAAAGGTGAAGGGGCAGTAGTAATACA
A------GATAATAGTGACATAAAAGTAGTGCCAAGAAGGAAAGCAAAGATCATTAGGGATTATGGAAAACAGATGGCAG
GTGATGATTGTGTGGCAAGTAGACAGGATGAGGATTAG
>EU541617/B/-/-/pIIIB
TTTTTAGATGGAATAGATAAGGCCCAAGAAGAACATGAGAAATATCACAGTAATTGGAGAGCAATGGCTAGTGATTTTAA
CCTACCACCTGTAGTAGCAAAAGAAATAGTAGCCAGCTGTGATAAATGTCAGCTAAAAGGGGAAGCCATGCATGGACAAG
TAGACTGTAGCCCAGGAATATGGCAGCTAGATTGTACACATTTAGAAGGAAAAGTTATCTTGGTAGCAGTTCATGTAGCC
AGTGGATATATAGAAGCAGAAGTAATTCCAGCAGAGACAGGGCAAGAAACAGCATACTTCCTCTTAAAATTAGCAGGAAG
ATGGCCAGTAAAAACAGTACATACAGACAATGGCAGCAATTTCACCAGTACTACAGTTAAGGCCGCCTGTTGGTGGGCGG
GGATCAAGCAGGAATTTGGCATTCCCTACAATCCCCAAAGTCAAGGAGTAATAGAATCTATGAATAAAGAATTAAAGAAA
ATTATAGGACAGGTAAGAGATCAGGCTGAACATCTTAAGACAGCAGTACAAATGGCAGTATTCATCCACAATTTTAAAAG
AAAAGGGGGGATTGGGGGGTACAGTGCAGGGGAAAGAATAGTAGACATAATAGCAACAGACATACAA-------------
--------------------------------ACTAAAGAATTACAAAAACAAATTACAAAAATTCAAAATTTTCGGGTT
TATTACAGGGACAGCAGAGATCCAGTTTGGAAAGGACCAGCAAAGCTCCTCTGGAAAGGTGAAGGGGCAGTAGTAATACA
A------GATAATAGTGACATAAAAGTAGTGCCAAGAAGAAAAGCAAAGATCATCAGGGATTATGGAAAACAGATGGCAG
GTGATGATTGTGTGGCAAGTAGACAGGATGAGGATTAA
>EU616639/B/US/-/AC160_T1_Day_22_Dom
TTTTTAGATGGAATAGATAGGGCCCAAGAAGAACATGAGAAATATCACAATAATTGGAGAGCAATGGCTAGTGATTTTAA
CCTACCACCTGTAGTAGCAAAAGAAATAGTAGCCAGCTGTGATAAATGTCAGCTAAAAGGAGAAGCCATGCATGGACAAG
TAGACTGTAGTCCAGGAATATGGCAACTAGATTGTACACATTTAGAAGGAAAAGTTATCCTGGTAGCAGTTCATGTGGCC
AGTGGATATATAGAAGCAGAAGTTATTCCAGCAGAAACAGGGCAGGAAACAGCATACTTTCTTTTAAAGTTAGCAGGAAG
ATGGCCAGTAAAAACAATACATACAGACAATGGCAGCAATTTCACCAGTGCTACTGTTAAGGCCGCCTGTTGGTGGGCCG
GGATCAAGCAGGAATTTGGCATTCCCTACAATCCCCAAAGTCAAGGAGTAGTAGAATCTATGAATAAAGAATTAAAGAAA
ATTATAGGACAGGTAAGAGATCAGGCTGAGCATCTTAAGACAGCAGTACAAATGGCAGTATTCATCCACAATTTTAAAAG
AAAAGGGGGGATTGGGGGGTACAGTGCAGGGGAAAGAATAATAGACATAATAGCAACAGACATACAA-------------
--------------------------------ACTAAAGAATTACAAAAACAAATTACAAAAATTCAAAATTTTCGGGTT
TATTACAGGGACAACAGAGATCCACTTTGGAAAGGACCAGCAAAGCTACTCTGGAAAGGTGAAGGGGCAGTAGTAATACA
A------GAGAATAGTGACATAAAAGTAGTGCCTAGAAGAAAAGTAAAGATCATTAGGGATTATGGAAAACAGATGGCAG
GTGATGATTGTGTGGCAAGTAGACAGGATGAGGATTAG
>EU616640/B/US/-/AC160_T2_Day_83_Dom
TTTTTAGATGGAATAGATAGGGCCCAAGAAGAACATGAGAAATATCACAATAATTGGAGAGCAATGGCTAGTGATTTTAA
CCTACCACCTGTAGTAGCAAAAGAAATAGTAGCCAGCTGTGATAAATGTCAGCTAAAAGGAGAAGCCATGCATGGACAAG
TAGACTGTAGTCCAGGAATATGGCAACTAGATTGTACACATTTAGAAGGAAAAGTTATCCTGGTAGCAGTTCATGTGGCC
AGTGGATATATAGAAGCAGAAGTTATTCCAGCAGAAACAGGGCAGGAAACAGCATACTTTCTTTTAAAGTTAGCAGGAAG
ATGGCCAGTAAAAACAATACATACAGACAATGGCAGCAATTTCACCAGTGCTACTGTTAAGGCCGCCTGTTGGTGGGCCG
GGATCAAGCAGGAATTTGGCATTCCCTACAATCCCCAAAGTCAAGGAGTAGTAGAATCTATGAATAAAGAATTAAAGAAA
ATTATAGGACAGGTAAGAGATCAGGCTGAGCATCTTAAGACAGCAGTACAAATGGCAGTATTCATCCACAATTTTAAAAG
AAAAGGGGGGATTGGGGGGTACAGTGCAGGGGAAAGAATAATAGACATAATAGCAACAGACATACAA-------------
--------------------------------ACTAAAGAATTACAAAAACAAATTACAAAAATTCAAAATTTTCGGGTT
TATTACAGGGACAACAGAGATCCACTTTGGAAAGGACCAGCAAAGCTACTCTGGAAAGGTGAAGGGGCAGTAGTAATACA
A------GAGAATAGTGACATAAAAGTAGTGCCTAGAAGAAAAGTAAAGATCATTAGGGATTATGGAAAACAGATGGCAG
GTGATGATTGTGTGGCAAGTAGACAGGATGAGGATTAG
>EU616641/B/US/-/AC160_T3_Day_419_Dom
TTTTTAGATGGAATAGATAGGGCCCAAGAAGAACATGAGAAATATCACAATAATTGGAGAGCAATGGCTAGTGATTTTAA
CCTACCACCTGTAGTAGCAAAAGAAATAGTAGCCAGCTGTGATAAATGTCAACTAAAAGGAGAAGCCATGCATGGACAAG
TAGACTGTAGTCCAGGAATATGGCAACTAGATTGTACACATTTAGAAGGAAAAGTTATCCTGGTAGCAGTTCATGTGGCC
AGTGGATATATAGAAGCAGAAGTTATTCCAGCAGAAACAGGGCAGGAAACAGCATACTTTCTTTTAAAGTTAGCAGGAAG
ATGGCCAGTAAAAACAATACATACAGACAATGGCAGCAATTTCACCAGTGCTACTGTTAAGGCCGCCTGTTGGTGGGCCG
GGATCAAGCAGGAATTTGGCATTCCCTACAATCCCCAAAGTCAAGGAGTAGTAGAATCTATGAATAAAGAATTAAAGAAA
ATCATAGGACAGGTAAGAGATCAGGCTGAGCATCTTAAGACAGCAGTACAAATGGCAGTATTCATCCACAATTTTAAAAG
AAAAGGGGGGATTGGGGGGTACAGTGCAGGGGAAAGAATAATAGACATAATAGCAACAGACATACAA-------------
--------------------------------ACTAAAGAATTACAAAAACAAATTACAAAAATTCAAAATTTTCGGGTT
TATTACAGGGACAACAGAGATCCACTTTGGAAAGGACCAGCAAAGCTACTCTGGAAAGGTGAAGGGGCAGTAGTAATACA
A------GAGAATAGTGACATAAAAGTAGTGCCTAGAAGAAAAGTAAAGATCATTAGGGATTATGGAAAACAGATGGCAG
GTGATGATTGTGTGGCAAGTAGACAGGATGAGGATTAG
>EU616642/B/US/-/AC160_T4_Day_503_Dom
TTTTTAGATGGAATAGATAAAGCCCAAGAGGAGCATGAGAAATATCACAGTAATTGGAGGGCAATGGCTAGTGATTTTAA
CCTGCCACCTGTGGTAGCAAAAGAAATAGTAGCCAGCTGTGATAAATGTCAGTTAAAAGGAGAAGCTATGCATGGACAAG
TAGACTGTAGTCCAGGAATATGGCAGCTAGATTGTACACATTTAGAAGGAAAAATTATCCTGGTAGCAGTTCATGTAGCC
AGTGGATATATAGAAGCAGAAGTTATTCCAGCAGAGACAGGGCAGGAAACAGCATACTTTCTCTTAAAATTAGCAGGAAG
ATGGCCAGTAAAAACAATACATACAGATAATGGCAGCAATTTCACCAGTCAGGCGGTTAAGGCCGCCTGTTGGTGGGCGG
GGATCAAACAGGAATTTGGCATTCCCTACAATCCCCAAAGTCAAGGAGTGGTAGAATCTATAAATAAAGAATTAAAGAAA
ATTATAGGACAGGTAAGAGATCAGGCTGAACATCTTAAGACAGCAGTACAAATGGCAGTATTCATCCACAACTTTAAGAA
AAAAGGGGGGATTGGAGGGTACAGTGCAGGGGAAAGAATAGTAGACATAATAGCAACAGACATACAA-------------
--------------------------------ACTAAAGAATTACAAAAACAAATTACAAAAATCCAAAATTTTCGGGTT
TATTACAGGGACAGCAGAGATCCACTTTGGAAAGGACCAGCAAAGCTTCTCTGGAAAGGTGAAGGGGCAGTAGTAATACA
A------GATAATAGTGACATAAAAGTAGTGCCAAGAAGAAAAGCAAAGATCATTAGAGATTATGGAAAACAGATGGCAG
GTGATGATTGTGTGGCAAGTAGACAGGATGAGGATTAG
>EU616643/B/US/-/AC160_T5_Day_545_Dom
TTTTTAGATGGAATAGATAAAGCCCAAGAGGAGCATGAGAAATATCACAGTAATTGGAGGGCAATGGCTAGTGATTTTAA
CCTGCCACCTGTGGTAGCAAAAGAAATAGTAGCCAGCTGTGATAAATGTCAGTTAAAAGGAGAAGCTATGCATGGACAAG
TAGACTGTAGTCCAGGAATATGGCAGCTAGATTGTACACATTTAGAAGGAAAAATTATCCTGGTAGCAGTTCATGTAGCC
AGTGGATATATAGAAGCAGAAGTTATTCCAGCAGAGACAGGGCAGGAAACAGCATACTTTCTCTTAAAATTAGCAGGAAG
ATGGCCAGTAAAAACAATACATACAGATAATGGCAGCAATTTCACCAGTCAGGCGGTTAAGGCCGCCTGTTGGTGGGCGG
GGATCAAACAGGAATTTGGCATTCCCTACAATCCCCAAAGTCAAGGAGTGGTAGAATCTATAAATAAAGAATTAAAGAAA
ATTATAGGACAGGTAAGAGATCAGGCTGAACATCTTAAGACAGCAGTACAAATGGCAGTATTCATCCACAACTTTAAGAA
AAAAGGGGGGATTGGAGGGTACAGTGCAGGGGAAAGAATAGTAGACATAATAGCAACAGACATACAA-------------
--------------------------------ACTAAAGAATTACAAAAACAAATTACAAAAATCCAAAATTTTCGGGTT
TATTACAGGGACAGCAGAGATCCACTTTGGAAAGGACCAGCAAAGCTTCTCTGGAAAGGTGAAGGGGCAGTAGTAATACA
A------GATAATAGTGACATAAAAGTAGTGCCAAGAAGAAAAGCAAAGATCATTAGAGATTATGGAAAACAGATGGCAG
GTGATGATTGTGTGGCAAGTAGACAGGATGAGGATTAG
>EU616644/B/US/-/AC160_T6_Day_664_Dom
TTTTTAGATGGAATAGATAAAGCCCAAGAGGAGCATGAGAAATATCACAGTAATTGGAGGGCAATGGCTAGTGATTTTAA
CCTGCCACCTGTGGTAGCAAAAGAAATAGTAGCCAGCTGTGATAAATGTCAGTTAAAAGGAGAAGCTATGCATGGACAAG
TAGACTGTAGTCCAGGAATATGGCAGCTAGATTGTACACATTTAGAAGGAAAAATTATCCTGGTAGCAGTTCATGTAGCC
AGTGGATATATAGAAGCAGAAGTTATTCCAGCAGAGACAGGGCAGGAAACAGCATACTTTCTCTTAAAATTAGCAGGAAG
ATGGCCAGTAAAAACAATACATACAGATAATGGCAGCAATTTCACCAGTCAGGCGGTTAAGGCCGCCTGTTGGTGGGCGG
GGATCAAACAGGAATTTGGCATTCCCTACAATCCCCAAAGTCAAGGAGTGGTAGAATCTATAAATAAAGAATTAAAGAAA
ATTATAGGACAGGTAAGAGATCAGGCTGAACATCTTAAGACAGCAGTACAAATGGCAGTATTCATCCACAACTTTAAGAA
AAAAGGGGGGATTGGAGGGTACAGTGCAGGGGAAAGAATAGTAGACATAATAGCAACAGACATACAA-------------
--------------------------------ACTAAAGAATTACAAAAACAAATTACAAAAATCCAAAATTTTCGGGTT
TATTACAGGGACAGCAGAGATCCACTTTGGAAAGGACCAGCAAAGCTTCTCTGGAAAGGTGAAGGGGCAGTAGTAATACA
A------GATAATAGTGACATAAAAGTAGTGCCAAGAAGAAAAGCAAAGATCATTAGAGATTATGGAAAACAGATGGCAG
GTGATGATTGTGTGGCAAGTAGACAGGATGAGGATTAG
>EU616645/B/US/-/AC160_T7_Day_762_Dom
TTTTTAGATGGAATAGATAAAGCCCAAGAGGAGCATGAGAAATATCACAGTAATTGGAGGGCAATGGCTAGTGATTTTAA
CCTGCCACCTGTGGTAGCAAAAGAAATAGTAGCCAGCTGTGATAAATGTCAGTTAAAAGGAGAAGCTATGCATGGACAAG
TAGACTGTAGTCCAGGAATATGGCAGCTAGATTGTACACATTTAGAAGGAAAAATTATCCTGGTAGCAGTTCATGTAGCC
AGTGGATATATAGAAGCAGAAGTTATTCCAGCAGAGACAGGGCAGGAAACAGCATACTTTCTCTTAAAATTAGCAGGAAG
ATGGCCAGTAAAAACAATACATACAGATAATGGCAGCAATTTCACCAGTCAGGCGGTTAAGGCCGCCTGTTGGTGGGCGG
GGATCAAACAGGAATTTGGCATTCCCTACAATCCCCAAAGTCAAGGAGTGGTAGAATCTATAAATAAAGAATTAAAGAAA
ATTATAGGACAGGTAAGAGATCAGGCTGAACATCTTAAGACAGCAGTACAAATGGCAGTATTCATCCACAACTTTAAGAA
AAAAGGGGGGATTGGAGGGTACAGTGCAGGGGAAAGAATAGTAGACATAATAGCAACAGACATACAA-------------
--------------------------------ACTAAAGAATTACAAAAACAAATTACAAAAATCCAAAATTTTCGGGTT
TATTACAGGGACAGCAGAGATCCACTTTGGAAAGGACCAGCAAAGCTTCTCTGGAAAGGTGAAGGGGCAGTAGTAATACA
A------GATAATAGTGACATAAAAGTAGTGCCAAGAAGAAAAGCAAAGATCATTAGAGATTATGGAAAACAGATGGCAG
GTGATGATTGTGTGGCAAGTAGACAGGATGAGGATTAG
>EU616649/B/US/-/AC160_T9_Day_1034_Dom
TTTTTAGATGGAATAGATAAAGCCCAAGAGGAGCATGAGAAATATCACAGTAATTGGAGGGCAATGGCTAGTGATTTTAA
CCTGCCACCTGTGGTAGCAAAAGAAATAGTAGCCAGCTGTGATAAATGTCAGTTAAAAGGAGAAGCTATGCATGGACAAG
TAGACTGTAGTCCAGGAATATGGCAGCTAGATTGTACACATTTAGAAGGAAAAATTATCCTGGTAGCAGTTCATGTAGCC
AGTGGATATATAGAAGCAGAAGTTATTCCAGCAGAGACAGGGCAGGAAACAGCATACTTTCTCTTAAAATTAGCAGGAAG
ATGGCCAGTAAAAACAATACATACAGATAATGGCAGCAATTTCACCAGTCAGGCGGTTAAGGCCGCCTGTTGGTGGGCGG
GGATCAAACAGGAATTTGGCATTCCCTACAATCCCCAAAGTCAAGGAGTGGTAGAATCTATAAATAAAGAATTAAAGAAA
ATTATAGGACAGGTAAGAGATCAGGCTGAACATCTTAAGACAGCAGTACAAATGGCAGTATTCATCCACAACTTTAAGAA
AAAAGGGGGGATTGGAGGGTACAGTGCAGGGGAAAGAATAGTAGACATAATAGCAACAGACATACAA-------------
--------------------------------ACTAAAGAATTACAAAAACAAATTACAAAAATCCAAAATTTTCGGGTT
TATTACAGGGACAGCAGAGATCCACTTTGGAAAGGACCAGCAAAGCTTCTCTGGAAAGGTGAAGGGGCAGTAGTAATACA
A------GATAATAGTGACATAAAAGTAGTGCCAAGAAGAAAAGCAAAGATCATTAGAGATTATGGAAAACAGATGGCAG
GTGATGATTGTGTGGCAAGTAGACAGGATGAGGATTAG
>EU786672/B/ES/2005/X1890
TTTTTAGATGGAATAGATAAGGCCCAAGAAGACCATGAGAAATATCACACTAATTGGAGAGCAATGGCTAGTGATTTTAA
CCTGCCACCTGTAGTAGCAAAAGAAATAGTAGCCAGCTGTGATAAATGTCAGCTAAAAGGAGAAGCCATACATGGGCAAG
TAGACTGTAGTCCAGGAATATGGCAACTAGATTGTACACATTTAGAAGGAAAAATTATCCTGGTAGCAGTTCATGTAGCC
AGTGGATATATAGAAGCAGAAGTTATTCCAGCAGAGACAGGGCAGGAAACAGCATACTTTATCTTAAAATTAGCGGGAAG
ATGGCCAGTAACAACAATACATACAGACAATGGCAGTAATTTCATTAGTAATACAGTTAAGGCTGCCTGTTGGTGGGCAG
GGATCAAGCAGGAATTTGGCATTCCCTACAATCCCCAAAGTCAAGGGGTAGTAGAATCTATGAATAAAGAATTAAAGAAA
ATTATAGGACAAGTAAGAGATCAGGCTGAACATCTTAAAACAGCAGTACAAATGGCAGTATTTATCCACAATTTTAAAAG
AAAAGGGGGGATTGGGGGGTACAGTGCAGGAGAAAGAATAGTAGATATAATAGCAACAGACATACAA-------------
--------------------------------ACTAAAGAATTACAAAAACAAATTACAAAAATTCAAAATTTTCGGGTT
TATTACAGGGACAGCAGAGATCCACTTTGGAAAGGACCAGCAAAGCTTCTTTGGAAAGGTGAAGGGGCAGTRGTTATACA
A------GATAATAGTGACATAAAAGTAGTGCCAAGAAGAAAAGCAAAGATCATTAGGGATTATGGAAAACAGATGGCAG
GTGATGATTGTGTGGCAAGTAGACAGAATGAGGATTAG
>EU786674/B/ES/2006/X1958
TTTTTAGATGGAATAGATAAGGCCCAAGAAGAACATGAGAAATATCACAGCAATTGGAGAGCAATGGCTAGTGATTTTAA
CCTGCCACCTGTAGTAGCAAAAGAAATAGTAGCCAGCTGTGATAAGTGTCAGCTAAAAGGAGAAGCCATGCATGGACAAG
TAGACTGTAGTCCAGGAATATGGCAACTAGATTGTACACATTTAGAAGGAAAAATTATCCTGGTAGCAGTGCATGTAGCC
AGTGGATACATAGAAGCAGAAGTCATTCCAGCAGAAACAGGGCAAGAAACAGCATACTTCATCCTAAAATTAGCAGGAAG
ATGGCCAGTAAAAATAATACATACAGACAATGGCAGCAATTTCATCAGTGCTGTGGTTAAGGCCGCCTGCTGGTGGGCAG
GGATCAAGCAGGAATTCGGCATTCCCTATAATCCCCAAAGTCAAGGAGTGGTAGAATCCATGAATAAAGAATTAAAGAAA
ATTATAGAACAAGTAAGAGATCAGGCTGAGCATCTTAAAACAGCAGTACAAATGGCAGTATTCATCCACAATTTTAAAAG
AAAAGGGGGGATTGGGGGATACAGTGCAGGGGAAAGAATAGTAGACATAATAGCAACAGACATACAA-------------
--------------------------------ACTAAAGAATTACAAAAACAAATTACAAAAATTCAAAATTTCCGGGTT
TATTACAGGGACAGCAGAGATCCACTTTGGAAAGGACCAGCAAAACTTCTTTGGAAAGGTGAAGGGGCAGTAGTAATACA
A------GATAAAACTGAAATAAAAGTAGTGCCAAGAAGAAAAGCAAAGATCATTAGGGATTATGGAAAACAGATGGCAG
GTGATGATTGTGTGGCAGGTAGACAGGATGAGGATTAG
>EU786675/B/ES/2006/X1959
TTTTTAGATGGAATAGATAAGGCCCAAGATGAACATGAAAAATATCACAGTAATTGGAGAGCAATGGCCAGTGATTTTAA
CCTGCCACCTGTAGTAGCAAAAGAAATAGTAGCCAGCTGTGATAAATGTCAGCTAAAAGGAGAAGCCATGCATGGACAAG
TAGACTGTAGTCCAGGAATATGGCAACTAGATTGTACACATTTAGAAGGAAAGATTATCCTGGTAGCAGTTCATGTAGCC
AGTGGATATATAGAAGCAGAAGTAATTCCAGCAGAGACAGGGCAGGAAACAGCATATTTTATCTTAAAATTAGCAGGAAG
ATGGCCAGTAAAAACAATACATACAGACAATGGCCCAAATTTTATCAGTGCTGCGGTTAAGGCCGCCTGTTGGTGGGCAG
GAATCAAGCAGGAATTTGGTATTCCCTACAATCCTCAAAGTCAAGGAGTRGTGGAATCTATGAATAAAGAATTAAAGAAA
ATTATAGGACAGGTAAGAGATCAGGCTGAACATCTTAAGACAGCAGTACAAATGGCAGTATTCATCCACAATTTTAAAAG
AAAAGGGGGGATTGGGGGGTACAGTGCAGGGGAAAGAATAGTAGACATAATAGCATCAGAAATACAA-------------
--------------------------------ACTAAAGAACTACAAAAACAAATTTCAAAAATTCAAAATTTTCGGGTT
TATTACAGGGACAGCAGAGATCCACTTTGGAAAGGACCAGCAAAGCTTCTTTGGAAAGGTGAAGGGGCAGTAGTAATACA
A------GATAATAGTGATATAAAAGTAGTGCCAAGAAGAAAAGCAAAAATCATTAGGGATTATGGAAAACAGATGGCAG
GTGATGATTGTGTGGCAAGTAGACAGGATGAGGATTAA
>EU786676/B/ES/2006/X1998
TTTTTAGATGGAATAGATAGGGCCCAAGAAGATCATGAGAAATACCACAGTAATTGGAGAGCAATGGTTAGTGATTTTAA
CATACCAGCTGTAGTAGCAAAAGAAATAATAGCCTGCTGTGATAAATGTCAGCTAAAAGGAGAAGCCATGCATGGACAAG
TAGACTGTAGTCCAGGAGTATGGCAACTAGATTGTACACATTTAGAAGGAAAAATTATCCTGGTAGCAGTTCATGTAGCC
AGTGGATATATAGAAGCAGAAGTTATTCCAGCAGAGACAGGGCAGGAAACAGCATACTTTCTCTTAAAATTAGCAGGAAG
ATGGCCAGTAAAAACAATACATACAGACAATGGCACCAACTTCACCAGTACTACAGTTAAGGCTGCCTGTTGGTGGGCAG
GGATCAAGCAGGAATTTGGCATTCCCTACAATCCCCAAAGTCAAGGGGTAGTAGAATCTATGAATAAAGAATTAAAGAAA
ATTATAGGACAGGTACGAGATCAGGCTGAACATCTTAAGACAGCAGTACAAATGGCAGTATTCATCCACAATTTTAAGAG
AAAAGGGGGGATTGGGGGATACAGTGCAGGAGAAAGAATAGTAGACATGATAGCAACAGACATACAA-------------
--------------------------------ACAAGAGAATTACAAAAACAAATTACAAAAATTCAAAATTTTCGGGTT
TATTACAGGGACAGCAGAGATCCACTTTGGAAAGGACCAGCAAAGCTCCTCTGGAAAGGTGAAGGGGCAGTAGTAATACA
A------GATAACAGTGACATAAAAGTAGTACCAAGAAGAAAAGCAAAGATCATTAGGGATTATGGCAAACAGATGGCAG
GTGATGATTGTGTGGCAAGTAGACAGGATGAGGATTAG
>EU786677/B/ES/2006/X2102
TTTTTGGATGGAATAGATAAGGCCCAAGAGGACCATGAGAGATATCACAGTAACTGGAGAGCAATGGCTAATGAATTTAA
CCTGCCACCTGTGGTAGCAAAAGAAATAGTAGCCTGCTGTGATAAATGTCAGGTAAAAGGAGAAGCTATACATGGACAAG
TAGACTGTAGTCCAGGAATATGGCAACTAGATTGTACACATTTAGAAGGGAAAATTATCCTGGTAGCAGTTCATGTAGCC
AGTGGATATATAGAAGCAGAAGTTATCCCAGCAGAGACAGGGCAGGAAACAGCATACTTTCTCTTAAAATTAGCAGGAAG
ATGGCCAGTAAAAACAATACATACAGATAATGGCAGCAACTTCACCAGCACTACGGTCAARGCCGCTTGTTGGTGGGCAG
GGATCAAGCAGGAATTTGGCATTCCCTACAATCCCCAAAGTCAAGGAGTAGTAGAATCTATGAATAAAGAATTAAAGAAA
ATTATAGGACAAGTAAGAGATCAGGCTGAACATCTTAAGACAGCAGTACAAATGGCAGTATTCATCCACAATTTTAAAAG
AAAAGGGGGGATTGGGGGGTACAGTGCAGGGGAAAGAATAATAGACATAATAGCAACAGACATACAA-------------
--------------------------------ACTAAAGAACTACAAAAACAAATTACAAAAATTCAAAATTTTCGGGTT
TATTACAGGGACAGCAGAGATCCACTTTGGAAAGGACCAGCAAAGCTCCTTTGGAAAGGTGAAGGGGCAGTAGTAATACA
A------GAAGATAGTGACATAAAAGTAGTGCCAAGAAGAAAAGCAAAAATCATTAGGGATTATGGAAAACAGATGGCAG
GTGATGATTGTGTGGCAAGTAGACAGAATGAGGATTAG
>EU786678/B/ES/2007/X2149
TTTTTAGATGGAATAGAAAAGGCTCAAGAAGATCATGAGAAATATCACACTAATTGGAGAGCAATGGCTAGTGATTTTAA
CCTGCCACCTATAATAGCAAAAGAAATAATAGCCAGCTGTGATAAATGCCAACTAAAAGGAGAGGCCATGCATGGACAAG
TAGACTGTAGTCCAGGAATATGGCAACTAGATTGTACACATCTAGAAGGAAAAGTTATCCTAGTAGCAGTTCATGTTGCC
AGTGGATATATAGAAGCAGAAGTTATTCCAGCAGAGACAGGGCAGGAAACAGCATACTTTATCTTAAAACTAGCAGGAAG
ATGGCCAGTAAAAACAGTACATACAGACAATGGCCCCAACTTCATCAGTAATGCAGTTAAAGCTGCCTGTTGGTGGGCGG
GGATAAAGCAGGAATTTGGCATACCCTACAATCCCCAAAGTCAAGGGGTAGTAGAATCTATGAATAAAGAATTAAAGAAA
ATTATAGGACAAGTAAGAGAGCAGGCTGAGCATCTTAAGACAGCAGTACAAATGGCAGTATTTGTCCACAATTTTAAAAG
AAAAGGGGGGATTGGGGGGTACAGTGCAGGAGAGAGAATAATAGACATAATAGCAACAGACATACAA-------------
--------------------------------ACTAAGGAACTACAAAAACAAATTACAAAAATTCAAAATTTTCGGGTT
TATTACAGGGACAGCAGAGATCCACTTTGGAAAGGACCAGCAAAGCTTCTCTGGAAAGGTGAAGGGGCAGTAGTAATACA
A------GATAATAGTGACATAAAAGTAGTGCCAAGAAGAAAAGCAAAGATCATTAGGGACTATGGAAAACAGATGGCAG
GTGATGATTGTGTGGCAAGTAGACAGGATGAGGATTAG
>EU786679/B/ES/2007/X2210_3
TTTTTAGATGGAATAGATAAGGCCCAAGAAGAGCATGAGAAATATCACAGTAATTGGAGAGCAATGGCTAGTGATTTTAA
CCTGCCAGCGGTAGTAGCAAAAGAAATAGTAGCCAGCTGTGACAAATGTCAGCTAAAAGGAGAAGCCATGCATGGACAAG
TAGACTGTAGTCCAGGAATATGGCAACTAGATTGTACACATTTAGAAGGAAAAGTTATTCTGGTAGCAGTTCATGTAGCC
AGTGGATATATAGAAGCAGAAGTCATTCCAGCAGAAACAGGGCAGGAAACAGCATACTTTCTCTTAAAATTAGCAGGAAG
ATGGCCAGTAAAAACAATACATACAGACAATGGTAGCAATTTCACCAGTGCTACAGTTAAAGCCGCCTGTTGGTGGGCAG
GGATCAAGCAGGAATTTGGCATTCCCTACAATCCCCAAAGTCAAGGAGTAGTAGAATCTATGAATAAAGAATTAAAGAAA
ATTATAGGGCAGGTAAGAGATCAGGCTGAACATCTTAAGACAGCAGTACAAATGGCAGTGTTCGTCCACAATTTTAAAAG
AAAAGGGGGGATTGGGGGGTACAGTGCAGGGGAAAGAATAATAGATATAATAGCATCAGACATACAA-------------
--------------------------------ACTAAAGAATTACAAAACCAAATTACAAAAATTCAACATTTTCGGGTT
TATTACAGGGACAACAGAGATCCACTTTGGAAAGGACCAGCAAAGCTTCTTTGGAAAGGTGAAGGGGCAGTAGTAATACA
A------GATAATAGTGACATAAAAGTAGTGCCAAGAAGAAAAGCAAAGATCATTAGGGATTATGGAAAACAGATGGCAG
GTGATGATTGTGTGGCAAGTAGACAGGATGAGGATTAG
>EU786680/B/ES/2007/X2231
TTTTTAGATGGGATAGATAAGGCCCAAGAAGATCATGAGAAATATCACAGTAATTGGAAAGCAATGGCTAGTGATTTTAA
CCTGCCACCTGTGGTAGCAAAAGAAATAGTAGCCAGCTGTGATAAATGTCAGCTAAAAGGAGAAGCCATGCATGGACAAG
TAGACTGTAGTCCAGGAATATGGCAACTAGATTGTACACATCTAGAAGGAAAAATTATCCTGGTAGCCGTTCATGTAGCC
AGTGGATATATAGAAGCAGAAGTTATTCCAGCAGAGACAGGACAGGAAACAGCATACTTTCTTTTAAAATTAGCAGGAAG
ATGGCCAGTAAAAACAATACATACAGACAATGGCAGCAATTTCACCAGTGCTACTGTTAAAGCCGCCTGTTGGTGGGCGG
GGATCAAGCAGGAATTTGGCATTCCCTACAATCCCCAAAGTCAAGGAGTAGTAGAATCTATGAATAAAGAATTAAAGAAA
ATTATAGGACAGGTAAGAGATCAGGCTGAACATCTGAAGACAGCAGTACAAATGGCAGTATTCATCCACAATTTTAAAAG
AAAAGGGGGGATTGGGGGATACAGTGCAGGAGAAAGAATAGTAGACATGATATCAACAGACTTACAA-------------
--------------------------------ACTAAAGAATTACAAAAACAAATTACAAAAATTCAAAATTTTCGGGTT
TATTACAGGGACAGCAGAGATCCACTTTGGAAAGGACCAGCAAAGCTCCTCTGGAAAGGTGAAGGGGCAGTAGTAATACA
A------GATAATAGTGAAATAAAAGTAGTGCCAAGGAGAAAAGCAAAGATCATTAGGGATTATGGAAAACAGATGGCAG
GTGATGATTGTGTGGCAAGTAGACAGGATGAGGATTAG
>EU839596/B/DO/2005/05DO_162387
TTTTTGGATGGAATAGATAGGGCCCAGGAAGAACATGAAAAATATCACAGTAATTGGAAAGCAATGGTCAGTGACTTTGG
CCTGCCACCTGTAGTAGCAAAAGAAATAGTAGCCAGCTGTGATAAATGTCAGTTAAAAGGAGAAGCCATGCATGGACAAG
TAGACTGTAGTCCAGGCATATGGCAGCTAGACTGTACACATTTAGAAGGAAAAATTATTCTGGTAGCAGTTCATGTAGCC
AGTGGCTACATAGAAGCAGAAGTTATTCCAGCAGAGACAGGGCAGGAAACAGCATACTTTCTTCTAAAATTAGCAGGAAG
ATGGCCAGTAAAAACAATACATACAGACAATGGCAGCAATTTCACCAGTGCTACGGTTAAGGCCGCCTGTTGGTGGGCAG
GTATCAAGCAGGAATTTGGAATTCCCTACAATCCCCAAAGTCAAGGAGTAGTAGAATCTATGAATAAAGAATTAAAGAAA
ATTATAGGACAGGTAAGAGATCAGGCTGAACACCTTAAGACAGCAGTACAAATGGCAGTATTCATCCACAATTTTAAAAG
AAAAGGGGGGATTGGGGGGTACAGTGCAGGGGAAAGAATAGTAGACATAATAGCAACAGATATACAA-------------
--------------------------------ACTAAAGAATTACAAAAACAAATTACAAAACTTCAAAATTTTCGGGTT
TATTTCAGGGACAGCAGAGATCCACTTTGGAAAGGACCAGCAAAGCTTCTCTGGAAAGGTGAAGGGGCAGTAGTAATACA
G------GATAATAGTGACATAAAAGTAATACCAAGAAGGAAAGCAAAGATCATTAGGGATTATGGAAAACAGATGGCAG
GTGATGATTGTGTGGCAAGTAGACAGGATGAGGATTAA
>EU839597/B/DO/2005/05DO_160884
TTTCTAGATGGAATAGACAAGGCTCAAGAAGAACATGAAAAATATCACAACAATTGGAGAGCAATGGTTAGTGATTTTAA
TCTACCACCTGTAGTAGCAAGAGAAATAGTAGCCAGCTGTGATAAATGTCAGCTAAAAGGAGAAGCCATGCATGGACAAG
TAGACTGTAGTCCAGGAATATGGCAACTAGATTGTACACATTTAGAAGGAAAAGTTATCCTGGTAGCAGTTCATGTAGCC
AGTGGCTATATAGAAGCAGAGGTTATTCCAGCAGAGACAGGACAAGAAACAGCATACTTTCTCTTAAAATTAGCAGGAAG
ATGGCCAGTAAAAACAATCCATACAGACAATGGTAGCAACTTCACCAGTAATACAGTTAAGGCCGCCTGTTGGTGGGCAG
GGATCAAGCAGGAATTTGGAATTCCCTACAATCCCCAAAGTCAAGGAGTAGTAGAATCTATGAATAGAGAATTAAAGAAA
ATTATAGGACAAGTAAGAGATCAGGCTGAACACCTTAAGACAGCAGTACAAATGGCAGTATTCATCCACAATTTTAAAAG
AAAAGGGGGGATTGGGGGATACAGTGCAGGGGAAAGAATAGTAGACATAATAGCAACAGACATACAA-------------
--------------------------------ACTAAAGAATTACAAAAACAAATTACAAAAATTCAAAATTTTCGGGTT
TATTACAGGGACAGCAGAGATCCACTTTGGAAAGGACCAGCAAAACTTCTCTGGAAAGGTGAAGGGGCAGTAGTGATACA
A------GAGAATAGTGAAATAAAAGTAGTGCCAAGAAGAAAAGCAAAGATCATTAGGGACTATGGAAAACAGATGGCAG
GTGATGATTGTGTGGCAGGTAGACAGGATGAGGATTAG
>EU839598/B/DO/2005/05DO_163007
TTTTTAGATGGAATAGATAGGGCTCAAGAAGAACATGAGAAATACCACAATAATTGGAGAGCAATGGCTAGTGATTTTAA
CCTGCCCCCTGTAGTAGCAAAAGAAATAGTAGCCAGCTGTGATAAATGTCAGCTAAAAGGAGAAGCCATACATGGACAAG
TAGATTGTAGTCCAGGAATATGGCAACTAGATTGTACACATTTAGAAGGAAAAATTATCCTGGTAGCAGTTCATGTAGCC
AGTGGATATATAGAAGCAGAAGTTATTCCAGCAGAGACAGGGCAGGAAACAGCATACTTTCTCTTAAAATTAGCAGGAAG
ATGGCCAGTAAAAACAATACATACAGACAATGGCGGCAATTTCACCAGTAATGCAATGAAGGCCGCCTGTTGGTGGGCAG
GTATCAAGCAGGAATTTGGGATTCCCTACAATCCCCAAAGTCAAGGAGTAGTAGAATCCATGAATAAAGAACTAAAGAAA
ATTATAGGACAGGTAAGGGATCAGGCTGAGCATCTTAAAACAGCAGTACAAATGGCAGTATTCATCCACAATTTTAAGAG
AAAAGGGGGGATTGGGGGGTACAGTGCAGGGGAAAGAATAATAGACATAATAGCAACAGACATACAA-------------
--------------------------------ACTAAAGAATTACAAAAACAAATTTCAAAACTTCAAAATTTTCGGGTT
TATTACAGGGACAGCAGAGATCCACTTTGGAAAGGACCAGCAAAGCTTCTCTGGAAAGGTGAAGGGGCAGTAGTAATACA
A------GATAATAGTGACATAAAAGTAGTGCCACGAAGGAAAGCAAAGATCATTAGAGATTATGGAAAACAGATGGCAG
GTGATGATTGTATGGCAAGTAGACAGGATGAGGATTAA
>EU839600/B/HT/2005/05HT_129517
TTTTTGGATGGAATAGACAAGGCCCAAGAGGAGCATGAGAAATATCACAGTAATTGGAGAGCCATGGCTAGTGATTTTAA
TCTGCCACCTGTGGTAGCAAAAGAAATAGTAGCCAGCTGTGATAAATGTCAGCTAAAAGGAGAAGCCATGCATGGACAAG
TAGACTGTAGTCCAGGGATATGGCAACTAGATTGTACACATCTAGAAGGAAAAGTTATTCTGGTAGCAGTTCATGTAGCC
AGTGGCTATATAGAAGCAGAAGTTATTCCAGCAGAGACAGGGCAGGAAACAGCATACTTTATCTTAAAATTAGCAGGAAG
ATGGCCAGTAAAAACAATACATACAGACAATGGCAGCAATTTCACCAGCACTACAGTTAAGGCCGCCTGTTGGTGGGCAG
GGATCAAACAGGAATTTGGAATTCCCTACAATCCCCAAAGTCAAGGAGTAGTAGAATCTATGAATAAAGACTTAAAGAAA
ATCATAGGACAAGTAAGAGAGCAGGCTGAACATCTTAAGACAGCAGTACAAATGGCAGTATTCATCCACAATTTTAAAAG
AAAAGGGGGGATTGGGGGGTACAGTGCAGGGGAAAGAATAGTAGACATAATAGCAACAGACATACAA-------------
--------------------------------ACTAAAGAACTACAAAAACAAATTACAAAAATTCAAAATTTTCGGGTT
TATTACAGGGACAGCAGAGATCCACTTTGGAAAGGACCAGCAAAGCTTCTCTGGAAAGGTGAAGGGGCAGTAGTAATACA
A------GATAATAGTGAAATAAAAGTAGTGCCAAGAAGAAAAGCAAAGATCATTAGGGATTATGGAAAACAGATGGCAG
GTGATGATTGTGTGGCAAGTAGACAGGATGAGGATTAG
>EU839601/B/HT/2005/05HT_129696
TTTTTAGATGGAATAGATAAGGCCCAAGATGAACATGAGAAATATCACAGTAATTGGAGAGCAATGGCTAGTGATTTTAA
CCTGCCACCTGTAGTAGCAAAAGAAATAGTAGCCAGCTGTGATAAATGTCAGCTAAAAGGAGAAGCCATGCATGGACAAG
TAGATTGTAGCCCAGGAATATGGCAATTAGATTGTACACATTTAGAAGGAAAAGTTATCCTGGTAGCAGTTCATGTAGCC
AGTGGCTATATAGAAGCAGAAGTTATTCCAGCAGAAACAGGACAGGAAACAGCATACTTTATCTTAAAATTAGCAGGCAG
ATGGCCAGTAAGAACAATACATACAGACAACGGTGGCAATTTCATCAGCGCTGTGGTCAAGGCAGCCTGTTGGTGGGCAG
GTATCAAGCAGGAATTTGGAATTCCCTACAATCCCCAAAGTCAAGGAGTAGTGGAATCTATGAATAATGAATTAAAGAAA
ATTATAGGACAGGTAAGAGATCAGGCTGAACATCTTAAGACAGCAGTACAAATGGCAGTATTCATTCACAATTTTAAAAG
AAAAGGGGGGATTGGGGGGTACAGTGCAGGGGAAAGAATAGTAGACATAATAGCAACAGATATACAA-------------
--------------------------------ACTAGAGAATTACAAAAACAAATTACAAAAATTCAAAATTTTCGGGTT
TATTACAGGGACAGCAGAGATCCACTTTGGAAAGGACCAGCAAAGCTGCTCTGGAAAGGTGAAGGGGCAGTAGTAATACA
A------GATAATAGTGACATCAAAGTAGTGCCAAGGAGAAAAGCAAAGATCATTAGGGACTATGGAAAACAGATGGCAG
GTGATGATTGTGTGGCAAGTAGACAGGATGAGGATTAG
>EU839602/B/HT/2005/05HT_129389
TTTTTAGATGGAATAGATAAGGCCCAAGAAGAACATGAAAAATATCACAGTAATTGGAGAGCAATGGCTAGTGATTTTAG
CCTGCCACCGGTAGTAGCAAGAGAAATAGTAGCCAGCTGTGATAAATGTCAACTAAAAGGAGAAGCCATGCATGGACAAG
TAGATTGTAGTCCAGGAATATGGCAACTAGATTGTACACATTTAGAAGGAAAAGTTATCCTAGTAGCAGTTCATGTGGCC
AGTGGATATATAGAGGCAGAAGTTATCCCAGCAGAGACAGGACAGGAAACAGCATACTTTATCTTAAAATTAGCAGGAAG
GTGGCCAGTAAGAACAATACATACAGACAATGGCAGCAATTTCACCAGTGCTGTGGTTAAGGCCGCCTGTTGGTGGGCAG
GGATCAAGCAGGAGTTTGGAATTCCCTACAATCCCCAAAGTCAAGGAGTAGTAGAATCTATGAATAAAGAATTAAAGAAG
ATTATAGAACAGGTAAGAGAGCAGGCTGAACATCTTAAGACAGCAGTGCAAATGGCAGTATTCATCCACAATTTTAAAAG
AAAAGGGGGGATTGGGGGGTACAGTGCAGGGGAAAGAATAGTAGACATAATAGCAACAGACATACAA-------------
--------------------------------ACTAAAGAATTACAAAAACAAATTACAAAAATTCAAAATTTTCGGGTT
TATTACAGGGACAGCAGAGATCCACTTTGGAAAGGACCAGCAAAGCTCCTCTGGAAAGGTGAAGGGGCAGTAGTAATACA
A------GATAATAGTGATATAAAAGTAGTGCCAAGGAGAAAAGCAAAGATCATTAGGGATTATGGAAAACAGATGGCAG
GTGATGATTGTGTGGCAAGTAGACAGGATGAGGATTAG
>EU839603/B/HT/2005/05HT_129473
TTTTTGGATGGAATAGATAAGGCCCAAGAAGAACATGAAAAATATCACAGTAATTGGAGAGCAATGGCTAGTGATTTCAA
CCTACCACCAGTAGTAGCAAAGGAAATAGTAGCCAGCTGTGATAAATGTCAGCTAAAAGGAGAAGCTATGCATGGACAAG
TAGACTGTAGTCCAGGAATATGGCAATTAGATTGTACACATTTAGAAGGAAAAGTTATCCTGGTAGCAGTTCATGTGGCC
AGTGGCTATATAGAAGCAGAAGTTATTCCAGCAGAAACAGGGCAGGAAACAGCATACTTTCTCTTAAAATTAGCAGGAAG
ATGGCCAGTAAAAACAATACATACAGACAATGGCAGYAATTTCACCAGTGCTACAGTTAAGGCCGCCTGCTGGTGGGCAG
GTATCAAGCAGGAATTTGGAATTCCCTACAATCCCCAAAGTCAAGGAGTAGTAGAATCTATAAATAAAGAATTAAAGAAA
ATTATAGGACAGGTAAGAGATCAGGCTGAACATCTTAAGACAGCAGTACAAATGGCAGTATTCATCCACAATTTTAAAAG
AAAAGGGGGGATTGGGGGGTAYAGTGCAGGGGAAAGAATAGTAGACATAATAGCAACAGACCTACAA-------------
--------------------------------ACTAGAATATTACAAAAACACATTACAAAAATTCAAAATTTTCGGGTT
TATTACAGGGACAGCAGAGATCCACTTTGGAAAGGACCAGCCAAACTTCTCTGGAAAGGTGAAGGGGCAGTAGTAATACA
A------GATAATAGTGACATAAAAGTAATACCAAGAAGAAAAGCAAAAATCATTAGGGATTATGGAAAACAGATGGCAG
GTGATGATTGTGTGGCAAGTAGACAGGATGAGGATTAG
>EU839604/B/HT/2005/05HT_129805
TTTTTAGATGGAATAGATAGGGCCCAGGAAGAACATGAGAAATATCACAACAATTGGAGAGCAATGGCCAGTGATTTTAA
CCTGCCACCTATAGTAGCAAAAGAAATAGTAGCCAGCTGTGATAAATGTCAGCTAAAAGGAGAAGCTATGCATGGACAAG
TAGACTGTAGTCCAGGAATATGGCAATTAGATTGTACACATCTAGAAGGAAAAGTCATCCTGGTGGCAGTTCATGTAGCC
AGTGGCTATATAGAAGCAGAAGTTATTCCAGCAGAGACAGGGCAGGAAACAGCATATTTTATCTTAAAATTAGCAGGAAG
ATGGCCAGTAAAAACAATACATACAGACAATGGCACCAATTTCACTAGTGCTACAGTTAAGGCCGCCTGTTGGTGGGCAG
GGATCAAGCAGGAATTTGGCATTCCCTACAATCCCCAAAGTCAAGGAGTAGTAGAATCTATGAATAAGCAATTAAAGCAA
ATTATAGGACAGGTAAGAGATCAGGCTGAACATCTTAAGACAGCAGTACAAATGGCAGTATTCATTCACAATTTTAAAAG
AAAAGGGGGGATTGGGGGGTACAGTGCAGGGGAAAGAATAATAGACATAATAGCAACAGACATACAA-------------
--------------------------------ACTAAAGAACTACAAAAACAAATTACAAAACTTCAAAATTTTCGGGTT
TATTACAGGGACAGCAGAGACCCACTTTGGAAAGGACCAGCAAAGCTTCTGTGGAAAGGTGAAGGGGCAGTAGTAATACA
G------GATAATAGTGACATAAAAGTAGTGCCAAGAAGAAAAGTAAAGATCATTAGGGATTATGGAAAACAGATGGCAG
GTGATGATTGTGTGGCAAGTGGACAGGATGAGGATTAA
>EU839605/B/JM/2005/05JM_KJ108
TTTTTAGATGGAATAGATAAGGCCCAAGAGGAACATGAGAAATACCACAGTAATTGGAGAGCAATGGCTAGTGATTTTAA
CCTGCCACCTATAGTAGCAAAGGAAATAGTAGCCAGCTGTGATAAATGTCAGCTAAAAGGAGAAGCCATGCATGGACARG
TAGACTGTAGTCCAGGTATATGGCAACTAGATTGCACACATCTAGAAGGAAAAGTTATCCTGGTAGCAGTTCATGTAGCC
AGTGGCTATATAGAAGCAGAAGTTATTCCAGCAGAGACAGGGCAAGAAACAGCATATTTTCTCTTAAAATTAGCAGGAAG
ATGGCCAGTGAAAACAGTACATACAGACAATGGCAGCAACTTCACCAGTGCAGCGGTTAAGGCTGCTTGTTGGTGGGCAG
GTATCAAGCAGGAATTTGGAATTCCCTACAATCCCCAAAGTCAAGGAGTAGTAGAATCCATGAATAAAGAATTAAAGAAA
ATTATAGGACAAGTAAGAGATCAGGCTGAACATCTTAAGACAGCAGTACAAATGGCAGTATTCATTCACAATTTTAAAAG
AAAAGGGGGGATTGGGGGGTACAGTGCAGGGGAAAGAATAGTAGACATAATAACAACAGACATACAA-------------
--------------------------------ACTAGAGAATTACAAAAACAAATTACAAAAATTCAAAATTTTCGGGTT
TATTACAGGGACAGCAGAGATCCACTTTGGAAAGGACCAGCAAAGCTTCTCTGGAAAGGTGAAGGGGCAGTAGTAATACA
A------GATAATAGTGACATAAAAGTAGTGCCCAGAAGAAAAGTAAAGATCATTAGGGATTATGGAAAACAGATGGCAG
GTGATGATTGTGTGGCAAGTAGACAGGATGAGGATTAG
>EU839606/B/TT/2000/00TT_CRC08767
TTTTTAGATGGAATAGATAAGGCTCAAGAGGAACATGAAAAATATCACAATAATTGGAGAGCAATGGCTAGTGATTTTAA
CCTGCCACCTGTGGTAGCAAAAGAAATAGTAGCCAGTTGTGATAAATGTCAGCTAAAAGGAGAAGCCCTGCATGGACAAG
TAGACTGTAGTCCAGGAATATGGCAGCTAGATTGTACACATTTAGAAGGAAAAATTATTCTGGTAGCAGTTCATGTAGCC
AGTGGCTATATAGAAGCAGAAGTTATTCCAGCAGAGACAGGACAGGAAACAGCATACTTTATTTTAAAATTAGCAGGAAG
ATGGCCAGTAAAAGTAATACATACAGACAATGGCAGCAATTTCACCAGCAATACAGTTAAGGCCGCCTGTTGGTGGGCAG
GTATCAAGCAGGAATTTGGAATTCCCTACAATCCCCAAAGTCAAGGAGTAGTAGAATCTATGAATAAAGAATTAAAGAAA
ATTATAGAACAGGTAAGAGATCAGGCTGAACATCTTAAGACAGCAGTACAAATGGCAGTATTCATCCACAATTTTAAAAG
AAAAGGGGGGATTGGGGGATACAGTGCAGGGGAAAGAATAGTAGACATAATAGCAACAGACATACAA-------------
--------------------------------ACTAGAGAACTACAAAAACAAATTACAAAAATTCAAAATTTTCGGGTT
TATTACAGGGACAGCAGAGATCCACTTTGGAAAGGACCAGCAAAGCTGCTCTGGAAAGGTGAAGGGGCAGTAGTAATACA
A------GATAATAGTGACATAAAAGTAGTGCCAAGAAGAAAAGCAAAGATCATTAGGGATTATGGAAAACAGATGGCAG
GTGATGATTGTGTGGCAAGTAGACAGGATGAGGATTAG
>EU839607/B/TT/2000/00TT_CRC50018
TTCTTAGATGGAATAGATAAAGCCCAAGAAGAACATGAGAAATATCATAGTAATTGGAGAGCAATGGCTAGTGATTTTAA
[truncated: 1,304,312 more chars]
