# Supplementary material for: An integrated map of HIV genome-wide variation from a population perspective
Source: Retrovirology. 2015 Feb 15;12:18. doi: 10.1186/s12977-015-0148-6 (PMC4358901; doi:10.1186/s12977-015-0148-6)
Supplement: Additional file 3: — Software. Our Matlab toolbox developed for data visualization, genomic diversity analysis and HIV genomic alignment. Our sequence datasets are also included. [file 12977_2015_148_MOESM3_ESM.zip › HIVGenomeAnalysisToolbox/TemporaryData/Nef_CodonAlignment.fasta]

>K03455/B/FR/1983/HXB2-LAI-IIIB-BRU
ATGGGTGGCAAGTGGTCAAAAAGTAGTGTG---ATTGGATGGCCTACTGTA---AGGGAAAGAATGAGACGAGCTGAG--
-------------------------------CCAGCAGCAGAT---AGGGTGGGAGCAGCATCTCGAGACCTGGAAAAAC
ATGGAGCAATCACAAGTAGCAATACAGCAGCTACCAATGCTGCTTGTGCCTGGCTAGAAGCACAAGAGGAG---GAGGAG
GTGGGTTTTCCAGTCACACCTCAGGTACCTTTAAGACCAATGACTTACAAGGCAGCTGTAGATCTTAGCCACTTTTTAAA
AGAAAAGGGGGGACTGGAAGGGCTAATTCACTCCCAAAGAAGACAAGATATCCTTGATCTGTGGATCTACCACACACAAG
GCTACTTCCCTGATTAGCAGAACTACACACCAGGGCCAGGGGTCAGATATCCACTGACCTTTGGATGGTGCTACAAGCTA
GTACCAGTTGAGCCAGATAAGATAGAAGAGGCCAATAAAGGAGAGAACACCAGCTTGTTACACCCTGTGAGCCTGCATGG
GATGGATGACCCGGAGAGAGAAGTGTTAGAGTGGAGGTTTGACAGCCGCCTAGCATTTCATCACGTGGCCCGAGAGCTGC
ATCCGGAGTACTTCAAGAACTGCTGA---------------------------------
>A04321/B/FR/1983/IIIB_LAI
ATGGGTGGCAAGTGGTCAAAAAGTAGTGTG---GTTGGATGGCCTACTGTA---AGGGAAAGAATGAGACGAGCTGAG--
-------------------------------CCAGCAGCAGAT---GGGGTGGGAGCAGCATCTCGAGACCTGGAAAAAC
ATGGAGCAATCACAAGTAGCAATACAGCAGCTACCAATGCTGCTTGTGCCTGGCTAGAAGCACAAGAGGAG---GAGGAG
GTGGGTTTTCCAGTCACACCTCAGGTACCTTTAAGACCAATGACTTACAAGGCAGCTGTAGATCTTAGCCACTTTTTAAA
AGAAAAGGGGGGACTGGAAGGGCTAATTCACTCCCAACGAAGACAAGATATCCTTGATCTGTGGATCTACCACACACAAG
GCTACTTCCCTGATTGGCAGAACTACACACCAGGGCCAGGGGTCAGATATCCACTGACCTTTGGATGGTGCTACAAGCTA
GTACCAGTTGAGCCAGATAAGGTAGAAGAGGCCAATAAAGGAGAGAACACCAGCTTGTTACACCCTGTGAGCCTGCATGG
AATGGATGACCCTGAGAGAGAAGTGTTAGAGTGGAGGTTTGACAGCCGCCTAGCATTTCATCACGTGGCCCGAGAGCTGC
ATCCGGAGTACTTCAAGAACTGCTGA---------------------------------
>A07867/B/FR/1983/LAI-J19
ATGGGTGGCAAGTGGTCAAAAAGTAGTGTG---GTTGGATGGCCTACTGTA---AGGGAAAGAATGAGACGAGCTGAG--
-------------------------------CCAGCAGCAGAT---GGGGTGGGAGCAGCATCTCGAGACCTGGAAAAAC
ATGGAGCAATCACAAGTAGCAATACAGCAGCTACCAATGCTGCTTGTGCCTGGCTAGAAGCACAAGAGGAG---GAGGAG
GTGGGTTTTCCACTCACACCTCAGGTACCTTTAAGACCAATGACTTACAAGGCAGCTGTAGATCTTAGCCACTTTTTAAA
AGAAAAGGGGGGACTGGAAGGGCTAATTCACTCCCAACGAAGACAAGATATCCTTGATCTGTGGATCTACCACACACAAG
GCTACTTCCCTGATTGGCAGAACTACACACCAGGGCCAGGGGTCAGATATCCACTGACCTTTGGATGGTGCTACAAGCTA
GTACCAGTTGAGCCAGATAAGGTAGAAGAGGCCAATAAAGGAGAGAACACCAGCTTGTTACACCCTGTGAGCCTGCATGG
AATGGATGACCCTGAGAGAGAAGTGTTAGAGTGGAGGTTTGACAGCCGCCTAGCATTTCATCACGTGGCCCGAGAGCTGC
ATCCGGAGTACTTCAAGAACTGCTGA---------------------------------
>AB078005/B/US/1997/ARES2
ATGGGTGGCAGATGGTCAAAGAGTAGTATA---TTTGGATGGCCTGCTGTA---AGGGAAAGAATAAGACGAACTGAC--
-------------------------------CCGGCAGCAGAT---GGGGTGGGAGCAGTATCTCGAGACCTGGAAAAAT
ATGGAGCAATCACAAGTAACAACACAGCAGCTAACAATGCTGATTGTGCCTGGCTAGAAGCACAGGAGGAG---GAGGAG
GTGGGTTTTCCAGTCACACCTCAGGTACCTCTGAGACCAATGACTTACAAGGCAGCTGTAGATCTTAGCCACTTTTTAAA
AGAAAAGGGGGGACTGGAAGGGCTAATTTACTCCCAAAAAAGACAAGATATCCTTGATCTGTGGATCTACCACACACAAG
GCTACTTCCCTGATTGCCAGAACTACACACCAGGGCCAGGGGTCAGATTTCCACTGACCTTTGGATGGTGCTTCAAGCTA
GTACCAGTTGAGCCAGAGAAGGTAGAAGAGGCCAATGAAGGAGAGAACAACAGCCTGCTACACCCCCTGAGCCCGCATGG
AATGGAGGACCCGGAGAAAGAAGTGTTAGTGTGGAGATTTGACAGCCGCCTAGCATTTCATCACATGGCCCGAGAGATGC
ACCCGGAGTTTTACAAGAACTGCTGA---------------------------------
>AB221005/B/US/1985/Ba_L
ATGGGTGGCAAGTGGTCAAAAAGTAGTATA---GTTGGATGGCCTGCTGTA---AGGGAAAGAATGAGACGAACTGAG--
-------------------------------CCAGCAGCAGAT---GGGGTAGGAGCAGCATCTCGAGACCTGGAAAAAC
ATGGAGCAATCACAAGTAGCAATACAGCAGCTAACAATGTTGATTGTGCCTGGCTAGAAGCACATGAGGAT---GAAGAA
GTGGGTTTCCCAGTCAGACCCCAGGTACCTTTAAGACCAATGACTCACAGGGCAGCTGTAGATCTTAGCCACTTTTTAAG
AAAGAAGGGGGGACTGGAAGGGCTAATTCACTCCCAGAAAAGACAAGATATCCTTGATTTGTGGGTCTACCACACACAAG
GCTACTTCCCTGATTGGCAGAACTACACACCAGGGCCAGGGACCAGATTTCCACTGACCTTTGGATGGTGCTTCAAGCTA
GTACCAGTTGAGCCGGAGAAGGTAGAAGAGGCTAATGAAGGAGAGAACAACTGCTTGTTACACCCTATGAGCCTGCATGG
GATGGAGGACCCGGGGAAAGAAGTGTTAGTATGGAAGTTTGACAGCACCCTAGCATTCCATCACGTGGCCCGAGAGCTGC
ATCCGGAGTACTACAGAGACTGCTGA---------------------------------
>AB253432/B/US/1985/Ba_L
ATGGGTGGCAAGTGGTCAAAAAGTAGTATA---GTTGGATGGCCTGCTGTA---AGGGAAAGAATGAGACGAACTGAG--
-------------------------------CCAGCAGCAGAT---GGGGTAGGAGCAGCATCTCGAGACCTGGAAAAAC
ATGGAGCAATCACAAGTAGCAATACAGCAGCTAACAATGTTGATTGTGCCTGGCTAGAAGCACATGAGGAT---GAAGAA
GTGGGTTTCCCAGTCAGACCCCAGGTACCTTTAAGACCAATGACTCACAGGGCAGCTGTAGATCTTAGCCACTTTTTAAG
AAAGAAGGGGGGACTGGAAGGGCTAATTCACTCCCAGAAAAGACAAGATATCCTTGATTTGTGGGTCTACCACACACAAG
GCTACTTCCCTGATTGGCAGAACTACACACCAGGGCCAGGGACCAGATTTCCACTGACCTTTGGATGGTGCTTCAAGCTA
GTACCAGTTGAGCCGGAGAAGGTAGAAGAGGCTAATGAAGGAGAGAACAACTGCTTGTTACACCCTATGAGCCTGCATGG
GATGGAGGACCCGGGGAAAGAAGTGTTAGTATGGAAGTTTGACAGCACCCTAGCATTCCATCACGTGGCCCGAGAGCTGC
ATCCGGAGTACTACAGAGACTGCTGA---------------------------------
>AB286955/B/JP/2004/DR6089
ATGGGTGGCAAGTGGTCAAAGTGTAGCATG---GGTGGATGGGCTGCTGTA---AGGGATAGAATGAGAAGAACTGAGCC
AGCAACT---------------------GAGCCAGCAGCAGTT---GGGGTGGGAGCAACATCTCGAGACCTGGAAAGAC
ATGGAGCAATTACAAGTAGCAATACAGCAGCTACTAATGCTGATTGTGCCTGGCTAGAAGCACAAGAGGAT---GAGGAG
GTAGGCTTCCCAGTCAAGCCTCAGGTACCTTTAAGACCAATGACTTACAAAGCAGCGGTAGATCTTAGCCACTTTTTAAA
AGAAAAGGGGGGACTGGAAGGGCTAATTTACTCCCAGAAAAGACAAGAGATCCTTGATCTGTGGATGTACAATACACAAG
GTTACTTCCCTGATTGGCAGAACTACACACCAGGGCCAGGGGTCAGATATCCACTGACCTTTGGATGGTGCTTCAAGCTA
GTACCAGTTGATCCAGACCAGGTAGAAAAGGCCAATGAAGGAGAGAACAACTGCCTGTTACACCCTATGGCCCAGCATGG
GATGAATGACCCAGAGAAAGAAGTGTTAATGTGGAAGTTTGACAGCCGCCTAGCGTTTCATCATGTGGCCCGAGAGAAGC
ATCCGGAGTATTACAAAGACTGCTGA---------------------------------
>AB286956/B/JP/2004/DR6089
ATGGGTGGCAAGTGGTCAAAGTGTAGCATG---GGTGGATGGGCTGCTGTA---AGGGATAGAATGAGAAGAACTGAGCC
AGCAACT---------------------GAGCCAGCAGCAGTT---GGGGTGGGAGCAACATCTCGAGACCTGGAAAGAC
ATGGAGCAATTACAAGTAGCAATACAGCAGCTACTAATGCTGATTGTGCCTGGCTAGAAGCACAAGAGGAT---GAGGAG
GTAGGCTTCCCAGTCAAGCCTCAGGTACCTTTAAGACCAATGACTTACAAAGCAGCGGTAGATCTTAGCCACTTTTTAAA
AGAAAAGGGGGGACTGGAAGGGCTAATTTACTCCCAGAAAAGACAAGAGATCCTTGATCTGTGGATGTACAATACACAAG
GTTACTTCCCTGATTGGCAGAACTACACACCAGGGCCAGGGGTCAGATATCCACTGACCTTTGGATGGTGCTTCAAGCTA
GTACCAGTTGATCCAGACCAGGTAGAAAAGGCCAATGAAGGAGAGAACAACTGCCTGTTACACCCTATGGCCCAGCATGG
GATGAATGACCCAGAGAAAGAAGTGTTAATGTGGAAGTTTGACAGCCGCCTAGCGTTTCATCATGTGGCCCGAGAGAAGC
ATCCGGAGTATTACAAAGACTGCTGA---------------------------------
>AB287363/B/JP/2005/DR6538
ATGGGTGGTAAATGGTCAAAAAGTAAGTTA---GGTGGATGGCCTACTATA---AGGGAAAGAATGAGGCGAACTGAG--
-------------------------------CCAGCAGCAGAT---GGGGTGGGAGCAGTATCTCGAGACCTGGAAAAAT
ATGGAGCAATCACAAGTAGCAATACAGCGGCTAATAATGCTGATTGTGCCTGGCTAGAAGCACAAGAGGAG---GAAGAG
GTAGGTTTTCCAGTCAGACCTCAGGTACCTTTAAGGCCAATGACTTTTAAGGAAGCTTTTGATCTTAGCCACTTTTTAAA
AGAAAAGGGGGGACTGGAAGGGCTAATTTACTCCCAAAAAAGACAAGAAATCCTTGATCTGTGGGTCTACCACACACAAG
GCATCTTCCCTGATTGGCATAATTACACACCAGGGCCAGGGATCAGGTTCCCACTGACCTTTGGGTGGTGCTTCAAGCTA
GTACCAATGGAGCCAGAGCAGGTAGAGGAGGCCAATAAAGGAGAGAACAACTGCCTGTTACACCCTATGAGCCTGCATGG
GATGGAAGACCCAGAGAGAGAAGTGTTAGTGTGGAAGTTTGACAGCAGCCTAGCACTTCATCACAGGGCCCGAGAGCAAC
ATCCGGAGTTTTACAAAGACTGCTGA---------------------------------
>AB287364/B/JP/2005/DR6737
ATGGGTAACAAGTGGTCAAAAT-----AAG---GCTGGGTGGTCTGATATA---AGGGAGAGAATGAGAAGAACGCCAGC
AGCAGAAGGGGTAAGAGCT---------GAGCCAGCAGCAGCT---GGGGTGGGAGCAGCATCTCGAGACCTAGACAGAT
ATGGAGCACTCACAACTAGCAATACAGCAGCCAACAATGCTGATTGCGCCTGGCTAGAAGCACAAGAGGAT---GAGGAA
GTAGGTTTCCCAGTCAGACCTCAGGTACCTTTAAGACCAATGACTTTCAAAGGAGCTTTCGATCTCAGCTTCTTTTTAAA
AGAAAATGGGGGACTGGATGGGCTAATTTACTCCCAAAAGAGACAAGAAATCCTTGATCTGTGGGTCTACCACACACAAG
GCTACTTCCCTGACTGGCAGAACTACACACCAGGACCAGGGACCAGATTCCCACTGACCTTTGGCTGGTGCTTCAAGTTA
GTACCAGTGGAGCCAGAAAAGGTAGAAGAGGCCAACCAAGGAGAGAACAACTGCTTGTTACACCCTATGAGCCAGCATGG
AATGGATGACCCAGAGAGAGAAGTGTTACAGTGGAAATTTGACAGCAGCCTAGCACGTAGGCATGTTGCCCGAGAGCTGC
ATCCGGAGTATTACAAGGACTAAGAACTGTGA---------------------------
>AB287365/B/JP/2005/DR6737
ATGGGTAACAAGTGGTCAAAAT-----AAG---GCTGGGTGGTCTGATATA---AGGGAGAGAATGAGAAGAACGCCAGC
AGCAGAAGGAGCT---------------GAGCCAGCAGCAGCT---GGGGTGGGAGCAGCATCTCGAGACCTAGACAGAT
ATGGAGCACTCACAACTAGCAATACAGCAGCCAACAATGCTGATTGCGCCTGGCTAGAAGCACAAGAGGAT---GAGGAA
GTAGGTTTCCCAGTCAGACCTCAGGTACCTTTAAGACCAATGACTTTCAAAGGAGCTTTCGATCTCAGCTTCTTTTTAAA
AGAAAATGGGGGACTGGATGGGCTAATTTACTCCCAAAAGAGACAAGAAATCCTTGATCTGTGGGTCTACCACACACAAG
GCTACTTCCCTGACTGGCAGAACTACACACCAGGACCAGGGACCAGATTCCCACTGACCTTTGGCTGGTGCTTCAAGTTA
GTACCAGTGGAGCCAGAAAAGGTAGAAGAGGCCAACCAAGGAGAGAACAACTGCTTGTTACACCCTATGAGCCAGCATGG
AATGGATGACCCAGAGAGAGAAGTGTTACAGTGGAAATTTGACAGCAGCCTAGCACGTAGGCATGTTGCCCGAGAGCTGC
ATCCGGAGTATTACAAGGACTAAGAACTGTGA---------------------------
>AB287366/B/JP/2005/DR7060
ATGGGTGGCAAGTGGTCAAAAT-----------AGAGGATGGGATGATGTA---AGGGAAAGAATGAGACGAGCTGAGCC
AGCAAGGGAAAGAAGGAGACGAGCTGAGGAGCCAGCAGCAGAT---GGGGTGGGAGCAGCCTCTCAAGACTTGGCAAGAC
ATGGAGCGCTCACAAGTAGCAATACAGCAGCTACTAATGCTGATTGTGCCTGGCTAGAAGCACAAGAGGAT---GAGGAC
GTGGGCTTTCCAGTCAGACCTCAGGTACCTTTAAGACCAATGACTTACAAGGGAGCTGTAGATCTCAGCCACTTTTTAAA
AGAAAAGGGGGGACTGGAAGGGCTAGTTTACTCCCAGAAAAGACAAGATATCCTTGATCTGTGGGTCTATCACACACAAG
GCTACTTCCCTGATTGGCAGAACTACACACCAGGGCCAGGGACCAGATATCCACTGACCTTTGGATGGTGCTTCAAGCTA
GTACCAGTTGAGCCAGACAAGGTAGAAGAGGTCACTGAAGGAGAGGACAACGTCCTGTTGCACCCTATTAATCTGCATGG
AATGGATGACCCAGAGGGAGAAGTGTTAATATGGAAGTTTGACAGCCGCCTAGCATTTCATCACATCGCCCGAGAGCTGC
ATCCGGAGTACTACAAAGACTGATGA---------------------------------
>AB287367/B/JP/2005/DR7060
ATGGGTGGCAAGTGGTCAAAAT-----------AGAGGATGGGATGATGTA---AGGGAAAGAATGAGACGAGCTGAGCC
AGCAAGGGAAAGAAGGAGACGAGCTGAGGAGCCAGCAGCAGAT---GGGGTGGGAGCAGCCTCTCAAGACTTGGCAAGAC
ATGGAGCGCTCACAAGTAGCAATACAGCAGCTACTAATGCTGATTGTGCCTGGCTAGAAGCACAAGAGGAT---GAGGAC
GTGGGCTTTCCAGTCAGACCTCAGGTACCTTTAAGACCAATGACTTACAAGGGAGCTGTAGATCTCAGCCACTTTTTAAA
AGAAAAGGGGGGACTGGAAGGGCTAGTTTACTCCCAGAAAAGACAAGATATCCTTGATCTGTGGGTCTATCACACACAAG
GCTACTTCCCTGATTGGCAGAACTACACACCAGGGCCAGGGACCAGATATCCACTGACCTTTGGATGGTGCTTCAAGCTA
GTACCAGTTGAGCCAGACAAGGTAGAAGAGGTCACTGAAGGAGAGGACAACGTCCTGTTGCACCCTATTAATCTGCATGG
AATGGATGACCCAGAGGGAGAAGTGTTAATATGGAAGTTTGACAGCCGCCTAGCATTTCATCACATCGCCCGAGAGCTGC
ATCCGGAGTACTACAAAGACTGATGA---------------------------------
>AB287368/B/JP/2005/DR7065
ATGGGTGGCAAGTGGTCAAAAT-----AAG---ATTGGATGGCCTGCTATA---AGGGACAGGATGCATCGAGCTGAG--
-------------------------------CCAGCAGCAGAG---GGGGTGGGAGCAGTATCTAAAGACCTAGAGAAAC
ATGGAGCAATCACAAGTAGCAATATG------AATAATGCTGATTGTGCATGGCTAGAAGCACAAGAGGAG---GAGGAA
GTGGGTTTTCCAGTCAGGCCTCAGGTTCCTTTAAGACCAATGACTTACAAGGGAGCTTTTGATCTTAGCTTCTTTTTAAA
AGAAAAGGGGGGACTGGATGGGCTAATTTGGTCAGCTAAAAGACAAGAAATCCTTGACTTGTGGGTCTACCACACACAAG
GCTACTTCCCAGATTGGCAGAATTACACACCAGGGCCAGGGACCAGATTTCCACTGACCTTTGGATGGTGCTTCAAGCTA
GTACCAGTTGACCCAGACAAGGTGGAAGAGGCCACTGGAGGAGAGAACAACAGCTTGCTACACCCCATAAACCAGCATGG
GATGGACGACCCGGAGAAAGAAGTGTTAGTGTGGAAGTTTGACAGCAGCCTAGCACGCCATCACAGAGCAAAGGAGCTGC
ATCCGGAGTATTACAAAGACTGCTGA---------------------------------
>AB287369/B/JP/1999/DR1348
ATGGGTGGCAAGTGGTCAAAA------CTG---GCTGGATGGCGTAGAGTA---AGGGAAAGAATGGAAAGAACTGAG--
-------------------------------CCAGCAGCAGTG---GGGGTGGGAGCAGTATCTCGAGACCTGGAAAAAC
ATGGGGCAATCACAAGTAGCAATACT------AATAATGCTGCCTGTGCCTGGGTAGAAGCACAAGCAAGA--GGGAGAG
GTGGGTTTTCCAGTCACACCTCAGGTACCTTTAAGACCAATGACTTACAAGGGAGCCTTCGATCTCAGCCACTTTTTAAG
AGAAAAGGGGGGACTGGAAGGGCTAGTGTGGTCCCAAAAGAGACAAGATATTCTTGATCTGTGGATCTACCACACACAAG
GGTACTTCCCTGATTGGCAGAACTACACACCAGGGCCAGGGACCAGATTCCCACTGACCTTTGGGTGGTGTTTCAAGCTA
GTACCAGTTGAGCCAGAGAAGGTAGAAGAGGCTAATGAAGGAGAGAACAACACCTTGTTACACCCTATGAGCCAGCATGG
GATGGATGACCCAGAGAAAGAAGTGCTAGTGTGGAAGTTTGACAGCCGCCTCGCATTCCATCACATGGCCCGAGAGCTGC
ATCCGGAGTACTACAAGAACTGATGA---------------------------------
>AB287370/B/JP/1999/DR1348
ATGGGTGGCAAGTGGTCAAAA------CTG---GCTGGATGGCGTAGAGTA---AGGGAAAGAATGGAAAGAACTGAG--
-------------------------------CCAGCAGCAGTG---GGGGTGGGAGCAGTATCTCGAGACCTGGAAAAAC
ATGGGGCAATCACAAGTAGCAATACT------AATAATGCTGCCTGTGCCTGGGTAGAAGCACAAGCAAGA--GGGAGAG
GTGGGTTTTCCAGTCACACCTCAGGTACCCTTAAGACCAATGACTTACAAGGGAGCCTTCGATCTCAGCCACTTTTTAAG
AGAAAAGGGGGGACTGGAAGGGCTAGTGTGGTCCCAAAAGAGACAGGATATTCTTGATCTGTGGATCTACCACACACAAG
GGTACTTCCCTGATTGGCAGAACTACACACCAGGGCCAGGGACCAGATTCCCACTGACCTTTGGGTGGTGTTTCAAGCTA
GTACCAGTAGAGCCAGAGAAGGTAGAAGAGGCTAATGAAGGAGAGAACAACACCTTGTTACACCCCATGAGCCAGCATGG
GATGGATGACCCAGAGAAAGAAGTGCTAGTGTGGAAGTTTGATAGCCGCCTCGCATTCCATCACATGGCCCGAGAGCTGC
ATCCGGAGTACTACAAGAACTGATGA---------------------------------
>AB287371/B/JP/2000/DR2510
ATGGGTGGCAAGTGGTCAAAA------CTG---AGTGGATGGCGTAGAGTA---AGGGAAAGAATGGAAAGAACTGAG--
-------------------------------CCAGCAGCAGTG---GGGGTGGGAGCAGTATCTCGAGACCTGGCAAGAC
ATGGGGCAATCACAAGCAGCAATACT------AACAATGCTGCCTGTGCCTGGGTAGAAGCACAAGCAAGA--GGGAGAG
GTTGGTTTTCCAGTTACACCTCAGGTACCTTTAAGACCAATGACTTACAAGGGAGCTTTCGATCTCAGCCACTTTTTAAG
AGAAAAGGGGGGACTGGAAGGGCTAGTGTGGTCTCAAAAGAGACAAGATATTCTTGATCTGTGGATCTACCACACACAAG
GCTACTTCCCTGATTGGCAGAACTACACACCAGGGCCAGGGACCAGATTCCCACTGACCTTTGGGTGGTGTTTCAAGCTA
GTACCAGTAGAGCCAGAGAAGGTAGAAGAGGCTAATGCAGGAGAGAACAACACCTTGTTGCACCCTATGAGCCAGCATGG
GATGGATGACCCAGAGAAAGAAGTGCTAGTGTGGAAGTTTGACAGCCGCCTCGCATTTCATCACATCGCCCGAGAGCTGC
ATCCGGAGTATTACAAGAACTGATGA---------------------------------
>AB287372/B/JP/2000/DR2510
ATGGGTGGCAAGTGGTCAAAA------CTG---AGTGGATGGCGTAGAGTA---AGGGAAAGAATGGAAAGAACTGAG--
-------------------------------CCAGCAGCAGTG---GGGGTGGGAGCAGTATCTCGAGACCTGGCAAGAC
ATGGGGCAATCACAAGCAGCAATACT------AACAATGCTGCCTGTGCCTGGGTAGAAGCACAAGCAAGA--GGGAGAG
GTTGGTTTTCCAGTTACACCTCAGGTACCTTTAAGACCAATGACTTACAAGGGAGCTTTCGATCTCAGCCACTTTTTAAG
AGAAAAGGGGGGACTGGAAGGGCTAGTGTGGTCTCAAAAGAGACAAGATATTCTTGATCTGTGGATCTACCACACACAAG
GCTACTTCCCTGATTGGCAGAACTACACACCAGGGCCAGGGACCAGATTCCCACTGACCTTTGGGTGGTGTTTCAAGCTA
GTACCAGTAGAGCCAGAGAAGGTAGAAGAGGCTAATGCAGGAGAGAACAACACCTTGTTGCACCCTATGAGCCAGCATGG
GATGGATGACCCAGAGAAAGAAGTGCTAGTGTGGAAGTTTGACAGCCGCCTCGCATTTCATCACATCGCCCGAGAGCTGC
ATCCGGAGTATTACAAGAACTGATGA---------------------------------
>AB289587/B/JP/2000/DR2508
ATGGGGGGTAAGTGGTCAAAAAGAATGGAG---AGAGGCTGGCAGGCGGTA---AGGGAAAGGATGCGACGAGCTGAGCC
ACGAGCT---------------------GAGCCAGCAGCAGTG---GGGGTGGGAGCAGCATCTCGAGACCTGGAGAGAT
ATGGGGCCCTCACAAGTAGCAATACAGCAAGTAATAATGCTGATTGTGCCTGGGTAGAAGCACAAGAGGAGGAGGAGGAA
GTGGGTTTTCCAGTCAGACCTCAGGTACCTTTAAGACCAATGACTTACAAGGGAGCTCTGGATCTTAGCCATTTTTTAAA
AGAAAAGGGGGGACTGGAAGGGCTAATTTACTCCCAGAAAAGACAAGATATCCTTGATTTGTGGGTCTACCACACACAAG
GATACTTCCCTGATTGGCAGAACTACACACCAGGGCCAGGAACTAGATTTCCACTGACCTTTGGATGGTGCTTCAAGCTA
GTACCGGTTGACCCAGATGAAGTAGAGAAGGCCAATGAAGGAGAGAACAACAGCTTGTTACACCCTATGTGCCAGCATGG
AATGGATGACCCAGAGAAAGAAGTGTTAGTGTGGAAGTTTGACAGCCGCCTTGCATTACGTCATATGGCCAGAGAGCTGC
ATCCGGATTACTACAAAGACTGCTGA---------------------------------
>AB289588/B/JP/2000/DR2508
ATGGGGGGCAAGTGGTCAAAAAGAATGGAG---AGAGGCTGGCAGGCGGTA---AGGGAAAGAATGCGACGAGCTGAGCC
ACGAGCT---------------------GAGCCAGCAGCAGTG---GGGGTGGGAGCAGCATCTCGAGACCTGGAGAAAT
ATGGGGCACTCACAAGTAGCAATACAGCAAGTAATAATGCTGATTGTGCCTGGGTAGAAGCACAAGAGGAGGAAGAGGAA
GTGGGTTTTCCAGTCAGACCTCAGGTACCTTTAAGACCAATGACTTACAAGGGAGCTTTGGATCTTAGCCACTTTTTAAA
AGAAAAGGGGGGACTGGAAGGGCTAATTTACTCCCAGAAAAGACAAGATATCCTTGATTTGTGGGTCTACCACACACAAG
GCTACTTCCCTGATTGGCAGAACTACACACCAGGGCCAGGAACTAGATTTCCACTGACCTTTGGATGGTGCTTCAAGCTA
GTACCGGTTGACCCAGATGAAGTAGAGAAGGCCAATGAAGGAGAGAACAACAGCTTGTTACACCCTATGTGCCAGCATGG
AATGGATGACCCAGAGAAAGAAGTGTTAGTGTGGAAGTTTGACAGCCGCCTTGCATTACGTCATATGGCCAGAGAGCTGC
ATCCGGATTACTACAAAGACTGCTGA---------------------------------
>AB289589/B/JP/2001/DR388
ATGGGTGGCAAGTGGTCAAAACGTGGTGTT---CCTGGATGGGATACTATA---AGGGAAAGAATGAGACGAATT-AACC
CAGCAGGAGAAAGGGGAAGATCT-----GAACCAGCAGCAGAT---GGGGTGGGAGCAGCATCTCGAGACCTAGAAAGAC
ATGGAGCAATCACAAGTAGCAATACAGCAGCCACCAATGCTGATTGTGCATGGCTAGAAGCACAAGAGGAG---GAGGAA
GTGGGTTTCCCAGTCAGACCTCAGGTACCTTTAAGACCAATGACTTACAAGGGAGCTTTCGATCTCGGCTTCTTTTTAAA
AGAAAAGGGGGGACTGGATGGGCTAATTTACTCCCAGCAAAGACAAGATATCCTTGATCTGTGGGTCTACCACACACAAG
GCTACTTCCCTGACTGGCAGAACTACACACCAGGGCCAGGGGTCAGATATCCACTGACCTTTGGGTGGTGCTTCAAACTA
GTACCAGTTGAGCCAGAGGAGGTAGAAAAGGCCAATGAAGGAGACGACAAATGCTTGTTACACCCTCTGCACCAGCATGG
AACGGATGACCCGGAGAGAGAAGTGTTACAGTGGAAGTTTGACAGTAGCCTGGCACGTAGGCATGTTGCCCGAGAGCTGC
ATCCGGAGTACTACAAGAACTGAGGACTGCTGA--------------------------
>AB289590/B/JP/2001/DR388
ATGGGTGGCAAGTGGTCAAAACGTGGTGTT---CCTGGATGGGATACTATA---AGGGAAAGAATGAGACGAATT-AACC
CAGCAGGAGAAAGGGGAAGATCT-----GAACCAGCAGCAGAT---GGGGTGGGAGCAGCATCTCGAGACCTAGAAAGAC
ATGGAGCAATCACAAGTAGCAATACAGCAGCCACCAATGCTGATTGTGCATGGCTAGAAGCACAAGAGGAG---GAGGAA
GTGGGTTTCCCAGTCAGACCTCAGGTACCTTTAAGACCAATGACTTACAAGGGAGCTTTCGATCTCGGCTTCTTTTTAAA
AGAAAAGGGGGGACTGGATGGGCTAATTTACTCCCAGCAAAGACAAGATATCCTTGATCTGTGGGTCTACCACACACAAG
GCTACTTCCCTGACTGGCAGAACTACACACCAGGGCCAGGGGTCAGATATCCACTGACCTTTGGGTGGTGCTTCAAACTA
GTACCAGTTGAGCCAGAGGAGGTAGAAAAGGCCAATGAAGGAGACGACAAATGCTTGTTACACCCTCTGCACCAGCATGG
AACGGATGACCCGGAGAGAGAAGTGTTACAGTGGAAGTTTGACAGTAGCCTGGCACGTAGGCATGTTGCCCGAGAGCTGC
ATCCGGAGTACTACAAGAACTGAGGACTGCTGA--------------------------
>AB428551/B/JP/2000/117
ATGGGTGGCAAGTGGTCAAAAAGTAGTGTG---ATTGGATGGCCTGCTATA---AGGGAAAGAATGAGACGAACTCGG--
-------------------------------CCAGCAGCAGAT---GGGGTGGGAGCAGCATCTCGAGACCTGGAAAGTC
GTGGAGCATTCACAACTAGCAATACAGCAGAAAATAATGCTGATCGGGCCTGGGTAGAAGCACAAGAGGAAGAGGAAGAG
GTGGGCTTTCCAGTCAGACCTCAGGTACCTTTAAGACCAATGACTTACAAGGGAGCTTTAGATCTCAGCCACTTTTTAAA
AGAAAAGGGGGGACTGGAAGGGCTAATTTACTCCCAGAAAAGACAAGATATCCTTGATCTGTGGGTCTATAACACACAAG
GCTACTTCCCTGATTGGCAGAACTACACACCAGGGCCAGGGACCAGATTTCCACTGACCTTTGGATGGTGCTTCAAGTTA
GTACCAGTTGAGCCAGGACAGGTAGAAGAAGCCAATGCAGATGAAAACAACTGCTTGTTACACCCTATGAGTCTGCATGG
AATGGATGACCCAGAGAAAGAAGTGTTAGTATGGAAGTTTGACAGCCGCCTAGCATTTCATCACGTGGCCCGAGAGCTGC
ATCCGGATTACTACAAAGACTGATGA---------------------------------
>AB428552/B/JP/2001/134
ATGGGTGGCAAGTGGTCAAAAAGTAGTGTR---GTTGGATGGCCTGCTATA---AGRGAAAGAATGAGACGAACTCGG--
-------------------------------CCAGCAGCAGAG---GGGGTGGGAGCAGCATCTCGAGACCTGGAAAATC
GTGGAGCATTCACAACTAGCAATACAGCAGAAAATAATGCTGATCGTGCCTGGGTAGAAGCACAAGAGGAC---GGAGAG
GTGGGCTTTCCAGTCAGACCTCAGGTACCTTTAAGACCAATGACTTTCAAGGGAGCTCTGGATCTCAGCCACTTTTTAAA
AGAAAAGGGGGGACTGGAAGGGCTAATTTACTCCCAGMAAAGACAAGATATCCTTGATCTGTGGRTCTATAACACACAAG
GCTACTTCCCTGATTGGCAGAACTACACACCAGGGCCAGGGACCAGATKKCCACTGACCTTTGGATGGTGCTTCAAGCTA
GTACCAGTTGAGCCAGGGCAGGTAGAAGAGGCCAMTGCAGATGAAAACAACAGCTTGTTACACCCTATAAGTCTGCATGG
AATGGATGACCCAGAGGGAGAAGTGTTAATGTGGAAGTTTGACAGCCGCCTAGCATTTCATCACGTGGCCCGAGAGMTGC
ATCCGGAGTACTACAAAAACTGATGA---------------------------------
>AB428553/B/JP/2002/194
ATGGGTGGCAAATGGTCAAAAAGTAGTATA---GTTGGATGGCCTGCTATA---AGGGAAAGAATGAGACGAACTCAGCC
AGCAGCAGATGGGGTGGGAACAGCATCTGAAAGAGCAGCAGAT---GGGGTGGGAGCAGCATCTCGAGACCTGGAAAGAC
ATGGAGCATTGACAAATAGCAATACAGCAGACAATAATGCTGATTGTGCCTGGGTAGAAGCACAAGAGGAC---GGAGAG
GTGGGCTTTCCAGTCAGACCTCAGGTACCTTTAAGACCAATGACTTACAAGGGAGCTTTAGATCTCAGCCACTTTTTAAA
AGAAAAGGGGGGACTGGAAGGGCTAATTTACTCCCAGAAAAGACAAGATATCCTTGATCTGTGGGTCTATAACACACAAG
GCTACTTCCCTGATTGGCAGAACTACACACCAGGGCCAGGGACCAGATTTCCACTGACCTTTGGATGGTGCTTCAAGCTA
GTACCAGTTGAGCCAGAGCAGGTAGAAGAGGCCAATGCAGATGAAAACAACAGCTTGCTACACCCTATAAGTCTGCATGG
AATGGATGACCCAGAGAGAGAAGTGTTAATGTGGAAGTTTGACAGTCTCCTAGCATTTCGTCACATGGCCCGAGAGATGC
ATCCGGAGTTTTACAAAAACTGATGA---------------------------------
>AB428554/B/JP/2002/197
ATGGGTGGCAAGTGGTCAAAAAGTAGCATA---GTTGGATGGCCTGCTATA---AGGGAAAAAATGAGACGAACT-CGGC
CAGCAGCAGATGGGATGGGAGCAGCATCGAAAGAGCAGCAGAT---GGGGTAGGAGCAGCATCTCGAGACCTGGAAAGAC
GTGGAGCATTGACAACTAGCAATACAGCAGGAAATAATGCTGATTGTGCCTGGGTAGAAGCACAAGAGGAC---GGAGAG
GTGGGCTTTCCAGTCAAACCTCAGGTACCTTTAAGACCAATGACTTACAAGGGAGCTTTAGATCTCAGCCACTTTTTAAA
AGAAAAGGGGGGACTGGAAGGGCTAATTTACTCCCAGAAAAGACAAGATATCCTTGATCTGTGGGTCTATAACACACAAG
GCTACTTCCCTGATTGGCATAACTACACACCAGGGCCAGGGACCAGATTTCCACTGACCTTTGGATGGTGCTTCAAGCTA
GTACCAGTTGAGCCAGAGCAGGTAGAAGAGGCCAATGCAGGGGAAAACAACAGCTTGTTACACCCTATAAGTCTGCATGG
AATGGATGACCCAGAGGGAGAAGTGTTAATGTGGAAGTTTGACAGTCTCCTAGCATTTCGTCACATGGCCCGAGAGAGGC
ATCCGGAGTTTTACAAAGACTGATGA---------------------------------
>AB428555/B/JP/2003/227
ATGGGTGGCAAGTGGTCAAAAAGTAGTGTG---GTTGGATGGCCTGCTATA---AGGGAAAGAATGAGGCGAGCTCGG--
-------------------------------CCAGCAGCAGAT---GGGGTGGGAGCAGCATCTCAAGACCTGGAAAACC
GTGGAGCATTTACAACTAGCAATACAGCAGAAAATAATGCTGMTYGTGCCTGGGTAGAAGCACAAGAGGAA---GGAGAR
GTGGGCTTTCCAGTCAGACCTCAGGTACCTTTAAGACCAATGACTTACAAGGGAGCTTTGGATCTCAGCCACTTTTTAAA
AGAAAAGGGGGGACTGGAAGGGCTAATTTACTCCCAGAAAAGACAAGATATCCTTGATCTGTGGGTCTATAACACACAAG
GTTACTTCCCTGATTGGCAGAACTACACACCAGGGCCAGGGACCAGATTTCCACTGACCTTTGGCTGGTGCTTCAAGCTA
GTACCAGTTAAGCCAGAGCAGATAGAAGAGGCCAGTGCAAATGAAAGCAGCGGCCTGTTAGACCCTATGAATCTGCATGG
AATGGATGACCCAGAGAAAGAAGTGTTAATGTGGAAGTTTGACAGCCGCCTAGCATTTCATCACGTAGCCCGAGAGATGC
ATCCGGAGTACTACAAAGACTGAAAGAMTGCTGATATCAAGTTATACAAGACTGCTGA-
>AB428556/B/JP/2005/426
ATGGGTGGCAAGTGGTCAAAAAGTAGTATR---ATTGGATGGCCTGCTATA---AGGGAAAGAATGAGGCGAGCTCAGCC
AGCAGCAGAGCGAGCT------------CAGCCAGCAGCAGAA---GGGGTGGGAGCAGCATCTCGAGACCTGGAAAGGC
ATGGAGCATTCACAACTAGCAATACAGCAGAAAATAATGCTGCTCGTGCCTGGGTAGAAGCACAAGAGGAA---AGAGAG
GTGGGCTTTCCAGTCAGACCTCAAGTACCTTTAAGACCAATGACTTACAAGGGAGCGTTAGATCTCAGCCACTTTTTAAG
AGAAAAGGGGGGACTGGAAGGGCTAATTTATTCCCAGAAGAGACAAGATATCCTTGATCTGTGGGTCTATAACACACAAG
GCTACTTCCCTGATTGGCATAACTACACACCAGGGCCAGGGACTAGATTTCCACTGACCTTTGGRTGGTGCTTCAAGCTA
GTACCAGTTGAGCCMGAGAAGGTAGAAGAGGCCAATGCAGGTGAAAACAACAGCTTGTTACACCCTATAAGYCTGCATGG
AATGGATGACCCAGAGGGAGAAGTGTTAATGTGGAAGTTTGACAGCCGCCTGGCATTTCATCACGTAGCCCGAGAGCTGC
ATCCGGAGTTCTACAAAGACTGATGA---------------------------------
>AB428557/B/JP/2005/436
ATGGGTGGCAAGTGGTCAAAAAGTAGTGTG---ATTGGATGGCCTGCTATA---AGGGAAAGAATGAGACGAACTCGG--
-------------------------------CCAGCAGCAGAT---GGGGTGGGAGCAGCATCTCGAGACCTGGCAGATC
GTGGAGCATTCACAACTAGCAATACAGCAGAAAATAATGCTGATCGGGCCTGGGTAGAAGCACAAGAAGAA---GGAGAG
GTGGGCTTTCCAGTCAGACCTCAGGTACCTTTAAGACCAATGACTTACAAGGGAGCYTTAGATCTCAGCCACTTTTTAAA
AGATAAGGGGGGACTGGAAGGGYTAATTTACTCCCAGAAAAGACAAGATATCCTTGATCTGTGGGTCTATAACACACAAG
GCTACTTCCCAGATTGGCAGAACTACACACCAGGGCCAGGGACCAGGTTTCCACTGACCTTTGGATGGTGCTTCAAATTA
GTACCAGTTGARCCAGGACAGGTAGAAGAGGCCACTGCARATGAAAACAACTGCTTGTTACACCCTATGAATCTGCATGG
AATGGATGACCCAGAGAAAGAAGTGTTAATGTGGAAGTTTGACAGCCGCCTAGCATTTCATCACGTGGCCCGAGAGCTGC
ATCCGGAGTACTACAAAAACTGATGA---------------------------------
>AB428558/B/JP/2003/285
ATGGGTGGCAAGTGGTCAAAAAGTAGTAAA---GCTGGATGGCCTGCTGTA---AGGGAAAAAATGAAGCAAGCTGAG--
-------------------------------CCAGCAGCAGAA---GGGGTGGGAGCAGTATCTAGAGACCTGGAAAAAC
AYGGAGCAATCACAAGTAGCAATACA------AATAATGCTGATTGTGTCTGGCTAGAAGCACACGAGGAT---GAGGAG
GTGGGTTTTCCAGTCAGACCTCAGGTACCTTTAAGACCAATGACTTTCAAGGGAGCTTTCGATCTTAGCCACTTTTTAAA
AGAAAAGGGGGGACTGGAAGGGCTAATTTACTCCCAGAAAAGAAAAGACATCCTTGATCTGTGGGTCTACCACACACAAG
GCTTCTTCCCTGATTGGCAGAACTACACACCAGGGCCAGGGATCAGATTCCCGCTGACCTTTGGATGGTGCTTCAAGTTA
GTACCAGTTGACCCAGACCAGGTAGAGAAGGAGAATGAAGGAGAGAACAACAGCTTGTTACACCCCATGAGCCTGCACGG
GATGGACGACCCGGAGAAAGAAGTGTTAGTGTGGAAGTTTGACAGCTACCTAGCATTCAAGCACATAGCCCGAGAGAAAC
ATCCGGAGTTCTACAAGGACTAAGGACTGTGA---------------------------
>AB428559/B/JP/2004/329
ATGGGTGGCAAGTGGTCAAAAAGTAGTAAA---GCTGGATGGCCTGCTGTA---AGGGAAAAAATGAAGCGAGCTGAG--
-------------------------------CCAGCAGCAGAA---GGGGTGGGAGCAGTATCTAGAGACCTGGAAAAAC
ACGGAGCAATCACAAGTAGCAATACA------AATAATGCTGATTGTGTCTGGCTAGAAGCACACGAGGAT---GAGGAG
GTGGGTTTTCCAGTCAGACCTCAGGTACCTTTAAGACCAATGACTTTCAAGGGAGCTTTCGATCTTAGCCACTTTTTAAA
AGAAAAGGGGGGACTGGAAGGGCTAATTTACTCCCAGAAAAGAAAAGACATCCTTGATCTGTGGGTCTACCACACACAAG
GCTTCTTCCCTGATTGGCAGAACTACACACCAGGGCCAGGGATCAGATACCCGCTGACCTTTGGATGGTGCTTCAAGTTA
GTACCAGTTGACCCAGACCAGGTAGAGAAGGAGAATGAAGGAGAGAACAACAGCTTGTTACACCCCATGAGCCTGCACGG
GATGGACGACCCGGAGAAAGAAGTGTTAGTGTGGAAGTTTGACAGCTACCTAGCATTCAAGCACATAGCCCGAGAGAAAC
ATCCGGAGTTCTACAAGGACTAAGGACTGTGA---------------------------
>AB428560/B/JP/2005/398
ATGGGTGGCAAGTGGTCAAAAAGTAGTAAA---GCTGGATGGCCTGCTGTA---AGGRAAAGAATGAGGCAAGCTGAT--
-------------------------------CCAGCAGCAGAA---GGGGTGGGAGCAGTATCTAGAGACCTGGAAAAAC
ACGGAGCAATCACAAGTAGCAATACA------AATAATGCTGATTGTGTCTGGCTRGARGCACACGAGGAT---GAGGAG
GTGGGTTTTCCAGTCAGRCCTCAGGTACCTTTAAGACCAATGACTTTCAAGGGAGCTTTCGATCTTAGCCACTTTTTAAA
AGAAMAGGGGGGACTGGATGGGCTAATTTACTCCCAGAAAAGAAAAGACATCCTTGATCTGTGGGTCTACCACACACAAG
GCTTCTTCCCTGATTGGCAGAACTACACRCCAGGGCCAGGGACCAGATTCCCGCTGACCTTTGGATGGTGCTTCAAGTTA
GTACCAGTTGACCCAGACCAGGTAGAGAAGGAGAATCAAGGAGAGAACTGCAGCTTGTTACACCCCATGAGCCAGCAYGG
GATGGATGACCCGGAGAAAGAAGTGTTAATGTGGAAGTTTGACAGCTACCTAGCACTCAAGCACATAGCCCGAGAGAAAC
ATCCGGAGTTCTACAAGGACTAAGGACTGTGA---------------------------
>AB428561/B/JP/2006/472
ATGGGTGGCAAGTGGTCAAAAAGTAGTAAA---GCTGGATGGCCTGCTGTA---AGGGAAAAAATGAAGCAAGCTGAG--
-------------------------------CCAGCAGCAGAA---GGGGTGGGAGCAGTATCTAAAGACCTGGAAAAAC
ACGGAGCAATCACAAGTAGCAATACA------AATAATGCTGATTGTGTCTGGCTAGAAGCACAAGAGGAT---GAGGAA
GTGGGTTTTCCAGTCAGACCTCAGGTACCTTTAAGACCAATGACTTTCAAGGGAGCTTTCGATCTTAGCCACTTTTTAAA
AGAAAAGGGGGGACTGGATGGGCTAACTTACTCCCAGAAAAGAAAAGACATCCTTGATCTGTGGGTCTACCACACACAAG
GCTTCTTCCCTGATTGGCAAAACTACACACCAGGGCCAGGGACCAGATTTCCACTGACCTTTGGATGGTGCTTCAAGTTA
GTACCCGTTGACCCAGACCAGGTAGAGAAGGAGAATGAAGGAGAGAACAACAGCTTGTTACACCCCATGAGCCTGCACGG
GATGGATGACCCGGATAAAGAAGTGTTAGTGTGGAAGTTTGACAGCCGCCTAGCATTAAGGCACATAGCCCGAGAGAAAC
ATCCGGAGTTCTACAAGGACTAAGGACTGTGA---------------------------
>AB428562/B/JP/2006/574
ATGGGTGGCAAGTGGTCAAAAAGTAGTAAA---GCTGGATGGCCTGCTGTA---AGGGAAAAAATGAAGCGAGCTGAG--
-------------------------------CCAGCAGCAGAA---GGGGTGGGAGCAGTATCTAGAGACCTGGAAAAAC
ACGGAGCAATCACAAGTAGCAATACA------AATAATGCTGATTGTGTCTGGCTGGAAGCACACGAGGAT---GAGGAG
GTGGGTTTTCCAGTCAGACCTCAGGTACCTTTAAGACCAATGACTTTCAAGGGAGCTTTCGATCTTAGCCACTTTTTAAA
AGAACAGGGGGGACTGGATGGGCTAATTTACTCCCAGAAAAGAAAAGACATCCTTGATCTGTGGGTCTACCACACACAAG
GCTTCTTCCCTGATTGGCACAACTACACACCAGGGCCAGGGACCAGATTCCCGCTGACCTTTGGGTGGTGCTTCAAGTTA
GTACCAGTTGACCCAGACCAGGTAGAGAAGGAGAATCAAAGAGAGAACTGCAGCTTGTTACACCCCATGAGCCAGCATGG
GATGGATGACCCGGAGAAAGAAGTGCTAATGTGGAAGTTTGACAGCTACCTAGCACTCAAGCACTTAGCCCGAGAGAAAC
ATCCGGAGTTCTACAAGGACTAAGGACTGTGA---------------------------
>AB480692/B/JP/2004/DR6174
ATGGGTAACAAATGGTCAAAA---------------GGATGGCCTGCTGTA---AGGGAAAGAATGAGAAAAACTGAG--
-------------------------------CCAGCAGCAGAA---GGGGTGGGAGCAGTATCTCGAGACCTGGAAAAAC
ACGGAGCAATCACAAGTAGCACTGCA------AATAATGCTGATTGTGTCTGGCTAGAAGCACATGAGGAA---GAGGAG
GTGGGTTTTCCAGTCAGGCCTCAGGTACCTTTAAGACCAATGACTTACAAGGCAGCTTTCGATCTTAGCCACTTTTTAAA
AGAAAAGGGGGGACTGGAAGGGCTAATTTACTCCCAAAAGAGAAAAGATATCCTTGATTTGTGGGTCTACCACACACAAG
GCTTCTTCCCTGATTGGCAGAACTACACACCAGGGCCAGGGACAAGACTTCCACTGACCTTTGGTTGGTGCTTCAAGTTA
GTACCAGTTGACCCAGACCAGGTAGAGAAGTACAATGAAGGAGAGAACAACAGCTTATTACACCCTATGAGCCTGCATGG
GATGGAGGACCCGGAGAAAGAAGTGTTAATGTGGAAGTTTGACAGCCACCTAGCACTTCGGCACCTAGCCCGAGAGAAAC
ATCCGGAGTTTTACAAGGACTGCTGA---------------------------------
>AB480693/B/JP/2004/DR6174
ATGGGTAACAAATGGTCAAAA---------------GGATGGCCTGCTGTA---AGGGAAAGAATGAGAAAAACTGAG--
-------------------------------CCAGCAGCAGAA---GGGGTGGGAGCAGTATCTCGAGACCTGGAAAAAC
ACGGAGCAATCACAAGTAGCACTGCA------AATAATGCTGATTGTGTCTGGCTAGAAGCACATGAGGAA---GAGGAG
GTGGGTTTTCCAGTCAGGCCTCAGGTACCTTTAAGACCAATGACTTACAAGGCAGCTTTCGATCTTAGCCACTTTTTAAA
AGAAAAGGGGGGACTGGAAGGGCTAATTTACTCCCAAAAGAGAAAAGATATCCTTGATTTGTGGGTCTACCACACACAAG
GCTTCTTCCCTGATTGGCAGAACTACACACCAGGGCCAGGGACCAGACTTCCACTGACCTTTGGATGGTGCTTCAAGTTA
GTACCAGTTGACCCAGACCAGGTAGAGAAGTACAATGAAGGAGAGAACAACAGCTTATTACACCCTATGAGCCTGCATGG
GATGGAGGACCCGGAGAAAGAAGTGTTAATGTGGAAGTTTGACAGCCACCTAGCACTTCGGCACCTAGCCCGAGAGAAAC
ATCCGGAGTTTTACAAGGACTGCTGA---------------------------------
>AB480694/B/JP/2004/DR6175
ATGGGTGGCAAATGGTCAAAACGCAGTATG---GGGGGGTGGACTACTATA---AGGGAAAGAATGAGAAGAGCTCCAGC
AGCT------------------------GAGCCAGCAGCAGAT---GGGGTGGGAGCAGCATCTCGGGATCTGGAAAGAC
ATGGAGCAATCACAAGCAGCAATACAGCAGCTAACAATGCTGATGTTGCCTGGCTAGAAGCACAAGAGGAG---GAGGAG
GTGGGTTTTCCAGTCACACCTCAGGTACCTTTAAGACCAATGACTTACAAGGCAGCTGTAGATCTTAGCCACTTTTTAAA
AGAAAAGGGGGGACTGGAAGGGCTAGTTTACTCCCAAAAGAGACAAGAGATCCTTGATCTGTGGGTTTATCACACACAAG
GCTTCTTCCCTGATTGGCATAACTACACACCAGGGCCAGGGATCAGATTTCCCCTGACCTTTGGGTGGTGCTTCAAGCTA
GTACCAGTTGATCCAGACAAAGTAGAAGAGGCCACTGAAGGAGAGACCAACTGCTTGTTACACCCTATGAACCAGCATGG
GATGGATGACCCAGAGAGAGAAGTGTTAGTGTGGAAGTTTGACAGCCGCCTAGCATTTCATCACATGGCCCGAGAGAAGC
ATCCGGAGTACTACAAGAACTGCTGA---------------------------------
>AB480695/B/JP/2004/DR6175
ATGGGTGGCAAATGGTCAAAACGCAGTATG---GGGGGGTGGACTACTATA---AGGGAAAGAATGAGAAGAGCTCCAGC
AGCT------------------------GAGCCAGCAGCAGAT---GGGGTGGGAGCAGCATCTCGGGATCTGGAAAGAC
ATGGAGCAATCACAAGCAGCAATACAGCAGCTAACAATGCTGATGTTGCCTGGCTAGAAGCACAAGAGGAG---GAGGAG
GTGGGTTTTCCAGTCACACCTCAGGTACCTTTAAGACCAATGACTTACAAGGCAGCTGTAGATCTTAGCCACTTTTTAAA
AGAAAAGGGGGGACTGGAAGGGCTAGTTTACTCCCAAAAGAGACAAGAGATCCTTGATCTGTGGGTTTATCACACACAAG
GCTTCTTCCCTGATTGGCATAACTACACACCAGGGCCAGGGATCAGATTTCCCCTGACCTTTGGGTGGTGCTTCAAGCTA
GTACCAGTTGATCCAGACAAAGTAGAAGAGGCCACTGAAGGAGAGACCAACTGCTTGTTACACCCTATGAACCAGCATGG
GATGGATGACCCAGAGAGAGAAGTGTTAGTGTGGAAGTTTGACAGCCGCCTAGCATTTCATCACATGGCCCGAGAGAAGC
ATCCGGAGTACTACAAGAACTGCTGA---------------------------------
>AB480696/B/JP/2004/DR5913
ATGGGTGGCAAGTGGTCCAAACGTGGTGTC---CCTGGATGGGCTACTATA---AGGGAAAGAATGAGCAAAACTGAA--
-------------------------------CCAGCAGCAGTT---GGGGTGGGAGCAGCATCTCGAGACCTGGAAAAAC
ATGGGGCACTCACAAATAGCAATACAGCAGCTAATAATGCTGATTGTGCCTGGCTAGAAGCACAAGAGGAG---GAGGAA
GTAGGCTTTCCAGTCAAACCTCAGGTACCTTTAAGACCAATGACTTACAAGGCAGCAGTAGATCTTAGCCACTTTTTAAA
AGAAAAGGGGGGACTGGAAGGGCTAGTTTACTCCCAGAAAAGACAAGATATCCTTGATCTGTGGGTTTACCACACACAAG
GCTTCTTCCCTGATTGGCATAACTACACACCAGGGCCAGGGATCAGATACCCACTGTGTTTTGGATGGTGCTTTAAGCTA
GTACCAGTTGACCCAGAGAAGGTAGAGAAAGCCACTGAAAGAGAGAACGCCAGCTTGTTACACCCCATAAGCCTGCATGG
GATGGACGACTCGGAGGGAGAAGTGTTAGAGTGGAGATTTGACAGTCGCCTAGCATTTCATCACATGGCCCGCGAGCTAC
ATCCGGAGTTTTACAAGGACTGCTGA---------------------------------
>AB480697/B/JP/2004/DR5913
ATGGGTGGCAAGTGGTCTAAACGTGGTGTC---CCTGGATGGGCTACTATA---AGGGAAAGAATGAGCAAAACTGAA--
-------------------------------CCAGCAGCAGTT---GGGGTGGGAGCAGCATCTCGAGACCTGGAAAAAC
ATGGGGCACTCACAAATAGCAATACAGCAGCTAATAATGCTGATTGTGCCTGGCTAGAAGCACAAGAGGAG---GAGGAA
GTAGGCTTTCCAGTCAAGCCTCAGGTACCTTTAAGACCAATGACTTACAAGGCAGCTGTAGATCTTAGCCACTTTTTAAA
AGAAAAGGGGGGACTGGAAGGGCTAGTTTACTCCCAGAAAAGACAAGATATCCTTGATTTGTGGGTTTACCACACACAAG
GCTTCTTCCCTGATTGGCATAACTACACCCCAGGGCCAGGGGTCAGATACCCACTGTGTTTTGGATGGTGCTTCAAGCTA
GTACCAGTTGACCCAGAGAAGGTAGAGAAAGCCACTGAAGGAGAGAACACCAGATTGTTACACCCTATAAGCCTGCATGG
GATGGACGACTCGGAGGGAGAAGTGTTAGAGTGGAGATTTGACAGTCGCCTAGCATTTCATCACATGACCCGCGAGCTAC
ATCCGGAGTTTTACAAGGACTGCTGA---------------------------------
>AB480698/B/JP/1998/DR1120
ATGGGTGGCATATGGTCAGAAC-----------AGGGGATGGTCTGCTGTG---AGGGAAAAAATGAAAAGAGCTGAG--
-------------------------------CCAGCAGCAGAA---GGGGTGGGAGCAGCATCTCGAGACTTGGAAAGAC
GTGGAGCAATCACAAGTAACAATACAGCAGCTACTAATGCTGCTTGTGCCTGGCTAGAAGCACAAGAGGAT---GAGGAA
GTGGGTTTTCCAGTCAGACCTCAGGTACCTTTAAGACCAATGACTTTCAAGGGAGCGTTTGATCTTAGCCATTTTTTAAA
AGAAGAGGGGGGACTGGAAGGGTTAATTCACTCCCAGAAGAGACAGGAGATCCTTGATCTGTGGGTTTACCACACACAAG
GCTATTTCCCTGATTGGCAGAACTACACACCAGGGCCAGGGGTCAGATATCCACTGACCTTTGGATGGTGCTTCAAGCTA
GTACCAGTGGATCAAGAGCAGGTAGAAAAGGTCACTGAAGGAGAGAATAACTGCCTGTTACATCCCATAAACCAGCATGG
GATGGATGACCCAGAGAAAGAAGTACTAATGTGGAAGTTTGACAGCCGCCTGGCACTGCGTCACATGGCCCGAGAGCTGC
ATCCGGAATATTACAAAGACTAAAGACTGTGA---------------------------
>AB485638/B/US/1991/US2
ATGGGTGGCAAGTGGTCAAAACGTAATGGG---GCTGGATGGTTTGCTGTA---AGGGAAAAAATGAGACGAGCTGAG--
-------------------------------CCAGCAGCAGAT---GGGGTGGGAGCAGTATCTCGAGACCTGGAAAAAC
ATGGAGCAATCACAAGTAGCAATACAGCAACTAACAATGCTGATTGTGCCTGGCTAGAAGCACAAGAGGAG---GAGGAA
GTGGGTTTTCCAGTCAGACCTCAGGTACCTCTAAGACCAATGACTTACAAGGCAGCTTTGGATCTTAGCCACTTTTTAAA
AGAAGAGGGGGGACTGGAAGGGCTAATTCACTCCCAAAGAAGGCAAGATATCCTTGATCTGTGGGTATACCACACACAAG
GCTTCTTCCCTGATTGGCAGAACTACACACCAGGGCCAGGGACCAGATTTCCACTGACCTTTGGATGGTGCTTCAAGTTA
GTACCAGTTGAGCCAGAGAAGATAGAAGAGGCCAATAAAGGAGAGAACAACAGCTTGTTACACCCTATGAGCCTGCATGG
GATGGAGGACCCGGAGAAAGAAGTGTTAGAGTGGAGGTTTGACAGCAGCCTAGCATTTCATCACAGGGCCCGAGAACTGT
ATCCGGAGTACTACAAGAACTGCTGA---------------------------------
>AB485639/B/US/1991/US2
ATGGGTGGCAAGTGGTCAAAACGTAATGGG---GCTGGATGGTTTGCTGTA---AGGGAAAAAATGAGACGAGCTGAG--
-------------------------------CCAGCAGCAGAT---GGGGTGGGAGCAGTATCTCGAGACCTGGAAAAAC
ATGGAGCAATCACAAGTAGCAATACAGCAACTAACAATGCTGATTGTGCCTGGCTAGAAGCACAAGAGGAG---GAGGAA
GTGGGTTTTCCAGTCAGACCTCAGGTACCTCTAAGACCAATGACTTACAAGGCAGCTTTGGATCTTAGCCACTTTTTAAA
AGAAGAGGGGGGACTGGAAGGGCTAATTCACTCCCAAAGAAGGCAAGATATCCTTGATCTGTGGGTCTACCACACACAAG
GCTTCTTCCCTGATTGGCAGAACTACACACCAGGGCCAGGGACCAGATTTCCACTGACCTTTGGATGGTGCTTCAAGTTA
GTACCAGTTGAGCCAGAGAAGATAGAAGAGGCCAATAAAGGAGAGAACAACAGCTTGTTACACCCTATGAGCCTGCATGG
GATGGAGGACCCGGAGAAAGAAGTGTTAGAGTGGAGGTTTGACAGCAGCCTAGCATTTCATCACAAGGCCCGAGAACTGT
ATCCGAAGTACTACAAGAACTGCTGA---------------------------------
>AB485640/B/US/1991/US2
ATGGGTGGCAAGTGGTCAAAACGTAATGGG---GCTGGATGGTTTGCTGTA---AGGGAAAAAATGAGACGAGCTGAG--
-------------------------------CCAGCAGCAGAT---GGGGTGGGAGCAGTATCTCGGGACCTGGAAAAAC
ATGGAGCAATCACAAGTAGCAATACAGCAACTAACAATGCTGATTGTGCCTGGCTAGAAGCACAAGAGGAG---GAGGAA
GTGGGTTTTCCAGTCAGACCTCAGGTACCTCTAAGACCAATGATTTACAAGGCAGCTTTGGATCTTAGCCACTTTTTAAA
AGAAGAGGGGGGACTGGAAGGGCTAATTCACTCCCAAAGAAGGCAAGATATCCTTGATCTGTGGGTCTACCACACACAAG
GCTTCTTCCCTGATTGGCAGAACTACACACCAGGGCCAGGGACCAGATTTCCACTGACCTTTGGATGGTGCTTCAAGTTA
GTACCAGTTGAGCCAGAGAAGATAGAAGAGGCCAATAAAGGAGAGAACAACAGCTTGTTACACCCTATGAGCCTGCATGG
GATGGAGGACCCGGAGAAAGAAGTGTTAGAGTGGAGGTTTGACAGCAGCCTAGCATTTCATCACAGGGCCCGAGAACTGT
ATCCGGAGTACTACAAGAACTGCTGA---------------------------------
>AB485641/B/BR/1990/BZ167
ATGGGTGGAAAGTTGTCAAAAT-----AAG---GCGGAATGGACTGCTGTA---AGGGAAAGAATGAGACGAGCTGAGCC
AGCAGATAGG------------------GAACCA--GCAGAG----GGGGTGGGAGCAGTATCTCGAGACCTGGGAAGAC
ATGGAGCAATCACAAGTAGCAATACACCAGCTACCAATGCTGATTGCGCCTGGCTAGAAGCACAAGAAGAT---GAGGAA
GTAGGTTTTCCAATCAGACCTCAGGTACCTTTAAGACCAATGACTTATAAAGCAGCTGTAGATCTTAGCCACTTTTTAAA
AGAAAAGGGGGGACTGGAAGGGCTAGTTTACTCCCAAAAAAGGCAAGACATCCTTGATTTGTGGGTCTATCACACACAAG
GCTACTTCCCTGATTGGCAGAACTACACACCAGGGCCAGGGACCAGATGGCCACTGACCCTTGGATGGTGCTTTAAGCTA
GTACCAGTTGAGCCAGAGAAGGTAGAAGAGGCCAGTGCAGGAGAGAACAACTGCTTGTTACACCCTGCGAACCTGCATGG
AATGGAGGACCCGGAGGGAGAAGTGTTAGTGTGGAGATTTGACAGCAGCCTAGCATTTCATCACATGGCCAAAGAGCTGC
ATCCGGATTACTTCAAGAAATGCTGA---------------------------------
>AB485642/B/BR/1990/BZ167
ATGGGTGGCAAGTGGTCAAAAT-----AAG---GTGGAATGGACTGCTGTA---AGGGAAAGAATGAGACGAGCTGAGCC
AGCAGATAGG------------------GAGCCA--GCAGAA----GGGGTGGGAGCAGTATCTCGAGACCTGGGAAGAC
ATGGAGCAATCACAAGTAGCAATACACCAGCTACCAATGCTGATTGCGCCTGGCTAGAAGCACAAGAAGAT---GAGGAA
GTAGGTTTTCCAGTCAGACCTCAAGTACCTTTAAGACCAATGACTTATAAAGCAGCTGTAGATCTTAGCCACTTTTTAAA
AGAAAAGGGGGGACTGGAAGGGCTAGTTTACTCCCAGAAAAGGCAAGACATCCTTGATTTGTGGGTCTATCACACACAAG
GCTACTTCCCTGATTGGCAGAACTACACACCAGGGCCAGGGACCAGATGACCACTGACCTATGGATGGTGCTTTAAGCTA
GTACCAGTTGAGCCAGAGAAGGTAGAAGAGGCCAGTGCAGGAGAAAACAACTGCTTGTTACACCCTGCGAACCTGCATGG
AATGGAGGACCCGGAGGGAGAAGTGTTAGTGTGGAGATTTGACAGCAGCCTAGCATTTCATCACAGAGCCAAAGAGCTGC
ATCCGGAGTACTTCAAGAACTGCTGA---------------------------------
>AB564744/B/JP/-/DR1673
ATGGGTGGCAAGTGGTCAAAAT-----CTG---TCTGGATGGTCTACTGTA---AGGGAAAGAATGAGCAGAGTTGAG--
-------------------------------CCAGCAGCAGAT---GGGGTGGGAGCAGCATCTCGAGACCTAGAAAGAC
ATGGAGCAATCACAAATAGCAATACAGCAGCTACTAATGCTGATTGTGCCTGGCTAGAAGCACAAGAGGAG---GAGGAG
GTGGGTTTTCCAGTCAGACCTCAGGTACCTTTAAGACCAATGACTTTCAAGGAAGCTGTAGATCTTAGCCACTTTTTAAA
AGAAAAGGGGGGACTGGAAGGGCTAGTTTGGTCCCAGAAAAGACAAGATATCCTTGATCTGTGGGTTTACCACACACAGG
GCATCTTCCCTGACTGGGATAATTACACACCAGGGCCAGGGGTCAGATATCCACTGACCTTTGGATGGTGCTTTAAGCTA
GTACCAGTTGAGCCAGATAAGGTAGAAGAGATCAATGAAGGAGAGAACAACTGCTTGTTACACCCTGCAAGCCTGCATGG
AATGGAGGACCCAGAGAAAGAAGTGTTAGTATGGAGGTTTGACAGCCGCCTAGCATTTCATCACATGGCCCGAGAGAAGC
ATCCGGAGTTTTACAAGAACTGCTGA---------------------------------
>AB564745/B/JP/-/DR1673
ATGGGTGGCAAGTGGTCAAAAT-----TTG---TCTGGATGGTCTACTGTA---AGGGAAAGAATGAGCAGAGTTGAG--
-------------------------------CCAGCAGCAGAT---GGGGTGGGAGCAGCATCTCGAGACCTAGAAAGAC
ATGGAGCAATCACAAATAGCAATACAGCAGCTACTAATGCTGATTGTGCCTGGCTAGAAGCACAGGAGGAG---GAGGAG
GTGGGTTTTCCAGTCAGACCTCAGGTACCTTTAAGACCAATGACTTTCAAGGAAGCTGTAGATCTTAGCCACTTTTTAAA
AGAAAAGGGGGGACTGGAAGGGCTAGTTTGGTCCCAGAAAAGACAAGATATCCTTGATCTGTGGGTCTACCACACACAGG
GCATCTTCCCTGACTGGGATAATTACACACCAGGGCCAGGGGTCAGATATCCACTGACCTTTGGATGGTGCTTTAAGCTA
GTACCAGTAGAACCAGATAAGGTAGAAGAGGCCAATGAAGGAGAGAACAACAGCTTGTTACACCCTATAAGCCTGCATGG
GATGGAGGACCCAGAGAAAGAAGTGTTAGTATGGAGGTTTGACAGCCGCCTAGCATTTCATCACATGGCCCGAGAGAAGC
ATCCGGAGTTTTACAAGAACTGCTGA---------------------------------
>AB564746/B/JP/-/DR2735
ATGGGTGGCAAGTGGTCAAAAT-----TTG---ACTGGATGGCCTGCTGTA---AGGGAAAGAATGACACGAGCTGAG--
-------------------------------CCAGCAGCAGAT---GGGGTGGGAGCAGTATCTCGAGACCTAGAAAAAC
ATGGAGCAATCACAAGTAATAACGCAGCAGCTACTAATGCTGATTGTGCCTGGCTAGAAGCACAGGAGGAG---GAGGAG
GTGGGTTTTCCAGTCAGACCTCAGGTACCTTTAAGACCAATGACTTTCAAGGAAGCTGTAGATCTTAGCCACTTTTTAAA
AGAAAAGGGGGGACTGGAAGGGCTAGTTTGGTCCCAGAAAAGACAAGATATCCTTGATCTTTGGGTCTATCACACACAGG
GCATCTTCCCTGACTGGGATAATTACACACCAGGGCCAGGGGTCAGATATCCACTGACCTTTGGATGGTGCTTCAAGCTA
GTACCAGTTGAGCCAGATAAGGTAGAAGAGATCAATGAAGGAGAGAACAACTGCTTGTTACACCCTGTAAGCCTGCATGG
GATGGAGGACCCAGAGAAAGAAGTGTTAGTGTGGAGGTTTGACAGCCGCCTAGCATTTCATCACATGGCCCGAGAGAAGC
ATCCGGAGTTTTACAAGAACTGCTGA---------------------------------
>AB565495/B/JP/-/JRC03B
ATGGGTGGCAAGTGGTCAAAAAGTAGTATA---GTTGGATGGCCTGCTGTA---AGGGAAAAAATGAGACGAGCTGAGGC
T---------------------------GAGCCAGCAGCAGAA---GGGGTGGGAGCAGTATCTCGAGACCTGGAAAAAC
ACGGAGCAATCACAAGTAGCAATACA------AATAATGCTGATTGTGTCTGGTTAGAAGCACAAGAGGAA---GAAGAG
GTGGGTTTCCCAGTCAGACCTCAGGTACCTTTAAGACCAATGACTTACAAGGGAGCTCTCGATCTCAGCCACTTTTTAAG
AGAAAAAGGGGGACTGGAAGGGCTAGTTTACTCCCAAAAAAGAAAAGATATCCTTGATCTGTGGGTTTACCACACACAAG
GCTTCTTCCCTGATTGGCACAACTACACACCAGGGCCAGGGATCAGATATCCACTGACCTTTGGATGGTGCTTCAAATTA
GTACCAGTTGACCCAGACCAGGTAGAGAAGGACAATGAAGGAGAGACCAACAACTTGCTGCACCCTATGAGCCTGCATGG
AATGGATGACCCGGAGAGAGAAGTATTAGTGTGGAAGTTTGACAGCCTCCTAGCATTTCATCACCTAGCCCGAGAGAAAC
ATCCGGAGTTCTACAAGGACTGCTGA---------------------------------
>AB565496/B/JP/-/JRC03B
ATGGGTGGCAAGTGGTCAAAAAGTAGTATA---GTTGGATGGCCTGCTGTA---AGGGAAAAAATGAGACGAGCTGAGGC
T---------------------------GAGCCAGCAGCAGAA---GGGGTGGGAGCAGTATCTCGAGACCTGGAAAAAC
ACGGAGCAATCACAAGTAGCAATACA------AATAATGCTGATTGTGTCTGGTTAGAAGCACAAGAGGAA---GAAGAG
GTGGGTTTCCCAGTCAGACCTCAGGTACCTTTAAGACCAATGACTTACAAGGGAGCTCTCGATCTCAGCCACTTTTTAAG
AGAAAAGGGGGGACTGGAAGGGCTAGTTTACTCCCAAAAAAGAAAAGATATCCTTGATCTGTGGGTTTACCACACACAAG
GCTTCTTCCCTGATTGGCACAACTACACACCAGGGCCAGGGATCAGATATCCACTGACCTTTGGATGGTGCTTCAAATTA
GTACCAGTTGACCCAGACCAGGTAGAGAAGGACAATGAAGGAGAGACCAACAACTTGCTGCACCCTATGAGCCTGCATGG
AATGGATGACCCGGAGAGAGAAGTATTAGTGTGGAAGTTTGACAGCCTCCTAGCATTTCATCACCTAGCCCGAGAGAAAC
ATCCGGAGTTCTACAAGGACTGCTGA---------------------------------
>AB565497/B/JP/-/JRC05B
ATGGGTGGCAAGTGGTCAAAACGTAGTGTA---CCTGGATGGCCTGCTATA---AGGGAAAGAATGAGACGAGCTGCGCC
AGCAGAGCCAACAGCAAGCAGGGTA---GAGCCAGCAGCAAGT---GGGGTGGGAGCAGTATCTCGAGACCTGGAAAGAC
ATGGAGCAATCACAAGTAGTAATACAGCAGCTACCAATGCTGATTGTGCCTGGCTAGAAGCACAAGAGGAT---GAGGAG
GTGGGTTTTCCAGTCAAACCTCAGGTACCTTTAAGACCAATGACTTACAAGGGAGCCTTTGATCTCAGCCACTTTTTAAA
AGAAAAGGGGGGACTGGAAGGGCTAGTTTACTCCCAAAAGAGACAAGACATCCTTGATCTGTGGATTTACCACACACAAG
GCTACTTCCCTGATTGGCAGTGTTACACACCAGGGCCAGGGATCAGATACCCCCTGACCTTTGGTTGGTGCTTTAAGCTA
GTACCAATGGAACAAGAGAAGATAGAAGAGGCCAATCAAGGAGAGAACAACTGCTTGTTACACCCTATAAGCCTGCATGG
GATGGACGACCCGGAGGGAGAAGTGTTAGTGTGGAAGTTTGACAGCCACCTAGCCTTCCGTCACATGGCCCGAGAGCTGC
ATCCGGAGTACTTCAAGAACTGCTGA---------------------------------
>AB565498/B/JP/-/JRC05B
ATGGGTGGCAAGTGGTCAAAACGTAGTATA---CCTGGATGGCCTGCTATA---AGGGAAAGAATGAGACGAGCTGCGCC
AGCAGAGCCAACAGCAAGCAGGGTA---GAGCCAGCAGCAAGT---GGGGTGGGAGCAGTATCTCGAGACCTGGAAAGAC
ATGGAGCAATCACAAGTAGTAATACAGCAGCTACCAATGCTGATTGTGCCTGGCTAGAAGCACAAGAGGAT---GAGGAG
GTGGGTTTTCCAGTCAAACCTCAGGTACCTTTAAGACCAATGACTTACAAGGGAGCCTTTGATCTCAGCCACTTTTTAAA
AGAAAAGGGGGGACTGGAAGGGCTAGTTTACTCCCAAAAGAGACAAGACATCCTTGATCTGTGGATTTACCACACACAAG
GCTACTTCCCTGATTGGCAGTGTTACACACCAGGGCCAGGGATCAGATACCCCCTGACCTTTGGTTGGTGCTTTAAGCTA
GTACCAATGGAACAAGAGAAGATAGAAGAGGCCAATCAAGGAGAGAACAACTGCTTGTTACACCCTATAAGCCTGCATGG
GATGGACGACCCGGAGGGAGAAGTGTTAGTGTGGAAGTTTGACAGCCACCTAGCCTTCCGTCACATGGCCCGAGAGCTGC
ATCCGGAGTACTTCAAGAACTGCTGA---------------------------------
>AB565499/B/JP/-/JRC53B
ATGGGTGGCAAGTGGTCAAAAAGTAGTATA---GTTGGATGGCCTGCTGTA---AGGGAAAAAATGAGACGAGCTGAGGC
T---------------------------GAGCCAGCAGCAGAA---GGGGTGGGAGCAGTATCTCGAGACCTGGAAAAAC
ACGGAGCAATCACAAGTAGCAATACA------AATAATGCTGATTGTGTCTGGTTAGAAGCACAAGAGGAA---GAAGAG
GTGGGTTTCCCAGTCAGACCTCAGGTACCTTTAAGACCAATGACTTACAAGGGAGCTCTCGATCTCAGCCACTTTTTAAG
AGAAAAGGGGGGACTGGAAGGGCTAGTTTACTCCCAAAAAAGAAAAGATATCCTTGATCTGTGGGTTTACCACACACAAG
GCTTCTTCCCTGATTGGCACAACTACACACCAGGGCCAGGGATCAGATATCCACTGACCTTTGGATGGTGCTTCAAATTA
GTACCAGTTGACCCAGACCAGGTAGAGAAGGACAATGAAGGAGAGACCAACAACTTGCTGCACCCTATGAGCCTGCATGG
AATGGATGACCCGGAGAGAGAAGTATTAGTGTGGAAGTTTGACAGCCTCCTAGCATTTCATCACCTAGCCCGAGAGAAAC
ATCCGGAGTTCTACAAGGACTGCTGA---------------------------------
>AB565500/B/JP/-/JRC53B
ATGGGTGGCAAGTGGTCAAAAAGTAGTATA---GTTGGATGGCCTGCTGTA---AGGGAAAAAATGAGACGAGCTGAGGC
T---------------------------GAGCCAGCAGCAGAA---GGGGTGGGAGCAGTATCTCGAGACCTGGAAAAAC
ACGGAGCAATCACAAGTAGCAATACA------AATAATGCTGATTGTGTCTGGTTAGAAGCACAAGAGGAA---GAAGAG
GTGGGTTTCCCAGTCAGACCTCAGGTACCTTTAAGACCAATGACTTACAAGGGAGCTCTCGATCTCAGCCACTTTTTAAG
AGAAAAGGGGGGACTGGAAGGGCTAGTTTACTCCCAAAAAAGAAAAGATATCCTTGATCTGTGGGTTTACCACACACAAG
GCTTCTTCCCTGATTGGCACAACTACACACCAGGGCCAGGGATCAGATATCCACTGACCTTTGGATGGTGCTTCAAATTA
GTACCAGTTGACCCAGACCAGGTAGAGAAGGACAATGAAGGAGAGACCAACAACTTGCTGCACCCTATGAGCCTGCATGG
AATGGATGACCCGGAGAGAGAAGTATTAGTGTGGAAGTTTGACAGCCTCCTAGCATTTCATCACCTAGCCCGAGAGAAAC
ATCCGGAGTTCTACAAGGACTGCTGA---------------------------------
>AB565501/B/JP/-/JRC65B
ATGGGTGGCAAGTGGTCAAAGT-----------AGTGGATGGCCTAAGGTA---AGGGAAAGAATGGAACGAGAACCAGT
GGAACGA---------------------GAACCAGCAGCAGAT---GGGGTGGGAGCAGTCTCTCGAGACCTGGAAAGAC
ATGGAGCAGTCACAAGTAGCAATACAGCAGCTACTAATGCTGCTTGTGCCTGGCTAGAAGCACAAGAGGAG---GAGGAG
GTGGGTTTTCCAGTCAGACCTCAGGTACCTTTAAGACCAATGACTTACAAGGCAGCTCTAGATCTCAGCCACTTTTTAAA
AGAAAAGGGGGGACTGGATGGGCTAATTTACTCCCCGAAAAGACAAGAGATCCTTGATCTGTGGGTTTATCATACACAAG
GCTTCTTCCCTGATTGGGACAACTACACACCAGGGCCAGGGATCAGATTCCCACTGACCTTTGGATGGTGCTTCAAGCTA
GTACCAGTTGATCCAGAGCAGGTAGAAGAAGACAACAAAGGAGAGAACAACAGCCTGCTACACCCTATGAGCCAGCATGG
AGCAGACGACCCGGAGAGAGAGGTGCTGATGTGGAAGTTTGACAGCCGCTTAGCCTTCCATCACATGGCCCGAGAGAAGC
ATCCGGAGTACTACAAAGACTGCTGA---------------------------------
>AB565502/B/JP/-/JRC65B
ATGGGTGGCAAGTGGTCAAAGT-----------AGTGGATGGCCTAAGGTA---AGGGAAAGAATGGAACGAGAACCAGT
GGAACGA---------------------GAACCAGCAGCAGAT---GGGGTGGGAGCAGTCTCTCGAGACCTGGAAAGAC
ATGGAGCAGTCACAAGTAGCAATACAGCAGCTACTAATGCTGCTTGTGCCTGGCTAGAAGCACAAGAGGAG---GAGGAG
GTGGGTTTTCCAGTCAGACCTCAGGTACCTTTAAGACCAATGACTTACAAGGCAGCTCTAGATCTCAGCCACTTTTTAAA
AGAAAAGGGGGGACTGGATGGGCTAATTTACTCCCCGAAAAGACAAGAGATCCTTGATCTGTGGGTTTATCATACACAAG
GCTTCTTCCCTGATTGGGACAACTACACACCAGGGCCAGGGATCAGATTCCCACTGACCTTTGGATGGTGCTTCAAGCTA
GTACCAGTTGATCCAGAGCAGGTAGAAGAAGACAACAAAGGAGAGAACAACAGCCTGCTACACCCTATGAGCCAGCATGG
AGCAGACGACCCGGAGAGAGAGGTGCTGATGTGGAAGTTTGACAGCCGCTTAGCCTTCCATCACATGGCCCGAGAGAAGC
ATCCGGAGTACTACAAAGACTGCTGA---------------------------------
>AB604948/B/JP/-/DR1777
ATGGGTGGCAAGTGGTCAAAAGGAAAGGAG---GGTGGGTGGCCTGCTGTA---AGAGAAAGAATGCAACGAGCTGAG--
-------------------------------CAAGCAGCAGAT---GGGGTGGGAGCAGTATCTCGAGACCTGGAAAAAC
ATGGAGCAATCACAAGTAGCAATCTT------AATAATGCTGCTTGTACCTGGCTAGAAGCACAACAGGAGGAAGAAGAA
GTGGGTTTTCCAGTCAGACCTCAGGTACCTTTAAGACCAATGACTTACAAGGCAGCTGTAGATCTTAGCCACTTTTTAAA
AGAAAAGGGGGGACTGGAAGGGCTAGTTTACTCCCAACAAAGACAAGATATCCTTGATCTGTGGGTCTACAACACACAAG
GCTATTTCCCTGATTGGCAGAACTACACACCAGGGCCAGGGATCAGATTCCCCCTGACCTTTGGATGGTGCTGGAAGTTA
GTACCAGTTGAGCCAGATAAGGTAGAGGAGGCCAGTGAAGGAGAGAACAACTGCTTGCTACACCCTGTGAGCCTGCATGG
AATGGATGACCCAGAGAAAGAAGTGTTAGTGTGGAAGTTTGACAGCCGCCTAGCATTCCATCACGTGGCCCGAGAGCTGC
ATCCGGATTACTACAAGGACTGCTGA---------------------------------
>AB604949/B/JP/-/DR2735
ATGGGTGGCAAGTGGTCAAAAT-----TTG---ACTGGATGGCCTGCTGTA---AGGGAAAGAATGACACGAGCTGAG--
-------------------------------CCAGCAGCAGAT---GGGGTGGGAGCAGTATCTCGAGACCTAGAAAAAC
ATGGAGCAATCACAAGTAATAACGCAGCAGCTACTAATGCTGATTGTGCCTGGCTAGAAGCACAGGAGGAG---GAGGAG
GTGGGTTTTCCAGTCAGACCTCAGGTACCTTTAAGACCAATGACTTTCAAGGAAGCTGTAGATCTTAGCCACTTTTTAAA
AGAAAAGGGGGGACTGGAAGGGCTAGTTTGGTCCCAGAAAAGACAAGATATCCTTGATCTTTGGGTCTATCACACACAGG
GCATCTTCCCTGACTGGGATAATTACACACCAGGGCCAGGGGTCAGATATCCACTGACCTTTGGATGGTGCTTCAAGCTA
GTACCAGTTGAGCCAGATAAGGTAGAAGAGATCAATGAAGGAGAGAACAACTGCTTGTTACACCCTGTAAGCCTGCATGG
GATGGAGGACCCAGAGAAAGAAGTGTTAGTGTGGAGGTTTGACAGCCGCCTAGCATTTCATCACATGGCCCGAGAGAAGC
ATCCGGAGTTTTACAAGAACTGCTGA---------------------------------
>AB604950/B/JP/-/DR5929
ATGGGTGGCAAGTGGTCAAAACGTAGTTTG---GGGGGATGGTCTGCTGTA---AGGGAAAGAATGAGACGAACTGAGCC
AGTAGCA---------------------GAGCCACCAGCAGAT---GGGGTGGGAGCAGCATCTCGAGATTTGGGAACAC
ATGGAGCACTCACAAGTAGCAACACAGCAGCTACTAATGCTGATTGTGCCTGGCTAGAAGCACAAGAGGAA---GAGGAA
GTAGGTTTTCCAGTCAGACCTCAGGTACCTTTAAGACCAATGACTTACAAGGGAGCATTAGATCTCAGCCACTTTTTAAA
AGAAAAGGGGGGACTGGATGGGTTAATTTACAGCCAGAAAAGACAAGATATCCTTGATCTGTGGGTTTACCATACACAAG
GCTACTTCCCTGATTGGCAGAACTACACACAAGGGCCAGGGACCAGATTTCCACTGACCTTTGGGTGGTGCTTCAAGTTA
GTACCAGTTACTCCAGAGCAGGTAGAAAAGGCCAATGAAGGAGAGACCAACACCTTGTTACACCCTATGCACCTGCATGG
AATGGACGACCCTGAGAGAGAAGTGTTACAGTGGAAGTTTGACAGCCGTCTAGCATTTCATCATGTAGCCAGAGAGCTGC
ATCCGGAGTACTACAAAGACTAAAGACTGTGA---------------------------
>AB604951/B/JP/-/DR5929
ATGGGTGGCAAGTGGTCAAAACGTAGTTTG---GGGGGATGGTCTGCTGTA---AGGGAAAGAATGAGACGAACTGAGCC
AGTAGCA---------------------GAGCCACCAGCAGAT---GGGGTGGGAGCAGCATCTCGAGATTTGGGAACAC
ATGGAGCACTCACAAGTAGCAACACAGCAGCTACTAATGCTGATTGTGCCTGGCTAGAAGCACAAGAGGAA---GAGGAA
GTAGGTTTTCCAGTCAGACCTCAGGTACCTTTAAGACCAATGACTTACAAGGGAGCATTAGATCTCAGCCACTTTTTAAA
AGAAAAGGGGGGACTGGATGGGTTAATTTACAGCCAGAAAAGACAAGATATCCTTGATCTGTGGGTTTACCATACACAAG
GCTACTTCCCTGATTGGCAGAACTACACACAAGGGCCAGGGACCAGATTTCCACTGACCTTTGGGTGGTGCTTCAAGTTA
GTACCAGTTACTCCAGAGCAGGTAGAAAAGGCCAATGAAGGAGAGACCAACACCTTGTTACACCCTATGCACCTGCATGG
AATGGACGACCCTGAGAGAGAAGTGTTACAGTGGAAGTTTGACAGCCGTCTAGCATTTCATCATGTAGCCAGAGAGCTGC
ATCCGGAGTACTACAAAGACTAAAGACTGTGA---------------------------
>AB641836/B/JP/-/pJRC57B09
ATGGGTGGCAAGTGGTCAAAAT-----------AGTGGGTGGTCTACTGTA---AGGGAAAGAATGAGACGAGCTGAGCC
AAAAGCT---------------------GAGCCAGCAGCAGTT---GGGGTGGGAAAAGCATCTCGAGACCTGGAAAAAT
ATGGAGCAGTCTCAAGTAGCAATACAGCAGCTACTAATGCTGATGTTGCCTGGCTAGAAGCACAAGCAGAG-GAAGAGAA
GTGGGTTTTCCAGTCAGACCTCAGGTACCTTTAAGACCAATGACTTACAAAGGAGCTTTAGATCTTAGCCATTTT-TTAA
AGAAAAGGGGGGACTGGAAGGGTTAGTTTGGTCCCAAAAAAGGCAAGACATCCTCGATCTGTGGGTCTACCACACACAAG
GCTACTTCCCTGATTGGCATAACTACACACCAGGGCCAGGGACCAGATTTCCCCTGACCTTTGGATGGTGCTTCAAGCTA
GTACCGGTAGATCCAGATAAAGTGGAAAAGACCAATGAAGGAGAGAACATCAACCTGTTACACCCGATGAGCCAGCATGG
AATGGATGACCCAGAGAAAGAAGTGTTAGTGTGGAAGTTTGACAGCCACCTAGCATTTAGGCACCTGGCCCGAGAGAAAC
ATCCGGAGTTCTACAAAGACTGCTGA---------------------------------
>AB641837/B/JP/-/pJRC57B05
ATGGGTGGCAAGTGGTCAAAAT-----------AGTGGGTGGTCTACTGTA---AGGGAAAGAATGAGACGAGCTGAGCC
AAAAGCT---------------------GAGCCAGCAGCAGTT---GGGGTGGGAAAAGCATCTCGAGACCTGGAAAAAT
ATGGAGCAGTCTCAAGTAGCAATACAGCAGCTACTAATGCTGATGTTGCCTGGCTAGAAGCACAAGCAGAG-GAAGAGAA
GTGGGTTTTCCAGTCAGACCTCAGGTACCTTTAAGACCAATGACTTACAAAGGAGCTTTAGATCTTAGCCATTTTTTAAA
AGAAAAGGGGGGACTGGAAGGGTTAGTTTGGTCCCAAAAAAGGCAAGACATCCTCGATCTGTGGGTCTACCACACACAAG
GCTACTTCCCTGATTGGCATAACTACACACCAGGGCCAGGGACCAGATTTCCCCTGACCTTTGGATGGTGCTTCAAGCTA
GTACCGGTAGATCCAGATAAAGTGGAAAAGACCAATGAAGGAGAGAACATCAACCTGTTACACCCGATGAGCCAGCATGG
AATGGATGACCCAGAGAAAGAAGTGTTAGTGTGGAAGTTTGACAGCCACCTAGCATTTAGGCACCTGGCCCGAGAGAAAC
ATCCGGAGTTCTACAAAGACTGCTGA---------------------------------
>AB731663/B/JP/2008/08JP_NMC104_clone_01
ATGGGTGGCAAGTGGTCAAAACGCAGTGTG---CCTGGATGGTCTACTATA---AGGGAAAGAATGAGACGAGCTGAGCC
AGCAGCTCAGCCAGCACCT---------GAGCCAGCAGCAGAT---GGGGTGGGAGCAGTATCTCGAGATTTGGCAACAC
ATGGAGCGATCACAAGTAGCAATGCA------AACAATGCTGCTTGTGCCTGGCTAGAAGCACAAGAGGAC---GAGGAA
GTGGGTTTTCCAGTCAGACCTCAGGTACCTTTAAGACCAATGACTTACAAGGGAGCGGTAGATCTTAGCCACTTTTTAAA
AGAAAAGGGGGGACTGGAAGGGCTAGTTTACTCCCAACAAAGACAAGATATCCTTGATCTGTGGGTCTACCACACACAAG
GCTACTTCCCTGACTGGCAGAACTACACACCAGGGCCAGGGAACAGATTTCCCCTGACCTTTGGATGGTGCTTCAAGCTA
GTACCAATGGAGCCAGAGAAGGTAGAAGAAGCCAATGAAGGAGAGAACAACTGCCTGTTACACCCTATAAGCCAGCATGG
GATGGATGACCCAGAGAAGGAGGTGTTAGTGTGGAAGTTTGACAGCCGCCTAGCATTTGAGCACGTAGCCCGGAAGCTGC
ATCCGGAGTACTACAAGGACTGCTGA---------------------------------
>AB731664/B/JP/2008/08JP_NMC104_clone_09
ATGGGTGGCAAGTGGTCAAAACGCAGTGTG---CCTGGATGGTCTACTATA---AGGGAAAGAATGAGACGAGCTGAGCC
AGCAGCTCAGCCAGCACCT---------GAGCCAGCAGCAGAT---GGGGTGGGAGCAGTATCTCGAGATTTGGCAACAC
ATGGAGCGATCACAAGTAGCAATGCA------AACAATGCTGCTTGTGCCTGGCTAGAAGCACAAGAGGAC---GAGGAA
GTGGGTTTTCCAGTCAGACCTCAGGTACCTTTAAGACCAATGACTTACAAGGGAGCGGTAGATCTTAGCCACTTTTTAAA
AGAAAAGGGGGGACTGGAAGGGCTAGTTTACTCCCAACAAAGACAAGATATCCTTGATCTGTGGGTCTACCACACACAAG
GCTACTTCCCTGACTGGCAGAACTACACACCAGGGCCAGGGAACAGATTTCCCCTGACCTTTGGATGGTGCTTCAAGCTA
GTACCAATGGAGCCAGAGAAGGTAGAAGAAGCCAATGAAGGAGAGAACAACTGCCTGTTACACCCTATAAGCCAGCATGG
GATGGATGACCCAGAGAAGGAGGTGTTAGTGTGGAAGTTTGACAGCCGCCTAGCATTTGAGCACGTAGCCCGGAAGCTGC
ATCCGGAGTACTACAAGGACTGCTGA---------------------------------
>AB731669/B/JP/2011/11JP_NMC851C_clone_13
ATGGGTGGCAAGTGGTCAAAAAGGAGTATA---GTTGGATGGCCTGCTGTA---AGGGAAAGAATGAGACGAACT-CGGT
TAGAAGCAGATAGGGAAAGAACAGCATCGAAAGAGCAGCAGAT---GGAGTAGGAGCAGCATCTAGAGACCTGGAAAAAC
ATGGAGCATTGACAACTAGCAATACAGCAGAAAATAATGCTGCTTGTGCCTGGGTAGAAGCACAAGAGGAAGAGGAGGAG
GTAGGCTTTCCAGTCAGGCCTCAGGTACCTGTAAGACCAATGACTTACAAGGGAGCTCTAGATCTCAGCCACTTTTTAAG
AGAAAAGGGGGGACTGGAAGGGCTAATTTACTCCCAGAAAAGACAAGATATCCTTGATCTGTGGGTCTATAACACACAAG
GCTACTTCCCTGACTGGCAGAACTACACACCAGGGCCAGGGACCAGATTTCCACTGACCTTTGGATGGTGCTTCAAGTTA
GTACCAGTTGAGCCAGAGAAGGTAGAAGAAGCCAATGAAGGGGAGAACAACAGCTTGTTACACCCTATGAGTCTGCATGG
AATGGATGACCCAGAGGGAGAAGTGTTAATGTGGAAGTTTGACAGTCTCCTAGCATTTCGTCACATGGCCCGAGAGATGC
ATCCGGAGTTTTACAAAGACTGTTGA---------------------------------
>AB731670/B/JP/2011/11JP_NMC851C_clone_48
ATGGGTGGCAAGTGGTCAAAAAGGAGTATA---GTTGGATGGCCTGCTGTA---AGGGAAAGAATGAGACGAACT-CGGT
TAGAAGCAGATAGGGAAAGAACAGCATCGAAAGAGCAGCAGAT---GGAGTAGGAGCAGCATCTAGAGACCTGGAAAAAC
ATGGAGCATTGACAACTAGCAATACAGCAGAAAATAATGCTGCTTGTGCCTGGGTAGAAGCACAAGAGGAAGAGGAGGAG
GTAGGCTTTCCAGTCAGGCCTCAGGTACCTGTAAGACCAATGACTTACAAGGGAGCTCTAGATCTCAGCCACTTTTTAAG
AGAAAAGGGGGGACTGGAAGGGCTAATTTACTCCCAGAAAAGACAAGATATCCTTGATCTGTGGGTCTATAACACACAAG
GCTACTTCCCTGACTGGCAGAACTACACACCAGGGCCAGGGACCAGATTTCCACTGACCTTTGGATGGTGCTTCAAGTTA
GTACCAGTTGAGCCAGAGAAGGTAGAAGAAGCCAATGAAGGGGAGAACAACAGCTTGTTACACCCTATGAGTCTGCATGG
AATGGATGACCCAGAGGGAGAAGTGTTAATGTGGAAGTTTGACAGTCTCCTAGCATTTCGTCACATGGCCCGAGAGATGC
ATCCGGAGTTTTACAAAGACTGTTGA---------------------------------
>AF003887/B/FR/1985/NL43xWC001
ATGGGTGGCAAGTGGTCCAAAAGTAGTATA---GTTGGATGGCCTACTGTA---AGGGAAAGAATGAGACGAGCTGAG--
-------------------------------CCAGCAGCAGAT---GGGGTGGGAGCAGTATCTCGAGACCTGGAAAAAC
ATGGAGCAATCACAAGTAGCAATACAGCAGCTACTAATGCTGATTGTGCCTGGCTAGAAGCACAAGAGGAG---GAAGAG
GTGGGTTTTCCAGTCACACCTCAGGTACCTTTAAGACCAATGACTTACAAGGCAGCTGTAGATCTTAGCCACTTTTTAAA
AGAAAAGGGGGGACTGGAAGGGCTAATTCACTCCCAAAGAAGACAAGATATCCTTGATCTGTGGATCTACCACACACAAG
GCTACTTCCCTGATTGGCAGAACTACACACCAGGGCCAGGGGTCAGATATCCACTGACCTTTGGATGGTGCTACAAGCTA
GTACCAGTTGAGCCAGATAAGGTAGAAGAGGCCAATAAAGGAGAGAACACCAGCTTGTTACACCCTGTGAGCCTGCATGG
AATGGATGACCCTGAGAGAGAAGTGTTAGAGTGGAGGTTTGACAGCCGCCTAGCATTTCATCACGTGGCCCGAGAGCTGC
ATCCGGAGTACTTCAAGAACTGCTGA---------------------------------
>AF003888/B/FR/1985/NL43WC001
ATGGGTGGCAAGTGGTCCAAAAGTAGTATA---GTTGGATGGCCTACTGTA---AGGGAAAGAATGAGACGAGCTGAG--
-------------------------------CCAGCAGCAGAT---GGGGTGGGAGCAGTATCTCGAGACCTGGAAAAAC
ATGGAGCAATCACAAGTAGCAATACAGCAGCTACTAATGCTGATTGTGCCTGGCTAGAAGCACAAAAGGAG---GAAGAG
GTGGGTTTTCCAGTCAGACCTCAGGTACCTTTAAGACCAATGACTTACAAGGGAGCTTTAGATCTTAGCCACTTTTTAAG
AGAAAAGGGGGGACTGGAAGGGCTAATTTGGTCCCAAAAAAGACAAGAGATCCTTGATCTGTGGATCTACCACACACAAG
GCTACTTCCCTGATTGGCAGAACTACACACCAGGGCCAGGGATCAGATATCCACTGACCTTTGGATGGTGCTTCAAGTTA
GTACCAGTTGAACCAGAGCAAGTAGAAGAGGCCAATGAAGGAGAGAAGAACAGCTTGTTACACCCTATGAGCCAGCATGG
GATGGAGGACCCGGAGGGAGAAGTATTAGTGTGGAAGTTTGACAGCCTCCTAGCATTTCGTCACATGGCCCGAGAGCTGC
ATCCGGAGTACTACAAAGACTGCTGA---------------------------------
>AF004394/B/US/1986/AD87_ADA
ATGGGTGGCAAGTGGTCAAAACGTAGTATG---GCTGGATGGCCTACTGTA---AGGGAAAGAATGACACGAGCTGAG--
-------------------------------CCAGCAGCAGAT---GGGGTGGGAGCAGCATCTCGGGACCTGGAGAAAC
ATGGAGCACTCACAAGTAGCAATACAGCAACTAATAATGCTGCTTGTGCCTGGCTAGAAGCACAAGAGGAA---GAGGAG
GTGGGTTTTCCAGTCAGACCTCAGGTACCTTTAAGACCAATGACTTACAAGGCAGCAGTAGATCTTAGCCACTTTTTAAA
AGAAAAGGGGGGACTGGAAGGGCTAATTCATTCCCAGAAAAGACAAGAGATCCTTGATCTGTGGGTTTACCACACACAAG
GCTACTTCCCTGATTGGCAGAACTACACACCAGGGCCAGGGGTCAGATATCCACTGACCTTTGGATGGTGCTTCAAGCTA
GTACCAGTTGAGCCAGAGCAGATAGAAGAGGCCAATAAAGGAGAGAACAACTGCCTGTTACACCCTATGAGCCAGCATGG
AATGGATGACACGGAGAGAGAAGTGTTGCAGTGGAAGTTTGACAGCCGCCTAGCATTTCATCACATGGCCCGAGAGCTGC
ATCCGGAGTACTACAAAGACTGCTGA---------------------------------
>AF033819/B/FR/1983/HXB2_copy_LAI
ATGGGTGGCAAGTGGTCAAAAAGTAGTGTG---ATTGGATGGCCTACTGTA---AGGGAAAGAATGAGACGAGCTGAG--
-------------------------------CCAGCAGCAGAT---AGGGTGGGAGCAGCATCTCGAGACCTGGAAAAAC
ATGGAGCAATCACAAGTAGCAATACAGCAGCTACCAATGCTGCTTGTGCCTGGCTAGAAGCACAAGAGGAG---GAGGAG
GTGGGTTTTCCAGTCACACCTCAGGTACCTTTAAGACCAATGACTTACAAGGCAGCTGTAGATCTTAGCCACTTTTTAAA
AGAAAAGGGGGGACTGGAAGGGCTAATTCACTCCCAAAGAAGACAAGATATCCTTGATCTGTGGATCTACCACACACAAG
GCTACTTCCCTGATTAGCAGAACTACACACCAGGGCCAGGGGTCAGATATCCACTGACCTTTGGATGGTGCTACAAGCTA
GTACCAGTTGAGCCAGATAAGATAGAAGAGGCCAATAAAGGAGAGAACACCAGCTTGTTACACCCTGTGAGCCTGCATGG
GATGGATGACCCGGAGAGAGAAGTGTTAGAGTGGAGGTTTGACAGCCGCCTAGCATTTCATCACGTGGCCCGAGAGCTGC
ATCCGGAGTACTTCAAGAACTGCTGA---------------------------------
>AF042100/B/AU/1986/MBC200
ATGGGTGGCAAGTGGTCAAAAC-----------GCTGGATGGCCTACTGTA---AGGGAAAGAATGAGACGAGCTGCGCC
AGGGGAAAGAAGGAGACGAGCT------GAGCCAGCAGCAGAT---GGGGTAGGAGCAGCATCTCGAGACCTGGAAAGAC
ATGGAGCACTCACAAGTAGCAATACAGCAGCTAACAATGCTGATTGTGCCTGGCTAGAAGCACAAGAGGAGGAGGGGGAA
GTGGGTTTTCCAGTCAGACCTCAGGTACCTTTAAGACCAATGACTTACAAGGCAGCTGTAGATCTTAGCCACTTTTTAAA
AGAAAAGGGGGGACTGGAAGGGCTAATTTACTCTCAAGAAAGACAAGATATCCTTGATCTGTGGGTCTACGACACACAAG
GCTACTTCCCTGATTGGCAGAACTACACACCAGGGCCAGGGACTAGATGGCCACTGACCTTTGGATGGTGCTTCAAGCTA
GTACCAGTTGAGCCAGAGAAGATAGAAGAGGCCAATGCAGGAGAGAACAACTGCTTGTTACACCCTATGAGCCAGCATGG
AATGGATGACCCGGAGAGAGAAGGGTTAGAGTGGAGGTTTGACAGCCGCCTAGCATTTCATCACGTGGCCCGAGAGCTGC
ATCCGGAGTACTACAAGAACTGA------------------------------------
>AF042101/B/AU/1987/MBC925
ATGGGTGGCAAGTGGTCAAAAAGTAGTATA---TTTGGATGGCCTACTGTA---AGGGAAAGAATGAGACGAGCTGAG--
-------------------------------CCAGCAGCAGAT---GGGGTGGGAGCAGCATCTCGAGACCTGGAAAAAC
ATGAAGCAATCACAAGTAGCAATACAGCAACTAACAATGCTGATTGTGCCTGGCTAGAAGCACAAGAAGAT---GAGGAG
GTGGGTTTTCCAGTCAAACCTCAGGTACCTTTAAGACCAATGACTTACAAGGCAGCTGTAGATCTTAGCCACTTTTTAAA
AGAAAAGGGGGGACTGGAAGGGCTAATTTACTCCCAAAAGAGACAAGATATCCTTGATCTGTGGATCTACCACACACAAG
GCTACTTCCCTGATTGGCAGAACTACACACCAGGGCCAGGGATCAGATATCCAATAACCTTTGGATGGTGCTTCAAGCTA
GTACCAGTTGAGCCAGAGAAGATAGAAGAGGCCAATGAAGGAGAGAACAACAGCTTGTTACACCCTATGAGCCTGCATGG
GATGGAGGACCCGGAGAGAGAAGTGTTAGAGTGGAGGTTTGACAGCCGCCTAGCCTTCCATCACATGGCCCGAGAGCTGC
ATCCGGAGTACTACAAGGACTGCTGA---------------------------------
>AF042102/B/AU/1993/MBC18_MBCC18
ATGAGgtctGCCACTTTTAAGA-----------------GGGGGGACTGGA---AGGGATAtt--cAAAGAAGATCAGtt
aaaccagaagagatagaagaggccatga----------------------------------------------------
--------------------------------------------------------------------------------
--------------------------------------------------------------------------------
--------------------------------------------------------------------------------
--------------------------------------------------------------------------------
--------------------------------------------------------------------------------
--------------------------------------------------------------------------------
-----------------------------------------------------------
>AF042103/B/AU/1995/MBCC54
ATGGGTGGCAAGTGGGCAAAAGGTAGTGTA---CTTAGATGGCAGGCTGTA---AGGGAAA-AATAAAACGAGCTGAG--
-------------------------------CCAGCAGCAGAA---GGGGTGGGAGC-----------------------
------------------------CAACAACTAACAATTCTGGTTGCGCCTGGCTAGAAGCACAC---------------
------------------------------------------------------------------------TTTTTAAA
AGAAAAGGGGGGACTGGAAGGGCTAATACGCTCCCAAAGAAGACAAGATATCCTTGATCTGTGGGGCTACCACACACAAG
GCTACTTCCCTGATTGGCAGAACGACACACCAGGGCCAGGGACCAGATATCCACTGACCTTTGGATGGTGCTGCAAACGA
GTACCAGGGGAaACAGAGAAGATAGAAGAGGCCAATGGAGGAGAAAACAACAGACTGTT-----CCGT------------
---TGGGGAC---------------TTTCCAAGGAGG--------------------------CGTGGCCTGAG------
----------------------TGA----------------------------------
>AF042105/B/AU/1996/MBCD36
ATGGGTGGCAAGTGAGCAAAAGGTAGTGTA---GTTAGATAGCAT-----------------------------------
----------------------------------GCAGCAGAA---GGGGTGG---------------------------
------------------------------------ATGCTGATTGTGCCTGGCTAAAAGCACAAAAGAAG---GAAGAA
GCGGGCTTTCCAATCAAACCTCAGGT---------------------------AGTTGTAGATCTTAGCCACTTT--TAA
AGAAAAGGGGGGACTGGAAGGGCTAATTCACTCCCAAAGAAGACAAGA--------------------------------
-----------------------TACACA--------------------------------------GTGCTGCAAACTA
TTACCAGTGGAgTCAGCGAAAATAGAAGAGGCCAATGGAGGAGAAAACAACAGATTGTT-----CTGT------------
TGGGGACTTTCCA-------------TCCGCTGGGGAC-------TTTCCAAGGCGG------CGTGGCCCGGGTG----
-----------------------------------------------------------
>AF042106/B/AU/1993/MBCC18R01_C18R01
ATGGGTGGCAAGTGGTCAGAAAGTAGTGTG---GTTAGAAGGCATGtacCTTTAAGACAAGGCAGCTATAGATCTTAGcc
gctttttaaaagaaaaggggggactggaGAG-------------------------------------------------
--------------------------------------------------------------------------------
--------------------------------------------------------------------------------
--------------------------------------------------------------------------------
--------------------------------------------------------------------------------
--------------------------------------------------------------------------------
--------------------------------------------------------------------------------
-----------------------------------------------------------
>AF049494/B/US/-/499JC16
ATGGGTGGCAAGTGGTCAAAAAGTAGTATA---GTTGGATGGCCTACTATA---AGGGAAAGAATGAAACGAGCTGGA--
-------------------------------CCAGCAGCAGAT---GGGGTGGGAGCAGCATCTCGAGACCTAGAAAAAC
ATGGAGCAATCACAAGTAGCAATACAGCAGCTACCAATGCTGATTGTGCCTGGCTAGAAGCACAAGAGGAG---GAAGAG
GTGGGTTTTCCAGTCAGACCTCAGGTACCTTTAAGACCAATGACTTACAAGGCAGGTATAGATCTTAGCCACTTTTTAAA
AGAAAAGGGGGGACTGGAAGGGCTAGTTTGGTCCCAAAGAAGACAAGATATCCTTGATCTGTGGATCTACCACACACAAG
GCTACTTCCCTGATTGGCAGAACTACACACCAGGGCCAGGGATCAGATATCCACTGACCTTTGGATGGTGCTTCAAGCTA
GTACCAGTTGAGCCAGATAAGGTAGAAGAGGCCAATGAAGGAGAGGACAACATCTTGTTACACCCTATGTGTCTACATGG
AATGGAGGACGCGGAGAAAGAAGTGTTAGTGTGGAGATTTGACAGTAAACTAGCCTTCCATCACGTAGCCCGAGAGCTGC
ATCCGGAGTACTACAAAGACTGCTGA---------------------------------
>AF049495/B/US/-/NC7
ATGGGTGGCAAGTGGTCAAAAAGTAGTATA---GTTGGATGGCCTACTATA---AGGGAAAGAATGAAACGAGCTGGA--
-------------------------------CCAGCAGCAGAT---GGGGTGGGAGCAGCATCTCGAGACCTAGAAAAAC
ATCGAGCAATCACAAGTAGCAATACAGCAGCTACCAATGCTGATTGTGCCTGGCTAGAAGCACAAGAGGAG---GAAGAG
GTGGGTTTTCCAGTCAGACCTCAGGTACCTTTAAGACCAATGACTTACAAGGCAGGTATAGATCTTAGCCACTTTTTAAA
AGAAAAGGGGGGACTGGAAGGGCTAGTTTGGTCCCAAAGAAGACAAGATATCCTTGATCTGTGGATCTACCACACACAAG
GCTACTTCCCTGATTGGCAGAACTACACACCAGGGCCAGGGATCAGATATCCACTGACCTTTGGATGGTGCTTCAAGCTA
GTACCAGTTGAGCCAGATAAGGTAGAAGAGGCCAATGAAGGAGAGGACAACATCTTGTTACACCCTATGTGTCTACATGG
AATGGAGGACGCGGAGAAAGAAGTGTTAGTGTGGAGATTTGACAGTAAACTAGCCTTCCATCACGTAGCCCGAGAGCTGC
ATCCGGAGTACTACAAAGACTGCTGA---------------------------------
>AF069140/B/US/1991/DH12_3
ATGGGTGGCAAGTTGTCAAAGTGTGGTGGG---GTGGGATGGTCTACTGTA---AGGGAAAGAATGAGACGAGCTGAGCC
AGCAGCAGATCGT---------------GAGCCA--GCAGTA----GGGGTGGGAGCAGCATCTCGAGACCTGGGAAAAC
ATGGAGCAATCACAAGTAGCAATACAGCAGCTACCAATGCTGATTGTGCCTGGTTAGAAGCACAACAAGAGGAGGAGGAG
GTGGGTTTTCCAGTCAGACCTCAGATACCTTTAAGACCAATGACCTATAAGGCAGCTTTAGATCTTAGCCACTTTTTAAA
AGAAAAGGGGGGACTGGAAGGGCTAATTTACTCCCAGAAAAGACAAGATATCCTTGACCTGTGGGTTTACAACACACAAG
GCTACTTCCCTGACTGGCAGAACTACACACCAGGGCCAGGAATCAGATATCCCCTGACCTTTGGGTGGTGCTTCAAGCTA
GTACCAGTAGATCCAGAGAAGGTAGAAGCGGCCAATGAAGGAGAGAACAACTGCTTGTTACACCCTATAAGCCTGCATGG
AATGGAGGACCCGGAGAAAGAAGTGTTGCTGTGGAAGTTTGACAGTCGCCTAGCATATCATCACATGGCCCGAGAGCTGC
ATCCGGAGTACTACAAGAACTGCTGA---------------------------------
>AF070521/B/FR/1985/NL43E9_LAI_IIIB_NY5
ATGGGTGGCAAGTGGTCAAAAGGTAGTGTG---ATTGGATGGCCTGCTGTA---AGGGAAAGAATGAGACGAGCTGAG--
-------------------------------CCAGCAGCAGAT---GGGGTGGGAGCAGTATCTCGAGACCTAGAAAAAC
ATGGAGCAATCACAAGTAGCAATACAGCAGCTAACAATGCTGCTTGTGCCTGGCTAGAAGCACAAGAGGAG---AAAGAG
GTGGGTTTTCCAGTCACACCTCAGGTACCTTTAAGACCAATGACTTACAAGGCAGCTGTAGATCTTAGCCACTTTTTAAA
AGAAAAGGGGGGACTGGAAGGACTAATTCACTCCCAAAGAAGACAAGATATCCTTGATCTGTGGATCTACCACACACAAG
GCTACTTCCCTGATTGGCAGAACTACACACCAGGGCCAGGGGTCAGATATCCACTGACCTTTGGATGGTGCTACAAGCTA
GTACCAGTTGAGCCAGATAAGGTAGAAAAGGCCAATAAAGGAGAGAACACCAGCTTGTTACACCCTGTGAGCCTGCATGG
AATGGATGACCCTGAGAGAGAAGCGTTAGAGTGGAGGTTTGACAACCGCCTAGCATTTCATCACGTGGCCCGAGAGCTGC
ATCCGGAGTACTTCAAGAACTGCTGA---------------------------------
>AF086817/B/TW/1994/TWCYS_LM49
ATGGGTGGCAAGTGGTCAAAACGTAGTATA---CCTGGATGGTCTAATATA---AGGGAAAGAATAAGACAAGCTGAG--
----------------------------CCAGCAGCAGCAGAT---GGGGTGGGAGCAGTATCTCGAGACCTGGAAAAGC
ATGGAGCAATCACAAGTAGCAATACAGCAGCTACTAATGCTGATTGTGCCTGGCTAGAAGCACAAGAGGAG---GAAGAG
GTGGGTTTTCCAGTCAGACCTCAGGTACCATTAAGACCAATGGATTACAAGGGAGCTATTGATCTTAGCCACTTTTTAAG
AAAAGAGGGGGGACTGGAAGGGCTAGTTTACTCCAAAAAAAGAAAAGATATCCTTGATCTGTGGATCTACCACACACAAG
GCTTCTTCCCTGATTGGCAGAACTACACACCAGGGCCAGGGGTCAGATATCCACTGACCTTTGGATGGTGCTTCAAGCTA
GTACCAGTTGAACCAGAGCAGGTGGAAAAGGCCAATGAAGGAGAGAACAAMTGCCTGTTACACCCTATGAGCCAGCATGG
GATGGATGACCCGGAGAAAGAAGTGTTGGTGTGGAGATTTGACAGCACCCTGGCATTTCATCACAGAGCCCGAGAGCTAC
ATCCGGAGTACTACAAGAAYTGCTGA---------------------------------
>AF146728/B/AU/-/VH_VHPCR
ATGGGTGGCAAGGGGTCAAAACGTATTAGG---TCTGAATGGCCTACTGTA---AGGGAAAGAATAATACAAGCTGAG--
-------------------------------CCAGCAGCAGCT---GGGGTGGGAGCAGCATCTCGAGACCTGGAAAAAC
ATGGAGCAATCACAAGCAGCAATATT------AATAACGCTGATTGTGTTTGGCTACAAGCACAGGAGGAG---GAGGAG
GTGGGTTTTCCAGTCAGACCTCAGGTACCCTTAAGACCAATGACTTTCAAGGCAGCTCACGATCTTAGCTTCTTTTTAAA
AGAACAGGGGGGACTGGAAGGGCTAATTTACTCCCAAAGAAGACAAGATATCCTTGATCTATGGATCTATCACACACAAG
GCTACTTCCCTGATTGGCAGAATTACACACCAGGGCCAGGGACCCGATATCCACTGACCTTTGGATGGTGCTTCAAGTTA
GTACCAGTTGAgCCAGATCAGGTAGAAAAGGCCAATGAAGGAGAGAACATCAGTTTGTTACACCCTATGAGCCTGCACGG
GATGGAGGACAAAGAGAAAGAAGTGTTAATGTGGAAATTTGACAGCCGCCTAGCAGTtCATCACATGGCCCGAGAGCTGC
ATCCGGAGTATTACAAAAACTGA------------------------------------
>AF224507/B/KR/1997/WK
ATGGGTGGCAAGTGGTCAAAACGTAGTGTG---CCAGGGTGGAATACTATA---AGGAAAAGAATGAGACGAGCTGAG--
-------------------------------CCAGCAGCAGAA---GGGGTGGGAGCAGCATCTCGAGACCTGGAACAAC
GTGGAGCAATCACAACTAGTAATACAGCAAGTAACAATGCTGCTTGTGCCTGGCAGGAAGCACAAGAGGAG---GAGGAG
GTGGGTTTTCCAGTCAGACCTCAGGTACCCTTAAGACCAATGACTTACAAGTCAGCTTTAGATCTCAGCCACTTTTTAAA
AGAAAAGGGGGGGCTGGAAGGGCTAGTTTACTCCCAAAAAAGACAAGATATCCTTGATCTGTGGGTCTACCACACACAAG
GCTTCTTCCCTGATTGGCAGAACTACACACCAGGGCCAGGGACCAGATTTCCACTGACCTTCGGGTGGTGCTTCAAGCTA
GTACCAGTTGAgCCAGAAAAGGTAGAAGAGGCCACTGTAGGAAAAAACAACTGCTTGTTACACCCCATGAACCTGCATGG
AATGGATGACCCAGAGGGAGAAGTGTTAGTGTGGAGATTTGACAGCCGCCTAGCATTtCATCACATGGCCCGAGAGAAAC
ATCCGGAGTACTACAAGGACTGCTga---------------------------------
>AF256204/B/ES/1989/S61I1
ATGGGTGGTAAATGGTCAAAAAGCAGTATA---ACTGGATGGCCTGCAGTA---AGGGAAAGAATAAGAAGAGCTGAG--
-------------------------------CCAGCAGCAGAT---GGGGTGGGAGCAGTATCTCGAGACCTGGAAAAAC
ATGGAGCAATCACAAGTAGCAATACAGCAGCTAACAATGCTGATTGTGCCTGGCTAGAAGCACAAGAGGAG---GAGGAG
GTGGGTTTTCCAGTCAGACCTCAGGTACCCTTAAGACCAATGACTTACAAGGGAGCGTTAGATCTAAGCCACTTTTTAAA
AGAAAAGGGGGGAC------------------------------------------------------------------
--------------------------------------------------------------------------------
--------------------------------------------------------------------------------
--------------------------------------------------------------------------------
-----------------------------------------------------------
>AF256206/B/ES/1989/S61G1
ATGGGTGGTAAGTGGTCAAAAAGTAGTAAA---ATTGGATGGCCTACTGTA---AGGGAAAGAATGAGACGAGCTGAG--
-------------------------------CCAGCAGCAGAT---GGGGTGGGAGCAGTATCTCGAGACCTGGAAAAAC
ATGGAGCAATCACAAGTAGTAATACAGCAACTAACAATGCTGATTGTGCCTGGCTAGAAGCACAAGAGGAG---GAGGAG
GTGGGTTTTCCAGTCAGACCTCAGGTACCTCTAAGACCAATGACTTACAAGGCAGCGTTCGATCTTAGCCACTTTTTAAA
AGAAAAGGGGGGACTGGAAGGGATAATTTGGTCCCAGAAAAGACAAGATATCCTTGATCTGTGGGTCCACCACACACAAG
GCTACTTCCCTGATTGGCAGAACTACACACCAGGGCCAGGGATCAGATATCCACTGACCTTTGGATGGTGCTTCAAGCTA
GTACCAGTGGAGCCAGAGAAGGTAGAAGAGGCCAATGAAGGAGAGAACAACAGATTGTTACACCCTGTGAGCCTGCATGG
GATGGAGGACCCGGAGAAAGAAGTGTTAGTATGGAGGTTTGACAGCCGCCTAGCACTCCGTCACATGGCCCGAGAGCTAC
ATCCGGAGTACTACAAGAACTGCTGA---------------------------------
>AF256207/B/ES/1989/S61G7
ATGGGTGGTAAGTGGTCAAAAAGTAGTAAA---ATTGGATGGCCTACTGTA---AGGGAAAGAATGAGACGAGCTGAG--
-------------------------------CCAGCAGCAGAT---GGGGTGGGAGCAGTATCTCGAGACCTGGAAAAAC
ATGGAGCAATCACAAGTAGTAATACAGCAACTAACAATGCTGATTGTGCCTGGCTAGAAGCACAAGAGGAG---GAGTAG
GTGGGTTTTCCAGTCAGACCTCAGGTACCTCTAAGACCAATGACTTACAAGGCAGCGTTCGATCTTAGCCACTTTTTAAA
AGAAAAGGGGGGACTGGAAGGGATAATTTGGTCCCAGAAAAGACAAGATATCCTTGATCTGTGGGTCCACCACACACAAG
GCTACTTCCCTGATTGGCAGAACTACACACCAGGGCCAGGGATCAGATATCCACTGACCTTTGGATGGTGCTTCAAGCTA
GTACCAGTGGAGCCAGAGAAGGTAGAAGAGGCCAATGAAGGAGAGAACAACAGATTGTTACACCCTGTGAGCCTGCATGG
GATGGAGGACCCGGAGAAAGAAGTGTTAGTATGGAGGTTTGACAGCCGCCTAGCACTCCGTCACATGGCCCGAGAGCTAC
ATCCGGAGTACTACAAGAACTGCTGA---------------------------------
>AF256208/B/ES/1989/S61I15
ATGGGTGGTAAATGGTCAAAAAGCAGTATA---ACTGGATGGCCTGCAGTA---AGGGAAAGAATAAGAAGAGCTGAG--
-------------------------------CCAGCAGCAGAT---GGGGTGGGAGCAGTATCTCGAGACCTGGAAAAAC
ATGGAGCAATCACAAGTAGCAATACAGCAGCTAACAATGCTGATTGTGCCTGGCTAGAAGCACAAGAGGAG---GAGGAG
GTGGGTTTTCCAGTCAGACCTCAGGTACCCTTAAGACCAATGACTTACAAGGGAGCGTTAGATCTAAGCCACTTTTTAAA
AGAAAAGGGGGGAC------------------------------------------------------------------
--------------------------------------------------------------------------------
--------------------------------------------------------------------------------
--------------------------------------------------------------------------------
-----------------------------------------------------------
>AF286365/B/US/1988/WR27
ATGGGTGGCAAGTGGTCAAAACGTAGTGTG---GGTGGATGGCCTGCTATA---AGGGAAAGAATGAAACGAGCTGAG--
-------------------------------CCAGCAGCAGAG---GGGGTGGGAGCAGTATCTCGAGACCTGGAAAAAC
ATGGAGCAATCACAAATAGCAATACAGCAGCTACTAATGCTGATTGTGCCTGGCTAGAAGCACAAGAGGAA---GAGGAG
GTGGGTTTTCCAGTCAGACCTCAAGTACCTTTAAGACCAATGACTTACAAGGCAGCTGTAGATCTTAGCCACTTTTTAAA
AGAAAAGGGGGGACTGGAAGGGCTAATTTACTCCCAGAAAAGACAAGATATCCTTGATCTGTGGGTCTACCACACACAAG
GCTACTTCCCTGATTGGCAAAACTACACACCAGGGCCAGGGACCAGATATCCACTGACCTTTGGATGGTGCTTCAAGCTA
GTACCACTTGAGCCAGATCAGGTAGAAGAGGCCAACAAAGGAGAGAATAACTGCTTGTTACACCCTATGAGCCAACATGG
GATGGATGACCCGGAGAAAGAAGTGTTAGTGTGGAAGTTTGACAGCCGCCTAGCATTTCATCACATGGCTCGAGAGCTGC
ATCCGGAGTACTACAAGAACTGA------------------------------------
>AF538302/B/AU/1999/1181
ATGGGTGGCAAGTGGTCAAAACGTAGTGGG---GGTGGATGGGCTACTGTA---AGGGAAAGAATGAGACGAGCTGAG--
-------------------------------CCAGCAGCAGAA---GGGGTGGGAGCAGCATCTCGAGACCTGGAAAAAC
GTGGAGCAATCACAAGTAGCAATACAGCAACTACCAATGCTGATTGTGCCTGGCTAGAAGCACAAGAGGAG---GAGGAG
GTGGGTTTTCCAGTCAGACCTCAGGTACCTTTAAGACCAATGACCTACAAGGCAGCTGTAGATCTTAGCCACTTTTTAAA
AGAAAAGGGGGGACTGGAAGGGCTAGTTCACTCCCAAAAGAGACAAGATATTCTTGATCTGTGGGTCTATCACACACAAG
GCTACTTCCCTGATTGGCAGAACTACACACCAGGGCCAGGGCCTAGATTTCCACTGACATTTGGATGGTGCTTCAAGCTG
GTACCAGTGGACCCAGAAAAGGTAGAAGAGGCCAACGAAGGAGAGAACAACAGCCTGCTACACCCTCTGAGCCAGCATGG
GATGGATGACCCAGAGAAAGAGGTGTTAGTGTGGAAGTTTGACAGCCACCTAGCATTTCGCCACGTAGCCCGAGAGATGT
ATCCGGAGTACTACAAGAACTGA------------------------------------
>AF538303/B/AU/1999/1182
ATGGGTGGCAAGTTGTCAAAACGTAGTGGG---GGTGGATGGGCTACTGTA---AGGGAAAGAATGAGACGAGCTGAG--
-------------------------------CCAGCAGCAGAA---GGGGTGGGAGCAGCATCTCGAGACCTGGAAAAAC
GTGGAGCAATCACAAGTAGCAATACAGCAACTACCAATGCTGATTGTGCCTGGCTAGAAGCACAAGAGGAG---GAGGAT
GTGGGCTTTCCAGTCAGACCTCAGGTACCTTTAAGACCAATGACCTACAAGGGAGCTCTAGATCTTAGCCACTTTTTAAG
AGAAAAGGGGGGACTGGAAGGGCTAATTCACTCCCAAAAGAGACAAGACATCCTTGATCTGTGGGTCTACCACACACAAG
GCTACTTCCCTGATTGGCAGAACTACACACCAGGGCCAGGGACTAGATTTCCACTGACCTTTGGATGGTGCTTCAAGCTG
GTACCAGTTGAGCCAGAGAAGGTAGAAGAGGCCACCGAAGGAGAGAACAACGTCTTGTTACACCCTATATGCCAGCATGG
GATGGATGACCCGGAGAGAGAAGTGTTAGTGTGGAAGTTTGACAGCCACCTAGCATTTCGCCATGTAGCCCGAGAGCTGC
ATCCGGAGTACTACGAGAACTGATGA---------------------------------
>AF538304/B/AU/1995/C24
ATGGGTGGCAAGTGGTCAAAAAGTAGGGGT---GGTGGGTGGCATGCTGTA---AGGGAAAGAATGAGACGAGCTGCACC
AGCG------------------------GCGCCAGCAGCAGAG---GGGGTGGGAGCAGTATCTCGAGACCTGGAGAAAC
ATGGAGCAATCACAAGTAGCAATACAGCAGCTACCAATGCTGATTGTGCCTGGCTAGAAGCACAAGAGGAG---GAGGAG
GTGGGTTTTCCAGTCAGACCTCAGGTACCTTTAAGACCAATGACTTACAAAGCAGCTTTAGATCTTAGCCACTTTTTAAA
AGAAAAGGGGGGACTGGAAGGGCTAATTTACTCCCAAAAGAGACAAGAGATCCTTGATCTGTGGATCTACCACACAGAAG
GCTACTTCCCTGACTGGCAGAACTACACACCAGGGCCAGGGGTCAGATATCCACTGACCTTTGGATGGTGCTTCAAGCTA
GTACCAGTTGAGCCAGAGAAGATAGAAGAGGCCAATGAAGGAGAGAACAACAGCTTGTTACACCCTATGAGCCTGCATGG
AATGGAGGACCCGGAGAAAGAAGTGTTAGTGTGGAGGTTTGACAGCCGCCTAGCATTTCATCACATGGCCAAAGAGCTGC
ATCCGGAGTACTACAAGAACTGCTGA---------------------------------
>AF538305/B/AU/1995/C42
ATGGGTGGCAAGTGGTCAAAATGCAGTTTG---GGAGGATGGTCTACTGTA---AGAGAAAGAATGAGACGAGCTGAG--
-------------------------------CCAGCAGCAGAG---GGGGTGGGAGCAGTATCTCGAGACCTGGAAAAAC
ATGGGGCAATCACAAATAGCAATACAGCAGCTACCAATGCTGATTGTGCCTGGCTAGAAGCACAACAAGAAGAGGAGGAG
GTGGGCTTTCCAGTCAGACCTCAGGTACCTTTAAGGCCAATGACTTACAAGGCAGCTGTAGATCTTAGCCACTTTTTAAA
AGAAAAGGGGGGACTGGAAGGGCTAATTTACTCCCAGAAAAGACGAGATATCCTTGACCTGTGGATCTACAACACACAAG
GCTACTTCCCTGATTGGCAGAACTACACACCAGGGCCAGGGGTCAGATATCCACTGACCTTTGGATGGTGCTTCAAGCTA
GTACCAGTGGAGCCAGAGAAAATAGAAGAGGCCACTAAAGGAGAGAACACCTGCTTGTTACACCCTATGAGCCTGCATGG
GATGGATGACCCAGAGAAAGAAGTGTTACAGTGGAAGTTTGACAGCCGCCTAGCATTTCATCACGTGGCCCGAGAGCTGC
ATCCGGAGTACTACAAAAACTGA------------------------------------
>AF538306/B/AU/1995/C76
ATGGGTGGCAAGTGGTCAAAACGTAGTGGG---GGAGGATGGCCTGCTGTA---AGGGAAAGAATGAGGCGAGGTGGGAG
ACGAGCT---------------------GAGCCAGCAGCAGAA---GGGGTGGGAGCAGCATCTCAAGACCTAGAAAAAC
ATGGAGCAATCACAAGTAGCAATACAGCAGCTAACAATGCTGATTGTGCCTGGCTAGAAGCACAAGAAGAG---GAGGAT
GTGGGTTTTCCAGTCAGACCTCAGGTACCTTTAAGGCCAATGACTTACAAGGGAGCTGTAGATCTTAGCCACTTTTTAAA
AGAAAAGGGGGGACTGGAAGGGCTAATTTACTCCCAGAAAAGACAAGATATCCTTGATCTGTGGGTCTATCACACACAAG
GCTACTTCCCTGATTGGCAGAACTACACACCAGGGCCAGGGATCAGATATCCACTGACCTTTGGATGGTGCTTCAAGCTA
GTACCAGTTGATCCAGATAAGATAGAAGAGGCCAGTAAAGAAGAGAACAGGTGCTTGTTACACCCTGTGAGCCTGCATGG
AATGGATGACCCTGAGAGAGAAGTGTTAGAGTGGAGGTTTGACAGCCGCCTAGCATTTCATCACGTGGCCCGAGAGCTGC
ATCCGGAGTACTACAAGAACTGCTGA---------------------------------
>AF538307/B/AU/1995/C92
ATGGGGGGCAAGTGGTCAAAACGTAAGGAG---GATGGATGGCCTGCTGTA---AGGGAAAGAATGAGACGAGCCGAG--
-------------------------------CCAGCAGCAGAA---GGGGTGGGAGCAGTATCTCGAGACCTGGAAAAAC
ATGGAGCAATCACAAGTAGCAATACAGCAGCTACCAATGCTGATTGTGCCTGGCTAGAAGCACAAGAAGAG---GAGGAG
GTGGGCTTTCCAGTCAGACCTCAGGTACCTTTGAGACCAATGACTCACAGGGCAGCTGTAGATCTTAGCCACTTTTTAAG
AGAAAAGGGGGGACTGGAAGGGTTAACTTACTCCCAAAAGAGACAAGACATCCTTGATCTGTGGGTCTATCACACACAAG
GCTACTTCCCTGATTGGCAGAACTACACACCAGGGCCAGGGACCAGATTTCCACTGACCTTTGGATGGTGCTTCAAGCTA
GTACCAGTGGAGCCAGAGAAGGTAGAAGAGGCCAATGAAGGAGAGAACAACAGCTTGTTACACCCTATGAGCCTGCATGG
GATGGATGACCCAGAGAAAGAAGTGTTAGAATGGAGGTTTGACAGCCGCCTAGCATTTCATCACGTGGCCCGAGAGCTGC
ATCCGGAGTACTACAAGAACTGCTGA---------------------------------
>AJ271445/B/GB/1986/GB8_46R
ATGGGTGGCAAGTTGTCAAAACGTAGTATG---TTTGGCTGGTCTAGGGTA---AGGGACAGAATGCAACAAGCTGAG--
-------------------------------CCAGCAGCAGAA---GGGGTGGGAGCAGTATCTCGAGACCTGGAAAAAC
ATGGAGCAATCACAAGTAGCAATACAGCAGCTACTAATGCTGATTGTGCCTGGCTAGAAGCACAAGAGGAG---GAGGAG
GTGGGCTTTCCAGTCAGACCTCAGGTACCTTTAAGACCAATGACTTACAAGGCAGCGGTAGATCTTAGCCACTTTTTAAA
AGAACAGGGGGGACTGGATGGGCTAATTTACTCCCCAAAAAGACAAGAGATCCTTGATCTGTGGGTCTACCACACACAAG
GCTACTTCCCTGATTGGCAGAACTACACACCAGGGCCAGGAACCAGATTCCCACTGACCTTTGGATGGTGCTTTAAACTA
GTACCAGTTGAgCCAGAGGAGGTAGAAAAGGCCAATGAAGGAGAGAACAACTGTTTGTTACACCCTATGAGCCAGCATGG
GATAGAGGACCCGGAGAAAGAAGTGTTAGTGTGGAAGTTTAACAGCCGCCTAGCATTtCATCACATGGCCCGCGAACTGC
ATCCGGAGTTTTACAAAGACTGCTGA---------------------------------
>AX032749/B/FR/1985/pNL43_patent
ATGGGTGGCAAGTGGTCAAAAAGTAGTGTG---ATTGGATGGCCTGCTGTA---AGGGAAAGAATGAGACGAGCTGAG--
-------------------------------CCAGCAGCAGAT---GGGGTGGGAGCAGTATCTCGAGACCTAGAAAAAC
ATGGAGCAATCACAAGTAGCAATACAGCAGCTAACAATGCTGCTTGTGCCTGGCTAGAAGCACAAGAGGAG---GAAGAG
GTGGGTTTTCCAGTCACACCTCAGGTACCTTTAAGACCAATGACTTACAAGGCAGCTGTAGATCTTAGCCACTTTTTAAA
AGAAAAGGGGGGACTGGAAGGGCTAATTCACTCCCAAAGAAGACAAGATATCCTTGATCTGTGGATCTACCACACACAAG
GCTACTTCCCTGATTGGCAGAACTACACACCAGGGCCAGGGGTCAGATATCCACTGACCTTTGGATGGTGCTACAAGCTA
GTACCAGTTGAGCCAGATAAGGTAGAAGAGGCCAATAAAGGAGAGAACACCAGCTTGTTACACCCTGTGAGCCTGCATGG
AATGGATGACCCTGAGAGAGAAGTGTTAGAGTGGAGGTTTGACAGCCGCCTAGCATTTCATCACGTGGCCCGAGAGCTGC
ATCCGGAGTACTTCAAGAACTGCTGA---------------------------------
>AX078307/B/FR/1983/LAI-patent
ATGGGTGGCAAGTGGTCAAAAAGTAGTGTG---GTTGGATGGCCTGCTGTA---AGGGAAAGAATGAGACGAGCTGAG--
-------------------------------CCAGCAGCAGAT---GGGGTGGGAGCAGCATCTCGAGACCTAGAAAAAC
ATGGAGCAATCACAAGTAGCAACACAGCAGCTAACAATGCTGATTGTGCCTGGCTAGAAGCACAAGAGGAG---GAGGAG
GTGGGTTTTCCAGTCACACCTCAGGTACCTTTAAGACCAATGACTTACAAGGCAGCTGTAGATCTTAGCCACTTTTTAAA
AGAAAAGGGGGGACTGGAAGGGCTAATTCACTCCCAACGAAGACAAGATATCCTTGATCTGTGGATCTACCACACACAAG
GCTACTTCCCTGATTAGCAGAACTACACACCAGGGCCAGGGATCAGATATCCACTGACCTTTGGATGGTGCTACAAGCTA
GTACCAGTTGAGCCAGAGAAGTTAGAAGAAGCCAACAAAGGAGAGAACACCAGCTTGTTACACCCTGTGAGCCTGCATGG
AATGGATGACCCGGAGAGAGAAGTGTTAGAGTGGAGGTTTGACAGCCGCCTAGCATTTCATCACATGGCCCGAGAGCTGC
ATCCGGAGTACTTCAAGAACTGCTGA---------------------------------
>AY037268/B/AR/1998/ARCH054
ATGGGTGGCAAGTGGTCAAAACGGAGTGAG---GATAAATGGCCTGCTGTA---AGGGAAAGAATGAGAAGAACTGAGCC
A-----------------------------------GCAGAG----GGGGTGGGAGCAGTATCTCGAGACCTGGCAAGAC
ATGGAGCAATCACAAGTAGCAATACAGCAGCTACCAATGCTGATTGCGCCTGGCTAGAAGCACAAGAGGAG---GAAGAA
GTGGGTTTTCCAGTCAGACCTCAGGTACCTTTAAGACCCATGACTTACAAGGGAGCTTTAGATCTTAGTCGCTTTTTAAG
AGAAAAGGGGGGACTGGAAGGGCTAATCCATTCCCAGAAAAGACAAGATATCCTTGATCTGTGGGTCTACCACACACAAG
GATACTTCCCTGATTGGCAGAACTACACACCAGGGCCAGGAATCAGATACCCACTGACCTTTGGATGGTGCTTCAAGCTA
GTACCAGTTGAGCCAGAGAAGATAGAAGAGGCCAATACAGGAGAGAACAACTGCTTGTTACACCCTATGCACCAGCATGG
GATGGATGACCCAGAAAAAGAAGTGTTAATGTGGAAGTTTGACAGCCGCCTAGCATTTCATCACGTGGCCCGAGAGCTGC
ATCCGGATTACTACAAGAACTGCTGA---------------------------------
>AY037269/B/AR/2000/ARMS008
ATGGGTGGCAAGTGGTCAAAAT-----AAG---AGTGGATGGCCTGATATA---AGGGATAGAATGAGACGAACAGAGCC
AAGAAGACAAGAT---------------GAGCCAGCAGCAGAT---GGGGTGGGAGCAGTATCCAGAGACTTGGAAAAAC
ATGGAGCGATCACAAGTAGCAATACAGCAGCTACTAATCCTGATTGTGCCTGGCTAGAAGCACAAGAGGAT---GAAGAA
GTGGGTTTTCCAGTCAGACCTCAGGTACCTTTGAGACCAATGACTTACAAGGCAGCTGTAGATATTAGCCACTTTTTAAA
AGAAAAGGGGGGACTGGAAGGGCTAATTTACTCCAGAAAGAGACAAGAGATCCTTGATCTGTGGATCTACCACACGCAAG
GCTACTTCCCTGACTGGCAGAACTACACACCAGGGCCAGGGACCAGATATCCACTGACCTTTGGATGGTGCTTCAAGCTA
GTGCCAGTTGAGCAAGAGCAGGTAGAAGAGGCCACTGCAGGAGAGAACACCAGCCTGTTACACCCTATGAGCCTGCATGG
GATGGAGGACCCGGAGGGAGAAGTATTAATGTGGAAGTTTGACAGCCGCCTGGCATTTCATCACATGGCCCGAGAGAAAC
ATCCGGAGTACTACAAAGACTGCTGA---------------------------------
>AY037270/B/BO/1999/BOL0122
ATGGGTGGCAAGTGGTCAAAAT-----------AAGGGATGGGCTGCTGTA---AGGGAAAGAATGAGAAAAGCTGAG--
-------------------------------CCAGCAGCAGAT---GGGGTAGGAGCAGCATCTCGAGACCTGGAAAAAC
ATGGAGCAATCACAAGTAGCAATACAGCAGAAACTAATGCAGATGTAGCCTGGCTAGAAGCACAAGAGGAG---GAGGAG
GTGGGCTTTCCAGTCAGACCTCAGGTACCTTTAAGACCAATGACTTACAAAGCAGCTATAGATCTCAGCCACTTTTTAAG
AGAAAAGGGGGGACTGGAAGGGCTAGTTTACTCCCAAAGAAGAGTAGATATCCTTAATCTGTGGGTCTACCACACGCAAG
GCTTCTTCCCAGATTGGCATAACTACACACCAGGGCCAGGGACCAGATGGCCACTGACCTTTGGATGGTGCTTCAAGCTA
GTACCACTTGATCCAGACCAAGTAGAAAGAGCCAATGAAGGAGAGAACAACAGCCTGCTGCACCCTATGAGCCAACATGG
GATGGATGACCCGGAGAAAGAAGTGTTGGTGTGGAAGTTTGACAGCCGCCTAGCCTTTCATCATATGGCCCGAGAGCTGC
ACCCAGAGTTCTACAAAGATTGATTGCTGACAGTGTTCTACAGAGAGTGCTGA------
>AY037282/B/AR/1999/ARMA132
ATGGGTGGCAAGTGGTCAAAAT-----------AGAGGATGGTCTGCTGTA---AGGGAGAGAATGGAACGGGCTGAG--
-------------------------------CCAGCGGCAGAG---GGGGTAGGAGCAGTATCGCGGGACCTGGAAAAAT
ATGGAGCAGTCACAAGTAGCAACACAGCAGCTACCAATGCTACTTGTGCCTGGCTAGAAGCACAAGAGGAG---GAGGAA
GTGGGGTTTCCAGTCAAACCTCAGGTACCTTTAAGACCAATGACTTACAAGGGAGCTCTGGATCTGAGCCACTTTTTAAG
AGAAAAGGGGGGACTGGAAGGGCTAATTCACTCCCAAAAGAGACAAGATATCCTTGATCTGTGGATCTACCACACACAAG
GCTACTTCCCTGATTGGCAGAACTACACCCCAGGGCCAGGGGTCAGATACCCACTGACCTTTGGATGGTGCTTCAAGCTA
GTACCAGTTGATCCAGATCAGGTAGAAAAGGCCAACGAAGGAGAGAACAACAGCTTGTTACACCCTATGAGCCAACATGG
GGTGGATGACCCAGAGAAAGAAGTGTTAATGTGGAAGTTTGACAGCCGCCTAGCATTTCATCACATGGCCCGAGAGCTGC
ATCCGGATTACTACAAGGACTGCTGA---------------------------------
>AY173951/B/TH/1990/BK132
ATGGGTAGCAAGTGGTCAAAA------ATG---AGTGGGTGGCCTGCTGTA---AGGGAAAGAATGAGAAGAACTAAGCC
AGCT------------------------GAGCCAGCAGCAGAT---GGAGTGGGAGCAGCATCTAGAGACCTGGAAAAAC
ATGGAGCAATCACAAGTAGCAATACAGCAGCTACCAATGCTGATTGTGCCTGGCTAGAAGCACAAGAGGAGGAGGGGGAG
GTGGGTTTCCCAGTCAAACCTCAGGTACCTTTAAGACCAATGACTTACAAGGGAGCTCTAGATCTTAGCCACTTTTTAAA
AGAAAAGGGGGGACTGGAAGGGCTAATTTACTCCCAACAAAGACAAGATATCCTTGATCTGTGGGTCTACCATACACAAG
GCTACTTCCCTGATTGGCAGAATTACACACCAGGGCCAGGGGTCAGATTCCCACTGACCTTTGGATGGTGCTTCAAGCTA
GTACCAGTTGAGCCAGACAAGGTAGAAGAGGCCAATGAAGGGGAAAACAACTGCTTGTTACACCCTATGAGCCAGCATGG
GATGGAAGACCCGGAGAAAGAAGTGTTAATGTGGAAGTTTGACAGCCGCCTGGCATTGCATCACATGGCCCGAGAGAAGC
ATCCGGAGTACTACAAGGACTGCTGA---------------------------------
>AY173952/B/US/1990/US1
ATGGGTGGCAAGTGGTCAAAA------CTG---GGTGGGTGGACTACTGTG---AGGGAAAGAATGAGACGAACTGAGCC
AACAGCA---------------------GAGCCA--GCAGTT----GGGGTGGGAGCAGTATCTCGGGACCTGGGAAAAC
ATGGAGCAATCACAAGTAGCAATACAGCAGCTACCAATGCTGATTGTGCCTGGCTAGAAGCACAAGAGGAA---GAGGAG
GTGGGTTTTCCAGTCAAACCTCAGGTACCTTTAAGACCAATGACTTACAAGGCAGCTCTAGATCTTAGCCACTTTTTAAA
AGAAAAGGGGGGACTGGAAGGGCTAATTTACTCCCAAAAGAGACAAGAGATCCTTGATTTGTGGATGTACCACACACAAG
GCTACTTCCCTGATTGGCAGAACTACACACCAGGGCCAGGGGTCAGATTTCCACTGACCTTTGGATGGTGCTTCAAACTA
GTACCAGTTGAGCCAGAGAGGCTAGAG---GCCAGTGAAGGAGAGAACAGCACATTGTTACACCCTGCGAGCCTGCATGG
GATGGAAGACCCGGAGAGAGAAGTATTAGAGTGGAGGTTTGACAGCAGCCTAGCATTTCATCACAGAGCCCGAGAGCTGT
ATCCGGAGTACTACAAGGATTGCTGA---------------------------------
>AY173953/B/US/1990/US2
ATGGGTGGCAAGTGGTCAAAACGTAATGGG---GCTGGATGGTTTGCTGTA---AGGGAAAAAATGAGACGAGCTGAG--
-------------------------------CCAGCAGCAGAT---GGGGTGGGAGCAGTATCTCGAGACCTGGAAAAAC
ATGGAGCAATCACAAGTAGCAATACAGCAACTAACAATGCTGATTGTGCCTGGCTAGAAGCACAAGAGGAG---GAGGAA
GTGGGTTTTCCAGTCAGACCTCAGGTACCTCTAAGACCAATGACTTACAAGGCAGCTTTGGATCTTAGCCACTTTTTAAA
AGAAGAGGGGGGACTGGAAGGGCTAATTCACTCCCAAAGAAGGCAAGATATCCTTGATCTGTGGGTCTACCACACACAAG
GCTTCTTCCCTGATTGGCAGAACTACACACCAGGGCCAGGGACCAGATTTCCACTGACCTTTGGATGGTGCTTCAAGTTA
GTACCAGTTGAGCCAGAGAAGATAGAAGAGGCCAATAAAGGAGAGAACAACAGCTTGTTACACCCTATGAGCCTGCATGG
GATGGAGGACCCGGAGAAAGAAGTGTTAGAGTGGAGGTTTGACAGCAGCCTAGCATTTCATCACAGGGCCCGAGAACTGT
ATCCGGAGTACTACAAGAACTGCTGA---------------------------------
>AY173954/B/US/1990/US3
ATGGGTGGCAAGTGTTCAAAACGTAGTATG---AGTGGATGGCCTGCGATA---AGAGAAAGGATGAGACGAGCTCAGCC
AGCAGCAGAACGAGCT------------GAGCCAGCAGCAGAT---GGGGTGGGAGCAGCATCTCGAGACTTGGAAARAC
ATGGAGCAATCACAAGTAGCAATACAGCAGCTACTAATGCTGATTGTGCCTGGCTAGAAGCACAACAAGAG---TGAGAG
GTGGGTTTTCCAGTCAGACCTCAGGTACCTTTAAGACCAATGACTTACAAGGCAGCTTTAGATCTTAGCCACTTTTTAAA
AGAAAAGGGGGGACTGGAAGGGCTAATTTACTCCCAACAAAGACAAGATATCCTTGATCTGTGGGTCTACAACACACAAG
GCTACTTCCCTGATTGGCAGAACTACACGCCAGGGCCAGGGGTCAGATATCCACTGACCTTTGGATGGTGCTACAAGCTA
GTACCAGTTGAGCAAGAGCAGGTAGAAGAGGCCAATGAAGGAGAGAACAACAGCTTGTTAAACCCTGTGAGCCTGCATGG
AATGGATGACCCGGAGAGAGAAGTATTAAAGTGGAAGTTTGACAGCCGCCTAGCATTTCATCACATGGCCCGAGAGAAGC
ATCCGGAGTACTACAAAGACTGCTGA---------------------------------
>AY173955/B/US/1990/US4
ATGGGGGGTAAGTGGTCAAAAT-----AAG---GCGGGATGGCCTTCTGTA---AGGGAAAGAATGCAGCGAGCGGAG--
-------------------------------CCAGCAGCAGAT---GGGGTGGGAGCAGCATCTCGAGACCTGGATAAAT
ATGGAGCAATCACAAGTAGCAATCTT------AATAATGCTGATTGTACCTGGCTAGAAGCACAAAAGGAAGAGGAGGAG
GTRGGTTTTCCAGTCAGACCTCAGGTACCTGTAAGACCAATGACTTACAAGGGAGCTCTAGATCTTAGCCACTTTTTAAA
AGAAAAGGGGGGACTGGAAGGGCTAATTTACTCCCAACAAAGACAAGATATCCTTGATCTGTGGGTCTACAACACACAGG
GCTATTTCCCTGATTGGCAGAACTACACACCAGGGCCAGGGGTCAGATTCCCACTGACCTTCGGATGGTGCTTCAAGCTA
GTACCAGTTGAGCCAGATAAGGTAGAAGAGGCCAATGCAGGAGAGAACAACAGCTTGTTAGCTCCCATAAGCCTGCATGG
AATGGAGGACCCGGAGAAAGAAGTGCTAGAGTGGAGGTTTGACAGCCGCCTAGCATTCCATCACGTGGCCCGAGAGATGC
ATCCGGAATATTACAAGAACTGA------------------------------------
>AY173956/B/BR/1989/BZ167
ATGGGTGGAAAGTTGTCAAAAT-----AAG---GCGGAATGGACTGCTGTA---AGGGAAAGAATGAGACGAGCTGAGCC
AGCAGATAGG------------------GARCCA--GCAGAG----GGGGTGGGAGCAGTATCTCGAGACCTGGGAAGAC
ATGGAGCAATCACAAGTAGCAATACACCAGCTACCAATGCTGATTGCGCCTGGCTAGAAGCACAAGAAGAT---GAGGAA
GTAGGTTTTCCAGTCAGACCTCAGGTACCTTTAAGACCAATGACTTATAAAGCAGCTGTAGATCTTAGCCACTTTTTAAA
AGAAAAGGGGGGACTGGAAGGGCTAGTTTACTCCCAGAAAAGGCAAGACATCCTTGATCTGTGGGTCTATCACACACAAG
GCTACTTCCCTGATTGGCAGAACTACACACCAGGGCCAGGGACCAGATGGCCACTGACCCTTGGATGGTGCTTTAAGCTA
GTACCAGTTGAGCCAGAGAAGGTAGAAGAGGCCAGTGCAGGAGAGAACAACTGCTTGTTACACCCTGCGAACCTGCATGG
AATGGAGGACCCGGAGGGAGAAGTGTTAGTGTGGAGRTTTGACAGCAGCCTAGCATTTCATCACAGAGCCAAAGAGCTGC
ATCCGGAGTACTTCAAGAACTGCTGA---------------------------------
>AY180905/B/CN/2001/CNHN24
ATGGGTGGCAAGTGGTCAAAATGTGGTATG---GGTGGATGGCCTAGTGTA---AGGGAAGGAATAAGACGAGCTGAGCC
ACGAGCT---------------------GAGACAGCAGCAGAT---GGGGTGGGAGCAGTATCTAGGGACCTGGAAAAAC
ATGGAGCAATCACAAGTAGCAATGCA------GCAAATGCTGATAGTGTCTGGCTGGAAGCACAAGAGGAG---GAGGAG
GTGGGCTTTCCAGTCAGACCTCAGGTACCTTTAAGACCAATGACTTACAAGGGAGCTTTAAATCTTAGCCACTTTTTAAA
AGAAAAGGGGGGACTGGAAGGGCTAATTTACTCCCAGAAAAGACAAGAGATCCTTGATCTGTGGGTCTACCATACACAAG
GCTACTTCCCTGATTGGCAGAATTACACACCAGGGCCAGGGACCAGATTCCCTCTGACCTTTGGATGGTGCTTTAAGCTA
GTACCAGTTGAGCCAGAGCAGGTAGAAGAAGCCAACAAGGGAGAAAACAACTGCTTGTTACATCCTATGAGTCAACATGG
AGTAGATGACCCAGAGAGAGAAGTGCTGATGTGGAAGTTTGACAGCCGCTTAGCATTCCATCACATGGCCCGACAGAAAC
ATCCGGAGTACTACAAAGACTGCTGA---------------------------------
>AY308760/B/US/1996/1333_d2
ATGGGTGGCAAGTGGTCAAAAAGTAGTGTG---GTTGGATGGCCTACTATA---AGGGAAAGAATGAGACGAGCTGAG--
-------------------------------CCAGCAGCAGAA---GGGGTGGGGGCAGTATCTCGAGACCTGGAAAGAC
ATGGAGCAATCACAAGTAGCAATACAGCAGCTACCAATGCTGCTTGTGCCTGGCTAGAAGCACAAGAGGAG---GAAGAG
GTGGGTTTTCCAGTCAGACCTCAGGTACCTCTAAGACCAATGACTTTCAAGGCAGCGTTTGATCTTAGCCACTTTTTAAA
AGAAAAGGGGGGACTGGATGGGCTAGTTCACTCCCAGAAAAGACAAGATATCCTTGATCTGTGGGTCTACCACACACAAG
GCTACTTCCCTGATTGGCAGAACTACACACCAGGGCCAGGGATCAGGTATCCACTGACCTTTGGATGGTGCTACAAGCTA
GTACCAGTTGAGCCAGAGGAGGTAGAAAGGGCCAATGAAGGAGAGAACAACTGCTTGTTACACCCTATGAGCCAGCATGG
GATGGACGACCCAGAGAAAGAAGTGTTACAGTGGAAGTTTGACAGCCGCCTAGCATTGCATCACGTGGCCCGAGAGAAGC
ATCCGGAGTACTTCCAGAACTGCTGA---------------------------------
>AY308761/B/US/1996/1299_d22
ATGGGTGGCAAGTGGTCAAAACGCAGTATG---GCTGGATGGCCTGCTGTA---AGGGAAAGAATGAGACGAGCTGAGCC
AGCAGCT---------------------GAGCCAGCAGCAGAA---GGGGTGGGGGCAGTATCTCGAGACCTGGAAAGAC
ATGGAGCAATCACAAGTAGCAATACAGCAGCTACCAATGCTGCTTGTGCCTGGCTAGAAGCACAAGAGGAT---GAGGAA
GTGGGTTTTCCAGTCAGACCTCAGGTACCTTTAAGACCAATGACTTTCAAGGCAGCGCATGATCTTAGCCACTTTTTAAA
AGAAAAGGGGGGACTGGATGGGCTAATTCACTCCCAGAAAAGACAAGAGATCCTTGATCTATGGGTCTACCACACACAAG
GTTACTTCCCTGATTGGCAGAATTACACACCAGGGCCAGGGACCAGATATCCACTGACCTTTGGGTGGTGCTACAAGCTA
GTACCAGTTGAGCCAGAGGAGGTAGAAAAGGCCAATGAAGGAGAGAACAACTGTCTGTTACACCCTATGAGCCAGCATGG
GATGGATGACCCAGAGAAAGAAGTATTACAGTGGAAGTTTGACAGCCGCCTAGCATTTCATCACATAGCCCGAGAGAAGC
ATCCGGAGTACTTCCAGAACTGCTGA---------------------------------
>AY308762/B/US/1996/1304_d31
ATGGGTGGCAAGTGGTCAAAACGCAGTATG---GCTGGATGGCCTGCTGTA---AGGGAAAGAATGAGACGAGCTGAGCC
AGCAGCT---------------------GAGCCAGCAGCAGAA---GGGGTGGGGGCAGTATCTCGAGACCTGGAAAGAC
ATGGAGCAATCACAAGTAGCAATACAGCAGCTACCAATGCTGCTTGTGCCTGGCTAGAAGCACAAGAGGAT---GAGGAA
GTGGGTTTTCCAGTCAGACCTCAGGTACCTTTAAGACCAATGACTTTCAAGGCAGCGCATGATCTTAGCCACTTTTTAAA
AGAAAAGGGGGGACTGGATGGGCTAATTCACTCCCAGAAAAGACAAGAGATCCTTGATCTATGGGTCTACCACACACAAG
GTTACTTCCCTGATTGGCAGAATTACACACCAGGGCCAGGGACCAGATATCCACTGACCTTTGGGTGGTGCTACAAGCTA
GTACCAGTTGAGCCAGAGGAGGTAGAAAAGGCCAATGAAGGAGAGAACAACTGTCTGTTACACCCTATGAGCCAGCATGG
GATGGATGACCCAGAGAAAGAAGTATTACAGTGGAAGTTTGACAGCCGCCTAGCATTTCATCACATAGCCCGAGAGAAGC
ATCCGGAGTACTTCCAGAACTGCTGA---------------------------------
>AY314044/B/CA/1996/WC10P_1
ATGGGTGGCAAGTGGTCAATA------ATG---GTTGGATGGGCTACTGTA---AGGGAAAGAATGAGACGAGCTGAA--
-------------------------------CCAGCAGCTGAGCCAGGGGTGGGAGCAGCATCTCGAGACCTGGAAAGAC
ATGGAGCACTCACAAGTAGCAATACACCAGCTAACAATGCTGCTTGTGCCTGGGTAGAAGCACAACAAGAGGAGGAGGAA
GTGGGTTTTCCAGTCAGACCTCAGGTACCTTTAAGACCAATGACTTACAAGGCAGCTGTAGATCTTAGCCACTTTTTAAA
AGAAAAGGGGGGACTGGAAGGGCTAATTTACTCCCAAAAAAGACAAGATATCCTTGATCTGTGGGTCTACCACACACAAG
GCTACTTCCCTGATTGGCAGAACTACACACCAGGGCCAGGGATCAGATATCCACTGACCTTTGGATGGTGCTTCAAGCTA
GTACCAGTTGAGCCAGAGAAGATAGAAGAGGCCAATGAAGGAGAGAACAACAGCTTGTTACACCCTATGAGCCCGCATGG
GATGGATGACCCGGAGAGAGAAGTGTTAGAGTGGAGGTTTGACAGCCGCCTAGCATTTCATCACGTGGCCCGAGAGCTGC
ATCCGGAGTACTACAAGAACTGCTGA---------------------------------
>AY314045/B/CA/1996/WC10P_2
ATGGGTGGCAAGTGGTCAATA------ATG---GTTGGATGGGCTACTGTA---AGGGAAAGAATGAGACGAGCTGAA--
-------------------------------CCAGCAGCTGAGCCAGGGGTGGGAGCAGCATCTCGAGACCTGGAAAGAC
ATGGAGCACTCACAAGTAGCAATACACCAGCTAACAATGCTGCTTGTGCCTGGGTAGAAGCACAACAAGAGGAGGAGGAA
GTGGGTTTTCCAGTCAGACCTCAGGTACCTTTAAGACCAATGACTTACAAGGCAGCTGTAGATCTTAGCCACTTTTTAAA
AGAAAAGGGGGGACTGGAAGGGCTAATTTACTCCCAAAAAAGACAAGATATCCTTGATCTGTGGGTCTACCACACACAAG
GCTACTTCCCTGATTGGCAGAACTACACACCAGGGCCAGGGATCAGATATCCACTGACCTTTGGATGGTGCTTCAAGCTA
GTACCAGTTGAGCCAGAGAAGATAGAAGAGGCCAATGAAGGAGAGAACAACAGCTTGTTACACCCTATGAGCCAGCATGG
GATGGATGACCCGGAGAGAGAAGTGTTAGAGTGGAGGTTTGACAGCCGCCTAGCATTTCATCACGTGGCCCGAGAGCTGC
ATCCGGAGTACTACAAGAACTGCTGA---------------------------------
>AY314046/B/CA/1996/WC10P_3
ATGGGTGGCAAGTGGTCAATA------ATG---GTTGGATGGGCTACTGTA---AGGGAAAGAATGAGACGAGCTGAA--
-------------------------------CCAGCAGCTGAGCCAGGGGTGGGAGCAGCATCTCGAGACCTGGAAAGAC
ATGGAGCACTCACAAGTAGCAATACACCAGCTAACAATGCTGCTTGTGCCTGGGTAGAAGCACAACAAGAGGAGGAGGAA
GTGGGTTTTCCAGTCAGACCTCAGGTACCTTTAAGACCAATGACTTACAAGGCAGCTGTAGATCTTAGCCACTTTTTAAA
AGAAAAGGGGGGACTGGAAGGGCTAATTTACTCCCAAAAAAGACAAGATATCCTTGATCTGTGGGTCTACCACACACAAG
GCTACTTCCCTGATTGGCAGAACTACACACCAGGGCCAGGGATCAGATATCCACTGACCTTTGGATGGTGCTTCAAGCTA
GTACCAGTTGAGCCAGAGAAGATAGAAGAGGCCAATGAAGGAGAGAACAACAGCTTGTTACACCCTATGAGCCAGCATGG
GATGGATGACCCGGAGAGAGAAGTGTTAGAGTGGAGGTTTGACAGCCGCCTAGCATTTCATCACGTGGCCCGAGAGCTGC
ATCCGGAGTACTACAAGAACTGCTGA---------------------------------
>AY314047/B/CA/1996/WC10P_4
ATGGGTGGCAAGTGGTCAATA------ATG---GTTGGATGGGCTACTGTA---AGGGAAAGAATGAGACGAGCTGAA--
-------------------------------CCAGCAGCTGAGCCAGGGGTGGGAGCAGCATCTCGAGACCTGGAAAGAC
ATGGAGCACTCACAAGTAGCAATACACCAGCTAACAATGCTGCTTGTGCCTGGGTAGAAGCACAACAAGAGGAGGAGGAA
GTGGGTTTTCCAGTCAGACCTCAGGTACCTTTAAGACCAATGACTTACAAGGCAGCTGTAGATCTTAGCCACTTTTTAAA
AGAAAAGGGGGGACTGGAAGGGCTAATTTACTCCCAAAAAAGACAAGATATCCTTGATCTGTGGGTCTACCACACACAAG
GCTACTTCCCTGATTGGCAGAACTACACACCAGGGCCAGGGATCAGATATCCACTGACCTTTGGATGGTGCTTCAAGCTA
GTACCAGTTGAGCCAGAGAAGATAGAAGAGGCCAATGAAGGAGAGAACAACAGCTTGTTACACCCTATGAGCCAGCATGG
GATGGATGACCCGGAGAGAGAAGTGTTAGAGTGGAGGTTTGACAGCCGCCTAGCATTTCATCACGTGGCCCGAGAGCTGC
ATCCGGAGTACTACAAGAACTGCTGA---------------------------------
>AY314048/B/CA/1996/WC10P_6
ATGGGTGGCAAGTGGTCAATA------ATG---GTTGGATGGGCTACTGTA---AGGGAAAGAATGAGACGAGCTGAA--
-------------------------------CCAGCAGCTGAGCCAGGGGTGGGAGCAGCATCTCGAGACCTGGAAAGAC
ATGGAGCACTCACAAGTAGCAATACACCAGCTAACAATGCTGCTTGTGCCTGGGTAGAAGCACAACAAGAGGAGGAGGAA
GTGGGTTTTCCAGTCAGACCTCAGGTACCTTTAAGACCAATGACTTACAAGGCAGCTGTAGATCTTAGCCACTTTTTAAA
AGAAAAGGGGGGACTGGAAGGGCTAATTTACTCCCAAAAAAGACAAGATATCCTTGATCTGTGGGTCTACCACACACAAG
GCTACTTCCCTGATTGGCAGAACTACACACCAGGGCCAGGGATCAGATATCCACTGACCTTTGGATGGTGCTTCAAGCTA
GTACCAGTTGAGCCAGAGAAGATAGAAGAGGCCAATGAAGGAGAGAACAACAGCTTGTTACACCCTATGAGCCAGCATGG
GATGGATGACCCGGAGAGAGAAGTGTTAGAGTGGAGGTTTGACAGCCGCCTAGCATTTCATCACGTGGCCCGAGAGCTGC
ATCCGGAGTACTACAAGAACTGCTGA---------------------------------
>AY314049/B/CA/1996/WC10P_7
ATGGGTGGCAAGTGGTCAATA------ATG---GTTGGATGGGCTACTGTA---AGGGAAAGAATGAGACGAGCTGAA--
-------------------------------CCAGCAGCTGAGCCAGGGGTGGGAGCAGCATCTCGAGACCTGGAAAGAC
ATGGAGCACTCACAAGTAGCAATACACCAGCTAACAATGCTGCTTGTGCCTGGGTAGAAGCACAACAAGAGGAGGAGGAA
GTGGGTTTTCCAGTCAGACCTCAGGTACCTTTAAGACCAATGACTTACAAGGCAGCTGTAGATCTTAGCCACTTTTTAAA
AGAAAAGGGGGGACTGGAAGGGCTAATTTACTCCCAAAAAAGACAAGATATCCTTGATCTGTGGGTCTACCACACACAAG
GCTACTTCCCTGATTGGCAGAACTACACACCAGGGCCAGGGATCAGATATCCACTGACCTTTGGATGGTGCTTCAAGCTA
GTACCAGTTGAGCCAGAGAAGATAGAAGAGGCCAATGAAGGAGAGAACAACAGCTTGTTACACCCTATGAGCCAGCATGG
GATGGATGACCCGGAGAGAGAAGTGTTAGAGTGGAGGTTTGACAGCCGCCTAGCATTTCATCACGTGGCCCGAGAGCTGC
ATCCGGAGTACTACAAGAACTGCTGA---------------------------------
>AY314050/B/CA/1996/WC10P_8
ATGGGTGGCAAGTGGTCAAAA------ATG---GTTGGATGGGCTACTGTA---AGGGAAAGAATGAGACGAGCTGAA--
-------------------------------CCAGCAGCTGAGCCAGGGGTGGGAGCAGCATCTCGAGACCTGGAAAGAC
ATGGAGCACTCACAAGTAGCAATACACCAGCTAACAATGCTGCTTGTGCCTGGGTAGAAGCACAACAAGAGGAGGAGGAA
GTGGGTTTTCCAGTCAGACCTCAGGTACCTTTAAGACCAATGACTTACAAGGCAGCTGTAGATCTTAGCCACTTTTTAAA
AGAAAAGGGGGGACTGGAAGGGCTAATTTACTCCCAAAAAAGACAAGATATCCTTGATCTGTGGGTCTACCACACACAAG
GCTACTTCCCTGATTGGCAGAACTACACACCAGGGCCAGGGATCAGATATCCACTGACCTTTGGATGGTGCTTCAAGCTA
GTACCAGTTGAGCCAGAGAAGATAGAAGAGGCCAATGAAGGAGAGAACAACAGCTTGTTACACCCTATGAGCCAGCATGG
GATGGATGACCCGGAGAGAGAAGTGTTAGAGTGGAGGTTTGACAGCCGCCTAGCATTTCATCACGTGGCCCGAGAGCTGC
ATCCGGAGTACTACAAGAACTGCTGA---------------------------------
>AY314051/B/CA/1996/WC10P_9
ATGGGTGGCAAGTGGTCAAAA------ATG---GTTGGATGGGCTACTGTA---AGGGAAAGAATGAGACGAGCTGAA--
-------------------------------CCAGCAGCTGAGCCAGGGGTGGGAGCAGCATCTCGAGACCTGGAAAGAC
ATGGAGCACTCACAAGTAGCAATACACCAGCTAACAATGCTGCTTGTGCCTGGGTAGAAGCACAACAAGAGGAGGAGGAA
GTGGGTTTTCCAGTCAGACCTCAGGTACCTTTAAGACCAATGACTTACAAGGCAGCTGTAGATCTTAGCCACTTTTTAAA
AGAAAAGGGGGGACTGGAAGGGCTAATTTACTCCCAAAAAAGACAAGATATCCTTGATCTGTGGGTCTACCACACACAAG
GCTACTTCCCTGATTGGCAGAACTACACACCAGGGCCAGGGATCAGATATCCACTGACCTTTGGATGGTGCTTCAAGCTA
GTACCAGTTGAGCCAGAGAAGATAGAAGAGGCCAATGAAGGAGAGAACAACAGCTTGTTACACCCTATGAGCCAGCATGG
GATGGATGACCCGGAGAGAGAAGTGTTAGAGTGGAGGTTTGACAGCCGCCTAGCATTTCATCACGTGGCCCGAGAGCTGC
ATCCGGAGTACTACAAGAACTGCTGA---------------------------------
>AY314052/B/CA/1996/WC10P_10
ATGGGTGGCAAGTGGTCAATA------ATG---GTTGGATGGGCTACTGTA---AGGGAAAGAATGAGACGAGCTGAA--
-------------------------------CCAGCAGCTGAGCCAGGGGTGGGAGCAGCATCTCGAGACCTGGAAAGAC
ATGGAGCACTCACAAGTAGCAATACACCAGCTAACAATGCTGCTTGTGCCTGGGTAGAAGCACAACAAGAGGAGGAGGAA
GTGGGTTTTCCAGTCAGACCTCAGGTACCTTTAAGACCAATGACTTACAAGGCAGCTGTAGATCTTAGCCACTTTTTAAA
AGAAAAGGGGGGACTGGAAGGGCTAATTTACTCCCAAAAAAGACAAGATATCCTTGATCTGTGGGTCTACCACACACAAG
GCTACTTCCCTGATTGGCAGAACTACACACCAGGGCCAGGGATCAGATATCCACTGACCTTTGGATGGTGCTTCAAGCTA
GTACCAGTTGAGCCAGAGAAGATAGAAGAGGCCAATGAAGGAGAGAACAACAGCTTGTTACACCCTATGAGCCAGCATGG
GATGGATGACCCGGAGAGAGAAGTGTTAGAGTGGAGGTTTGACAGCCGCCTAGCATTTCATCACGTGGCCCGAGAGCTGC
ATCCGGAGTACTACAAGAACTGCTGA---------------------------------
>AY314053/B/CA/1996/WC10P_11
ATGGGTGGCAAGTGGTCAATA------ATG---GTTGGATGGGCTACTGTA---AGGGAAAGAATGAGACGAGCTGAA--
-------------------------------CCAGCAGCTGAGCCAGGGGTGGGAGCAGCATCTCGAGACCTGGAAAGAC
ATGGAGCACTCACAAGTAGCAATACACCAGCTAACAATGCTGCTTGTGCCTGGGTAGAAGCACAACAAGAGGAGGAGGAA
GTGGGTTTTCCAGTCAGACCTCAGGTACCTTTAAGACCAATGACTTACAAGGCAGCTGTAGATCTTAGCCACTTTTTAAA
AGAAAAGGGGGGACTGGAAGGGCTAATTTACTCCCAAAAAAGACAAGATATCCTTGATCTGTGGGTCTACCACACACAAG
GCTACTTCCCTGATTGGCAGAACTACACACCAGGGCCAGGGATCAGATATCCACTGACCTTTGGATGGTGCTTCAAGCTA
GTACCAGTTGAGCCAGAGAAGATAGAAGAGGCCAATGAAGGAGAGAACAACAGCTTGTTACACCCTATGAGCCAGCATGG
GATGGATGACCCGGAGAGAGAAGTGTTAGAGTGGAGGTTTGACAGCCGCCTAGCATTTCATCACGTGGCCCGAGAGCTGC
ATCCGGAGTACTACAAGAACTGCTGA---------------------------------
>AY314054/B/CA/1996/WC10C_1
ATGGGTGGCAAGTGGTCAAAA------ATG---GTTGGATGGGCTACGGTG---AGGGAAAGAATGAGACGAGCTGAACC
AGCAGCT---------------------GAACCAGCAGCAGAT---GGGGTGGGAGCAGCATCTCGAGACCTGGAAAGAC
ATGGAGCACTCACAAGTAGCAATACACCAGCTAACAATGCTGCTTGTGCCTGGGTAGAAGCACAACAAGAGGAGGAGGAA
GTGGGTTTTCCAGTCAGACCTCAGGTACCTTTAAGACCAATGACTTACAAGGCAGCTGTAGATCTTAGCCACTTTTTAAA
AGAAAAGGGGGGACTGGAAGGGCTAATTTACTCCCAAAAAAGACAAGATATCCTTGATCTGTGGGTCTACCACACACAAG
GCTACTTCCCTGATTGGCAGAACTACACACCAGGGCCAGGGATCAGATATCCACTGACCTTTGGATGGTGCTTCAAGCTA
GTACCAGTTGAGCCAGAGAAGATAGAAGAGGCCAATGAAGGAGAGAACAACAGCTTGTTACACCCTATGAGCCAGCATGG
GATGGATGACCCGGAGAGAGAAGTGTTAGAGTGGAGGTTTGACAGCCGCCTAGCATTTCATCACGTGGCCCGAGAGCTGC
ATCCGGAGTACTACAAGAACTGCTGA---------------------------------
>AY314055/B/CA/1996/WC10C_3
ATGGGTGGCAAGTGGTCAAAA------ATG---GTTGGATGGGCTACGGTG---AGGGAAAGAATGAGACGAGCTGAACC
AGCAGCT---------------------GAACCAGCAGCAGAT---GGGGTGGGAGCAGCATCTCGAGACCTGGAAAGAC
ATGGAGCACTCACAAGTAGCAATACACCAGCTAACAATGCTGCTTGTGCCTGGGTAGAAGCACAACAAGAGGAGGAGGAA
GTGGGTTTTCCAGTCAGACCTCAGGTACCTTTAAGACCAATGACTTACAAGGCAGCTGTAGATCTTAGCCACTTTTTAAA
AGAAAAGGGGGGACTGGAAGGGCTAATTTACTCCCAAAAAAGACAAGATATCCTTGATCTGTGGGTCTACCACACACAAG
GCTACTTCCCTGATTGGCAGAACTACACACCAGGGCCAGGGATCAGATATCCACTGACCTTTGGATGGTGCTTCAAGCTA
GTACCAGTTGAGCCAGAGAAGATAGAAGAGGCCAATGAAGGAGAGAACAACAGCTTGTTACACCCTATGAGCCAGCATGG
GATGGATGACCCGGAGAGAGAAGTGTTAGAGTGGAGGTTTGACAGCCGCCTAGCATTTCATCACGTGGCCCGAGAGCTGC
ATCCGGAGTACTACAAGAACTGCTGA---------------------------------
>AY314056/B/CA/1996/WC10C_4
ATGGGTGGCAAGTGGTCAAAA------ATG---GTTGGATGGGCTACGGTA---AGGGAAAGAATGAGACGAGCTGAACC
AGCAGCT---------------------GAGCCAGCAGCAGAT---GGGGTGGGAGCAGCATCTCGAGACCTGGAAAGAC
ATGGAGCACTCACAAGTAGCAATACACCAGCTAACAATGCTGCTTGTGCCTGGGTAGAAGCACAACAAGAG--AGAGGAA
GTGGGTTTTCCAGTCAGACCTCAGGTACCTTTAAGACCAATGACTTACAAGGCAGCTGTAGATCTTAGCCACTTTTTAAA
AGAAAAGGGGGGACTGGAAGGGCTAATTTACTCCCAAAAAAGACAAGATATCCTTGATCTGTGGGTCTACCACACACAAG
GCTACTTCCCTGATTGGCAGAACTACACACCAGGGCCAGGGATCAGATATCCACTGACCTTTGGATGGTGCTTCAAGCTA
GTACCAGTTGAGCCAGAGAAGATAGAAGAGGCCAATGAAGGAGAGAACAACAGCTTGTTACACCCTATGAGCCAGCATGG
GATGGATGACCCGGAGAGAGAAGTGTTAGAGTGGAGGTTTGACAGCCGCCTAGCATTTCATCACGTGGCCCGAGAGCTGC
ATCCGGAGTACTACAAGAACTGCTGA---------------------------------
>AY314057/B/CA/1996/WC10C_5
ATGGGTGGCAAGTGGTCAAAA------ATG---GTTGGATGGGCTACGGTG---AGGGAAAGAATGAGACGAGCTGAACC
AGCAGCT---------------------GAACCAGCAGCAGAT---GGGGTGGGAGCAGCATCTCGAGACCTGGAAAGAC
ATGGAGCACTCACAAGTAGCAATACACCAGCTAACAATGCTGCTTGTGCCTGGGTAGAAGCACAACAAGAGGAGGAGGAA
GTGGGTTTTCCAGTCAGACCTCAGGTACCTTTAAGACCAATGACTTACAAGGCAGCTGTAGATCTTAGCCACTTTTTAAA
AGAAAAGGGGGGACTGGAAGGGCTAATTTACTCCCAAAAAAGACAAGATATCCTTGATCTGTGGGTCTACCACACACAAG
GCTACTTCCCTGATTGGCAGAACTACACACCAGGGCCAGGGATCAGATATCCACTGACCTTTGGATGGTGCTTCAAGCTA
GTACCAGTTGAGCCAGAGAAGATAGAAGAGGCCAATGAAGGAGAGAACAACAGCTTGTTACACCCTATGAGCCAGCATGG
GATGGATGACCCGGAGAGAGAAGTGTTAGAGTGGAGGTTTGACAGCCGCCTAGCATTTCATCACGTGGCCCGAGAGCTGC
ATCCGGAGTACTACAAGAACTGCTGA---------------------------------
>AY314058/B/CA/1996/WC10C_6
ATGGGTGGCAAGTGGTCAAAA------ATG---GTTGGATGGGCTACGGTA---AGGGAAAGAATGAGACGAGCTGAACC
AGCAGCT---------------------GAGCCAGCAGCAGAT---GGGGTGGGAGCAGCATCTCGAGACCTGGAAAGAC
ATGGAGCACTCACAAGTAGCAATACACCAGCTAACAATGCTGCTTGTGCCTGGGTAGAAGCACAACAAGAG--AGAGGAA
GTGGGTTTTCCAGTCAGACCTCAGGTACCTTTAAGACCAATGACTTACAAGGCAGCTGTAGATCTTAGCCACTTTTTAAA
AGAAAAGGGGGGACTGGAAGGGCTAATTTACTCCCAAAAAAGACAAGATATCCTTGATCTGTGGGTCTACCACACACAAG
GCTACTTCCCTGATTGGCAGAACTACACACCAGGGCCAGGGATCAGATATCCACTGACCTTTGGATGGTGCTTCAAGCTA
GTACCAGTTGAGCCAGAGAAGATAGAAGAGGCCAATGAAGGAGAGAACAACAGCTTGTTACACCCTATGAGCCAGCATGG
GATGGATGACCCGGAGAGAGAAGTGTTAGAGTGGAGATTTGACAGCCACCTAGCATTTCATCACGTGGCCCGAGAGCTGC
ATCCGGAGTACTACAAGAACTGCTGA---------------------------------
>AY314059/B/CA/1996/WC10C_8
ATGGGTGGCAAGTGGTCAAAA------ATG---GTTGGATGGGCTACGGTA---AGGGAAAGAATGAGACGAGCTGAACC
AGCAGCT---------------------GAGCCAGCAGCAGAT---GGGGTGGGAGCAGCATCTCGAGACCTGGAAAGAC
ATGGAGCACTCACAAGTAGCAATACACCAGCTAACAATGCTGCTTGTGCCTGGGTAGAAGCACAACAAGAG--AGAGGAA
GTGGGTTTTCCAGTCAGACCTCAGGTACCTTTAAGACCAATGACTTACAAGGCAGCTGTAGATCTTAGCCACTTTTTAAA
AGAAAAGGGGGGACTGGAAGGGCTAATTTACTCCCAAAAAAGACAAGATATCCTTGATCTGTGGGTCTACCACACACAAG
GCTACTTCCCTGATTGGCAGAACTACACACCAGGGCCAGGGATCAGATATCCACTGACCTTTGGATGGTGCTTCAAGCTA
GTACCAGTTGAGCCAGAGAAGATAGAAGAGGCCAATGAAGGAGAGAACAACAGCTTGTTACACCCTATGAGCCAGCATGG
GATGGATGACCCGGAGAGAGAAGTGTTAGAGTGGAGGTTTGACAGCCGCCTAGCATTTCATCACGTGGCCCGAGAGCTGC
ATCCGGAGTACTACAAGAACTGCTGA---------------------------------
>AY314060/B/CA/1996/WC10C_9
ATGGGTGGCAAGTGGTCAAAA------ATG---GTTGGATGGGCTACGGTG---AGGGAAAGAATGAGACGAGCTGAACC
AGCAGCT---------------------GAACCAGCAGCAGAT---GGGGTGGGAGCAGCATCTCGAGACCTGGAAAGAC
ATGGAGCACTCACAAGTAGCAATACACCAGCTAACAATGCTGCTTGTGCCTGGGTAGAAGCACAACAAGAGGAGAAGGAA
GTGGGTTTTCCAGTCAGACCTCAGGTACCTTTAAGACCAATGACTTACAAGGCAGCTGTAGATCTTAGCCACTTTTTAAA
AGAAAAGGGGGGACTGGAAGGGCTAATTTACTCCCAAAAAAGACAAGATATCCTTGATCTGTGGGTCTACCACACACAAG
GCTACTTCCCTGATTGGCAGAACTACACACCAGGGCCAGGGATCAGATATCCACTGACCTTTGGATGGTGCTTCAAGCTA
GTACCAGTTGAGCCAGAGAAGATAGAAGAGGCCAATGAAGGAGAGAACAACAGCTTGTTACACCCTATGAGCCAGCATGG
GATGGATGACCCGGAGAGAGAAGTGTTAGAGTGGAGGTTTGACAGCCGCCTAGCATTTCATCACGTGGCCCGAGAGCTGC
ATCCGGAGTACTACAAGAACTGCTGA---------------------------------
>AY314061/B/CA/1996/WC10C_10
ATGGGTGGCAAGTGGTCAAAA------ATG---GTTGGATGGGCTACGGTG---AGGGAAAGAATGAGACGAGCTGAACC
AGCAGCT---------------------GAACCAGCAGCAGAT---GGGGTGGGAGCAGCATCTCGAGACCTGGAAAGAC
ATGGAGCACTCACAAGTAGCAATACACCAGCTAACAATGCTGCTTGTGCCTGGGTAGAAGCACAACAAGAGGAGGAGGAA
GTGGGTTTTCCAGTCAGACCTCAGGTACCTTTAAGACCAATGACTTACAAGGCAGCTGTAGATCTTAGCCACTTTTTAAA
AGAAAAGGGGGGACTGGAAGGGCTAATTTACTCCCAAAAAAGACAAGATATCCTTGATCTGTGGGTCTACCACACACAAG
GCTACTTCCCTGATTGGCAGAACTACACACCAGGGCCAGGGATCAGATATCCACTGACCTTTGGATGGTGCTTCAAGCTA
GTACCAGTTGAGCCAGAGAAGATAGAAGAGGCCAATGAAGGAGAGAACAACAGCTTGTTACACCCTATGAGCCAGCATGG
GATGGATGACCCGGAGAGAGAAGTGTTAGAGTGGAGGTTTGACAGCCGCCTAGCATTTCATCACGTGGCCCGAGAGCTGC
ATCCGGAGTACTACAAGAACTGCTGA---------------------------------
>AY314062/B/CA/1996/WC10C_11
ATGGGTGGCAAGTGGTCAAAA------ATG---GTTGGATGGGCTACGGTG---AGGGAAAGAATGAGACGAGCTGAACC
AGCAGCT---------------------GAACCAGCAGCAGAT---GGGGTGGGAGCAGCATCTCGAGACCTGGAAAGAC
ATGGAGCACTCACAAGTAGCAATACACCAGCTAACAATGCTGCTTGTGCCTGGGTAGAAGCACAACAAGAGGAGAAGGAA
GTGGGTTTTCCAGTCAGACCTCAGGTACCTTTAAGACCAATGACTTACAAGGCAGCTGTAGATCTTAGCCACTTTTTAAA
AGAAAAGGGGGGACTGGAAGGGCTAATTTACTCCCAAAAAAGACAAGATATCCTTGATCTGTGGGTCTACCACACACAAG
GCTACTTCCCTGATTGGCAGAACTACACACCAGGGCCAGGGATCAGATATCCACTGACCTTTGGATGGTGCTTCAAGCTA
GTACCAGTTGAGCCAGAGAAGATAGAAGAGGCCAATGAAGGAGAGAACAACAGCTTGTTACACCCTATGAGCCAGCATGG
GATGGATGACCCGGAGAGAGAAGTGTTAGAGTGGAGGTTTGACAGCCGCCTAGCATTTCATCACGTGGCCCGAGAGCTGC
ATCCGGAGTACTACAAGAACTGCTGA---------------------------------
>AY314063/B/CA/1996/WC10C_12
ATGGGTGGCAAGTGGTCAAAA------ATG---GTTGGATGGGCTACGGTA---AGGGAAAGAATGAGACGAGCTGAACC
AGCAGCT---------------------GAGCCAGCAGCAGAT---GGGGTGGGAGCAGCATCTCGAGACCTGGAAAGAC
ATGGAGCACTCACAAGTAGCAATACACCAGCTAACAATGCTGCTTGTGCCTGGGTAGAAGCACAACAAGAG--AGAGGAA
GTGGGTTTTCCAGTCAGACCTCAGGTACCTTTAAGACCAATGACTTACAAGGCAGCTGTAGATCTTAGCCACTTTTTAAA
AGAAAAGGGGGGACTGGAAGGGCTAATTTACTCCCAAAAAAGACAAGATATCCTTGATCTGTGGGTCTACCACACACAAG
GCTACTTCCCTGATTGGCAGAACTACACACCAGGGCCAGGGATCAGATATCCACTGACCTTTGGATGGTGCTTCAAGCTA
GTACCAGTTGAGCCAGAGAAGATAGAAGAGGCCAATGAAGGAGAGAACAACAGCTTGTTACACCCTATGAGCCAGCATGG
GATGGATGACCCGGAGAGAGAAGTGTTAGAGTGGAGGTTTGACAGCCGCCTAGCATTTCATCACGTGGCCCGAGAGCTGC
ATCCGGAGTACTACAAGAACTGCTGA---------------------------------
>AY331282/B/US/1997/1001_07
ATGGGTGGCAAGTGGTCAAAAC-----------AGTGGATGGTCTGATGTA---AGGGAAAGAATGAGACGAGCTGAACC
AGCAGCAAGGGAAAGAAGGAGACGAGCTGAGCCAGCAGCAGAA---GGGGTGGGAGCAGTATCTCGAGACCTGGAAAGAC
ATGGAGCAATCACAAGTAGCAATACAGCAACTAACAATGCTGATTTGGCCTGGCTGGAAGCACAAGAGGAG---GAGGAG
GTGGGTTTTCCAGTAAGACCTCAGGTACCTTTAAGACCAATGACTTACAAGGCAGCTGTAGATCTTAGCCACTTTTTAAA
AGAAAAAGGGGGACTGGAAGGGCTAATTTACTCCAAAAAGAGACAAGAAATACTTGATCTGTGGGTCTACCACACACAAG
GCTACTTCCCTGATTGGCAGAACTACACACCAGGGCCAGGGATCAGATACCCACTGACCTTTGGGTGGTGCTACAAGCTA
GTACCAGTTGATCCAGATAAGGTAGAAGAGGCCAACAAAGGAGAGAACAACAGCTTGTTACACCCTATGAGCCTGCATGG
GATGGAGGACGAGGATGGAGAAGTGTTAGAGTGGGTGTTTGACAGCCACCTAGCATTTCGTCACATGGCCCGAGAGCTGC
ATCCGGAGTACTACAAGGACTGCTGA---------------------------------
>AY331283/B/US/1997/1001_09
ATGGGTGGCAAGTGGTCAAAAC-----------AGTGGATGGTCTGATGTA---AGGGAAAGAATGAGACGAGCTGAACC
AGCAGCAAGGGAAAGAAGGAGACGAGCTGAGCCAGCAGCAGAA---GGGGTGGGAGCAGTATCTCGAGACCTGGAAAGAC
ATGGAGCAATCACAAGTAGCAATACAGCAACTAACAATGCTGATTTGGCCTGGCTGGAAGCACAAGAGGAG---GAGGAG
GTGGGTTTTCCAGTAAGACCTCAGGTACCTTTAAGACCAATGACTTACAAGGCAGCTGTAGATCTTAGCCACTTTTTAAA
AGAAAAAGGGGGACTGGAAGGGCTAATTTACTCCAAAAAGAGACAAGAAATACTTGATCTGTGGGTCTACCACACACAAG
GCTACTTCCCTGATTGGCAGAACTACACACCAGGGCCAGGGATCAGATACCCACTGACCTTTGGGTGGTGCTACAAGCTA
GTACCAGTTGATCCAGATAAGGTAGAAGAGGCCAACAAAGGAGAGAACAACAGCTTGTTACACCCTATGAGCCTGCATGG
GATGGAGGACGAGGATGGAGAAGTGTTAGAGTGGGTGTTTGACAGCCACCTAGCATTTCGTCACATGGCCCGAGAGCTGC
ATCCGGAGTACTACAAGGACTGCTGA---------------------------------
>AY331284/B/US/1997/1006_08
ATGGGTGGCAAGTGGTCAAAAAGTAGTGTG---GTTGGATGGCCTGCTATA---AGGGAAAGAATGAAACGAGCTGAG--
-------------------------------CCAGCAGCAGAT---GGGGTGGGAGCAGTATCTAGAGACCTAGAAAACC
GTGGAGCAATCACAAGTAGCAATACAGCAACTAACAATGCTGCTTGTGCCTGGCTAGAAGCACAAGAGGAG---GAGGAA
GTGGGTTTTCCAGTCAAACCTCAGGTACCTTTAAGACCAATGACTTACAAAGCAGCTGTAGATCTTAGCCACTTTTTAAA
AGAAAAGGGGGGACTGGAAGGGCTAATTTACTCCCAAAGAAGACAAGATATCCTTGATCTGTGGATCTATCACACACAAG
GCTACTTCCCTGATTGGCAAAACTACACACCAGGGCCAGGGATCAGATATCCACTGACCTTTGGATGGTGCTTCAAGCTA
GTACCAGTTGAACCAGAGGAGGTGGAAAAGGCCAATGAAGGGGAGAACAACTGCTTATTACACCCTATGAGCCAGCATGG
GATAGATGACCCAGAGAAAGAAGTATTACAGTGGAGATTTGACAGCCGCCTCGCATTTCATCACATGGCCCGAGAGCTGC
ATCCGGAGTTCTACAAGAACTGCTGA---------------------------------
>AY331285/B/US/1997/1012_08
ATGGGTGGCAAGTGGTCAAAAAGTAGTCTA---GTTGGATGGCCTGCTATA---AGGGAAAGAATGAGACGAGCTGAG--
-------------------------------CCAGCAGCAGTT---GGGGTGGGAGCAGTATCCCGAGACCTGGAAAAAC
ATGGAGCAATCACATGTAGCAATACAGCAACTACCAATGCTGATTGTGCCTGGCTAGAAGCACAAGAGGAT---GAGGGA
GTGGGTTTCCCAGTCAGACCTCAGGCACCTTTAAGACCAATGACTTACAAGGCAGCTGTAGATCTTAGCCATTTTTTAAA
AGAAAAGGGGGGACTGGAAGGGCTAGTTCACTCCCAGAAAAGACAAGATATCCTTGATCTGTGGGTCTACCACACACAAG
GCTATTTCCCTGATTGGCAGAACTACACACCAGGGCCAGGGGTCAGATATCCATTGTGCTTTGGGTGGTGCTTCAAGCTA
GTACCAGTTGAGCCAGGGAAGGTAGAGGAAGCCACTGAAGGAGAAAACAACTGCTTGTTACACCCTATAAACCTGCATGG
GATGGAGGACCCAGAGAGAGAAGTGTTAGAATGGAGGTTTGACAGCCGCCTAGCATTTCATCACATGGCCCGAGAGCTGC
ATCCGGAGTACTACAAGGACTGCTGA---------------------------------
>AY331286/B/US/1997/1012_11
ATGGGTGGCAAGTGGTCAAAAAGTAGTCTA---GTTGGATGGCCTGCTATA---AGGGAAAGAATGAGACGAGCTGAG--
-------------------------------CCAGCAGCAGTT---GGGGTGGGAGCAGTATCCCGAGACCTGGAAAAAC
ATGGAGCAATCACATGTAGCAATACAGCAACTACCAATGCTGATTGTGCCTGGCTAGAAGCACAAGAGGAT---GAGGGA
GTGGGTTTCCCAGTCAGACCTCAGGCACCTTTAAGACCAATGACTTACAAGGCAGCTGTAGATCTTAGCCATTTTTTAAA
AGAAAAGGGGGGACTGGAAGGGCTAGTTCACTCCCAGAAAAGACAAGATATCCTTGATCTGTGGGTCTACCACACACAAG
GCTATTTCCCTGATTGGCAGAACTACACACCAGGGCCAGGGGTCAGATATCCATTGTGCTTTGGGTGGTGCTTCAAGCTA
GTACCAGTTGAGCCAGGGAAGGTAGAGGAAGCCACTGAAGGAGAAAACAACTGCTTGTTACACCCTATAAACCTGCATGG
GATGGAGGACCCAGAGAGAGAAGTGTTAGAATGGAGGTTTGACAGCCGCCTAGCATTTCATCACATGGCCCGAGAGCTGC
ATCCGGAGTACTACAAGGACTGCTGA---------------------------------
>AY331287/B/US/1997/1013_03
ATGGGTGGCAAATGGTCAAAAAGCAAAATG---TTTGGATGGGCTACTGTA---AGGGAAAGAATGATGCGAGCTGAG--
-------------------------------CCAGCAGCAACT---GGGGTGGGAGCAGTATCTCAAGACCTAGAAAAAC
ATGGAGCAATCACAAGTAGCAGTATG------ACTAATCCTGCTTGTACCTGGCTAGAAGCACAACAGGAG---CGAGAG
GTGGGTTTTCCAGTCAGACCTCAAGTACCTTTAAGACCAATGACTTACAAGGCAGCTGTAGATCTGAGCCATTTTTTAAA
AGAAAAGGGGGGACTGGAAGGGTTAACTTGGTCCCAACAAAGACAAGATATCCTTGATCTGTGGGTCTATAACACACAAG
GCTACTTCCCTGATTGGCAGAACTACACACCAGGGCCAGGGGTCAGATATCCACTGACCTTTGGATGGTGCTTCAAGCTA
GTACCAGTAGAGCAAAGTAAGGTAGAAGAGACCAATGAAGGAGAGAACAACAGTTTGCTGCACCCTCTGAGCCAACATGG
GATGGATGACCTGGAGAAAGAAGTGTTAATGTGGAAGTTTGACAGCCGCCTAGCGTTTCATCACGTGGCCCGAGAGCTGC
ATCCGGAGTACTACAAGGACTGCTGA---------------------------------
>AY331288/B/US/1997/1013_07
ATGGGTGGCAARTGGTCAAAAAGCAAAATG---TTTGGATGGGCTACTGTA---AGGGAAAGAATGATGCGAGCTGAG--
-------------------------------CCAGCAGCAACT---GGGGTGGGAGCAGTATCTCAAGACCTAGAAAAAC
ATGGAGCAATCACAAGTAGCAGTATG------ACTAATCCTGCTTGTACCTGGCTAGAAGCACAACAGGAG---CGAGAG
GTGGGTTTTCCAGTCAGACCTCAAGTACCTTTAAGACCAATGACTTACAAGGCAGCTGTAGATCTGAGCCATTTTTTAAA
AGAAAAGGGGGGACTGGAAGGGTTAACTTGGTCTCAACAAAGACAAGATATCCTTGATCTGTGGGTCTATAACACACAAG
GCTACTTCCCTGATTGGCAGAACTACACACCAGGGCCAGGGGTCAGATATCCACTGACCTTTGGATGGTGCTTCAAGCTA
GTACCAGTAGAGCAAAGTAAGGTAGAAGAGACCAATGAAGGAGAGAACAACAGTTTGCTGCACCCTCTGAGCCAACATGG
GATGGATGACCTGGAGAAAGAAGTGTTAATGTGGAAGTTTGACAGCCGCCTAGCGTTTCATCACGTGGCCCGAGAGCTGC
ATCCGGAGTACTACAAGGACTGMTGA---------------------------------
>AY331289/B/US/1997/1018_06
ATGGGTGGCAAGTGGTCAAAAAGTAGTTTA---GTTGGATGGCCTCAGATA---AGGGACAGAATGAGACGAACTGAGCC
T---------------------------GAGCCAGCAGCAGAT---GGGGTGGGAGCAGCATCTCGAGACCTAGCAAAAC
ATGGAGCAATCACAAGTAACAACACAGCAACTACTAATGCTGCTTGTGCCTGGCTAGAAGCACAAGAGGAA---GAGGAA
GTGGGTTTTCCAGTCAGACCTCAGGTACCTTTAAGACCAATGACTTACAAGGGAGCTTTAGATCTTAGCCACTTTTTAAA
AGAAAAGGGGGGACTGGAAGGGCTAGTTTCCTCCCAAAAAAGACAAGATATCCTTGATTTGTGGGTCTACCACACACAAG
GCTACTTCCCTGATTGGCAGAACTACACACCAGGGCCAGGGGTTAGATTTCCACTGACCTTTGGATGGTGCTTCAAGCTA
GTACCAGTTGAACCAGAGAAAGTAGAAGAGGCCAATGAAGGAGAGAACAACAGCTTGCTACACCCTGTAAGCCTGCATGG
GATGGAAGACTCAGAGAGAGAAGTGCTAGTGTGGAGGTTTGACAGCCAACTGGCATTCCGTCACATGGCCCGAGAGAAGC
ATCCGGAGTACTACAAAGACTGCTGA---------------------------------
>AY331290/B/US/1997/1018_10
ATGGGTGGCAAGTGGTCAAAAAGTAGTTTA---GTTGGATGGCCTCAGATA---AGGGACAGAATGAGACGAACTGAGCC
T---------------------------GAGCCAGCAGCAGAT---GGGGTGGGAGCAGCATCTCGAGACCTAGCAAAAC
ATGGAGCAATCACAAGTAACAACACAGCAACTACTAATGCTGCTTGTGCCTGGCTAGAAGCACAAGAGGAA---GAGGAA
GTGGGTTTTCCAGTCAGACCTCAGGTACCTTTAAGACCAATGACTTACAAGGGAGCTTTAGATCTTAGCCACTTTTTAAA
AGAAAAGGGGGGACTGGAAGGGCTAGTTTTCTCCCAAAAAAGACAAGATATCCTTGATTTGTGGGTCTACCACACACAAG
GCTACTTCCCTGATTGGCAGAACTACACACCAGGGCCAGGGGTTAGATTTCCACTGACCTTTGGATGGTGCTTCAAGCTA
GTACCAGTTGAACCAGAGAAAGTAGAAGAGGCCAATGAAGGAGAGAACAACAGCTTGCTACACCCTGTAAGCCTGCATGG
GATGGAAGACTCAGAGAGAGAAGTGCTAGTGTGGAGGTTTGACAGCCAACTGGCATTCCGTCACATGGCCCGAGAGAAGC
ATCCGGAGTACTACAAAGACTGCTGA---------------------------------
>AY331291/B/US/1996/1027_05
ATGGGTGGCAAGTGGTCAAAAAGTAGTGCG---TCCGGATGGCCTACTGTA---AGGGAAAGAATGGCACGAGCTGAG--
-------------------------------CCAGCAGCAGAG---GGGGTGGGAGAGGTATCTCGAGACCTGGATAAAT
ATGGAGCAATCACAAGTAGCAATACT------AATAACGCTGCTTGTGCCTGGCTAGAAGCACAAGAAGAG---GAGGAC
GTGGGTTTTCCAGTCAGACCTCAAGTACCTTTAAGACCCATGACTTACGGGGCAGCTCGAGATCTTAGCCATTTTTTAAA
AGAAAAGGGGGGACTGGAAGGGTTAATTTACTCCCAAAAAAGACAAGAAATCCTTGATCTGTGGATCTATCACACACAAG
GCTACTTCCCTGATTGGCAGAACTACACACCAGGGCCAGGGGTTAGATTTCCACTGACCTTTGGATGGTGCTTCAAGCTA
GTACCAGTTG---------AGGGAGAAGAGGCCACTGGAGGAGAGGACACCAAATTGTTACACCCTATGAGTCTGCATGG
GATGGATGACCCGGAGAGAGAAGTGTTAATGTGGAAGTTTGACAGCCTCCTAGCCTTTCGTCACATGGCCCGAGAGTTGC
ATCCGGAGTATTACAAGAACTGCTGA---------------------------------
>AY331292/B/US/1996/1057_01
ATGGGTGGCAAGTGGTCAAAAAGTAGTATG---GTTGGATGGCCTGCTGTA---AGGGAGAGAATGAGACGAGCTGAA--
-------------------------------CCAGCAGCAGAG---GGGGTGGGAGCAGTCTCTCGAGATCTGGAACGAC
ATGGAGCGATCACAAGTAGCAATACAGCAAAAAACAATGCTGCTCTTGCCTGGCTAGAAGCACAAGAGGAG---GAGGAG
GTGGGTTTTCCAGTTAGACCTCAGGTACCTTTAAGACCAATGACTTACAAGGCAGCTATAGATCTTAGCCACTTTTTAAA
AGAAAAGGGGGGACTGGAAGGGCTAATTTACTCCCAGAAAAGACAAGATATCCTTGATCTGTGGGTTTACCACACACAAG
GCTACTTCCCTGATTGGCAGAACTACACACCAGGGCCAGGGACCAGATTCCCACTGACCTTTGGATGGTGCTTCAAACTA
GTACCAGTTGAGCCAGAGAAAGTAGAAGCAGCCAATGAAGGAGAGAACAACTGCTTGTTACACCCTATGAGCCTGCATGG
GATGGAGGACTCGGAGGGAGAAGTGCTACAGTGGAAGTTTGACAGCCGCCTAGCGCTTCGTCACATGGCCCGAGAGAAGC
ATCCGGAGTACTACAAGGACTGCTGA---------------------------------
>AY331293/B/US/1996/1057_09
ATGGGTGGCAAGTGGTCAAAAAGTAGTATG---GTTGGATGGCCTGCTGTA---AGGGAGAGAATGAGACGAGCTGAA--
-------------------------------CCAGCAGCAGAG---GGGGTGGGAGCAGTCTCTCGAGATCTGGAACGAC
ATGGAGCGATCACAAGTAGCAATACAGCAAAAAACAATGCTGCTCTTGCCTGGCTAGAAGCACAAGAGGAG---GAGGAG
GTGGGTTTTCCAGTTAGACCTCAGGTACCTTTAAGACCAATGACTTACAAGGCAGCTATAGATCTTAGCCACTTTTTAAA
AGAAAAGGGGGGACTGGAAGGGCTAATTTACTCCCAGAAAAGACAAGATATCCTTGATCTGTGGGTTTACCACACACAAG
GCTACTTCCCTGATTGGCAGAACTACACACCAGGGCCAGGGACCAGATTCCCACTGACCTTTGGATGGTGCTTCAAACTA
GTACCAGTTGAGCCAGAGAAAGTAGAAGCAGCCAATGAAGGAGAGAACAACTGCTTGTTACACCCTATGAGCCTGCATGG
GATGGAGGACTCGGAGGGAGAAGTGCTACAGTGGGAGTTTGACAGCCGCCTAGCGCTTCGTCACATGGCCCGAGAGAAGC
ATCCGGAGTACTACAAGGACTGCTGA---------------------------------
>AY331294/B/US/1998/1058_08
ATGGGTGGCAAGTGGTCAAAACGTAGTATT---GTGGGATGGCCTACAATA---AGAGAAAGAATGAGACGAGCCGCACC
AGCAACT---------------------GAGCCAGCAGCAGAA---GGGGTGGGAGCAGCATCTCGAGACCTGGAAAGAC
ATGGAGCACTCACAAGTAGCAATACAGCAGCTAACAATGCTGCTTGTGCCTGGCTAGAAGCACAAGAGGAT---GAGGAG
GTGGGTTTTCCAGTCAGACCTCAGGTGCCTTTAAGACCAATGACTTACAAGGCAGCTGTAGATCTTAGCCACTTTTTAAA
AGAAAAGGGGGGACTGGAAGGGCTAATTTACTCCCAGCAAAGACAGGATATCCTTGATCTGTGGGTCTACCACACACAAG
GCTACTTCCCTGATTGGCAGAATTACACACCAGGGCCAGGGACCAGATATCCCCTGACCTTTGGATGGTGCTTTACGCTA
GTACCAGTTGAACCAGAGAAGATAGAAGAGGCCACTGAAGGAGAAAACAACTGCTTGTTACACCCGATAAACCAGCATGG
GATGGACGACCCGGAGAGAGAAGTGTTAGTGTGGAGGTTTGACAGTCGCCTAGCACTCCGTCACGTGGCCCGAGAGATGC
ATCCGGAGTACTACAAGGACTGCTGA---------------------------------
>AY331295/B/US/1998/1058_11
ATGGGTGGCAAGTGGTCAAAACGTAGTATT---GTGGGATGGCCTACAATA---AGAGAAAGAATGAGACGAGCCGCACC
AGCAACT---------------------GAGCCAGCAGCAGAA---GGGGTGGGAGCAGCATCTCGAGACCTGGAAAGAC
ATGGAGCACTCACAAGTAGCAATACAGCAGCTAACAATGCTGCTTGTGCCTGGCTAGAAGCACAAGAGGAT---GAGGAG
GTGGGTTTTCCAGTCAGACCTCAGGTGCCTTTAAGACCAATGACTTACAAGGCAGCTGTAGATCTTAGCCACTTTTTAAA
AGAAAAGGGGGGACTGGAAGGGCTAATTTACTCCCAGCAAAGACAGGATATCCTTGATCTGTGGGTCTACCACACACAAG
GCTACTTCCCTGATTGGCAGAATTACACACCAGGGCCAGGGACCAGATATCCCCTGACCTTTGGATGGTGCTTTAAGCTA
GTACCAGTTGAACCAGAGAAGATAGAAGAGGCCACTGAAGGAGAAAACAACTGCTTGTTACACCCGATAAACCAGCATGG
GATGGACGACCCGGAGAGAGAAGTGTTAGTGTGGAGGTTTGACAGTCGCMTAGCACTCCGTCACGTGGCCCGAGAGATGC
ATCCGGAGTACTACAAGGACTGCTGA---------------------------------
>AY331296/B/US/1999/PRB959_03
ATGGGTGGCAAGTGGTCAAAATGTAGCATG---GGTGGATGGACTGCTGTA---AGGGAAAGAATGAGAAAAACTGAGCC
AGCA------------------------GAGCCAGCAGCAGCT---GGGGTGGGAGCAGTATCTCGAGACCTGGAAAAAC
ATGGAGCAATCACAAGTAACAATGTT------AATAATGCTGCTTGTACCTGGCTAGCAGCACAACAAGAG---TGAGAG
GTGGGTTTTCCAGTTAGACCTCAAGTACCTTTAAGACCAATGACTTACAAAGGAGCTTTAGATCTTAGCCACTTTTTAAA
AGAAAAGGGGGGACTGGAAGGGCTAATTTACTCCCAGCAAAGGCAAGATATCCTTGATCTGTGGGTTTATAACACACAAG
GCTACTTCCCTGATTGGCAGAACTACACACCAGGGCCAGGGATAAGATATCCATTGACCTTTGGGTGGTGCTTCAAGTTA
GTGCCAGTAGAGCCAGATAAGGTAGAAGAGGCCAATGAGGGAGAGAACAACATCTTGTTACATCCCATAAGCCTGCATGG
GATGGAGGACCCGGAGAAAGAAGTGTTACAGTGGAAGTTTGACAGCCACCTAGCCTTTCGTCACATGGCCCGAGAGCTGC
ATCCGGAGTACTACAAAGACTGCTGA---------------------------------
>AY331297/B/US/1999/PRB959_05
ATGGGTGGCAAGTGGTCAAAATGTAGCATG---GGTGGATGGACTGCTGTA---AGGGAAAGAATGAGAAAAACTGAGCC
AGCA------------------------GAGCCAGCAGCAGCT---GGGGTGGGAGCAGTATCTCGAGACCTGGAAAAAC
ATGGAGCAATCACAAGTAACAATGTT------AATAATGCTGCTTGTACCTGGCTAGCAGCACAACAAGAG---TAAGAG
GTGGGTTTTCCAGTTAGACCTCAAGTACCTTTAAGACCAATGACTTACAAAGGAGCTTTAGATCTTAGCCACTTTTTAAA
AGAAAAGGGGGGACTGGAAGGGCTAATTTACTCCCAGCAAAGGCAAGATATCCTTGATCTGTGGGTTTATAACACACAAG
GCTACTTCCCTGATTGGCAGAACTACACACCAGGGCCAGGGATAAGATATCCATTGACCTTTGGGTGGTGCTTCAAGTTA
GTGCCAGTAGAGCCAGATAAGGTAGAAGAGGCCAATGAGGGAGAGAACAACATCTTGTTACATCCCATAAGCCTGCATGG
GATGGAGGACCCGGAGAAAGAAGTGTTACAGTGGAAGTTTGACAGCCACCTAGCCTTTCGTCACATGGCCCGAGAGCTGC
ATCCGGAGTACTACAAAGACTGCTGA---------------------------------
>AY332236/B/US/1997/1006_10
ATGGGTGGCAAGTGGTCAAAAAGTAGTGTG---GTTGGATGGCCTGCTATA---AGGGAAAGAATGAAACGAGCTGAG--
-------------------------------CCAGCAGCAGAT---GGGGTGGGAGCAGTATCTAGAGACCTAGAAAACC
GTGGAGCAATCACAAGTAGCAATACAGCAACTAACAATGCTGCTTGTGCCTGGCTAGAAGCACAAGAGGAG---GAGGAA
GTGGGTTTTCCAGTCAAACCTCAGGTACCTTTAAGACCAATGACTTACAAAGCAGCTGTAGATCTTAGCCACTTTTTAAA
AGAAAAGGGGGGACTGGAAGGGCTAATTTACTCCCAAAGAAGACAAGATATCCTTGATCTGTGGATCTATCACACACAAG
GCTACTTCCCTGATTGGCAAAACTACACACCAGGGCCAGGGATCAGATATCCACTGACCTTTGGATGGTGCTTCAAGCTA
GTACCAGTTGAACCAGAGGAGGTGGAAAAGGCCAATGAAGGGGAGAACAACTGCTTATTACACCCTATGAGCCAGCATGG
GATAGATGACCCAGAGAAAGAAGTATTACAGTGGAGATTTGACAGCCGCCTCGCATTTCATCACATGGCCCGAGAGCTGC
ATCCGGAGTTCTACAAGAACTGCTGA---------------------------------
>AY332237/B/US/1996/1027_03
ATGGGTGGCAAGTGGTCAAAAAGTAGTGCG---TCCGGATGGCCTACTGTA---AGGGAAAGAATGGCACGAGCTGAG--
-------------------------------CCAGCAGCAGAG---GGGGTGGGAGAGGTATCTCGAGACCTGGATAAAT
ATGGAGCAATCACAAGTAGCAATACT------AATAACGCTGCTTGTGCCTGGCTAGAAGCACAAGAAGAG---GAGGAC
GTGGGTTTTCCAGTCAGACCTCAAGTACCTTTAAGACCCATGACTTACGGGGCAGCTCGAGATCTTAGCCATTTTTTAAA
AGAAAAGGGGGGACTGGAAGGGTTAATTTACTCCCAAAAAAGACAAGAAATCCTTGATCTGTGGATCTATCACACACAAG
GCTACTTCCCTGATTGGCAGAACTACACACCAGGGCCAGGGGTTAGATTTCCACTGACCTTTGGATGGTGCTTCAAGCTA
GTACCAGTTG---------AGGGAGAAGAGGCCACTGGAGGAGAGGACACCAAATTGTTACACCCTATGAGTCTGCATGG
GATGGATGACCCGGAGAGAGAAGTGTTAATGTGGAAGTTTGACAGCCTCCTAGCCTTTCGTCACATGGCCCGAGAGTTGC
ATCCGGAGTATTACAAGAACTGCTGA---------------------------------
>AY352275/B/US/1984/SF33
ATGGGTGGCAAGTGGTCAAAAT-----AAA---ATGGGATGGCCTGCTGTA---AGGGAAAGAATGAAGCGAGCTGAG--
-------------------------------CCAGCAGCAGAT---GGGGTGGGAGCAGCATCTAGAGACCTGGAAAAAC
ATGGAGCACTCACAAGTAGCAATACAGCAGCTACTAATGCTGATTGTGCCTGGCTAGAAGCACAAGAGGAT---GAGGAG
GTGGGTTTTCCAGTCAAACCTCAGGTACCTTTAAGACCAATGACTTACAAAGCAGCTTTAGATCTTAGCCACTTTTTAAA
AGAAAAGGGGGGACTGGAAGGGCTAGTTTACTCCCAAAAAAGACAAGATATCCTTGATCTGTGGATCTACCACACACAAG
GCTACTTCCCTGATTGGCAGAACTACACACCAGGGCCAGGGGTCAGATTTCCACTGACCTTTGGATGGTGCTTCAAGTTA
GTACCAGTAGAgCCAGAGAAAGTAGAAGAGGCCAATGAAGGAGAGAACAACAGCTTGTTACACCCTATGAGCCTGCATGG
GATGGAGGACCCGGAGAAAGAAGTGTTAGTGTGGAAGTTTGACAGCCACCTAGCATTtCGTCACATGGCCCGAGAGCTGC
ATCCGGAGTACTACAAAGACTGCTGA---------------------------------
>AY423381/B/NL/1999/671_99T12
ATGGGTGGAAAGTGGTCAAAACATAGTGGG---GGTGGATGGCCTGCGGTG---AGGGAAAGAATGCAACGAGCTGAG--
-------------------------------CCAGCAGCAGAC---GGGGTGGGACCAGTATCTCGAGACTTGGAAAAAC
ATGGAGCAATCACAAGTAGCAATACT------AATAATGCTGCTTGTGTCTGGCTAGAAGCACAAGAGGAG---GAGGAA
GTGGGTTTTCCAGTCAGACCTCAGGTACCTTTAAGACCAATGACTTACAAAGGAGCTTTGGATCTTAGCCACNTTTTAAA
AGAAATGGGGGGACTGGAAGGGCTAATTTACTCCCAAAAAAGACAAGATATCCTTGATCTGTGGGTCCACCACACACAAG
GCTACTTCCCTGATTGGCATAACTACACACCAGGGCCAGGGATCAGATTTCCACTGACCTTTGGATGGTGCTTCAAGCTA
GTACCAGTTGATCCAGATCAGGTAGAAAAGGCCAATGAAGGAGAGAACAACTGTTTGTTACACCCTATGAGCCAACATGG
GATGGATGACCCAGAGAAAGAAGTATTAGTGTGGAAGTTTGACAGCCTCCTAGCATTGCGTCACATGGCCCGAGAGCTGC
ATCCGGAGTACTACAAGAACTGCTGA---------------------------------
>AY423382/B/NL/2000/671_00T93
ATGGGTGGAAAGTGGTCAAAACATAGTGGG---GGTGGATGGCCTGCGGTG---AGGGAAAGAATGCAACGAGCTGAG--
-------------------------------CCAGCAGCAGAC---GGGGTGGGACCAGTATCTCGAGACTTGGAAAAAC
ATGGAGCAATCACAAGTAGCAATACT------AATAATGCTGCTTGTGTCTGGCTAGAAGCACAAGAGGAG---GAGGAA
GTGGGTTTTCCAGTCAGACCTCAGGTACCTTTAAGACCAATGACTTACAAGGGAGCTTTGGATCTTAGCCACTTTTTAAA
AGAAAAGGGGGGACTGGAAGGGCTAATTTACTCCCAAAAAAGACAAGATATCCTTGATCTGTGGGTCCACCACACACAAG
GCTACCTCCCTGATTGGCAGAACTACACACCAGGGCCAGGGATCAGATATCCACTGACCTTTGGATGGTGCTTCAAGCTA
GTACCAGTTGATCCAGATCAGGTAGAAAAGGCCAATGAAGGAGAGAACAACTGTTTGTTACACCCTATGAGCCAACATGG
GATGGATGACCCGGAGAAAGAAGTATTAGTGTGGAAGTTTGACAGCCTCCTAGCATTGCGTCACATGGCCCGAGAGCTGC
ATCCGGAGTACTACAAGAACTGCTGA---------------------------------
>AY423383/B/NL/2000/671_00T162
ATGGGTGGAAAGTGGTCAAAACATAGTGGG---GGTGGATGGCCTGCGGTG---AGGGAAAGAATGCAACGAGCTGAG--
-------------------------------CCAGCAGCAGAC---GGGGTGGGACCAGTATCTCGAGACTTGGAAAAAC
ATGGAGCAATCACAAGTAGCAATACT------AATAATGCTGCTTGTGTCTGGCTAGAAGCACAAGAGGAG---GAGGAA
GTGGGTTTNCCAGTCAGACCTCAGGTACCTTTAAGACCAATGACTTACAAGGGAGCTTTGGATCTTAGCCACTTTTTAAA
AGAAAAGGGGGGACTGGAAGGGCTAGTTTACTCCCAAAAAAGACAAGATATCCTTGATCTGTGGGTCTACCACACACAAG
GCTACTTCCCTGATTGGCACAACTACACACCAGGGCCAGGGATCAGATATCCACTGACCTTTGGATGGTGCTTCAAGCTA
GTACCAGTTGATCCAGGTCAGGTAGAAAAGGCCAATGAAGGAGAGAACAACTGTTTGTTACACCCTATGAGCCAACATGG
GATGGATGACCCGGAGAAAGAAGTATTAGTGTGGAAGTTTGACAGCCTCCTAGCAGTGCGTCACATGGCCCGAGAGCTGC
ATCCGGAGTACTACAAGAACTGCTGA---------------------------------
>AY423384/B/NL/2000/671_00T167
ATGGGTGGAAAGTGGTCAAAACATAGTGGG---GGTGGATGGCCTGCGGTG---AGGGAAAGAATGCAACGAGCTGAG--
-------------------------------CCAGCAGCAGAC---GGGGTGGGACCAGTATCTCGAGACTTGGAAAAAC
ATGGAGCAATCACAAGTAGCAATACT------AATAATGCTGCTTGTGTCTGGCTAGAAGCACAAGAGGAG---GAGGAA
GTGGGTTTTCCAGTCAGACCTCAGGTACCTTTAAGACCAATGACTTACAAGGGAGCTTTGGATCTTAGCCACTTTTTAAA
AGAAAAGGGGGGACTGGAAGGGCTAATTTACTCCCAAAAAAGACAAGATATCCTTGATCTGTGGGTCTACCACACACAAG
GCTACCTCCCTGATTGGCAGAGCTACACACCAGGGCCAGGGATCAGATATCCACTGACCTTTGGATGGTGCTTCAAGCTA
GTACCAGTTGATCCAGATCAGGTAGAAAAGGCCAATGAAGGAGAGAACAACTGTTTGTTACACCCTATGAGCCAACATGG
GATGGATGACCCGGAGAAAGAAGTATTAGTGTGGAAGTTTGACAGCCTCCTAGCATTGCGTCACATGGCCCGAGAGCTGC
ATCCGGAGTACTACAAGAACTGTTGA---------------------------------
>AY423385/B/NL/2000/671_00T169
ATGGGCGGAAAGTGGTCAAAACATAGTGGG---GGTGGATGGCCTGCGGTG---AGGGAAAGAATGCAACGAGCTGAG--
-------------------------------CCAGCAGCAGAC---GGGGTGGGACCAGTATCTCGAGACTTGGAAAAAC
ATGGAGCAATCACAAGTAGCAATGCT------AATAATGCTGCTTGTGTCTGGCTAGAAGCACAAGAGGAG---GAGGAA
GTGGGTTTTCCAGTCAGACCTCAGGTACCGTTAAGACCAATGACTTACAAGGGAGCTTTGGATCTTAGCCACTTTTTAAA
AGAAAAGGGGGGACTGGAAGGGCTAGTTTACTCCCAAAAAAGACAAGATATCCTTGATCTGTGGGTCTACCACACACAAG
GCTACTTCCCTGATTGGCAGAGCTACACACCAGGGCCAGGGATCAGATATCCACTGACCTTTGGATGGTGCTTCAAGCTA
GTACCAGTTGATCCAGACCAGGTAGAAAAGGCCAATGAAGGAGAGAACAACTGTTTGTTACACCCTATGAGCCAACATGG
GATGGATGACCCGGAGAAAGAAGTATTAGTGTGGAAGTTTGACAGCCTCCTAGCAGTGCGTCACATGGCCCGAGAGCTGC
ATCCGGAGTACTACAAGAACTGCTGA---------------------------------
>AY423386/B/NL/2000/671_00T103
ATGGGTGGAAAGTGGTCAAAACATAAGGGG---GGTGGATGGCCTGCGGTG---AGGGAAAGAATGCAACGAGCTGAG--
-------------------------------CCAGCAGCAGAC---GGGGTGGGACCAGCATCTCGAGACTTGGAAAAAC
ATGGAGCAATCACAAGTAGCAATACT------AATAATGCTGCTTGTGTCTGGCTAGAAGCACAAGAGGAG---GAGGAA
GTGGGTTTTCCAGTCAGACCTCAGGTACCTTTAAGACCAATGACTTACAAGGGAGCTTTGGATCTTAGCCACTTTTTAAA
AGAAAAGGGGGGACTGGAAGGGCTAGTTTACTCCCAAAAAAGACAAGATATCCTTGATCTGTGGGTCTACCACACACAAG
GCTACTTCCCTGATTGGGATAACTACACACCAGGGCCAGGGATCAGATATCCACTGACCTTTGGATGGTGCTTCAAGCTA
GTACCAGTTGATCCAGACCAGGTAGAAAAGGCCAATGAAGGAGAAAACAACTGTTTGTTACACCCTATGAGCCAACATGG
GATAGATGACCCGGAGAAAGAAGTATTAGTGTGGAAGTTTGACAGCCACCTAGCATTTCGTCACATGGCCNGAGAGATAC
ATCCTGGNTACTACAAGAACTGCTGA---------------------------------
>AY423387/B/NL/2000/671_00T36
ATGGGTGGAAAGTGGTCAAAACATAAGGGG---GGTGGATGGCCTGCGGTG---AGGGAAAGAATGCAACGAGCTGAG--
-------------------------------CCAGCAGCAGAC---GGGGTGGGACCAGTATCTCGAGACTTGGAAAAAC
ATGGAGCAATCACAAGTAGCAATACT------AATAATGCTGCTTGTGTCTGGCTAGAAGCACAAGAGGAG---GAGGAA
GTGGGTTTTCCAGTCAGACCTCAGGTACCTTTAAGACCAATGACTTACAAGGGAGCTTTGGATCTTAGCCACTTTTTAAA
AGAAAAGGGGGGACTGGAAGGGCTAGTTTACTCCCAAAAAAGACAAGATATCCTTGATCTGTGGGTCTACCACACACAAG
GCTACTTCCCTGATTGGGATAACTACACACCAGGGCCAGGGATCAGATATCCACTGATCTTTGGATGGTGCTTCAAGCTA
GTACCAGTTGAtCCAGACCAGGTAGAAAAGGCCAATGAAGGAGAGAACAACTGTTTGTTACACCCTATGAGCCAACATGG
GATAGATGACCCGGAGAAAGAAGTATTAGTGTGGAAGTTTGACAGCCGCCTAGCATTtCATCACATGGCCCGAGAGATAC
ATCCGGAGTACTACAAGAACTGCTga---------------------------------
>AY560107/B/US/1998/98USHVTN1925c1
ATGGGTGGCAAGTGGTCAAAACGTAGTGTG---CCTGGATGGTCTCAGATA---AGGGAAAGAATGAGACAAACTGCGCC
AGCAGCAAGAAGGGGAAGAGCAACT---GAGCCAGCAGCAGAT---GGGGTGGGAGCAGCATCTCGAGACTTGGAAAAAC
ATGGAGCAATTACAAGTAGCAATACAGCAGCTACCAATGCTGATTGTGCCTGGTTAGAAGCACAGGAGGAG---GAGGAG
GTGGGTTTTCCAGTTAAACCTCAGGTACCTTTAAGACCAATGACTTACAAAGGAGCGTTAGATCTCAGCCACTTTTTAAG
AGAAAAGGGGGGACTGGAAGGGTTAACTTACTCCCAACAAAGACAAGATATTCTTGATCTGTGGGTCTACCACACACAAG
GCTACTTCCCTGATTGGCAGAATTACACACCAGGGCCAGGGGTCAGATACCCACTGACCTTTGGATGGTGCTTCAAGCTA
GTACCAGTGGATCCAGAGAAGGTAGAAGAGGCCAATGCAGGAGAGAACAACTGCTTGCTACACCCTATGCACCAGCATGG
GATGGATGACCCAGAGGGAGAAGTGTTAGAGTGGAAGTTTGACAGCCGCCTGGCATTTCATCACATGGCCCGAGAGCTGC
ACCCGGAGTTCTACAAAGACTGCTGA---------------------------------
>AY560108/B/US/1998/98USHVTN3605c9
ATGGGTGGCAAGTGGTCAAAACGTAGTGGG---GATGGATGGTCTGCTGTA---AGGGAAAGAATGAAACGAGCTGAGCC
AGCAGCC---------------------GCGCCAGCAGCAGTT---GGGGTGGGAGCAGCATCTCGAGACCTGGAAAGAC
ATGGAGCAATCACAAGTAGCAATACAGCAGGTAACAATGCTGCTTGTGCCTGGCTAGAAGCACAAGAGGAG---GAGGCA
GTGGGTTTTCCAGTTAGACCCCAGGTGCCTTTAAGACCAATGACTTACAAAGCAGCTCTAGATCTTAGCCATTTTTTAAA
AGAAAAGGGGGGACTGGAAGGGCTAGTTCACTCCCAGAAAAGACAAGACATCCTTGACTTGTGGATCTACCACACACAAG
GCTACTTCCCTGATTGGCAGAATTACACACCAGGGCCAGGGATCAGGTATCCACTGTGCTTTGGATGGTGCTTCAAGCTA
GTACCAGTTGAGCCAGAGGAGGTAGAAGAGGCCAATGAAGGAGAGAACAACAACTTGCTACACCCTATGAGCCTGCATGG
GATGGATGACTCGGACAGAGGGACATTAGTGTGGAAGTTTGACAGCCGCCTGGCCTTTCATCACATGGCCCGAGAGCTGT
ATCCGGAGTACTACAAGAACTGCTGA---------------------------------
>AY560109/B/US/1998/98USHVTN8229c6
ATGGGTGGCAAGTGGTCAAAAAGTAGTATC---TTTGGATGGCCTGCTGTA---AGGGAAAGAATGAGACGAGCAGAACC
AGCAGCT---------------------GAACCAGCAGCAGCT---GGGGTGGGAGCAGCATCTCGAGACCTGGAACAAT
GTGGAGCAGTCACAAGTAGCAATACAGCAGCTAATAACCCTGATTGTGCCTGGCTAGAAGCACAAGAGGAAGAGGAAGAG
GTGGGTTTTCCAGTCAGACCTCAGGTACCTTTAAGACCAATGACTCCTAGAGCAGCTAGGGATCTTAGCCACTTTTTAAA
AGAAAAGGGGGGACTGGAAGGGCTAATTTACTCCAAAAAAAGAAAAGATATCCTTGATCTGTGGGTCTACAACACACAAG
GTTACTTCCCTGATTGGCAGAACTACACACCAGGGCCAGGGACCAGATATCCACTGTGTTTTGGATGGTGCTTCAAGCTA
GTACCAGTTGATCCAGAGCAGGTAGAAAAGGCCAACGAAGGAGAGAACAACTGCTTGTTACACCCTATAAGCCTGCATGG
GATGGAGGACCCGGAGGGAGAAGTATTAATGTGGAAGTTTGACAGCCGCCTCGCATTTCAGCACGTAGCCCGAGAGCTGC
ATCCGGAGTACTACAAAGACTGCTGA---------------------------------
>AY560110/B/US/1998/98USHVTN941c1
ATGGGTGGCAAGTGGTCAAAACGTAGTACG---GGCGGGTGGTCTGTTATA---AGGAAAAGAATGGAACAAACTGAG--
-------------------------------CCAGCAGCAGAT---GGGGTGGGAGCAGCATCTCGAGACCTGGAAAAAT
ATGGAGCACTCACAAATAGCAATACAGCAGCTACTAATGCTGATTGTGCCTTTCTAGAAGCACACGAAGAT---GAAGAG
GTGGGTTTTCCAGTCAGACCTCAGGTACCTTTAAGACCAATGACTTACAAAGGAGCTGTAGATCTTAGCCACTTTTTAAA
AGAAAAGGGGGGACTGGAAGGGCTAGTTTACTCCCAGAAGAGACAAGAGATCCTTGATTTGTGGGTCTACCACACACAAG
GCTACTTCCCTGATTGGCAGAATTACACACCAGGGCCAGGGATCAGATATCCACTGACCTTTGGATGGTGCTTCAAGCTA
GTACCAGTTGAGCCAGAGCAGGTAGAAGAGGTCAATAAAGGAGAGAACAACTGCCTGTTACACCCTATGAGCCAGCATGG
GATAGATGACCCAGAGAAAGAAGTGCTGGTGTGGAGATTTGACAGTCGCCTAGCATTTCACCACAAGGCCCGAGAACTGC
ATCCGGAGTACTACAAAGACTGCTGA---------------------------------
>AY561236/B/CO/2001/PCM001
ATGGGTGGCAAGTGGTCAAAACGAAAGGCA---GCTGAGTGGGCTGATGTA---AGGGAAAGAATGGAACGAGCTGAA--
-------------------------------CCAGCAGCAGAA---GGGGTGGGAGCAGCATCTCGAGACCTAGAAAAAC
ATGGAGCAATCACAAGTAGCAACACAGCAGCTACTAATGCTGATTGTGCCWGGCTAGAAGCACATGAGGAT---GAAGAG
GTAGGCTTTCCAGTCAGACCTCAGGTCCCTTTAAGACCAATGACTCGCAAGGCAGCTATAGATATGAGCCACTTTTTAAA
AGAAAAGGGGGGACTGGAAGGGCTAATTTACTCACAAAAGAGAAAAGATATCCTTGATCTGTGGGTCTACCACACGGAAG
GCTACTTCCCTGATTGGCAGTGCTACACACCAGGGCCAGGGGTCAGATATCCACTGACCTTTGGATGGTGCTTCAAGCTA
GTACCAGTCGAGCCAGAGGAGGTGGAAAAGGCCAATGAAGGAGAGAACAACAGCTTGTTACACCCTATGAGCCTGCATGG
GATGGATGACCCAGAGAAAGAAGTGCTGCAGTGGAAGTTTGACAGCCGCCTCGCATTCCATCACGTAGCCAGAGAGCTGC
ATCCGGAGTTCTTCAAAGACTGCTGA---------------------------------
>AY561237/B/CO/2001/PCM013
ATGGGTGGCAAGTGGTCAAAAAGCAGTATA---GTTGGATGGCCTGCTGTA---AGGGAAAGAATGAAACGGGCTGAGCC
AACT------------------------GAGCCAGCAGCAGCT---GGGGTGGGAGCAGCATCTAGAGACCTAGAAAAAC
ACGGAGCACTCACAAGTAGCAATACAGCAGCCAACAATGCTGCTTGTGCCTGGTTAGAAGCACAAGAGGAT---GAGGAA
GTGGGTTTTCCAGTCAGACCTCAGGTACCTTTAAGACCAATGACTCCCAGGGCAGCTAGGGATCTTAGCCACTTTTTAAA
AGAAAAGGGGGGACTGGAAGGGTTAATTTACTCCCAGAAAAGGCAAGACATCCTTGATCTGTGGGTCTACCACACACAAG
GCTACTTCCCTGATTGGCAGAACTACACACCAGGGCCAGGGATCAGATACCCGCTATGCTTCGGCTGGTGCTTCAAGTTA
GTACCAGTTGAGCCAGATAAGGTAGAAGAGGCCACTGAAGGAGAGAACAACTCATTGTTACACCCTATAAGCCTGCATGG
GATGGACGACCCGGAGGGAGAAGTGTTGCAGTGGAAGTTTGACAGCCGCCTAGCATTTCACCACCTGGCCAAGGAGCTGC
ATCCGGAGTACTTCAAAGACTGCTGA---------------------------------
>AY561239/B/CO/2001/PCM039
ATGGGTGGCAAGTGGTCAAAAT--------------GGGTGGTCTGATGTA---AGGGAAAGAATG---AGAGCTGAG--
-------------------------------CCAGCAGCAGAT---GGGGTGGGAGCAGCATCTCGAGACCTGGAAAGAC
ATGGAGCAATCACAAGTAGCAATACAGCAGCTAACAATGCTGCTTGTGCCTGGCTAGAAGCACAAGAAGGG---GAAGAG
GTGGGTTTTCCAGTCAGACCTCAGGTACCTTTAAGACCAATGACTCACAAAGCAGCTCATGATCTTAGCCACTTTTTAAA
AGAAAAGGGGGGACTGGAAGGGTTAATTTACTCCCAAAAAAGACAAGAGATCCTTGATCTGTGGGTCTACCACACACAAG
GATACTTCCCTGATTGGCATAACTACACGCCAGGGCCAGGGACCAGATTCCCACTGTGTTTTGGCTGGTGCTTCAAGCTA
GTACCAGTTGATCCAGCTAAGGTAGAAGAGGCCAATGAAGGAGAGAACAACGCACTGTTACACCCTATATGCCAGCATGG
GATGGATGACCCGGAGAAAGAAGTGTTACAGTGGAAGTTTGACAGCAGCCTAGCCTTTCGACACGTAGCCCGAGAGCTGC
ATCCGGAGTTCTTCAAGGACTGCTGA---------------------------------
>AY561240/B/CO/2001/PCM074
ATGGGTGGCAAATGGTCAAAACGTAGTGTG---CCTGGATGGCCAGCTATA---AGGGAAAGAATGAGACGAACT-AGGC
CAACAGAAGAAAGGAGAGCT--------GAGCCAGCAGCAGAG---GGGGTAGGAGCAGTATCTCAAGACCTGGAAAGAC
ATGGAGCAATCACAAGTAGCAATACATCAGGTACCAATGCTGATTGTGCCTGGCTAGAAGCACAAGAGGAG---GAGGAA
GTGGGTTTTCCAGTCAGACCTCAGGTACCTTTAAGACCAATGACCTACAAGGCAGCAGTAGATCTTAGCCACTTTTTAAA
AGAAAAGGGGGGACTGGAAGGGCTAATTTACTCCCAGAAAAGACAAGATATTCTTGATTTGTGGGTTTATCACACACAAG
GCTACTTCCCTGATTGGCAAAACTACACACCAGGGCCAGGAATCAGATATCCACTGTGTTTCGGCTGGTGCTTCAAACTA
GTACCAGTTGATCCAGATATGGTAGAAGAGGCCAATAAAGGAGAGGACAACTGCCTGCTACACCCCATGAGCCAGCATGG
AATGGACGACTCTGAGAGAAAAGTATTAATATGGAAGTTTGACAGCCGCCTGGCATTCAAGCATATGGCCCGAGAGCTGC
ATCCGGAGTTCTACAAGGACTGAACTGCTGA----------------------------
>AY586542/B/CU/1999/Cu19
ATGGGTCGCAAGTGGTCAAAACTTAGTAGA---GAGGGATGGCCTGCTGTA---AGGGAAAGAATGAGGCGAGCTGAG--
-------------------------------CCAGCAGCAGAA---GGGGTGGGAGCAGTATCTCGAGACCTGGAAAGAC
ACGGAGCAATCACAAGTAGCAATACAGCAGCTACTAATGATGATTGTGCCTGGCTAGAAGCACAAGAGGAG---GAGGAG
GTGGGTTTTCCAGTCAGACCTCAAGTACCTTTAAGACCAATGACATACAAGGCAGCTGTAGATCTTAGCCACTTTTTAAA
AGAAAAGGGGGGACTGGAAGGGCTAATTTACTCCCAGAAAAGAAGAGAGATCCTTGATCTGTGGGTTTAYCACACACAAG
GCTACTTCCCTGATTGGCAGAACTACACACCAGGGCCAGGGATCAGATATCCACTGACCTTTGGCTGGTGCTTCAAGTTA
GTACCAGTCAGTCCAGAGCAGGTAGAAGAGGCCAATGAAGGAGAGAACAACAGCTTGTTACACCCTATGAGTCTGCATGG
AATGGAGGACCCAGAGAAAGAAGTGTTAATGTGGAAGTTTGACAGCCGCCTAGCCTTTCATCACATGGCCCGAGAGAAAC
ATCCGGAGTACTACAAAGACTGCTGA---------------------------------
>AY586543/B/CU/1999/Cu43
ATGGGTGGCAAGTGGTCAAAAAGCAGTATA---TGTGGATGGCCTGCTGTA---AGGGAAAGACTGAGGCAAGCTGAG--
-------------------------------CCAGCAGCAGAG---GGGGTGGGAGCAGCATCTCAAGACCTGGAAAAAT
ACGGAGCAATCACAAGTAGCAACACAGCAGCTACTAATGCTGATGTTGCCTGGCTAGAAGCACAAGAGGAA---GAGGAG
GTGGGTTTTCCAGTCAGACCTCAGGTACCTTTAAGACCAATGACATACAAGGGAGCTGTAGATCTTAGCCACTTTTTAAA
AGAAAAGGGGGGACTGGAAGGGCTAATTTACTCCCAAAGAAGAAAAGAGATCCTTGATCTGTGGGTCTATCACACACAAG
GCTTCTTCCCTGATTGGCAGAACTACACACCAGGGCCAGGGATCAGATATCCACTGACCTTTGGCTGGTGCTTCAAGTTA
GTACCAGTTAGCCCAGATCAGGTAGAGGAGGCCAATGAAGGAGAGAACAACAGCTTGTTACACCCTATGAGCCTGCATGG
GATGGACGACCCGGAGAAAGAAGTGTTAATGTGGAAGTTTGACAGCCGCTTAGCTTTCCATCACATGGCCCGAGAGAAAC
ATCCGGAGTTCTACAAAGACTGCTGA---------------------------------
>AY682547/B/RU/2004/04RU128005
ATGGGWGGCAAATGGTCTAAAC-----AAR---GTTGAATGGCCCGCTGTA---AGGGAAAGAATGGAAAAGGTTGAG--
-------------------------------CCAGCAGCAGAT---GGGGTGGGAGCAGCTTCTCGGGACCTGGAAAAAC
ATGGAGCAATCACAAGTAGCAATACACCAGCTACCAATGCTGATTGTGCCTGGCTAGCAGCACAAGAGGAGGAGGAGGAA
GTGGGTTTTCCAGTCAGACCTCAAGTACCTTTAAGACCAATGACTTACAAGGCAGCTGTAGATCTTAGCCACTTTTTAAA
AGAAAAGGGGGGACTGGAAGGGCTAATTCACTCTCAGAAAAGACAAGATATCCTTGATCTGTGGGTTTACAATACACAAG
GCTACTTCCCTGATTGGCAGAACTACACACCAGGGCCAGGGACTAGATATCCACTGACCTTTGGATGGTGCTTCAAGCTA
GTACCAGTTGATCAAGAGAAAGTAGAAGAGGCCAATGAAGGAGAGAACAACAGCTTGTTACACCCTATGAGCCTACATGG
GATGGATGACCCAGAGAAAGAAGTGTTAATGTGGAAGTTTGACAGCCGCCTAGCTTTTCACCACATAGCCCGAGAGAAAC
ATCCAGAGTACTTCAAGAATTGATGA---------------------------------
>AY713408/B/TH/1996/96TH_NP1538
ATGGGTGGCAAGTGGTCAAAATGTAGTCTG---GTTGGATGGCCTAGTGTA---AGGGAAAGAATGGTAAGAGCTGAG--
-------------------------------CCAGCAGCAGAT---GGGGTGGGAGCAGTATCTCGAGACCTGGAAAAGC
ATGGGGCAATCACAAGTAGAAATACAGCAGCTACTAATGCTGCTTGTGCCTGGCTAGAAACACAAGAGGAA---GAGGAG
GTGGGTTTTCCAGTCAGACCTCAGGCACCTTTAAGACCAATGACTTACAAGGGAGCTCTGGATCTTAGCCACTTTTTAAG
AGAAAAGGGGGGACTGGAAGGGCTAATTCACTCTCAAAGGAGACAAGATATCCTTGATCTATGGGTCTACCATACACAAG
GCTACTTCCCTGATTGGCAGAACTACACACCAGGGCCAGGGACCAGATATCCACTGACCTTTGGATGGTGCTTCAAGCTA
GTACCAGTTGATCCAGAGCAGGTAGAAGAAGCCAACAAAGGAGAGAACAACAGCTTGTTACATCCTATGAGCCAGCATGG
AATAGAGGACCCGGAGAGAGAAGTGCTAATGTGGAAATTTGACAGCCGCTTAGCATTTCATCACATGGCCCGAGAGCTGC
ATCCGGAGTACTACAAAGACTGCTGA---------------------------------
>AY713409/B/US/1985/BAL_85US_Ba_L
ATGGGTGGCAAGTGGTCAAAAAGTAGTATA---GTTGGATGGCCTAAGGTA---AGGGAAAGAATGAGGCGAGCTGAG--
-------------------------------CCAGCAGCAGAT---GGGGTAGGAGCAGTATCTAGAGACCTGGAAAAAC
ATGGAGCAATCACAAATAGCAATACAGCAGCTAACAATGTTGATTGTGCCTGGCTAGAAGCACATGAGGAT---GAAGAA
GTGGGTTTTCCAGTCAGACCCCAGGTACCTTTAAGACCAATGACTCGCAGTGCAGCTATAGATCTTAGCCACTTTTTAAG
AAAAAAGGGGGGACTGGAAGGGCTAATTCACTCCCAAAAAAGACAAGATATCCTTGATTTGTGGGTTTACCACACACAAG
GCTACTTCCCTGATTGGCAGAACTACACACCAGGGCCAGGAACCAGATTTCCACTGACCTTTGGATGGTGCTTCAAGCTA
GTACCAGTTGAGCCAGAGAAGGTAGAAGAGGCCAATGAAGGAGAGAACAACTGCTCGTTACACCCTATGAGCCTGCATGG
GATAGATGACCCGGAGAAAGAAGTGTTAGCATGGAAGTTTGACAGCACCCTAGCATTCCATCACGTGGCCCGAGAGCTGC
ATCCGGAGTACTACAGAGACTGCTGA---------------------------------
>AY713410/B/US/1994/94US_33931N
ATGGGTGGCAAATGGTCAAAACGTAGTATG---GGTGGATGGACTACTGTA---AGGGAAAGAATGAAACGAGCTGAGCC
T---------------------------GAGCCAGCAGCAGAT---GGGGTAGGACCAGCATCTCGAGACTTGGAAAAAT
ATGGAGCAATCACAAGTAGCAATACAGCAGCTACTAATGCTGATTGTGCCTGGCTAGAAGCACAAGAGGAG---GAGGAG
GTGGGTTTTCCAGTCAGACCTCAAGTACCTTTAAGACCAATGACTTACAAGGCAGCTGTAGATCTTAGCCACTTTTTAAA
AGAAATGGGGGGACTGGAAGGGCTAATTTACTCCCAAAAGAGACAAGATATCCTTGATTTGTGGGTCCACCACACACAAG
GCTACTTCCCTGATTGGCAGAACTACACACCAGGGCCAGGGATCAGGTACCCACTGACCTTTGGATGGTGCTTCAAGCTA
GTACCAGTTGAGCCAGAGAAGGTAGAAGAAGCCAACGAAGGAGAGACCAACAATTTGTTACATCCTATGAGCCTGCATGG
AATGGAAGACCCGGAGGGAGAAGTATTAATGTGGAAGTTTGACAGCCGCCTAGCATTCCGTCACATGGCCCGAGAGCTGC
ATCCGGAGTACTACAAAGACTGCTGA---------------------------------
>AY713411/B/FR/1992/92FR_BX08
ATGGGTGGCAAGTGGTCAAAA------ATG---GTTGGATGGTCTACTGTA---AGGGAAAGAATGAAAAGAGCTGAG--
-------------------------------CCAGCAGCAGAA---GGGGTGGGAGCAGTATCGCGAGACCTGGAAAAAC
ATGGAGCAATCACARGTAGCAATACATCACATAGTAATGCTGCCTGTGCCTGGCTGGAAGCACAAGAGRAG---GAGGAG
GTGGGTTTTCCAGTCAGACCTCAGGTACCTTTAAGACCAATGACTTACAAGGCAGCTTTAGATATTAGCCACTTTTTAAA
AGAAAAGGGGGGACTGGAAGGGATGATTCACTCCCAAAAAAGGCAAGATATCCTTGATTTGTGGGTCTACCACACACAAG
GCTACTTCCCTGACTGGCAGAACTACACACCAGGGCCAGGGGTCAGATATCCACTGACCTTTGGATGGTGCTTCAAGCTA
GTACCAGTTGAGCAAGAGCGGGTAGAAGAGGAGAACAACAGAGAGAACAACAGCTTGCTACACCCTATGAGCCAGCATGG
GATGGATGACCCAGAGAGAGAAGTGCTGCAGTGGAAGTTTGACAGCCGCCTAGCATTTCATCACATGGCCCGAGAGAAGC
ATCCGGAGTACTACAAAGACTGCTGA---------------------------------
>AY713412/B/US/1990/90US_873
ATGGGTGGCAAGTGGTCGAAGT-----------AGTGGATGGCCTCAAGTG---AGGGAAAGAAGGAGACAAGCTGAG--
-------------------------------CCAGCAGCAGAG---GGGGTGGGAGCAGTATCTCGAGACCTGGAAAAAC
ATGGAGCAATCACAAGTAGCAATACAGCAGCTACCAATGCTGCTTGTGCCTGGCTAGAAGCACAAGAAGAT---GAGGAA
GTGGGTTTCCCAGTCAGACCTCAGGTACCTGTAAGACCAATGACTTATAAGGGAGCTTTAGATCTTAGCCACTTTTTAAA
AGAAAAGGGGGGACTGGAAGGGCTAGTCTACTCCCAAAGAAGACAAGATATTCTTGATCTGTGGGTCTACCACACACAAG
GCTATTTCCCTGATTGGCAGAACTACACACCAGGGCCAGGGACCAGATATCCACTGACCTTTGGATGGTGCTTCAAGCTA
GTACCAGTYGATCCAGAGAAGGTAGAAGAGGCCAATGAAGGAGAGAACAACAGCTTGTTACACCCTATAAGCCTGCATGG
GATGGAGGACCCGGAGAGAGAAGTGTTAGTGTGGAAGTTTGACAGCCGCCTAGCATTTCATCACATGGCCCGAGAGAAGC
ATCCTGAGTTCTACAAGGACTGACTGCTGACATRAAGTTCTGCAAGAACTGCTGA----
>AY751406/B/RU/2004/04RU129005
ATGGGTGGCAAGTGGTCAAAACATAAGGRG---GGTGGATGGGCTACTATA---AGGGAAAGAATGAGACGAGCTGAG--
----------------------------CCACGAGCAGCAGAW---GGGGTGGGAGCAGCATCTCGAGACCTGGMACRAY
ATGGAGCACTCACAAKTAGCAATACAGCAGAAACCAATGCTGATTGTGCCTGGCTAGAAGCACAACAAGAGGAGGAGGAA
GYGGGTTTTCCAGTCAGACCTCAGGTACCTTTAAGACCWATGACTTACAAGGGAGCTTTAGATCTTAGCCACTTTTTAAA
AGAAAAGGGGGGACTGGAAGGGCTAGTTTACTCCCAACAGAGACAAGATATCCTTGATCTGTGGGTCTACAACACACAAG
GCTACTTCCYTGATTGGCAGAACTACACCCCAGGGCCAGGGGTCAGATATCCACTGACCTTTGGTTGGTGCTTCAAGTTA
GTACCAGTAGAGCCAGAGAAGGTAGAAGAGGCCACTGAAGGAGAGAACAACGTCTTGTTACACCCTATATGCCAGCATGG
AGTGGATGACCCAGAGAGAGAGGTGTTAGTATGGAAGTTTGACAGCCGCCTAGCATTTCATCACATGGCCCGAGAGCTAC
ATCCGGAGTACTACAAGAACTGA------------------------------------
>AY751407/B/RU/2004/04RU139089
ATGGGGGGCAAGTGGTCAAAAT-----------AGTGGATGGAGTGCTGTA---AGGGAAAAAATGCACCGAACTGAG--
-------------------------------CCAGCGGCAGAC---GGGGTGGGAGCAGTATCTCGGGACCTGGAAAAAC
ATGGAGCAATCWCAAGTAGTAATACAGCAGCTACTAATGCTGATTGTGCCTGGCTAGAAGCACAAGAGAGT---GAGGAG
GTGGGTTTTCCAGTCAGACCTCAGGTACCGTTAAGACCAATGGATTACAAGGGAGCTGTAGATCTTAGCCACTTTTTAAG
AAAAGAGGGGGGACTGGATGGGCTAATTTACTCCCAGAAAAGACAAGATATCCTTGATCTGTGGGTTTACCACACACAAG
GCTACTTCCCTGATTGGCAGAACTACACACCAGGGCCAGGGATCAGATATCCACTGACCCTTGGATGGTGCTACAAGCTA
GTACCAGTTAAGTCAGAGCAGGTGGAAGAAGCCAATAGAGGAGAGAACAACTGCTTGTTACACCCTATGAGCCAGCATGG
AATGGAGGACCCGGAGAGAGAAGTATTAGAATGGAGGTTTGACAGCCGCCTGGCATTTCATCACGTAGCCCGAGAGATGC
ATCCGGAGTACTACAAAGACTGCTGA---------------------------------
>AY779550/B/CA/1998/CANA3FULL
ATGGGTGGCAAATTGTCAAAAT-----ATA---AGAGAATGGACTGCTGTG---AGGGAGAGAATGAGACGAGCTGAACC
AGCGGCAGGTGGGGAAAGAATGAGACGAGAGCCAGCAGCAGCT---GGGGTGGGAGCAGCATCTCGAGACCTGGAAAAAG
ATGGAGCAATCACAAGTAGTAATACAGCAGCTACTAATCCTGATTGTGCCTGGCTAGAAGCACAAGAGGAGGAAGAGGAG
GTAGGTTTTCCAGTCAGACCTCAGGTACCTTTAAGACCAATGACTTACAAGGCAGCTGTAGATCTTAGCCACTTTTTAAA
AGAAAAGGGGGGACTGGAAGGGCTAATTTACTCCCAGAAAAGACAAGATATTCTTGATTTGTGGGTCTACAACACACAAG
GCTACTTCCCTGACTGGCAGAACTACACACCAGGGCCAGGGGTCAGATATCCACTGACCTTTGGATGGTGCTTCAAGCTA
GTACCAGTTGATCCAGAGAAGGTAGAAGAGGCCAATGAAGGAGAGAACAACAGCTTGTTACACCCTATGAGCCTGCATGG
GATGGAGGACCCGGAGAAAGAAGTGTTAATGTGGAAGTTTGACAGCCGCCTAGCATTTCATCACATGGCCCGGGAGAAAC
ATCCGGAGTACTATAAAGACTGCTGA---------------------------------
>AY779551/B/CA/1999/CANA5FULL
ATGGGTGGCAAGTTGTCAAAAT-----ATA---AGAGAATGGACTGCTGTG---AGGGAGAGAATGAGACGAGCTGAACC
AGCAGCAGATAGGGAAAGAATGAGACAAGAACCAGCAGCGACT---GGGGTGGGAGCAGCATCTCGGGACCTGGAAAAAC
ATGGAGCAATCACAAGTAGTAATACAGCAGCTACTAATCCTGATTGTGCCTGGCTAGAAGCACAAGAGGAGGAAGAGGAG
GTAGGTTTTCCAGTCAGACCTCAGGTACCTTTAAGACCAATGACTTACAAGGCAGCTATGGATCTTAGCCACTTTTTAAA
AGAAAAGGGGGGACTGGAAGGGCTAATTTACTCCCAGAAAAGACAAGATATCCTTGATTTGTGGGTCTACAACACACAAG
GCTACTTCCCTGACTGGCAGAACTACACGCCAGGGCCAGGGGTCAGATATCCACTGACCTTTGGATGGTGCTTCAAGCTA
GTACCAGTTGATCCAGAGAAGGTAGAAGAGGCCAATGAAGGAGAGAACAACAGCTTGTTACACCCTATGAGCCTGCATGG
GATGGAGGACCCGGAGAAAGAAGTGTTAATGTGGAAGTTTGACAGCCGCCTAGCATTTCATCACATGGCCCGGGAGAAAC
ATCCGGAGTACTACAAAGACTGCTGA---------------------------------
>AY779552/B/CA/2000/CANA6FULL
ATGGGTGGCAAGTTGTCAAAAT-----ATA---AGAGAATGGACTGCTGTG---AGGGAGAGAATGAGACGAGCTGAACC
AGCGGCAGGTGGGGAAAGAATGAGACGAGAGCCAGCAGCAGTT---GGGGTGGGAGCAGCATCTCGAGACTTGGAAAAAC
ATGGAGCAATCACAAGTAGTAATACAGCAGCTACTAATCCTGATTGTGCCTGGCTAGAAGCACAAGAGGAGGAAGAGGAG
GTAGGTTTTCCAGTCAGACCTCAGGTACCTTTAAGACCAATGACCTATAAGGCAGCTATGGATCTTAGCCACTTTTTAAA
AGAAAAGGGGGGACTGGAAGGGCTAATTTACTCCCAGCAAAGACAAGATATTCTTGATTTGTGGGTCTACAACACACAAG
GCTACTTCCCTGACTGGCAGAACTACACACCAGGGCCAGGGGTCAGATATCCACTGACCTTTGGATGGTGCTTCAAGCTA
GTACCAGTTGATCCAGAGAAGGTAGAAGAGGCCAATGAAGGAGAGAACAACAGCTTGTTACACCCTATAAGCCTGCATGG
GATGGAGGACCCGGAGAAAGAAGTGTTAATGTGGAAGTTTGACAGCCGCCTAGCATTTCATCACATGGCCCGGGAGAAAC
ATCCGGAGTACTACAAAGACTGCTGA---------------------------------
>AY779553/B/CA/1997/CANB3FULL
ATGGGTGGCAAGTTGTCAAAAC-----ATG---AGGGAATGGGCTACTGTA---AGGGAAAGAATGCTACGAGCTGAA--
-------------------------------CCAGCAGCAGAT---GGGGTGGGAGCAGTATCTCGAGACCTGGAAAAAC
GTGGAGCAATCACAAGTAGTAATACAGCAGCTACTAATGCTGATTGTGCCTGGCTAGAAGCACAAGAGGAT---GAAGAA
GTAGGTTTCCCAGTCAAACCTCAGGTACCTTTAAGACCAATGACTTACAAGGCAGCTGTAGATCTTAGCCACTTTTTAAA
AGAAAAGGGGGGACTGGAAGGGCTAGTTTACTCCCAAAAGAGGAAAGATATCCTTGATCTGTGGGTCTACCACACACAAG
GCTACTTTCCTGACTGGCAGAACTACACACCAGGGCCAGGGACTAGATTTCCACTGACCTTTGGATGGTGCTTCAAGCTA
GTACCAGTTGAGCCAGAGAAGATAGAAGAGGCCAATGAAGGAGAGAACAATGTCTTGTTACACCCTATGAGCCTGCATGG
GATGGAGGACCCGGAGGGAGAAGTGTTAGTGTGGAAGTTTGACAGCCGCCTAGCATTTCATCACATGGCCCGAGAGAAGC
ATCCGGAGTACTACAAAGACTGCTGA---------------------------------
>AY779554/B/CA/1998/CANB4FULL
ATGGGTGGCAAGTTGTCAAAAC-----ATG---AGGGAATGGGCTACTGTA---AGGGAAAGAATGCTACGAGCTGAA--
-------------------------------CCAGCAGCAGAT---GGGGTGGGAGCAGTATCTCGAGACCTGGAAAAAC
ATGGAGCAATCACAAGTAGTAATACAGCAGCTACTAATGCTGATTGTGCCTGGCTAGAAGCACAAGAGGAG---GAAGAG
GTAGGTTTTCCAGTTACACCTCAGGTACCTTTAAGACCAATGACTTACAAGGCAGCTGTAGATCTTAGCCACTTTTTAAA
AGAAAAGGGGGGACTGGAAGGGCTAGTTTACTCCCAAAAGAGGAAAGATATCCTTGATTTGTGGGTCTACCACACACAAG
GCTACTTCCCTGACTGGCAGAACTACACACCAGGGCCAGGGACTAGGTTTCCACTGACCTTTGGATGGTGCTTCAAGCTA
GTACCAATGGAGCCAGACAAGGTAGAAGAGGCCAATGAAGGAGAGAACAATAGCTTGCTACACCCTATGAGCCTGCATGG
GATGGAGGACCCGGAGAAAGAAGTGTTAGTGTGGAAGTTTGACAGCCGCCTAGCCTTTCATCACATGGCCCGAGAGAAAC
ATCCGGAGTACTACAAAGACTGCTGA---------------------------------
>AY779555/B/CA/1998/CANB5FULL
ATGGGTGGCAAGTTGTCAAAAT-----ATG---AGGGAATGGGCTGCTGTA---AGGGAAAGAATGCTACGAGCTGAA--
-------------------------------CCAGCAGCAGAT---GGGGTGGGAGCAGCATCTCGAGACCTGGAAAAAC
ATGGGGCACTCACAAGTAGTAATACCGCAGCTACTAATGCTGATTGTGCCTGGCTAGAAGCACAAGAGGAG---GAAGAG
GTAGGTTTTCCAGTCACACCTCAGGTACCTTTAAGACCAATGACTTATAAGGCAGCTGTAGATCTTAGCCATTTTTTAAA
AGAAAAGGGGGGACTGGAAGGGCTAGTTTACTCCCAAAAGAGGAAAGATATCCTTGATCTGTGGGTCTACCACACACAAG
GCTACTTCCCTGACTGGCAGAACTATACACCAGGGCCAGGGACTAGATTCCCACTGACCTTTGGATGGTGCTTCAAGCTA
GTACCAGTTGAGCCAGAGAAGATAGAAAAGGCCAATGAAGGAGAGAACAATGTCTTGTTACACCCTATGAGCCTGCATGG
GATGGAGGACCCGGAGAGAGAAGTGTTAGTGTGGAAGTTTGACAGCCGCCTAGCATTTCATCACATGGCCCGAGAGAAAC
ATCCGGAGTACTACAAAGACTGCTGA---------------------------------
>AY779557/B/CA/1998/CANC10FULL
ATGGGTGGCAAGTTGTCAAAGT-----GTG---AGAGAATGGACTAGAGTC---AGGGAAAGAATGCAGCAAATTGAA--
-------------------------------CCAGCAGCAGAT---GGGGTGGGAGCAGCATCTCGGGACCTAGAAAGAC
ATGGAGCAATCACAAGTAGTAATACAGCAGCTACTAATGCTGATTGTGCCTGGCTAGAAGCCCATGAGGAT---GAAGAA
GTAGGTTTTCCAGTCAGACCTCAGTTACCTTTAAGACCAATGACTTACAAGGGAGCTATAGATCTCAGCCACTTTTTAAG
AGAAAAGGGGGGACTGGAAGGGTTAGTTTACTCCCAAAAGAGACAAGACATCCTTGATCTGTGGGTCTACCACACACAAG
GCTACTTCCCTGATTGGCACAACTACACACCAGGGCCAGGGATCAGATATCCACTGACCTTTGGATGGTGCTTCAAGCTA
GTACCACTTGAACCAGAGAAGATAGAAGAGGCCAATGAGGGAGAGAACAACAGCTTGTTACACCCTGTGAGCCTGCATGG
AATGGATGACCCAGAGAGAGAAGTGCTAGTGTGGAAGTTTGACAGCCGCCTAGCATACCATCACGTGGCCCGAGAGCTGC
ATCCGGAGTACTACAAAGACTGCTGA---------------------------------
>AY779558/B/CA/1999/CAN11FULL
ATGGGTGGCAAGTTGTCAAAGT-----AGA---AGAGAATGGACTAGAGTC---AGGGAAAGAATGCAGCAAATTGAA--
-------------------------------CCAGCAGCAGAT---GGGGTGGGAGCAGCATCTCGGGACCTGGAAAGAC
ATGGAGCAATCACAAGTAGTAATACAGCAGCTACTAATGCTGATTGTGCCTGGCTAGAAGCCCATGAGGAT---GAAGAA
GTAGGTTTTCCAGTCAGACCTCAGGTACCTTTAAGACCAATGACTCACAAGGGAGCTATAGATCTTAGCCACTTTTTAAG
AGAAAAGGGGGGACTGGAAGGGTTAGTTTACTCCCAAAAGAGACAAGACATCCTTGATCTGTGGGTCTACCACACACAAG
GCTACTTCCCTGATTGGCACAACTACACACCAGGGCCAGGGATCAGATATCCACTGACCTTTGGATGGTGCTTCAAGCTA
GTACCACTTGAACCAGAGAAGATAGAAGAGGCCAATGAAGGAGAGAACAACAGCTTGTTACACCCTGTGAGCCTGCATGG
AATGGATGACCCAGAGAGAGAAGTGTTAGTGTGGAAGTTTGACAGCCGCCTAGCATACCATCACGTGGCCCGAGAGCTGC
ATCCGGAGTACTACAAAGACTGCTGA---------------------------------
>AY779559/B/CA/1992/CANC2FULL
ATGGGTGGCAAGTGGTCAAAGT-----GTG---AAAGAATGGGCTACTGTC---AGGGAAAGAATGCAACAAATTGAC--
-------------------------------CCAGCAGCAGAT---GGGGTGGGAGCAGCATCTCGGGACCTGGAAAAAC
ATGGAGCAATCACAAGTAGTAATACAGCAGCTACTAATGCTGATTGTGCCTGGCTAGAAGCACAAGAGGAG---GAAGAA
GTAGGTTTTCCAGTCACACCTCAGGTACCTTTAAGACCAATGACTTACAAGGGAGCTTTAGATCTCAGCCACTTTTTAAG
AGAAAAGGGGGGACTGGAAGGGTTAGTTTACTCCCAAAAAAGACAAGATATCCTTGATCTGTGGGTCTACCACACACAAG
GCTACTTCCCTGATTGGCACAACTACACACCAGGGCCAGGGACTAGATATCCACTGACCTTTGGATGGTGCTTCAAGCTA
GTACCAGTTGAGCCAGAGAAGATAGAAGAGGCCAATGAAGGAGAGAACAACACCTTGTTACACCCTATGAGCCTGCATGG
GATGGATGACCCGGAGAGAGAAGTGTTAGTGTGGAAGTTTGACAGCCGCCTAGCATTCCATCACGTGGCCCGAGAGCTGC
ATCCGGAGTACTACAAAGACTGCTGA---------------------------------
>AY779560/B/CA/1994/CANC3FULL
ATGGGTGGCAAGTGGTCAAAGT-----GTG---AGAGAATGGACTGCTGTC---AGGGAAAGAATGCAACAAACTGAA--
-------------------------------CCAGCAGCAGAT---GGGGTGGGAGCAGCATCTCGGGACCTGGAAAGAC
ATGGAGCAATCACAAGTAGTAATACAGCAGCTACTAATGCTGATTGTGCCTGGCTAGAAGCACAAGAGGAG---GAAGAA
GTAGGTTTTCCAGTCAGACCTCAGGTACCTTTAAGACCAATGACTTACAAGGGAGCTTTAGATCTCAGCCACTTTTTAAG
AGAAAAGGGGGGACTGGAAGGGTTAGTTTACTCCCAAAAAAGACAAGACATCCTTGATCTGTGGGTCTACCACACACAAG
GCTACTTCCCTGATTGGCACAACTACACACCAGGGCCAGGGACTAGATATCCACTGACCTTTGGATGGTGCTTCAAGCTA
GTACCACTTGAACCAGAGAAGATAGAAGAGGCCAATGAAGGAGAGAACAACACCTTGTTACACCCTATAAGCCTGCATGG
GATGGATGACCCAGAGAGAGAAGTGTTAGTGTGGAAGTTTGACAGCCGCCTAGCATTCCATCACGTGGCCCGAGAGCTGC
ATCCGGAGTACTACAAAGACTGCTGA---------------------------------
>AY779561/B/CA/1992/CANC5FULL
ATGGGTGGCAAGTGGTCAAAGT-----GTG---AGAGAATGGACTACTGTC---AGGGAAAGAATGCAACAAATTGAC--
-------------------------------CCAGCAGCAGAT---GGGGTGGGAGCAGCATCTCGGGACCTGGAAAAAC
ATGGAGCAATCACAAGTAGTAATACAGCAGCTACTAATGCTGATTGTGCCTGGCTAGAAGCACAAGAGGAG---GAAGAA
GTAGGTTTTCCAGTCAGACCTCAGGTACCTTTAAGACCAATGACTTACAAGGGAGCTTTAGATCTCAGCCACTTTTTAAG
AGAAAAGGGGGGACTGGAAGGGTTAGTTTACTCCCAAAAAAGACAAGACATCCTTGATCTGTGGGTCTACCACACACAAG
GCTACTTCCCTGATTGGCACAACTACACACCAGGGCCAGGGACTAGATATCCACTGACCTTTGGATGGTGCTTCAAGCTA
GTACCAGTTGAGCCAGAGAAGATAGAAGAGGCCAATGAAGGAGAGAACAACACCTTGTTACACCCTATAAGCCTGCATGG
GATGGATGACCCGGAGAGAGAAGTGTTAGTGTGGAAGTTTGACAGCCGCCTAGCATTTCATCACGTGGCCCGAGAGCTGC
ATCCGGAGTACTACAAAGACTGCTGA---------------------------------
>AY779562/B/CA/1993/CANC6FULL
ATGGGTGGCAAGTTGTCAAAGT-----GTG---AGAGAATGGACTAGAGTC---AGGGAAAGAATGCAGCAAATTGAA--
-------------------------------CCAGCAGCAGAT---GGGGTGGGAGCAGCATCTCGGGACCTAGAAAGAC
ATGGAGCAATCACAAGTAGTAATACAGCAGCTACTAATGCTGATTGTGCCTGGCTAGAAGCCCATGAGGAT---GAAGAA
GTAGGTTTTCCAGTCAGACCTCAGTTACCTTTAAGACCAATGACTTACAAGGGAGCTATAGATCTCAGCCACTTTTTAAG
AGAAAAGGGGGGACTGGAAGGGTTAGTTTACTCCCAAAAGAGACAAGACATCCTTGATCTGTGGGTCTACCACACACAAG
GCTACTTCCCTGATTGGCACAACTACACACCAGGGCCAGGGATCAGATATCCACTGACCTTTGGATGGTGCTTCAAGCTA
GTACCACTTGAACCAGAGAAGATAGAAGAGGCCAATGAGGGAGAGAACAACAGCTTGTTACACCCTGTGAGCCTGCATGG
AATGGATGACCCAGAGAGAGAAGTGCTAGTGTGGAAGTTTGACAGCCGCCTAGCATACCATCACGTGGCCCGAGAGCTGC
ATCCGGAGTACTACAAAGACTGCTGA---------------------------------
>AY779563/B/CA/1996/CANC8FULL
ATGGGTGGCAAGTTGTCAAAGT-----GTG---AGAGAATGGACTAGAGTC---AGGGAAAGAATGCAGCAAATTGAA--
-------------------------------CCAGCAGCAGAT---GGGGTGGGAGCAGCATCTCGGGACCTGGAAAGAC
ATGGAGCAATCACAAGTAGTAACACAGCAGCTACTAATGCTGATTGTGCCTGGCTAGAAGCACATGAGGAG---GAAGAA
GTAGGTTTTCCAGTCAGACCTCAGATACCTTTAAGACCAATGACTTACAAGGGAGCTATAGATCTCAGCCACTTTTTAAG
AGAAAAGGGGGGACTGGAAGGGTTAGTTTACTCCCAAAAGAGACAAGACATCCTTGATCTGTGGGTCTACCACACACAAG
GCTACTTCCCTGATTGGCACAACTACACACCAGGGCCAGGGATCAGATATCCACTGACCTTTGGATGGTGCTATAAGCTA
GTACCACTTGAACCAGAGAAGATAGAAGAGGCCAATGAAGGAGAGAACAACAGCTTGTTACACCCTGTGAGCCTGCATGG
GATGGATGACCCAGAGAGAGAAGTGTTAGTGTGGAAGTTTGACAGCCGCCTAGCATACCATCACGTGGCCCGGGAGCTGC
ATCCGGAGTACTACAAAGACTGCTGA---------------------------------
>AY779564/B/CA/1996/CANA1FULL
ATGGGTGGCAAGTTGTCAAAAT-----ATG---AGAGAATGGACTGCTGTG---AGGGAAAGAATGAGACGAGCTGAA--
-------------------------------CCAGCAGCAACT---GGGGTGGGAGCAGCATCTCGGGACCTGGAAAAAC
ATGGAGCAATCACAAGTAGTAATACAGCAGCTACTAATCCTGATTGTGCCTGGCTAGAAGCACAAGAGGAGGAAGAAGAG
GTAGGTTTTCCAGTCAGACCTCAGGTACCTGTAAGACCAATGACTTACAAGGCAGCTGTAGATATGAGCCACTTTTTAAA
AGAAAAGGGGGGACTGGAAGGGCTAATTTACTCCCAGAAAAGACAAGATATTCTTGATTTGTGGGTCTACAACACACAAG
GCTACTTCCCTGACTGGCAGAACTACACACCAGGGCCAGGGGTCAGATATCCACTGACCTTTGGATGGTGCTTCAAGCTA
GTACCAGTTGATCCAGAGAAGGTAGAAGAGGCCAATGAAGGAGAGAACAACAGCTTGTTACACCCTATGAGCCTGCATGG
GATGGAGGACCCGGAGAAAGAAGTGTTAATGTGGAAGTTTGACAGCCGCCTAGCATTTCATCACATGGCCCGAGAGACGC
ATCCGGAGTACTACAAAGACTGCTGA---------------------------------
>AY781127/B/UY/2001/01UYTRA1179
ATGGGGGGCAAGTGGTCAAAACATAAGATG---GGTGGATGGCCTGCTGTG---AGGGAAAGAATGAGACGAACT-AGGC
CAACAAAT--------------------GAGCCAGCAGCAGAG---GGGGTGGGAGCAGTATCTCGAGACTTGGACAAAC
ATGGAGCAATCACAAGTAGCAATACAGCAGCTACTAATAGTGATTGTGCCTGGCTGGAAGCACAAGAGGAG---GAAGAA
GTAGGCTTTCCAGTCAGACCTCAGGTACCTTTAAGGCCAATGACTTATAAAGGAGCTTTAGATCTTAGCCATTTTTTAAA
AGAAAAGGGGGGACTGGAAGGGCTAATTTACTCCCAAAAAAGACAAGATATCCTTGATCTGTGGGTCTACCACACACAAG
GCTACTTCCCTGATTGGCAGAACTACACAAAAGGGCCAGGGACGAGATTTCCACTGTGTTTTGGATGGTGCTTCAAGCTA
GTACCAGTCGAACCAGAACAGGTAGAAGAGGCCAATGAAGGAGAGAACAACTGCTTGTTACACCCTATGAGCCAACATGG
GATGGATGACCCGGAGAAAGAAGTGCTAATGTGGAAGTTTGACAGCAGCCTAGCGTTCCGTCACATGGCCCGAGAGCTGC
ATCCGGAGTATTATGAAGATCGCTGA---------------------------------
>AY795904/B/YE/2002/02YE507
ATGGGTGGTAAGTGGTCAAAAAGTAGTGTG---GTTGGATGGCCTGCTATA---AGGGAAAGAATGAGAAAAACTGAG--
-------------------------------CCAGCAGCCGAT---GGGGTGGGAGCAGCATCTCGAGACCTGGACAAAC
GTGGAGCAATAACAAGTAGTAATACAGCAGCTACCAATGCTGATTGTGCCTGGCTAGAAGCACAAGAAGAGCAGGAGGAT
GTGGGTTTTCCAGTCAGACCTCAGGTGCCTTTAAGACCAATGACTTACAAGGCAGCTGTAGATCTTAGCCACTTTTTAAA
AGAAAAGGGGGGACTGGAAGGGCTAATTTACTCCCAAAAGAGACAAGAAATCCTTGATTTGTGGGTCTACAACACACAAG
GCTTCTTCCCTGATTGGCAGAACTACACACCAGGGCCAGGGATCAGATATCCACTGACCTTTGGCTGGTGCTTCAAGCTA
GTACCAGTTGAGCCAGAAGAGATAGAGAAGGCCAATACAGGAGAAAACAACTGCTTGTTACACCCTATGAGCCTGCATGG
GATGGATGACCCGGAGGGAGAGACATTGCAGTGGAAATTTGACAGCCGGCTAGCATTTCATCACGTAGCCAGAGAGCTGC
ATCCGGAGTACTTCAAGGACTGCTGA---------------------------------
>AY795905/B/YE/2002/02YE508
ATGGGTGGTAAGTGGTCAAAAAGTAGTGTG---GTTGGATGGCCTGCCATA---AGGGAAAGAATGAGAAGAGCTGAG--
-------------------------------CCAGCAGCAGAT---GGGGTGGGAGCAGCGTCGCGAGACCTGGAAAGAC
ATGGAGCAATCACAAGTAGCAATACAGCACGTAACAATGCTGATGTTGCCTGGGTAGAAGCACAAGAGGAT---TGAGAG
GTGGGTTTTCCAGTCAGACCTCAGGTACCTTTAAGACCAATGACTTATAAGGCAGCTGTAGATCTTAGCCACTTTTTAAG
AGAAAAGGGGGGACTGGAAGGGCTAATTTACTCCCAGAAAAGACAAGACATCCTTGATCTGTGGGTCTACCACACACAAG
GCTTCTTCCCTGATTGGCAGAACTACACACCAGGGCCAGGGCCCAGATTTCCACTGACCTTTGGATGGTGCTTCAAGCTA
GTACCAGTTGAGCCAGACAAGGTAGAAGAGGCCAATCAAGGAGAAAACAACTGCTTGTTACACCCTATGAGCCTGCATGG
GATGGATGACTCGGAGGGAGAAACATTGGTATGGAAGTTTGACAGCCGCCTAGCATTTCGGCACGTAGCCAGAGAGCTGC
ATCCGGAGTACTTCAAGGACTGCTGA---------------------------------
>AY818644/B/AU/2004/Phcsffull04
ATGGGTGGCAAGTGGTCAAAAAGTAGTATG---TTTGGATGGTCTACTGTA---AGAGAAAGGATGAAACAAGCTGAG--
-------------------------------TCAGCAGCAGAG---GGGGTGGGAGCAGCATCTCGAGACTTGGAAAACC
ATGGGGCAATCACAAGTAGCAATACAGTAACTAATAATGCTGCTTGTGCTTGGCTAGAAGCACAAGAGGAG---GAGGAA
GTAGGTTTTCCAGTCAGACCTCAGGTACCTTTAAGACCAATGACTTTTAAAGCAGCGGTCGATCTTAGCCACTTTTTAAA
AGAAACGGGGGGACTGGAAGGGCTAATTTACTCTCAACGAAGACAAGATATCCTTGATCTGTGGGTCTACCACACACAAG
GCTTCTTCCCTGATTGGCAGAATTACACACCAGGGCCAGGGACTAGATATCCACTGTGTTTTGGATGGTGCTTCAAGCTA
GTACCAGTGGAgCCAGAGGAGGTAGAAAAGGCCAATGAAGGAGAGAACAACTGCTTGTTGCACCCTATGAGCCTGCATGG
AACGGAGGACCCGGAGAAAGAAGTGTTAAAATGGAAGTTTGACAGCCGCCTAGCATTtCGTCACGTGGCCCGGGAGCTGC
ATCCGGAGTACTACAAAGACTGCTGA---------------------------------
>AY819715/B/RU/2004/04RU139095
ATGGGTGGCAAATGGTCAAAAAGTAGTGGG---GTTGGATGGTCTACTATA---AGGGAAAGGATGAGAAGAACTGAACC
A-----------------------------------GCAGAT----GGGGTGGGAGCAGTATCTCAAGACCTGGGAAAAC
ATGGAGCAATCACAAGTAGCAATACAGCAGCTACCAATTCTGATTGCGCCTGGCTAGAAGCACAAGAGGAG---GAGGAA
GTGGGTTTTCCAGTCAGACCTCAGGTACCTTTAAGACCAATGACTTACAAAGCAGCAGTAGATCTTAGCCACTTTTTAAA
AGAAAAGGGGGGACTGGAAGGGCTAATTTACTCCCAGAAAAGACGAGACATCCTTGATCTGTGGGTCTATCACACACAAG
GCTACTTCCCTGATTGGCATAACTACACACCAGGGCCAGGGATCAGATACCCACTGACCTTTGGGTGGTGCTTCAAGCTA
GTACCACTTGAGCCAGATAAGATAGAAGAGCTCAATAAAGGAGAAAACAACTGCTTGTTACACCCTATGAGCCAACATGG
GATGGACGACCCGGAGAGAGAAGTTCTAGTGTGGAGGTTTGACAGCCGCCTAGCATTCCATCACGTGGCCCGGCAGCAGC
ATCCGGAGTACTACAAGAACTGCTGA---------------------------------
>AY835748/B/US/1983/5096_83
ATGGGTGGCAAGTGGTCAAAACGTAGTGTG---TTTGGATGGTCTGCTATA---AGGGAAAGAATGAGACGAGCTGAG--
-------------------------------CCAGCAGCAGAT---GGGGTGGGAGCAGTATCTCGAGACCTGGAAAAAC
ATGGAGCAATTACAAGCAGCAATACAGCAGCTAACAATGCTGATTGTGCCTGGCTAGAAGCACAAGAGGAG---GAGGAG
GTGGGTTTTCCAGTCAGACCTCAGGTACCTTTAAGACCAATGACTTACAGGGCAGCTGTAGATCTTAGCCACTTTTTAAG
AAAAGAGGGGGGACTGGAAGGGCTAGTTTACTCCCAAAGAAGACAAGAGATCCTTGATCTGTGGATCTACCACACACAAG
GCTACTTTCCTGATTGGCAGAACTACACACCAGGGCCAGGGATCAGATATCCACTGACCTTTGGATGGTGCTTCAAGCTA
GTACCAGTTGAGCCAGAGAAGGTAGAAGAGGCCAACTATGGAGAGAACACCAGCTTGTTACACCCTATAAGCCTACATGG
GATGGAGGACCCGGAGAAAGAAGTGTTAGTATGGAGGTTTGACAGCCGCCTAGCATTTCAGCACGTAGCCCGAGAGCTGC
ATCCGGAGTACTACAAGGACTGCTGA---------------------------------
>AY835749/B/US/1986/5096_86
ATGGGTGGCAAGTGGTCAAAACGTAGTGTG---TTTGGATGGTCTGCTATA---AGGGAAAGAATGAGACGAGCTGAG--
-------------------------------CCAGCAGCAGAT---GGGGTGGGAGCAGTATCTCGAGACCTGGAAAAAC
ATGGAGCAATTACAAGCAGCAATACAGCAGCTAACAATGCTGCTTGTGCCTGGCTAGAAGCACAAGAGGAG---GAGGAG
GTGGGTTTTCCAGTCAGACCTCAGGTACCTTTAAGACCAATGACTTACAGGGCAGCTGTAGATCTTAGCCACTTTTTAAG
AAAAGAGGGGGGACTGGAAGGGCTAGTTTACTCCCAAAGAAGACAAGAGATCCTTGATCTGTGGATCTACCACACACAAG
GCTACTTCCCTGATTGGCAGAACTACACACCAGGGCCAGGGATCAGATATCCACTGACCTTTGGATGGTGCTTCAAGCTA
GTACCAGTTGAGCCAGAGAAGGTAGAAGAGGCCAATGAAGGAGAGAACAACAGCTTGTTACACCCTATAAGCCTGCATGG
GATGGAGGACCCGGAGAAAGAAGTGTTAGTGTGGAGGTTTGACAGCCGCCTAGCATTTCAGCACGTAGCCCGAGAGCTGC
ATCCGGAGTACTACAAGGACTGCTGA---------------------------------
>AY835750/B/US/1989/5096_89
ATGGGTGGCAAGTGGTCAAAACGTAGTGTG---TTTGGATGGTCTACTATA---AGGGAAAGAATGAGACGAGCTGAG--
-------------------------------CCAGCAGCAGAT---GGGGTGGGAGCAGTATCTCGGGACCTGGAAAAAC
ATGGAGCAATTACAAGCAGCAACACAGCAGCTAACAATGCTGATTGTGCCTGGCTAGAAGCACAAGAGGAG---GAGGAG
GTGGGTTTTCCAGTCAGACCTCAGGTACCTTTAAGACCAATGACTTACAGGGCAGCTGTAGATCTTAGCCACTTTTTAAG
AAAAGAGGGGGGACTGGAAGGGCTAGTTTACTCCCAAAAAAGACAAGAGATCCTTGATCTGTGGATCTACCACACACAAG
GCTACTTCCCTGATTGGCAGAACTACACACCAGGGCCAGGGATCAGATATCCACTGACCTTTGGATGGTGCTTCAAGCTA
GTACCAGTTGAGCCAGAGAAGGTAGAAGAGGCCAATGAAGGAGAGAACAACAGCTTGTTACACCCTATAAGCCTGCATGG
GATGGAGGACCCGGAGAAGGAAGTGTTAGTGTGGAGGTTTGACAGCCGCCTAGCATTTCAGCACGTAGCCCGAGAGCTGC
ATCCGGAGTACTACAAGGACTGCTGA---------------------------------
>AY835751/B/US/1990/5096_90
ATGGGTGGCAAGTGGTCAAAGCGTAGTGTG---TTTGGATGGTCTACTATA---AGGGAAAGAATGAGACGAGCTGAG--
-------------------------------CCAGCAGCAGAT---GGGGTGGGAGCAGTATCTCGGGACCTGGAAAAAC
ATGGAGCAATTACAAGCAACAATACAGCAGCTAACAATGCTGATTGTGCCTGGCTAGAAGCACAAGAGGAG---GAAGAG
GTGGGTTTTCCAGTCAGACCTCAGGTACCTTTAAGACCAATGACTTATAGGGCAGCTGTAGATCTTAGCCACTTTTTAAG
AAAAGAGGGGGGACTGGAAGGGCTAGTTTACTCCCAAAGAAGACAAGAGATCCTTGATCTGTGGATCTACCACACACAAG
GCTACTTCCCTGATTGGCAGAACTACACACCAGGGCCAGGGATCAGATATCCACTGACCTTTGGATGGTGCTTCAAGCTA
GTACCAGTTGAGCCAGAGAAGGTAGAAGAGGCCAATGAAGGAGAGAACAACAGCTTGTTACACCCTATAAGCCTGCATGG
GATGGAGGACCCGGAGAAAGAAGTGTTAGTGTGGAGGTTTGACAGCTGCCTAGCATTTCAGCACGTAGCCCGAGAGCTGC
ATCCGGAGTACTACAAGGACTGCTGA---------------------------------
>AY835752/B/US/1992/5096_92
ATGGGTGGCAAGTGGTCAAAACGTAGTGTG---TTTGGATGGTCTACTATA---AGGGAAAGAATGAGACGAGCTGAG--
-------------------------------CCAGCAGCAGAT---GGGGTGGGAGCAGTATCTCGGGACCTGGAAAAAC
ATGGAGCAATTACAAGCAGCAATACAGCAGCTAACAATGCTGATTGTGCCTGGCTAGAAGCACAAGAGGAG---GAAGAG
GTGGGTTTTCCAGTCAGACCTCAGGTACCTTTAAGACCAATGACTTATAGGGCAGCTGTAGATCTTAGCCACTTTTTAAG
AAAAGAGGGGGGACTGGAAGGGCTAGTTTACTCCCAAAGAAGACAAGAGATCCTTGATCTGTGGATCTACCACACACAAG
GCTACTTCCCTGATTGGCAGAACTACACACCAGGGCCAGGGATCAGATATCCACTGACCTTTGGATGGTGCTTCAAGCTA
GTACCAGTTGAGCCAGAGAAGGTAGAAGAGGCCAATGAAGGAGAGAACAACACCTTGTTACACCCTATAAGCCTGCATGG
GATGGAGGACCCGGAGAAAGAAGTGTTAGTGTGGAGGTTTGACAGCCGCCTAGCATTTCAGCACGTAGCCCGAGAGCTGC
ATCCGGAGTACTACAAGGACTGCTGA---------------------------------
>AY835753/B/US/1996/5155_96
ATGGGTGGCAAGTGGTCAAAACGCAGTGGG---AGTGGATGGTCTGCTGTA---AGAGATAGAATGAGACGAGCTGAG--
-------------------------------CCAGCAGCAGAT---GGGGTGGGAGCAGCATCTCGAGACCTGGAAAAAC
ATGGAGCAATCACAAGTAGCAACACACCAGCTACCAACGCTGATTGTGCCTGGTTAGAAGCACAAGAGGAG---GAGGAA
GTGGGCTTTCCAGTCAGACCTCAGGTACCTTTAAGACCAATGACTTACAAGGCAGCTGTAGATCTTAGCCACTTTTTAAA
AGAAAATGGGGGACTGGAAGGGCTAGTTCACTCCCAGAGGAGACAAGATATCCTTGATCTGTGGATCTACCACACACAAG
GCTACTTCCCAGATTGGCAGAACTACACACCAGGGCCAGGGATCAGATATCCACTGACCTTTGGATGGTGCTTCAAGCTA
GTACCAGTTGATCCAGAGAAAATAGAAGAGGCCAATAAAGGAGAGAACAACTGCTTGTTACATCCTATGAGCCAGCATGG
AATGGATGACCCAGAAAGAGAAGTGTTAGTGTGGAAGTTTGACAGCCGCCTAGCATTTCATCACATGGCCCGAGAGCTGC
ATCCGGAGTACTACAAGAACTGCTGA---------------------------------
>AY835754/B/US/1983/5084_83
ATGGGTGGCAAGTGGTCAAAACGTAGTTTG---GGTGAATGGCATACTGTA---AGGGAAAGAATGAGACGAGCTGAG--
-------------------------------CCAGCAGCAGAT---GGGGTGGGAGCAGCATCTCGAGACCTGGAAAAAC
ATGGAGCAATCACAAGTAGCAATACAGCAGCTAACAATGCTGATTGTGCCTGGCTAGAAGCACAAGAGGAG---GAGGAG
GTGGGTTTTCCAGTCACACCTCAGGTACCTTTAAGACCAATGACTTTCAAGGGAGCTGTAGATCTTAGCCACTTTTTAAA
AGAAAAGGGGGGACTGGAAGGGCTAATTTACTCCCGAAAAAGACAAGAGATCCTTGATCTGTGGGTCTACCACACACAAG
GCTACTTCCCTGATTGGCAGAACTACACACCAGGGCCAGGGACCAGATTTCCACTGACCTTTGGGTGGTGCTTCAAGCTA
GTACCAGTTGAGCCAGATAAGGTAGAAGAGGCCAATGAAGGAGAGAACAACAGCTTGTTACACCCTATGAGCCTGCATGG
GATGGAGGACCCGGAGGGAGAAGTGTTAATGTGGAAGTTTGACAGCCGCCTAGCATTTCATCACGTGGCCCGAGAGCTGC
ATCCGGAGTACTACAAGAACTGCTGA---------------------------------
>AY835755/B/US/1985/5157_85
ATGGGTGGCAAGTGGTCAAAACGTAGTACG---CCAGGATGGGCTACCATA---AGAGAAAGAATGAGACGCACTGAG--
-------------------------------CCAGCAACTGAT---GGGGTGGGAGCAGCATCTCGAGACCTGGAAAAAC
ATGGAGCACTCACAAGTAGCAATACAACAGCTAATAATGCTGCTTGTGCCTGGCTAGAAGCACAAGAGGAG---GAGGAA
GTGGGTTTTCCAGTCAGACCTCAGGTACCTTTAAGACCAATGACTTACAAGGGAGCTTTAGATCTTAGCCACTTTTTAAA
AGAAAAGGGGGGACTGGAAGGGCTAATTCACTCCCAAAAAAGACAAGATATCCTTGATCTGTGGATCTACCACACACAAG
GCTACTTCCCTGATTGGCATAACTACACACCAGGGCCAGGGACCAGATATCCACTGACCTTTGGGTGGTGCTTCAAGCTA
GAACCAGTTGATCCAGAGCAGGTAGAAAAGGCCAATGAAGGAGAGAACAACAGCTTGTTACACCCTATGAGCCTGCATGG
GATAGAGGACCCGGAGAAAGAAGTGTTAATGTGGAAGTTTGACAGCCGCCTAGCATTTCATCACATGGCCCGAGAGCTGC
ATCCGGAGTACTACAAAGACTGCTGA---------------------------------
>AY835756/B/US/1986/5157_86
ATGGGTGGCAAGTGGTCAAACAGTAGTACG---GGTGGATGGGCTACCATA---AGAGAAAGAATGAGACGAACTGAGCC
AACT------------------------GAGCCAGCAGCAGAT---GGGGTGGGAGCAGCATCTAGAGACCTGGAAAAAC
ATGGAGCACTCACAAGTAGCAATACGTCAGCTAATAATGCTGATTGTGCCTGGCTAGAAGCACAAGAGGAG---GAGGAA
GTGGGTTTTCCAGTCAGACCTCAGGTACCTTTAAGACCAATGACTTTCAAGGGAGCTTTAGATCTTAGCCACTTTTTAAA
AGAAAAGGGGGGACTGGAAGGGCTAATTCACTCCCAAAAAAGACAAGATATCCTTGATCTGTGGGTCTACCACACACAAG
GCTACTTCCCTGATTGGCATAATTACACACCAGGGCCAGGGACCAGATATCCACTGACCTTTGGGTGGTGCTTCAAGCTA
GTTCCAGTTGATCCAGAGCAGATAGAAAAGGCCAATGAAGGAGAGAACAACAGCCTGCTACACCCTATGAGCCTGCATGG
GATAGACGACCCGGAGAAAGAAGTGTTAATGTGGAAGTTTGACAGCCGCCTAGCATTTCATCACGTAGCCCGAGAGCTGC
ATCCGGAGTTCTACAAAGACTGCTGA---------------------------------
>AY835757/B/US/1986/5113_86
ATGGGTGGCAAGTGGTCAAAACGTAGTGGG---GGTGGATGGGCTATTATA---AGGGAAAGAATGAGACGAGCTGAGCC
AGCAGCT---------------------GAGCCAGCAGCAGAT---GGGGTGGGAGCAGTATCTCGGGACCTGGAACAAC
GTGGAGCAATCACAAGTAGCAATACAGCAGCTAACAATGCTGATTGTGCCTGGCTAGAAGCACAAGAGGAG---GAGGAG
GTGGGTTTTCCAGTCAGACCTCAGGTACCTTTAAGACCAATGACTTACAAGGCAGCTGTAGATCTTAGCCACTTTTTAAA
AGAAAAGGGGGGACTGGAAGGGCTAATTCACTCCCAAAAGAGACAAGATATCCTTGATCTGTGGGTCTACCACACACAAG
GTTACTTCCCTGATTGGCATAACTACACACCAGGGCCAGGGATCAGATATCCACTGACCTTTGGATGGTGCTTCAAGCTA
GTACCAGTAGAGCCAGAGAAGATAGAAGAAGCCAATGAAGGAGAGAACAACAGCTTGTTACACCCTATGAGCCAGCATGG
GATGGATGACCCGGAGAGAGAAGTGCTAGAGTGGAGGTTTGACAGCCGCCTAGCATTTCATCACATGGCCCGAGAGCTGC
ATCCGGAGTACTACAAAGACTGCTGA---------------------------------
>AY835758/B/US/1987/5113_87
ATGGGTGGCAAGTGGTCAAAACGTAGTGTG---GGTGGATGGTCTATTATA---AGGGAAAGAATGAGACGAGCTGAGCC
AGCAGCT---------------------GAGCCAGCAGCAGAT---GGGGTGGGAGCAGTATCTCGGGACCTGGAACAAC
GTGGAGCAATCACAAGTAGCAATACAGCAGCTAACAATGCTGATTGTGCCTGGCTAGAAGCACAAGAGGAG---GAGGAG
GTGGGTTTTCCAGTCAGCCCTCAGGTACCTTTAAGACCAATGACTTACAAGGCAGCTGTAGATCTTAGCCACTTTTTAAA
AGAAAAGGGGGGACTGGAAGGGCTAATTCACTCCCAAAAGAGACAAGATATCCTTGATCTGTGGGTCTACCACACACAAG
GCTACTTCCCTGATTGGCATAACTACACACCAGGGCCAGGGATCAGATATCCACTGACCTTTGGATGGTGCTTCAAGCTA
GTACCAGTTGAGCCAGAGAAGATAGAAGAGGCCAATGAAGGAGAGAACAACAGCTTGTTACACCCTATGAGCCAGCATGG
GATGGATGACCCGGAGAGAGAAGTGCTAGAGTGGAGGTTTGACAGCCGCCTAGCATTTCACCACCTGGCCCGAGAGCTGC
ATCCGGAGTACTACAAGAACTGCTGA---------------------------------
>AY835759/B/US/1982/5048_82
ATGGGTGGCAAGTGGTCAAAGCGTAGTGTG---GTTGGATGGTCTACTGTA---AGGGAAAGAATGAGACGAGCTGAGGC
CAGCAGCT--------------------GTGCCAGCAGCAGAG---GGGGTGGGAGCAGTATCTCGAGACCTGGAAAAAC
ATGGAGCAATCACAAGTACCAATACAGTAGCTATCAATGCTGCTTGTGCCTGGCTAGAAGCACAAGAGGAG---GAGGAG
GTGGGTTTTCCAGTCAGGCCCCAGGTACCTTTAAGACCAATGACTTACAAGGCAGCTATGGATCTTACCCACTTTTTAAA
AGAAAAGGGGGGACTGGAAGGGCTAATTCACTCCCAAAAAAGACAAGAGATCCTTGTCCTGTGGGTCTACCACACACAAG
GCTACTTCCCTGTTTGGCAGAACTACACACCAGGGCCAGGGATCAGATATCCACTGACCTTTGGATGGTGCTTCAAGCTA
GTACCAGTTGTGCCAGAGAAGGTAGAAGAGGCCAATGTAGGAGAGAACAACAGCTTGTTACACCCTATGAGCCTGCATGG
GATGGATCACCCGGAGAAAGAAGTGTTACAGTGGAAGTTTGTCAGCCGCCTAGCATTTCATCACATGGCCCGAGAGCTGT
ATCCAGAGTACTACAAGAACTAATAA---------------------------------
>AY835760/B/US/1987/5048_87
ATGGGTGGCAAGTGGTCAAAGCGTAGTGTG---CTAGGATGGTCTACTATA---AGGGAAAGAATGAGACGAGCTGAGCC
AGCT------------------------GAGCCAGCAGCAGAT---GGGGTGGGAGCAGTATCTCGAGACCTGGAAAAAC
ATGGAGCAATCACAAGTAGCAATACAGCAACTAACAATGCTGCTTGTGCCTGGCTAGAAGCACAAGAGGAG---GAGGAG
GTGGGTTTTCCAGTCAGGCCCCAGGTACCTTTAAGACCAATGACCTACAAGGCAGCTATGGATATTAGCCACTTTTTAAA
AGAAAAGGGGGGACTGGAAGGGCTAATTCACTCCCAAAAAAGACAAGAGATCCTTGACCTGTGGATCTACCACACACAAG
GCTACTTCCCTGATTGGCAGAACTACACACCAGGGCCAGGGATCAGATATCCACTGACCTTTGGATGGTGCTTCAAGCTA
GTACCAGTTGAGCCAGAGAAGGTAGAAGAGGCCACTGAAGGAGAGAACAACTGCTTGTTACACCCTATGAACCAGCATGG
GATGGATGACCCGGAGAAAGAAGTGTTACAGTGGAAGTTTGACAGCCGCCTAGCATTTCATCACATAGCCCGAGAGCTGC
ATCCAGAGTACTACAAGAACTAATGA---------------------------------
>AY835761/B/US/1991/5048_91
ATGGGTGGCAAGTGGTCAAAGCGTAGTGTG---CCTGGATGGTCTACTATA---AGGGAAAGAATGAGACGAGTTGAGCC
AACAGCT---------------------GAGCCAGCAGCAGAA---GGGGTGGGAGCAGTCTCTCGAGACCTGGAAAGAC
ATGGAGCAATCACAAGTAGCAATACAGCAGCTAACAATGCTGCTTGTGCCTGGCTAGAAGCACAAGAGGAG---GAGGAG
GTGGGATTTCCAGTCAGGCCCCAGGTACCTTTAAGACCAATGACCTACAAGGCAGCTTTTGATCTTAGCCACTTTTTAAA
AGAAAAGGGGGGACTGGAAGGGCTAATTCACTCCCAAAAGAGACAAGAAATCCTTGACCTGTGGGTCTACCACACACAAG
GCTACTTCCCTGATTGGCAGAACTACACACCAGGGCCAGGGATCAGATATCCACTGACCTTTGGATGGTGCTTCAAGCTA
GTACCAGTTGAGCCAGAGAAGGTAGAAGAGGCCACTGTAGGAGAGAACAACTGCTTGTTACACCCTATGAACCAGCATGG
GATGGATGACCCGGAGAGAGAAGTGTTACAGTGGAAGTTTGACAGCCGCCTAGCATTTCATCACATAGCCAAAGAGCTGC
ACCCGAAGTTCTACAAGGACTAAGAACTGTGACATCCAGAGTGCTGCAAGAACCGCTGA
>AY835762/B/US/1984/5160_84
ATGGGTGGCAAGTGGTCAAAAAGTAGTATA---GTTGGATGGGCTTCTGTA---AGGGAAAGAATGAGACGAGCTGAG--
-------------------------------CCAGCAGCAGAT---GGGGTGGGAGCAGCATCGCGAGACCTGGAAAAAC
ATGGAGCGATCACAAGTAGCAACACAGCAGCTACCAATGCTGCTTGTGCCTGGCTAGAAGCACAAGAGGAT---GAGGAG
GTGGGTTTTCCAGTCAGACCTCAGGTACCTTTAAGACCAATGACTTACAAGGGAGCACTAGATCTTAGCCACTTTTTAAA
AGAAAAGGGGGGACTGGAAGGGCTAATTCACTCCCAAAGAAGACAAGATATCCTTGATCTGTGGGTCTACCACACACAAG
GCTACTTCCCTGATTGGCAGAACTACACACCAGGGCCAGGGACCAGATACCCGCTGACCTTTGGATGGTGCTTCAAGCTA
GTACCAGTTGAGCCAGAGAAGATAGAAGAGGCCAATGAAGGAGAGAACAACAGCTTGTTACACCCTATGAGCCTGCATGG
AATGGATGACCCGGAGAGAGAAGTGCTAGTGTGGAGGTTTGACAACCGCCTAGCATTTCATCACATGGCCCGAGAGCTGC
GTCCGGAGTTTTACAAGGACTGCTGA---------------------------------
>AY835763/B/US/1988/5160_88
ATGGGTGGCAAGTGGTCAAAAAGTAGTGGA---TTTGGATGGGCTACTATA---AGGGAAAGAATGAGACGAACTGAG--
-------------------------------CCAGCAGCAGAT---GGGGTGGGAGCAGCATCGCGAGACCTGGAAAAAC
ATGGAGCGCTCACAAGTAGCAACACAGCAGCTACCAATGCTGCTTGTGCCTGGCTAGAAGCACAAGAGGAG---GAGGAG
GTGGGTTTTCCAGTCAGACCGCAGGTACCTTTAAGACCAATGACTTACAAGGCAGCTCTAGATATTAGCCACTTTTTAAA
AGAAAAGGGGGGACTGGAAGGGCTAATTTACTCCCAAAGAAGACAAGATATCCTTGATCTGTGGATCTACCACACACAAG
GCTACTTCCCTGATTGGCAGAACTACACACCAGGGCCAGGGACCAGATACCCGCTGACCTTTGGATGGTGCTTCAAGCTA
GTACCAGTTGAGCCAGAGAAGATAGAAGAGGCCAATGAAGGAGAGAACAACAGCTTGCTACACCCTATGAGCCTGCATGG
AATGGATGACCCGGAGAGAGAAGTGCTAGTGTGGAAGTTTGACAGCCGCCTAGCATTTCATCACATGGCCCGCGAGCTGC
ATCCGGAGTTTTACAAGGACTGCTGA---------------------------------
>AY835764/B/US/1992/5160_92
ATGGGTGGCAAGTGGTCAAAAAGTAGTAGAATGAGACGATGGGCTACTATA---AGGGAACTGATCCAAC-AGCAGATAG
GGTGAGAGCGAGGCGAACT---------GAGCCAGCAGCAGAT---GGGGTGGGAGCAGCATCGCGAGACCTGGAAAAAC
ATGGAGCACTCACAAGTAGCAACACAGCAGCTACCAATGCTGATTGTGCCTGGCTAGAAGCACAAGAGGAG---GAGGAA
GTGGGTTTTCCAGTCAGACCTCAGGTACCTTTAAGACCAATGACTTACAAGGGAGCTCTAGATCTTAGCCACTTTTTAAA
AGAAAAGGGGGGACTGGAAGGGCTAATTTACTCCCAAAGAAGGCAAGATATCCTTGACCTGTGGGTTTACCACACACAAG
GCTACTTCCCTGATTGGCAGAATTACACACCAGGGCCAGGGACCAGATACCCGCTGACCTTTGGGTGGTGCTTCAAGCTA
GTACCAGTTGAGCCAGAGAAGATAGAAGAGGCCAATGAAGGAGAGAACAACAACTTGCTACACCCTATGAGCCTGCATGG
AATGGATGACCCGGAGAGAGAAGTGCTAGTGTGGAAGTTCGACAGCCGCCTAGCATTTCATCACGTGGCCCGCGAGCTGC
ATCCGGAGTTTTACAAGGACTGCTGA---------------------------------
>AY835765/B/US/1984/5084_84
ATGGGTGGCAAGTGGTCAAAAT-----TTG---GGTGAATGGCATACTGTA---AGGGAAAGAATGAGACAAGCTGAG--
-------------------------------CCAGCAGCAGAT---GGGGTGGGAGCAGCATCTCGAGACCTGGAAAAAC
ATGGAGCACTCACAAGTAGCAACACAGCAGCTAACAATGCTGATTGTGCCTGGCTAGAAGCACAAGAGGAG---GAGGAG
GTGGGTTTTCCAGTCAGACCTCAGGTACCTTTAAGACCAATGACTCACAGGGCAGCTGTAGATCTTAGCCACTTTTTAAA
AGAAAAGGGGGGACTGGAAGGGCTAATTTACTCCAGAAAAAGACAAGAGATCCTTGATCTGTGGGTTTACCACACACAAG
GCTACTTCCCTGATTGGCAGAACTACACACCAGGGCCAGGGACCAGATTTCCACTGACCTTTGGGTGGTGCTTCAAGCTA
GTACCAGTTGAGCCAGATAAGGTAGAAGAGGCCAATGAAGGAGAGAACAACAGCTTGTTACACCCTATGAGCCTGCATGG
GATGGAGGACCCGGAGGGAGAAGTGTTAATGTGGAAGTTTGACAGCCGCCTAGCATTTCATCACGTGGCCCGAGAGCTGC
ATCCGGAGTACTACAAGGACTGCTGA---------------------------------
>AY835766/B/US/1989/5073_89
ATGGGTGGCAAGTGGTCAAAAAGTAGTGTA---GTTGGATGGCCTACGGTA---AGGGAAAGAATGAGACGAGCTGCG--
-------------------------------CCAGCAGCAGAT---GGGGTGGGAGCAGTATCTCGAGACCTGGAAAAAC
ATGGAGCAATTACAAGTAGCAATACAGCAGCAAACAATGCTGACTGTG-TTGGCTAGAAGCACAAGAGGAG---GAGGAG
GTGGGTTTTCCAGTCAAACCTCAGGTACCTTTAAGACCAATGACTTACAAGGCAGCTGTAGATCTTAGCCACTTTTTAAA
AGAAAAGGGGGGACTGGATGGGCTAGTTCACTCCCAAAGAAGACAAGATATCCTTGATCTGTGGATCTACCACACACAAG
GCTACTTCCCTGATTGGCAGAACTACACACCAGGGCCAGGGACCAGATTTCCACTGACTTTTGGATGGTGCTTCAAGCTA
GTACCAGTTGAACCAGAGAAGGTAGAAGAGGCCAATGAAGGAGAGAACAACAGCTTGTTACACCCTATGAGTCTGCATGG
GATGGAGGACTCGGAGAAAGAAGTGTTAGTGTGGAGGTTTGACAGCCGCCTAGCATTTCATCACATGGCCCGAGAGCTGC
ATCCGGAGTACTACAAGAACTGCTGA---------------------------------
>AY835767/B/US/1993/5073_93
ATGGGTGGCAAGTGGTCAAAAAGTAGTGTA---GTTGGATGGCCTGCAGTA---AGGGAAAGAATGAGACGAGTTGCT--
-------------------------------CCAGCAGCAGAT---GGGGTGGGAGCAGTATCTCGAGACCTAGCAAAAC
ATGGAGCAATTACAAGTAGCAATTCAGCAGCTAACAATGCTGCTTGTGCCTGGCTAGAAGCACAAGAGGAG---GAGGAG
GTGGGTTTTCCAGTCACACCTCAGGTCCCTTTAAGACCAATGACTTACAAGGCAGCTGTAGATCTTAGCCACTTTTTAAA
AGAAAAGGGGGGACTGGATGGGCTAGTTCACTCCCAAAGAAGACAAGATATCCTTGATCTGTGGATCTACCACACACAAG
GCTACTTCCCTGATTGGCAGAACTACACACCAGGGCCAGGGACTAGATTTCCACTGACCTTTGGATGGTGCTTCAAGCTA
GTACCAGTTGAACCAGAGAAGGTAGAAGAGGCCAATGAAGGAGAGAACAACAGCTTGTTACACCCTATGAGTCTGCATGG
GATGGAGGACTCGGAGAAAGAAGTGTTAGTGTGGAAGTTTGACAGCCGCCTAGCATTTCATCACATGGCCCGAGAGATGC
ATCCGGAGTACTACAAGAACTGCTGA---------------------------------
>AY835768/B/US/1995/5073_95
ATGGGTGGCAAGTGGTCAAAAAGGAGCATA---GTTGGATGGCCTGCGGTA---AGGGAAAGAATGAGACGAGCTGAG--
-------------------------------CCAGCAGCAGAT---GGGGTAGGAGCAGTATCTCGAGACCTGGAAAAAC
ATGGAGCAATTACAAGTAGCAATACAGCAGCAAGCAATGCTGATTGTG-CTGGCTAGAAGCACAAGAGGAG---GAGGAG
GTGGGTTTTCCAGTCAGACCTCAGGTCCCTTTAAGACCAATGACTTACAAGGCAGCTGTAGATCTTAGCCACTTTTTAAA
AGAAAAGGGGGGACTGGATGGGCTAGTTCACTCCCAAAGAAGGCAAGATATCCTTGATCTGTGGATCTACCACACACAAG
GCTACTTCCCTGATTGGCAGAACTACACACCAGGGCCAGGGACTAGATTTCCACTGACCTTTGGATGGTGCTTCAAGCTA
GTACCAGTAGAACCAGAGAAGGTAGAAGAGGCCAATGAAGGAGAGAACAACAGCTTGTTACACCCTATGAGCCTGCATGG
GATGGAGGACTCGGAGAGAAAAGTGTTAGTGTGGAAGTTTGACAGCCGCCTAGCATTTCATCACATGGCCCGAGAGATGC
ATCCGGAGTACTACAAGAACTGCTGA---------------------------------
>AY835769/B/US/1985/5077_85
ATGGGTGGCCTGTGGTCAAAACGTAGTTTG---GGTGGATGGCCTAAGGTA---AGGGAAAGAATGAGACGAGCTGGG--
-------------------------------CCAGCAGCAGAT---GGGGTGGGAGCAGTATCTCGAGACCTGGAAAAAC
ATGGAGCAATAACAAGTAGCAATACAGCAGCTAACAATGCTGATTTGTGCTGGCTAGAAGCACAAGAGGAG---GAGGAG
GTGGGTTTTCCAGTCACACCTCAGGTACCTTTAAGACCAATGACTTACAAGGCAGCTGTAGATCTTAGCCACTTTTTAAA
AGAAAAGGGGGGACTGGAAGGGCTAGTTTACTCCCAAAAAAGAAAAGATATCCTTGATCTGTGGGTCTACCACACACAAG
GCTACTTCCCTGATTGGCAGAACTACACATCAGGGCCAGGGACCAGATTTCCACTGACCTTTGGATGGTGCTTCAAGCTA
GTACCAGTTGAACCAGATAGGGTAGAAGAGGCCAATGCAGGAGAGAACAACAGCTTGTTACACCCTATAAGCCTGCATGG
GATGGAGGACCCGGAGGGAGAAGTGTTAGTATGGAAGTTTGACAGCCGCCTAGCATTTCATCACATGGCCCGAGAGCTGC
ATCCGGAGTACTACAAGAACTGCTGA---------------------------------
>AY835770/B/US/1983/5082_83
ATGGGTGGCAAGTGGTCAAAACGTAGTGTG---ATTGGATGGCCTACTGTA---AGGGAAAGAATGAAACGAACTGAG--
-------------------------------CCAGCAGCAGAG---GGGGTGGGAGCAGTATCTCGAGACCTGGAAAAAC
ATGGGGCAATCACAAGTAGCAATACAGCAACTGACAATGCTGCTTGTGCCTGGCTGGAAGCACAAGAGGAG---GAGGAA
GTGGGTTTTCCAGTCAGACCTCAGGTACCTTTAAGACCAATGACTTACAAGGGAGCTGTAGATCTTAGCCACTTTTTAAA
AGAAAAGGGGGGACTGCAAGGGCTAATTTACTCCCAAAAAAGACAAGATATCCTTGATCTGTGGATCTACCACACACAAG
GCTACTTCCCTGATTGGCAGAACTACACACCAGGGCCAGGGATCAGATATCCACTGACCTTTGGATGGTGCTTCAAGTTA
GTACCAGTTGAGCCAGATAAGGTAGAAGAGGCCAATGAAGGAGAGAACAACAGCTTATTACACCCTATGAGCCTGCATGG
AATGGAGGACCCGGAGAAAGAAGTGTTAGAGTGGAAGTTTGACAGCCGCCTAGCATTTCATCACATGGCCCGAGAGCTGC
ATCCGGAGTACTACAAGAACTGCTGA---------------------------------
>AY835771/B/US/1986/5082_86
ATGGGTGGCAAGTGGTCAAAAT-----AGT---GTGGGATGGTCTACTGTA---AGGGAAAGAATGAAACAAACTGAGCC
AGCAGCA---------------------GAGCCAGCAGCAGAG---GGGGTGGGAGCAGTATCTCGAGACCTGGAAAAAC
ATGGGGCAATCACAAGTAGCAATACAGCAGCTACCAATGCTACTTGTGCCTGGCTGGAAGCACAAGAGGAG---GAGGAA
GTGGGTTTTCCAGTTAGACCTCAGGTACCTTTAAGGCCAATGACTTACAAGGGAGCTTTAGATCTTAGCCACTTTTTAAA
AGAAAAGGGGGGACTGGAAGGGCTAATTTACTCCCAAAAAAGACAAGATATCCTTGATCTGTGGGTCTACCACACACAAG
GCTACTTCCCTGATTGGCAGAACTACACACCAGGGCCAGGGATCAGATATCCACTGACCTTTGGATGGTGCTTCAAGCTA
GTACCAGTTGAGCCAGATAAGGTAGAAGAGGCCCATGAAGGAGAGAACAACAGCTTGTTACACCCTATGAGCCTGCATGG
AATGGATGACCCTGAGAGAGAAGTGTTAGAGTGGAGGTTTGACAGCCGCCTAGCATTTCATCACGTGGCCCGAGAGCTGC
ATCCGGAGTACTTCAAGAACTGCTGA---------------------------------
>AY835772/B/US/1997/5082_97
ATGGGTGGCAAGTGGTCAAAAT-----AGT---GTGGGATGGTCTACTATA---AGAGAAAGAATGAAAAAAGCAGAG--
-------------------------------CCAGCAGCAGAG---GGGGTGGGAGCAGTATCTCGAGACCTGGAAAAAC
ATGGGGCAATCACAAGTAGCAATACAGCAGCTACCAATGCTGATTGCGCCTGGCTGGAAGCACAAGAGGAG---GAGGAA
GTGGGTTTTCCAGTCAGGCCTCAGGTACCTTTAAGGCCAATGACTTACAAGGGAGCTTTAGATCTCAGTCACTTTTTAAA
AGAAAAGGGGGGACTGGAAGGGCTAATTTACTCCCAGAAAAGACAAGATATCCTTGATCTGTGGGTCTACCACACACAAG
GCTACTTCCCTGATTGGCATAACTACACACCAGGGCCAGGGATCAGATATCCACTGACCTTTGGATGGTGCTTCAAGCTA
GTACCAGTTGACCCAGATAAAGTAGAGGAGGCCAATGAAGGAGAGAACAACAGCTTGTTACACCCTATAAGCCTGCATGG
AATGGAGGACCCGGAGAAAGAAGTGTTAGAGTGGAAGTTTGACAGCCGCCTAGCATTTCATCACATGGCCCGAGAGCTGC
ATCCGGAGTACTACAAGAACTGCTGA---------------------------------
>AY835773/B/US/1994/5082_94
ATGGGTGGCAAGTGGTCAAAAT-----AGT---GTGGGATGGTCTACTATA---AGGGAAAGAATGAAACGAGCTGAG--
-------------------------------CCAGCAGCAGAG---GGGGTGGGAGCAGTATCTCGGGACCTGGAAAAAC
ATGGGGCAATCACAAGTAGCAATACAGCAGCTACCAATGCTGCTTGTGCCTGGCTGGAAGCACAAGAGGAG---GAGGAA
GTGGGTTTTCCAGTCAGACCTCAGGTACCTTTAAGACCAATGACTTACAAGGGAGCTGTAGATCTCAGCCACTTTTTAAA
AGAAAAGGGGGGACTGGAAGGGCTAATTTACTCCCAGAAAAGACAAGATATCCTTGATCTGTGGGTCTATCACACACAAG
GCTACTTCCCTGATTGGCATAACTACACACCAGGGCCAGGGGTCAGATATCCACTGACCTTTGGATGGTGCTTCAAGCTA
GTACCAGTTGAGCCAGATAAGGTAGAAGAGGCCAATGAAGGAGAGAACAACAGCTTGTTACACCCTATGAGCCTGCATGG
AATGGATGACCCAGAAAGAGAAGTGTTACAGTGGAAGTTTGACAGCCGCCTGGCATTTCATCATGTGGCCCGAGAGCTGC
ATCCGGAGTATTACAAGAACTGCTGA---------------------------------
>AY835774/B/US/1986/5127_86
ATGGGTGGCAAGTGGTCAAAACGTAGTATG---GGTGGATGGCCTACTGTA---AGGGAAAAAATGAAACAAGCTGAG--
-------------------------------CCAGCAGCAGAG---GGGGTGGGAGCAGTATCTCGAGACCTGGAAAAAC
ATGGAGCAATCACAAGTAGCAATACAGCAGCTACTAATGCTGATTGTGCCTGGCTAGAAGCACAAGAGGAG---GAGGAG
GTGGGTTTTCCAGTCAGACCTCAGGTACCTGTAAGACCAATGACTTACAAGGGAGCCTTAGATCTTAGCCACTTTTTAAA
AGAAAAGGGGGGACTGGAAGGGCTAATTCACTCCCGAAAAAGACAAGAAATCCTTGATCTGTGGGTCTACAACACACAAG
GCTACTTCCCTGACTGGCAGAACTACACACCAGGGCCAGGGGTCAGATATCCACTGACCTTCGGATGGTGCTTCAAGCTA
GTACCAGTTGAGCCAGAGCAGATAGAAGAGGCCAATAAAGGAGAAAACAACTGCTTGTTACACCCTATGAGCCTGCATGG
GATGGAGGACACGGAGAGAGAAGTGTTAGAGTGGAAGTTTGACAGCCGCCTAGCATTTCATCACGTGGCCCGAGAGAGGC
ATCCGGAGTACTACAAAGACTGCTGA---------------------------------
>AY835775/B/US/1986/5084_86
ATGGGTGGCAAGTGGTCAAAAT-----TTG---GGTGGATGGAATACTGTA---AGGGAAAGAATGAGACAAGCTGAG--
-------------------------------CCAGCAGCAGAT---GGGGTGGGAGCAGCATCTCGAGACCTGGAAAAAC
ATGGAGCACTCACAAGTAGCAATACAGCAGCTAACAATGCTGATTGTGCCTGGCTAGAAGCACAAGAGGAT---GAGGAG
GTGGGTTTCCCAGTCAGACCTCAGGTACCTTTAAGACCAATGACTTTCAAGGCAGCTGTAGATCTTAGCCACTTTTTAAA
AGAAAAGGGGGGACTGGAAGGGCTAATTTACTCCCGAAAAAGACAAGAGATCCTTGATCTGTGGGTCTATCACACACAAG
GCTACTTCCCTGATTGGCAGAACTACACACCAGGGCCAGGGACCAGATTTCCACTGACCTTTGGGTGGTGCTTCAAGCTA
GTACCAGTTGAGCCAGATAAGGTAGAAGAGGCCAATGCAGGAGAGAACAACAGCTTGTTACACCCTATGAGCCTGCATGG
GATGGAGGACCCGGAGGGAGAAGTGTTAATGTGGAAGTTTGACAGCCGCCTAGCATTTCATCACGTGGCCCGAGAGCTGC
ATCCGGAGTACTACAAGAACTGCTGA---------------------------------
>AY835776/B/US/1993/5127_93
ATGGGTGGCAAGTGGTCAAAACATAGTAAG---GGTGGATGGCCTGCTGTA---AGGGAAAAAATGCAACAAGCTGAG--
-------------------------------CCAGCAGCAGAT---GGGGTGGGAGCAGTATCTCGAGACCTGGAAAAAC
ATGGAGCAATCACAAGTAGCAATACAGCAGCTACTAATGCTGCCCTTGCCTGGCTAGAAGCACAAGAGGAGGAGGAGGAG
GTGGGTTTTCCAGTCAAACCTCAGGTACCTTTAAGACCAATGACTTACAAGGGAGCCTTTGATCTTAGCCACTTTTTAAG
AGAAAAGGGGGGACTGGAAGGGCTAATTTACTCCCGAAGAAGACAAGAAATCCTTGATCTGTGGGTCTACAACACACAAG
GCTACTTCCCTGATTGGCAGAATTACACACCAGGGCCAGGGGTCAGATATCCACTGACCTTCGGATGGTGCTACAAGCTT
GTACCAGTTGAGCCAGATCAGGTAGAAGAGGCCAATAAAGGAGAGAACAACTGCTTGTTACACCCTATGAGCCTGCATGG
GATGGAGGACACGGAGGGAGAAGTGTTGCAGTGGAAGTTTGACAGCCGCCTAGCATTTCATCACGTGGCCCGAGAGAAGC
ATCCGGAGTACTACAAAGATTGCTGA---------------------------------
>AY835777/B/US/1983/5018_83
ATGGGTGGCAAATGGTCAAAACGTAGTGGG---GGTGGATGGCCTGCTGTA---AGGGAAAGAATGAAACGAGCTGAG--
-------------------------------CCAGCAGCAGTT---GGGGTGGGAGCAGTATCTCGAGACTTGGAAAAAC
ATGGAGCAATCACAAATAGCAATACAGCAACTACTAATGCTGATTGTGCCTGGCTAGAAGCACAAGAGGAT---GAGGAG
GTGGGTTTTCCAGTCAGACCTCAGGTACCTTTAAGACCAATGACTTTCAAGGGAGCTTTAGATCTTAGCCACTTTTTAAA
AGAAAAGGGGGGACTGGAAGGGCTAGTTCACTCCCAAAAAAGACAAGACATCCTTGATCTGTGGGTTTACCACACACAAG
GCTACTTCCCTGATTGGCAGAACTACACACCAGGGCCAGGGACCAGATATCCACTGACCTTTGGATGGTGCTTCAAGCTA
GTACCAGTTGAGCCAGAGAAGGTAGAAGAGGCCAATGAAGGAGAGAACAACAGCTTGCTACACCCTATGAGCCTGCATGG
GATGGATGACACGGAGAAAGAAGTATTAGTGTGGAGGTTTGACAGCCGCCTAGCATTTCATCACGTGGCCCGAGAGCTGC
ATCCGGAGTACTACAAAGACTGCTGA---------------------------------
>AY835778/B/US/1986/5018_86
ATGGGTGGCATATGGTCAAAACGTAGTGGG---GGTG-GTGGGCTGCTGTA---AGGGAAAGAATGAGACGAGCTGAG--
-------------------------------CCAGCAGCAGTT---GGGGTGGGAGCAGTATCTCGAGACTTGGAAAAAC
ATGGAGCAATCACAAATAGCAATACAGCAGCTACTAATGCTGATTGTGCCTGGCTAGAAGCACAAGAGGAT---GAGGAG
GTGGGTTTTCCAGTCAGACCTCAGGTACCTTTAAGACCAATGACTTTCAAGGGAGCTTTAGATCTCAGCCACTTTTTAAA
AGAAAAGGGGGGACTGGAAGGGCTAGTTCACTCCCAAAAAAGACAAGACATCCTTGATCTGTGGGTCTACCACACACAAG
GCTACTTCCCTGATTGGCAGAACTACACACCAGGGCCAGGGACTAGATATCCACTGACCTTAGGGTGGTGCTTCAAGCTA
GTACCAGTTGATCCAGAGAAGGTAGAAGAGGCCAATGAAGGAGAGAACAACAGCTTGCTACACCCTATAAGCCTGCATGG
GATGGATGACCCGGAGAAAGAAGTATTAGTGTGGAAGTTTGACAGCCGCCTAGCATTCCATCACGTGGCCCGAGAGCTGC
ATCCGGAGTACTTCAAAGACTGCTGA---------------------------------
>AY835779/B/US/1984/5019_84
ATGGGTGGCAAGTGGTCAAAAAGTAGTGTG---GTTGGATGGCCTAAGATA---AGGGAAAGAATGAGACGAGCTGAG--
-------------------------------CCAGCAGCAGAG---GGGGTGGGAGCAGTATCTCGAGACCTGGAAAAGC
ATGGAGCAATCACAAGTAGCAATACAGCAGCCAACAATCCTGATTGTGCCTGGCTAGAAGCACAAGAGGAG---GAGGAG
GTGGGTTTTCCAGTCAGACCTCAGGTACCTTTAAGACCAATGACTTACAAAGCAGCTGTAGATCTTAGCCACTTTTTAAA
AGAAAAGGGGGGACTGGAAGGGTTAATTTACTCCCAAAAGAGACAAGATATCCTTGATCTGTGGATCTACCACACACAAG
GCTACTTCCCTGATTGGCAGAACTACACACCAGGGCCAGGGACTAGATTTCCACTGACCTTTGGGTGGTGCTTCAAGCTA
GTACCAGTGGAGCCAGAGAAGGTAGAAAAGGCCAATGAAGGAGAGAACAACAGCTTGTTACACCCTATGAGCCTGCATGG
GATGGAAGACCCGGAGAAAGAAGTGTTAGAGTGGAGGTTTGACAGCCGCCTAGCATTTCATCACATGGCTCGAGAGCTGC
ATCCGGAGTACTTCAAGGACTGCTGA---------------------------------
>AY835780/B/US/1986/5019_86
ATGGGTGGCAAGTGGTCAAAAAGTAGTGTG---GTTGGATGGCCTAAGATA---AGGGAAAGAATGAGACGAGCTGAG--
-------------------------------CCAGCAGCAGAT---GGGGTGGGAGCAGTATCTCGAGACCTGGAAAAGC
ATGGAGCAATCACAAGTAGCAATACAGCAGCTACCAATGCTGATTGTGCCTGGCTGGAAGCACAAGAGGAG---GAGGAG
GTGGGTTTTCCAGTCAGACCTCAAGTACCTTTAAGACCAATGACTTACAAAGCAGCTGTAGATCTTAGCCACTTTTTAAA
AGAAAAGGGGGGACTGGAAGGGTTAATTTACTCCCAAAAGAGACAAGATATCCTTGATCTGTGGGTCTACCACACACAAG
GCTACTTCCCTGATTGGCAGAACTACACACCAGGGCCAGGGATCAGATATCCACTGACCCTTGGATGGTGCTACAAGTTA
GTACCAGTTGATCCAGAGAAGATAGAAAAGGCCAATGAAGGAGAGAACAACAGCTTGTTACACCCTATGAGCCTGCATGG
GATGGATGACCCGGAAAGAGAAGTGTTAGAGTGGAGGTTTGACAGCCGCCTAGCATTTCATCACGTGGCTCGAGAGCTGC
ATCCGGAGTACTTCAAGAACTGA------------------------------------
>AY835781/B/US/1983/5157_83
ATGGGTGGCAAGTGGTCAAAACGTAGTACG---GTTGGATGGTCTACCATA---AGAGAAAGAATGAAACGAGTTGAG--
-------------------------------CCAGCAGCAGAT---GGGGTGGGAGCAGCATCTCGAGACCTGGAAGAAC
ATGGAGCACTCACAAGTAGCAATACGACAGCTAATAATGCTGCTTGTGCCTGGCTAGAAGCACAAGAGGAG---GAGGAA
GTGGGTTTTCCAGTCAGACCTCAGGTACCTTTAAGACCAATGACTTACAAGGGAGCTTTAGATCTTAGCCACTTTTTAAA
AGAAAAGGGGGGACTGGAAGGGCTAATTCACTCCCAAAAAAGACAAGATATCCTTGATCTGTGGGTCTACCACACACAAG
GCTACTTCCCTGATTGGCAGAACTACACACCAGGGCCAGGGACCAGATATCCACTGACCTTTGGATGGTGCTACAAGCTA
GAACCAGTTGATCCAGAGCAGGTAGAAAAGGCCAATGAAGGAGAGAACAACAGCTTGTTACACCCAGTGAGCCTGCATGG
GATAGAGGACCCGGAGAAAGAAGTGTTAATGTGGAAGTTTGACAGCCGCCTAGCATTTCATCACATGGCCCGAGAGCTGC
ATCCGGAGTACTACAAAGACTGCTGA---------------------------------
>AY839827/B/KR/2004/04LHS6
ATGGGTGGCAAGTGGTCAAAACGCAGTGTG---CCTGGGTGGAATGCTATA---AGGGAAAGAATGAGAAGAACTGGGCC
T---------------------------GAGCCAGCAGCAGAA---GGGGTGGGAGCAGTATCTAGAGACTTGGATCAAC
GGGGAGCAATCACAATTAATAATACAGCAAGTAACAATGCTGATTGTGCCTGGCTAGAAGCACAAGAGGAG---GAGGAA
GTGGGCTTTCCAGTCAGACCTCAGGTACCCTTAAGACCCATGACTTACAAGGGAGCTTTAGATCTTAGCCACTTTTTAAA
AGAAAAGGGGGGACTGGAAGGGATGATTTACTCCCAGAAAAGACAAGAAATCCTTGATCTGTGGGTCTATCACACACAAG
GCTACTTCCCTGATTGGGGGAACTACACACCAGGGCCAGGGACCAGATTTCCCCTGACCTTTGGGTGGTGCTTCAAGCTA
GTACCAGTTGAGCCAGACAAGATAGAAGAGGTCACTGCAGGCGAGGACAACTGCCTGTTACACCCAATAAACCAGCATGG
AATGGATGACCCAGACAGAGAAGTGCTAATGTGGAAGTTTGACAGCCGCCTAGCATTTCATCACATGGCCCGCGAGAAGC
ATCCGGAGTTCTACAAGGACTGCTGA---------------------------------
>AY857022/B/AU/-/2870718
ATGGGTAACAAGTGGTCAAAA---------------GGATGGGCTGCTGTA---AGGGAAAGAATGCAACGAGCTGAGCC
AACAGCT---------------------GAGCCAGCAGCAACT---GGGGTGGGAGCAGTATCTCGAGACCTGGAAAAAT
ATGGCGCAGTCACAAGTAACAATACAGCAGCTAATAATGCTGATTGCGCCTGGCTAGAAGCACAAGAGGAG---GAGGAA
GTGGGCTTTCCAGTCAAACCTCAGGTCCCTTTAAGACCAATGACTTACAAAGCAGCTTTAGATCTTAGCCACTTTTTAAG
AGAAAAGGGGGGACTGGAAGGGCTAATTTACTCCCCAAAAAGACAAGAGATCCTTGATCTGTGGGTTTACCACACACAAG
GCTACTTCCCTGATTGGCAGAACTACACACCAGGGCCAGGGACCAGATTTCCACTGACCTTTGGGTGGTGCTTCAAGCTA
GTACCAGTTGATCCAGAGCAGGTAGAAAAAGCCAATGAAGGAGAGAACAACTGCTTGTTACACCCTATGAGCCAGCATGG
GATGGATGACCCGGAGAGAGAAGTGTTGGTGTGGAAGTTTGACAGCCGCCTAGCATATCAACACATAGCCCGAGAGAAAC
ATCCTGAGTTCTACAAGGATTGCTGA---------------------------------
>AY857144/B/AU/-/8634991
ATGGGTAGCAAGTGGTCAAAGAGTAGTGTG---GTTGGATGGCCTGCTGTA---AGGGAAAGAATAAAGAAAACTGAG--
-------------------------------CCAGCAGCAGAA---GGGGTGGGAGCAGTATCTAGAGACTTGGAAAAAC
ATGGAGCAGTCACAAGTAGCAATACAGCAGCTACTAATGCTGCTTGTGCCTGGCTAGAAGCACAAGAGGAT---GAGGAG
GTAGGTTTTCCAGTCAGACCTCAGGTACCGTTAAGACCAATGACTTACAAGGGAGCCTTTGATCTTAGCCACTTTTTAAA
AGAAAAGGGGGGACTGGAAGGGTTAATTTACTCCCAAAAAAGACAAGATATCCTTGATCTGTGGGTCTATCACACACAAG
GCTACTTCCCTGACTGGCAGAACTACACACCAGGGCCAGGGACCAGATATCCACTGACCTTTGGATGGTGCTTTAAGCTA
GTACCAGTTGAGCCAGAGGAGGTAGAAAAGGCCAATGAAGGAGAGAACAACAGCTTGCTACACCCTATGAGCCAGCATGG
GATGGATGACCCGGAGAGAGAAGTATTAATGTGGAAGTTTGACAGCCGCCTAGCATTTCAGCACATGGCGAAGGAGCTGC
ATCCGGAGTATTACAAAGACTGCTGA---------------------------------
>AY857165/B/AU/-/9125091
ATGGGTGGCAAATGGTCAAAAAGTAGTCTA---GTTGGGTGGCCTGCTGTA---AGGGAAARAATGARACGAGCTGAG--
-------------------------------CCAGCAGCAGAT---GGGGTGGGAGCAGTATCTCGAGACCTGGAAAAAC
ATGGAGCAATCACAAGTACCAACACAGCAGCTACTAATGCTGATTGTGCCTGGCTAGAAGCACAAAAGGAG---GAGGAG
GTGGGTTTTCCAGTCACAYCTCAGGTACCCTTAAGACCAATGACTTACAAGGCAGCTGTAGATCTTAGCCACTTTTTAAA
AGAAAAGGGGGGACTGGAAGGGCTAATTTATTCCCAACGCAGACAAGATATCCTTGACCTGTGGGTCCACCACACACAAG
GCTTCTTCCCTGATTGGCAGAACTACACACCAGGGCCAGGGGTCAGATATCCACTGACCTTTGGATGGTGCTTCAAACTA
GTACCAGTTGAGCCAGAGCAG---GAA---------------GAGAACAGCAGGTTGTTACACCCTGCGAGCCTGCATGG
GACGGATGATCCAGAGAAAGAAGTACTACAGTGGAAGTTTGACAGCCGCCTAGCATTTCATCACGTGGCCCGAGAGAAGC
ATCCGGAGTACTACAAAGACTGCTGA---------------------------------
>AY970946/B/NL/1986/H434-8-A3
ATGGGGGGCAAGTGGTCAAAAT-----------AGTGGATGGTCTGCCATA---AGGGAAAGAATGAGACGAACTAAG--
-------------------------------CCAGCAGCAGAG---GGGGTAGGAGCAGTATCTCGAGACTTGGAAAAAC
ATGGAGCAATCACAAGTAGCAATACAGCAGCTACTAATGCTGATTGTGCCTGGCTAGAAGCACAAGAGGAG---GAAAAA
GTGGGTTTTCCAGTCAGACCTCAGGTACCTTTAAGACCAATGACTTACAAGGGAGCTTTAGATCTTAGCCACTTTTTAAA
AGAAAAGGGGGGACTGGAAGGGCTAATTTACTCCCAAAAAAGACAAGATATCCTTGATCTGTGGGTTTACCACACACAAG
GCTACTTCCCTGATTGGCAGAACTACACACCAGGGCCAGGGACCAGATTTCCACTGACCTTTGGATGGTGCTTCAAGCTA
GTACCAGTTGATCCAGATGAGGTAGAAAAGGCCAATGAGGGAGAGAACAACAGCTTGTTACACCCTATGNGCCTGCATGG
GATGGAGGACAAGGAGAAAGAAGTATTAGTGTGGAAGTTTGACAGCCGCCTAGCATTTCATCACATGGCCCGAGAGCTGC
ATCCGGAGTACTACAAAGACTGCTGA---------------------------------
>AY970947/B/NL/1986/H434-8-F4
ATGGGGGGCAAGTGGTCAAAAT-----------AGTGGATGGTCTGCCATA---AGGGAAAGAATGAGACGAACTAAG--
-------------------------------CCAGCAGCAGAG---GGGGTAGGAGCAGTATCTCGAGACTTGGAAAAAC
ATGGAGCAATCACAAGTAGCAATACAGCAGCTACTAATGCTGATTGTGCCTGGCTAGAAGCACAAGAGGAG---GAAGAA
GTGGGTTTTCCAGTCAGACCTCAGGTACCTTTAAGACCAATGACTTACAAGGGAGCTTTAGATCTTAGCCACTTTTTAAA
AGAAAAGGGGGGACTGGAAGGGCTAATTTACTCCCAAAAAAGACAAGATATCCTTGATCTGTGGGTTTACCACACACAAG
GCTACTTCCCTGATTGGCAGAACTACACACCAGGGCCAGGGACCAGATTTCCACTGACCTTTGGATGGTGCTTCAAGCTA
GTACCAGTTGATCCAGATGAGGTAGAAAAGGCCAATGAGGGAGAGAACAACAGCTTGTTACACCCTATGAGCCTGCATGG
GATGGAGGACAAGGAGAAAGAAGTATTAGTGTGGAAGTTTGACAGCCGCCTAGCATTTCATCACATGGCCCGAGAGCTGC
ATCCGGAGTACTACAAAGACTGCTGA---------------------------------
>AY970948/B/NL/1996/H434-42-A1
ATGGGGGGCAAGTGGTCAAAAT-----------AGTGGATGGTCTACCATA---AGGGAAAGAATGAGAAGAACT-AGGC
CAACAGCAGAGGAAAGGATGAGACAACCGAACCAGCAGCAGAG---GGGGTAGGAGCAGCATCTCGAGACTTGGAAAAAC
ATGGAGCAATCACAAGTAGCAATACAGCAGCTACTAATGCTGATTGTGCTTGGCTAGAAGCACAAGAGGAG---GAAGAA
GTGGGTTTTCCAGTCAGACCTCAGGTACCTTTAAGGCCAATGACTTACAAGGCAGCTGTAGATTTTAGCCACTTTTTAAA
AGAAAAGGGGGGACTGGAAGGGCTAATTTACTCCCAGAAGAGACAAGATATCCTTGATCTGTGGGTTTATCACACACAAG
GCTACTTCCCTGATTGGCAGAACTACACATCAGGGCCAGGGATCAGATATCCACTGACCTTTGGATGGTGCTTCAAGCTA
GTACCAGTTGATCCAGATGAGGTAGAAAAGGCCAATGAGGGAGAGAACAACAGCCTGTTACACCCTATGAGCCTGCATGG
GATGGAGGACAAGGAGAAAGAAGTACTAGTGTGGAAGTTTGACAGCCACCTAGCATTTCGTCACATGGCCCGAGAGCTGC
ATCCGGAGTACTACAAGAACTGCTGA---------------------------------
>AY970949/B/NL/1996/H434-42-C1
ATGGGGGGCAAGTGGTCAAAAT-----------AGTGGATGGTCTACCATA---AGGGAAAGAATGAGACGACCTGAG--
-------------------------------CCAGCAGCAGAG---GGGGTAGGAGCAGCATCTCGAGACTTGGAAAAAC
ATGGAGCAATCACAAGTAGCAATACAGCAGCTACTAATGCTGATTGTGCCTGGCTAGAAGCACAAGAGGAG---GAAGAA
GTGGGCTTTCCAGTCACACCTCAGGTACCTTTAAGACCAATGACTTACAAGGCAGCTGTAAATCTTAGCCACTTTTTAAA
AGAAAAGGGGGGACTGGAAGGGCTAATTTACTCCCAGAAAAGACAGGATATCCTTGATCTGTGGGTTTATCACACACAAG
GCTACTTCCCTGATTGGCAGAATTACACATCAGGGCCAGGGATCAGATATCCACTGACCTTTGGATGGTGCTTCAAGCTA
GTACCAGTTGATCCAGATGAGGTAGAGAAGCCCAATGAGGGAGAGAACAACAGCTTGTTACACCCTATGAGCCTGCATGG
GATGGAGGACAAGGAGAAAGAAGTACTAGTGTGGAAGTTTGACAGCCTCCTAGCATTTCGTCACATGGCCCGAGAGCTGC
ATCCGGAGTACTACAAAGACTGCTGA---------------------------------
>AY970950/B/NL/1996/H434-42-E12
ATGGGGGGCAAGTGGTCAAAAT-----------AGTGGATGGTCTACCATA---AGGGAAAGAATGAGAAGAACT-AGGC
CAGCAGCAGAGGAAAGAATGAGACCT--GAGCCAGCAGCAGAG---GGGGTAGGAGCAGTATCTCGAGACTTGGAAAAAC
ATGGAGCAATCACAAGTAGCAATACAGCAGCTACTAATGCTGATTGTGCCTGGCTAGAAGCACAAGAGGAG---GAAGAA
GTGGGTTTCCCAGTCAAACCTCAGGTGCCTTTAAGACCAATGACTTACAAGGCAGCTTTAGATCTTAGCCACTTTTTAAA
AGAAAAGGGGGGACTGGAAGGGCTAGTTTACTCCCAGAAAAGACAGGATATCCTTGATCTGTGGGTTTATCACACACAAG
GCTACTTCCCTGATTGGCAGAATTACACATCAGGGCCAGGGATCAGATATCCACTGACCTTTGGATGGTGCTTCAAGCTA
GTACCAGTTGATCCAGATGAGGTAGAGAAGGCCAATGAGGGAGAGAACAACAGCTTGTTACACCCTATGAGCCTGCATGG
GATGGAGGACAAGGAGAAAGAAGTACTGGTGTGGAAGTTTGACAGCCACCTAGCATTTCGTCACATGGCCCGAGAGCTGC
ATCCGGAGTACTACAAAGACTGCTGA---------------------------------
>BD238372/B/FR/1985/pNL43_patent
ATGGGTGGCAAGTGGTCAAAAAGTAGTGTG---ATTGGATGGCCTGCTGTA---AGGGAAAGAATGAGACGAGCTGAG--
-------------------------------CCAGCAGCAGAT---GGGGTGGGAGCAGTATCTCGAGACCTAGAAAAAC
ATGGAGCAATCACAAGTAGCAATACAGCAGCTAACAATGCTGCTTGTGCCTGGCTAGAAGCACAAGAGGAG---GAAGAG
GTGGGTTTTCCAGTCACACCTCAGGTACCTTTAAGACCAATGACTTACAAGGCAGCTGTAGATCTTAGCCACTTTTTAAA
AGAAAAGGGGGGACTGGAAGGGCTAATTCACTCCCAAAGAAGACAAGATATCCTTGATCTGTGGATCTACCACACACAAG
GCTACTTCCCTGATTGGCAGAACTACACACCAGGGCCAGGGGTCAGATATCCACTGACCTTTGGATGGTGCTACAAGCTA
GTACCAGTTGAGCCAGATAAGGTAGAAGAGGCCAATAAAGGAGAGAACACCAGCTTGTTACACCCTGTGAGCCTGCATGG
AATGGATGACCCTGAGAGAGAAGTGTTAGAGTGGAGGTTTGACAGCCGCCTAGCATTTCATCACGTGGCCCGAGAGCTGC
ATCCGGAGTACTTCAAGAACTGCTGA---------------------------------
>BD298114/B/FR/1983/BH10_patent
ATGGGTGGCAAGTGGTCAAAAAGTAGTGTG---GTTGGATGGCCTGCTGTA---AGGGAAAGAATGAGACGAGCTGAG--
-------------------------------CCAGCAGCAGAT---GGGGTGGGAGCAGCATCTCGAGACCTAGAAAAAC
ATGGAGCAATCACAAGTAGCAACACAGCAGCTAACAATGCTGATTGTGCCTGGCTAGAAGCACAAGAGGAG---GAGGAG
GTGGGTTTTCCAGTCACACCTCAGGTACCTTTAAGACCAATGACTTACAAGGCAGCTGTAGATCTTAGCCACTTTTTAAA
AGAAAAGGGGGGACTGGAAGGGCTAATTCACTCCCAACGAAGACAAGATATCCTTGATCTGTGGATCTACCACACACAAG
GCTACTTCCCTGATTAGCAGAACTACACACCAGGGCCAGGGATCAGATATCCACTGACCTTTGGATGGTGCTACAAGCTA
GTACCAGTTGAGCCAGAGAAGTTAGAAGAAGCCAACAAAGGAGAGAACACCAGCTTGTTACACCCTGTGAGCCTGCATGG
AATGGATGACCCGGAGAGAGAAGTGTTAGAGTGGAGGTTTGACAGCCGCCTAGCATTTCATCACATGGCCCGAGAGCTGC
ATCCGGAGTACTTCAAGAACTGCTGA---------------------------------
>CS272319/B/FR/1985/pNL43_patent
ATGGGTGGCAAGTGGTCAAAAAGTAGTGTG---ATTGGATGGCCTGCTGTA---AGGGAAAGAATGAGACGAGCTGAG--
-------------------------------CCAGCAGCAGAT---GGGGTGGGAGCAGTATCTCGAGACCTAGAAAAAC
ATGGAGCAATCACAAGTAGCAATACAGCAGCTAACAATGCTGCTTGTGCCTGGCTAGAAGCACAAGAGGAG---GAAGAG
GTGGGTTTTCCAGTCACACCTCAGGTACCTTTAAGACCAATGACTTACAAGGCAGCTGTAGATCTTAGCCACTTTTTAAA
AGAAAAGGGGGGACTGGAAGGGCTAATTCACTCCCAAAGAAGACAAGATATCCTTGATCTGTGGATCTACCACACACAAG
GCTACTTCCCTGATTGGCAGAACTACACACCAGGGCCAGGGGTCAGATATCCACTGACCTTTGGATGGTGCTACAAGCTA
GTACCAGTTGAGCCAGATAAGGTAGAAGAGGCCAATAAAGGAGAGAACACCAGCTTGTTACACCCTGTGAGCCTGCATGG
AATGGATGACCCTGAGAGAGAAGTGTTAGAGTGGAGGTTTGACAGCCGCCTAGCATTTCATCACGTGGCCCGAGAGCTGC
ATCCGGAGTACTTCAAGAACTGCTGA---------------------------------
>D10112/B/GB/1983/CAM1
ATGGGTGGCAAGTGGTCAAAACGTAGTCTG---GGTGGATGGTCTGCTGTA---AGGGAAAGAATGCAACGAGCTGAGCC
ACGAGCT---------------------GAGCCAGCAGCAGAG---GGGGTGGGAGCAGTATCTAGAGACTTGGAAAAAC
ATGGAGCAATCACAAGTAGCAATACAGCAGCTACTAATGCTGATTGTGCCTGGCTAGAAGCACAAGAGGAG---GAGGAG
GTGGGCTTTCCAGTCAGACCTCAGGTACCGTTAAGACCAATGACTTACAAGGCAGCTTTAGATATTAGCCACTTTTTAAA
AGAAAAGGGGGGACTGGAAGGGATAATTTACTCCCAAAGAAGACAGGATATCCTTGATCTGTGGATCTACCACACACAAG
GCTACTTCCCTGATTGGCAGAACTACACACCAGGGCCAGGGATCAGATATCCACTGACATTTGGATGGTGCTTCAAGCTA
GTACCAGTTGAGCCAGAGCAGGTAGAAGAGGCCAATAAAAGAGAGAACGCCAGCTTGTTACACCCTATGAGCCAGCATGG
GATGGATGACCCAGAGAAAGAAGTACTAATGTGGAAGTTTGACAGCCGCCTAGCATTTCATCACATGGCCCGAGAGAAGC
ATCCGGAGTTCTACAAAGACTGCTGA---------------------------------
>D86068/B/FR/1983/MCK1_LAI_IIIB
ATGGGTGGCAAGTGGTCAAAAAGTAGTGTG---ATTGGATGGCCTGCTGTA---AGGGAAAGAATGAGACGAGCTGAG--
-------------------------------CCAGCAGCAGAT---GGGGTGGGAGCAGCATCTCGAGACCTAGAAAAAC
ATGGAGCAATCACAAGTAGCAACACAGCAGCTAACAATGCTGCTTGTGCCTGGCTAGAAGCACAAGAGGAG---GAGAAG
GTGGGTTTTCCAGTCACACCTCAGGTACCTTTAAGACCAATGACTTACAAGGCAGCTGTAGATCTTAGCCACTTTTTAAA
AGAAAAGGGGGGACTGGAAGGGCTAATTCACTCCCAACGAGGACAAGATATCCTTGATCTGTGGATCTACCACACACAAG
GCTACTTCCCTGATTGGCAGAACTACACACCAGGACCAGGGATCAGATATCCACTGACCTTTGGATGGTGCTACAAGCTA
GTACCAGTTGAGCCAGAGAAGTTAGAAGAAGCCAACAAAGGAGAGAACACCAGCTTATTACACCCTGTGAGCCTGCATGG
AATGGATGACCCGGAGAGAGAAGTGTTAGAGTGGAGGTTTGACAGCCGCCTAGCATTTCATCACGTAGCCCGAGAGCTGC
ATCCGGAGTACTTCAAGAACTGCTGA---------------------------------
>D86069/B/FR/1983/PM213_LAI_IIIB
ATGGGTGGCAAGTGGTCAAAAAGTAGTGTG---GTTGGATGGCCTGCTGTA---AGGGAAAGAATGAGACGAGCTGAG--
-------------------------------CCAGCAGCAGAT---GGGGTGGGAGCAGCATCTCGAGACCTAGAAAAAC
ATGGAGCAATCACAAGTAGCAACACAGCAGCTAACAATGCTGCTTGTGCCTGGCTAGAAGCACAAGAGGAG---GAGAAG
GTGGGTTTTCCTGTCACACCTCAGGTACCTTTAAGACCAATGACTTACAAGGCAGCTGTAGATCTTAGCCACTTTTTAAA
AGAAAAAGGGGGACTGGAAGGGCTAATTCACTCCCAACGAAGACAAGATATCCTTGATCTGTGGATCTACCACACACAAG
GCTACTTCCCTGATTGGCAGAACTACACACCAGGACCAGGGATCAGATATCCACTGACCTTTGGATGGTGCTACAAGCTA
GTACCAGTTGAGCCAGAGAAGTTAGAAGAAGCCAACAAAGGAGAGAACACCAGCTTGTTACACCCTGTGAGCCTGCATGG
AATGGATGACCCGGAGAGAGAAGTGTTAGAGTGGAGGTTTGACAGCCGCCTAGCATTTCATCACGTGGCCCGAGAGCTGC
ATCCGGAGTACTTCAAGAACTGCTGA---------------------------------
>DD153311/B/FR/1985/pNL43-patent
ATGGGTGGCAAGTGGTCAAAAAGTAGTGTG---ATTGGATGGCCTGCTGTA---AGGGAAAGAATGAGACGAGCTGAG--
-------------------------------CCAGCAGCAGAT---GGGGTGGGAGCAGTATCTCGAGACCTAGAAAAAC
ATGGAGCAATCACAAGTAGCAATACAGCAGCTAACAATGCTGCTTGTGCCTGGCTAGAAGCACAAGAGGAG---GAAGAG
GTGGGTTTTCCAGTCACACCTCAGGTACCTTTAAGACCAATGACTTACAAGGCAGCTGTAGATCTTAGCCACTTTTTAAA
AGAAAAGGGGGGACTGGAAGGGCTAATTCACTCCCAAAGAAGACAAGATATCCTTGATCTGTGGATCTACCACACACAAG
GCTACTTCCCTGATTGGCAGAACTACACACCAGGGCCAGGGGTCAGATATCCACTGACCTTTGGATGGTGCTACAAGCTA
GTACCAGTTGAGCCAGATAAGGTAGAAGAGGCCAATAAAGGAGAGAACACCAGCTTGTTACACCCTGTGAGCCTGCATGG
AATGGATGACCCTGAGAGAGAAGTGTTAGAGTGGAGGTTTGACAGCCGCCTAGCATTTCATCACGTGGCCCGAGAGCTGC
ATCCGGAGTACTTCAAGAACTGCTGA---------------------------------
>DD153312/B/FR/1985/pNL43-patent
ATGGGTGGCAAGTGGTCAAAAAGTAGTGTG---ATTGGATGGCCTGCTGTA---AGGGAAAGAATGAGACGAGCTGAG--
-------------------------------CCAGCAGCAGAT---GGGGTGGGAGCAGTATCTCGAGACCTAGAAAAAC
ATGGAGCAATCACAAGTAGCAATACAGCAGCTAACAATGCTGCTTGTGCCTGGCTAGAAGCACAAGAGGAG---GAAGAG
GTGGGTTTTCCAGTCACACCTCAGGTACCTTTAAGACCAATGACTTACAAGGCAGCTGTAGATCTTAGCCACTTTTTAAA
AGAAAAGGGGGGACTGGAAGGGCTAATTCACTCCCAAAGAAGACAAGATATCCTTGATCTGTGGATCTACCACACACAAG
GCTACTTCCCTGATTGGCAGAACTACACACCAGGGCCAGGGGTCAGATATCCACTGACCTTTGGATGGTGCTACAAGCTA
GTACCAGTTGAGCCAGATAAGGTAGAAGAGGCCAATAAAGGAGAGAACACCAGCTTGTTACACCCTGTGAGCCTGCATGG
AATGGATGACCCTGAGAGAGAAGTGTTAGAGTGGAGGTTTGACAGCCGCCTAGCATTTCATCACGTGGCCCGAGAGCTGC
ATCCGGAGTACTTCAAGAACTGCTGA---------------------------------
>DL260745/B/FR/1983/HXB2_patent
ATGGGTGGCAAGTGGTCAAAAAGTAGTGTG---ATTGGATGGCCTACTGTA---AGGGAAAGAATGAGACGAGCTGAG--
-------------------------------CCAGCAGCAGAT---AGGGTGGGAGCAGCATCTCGAGACCTGGAAAAAC
ATGGAGCAATCACAAGTAGCAATACAGCAGCTACCAATGCTGCTTGTGCCTGGCTAGAAGCACAAGAGGAG---GAGGAG
GTGGGTTTTCCAGTCACACCTCAGGTACCTTTAAGACCAATGACTTACAAGGCAGCTGTAGATCTTAGCCACTTTTTAAA
AGAAAAGGGGGGACTGGAAGGGCTAATTCACTCCCAAAGAAGACAAGATATCCTTGATCTGTGGATCTACCACACACAAG
GCTACTTCCCTGATTAGCAGAACTACACACCAGGGCCAGGGGTCAGATATCCACTGACCTTTGGATGGTGCTACAAGCTA
GTACCAGTTGAGCCAGATAAGATAGAAGAGGCCAATAAAGGAGAGAACACCAGCTTGTTACACCCTGTGAGCCTGCATGG
GATGGATGACCCGGAGAGAGAAGTGTTAGAGTGGAGGTTTGACAGCCGCCTAGCATTTCATCACGTGGCCCGAGAGCTGC
ATCCGGAGTACTTCAAGAACTGCTGA---------------------------------
>DL464814/B/FR/1983/HXB2_patent
ATGGGTGGCAAGTGGTCAAAAAGTAGTGTG---ATTGGATGGCCTACTGTA---AGGGAAAGAATGAGACGAGCTGAG--
-------------------------------CCAGCAGCAGAT---AGGGTGGGAGCAGCATCTCGAGACCTGGAAAAAC
ATGGAGCAATCACAAGTAGCAATACAGCAGCTACCAATGCTGCTTGTGCCTGGCTAGAAGCACAAGAGGAG---GAGGAG
GTGGGTTTTCCAGTCACACCTCAGGTACCTTTAAGACCAATGACTTACAAGGCAGCTGTAGATCTTAGCCACTTTTTAAA
AGAAAAGGGGGGACTGGAAGGGCTAATTCACTCCCAAAGAAGACAAGATATCCTTGATCTGTGGATCTACCACACACAAG
GCTACTTCCCTGATTAGCAGAACTACACACCAGGGCCAGGGGTCAGATATCCACTGACCTTTGGATGGTGCTACAAGCTA
GTACCAGTTGAGCCAGATAAGATAGAAGAGGCCAATAAAGGAGAGAACACCAGCTTGTTACACCCTGTGAGCCTGCATGG
GATGGATGACCCGGAGAGAGAAGTGTTAGAGTGGAGGTTTGACAGCCGCCTAGCATTTCATCACGTGGCCCGAGAGCTGC
ATCCGGAGTACTTCAAGAACTGCTGA---------------------------------
>DM111087/B/FR/1985/pNL43-patent
ATGGGTGGCAAGTGGTCAAAAAGTAGTGTG---ATTGGATGGCCTGCTGTA---AGGGAAAGAATGAGACGAGCTGAG--
-------------------------------CCAGCAGCAGAT---GGGGTGGGAGCAGTATCTCGAGACCTAGAAAAAC
ATGGAGCAATCACAAGTAGCAATACAGCAGCTAACAATGCTGCTTGTGCCTGGCTAGAAGCACAAGAGGAG---GAAGAG
GTGGGTTTTCCAGTCACACCTCAGGTACCTTTAAGACCAATGACTTACAAGGCAGCTGTAGATCTTAGCCACTTTTTAAA
AGAAAAGGGGGGACTGGAAGGGCTAATTCACTCCCAAAGAAGACAAGATATCCTTGATCTGTGGATCTACCACACACAAG
GCTACTTCCCTGATTGGCAGAACTACACACCAGGGCCAGGGGTCAGATATCCACTGACCTTTGGATGGTGCTACAAGCTA
GTACCAGTTGAGCCAGATAAGGTAGAAGAGGCCAATAAAGGAGAGAACACCAGCTTGTTACACCCTGTGAGCCTGCATGG
AATGGATGACCCTGAGAGAGAAGTGTTAGAGTGGAGGTTTGACAGCCGCCTAGCATTTCATCACGTGGCCCGAGAGCTGC
ATCCGGAGTACTTCAAGAACTGCTGA---------------------------------
>DQ007901/B/CN/2002/02HNsmx2
ATGGGTGGCAAGTGGTCAAAAAGTAGTATG---GTTGGATGGCCTAATGTA---AGGGAAAGAATGAGACGAGCTGAG--
-------------------------------CCAGCAGCAGAT---GGGGTGGGAGCAGTATCTCGAGACCTGGAAAAAC
ATGGAGCAATCACAAGTAGCAATATA------GCAAATGCTGATTGTGTCTGGCTAAAAGCACAAGAAGAG---GAGGAT
ATGGGTTTTCCAGTCAGACCTCAGGTACCTTTAAGACCAATGACTTACAAGGGAGCTTTTGATCTTAGCCACTTTTTAAA
AGAAAAGGGGGGACTGGAAGGGCTAATTCACTCCCACAAAAGACAAGATATCCTTGATCTGTGGGTCTACCATACACAAG
GCTTCTTCCCTGATTGGCAGAACTACACACCAGGGCCAGGGACCAGATTCCCCCTGACCTTTGGATGGTGCTTCAAGCTA
GTACCAGTTGATCCAGAGCAGATAGAAAAAGCCAACGAAGGAGAGAACAACAGCTTGTTACATCCTATGAGCCAACATGG
AATGGATGACCCGGAGAGAGAAGTGCTAATGTGGAAGTTTGACAGCCGCTTAGCATTCCATCACGTGGCCCGAGAGATAC
ATCCGGAGTACTACAAAGACTGCTGA---------------------------------
>DQ127534/B/US/-/AC_04_0_Days_Consen_fa
ATGGGTGGCAAGTGGTCAAAAAGTAAGAGG---AGTGAATGGTCTGCAGTA---AGGGAAAAAATGCAACAAGCTGAGCC
AGCAGCT---------------------GAGCCAGCAGCAGAG---GGGGTGGGAGCAGTATCTCGAGATCTGGAAAAAC
ATGGAGCAGTCACAAGTAACAATCTT------AACAATGCTGCTTGTACCTGGCTAGAAGCACAAGAGCAGGAGGAAGAG
GTGGGGTTTCCAGTTAGACCTCAGGTACCTTTAAGACCAATGACTTACAAGGGAGCTCTAGATCTTAGCCACTTTTTAAA
AGAAAAGGGGGGACTGGAAGGGATAATTTACTCCCAACAAAGACAAGATATCCTTGATCTGTGGGTCTACAACACCCAGG
GATATTTCCCTGATTGGCAGAACTACACACCAGGGCCAGGGATCAGATATCCACTGACCTTCGGATGGTGCTTCAAGTTA
GTACCAGT------AACAGAGGTCGTAGAGGCCAATCAAGGAGAGAATAGCAAATTGTTACACCCTATGAGCCTGAATGG
GATGGAGGACCCGGAGAAAGAAGTGTTACAGTGGAAGTTTGACAGCCGCCTAGCGTTCCATCACATGGCCCGAGAGAAAC
ATCCGGAGTACTTCAAAGACTGC------------------------------------
>DQ127535/B/US/-/AC_04_1650_Days_Seq1_fa
ATGGGTGGCAAGTGGTCAAAAAGTAAGAGG---AGTGAATGGTCTGCAGTA---AGGGAAAAAATGCAACAAGCTGAGCC
AGCAGCT---------------------GAGCCAGCAGCAGAG---GGGGTGGGAGCAGTATCTCGAGATCTGGAAAAAC
ATGGAGCAGTCACAAGTAACAATCTT------AACAATGCTGCTTGTACCTGGCTAGAAGCACAACAGCAGGAGGAAGAG
GTGGGGTTTCCAGTTAGACCTCAGGTACCTTTAAGACCAATGACTTACAAGGGAGCTCTAGATCTTAGCCACTTTTTAAA
AGAAAAGGGGGGACTGGAAGGGATAATTTACTCCCAACAAAGACAAGATATCCTTGATCTGTGGGTCTACAACACCCAGG
GATATTTCCCTGATTGGCAGAACTACACACCAGGGCCAGGGATCAGATATCCACTGACCTTCGGATGGTGCTTCAAGTTA
GTACCAGT------AACAGAGGTCGTAGAGGCCAATCAAGGAGAGAATAGCAAATTGTTACACCCTATGAGCCTGAATGG
GATGGAGGACCCGGAGAAAGAAGTGTTACAGTGGAAGTTTGACAGCCGCCTAGCGTTCCATCACATGGCCCGAGAGAAAC
ATCCGGAGTACTTCAAAGACTGCTGA---------------------------------
>DQ127536/B/US/-/AC_04_1650_Days_Seq2_fa
ATGGGTGGCAAGTGGTCAAAAAGTAAGAGG---AGTGAATGGTCTGCAGTA---AGGGAAAAAATGCAACAAGCTGAGCC
AGCAGCT---------------------GAGCCAGCAGCAGAG---GGGGTGGGAGCAGTATCTCGAGATCTGGAAAAAC
ATGGAGCAGTCACAAGTAACAATCTT------AACAATGCTGCTTGTACCTGGCTAGAAGCACAACAGCAGGAGGAAGAG
GTGGGGTTTCCAGTTAGACCTCAGGTACCTTTAAGACCAATGACTTACAAGGGAGCTCTAGATCTTAGCCACTTTTTAAA
AGAAAAGGGGGGACTGGAAGGGATAATTTACTCCCAACAAAGACAAGATATCCTTGATCTGTGGGTCTACAACACCCAGG
GATATTTCCCTGATTGGCAGAACTACACACCAGGGCCAGGGATCAGATATCCACTGACCTTCGGATGGTGCTTCAAGTTA
GTACCAGT------AACAGAGGTCGTAGAGGCCAATCAAGGAGAGAATAGCAAATTGTTACACCCTATGAGCCTGAATGG
GATGGAGGACCCGGAGAAAGAAGTGTTACAGTGGAAGTTTGACAGCCGCCTAGCGTTCCATCACATGGCCCGAGAGAAAC
ATCCGGAGTACTTCAAAGACTGCTGA---------------------------------
>DQ127537/B/US/-/AC_16_0_Days_Consen_fa
ATGGGTGGCAAGTGGTCAAAAAGTAGTGTG---GTTGAATGGCCTGCTGTA---AGGGAAAGAATGAAACGAGCTGAG--
-------------------------------CCAGCAGCAGAT---GGGGTGGGAGCAGTATCTCGAGACCTGGAAAAAC
ATGGAGCAATCACAAGTAGCAATACAGCATCTAATAATGCTGATTGTGCCTGGCTAGAAGCACAAGAGGAT---GAGGAG
GTGGGTTTTCCAGTCAAACCTCAGGTACCTTTAAGACCAATGACTTACAAGGCAGCTGTAGATCTTAGCCACTTTTTAAA
AGAAAAGGGGGGACTGGAAGGGCTAGTTTACTCCCAAAAGAGAAAAGATATCCTTGATCTGTGGGTCTACCACACACAAG
GCTTCTTCCCTGATTGGCAGAATTACACACCAGGGCCAGGGGTCAGATATCCACTGACCTTTGGATGGTGCTTCAAGCTA
GTACCACTGGAGCAAGAGCAGGTAGAAGAGGCCAATACTGGAGAAAACCGCTCCCTGTTACACCCTATGAGCCTGCATGG
GATGGATGACCCGGAGAAAGAAGTGCTAGTATGGAAATTTGACAGCCGCCTGGCATTTCATCATGTGGCCCGAGAGATGC
ATCCGGAGTATTACAAAGACTGCTGA---------------------------------
>DQ127538/B/US/-/AC_16_1934_Days_Seq1_fa
ATGGGTGGCAAGTGGTCAAAAAGTAGTGTG---GTTGGATGGCCTGCTGTA---AGGGAAAGAATGAAACGAGCTGAG--
-------------------------------CCAGCAGCAGAT---GGGGTGGGAGCAGTATCTCGAGACCTGGAAAAAC
ATGGAGCGATCACAAGTAGCAATACAGCATCTAATAATGCTGATTGTGCCTGGCTAGAAGCACAAGAGGAT---GAGGAG
GTGGGTTTTCCAGTCAGACCTCAGGTACCTTTAAGACCAATGACTTACAAGGCAGCTGTAGATATGAGCCACTTTTTAAA
AGAAAAGGGGGGACTGGAAGGGCTAGCTTACTCCCAAAAGAGAAAAGATATCCTTGATCTGTGGGTCTACCACACACAAG
GATTCTTCCCTGATTGGCAGAATTACACACCAGGGCCAGGGGTCAGATATCCACTGACCTTTGGATGGTGCTTCAAGCTA
GTACCACTGGAGCAAGAGCAGGTAGAAGAGGCCAATACTGGAGAAAACCGCTCCCTGTTACACCCTATGAGCCTGCATGG
GATGGATGACCCGGAGAAAGAAGTGCTAGTATGGAAATTTGACAGCCGCCTGGCATTTCAGCATGTGGCCCGAGAGATGC
ATCCGGAGTATTACAAAGACTGCTGA---------------------------------
>DQ127539/B/US/-/AC_16_1934_Days_Seq2_fa
ATGGGTGGCAAGTGGTCAAAAAGTAGTGTG---GTTGGATGGCCTGCTGTA---AGGGAAAGAATGAAACGAGCTGAG--
-------------------------------CCAGCAGCAGAT---GGGGTGGGAGCAGTATCTCGAGACCTGGAAAAAC
ATGGAGCGATCACAAGTAGCAATACAGCATCTAATAATGCTGATTGTGCCTGGCTAGAAGCACAAGAGGAT---GAGGAG
GTGGGTTTTCCAGTCAGACCTCAGGTACCTTTAAGACCAATGACTTACAAGGCAGCTGTAGATATGAGCCACTTTTTAAA
AGAAAAGGGGGGACTGGAAGGGCTAGTTTACTCCCAAAAGAGAAAAGATATCCTTGATCTGTGGGTCTACCACACACAAG
GATTCTTCCCTGATTGGCAGAATTACACACCAGGGCCAGGGGTCAGATATCCACTGACCTTTGGATGGTGCTTCAAGCTA
GTACCACTGGAGCAAGAGCAGGTAGAAGAGGCCAATACTGGAGAAAACTGCTCCCTGTTACACCCTATGAGCCTGCATGG
GATGGATGACCCGGAGAAAGAAGTGCTAGTATGGAAATTTGACAGCCGCCTGGCATTTCAGCATGTGGCCCGAGAGATGC
ATCCGGAGTATTACAAAGACTGCTGA---------------------------------
>DQ127548/B/US/-/AC_59_41_Days_Seq1_fa
ATGGGTGGCAAATGGTCAAAAAGTAGTTTG---ATTGGATGGCCTAGGATA---AGGGACAGAATGAGAAGAACTGAGCC
G---------------------------GAGCCAGCGGCAGTT---GGGGTGGGAGCAGTATCTCGAGATCTGGAAAAAC
ATGGAGCAATCACAAGTAGCAATACAGCAGCTACCAATGCTGAGTGTGCCTGGCTAGAAGCACAAGAGGAG---GAGGAG
GTGGGCTTTCCAGTCAGGCCTCAGGTGCCTTTAAGACCAATGACTTACAAGGCAGCGGTAGATATTAGCCACTTTTTAAA
AGAAAAGGGGGGACTGGAAGGGCTAATTCACTCCCAGAAAAGACAAGACATCCTTGATCTGTGGATCTACCACACACAAG
GCTACTTCCCTGATTGGCAGAACTACACACCAGGGCCAGGGGTCAGATACCCACTGACCTTTGGGTGGTGCTTCAAGCTA
GTACCAGTTGAGCCAGAGGATGTAGAAAGGGCCAATGAAGGAGAGAACAACTGCTTGTTACACCCTATGAGCCAGCATGG
AATGGATGACCCAGAGAGAGAAGTATTACAGTGGAAGTTTGACAGCCGCCTAGCATTTCATCACATGGCCCGAGAGCTGC
ATCCGGAGTACTACAAGGACTGCTGA---------------------------------
>DQ127549/B/US/-/AC_59_41_Days_Seq2_fa
ATGGGTGGCAAATGGTCAAAAAGTAGTTTG---ATTGGATGGCCTAGGATA---AGGGACAGAATGAGAAGAACTGAGCC
G---------------------------GAGCCAGCGGCAGTT---GGGGTGGGAGCAGTATCTCGAGATCTGGAAAAAC
ATGGAGCAATCACAAGTAGCAATACAGCAGCTACCAATGCTGAGTGTGCCTGGCTAGAAGCACAAGAGGAG---GAGGAG
GTGGGCTTTCCAGTCAGGCCTCAGGTGCCTTTAAGACCAATGACTTACAAGGCAGCGGTAGATATTAGCCACTTTTTAAA
AGAAAAGGGGGGACTGGAAGGGCTAATTCACTCCCAGAAAAGACAAGACATCCTTGATCTGTGGATCTACCACACACAAG
GCTACTTCCCTGATTGGCAGAACTACACACCAGGGCCAGGGGTCAGATACCCACTGACCTTTGGGTGGTGCTTCAAGCTA
GTACCAGTTGAGCCAGAGGATGTAGAAAGGGCCAATGAAGGAGGGAACAACTGCTTGTTACACCCTATGAGCCAGCATGG
AATGGATGACCCAGAGAGAGAAGTATTACAGTGGAAGTTTGACAGCCGCCTAGCATTTCATCACATGGCCCGAGAGCTGC
ATCCGGAGTACTACAAGGACTGCTGA---------------------------------
>DQ127550/B/US/-/AC_59_111_Days_Seq1_fa
ATGGGTGGCAAATGGTCAAAAAGTAGTTTG---GTTGGATGGCCTAGGATA---AGGGACAGAATGAGAAGAACTGAGCC
G---------------------------GAGCCAGCGGCAGTT---GGGGTGGGAGCAGTATCTCGAGATCTGGAAAAAC
ATGGAGCAATCACAAGTAGCAATACAGCAGCTACCAATGCTGAGTGTGCCTGGCTAGAAGCACAAGAGGAG---GAGGAG
GTGGGCTTTCCAGTCAGGCCTCAGGTGCCTTTAAGACCAATGACTTACAAGGCAGCGGTAGATATTAGCCACTTTTTAAA
AGAAAAGGGGGGACTGGAAGGGCTAATTCACTCCCAGAAAAGACAAGACATCCTTGATCTGTGGATCTACCACACACAAG
GCTACTTCCCTGATTGGCAGAACTACACACCAGGGCCAGGGGTCAGATACCCACTGACCTTTGGGTGGTGCTTCAAGCTA
GTACCAGTTGAGCCAGAGGATGTAGAAAGGGCCAATGAAGGAGAGAACAACTGCTTGTTACACCCTATGAGCCAGCATGG
AATGGATGACCCAGAGAGAGAAGTATTACAGTGGAAGTTTGACAGCCGCCTAGCATTTCATCACATGGCCCGAGAGCTGC
ATCCGGAGTACTACAAGGACTGCTGA---------------------------------
>DQ127551/B/US/-/AC_59_111_Days_Seq2_fa
ATGGGTGGCAAATGGTCAAAAAGTAGTTTG---GTTGGATGGCCTAGGATA---AGGGACAGAATGAGAAGAACTGAGCC
G---------------------------GAGCCAGCGGCAGTT---GGGGTGGGAGCAGTATCTCGAGATCTGGAAAAAC
ATGGAGCAATCACAAGTAGCAATACAGCAGCTACCAATGCTGAGTGTGCCTGGCTAGAAGCACAAGAGGAG---GAGGAG
GTGGGCTTTCCAGTCAGGCCTCAGGTGCCTTTAAGACCAATGACTTACAAGGCAGCGGTAGATATTAGCCACTTTTTAAA
AGAAAAGGGGGGACTGGAAGGGCTAATTCACTCCCAGAAAAGACAAGACATCCTTGATCTGTGGATCTACCACACACAAG
GCTACTTCCCTGATTGGCAGAACTACACACCAGGGCCAGGGGTCAGATACCCACTGACCTTTGGGTGGTGCTTCAAGCTA
GTACCAGTTGAGCCAGAGGATGTAGAAAGGGCCAATGAAGGAGAGAACAACTGCTTGTTACACCCTATGAGCCAGCATGG
AATGGATGACCCAGAGAGAGAAGTATTACAGTGGAAGTTTGACAGCCGCCTAGCATTTCATCACATGGCCCGAGAGCTGC
ATCCGGAGTACTACAAGGACTGCTGA---------------------------------
>DQ207940/B/GE/2003/03GEMZ004
ATGGGTGGCAAGTTGTCAAAAT-----ACA---AGGGAATGGTTTAATGTA---AGGGAAAGAATGGAAAGAACTGAG--
-------------------------------CCAGCAGCAGTT---GGGGTGGGAGCAGCATCTCAAGACCTAGAAAGAT
ATGGAGCACTCACAAGTAGAAATACACCAGCTAATAATGCTGCTTGTGCCTGGCTAGAAGCACAACAAGAGGAGGAAGAA
GTGGGTTTTCCAGTCAGACCTCAGGTACCCTTAAGACCAATGACTTACAAGGCAGCTGTAGATCTTAGCCACTTTTTAAA
AGAAAAGGGGGGACTGGAAGGGCTAATTTACTCCCAAAAGAGACAAGATATCCTTGACCTGTGGGTCCACAACACACAAG
GCTTCTTCCCTGATTGGCAAAGCTACACACCAGGGCCAGGGATCAGATATCCCCTGACCTTTGGATGGTGCTTCAAGTTA
GTACCAGTTAAGCCAGAGGATGTAGAAAAGGCCAATGAAGGAGAAAACAACTGTCTGCTACACCCTATGAGCCTGCATGG
GATGGAGGACACGGAGGGAGAGGTGCTGATGTGGAAGTTTGACAGTCGCCTAGCATTCCATCACGTGGCCCGAGAGATAC
ATCCGGAGTATTTCAAAGACTGCTGA---------------------------------
>DQ207942/B/GE/2003/03GEMZ010
ATGGGTGGCAAGTGGTCAAAGCGGCTTACG---GGTGGATGGCCTGCTGTA---AGGGAAAGAATGGAACAAGCT-----
-------------------------------CCAGCAGCAGAA---GGGGTGGGAGCAGCATCTCGAGACCTGGAAAAAT
ATGGAGCACTCACAAGTAGCAATACAGCAGCTACTAATGCTAGTTGTGCCTGGCTAGAAGCACAAGAGGAGGAAGAGGAG
GTGGGCTTTCCAGTCAGGCCTCAGGTGCCCTTAAGACCAATGACTTACAAGGGAGCCCTTGATCTTAGCCACTTTTTAAA
AGAAAAGGGGGGACTGGAAGGGATAGTTTGGTCCCAACAAAGACAAGATATCCTTGATCTGTGGGTTTACAACACACAAG
GCTTCTTCCCTGATTGGCAGAACTACACAGGAGGGCCAGGGATCAGATATCCACTGACCTTTGGATGGTGCTTCAAGCTA
GTACCAGTTGATCAAGAGCAGGTAGAAAAGGCCAATGAAGGAGAGAACAACTGTTTGTTACACCCAATAAGCCAGCATGG
GGTGGATGACCCAGAGAAAGAAGTACTAATGTGGAAGTTTGACAGCAAGCTAGCATTTCATCATGTAGCCAAAGAGCTGC
ATCCGGAGTACTACAAGAACTGA------------------------------------
>DQ295192/B/KR/2004/04LSK7
ATGGGTGGCAAGTGGTCAAAACGTAGTGTT---CCTGGGTGGAATACTGTA---AGGGAAAGAATGAGAAGAACTGAG--
-------------------------------CCAGCAGCAGAA---GGGGTGGGAGCAGTATCTCGAGACCTGGAACAAC
GTGGAGCAATTACAATTAGTAATACAGCAAGTAACAATGCTACTGTTGCCTGGCTAGAAGCACAGGAGGAGGAGGAGGAG
GTGGGTTTTCCAGTCAGACCTCAAGTACCCTTAAGACCAATGACTTACAAGGCAGCTGTAGATCTTAGCCACTTTTTAAA
AGAAAAGGGGGGACTGGAAGGGCTAGTTTACTCCCAGAAAAGACAAGACATCCTTGATCTGTGGATCTACCACACACAAG
GCTTCTTCCCTGATTGGCAGAACTACACACCAGGGCCAGGGATCAGATATCCACTGACCTTTGGGTGGTGCTTCAAGCTA
GTACCAGTTGAGCCAGACAAGATAGAAGAGGTCACTGTAGGAGAGAACAACTGCTTGTTACACCCCATAAACCTGCATGG
AATGGATGACCCGGAGAAAGAAGTGTTAGTGTGGAAGTTTGACAGCCACCTAGCATTTCATCACATGGCCCGAGAGAAAC
ATCCGGAGTACTACAAGGACTGCTGA---------------------------------
>DQ295193/B/KR/2004/04KMH5
ATGGGTGGCAAGTGCTCAAAACATAGTTTT---CCTGGGTGGGATACTATA---AGGGARAGAATGAGACGAACTGGGCC
AAGGGAAAGAAGAAAT------------GARCCAGCAGCAGAA---GGGGTGGGAGCAGTATCTCGAGATCTGGAACAAC
GTGGCGCAATCACAACTAGTAATACAGCAAGTAACAATGCTGCTTGTGCCTGGCTAGAAGCACAAGAGGAG---GAGGAG
GTGGGTTTTCCAGTCAGACCTCAAGTACCCTTAAGACCAATGACTTACAAAGGAGCTTTAGATCTCAGCCACTTTTTAAG
AGAAAAGGGGGGACTGGAAGGGCTAATTCACTCCCAGAAAAGACAAGATATCCTTGATCTGTGGATCTACCACACACAAG
GCTACTTCCCTGATTGGCAGAACTACACACCAGGGCCAGGGACCAGATTTCCACTGACCTTTGGGTGGTGTTTCAAGCTA
GTACCAGTTGAGCCAGAAAGGGTAGAAGAGGCCACTGAAGGAGAGAACAACTGCTTGTTACACCCCATAAACCTGCATGG
AATGGATGACCCGGAGGGAGAAGTGTTAGAGTGGAGATTTGACAGCCGCCTAGCATATCATCACATGGCCCGAGAGAAAC
ATCCGGAGTACTTCAAGGACTGCTGA---------------------------------
>DQ295194/B/KR/2004/04WK7_HIV_1_wk
ATGGGTGGCAAGTGGTCAAAACGTAGTGTG---CCTGGATGGAATACTATA---AGGGAAAGAATGAGACGAGCTGAG--
-------------------------------CCAGCAGCAGAA---GGGGTGGGAGCAGCATCTCGAGACCTGGAACAAC
GTGGAGCACTCACAACTAGTAATACAGCAAGTAACAATGCTGCTTGTGCCTGGCTGGAAGCACAAGAGGAG---GAGGAG
GTGGGTTTTCCAGTCAGACCTCAGGTACCCTTAAGACCAATGACTTACAAGTCAGCTTTAGATCTCAGCCACTTTTTAAA
AGAAAAGGGGGGACTGGAAGGGCTAGTTTACTCCCAAAAGAGACAAGATATCCTTGATCTGTGGGTCTACCACACACAAG
GCTTCTTCCCTGATTGGCAGTGCTACACACCAGGGCCAGGGACTAGATTTCCACTGACCTTTGGGTGGTGTTTCAAGCTA
GTACCAGTTGAGCCAGAAAAGGTAGAAGAGGCCACTGTAGGAGAGAACAACTGCCTGTTACACCCCATGAACCTGCATGG
AATGGATGACCCAGAGGGAGAAGTGTTAGTGTGGAGATTTGACAGCCGCCTGGCATTTCATCACATGGCCCGAGAGAAAC
ATCCGGAGTACTTCAAGGACTGCTGA---------------------------------
>DQ295196/B/KR/2004/04KYR8
ATGGGTGGCAAGTGGTCAAAGCGTAGGGTT---CCTGGGTGGGATAATATA---AGGGAAAAAATGAAACGCACTGAG--
-------------------------------CCAGCAGCAGAA---GGGGTGGGAGCAGTATCTCGAGACCTGGAACAAC
GTGGAGCAATCACAACTAACAATACAGCAAGTAACAATGCTGTTTGTGCCTGGCTAGAAGCACAAGAGGAGGAGGAGGAA
GTGGGTTTTCCAGTCAGACCTCAGGTACCCTTAAGACCAATGACTTACAAGGGAGCTTTTGATCTTAGCCACTTTTTAAA
AGAAAAGGGGGGACTGGAAGGGCTGATTTACTCCCAAAAGAGACAAGACATCCTTGATCTGTGGGTTTACCACACACAAG
GCTTCTTCCCTGATTGGCAGAACTACACACCAGGGCCAGGGATCAGATATCCACTGACCTTTGGGTGGTGCTTCAAGCTA
GTACCAGTTAATCCAGAACAGGTAGAAGAGGCCACTGTAGGGGAGAACAACTGCTTGTTACACCCCATGAACCTGCATGG
AATGGATGACCCGGAGAGAGAAGTGTTAGAGTGGAGATTTGACAGCCGCCTAGCATTTCATCACATGGCCCGAGAGAAAC
ATCCGGAGTACTACAAGGACTGCTGA---------------------------------
>DQ322223/B/CA/-/GOL016V01
ATGGGTGGCAAGTGGTCAAAACGTAGTGTG---CCTGRATGGAATRYTAYA---AGGGAAAGGATAAGACGAGCTGAGCC
TGCGGAAAGGATAAGACGAGCT------GAGCCTGCAGCAGAG---GGGGTGGGACCAGTATCTCGAGACCTGGAAAAAT
ATGGWGCAGTCTCAAGTAGCAATACC------AACAATGCTGATTGTGTCTGGCTAGARGCACAAGAGGAG---GAGGAG
GTGGGTTTTCCAGTCAAACCTCAGGTACCTTTAAGACCAATGACTTACAAGGGAGCCTTAGATCTTAGCCACTTTTTAAA
AGAAAAGGGGGGACTGGAAGGGCTAATTTACTCCCAACAAAGACAAGATATTCTTGATYTGTGGGTCTACCACACACAGG
GCTATTTCCCTGATTGGCAGAACTACACACCAGGRCCAGGGACTCGCTTTCCACTGACCTTTGGGTGGTGCTTCAAGCTA
GTACCAGTTGATCCAGATAAAGTAGAAGAGGCCAACGAAGGAGAAAACAACAGCTTGCTACATCCCATGAGCCAGCATGG
GATGGATGACCCAGAGAAAGAAGTGCTGATGTGGAAGTTTGACAGCCGCCTAGCATTTCATCACATGGCCAAAGAGAAAC
ATCCGGAGTACTACAAAGACTGCTGA---------------------------------
>DQ322224/B/CA/-/GOL016V10
ATGGGTGGCAAGTGGTCAAAACGTGGTGTG---CCTGGATGGAATACTATA---AGGGAAAGGATAAGACGAGCTGAGCC
TGCGGAAAGGATAAGACGAGCT------GAGCCTGCAGCAGAG---GGGGTGGGACCAGTATCTCGAGACCTGGAAAAAT
ATGGAGCAGTCTCAAGTAGCAATACC------AACAGTGCTGATTGTGTCTGGCTAGAAGCACAAGAGGAG---GAGGAG
GTGGGTTTTCCAGTCAGACCTCAGGTACCTTTAAGACCAATGACTTACAAGGGAGCCTTAGATCTTAGCCACTTTTTAAA
AGAAAAGGGGGGACTGGAAGGGCTAATTTACTCCCAACAAAGACAAGATATTCTTGATCTGTGGGTCTACCACACAGAGG
GCTATTTCCCTGATTGGCAGAACTACACACCAGGGCCAGGGACTCGCTTTCCACTGACCTTTGGGTGGTGCTTCAAGCTA
GTACCAGTTGATCCAGATAAAGTAGAAGAGGCCAACGAAGGAGAAAACAACAGCTTGCTACACCCCATGAGCCAGCATGG
GATGGATGACCCAGAGAAAGAAGTGCTGATGTGGAAGTTTGACAGCCGCCTAGCATTTCATCACATGGCTAAAGAGAAAC
ATCCGGAGTACTACAAAGACTGCTGA---------------------------------
>DQ322225/B/CA/-/HND_DRPI039V01
ATGGGTGGCAAATGGTCAAAAG-----ATG---TCAGGATGGCCTGCTGTA---AGGGAAAGAATGAAACGAGCTAAGGC
T---------------------------GAGCCAGCAGCAGAT---GGGGTGGGAGCAGCATCTCAAGACCTGGCAAAAC
ATGGAGCAATCACAAGTAGCAATACAGCAGMTACCAATGMTGATTGTGCCTGGCTAGAAGCACATGAGGAA---GAGGAG
GTGGGTTTTCCAGTCAGRCCTCAGGTACCTTTAAGACCAATGACTTACAAAGGAGCTGTAGATCTTAGCCACTTTTTAAA
AGAAGAGGGGGGACTGGAAGGGCTAGTTTGGTCCCAACAAAGACAAGAYATCCTTGATCTGTGGGTCTACCACACGCAAG
GCTACTTCCCTGATTGGCAGAATTACACACCAGGGCCAGGGGTCAGATATCCACTGACCTTTGGATGGTGCTTCAAGCTA
GTACCAATGGAGGAAGACCAGGTAGAAGAGGCCAATGCAGGAGAGAACAACAGCTTGTTACACCCTATATGCCAGCATGG
GATAGATGACCCGGAGAAAGAAGTGTTAATGTGGAAGTTTGACAGCCGCCTAGCATTTCATCACAAGGCCCGAGAGCAGC
ATCCGGAGTACTACAAGGACTGCTGA---------------------------------
>DQ322226/B/CA/-/HND_DRPI039V08
ATGGGTGGCAAATGGTCAAAAG-----ATG---TCAGGATGGCCTGCTGTA---AGGGAAAGAATGAAACGAGCTAAGGC
T---------------------------GAGCCAGCAGCAGAT---GGGGTGGGAGCAGCATCTCAAGACCTGGCAAAAC
ATGGAGCAATCACAAGYAGCAATACAGCAGMTACCAATGMTGATTGTGCCTGGCTAGAAGCACATGAGGAA---GAGGAG
GTGGGTTTTCCAGTCAGACCTCAGGTACCTTTAAGACCAATGACTTACAAAGGAGCTGTAGATCTTAGCCACTTTTTAAA
AGAAGAGGGGGGACTGGAAGGGCTAGTTTGGTCCCAACAAAGACAAGATATCCTTGATCTGTGGGTCTACCACACGCAAG
GCTACTTCCCTGATTGGCAGAATTACACACCAGGGCCAGGGGTCAGATATCCACTGACCTTTGGATGGTGCTWCAAGCTA
GTACCAATGGAGGAAGACCAGGTAGAAGAGGCCAATGCAGGAGAGAACAACAGCTTGTTACACCCTATATGCCAGCATGG
GATAGATGACCCGGAGAAAGAAGTGTTAATGTGGAAGTTTGACAGCCGCCTAGCATTTCATCACAAGGCCCGAGAGCAGC
ATCCGGAGTACTACAAGGACTGCTGA---------------------------------
>DQ322227/B/CA/-/HDM003V01
ATGGGTGGCAAGTGGTCAAAAAGAATTGGG---GATGGATGGGCTGTTGTA---AGGGAAAGAATGAGACGAGCTGAGCC
AGCAGCA---------------------GAGCCAGCAGCAGAG---GGGGTGGGAGCAGTATCTCGAGACCTAGAAAAAT
ATGGAGCAATCACAAGTAGCAATACAGCAGCTAGCAATGCTGATAGTGCCTGGGTAGAAGCACAAGCGGAT---GGAGAA
GTAGGGTTTCCAGTCAGACCTCAGGTACCTTTAAGACCAATGACTTACAAAGCAGCCTTGGATCTTAGCCACTTTTTAAA
AGAAAAGGGGGGACTGGAAGGGCTAATTTACTCCAAGCAAAGACAAGATATCCTTGATCTGTGGGTCTACAACACACAAG
GCTACTTCCCTGATTGGCAGAACTACACACCAGGGCCAGGGGTCAGATACCCACTGACCTTTGGATGGTGCTTCAAGCTA
GTACCAGTGGAGCCAGAGAAGATAGAAGAAGCCACTAAGAGAGAGGACCTCAGCTTGTTACACCCTGCGAGCCTGCATGG
AATGGAGGACCCAGAGAAGGAAGTGTTAATGTGGAAGTTTGACAGCAGCCTAGCATTTTACCACAGGGCCCGAGAGCTGC
ATCCGGAGTGGTATAAGAACTGAACTGCTGA----------------------------
>DQ322228/B/CA/-/HDM003V04
ATGGGTGGCAAGTGGTCAAAAAGAATTGGG---GATGGATGGGCTGTTGTA---AGGGAAAGAATGAGACGAGCTGAGCC
AGCAGCA---------------------GAGCCAGCAGCAGAG---GGGGTGGGAGCAGTATCTCGAGACCTAGAAAAAT
ATGGAGCAATCACAAGTAGCAATACAGCAGCTAGCAATGCTGATAGTGCCTGGGTAGAAGCACAAGCGGAT---GGAGAA
GTAGGGTTTCCAGTCAGACCTCAGGTACCTTTAAGACCAATGACTTACAAAGCAGCCTTGGATCTTAGCCACTTTTTAAA
AGAAAAGGGGGGACTGGAAGGGCTAATTTACTCCAAGCAAAGACAAGATATCCTTGATCTGTGGGTCTACAACACACAAG
GCTACTTCCCTGATTGGCAGAACTACACACCAGGGCCAGGGGTCAGATACCCACTGACCTTTGGATGGTGCTTCAAGCTA
GTACCAGTGGAGCCAGAGAAGATAGAAGAAGCCACTAAGAGAGAGGACCTCAGCTTGTTACACCCTGCGAGCCTGCATGG
AATGGAGGACCCAGAGAAGGAAGTGTTAATGTGGAAGTTTGACAGCAGCCTAGCATTTTACCACAGGGCCCGAGAGCTGC
ATCCGGAGTGGTATAAGAACTGAACTGCTGA----------------------------
>DQ322229/B/CA/-/HDM003V09_2
ATGGGTGGCAAGTGGTCAAAAAGAATTGGG---GATGGATGGGCTGTTGTA---AGGGAAAGAATGAGACGAGCTGAGCC
AGCAGCA---------------------GAGCCAGCAGCAGAG---GGGGTGGGAGCAGTATCTCGAGACCTAGAAAAAT
ATGGAGCAATCACAAGTAGCAATACAGCAGCTAGCAATGCTGATAGTGCCTGGGTAGAAGCACAAGCGGAT---GGAGAA
GTAGGGTTTCCAGTCAAACCTCAGGTACCTTTAAGACCAATGACTTACAAAGCAGCCTTGGATCTTAGCCACTTTTTAAA
AGAAAAGGGGGGACTGGAAGGGCTAATTTACTCCAAGCAAAGACAAGATATCCTTGATCTGTGGGTCTACAACACACAAG
GCTACTTCCCTGATTGGCAGAACTACACACCAGGGCCAGGGGTCAGATACCCACTGACCTTTGGATGGTGCTTCAAGCTA
GTACCAGTGGAGCCAGAGAAGATAGAAGAAGCCACTAAGAGAGAGGACCTCAGCTTGTTACACCCTGCGAGCCTGCATGG
AATGGAGGACCCAGAGAAGGAAGTGTTAATGTGGAAGTTTGACAGCAGCCTAGCATTTTACCACAGGGCCCGAGAGCTGC
ATCCGGAGTGGTATAAGAACTGAACTGCTGA----------------------------
>DQ322230/B/CA/-/HDM003V09_5
ATGGGTGGCAAGTGGTCAAAAAGAATTGGG---GATGGATGGGCTGTTGTA---AGGGAAAGAATGAGACGAGCTGAGCC
AGCAGCA---------------------GAGCCAGCAGCAGAG---GGGGTGGGAGCAGTATCTCGAGACCTAGAAAAAT
ATGGAGCAATCACAAGTAGCAATACAGCAGCTAGCAATGCTGATAGTGCCTGGGTAGAAGCACAAGCGGAT---GGAGAA
GTAGGGTTTCCAGTCAAACCTCAGGTACCTTTAAGACCAATGACTTACAAAGCAGCCTTGGATCTTAGCCACTTTTTAAA
AGAAAAGGGGGGACTGGAAGGGCTAATTTACTCCAAGCAAAGACAAGATATCCTTGATCTGTGGGTCTACAACACACAAG
GCTACTTCCCTGATTGGCAGAACTACACACCAGGGCCAGGGGTCAGATACCCACTGACCTTTGGATGGTGCTTCAAGCTA
GTACCAGTGGAGCCAGAGAAGATAGAAGAAGCCACTAAGAGAGAGGACCTCAGCTTGTTACACCCTGCGAGCCTGCATGG
AATGGAGGACCCAGAGAAGGAAGTGTTAATGTGGAAGTTTGACAGCAGCCTAGCATTTTACCACAGGGCCCGAGAGCTGC
ATCCGGAGTGGTATAAGAACTGAACTGCTGA----------------------------
>DQ322239/B/CA/-/HTM360V05_variant_3
ATGGGTGGCAAGTGGTCAAAACGTTGTTTT---GGGGGATGGCCTGCTGTA---AGGGAAAGAATGGAACGAGCTGAG--
-------------------------------CCAGCAGCAGAT---GGGGTGGGAGCAGTATCTCGAGACCTGGAAAAAC
ATGAAGCAATCACAAGTAGCAATACAGCAACTAATAATGCTGCTTGTGCTTGGCTAGAAGCACAAGCAGAA---GGAGAG
GTGGGTTTTCCAGTCAGACCTCAGGTACCTTTAAGACCAATGACTTACAAGGGAGCTGTAGATCTCAGTCATTTTTTAAA
AGAAAAGGGGGGACTGGAAGGGTTAATTTACTCCCAAAAAAGACAAGATATCCTTGATCTGTGGGTCTACCACACACAAG
GCTACTTCCCTGATTGGCAGAACTACACACCAGGGCCAGGGACCAGATTTCCACTGACCTTTGGATGGTGCTTCAAGCTA
GTACCAGTTGAGCCAGACAAT---GAAGGAGAGAATGGAGGAGAGAACAACAGCTTGTTACACCCTATGAGCCTGCATGG
AATAGAGGACTCGGAGAGAGAAGTGTTACAGTGGAAGTTTGACAGCAGCCTAGCATTTCATCACAGGGCCCGTGAGCTGC
ATCCGGAGTTCTACAAAGACTGCTGA---------------------------------
>DQ354112/B/TH/1996/M140
ATGGGTGGCAAGTGGTCAAAAAGTAGTATA---GTGGGATGGCCTGCTGTA---AGAGAAAGAATGAAACGAGCTGAG--
-------------------------------CCAGCAGCAGAT---GGGGTGGGAGCAGTATCTCGAGACCTGGAAAAAC
ACGGAGCAATCACAAGTAACAATACAGCAGCTACTAATGCTGATTGTGCCTGGCTAGAAGCACAAGAGGAT---GAGGAG
GTGGGTTTTCCAGTCAAACCTCAGGTACCTTTAAGACCAATGACTTACAAAGGAGCTTTAGATCTTTGCCACTTTTTAAA
AGAAAAGGGGGGACTGGAAGGGCTAATTTACTCCCAAAAAAGAAAAGACATCCTTGATCTGTGGGTCTATCACACACAAG
GCTACTTCCCTGATTGGCAGAACTACACACCAGGGCCAGGACCCAGATATCCCCTGACCTTTGGATGGTGCTTCAAATTA
GTACCACTTGAGCAAGAGCAGGTAGAAGAGGCCAATGAAGGAGAGAACAACTGCTTGTTACACCCTATGAGCCTGCATGG
GATGGACGACCCGGAGAAAGAAGTGTTAATGTGGAAGTTTGACAGCCGCCTAGCATTTCATCATGTAGCCAGAGAGAAAC
ATCCGGAGTTCTACAAAGACTGCTGA---------------------------------
>DQ354119/B/TH/1996/M149
ATGGGTGGCAAGTGGTCAAAAT-----TTG---AGGGAATGGACTGCTGTA---AGGGAAAGAATGGAACGAGATGAG--
-------------------------------CCAGCAGCAGAA---GGGGTGGGAGCAGTATCTCGAGACTTGGACAAAT
ATGGAGCAGTCACAAGTAGCAATACAGCAGATACTAATGCTGCTTGTGCCTGGCTAGAAGCACAAGAAGAG---GAGGAG
GTGGGTTTTCCAGTCAGACCTCAGGTACCTTTAAGACCAATGACTTACAAGGGAGCGCTTGATCTTAGCCACTTTTTAAA
AGAAAAGGGGGGACTGGAAGGGCTCATTTACTCCCAGAAAAGACAAGATATCCTTGATCTGTGGGTTTACCACACACAAG
GCTACTTCCCTGATTGGCAGAACTACACACCAGGGCCAGGGATCAGATATCCACTGACCTTTGGATGGTGCTTCAAGCTA
GTACCAGTTGATCCAGAGCAGGTAGAAAAGGCCAATGAAGGAGAGAACAACTGCTTGTTACACCCTATGAGCCAGCATGG
AGTGGATGACCCGGAGAAAGAAGTGTTAATGTGGAAGTTTGACAGCCGCCTAGCATTTCATCACGTGGCCCGAGAGAAGC
ATCCGGAGTACTACAAAGACTGCTGA---------------------------------
>DQ358805/B/BR/2002/02BR002
ATGGGTGGCAAGTGGTCAAAACGTAGT--GGGGGGTGGATGGCCTGCTGTA---AGGGAAAGAATGAAACGAACTGAG--
-------------------------------CCAGCAGCAGAT---GGGGTGGGAGCAGCTTCTCAAGACTTGGCAAAAC
ATGGAGCAATCACAAGTAGCAATACAGCAGCTACCAATGCTGATTGTGCCTGGCTAGAGGCACAAGAGGAC---GAGGAG
GTGGGTTTTCCAGTCAGACCTCAGGTACCTTTAAGACCAATGACCTACAAGGCAGCTGTTGATCTTAGCCACTTTTTAAA
AGAAAAGGGGGGACTGGAAGGGCTAATTTACTCCCAGAAAAGACAAGACATCCTTGATCTGTGGGTCTACCACACACAAG
GCTATTTCCCTGATTGGCAGAACTACACACCAGGGCCAGGGACTAGATTTCCACTGACCTTTGGATGGTGCTTCAAGCTA
GTACCAGTTGATCCAGATCAGGTAGAAAAGGCCAATGAAGGAGAGAACAACTGCTTGTTACACCCTATAAGCCAGCATGG
GGTGGATGACCCGGAGAGAGAAGTGTTAATGTGGAAGTTTGACAGCCGCCTAGCATTTCATCACATGGCCCGAGAGCTGC
ATCCGGAGTACTACAAAGACTGCTGA---------------------------------
>DQ358808/B/BR/2002/02BR008
ATGGGTGGCAAGTGGTCAAAATGTAGAGGG---GCG---TGACACCCAGCA---AGGGAAAGACTAGGGCGAACTGAG--
-------------------------------CCAGCAGCAGAT---GGGGTGGGAGCAGTATCTCGAGACTTGGAGAGAC
ATGGGGCAATCACAAGTAGCAATACAGCAGCCACTAATGCTGATTGTGCCTGGCTAGAAGCACAAGAGGAT---GAGGAA
GTGGGTTTTCCAGTCAGACCTCAGGTACCTTTAAGACCAATGACTTTCAAGGGAGCTTTAGATCTTAGCCACTTTTTAAG
AGAAAAGGGGGGACTGGAAGGGCTAGTTTGGTCCCAAAAGAGACAAGATATCCTTGATCTGTGGGTCTACCACACACAAG
GCTACTTCCCTGATTGGCAGAACTACACACCAGGACCAGGGACCAGATTCCCACTGACCTTTGGATGGTGCTTCAAGCTA
GTACCAGCTGAGCCAGAGCAGGTAGAAAAGGCTAATGAAGGAGAGAACATCAACTTGTTACACCCTATGAGCCAGCATGG
AATAGAGGACCCGGAGGAAGAAGTGTTACTGTGGAAGTTTGACAGCCGCCTAGCATTTCATCATGTTGCCCGAGAGCTGC
ATCCGGAGTACTACAAAGACTGCTGA---------------------------------
>DQ358809/B/BR/2002/02BR011
ATGGGTGGCAAGTGGTCAAAAT-----------AGTGGATGGCCTGCTGTT---AGGGAAAGAATGAGACAAGCTGAGCC
ACGAGAGCCAGCACCA------------GAGCCAGCAGCAGAT---GGGGTGGGGGCAGCATCTCGAGACTTAGAAAGAT
ATGGAGCACTCACAAGTAGCAATACAGCAGCTACTAATGCTGATTGTGCCTGGCTAGAAGCACAAGAGGAG---GAGGAA
GTAGGTTTTCCAGTCAGACCTCAAGTACCTTTAAGACCAATGACTTACAAAGGAGCTGTGGATCTTAGCCACTTTTTAAA
AGAAAAGGGGGGACTGGAAGGGTTAATTTACTCCCAGAAAAGACAAGACATCCTTGATCTGTGGGTCTACAACACACAAG
GCTTCTTCCCTGATTGGCAGAATTACACACCAGGGCCAGGGATCAGATATCCACTGACCTTTGGATGGTGCTTTAAGCTA
GTACCAGTTGAGCCAGAGGATGTAGAAAAGGCCACTCAAGGAGAGAACAACTCACTGTTACACCCTATGAGCCTGCATGG
GATGGATGACCCAGAGAAAGAAGTGCTGATGTGGAAGTTTGACAGCCGCCTAGCATTTCATCACATGGCCCGCGAGCTGC
ATCCTGATTACTACAAGAACTGCTGA---------------------------------
>DQ358810/B/BR/2002/02BR013
ATGGGTGGCAAGTGGTCAAAAAGTAGTGGG---AGTGGATGGGCTGTTATA---AGAGAAAAAATGAGAAAAGCTAAG--
-------------------------------CCAGCAGCAGAA---GGGGTGGGAGCAGCATCTCAAGACTTGGATAAAC
GTGGAGCAATCACAAGTAGCAACACAGCAGAAACTAATGCTGATTGTGCCTGGCTAGAAGCACAAGAGGAG---GAGGAA
GTGGGTTTTCCAGTCAGACCTCAGGTACCTTTAAGACCAATGACCTACAAGGGAGCTATGGATCTTAGCCACTTTTTAAA
AGAAAAGGGGGGACTGGAAGGGCTAATTTACTCCCAACAAAGAAGAGATATCCTTGATCTGTGGGTCTACCACACACAAG
GCTACTTCCCTGATTGGCATAACTACACACCAGGACCAGGGGTCAGATACCCACTGTGTTTTGGATGGTGCTTCAAGCTA
GTACCAGTTGAGCCAGAGCAGGTAGAAGAGGCCAATGCAGGAGAGAACAACTGCTTGTTACACCCTATGAGCCAGCATGG
GATGGATGACCCGGAGAAAGAAGTGTTAATGTGGAAGTTTGACAGCCGCCTGGCATTTCACCACGTAGCCCGAGAGAAAC
ATCCGGAGTACTACAAAGACTTGCTGA--------------------------------
>DQ383746/B/AR/2002/02AR114146
ATGGGTGGCAAGTGGTCAAAACGTAGTGTG---CCTGGGTGGTCTGCTATA---AGGGAAAGAATGAGGCGAGCTGAG--
-------------------------------CCAGCGGCAGAG---GGGGTGGGAGCAGTATCGCGAGACCTGGAAAGAC
ATGGAGCAATCACAAGTAGCAATACAGCAGCTACCAATGCTGCTTGTGCCTGGCTAGAAGCACAAGAGGAG---GAGGAG
GTGGGCTTTCCAGTCAGACCCCAGGTACCTTTAAGACCAATGACTTACAAGGGAGCTCTAGATCTGAGCCACTTTTTAAA
AGAAAAGGGGGGACTGGAAGGGTTAATTCACTCCCAGAGAAGACAAGATATCCTTGATTTGTGGGTCTACCACACACAAG
GCTACTTCCCTGATTGGCAGAATTACACCCCAGGGCCAGGGACCAGATTTCCACTGACCTTTGGATGGTGCTTCAAGCTA
GTACCAGTTGAGCCAGATCAGGTAGAAAAGGCCAATGAAGGAGAGAACAACAGCTTGTTACACCCCATGAGCCAGCATGG
GATGGATGACCCGGAGAAAGAAGTGCTAATGTGGAAGTTTGACAGCCGCCTAGCATTTCATCATATGGCCAAAGAGCTGC
ATCCGGAGTACTACAAAGACTGCTGA---------------------------------
>DQ383748/B/AR/2003/03AR137681
ATGGGAGGCAAGTGGTCAAAATGTAGTGTG---GTTGGATGGCCTGCTATA---AGGGAAAGAATGAGACGAGCTGAG--
-------------------------------CCAGCAGCAGAG---GGGGTGGGAGCAGTATCTCGAGACCTGGAAAAAC
ATGGAGCAATCACAAGTAGCAATACAGCAAAAACCAATGCTGATTGTGCCTGGCTAGAAGCACAACAGGAG---GAGGAG
GTGGGCTTTCCAGTCAGACCTCAGGTACCTTTAAGACCAATGACTTACAAGGGAGCTGTAGATCTTAGCCATTTTTTAAA
GAAAAAGGGGGGACTGGAAGGGCTAATTTACTCCCAAAAAAGACAAGATATCCTTGACCTGTGGGTCTACCACACACAAG
GCTACTTCCCTGATTGGCAGAACTACACACCAGGGCCAGGGGTCAGATATCCACTGACCTTTGGATGGTGCTTCAAGCTA
GTACCAGTTGAGCCAGAGAAGATAGAAGAGGCCAATGAAGGAGAAAACAACAGATTATTACATCCTATAAGCCTGCATGG
GATGGATGACCCAGAGAAAGAAGTGCTACAGTGGAAGTTTGACAGCCGCCTAGCATTTCATCACAGGGCCCGAGAGCTGC
ATCCGGAGTACTACAAGGACTGCTGA---------------------------------
>DQ383749/B/AR/2003/03AR138910
ATGGGTGGCAAGTGGTCAAAAG-----------GGTGGATGGCCTGCTGTA---AGGGAAAGAATGAGACGAACT-AGGC
CAACAGCAGAAGGGGAAACAAGGAGAAGGAGCCAGCAGCAGAA---GGGGTGGGAGCAGCATCTCGAGACCTGGAAAGAC
ATGGAGCACTTACAAGTAGCAATACAGCAGCTACTAATCCTGATTGTGCCTGGGTGGAAGCACAAGAGGAG---GGAGAA
GTGGGTTTTCCAGTCAGACCTCAGGTACCTTTAAGACCAATGACTTACAAGGCAGCTGTTGATCTTAGCCACTTTTTAAA
AGAAAAGGGGGGACTGGAAGGGCTAGTTTACTCCCAGCAAAGACAAGATATCCTTGATCTGTGGGTCTTTAACACACAGG
GCTTCTTCCCTGATTGGCACAACTACACACCAGGGCCAGGGATCAGATATCCACTGACCTTTGGTTGGTGCTTCAAGCTA
GTACCAGTTAAGCCAGAGGATATAGAAAAGGCCAATGAAGGAGAGAACAACAGCTTGTTACACCCTATGAGCCTGCATGG
GATGGATGACCCAGAGAGAGAAGTGTTGCAGTGGAAGTTTGACAGCCACCTAGCATTCCGTCACGTGGCCCGAGAGATAC
ATCCGGAGTACTACAAGAACTGAGTGCTACAGAACTGCAGAACTGCTGA----------
>DQ383751/B/AR/2004/04AR151263
ATGGGTGGCAAGTGGTCAAAACATAGTGTG---CCTAAATGGTCTGCTATA---AGGGAAAGAATAAGACAAACTGAACC
AGCT------------------------GAGCCAGCAGCAGTT---GGGGTGGGAGCAGTATCTCAAGACCTGGGAAAGC
GTGGAGCAATCACAAGTAGCAACACAGCAGCTAACAATGCTGCTTGTGCCTGGCTAGAAGCACAAGAGGAA---GAGGAG
GTGGGTTTTCCAGTCAGACCTCAGGTACCTTTAAGACCAATGACTTACAAGGGAGCTATAGATCTTAGCCATTTTTTAAA
AGAAGAGGGGGGACTGGAAGGGCTGATTCACTCCCAAAAAAGGCAAGAGATCCTTGATCTGTGGGTCTACCACACACAAG
GCTACTTCCCTGATTGGCACAACTACACACCAGGGCCAGGGATCAGATATCCACTGACCTTTGGATGGTGCTTCAAGCTA
GTACCAGTAGAGCCAGAGAAGGTGGAAGAGGCCACTGAAGGAGAGAACAACTGCTTGTTACACCCTATGTGCCAGCATGG
GATGGATGACCCAGAGAAGGAAGTGTTAATGTGGAAGTTTGACAGCCGCCTAGCATTTACGCACGTAGCCCGAGAGCTGC
ATCCAGAATTCTACAAGAACTGCTGA---------------------------------
>DQ383752/B/AR/2004/04AR151516
ATGGGTGGTAAGTGGTCAAAGTATATCAGA---GGTGGATGGCCTGCTGTA---AGGGAAAGAATATTAAGAACTGAG--
-------------------------------CCAGCAGCAGAT---GGGGTGGGAGCAGCATCTCGGGACTTGGAAAGAC
ATGGAGCAATCACAAGTAGCAACACAGCAGCTACTAATGCTGATTGCGCCTGGCTAGAAGCACAAGAGGAG---GGAGAG
GTAGGTTTTCCAGTCAGACCTCAGGTGCCTTTGAGACCAATGACCTACAAGGCAGCGGTAGATCTTAGCCATTTTTTAAA
AGAAAAGGGGGGACTGGAAGGGCTAGTTTGGTCCCAGAAAAGACAAGATATCCTTGATCTGTGGGTTYACCACACACAAG
GCTTCTTCCCTGATTGGCATAACTACACACCAGGGCCAGGGACCAGATATCCACTATGCTTTGGATGGTGCTTCAAGCTA
GTACCAGTTGATAAAGAGCAGGTAGAAAAGGCCAATGAAGGAGAGAACAACTGTTTGTTACACCCTGGGAGCCTGCATGG
GATGGAGGACTCGGAGAAAGAAGTGTTAATATGGAAGTTTGACAGCCGCCTGGCATTTCATCACATGGCCCGAGAGCTGC
ATCCGGAGTACTACAAAGACTGCTGA---------------------------------
>DQ396398/B/ZA/2003/03ZAPS045MB2
ATGGGTGGCAAGTGGTCAAAACGTAGTAAA------GAATGGGCTACTGTA---CAGAAGAGAATGGAACAAACTAAT--
-------------------------------CCGGCGGCAGAC---GGGGTGGGGGCAGTATCTCGAGACCTGGAAAAAC
ATGGAGCAATCACAAGTAGCAATACACCAGCTACCAATGCTGCTTGTGCCTGGCTAGAAGCATATGAGGAT---GAGGAG
GTGGGCTTTCCAGTCAGACCTCAGGTACCTTTAAGACCAATGACTTTCAAGGCAGCCTTAGACATTAGCCACTTTTTAAA
AGAAAAGGGGGGACTGGAAGGGCTAATTCACTCCCAGAGAAGACAAGACATCCTTGATCTGTGGATCTACCACACACAAG
GATTCTTCCCTGATTGGCAGGGCTACACACCAGGGCCAGGGACTAGATATCCACTGACTTTTGGGTGGTGCTTCAAGTTA
GTACCAGTTGATCCAGAGAAGATAGAAGAGGCCAATGAAGGAGAGAGAAACAACTTGCTACACCCTATGAGCCAGCATGG
GATGGATGACCCAGAGAAAGAAGTGTTACAGTGGAAGTTTGACAGCCACCTAGCATTTCGTCACATAGCCCGCGAGATAC
ATCCGGAGTACTTCAAGGACTGCTGA---------------------------------
>DQ487188/B/US/1993/WCD32P0793
ATGGGTGGTAAGTGGTCAAAAAGTAGTATA---GTTGGATGGCCTGCTGTA---AGGGACAGAATGAGACGAGCTGAG--
-------------------------------CCAGCAGCAGAT---GGGGTGGGAGCAGTATCTCGAGACCTGGAGAGAC
ATGGAGCAATCACAAATAGCAATACAGCAGCTAACAATGCTGATTTGGCCTGGCTAGAAGCACAAGARGAT---GAGGAG
GTGGGTTTTCCAGTCAGACCTCAGGTGCCTTTAAGACCAATGACTTTCAAGGCAGCTGTAGATCTTAGCCACTTTTTAAA
AGAAACGGGGGGACTGGATGGGCTAATTTACTCCCAAAGAAGACAAGAGATCCTTGATCTATGGGTCTATCACACACAAG
GCTTCTTCCCTGACTGGCAGAACTACACACCAGGGCCAGGGACCAGATTTCCACTGACCTTTGGATGGTGCTTCAAGCTA
GTACCAGTTGAGCCAGAGAAGGTAGAAGAGGCCAATGAAGGAGAGACCAACAGCTTGCTAAGCCCTATGAGCCTGCATGG
GATGGAGGACCCAGAGAAAGAAGTGTTAGTATGGAAGTTTGACAGCCGCCTAGCATTTCATCACATAGCCAAAGAGCTGC
ATCCGGAGTACTACAAGAACTGCTGA---------------------------------
>DQ487189/B/US/1995/WCD32P1195
ATGGGTGGTAAGTGGTCAAAAAGTAGTATA---GTTGGATGGCCTGCTGTA---AGGGACAGAATGAGACGAGCTGAGCC
AGCAGCA---------------------GAGCCAGCAGCAATT---GGGGTGGGAGCAGTATCTCGAGACCTGGAAAGAC
ATGGAGCAATCACAAATAGCAATACAGCAGCTAACAATGCTGATTTGGCCTGGCTAGAAGCACAAGAGGAT---GAGGAA
GTGGGTTTTCCAGTCAGACCTCAGGTACCTTTAAGACCAATGACTTTCAAGGCAGCTGTAGATCTTAGCCACTTTTTAAA
AGAAATGGGGGGACTGGATGGGCTAATTTACTCCCAAAGAAGACAAGAGATCCTTGATCTGTGGATCTACCACACACAAG
GCTWCTTCCCTGATTGGCAGAACTACACACCAGGGCCAGGGACCAGATTTCCCCTGACCTTTGGATGGTGCTTCAAGCTA
GTACCAGTTGAGCCAGAGAAGGTAGAAGAGGCCAATGAAGGAGAGACCAACAACTTGCTAAGCCCTATGAGCCTGCATGG
GATGGAGGACCCGGAGAAAGAAGTGTTAGTATGGAAGTTTGACAGCCGCCTAGCATTTCATCACATAGCCAAAGAGCTGC
ATCCGGAGTACTACAAGAACTGCTGA---------------------------------
>DQ487190/B/US/1993/WCM32P0793
ATGGGTGGTAAGTGGTCAAAAAGTAGTGTA---GTTGGATGGCCTGCTGTA---AGGGAAAGAATGAGACGAGCTGAG--
-------------------------------CCAGCAGCAGAT---GGGGTGGGAGCAGTATCTCGAGACCTGGAAAGAC
ATGGAGCAATCACAAATAGCAATACAGCAACTAACAATGCTGATTTGGCCTGGCTAGAAGCACAAGAGGAT---GAGGAA
GTGGGTTTTCCAGTCAAACCTCAGGTACCTTTAAGGCCAATGACTTACAAGGCAGCTGTAGATCTTAGCCACTTTTTAAA
AGAAAAGGGGGGACTGGAAGGGCTAATTTACTCCCAAAGAAGACAAGATATCCTTGATCTGTGGATCTACCACACACAAG
GCTACTTCCCTGATTGGCAGAACTACACACCAGGGCCAGGGACCAGATATCCAATAACCTTTGGATGGTGCTTCAAGCTA
GTACCAGTTGAGCCAGAGAAGGTAGAAGAGGCCAATAAAGGAGAGAACAGAAGATTGTTACACCCTATGAGCCTGCATGG
GATGGATGACCCAGAGAAAGAAGTGTTAGCATGGAAGTTTGACAGCCGCCTAGCATTTCATCACATGGCCAAAGAGCTGC
ATCCGGAGTACTACAAGGACTGCTGA---------------------------------
>DQ487191/B/US/1996/WCM32P0896
ATGGGTGGTAAGTGGTCAAAAAGTAGTGTA---GTTGGATGGCCTGCTGTA---AGGGAAAGAATGAGACGAGCTGAG--
-------------------------------CCAGCAGCAGAT---GGGGTGGGAGCAGTATCTCGAGACCTGGAAAGAC
ATGGAGCAATCACAAATAGCAATACAGCAACTAACAATGCTGATTTGGCCTGGCTAGAAGCACAAGAGGAT---GAAGAA
GTGGGTTTTCCAGTCAAACCTCAGGTACCTTTAAGGCCAATGACCTACAAGGCAGCTGTAGATCTTAGCCACTATCTAAA
AGAAAAGGGGGGACTGGAAGGGCTAATTTACTCCCAAAGAAGACAAGAGATCCTTGATCTGTGGGTCTACCACACACAAG
GCTACTTCCCTGATTGGCAGAACTACACACCAGGGCCAGGGACCAGATATCCACTAACCTTTGGATGGTGCTTCAAGCTA
GTACCAGTTGAGCCAGAGAAGGTAGAAGAGGCCAATGAAGGAGAGAACAACTGCTTGCTACACCCTATGAGCCAGCATGG
GATGGATGACCCGGAGAAAGAAGTGTTAGCATGGAAGTTTGACAGCCGCCTAGCATTTCATCACATGGCCAAAGAGCTGC
ATCCGGAGTACTACAAGGACTGCTGA---------------------------------
>DQ672623/B/IT/2005/SG1
ATGGGTGGCAAGTGGTCACAAAGAAGCTAT---AGATTTTAGCCATTTTTA---AAAGAAAGGG-----GGGACTGGAag
ggctagcatccggagcactacaagaact----------------------------------------------------
--------------------------------------------------------------------------------
--------------------------------------------------------------------------------
--------------------------------------------------------------------------------
--------------------------------------------------------------------------------
--------------------------------------------------------------------------------
--------------------------------------------------------------------------------
-----------------------------------------------------------
>DQ676870/B/AU/2003/PS1038_Day0
ATGGGTGGCARGTGGTCAAAAAGCAGTGTG---GTTGGATGGCCTGCTGTA---AGGGAAAGAATRMRACGAGCTGAG--
-------------------------------CCAGCAGCAGAT---GGGGTGGGACCAGTATCGCGAGAYCTGGAACGAC
ATGGAGCAATCACAAGTAGCAATACAGCAGCTACTAATGCTGATTGTGCCTGGCTAGAAGCACAAGAGGAK---GMGGAG
GTGGGGTTTCCAGTCAGACCTCAGGTCCCCTTAAGACCAATGACTTTCAAGGCAGCTCTMGATCTTAGCCACTTTTTAAA
AGAAAAGGGGGGACTGGAAGGGCTAATYTACTCAGAAAGAAGAAAAGAGATCCTGGATCTGTGGATTTACCACACACAAG
GCTATTTCCCTGATTGGCAGAACTACACACCAGGGCCGGGGGTCAGATTTCCACTGTGCTTTGGATGGTGCTTCAAGCTA
GTACCAGTTGATCAAGARCAGGTAGAAAAGGCCAATGAAGGAGAGAACAACTGCTTGTTACACCCTATGAGCCAGCATGG
GATGGATGACCCGGAGAARGAAGTGTTAATGTGGAAGTTTGACAGCCGCCTAGCAGTTCATCACATGGCCCGAGAGAAAC
ATCCGGAGTACTTCAAGRACTGC------------------------------------
>DQ676871/B/AU/2004/PS1038_Day174
ATGGGTGGCAAGTGGTCAAAAAGMAGTRGG---GTTGRATGGCCTGCTGTA---AGGGAAAGRATGCRACGAGCTGAG--
-------------------------------CCAGCAGCAGAT---GGGGTGGGACCAGTATCGCGAGAYCTGGAACGAC
ATGGAGCAATCACAAGTAGCAATACAGCAGCTACTAATGCTGATTGTGCCTGGCTAGAAGCACAAGAGGAK---GAGGAR
GTGGGGTTTCCAGTCAGACCTCAGGTCCCCTTAAGACCAATGACTTTCAAGGGAGCTCTAGATCTTAGCCATTTTTTAAA
AGAAAAGGGGGGACTGGAAGGGCTAATTTACTCAGAAAGAAGAAAAGAGATCCTGGATCTGTGGATGTACCACACACAAG
GCTATTTCCCTGATTGGCAGAACTACACACCAGGGCCAGGGGAGAGATATCCACTGTGCTTTGGATGGTGCTTCAAGCTA
GTACCAGTTGATCAAGAGCAGGTAGAAAAGGCCAATGAAGGAGAGAACAACTGCTTGTTACACCCTATGAGCCAGCATGG
GATGGATGACCCGGAGAAGGAAGTGTTAATGTGGAAGTTTGACAGCCGCCTAGCATTTCATCACATGGCCCGAGAGAAAC
ATCCGGAGTACTTCAAGGACTGC------------------------------------
>DQ676874/B/AU/2002/PS2008_Day0
ATGGGTGGCAAATGGTCAAAACGTAGTAAG---AATGATTGGGCTAATGTA---AGGGAAAGAATGGTACAAGCTGAG--
-------------------------------CCAGCAGCAGAA---GGGGTGGGACCAGTATCTCGAGACCTGGAAAAAC
ATGGAGCAATCACAAGCAACAATATC------AACAATGGTGCTTGTGTTTGGCTGGAAGCACAGGAGGAG---TGAGAA
GTGGGTTTTCCAGTCAGACCTCAGGTACCCTTAAGACCAATGACTTTCAAGGGAGCTTTTGATTTGAGCCACTTTTTAAA
AGAAAAGGGGGGACTGGAAGGGTTAATTTACTCCCAGAAAAGACRAGATATCCTTGATCTGTGGGTCTACAACACACAAG
GATACTTCCCTGATTGGCATAACTACACGCCAGGGCCAGGGGTCAGATATCCCTTGACCTTTGGATGGTGTTTCAAGCTA
GTACCAGTTGATCCAGATCAGGTAGAAAAGGCCAATGAAGGAGAGAACATCAACTTGTTACACCCTATGAGCCTGCATGG
GATGGAGGACGAAGAGAAAGAAGTGTTAATGTGGAAGTTTGACAGCCACCTAGCATTTCGCCACGTAGCCCGAGAGATAC
ATCCGGAGTACTACAAGAAC---------------------------------------
>DQ676875/B/AU/2003/PS2008_Day182
ATGGGTGGCAAATGGTCAAAACGTAGTAAG---AATGATTGGGCTAATGTA---AGGGAAAGAATGGTACAAGCTGAG--
-------------------------------CCAGCAGCAGAA---GGGGTGGGACCAGTATCTCGAGACCTGGAAAAAC
ATGGAGCAATCACAAGCAACAATATC------AACAATGGTGCTTGTGTTTGGCTGGAAGCACAGGAGGAG---TGAGAA
GTGGGTTTTCCAGTCAGACCTCAGGTACCCTTAAGACCAATGACTTTCAAGGGAGCTTTTGATTTGAGCCACTTTTTAAA
AGAAAAGGGGGGACTGGAAGGGTTAATTTACTCCCAGMAAAGACGAGATATCCTTGATCTGTGGGTCTACAACACACAAG
GATACTTCCCTGATTGGCAKAACTACACGCCAGGGCCAGGGGTCAGATATCCCTTGACCTTTGGATGGTGTTTCAAGCTA
GTACCAGTTGATCCAGATCAGGTAGAAAAGGCCAATGAAGGAGAGAACATCAACTTGTTACACCCTATGAGCCTGCATGG
GATGGAGGACGMAGAGAAAGAAGTGTTAATGTGGAAGTTTGACAGCCWCCTAGCATTTCGCCACGTAGCCCGAGAGATAC
ATCCGGAGTACTACAAGAAC---------------------------------------
>DQ676876/B/AU/2003/PS2008_Day377
ATGGGTGGCAAATGGTCAAAACGTAGTAAG---AATGATTGGGCTAATGTA---AGGGAAAGAATGGTACAAGCTGAG--
-------------------------------CCAGCAGCAGAA---GGGGTGGGACCAGTATCTCGAGACCTGGAAAAAC
ATGGAGCAATCACAAGCAACAATATC------AACAATGGTGCTTGTGTTTGGCTGGAAGCACAGGAGGAG---TGAGAA
GTGGGTTTTCCAGTCAGACCTCAGGTACCCTTAAGACCAATGACTTTCAAGGGAGCTTTTGATTTGAGCCACTTTTTAAA
AGAAMAGGGGGGACTGGAAGGGTTAATTTACTCCCAGCAAAGACGAGATATCCTTGATCTGTGGGTCTACAACACACAAG
GATACTTCCCTGATTGGCAGAACTACACGCCAGGGCCAGGGGTCAGATATCCCTTGACCTTTGGATGGTGTTTCAAGCTA
GTACCAGTTGATCCAGATCAGGTAGAAAAGGCCAATGAAGGAGAGAACATCAACTTGTTACACCCTATGAGCCTGCATGG
GATGGAGGACGAMRASAAAGAAGTGTTAATGTGGAAGTTTGACAGCCWCCTAGCATTTCGCCACGTAGCCCGAGAGATAC
ATCCGGAGTACTACAAGAAC---------------------------------------
>DQ676877/B/AU/2003/PS2016_Day0
ATGGGTGGCAAGTTGTCAAAAT-----------AGTGGATGGGCTGCTGTA---AGGGAAAGGATGAGACGAGCTGAGCC
AGCAGCA---------------------GAGCCAGCGGCAGAG---GGGGTGGGAGCAGTATCTCGGGACCTGGAAAAAC
ATGGAGCAATCACAAGCAGCAATGCT------AATCATCCTGATAAGGTTTGGCTAGAAGCACAAGAAGAAGAGGAGGAA
GTGGGTTTTCCAGTCAGACCCCAGGTACCCGTAAGACCAATGACTTACAAAGCAGCCTTTGATCTTAGCTTCTTTTTAAA
AGAAAAGGGGGGACTGGAAGGGCTAATTCATTCCCAACAAAGACAAGATATCCTTGACCTGTGGGTTTACAACACACAAG
GCTACTTCCCTGATTGGCAGAACTACACACCAGGGCCAGGGATCAGATATCCCCTAACCTTTGGGTGGTGCTTCAAGTTA
GTACCAGTTGACCCAGACCAGGTAGAAAAGGTCAT---GGGAGAGGACATCGGCTTGTTACACCCTGTGAGCCAGCATGG
GATGGATGACAAAGAGAAAGAGGTGTTAATGTGGAAGTTTGACAGCCACCTAGCACGGCGTCACGTGGCCCGAGAGATGC
ATCCGGAGTACTTCAAGAACTGa------------------------------------
>DQ676878/B/AU/2003/PS2016_Day193
ATGGGTGGCAAGTTGTCAAAAT-----------AGTGGATGGGCTGCTGTA---AGGGAAAGGATGAGACGAGCTRAGCC
AGCAGCA---------------------GAGCCAGCGGCAGAG---GGGGTGGGAGCAGTATCTCGGGACCTGGAAAAAC
ATGGAGCAATCACAAGCAGCAATGCT------AATCATCCTGATAAGGTTTGGCTAGAAGCACAAGAAGAAGAGGAGGAA
GTGGGTTTTCCAGTCAGACCCCAGGTACCCGTAAGACCAATGACTTACAAAGCAGCCTTTGATCTTAGCTTCTTTTTAAA
AGAAAAGGGGGGACTGGAAGGGCTAATTCATTCCCAACAAAGACAAGATATCCTTGACCTGTGGGTTTACAACACACAAG
GCTACTTCCCTGATTGGCAGAACTACACACCAGGGCCAGGGATCAGATTTCCCCTAACCTTTGGGTGGTGCTTCAAGTTA
GTACCAGTTGACCCAGACCARGTAGAAAAGGTCAT---GGGAGAGGACATCGGCTTGTTACACCCTGTGAGCCAGCATGG
GATGGATGACAAAGAGAAAGAGGTGTTAATGTGGAAGTTTGAYAGCCACCTAGCACGGCGTCACGTGGCCCGAGAGATGC
ATCCGGAGTACTTCAAGAAC---------------------------------------
>DQ676879/B/AU/2004/PS2016_Day380
ATGGGTGGCAAGTTGTCAAAAT-----------AGTGGATGGGCTRCTGTA---AGGGAAAGGATGAGACGAGCTARGCC
AGCAGCA---------------------GAGCCAGCGGCAGAG---GGGGTGGGAGCAGTATCTCGGGACCTGGAAAAAC
ATGGAGCAATCACAAGCAGCAATGCT------AATCATCCTGATAAGGTTTGGCTAGAAGCACAAGAAGAAGAGGAGGAA
GTGGGTTTTCCAGTCAGACCCCAGGTACCCGTAAGACCAATGACTTACAAAGCAGCCKTTGATCTTAGCTTCTTTTTAAA
AGAAAAGGGGGGACTGGAAGGGCTARTTCATTCCCAACAAAGACAAGATATCCTTGACCTGTGGGTTTACAACACACAAG
GCTACTTCCCTGATTGGCAGAACTACACACCAGGGCCAGGGAYCAGATTTCCCCTAACCTTTGGGTGGTGCTTCAAGTTA
GTACCAGTTGACCCAGACCAGGTAGAAVAGGTCAT---GGGAGAGGACATCGGCTTGTTACACCCTGTGAGCCAGCATGG
GATGGATGACAAAGAGAAAGAGGTGTTAATGTGGAAGTTTGACAGCCACCTAGCACGGCGTCACGTGGCCCGAGAGATGC
ATCCGGAGTACTTCAAGAACTGA------------------------------------
>DQ676880/B/AU/2003/PS2019_Day0
ATGGGGGGCAAGTTATCAAAAT-----------AGTGGGTGGTCTACGGTA---AGGGAAAGGATGAGACGAACTGAGCC
AGCAACA---------------------AAGCCAGCGGCAGAG---GGGGTGGGAGCAGTATCTCGAGACCTGGAAAAAC
ATGGAGCAATCACAAGCAGCAATGCT------AATCATCCTGATAGTGTTTGGCTAGATGCACAAAAAGAAGAGGAGGAA
GTGGGTTTTCCAGTCAGACCCCAGGTACCTGTAAGACCAATGACTTACAAAGCAGCTCTTGATCTTAGCTTCTTTTTAAA
AGAAAAGGGGGGACTGGAAGGGCTAATTCATTCCCAACAAAGACAAGATATCCTTGATCTGTGGGTTTACAACACACAAG
GCTACTTCCCTGATTGGCAGAACTACACACCAGGGCCAGGGACCAGATTCCCACTAACCTTTGGGTGGTGTTTCAAGCTA
GTACCAGTTGACCCAGACCAGGTGGAAAAGGTCCATGAAAGAGAGGACATCAACTTGTTACACCCTGTGAGCCTGCATGG
GATGGATGACAAAGAGAAAGAAGTGTTAATGTGGAAGTTTAACAGCCTCCTAGCACGGCGTCACATGGCCCGAGAGCTAC
ATCCGGAATACTTCAAGAAC---------------------------------------
>DQ676881/B/AU/2003/PS2019_Day171
ATGGGGGGCAAGTTATCAAAAT-----------AGTGGGTGGTCTACRGTA---AGGGAAAGGATGAGACGAACTGAGAC
AGCAACA---------------------GAGCCAGCGGCAGAG---GGKGTGGGAGCAGTATCTCGAGACCTGGAAAAAC
ATGGAGCAATCACAAGCAGCAATGCT------AATCATCCTGATAGTGTTTGGCTAGATGCACAAAAAGAAGAGGAGGAA
GTGGGTTTYCCAGTCAGACCCCAGGTACCTKTAAGACCAATGACTTACAAAGCAGCTYTTGATCTTAKCTTCTTTTTAAA
AGAAAAGGGGGGACTGGAAGGGCTAATTCATTCCCAACAAAGACAAGATATCCTTGATCTGTGGGTTTACAACACACAAG
GCTACTTCCCTGATTGGCAGAACTACACACCAGGGCCAGGGACCAGATTCCCACTAACCTTTGGGTGGTGTTTCAAGCTA
GTACCAGTTGACCCAGACCAGGTGGAAAAGGTCCATGAAAGAGAGGACATCAACTTGTTACACCCTGTGAGCCTGCATGG
GATGGATGACAAAGAGAAAGAAGTGTTAATGTGGAAGTTTGACAGCCTCCTAGCACGGCGTCACATGGCCCGAGAGCTAC
ATCCGGAATACTTCAAGAAC---------------------------------------
>DQ676882/B/AU/2004/PS2019_Day367
ATGGGGGGCAAGTTATCMAAAT-----------AGTGGGTGGTCTACWGTA---AGGGAAAGGATGAGACGAACTGMGMC
AGCAACA---------------------GAGCCAGCGGCAGAG---GGKGTGGGAGCAGTATCTCGAGACCTGGAAAAAC
ATGGAGCAATCACAAGCAGCAATGCT------AATCATCCTGATAGTGTTTGGCTAGATGCACAAAAAGAAGAGGAGGAA
GTGGGTTTTCCAGTCAGACCCCAGGTACCTTTAAGACCAATGACTTACAAAGCAGCTTTTGATCTTAKCTTCTTTTTAAA
AGAAAAGGGGGGACTGGAWGGGCTAATTCATTCCCAACAAAGACAAGAYATCCTTGATCTGTGGGTTTACAACACACAAG
GCTACTTCCCTGATTGGCAGAACTACACACCAGGGCCAGGGACCAGATTCCCACTAACCTTTGGGTGGTGTTTCAARCTA
GTACCAGTTGACCCAGACCAGGTGGAAAAGGTCCATGAAAGAGAGGACATCAACTTGTTACACCCTGTGAGCCTGCATGG
GATGGATGACAAAGAGAAAGAAGTGTTAATGTGGAAGTTTGACAGCCTCCTAGCACGGCGTCACATGGCCCGAGAGCTAC
ATCCGGAATACTTCAAGAAC---------------------------------------
>DQ676883/B/AU/2002/PS3002_Day0
ATGGGGGGCAAGTGGTCAAAAT-----AAG---GTTGACTGGCCTCAGGTA---AGGGAAAGAATGGAAAGAACTGAG--
-------------------------------CCAGCAGCAGAA---GGGGTGGGAGCAGTATCCAGAGACCTGGAAAAAC
ATGGAGCAATCACAAGCAGCAATATT------AATAATGCTGATTCGKTTTGGCTCGAAGCACAAGAGGAT---GAGGAG
GTGGGTTTTCCAGTCAGACCTCAGGTACCCTTAAGACCAATGACTTACAAAGGAGCTGTAGATCTTAGCCACTTTTTAAA
AGAACAGGGGGGACTGGATGGGCTAATTTACTCCCAAAAAAGACAAGACATCCTTGATCTGTGGATGTATAACACACAAG
GCTACTTCCCTGATTGGCAGAATTACACACCAGGGCCAGGGACCAGATATCCACTGACCTTCGGGTGGTGCTTCAAGCTA
GTACCAGTTGAGCCAGATCAGGTAGAAAAGGCCAATGAAGGAGAGAACATCAACTTGCTACACCCTATGAGCCAACATGG
AATAGATGACCCAGAGAAAGAAGTGTTAATGTGGAAGTTTGACAGCCGCCTCGCATTTMATCACGTAGCCCRAGAGAAAC
ATCCGGAGTACTACAAGAAC---------------------------------------
>DQ676884/B/AU/2003/PS3002_Day199
ATGGGGGGCAAGTGGTCAAAAT-----AAG---GTTGACTGGCCTCAGGTA---AGGGAAAGAATGGAAAGAACTGAG--
-------------------------------CCAGCAGCAGAA---GGGGTGGGAGCAGTATCCAGAGACCTGGMAAAAC
ATGGAGCAATCACAAGCAGCAATATT------AATAATGCTGATTCKGYTTGGCTCGAAGCACAAGAGGAT---GAGGAG
GTGGGTTTTCCMGTCAGACCTCAGGTACCCTTAAGACCAATGACTTACAAAGGAGCTKTAGAYCTTAGCCACTTTTTAAA
AGAAMAGGGGGGACTGGATGGGCTAATTTACTCCCAAAAAAGACAAGACATCCTTGATCTGTGGATGTATAACACACAAG
GCTACTTCCCTGATTGGCARAATTACACACCAGGGCCAGGGACCAGATATCCACTGACCTTCGGGTGGTGCTTCAAGCTA
GTACCAGTTGAGCCAGAKCAGGTAGAAAAGGCCAATGAAGGAGAGAACATCAACTTGCTACACCCTATGAGCCAACATGG
AATAGATGACCCAGAGAAAGAAGTGTTAATGTGGAAGTTTGACAGCCRCCTCGCATTTCRTCACGTAGCCCRAGAGAAAC
ATCCGGAGTACTACAAGAAC---------------------------------------
>DQ676885/B/AU/2003/PS3002_Day385
ATGGGGGGCAAGTGGTCAAAAT-----AAG---GTTRACTGGCCTCAGGTA---AGGGAAAGAATGGAAAGAACTGAG--
-------------------------------CCAGCAGCAGAA---GGGGTGGGAGCAGTATCCAGAGACCTGGAAAAAC
ATGGAGCAATCACAAGCAGCAATRTT------AATAATGCTGATTCGKTTTGGCTYGAAGCACAAGAGGAT---GAGGAG
GTGGGTTTTCCAGTCAGACCTCAGGTACCCTTAAGACCAATGACTTACAAAGGAGCTGTAGATCTTAGCCACTTTTTAAA
AGAACAGGGGGGACTGGATGGGCTAATTTACTCCCAAAAAAGACAAGACATCCTTGATCTGTGGATGTATAACACRCAAG
GCTACTTCCCTGATTGGCAGAAYTACACACCAGGGCCRGGGACCAGATATCCACTGACCTTCGGGTGGTGCTTCAAGCTA
GTACCAGTTGAKCCAGAKCAGGTAGAAAAGGCCAATGAAGGAGAGAACATCAACTTGCTACACCCTATGAGCCAACATGG
AATAGATGACCCAGAGAAAGAAGTGTTAATGTGGAAGTTTGACAGCCGCCTCGCATTTCATCACATAGCCAAAGAGAAAC
ATCCGGAGTACTACAAGAAC---------------------------------------
>DQ676886/B/AU/2003/PS4048_Day0
ATGGGTGGCAAATGGTCAAAAT-----------AGTGGCTGGCCTGCTGTA---AGGGAAAGAATGAGACGAGCTGCGCC
AGCTGAACCAGCAGCGAGACCAGCT---GAGCCAGCAGCAGCT---GGGGTGGGAGCAGTATCTCGARACCTGGAAAGAC
ATGGAGCAATCACAAGTAGCAATACACCAGCTACTAATGCTGATTGTGCCTGGCTACAAGCACAAGAGGAGGAGGAGGAA
GTGGGTTTCCCAGTCAGACCTCAGGTCCCTTTAAGACCAATGACTTTCAAGGGAGCTCTAGATCTCAGCCACTTTTTAAA
AGAAAAGGGGGGACTGGAAGGGTTAATTTACTCCCAACAAAGACAAGATATCCTTGATCTGTGGGTCTACAACACACAGG
GCTACTTCCCTGATTGGCAGAACTACACTAAAGGGCCAGGGATCAGATATCCACTGACCTTTGGGTGGTGTTTTAAGCTA
GTACCAGTGGAGCCAGAGAAGGTAGAAGAGGCCAATGAAGGAGAGAACAACTGCCTGTTACACCCTATGAGCCAGCATGG
GATGGATGACCCAGAGAAAGAAGTGTTAATGTGGAAGTTTGACAGCCGCCTGGCATTTCATCACGTAGCCCGAGAGAAAC
ATCCGGAGTACTACAAGGACTGC------------------------------------
>DQ676887/B/AU/2004/PS4048_Day143
ATGGGTGGCAAATGGTCAAAAT-----------AGTGGCTGGCCTGCTGTA---AGGGAAAGAATGAGACGAGCTGCGCC
AGCTGAACCAGCAGCGAGACCAGCT---GAGCCAGCAGCAGCT---GGGGTGGGAGCAGTATCTCGAGACCTGGAAATAY
ATGGAGCAATCACAAGTAGCAATACACCAGCTACTAATGCTGATTGTGCCTGGCTACAAGCACAAGAGGAGGAGGAGGAA
GTGGGTTTCCCAGTCAGACCTCAGGTCCCTTTAAGACCAATGACTTTCAAGGGAGCTCTAGATCTCAGCCACTTTTTAAA
AGAAAAGGGGGGACTGGAAGGGTTAATTTACTCCCAACAAAGACAAGATATCCTTGATCTGTGGGTCTACAACACACAGG
GCTACTTCCCTGATTGGCAGAACTACACTAAAGGGCCAGGGATCAGATATCCACTGACCTTTGGGTGGTGTTTTAAGCTA
GTACCAGTGGAGCCAGAGAAGGTAGAAGAGGCCAATGAAGGAGAGAACAACTGCCTGTTACACCCTATGAGCCAGCATGG
GATGGATGACCCAGAGAAAGAAGTGTTAATGTGGAAGTTTGACAGCCGCCTGGCATTTCATCACGTAGCCCGAGAGAAAC
ATCCGGAGTACTACAAGGACTGC------------------------------------
>DQ823362/B/UA/2001/01UAKV167
ATGGGTGGCAAGTGGTCAAAACGTAGTACG---GGTGGATGGCCTGCTGTA---AGAGAAAGAATGGAACGAGCTGAG--
-------------------------------CCAGCAGCAGAA---GGGGTGGGAGCAGTATCTCGAGACTTGGAAAGGC
ATGGAGCAATCACAAGTAGCAATGTT------AATAGTGCTGCTTGTACCTGGCTAGAAGCACAAGAGGAG---GAAGAG
GTGGGCTTTCCAGTCCGACCTCAAGTGCCTTTAAGACCAATGACTTACAAGGCAGCCCTTGATCTTAGCCACTTTTTAAA
AGAAAAGGGGGGACTGGAAGGGATAATTCACTCCCAAAGAAGACAAGATATCCTTGATCTGTGGGTTTACAACACACAAG
GCTACTTCCCTGATTGGCAGAATTACACACCAGGGCCAGGGATCAGATATCCACTGACCTTTGGATGGTGCTTCAAGCTA
GTACCAGTTGATCCAGATCAGGTAGAAAAGGCCAATGAAGGAGAGAACAACTGCCTGTTACACCCTATGAGCCAGCATGG
GATGGATGACCCAGAGAAAGAAGTGTTAATGTGGAAGTTTGACAGCCGCCTAGCATTTCATCACATGGCCCGAGAGATAC
ATCCGGAGTACTACAAAGACTGCTGA---------------------------------
>DQ823363/B/UA/2001/01UAKV252
ATGGGTGGCAAGTGGTCAAAGCGTAGTATG---GGTGGATGGCCTGCTGTA---AGGGAAAGAATGAAACGAGCTGAA--
-------------------------------CCAGCAGCAGAA---GGGGTGGGAGCAGTATCTCAAGACTTGGCAAAAC
ATGGAGCAATCACAAGTAGCAATACAGCAGCTACTAATGCTGATTGCGCCTGGCTGGAAGCACAAGAGGAA---GAAGAG
GTGGGTTTTCCAGTCAGACCACAGGTGCCTTTAAGACCAATGACTTACAAGGGAGCTCTTGATCTTAGCCACTTTTTAAA
AGAAAAGGGGGGACTGGAAGGGCTAATTTACTCCCAGAAAAGAAAGGAGATCCTTGATCTGTGGGTTTACCACACACAAG
GCTACTTCCCAGATTGGCAGAACTACACACCAGGGCCAGGGATCAGATATCCACTGACCCTTGGATGGTGCTTCAAGCTA
GTACCAGTTGAACCAGAGGAGGTAGAAAAGGCCAATGAAGGAGAGAACAACTGCTTGTTACACCCAATGAGCCAGCATGG
AATGGAAGACCCAGAGAAAGAAGTATTAATGTGGAAGTTTGACAGCAAGCTAGCATTTCATCACGTAGCCCGAGAGCTGC
ATCCGGAGTACTACAAAGATTGCTGA---------------------------------
>DQ823364/B/UA/2001/01UAKV259
ATGGGTGGCAAGTGGTCAAAGCGTAGTATG---GGTGGATGGCCTGCTATA---AGGGAAAGAATGAAACGAGCTGAACC
AGCAACT---------------------GAACCAGCAGCAGAA---GGGGTGGGAGCAGTATCTCGAGACTTGGAAAAAC
ATGGAGCAATCACAAGTAGTAATACAGCAGCTACTAATGCTGATTGTGCCTGGCTAGAAGCACAAGAGGAA---GAAGAG
GTGGGTTTTCCAGTCAGACCACAAGTGCCTTTAAGACCAATGACTTACAAGGGAGCTGTTGACCTTAGCCATTTTTTAAA
AGAAAAGGGGGGACTGGAAGGGCTAATTTACTCCCAGAAAAGACAAGAGATCCTTGATCTGTGGGTTTACCACACACAAG
GCTACTTCCCAGATTGGCAAAACTACACACCAGGGCCAGGGACCAGATTTCCACTGACCTTTGGATGGTGCTTCAAGCTA
GTACCAGTTGAACCAGAGGAGGTAGAAAAAGCCAATGAAGGAGAGAACAACTGCTTGTTACACCCAATGAGCCAGCATGG
AATGGACGACCCGGAGGGAGAAGTATTAATGTGGAAGTTTGACAGCAAACTAGCATTTCATCACGTAGCCCGAGAGCTGC
ATCCGGAGTACTACAAAGATTGCTGA---------------------------------
>DQ837381/B/KR/2005/05CSR3
ATGGGTGGCAAGTGGTCAAAAA--------------GGATGGCCTGCTGTG---AGGGAAAGAATGGAAAGAGCTGAG--
-------------------------------CCAGCAGCAGAT---GGGGTGGGGGCAGCATCTCGAGACCTGGAAAGAT
ATGGAGCACTCACAAGTAGCAATACAGCAGCTAACAATCCTGATTTGGCCTGGCTAGAAGCACAAGAGGAG---GAGGAA
GTGGGTTTTCCAGTCAGACCTCAGGTGCCTTTAAGACCAATGACTTACAAGGCAGCTGTGGATCTTAGCCACTTTTTAAA
AGAAAAGGGGGGACTGGAAGGGTTAATTCACTCCCAAAAGAGACAAGATATCCTTGACTTGTGGGTCCACCACACACAAG
GCTTCCTCCCTGATTGGCAAGGCTACACACCAGGGCCAGGGGTCAGATATCCACTGACCTTTGGATGGTGCTTCAAGTTA
GTACCAGTTGAGAAAGAGAAGGTAGAAGAGGTCACTGAAAGAGAGAACACCAGCCTGCTACACCCTATAAGCCAGCATGG
GATAGAGGACCCGGAGAGAGAAGTGTTAATGTGGAAGTTTGACAGCCGCCTGGCATTTCATCACGTAGCCCGAGACCTGC
ATCCGGAATACTACAAGAACTGCTGA---------------------------------
>DQ853436/B/US/2000/14294_1
ATGGGTGGCAAGTGGTCAAAAAGTAGT--GTAAGGTGGATGGCCTAAGATA---AGAGATAGAATGAGACGAGCTGAA--
-------------------------------CCAGCAGCAGAG---GGGGTGGGACCAGCATCTCGAGACCTGGAAAGAC
ATGGGGCACTCACAAGCAGCAATACAGCAACTAATAATGCTGATTGTGCCTGGCTAGAAGCACAAGAAGAA---AGAGAG
GTGGGTTTTCCAGTCAGACCTCAGGTACCCTTACGGCCAATGACTTACAAGGCAGCTTTAGATCTCAGCCACTTTTTAAA
AGAAAAGGGGGGACTGGAAGGGCTAGTTTACTCCCAAAAGAGACAAGATATTCTTGATCTGTGGGTCTATCACACACAAG
GCTTCTTCCCAGATTGGCAGAACTACACACCAGGGCCAGGGATCAGATATCCACTGACCTTTGGATGGTGCTTCAAGCTA
GTNCCAGTTGAGCCAGAGGATGTAGAAAAGGCCAATGAAGGAGAGGACAACTGCTTGTTACACCCTATGAGCCAGCATGG
GATGGATGACCCAGAGAAACAAGTGTTAGTGTGGAAGTTTGACAGNCGCCTAGCATTTCATCACATGGCCCGAGAGGTGC
ATCCGGAGTACTACAAAGACTGCTGA---------------------------------
>DQ853437/B/US/2000/14297_1
ATGGGTGGCAAGTGGTCAAAAACTAGTATA---ATTGGATGGCCTAAGATA---AGAGATAGAATGAGACGAGCTGAA--
-------------------------------CCAGCAGCAGAG---GGGGTGGGACCAGCATCTCGAGACCTGGAAAGAC
ATGGGGCACTCACAAGCAGCAATACAGCAACTAATAATGCTGATTGTGCCTGGCTAGAAGCACAAGAAGAA---AGAGAG
GTGGGTTTTCCAGTCAGACCTCAGGTACCCTTACGGCCAATGACTTACAAGGCAGCTTTAGATCTCAGCCACTTTTTAAA
AGAGAAGGGGGGACTGGAAGGGCTAGTTTACTCCCAAAAGAGACAGGATATTCTTGATCTGTGGGTCTACCACACACAGG
GCTTCTTCCCAGATTGGCAGGACTACACACCAGGACCAGGGATCAGATATCCACTGACCTTTGGATGGTGCTTCAAGCTA
GTACCAGTTGAGCCAGAGGAGGTAGAAAAGGCCAATGAAGGAGAGGACAACTGCTTGTTACACCCTATGAGCCAGCATGG
GATGGATGACCCAGAGAAACAAGTGTTAGTGTGGAAGTTTGACAGTCGCCTAGCATTTCATCACATGGCCCGAGAGGTGC
ATCCGGAGTACTACAAAGACTGCTGA---------------------------------
>DQ853438/B/US/2000/14300_1
ATGGGTGGCAAATGGTCAAAAACTAGTATA---ATTGGATGGCCTAAGATA---AGAGATAGAATGAGACGAGCTGAA--
-------------------------------CCAGCAGCAGAG---GGGGTGGGACCAGCATCTCGAGACCTGGAAAGAC
ATGGGGCACTCACAAGCAGCAATACAGCAACTAATAATGCTGATTGTGCCTGGCTAGAAGCACAAGAAGAA---AGAGAG
GTGGGTTTTCCAGTCAGACCTCAGGTACCCTTACGGCCAATGACTTACAAGGCAGCTTTAGATCTCAGCCACTTTTTAAA
AGAAAAGGGGGGACTGGAAGGGCTAGTTTACTCCCAAAAGAGACAAGATATTCTTGATCTGTGGGTCTACCACACACAAG
GCTTCTTCCCAGATTGGCAGAACTACACACCAGGGCCAGGGATCAGATATCCACTGACCTTTGGATGGTGCTTCAAGCTA
GTACCAGTTGAGCCAGAGGATGTAGAAAAGGCCAATGAAGGAGAGGACAACTGCTTGTTACACCCTATGAGCCAGCATGG
GATGGATGACCCAGAGAAACAAGTGTTAGTGTGGAAGTTTGACAGTCGCCTAGCATTTCATCACATGGCCCGAGAGGTGC
ATCCGGAGTACTACAAAGACTGCTGA---------------------------------
>DQ853439/B/US/2002/14186_1
ATGGGTGGCAAGTGGTCAAAGAGTAGTCTG---ATTGGATGGCCTAAGGTA---AGAGATAGAATGAGACGAGCTGAA--
-------------------------------CCAGCAGCAGAG---GGGGTGGGACCAGCATCTCGAGACCTGGAAAGAC
ATGGGGCACTCACAAGCAGCAATACAGCAACTAATAATGCTGATTGTGCCTGGCTAGAAGCGCAAGAAGAA---AGAGAG
GTGGGTTTTCCAGTCAGACCTCAGGTACCCTTACGGCCAATGACTTACAAGGCAGCTGTTGATCTCAGCCACTTTTTAAA
AGAAAAGGGGGGACTGGAAGGGCTAGTTTACTCCCAAAAGAGACAAGATATTCTTGATCTGTGGGTCTATCACACACAAG
GCTTCTTCCCAGATTGGCAGAACTACACACCAGGGCCAGGGATCAGATATCCACTGACCTTTGGATGGTGCTTCAAGCTA
GTACCAGTTGAGCCAGAGGATGTAGAAAAGGCCAATGAAGGAGAGGACAACTGCCTGTTACACCCTATGAGCCAGCATGG
GATGGATGACCCAGAGAAACAAGTGTTAGTGTGGAAGTTTGACAGCCGCCTAGCATTCCATCACATGGCCCGAGAGGTGC
ATCCGGAGTACTACAAAGACTGCTGA---------------------------------
>DQ853440/B/US/2002/14182_1
ATGGGTGGCAAGTGGTCAAAGAGTAGTCTG---ATTGGATGGCCTAAGGTA---AGAGATAGAATGAGACGAGCTGAA--
-------------------------------CCAGCAGCAGAG---GGGGTGGGACCAGCATCTCGAGACCTGGAAAGAC
ATGGGGCACTCACAAACAGCAATACAGCAACTAATAATGCTGATTGTGCCTGGCTAGAAGCACAAGAAGAA---AGAGAG
GTGGGTTTTCCAGTCAGACCTCAGGTACCCTTACGGCCAATGACTTACAAGGCGGCTGTTGATCTCAGCCACTTTTTAAA
AGAAAAGGGGGGACTGGAAGGGCTAGTTTACTCCCAAAAGAGACAAGATATTCTTGATCTGTGGGTCTATCACACACAAG
GCTTCTTCCCAGATTGGCAGAACTACACACCAGGGCCAGGGATCAGATATCCACTGACCTTTGGATGGTGCTTCAAGCTA
GTACCAGTTGAGCCAGAGGATGTAGAAAAGGCCAATGAAGGAGAGGACAACTGCTTGTTACACCCTATGAGCCAGCATGG
GATGGATGACCCAGAGAAACAAGTGTTAGTGTGGAAGTTTGACAGCCGCCTAGCATTTCATCACATGGCCCGAGAGGTGC
ATCCGGAGTACTACAAAGACTGCTGA---------------------------------
>DQ853441/B/US/2002/14189_1
ATGGGTGGCAAGTGGTCAAAAAGTAGTATG---ATTGGATGGCCTAAGATA---AGAGATAGAATGAGACGAGCTGAA--
-------------------------------CCAGCAGCAGAG---GGGGTGGGACCAGCACCTCGGGACCTGGAAAGAC
ATGGGGCACTCACAAACAGCAATACAGCAACTAATAATGCTGATTGTGCCTGGCTAGAAGCTCAAGAAGAA---AGAGAG
GTGGGTTTTCCAGTCAGACCTCAGGTACCCTTACGGCCAATGACTTACAAGGCAGCTGTTGATCTCAGCCACTTTTTAAA
AGAAAAGGGGGGACTGGAAGGGCTAGTTTACTCCCAAAAGAGACAAGATATTCTTGATCTGTGGGTCTACCACACACAAG
GCTTCTTCCCAGATTGGCAGAACTACACACCAGGGCCAGGGATCAGATATCCACTGACCTTTGGATGGTGCTTCAAGCTA
GTACCAGTTGAGCCAGAGGATGTAGAAAAGGCCAATGAAGGAGAGGACAACTGCTTGTTACACCCTATGAGCCAACATGG
GATGGATGACCCAGAGAAACAAGTGTTAGTGTGGAAGTTTGACAGCCGCCTAGCATTTCATCACATGGCCCGAGAGGCGC
ATCCGGAGTACTACAAAGACTGCTGA---------------------------------
>DQ853442/B/US/2002/14184_1
ATGGGTGGCAAGTGGTCAAAAACTAGTATA---ATTGGATGGCCTAAGGTA---AGAGATAGAATGAGGCGAGCTGAA--
-------------------------------CCAGCAGCAGAG---GGGGTGGGACCGGCATCTCGAGACCTGGGAAGAC
ATGGGGCACTCACAAACAGCAATACAGCAGCTAATAATGCTGATTGTGCCTGGCTAGAAGCACAAGAAGAA---AGAGAG
GTGGGTTTTCCAGTCAGACCTCAGGTACCCTTACGGCCAATGACTTACAAGGCAGCTGTTGATCTCAGCCACTTTTTAAA
AGAAAAGGGGGGACTGGAAGGGCTAGTTTACTCCCAAAAGAGACAAGATATTCTTGATCTGTGGGTCTACCACACACAAG
GCTTCTTCCCAGATTGGCAGAACTACACACCAGGGCCAGGGATCAGATACCCACTGACCTTTGGATGGTGCTTCAAGCTA
GTACCAGTTGAGCCAGAGGATGTAGAAAAGGCCAATGAAGGAGAGGACAACTGCTTGTTACACCCTATGAGCCAGCATGG
GATGGATGACCCAGAGAAACAGGTGTTAGTGTGGAAGTTTGACAGCCGCCTAGCATTTCATCACATGGCCCGAGAGGTGC
ATCCGGAGTACTACAAAGACTGCTGA---------------------------------
>DQ853443/B/US/2002/14181_1
ATGGGTGGCAAGTGGTCAAAAACTAGTATA---ATTGGATGGCCTAAGATA---AGAGATAGAATGAGACGAGCTGAA--
-------------------------------CCAGCGGCAGAG---GGGGTGGGACCAGCATCTCGAGACCTGGAAAGAC
ATGGGGCACTCACAAGCAGCAATACAGCAACTAATAATGCTGATTGTGCCTGGCTAGAAGCACAAGAAGAA---AGAGAG
GTGGGTTTTCCAGTCAGACCTCAGGTACCCTTACGGCCAATGACTTACAAGGCAGCTGTTGATCTCAGCCACTTTTTAAA
AGAAAAGGGGGGACTGGAAGGGTTAGTTTACTCCCAAAAGAGACAAGATATTCTTGATCTGTGGGTCTACCACACACAAG
GCTTCTTCCCAGATTGGCAGAACTACACACCAGGGCCAGGGATCAGATATCCACTGACCTTTGGATGGTGCTTCAAGCTA
GTACCAGTTGAGCCAGAGGATGTAGAAAAGGCCAATGAAGGAGAGGACAACTGCTTGTTACACCCTATGAGACAGCATGG
GATGGATGACCCAGAGAAACAAGTGTTAGTGTGGAAGTTTGACAGCCGCCTAGCACTTCATCACATGGCCCGAGAGGTGC
ATCCGGAGTACTACAAAGACTGCTGA---------------------------------
>DQ853444/B/US/2002/14183_1
ATGGGTGGCAAGTGGTCAAAAACTAGTTTA---ATTGGATGGCCTAAGGTA---AGAGATAGAATGAGACGAGCTGAA--
-------------------------------CCAGCAGCAGAG---GGGGTGGGACCAGCATCTCGAGACCTGGAAAGAC
ATGGGGCACTCACAAACAGCAATACAGCAACTAATAATGCTGATTGTGCCTGGCTAGAAGCACAAGAAGAA---AGAGAG
GTGGGTTTTCCAGTCAGACCTCAGGTACCCTTACGGCCAATGACTTACAAGGCAGCTGTTGATCTCAGCCACTTTTTAAA
AGAAAAGGGGGGACTGGAAGGGCTAGTTTACTCCCAAAAGAGACAAGATATTCTTGATCTGTGGGTCTACCACACACAAG
GCTTCTTCCCAGATTGGCAGAACTACACACCAGGGCCAGGGATCAGATATCCACTGACCTTTGGATGGTGCTTCAAGCTA
GTACCAGTTGAGCCAGAGGATGTAGAAAGGGCCAATGAAGGAGAGGACAACTGCTTGTTACACCCTATGAGCCAGCATGG
GATGGATGACCCAGAGAAACAAGTGTTAGTGTGGAAGTTTGACAGCCGCCTAGCATTTCATCACATGGCCCGAGAGGTGC
ATCCGGAGTACTACAAAGACTGCTGA---------------------------------
>DQ853445/B/US/2002/14185_1
ATGGGTGGCAAGTGGTCAAAAACTAGTATA---ATTGGATGGCCTAAGATA---AGAGAGAGAATGAGACGAGCTGAA--
-------------------------------CCAGCAGCAGAG---GGGGTGGGACCAGCATCTCGAGACCTGGAAAGAC
ATGGGGCACTCACAAGCAGCAATACAGCAACTAATAATGCTGATTGTGCCTGGGTAGAAGCACAAGAAGAA---AGAGAG
GTGGGTTTTCCAGTCAGACCTCAGGTACCCTTACGGCCAATGACTTACAAGGCAGCTGTTGATCTCAGCCACTTTTTAAA
AGAAAAGGGGGGACTGGAAGGGCTAGTTTACTCCCAAAAGAGACAAGATATTCTTGATCTGTGGGTCTACCACACACAAG
GCTTCTTCCCAGATTGGCAGAACTACACACCAGGGCCAGGGATCAGATATCCACTGACCTTTGGATGGTGCTTCAAGCTA
GTACCAGTTGAGCCAGAGGATGTAGAAAAGGCCAATGAAGGAGAGGACAACTGCTTGTTACACCCTATGAGCCAGCATGG
GATGGATGACCCAGAGAAACAAGTGTTGGTGTGGAAGTTTGACAGTCGCCTAGCATTTCATCACATGGCCCGAGAGGTGC
ATCCGGAGTACTACAAAGACTGCTGA---------------------------------
>DQ853446/B/US/2002/14188_1
ATGGGTGGCAAGTGGTCAAAAACTAGTATA---ATTGGATGGCCTAAAATA---AGAGATAGAATGAGACGAGCTGAA--
-------------------------------CCAGCAGCAGAG---GGGGTGGGACCAGCATCTCGAGACCTGGAAAGAC
ATGGGGCACTCACAAACGGCAATACAGCAACTAATAATGCTGATTGTGCCTGGCTAGAAGCACAAGAAGAA---AGAGAG
GTGGGTTTTCCAGTCAGACCTCAGGTACCCTTACGGCCAATGACTTACAAGGCAGCTTTAGATCTCAGCCACTTTTTAAA
AGAAAAGGGGGGACTGGAAGGGCTAGTTTACTCCCAAAAGAGACAAGATATTCTTGATCTGTGGGTCTACCACACACAAG
GCTTCTTCCCAGATTGGCAGAACTACACACCAGGGCCAGGGATCAGATATCCACTGACCTTTGGATGGTGCTTCAAGCTA
GTACCAGTTGAGCCAGAGGATGTAGAAAAGGCCAATGAAGGAGAGGACAACTGCTTGTTACACCCTATGAGCCAGCATGG
GATGGATGACCCAGAGAAACAAGTGTTAGTGTGGAAGTTTGACAGCCGCCTAGCATTTCATCACATGGCCCGAGAGGTGC
ATCCGGAGTACTACAAAGACTGCTGA---------------------------------
>DQ853447/B/US/2002/14187_1
ATGGGTGGCAAGTGGTCAAAAAGTAGTCTG---ATTGGATGGCCTAAAGTA---AGAGATAGAATGAGACGAGCTGAA--
-------------------------------CCAGCAGCAGAG---GGGGTGGGACCAGCATCTCGAGACCTGGAAAGAC
ATGGGGCACTCACAAACAGCAATACAGCAACTAATAATGCTGATTGTGCCTGGCTAGAAGCACAAGAAGAA---AGAGAG
GTGGGTTTTCCAGTCAGACCTCAGGTACCCTTAAGGCCAATGACTTACAAGGCAGCTGTGGATCTCAGCCACTTTTTAAA
AGAAAAGGGGGGACTGGAAGGGCTAGTTTACTCCCAAAAGAGACAAGATATTCTTGATCTGTGGGTCTATCACACACAAG
GCTTCTTCCCAGATTGGCAGAACTACACACCAGGGCCAGGGATCAGATATCCACTGACCTTTGGATGGTGCTTCAAGCTA
GTACCAGTTGAGCCAGAGGATGTAGAAAAGGCCAATGAAGGAGAGGACAACTGCTTGTTACACCCTATGAGCCAGCATGG
GATGGATGATCCAGAGAAACAAGTGTTAGTGTGGAAGTTTGACAGTCGCCTAGCATTTCATCACATGGCCCGAGAGGTGC
ATCCGGAGTACTACAAAGACTGCTGA---------------------------------
>DQ853448/B/US/2002/14190_1
ATGGGGGACAAGTGGTCAAAAAGTAGTATG---ATTGGATGGCCTAAGATA---AGAGATAGAATGAGACGAGCTGAA--
-------------------------------CCAGCAGCAGAG---GGGGTGGGACCAGCATCTCGAGACCTGGAAAGAC
ATGGGGCACTCACAAACAGCAATACAGCAACTAATAATGCTGATTGCGCCTGGCTAGAAGCACAAGAAGAA---AGAGAG
GTGGGTTTTCCAGTCAGACCTCAGGTACCCTTACGGCCAATGACTTACAAGGCAGCTGTTGATCTCAGCCACTTTTTAAA
AGAAAAGGGGGGACTGGAAGGGCTAGTTTACTCCCAAAAGAGACAAGATATTCTTGATCTGTGGGTTTACCACACACAAG
GCTTCTTCCCAGATTGGCAGAACTACACACCAGGGCCAGGGATCAGATATCCACTGACCTTTGGATGGTGCTTCAAGTTA
GTACCAGTTGAGCCAGAGGATGTAGAAAAGGCCAATGAAGGAGAGGACAACTGCTTGTTACACCCTATGAGCCAGCATGG
GATGGATGACCCAGAGAAACAAGTGTTAGTGTGGAAGTTTGACAGCCGCCTAGCATTTCATCACATGGCCCGAGAGGTGC
ATCCGGAGTACTACAAAGACTGCTGA---------------------------------
>DQ853449/B/US/2000/14299_1
ATGGGTGGCAAGTGGTCAAAACCTAGTATA---ATTGGATGGCCTAAGGTA---AGAGATAGAATGAGACGAGCTGAA--
-------------------------------CCAGCAGCAGAG---GGGGTGGGACCAGCATCTCGAGACCTGGAAAGAC
ATGGGGCACTCACAAGCAGCAATACAGCAACTAATAATGCTGATTGTGCCTGGCTAGAAGCACAAGAAGAA---AGAGAG
GTGGGTTTTCCAGTCAGACCTCAGGTACCCTTACGGCCAATGACTTACAAGGCAGCTTTAGACCTCAGCCACTTTTTAAA
AGAAAAGGGGGGACTGGAAGGGCTAGTTTACTCCCAAAAGAGACAAGATATTCTTGATCTGTGGGTCTATCACACACAAG
GCTTCTTCCCAGATTGGCAGAACTACACACCAGGGCCAGGGATCAGATATCCACTGACCTTTGGATGGTGCTTCAAGCTA
GTACCAGTTGAGCCAGAGGATGTAGAAAAGGCCAATGAAGGAGAGGACAACTGCTTGTTACACCCTATGAGCCAGCATGG
GATGGATGACCCAGAGAAACAAGTGTTAGTGTGGAAGTTTGACAGTCGCCTAGCATTTCATCACATGGCCCGAGAGGTGC
ATCCGGAGTACTACAAAGACTGCTGA---------------------------------
>DQ853450/B/US/2000/14302_1
ATGGGTGGCAAGTGGTCAAAAACTAGTATA---ATTGGATGGCCTAAGATA---AGAGATAGAATGAGACGAGCTGAA--
-------------------------------CCAGCAGCAGAG---GGGGTGGGACCAGCATCTCGAGACCTGGAAAGAC
ATGGGGCACTCACAAACAGCAATACAGCAACTAATAATGCTGATTGTGCCTGGCTAGAAGCACAAGAAGAA---AGAGAG
GTGGGTTTTCCAGTCAGACCTCAGGTACCCTTACGGCCAATGACTTACAAGGCAGCTTTAGATCTCAGCCACTTTTTAAA
AGAAAAGGGGGGACTGGAAGGGCTAGTTTACTCCCAAAAGAGACAAGATATTCTTGATCTGTGGGTCTACCACACACAGG
GCTTCTTCCCGGATTGGCAGAACTACACACCAGGGCCAGGGATCAGATATCCACTGACCTTTGGATGGTGCTTCAAGCTA
GTACCAGTTGAGCCAGAGGATGTAGAAGAGGCCAATGAAGGAGAGGACAACTGCTTGTTACACCCTATGAGCCAGCATGG
GATGGATGACCCAGAGAAACAAGTGTTAGTGTGGAAGTTTGACAGTCGCCTAGCATTTCATCACATGGCCCGAGAGGTGC
ATCCGGAGTACTACAAAGACTGCTGA---------------------------------
>DQ853451/B/US/2000/14303_1
ATGGGTGGCAAGTGGTCAAAAACTAGTATA---ATTGGATGGCCTAAGATA---AGAGATAGAATGAGACGAGCTGAA--
-------------------------------CCAGCAGCAGAG---GGGGTGGGACCAGCATCTCGAGACCTGGAAAGAC
ATGGGGCACTCACAAACAGCAATACAGCAACAAATAATGCTGATTGTGCCTGGCTAGAAGCACAGGAAGAA---AGAGAG
GTGGGTTTTCCAGTCAGACCTCAGGTACCCTTACGGCCAATGACTTACAAGGCAGCTTTAGATCTCAGCCACTTTTTAAA
AGAAAAGGGGGGACTGGAAGGGCTAGTTTACTCCCAGAAGAGACAAGATATTCTTGATCTGTGGGTCTACCACACACAAG
GCTTCTTCCCAGATTGGCAGAACTACACACCAGGGCCAGGGATCAGATACCCTCTGACCTTTGGATGGTGCTTCAAGCTA
GTACCAGTTGAGCCAGAGGATGTAGAAAAGGCCAATGAAGGAGAGGACAACTGCTTGTTACACCCTATGAGCCAGCATGG
GATGGATGACCCAGAGAAACAAGTGTTAGTGTGGAAGTTTGACAGCCGCCTAGCATTTCATCACATGGCCCGAGAGGTGC
ATCCGGAGTACTACAAAGACTGCTGA---------------------------------
>DQ853452/B/US/2000/14296_1
ATGGGTGGCAAGTGGTCAAAAACTAGTATA---ATTGGATGGCCTAAGGTA---AGAGATAGAATGAGACGAGCTGAA--
-------------------------------CCAGCAGCAGAG---GGGGTGGGACCAGCATCTCGAGACCTGGAAAGAC
ATGGGGCACTCACAAGCAGCAATACAGCAACTAATAATGCTGATTGTGCCTGGCTAGAAGCACAAGAAGAA---AGAGAG
GTGGGTTTTCCAGTAAGACCTCAGGTACCCTTACGGCCAATGACCTACAAGGCAGCTTTAGATCTCAGCCACTTTTTAAA
AGAAAAGGGGGGACTGGAAGGGCTAGTTTACTCCCAAAAGAGACAAGATATTCTTGATCTGTGGGTCTACCACACACAGG
GCTTCTTCCCAGATTGGCAGAACTACACACCAGGGCCAGGGATCAGATATCCACTGACCTTTGGATGGTGCTTCAAGCTA
GTACCAGTTGAGCCAGAGGATGTAGAAAAGGCCAATGAAGGAGAGGACAACTGCTTGTTACACCCTATGAGCCAGCATGG
GATGGATGACCCAGAGAAACAAGTGTTAGTGTGGAAGTTTGACAGTCGCCTAGCATTTCATCACATGGCCCGAGAGGTGC
ATCCGGAGTACTACAAAGACTGCTGA---------------------------------
>DQ853453/B/US/2000/14298_1
ATGGGTGGCAAGTGGTCAAAAACTAGTATA---ATTGGATGGCCTAAGATA---AGAGATAGAATGAGACGAGCTGAA--
-------------------------------CCAGCAGCAGAG---GGGGTGGGACCAGCATCTCGAGACCTGGAAAGAC
ATGGGGCACTCACAAGCAGCAATACAGCAACTAATAATGCTGATTGTGCCTGGCTAGAAGCACAAGAAGAA---AGAGAG
GTGGGTTTTCCAGTCAGACCTCAGGTACCCTTACGGCCAATGACTTACAAGGCAGCTTTAGATCTCAGCCACTTTTTAAA
AGAAAAGGGGGGACTGGAAGGGCTAGTTTACTCCCAAAAGAGACAAGATATTCTTGATCTGTGGGTCTACCACACGCAAG
GCTTCTTCCCAGATTGGCAGAACTACACACCAGGGCCAGGGATCAGATATCCACTGACCTTTGGATGGTGCTTCAAGCTA
GTACCAGTTGAGCCAGAGGATGTAGAAAAGGCCAATGAAGGAGAGGACAACTGCTTGTTACACCCTATGAGCCAGCATGG
GATGGATGACCCAGAGAAACAAGTGTTGGTGTGGAAGTTTGACAGCCGCCTAGCATTTCATCACATGGCCCGAGAGGTGC
ATCCGGAGTACTACAAAGACTGCTGA---------------------------------
>DQ853454/B/US/2000/14295_1
ATGGGTGGCAAGCGGTCAAAAAGTAGTATG---ATTGGATGGCCTAAGATA---AGAGATAGAATGAGACGAGCTGAA--
-------------------------------CCAGCAGCAGTG---GGGGTGGGACCAGCATCTCGAGACCTGGAAAGAC
ATGGGGCACTCACAAGCAGCAATACAGCAACTAATAATGCTGATTGTGCCTGGCTAGAAGCACAAGAAGAA---AGAGAG
GTGGGTTTTCCAGTCAGACCTCAGGTACCCTTACGGCCAATGACTTACAAGGCAGCTTTAGATCTCAGCCACTTTTTAAA
AGAAAAGGGGGGACTGGAAGGGCTAGTTTACTCCCAAAAGAGACAAGATATTCTTGATCTGTGGGTCTATCACGCACAAG
GCTTCTTCCCAGATTGGCAGAACTACACACCAGGGCCAGGGATCAGATATCCACTGACCTTTGGATGGTGCTTCAAGCTA
GTACCAGTTGAGCCAGAGGATGTAGAAAAGGCCAATGAAGGAGAGGGCAACTGCTTGTTACACCCTATGAGCCAGCATGG
GATGGATGACCCAGAGAAACAAGTGTTAGTGTGGAAGTTTGACAGTCGCCTAGCATTTCATCACATGGCCCGAGAGGTGC
ATCCGGAGTACTACAAAGACTGCTGA---------------------------------
>DQ853455/B/US/1998/15387_1
ATGGGTGGCAAGTGGTCAAAAAGTAGTATA---ATTGGATGGCCTAAGGTA---AGAGATAGAATGAGACGAGCTGAA--
-------------------------------CCAGCAGCAGAG---GGGGTGGGACCAGCATCTCGAGACCTGGAAAGAC
ATGGGGCACTCACAAGCAGCAATACAGCAACTAATAATGCTGATTGTGCCTGGCTAGAAGCACAAGAAGAA---AGGGAT
GTGGGTTTTCCAGTCAGACCTCAGGTACCCTTACGGCCAATGACTTACAAGGCAGCTTTTGATCTCAGCCACTTTTTAAA
AGTAGAGGGGGGACTGGAAGGGCTAGTTCACTCCCAAAGGAGACAAGATATTCTTGATCTGTGGGTCTACCACACACAAG
GCTTCTTCCCAGATTGGCAGAACTACACACCAGGGCCAGGGATCAGATATCCACTGACCTTTGGATGGTGCTTCAAGCTA
GTACCAGTTGAGCCAGAGGAGGTAGAAAAGGCCAATGAAGGAGAGAACAACTGCTTGTTACACCCTATGAGCCAGCATGG
GATGGATGACCCAGAGAAAGAAGTGTTAGTGTGGAAGTTTGACAGCCGCCTGGCACTTCGTCACATGGCCCGAGAGGTGC
ATCCGGAGTACTACAAAGACTGCTGA---------------------------------
>DQ853456/B/US/1998/15388_1
ATGGGTGGCAAGTGGTCAAAAAGTAGTATA---ATTGGATGGCCTAAGGTA---AGAGATAGAATGAGACGAGCTGAA--
-------------------------------CCAGCAGCAGAG---GGGGTGGGACCAGCATCTCGAGACCTGGAAAGAC
ATGGGGCACTCACAAGCAGCAATACAGCAACTAATAATGCTGATTGTGCCTGGCTAGAAGCACAAGAAGGA---AGGGAT
GTGGGTTTTCCAGTCAGACCTCAGGTACCCTTACGGCCAATGACTTACAAGGCAGCTTTTGATCTCAGCCACTTTTTAAA
AGAAGAGGGGGGACTGGAAGGGCTAGTTCACTCCCAAAGGAGACAAGATATTCTTGATCTGTGGGTCTACCACACACAAG
GCTTCTTCCCAGATTGGCAGAACTACACACCAGGGCCAGGGATCAGATATCCACTGACCTTTGGATGGTGCTTCAAGCTA
GTACCAGTTGAGCCAGAGGAGGTAGAAAAGGCCAATGAAGGAGAGAACAACTGCTTGTTACACCCTATGAGCCAGCATGG
GATGGATGACCCAGAGAAAGAAGTGTTAGTGTGGAAGTTTGACAGCCGCCTGGCACTTCGTCACATGGCCCGAGAGGTGC
ATCCGGAGTACTACAAAGACTGCTGA---------------------------------
>DQ853457/B/US/1998/15389_1
ATGGGTGGCAAGTGGTCAAAAAGTAGTATA---ATTGGATGGCCTAAGGTA---AGAGATAGAATGAGACGAGCTGAA--
-------------------------------CCAGCAGCAGAG---GGGGTGGGACCAGCATCTCGAGACCTGGAAAGAC
ATGGGGCACTCACAAGCAGCAATACAGCAACTAATAATGCTGATTGTGCCTGGCTAGAAGCACAAGAAGAA---AGGGAT
GTGGGTTTTCCAGTCAGACCTCAGGTACCCTTACGGCCAATGACTTACAAGGCAGCTTTTGATCTCAGCCACTTTTTAAA
AGTAGAGGGGGGACTGGAAGGGCTAGTTCACTCCCAAAGGAGACAAGATATTCTTGATCTGTGGGTCTACCACACACAAG
GCTTCTTCCCAGATTGGCAGAACTACACACCAGGGCCAGGGATCAGATATCCACTGACCTTTGGATGGTGCTTCAAGCTA
GTACCAGTTGAGCCAGAGGAGGTAGAAAAGGCCAATGAAGGAGAGAACAACTGCTTGTTACACCCTATGAGCCAGCATGG
GATGGATGACCCAGAGAAAGAAGTGTTAGTGTGGAAGTTTGACAGCCGCCTGGCACTTCGTCACATGGCCCGAGAGGTGC
ATCCGGAGTACTACAAAGACTGCTGA---------------------------------
>DQ853458/B/US/1998/15390_1
ATGGGTGGCAAGTGGTCAAAAAGTAGTATA---ATTGGATGGCCTAAGGTA---AGAGATAGAATGAGACGAGCTGAA--
-------------------------------CCAGCAGCAGAG---GGGGTGGGACCAGCATCTCGAGACCTGGAAAGAC
ATGGGGCACTCACAAGCAGCAATACAGCAACTAATAATGCTGATTGTGCCTGGCTAGAAGCACAAGAAGAA---AGGGAT
GTGGGTTTTCCAGTCAGACCTCAGGTACCCTTACGGCCAATGACTTACAAGGCAGCTTTTGATCTCAGCCACTTTTTAAA
AGAAGAGGGGGGACTGGAAGGGCTAGTTCACTCCCAAAGGAGACAAGATATTCTTGATCTGTGGGTCTACCACACACAAG
GCTTCTTCCCAGATTGGCAGAACTACACACCAGGGCCAGGGATCAGATATCCACTGACCTTTGGATGGTGCTTCAAGCTA
GTACCAGTTGAGCCAGAGGAGGTAGAAAAGGCCAATGAAGGAGAGAACAACTGCTTGTTACACCCTATGAGCCAGCATGG
GATGGATGACCCAGAGAAAGAAGTGTTAGTGTGGAAGTTTGACAGCCGCCTGGCACTTCGTCACATGGCCCGAGAGGTGC
ATCCGGAGTACTACAAAGACTGCTGA---------------------------------
>DQ853459/B/US/1998/15382_1
ATGGGTGGCAAGTGGTCAAAAT-----ATA---ACTGGATGGCCTAAGGTA---AGGGAAAGAATGAGACGAGCTGAG--
-------------------------------CCAGCAGCAGAG---GGGGTGGGACCAGCATCTCGAGACCTGGAAAAAC
ATGGGGCACTCACAAGCAGCAATACAGCAACTAATAATGCTGATTGTGCCTGGCTAGAAGCACAAGAAGAA---CAGGAT
GTGGGGTTTCCAGTCAGACCTCAGGTACCCTTACGGCCAATGACTTACAAGGCAGCTGTAGATCTCAGCCACTTTTTAAA
AGAAGAGGGGGGACTGGAAGGGCTAGTTTACTCCCAAAGGAGACAAGATATTCTTGATCTGTGGGTCTATCACACACAAG
GCTTCTTCCCAGATTGGCAGAACTACACACCAGGGCCAGGGATCAGATATCCACTGACCTTTGGATGGTGCTTCAAGTTA
GTACCAGTGGAGCCAGAGGAGGTAGAAAAGGCCAATGAAGGAGAGAACACCAACTTGTTACACCCTATGAGCCAGCATGG
GATGGATGACCCGGAGAAAGAAGTGTTAGTGTGGAAGTTTGACAGCCGCCCAGCATTTCGTCACATGGCCCGAGAGGTGC
ATCCGGAGTACTACAAAGACTGCTGA---------------------------------
>DQ853460/B/US/1998/15386_1
ATGGGTGGCAAGTGGTCAAAAT-----ATA---ACTGGATGGCCTAAGGTA---AGGGGAAGAATGAGACGAGCTGAG--
-------------------------------CCAGCAGCAGAG---GGGGTGGGACCAGCATCTCGAGACCTGGAAAAAC
ATGGGGCACTCACAAGCAGCAATACAGCAACTAATAATGCTGATTGTGCCTGGCTAGAAGCACAAGAAGAA---CAGGAT
GTGGGGTTTCCAGTCAGACCTCAGGTACCCTTACGGCCAATGACTTACAAGGCAGCTGTAGATCTCAGCCACTTTTTAAA
AGAAGAGGGGGGACTGGAAGGGCTAGTTTACTCCCAAAGGAGACAAGATATTCTTGATCTGTGGGTCTATCACACACAAG
GCTTCTTCCCAGATTGGCAGAACTACACACCAGGGCCAGGGATCAGATATCCACTGACCTTTGGATGGTGCTTCAAGTTA
GTACCAGTGGAGCCAGAGGAGGTAGAAAAGGCCAATGAAGGAGAGAACACCAACTTGTTACACCCTATGAGCCAGCATGG
GATGGATGACCCGGAGAAAGAAGTGTTAGTGTGGAAGTTTGACAGCCGCCTAGCATTTCGTCACATGGCCCGAGAGGTGC
ATCCGGAGTACTACAAAGACTGCTGA---------------------------------
>DQ853461/B/US/1998/15383_1
ATGGGTGGCAAGTGGTCAAAAT-----ATA---ACTGGATGGCCTAAGGTA---AGGGAAAGAATGAGACGAGCTGAG--
-------------------------------CCAGCAGCAGAG---GGGGTGGGACCAGCATCTCGAGACCTGGAAAAAC
ATGGGGCACTCACAAGCAGCAATACAGCAACTAATAATGCTGATTGTGCCTGGCTAGAAGCACAAGAAGAA---CAGGAT
GTGGGGTTTCCAGTCAGACCTCAGGTACCCTTATGGCCAATGACTTACAAGGCAGCTGTAGATCTCAGCCACTTTTTAAA
AGAAGAGGGGGGACTGGAAGGGCTAGTTTACTCCCAAAGGAGACAAGATATTCTTGATCTGTGGGTCTATCACACACAAG
GCTTCTTCCCAGATTGGCAGAACTACACACCAGGGCCAGGGATCAGATATCCACTGACCTTTGGATGGTGCTTCAAGTTA
GTACCAGTGGAGCCAGAGGAGGTAGAAAAGGCCAATGAAGGAGAGAACACCAACTTGTTACACCCTATGAGCCAGCATGG
GATGGATGACCCGGAGAAAGAAGTGTTAGTGTGGAAGTTTGACAGCCGCCTAGCATTTCGTCACATGGCCCGAGAGGTGC
ATCCGGAGTACTACAAAGACTGCTGA---------------------------------
>DQ853462/B/US/1998/15381_1
ATGGGTGGCAAGTGGTCAAAAT-----ATA---ACTGGATGGCCTAAGGTA---AGGGAAAGAATGAGACGAGCTGAGCC
AAGGGATAGAACAAGACAAGCT------GAGCCAGCAGCAGAG---GGGGTGGGACCAGCATCTCGAGACCTGGAGAAAC
ATGGGGCACTCACAAGCAGCAATACAGCAGCTAATAATGCTGATTGTGCCTGGCTAGAAGCACAAGAAGAA--GAAGGAT
GTGGGCTTTCCAGTCAGACCTCAGGTACCCTTAAGGCCAATGACTTACAAGGCAGCTGTAGATCTCAGCCACTTTTTAAA
AGAAGAGGGGGGACTGGAAGGGCTAGTTCACTCCCAAAGGAGACAAGATATTCTTGATCTGTGGGTCTATCACACACAAG
GCTTCTTCCCAGATTGGCAGAACTACACACCAGGGCCAGGGATCAGATATCCACTGACCTTTGGATGGTGCTTCAAGTTA
GTACCAGTGGAGCCAGAGGAGGTAGAAAAGGCCAATGAAGGAGAGAACACCAACTTGTTACACCCTATGAGCCAGCATGT
GATGGATGACCCAGAGAAAGAAGTGTTAGTGTGGAAGTTTGACAGCCGCCTAGCATTTCGTCACATGGCCCGGGAGGTGC
ATCCGGAGTACTACAAAGACTGCTGA---------------------------------
>DQ853463/B/US/1998/15384_1
GTGGGTGGCAAGTGGTCAAAAT-----ATA---ACTGGATGGCCTAAGGTA---AGGGAAAGAATGAGACGAGCTGAGCC
AAGGGATAGAACAAGACAAGCT------GAGCCAGCAGCAGAG---GGGGTGGGACCAGCATCTCGAGACCTGGAGAAAC
ATGGGGCACTCACAAGCAGCAATACAGCAGCTAATAATGCTGATTGTGCCTGGCTAGAAGCACAAGAAGAA--GAAGGAT
GTGGGCTTTCCAGTCAGACCTCAGGTACCCTTAAGGCCAATGACTTACAAGGCAGCTGTAGATCTCAGCCACTTTTTAAA
AGAAGAGGGGGGACTGGAAGGGCTAGTTCACTCCCAAAGGAGACAAGATATTCTTGATCTGTGGGTCTATCACACACAAG
GCTTCTTCCCAGATTGGCAGAACTACACACCAGGGCCAGGGATCAGATATCCACTGACCTTTGGATGGTGCTTCAAGTTA
GTACCAGTGGAGCCAGAGGAGGTAGAAAAGGCCAATGAAGGAGAGAACACCAACTTGTTACACCCTATGAGCCAGCATGG
GATGGATGACCCAGAGAAAGAAGTGTTAGTGTGGAAGTTTGACAGCCGCCTAGCATTTCGTCACATGGCCCGGGAGGTGC
ATCCGGAGTACTACAAAGACTGCTGA---------------------------------
>DQ853464/B/US/1998/15385_1
ATGGGTGGCAAGTGGTCAAAAT-----ATA---ACTGGATGGCCTAAGGTA---AGGGAAAGAATGAGACGAGCTGAGCC
AAGGGATAGAACAAGACAAGCT------GAGCCAGCAGCAGAG---GGGGTGGGACCAGCATCTCGAGACCTGGAGAAAC
ATGGGGCACTCACAAGCAGCAATACAGCAGCTAATAATGCTGATTGTGCCTGGCTAGAAGCACAAGAAGAA--GAAGGAT
GTGGGCTTTCCAGTCAGACCTCAGGTACCCTTAAGGCCAATGACTTACAAGGCAGCTGTAGATCTCAGCCACTTTTTAAA
AGAAGAGGGGGGACTGGAAGGGCTAGTTCACTCCCAAAGGAGACAAGATATTCTTGATCTGTGGGTCTATCACACACAAG
GCTTCTTCCCAGATTGGCAGAACTACACACCAGGGCCAGGGATCAGATATCCACTGACCTTTGGATGGTGCTTCAAGTTA
GTACCAGTGGAGCCAGAGGAGGTAGAAAAGGCCAATGAAGGAGGGAACACCAACTTGTTACACCCTATGAGCCAGCATGG
GATGGATGACCCAGAGAAAGAAGTGTTAGTGTGGAAGTTTGACAGCCGCCTAGCATTTCGTCACATGGCCCGGGAGGTGC
ATCCGGAGTACTACAAAGACTGCTGA---------------------------------
>DQ854714/B/ES/1989/M61
ATGGGTGGTAAGTGGTCAAAAAGTAGTAAA---ATTGGATGGCCTACTGTA---AGGGAAAGAATGAGACGAGCTGAG--
-------------------------------CCAGCAGCAGAT---GGGGTGGGAGCAGTATCTCGAGACCTGGAAAAAC
ATGGAGCAATCACAAGTAGCAATACAGCAGCTAACAATGCTGATTGTGCCTGGCTAGAAGCACAAGAGGAG---GAGGAG
GTGGGTCTTCCAGTCAGACCTCAGGTACCTTTAAGACCAATGACTTACAAGGCAGCGTTCGATCTTAGCCACTTTTTAAA
AGAAAAGGGGGGACTGGAAGGGATAGTTTGGTCTCAAAGAAGACAAGATATCCTTGATCTGTGGGTCCACCACACACAAG
GCTACTTCCCTGATTGGCAGAACTACACACCAGGGCCAGGGATCAGATATCCACTGACCTTTGGATGGTGCTTCAAGCTA
GTACCAGTGGAGCCAGAGAAGGTAGAAGAGGCCAATGAAGGAGAGAACAACTGCTTGTTACACCCTATGAGCCAGCATGG
GATGGAGGACCCGGAGAAAGAAGTGTTAGTGTGGAGGTTTGACAGCCGCCTAACCTTCCATCACAAGGCCCGAGAGCTAC
ATCCGGAGTACTACAAGAACTGCTGA---------------------------------
>DQ886031/B/US/-/F703
ATGGGTGGCAAATGGTCAAAACGTAGTAGG---GATGGGTGGTCTACCATA---AGGGAAAGAATGAGAAGAGCGCCAGC
AGCAGATAGAAGAGAT------------GAGCCAGCAGCAGCT---GGGGTGGGAGCAGTATCTCGAGACCTGGATAAAC
ATGGGGCAATCACAAGTAGCAACACAGCAGGGCACAATGCTGATTCTGCCTGGCTAGAAGCACAAGAGGAT---GAGGAG
GTGGGTTTTCCAGTCAGACCTCAGGTACCTTTAAGACCAATGACTTACAAGGGAGCGCTAGATCTTAGCCACTTTTTAAA
AGAAAAGGGGGGACTGGAAGGGCTAATTTACTCCCAGAAGAGACAAGATATCCTTGATCTGTGGGTCTACCACACACAAG
GCTACTTCCCTGATTGGCAAAACTACACACCAGGGCCAGGGACTAGATTTCCACTGACCTTTGGATGGTGCTTCAAACTA
GTACCAGTGGATCCAGAGAAGGTAGAAGAGGCCAACGAAGGAGAGAACAACACATTGCTACACCCTATGAGCCTGCACGG
AATGGATGACCCAGAGAAAGAAGTGTTAGCATGGAAGTTTGACAGCAGCCTAGCATTTCATCACAGGGCCCGAGAGCTGC
ATCCGGAGTTCTACAAGGACTGCTGA---------------------------------
>DQ886032/B/US/-/F7174
ATGGGTAGCAAGTGGTCAAAAAGCAGTATA---GTTGGATGGCCTAAAGTA---AGGGAAAGAATGAGACGAGCTGAG--
-------------------------------CCAGCAGCAGAT---GGGGTGGGAGCAGCATCTCGAGACCTGGAAAAAC
ATGGAGCAATCACAAGTAGCAATACACCAGCTACCAATGCTGATTGTGCCTGGCTAGAAGCACAAGAGGAG---TGAGAG
GTGGGTTTCCCAGTCAGACCTCAGGTACCTTTAAGACCAATGACTTACCAGGCAGCCTTAGATCTTAGCCACTTTTTAAA
AGAAAAGGGGGGACTGGAAGGGCTAATTCACTCCCAGAGAAGACAAGATATTCTTGATCTATGGGTCTACCACACACAAG
GCTACTTCCCAGATTGGCAGAACTACACACCAGGGCCAGGGACCAGATATCCCCTGACCTTTGGATGGTGCTTCAAGCTA
GTACCAGTTGATCCAGAGAAGATAGAAAAGGCCAATGAAGGAGAGAACAACAGCTTGTTACACCCTGCGAGCCTGCATGG
AATGGATGACCCAGAAGGAGAAGTGTTAGAGTGGAGGTTTGACAGCTACCTAGCATTTCATCACATGGCCCGAGAGCTGC
ATCCGGAATACTTCAAGAACTGCTGA---------------------------------
>DQ886033/B/US/-/F7204
ATGGGTAGCAAATTGTCAAAACGAAGTGCC---CCTGGGTGGTCTGCTATA---AGGGAAAGAATGAGACGAACTGAGCC
ACGAACT---------------------GAGCCAGCAGCAGAT---GGGGTGGGGGCAGTATCTCGAGACCTGGAAAGAC
ATGGAGCAATCACAAATAGCAATACAGCAGCCAACAATGCTGATTGTGCCTGGGTGGAAGCACAAGAGGAGGAGGATGGG
GTGGGTTTTCCAGTCAAACCTCAGGTGCCTTTAAGACCAATGACTTACAAAGGAGCTTTAGATCTTAGCCACTTTTTAAA
AGAAAAGGGGGGACTGGAAGGGTTAACTTGGTCCCAGAAAAGACAGGACATCCTTGATCTGTGGGTCTACAACACACAAG
GCTACTTCCCTGATTGGCAGAATTACACACCAGGGCCAGGGACCAGATTCCCACTGACCTTTGGGTGGTGCTTCAAGCTA
GTACCAGTTGAGCCAGAGGAGGTAGAAGAGGCCAATGAAGGAGAGAACAACACCTTGTTACACCCTATGAGCCTGCATGG
GATGGAGGACTCGGAGGGAGAAGTGTTAAAGTGGAAGTTTGACAGCCACCTAGCGTTTCGGCACATGGCCCGAGAGCTGC
ATCCGGAGTACTACAAGGACTGCTGA---------------------------------
>DQ886034/B/US/-/L8146
ATGGGTGGCAAGTGGTCAAAAAGTAGTGTG---GTTGGATGGCCTGCGATA---AGGGAAAGAATGAGACGAGCTGAACC
AGCA------------------------GCACCAGCAGCAGAT---GGGGTGGGAGCAGCATCTCGGGACCTGGAAAAAT
ATGGAGCAATCACAAGTAGCAATACAGCAACTACCAATGCTGCTTGTGCCTGGCTAGAAGCACAGGAGGAT---GAGGAG
GTGGGTTTTCCAGTCAGACCTCAGGTACCTTTGAGACCAATGACTTACAAGGCAGCTGTAGATCTTAGCCACTTTTTAAA
AGAAAAGGGGGGACTGGAAGGGCTAGTTTGGTCCCAAAAAAGACAAGATATCCTTGATCTGTGGGTCTACCACACACAAG
GCTACTTCCCTGATTGGCAGAATTATACACCAGGGCCAGGGCCCAGATTTCCACTGACCTTTGGATGGTGCTTCAAGCTA
GTACCAGTAGAGCCAGAGAAGGTGGAAGAGGCCAATGAAGGAGAGAACAACAGTCTGTTAAACCCCATGAGCCTGCACGG
AATGGAGGACACGGAGAAAGAAGTGTTAGTGTGGAAGTTTGACAGTAAACTAGCATTCCATCACGTGGCCCGAGAGCTGC
ATCCGGAGTACTACAAGAACTGCTGA---------------------------------
>DQ886035/B/US/-/L8157
ATGGGTGGCAAGTGGTCAAAAAGTAGTCTG---GTTGGATGGCCTAAGATA---AGGGAAAGAATGAGACGAGCTGAGCC
AGCAGCT---------------------GAGCCAGCAGCAGAT---GGGGTGGGAGCAGCATCTCGAGACTTGGAAAAAT
ATGGAGCACTCACAAGTAGCAATACAGCAGCTAACAATGCTGATTGTGCCTGGCTAGAAGCACAAGAGGAA---GAGGAG
GTGGGTTTTCCAGTCACACCTCAGGTACCTTTAAGACCAATGACTTACAAGGCAGCTGTAGATCTTAGCCACTTTTTAAA
AGAAAAGGGGGGACTGGAAGGGCTAATTTACTCCCAAAAAAGACAAGATATCCTTGATCTGTGGGTCTACCACACACAAG
GCTACTTCCCTGATTGGCAGAACTACACACCAGGGCCAGGGACCAGGTGGCCACTGACTTTTGGGTGGTGCTTCAAGCTA
GAACCAGTTGATCCAGAGAAGGTAGAAGAGGCCAATGAAGGAGAGAACAACAGCTTGTTACACCCTATGAGCCTGCATGG
GATGGAGGACCCGGAGAAAGAAGTGTTAGTATGGAGGTTTGACAGCCGCCTAGCATTTCATCACATGGCCCGAGAGAAGC
ATCCGGAGTACTACAAGAACTGCTGA---------------------------------
>DQ886036/B/US/-/L8185
ATGGGTGGCAAGTGGTCAAAAAGTAGTATA---GTTGGATGGCCTGCTATA---AGGGAAAGAATGAGACGAACTGAGCC
AGCGAGACAAACT---------------GAGCCAGCAGCAGAT---GGGGTGGGAGCAGTATCTCGAGACCTGGAAAGAC
ATGGAGCAATCACAAGTAGCAATACACCAGCTACCAATGCTGACTGTGCCTGGCTTGAGGCACAAGAGGAG---GAGGAG
GTGGGTTTTCCAGTCAGACCTCAGGTACCCTTAAGACCAATGACTTTCAAGGGAGCATTAGATCTTAGCCACTTTTTAAA
AGAAAAGGGGGGACTGGAAGGGCTAATTCATTCCCAGAAAAGACAAGAGATCCTTGATCTGTGGGTCTATCACACACAAG
GCTACTTCCCTGATTGGCATAACTACACACCAGGGCCAGGGACCAGATATCCACTGACCTTTGGATGGTGCTTCAAACTA
GTGCCAGTTGACCCAGACAAGGTAGAAGAGGCCAATGAAGGAGAGAACAACTGCCTGTTACACCCTATGAGCCAGCATGG
GATGGATGACCCAGAGAGAGAAGTGTTAATGTGGAAGTTTGACAGCCGCCTAGCATTCCATCACGTGGCCCGAGAGCTGC
ATCCGGAGTACTACAAGAACTGCTGA---------------------------------
>DQ886037/B/US/2005/L8249
ATGGGGGCTAAGTGGTCAAAAAGTAAGATG---GGTGGATGGTCTGCTGTG---AGGCGCAGAATGAGACAAACTGAG--
-------------------------------CCAGCAGCAGAT---GGGGTAGGAGCAGCATCTCGAGACCTGGAAAGAC
ATGGAGCACTCACAAGTAGCAATACAGCAGAAAACAATGCTGATTGTGCCTGGCTAGAAGCACAAGAGGAT---GAGGAG
GTGGGTTTCCCAGTCACACCTCAGGTACCTTTAAGACCAATGACTTACAAGGCAGCTGTAGATCTTAGCCATTTTTTAAA
AGAACAGGGGGGACTGGAAGGGCTAGTTTGGTCCCAAAAGAGACAAGACATCCTTGATTTGTGGGTCCATCACACACAAG
GCTACTTCCCTGATTGGCAGAACTACACACCAGGGCCAGGGGTCAGATATCCACTGACCTTTGGATGGTGCTTCAAGCTA
GTACCAGTTGAGCCAGAGGAGGTAGAAAAGGCCAATGAAGGAGAGAACAATACATTGTTACACCCTGCGAGCCTGCATGG
AATGGAGGACCCGGAGAAAGAAGTGCTAGTATGGAGGTTTGACAGCCGCCTAGCATTTCATCACATGGCCCGAGAGCTGC
ATCCGGAGTACTACAAGAACTGCTGA---------------------------------
>DQ990880/B/CN/2005/05CNHB_hp3
ATGGGAGGCAAGTGGTCAAAAGGTTGTATG---GCTGGATGGCCTAGTGTG---AGGGAAAGAATGGAACGAGCTGAG--
-------------------------------CCAGCAGCAGAT---GGGGTGGGAGCAGTATCTCGAGACCTGGGAAGAC
ATGGAGCAATCACAAGTAGCAATACA------GCAAATGATGCCTGTGTATGGCTAGAAGCACAAGAGGAG---GAGGAA
GTGGGCTTTCCAGTCAGACCTCAGGTACCTTTAAGACCAATGACTTACAAGGGAGCGTTAGATCTCAGCCACTTTTTAAG
AGAAAAGGGGGGACTGGAAGGGCTAATTTACTCCCAAAAGAGACAAGAGATCCTTGATCTGTGGGTCTACCATACACAAG
GCTTCTTCCCTGATTGGCATAACTACACACCAGGGCCAGGGATCAGATACCCTCTGACCTTTGGATGGTGCTTCAAGCTA
GTACCAGTTGATCCAGAGCAGGTAGAAGAAGCCAACAAAGAAGAGAACAACTGCCTGCTACATCCTATGAGCCAACATGG
AACAGATGACCCAGAGAGAGAAGTGCTGATGTGGAAGTTTGACAGCCGCCTAGCCTTCCATCACATGGCCCGAGAGAAAC
ATCCTGAGTTCTACAAAGACTGCTGA---------------------------------
>EF057102/B/CN/2001/pCNHN24
ATGGGTGGCAAGTGGTCAAAATGTGGTATG---GGTGGATGGCCTAGTGTA---AGGGAAAGAATGAGACGAGCTGAGCC
ACGAGCT---------------------GAGACAGCAGCAGAT---GGGGTGGGAGCAGTATCTAGGGACCTGGAAAAAC
ATGGAGCAATCACAAGTAGCAATGCA------GCAAATGCTGATAGTGTCTGGCTGGAAGCACAAGAGGAG---GAGGAG
GTGGGCTTTCCAGTCAGACCTCAGGTACCTTTAAGACCAATGACTTACAAGGGAGTTTTAGATCTTAGCCACCTTTTAAA
AGAAAAGGGGGGACTGGAAGGGCTAATTTACTCCCAGAAAAGACAAGAGATCCTTGATCTGTGGGTCTACCATACACAAG
GCTACTTCCCTGATTGGCAGAATTACACACCAGGGCCAGGGACCAGATTCCCTCTGACCTTTGGATGGTGCTTTAAGCTA
GTACCAGTTGATCCAGAGCAGGTAGAAGAAGCCAACAAGGGAGAGAACAACTGCTTGCTACATCCTATGAGTCAACATGG
AGTAGATGACCCGGAGAGAGAAGTGCTGATGTGGAAGTTTGACAGCCGCTTAGCATTCCATCACATGGCCCAACAGAAAC
ATCCGGAGTACTACAAAGACTGCTGA---------------------------------
>EF175209/B/US/1998/WC3_0498_1
ATGGGTGGCAAGTGGTCAAGAT-----------AGGGAATGGTCTATGGTA---AGGGAAAGAATGAAACGAGCTGAA--
-------------------------------CCAGCAGCCGAT---GGGGTGGGAGCAGTATCTCGAGACCTGGAAAAAC
ATGGAGCAATCACAAGTAGCAATCTT------GATAATTCTGCTTGTGTCTGGCTAGAAGCACAAAAGGAG---AAGGAA
GTGGGCTTTCCAGTCAGACCTCAGGTACCTTTAAGACCAATGACTTACAAGGCAGCTTTGGATCTTAGCCACTTTTTAAA
AGAAAAGGGGGGACTGGAAGGGCTAATTTACTCCCAGAAAAGACAAGATATTCTTGATCTGTGGGTCCACCACACACAAG
GCTACTTCCCTGATTGGCAGAACTACACACCAGGGCCAGGGATCAGATATCCACTGACCTTTGGATGGTGCTTCAAGCTA
GTACCAGTTGAGCCAGAGCAGGTAGAAGAGGCCAATAAAGGAGAAAACAACAGCTTGTTACACCCTATGAGTCTGCATGG
AATGGAGGACCCGGAGAAAGAAGTGTTAATGTGGAAGTTTGACAGCCGCCTAGCATTTCATCACATGGCCCGAGAGCTGC
ATCCGGAGTACTATAAAGACTGCTGA---------------------------------
>EF175210/B/US/1998/WC3_0498_2
ATGGGTGGCAAGTGGTCAAGAT-----------AGGGAATGGTCTATGGTA---AGGGAAAGAATGAAACGAGCTGAA--
-------------------------------CCAGCAGCCGAT---GGGGTGGGAGCAGTATCTCGAGACCTGGAAAAAC
ATGGAGCAATCACAAGTAGCAATCTT------GATAATTCTGCTTGTGTCTGGCTAGAAGCACAAAAGGAG---AAGGAA
GTGGGCTTTCCAGTCAGACCGCAGGTACCTTTAAGACCAATGACTTACAAGGCAGCTTTGGATCTTAGCCACTTTTTAAA
AGAAAAGGGGGGACTGGAAGGGCTAATTTACTCCCAGAAAAGACAAGATATTCTTGATCTGTGGGTCCACCACACACAAG
GCTACTTCCCTGATTGGCAGAACTACACACCAGGGCCAGGGATCAGATATCCACTGACCTTTGGATGGTGCTTCAAGCTA
GTACCAGTTGAGCCAGAGCAGGTAGAAGAGGCCAATAAAGGAGAAAACAACAGCTTGTTACACCCTATGAGTCTGCATGG
AATGGAGGACCCGGAGAAAGAAGTGTTAATGTGGAAGTTTGACAGCCGCCTAGCATTTCATCACATGGCCCGAGAGCTGC
ATCCGGAGTACTATAAAGACTGCTGA---------------------------------
>EF175211/B/US/1998/WC3_0498_3
ATGGGTGGCAAGTGGTCAAGAT-----------AGGGAATGGTCTATGGTA---AGGGAAAGAATGAAACGAGCTGAA--
-------------------------------CCAGCAGCCGAT---GGGGTGGGAGCAGTATCTCGAGACCTGGAAAAAC
ATGGAGCAATCACAAGTAGCAATCTT------GATAATTCTGCTTGTGTCTGGCTAGAAGCACAAAAGGAG---AAGGAA
GTGGGCTTTCCAGTCAGACCTCAGGTACCTTTAAGACCAATGACTTACAAGGCAGCTTTGGATCTTAGCCACTTTTTAAA
AGAAAAGGGGGGACTGGAAGGGCTAATTTACTCCCAGAAAAGACAAGATATTCTTGATCTGTGGGTCCACCACACACAAG
GCTACTTCCCTGATTGGCAGAACTACACACCAGGGCCAGGGATCAGATATCCACTGACCTTTGGATGGTGCTTCAAGCTA
GTACCAGTTGAGCCAGAGCAGGTAGAAGAGGCCAATAAAGGAGAAAACAACAGCTTGTTACACCCTATGAGTCTGCATGG
AATGGAGGACCCGGAGAAAGAAGTGTTAATGTGGAAGTTTGACAGCCGCCTAGCATTTCATCACATGGCCCGAGAGCTGC
ATCCGGAGTACTATAAAGACTGCTGA---------------------------------
>EF175212/B/US/1998/WC3_0498_4
ATGGGTGGCAAGTGGTCAAGAT-----------AGGGAATGGTCTATGGTA---AGGGAAAGAATGAAACGAGCTGAA--
-------------------------------CCAGCAGCCGAT---GGGGTGGGAGCAGTATCTCGAGACCTGGAAAAAC
ATGGAGCAATCACAAGTAGCAATCTT------GATAATTCTGCTTGTGTCTGGCTAGAAGCACAAAAGGAG---AAGGAA
GTGGGCTTTCCAGTCAGACCGCAGGTACCTTTAAGACCAATGACTTACAAGGCAGCTTTGGATCTTAGCCACTTTTTAAA
AGAAAAGGGGGGACTGGAAGGGCTAATTTACTCCCAGAAAAGACAAGATATTCTTGATCTGTGGGTCCACCACACACAAG
GCTACTTCCCTGATTGGCAGAACTACACACCAGGGCCAGGGATCAGATATCCACTGACCTTTGGATGGTGCTTCAAGCTA
GTACCAGTTGAGCCAGAGCAGGTAGAAGAGGCCAATAAAGGAGAAAACAACAGCTTGTTACACCCTATGAGTCTGCATGG
AATGGAGGACCCGGAGAAAGAAGTGTTAATGTGGAAGTTTGACAGCCGCCTAGCATTTCATCACATGGCCCGAGAGCTGC
ATCCGGAGTACTATAAAGACTGCTGA---------------------------------
>EF178338/B/AU/2004/MS2004_37_040
ATGGGTGGCAAGTGGTCAAAAAGAAGTGGG---GGTGGGTGGCCCGCTGTA---AGAGAAAGAATGGAAAAAGCTGAG--
-------------------------------CCAGCAGCAGAT---GGGGTGGGAGCAGTATCTCGAGACCTGGCAAAAC
ATGGAGCAATCACAAGTAACAATACACCAACTACTAATGCTGATTGTGCCTGGCTAGAAGCACAGGAGGAC---GAGGAG
GTGGGTTTTCCAGTCAGACCTCAGGTGCCTTTAAGACCAATGACTTACAAGGGAGCTCTGGATCTCAGCCACTTTTTAAG
AGAAAAGGGGGGACTGGAAGGGCTAGTTTACTCCCAACGCAGACAAGATATCCTTGATCTGTGGGTCTACCACACACAAG
GCTACTTCCCTGACTGGCAGAACTACACACCAGGGCCAGGGGTCAGATATCCACTGACCTTTGGATGGTGCTTCAAGCTA
GTACCAGTCGAGCCAGGGCAGGAAGAAGAGC------AGGGAGAGRACAACGTGTTGTTACACCCCGCAAACCAGCATGG
GATGGATGATCCAGAGAGAGAAGTATTACAGTGGAAGTTTGACAGCCGCCTAGCATTTCATCACATGGCCCGAGAGCTGC
ATCCGGAGTTCTACAAAGACTGCTGA---------------------------------
>EF178354/B/AU/2004/MS2004_37_056
ATRGGAGGCAACTGGTCAAAAAGAAAGATG---GCARGATGGTCTAATGTA---AGGAACAGAATGACACAAGCTGAG--
-------------------------------CCAGCAGCAGAT---RRGGTGGGAGCAGCATCTCGAGACCTGGAAAAAC
ATRGAGCAATCACAACTAGCAATACAGCAGCAACTAATGCTGATTGTGCCTGGCTAGAAGCACAAGAGGAG---GAAGAA
GTRGGTTTTCCAGTCAGACCTCAAGTACCTTTAAGACCAATGACTTACAAAGCAGGTGTAGATCTTAGCCACTTTTTAAA
AGAAAAGGGGGGACTGGAAGGGCTAATTTACTCCGACAAGAGAAAAGAGATTCTTGATCTGTGGGTCTACCACACACAAG
GCTATTTCCCTGATTGGCAGAA-TACACACCAGGGCCAGGGATCAGATATCCACTGACCTTTGGATGGTGCTTCAAGCTA
GTACCAGTTRATTCAMAGCAGGTAGAAGAGGCCAATGAAGGAGAGAACAACAGCCTGTTACATCCTATGAGCCTGCATGG
GATAGAGGACCCGGAGAGAGAAGTGTTAGAGTAGAAGTTTGACAGCCGCCTAGCATTTCATCACGTAGCCCGAGAGCTGC
ATCCGGAGTTTTACAAAGACTGCTGA---------------------------------
>EF178358/B/AU/2004/MS2004_37_060
ATGGGCAACAAGTGGTCAAAATTTAGTGTT---AGT--GTGGTCTACTGTA---AGGGAAAGAATAAGACGAACTGAGCC
AGCAG-----------------------CAGAGAGCAGCAGAT---GGGGTGGGAGCAGTATCTCGAGATCTGGGAAAAC
ATGGAGCAATCACAAATAGCAATGCT------AACAATGCTGATAGTGCCTGGCTAGAAGCACAAGAGGAC---GAGGAG
GTGGGTTTTCCAGTCAGACCTCAAGTACCTTTAAGGCCAATGACTTACAAGGGAGCTGTAGATCTTAGCCACTTTTTAAA
AGAAAAGGGGGGACTGGAAGGGCTAATTTGGTCTCAAAAAAGACAAGATATCCTTGATCTGTGGGTCTACCACACACAAG
GCTACTTCCCTGATTGGCAGAACTACACACCAGGGCCAGGGCCTAGATGGCCACTGACCTTTGGGTGGTGCTTCAAGCTA
GTACCAGTTGAGCCACAGAAGGTAGAAGAGGCCACCGAAGGAGAGAACAACTGCTTGCTACACCCTCTGAACCAGCATGG
GATGGACGACCCGGAGAGAGAAGTGTTAATGTGGAAGTTTGACAGCCGCCTAGCATTTCATCATGTAGCCCGAGAGCTGC
ATCCGGACTATTACAAGAACTGCTGA---------------------------------
>EF363122/B/US/2000/ES1-16
ATGGGTGGCAAATGGTCAAAACCTAGTATG---AAGGGATGGCCTGCTATA---AGGGAAAGAATGAGACGAGCTGAG--
-------------------------------CCAGCAGCAGAG---GGGGTGGGAGCAGTATCTCGAGACCTGGAAAGAC
ATGGAGCAATCACAAGTAGCAATACAGCAGCTACTAATGCTGATTGTGCCTGGCTAGAAGCACAAGAGGAG---GAGGAA
GTGGGTTTTCCAGTCAGACCTCAGGTACCTTTAAGACCAATGACTTACAAGGGAGCTGTAGATCTTAGCCACTTTTTAAA
AGAAAAGGGGGGACTGGAAGGGCTAATTCACTCCCAGCAAAGACAAGATATCCTTGATCTGTGGGTCTACCACACACAAG
GCTACTTCCCTGATTGGCAGAACTACACCCCAGGGCCAGGGATCAGATATCCACTGACCCTTGGATGGTGCTTCAAGCTA
GTACCAGTTGATCCAGAGAAGATAGAAGAGGTCAATGAAGGAGAGAACAACTGCTTGCTACACCCTATGGCCCAGCATGG
GATGGATGACCCAGAGAAAGAAGTGCTAATGTGGAAGTTTGACAGTCGCCTAGCATTTCATCACATGGCCCGAGAGCTGC
ATCCGGAGTACTTCAAGGACTGCTGA---------------------------------
>EF363123/B/US/2000/ES1-20
ATGGGTGGCAAATGGTCAAAACCTAGTATG---AAGGGATGGCCTGCTATA---AGGGAAAGAATGAGACGAGCTGAG--
-------------------------------CCAGCAGCAGAG---GGGGTGGGAGCAGTATCTCGAGACCTGGAAAGAC
ATGGAGCAATCACAAGTAGCAATACAGCAGCTACTAATGCTGATTGTGCCTGGCTAGAAGCACAAGAGGAG---GAGGAA
GTGGGTTTTCCAGTCAGACCTCAGGTACCTTTAAGACCAATGACTTACAAGGGAGCTGTAGATCTTAGCCACTTTTTAAA
AGAAAAGGGGGGACTGGAAGGGCTAATTCACTCCCAGCAAAGACAAGATATCCTTGATCTGTGGGTCTACCACACACAAG
GCTACTTCCCTGATTGGCAGAACTACACCCCAGGGCCAGGGATCAGATATCCACTGACCCTTGGATGGTGCTTCAAGCTA
GTACCAGTTGATCCAGAGAAGATAGAAGAGGTCAATGAAGGAGAGAACAACTGCTTGCTACACCCTATGGCCCAGCATGG
GATGGATGACCCAGAGAAAGAAGTGCTAATGTGGAAGTTTGACAGTCGCCTAGCATTTCATCACATGGCCCGAGAGCTGC
ATCCGGAGTACTTCAAGGACTGCTGA---------------------------------
>EF363124/B/US/2004/ES4-24
ATGGGTGGCAAGTGGTCAAAACGTAGTGTG---GATGGATGGCCTACTGTA---AGGGAAAAAATGAGACGAGTTGAG--
-------------------------------CCAGCAGCAGAT---GGGGTGGGAGCAGTATCTCGGGACCTGGAAAAAC
ATGGAGCAATTACAAGTAGCAATACAGCAACTAACAATGCTGATTGTGCCTGGCTAGAAGCACAAAAGGAG---GAGGAT
GTGGGTTTTCCAGTCAGACCTCAGGTACCTTTAAGACCAATGACTTACAAGGGAGCTTTAGATCTTAGCCACTTTTTAAG
AGAAAAGGGGGGACTGGAAGGGCTAATTCACTCCCAAAAAAGACAAGATATCCTTGATCTGTGGGTCTACCACACACAAG
GCTATTTCCCTGATTGGCAGAACTACACACCAGGGCCAGGGACCAGATATCCACTGACCTTTGGATGGTGCTTCAAGCTA
GTACCAGTTGAGCCAGAAAAGATAGAAGAGGCCAATGAAGGAGAGAACACCAGCTTGTTACACCCTATGAGCCTGCATGG
GATGGAGAACCCGGAGAGAGAAGTGTTAGCATGGAGGTTTGACAGCCGCCTAGCATTTCATCACATGGCCCGAGAGCTGC
ATCCGGAGTACTACAAGAACTGCTGA---------------------------------
>EF363125/B/US/2004/ES8-17
ATGGGTAATAAGTGGTCAAAAAGTAAGCTG---GGGGGATGGTTCACTGTA---AGGGAAAGAATGAGAAGAACTGAA--
-------------------------------CCAGCAGCAGAT---GGGGTGGGACCAGCATCTCGGGACCTAGAAAGAC
ATGGAGCACTCACAAGTAGCAATACAGCAGCTACCAATGCTGATTGTGCCTGGCTAGAAGCACAAGAGGAG---GAGGAG
GTGGGTTTTCCAATCAGACCTCAGGTACCTTTAAGACCAATGACTTATAAGTCAGCTCTGGATCTTAGCCACTTTTTAAA
AGAAAAGGGGGGACTGGAAGGGCTAATTTATTCCCAGAAAAGACAAGAGATCCTTGATCTGTGGGTCTACCACACACAAG
GCTTCTTCCCTGACTGGCAGAACTACACACCAGGGCCAGGGACCAGATATCCCCTGACCTTCGGATGGTGCTTCAAGCTA
GTACCAGTTGATCCAGAGAAAGTAGAAGAAGCCAATGAAGGAGAGAACAACTGCTTGTTACACCCTATGAGCCAGCATGG
GATGGATGACCCAGAGAAAGAAGTGCTAGTATGGAGGTTTGACAGCCGCCTAGCATTTCAACACTTGGCCCGAGAGCTGC
ATCCGGAGTTCTACAAGGACTGCTGA---------------------------------
>EF363126/B/US/2004/ES8-43
ATGGGTAATAAGTGGTCAAAAAGTAAGCTG---GGGGGATGGTTCACTGTA---AGGGAAAGAATGAGAAGAACTGAA--
-------------------------------CCAGCAGCAGAT---GGGGTGGGACCAGCATCTCGGGACCTAGAAAGAC
ATGGAGCACTCACAAGTAGCAATACAGCAGCTACCAATGCTGATTGTGCCTGGCTAGAAGCACAAGAGGAG---GAGGAG
GTGGGTTTTCCAATCAGACCTCAGGTACCTTTAAGACCAATGACTTATAAGTCAGCTCTGGATCTTAGCCACTTTTTAAA
AGAAAAGGGGGGACTGGAAGGGCTAATTTATTCCCAGAAAAGACAAGAGATCCTTGATCTGTGGGTCTACCACACACAAG
GCTTCTTCCCTGACTGGCAGAACTACACACCAGGGCCAGGGACCAGATATCCCCTGACCTTCGGATGGTGCTTCAAGCTA
GTACCAGTTGATCCAGAGAAAGTAGAAGAAGCCAATGAAGGAGAGAACAACTGCTTGTTACACCCTATGAGCCAGCATGG
GATGGATGACCCAGAGAAAGAAGTGCTAGTATGGAGGTTTGACAGCCGCCTAGCATTTCATCACTTGGCCCGAGAGCTGC
ATCCGGAGTTCTACAAGGACTGCTGA---------------------------------
>EF363127/B/US/2004/ES10-53
ATGGGTGGCAAGTGGTCAAAA------ATG---TCTGAGTGGTCTATTGTA---AGGGAAAGAATGAGAAGAGCTGAGCC
AAGAATGAGACGAGCT------------GAGCCA--GCAGCA----GGGGTGGGAGCAGCATCTCGAGACCTGGGAAAAC
ATGGGGCAATCACAAGTAGCAATACAGCAGCAACTAATGCTGATTGTGCCTGGGTAGAAGCCCAAGAAGAA---GGAGAG
GTAGGTTTTCCAGTCAGACCTCAGGTACCTTTAAGACCAATGACTTACAAGGGAGCTGTAGATCTTAGCCATTTTTTAAA
AGAAAAGGGGGGACTGGAAGGGCTAATTTACTCCCAACAGAGACAAGATATCCTTGATCTTTGGGTTTACAACACACAAG
GCTACTTCCCTGATTGGCAAAACTATACACCAGGGCCAGGGACCAGATATCCCCTGACCTTTGGCTGGTGCTTCAAGCTA
GTACCAGTGGAGACAGAGAAGGTAGAAGAGGCCAACGAAGGAGAGAACAACAGCTTGTTACACCCTATAAGCCTGCATGG
GATGGATGACCCAGAGAAAGAAGTGTTACAGTGGAAGTTTGACAGCCGCCTAGCCTTCCGCCACGTGGCCCGAGAGCTGC
ATCCGGAGTACTACAAGAACTGCTGA---------------------------------
>EF514697/B/DK/2004/PMVL_018
ATGGGTGGAAAGTGGTCAAAACGTAGTGGG---GCTGGATGGAATACTATA---AGGGAAAAAATGAGACGCACCGAGCC
ACGTACT---------------------GAGCCAGCAGCAGAA---GGGGTGGGAGCAGTATCTCGAGACCTGGAAAAAC
ATGGAGCAATCACAAGTAGCAATACAGCAGCTAACAATCCTGATTGTGCCTGGCTAGAAGCACAAGAGGAG---GAGGAG
GTGGGTTTTCCAGTCAAACCTCAGGTACCTTTAAGACCAATGACTTACAAGGGGGCTTTTGATCTCAGCCACTTTTTAAA
AGAAAAGGGGGGACTGGAAGGGCTAATTTACTCCCAGAAAAGGCAAGAGATCCTTGATCTGTGGGTCTATCACACACAAG
GATACTTCCCTGATTGGCAGAACTACACACCAGGGCCAGGGGTCAGATATCCACTGACCTTTGGATGGTGCTTCAAGCTA
GTACCAGTTGACCCAGAGAAGATAGAAGAGGCCAATACAGGAGAGAACAACTGCTTGTTACACCCTATGAGCCAGCATGG
AATGGATGACCCGGAGAGAGAAGTACTAGAGTGGAAGTTTGACAGCCGCCTCGCATTTCATCATATGGCCAGGGAGCTGC
ATCCGGAGTACTATAGGAACTGCTGA---------------------------------
>EF514698/B/DK/2004/PMVL_027
ATGGGTGGCAAATGGTCAAAAAGTAGTATA---ATTGGATGGCCTGCTGTA---AGGGAAAGAATGAGACGAGCTGAG--
-------------------------------CCAGCAGCAGAA---GGGGTGGGAGCAGTATCTCGAGACCTGGAAAAAC
GTGGAGCAATCACAAGTAGCAATATA------GACAATGCTGCTTGTACCTGGCTAGAAGCACAACAACAGGAGGAGGAG
GTGGGCTTCCCAGTCAGACCTCAGGTACCTTTAAGACCAATGACTTACAAAGGAGCTTTAGATYTTAGCCWCTTTTTAAA
AGAAAAGGGGGGACTGGATGGGATAATTTACTCCCAGAAAAGACAAGATATCCTTGATYTGTGGATCTACAACACACAAG
GCTACTTCCCTGATTGGCAGAACTACACACCRGGGCCGGGGGTCAGATTTCCACTGACCTTTGGATGGTGCTTCAAGCTA
GTACCAGTGGAGCCAGAGAAGATAGAAGAGGCCAATGAAGGAGAGAACAACTGCTTGTTACACCCTATGAGTCTGCATGG
GATGGATGACCCAGAGAAAGAAGTATTACAGTGGAAGTTTGACRGCCGCCTAGCATTTCATCACGTAGCCCGAGAGCAGC
W-CCGGAGTACTACAAGGACTGC------------------------------------
>EF514699/B/DK/2004/PMVL_012
ATGGGTGGCATATGGTCAAAAAGCAGTGTG---AGGGGATGGCCTGCTATA---AGAGACAGAATGAGAAGAACT-AGGG
TAACAGCAGAAGCT--------------GAGCCAGCAGCAACA---GGGGTGGGAGCAGTATCTAGAGACCTGGAAAAAC
ATGGAGCAATCACAAGTAGCAATACAGCGGCTAGCAATGCTGATTGTGCCTGGCTGGAAGCACAGGAGGAT---GAGGAA
GTGGGTTTTCCAGTTAAACCTCAGGTACCTTTAAGACCAATGACTTACAAGGGAGCATTAGACATGAGTCATTTTTTAAA
AGAAAAGGGGGGACTGGAAGGGCTAATCTGGTCACAGAAAAGACAAGATATCCTTGATCTGTGGCTCTACCACACACAAG
GTTACTTCCCTGACTGGCAAAACTACACACCAGGACCAGGGGTCAGATTTCCACTGACCTTTGGATGGTGCTTCAAGCTA
GTACCAGTTGATCCAGATGAGATAGAGAAGGCCAGTGAAGGAGAGAACAACTGCTTGTTACACCCTGTGAACCAGCATGG
GATGGATGACCCAGAGAAAGAAGTGTTGGTGTGGAAGTTTGACAGCCGCCTAGCATTTCATCACATGGCCCGCGAGCTGC
ATCCGGAGTACTACAAGAACTGCTGA---------------------------------
>EF514700/B/DK/2004/PMVL_013
ATGGGCAACAAGTGGTCAAAAAGTAGGATG---CCTGGATGGGAGGCTATC---AGGGAAAGAATGAGACGAACTGAGCC
AGCAGCT---------------------GAACCAGCAGCCATT---GGGGTGGGAGCAGTATCTCGAGACCTGGAAAGAC
ATGGAGCAATCACAAGTAGCAATACAGCAGCTACCAATGCTGATTGTGCCTGGCTAGAAGCACAAGAGGAG---GAGGAG
GTAGGCTTTCCAGTCAAGCCTCAGGTCCCTTTAAGACCAATGACTTACAAGGGAGCATTGGATCTTAGCCACTTTTTAAA
AGAAAAGGGGGGACTGGAAGGGTTAATTCACTCCCAAAAGAGACAAGAGATCCTTGATCTATGGGTCTATAATACACAAG
GCTACTTCCCTGATTGGCAGAATTACACACCAGGACCAGGGGTCAGATATCCACTGACCTTTGGATGGTGCTTCAAGTTA
GTACCAGTTGATCCAGACCAGGTAGAAAAGGCCAATGAAGGAGAGAACACAAGCCTGCTACACCCTATGAGCCAACATGG
GATGGATGACAAAGAGAGAGAAGTGCTAATGTGGAAGTTTGACAGCCGCCTGGCATTTCACCACGTAGCCCAAGAGATGC
ATCCGGAGTACTACAAAAACTGA------------------------------------
>EF514701/B/DK/2004/PMVL_049
ATGGGTAACAAGTGGTCAAAGT-----------------TGGCCTGCAGTA---AGGGACAGAATGAAACGAGCTGAG--
-------------------------------CCAGCAGCAGAT---GGGGTGGGAGCAGCATCTCGAGACTTGGAGAAAC
ATGGGGCAATCACAAGTAGCAATACAGCAGCTAATAATGCTGATTGTGCTTGGCTAGAAGCACAAGAGGAA---GAGGAG
GTGGGTTTTCCAGTCAGACCTCAGGTACCTTTAAGACCAATGACCTTCAAGGCAGCTGTGGATATGAGCCACTTTTTAAA
AGAAAAGGGGGGACTGGAAGGGCTAATTTGGTCCCAAAAAAGACAGGATATCCTTGATCTGTGGATCTACCACACACAAG
GCTACTTCCCTGATTGGCAGAACTACACACCAGGGCCAGGGATCAGATGGCCATTGACCTTTGGCTGGTGCTTCAAGCTA
GTACCAGTTGAGCCAGAGAAGGTAGAAGAGGCCAATACAGGAGAGAACACAAGTCTGCTACACCCTATGAGCCAGCATGG
AATGGATGATCCAGAGAAAGAAGTGTTACAATGGAAATTTGACAGTAGCCTAGCATTTCATCACAGGGCCCGAGAGCTGC
ATCCTGAGTACTACAAGAACTGA------------------------------------
>EF514702/B/DK/2004/PMVL_025
ATGGGTAACAAATGGTCAAAAT-----------------TGGCCTGCTGTA---AGGGATAGAATGAGAAGAACT-AGAC
CTGAACAGGAAGGGGCTAGACCT-----GAACCAGCAGCAGTA---GGGGTGGGAGCAGCATCTCGAGATCTGGAAAGAC
ATGGAGCAATCACAAGTAGCAATACAGCAGCTACTAATCCTGATGTGGCCTGGGTAGAAGCACAAGAGGAG---GAGGAG
GTGGGCTTTCCAGTCAGACCTCAGGTGCCTTTAAGACCAATGACTTACAAGGCAGCTTTGGATCTTAGCCACTTTTTAAA
AGAAAAGGGGGGACTGGAAGGGCTAATTCACTCCCAGAAAAGACAAGACATCCTTGATCTGTGGGTCTATCACACACAAG
GTTACTTCCCTGATTGGCAGAACTACACACCAGGGCCAGGGGTCAGATATCCATTGACCTTTGGATGGTGCTTCAAGCTG
GTACCAGTGGAGCCAGATAAGGTAGAAGAGGCCACTGGAGGAGAGAACACATGCTTGCTACACCCTATGAGCCAGCATGG
AATAGATGATCCAGAAAGAGAAGTATTACAGTGGAAGTTTGACAGCCGCCTRGCATTTCATCACATGGCCCGAGAGCTGC
ATCCGGAGTACTACAAAGACTGCTGA---------------------------------
>EF514703/B/DK/2004/PMVL_039
ATGGGTAGTAAGTGGTCAAAAAGTAGTGTG---ATAGGCTGGCCTGCTGTA---AGGGAAAGAATGAGACGAGCTGGAcg
agct------------------------GAGCCAGCAGCAGAT---GGGGTGGGGGCAGTATCTCGAGACCTGGAAAAAY
ATGGAGCAATCACAAGTAGCAATACAGCAGCTAATAAYGATGATTGTGCCTGGTTAGAAGCACAAGAGGAR---GAAGAG
GTGGGTTTTCCAGTCARACCTCAGGTACCTTTAAGACCAATGACTTACAAAGCAGCTTTTGATCTTAGCCATTTTTTAAA
AGAAAAGGGGGGACTGGAAGGGCTAGTTTACTCCCAAARAAGAAAAGATATCCTTGATTTGTGGGTCTACCACACACAAG
GATTCTTCCCTGATTGGCAGTGCTACACACCAGGGCCAGGGGTCAGATATCCACTGACCTTTGGATGGTGCTTCAAGCTA
GTACCAGTTGAgCCAGAGGAGGTAGAAAAGGCCAATGAAGGAGAGAACAACAGTCTGTTACACCCTATGAGCCTGCATGG
GATGGAGGACCCGGAGAAAGAAGTGTTAATATGGAAGTTTGACAGCCACCTAGCACTtCATCACAAGGCCCGAGAGCTGC
ATCCGGAGTACTACAAGRACTGCTGA---------------------------------
>EF514704/B/DK/2001/CTL_016
ATGGGTGGCAAGGGGTCAAAAT-----------AGTGGGTGGCCTGCTGTA---AGGGAAAAAATGAGACGAGCTGAACC
AGCAGAGGGAAGGGGAGCT---------GAGCCAGCAGCAGAA---GGAGTGGGAGCAGCATCTCGAGACCTGGAAAGAC
ATGGGGCAATCACAAACAGCAATACAGCAGCTAATAATGCTGATGTTGCCTGGCTAGAAGCACAAGAGGAG---GGAGAG
GTGGGCTTTCCAGTCAGACCTCAGGTACCTTTAAGACCAATGACCTATAAAGCAGCTCTAGATCTTAGCCACTTTTTAAA
AGAAAAGGGGGGACTGGAAGGGCTAATTCATTCCCAACAAAGACAAGATATCCTTGATCTATGGGTCTACAACACACAAG
GCTACTTCCCTGATTGGCAGAACTACACACCAGGGCCAGGGATCAGATATCCACTGACCTTTGGATGGTGCTTCAAACTA
GTACCAGTTGAGCCAGAGAAGATAGAAGAAGCCACTGGGAGAGAGAACACAAGTTTATTGCACCCTATGAGCCAGCATGG
AATGGATGACCCAGAGAGAGAAGTGCTGCAGTGGAAGTTTGACAGCCGCCTAGCGTATCAGCACATGGCCCGAGAGCTGC
ATCCGGAGTACTACAAGAATTGA------------------------------------
>EF514705/B/DK/2001/CTL_017
ATGGGTGGCAAATGGTCAAAACGTAAGATG---GCTGACTGGCCTGATGTA---AGAGAAAGAATGGAAAGAACTGAACC
A-----------------------------------GCAGAC----GGGGTGGGAGCAGTATCTCGAGATCTAGGAAAAC
ATGGAGCAATCACAAGTAGCAATACAGCAGCTACCAATGCTGATTGTGCCTGGCTAGAAGCACAAGAGGAT---GAGGAA
GTGGGTTTTCCAGTCAGACCTCAGGTACCTTTAAGACCAATGACATTCAAGGCAGCGGTAGATCTTAGCCACTTTTTAAA
AGAAAAGGGGGGACTGGAAGGGCTAATTTACTCCCGGAAAAGACAAGAGATCCTTGATCTGTGGGTCTACCACACACAAG
GCTTCTTCCCTGATTGGCATAACTACACATCAGGGCCAGGGACCAGATGGCCAATAACCTTTGGATGGTGCTTCAAGCTA
GTACCAGTTGACCCAGATAAGGTAGAAGAGGCCAACAAAGGAGAAAACAACWGCCTGTTACACCCTATGAGCCTGCATGG
GATGGAGGACCCGGAGGGAGAAGTGTTAATGTGGAAGTTTGACAGCCTCCTGGCATTTCGTCACATGGCCCGAGAGAAGC
ATCCGGAGTACTACAAGGACTGCTGA---------------------------------
>EF514706/B/DK/2001/CTL_018
ATGGGTGGCAAGTGGTCAAAAAGTAGTATG---ATTGGATGGCCTAAGGTA---AGGGAGAGAATGAGACGTGAGCCAGC
ACCA------------------------GAACCAGCAGCAGAA---GGGGTGGGAGCAGCATCTCGGGACCTAGAAAAAT
ATGGAGCACTCACAAGTAGCAATACATCAGCTACCAATGCTGCTTGTGCCTGGCTAGAAGCACAAGAGGAG---GAGGAG
GTGGGTTTTCCAGTCCGTCCTCAGGTACCTTTAAGACCAATGACTTATAAGGGAGCTGTAGATCTTAGCCACTTTATAAA
AGAAAAGGGGGGACTGGAAGGGTTAATTCACTCCCAAAAGAGACAAGATATCCTTGATTTGTGGGTCTACCACACACAAG
GCTACTTCCCTGATTGGCAGAACTACACCCCAGGGCCAGGGATCAGATATCCACTGACCTTTGGGTGGTGCTTCAAGCTA
GTACCAGTTGAGCCAGAGAAGATAGAAGAGGCCACTGCAGGAGAGGACAACTGCTTGTTACACCCTATAAACCAGCATGG
GATGGAGGACCCGGAGAGAGAAGTGTTAATGTGGAAGTTTGACAGCCGCCTAGCATATCATCACATGGCCCGAGAGCTGC
ATCCGGAGTACTACAAGAACTGCTGA---------------------------------
>EF514707/B/DK/2001/CTL_023
ATGGGTGGCAAGTGGTCAAAATGTGGTATG---GGGGGATGGTCAACTGTA---AGGGAAAGAATGAGACGAGCGCCAGC
AGCAGATAAG------------------GAACCAGCAGCAGAT---GGGGTGGGAGCAGCATCTCGAGACCTGGAACAAT
ATGGGGCAATCACAACTAGCAATACAGCAGCTACCAATGCTGATTGTGCCTGGCTAGAAGCACAAGAGGAG---GAGGAA
GTGGGCTTTCCAGTCAGACCTCAGGTACCTTTAAGGCCAATGACTTACAAGGGAGCTTTAGATCTTAGCCACTTTTTAAA
AGAAAAGGGGGGACTGGAAGGGCTAATTTACTCCCAGAAAAGACGAGATATCCTTGATCTGTGGGTCTACAACACACAAG
GCTACTTCCCTGATTGGCATAATTACACACCAGGGCCAGGGGTCAGATATCCCCTGACCTTTGGATGGTGCTTCAAGCTA
GTACCAGTTGATCCAGAGAAGATAGAAGAGGCCACTGGAGGAGAGAACAACTGCCTGTTACATCCTATAAACTTGCATGG
GATGGATGACCCGGAGAGAGAAGTGCTAGAGTGGAGATTTGACAGCCGCCTGGCATTTCATCACGTCGCCCGAGAGCTGC
ATCCGGAGTACTACAAGAACTGA------------------------------------
>EF514708/B/DK/2001/CTL_030
ATGGGTGGCAAGTGGTCAAAAT-----------AGTGKATGGCCTGCTATA---ASGGAAAGAATGAGACKAGCTGAGCC
AGCAACT---------------------GAGCCAGCAGCAGCT---GGGGTGGGAGCAGTATCTCGAGACCTAGAAAAAC
ATGGAGCAATCACAAGTAGCAATACAGCAGCTAATAATGCTGATTGTGCTTGGCTAGAAGCACAGGAGGAGGAGGAGGAA
GTGGGCTTTCCAGTCAAACCTCAAGTACCTTTAAGACCTATGACTTACAAAGGAGCTCTTGATCTTAGCCACTTTTTAAG
AGAAAAGGGGGGACTGGAAGGGTTAGTTTACTCCCAGAAAAGACAAGATATCCTTGATCTGTGGGTCTACAACACACAAG
GCTACTTCCCTGATTGGCAGAACTACACACCAGGGCCAGGGATCAGATATCCACTGACCTTTGGCTGGTGCTTCAAGCTA
GTACCAGTTGAGGCAGAAAAGGTAGAAGAGGCCAATGAAGGAGAAAACAATGTATTGTTACACCCTATAAGCCTGCATGG
GATGGATGACCCGGAGAGAGAAGTATTAGTGTGGAAGTTTGACAGCCGCCTAGCATTTCATCACATGGCCCGAGAGAAAC
ATCCGGAGTTCTACAAAGACTGCTGA---------------------------------
>EF514709/B/DK/2001/CTL_033
ATGGGAGGCAAGTGGTCAAAAT-----GAG---GCKGGATGGTCTACTATA---AGGGACAAAATGAAGCGCACTGAG--
-------------------------------CCAGCAGCAGAA---GGGGTGGGAGCAGTATCTCGAGACCTGGAAAAAC
ATGGGGCAATCACAAGTAGCAATACAGCAGCTAACAATCCTGATTGTGCCTGGCTAGAAGCACAAGAGGAGGAGGAGGAG
GTGGGCTTTCCAGTCAAACCTCAGGTACCTTTAAGACCAATGACTTACAAGGCAGCTGTAGATCTTAGCCATTTTTTAAA
AGAAAAGGGGGGACTGGAAGGGCTAATTTACTCCAAGGAAAGACAAGATATCCTTGATYTGTGGATCTACAACAC-----
--------------------------------------------------------------------------------
--------------------------------------------------------------------------------
--------------------------------------------------------------------------------
-----------------------------------------------------------
>EF514710/B/DK/2001/CTL_035
ATGGGTGGCAAGTGGTCAAAATGCAGTATG---GGTGGATGGCCTGATGTA---AGAGAAAGAATGAGACGAGAA-----
-------------------------------CCAGCAGCAGAG---GGAGTGGGAGCAGCATCTC---------------
---------------GCAGCAATACC------------------------TGGCTAGAAGCACAAGAGGAGGAAGAGGAG
GTGGGCTTTCCAGTCAGCCCTCAGGTACCTTTAAGACCAATGACCTATAAGGGAGCTTTAGATCTTAGCCACTTTTTAAA
AGAACAGGGGGGACTGGAAGGGTTAATTCACTCCCAACGAAGACAAGATATCCTTGATCTGTGGGTCTACCACACACAAG
GCTACTTCCCTGACTGGCAGAACTATACACCAGGGCCAGGGATCAGATATCCACTGACCTTTGGATGGTGCTTCAAACTA
GTACCAGTTGAGCCAGAGAAGATAGAAGAGGCCATTAAAGGAGAGAACACAAGTCTGTTGCACCCTATGAGCCAGCATGG
AATGGATGACCCAGAGAGAGAAGTGCTGCAGTGGAAGTTTGACAGCCGCCTAGCGTTCCAC-------------------
--------------AAGAACTGCTGA---------------------------------
>EF514711/B/DK/2001/CTL_041
ATGGGTAGTAAATGGTCAAAAAGTAGTGTG---ATTGGATGGCCTGCAGTG---AGGGAAAGAATGAGACGAGCAGGGCG
AGCT------------------------GAACCAGCAGCAGAT---GGGGTGGGAGCAGCATCTCGAGACCTGGAAAAAT
ATGGAGCAATCACAAGTAGCAATACAGCAGCTACCAACGCTGACTGTGCCTGGCTAGAAGCACAAGAGGAT---GAGGAG
GTGGGTTTTCCAGTCAGACCTCAGGTACCTTTAAGGCCAATGACTTATAAGGGAGCTGTAGATCTTAGCCACTTTTTAAA
AGAAAAGGGGGGACTGGAAGGGCTAATTTACTCCCAGAAAAGACAAGATATCCTTGATCTGTGGGTCTACCACACACAAG
GCTACTTCCCTGATTGGCAGAATTACACACCAGGGCCAGGGACCAGATATCCACTGACCTTTGGATGGTGCTTCAAGCTA
GTACCAGTCGATCCAGAGAAGATAGAAGAGGCCAATGAAGGAGAGAACAACTGCTTGTTACACCCCATAAGCCTGCATGG
GATGGAGGACCCGGAGAAAGAAGTGTTAGTATGGAGGTTTGACAGCCGCCTAGCATTCCGTCACATGGCTCGAGAGATAC
ATCCGGAGTACTACAAGGACTGCTGA---------------------------------
>EF514712/B/DK/2001/CTL_043
ATGGGTGGCAAGTGGTCAAAACGTAGTGTG---GTGGGATGGCCTAAGGTA---AGGGAAAGAATGAGACAAACTGCG--
-------------------------------CCAGCAGCAGAC---GGGGTGGGAGCAGTATCTCGAGACCTGGAAAAAC
ATGGAGCAATCACAAGTAACAATACAGCAGCTACCAATGCTGACTGTGCCTGGCTAGAAGCACAAGAGGAG---GAGGAG
GTGGGTTTTCCAGTCAGACCTCAGGTACCTTTAAGACCAATGACTTACAAGGGAGCTTTAGATCTTAGCCACTTTTTAAA
AGAAAAGGGGGGACTGGATGGGTTAATTTACTCCCAACAAAGACAAGATATCCTTGATCTGTGGGTCTACCATACACAAG
GTTACTTCCCTGATTGGCAGAATTACACACCAGGGCCAGGGACCAGATGGCCACTAACCTTTGGGTGGTGCTTTAAGTTA
GTACCAGTTGATCCAGAAAAGATAGAACAAGCCAATGAAGGAGAGAACAACTGCTTGTTACACCCTATGAGCCAGCATGG
GATGGATGACCCAGAGAAAGAAGTGTTAGAGTGGAAGTTTGACAGCCACCTAGCATTCCGCCACATGGCCCGAGAGCTGC
ATCCGGAGTACTACAAGGACTGCTGA---------------------------------
>EF637046/B/BR/2003/BREPM2012
ATGGGTAGCAAGTGGTCAAAACATATTGGG---GAGGGATGGCCTGCTGTA---AGAGACAGAATGAGACGAGCT-AGGC
CAGCAGCAGAAAGAAGGAGACAAGCT--GAGCCAGCAGCAGAT---GGGGTGGGAGCAGCATCTCGAGACTTGGCAGAGC
GTGGAGCAATCACAAGTAGCAATACAGCAGCTACTAATGCTGATTGTGCCTGGCTAGAAGCACATGAAGAT---GAGGAA
GTAGGTTTTCCAGTCAGGCCTCAGGTGCCTTTAAGGCCAATGACCTACAAGGCAGCGTTTGATCTTAGCTACTTTTTAAA
AGAAAAGGGGGGACTGGAAGGGCTAATTTACTCCCAAAGAAGACAAGATATCCTTGATCTGTGGGTTTACCACACACAAG
GCTACTTCCCTGATTGGCAGAACTACACACCAGGGCCAGGGACCAGGTTTCCACTGACCTTTGGGTGGTGCTTCAAGCTA
GTACCATTAGAGCCAGAGGAGGTAGAAAAGGCCAATGAAGGAGAAAACAACAGCTTGCTACACCCTATAAGCCTGCATGG
GATGGAGGACGCGGAGGGAGAAGTGTTGGTGTGGAGGTTTGACAGCCGCCTAGCATTGCGCCACCTAGCCCGAGAGAAGC
ATCCGGAGTTCTACAAAGATTGA------------------------------------
>EF637047/B/BR/2003/BREPM1040
ATGGGTGGCAAGTGGTCAAAGAGGAGTATG---CTTGGGTGGCCTGCTATA---AGGGAAAAAATAAGACGAGCTGGG--
-------------------------------CCAGCAGCAGAT---GGGGTGGGAGCAGTATCTCGAGACTTGGCAGAAC
GTGGAGCAATCACAAGTGGCAATGCT------AATAATGCTGCTTGTGCCTGGCTAGAAGCACAAGAGGAG---GAGGAG
GTGGGATTTCCAGTCAGACCTCAGGTACCTTTAAGACCAATGACCTATAAGGGAGCGTTAGATCTTAGCCACTTTTTAAA
AGAAAAGGGGGGACTGGAAGGGCTAATTTACTCCCAGAGAAGACAAGATATCCTCGATCTGTGGGTCTACCACACACAAG
GCTACTTCCCTGATTGGGATAATTACACACCAGGGCCAGGGGTCAGATTTCCACTGACCTTTGGATGGTGCTTCAAGCTA
GTACCAGTTGATCCAGATCAGGTAGAAAAGGCCAATGAAGGAGAGAACAACTGCTTGTTACACCCTATGAGCCAGCATGG
GATGGATGACCCGGAGAAAGAAGTCTTAATGTGGAAATTTGACAGCTGCCTGGCATTTCAGCACGTAGCCCGAGAGAAAC
ATCCGGAGTACTACAAAGACTGCTGA---------------------------------
>EF637048/B/BR/2003/BREPM1038
ATGGGTGGCAAGTGGTCAAAACGTAATATG---AGTGGATGGCCTGCTATA---AGGGAAAGGATACAAAGAACTGAG--
-------------------------------CCAGCAGCAGAT---GGGGTGGGACCAGCATCTCGAGACCTGGAAAGAC
ATGGAGCAATCACAAGCAGTAATACACCAGCTAATAATGCTGATTGCGCCTGGCTAGAAGCACAAGAGAAT---GAGGAG
GTGGGTTTTCCAGTTAAACCTCAGGTACCTTTAAGACCAATGACTTACAAGGCAGCTGTAGATCTTAGCCACTTTTTAAA
AGAAAAGGGGGGACTGGAAGGGCTAATTTACTCCCAAAAGAGACAAGATATCCTTGATCTGTGGGTCTATCACACACAAG
GCTACTTCCCTGATTGGCAGAACTACACACCAGGGCCAGGGATCAGATTTCCATTAACATTTGGATGGTGCTTTAAGCTA
GTACCACTTGAACCAGACCAGGTAGAAGCGGCCACTGAAGGAGAAAACAACTGCTTGCTACACCCTATGAACCAGCATGG
GATGGATGACCCAGAGAAACAAGTGTTAGTGTGGAAGTTTGACAGCCTCCTAGCATTTCATCACAAGGCCCGAGAGCTGT
ATCCGGATTACTACAAGAACTGCTGA---------------------------------
>EF637049/B/BR/2003/BREPM1035
ATGGGTGGCAAATGGTCAAAACGTAGTAAG---AGTGACTGGTCTGCTGTA---AGGGAGAGAATGAGGCAAGCTAAGCC
ACAAGCT---------------------GAGCCCCCAGCAGAT---GGGGTGGGAGCAGTATCTCGAGATTTGGGAGAAC
ATGGAGCAATCACAAGTAGCAATACACCAGCCAATAATACTGATTGTGCCTGGCTAGAAGCACAAGAGGAA---GAGGAG
GTGGGTTTTCCAGTCAGACCTCAGGTACCTTTAAGGCCAATGACTTACAGGGCAGCTGTAGACCTCAGCCACTTTTTAAA
AGAAGAGGGGGGACTGGAAGGGCTAATTCACTCTCAGAGAAGGCAAGATATCCTTGATCTGTGGGTCTACCACACACAAG
GCTACTTCCCTGATTGGCAGAACTACACACCAGGGCCAGGGATAAGATATCCACTGACCTTTGGATGGTGCTTCAAGTTA
GTACCAGTTGATCCAGAGCATATAGAAGAGGCCAATAAAGGAGAAAACATCAGCTTGTTACACCCTCTGAGCCAGCATGG
GATGGATGACCCAGAGAAAGAAGTGTTAATGTGGAAGTTTGACAGCCGCCTAGCATTTCATCACATGGCCCGAGAGAAAC
ATCCGGAGTACTACAAAGACTGCTGA---------------------------------
>EF637051/B/BR/2003/BREPM1032
ATGGGTGGCAAGTGGTCAAAACGTAGTACG---GGTGAATGGTTTGCTGTA---AGGGAAAGAATGAGACGAACTGAGCC
AGCAACTGAGCCAGCAACT---------GAGCCAGCAGCAGTT---GGGGTGGGAGCAGCATCTCGAGACTTGGAAAAAC
ATGGAGCAATCACAAGTAGCAATACAGCAGCTACTAATGCTGATTGTGCCCGGCTAGAAGCACAAGAGGAGGAGGAGGAG
GTGGGTTTTCCAGTCAGACCTCAGGTACCTTTAAGACCAATGACTTACAAGGGAGCCTTAGATCTTAGCCACTTTTTAAA
AGAAAAGGGGGGACTGGATGGGCTAATTCACTCCCAAAAAAGACAAGATATCCTTGATTTGTGGGTCTACAACACACAAG
GCTTCTTCCCTGATTGGCAGAACTACACACCAGGGCCAGGGATTAGATATCCACTGACCTTTGGATGGTGCTACAAGCTA
GTACCAGTTGATCCAGACCAAGTAGAAGAGGCCAATGAAGGAGAGAGAAACAGATTGTTACACCCTATGAGCCTGCATGG
AATGGATGACCCGGAGAAAGAAGTGTTAATGTGGAAATTTGACAGCAGACTAGCATTTCATCACATGGCCCGAGAGAAGC
ATCCGGAGTACTACAAAGACTGCTGA---------------------------------
>EF637053/B/BR/2003/BREPM1028
ATGGGTGGCAAGTGGTCAAAACCTAGCCTG---GGAGGATGGGCCGCTGTA---AGGGAAAGAATGAGACGAACTGAG--
-------------------------------CCAGCAGCAGAA---GGGGTGGGAGCAGTATCTCGAGACTTGGAGAGAC
GCGGAGCAATTACAAGTAGCAATACAGCAGCTACTAATGCTGATTGTGCCTGGCTAGAAGCACAAGAGGAT---GAGGAG
GTGGGCTTCCCAGTCAGACCTCAGGTACCTTTAAGACCAATGACTTACAAAGCAGCTTTAGATATTAGCCATTTTTTAAA
AGAAAAGGGGGGACTGGAAGGGCTAATTCACTCCCAAAAAAGACAGGAGATCCTTGATCTGTGGGTCTACCACACACAAG
GCTACTTCCCTGATTGGCAGAACTACACACCAGGGCCAGGGATCAGATATCCACTGACCTTTGGATGGTGCTTCAAGCTA
GTACCAGTTGATCCAGAACAAGTGGAAGAGGCCAATAAAGGAGAGAACAACTGCCTGTTACACCCTATGAGCCAGCATGG
GGCGGATGACCCAGAGAAAGAAGTGTTAATGTGGAGGTTTGACAGCCTCCTAGCAGTTCGTCACATGGCCCGAGAGCTGC
ATCCGGAGTACTACGAGAACTGCTGA---------------------------------
>EF637054/B/BR/2003/BREPM1027
ATGGGTGGCAAGTGGTCAAAAT-----------AGTGGATGGAATGCTATA---AGGGAAAAAATGAGACGAACGCCAGC
AGCT------------------------GAGCCAGCAGCAGAT---GGGGTGGGGGCAGCATCTCGAGACTTGGCAGCCC
GTGGTGCAATCACAAGTAGCAATACAGCAACTAATAATGCTGCTTGTGCCTGGCTAGAAGCACAAGAGAAT---GAGGAC
GTGGGTTTTCCAGTTAGACCTCAGGTACCTTTAAGACCAATGACTTACAAGGCAGCTATGGATCTCAGTCACTTTTTAAA
AGAAAAGGGGGGACTGGAAGGGCTAATTCACTCCCAAAAAAGACAAGAGATCCTTGATCTGTGGGTCTATCACACACAAG
GATTCTTCCCTGATTGGCATAATTACACACCAGGGCCAGGGGTCAGATATCCACTGACCTTTGGATGGTGCTTCAAGCTA
GTACCAGTTGACCCAGACCAGGTAGAAGAGGCCACTAAAGGAGAGGACAACTGCTTGTTACATCCTTTGAACCAGCATGG
AATGGATGACCCAGAGAGAGAAGTATTACAGTGGAAGTTTGACAGCCGCCTAGCATTTCATCACATAGCCCGAGAGCTGC
ATCCGGAGTTTTACAAAGACTGCTGA---------------------------------
>EF637056/B/BR/2003/BREPM1024
ATGGGTGGCAAATGGTCAAAACGTATTGGA---AGTGGATGGCCTGCTGTA---AGGGAAAGAATAAGGAGAACTGAG--
-------------------------------CCAGCAGCAGAA---GGGGTGGGAGCAGTATCTCGGGACTTAGATAGAC
ATGGAGCAATCACAAGTAGCAATACAGCAGCTACTAATGCTGATTGTGCCTGGTTAGAAGCACAAGAGGAT---GAAGAG
GTGGGTTTTCCAGTCAGACCTCAAGTACCTTTAAGACCAATGACCTTCAAGGCAGCTGTGGATCTTAGCCACTTTTTAAA
AGAAAAGGGGGGACTGGAAGGGCTAGTTTACTCCACAAAAAGACAAGAGATCCTAGATCTGTGGGTCTATCACACACAAG
GCTACTTCCCTGATTGGCAGAATTACACACCAGGACCAGGGACCAGATATCCACTGTGCTTTGGATGGTGCTTCAAGCTA
GTACCAGTTGACCCAGAGCAAGTAGAAAAGGCCAATGAAGGAGAGAACAACTGCTTGTTACACCCTATGAGCCAGCATGG
AGTAGATGACCCAGAGAAAGAAGTGCTAGTGTGGAAGTTTGACAGCCGCCTAGCATTTCATCACGTGGCCCGAGAGCTGC
ATCCGGAGTACTACAAGAACTGA------------------------------------
>EF637057/B/BR/2003/BREPM1023
ATGGGTGGCAAGTGGTCAAAAAGTAGCATA---GTTGGGTGGCCTGCTATA---AGGGAAAGAATGAGACGAGCTGAGCC
ACTAACA---------------------GAGCCAGCAGCAGTT---GGGGTGGGAGCGGTATCTCGAGACCTGGAAAAAC
ATGGAGCAATCACAAGTAGCAATACAGCAGCTACTAATGATGCTTGTGCCTGGCTAGAAGCACAAGAGGAG---GAAGAA
GTGGGTTTTCCAGTCAGACCTCAGGTACCTTTAAGACCAATGACTTACAAGGGAGCTTTGGATCTTAGCCACTTTTTAAA
AGAAAAGGGGGGACTGCAAGGGCTTATTTACTCTCCAAAAAGACAAGAGATCCTTGATCTGTGGGTCTACCACACACAAG
GCTACTTCCCTGATTGGCAGAACTACACACCAGGGCCAGGGATTAGATATCCACTGACCTTTGGATGGTGCTTCAAGCTA
GTACCAGTTGAGCCAGAGGAGGTAGAAAAGGCCAATGAAGGAGAGAACAACAGCTTGTTGCACCCTATGAGCCAGCATGG
AATGGGGGACCCGGAGAGAGAAGTGTTAAAGTGGAAGTTTGACAGCCGCCTAGCATTTCATCACGTGGCCCGAGAGAAGC
ATCCGGAGTTCTACAAGGACTGCTGA---------------------------------
>EF694037/B/IN/-/11807
ATGGGTGGCAAGTTGTCAAAATGCAGTATA---GTAGGATGGCCTGCGGTA---CGGGAAAGAATAAGACGAGCTGAG--
-------------------------------CCAGCAGCAGAT---GGGGTGGGAGCAGTATCTCGAGACCTGGCACAAC
GTAGAGCAATCACAAGTAGCAATACAGCAACTAACAATGCTGATTGTGCCTGGCTAGAAGCACAAGAGGAC---GAGGAC
GTGGGGTTTCCAGTCAGACCTCAAGTACCTTTAAGACCAATGACTTTCAAGGCAGCTTTAGATCTTAGCCACTTTTTAAA
AGAAAAGGGGGGACTGGAAGGGCTAATTTACTCCCAAAAAAGACAAGATATCCTTGATCTGTGGGTATATCACACACAAG
GCTACTTCCCTGATTGGCAGAACTACACACCAGGGCCAGGGACCAGATTCCCACTGACCTTTGGCTGGTGTTTCAAGCTA
GTACCAGTTGAGCCAGAGGAGATAGAAAAAGCCAATGAAGGAGAGAACAACAGCTTGTTACACCCTATGAGCCAGCATGG
GATGGATGACCCGGAGAGAGAAGTGTTACAGTGGAAGTTTGACAGCCGCCTAGCATTTCATCACATGGCCCGAGAGAAAC
ATCCGGAGTACTTCAAGAACTGCTGA---------------------------------
>EU541617/B/-/-/pIIIB
ATGGGTGGCAAGTGGTCAAAAAGTAGTGTG---GTTGGATGGCCTGCTGTA---AGGGAAAGAATGAGACGAGCTGAG--
-------------------------------CCAGCAGCAGAT---GGGGTGGGAGCAGCATCTCGAGACCTAGAAAAAC
ATGGAGCAATCACAAGTAGCAACACAGCAGCTAACAATGCTGCTTGTGCCTGGCTAGAAGCACAAGAGGAG---GAGAAG
GTGGGTTTTCCAGTCACACCTCAGGTACCTTTAAGACCAATGACTTACAAGGCAGCTGTAGATCTTAGCCACTTTTTAAA
AGAAAAGGGGGGACTGGAAGGGCTAATTCACTCCCAACGAAGACAAGATATCCTTGATCTGTGGATCTACCACACACAAG
GCTACTTCCCTGATTGGCAGAACTACACACCAGGACCAGGGATCAGATATCCACTGACCTTTGGATGGCGCTACAAGCTA
GTACCAGTTGAGCCAGAGAAGTTAGAAGAAGCCAACAAAGGAGAGAACACCAGCTTGTTACACCCTGTGAGCCTGCATGG
AATGGATGACCCGGAGAGAGAAGTGTTAGAGTGGAGGTTTGACAGCCGCCTAGCATTTCATCACGTGGCCCGAGAGCTGC
ATCCGGAGTACTTCAAGAACTGCTGA---------------------------------
>EU616639/B/US/-/AC160_T1_Day_22_Dom
ATGGGTGGCAAGTGGTCAAAAAGTAGTTTG---GTTGGATGGCCTAAGGTA---AAGGAAAGAATGCAAAAAGCTGAG--
-------------------------------CCAGCAGCAGAT---GGGGTGGGAGCAGCATCTCGAGACCTAGAGAAAC
ATGGAGCAATCACAAGTAGCAATACAGCAGCTACCAATGCTGCTTGTGCCTGGCCAGAAGCACAAGAGGAA---GAGGAG
GTGGGTTTTCCGGTCAGACCTCAGGTGCCTTTAAGACCAATGACTTTCAAGGGAGCTGTCGATCTTAGCTTCTTTTTAAA
AGAAGAGGGGGGACTGGAAGGGCTAGTTTGGTCACAGAAAAGACAAGATATCCTTGACCTGTGGGTCTACCATACACAAG
GCTACTTCCCTGATTGGCAGAACTACACACCAGGGCCAGGGACTAGATTTCCACTGACCTTTGGATGGTGCTTCAAACTA
GTACCAGTTGAACCAGAGCAAACAGAACAAGGG------GCTGAAAGCACCAAACTGCTACACCCTGTGAGCCTGCATGG
AATGGAGGACCCGGAGAACGAAGTGTTAATATGGAAGTTTGACAGCAGCTTAGCACGTCACCACAAGGCC----------
-----------------------------------------------------------
>EU616640/B/US/-/AC160_T2_Day_83_Dom
ATGGGTGGCAAGTGGTCAAAAAGTAGTTTG---GTTGGAGGGCCTAAGGTA---AAGGAAAGAATGCAAAAAGCTGAG--
-------------------------------CCAGCAGCAGAT---GGGGTGGGAGCAGCATCTCGAGACCTAGAGAAAC
ATGGAGCAATCACAAGTAGCAATACAGCAGCTACCAATGCTGCTTGTGCCTGGCTAGAAGCACAAGAGGAA---GAGGAG
GTGGGTTTTCCGGTCAGACCTCAGGTGCCTTTAAGACCAATGACTTTCAAGGGAGCTGTCGATCTTAGCTTCTTTTTAAA
AGAAGAGGGGGGACTGGAAGGGCTAGTTTGGTCACAGAAAAGACAAGATATCCTTGACCTGTGGGTCTACCATACACAAG
GCTACTTCCCTGATTGGCAGAACTACACACCAGGGCCAGGGACTAGATTTCCACTGACCTTTGGATGGTGCTTCAAACTA
GTACCAGTTGAACCAGAGCAAACAGAGCAAGGG------GCTGAAAACACCAAACTGCTACACCCTGTGAGCCTGCATGG
AATGGAGGACCCGGAGAACGAAGTGTTAATATGGAAGTTTGACAGCAGCTTAGCACGTCACCACAAGGCCCGAGAGCTGC
ATCCGGAGTACTACAAAGACTGCTGA---------------------------------
>EU616641/B/US/-/AC160_T3_Day_419_Dom
ATGGGTGGCAAGTGGTCAAAAAGTAGTTTG---GTTGGATGGCCTAAGGTA---AAGGAAAGAATGCAAAAAGCTGAG--
-------------------------------CCAGCAGCAGAT---GGGGTGGGAGCAGCATCTCGAGACCTAGAGAAAC
ATGGAACAATCACAAGTAGCAATACAGCAGCTACCAATGCTGCTTGTGCCTGGCTAGAAGCACAAGAGGAA---GAGGAG
GTGGGTTTTCCGGTCAGACCTCAGGTGCCTTTAAGACCAATGACTTACAAGGGAGCTTTCGATCTTAGCTTCTTTTTAAA
AGAAGAGGGGGGACTGGAAGGGCTAGTTTGGTCACAGAAAAGACAAGATATCCTTGACCTGTGGGTCTACCATACACAGG
GCTACTTCCCTGATTGGCAGAACTACACACCAGGGCCAGGac--------------------------------------
--------------------------------------------------------------------------------
--------------------------------------------------------------------------------
-----------------------------------------------------------
>EU616642/B/US/-/AC160_T4_Day_503_Dom
ATGGGTGGCAAGTGGTCTAAA------CTA---AGAGGATGGCCTGCTGTA---AGGGAGAGAATGAGACGAGCTAAGCC
AGCAGAA---------------------GAGCCAGCAGCAGAG---GGGGTGGGAGCAGCATCTCGAGACCTGGAAAAAC
ATGGAGCAATCACAAGTAGCAATACAGCAGAGACCAATGCTGATTGTGCCTGGCTAGAAGCACAAGAGGAC---GGAGAA
GTGGGTTTCCCAGTCAGACCTCAGGTACCTGTAAGACCAATGACCTACAAGGGAGCTTTAGATCTTAGCCACTTTTTAAG
AGAAAAGGGGGGACTGGAAGGGCTAATTTACTCCCAACAAAGACAAGATATCCTTGATCTGTGGGTCTACAACACACAAG
GTTACTTCCCTGATTGGCAGAATTACACACCAGGGCCAGGGGTCAGATACCCACTGACCTTTGGATGGTGCTTCAAGCTA
GTACCAGTTGATCCAGAGAAGATAGAAAAGGCCAATGAAGGAGAAAACACCAGCCTCTTACACCCTATGAGCCAGCATGG
GATGGATGACCCAGAGAAAGAAGTGTTACAGTGGAAGTTTGACAGCAAGCTAGCATTTCATCACGTAGCCCAAGAGCTGC
ATCCGGAGTACTACAAGAACTGA------------------------------------
>EU616643/B/US/-/AC160_T5_Day_545_Dom
ATGGGTGGCAAGTGGTCTAAA------CTA---AGAGGATGGCCTGCTGTA---AGGGAGAGAATGAGACGAGCTAAGCC
AGCAGAA---------------------GAGCCAGCAGCAGAG---GGGGTGGGAGCAGCATCTCGAGACCTGGAAAAAC
ATGGAGCAATCACAAGTAGCAATACAGCAGAGACCAATGCTGATTGTGCCTGGCTAGAAGCACAAGAGGAC---GGAGAA
GTGGGTTTCCCAGTCAGACCTCAGGTACCTGTAAGACCAATGACCTACAAGGGAGCTCTAGATCTTAGCCACTTTTTAAG
AGAAAAGGGGGGACTGGAAGGGCTAATTTACTCCCAACAAAGACAAGATATCCTTGATCTGTGGGTCTACAACACACAAG
GTTACTTCCCTGATTGGCAGAATTACACACCAGGGCCAGGGGTCAGATACCCACTGACCTTTGGATGGTGCTTCAAGCTA
GTACCAGTTGATCCAGAGAAGATAGAAAAGGCCAATGAAGGAGAAAACACCAGCCTCTTACACCCTATGAGCCAGCATGG
GATGGATGACCCAGAGAAAGAAGTGTTACAGTGGAAGTTTGACAGCAAGCTAGCATTTCATCACGTAGCCCAAGAGCTGC
ATCCGGAGTACTACAAGAACTGA------------------------------------
>EU616644/B/US/-/AC160_T6_Day_664_Dom
ATGGGTGGCAAGTGGTCTAAA------CTA---AGAGGATGGCCTGCTGTA---AGGGAGAGAATGAGACGAGCTAAGCC
AGCAGAA---------------------GAGCCAGCAGCAGAG---GGGGTGGGAGCAGCATCTCGAGACCTGGAAAAAC
ATGGAGCAATCACAAGTAGCAATACAGCAGAGACCAATGCTGATTGTGCCTGGCTAGAAGCACAAGAGGAC---GGAGAA
GTGGGTTTCCCAGTCAAACCTCAGGTACCTCTAAGACCAATGACCTACAAGGGAGCTCTAGATCTTAGCCACTTTTTAAG
AGAAAAGGGGGGACTGGAAGGGCTAATTTACTCCCAACAAAGACAAGATATCCTTGATCTGTGGGTCTACAACACACAAG
GTTACTTCCCTGATTGGCAGAATTACACACCAGGGCCAGGGGTCAGATACCCACTGACCTTTGGATGGTGCTTCAAGCTA
GTACCAGTTGATCCAGAGAAGATAGAAAAGGCCAATGAAGGAGAAAACACCAGCCTCTTACACCCTATGAGCCAGCATGG
GATGGATGACCCAGAGAAAGAAGTGTTACAGTGGAAGTTTGACAGCAAGCTAGCATTTCATCACGTAGCCCAAGAGCTGC
ATCCGGAGTACTACAAGAACTGa------------------------------------
>EU616645/B/US/-/AC160_T7_Day_762_Dom
ATGGGTGGCAAGTGGTCTAAA------CTA---AGAGGATGGCCTGCTGTA---AGGGAGAGAATGAGACGAGCTAAGCC
AGCAGAA---------------------GAGCCAGCAGCAGAG---GGGGTGGGAGCAGCATCTCGAGACCTGGAAAAAC
ATGGAGCAATCACAAATAGCAATACAGCAGAGACCAATGCTGATTGTGCCTGGCTAGAAGCACAAGAGGAC---GGAGAA
GTGGGTTTCCCAGTCAAACCTCAGGTACCTGTAAGACCAATGACCTACAAGGGAGCTCTAGATCTTAGCCACTTTTTAAG
AGAAAAGGGGGGACTGGAAGGGCTAATTTACTCCCAACAAAGACAAGATATCCTTGATCTGTGGGTCTACAACACACAAG
GTTACTTCCCTGATTGGCAGAATTACACACCAGGGCCAGGGGTCAGATACCCACTGACCTTTGGATGGTGCTTCAAGCTA
GTACCAGTTGATCCAGAGAAGATAGAAAAGGCCAATGAAGGAGAAAACATCAGCCTCTTACACCCTATGAGCCAGCATGG
GATGGATGACCCAGAGAAAGAAGTGTTACAGTGGAAGTTTGACAGCAAGCTAGCATTTCATCACGTAGCCCAAGAGCTGC
ATCCGGAGTACTACAAGAACTGa------------------------------------
>EU616649/B/US/-/AC160_T9_Day_1034_Dom
ATGGGTGGCAAGTGGTCTAAA------CTA---AGAGGATGGCCTGCTGTA---AGGGAGAGAATGAGACGAGCTAAGCC
AGCA------------------------GAGCCAGCAGCAGAG---GGGGTGGGAGCAGCATCTCGAGACCTGGAAAAAC
ATGGAGCAATCACAAGTAGCAATACAGCAGAGACCAATGCTGATTGTGCCTGGCTAGAAGCACAAGAGGAC---GGAGAA
GTGGGTTTCCCAGTCAAACCTCAGGTACCTCTAAGACCAATGACCTACAAGGGAGCTCTAGATCTTAGCCACTTTTTAAG
AGAAAAGGGGGGACTGGAAGGGCTAATTTACTCCCAACAAAGACAAGATATCCTTGATCTGTGGGTCTACAACACACAAG
GTTACTTCCCTGATTGGCAGAATTACACACCAGGGCCAGGGGTCAGATACCCACTGACCTTTGGATGGTGCTTCAAGCTA
GTACCAGTTGATCCAGAGAAGATAGAAAAGGCTAATGAAGGAGAAAACATCAGCCTCTTACACCCTATGAGCCAGCATGG
GACGGATGACCCAGAGAAAGAAGTGTTACAGTGGAAGTTTGACAGCAAGCTAGCATTTCATCACGTAGCCCAAGAGCTGC
ATCCGGAGTACTACAAGAACTGa------------------------------------
>EU786672/B/ES/2005/X1890
ATGGGGGGCAAGTGGTCAAAACGTAGTGGG---GATAAATGGCCTGCTGTA---AGGGAAAGAATGAGGCAAACTGAACC
A-----------------------------------GCAGAA----GGGGTGGGGGAAGTATCTCAAGACCTGGGAAGAC
ATGGAGCAATCACAAGTAGCAATACT------AACAATGCTGCTTGTGCCTGGCTAGAAGCACAAGAGGAG---GAGGAG
GTGGGTTTTCCAGTCAGACCTCAGGTACCTTTAAGACCAATGACTTACAAAGGAGCTTTAGATCTTAGCCATTTTTTAAA
AGAAAAGGGGGGACTGGAAGGGCTAATTCACTCCCAGAAAAGACAAGATATCCTTGATTTGTGGGTCTACCACACACAAG
GATACTTCCCWGATTGGCAGAACTACACACCAGGGCCAGGAATCAGATATCCACTGACCTTTGGATGGTGCTTCAAGCTA
GTACCAGTTGAG--AGAACA-------GAGGCCGATGAAAAAGAGAACGACAGCTTGTTACACCCTATAAACCAGCATGG
AATGGGGGACGTGGAGAAAGAAGTGCTAATGTGGAAGTTTGACAGCCACCTAGCATTTCAGCACAAGGCCCGAGAGCTGC
ATCCGGAGTACTACAAAAACTGA------------------------------------
>EU786674/B/ES/2006/X1958
ATGGGTGGCAAGTGGTCAAAA------------AGTGGGTGGCCTAAGGTA---AGAGAAAGAATGAGACGAACTGAG--
-------------------------------CCAGCAGCAGAG---GGGGTGGGAGCAGCATCTCGAGACCTGGAAAGAC
ATGGAGCAATCACAAGTAGCAATACAGCAGCTACCAATGAGGATGTGGCCTGGGTAGAAGCACAAGAGGAA---GGAGAG
GTGGGCTTCCCAGTCAGACCTCAGGTACCTTTAAGACCAATGACTTACAAGGGAGCACTCGATCTTAGCCACTTTTTAAA
AGAAAAGGGGGGACTGGAAGGGCTAGTTTACTCCCAGAGAAGACAAGATATCCTTGATCTGTGGATCTACAACACACAAG
GCTACTTCCCTGACTGGCAGAACTACACACCAGGACCAGGAACCAGATATCCACTGTGTTTTGGATGGTGCTTCAAGCTA
GTACCAGTTGAGCCAGATAAGGTAGAAGAAGCCAATGAAGGAGAGAACAACAGCTTGTTGCACCCTATGAGCCTGCATGG
GATGGATGACCCAGAGAAGGAAGTGTTAGTGTGGAGATTTGACAGTCGCCTAGCATTCCATCACGTGGCCCAAGAGATGC
ATCCGGACTACTACAAGAACTGA------------------------------------
>EU786675/B/ES/2006/X1959
ATGGGTGGCAAGTGGTCAAAAAGAAGCAAG---GTTGAATGGCCTACTGTA---AGGGAAAGAATGCGCCGAACTGAG--
-------------------------------CCAGCAGCAGAA---GGGGTGGGAGCAGCATCTCGAGACTTGGAAGAAC
ATGGAGCACTTACAAGTAGCAATACACCAGCTACTAACGCTGCTTGTGCATGGCTAGAAGCACARGAGGAG---GAGGAA
GTGGGTTTTCCAGTCAGACCTCAGGTTCCTTTAAGRCCAATGACTTACAAGGGAGCTTTTGATCTTAGCTTCTTTTTAAA
AGAAAAGGGGGGACTGGAAGGGCTAATTTACTCCCAGAGAAGACAAGATATCCTTGATTTGTGGGTTTATCACACACAGG
GCTACTTCCCTGATTGGCAGAACTACACACCAGGGCCAGGGATCAGATATCCATTAACMTTTGGATGGTGCTTCAAGCTA
GTACCAGTTGATCCAGAACAGGTAGAAAAGGCCAATGAAGGAGAGAACAACAGCCTGTTACACCCTATGAGCCTGCATGG
GTTAGACGACCCGGAGAAAGAAGTGTTAATGTGGAAGTTTGACAGCAGCCTAGCACGCCGTCACATGGCCCGAGAGATAC
ATCCGGAGTACTACAAAGACTGCTGA---------------------------------
>EU786676/B/ES/2006/X1998
ATGGGTGGCAAGTGGTCAAAACGTAGTGCA---GATAAATGGCCTGCTGTA---AGGGAAAGAATAAGACAAGCTGAG--
-------------------------------CCAGCAGCAGAA---GGGGTGGGAGCAGTATCTCGGGACCTGGAAAGAC
ACGGAGCAATCACAAGTAACAATACAGCAGCTACCAATGCTGATTGTGCTTGGCTAGACGCACAAGAACAG---TGAGAG
GTAGGCTTTCCAGTCAGACCTCAGGTACCTTTAAGGCCAATGACTTACAAGGCAGCAGTAGATCTTAGCCACTTTTTAAG
AGAAAAGGGGGGACTGGAAGGGCTAATTCACTCCCAAAAAAGACAAGAGATCCTTGATCTGTGGGTTTACCACACACAAG
GATTCTTCCCTGATTGGCATAACTACACACCAGGGCCAGGGGTCAGATATCCACTGACCTTTGGATGGTGCTTCAAGCTA
GTACCAGTGGATCAAGACCTGGTAGAAAAGGCCAATGAAGGAGAGAACAACTGCTTGTTACACCCCATGAGCCAGCATGG
GATAGATGACCCAGAGAAAGAAGTGTTAATATGGAAGTTTGACAGCCGCCTAGCATTTCATCACATGGCCAAAGAGAAGC
ATCCGGAGTTCTACAAGAACTGCTGA---------------------------------
>EU786677/B/ES/2006/X2102
ATGGGTGGCAAGTGGTCAAAAGGTAGTATG---GGCGGATGGCCTGCTATA---AGGGAAAGAATGAGACGAGCTGGGAC
AAGGGAAAGAGTAAGACAAACT------GAGCCAGCAGCAGWT---GGGGTGGGAGCAGCGTCTCGAGACCTGGAAAGAC
ATGGAGCAATCACAAGTAGCAATACAGCAGCTAACAATCCTGATTGTGCCTGGTTAGAAGCACAAGAAGAG---GAGGAA
GTGGGCTTTCCAGTCAGACCTCAGGTGCCTTTAAGACCAATGACTTACAAGGCAGCATTAGATATTAGCCACTTTTTAAA
AGAAAAGGGGGGACTGGATGGGCTAATTCACTCCCAAAGAAGACAAGATATCCTTGATCTGTGGATCTACCACACACAAG
GCTACTTCCCTGATTGGCAGAACTACACACCAGGGCCAGGGATCAGATATCCATTAACCTTTGGCTGGTGCTTCAAGCTA
GTACCAGTTGAGCCAGACAAGGTAGAAGAGGCCAATGAAGGAGAAAACAACTGCCTGTTACACCCTATGAGCCAGCATGG
GATGGATGACCCAGAGAAAGAAGTGTTGCAGTGGAAGTTTGACAGCCGCCTCGCCTTCCATCACATGGCCCGAGAGCTGC
ATCCGGAATACTACAAGGACTGCTGA---------------------------------
>EU786678/B/ES/2007/X2149
ATGGGAGGCAAGTTGTCAAAGAAGAGTGGG---AATAAATGGCCTGCTGTA---AGGGAAAGAATGAGACAAACTGAG--
-------------------------------CCAGCAGCAGAG---GGGGTGGGAGCAGTGTCTCAAGACCTGGCAAAAC
ATGGAGCAATCACCAGTAACAATACACCAGCTACCAATGCAGCTTGTGCCTGGCTAGAAGCACAAGAGGAGGAGGAGGAG
GTGGGTTTTCCAGTTAGACCTCAGGTACCTTTAAGACCAATGACTTACAAGGGAGCTTTAGACATTAGCCACTTTTTAAA
AGAAAAGGGGGGACTGGAAGGGCTAGTTTTCTCCCAACAGAGAGCAGATATCCTTGATCTGTGGATCTACAACACACAAG
GCTACTTCCCTGATTGGCAGAACTACACACCAGGGCCAGGGATCAGATATCCCCTGACCTTTGGATGGTGCTTCAAGCTA
GTACCAATGGAGCCAGAGAAGGTGGAAGAGGCCAATGAAGGAGAGAACAACAGCCTGTTACACCCTATAAGCCAGCATGG
GATGGATGACCCAGAGAAAGAAGTGTTAGTGTGGAGGTTTGACAGCCGCCTAGCATTTCATCACATGGCGAAGGAGCTAC
ATCCGGAGTACTACAAGAACTGCTGA---------------------------------
>EU786679/B/ES/2007/X2210_3
ATGGGTGGTAGGTGGTCAAAAGGTAGTCTG---GTTGGATGGCCTAACATA---AGGGAAAGAATGAGACGAACTGAG--
-------------------------------CCAGCAGCAGAG---GGGGTGGGAGCAGCATCTCGAGATCTGGAAAAAC
ATGGAGCACTCACAAGTAGCAACACAGCATCTAACAATGCTGCTTGTGCCTGGCTAGAAGCACAAGAGGAA---GAGGAG
GTGGGTTTTCCAGTCAGACCTCAGGTACCTCTAAGACCAATGACTTACAAGGGAGCACTTGATCTTAGCCACTTTTTAAA
AGAAAAGGGGGGACTGGAAGGGCTAATTTACTCTCAAAAAAGACAAGATATCCTTGATTTGTGGGTCTACCACACACAAG
GCTACTTCCCTGACTGGCAGAATTACACACCAGGGCCAGGGGTCAGATATCCCCTGACCTTTGGATGGTGCTTCAAGCTA
GTGCCAGTTGAGCCAGAGGC---------------TGGAGGAGAGACTGCCTGCCTATTACACCCCATCAACCAGCACGG
GATTGATGACCCGGAGAGAGAAGTGCTAATGTGGAAGTTTGACAGCAGCCTAGCATTTCATCACAGGGCCCGAGAGATAC
ATCCGGAGTACTACAAGAACTGCTGA---------------------------------
>EU786680/B/ES/2007/X2231
ATGGGTGGCAAGTGGTCAAAGAGTAGTGGG---GTTGGATGGTCTACTATA---AGGGAGAAAATGAGACGAGCTGAG--
-------------------------------CCAGCAGCAGAA---GGGGTGGGAGCAGCATCTCGAGACCTGGAGAGAC
ATGGGGCAATCACGAGTAGCAACACAGCAACAAACAATGCTGCTTGTGCCTGGCTAGAAGCACAAGAGGAA---GAGGAG
GTGGGTTTTCCAGTTAGACCTCAGGTACCTTTAAGACCAATGACTTACAAAGGAGCTTTAGATCTTAGCCACTTTTTAAA
AGAAAAGGGGGGACTGGAAGGGCTAATTCACTCCCAGAAAAGACAAGATATCCTTGATCTGTGGGTCTACCACACACAAG
GCTACTTCCCGGATTGGCAGAACTACACACCAGGGCCAGGGATCAGGTATCCACTATGCTTTGGATGGTGCTTCAAGCTA
GTGCCAGTTGAGCAAGAGAAGGTAGAAGAGGCCAATGCGGGAGAGAACAACTGCTTGCTACACCCTATGAGCCAGCATGG
GATGGATGACCCGGAGAAAGAAGTGCTAATGTGGAAGTTTGACAGCAAGCTAGCATTCAAGCACGTAGCCCGAGAAATAC
ATCCGGAGTACTACAAGAACTGA------------------------------------
>EU839596/B/DO/2005/05DO_162387
ATGGGTGGCAAGTGGTCCAAAAGTAGTCTG---GTTGGATGGCCTAAAATA---AGGGAAAGAATGAAACAAGCAGAG--
-------------------------------CCAGCAGCAGAT---GGGGTAGGAGCAGCATCTCGAGACCTGGAAAGAC
ATGGAGCACTCACAAGTAGTAATACAGTAACTAATAATGCTGCTTGTGCCTGGCTCGAAGCACAAGAGGAG---GAGGAG
GTGGGTTTTCCAGTCAAACCTCAGGTACCTTTAAGACCAATGACTTACAAAGCAGCTTTAGATCTTAGCCACTTTTTAAA
AGAAAAGGGGGGACTGGAAGGGCTAGTTTTCTCCCAAAAAAGACAAGACATCCTTGATCTGTGGATTTACCACACACAAG
GCTAC---------------------------------------------------------------------------
--------------------------------------------------------------------------------
--------------------------------------------------------------------------------
-----------------------------------------------------------
>EU839597/B/DO/2005/05DO_160884
ATGGGTGGCAAGTGGTCAAAAAGTAGTATA---GTTGGATGGCCTGCTATA---AGGGATAGAATGAGGCGAGCTGAGCC
AGCAAGGCCAGCAAGT------------GGGGCA--GCAAGT----GGGGTGGGAGCAGTATCTCGAGACCTGGACAAAC
ATGGAGCAATCACAAGTAGCAATGTT------AATAACCCTGATTGCGTTTGGCTGGAAGCACAGGAGGAC---GAGGAG
GTGGGTTTTCCAGTCAGACCTCAGGTACCTTTAAGACCCATGACTTATAAGGCAGCTGTAGATCTTAGCCACTTTTTAAA
AGAAAAGGGGGGACTGGAAGGGCTAATTTACTCCCAGAAAAGACAAGATATCCTTGACCTGTGGGTTTACCACACACAAG
GCTAC---------------------------------------------------------------------------
--------------------------------------------------------------------------------
--------------------------------------------------------------------------------
-----------------------------------------------------------
>EU839598/B/DO/2005/05DO_163007
ATGGGTGGCAAGTGGTCAAAAAGAAAGGAG---GGTGGATGGCAGGCTGTA---AGGAAAAGGATAGAACAAACTGAT--
-------------------------------CCAGCAGCAATT---GGGGTGGGAGCAGCATCTCGAGACCTAGAAAAAT
ATGGAGCACTCACAAGTAACAATACGCCAGGTACTAATGCTGATTGTGCCTGGCTGCAAGCACAAGAGGAGGAGGGAGAC
GTGGGTTTTCCAGTCAGACCTCAAGTGCCTCTAAGACCAATGACTTACAAAGCAGCTCTTGATCTTAGCCACTTTTTAAG
AGAAAAGGGGGGACTGGAAGGGCTAGTTCACTCCCAACAAAGGCAAGATATCCTTGATCTGTGGGTTTACAACACACAAG
GCTAC---------------------------------------------------------------------------
--------------------------------------------------------------------------------
--------------------------------------------------------------------------------
-----------------------------------------------------------
>EU839600/B/HT/2005/05HT_129517
ATGGGTGGCAAGTGGTCAAAACGTATTGGG---GGTGGATGGCCTGCTGTA---AGGGAAAGAATGAGAAGAACTGAG--
-------------------------------CCAGCAGCAGAG---GGGGTGGGAGCAGCATCTCGAGACTTGGAAAGAC
ATGGAGCACTCACAAGTAGCAATACAGCAACTAATAATGCTGCTTGTGCCTGGCTAGAAGCACAAGAGGAGGAAAGTGAA
GTGGGCTTTCCAGTCAGACCTCAGGTACCAGTAAGACCAATGACTTACAAAGCAGCTGTAGATCTTAGCCATTTTTTAAA
AGAAAATGGGGGACTGGAAGGGTTAATTTACTCCCAGAAAAGACAAGATATCCTTGATCTGTGGATGTACAACACACAGG
GCTAC---------------------------------------------------------------------------
--------------------------------------------------------------------------------
--------------------------------------------------------------------------------
-----------------------------------------------------------
>EU839601/B/HT/2005/05HT_129696
ATGGGTGGCAAGTGGTCAAAAAGTAGTTTG---GTTGGATGGCCTGCTGTA---AGAGAAAGAATGAGACGAGCTGAG--
-------------------------------CCAGCAGCGGAT---GGGGTGGGAGCAGTATCTAGAGACCTGGACAAGC
ATGGAGCAATCACAATTAACAATACAACAAATACTAATCCTGATTTGGCCTGGCTAGAAGCACAAGGTGAG---GAAGAG
GTGGGTTTTCCAGTCAGACCTCAAGTACCTTTAAGACCAATGACTTACAAGGGAGCTGTAGATCTTAGCCACTTTTTAAA
AGAAAAGGGGGGACTGGAAGGGCTAATTTACTCCCAAAGAAGACAAGAGATCCTTGATCTGTGGATCTATAACACACAAG
GCTAC---------------------------------------------------------------------------
--------------------------------------------------------------------------------
--------------------------------------------------------------------------------
-----------------------------------------------------------
>EU839602/B/HT/2005/05HT_129389
ATGGGTGCCAAGTGGTCAAAAAGTAGTAGA---ATTGGATGGCCTGCTATA---AGGGAGAGAATGAGACGAGCTGAGCC
AGCTGCT---------------------GAACCAGCAGCAGAT---GGGGTGGGAGCAGCATCTCGGGATCTGGAAAAAC
ATGGAGCACTCACAACTAGCAATACATCAGAAAATAATGCTGATTGTGCCTGGCTAGAAGCACAAAAGGAG---TGAGAA
GTAGGTTTTCCAGTCAGACCTCAGGTACCTTTARGACCAATGACTTACAAGGCAGCTGTAGATCTTAGCCACTTTTTAAA
AGAAAAGGGGGGACTGGAAGGGTTAGTTTACTCCCAGAAAAGACAAGATATTCTTGATCTGTGGGTCTACAACACACAAG
GCTAC---------------------------------------------------------------------------
--------------------------------------------------------------------------------
--------------------------------------------------------------------------------
-----------------------------------------------------------
>EU839603/B/HT/2005/05HT_129473
ATGGGTGGCAAGTGGTCAAAACGTAGTCCG---GTTGGATGGTCTGCTGTA---AGGGAAAAAATGAGACGAACTGAG--
-------------------------------CCAGCAGCAGAA---GGGGTGGGAGCAGCATCTCGAGACCTGGAAAAAC
ATGGAGCACTCACAAGTAGCAATACAGCAGCTACTAATGCTTCTTGTGCCTGGCTAGAAGCATACGAGGAT---GAGGAC
GTGGGGTTTCCAGTCAGACCTCAGGTACCTTTAAGACCAATAACTTTCAAGGCAGCTATGGAACTAAGCTTCTTTTTAAA
AGAAAAGGGGGGACTGGAAGGGCTAGTTTGGTCCCAAAAGAGACAAGATATCCTTGATCTGTGGGTTTACCACACACAAG
GCTAC---------------------------------------------------------------------------
--------------------------------------------------------------------------------
--------------------------------------------------------------------------------
-----------------------------------------------------------
>EU839604/B/HT/2005/05HT_129805
ATGGGTGGCAAGTGGTCAAAAAGAAGGATA----AGAGGTGGGACAAAGTA---AGGGAAAGAATGCGACGAGCTCCAAC
AACAGAAAGAGCT---------------GAGCCAGCTGCAGAG---GGGGTGGGAGCAGTATCTAGAGACCTGGAGAGAC
ATGGAGCAATCACAAGTAGCAATACAGCAGCTACTAATGCTGATTGTGCCTGGGTAGAAGCACAAGAGGAC---GAGGAA
GTGGGTTTTCCAGTCAAACCTCAGGTACCTTTAAGACCAATGACTTACAAGGCAGCTGTAGATCTTAGCCACTTTTTAAA
AGAAAAGGGGGGACTGGATGGGCTAATTTACTCCCAAAAGAGACAAGACATTCTTGATCTGTGGGTCTACCACACACAAG
GCTAC---------------------------------------------------------------------------
--------------------------------------------------------------------------------
--------------------------------------------------------------------------------
-----------------------------------------------------------
>EU839605/B/JM/2005/05JM_KJ108
ATGGGTGGCAAGTGGTCAAAAAGCAGTAAA---CTTGGATGGCCTGCTATA---AGGGAAAGAATGAGACAAGCTGAACC
AGCT------------------------GAGCCAGCAGCAGAT---GGGGTGGGAGCAGTATCTCGGGACCTGGAAAAAC
ATGGAGCAATCACAAGCAGCAACATA------AATAGTGCTGCTGGTGTCTGGCTAGAAGCACAAGAGGAG---GAGGGA
GTAGGGTTTCCAGTCAGACCTCAGGTACCTTTAAGACCAATGACATACAAGGGGGCTGTAGATCTTAGCCACTTTTTAAA
AGAAAAGGGGGGACTGGAAGGGCTAGTTTACTCCCAGAAAAGGCAAGACATCCTAGATCTGTGGGTCTACCACACACAAG
GCTAC---------------------------------------------------------------------------
--------------------------------------------------------------------------------
--------------------------------------------------------------------------------
-----------------------------------------------------------
>EU839606/B/TT/2000/00TT_CRC08767
ATGGGTAACAAGTGGTCAAAAT-----------------TGGCCTGCTGTA---AGAGACAGACTGAGACGAACTGAGCC
AACAGAAAGAAGAAGACAAGTT------GAGCCAGCAGCAGTA---GGGGTAGGAGCAGCATCTCGAGACCTGGAAAGAC
ATGGGGCAATTACAAGTAGCAATACAGCAACTACTAATGCTGCTGTTGCCTGGGTAGAAGCACAGGAAGAGGAAGATGAA
GTGGGTTTTCCAGTCAGACCTCAGGTACCTTTAAGACCAATGACGTACAAGGGAGCTCTTGATCTTAGCCACTTTTTAAA
AGAAAAGGGGGGACTGGAAGGGCTAATTTACAGCCAGAAAAGACAAGATATTCTTGATCTGTGGGTCTATAACACACAAG
GCTAC---------------------------------------------------------------------------
--------------------------------------------------------------------------------
--------------------------------------------------------------------------------
-----------------------------------------------------------
>EU839607/B/TT/2000/00TT_CRC50018
ATGGGTAACAAGGGGTCAAAAT-----------------TGGTCTGCTGTA---AGGGAAAGAATGAGAAGAACTGAG--
-------------------------------CCAGCAGCAGAA---GGGGTGGGGGCAGCATCTCGAGACCTGGAAAAAC
ATGGAGCAATAACAAGTGGCAATATT------AATAATGCTGCCTGTACCTGGCTAGCAGCACAGGAGGAGGAGGAGGAA
GTGGGTTTTCCAGTCAGACCTCAGGTACCTCTCAGACCAATGACTTATAAGGGAGCTCTGGATCTCAGCCACTTTTTAAA
AGAAAAGGGGGGACTGGAAGGGCTAATTTACTCCCAGCAAAGACAAGATATCCTTGATCTGTGGGTCTACAACACACAAG
GATAC---------------------------------------------------------------------------
--------------------------------------------------------------------------------
--------------------------------------------------------------------------------
-----------------------------------------------------------
>EU839608/B/TT/2001/01TT_CRC50069
ATGGGGAACAAGTGGTCAAAGATTAAGACG---GGTGAATGGCCTGCTGTA---AGGGAAAGAATGAGACGAGCTGAA--
-------------------------------CCAGCAGCAGAA---GGGGTGGGAGCAGCATCTCGAGACCTGGAAAGAC
ATGGAGCATTCACAAGTAGCAATACAGCAGCTACTAATGCTGATCGTGCCTGGGTAGAAGCACAAGAGGAA---CAGGAG
GTAGGCTTCCCAGTCAGACCTCAGGTACCTCTAAGACCAATGACTTATAAGGGAGCTATAGATCTTAGCCACTTTTTAAA
AGAAAAGGGGGGACTGGAAGGGCTAATTTACTCCCAACAGAGAAAAGATATCCTTGATCTGTGGGTTTACAATACACAAG
GCTAC---------------------------------------------------------------------------
--------------------------------------------------------------------------------
--------------------------------------------------------------------------------
-----------------------------------------------------------
>EU839609/B/TT/2000/00TT_CRC50060
ATGGGTGGCAAGTGGTCAAAAAGGAGTGTG---GTTGGATGGTCTGCAATA---AGGGAAAGAATGAGAAAAACTGAG--
-------------------------------CCAGCAGCGGAA---GGGGTGGGAGCAGCATCTAGAGACCTGGAAAAAC
ATGGGGCACTCACAAGTAGCAATACAGCAGCTACCAATGCTGATTGTGCCTGGCTAGAAGCACAGGAGGAG---GAGGAA
GTGGGTTTTCCAGTCAGACCTCAGGTACCTTTAAGACCAATGACTTACAAGGGAGCCCTCGATCTTAGCCACTTTTTAAA
AGAAAAGGGGGGACTGGAAGGGATGATTCACTCCCAGAAAAGACAAGATATCCTTGATCTGTGGGTCTACCRCACACAAG
GCTAC---------------------------------------------------------------------------
--------------------------------------------------------------------------------
--------------------------------------------------------------------------------
-----------------------------------------------------------
>EU839610/B/TT/2001/01TT_CRC50077
ATGGGTGGCAAGTGGTCAAAAAGGAGTGTG---GTTGGATGGTCTGCAATA---AGGGAAAGAATGAGAAAAGCTGAG--
-------------------------------CCAGCAGCGGAA---GGGGTGGGAGCAGCATCTAGAGACCTGGAAAAAT
ATGGGGCACTCACAAGTAGCAATACAGCAGCTACCAATGCTGATTGTGCCTGGCTAGAAGCACAGGAGGAG---GAGGAA
GTGGGTTTTCCAGTCAGACCTCAGGTACCTTTAAGACCAATGACTTACAAGGGAGCCCTCGATCTTAGCCACTTTTTAAA
AGAAAAGGGGGGACTGGAAGGGATGATTCACTCCCAGAAAAGACAAGATATCCTTGATCTGTGGGTCTACCACACACAAG
GCTAC---------------------------------------------------------------------------
--------------------------------------------------------------------------------
--------------------------------------------------------------------------------
-----------------------------------------------------------
>FB341548/B/FR/1983/HXB2_patent
ATGGGTGGCAAGTGGTCAAAAAGTAGTGTG---ATTGGATGGCCTACTGTA---AGGGAAAGAATGAGACGAGCTGAG--
-------------------------------CCAGCAGCAGAT---AGGGTGGGAGCAGCATCTCGAGACCTGGAAAAAC
ATGGAGCAATCACAAGTAGCAATACAGCAGCTACCAATGCTGCTTGTGCCTGGCTAGAAGCACAAGAGGAG---GAGGAG
GTGGGTTTTCCAGTCACACCTCAGGTACCTTTAAGACCAATGACTTACAAGGCAGCTGTAGATCTTAGCCACTTTTTAAA
AGAAAAGGGGGGACTGGAAGGGCTAATTCACTCCCAAAGAAGACAAGATATCCTTGATCTGTGGATCTACCACACACAAG
GCTACTTCCCTGATTAGCAGAACTACACACCAGGGCCAGGGGTCAGATATCCACTGACCTTTGGATGGTGCTACAAGCTA
GTACCAGTTGAGCCAGATAAGATAGAAGAGGCCAATAAAGGAGAGAACACCAGCTTGTTACACCCTGTGAGCCTGCATGG
GATGGATGACCCGGAGAGAGAAGTGTTAGAGTGGAGGTTTGACAGCCGCCTAGCATTTCATCACGTGGCCCGAGAGCTGC
ATCCGGAGTACTTCAAGAACTGCTGA---------------------------------
>FB707281/B/FR/1983/HXB2-patent
ATGGGTGGCAAGTGGTCAAAAAGTAGTGTG---ATTGGATGGCCTACTGTA---AGGGAAAGAATGAGACGAGCTGAG--
-------------------------------CCAGCAGCAGAT---AGGGTGGGAGCAGCATCTCGAGACCTGGAAAAAC
ATGGAGCAATCACAAGTAGCAATACAGCAGCTACCAATGCTGCTTGTGCCTGGCTAGAAGCACAAGAGGAG---GAGGAG
GTGGGTTTTCCAGTCACACCTCAGGTACCTTTAAGACCAATGACTTACAAGGCAGCTGTAGATCTTAGCCACTTTTTAAA
AGAAAAGGGGGGACTGGAAGGGCTAATTCACTCCCAAAGAAGACAAGATATCCTTGATCTGTGGATCTACCACACACAAG
GCTACTTCCCTGATTAGCAGAACTACACACCAGGGCCAGGGGTCAGATATCCACTGACCTTTGGATGGTGCTACAAGCTA
GTACCAGTTGAGCCAGATAAGATAGAAGAGGCCAATAAAGGAGAGAACACCAGCTTGTTACACCCTGTGAGCCTGCATGG
GATGGATGACCCGGAGAGAGAAGTGTTAGAGTGGAGGTTTGACAGCCGCCTAGCATTTCATCACGTGGCCCGAGAGCTGC
ATCCGGAGTACTTCAAGAACTGCTGA---------------------------------
>FJ195086/B/BR/2004/BREPM1070
ATGGGTGGCAAGTGGTCAAAAT-----------AGTGGATGGAGTACTGTA---AGGGAAAGAATGAGAAGAACTGAG--
-------------------------------CCAGCAGCAGAG---GGGGTGGGAGCAGCATCTCGAGACTTGGAGAAAC
ATGGAGCAATCACAAGTAGCAATACAGCAGCTACGAATGCTGACTGTGCCTGGCTAGAAGCACAAGAGGAT---GAGGAC
GTGGGCTTTCCAGTCAGACCCCAGGTACCCTTAAGACCAATGACTTACAAAGGAGCAGTTGATCTTAGCCACTTTTTAAA
AGAAAAGGGGGGACTGGAAGGGCTAATTTACTCCCAGAAAAGACAAGAGATCCTTGATCTGTGGGTCCACCACACACAAG
GCTACTTCCCTGATTGGCAGAACTACACAGCAGGGCCAGGGGTCAGATATCCACTGACCTTTGGATGGTGCTTCAAGCTA
GTACCAGTTGATCCAGAGCAGGTAGAAAAGGCCAATGAAGGAGAGAACAACTGCCTGTTACATCCTATGAGCCAGCATGG
AATAGATGACCCAGAGAAAGAAGTGTTAATGTGGAAGTTTGACAGCCGCCTAGCATTTCATCACGTGGCCAAAGAGCTGC
ATCCGGAGTACTATAAAGACTGCTGA---------------------------------
>FJ195088/B/BR/2005/BREPM1084
ATGGGTGGCAAGTGGTCAAAACATAGTGAG---GGTGGATGGCAAGTTGTA---AGGGAAAAAATGAAGCGAGTTGAGCC
A-----------------------------------GCAGCA----GGGGTGGGAGCAGTATCTCGAGACTTGGGAAAAC
ATGGAGCAATCACAAGTAGCAATACAGCAGCTACTAATGCTGATTGTGCCTGGCTAGAAGCACAAGAGAAC---GAGGAG
GTGGGTTTTCCAGTTAGACCTCAGGTACCTTTAAGGCCAATGACTTACAAGGGAGCGTTAGATCTTAGCCACTTTTTAAA
AGAAAAGGGGGGACTGGAAGGGCTAATTTACTCCCAAAAGAGACAAGATATCCTTGATCTGTGGGTCCACCACACACAAG
GCTTCTTCCCTGATTGGCAAAACTACACACCAGGGCCAGGGGTCAGATATCCACTGACCTTTGGCTGGTGCTTCAAGCTA
GTACCAGTTGAGCCAGAGCAGATAGAAAAGGCCAATGAAGGAGAGAACAACAGCTTATTACACCCTATGAGCCAACATGG
GATGGATGACCCGGAGAGAGAGGTATTAATGTGGAAGTTTGACAGCCGCCTAGCCTTCCATCACATGGCCCGAGAGCTGC
ATCCGGAGTTCTACAAAGACTGCTGA---------------------------------
>FJ195089/B/BR/2005/BREPM1093
ATGGGTAACAAGTGGTCAAAAAGTATTGAA---AATGGATGGGCTACTGTA---AGGGAAAGAATGAGGCGAACTGAG--
-------------------------------CCAGCAGCAGAT---GGGGTGGGAGCAGTATCTCGAGACTTGGAACAAA
GGGGAGCAATCACAAGTAGCAATGTT------AATAGTGCTGCTTGTACATGGCTAGAAGCACAAGAAGAT---GAGGAA
GTGGGTTTTCCAGTCAGACCTCAGGTGCCTTTAAGACCTATGAATTACAAGGCAGCGCTTGATCTTAGCCACTTTTTAAA
AGAAAAGGGGGGACTGGAAGGGCTAATTCACTCCCAGAGAAGACAAGACATCCTTGACCTGTGGATCTATCACACACAAG
GCTACTTCCCTGATTGGCAGAATTACACACCAGGGCCAGGAACTAGATATCCACTGACCTTTGGATGGTGCTTCAAGTTA
GTACCAGTTGAGCAAGAGAAGGTAGAAGAGGCCAACAAAGGAGAGAACAGCTGCCTGCTACACCCTATGAGCCAGCATGG
GATGGA---TTCGCAAGGAGAAGTGTTACAGTGGACGTTTGACAGCAAACTAGCATTTTACCACGTAGCCAAAGAGCTGC
ATCCGGAGTACTACAAAGACTGCTGA---------------------------------
>FJ195090/B/BR/2004/BREPM1066
ATGGGTGGCAAGTGGTCCAAAT-----------TGTGGGTGGGATAATGTA---AGGGAAAGAATGAGACGAGCTGAGCC
AACACCA---------------------GAGCCAGCAGCAGTT---GGGGTGGGAGCAGCATCTCGGGACTTGGAGAGAC
ATGGAGCACTCACCAGTAGCAATACAGCATCTACTAACGCTGATTGTGCCTGGCTAGAAGCACAAGAGGAT---GAGGAA
GTGGGTTTTCCAGTCAGACCTCAGGTACCTTTAAGACCAATGACTTACAAGGGAGCTCTGGATCTTAGCCACTTTTTAAA
AGAAAAGGGGGGACTGGAAGGGCTAATTTACTCCCCAAAGAGACAAGAGATCCTTGATCTGTGGGTCTATCACACACAAG
GCTACTTCCCTGATTGGCAGAACTACACACCAGGGCCAGGGATCAGATATCCCCTGACCTTTGGATGGTGCTTCAAGCTA
GTACCAGTTGAGCCAGAAGAAGTAGAGAAGGCCAATGAAGGGGAGAACAACAGCCTGTTACACCCCATGAGCCAGCATGG
GATGGATGACCCAGAGAAAGAAGTGCTAATGTGGAAGTTTGACAGCCGCCTAGCATTTCATCACATGGCCCGAGAGAAGC
ATCCGGAGTTTTACAAAGACTGCTGA---------------------------------
>FJ195091/B/BR/2005/BREPM1081
ATGGGTGGCAAGTGGTCAAAAAGTAGTCTG---GTAGGATGGCCTGCAGTA---AGGGAAAGAATGAGAAAATCTGAG--
-------------------------------CCAGCAGCAGAT---GGGGTGGGAGCAGCATCTCGAGACTTGGAGAAAC
ATGGAGCACTCACAACTAGCAACACAGCAGCAACTAATACTGATGTTGCCTGGCTAGAAGCACAAGAGGAA---GAAGAA
GTGGGTTTTCCAGTCAGACCTCAGGTACCTTTAAGACCAATGACTTACAAGGCATCACTAGATATTAGCCATTTTTTAAA
AGAAAAGGGGGGACTGGATGGGATGATTTACTCCCAGAAAAGACAGGATATCCTTGATTTGTGGGTCTACCACACACAAG
GCTACTTCCCTGATTGGCAGAACTACACACCAGGGCCAGGGGTTAGATATCCACTGACCTTTGGATGGTGCTTCAAGCTA
GTACCAGTTGATCCAGATAAGGTAGAAGAGGCCAATGAAGGAGAAAACAACTGCCTACTACACCCCATAAGCCAGCATGG
GATGGATGACCCAGAGAAAGAAGTGTTAGTGTGGAAGTTTGACAGCCGCCTAGCATTTCATCACATGGCCCGAGAGCTGC
ATCCGGAATACTACAAAGACTGCTGA---------------------------------
>FJ388890/B/CY/2005/CY018
ATGGGGGGCAAGTGGTCAAAAT-----AAA---GTTGAATGGCCTACTATA---AGGGAAAGAATGAGAAGAACTGAGCC
A-----------------------------------GCAGCA----GGGGTGGGAGCAGTATCTCAAGACCTGGGAAAAC
ATGGAGCAATCACAAG----------------------------------------------------------------
--------------------------------------------------------------------------------
--------------------------------------------------------------------------------
--------------------------------------------------------------------------------
--------------------------------------------------------------------------------
--------------------------------------------------------------------------------
-----------------------------------------------------------
>FJ388891/B/CY/2005/CY020
ATGGGGGGCAAGTGGTCAAAACGTAGTGGA---GCTGGATGGGCTGCTATA---AGGGAAAGAATAAGAAGAACTGAGCC
A-----------------------------------GCAGAT----GGGGTGGGAGCAGTATCTCGAGACCTGGGAAAAC
ATGGAGCAATCACAAG----------------------------------------------------------------
--------------------------------------------------------------------------------
--------------------------------------------------------------------------------
--------------------------------------------------------------------------------
--------------------------------------------------------------------------------
--------------------------------------------------------------------------------
-----------------------------------------------------------
>FJ388895/B/CY/2005/CY028
ATGGGTAACAAGTGGTCAAAAG-----GCT---ACTGGATGGCCTGCTATA---AGGGAAAGAATGAGACGAGCTCAGCC
ACGAGCT---------------------GAGCCAGCAGCAGAA---GGGGTGGGAGCAGCATCTCGAGACCTGGACAAGC
ATGGAGCAATCACAAG----------------------------------------------------------------
--------------------------------------------------------------------------------
--------------------------------------------------------------------------------
--------------------------------------------------------------------------------
--------------------------------------------------------------------------------
--------------------------------------------------------------------------------
-----------------------------------------------------------
>FJ388898/B/CY/2005/CY032
ATGGGGGGCAAGTGGTCAAAACGTGGTACA---AATGGATGGTTTACAGTA---AGGGAAAGAATGCAAAGAGCT-AGAG
AT--------------------------GAGCCAGCAGCAGAT---GGGGTGGGAGCAGCATCTCCAGCCCCGGCAACAC
GTGGACCAATCACAAa----------------------------------------------------------------
--------------------------------------------------------------------------------
--------------------------------------------------------------------------------
--------------------------------------------------------------------------------
--------------------------------------------------------------------------------
--------------------------------------------------------------------------------
-----------------------------------------------------------
>FJ388899/B/CY/2005/CY037
ATGGGTGGCAAGTGGTCAAAACGTAGTATG---CCTGGATGGCCTACTGTA---AGAGAAAGAATGAGACGAGCTCAGCC
AGCAGCA---------------------GAGCCAGCAGCAGAG---GGGGTGGGAGCAGTATCTCGAGACCTGGCAAAAC
ATGGAGCAATCACAAG----------------------------------------------------------------
--------------------------------------------------------------------------------
--------------------------------------------------------------------------------
--------------------------------------------------------------------------------
--------------------------------------------------------------------------------
--------------------------------------------------------------------------------
-----------------------------------------------------------
>FJ388904/B/CY/2005/CY055
ATGGGTGGCAAGTGGTCAAAAT-----------AGTGGATGGCAGGCTGTG---AGGGAAAGAATGCGACGAGCTGAGCC
AGCAGCT---------------------GAACCAGCAGCAGAA---GGGGTGGGAGCAGTATCTCGAGACTTGGAAAAAC
ATGGAGCAATCACAAG----------------------------------------------------------------
--------------------------------------------------------------------------------
--------------------------------------------------------------------------------
--------------------------------------------------------------------------------
--------------------------------------------------------------------------------
--------------------------------------------------------------------------------
-----------------------------------------------------------
>FJ388905/B/CY/2005/CY056
ATGGGTGGCAAGTGGTCAAAAC-----------AGGGGATGGGCTACTGTA---AGGGAAAGAATGAGACGAGCTCAGCC
AGCAGCT---------------------GAGCCAGCAGCAACT---GGGGTAGGACCAGCATCTCGAGACCTAGAAAAAC
ATGGAGCACTTACAAG----------------------------------------------------------------
--------------------------------------------------------------------------------
--------------------------------------------------------------------------------
--------------------------------------------------------------------------------
--------------------------------------------------------------------------------
--------------------------------------------------------------------------------
-----------------------------------------------------------
>FJ388910/B/CY/2005/CY065
ATGGGTGGCAAGTGGTCAAAAC-----ATG---GCTGGGTGGTCTGCTGTA---AGGGAAAGAATGAGACGAGCTGAGCC
ACGAACT---------------------GAGCCAGCAGCAGCT---GGGGTGGGAGCAGTATCTCGGGACCTGGAAAAAC
ATGGAGCAATCACAAG----------------------------------------------------------------
--------------------------------------------------------------------------------
--------------------------------------------------------------------------------
--------------------------------------------------------------------------------
--------------------------------------------------------------------------------
--------------------------------------------------------------------------------
-----------------------------------------------------------
>FJ388911/B/CY/2005/CY067
ATGGGTGGCAAATGGTCAAAAG-----GTG---AGGGGATGGCCTGCTGTA---AGGGAAAGAATGCAAAGAGCTGAG--
-------------------------------CCAGCAGCAGAG---GGGGTGGGAGCAGCATCTCGAGACTTGGAAAAAC
ATGGAGCAATCACAAG----------------------------------------------------------------
--------------------------------------------------------------------------------
--------------------------------------------------------------------------------
--------------------------------------------------------------------------------
--------------------------------------------------------------------------------
--------------------------------------------------------------------------------
-----------------------------------------------------------
>FJ388912/B/CY/2005/CY068
ATGGGTAACAAGTGGTCAAAA------ATG---GTTGGATGGCCTGCTGTA---AGGGAAAGAATGAGAAGAGCTGAGCC
AAGGGAAAGAATGAGCCAAGCT------GAGCCAGCAGCAGAT---GGGGTGGGAGCAGTATCTCCAGCCCTGGAAAGAC
ATCGACCAATCACAAG----------------------------------------------------------------
--------------------------------------------------------------------------------
--------------------------------------------------------------------------------
--------------------------------------------------------------------------------
--------------------------------------------------------------------------------
--------------------------------------------------------------------------------
-----------------------------------------------------------
>FJ388914/B/CY/2005/CY072
ATGGGGGGCAAGTGGTCAAAAAGTAGTAGA---GCTGGATGGGCTGCTATA---AGGGAAAGAATGAGAAGAACTGAACC
A-----------------------------------GCAGAT----GGGGTGGGAGCAGTATCTCAAGACCTGGGAAAAC
ATGGAGCAATCACAAG----------------------------------------------------------------
--------------------------------------------------------------------------------
--------------------------------------------------------------------------------
--------------------------------------------------------------------------------
--------------------------------------------------------------------------------
--------------------------------------------------------------------------------
-----------------------------------------------------------
>FJ388915/B/CY/2005/CY074
ATGGGTGGCAAGTGGTCAAAATGTAGTATG---TCAGGATGGAATGCTGTG---AGGGAAAGAATGAGACGAGCTGAGCC
AACAGCA---------------------GAGCCAGCAGCAGCT---GGGGTGGGAGCAGCATCTCGAGACCTGGAAAGAC
ATGGAGCAATCACAAG----------------------------------------------------------------
--------------------------------------------------------------------------------
--------------------------------------------------------------------------------
--------------------------------------------------------------------------------
--------------------------------------------------------------------------------
--------------------------------------------------------------------------------
-----------------------------------------------------------
>FJ388916/B/CY/2005/CY075
ATGGGTGGCAAGTGGTCAAAAT-----------AGTGGATGGCAGGCTGTA---AGGGAAAGAATGCGACGAGCTGAGCC
AGCAGCT---------------------GAACCAGCAGCAGAA---GGGGTGGGAGCAGTATCTCGAGACTTAGAAAAAC
ATGGAGCAATCACAAG----------------------------------------------------------------
--------------------------------------------------------------------------------
--------------------------------------------------------------------------------
--------------------------------------------------------------------------------
--------------------------------------------------------------------------------
--------------------------------------------------------------------------------
-----------------------------------------------------------
>FJ388918/B/CY/2005/CY087
ATGGGTAGCAAGTGGTCAAAATGTAGTACG---TCAGGATGGGCTGCTGTA---AGGGAAAGAATGAGACGAGCTGAGCC
AACAGGA---------------------GAGCCAGCAGCAGCT---GGGGTGGGGGCAGCATCTCGAGACCTGGAAAAAC
ATGGAGCAATCACAAG----------------------------------------------------------------
--------------------------------------------------------------------------------
--------------------------------------------------------------------------------
--------------------------------------------------------------------------------
--------------------------------------------------------------------------------
--------------------------------------------------------------------------------
-----------------------------------------------------------
>FJ388919/B/CY/2005/CY088
ATGGGAGGCAAGTGGTCAAAATATAGTAGA---GCCGGATGGGAGGCTGTT---AGGGAAAGAATGAGAAGAACTGGGCC
AGCAGAGGCTGCTGCAAGGGAAAGAATGGAGCCA--GCAGAT----GGAGTGGGAGCAGTATCTCGAGACCTGGGAAAAC
ATGGAGCAATCACAAG----------------------------------------------------------------
--------------------------------------------------------------------------------
--------------------------------------------------------------------------------
--------------------------------------------------------------------------------
--------------------------------------------------------------------------------
--------------------------------------------------------------------------------
-----------------------------------------------------------
>FJ388920/B/CY/2005/CY089
ATGGGGGGCAAGTGGTCAAAATATAGTAGA---GCCGGATGGGAGGCTGTT---AGGGAAAGAATGAGAAGAACTGGGCC
AACAGAGGCTGCTGCAAGGGAAAGAATGGAGCCA--GCAGAT----GGAGTGGGAGCAGTATCTCGAGACCTGGGAAAAC
ATGGAGCAATCACAAG----------------------------------------------------------------
--------------------------------------------------------------------------------
--------------------------------------------------------------------------------
--------------------------------------------------------------------------------
--------------------------------------------------------------------------------
--------------------------------------------------------------------------------
-----------------------------------------------------------
>FJ388923/B/CY/2005/CY093
ATGGGGGGCAAGTGGTCAAAATGTGGCAGA---GCTGGATGGGCTGCTGTA---AGGGAAAGAATGAGAAGAACTGATCC
AGCAGAGGGGGCTGCTGTAAGGGAAAGAGAGCCA--GCAGAT----GGGGTGGGAGCAGTATCTCAAGACCTGGGAAGAC
ATGGAGCAATCACAAG----------------------------------------------------------------
--------------------------------------------------------------------------------
--------------------------------------------------------------------------------
--------------------------------------------------------------------------------
--------------------------------------------------------------------------------
--------------------------------------------------------------------------------
-----------------------------------------------------------
>FJ388924/B/CY/2005/CY097
ATGGGGGGCAAGTGGTCAAAATGTAGTATA---GTTGGATGGGATGCTGTA---AGGGAAAGAATGAGAAGAACTGGGCC
AGCAGAGGCTGCTGCAAGGGAAAGGATGGAGCCA--GCAGAT----GGGGTGGGAGCAGTATCTCGAGACCTGGGAAAAC
ATGGAGCAATCACAAG----------------------------------------------------------------
--------------------------------------------------------------------------------
--------------------------------------------------------------------------------
--------------------------------------------------------------------------------
--------------------------------------------------------------------------------
--------------------------------------------------------------------------------
-----------------------------------------------------------
>FJ388927/B/CY/2005/CY110
ATGGGTGGCAAGTGGTCAAAACGAAGTGCA---CCTGGGTGGCCTCCTATA---AGGGAAAAAATGAAAAGAGCTGAG--
-------------------------------CCAGCAGCAGAG---GGGGTGGGAGCAGTATCTCAAGACCTGGAAAAAC
ATGGAGCAATCCCAAa----------------------------------------------------------------
--------------------------------------------------------------------------------
--------------------------------------------------------------------------------
--------------------------------------------------------------------------------
--------------------------------------------------------------------------------
--------------------------------------------------------------------------------
-----------------------------------------------------------
>FJ388930/B/CY/2005/CY113
ATGGGTGGCAAGTGGTCAAAACGTAGTGTG---CCTGGATGGTCTACTATA---AGGGAAAAAATGAGAAGAACTGAG--
-------------------------------CCAGCAGCAGAG---GGGGTGGGAGCAGCCTCTCGAGACCTGGAGAAAC
ATGGAGCAATCACAAG----------------------------------------------------------------
--------------------------------------------------------------------------------
--------------------------------------------------------------------------------
--------------------------------------------------------------------------------
--------------------------------------------------------------------------------
--------------------------------------------------------------------------------
-----------------------------------------------------------
>FJ388931/B/CY/2005/CY120
ATGGGTGGCATATGGTCAAAAAATAGAATA---GTTGGATGGCCTGCTATA---AGGGAAAGACTGAGAAGAGCTGAGCC
TAGAAGAGAAAGACTAGGAAGAGCTGAGGAGCCAGCAGCAGAT---GGGGTGGGAGCAGTATCTCGAGACCTGCCCAAAC
ATGGAGCAATCACAAG----------------------------------------------------------------
--------------------------------------------------------------------------------
--------------------------------------------------------------------------------
--------------------------------------------------------------------------------
--------------------------------------------------------------------------------
--------------------------------------------------------------------------------
-----------------------------------------------------------
>FJ388933/B/CY/2005/CY124
ATGGGGGGCAAGTGGTCAAAAAGTAGTGTG---GTTGGATGGCCTGCTGTA---AGAGAAAGAATGAGACGAGCTGGGGC
CCGAGCT---------------------GAGCCAGCAGCAGAT---GGGGTGGGACCAGCATCTCGACCCCCGGCAAAGT
ATCGACCAATCACAAG----------------------------------------------------------------
--------------------------------------------------------------------------------
--------------------------------------------------------------------------------
--------------------------------------------------------------------------------
--------------------------------------------------------------------------------
--------------------------------------------------------------------------------
-----------------------------------------------------------
>FJ388934/B/CY/2005/CY130
ATGGGTGGAAAATGGTCAAAACGTAGTGTG---CCTGGATGGCCTGCTATA---AGGGAAAGAATGAGACGCACTGAG--
-------------------------------CCAGCAGCAGAA---GGGGTGGGAGCAGCATCTCGGGATTTGGACAAAT
ATGGAGCAATCACAAa----------------------------------------------------------------
--------------------------------------------------------------------------------
--------------------------------------------------------------------------------
--------------------------------------------------------------------------------
--------------------------------------------------------------------------------
--------------------------------------------------------------------------------
-----------------------------------------------------------
>FJ388935/B/CY/2005/CY131
ATGGGTGGCAAGTGGTCAAAACCCAGTGTC---CCTGGATGGTCTGTTATA---AGAGAAAGAATGAGAAGAGCTGAGCC
ACGAGCTGACCCTAGAGTT---------GAGGCAGCAGCAGTC---GGGGTGGGAGCAGTCTCTCGAGACCTAGAAAGAC
ATGGAGCAATCACAAG----------------------------------------------------------------
--------------------------------------------------------------------------------
--------------------------------------------------------------------------------
--------------------------------------------------------------------------------
--------------------------------------------------------------------------------
--------------------------------------------------------------------------------
-----------------------------------------------------------
>FJ388936/B/CY/2005/CY132
ATGGGGGGCAAGTGGTCAAAACGTAGTAGA---GTTGAATGGGCTACTGTA---AGGGAAAGAATGAAAAGAACTGAACC
A-----------------------------------GCAGAT----GGGGTGGGAGCAGTATCTCGAGACCTGGGAAAAC
ATGGAGCAATCACAAG----------------------------------------------------------------
--------------------------------------------------------------------------------
--------------------------------------------------------------------------------
--------------------------------------------------------------------------------
--------------------------------------------------------------------------------
--------------------------------------------------------------------------------
-----------------------------------------------------------
>FJ388937/B/CY/2005/CY137
ATGGGTGGCAAGTGGTCAAAAAGTAGTATA---GTTGGATGGCCTGCTATA---AGGGAAAGACTGAGAAGAGCTGAGCC
TAGAAGAGAAAGACTGGGAAGAGCTGAGGAGCCAGCAGCAGAT---GGGGTGGGAGCAGTATCTCCACCCCCGCCCAGAC
ATGGAGCAATCACAAG----------------------------------------------------------------
--------------------------------------------------------------------------------
--------------------------------------------------------------------------------
--------------------------------------------------------------------------------
--------------------------------------------------------------------------------
--------------------------------------------------------------------------------
-----------------------------------------------------------
>FJ388939/B/CY/2005/CY141
ATGGGTGGAAAATGGTCAAAACGTAGTGTG---CCTGGATGGCCTGCTATA---AGGGAAAGAATGAGACGCACTGAG--
-------------------------------CCAGCAGCGGAA---GGGGTGGGAGCAGCATCTAAGGATTTGGAAAAAT
ATGGAGCAATCACAAc----------------------------------------------------------------
--------------------------------------------------------------------------------
--------------------------------------------------------------------------------
--------------------------------------------------------------------------------
--------------------------------------------------------------------------------
--------------------------------------------------------------------------------
-----------------------------------------------------------
>FJ388940/B/CY/2005/CY149
ATGGGTGGCAAGTCGTCAAAA------CTA---GCTGGATGGTCTAAGGTA---AGGGACAGAATGAGACAAGCTGAG--
-------------------------------CCAGCAGCAGAG---GGGGTGGGAGCAGTATCTAGCGATCTGGAAAAAC
ATGGGGCAATCACAAG----------------------------------------------------------------
--------------------------------------------------------------------------------
--------------------------------------------------------------------------------
--------------------------------------------------------------------------------
--------------------------------------------------------------------------------
--------------------------------------------------------------------------------
-----------------------------------------------------------
>FJ388941/B/CY/2005/CY150
ATGGGTGGTAAGTGGTCAAAAT-----------AGTGGATGGCCTGCAGTA---AGGGAAAGAATGAGACGAGTTGATCC
AGCAGCA---------------------GAGCCAGCAGCAGAT---GGGGCGGGAGCAGTATCTCGAGACCTGGGAAATC
ATGGAGCAATCACAAG----------------------------------------------------------------
--------------------------------------------------------------------------------
--------------------------------------------------------------------------------
--------------------------------------------------------------------------------
--------------------------------------------------------------------------------
--------------------------------------------------------------------------------
-----------------------------------------------------------
>FJ388947/B/CY/2006/CY165
ATGGGGGGCAAGTGGTCAAAAAGTAGTAGA---GCTGGATGGGCTACTATA---AGGGAAAGAATGAGAAGAACTGAGCC
AGCAGAAAGGGAAAGAACT---------GAACCA--GCAATT----GGGGTGGGAGCAGTATCTCGAGACCTGGGAAGAC
ATGGAGCAATTACAAG----------------------------------------------------------------
--------------------------------------------------------------------------------
--------------------------------------------------------------------------------
--------------------------------------------------------------------------------
--------------------------------------------------------------------------------
--------------------------------------------------------------------------------
-----------------------------------------------------------
>FJ388949/B/CY/2006/CY168
ATGGGTGGCAAGTGGTCAAAGCGTAGTTTA---AGTGACTGGCCTGCTGTA---AGGGAAAGAATGAGACGAGCTGAACC
AGCAGCAGAAGGGGTGGGAGCACGAGCTGAACCAGCAGCAGAA---GGGGTGGGAGCAGTATCTAGAGACTTAGAAAAAC
ATGGAGCAATCACAAG----------------------------------------------------------------
--------------------------------------------------------------------------------
--------------------------------------------------------------------------------
--------------------------------------------------------------------------------
--------------------------------------------------------------------------------
--------------------------------------------------------------------------------
-----------------------------------------------------------
>FJ388955/B/CY/2006/CY180
ATGGGTGGTAAAGGGTCAAAAATTAGATTG---GGTGGATGGTCTGCTGTA---AGAGAAAGAATGAGACGCACTGAT--
-------------------------------CCAGCAGCAGAT---GGGGTGGGAGCAGCTTCTCGAGACCTGGAAAAAT
ATGGAGCAATCACAgt----------------------------------------------------------------
--------------------------------------------------------------------------------
--------------------------------------------------------------------------------
--------------------------------------------------------------------------------
--------------------------------------------------------------------------------
--------------------------------------------------------------------------------
-----------------------------------------------------------
>FJ388957/B/CY/2005/CY033
ATGGGGGGCAAGTGGTCAAAAAGTAGTAGA---GCTGGATGGGAAGCTATA---AGGGAAAGAATGAGAAAAACTGAACC
A-----------------------------------GCAGAT----GGGGTGGGAGCTGCATCTCAAGACCTGGGAAAAC
ATGGAGCAATCACAAG----------------------------------------------------------------
--------------------------------------------------------------------------------
--------------------------------------------------------------------------------
--------------------------------------------------------------------------------
--------------------------------------------------------------------------------
--------------------------------------------------------------------------------
-----------------------------------------------------------
>FJ388958/B/CY/2005/CY035
ATGGGTAACAAGTGGTCAAAAAGTAAAATA---ATTGGATGGCCTACCATA---AGGGAAAGAATGAGAAGAACTGAGCC
AAGAGCT---------------------GAGCCAGCAGCAGAT---GGGGTAGGAGCAGTATCTCCAGCCCTAGAAAAAC
ATGGGGCAATCACAAG----------------------------------------------------------------
--------------------------------------------------------------------------------
--------------------------------------------------------------------------------
--------------------------------------------------------------------------------
--------------------------------------------------------------------------------
--------------------------------------------------------------------------------
-----------------------------------------------------------
>FJ388959/B/CY/2005/CY036
ATGGGGGGCAAGTGGTCAAAACGTAGTGGA---GCGGGATGGGATACTATA---AGGGAAAGAATGAGAAGAACTGAGCC
A-----------------------------------GCAGAT----GGGGTGGGAGCAGTATCTCGAGACCTGGGAAGAC
ATGGAGCAATCACAAG----------------------------------------------------------------
--------------------------------------------------------------------------------
--------------------------------------------------------------------------------
--------------------------------------------------------------------------------
--------------------------------------------------------------------------------
--------------------------------------------------------------------------------
-----------------------------------------------------------
>FJ388960/B/CY/2005/CY070
ATGGGGGGCAAGTGGTCAAAATGTAGGGGA---GCTGAATGGTCTACTATA---AGGGAAAGAATGAAACGAGCTGAGCC
A-----------------------------------GCAGAT----GGAGTGGGAGCAGTATCTCAAGACCTGGGAAAAC
ATGGAGCAATCACAAG----------------------------------------------------------------
--------------------------------------------------------------------------------
--------------------------------------------------------------------------------
--------------------------------------------------------------------------------
--------------------------------------------------------------------------------
--------------------------------------------------------------------------------
-----------------------------------------------------------
>FJ388962/B/CY/2005/CY082
ATGGGGGGCAAGTGGTCAAAATGTGGTAAA---GGG---TGGGCTGATGTA---AGGGAAAGAATGAGAAGAACTGAGCC
A-----------------------------------GCAGAT----GGGGTGGGAGCAGTATCTCAAGACCTGGGAAAAC
ATGGAGCAATCACAAG----------------------------------------------------------------
--------------------------------------------------------------------------------
--------------------------------------------------------------------------------
--------------------------------------------------------------------------------
--------------------------------------------------------------------------------
--------------------------------------------------------------------------------
-----------------------------------------------------------
>FJ388963/B/CY/2005/CY096
ATAGGTAGCAAGTGGTCAAAAAGTAGTCTA---ATTAGATGGCCTGCTGTA---AAGGAAAGAATGAGAAGAACTGAG--
-------------------------------CCAGCAGCAGAT---AAGGTAAGAGCAGTATCTCGAGACCTAGAAAAAC
ATGGGGCAATCACAAG----------------------------------------------------------------
--------------------------------------------------------------------------------
--------------------------------------------------------------------------------
--------------------------------------------------------------------------------
--------------------------------------------------------------------------------
--------------------------------------------------------------------------------
-----------------------------------------------------------
>FJ388964/B/CY/2005/CY100
ATGGGTGGCAAGTGGTCAAAACGCTGTTTT---ACTGGGTGGCCCTCTGTA---AGGGAAAGAATGCAACGAGCTGAGCC
AGCAACA---------------------GAGCCAGCAGCAGTT---GGGGTGGGAGCAGCCTCTCGAGACCTGGAAAAAT
ATGGAGCGCTCACAAa----------------------------------------------------------------
--------------------------------------------------------------------------------
--------------------------------------------------------------------------------
--------------------------------------------------------------------------------
--------------------------------------------------------------------------------
--------------------------------------------------------------------------------
-----------------------------------------------------------
>FJ388965/B/CY/2005/CY142
ATGGGTGGCAAGTGGTCAAAACCTAGTATG---CCTGGATGGTCCACCATA---AGGGAAAGAATGAGGCGAACTGAG--
-------------------------------CCTGCAGCAGAT---GGGGTGGGAGCAGCATCTCGAGACCTGGAAAGAC
ATGGGGCAATCACAAG----------------------------------------------------------------
--------------------------------------------------------------------------------
--------------------------------------------------------------------------------
--------------------------------------------------------------------------------
--------------------------------------------------------------------------------
--------------------------------------------------------------------------------
-----------------------------------------------------------
>FJ403482/B/CY/2005/CY122
ATAAGTGGCAAGTGGTCAAAAAGTAGTGTA---GTTAAATGGCCTGCTATA---AAAGAAAGAATAAAGCAAGCTGAA--
-------------------------------CCAGCAGCAGAA---GAAGTAAGAGCAGTATCTCGAGACCTAGAGAAAC
ATAGAGCAATCACAAG----------------------------------------------------------------
--------------------------------------------------------------------------------
--------------------------------------------------------------------------------
--------------------------------------------------------------------------------
--------------------------------------------------------------------------------
--------------------------------------------------------------------------------
-----------------------------------------------------------
>FJ460499/B/HK/2006/HK002
ATGGGTGGCAAGTGGTCAAAACGTGGTAGG---GATGGATGGGATGCTGTT---AGGGAAAGAATGAGACGAGCTGAGCC
ACGAGCTGAGCCACGAGCT---------GAGCCAGCAGCGGCT---GGGGTGGGAGCAGTATCTCGAGACCTGGCACAAC
GTGGAGCAATCACAAGTAGCAACCAA------AATAATGCTGATTGTGTCTGGCTGGAAGCACAAGAGGAA-GAGGAGAG
GTGGGCTTTCCAGTCAGACCCCAGGTACCTTTAAGACCAATGACTTACAAGGAGGCTTTTGATCTTAGCCACTTTTTAAA
AGAAAAGGGGGGACTGGATGGGCTAATTTACTCCCAGAAAAGAAAAGATATCCTTGATCTGTGGGTCTATCACACGCAAG
GCCTCTTCCCTGATTGGCAGTGTTACACACCAGGGCCAGGGGTCAGATACCCACTGACCTTTGGATGGTGCTTCAAGCTA
GTACCATTGGAACCAGAAGAGGTAGAAAAGGCCAATGAAGGAGAGAACAAATGCTTATTACACCCTATAAGCCAGCATGG
GATGGATGACCCAGAGAAAGAAGTGTTAGTGTGGAAGTTTGACAGCCACCTCGCACTGCGTCACAGAGCCCGAGAGCTGC
ATCCGGAGTACTACAAGAACTGCTGA---------------------------------
>FJ460500/B/HK/2006/HK003
ATGGGTGGCAAGTGGTCAAAACGTGGTAGG---GATGGATGGGATGCTATT---AGGGAAAGAATAAGACGAGCTGAGCC
ACGAGCT---------------------GAGCCAGCAGCAGCC---GGGGTGGGAGCAGTATCTCGAGACCTGGCACAAC
GTGGAGCAATCACAAGTAGCAACCAG------AATAATGCTGATCGTGTCTGGCTAGAAGCACAAGAGGAA-GAGGAGAG
GTGGGCTTTCCAGTCAGACCCCAGGTACCTTTAAGACCAATGACTTACAAGGATGCTTTCGATCTTAGCCACTTTTTAAA
AGAAAAGGGGGGACTGGAAGGGCTAGTTTACTCCCAGAAAAGAAAAGACATCCTTGATCTGTGGGTCTATCACACGCAAG
GCTTCTTCCCTGATTGGCAGTGCTACACACCAGGGCCAGGGATCAGATACCCACTGACCTTCGGGTGGTGCTTCAAGCTA
GTACCATTGGAACCAGAAGAGGTAGAAAAGGCCAATGAAGGAGAGAACAACTGCTTATTACACCCCATAAACCTGCATGG
GATGGATGACCCAGAGGGAGAAGTGTTAGTGTGGAGATTTGACAGCCACCTCGCATTGCGTCACATGGCCCGAGAGCTGC
ATCCGGAGTACTACAAGAACTGCTGA---------------------------------
>FJ460501/B/HK/2006/HK004
ATGGGTGGCAAGTGGTCAAAACGTGGTAGG---GATGGATGGGATGCTATT---AGGGAAAGAATGAGACGAGCTGAGCC
ACGAGTT---------------------GAGCCAGCAGCAGCT---GGGGTGGGAGCAGTATCTCGAGACCTGGAACAAC
GTGGAGCAATCACAAGTAGTAACCAT------AATAATGCTGATTGTGTCTGGGTAGAATCACAAGAGGAAGAGGAGGAG
GTGGGCTTTCCAGTCAGACCCCAGGTACCTCTAAGACCAATGACTTACAAGGAAGCCTTCGATCTTAGCCACTTTTTAAA
AGAAAAGGGGGGACTGGATGGGCTAGTTTACTCCCAGAAAAGAAAAGACATCCTTGATCTGTGGGTCTATCACACGCAAG
GCTTCTTCCCTGATTGGCAGTGCTACACACCAGGGCCAGGGGTCAGATATCCACTGACCTTTGGATGGTGCTTCAAGCTA
GTACCATTGGAACCAGAAGAAGTAGAAAAGGCCAATGAAGGAGAGAACAACTGCTTATTACACCCTATAAGCCAGCATGG
GATAGAGGACCCAGAGAGAGAAGTATTAGTGTGGAAGTTTGACAGCCACCTCGCATTGCGTCACATGGCCCGAGAGCTGC
ATCCGGAGTACTACAAGAACTGCTGA---------------------------------
>FJ469682/B/US/2005/01144G
ATGGGTGGCAAGTGGTCAAAAAGCAGTGTG---GTTGGATGGCCTAAGATA---AGGGAAAGAATGAGAAGAACTGAG--
-------------------------------CCAGCAGCAGAT---GGGGTGGGAGCAGTATCTCGAGACCTGGAAAAAC
ATGGGGCAATAACAAGTAGCAATACAGCAGCTAACAATGCTGATTGTGCCTGGGTAGAAGCACAAGAGGAG---GGAGAA
GTGGGTTTTCCAGTCAGACCTCAGGTACCTCTAAGACCAATGACTTACAAGGGAGCTTTAGATCTTAGCCACTTTTTAAA
AGAAAAGGGGGGACTGGAAGGGCTAATTTACTCTCAGCAGAGACAAGATATCCTTGATCTGTGGGTCTATAACACACAAG
GCTACTTCCCTGACTGGCAGAACTACACACCAGGGCCAGGGACCAGATTTCCACTGACCTTTGGGTGGTGCTTCAAGCTA
GTACCAGTTAAGCCAGAGAAGATAGAAGAGGCCAATGAAGGAGAGAACAACACATTGCTACACCCTATGAGCCTGCATGG
GATGGATGACCCAGAGAAAGAAGTGTTAGAGTGGAGGTTTGACAGCCGCCTAGCATTCCATCACGTGGCCCGCGAGCTGC
ATCCGGAGTACTACAAAAACTGA------------------------------------
>FJ469683/B/US/2005/012286G
ATGGGTGGCAAGTGGTCAAGAAGTATTGGG---GCTGGATGGTCTACTATA---AGGGAAAGAATGAGACGAGCTGGGCC
AACAACT---------------------GAGCCAGCAGCAGAT---GGGGTGGGAGCAGCATCTCGAGACCTGGAAAGAC
ATGGAGCACTCACAAGTAGCAATACAGCAAGTAATAATGCTGATTGTGCCTGGCTAGAAGCACAAGAGGAC---GAGGAG
GTGGGTTTTCCAGTCAAACCTCAGGTACCTTTAAGACCAATGACTTACAAGGGAGCTGTAGATCTTAGCCATTTTTTAAA
AGAAAAGGGGGGACTGGAAGGGCTAATTTACTCCCAGAAAAGAAAAGACATCCTTGATCTGTGGATGTACCACACACAAG
GCTACTTCCCTGATTGGCAGAACTACACACCAGGGCCAGGGATCAGATATCCAATAACCTTTGGATGGTGCTTCAAGCTA
GTACCATTAGAGCCAGATCAAGTAGAAAAGGCCAATGAAGGAGAGAACAACTGCTTGTTACACCCTATGAGCCAGCATGG
CATGGATGACCCGGATGGAGAAGTGTTAGAATGGAGATTTGACAGCCGCCTCGCATTCCATCACTTGGCCCGAGAGATGC
ATCCGGAGTACTACGAGAACTGCTGA---------------------------------
>FJ469684/B/US/2004/014837G
ATGGGTGGCAAGTGGTCAAAACGTAGTGGG---GGTGGATGGGAAACTATA---AGGGAAAAAATGAGACGAGCTCAGCC
AACAGCA---------------------GAACCAGCAGCAGAT---GGGGTGGGAGCAGTATCTCGAGATCTGGAAAAAC
ATGGAGCAATCACAAGTAATAATACAGCATCTACCAATGCTGATTGCGCCTGGCTAGAAGCACAAGAGGAG---GAGGAA
GTGGGCTTTCCAGTCAGACCTCAGGTACCTTTAAGACCAATGACTTACAAGGCAGCTGTAGACCTTAGCCACTTTTTAAA
AGAAAAGGGGGGACTGGAAGGGTTAATTTACTCCCAGAAAAGAAGAGAGATCCTTGATCTGTGGGTCTACCACACACAAG
GCTACTTCCCTGATTGGCAGAACTACACACCAGGGCCAGGGATCAGATTTCCACTGACCTTTGGGTGGTGTTTCAAGCTA
GTACCAGTTGATCCAGATAAGGTAGAAGAGGCCAATCAAGGAGAAAACAACTGCTTGTTACACCCTATGAGCCAGCATGG
GATGGATGACCCGGAGAAAGAAGTATTACAGTGGAAGTTTGACAGCCGCCTAGCATTTCATCACATGGCCCGAGAGCTGC
ACCCGGAGTACTACAAGGACTGCTGA---------------------------------
>FJ469685/B/US/-/1229I
ATGGGTGGCAAGTGGTCAAAAT-----ATG---GCTGGATGGCCTGCTGTA---AGGGAAAGAATGAGACAAACTGAG--
-------------------------------CCAGCAGCAGAA---AGGGTGGGAGCAGTATCTCGAGACCTAGAAAAAC
ATGGGGCAATCACCAGTAGCAATACAGCAGCTACCAATGCTGCTTGTGCCTGGCTAGAAGCACAAGAAGAG---GAGGAA
GTGGGTTTTCCAGTTAGACCTCAGGTACCTTTAAGACCAATGACTTACAAGGGAGCTTTCGATCTTAGCCACTTTTTAAG
AGAAAAGGGGGGACTGGAAGGGCTAATTTACTCCCAGAAAAGACAAGATATTCTTGATCTGTGGGTCTATCACACACAAG
GCTACTTCCCTGATTGGCAGAACTACACACCAGGGCCAGGGACCAGATTCCCACTGACCTTTGGATGGTGCTTCAAGCTA
GTACCAGTAGATCCAGAGAAGGTAGAAGAGGCCAATGAAGGAGAGAACAACAGCTTGCTACACCCTATGAGCCTGCATGG
GATGGATGACCCGGAGGGAGAAGTGTTAATGTGGAAGTTTGACAGCAAACTAGCATTTCATCACGTAGCCCGAGAGCTGC
ATCCGGAGTACTACAAGGACTGCTGA---------------------------------
>FJ469686/B/US/2003/AT01480
ATGGGTGGCAAGTGGTCAAAAAGTAGTGTG---GTGGGATGGTCTGCTATA---AGGGAAAGAATGAGACGAGCTGAG--
-------------------------------CCAGCAGCAGAG---GGGGTGGGAGCAGTATCTCGAGACCTGGAAAGAC
ATGGAGCAATCACAAGTAGCAATACAGCAGCTACTAATTCTGATTGTGCCTGGCTGGAAGCACAAGAGGAG---GAGGAG
GTGGGCTTTCCAGTCAGACCTCAGGTCCCTTTAAGACCAATGACTTACAAAGCAGCTGTGGATCTTAGCCACTTTTTAAA
AGAAAAGGGGGGACTGGAAGGGCTAGTTCACTCCCAAAGGAGACAAGATATCCTTGATCTGTGGATCTATCACACACAAG
GTTACTTCCCTGATTGGCAGAATTACACACCAGGGCCAGGGATTAGATATCCACTGACCTTTGGGTGGTGCTTCAAGCTA
GTACCAGTTGATCCAGAGCAGATAGAACAGGCCAATGAAGGAGAGAACAACAGCCTGTTACACCCTATGAGCCTGCATGG
GATGGATGACCCAGAGAAAGAAGTATTGATGTGGAAGTTTGACAGCCGCCTAGCCTTCCATCACATGGCCCGAGAGCTAC
ATCCGGAGTACTACAAAGACTGAAGACTGCTGA--------------------------
>FJ469687/B/US/2002/CR0017Q
ATGGGTGGCAAGTGGTCAAAAAGCAGCATC---ATTGGATGGTCTACTATA---AGGGAAAGAATGAGACGAGCTGAG--
-------------------------------CCAGCAGCAGAA---GGGGTGGGAGCAGCATCTCGAGACCTGGAAAGAC
ATGGAGCACTCACAAGTAGCAATACAGTAGCTAACAATCCTACTTGTGCCTGGCTAGAAGCACAGGAGGAG---GAGGAA
GTAGGTTTTCCAGTCAGACCTCAGGTACCTTTAAGACCAATGACTTACAAGGCAGCTGTAGATCTTAGCCACTTTTTAAA
AGAAAAGGGGGGACTGGAAGGGCTAATTTACTCCCGAAAGAGACAAGATATCCTCGATCTGTGGGTTTACCACACACAAG
GCTACTTCCCTGATTGGCAGAACTACACACCGGGGCCAGGAACCAGATATCCACTGTGCTTTGGATGGTGCTTCAAGCTA
GTACCAGCTGAGCCAGAGGA------------------CGGAGAAAACAGCAGCTTGCTACACCCTGTAAGCCAGCATGG
GATAGAGGACTCGGAGAGAGAAGTGCTAAAGTGGAAGTTTGACAGCCACCTAGCATTCCAGCACAAGGCCCGAGAGCTGT
ATCCGGAGTACTACAAGGACTGAACTGCTGA----------------------------
>FJ469688/B/US/2002/CR0023W
ATGGGTGGCAAGTGGTCAAAACGTAAAAGG---GATGGATGGTCTACTATA---AGGGAAAGAATGGAACAAGCTAAGCC
AGCAGCAGATGGG---------------GTGTCAGCAGCAGCT---GGGGTGGGAGCAGTATCTCGAGACCTGGAAAGAC
ATGGAGCAATCACAAGTAGCAATATA------AACAATCCTACTTGTGTCTGGCTAGAAGCACAAGAGGAC---GAGGAA
GTGGGTTTTCCAGTCAGACCTCAGGTACCTTTAAGACCAATGAATTACAAGGGAGCTTGGGATCTTAGCCACTTTTTAAA
AACAGAGGGGGGACTGGATGGGCTAATTCACTCCCAAAGAAGACAAGATATCCTTGATACATGGGTCTACCACACACAAG
GCTACTTCCCTGATTGGCAGAACTACACACCAGGGCCAGGGATTAGATACCCACTGACCTACGGATGGTGCTTTAAGCTA
GTACCAGTTGAGCAAGAGAAGGTAGAAGAGGCCAATGAAGGGGAGAACAACTGCTTGTTACACCCTATAAGCCTGCATGG
GATGGA---CTCGAAGGAAGAAGAGGTAATGTGGAAGTTTGACAGCACCCTAGCATTCCTTCACATGGTCCGAAAGCTGC
ATCCGGAGTATTACAAGGACTGCTGA---------------------------------
>FJ469689/B/US/2007/CR0027M
ATGGGTAACAAATGGTCAAAAAGTAGTGTG---GTTGGATGGCCTAGGGTA---AGGGAAAGAATGAGAAGAGCTGAGCC
ACGAGCT---------------------GAACCAGCAGCAGCT---GGGGTGGGAGCAGCATCTCGGGACCTAGAAAGAC
ATGGAGCACTCACAAGTAGTAATACTGCAGCTAACAATGCTGATTGTGCCTGGCTGGAAGCACAAGAGGAG---GAGGAA
GTGGGCTTTCCAGTCAGACCTCAGGTACCTTTAAGACCAATGACTTACAAGGGAGCTGTAGATCTTAGCCACTTTTTAAG
AGAAAAGGGGGGACTGGAAGGGCTAATTTACTCCCAGAAAAGACAAGATATCCTTGATTTGTGGGTCTACCACACACAGG
GCTTCTTCCCTGATTGGCAGAACTACACACCAGGGCCAGGGATCAGATATCCCCTGACCTTTGGATGGTGCTTCAAGCTA
GTACCAGTTGAGCCAGATAAGGTAGAAGAGGTCACTGCAGGAGAGAACAACTGCTTGTTACACCCTATGAACCAGCATGG
GATGGATGACCCGGAGAGAGAAGTGCTAGTATGGAGATTTGACAGCCGCCTGGCATTTCATCACATGGCCCGAGAGCTGC
ATCCGGAGTACTACAAGGACTGCTGA---------------------------------
>FJ469690/B/US/-/CR0036W
ATGGGTGGCAAGTGGTCAAAAAGGAGTAAG---ATTGGATGGCCTACTGTA---AGGGAGAGAATGAGAAGAACTGAG--
-------------------------------CCAGCAGCAGAT---GGGGTGGGAGCAGCATCCAGAGATCTAGAACAAC
GTGGAGCACTCACAAGTAGCAATACAGCAACTAACAATGCTGCTTGTGCCTGGCTAGAAGCACAAGAGGAG---GAAGAG
GTGGGATTCCCAGTCACACCTCAAGTACCTCTAAGACCAATGACTTACAAGGCAGCTGTAGATCTTAGCCACTTTTTAAG
AGAAAAGGGGGGACTGGAAGGGCTAATTTACTCCCAACAGAGACAAGATATCCTAGATCTGTGGGTCTACCACACACAAG
GATACTTCCCTGATTGGCAAAACTACACCAGTGGGCCAGGGGTCAGATATCCATTGTGCTTTGGATGGTGCTTCAAGCTA
GTACCAGTTGATCCAGATAAAGTAGAAGAGGCCAACGAAGGAGAGAACAACTGCTTGCTACACCCTGTAAGCCTACATGG
GATGGATGATGCGGAGAAAGAAGTGCTGGTGTGGCAGTTTGACAGCCGCCTAGCATTCCGTCACGTGGCCCGAGAGCTGC
ATCCGGAGTACTTCCAAAACTGA------------------------------------
>FJ469691/B/US/2006/CR0047U
ATGGGTGGCAAGTGGTCAAAAAGTAGTGTA---GTTGGATGGTCTGCTATA---AGGGAAAGAATGAGACGAGCTGCACC
AGCAACT---------------------GAGCCAGCAGCAGAT---GGGGTGGGAGCAGTATCTCGAGACCTGGAAAAAC
ATGGAGCAATCACAAGTAGCAATACACCAGCTAACAATGCTGCTTGTGCCATGCTTGAAGCACAAGAGGAG---GAGGAG
GTGGGTTTTCCAGTCAGACCTCAGGTACCCTTAAGACCAATGACTTACAAGGCAGCTGTAGATATTAGCCACTTTTTAAA
AGAAAAGGGGGGACTGGAAGGGCTAATTCATTCCCAGAAAAGGCAAGAGATCCTTGATCTGTGGATCTATCACACACAAG
GCTTCTTCCCTGATTGGCAGAACTACACACCAGGGCCAGGGGTCAGATACCCCCTGACCTTTGGATGGTGCTTCAAGCTA
GTACCAGTTGATCCAGACAAGGTAGAAGAGGCCACTGAAGGGGAGAACAACTGCTTGTTACACCCTCTGAACCAGCATGG
GATGGATGACCCAGAGAGAGAAGTGTTAATGTGGAAGTTTGACAGCCGCCTAGCATTTCATCACGTGGCCCGAGAGCTGC
ATCCGGATTACTTCAAGAACTGCTGA---------------------------------
>FJ469692/B/US/-/CR0050Z
ATGGGTGGCAAGTGGTCAAAAAATAAGATA---CCAGGATGGCCTGCTATA---AGGGAAAGAATGATACGCACA-CGAC
CT--------------------------GAGCCAGCAGCAGAG---GGGGTAGGAGCAGTATCTCGAGACCTGGATAGAC
ATGGGGCGATCACAAGTGGCAATACAGCAGCTACCAATGCTGACTGTGCCTGGCTAGAAGCACAAGAGGAT---GAAGAG
GTGGGTTTTCCAGTCAGACCTCAGGTACCATTAAGACCAATGACTTACAAGGGAGCTCTGGATCTTAGCCACTTTTTAAA
AGAAAAGGGGGGACTGGAAGGGTTAATTCATTCCCAGAAAAGACAAGATATTCTTGATCTGTGGGTCTATCACACACAAG
GCTACTTCCCTGATTGGCAAAACTACACACCAGGGCCAGGGACCAGATGGCCACTCACCTTTGGGTGGTGCTTCAAGCTA
GTACCATTAGATCCAGAGCAGATAGAAAAGGCCAATGAAGGAGAAAACAACATCCTGCTACACCCTGTGAGCCTGCATGG
GATGGATGACCCGGAGGGAGAAGTGTTAGTGTGGAAGTTTGACAGCCGCCTAGCATTTCATCACATGGCCCGAGAGATGC
ACCCGGAGTTTTACAAAGACTAAAGACTGTGACAGCGAGTTCCATGAAGACTGCTGA--
>FJ469693/B/US/2002/CR0058S
ATGGGTGGCAAGTGGTCAAAACGTAGTAGG---GATGGATGGCAGGCTGTA---AGGGAAAAAATGAGACAAACTGAGCC
AGCAGAA---------------------GAGCCAGCAGCAGTT---GGGGTGGGAGCAGCATCTCGAGACCTGGAAAAAC
ATGGAGCAATCACAAGTAGCAATACAGCAGCTACCAATGCTGATTGTGCCTGGCTAGAAGGACAAGAGGAC---GAGGAG
GTGGGGTTTCCAGTCAGGCCTCAGGTACCTTTAAGACCAATGACTTACAAGGCTGCTTTCGATCTTAGCTTCTTTTTAAA
AGAAAAGGGGGGACTGGAAGGGCTAATTCACTCCCAGAAAAGACAAGAGATCCTTGATCTGTGGGTCTACCACACGCAAG
GCTACTTCCCTGATTGGCAGAACTACACACCAGGGCCAGGGACCAGATTCCCCCTGACCTTTGGGTGGTGCTTCAAGCTA
GTACCAGTTGAGCCAGAGAAGGTAGAAGAAGCCAATGAAGGAGAGAACAACTGCTTGTTACACCCTATGAGCCAGCATGG
GATGGATGACCCGGAGAGAGAAGTGCTGATGTGGAAGTTTGACAGCCGCCTAGCATATCATCACATGGCCCGAGAGCTGC
ATCCGGAGTACTTCAAGGACTGCTGA---------------------------------
>FJ469694/B/US/-/CR0059T
ATGGGTGGCAAGTGGTCAAAACGTAGTGTG---CCTGGATGGTCTGCTGTA---AGAGAAAGAATGAGAAGAGCTGTGAC
AGCAGCAGAAAGGGTGAGA---------GAGCCAGCAGCAGAA---GGGGTGGGAGCAGTATCTCGAGACCTGGAAAGAC
ATGGAGCAATCACAAGTAGCAATACAGCAGCTACCAATGCTGACTGTGCCTGGCTAGAAGCACAAGAGGAT---GAGGAG
GTGGGTTTTCCAGTCAGACCTCAGGTACCTCTAAGACCAATGACTTACAAAGGAGCTTTAGATCTTAGCCACTTTTTAAA
AGAAAAGGGGGGACTGGAAGGGATGATTTACTCCCAACAAAGACAGGATATCCTTGATCTGTGGGTCTATCACACACAAG
GCTACTTCCCTGATTGGCAGAACTACACACCAGGGCCAGGGACCAGATATCCCCTGACCTTTGGATGGTGCTTCAAGCTA
GTACCAGTGGAACCAGAGAAGGTAGAAGAGGAAAATGAAGGAGAGAACAACTGCTTGTTACACCCTATGAGCCAGCATGG
GATGGATGACCCGGAGAAAGAAGTATTACAGTGGAAGTTTGACAGCCACCTAGCATTTCGGCACGTAGCCCGCGAGCTGC
ATCCGGAGTTTTACAAGGACTGCTGA---------------------------------
>FJ469695/B/US/2004/CR0068P
ATGGGTGGCAAGTGGTCAAAACGCAAGGAG---AATGGGTGGTCTACTGTA---AGGGAAAAAATGAAAAGAGCTAAGCC
AGCAGAT---------------------GAGCCA--GCAGAT----GGGGTGGGAGCAGTATCCCGAGACCTGGGAAAAC
ATGGAGCAGTTACAAGTAGCAATACAGCAGCTACCAATGAGGCTTGTGCCTGGCTAGAAGCACAAGAG-GAGAAGGAGAA
GTGGGTTTTCCAGTCAGACCTCAGGTACCTTTAAGACCAATGACTTACAAGGCAGCTTTTGATCTTAGCTTCTTTTTAAA
AGAAAAGGGGGGACTGGATGGGTTAATTTACTCCCAAAAAAGACAAGATATCCTTGATCTGTGGGTCTACCACACACAAG
GCTACTTCCCTGATTGGCAGAACTACACACCAGGGCCAGGGATCAGATATCCACTGACCTTTGGATGGTGCTTCAAGCTA
GTACCAGTTGAGCCAGAGGATGTAGAAGAGGCCAATAAAGGAGAGAACAACAGCTTGTTACATCCTATGAGCCAGCATGG
GATGGATGACCCAGAGAAAGAAGTGCTGCAGTGGAAGTTTGACAGCCGCCTGGCACGTCATCACATGGCCCGAGAACTGC
ATCCGGAGTACTACAAGAACTGCTGA---------------------------------
>FJ469696/B/US/2006/CR0078
ATGGGTGGCAAGTGGTCAAAATGTAAAGTA---GGTGGATGGCCTGCTGTA---AGGGAAAGAATGAAGCGAACTGAG--
-------------------------------CCAGCAGCAGAA---GGGGTGGGAGCAGCATCTCGAGACCTGGAAAAAC
ATGGGGCAATTACAAGTAGCAATACAGCAGCTACCAATGCTGATTGTGCCTGGCTAGAAGCACAAGAAGAT---GAGGAA
GTGGGTTTCCCAGTCAGACTTCAGGTACCTGTAAGACCAATGAAATACAAGGCAGCTTTAGATATGAGGCTCTTTTTAAA
AGAAAAGGGGGGACTGGAAGGGCTAATTCACTCCCAGAAAAGACAAGATATCCTTGATCTGTGGATCTACCACACACAAG
GCTACTTCCCTGATTGGCAGAACTACACACCAGGGCCAGGGACCAGATACCCACTGACCTTTGGGTGGTGCTTCAAGCTA
GTACCACTTGAGCCAGAGCAGATAGAAGAGGCCAATGAAGGAGAGAACAACAGCTTGTTACACCCTGTGAGCCTGCATGG
GATAGAAGACCCGGAGAGAGAAGTGTTAGTGTGGAAGTTTGACAGCCGTCTTGCATTCCATCACGTGGCCCGAGAGCTGC
ATCCGGAGTACTACAAAGACTGCTGA---------------------------------
>FJ469697/B/US/2004/CR0080N
ATGGGTGGTAAATGGTCAAAAT-----ATG---TGCGGATGGCCTAAAGTA---AGAGAAAGAATGGAACGAGCTGAG--
-------------------------------CCAGCAGCAGAT---GGGGTGGGAGCAGCATCTCGTGACCTGGAAAAAT
ATGGGGCAATCACAAGTAGCAATACAGCAGCTACTAATGCTGATTGTGCCTGGCTAGAAGCACAAGAGGAG---GAGGAA
GTGGGTTTTCCAGTCAGACCTCAGGTGCCCTTAAGACCAATGACTTACAAAGGAGCTCTAGATCTCAGCCACTTTTTAAG
AGAAAAGGGGGGACTGGAAGGGCTAGTTTACTCCCAAAAAAGACAAGAAATCCTTGATCTGTGGATCTACCACACACAAG
GCTACTTCCCTGATTGGGGTAACTACACACCAGGGCCAGGAATTAGATATCCACTGTGTTTTGGATGGTGCTTCAAACTA
GTACCAGTTGAGCCAGAGGAGGTAGAGAAGGCCAATGAAGGAGAGAACAACTGCCTGTTACACCCTGTGAGCCAGCATGG
GATGGAGGACCCAGAGAAAGAAGTGTTAGTGTGGAAGTTTGACAGCCGCCTAGCATTTCATCACGTGGCCCGAGAGCTGC
ATCCGGAGTACTTCAAAGACTGCTGA---------------------------------
>FJ469698/B/US/2004/CR0116Y
ATGGGTGGCAAGTGGTCAAAACGTAGTGAG---CCTGGATGGTTTACTATA---AGGGAAAGAATGAGACGAGTGCCAGC
AACA------------------------GAGCCAGCAGCAGTT---GGGGTGGGAGCAGCATCTCGAGACCTGGAAAAAC
ATGGAGCAATTACAAGTAGCAATACAGCAGCTACCAATCCAGATTGTGCCTGGCTAGAAGCACAAGAGGAG---GAGGAA
GTAGGTTTTCCAGTCAGACCCCAGGTACCTTTAAGGCCAATGACTTACAAGGGAGCTTTAGATCTTAGCCACTTTTTAAG
AGAAAAGGGGGGACTGGAAGGGTTAGTTCACTCCCAAAAGAGACAAGATATCCTTGATCTGTGGGTCTACCATACACAAG
GCTACTTCCCTGATTGGCATAACTACACACCAGGGCCAGGGGTCAGATATCCATTGACCTTTGGATGGTGCTTCAAGCTA
GTACCAGTTGAGCCAGAGAAGGTAGAAGAAGCCAATGAAGGAGAGAACAACAGCTTGTTACACCCTATAAGCCTGCATGG
GATGGATGACCCAGAGAAAGAAGTGTTAGTGTGGAAGTTTGACAGCCGCCTAGCATATCACCACACAGCCCGAGAGATGC
ATCCAGAGTACTACAAGGACTGCTGA---------------------------------
>FJ469699/B/US/-/CR0127W
ATGGGTGGCAAGTGGTCAAAAAGTATTGGG---AGTGGATGGTCTGTTGTA---AGGGAAAGAATGAGACGAACTGAGCC
AGCAAGGGAAAGAATGAGACAAACT---GAGCCAGCAGCAGAT---GGGGTGGGAGCAGCATCTCGGGACCTGGAAAGAC
ATGGGGCAATCACAAGTAGCAATACAGCAGCTACCAATGCTGATTGTGCCTGGCTAGAAGCACAAGAGGAG---GAGGAG
GTGGGTTTTCCAGTCAGACCTCAGGTACCTATGAGACCAATGACTTACAAGGCAGCACTAGATCTTAGCCACTTTTTAAG
AGAAAAGGGGGGACTGGAAGGGTTAATTTACTCCCAAAAGAGACAAGAGATCCTTGATCTATGGGTCTACCACACACAAG
GCTACTTCCCTGATTGGCAGAATTACACACCAGGGCCAGGGATTAGATATCCACTGACCTTTGGATGGTGCTTCAAGCTA
GTACCAGTTGAGCCAGAGAAGGTAGAAGAGGCCAATGAAGGAGAGAACAACACCTTGTTACACCCTATGAGCCTGCATGG
GATGGATGACCCAGAGGGAGAAGTGTTAGAATGGAAGTTTGACAGCCGCCTAGCATTTCGTCACATGGCCCGAGAGATGC
ATCCTGAGTACTACAAGGACTAAGGACTGTGACACCAAGCTACAAGAACTGCTGA----
>FJ469700/B/US/2006/CR0131
ATGGGTGGCAAGTGGTCAAAGAGTAGTAAA---ATTGGATGGCCTGCTATA---CGGGAAAGAATGAGACAAGCTGAGCC
T---------------------------GAGCCAGCAGCAGTT---GGGGTGGGAGCAGTATCTCAAGACCTGGCAAAAC
ATGGAGCAATCACAAGTAGCAGTGCA------GGCAATGCTGATTGTGTCTGGCTGGAAGCACAAGAGGAT---GAGGAA
GTGGGGTTTCCAGTCAGACCTCAGGTACCTTTAAGACCAATGACTTTCAAGGGAGCTCTAGATCTTAGCCATTTTTTAAA
AGAAAAGGGGGGACTGGAAGGGCTAGTTTACTCTCAAAGAAGACAAGACATCCTTGATCTGTGGGTCTACCACACACAAG
GCTACTTCCCTGATTGGCAGAACTACACCCCAGGGCCAGGGACCAGATATCCACTGACCTTTGGATGGTGCTTCAAGCTA
GTACCAGTTGAGCCAGATCAGGTAGAAAAGGCCACTGAAGGAGAGGACACCAGCTTGTTACACCCTGTGAGTCTACATGG
GATAGAGGACTCAGAGAAAGAAGTGTTAGTGTGGAAGTTTGACAGCCGCCTAGCATTTCATCATGTGGCCCGAGAGAAAC
ATCCGGAGTACTACAAAGACTGCTGA---------------------------------
>FJ469701/B/US/2003/CR0154X
ATGGGTGGCAAGTGGTCAAAAAGTAGTATG---GGTGGATGGTCTGCTATA---AGGGAAAGAATGAGACGAGCTGAGCC
TGAGCCA---------------------GAGCCAGCAGCAGTT---GGGGTGGGAGCAGCATCTCGAGACCTGGAAAAAC
ATGGAGCAATCACAAGTAGCAATACAGCAGCTAATAATGCTGCTTGTGCCTGGCTAGAAGCACAAGAGGAG---GAAGAG
GTGGGCTTTCCAGTCAGACCTCAGGTACCTTTAAGACCAATGACTTACAAGGCAGCTTTGGATATTAGCCACTTTTTAAA
AGAAAAGGGGGGACTGGAAGGGCTAATTCACTGCCAAAGGAGACAAGATATCCTTGATCTGTGGCTCTATCACACACAAG
GCTACTTCCCTGATTGGCAGAACTACACACCAGGGCCAGGGGTCAGATATCCACTGACCTTTGGATGGTGTTTCAAGCTA
GTACCAGTTGACAAGGAGAAAGTGGAAGAAGCCACTGAAGGAGAGAACAACTGCCTGTTACACCCTATAAGCCAGCATGG
GATGGAGGACCCGGAGAAGGAAGTGTTAATGTGGAAGTTTGACAGCCGCCTAGCATTTCATCACAGAGCCCGAGAGCTGC
ATCCGGAGTACTACAAGAACTGCTGA---------------------------------
>FJ469702/B/US/-/CR0164U
ATGGGGGGCAAGTGTTCAAAACGTAGTGTA------GAATGGAATACTATA---AGGGAAAGAATAAGAAGAACTGAGCC
ACGAGCT---------------------GAGCCAGCAGCAGAG---GGGGTGGGAGCAGCATCTCGGGATCTGGAAAGAC
ATGGAGCAATCACAACTAGCAATACAGCAAATAATAATGCTGCTTCTGCCTTTCTAGAAGCACATGAGGAG---GAGGAG
GTGGGTTTTCCAGTCAGACCTCAGGTACCTTTAAGACCAATGACTTACAAGGGAGCTATAGATCTTAGCCACTTTTTAAA
AGAAAAGGGGGGACTGGAAGGGCTAATTTACTCCCCAAAAAGACAAGAGATTATTGATCTATGGGTCTATCACACACAAG
GCTACTTCCCTGATTGGCAGAATTACACACCAGGGCCAGGGATCAGATATCCACTGACCTTTGGATGGTGCTTCAAGTTA
GTACCAGTTGATCCAGATGAGGTAGAGAAGGAGAATGAAGGAGAGAATAACAGCTTGTTACACCCAATGAGCCTGCATGG
GATAGAGGACCCGGAGAGAGAAGTGTTAAAGTGGAAGTTTGACAGCCACCTAGCATTTCGTCACATGGCCCGAGAGCTGC
ATCCGGAGTACTACAAAGACTGCTGA---------------------------------
>FJ469703/B/US/2005/CR0175S
ATGGGTAATAAATGGTCAAAAT-----------------TGGCCTGCTGTA---AGGGAAAGAATAAGGCGAACTGAGCC
ACGAGAC---------------------GAGCCAGCAGCAGAG---GGGGTGGGAGCAGTATCTCGAGACCTGGAAAGAC
ATGGAGCAATCACAAGTAGCAATACAGCAGCTACCAATGCTGCTTGTTCCTGGCTAGAAGCACAAGAGGAT---GAGGAG
GTGGGTTTTCCAGTCAGACCCCAGGTACCTCTAAGACCAATGACCTACAAGGCAGCTTTGGATCTTAGCCACTTTTTAAA
AGAAAAGGGGGGACTGGAAGGGCTAATTTGGTCCCAGAAAAGACAAGATATCCTTGATTTGTGGGTCCACCACACACAAG
GATACTTCCCTGATTGGCAGAACTACACACCAGGGCCAGGGACTAGATTTCCACTGACCTTTGGATGGTGCTTCAAGTTA
GTACCAGTTGAGCCAGACAAGGTAGAAGAGGCCAATGAAGGAGAGAACAACACATTGTTACACCCTATGAGCCTGCATGG
GATGGAGGACCCAGAGAAAGAAGTGTTAGTATGGAAGTTTGACAGCCGCCTAGCATTTCATCACATGGCTCGAGAGAAGC
ATCCGGAGTATTACAAGGACTGCTGA---------------------------------
>FJ469704/B/US/-/CR0192W
ATGGGTGGTAAGTGGTCAAAGAGTAGTGTG---GTTGGATGGCCTGCTATA---AGAGAAAAAATGAGAAGAGCTGAG--
-------------------------------CCAGCAGCAGAG---GGGGTGGGAGCAGTATCTCGAGACTTGGAAAAAC
ATGGAGCAATCACAAGTAGCAACACAGCAGCTACTAATGCTGATTGTGCTTGGCTAGAAGCACAAGAAGAT---GAGGAG
GTGGGTTTTCCAGTCAAACCTCAAGTACCTTTAAGACCAATGACTTACAAGGGAGCTGTTGATCTTAGCCACTTTTTAAA
AGAAAAGGGGGGACTGGAAGGGCTAATTTACTCCCAAAGAAGACAAGATATCCTTGATCTGTGGATCTACCACACACAAG
GCTACTTCCCTGATTGGCAGAACTACACACCAGGGCCAGGGACAAGATATCCACTGACCTTTGGATGGTGCTTCAAGCTA
GTACCAGTTAACCCAGAGGAGGTAGAAAAGGCCAATGAAGGAGAGAATAATTGCCTGTTACACCCAATGAGCCAGCATGG
GATGGATGACCCGGAGAAAGAAGTGCTAATGTGGAAGTTTGACAGCCTCCTAGCATATCGTCACATGGCCCGAGAGCTGC
ATCCGGAGTACTACAAAGACTGCTGA---------------------------------
>FJ469705/B/US/-/CR0206U
ATGGGTGGCAAGTGGTCAAAAAGCAAGGTG---GCTGGATGGTCTAAAGTA---AAGGAAAGAATGGAAAAAGCTGAG--
-------------------------------CCAGCAGCAGTT---GGGGTGGGAACAGTATCTCGAGACCTGGAAGAAC
ATGGAGCAATCACAAGTAGCAATACAGCAGCTAACAATGCTGATTGTGCCTGGCTAGCAGCACAAGAGGAG---TGGGAA
GTGGGTTTTCCAGTCAGACCTCAAGTACCTCTAAGACCAATGACTTACAAGGCAGCTTTAGATCTTAGCCACTTTTTAAA
AGAAAAGGGGGGACTGGAAGGGCTAATTTACTCTCAACAAAGAAGAGATATCCTTGATCTGTGGGTCTATAACACACAAG
GCTTCTTCCCTGATTGGCATAACTACACACCAGGGCCAGGGATACGATATCCACTGACCTTTGGATGGTGCTTCAAGCTA
GTACCAGTTGAGCCAGAGAAGATAGAAGAGGCCAATGAAGGGGAAAACAACTCATTGTTACACCCTATGAGCCTGCATGG
GATGGAGGACCCGGAGAGAGAAGTGTTACAGTGGAAATTTGACAGCCACCTAGCATTTCATCACATGGCCCGAGAGATAC
ATCCGGAGTACTACAAGAACTGCTGA---------------------------------
>FJ469706/B/US/2005/CR0208W
ATGGGTGGCAAATGGTCAAAACGCAGTAAC---AAAGACTGGCCTAGAGTA---AGGGAAAGGATGCAACAAATCGATCC
A---------------------------GCAGCAGCAGCAGAT---GGGGTGGGAGCAGCCTCTCGAGACTTGGAAAGAC
ATGGAGCAATCACAAGTAGAAATACATCAACTACTAATGCTGATGTAGCCTGGCTAGAAGCACAGGAGGAG---TGAGAG
GTGGGCTTTCCAGTCAGACCTCAAGTACCTTTAAGACCAATGACTTTCAAGGGAGCTCTAGATCTCAGCCACTTTTTAAA
AGAAAAGGGGGGACTGGAAGGGCTAGTTCACTCCCAAAAGAGACAAGATATCCTTGATCTGTGGGTTTACCACACACAAG
GCTTCTTCCCTGATTGGCATAACTACACACCAGGGCCAGGGACTAGATTTCCACTGACCTTTGGGTGGTGCTTCAAGCTA
GTACCCGTTGAGCCAGAGGAGGTAGAAAAGATCACTGCAGGAGAGAACAACTGCTTGTTACACCCTATGAACCAACATGG
GATGGACAACCCAGAGAGAGAAGTGTTAGTGTGGAAGTTTGACAGCCGCCTAGCATTTCGTCACGTGGCCCGAGAGCTGC
ACCCGGAGTACTTCAAAGACTGCTGA---------------------------------
>FJ469707/B/US/2007/CR0214
ATGGGTGGCAAGTGGTCAAAAAGTAGTGTG---GTTGGGTGGCCTGCTGTA---AGGGAAAGAATGAGACGAGCTGAG--
-------------------------------CCAGCAGCAATT---GGGGTGGGGGCAGCATCTCGAGACCTGGAAAAAC
ATGGAGCAATCACAAGTAGCAATACAGCAACTAACAATGCTGCTTGTGCCTGGCTAGAAGCACAAGACGAC---GAGGAG
GTGGGTTTTCCAGTCAGACCTCAGGTACCTTTAAGACCAATGACCTACAAGGCAGCTGTAGATCTTAGCCATTTTTTAAA
AGAAAAGGGGGGACTGGAAGGGTTAATTTGGTCCCAGAAAAGACAAGACATCCTTGATCTGTGGGTCCACCACACACAAG
GATACTTCCCTGATTGGCAGAACTACACACCAGGGCCAGGGATCAGATATCCACTGACCTTTGGATGGTGCTTCAAGCTA
GTACCAGTTGACCCAGAGAAGGTAGAAGAGGCCAATGAAGGAGAGAACAACAGCCTGTTACACCCTATAAGCCTGCATGG
GATGGAGGACTCGGAGAAGGAAGTATTACAGTGGAAGTTTGATAGCCGCCTCGCATTTCGTCACATGGCCCGAGAGCTGC
ATCCGGAGTATTACAAGGACTGCTGA---------------------------------
>FJ469708/B/US/2006/CR0215
ATGGGTGCCAAGTGGTCAAAAAGCAGTAAA---GTTGGATGGCCTGCTATA---AGGGAAAGAATGAGACGAGCTGAGCC
AGCACCT---------------------GAGCCAGCAGCACCT---GGGGTGGGAGCAGTATCTCGAGACCTGGAGAAAC
ATGGAGCAATCACAAGTAGCAATACACCAGCTAACAATGCTGCTTGTGCCTGGCTTGAAGCACAAGAGGAA---GAGGAG
GTGGGCTTTCCAGTCAGGCCTCAGGTACCCTTAAGACCAATGACTTACAAGGCAGCTATAGACATGAGCCACTTTATAAA
AGAAAAGGGGGGACTGGAAGGGCTAATTCATTCCCAGAAAAGACAAGAGATCCTTGATCTGTGGATCTATCACACACAAG
GCTACTTCCCTGATTGGCAGAACTACACACCAGGGCCAGGGGTCAGATACCCACTGACCTTTGGGTGGTGCTTCAAGCTA
GTGCCAGTTGATCCAGACAAGGTAGAAGAGGCCACTGAAGGAGAGAACAACTGCTTGTTACACCCCCTGAACCAGCATGG
GATGGATGACCCAGAGAAAGAAGTGTTAATGTGGAAGTTTGACAGCCGCCTAGCATTTCATCACATGGCCCGAGAGCTAC
ATCCGGAGTACTTCAAGAACTGCTGA---------------------------------
>FJ469709/B/US/2006/CR0222X
ATGGGTGCCAAGTGGTCAAAAT-----------AGTCAATGGTCTGCTGTA---AGGGACAGAATGAGACAAGCTGAA--
-------------------------------CCAGCAGCAGAT---GGAGTGGGAGCAGCATCTCGGGACCTGGAAAAAC
ATGGAGCACTCACAAGTAGCAATACAGTAGCTAATAATGCTGCTTGTGCCTGGGTAGAAGCACAAGAGAAT---TGAGAA
GTAGGTTTTCCAGTCAGACCCCAGGTACCTTTAAGACCGATGACTTATAAGGCAGCCATAGATCTTAGCCACTTTTTAAG
AGATAAGGGGGGACTGGAAGGGCTAGTTTGGTCTCAGAAAAGACAAGAAATCCTTGATCTGTGGGTTTACCACACACAAG
GATTCTTCCCTGATTGGCAGAACTACACAACAGGGCCAGGGATCAGATACCCATTGTGCTTTGGATGGTGCTTCAAGCTA
GTACCAGCTGAGCCAGAGCAGGTAGAAGAGGCCAATGTAGGAGAGAACAACAGCTTGTTACACCCTATAAGCCTGCATGG
AATGGAGGACCCAGAGAGAGAAGTGTTAGTGTGGAGATTTGACAGCCGCCTAGCCTCTCATCACATGGCCCGAGAGCTGC
ATCCGGAGTACTACAAGGACTGAAAGACTGCTGACAAGACTGCTGA-------------
>FJ469710/B/US/2006/CR0228Q
ATGGGTGGCAAGTGGTCAAAACGTAGTGTC---CCTGGGTGGCCTGCTATA---AGGGAAAGAATGAGGCGAACTCCAGC
AGCAGAGAGAAGAGTT------------GAGCCAGCAGCAGAA---GGGGTGGGAGCAGTATCTCGAGACCTGGAAAAAC
ATGGAGCAATTACAAGTAGCAATATT------GGCAATGCTGCTTGTACCTGGCTAGAAGCACAAGAAAGA--GGGAGAA
GTGGGCTTTCCAGTCAGACCTCAGGTACCTTTAAGACCAATGACTTACAAGGCAGCTCTGGATTTTAGCCACTTTTTAAA
AGAAAAGGGGGGACTGGAAGGGTTAGTTTGGTCCCAGAAAAGACAAGACATCCTTGATCTGTGGGTCTATCACTCACAAG
GCTACTTCCCTGATTGGCAAAACTACACACCAGGGCCAGGGCCCAGATTCCCACTAACCTTTGGATGGTGCTTCAAGCTA
GTACCAGTAGAGAAGGAGAAGGTAGAAGAAGAGAACAAAGGGGAGAACAACTGCTTGCTGCACCCTATGAGCCTGCATGG
AATGGAAGACTCGGAGGGAGAAGTGTTAGTGTGGAAGTTTGACAGCCGCCTAGCGTTTCATCACATGGCCCGAGAGCTGC
ATCCGGAGTTTTACAAGGACTGCTGA---------------------------------
>FJ469711/B/US/-/CR0234
ATGGGTGGCAAGTGGTCAAAACGTAGTCTG---GGTGGATGGCCTGCTATA---AGGGAAAGAATGAGACGAGCT-AGAC
CAGCAGCAGAACCT--------------GAACCAGCAGCAGAG---GGGGTGGGAGCAGCATCTCGGGATCTGGCAAAAC
ATGGAGCAATCACAAATAGCAATACAGCGGCTAACAATGCTGATTGTGCCTGGCTAGAAGCACAGGAGGAGGAGGAGGAT
GTGGGTTTTCCAGTCAGACCTCAGGTACCATTAAGACCAATGACCTACAAGGGAGCTTTGGATCTTAGCCACTTTTTAAA
TGAAAAGGGGGGACTGGAAGGGTTGATTTACTCCCAAAAGAGACAAGACATCCTTGATTTGTGGGTCTACCACACACAAG
GCTACTTCCCTGATTGGCAGAACTACACACCAGGGCCAGGGATCAGATACCCACTGACCTTTGGATGGTGCTTCAAGCTA
GTGCCAGTTGACCCAGAGGAAATAGAAAAGGCCAATGAAGGAGAGGACAACTGCTTGCTACACCCTATGGGCCTGCATGG
GATGGATGACCCGGAGAGAGAAGTGTTAAAGTGGAAGTTTGACAGCCGCCTAGCATTTCATCATGTAGCCCGAGAGCTGC
ATCCGGAGTACTACAAGAACTGA------------------------------------
>FJ469712/B/US/-/CR0248X
ATGGGGAGCAATTGGTCAAAACGCAGCATG---CCTGGATGGTCTGCTATA---AGGGAAAGAATGAGACGAGCTGTGCC
ACGAGCT---------------------GAGCCAGCAGCAGAT---GGGGTGGGAACAGCATCTCGAGACCTGGAAAGAC
ATGGAGCACTTACAAGTAGCAATACAGCACATAACAATGCTGCTTGTGCCTGGCTAGAAGCACAAGAGGAGGAGGAGGAG
GTGGGCTTTCCAGTCAGACCTCAGGTACCTTTAAGACCAATGACTTACAAGGGAGCTCTGGATCTTAGCCACTTTTTAAA
AGAAGAGGGGGGACTGGAAGGGCTAATTTACTCCCAGCAAAGACAAGATATACTTGATCTGTGGGTCTACAACACACAAG
GCTACTTCCCCGATTGGCAGAACTACACACCAGGGCCAGGGATCAGATATCCCCTGACCTTTGGATGGTGCTTTAAGCTA
GTACCAGTTGACCCAGAGAAGGTAGAACAGGCCAATGAAGGAGAAAACAACACCTTGTTACACCCTATGGGCCTGCATGG
GATGGA---CTCACAAGGAGAAGTATTAGAATGGAGGTTTGACAGCCGCCTGGCCTTTCATCACGTAGCCAGAGAGGTGC
ATCCGGAGTTCTACAAGAACTGCTGA---------------------------------
>FJ469713/B/US/2007/CR0275
ATGGGTGGCAAGTGGTCAAAAT-----CTG---GGTGGATGGCCCGCCATA---AGGGAAAGAATGAGACGAGCTCAGCC
AAGAGCT---------------------GAGCCAGCAGCAGTT---GGGGTGGGACCAGCTTCTCGAGACCTAGAAAAAC
ATGGGGCAATCACAAGCAGCAATACAGCAACTAACAATCCTGATGTAGCCTGGCTGGAAGCACAAGAGGAT---GAGGAA
GTAGGTTTTCCAGTCAGACCTCAGGTGCCTTTAAGACCAATGACTTACAAGGCAGCTCATGATCTTAGCCACTTTTTAAA
AGAAAAGGGGGGACTGGAAGGGTTAGTTTATTCCCAGAAAAGACAAGAGATCCTTGATCTGTGGGTCTACCACACACAAG
GCTTCTTCCCTGATTGGCAGAATTACACACCAGGGCCAGGGATCAGATATCCACTGACCTTTGGGTGGTGTTACAAGCTA
GTACCAGTAGATCCAGACAAGGTAGAAGAGGCCACTGAAGGAGAGAACAACTGCCTGTTACACCCTATGAGCCTGCATGG
GATGGAAGACCCAGAGAAGGAAGTGTTAGTGTGGAAGTTTGACAGCCGCCTCGCATTTCATCACATGGCCCGAGAGCTGC
ATCCGGAGTACTACGAGAACTGCTGA---------------------------------
>FJ469714/B/US/2006/CR0276Z
ATGGGTGGCAAGTGGTCAAAACGTGGTGTG---CCTGGATGGCCTGCTATA---AGGGAAAGAATGAGACGAGCTGAACC
AGCAGCAGAACAACCAGCAGCG------GAACCAGCAGCAGAT---GGGGTGGGAACAGCATCTCGAGACTTGGAGAGAC
ATGGAGCAATCACAAGTAGCAACACAGCAGCTAATAATGCTGATGTTGCCTGGCTAGAAGCACAAGAAGAT---GAGGAA
GTAGGTTTTCCAGTCAGACCTCAGGTACCTTTAAGACCAATGACTTACAAAGGGGCTTTGGATCTTAGCCACTTTTTAAA
AGAAAAGGGGGGACTGGAAGGGCTAGTTTACTCCCAAAGGAGAAAAGATATCCTTGATCTGTGGGTCTACCACACACAAG
GCTACTTCACTGATTGGCAGTGCTACACACCAGGGCCAGGGGTCAGATATCCACTGACCTTTGGATGGTGCTTCAAACTA
GTGCCAGTTGAGCCAGGGCTGGTAGAAGAGGCCAATGAAGGAGAGAACAACTGCCTGTTACACCCTATAAGCCTGCATGG
GATGGAGGACCCAGAGAGAGAAGTATTAGTGTGGAAGTTTGACAGCCGCCTGGCATTTCATCATGTGGCCCGAGAACAGC
ATCCGGAGTACTACCAAGACCGCTGA---------------------------------
>FJ469715/B/US/-/CR0289Z
ATGGGTGGCAAATGGAGTAAG------------GAAGGCTGGCCTGCTGTA---AGGGAAAGAATGCAACGCGCTGGG--
-------------------------------ATAGCAGCAGAT---GGGGTGGGAGCAGTATCTAGAGACCTGGAGAAAC
ATGGAGCAATCACAAGTAGCAATACAGCAGCCAATACTGCTAGCCTTGCCTGGCTGGAAGCTCAAGAAGAG---GAAGAG
GTGGGTTTTCCAGTCAGACCTCAGGTACCTTTAAGACCAATGACCTTCCAGGGAGCTTGGGATCTTAGCCACTTTTTAAA
AGAAAAGGGGGGACTGGAAGGGCTAATTCACTCACAGAAAAGACAGGAGATCCTTGATCTGTGGATCTACCACACACAAG
GCTACTTCCCTGATTGGCAGAACTACACACCAGGGCCAGGGGTCAGATACCCACTGACCTATGGGTGGTGCTTCAAGCTA
GTACCAGTTGACCCAGAGAAGGTAGAAGAGGCCAATGCAGGAGAGAACAACTGCCTGCTACACCCTATGAGCCAGCATGG
GATGGATGACCCAGAGAAAGAAGTGTTAATGTGGAAGTTTGACAGCAGCCTAGCATTCAGACACAAGGCCCGAGAGCTGC
ATCCGGAGTACTACAAGAACTGCTGA---------------------------------
>FJ469716/B/US/2007/CR0295S
ATGGGGGGCAAGTGGTCAAAAAGGAAGGCG---GAGG-GTGGTCAAAAGTA---AGAAAAAGGATGCAACAAACTGAG--
-------------------------------CCAGCAGCAGAG---GGGGTGGGAGCTGCATCTCGAGACCTGGAAAAGC
ATGGAGCAATCACAAGTAGCAATAGT------AATAACGCTGCTTGTACCTGGCTAGAAGCACAAGCACAGGAGGAGGAG
GTGGGTTTTCCAGTCAGACCTCAGGTACCTTTAAGACCAATGACTTACAAGGCAGGTCTAGATCTCAGCCACTTTTTAAA
AGAAAAGGGGGGACTGGAAGGGTTAATTCACTCCCAACAAAGACAAGATATCCTTGATCTGTGGGTCTACAACACACAAG
GCTATTTCCCTGATTGGCAGAACTACACACCAGGGCCAGGAGTCAGATATCCACTGACCTTTGGATGGTGCTTCAAGCTA
GTACCAGTGGAGCCAGAGAAGGTAGAAGAGGCCAATGTAGGAGAGAATAACTGCTTGTTACACCCCATGAGCCAGCATGG
GATGGATGACCCGGAGAAAGAAGTGTTAATGTGGAAGTTTGACAGCCGCCTGGCGTTCCATCACATGGCCCGAGAGCTGC
ATCCGGAATACTTCTAAGACTGCTGA---------------------------------
>FJ469717/B/US/2005/CR0307R
ATGGGTGGCAAGTTGTCAAAAT-----ATG---AGAGGATGGGCTACTGTA---AGGGAAAAAATGAGACGAGCTGAACC
ATCT------------------------CAGCCAGCAGCAGCA---GGGGTAGGAGCAGTATCTCGAGACCTGGAAAAAC
ATGGAGCAGTCACAAGTAGCAATACAGCAGCTACTAATACTGATTGTGCCTGGCTAGAAGCACAAGAGGAG---GAAGAG
GTGGGTTTTCCAGTCAGACCTCAGGTACCTTTAAGACCAATGACTTTCAAGGGAGCTTTTGATCTTAGCCACTTTTTAAA
AGAAATGGGGGGACTGGATGGGTTAATTTACTCCCAAAAGAGACAAGATATCCTTGATCTGTGGATTTACCACACACAAG
GCTACTTCCCTGATTGGCAGAATTACACACCAGGGCCAGGGATCAGATATCCACTGTGCTTTGGATGGTGCTTCAAGTTA
GTACCAGTGGATCCAGATAAGGTAGAAGAAGCCAATGCAGGAGAGAACAACAGCTTGTTACACCCTGTAAGCCTGCATGG
GATGGATGACCCAGAGAAAGAAGTATTACAGTGGAAGTTTGACAGCCGCCTAGCATTGCGTCACATGGCCCGGGAGCTGC
ACCCAGAGTTCTACAAAGACTGCTGA---------------------------------
>FJ469718/B/US/2005/CR0312W
ATGGGTGGCAAGTGGTCAAAACCTCGTGTG---CCTGGATGGTCTACCATC---AGGGATAGAATGAGACGAACGGAG--
-------------------------------CCAGCAGCAGAA---GGGGTAGGAGCAGTGTCTAGAGACCTGGAAAAAC
ATGGAGCAATCACAAGTAGAAATACAGCAGCTACCAATGCTGATTGTGCCTGGCTAGAGGCGCAAGAGGAT---GAGGAA
GTAGGGTTTCCAGTCAGACCTCAGGTACCTTTAAGACCAATGACTTACAAAGCAGCTTTAGATATCAGCCACTTTTTAAG
AGAAAAGGGGGGACTGGAAGGGTTAGTTTACTCCCAGAAAAGACAGGACATCCTTGATCTGTGGATCTATCACACACAAG
GCTACTTCCCTGATTGGCAGAACTACACACCAGGGCCAGGGACCAGATATCCACTGACCTTTGGCTGGTGCTTCAAGCTA
GTACCAGTTGACCCAGATAAAGTAGAAGAGGTCACTGAAGGAGAGAACAACTGCCTGTTACACCCTATGAACCAGCATGG
AATGGACGACCCGGAGAAAGAAGTGCTAGTGTGGAAGTTTGACAGCAAGCTAGCATTTCATCACGTGGCCCGAGAGCTGC
ATCCGGAGTACTATAAGGACTGCTGA---------------------------------
>FJ469719/B/US/-/CR0317N
ATGGGAGGCAAGTGGTCAAAACGTAGTGTC---CCTGGATGGACTGAGATA---AGGGAAAGAATGAGAAGAACT-AGAC
CAGCA-----------------------GAACCAGCAGCAGAA---GGGGTGGGACCAGCATCTCGAGACCTGGAAAGAC
ATGGGGCAATCACAAGTAGCAATACTGCAGCTAACAATGCTGCCTGTGCCTGGTTAGAAGCACATGAGGAT---GAGGAA
GTGGGGTTTCCAGTCAGACCTCAGGTACCTTTAAGACCAATGACTTACAAGGGAGCTTTTGATCTTGGCTTCTTTTTAAA
AGAAAAGGGGGGACTGGATGGGCTAATTTACTCCCAGAAAAGACAAGATATCCTTGATCTGTGGGTCTATCACACACAAG
GCTACTTCCCTGATTGGCAGAACTACACACCAGGGCCAGGGGTCAGATACCCACTGTGCTTTGGATGGTGCTTTAAGCTA
GTACCAGTAGAGCAAGATAAGGTAGAAGAGGCCAATGAAGGAGAGAACAACGTATTGCTACACCCTGTGAGCCTGCATGG
GATGGATGACCCGGAGAGAGAAGTGTTAATGTGGAAGTTTGACAGCAGCCTAGCACGTCGCCACATAGCCCGAGAGCTGC
ATCCGGAGTACTACAAGGACTGCTGA---------------------------------
>FJ469720/B/US/-/CR0331P
ATGGGTGGCAAGTGGTCAAAAAGCAGTGTG---GTTGGATGGCCTAAGATA---AGGGAAAGAATGAGAAGAACTGAG--
-------------------------------CCAGCGGCAGAT---GGGGTGGGAGCAGTATCTCGAGATCTGGAAAAAC
ATGGAGCAGTAACAAGTAGCAATACAGCAGCTAACAATGCTGATTGTGCCTGGGTAGAAGCACAAGAGGAG---GGAGAA
GTGGGTTTTCCAGTCAGACCTCAGGTACCTCTAAGACCAATGACTTACAAGGGAGCTTTAGATCTTAGCCACTTTTTAAA
AGAAGAGGGGGGACTGGAAGGGCTAATTTACTCTCAGCAGAGACAAGATATCCTTGATCTGTGGGTCTATAACACACAAG
GCTACTTCCCTGACTGGCAGAACTACACACCAGGGCCAGGGACCAGATACCCACTGACCTTTGGATGGTGCTTCAAGCTA
GTACCAGTTGAGCCAGAGAAGATAGAAGAGGCCAATGAAGGAGAGAACAACACATTGTTACACCCTATGAGCCTGCATGG
GATGGATGACCCAGAGAAAGAAGTGTTAGAGTGGAAGTTTGACAGCCGCCTAGCATTCCATCACATGGCCCGCGAGCTGC
ATCCGGAGTACTACAAAAACTGA------------------------------------
>FJ469721/B/US/2007/CR0339X
ATGGGTGCCAAGTGGTCAAAAAGTAGTATG---GCTAAATGGCCTGCTGTA---AGGGAAAGAATGAGACAAGCTGAACC
A-----------------------------------GCAGAG----GGAGTGGGAGCAGTATCTCGAGACCTGGGAAAAC
ATGGAGCAATCACAAGTAGCAATACAGCAGCTACTAATGCTGATTGTGCCTGGCTAGAAGCACAACAAGAG---GGAGAG
GTGGGTTTTCCAGTCAGACCTCAGGTGCCTTTAAGACCAATGACTTACAAGGCAGCTGTAGATCTTAGCCACTTTTTAAA
AGAAAAGGGGGGACTGGAAGGGCTAGTTTACTCCCAGCAAAGACAAGATATCCTTGATCTGTGGGTCTACAACACACAGG
GCTTCTTCCCTGATTGGCAGAACTACACACCAGGGCCAGGGGTCAGATATCCCCTGACCTTTGGATGGTGCTTCAAGCTC
GTACCAGTGGAGAGAGAGAAGGTAGAAGAGGCCAATGAAGGAGAGAACAACATCTTGCTACACCCTATGAGCCTGCATGG
AATGGAGGACCCGGAGAAGGAGGTGTTAGAGTGGAAGTTTGACAGCAAGCTAGCATTTCACCACAGGGCCCGAGAGCTGT
ATCCTGATTACTACAAGAACTGATGA---------------------------------
>FJ469722/B/US/2004/CR0345Q
ATGGGTGGCAAGTGGTCAAAACGTAGTGCC---CCTGGGTGGTCTGCGATA---AGAGAAAGAATGAGACGAGCTCCAGC
AACAGATGAGGTGAGGCGAACT------GAGCCAGCAGCAGCT---GGGGTGGGAGCAGTATCTAGAGACCTGGAAGCAC
ATGGAGCAATCACAAGTAGCAATACATCAGCTACCAATGCTGATTGTGCCTGGCTAGAAGCACAAGAGGAG---GAGGAG
GTGGGTTTTCCAGTCAAACCTCAGGTACCTTTAAGACCAATGACTTACAAAGGAGCTGTAGATCTCAGCCACTTTTTAAG
AGAAAAGGGGGGACTGGAAGGGCTAGTTCACTCCCAACAGAGACAAGACATCCTTGACCTGTGGGTCTACCACACGCAAG
GCTACTTCCCTGATTGGCAGAACTACACACCAGGGCCAGGGATCAGATATCCCCTGACCTTTGGCTGGTGCTTCAAGCTA
GTACCAGTGGAGCCAGATAAGGTAGAAGAAGCCAATGAAGGAGAGAACAACAGCTTGTTACACCCTATAAGCCTGCATGG
GATGGATGACCCTGAGAAAGAAGTGTTAGTGTGGAAGTTTGACAGCCGCCTAGCCTTTCATCACATGGCCCGAGAGCTGC
ATCCGGAGTACTTCAAGGACTGCTGA---------------------------------
>FJ469723/B/US/2006/CR0361T
ATGGGTGGCAAGTGGTCAAAACGTAGTATG---GGTGGATGGAGTGCTATA---AGGGAAAGAATGAAACAAGCTGAGCC
T---------------------------GAGCCAGCAGCAGAA---GGGGTGGGAGCAGCCTCTCGAGACTTGGAAAAAC
ATGGAGCAATTACAAGTAGCAATACAGCAGCTACTAATGCTGATTGTGCCTGGCTAGAAGCACAAGAGGAG---GAGGAG
GTAGGCTTTCCAGTCAGACCTCAGGTACCTTTAAGACCAATGACTTACAAGGGAGCTTTAGATCTTAGCCACTTTTTAAA
AGAAAAGGGGGGACTGGAAGGGCTAATTTACTCTCCAAAAAGACAAGAGATCCTTGATCTGTGGGTCTACCACACACAAG
GCTACTTCCCTGATTGGCAGAACTACACACCAGGGCCAGGGGTCAGATATCCACTGACCTTTGGATGGTGCTTCAAGCTA
GTACCAGTTGAGCCAGAGGATGTAGAAGAGGCCAATAAAGGAGAGAACAACAGCCTGCTACACCCTATAAGCCTGCATGG
GATGGAGGACACGGAGAGAGAAGTGTTAGTGTGGAAGTTTGACAGCCGCCTAGCATTTCATCACATGGCCCGTGAGAAAC
ATCCGGAGTACTACAAGGACTGCTGA---------------------------------
>FJ469724/B/US/2005/CR0367Z
ATGGGTGGCAAGTGGTCAAAAAGCAGTGTG---GTTGGATGGCCTAAGATA---AGGGAAAGAATGAGAAGAACTGAG--
-------------------------------CCAGCAGCAGAT---GGGGTGGGAGCAGTATCTCGAGACCTGGAAAAAC
ATGGAGCAATAACAAGTAGCAATACAGCAGCTACCAATGCTGATTGTGCCTGGGTAGAAGCACAAGAGGAG---AGAGAA
GTGGGTTTTCCAGTCAGACCTCAGGTACCTCTAAGACCAATGACTTACAAGGGAGCTTTAGATCTTAGCCACTTTTTAAA
AGAAAAGGGGGGACTGGAAGGGCTAATTTACTCTCAGCAGAGACAAGATATCCTTGATCTGTGGATCTATAACACACAAG
GCTACTTCCCTGACTGGCAGAACTACACACCAGGGCCAGGGACCAGATACCCACTGACCTTTGGGTGGTGCTTCAAGCTA
GTACCAGTTAAGCAAGAGAAGATAGAAGAAGCCAATGAAGGAGAGAACAACACATTGTTACACCCTATGAGCCTGCATGG
GATGGATGACCCAGAGAAAGAAGTGTTAGAGTGGAGGTTTGACAGCCGCCTAGCATTCCATCACGTGGCCCGCGAGATGC
ATCCGGAGTACTACAAGAATTGA------------------------------------
>FJ469725/B/US/-/CR0382N
ATGGGTGGCAAGTGGTCAAAAAGTAGTGTG---GTAGGATGGCCTGCTGTA---AGGGAAAGAATGCGAAGAGCT-AGAG
CTGAG-----------------------CCAGCAGCAGCAGAT---GGGGTGGGAGCAGTATCTCGAGACCTAGAAAGAC
ATGGAGCAATCACAAGTAGCAACACAGCAGCTAACAATGCTGATTGTGCCTGGGTAGAAGCACAACAAGAT---GGAGAG
GTGGGTTTTCCAGTCAGGCCTCAGGTACCTTTAAGACCAATGACTTTCAAGGGAGCGTTGGATCTTAGCCACTTTTTAAA
AGAAAAGGGGGGACTGGAAGGGATGATTTACTCCCAACAAAGACAAGATATCCTTGATTTATGGGTCTATAACACACAAG
GCTACTTCCCTGATTGGCAGAATTACACACCAGGGCCAGGGACTAGATTTCCACTGACCTTTGGATGGTGCTTCAAGCTA
GTACCAGTGGAACCAGAGAAGATAGAGGAGGCCAAT---GGAGAGAGCAATCGCCTGTTACACCCTATAAGCCTGCATGG
GATGGATGACCCGGAGAGAGAAGTGTTAGTATGGAGGTTTGACAGCCGCCTAGCATTTCATCACGTGGCCCGAGAACTGC
ACCCGGAGTACTTCAAGGACTGCTGA---------------------------------
>FJ469726/B/US/-/CR0413T
ATGGGTGGCAAGTGGTCAAAGCGTAGCATG---AGTGGATGGCCTACTGTA---AGGGAAAAAATGAGACGAGCTGAGCC
AGCAGCT---------------------GAGCCAGCAGCAGAG---GGAGTGGGGGCAGCATCTCGAGACCTGGAAAGAC
ATGGAGCACTCACAAGTAGCAATACAGTAACTAACAATGCTGCTTGTGCCTGGCTAGAAGCACAAGAGGAT---AAGGAA
GTGGGTTTTCCAGTCAGACCTCAGGTACCCTTAAGACCAATGACTCACAGTGCAGCTATAGATCTTAGCCACTTTTTAAG
AAAAGAGGGGGGACTGGAAGGGATGATTCACTCCCAAAGAAGACAAGAAATCCTTGATTTGTGGGTCTACCACACACAAG
GCTTCTTCCCTGACTGGCAGAACTACACACCAGGGCCAGGAGTTAGATATCCACTGTGTTTTGGATGGTGCTTCAAACTA
GTACCAGTTGAGCCAGAGGA------------------AGGAGAGAACAACACATTGCTACACCCTGCGAGCCTGCATGG
GATGGA---CTCGGAGGGAGAAGTGTTACAGTGGAAGTTTGACAGCCGCCTGGCATTTCATCACATAGCCCGAGAGATGC
ATCCGGAGTACTTCAAGGACTGCTGA---------------------------------
>FJ469727/B/US/-/F701
ATGGGTGGCAAGTGCTCAAAAT-----ATG---CCTGGATGGCCTACAATA---AGGGAAAGAATGAGACGAGCTCCAGC
AGCT------------------------GAGCCAGCAGCAGTT---GGGGTGGGAGCAGTATCTCGGGACCTGGAAAAAC
ATGGAGCAATCACAAGTAGCAATACACCAGCTACCAATGCTGATTGTGCCTGGCTAGAAGCACAAGAGGAGGAGGAAGAA
GTGGGTTTTCCAGTCAGGCCTCAGGTACCTTTAAGACCAATGACTTATAAGGCAGCTGTGGATCTTATCCACTTTTTAAA
AGAAAAGGGGGGACTGGAAGGGTTAGTTCATTCCCAGAAAAGGCAAGACATCCTTGATCTGTGGGTCTATCATACACAAG
GCTTCTTCCCTGACTGGCAGAACTACACACCAGGGCCAGGGATAAGATATCCATTAACCTTTGGATGGTGCTACAAGCTA
GTACCAGTGGAGCCAGAAAAGGTAGAAGAGGCCACTGAAGGAGAGGATAACATCTTATTACACCCCGCAAACCTGCATGG
GATGGATGACCCGGAGAAAGAAGTGTTAGTATGGAAGTTTGACAGCCGCCTAGCATTTCATCACATGGCCAGAGAGAAGC
ATCCGGAGTACTTCAAAGACTGTTGA---------------------------------
>FJ469729/B/US/-/F710
ATGGGTGGCAAGTGGTCAAAGT-----------AGTGGATGGCCTGAGATA---AGAGAAAGAATGAGACGAGCTCCTGC
AGGAAGGGAAAGAAGGAGACAATCTGCAGAGCCAGCAGCGGTG---GGGGTGGGAGCAGCATCTCGAGACTTGGAAAAAC
ATGGAGCAATCACAAGTAGCAATACAACAACTACTAATGCTGATTGCGCCTGGCTAGAAGCACAGGAGGAT---GAGGAA
GTAGGTTTTCCAGTCAGACCTCAGGTACCTTTAAGACCAATGACTTTCAAAGGAGCTTTAGATCTTAGCCACTTTTTAAA
AGAAAAGGGGGGACTGGAAGGGCTAATTTACTCCCAGAAGAGACAAGATATCCTTGATCTGTGGATGTATCACACACAAG
GCTACTTCCCTGATTGGCAGAACTACACACCAGGGCCAGGGACCAGATATCCCCTGTGCTTTGGATGGTGCTTCAAGCTA
GTACCAGTAGAGCCAGAGAAGGTAGAAGAAGCCAATGAAGGAGAAAACAACAGTCTGCTACACCCGATGAGCCAGCATGG
GATGGATGACCCGCACGGGGAAACGCTAATGTGGCAGTTTGACAGCCGCCTAGCATTCCGCCATGTTGCCCGAGAGCTGC
ATCCGGAGTACTTCAAAGACTGCTGA---------------------------------
>FJ469730/B/US/2002/F714
ATGGGTGGTAAGTGGTCAAAAAGTAGTGTG---GTTGGATGGCCAAAGGTC---AGGGAAAGAATGAGAAAAGCTGAG--
-------------------------------CCAGCAGCAGAT---GGGGTGGGACCAGCATCTCGAGACCTGGAAAAAC
ATGGAGCACTCACAAGTAGCAATACAGCAACTAACAATGCTGCTTGTGCCTGGCTAGAAGCACAAGAGGAG---GAGGAG
GTGGGTTTTCCAGTCAGACCTCAGGTACCATTAAGGCCAATGACCTATAAGGCAGCTTTCGATCTTGGCTTCTTTTTAAA
AGAAAAGGGGGGACTGGAAGGGCTAATTTACTCCCAGAAAAGGCAAGAAATCCTTGATCTGTGGGTCTACCACACACAAG
GCTACTTCCCTGATTGGCAGAATTACACACCAGGGCCAGGAATCAGATATCCACTGACCTTTGGATGGTGCTACAAGTTA
GTACCAGTTGAGCCAGAGAAGGTGGAAGAGGCCAATCAAGGAGAGAACAACAGCTTATTACACCCTATGAGCCTGCATGG
GATGGAGGACCCGGAGAGAGAAGTGTTGGTGTGGAAGTATGACAGCAGCCTAGCATTTAATCACAAGGCCCGAGAGCTGT
ATCCGGAGTTCTACAAGGACTGCTGA---------------------------------
>FJ469731/B/US/2003/F7157
ATGGGTGGCAAGTGGTCAAAA------ATG---TCTGGATGGCCTGCTGTA---AGGGAAAGAATGAGACGAGCT-----
----------------------------AGGCCAGCAGTAGAT---AGAGTCAGCACAGGATATCGAAACCTGGAAAACT
CTGGAGCAAGCACAAGTAACAGTACAGCAACTAACAATGCTGCTTGTGCCTGGCCAGAAGCAGAGGAGGAG---GAGGAG
GTGGGTTTCCCAGTCAGACCTCAGGTACCTTTAAGACCAATGACTTACAAGGGAGCTGTAGATCTCAGCCACTTTTTAAA
AGAAAAGGGGGGACTGGAAGGGCTAGTTCACTCCCAGAAAAGACAAGAGATCCTTGATATGTGGGTCCACCACACACAAG
GCTACCTCCCTGATTGGCAAAACTACACACCAGGGCCAGGGGTCAGATACCCACTGACCTTTGGATGGTGCTTCAAGCTA
GTACCAGTTGATCCAGACACGGTAGAAGAAGCCAATGCAGGAGAGAACAACAGATTGTTACACCCTATGAGCCTACATGG
AATGGAAGACTCAGAGAGAGAAGTGTTAGTGTGGAGATTTGACAGCCGCCTGGCATATGAACATGTAGCCCGAAGGCTGC
ATCCGGAGTACTTTGAGAACTGA------------------------------------
>FJ469732/B/US/2004/F7165
ATGGGTGGCAAGTGGTCAAAACATCCTGGG---AGTGGATGGGCTACTGTA---AGGGAAAGAATGAGGCGAGCCGAG--
-------------------------------CCAGCAGCAGAT---GGGGTGGGAGCAGTATCTCGAGACCTGGAAAAAC
ATGGAGCAATCACAAGTAGCAATACAGCAGCTACCAATGCTGATTGTGCCTGGCTAGAAGCACAAGAGGAG---GAGGAA
GTGGGCTTTCCAGTCAGACCTCAGGTACCTGTAAGACCAATGACTTACAAGGGAGCTTTGGATCTTAGCCACTTTTTAAA
AGAAAAGGGGGGACTGGAAGGGCTAATTCACTCCCAGAGAAGACAAGATATCCTTGATCTGTGGGTCTACAACACACAAG
GATACTTCCCAGATTGGCAGAATTACACACCAGGGCCAGGGACCAGGTTTCCCCTGACCTTCGGATGGTGCTTCAAGCTA
GTACCAGTTGAGCCAGAGAAGGTAGAAGAGGCTAATAAAGGGGAGAATAACTGCTTGTTACACCCTATGAGCCAGCATGG
GATGGATGACCCGGAGAGAGAAGTGTTAGTGTGGAAGTTTGACAGCCGCCTGGCATTTCATCACATGGCCCGAGAGCTGC
ATCCGGAGTACTACAAGAACTAGAAGAACTGA---------------------------
>FJ469733/B/US/2004/F7172
ATGGGTGGCAAATGGTCAAAAGAGAGTAAG---GAAGAATGGCCTGCTGTA---AGGGAAAGAATGCAACGCGCTGAA--
-------------------------------GCAGCAGCAGAT---GGGGTGGGAGCAGTATCTAGAGACCTGGAGAAAT
ATGGAGCAATCACAAGTAACAATACAGCAGCTAATACTGCTAGCCTTGCCTGGCTAGAAGCTCAAAAGGAG---GAAGAG
GTAGGTTTTCCAGTCAGACCTCAGGTACCTTTAAGACCAATGACCTTCCAGGGAGCTTGGGATCTTAGCCACTTTTTAAA
AGAAAAGGGGGGACTGGAAGGGCTAATTCACTCACAGAAAAGACAGGAGATTCTTGATCTGTGGATCTACCACACACAAG
GCTACTTCCCTGATTGGCAGAACTACACACCAGGGCCAGGGGTCAGATATCCACTGACCTATGGGTGGTGCTTCAAGCTA
GTACCAGTTGACCCAGAGAAGGTAGAAGAGGCCAATGCAGGAGAGAACAACTGCTTACTACACCCTATGAGCCAGCATGG
GATGGATGACCCGGAGAAAGAAGTGTTAATGTGGAAGTTTGACAGCAGCCTAGCATTCAGACACAAGGCCCGAGAGCTAC
ATCCGGAGTACTACAAGAACTGCTGA---------------------------------
>FJ469734/B/US/2002/F719
ATGGGTGGCAAGTGGTCAAAATGTAGTCCA---ATTGGATGGCCTGCTGTA---AGGGAAAGAATGAGACGAACTAAGCC
AGAGGCAACT------------------GAGCCAGCGGCAGAT---GGGGTGGGAGCAGCATCTCGAGACCTGGAAAGGC
ATGGGGCACTCACAAGTAGCAATACAGCAAATAACAATGCTGCTTGTGCCTGGCTAGAAGCACAAGAAGAG---GGAGAA
GTAGGTTTTCCAGTCAGACCTCAGGTACCTTTAAGACCAATGACTTACAAGGGAGCTTTAGATCTTAGCCACTTTTTAAA
AGAAAAGGGGGGACTGGAAGGGCTAATTTACTCCCAGCAAAGACAAGATATCCTTGATCTGTGGGTCTACAACACACAAG
GCTACTTCCCTGATTGGCAGAACTACACACCAGGGCCAGGGGTCAGATACCCCCTGTGCTTTGGATGGTGCTTCAAGCTA
GTACCAGTTGAGCCCACTGAAGAAGAG------AGCGAAGGAGAGAACAACGGATTGTTACACCCTATAAGCCAGAATGG
GATGGATGACCCAGAGAAAGAAGTGTTAATGTGGAAGTTTGACAGCCACCTAGCATTTCATCACAAGGCCCGAGAGCTGT
ATCCGCAGTACTACAAGGACTaact----------------------------------
>FJ469735/B/US/2002/F762P
ATGGGTGGCAAGTGGTCAAAAAGTAGTGTG---GTTGGATGGCCTAGGGTA---AGGGAAAGAATGAGACGAGCTGAGCC
AGCA------------------------GAGCCACCAGAAGAG---GGGGTGGGAGCAGTATCTCGGGACCTGGGAAAAC
ATGGACCAATCACAAGTAGCAATGTT------AATAATGCTGCTTGTGCCTGGGTAGAAGCACAAGAGGAA---GGAGAG
GTAGGTTTTCCAGTCATGCCTCAGGTACCTTTAAGACCAATGACTTACAAGGCAGCAGTAGATCTTAGCCACTTTTTAAA
AGAAAAGGGGGGACTGGAAGGGCTAATTTACTCCCAACAAAGACAAGATATCCTTGATCTATGGGTGTACAACACACAAG
GCTATTTCCCTGATTGGCAAAACTACACACCAGGGCCAGGGGTCAGATATCCACTGACCTTCGGGTGGTGCTTCAAGCTA
GTACCAGTTGAGCCAGATATGGTAGAAGAGGCCAATAAAGGAGAGAACAGCAGCCTGTTACACCCTGTAAGCCAGCATGG
GACAGAGGACCCGGAGAGAGAAGTGTTGATGTGGAAGTTTGACAGCCGCCTAGCATTTCAGCACAAGGCCCGAGAGCTGC
ATCCGGAGTACTACAAAGACTGCTGA---------------------------------
>FJ469737/B/US/2002/F797
ATGGGTGGCAAGTGGTCAAAACGTAGTATG---GGTGGATGGTCGGTGATA---AGGGAGAGAATGAGAAGAGCTGAGCC
AGCAGCA---------------------GAGCCAGCAGCAGTT---GGGGTGGGAGCAGTATCTCGAGACCTGGAAAAAC
ATGGAGCAATCACAAGTGGCAATACAGCAGCTACCAATGCTGATAGTGCCTGGCTGGAAGCACAAGAGGAGGAGGAGGAA
GTGGGTTTTCCAGTCAGACCTCAGGTACCTGTAAGACCGATGACTTACAAGGGAGCTCTAGATCTTAGCCACTTTTTAAA
AGAAAAGGGGGGACTGGATGGGTTAGTTCACTCCCAGAAAAGACAAGATATCCTTGACCTGTGGGTCTACAACACACAAG
GCTACTTCCCTGATTGGCAGAATTACACCCCAGGGCCAGGGATCAGATATCCACTGACCTTTGGATGGTGCTACAAGCTA
GTGCCAGTTGAGCCAGAGAAGGTAGAAGAGGCCAACGAGGGAGAGAACAACAGCCTGTTGCACCCTATGAGCCAGCATGG
GATGGATGACCCGGAGAGAGAAGTATTAGTGTGGAAGTTTGACAGCCGCCTAGCATTTCACCACATGGCCCGAGAGCTGC
ATCCGGAGTACTACAAGGACTGCTGA---------------------------------
>FJ469738/B/US/2001/L805
ATGGGTGGCAAGTGGTCAAAAAGTAAGATA---TTTGGATGGTCTACTGTA---AGGGAGAGAATGAGACGAGCTGAG--
-------------------------------CCAGCAGCAGAA---GGGGTGGGAGCAGTATCTCGAGATCTGGAAAAAC
ATGGAGCAGTCACAAGTAATAATACAGCAGCTACCAATGCTGATTGTGCCTGGCTAGAAGCACAAGAGGAG---GAGGAG
GTGGGTTTTCCAGTCAAACCTCAGGTACCTTTAAGACCAATGACTTACAAGGCAGCTGTAGATCTTAGCCACTTTTTAAG
AGAAAAGGGGGGACTGGAAGGGTTAGTTTACTCCCAAAAAAGACAAGATATCCTTGATTTGTGGATTTACCACACACAAG
GCTACTTCCCTGACTGGCAGAACTACACACCAGGGCCAGGGGTCAGATTTCCACTGACCTTTGGATGGTGCTTCAAGCTA
GTACCAGTTGATCCAGATAAGGTAGAAGAGGCCACCGAAGGAGAGAACAACAGATTGTTACACCCTATGAGCCTGCATGG
GATGGAGGACCCGGAGAAAGAAGTGCTAGTATGGAAGTTTGACAGCCGCCTAGCATTTCATCACGTAGCCCGAGAGCTGC
ATCCGGAGTACTACAAGAACTGCTGA---------------------------------
>FJ469739/B/US/2003/L8107
ATGGGTGGCAAGTGGTCAAAATGTAGTCTG---GTTGGATGGCCTACTGTA---AGGGAAAGAATAAGACGAGCTGAA--
-------------------------------CCAGCAGCAGTT---GGGGTGGGAGCAGCCTCTCGAGACCTGGAAAGAC
ATGGAGCAATTACAAGTAGCAATACAGCAGCAACCAATGCTGATTGTGCCTGGCTAGAAGCACAAAAGGAT---GAGGGG
GTGGGTTTTCCAGTTAGACCTCAGGTACCTTTAAGACCAATGACTTACAAGGCAGCTTTAGATCTTAGCCACTTTTTAAA
AGAAAAGGGGGGACTGGAAGGGATAATTCACTGCCAGAAAAGACAAGATATCCTTGATCTGTGGGTTTACCACACACAAG
GCTACTTCCCTGATTGGCAGAACTACACACCAGGGCCAGGGGTCAGATATCCATTGACCTTTGGATGGTGCTTCAAGCTA
GTACCAGTAGAGCCAGAAAAGGTAGAAGAGGCCAATGAAGGAGAGAACAACTGCTTGTTACATCCTATGAGCCAGCATGG
GATGGATGACCCAGAAAAAGAAGTGTTAATGTGGAAGTTTGACAGCCGCCTAGCATTTCATCACGTGGCCCGAGAGCTGC
ATCCGGAGTACTACAAAGACTGCTGA---------------------------------
>FJ469740/B/US/2003/L8116
ATGGGTGGCAAGGGGTCAAAACTTAGTAAG------GGATGGCAAACTGTA---AGGGAAAGAATGAGGCGAGCTGAACC
AGCAACA---------------------GAGCCAGCAGCAGTG---GGGGTGGGAGCCGCATCTCGAGACCTGGAGAAAT
ATGGAGCATTCACAAGCAGCAATACAGCAAGTAACAATGCTGATTGTGCTTGGCTAGAAGCACAAGAGGAA---GAAGAG
GTGGGCTTTCCAGTCAGACCTCAGGTACCTTTAAGACCAATGACTTACAAGGGTGCGTTAGATCTTAGCCACTTTTTAAA
AGAAAATGGGGGACTGGAAGGGCTAATTTACTCCCGAAAGAGACAAGAGATCCTTGATCTGTGGGTCTACCACACACAAG
GTTACTTCCCTGATTGGCAAAACTACACACCAGGGCCAGGGGTCAGATATCCCCTGACCTTTGGCTGGTGCTTCAAGCTG
GTACCAGTGGATCCAGATAAGGTGGAAGAGGCCACTGCAGGAGAGGACAACTGCTTGTTACACCCTATAAGCCAGCATGG
GATGGATGACCCGGAGAGAGAAGTGTTAATGTGGAAGTTTGACAGTCTCCTAGCCTTCCGCCACGCAGCCCGAGAGCTAC
ATCCGGAGTACTACAAAGACTGCTGA---------------------------------
>FJ469742/B/US/2003/L8152
ATGGGTGGCAAGTGGTCAAAAT-----------AGTGGATGGCCTAGGGTA---AGGGAAAGAATGAGACAAGCTGACCC
AGGGAAAAGAAGGAGACAAGCT------GAGCCAGCAGCAGAT---GGGGTGGGAGCAGCATCTCGAGACCTGGAGAAAT
ATGGAGCAATCACAAATAGTAATACAGCAGCTACCAATGCTGATGTTGCCTGGCTAGAAGCACAAGAGGAA---GGAGAG
GTGGGTTTTCCAGTCAGACCTCAGGTACCTTTAAGACCAATGACCTACAAAGGAGCTTTAGATCTTAGCCACTTTTTAAA
AGAAAAGGGGGGACTGGAAGGGTTAATTTACTCCCAACAAAGACAAGATATCCTTGATTTGTGGGTCTACAACACACAAG
GATTCTTCCCCGATTGGCAGAACTACACACCAGGGCCAGGGGTCAGATATCCACTGACCTTTGGATGGTGCTTCAAGCTA
GTACCAGTTGAGGCAGATAAGGTAGAAGAGGTCACTGAAGGAGAGAACAACACCTTGTTACACCCTATAAACCAGCATGG
AATGGATGACCCAGAGGGAGAAGTGTTAGAGTGGAGATTTGACAGCCGCCTGGCATTCCATCACGTAGCCCGAGAGCTGC
ATCCGGACTACTACAAGAACTGCTGA---------------------------------
>FJ469743/B/US/2003/L8180
ATGGGTGGCAAGTGGTCAAAAT-----ATA---GTAGGATGGCCTGCTATA---AGGGAAAGAATGAGACGAGCTGAG--
-------------------------------CCAACAGCAGAG---AGGGGGGGAGCAGTATCTCGAGACCGGGTGGAAC
ATGGGGCAAGCACAAGTAGCAATGCAGCAGCTACTAGTGCTGCTTGTGCCTGGCCAAAAAAGCAAGATGAG---GGGGAA
GTGGGTTTTCCAGTCAGGCCTCAGGTACCTTTAAAACCAATGACTTTCAAGGCAGCTTTAGATCTCAGCCACTTTTTAAA
AGAAAAGGGGGGACTGGAAGGGCTAGTTTATTCCCAGAAAAGACAAGAGATCCTTGACCTGTGGGTCTACCACACACAAG
GCTACCTCCCTGATTGGCAGAATTACACACCAGGGCCAGGGACCAGATATCCACTGACCTTTGGATGGTGCTTCAAGCTA
GTACCAGTTGAGCCAGGGCAGGTAGAAGAGGCCAAT---GGAGAGAACAACAGCTTGTTACACCCTATGAGCCAACATGG
GACGGAGGACACAGGGGAAGAGGTGTTAGTGTGGAGGTTTGACAGCCGCCTGGCATTTCATCACATGGCCCGAGAGAAAC
ATCCGGAGTACTACAAAGACTGCTGA---------------------------------
>FJ469744/B/US/-/L8188
ATGGGTGGTAAATGGTCAAAAAGTAGTGTG---GTGGGATGGGCTACTGTA---AGGGAAAGAATGAGGCGAGCGGAACC
AAGGGACAGAAGGAGACAAGCT------GAGCCAGCAGCAGAT---GGGGTAGGAGCAGTATCTCGAGATCTGGAAAAAC
ATGGGGCCATCACAAGTAGCAATACACCAGCTAACAATGCTGATTGTGCCTGGGTAGAAGCACAACAAGAGGAAGAGGAA
GTGGGTTTTCCAGTCAGACCTCAGGTACCTTTAAGACCAATGACTTACAAGGGAGCTTTAGATCTTAGCCACTTTTTAAA
AGAAAAGGGGGGACTGGAAGGGTTAATTCACTCCCAGCAAAGACAAGACATCCTTGATCTGTGGGTCTACAACACACAAG
GCTACTTCCCTGACTGGCAGAACTACACACCAGGGCCAGGGATCAGATATCCACTGACCTTTGGATGGTGCTTCAAGCTA
GTACCAGTTGACCCAGAAAAGATAGAAGAGGCTAATCAAGGAGAGAACAACTGCTTGTTACACCCTATGAGCCAGCATGG
GATGGATGACCCAGAGAAAGAAGTGTTACAGTGGAAGTTTGACAGCACCCTAGCATTTCACCACAGAGCCCGAGAGAAAC
ATCCGGAGTACTTCAAGGACTGCTGA---------------------------------
>FJ469745/B/US/2004/L819
ATGGGTGGCAAATGGTCAAAAT-----------AGTGGATGGGCTGCTATA---AGGGAAAGAATGAGACGAGCTGAGCC
AACT------------------------GAACCAGCAGCAGAT---GGGGTGGGAGCAGTATCTCGAGACCTGGAAAGAC
ATGGAGCAATCACAAGTAGCAATACACCAACTACCAATGCTGCTTGTGCCTGGCTTGAAGCACAGGAGGAG---TAAGAT
GTGGGCTTTCCAGTCAGACCTCAAGTACCCTTAAGACCAATGACTTACAAGGCAGCTGTAGATCTAAGCCATTTTTTAAA
AGAAAAGGGGGGACTGGAAGGGCTAGTTCATTCCCAGAAAAGACAAGAGATCCTTGATCTGTGGGTCTATCATACACAAG
GCTACTTCCCTGATTGGCATAACTACACACCAGGGCCAGGGATCAGATACCCACTGTGCTTTGGATGGTGCTACAAGCTA
GTACCAGTTGAGCCAGACAAGGTGGAAGAGGTCACTGTGGGAGAGGACAACTGCTTGTTACACCCTATGAACCAGCACGG
GACGGATGACCCAGAGAGAGAAGTGTTAGTGTGGAGGTTTGACAGCCGCCTAGCATTTCATCACGTGGCCCGAGAGCTGC
ATCCGGAGTACTACAAGAACTGCTGA---------------------------------
>FJ469746/B/US/2005/L8249
ATGGGGGCTAAGTGGTCAAAAAGTAAGATG---GGTGGATGGTCTGCTGTG---AGGCGCAGAATGAGACAAACTGAG--
-------------------------------CCAGCAGCAGAT---GGGGTAGGAGCAGCATCTCGAGACCTGGAAAGAC
ATGGAGCACTCACAAGTAGCAATACAGCAGAAAACAATGCTGATTGTGCCTGGCTAGAAGCACAAGAGGAT---GAGGAG
GTGGGTTTCCCAGTCACACCTCAGGTACCTTTAAGACCAATGACTTACAAGGCAGCTGTAGATCTTAGCCATTTTTTAAA
AGAACAGGGGGGACTGGAAGGGCTAGTTTGGTCCCAAAAGAGACAAGACATCCTTGATTTGTGGGTCCATCACACACAAG
GCTACTTCCCTGATTGGCAGAACTACACACCAGGGCCAGGGGTCAGATATCCACTGACCTTTGGATGGTGCTTCAAGCTA
GTACCAGTTGAGCCAGAGGAGGTAGAAAAGGCCAATGAAGGAGAGAACAATACATTGTTACACCCTGCGAGCCTGCATGG
AATGGAGGACCCGGAGAAAGAAGTGCTAGTATGGAGGTTTGACAGCCGCCTAGCATTTCATCACATGGCCCGAGAGCTGC
ATCCGGAGTACTACAAGAACTGCTGA---------------------------------
>FJ469747/B/US/2005/L827
ATGGGAGGCAAGTGGTCAAAACGTAGTGAG---AATGGATGGTCTAGGATA---AGGGAAAGAATGAGACGAGCTGAGCC
AGCAGCA---------------------GAGCCAGCAGCAGAT---GGGGTGGGAGCAGCATCTAGGGACCTGGAAAAGC
ATGGAGCAATCACAAGTAGCAATACAGCAACTACCAATGCTGATTGTGCCTGGCTAGAAGCACAAGAGGAT---GAGGAA
GTGGGTTTTCCAGTCAGGCCTCAGGTACCTTTAAGACCAATAACATACAAAGCAGCATTTGATCTTAGCCACTTTTTAAA
AGAAAAGGGGGGACTGGAAGGGCTAGTTCACTCCCAAAGGAGACAAGATATCCTTGATCTGTGGGTCTACCACACACAAG
GCTACTTCCCTGATTGGCAGAACTACACACCAGGGCCAGGGATCAGATATCCACTGACCTTTGGATGGTGCTTCAAGCTA
GTACCAGTGGACCCAGACAAGATAGAAGAGGCCAATGAAGGAGAGAACAACAGCCTGTTACACCCTATGAGCCAGCATGG
GATGGATGACCCGGAGAAAGAAGTGCTAGCATGGAAGTTTGACAGCCGCCTGGCATTTCATCACATGGCCCGAGAGCTGC
ATCCGGAGTACTACAAGAACTGCTGA---------------------------------
>FJ469748/B/US/2002/L861P
ATGGGTGGCAAGTGGTCAAAAAGTAGCATA---GTTGGATGGCCTAAAGTA---AGGGAAAGAATAAGAAGAGCTGAGCC
AGCT------------------------GAACCAGCAGCAGAT---GGGGTGGGAGCAGCATCTCGAGACCTGGAAAAAC
ATGGAGCAATCACAAGTAGCAATACAGCAGCTACTAATGCTGATTGTGCCTGGCTGGAAGCACAAGAGGAG---GAGGAT
GTAGGTTTTCCAGTCAGACCTCAGGTACCTTTAAGACCAATGACTTACAAGGCAGCTGTAGATCTTAGTCGCGGC--TGA
AG--GAGAGAGAACTGGAAGGGATAATTTACTCCCAGAGAAGACAAGATATCCTTGATCTGTGGGTCTATCACACACAAG
GCTACTTCCCTGATTGGCAGAACTACACACCAGGGCCAGGGGTCAGATATCCACTGACCTTTGGATGGTGCTTCAAGCTA
GTACCAGTTGAGCCAGAGAAGATAGAAGAGGCCACTGCAGGAGAGGACACCAATTTGCTACACCCTATAAGCCAGCATGG
GATGGATGACCCGGAGAGAGAAGTGTTACAATGGAAGTTCGACAGCCGCCTGGCATTTCATCATGTAGCCCGAGAGATGC
ATCCGGAATACTACAAGGACTAGAGACTGTGA---------------------------
>FJ469749/B/US/2002/L893P
ATGGGTGGCAAGTGGTCAAAAAGTAGTATA---GTTGGATGGCCTGCTATA---AGGGAAAGAATGAGACGAGCTGAGCC
AGCAACT---------------------GATCCAGCAGCAGCT---GGGGTGCGAGCAGTATCTAGAGACCTGGAAAGAC
ATGGAGCAATCACAAGTAGCAATACATCTACTATCAATGCTGCTGGTGCCTGGCTTGAAGCACAAGAGGAG---GAGGAG
GTGGGTTTTCCAGTCAAACCTCAGGTACCCTTAAGACCAATGACTTACAAGGCAGCTGTGGATCTTAGCCACTTTTTAAA
AGAAAAGGGGGGACTGGAAGGGCTAGTTTATTCCCAGAAAAGACAAGAGATCCTTGATCTGTGGGTCTATCACACACAAG
GCTACTTCCCTGACTGGCAGAACTACACACCAGGGCCAGGGACCAGATTCCCACTGACCTTTGGATGGTGCTTCAAGCTA
GTACCAGTTGATCCAGACAAGGTAGAAGAGGCCACTGAAGGAGAGACCAACAGCTTGTTACACCCTATATGCCAGCATGG
GATGGATGACCCAGAGAAAGAAGTGTTACAGTGGAAGTTTGACAGCCGCCTAGCATTTCATCACGTGGCCCGAGAGCTGC
ATCCGGAGTACTTCAAGGACTGCTGA---------------------------------
>FJ469750/B/US/-/L896
ATGGGTGGAAAGTGGTCAAAGAGTAGTGTG---ACTGGATGGCCTAATATA---AGGGAAAGAATGAGGCGAGCTGAG--
-------------------------------CCAGCAGCAGAT---GGGGTGGGAGCAGTATCTCGGGACCTGGAAAAAC
ATGGAGCAATAACAAGTAGCAATACAGCAGCTAGCAATGATGCTTGTGCCTGGCTAGAAGCACAAGAGGAGGAGGAGGAG
GTGGGTTTTCCAGTCAGACCTCAGGTACCTTTAAGACCAATGACCTACAGCGCAGCTATAGATCTTAGCCACTTTTTAAA
AGAAAAGGGGGGACTGGAAGGGCTAGTTCACTCCCAAAGAAGACAAGACATCCTTGATCTGTGGGTCTATAACACACAAG
GCTTCTTCCCTGATTGGCAGAACTACACACCAGGGCCAGGGATCAGATATCCACTGACCTTTGGATGGTGCTTCAAGCTA
GTACCAGTTGAGCCAGAAAAGGTAGAAGAGGCCAATGAAGGAGAGAACAACTGCTTATTACATCCTGTAAGCCTGCATGG
GATAGAGGACCCGGAGAGAGAAGTGTTAGAATGGAGGTTTGACTGCAACCTAGCATTTCGTCACGTGGCCCGAGAGCTAC
ATCCGGAGTACTACAAGAACTGCTGA---------------------------------
>FJ469751/B/US/2002/MTF
ATGGGTGGTAAGTGGTCAAAAT-----------AGTGGATGGAATACTGTA---AGGGAAAGAATGAGACGAGCTGAGCC
AGCAGCG---------------------GAGCCAGCAGCAAAA---GGGGTGGGAGCAGCATCTCGAGACCTGGAAAAAC
ATGGAGCAATCACAAGTAGCAATACAGCAGCTACTAATGCTGATTGTGCCTGGCTAGAAGCACAAGAGGAG---GAGGAA
GTAGGCTTTCCAGTCAGACCCCAAGTACCTTTAAGACCAATGACTTTCAAAGCAGCTGTGGATCTTAGCCACTTTTTAAA
AGAACAGGGGGGACTGGAAGGGCTAATTCACTCCCAAAAGAGACAAGATATCCTTGATCTGTGGATCTATCACACACAAG
GCTACTTCCCTGATTGGCAGAACTACACACCAGGACCAGGGGTCAGATATCCACTGACCTTTGGATGGTGCTTTAAGCTA
GTACCAGTTGAGCCAGAGGATGTAGAAAAGGCCAATGAAGGAGAGAACAACGTTCTGCTACACCCTATGAGCCAGCATGG
GATGGATGACCCAGAGAAAGAAGTACTAATGTGGAAGTTTGACAGCCGCCTAGCATTTCATCACATGGCTCGCGAGCTGC
ATCCGGAGTACTACAAGAACTGA------------------------------------
>FJ469752/B/US/-/NCQ
ATGGGTAGTAAGTGGTCAAAAT-----AGG---GCTGGATGGCCTACCGTA---AGGGAAAGAATGAGGAAAGCTACG--
-------------------------------CCAGCAGCAGAT---GGGGTGGGAGCAGCATCTCGAGACCTGGAAAGGC
ATGGAGCATTCACAACTAACAATACAGCAACTAATAATGCTGATCGTGCCTGGGTAGAAGCACAAGAGGAA---GGAGAA
GTAGGCTTTCCAGTCAGACCTCAGGTGCCTTTAAGACCAATGACTTACAAAGGAGCTTTGGATCTTAGCCACTTTTTAAA
AGAAACGGGGGGACTGGAAGGGCTAGTGTGGTCCCAGCAAAGACAAGATATCCTTGATCTGTGGATCTACCATACACAAG
GCTACTTCCCTGATTGGCAGAACTACACACCAGGGCCAGGGGTCAGATATCCACTGACCTTTGGATGGTGCTTCAAGCTA
GTACCAGTCGATCCAGACCAGGTAGAAGAGGCCAATGAAGGAGAGAACAACCGCCTGCTACACCCTATGAGCCTGCATGG
GATGGGTGACCCAGAGAAAGAAGTATTAGTGTGGAAGTTTGACAGCCTCCTAGCATTTCACCACATGGCCCGAGAGAAAC
ATCCGGAGTACTTCAAGGACTGCTGA---------------------------------
>FJ469753/B/US/2003/PRLS01
ATGGGGGGCAAGTGGTCAAAACGTAAAGGG---GATGGATGGTTTACTGTT---AGGGAAAGAATGAGACGAACTGAG--
-------------------------------CCAGCAGCAGAG---GGGGTGGGACCAGTATCTCGAGACCTGGAAAAAC
ATGGAGCAATCACAATTAATAACACAGCAAGTAACAATGCTGATTGTGCCTGGCTAGAGGCACAAAAGGAC---GAAGAG
GTGGGCTTTCCAGTCAGACCCCAGGTACCTTTAAGACCAATGACTTTCAAAGCAGCTGTAGATCTTAGCCACTTTTTAAA
AGAAAAGGGGGGACTGGAAGGGCTAGTTTACTCCCAGAGCAGACAAGAGATCCTTGATCTGTGGGTCTATCACACACAAG
GCTTCTTCCCTGACTGGCAGAACTACACGCCAGGGCCAGGGACTAGATACCCACTGTGTTTTGGATGGTGCTTCAAGCTA
GTACCAATGGAGCCAGAGAAGGTAGAAGAGGCCAATGCAGGAGAGAACAACAGCCTGTTACACCCTCTGAGCCAGCATGG
AATGGATGACCCAGAGAAAGAAGTGCTAGTGTGGAAGTTTGACAGCCGCCTAGCGTTTCATCACGTGGCCCGAGAGCTAC
ATCCGGAGTACTACAAGAACTGA------------------------------------
>FJ469754/B/US/2002/PRLS02
ATGGGTGGCAAGTGGTCAAAATGTAGTCCA---ATTGGATGGCCTGCTGTA---AGGGAAAGAATGAGACGAACCAAGCC
AGAGGCAACT------------------GAGCCAGCGGCAGAT---GGGGTGGGAGCAGCATCTCGAGACCTGGAAAGGC
ATGGGGCACTCACAAGTAGCAATACAGCAAATAACAATGCTGCTTGTGCCTGGCTAGAAGCACAAGAAGAG---GGAGAA
GTAGGTTTTCCAGTCAGACCTCAGGTACCTTTAAGACCAATGACTTACAAGGGAGCTTTAGATCTTAGCCACTTTTTAAA
AGAAAAGGGGGGACTGGAAGGGCTAATTTACTCCCAGCAAAGACAAGATATCCTTGATCTGTGGGTCTACAACACACAAG
GCTACTTCCCTGATTGGCAGAACTACACACCAGGGCCAGGGGTCAGATATCCCCTGTGCTTTGGATGGTGCTTCAAGCTA
GTACCAGTTGAGCCCACTGAAGAAGAG------AGCGAAGGAGAGAACAACGGATTGTTACACCCTATAAGCCAGAATGG
GATGGATGACCCAGAGAGAGAAGTGTTAATGTGGAAGTTTGACAGCCACCTCGCATTTCATCACATGGCCAGAGAGCTGC
ATCCGCAGTACTACAAGGACTGCTGA---------------------------------
>FJ469755/B/US/2003/PRLS04
ATGGGTGGCAAGTGGTCAAAAT-----------TGTGGGTGGCCTGCTGTA---AGGGAAAGAATAAGGCGAACTGAACC
AACAGCAAGACGAGCT------------GAGCCAGCAGCAGAA---GGGGTGGGAGCAGCTTCTCGAGACCTGGCAAGAC
ATGGAGCAATTACAAGTAGCAATACAGCAGCAACCAATGCTGATTGTGCCTGGCTAGAAGCACAAGAGGAG---GAGGAT
GTGGGATTTCCAGTCAGACCTCAGGTACCTTTAAGACCAATGACTTACAAGGCAGCTCTAGATCTTAGCCACTTTTTAAA
AGAAAAGGGGGGACTGGAAGGGATAATTCACTGCCAGAAAAGACAAGACATCCTTGATTTGTGGGTCTACCACACACAAG
GCTACTTCCCTGATTGGCAGAACTACACACCAGGGCCAGGGATCAGATATCCACTGACCTTTGGATGGTGCTTCAAGCTA
GTACCAGTTGAGCCAGAGAAGGTAGAAGAGGCCAATGAAGGAGAGAACAACTGCTTGCTACACCCTATCAGCCAGCATGG
AATGGATGACCCAGAGAAGGAAGTGCTAATGTGGAAGTTTGACAGCCGCCTGGCATTTCATCATGTGGCCCGAGAGCTAC
ATCCGGAGTACTACAAGAACTGA------------------------------------
>FJ469756/B/US/-/PRLS05
ATGGGTGGCAAATGGTCAAAAT-----------AGTGGGTGGGCTACTGTA---CGGGAAAAAATGAGGAAAACTGAGCC
[truncated: 912,285 more chars]
