# Supplementary material for: An integrated map of HIV genome-wide variation from a population perspective
Source: Retrovirology. 2015 Feb 15;12:18. doi: 10.1186/s12977-015-0148-6 (PMC4358901; doi:10.1186/s12977-015-0148-6)
Supplement: Additional file 3: — Software. Our Matlab toolbox developed for data visualization, genomic diversity analysis and HIV genomic alignment. Our sequence datasets are also included. [file 12977_2015_148_MOESM3_ESM.zip › HIVGenomeAnalysisToolbox/TemporaryData/Nucleocapsid_AminoAlignment.fasta]

>K03455/B/FR/1983/HXB2-LAI-IIIB-BRU
ATGCAGAGAGGCAATTTT------------------AGGAACCAAAGAAAG------ATTGTTAAGTGTTTCAATTGTGG
CAAAGAAGGGCACACAGCCAGAAATTGCAGGGCCCCTAGGAAAAAGGGCTGTTGGAAATGTGGAAAGGAAGGACACCAAA
TGAAA---GATTGTACT------GAGAGA------CAGGCTAAT
>A04321/B/FR/1983/IIIB_LAI
ATGCAAAGAGGCAATTTT------------------AGGAACCAAAGAAAG------ATTGTTAAGTGTTTCAATTGTGG
CAAAGAAGGGCACATAGCCAGAAATTGCAGGGCCCCTAGGAAAAAGGGCTGTTGGAAATGTGGAAAGGAAGGACACCAAA
TGAAA---GATTGTACT------GAGAGA------CAGGCTAAT
>A07867/B/FR/1983/LAI-J19
ATGCAAAGAGGCAATTTT------------------AGGAACCAAAGAAAG------ATTGTTAAGTGTTTCAATTGTGG
CAAAGAAGGGCACATAGCCAGAAATTGCAGGGCCCCTAGGAAAAAGGGCTGTTGGAAATGTGGAAAGGAAGGACACCAAA
TGAAA---GATTGTACT------GAGAGA------CAGGCTAAT
>AB078005/B/US/1997/ARES2
ATGCAGAAAGGCAATTTT------------------AGGAACCAAAGAAAG------ATTGTTAAGTGTTTCAATTGTGG
CAAAGAAGGGCACATAGCCAGAAATTGCAGGGCCCCTAGAAAAAAGGGCTGTTGGAAATGTGGAAAGGAAGGACACCAAA
TGAAA---GATTGTACT------GAGAGA------CAGGCTAAT
>AB221005/B/US/1985/Ba_L
ATGCAGAAAGGCAATTTT------------------AGGAACCAAAGAAAG------ATTGTTAAATGTTTCAATTGTGG
CAAAGAAGGGCACATAGCCAGAAACTGCAGGGCCCCTAGGAAAAGGGGCTGTTGGAAATGTGGAAAGGAAGGACACCAAA
TGAAA---GACTGTACT------GAGAGA------CAGGCTAAT
>AB253432/B/US/1985/Ba_L
ATGCAGAAAGGCAATTTT------------------AGGAACCAAAGAAAG------ATTGTTAAATGTTTCAATTGTGG
CAAAGAAGGGCACATAGCCAGAAACTGCAGGGCCCCTAGGAAAAGGGGCTGTTGGAAATGTGGAAAGGAAGGACACCAAA
TGAAA---GACTGTACT------GAGAGA------CAGGCTAAT
>AB286955/B/JP/2004/DR6089
ATGCAGAGAGGCAATTTT------------------AGGAACCAAAGAAAA------CCTATTAAGTGTTTCAATTGTGG
CAAAGAAGGGCATACAGCCAGAAATTGCAGGGCTCCTAGGAAAAAGGGCTGTTGGAAATGTGGAAAGGAAGGACACCAGA
TGAAG---GACTGTGAT------GGGAGA------CAGGCTAAT
>AB286956/B/JP/2004/DR6089
ATGCAGAGAGGCAATTTT------------------AGGAACCAAAGAAAA------CCTATTAAGTGTTTCAATTGTGG
CAAAGAAGGGCATACAGCCAGAAATTGCAGGGCTCCTAGGAAAAAGGGCTGTTGGAAATGTGGAAAGGAAGGACACCAAA
TGAAG---GACTGTGAT------GGGAGA------CAGGCTAAT
>AB287363/B/JP/2005/DR6538
GTACAGAGAGGCAATTTT------------------AGAAACCAAAGAAAG------ATTATTAAGTGTTTCAATTGTGG
CAAAGAAGGGCACATATCCAAAAATTGCAGGGCCCCTAGGAAAAAGGGCTGTTGGAAATGTGGAAAGGAAGGACACCAAA
TGAAA---GACTGTACT------GAGAGA------CAGGCTAAT
>AB287364/B/JP/2005/DR6737
ATGCAGAGAGGCAATTTT------------------AGGAACCAAAGAAAA------ATTATTAAGTGTTTCAATTGTGG
CAAAGAAGGGCATCTGGCCAGAAATTGCAGGGCTCCTAGGAAAAAGGGCTGTTGGAAATGTGGAAAGGAAGGACATCAAA
TGAAG---GACTGTACT------GAGAAA------CAGGCTAAT
>AB287365/B/JP/2005/DR6737
ATGCAGAGAGGCAATTTT------------------AGGAACCAAAGAAAA------ATTATTAAGTGTTTCAATTGTGG
CAAAGAAGGGCATCTGGCCAGAAATTGCAGGGCTCCTAGGAAAAAGGGCTGTTGGAAATGTGGAAAGGAAGGACATCAAA
TGAAG---GACTGTACT------GAGAAA------CAGGCTAAT
>AB287366/B/JP/2005/DR7060
ATGCAGAGAGACAAGTTT------------------GGGAACCAAAGAAAG------CCTGTTAAGTGTTTCAATTGTGG
CAAAGTAGGGCACATAGCCAAAAATTGCAGGGCCCCCAGAAAAAAGGGCTGTTGGAAATGTGGAAGGGAAGGACATCAAA
TGAAA---GATTGTACT------GACAAA------CAGGCTAAT
>AB287367/B/JP/2005/DR7060
ATGCAGAGAGACAAGTTT------------------GGGAACCAAAGAAAG------CCTGTTAAGTGTTTCAATTGTGG
CAAAGTAGGGCACATAGCCAAAAATTGCAGGGCCCCCAGAAAAAAGGGCTGTTGGAAATGTGGAAGGGAAGGACATCAAA
TGAAA---GATTGTACT------GACAAA------CAGGCTAAT
>AB287368/B/JP/2005/DR7065
ATGCAGAGAGGTAATTTT------------------AAGGGCCAAAGAAAA------ATTATTAAATGCTTCAATTGTGG
CAAAGAAGGACACCTAGCCAAAAATTGCAGGGCCCCTAGAAAGAAGGGCTGTTGGAAATGTGGACAGGAAGGACACCAAA
TGAAA---GATTGTACT------GGGAGA------CAGGCTAAT
>AB287369/B/JP/1999/DR1348
ATGCAGAGGGGCAATTTT------------------AGAAACCAAAGAAAA------ATTGTTAAGTGCTTCAATTGTGG
CAGAGAGGGGCACATAGCCAGAAATTGTAAGGCCCCTAGGAAAAGGGGCTGTTGGAAATGTGGACAAGAAGGACACCAAA
TGAAA---GATTGTACT------GAGAGA------CAGGCTAAT
>AB287370/B/JP/1999/DR1348
ATGCAGAGGGGCAATTTT------------------AGAAACCAAAGAAAA------ATTGTTAAGTGCTTCAATTGTGG
CAGAGAGGGGCACATAGCCAGAAATTGTAAGGCCCCTAGGAAAAGGGGCTGTTGGAAATGTGGACAAGAAGGACACCAAA
TGAAA---GATTGTACT------GAGAGA------CAGGCTAAT
>AB287371/B/JP/2000/DR2510
ATGCAGAGGGGCAATTTT------------------AGGAACCAAAGAAAA------ATTGTTAAATGTTTCAATTGTGG
CAGAGAAGGGCACGTAGCCAGAAATTGCAAGGCCCCTAGAAAAAGGGGCTGTTGGAAATGTGGACAGGAAGGACACCAAA
TGAAA---GATTGTACT------GAAAGA------CAGGTTAAT
>AB287372/B/JP/2000/DR2510
ATGCAGAGGGGCAATTTT------------------AAGAACCAAAGAAAA------ATTGTTAAATGTTTCAATTGTGG
CAGAGAAGGGCACGTAGCCAGAAATTGCAAGGCCCCTAGAAAAAGGGGCTGTTGGAAATGTGGACAGGAAGGACACCAAA
TGAAA---GATTGTACT------GAAAGA------CAGGTTAAT
>AB289587/B/JP/2000/DR2508
ATGCAGAGAGGTAATTTT------------------AGGAACCAAAGAAAA------ATTGTTAAGTGTTTCAACTGTGG
CAAAGAAGGGCACATAGCCAAAAATTGCAGGGCTCCTAGGAAAAAGGGCTGTTGGAAATGTGGAAAGGAAGGACATCAAA
TGAGA---GATTGTACT------GAGAGA------CAGGTTAAT
>AB289588/B/JP/2000/DR2508
ATGCAGAGAGGTAATTTT------------------AGGAACCAAAGAAAA------ATTGTTAAGTGTTTCAACTGTGG
CAAAGAAGGGCACATAGCCAAAAATTGCAGGGCTCCTAGGAAAAAGGGCTGTTGGAAATGTGGAAAGGAAGGACATCAAA
TGAAA---GATTGTACT------GAGAGA------CAGGTTAAT
>AB289589/B/JP/2001/DR388
ATGCAGAAAGGCAACTTT------------------AGGGACCAAAGAAAG------ATTGTTAAATGTTTTAATTGTGG
CAAAGTTGGGCACATAGCCAAAAATTGCAGGGCTCCTAGAAAAAAGGGCTGTTGGAGATGTGGAAGGGAAGGACACCAAA
TGAAG---GATTGTACT------GAAAAA------CAGGCTAAT
>AB289590/B/JP/2001/DR388
ATGCAGAAAGGCAACTTT------------------AGGGACCAAAGAAAG------ATTGTTAAATGTTTTAATTGTGG
CAAAGTTGGGCACATAGCCAAAAATTGCAGGGCTCCTAGAAAAAAGGGCTGTTGGAGATGTGGAAGGGAAGGACACCAAA
TGAAG---GATTGTACT------GAAAAA------CAGGCTAAT
>AB428551/B/JP/2000/117
ATGCAGAGAGGCAATTTT------------------AAGAACCAAAGAAAG------ATTGTTAAGTGTTTCAATTGTGG
TAAAGTAGGGCACATAGCCAGAAATTGCAGGGCCCCTAGGAAAAAGGGCTGTTGGAAATGTGGAAAGGAAGGACACCAAA
TGAAA---GAGTGTACT------GAGGGA------CAGGCTAAT
>AB428552/B/JP/2001/134
ATGCAGAGAGGCAATTTT------------------AAYAACCAAAGAAAG------ATTGTTAAGTGTTTCAATTGTGG
TAAAGTAGGGCACATAGCCAGAAATTGCAAGGCCCCTAGGAAAAAGGGCTGTTGGAAATGTGGAAAGGAAGGACACCAAA
TGAAA---GAGTGTACT------GAGAGA------CAGGCTAAT
>AB428553/B/JP/2002/194
ATGCAGAGAGGCAATTTT------------------AAGAACCAAAAAAAG------ATTGTTAAGTGTTTCAATTGTGG
TAAAGTAGGGCACATAGCCAGAAATTGCAGGGCCCCTAGGAAAAAGGGCTGTTGGAAATGTGGAAAGGAAGGACACCAAA
TGAAA---GAGTGTGCT------GAGGGA------CAGGCTAAT
>AB428554/B/JP/2002/197
ATGCAGAGAGGCAATTTT------------------AAGAACCAAAAAAAG------ATTGTTAAGTGTTTCAATTGTGG
TAAAGTAGGGCACATAGCCAAAAATTGCAGGGCCCCTAGGAAAAAGGGCTGTTGGAAATGTGGAAAAGAAGGACACCAAA
TGAAA---GAGTGTGCT------GAGGGA------CAGGCTAAT
>AB428555/B/JP/2003/227
ATGCAGAGAGGCAATTTT------------------AAGAACCAAAGAAAG------ATTGTTAAGTGTTTCAATTGTGG
TAAAGCAGGACACATAGCCAGAAATTGCCGGGCCCCTAGAAAAAAGGGCTGTTGGAAATGTGGAAAGGAAGGACACCAAA
TGAAA---GAGTGTACT------GAGGGA------CAGGCTAAT
>AB428556/B/JP/2005/426
ATGCAGAGAGGCAATTTT------------------AAGAACCAAAGAAAG------RTTGCTAAGTGTTTCAATTGTGG
YAAAGTAGGRCACATAGCCAGAAATTGCAGGGCCCCTAGGAAAAAGGGCTGTTGGAAATGTGGAAAGGAAGGACACCAAA
TGAAA---GAGTGTACT------GAGGGA------CAGGCTAAT
>AB428557/B/JP/2005/436
ATGCAGAGGGGCAATTTT------------------AAGAACCAAAGAAAG------ATTGTTAAGTGTTTCAATTGTGG
TAAAGTAGGGCACATAGCCAAAAATTGCAGGGCCCCTAGGAAAAAGGGCTGTTGGAAATGTGGAAAGGAAGGACACCAAA
TGAAA---GAGTGTACTAAT---GAGGGA------CAGGCTAAT
>AB428558/B/JP/2003/285
ATGCAGAGAGGTAATTTT------------------AGGAACCAAAGAAAA------ACTATTAAGTGTTTCAATTGTGG
CAAAGAAGGGCACCTAGCCAAAAATTGCAGGGCCCCTAGGAAAAAAGGCTGTTGGAAATGTGGAAAGGAAGGACACCAAA
TGAAA---GATTGTACT------GAGAGA------CAGGCTAAT
>AB428559/B/JP/2004/329
ATGCAGAGAGGTAATTTT------------------AGGAACCAAAGAAAA------ACTATTAAGTGTTTCAATTGTGG
CAAAGAAGGGCACCTAGCCAAAAATTGCAGGGCCCCTAGGAAAAAAGGCTGTTGGAAATGTGGAAAGGAAGGACACCAAA
TGAAA---GATTGTACT------GAGAGA------CAGGCTAAT
>AB428560/B/JP/2005/398
ATGCAGAGAGGTAATTTT------------------AGGAACCAAAGAAAA------ACTATTAAGTGTTTCAATTGTGG
CAAAGAAGGGCACCTAGCCAGAAATTGCAGGGCCCCTAGGAAAAAAGGCTGTTGGAAATGTGGAAAGGAAGGACACCAAA
TAAAA---GATTGTACT------GAGGGA------CAGGCTAAT
>AB428561/B/JP/2006/472
ATGCAGAGAGGTAATTTT------------------AGGAACCAAAGAAAG------ACTATTAAGTGCTTCAATTGTGG
CAAAGAAGGGCACCTAGCCAAAAATTGCAGGGCCCCTAGGAAAAAAGGCTGTTGGAAATGTGGTAAGGAAGGACACCAAA
TGAAA---GATTGTACT------GAGAGA------CAGGCTAAT
>AB428562/B/JP/2006/574
ATGCAGAGAGGTAATTTT------------------AGGGACCAAAGAAAA------ACTATTAAGTGTTTCAATTGTGG
CAAACAAGGGCACCTAGCCAGAAATTGCAGGGCCCCCAGGAAAAAAGGCTGTTGGAAATGTGGAAAGGAAGGACACCAAA
TGAAA---GATTGTATT------GAGGGA------CAGGCTAAT
>AB480692/B/JP/2004/DR6174
ATGCAGAGAGGTAATTTT------------------AGGAACCAAAGAAAG------ACTGTTAAGTGTTTCAATTGTGG
CAAAGAAGGGCACATAGCCAGAAATTGCAGGGCCCCTAGGAAAAAGGGCTGTTGGAAATGTGGAAAGGAAGGACACCAAA
TGAAA---GATTGTACT------GAGAGA------CAGGCTAAT
>AB480693/B/JP/2004/DR6174
ATGCAGAGAGGTAATTTT------------------AGGAACCAAAGAAAG------ACTGTTAAGTGTTTCAATTGTGG
CAAAGAAGGGCACATAGCCAGAAATTGCAGGGCCCCTAGGAAAAAGGGCTGTTGGAAATGTGGAAAGGAAGGACACCAAA
TGAAA---GATTGTACT------GAGAGA------CAGGCTAAT
>AB480694/B/JP/2004/DR6175
ATGCAAAGAGGCAATTTT-----------------------AGAAAGA----------CTGTTAAGTGTTTCAATTGTGG
CAAAGAAGGGCATATAGCCAAAAATTGCAGGGCCCCTAGAAAAAAGGGCTGTTGGAAGTGTGGAAAGGAAGGACATCAAA
TGAAA---GATTGCACT------GAGAGA------CAGGCTAAT
>AB480695/B/JP/2004/DR6175
ATGCAAAGAGGCAATTTT-----------------------AGAAAGA----------CTGTTAAGTGTTTCAATTGTGG
CAAAGAAGGGCACATAGCCAAAAATTGCAGGGCCCCTAGAAAAAAGGGCTGTTGGAAATGTGGAAAGGAAGGACACCAAA
TGAAA---GATTGCACT------GAGAGA------CAGGCTAAT
>AB480696/B/JP/2004/DR5913
ATGCAGAGAGGCAATTTT------------------AGGGGCCCAAAAAGA------ACTATTAAGTGTTTCAATTGTGG
CAGAGAAGGACACATAGCCAAAAATTGCAGGGCCCCTAGGAAAAAGGGCTGTTGGAAATGTGGAAAGGAAGGGCACCAAA
TGAAA---GATTGTACT------GAGAGA------CAGGCTAAT
>AB480697/B/JP/2004/DR5913
ATGCAAAGAGGCAATTTT------------------AGGGGCCCAAAAAGG------ACTGTTAAGTGTTTCAATTGTGG
CAGAGAAGGACACATAGCCAAAAATTGCAGGGCCCCTAGGAAAAAGGGCTGTTGGAAATGTGGAAAGGAAGGACACCAAA
TGAAA---GATTGTACT------GAGAGA------CAGGCTAAT
>AB480698/B/JP/1998/DR1120
ATGCAGAGGGGCAATTTT------------------AGGAACCAAAGAAAG------CCTGTTAAGTGTTTCAATTGTGG
CAAAGATGGGCATATAGCCAAAAACTGCAGGGCCCCTAGGAAAAAGGGCTGTTGGAAATGTGGAAAGGAAGGACACCAAA
TGAAA---GATTGTACTAAT---GAGAGA------CAGGCTAAT
>AB485638/B/US/1991/US2
ATGCAGAAAGGCAATTTT------------------AGGAATCAAAGAAAG------ATTGTTAAATGTTTCAATTGTGG
CAAAGAAGGGCACATAGCCAAAAACTGCAGGGCCCCTAGGAAAAAGGGCTGTTGGAAATGTGGAAAGGAAGGACATCAAA
TGAAA---GATTGTACT------GAGAGA------CAGGCTAAT
>AB485639/B/US/1991/US2
ATGCAGAAAGGCAATTTT------------------AGGAATCAAAGAAAG------ATTGTTAAATGTTTCAATTGTGG
CAAAGAAGGGCACATAGCCAAAAACTGCAGGGCCCCTAGGAAAAAGGGCTGTTGGAAATGTGGAAAGGAAGGACATCAAA
TGAAA---GATTGTACT------GAGAGA------CAGGCTAAT
>AB485640/B/US/1991/US2
ATGCAGAAAGGCAATTTT------------------AGGAATCAAAGAAAG------ATTGTTAAATGTTTCAATTGTGG
CAAAGAAGGGCACATAGCCAAAAACTGCAGGGCCCCTAGGAAAAAGGGCTGTTGGAAATGTGGAAAGGAAGGACATCAAA
TGAAA---GATTGTACT------GAGAGA------CAGGCTAAT
>AB485641/B/BR/1990/BZ167
ATGCAGAAAGGCAATTTT------------------AGAAACCAAAGAAAG------ATTGTTAAGTGTTTCAATTGTGG
CAAAGAAGGGCACATAGCCAAAAATTGCAGGGCCCCTAGGAAAAAGGGCTGTTGGAAATGTGGAAAGGAAGGACACCAAA
TGAAA---GATTGTTCA------GAGAGA------CAGGCTAAT
>AB485642/B/BR/1990/BZ167
ATGCAGAAAGGCAATTTT------------------AGAAACCAAAGAAAG------ATTGTTAAGTGTTTCAATTGTGG
CAAAGAAGGGCACATAGCAAAAAATTGCAGGGCCCCTAGGAAAAAGGGCTGTTGGAAATGTGGAAAGGAAGGACACCAAA
TGAAA---GATTGTTCA------GAGAGA------CAGGCTAAT
>AB564744/B/JP/-/DR1673
ATGCAAAAAGGCAATTTT------------------AGGAACCAAAGAAAG------ATTGTTAAGTGTTTCAATTGTGG
CAAAGAAGGGCACATAGCCAGAAATTGCAGGGCCCCTAGGAAAAAGGGATGTTGGAAATGTGGAAAGGAAGGACACCAAA
TGAAA---GAGTGTACT------GAGAGA------CAGGTTAAT
>AB564745/B/JP/-/DR1673
ATGCAGAAAGGCAATTTT------------------AGGAACCAAAGAAAG------ATTGTTAAGTGTTTCAATTGTGG
CAAAGAAGGGCACATAGCCAGAAATTGCAGGGCCCCTAGGAAAAGGGGATGTTGGAAATGTGGAAAGGAAGGACACCAAA
TGAAA---GATTGTACT------GAGAGA------CAGGTTAAT
>AB564746/B/JP/-/DR2735
ATGCAGAAAGGCAATTTT------------------AGGAATCAAAGAAAG------ATTGTTAAGTGTTTCAATTGTGG
CAAAGAGGGGCACATAGCCAGAAATTGCAGGGCCCCTAGGAAAAAGGGATGTTGGAAATGTGGAAAGGAAGGACACCAAA
TGAAA---GATTGCACG------GAGAGA------CAGGTTAAT
>AB565495/B/JP/-/JRC03B
ATGCAGAGAGGCAACTTT------------------AGGAGCCAAAGAAAG------ACTATTAAGTGTTTCAATTGTGG
CAAAGAAGGGCACCTAGCCAAAAATTGCAGGGCTCCTAGGAAAAAGGGCTGTTGGAAATGTGGAAAAGAAGGACACCAAA
TGAAA---GATTGTACT------GAGAGA------CAGGCTAAT
>AB565496/B/JP/-/JRC03B
ATGCAGAGAGGCAACTTT------------------AGGAGCCAAAGAAAG------ACTATTAAGTGTTTCAATTGTGG
CAAAGAAGGGCACCTAGCCAAAAATTGCAGGGCTCCTAGGAAAAAGGGCTGTTGGAAATGTGGAAAAGAAGGACACCAAA
TGAAA---GATTGTACT------GAGAGA------CAGGCTAAT
>AB565497/B/JP/-/JRC05B
ATGCAGAAAGGCAATTTT------------------AGGAACCAAGGAAAG------ACTGTTAAGTGTTTCAATTGTGG
CAAAATAGGGCATATAGCCAAAAATTGCAGGGCCCCTAGGAAGAGGGGCTGTTGGAAATGTGGAAAGGAAGGACACCAAA
TGAAA---GATTGTAATAAT---GAGAGA------CAGGCTAAT
>AB565498/B/JP/-/JRC05B
ATGCAGAAAGGCAATTTT------------------AGGAACCAAGGAAAG------ACTGTTAAGTGTTTCAATTGTGG
CAAAATAGGGCATATAGCCAAAAATTGCAGGGCCCCTAGGAAGAGGGGCTGTTGGAAATGTGGAAAGGAAGGACACCAAA
TGAAA---GATTGTAATAAT---GAGAGA------CAGGCTAAT
>AB565499/B/JP/-/JRC53B
ATGCAGAGAGCCAATTTT------------------AGGAACCAAAGAAAG------ACTATTAAGTGCTTCAATTGTGG
CAAAGAAGGGCACTTAGCCAAACACTGCAGGGCCCCTAGAAAAAAGGGCTGTTGGAAATGTGGAAAGGAAGGACACCAAA
TGAAA---GATTGTACT------GAGAGA------CAGGCTAAT
>AB565500/B/JP/-/JRC53B
ATGCAGAGAGCCAATTTT------------------AGGAACCAAAGAAAG------ACTATTAAGTGCTTCAATTGTGG
CAAAGAAGGGCACTTAGCCAAACATTGCAGGGCCCCTAGAAAAAAGGGCTGTTGGAAATGTGGAAAGGAAGGACACCAAA
TGAAA---GATTGTACT------GAGAGA------CAGGCTAAT
>AB565501/B/JP/-/JRC65B
ATGCAGAGAGGCAATTTT------------------AGGAACCAAAGAAAG------CCTGTCAAGTGTTTCAATTGTGG
CAAAGAAGGGCACATAGCCAAAAATTGCAAGGCCCCTAGAAAGAAGGGCTGTTGGAAATGTGGGAGGGAAGGACACCAAA
TGAAA---GATTGTACT------GAGAGA------CAAGCTAAT
>AB565502/B/JP/-/JRC65B
ATGCAGAGAGGCAATTTT------------------AGGAACCAAAGAAAG------CCTGTCAAGTGTTTCAATTGTGG
CAAAGAAGGGCACATAGCCAAAAATTGCAAGGCCCCTAGAAAGAAGGGCTGTTGGAAATGTGGGAGGGAAGGACACCAAA
TGAAA---GATTGTACT------GAGAGA------CAAGCTAAT
>AB604948/B/JP/-/DR1777
ATGCAGAGAGGTAATTTT------------------AGGGACCAAAGAAAA------ATTGTTAAGTGTTTCAATTGTGG
CAAAATAGGACACATAGCCAAAAATTGCAGGGCCCCTAGGAAAAAGGGCTGTTGGAAATGTGGACAGGAAGGACACCAAA
TGAAA---GATTGTACT------GGGAGA------CAGGCTAAT
>AB604949/B/JP/-/DR2735
ATGCAGAAAGGCAATTTT------------------AGGAATCAAAGAAAG------ATTGTTAAGTGTTTCAATTGTGG
CAAAGAGGGGCACATAGCCAGAAATTGCAGGGCCCCTAGGAAAAAGGGATGTTGGAAATGTGGAAAGGAAGGACACCAAA
TGAAA---GATTGCACG------GAGAGA------CAGGTTAAT
>AB604950/B/JP/-/DR5929
ATGCAGAAAGGCAATTTT------------------AGGAACCCAAGAAAG------ACTGTTAAGTGTTTCAATTGTGG
CAAAGAGGGGCATGTAGCCAGAAATTGCAGAGCCCCTAGGAAAAAGGGCTGTTGGAAATGTGGAAAGGAAGGACATCAAA
TGAAA---GATTGTACT------GAGAGA------CAGATTCAT
>AB604951/B/JP/-/DR5929
ATGCAGAGAGGCAATTTT------------------AGGAACCCAAGAAAG------ACTGTTAAGTGTTTCAATTGTGG
CAAAGAAGGGCATGCAGCCAGAAATTGCAGAGCCCCTAGGAAAAAGGGCTGTTGGAAATGTGGAAAGGAAGGACATCAAA
TGAAA---GATTGTGCT------GAGAGA------CAGACTCAT
>AB641836/B/JP/-/pJRC57B09
ATGCAGAGAGGCAATTTT------------------GGGAATTCAAGAAAG------ATTGTTAAGTGTTTCAATTGTGG
CAAAGTAGGACACATAGCCAAAAATTGCAAGGCCCCTAGGAAAAAAGGCTGTTGGAAATGTGGAAAGGAAGGACATCAAA
TGAAA---GATTGCAAT------GAGAGA------CAGGCTAAT
>AB641837/B/JP/-/pJRC57B05
ATGCAGAGAGGCAATTTT------------------GGGAATTCAAGAAAG------ATTGTTAAGTGTTTCAATTGTGG
CAAAGTAGGACACATAGCCAAAAATTGCAAGGCCCCTAGGAAAAAAGGCTGTTGGAAATGTGGAAAGGAAGGACATCAAA
TGAAA---GATTGCAAT------GAGAGA------CAGGCTAAT
>AB731663/B/JP/2008/08JP_NMC104_clone_01
ATGCAGAGAGGCAATTTT------------------AGGAACCAAAGAAAA------AGTGCTAAGTGTTTCAATTGTGG
TAAAGAAGGGCACATAGCCAAAAATTGCAGGGCCCCTAGGAAAAAGGGCTGTTGGAAATGTGGAAAAGAAGGACACCAAA
TGAAG---GATTGTACT------GAGAGA------CAGATTAAT
>AB731664/B/JP/2008/08JP_NMC104_clone_09
ATGCAGAGAGGCAATTTT------------------AGGAACCAAAGAAAA------AGTGCTAAGTGTTTCAATTGTGG
TAAAGAAGGGCACATAGCCAAAAATTGCAGGGCCCCTAGGAAAAAGGGCTGTTGGAAATGTGGAAAAGAAGGACACCAAA
TGAAG---GATTGTACT------GAGAGA------CAGATTAAT
>AB731669/B/JP/2011/11JP_NMC851C_clone_13
ATGCAGAGAGGCAATTTTAATGTT------------AAGAACCAAAAGAAG------ATTGTTAAGTGTTTCAATTGTGG
CAAAGTAGGGCACATAGCCAGAAATTGCAGGGCCCCTAGGAAAAAGGGCTGTTGGAAATGTGGAAAGGAAGGACACCAAA
TGAAA---GAGTGTGCT------GAGGGA------CAGGCTAAT
>AB731670/B/JP/2011/11JP_NMC851C_clone_48
ATGCAGAGAGGCAATTTTAATGTT------------AAGAACCAAAAGAAG------ATTGTTAAGTGTTTCAATTGTGG
CAAAGTAGGGCACATAGCCAGAAATTGCAGGGCCCCTAGGAAAAAGGGCTGTTGGAAATGTGGAAAGGAAGGACACCAAA
TGAAA---GAGTGTGCT------GAGGGA------CAGGCTAAT
>AF003887/B/FR/1985/NL43xWC001
ATGCAGAGAGGCAATTTT------------------AGGAATCAAAGAAAG------ATTGTTAAATGTTTTAATTGTGG
CAAAGAAGGGCACATAGCCAGGAATTGCAGGGCTCCTAGGAAAAAGGGCTGTTGGAAATGTGGAAAGGAAGGACACCAAA
TGAAA---GATTGTACT------GAGAGA------CAGGCTAAT
>AF003888/B/FR/1985/NL43WC001
ATGCAGAGAGGCAATTTT------------------AGGAATCAAAGAAAG------ATTGTTAAATGTTTTAATTGTGG
CAAAGAAGGGCACATAGCCAGGAATTGCAGGGCTCCTAGGAAAAAGGGCTGTTGGAAATGTGGAAAGGAAGGACACCAAA
TGAAA---GATTGTACT------GAGAGA------CAGGCTAAT
>AF004394/B/US/1986/AD87_ADA
ATGCAGAGAGGCAATTTT------------------AGGAATCAAAGAAGG------ACTGTTAAGTGTTTCAATTGTGG
CAAAGAAGGGCACATAGCCAAAAATTGCAGGGCCCCTAGGAAGAAGGGCTGTTGGAAATGTGGAAAGGAAGGACACCAAA
TGAAA---GATTGTACT------GAGAGA------CAGGCTAAT
>AF033819/B/FR/1983/HXB2_copy_LAI
ATGCAGAGAGGCAATTTT------------------AGGAACCAAAGAAAG------ATTGTTAAGTGTTTCAATTGTGG
CAAAGAAGGGCACACAGCCAGAAATTGCAGGGCCCCTAGGAAAAAGGGCTGTTGGAAATGTGGAAAGGAAGGACACCAAA
TGAAA---GATTGTACT------GAGAGA------CAGGCTAAT
>AF042100/B/AU/1986/MBC200
ATGCAGAGAGGCAATTTT------------------AGGAACCAAAGAAAA------ACTGTTAAATGTTTCAATTGTGG
CAAAGAAGGGCACATAGCCAGAAATTGCAAGGCCCCTAGGAAAAGGGGCTGTTGGAAATGTGGAAAGGAAGGACACCAAA
TGAAA---GATTGTACT------GAAAGA------CAGGCTAAT
>AF042101/B/AU/1987/MBC925
ATGCAGAGAGGCAATTTT------------------AGGAACCAAAGAAAG------ACTGTTAAATGTTTCAATTGTGG
CAAAGAAGGGCACATAGCTAAAAACTGCAGGGCCCCTAGGAAAAAGGGCTGTTGGAAATGTGGAAAGGAAGGACACCAAA
TGAAA---GATTGTACT------GAGAGA------CAGGCTAAT
>AF042102/B/AU/1993/MBC18_MBCC18
ATGCAGAGAAGCAATTTT------------------AGAAACCAAAGAAAG------AATGTTAAGTGTTTCAATTGTGG
CAAAGAAGGGCACATAGCCAGAAATTGCAGGGCTCCTAGGAAAAGGGGCTGTTGGAAATGTGGAAAGGAAGGACACCAAA
TGAAA---GATTGTACT------GAGAGA------CAGGCTAAT
>AF042103/B/AU/1995/MBCC54
ATGCAGAGAAGCAATTTT------------------AGAAGCCAAAGAAAG------AATGTTAAGTGTTTCAATTGTGG
CAAAGAAGGGCACATAGCCACCAATTGCAGGGCTCCTAGGAAAAGGGGTTGTTGGAAATGTGGAAAGGAAGGACACCACA
TGACA---GATTGTACT------GACAGA------CAGGCCAAT
>AF042105/B/AU/1996/MBCD36
ATGCAGAGAAGCAATTTT------------------AGAAACCAAAAAAAG------AATGTTAAGTGTTTCAATTGTGG
CAAAGAAGGGCACATAGCCAAAAATTGCAGGGCTCCTAGGAAAAGGGGTTGTTGGAAATATGGAAAGGAAGGACACCAGA
TGAAA---GATTGTACT------GAGAGA------CAGGCTAAT
>AF042106/B/AU/1993/MBCC18R01_C18R01
ATGCAGAGAAGCAATTTT------------------AGAAACCAAAGAAAG------AATGTTAAGTGTTTCAATTGTGG
CAAAGAAGGGCACATAGCCAGAAATTGCAGGGCTCCTAGGAAAAGGGGCTGTTGGAAATGTGGAAAGGAAGGACACCAAA
TGAAA---GATTGTACT------GAGAGA------CAGGCTAAT
>AF049494/B/US/-/499JC16
ATGCAGAGAGGCAATTTT------------------AAGAACCAAAGAAAG------ATGGTTAAGTGTTTCAATTGTGG
CAAAGAGGGGCACGTAGCCAGAAATTGCAGGGCCCCTAGAAAAAAGGGCTGTTGGAAATGTGGAAAGGAAGGACACCAAA
TGAAA---GATTGTATT------GAGAGC------CAGGCTAAT
>AF049495/B/US/-/NC7
ATGCAGAGAGGCAATTTT------------------AAAAACCAAAGAAAG------ATGGTTAAGTGTTTCAATTGTGG
CAAAGAAGGGCATGTAGCCAGAAATTGCAGGGCCCCTAGAAAAAAGGGCTGTTGGAAATGTGGAAAGGAAGGACACCAAA
TGAAA---GATTGTATT------GAAAGA------CAGGCTAAT
>AF069140/B/US/1991/DH12_3
ATGCAGGGAGGCAATTTT------------------AGGAACCAAAGAAAG------ATT---AAGTGTTTCAATTGTGG
CAAAGAAGGGCACATATCCAAAAATTGCAGGGCCCCTAGGAAAAAGGGCTGTTGGAAATGTGGAAAGGAAGGACATCAAA
TGAAA---GATTGTACT------GAGAGA------CAGGCTAAT
>AF070521/B/FR/1985/NL43E9_LAI_IIIB_NY5
ATACAGAAAGGCAATTTT------------------AGGAACCAAAGAAAG------ACTGTTAAGTGTTTCAATTGTGG
CAAAGAAGGGCACATAGCCAAAAATTGCAGGGCCCCTAGGAAAAAGGGCTGTTGGAAATGTGGAAAGGAAGGACACCAAA
TGAAA---GATTGTACT------GAGAGA------CAGGCTAAT
>AF086817/B/TW/1994/TWCYS_LM49
ATGCAGAGAGGCAATTAC------------------AGGAACCAAAGAAAG------ACTGTTAAGTGTTTCAATTGTGG
CAAAGAAGGGCACATAGCAAGAAATTGTAGGGCCCCTAGAAAAAAGGGCTGTTGGAAATGTGGAAAAGAAGGACATCAAA
TGAAA---GATTGTACT------GAAAGA------CAGGCTAAT
>AF146728/B/AU/-/VH_VHPCR
ATGCAGAGAGGCAATTTT------------------AGGAACCAAAGAAAG------ACTGTCAAGTGTTTCAATTGTGG
CAAAGAGGGCCACATAGCCAGAAATTGCAGGGCCCCGAGGAAAAGGGGCTGTTGGAAATGTGGAAAGGAAGGACACCAAA
TGAAA---GATTGTACT------GAGAGA------CAGGCTAAT
>AF224507/B/KR/1997/WK
ATGCAGAGAGGCAATTTC------------------AGGAACCAAAGAAGG------ACTGTTAAGTGTTTCAATTGTGG
CAAAGAAGGGCACATAGCCAAAAATTGCAGGGCCCCTAGGAAAAAGGGATGTTGGAAATGTGGAAAGGAAGGACACCAAA
TGAAA---GATTGTACT------GAGAGA------CAGGCCAAT
>AF256204/B/ES/1989/S61I1
ATGCAGAAAGGCAATTTT------------------AGGAACCAAAGAAAG------ATTGTTAAGTGTTTCAATTGTGG
CAAAGAAGGGCACATAGCCAAAAATTGCAGGGCCCCTAGGAAAAGGGGCTGTTGGAAATGTGGAAAGGAGGGACACCAAA
TGAAA---GATTGTACT------GAGAGA------CAGGCTAAT
>AF256206/B/ES/1989/S61G1
ATGCAGAAAGGCAATTTT------------------AGGAACCAAAGAAAG------ATTGTTAAGTGTTTCAATTGTGG
CAAAGAAGGGCACATAGCCAAAAATTGCAGGGCCCCTAGGAAAAGGGGCTGTTGGAAATGTGGAAAGGAGGGACACCAAA
TGAAA---GATTGTACT------GAGAGA------CAGGCTAAT
>AF256207/B/ES/1989/S61G7
ATGCAGAAAGGCAATTTT------------------AGGAACCAAAGAAAG------ATTGTTAAGTGTTTCAATTGTGG
CAAAGAAGGGCACATAGCCAAAAATTGCAGGGCCCCTAGGAAAAGGGGCTGTTGGAAATGTGGAAAGGAGGGACACCAAA
TGAAA---GATTGTACT------GAGAGA------CAGGCTAAT
>AF256208/B/ES/1989/S61I15
ATGCAGAAAGGCAATTAT------------------AGGAACCAAAGAAAG------ATTGTTAAGTGTTTCAATTGTGG
CAAAGAAGGGCACATAGCCAAAAATTGCAGGGCCCCTAGGAAAAGGGGCTGTTGGAAATGTGGAAAGGAGGGACACCAAA
TGAAA---GATTGTACT------GAGAGA------CAGGCTAAT
>AF286365/B/US/1988/WR27
ATGCAGAAAGGCAATTTT------------------AGGAACCAAAGAAAG------ACTGTTAAGTGCTTCAATTGTGG
CAAAGAGGGGCACATAGCCAGAAATTGCAGGGCCCCCAGGAAAAAGGGCTGTTGGAAATGTGGAAAGGAAGGACACCAAA
TGAAG---GATTGTACT------GAGAGA------CAGGCCAAT
>AF538302/B/AU/1999/1181
ATGCAGAAAGGCAATTTT------------------AGGAACCAAAGAAAA------ACTGTTAAGTGTTTCAATTGTGG
CAAAGAGGGGCACATAGCCAAAAATTGCAGGGCCCCTAGGAAAAGGGGCTGTTGGAAATGTGGAAAGGAAGGACACCAAA
TGAAA---GATTGTACT------GAAAGA------CAGGCTAAT
>AF538303/B/AU/1999/1182
ATGCAGAGAAGCAATTTT------------------AGGAACCAAAGAAAA------ATTGTTAAGTGTTTCAATTGTGG
CAAAGAAGGGCACATAGCCAAAAATTGCAGGGCCCCTAGGAAAAGGGGCTGTTGGAAATGTGGAAAGGAAGGACACCAAA
TGAAA---GATTGTACT------GAAAGA------CAGGCTAAT
>AF538304/B/AU/1995/C24
ATGCAGAAAGGCAATTTT------------------AGGAACCAAAGAAAG------AGGGTTAAGTGTTTCAATTGTGG
CAAAGAAGGGCACATAGCTAGAAATTGCAGGGCCCCTAGGAAAAAGGGCTGTTGGAAATGTGGAAAGGAAGGACACCAAA
TGAAA---GATTGTACT------GAGAGA------CAGGCTAAT
>AF538305/B/AU/1995/C42
ATGCAGAAAGGCAATTTT------------------AGGAACCAAAAAAGG------ATTGTTAAGTGTTTCAATTGTGG
CAAAGAGGGGCACATAGCCAAAAATTGCAGGGCCCCTAGAAAAAAGGGCTGTTGGAAATGTGGAAGGGAAGGACACCAAA
TGAAA---GATTGTACT------GAAAGA------CAGGCTAAT
>AF538306/B/AU/1995/C76
ATGCAGAAAGGCAATTTT------------------AGGAACCAAAGAAAA------ACTGTTAAATGTTTCAATTGTGG
CAAAGACGGTCACATAGCCAGAAATTGCAGGGCCCCTAGGAAAAAGGGCTGTTGGAAATGTGGAAAGGAAGGACACCAAA
TGAAA---GATTGTACT------GAGAGA------CAGGCTAAT
>AF538307/B/AU/1995/C92
ATGCAGAAAAGCAATTTT------------------AGGAACCAAAGAAAG------ATTGTTAAGTGTTTCAATTGTGG
CAAAGAAGGGCACATAGCCAAAAGTTGCAGGGCCCCTAGGAAAAAGGGCTGTTGGAAATGTGGAAAGGAAGGACACCAAA
TGAAA---GATTGTACT------GAGAGA------CAGGCTAAT
>AJ271445/B/GB/1986/GB8_46R
ATGCAGAAAGGCAATTTT------------------AGGAGCCAAAGAAAG------ACTGTTAAGTGTTTCAATTGTGG
CAAAGAAGGGCACATAGCCAGAAATTGCAGGGCACCTAGGAAGAAGGGCTGTTGGAAATGTGGAAAGGAAGGACACCAGA
TGAAG---GAGTGTACT------GAGAGA------CAGGCTAAT
>AX032749/B/FR/1985/pNL43_patent
ATACAGAAAGGCAATTTT------------------AGGAACCAAAGAAAG------ACTGTTAAGTGTTTCAATTGTGG
CAAAGAAGGGCACATAGCCAAAAATTGCAGGGCCCCTAGGAAAAAGGGCTGTTGGAAATGTGGAAAGGAAGGACACCAAA
TGAAA---GATTGTACT------GAGAGA------CAGGCTAAT
>AX078307/B/FR/1983/LAI-patent
ATGCAGAGAGGCAATTTT------------------AGGAACCAAAGAAAG------ATGGTTAAGTGTTTCAATTGTGG
CAAAGAAGGGCACACAGCCAGAAATTGCAGGGCCCCTAGGAAAAAGGGCTGTTGGAAATGTGGAAAGGAAGGACACCAAA
TGAAA---GATTGTACT------GAGAGA------CAGGCTAAT
>AY037268/B/AR/1998/ARCH054
ATGCAGAGGGGCAATTTT------------------AAGGGCCAAAGAAAG------ACTGTTAAATGTTTCAATTGTGG
CAAAGAAGGGCACATAGCCAGAAATTGCAGGGCCCCTAGAAAAAAGGGCTGTTGGAAATGTGGAAAGGAAGGACACCAAA
TGAAA---GATTGTACT------GAGAGA------CAGGCTAAT
>AY037269/B/AR/2000/ARMS008
ATGCAGAGAGGCAATTTT------------------AAGAACCAAAAAAGA------ATTGTTAAGTGTTTCAATTGTGG
CAGGGAAGGGCACATAGCCAAAAATTGCAGAGCCCCTAGAAAAAAGGGCTGTTGGAAATGTGGAAGGGAAGGACACCAAA
TGAAA---GATTGTACT------GAGAGA------CAGGCTAAT
>AY037270/B/BO/1999/BOL0122
ATGCAGCGAGGCAATTTT------------------AAGTATACAAAAAAG------ACTGTTAAATGTTTCAATTGTGG
CAAAGAGGGGCACATAGCCAGAAATTGCAGAGCCCCGAGAAAAAAGGGCTGTTGGAAATGTGGAAAGGAAGGACACCAAA
TGAAA---GAGTGTACT------GAAAGA------CAGGCTAAT
>AY037282/B/AR/1999/ARMA132
ATGCAGAGAGGCAATTTT------------------AAGAACCAAAGAAAG------ACTGTTAAGTGTTTTAATTGTGG
CAGAGAAGGGCACATAGCCAGAAATTGCCGGGCCCCTAGGAAAAAGGGCTGTTGGAAATGTGGAAAGGAAGGACACCAAA
TGAAG---GATTGTACT------GAGAGA------CAGGCTAAT
>AY173951/B/TH/1990/BK132
ATGCAGAAAGGCAATTTT------------------AGGAACCAAAGAAAG------ATTGTTAAGTGTTTCAATTGTGG
CAAAGAAGGGCACATAGCCCGAAATTGCAGGGCCCCTAGGAAGAAGGGCTGTTGGAGATGTGGAAAGGAAGGACACCAAA
TGAAA---GATTGTACT------GAAAGA------CAGGCTAAT
>AY173952/B/US/1990/US1
ATGCAGAGAGGCAATTTT------------------AGGAACCAAAAGAAA------ATTGTTAAGTGTTTTAATTGTGG
TAAAGAAGGGCACATAGCCAGAAATTGCAGGGCCCCTAGGAAAAAGGGCTGTTGGAAATGTGGAAAGGAAGGACACCAAA
TGAAA---GATTGTACT------GAGAGA------CAGGCTAAT
>AY173953/B/US/1990/US2
ATGCAGAAAGGCAATTTT------------------AGGAATCAAAGAAAG------ATTGTTAAATGTTTCAATTGTGG
CAAAGAAGGGCACATAGCCAAAAACTGCAGGGCCCCTAGGAAAAAGGGCTGTTGGAAATGTGGAAAGGAAGGACATCAAA
TGAAA---GATTGTACT------GAGAGA------CAGGCTAAT
>AY173954/B/US/1990/US3
ATGCAGAGAGGCAATTTT------------------AGGAACCAAAAAAGG------ACTGTTAAGTGTTTCAATTGTGG
CAAAGAAGGGCACATAGCCAAAAATTGCAGGGCCCCTAGGAAAAAGGGCTGTTGGAAATGTGGAAAGGAAGGACACCAAA
TGAAA---GATTGTACT------GAGAGA------CAGGCTAAT
>AY173955/B/US/1990/US4
ATGCAGAAAGGCAATTAT------------------AGGAACCAAAGGAAA------AGTGTTAAGTGTTTCAATTGTGG
CAAAGAAGGGCACATAGCCAAAAATTGCAGGGCCCCTAGGAAAAAGGGCTGTTGGAAATGTGGAAAGGAAGGACACCAAA
TGAAA---GATTGTACT------GAAAGA------CAGGCTAAT
>AY173956/B/BR/1989/BZ167
ATGCAGAAAGGCAATTTT------------------AGAAACCAAAGAAAG------ATTGTTAAGTGTTTCAATTGTGG
CAAAGAAGGGCACATAGCCAAAAATTGCAGGGCCCCTAGGAAAAAGGGCTGTTGGAAATGTGGAAAGGAAGGACACCAAA
TGAAA---GATTGTTCA------GAGAGA------CAGGCTAAT
>AY180905/B/CN/2001/CNHN24
ATGCAGAGAGGCAATTTT------------------AGGAACCAAAGAAAG------ACTGTCAAGTGTTTCAATTGTGG
CAAAGAAGGGCACATAGCCAAAAATTGCAGGGCCCCTAGGAAAAAGGGCTGTTGGAAATGTGGAAGGGAAGGACACCAGA
TGAAG---GATTGTACT------GAGAGA------CAGGCTAAT
>AY308760/B/US/1996/1333_d2
ATGCAGAGAGGCAATTTT------------------AGGAACCAAAGAAAG------ATGGTTAAGTGTTTCAATTGTGG
AAAAGAAGGGCATATAGCCAGAAATTGCAGGGCCCCCAGGAAAAAGGGCTGTTGGAAATGTGGAAAGGAAGGACACCAAA
TGAAA---GATTGTACT------GAAAGA------CAGGCTAAT
>AY308761/B/US/1996/1299_d22
ATGCAGAGAGGCAATTTT------------------AAGAACCAAAGAAAA------ATGGTTAAATGTTTCAATTGTGG
AAAAGAAGGGCATATAGCCAGAAATTGCAGAGCCCCCAGGAAAAAGGGCTGTTGGAAATGTGGAAAGGAAGGACACCAAA
TGAAA---GATTGTACT------GAGAGA------CAGGCTAAT
>AY308762/B/US/1996/1304_d31
ATGCAGAGAGGCAATTTT------------------AAGAACCAAAGAAAA------ATGGTTAAATGTTTCAATTGTGG
AAAAGAAGGGCATATAGCCAGAAATTGCAGAGCCCCCAGGAAAAAGGGCTGTTGGAAATGTGGAAAGGAAGGACACCAAA
TGAAA---GATTGTACT------GAGAGA------CAGGCTAAT
>AY314044/B/CA/1996/WC10P_1
ATGCGGAGAGGCAATTTT------------------AGGAACCAAAGAAAG------AATGTTAAGTGTTTCAATTGTGG
CAAAGAAGGGCACATAGCCAGAAAATGCACGGCCCCTAGAAAAAAGGGCTGTTGGAAATGTGCAAAGGAAGGACACCAAA
TGAAG---GATTGTACT------GAGAGA------CAGGCTAAT
>AY314045/B/CA/1996/WC10P_2
ATGCAGAGAGGCAATTTT------------------AGGAACCAAAGAAAG------AATGTTAAGTGTTTCAATTGTGG
CAAAGAAGGGCACATAGCCAGAAATTGCAGGGCCCCTAGAAAAAAGGGCTGTTGGAAATGTGGAAAGGAAGGACACCAAA
TGAAG---GATTGTACT------GAGAGA------CAGGCTAAT
>AY314046/B/CA/1996/WC10P_3
ATGCAGAGAGGCAATTTT------------------AGGAACCAAAGAAAA------AATGTTAAGTGTTTCAATTGTGG
CAAAGAAGGGCACATAGCCAGAAAATGCAGGGCCCCTAGAAAAAAGGGCTGTTGGAAATGTGGAAAGGAAGGACACCAAA
TGAAG---GATTGTACT------GAGAGA------CAGGCTAAT
>AY314047/B/CA/1996/WC10P_4
ATGCAGAGAGGCAATTTT------------------AGGAACCAAAGAAAG------AATGTTAAGTGTTTCAATTGTGG
CGAAGAAGGGCACATAGCCAGAAATTGCAGGGCCCCTAGAAAAAAGGGCTGTTGGAAATGTGGAAAGGAAGGACACCAAA
TGAAG---GATTGTACT------GAGAGA------CAGGCTAAT
>AY314048/B/CA/1996/WC10P_6
ATGCAGAGAGGCAATTTT------------------AGGAACCAAAGAAAA------ATTGTTAAGTGTTTCAATTGTGG
CAAAGAGGGGCACATAGCCAGAAATTGCAGGGCCCATAGGAAAAGGGGCTGTTGGAAATGTGGAAAGGAAGGACACCAAA
TGAAA---GATTGTACT------GAAAGA------CAGGCTAAT
>AY314049/B/CA/1996/WC10P_7
ATGCAGAGAGGCAATTTT------------------AGGAACCAAAGAAAG------AATGTTAAGTGTTTCAATTGTGG
CAAAGAAGGGCACATAGCCAGAAATTGCAGGGCCCCTAGAAAAAAGGGCTGTTGGAAATGTGGAAAGGAAGGACACCAAA
TGAAG---GATTGTACT------GAGAGA------CAGGCTAAT
>AY314050/B/CA/1996/WC10P_8
ATGCAGAGAGGCAATTTT------------------AGGAACCAAAGAAAG------AATGTTAAGTGTTTCAATTGTGG
CAAAGAAGGGCACATAGCCAGAAATTGCAGGGCCCCTAGAAAAAAGGGCTGTTGGAAATGTGGAAAGGAAGGACACCAAA
TGAAG---GATTGTACT------GAGAGA------CAGGCTAAT
>AY314051/B/CA/1996/WC10P_9
ATGCGGAGAGGCAATTTT------------------AGGAACCAAAGAAAG------AATGTTAAGTGTTTCAATTGTGG
CAAAGAAGGGCACATAGCCAGAAAATGCACGGCCCCTAGAAAAAAGGGCTGTTGGAAATGTGCAAAGGAAGGACACCAAA
TGAAG---GATTGTACT------GAGAGA------CAGGCTAAT
>AY314052/B/CA/1996/WC10P_10
ATGCAGAGAGGCAATTTT------------------AGGAACCAAAGAAAA------AATGTTAAGTGTTTCAATTGTGG
CAAAGAAGGGCACATAGCCAGAAAATGCAGGGCCCCTAGAAAAAAGGGCTGTTGGAAATGTGGAAAGGAAGGACACCAAA
TGAAG---GATTGTACT------GAGAGA------CAGGCTAAT
>AY314053/B/CA/1996/WC10P_11
ATGCAGAGAGGCAATTTT------------------AGGAACCAAAGAAAG------AATGTTAAGTGTTTCAATTGTGG
CGAAGAAGGGCACATAGCCAGAAATTGCAGGGCCCCTAGAAAAAAGGGCTGTTGGAAATGTGGAAAGGAAGGACACCAAA
TGAAG---GATTGTACT------GAGAGA------CAGGCTAAT
>AY314054/B/CA/1996/WC10C_1
ATGCAGAAAGGCAATTTT------------------AGGATCCAAAGAAAG------AATGTTATGTGTTTCAATTGTGG
CAAAGAAGGGCACATAGCCAGAAAATGCAGGGCCCCTAGAAAAAAGGGCTGTTGGAAATGTGGAAAGGAAGGACACCAAA
TGAAA---GATTGTACT------GAGAGA------CAGGCTAAT
>AY314055/B/CA/1996/WC10C_3
ATGCAGAGAGGCAATTTT------------------AGGATCCAAAGAAAG------AATGTTAAGTGTTTCAATTGTGG
CAAAGAAGGGCACATAGCCAGAAAATGCAGGACCCCTAGAAAAAAGGGCTGTTGGAAATGTGGAAAGGAAGGACACCAAA
TGAAG---GATTGTACT------GAGAGA------CAGGCTAAT
>AY314056/B/CA/1996/WC10C_4
ATGCAGAAAGGCAATTTT------------------AGGAACCAAAGAAAA------ATTGTTAAGTGTTTCAATTGTGG
CAAAGAAGGGCACATAGCCAGAAATTGCAGGGCCCATAGGAAAAAGGGCTGTTGGAAATGTGGAAAGGAAGGACACCAAA
TGAAA---GATTGTACT------GAGAGA------CAGGCTAAT
>AY314057/B/CA/1996/WC10C_5
ATGCAGAAAGGCAAATTT------------------AGGAACCAAAGAAAA------ATTGTTAAGTGTTTCAATTGTGG
CAAAGAAGGGCACATAGCCAGAAAATGCAGGGCCCCTAGAAAAAAGGGCTGTTGGAAATGTGGAAAGGAAGGACACCAAA
TGAAA---GATTGTACT------GAGAGA------CAGGCTAAT
>AY314058/B/CA/1996/WC10C_6
ATGCAGAAAGGCAATTTT------------------AGGAACCAAAGAAAA------ATTGTTAAGTGTTTCAATTGTGG
CAAAGAAGGGCACATAGCCAGAAAATGCAGGGCCCCTAGAAAAAAGGGCTGTTGGAAATGTGGAAAGGAAGGACACCAAA
TGAAA---GATTGTACT------GAGAGA------CAGGCTAAT
>AY314059/B/CA/1996/WC10C_8
ATGCAGAAAGGCAATTTT------------------AGGAACCAAAGAAAA------ATTGTTAAGTGTTTCAATTGTGG
CAAAGAAGGGCACATAGCCAGAAATTGCAGGGCCCCTAGGAAAAAGGGCTGTTGGAAATGTGGAAAGGAAGGACACCAAA
TGAAA---GATTGTACT------GAGAGA------CAGGCTAAT
>AY314060/B/CA/1996/WC10C_9
ATGCAGAAAGGCAAATTT------------------AGGAACCAAAGAAAA------ATTGTTAAGTGTTTCAATTGTGG
CAAAGAAGGGCACATAGCCAGAAAATGCAGGGCCCCTAGAAAAAAGGGCTGTTGGAAATGTGGAAAGGAAGGACACCAAA
TGAAA---GATTGTACT------GAGAGA------CAGGCTAAT
>AY314061/B/CA/1996/WC10C_10
ATGCAGAAAGGCAATTTT------------------AGGAACCAAAGAAAA------ATTGTTAAGTGTTTCAATTGTGG
CAAAGAAGGGCACATAGCCAGAAATTGCAGGGCCCATAGGAAAAAGGGCTGTTGGAAATGTGGAAAGGAAGGACACCAAA
TGAAA---GATTGTACT------GAGAGA------CAGGCTAAT
>AY314062/B/CA/1996/WC10C_11
ATGCAGAAAGGCAATTTT------------------AGGAACCAAAGAAAG------AATGTTATGTGTTTCAATTGTGG
CAAAGAAGGGCACATAGCCAGAAAATGCAGGGCCCCTAGAAAAAAGGGCTGTTGGAAATGTGGAAAGGAAGGACACCAAA
TGAAA---GATTGTACT------GAGAGA------CAGGCTAAT
>AY314063/B/CA/1996/WC10C_12
ATGCAGAAAGGCAATTTT------------------AGGAACCAAAGAAAA------ATTGTTAAGTGTTTTAATTGTGG
CAAAGAGGGGCACATAGCCAGAAATTGCAGGGCCCCTAGAAAAAAGGGCTGTTGGAAATGTGGAAAGGAAGGACACCAAA
TGAAA---GATTGTACT------GAGAGA------CAGGCTAAT
>AY331282/B/US/1997/1001_07
ATGCAGAGAGGCAACTTT------------------AGGAGCCAAAGAAAG------ACTGTTAAATGTTTCAATTGTGG
CAAAGAGGGGCATATAGCCAAAAATTGCAGAGCCCCTAGGAAAAGGGGCTGTTGGAAATGTGGAAAGGAAGGACACCAAA
TGAAA---GATTGTACT------GAGAGA------CAGGCTAAT
>AY331283/B/US/1997/1001_09
ATGCAGAGAGGCAACTTT------------------AGGAGCCAAAGAAAG------ACTGTTAAATGTTTCAATTGTGG
CAAAGAGGGGCATATAGCCAAAAATTGCAGAGCCCCTAGGAAAAGGGGCTGTTGGAAATGTGGAAAGGAAGGACACCAAA
TGAAA---GATTGTACT------GAGAGA------CAGGCTAAT
>AY331284/B/US/1997/1006_08
GTGCAGAGAGGCAACTTC------------------AGGGATCAAAGAAAG------ATCATTAAGTGTTTCAACTGTGG
CAAACAGGGGCACATAGCCAAAAATTGCAGGGCCCCTAGGAAAAAGGGCTGTTGGAAATGTGGACAGGAAGGACACCAAA
TGAAA---GATTGTACT------GAAAGA------CAGGCTAAT
>AY331285/B/US/1997/1012_08
ATGCAGAGAGGCAATTTT------------------AGGAACCAAAGAAAA------ATTGTTAAGTGTTTCAATTGTGG
CAAGGAAGGGCACATAGCCAAAAATTGCAGGGCCCCTAGGAAAAAGGGCTGTTGGAAGTGTGGGAAGGAAGGACATCAAA
TGAAA---GATTGTACT------GAGAGA------CAGGCTAAT
>AY331286/B/US/1997/1012_11
ATGCAGAGAGGCAATTTT------------------AGGAACCAAAGAAAA------ATTGTTAAGTGTTTCAATTGTGG
CAAGGAAGGGCACATAGCCAAAAATTGCAGGGCCCCTAGGAAAAAGGGCTGTTGGAAGTGTGGGAAGGAAGGACATCAAA
TGAAA---GATTGTACT------GAGAGA------CAGGCTAAT
>AY331287/B/US/1997/1013_03
ATGCAGAAAGGCAATTTT------------------AGGAACCAAAGAAAG------ACTATTAAGTGTTTCAATTGTGG
CAAAGAAGGACACCTAGCCAGAAATTGCAGGGCTCCTAGGAAAAGGGGCTGTTGGAAATGTGGACAGGAAGGACACCAAA
TGAAA---GATTGTACT------GAAAGA------CAGGCTAAT
>AY331288/B/US/1997/1013_07
ATGCAGAAAGGCAATTTT------------------AGGAACCAAAGAAAG------ACTATTAAGTGTTTCAATTGTGG
CAAAGAAGGACACCTAGCCAGAAATTGCAGGGCTCCTAGGAAAAGGGGCTGTTGGAAATGTGGACAGGAAGGACACCAAA
TGAAA---GATTGTACT------GAAAGA------CAGGCTAAT
>AY331289/B/US/1997/1018_06
ATGCAGAGAGGCAATTTT------------------AGGAACCAAAGAAAG------ACTATTAAGTGTTTCAATTGTGG
CAAAGAAGGGCACTTAGCTAGAAATTGCAGGGCCCCTAGGAAAAAGGGCTGTTGGAAATGTGGAAAGGAAGGACACCAAA
TGAAA---GAGTGTACT------GAGAGA------CAGGCTAAT
>AY331290/B/US/1997/1018_10
ATGCAGAGAGGCAATTTT------------------AGRAACCAAAGAAAG------ACTATTAAGTGTTTCAATTGTGG
CAAAGAAGGGCACTTAGCTAGAAATTGCAGGGCCCCTAGGAAAAAGGGCTGTTGGAAATGTGGAAAGGAAGGACACCAAA
TGAAA---GAGTGTACT------GAGAGA------CAGGCTAAT
>AY331291/B/US/1996/1027_05
ATGCAGAGAGGCAATTTT------------------AGGAACCAAAGAAAA------ACTGTTAAGTGTTTCAATTGTGG
CAAAGAAGGGCACATAGCCAGAAATTGCAAGGCCCCTAGGAGAAGGGGCTGTTGGAAATGTGGAAAGGAAGGACACCAAA
TGAAA---GATTGTACT------GAGAGA------CAGGCTAAT
>AY331292/B/US/1996/1057_01
ATGCAGAGAGGCAATTTT------------------AAGAACCAAAGAAAG------ACTGTTAAGTGTTTCAATTGTGG
CAAAGAAGGGCATATAGCCAGAAATTGCAGGGCTCCTAGGAAAAAGGGCTGTTGGAAATGTGGCAGGGAAGGGCACCAAA
TGAAA---GATTGTACT------GAGAGA------CAGGCTAAT
>AY331293/B/US/1996/1057_09
ATGCAGAGAGGCAATTTT------------------AAGAACCAAAGAAAG------ACTGTTAAGTGTTTCAATTGTGG
CAAAGAAGGGCATATAGCCAGAAATTGCAGGGCTCCTAGGAAAAAGGGCTGTTGGAAATGTGGCAGGGAAGGGCACCAAA
TGAAA---GATTGTACT------GAGAGA------CAGGCTAAT
>AY331294/B/US/1998/1058_08
ATGCAGAAAGGCAATTTT------------------AGGAACCAGG------------TTGTTAGGTGTTTCAATTGTGG
CAAAGTAGGGCACATAGCCAAAAATTGCAGGGCCCCTAGGAAGAAGGGCTGTTGGAAATGTGGAAAAGAAGGACACCAAA
TGAAA---GATTGTGAT------CAGAGA------CAGGCTAAT
>AY331295/B/US/1998/1058_11
ATGCAGAAAGGCAATTTT------------------AGGAACCAGG------------TTGTTAGGTGTTTCAATTGTGG
CAAAGTAGGGCACATAGCCAAAAATTGCAGGGCCCCTAGGAAGAAGGGCTGTTGGAAATGTGGAAAAGAAGGACACCAAA
TGAAA---GATTGTGAT------CAGAGA------CAGGCTAAT
>AY331296/B/US/1999/PRB959_03
ATGCAGAGAGGTAATTTT------------------AGGAATCAAAGAAAA------ATTGTTAAGTGTTTCAATTGTGG
CAAAGAAGGGCACATAGCCAGAAATTGTAGGGCCCCTAGGAAAAAAGGCTGTTGGAAATGTGGGAAGGAAGGACACCAAA
TGAAA---GAATGTACT------GAGAGA------CAGGCTAAT
>AY331297/B/US/1999/PRB959_05
ATGCAGAGAGGTAATTTT------------------AGGAATCAAAGAAAA------ATTGTTAAGTGTTTCAATTGTGG
CAAAGAAGGGCACATAGCCAGAAATTGTAGGGCCCCTAGGAAAAAAGGCTGTTGGAAATGTGGGAAGGAAGGACACCAAA
TGAAA---GAATGTACT------GAGAGA------CAGGCTAAT
>AY332236/B/US/1997/1006_10
GTGCAGAGAGGCAACTTC------------------AGGGATCAAAGAAAG------ATCATTAAGTGTTTCAACTGTGG
CAAACAGGGGCACATAGCCAAAAATTGCAGGGCCCCTAGGAAAAAGGGCTGTTGGAAATGTGGACAGGAAGGACACCAAA
TGAAA---GATTGTACT------GAAAGA------CAGGCTAAT
>AY332237/B/US/1996/1027_03
ATGCAGAGAGGCAATTTT------------------AGGAACCAAAGAAAA------ACTGTTAAGTGTTTCAATTGTGG
CAAAGAAGGGCACATAGCCAGAAATTGCAAGGCCCCTAGGAGAAGGGGCTGTTGGAAATGTGGAAAGGAAGGACACCAAA
TGAAA---GATTGTACT------GAGAGA------CAGGCTAAT
>AY352275/B/US/1984/SF33
ATGCAGAGAGGCAATTTT------------------AGGAACCAAAAAAAG------CCTATTAAGTGTTTCAATTGTGG
CAAAGAAGGGCACTTAGCCAAAAATTGCAGGGCCCCTAGGAAAAAGGGCTGTTGGAAATGTGGAAAGGAAGGACACCAAA
TGAAA---GATTGTACT------GAGAGA------CAGGCTAAT
>AY423381/B/NL/1999/671_99T12
ATGCAGAGAGGC---ATCAT----------------AGAAACCAAAGAAAG------ACTGTTAAGTGTTTCAATTGTGG
CAAAGAAGGGCACATAGCCAGAAATTGCAGGGCCCCTAGGAAAAAGGGCTGTTGGAAATGTGGAAAGGAAGGACACCAAA
TGAAA---GATTGTACT------GAGAGA------CAGGCTAAT
>AY423382/B/NL/2000/671_00T93
ATGCAGAGAGGCANTCAT------------------AGAAACCAAAGAAAG------ACTGTTAAGTGTTTCAATTGTGG
CAAAGAAGGGCACATAGCCAGAAATTGCAGGGCCCCTAGGAAAAAGGGCTGTTGGAAATGTGGAAAGGAAGGACACCAAA
TGAAA---GATTGTACT------GAGAGA------CAGGCTAAT
>AY423383/B/NL/2000/671_00T162
ATGCAGAGAGGCAATCAT------------------AGAAACCAAAAAAAG------ACTGTTAAGTGTTTCAATTGTGG
CAAAGAAGGGCACATAGCCAGAAATTGCAGGGCCCCTAGGAAAAGGGGCTGTTGGAAATGTGGAAAGGAAGGACACCAAA
TGAAG---GATTGTACT------GAGAGA------CAGGCTAAT
>AY423384/B/NL/2000/671_00T167
ATGCAGAGAGGCANTCAT------------------AGAAACCAAAGAAAG------ACTGTTAAGTGTTTCAATTGTGG
CAAAGAAGGGCACATAGCCAGAAATTGCAGGGCCCCTAGGAAAAAGGGCTGTTGGAAATGTGGAAAGGAAGGACACCAAA
TGAAG---GATTGTACT------GAGAGA------CAGGCTAAT
>AY423385/B/NL/2000/671_00T169
ATGCAGAGAGGCAATCAT------------------AGAAACCAAAGAAAG------ACTGTTAAGTGTTTCAATTGTGG
CAAAGAAGGGCACATAGCCAGAAATTGCAGGGCCCCTAGGAAAAAGGGCTGTTGGAAATGTGGAAAGGAAGGACACCAAA
TGAAA---GATTGTACT------GAGAGA------CAGGCTAAT
>AY423386/B/NL/2000/671_00T103
ATGCAGAGAGGCAATCAT------------------AGAAACCAAAGAAGG------ACTGTTAAGTGTTTCAATTGTGG
CAAAGAAGGGCACATAGCCAGAAATTGCAGGGCCCCTAGGAAAAAGGGCTGTTGGAAATGTGGAAAGGAAGGACACCAAA
TGAAA---GATTGTACT------GAGAGA------CAGGCTAAT
>AY423387/B/NL/2000/671_00T36
ATGCAGAGAGGCAATCAT------------------AGAAACCAAAGAAGG------ACTGTTAAGTGTTTCAATTGTGG
CAAAGAAGGGCACATAGCCAGAAATTGCAGGGCCCCTAGNAAAAAGGGCTGTTGGAAATGTGNAAAGNAAGGACACCAAA
TGAAA---GATTGTACT------NAGAGA------CAGGCTANT
>AY560107/B/US/1998/98USHVTN1925c1
ATGCAGAGAGGCAATCCC------------------AGGAACCAAAGAAAA------ACTATTAAGTGTTTCAATTGTGG
CAAAGAAGGGCACTTAGCCAGAAACTGCAGGGCTCCTAGAAAAAGGGGCTGTTGGAAATGTGGAAAGGAAGGACACCAAA
TGAAA---GATTGTACT------GAGAGA------CAGGCTAAT
>AY560108/B/US/1998/98USHVTN3605c9
ATGCAGAAAGGCAATTTT------------------AGGAACCAAAGAAAG------ACTGTTAAGTGTTTCAATTGTGG
CAAAGAAGGGCACATAGCCAAAAATTGCAGGGCTCCTAGGAAAAAAGGCTGTTGGAAGTGTGGAAAGGAAGGACACCAAA
TGAAA---GATTGTAGT------GAGAGA------CAGGCTAAT
>AY560109/B/US/1998/98USHVTN8229c6
ATGCAGAAAGGCAATTTT------------------AGGAACCAGAGAAAG------CCTGTTAAGTGTTTCAATTGTGG
CAAAGAAGGGCACATAGCCAGAAATTGCAAGGCCCCCAGGAAAAAGGGCTGCTGGAAATGTGGAAGGGAAGGACATCAAA
TGAAA---GATTGTACT------GAGAGA------CAGGCTAAT
>AY560110/B/US/1998/98USHVTN941c1
ATGCAAAGAGGCAATTTT------------------AAGGGCCAAAGAAAG------ATTGTTAAGTGCTTCAATTGTGG
CAAAGAGGGGCACATAGCCAGAAATTGCAGGGCCCCTAGGAAAAAGGGTTGTTGGAAATGTGGACAGGAAGGACACCAAA
TGAAA---GATTGCACT------GGGAGA------CAGGCTAAT
>AY561236/B/CO/2001/PCM001
ATGCAGAGAGGCAATTAT------------------AAGAACCAAAGAAAA------CCTGTTAAGTGTTTCAATTGTGG
CAAAGAGGGGCACATAGCTAAAAATTGCAGGGCCCCTAGAAAGAAGGGTTGTTGGAAATGTGGAAAGGAAGGACACCAAA
TGAAA---GATTGTATC------GAGAGA------CAGGCTAAT
>AY561237/B/CO/2001/PCM013
ATGCAGAGAGGCAATTTT------------------AAGAGCCAAGGAAGG------ACTGTTAAGTGTTTCAATTGTGG
CAAAGTAGGACACATAGCCAAAAATTGCAGGGCCCCTAGGAAAAAGGGCTGTTGGAAGTGTGGAAAGGAAGGACACCAAA
TGAAA---GATTGCACT------GAGAGA------CAGGCTAAT
>AY561239/B/CO/2001/PCM039
ATGCAGAGAGGCAATTTT------------------AGGAACCAAAGAAAA------ATTGTTAAGTGCTTCAATTGTGG
CAAAGAAGGGCACATAGCCAGAAATTGCAGGGCCCCTAGGAAAAAGGGCTGTTGGAAATGTGGAAAGGAAGGACACCAAA
TGAAA---GATTGCACT------GAGAGA------CAGGCTAAT
>AY561240/B/CO/2001/PCM074
ATGCAGAGAGGCAACTTT------------------AGGAACCAAAGAAAA------ACTGTTAAGTGTTTCAATTGTGG
CAAAGAAGGGCACATAGCTAAAAATTGCAGGGCCCCTAGGAAAAAGGGCTGTTGRAAATGTGGAAAGGAAGGACACCAAT
TGAAA---GATTGCACT------GAAAGA------CAGGCTAAT
>AY586542/B/CU/1999/Cu19
ATGCAGAAAGGCAATTTT------------------AAGAGCCAAAGAAAG------ACTGTCAAGTGTTTCAATTGTGG
CAAAGAAGGACACATAGCCAGAAACTGCAGGGCCCCAAGGAAAAAGGGCTGTTGGAAATGTGGAAAGGAAGGACACCAAA
TGAAA---GATTGTACT------GAGAGA------CAGGCTAAT
>AY586543/B/CU/1999/Cu43
ATGCAGAGAGGCAATTTT------------------AGGAATCAAAGAAAG------ACTGTTAAGTGTTTCAATTGTGG
CAAAGAAGGGCACATAGCCAGAAATTGCAGAGCCCCTAGGAAAAAGGGCTGTTGGAAATGTGGAAAAGAAGGACACCAAA
TGAAA---GATTGTACT------GAGAGA------CAGGCTAAT
>AY682547/B/RU/2004/04RU128005
ATGCAGAGAGGCAATTTT------------------AAGAAYCAGAAAAGG------AGTGTTAAGTGTTTCAATTGTGG
CAGAGAARGGCACATAGCCAGAAATTGCAGGGCTCCTAGGAAAAARGGCTGTTRGAAATGTRGAAAGGAAGGACATCAAA
TGAAA---GATTGTACT------AAGAGA------CAGGCTAAT
>AY713408/B/TH/1996/96TH_NP1538
ATGCAGAGAGGCAATTTT------------------AGGAACCAAAGAAAG------CCTGTCAAGTGTTTCAATTGTGG
CAAAGAAGGGCACATAGCCAGAAATTGCAAGGCCCCTAGAAAAAAGGGCTGTTGGAAATGTGGAAAGGAAGGACACCAAC
TGAAA---GATTGTACG------GAGAGA------CAGGCTAAT
>AY713409/B/US/1985/BAL_85US_Ba_L
ATGCAGAAAGGCAATTTT------------------AGGAACCAAAGAAAA------ATTGTTAAGTGTTTCAATTGTGG
CAAAGAAGGGCACATAGCCAGAAATTGCAGGGCCCCTAGGAAAAGGGGCTGTTGGAAATGTGGAAAGGAAGGACACCAGA
TGAAA---GATTGTACT------GAGAGA------CAGGCTAAT
>AY713410/B/US/1994/94US_33931N
ATGCAGAAAGGCAATTTT------------------AGGAACCAAAGAAAG------ACTGTTAAGTGTTTCAATTGTGG
CAAAGTAGGGCATATAGCCAAAAATTGCAGGGCACCTAGGAAAAAGGGCTGTTGGAAATGTGGAAAGGAAGGACACCAAA
TGAAA---GAGTGTGAT------GAAAGA------CAGGCTAAT
>AY713411/B/FR/1992/92FR_BX08
ATGCAGAAAGGCAATTTT------------------AGGAACCAAAGAAAG------ACTGTTAAGTGTTTTAATTGTGG
CAAAGAAGGGCACATAGCCAAAAATTGCAGGGCCCCTAGGAAAAAGGGCTGTTGGAAATGCGGGAAGGAAGGACACCAAA
TGAAA---GATTGCAAT------GAGAGA------CAGGCTAAT
>AY713412/B/US/1990/90US_873
ATGCAGAAAGGTAATTTT------------------AGGAATCAAAGAAAG------ATCGTTAAGTGTTTCAAYTGTGG
CAAAGAAGGGCACATAGCCAGAAATTGCAGGGCCCCTAGGAAAAAGGGCTGTTGGAAATGTGGAAAGGAAGGACACCAAA
TGAAA---GAGTGTACT------GAGAGA------CAGGCTAAT
>AY751406/B/RU/2004/04RU129005
ATGCAGARAGGCAATTTT------------------AGGAACCAAAGAAAA------CCTGTTAAGTGTTTCAATTGTGG
CAAGGAGGGGCACATAGCCAGAAATTGCAAAGCCCCCAGGAAAAAGGGCTGTTGGAAATGTGGAAAGGAAGGACACCAAA
TGAAA---GATTGTAAT------GAGAGA------CAGGCTAAT
>AY751407/B/RU/2004/04RU139089
ATGCAGAGGGGCAATTTT------------------AGGAACCAAAGAAAG------CTTGTTAAGTGTTTCAATTGTGG
CAAAGAAGGGCATATAGCCAAAAATTGCAGGGCCCCTAGGAAAAAGGGCTGTTGGAAATGTGGAAAAGAAGGACACCAAA
TGAAA---GATTGTATT------GAGAGA------CAAGCTAAT
>AY779550/B/CA/1998/CANA3FULL
ATACAGGGAGGCAATTTT------------------AGGAACCAAAGAAAG------ACTGTTAAGTGTTTCAATTGTGG
CAAAGAAGGGCACATAGCCAGAAATTGCAGGGCTCCTAGGAAAAAGGGCTGTTGGAAATGTGGAAAGGAAGGACACCAAA
TGAAA---GATTGTACT------GAAAGA------CAGGCTAAT
>AY779551/B/CA/1999/CANA5FULL
ATGCAGAGAGGCAAGTTT------------------AGGAACCAAAGAAAG------ACTGTTAAGTGTTTCAATTGTGG
CAAAGAAGGGCACATAGCCAAAAATTGCAGGGCCCCTAGGAAAAAGGGCTGTTGGAAATGTGGAAAGGAAGGACACCAAA
TGAAA---GATTGTACT------GAGAGA------CAGGCTAAT
>AY779552/B/CA/2000/CANA6FULL
ATGCAGAGAGGCAATTTT------------------AGGAACCAAAAGAAG------ACTGTTAAGTGTTTCAATTGTGG
CAAAGAAGGGCACATAGCCAGAAATTGCAGGGCCCCTAGGAAAAAGGGCTGTTGGAAATGTGGAAAGGAAGGACATCAAA
TGAAA---GATTGTACT------GAGAGA------CAGGCTAAT
>AY779553/B/CA/1997/CANB3FULL
ATGCAGAGAGGCAATTTT------------------AGGAACCAAAGAAAG------CCTGTTAAGTGTTTCAATTGTGG
CAAAGAGGGGCACATAGCAAAAAATTGCAGGGCCCCTAGGAAAAAGGGCTGTTGGAAATGTGGAAAGGAAGGACACCAAA
TGAAA---GATTGTACT------GAGAGA------CAGGCTAAT
>AY779554/B/CA/1998/CANB4FULL
ATGCAGAGAGGCAATTTT------------------AGGAACCAAAGAAAG------ACTGTTAAGTGTTTCAATTGTGG
CAAAGAAGGGCACATAGCCAAAAATTGCAGGGCTCCTAGGAAAAAGGGCTGTTGGAAATGTGGAAAGGAAGGACACCAAA
TGAAA---GATTGTACT------GAGAGA------CAGGCTAAT
>AY779555/B/CA/1998/CANB5FULL
ATGCAGGGAGGCAATTTT------------------AGGAACCAAAGAAAG------ACTATTAAGTGTTTCAATTGTGG
CAAAGAGGGGCACATAGCAAAAAATTGCAGGGCCCCTAGGAAAAAGGGCTGTTGGAAATGTGGAAAGGAAGGACACCAAA
TGAAA---GATTGTACT------GAGAGA------CAGGCGAAT
>AY779557/B/CA/1998/CANC10FULL
ATGCAGAGAGGCAATTTT------------------AAGAACCAAAGAAAG------CCTATTAAATGTTTCAATTGTGG
CAAAGAAGGACACACAGCCAAAAATTGCAGGGCCCCTAGAAAAAAGGGCTGTTGGAAATGTGGAAGAGAAGGACACCAAA
TGAAG---GATTGTACT------GAGAGA------CAGGCTAAT
>AY779558/B/CA/1999/CAN11FULL
ATGCAGAGAGGCAATTTT------------------AAGAACCAAAGAAAG------CCTATTAAATGTTTCAATTGTGG
CAAAGAAGGACACACAGCCAAAAATTGCAGGGCCCCTAGAAAAAAGGGCTGTTGGAAATGTGGAAGAGAAGGACACCAAA
TGAAG---GATTGTACT------GAGAGA------CAGGCTAAT
>AY779559/B/CA/1992/CANC2FULL
ATGCAGAGAGGCAATTTT------------------AGGAACCAAAGAAGG------CCTATTAAGTGTTTCAATTGTGG
CAAAGAAGGGCACATAGCCAAAAATTGCAGGGCCCCTAGAAAAAAGGGCTGTTGGAAATGTGGAAGGGAAGGACACCAAA
TGAAA---GATTGTACT------GAGAGA------CAGGCTAAT
>AY779560/B/CA/1994/CANC3FULL
ATGCAGAGAGGCAATTTT------------------AAGAACCAAAGAAGG------ACTGTTAAGTGTTTCAATTGTGG
CAAAGAAGGGCACGTAGCCAAAAATTGCAGGGCCCCTAGAAAAAAGGGCTGTTGGAAATGTGGAAAGGAAGGACACCAAA
TGAAA---GATTGTACT------GAGAGA------CAGGCTAAT
>AY779561/B/CA/1992/CANC5FULL
ATGCAGAGAGGCAATTTT------------------AAGAACCAAAGAAAG------CCTATTAAGTGTTTCAATTGTGG
CAAAGAAGGGCACATAGCCAAAAATTGCAGGGCCCCTAGAAAAAAGGGCTGTTGGAAATGTGGAAGGGAAGGACACCAAA
TGAAA---GATTGTACT------AAGAGA------CAGGCTAAT
>AY779562/B/CA/1993/CANC6FULL
ATGCAGAGAGGCAATTTT------------------AAGAACCAAAGAAAG------CCTATTAAATGTTTCAATTGTGG
CAAAGAAGGACACACAGCCAAAAATTGCAGGGCCCCTAGAAAAAAGGGCTGTTGGAAATGTGGAAGAGAAGGACACCAAA
TGAAG---GATTGTACT------GAGAGA------CAGGCTAAT
>AY779563/B/CA/1996/CANC8FULL
ATGCAGAGAGGCAATTTT------------------AAGAACCAAAGAAAG------CCTATTAAGTGTTTCAATTGTGG
CAAAGAAGGACACACAGCAAAAAATTGCAGGGCCCCTAGAAAAAAGGGCTGTTGGAAATGTGGAAGAGAAGGACACCAAA
TGAAA---GATTGTACT------GAGAGA------CAGGCTAAT
>AY779564/B/CA/1996/CANA1FULL
ATGCAGAGAGGCAATTTT------------------AGGAACCAAAGAAAG------ACTGTTAAGTGTTTCAATTGTGG
CAAAGAAGGGCACATAGCCAGAAATTGCAGGGCCCCTAGAAAAAAGGGCTGTTGGAAATGTGGAAAGGAAGGACACCAAA
TGAAA---GATTGTACT------GAAAGA------CAGGCTAAT
>AY781127/B/UY/2001/01UYTRA1179
ATGCAGAAAGGCAATTTT------------------AAGAACCAAAACAGG------ACTATTAAGTGTTTCAATTGTGG
TAAAGTAGGGCACATAGCCAGAAATTGCAGGGCCCCCAGGAAAAAGGGCTGCTGGAAATGTGGAAAGGAAGGACACCAAA
TGAAA---GATTGTACT------GAGAGA------CAGGCTAAT
>AY795904/B/YE/2002/02YE507
ATGCAGAAAGGCAATTTT------------------AGGAACCAAAGAAAG------CCTGTTAAGTGTTTCAATTGTGG
CAAAGAGGGGCACATAGCCAGAAATTGCAAGGCTCCTAGGAAAAGGGGCTGTTGGAAATGTGGAAAAGAAGGCCACCAAA
TGAAA---GATTGTACT------GAGAGA------CAGGCTAAT
>AY795905/B/YE/2002/02YE508
ATGCAGAAAGGCAATTTT------------------AGGAACCAAAGAAAG------CCTGTTAAGTGTTTCAATTGTGG
CAAAGAGGGGCACATAGCCAGAAATTGCAAAGCCCCTAGAAAAAGGGGCTGTTGGAAATGTGGAAAGGAAGGACACCAAA
TGAAA---GATTGTACT------GAGAGA------CAGGCTAAT
>AY818644/B/AU/2004/Phcsffull04
ATGCAGAAAGGTAATTTT------------------AGGAACCAAAGAAAG------ACTGTTAAGTGTTTCAATTGTGG
CAAAGAAGGACACATAGCCAGAAATTGCAGGGCCCCTAGGAAAAAGGGCTGTTGGAAATGTGGAAAGGAAGGACACCACA
TGAAA---GATTGTACT------GAAAGA------CAGGCTAAT
>AY819715/B/RU/2004/04RU139095
ATGCAGAGAGGCAATTTT------------------AGGAACCAAAGAAGG------ATTATTAAATGTTTCAATTGTGG
CAAAGAAGGGCACATAGCAAAAAATTGCAGGGCCCCTAGGAAAAAGGGCTGTTGGAAATGTGGAAAGGAAGGACACCAAA
TGAAA---GATTGTACT------GAGAGA------CAGGCTAAT
>AY835748/B/US/1983/5096_83
ATGCAGAGAGGCAATTTT------------------AGGAGCCAAAGAAAA------ATTGTTAAGTGTTTCAATTGTGG
CAAAAAAGGGCATATAGCCAGAAATTGCAAGGCCCCTAGGAAAAAGGGCTGTTGGAAATGTGGAAAGGAAGGACACCAAA
TGAAA---GATTGTACT------GAGAGA------CAGGCTAAT
>AY835749/B/US/1986/5096_86
ATGCAGAGAGGCAATTTT------------------AGGAACCAAAGAAAA------CTTGTTAAGTGCTTCAATTGTGG
CAAAGAAGGGCATATAGCCAGGAATTGCAGGGCCCCTAGGAAAAGGGGCTGTTGGAAATGTGGAAAGGAAGGACACCAAA
TGAAA---GATTGTACT------GAGAGA------CAGGCTAAT
>AY835750/B/US/1989/5096_89
ATGCAGAGAGGCAATTTT------------------AGGAGCCAAAGGAAA------ATTGTTAAGTGTTTCAATTGTGG
CAAAGAAGGGCATATAGCCAGAAATTGCAAGGCCCCTAGGAAAAGGGGCTGTTGGAAATGTGGAAAGGAAGGACACCAAA
TGAAA---GATTGTACT------GAGAGA------CAGGCTAAT
>AY835751/B/US/1990/5096_90
ATGCAGAGAGGCAATTTT------------------AGGGGCCAAAGAAAA------ATTGTTAAGTGTTTCAATTGTGG
CAAAGAAGGGCATATAGCCAGAAATTGCAAGGCCCCTAGGAAAAAGGGCTGTTGGAAATGTGGAAAGGAAGGACACCAAA
TGAAA---GATTGTACT------GAGAGA------CAGGCTAAT
>AY835752/B/US/1992/5096_92
ATGCAGAGAGGCAATTTT------------------AGGAGCCAAAGAAAA------GTTGTTAAGTGTTTCAATTGTGG
CAAAGAAGGGCATATAGCCAGAAATTGCAAGGCCCCTAGAAAAAGGGGCTGTTGGAAATGTGGAAAGGAAGGACACCCAA
TGAAA---GATTGTACT------GAGAGA------CAGGCTAAT
>AY835753/B/US/1996/5155_96
ATGCAGAGAGGCAATTTT------------------AGGAACCAAAGAAAA------ACTGTTAAGTGTTTCAATTGTGG
CAAAGAAGGGCACATAGCTAAAAATTGCAGGGCCCCTAGGAAAAAGGGCTGTTGGAAATGTGGAAAGGAAGGACACCAAA
TGAAA---GATTGTACT------GAAAGA------CAGGCTAAT
>AY835754/B/US/1983/5084_83
ATGCAGAGAGGCAATGTT------------------AGGAACCAAAGAAAG------GCTGTTAAGTGTTTCAATTGTGG
CAAAGAAGGGCACATAGCCAGAAATTGCAGGGCCCCTAGGAAAAAGGGCTGTTGGAAATGTGGAAAGGAAGGACACCAAA
TGAAA---GATTGTACT------GAGAGA------CAGGCTAAT
>AY835755/B/US/1985/5157_85
ATACAGAGAGGCAATTTT------------------AGGAACCAAAGAAAG------GCTGTTAAGTGTTTCAATTGTGG
CAAAGAAGGGCACATAGCCAGAAATTGCAGGGCCCCTAGGAAAAAGGGCTGTTGGAAATGTGGAAAGGAAGGACACCAAA
TGAAA---GATTGTACT------GAGAGA------CAGGCTAAT
>AY835756/B/US/1986/5157_86
ATGCAGAGAGGCAATTTT------------------AGGAACCAAAGAAAG------GCTGTTAAGTGCTTCAATTGTGG
CAAAGAAGGGCACATAGCCAAAAATTGCAGGGCCCCTAGGAAAAAGGGCTGTTGGAAATGTGGAAAGGAAGGACACCAAA
TGAAA---GATTGTACT------GAGAGA------CAGGCTAAT
>AY835757/B/US/1986/5113_86
ATACAGAAAGGCAATTTT------------------AGGAACCAAAGAAAA------CCTGTTAAGTGTTTCAATTGTGG
CAGAGAAGGGCACATAGCCAAAAATTGCAGGGCCCCTAGGAAAAGGGGCTGTTGGAAATGTGGAAAGGAAGGACACCAAA
TGAAA---GATTGCACT------GAGAGA------CAGGCTAAT
>AY835758/B/US/1987/5113_87
ATGCAGAAAGGCAATTTT------------------AGGAACCAAAGAAAA------CCTGTTAAGTGTTTCAATTGTGG
CAGAGAAGGGCACATAGCCAAAAATTGCAGGGCCCCTAGGAAAAGGGGCTGTTGGAAATGTGGAAAGGAAGGACACCAAA
TGAAA---GATTGCACT------GAGAGA------CAGGCTAAT
>AY835759/B/US/1982/5048_82
ATGCAGAGAGGCAATTTT------------------AGGAACCAAAGAAAG------ATTGTTAAGTGTTTCAATTGTGG
CAAAGAAGGGCACATAGCCAGAAATTGCAGGGCCCCTAGGAAAAAGGGCTGTTGGAAATGTGGAAAGGAAGGACACCAAC
TGAAA---GATTGTACT------GAGAGA------CAGGCTAAT
>AY835760/B/US/1987/5048_87
ATGCAGAGAGGCAATTTT------------------AGGAGCCAAAGAAAG------ATTGTTAAGTGCTTCAATTGTGG
CAAAGAAGGGCACATAGCCAGAAATTGCAGGGCCCCTAGGAAAAAGGGCTGTTGGAAATGTGGAAAGGAAGGACACCAAC
TGAAA---GATTGTACT------GAGAGA------CAGGCTAAT
>AY835761/B/US/1991/5048_91
ATGCAGAGAGGCAATTTT------------------AGGGGCCAAAGAAAG------ACTGTTAAGTGTTTCAATTGTGG
CAAAGAAGGGCACATAGCCAGAAATTGCAGGGCCCCTAGGAAAAAGGGCTGTTGGAGATGTGGAAAGGAAGGACACCAAA
TGAAA---GATTGTACT------GAGAGA------CAGGCTAAT
>AY835762/B/US/1984/5160_84
ATGCAGAGAGGCAATTTT------------------AAGAACCAAAGAAAG------ACTGTTAAGTGTTTCAATTGTGG
TAAAGAAGGGCACATAGCCAGAAATTGCAGGGCCCCTAGGAAAAAGGGCTGTTGGAAATGTGGAAAGGAAGGACACCAAA
TGAAA---GAGTGTACT------GAGAGA------CAGGCTAAT
>AY835763/B/US/1988/5160_88
ATTCAGAGAGGCAATTTT------------------AAGAACCAAAGAAAG------ACTGTTAAGTGTTTCAATTGTGG
TAAAGAAGGGCACATAGCTAGAAATTGCAGGGCCCCTAGGAAAAAGGGCTGTTGGAAATGTGGAAGGGAAGGACACCAAA
TGAAA---GATTGTACT------GAGAGA------CAGGCTAAT
>AY835764/B/US/1992/5160_92
ATGCAGAGGGGCAATTTT------------------AAGAACCAAAGAAAG------ACTGTTAAGTGTTTCAATTGTGG
TAAAGAAGGGCACATAGCCAAAAATTGCAGGGCCCCTAGAAAAAAGGGCTGTTGGAAATGTGGAAGGGAAGGACACCAAA
TGAAA---GATTGTACT------GAGAGA------CAGGCTAAT
>AY835765/B/US/1984/5084_84
ATGCAGAGAGGCAATGTT------------------AGGAACCAAAGAAAG------GTTGTTAAGTGTTTCAATTGTGG
CAAAGAAGGGCACATAGCCAGAAATTGCAGGGCCCCTAGGAAAAAGGGCTGTTGGAAATGTGGAAAGGAAGGACACCAAA
TGAAA---GATTGTATT------GAGAGA------CAGGCTAAT
>AY835766/B/US/1989/5073_89
ATGCAGAGAGGCAATTTT------------------AGGAACCAAAGAAAA------ATTGTTAAGTGTTTCAATTGTGG
CAAAGAAGGGCACATAGCCAGAAATTGCAGGGCCCCTAGGAAAAAGGGCTGTTGGAAATGTGGAAAGGAAGGACACCAAA
TGAAA---GATTGTACT------GAGAGA------CAGGCTAAT
>AY835767/B/US/1993/5073_93
ATGCAGAGGGGCAATTTT------------------AGGAACCAAAGAAAA------ATTGTTAAGTGTTTCAATTGTGG
CAAAGAAGGGCACATAGCCAGAAATTGCAGAGCCCCTAGGAAAAAGGGCTGTTGGAAATGTGGAAAGGAAGGACACCAAA
TGAAA---GATTGTACT------GAGAGA------CAGGCTAAT
>AY835768/B/US/1995/5073_95
ATGCAAAAAGGCAATTTT------------------AGGAACCAAAGAAAA------ATTGTTAAGTGTTTCAATTGTGG
CAAAGAAGGGCACATAGCCAGAAATTGCAGGGCCCCTAGGAAAAAGGGCTGTTGGAAATGTGGAAAGGAAGGACATCAAA
TGAAA---GATTGTACT------GAGAGA------CAGGCTAAT
>AY835769/B/US/1985/5077_85
ATGCAGAGAGGCAATTTT------------------AGGAACCAAAGAAAA------ACTGTTAAGTGTTTCAATTGTGG
CAAAGAAGGGCACATAGCCAGAAATTGCAGGGCCCCTAGGAAAAAGGGCTGCTGGAAATGTCGAAAGGAAGGACACCAAA
TGAAA---GATTGTACT------GAGAGA------CAGGCTAAT
>AY835770/B/US/1983/5082_83
ATGCAGAGAGGCAATTTT------------------AGGAACCAAAGAAAG------ATTGTTAAGTGTTTCAATTGTGG
CAAAGAAGGGCATATAGCCAAAAATTGCAGAGCCCCTAGGAAAAAGGGCTGTTGGAAATGTGGAAAGGAAGGACACCAAA
TGAAA---GATTGTACT------GAGAGA------CAGGCTAAT
>AY835771/B/US/1986/5082_86
ATGCAGAGAGGCAATTTT------------------AGGAACCAAAGAAAG------ATTGTTAAGTGTTTCAATTGTGG
CAAAGAAGGGCACATAGCCAAAAATTGCAGAGCCCCTAGGAAAAAGGGCTGTTGGAAATGTGGAAAGGAAGGACACCAAA
TGAAA---GATTGTACT------GAGAGA------CAGGCTAAT
>AY835772/B/US/1997/5082_97
ATGCAGAGAGGTAATTTT------------------AGGAACCAAAGAAGG------ATTGTTAAGTGTTTCAATTGTGG
CAAAGAAGGGCACATAGCAAAAAATTGCAGAGCCCCTAGGAAAAAGGGTTGTTGGAAATGTGGAAAGGAAGGACACCAAA
TGAAA---GATTGTACT------GAGAGA------CAGGCTAAT
>AY835773/B/US/1994/5082_94
ATGCAGAGGGGCAATTTT------------------AGAAACCAAAGAAGG------ATTGTTAAGTGTTTCAATTGTGG
CAAAGAAGGACACATAGCCAAAAATTGCAGAGCCCCTAGGAAAAAGGGCTGTTGGAAATGTGGAAAGGAAGGACACCAAA
TGAAA---GATTGTACT------GAGAGA------CAGGCTAAT
>AY835774/B/US/1986/5127_86
ATGCAGAGAGGCAATTTT------------------AGGAACCAAAGAAAG------ACTGTTAAGTGCTTCAATTGTGG
CAAAGAAGGACACATAGCCAAAAATTGCAGGGCCCCTAGGAAAAAGGGCTGTTGGAAATGTGGAAAGGAAGGACACCAAA
TGAAA---GATTGTACT------GAGAGA------CAGGCTAAT
>AY835775/B/US/1986/5084_86
ATGCAGAGAGGCAATGTT------------------AGAAACCAAAGAAAG------GCTGTTAAGTGTTTCAATTGTGG
CAAAGAAGGGCACATAGCCAGAAATTGCAGGGCTCCTAGGAAAAAGGGCTGTTGGAAATGTGGAAAGGAAGGACACCAGA
TGAAA---GATTGTATT------GAGAGA------CAGGCTAAT
>AY835776/B/US/1993/5127_93
ATGCAGAAAGGCAATTTT------------------AGGAACCAAAGAAAG------ACTGTTAAGTGCTTCAATTGTGG
CAAAGAAGGGCACATAGCCAGAAATTGCAGGGCCCCTAGGAAAAAGGGCTGTTGGAAATGTGGAAAAGAAGGACACCAAA
TGAAA---GATTGCACT------GAGAGA------CAGGCTAAT
>AY835777/B/US/1983/5018_83
ATGCAGAAAGGCAATTTT------------------AGGAACCAAAGAAGG------ACTGTTAAGTGTTTCAATTGTGG
CAGAGAGGGGCACATAGCCAAAAATTGCAGGGCCCCTAGGAAAAAGGGCTGTTGGAAATGTGGAAAGGAAGGACACCAAA
TGAAA---GATTGTACT------GAGAGA------CAGGCTAAT
>AY835778/B/US/1986/5018_86
ATGCAGAAAGGCAATTTT------------------AGGAACCAAAAAAGG------ACTGTTAAGTGTTTCAATTGTGG
CAGGGAGGGGCACATAGCCAAAAATTGCAGGGCCCCTAGGAAAAAGGGCTGTTGGAAATGTGGAAAGGAAGGACACCAAA
TGAAA---GATTGTACT------GAGAGA------CAGGCTAAT
>AY835779/B/US/1984/5019_84
ATGCAGAAAGGCAATTTT------------------AGGAACCAAAGAAAG------ATTGTTAAGTGTTTCAATTGTGG
CAAAGAAGGGCACATAGCCAAAAATTGCAGGGCCCCTAGGAAAAGGGGCTGTTGGAAATGTGGAAAGGAAGGACACCAAA
TGAAA---GATTGTAAT------GAAAGA------CAGGCTAAT
>AY835780/B/US/1986/5019_86
ATGCAGAAAGGCAATTTT------------------AGGAACCAGAGAAAG------ATTGTTAAGTGTTTCAATTGTGG
CAAAGAAGGGCACATAGCCAAAAATTGCAGGGCCCCTAGGAAAAGGGGCTGTTGGAAATGTGGAAAGGAAGGACACCAAA
TGAAA---GATTGTACT------GAGAGA------CAGGCTAAT
>AY835781/B/US/1983/5157_83
GTACAGAGAGGCAATTTT------------------AGGAACCAAAGAAAG------GCTGTTAAGTGTTTCAATTGTGG
CAAAGAAGGGCACATAGCCAGAAATTGCAGGGCCCCCAGGAAAAAGGGCTGTTGGAAATGTGGAAAGGAAGGACACCAAA
TGAAA---GATTGTACT------GAGAGA------CAGGCTAAT
>AY839827/B/KR/2004/04LHS6
ATGCAGAGAGGAAATTTC------------------AGGAATCATAGAAGG------CTTATTAAGTGCTTCAATTGTGG
CAAAGAGGGGCACACAGCCAAAAATTGCAGGGCTCCTAGGAAAAAGGGTTGTTGGAAATGTGGACAGGAGGGACACCAAA
TGAAA---GATTGTAAT------GAAAGA------CAGGCTAAT
>AY857022/B/AU/-/2870718
ATTCAGAGAGGCAATTTT------------------AGGAACCAAAGAAAG------ACCATTAAGTGTTTTAATTGTGG
CAAAGAAGGGCAYCTAGCCAGAAATTGCAGAGCCCCTAGGAAAAAGGGCTGTTGGAAATGTGGAAAGGAAGGACACCAAA
TGAAA---GATTGTGAT------GAGAGA------CAGGCTAAT
>AY857144/B/AU/-/8634991
ATGCAGAAAGGCAACTTT------------------AGGAATCAAAGAAGG------CCTGTTAAGTGTTTTAATTGTGG
CAAGGAAGGGCACATAGCAAGAAATTGCAGGGCCCCTARAAAAAGGGGCTGTTGGAAATGTGGRAAAGAAGGACACCAAA
TGAAA---GAGTGCACT------GAGAGA------CAGGCTAAT
>AY857165/B/AU/-/9125091
ATGCAGAAAGGCAATTTT------------------AGGAACCAAAGAAAG------ACTGTTAAGTGTTTCAATTGTGG
CAAAGATGGGCACATAGCCAGAAACTGCAGGGCCCCTAGGAAAAAGGGCTGTTGGAAATGTGGAGAGGAAGGACATCAAA
TGAAA---GATTGCACT------AAGAGA------CAGGCTAWT
>AY970946/B/NL/1986/H434-8-A3
ATGCAGAGAGGCAATGTT------------------AGGAACCAAAGAAAG------ACTGTTAAGTGTTTCAATTGTGG
CAAAGAAGGGCACATAGCCAAAAACTGCAGGGCCCCTAGGAAAAAGGGCTGTTGGAAATGTGGAAGGGAAGGACACCAAA
TGAAA---GATTGTACT------GAGAGA------CAGGCTAAT
>AY970947/B/NL/1986/H434-8-F4
ATGCAGAGAGGCAATGTT------------------AGGAACCAAAGAAAG------ACTGTTAAGTGTTTCAATTGTGG
CAAAGAAGGGCACATAGCCAAAAACTGCAGGGCCCCTAGGAAAAAGGGCTGTTGGAAATGTGGAAGGGAAGGACACCAAA
TGAAA---GATTGTATT------GAGAGA------CAGGCTAAT
>AY970948/B/NL/1996/H434-42-A1
ATGCAGAAAGGCTATGTT------------------AGGAACCAAAGAAAG------ACTGTTAAGTGTTTTAATTGTGG
CAAAGAAGGGCACATAGCCAAAAACTGCAGGGCCCCTAGGAAAAAGGGCTGTTGGAAATGTGGAAGGGAAGGACACCAAA
TGAAA---GATTGTACT------GAGAGA------CAGGCTAAT
>AY970949/B/NL/1996/H434-42-C1
ATGCAGAAAAGCTATTTT------------------AGGAACCAAAGAAAG------ACTGTTAAGTGTTTCAATTGTGG
CAAGGAAGGGCACATAGCCAAAAACTGCAGGGCCCCTAGAAAAAAGGGCTGTTGGAAATGTGGAAGAGAAGGACACCAAA
TGAAA---GATTGTACT------GAGAGA------CAGGCTAAT
>AY970950/B/NL/1996/H434-42-E12
ATGCAGAAAGGCTATGTT------------------AGGAACCAAAGAAAG------ACTGTTAAGTGTTTTAATTGTGG
CAAAGAAGGGCACATAGCCAAAAACTGCAGGGCCCCTAGGAAAAAGGGCTGTTGGAAATGTGGAAGGGAAGGACACCAAA
TGAAA---GATTGTACT------GAGAGA------CAGGCTAAT
>BD238372/B/FR/1985/pNL43_patent
ATACAGAAAGGCAATTTT------------------AGGAACCAAAGAAAG------ACTGTTAAGTGTTTCAATTGTGG
CAAAGAAGGGCACATAGCCAAAAATTGCAGGGCCCCTAGGAAAAAGGGCTGTTGGAAATGTGGAAAGGAAGGACACCAAA
TGAAA---GATTGTACT------GAGAGA------CAGGCTAAT
>BD298114/B/FR/1983/BH10_patent
ATGCAGAGAGGCAATTTT------------------AGGAACCAAAGAAAG------ATGGTTAAGTGTTTCAATTGTGG
CAAAGAAGGGCACACAGCCAGAAATTGCAGGGCCCCTAGGAAAAAGGGCTGTTGGAAATGTGGAAAGGAAGGACACCAAA
TGAAA---GATTGTACT------GAGAGA------CAGGCTAAT
>CS272319/B/FR/1985/pNL43_patent
ATACAGAAAGGCAATTTT------------------AGGAACCAAAGAAAG------ACTGTTAAGTGTTTCAATTGTGG
CAAAGAAGGGCACATAGCCAAAAATTGCAGGGCCCCTAGGAAAAAGGGCTGTTGGAAATGTGGAAAGGAAGGACACCAAA
TGAAA---GATTGTACT------GAGAGA------CAGGCTAAT
>D10112/B/GB/1983/CAM1
ATGCAGAGAGGCAATTTT------------------AGGAACCAAAGAAAG------ACTGTTAAGTGTTTCAACTGTGG
CAAAGTCGGGCACATAGCTAAAAATTGCAGGGCCCCTAGGAAAAAGGGCTGTTGGAAATGTGGAAAGGAAGGACATCAAA
TGAAA---GATTGTAAT------GAGAGA------CAGGCTAAT
>D86068/B/FR/1983/MCK1_LAI_IIIB
ATGCAGAGAGGCAATTTT------------------AGGAACCAAAGAAAG------ATTGTTAAGTGTTTCAATTGTGG
CAAAGAAGGGCACATAGCCAGAAATTGCAGGGCCCCTAGGAAAAAGGGCTGTTGGAAATGTGGAAAGGAAGGACACCAAA
TGAAA---GATTGTACT------GAGAGA------CAGGCTAAT
>D86069/B/FR/1983/PM213_LAI_IIIB
ATGCAGAGAGGCAATTTT------------------AGGAACCAAAGAAAG------ATGGTTAAGTGTTTCAATTGTGG
CAAAGAAGGGCACACAGCCAGAAATTGCAGGGCCCCTAGGAAAAAGGGCTGTTGGAAATGTGGAAAGGAAGGACACCAAA
TGAAA---GATTGTACT------GAGAGA------CAGGCTAAT
>DD153311/B/FR/1985/pNL43-patent
ATACAGAAAGGCAATTTT------------------AGGAACCAAAGAAAG------ACTGTTAAGTGTTTCAATTGTGG
CAAAGAAGGGCACATAGCCAAAAATTGCAGGGCCCCTAGGAAAAAGGGCTGTTGGAAATGTGGAAAGGAAGGACACCAAA
TGAAA---GATTGTACT------GAGAGA------CAGGCTAAT
>DD153312/B/FR/1985/pNL43-patent
ATACAGAAAGGCAATTTT------------------AGGAACCAAAGAAAG------ACTGTTAAGTGTTTCAATTGTGG
CAAAGAAGGGCACATAGCCAAAAATTGCAGGGCCCCTAGGAAAAAGGGCTGTTGGAAATGTGGAAAGGAAGGACACCAAA
TGAAA---GATTGTACT------GAGAGA------CAGGCTAAT
>DL260745/B/FR/1983/HXB2_patent
ATGCAGAGAGGCAATTTT------------------AGGAACCAAAGAAAG------ATTGTTAAGTGTTTCAATTGTGG
CAAAGAAGGGCACACAGCCAGAAATTGCAGGGCCCCTAGGAAAAAGGGCTGTTGGAAATGTGGAAAGGAAGGACACCAAA
TGAAA---GATTGTACT------GAGAGA------CAGGCTAAT
>DL464814/B/FR/1983/HXB2_patent
ATGCAGAGAGGCAATTTT------------------AGGAACCAAAGAAAG------ATTGTTAAGTGTTTCAATTGTGG
CAAAGAAGGGCACACAGCCAGAAATTGCAGGGCCCCTAGGAAAAAGGGCTGTTGGAAATGTGGAAAGGAAGGACACCAAA
TGAAA---GATTGTACT------GAGAGA------CAGGCTAAT
>DM111087/B/FR/1985/pNL43-patent
ATACAGAAAGGCAATTTT------------------AGGAACCAAAGAAAG------ACTGTTAAGTGTTTCAATTGTGG
CAAAGAAGGGCACATAGCCAAAAATTGCAGGGCCCCTAGGAAAAAGGGCTGTTGGAAATGTGGAAAGGAAGGACACCAAA
TGAAA---GATTGTACT------GAGAGA------CAGGCTAAT
>DQ007901/B/CN/2002/02HNsmx2
ATGCAGAGAGGCAATTTT------------------AGGAACCAAAGAAAG------ACTGTCAAGTGTTTCAATTGTGG
CAAAGAAGGGCACATAGCCAAAAATTGCAGGGCCCCTAGGAAAAAGGGCTGTTGGAAATGTGGAAAGGAAGGACACCAAA
TGAAG---GATTGTACT------GAGAGA------CAGGCTAAT
>DQ127534/B/US/-/AC_04_0_Days_Consen_fa
ATGCAAAAAGGTAATTTT------------------AGGGGCCAAAGAAAA------ATTGTTAAGTGTTTCAATTGTGG
CAAAGAAGGGCACATAGCCAAAAATTGCAGGGCCCCTAGGAAAAGGGGTTGTTGGAAATGTGGAAAGGAAGGACACCAAA
TGAAA---GATTGTACT------GAGAGA------CAGGCTAAT
>DQ127535/B/US/-/AC_04_1650_Days_Seq1_fa
ATGCAAAAAGGTAATTTT------------------AGGGGCCAAAGAAAA------ATTGTTAAGTGTTTCAATTGTGG
CAAAGAAGGGCACATAGCCAAAAATTGCAGGGCCCCTAGGAAAAGGGGTTGTTGGAAATGTGGAAAGGAAGGACACCAAA
TGAAA---GATTGTACT------GAGAGA------CAGGCTAAT
>DQ127536/B/US/-/AC_04_1650_Days_Seq2_fa
ATGCAAAAAGGTAATTTT------------------AGGGGCCAAAGAAAA------ATTGTTAAGTGTTTCAATTGTGG
CAAAGAAGGGCACATAGCCAAAAATTGCAGGGCCCCTAGGAAAAGGGGTTGTTGGAAATGTGGAAAGGAAGGACACCAAA
TGAAA---GATTGTACT------GAGAGA------CAGGCTAAT
>DQ127537/B/US/-/AC_16_0_Days_Consen_fa
ATGCAGAGAGGCAATTTT------------------AGGAACCAAAGAAGG------ACAGTTAAATGTTTCAATTGTGG
CAAAGAAGGGCACATAGCCAAAAATTGCAGGGCCCCTAGAAAAAAGGGCTGTTGGAAATGTGGAAAGGAAGGACACCAAA
TGAAA---GATTGTACT------GAGAGA------CAGGCTAAT
>DQ127538/B/US/-/AC_16_1934_Days_Seq1_fa
ATGCAGAGAGGCAATTTT------------------AGGAACCAAAGAAGG------ACAGTTAAATGTTTCAATTGTGG
CAAAGAAGGGCACATAGCCAAAAATTGCAGGGCCCCTAGAAAAAAGGGCTGTTGGAAATGTGGAAAGGAAGGACACCAAA
TGAAA---GATTGTACT------GAGAGA------CAGGCTAAT
>DQ127539/B/US/-/AC_16_1934_Days_Seq2_fa
ATGCAGAGAGGCAATTTT------------------AGGAACCAAAGAAGG------ACAGTTAAATGTTTCAATTGTGG
CAAAGAAGGGCACATAGCCAAAAATTGCAGGGCCCCTAGAAAAAAGGGCTGTTGGAAATGTGGAAAGGAAGGACACCAAA
TGAAA---GATTGTACT------GAGAGA------CAGGCTAAT
>DQ127548/B/US/-/AC_59_41_Days_Seq1_fa
ATGCAGAGAGGCAATTTT------------------AGGAACCAAAGAAAG------ACTGTTAAGTGTTTCAATTGTGG
CAAAGAAGGGCACATAGCCAGAAATTGCAGGGCCCCTAGGAAGAAGGGCTGTTGGAAATGTGGAAAGGAAGGACACCAAA
TGAAA---GATTGCACTAAT---GAAAGG------CAGGCTAAT
>DQ127549/B/US/-/AC_59_41_Days_Seq2_fa
ATGCAGAGAGGCAATTTT------------------AGGAACCAAAGAAAG------ACTGTTAAGTGTTTCAATTGTGG
CAAAGAAGGGCACATAGCCAGAAATTGCAGGGCCCCTAGGAAGAAGGGCTGTTGGAAATGTGGAAAGGAAGGACACCAAA
TGAAA---GATTGCACTAAT---GAAAGG------CAGGCTAAT
>DQ127550/B/US/-/AC_59_111_Days_Seq1_fa
ATGCAGAGAGGCAATTTT------------------AGGAACCAAAGAAAG------ACTGTTAAGTGTTTCAATTGTGG
CAAAGAAGGGCACATAGCCAGAAATTGCAGGGCCCCTAGGAAGAAGGGCTGTTGGAAATGTGGAAAGGAAGGACACCAAA
TGAAA---GATTGCACTAAT---GAAAGG------CAGGCTAAT
>DQ127551/B/US/-/AC_59_111_Days_Seq2_fa
ATGCAGAGAGGCAATTTT------------------AGGAACCAAAGAAAG------ACTGTTAAGTGTTTCAATTGTGG
CAAAGAAGGGCACATAGCCAGAAATTGCAGGGCCCCTAGGAAGAAGGGCTGTTGGAAATGTGGAAAGGAAGGACACCAAA
TGAAA---GATTGCACTAAT---GAAAGG------CAGGCTAAT
>DQ207940/B/GE/2003/03GEMZ004
ATGCAGAGAGGCAATTTT------------------AAGAACCAAAGAAAG------ACTGTTAAGTGTTTCAATTGTGG
CAAAGAAGGGCACATAGCCAGAAATTGCAGGGCCCCTAGGAAAAAAGGCTGTTGGAAATGTGGAAAGGAAGGACATCAGA
TGAAA---GATTGTACT------GAGAGA------CAGGCTAAT
>DQ207942/B/GE/2003/03GEMZ010
ATGCAGAGAGGCAATTTT------------------AGGAACCAAAGAAAG------ACTGTTAAGTGTTTCAATTGTGG
CAAAGAAGGGCACATAGCCAAAAATTGCAGGGCCCCTAGGAGAAAAGGCTGTTGGAAATGTGGGAAAGAAGGACACCAAA
TGAAA---GATTGCACT------GAGAGA------CAGGCTAAT
>DQ295192/B/KR/2004/04LSK7
ATGCAGAGAGGCAATTTC------------------AGGGGCCAAAGAAAG------ATTGTTAAGTGTTTCAATTGTGG
CAAAGAAGGGCACATAGCCAGAAATTGCAGGGCCCCTAGAAAAAAGGGCTGTTGGAAATGTGGAAAGGAAGGACACCAAA
TGAAA---GATTGTACT------GAAAGA------CAGGCTAAT
>DQ295193/B/KR/2004/04KMH5
ATGCAGAGAGGCAATTTC------------------AGGAACCAAAGAAAG------ATTGTTAAGTGTTTCAATTGTGG
CAAAGAAGGGCACATAGCCAAAAATTGCAGGGCCCCTAGGAAAAAGGGCTGTTGGAAATGTGGAAAGGAAGGACACCAAA
TGAAA---GACTGTACT------GAGAGA------CAGGCTAAT
>DQ295194/B/KR/2004/04WK7_HIV_1_wk
ATGCAGAGAGGCAATTTC------------------AGGAACCAAAGAAGG------ACTGTTAAGTGTTTCAATTGTGG
CAAAGAAGGGCACATAGCCAAAAATTGCAGGGCCCCTAGGAAAAAGGGCTGTTGGAAATGTGGAAAGGAAGGACACCAAA
TGAAA---GATTGCACT------GAGAGA------CAGGCTAAT
>DQ295196/B/KR/2004/04KYR8
ATGCAGAGAGGCAATTAC------------------AGGAACCAAAGAAAG------ACTGTTAAGTGTTTCAATTGTGG
CAAAGAAGGGCACATAGCCAAAAATTGCAGGGCCCCTAGAAAAAAGGGCTGTTGGAAATGTGGAAAGGAAGGACACCAAA
TGAAA---GATTGTACT------GAGAGA------CAGGCTAAT
>DQ322223/B/CA/-/GOL016V01
ATGCAGAGAGGCAATTTT------------------AGGAACCAAAGAAAG------ACTGTTAAGTGTTTCAATTGTGG
CAAAGAAGGACACATAGCCAGGAATTGCAGGGCCCCTAGAAAAAAGGGCTGTTGGAAATGTGGAAAGGAAGGACATCAAA
TGAAA---GATTGCACTAAT---GAGAGA------CAGGCTAAT
>DQ322224/B/CA/-/GOL016V10
ATGCAGAGAGGCAATTTT------------------AGGAACCAAAGAAAG------RCTGTTAAGTGTTTCAATTGTGG
CAAAGAAGGACACATAGCCAGGAATTGCAGGGCCCCTAGAAAAAAGGGCTGTTGGAAATGTGGAAAGGAAGGACATCAAA
TGAAA---GATTGCACTAAT---GAGAGA------CAGGCTAAT
>DQ322225/B/CA/-/HND_DRPI039V01
ATGCAGAGAGGCAATTTT------------------AAGGGCCAAAGAAGA------ATTATTAAGTGTTTCAATTGTGG
CAAAGAAGGGCACATAGCCAGAAATTGCAGGGCCCCTAGGAAAAAGGGCTGTTGGAAATGTGGAGAGGAAGGACACCAAA
TGAAA---GATTGTCAT------GGGAGA------CAGGCTAAT
>DQ322226/B/CA/-/HND_DRPI039V08
ATGCAGAGAGGCAATTTT------------------AAGGGCCAAAGAAGA------ATTATTAAGTGTTTCAATTGTGG
CAAAGAAGGGCACATAGCCAGAAATTGCARGGCCCCTAGGAAAAAGGGCTGTTGGAAATGTGGAGAGGAAGGACACCAAA
TGAAA---GATTGTCAT------GGGAGA------CAGGCTAAT
>DQ322227/B/CA/-/HDM003V01
ATGCAGAGAGGCAATTTT------------------AAGGGCCAAAGAAAA------ATTGTTAAGTGTTTYAATTGTGG
CAAAGAGGGACACATAGCTAGAAATTGCAGGGCCCCTAGGAAAAAGGGCTGTTGGAAATGTGGAAAGGAGGGACACCAAA
TGAAA---GATTGTAAT------GAGAGA------CAGGCTAAT
>DQ322228/B/CA/-/HDM003V04
ATGCAGAGAGGCAATTTT------------------AAGGGCCAAAGAAAA------ATTGTTAAGTGTTTCAATTGTGG
CAAAGAGGGACACATAGCTAGAAATTGCAGGGCCCCTAGGAAAAAGGGCTGTTGGAAATGTGGAAAGGAGGGACACCAAA
TGAAA---GATTGTAAT------GAGAGA------CAGGCTAAT
>DQ322229/B/CA/-/HDM003V09_2
ATRCAGAGAGGCAATTTT------------------AAGGGCCAAAGAAAA------ATTGTTAAGTGTTTCAATTGTGG
CAAAGAGGGACACATAGCTAGAAATTGCAGGGCCCCTAGGAAAAAGGGCTGTTGGAAATGTGGAAAGGAGGGACACCAAA
TGAAA---GATTGTAAT------GAGAGA------CAGGCTAAT
>DQ322230/B/CA/-/HDM003V09_5
ATRCAGAGAGGCAATTTT------------------AAGGGCCAAAGAAAA------ATTGTTAAGTGTTTCAATTGTGG
CAAAGAGGGACACATAGCTAGAAATTGCAGGGCCCCTAGGAAAAAGGGCTGTTGGAAATGTGGAAAGGAGGGACACCAAA
TGAAA---GATTGTAAT------GAGAGA------CAGGCTAAT
>DQ322239/B/CA/-/HTM360V05_variant_3
ATGCAGAGAGGCAATTAT------------------AGGAACCAAAGAAAG------ACTATTAAGTGTTTCAATTGTGG
CAAGGAAGGRCACATAGCCAGAAATTGCAGGGCCCCCAGGAAAAAGGGCTGTTGGAAATGTGGAAAGGAAGGACACCAAA
TGAAA---GATTGTACT------GAAAGA------CAAGCTAAT
>DQ354112/B/TH/1996/M140
ATACAGAGAGGCAATTTT------------------AGGAACCAAAGAAAG------ATTGTTAAGTGTTTCAATTGTGG
CAAAGAAGGGCACATAGCCAAAAATTGCAGGGCCCCTAGGAAAAAGGGCTGTTGGAAATGTGGAAAGGAAGGACACCAAA
TGAAA---GATTGCACT------GAGAGA------CAGGCTAAT
>DQ354119/B/TH/1996/M149
ATGCAGAGAGGCAATTTT------------------AGGAACCAAAGAAAA------ACTGTTAAGTGTTTCAATTGTGG
CAAAGAAGGGCACATAGCCAAGAATTGCAGGGCCCCTAGAAAAAAGGGCTGTTGGAAATGTGGAAAGGAAGGGCACCAAA
TGAAA---GATTGTACT------GAGAGA------CAGGCTAAT
>DQ358805/B/BR/2002/02BR002
ATGCAGAGAGGCAATTTT------------------AGGAGCCAAAGAAAG------GCTGTTAAGTGTTTCAATTGTGG
CAAAGAGGGGCACATAGCCAGAAATTGTAGGGCCCCTAGGAAAAAGGGCTGTTGGAAATGTGGAAAGGAAGGACACCAAA
TGAAA---GATTGTACT------GAGAGA------CAGGCTAAT
>DQ358808/B/BR/2002/02BR008
ATGCAGAGAGGCAATTTT------------------AGGAATCAAAGAAAG------ACTGTTAAGTGTTTCAATTGTGG
CAAAGAAGGGCATATAGCCAGAAATTGCAGGGCCCCTAGGAAAAAGGGCTGTTGGAAATGTGGAAGGGAAGGACACCAAA
TGAAA---GATTGCACT------GAGAGA------CAGGCTAAT
>DQ358809/B/BR/2002/02BR011
ATGCAGAAAGGCAACTTT------------------AGGAACCAAAGAAGA------ATTGTTAAGTGTTTCAATTGTGG
CAAAGAAGGGCATATAGCCAAAAATTGCAGGGCCCCTAGAAAAAAGGGCTGTTGGAAATGTGGAAAGGAAGGACACCAAA
TGAAA---GATTGTACT------GAGAGA------CAGGCTAAT
>DQ358810/B/BR/2002/02BR013
ATGCAGGGAAGCAAGTTT------------------AGGAATCAAAGAAAG------ACTGTTAAGTGTTTCAATTGTGG
CAAAGAGGGGCACATAGCCAAAAATTGCAGGGCCCCTAGGAAAAAGGGCTGTTGGAAATGTGGAAGGGAAGGACACCAAA
TGAAA---GATTGTACT------GAGAGA------CAGGCTAAT
>DQ383746/B/AR/2002/02AR114146
ATGCAGAGAGGCAATTTT------------------AGGAACCAAAGAAAG------ACTGTTAAGTGTTTCAATTGTGG
CAAAGAAGGGCACATAGCCAGAAATTGCAGGGCCCCTAGGAAAAAGGGCTGTTGGAAATGTGGAAAGGAAGGACACCAAA
TGAAA---GATTGTACT------GAGAGA------CAGGCTAAT
>DQ383748/B/AR/2003/03AR137681
ATGCAGAGAGGCAATTAT------------------AAGAATCAAAGAAAG------ACTGTTAAGTGTTTCAATTGTGG
CAAAGAAGGACACATAGCCAGAAATTGCAGGGCCCCTAGGAAAAAGGGCTGTTGGAGATGTGGAAAGGAAGGACATCAGA
TGAAA---GACTGTACT------GAGAGG------CAGGCTAAT
>DQ383749/B/AR/2003/03AR138910
ATGCAGAGAGGCAATTTT------------------AGGGGCCAAAGGAAG------ACAGTTAAGTGTTTCAATTGTGG
CAAGGAAGGGCACATAGCCAGAAATTGCAAGGCCCCTAGGAAAAAGGGCTGTTGGAAATGTGGAAAGGAAGGACACCAAA
TGAAA---GATTGTACT------GAGAGA------CAGGCTAAT
>DQ383751/B/AR/2004/04AR151263
ATGCAGAGAGGCAATTTT------------------AGGAACCAAAGAAAA------CCTATTAAGTGTTTCAATTGTGG
CAAAGAAGGGCACYTAGCCAGAAATTGTAGGGCACCCAGGAAAAAGGGCTGTTGGAAATGTGGAAAGGAAGGACACCAAA
TGAAA---GATTGTACT------GAGAGA------CAGGCTAAT
>DQ383752/B/AR/2004/04AR151516
ATGCAGAGAGGCAATTTT------------------AGGAATCAAAGAAAG------ACTGTTAAGTGTTTCAATTGTGG
CAAAGAGGGGCACATAGCCAGAAATTGCAAGGCCCCTAGGAAAAAGGGCTGTTGGAAATGTGGAAAGGAAGGACATCAAA
TGAAA---GATTGTACT------GAAAGA------CAGGCTAAT
>DQ396398/B/ZA/2003/03ZAPS045MB2
ATACAGAAAGGCAATTTT------------------AGGAACCAAGGAAAG------ATTGTTAAGCGTTTCAATTGTGG
CAAAGTAGGGCATATAGCCAAAAACTGCAGGGCCCCTAGAAAAAAGGGCTGTTGGAAATGTGGACAGGAAGGACGCCAAA
TGAAA---GACTGTAAT------GAGAGA------CAGGCTAAT
>DQ487188/B/US/1993/WCD32P0793
ATGCAGAAAGGCAATTTT------------------AGGAACCAAAGAAAG------ATTGTTAAGTGTTTCAATTGTGG
CAAAGAAGGACACATAGCTAGAAATTGCAGGGCCCCTAGGAAAAGAGGCTGTTGGAAATGTGGAAAGGAAGGACACCAAA
TGAAA---GATTGTACT------GAAAGA------CAGGCTAAT
>DQ487189/B/US/1995/WCD32P1195
ATGCAGAAAGGCAATTTT------------------AGGAACCAAAGAAAA------ATTGCTAAGTGCTTCAATTGTGG
CAAAGAAGGGCACATAGCCAGAAATTGTAGGGCCCCTAGGAAAAGAGGCTGTTGGAAATGTGGAAAGGAAGGACACCAAA
TGAAA---GACTGTACT------GAAAGA------CAGGCTAAT
>DQ487190/B/US/1993/WCM32P0793
ATGCAGAAAGGCAATTTT------------------AGGAACCAAAGAAAG------ATTGTTAAGTGTTTCAATTGTGG
CAAAGAAGGGCACATAGCCAAAAATTGCAGAGCCCCTAGGAAAAGGGGCTGTTGGAAATGTGGAAAGGAAGGACACCAAA
TGAAA---GATTGTACT------GAGAGA------CAGGCTAAT
>DQ487191/B/US/1996/WCM32P0896
ATGCAGAAAGGCAATTTT------------------AGGGGCCAAAGAAAG------ATTGTTAAGTGTTTCAATTGTGG
CAAAGAGGGGCACATAGCCAAAAATTGCAGGGCCCCTAGGAAAAGGGGCTGTTGGAAATGTGGAAAGGAAGGACACCAAA
TGAAA---GATTGTACT------GAGAGA------CAGGCTAAT
>DQ672623/B/IT/2005/SG1
ATGCAGAGAGGCAATTTT------------------ANGAACCAAAGAANG------ATTGTTAAGTGTTTCAATTGTGG
CAAAGAAGGGCACATAGCCAGAAATTGCAGGGCCCCTAGGAAAAAAGGCTGTTGGAAATGTGGAAAGGAAGGACACCAAA
TGAAA---GATTGTACT------GAGAGA------CAGGCTAAT
>DQ676870/B/AU/2003/PS1038_Day0
ATGCAGAGAGGCMATTTT------------------AGGAACCAGAAAAAG------ACTATTAAGTGTTTCAATTGTGG
CAAAGAAGGGCACCTAGCCAGAAATTGCAGGGCCCCTAGAAAAAAGGGCTGTTGGAAATGTGGAAAGGAAGGACACCAAA
TGAAA---GATTGTACT------GAGAGA------CAGGCTAAT
>DQ676871/B/AU/2004/PS1038_Day174
ATGCAGAGAGGCMATTTT------------------AGGAACCAGAAAAAG------ACTATTAAGTGTTTCAATTGTGG
CAAAGAAGGGCACCTAGCCAGAAATTGCAGGGCCCCTAGAAAAAAGGGCTGTTGGAAATGTGGAAAGGAAGGACACCAAA
TGAAA---GATTGTACT------GAGAGA------CAGGCTAAT
>DQ676874/B/AU/2002/PS2008_Day0
ATGCAGAGAGGCAATTTT------------------AGGAACCAAAGAAAG------ACTGTTAAGTGTTTCAATTGTGG
CAAAGAGGGACACATAGCCAGAAATTGCAGGGCCCCTAGAAAAAAGGGCTGTTGRAAATGTGGAAAGGAAGGACACCAAA
TGAAA---GATTGTACT------GAAAGA------CAGGCTAAT
>DQ676875/B/AU/2003/PS2008_Day182
ATGCAGAGAGGCAATTTT------------------AGGAACCAAAGAAAG------ACTGTTAAGTGTTTCAATTGTGG
CAAAGAGGGACACATAGCCAGAAATTGCAGGGCCCCTAGAAAAAAGGGCTGTTGGAAATGTGGAAAGGAAGGACACCAAA
TGAAA---GATTGTACT------GAAAGA------CAGGCTAAT
>DQ676876/B/AU/2003/PS2008_Day377
ATGCAGAGAGGCAATTTT------------------AGGAACCAAAGAAAG------ACTGTTAAGTGTTTCAAYTGTGG
CAAAGAGGGACACATAGCCAGAAATTGCAGGGCCCCTAGAAAAAAGGGCTGTTGGAAATGTGGAAAGGAAGGACACCAAA
TGAAA---GATTGTACT------GAAAGA------CAGGCTAAT
>DQ676877/B/AU/2003/PS2016_Day0
ATGCAGAAGGGCAATTTT------------------AGAAACCAAAGAAAA------ATTGTTAAGTGTTTCAATTGTGG
CAGAGAAGGGCACATAGCCAAAAATTGCAGGGCCCCTAGGAAAAAGGGCTGTTGGAAATGTGGAAAGGAAGGACACCAAA
TGAAA---GATTGTACT------GAGAGA------CAGGCTAAT
>DQ676878/B/AU/2003/PS2016_Day193
ATGCAGAAGGGCAATTTT------------------AGAAACCAAAGAAAA------ATTGTTAAGTGTTTCAATTGTGG
CAGAGAAGGGCACATAGCCAAAAATTGCAGGGCCCCTAGGAAAAAGGGCTGTTGGAAATGTGGAAAGGAAGGACACCAAA
TGAAA---GATTGTACT------GARAGA------CAGGCTAAT
>DQ676879/B/AU/2004/PS2016_Day380
ATGCAGAAGGGCAATTTT------------------AGAAACCAAAGAAAA------ATTGTTAAGTGTTTCAATTGTGG
CAGAGAAGGGCACATAGCCAAAAATTGCAGGGCCCCTAGGAAAAAGGGCTGTTGGAAATGTGGAAAGGAAGGACACCAAA
TGAAA---GATTGTACT------GAGAGA------CAGGCTAAT
>DQ676880/B/AU/2003/PS2019_Day0
ATGCAGAAAGGCAATTTT------------------AGGAGCCAAAGAAAA------ATTGTTAAGTGTTTCAATTGTGG
CAAAGAAGGGCACATAGCCAAAAATTGCAGGGCCCCTAGGAAAAGGGGCTGTTGGAAATGTGGAAAGGAAGGACACCAAA
TGAAA---GACTGTACT------GAGAGA------CAGGCTAAT
>DQ676881/B/AU/2003/PS2019_Day171
ATGCAGAAAGGCAATTTT------------------AGGARCCAAAGAAAA------AKTGTTAAGTGTTTCAATTGTGG
CAAAGAAGGGCACATAGCCAAAAATTGCAGGGCCCCTAGGAAAAGGGGCTGTTGGAAATGTGGAAAGGAAGGACACCAAA
TGAAA---GACTGTACT------GAGAGA------CAGGCTAAT
>DQ676882/B/AU/2004/PS2019_Day367
ATGCAGAAAGGCAATTTT------------------AGGAGCCAAAGAAAA------AGTGTTAAGTGTTTCAATTGTGG
CAAAGAAGGGCACATAGCCAAAAATTGCAGGGCCCCTAGGAAAAGGGGCTGTTGGAAATGTGGAAAGGAAGGACACCAAA
TGAAA---GACTGTACT------GAGAGA------CAGGCTAAT
>DQ676883/B/AU/2002/PS3002_Day0
ATGCAGAGAGGCAATTTT------------------AAGAACCAAAGAAAG------ACTATTAAATGCTTCAATTGTGG
TAGAGAGGGGCACMTAGCCARAAATTGCAGGGCCCCTAGGAAAAAGGGCTGTTGGAAATGTGGAAAGGAAGGACACCAAA
TGAAA---GATTGTACT------GAGAGA------CAGGTTAAT
>DQ676884/B/AU/2003/PS3002_Day199
ATGCAGAGAGGCMATTTT------------------ARGAACCAAAGAAAG------ACTATTAAATGCTTCAATTGTGG
TAGAGAGGGGCACMTAGCCAGAAATTGCAGGGCCCCTAGGAAAAAGGGCTGTTGGAAATGTGGAAAGGAAGGACACCAAA
TGAAA---GATTGTACT------GAGAGA------CAGGTTAAT
>DQ676885/B/AU/2003/PS3002_Day385
ATGCAGAGAGGCMATTTK------------------AAGAAYCAAAGAAAG------AYTATTAAATGCTTCAATTGTGG
TAGAGAGGGGCACCTAGCCAGAAATTGCAGGGCCCCTAGGAAAAAGGGCTGTTGGAAATGTGGAAAGGAAGGACACCAAA
TGAAA---GATTGTACT------GAGAGA------CAGGTTAAT
>DQ676886/B/AU/2003/PS4048_Day0
ATGCAGAGGGGCAATTTT------------------AGAAATCAAAGAAAG------ACTGTTAAGTGCTTCAATTGTGG
CAAAGAAGGGCACATAGCCAGAAATTGCAGGGCCCCTAGGAAGAAGGGCTGTTGGAAATGTGGAAAGGAAGGACACCAAA
TGAAA---GATTGTGAT------GGGAGA------CAGGCTAAT
>DQ676887/B/AU/2004/PS4048_Day143
ATGCAGAGGGGCAATTTT------------------AGAAATCAAAGAAAG------ACTGTTAAGTGCTTCAATTGTGG
CAAAGAAGGRCACATAGCCAGAAATTGCAGGGCCCCTAGGAAGAAGGGCTGTTGGAAATGTGGAAAGGAAGGACACCAAA
TGAAA---GATTGTGAT------GGGAGA------CAGGCTAAT
>DQ823362/B/UA/2001/01UAKV167
ATGCAGAGAGGCAATTTT------------------AGGAACCAAAGAAAA------ACTGTTAAGTGTTTCAACTGTGG
CAAAGAAGGGCACATAGCCAAGAATTGCAGGGCCCCTAGGAAAAAGGGCTGTTGGAAATGTGGTAGGGAAGGACACCAAA
TGAAA---GATTGTACT------GAGAGA------CAGGCTAAT
>DQ823363/B/UA/2001/01UAKV252
ATGCAGAGAGGCAATTTT------------------AGGAACCAAAGAAAG------ACTGTTAAGTGTTTCAATTGTGG
CAAAGAAGGGCACATAGCCAGAAATTGCAAGGCCCCTAGAAAAAAGGGCTGTTGGAAATGTGGTAGGGAAGGACACCAAA
TGAAA---GATTGTACT------GAGAGA------CAGGCTAAT
>DQ823364/B/UA/2001/01UAKV259
ATGCAGAGAGGCAATTTT------------------AGGAACCAAAGAAAG------ACTGTTAAGTGTTTCAATTGTGG
CAAAGAAGGGCACATAGCCAGAAATTGCAAGGCCCCTAGAAAAAAGGGCTGCTGGAAATGTGGTAGGGAAGGACACCAAA
TGAAA---GATTGTACT------GAGAGA------CAGGCTAAT
>DQ837381/B/KR/2005/05CSR3
ATGCAGAGAGGCAATTTT------------------AAGGGCCAAAGAAAA------ATGGTTAAATGTTTCAACTGTGG
CAAAGAAGGGCACATAGCCAAAAATTGCAGGGCCCCTAGAAAAAAGGGCTGTTGGAAATGTGGAAAGGAAGGACACCAAA
TGAAG---GATTGTACT------GAAAGA------CAGGCTAAT
>DQ853436/B/US/2000/14294_1
ATGCAAAAAGGCAATTTT------------------AGGAACCAACGAAAG------ACTGTTAAGTGTTTCAATTGTGG
CAAAGAAGGGCACATAGCCAGAAATTGCAGGGCTCCTAGGAAAAAGGGCTGTTGGAAATGTGGAAGGGAAGGACACCAAA
TGAAA---GATTGTACT------GAGAGA------CAAGCTAAT
>DQ853437/B/US/2000/14297_1
ATGCAAAAAGGCAATTTT------------------AGGAACCAACGAAAG------ACTGTTAAGTGTTTCAATTGTGG
CAAAGAAGGGCACATAGCCAGAAATTGCAGGGCTCCTAGGAAAAAGGGCTGTTGGAAATGTGGAAGGGGAGGACACCAAA
TGAAA---GATTGTACT------GAGGGA------CAAGCTAAT
>DQ853438/B/US/2000/14300_1
ATGCAAAAAGGCAATTTT------------------AGGAACCAACAAAAG------ACTGTTAAGTGTTTCAATTGTGG
CAAAGAAGGGCACATAGCCAGAAATTGCAGGGCTCCTAGGAAAAAGGGCTGTTGGAAATGTGGAAGGGAAGGACACCAAA
TGAAA---GATTGTACT------GAGAGA------CAAGCTAAT
>DQ853439/B/US/2002/14186_1
ATGCAAAAAGGCAATTTT------------------AAGAACCAACGAAAG------ATTGTTAAGTGTTTCAATTGTGG
CAAAGAAGGGCACATAGCCAGAAATTGCAGGGCTCCTAGGAAAAAGGGCTGTTGGAAATGTGGAAGGGAAGGACACCAAA
TGAAA---GATTGTACT------GAGAGA------CAGGCTAAT
>DQ853440/B/US/2002/14182_1
ATGCAAAAAGGCAATTTT------------------AGGAACCAACGAAAG------ACTGTTAGGTGTTTCAATTGTGG
CAAAGAAGGGCACATAGCCAGAAATTGCAGGGCTCCTAGGAAAAAGGGCTGTTGGAAATGTGGAAGGGAAGGACACCAAA
TGAAA---GATTGTACT------GAGAGA------CAAGCTAAT
>DQ853441/B/US/2002/14189_1
ATGCAAAAAGGCAATTTT------------------AGGAACCAACGAAAG------ACTGTTAAGTGTTTCAATTGTGG
CAAAGAAGGGCACATAGCCAGAAATTGCAGGGCTCCTAGGAAAAAGGGCTGTTGGAAATGTGGAAGGGAAGGACACCAAA
TGAAA---GATTGTACT------GAGAGA------CAGGCTAAT
>DQ853442/B/US/2002/14184_1
ATGCAAAAAGGCAATTTT------------------AGGAACCAACGAAAG------ACTGTTAAGTGCTTCAATTGTGG
CAAAGAAGGGCACATAGCCAGAAATTGCAGGGCTCCTAGGAAAAAGGGCTGTTGGAAATGTGGAAGGGAAGGACACCAGA
TGAAA---GATTGTACT------GAGAGA------CAAGCTAAT
>DQ853443/B/US/2002/14181_1
ATGCAAAAAGGCAATTTT------------------AAGAGCCAACGAAAG------GCTGTTAAGTGTTTCAATTGTGG
CAAAGAAGGGCACATAGCCAGAAATTGCAGGGCTCCTAGGAAAAAGGGCTGTTGGAAATGTGGAAGGGAAGGACACCAAA
TGAAA---GATTGTACT------GAGAGA------CAAGCTAAT
>DQ853444/B/US/2002/14183_1
ATGCAAAAAGGCAATTTT------------------AGGAACCAACGAAAG------ACTGTTAAGTGTTTCAATTGTGG
CAAAGAAGGGCACATAGCCAGAAATTGCAGGGCTCCTAGGAAAAAGGGCTGTTGGAAATGTGGAAGGGAAGGACACCAAA
TGAAA---GATTGTACT------GAGAGA------CAAGCTAAT
>DQ853445/B/US/2002/14185_1
ATGCAAAAAGGCAATTTT------------------AGGAACCAACGAAAG------ACTGTTAAGTGTTTCAATTGTGG
CAAAGAAGGGCACATAGCCAGAAATTGCAGGGCTCCTAGGAAAAAGGGCTGTTGGAAATGTGGAAGGGAAGGACATCAAA
TGAAA---GATTGTACT------GAGAGA------CAAGCTAAT
>DQ853446/B/US/2002/14188_1
ATGCAAAAAGGCAATTTT------------------AGGAACCAACGAAAG------ACCGTTAAGTGTTTCAATTGTGG
CAAAGAAGGGCACATAGCCAGAAATTGCAGGGCTCCTAGAAAAAAGGGCTGTTGGAAATGTGGAAGGGAAGGACACCAAA
TGAAA---GATTGTACC------GAGAGA------CAGGCTAAT
>DQ853447/B/US/2002/14187_1
ATGCAAAAAGGCAATTTT------------------AGGAACCAACGAAAG------ACTGTTAAGTGTTTCAATTGTGG
CAAAGAAGGGCACATAGCCAGAAATTGCAGGGCTCCTAGGAAAAAGGGCTGTTGGAAATGTGGAAGGGAAGGACACCAAA
TGAAA---GATTGTACT------GAGAGA------CAAGCTAAT
>DQ853448/B/US/2002/14190_1
ATGCAAAAAGGCAATTTT------------------AGGAATCAACGAAAG------ACTGTTAAGTGTTTCAATTGTGG
CAAAGAAGGGCACATAGCCAGAAATTGCAGGGCTCCTAGGAAAAAGGGCTGTTGGAAATGTGGAAGGGAAGGACACCAAA
TGAAA---GATTGTACT------GAGAGA------CAAGCTAAT
>DQ853449/B/US/2000/14299_1
ATGCAAAAAGGTAATTTT------------------AGGAACCAACGAAAG------ACTGTTAAGTGTTTCAATTGTGG
CAAAGAAGGGCACATAGCCAGAAATTGCAGGGCTCCTAGGAAAAAGGGCTGTTGGAAATGTGGAAGGGAAGGACACCAAA
TGAAA---GATTGTACT------GAGAGA------CAAGCTAAT
>DQ853450/B/US/2000/14302_1
ATGCAAAAAGGCAATTTT------------------AGGAACCAACGAAAG------ACTGTTAAGTGTTTCAATTGTGG
CAAAGAAGGGCACATAGCCAGAAATTGCAGGGCTCCTAGGAAAAAGGGCTGTTGGAAATGTGAAAGGGAAGGACACCAAA
TGAAA---GATTGTACT------GAGAGA------CAAGCTAAT
>DQ853451/B/US/2000/14303_1
ATGCAAAAAGGCAATTTT------------------AGGAACCAACGAAAG------ACTGTTAAGTGTTTCAATTGTGG
CAAAGAAGGGCACATAGCCAGAAATTGCAGGGCTCCTAGGAAAAAGGGCTGTTGGAAATGTGGAAGGGAAGGACACCAAA
TGAAA---GAGTGTACT------GAGAGA------CAAGCTAAT
>DQ853452/B/US/2000/14296_1
ATGCAAAAAGGCAATTTT------------------AGGAACCAACGAAAG------ACTGTTAAGTGTTTCAATTGTGG
CAAAGAAGGGCACATAGCCAGAAATTGCAGGGCTCCTAGGAAAAAGGGCTGTTGGAAATGTGGAAGGGAAGGACACCAAA
TGAAA---GATTGTACT------GAGAGA------CAAGCTAAT
>DQ853453/B/US/2000/14298_1
ATGCAAAAAGGCAATTTT------------------AGGAACCAACGAAAG------ACTGTTAAGTGTTTCAATTGTGG
CAAAGAAGGACACATAGCCAGAAATTGCAGGGCTCCTAGGAAAAAGGGCTGTTGGAAATGTGGAAGGGAAGGACACCAAA
TGAAA---GATTGTACT------GAGAGG------CAAGCTAAT
>DQ853454/B/US/2000/14295_1
ATGCAAAAAGGCAATTTT------------------AGGAACCAACGAAAG------ACTGTTAAGTGTTTCAATTGTGG
CAAAGAAGGGCACATAGCCAGAAATTGCAGGGCTCCTAGGAAAAAGGGCTGCTGGAAATGTGGAAGGGAAGGACACCAAA
TGAAA---GATTGTACT------GAGAGG------CAAGCTAAT
>DQ853455/B/US/1998/15387_1
ATGCAAAAAGGCAATTTT------------------AGGAACCAACGAAAG------ACTGTTAAGTGTTTCAATTGTGG
CAAAGAAGGGCACATAGCCAGAAATTGCAGGGCTCCTAGGAAAAAGGGCTGTTGGAAATGTGGAAGGGAAGGACACCAGA
TGAAA---GATTGTACT------GAGAGA------CAGGCTAAT
>DQ853456/B/US/1998/15388_1
ATGCAAAAAGGCAATTTT------------------AGGAACCAACGAAAG------ACTGTTAAGTGTTTCAATTGTGG
CAAAGAAGGGCACATAGCCAGAAATTGCAGGGCTCCTAGGAAAAAGGGCTGTTGGAAATGTGGAAGGGAAGGACACCAGA
TGAAA---GATTGTACT------GAGAGA------CAGGCTAAT
>DQ853457/B/US/1998/15389_1
ATGCAAAAAGGCAATTTT------------------AGGAACCAACGAAAG------ACTGTTAAGTGTTTCAATTGTGG
CAAAGAAGGGCACATAGCCAGAAATTGCAGGGCTCCTAGGAAAAAGGGCTGTTGGAAATGTGGAAGGGAAGGACACCAGA
TGAAA---GATTGTACT------GAGAGA------CAGGCTAAT
>DQ853458/B/US/1998/15390_1
ATGCAAAAAGGCAATTTT------------------AGGAACCAACGAAAG------ACTGTTAAGTGTTTCAATTGTGG
CAAAGAAGGGCACATAGCCAGAAATTGTAGGGCTCCTAGGAAAAAGGGCTGTTGGAAATGTGGAAGGGAAGGACACCAGA
CGAAA---GATTGTACT------GAGAGA------CAGGCTAAT
>DQ853459/B/US/1998/15382_1
ATGCAAAAAGGCAATTTT------------------AGGAACCAACGAAAG------ACAGTTAAGTGTTTCAATTGTGG
CAAAGAAGGGCACATAGCCAGAAATTGCAGGGCTCCTAGGAAGGAGGGCTGTTGGAAATGTGGAAGGGAAGGACACCAGA
TGAAA---GATTGTACT------GAGAGA------CAGGCTAAT
>DQ853460/B/US/1998/15386_1
ATGCAAAAAGGCAATTTT------------------AGGAACCAACGAAAG------ACAGTTAAGTGTTTCAATTGTGG
CAAAGAAGGGCACATAGCCAGAAATTGCAGGGCTCCTAGGAAAAAGGGCTGTTGGAAATGTGGAAGGGAAGGACACCAGA
TGAAA---GATTGTACT------GAGAGA------CAGGCTAAT
>DQ853461/B/US/1998/15383_1
ATGCAAAAAGGCAATTTT------------------AGGAACCAACGAAAG------ACAGTTAAGTGTTCCAATTGTGG
CAAAGAAGGGCACATAGCCAGAAATTGCAGGGCTCCTAGGAAAAAGGGCTGTTGGAAATGCGGAAGGGAAGGACACCAGA
TGAAA---GATTGTACT------GAGAGA------CAGGCTAAT
>DQ853462/B/US/1998/15381_1
ATGCAAAAAGGCAATTTT------------------AGGAACCAACGAAAG------ACTGTTAAGTGTTTCAATTGTGG
CAAAGAAGGGCACATAGCCAGAAATTGCAGGGCTCCTAGGAAAAAGGGCTGTTGGAAATGTGGAAGGGAAGGACACCAGA
TGAAA---GATTGTACT------GAGAGA------CAGGCTAAT
>DQ853463/B/US/1998/15384_1
ATGCAAAAAGGCAATTTT------------------AGGAACCAACGAAAG------ACTGTTAAGTGTTTCAATTGTGG
CAAAGAAGGACACATAGCCAGAAATTGCAGGGCTCCTAGGAAAAAGGGCTGTTGGAAATGTGGAAGGGAAGGACACCAAA
TGAAA---GATTGTACT------GAGAGA------CAGGCTAAT
>DQ853464/B/US/1998/15385_1
ATGCAAAAAGGCAATTTT------------------AGGAACCAACGAAAG------ACTGTTAAGTGTTTCAATTGTGG
CAAAGAAGGGCACATAGCCAGAAATTGCAGGGCTCCTAGGAAAAAGGGCTGTTGGAAATGTGGAAGGGAAGGACACCAGA
TGAAA---GATTGTACT------GAGAGA------CAGGCTAAT
>DQ854714/B/ES/1989/M61
ATGCAGAAAGGCAATTTT------------------AGGAACCAAAGAAAG------ATTGTTAAGTGTTTCAATTGTGG
CAAAGAAGGGCACATAGCCAAAAATTGCAGGGCCCCTAGGAAAAGGGGCTGTTGGAAATGTGGAAAGGAGGGACACCAAA
TGAAA---GATTGTACT------GAGAGA------CAGGCTAAT
>DQ886031/B/US/-/F703
ATGCAGAGAGGCAATTTT------------------AGGAACCAAAGAAAG------ACTATTAAGTGTTTCAATTGCGG
CAAAGAAGGACACTTAGCCAAAAATTGCAGGGCCCCTAGAAAAAGGGGCTGTTGGAAATGTGGAAAGGAAGGACACCAAA
TGAAA---GATTGTAAT------GAGAGA------CAGGCTAAT
>DQ886032/B/US/-/F7174
ATGCAGAAAGGCAATTTT------------------AGGCACCAAAGAAAA------ACTGTTAAGTGTTTCAATTGTGG
CAAAGAAGGGCACATAGCCAAAAATTGCAGGGCCCCTAGGAAAAAGGGCTGTTGGAAATGTGGAAAGGAAGGACACCAAA
TGAAA---GATTGTACT------GAGAGA------CAGGCTAAT
>DQ886033/B/US/-/F7204
ATGCAGAGAGGCAATTTT------------------AGGACCCAGAGAAGG------ATTGTTAGATGTTTCAATTGTGG
CAAAGAAGGGCACATAGCCAAAAATTGCAGGGCTCCTAGAAAAAAGGGCTGTTGGAGATGTGGAAAGGAAGGACACCAAA
TGAAA---GATTGCTCT------GAGAGA------CAGGCTAAT
>DQ886034/B/US/-/L8146
ATGCAGAAAGGCAATTTT------------------AGGAGCCAAAGAAAA------ATTGTTAAGTGTTTCAATTGTGG
CAAAGAAGGGCACATAGCCAGAAGTTGCAGGGCCCCTAGGAAAAGGGGCTGTTGGAAATGTGGAAAGGAAGGACACCAAA
TGAAA---GATTGTACT------GAGAGA------CAGGCAAAT
>DQ886035/B/US/-/L8157
ATGCAGAAAGGCAATTTT------------------AGAAACCAAAGAAAA------ACTGTTAAGTGTTTCAATTGCGG
CAAAGAAGGGCACATAGCCAGAAATTGCAGGGCCCCTAGGAAAAGAGGCTGTTGGAAATGTGGAAAGGAGGGACACCAAA
TGAAA---GATTGTACT------GAGAGA------CAGGCTAAT
>DQ886036/B/US/-/L8185
ATGCAAAGAGGCAATTTT------------------AGGAACCAAAGAAAG------GTTGTTAAGTGCTTCAATTGTGG
CAAAGAAGGGCACATAGCCAAAAATTGCAGGGCCCCTAGAAAAAAGGGCTGTTGGAAATGTGGAAAGGAAGGACACCAAA
TGAAA---GACTGCACT------GAGAGA------CAGGCTAAT
>DQ886037/B/US/2005/L8249
ATGCAGAAAGGCAATTTT------------------AGGAACCAAAGAAAG------ACTGTTAAGTGTTTCAATTGTGG
CAAAGAAGGGCACATAGCCAGAAATTGCAGGGCCCCTAGGAAAAAGGGCTGTTGGAAATGTGGAAGGGAAGGACACCAGA
TGAAA---GATTGTACT------GAGAGA------CAGGCTAAT
>DQ990880/B/CN/2005/05CNHB_hp3
ATGCAGAGAGGCAATTTC------------------AGGAACCAAAGAAAG------ATTGTCAAGTGTTTCAATTGTGG
CAAAGAAGGGCACATAGCCAAAAATTGTAGGGCCCCCAGGAAAAAGGGCTGTTGGAGATGTGGAAAGGAAGGACACCAAA
TGAAG---GAGTGTACT------GAGAGA------CAGGCTAAT
>EF057102/B/CN/2001/pCNHN24
ATGCAGAGAGGCAATTTT------------------AGGAACCAAAGAAAG------ACTGTCAAGTGTTTCAATTGTGG
CAAGGAAGGGCACATAGCCAAAAATTGCAGGGCCCCTAGGAAAAAGGGCTGTTGGAAATGTGGAAGGGAAGGACACCAGA
TGAAG---GATTGTACT------GAGAGA------CAGGCTAAT
>EF175209/B/US/1998/WC3_0498_1
ATGCAGAGAGGCAATTTT------------------AGAAACCAAAGAAAA------ACTATTAAATGTTTCAATTGTGG
CAAAGAAGGGCACATAGCCAAAAATTGCAGGGCCCCTAGAAAAAAGGGCTGTTGGAAATGTGGAAAGGAAGGACACCAAA
TGAAA---GATTGCACT------GAGAGA------CAGGCTAAT
>EF175210/B/US/1998/WC3_0498_2
ATGCAGAGAGGCAATTTT------------------AGAAACCAAAGAAAA------ACTATTAAATGTTTCAATTGTGG
CAAAGAAGGGCACATAGCCAAAAATTGCAGGGCCCCTAGAAAAAAGGGCTGTTGGAAATGTGGAAAGGAAGGACACCAAA
TGAAA---GATTGCACT------GAGAGA------CAGGCTAAT
>EF175211/B/US/1998/WC3_0498_3
ATGCAGAGAGGCAATTTT------------------AGAAACCAAAGAAAA------ACTATTAAGTGTTTCAATTGTGG
CAAAGAAGGGCACATAGCCAAAAATTGCAGGGCCCCTAGAAAAAAGGGCTGTTGGAAATGTGGAAAGGAAGGACACCAAA
TGAAA---GATTGCACT------GAGAGA------CAGGCTAAT
>EF175212/B/US/1998/WC3_0498_4
ATGCAGAGAGGCAATTTT------------------AGAAACCAAAGAAAA------ACTATTAAATGTTTCAATTGTGG
CAAAGAAGGGCACATAGCCAAAAATTGCAGGGCCCCTAGAAAAAAGGGCTGTTGGAAATGTGGAAAGGAAGGACACCAAA
TGAAA---GATTGCACT------GAGAGA------CAGGCTAAT
>EF178338/B/AU/2004/MS2004_37_040
ATGCAGAGAGGCAATTTT------------------AGGAACCAAAGAAAG------ACTGTTAAGTGTTTCAATTGTGG
CAAAGANGGGCACATAGCCAAAAACTGCAGGGCCCCTARAAAAAAGGGCTGTTGGAAATGTGGAAAGGAAGGACACCAAA
TGAAA---GATTGT---------GAGAGA------CAGGCTAAT
>EF178354/B/AU/2004/MS2004_37_056
ATGCAGAAAGGCAATATT------------------AGGAACCAAAGAAGG------ACTGTTAAGTGTTTCAATTGTGG
CAAAGAAGGACACATAGCCAGAAATTGCAGGGCCCCTAGGAAAAAGGGCTGTTGGAAATGTGGAAAGGAAGGACACCAAA
TGAAA---GATTGTACATCT---GAGAGA------CAGACTAAT
>EF178358/B/AU/2004/MS2004_37_060
ATGCAGAGAGGCAATTTT------------------AGGAACCAAAGAAAG------ACTGTTAAGTGCTTCAATTGTGG
CAAAGAAGGNCACATAGCAAAAAATTGCAGGGCCCCTAGAAAAAAGGGCTGTTGGAAATGTGGAAGGGAAGGACACCAAA
TGAAG---GATTGCACT------GAGAGA------CAGGCTAWT
>EF363122/B/US/2000/ES1-16
ATGCAGAAAGGCAATTTT------------------AGAAACCAAAGAAAG------AGTGTTAAGTGTTTCAATTGTGG
CAAAGAAGGGCACATAGCTAGAAATTGCAAGGCCCCTAGGAAAAAGGGCTGTTGGAAATGTGGAAGGGAAGGACACCAAA
TGAAA---GATTGTACT------GAAAGA------CAGGCTAAT
>EF363123/B/US/2000/ES1-20
ATGCAGAGAGGCAATTTT------------------AGAAACCAAAGAAAG------AGTGTTAAGTGTTTCAATTGTGG
CAAAGAAGGGCACATAGCTAGAAATTGCAAGGCCCCTAGGAAAAAGGGCTGTTGGAAATGTGGAAGGGAAGGACACCAAA
TGAAA---GATTGTACT------GAAAGA------CAGGCTAAT
>EF363124/B/US/2004/ES4-24
ATGCAGAGAGGCAATTTA------------------AGGAACCAAAGAAAG------ATTGTTAAGTGTTTCAACTGTGG
CAGAGAAGGGCACATAGCCAAAAATTGCAGGGCCCCTAGGAGAAGGGGCTGTTGGAAATGTGGAAAGGAAGGACACCAAA
TGAAA---GATTGTACT------GAGAGA------CAGGCTAAT
>EF363125/B/US/2004/ES8-17
ATGCAGAAAGGCAATTTT------------------AGGAACCAAAGAAAG------GCTGTTAAGTGTTTCAATTGCGG
CAAAGAAGGGCACATAGCCAAAAATTGCAGGGCCCCTAGGAAAAAGGGCTGTTGGAAATGTGGAAGGGAAGGACACCAAA
TGAAA---GATTGTACA------GAAAGA------CAGGCTAAT
>EF363126/B/US/2004/ES8-43
ATGCAGAAAGGCAATTTT------------------AGGAACCAAAGAAAG------GCTGTTAAGTGTTTCAATTGCGG
CAAAGAAGGGCACATAGCCAAAAATTGCAGGGCCCCTAGGAAAAAGGGCTGTTGGAAATGTGGAAGGGAAGGACACCAAA
TGAAA---GATTGTACA------GAAAGA------CAGGCTAAT
>EF363127/B/US/2004/ES10-53
ATGCAGAAAGGCAATTTT------------------AGGAACCAAAGAAAA------ACTGTTAAGTGTTTCAACTGTGG
CAAAGAAGGGCACCTAGCCAGAAATTGCAGGGCCCCTAGGAAAAAGGGCTGTTGGAAATGTGGAAGGGAAGGACACCAAA
TGAAA---GATTGTACT------GAAAGA------CAGGCTAAT
>EF514697/B/DK/2004/PMVL_018
ATGCAGAGAGGCAACTAT------------------AAGAACCAAAGAAAA------ACTGTTAAATGTTTCAATTGTGG
CAAAGAAGGGCACATAGCCAGAAATTGCAGGGCTCCTAGGAAAAGGGGCTGTTGGAAATGTGGAAAGGAAGGACACCAAA
TGAAA---GATTGTACT------GAAAGA------CAGGCAAAT
>EF514698/B/DK/2004/PMVL_027
ATGCAGAAAGGCAATTTT------------------AGGAACCAAAGAAAA------GCTGTTAAGTGTTTCAATTGTGG
CAAAGAGGGGCACATAGCCAGAAATTGCAGGGCCCCTAGGAAAAAGGGCTGTTGGAAATGTGGAAAGGAAGGACACCAAC
TGAAA---GATTGTACT------GAAAGG------CAGGCTAAT
>EF514699/B/DK/2004/PMVL_012
ATGCAGAAAGGCAATTTT------------------AGGAACCAAAGAAAA------GGTGTTAAGTGCTTCAATTGTGG
CAAAGAAGGGCACATAGCCAAACATTGTAGGGCCCCTAGGAAAAAGGGCTGTTGGAAATGTGGAAGGGAAGGACACCAAA
TGAAA---GATTGTACT------GAGAGA------CAGGCTAAT
>EF514700/B/DK/2004/PMVL_013
ATGCAGAAAGGCAACTTC------------------AGGAACCAAAGAAAG------AATGTTAAGTGTTTCAATTGTGG
CAAAGAGGGGCACATAGCCAGAAATTGCAGGGCCCCTAGGAAAAAGGGCTGTTGGAAATGTGGAAAGGAAGGACACCAAA
TGAAA---GATTGTACT------GAGAGA------CAGGCTAAT
>EF514701/B/DK/2004/PMVL_049
ATGCAGAGAGGCAATTTT------------------AGGAGCCCAAGAAAG------ACTGTTAAGTGTTTCAACTGCGG
CAAAGAAGGGCACATAGCCAAAAATTGTAGGGCTCCTAGGAAAAAGGGCTGTTGGAAGTGTGGAAGGGAAGGACATCAGA
TGAAG---GATTGTACG------GAGAGG------CAGGCTAAT
>EF514702/B/DK/2004/PMVL_025
ATGCAGAGAGGCAATTWC------------------AGGAACCAAAGAAAG------ACTGTTAAGTGTTTCAATTGTGG
CAAAGAAGGGCACATAGCCAGAAATTGCAGGGCCCCTAGGAAGAAGGGMTGTTGGAAATGTGGACAGGAAGGACACCAAA
TGAAA---GATTGTAAT------GAGAGA------CAGGCTAAT
>EF514703/B/DK/2004/PMVL_039
ATGCAGAAAAGCAATTTT------------------AGAAACCAAAGAAAA------ATTGTTAAGTGTTTCAATTGTGG
CAAAGAGGGGCAYATAGCCAGAAATTGCAGAGCCCCCAGGAAAAGGGGCTGTTGGAAATGTGGAAAGGAAGGACACCAAA
TGAAA---GATTGTACT------GAGAGA------CAGGCTAAT
>EF514704/B/DK/2001/CTL_016
ATGCAGAGAGGCAATTTT------------------AGAAACCAAAGAAAA------CCTGTTAAGTGTTTCAATTGTGG
CAGAGAAGGGCACATAGCCAAAAACTGCAGGGCTCCTAGGAAAAGGGGCTGTTGGAAATGTGGAAAGGAAGGACACCAAA
TGAAA---GACTGCACT------GAAAGA------CAGGCTAAT
>EF514705/B/DK/2001/CTL_017
ATGCAGAGAGGTAATTAT------------------AGGAGCCAAAGAAAG------ATTGTTAAGTGTTTCAATTGTGG
CAAGGAAGGGCACATAGCCAGAAACTGCAGAGCACCTAGAAAAAAGGGCTGTTGGAAATGTGGGAAGGAGGGACACCAAA
TGAAA---GATTGCACT------GAGAGA------CAGGCTAAT
>EF514706/B/DK/2001/CTL_018
ATGCAGAGAGGCAATTTT------------------AGGAACCAAAGAAAG------ACTGTTAAGTGTTTCAATTGTGG
CAAAGAAGGGCACATAGCCAGAAATTGCAAGGCCCCTAGGAAAAGGGGCTGTTGGAAATGTGGAAAGGAAGGGCACCAAA
TGAAA---GATTGTACT------GAGAGA------CAGGCTAAT
>EF514707/B/DK/2001/CTL_023
ATGCAGAAAGGCAATTTT------------------AGGAACCAAAGAAAG------ACTGTTAAGTGCTTCAATTGTGG
CAAGGAAGGGCATATAGCCAGAAATTGTAGGGCTCCTAGAAAAAAGGGCTGTTGGAAATGTGGAAGGGAAGGACACCAAA
TGAAA---GATTGTACT------GAAAGA------CAGGCTAAT
>EF514708/B/DK/2001/CTL_030
ATGCAGAGAGGCAATTTT------------------AAGAACCAAAGAAAG------ACTGTTAAGTGTTTCAATTGTGG
CAAAGAAGGGCACATAGCAAGAAATTGCAGGGCCCCCAGGAAAAGGGGCTGTTGGAAATGTGGAAAGGAAGGACACCAAA
TGAAA---GATTGTACA------GAGAGA------CAGGCTAAT
>EF514709/B/DK/2001/CTL_033
ATGCAGAGAGGCAATTTT------------------AAGAACCAAAGAAAG------CCTATTAAATGTTTCAATTGTGG
CAAAGAGGGGCACATAGCCAAAAATTGCAGAGCCCCTAGAAAAAGGGGCTGTTGGAAATGTGGAAAGGAAGGACACCAAA
TGAAA---GATTGTACT------GAGAGA------CAGGCGAAT
>EF514710/B/DK/2001/CTL_035
ATGCAGAGAGGCAATTTT------------------AAAAACCAAAGAAAG------ACTGTTAAATGTTTCAATTGTGG
CAAAGAAGGGCACATAGCCAGAAATTGCAGGGCCCCTAGGAAAAAGGGCTGTTGGAAATGTGGAAAAGAAGGACACCAAA
TGAAA---GACTGCACT------GAGAGA------CAGGCTAAT
>EF514711/B/DK/2001/CTL_041
ATGCAGAAAGGCAATTTT------------------AGGAACCAAAGAAAA------ACTGTTAAGTGTTTCAATTGTGG
CAAAGAAGGACACATAGCCAAAAATTGCAGAGCCCCTAGGAAAAGGGGCTGTTGGAAATGTGGAAAGGAAGGACACCAAA
TGAAA---GAGTGTACT------GAGAGA------CAGGCTAAT
>EF514712/B/DK/2001/CTL_043
ATGCAGAGAGGCAATTTT------------------AGGAGCCAAAGAAAG------ACTGTTAAGTGTTTCAATTGTGG
CAAAGAAGGGCACATAGCCAGAAACTGCAGGGCCCCTAGGAAAAAGGGCTGTTGGAAATGTGGAAAGGAAGGACACCAAA
TGAAA---GACTGTACT------GAGAGA------CAGGCTAAT
>EF637046/B/BR/2003/BREPM2012
ATGCAGAGAGGCAATTTT------------------AGGCCCCAAAGAAAG------ATTGTTAAGTGCTTCAATTGTGG
CAAAGAGGGGCACATAGCCAAAAATTGCAGGGCCCCTAGGAAAAAGGGCTGTTGGAAATGTGGAAAGGAAGGACACCAAA
TGAAA---GATTGTACTTTT---GAGAGA------CAGGCTAAT
>EF637047/B/BR/2003/BREPM1040
ATACAGAGAGGCAATTTT------------------AGGAATCAAAGAAAA------ATTGTTAAATGTTTCAATTGTGG
CAAAGATGGGCATATAGCCAGAAACTGCAGGGCCCCTAGAAAAAAGGGCTGTTGGAAATGTGGCAAGGAAGGACACCAAA
TGAAA---GATTGTACT------GAGAAA------CAGGCTAAT
>EF637048/B/BR/2003/BREPM1038
ATGCAGAGAGGCAATTTT------------------GGGAACCAAAGGAAG------GTTGTTAAGTGTTTCAATTGTGG
CAAAATTGGACATATAGCAAAAAATTGCAGGGCCCCTAGAAAAAAGGGCTGTTGGAAATGTGGAAAGGAAGGACACCAAA
TGAAA---GATTGTACT------GAGAGA------CAGGCTAAT
>EF637049/B/BR/2003/BREPM1035
CTGCAGAAAGGCAATTTT------------------AGGAACCAAAGAAAG------ACTGTTAAGTGTTTCAATTGTGG
CAAAGATGGGCACATAGCTAGAAATTGCAGGGCCCCTAGGAAAAAGGGCTGTTGGAAATGTGGAAAGGAAGGACATCAGA
TGAAA---GATTGTACT------GAGAGA------CAGGCTAAT
>EF637051/B/BR/2003/BREPM1032
ATGCAGAGAGGCAATTTT------------------AGGACCCAAAGAAAG------ATTGTTAAGTGTTTCAATTGTGG
CAAAGAAGGGCACATTGCCAAAAATTGCAGGGCCCCTAGGAAAAAAGGCTGTTGGAAATGTGGAAAGGAAGGACACCAAA
TGAAA---GATTGTACT------GAAAGA------CAGGCTAAT
>EF637053/B/BR/2003/BREPM1028
ATGCAGAAAGGCAATTTT------------------AGGAGCCAAAGAAAG------ACCGTTAAGTGCTTCAATTGTGG
CAAAGAAGGGCATATAGCCAAAAATTGCAGGGCCCCTAGGAAAAAGGGTTGTTGGAAATGTGGAAAGGAAGGACACCAAA
TGAAA---GATTGTACT------GAGAGA------CAGGCTAAT
>EF637054/B/BR/2003/BREPM1027
ATGCAGAGAGGTAATTTT------------------AGGAACCAAAGAAAG------CCTATTAAGTGTTTCAATTGTGG
TAAAGAAGGGCATATAGCCAAAAATTGCAGGGCCCCTAGGAAGAAGGGCTGTTGGAAATGTGGAAAAGAAGGACACCAAA
TGAAA---GATTGTAAT------GAGAGA------CAGGCTAAT
>EF637056/B/BR/2003/BREPM1024
ATGCAGAGAGGCAATTTT------------------AAAAACCAAAGAAAA------CCTGTTAAGTGTTTCAACTGTGG
CAAAGAGGGGCACATAGCCAGAAATTGCAGGGCCCCTAGAAAAAAGGGCTGTTGGAAATGTGGAAAGGAAGGACATCAAA
TGAAA---GATTGCACA------GAAAGA------CAGGCTAAT
>EF637057/B/BR/2003/BREPM1023
ATGCAGAGAGGCAATTTT------------------AAAAACCCAAGAAAG------ACTATTAAGTGTTTCAATTGTGG
CAAAGAAGGACACTTAGCTAGAAATTGCAGAGCTCCTAGGAAAAAGGGCTGTTGGAAATGTGGAAGGGAAGGACACCAAA
TGAAA---GATTGTACT------GAGAAA------CAGGCTAAT
>EF694037/B/IN/-/11807
ATGCAGAGAGGCAATTTT------------------AGGAATCAAAGAAAG------AATATTAAGTGTTTCAATTGTGG
CAAAGAGGGGCGCATAGCCAAAAATTGCAGGGCCCCTAGAAAAAAGGGCTGTTGGAGATGTGGAAAGGAAGGACACCAAA
TGAAA---GATTGTACT------GAGAGA------CAGGCTAAT
>EU541617/B/-/-/pIIIB
ATACAGAAAGGCAATTTT------------------AGGAACCAAAGAAAG------ACTGTTAAGTGTTTCAATTGTGG
CAAAGAAGGGCACATAGCCAAAAATTGCAGGGCCCCTAGGAAAAAGGGCTGTTGGAAATGTGGAAAGGAAGGACACCAAA
TGAAA---GATTGTACT------GAGAGA------CAGGCTAAT
>EU616639/B/US/-/AC160_T1_Day_22_Dom
ATGCAGAGAGGCAGTTTT------------------AAGAACCAAAGAAAG------GTTATTAAGTGTTTCAATTGTGG
CAAAGAAGGGCACCTAGCTAAAAATTGCAGGGCCCCTAGAAAAAGGGGCTGTTGGAAATGTGGAAAGGAAGGACACCAAA
TGAAA---GATTGTAAT------GAAAGA------CAGGCTAAT
>EU616640/B/US/-/AC160_T2_Day_83_Dom
ATGCAGAGAGGCAGTTTT------------------AAGAACCAAAGAAAG------GTTATTAAGTGTTTCAATTGTGG
CAAAGAAGGGCACCTAGCTAAAAATTGCAGGGCCCCTAGAAAAAGGGGCTGTTGGAAATGTGGAAAGGAAGGACACCAAA
TGAAA---GATTGTAAT------GAAAGA------CAGGCTAAT
>EU616641/B/US/-/AC160_T3_Day_419_Dom
ATGCAGAGAGGCAGTTTT------------------AAGAACCAAAGAAAG------GTTATTAAGTGTTTCAATTGTGG
CAAAGAAGGGCACCTAGCTAAAAATTGCAGGGCCCCTAGAAAAAGGGGCTGTTGGAAATGTGGAAAGGAAGGACACCAAA
TGAAA---GATTGTAAT------GAAAGA------CAGGCTAAT
>EU616642/B/US/-/AC160_T4_Day_503_Dom
ATGCAGAGGGGCAACTAT------------------AGAAACCAAAAGAAG------AGTGTTAAGTGTTTCAATTGTGG
CAAGGAAGGGCACGTAGCCAGAAATTGCAGGGCCCCTAGAAAAAAGGGCTGTTGGAAATGTGGAAAGGAAGGACACCAAA
TGAAA---GATTGTACT------GAGAGA------CAGGCTAAT
>EU616643/B/US/-/AC160_T5_Day_545_Dom
ATGCAGAGGGGCAACTAT------------------AGAAACCAAAAGAAG------AGTGTTAAGTGTTTCAATTGTGG
CAAGGAAGGGCACGTAGCCAGAAATTGCAGGGCCCCTAGAAAAAAGGGCTGTTGGAAATGTGGAAAGGAAGGACACCAAA
TGAAA---GATTGTACT------GAGAGA------CAGGCTAAT
>EU616644/B/US/-/AC160_T6_Day_664_Dom
ATGCAGAGGGGCAACTAT------------------AGAAACCAAAAGAAG------AGTGTTAAGTGTTTCAATTGTGG
CAAGGAAGGGCACGTAGCCAGAAATTGCAGGGCCCCTAGAAAAAAGGGCTGTTGGAAATGTGGAAAGGAAGGACACCAAA
TGAAA---GATTGTACT------GAGAGA------CAGGCTAAT
>EU616645/B/US/-/AC160_T7_Day_762_Dom
ATGCAGAGGGGCAACTAT------------------AGAAACCAAAAGAAG------AGTGTTAAGTGTTTCAATTGTGG
CAAGGAAGGGCACGTAGCCAGAAATTGCAGGGCCCCTAGAAAAAAGGGCTGTTGGAAATGTGGAAAGGAAGGACACCAAA
TGAAA---GATTGTACT------GAGAGA------CAGGCTAAT
>EU616649/B/US/-/AC160_T9_Day_1034_Dom
ATGCAGAGGGGCAACTAT------------------AGAAACCAAAAGAAG------AGTGTTAAGTGTTTCAATTGTGG
CAAAGAAGGGCACGTAGCCAGAAATTGTAGGGCCCCTAGAAAAAAGGGCTGTTGGAAATGTGGAAAGGAAGGACACCAAA
TGAAA---GATTGTACT------GAGAGA------CAGGCTAAT
>EU786672/B/ES/2005/X1890
ATGCAAAAAGGCAATTTT------------------AGGGACCAAAGAAAG------ATTGTTAAGTGTTTCAATTGTGG
CAAAGTAGGGCACATAGCCAGAAATTGCAGGGCCCCTAGGAAAAAGGGCTGTTGGAAATGTGGAAAGGAAGGACACCAAA
TGAAG---GATTGTAAT------GAGAGA------CAGGCTAAT
>EU786674/B/ES/2006/X1958
ATGCAGAAAGGCAATTTT------------------AGGAATCAAAGAAAG------CCTATTAAGTGTTTCAATTGTGG
TAGAGAAGGGCACATAGCCAAAAATTGCAAGGCCCCTAGGAAAAAGGGCTGTTGGAAATGTGGAAAGGAAGGACACCAAA
TGAAA---GATTGTACT------GAGAGA------CAGGCCAAT
>EU786675/B/ES/2006/X1959
ATGCAGAGAGGCAATTTT------------------AGGAACCAAAGAAAG------ACTGTTAAGTGTTTCAATTGTGG
CAAAGAAGGGCACATAGCCAGAAATTGCAGGGCCCCTAGGAAAAAGGGCTGTTGGAAATGTGGAAAGGAAGGACACCAAA
TGAAA---GATTGTACT------GAGAGA------CAGGCTAAT
>EU786676/B/ES/2006/X1998
ATGCAGAGAGGCAACTTT------------------AAAAACCAAAGAAAA------ACTGTTAAGTGTTTTAATTGTGG
CAAAGAAGGGCACATAGCCAGAAATTGCAGGGCCCCTAGGAAAAAGGGCTGTTGGAAATGTGGAAAGGAAGGACACCAAA
TGAAA---GAGTGTACT------GAGAGA------CAGGCTAAT
>EU786677/B/ES/2006/X2102
ATGCAGAGAGGCAATTTT------------------AAGAACCAAAGAAGG------ATGGTTAAGTGCTTCAATTGTGG
CAAAGAAGGGCACATAGCCAGAAATTGCAGGGCCCCTAGGAAAAAGGGCTGTTGGAAATGTGGACAGGAAGGACATCAAA
TGAAA---GATTGTACT------GAAAGA------CAGGCTAAT
>EU786678/B/ES/2007/X2149
ATGCAGAGAGGCAATTTT------------------AAGGGCCAAAGAAAG------ATTATTAAATGTTTCAACTGTGG
CAGAGAAGGGCACCTAGCCAGAAATTGCAGGGCCCCTAGAAAAAAGGGCTGTTGGAAATGTGGACAGGAAGGACACCAAA
TGAAA---GATTGTACA------GAGAGA------CAGGCTAAT
>EU786679/B/ES/2007/X2210_3
ATGCAGAGAGGCAATTTT------------------AGAAACCAAAGGAAA------AGTGTTAAGTGTTTCAATTGTGG
CAAAGAAGGGCACATAGCAAAAAATTGCAGGGCCCCTAGGAGAAGGGGCTGTTGGAAGTGTGGAAAGGAAGGACACCAAA
TGAAA---GATTGTACT------GAGAGA------CAGGCTAAT
>EU786680/B/ES/2007/X2231
ATGCAGAAAGGTAATTTT------------------AGGAACCAAAGGAAG------ATTGTTAAATGTTTTAATTGTGG
CAAAGAAGGACACATAGCCAAAAATTGCAGGGCCCCTAGAAGAAAGGGCTGTTGGAAATGTGGAAAGGAAGGACACCAAA
TGAAG---GATTGT---------GAGAGA------CAGGCTAAT
>EU839596/B/DO/2005/05DO_162387
ATGCAGAGAGGCAATTTT------------------AGGAACCAAAGAAAA------ATTGTTAAATGCTTCAATTGTGG
CAAAGAAGGGCACATAGCCAGAAACTGCAGGGCACCTAGGAAAAAGGGCTGTTGGAAATGTGGAAAGGAAGGACACCAAA
TGAAA---GATTGTACT------GAGAGA------CAGGCTAAT
>EU839597/B/DO/2005/05DO_160884
ATGCAGAGAGGCAATTTC------------------AGAAACCAAAGAGGA------AGTGTTAAGTGTTTCAATTGTGG
CAAAGCAGGGCACATAGCCAGAAATTGCAGGGCCCCTAGGAAAAAGGGCTGTTGGAAATGTGGAAATGATGGGCATCAAA
TGAAA---GACTGTCCT------GAGAGA------CAGGCTAAT
>EU839598/B/DO/2005/05DO_163007
ATGCAGAGAGATAATTTT------------------AGGGGTCAAAGAAAA------ATTATTAAATGTTTCAATTGTGG
CAAAACAGGGCACATAGCCAAAAATTGCAGGGCCCCGAGGAAAAAGGGCTGTTGGAAATGTGGAAAGGAAGGACACCAAA
TGAAA---GACTGTACT------GAAAGA------CAGGCTAAT
>EU839600/B/HT/2005/05HT_129517
ATGCAGAGAGGCAATTTT------------------AGAAACCAAAGGAAA------GTTGTTAAGTGTTTCAATTGTGG
CAAAGAAGGGCACATAGCAAAAAATTGCAGGGCACCTAGAAAAAAGGGCTGTTGGAAATGTGGAAGGGATGGACATCAAA
TGAAA---GACTGTACT------GAGAGA------CAGGCTAAT
>EU839601/B/HT/2005/05HT_129696
ATGCAGAGAGGCAATTTT------------------AGGAACCAAAGAAGA------ACTGTTAAGTGTTTCAATTGTGG
CAAAGAAGGGCACATAGCAAAAAATTGCAGGGCACCTAGGAAAAAGGGCTGTTGGAAATGTGGAAAAGAAGGACACCAAA
TGAAA---GATTGTATT------GAGAGA------CAGGCTAAT
>EU839602/B/HT/2005/05HT_129389
ATACAGGGAAGCCATTTT------------------AGGAACCAAAGAAAA------TTTGTTAAGTGCTTCAATTGTGG
CAAAGAAGGGCACATAGCAAAAAATTGCAGGGCACCTAGGAAAA-GGGCTGTTGGAAATGTGGAAAGGAAGGACACCAAA
TGAAA---GATTGTACT------GAGAGA------CAGGCTAAT
>EU839603/B/HT/2005/05HT_129473
ATGCAGAGAGGTAATTTC------------------AAGAATCAAAGAAAG------GGTGTTAAGTGTTTCAATTGTGG
CAAAGAAGGGCACATAGCAAAAAATTGCAGGGCACCTAGGAGAAAGGGCTGTTGGAAATGTGGAAAGGAAGGACACCAAA
TGAAA---GATTGTACT------GAAAGG------CAGGCTAAT
>EU839604/B/HT/2005/05HT_129805
ATGCAGAGAGGCAATTTT------------------AGAAACCAAAGAAAA------ACTGTTAAGTGTTTCAACTGTGG
CAAAGAAGGGCACATAGCCAAAAATTGCAGGGCCCCCAGGAAAAAGGGCTGTTGGAAATGTGGAAAGGAAGGACACCAAA
TGAAA---GATTGCACT------GAAAGA------CAGGCTAAT
>EU839605/B/JM/2005/05JM_KJ108
ATGCAGAGAGGCACTTTT------------------AGGAACCAAAGAAAG------ATTGTTAAGTGTTTCAATTGTGG
CAAAGAAGGGCACATAGCCAGAAATTGTAGGGCTCCTAGGAAAAAGGGCTGTTGGAAATGTGGAAAGGAAGGACACCAGA
TGAAA---GAGTGTACT------GAGAGA------CAGGCTAAT
>EU839606/B/TT/2000/00TT_CRC08767
ATGCAGAGAGGCAATTTT------------------AAGAACCAAAGAAAA------GTTGTTAAGTGTTTCAATTGTGG
CAAAGAAGGGCACATAGCCAAAAATTGCAGGGCACCCAGGAAAAAGGGGTGTTGGAAATGTGGAAGGGAAGGACACCAAA
TGAAA---GATTGCACT------GAGAGA------CAGGCTAAT
>EU839607/B/TT/2000/00TT_CRC50018
ATGCAGAGAGGCAATTTT------------------AGGAACCAAAGAAAA------ACTGTTAAGTGTTTTAATTGTGG
CAGAGAAGGACACATAGCCAGAAATTGCAGGGCACCTAGGAAAAAGGGGTGTTGGAAATGTGGACAGGAGGGACACCAAA
TGAAA---GATTGTACT------GAGAGA------CAAGCTAAT
>EU839608/B/TT/2001/01TT_CRC50069
ATGCAGAGAGGCAATTTT------------------AGGAACCAAAGAAAA------ATTATTAAGTGTTTCAATTGTGG
CAAAGAAGGGCACATAGCCAAAAATTGCAGGGCACCTAGGAAAAAGGGATGTTGGAAGTGTGGAAAGGAAGGACACCAAA
TGAAA---GATTGCACT------GAAAGA------CAGGCTAAT
>EU839609/B/TT/2000/00TT_CRC50060
ATGCAGAAAGGCAATTTT------------------AAGAACCAAAGAAAA------ACTGTTAAGTGTTTCAATTGTGG
CAGAGAAGGGCACATAGCAAGGAATTGCAGGGCACCTAGGAAAAAGGGATGTTGGAAATGTGGAAAAGAGGGACACCAAA
TGAAA---GATTGTATT------GAGAGG------CAGGCTAAT
>EU839610/B/TT/2001/01TT_CRC50077
ATGCAGAAAGGCAATTTT------------------AAGAACCAAAGAAAA------ACTGTTAAGTGTTTCAATTGTGG
CAGAGAAGGGCATATAGCAAGGAATTGCAGGGCACCTAGGAAAAAGGGATGTTGGAAATGTGGAAAGGAGGGACACCAAA
TGAAA---GATTGTATT------GAGAGG------CAGGCTAAT
>FB341548/B/FR/1983/HXB2_patent
ATGCAGAGAGGCAATTTT------------------AGGAACCAAAGAAAG------ATTGTTAAGTGTTTCAATTGTGG
CAAAGAAGGGCACACAGCCAGAAATTGCAGGGCCCCTAGGAAAAAGGGCTGTTGGAAATGTGGAAAGGAAGGACACCAAA
TGAAA---GATTGTACT------GAGAGA------CAGGCTAAT
>FB707281/B/FR/1983/HXB2-patent
ATGCAGAGAGGCAATTTT------------------AGGAACCAAAGAAAG------ATTGTTAAGTGTTTCAATTGTGG
CAAAGAAGGGCACACAGCCAGAAATTGCAGGGCCCCTAGGAAAAAGGGCTGTTGGAAATGTGGAAAGGAAGGACACCAAA
TGAAA---GATTGTACT------GAGAGA------CAGGCTAAT
>FJ195086/B/BR/2004/BREPM1070
ATGCAGAGAAGCAATTTT------------------AGGAACCAAAGAAGG------ATTGTCAAGTGTTTTAATTGTGG
CAGAGAAGGGCACATAGCCAAAAATTGCAGGGCTCCTAGGAAAAAGGGCTGTTGGAAATGTGGAAAGGAAGGACACCAAA
TGAAA---GATTGTACT------GAGAGA------CAGGCGAAT
>FJ195088/B/BR/2005/BREPM1084
ATGCAAAAAGGCAATTTT------------------AAGAACCAACGAAAA------CCTGTTAAGTGTTTCAATTGTGG
CAAAATAGGGCACATAGCCAAAAACTGTAGGGCCCCTAGGAAAAAGGGCTGTTGGAAATGTGGAAAGGAAGGACATCAGA
TGAAA---GATTGTACT------GAGAGA------CAGGCTAAT
>FJ195089/B/BR/2005/BREPM1093
ATGCAGAGAGGCAATTTC------------------AGGAACCAAAGAAAG------CCTGTTAAGTGTTTCAATTGTGG
CAAAGAGGGGCACATAGCCAGAAACTGCAGGGCTCCTAGGAAAAAGGGCTGTTGGAAATGTGAAAAGGAAGGACACCAAA
TAAAA---GAGTGTACT------GAGAGA------CAGGCTAAT
>FJ195090/B/BR/2004/BREPM1066
ATGCAGAGAGGCAACTTT------------------AGGAACCAAAGAAAA------CCTGTTAAGTGTTTCAATTGTGG
CAAAGAAGGGCACATAGCCAAAAATTGCAGAGCCCCTAGGAAAAAGGGCTGTTGGAAATGTGGAAAGGAAGGACACCAGA
TGAAA---GACTGTACT------GAGAGA------CAGGCTAAT
>FJ195091/B/BR/2005/BREPM1081
ATGCAGAGAGGCAATTTT------------------AAGAACCAAAGGAAA------ATTGTTAAATGTTTCAATTGTGG
CAAAGAAGGGCACATAGCCAGAAATTGCAGGGCCCCTAGGAAAAAGGGCTGTTGGAAATGTGGAAAGGAAGGACACCAAA
TGAAA---GATTGTACT------GAGAGA------CAAGCTAAT
>FJ388890/B/CY/2005/CY018
ATGCAAAGAGGCAATTTT------------------AGGAACCAAAGAAAG------ATTGTTAAGTGTTTCAATTGTGG
CAAAGAAGGGCATATAGCCAAAAATTGCAGGGCCCCTAGAAAAAAGGGCTGTTGGAAATGTGGACAGGAAGGACACCAAA
TGAAA---GATTGTACT------GAGAGA------CAGGCTAAT
>FJ388891/B/CY/2005/CY020
ATGATAAGAAGAAGTAGT------------------AGTAACAAAAAAAAA------ATTATTATTTTTTTTTTTTGTGG
C---GGAGGAGACCTACCCATAACCAGCAAGGCCCCTACGAAAAAGAAAGGTTGTTGATGTGGAAGGGAAGAAGAACAAC
AGAAA---AATGATGGT------GGTAGG----CAGCGGCATTT
>FJ388895/B/CY/2005/CY028
ATGCAGAGAAGCAATTTT------------------AAGAACCAAAGAAAG------AGTGTTAAGTGTTTCAATTGTGG
CAAAGAAGGACACCTAGCCAGAAATTGCAGGGCTCCTAGGAAAAAGGGCTGTTGGAAATGTGGAAAGGAAGGACACCAAA
TGAAA---GACTGTACT------GAGAGA------CAGGCTAAT
>FJ388898/B/CY/2005/CY032
ATGCAGAGAGGCAATTTT------------------AAGAACCAAAGAAAA------GTTGTTAAGTGTTTCAATTGTGG
CAAAGAAGGGCACGTAGCAAGAAATTGCAGGGCACCTAGGAAAAAGGGATGTTGGAAATGTGGAAAGGAAGGACACCAAA
TGAAA---GATTGTGAT------GGGAGA------CAGGCTAAT
>FJ388899/B/CY/2005/CY037
ATGCAAAGAGGCAATTTT------------------AGGAACCAAAGAAAG------ATTGTTAAGTGTTTCAATTGTGG
CAGAGAAGGGCACATAGCTAGAAATTGCAAGGCCCCTAGGAAAAAGGGCTGTTGGAAATGTGGAAAGGAAGGACACCAAA
TGAAA---GATTGTACT------GAGAGA------CAGGCTAAT
>FJ388904/B/CY/2005/CY055
ATGCAGAAAGGCAATTTT------------------AGGAACCAAGGAAAG------ACTGTTAAGTGTTTCAATTGTGG
CAAAGTAGGGCACATAGCAAAAAATTGCAGGGCCCCTAGGAAAAAGGGCTGTTGGAAATGTGGAAGGGAAGGACACCAAA
TGAAA---GATTGTACT------GAGAGA------CAGGCTAAT
>FJ388905/B/CY/2005/CY056
ATGCAGAAAGGCAATTTT------------------AGGATCCAAAGAAAG------CCTGTTAAATGTTTCAATTGTGG
CAACGAAGGGCACATAACCAAAAATTGCAGGAAACCTAGGAAAAAGGACTGTTGGAAATGTGGAAGGGAAGGACACCAAA
TGAAA---GATTATGGG------AAGAGA------CAGGTTAAT
>FJ388910/B/CY/2005/CY065
CAGCAGGGGGGCAATAAG------------------AAGCAACGAAGA---------AATGTTAATTGTTGCTTCTGTGG
CAAAGAAGGGCGCCTAATCACCAATAACAGCACGCCTAGTAAAAAAGGGGGTTGTAAATGTGGAAAAAAAGAACGCCAAC
TGAAA---GAAGGTTGT------GAGAGA------CAGCATAAT
>FJ388911/B/CY/2005/CY067
ATGCAGAGAGGCAATTTT------------------AGGGGCCAAAGAAAG------ACTGTTAAGTGTTTCAATTGTGG
CAAAGAAGGGCACATAGCAAAAAATTGCAGAGCCCCTAGGAAAAAGGGCTGTTGGAAATGTGGAAAGGAAGGACACCAAA
TGAAA---GATTGTGCT------GAAAGA------CAGGCTAAT
>FJ388912/B/CY/2005/CY068
ACACCGAGATGCAATTTT------------------AGGAACCAAAGAAAA------AGTGTTAATTTTATCAATCGTGG
CAAGGAAGGGCACATTTTCAGAAATGGCAAGGACGCTAGGAAAAACAGAAATTGCAAATGTGGAAA-GAAAAACACCAAA
TGAAA---GATTG-AAA------GAGAGA------CAGGAAAAT
>FJ388914/B/CY/2005/CY072
ATGCAAAGTGGTAATTTT------------------AGGAACCAAAGAAAA------ATTGTTAAGTGTTTCAGTTGTGG
CAGAGAAGGGCACATAGCCAGAAATTGCAAGGCCCCGAGGAAAAAGGGCTGTTGGAAATGTGGAAAGGAAGGACAACAAA
TGAAA---GATTGTCAG------GAGAGA------CAGGCTAAT
>FJ388915/B/CY/2005/CY074
ATGCAGAAAGGCAATTTT------------------AGGAACCAAAGAAGG------AGTGTTAAGTGCTTCAATTGTGG
CAAAGAAGGGCACATAGCCAGAAATTGCAGGGCCCCCAGGAAAAAGGGCTGTTGGAAATGTGGAAAGGAAGGGCACCAAA
TGAAA---GACTGTACT------GAGAGA------CAGGCTAAT
>FJ388916/B/CY/2005/CY075
ATGCAGAGAGGCAATTTT------------------AGGAACCAAAGAAAG------ACTGTTAAGTGTTTCAATTGTGG
CAAAGACGGGCATATAGCTAAAAATTGCAGGGCCCCTAGGAAAAAGGGCTGTTGGAAATGTGGAAGGGAAGGACACCAAA
TGAAA---GATTGTACT------GAGAGA------CAGGCTAAT
>FJ388918/B/CY/2005/CY087
ATGCAGAAAGGCAATTTT------------------AGGAACCAAAGAAAG------AGTGTTAAGTGTTTTAATTGTGG
CAAAGATGGGCACATAGCCAGAAATTGCAGGGCCCCCAGGAAAAAGGGCTGTTGGAAATGTGGAAAGGAAGGGCACCAAA
TGAAA---GACTGTACT------GAGAGA------CAGGCTAAT
>FJ388919/B/CY/2005/CY088
ATGCAAAGAGGCAATTTT------------------AGGAACCAAAGAAAA------ATTGTTAAGTGTTTCAATTGTGG
CAAAGAAGGGCACATAGCCAGAAATTGCAAGGCCCCTAGGAAAAAGGGCTGTTGGAAATGTGGAAGAGAGGGACACCAAA
TGAAA---GAATGTACATCT---GAGAGA------CAGGCTAAT
>FJ388920/B/CY/2005/CY089
ATGCAAAGAGGCAATTTT------------------AGGAACCAAAGAAAA------ATTGTTAAGTGTTTCAATTGTGG
CAAAGAAGGGCACATAGCCAGAAATTGCAAGGCCCCTAGGAAAAAGGGCTGTTGGAAATGTGGAAGAGAGGGACACCAAA
TGAAA---GAATGTACATCT---GAGAGA------CAGGCTAAT
>FJ388923/B/CY/2005/CY093
ATGAAACAAAGCAATTTTTGT---------------AGGCAACGAAGAAAG------ATTAATTATTTTTTCTGTTGCGG
CGAAGAAGGCATAACCACCAGTAACAACAAGCCCAGGAAAAAAAAGGGTTGTAAATAATGAAGAAAAGAACGACAACAAA
AAGAA---GATTGT---------GAAAAA------CAGCAGGTT
>FJ388924/B/CY/2005/CY097
ATGCAAAGAGGCAATTTT------------------AGGAACCAAAGAAAA------ATTGTTAAGTGTTTCAATTGTGG
CAAAGAAGGGCACATAGCCAGAAATTGCAAGGCCCCTAGGAAAAAGGGCTGTTGGAAATGTGGAAGGGAGGGACACCAAA
TGAAA---GATTGTACATCT---GAGAGA------CAGGCTAAT
>FJ388927/B/CY/2005/CY110
ATGCAGAAAGGCAATTTT------------------AAGAACCAAAGAAAG------ATTATCAAGTGCTTCAATTGTGG
CAAAGAAGGGCACTTAGCCAGAAATTGCAGGGCTCCTAGGAAAAAGGGCTGTTGGAAATGTGGAAAAGAAGGACACCAAA
TGAAA---GATTGTAGT------GAAAGA------CAGGCTAAT
>FJ388930/B/CY/2005/CY113
ATGCAGAAAGGCAATTTC------------------AGGAACCAAAGAAGG------ATTGTTAAGTGTTTCAATTGTGG
TAAAGAAGGACACATAGCCAAAAATTGCAGGGCCCCTAGAAAAAAGGGCTGTTGGAAATGTGGAAAGGAAGGACACCAAA
TGAAA---GAATGTAAT------GAGAGA------CAGGCTAAT
>FJ388931/B/CY/2005/CY120
ATGCAGAGAGGCAATTTT------------------AAGAACCCAAGAAAG------ACTGTTAAGTGTTTCAATTGTGG
CAAAGAAGGGCACATAGCCAGAAATTGCAGGGCCCCTAGGAAAAAGGGCTGTTGGAAATGTGGAAAGGAAGGACATCAAA
TGAAA---GAGTGTACTAAT---GAGAGA------CAGGCTAAT
>FJ388933/B/CY/2005/CY124
ATGCAGAGGGGCAATTTT------------------AAGAACCAAAGAAAG------AGTATTAAGTGTTTCAATTGTGG
CAAAGAAGGGCACCTAGCCAGAAATTACAGGGCCCCTAGGAAAAAGGGCTGTTGGAAATGTGGAAAGGAAGGACACCAAA
TGAAA---GATTGTACT------GAGAGA------CAGGCTAAT
>FJ388934/B/CY/2005/CY130
ATGCAGAGAGGTAATTTT------------------AGGAACCCAAGAAAG------ACTGTTAAGTGCTTTAATTGTGG
CAAAGAAGGGCACATAGCCAGAAATTGCAGGGCCCCTAGGAAAAAGGGCTGTTGGAAATGTGGAAAAGAAGGACATCAAA
TAAAA---GACTGTACT------GAGAGA------CAGGCTAAT
>FJ388935/B/CY/2005/CY131
ATGCAAAGGGGCAATTTT------------------AGGAACCAGAGAAAG------ACTGTTAAGTGTTTCAATTGTGG
CAAAGAGGGGCACATAGCCAGAAATTGCAGGGCCCCAAGGAAAAAGGGCTGTTGGAAATGTGGACAGGAAGGACATCAAA
TGAAA---GATTGTACT------GAGAGA------CAGGCTAAT
>FJ388936/B/CY/2005/CY132
ATGCAAAGAGGCAATTTT------------------AGGAACCAAAGAAAG------ATTGTTAAGTGTTTCAATTGTGG
CAGAGAAGGGCATATAGCCAAAAATTGCAAGGCCCCTAGGAAAAAGGGCTGTTGGAAATGTGGAAAGGAAGGACACCAAA
TGAGA---GATTGTACT------GAGAGA------CAGGCTAAT
>FJ388937/B/CY/2005/CY137
ATGCAGAAAGGCAATTTT------------------ATGAAGCCAACAAGG------ACTGTTAATTATTTCAATAGTGG
CAAAAAAGAAGGCATAACCAGCAGAAACAGCACCCCCCGGAAAAAAAAGGGTTGGAAATAATGAAAAAAGGAACATCAAA
AGAAAGAGGGTTGTAAT------GAGAGA------CAGGCTAAT
>FJ388939/B/CY/2005/CY141
ATGCAGAGAGGTAATTTT------------------AGGAACCCAAGAAAG------ACTGTTAAGTGCTTTAATTGTGG
CAAAGAAGGGCACATAGCCAGAAATTGCAGGGCCCCTAGGAAAAAGGGCTGTTGGAAATGTGGAAAAGAAGGACATCAAA
TGAAA---GACTGTACT------GAGAGA------CAGGCTAAT
>FJ388940/B/CY/2005/CY149
ATGCAGAGAGGCAATTTT------------------AGGAACCAAGGAAAG------ACTATTAAGTGCTTTAATTGTGG
CAAAGTTGGGCACATAGCCAAAAATTGTAGGGCCCCTAGAAAAAAGGGCTGTTGGAAATGTGGAAAGGAAGGACACCAAA
TGAAA---GATTGCACT------GAGAGA------CAGGCTAAT
>FJ388941/B/CY/2005/CY150
ATGCAGAGAGGCAATTTT------------------AGGAACCAAAGAAAG------ACTGTTAAATGTTTTAATTGTGG
CAAAGAAGGGCACATAGCCAGAAATTGCAAGGCCCCTAGAAGAAAGGGCTGTTGGAAATGTGGAAAGGAAGGACATCAAA
TGAAA---GATTGTAGTAGT---GAGAGA------CAGGCTAAT
>FJ388947/B/CY/2006/CY165
ATGCAAAGAGGCAATTTT------------------AGGAACCAAAGAAAA------ATTGTTAAGTGTTTCAATTGTGG
CAAAGAAGGGCACATAGCCAAAAATTGCAGGGCCCCTAGGAAAAAGGGCTGTTGGAAATGTGGAAAAGAAGGACACCAAA
TGAAA---GATTGTTCT------GAGAGA------CAGGTTAAT
>FJ388949/B/CY/2006/CY168
ATGCAGAGAGGCAATTTT------------------AAAAACCAAAGAAAG------ACTGTTAAATGTTTCAATTGTGG
CAAAGAAGGGCACATAGCCAAAAATTGCAGGGCCCCTAGGAAAAAGGGCTGTTGGAAATGTGGTAGGGAAGGACACCAAA
TGAAA---GATTGTACT------GAGAGA------CAGGCTAAT
>FJ388955/B/CY/2006/CY180
ATGCAGAGAGGCAATTTT------------------AGGAACCAAAGAAAA------GGTGTTAAGTGTTTTAATTGTGG
CAAAGAAGGGCACATAGCCAGAAATTGCAAGGCTCCTAGGAAGAAGGGTTGTTGGAAATGTGGAAAGGAAGGACACCAGA
TGAAA---GATTGTACT------GAGAGA------CAGGCTAAT
>FJ388957/B/CY/2005/CY033
ATGCAAAGAGGCAATTTT------------------AGGAACCAAAGAAAG------ATTGTTAAGTGTTTCAATTGTGG
CAGAGAAGGGCACATAGCTAGAAATTGCAAGGCCCCTAGGAAAAAGGGCTGTTGGAAATGTGGAAAGGAAGGACACCAAA
TGAAA---GATTGTACT------GAGAGA------CAGGCTAAT
>FJ388958/B/CY/2005/CY035
ATGCAGAGAGGCAATTTC------------------AGGAACCAAAGAAAA------ATTGTTAAGTGCTTCAATTGTGG
CAAAGAAGGGCACATAGCTAGAAATTGCAAGGCCCCTAGGAGAAAGGGCTGTTGGAAATGTGGAAAGGAGGGACATCAAT
TGAAA---GATTGCACT------GAGAGA------CAGGCTAAT
>FJ388959/B/CY/2005/CY036
ATGCAGAGAGGCAATTTT------------------AAGAACCAAAGAAAG------ACTGTTAAGTGTTTCAATTGTGG
CAAAGAAGGGCACATAGCCAGGAATTGCAGGGCCCCTAGGAAAAAGGGCTGTTGGAAATGTGGAAAGGAAGGACACCAAA
TGAAA---GAGTGTACT------GAGAGA------CAGGCTAAT
>FJ388960/B/CY/2005/CY070
ATGCAAAGAGGCAATTTT------------------AGGAACCAAAGAAAG------ATTGTCAAGTGTTTCAATTGTGG
TAAAGAAGGCCACATAGCCAGAAATTGCAAGGCCCCTAGGAAAAAGGGCTGTTGGAAATGTGGAAGGGAAGGACACCAAA
TGAAA---GATTGTCCT------GAGAGA------CAGGCTAAT
>FJ388962/B/CY/2005/CY082
ATGCAAAGAGGCAATTTT------------------AGGAACCAAAGAAAA------ATTGTTAAGTGTTTCAATTGTGG
CAGAGAAGGGCACATAGCCAGAAATTGCAAGGCCCCTAGGAAAAAGGGCTGTTGGAAATGTGGAAAGGAAGGACACCAAA
TGAAA---GATTGTACT------GAGAGA------CAGGCTAAT
>FJ388963/B/CY/2005/CY096
ATGCAGAGAGGCAATTTC------------------AGGAACCAAAGAAAG------ACTGTTAAGTGCTTCAATTGTGG
CAAAGAAGGGCACATAGCTAGAAATTGCAAGGCCCCTAGGAGAAAGGGCTGTTGGAAATGTGGAAAGGAGGGACATCAAT
TGAAA---GATTGTACT------GAGAGA------CAGGCTAAT
>FJ388964/B/CY/2005/CY100
ATGCAGAGAGGCAATTTT------------------AGGAACCAAAGAAGG------ACTGTTAAGTGTTTCAATTGTGG
CAAAGAAGGGCACATAGCCAAAAATTGCAGGGCCCCTAGGAAAAAGGGCTGTTGGAAATGTGGAAAGGAAGGACACCAAA
TGAAA---GAGTGTACT------GAGAGA------CAGGCTAAT
>FJ388965/B/CY/2005/CY142
ATGCAGAAGGGCAATTTT------------------AGGAATCAAAGAAAG------AGTGTTAAGTGTTTCAATTGTGG
CAAAGAAGGACACATAGCCAAAAATTGCAGGGCCCCTAGGAAAAAGGGCTGTTGGAAATGTGGAAAGGAAGGGCACCAAA
TGAAA---GATTGTACT------GAGAGA------CAGGCTAAT
>FJ403482/B/CY/2005/CY122
ATGCAGAAAGGCAATTTT------------------AGGAACCAAAGAAAG------CCTGTTAAGTGTTTCAATTGTGG
CAAAGAAGGGCACATAGCCAAAAATTGCAGGGCCCGTAGGAAAAAGGGCTGTTAGAAATGTGGAAGGGAAGGACACCAAA
TGAAG---GATTGCACT------GAGAAA------CAGGCTAAT
>FJ460499/B/HK/2006/HK002
ATGCAGAGAGGCAATTTT------------------AGAAACCAAAGAAAA------ATTGTTAAATGTTTCAATTGTGG
GAAAGAYGGACACATAGCCAAAAATTGCAGGGCCCCTAGGAAAAAGGGCTGTTGGAAGTGTGGACAAGAAGGACATCAAA
TGAAA---GATTGCCCT------GGAAGA------CAGGCTAAT
>FJ460500/B/HK/2006/HK003
ATGCAGAGGGGCAATTTT------------------AGAAACCAAAGAAAA------ATTGTTAAATGTTTCAATTGTGG
TAAAGAAGGACACATAGCCAAAAATTGCAGGGCCCCTAGGAAAAAGGGCTGTTGGAAATGTGGACAGGAAGGACATCAAA
TGAAA---GATTGTACT------GAAAGA------CAGGCTAAT
>FJ460501/B/HK/2006/HK004
ATGCAGAAAGGCAATTTC------------------AGGAACCAAAGAAAG------ATTGTTAAGTGTTTCAATTGTGG
CAAAGAAGGGCACATAGCCAGAAATTGCAGGGCCCCTAGGAAAAAGGGCTGTTGGAAGTGTGGACAGGAAGGACATCAAA
TGAAA---GATTGTACT------GAAAGA------CAGGCTAAT
>FJ469682/B/US/2005/01144G
ATGCAGAGAGGCAATTTT------------------AGAAACCAAAGGAAA------ATGGTTAAATGTTTCAATTGTGG
CAAAGATGGGCACATAGCCAGAAATTGCAGGGCCCCTAGGAAAAAGGGCTGTTGGAAATGTGGAAAGGAAGGACACCAAA
TGAAA---GATTGTACT------GAAAGA------CAGGCTAAT
>FJ469683/B/US/2005/012286G
ATGCAGAGAGGCAATTTT------------------AGGAACCAAAGAAAA------AATATTAAGTGTTTCAATTGTGG
CAAAGAAGGGCACATAGCTAAAAATTGCAGGGCCCCTAGGAAAAAGGGCTGTTGGAAATGTGGAAAGGAAGGACACCAAA
TGAAA---GATTGTACT------GAGAGA------CAGGCTAAT
>FJ469684/B/US/2004/014837G
ATACAGAAAGGCAATTTT------------------AGGAACCAAAGAAAG------ACTGTTAAGTGTTTCAATTGTGG
CAAAGAAGGGCACATAGCCAAAAATTGCAGGGCCCCTAGGAAAAAGGGCTGTTGGAAATGTGGAAAGGAAGGACACCAAA
TGAAA---GATTGTACT------GAGAGA------CAGGCTAAT
>FJ469685/B/US/-/1229I
ATGCAGAGAGGCAATGTT------------------AGAAACCAAAGAAAG------CCTGTTAAGTGTTTCAATTGTGG
CAAAGAGGGGCACATAGCCAGAAATTGCAGGGCCCCTAGGAAAAGGGGCTGTTGGAAATGTGGAAAGGAAGGACACCAAA
TGAAA---GATTGTACT------GAGAGA------CAGGCTAAT
>FJ469686/B/US/2003/AT01480
ATGCAGAGAGGCAATTTT------------------AGGAACCAAAGAAAG------ACTGTTAAGTGTTTCAATTGTGG
CAAAGAGGGGCACATAGCCAGAAATTGCAGAGCCCCTAGAAAAAAGGGCTGTTGGAAATGTGGAAAGGAAGGACACCAAA
TGAAA---GAGTGTACT------GAAAGA------CAGGCTAAT
>FJ469687/B/US/2002/CR0017Q
ATGCAGAAAGGCAATTTT------------------AGACCCCAAAGAAAG------ACTATTAAGTGTTTCAATTGTGG
CAAAGAAGGGCACCTAGCCAAAAATTGCAGGGCCCCTAGAAAAAAGGGCTGTTGGAAATGTGGAAAGGAAGGACACCAAA
TGAAA---GATTGTACT------GAGAGA------CAGGTTAAT
>FJ469688/B/US/2002/CR0023W
ATGCAGAGAGGCAATTTT------------------AAGAACCAAAGAAAA------GCTGTTAAGTGTTTCAATTGTGG
CAAAGAAGGACACATAGCCAAAAATTGCAGAGCCCCGAGGAAAAGAGGCTGTTGGAAATGTGGAAAGGAAGGACATCAGA
TGAAA---GATTGTACT------GAGAGA------CAGGCTAAT
>FJ469689/B/US/2007/CR0027M
ATGCAGAAAGGCAATTTT------------------AGGAACCAAAGAAAG------CCTGTTAAGTGTTTCAATTGTGG
CAAAGAGGGGCACATAGCCAGAAATTGCAGGGCCCCTAGAAAAAGGGGCTGTTGGAAATGTGGAAAGGAAGGACACCAAA
TGAAA---GATTGTACT------GAGAGA------CAGGTTAAT
>FJ469690/B/US/-/CR0036W
ATGCAGAGAGGCAATTTT------------------AGGGACCAAAGAAAG------ACTGTTAAGTGTTTCAATTGTGG
CAAAGAAGGGCACATAGCCAAAAATTGCAGGGCCCCTAGGAAAAAGGGCTGTTGGAAATGTGGAAAGGAAGGACACCAAA
TGAAA---GATTGTACT------GGGAGA------CAGGCTAAT
>FJ469691/B/US/2006/CR0047U
ATGCAAAGAGGCAATTTT------------------AAGAACCAAAGAAAG------GTTGTTAAGTGCTTCAATTGTGG
CAAAGAAGGGCACATAGCCAAACATTGCAGGGCCCCTAGAAAAAGGGGCTGTTGGAAATGTGGAAAGGAAGGACACCAAA
TGAAA---GATTGTACT------GAGAGA------CAGGCTAAT
>FJ469692/B/US/-/CR0050Z
ATGCAGAGAGGCAATTTT------------------AGGAACCAAAGAAAG------ACTGTTAAATGTTTCAATTGTGG
CAAAGAAGGGCACATAGCCAAAAATTGCAGGGCCCCTAGGAAAAAGGGCTGTTGGAAATGTGGACAGGAAGGACACCAAA
TGAAA---GATTGTACT------GGGAGA------CAGGCTAAT
>FJ469693/B/US/2002/CR0058S
ATGCAGAAAGGCAATTTT------------------AGGAACCAAAGAAAG------ACTGTTAAGTGTTTCAATTGTGG
CAAAGAGGGGCACATAGCCAGAAATTGCAGGGCCCCTAGGAAAAAGGGCTGTTGGAAGTGTGGAAAGGAAGGACACCAAA
TGAAA---GATTGTACT------GAGAGA------CAGGCTAAT
>FJ469694/B/US/-/CR0059T
ATGCAGAAAGGCAATTTT------------------AGGAATCCAAGAAAG------CCTGTTAAGTGTTTCAATTGTGG
CAAAGAAGGGCACATAGCCAAAAATTGCAGGGCCCCTAGAAAAAAGGGCTGTTGGAAATGTGGAAGGGAAGGACACCAAA
TGAAA---GATTGTACT------GAGAGA------CAGGCTAAT
>FJ469695/B/US/2004/CR0068P
ATGCAGAGAGGCAATTTT------------------AGGAACCAAAGAAAA------ACTGTTAAGTGCTTCAATTGTGG
CAAAGAAGGGCACATAGCCAGAAATTGCAGGGCTCCTAGGAAAAAGGGCTGTTGGAAATGTGGAAAGGAGGGACACCAAA
TGAAA---GATTGTACT------GAGAGA------CAGGCTAAT
>FJ469696/B/US/2006/CR0078
ATGCAGAAAGGCAATTTT------------------AGGAACCAAAGAAAG------ACTGTTAAGTGTTTCAATTGTGG
CAAAGAGGGGCACATAGCCAGAAATTGCAGGGCCCCTAGGAAAAAGGGCTGTTGGAAATGTGGAAAGGAAGGACACCAAA
TGAAA---GAATGTACT------GAGAGA------CAGGCTAAT
>FJ469697/B/US/2004/CR0080N
ATGCAAAGGGGCAATTTT------------------AGGAACCAAAGAAAG------ACTGTTAAGTGTTTCAATTGTGG
CAAAGAAGGGCACATAGCCAGAAATTGCAGGGCCCCTAGGAAAAAGGGTTGTTGGAAATGTGGAAAGGAGGGACACCAAA
TGAAA---GATTGTTCT------GAGAGA------CAGGCTAAT
>FJ469698/B/US/2004/CR0116Y
ATGCAGAAAGGCAATTTT------------------AGAAACCAAAGAAAG------ACTGTTAAGTGTTTCAATTGTGG
CAAAGAAGGGCACATAGCCAGAAATTGCAGGGCCCCTAGGAAAAAGGGCTGTTGGAAATGTGGAAAGGAAGGACACCAAA
TGAAA---GATTGTACT------GAAAGA------CAGGCTAAT
>FJ469699/B/US/-/CR0127W
ATGCAGAGAGGCAATTTT------------------AGGAACCAAAGAAAG------ATTGTCAAATGTTTCAATTGTGG
CAAAGAGGGGCACATAGCCAGAAATTGCAGGGCCCCTAGGAAAAAGGGCTGTTGGAAATGTGGAAAGGAAGGACACCAAA
TGAAA---GATTGTACA------GAAAGA------CAGGCTAAT
>FJ469700/B/US/2006/CR0131
ATGCAGAGAGGCAATTTT------------------AGGAACCAAAGAAAA------ATTATTAAGTGTTTCAATTGTGG
CAAGGAAGGGCATATAGCCAAACATTGCAAAGCCCCTAGGAAAAAGGGCTGTTGGAAATGTGGAAGGGAAGGACACCAAA
TGAAA---GATTGTACT------GAGAGG------CAGGCTAAT
>FJ469701/B/US/2003/CR0154X
ATGCAGAAAGGCAATTTT------------------AGGAACCAAAGAAAG------ATGGTTAAGTGTTTCAATTGTGG
CAAAGAAGGACACATAGCCAGAAATTGCAGGGCTCCTAGAAAACGGGGCTGTTGGAAATGTGGAAAGGAAGGACACCAAA
TGAAA---GATTGCACT------GAGAGA------CAGGCTAAT
>FJ469702/B/US/-/CR0164U
ATGCAGAAAGGCAATTTT------------------AGGAACCAAAGAAAA------ATTGTTAAGTGTTTCAACTGTGG
CAAAGAAGGGCACATAGCCAGAAATTGCAGGGCCCCTAGGAAAAAGGGCTGTTGGAAATGTGGAAAGGAAGGACACCAAA
TGAAA---GAGTGTACT------GAGAGA------CAGGCTAAT
>FJ469703/B/US/2005/CR0175S
ATGCAGAAAGGCAATTTT------------------AGGAGCCAAAGAAAG------ATGGTTAAGTGTTTCAACTGTGG
CAAAGAGGGACACATAGCCAAAAATTGCAGGGCCCCTAGAAAAAAGGGCTGTTGGAAATGTGGAAAGGAAGGACATCAAA
TGAAA---GATTGTAAT------GAGAGA------CAGGCTAAT
>FJ469704/B/US/-/CR0192W
ATGCAGAGAGGCAATTTT------------------AGGAACCAAAGAAAG------ACTGTTAAGTGTTTCAATTGTGG
CAAAGAGGGGCACATAGCCAGAAATTGCAGGGCCCCTAGGAAAAAGGGCTGTTGGAAATGTGGAAAGGAAGGACACCAAA
TGAAA---GATTGTACT------GAGAGA------CAGGCTAAT
>FJ469705/B/US/-/CR0206U
ATGCAGAAAGGCAATTTT------------------AGGAACCAAAGAAAA------ACTATTAAATGTTTCAATTGTGG
CAAAGAAGGGCACCTAGCCAGAAATTGCAGGGCCCCTAGGAAAAAGGGCTGTTGGAAATGTGGAAAGGAAGGACACCAAA
TGAAA---GATTGTACT------GAAAGA------CAGGCTAAT
>FJ469706/B/US/2005/CR0208W
ATACAGAGAGGCAATTTT------------------AAGAACCAAAGAAAG------GTTGTTAAGTGTTTCAATTGTGG
CAAAGAAGGGCACATAGCCAGAAATTGCAGGGCCCCTAGGAAAAAGGGCTGTTGGAAATGTGGACAGGAAGGACACCAAA
TGAAA---GATTGTACT------GAGAGA------CAGGCTAAT
>FJ469707/B/US/2007/CR0214
ATGCAGAGAGGCAATTTT------------------AAGAACCAAAGAAAA------AATGTTAAGTGTTTCAATTGTGG
CAAAGAAGGGCACATAGCCAAAAATTGCAGGGCTCCTAGGAGAAAGGGCTGTTGGAAATGTGGAAAGGAAGGACACCAAA
TGAAA---GATTGTTCA------GAGAGA------CAGGCTAAT
>FJ469708/B/US/2006/CR0215
ATGCAAAGGGGCAATTTT------------------AGGAACCAAAGAAAG------GTTGTTAAGTGCTTCAATTGCGG
CAAAGAAGGGCACATAGCCAAAAATTGCAGGGCCCCTAGAAAAAGGGGCTGTTGGAAATGTGGAAAGGAAGGACACCAAA
TGAAA---GATTGTACA------GAGAGA------CAGGCTAAT
>FJ469709/B/US/2006/CR0222X
ATACAGAAAGGCAATTTT------------------AGGAACCAAAGAAAG------ACTGTTAAGTGTTTCAATTGTGG
CAAAGAAGGGCACATAGCCAAAAATTGCAGGGCCCCTAGGAAAAAGGGCTGTTGGAAATGTGGAAAGGAAGGACACCAAA
TGAAA---GATTGTACT------GAGAGA------CAGGCTAAT
>FJ469710/B/US/2006/CR0228Q
ATGCAGAGAGGCAAATTT------------------ACAAACCAAAGAAAG------CCTATTAAGTGTTTCAATTGTGG
CAAAGAAGGGCACTTAGCCAGAAATTGCAGGGCCCCTAGGAAAAAGGGCTGCTGGAAATGTGGAAAGGAAGGACACCAAA
TGAAA---GAGTGTTCT------GAGAGA------CAGGCTAAT
>FJ469711/B/US/-/CR0234
ATGCAGAGAGGCAATTTT------------------AGGAGCCAAGGAAAG------AGTGTTAAGTGCTTCAATTGTGG
CAAAATTGGGCACATAGCCAAAAATTGCAGGGCCCCTAGAAAAAAGGGCTGTTGGAAATGTGGAAAGGAAGGACACCAAA
TGAAA---GATTGTGAT------GAGAGA------CAGGCTAAT
>FJ469712/B/US/-/CR0248X
ATGCAGAGAGGCAATTTT------------------AAAAACCAAAGAAAG------ACTGTTAAGTGTTTCAATTGTGG
CAAAGAAGGACACATAGCTAAACATTGCAGGGCCCCTAGGAAAAAGGGCTGTTGGAAATGTGGAAAGGAAGGACACCAAA
TGAAA---GAGTGTACT------GAGAGA------CAGGCTAAT
>FJ469713/B/US/2007/CR0275
ATGCAGAAAGGCAATTTT------------------AGGAACCAAAGAAGA------AGTATTAAGTGTTTTAATTGTGG
CAAAGAAGGGCACACAGCCAAAAATTGCAGGGCCCCTAGGAAAAAGGGCTGTTGGAAATGTGGAAAGGAAGGACACCAAA
TGAAA---GATTGTACT------GAGAGA------CAGGCTAAT
>FJ469714/B/US/2006/CR0276Z
ATGCAGAAAGGCAATTTC------------------AGAAATCAAAGAAAA------GTTGTTAAGTGCTTCAATTGTGG
CAAAGAAGGACACATAGCCAGAAATTGCAGGGCCCCTAGGAAAAAAGGCTGTTGGAAATGTGGAAAGGAAGGACATCAAA
TGAAA---GATTGTTCT------GAGAGA------CAGGCTAAT
>FJ469715/B/US/-/CR0289Z
ATGCAGAGAGGTAATTTT------------------AGGAATCAGAGAAAG------ACTGTTAAGTGTTTCAATTGTGG
CAAAGAAGGACACATAGCCAAAAATTGCAGGGCCCCTAGGAAAAAGGGCTGTTGGAAATGTGGAAGGGAGGGACACCAAA
TGAAA---GATTGTACT------GAAAGA------CAGGCAAAT
>FJ469716/B/US/2007/CR0295S
ATGCAGAAAGGTAATTTT------------------AGGGACAAGAGAAAA------ACTGTTAAGTGTTTCAACTGTGG
CAGAGAAGGGCACATAGCCAGAAATTGCAGGGCCCCTAGAAAAAGGGGCTGCTGGAAATGTGGAAAGGAAGGACACCAAA
TGAAA---GACTGCACT------GAGAGA------CAGGCTAAT
>FJ469717/B/US/2005/CR0307R
ATGCAGAGAGGCAATCCT------------------AGGAACCAAAGAAAA------ACTGTTAAATGTTTCAATTGTGG
CAAGGAAGGGCACATAGCCAGAAATTGCAGGGCCCCTAGGAAAAGAGGGTGTTGGAAATGTGGAAAGGAAGGACACCAAA
TGAAA---GATTGTACT------GAGAGA------CAGGCTAAT
>FJ469718/B/US/2005/CR0312W
ATGCAGAAAGGCAATTTT------------------AGGAACCAAAGAAAA------ATTGCTAAGTGTTTCAATTGTGG
CAAAGAAGGGCACATAGCCAGAAATTGTAGGGCCCCTAGGAAAAAGGGCTGTTGGAAATGTGGAAAGGAAGGACACCAAA
TGAAA---GATTGTACT------GAGAGA------CAGGCTAAT
>FJ469719/B/US/-/CR0317N
ATGCAGAGAGGCAATTTT------------------AGGGGTCCAAGAAAA------ACTGTTAAATGTTTCAATTGTGG
CAAAGAAGGACACATAGCCAAAAATTGCAGGGCCCCTAGGAAAAAGGGCTGTTGGAAATGTGGAAAGGAAGGACACCAAA
TGAGA---GATTGTAATAAT---GAAAGA------CAGGCTAAT
>FJ469720/B/US/-/CR0331P
ATGCAGAGAGGCAATCTT------------------AGAAACCAAAGGAAA------ATGGCCAAGTGTTTCAATTGTGG
CAAAGAAGGGCACATAGCCAGAAATTGCAGGGCCCCTAGAAAAAAGGGCTGTTGGAAATGTGGAAAGGAAGGACACCAAA
TGAAA---GATTGTACT------GAAAGA------CAGGCTAAT
>FJ469721/B/US/2007/CR0339X
ATGCAGAAAGGCAATTTT------------------AGGAACCAAAGAAAG------ACTGTTAAATGTTTCAATTGTGG
CAAAGAAGGGCACATAGCCAGAAACTGCAGGGCCCCTAGGAAAAGGGGCTGCTGGAAATGCGGAAAGGAAGGACATCAAA
TGAAA---GATTGCACT------GAGAGA------CAGGCTAAT
>FJ469722/B/US/2004/CR0345Q
ATACAGAAAGGCAATTTT------------------AGGAACCAAAGAAAG------ACTGTTAAGTGTTTCAATTGTGG
CAAAGAAGGGCACATAGCCAAAAATTGCAGGGCCCCTAGGAAAAAGGGCTGTTGGAAATGTGGAAAGGAAGGACACCAAA
TGAAA---GATTGTACT------GAGAGA------CAGGCTAAT
>FJ469723/B/US/2006/CR0361T
ATGCAGAAAGGCAATTTT------------------AGGAACCAAAGAAAG------ACTGTTAAGTGTTTCAATTGTGG
CAAGGAAGGACACATAGCTAGAAATTGCAGGGCCCCTAGGAAAAAGGGCTGTTGGAAATGTGGAAAGGAAGGACACCAAA
TGAAA---GATTGTATG------GAAAGA------CAGGCTAAT
>FJ469724/B/US/2005/CR0367Z
ATGCAGAGAGGCAATTTT------------------AGAAACCAAAAGAAA------ATGGTTAAGTGTTTCAATTGTGG
CAAAGAAGGGCACATAGCCAGGAATTGCAGAGCCCCTAGAAAAAAGGGCTGTTGGAAATGTGGAAGGGAAGGACACCAAA
TGAAA---GATTGTACT------GAAAGA------CAGGCTAAT
>FJ469725/B/US/-/CR0382N
ATGCAGAGGGGCAATTTT------------------AGGAACCAAAGAAGG------GTTGTTAAGTGTTTCAATTGTGG
AAAAGAAGGGCACATAGCCAAAAATTGCAGGGCCCCTAGGAAAAAAGGCTGTTGGAAATGTGGAAGGGAAGGACATCAAA
TGAAA---GATTGTACT------GAAAGA------CAGGCTAAT
>FJ469726/B/US/-/CR0413T
ATGCAGAAAGGCAATTTT------------------AGGGGCCAAAGAAAG------ACTGTTAAGTGTTTCAATTGTGG
CAAAGAAGGGCACATAGCCAGAAATTGCAGGGCTCCTAGGAAAAGGGGTTGTTGGAAATGTGGAAAGGAAGGACACCAAA
TGAAA---GATTGTACT------GAGAGA------CAGGCTAAT
>FJ469727/B/US/-/F701
ATGCAGAGGGGCAATTTT------------------AGGAACCAAAGAAAG------ACTGTTAAATGTTTCAATTGTGG
CAAAGAAGGGCACATAGCCAAAAATTGCAGGGCCCCTAGGAAAAAGGGCTGTTGGAAATGTGGAAGGGAAGGACACCAAA
TGAAA---GACTGTACT------GAGAGA------CAGGCTAAT
>FJ469729/B/US/-/F710
ATGCAGAGAGGCAATTTT------------------AGGAACCAAAGAAAA------ATTATCAAGTGTTTCAATTGTGG
CAAAGAGGGGCACATAGCCAAAAATTGCAGGGCCCCTAGGAAAAAGGGCTGTTGGAAATGTGGAAAGGAAGGACACCAAA
TGAAA---GAGTGTACT------GAGAGA------CAGGCTAAT
>FJ469730/B/US/2002/F714
ATGCAGAGAGGCAATTTT------------------AGGAACCAAAGAAAA------ATTGTTAAATGTTTCAATTGTGG
CAAAGAAGGGCACATAGCCAAAAATTGCAGGGCTCCTAGGAAAAGGGGCTGTTGGAAATGTGGAAAGGAAGGACACCAGA
TGAAA---GATTGTACT------GAGAGA------CAAGCTAAT
>FJ469731/B/US/2003/F7157
ATGCAGAGAGGTAACTTT------------------AGAAACCAAAGAAAG------ACTGTTAAGTGTTTCAATTGTGG
CAAAGAAGGGCACATAGCCAGAAATTGCAGGGCCCCCAGGAAAAAGGGATGTTGGAAATGTGGAAAGGAGGGACACCAAA
TGAAA---GATTGTACT------GAGAGA------CAGGCTAAT
>FJ469732/B/US/2004/F7165
ATGCAGAGAGGCAATTTT------------------AAGAACCAAAGAAAG------ATTGTTAAGTGTTTTAACTGTGG
CAAAGAAGGGCACATAGCCAGAAATTGCAGGGCACCTAGAAAAAGGGGCTGTTGGAAATGTGGAAAGGAAGGACACCAAA
TGAAA---GATTGTACT------GAGAGA------CAGGCTAAT
>FJ469733/B/US/2004/F7172
ATGCAGAGAGGCAATTTT------------------AAGAACCAGAGAAAG------ACTGTTAAGTGTTTCAATTGTGG
CAAAGAAGGACACATAGCCAAAAATTGCAGGGCCCCTAGAAAAAAGGGCTGTTGGAAATGTGGAAGAGAAGGACACCAAA
TGAAA---GATTGTACT------GAAAGA------CAGGCAAAT
>FJ469734/B/US/2002/F719
ATGCAGAAAGGCAATTTT------------------AGAAACCAAAGAAAA------ATTGTCAAGTGTTTCAATTGTGG
CAAAGAAGGGCACATAGCAAAAAATTGCAGAGCCCCTAGGAAAAGAGGCTGTTGGAAATGTGGAAAGGAAGGACACCAAA
TGAAA---GATTGTACC------GAGAGA------CAGGCTAAT
>FJ469735/B/US/2002/F762P
ATGCAGAAAGGCAATTTT------------------AGGAACCAAAGAAGA------ACTGTTAAGTGTTTCAATTGTGG
CAAAGAAGGGCACATAGCCAAAAATTGCAGGGCCCCTAGGAAAAAGGGCTGTTGGAAATGTGGAAGAGAAGGACACCAAA
TGAAA---GATTGTACT------GAGAGA------CAGGCTAAT
>FJ469737/B/US/2002/F797
ATGCAGAGAGACAATTTT------------------AAGAACCAAAGAAGG------ATTGTTAAGTGTTTCAATTGTGG
CAAAGTAGGGCACATAGCAAAAAACTGCAGAGCCCCTAGGAAGAAGGGCTGTTGGAAATGTGGAAAGGAAGGGCACCAAA
TGAAA---GATTGTACT------GAGAGG------CAGGCTAAT
>FJ469738/B/US/2001/L805
ATGCAGAGAGGTAATTTT------------------AGGAACCAAAGAAAG------ACTGTTAAGTGTTTCAATTGTGG
CAAAGAAGGGCACATAGCCAGAAATTGCAGGGCCCCTAGGAAAAAGGGCTGTTGGAAATGTGGAAGGGAAGGACACCAAA
TGAAA---GATTGTACT------GAGAGA------CAAGCTAAT
>FJ469739/B/US/2003/L8107
ATGCAGAGAGGCAATTTT------------------AGAAACCAGAAAAGG------ACTGTTAAGTGCTTCAATTGTGG
CAAAGATGGGCACATAGCCAGAAATTGCAGAGCCCCTAGGAAAAGGGGCTGTTGGAAATGTGGAAAGGAAGGACACCAAA
TGAAA---GAGTGCACT------GAAAGA------CAGGCTAAT
>FJ469740/B/US/2003/L8116
ATGCAGAAAGGCAATTTT------------------AGGAGCCAAGGAAAA------ATTGTTAAGTGTTTCAATTGTGG
CAAACAAGGGCACATAGCTAGAAATTGCAGGGCCCCTAGAAAAAAGGGCTGTTGGAGATGTGGAAAGGAAGGACACCAAA
TGAAA---GAGTGTACT------GAAGGA------CAGGCTAAT
>FJ469742/B/US/2003/L8152
ATACAGAAAGGCAATTTT------------------AGGAACCAAAGAAAG------CCTGTTAAGTGCTTCAATTGTGG
CAAAGAAGGGCACGTAGCCAGAAATTGCAAGGCCCCTAGGAAAAAGGGCTGTTGGAAATGTGGAAAGGAAGGACACCAAA
TGAAA---GATTGTACT------GAGAGA------CAGGCTAAT
>FJ469743/B/US/2003/L8180
ATGCAGAGAGGCAATTTT------------------AGGAACCAAGGAAGA------ATTGTTAAGTGTTTCAATTGTGG
CAAAGAGGGGCACATAGCCAAAAATTGCAGGGCCCCTAGGAAAAAGGGCTGTTGGAAATGTGGGAAGGAAGGACATCAAA
TGAAA---GACTGCACT------GAGAGA------CAGGCTAAT
>FJ469744/B/US/-/L8188
ATGCAGAGAGGCAATTTC------------------AGGAACCAAAGGAAA------CCTGTTAAGTGCTTTAATTGTGG
CAAAGAGGGGCACATAGCCAAAAATTGCAGAGCCCCTAGGAAAAGAGGCTGTTGGAAATGTGGAAAGGAAGGACACCAAA
TGAAA---GATTGTACT------GAGAGA------CAGGCCAAT
>FJ469745/B/US/2004/L819
ATGCAAAGAGGCAATTTT------------------AGGAACCCAAGAAAG------GTTGTTAAGTGCTTCAATTGTGG
CAAAGAAGGGCACATAGCCAAAAATTGCAGGGCCCCTAGAAAAAGGGGCTGTTGGAAATGTGGAAAGGAAGGACACCAAA
TGAAA---GATTGTACT------GAGAGA------CAGGCTAAT
>FJ469746/B/US/2005/L8249
ATGCAGAAAGGCAATTTT------------------AGGAACCAAAGAAAG------ACTGTTAAGTGTTTCAATTGTGG
CAAAGAAGGGCACATAGCCAGAAATTGCAGGGCCCCTAGGAAAAAGGGCTGTTGGAAATGTGGAAGGGAAGGACACCAGA
TGAAA---GATTGTACT------GAGAGA------CAGGCTAAT
>FJ469747/B/US/2005/L827
ATGCAAAAAGGCAATTTT------------------AGGAATCAAAGAAGG------ACTGTTAAGTGTTTCAATTGTGG
CAAAGAAGGGCACATAGCCAAAAATTGCAGGGCCCCTAGGAAAAGGGGCTGCTGGAAATGTGGAAAGGAAGGACACCAAA
TGAAA---GACTGCACT------GAGAGA------CAGGCTAAT
>FJ469748/B/US/2002/L861P
ATGCAGAAAGGCAATTTT------------------AGGAACCCAAGAAAG------ACTGTTAAATGTTTCAATTGTGG
CAAAGACGGGCACATAGCCAGAAATTGCAGGGCTCCTAGGAAAAAGGGCTGTTGGAAATGTGGAAAGGAAGGACACCAAA
TGAAA---GATTGTAAT------GAGAGA------CAGGCTAAT
>FJ469749/B/US/2002/L893P
ATGCAAAGAGGCAATTTC------------------AGGGGCCAAAGAAAG------GTTGTTAAGTGCTTCAATTGTGG
CAAAGAAGGGCACATAGCCAAAAATTGCAGGGCCCCTAGGAAAAGGGGCTGTTGGAAATGTGGAAAGGAAGGACACCAGA
TGAAA---GATTGTACT------GAGAGA------CAGGCTAAT
>FJ469750/B/US/-/L896
ATGCAGAGAGGCAATTTT------------------AGGAACCAAAAAAAG------AGGGTTAAGTGTTTCAATTGTGG
CAAAGAAGGGCACATAGCTAAGAATTGCAGAGCCCCTAGAAAAAGGGGCTGTTGGAAATGTGGAAAGGAAGGACACCAAA
TGAAA---GACTGTACT------GAGAGA------CAGGCTAAT
>FJ469751/B/US/2002/MTF
ATGCAGAGAGGCAATTTT------------------AGGAACCAAAGAAAG------ACTGTTAAGTGCTTCAATTGTGG
CAAAGAAGGGCACATAGCCAAGAATTGCAGGGCCCCTAGAAAAAAGGGCTGTTGGAAATGTGGAAGGGAAGGACACCAGA
TGAAA---GATTGTACT------GAAAGA------CAGGCTAAT
>FJ469752/B/US/-/NCQ
ATGCAAAAGGGCAATTTT------------------AGGAACCAAAGAAAG------ATTGTTAAGTGTTTCAATTGTGG
CAAAGAAGGGCACATAGCCAGAAATTGCAGGGCCCCTAGAAAAAAGGGCTGTTGGAAATGTGGAAAGGAAGGACACCAAA
TGAAA---GACTGTACT------GAGAGA------CAGGCTAAT
>FJ469753/B/US/2003/PRLS01
ATGCAGAGAGGCAATTTT------------------AAGAACCAAAGAAAG------ACTGTTAAGTGTTTCAATTGTGG
CAAAGAAGGACACATAGCCAGAAATTGCAGGGCCCCTAGGAAAAAAGGCTGTTGGAAATGTGGAGGGGAAGGACACCAAA
TGAAA---GATTGTACT------GAAAGA------CAGGCTAAT
>FJ469754/B/US/2002/PRLS02
ATGCAGAAAGGCAATTTT------------------AGAAACCAAAGAAAA------ATTGTTAAATGTTTCAATTGTGG
CAAAGAAGGGCACATAGCAAAAAATTGCAGAGCCCCTAGGAAAAGGGGCTGTTGGAAATGTGGAAAGGAAGGACACCAAA
TGAAA---GATTGTACC------GAGAGA------CAGGCTAAT
>FJ469755/B/US/2003/PRLS04
ATGCAGAAAGGCAATTTT------------------AAGAACCAGAAAAGA------ACTGTTAAGTGCTTCAATTGTGG
CAAAGTTGGGCACATAGCTAGAAATTGCAGAGCCCCTAGAAGAAAGGGCTGTTGGAAATGTGGAAAGGAAGGACACCAAA
TGAAA---GAGTGCTCT------GAAAAA------CAGGCTAAT
>FJ469756/B/US/-/PRLS05
ATGCAGAAAGGCAATTTC------------------AAAGGTCAAAGAAAG------ACTATTAAGTGCTTCAATTGTGG
CAAACAGGGGCACTTAGCCAAATATTGCAGAGCCCCTAGGAAAAAGGGCTGCTGGAAATGTGGAAAGGAAGGACACCAAA
TGAAA---GATTGTGAT------GAGAGG------CAGGCTAAT
>FJ469757/B/US/2002/PRLS08
ATGCAGAGGGGCAATTTT------------------CGGAACCAAAGAAAA------ATTGTTAAGTGTTTCAATTGTGG
CAAAGAAGGACACATAGCTAAAAATTGCAGGGCCCCTAGAAAAAAGGGCTGTTGGAAATGTGGACAGGACGGACACCAGA
TGAAG---GATTGTACT------GAAAGA------CAGGCTAAT
>FJ469758/B/US/2002/PRLS09
ATGCAGAAAGGCAATTTT------------------AGGAGCCAAAGAAAG------ACTGTTAAATGTTTCAATTGTGG
CAAAGAAGGGCACATAGCCAAAAATTGCAGGGCCCCCAGGAAAAGGGGCTGTTGGAAATGTGGAAAGGAAGGACACCAAA
TGAAA---GATTGTACT------GAGAGA------CAGGCTAAT
>FJ469760/B/US/2002/PRLS16
ATGCAGAAAGGCAATTTT------------------AAAAACCAAAGAAAA------ATTGTTAAGTGTTTCAATTGTGG
CAAAGAGGGGCACATAGCCAGAAATTGCAGGGCCCCTAGGAAAAAGGGCTGTTGGAAATGTGGAAAGGAAGGACACCAAA
TGAAA---GATTGTACT------GAAAGA------CAGGTTAAT
>FJ469761/B/US/-/PRLS17
ATGCAGAAAGGCAATTTT------------------AGGAACCAAAGAAAG------AGTGTTAAGTGTTTCAATTGTGG
CAAAGAAGGGCATATAGCCAGAAATTGCAGGGCCCCCAGGAAAAAGGGCTGTTGGAAATGTGGAAAGGAAGGACACCAAA
TGAAA---GATTGTACT------GAGAGA------CAGGCTAAT
>FJ469762/B/US/2002/PRLS18
ATGCAGAAAGGCAATTTT------------------AGGAGCCAAAGAAAA------ATTGTTAAGTGTTTCAATTGTGG
CAAACAAGGGCACATAGCTAGAAATTGCAGGGCCCCTAGAAAAAAGGGCTGTTGGAGATGTGGAAAGGAAGGACACCAAA
TGAAA---GAGTGTACT------GAAGGA------CAGGCTAAT
>FJ469763/B/US/-/PRLS19
ATGCAGAGAGGCAATTTT------------------AGGAACCAAAGAAAG------ACTGTTAAGTGTTTCAATTGTGG
CAAAGAAGGGCACATAGCCAAAAATTGCAGGGCCCCTAGAAAAAGAGGCTGTTGGAAATGTGGAAAGGAAGGACACCAAA
TGAAA---GATTGTACT------GAGAGA------CAGGCTAAT
>FJ469764/B/US/2003/PRLS24
ATGCAGAAAGGCAATTTT------------------AGGAGCCAAAAGAAA------ACTGTTAAGTGTTTCAATTGTGG
CAGAGAGGGGCACATAGCCAAAAATTGCAGGGCCCCTAGGAAAAGGGGCTGTTGGAAATGTGGAAAGGAAGGACACCAAA
TGAAA---GACTGTACT------GAAAGA------CAGGCTAAT
>FJ469765/B/US/2003/PRLS25
ATGCAGAAAGGCAATTTT------------------AGGAACCAAAGAAAG------ACTGTTAAATGTTTCAATTGTGG
CAAAGAAGGGCACATAGCCAAAAATTGCAGGGCCCCTAGGAAAAAGGGCTGTTGGAAATGTGGAAGGGAAGGACACCAAA
TGAAA---GACTGTACT------GAGAGA------CAGGCTAAT
>FJ469766/B/US/-/PRLS28
ATGCAGAAAGGCAATTTT------------------AGGAACCAAAAAAGA------AGTATTAAGTGTTTCAATTGTGG
CAAAGAAGGGCACATAGCCAGAAATTGCAGGGCCCCTAGAAAAAGGGGCTGTTGGAAATGTGGAAAGGAAGGACACCAGA
TGAAA---GATTGTACT------GAGAGA------CAGGCTAAT
>FJ469767/B/US/-/SH8127
ATACAGAAAGGCAATTTT------------------AGGAACCAAAGAAAG------ACTGTTAAGTGTTTCAATTGTGG
CAAAGAAGGGCACATAGCCAAAAATTGCAGGGCCCCTAGGAAAAAGGGCTGTTGGAAATGTGGAAAGGAAGGACACCAAA
TGAAA---GATTGTACT------GAGAGA------CAGGCTAAT
>FJ469768/B/US/-/SH8183
ATGCAGAAAGGCAATTTT------------------AGGAACCAAAGAAAA------ATTGTTAAGTGTTTTAATTGTGG
CAAAGAAGGGCACATAGCCAGAAATTGCAAGGCCCCTCGGAAAAGGGGCTGTTGGAAATGTGGAAAGGATGGACACCAAA
TGAAA---GATTGTACT------GAGAGA------CAGGCTAAT
>FJ469769/B/US/-/SH8229
ATGCAGAGAGGCAATTTT------------------AAGGGCCAAAGAAAG------ACTGTTAAGTGTTTTAATTGTGG
CAAAGAAGGACACGTAGCAAAAAATTGCAGGGCTCCTAGGAAAAAGGGCTGTTGGAAATGTGGAAGGGAAGGACACCAAA
TGAAA---GATTGTACT------GAGAGA------CAGGCTAAT
>FJ469770/B/US/2003/SH8233
ATGCAAGGAGGCAATTTT------------------AGGAGCCAAAAGAAG------ATGGTTAAGTGTTTCAATTGTGG
CAAGGTTGGGCACATAGCCAAAAATTGCAGGGCCCCTAGAAAAAGGGGCTGTTGGAAATGTGGAAAGGAAGGACACCAGA
TGAAA---GATTGTAAT------GAGAGACAGGGACAGGCTAAT
>FJ469772/B/US/2004/SH858
ATGCAAAGAGGCAATTTT------------------AGGGGCCAGAGAAAG------GTTGTTAAGTGCTTCAATTGTGG
CAAAGAAGGGCACATAGCCAAAAATTGCAGGGCCCCTAGAAAAAGGGGCTGTTGGAAATGTGGAAAGGAAGGACACCAAA
TGAAA---GATTGTACT------GAGAGA------CAGGCTAAT
>FJ495818/B/US/2006/CH40E_flA1
ATGCAGAGAGGCAATTTT------------------AGGAACCAAAGAAAA------ATTGTTAAGTGTTTCAATTGTGG
CAAAGAAGGGCACATAGCTAGAAATTGCAGGGCCCCTAGGAAAAAGGGCTGTTGGAAGTGTGGAAAGGAAGGACATCAAA
TGAAA---GATTGTACT------GAGAGA------CAGGCTAAT
>FJ495819/B/US/2006/CH40E_flA2
ATGCAGAGAGGCAATTTT------------------AGGAACCAAAGAAAA------ATTGTTAAGTGTTTCAATTGTGG
CAAAGAAGGGCACATAGCTAGAAATTGCAGGGCCCCTAGGAAAAAGGGCTGTTGGAAGTGTGGAAAGGAAGGACATCAAA
TGAAA---GATTGTACT------GAGAGA------CAGGCTAAT
>FJ495820/B/US/2006/CH40E_flA3
ATGCAGAGAGGCAATTTT------------------AGGAACCAAAGAAAA------ATTGTTAAGTGTTTCAATTGTGG
CAAAGAAGGGCACATAGCTAGAAATTGCAGGGCCCCTAGGAAAAAGGGCTGTTGGAAGTGTGGAAAGGAAGGACATCAAA
TGAAA---GATTGTACT------GAGAGA------CAGGCTAAT
>FJ495821/B/US/2006/CH40E_flC7
ATGCAGAGAGGCAATTTT------------------AGGAACCAAAGAAAA------ATTGTTAAGTGTTTCAATTGTGG
CAAAGAAGGGCACATAGCTAGAAATTGCAGGGCCCCTAGGAAAAAGGGCTGTTGGAAGTGTGGAAAGGAAGGACATCAAA
TGAAA---GATTGTACT------GAGAGA------CAGGCTAAT
>FJ495822/B/US/2006/CH40E_flF10
ATGCAGAGAGGCAATTTT------------------AGGAACCAAAGAAAA------ATTGTTAAGTGTTTCAATTGTGG
CAAAGAAGGGCACATAGCTAGAAATTGCAGGGCCCCTAGGAAAAAGGGCTGTTGGAAGTGTGGAAAGGAAGGACATCAAA
TGAAA---GATTGTACT------GAGAGA------CAGGCTAAT
>FJ495823/B/US/2006/CH40E_flF7
ATGCAGAGAGGCAATTTT------------------AGGAACCAAAGAAAA------ATTGTTAAGTGTTTCAATTGTGG
CAAAGAAGGGCACATAGCTAGAAATTGCAGGGCCCCTAGGAAAAAGGGCTGTTGGAAGTGTGGAAAGGAAGGACATCAAA
TGAAA---GATTGTACT------GAGAGA------CAGGCTAAT
>FJ495824/B/US/2006/CH40E_flF9
ATGCAGAGAGGCAATTTT------------------AGGAACCAAAGAAAA------ATTGTTAAGTGTTTCAATTGTGG
CAAAGAAGGGCACATAGCTAGAAATTGCAGGGCCCCTAGGAAAAAGGGCTGTTGGAAGTGTGGAAAGGAAGGACATCAAA
TGAAA---GATTGTACT------GAGAGA------CAGGCTAAT
>FJ495825/B/US/2006/CH40E_flG3
ATGCAGAGAGGCAATTTT------------------AGGAACCAAAGAAAA------ATTGTTAAGTGTTTCAATTGTGG
CAAAGAAGGGCACATAGCTAGAAATTGCAGGGCCCCTAGGAAAAAGGGCTGTTGGAAGTGTGGAAAGGAAGGACATCAAA
TGAAA---GATTGTACT------GAGAGA------CAGGCTAAT
>FJ495826/B/US/2006/CH40E_flG6
ATGCAGAGAGGCAATTTT------------------AGGAACCAAAGAAAA------ATTGTTAAGTGTTTCAATTGTGG
CAAAGAAGGGCACATAGCTAGAAATTGCAGGGCCCCTAGGAAAAAGGGCTGTTGGAAGTGTGGAAAGGAAGGACATCAAA
TGAAA---GATTGTACT------GAGAGA------CAGGCTAAT
>FJ495937/B/US/2006/CH58E_flA1
ATGCAGAGAGGCAATTTT------------------AAGAACCAAAGGAAG------ATTGTTAAATGTTTCAATTGTGG
CAAAGAAGGGCACATAGCCAGAAATTGCAGGGCCCCTAGAAAAAAGGGCTGTTGGAAATGTGGAAGGGAAGGACATCAAA
TGAAA---GATTGTACT------GAGAGA------CAGGCTAAT
>FJ495939/B/US/2006/CH58E_flA7
ATGCAGAGAGGCAATTTT------------------AAGAACCAAAGAAAG------ATTGTTAAATGTTTCAATTGTGG
CAAAGAAGGGCACATAGCCAGAAATTGCAGGGCCCCTAGAAAAAAGGGCTGTTGGAAATGTGGAAGGGAAGGACATCAAA
TGAAA---GATTGTACT------GAGAGA------CAGGCTAAT
>FJ495940/B/US/2006/CH58E_flA8
ATGCAGAGAGGCAATTTT------------------AAGAACCAAAGAAAG------ATTGTTAAATGTTTCAATTGTGG
CAAAGAAGGGCACATAGCCAGAAATTGCAGGGCCCCTAGAAAAAAGGGCTGTTGGAAATGTGGAAGGGAAGGACATCAAA
TGAAA---GATTGTACT------GAGAGA------CAGGCTAAT
>FJ495941/B/US/2006/CH58E_flA9
ATGCAGAGAGGCAATTTT------------------AAGAACCAAAGAAAG------ATTGTTAAATGTTTCAATTGTGG
CAAAGAAGGGCACATAGCCAGAAATTGCAGGGCCCCTAGAAAAAAGGGCTGTTGGAAATGTGGAAGGGAAGGACATCAAA
TGAAA---GATTGTACT------GAGAGA------CAGGCTAAT
>FJ495942/B/US/2006/CH58E_flC4
ATGCAGAGAGGCAATTTT------------------AAGAACCAAAGAAAG------ATTGTTAAATGTTTCAATTGTGG
CAAAGAAGGGCACATAGCCAGAAATTGCAGGGCCCCTAGAAAAAAGGGCTGTTGGAAATGTGGAAGGGAAGGACATCAAA
TGAAA---GATTGTACT------GAGAGA------CAGGCTAAT
>FJ495943/B/US/2006/CH58E_flC5
ATGCAGAGAGGCAATTTT------------------AAGAACCAAAGAAAG------ATTGTTAAATGTTTCAATTGTGG
CAAAGAAGGGCACATAGCCAGAAATTGCAGGGCCCCTAGAAAAAAGGGCTGTTGGAAATGTGGAAGGGAAGGACATCAAA
TGAAA---GATTGTACT------GAGAGA------CAGGCTAAT
>FJ496000/B/US/2006/CH77E_flA1
ATGCAGAGAGGCAATTTT------------------AGGAACCAAAAAAGA------ACTATTAAATGTTTCAATTGTGG
CAAAGAAGGGCACCTAGCCAGAAATTGCAGGGCTCCTAGGAAAAAGGGCTGTTGGAAATGTGGAAAGGAAGGACACCAAA
TGAAA---GAGTGCACT------GAAAGA------CAGGCTAAT
>FJ496001/B/US/2006/CH77E_flA2
ATGCAGAGAGGCAATTTT------------------AGGAACCAAAAAAGA------ACTATTAAATGTTTCAATTGTGG
CAAAGAAGGGCACCTAGCCAGAAATTGCAGGGCTCCTAGGAAAAAGGGCTGTTGGAAATGTGGAAAGGAAGGACACCAAA
TGAAA---GAGTGCACT------GAAAGA------CAGGCTAAT
>FJ496002/B/US/2006/CH77E_flB3
ATGCAGAGAGGCAATTTT------------------AGGAACCAAAAAAGA------ACTATTAAATGTTTCAATTGTGG
CAAAGAAGGGCACCTAGCCAGAAATTGCAGGGCTCCTAGGAAAAAGGGCTGTTGGAAATGTGGAAAGGAAGGACACCAAA
TGAAA---GAGTGCACT------GAAAGA------CAGGCTAAT
>FJ496003/B/US/2006/CH77E_flC3
ATGCAGAGAGGCAATTTT------------------AGGAACCAAAAAAGA------ACTATTAAATGTTTCAATTGTGG
CAAAGAAGGGCACCTAGCCAGAAATTGCAGGGCTCCTAGGAAAAAGGGCTGTTGGAAATGTGGAAAGGAAGGACACCAAA
TGAAA---GAGTGCACT------GAAAGA------CAGGCTAAT
>FJ496004/B/US/2006/CH77E_flC4
ATGCAGAGAGGCAATTTT------------------AGGAACCAAAAAAGA------ACTATTAAATGTTTCAATTGTGG
CAAAGAAGGGCACCTAGCCAGAAATTGCAGGGCTCCTAGGAAAAAGGGCTGTTGGAAATGTGGAAAGGAAGGACACCAAA
TGAAA---GAGTGCACT------GAAAGA------CAGGCTAAT
>FJ496005/B/US/2006/CH77E_flC7
ATGCAGAGAGGCAATTTT------------------AGGAACCAAAAAAGA------ACTATTAAATGTTTCAATTGTGG
CAAAGAAGGGCACCTAGCCAGAAATTGCAGGGCTCCTAGGAAAAAGGGCTGTTGGAAATGTGGAAAGGAAGGACACCAAA
TGAAA---GAGTGCACT------GAAAGA------CAGGCTAAT
>FJ496006/B/US/2006/CH77E_flC9
ATGCAGAGAGGCAATTTT------------------AGGAACCAAAAAAGA------ACTATTAAATGTTTCAATTGTGG
CAAAGAAGGGCACCTAGCCAGAAATTGCAGGGCTCCTAGGAAAAAGGGCTGTTGGAAATGTGGAAAGGAAGGACACCAAA
TGAAA---GAGTGCACT------GAAAGA------CAGGCTAAT
>FJ496007/B/US/2006/CH77E_flD5
ATGCAGAGAGGCAATTTT------------------AGGAACCAAAAAAGA------ACTATTAAATGTTTCAATTGTGG
CAAAGAAGGGCACCTAGCCAGAAATTGCAGGGCTCCTAGGAAAAAGGGCTGTTGGAAATGTGGAAAGGAAGGACACCAAA
TGAAA---GAGTGCACT------GAAAGA------CAGGCTAAT
>FJ496072/B/US/2002/04013226_2_flA8
ATGCAGAAAGGCAATTTT------------------AGGAATCAAAGAAAG------ATTATTAAATGTTTCAATTGTGG
CAAAGAGGGACACTTAGCCAGAAATTGCAGGGCTCCTAGAAAAAAGGGCTGTTGGAAATGTGGAAGGGAAGGACACCAAA
TGAAA---GATTGTACT------GAGAGA------CAGGCTAAT
>FJ496073/B/US/2002/04013226_2_flA9
ATGCAGAAAGGCAATTTT------------------AGGAATCAAAGAAAG------ATTATTAAATGTTTCAATTGTGG
CAAAGAGGGACACTTAGCCAGAAATTGCAGGGCTCCTAGAAAAAAGGGCTGTTGGAAATGTGGAAGGGAAGGACACCAAA
TGAAA---GATTGTACT------GAGAGA------CAGGCTAAT
>FJ496074/B/US/2002/04013226_2_flB10
ATGCAGAAAGGCAATTTT------------------AGGAATCAAAGAAAG------ATTATTAAATGTTTCAATTGTGG
CAAAGAGGGACACTTAGCCAGAAATTGCAGGGCTCCTAGAAAAAAGGGCTGTTGGAAATGTGGAAGGGAAGGACACCAAA
TGAAA---GATTGTACT------GAGAGA------CAGGCTAAT
>FJ496075/B/US/2002/04013226_2_flC1
ATGCAGAAAGGCAATTTT------------------AGGAATCAAAGAAAG------ATTATTAAATGTTTCAATTGTGG
CAAAGAGGGACACTTAGCCAGAAATTGCAGGGCTCCTAGAAAAAAGGGCTGTTGGAAATGTGGAAGGGAAGGACACCAAA
TGAAA---GATTGTACT------GAGAGA------CAGGCTAAT
>FJ496076/B/US/2002/04013226_2_flD12
ATGCAGAAAGGCAATTTT------------------AGGAATCAAAGAAAG------ATTATTAAATGTTTCAATTGTGG
CAAAGAGGGACACTTAGCCAGAAATTGCAGGGCTCCTAGAAAAAAGGGCTGTTGGAAATGTGGAAGGGAAGGACACCAAA
TGAAA---GATTGTACT------GAGAGA------CAGGCTAAT
>FJ496077/B/US/2002/04013226_2_flD7
ATGCAGAAAGGCAATTTT------------------AGGAATCAAAGAAAG------ATTATTAAATGTTTCAATTGTGG
CAAAGAGGGACACTTAGCCAGAAATTGCAGGGCTCCTAGAAAAAAGGGCTGTTGGAAATGTGGAAGGGAAGGACACCAAA
TGAAA---GATTGTACT------GAGAGA------CAGGCTAAT
>FJ496078/B/US/2002/04013226_2_flH11
ATGCAGAAAGGCAATTTT------------------AGGAATCAAAGAAAG------ATTATTAAATGTTTCAATTGTGG
CAAAGAGGGACACTTAGCCAGAAATTGCAGGGCTCCTAGAAAAAAGGGCTGTTGGAAATGTGGAAGGGAAGGACACCAAA
TGAAA---GATTGTACT------GAGAGA------CAGGCTAAT
>FJ496079/B/US/2002/04013226_2_flH5
ATGCAGAAAGGCAATTTT------------------AGGAATCAAAGAAAG------ATTATTAAATGTTTCAATTGTGG
CAAAGAGGGACACTTAGCCAGAAATTGCAGGGCTCCTAGAAAAAAGGGCTGTTGGAAATGTGGAAGGGAAGGACACCAAA
TGAAA---GATTGTACT------GAGAGA------CAGGCTAAT
>FJ496080/B/US/2002/04013226_2_flH6
ATGCAGAAAGGCAATTTT------------------AGGAATCAAAGAAAG------ATTATTAAATGTTTCAATTGTGG
CAAAGAGGGACACTTAGCCAGAAATTGCAGGGCTCCTAGAAAAAAGGGCTGTTGGAAATGTGGAAGGGAAGGACACCAAA
TGAAA---GATTGTACT------GAGAGA------CAGGCTAAT
>FJ496081/B/US/2005/04013396_0_flE6
ATGCAGAGAGGCAATTAT------------------AAGGGCCAAAGAAAG------GCTGTCAAGTGTTTCAATTGTGG
CAAAGAAGGACACATAGCCAGAAATTGCAGGGCCCCTAGGAAAAAGGGCTGTTGGAAATGTGGAAAGGAAGGACACCAAA
TGAAA---GATTGTACT------GAGAGA------CAGGCTAAT
>FJ496082/B/US/2005/04013396_0_flF3
ATGCAGAGAGGCAATTAT------------------AAGGGCCAAAGAAAG------GCTGTCAAGTGTTTCAATTGTGG
CAAAGAAGGACACATAGCCAGAAATTGCAGGGCCCCTAGGAAAAAGGGCTGTTGGAAATGTGGAAAGGAAGGACACCAAA
TGAAA---GATTGTACT------GAGAGA------CAGGCTAAT
>FJ496083/B/US/2005/04013396_0_flF4
ATGCAGAGAGGCAATTAT------------------AAGGGCCAAAGAAAG------GCTGTCAAGTGTTTCAATTGTGG
CAAAGAAGGACACATAGCCAGAAATTGCAGGGCCCCTAGGAAAAAGGGCTGTTGGAAATGTGGAAAGGAAGGACACCAAA
TGAAA---GATTGTACT------GAGAGA------CAGGCTAAT
>FJ496084/B/US/2005/04013396_0_flG7
ATGCAGAGAGGCAATTAT------------------AAGGGCCAAAGAAAG------GCTGTCAAGTGTTTCAATTGTGG
CAAAGAAGGACACATAGCCAGAAATTGCAGGGCCCCTAGGAAAAAGGGCTGTTGGAAATGTGGAAAGGAAGGACACCAAA
TGAAA---GATTGTACT------GAGAGA------CAGGCTAAT
>FJ496085/B/US/2005/04013396_0_flG8
ATGCAGAGAGGCAATTAT------------------AAGGGCCAAAGAAAG------GCTGTCAAGTGTTTCAATTGTGG
CAAAGAAGGACACATAGCCAGAAATTGCAGGGCCCCTAGGAAAAAGGGCTGTTGGAAATGTGGAAAGGAAGGACACCAAA
TGAAA---GATTGTACT------GAGAGA------CAGGCTAAT
>FJ496145/B/US/1991/SUMA_flC5
ATGCAGAAAGGCAATTTT------------------AGGAACCAAAGAAAA------ATTGTTAAGTGTTTCAATTGTGG
CAAAGAAGGGCACATAGCCAAAAATTGCAGGGCTCCTAGGAAAAGGGGATGTTGGAAATGTGGAAAGGAAGGACACCAAA
TGAAA---GATTGTACT------GAGAGA------CAGGCTAAT
>FJ496146/B/US/1991/SUMA_flC7
ATGCAGAAAGGCAATTTT------------------AGGAACCAAAGAAAA------ATTGTTAAGTGTTTCAATTGTGG
CAAAGAAGGGCACATAGCCAAAAATTGCAGGGCTCCTAGGAAAAGGGGATGTTGGAAATGTGGAAAGGAAGGACACCAAA
TGAAA---GATTGTACT------GAGAGA------CAGGCTAAT
>FJ496147/B/US/1991/SUMA_flD10
ATGCAGAAAGGCAATTTT------------------AGGAACCAAAGAAAA------ATTGTTAAGTGTTTCAATTGTGG
CAAAGAAGGGCACATAGCCAAAAATTGCAGGGCTCCTAGGAAAAGGGGATGTTGGAAATGTGGAAAGGAAGGACACCAAA
TGAAA---GATTGTACT------GAGAGA------CAGGCTAAT
>FJ496148/B/US/1991/SUMA_flD3
ATGCAGAAAGGCAATTTT------------------AGGAACCAAAGAAAA------ATTGTTAAGTGTTTCAATTGTGG
CAAAGAAGGGCACATAGCCAAAAATTGCAGGGCTCCTAGGAAAAGGGGATGTTGGAAATGTGGAAAGGAAGGACACCAAA
TGAAA---GATTGTACT------GAGAGA------CAGGCTAAT
>FJ496149/B/US/1991/SUMA_flE5
ATGCAGAAAGGCAATTTT------------------AGGAACCAAAGAAAA------ATTGTTAAGTGTTTCAATTGTGG
CAAAGAAGGGCACATAGCCAAAAATTGCAGGGCTCCTAGGAAAAGGGGATGTTGGAAATGTGGAAAGGAAGGACACCAAA
TGAAA---GATTGTACT------GAGAGA------CAGGCTAAT
>FJ496150/B/US/1991/SUMA_flE7
ATGCAGAAAGGCAATTTT------------------AGGAACCAAAGAAAA------ATTGTTAAGTGTTTCAATTGTGG
CAAAGAAGGGCACATAGCCAAAAATTGCAGGGCTCCTAGGAAAAGGGGATGTTGGAAATGTGGAAAGGAAGGACACCAAA
TGAAA---GATTGTACT------GAGAGA------CAGGCTAAT
>FJ496151/B/US/2001/TRJO_flA1
ATGCAGAAAGGTAATTTT------------------AGAAACCAAAGAAAG------CCTGTTAAGTGTTTCAATTGTGG
CAAAGAGGGGCATATATCTAAAAATTGCAGGGCCCCTAGAAAAAAGGGCTGTTGGAAATGTGGAAAGGAAGGACACCAAA
TGAAA---GATTGTACT------GAAAGA------CAGGCTAAT
>FJ496152/B/US/2001/TRJO_flA2
ATGCAGAAAGGTAATTTT------------------AGAAACCAAAGAAAG------CCTGTTAAGTGTTTCAATTGTGG
CAAAGAGGGGCATATATCTAAAAATTGCAGGGCCCCTAGAAAAAAGGGCTGTTGGAAATGTGGAAAGGAAGGACACCAAA
TGAAA---GATTGTACT------GAAAGA------CAGGCTAAT
>FJ496153/B/US/2001/TRJO_flA9
ATGCAGAAAGGTAATTTT------------------AGAAACCAAAGAAAG------CCTGTTAAGTGTTTCAATTGTGG
CAAAGAGGGGCATATATCTAAAAATTGCAGGGCCCCTAGAAAAAAGGGCTGTTGGAAATGTGGAAAGGAAGGACACCAAA
TGAAA---GATTGTACT------GAAAGA------CAGGCTAAT
>FJ496154/B/US/2001/TRJO_flB1
ATGCAGAAAGGTAATTTT------------------AGAAACCAAAGAAAG------CCTGTTAAGTGTTTCAATTGTGG
CAAAGAGGGGCATATATCTAAAAATTGCAGGGCCCCTAGAAAAAAGGGCTGTTGGAAATGTGGAAAGGAAGGACACCAAA
TGAAA---GATTGTACT------GAAAGA------CAGGCTAAT
>FJ496155/B/US/2001/TRJO_flC6
ATGCAGAAAGGTAATTTT------------------AGAAACCAAAGAAAG------CCTGTTAAGTGTTTCAATTGTGG
CAAAGAGGGGCATATATCTAAAAATTGCAGGGCCCCTAGAAAAAAGGGCTGTTGGAAATGTGGAAAGGAAGGACACCAAA
TGAAA---GATTGTACT------GAAAGA------CAGGCTAAT
>FJ496156/B/US/2001/TRJO_flC9
ATGCAGAAAGGTAATTTT------------------AGAAACCAAAGAAAG------CCTGTTAAGTGTTTCAATTGTGG
CAAAGAGGGGCATATATCTAAAAATTGCAGGGCCCCTAGAAAAAAGGGCTGTTGGAAATGTGGAAAGGAAGGACACCAAA
TGAAA---GATTGTACT------GAAAGA------CAGGCTAAT
>FJ496157/B/US/2001/TRJO_flD3
ATGCAGAAAGGTAATTTT------------------AGAAACCAAAGAAAG------CCTGTTAAGTGTTTCAATTGTGG
CAAAGAGGGGCATATATCTAAAAATTGCAGGGCCCCTAGAAAAAAGGGCTGTTGGAAATGTGGAAAGGAAGGACACCAAA
TGAAA---GATTGTACT------GAAAGA------CAGGCTAAT
>FJ496158/B/US/1990/WEAU_flA11
ATGCAGAGAGGCAATTTT------------------AGGAGCCCAAGAAAA------ACTATTAAGTGTTTCAATTGTGG
CAAAGAAGGACACATAGCCAGAAATTGCAGGGCCCCTAGGAAAAAGGGCTGTTGGAAATGTGGACAGGAAGGACACCAAA
TGAAA---GATTGTACT------GAGAGA------CAGGCTAAT
>FJ496159/B/US/1990/WEAU_flE1
ATGCAGAGAGGCAATTTT------------------AGGAGCCCAAGAAAA------ACTATTAAGTGTTTCAATTGTGG
CAAAGAAGGACACATAGCCAGAAATTGCAGGGCCCCTAGGAAAAAGGGCTGTTGGAAATGTGGACAGGAAGGACACCAAA
TGAAA---GATTGTACT------GAGAGA------CAGGCTAAT
>FJ496160/B/US/1990/WEAU_flE3
ATGCAGAGAGGCAATTTT------------------AGGAGCCCAAGAAAA------ACTATTAAGTGTTTCAATTGTGG
CAAAGAAGGACACATAGCCAGAAATTGCAGGGCCCCTAGGAAAAAGGGCTGTTGGAAATGTGGACAGGAAGGACACCAAA
TGAAA---GATTGTACT------GAGAGA------CAGGCTAAT
>FJ496161/B/US/1990/WEAU_flE8
ATGCAGAGAGGCAATTTT------------------AGGAGCCCAAGAAAA------ACTATTAAGTGTTTCAATTGTGG
CAAAGAAGGACACATAGCCAGAAATTGCAGGGCCCCTAGGAAAAAGGGCTGTTGGAAATGTGGACAGGAAGGACACCAAA
TGAAA---GATTGTACT------GAGAGA------CAGGCTAAT
>FJ496162/B/US/1990/WEAU_flF2
ATGCAGAGAGGCAATTTT------------------AGGAGCCCAAGAAAA------ACTATTAAGTGTTTCAATTGTGG
CAAAGAAGGACACATAGCCAGAAATTGCAGGGCCCCTAGGAAAAAGGGCTGTTGGAAATGTGGACAGGAAGGACACCAAA
TGAAA---GATTGTACT------GAGAGA------CAGGCTAAT
>FJ496163/B/US/1990/WEAU_flF5
ATGCAGAGAGGCAATTTT------------------AGGAGCCCAAGAAAA------ACTATTAAGTGTTTCAATTGTGG
CAAAGAAGGACACATAGCCAGAAATTGCAGGGCCCCTAGGAAAAAGGGCTGTTGGAAATGTGGACAGGAAGGACACCAAA
TGAAA---GATTGTACT------GAGAGA------CAGGCTAAT
>FJ496164/B/US/1990/WEAU_flF6
ATGCAGAGAGGCAATTTT------------------AGGAGCCCAAGAAAA------ACTATTAAGTGTTTCAATTGTGG
CAAAGAAGGACACATAGCCAGAAATTGCAGGGCCCCTAGGAAAAAGGGCTGTTGGAAATGTGGACAGGAAGGACACCAAA
TGAAA---GATTGTACT------GAGAGA------CAGGCTAAT
>FJ496165/B/US/1990/WEAU_flF7
ATGCAGAGAGGCAATTTT------------------AGGAGCCCAAGAAAA------ACTATTAAGTGTTTCAATTGTGG
CAAAGAAGGACACATAGCCAGAAATTGCAGGGCCCCTAGGAAAAAGGGCTGTTGGAAATGTGGACAGGAAGGACACCAAA
TGAAA---GATTGTACT------GAGAGA------CAGGCTAAT
>FJ496166/B/US/1990/WEAU_flF9
ATGCAGAGAGGCAATTTT------------------AGGAGCCCAAGAAAA------ACTATTAAGTGTTTCAATTGTGG
CAAAGAAGGACACATAGCCAGAAATTGCAGGGCCCCTAGGAAAAAGGGCTGTTGGAAATGTGGACAGGAAGGACACCAAA
TGAAA---GATTGTACT------GAGAGA------CAGGCTAAT
>FJ496167/B/US/2000/WITO_flA1
ATGCAGAGGGGCAATTTT------------------AGGACTCAAAGAAAA------CCTGTTAAATGTTTCAATTGTGG
CAAAGAAGGGCACATAGCCAGAAATTGCAGGGCCCCTAGAAAGAAGGGCTGTTGGAAATGTGGAAAGGAAGGACACCAAA
TGAAA---GACTGTACT------GAGAGA------CAGGCTAAT
>FJ496168/B/US/2000/WITO_flA2
ATGCAGAGGGGCAATTTT------------------AGGACTCAAAGAAAA------CCTGTTAAATGTTTCAATTGTGG
CAAAGAAGGGCACATAGCCAGAAATTGCAGGGCCCCTAGAAAGAAGGGCTGTTGGAAATGTGGAAAGGAAGGACACCAAA
TGAAA---GACTGTACT------GAGAGA------CAGGCTAAT
>FJ496169/B/US/2000/WITO_flB3
ATGCAGAGGGGCAATTTT------------------AGGACTCAAAGAAAA------CCTGTTAAATGTTTCAATTGTGG
CAAAGAAGGGCACATAGCCAGAAATTGCAGGGCCCCTAGAAAGAAGGGCTGTTGGAAATGTGGAAAGGAAGGACACCAAA
TGAAA---GACTGTACT------GAGAGA------CAGGCTAAT
>FJ496170/B/US/2000/WITO_flC1
ATGCAGAGGGGCAATTTT------------------AGGACTCAAAGAAAA------CCTGTTAAATGTTTCAATTGTGG
CAAAGAAGGGCACATAGCCAGAAATTGCAGGGCCCCTAGAAAGAAGGGCTGTTGGAAATGTGGAAAGGAAGGACACCAAA
TGAAA---GACTGTACT------GAGAGA------CAGGCTAAT
>FJ496171/B/US/2000/WITO_flC10
ATGCAGAGGGGCAATTTT------------------AGGACTCAAAGAAAA------CCTGTTAAATGTTTCAATTGTGG
CAAAGAAGGGCACATAGCCAGAAATTGCAGGGCCCCTAGAAAGAAGGGCTGTTGGAAATGTGGAAAGGAAGGACACCAAA
TGAAA---GACTGTACT------GAGAGA------CAGGCTAAT
>FJ496172/B/US/2000/WITO_flC3
ATGCAGAGGGGCAATTTT------------------AGGACTCAAAGAAAA------CCTGTTAAATGTTTCAATTGTGG
CAAAGAAGGGCACATAGCCAGAAATTGCAGGGCCCCTAGAAAGAAGGGCTGTTGGAAATGTGGAAAGGAAGGACACCAAA
TGAAA---GACTGTACT------GAGAGA------CAGGCTAAT
>FJ496174/B/US/2000/WITO_flC9
ATGCAGAGGGGCAATTTT------------------AGGACTCAAAGAAAA------CCTGTTAAATGTTTCAATTGTGG
CAAAGAAGGGCACATAGCCAGAAATTGCAGGGCCCCTAGAAAGAAGGGCTGTTGGAAATGTGGAAAGGAAGGACACCAAA
TGAAA---GACTGTACT------GAGAGA------CAGGCTAAT
>FJ496175/B/US/2000/WITO_flD5
ATGCAGAGGGGCAATTTT------------------AGGACTCAAAGAAAA------CCTGTTAAATGTTTCAATTGTGG
CAAAGAAGGGCACATAGCCAGAAATTGCAGGGCCCCTAGAAAGAAGGGCTGTTGGAAATGTGGAAAGGAAGGACACCAAA
TGAAA---GACTGTACT------GAGAGA------CAGGCTAAT
>FJ496176/B/US/2000/WITO_flE1
ATGCAGAGGGGCAATTTT------------------AGGACTCAAAGAAAA------CCTGTTAAATGTTTCAATTGTGG
CAAAGAAGGGCACATAGCCAGAAATTGCAGGGCCCCTAGAAAGAAGGGCTGTTGGAAATGTGGAAAGGAAGGACACCAAA
TGAAA---GACTGTACT------GAGAGA------CAGGCTAAT
>FJ496177/B/US/2000/WITO_flE10
ATGCAGAGGGGCAATTTT------------------AGGACTCAAAGAAAA------CCTGTTAAATGTTTCAATTGTGG
CAAAGAAGGGCACATAGCCAGAAATTGCAGGGCCCCTAGAAAGAAGGGCTGTTGGAAATGTGGAAAGGAAGGACACCAAA
TGAAA---GACTGTACT------GAGAGA------CAGGCTAAT
>FJ496178/B/US/2000/WITO_flE11
ATGCAGAGGGGCAATTTT------------------AGGACTCAAAGAAAA------CCTGTTAAATGTTTCAATTGTGG
CAAAGAAGGGCACATAGCCAGAAATTGCAGGGCCCCTAGAAAGAAGGGCTGTTGGAAATGTGGAAAGGAAGGACACCAAA
TGAAA---GACTGTACT------GAGAGA------CAGGCTAAT
>FJ496179/B/US/2000/WITO_flE2
ATGCAGAGGGGCAATTTT------------------AGGACTCAAAGAAAA------CCTGTTAAATGTTTCAATTGTGG
CAAAGAAGGGCACATAGCCAGAAATTGCAGGGCCCCTAGAAAGAAGGGCTGTTGGAAATGTGGAAAGGAAGGACACCAAA
TGAAA---GACTGTACT------GAGAGA------CAGGCTAAT
>FJ496180/B/US/2000/WITO_flE3
ATGCAGAGGGGCAATTTT------------------AGGACTCAAAGAAAA------CCTGTTAAATGTTTCAATTGTGG
CAAAGAAGGGCACATAGCCAGAAATTGCAGGGCCCCTAGAAAGAAGGGCTGTTGGAAATGTGGAAAGGAAGGACACCAAA
TGAAA---GACTGTACT------GAGAGA------CAGGCTAAT
>FJ496181/B/US/2000/WITO_flF2
ATGCAGAGGGGCAATTTT------------------AGGACTCAAAGAAAA------CCTGTTAAATGTTTCAATTGTGG
CAAAGAAGGGCACATAGCCAGAAATTGCAGGGCCCCTAGAAAGAAGGGCTGTTGGAAATGTGGAAAGGAAGGACACCAAA
TGAAA---GACTGTACT------GAGAGA------CAGGCTAAT
>FJ496182/B/US/2000/WITO_flF4
ATGCAGAGGGGCAATTTT------------------AGGACTCAAAGAAAA------CCTGTTAAATGTTTCAATTGTGG
CAAAGAAGGGCACATAGCCAGAAATTGCAGGACCCCTAGAAAGAAGGGCTGTTGGAAATGTGGAAAGGAAGGACACCAAA
TGAAA---GACTGTACT------GAGAGA------CAGGCTAAT
>FJ496184/B/US/2000/WITO_flH3
ATGCAGAGGGGCAATTTT------------------AGGACTCAAAGAAAA------CCTGTTAAATGTTTCAATTGTGG
CAAAGAAGGGCACATAGCCAGAAATTGCAGGGCCCCTAGAAAGAAGGGCTGTTGGAAATGTGGAAAGGAAGGACACCAAA
TGAAA---GACTGTACT------GAGAGA------CAGGCTAAT
>FJ647145/B/ZA/1985/R84
ATGCAGAAAGGCAATTTT------------------AGGAACCAAAGAAAA------AATGTTAAGTGTTTCAATTGTGG
CAAAGAAGGGCACATAGCCAGAAATTGCAGGGCCCCTAGGAAAAGGGGCTGTTGGAAATGTGGAAAGGAAGGACACCAAA
TGAAA---GATTGTACT------GAGAGA------CAGGCTAAT
>FJ670524/B/ES/2008/X2400-3
ATGCAGAAAGGTAATTTT------------------AGGAACCAAAGGAAG------ATTGTTAAATGTTTTAATTGTGG
CAAAGAAGGACACATAGCCAAAAATTGCAGGGCCCCTAGAAGAAAGGGCTGTTGGAAATGTGGAAAGGAAGGACACCAAA
TGAAG---GATTGT---------GAGAGA------CAGGCTAAT
>FJ670525/B/ES/2008/X2425-2
ATGCAGAAAGGTAACTTT------------------AGGAGCCAAAGAAAA------GTGGTTAAGTGCTTCAATTGTGG
CAAAGAAGGACACATAGCCAGAAATTGCAGGGCCCCTAGGAAAAGAGGCTGTTGGAAATGTGGAAAGGAAGGACACCAAA
TGAAA---GATTGTTCT------GAGAGA------CAGGCTAAT
>FJ670531/B/ES/2008/P2008
ATGCAGGGAGGCAAGTTT------------------AGGAACAACAGAAAG------ATTGTTAAATGTTTCAATTGTGG
CAAAGAGGGGCACATAGCCAGAAATTGCAGGGCCCCTCGGAAAAAGGGCTGTTGGAAATGTGGAAAGGAAGGACACCAAA
TGAAA---GATTGTACT------GAGAGA------CAGGCTAAT
>FJ694790/B/DK/2007/PMVL_011
ATGCAGAAAAGCAATTTT------------------AGGAGCCAAAGAAAA------ATTATTAAGTGTTTCAATTGTGG
CAAAGAAGGGCACATAGCCAAAAATTGCAGGGCTCCTAGGAAAAGGGGCTGTTGGAAATGTGGAAAGGAAGGACACCAAA
TGAAA---GAGTGTACT------GAGAGA------CAGGCTAAT
>FJ853620/B/ES/2008/P2021-3
ATGCAAAAAGGCAATTTC------------------AGGAACCAAGGAAAG------AGTGTTAAGTGTTTCAATTGTGG
CAAAGTAGGGCACATAGCCAGAAATTGCAGGGCCCCTAGAAAAAAGGGATGTTGGAAATGTGGAAGGGAAGGACACCAAA
TGAAA---GATTGTGAA------GAGAGA------CAGGCTAAT
>FJ853622/B/ES/2008/X2510_2
ATGCAGAAAGGCAATTTT------------------AGGAACCAAAGAAAG------ACTGTTAAATGTTTCAATTGTGG
CAAAGAAGGGCACATAGCCAGAAATTGCAGGGCCCCTAGAAAAAAGGGCTGTTGGAAATGTGGAAAGGAAGGACACCAAA
TGAAG---GATTGCACT------GAGAGA------CAGGCTAAT
>FW555696/B/FR/1985/pNL43_patent
ATACAGAAAGGCAATTTT------------------AGGAACCAAAGAAAG------ACTGTTAAGTGTTTCAATTGTGG
CAAAGAAGGGCACATAGCCAAAAATTGCAGGGCCCCTAGGAAAAAGGGCTGTTGGAAATGTGGAAAGGAAGGACACCAAA
TGAAA---GATTGTACT------GAGAGA------CAGGCTAAT
>GQ372988/B/ES/2008/ES_X2515_3
ATGCAGAGAGGCAATTTT------------------AGGAACCAAAGAAAG------ACTGTTAAATGTTTCAATTGTGG
CAAGGAAGGGCACATAGCCAGAAATTGCAGGGCCCCTAGGAAAAAGGGCTGTTGGAAATGTGGACAGGAAGGACACCAAA
TGAAA---GATTGTACT------GAGAGA------CAGGCTAAT
>GQ372990/B/ES/2008/ES_X2556_3
GTGCAAAGAGGCAATTTT------------------AAAAACCAAAGAAAA------ACTGTTAAGTGTTTCAATTGTGG
CAAAGAAGGGCACATAGCAAAAAATTGCAGGGCCCCTAGGAAAAAGGGTTGTTGGAAATGTGGACAGGAAGGACACCAAA
TGAAA---GATTGTACT------GAAAGA------CAGGCTAAT
>GQ386779/B/ES/1989/G1p1
ATGCAGAAAGGCAATTTT------------------AGGAACCAAAGAAAG------ATTGTTAAGTGTTTCAATTGTGG
CAAAGAAGGGCACATAGCCAAAAATTGCAGGGCCCCTAGGAAAAGGGGCTGTTGGAAATGTGGAAAGGAGGGACACCAAA
TGAAA---GATTGTACT------GAGAGA------CAGGCTAAT
>GQ386780/B/ES/1989/G1p11
ATGCAGAAAGGCAATTTT------------------AGGAACCAAAGAAAG------ATTGTTAAGTGTTTCAATTGTGG
CAAAGAAGGGCACATAGCCAAAAATTGCAGGGCCCCTAGGAAAAGGGGCTGTTGGAAATGTGGAAAGGAGGGACACCAAA
TGAAA---GATTGTACT------GAGAGA------CAGGCTAAT
>GQ386781/B/ES/1989/G1_5p11
ATGCAGAAAGGCAATTTT------------------AGGAACCAAAGAAAG------ATTGTTAAGTGTTTCAATTGTGG
CAAAGAAGGGCACATAGCCAAAAATTGCAGGGCCCCTAGGAAAAGGGGCTGTTGGAAATGTGGAAAGGAGGGACACCAAA
TGAAA---GATTGTACT------GAGAGA------CAGGCTAAT
>GQ386782/B/ES/1989/G2p1
ATGCAGAAAGGCAATTTT------------------AGGAACCAAAGAAAG------ATTGTTAAGTGTTTCAATTGTGG
CAAAGAAGGGCACATAGCCAAAAATTGCAGGGCCCCTAGGAAAAGGGGCTGTTGGAAATGTGGAAAGGAGGGACACCAAA
TGAAA---GATTGTACT------GAGAGA------CAGGCTAAT
>GQ386783/B/ES/1989/G2p11
ATGCAGAAAGGCAATTTT------------------AGGAACCAAAGAAAG------ATTGTTAAGTGTTTCAATTGTGG
CAAAGAAGGGCACATAGCCAAAAATTGCAGGGCCCCTAGGAAAAGGGGCTGTTGGAAATGTGGAAAGGAGGGACACCAAA
TGAAA---GATTGTACT------GAGAGA------CAGGCTAAT
>GQ386784/B/ES/1989/I1p1
ATGCAGAAAGGCAATTAT------------------AGGAACCAAAGAAAG------ATTGTTAAGTGTTTCAATTGTGG
CAAAGAAGGGCACATAGCCAAAAATTGCAGGGCCCCTAGGAAAAGGGGCTGTTGGAAATGTGGAAAGGAGGGACACCAAA
TGAAA---GATTGTACT------GAGAGA------CAGGCTAAT
>GQ386785/B/ES/1989/I1p11
ATGCAGAAAGGCAATTAT------------------AGGAACCAAAGAAAG------ATTGTTAAGTGTTTCAATTGTGG
CAAAGAAGGGCACATAGCCAAAAATTGCAGGGCCCCTAGGAAAAGGGGCTGTTGGAAATGTGGAAAGGAGGGACACCAAA
TGAAA---GATTGTACT------GAGAGA------CAGGCTAAT
>GQ386786/B/ES/1989/I5p1
ATGCAGAAAGGCAATTAT------------------AGGAACCAAAGAAAG------ATTGTTAAGTGTTTCAATTGTGG
CAAAGAAGGGCACATAGCCAAAAATTGCAGGGCCCCTAGGAAAAGGGGCTGTTGGAAATGTGGAAAGGAGGGACACCAAA
TGAAA---GATTGTACT------GAGAGA------CAGGCTAAT
>GQ386787/B/ES/1989/I5p11
ATGCAGAAAGGCAATTAT------------------AGGAACCAAAGAAAG------ATTGTTAAGTGTTTCAATTGTGG
CAAAGAAGGGCACATAGCCAAAAATTGCAGGGCCCCTAGGAAAAGGGGCTGTTGGAAATGTGGAAAGGAGGGACACCAAA
TGAAA---GATTGTACT------GAGAGA------CAGGCTAAT
>GQ386792/B/ES/1989/E1_5p1
ATGCAGAAAGGCAATTAT------------------AGGAACCAAAGAAAG------ATTGTTAAGTGTTTCAATTGTGG
CAAAGAAGGGCACATAGCCAAAAATTGCAGGGCCCCTAGGAAAAGGGGCTGTTGGAAATGTGGAAAGGAGGGACACCAAA
TGAAA---GATTGTACT------GAGAGA------CAGGCTAAT
>GQ386793/B/ES/1989/E1_5p11
ATGCAGAAAGGCAATTAT------------------AGGAACCAAAGAAAG------ATTGTTAAGTGTTTCAATTGTGG
CAAAGAAGGGCACATAGCCAAAAATTGCAGGGCCCCTAGGAAAAGGGGCTGTTGGAAATGTGGAAAGGAGGGACACCAAA
TGAAA---GATTGTACT------GAGAGA------CAGGCTAAT
>GU177863/B/CN/1999/plwj
ATGCAGAGAGGCAATTTT------------------AGGAACCAAAGAAAG------ACTGTCAAGTGTTTCAATTGTGG
CAAAGATGGGCACATAGCCAAAAATTGCAGGGCCCCTAGGAAAAAGGGCTGTTGGAAATGTGGAAAGGAAGGACACCAAA
TGAAG---GATTGTATT------GAGAGA------CAGGCTAAT
>GU362881/B/ES/2009/P2149_3
ATGCAGAAAGGCAACTTT------------------AAAAACCAAAGAAGG------ACTGTTAAGTGTTTCAATTGTGG
CAAAGAAGGGCACATAGCCAAAAATTGCAGGGCTCCTAGGAAAAAGGGCTGTTGGAAATGTGGAAGGGAAGGACATCAAA
TGAAA---GATTGTACT------GAAAGA------CAGGCTAAT
>GU362883/B/ES/2008/X2555_2
ATGCAGAGAGGCAATTTT------------------AAGAACCAAAGAAAG------ACTGTTAAGTGTTTCAATTGTGG
TAAAGAAGGGCACATAGCCAGAAATTGCAGGGCCCCTAGGAAAAAGGGCTGTTGGAAATGTGGAAAGGAAGGACACCAAA
TGAAA---GACTGCATT------GAGAGA------CAGGCTAAT
>GU362885/B/ES/2009/X2689_2
CTACAGAAAGGCAATTTC------------------AGGAACAATCGG---------ACTATTAAATGTTTCAATTGTGG
CAAAGGGGGGCACATAGCCAAGAATTGCAGGGCCCCTAGAAAAAAGGGCTGTTGGAAATGTGGAAAGGAAGGACACCAAA
TGAAA---GACTGTACT------GAGAGG------CAAGCAAAT
>GU362886/B/ES/2008/X2574_2
ATGCAGAGGGGCAATTTT------------------AAAGGTCCAAGAAAG------ACTGTTAAATGCTTCAATTGTGG
CARAGAAGGGCACATAGCCAAAAATTGCAGAGCCCCTAGGAAAAAGGGCTGTTGGAAATGTGGAAGGGAAGGACATCAAA
TGAAA---GATTGTACT------GAAAGA------CAGGCTAAT
>GU647196/B/CN/1999/plwj11_6
ATGCAGAGAGGCAATTTT------------------AGGAACCAAAGAAAG------ACTGTTAAGTGTTTCAATTGTGG
CAAAGAAGGGCACATAGCAAAAAATTGCAGGGCCCCTAGGAAAAAGGGCTGTTGGAAATGTGGAAAGGAAGGACACCAAA
TGAAG---GATTGTATT------GAAAGA------CAGGCTAAT
>GU647197/B/CN/1999/plwj5_6
ATGCAGAGAGGCAATTTT------------------AGGAACCAAAGAAAG------ACTGTCAAGTGTTTCAATTGTGG
CAAAGATGGGCACATAGCCAAAAATTGCAGGGCCCCTAGGAAAAAGGGCTGTTGGAAATGTGGAAAGGAAGGACACCAAA
TGAAG---GATTGTATT------GAGAGA------CAGGCTAAT
>GU647198/B/CN/1999/plwj2_6
ATGCAGAGAGGCAATTTT------------------AGGAACCAAAGAAAG------ACTGTCAAGTGTTTCAATTGTGG
CAAAGATGGGCACATAGCCAAAAATTGCAGGGCCCCTAGGAAAAAGGGCTGTTGGAAATGTGGAAAGGAAGGACACCAAA
TGAAG---GATTGTATT------GAGAGA------CAGGCTAAT
>HH978650/B/FR/1983/HXB2_patent
ATGCAGAGAGGCAATTTT------------------AGGAACCAAAGAAAG------ATTGTTAAGTGTTTCAATTGTGG
CAAAGAAGGGCACACAGCCAGAAATTGCAGGGCCCCTAGGAAAAAGGGCTGTTGGAAATGTGGAAAGGAAGGACACCAAA
TGAAA---GATTGTACT------GAGAGA------CAGGCTAAT
>HI964165/B/FR/1983/HXB2_patent
ATGCAGAGAGGCAATTTT------------------AGGAACCAAAGAAAG------ATTGTTAAGTGTTTCAATTGTGG
CAAAGAAGGGCACACAGCCAGAAATTGCAGGGCCCCTAGGAAAAAGGGCTGTTGGAAATGTGGAAAGGAAGGACACCAAA
TGAAA---GATTGTACT------GAGAGA------CAGGCTAAT
>HM469975/B/ES/2009/S61_E1_5p21
ATGCAGAAAGGCAATTAT------------------AGGAACCAAAGAAAG------ATTGTTAAGTGTTTCAATTGTGG
CAAAGAAGGGCACATAGCCAAAAATTGCAGGGCCCCTAGGAAAAGGGGCTGTTGGAAATGTGGAAAGGAGGGACACCAAA
TGAAA---GATTGTACT------GAGAGA------CAGGCTAAT
>HM469977/B/ES/2009/S61_G2p21
ATGCAGAAAGGCAATTTT------------------AGGAACCAAAGAAAG------ATTGTTAAGTGTTTCAATTGTGG
CAAAGAAGGGCACATAGCCAAAAATTGCAGGGCCCCTAGGAAAAGGGGCTGTTGGAAATGTGGAAAGGAGGGACACCAAA
TGAAA---GATTGTACT------GAGAGA------CAGGCTAAT
>HM469978/B/ES/2009/S61_G1_5p21
ATGCAGAAAGGCAATTTT------------------AGGAACCAAAGAAAG------ATTGTTAAGTGTTTCAATTGTGG
CAAAGAAGGGCACATAGCCAAAAATTGCAGGGCCCCTAGGAAAAGGGGCTGTTGGAAATGTGGAAAGGAGGGACACCAAA
TGAAA---GATTGTACT------GAGAGA------CAGGCTAAT
>HM469979/B/ES/2009/S61_H1_5p21
ATGCAGAAAGGCAATTTT------------------AGGAACCAAAGAAGG------ATTGTTAAGTGTTTCAATTGTGG
CAAAGAAGGGCATATAGCCAAAAATTGCAGGGCCCCTAGGAAAAGGGGCTGTTGGAAATGTGGAAAGGAGGGACACCAAA
TGAAA---GATTGTACT------GAGAGA------CAGGCTAAT
>HM469980/B/ES/2009/S61_I1p21
ATGCAGAAAGGCAATTAT------------------AGGAACCAAAGAAAG------ATTGTTAAGTGTTTCAATTGTGG
CAAAGAAGGGCACATAGCCAAAAATTGCAGGGCCCCTAGGAAAAGGGGCTGTTGGAAATGTGGAAAGGAGGGACACCAAA
TGAAA---GATTGTACT------GAGAGA------CAGGCTAAT
>HM469981/B/ES/2009/S61_I5p21
ATGCAGAAAGGCAATTAT------------------AGGAACCAAAGAAAG------ATTGTTAAGTGTTTCAATTGTGG
CAAAGAAGGGCACATAGCCAAAAATTGCAGGGCCCCTAGGAAAAGGGGCTGTTGGAAATGTGGAAAGGAGGGACACCAAA
TGAAA---GATTGTACT------GAGAGA------CAGGCTAAT
>HM586187/B/GB/2003/MM33d12p
ATGCAGAAAGGCAATTTT------------------AGAACTCAAAGAAAG------ATTGTTAAGTGTTTCAATTGTGG
CAAAGAAGGACACATAGCAAAAAATTGCAGGGCCCCTAGAAAAAGGGGTTGTTGGAAATGTGGAAAGGAAGGACACCAAA
TGAAA---GATTGTACT------GAAAGA------CAGGCTAAT
>HM586193/B/GB/2004/MM39d11p
ATGCAGAGAGGCAATTTT------------------AAGAACCAAAGAAAA------AATGTTAAGTGTTTCAATTGTGG
CAAAGAGGGGCACATAGCAAAAAATTGCAGAGCCCCTAGGAAAAGGGGCTGTTGGAAATGTGGACAGGAAGGACACCAAA
TGAAA---GATTGTACT------GAGAGA------CAGGCTAAT
>HM586198/B/GB/2004/MM42d22_GN1
ATGCAGAAAAGCAATTTT------------------AAAAACCAAAGAAAG------GCTGTTAAGTGCTTCAATTGTGG
CAAAGAAGGGCACATAGCCAGAAATTGCAGGGCTCCTAGGAGAAAGGGCTGTTGGAAATGTGGAAGGGAAGGACACCAAA
TGAAA---GATTGTACT------GAGAGA------CAGGCTAAT
>HM586200/B/GB/2004/MM42d92_GN1
ATGCAGAAAAGCAATTTT------------------AAAAACCAAAGAAAG------GCTGTTAAGTGCTTCAATTGTGG
CAAAGAAGGGCACATAGCCAGAAATTGCAGGGCTCCTAGGAGAAAGGGCTGTTGGAAATGTGGAAGGGAAGGACACCAAA
TGAAA---GATTGTACT------GAGAGA------CAGGCTAAT
>HM586202/B/GB/2005/MM42d183_GN1
ATGCAGAAAAGCAATTTT------------------AAAAACCAAAGAAAG------GCTGTTAAGTGCTTCAATTGTGG
CAAAGAAGGGCACATAGCCAGAAATTGCAGGGCTCCTAGGAGAAAGGGCTGTTGGAAATGTGGAAGGGAAGGACACCAAA
TGAAA---GATTGTACT------GAGAGA------CAGGCTAAT
>HM586204/B/GB/2005/MM42d324_GN1
ATGCAGAAAAGCAATTTT------------------AAAAACCAAAGAAAG------GCTGTTAAGTGCTTCAATTGTGG
CAAAGAAGGGCACATAGCCAGAAATTGCAGGGCTCCTAGGAGAAAGGGCTGTTGGAAATGTGGAAGGGAAGGACACCAAA
TGAAA---GATTGTACT------GAGAGA------CAGGCTAAT
>HM586206/B/GB/2004/MM43d21_GN1
ATGCAGAGAGGCAATTTT------------------AGGAACCAAAGAAAA------ATTGTTAAGTGTTTCAATTGTGG
CAAAGAAGGGCACATAGCCAAAAATTGCAGAGCCCCTAGGAAAAAGGGCTGTTGGAAATGTGGAAGGGAAGGGCACCAAA
TGAAA---GACTGTACT------GAGAGA------CAGGCTAAT
>HM586207/B/GB/2005/MM43d101_GN1
ATGCAGAGAGGCAATTTT------------------AGGAACCAAAGAAAA------ATTGTTAAGTGTTTCAATTGTGG
CAAAGAAGGGCACATAGCCAAAAATTGCAGAGCCCCTAGGAAAAAGGGCTGTTGGAAATGTGGAAGGGAAGGGCACCAAA
TGAAA---GACTGTACT------GAGAGA------CAGGCTAAT
>HM586208/B/GB/2005/MM43d228_GN1
ATGCAGAGAGGCAATTTT------------------AGGAACCAAAGAAAA------ATTGTTAAGTGTTTCAATTGTGG
CAAAGAAGGGCACATAGCCAAAAATTGCAGAGCCCCTAGGAAAAAGGGCTGTTGGAAATGTGGAAGGGAAGGGCACCAAA
TGAAA---GACTGTACT------GAGAGA------CAGGCTAAT
>HM586209/B/GB/2005/MM43d368_GN1
ATGCAGAGAGGCAATTTT------------------AGGAACCAAAGAAAA------ATTGTTAAGTGTTTCAATTGTGG
CAAAGAAGGGCACATAGCCAAAAATTGCAGAGCCCCTAGGAAAAAGGGCTGTTGGAAATGTGGAAGGGAAGGGCACCAAA
TGAAA---GACTGTACT------GAGAGA------CAGGCTAAT
>HM586210/B/GB/2005/MM45d22_GN1
ATGCAGAAGGGCACTTTT------------------AGGAATCAAAAAAGAAGG---ACTGTTAAGTGTTTCAATTGTGG
CAAAGAAGGGCATATAGCCAAAAATTGCAAAGCCCCTAGGAAAAGAGGCTGTTGGAAATGTGGAAAGGAAGGGCACCAAA
TGAAA---GACTGTAAT------GAGAGA------CAGGCTAAT
>HM586211/B/GB/2005/MM45d87_GN1
ATGCAGAAGGGCAATTTT------------------AGGAATCAAAAAAAAAGG---ACTGTTAAGTGTTTCAATTGTGG
CAAAGCAGGGCATATAGCCAAAAATTGCAAAGCCCCTAGGAAAAGAGGCTGTTGGAAATGTGGAAAGGAAGGGCACCAAA
TGAAA---GACTGTAAT------GAGAGA------CAGGCTAAT
>HM586212/B/GB/2005/MM45d213_GN1
ATGCAGAAGGGCAATTTT------------------AGGAATCAAAAAAGA---AGGCCTGTTAAGTGTTTCAATTGTGG
CAAAGTAGGGCATATAGCCAAAAATTGCAAAGCCCCTAGGAAAAGAGGCTGTTGGAAATGTGGAAAGGAAGGGCACCAAA
TGAAA---GACTGTAAT------GAGAGA------CAGGCTAAT
>HQ215554/B/CN/2008/1106
ATGCAGAGAGGCAATTTT------------------AGGAACCAAAGAAAA------ACTGTTAAGTGCTTTAATTGTGG
CAAAGAAGGGCACATAGCTAAAAATTGCAGGGCCCCTAGAAAAAAGGGCTGTTGGAAATGTGGAAAGGAAGGACACCAAA
TGAAA---GATTGCACT------GAGAGA------CAGGCTAAT
>HQ215556/B/CN/2009/1121
ATGCAGAGAGGCAATTTT------------------AAGGGCCAAAGAAAA------ATTGTTAAGTGTTTTAATTGTGG
CARAGAGGGGCACATAGCAAGAAATTGCAAGGCACCTAGGAAAAAGGGCTGTTGGAAATGTGGAAAGGAAGGACACCAAA
TGAAA---GATTGTACT------GAGAGA------CAGGCTAAT
>JA806687/B/FR/1983/HXB2-patent
ATGCAGAGAGGCAATTTT------------------AGGAACCAAAGAAAG------ATTGTTAAGTGTTTCAATTGTGG
CAAAGAAGGGCACACAGCCAGAAATTGCAGGGCCCCTAGGAAAAAGGGCTGTTGGAAATGTGGAAAGGAAGGACACCAAA
TGAAA---GATTGTACT------GAGAGA------CAGGCTAAT
>JF320003/B/US/2006/502_0341_FL05
ATGCAGAGAGGCAATTTT------------------AAGAACCAAAGAAAA------ACTGTTAAGTGTTTCAATTGTGG
CAAAGAAGGGCACATAGCCAGAAATTGCAGGGCTCCTAGGAAAAAGGGCTGTTGGAAATGTGGAAAGGAAGGACACCAAA
TGAAG---AATTGTACT------GAAAGA------CAGGCTAAT
>JF320005/B/US/2006/502_0341_FL04
ATGCAGAGAGGCAATTTT------------------AAGAACCAAAGAAAA------ACTGTTAAGTGTTTCAATTGTGG
CAAAGAAGGGCACATAGCCAGAAATTGCAGGGCTCCTAGGAAAAAGGGCTGTTGGAAATGTGGAAAGGAAGGACACCAAA
TGAAG---AATTGTACT------GAAAGA------CAGGCTAAT
>JF320006/B/US/2006/502_0341_FL07
ATGCAGAGAGGCAATTTT------------------AAGAACCAAAGAAAA------ACTGTTAAGTGTTTCAATTGTGG
CAAAGAAGGGCACATAGCCAGAAATTGCAGGGCTCCTAGGAAAAAGGGCTGTTGGAAATGTGGAAAGGAAGGACACCAAA
TGAAG---AATTGTACT------GAAAGA------CAGGCTAAT
>JF320008/B/PE/2006/502_0524_FL04
ATGCAGAGAGGCAATTTT------------------AGGAACCAAAGAAGG------ACTGTTAAGTGTTTTAATTGTGG
TAAAGAAGGGCACATAGCCAGAAATTGCAGGGCCCCTAGGAAAAAGGGCTGTTGGAAATGTGGAAAGGAAGGACACCAAA
TGAAA---GAATGTACT------GAGAGA------CAGGCTAAT
>JF320009/B/PE/2006/502_0524_FL05
ATGCAGAGAGGCAATTTT------------------AGGAACCAAAGAAGG------ACTGTTAAGTGTTTTAATTGTGG
TAAAGAAGGGCACATAGCCAGAAATTGCAGGGCCCCTAGGAAAAAGGGCTGTTGGAAATGTGGAAAGGAAGGACACCAAA
TGAAA---GAATGTACT------GAGAGA------CAGGCTAAT
>JF320010/B/PE/2006/502_0524_FL06
ATGCAGAGAGGCAATTTT------------------AGGAACCAAAGAAGG------ACTGTTAAGTGTTTTAATTGTGG
TAAAGAAGGGCACATAGCCAGAAATTGCAGGGCCCCTAGGAAAAAGGGCTGTTGGAGATGTGGAAAGGAAGGACACCAAA
TGAAA---GAATGTACT------GAGAGA------CAGGCTAAT
>JF320012/B/PE/2007/502_1399_wg6
ATGCAGAAAGGCAATTTT------------------AGAAATCAAAGAAAG------ATTGTTAAATGTTTCAATTGTGG
CAAGGAAGGGCATATAGCCAGAAATTGCAAGGCTCCTAGGAAAAGGGGCTGTTGGAAATGTGGAAAGGAAGGACATCAAA
TGAAA---GATTGTACTAAT---GAGAGG------CAGGCTAAT
>JF320013/B/PE/2007/502_1399_wg4
ATGCAGAAAGGCAATTTT------------------AGAAATCAAAGAAAG------ATTGTTAAATGTTTCAATTGTGG
CAAGGAAGGGCATATAGCCAGAAATTGCAAGGCTCCTAGGAAAAGGGGCTGTTGGAAATGTGGAAAGGAAGGACATCAAA
TGAAA---GATTGTACTAAT---GAGAGG------CAGGCTAAT
>JF320014/B/PE/2007/502_1399_wg5
ATGCAGAAAGGCAATTTT------------------AGAAATCAAAGAAAG------ATTGTTAAATGTTTCAATTGTGG
CAAGGAAGGGCATATAGCCAGAAATTGCAAGGCTCCTAGGAAAAGGGGCTGTTGGAAATGTGGAAAGGAAGGACACCAAA
TGAAA---GATTGTACTAAT---GAGAGG------CAGGCTAAT
>JF320015/B/PE/2007/502_1399_wg1
ATGCAGAAAGGCAATTTT------------------AGAAATCAAAGAAAG------ATTGTTAAATGTTTCAATTGTGG
CAAGGAAGGGCATATAGCCAGAAATTGCAAGGCTCCTAGGAAAAGGGGCTGTTGGAAATGTGGAAAGGAAGGACACCAAA
TGAAA---GATTGTACTAAT---GAGAGG------CAGGCTAAT
>JF320016/B/PE/2007/502_1399_wg3
ATGCAGAAAGGCAATTTT------------------AGAAATCAAAGAAAG------ATTGTTAAATGTTTCAATTGTGG
CAAGGAAGGGCATATAGCCAGAAATTGCAAGGCTCCTAGGAAAAGGGGCTGTTGGAAATGTGGAAAGGAAGGACACCAAA
TGAAA---GATTGTACTAAT---GAGAGG------CAGGCTAAT
>JF320017/B/PE/2007/502_2649_wg2
ATGCAGAGAGGCAAGTTA------------------GGGAACCAAAAAAGG------ATTGTTAAGTGTTTTAATTGTGG
CAAAATAGGACACATAGCCAAACATTGCAGGGCCCCTAGGAAAAAGGGCTGTTGGAAATGTGGAGAGGAAGGACATCAAA
TGAAA---GACTGTACT------GGGAAA------CAGGCTAAT
>JF320018/B/PE/2007/502_2254_FL6
ATGCAGAGAGGCAATTTT------------------AAGAACCAAAGAAAG------GCTGTTAAGTGCTTCAATTGTGG
CAAAGAGGGGCACATAGCCAGAAATTGCAGAGCTCCTAGGAAAAAGGGCTGTTGGAAATGTGGAAAGGAAGGACACCAAA
TGAAA---GATTGT---------GAGAGA------CAGGCTAAT
>JF320019/B/PE/2007/502_2649_wg8
ATGCAGAGAGGCAAGTTW------------------GGGAACCAAAAAAGG------ATTGTTAAGTGTTTTAATTGTGG
CAAAATAGGACACATAGCCAAACATTGCAGGGCCCCTAGGAAAAAGGGCTGTTGGAAATGTGGAGAGGAAGGACATCAAA
TGAAA---GACTGTACT------GGGAAA------CAGGCTAAT
>JF320020/B/PE/2007/502_2254_FL2
ATGCAGAGAGGCAATTTT------------------AAGAACCAAAGAAAG------GCTGTTAAGTGCTTCAATTGTGG
CAAAGAGGGGCACATAGCCAGAAATTGCAGAGCTCCTAGGAAAAAGGGCTGTTGGAAATGTGGAAAGGAAGGACACCAAA
TGAAA---GATTGT---------GAGAGA------CAGGCTAAT
>JF320021/B/PE/2007/502_2254_FL5
ATGCAGAGAGGCAATTTT------------------AAGAACCAAAGAAAG------GCTGTTAAGTGCTTCAATTGTGG
CAAAGAGGGGCACATAGCCAGAAATTGCAGAGCTCCTAGGAAAAAGGGCTGTTGGAAATGTGGAAAGGAAGGACACCAAA
TGAAA---GATTGT---------GAGAGA------CAGGCTAAT
>JF320022/B/PE/2007/502_2649_wg7
ATGCAGAGAGGCAAGTTA------------------GGGAACCAAAAAAGG------ATTGTTAAGTGTTTTAATTGTGG
CAAAATAGGACACATAGCCAAACATTGCAGGGCCCCTAGGAAAAAGGGCTGTTGGAAATGTGGAGAGGAAGGACATCAAA
TGAAA---GACCGTACT------GGGAAA------CAGGCTAAT
>JF320023/B/PE/2007/502_2254_FL3
ATGCAGAGAGGCAATTTT------------------AAGAACCAAAGAAAG------GCTGTTAAGTGCTTCAATTGTGG
CAAAGAGGGGCACATAGCCAGAAATTGCAGAGCTCCTAGGAAAAAGGGCTGTTGGAAATGTGGAAAGGAAGGACACCAAA
TGAAA---GATTGT---------GAGAGA------CAGGCTAAT
>JF320024/B/PE/2007/502_2254_FL1
ATGCAGAGAGGCAATTTT------------------AAGAACCAAAGAAAG------GCTGTTAAGTGCTTCAATTGTGG
CAAAGAGGGGCACATAGCCAGAAATTGCAGAGCTCCTAGAAAAAAGGGCTGTTGGAAATGTGGAAAGGAAGGACACCAAA
TGAAA---GATTGT---------GAGAGA------CAGGCTAAT
>JF320025/B/PE/2007/502_2649_wg10
ATGCAGAGAGGCAAGTTT------------------GGGAACCAAAAAAGG------ATTGTTAAGTGTTTTAATTGTGG
CAAAATAGGACACATAGCCAAACATTGCAGGGCCCCTAGGAAAAAGGGCTGTTGGAAATGTGGAGAGGAAGGACATCAAA
TGAAA---GACTGTACT------GGGAAA------CAGGCTAAT
>JF320026/B/PE/2007/502_2254_FL4
ATGCAGAGAGGCAATTTT------------------AAGAACCAAAGAAAG------GCTGTTAAGTGCTTCAATTGTGG
CAAAGAGGGGCACATAGCCAGAAATTGCAGAGCTCCTAGGAAAAAGGGCTGTTGGAAATGTGGAAAGGAAGGACACCAAA
TGAAA---GATTGT---------GAGGGA------CAGGCTAAT
>JF320027/B/PE/2007/502_2649_wg5
ATGCAGAGAGGCAAGTTT------------------GGGAACCAAAAAAGG------ATTGTTAAGTGTTTTAATTGTGG
CAAAATAGGACACATAGCCAAACATTGCAGGGCCCCTAGGAAAAAGGGCTGTTGGAAATGTGGAGAGGAAGGACATCAAA
TGAAA---GACTGTACT------GGGAAA------CAGGCTAAT
>JF320028/B/PE/2007/502_2349_wg2
ATGCAGAGAGGCAATTTT------------------AGAAACCAAAGAAAG------CCTGTTAAGTGTTTCAATTGTGG
CAAAGAAGGGCACATAGCCAAAAATTGTAGGGCCCCTAGAAAAAAGGGCTGTTGGAAATGTGGAAAGGAAGGACACCAAA
TGAAA---GATTGTACT------GAGAGA------CAGGCTAAT
>JF320029/B/PE/2007/502_2349_wg9
ATGCAGAGAGGCAATTTT------------------AGAAACCAAAGAAAG------CCTGTTAAGTGTTTCAATTGTGG
CAAAGAAGGGCACATAGCCAAAAATTGTAGGGCCCCTAGAAAAAAGGGCTGTTGGAAATGTGGAAAGGAAGGACACCAAA
TGAAA---GATTGTACT------GAGAGA------CAGGCTAAT
>JF320030/B/PE/2007/502_2649_wg3
ATGCAGAGAGGCAAGTTA------------------GGGAACCAAAAAAGG------ATTGTTAAGTGTTTTAATTGTGG
CAAAATAGGACACATAGCCAAACATTGCAGGGCCCCTAGGAAAAAGGGCTGTTGGAAATGTGGAGAGGAAGGACATCAAA
TGAAA---GACTGTACT------GGGAAA------CAGGCTAAT
>JF320031/B/PE/2007/502_2349_wg4
ATGCAGAGAGGCAATTTT------------------AGAAACCAAAGAAAG------CCTGTTAAGTGTTTCAATTGTGG
CAAAGAAGGGCACATAGCCAAAAATTGTAGGGCCCCTAGAAAAAAGGGCTGTTGGAAATGTGGAAAGGAAGGACACCAAA
TGAAA---GATTGTACT------GAGAGA------CAGGCTAAT
>JF320032/B/PE/2007/502_2349_wg5
ATGCAGAGAGGCAATTTT------------------AGAAACCAAAGGAAG------CCTGTTAAGTGTTTCAATTGTGG
CAAAGAAGGGCACATAGCCAAAAATTGTAGGGCCCCTAGAAAAAAGGGCTGTTGGAAATGTGGAAAGGAAGGACACCAAA
TGAAA---GATTGTACT------GAGAGA------CAGGCTAAC
>JF320033/B/PE/2007/502_2649_wg4
ATGCAGAGAGGCAAGTTA------------------GGGAACCAAAAAAGG------ATTGTTAAGTGTTTTAATTGTGG
CAAAATAGGACACATAGCCAAACATTGCAGGGCCCCTAGGAAAAAGGGCTGTTGGAAATGTGGAGAGGAAGGACATCAAA
TGAAA---GACTGTACT------GGGAAA------CAGGCTAAT
>JF320034/B/PE/2007/502_2649_wg1
ATGCAGAGAGGCAAGTTA------------------GGGAACCAAAAAAGG------ATTGTTAAGTGTTTTAATTGTGG
CAAAATAGGACACATAGCCAAACATTGCAGGGCCCCTAGGAAAAAGGGCTGTTGGAAATGTGGAGAGGAAGGACATCAAA
TGAAA---GACTGTACT------GGGAAA------CAGGCTAAT
>JF320035/B/PE/2007/502_2649_wg9
ATGCAGAGAGGCAAGTTA------------------GGGAACCAAAAAAGG------ATTGTTAAGTGTTTTAATTGTGG
CAAAATAGGACACATAGCCAAACATTGCAGGGCCCCTAGGAAAAAGGGCTGTTGGAAATGTGGAGAGGAAGGACATCAAA
TGAAA---GACTGTACT------GGGAAA------CAGGCTAAT
>JF320036/B/US/2006/502_0227_FL05
ATGCAGAAAGGCAACTTT------------------AGGAACCAAAGAAAG------CCTATTAAGTGTTTCAATTGTGG
CAAAGAAGGGCACCTAGCTAGAAATTGCAGGGCTCCTAGGAAAAGAGGCTGCTGGAAATGTGGAAAGGAAGGACACCAAA
TGAAA---GATTGTACT------GAGAGG------CAGGCTAAT
>JF320038/B/US/2006/502_0572_FL06
ATGCAGAGAGGCAATTTT------------------AGGAACTCAAGAAAG------CCTATTAAGTGTTTCAATTGTGG
CAAAGAAGGGCACATAGCCAGAAATTGCAGGGCTCCTAGGAAAAAGGGCTGTTGGAAATGTGGAAAGGAAGGACACCAAA
TGAAA---GATTGTACT------GAGAGA------CAGGCTAAT
>JF320039/B/US/2006/502_0572_FL02
ATGCAGAGAGGCAATTTT------------------AGGAACTCAAGAAAG------CCTATTAAGTGTTTCAATTGTGG
CAAAGAAGGGCACATAGCCAGAAATTGCAGGGCTCCTAGGAAAAAGGGCTGTTGGAAATGTGGAAAGGAAGGACACCAAA
TGAAA---GATTGTACT------GAGAGA------CAGGCTAAT
>JF320040/B/US/2006/502_0572_FL07
ATGCAGAGAGGCAATTTT------------------AGGAACTCAAGAAAG------CCTATTAAGTGTTTCAATTGTGG
CAAAGAAGGGCACATAGCCAGAAATTGCAGGGCTCCTAGGAAAAAGGGCTGTTGGAAATGTGGAAAGGAAGGACACCAAA
TGAAA---GATTGTACT------GAGAGA------CAGGCTAAT
>JF320041/B/US/2006/502_0572_FL01
ATGCAGAGAGGCAATTTT------------------AGGAACTCAAGAAAG------CCTATTAAGTGTTTCAATTGTGG
CAAAGAAGGGCACATAGCCAGAAATTGCAGGGCTCCTAGGAAAAAGGGCTGTTGGAAATGTGGAAAGGAAGGACACCAAA
TGAAA---GATTGTACT------GAGAGA------CAGGCTAAT
>JF320042/B/US/2006/502_0572_FL03
ATGCAGAGAGGCAATTTT------------------AGGAACTCAAGAAAG------CCTATTAAGTGTTTCAATTGTGG
CAAAGAAGGGCACATAGCCAGAAATTGCAGGGCTCCTAGGAAAAAGGGCTGTTGGAAATGTGGAAAGGAAGGACACCAAA
TGAAA---GATTGTACT------GAGAGA------CAGGCTAAT
>JF320043/B/US/2005/502_1400_FL02
ATGCAGAAAGGCAATTTC------------------AGGAATTCAAGAAAG------AGTGTTAAATGTTTTAATTGTGG
CAGAGAAGGACACATAGCCAAAAATTGTAGGGCCCCTAGAAAAAAGGGCTGTTGGAAGTGTGGAAAGGAAGGACACCAAA
TGAAA---GATTGTACT------GAAAGG------CAGGCTAAT
>JF320044/B/US/2006/502_1174_FL07
ATGCAGAAAGGCAATTTT------------------AGGAGCCAAAGAAAA------ATTGTTAAGTGTTTCAATTGTGG
CAAAGAAGGGCACATAGCCAGAAATTGCAGGGCCCCTAGGAAAAAGGGCTGTTGGAAATGTGGAAAGGAAGGACACCAAA
TGAAA---GATTGTACT------GAGAGA------CAGGCTAAT
>JF320045/B/US/2007/502_1115_wg1
ATGCAGAGAGGCAATTTT------------------AGGAACCAAGGAAAG------AACATTAAGTGTTTCAATTGTGG
CAAAGTAGGGCATATAGCCAAAAATTGCAGGGCTCCTAGGAAAAGGGGCTGTTGGAAATGTGGAAAGGAAGGACACCAAA
TGAAA---GATTGTACT------GAGAGA------CAGGCTAAT
>JF320046/B/US/2005/502_1400_FL05
ATGCAGAAAGGCAATTTC------------------AGGAATTCAAGAAAG------AGTGTTAAATGTTTTAATTGTGG
CAGAGAAGGACACATAGCCAAAAATTGTAGGGCCCCTAGAAAAAAGGGCTGTTGGAAGTGTGGAAAGGAAGGACACCAAA
TGAAA---GATTGTACT------GAAAGG------CAGGCTAAT
>JF320047/B/US/2006/502_1174_FL06
ATGCAGAAAGGCAATTTT------------------AGGAGCCAAAGAAAA------ATTGTTAAGTGTTTCAATTGTGG
TAAAGAAGGGCACATAGCCAGAAATTGCAGGGCCCCTAGGAAAAAGGGCTGTTGGAAATGTGGAAAGGAAGGACACCAAA
TGAAA---GATTGTACT------GAGAGA------CAGGCTAAT
>JF320048/B/US/2006/502_0309_wg13
ATGCAGAGGGGCAATTTT------------------AAGAACCAAAGAAAG------ACTGTTAAATGTTTCAACTGTGG
CAGAGAAGGACACATAGCCAGAAATTGTAGGGCCCCTAGGAAAAAGGGCTGTTGGAAATGTGGGAAAGAAGGACATCAAA
TGAAA---GATTGTACT------GAGAGA------CAGGCTAAT
>JF320049/B/US/2006/502_1174_FL02
ATGCAGAAAGGCAATTTT------------------AGGAGCCAAAGAAAA------ATTGTTAAGTGTTTCAATTGTGG
TAAAGAAGGGCACATAGCCAGAAATTGCAGGGCCCCTAGGAAAAAGGGCTGTTGGAAATGTGGAAAGGAAGGACACCAAA
TGAAA---GATTGTACT------GAGAGA------CAGGCTAAT
>JF320050/B/US/2005/502_1400_FL01
ATGCAGAAAGGCAATTTC------------------AGGAATTCAAGAAAG------AGTGTTAAATGTTTTAATTGTGG
CAGAGACGGACACATAGCCAAAAATTGTAGGGCCCCTAGAAAAAAGGGCTGTTGGAAGTGTGGAAAGGAAGGACACCAAA
TGAAA---GATTGTACT------GAAAGG------CAGGCTAAT
>JF320051/B/US/2006/502_1174_FL01
ATGCAGAAAGGCAATTTT------------------AGGAGCCAAAGAAAA------ATTGTTAAGTGTTTCAATTGTGG
TAAAGAAGGGCACATAGCCAGAAATTGCAGGGCCCCTAGGAAAAAGGGCTGTTGGAAATGTGGAAAGGAAGGACACCAAA
TGAAA---GATTGTACT------GAGAGA------CAGGCTAAT
>JF320052/B/US/2007/502_1115_wg3
ATGCAGAGAGGCAATTTT------------------AGGAACCAAGGAAAG------AACATTAAGTGTTTCAATTGTGG
CAAAGTAGGGCATATAGCCAAAAATTGCAGGGCTCCTAGGAAAAGGGGCTGTTGGAAATGTGGAAAGGAAGGACACCAAA
TGAAA---GATTGTACT------GAGAGA------CAGGCTAAT
>JF320053/B/US/2006/502_1174_FL09
ATGCAGAGAGGCAATTTT------------------AAGAACCAAAGAAAG------AGTGTTAAGTGTTTCAATTGTGG
CAAAGAAGGGCACATAGCCAGAAATTGCAGGGCCCCTAGGAAAAAGGGCTGTTGGAAATGTGGAAAGGAAGGACACCAAA
TGAAA---GATTGTACT------GAGAGA------CAGGCTAAT
>JF320054/B/US/2005/502_2495_wg02
ATGCAGAGAGGCAATTTT------------------AAGGGCCAAAGAAAG------ATGGTTAAGTGTTTCAATTGTGG
CAAAGAAGGGCACATAGCCAGAAATTGCAGGGCCCCTAGGAAAAAGGGCTGTTGGAAATGTGGAAAGGAAGGACACCAAA
TAAAA---GATTGCACT------GAGAGA------CAGGCTAAT
>JF320055/B/US/2006/502_1174_FL04
ATGCAGAGAAGCAATTTT------------------AGGAACCAAAGAAAG------AGTGTTAAGTGTTTCAATTGTGG
CAAAGAAGGGCACATAGCCAGAAATTGCAGGGCCCCTAGGAAAAAGGGCTGTTGGAAATGTGGAAAGGAAGGACACCAAA
TGAAA---GATTGTACT------GAGAGA------CAGGCTAAT
>JF320056/B/US/2006/502_0309_wg02
ATGCAGAGGGGCAATTTT------------------AAGAACCAAAGAAAG------ACTGTTAAATGTTTCAACTGTGG
CAGAGAAGGACACATAGCCAGAAATTGTAGGGCCCCTAGGAAAAAGGGCTGTTGGAAATGTGGGAAAGAAGGACATCAAA
TGAAA---GATTGTACT------GAGAGA------CAGGCTAAT
>JF320058/B/US/2006/502_1174_FL05
ATGCAGAGAGGCAATTTT------------------AAGAACCAAAGAAAG------AGTGTTAAGTGTTTCAATTGTGG
CAAAGAAGGGCACATAGCCAGAAATTGCAGGGCCCCTAGGAAAAAGGGCTGTTGGAAATGTGGAAAGGAAGGACACCAAA
TGAAA---GATTGTACT------GAGAGA------CAGGCTAAT
>JF320059/B/US/2005/502_0223_wg1
ATGCAAAGAGGCAATTTT------------------AAGAACCAAAGGAAG------ATTATTAAGTGTTTCAATTGTGG
CAAAGAAGGGCATATAGCCAGAAATTGTAGGGCTCCTAGAAAGAGGGGCTGTTGGAAATGTGGAAAGGAAGGACACCAAA
TGAAA---GATTGTACT------GAGAGA------CAGGCTAAT
>JF320060/B/US/2006/502_1174_FL08
ATGCAGAGAGGCAATTTT------------------AAGAACCAAAGAAAG------AGTGTTAAGTGTTTCAATTGTGG
CAAAGAAGGGCACATAGCCAGAAATTGCAGGGCCCCTAGGAAAAAGGGCTGTTGGAAATGTGGAAAGGAAGGACACCAAA
TGAAA---GATTGTACT------GAGAGA------CAGGCTAAT
>JF320061/B/US/2005/502_2495_wg03
ATGCAGAGAGGCAATTTT------------------AAGGGCCAAAGAAAG------ATGGTTAAGTGTTTCAATTGTGG
CAAAGAAGGGCACATAGCCAGAAATTGCAGGGCCCCTAGGAAAAAGGGCTGTTGGAAATGTGGAAAGGAAGGACACCAAA
TAAAA---GATTGCACT------GAGAGA------CAGGCTAAT
>JF320062/B/US/2006/502_1174_FL11
ATGCAGAAAGGCAATTTT------------------AGGAGCCAAAGAAAA------ATTGTTAAGTGTTTCAATTGTGG
TAAAGAAGGGCACATAGCCAGAAATTGCAGGGCCCCTAGGAAAAAGGGCTGTTGGAAATGTGGAAAGGAAGGACACCAAA
TGAAA---GATTGTACT------GAGAGA------CAGGCTAAT
>JF320064/B/US/2006/502_1174_FL03
ATGCAGAAAGGCAATTTT------------------AGGAGCCAAAGAAAA------ATTGTTAAGTGTTTCAATTGTGG
TAAAGAAGGGCACATAGCCAGAAATTGCAGGGCCCCTAGGAAAAAGGGCTGTTGGAAATGTGGAAAGGAAGGACACCAAA
TGAAA---GATTGTACT------GAGAGA------CAGGCTAAT
>JF320065/B/US/2006/502_0309_wg14
ATGCAGAGGGGCAATTTT------------------AAGAACCAAAGAAAG------ACTGTTAAATGTTTCAACTGTGG
CAGAGAAGGACACATAGCCAGAAATTGTAGGGCCCCTAGGAAAAAGGGCTGTTGGAAATGTGGGAAAGAAGGACATCAAA
TGAAA---GATTGTACT------GAGAGA------CAGGCTAAT
>JF320066/B/US/2005/502_1400_FL03
ATGCAGAAAGGCAATTTC------------------AGGAATTCAAGAAAG------AGTGTTAAATGTTTTAATTGTGG
CAGAGAAGGACACATAGCCAAAAATTGTAGGGCCCCTAGAAAAAAGGGCTGTTGGAAGTGTGGAAAGGAAGGACACCAAA
TGAAA---GATTGTACT------GAAAGG------CAGGCTAAT
>JF320067/B/US/2005/502_1400_FL04
ATGCAGAAAGGCAATTTC------------------AGGAATTCAAGAAAG------AGTGTTAAATGTTTTAATTGTGG
CAGAGAAGGACACATAGCCAAAAATTGTAGGGCCCCTAGAAAAAAGGGCTGTTGGAAGTGTGGAAAGGAAGGACACCAAA
TGAAA---GATTGTACT------GAAAGG------CAGGCTAAT
>JF320068/B/US/2006/502_0309_wg12
ATGCAGAGGGGCAATTTT------------------AAGAACCAAAGAAAG------ACTGTTAAATGTTTCAACTGTGG
CAGAGAAGGACACATAGCCAGAAATTGTAGGGCCCCTAGGAAAAAGGGCTGTTGGAAATGTGGGAAAGAAGGACATCAAA
TGAAA---GATTGTACT------GAGAGA------CAGGCTAAT
>JF320069/B/US/2007/502_1115_wg2
ATGCAGAGAGGCAATTTT------------------AGGAACCAAGGAAAG------AACATTAAGTGTTTCAATTGTGG
CAAAGTAGGGCATATAGCCAAAAATTGCAGGGCTCCTAGGAAAAGGGGCTGTTGGAAATGTGGAAAGGAAGGACACCAAA
TGAAA---GATTGTACT------GAGAGA------CAGGCTAAT
>JF320070/B/US/2007/502_1115_wg6
ATGCAGAGAGGCAATTTT------------------AGGAACCAAGGAAAG------AACATTAAGTGTTTCAATTGTGG
CAAAGTAGGGCATATAGCCAAAAATTGCAGGGCTCCTAGGAAAAGGGGCTGTTGGAAATGTGGAAAGGAAGGACACCAAA
TGAAA---GATTGTACT------GAGAGA------CAGGCTAAT
>JF320071/B/US/2006/502_0309_wg04
ATGCAGAGGGGCAATTTT------------------AAGAACCAAAGAAAG------ACTGTTAAATGTTTCAACTGTGG
CAGAGAAGGACACATAGCCAGAAATTGTAGGGCCCCTAGGAAAAAGGGCTGTTGGAAATGTGGGAAAGAAGGACATCAAA
TGAAA---GATTGTACT------GAGAGA------CAGGCTAAT
>JF320081/B/US/2006/502_0341_FL06
ATGCAGAGAGGCAATTTT------------------AAGAACCAAAGAAAA------ACTGTTAAGTGTTTCAATTGTGG
CAAAGAAGGGCACATAGCCAGAAATTGCAGGGCTCCTAGGAAAAAGGGCTGTTGGAAATGTGGAAAGGAAGGACACCAAA
TGAAG---AATTGTACT------GAAAGA------CAGGCTAAT
>JF320082/B/US/2006/502_0341_FL03
ATGCAGAGAGGCAATTTT------------------AAGAACCAAAGAAAA------ACTGTTAAGTGTTTCAATTGTGG
CAAAGAAGGGCACATAGCCAGAAATTGCAGGGCTCCTAGGAAAAAGGGCTGTTGGAAATGTGGAAAGGAAGGACACCAAA
TGAAG---AATTGTACT------GAAAGA------CAGGCTAAT
>JF320097/B/US/2006/502_0346_wg02
ATGCAGAGAGGCAATTTT------------------AGGAGCCAAAGAAAG------ACTATTAAGTGTTTCAATTGTGG
CAAAGAAGGGCACACAGCCAAAAATTGCAGGGCCCCTAGAAAAAGGGGCTGTTGGAAATGTGGAAAGGAAGGACACCAAA
TGAAA---GACTGCACT------GAGAGA------CAGGCTAAT
>JF320098/B/US/2006/502_0346_wg01
ATGCAGAGAGGCAATTTT------------------AGGAGCCAAAGAAAG------ACTATTAAGTGTTTCAATTGTGG
CAAAGAAGGGCACACAGCCAAAAATTGCAGGGCCCCTAGAAAAAGGGGCTGTTGGAAATGTGGAAAGGAAGGACACCAAA
TGAAA---GACTGCACT------GAGAGA------CAGGCTAAT
>JF320120/B/US/2006/502_1619_FL09
ATGCAGAAAGGCAATTTT------------------AGAAATCAAAGAAGA------ACTGTTAAGTGTTTCAATTGTGG
CAAAGAGGGGCACATAGCTAAGAATTGCAGGGCCCCTAGGAAAAAGGGCTGTTGGAAATGTGGAGAGGAAGGACACCAAA
TGAAA---AATTGTCCT------GGGAGA------CAGGCTAAT
>JF320121/B/US/2006/502_1619_FL08
ATGCAGAAAGGCAATTTT------------------AGAAATCAAAGAAGA------ACTGTTAAGTGTTTCAATTGTGG
CAAAGAGGGGCACATAGCTAAGAATTGCAGGGCCCCTAGGAAAAAGGGCTGTTGGAAATGTGGAGAGGAAGGACACCAAA
TGAAA---AATTGTCCT------GGGAGA------CAGGCTAAT
>JF320122/B/US/2006/502_1619_FL03
ATGCAGAAAGGCAATTTT------------------AGAAATCAAAGAAGA------ACTGTTAAGTGTTTCAATTGTGG
CAAAGAGGGGCACATAGCTAAGAATTGCAGGGCCCCTAGGAAAAAGGGCTGTTGGAAATGTGGAGAGGAAGGACACCAAA
TGAAA---AATTGTCCT------GGGAGA------CAGGCTAAT
>JF320123/B/US/2006/502_1619_FL01
ATGCAGAAAGGCAATTTT------------------AGAAATCAAAGAAGA------ACTGTTAAGTGTTTCAATTGTGG
CAAAGAGGGGCACATAGCTAAGAATTGCAGGGCCCCTAGGAAAAAGGGCTGTTGGAAATGTGGAGAGGAAGGACACCAAA
TGAAA---AATTGTCCT------GGGAGA------CAGGCTAAT
>JF320124/B/US/2006/502_1619_FL10
ATGCAGAAAGGCAATTTT------------------AGAAATCAAAGAAGA------ACTGTTAAGTGTTTCAATTGTGG
CAAAGAGGGGCACATAGCTAAGAATTGCAGGGCCCCTAGGAAAAAGGGCTGTTGGAAATGTGGAGAGGAAGGACACCAAA
TGAAA---AATTGTCCT------GGGAGA------CAGGCTAAT
>JF320125/B/US/2006/502_1619_FL05
ATGCAGAAAGGCAATTTT------------------AGAAATCAAAGAAGA------ACTGTTAAGTGTTTCAATTGTGG
CAAAGAGGGGCACATAGCTAAGAATTGCAGGGCCCCTAGGAAAAAGGGCTGTTGGAAATGTGGAGAGGAAGGACACCAAA
TGAAA---AATTGTCCT------GGGAGA------CAGGCTAAT
>JF320126/B/US/2006/502_1619_FL06
ATGCAGAAAGGCAATTTT------------------AGAAATCAAAGAAGA------ACTGTTAAGTGTTTCAATTGTGG
CAAAGAGGGGCACATAGCTAAGAATTGCAGGGCCCCTAGGAAAAAGGGCTGTTGGAAATGTGGAGAGGAAGGACACCAAA
TGAAA---AATTGTCCT------GGGAGA------CAGGCTAAT
>JF320127/B/US/2006/502_1619_FL04
ATGCAGAAAGGCAATTTT------------------AGAAATCAAAGAAGA------ACTGTTAAGTGTTTCAATTGTGG
CAAAGAGGGGCACATAGCTAAGAATTGCAGGGCCCCTAGGAAAAAGGGCTGTTGGAAATGTGGAGAGGAAGGACACCAAA
TGAAA---AATTGTCCT------GGGAGA------CAGGCTAAT
>JF320128/B/US/2006/502_1619_FL07
ATGCAGAAAGGCAATTTT------------------AGAAATCAAAGAAGA------ACTGTTAAGTGTTTCAATTGTGG
CAAAGAGGGGCACATAGCTAAGAATTGCAGGGCCCCTAGGAAAAAGGGCTGTTGGAAATGTGGAGAGGAAGGACACCAAA
TGAAA---AATTGTCCT------GGGAGA------CAGGCTAAT
>JF320129/B/US/2006/502_1619_FL02
ATGCAGAAAGGCAATTTT------------------AGAAATCAAAGAAGA------ACTGTTAAGTGTTTCAATTGTGG
CAAAGAGGGGCACATAGCTAAGAATTGCAGGGCCCCTAGGAAAAAGGGCTGTTGGAAATGTGGAGAGGAAGGACACCAAA
TGAAA---AATTGTCCT------GGGAGA------CAGGCTAAT
>JF320144/B/US/2006/502_1211_FL04
ATGCAGAGAGGCAATTTC------------------AGGAACCAAAGAAAG------ATTGTTAAGTGTTTCAATTGTGG
CAAAGAAGGGCACATAGCTAGAAATTGCAGGGCCCCTAGGAAAAAGGGCTGTTGGAAATGTGGACAGGAAGGACACCAAA
TGAAA---GATTGTACC------GGAAGA------CAGGCTAAT
>JF320145/B/US/2006/502_2667_FL03
ATGCAGAGAGGCAATTTT------------------AGGAACCAAAGAAAG------ATCATTAAGTGTTTCAATTGTGG
CAAGGAAGGACATGTAGCCAGAAATTGCAGGGCCCCTAGGAAAAAGGGCTGTTGGAAATGTGGAAAGGAAGGACACCAAA
TGAAA---GACTGTACT------GAGAGA------CAGGCTAAT
>JF320146/B/US/2006/502_1211_FL05
ATGCAGAGAGGCAATTTC------------------AGGAACCAAAGAAAG------ATTGTTAAGTGTTTCAATTGTGG
CAAAGAAGGGCACATAGCTAGAAATTGCAGGGCCCCTAGGAAAAAGGGCTGTTGGAAATGTGGACAGGAAGGACACCAAA
TGAAA---GATTGTACC------GGAAGA------CAGGCTAAT
>JF320147/B/US/2006/502_2667_FL01
ATGCAGAGAGGCAATTTT------------------AGGAACCAAAGAAAG------ATCATTAAGTGTTTCAATTGTGG
CAAGGAAGGACATGTAGCCAGAAATTGCAGGGCCCCTAGGAAAAAGGGCTGTTGGAAATGTGGAAAGGAAGGACACCAAA
TGAAA---GACTGTACT------GAGAGA------CAGGCTAAT
>JF320148/B/US/2006/502_1211_FL02
ATGCAGAGAGGCAATTTC------------------AGGAACCAAAGAAAG------ATTGTTAAGTGTTTCAATTGTGG
CAAAGAAGGGCACATAGCTAGAAATTGCAGGGCCCCTAGGAAAAAGGGCTGTTGGAAATGTGGACAGGAAGGACACCAAA
TGAAA---GATTGTACC------GGAAGA------CAGGCTAAT
>JF320149/B/US/2006/502_1211_FL03
ATGCAGAGAGGCAATTTC------------------AGGAACCAAAGAAAG------ATTGTTAAGTGTTTCAATTGTGG
CAAAGAAGGGCACATAGCTAGAAATTGCAGGGCCCCTAGGAAAAAGGGCTGTTGGAAATGTGGACAGGAAGGACACCAAA
TGAAA---GATTGTACC------GGAAGA------CAGGCTAAT
>JF320150/B/US/2007/502_1478_wg4
ATACAGAGAGGCAATTTT------------------AAGGGCCAAAGAAAG------ACTGTTAAATGTTTCAATTGTGG
CAAAGAAGGGCACATAGCCAGAAATTGCAGGGCCCCTAGAAAAAAGGGCTGTTGGAAATGTGGACAGGAAGGACACCAAA
TGAAG---GATTGTAAT------GAGAGA------CAGGCTAAT
>JF320151/B/US/2006/502_1211_FL01
ATGCAGAGAGGCAATTTC------------------AGGAACCAAAGAAAG------ATTGTTAAGTGTTTCAATTGTGG
CAAAGAAGGGCACATAGCTAGAAATTGCAGGGCCCCTAGGAAAAAGGGCTGTTGGAAATGTGGACAGGAAGGACACCAAA
TGAAA---GATTGTACC------GGAAGA------CAGGCTAAT
>JF320152/B/US/2006/502_2667_FL02
ATGCAGAGAGGCAATTTT------------------AGGAACCAAAGAAAG------ATCATTAAGTGTTTCAATTGTGG
CAAGGAAGGACATGTAGCCAGAAATTGCAGGGCCCCTAGGAAAAAGGGCTGTTGGAAATGTGGAAAGGAAGGACACCAAA
TGAAA---GACTGTACT------GAGAGA------CAGGCTAAT
>JF320153/B/US/2006/502_2667_FL04
ATGCAGAGAGGCAATTTT------------------AGGAACCAAAGAAAG------ATCATTAAGTGTTTCAATTGTGG
CAAGGAAGGACATGTAGCCAGAAATTGCAGGGCCCCTAGGAAAAAGGGCTGTTGGAAATGTGGAAAGGAAGGACACCAAA
TGAAA---GACTGTACT------GAGAGA------CAGGCTAAT
>JF320154/B/US/2006/502_2667_FL05
ATGCAGAGAGGCAATTTT------------------AGGAACCAAAGAAAG------ATCATTAAGTGTTTCAATTGTGG
CAAGGAAGGACATGTAGCCAGAAATTGCAGGGCCCCTAGGAAAAAGGGCTGTTGGAAATGTGGAAAGGAAGGACACCAAA
TGAAA---GACTGTACT------GAGAGA------CAGGCTAAT
>JF320155/B/US/2007/502_1478_wg2
ATACAGAGAGGCAATTTT------------------AAGGGCCAAAGAAAG------ACTGTTAAATGTTTCAATTGTGG
CAAAGAAGGGCACATAGCCAGAAATTGCAGGGCCCCTAGAAAAAAGGGCTGTTGGAAATGTGGACAGGAAGGACACCAAA
TGAAG---GATTGTAAT------GAGAGA------CAGGCTAAT
>JF320156/B/US/2007/502_1478_wg3
ATACAGAGAGGCAATTTT------------------AAGGGCCAAAGAAAG------ACTGTTAAATGTTTCAATTGTGG
CAAAGAAGGGCACATAGCCAGAAATTGCAGGGCCCCTAGAAAAAAGGGCTGTTGGAAATGTGGACAGGAAGGACACCAAA
TGAAG---GATTGTAAT------GAGAGA------CAGGCTAAT
>JF320157/B/US/2007/502_1478_wg5
ATACAGAGAGGCAATTTT------------------AAGGGCCAAAGAAAG------ACTGTTAAATGTTTCAATTGTGG
CAAAGAAGGGCACATAGCCAGAAATTGCAGGGCCCCTAGAAAAAAGGGCTGTTGGAAATGTGGACAGGAAGGACACCAAA
TGAAG---GATTGTAAT------GAGAGA------CAGGCTAAT
>JF320158/B/US/2007/502_1478_wg1
ATACAGAGAGGCAATTTT------------------AAGGGCCAAAGAAAG------ACTGTTAAATGTTTCAATTGTGG
CAAAGAAGGGCACATAGCCAGAAATTGCAGGGCCCCTAGAAAAAAGGGCTGTTGGAAATGTGGACAGGAAGGACACCAAA
TGAAG---GATTGTAAT------GAGAGA------CAGGCTAAT
>JF320160/B/US/2006/502_0923_wg07
ATGCAGAGAGGCAATTTT------------------AAGAACCAAAGAAAG------ATTGTTAAGTGTTTCAATTGTGG
CAAAGAAGGGCACATAGCCAGAAATTGCAGGGCCCCTAGGAAAAAGGGCTGTTGGAAGTGTGGAAAGGAAGGACACCAAA
TGAAA---GATTGTACT------GAAAGA------CAGGCTAAT
>JF320161/B/US/2006/502_0923_wg04
ATGCAGAGAGGCAATTTT------------------AAGAACCAAAGAAAG------ATTGTTAAGTGTTTCAATTGTGG
CAAAGAAGGGCACATAGCCAGAAATTGCAGGGCCCCTAGGAAAAAGGGCTGTTGGAAGTGTGGAAAGGAAGGACACCAAA
TGAAA---GATTGTACT------GAAAGA------CAGGCTAAT
>JF320162/B/US/2006/502_0923_wg01
ATGCAGAGAGGCAATTTT------------------AAGAACCAAAGAAAG------ATTGTTAAGTGTTTCAATTGTGG
CAAAGAAGGGCACATAGCCAGAAATTGCAGGGCCCCTAGGAAAAAGGGCTGTTGGAAGTGTGGAAAGGAAGGACACCAAA
TGAAA---GATTGTACT------GAAAGA------CAGGCTAAT
>JF320163/B/US/2006/502_0923_wg02
ATGCAGAGAGGCAATTTT------------------AAGAACCAAAGAAAG------ATTGTTAAGTGTTTCAATTGTGG
CAAAGAAGGGCACATAGCCAGAAATTGCAGGGCCCCTAGGAAAAAGGGCTGTTGGAAGTGTGGAAAGGAAGGACACCAAA
TGAAA---GATTGTACT------GAAAGA------CAGGCTAAT
>JF320164/B/US/2006/502_0923_wg08
ATGCAGAGAGGCAATTTT------------------AAGAACCAAAGAAAG------ATTGTTAAGTGTTTCAATTGTGG
CAAAGAAGGGCACATAGCCAGAAATTGCAGGGCCCCTAGGAAAAAGGGCTGTTGGAAGTGTGGAAAGGAAGGACACCAAA
TGAAA---GATTGTACT------GAAAGA------CAGGCTAAT
>JF320165/B/US/2006/502_0923_wg03
ATGCAGAGAGGCAATTTT------------------AAGAACCAAAGAAAG------ATTGTTAAGTGTTTCAATTGTGG
CAAAGAAGGGCACATAGCCAGAAATTGCAGGGCCCCTAGGAAAAAGGGCTGTTGGAAGTGTGGAAAGGAAGGACACCAAA
TGAAA---GATTGTACT------GAAAGA------CAGGCTAAT
>JF320166/B/US/2006/502_0923_wg06
ATGCAGAGAGGCAATTTT------------------AAGAACCAAAGAAAG------ATTGTTAAGTGTTTCAATTGTGG
CAAAGAAGGGCACATAGCCAGAAATTGCAGGGCCCCTAGGAAAAAGGGCTGTTGGAAGTGTGGAAAGGAAGGACACCAAA
TGAAA---GATTGTACT------GAAAGA------CAGGCTAAT
>JF320167/B/US/2006/502_0923_wg05
ATGCAGAGAGGCAATTTT------------------AAGAACCAAAGAAAG------ATTGTTAAGTGTTTCAATTGTGG
CAAAGAAGGGCACATAGCCAGAAATTGCAGGGCCCCTAGGAAAAAGGGCTGTTGGAAGTGTGGAAAGGAAGGACACCAAA
TGAAA---GATTGTACT------GAAAGA------CAGGCTAAT
>JF320169/B/US/2006/502_1055_FL01
ATGCAGAAAAGCAATTTT------------------AGGGGCCAAAGAAAG------ATTGTTAAATGTTTCAATTGTGG
CAAAGAAGGGCACATAGCCAAAAACTGCAGGGCTCCTAGAAAAAGGGGTTGTTGGAAATGTGGAAAGGAAGGACACCAGA
TGAAA---GACTGTACT------GAAAGA------CAGGCTAAT
>JF320171/B/US/2006/502_1055_FL02
ATGCAGAAAAGCAATTTT------------------AGGGGCCAAAGAAAG------ATTGTTAAATGTTTCAATTGTGG
CAAAGAAGGGCACATAGCCAAAAACTGCAGGGCTCCTAGAAAAAGGGGTTGTTGGAAATGTGGAAAGGAAGGACACCAGA
TGAAA---GACTGTACT------GAAAGA------CAGGCTAAT
>JF320179/B/US/2007/502_1897_wg2
GTACAGAGAGGCAATTTT------------------AGGAACCAAAGAAAG------ACTGTTAAGTGTTTTAATTGTGG
CAAAGAAGGGCACATAGCAAAAAATTGCAGGGCCCCTAGAAAAAAGGGCTGTTGGAAATGTGGAAGGGAAGGACATCAAA
TGAAA---GATTGTACT------GAGAGA------CAGGCTAAT
>JF320181/B/US/2007/502_1897_wg4
GTACAGAGAGGCAATTTT------------------AGGAACCAAAGAAAG------ACTGTTAAGTGTTTTAATTGTGG
CAAAGAAGGGCACATAGCAAAAAATTGCAGGGCCCCTAGAAAAAAGGGCTGTTGGAAATGTGGAAGGGAAGGACATCAAA
TGAAA---GATTGTACT------GAGAGA------CAGGCTAAT
>JF320182/B/US/2007/502_1897_wg6
GTACAGAGAGGCAATTTT------------------AGGAACCAAAGAAAG------ACTGTTAAGTGTTTTAATTGTGG
CAAAGAAGGGCACATAGCAAAAAATTGCAGGGCCCCTAGAAAAAAGGGCTGTTGGAAATGTGGAAGGGAAGGACATCAAA
TGAAA---GATTGTACT------GAGAGA------CAGGCTAAT
>JF320183/B/PE/2006/502_0491_wg5
ATGCAGAGGGGCAATTTT------------------AGGAACCAAAGAAAG------ACTATTAAGTGTTTCAATTGTGG
TAAGGAAGGGCACCTAGCCAAAAACTGCAGGGCCCCTAGGAAAAAGGGCTGTTGGAAATGTGGAAAGGAAGGACACCAAA
TGAAA---GATTGTACT------GAGAGA------CAGGCTAAT
>JF320185/B/US/2005/502_2136_FL02
ATGCAGAGAGGCAACTTT------------------AGGAACCAAAGAAAG------ACTGTTAAGTGTTTCAATTGTGG
CAGAGAAGGGCACATAGCCAGAAATTGCAGGGCTCCAAGGAAAAAGGGCTGTTGGAAATGTGGACAGGAAGGACACCAAA
TGAAA---GACTGTACT------GAGAGA------CAGGCTAAT
>JF320186/B/PE/2006/502_0648_FL03
ATGCAGAGAGGCAATATT------------------AGGAACCAAAGAAAA------ATTGTTAAGTGTTTCAATTGTGG
CAAAGAAGGGCACATAGCCAAAAATTGCAGGGCCCCTAGAAAAAGGGGCTGTTGGAAATGTGGAAAAGAAGGACACCAAA
TGAAA---GATTGTACT------GAGAGA------CAGGCTAAT
>JF320187/B/PE/2006/502_0491_wg3
ATGCAGAGGGGCAATTTT------------------AGGAACCAAAGAAAG------ACTATTAAGTGTTTCAATTGTGG
CAAGGAAGGGCACCTAGCCAAAAACTGCAGGGCCCCTAGGAAAAAGGGCTGTTGGAAATGTGGAAAGGAAGGACACCAAA
TGAAA---GATTGTACT------GAGAGA------CAGGCTAAT
>JF320188/B/US/2005/502_2136_FL03
ATGCAGAGAGGCAACTTT------------------AGGAACCAAAGAAAG------ACTGTTAAGTGTTTCAATTGTGG
CAGAGAAGGGCACATAGCCAGAAATTGCAGGGCTCCAAGGAAAAAGGGCTGTTGGAAATGTGGACAGGAAGGACACCAAA
TGAAA---GACTGTACT------GAGAGA------CAGGCTAAT
>JF320189/B/PE/2007/502_2622_wg1
ATGCAGAGAGGCAATCCT------------------AGGAACCAAAGGAAA------ATGGTTAAGTGTTTCAACTGTGG
CAAAGAAGGACACATAGCCAAAAATTGTAGGGCCCCTAGGAAGAAGGGCTGTTGGAAATGTGGACAGGAAGGACACCAAA
TGAAA---GACTGTACT------GAGAAA------CAGGCTAAT
>JF320190/B/US/2005/502_2136_FL05
ATGCAGAGAGGCAACTTT------------------AGGAACCAAAGAAAG------ACTGTTAAGTGTTTCAATTGTGG
CAGAGAAGGGCACATAGCCAGAAATTGCAGGGCTCCAAGGAAAAAGGGCTGTTGGAAATGTGGACAGGAAGGACACCAAA
TGAAA---GACTGTACT------GAGAGA------CAGGCTAAT
>JF320191/B/PE/2007/502_0525_wg5
ATGCAGAAAGGCAATTTT------------------AGGAACCAAAGAAAA------ATTATTAAATGTTTCAATTGTGG
CAAGGAAGGGCACCTGGCCAAAAATTGCAGGGCCCCTAGGAAAAGGGGCTGCTGGAAATGTGGAAAGGAAGGGCATCAAA
TGAAA---GATTGTACT------GAGAGA------CAGGCTAAT
>JF320192/B/US/2005/502_2136_FL04
ATGCAGAGAGGCAACTTT------------------AGGAACCAAAGAAAG------ACTGTTAAGTGTTTCAATTGTGG
CAGAGAAGGGCACATAGCCAGAAATTGCAGGGCTCCAAGGAAAAAGGGCTGTTGGAAATGTGGACAGGAAGGACACCAAA
TGAAA---GACTGTACT------GAGAGA------CAGGCTAAT
>JF320193/B/PE/2006/502_0648_FL05
ATGCAGAGAGGCAATATT------------------AGGAACCAAAGAAAA------ATTGTTAAGTGTTTCAATTGTGG
CAAAGAAGGGCACATAGCCAAAAATTGCAGGGCCCCTAGAAAAAGGGGCTGTTGGAAATGTGGAAAAGAAGGACACCAAA
TGAAA---GATTGTACT------GAGAGA------CAGGCTAAT
>JF320194/B/US/2005/502_2136_FL01
ATGCAGAGAGGCAACTTT------------------AGGAACCAAAGAAAG------ACTGTTAAGTGTTTCAATTGTGG
CAGAGAAGGGCACATAGCCAGAAATTGCAGGGCTCCAAGGAAAAAGGGCTGTTGGAAATGTGGACAGGAAGGACACCAAA
TGAAA---GACTGTACT------GAGAGA------CAGGCTAAT
>JF320195/B/PE/2007/502_0525_wg2
ATGCAGAAAGGCAATTTT------------------AGGAACCAAAGAAAA------ATTATTAAATGTTTCAATTGTGG
CAAGGAAGGGCACCTGGCCAAAAATTGCAGGGCCCCTAGGAAAAGGGGCTGCTGGAAATGTGGAAAGGAAGGGCATCAAA
TGAAA---GATTGTACT------GAGAGA------CAGGCTAAT
>JF320196/B/PE/2006/502_0841_FL03
ATGCAGAGGGGAAATTTT------------------AGAGACCAAAGAAAG------AGTGTTAAGTGTTTCAACTGTGG
CAAAGAAGGGCACATAGCAAAAAATTGCAGGGCCCCTAGAAAGAAGGGCTGTTGGAAATGTGGAAGGGAAGGACATCAAA
TGAAA---GATTGTACT------GAGAGA------CAGGCTAAT
>JF320197/B/US/2007/502_2289_05
ATGCAGAGAGGCAATTTT------------------AGGAACCAAAAG---------ATTGTTAAGTGTTTCAATTGTGG
CAAAGCAGGGCACATAGCAAAAAATTGCAGGGCCCCTAGGAAAAAGGGCTGTTGGAAATGTGGAAAGGAAGGACACCAAA
TGAAA---GATTGTACC------GAGAGA------CAGGCTAAT
>JF320198/B/PE/2007/502_1047_wg4
ATGCAGAGAGGCAATTTT------------------AGGAACCAAAGAAAG------CCTATTAAGTGTTTCAATTGTGG
CAAAGAAGGGCACCTAGCCAGAAATTGCAGGGCCCCTAGGAAAAAGGGCTGTTGGAAATGTGGAAAGGAAGGACACCAAA
TGAAA---GATTGTACT------GAGAGA------CAGGCTAAT
>JF320199/B/PE/2007/502_0525_wg4
ATGCAGAAAGGCAATTTT------------------AGGAACCAAAGAAAA------ATTATTAAATGTTTCAATTGTGG
CAAGGAAGGGCACCTGGCCAAAAATTGCAGGGCCCCTAGGAAAAGGGGCTGCTGGAAATGTGGAAAGGAAGGGCATCAAA
TGAAA---GATTGTACT------GAGAGA------CAGGCTAAT
>JF320200/B/US/2007/502_2289_06
ATGCAGAGAGGCAATTTT------------------AGGAACCAAAAG---------ATTGTTAAGTGTTTCAATTGTGG
CAAAGCAGGGCACATAGCAAAAAATTGCAGGGCCCCTAGGAAAAAGGGCTGTTGGAAATGTGGAAAGGAAGGACACCAAA
TGAAA---GATTGTACC------GAGAGA------CAGGCTAAT
>JF320201/B/PE/2006/502_0648_FL04
ATGCAGAGAGGCAATATT------------------AGGAACCAAAGAAAA------ATTGTTAAGTGTTTCAATTGTGG
CAAAGAAGGGCACATAGCCAAAAATTGCAGGGCCCCTAGAAAAAGGGGCTGTTGGAAATGTGGAAAAGAAGGACACCAAA
TGAAA---GATTGTACT------GAGAGA------CAGGCTAAT
>JF320202/B/US/2007/502_2289_02
ATGCAGAGAGGCAATTTT------------------AGGAACCAAAAG---------ATTGTTAAGTGTTTCAATTGTGG
CAAAGCAGGGCACATAGCAAAAAATTGCAGGGCCCCTAGGAAAAAGGGCTGTTGGAAATGTGGAAAGGAAGGACACCAAA
TGAAA---GATTGTACC------GAGAGA------CAGGCTAAT
>JF320203/B/PE/2006/502_0524_FL03
ATGCAGAGAGGCAATTTT------------------AGGAACCAAAGAAGG------ACTGTTAAGTGTTTTAATTGTGG
TAAAGAAGGGCACATAGCCAGAAATTGCAGGGCCCCTAGGAAAAAGGGCTGTTGGAAATGTGGAAAGGAAGGACACCAAA
TGAAA---GAATGTACT------GAGAGA------CAGGCTAAT
>JF320204/B/PE/2007/502_0525_wg1
ATGCAGAAAGGCAATTTT------------------AGGAACCAAAGAAAA------ATTATTAAATGTTTCAATTGTGG
CAAGGAAGGGCACCTGGCCAAAAATTGCAGGGCCCCTAGGAAAAGGGGCTGCTGGAAATGTGGAAAGGAAGGGCATCAAA
TGAAA---GATTGTACT------GAGAGA------CAGGCTAAT
>JF320205/B/US/2007/502_2289_03
ATGCAGAGAGGCAATTTT------------------AGGAACCAAAAG---------ATTGTTAAGTGTTTCAATTGTGG
CAAAGCAGGGCACATAGCAAAAAATTGCAGGGCCCCTAGGAAAAAGGGCTGTTGGAAATGTGGAAAGGAAGGACACCAAA
TGAAA---GATTGTACC------GAGAGA------CAGGCTAAT
>JF320206/B/PE/2007/502_2622_wg3
ATGCAGAGAGGCAATCCT------------------AGGAACCAAAGGAAA------ATGGTTAAGTGTTTCAACTGTGG
CAAAGAAGGACACATAGCCAAAAATTGTAGGGCCCCTAGGAAGAAGGGCTGCTGGAAATGTGGACAGGAAGGACACCAAA
TGAAA---GATTGTACT------GAGAAA------CAGGCTAAT
>JF320207/B/US/2007/502_2289_04
ATGCAGAGAGGCAATTTT------------------AGGAACCAAAAG---------ATTGTTAAGTGTTTCAATTGTGG
CAAAGCAGGGCACATAGCAAAAAATTGCAGGGCCCCTAGGAAAAAGGGCTGTTGGAAATGTGGAAAGGAAGGACACCAAA
TGAAA---GATTGTACC------GAGAGA------CAGGCTAAT
>JF320208/B/PE/2006/502_0841_FL04
ATGCAGAGGGGAAATTTT------------------AGAGACCAAAGAAAG------AGTGTTAAGTGTTTCAACTGTGG
CAAAGAAGGGCACATAGCAAAAAATTGCAGGGCCCCTAGAAAGAAGGGCTGTTGGAAATGTGGAAGGGAAGGACATCAAA
TGAAA---GATTGTACT------GAGAGA------CAGGCTAAT
>JF320209/B/PE/2006/502_0491_wg1
ATGCAGAGGGGCAATTTT------------------AGGAACCAAAGAAAG------ACTATTAAGTGTTTCAATTGTGG
CAAGGAAGGGCACCTAGCCAAAAACTGCAGGGCCCCTAGGAAAAAGGGCTGTTGGAAATGTGGAAAGGAAGGACACCAAA
TGAAA---GATTGTACT------GAGAGA------CAGGCTAAT
>JF320211/B/PE/2007/502_2622_wg5
ATGCAGAGAGGCAATCCT------------------AGGAACCAAAGGAAA------ATGGTTAAGTGTTTCAACTGTGG
CAAAGAAGGACACATAGCCAAAAATTGTAGGGCCCCTAGGAAGAAGGGCTGTTGGAAATGTGGACAGGAAGGACACCAAA
TGAAA---GATTGTACT------GAGAAA------CAGGCTAAT
>JF320212/B/PE/2006/502_0491_wg4
ATGCAGAGGGGCAATTTT------------------AGGAACCAAAGAAAG------ACTATTAAGTGTTTCAATTGTGG
CAAGGAAGGGCACCTAGCCAAAAACTGCAGGGCCCCTAGGAAAAAGGGCTGTTGGAAATGTGGAAAGGAAGGACACCAAA
TGAAA---GATTGTACT------GAGAGA------CAGGCTAAT
>JF320213/B/PE/2007/502_0525_wg3
ATGCAGAAAGGCAATTTT------------------AGGAACCAAAGAAAA------ATTATTAAATGTTTCAATTGTGG
CAAGGAAGGGCACCTGGCCAAAAATTGCAGGGCCCCTAGGAAAAGGGGCTGCTGGAAATGTGGAAAGGAAGGGCATCAAA
TGAAA---GATTGTACT------GAGAGA------CAGGCTAAT
>JF320214/B/PE/2006/502_0524_FL08
ATGCAGAGAGGCAATTTT------------------AGGAACCAAAGAAGG------ACTGTTAAGTGTTTTAATTGTGG
TAAAGAAGGGCACATAGCCAGAAATTGCAGGGCCCCTAGGAAAAAGGGCTGTTGGAAATGTGGAAAGGAAGGACACCAAA
TGAAA---GAATGTACT------GAGAGA------CAGGCTAAT
>JF320215/B/PE/2006/502_0648_FL02
ATGCAGAGAGGCAATATT------------------AGGAACCAAAGAAAA------ATTGTTAAGTGTTTCAATTGTGG
CAAAGAAGGGCACATAGCCAAAAATTGCAGGGCCCCTAGAAAAAGGGGCTGTTGGAAATGTGGAAAAGAAGGACACCAAA
TGAAA---GATTGTACT------GAGAGA------CAGGCTAAT
>JF320216/B/PE/2007/502_1047_wg3
ATGCAGAGAGGCAATTTT------------------AGGAACCAAAGAAAG------CCTATTAAGTGTTTCAATTGTGG
CAAAGAAGGGCACCTAGCCAGAAATTGCAGGGCCCCTAGGAAAAAGGGCTGTTGGAAATGTGGAAAGGAAGGACACCAAA
TGAAA---GATTGTACT------GAGAGA------CAGGCTAAT
>JF320217/B/PE/2007/502_2622_wg2
ATGCAGAGAGGCAATCCT------------------AGGAACCAAAGGAAA------ATGGTTAAGTGTTTCAACTGTGG
CAAAGAAGGACACATAGCCAAAAATTGTAGGGCCCCTAGGAAGAAGGGCTGTTGGAAATGTGGACAGGAAGGACACCAAA
TGAAA---GATTGTACT------GAGAAA------CAGGCTAAT
>JF320218/B/PE/2006/502_0841_FL05
ATGCAGAGGGGAAATTTT------------------AGAGACCAAAGAAAG------AGTGTTAAGTGTTTTAACTGTGG
CAAAGAAGGGCACATAGCAAAAAATTGCAGGGCCCCTAGGAAGAAGGGCTGTTGGAAATGTGGAAGGGAAGGACATCAAA
TGAAA---GATTGTACT------GAGAGA------CAGGCTAAT
>JF320219/B/PE/2006/502_0524_FL07
ATGCAGAGAGGCAATTTT------------------AGGAACCAAAGAAGG------ACTGTTAAGTGTTTTAATTGTGG
TAAAGAAGGGCACATAGCCAGAAATTGCAGGGCCCCTAGGAAAAAGGGCTGTTGGAAATGTGGAAAGGAAGGACACCAAA
TGAAA---GAATGTACT------GAGAGA------CAGGCTAAT
>JF320220/B/PE/2007/502_2622_wg4
ATGCAGAGAGGCAATCCT------------------AGGAACCAAAGGAAA------ATGGTTAAGTGTTTCAACTGTGG
CAAAGAAGGACACATAGCCAAAAATTGTAGGGCCCCTAGGAAGAAGGGCTGTTGGAAATGTGGACAGGAAGGACACCAAA
TGAAA---GATTGTACT------GAGAAA------CAGGCTAAT
>JF320221/B/PE/2006/502_0524_FL02
ATGCAGAGAGGCAATTTT------------------AGGAACCAAAGAAGG------ACTGTTAAGTGTTTTAATTGTGG
TAAAGAAGGGCACATAGCCAGAAATTGCAGGGCCCCTAGGAAAAAGGGCTGTTGGAAATGTGGAAAGGAAGGACACCAAA
TGAAA---GAATGTACT------GAGAGA------CAGGCTAAT
>JF320222/B/PE/2006/502_0524_FL09
ATGCAGAGAGGCAATTTT------------------AGGAACCAAAGAAGG------ACTGTTAAGTGTTTTAATTGTGG
TAAAGAAGGGCACATAGCCAGAAATTGCAGGGCCCCTAGGAAAAAGGGCTGTTGGAAATGTGGAAAGGAAGGACACCAAA
TGAAA---GAATGTACT------GAGAGA------CAGGCTAAT
>JF320223/B/PE/2006/502_0841_FL07
ATGCAGAGGGGAAATTTT------------------AGAGACCAAAGAAAG------AGTGTTAAGTGTTTCAACTGTGG
CAAAGAAGGGCACATAGCAAAAAATTGCAGGGCCCCTAGGAAGAAGGGCTGTTGGAAATGTGGAAGGGAAGGACATCAAA
TGAAA---GATTGTACT------GAGAGA------CAGGCTAAT
>JF320224/B/PE/2006/502_0524_FL01
ATGCAGAGAGGCAATTTT------------------AGGAACCAAAGAAGG------ACTGTTAAGTGTTTTAATTGTGG
TAAAGAAGGGCACATAGCCAGAAATTGCAGGGCCCCTAGGAAAAAGGGCTGTTGGAAATGTGGAAAGGAAGGACACCAAA
TGAAA---GAATGTACT------GAGAGA------CAGGCTAAT
>JF320225/B/PE/2007/502_1047_wg2
ATGCAGAGAGGCAATTTT------------------AGGAACCAAAGAAAG------CCTATTAAGTGTTTCAATTGTGG
CAAAGAAGGGCACCTAGCCAGAAATTGCAGGGCCCCTAGGAAAAAGGGCTGTTGGAAATGTGGAAAGGAAGGACACCAAA
TGAAA---GATTGTACT------GAGAGA------CAGGCTAAT
>JF320226/B/PE/2007/502_1047_wg5
ATGCAGAGAGGCAATTTT------------------AGGAACCAAAGAAAG------CCTATTAAGTGTTTCAATTGTGG
CAAAGAAGGGCACCTAGCCAGAAATTGCAGGGCCCCTAGGAAAAAGGGCTGTTGGAAATGTGGAAAGGAAGGACACCAAA
TGAAA---GATTGTACT------GAGAGA------CAGGCTAAT
>JF320227/B/PE/2007/502_1047_wg1
ATGCAGAGAGGCAATTTT------------------AGGAACCAAAGAAAG------CCTATTAAGTGTTTCAATTGTGG
CAAAGAAGGGCACCTAGCCAGAAATTGCAGGGCCCCTAGGAAAAAGGGCTGTTGGAAATGTGGAAAGGAAGGACACCAAA
TGAAA---GATTGTACT------GAGAGA------CAGGCTAAT
>JF320241/B/PE/2006/502_2794_FL01
ATGCAGAGAGGCAATTTC------------------AGGAACCAAAGAAAG------ACTATTAAGTGTTTCAATTGTGG
CAAAGAGGGACACCTAGCCAGAAATTGCAAGGCCCCTAGGAAAAGAGGCTGTTGGAAATGTGGACAGGAAGGACACCAAA
TGAAA---GATTGTACT------GAGAGA------CAGGCTAAT
>JF320242/B/PE/2006/502_2794_FL03
ATGCAGAGAGGCAATTTC------------------AGGAACCAAAGAAAG------ACTATTAAGTGTTTCAATTGTGG
CAAAGAGGGACACCTAGCCAGAAATTGCAAGGCCCCTAGGAAAAGAGGCTGTTGGAAATGTGGACAGGAAGGACACCAAA
TGAAA---GATTGTACT------GAGAGA------CAGGCTAAT
>JF320243/B/PE/2006/502_2794_FL02
ATGCAGAGAGGCAATTTC------------------AGGAACCAAAGAAAG------ACTATTAAGTGTTTCAATTGTGG
CAAAGAGGGACACCTAGCCAGAAATTGCAAGGCCCCTAGGAAAAGAGGCTGTTGGAAATGTGGACAGGAAGGACACCAAA
TGAAA---GATTGTACT------GAGAGA------CAGGCTAAT
>JF320244/B/PE/2006/502_2794_FL05
ATGCAGAGAGGCAATTTC------------------AGGAACCAAAGAAAG------ACTATTAAGTGTTTCAATTGTGG
CAAAGAGGGACACCTAGCCAGAAATTGCAAGGCCCCTAGGAAAAGAGGCTGTTGGAAATGTGGACAGGAAGGACACCAAA
TGAAA---GATTGTACT------GAGAGA------CAGGCTAAT
>JF320245/B/PE/2006/502_2794_FL04
ATGCAGAGAGGCAATTTC------------------AGGAACCAAAGAAAG------ACTATTAAGTGTTTCAATTGTGG
CAAAGAGGGACACCTAGCCAGAAATTGCAAGGCCCCTAGGAAAAGAGGCTGTTGGAAATGTGGACAGGAAGGACACCAAA
TGAAA---GATTGTACT------GAGAGA------CAGGCTAAT
>JF320247/B/US/2006/502_0227_FL06
ATGCAGAAAGGCAACTTT------------------AGGAACCAAAGAAAG------CCTATTAAGTGTTTCAATTGTGG
CAAAGAAGGGCACCTAGCTAGAAATTGCAGGGCTCCTAGGAAAAGAGGCTGCTGGAAATGTGGAAAGGAAGGACACCAAA
TGAAA---GATTGTACT------GAGAGG------CAGGCTAAT
>JF320250/B/US/2006/502_0227_FL10
ATGCAGAAAGGCAACTTT------------------AGGAACCAAAGAAAG------CCTGTTAAGTGTTTCAATTGTGG
CAAGGAGGGGCACATAGCCAGAAATTGCAGGGCCCCTAGGAAAAGGGGCTGTTGGAAATGTGGAAAGGAAGGACACCAAA
TGAAA---GATTGTACT------GAGAGG------CAGGCTAAT
>JF320251/B/US/2006/502_0227_FL08
ATGCAGAAAGGCAACTTT------------------AGGAACCAAAGAAAG------CCTATTAAGTGTTTCAATTGTGG
CAAAGAAGGGCACCTAGCTAGAAATTGCAGGGCTCCTAGGAAAAGAGGCTGCTGGAAATGTGGAAAGGAAGGACACCAAA
TGAAA---GATTGTACT------GAGAGG------CAGGCTAAT
>JF320253/B/US/2006/502_0227_FL02
ATGCAGAAAGGCAACTTT------------------AGGAACCAAAGAAAG------CCTGTTAAGTGTTTCAATTGTGG
CAAGGAGGGGCACATAGCCAGAAATTGCAGGGCCCCTAGGAAAAGGGGCTGTTGGAAATGTGGAAAGGAAGGACACCAAA
TGAAA---GATTGTACT------GAGAGG------CAGGCTAAT
>JF320255/B/US/2006/502_0227_FL09
ATGCAGAAAGGCAACTTT------------------AGGAACCAAAGAAAG------CCTATTAAGTGTTTCAATTGTGG
CAAAGAAGGGCACCTAGCTAGAAATTGCAGGGCTCCTAGGAAAAGAGGCTGCTGGAAATGTGGAAAGGAAGGACACCAAA
TGAAA---GATTGTACT------GAGAGG------CAGGCTAAT
>JF320256/B/US/2006/502_0227_FL03
ATGCAGAAAGGCAACTTT------------------AGGAACCAAAGAAAG------CCTGTTAAGTGTTTCAATTGTGG
CAAGGAGGGGCACATAGCCAGAAATTGCAGGGCCCCTAGGAAAAGGGGCTGTTGGAAATGTGGAAAGGAAGGACACCAAA
TGAAA---GATTGTACT------GAGAGG------CAGGCTAAT
>JF320257/B/US/2006/502_0227_FL07
ATGCAGAAAGGCAACTTT------------------AGGAACCAAAGAAAG------CCTGTTAAGTGTTTCAATTGTGG
CAAGGAGGGGCACATAGCCAGAAATTGCAGGGCCCCTAGGAAAAGGGGCTGTTGGAAATGTGGAAAGGAAGGACACCAAA
TGAAA---GATTGTACT------GAGAGG------CAGGCTAAT
>JF320263/B/US/2006/502_0839_wg01
ATGCAGAGAGGCAATTTT------------------AGGAACCAAAGAAAA------ACTGTTAAGTGTTTCAATTGTGG
CAAAGAAGGGCACATAGCCAAAAATTGCAGGGCCCCTAGAAAAAAGGGCTGTTGGAAATGTGGAAAGGAAGGACACCAAA
TAAAA---GATTGTACT------GAGAGA------CAGGCTAAT
>JF320267/B/US/2006/502_0839_wg04
ATGCAGAGAGGCAATTTT------------------AGGAACCAAAGAAAA------ACTGTTAAGTGTTTCAATTGTGG
CAAAGAAGGGCACATAGCCAAAAATTGCAGGGCCCCTAGAAAAAAGGGCTGTTGGAAATGTGGAAAGGAAGGACACCAAA
TGAAA---GATTGTACT------GAGAGA------CAGGCTAAT
>JF320268/B/US/2006/502_0839_wg03
ATGCAGAGAGGCAATTTT------------------AGGAACCAAAGAAAA------ACTGTTAAGTGTTTCAATTGTGG
CAAAGAAGGGCACATAGCCAAAAATTGCAGGGCCCCTAGAAAAAAGGGCTGTTGGAAATGTGGAAAGGAAGGACACCAAA
TGAAA---GATTGTACT------GAGAGA------CAGGCTAAT
>JF320269/B/US/2006/502_0839_wg02
ATGCAGAGAGGCAATTTT------------------AGGAACCAAAGAAAA------ACTGTTAAGTGTTTCAATTGTGG
CAAAGAAGGGCACATAGCCAAAAATTGCAGGGCCCCTAGAAAAAAGGGCTGTTGGAAATGTGGAAAGGAAGGACACCAAA
TGAAA---GATTGTACT------GAGAGA------CAGGCTAAT
>JF320271/B/US/2006/502_0839_wg05
ATGCAGAAAGGCAATTTT------------------AGGAACCAAAGAAAA------ACTGTTAAGTGTTTCAATTGTGG
CAAAGAGGGGCACATAGCCAAAAATTGCAGGGCCCCTAGAAAAAAGGGCTGTTGGAAATGTGGAAAGGAAGGACACCAAA
TGAAA---GATTGTACT------GAGAGA------CAGGCTAAT
>JF320356/B/US/2006/502_1512_FL01
ATGCAGAGAGGTAATTTT------------------AGGAACCAAAGAAAA------CCTGTTAAGTGTTTCAATTGTGG
CAAGGAAGGGCACATAGCCAAAAATTGCAGGGCCCCTAGGAAAAAGGGCTGTTGGAAGTGTGGACAGGAAGGTCACCAAA
TGAAA---GATTGCACT------GAGAGA------CAGGCTAAT
>JF320361/B/US/2005/502_1926_FL01
ATGCAGAAAGGCAATTTT------------------AGGAACTCAAGAAAG------ACTGTTAAGTGTTTCAATTGTGG
CAAAGAAGGGCATATAGCCAAAAATTGCAGGGCCCCTAGGAAAAAGGGCTGTTGGAAATGTGGAAAGGAAGGACACCAAA
TGAAA---GATTGTACA------GAGAGA------CAGGCTAAT
>JF320363/B/US/2006/502_0176_FL06
ATGCAGAAAGGTAATATT------------------AGGAGCCAAAGAAAG------ACTGTTAAGTGTTTCAATTGTGG
CAAAGAAGGGCACATAGCCAGAAATTGCAGGGCTCCTAGGAAAAGGGGCTGTTGGAAATGTGGAAAGGAAGGACACCAAA
TGAAA---GATTGTACT------GAGAGA------CAGGCTAAT
>JF320364/B/US/2006/502_0176_FL09
ATGCAGAAAGGTAATATT------------------AGGAGCCAAAGAAAG------ACTGTTAAGTGTTTCAATTGTGG
CAAAGAAGGGCACATAGCCAGAAATTGCAGGGCTCCTAGGAAAAGGGGCTGTTGGAAATGTGGAAAGGAAGGACACCAAA
TGAAA---GATTGTACT------GAGAGA------CAGGCTAAT
>JF320365/B/US/2006/502_0176_FL02
ATGCAGAAAGGTAATATT------------------AGGAGCCAAAGAAAG------ACTGTTAAGTGTTTCAATTGTGG
CAAAGAAGGGCACATAGCCAGAAATTGCAGGGCTCCTAGGAAAAGGGGCTGTTGGAAATGTGGAAAGGAAGGACACCAAA
TGAAA---GATTGTACT------GAGAGA------CAGGCTAAT
>JF320366/B/US/2006/502_0176_FL10
ATGCAGAAAGGTAATATT------------------AGGAGCCAAAGAAAG------ACTGTTAAGTGTTTCAATTGTGG
CAAAGAAGGGCACATAGCCAGAAATTGCAGGGCTCCTAGGAAAAGGGGCTGTTGGAAATGTGGAAAGGAAGGACACCAAA
TGAAA---GATTGTACT------GAGAGA------CAGGCTAAT
>JF320374/B/US/2006/502_0176_FL04
ATGCAGAAAGGTAATATT------------------AGGAGCCAAAGAAAG------ACTGTTAAGTGTTTCAATTGTGG
CAAAGAAGGGCACATAGCCAGAAATTGCAGGGCTCCTAGGAAAAGGGGCTGTTGGAAATGTGGAAAGGAAGGACACCAAA
TGAAA---GATTGTACT------GAGAGA------CAGGCTAAT
>JF320411/B/CA/2006/502_1027_wg02
ATGCAGAAGAGCAATTTT------------------AGGAACCAAAGAAAG------ATTGTTAAGTGTTTTAATTGTGG
CAGAGAAGGGCACATAGCCAAAAATTGCAAGGCCCCTAGGAAAAAGGGCTGTTGGAAGTGTGGAAAGGAAGGACACCAAA
TGAAA---GATTGTAAT------GAGAGA------CAGGCTAAT
>JF320412/B/CA/2006/502_1027_wg10
ATGCAGAAGAGCAATTTT------------------AGGAACCAAAGAAAG------ATTGTTAAGTGTTTTAATTGTGG
CAGAGAAGGGCACATAGCCAAAAATTGCAAGGCCCCTAGGAAAAAGGGCTGTTGGAAGTGTGGAAAGGAAGGACACCAAA
TGAAA---AATTGTAAT------GAGAGA------CAGGCTAAT
>JF320413/B/CA/2006/502_1027_wg01
ATGCAGAAGAGCAATTTT------------------AGGAACCAAAGAAAG------ATTGTTAAGTGTTTTAATTGTGG
CAGAGAAGGGCACATAGCCAAAAATTGCAAGGCCCCTAGGAAAAAGGGCTGTTGGAAGTGTGGAAAGGAAGGACACCAAA
TGAAA---GATTGTAAT------GAGAGA------CAGGCTAAT
>JF320414/B/CA/2006/502_1027_wg09
ATGCAGAAGAGCAATTTT------------------AGGAACCAAAGAAAG------ATTGTTAAGTGTTTTAATTGTGG
CAGAGAAGGGCACATAGCCAAAAATTGCAAGGCCCCTAGGAAAAAGGGCTGTTGGAAGTGTGGAAAGGAAGGACACCAAA
TGAAA---GATTGTAAT------GAGAGA------CAGGCTAAT
>JF320415/B/CA/2006/502_1027_wg07
ATGCAGAAGAGCAATTTT------------------AGGAACCAAAGAAAG------ATTGTCAAGTGTTTTAATTGTGG
CAGAGAAGGGCACATAGCCAAAAATTGCAAGGCCCCTAGGAAAAAGGGCTGTTGGAAGTGTGGAAAGGAAGGACACCAAA
TGAAA---GATTGTAAT------GAGAGA------CAGGCTAAT
>JF320416/B/CA/2006/502_1027_wg04
ATGCAGAAGAGCAATTTT------------------AGGAACCAAAGAAAG------ATTGTTAAGTGTTTTAATTGTGG
CAGAGAAGGGCACATAGCCAAAAATTGCAAGGCCCCTAGGAAAAAGGGCTGTTGGAAGTGTGGAAAGGAAGGACACCAAA
TGAAA---GATTGTAAT------GAGAGA------CAGGCTAAT
>JF320417/B/CA/2006/502_1027_wg11
ATGCAGAAGAGCAATTTT------------------AGGAACCAAAGAAAG------ATTGTTAAGTGTTTTAATTGTGG
CAGAGAAGGGCACATAGCCAAAAATTGCAAGGCCCCTAGGAAAAAGGGCTGTTGGAAGTGTGGAAAGGAAGGACACCAAA
TGAAA---GATTGTAAT------GAGAGA------CAGGCTAAT
>JF320418/B/CA/2006/502_1027_wg05
ATGCAGAAGAGCAATTTT------------------AGGAACCAAAGAAAG------ATTGTTAAGTGTTTTAATTGTGG
CAGAGAAGGGCACATAGCCAAAAATTGCAAGGCCCCTAGGAAAAAGGGCTGTTGGAAGTGTGGAAAGGAAGGACACCAAA
TGAAA---GATTGTAAT------GAGAGA------CAGGCTAAT
>JF320419/B/CA/2006/502_1027_wg03
ATGCAGAAGAGCAATTTT------------------AGGAACCAAAGAAAG------ATTGTTAAGTGTTTTAATTGTGG
CAGAGAAGGGCACATAGCCAAAAATTGCAAGGCCCCTAGGAAAAAGGGCTGTTGGAAGTGTGGAAAGGAAGGACACCAAA
TGAAA---GATTGTAAT------GAGAGA------CAGGCTAAT
>JF320420/B/CA/2006/502_1027_wg06
ATGCAGAAGAGCAATTTT------------------AGGAACCAAAGAAAG------ATTGTTAAGTGTTTTAATTGTGG
CAGAGAAGGGCACATAGCCAAAAATTGCAAGGCCCCTAGGAAAAAGGGCTGTTGGAAGTGTGGAAAGGAAGGACACCAAA
TGAAA---GATTGTAAT------GAGAGA------CAGGCTAAT
>JF320423/B/CA/2007/502_1191_05
ATGCAGAGAGGCAATTTT------------------AGGAACCAAAGAAAA------ACCGTTAAGTGTTTCAATTGTGG
CAAAGAAGGACACATAGCCAAAAATTGTAGGGCTCCTAGGAAAAAGGGCTGTTGGAAATGTGGAAAGGAAGGACACCAAA
TGAAA---GATTGTACT------GAAAGA------CAGGCTAAT
>JF320424/B/CA/2007/502_1191_03
ATGCAGAGAGGCAATTTT------------------AGGAACCAAAGAAAA------ACCGTTAAGTGTTTCAATTGTGG
CAAAGAAGGACACATAGCCAAAAATTGTAGGGCTCCTAGGAAAAAGGGCTGTTGGAAATGTGGAAAGGAAGGACACCAAA
TGAAA---GATTGTACT------GAAAGA------CAGGCTAAT
>JF320425/B/CA/2007/502_1191_07
ATGCAGAGAGGCAATTTT------------------AGGAACCAAAGAAAA------ACCGTTAAGTGTTTCAATTGTGG
CAAAGAAGGACACATAGCCAAAAATTGTAGGGCTCCTAGGAAAAAGGGCTGTTGGAAATGTGGAAAGGAAGGACACCAAA
TGAAA---GATTGTACT------GAAAGA------CAGGCTAAT
>JF320426/B/CA/2007/502_1191_06
ATGCAGAGAGGCAATTTT------------------AGGAACCAAAGAAAA------ACCGTTAAGTGTTTCAATTGTGG
CAAAGAAGGACACATAGCCAAAAATTGTAGGGCTCCTAGGAAAAAGGGCTGTTGGAAATGTGGAAAGGAAGGACACCAAA
TGAAA---GATTGTACT------GAAAGA------CAGGCTAAT
>JF320427/B/CA/2006/502_1799_FL02
ATACAGAGGGGTAATTTT------------------AAGAACCAAAGAAAG------ATTGTGAAGTGTTTCAATTGTGG
CAAAGAAGGGCACATAGCCAGAAATTGCAGGGCCCCCAGAAAAAGGGGCTGTTGGAAATGTGGAAAGGAAGGACATCAAA
TGAAA---GATTGTACT------GAGAGA------CAGGCTAAT
>JF320428/B/CA/2006/502_1799_FL03
ATACAGAGGGGTAATTTT------------------AAGAACCAAAGAAAG------ATTGTGAAGTGTTTCAATTGTGG
CAAAGAAGGGCACATAGCCAGAAATTGCAGGGCCCCCAGAAAAAGGGGCTGTTGGAAATGTGGAAAGGAAGGACATCAAA
TGAAA---GATTGTACT------GAGAGA------CAGGCTAAT
>JF320429/B/CA/2006/502_1799_FL01
ATACAGAGGGGTAATTTT------------------AAGAACCAAAGAAAG------ATTGTGAAGTGTTTCAATTGTGG
CAAAGAAGGGCACATAGCCAGAAATTGCAGGGCCCCCAGAAAAAGGGGCTGTTGGAAATGTGGAAAGGAAGGACATCAAA
TGAAA---GATTGTACT------GAGAGA------CAGGCTAAT
>JF320430/B/CA/2006/502_1799_FL05
ATACAGAGGGGTAATTTT------------------AAGAACCAAAGAAAG------ATTGTGAAGTGTTTCAATTGTGG
CAAAGAAGGGCACATAGCCAGAAATTGCAGGGCCCCCAGAAAAAGGGGCTGTTGGAAATGTGGAAAGGAAGGACATCAAA
TGAAA---GATTGTACT------GAGAGA------CAGGCTAAT
>JF320431/B/CA/2006/502_1799_FL04
ATACAGAGGGGTAATTTT------------------AAGAACCAAAGAAAG------ATTGTGAAGTGTTTCAATTGTGG
CAAAGAAGGGCACATAGCCAGAAATTGCAGGGCCCCCAGAAAAAGGGGCTGTTGGAAATGTGGAAAGGAAGGACATCAAA
TGAAA---GATTGTACT------GAGAGA------CAGGCTAAT
>JF320460/B/US/2007/502_1709_07
ATGCAGAAAGGCAATTTT------------------AGGAACCAAAGAAAG------ATTGTTAAGTGTTTCAATTGTGG
CAAAGAAGGGCACATAGCCAGAAATTGCAGGGCCCCTAGGAAAAAGGGCTGTTGGAAATGTGGGAGAGAAGGACACCAAA
TGAAA---GATTGTAATAAT---GAGAGA------CAGGCTAAT
>JF320461/B/US/2007/502_1709_10
ATGCAGAAAGGCAATTTT------------------AGGAACCAAAGAAAG------ATTGTTAAGTGTTTCAATTGTGG
CAAAGAAGGGCACATAGCCAGAAATTGCAGGGCCCCTAGGAAAAAGGGCTGTTGGAAATGTGGGAGAGAAGGACACCAAA
TGAAA---GATTGTAATAAT---GAGAGA------CAGGCTAAT
>JF320462/B/US/2007/502_1709_06
ATGCAGAAAGGCAATTTT------------------AGGAACCAAAGAAAG------ATTGTTAAGTGTTTCAATTGTGG
CAAAGAAGGGCACATAGCCAGAAATTGCAGGGCCCCTAGGAAAAAGGGCTGTTGGAAATGTGGGAGAGAAGGACACCAAA
TGAAA---GATTGTAATAAT---GAGAGA------CAGGCTAAT
>JF320463/B/US/2007/502_1709_14
ATGCAGAAAGGCAATTTT------------------AGGAACCAAAGAAAG------ATTGTTAAGTGTTTCAATTGTGG
CAAAGAAGGGCACATAGCCAGAAATTGCAGGGCCCCTAGGAAAAAGGGCTGTTGGAAATGTGGGAGAGAAGGACACCAAA
TGAAA---GATTGTAATAAT---GAGAGA------CAGGCTAAT
>JF320464/B/US/2007/502_1709_09
ATGCAGAAAGGCAATTTT------------------AGGAACCAAAGAAAG------ATTGTTAAGTGTTTCAATTGTGG
CAAAGAAGGGCACATAGCCAGAAATTGCAGGGCCCCTAGGAAAAAGGGCTGTTGGAAATGTGGGAGAGAAGGACACCAAA
TGAAA---GATTGTAATAAT---GAGAGA------CAGGCTAAT
>JF320465/B/US/2007/502_1709_11
ATGCAGAAAGGCAATTTT------------------AGGAACCAAAGAAAG------ATTGTTAAGTGTTTCAATTGTGG
CAAAGAAGGGCACATAGCCAGAAATTGCAGGGCCCCTAGGAAAAAGGGCTGTTGGAAATGTGGGAGAGAAGGACACCAAA
TGAAA---GATTGTAATAAT---GAGAGA------CAGGCTAAT
>JF320466/B/US/2007/502_1709_02
ATGCAGAAAGGCAATTTT------------------AGGAACCAAAGAAAG------ATTGTTAAGTGTTTCAATTGTGG
CAAAGAAGGGCACATAGCCAGAAATTGCAGGGCCCCTAGGAAAAAGGGCTGTTGGAAATGTGGGAGAGAAGGACACCAAA
TGAAA---GATTGTAATAAT---GAGAGA------CAGGCTAAT
>JF320467/B/US/2007/502_1709_04
ATGCAGAAAGGCAATTTT------------------AGGAACCAAAGAAAG------ATTGTTAAGTGTTTCAATTGTGG
CAAAGAAGGGCACATAGCCAGAAATTGCAGGGCCCCTAGGAAAAAGGGCTGTTGGAAATGTGGGAGAGAAGGACACCAAA
TGAAA---GATTGTAATAAT---GAGAGA------CAGGCTAAT
>JF320468/B/US/2007/502_1709_03
ATGCAGAAAGGCAATTTT------------------AGGAACCAAAGAAAG------ATTGTTAAGTGTTTCAATTGTGG
CAAAGAAGGGCACATAGCCAGAAATTGCAGGGCCCCTAGGAAAAAGGGCTGTTGGAAATGTGGGAGAGAAGGACACCAAA
TGAAA---GATTGTAATAAT---GAGAGA------CAGGCTAAT
>JF320469/B/US/2007/502_1709_08
ATGCAGAAAGGCAATTTT------------------AGGAACCAAAGAAAG------ATTGTTAAGTGTTTCAATTGTGG
CAAAGAAGGGCACATAGCCAGAAATTGCAGGGCCCCTAGGAAAAAGGGCTGTTGGAAATGTGGGAGAGAAGGACACCAAA
TGAAA---GATTGTAATAAT---GAGAGA------CAGGCTAAT
>JF320470/B/US/2007/502_1709_12
ATGCAGAAAGGCAATTTT------------------AGGAACCAAAGAAAG------ATTGTTAAGTGTTTCAATTGTGG
CAAAGAAGGGCACATAGCCAGAAATTGCAGGGCCCCTAGGAAAAAGGGCTGTTGGAAATGTGGGAGAGAAGGACACCAAA
TGAAA---GATTGTAATAAT---GAGAGA------CAGGCTAAT
>JF320477/B/US/2005/502_1926_FL04
ATGCAGAAAGGCAATTTT------------------AGGAACTCAAGAAAG------ACTGTTAAGTGTTTCAATTGTGG
CAAAGAAGGGCATATAGCCAAAAATTGCAGGGCCCCTAGGAAAAAGGGCTGTTGGAAATGTGGAAAGGAAGGACACCAAA
TGAAA---GATTGTACA------GAGAGA------CAGGCTAAT
>JF320478/B/US/2005/502_1926_FL03
ATGCAGAAAGGCAATTTT------------------AGGAACTCAAGAAAG------ACTGTTAAGTGTTTCAATTGTGG
CAAAGAAGGGCATATAGCCAAAAATTGCAGGGCCCCTAGGAAAAAGGGCTGTTGGAAATGTGGAAAGGAAGGACACCAAA
TGAAA---GATTGTACA------GAGAGA------CAGGCTAAT
>JF320482/B/US/2005/502_2008_FL12
ATGCAGAGAGGCAATTTT------------------AAGGGCCAAAGGAAA------AATGTTAAGTGTTTCAATTGTGG
CAAAGAAGGGCACATAGCCAGAAATTGCAGGGCCCCTAGAAAAAAGGGCTGTTGGAAATGTGGAAGGGAAGGGCACCAAA
TGAAA---GATTGTACT------GAAAGA------CAGGCTAAT
>JF320483/B/US/2005/502_1926_FL02
ATGCAGAAAGGCAATTTT------------------AGGAACTCAAGAAAG------ACTGTTAAGTGTTTCAATTGTGG
CAAAGAAGGGCATATAGCCAAAAATTGCAGGGCCCCTAGGAAAAAGGGCTGTTGGAAATGTGGAAAGGAAGGACACCAAA
TGAAA---GATTGTACA------GAGAGA------CAGGCTAAT
>JF320484/B/US/2005/502_2008_FL04
ATGCAGAGAGGCAATTTT------------------AAGGGCCAAAGGAAA------AATGTTAAGTGTTTCAATTGTGG
CAAAGAAGGGCACATAGCCAGAAATTGCAGGGCCCCTAGAAAAAAGGGCTGTTGGAAATGTGGAAGGGAAGGGCACCAAA
TGAAA---GATTGTACT------GAAAGA------CAGGCTAAT
>JF320485/B/US/2005/502_2008_FL08
ATGCAGAGAGGCAATTTT------------------AAGGGCCAAAGGAAA------AATGTTAAGTGTTTCAATTGTGG
CAAAGAAGGGCACATAGCCAGAAATTGCAGGGCCCCTAGAAAAAAGGGCTGTTGGAAATGTGGAAGGGAAGGGCACCAAA
TGAAA---GATTGTACT------GAAAGA------CAGGCTAAT
>JF320486/B/US/2005/502_2008_FL03
ATGCAGAGAGGCAATTTT------------------AAGGGCCAAAGGAAA------AATGTTAAGTGTTTCAATTGTGG
CAAAGAAGGGCACATAGCCAGAAATTGCAGGGCCCCTAGAAAAAAGGGCTGTTGGAAATGTGGAAGGGAAGGGCACCAAA
TGAAA---GATTGTACT------GAAAGA------CAGGCTAAT
>JF320487/B/US/2005/502_2008_FL01
ATGCAGAGAGGCAATTTT------------------AAGGGCCAAAGGAAA------AATGTTAAGTGTTTCAATTGTGG
CAAAGAAGGGCACATAGCCAGAAATTGCAGGGCCCCTAGAAAAAAGGGCTGTTGGAAATGTGGAAGGGAAGGGCACCAAA
TGAAA---GATTGTACT------GAAAGA------CAGGCTAAT
>JF320488/B/US/2005/502_2008_FL10
ATGCAGAGAGGCAATTTT------------------AAGGGCCAAAGGAAA------AATGTTAAGTGTTTCAATTGTGG
CAAAGAAGGGCACATAGCCAGAAATTGCAGGGCCCCTAGAAAAAAGGGCTGTTGGAAATGTGGAAGGGAAGGGCACCAAA
TGAAA---GATTGTACT------GAAAGA------CAGGCTAAT
>JF320489/B/US/2005/502_2008_FL11
ATGCAGAGAGGCAATTTT------------------AAGGGCCAAAGGAAA------AATGTTAAGTGTTTCAATTGTGG
CAAAGAAGGGCACATAGCCAGAAATTGCAGGGCCCCTAGAAAAAAGGGCTGTTGGAAATGTGGAAGGGAAGGACACCAAA
TGAAA---GATTGTACT------GAAAGA------CAGGCTAAT
>JF320490/B/US/2005/502_2008_FL02
ATGCAGAGAGGCAATTTT------------------AAGGGCCAAAGGAAA------AATGTTAAGTGTTTCAATTGTGG
CAAAGAAGGGCACATAGCCAGAAATTGCAGGGCCCCTAGAAAAAAGGGCTGTTGGAAATGTGGAAGGGAAGGGCACCAAA
TGAAA---AATTGTACT------GAAAGA------CAGGCTAAT
>JF320491/B/US/2005/502_2008_FL09
ATGCAGAGAGGCAATTTT------------------AAGGGCCAAAGGAAA------AATGTTAAGTGTTTCAATTGTGG
CAAAGAAGGGCACATAGCCAGAAATTGCAGGGCCCCTAGAAAAAAGGGCTGTTGGAAATGTGGAAGGGAAGGGCACCAAA
TGAAA---GATTGTACT------GAAAGA------CAGGCTAAT
>JF320492/B/US/2005/502_2008_FL07
ATGCAGAGAGGCAATTTT------------------AAGGGCCAAAGGAAA------AATGTTAAGTGTTTCAATTGTGG
CAAAGAAGGGCACATAGCCAGAAATTGCAGGGCCCCTAGAAAAAAGGGCTGTTGGAAATGTGGAAGGGAAGGGCACCAAA
TGAAA---GATTGTACT------GAAAGA------CAGGCTAAT
>JF320515/B/US/2006/502_0176_FL07
ATGCAGAAAGGTAATATT------------------AGGAGCCAAAGAAAG------ACTGTTAAGTGTTTCAATTGTGG
CAAAGAAGGGCACATAGCCAGAAATTGCAGGGCTCCTAGGAAAAGGGGCTGTTGGAAATGTGGAAAGGAAGGACACCAAA
TGAAA---GATTGTACT------GAGAGA------CAGGCTAAT
>JF320516/B/US/2006/502_0176_FL01
ATGCAGAAAGGTAATATT------------------AGGAGCCAAAGAAAG------ACTGTTAAGTGTTTCAATTGTGG
CAAAGAAGGGCACATAGCCAGAAATTGCAGGGCTCCTAGGAAAAGGGGCTGTTGGAAATGTGGAAAGGAAGGACACCAAA
TGAAA---GATTGTACT------GAGAGA------CAGGCTAAT
>JF320518/B/US/2006/502_0176_FL03
ATGCAGAAAGGTAATATT------------------AGGAGCCAAAGAAAG------ACTGTTAAGTGTTTCAATTGTGG
CAAAGAAGGGCACATAGCCAGAAATTGCAGGGCTCCTAGGAAAAGGGGCTGTTGGAAATGTGGAAAGGAAGGACACCAAA
TGAAA---GATTGTACT------GAGAGA------CAGGCTAAT
>JF320519/B/US/2006/502_0176_FL05
ATGCAGAAAGGTAATATT------------------AGGAGCCAAAGAAAG------ACTGTTAAGTGTTTCAATTGTGG
CAAAGAAGGGCACATAGCCAGAAATTGCAGGGCTCCTAGGAAAAGGGGCTGTTGGAAATGTGGAAAGGAAGGACACCAAA
TGAAA---GATTGTACT------GAGAGA------CAGGCTAAT
>JF320526/B/US/2006/502_0717_FL02
ATGCAGAAAGGCAATTTT------------------AGGACTCAAAGAAGG------ATTGTTAAGTGCTTCAATTGTGG
CAAAGAAGGGCACATAGCCAAAAATTGCAGGGCCCCTAGGAAAAAAGGCTGTTGGAAGTGTGGAAAGGAAGGACACCAAA
TGAAA---GATTGTACT------GAGAGA------CAGGCTAAT
>JF320529/B/US/2006/502_0717_FL01
ATGCAGAAAGGCAATTTT------------------AGGACTCAAAGAAGG------ATTGTTAAGTGCTTCAATTGTGG
CAAAGAAGGGCACATAGCCAAAAATTGCAGGGCCCCTAGGAAAAAAGGCTGTTGGAAGTGTGGAAAGGAAGGACACCAAA
TGAAA---GATTGTACT------GAGAGA------CAGGCTAAT
>JF320530/B/US/2007/502_0823_05
ATGCAGAGAGGCAATTTT------------------AGGAACCCAAGAAAG------GCTGTTAAGTGTTTCAATTGTGG
CAAAGAAGGGCACATAGCCAAAAATTGCAGGGCCCCTAGGAAAAAGGGCTGTTGGAAATGTGGAAAGGAAGGACACCAAA
TGAAA---GATTGTACA------GAGAGA------CAGGCTAAT
>JF320531/B/US/2007/502_0823_04
ATGCAGAGAGGCAATTTT------------------AGGAACCCAAGAAAG------GCTGTTAAGTGTTTCAATTGTGG
CAAAGAAGGGCACATAGCCAAAAATTGCAGGGCCCCTAGGAAAAAGGGCTGTTGGAAATGTGGAAAGGAAGGACACCAAA
TGAAA---GATTGTACA------GAGAGA------CAGGCTAAT
>JF320532/B/US/2007/502_0823_02
ATGCAGAGAGGCAATTTT------------------AGGAACCCAAGAAAG------GCTGTTAAGTGTTTCAATTGTGG
CAAAGAAGGGCACATAGCCAAAAATTGCAGGGCCCCTAGGAAAAAGGGCTGTTGGAAATGTGGAAAGGAAGGACACCAAA
TGAAA---GATTGTACA------GAGAGA------CAGGCTAAT
>JF320533/B/US/2007/502_0823_01
ATGCAGAGAGGCAATTTT------------------AGGAACCCAAGAAAG------GCTGTTAAGTGTTTCAATTGTGG
CAAAGAAGGGCACATAGCCAAAAATTGCAGGGCCCCTAGGAAAAAGGGCTGTTGGAAATGTGGAAAGGAAGGACACCAAA
TGAAA---GATTGTACA------GAGAGA------CAGGCTAAT
>JF320534/B/US/2007/502_0823_06
ATGCAGAGAGGCAATTTT------------------AGGAACCCAAGAAAG------GCTGTTAAGTGTTTCAATTGTGG
CAAAGAAGGGCACATAGCCAAAAATTGCAGGGCCCCTAGGAAAAAGGGCTGTTGGAAATGTGGAAAGGAAGGACACCAAA
TGAAA---GATTGTACA------GAGAGA------CAGGCTAAT
>JF320535/B/US/2007/502_0823_03
ATGCAGAGAGGCAATTTT------------------AGGAACCCAAGAAAG------GCTGTTAAGTGTTTCAATTGTGG
CAAAGAAGGGCACATAGCCAAAAATTGCAGGGCCCCTAGGAAAAAGGGCTGTTGGAAATGTGGAAAGGAAGGACACCAAA
TGAAA---GATTGTACA------GAGAGA------CAGGCTAAT
>JF320536/B/US/2007/502_0823_07
ATGCAGAGAGGCAATTTT------------------AGGAACCCAAGAAAG------GCTGTTAAGTGTTTCAATTGTGG
CAAAGAAGGGCACATAGCCAAAAATTGCAGGGCCCCTAGGAAAAAGGGCTGTTGGAAATGTGGAAAGGAAGGACACCAAA
TGAAA---GATTGTACA------GAGAGA------CAGGCTAAT
>JF320559/B/US/2007/502_0364_wg5
ATGCAGAAAGGCAATTTT------------------AGAAACCAAAGAAAG------AATGTTAAGTGTTTTAATTGTGG
CAAAGAAGGGCACATAGCCAGAAATTGCAGGGCCCCTAGGAGAAAGGGCTGTTGGAAATGTGGAAAGGAAGGACATCAAA
TGAAA---GATTGTACT------GAAAGA------CAGGCTAAT
>JF320561/B/US/2007/502_0364_wg4
ATGCAGAAAGGCAATTTT------------------AGAAACCAAAGAAAG------AATGTTAAGTGTTTTAATTGTGG
CAAAGAAGGGCACATAGCCAGAAATTGCAGGGCCCCTAGGAGAAAGGGCTGTTGGAAATGTGGAAAGGAAGGACATCAAA
TGAAA---GATTGTACT------GAAAGA------CAGGCTAAT
>JF320562/B/US/2007/502_0364_wg1
ATGCAGAAAGGCAATTTT------------------AGAAACCAAAGAAAG------AATGTTAAGTGTTTTAATTGTGG
CAAAGAAGGGCACATAGCCAGAAATTGCAGGGCCCCTAGGAGAAAGGGCTGTTGGAAATGTGGAAAGGAAGGACATCAAA
TGAAA---GATTGTACT------GAAAGA------CAGGCTAAT
>JF320563/B/US/2007/502_0364_wg2
ATGCAGAAAGGCAATTTT------------------AGAAACCAAAGAAAG------AATGTTAAGTGTTTTAATTGTGG
CAAAGAAGGGCACATAGCCAGAAATTGCAGGGCCCCTAGGAGAAAGGGCTGTTGGAAATGTGGAAAGGAAGGACATCAAA
TGAAA---GATTGTACT------GAAAGA------CAGGCTAAT
>JF320564/B/US/2006/502_1046_FL04
ATGCAGAAAGGCAATTTT------------------AGGAACCAAAGAAAG------ACTGTTAAGTGTTTCAATTGTGG
CAAAGAAGGACACATAGCCAAAAATTGCAGGGCCCCTAGAAAAAAGGGCTGTTGGAAATGTGGAAGAGAGGGACACCAAA
TGAAA---GATTGTACT------GAAAGA------CAGGCTAAT
>JF320565/B/US/2006/502_1046_FL05
ATGCAGAAAGGCAATTTT------------------AGGAACCAAAGAAAG------ACTGTTAAGTGTTTCAATTGTGG
CAAAGAAGGACACATAGCCAAAAATTGCAGGGCCCCTAGAAAAAAGGGCTGTTGGAAATGTGGAAGAGAGGGACACCAAA
TGAAA---GATTGTACT------GAAAGA------CAGGCTAAT
>JF320566/B/US/2006/502_1046_FL01
ATGCAGAAAGGCAATTTT------------------AGGAACCAAAGAAAG------ACTGTTAAGTGTTTCAATTGTGG
CAAAGAAGGACACATAGCCAAAAATTGCAGGGCCCCTAGAAAAAAGGGCTGTTGGAAATGTGGAAGAGAGGGACACCAAA
TGAAA---GATTGTACT------GAAAGA------CAGGCTAAT
>JF320567/B/US/2006/502_1046_FL03
ATGCAGAAAGGCAATTTT------------------AGGAACCAAAGAAAG------ACTGTTAAGTGTTTCAATTGTGG
CAAAGAAGGACACATAGCCAAAAATTGCAGGGCCCCTAGAAAAAAGGGCTGTTGGAAATGTGGAAGAGAGGGACACCAAA
TGAAA---GATTGTACT------GAAAGA------CAGGCTAAT
>JF320568/B/US/2006/502_1046_FL02
ATGCAGAAAGGCAATTTT------------------AGGAACCAAAGAAAG------ACTGTTAAGTGTTTCAATTGTGG
CAAAGAAGGACACATAGCCAAAAATTGCAGGGCCCCTAGAAAAAAGGGCTGTTGGAAATGTGGAAGAGAGGGACACCAAA
TGAAA---GATTGTACT------GAAAGA------CAGGCTAAT
>JF320577/B/US/2007/502_2305_01
ATGCAGAGAGGCAATTTT------------------AAGAACCAAAGAAAA------ACTATTAAGTGTTTCAACTGTGG
CAGGGAGGGGCACATAGCCAAAAATTGCAGGGCCCCTAGAAAAAAGGGCTGTTGGAAATGTGGAAAGGAAGGACACCAAA
TGAAA---GATTGTACT------GAGAGA------CAGGCTAAT
>JF320613/B/US/2006/502_0062_FL04
ATGCAGAAAGGCAATTTT------------------AGGAATCAAAGAAAG------ACTATTAAGTGCTTCAATTGTGG
CAAAGAAGGGCACATAGCAAAAAATTGCAGGGCCCCTAGGAAAAGGGGCTGTTGGAAATGTGGAAAGGAAGGACACCAAA
TGAAA---GATTGTACT------GAGAGA------CAGGCTAAT
>JF320615/B/US/2006/502_0053_wg06
ATGCAGAGAGGCAATTTT------------------AAGAACCAAAGAAAG------ATTGTTAAGTGTTTCAATTGTGG
CAAAGAAGGGCACATAGCCAGAAATTGTAGGGCCCCTAGGAAAAGGGGGTGTTGGAAATGTGGAAAGGAAGGACACCAAA
TGAAA---GACTGTACT------GAGAGA------CAGGCTAAT
>JF320616/B/US/2006/502_0062_FL02
ATGCAGAAAGGCAATTTT------------------AGGAATCAAAGAAAG------ACTATTAAGTGCTTCAATTGTGG
CAAAGAAGGGCACATAGCAAAAAATTGCAGGGCCCCTAGGAAAAGGGGCTGTTGGAAATGTGGAAAGGAAGGACACCAAA
TGAAA---GATTGTACT------GAGAGA------CAGGCTAAT
>JF320617/B/US/2006/502_0053_wg01
ATGCAGAGAGGCAATTTT------------------AAGAACCAAAGAAAG------ATTGTTAAGTGTTTCAATTGTGG
CAAAGAAGGGCACATAGCCAGAAATTGTAGGGCCCCTAGGAAAAGGGGGTGTTGGAAATGTGGAAAGGAAGGACACCAAA
TGAAA---GACTGTACT------GAGAGA------CAGGCTAAT
>JF320619/B/US/2006/502_0062_FL06
ATGCAGAAAGGCAATTTT------------------AGGAATCAAAGAAAG------ACTATTAAGTGCTTCAATTGTGG
CAAAGAAGGGCACATAGCAAAAAATTGCAGGGCCCCTAGGAAAAGGGGCTGTTGGAAATGTGGAAAGGAAGGACACCAAA
TGAAA---GATTGTACT------GAGAGA------CAGGCTAAT
>JF320620/B/US/2006/502_0053_wg10
ATGCAGAGAGGCAATTTT------------------AAGAACCAAAGAAAG------ATTGTTAAGTGTTTCAATTGTGG
CAAAGAAGGGCACATAGCCAGAAATTGTAGGGCCCCTAGGAAAAGGGGGTGTTGGAAATGTGGAAAGGAAGGACACCAAA
TGAAA---GACTGTACT------GAGAGA------CAGGCTAAT
>JF320621/B/US/2006/502_0053_wg09
ATGCAGAGAGGCAATTTT------------------AAGAACCAAAGAAAG------ATTGTTAAGTGTTTCAATTGTGG
CAAAGAAGGGCACATAGCCAGAAATTGTAGGGCCCCTAGGAAAAGGGGGTGTTGGAAATGTGGAAAGGAAGGACACCAAA
TGAAA---GACTGTACT------GAGAGA------CAGGCTAAT
>JF320622/B/US/2006/502_0062_FL05
ATGCAGAAAGGCAATTTT------------------AGGAATCAAAGAAAG------ACTATTAAGTGCTTCAATTGTGG
CAAAGAAGGGCACATAGCAAAAAATTGCAGGGCCCCTAGGAAAAGGGGCTGTTGGAAATGTGGAAAGGAAGGACACCAAA
TGAAA---GATTGTACT------GAGAGA------CAGGCTAAT
>JF320624/B/US/2006/502_0053_wg04
ATGCAGAGAGGCAATTTT------------------AAGAACCAAAGAAAG------ATTGTTAAGTGTTTCAATTGTGG
CAAAGAAGGGCACATAGCCAGAAATTGTAGGGCCCCTAGGAAAAGGGGGTGTTGGAAATGTGGAAAGGAAGGACACCAAA
TGAAA---GACTGTACT------GAGAGA------CAGGCTAAT
>JF320626/B/US/2006/502_0053_wg05
ATGCAGAGAGGCAATTTT------------------AAGAACCAAAGAAAG------ATTGTTAAGTGTTTCAATTGTGG
CAAAGAAGGGCACATAGCCAGAAATTGTAGGGCCCCTAGGAAAAGGGGGTGTTGGAAATGTGGAAAGGAAGGACACCAAA
TGAAA---GACTGTACT------GAGAGA------CAGGCTAAT
>JF320627/B/US/2006/502_0053_wg07
ATGCAGAGAGGCAATTTT------------------AAGAACCAAAGAAAG------ATTGTTAAGTGTTTCAATTGTGG
CAAAGAAGGGCACATAGCCAGAAATTGTAGGGCCCCTAGGAAAAGGGGGTGTTGGAAATGTGGAAAGGAAGGACACCAAA
TGAAA---GACTGTACT------GAGAGA------CAGGCTAAT
>JF320628/B/US/2006/502_0062_FL03
ATGCAGAAAGGCAATTTT------------------AGGAATCAAAGAAAG------ACTATTAAGTGCTTCAATTGTGG
CAAAGAAGGGCACATAGCAAAAAATTGCAGGGCCCCTAGGAAAAGGGGCTGTTGGAAATGTGGAAAGGAAGGACACCAAA
TGAAA---GATTGTACT------GAGAGA------CAGGCTAAT
>JF320629/B/US/2006/502_0062_FL01
ATGCAGAAAGGCAATTTT------------------AGGAATCAAAGAAAG------ACTATTAAGTGCTTCAATTGTGG
CAAAGAAGGGCACATAGCAAAAAATTGCAGGGCCCCTAGGAAAAGGGGCTGTTGGAAATGTGGAAAGGAAGGACACCAAA
TGAAA---GATTGTACT------GAGAGA------CAGGCTAAT
>JF683736/B/CY/2007/CY181
ATGCAGAGAGGCAATTAT------------------GGGAACCAAAGAAAA------AATGTTAAGTGTTTCAATTGTGG
CAGAGAAGGGCACATAGCCAAAAATTGCAGGGCCCCTAGGAAAAAGGGCTGTTGGAAATGTGGAAAGGAAGGACACCAAA
TGAAA---GATTGTACT------GAGAGA------CAGGCTAAT
>JF683738/B/CY/2007/CY184
ATGCAGAGAGGCACTTTT------------------AGGAACCAAAGAAGA------ACTGTTAAGTGCTTCAATTGTGG
CAAAGAAGGGCACATAGCCAGAAATTGCAAGGCCCCTAGGAAAAAGGGCTGTTGGAAATGTGGAAAGGAAGGACACCAAA
TGAAA---GAATGTACT------GAGAGA------CAGGCTAAT
>JF683741/B/CY/2007/CY188
ATGCAGAGAGGCAATTTT------------------AGAAACCAAAGAAAA------AGTGTTAAGTGTTTCAATTGTGG
CAAAGAGGGGCATATAGCCAAAAATTGCAGGGCCCCTAGAAAAAAGGGCTGCTGGAAATGTGGGAAGGAAGGACACCAGA
TGAAA---GATTGCACT------GAGAGA------CAGGCTAAT
>JF683742/B/CY/2007/CY189
ATGCAAAGAGGCAATTTT------------------AGGAACCAAAGAAAA------ATTGTTAAGTGTTTCAATTGTGG
CAAAGAAGGGCACATAGCCAAAAATTGCAGGGCCCCTAGGAAAAAGGGCTGTTGGAAGTGTGGAAAGGAAGGACACCAAA
TGAAA---GATTGTAAT------GAGAGA------CAGGCTAAT
>JF683743/B/CY/2007/CY190
ATGCAGAAGGGCAATTTT------------------AGAAACCAAAGAAAG------ATTATTAAATGTTTTAATTGTGG
CAAAGAAGGGCACCTAGCCAGAAATTGCAGGGCCCCTAGGAAAAAGGGCTGTTGGAAATGTGGAAGGGAAGGACACCAAA
TGAAA---GATTGTACT------GAGAGA------CAGGCTAAT
>JF683746/B/CY/2007/CY194
ATGCAGAAGGGCAATTTT------------------AGAAACCAAAGAAAG------ATTATTAAATGTTTTAATTGTGG
CAAAGAAGGGCACCTAGCCAGAAATTGCAGGGCCCCTAGGAAAAAGGGCTGTTGGAAATGTGGAAGGGAAGGACACCAAA
TGAAA---GATTGTACT------GAGAGA------CAGGCTAAT
>JF683747/B/CY/2007/CY195
ATGCAGAAAGGCAATTTT------------------AAAAACCAAGGAAAA------CCTGTTAAGTGTTTCAATTGTGG
CAAAATTGGACACATAGCCAAAAATTGCAGGGCCCCTAGAAAAAAGGGCTGTTGGAAATGTGGACAGGAAGGACACCAGA
TGAAA---GATTGTACT------GAGAGA------CAAGCTAAT
>JF683749/B/CY/2007/CY197
ATGCAGAAAGGCAATTTT------------------AAGAATCAAAAAAGG------ATT---AAGTGCTTTAATTGTGG
CAAAGAGGGGCACTTAGCCAGAAATTGCAGGGCCCCTAGGAAAAAGGGCTGCTGGAAATGTGGAAGGGAAGGACACCAAA
TGAAA---GATTGTACT------GAGAGA------CAGGCTAAT
>JF683750/B/CY/2007/CY198
ATGCAGAAAGGCAATTTT------------------AGGCCCCAGAGAAAA------ATTGTTAAGTGTTTCAATTGTGG
CAAAGAAGGGCACATAGCCAGAAATTGCAGGGCCCCTAGAAAAAGAGGCTGTTGGAAATGTGGAAAGGAAGGACACCAAA
TGAAA---GATTGCACT------GAAAGA------CAAGCTAAT
>JF683751/B/CY/2007/CY199
ATGCAAAGAGGCAATTTT------------------AAGAACCAAAGAAAG------CCTATTAAATGTTTCAATTGTGG
CAAAGAGGGGCACATAGCCAAAAATTGCAGGGCCCCTAGAAAAAGGGGCTGTTGGAAATGTGGAAAGGAAGGACACCAAA
TGAAA---GATTGTACT------GAGAGA------CAGGCAAAT
>JF683753/B/CY/2007/CY201
ATGCAGAGAGGCAATTTT------------------AGGAACCAAAGAAAA------ATTGTTAAGTGTTTCAATTGTGG
CAAAGATGGGCACATAGCCAAAAATTGCAGGGCCCCTAGAAAAAAGGGCTGTTGGAAATGCGGAAGGGAAGGACACCAAA
TGAAA---GACTGTACT------GAGAGA------CAGGCTAAT
>JF683754/B/CY/2007/CY202
ATGCAAAGAGGCAATTTT------------------AAGAACCAAAGAAAG------ATTGTTAAGTGTTTCAATTGTGG
CAGAGAAGGGCACATAGCTAGAAATTGCAAGGCCCCTAGGAAAAAGGGCTGTTGGAAATGTGGAAAGGAAGGACACCAAA
TGAAA---GATTGTACT------GAAAGA------CAGGCTAAT
>JF683756/B/CY/2007/CY204
ATGCAGAAAGGCAATTTT------------------AGGAACCAAAGAAAA------CCTGTTAAGTGTTTCAATTGTGG
CAAAGAAGGGCACATAGCCAGAAATTGCAAGGCCCCTAGGAAAAAGGGCTGTTGGAAGTGTGGGAGGGAAGGACACCAAA
TGAAA---GATTGTACT------GAGAGA------CAGGCTAAT
>JF683764/B/CY/2007/CY214
ATGCAGAAAGGCAATTTT------------------AGGAACCAAAGAAAA------ACTGTTAAGTGTTTCAATTGTGG
CAAAGAGGGGCACATAGCCAAAAATTGCAGGGCCCCTAGGAAAAAGGGTTGTTGGAAATGTGGAAAGGAAGGACATCAAA
TGAAA---GATTGCACT------GAGAGA------CAGGCTAAT
>JF683765/B/CY/2007/CY216
ATGCAGAAAGGTAATTTT------------------AGGAACCAAAGAAAA------ATGGTTAAGTGTTTCAACTGTGG
CAAAGAGGGACACATAGCCAGAAATTGCAGGGCCCCTAGAAAAAAGGGCTGTTGGAAATGTGGAAAGGAAGGACATCAAA
TGAAA---GATTGTACT------GAGAGA------CAGGCTAAT
>JF683769/B/CY/2008/CY220
ATGCAGAGAGGCAATTTT------------------AAGAACCAAAGAAAG------ACAGTTAAGTGCTTCAATTGTGG
CAAAGAAGGCCACATAGCCAGAAATTGCAGGGCACCTAGGAAAAGGGGTTGTTGGAAATGTGGAAAGGAAGGACACCAAA
TGAAA---GAGTGCACT------GAGAGA------CAGGCTAAT
>JF683773/B/CY/2008/CY224
ATGCAGAGGGGCAATTAT------------------AGGAACCAAAGAAAA------ACTATTAAGTGTTTCAATTGTGG
CAAAGAAGGGCACCTAGCCAAAAATTGCAGGGCCCCTAGGAAAAAGGGTTGTTGGAAATGTGGAAAAGAAGGACACCAAA
TGAAA---GATTGTACT------GAGAGA------CAGGCTAAT
>JF683775/B/CY/2008/CY226
ATGCAGAGAGGCAATTTT------------------AGGAACCAAAGAAAG------ACAGTTAAGTGTTTCAATTGTGG
CAAAGAAGGACACATAGCCAGAAATTGCAGGGCCCCTAGAAAAAGAGGCTGTTGGAAATGTGGAAAGGAAGGACACCAAA
TGAAA---GATTGTACT------GAGAGA------CAGGCTAAT
>JF683778/B/CY/2008/CY229
ATGCAGAGAGGCAATTTT------------------AGGAGCCCAAGAAAA------GGTGTTAAGTGTTTCAATTGTGG
CAAAGAGGGGCACATAGCCAGAAATTGCAAGGCCCCTAGAAAAAGGGGCTGTTGGAAATGTGGAAAGGAAGGACACCAAA
TGAAA---GATTGTACT------GAAAGA------CAGGCTAAT
>JF683781/B/CY/2008/CY232
GTACAAAGAGGCAATTTT------------------AGAAACCAAAGAAAG------ACTATTAAATGTTTCAATTGTGG
TAAAGAAGGGCATATAGCCAAAAATTGCAGGGCCCCTAGGAGGAAGGGCTGTTGGAAATGTGGAAAGGAAGGACACCAAA
TGAAG---GATTGTACT------GAGAGA------CAGGCTAAT
>JF683784/B/CY/2008/CY237
ATGCAGAGAGGCAATTTT------------------AGGAACCAAAGAAAG------CCTGTTAAATGTTTCAATTGTGG
CAAAGAAGGGCACATAGCCAAAAATTGCAGGGCCCCTAGGAAAAAGGGCTGTTGGAAATGCGGAAGGGAAGGACACCAAA
TGAAA---GATTGTACT------GAGAGA------CAGGCTAAT
>JF683785/B/CY/2008/CY238
ATGCAGAGAGGCAATTTT------------------AAGAACCAAAGAAAG------ACTGTTAAGTGTTTCAATTGTGG
CAAAGAAGGCCACGTAGCCAGAAATTGCAGGGCCCCTAGAAAAAGAGGCTGTTGGAAATGTGGAAAGGAAGGACATCAAA
TGAAA---GATTGCACT------GAGAGA------CAGGCTAAT
>JF683787/B/CY/2009/CY241
ATGCAGAAAAGCAATTTT------------------AGGGGCCAAAGAAAG------GTTGTTAAGTGTTTCAATTGTGG
CAGAGAAGGGCACATAGCCAGAAATTGCAAAGCTCCTAGGAAAAAGGGCTGTTGGAAATGTGGTAAGGAAGGACACCAAA
TGAAA---GATTGTACT------GAGAGA------CAGGCTAAT
>JF683788/B/CY/2009/CY242
ATGCAGAAAGGCTATGTT------------------AAGAACCAAAGAAAG------ATTGTTAAATGTTTCAATTGTGG
CAAAGAAGGACACATAGCCAGGAATTGCAGAGCTCCTAGGAAAAAGGGCTGTTGGAAATGTGGAAAGGAAGGACACCAAA
TGAAA---GATTGTACT------GAGAGA------CAGGCTAAT
>JF683790/B/CY/2009/CY244
ATGCAGAGAGGCAATTTT------------------AGGAACCAAAGAAAA------CCTGTTAAGTGTTTCAATTGTGG
TAAAGAAGGCCACATAGCCAGAAATTGCAGGGCCCCTAGAAAAAGGGGCTGTTGGAAATGTGGAAAGGAAGGACATCAAA
TGAAA---GATTGTACT------GAGAGA------CAGGCTAAT
>JF683791/B/CY/2009/CY246
ATGCAGAAAGGTAATTTT------------------AGGAACCAAAGAAAG------ACAGTTAAGTGTTTCAACTGTGG
CAAAGAGGGACACATAGCCAGAAATTGCAGGGCCCCTAGAAAAAAGGGCTGTTGGAAATGTGGGAAGGAAGGACATCAAA
TGAAA---GATTGTACT------GAGAGA------CAGGCTAAT
>JF683793/B/CY/2009/CY250
ATGCAGAGAGGCAATTTT------------------AGAAACCAAAGAAAG------ATTGTTAAGTGTTTCAATTGTGG
CAAAGATGGGCATATAGCCAAAAATTGCAGGGCCCCTAGGAAAAAGGGCTGTTGGAAATGTGGAAAGGAAGGACATCAAA
TGAAA---GACTGTAAT------GAGAGA------CAGGCTAAT
>JF683794/B/CY/2009/CY251
ATGCAGAGGGGCAATGTT------------------AGAAACCAAAGAAAG------ACTGTTAAATGTTTCAATTGTGG
CAGAGAAGGGCACATAGCCAAAAATTGCAGGGCCCCTAGAAGAAAGGGCTGTTGGAAATGTGGAAGAGAGGGACACCAAA
TGAAG---GATTGTACT------GAAAGA------CAGGCTAAT
>JF683796/B/CY/2009/CY253
ATGCAGAGAGGCAATTTT------------------AAGAATCAAAGAAGG------ATTGTTAAGTGTTTCAATTGTGG
CAGAGAAGGACACATAGCCAGAAATTGTAAGGCCCCTAGGAAAAAGGGCTGTTGGAAATGTGGAAAAGAAGGACACCAAA
TGAAA---GATTGTACT------GAGAGA------CAGGCTAAT
>JF683797/B/CY/2009/CY254
ATGCAGAAAGGCAATTTT------------------AGAAACCAAAGAAAG------ACTGTTAAGTGTTTCAATTGTGG
CAGAGAAGGGCACATAGCCAGAAATTGCAGGGCCCCTAGGAAAAAGGGCTGTTGGAAATGTGGACAGGAAGGACACCAAA
TGAAA---GATTGTACT------GAGAGA------CAGGCTAAT
>JF683801/B/CY/2009/CY258
ATGCAGAGAGGCAATTTT------------------AAGAAACAAAGAAAG------ACTGTTAAGTGTTTCAATTGTGG
CAAAGAAGGGCACATAGCCAGAAATTGCAGGGCCCCCAGGAAAAAGGGCTGCTGGAAATGTGGAAAGGAAGGACACCAAA
TGAAA---GAATGTACT------GAGAGA------CAGGCTAAT
>JF683804/B/CY/2009/CY262
ATGCAGAAAGGCAATTTT------------------AGGAACCAAAGAAGG------ATTGTTAAGTGTTTTAATTGTGG
CAAAGAGGGGCACATAGCCAAAAATTGCAGGGCTCCTAGGAAAAAGGGCTGTTGGAAATGTGGAAAGGAAGGACACCAAA
TGAAA---GATTGCACT------GAGAGA------CAGGCTAAT
>JF683805/B/CY/2009/CY263
AGCCAAAAAGGCAATTTT------------------GGGAACCAAAGAAAG------CGTGTTAAGTGTTTCAATTCAGG
CAAAACAGGCCACATATCCAGAAATTGCAGGAAAAATAGGAAAAAGGAATGTTGGAAATGTGGGCAGGAAGGACACCAAA
TGAAA---GATTGTCAG------GAGAGT------CAGGCTAAT
>JF683807/B/CY/2009/CY266
ATGCAGAGAGGCAATTTT------------------AGGGATAAAAGAAAA------CCTATTAAGTGTTTCAACTGTGG
CAAAGAGGGACACCTAGCCAGAAATTGCAGGGCCCCTAGAAGAAAGGGCTGTTGGAAGTGTGGAAAAGAAGGACACCAAC
TGAAA---GATTGTACT------GAAAGA------CAGGCTAAT
>JF683808/B/CY/2009/CY267
ATGCAGAAAGGCAATTTT------------------AGGAACCAAAGAAAG------ACAGTTAAGTGTTTCAACTGTGG
CAAAGAGGGACACATAGCCAGAAATTGCAGGGCCCCTAGAAAAAAGGGCTGTTGGAAATGTGGAAAGGAAGGACATCAAA
TGAAA---GATTGTACT------GAGAGA------CAGGCAAAT
>JF683809/B/CY/2009/CY268
ATGCAGAAGGGCAATTTT------------------AGAAACCAAAGAAAG------ACTATTAAATGTTTTAATTGTGG
CAAAGAAGGGCACCTAGCCAGAAATTGCAGGGCCCCTAGGAAAAAGGGCTGTTGGAAATGTGGAAGGGAAGGACACCAAA
TGAAA---GATTGTACT------GAGAGA------CAGGCTAAT
>JF689852/B/US/2005/05US_SAJ_NVS12
ATGCAGAAAGGCAATTTT------------------AGGAACCAAAGAAAG------ACTGTTAAGTGTTTCAATTGTGG
CAAAGAAGGGCACATAGCCAGAAATTGCAGGGCCCCTAGAAAAAGGGGCTGTTGGAAATGTGGAAAGGAAGGACACCAAA
TGAAA---GATTGTACT------GAGAGA------CAGGCTAAT
>JF689854/B/US/2005/05US_SAJ_NVS16
ATGCAGAGAGGTAATTTA------------------AGGAACCAAAGAAAA------ATTGTTAAGTGCTTCAATTGTGG
CAAAGAAGGGCACATAGCCAGAAATTGCAGGGCCCCTAGGAAAAAGGGCTGTTGGAAATGTGGAAAAGAAGGACACCAAA
TGAAA---GATTGTACT------GAGAGA------CAGGCTAAT
>JF689856/B/US/2005/05US_SAJ_NVS3
ATGCAGAGAGGCAATTTT------------------AGGACCCAAAGAAAG------ACTGTTAAGTGTTTCAATTGTGG
CAGAGAAGGGCACATAGCCAAAAATTGCAGGGCACCTAGGAAAAGGGGTTGTTGGAAATGTGGAAAGGAAGGACACCAAA
TGAAA---GATTGTACT------GAAAGA------CAGGCTAAT
>JF689857/B/US/2005/05US_SAJ_NVS5
ATGCAGAGAGGCAATTTT------------------AGGAACCAAAGAAAG------GTTGTTAAGTGTTTCAATTGTGG
CAAAGAAGGGCACATAGCAAAAAATTGCAGAGCCCCTAGGAAAAGGGGCTGTTGGAAATGTGGAAAGGAAGGACACCAAA
TGAAA---GATTGTACT------GAGAGA------CAGGCTAAT
>JF689859/B/US/2005/05US_SAJ_NVS8
GTGCAGAGAGGCAATTTT------------------AGGAACCAAAGAAAG------ATTGTTAAGTGCTTCAATTGTGG
CAAAGAAGGGCACATAGCCAGAAATTGCAGGGCCCCTAGGAAAAAGGGCTGTTGGAAATGTGGAAAGGAAGGACACCAAA
TGAAA---GATTGTACT------GAGAGA------CAGGCTAAT
>JF689860/B/US/2005/05US_SAJ_NVS9
ATGCAGAGAGGCAACTTT------------------AGGAACCAAAGAAAG------ATTATTAAGTGTTTCAATTGTGG
CAAAGAAGGGCACATAGCCAAAAATTGCAAGGCCCCTAGGAAAAGGGGCTGTTGGAAATGTGGACAGGAAGGACATCAAA
TGAAA---GACTGTACT------CAGAGA------CAGGCTAAT
>JF689862/B/US/2006/06US_SAJ_C164_SC
ATGCAGAGGGGCAATTTT------------------AGGAACCAAAGAAAG------ACTGTTAAATGTTTCAATTGTGG
CAAAGAAGGGCACATAGCCAGAAATTGCAGGGCCCCTAGGAAAAAGGGCTGTTGGAAGTGTGGACAGGAAGGACACCAAA
TGAAA---GATTGTATT------GAGAGA------CAAGCTAAT
>JF689863/B/US/2006/06US_SAJ_C165_TJ
ATGCAAAGAGGCAATTTT------------------AGGAATCAAAGAAAG------ACTGTTAAGTGCTTCAATTGTGG
CAAAGAAGGGCATATAGCCAAAAATTGCAGGGCCCCTAGGAAGAAGGGATGTTGGAAGTGTGGAAAGGAAGGACACCAAA
TGAAA---GAGTGTACT------GAGAGG------CAGGCTAAT
>JF689864/B/US/2006/06US_SAJ_C166_SG
ATGCAGAGAGGCAATTTT------------------AGGAACCAAAGAAAG------ACTGTTAAGTGTTTCAATTGTGG
CAAAGAAGGGCACATAGCCAAAAATTGCAGGGCCCCAAGAAAAAAGGGCTGTTGGAAATGTGGAAAGGAAGGACATCAAA
TGAAA---GACTGTATT------GAGAGA------CAGGCTAAT
>JF689865/B/US/2006/06US_SAJ_C167_LH
ATGCAGAAAGGCAACTTT------------------AGAAACCAAAGAAAG------CCTGTTAAGTGCTTCAATTGTGG
CAAAGTAGGGCACATAGCCAGAAATTGCAGAGCCCCTAGGAAAAGGGGCTGCTGGAAATGTGGAAAGGAAGGACACCAAA
TGAAA---GAGTGTACT------GAGGGA------CAGGCTAAT
>JF689866/B/US/2006/06US_SAJ_C168_LS
ATGCAGAGAGGCAATTTT------------------AAGAATCAAAGAAAA------ACTGTTAAGTGCTTCAACTGTGG
CAAAGAAGGGCATATAGCTAGAAATTGCAGGGCCCCTAGGAAAAAGGGCTGTTGGAAATGTGGAAAAGAAGGACACCAAA
TGAAA---GATTGCACT------GAGAGA------CAGGCTAAT
>JF689867/B/US/2006/06US_SAJ_C169_JS
ATGCAGAAAGGTAATTTC------------------AGGAACCAAAGAAAG------ACTGTTAAGTGTTTCAATTGTGG
CAAAGAAGGGCATATAGCCAGAAATTGCAGGGCCCCTAGAAAAAGGGGCTGTTGGAAATGTGGAAAGGAAGGACACCAAA
TGAAA---GATTGTACT------GAGAGA------CAGGCTAAT
>JF689870/B/US/2006/06US_SAJ_NVS22
ATGCAGAAAGGCAATTTC------------------AGGAACCAAAGAAAG------ACTGTTAAGTGTTTCAATTGCGG
CAAAGAAGGGCACCTAGCCAAAAATTGCAGGGCCCCTAGGAAAAGGGGCTGTTGGAAATGTGGAAAGGAAGGACACCAAA
TGAAA---GATTGTAAT------GAGAGA------CAGGCTAAT
>JF689871/B/US/2006/06US_SAJ_NVS23
ATGCAGAGAGGTAATTTT------------------AGGAACCAAAGAAAG------ACTGTTAAGTGTTTCAATTGTGG
CAAAGAAGGGCACATAGCCAGAAATTGCAGGGCCCCTAGGAAAAAGGGCTGTTGGAAATGTGGAAAGGAAGGACACCAAA
TGAAA---GAGTGTACT------GAGAGA------CAGGCTAAT
>JF689872/B/US/2006/06US_SAJ_NVS27
ATGCAGAGGGGCAATTTT------------------AGGAGACAAAGAAAG------ATTGTTAAGTGTTTCAATTGTGG
CAAAGAAGGGCACATAGCTAGAAATTGCAAGGCCCCTAGGAAAAGGGGCTGTTGGAAATGTGGAAAGGAAGGACACCAAA
TGAAA---GATTGCACT------GAGAGA------CAGGCTAAT
>JF689873/B/US/2006/06US_SAJ_NVS31
ATGCAGAGAGGCAATTTT------------------AGAAACCAAAGAAAG------ATTGTTAAGTGTTTCAATTGTGG
CAAAGAGGGGCACATAGCCAAAAATTGCAGGGCCCCTAGGAAAAGGGGCTGTTGGAAATGTGGAAAGGAAGGACACCAAA
TGAAA---GAGTGTACT------GAGAGA------CAGGCTAAT
>JF689874/B/US/2006/06US_SAJ_NVS32
ATGCAGAAAGGCAATTTT------------------AGGAACCAAGGAAAA------ATTATTAAGTGTTTCAATTGTGG
CAGAGTAGGGCACATAGCCAGAAATTGCAGGGCCCCTAGGAAAAGAGGCTGTTGGAAATGTGGAAAAGAAGGACATCAAA
TGAAA---GAGTGCACT------GAAAAA------CAGGCTAAT
>JF689875/B/US/2006/06US_SAJ_NVS35
ATGCAGAAAGGCAATTTT------------------AGAAACCAAAGAAAG------GCTGTTAAGTGTTTCAACTGTGG
CAAAGAAGGGCACATAGCCAGAAATTGCAGGGCCCCTAGGAAAAGGGGCTGTTGGAAATGTGGAAAGGAAGGACACCAAA
TGAAA---GATTGTACT------GAGAGA------CAGGCTAAT
>JF689876/B/US/2006/06US_SAJ_NVS39
ATGCAGAAAGGCAATTTT------------------AGGAACCAAAGAAAG------ACTGTTAAGTGTTTCAATTGTGG
CAAAGAAGGGCACATAGCCAGAAATTGCAGGGCTCCTAGGAAAAGGGGCTGTTGGAAATGTGGACAGGAAGGACACCAGA
TGAAA---GATTGTACT------GAGAGA------CAGGCTAAT
>JF689877/B/US/2007/07US_SAJ_C154
ATGCAGAAAGGCAATTTT------------------AAGAACCAAAGAAAA------ACTGTTAAGTGCTTCAATTGTGG
CAAAGAAGGGCACATAGCCAGAAATTGCAAGGCCCCTAGGAGAAAGGGCTGTTGGAAATGTGGACAGGAAGGACACCAAA
TGAAA---GATTGTACA------GGAAGA------CAGGCTAAT
>JF689879/B/US/2007/07US_SAJ_C156
ATGCAGCGGGGCAATTTT------------------AGGAACCAAAGAAAG------ATCGTTAAGTGTTTCAATTGTGG
CAAAGAAGGACACATAGCCAAAAATTGCAGGGCCCCTAGAAAAAGAGGCTGTTGGAAATGTGGAAAGGAAGGACACCAAA
TGAAG---GATTGTACT------GAGAGA------CAGGCTAAT
>JF689883/B/US/2007/07US_SAJ_C161_H1
ATGCAGAAAGGTAATTTC------------------AGGAACCAAAGAAAA------ACTGTTAAGTGTTTCAATTGTGG
CAAAGATGGGCACATAGCCAGAAATTGCAGGGCCCCTAGAAAAAAGGGCTGTTGGAAATGTGGAAAGGAAGGACACCAAA
TGAAA---GATTGTGAT------GAGAGA------CAGGCTAAT
>JF689884/B/US/2007/07US_SAJ_C162_H2
ATGCAGAAAGGCAATTTT------------------AGAAACCAAAGAAAG------CCTGTTAAGTGTTTCAATTGTGG
CAAAGTAGGGCACATAGCCAGAAATTGCAGGGCCCCTAGGAAAAGGGGCTGCTGGAAATGTGGAAAGGAAGGACACCAAA
TGAAA---GAGTGTACT------GAGGGA------CAGGCTAAT
>JF689885/B/US/2007/07US_SAJ_C163_H3
ATGCAAAGAAGCAATTTT------------------AGGAACCAAAGAAAA------CCTGTTAAGTGCTTCAATTGTGG
CAAAGAGGGGCACATAGCTAGAAATTGCAGGGCCCCTAGGAAAAAGGGCTGTTGGAAATGTGGAAGGGAAGGACATCAAA
TGAAA---GATTGTACT------GAGAGA------CAGGCTAAT
>JF689886/B/US/2007/07US_SAJ_C166_MS
ATGCAGAAAGGTAAATTT------------------GGGGGCCCAAAAAGA------ACTGTTAAGTGCTTCAATTGTGG
TAAAGAAGGGCACATAGCCAGAAATTGTAGGGCTCCTAGAAAAAAGGGCTGTTGGAAATGTGGAAGGGAAGGACATCAAA
TGAAA---GATTGTACT------GAGAGA------CAGGCTAAT
>JF689887/B/US/2007/07US_SAJ_C200
ATGCAGAGAGGCAATTTT------------------AGAAACCAAAGAAAG------AYTGTTAAGTGCTTCAATTGTGG
CAAAGAAGGGCACATAGCCAGAAATTGCAAGGCCCCTAGGAAAAAGGGCTGTTGGAAATGTGGAAGGGAAGGACACCARA
TGAAA---GATTGTACT------GAGAGA------CAGGCTAAT
>JF689889/B/US/2007/07US_SAJ_NVS42
GTGCAGAAAGGCAATTTT------------------AGAAACCAAAGAAAA------ATTGTTAAATGTTTCAATTGTGG
CAAAGTAGGGCACATAGCCAAACATTGCAGGGCCCCTAGAAAAAGGGGCTGTTGGAAATGTGGACAGGAAGGACATCAGA
TGAAA---GATTGTACT------GAGAGA------CAGGCTAAT
>JF689890/B/US/2007/07US_SAJ_NVS48
ATGCAGAAAGGCAATTTT------------------AGGAACCAAAGAAAG------ACTGTTAAGTGTTTCAATTGTGG
CAAAGAAGGGCACATAGCCAGAAATTGCAGGGCTCCTAGGAAAAGGGGCTGTTGGAAATGTGGAAAGGAAGGACACCAAA
TGAAA---GATTGTACT------GAGAGA------CAGGCTAAT
>JF689892/B/US/2007/07US_SAJ_NVS54
ATGCAGAAAGGCAATTTT------------------AGGAACCAAAGAAAG------ACTGTTAAGTGTTTCAATTGTGG
CAAAGAAGGGCATATAGCTAGAAATTGCAGGGCCCCAAGGAAAAGAGGCTGTTGGAAATGTGGACAGGAAGGGCACCAAA
TGAAA---GATTGTACT------GAGAGA------CAGGCTAAT
>JF689894/B/US/2008/08US_SAJ_C202
ATGCAGAAAGGCAATTTT------------------AGGGACCAAAGAAAG------ACTGTTAAGTGTTTCAATTGTGG
CAAGGGAGGGCACATAGCCAGAAATTGCAGGGCCCCTAGGAAAAAGGGCTGTTGGAAATGTGGAAAGGAAGGACACCAAA
TGAAA---GATTGTACT------GAAAGA------CAGGCTAAT
>JF689895/B/US/2008/08US_SAJ_C203
ATGCAGAGAGGCAATTTT------------------AGGAACCAAAGAAGA------ACTGTTAAATGTTTCAATTGTGG
CAAAGAAGGACATATAGCCAGAAATTGCAGGGCCCCTAGGAAAAAGGGCTGTTGGAAATGTGGAAAGGAAGGACACCAGA
TGAAA---GATTGTACT------GAGAGA------CAGGCTAAT
>JF689896/B/US/2008/08US_SAJ_C204
ATGCAGAAAGGCAATTTT------------------AGGAGCCAAAGAAAG------AATGTTAAGTGTTTCAATTGTGG
CAAAGAAGGGCACATAGCCAAAAATTGCAGGGCCCCTAGGAAAAGGGGCTGTTGGAAATGTGGAAAGGAAGGACACCAAA
TGAGA---GATTGTACT------GAGAGG------CAGGCTAAT
>JF689897/B/US/2008/08US_SAJ_C205
ATGCAGAGAGGCAATTTT------------------AAGAACCAAAGAAAA------ACTGTTAAGTGTTTCAATTGTGG
CAAAGAAGGGCACATAGCCAGAAATTGCAGGGCCCCTAGAAAAAAGGGCTGTTGGAAATGTGGAAAGGAAGGACATCAAA
TGAAA---GAGTGCACA------GAAAGA------CAGGCTAAT
>JF932470/B/CN/2007/AH070017
ATGCAGAGAGGCAACTTT------------------AGGAACCAAAGAAAG------ATTGTCAAGTGTTTCAATTGTGG
CAAAGAAGGGCACATAGCCAAAAATTGCAGGGCCCCTAGAAAAAAGGGCTGTTGGAAATGTGGAAAGGAAGGACACCAAA
TGAAG---GATTGTACT------GAAAGA------CAGGCTAAT
>JF932471/B/CN/2007/AH070018
ATGCAGAGAGGCAATTTT------------------AGGAACCAAAAAAAG------ACTGTCAAGTGTTTCAATTGTGG
CAAAGAAGGGCACATAGCCAAAAATTGTAGGGCCCCTAGAAAAAAGGGCTGTTGGAAATGTGGAAAGGAAGGACACCAAA
TGAAG---GATTGTATT------GAGAGA------CAGGCTAAT
>JF932473/B/CN/2007/BJ070030
ATGCAGAGAGGCAATTTT------------------AGGAACCAGAGAAAG------ATTGTCAAGTGTTTCAATTGTGG
CAGAGAAGGGCACATAGCCAAAAATTGCAGGGCCCCTAGGAAAAAGGGCTGTTGGAAATGTGGAAAAGAAGGACACCAAA
TGAAG---GATTGTACT------GAGAGA------CAGGCTAAT
>JF932474/B/CN/2007/CBJC261
ATGCAGGGAGGCAATTTT------------------AGGAACCAAAGAAAG------ATTGTCAAGTGTTTCAATTGTGG
CAGAGAGGGGCACATAGCCAAAAATTGCAGGGCCCCTAGAAAAAAGGGCTGTTGGAAATGTGGAAGGGAAGGACACCAAA
TGAAG---GATTGTACT------GAGAGA------CAGGCTAAT
>JF932475/B/CN/2007/CBJC392
ATGCAGAGAGGCAATTTT------------------AGGAACCAAAGAAAG------ACTGTCAAGTGTTTCAATTGTGG
CAAAGAAGGGCACATAGCCAGAAATTGCAGGGCCCCTAGGAAAAAGGGCTGTTGGAAATGTGGAAAAGAAGGACACCAAA
TGAAG---GATTGTACT------GGGGGA------CAGGCTAAT
>JF932478/B/CN/2008/CBJC476
ATGCAGAAAGGTAATTTT------------------AGGAGTCAAAGAAAG------ACTGTCAAGTGTTTCAACTGTGG
CAGAGAAGGGCACATAGCCAGAAATTGCAGGGCCCCTAGGAAAAAGGGCTGTTGGAAATGTGGACAGGAAGGACACCAAA
TGAAG---GATTGTACT------GAGAGA------CAGGCTAAT
>JF932479/B/CN/2008/CBJC489
ATGCAGAGAGGCAATTTT------------------AGGAACCAGAGAAAG------ACTGTCAAGTGTTTCAATTGTGG
CAAAGAAGGGCATGTAGCCAGAAATTGCAAGGCCCCTAGGAAAAAGGGCTGTTGGAAATGTGGAAAGGAAGGACATCAAA
TGAAG---GATTGTACT------GAGAGA------CAGGCTAAT
>JF932480/B/CN/2008/CBJC500
ATGCAGAGAGGAAATTTT------------------AAGAACCAAAGAAAG------GCTGTCAAATGTTTCAATTGTGG
CAAAGAGGGGCACATAGCCAGAAATTGCAGAGCCCCTAGGAAAAAGGGCTGTTGGAAGTGTGGAAGGGAAGGACACCAAA
TGAAG---GATTGTACT------GAGAGA------CAGGCTAAT
>JF932482/B/CN/2006/CC056
ATGCAGAGAGGCAATTTT------------------AGAAACCAAAGAAAG------ACTGTCAAGTGTTTCAATTGTGG
CAAAGAAGGGCACATAGCCAGAAATTGCAGGGCCCCTAGAAAAAAGGGCTGTTGGAAATGTGGAAAGGAAGGACACCAAA
TGAAG---GATTGTACT------GAGAGA------CAGGCTAAT
>JF932483/B/CN/2007/FJ070016
ATGCAGAGAGGCAATTTT------------------AGGAACCAAAGAAAG------ACTGTCAAGTGTTTCAATTGTGG
CAAAGAAGGGCACATAGCCAAAAATTGCAGGGCCCCTAGGAAAAAAGGCTGTTGGAAATGTGGAAAGGAAGGACACCAAA
TGAAG---GATTGTACT------GAGAGA------CAGGCTAAT
>JF932484/B/CN/2007/GS070017
ATGCAGAGAGGCAATTTT------------------AGAAACCAGAGAAAG------CCTGTTAAGTGTTTCAATTGTGG
CAAGGAAGGGCACATAGCCAAGAATTGCAGGGCCCCTAGGAAAAAGGGCTGTTGGAAATGTGGAAAAGAAGGACACCAAT
TGAAG---GATTGTACT------GAAAGA------CAGGCTAAT
>JF932485/B/CN/2007/GZ070002
ATGCAGAGAGGCAATTTT------------------AGGAACCAAAGAAAG------ACTGTCAAGTGTTTCAATTGTGG
CAGAGAGGGGCACATAGCCAAAAATTGCAGGGCCCCTAGGAAAAAGGGCTGTTGGAAATGTGGAAAGGAAGGACACCAAA
TGAAG---GATTGTACT------GAGAGA------CAGGCTAAT
>JF932486/B/CN/2007/GZ070030
ATGCAGAGAGGCAATTTT------------------AGGCCCCAAAGAAGG------ATTGTCAAGTGTTTCAATTGTGG
CAAAGAGGGGCACATAGCCAAAAATTGCAAGGCCCCTAGGAAAAAGGGCTGTTGGAAATGTGGAAGGGAAGGACACCAAA
TGAAG---GATTGCACT------GAGAGA------CAGGCTAAT
>JF932487/B/CN/2007/HB070006
ATGCAAAGAGGCAATTTT------------------AGGAACCAAAGAAAG------ATTGTCAAGTGTTTCAATTGTGG
CAAAGAAGGGCACATAGCAAAAAATTGCAGGGCCCCTAGGAAAAAGGGCTGTTGGAAGTGTGGAAAGGAAGGACACCAAA
TGAAG---GATTGTACT------GAGAGA------CAGGCTAAT
>JF932488/B/CN/2007/HB070022
ATGCAGAGAGGCAATTTT------------------AGGAACCAAAGAAAG------ATTGTCAAGTGTTTCAATTGTGG
CAAAGACGGGCACATAGCCAAAAATTGCAGAGCCCCTAGGAAAAAGGGCTGTTGGAAATGTGGAAAGGAAGGACACCAAA
TGAAG---GATTGTACT------GAGAGA------CAGGCTAAT
>JF932489/B/CN/2007/HB070035
ATGCAGAGAGGCAATTTT------------------AAGAACCAAAGAAAG------ACTGTCAAGTGTTTCAATTGTGG
CAAAGAAGGGCACATAGCCAGAAATTGCAGGGCCCCTAGAAAAAAGGGCTGTTGGAAATGTGGAAAGGAAGGACACCAAA
TGAAG---GATTGTATT------GAGAGA------CAGGCTAAT
>JF932490/B/CN/2007/JL070038
ATGCAGAGAGGCAATTTT------------------AGGAACCAGAGAAAG------ACTGTCAAGTGTTTCAATTGTGG
CAAAGAAGGACACATAGCCAAAAACTGCAGGGCCCCTAGGAAAAAGGGCTGTTGGAAATGTGGAAAGGAAGGACACCAAA
TGAAG---GACTGTATT------GAGAGA------CAGGCTAAT
>JF932491/B/CN/2007/JS070389
ATGCAGAGAGGCAATTGT------------------AGGAACCAAAGAAAG------ATTATCAAGTGTTTTAATTGTGG
CAAAGAAGGGCACCTAGCCAAAAATTGCAGGGCCCCTAGGAAAAAGGGATGTTGGAAATGTGGAAAGGAAGGACACCAAA
TGAAG---GATTGTACT------GAGAGA------CAGGCTAAT
>JF932494/B/CN/2009/YN09P0014
ATGCAGAAAGGCAATTTT------------------AGGAACCCAAGAAAG------ATTGTCAAGTGTTTCAATTGTGG
CAAAGAAGGGCACATAGCCAGAAATTGCAGGGCTCCTAGGAAAAAGGGCTGTTGGAAATGTGGAAAGGAAGGACACCAAA
TGAAA---GATTGTACA------GAGAGA------CAGGCTAAT
>JF932498/B/CN/2008/cbjc468
ATGCAGAGAGGCAATTTT------------------AGGAACCAAAGAAAA------ACTGTTAAGTGTTTCAATTGTGG
CAAAGAAGGGCACATAGCCAAAAATTGCAGGGCCCCTAGGAAAAAGGGCTGCTGGAAATGTGGAAAGGAAGGACACCAAA
TGAAG---GATTGTACT------GAGAGA------CAGGCTAAT
>JF932499/B/CN/2007/hb070025
ATGCAGAGAGGCAATTTT------------------AGGAACCAAAGAAAG------ACTGTCAAGTGTTTTAATTGTGG
CAAAAAAGGGCACATAGCCAGAAATTGCAGGACCCCTAGGAAAAAGGGCTGTTGGAAATGTGGAAAGGAAGGACACCAAA
TGAAG---GATTGTACT------GAGAGA------CAGGCTAAT
>JF932500/B/CN/2007/hen1345
ATGCAGAGAGGCAATTTT------------------AGGAACCAAAGAAAG------CCTGTCAAGTGTTTCAATTGTGG
CAAAGAAGGGCACATAGCCAAAAATTGCAGGGCCCCTAGGAAAAAGGGCTGTTGGAAATGTGGAAAGGAAGGACACCAAA
TGAAG---GATTGTACT------GAGAGA------CAGGCTAAT
>JN024100/B/US/2004/USPI83747EI6y04121pcWG2B5
ATGCAGAAAGGTAATTTT------------------AGGAACCAAAGAAAG------ACTGTTAAGTGTTTCAATTGCGG
CAAGGATGGACACATAGCCAAAAATTGCAGGGCCCCTAGGAAAAAGGGCTGTTGGAAATGTGGAAAGGAAGGACACCAAA
TGAAA---GATTGTACT------GAGAGG------CAGGCTAAT
>JN024101/B/US/2004/USPI83747EI6y04121pcWG2B1
ATGCAGAAAGGTAATTTT------------------AGGAACCAAAGAAAG------ACTGTTAAGTGTTTCAATTGTGG
CAAGGATGGACACATAGCCAAAAATTGCAGGGCCCCTAGGAAAAAGGGCTGTTGGAAATGTGGAAAGGAAGGACACCAAA
TGAAA---GATTGTACT------GAGAGG------CAGGCTAAT
>JN024103/B/US/2004/USPI83747EI6y04121pcWG2B7
ATGCAGAAAGGTAATTTT------------------AGGAACCAAAGAAAG------ACTGTTAAGTGTTTCAATTGTGG
CAAGGATGGACACATAGCCAAAAATTGCAGGGCCCCTAGGAAAAAGGGCTGTTGGAAATGTGGAAAGGAAGGACACCAAA
TGAAA---GATTGTACT------GAGAGG------CAGGCTAAT
>JN024104/B/US/2004/USPI83747EI6y04121pcWG2B8
ATGCAGAAAGGTAATTTT------------------AGGAACCAAAGAAAG------ACTGTTAAGTGTTTCAATTGTGG
CAAGGATGGACACATAGCCAAAAATTGCAGGGCCCCTAGGAAAAAGGGCTGTTGGAAATGTGGAAAGGAAGGACACCAAA
TGAAA---GATTGTACT------GAGAGG------CAGGCTAAT
>JN024105/B/US/2004/USPI83747EI6y04121pcWG2B10
ATGCAGAAAGGTAATTTT------------------AGGAACCAAAGAAAG------ACTGTTAAGTGTTTCAATTGTGG
CAAGGATGGACACATAGCCAAAAATTGCAGGGCCCCTAGGAAAAAGGGCTGTTGGAAATGTGGAAAGGAAGGACACCAAA
TGAAA---GATTGTACT------GAGAGG------CAGGCTAAT
>JN024106/B/US/2004/USPI83747EI6y04121pcWG2B9
ATGCAGAAAGGTAATTTT------------------AGGAACCAAAGAAAG------ACTGTTAAGTGTTTCAATTGTGG
CAAGGATGGACACATAGCCAAAAATTGCAGGGCCCCTAGGAAAAAGGGCTGTTGGAAATGTGGAAAGGAAGGACACCAAA
TGAAA---GATTGTACT------GAGAGG------CAGGCTAAT
>JN024107/B/US/2004/USPI83747EI6y04121pcWG2B3
ATGCAGAAAGGTAATTTT------------------AGGAACCAAAGAAAG------ACTGTTAAGTGTTTCAATTGTGG
CAAGGATGGACACATAGCCAAAAATTGCAGGGCCCCTAGGAAAAAGGGCTGTTGGAAATGTGGAAAGGAAGGACACCAAA
TGAAA---GATTGTACT------GAGAGG------CAGGCTAAT
>JN024108/B/US/2004/USPI83747EI6y04121pcWG2B4
ATGCAGAAAGGTAATTTT------------------AGGAACCAAAGAAAG------ACTGTTAAGTGTTTCAATTGTGG
CAAGGATGGACACATAGCCAAAAATTGCAGGGCCCCTAGGAAAAAGGGCTGTTGGAAATGTGGAAAGGAAGGACACCAAA
TGAAA---GATTGTACT------GAGAGG------CAGGCTAAT
>JN024109/B/US/2004/USPI83747EI6y04121pcWG2B2
ATGCAGAAAGGTAATTTT------------------AGGAACCAAAGAAAG------ACTGTTAAGTGTTTCAATTGTGG
CAAGGATGGACACATAGCCAAAAATTGCAGGGCCCCTAGGAAAAAGGGCTGTTGGAAATGTGGAAAGGAAGGACACCAAA
TGAAA---GATTGTACT------GAGAGG------CAGGCTAAT
>JN024110/B/US/2004/USPI83747EI12y04121pcWG2B10
ATGCAGAAAGGTAATTTT------------------AGGAACCAAAGAAAG------ACTGTTAAGTGTTTCAATTGTGG
CAGGGATGGACACATAGCCAAAAATTGCAGGGCCCCTAGGAAAAAGGGCTGTTGGAAATGTGGAAAGGAAGGACACCAAA
TGAAA---GATTGTACT------GAGAGG------CAGGCTAAT
>JN024111/B/US/2004/USPI83747EI12y04121pcWG2B3
ATGCAGAAAGGTAATTTT------------------AGGAACCAAAGAAAG------ACTGTTAAGTGTTTCAATTGTGG
CAAGGATGGACACATAGCCAAAAATTGCAGGGCCCCTAGGAAAAAGGGCTGTTGGAAATGTGGAAAGGAAGGACACCAAA
TGAAA---GATTGTACT------GAGAGG------CAGGCTAAT
>JN024112/B/US/2004/USPI83747EI12y04121pcWG2B7
ATGCAGAAAGGTAATTTT------------------AGGAACCAAAGAAAG------ACTGTTAAGTGTTTCAATTGTGG
CAAGGATGGACACATAGCCAAAAATTGCGGGGCCCCTAGGAAAAAGGGCTGTTGGAAATGTGGAAAGGAAGGACACCAAA
TGAAA---GATTGTACT------GAGAGG------CAGGCTAAT
>JN024113/B/US/2004/USPI83747EI12y04121pcWG2B2
ATGCAGAAAGGTAATTTT------------------AGGAACCAAAGAAAG------ACTGTTAAGTGTTTCAATTGTGG
CAAGGATGGACACATAGCCAAAAATTGCAGGGCCCCTAGGAAAAAGGGCTGTTGGAAATGTGGAAAGGAAGGACACCAAA
TGAAA---GATTGTACT------GAGAGG------CAGGCTAAT
>JN024114/B/US/2004/USPI83747EI12y04121pcWG2B6
ATGCAGAAAGGTAATTTT------------------AGGAACCAAAGAAAG------ACTGTTAAGTGTTTCAATTGTGG
CAAGGATGGACACATAGCCAAAAATTGCAGGGCCCCTAGGAAAAAGGGCTGTTGGAAATGTGGAAAGGAAGGACACCAAA
TGAAA---GATTGTACT------GAGAGG------CAGGCTAAT
>JN024115/B/US/2004/USPI83747EI12y04121pcWG2B5
ATGCAGAAAGGTAATTTT------------------AGGAACCAAAGAAAG------ACTGTTAAGTGTTTCAATTGTGG
CAAGGATGGACACATAGCCAAAAATTGCAGGGCCCCTAGGAAAAAGGGCTGTTGGAAATGTGGAAAGGAAGGACACCAAA
TGAAA---GATTGTACT------GAGAGG------CAGGCTAAT
>JN024116/B/US/2004/USPI83747EI12y04121pcWG2B8
ATGCAGAAAGGTAATTTT------------------AGGAACCAAAGAAAG------ACTGTTAAGTGTTTCAATTGTGG
CAAGGATGGACACATAGCCAAAAATTGCAGGGCCCCTAGGAAAAAGGGCTGTTGGAAATGTGGAAAGGAAGGACACCAAA
TGAAA---GATTGTACT------GAGAGG------CAGGCTAAT
>JN024117/B/US/2004/USPI83747EI12y04121pcWG2B1
ATGCAGAAAGGTAATTTT------------------AGGAACCAAAGAAAG------ACTGCTAAGTGTTTCAATTGTGG
CAAGGATGGACACATAGCCAAAAATTGCAGGGCCCCTAGGAAAAAGGGCTGTTGGAAATGTGGAAAGGGAGGACACCAAA
TGAAA---GATTGTACT------GAGAGG------CAGGCTAAT
>JN024118/B/US/2004/USPI83747EI12y04121pcWG2B4
ATGCAGAAAGGTAATTTT------------------AGGAACCAAAGAAAG------ACTGTTAAGTGTTTCAATTGTGG
CAAGGATGGACACATAGCCAAAAATTGCAGGGCCCCTAGGAAAAAGGGCTGTTGGAAATGTGGAAAGGAAGGACACCAAA
TGAAA---GATTGTACT------GAGAGG------CAGGCTAAT
>JN024119/B/US/2004/USPI83747EI12y04121pcWG2B9
ATGCAGAAAGGTAATTTT------------------AGGAACCAAAGAAAG------ACTGTTAAGTGTTTCAATTGTGG
CAAGGATGGGCACATAGCCAAAAATTGCAGGGCCCCTAGGAAAAAGGGCTGTTGGAAATGTGGAAAGGAAGGACACCAAA
TGAAA---GATTGTACT------GAGAGG------CAGGCTAAT
>JN024120/B/US/2005/USPI83747EI21y05011pcWG2B5
ATGCAGAAAGGTAATTTT------------------AGGAACCAAAGAAAG------ACTGTTAAGTGTTTCAATTGTGG
CAAGGATGGACACATAGCCAAAAATTGCAGGGCCCCTAGGAAAAAGGGCTGTTGGAAATGTGGAAAGGAAGGACACCAAA
TGAAA---GATTGTACT------GAGAGG------CAGGCTAAT
>JN024121/B/US/2005/USPI83747EI21y05011pcWG2B4
ATGCAGAAAGGTAATTTT------------------AGGAACCAAAGAAAG------ACTGTTAAGTGTTTCAATTGTGG
CAAGGATGGACACATAGCCAAAAATTGCAGGGCCCCTAGGAAAAAGGGCTGTTGGAAATGTGGAAAGGAAGGACACCAAA
TGAAA---GATTGTACT------GAGAGG------CAGGCTAAT
>JN024122/B/US/2005/USPI83747EI21y05011pcWG2B10
ATGCAGAAAGGTAATTTT------------------AGGAACCAAAGAAAG------ACTGTTAAGTGTTTCAATTGTGG
CAAGGATGGACACATAGCCAAAAATTGCAGGGCCCCTAGGAAAAAGGGCTGTTGGAAATGTGGAAAGGAAGGACACCAAA
TGAAA---GATTGTACT------GAGAGG------CAGGCTAAT
>JN024123/B/US/2005/USPI83747EI21y05011pcWG2B1
ATGCAGAAAGGTAATTTT------------------AGGAACCAAAGAAAG------ACTGTTAAGTGTTTCAATTGTGG
CAAGGATGGACACATAGCCAAAAATTGCAGGGCCCCTAGGAAAAAGGGCTGTTGGAAATGTGGAAAGGAAGGACACCAAA
TGAAA---GATTGTACT------GAGAGG------CAGGCTAAT
>JN024124/B/US/2005/USPI83747EI21y05011pcWG2B8
ATGCAGAAAGGTAATTTT------------------AGGAACCAAAGAAAG------ACTGTTAAGTGTTTCAATTGTGG
CAAGGATGGACACATAGCCAAAAATTGCAGGGCCCCTAGGAAAAAGGGCTGTTGGAAATGTGGAAAGGAAGGACACCAAA
TGAAA---GATTGTACT------GAGAGG------CAGGCTAAT
>JN024125/B/US/2005/USPI83747EI21y05011pcWG2B3
ATGCAGAAAGGTAATTTT------------------AGGAACCAAAGAAAG------ACTGTTAAGTGTTTCAATTGTGG
CAAGGATGGACACATAGCCAAAAATTGCAGGGCCCCTAGGAAAAAGGGCTGTTGGAAATGTGGAAAGGAAGGACACCAAA
TGAAA---GATTGTACT------GAGAGG------CAGGCTAAT
>JN024126/B/US/2005/USPI83747EI21y05011pcWG2B6
ATGCAGAAAGGTAATTTT------------------AGGAACCAAAGAAAG------ACTGTTAAGTGTTTCAATTGTGG
CAAGGATGGACACATAGCCAAAAATTGCAGGGCCCCTAGGAAAAAGGGCTGTTGGAAATGTGGAAAGGAAGGACACCAAA
TGAAA---GATTGTACT------GAGAGG------CAGGCTAAT
>JN024127/B/US/2005/USPI83747EI21y05011pcWG2B7
ATGCAGAAAGGTAATTTT------------------AGGAACCAAAGAAAG------ACTGTTAAGTGTTTCAATTGTGG
CAAGGATGGACACATAGCCAAAAATTGCAGGGCCCCTAGGAAAAAGGGCTGTTGGAAATGTGGAAAGGAAGGACACCAAA
TGAAA---GATTGTACT------GAGAGG------CAGGCTAAT
>JN024128/B/US/2005/USPI83747EI21y05011pcWG2B2
ATGCAGAAAGGTAATTTT------------------AGGGACCAAAGAAAG------ACTGTTAAGTGTTTCAATTGTGG
CAAGGATGGACACATAGCCAAAAATTGCAGGGCCCCTAGGAAAAAGGGCTGTTGGAAATGTGGAAAGGAAGGACACCAAA
TGAAA---GATTGTACT------GAGAGG------CAGGCTAAT
>JN024129/B/US/2005/USPI83747EI21y05011pcWG2B9
ATGCAGAAAGGTAATTTT------------------AGGAACCAAAGAAAG------ACTGTTAAGTGTTTCAATTGTGG
CAAGGATGGACACATAGCCAAAAATTGCAGGGCCCCTAGGAAAAAGGGCTGTTGGAAATGTGGAAAGGAAGGACACCAAA
TGAAA---GATTGTACT------GAGAGG------CAGGCTAAT
>JN024130/B/US/2005/USPI83747EI42y05011pcWG2B3
ATGCAGAAAGGTAATTTT------------------AGGAACCAAAGAAAG------ACTGTTAAGTGTTTCAATTGTGG
CAAGGATGGACACATAGCCAAAAATTGCAGGGCCCCTAGGAAAAAGGGCTGTTGGAAATGTGGAAAGGAAGGACACCAAA
TGAAA---GATTGTACT------GAGAGG------CAGGCTAAT
>JN024131/B/US/2005/USPI83747EI42y05011pcWG2B8
ATGCAGAAAGGTAATTTT------------------AGGAACCAAAGAAAG------ACTGTTAAGTGTTTCAATTGTGG
CAAGGATGGACACATAGCCAAAAATTGCAGGGCCCCTAGGAAAAAGGGCTGTTGGAAATGTGGAAAGGAAGGACACCAAA
TGAAA---GATTGTACT------GAGAGG------CAGGCTAAT
>JN024132/B/US/2005/USPI83747EI42y05011pcWG2B10
ATGCAGAAAGGTAATTTT------------------AGGAACCAAAGAAAG------ACTGTTAAGTGTTTCAATTGTGG
CAAGGATGGACACATAGCCAAAAATTGCAGGGCCCCTAGGAAAAAGGGCTGTTGGAAATGTGGAAAGGAAGGACACCAAA
TGAAA---GATTGTACT------GAGAGG------CAGGCTAAT
>JN024133/B/US/2005/USPI83747EI42y05011pcWG2B2
ATGCAGAAAGGTAATTTT------------------AGGAACCAAAGAAAG------ACTGTTAAGTGTTTCAATTGTGG
CAAGGATGGACACATAGCCAAAAATTGCAGGGCCCCTAGGAAAAAGGGCTGTTGGAAATGTGGAAAGGAAGGACACCAAA
TGAAA---GATTGTACT------GAGAGG------CAGGCTAAT
>JN024134/B/US/2005/USPI83747EI42y05011pcWG2B4
ATGCAGAAAGGTAATTTT------------------AGGAACCAAAGAAAG------ACTGTTAAGTGTTTCAATTGTGG
CAAGGATG-ACACATAGCCAAAAATTGCAGGGCCCCTAGGAAAAAGGGCTGTTGGAAATGTGGAAAGGAAGGACACCAAA
TGAAA---GATTGTACT------GAGAGG------CAGGCTAAT
>JN024135/B/US/2005/USPI83747EI42y05011pcWG2B7
ATGCAGAAAGGTAATTTT------------------AGGAACCAAAGAAAG------ACTGTTAAGTGTTTCAATCGTGG
CAAGGATGGACACATAGCCAAAAATTGCAGGGCCTCTAGGAAAAAGGGCTGTTGGAAATGTGGAAAGGAAGGACACCAAA
TGAAA---GATTGTACT------GAGAGG------CAGGCTAAT
>JN024136/B/US/2005/USPI83747EI42y05011pcWG2B1
ATGCAGAAAGGTAATTTT------------------AGGAACCAAAGAAAG------ACTGTTAAGTGTTTCAATTGTGG
CAAGGATGGACACATAGCCAAAAATTGCAGGGCCCCTAGGAAAAAGGGCTGTTGGAAATGTGGAAAGGAAGGACACCAAA
TGAAA---GATTGTACT------GAGAGG------CAGGCTAAT
>JN024137/B/US/2005/USPI83747EI42y05011pcWG2B5
ATGCAGAAAGGTAATTTT------------------AGGAACCAAAGAAAG------ACTGTTAAGTGTTTCAATTGTGG
CAAGGATGGACACATAGCCAAAAATTGCAGGGCCCCTAGGAAAAAGGGCTGTTGGAAATGTGGAAAGGAAGGACACCAAA
TGAAA---GATTGTACT------GAGAGG------CAGGCTAAT
>JN024138/B/US/2005/USPI83747EI42y05011pcWG2B6
ATGCAGAAAGGTAATTTT------------------AGGAACCAAAGAAAG------ACTGTTAAGTGTTTCAATTGTGG
CAAGGATGGACACATAGCCAAAAATTGCAGGGCCCCTAGGAAAAAGGGCTGTTGGAGATGTGGAAAGGAAGGACACCAAA
TGAAA---GATTGTACT------GAGAGG------CAGGCTAAT
>JN024139/B/US/2005/USPI83747EI48y05021pcWG2B1
ATGCAGAAAGGTAATTTT------------------AGGAACCAAAGAAAG------ACTGTTAAGTGTTTCAATTGTGG
CAAGGATGGACACATAGCCAAAAATTGCAGGGCCCCTAGGAAAAAGGGCTGTTGGAAATGTGGAAAGGAAGGACACCAAA
TGAAA---GATTGTACT------GAGAGG------CAGGCTAAT
>JN024140/B/US/2005/USPI83747EI48y05021pcWG2B2
ATGCAGAAAGGTAATTTT------------------AGGAACCAAAGAAAG------ACTGTTAAGTGTTTCAATTGTGG
CAAGGATGGACACATAGCCAAAAATTGCAGGGCCCCTAGGAAAAAGGGCTGTTGGAAATGTGGAAAGGAAGGACACCAAA
TGAAA---GATTGTACT------GAGAGG------CAGGCTAAT
>JN024141/B/US/2005/USPI83747EI48y05021pcWG2B10
ATGCAGAAAGGTAATTTT------------------AGGAACCAAAGAAAG------ACTGTTAAGTGTTTCAATTGTGG
CAAGGATGGACACATAGCCAAAAATTGCAGGGCCCCTAGGAAAAAGGGCTGTTGGAAATGTGGAAAGGAAGGACACCAAA
TGAAA---GACTGTACT------GAGAGG------CAGGCTAAT
>JN024142/B/US/2005/USPI83747EI48y05021pcWG2B6
ATGCAGAAAGGTAATTTT------------------AGGAACCAAAGAAAG------ACTGTTAAGTGTTTCAATTGTGG
CAAGGATGGACACATAGCCAAAAATTGCAGGGCCCCTAGGAAAAAGGGCTGTTGGAAATGTGGAAAGGAAGGACACCAAA
TGAAA---GATTGTACT------GAGAGG------CAGGCTAAT
>JN024143/B/US/2005/USPI83747EI48y05021pcWG2B9
ATGCAGAAAGGTAATTTT------------------AGGAACCGAAGAAAG------ACTGTTAAGTGTTTCAATTGTGG
CAAGGATGGACACATAGCCAAAAATTGCAGGGCCCCTAGGAAAAAGGGCTGTTGGAAATGTGGAAAGGAAGGACACCAAA
TGAAA---GATTGTACT------GAGAGG------CAGGCTAAT
>JN024144/B/US/2005/USPI83747EI48y05021pcWG2B3
ATGCAGAAAGGTAATTTT------------------AGGAACCAAAGAAAG------ACTGTTAAGTGTTTCAATTGTGG
CAAGGATGGACACATAGCCAAAAATTGCAGGGCCCCTAGGAAAAAGGGCTGTTGGAAATGTGGAAAGGAAGGACACCAAA
TGAAA---GATTGTACT------GAGAGG------CAGGCTAAT
>JN024145/B/US/2005/USPI83747EI48y05021pcWG2B7
ATGCAGAAAGGTAATTTT------------------AGGAACCAAAGAAAG------ACTGTTAAGTGTTTCAATTGTGG
CAAGGATGGACACATAGCCAAAAATTGCAGGGCCCCTAGGGAAAAGGGCTGTTGGAAATGTGGAAAGGAAGGACACCAAA
TGAAA---GATTGTACT------GAGAGG------CAGGCTAAT
>JN024146/B/US/2005/USPI83747EI48y05021pcWG2B5
ATGCAGAAAGGTAATTTT------------------AGGAACCAAAGAAAG------ACTGTTAAGTGTTTCAATTGTGG
CAAGGATGGACACATAGCCAAAAATTGCAGGGCCCCTAGGAAAAAGGGCTGTTGGAAATGTGGAAGGGAAGGACACCAAA
TGAAA---GATTGTACT------GAGAGG------CAGGCTAAT
>JN024147/B/US/2005/USPI83747EI48y05021pcWG2B4
ATGCAGAAAGGTAATTTT------------------AGGAACCAAAGAAAG------ACTGTTAAGTGTTTCAATTGTGG
CAAGGATGGACACATAGCCAAAAATTGCAGGGCCCCTAGGAAAAAGGGCTGTTGGAAATGTGGAAAGGAAGGACACCAAA
TGAAA---GATTGTACT------GAGAGG------TAGGCTAAT
>JN024148/B/US/2005/USPI83747EI48y05021pcWG2B8
ATGCAGAAAGGTAATTTT------------------AGGAACCAAAGAAAG------ACTGTTAAGTGTTTCAATTGTGG
CAAGGATGGACACATAGCCAAAAATTGCAGGGCCCCTAGGAAAAAGGGCTGTTGGAAATGTGGAAAGGAAGGACACCAAA
TGAAA---GATTGTACT------GAGAGG------CAGGCTAAT
>JN024149/B/US/2005/USPI83747EI57y05021pcWG2B3
ATGCAGAAAGGTAATTTT------------------AGGAACCAAAGAAAG------ACTGTTAAGTGTTTCAATTGTGG
CAAGGATGGACACATAGCCAAAAATTGCAGGGCCCCTAGGAAAAAGGGCTGTTGGAAATGTGGAAAGGAAGGACACCAAA
TGAAA---GATTGTACT------GAGAGG------CAGGCTAAT
>JN024150/B/US/2005/USPI83747EI57y05021pcWG2B4
ATGCAGAAAGGTAATTTT------------------AGGAACCAAAGAAAG------ACTGTTAAGTGTTTCAATTGTGG
CAAGGATGGACACATAGCCAAAAATTGCAGGGCCCCTAGGAAAAAGGGCTGTTGGAGATGTGGAAAGGAAGGACACCAAA
TGAAA---GATTGTACT------GAGAGG------CAGGCTAAT
>JN024151/B/US/2005/USPI83747EI57y05021pcWG2B9
ATGCAGAAAGGTAATTTT------------------AGGAACCAAAGAAAG------ACTGTTAAGTGTTTCAATTGTGG
CAAGGATGGACACATAGCCAAAAATTGCAGGGCCCCTAGGAAAAAGGGCTGTTGGAAATGTGGAAAGGAAGGACACCAAA
TGAAA---GATTGTACT------GAGAGG------CAGGCTAAT
>JN024152/B/US/2005/USPI83747EI57y05021pcWG2B7
ATGCAGAAAGGTAATTTT------------------AGGAACCAAAGAAAG------ACTGTTAAGTGTTTCAATTGTGG
CAAGGATGGACACATAGCCAAAAATTGCAGGGCCCCTAGGAAAAAGGGCTGTTGGAAATGTGGAAAGGAAGGACACCAAA
TGAAA---GATTGTACT------GAGAGG------CAGGCTAAT
>JN024153/B/US/2005/USPI83747EI57y05021pcWG2B6
ATGCAGAAAGGTAATTTT------------------AGGAACCAAAGAAAG------ACTGTTAAGTGTTTCAATTGTGG
CAAGGATGGACACATAGCCAAAAATTGCAGGGCCCCTAGGAAAAAGGGCTGTTGGAAATGTGGAAAGGAAGGACACCAAA
TGAAA---GATTGTACT------GAGAGG------CAGGCTAAT
>JN024154/B/US/2005/USPI83747EI57y05021pcWG2B8
ATGCAGAAAGGTAATTTT------------------AGGAACCAAAGAAAG------ACTGTTAAGTGTTTCAATTGTGG
CAAGGATGGACACATAGCCAAAAATTGCAGGGCCCCTAGGAAAAAGGGCTGTTGGAAATGTGGAAAGGAAGGACACCAAA
TGAAA---GATTGTACT------GAGAGG------CAGGCTAAT
>JN024155/B/US/2005/USPI83747EI57y05021pcWG2B10
ATGCAGAAAGGTAATTTT------------------AGGAACCAAAGAAAG------ACTGTTAAGTGTTTCAATTGTGG
CAAGGATGGACACATAGCCAAAAATTGCAGGGCCCCTAGGAAAAAGGGCTGTTGGAAATGTGGAAAGGAAGGACACCAAA
TGAAA---GATTGTACT------GAGAGG------CAGGCTAAT
>JN024156/B/US/2005/USPI83747EI57y05021pcWG2B5
ATGCAGAAAGGTAATTTT------------------AGGAACCAAAGAAAG------ACTGTTAAGTGTTTCAATTGTGG
CAAGGATGGACACATAGCCAAAAATTGCAGGGCCCCTAGGAAAAAGGGCTGTTGGAAATGTGGAAAGGAAGGACACCAAA
TGAAA---GATTGTACT------GAGAGG------CAGGCTAAT
>JN024157/B/US/2005/USPI83747EI57y05021pcWG2B2
ATGCAGAAAGGTAATTTT------------------AGGAACCAAAGAAAG------ACTGTTAAGTGTTTCAATTGTGG
CAAGGATGGACACATAGCCAAAAATTGCAGGGCCCCTAGGAAAAAGGGCTGTTGGAAATGTGGAAAAGAAGGACACCAAA
TGAAA---GATTGTACT------GAGAGG------CAGGCTAAT
>JN024158/B/US/2005/USPI83747EI57y05021pcWG2B1
ATGCAGAAAGGTAATTTT------------------AGGAACCAAAGAAAG------ACTGTTAAGTGTTTCAATTGTGG
CAAGGATGGACACATAGCCAAAAATTGCAGGGCCCCTAGGAAAAAGGGCTGTTGGAAATGTGGAAAGGAAGGACACCAAA
TGAAA---GATTGTACT------GAGAGG------CAGGCTAAT
>JN024159/B/US/2005/USPI83747EI69y05021pcWG2B16
ATGCAGAAAGGTAATTTT------------------AGGAACCAAAGAAAG------ACTGTTAAGTGTTTCAATTGTGG
CAAGGATGGACACATAGCCAAAAATTGCAGGGCCCCTAGGAAAGAGGGCTGTTGGAAATGTGGAAAGGAAGGACACCAAA
TGAAA---GATTGTACT------GAGAGG------CAGGCTAAT
>JN024160/B/US/2005/USPI83747EI69y05021pcWG2B11
ATGCAGAAAGGTAATTTT------------------AGGAACCAAAGGAAG------ACTGTTAAGTGTTTCAATTGTGG
CAAGGATGGACGCATAGCCAAAAATTGCAGGGCCCCTAGGAAAAAGGGCTGTTGGAAATGTGGAAAGGAAGGACACCAAA
TGAAA---GATTGTACT------GAGAGG------CAGGCTAAT
>JN024161/B/US/2005/USPI83747EI69y05021pcWG2B13
ATGCAGAAAGGTAATTTT------------------AGGAACCAAAGAAAG------ACTGTTAAGTGTTTCAATTGTGG
CAAGGATGGACACATAGCCAAAAATTGCAGGGCCCCTAGGAAAAAGGGCTGTTGGAAATGTGGAAAGGAAGGACACCAAA
TGAAA---GATTGTACT------GAGAGG------CAGGCTAAT
>JN024162/B/US/2005/USPI83747EI69y05021pcWG2B12
ATGCAGAAAGGTAACTTT------------------AGGAACCAAAGAAAG------ACCGTTAAGTGTTTCAATTGTGG
CAAGGATGGACACATAGCCAAAAATTGCAGGGCCCCTAGGAAAAAGGGCTGTTGGAAATGTGGAAAGGAAGGACACCAAA
TGAAA---GATTGTACT------GAGAGG------CAGGCTAAT
>JN024163/B/US/2005/USPI83747EI69y05021pcWG2B14
ATGCAGAAAGGTAATTTT------------------AGGAACCAAAGAAAG------ACTGTTAAGTGTTTCAATTGTGG
CAAGGATGGACACATAGCCAAAAATTGCAGGGCCCCTAGGAAAAAGGGCTGTTGGAAATGTGGAAAGGAAGGACACCAAA
TGAAA---GATTGTACT------GAGAGG------CAGGCTAAT
>JN024164/B/US/2005/USPI83747EI69y05021pcWG2B15
ATGCAGAAAGGTAATTTT------------------AGGAACCAAAGAAAG------ACTGTTAAGTGTTTCAATTGTGG
CAAGGATGGACACATAGCCAAAAATTGCAGGGCCCCTAGGAAAAAGGGCTGTTGGAAATGTGGAAAGGAAGGACACCAAA
TGAAA---GATTGTACT------GAGAGG------CAGGCTAAT
>JN024165/B/US/2005/USPI83747EI98y05031pcWG2B8
ATGCAGAAAGGTAATTTT------------------AGGAACCAAAGAAAG------ACTGTTAAGTGTTTCAATTGTGG
CAAGGAAGGACACATAGCCAAAAATTGCAGGGCCCCTAGGAAAAAGGGCTGTTGGAAATGTGGAAAGGAAGGACACCAAA
TGAAA---GATTGTACT------GAGAGG------CAGGCTAAT
>JN024166/B/US/2005/USPI83747EI98y05031pcWG2B5
ATGCAGAAAGGTAATTTT------------------AGGAACCAAAGAAAG------ACTGTTAAGTGTTTCAATTGTGG
CAAGGATGGACACATAGCCAAAAATTGCAGGGCCCCTAGGAAAAAGGGCTGTTGGAAATGTGGAAAGGAAGGACACCAAA
TGAAA---GATTGTACT------GAGAGG------CAGGCTAAT
>JN024167/B/US/2005/USPI83747EI98y05031pcWG2B2
ATGCAGAAAGGTAATTTT------------------AGGAACCAAAGAAAG------ACTGTTAAGTGTTTCAATTGTGG
CAAGGATGGACACATGGCCAAAAATTGCAGGGCCCCTAGGAAAAAGGGCTGTTGGAAATGTGGAAAGGAAGGACACCAAA
TGAAA---GATTGTACT------GAGAGG------CAGGCTAAT
>JN024168/B/US/2005/USPI83747EI98y05031pcWG2B7
ATGCAGAAAGGTAATTTT------------------AGGAACCAAAGAAAG------ACTGTTAAGTGTTTCAATTGTGG
CAAGGAAGGACACATAGCCAAAAATTGCAGGGCCCCTAGGAAAAAGGGCTGTTGGAAATGTGGAAAGGAAGGACACCAAA
TGAAA---GATTGTACT------GAGAGG------CAGGCTAAT
>JN024169/B/US/2005/USPI83747EI98y05031pcWG2B4
ATGCAGAAAGGTAATTTT------------------AGGAACCAAAGAAAG------ACTGTTAAGTGTTTCAATTGTGG
CAAGGATGGACACATAGCCAAAAATTGCAGGGCCCCTAGGAAAAAGGGCTGTTGGAAATGTGGAAAGGAAGGACACCAAA
TGAAA---GATTGTACT------GAGAGG------CAGGCTAAT
>JN024170/B/US/2005/USPI83747EI98y05031pcWG2B11
ATGCAGAAAGGTAATTTT------------------AGGAACCAAAGAAAG------ACTGTTAAGTGTTTCAATTGTGG
CAAGGAGGGACACATAGCCAAAAATTGCAGGGCCCCTAGGAAAAAGGGCTGTTGGAAATGTGGAAAGGAAGGACACCAAA
TGAAA---GATTGTACT------GAGAGG------CAGGCTAAT
>JN024171/B/US/2005/USPI83747EI98y05031pcWG2B10
ATGCAGAAAGGTAATTTT------------------AGGAACCAAAGAAAG------ACTGTTAAGTGTTTCAACTGTGG
CAAGGATGGACACATAGCCAAAAATTGCAGGGCCCCTAGGAAAAAGGGCTGTTGGAAATGTGGAAAGGAAGGACACCAAA
TGAAA---GATTGTACT------GAGAGG------CAGGCTAAT
>JN024172/B/US/2005/USPI83747EI98y05031pcWG2B1
ATGCAGAAAGGTAATTTT------------------AGGAACCAAAGAAAG------ACTGTTAAGTGTTTCAATTGTGG
CAGGGATGGACACATAGCCAAAAATTGCAGGGCCCCTAGGAAAAAGGGCTGTTGGAAATGTGGAAAGGAAGGACACCAAA
TGAAA---GATTGTACT------GAGAGG------CAGGCTAAT
>JN024173/B/US/2005/USPI83747EI98y05031pcWG2B6
ATGCAGAAAGGTAGTTTT------------------AGGAACCAAAGAAAG------ACTGTTAAGTGTTTCAATTGTGG
CAAGGATGGACACATAGCCAAAAATTGCAGGGCCCCTAGGAAAAAGGGCTGTTGGAAATGTGGAAAGGAAGGACACCAAA
TGAAA---GATTGTACT------GAGAGG------CAGGCTAAT
>JN024174/B/US/2005/USPI83747EI154y05051pcWG2B3
ATGCAGAAAGGTAATTTT------------------AGGAACCAAAGAGAG------ACTGTTAAGTGTTTCAATTGTGG
CAAGGAGGGACACATAGCCAAAAATTGCAGGGCCCCTAGGAAAAAGGGCTGTTGGAAATGTGGAAAGGAAGGACACCAAA
TGAAA---GATTGTACT------GAGAGG------CAGGCTAAT
>JN024175/B/US/2005/USPI83747EI154y05051pcWG2B10
ATGCAGAAAGGTAATTTT------------------AGGAACCAAAGAAAG------ACTGTTAAGTGTTTCAATTGTGG
CAAGGAGGGACACATAGCCAAAAATTGCAGGGCCCCTAGGAAAAAGGGCTGTTGGAAATGTGGAAAGGAAGGACACCAAA
TGAAA---GATTGTACT------GAGAGG------CAGGCTAAT
>JN024176/B/US/2005/USPI83747EI154y05051pcWG2B7
ATGCAGAAAGGTAATTTT------------------AGGAACCAAAGAAAG------ACTGTTAAGTGTTTCAATTGTGG
CAAGGAAGGACACATAGCCAAAAATTGCAGGGCCCCTAGGAAAAAGGGCTGTTGGAAATGTGGAAAGGAAGGACACCAAA
TGAAA---GATTGTACT------GAGAGG------CAGGCTAAT
>JN024177/B/US/2005/USPI83747EI154y05051pcWG2B1
ATGCAGAAAGGTAATTTT------------------AGGAACCAAAGAAAG------ACTGTTAAGTGTTTCAATTGTGG
CAAGGAGGGACACATAGCCAAAAATTGCAGGGCCCCTAGGAAAAAGGGCTGTTGGAAATGTGGAAAGGAAGGACACCAAA
TGAAA---GATTGTACT------GAGAGG------CAGGCTAAT
>JN024179/B/US/2005/USPI83747EI154y05051pcWG2B8
ATGCAGAAAGGTAATTTT------------------AGGAACCAAAGAAAG------ACTGTTAAGTGTTTCAATTGTGG
CAAGGAGGGACACATAGCCAAAAATTGCAGGGCCCCTAGGAAAAAGGGCTGTTGGAAATGTGGAAAGGAAGGACACCAAA
TGAAA---GATTGTACT------GAGAGG------CAGGCTAAT
>JN024180/B/US/2005/USPI83747EI154y05051pcWG2B5
ATGCAGAAAGGTAATTTT------------------AGGAACCAAAGAAAG------ACTGTTAAGTGTTTCAATTGTGG
CAAGGAGGGACACATAGCCAAAAATTGCAGGGCCCCTAGGAAAAAGGGCTGTTGGAAATGTGGAAAGGAAGGACACCAAA
TGAAA---GATTGTACT------GAGAGG------CAGGCTAAT
>JN024181/B/US/2005/USPI83747EI154y05051pcWG2B6
ATGCAGAAAGGTAATTTT------------------AGGAACCAAAGAAAG------ACTGTTAAGTGTTTCAATTGTGG
CAAGGAAGGACACATAGCCAAAAATTGCAGGGCCCCTAGGAAAAAGGGCTGTTGGAAATGTGGAAAGGAAGGACACCAAA
TGAGA---GATTGTACT------GAGAGG------CAGGCTAAT
>JN024182/B/US/2005/USPI83747EI210y05071pcWG2B1
ATGCAGAAAGGTAATTTT------------------AGGAACCAAAGAAAG------ACTGTTAAGTGTTTCAATTGTGG
CAAGGAAGGACACATAGCCAAAAATTGCAGGGCCCCTAGGAAAAAGGGCTGTTGGAAATGTGGAAAGGAAGGACACCAAA
TGAAA---GATTGTACT------GAGAGG------CAGGCTAAT
>JN024183/B/US/2005/USPI83747EI210y05071pcWG2B2
ATGCAGAAAGGTAATTTT------------------AGGAACCAAAGAAAG------ACTGTTAAGTGTTTCAATTGTGG
CAAGGAAGGACACATAGCCAAAAATTGCAGGGCCCCTAGGAAAAAGGGCTGTTGGAAATGTGGAAAGGAAGGACACCAAA
CGAAA---GATTGTACT------GAGAGG------CAGGCTAAT
>JN024184/B/US/2005/USPI83747EI210y05071pcWG2B5
ATGCAGAAAGGTAATTTT------------------AGGAACCAAAGAAAG------ACTGTTAAGTGTTTCAATTGTGG
CAAGGAGGGACACATAGCCAAAAATTGCAGGGCCCCTAGGAAAAAGGGCTGTTGGAAATGTGGAAAGGAAGGACACCAAA
TGAAA---GATTGTACT------GAGAGG------CAGGCTAAT
>JN024185/B/US/2005/USPI83747EI210y05071pcWG2B4
ATGCAGAAAGGTAATTTT------------------AGGAACCAAAGAAAG------ACTGTTAAGTGTTTCAATTGTGG
CAAGGAGGGACACATAGCCAAAAATTGCAGGGCCCCTAGGAAAAAGGGCTGTTGGAAATGTGGAAAGGAAGGACACCAAA
TGAAA---GATTGTACT------GAGAGG------CAGGCTAAT
>JN024186/B/US/2005/USPI83747EI210y05071pcWG2B6
ATGCAGAAAGGTAATTTT------------------AGGAACCAAAGAAAG------GCTGTTAAGTGTTTCAATTGTGG
CAAGGAGGGACACATAGCCAAAAATTGCAGGGCCCCTAGGAAAAAGGGCTGTTGGAAATGTGGAAAGGAAGGACACCAAA
TGAAA---GATTGTACT------GAGAGG------CAGGCTAAT
>JN024187/B/US/2005/USPI83747EI273y05091pcWG2B8
ATGCAGAAAGGTAATTTT------------------AGGAACCAAAGAAAG------ACTGTTAAGTGTTTCAATTGTGG
CAAGGAGGGACACATAGCCAAAAATTGCAGGGCCCCTAGGAAAAAGGGCTGTTGGAAATGTGGAAAGGAAGGACACCAAA
TGAAA---GATTGTACT------GAGAGG------CAGGCTAAT
>JN024188/B/US/2005/USPI83747EI273y05091pcWG2B2
ATGCAGAAAGGTAATTTT------------------AGGGACCAAAGAAAG------ACTGTTAAGTGTTTCAATTGTGG
CAAGGAGGGACACATAGCCAAAAATTGCAGGGCCCCTAGGAAAAAGGGCTGTTGGAAATGTGGAAAGGAAGGACACCAAA
TGAAA---GATTGTACT------GAGAGG------CAGGCTAAT
>JN024189/B/US/2005/USPI83747EI273y05091pcWG2B1
ATGCAGAAAGGTAATTTT------------------AGGAACCAAAGAAAG------ACTGTTAAGTGTTTCAATTGTGG
CAAGGAGGGACACATAGCCAAAAATTGCAGGGCCCCTAGGAAAAAGGGCTGTTGGAAATGTGGAAAGGAAGGACACCAAA
TGAAA---GATTGTACT------GAGAGG------CAGGCTAAT
>JN024190/B/US/2005/USPI83747EI273y05091pcWG2B5
ATGCAGAAAGGTAATTTT------------------AGGAACCAAAGAAAG------ACTGTTAAGTGTTTCAATTGTGG
CAAGGAGGGACACATAGCCAAAAATTGCAGGGCCCCTAGGAAAAAGGGCTGTTGGAAATGTGGAAAGGAAGGACACCAAA
TGAAA---GATTGTACT------GAGAGG------CAGGCTAAT
>JN024191/B/US/2005/USPI83747EI273y05091pcWG2B7
ATGCAGAAAGGTAATTTT------------------AGGAACCAAAGAAAG------ACTGTTAAGTGTTTCAATTGTGG
CAAGGAGGGACACATAGCCAAAAATTGCAGGGCCCCTAGGAAAAAGGGCTGTTGGAAATGTGGAAAGGAAGGACACCAAA
TGAAA---GATTGTACT------GAGAGG------CAGGCTAAT
>JN024192/B/US/2005/USPI83747EI273y05091pcWG2B4
ATGCAGAAAGGTAATTTT------------------AGGAACCAAAGAAAG------ACTGTTAAGTGTTTCAATTGTGG
CAAGGAGGGACACATAGCCAAAAATTGCAGGGCCCCTAGGAAAAAGGGCTGTTGGAAATGTGGAAAGGAAGGACACCAAA
TGAAA---GATTGTACT------GAGAGG------CAGGCTAAT
>JN024193/B/US/2005/USPI83747EI350y05111pcWG2B23
ATGCAGAAAGGTAATTTT------------------AGGAACCAAAGAAAG------ACTGTTAAGTGTTTCAATTGTGG
CAAGGAGGGACACATAGCCAAAAATTGCAGGGCCCCTAGGAAAAAGGGCTGTTGGAAATGTGGAAAGGAAGGACACCAAA
TGAAA---GATTGTACT------GAGAGG------CAGGCTAAT
>JN024194/B/US/2005/USPI83747EI350y05111pcWG2B21
ATGCAGAGAGGTAATTTT------------------AGGAACCAAAGAAAG------ACTGTTAAGTGTTTCAATTGTGG
CAAGGAGGGACACATAGCCAAAAATTGCAGGGCCCCTAGGAAAAAGGGCTGTTGGAAATGTGGAAAGGAAGGACACCAAA
TGAAA---GATTGTACT------GAGAGG------CAGGCTAAT
>JN024195/B/US/2005/USPI83747EI350y05111pcWG2B20
ATGCAGAAAGGTAATTTT------------------AGGAACCAAAGAAAG------ACTGTTAAGTGTTTCAATTGTGG
CAAGGAAGGACACATAGCCAAAAATTGCAGGGCCCCTAGGAAAAAGGGCTGTTGGAAATGTGGAAAGGAAGGACACCAAA
TGAAA---GATTGTACT------GAGAGG------CAGGCTAAT
>JN024196/B/US/2005/USPI83747EI350y05111pcWG2B36
ATGCAGAAAGGTAATTTT------------------AGGAACCAAAGAAAG------ACTGTTAAGTGTTTCAATTGTGG
CAAGGAGGGACACATAGCCAAAAATTGCAGGGCCCCTAGGAAAAAGGGCTGTTGGAAATGTGGAAAGGAAGGACACCAAA
TGAAA---GATTGTACT------GAGAGG------CAGGCTAAT
>JN024197/B/US/2005/USPI83747EI350y05111pcWG2B19
ATGCAGAAAGGTAATTTT------------------AGGAACCAAAGAAAG------ACTGTTAAGTGTTTCAATTGTGG
CAAGGAGGGACACATAGCCAGAAATTGCAGGGCCCCTAGGAAAAAGGGCTGTTGGAAATGTGGAAAGGAAGGACACCAAA
TGAAA---GATTGTACT------GAGAGG------CAGGCTAAT
>JN024198/B/US/2005/USPI83747EI350y05111pcWG2B18
ATGCAGAGAGGTAATTTT------------------AGGAACCAAAGAAAG------ACTGTTAAGTGTTTCAATTGTGG
CAAGGAAGGACACATAGCCAAAAATTGCAGGGCCCCTAGGAAAAAGGGCTGTTGGAAATGTGGAAAGGAAGGACACCAAA
TGAAA---GATTGTACT------GAGAGG------CAGGCTAAT
>JN024199/B/US/2005/USPI83747EI350y05111pcWG2B22
ATGCAGAAAGGTAATTTT------------------AGGAACCAAAGAAAG------ACTGTTAAGTGTTTCAATTGTGG
CAAGGAGGGACACATAGCCAAAAATTGCAGGGCCCCTAGGAAAAAGGGCTGTTGGAAATGTGGAAAGGAAGGACACCAAA
TGAAA---GATTGTACT------GAGAGG------CAGGCTAAT
>JN024200/B/US/2005/USPI83747EI350y05111pcWG2B37
ATGCAGAAAGGTAATTTT------------------AGGAACCAAAGAAAG------ACTGTTAAGTGTTTCAATTGTGG
CAAGGAGGGACACATAGCCAAAAATTGCAGGGCCCCTAGGAAAAAGGGCTGTTGGAAATGTGGAAAGGAAGGACACCAAA
TGAAA---GATTGTACT------GAGAGG------CAGGCTAAT
>JN024201/B/US/2005/USPI83747EI350y05111pcWG2B24
ATGCAGAAAGGTAATTTT------------------AGGAACCAAAGAAAG------ACTGTTAAGTGTTTCAATTGTGG
CAAGGAGGGACGCATAGCCAAAAATTGCAGGGCCCCTAGGAAAAAGGGCTGTTGGAAATGTGGAAAGGAAGGACACCAAA
TGAAA---GATTGTACT------GAGAGG------CAGGCTAAT
>JN024202/B/US/2005/USPI83747EI350y05111pcWG2B30
ATGCAGAAAGGTAATTTT------------------AGGAACCAAAGAAAG------ACTGTTAAGTGTTTCAATTGTGG
CAAGGATGGACACATAGCCAAAAATTGCAGGGCCCCTAGGAAAAAGGGCTGTTGGAAATGTGGAAAGGAAGGACACCAAA
TGAAA---GATTGTACT------GAGAGG------CAGGCTAAT
>JN024203/B/US/2004/USPI71101EI7y04051pcWG2B14
ATGCAGAAAGGCAATTTT------------------AGGAACCAAAGAAAG------AGTGTTAAGTGTTTCAATTGTGG
CAAGGAGGGGCACATAGCCAGAAATTGCAGAGCCCCTAGAAAAAAGGGCTGTTGGAAATGTGGAAGGGAAGGACACCAAA
TGAAA---GATTGTACT------GAGAGA------CAGGCTAAT
>JN024204/B/US/2004/USPI71101EI7y04051pcWG2B1
ATGCAGAAAGGCAATTTT------------------AGGAACCAAAGAAAG------AGTGTTAAGTGTTTCAATTGTGG
CAAGGAGGGGCACATAGCCAGAAATTGCAGAGCCCCTAGAAAAAAGGGCTGTTGGAAATGTGGAAGGGAAGGACACCAAA
TGAAA---GATTGTACT------GAGAGA------CAGGCTAAT
>JN024205/B/US/2004/USPI71101EI7y04051pcWG2B13
ATGCAGAAAGGCAATTTT------------------AGGAACCAAAGAAGG------AGTGTTAAGTGTTTCAATTGTGG
CAAGGAGGGGCACATAGCCAGAAATTGCAGAGCCCCTAGAAAAAAGGGCTGTTGGAAATGTGGAAGGGAAGGACACCAAA
TGAAA---GATTGTACT------GAGAGA------CAGGCTAAT
>JN024206/B/US/2004/USPI71101EI7y04051pcWG2B8
ATGCAGAAAGGCAATTTT------------------AGGAACCAAAGAAAG------AGTGTTAAGTGTTTCAATTGTGG
CAAGGAGGGGCACATAGCCAGAAATTGCAGAGCCCCTAGAAAAAAGGGCTGTTGGAAATGTGGAAGGGAAGGACACCAAA
TGAAA---GATTGTACT------GAGAGA------CAGGCTAAT
>JN024208/B/US/2004/USPI71101EI7y04051pcWG2B11
ATGCAGAAAGGCAATTTT------------------AGGAACCAAAGAAAG------AGTGTTAAGTGTTTCAATTGTGG
CAAGGAGGGGCACATAGCCAGAAATTGCAGAGCCCCTAGAAAAAAGGGCTGTTGGAAATGTGGAAGGGAAGGACACCAAA
TGAAA---GATTGTACT------GAGAGA------CAGGCTAAT
>JN024209/B/US/2004/USPI71101EI7y04051pcWG2B2
ATGCAGAAAGGCAATTTT------------------AGGAACCAAAGAAAG------AGTGTTAAGTGTTTCAATTGTGG
CAAGGAGGGGCACATAGCCAGAAATTGCAGAGCCCCTAGAAAAAAGGGCTGTTGGAAATGTGGAAGGGAAGGACACCAAA
TGAAA---GATTGTACT------GAGAGA------CAGGCTAAT
>JN024210/B/US/2004/USPI71101EI7y04051pcWG2B9
ATGCAGAAAGGCAATTTT------------------AGGAACCAAAGAAAG------AGTGTTAAGTGTTTCAATTGTGG
CAAGGAGGGGCACATAGCTAGAAATTGCAGAGCCCCTAGAAAAAAGGGCTGTTGGAAATGTGGAAGGGAAGGACACCAAA
TGAAA---GATTGTACT------GAGAGA------CAGGCTAAT
>JN024211/B/US/2004/USPI71101EI7y04051pcWG2B10
ATGCAGAAAGGCAATTTT------------------AGGAACCAAAGAAAG------AGTGTTAAGTGTTTCAATTGTGG
CAAGGAGGGGCACATAGCCAGAAATTGCAGAGCCCCTAGAAAAAAGGGCTGTTGGAAATGTGGAAGGGAAGGACACCAAA
TGAAA---GATTGTACT------GAGAGA------CAGGCTAAT
>JN024212/B/US/2004/USPI71101EI7y04051pcWG2B12
ATGCAGAAAGGCAATTTT------------------AGGAACCAAAGAAAG------AGTGTTAAGTGTTTCAATTGTGG
CAAGGAGGGGCACATAGCCAGAAATTGCAGAGCCCCTAGAAAAAAGGGCTGTTGGAAATGTGGAAGGGAAGGACACCAAA
TGAAA---GATTGTACT------GAGAGA------CAGGCTAAT
>JN024213/B/US/2004/USPI71101EI14y04061pcWG2B9
ATGCAGAAAGGCAATTTT------------------AGGAACCAAAGAAAG------AGTGTTAAGTGTTTCAATTGTGG
CAAGGAGGGGCACATAGCCAGAAATTGCAGAGCCCCTAGAAAAAAGGGCTGTTGGAAATGTGGAAGGGAAGGACACCAAA
TGAAA---GATTGTACT------GAGAGA------CAGGCTAAT
>JN024214/B/US/2004/USPI71101EI14y04061pcWG2B5
ATGCAGAAAGGCAATTTT------------------AGGAACCAAAGAAAG------AGTGTTAAGTGTTTCAATTGTGG
CAAGGAGGGGCACATAGCCAGAAATTGCAGAGCCCCTAGAAAAAAGGGCTGTTGGAAATGTGGAAGGGAAGGACACCAAA
TGAAA---GATTGTACT------GAGAGA------CAGGCTAAT
>JN024215/B/US/2004/USPI71101EI14y04061pcWG2B4
ATGCAAAAAGGCAATTTT------------------AGGAACCAAAGAAAG------AGTGTTAAGTGTTTCAATTGTGG
CAAGGAGGGGCACATAGCCAGAAATTGCAGAGCCCCTAGAAAAAAGGGCTGTTGGAAATGTGGAAGGGAAGGACACCAAA
TGAAA---GATTGTACT------GAGAGA------CAGGCTAAT
>JN024216/B/US/2004/USPI71101EI14y04061pcWG2B6
ATGCAGAAAGGCAATTTT------------------AGGAACCAAAGAAAG------AGTGTTAAGTGTTTCAATTGTGG
CAAGGAGGGGCACATAGCCAGAAATTGCAGAGCCCCTAGAAAAAAGGGCTGTTGGAAATGTGGAAGGGAAGGACACCAAA
TGAAA---GATTGTACT------GAGAGA------CAGGCTAAT
>JN024217/B/US/2004/USPI71101EI14y04061pcWG2B10
ATGCAGAAAGGCAATTTT------------------GGGAACCAAAGAAAG------AGTGTTAAGTGTTTCAATTGTGG
CAAGGAGGGGCACATAGCCAGAAATTGCAGAGCCCCTAGAAAAAAGGGCTGTTGGAAATGTGGAAGGGAAGGACACCAAA
TGAAA---GATTGTACT------GAGAGA------CAGGCTAAT
>JN024218/B/US/2004/USPI71101EI14y04061pcWG2B7
ATGCAGAAAGGCAATTTT------------------AGGAACCAAAGAAAG------AGTGTTAAGTGTTTCAATTGTGG
CAAGGAGGGGCACATAGCCAGAAATTGCAGAGCCCCTAGAAAAAAGGGCTGTTGGAAATGTGGAAGGGAAGGACACCAAA
TGAAA---GATTGTACT------GAGAGA------CAGGCTAAT
>JN024219/B/US/2004/USPI71101EI14y04061pcWG2B3
ATGCAGAAAGGCAATTTT------------------AGGAACCAAAGAAAG------AGTGTTAAGTGTTTCAATTGTGG
CAAGGAGGGGCACATAGCCAGAAATTGCAGAGCCCCTAGAAAAAAGGGCTGTTGGAAATGTGGAAGGGAAGGACACCAAA
TGAAA---GATTGTACT------GAGAGA------CAGGCTAAT
>JN024220/B/US/2004/USPI71101EI14y04061pcWG2B2
ATGCAGAAAGGCAATTTT------------------AGGAACCAAAGAAAA------AGTGTTAAGTGTTTCAATTGTGG
CAAGGAGGGGCACATAGCCAGAAATTGCAGAGCCCCTAGAAAAAAGGGCTGTTGGAAATGCGGAAGGGAAGGACACCAAA
TGAAA---GATTGTACT------GAGAGA------CAGGCTAAT
>JN024221/B/US/2004/USPI71101EI14y04061pcWG2B8
ATGCAGAAAGGCAATTTT------------------AGGAACCAAAGAAAG------AGTGTTAAGTGTTTCAATTGTGG
CAAGGAGGGGCACATAGCCAGAAATTGCAGAGCCCCTAGAAAAAAGGGCTGTTGGAAATGTGGAAGGGAAGGACACCAAA
TGAAA---GATTGTACT------GAGAGA------CAGGCTAAT
>JN024222/B/US/2004/USPI71101EI14y04061pcWG2B1
ATGCAGAAAGGCAATTTT------------------AGGAACCAAAGAAAG------AGTGTTAAGCGTTTCAATTGTGG
CAAGGAGGGGCACATAGCCAGAAATTGCAGAGCCCCTAGAAAAAAGGGCTGTTGGAAATGTGGAAGGGAAGGACACCAAA
TGAAA---GATTGTACT------GAGAGA------CAGGCTAAT
>JN024223/B/US/2004/USPI71101EI21y04061pcWG2B5
ATGCAGAAAGGCAATTTT------------------AGGAACCAAAGAAAG------AGTGTTAAGTGTTTCAATTGTGG
CAAGGAGGGGCACATAGCCAGAAATTGCAGAGCCCCTAGAAAAAAGGGCTGTTGGAAATGTGGAAGGGAAGGACACCAAA
TGAAA---GATTGTACT------GAGAGA------CAGGCTAAT
>JN024224/B/US/2004/USPI71101EI21y04061pcWG2B15
ATGCAGAAAGGCAATTTT------------------AGGAACCAAAGAAAG------AGTGTTAAGTGTTTCAATTGTGG
CAAGGAGGGGCACATAGCCAGAAATTGCAGAGCCCCTAGAAAAAAGGGCTGTTGGAAATGTGGAAGGGAAGGACACCAAA
TGAAA---GATTGTACT------GAGAGA------CAGGCTAAT
>JN024226/B/US/2004/USPI71101EI21y04061pcWG2B12
ATGCAGAAAGGCAATTTT------------------AGGAACCAAAGAAAG------AGTGTTAAGTGTTTCAATTGTGG
CAAGGAGGGGCACATAGCCAGAAATTGCAGAGCCCCTAGAAAAAAGGGCTGTTGGAAATGTGGAAGGGAAGGACACCAAA
TGAAA---GATTGTACT------GAGAGA------CAGGCTAAT
>JN024227/B/US/2004/USPI71101EI21y04061pcWG2B11
ATGCAGAAAGGCAATTTT------------------AGGAACCAAAGAAAG------AGTGTTAAGTGTTTCAATTGTGG
CAAGGAGGGGCACATAGCCAGAAATTGCAGAGCCCCTAGAAAAAAGGGCTGTTGGAAATGTGGAAGGGAAGGACACCAAA
TGAAA---GATTGTACT------GAGAGA------CAGGCTAAT
>JN024228/B/US/2004/USPI71101EI21y04061pcWG2B14
ATGCAGAAAGGCAATTTT------------------AGGAACCAAAGAAAG------AGTGTTAAGTGTTTCAATTGTGG
CAAGGAGGGGCACATAGCCAGAAATTGCAGAGCCCCTAGAAAAAAGGGCTGTTGGAAATGTGGAAGGGAAGGACACCAAA
TGAAA---GATTGTACT------GAGAGA------CAGGCTAAT
>JN024229/B/US/2004/USPI71101EI21y04061pcWG2B16
ATGCAGAAAGGCAATTTT------------------AGGAACCAAAGAAAG------AGTGTTAAGTGTTTCAATTGTGG
CAGGGAGGGGCACATAGCCAGAAATTGCAGAGCCCCTAGAAAAAAGGGCTGTTGGAAATGTGGAAGGGAAGGACACCAAA
TGAAA---GATTGTACT------GAGAGA------CAGGCTAAT
>JN024230/B/US/2004/USPI71101EI21y04061pcWG2B6
ATGCAGAAAGGCAATTTT------------------AGGAACCAAAGAAAG------AGTGTTAAGTGTTTCAATTGTGG
CAAGGAGGGGCACATAGCCAGAAATTGCAGAGCCCCTAGAAAAAAGGGCTGTTGGAAATGTGGAAGGGAAGGACACCAAA
TGAAA---GATTGTACT------GAGAGA------CAGGCTAAT
>JN024231/B/US/2004/USPI71101EI21y04061pcWG2B3
ATGCAGAAAGGCAATTTT------------------AGGAACCAAAGAAAG------AGTGTTAAGTGTTTCAATTGTGG
CAAGGAGGGGCACATAGCCAGAAATTGCAGAGCCCCTAGAAAAAAGGGCTGTTGGAAATGTGGAAGGGAAGGACACCAAA
TGAAA---GATTGTACT------GAGAGA------CAGGCTAAT
>JN024232/B/US/2004/USPI71101EI21y04061pcWG2B13
ATGCAGAAAGGCAATTTT------------------AGGAACCAAAGAAAG------AGTGTTAAGTGTTTCAATTGTGG
CAAGGAGGGGCACATAGCCAGAAATTGCAGAGCCCCTAGAAAAAAGGGCTGTTGGAAATGTGGAAGGGAAGGACACCAAA
TGAAA---GATTGTACT------GAGAGA------CAGGCTAAT
>JN024233/B/US/2004/USPI71101EI21y04061pcWG2B7
ATGCAGAAAGGCAATTTT------------------AGGAACCAAAGAAAG------AGTGTTAAGTGTTTCAATTGTGG
CAAGGAGGGGCACATAGCCAGAAATTGCAGAGCCCCTAGAAAAAAGGGCTGTTGGAAATGTGGAAGGGAAGGACACCAAA
TGAAA---GATTGTACT------GAGAGA------CAGGCTAAT
>JN024234/B/US/2004/USPI71101EI21y04061pcWG2B1
ATGCAGAAAGGCAATTTT------------------AGGAACCAAAGAAAG------AGTGTTAAGTGTTTCAATTGTGG
CAAGGAGGGGCACATAGCCAGAAATTGCAGAGCCCCTAGAAAAAAGGGCTGTTGGAAATGTGGAAGGGAAGGACACCAAA
TGAAA---GATTGTACT------GAGAGA------CAGGCTAAT
>JN024235/B/US/2004/USPI71101EI21y04061pcWG2B4
ATGCAGAAAGGCAATTTT------------------AGGAACCAAAGAAAG------AGTGTTAAGTGTTTCAATTGTGG
CAAGGAGGGGCACATAGCCAGAAATTGCAGAGCCCCTAGAAAAAAGGGCTGTTGGAAATGTGGAAGGGAAGGACACCAAA
TGAAA---GATTGTACT------GAGAGA------CAGGCTAAT
>JN024236/B/US/2004/USPI71101EI44y04071pcWG2B1
ATGCAGAAAGGCAATTTT------------------AGGAACCAAAGAAAG------AGTGTTAAGTGTTTCAATTGTGG
CAAGGAGGGGCACATAGCCAGAAATTGCAGAGCCCCTAGAAAAAAGGGCTGTTGGAAATGTGGAAGGGAAGGACACCAAA
TGAAA---GATTGTACT------GAGAGA------CAGGCTAAT
>JN024237/B/US/2004/USPI71101EI44y04071pcWG2B8
ATGCAGAAAGGCAATTTT------------------AGGAACCAAAGAAAG------AGTGTTAAGTGTTTCAATTGTGG
CAAGGAGGGGCACATAGCCAGAAATTGCAGAGCCCCTAGAAAAAAGGGCTGTTGGAAATGTGGAAGGGAAGGACACCAAA
TGAAA---GATTGTACT------GAGAGA------CAGGCTAAT
>JN024238/B/US/2004/USPI71101EI44y04071pcWG2B4
ATGCAGAAAGGCAATTTT------------------AGGAACCAAAGAAAG------AGTGTTAAGTGTTTCAATTGTGG
CAAGGAGGGGCACATAGCCAGAAATTGCAGAGCCCCTAGAAAAAAGGGCTGTTGGAAATGTGGAAGGGAAGGACACCAAA
TGAAA---GATTGTACT------GAGAGA------CAGGCTAAT
>JN024239/B/US/2004/USPI71101EI44y04071pcWG2B9
ATGCAGAAAGGCAATTTT------------------AGGAACCAAAGAAAG------AGTGTTAAGTGTTTCAATTGTGG
CAAGGAGGGGCACATAGCCAGAAATTGCAGAGCCCCTAGAAAAAAGGGCTGTTGGAAATGTGGAGGGGAAGGACACCAAA
TGAAA---GATTGTACT------GAGAGA------CAGGCTAAT
>JN024241/B/US/2004/USPI71101EI44y04071pcWG2B6
ATGCAGAAAGGCAATTTT------------------AGGAACCAAAGAAAG------AGTGTTAAGTGTTTCAATTGTGG
CAAGGAGGGGCACATAGCCAGAAATTGCAGAGCCCCTAGAAAAAAGGGCTGTTGGAAATGTGGAAGGGAAGGACACCAAA
TGAAA---GATTGTACT------GAGAGA------CAGGCTAAT
>JN024242/B/US/2004/USPI71101EI44y04071pcWG2B2
ATGCAGAAAGGCAATTTT------------------AGGAACCAAAGAAAG------AGTGTTAAGTGTTTCAATTGTGG
CAAGGAGGGGCACATAGCCAGAAATTGCAGAGCTCCTAGAAAAAAGGGCTGTTGGAAATGTGGAAGGGAAGGACACCAAA
TGAAA---GATTGTACT------GAGAGA------CAGGCTAAT
>JN024243/B/US/2004/USPI71101EI44y04071pcWG2B5
ATGCAGAAAGGCAATTTT------------------AGGAACCAAAGAAAG------AGTGTTAAGTGTTTCAATTGTGG
CAAGGAGGGGCACATAGCCAGAAATTGCAGAGCCCCTAGAAAAAAGGGCTGTTGGAAATGTGGAAGGGAAGGACACCAAA
TGAAA---GATTGTACT------GAGAGA------CAGGCTAAT
>JN024244/B/US/2004/USPI71101EI44y04071pcWG2B7
ATGCAGAAAGGCAATTTT------------------AGGAACCAAAGAAAG------AGTGTTAAGTGTTTCAATTGTGG
CAAGGAGGGGCACATAGCCAGAAATTGCAGAGCCCCTAGAAAAAAGGGCTGTTGGAAATGTGGAAGGGAAGGACACCAAA
TGAAA---GATTGTACT------GAGAGA------CAGGCTAAT
>JN024245/B/US/2004/USPI71101EI68y04071pcWG2B9
ATGCAGAAAGGCAATTTT------------------AGGAACCAAAGAAAG------AGTGTTAAGTGTTTCAATTGTGG
CAAGGAGGGGCACATAGCCAGAAATTGCAGAGCCCCTAGAAAAAAGGGCTGTTGGAAATGTGGAAGGGAAGGACACCAAA
TGAAA---GATTGTACT------GAGAGA------CAGGCTAAT
>JN024246/B/US/2004/USPI71101EI68y04071pcWG2B6
ATGCAGAAAGGCAATTTT------------------AGGAACCAAAGAAAG------AGTGTTAAGTGTTTCAATTGTGG
CAAGGAGGGGCACATAGCCAGAAATTGCAGAGCCCCTAGAAAAAAGGGCTGTTGGAAATGTGGAAGGGAAGGACACCAAA
TGAAA---GATTGTACT------GAGAGA------CAGGCTAAT
>JN024247/B/US/2004/USPI71101EI68y04071pcWG2B5
ATGCAGAAAGGCAATTTT------------------AGGAACCAAAGAAAG------AGTGTTAAGTGTTTCAATTGTGG
CAAGGAGGGGCACATAGCCAGAAATTGCAGAGCCCCTAGAAAAAAGGGCTGTTGGAAATGTGGAAGGGAAGGACACCAAA
TGAAA---GATTGTACT------GAGAGA------CAGGCTAAT
>JN024248/B/US/2004/USPI71101EI68y04071pcWG2B4
ATGCAGAAAGGCAATTTT------------------AGGAACCAAAGAAAG------AGTGTTAAGTGTTTCAATTGTGG
CAAGGAGGGGCACATAGCCAGAAATTGCAGAGCCCCTAGAAAAAAGGGCTGTTGGAAATGTGGAAGGGAAGGACACCAAA
TGAAA---GATTGTACT------GAGAGA------CAGGCTAAT
>JN024249/B/US/2004/USPI71101EI68y04071pcWG2B3
ATGCAGAAGGGCAATTTT------------------AGGAACCAAAGAAAG------AGTGTTAAGTGTTTCAATTGTGG
CAAGGAGGGGCACATAGCCGGAAATTGCAGAGCCCCTAGAAAAAAGGGCTGTTGGAAATGTGGAAGGGAAGGACACCAAA
TGAAA---GATTGTACT------GAGAGA------CAGGCTAAT
>JN024250/B/US/2004/USPI71101EI68y04071pcWG2B7
ATGCAGAAAGGCAATTTT------------------AGGAACCAAAGAAAG------AGTGTTAAGTGTTTCAATTGTGG
CAAGGAGGGGCACATAGCCAGAAATTGCAGAGCCCCTAGAAAAAAGGGCTGTTGGAAATGTGGAAGGGAAGGACACCAAA
TGAAA---GATTGTACT------GAGAGA------CAGGCTAAT
>JN024251/B/US/2004/USPI71101EI68y04071pcWG2B2
ATGCAGAAAGGCAATTTT------------------AGGAACCAAAGAAAG------AGTGTTAAGTGTTTCAATTGTGG
CAAGGAGGGGCACATAGCCAGAAATTGCAGAGCCCCTAGAAAAAAGGGCTGTTGGAAATGTAGAAGGGAAGGACACCAAA
TGAAA---GATTGTACT------GAGAGA------CAGGCTAAT
>JN024252/B/US/2004/USPI71101EI68y04071pcWG2B10
ATGCAGAAAGGCAATTTT------------------AGGAACCAAAGAAAG------AGTGTTAAGTGTTTCAATTGTGG
CAAGGAGGGGCACATAGCCAGAAATTGCAGAGCCCCTAGAAAAAAGGGCTGTTGGAAGTGTGGAAGGGAAGGACACCAAA
TGAAA---GATTGTACT------GAGAGA------CAGGCTAAT
>JN024253/B/US/2004/USPI71101EI68y04071pcWG2B8
ATGCAGAAAGGCAATTTT------------------AGGAACCAAAGAAAG------AGTGTTAAGTGTTTCAATTGTGG
CAAGGAGGGGCACATAGCCAGAAATTGCAGAGCCCCTAGAAAAAAGGGCTGTTGGAAATGTGGAAGGGAAGGACACCAAA
TGAAA---GATTGTACT------GAGAGA------CAGGCTAAT
>JN024254/B/US/2004/USPI71101EI68y04071pcWG2B1
ATGCAGAAAGGCAATTTT------------------AGGAACCAAAGAAAG------AGTGTTAAGTGTTTCAATTGTGG
CAAGGAGGGGCACATAGCCAGAAATTGCAGAGCCCCTAGAAAAAAGGGCTGTTGGAAATGTGGAAGGGAAGGACACCAAA
TGAAA---GATTGTACT------GAGAGA------CAGGCTAAT
>JN024255/B/US/2004/USPI71101EI97y04081pcWG2B7
ATGCAGAAAGGCAATTTT------------------AGGAACCAAAGAAAG------AGTGTTAAGTGTTTCAATTGTGG
CAAGGAGGGGCACATAGCCAGAAATTGCAGAGCTCCTAGAAAAAAGGGCTGTTGGAAATGTGGAAGGGAAGGACACCAAA
TGAAA---GATTGTACT------GAGAGA------CAGGCTAAT
>JN024256/B/US/2004/USPI71101EI97y04081pcWG2B3
ATGCAGAAAGGCAATTTT------------------AGGAACCAAAGAAAG------AGTGTTAAGTGTTTCAATTGTGG
CAAGGAGGGGCACATAGCCAGAAATTGCAGAGCCCCTAGAAAAAAGGGCTGTTGGAAATGTGGAAGGGAAGGACACCAAA
TGAAA---GATTGTACT------GAGAGA------CAGGCTAAT
>JN024257/B/US/2004/USPI71101EI97y04081pcWG2B9
ATGCGGAAAGGCAATTTT------------------AGGAACCAAAGAAAG------AGTGTTAAGTGTTTCAATTGTGG
CAAGGAGGGGCACATAGCCAGAAATTGCAGAGCCCCTAGAAAAAAGGGCTGTTGGAAATGTGGAAGGGAAGGACACCAAA
TGAAA---GATTGTACT------GAGAGA------CAGGCTAAT
>JN024258/B/US/2004/USPI71101EI97y04081pcWG2B8
ATGCAGAAAGGCAATTTT------------------AGGAACCAAAGAAAG------AGTGTTAAGTGTTTCAATTGTGG
CAAGGAGGGGCACATAGCCAGAAATTGCAGAGCCCCTAGAAAAAAGGGCTGTTGGAAATGTGGAAGGGAAGGACACCAAA
TGAAA---GATTGTACT------GAGAGA------CAGGCTAAT
>JN024259/B/US/2004/USPI71101EI97y04081pcWG2B4
ATGCAGAAAGGCAATTTT------------------AGGAACCAAAGAAAG------AGTGTTAAGTGTTTCAATTGTGG
CAAGGAGGGGCACATAGCCAGAAATTGCAGAGCCCCTAGAAAAAAGGGCTGTTGGAAATGTGGAAGGGAAGGACACCAAA
TGAAA---GATTGTACT------GAGAGA------CAGGCTAAT
>JN024260/B/US/2004/USPI71101EI97y04081pcWG2B2
ATGCAGAAAGGCAATTTT------------------AGGAACCAAAGAAAG------AGTGTTAAGTGTTTCAATTGTGG
CAAGGAGGGGCACATAGCCAGAAATTGCAGAGCCCCTGGAAAAAAGGGCTGTTGGAAATGTGGAAGGGAAGGACACCAAA
TGAAA---GATTGTACT------GAGAGA------CAGGCTAAT
>JN024261/B/US/2004/USPI71101EI97y04081pcWG2B5
ATGCAGAAAGGCAATTTT------------------AGGAACCAAAGAAAG------AGTGTTAAGTGTTTCAATTGTGG
CAAGGAGGGGCACATAGCCAGAAATTGCAGAGCCCCTAGAAAAAAGGGCTGTTGGAAATGTGGAAGGGAAGGACACCAAA
TGAAA---GATTGTACT------GAGAGA------CAGGCTAAT
>JN024262/B/US/2004/USPI71101EI97y04081pcWG2B10
ATGCAGAAGGGCAATTTT------------------AGGAACCAAAGAAGG------AGTGTTAAGTGTCTCAATTGTGG
CAAGGAGGGGCACATAGCCAGAAATTGCAGAGCCCCTAGAAAAAAGGGCTGTTGGAAATGTGGAAGGGAAGGACACCAAA
TGAAA---GATTGTACT------GAGAGA------CAGGCTAAT
>JN024263/B/US/2004/USPI71101EI97y04081pcWG2B6
ATGCAGAAAGGCAATTTT------------------AGGAACCAAAGAAAG------AGTGTTAAGTGTTTCAATTGTGG
CAAGGAGGGGCACATAGCCAGAAATTGCAGAGCCCCTAAAAAAAAGGGCTGTTGGAAATGTGGAAGGGAAGGACACCAAA
TGAAA---GATTGTACT------GAGAGA------CAGGCTAAT
>JN024264/B/US/2004/USPI71101EI97y04081pcWG2B1
ATGCAGAAAGGCAATTTT------------------AGGAGCCAAAGAAAG------AGTGTTAAGTGTTTCAATTGTGG
CAAGGAGGGGCGCATAGCCAGAAATTGCAGAGCCCCTAGAAAAAAGGGCTGTTGGAAATGTGGAAGGGAAGGACACCAAA
TGAAA---GATTGTACT------GAGAGA------CAGGCTAAT
>JN024265/B/US/2004/USPI71101EI181y04111pcWG2B7
ATGCAGAAAGGCAATTTT------------------AGGAACCAAAGAAAG------AGTGTTAAGTGTTTCAATTGTGG
CAAGGAGGGGCACATAGCCAGAAATTGCAGAGCCCCTAGAAAAAAGGGCTGTTGGAAATGTGGAAGGGAAGGACACCAAA
TGAAA---GATTGTACT------GAGAGA------CAGGCTAAT
>JN024266/B/US/2004/USPI71101EI181y04111pcWG2B8
ATGCAGAAAGGCAATTTT------------------AGGAATCAAAGAAAG------AGTGTTAAGTGTTTCAATTGTGG
CAAGGAGGGGCACATAGCCAGAAATTGCAGAGCCCCTAGAAAAAAGGGCTGTTGGAAATGTGGAAGGGAAGGACACCAAA
TGAAA---GATTGTACT------GAGAGA------CGGGCTAAT
>JN024267/B/US/2004/USPI71101EI181y04111pcWG2B3
ATGCAGAAAGGCAATTTT------------------AGGAATCAAAGAAAG------AGTGTTAAGTGTTTCAATTGTGG
CAAGGAGGGGCACATAGCCAGAAATTGCAGAGCCCCTAGAAAAAAGGGCTGTTGGAAATGTGGAAGGGAAGGACACCAAA
TGAAA---GATTGTACT------GAGAGA------CAGGCTAAT
>JN024268/B/US/2004/USPI71101EI181y04111pcWG2B5
ATGCAGAAAGGCAATTTT------------------AGGAACCAAAGAAAG------AGTGTTAAGTGTTTCAATTGTGG
CAAGGAGGGGCACATAGCCAGAAATTGCAGAGCCCCTAGAAAAAAGGGCTGTTGGAAATGTGGAAGGGAAGGACACCAAA
TGAAA---GATTGTACT------GAGAGA------CAGGCTAAT
>JN024269/B/US/2004/USPI71101EI181y04111pcWG2B4
ATGCAGAAAGGCAATTTT------------------AGGAACCAAAGAAAG------AGTGTTAAGTGTTTCAATTGTGG
CAAGGAGGGGCACATAGCCAGAAATTGCAGAGCCCCTAGAAAAAAGGGCTGTTGGAAATGTGGAAGGGAAGGACACCAAA
TGAAA---GATTGTACT------GAGAGA------CAGGCTAAT
>JN024270/B/US/2004/USPI71101EI181y04111pcWG2B10
ATGCAGAAAGGCAATTTT------------------AGGAACCAAAGAAAG------AGTGTTAAGTGTTTCAATTGTGG
CAAGGAGGGGCACATAGCCAGAAATTGCAGAGCCCCTAGAAAAAAGGGCTGTTGGAAATGTGGAAGGGAAGGACACCAAA
TGAAA---GATTGTACT------GAGAGA------CAGGCTAAT
>JN024271/B/US/2004/USPI71101EI181y04111pcWG2B2
ATGCAGAAAGGCAATTTT------------------AGGAACCAAAGAAAG------AGTGTTAAGTGTTTCAATTGTGG
CAAGGAGGGGCACATAGCCAGAAATTGCAGAGCCCCTAGAAAAAAGGGCTGTTGGAAATGTGGAAGGGAAGGACACCAAA
TGAAA---GATTGTACT------GAGAGA------CAGGCTAAT
>JN024272/B/US/2004/USPI71101EI181y04111pcWG2B9
ATGCAGAAAGGCAATTTT------------------AGGAACCAAAGAAAG------AGTGTTAAGTGTTTCAATTGTGG
CAAGGAGGGGCACATAGCCAGAAATTGCAGAGCCCCTAGAAAAAAGGGCTGTTGGAAATGTGGAAGGGAAGGACACCAAA
TGAAA---GATTGTACT------GAGAGA------CAGGCTAAT
>JN024273/B/US/2004/USPI71101EI181y04111pcWG2B6
ATGCAGAAAGGCAATTTT------------------AGGAACCAAAGAAAG------AGTGTTAAGTGTTTCAATTGTGG
CAAGGAGGGGCACATAGCCAGAAATTGCAGAGCCCCTAGAAAAAAGGGCTGTTGGAAATGTGGAAGGGAAGGACACCAAA
TGAAA---GATTGTACT------GAGAGA------CAGGCTAAT
>JN024274/B/US/1995/USPI90770EI3y95061pcWG2B3
ATGCAGAGAGGCAATTTT------------------AAGAATCAAAGAAAG------ATTGTTAAGTGTTTCAATTGTGG
CAAAGAAGGACACATAGCCAAAAATTGCAGAGCCCCTGGGAAAAAGGGCTGTTGGAAATGTGGGAAGGAAGGACACCAGA
TGAAA---GATTGTACC------GAGAGA------CAGGCTAAT
>JN024275/B/US/1995/USPI90770EI3y95061pcWG2B1
ATGCAGAGAGGCAATTTT------------------AAGAATCAAAGAAAG------ATTGTTAAGTGTTTCAATTGTGG
CAAAGAAGGACACATAGCCAAAAATTGCAGAGCCCCTAGGAAAAAGGGCTGTTGGAAATGTGGGAAGGAAGGACACCAGA
TGAAA---GATTGTACT------GAGAGA------CAGGCTAAT
>JN024276/B/US/1995/USPI90770EI3y95061pcWG2B7
ATGCAGAGAGGCAATTTT------------------AAGAATCAAAGAAAG------ATTGTTAAGTGTTTCAATTGTGG
CAAAGAAGGACACATAGCCAAAAATTGCAGAGCCCCTAGGAAAAAGGGCTGTTGGAAATGTGGGAAGGAAGGACACCAGA
TGAAA---GGTTGTACT------GAGAGA------CAGGCTAAT
>JN024277/B/US/1995/USPI90770EI3y95061pcWG2B10
ATGCAGAGAGGCAATTTT------------------AAGAATCAAAGAAAG------ATTGTTAAGTGTTTCAATTGTGG
CAAAGAAGGACACATAGCCAAAAATTGCAGAGCCCCTAGGAAAAAGGGCTGTTGGAAATGTGGGAAGGAAGGACACCAGA
TGAAA---GATTGTACT------GAGAGA------CAGGCTAAT
>JN024278/B/US/1995/USPI90770EI3y95061pcWG2B6
ATGCAGAGAGGCAATTTT------------------AAGAATCAAAGAAAG------ATTGTTAAGTGTTTCAATTGTGG
CAAAGAAGGACACATAGCCAAAAATTGCAGAGCCCCTAGGAAAAAGGGCTGTTGGAAATGTGGGAAGGAAGGACACCAGA
TGAAA---GATTGTACT------GAGAGA------CAGGCTAAT
>JN024279/B/US/1995/USPI90770EI3y95061pcWG2B9
ATGCAGAGAGGCAATTTT------------------AAGAATCAAAGAAAG------ATTGTTAAGTGTTTCAATTGTGG
CAAAGAAGGGCACATAGCCAAAAATTGCAGAGCCCCTAGGAAAAAGGGCTGTTGGAAATGTGGGAAGGAAGGACACCAGA
TGAAA---GATTGTACT------GAGAGA------CAGGCTAAT
>JN024280/B/US/1995/USPI90770EI3y95061pcWG2B2
ATGCAGAGAGGCAATTTT------------------AAGAATCAAAGAAAG------ATTGTTAAGTGTTTCAATTGTGG
CAAAGAAGGACACATAGCCAAAAATTGCAGAGCCCCTAGGAAAAAGGGCTGTTGGAAATGTGGGAAGGAAGGACACCAGA
TGAAA---GATTGTACT------GAGAGA------CAGGCTAAT
>JN024281/B/US/1995/USPI90770EI3y95061pcWG2B5
ATGCAGAGAGGCAATTTT------------------AAGAATCAAAGAAAG------ATTGTTAAGTGTTTCAATTGTGG
CAAAGAAGGACACATAGCCAAAAATTGCAGAGCCCCTAGGAAAAAGGGCTGTTGGAAATGTGGGAAGGAAGGACACCAGA
TGAAA---GATTGTACT------GAGAGA------CAGGCTAAT
>JN024282/B/US/1995/USPI90770EI3y95061pcWG2B4
ATGCAGAGAGGCAATTTT------------------AAGAATCAAAGAAAG------ATTGTTAAGTGTTTCAATTGTGG
CAAAGAAGGACACATAGCCAAAAATTGCAGAGCCCCTAGGAAAAAGGGCTGTTGGAAATGTGGGAAGGAAGGACACCAGA
TGAAA---GATTGTACT------GAGAGA------CAGGCTAAT
>JN024284/B/US/1995/USPI90770EI12y95071pcWG2B12
ATGCAGAGAGGCAATTTT------------------AAGAATCAAAGAAAG------ATTGTTAAGTGTTTCAATTGTGG
CAAAGAAGGACACATAGCCAAAAATTGCAGAGCCCCTAGGAAAAAGGGCTGTTGGAAATGTGGGAAGGAAGGACACCAGA
TGAAA---GATTGTACT------GAGAGA------CAGGCTAAT
>JN024285/B/US/1995/USPI90770EI12y95071pcWG2B5
ATGCAGAGAGGCAATTTT------------------AAGAATCAAAGAAAG------ATTGTTAAGTGTTTCAATTGTGG
CAAAGAAGGACACATAGCCAAAAATTGCAGAGCCCCTAGGAAAAAGGGCTGTTGGAAATGTGGGAAGGAAGGACACCAGA
TGAAA---GATTGTACT------GAGAGA------CAGGCTAAT
>JN024286/B/US/1995/USPI90770EI12y95071pcWG2B3
ATGCAGAGAGGCAATTTT------------------AAGAATCAAAGAAAG------ATTGTTAAGTGTTTCAATTGTGG
CAAAGAAGGACACATAGCCAAAAATTGCAGAGCCCCTAGGAAAAAGGGCTGTTGGAAATGTGGGAAGGAAGGACACCAGA
TGAAA---GATTGTACT------GAGAGA------CAGGCTAAT
>JN024287/B/US/1995/USPI90770EI12y95071pcWG2B6
ATGCAGAGAGGCAATTCT------------------AAGAATCAAAGAAAG------ATTGTTAAGTGTTTCAATTGTGG
CAAAGAAGGACACATAGCCAAAAATTGCAGAGCCCCTAGGAAAAAGGGCTGTTGGAAATGTGGGAAGGAAGGACACCAGA
TGAAA---GATTGTACT------GAGAGA------CAGGCTAAT
>JN024288/B/US/1995/USPI90770EI12y95071pcWG2B4
ATGCAGAGAGGCAATTTT------------------AAGAATCAAAGAAAG------ATTGTTAAGTGTTTCAATTGTGG
CAAAGAAGGACACATAGCCAAAAATTGCAGAGCCCCTAGGAAAAAGGGCTGTTGGAAATGTGGGAAGGAAGGACACCAGA
TGAAA---GATTGTACT------GAGAGA------CAGGCTAAT
>JN024289/B/US/1995/USPI90770EI12y95071pcWG2B7
ATGCAGAGAGGCAATTTT------------------AAGAATCAAAGAAAG------ATTGTTAAGTGTTTCAATTGTGG
CAAAGAAGGACACATAGCCAAAAATTGCAGAGCCCCTAGGAAAAAGGGCTGTTGGAAATGTGGGAAGGAAGGACACCAGA
TGAAA---GATTGTACT------GAGAGA------CAGGCTAAT
>JN024290/B/US/1995/USPI90770EI12y95071pcWG2B1
ATGCAGAGAGGCAATTTT------------------AAGAATCAAAGAAAG------ATTGTTAAGTGTTTCAATTGTGG
CAAAGAAGGACACATAGCCAAAAATTGCAGAGCCCCTAGGAAAAAGGGCTGTTGGAAATGTGGGAAGGAAGGACACCAGA
TGAAA---GATTGTACT------GAGAGA------CAGGCTAAT
>JN024291/B/US/1995/USPI90770EI12y95071pcWG2B8
ATGCAGAGAGGCAATTTT------------------AAGAATCAAAGAAAG------ATTGTTAAGTGTTTCAATTGTGG
CAAAGAAGGACACATAGCCAAAAATTGCAGAGCCCCTAGGAAAAAGGGCTGTTGGAAATGTGGGAAGGAAGGACACCAGA
TGAAA---GATTGTACT------GAGAGA------CAGGCTAAT
>JN024292/B/US/1995/USPI90770EI12y95071pcWG2B2
ATGCAGAGAGGCAATTTT------------------AAGAATCAAAGAAAG------ATTGTTAAGTGTTTCAATTGTGG
CAAAGAAGGACACATAGCCAAAAATTGCAGAGCCCCTAGGAAAAAGGGCTGTTGGAAATGTGGGAAGGAAGGACACCAGA
TGAAA---GATTGTACT------GAGAGA------CAGGCTAAT
>JN024293/B/US/1995/USPI90770EI15y95071pcWG2B3
ATGCAGAGAGGCAATTTT------------------AAGAATCAAAGAAAG------ATTGTTAAGTGTTTCAATTGTGG
CAAAGAAGGACACATAGCCAAAAATTGCAGAGCCCCTAGGAAAAAGGGCTGTTGGAAATGTGGGAAGGAAGGACACCAGA
TGAAA---GATTGTACT------GAGAGA------CAGGCTAAT
>JN024294/B/US/1995/USPI90770EI15y95071pcWG2B5
ATGCAGAGAGGCAATTTT------------------AAGAATCAAAGAAAG------ATTGTTAAGTGTTTCAATTGTGG
CAAAGAAGGACACATAGCCAAAAATTGCAGAGCCCCTAGGAAAAAGGGCTGTTGGAAATGTGGGAAAGAAGGACACCAGA
TGAAA---GATTGTACT------GAGAGA------CAGGCTAAT
>JN024295/B/US/1995/USPI90770EI15y95071pcWG2B8
ATGCAGAGAGGCAATTTT------------------AAGAATCAAAGAAAG------ATTGTTAAGCGTTTCAATTGTGG
CAAAGAAGGACACATAGCCAAAAATTGCAGAGCCCCTAGGAAAA-GGGCTGTTGGAAATGTGGGAAGGAAGGACACCAGA
TGAAA---GATTGTACT------GAGAGA------CAGGCTAAT
>JN024296/B/US/1995/USPI90770EI15y95071pcWG2B10
ATGCAGAGAGGCAATTTT------------------AAGAATCAAAGAAAG------ATTGTTAAGTGTTTCAATTGTGG
CAAAGAAGGACACATAGCCAAAAATTGCAGAGCCCCTAGGAAAAAGGGCTGTTGGAAATGTGGGAAGGAAGGACACCAGA
TGAAA---GATTGTACT------GAGAGA------CAGGCTAAT
>JN024297/B/US/1995/USPI90770EI15y95071pcWG2B9
ATGCAGAGAGGCAATTTT------------------AAGAATCAAAGAAAG------ATTGTTAAGTGTTTCAATTGTGG
CAAAGAAGGACACATAGCCAAAAATTGCAGAGCCCCTAGGAAAAAGGGCTGTTGGAAATGTGGGAAGGAAGGACACCAGA
TGAAA---GATTGTACT------GAGAGA------CAGGCTAAT
>JN024298/B/US/1995/USPI90770EI15y95071pcWG2B4
ATGCAGAGAGGCAATTTT------------------AAGAATCAAAGAAAG------ATTGTTAAGTGTTTCAATTGTGG
CAAAGAAGGACACATAGCCAAAAATTGCAGAGCCCCTAGGAAAAAGGGCTGTTGGAAATGTGGGAAGGAAGGACACCAGA
TGAAA---GATTGTACT------GAGAGA------CAGGTTAAT
>JN024299/B/US/1995/USPI90770EI15y95071pcWG2B2
ATGCAGAGAGGCAATTTT------------------AAGAATCAAAGAAAG------ATTGTTAAGTGTTTCAATTGTGG
CAAAGAAGGACACATAGCCAAAAATTGCAGAGCCCCTAGGAAAAAGGGCTGTTGGAAATGTGGGAAGGAAGGACACCAGA
TGAAA---GATTGTACT------GAGAGA------CAGGCTAAT
>JN024300/B/US/1995/USPI90770EI15y95071pcWG2B7
ATGCAGAGAGGCAATTTT------------------AAGAATCAAAGAAAG------ATTGTTAAGTGTTTCAATTGTGG
CAAAGAAGGACACATAGCCAAAAATTGCAGAGCCCCTAGGAAAAAGGGCTGTTGGAAATGTGGGAAGGAAGGACACCAGA
TGAAA---GATTGTACT------GAGAGA------CAGGCTAAT
>JN024301/B/US/1995/USPI90770EI15y95071pcWG2B1
ATGCAGAGAGGCAATTTT------------------AAGAATCAAAGAAAG------ATTGTTAAGTGTTTCAATTGTGG
CAAAGAAGGACACATAGCCAAAAATTGCAGAGCCCCTAGGAAAAAGGGCTGTTGGAAATGTGGGAAGGAAGGACACCAGA
TGAAA---GATTGTACT------GAGAGA------CAGGCTAAT
>JN024302/B/US/1995/USPI90770EI15y95071pcWG2B6
ATGCAGAGAGGCAATTTT------------------AAGAATCAAAGAAAG------ATTGTTAAGTGTTTCAATTGTGG
CAAAGAAGGACACATAGCCAAAAATTGCAGAGCCCCTAGGAAAAAGGGCTGTTGGAAATGTGGGAAGGAAGGACACCAGA
TGAAA---GATTGTACT------GAGAGA------CAGGCTAAT
>JN024303/B/US/1995/USPI90770EI72y95091pcWG2B7
ATGCAGAGAGGCAATTTT------------------AAGAATCAAAGAAAG------ATTGTTAAGTGTTTCAATTGTGG
TAAAGAAGGACACATAGCCAAAAATTGCAGAGCCCCTAGGAAAAAGGGCTGTTGGAAATGTGGGAAGGAAGGACACCAGA
TGAAA---GATTGTACT------GAGAGA------CAGGCTAAT
>JN024304/B/US/1995/USPI90770EI72y95091pcWG2B2
ATGCAGAGAGGCAATTTT------------------AAGAATCAAAGAAAG------ATTGTTAAGTGTTTCAATTGTGG
CAAAGAAGGACACATAGCCAGAAATTGCAGAGCCCCTAGGAAAAAGGGCTGTTGGAAATGTGGGAAGGAAGGACACCAGA
TGAAA---GATTGTACT------GAGAGA------CAGGCTAAT
>JN024305/B/US/1995/USPI90770EI72y95091pcWG2B4
ATGCAGAGAGGCAATTTT------------------AAGAATCAAAGAAAG------ATTGTTAAGTGTTTCAATTGTGG
CAAAGAAGGACACATAGCCAGAAATTGCAGAGCCCCTAGGAAAAAGGGCTGTTGGAAATGTGGGAAGGAAGGACACCAGA
TGAAA---GATTGTACT------GAGAGA------CAGGCTAAT
>JN024306/B/US/1995/USPI90770EI72y95091pcWG2B1
ATGCAGAGAGGCAATTTT------------------AAGAATCAAAGAAAG------ATTGTTAAGTGTTTCAATTGTGG
CAAAGAAGGACACATAGCCAGAAATTGCAGAGCCCCTAGGAAAAAGGGCTGTTGGAAATGTGGGAAGGAAGGACACCAGA
TGAAA---GATTGTACT------GAGAGA------CAGGCTAAT
>JN024307/B/US/1995/USPI90770EI72y95091pcWG2B5
ATGCAGAGAGGCAATTTT------------------AAGAATCAAAGAAAG------ATTGTTAAGTGTTTCAATTGTGG
CAAAGAAGGACACATAGCCAAAAATTGCAGAGCCCCTAGGAAAAAGGGCTGTTGGAAATGTGGGAAGGAAGGACACCAGA
TGAAA---GATTGTACT------GAGAGA------CAGGCTAAT
>JN024308/B/US/1995/USPI90770EI72y95091pcWG2B10
ATGCAGAGAGGCAATTTT------------------AAGAATCAAAGAAAG------ATTGTTAAGTGTTTCAATTGTGG
CAAAGAAGGACACATAGCCAAAAATTGCAGAGCCCCTAGGAAAAAGGGCTGTTGGAAATGTGGGAAGGAGGGACACCAGA
TGAAA---GATTGTACT------GAGAGA------CAGGCTAAT
>JN024309/B/US/1995/USPI90770EI72y95091pcWG2B3
ATGCAGAGAGGCAATTTT------------------AAGAATCAAAGAAAG------ATTGTTAAGTGTTTCAATTGTGG
CAAAGAAGGACACATAGCCAGAAATTGCAGAGCCCCTAGGAAAAAGGGCTGTTGGAAATGTGGGAAGGAAGGACACCAGA
TGAAA---GATTGTACT------GAGAGA------CAGGCTAAT
>JN024310/B/US/1995/USPI90770EI72y95091pcWG2B8
ATGCAGAGAGGCAATTTT------------------AAGAATCAAAGAAAG------ATTGTTAAGTGTTTCAATTGTGG
CAAAGAAGGACACATAGCCAGAAATTGCAGAGCCCCTAGGAAAAAGGGCTGTTGGAAATGTGGGAAGGAAGGACACCAGA
TGAAA---GATTGTACT------GAGAGA------CAGGCTAAT
>JN024311/B/US/1995/USPI90770EI72y95091pcWG2B6
ATGCAGAGAGGCAATTTT------------------AAGAATCAAAGAAAG------ATTGTTAAGTGTTTCAATTGTGG
CAAAGAAGGACACATAGCCAGAAATTGCAGAGCCCCTAGGAAAAAGGGCTGTTGGAAATGTGGGAAGGAAGGACACCAGA
TGAAA---GATTGTACT------GAGAGA------CAGGCTAAT
>JN024312/B/US/1995/USPI90770EI72y95091pcWG2B9
ATGCAGAGAGGCAATTTT------------------AAGAATCAAAGAAAG------ATTGTTAAGTGTTTCAATTGTGG
CAAAGAAGGACACATAGCCAGAAATTGCAGAGCCCCTAGGAAAAAGGGCTGTTGGAAATGTGGGAAGGAAGGACACCAGA
TGAAA---GATTGTACT------GAGAGA------CAGGCTAAT
>JN024313/B/US/1995/USPI90770EI99y95101pcWG2B5
ATGCAGAGAGGCAATTTT------------------AAGAATCAAAGAAAG------ATTGTTAAGTGTTTCAATTGTGG
CAAAGAAGGACACATAGCCAGAAATTGCAGAGCCCCTAGGAAAAAGGGCTGTTGGAAATGTGGGAAGGAAGGACACCAGA
TGAAA---GATTGTACT------GAGAGA------CAGGCTAAT
>JN024314/B/US/1995/USPI90770EI99y95101pcWG2B9
ATGCAGAGAGGCAATTTT------------------AAGAATCAAAGAAAG------ATTGTTAAGTGTTTCAATTGTGG
CAAAGAAGGACACACAGCCAGAAATTGCAGAGCCCCTAGGAAAAAGGGCTGTTGGAAATGTGGGAAGGAAGGACACCAGA
TGAAA---GATTGTACT------GAGAGA------CAGGCTAAT
>JN024315/B/US/1995/USPI90770EI99y95101pcWG2B6
ATGCAGAGAGGCAATTTT------------------AAGAATCAAAGAAAG------ATTGTTAAGTGTTTCAATTGTGG
CAAAGAAGGACACATAGCCAGAAATTGCAGAGCCCCTAGGAAAAAGGGCTGTTGGAAATGTGGGAAGGAAGGACACCAGA
TGAAA---GATTGTACT------GAGAGA------CAGGCTAAT
>JN024316/B/US/1995/USPI90770EI99y95101pcWG2B8
ATGCAGAGAGGCAATTTT------------------AAGAATCAAAGAAAG------ATTGTTAAGTGTTTCAATTGTGG
CAAAGAAGGACACATAGCCAGAAATTGCAGAGCCCCTAGGAAAAAGGGCTGTTAGAAATGTGGGAAGGAAGGACACCAGA
TGAAA---GATTGTACT------GAGAGA------CAGGCTAAT
>JN024317/B/US/1995/USPI90770EI99y95101pcWG2B2
ATGCAGAGAGGCAATTTT------------------AAGAATCAAAGAAAG------ATTGTTAAGTGTTTCAATTGTGG
CAAAGAAGGACACATAGCCAGAAATTGCAGAGCCCCTAGGAAAAAGGGCTGTTGGAAATGTGGGAAGGAAGGACACCAGA
TGAAA---GATTGTACT------GAGAGA------CAGGCTAAT
>JN024318/B/US/1995/USPI90770EI99y95101pcWG2B3
ATGCAGAGAGGCAATTTT------------------AAGAATCAAAGAAAG------ATTGTTAAGTGTTTCAATTGTGG
CAAAGAAGGACACATAGCCAGAAATTGCAGAGCCCCTAGGAAAAAGGGCTGTTGGAAATGTGGGAAGGAAGGACACCAGA
TGAAA---GATTGTACT------GAGAGA------CAGGCTAAT
>JN024319/B/US/1995/USPI90770EI99y95101pcWG2B7
ATGCAGAGAGGCAATTTT------------------AAGAATCAAAGAAAG------ATTGTTAAGTGTTTCAATTGTGG
CAAAGAAGGACACATAGCCAGAAATTGCAGGGCCCCTAGGAAAAAGGGCTGTTGGAAATGTGGGAAGGAAGGACACCAGA
TGAAA---GATTGTACT------GAGAGA------CAGGCTAAT
>JN024320/B/US/1995/USPI90770EI99y95101pcWG2B1
ATGCAGAGAGGCAATTTT------------------AAGAATCAAAGAAAG------ATTGTTAAGTGTTTCAATTGTGG
CAAAGAAGGACACATAGCCAGAAATTGCAGAGCCCCTAGGAAAAAGGGCTGTTGGAAATGTGGGAAGGAAGGACACCAGA
TGAAA---GATTGTACT------GAGAGA------CAGGCTAAT
>JN024321/B/US/1995/USPI90770EI99y95101pcWG2B4
ATGCAGAGAGGCAATTTT------------------AAGAATCAAAGAAAG------ATTGTTAAGTGTTTCAATTGTGG
CAAAGAAGGACACATAGCCAGAAATTGCAGAGCCCCTAGGGAAAAGGGCTGTTGGAAATGTGGGAAGGAAGGACACCAGA
TGAAA---GATTGTACT------GAGAGA------CAGGCTAAT
>JN024322/B/US/1995/USPI90770EI129y95111pcWG2B9
ATGCAGAGAGGCAATTTT------------------AAGAATCAAAGAAAG------ATTGTTAAGTGTTTCAATTGTGG
CAAAGAAGGACACATAGCCAGAAATTGCAGAGCCCCTAGGAAAAAGGGCTGTTGGAAATGTGGGAAGGAAGGACACCAGA
TGAAA---GATTGTACT------GAGAGA------CAGGCTAAT
>JN024323/B/US/1995/USPI90770EI129y95111pcWG2B10
ATGCAGAGAGGCAATTTT------------------AAGAATCAAGGAAAG------ATTGTTAAGTGTTTCAATTGTGG
CAAAGAAGGACACATAGCCAGAAATTGCAGAGCCCCTAGGAAAAAGGGCTGTTGGAAATGTGGGAAGGAAGGGCACCAGA
TGAAA---GATTGTACT------GAGAGA------CAGGCTAAT
>JN024324/B/US/1995/USPI90770EI129y95111pcWG2B6
ATGCAGAGAGGCAATTTT------------------AAGAATCAAAGAAAG------ATTGTTAAGTGTTTCAATTGTGG
CAAAGAAGGACACATAGCCAGAAATTGCAGAGCCCCTAGGAAAAAGGGCTGTTGGAAATGTGGGAAGGAAGGACACCAGA
TGAAA---GATTGCACT------GAGAGA------CAGGCTAAT
>JN024325/B/US/1995/USPI90770EI129y95111pcWG2B7
ATGCAGAGAGGCAATTTT------------------AAGAATCAAAGAAAG------ATTGTTAAGTGTTTCAATTGTGG
CAAAGAAGGACACATAGCCAGAAATTGCAGAGCCCCTAGGAAAAAGGGCTGTTGGAAATGTGGGAAGGAAGGACACCAGA
TGAAA---GATTGTACT------GAGAGA------CAGGCTAAT
>JN024326/B/US/1995/USPI90770EI129y95111pcWG2B2
ATGCAGAGAGGCAATTTT------------------AAGAATCAAAGAAAG------ACTGTTAAGTGTTTCAATTGTGG
CAAAGAAGGACACATAGCCAGAAATTGCAGAGCCCCTAGGAAAAAGGGCTGTTGGAAATGTGGGAAGGAAGGACACCAGA
TGAAA---GATTGTACT------GAGAGA------CAGGCTAAT
>JN024327/B/US/1995/USPI90770EI129y95111pcWG2B8
ATGCAGAGAGGCAATTTT------------------AAGAATCAAAGAAAG------ATTGTTAAGTGTTTCAATTGTGG
CAAAGAAGGACACATAGCCAGAAATTGCAGAGCCCCTAGGAAAAAGGGCTGTTGGAAATGTGGGAAGGAAGGACACCAGA
TGAAA---AATTGTACT------GAGAGA------CAGGCTAAT
>JN024328/B/US/1995/USPI90770EI129y95111pcWG2B3
ATGCAGAGAGGCAATTTT------------------AAGAATCAAAGAAAG------ATTGTTAAGTGTTTCAATTGTGG
CAAAGAAGGACACATAGCCAGAAATTGCAGAGCCCCTAGGAAAAAGGGCTGTTGGAAATGTGGGAAGGAAGGACACCAGA
TGAAA---GATTGTACT------GAGAGA------CAGGCTAAT
>JN024329/B/US/1995/USPI90770EI129y95111pcWG2B1
ATGCAGAGAGGCAATTTT------------------AAGAATCAAAGAAAG------ATTGTTAAGTGTTTCAATTGTGG
CAAAGAAGGACACATAGCCAGAAATTGCAGAGCCCCTAGGAAAAAGGGCTGTTGGAAATGTGGGAAGGAAGGACACCAGA
TGAAA---GATTGTACT------GAGAGA------CAGGCTAAT
>JN024330/B/US/1995/USPI90770EI129y95111pcWG2B4
ATGCAGAGAGGCAATTTT------------------AAGAATCAAAGAAAG------ATTGTTAAGTGTTTCAATTGTGG
CAAAGAAGGACACATAGCCAGAAATTGCAGAGCCCCTAGGAAAAAGGGCTGTTGGAAATGTGGGAAGGAAGGACACCAGA
TGAAA---GATTGTACT------GAGAGA------CAGGCTAAT
>JN024331/B/US/1996/USPI90770EI197y96011pcWG2B1
ATGCAGAGAGGCAATTTT------------------AAGAATCAAAGAAAG------ATTGTTAAGTGTTTCAATTGTGG
CAAAGACGGACACATAGCCAAAAATTGCAGAGCCCCTAGGAAAAAGGGCTGTTGGAAATGTGGGAAGGAAGGACACCAGA
TGAAA---GATTGTACT------GAGAGA------CAGGCTAAT
>JN024332/B/US/1996/USPI90770EI197y96011pcWG2B6
ATGCAGAGAGGCAATTTT------------------AAGAATCAAAGAAAG------ATTGTTAAGTGTTTCAATTGTGG
CAAAGACGGACACATAGCCAGAAATTGCAGAGCCCCTAGGAAAAAGGGCTGTTGGAAATGTGGGAAGGAAGGACACCAGA
TGAAA---GATTGCACT------GAGAGA------CAGGCTAAT
>JN024333/B/US/1996/USPI90770EI197y96011pcWG2B8
ATGCAGAGAGGCAATTTT------------------AAGAATCAAAGAAAG------ATTGTTAAGTGTTTCAATTGTGG
CAAAGACGGACACATAGCCAAAAATTGCAGAGCCCCTAGGAAAAAGGGCTGTTGGAAATGTGGGAAGGAAGGACACCAGA
TGAAA---GATTGTACT------GAGAGA------CAGGCTAAT
>JN024334/B/US/1996/USPI90770EI197y96011pcWG2B9
ATGCAGAGAGGCAATTTT------------------AAGAATCAAAGAAAG------ATTGTTAAGTGTTTCAATTGTGG
CAAAGACGGACACATAGCCAAAAATTGCAGAGCCCCTAGGAAAAAGGGCTGTTGGAAATGTGGGAAGGAAGGGCACCAGA
TGAAA---GATTGTACT------GAGAGA------CAGGCTAAT
>JN024335/B/US/1996/USPI90770EI197y96011pcWG2B2
ATGCAGAGAGGCAATTTT------------------AAGAATCAAAGAAAG------ATTGTTAAGTGTTTCAATTGTGG
CAAAGACGGACACATAGCCAAAAATTGCAGAGCCCCTAGGAAAAAGGGCTGTTGGAAATGTGGGAAGGAAGGACACCAGA
TGAAA---GATTGTACT------GAGAGA------CAGGCTAAT
>JN024336/B/US/1996/USPI90770EI197y96011pcWG2B7
ATGCAGAGAGGCAATTTT------------------AAGAATCAAAGAAAG------ATTGTTAAGTGTTCCAATCGTGG
CGAAGAAGGACACCTAGCCAGAAATTGCAGAGCCCCTAGGAAAAAGGGCTGTTGGAAATGTGGGAAGGAAGGACACCAGA
TGAAA---GATTGTACT------GAGAGA------CAGGCTAAT
>JN024337/B/US/1996/USPI90770EI197y96011pcWG2B5
ATGCAGAGAGGCAATTTT------------------AAGAATCAAAGAAAG------ATTGTTAAGTGTTTCAATTGTGG
CAAAGACGGACACATAGCCAGAAATTGCAGAGCCCCTAGGAAAAAGGGCTGTTGGAAATGTGGGAAGAAAGGACACCAGA
TGAAA---GATTGTACT------GAGAGA------CAGGCTAAT
>JN024338/B/US/1996/USPI90770EI197y96011pcWG2B3
ATGCAGAGAGGCAATTTT------------------AAGAATCAAAGAAAG------ATTGTTAAGTGTTTCAATTGTGG
CAAAGACGGACACATAGCCAAAAATTGCAGAGCCCCTAGGAAAAAGGGCTGTTGGAAATGTGGGAAGGAAGGACACCAGA
TGAAA---GATTGTACT------GAGAGA------CAGGCTAAT
>JN024339/B/US/2005/USPI88403EI14y05121pcWG2B9
ATGCAGAGGGGCAATATT------------------AGGAACCAAAGAAAG------GCTGTCAAGTGTTTCAATTGTGG
CAAAGAAGGGCACATAGCCAGAAATTGCAGAGCCCCTAGGAAAAAGGGCTGTTGGAAATGTGGAAAGGAAGGACACCAAA
TGAAA---GATTGTACT------GAAAGA------CAGGCTAAT
>JN024340/B/US/2005/USPI88403EI14y05121pcWG2B5
ATGCAGAGGGGCAATATT------------------AGGAACCAAAGAAAG------GCTGTCAAGTGTTCCAATTGTGG
CAAAGAAGGGCACATAGCCAGAAATTGCAGAGCCCCTAGGAAAAAGGGCTGTTGGAAATGTGGAAAGGAAGGACACCAAA
TGAAG---GATTGTACT------GAAAGA------CAGGCTAAT
>JN024341/B/US/2005/USPI88403EI14y05121pcWG2B2
ATGCAGAGGGGCAATATT------------------AGGAACCAAAGAAAG------GCTGTCAAGTGTTTCAATTGTGG
CAGAGAAGGGCACATAGCCAGAAATTGCAGAGCCCCTAGGAAAAAGGGCTGTTGGAAATGTGGAAAGGAAGGACACCAAA
TGAAA---GATTGTACT------GAAAGA------CAGGCTAAT
>JN024342/B/US/2005/USPI88403EI14y05121pcWG2B6
ATGCAGAGGGGCAATATT------------------AGGAACCAAAGAAAG------GCTGTCAAGTGTTTCAATTGTGG
CAAAGAAGGGCACATAGCCAGAAATTGCAGAGCCCCTAGGAAAAAGGGCTGTTGGAAATGTGGAAAGGAAGGACACCAAA
TGAAA---GATTGTACT------GAAAGA------CAGGCTAAT
>JN024343/B/US/2005/USPI88403EI14y05121pcWG2B4
ATGCAGAGGGGCAATATT------------------AGGAACCAAAGAAAG------GCTGTCAAGTGTTTCAATTGTGG
CAAAGAAGGGCACATAGCCAGAAATTGCAGAGCCCCTAGGAAAAAGGGCTGTTGGAAATGTGGAAAGGAAGGACACCAAA
TGAAA---GATTGTACT------GAAAGA------CAGGCTAAT
>JN024344/B/US/2005/USPI88403EI14y05121pcWG2B7
ATGCAGAGGGGCAATATT------------------AGGAACCAAAGAAAG------GCTGTCAAGTGTTTCAATTGTGG
CAAAGAAGGGCACATAGCCAGAAATTGCAGAGCCCCTAGGAAAAAGGGCTGTTGGAAATGTGGAAAGGAAGGACACCAAA
TGAAA---GATTGTACT------GAAAGA------CAGGCTAAT
>JN024345/B/US/2005/USPI88403EI14y05121pcWG2B1
ATGCAGAGGGGCAATATT------------------AGGAACCAAAGAAAG------GCTGTCAAGTGTTTCAATTGTGG
CAAAGAAGGGCACATAGCCAGAAATTGCAGAGCCCCTAGGAAAAAGGGCTGTTGGAAATGTGGAAAGGAAGGACACCAAA
TGAAA---GATTGTACT------GAAAGA------CAGGCTAAT
>JN024346/B/US/2005/USPI88403EI14y05121pcWG2B10
ATGCAGAGGGGCAATATT------------------AGGAACCAAAGAAAG------GCTGTCAAGTGTTTCAATTGTGG
CAAGGAAGGGCACATAGCCAGAAATTGCAGAGCCCCTAGGAAAAAGGGCTGTTGGAAATGCGGAAAGGAAGGACACCAAA
TGAAA---GATTGTACT------GAAAGA------CAGGCTAAT
>JN024347/B/US/2005/USPI88403EI14y05121pcWG2B8
ATGCAGAGGGGCAATATT------------------AGGAACCAAAGAAAG------GCTGTCAAGTGTTTCAATTGTGG
CAAAGAAGGGCACATAGCCAGAAATTGCAGAGCCCCTAGGAAAAAGGGCTGTTGGAAATGTGGAAAGGAAGGACACCAAA
TGAAA---GATTGTACT------GAAAGA------CAGGCTAAT
>JN024348/B/US/2005/USPI88403EI14y05121pcWG2B3
ATGCAGAGGGGCAATATT------------------AGGAACCAAAGAAAG------GCTGTCAAGTGTTTCAATTGTGG
CAAAGAAGGGCACATAGCCAGAAATTGCAGAGCCCCTAGGAAAAAGGGCTGTTGGAAATGTGGAAAGGAAGGACACCAAA
TGAAA---GATTGTACT------GAAAGA------CAGGCTAAT
>JN024349/B/US/2005/USPI38417EI25y05051pcWG2B4
ATGCAGAAAAACAATTTT------------------GGTAACCAAAGAAAA------ATAGTTAAATGTTTCAATTGTGG
CAGACAAGGACACATAGCCAAAAATTGCAAGGCCCCTAGAAAAAAGGGCTGTTGGAAGTGTGGAAAAGAAGGACACCAAA
TGAAA---GATTGTACT------GAAAGA------CAGGCTAAT
>JN024350/B/US/2005/USPI38417EI25y05051pcWG2B1
ATGCAGAAAAACAATTTT------------------GGTAACCAAAGAAAA------ATAGTTAAATGTTTCGATTGTGG
CAGACAAGGACACATAGCCAAAAATTGCAAGGCCCCTAGAAAAAAGGGCTGTTGGAAGTGTGGAAAAGGAGGACACCAAA
TGAAA---GATTGTACT------GAAAGA------CAGGCTAAT
>JN024351/B/US/2005/USPI38417EI25y05051pcWG2B5
ATGCAGAAAAACAATTTT------------------GGTAACCAAAGAAAA------ATAGTTAAATGTTTCAATTGTGG
CAGACAAGGACACATAGCCAAAAATCGCAAGGCCCCTAGAAAAAAGGGCTGTTGGAAGTGTGGAAAAGAAGGACACCAAA
TGAAA---GATTGTACT------GAAAGA------CAGGCTAAT
>JN024352/B/US/2005/USPI38417EI25y05051pcWG2B2
ATGCAGAAAAACAATTTT------------------GGTAACCAAAGAAAA------ATAGTTAAATGTTTCAATTGTGG
CAGACAAGGACACATAGCCAAAAATTGCAAGGCCCCTAGAAAAAAGGGCTGTTGGAAGTGTGGAAAAGAAGGACACCAAA
TGAAA---GATTGTACT------GAAAGA------CAGGCTAAT
>JN024353/B/US/2005/USPI38417EI25y05051pcWG2B3
ATGCAGAAAAACAATTTT------------------GGTAACCAAAGAAAA------ATAGTTAAATGTTTCAATTGTGG
CAGACAAGGACACATAGCCAAAAATTGCAAGGCCCCTAGAAAAAAGGGCTGTTGGAAGTGTGGAAAAGAAGGACACCAAA
TGAAA---GATTGTACT------GAAAGA------CAGGCTAAT
>JN024354/B/US/2005/USPI38417EI33y05051pcWG2B4
ATGCAGAAAAACAATTTT------------------GGTAACCAAAGAAAA------ATAGTTAAATGTTTCAATTGTGG
CAGACAAGGACACATAGCCAAAAATTGCAAGGCCCCTAGAAAAAAGGGCTGTTGGAAGTGTGGAAAAGAAGGACACCAAA
TGAAA---GATTGTACT------GAAAGA------CAGGCTAAT
>JN024355/B/US/2005/USPI38417EI33y05051pcWG2B11
ATGCAGAAAAACAATTTT------------------GGTAACCAAAGAAAA------ATAGTTAAATGTTTCAATTGTGG
CAGACAAGGACACATAGCCAAAAATTGCAAGGCCCCTAGAAAAAAGGGCTGTTGGAAGTGTGGAAAAGAAGGACACCAAA
TGAAA---GATTGTACT------GAAAGA------CAGGCTAAT
>JN024356/B/US/2005/USPI38417EI33y05051pcWG2B16
ATGCAGAAAAACAATTTT------------------GGTAACCAAAGAAAA------ATAGTTAAATGTTTCAATTGTGG
CAGACAAGGACACATAGCCAAAAATTGCAAGGCCCCTAGAAAAAAGGGCTGTTGGAAGTGTGGAAAAGAAGGACACCAAA
TGAAA---GATTGTACT------GAAAGA------CAGGCTAAT
>JN024357/B/US/2005/USPI38417EI33y05051pcWG2B12
ATGCAGAAAAACAATTTT------------------GGTAACCAAAGAAAA------ATAGTTAAATGTTTCAATTGTGG
CAGACAAGGACACATAGCCAAAAATTGCAAGGCCCCTAGAAAAAAGGGCTGTTGGAAGTGTGGAAAAGAAGGACACCAAA
TGAAA---GATTGTACT------GAAAGA------CAGGCTAAT
>JN024358/B/US/2005/USPI38417EI33y05051pcWG2B1
ATGCAGAAAAACAATTTT------------------GGTAACCAAAGAAAA------ATAGTTAAATGTTTCAATTGTGG
CAGACAAGGACACATAGCCAAAAATTGCAAGGCCCCTAGAAAAAAGGGCTGTTGGAAGTGTGGAAAAGAAGGACACCAAA
TGAAA---GATTGTACT------GAAAGA------CAGGCTAAT
>JN024359/B/US/2005/USPI38417EI33y05051pcWG2B6
ATGCAGAAAAACAATTTT------------------GGTAACCAAAGAAAA------ATAGTTAAATGTTTCAATTGTGG
CAGACAAGGACACATAGCCAAAAATTGCAAGGCCCCTAGAAAAAAGGGCTGTTGGAAGTGTGGAAAAGAAGGACACCAAA
TGAAA---GATTGTACT------GAAAGA------CAGGCTAAT
>JN024360/B/US/2005/USPI38417EI33y05051pcWG2B17
ATGCAGAAAAACAATTTT------------------GGTAACCAAAGAAAA------ATAGTTAAATGTTTCAATTGTGG
CAGACAAGGACACATAGCCAAAAATTGCAAGGCCCCTAGAAAAAAGGGCTGTTGGAAGTGTGGAAAAGAAGGACACCAAA
TGAAA---GATTGTACT------GAAAGA------CAGGCTAAT
>JN024361/B/US/2005/USPI38417EI33y05051pcWG2B7
ATGCAGAAAAACAATTTT------------------GGTAACCAAAGAAAA------ATAGTTAAATGTTCCAATTGTGA
CAGACAAGGACACATAGCCAAAAATTGCAAGGCCCCTAGAAAAAAGGGCTGTTGGAAGTGTGGAAAAGAAGGACACCAAA
TGAAA---GATTGTACT------GAAAGA------CAGGCTAAT
>JN024362/B/US/2005/USPI38417EI33y05051pcWG2B13
ATGCAGAAAAACAATTTT------------------GGTAACCAAAGAAAA------ATAGTTAAATGTTTCAATTGTGG
CAGACAAGGACACATAGCCAAAAATTGCAAGGCCCCTAGAAAAAAGGGCTGTTGGAAGTGTGGAAAAGAAGGACACCAAA
TGAAA---GATTGTACT------GAAAGA------CAGGCTAAT
>JN024363/B/US/2005/USPI38417EI33y05051pcWG2B2
ATGCAGAAAAACAATTTT------------------GGTAACCAAAGAAAA------ATAGTTAAATGTTTCAATTGTGG
CAGACAAGGACACATAGCCAAAAATTGCAAGGCCCCTAGAAAAAAGGGCTGTTGGAAGTGTGGAAAAGAAGGACACCAAA
TGAAA---GATTGTACT------GAAAGA------CAGGCTAAT
>JN024364/B/US/2005/USPI38417EI40y05051pcWG2B5
ATGCAGAAAAACAATTTT------------------GGTAACCAAAGAAAA------ATAGTTAAATGTTTCAATTGTGG
CAGACAAGGACACATAGCCAAAAATTGCAAGGCCCCTAGAAAAAAGGGCTGTTGGAAGTGTGGAAAAGAAGGACACCAAA
TGAAA---GACTGTACT------GAAAGA------CAGGCTAAT
>JN024365/B/US/2005/USPI38417EI40y05051pcWG2B10
ATGCAGAAAAACAATTTT------------------GGTAACCAAAGAAAA------ATAGTTAAATGTTTCAATTGTGG
CAGACAAGGACACATAGCCAAAAATTGCAAGGCCCCTAGAAAAAAGGGCTGTTGGAAGTGTGGAAAAGAAGGACACCAAA
TGAAA---GATTGTACT------GAAAGA------CAGGCTAAT
>JN024366/B/US/2005/USPI38417EI40y05051pcWG2B2
ATGCAGAAAAACAATTTT------------------GGTAACCAAAGAAAA------ATAGTTAAATGTTTCAATTGTGG
CAGACAAGGACACATAGCCAAAAATTGCAAGGCCCCTAGAAAAAAGGGCTGTTGGAAGTGTGGAAAAGAAGGACACCAAA
TGAAA---GATTGTACT------GAAAGA------CAGGCTAAT
>JN024367/B/US/2005/USPI38417EI40y05051pcWG2B7
ATGCAGAAAAACAATTTT------------------GGTAACCAAAGAAAA------ATAGTTAAATGTTTCAATTGTGG
CAGACAAGGACACATAGCCAAAAATTGCAAGGCCCCTAGAAAAAAGGGCTGTTGGAAGTGTGGAAAAGAAGGACACCAAA
TGAAA---GATTGTACT------GAAAGA------CAGGCTAAT
>JN024368/B/US/2005/USPI38417EI40y05051pcWG2B1
ATGCAGAAAAACAATTTT------------------GGTAACCAAAGAAAA------ATAGTTAAATGTTTCAATTGTGG
CAGACAAGGACACATAGCCAAAAATTGCAAGGCCCCTAGAAAAAAGGGCTGTTGGAAGTGTGGAAAAGAAGGACACCAAA
TGAAA---GATTGTACT------GAAAGA------CAGGCTAAT
>JN024369/B/US/2005/USPI38417EI40y05051pcWG2B11
ATGCAGAAAAACAATTTT------------------GGTAACCAAAGAAAA------ATAGTTAAATGTTTCAATTGTGG
CAGACAAGGACACATAGCCAAAAATTGCAAGGCCCCTAGAAAAAAGGGCTGTTGGAAGTGTGGAAAAGAAGGACACCAAA
TGAAA---GATTGTACT------GAAAGA------CAGGCTAAT
>JN024370/B/US/2005/USPI38417EI40y05051pcWG2B12
ATGCAGAAAAACAATTTT------------------GGTAACCAAAGAAAA------ATAGTTAAATGTTTCAATTGTGG
CAGACAAGGACACATAGCCAAAAATTGCAAGGCCCCTAGAAAAAAGGGCTGTTGGAAGTGTGGAAAAGAAGGACACCAAA
TGAAA---GATTGTACT------GAAAGA------CAGGCTAAT
>JN024371/B/US/2005/USPI38417EI40y05051pcWG2B6
ATGCAGAAAAACAATTTT------------------GGTAACCAAAGAAAA------ATAGTTAAATGTTTCAATTGTGG
CAGACAAGGACACATAGCCAAAAATTGCAAGGCCCCTAGAAAAAAGGGCTGTTGGAAGTGTGGAAAAGAAGGACACCAAA
TGAAA---GATTGTACT------GAAAGA------CAGGCTAAT
>JN024372/B/US/2005/USPI38417EI40y05051pcWG2B9
ATGCAGAAAAACAATTTT------------------GGTAACCAAAGAAAA------ATAGTTAAATGTTTCAATTGTGG
CAGACAAGGACACATAGCCAAAAATTGCAAGGCCCCTAGAAAAAAGGGCTGTTGGAAGTGTGGAAAAGAAGGACACCAAA
TGAAA---GATTGTACT------GAAAGA------CAGGCTAAT
>JN024373/B/US/2005/USPI38417EI40y05051pcWG2B3
ATGCAGAAAAACAATTTT------------------GGTAACCAAAGAAAA------ATAGTTAAATGTTTCAATTGTGG
CAGACAAGGACGCATAGCCAAAAATTGCAAGGCCCCTAGAAAAAAGGGCTGTCGGAAGTGTGGAAAAGAAGGACACCAAA
TGAAA---GATTGTACT------GAGAGA------CAGGCTAAT
>JN024374/B/US/2005/USPI38417EI40y05051pcWG2B4
ATGCAGAAAAACAATTTT------------------GGTAACCAAAGAAAA------ATAGTTAAATGTTTCAATTGTGG
CAGACAAGGACATATAGCCAAAAATTGCAAGGCCCCTAGAAAAAAGGGCTGTTGGAAGTGTGGAAAAGAAGGACACCAAA
TGAAA---GATTGTACT------GAAAGA------CAGGCTAAT
>JN024375/B/US/2005/USPI38417EI40y05051pcWG2B8
ATGCAGAAAAACAATTTT------------------GGTAACCAAAGAAAA------ATAGTTAAATGTTTCAATTGTGG
CAGACAAGGACACATAACCAAAAATTGCAAGGCCCCTAGAAAAAAGGGCTGTTGGAAGTGTGGAAAAGAAGGACACCAAA
TGAAA---GATTGTACT------GAAAGA------CAGGCTAAT
>JN024376/B/US/2005/USPI38417EI53y05061pcWG2B7
ATGCAGAAAAACAATTTT------------------GGTAACCAAAGAAAA------ATAGTTAAATGTTTCAATTGTGG
CAGACAAGGACACATAGCCAAAAATTGCAAGGCCCCTAGAAAAAAGGGCTGTTGGAAGTGTGGAAAAGAAGGACACCAAA
TGAAA---GATTGTACT------GAAAGA------CAGGCTAAT
>JN024377/B/US/2005/USPI38417EI53y05061pcWG2B5
ATGCAGAAAAACAATTTT------------------GGTAACCAAAGAAAA------ATAGTTAAATGTTTCAATTGTGG
CAGACAAGGACACATAGCCAAAAATTGCAAGGCCCCTAGAAAAAAGGGCTGTTGGAAGTGTGGAAAAGAAGGACACCAAA
TGAAA---GATTGTACT------GAAAGA------CAGGCTAAT
>JN024378/B/US/2005/USPI38417EI53y05061pcWG2B8
ATGCAGAAAAACAATTTT------------------GGTAACCAAAGAAAA------ATAGTTAAATGTTTCAATTGTGG
CAGACAAGGACACATAGCCAAAAATTGCAAGGCCCCTAGAAAAAAGGGCTGTTGGAAGTGTGGAAAAGAGGGACACCAAA
TGAAA---GATCGTACT------GAAAGA------CAGGCTAAT
>JN024379/B/US/2005/USPI38417EI53y05061pcWG2B1
ATGCAGAAAAACAATTTT------------------GGTAACCAAAGAAAA------ATAGTTAAATGTTTCAATTGTGG
CAGACAAGGACACATAGCCAAAAATTGCAAGGCCCCTAGAAAAAAGGGCTGTTGGAAGTGTGGAAAAGAAGGACACCAAA
TGAAA---GATTGTACT------GAAAGA------CAGGCTAAT
>JN024380/B/US/2005/USPI38417EI53y05061pcWG2B9
ATGCAGAAAAACAATTTT------------------GGTAACCAAAGAAAA------ATAGTTAAATGTTTCAATTGTGG
CAGACAAGGACACATAGCCAAAAATTGCAAGGCCCCTAGAAAAAAGGGCTGTTGGAAGTGTGGAAAAGAAGGACACCAAA
TGAAA---GATTGTACT------GAAAGA------CAGGCTAAT
>JN024381/B/US/2005/USPI38417EI53y05061pcWG2B4
ATGCAGAAAAACAATTTT------------------GGTAACCAAAGAAAA------ATAGTTAAATGTTTCAATTGTGG
CAGACAAGGACACATAGCCAAAAATTGCAAGGCCCCTAGAAAAAAGGGCTGTTGGAAGTGTGGAAAAGAAGGACACCAAA
TGAAA---GATTGTACT------GAAAGA------CAGGCTAAT
>JN024382/B/US/2005/USPI38417EI53y05061pcWG2B6
ATGCAGAAAAACAATTTT------------------GGTAACCAAAGAAAA------ATAGTTAAATGTTTCAATTGTGG
CAGACAAGGACACATAGCCAAAAATTGCAAGGCCCCTAGAAAAAAGGGCTGTTGGAAGTGTGGAAAAGAAGGACACCAAA
TGAAA---GATTGTACT------GAAAGA------CAGGCTAAT
>JN024383/B/US/2005/USPI38417EI53y05061pcWG2B2
ATGCAGAAAAACAATTTT------------------GGTAACCAAAGAAAA------ATAGTTAAATGTTTCAATTGTGG
CAGACAAGGACACATAGCCAAAAATTGCAAGGCCCCTAGAAAAAAGGGCTGTTGGAAGTGTGGAAAAGAAGGACACCAAA
TGAAA---GATTGTACT------GAAAGA------CAGGCTAAT
>JN024384/B/US/2005/USPI38417EI53y05061pcWG2B10
ATGCAGAAAAACAATTTT------------------GGTAACCAAAGAAAA------ATAGTTAAATGTTTCAATTGTGG
CAGACAAGGACACATAGCCAAAAATTGCAAGGCCCCTAGAAAAAAGGGCTGTTGGAAGTGTGGAAAAGAAGGACACCAAA
TGAAA---GATTGTACT------GAAAGA------CAGGCTAAT
>JN024385/B/US/2005/USPI38417EI53y05061pcWG2B3
ATGCAGAAAAACAATTTT------------------GGTAACCAAAGAAAA------ATAGTTAAATGTTTCAATTGTGG
CAGACAAGGACACATAGCCAAAAATTGCAAGGCCCCTAGAAAAAAGGGCTGTTGGAAGTGTGGAAAAGAAGGACACCAAA
CGAAA---GGTTGTACT------GAAAGA------CAGGCTAAT
>JN024386/B/US/2005/USPI38417EI83y05071pcWG2B4
ATGCAGAAAAACAATTTT------------------GGTAACCAAAGAAAA------ATAGTTAAATGTTTCAATTGTGG
CAGACAAGGACACATAGCCAAAAATTGCAAGGCCCCTAGAAAAAAGGGCTGTTGGAAGTGTGGAAAAGAAGGACACCAAA
TGAAA---GATTGTACT------GAAAGA------CAGGCTAAT
>JN024387/B/US/2005/USPI38417EI83y05071pcWG2B12
ATGCAGAAAAACAATTTT------------------GGTAACCAAAGAAAA------ATAGTTAAATGTTTCAATTGTGG
CAGACAAGGACACATAGCCAAAAATTGCAAGGCCCCTAGAAAAAAGGGCTGTTGGAAGTGTGGAAAAGAAGGACACCAAA
TGAAA---GATTGTATT------GAAAGA------CAGGCTAAT
>JN024388/B/US/2005/USPI38417EI83y05071pcWG2B3
ATGCAGAAAAACAATTTT------------------GGTAACCAAAGAAAA------ATAGTTAAATGTTTCAATTGTGG
CAGACAAGGACACATAGCCAAAAATTGCAAGGCCCCTAGAAAAAAGGGCTGTTGGAAGTGTGGAAAAGAAGGACACCAAA
TGAAA---GATTGTACT------GAAAGA------CAGGCTAAT
>JN024389/B/US/2005/USPI38417EI83y05071pcWG2B6
ATGCAGAAAAACAATTTT------------------GGTAACCAAAGAAAA------ATAGTTAAATGTTTCAATTGTGG
CAGACAAGGACACATAGCCAAAAATTGCAAGGCCCCTAGAAAAAAGGGCTGTTGGAAGTGTGGAAAAGAAGGACACCAAA
TGAAA---GATTGTACT------GAAAGA------CAGGCTAAT
>JN024390/B/US/2005/USPI38417EI83y05071pcWG2B11
ATGCAGAAAAACAATTTT------------------GGTAACCAAAGAAAA------ATAGTTAAATGTTTCAATTGTGG
CAGACAAGGACACATAGCCAAAAATTGCAAGGCCCCTAGAAAAAAGGGCTGTTGGAAGTGTGGAAAAGAAGGACACCAAA
TGAAA---GATTGTACT------GAAAGA------CAGGCTAAT
>JN024391/B/US/2005/USPI38417EI83y05071pcWG2B7
ATGCAGAAAAACAATTTT------------------GGTAACCAAAGAAAA------ATAGTTAAATGTTTCAATTGTGG
CAGACAAGGACACATAGCCAAAAATTGCAAGGCCCCTAGAAAAAAGGGCTGTTGGAAGTGTGGAAAAGAAGGACACCAAA
TGAAA---GATTGTACT------GAAAGA------CAGGCTAAT
>JN024392/B/US/2005/USPI38417EI83y05071pcWG2B15
ATGCAGAAAAACAATTTT------------------GGTAACCAAAGAAAA------ATAGTTAAATGTTTCAATTGTGG
CAGACAAGGACACATAGCCAAAAATTGCAAGGCCCCTAGAAAAAAGGGCTGTTGGAAGTGTGGAAAAGAAGGACACCAAA
TGAAA---GATTGTACT------GAAAGA------CAGGCTAAT
>JN024393/B/US/2005/USPI38417EI83y05071pcWG2B13
ATGCAGAAAAACAATTTT------------------GGTAACCAAAGAAAA------ATAGTTAAATGTTTCAATTGTGG
CAGACAAGGACACATAGCCAAAAATTGCAAGGCCCCTAGAAAAAAGGGCTGTTGGAAGTGTGGAAAAGAAGGACACCAAA
TGAAA---GATTGTACT------GAAAGA------CAGGCTAAT
>JN024394/B/US/2005/USPI38417EI83y05071pcWG2B5
ATGCAGAAAAACAATTTT------------------GGTAACCAAAGAAAA------ATAGTTAAATGTTTCAATTGTGG
CAGACAAGGACACATAGCCAAAAATTGCAAGGCCCCTAGAAAAAAGGGCTGTTGGAAGTGTGGAAAAGAAGGACACCAAA
TGAAA---GATTGTACT------GAAAGA------CAGGCTAAT
>JN024395/B/US/2005/USPI38417EI83y05071pcWG2B8
ATGCAGAAAAACAATTTT------------------GGTAACCAAAGAAAA------ATAGTTAAATGTTTCAATTGTGG
CAGACAAGGACACATAGCCAAAAATTGCAAGGCCCCTAGAAAAAAGGGCTGTTGGAAGTGTGGAAAAGAAGGACACCAAA
TGAAA---GATTGTACT------GAAAGA------CAGGCTAAT
>JN024396/B/US/2005/USPI38417EI112y05081pcWG2B29
ATGCAGAAAAACAATTTT------------------GGTAACCAAAGAAAA------ATAGTTAAATGTTTCAATTGTGG
CAGACAAGGACACATAGCCAAAAATTGCAAGGCCCCTAGAAAAAAGGGCTGTTGGAAGTGTGGAAAAGAAGGACACCAAA
TGAAA---GATTGTACT------GAAAGA------CAGGCTAAT
>JN024397/B/US/2005/USPI38417EI112y05081pcWG2B35
ATGCAGAAAAACAATTTT------------------GGTAACCAAAGAAAA------ATAGTTAAATGTTTCAATTGTGG
CAGACAAGGACACATAGCCAAAAATTGCAAGGCCCCTAGAAAAAAGGGCTGTTGGAAGTGTGGAAAAGAAGGACACCAAA
TGAAA---GATTGTACT------GAAAGA------CAGGCTAAT
>JN024398/B/US/2005/USPI38417EI112y05081pcWG2B26
GTGCAGAAAAACAATTTT------------------GGTAACCAAAGGAAA------ATAGTTAAATGTTTCAATTGTGG
CAGACAAGGACACATAGCCAAAAATTGCAAGGCCCCTAGAAAAAAGGGCTGTTGGAAGTGTGGAAAAGAAGGACACCAAA
TGAAA---GATTGTACT------GAAAGA------CAGGCTAAT
>JN024399/B/US/2005/USPI38417EI112y05081pcWG2B27
ATGCAGAAAAACAATTTT------------------GGTAACCAAAGAAAA------ATAGTTAAATGTTTCAATTGTGG
CAGACAAGGACACATAGCCAAAAATTGCAAGGCCCCTAGAAAAAAGGGCTGTTGGAAGTGTGGAAAAGAAGGACACCAAA
TGAAA---GATTGTACT------GAAAGA------CAGGCTAAT
>JN024400/B/US/2005/USPI38417EI112y05081pcWG2B31
ATGCAGAAAAACAATTTT------------------GGTAACCAAAGAAAA------ATAGTTAAATGTTTCAATTGTGG
CAGACAAGGACACATAGCCAAAAATTGCAAGGCCCCTAGAAAAAAGGGCTGTTGGAAGTGTGGAAAAGAAGGACACCAAA
TGAAA---GATTGTACT------GAAAGA------CAGGCTAAT
>JN024401/B/US/2005/USPI38417EI112y05081pcWG2B32
ATGCAGAAAAACAATTTT------------------GGTAACCAAAGAAAA------ATAGTTAAATGTTTCAATTGTGG
CAGACAAGGACACATAGCCAAAAATTGCAAGGCCCCTAGAAAAAAGGGCTGTTGGAAGTGTGGAAAAGAAGGACACCAAA
TGAAA---GGTTGTACT------GAAAGA------CAGGCTAAT
>JN024402/B/US/2005/USPI38417EI112y05081pcWG2B28
ATGCAGAAAAACAATTTT------------------GGTAACCAAAGAAAA------ATAGTTAAATGTTTCAATTGTGG
CAGACAAGGACACATAGCCAAAAATTGCAAGGCCCCTAGAAAAAAGGGCTGTTGGAAGTGTGGAAAAGAAGGACACCAAA
TGAAA---GATTGTACT------GAAAGA------CAGGCTAAT
>JN024403/B/US/2005/USPI38417EI112y05081pcWG2B33
ATGCAGAAAAACAATTTT------------------GGTAACCAAAGAAAA------ATAGTTAAATGTTTCAATTGTGG
CAGACAAGGACACATAGCCAAAAATTGCAAGGCCCCTAGAAAAAAGGGCTGTTGGAAGTGTGGAAAAGAAGGACACCAAA
TGAAA---GATTGTACT------GAAAGA------CAGGCTAAT
>JN024404/B/US/2005/USPI38417EI112y05081pcWG2B34
ATGCAGAAAAACAATTTT------------------GGTAACCAAAGAAAA------ATAGTTAAATGTTTCAATTGTGG
CAGACAAGGACACATAGCCAAAAATTGCAAGGCCCCTAGAAAAAAGGGCTGTTGGAAGTGTGGAAAAGAAGGACACCAAA
TGAAA---GATTGTACT------GAAAGA------CAGGCTAAT
>JN024405/B/US/2005/USPI38417EI140y05091pcWG2B4
ATGCAGAAAAACAATTTT------------------GGTAACCAAAGAAAA------ATAGTTAAATGTTTCAATTGTGG
CAGACAAGGACACATAGCCAAAAATTGCAAGGCCCCTAGAAAAAAGGGCTGTTGGAAGTGTGGAAAAGAAGGACACCAAA
TGAAA---GATTGTACT------GAAAGA------CAGGCTAAT
>JN024406/B/US/2005/USPI38417EI140y05091pcWG2B12
ATGCAGAAAAACAATTTC------------------GGTAACCAAAGAAAA------ATAGTTAAATGTTTCAATTGTGG
CAGACAAGGACACATAGCCAAAAACTGCAAGGCCCCTAGAAAAAAGGGCTGTTGGAAGTGTGGAAAAGAAGGACACCAAA
TGAAA---GATTGTACT------GAAAGA------CAGGCTAAT
>JN024407/B/US/2005/USPI38417EI140y05091pcWG2B3
ATGCAGAAAAACAATTTT------------------GGTAACCAAAGAAAA------ATAGTTAAATGTTTCAATTGTGG
CAGACAAGGACACATAGCCAAAAATTGCAAGGCCCCTAGAAAAAAGGGCTGTTGGAAGTGTGGAAAAGAAGGACACCAAA
TGAAA---GATTGTACT------GAAAGA------CAGGCTAAT
>JN024408/B/US/2005/USPI38417EI140y05091pcWG2B6
ATGCAGAAAAACAATTTT------------------GGTAACCAAAGAAAA------ATAGTTAAATGTTTCAATTGTGG
CAGACAAGGACACATAGCCAAAAATTGCAAGGCCCCTAGAAAAAAGGGCTGTTGGAAGTGTGGAAAAGAAGGACACCAAA
TGAAA---GATTGTACT------GAAAGA------CAGGCTAAT
>JN024409/B/US/2005/USPI38417EI140y05091pcWG2B10
ATGCAGAAAAACAATTTT------------------GGTAACCAAAGAAAA------ATAGTTAAATGTTTCAATTGTGG
CAGACAAGGACACATAGCCAAAAATTGCAAGGCCCCTAGAAAAAAGGGCTGTTGGAAGTGTGGAAAAGAAGGACACCAAA
CGAAA---GATTGTACT------GAAAGA------CAGGCTAAT
>JN024410/B/US/2005/USPI38417EI140y05091pcWG2B9
ATGCAGAAAAACAATTTT------------------GGTAACCAAAGAAAA------ATAGTTAAATGTTTCAATTGTGG
CAGACAAGGACACATAGCCAAAAATTGCAAGGCCCCTAG-AAAAAGGGCTGTTGGAAGTGTGGAAAAGAAGGACACCAAA
TGAAA---GATTGTACT------GAAAGA------CAGGCTAAT
>JN024411/B/US/2005/USPI38417EI140y05091pcWG2B5
ATGCAGAAAAACAATTTT------------------GGTAACCAAAGAAAA------ATAGTTAAATGTTTCAATTGTGG
CAGACAAGGACACATAGCCAAAAATTGCAAGGCCCCTAGAAAAAAGGGCTGTTGGAAGTGTGGAAAAGAAGGACACCAAA
TGAAA---GATTGTACT------GAAAGA------CAGGCTAAT
>JN024412/B/US/2005/USPI38417EI140y05091pcWG2B1
ATGCAGAAAAACAATTTT------------------GGTAACCAAAGAAAA------ATAGTTAAATGTTTCAATTGTGG
CAGACAAGGACACATAGCCAAAAATTGCAAGGCCCCTAGAAAAAAGGGCTGTTGGAAGTGTGGAAAAGAAGGACACCAAA
TGAAA---GATTGTACT------GAAAGA------CAGGCTAAT
>JN024413/B/US/2005/USPI38417EI140y05091pcWG2B2
ATGCAGAAAAACAATTTT------------------GGTAACCAAAGAAAA------ATAGTTAAATGTTTCAATTGTGG
CAGACAAGGACACATAGCCAAAAATTGCAAGGCCCCTAGAAAAAAGGGCTGTTGGAAGTGTGGAAAAGAAGGACACCAAA
TGAAA---GATTGTACT------GAAAGA------CAGGCTAAT
>JN024414/B/US/2005/USPI38417EI140y05091pcWG2B13
ATGCAGAAAAACAATTTT------------------GGTAACCAAAGAAAA------ATAATTAAATGTTTCAATTGTGG
CAGACAAGGACACATAGCCAAAAATTGCAAGGCCCCTAGAAAAAAGGGCTGTTGGAAGTGTGGAAAAGAAGGACACCAAA
TGAAA---GATTGTACT------GAAAGA------CAGGCTAAT
>JN024415/B/US/2005/USPI38417EI243y05121pcWG2B10
ATGCAGAAAAACAATTTT------------------GGTAACCAAAGAAAA------ATAGTTAAATGTTTCAATTGTGG
CAGACAAGGACACATAGCCAAAAATTGCAAGGCCCCTAGAAAAAAGGGCTGTTGGAAGTGTGGAAAAGAAGGACACCAAA
TGAAA---GATTGTACT------GAAAGA------CAGGCTAAT
>JN024416/B/US/2005/USPI38417EI243y05121pcWG2B4
ATGCAGAAAAACAATTTT------------------GGTAACCAAAGAAAA------ATAGTTAAATGTTTCAATTGTGG
CAGACAAGGACACATAGCCAAAAATTGCAAGGCCCCTAGAAAAAAGGGCTGTTGGAAGTGTGGAAAAGAAGGACACCAAA
TGAAA---GATTGTACT------GAAAGA------CAGGCTAAT
>JN024417/B/US/2005/USPI38417EI243y05121pcWG2B7
ATGCAGAAAAACAATTTT------------------GGTAACCAAAGAAAA------ATAGTTAAATGTTTCAATTGTGG
CAGACAAGGACACATAGCCAAAAATTGCAAGGCCCCTAGAAAAAAGGGCTGTTGGAAGTGTGGAAAAGAAGGACACCAAA
TGAAA---GATTGTACT------GAAAGA------CAGGCTAAT
>JN024418/B/US/2005/USPI38417EI243y05121pcWG2B6
ATGCAGAAAAACAATTTT------------------GGTAACCAAAGAAAA------ATAGTTAAATGTTTCAATTGTGG
CAGACAAGGACACATAGCCAAAAATTGCAAGGCCCCTAGAAAAAAGGGCTGTTGGAAGTGTGGAAAAGAAGGACACCAAA
TGAAA---GATTGTACT------GAAAGA------CAGGCTAAT
>JN024419/B/US/2005/USPI38417EI243y05121pcWG2B5
ATGCAGAAAAACAATTTT------------------GGTAACCAAAGAAAA------ATAGTTAAATGTTTCAATTGTGG
CAGACAAGGACACATAGCCAAAAATTGCAAGGCCCCTAGAAAAAAGGGCTGTTGGAAGTGTGGAAAAGAAGGACACCAAA
TGAAA---GATTGTACT------GAAAGA------CAGGCTAAT
>JN024420/B/US/2005/USPI38417EI243y05121pcWG2B2
ATGCAGAAAAACAATTTT------------------GGTAACCAAAGAAAA------ATAGTTAAATGTTTCAATTGTGG
CAGACAAGGACACATAGCCAAAAATTGCAAGGCCCCTAGAAAAAAGGGCTGTTGGAAGTGTGGAAAAGAAGGACACCAAA
TGAAA---GATTGTACT------GAAAGA------CAGGCTAAT
>JN024421/B/US/2005/USPI38417EI243y05121pcWG2B8
ATGCAGAAAAACAATTTT------------------GGTAACCAAAGAAAA------ATAGTTAAATGTTTCAATTGTGG
CAGACAAGGACACATAGCCAAAAGTTGCAAGGCCCCTAGAAAAAAGGGCTGTTGGAAGTGTGGAAAAGAAGGACACCAAA
TGAAA---GATTGTACT------GAAAGA------CAGGCTAAT
>JN024422/B/US/1996/USPI55751EI18y96071pcWG2B2
ATGCAGAGAGGCAATTTT------------------AGGAACCAAAGAAAG------GCTGTTAAGTGTTTCAATTGTGG
CAAAGAAGGGCACATAGCCAGAAATTGCAGGGCCCCTAGGAAAAAGGGCTGTTGGAAATGTGGAAAGGAAGGACACCAAA
TGAAA---GAGTGTACT------GAGAGA------CAGGCTAAT
>JN024423/B/US/1996/USPI55751EI18y96071pcWG2B1
ATGCAGAGAGGCAATTTT------------------AGGAACCAAAGAAAG------GCTGTTAAGTGTTTCAATTGTGG
CAAAGAAGGGCACATAGCCAGAAATTGCAGGGCCCCTAGGAAAAAGGGCTGTTGGAAATGTGGAAAGGAAGGACACCAAA
TGAAA---GAGTGTACT------GAGAGA------CAGGCTAAT
>JN024424/B/US/1996/USPI55751EI18y96071pcWG2B5
ATGCAGAGAGGCAATTTT------------------AGGAACCAAAGAAAG------GCTGTTAAGTGTTTCAATTGTGG
CAAAGAAGGGCACATAGCCAGAAATTGCAGGGCCCCTAGGAAAAAGGGCTGTTGGAAATGTGGAAAGGAAGGACACCAAA
TGAAA---GAGTGTACT------GAGAGA------CAGGCTAAT
>JN024425/B/US/1996/USPI55751EI18y96071pcWG2B6
ATGCAGAGAGGCAATTTT------------------AGGAACCAAAGAAAG------GCTGTTAAGTGTTTCAATTGTGG
CAAAGAAGGGCACATAGCCAGAAATTGCAGGGCCCCTAGGAAAAAGGGCTGTTGGAAATGTGGAAAGGAAGGACACCAAA
TGAAA---GAGTGTACT------GAGAGA------CAGGCTAAT
>JN024426/B/US/1996/USPI55751EI18y96071pcWG2B3
ATGCAGAGAGGCAATTTT------------------AGGAACCAAAGAAAG------GCTGTTAAGTGTTTCAATTGTGG
CAAAGAAGGGCACATAGCCAGAAATTGCAGGGCCCCTAGGAAAAAGGGCTGTTGGAAATGTGGAAAGGAAGGACACCAAA
TGAAA---GAGTGTACT------GAGAGA------CAGGCTAAT
>JN024427/B/US/1996/USPI55751EI32y96071pcWG2B9
ATGCAGAGAGGCAATTTT------------------AGGAACCAAAGAAAG------GCTGTTAAGTGTTTCAATTGTGG
CAAAGAAGGGCACATAGCCAGAAATTGCAGGGCCCCTAGGAAAAAGGGCTGTTGGAAATGTGGAAAGGAAGGACACCAAA
TGAAA---GAGTGTACT------GAGAGA------CAGGCTAAT
>JN024428/B/US/1996/USPI55751EI32y96071pcWG2B15
ATGCAGAGAGGCAATTTT------------------AGGAACCAAAGAAAG------GCTGTTAAGTGTTTCAATTGTGG
CAAAGAAGGGCACATAGCCAGAAATTGCAGGGCCCCTAGGAAAAAGGGCTGTTGGAAATGTGGAAAGGAAGGACACCAAA
TGAAA---GAGTGTACT------GAGAGA------CAGGCTAAT
>JN024429/B/US/1996/USPI55751EI32y96071pcWG2B2
ATGCAGAGAGGCAATTTT------------------AGGAACCAAAGAAAG------GCTGTTAAGTGTTTCAATTGTGG
CAAAGAAGGGCACATAGCCAGAAATTGCAGGGCCCCTAGGAAAAAGGGCTGTTGGAAATGTGGAAAGGAAGGACACCAAA
TGAAA---GAGTGTACT------GAGAGA------CAGGCTAAT
>JN024430/B/US/1996/USPI55751EI32y96071pcWG2B6
ATGCAGAGAGGCAATTTT------------------AGGAACCAAAGAAAG------GCTGTTAAGTGTTTCAATTGTGG
CAAAGAAGGGCACATAGCCAGAAATTGCAGGGCCCCTAGGAAAAAGGGCTGTTGGAAATGTGGAAAGGAAGGACACCAAA
TGAAA---GAGTGTACT------GAGAGA------CAGGCTAAT
>JN024431/B/US/1996/USPI55751EI32y96071pcWG2B16
ATGCAGAGAGGCAATTTT------------------AGGAACCAAAGAAAG------GCTGTTAAGTGTTTCAATTGTGG
CAAAGAAGGGCACATAGCCAGAAATTGCAGGGCCCCTAGGAAAAAGGGCTGTTGGAAATGTGGAAAGGAAGGACACCAAA
TGAAA---GAGTGTACT------GAGAGA------CAGGCTAAT
>JN024432/B/US/1996/USPI55751EI32y96071pcWG2B18
ATGCAGAGAGGCAATTTT------------------AGGAACCAAAGAAAG------GCTGTTAAGTGTTTCAATTGTGG
CAAAGAAGGGCACATAGCCAGAAATTGCAGGGCCCCTAGGAAAAAGGGCTGTTGGAAATGTGGAAAGGAAGGACACCAAA
TGAAA---GAGTGTACT------GAGAGA------CAGGCTAAT
>JN024434/B/US/1996/USPI55751EI32y96071pcWG2B17
ATGCAGAGAGGCAATTTT------------------AGGAACCAAAGAAAG------GCTGTTAAGTGTTTCAATTGTGG
CAAAGAAGGGCACATAGCCAGAAATTGCAGGGCCCCTAGGAAAAAGGGCTGTTGGAAATGTGGAAAGGAAGGACACCAAA
TGAAA---GAGTGTACT------GAGAGA------CAGGCTAAT
>JN024435/B/US/1996/USPI55751EI32y96071pcWG2B5
ATGCAGAGAGGCAATTTT------------------AGGAACCAAAGAAAG------GCTGTTAAGTGTTTCAATTGTGG
CAAAGAAGGGCACATAGCCAGAAATTGCAGGGCCCCTAGGAAAAAGGGCTGTTGGAAATGTGGAAAGGAAGGACACCAAA
TGAAA---GAGTGTACT------GAGAGA------CAGGCTAAT
>JN024436/B/US/2005/USPI55751EI3343y05081pcWG2B10
ATGCAGAGAGGCAACTTT------------------AGGAACCAAAGAAAG------GCTGTTAAATGTTTCAATTGTGG
CAAAGAAGGGCACATAGCCAGAAATTGCAGGGCCCCTAGGAAAAAGGGATGTTGGAAATGTGGAAAGGAAGGACACCAAA
TGAAA---GACTGTACT------GAGAGA------CAGGCTAAT
>JN024437/B/US/2005/USPI55751EI3343y05081pcWG2B3
ATGCAGAGAGGCAATTTT------------------AGGAACCAAAGAAAG------GCTGCTAAATGTTTCAATTGTGG
CAAAGAAGGGCACATAGCCAGAAATTGCAGGGCCCCTAGGAAAAAGGGATGTTGGAAATGTGGAAAGGAAGGACACCAAA
TGAAA---GACTGTACT------GAGAGA------CAGGCTAAT
>JN024438/B/US/2005/USPI55751EI3343y05081pcWG2B4
ATGCAGAGAGGCAATTTT------------------AGGAACCAAAGAAAG------GCTGTTAAATGTTTCAATTGTGG
CAAAGAAGGGCACATAGCCAGAAATTGCAGGGCCCCTAGGAAAAAGGGATGTTGGAAATGTGGAAAGGAAGGACACCAAA
TGAAA---GACTGTACT------GAGAGA------CAGGCTAAT
>JN024439/B/US/2005/USPI55751EI3343y05081pcWG2B9
ATGCAGAGAGGCAATTTT------------------AGGAACCAAAGAAAG------GCTGTTAAATGTTTCAATTGTGG
CAAAGAAGGGCACATAGCCAGAAATTGCAGGGCCCCTAGGAAAAAGGGATGTTGGAAATGTGGAAAGGAAGGACACCAGA
TGAAA---GACTGTACT------GAGAGA------CAGGCTAAT
>JN024440/B/US/2005/USPI55751EI3343y05081pcWG2B2
ATGCAGAGAGGCAATTTT------------------AGGAACCAAAGAAAG------GCTGTTAAATGTTTTAATTGTGG
CAAAGAAGGGCACATAGCCAGAAATTGCAGGGCCCCTAGGAAAAAGGGATGTTGGAAATGTGGAAAGGAAGGACACCAAA
TGAAA---GACTGTACT------GAGAGA------CAGGCTAAT
>JN024441/B/US/2005/USPI55751EI3343y05081pcWG2B5
ATGCAGAGAGGCAATTTT------------------AGGAACCAAAGAAAG------GCTGTTAAATGTTTTAATTGTGG
CAAAGAAGGGCACATAGCCAGAAATTGCAGGGCCCCTAGGAAAAAGGGATGTTGGAAATGTGGAAAGGAAGGACACCAAA
TGAAA---GACTGTACT------GAGAGA------CAGGCTAAT
>JN024442/B/US/2005/USPI55751EI3343y05081pcWG2B1
ATGCAGAGAGGCAATTTT------------------AGGAACCCAAGAAAG------GCTGTTAAATGTTTCAATTGTGG
CAAAGAAGGGCACATAGCCAGAAGTTGCAGGGCCCCTAGGAAAAAGGGATGTTGGAAATGTGGAAAGGAAGGACACCAAA
TGAAA---GACTGTACT------GAGAGA------CAGGCTAAT
>JN024443/B/US/2005/USPI55751EI3394y05101pcWG2B2
ATGCAGAGAGGCAATTTT------------------AGGAACCAAAGAAAG------GCTGTTAAATGTTTCAATTGTGG
CAAAGAAGGGCACATAGCCAGAAATTGCAGGGCCCCTAGGAAAAAGGGATGTTGGAAATGTGGAAAGGAAGGACACCAAA
TGAAG---GACTGTACT------GAGAGA------CAGGCTAAT
>JN024444/B/US/2005/USPI55751EI3394y05101pcWG2B6
ATGCAGAGAGGCAATTTT------------------AGGAACCAAAGAAAG------GCTGTTAAATGTTCCAATTGTGG
CAAAGAAGGGCACATAGCCAGAAATTGCAGGGCCCCTAGGAAAAAGGGATGTTGGAAATGTGGAAAGGAAGGACACCAAA
TGAAA---GACTGTACT------GAGAGA------CAGGCTAAT
>JN024445/B/US/2005/USPI55751EI3394y05101pcWG2B1
ATGCAGAGAGGCAATTTT------------------AGGAACCAAAGAAAG------GCTGTTAAATGTTTCAATTGTGG
CAAAGAAGGGCACATAGCCAGAAATTGCAGGGCCCCTAGGAAAAAGGGATGTTGGAAATGTGGAAAGGAAGGACACCAAA
TGAAA---GACTGTACT------GAGAGA------CAGGCTAAT
>JN024446/B/US/2005/USPI55751EI3394y05101pcWG2B7
ATGCAGAGAGGCAATTTT------------------AGGAACCAAAGAAAG------GCTGTTAAATGTTTCAATTGTGG
CAAAGAAGGGCACATAGCCAGAAACTGCAGGGCCCCAAGGAAAAAGGGATGTTGGAAATGTGGAAAGGAAGGACACCAAA
TGAAA---GACTGTACT------GAGAGA------CAGGCTAAT
>JN024447/B/US/2005/USPI55751EI3394y05101pcWG2B4
ATGCAGAGAGGCAATTTT------------------AGGAATCAAAGAAAG------GCTGTTAAATGTTTCAATTGTGG
CAAAGAAGGGCACATAGCCAGAAATTGCAGGGCCCCTAGGAAAAAGGGATGTTGGAAATGTGGAAAGGAAGGACACCAAA
TGAGA---GACTGTACT------GAGAGA------CAGGCTAAT
>JN024448/B/US/2005/USPI55751EI3394y05101pcWG2B5
ATGCAGAGAGGTAATTTT------------------AAGAACCAAAGAAAG------GCTGTTAAATGTTTCAATTGTGG
CAAAGAAGGGCACATAGCCAGAAATTGCGGGGCCCCTAGGAAAAAGGGATGTTGGAAATGTGGAAAGGAAGGACACCAAA
TGAAA---GACTGTACT------GAGAGA------CAGGCTAAT
>JN024449/B/US/2005/USPI55751EI3394y05101pcWG2B3
ATGCAGAGAGGCAATTTT------------------AGGAACCAAAGAAAG------GCTGTTAAATGTTTTAATTGTGG
CAAAGAAGGGCACGTAGCCAGAAATTGCAGGGCCCCTAGGAAAAAGGGATGTTGGAAATGTGGAAAGGAAGGACACCAAA
TGAAA---GACTGTACT------GAGAGA------CAGGCTAAT
>JN024450/B/US/2005/USPI38051EI3y05121pcWG2B1
ATGCAGAGGGGCAATATT------------------AGGAACCAAAGAAAG------GCTGTCAAGTGTTTCAATTGTGG
CAAAGAAGGGCACATAGCCAGAAATTGCAGAGCCCCTAGGAAAAAGGGCTGTTGGAAATGTGGAAAGGAAGGACACCAAA
TGAAA---GATTGTACT------GAAAGA------CAGGCTAGT
>JN024451/B/US/2005/USPI38051EI3y05121pcWG2B2
ATGCAGAGGGGCAATATT------------------AGGAACCAAAGAAAG------GCTGTCAAGTGTTTCAATTGTGG
CAAAGAAGGGCACATAGCCAGAAATTGCAGAGCCCCTAGGAAAAAGGGCTGTTGGAAATGTGGAAAGGAAGGACACCAAA
TGAAA---GATTGTACT------GAAAGA------CAGGCTAAT
>JN024452/B/US/2005/USPI38051EI3y05121pcWG2B7
ATGCAGAGGGGCAATATT------------------AGGAACCAAAGAAAG------GCTGTCAAGTGTTTCAATTGTGG
CAAAGAAGGGCACATAGCCAGAAATTGCAGAGCCCCTAGGAAAAAGGGCTGTTGGAAATGTGGAAAGGAAGGACACCAAA
TGAAA---GATTGTACT------GAAAGA------CAGGCTAAT
>JN024453/B/US/2005/USPI38051EI3y05121pcWG2B9
ATGCAGAGGGGCAATATT------------------AGGAACCAAAGAAAG------GCTGTCAAGTGTTTCAATTGTGG
CAAAGAAGGGCACATAGCCAGAAATTGCAGAGCCCCTAGGAAAAAGGGCTGTTGGAAATGTGGAAAGGAAGGACACCAAA
TGAAA---GATTGTACT------GAAAGA------CAGGCTAAT
>JN024454/B/US/2005/USPI38051EI3y05121pcWG2B3
ATGCAGAGGGGCAATATT------------------AGGAACCAAAGAAAG------GCTGTCAAGTGTTTCAATTGTGG
CAAAGAAGGGCACATAGCCAGAAATTGCAGAGCCCCTAGGAAAAAGGGCTGTTGGAAATGTGGAAAGGAAGGACACCAAA
TGAAA---GATTGTACT------GAAAGA------CAGGTAAAT
>JN024455/B/US/2005/USPI38051EI3y05121pcWG2B6
ATGCAGAGGGGCAATATT------------------AGGAACCAAAGAAAG------GCTGTCAAGTGTTTCAATTGTGG
CAAAGAAGGGCACATAGCCAGAAATTGCAGAGCCCCTAGGAAAAAGGGCTGTTGGAAATGTGGAAAGGAAGGACACCAAA
TGAAA---GATTGTACT------GAAAGA------CAGGCTAAT
>JN024456/B/US/2005/USPI38051EI3y05121pcWG2B10
ATGCAGAGGGGCAATATT------------------AGGAACCAAAGAAAG------GCTGTCAAGTGTTTCAATTGTGG
CAAAGAAGGGCACATAGCCAGAAATTGCAGAGCCCCTAGGAAAAAGGGCTGTTGGAAATGTGGAAAGGAAGGACACCAAA
TGAAA---GATTGTACT------GAAAGA------CAGGCTAAT
>JN024457/B/US/2005/USPI38051EI3y05121pcWG2B8
ATGCAGAGGGGCAATATT------------------AGGAACCAAAGAAAG------GCTGTCAAGTGTTTCAATTGTGG
CAAAGAAGGGCACATAGCCAGAAATTGCAGAGCCCCTAGGAAAAAGGGCTGTTGGAAATGTGGAAAGGAAGGACACCAAA
TGAAA---GATTGTACT------GAAAGA------CAGGCTAAT
>JN024458/B/US/2005/USPI38051EI3y05121pcWG2B4
ATGCAGAGGGGCAATATT------------------AGGAACCAAAGAAAG------GCTGTCAAGTGTTTCAATTGTGG
CAAAGAAGGGCACATAGCCAGAAATTGCAGAGCCCCTAGGAAAAAGGGCTGTTGGAAATGTGGAAAGGAAGGACACCAAA
TGAAA---GATTGTACT------GAAAGA------CAGGCTAAT
>JN024459/B/US/2005/USPI51550EI3285y05051pcWG2B1
ATGCAGAAAAACAATTTT------------------GGTAACCAAAGAAAA------ATAGTTAAATGTTTCAATTGTGG
CAAACAAGGACACATAGCCAAAAATTGCAAGGCCCCTAGAAAAAAGGGCTGTTGGAAGTGTGGAAAGGAAGGACACCAAA
TGAAA---GATTGTACT------GAAAGA------CAGGCTAAT
>JN024460/B/US/2005/USPI51550EI3285y05051pcWG2B6
ATGCAGAAAAATAATTTT------------------GGTAACCAAAGAAAA------ATAGTTAAATGTTTCAATTGTGG
CAAACAAGGACACATAGCCAAAAATTGCAAGGCCCCTAGAAAAAAGGGCTGTTGGAAGTGTGGAAAGGAAGGACACCAAA
TGAAA---GATTGTACT------GAAAGA------CAGGCTAAT
>JN024461/B/US/2005/USPI51550EI3285y05051pcWG2B10
ATGCAGAAAAACAATTTT------------------GGTAACCAAAGAAAA------ATAGTTAAATGTTTCAATTGTGG
CAAACAAGGACACATAGCCAAAAATTGCAAGGCCCCTAGAAAAAAGGGCTGTTGGAAGTGTGGAAAGGAAGGACACCAAA
TGAAA---GATTGTACT------GAAAGA------CAGGCTAAT
>JN024462/B/US/2005/USPI51550EI3285y05051pcWG2B3
ATGCAGAGAAACAATTTT------------------GGTAACCAAAGAAAA------ATAGTTAAATGTTTCAATTGTGG
CAAACAAGGACACATAGCCAAAAACTGCAAGGCACCTAGAAAAAAGGGCTGTTGGAAGTGTGGAAAGGAAGGACACCAAA
TGAAA---GATTGTACT------GAAAGA------CAGGCTAAT
>JN024463/B/US/2005/USPI51550EI3285y05051pcWG2B4
ATGCAGAAAAACAATTTT------------------GGTAACCAAAGAAAA------ATAGTTAAATGTTTCAATTGTGG
CAAACAAGGACACATAGCCAAAAATTGCAAGGCACCTAGAAAAAAGGGCTGTTGGAAGTGTGGAAAAGAAGGACACCAAA
TGAAA---GATTGTACT------GAAAGA------CAGGCTAAT
>JN024464/B/US/2005/USPI51550EI3285y05051pcWG2B9
ATGCAGAGAAACAATTTT------------------GGTAACCAAAGAAAA------ATAGTTAAATGTTTCAATTGTGG
CAAACAAGGACACATAGCCAAAAATTGCAAGGCCCCTAGAAAAAAGGGCTGTTGGAAGTGTGGAAAGGAAGGACACCAAA
TGAAA---GATTGTACT------GAAAGA------CAGGCTAAT
>JN024465/B/US/2005/USPI51550EI3285y05051pcWG2B5
ATGCAGAGAAACAATTTT------------------GGTAACCAAAGAAAA------ATAGTTAAATGTTTCAATTGTGG
CAAACAAGGACACATAGCCAAAAATTGCAAGGCCCCTAGAAAAAAGGGCTGTTGGAAGTGTGGAAAGGAAGGACACCAAA
TGAAA---GATTGTACT------GAAAGA------CAGGCTAAT
>JN024467/B/US/2005/USPI51550EI3285y05051pcWG2B7
ATGCAGAAAAATAATTTT------------------GGTAACCAAAGAAAA------ATAATTAAATGTTTCAATTGTGG
CAAACAAGGACACATAGCCAAAAATTGCAAGGCCCCTAGAAAAAAGGGCTGTTGGAAGTGTGGAAAGGAAGGACACCAAA
TGAAA---GATTGTACT------GAAAGA------CAGGCTAAT
>JN024468/B/US/2005/USPI51550EI3285y05051pcWG2B2
ATGCAGAAAAACAATTTT------------------GGTAACCAAAGAAAA------ATAGTTAAATGTTTCAATTGTGG
CAAACAAGGACACATAGCCAAAAATTGCAAGGCCCCTAGAAAAAAGGGCTGTTGGAAGTGTGGAAGGGAAGGACACCAAA
TGAAA---GATTGTACT------GAAAGA------CAGGCTAAT
>JN024469/B/US/2005/USPI11286EI13y05091pcWG2B1
ATGCAGAGAGGCAATTTT------------------AGGAACCAAAGAAGG------GCTGTTAAATGTTTCAATTGTGG
CAAAGAAGGGCACATAGCCAGAAATTGCAGGGCCCCTAGGAAAAAGGGATGTTGGAAATGTGGAAAGGAAGGACACCAAA
TGAAA---GACTGTACT------GAGAGA------CAGGCTAAT
>JN024470/B/US/2005/USPI11286EI13y05091pcWG2B12
ATGCAGAGAGGCAATTTT------------------AGGAACCAAAGAAAG------GCTGTTAAATGTTTTAATTGTGG
CAAAGAAGGGCACGTAGCCAGAAATTGCAGGGCCCCTAGGAAAAAGGGATGTTGGAAATGTGGAAAGGAAGGACACCAAA
TGAAA---GACTGTACT------GAGAGA------CAGGCTAAT
>JN024471/B/US/2005/USPI11286EI13y05091pcWG2B13
ATGCAGAGAGGCAATTTT------------------AGGAACCAAAGAAAG------GCTGTTAAATGTTTCAATTGTGG
CAAAGAAGGGCACATAGCCAGAAATTGCAGGGCCCCTAGGAAAAAGGGATGTTGGAAATGTGGAAAGGAAGGACACCAAA
TGAAA---GACTGTACT------GAGAGA------CAGGCTAAT
>JN024472/B/US/2005/USPI11286EI13y05091pcWG2B7
ATGCAGAGAGGCAATTTT------------------AGGAACCAAAGAAAG------GCTGTTAAATGTTTCAATTGTGG
CAAAGAAGGGCACATAGCCAGAAATTGCAGGGCCCCTAGGAAAAAGGGATGTTGGAAATGTGGAAAGGAAGGACACCAAA
TGAAA---GACTGTACT------GAGAGA------CAGGCTAAT
>JN024474/B/US/2005/USPI11286EI13y05091pcWG2B9
ATGCAGAGAGGCAATTTT------------------AGGAACCAAAGAAAG------GCTGTTAAATGTTTCAATTGTGG
CAAAGAAGGGCACATAGCCAGAAATTGCAGGGCCCCTAGGAAAAAGGGATGTTGGAAATGTGGAAAGGAAGGACACCAAA
TGAAA---GACTGTACT------GAGAGA------CAGGCTAAT
>JN024475/B/US/2005/USPI11286EI13y05091pcWG2B10
ATGCAGAGAGGCAATTTT------------------AGGAACCAAAGAAAG------GCTGTTAAATGTTTCAATTGTGG
CAAAGAAGGGCACATAGCCAGAAATTGCAGGGCCCCTAGGAAAAAGGGATGTTGGAAATGTGGAAAGGAAGGACACCAAA
TGAAA---GACTGTACT------GAGAGA------CAGGCTAAT
>JN024476/B/US/2005/USPI11286EI13y05091pcWG2B8
ATGCAGAGAGGCAATTTT------------------AGGAACCAAAGAAAG------GCTGTTAAATGTTTCAATTGTGG
CAAAGAAGGGCACATAGCCAGAAATTGCAGGGCCCCTAGGAAAAAGGGATGTTGGAAATGTGGAAAGGAAGGACACCAAA
TGAAA---GACTGTACT------GAGAGA------CAGGCTAAT
>JN024477/B/US/2005/USPI11286EI13y05091pcWG2B15
ATGCAGAGAGGCAATTTT------------------AGGAACCAAAGAAAG------GCTGTTAAATGTTTTAATTGTGG
CAAAGAAGGGCACGTAGCCAGAAATTGCAGGGCCCCTAGGAAAAAGGGATGTTGGAAATGTGGAAAGGAAGGACACCAAA
TGAAA---GACTGTACT------GAGAGA------CAGGCTAAT
>JN024478/B/US/2005/USPI11286EI18y05091pcWG2B9
ATGCAGAGAGGCAATTTT------------------AGGAACCAAAGAAAG------GCTGTTAAATGTTTTAATTGTGG
CAAAGAAGGGCACGTAGCCAGAAATTGCAGGGCCCCTAGGAAAAAGGGATGTTGGAAATGTGGAAAGGAAGGACACCAAA
TGAAA---GACCGTACT------GAGAGA------CAGGCTAAT
>JN024479/B/US/2005/USPI11286EI18y05091pcWG2B2
ATGCAGAGAGGCAATTTT------------------AGGAACCAAAGAAAG------GCTGTTAAATGTTTTAATTGTGG
CAAAGAAGGGCACGTAGCCAGAAATTGCAGGGCCCCTAGGAAAAAGGGATGTTGGAAATGTGGAAAGGAAGGACACCAAA
TGAAA---GACTGTACT------GAGAGA------CAGGCTAAT
>JN024481/B/US/2005/USPI11286EI18y05091pcWG2B5
ATGCAGAGAGGCAATTTT------------------AGGAACCAAAGAAAG------GCTGTTAAATGTTTCAATTGTGG
CAAAGAAGGGCACATAGCCAGAAATTGCAGGGCCCCTAGGAAAAAGGGATGTTGGAAATGTGGAAAGGAAGGACACCAAA
TGAAA---GACTGTACT------GAGAGA------CAGGCTAAT
>JN024482/B/US/2005/USPI11286EI18y05091pcWG2B8
ATGCAGAGAGGCAATTTT------------------AGGAACCAAAGAAAG------GCTGTTAAATGTTTTAATTGTGG
CAAAGAAGGGCACGTAGCCAGAAATTGCAGGGCCCCTAGGAAAAAGGGATGTTGGAAATGTGGAAAGGAAGGACACCAAA
TGAAA---GACTGTACT------GAGAGA------CAGGCTAAT
>JN024483/B/US/2005/USPI11286EI18y05091pcWG2B3
ATGCAGAGAGGCAATTTT------------------AGGAACCAAAGAAAG------GCTGTTAAATGTTTTAATTGTGG
CAAAGAAGGGCACGTAGCCAGAAATTGCAGGGCCCCTAGGAAAAAGGGATGTTGGAAATGTGGAAAGGAAGGACACCAAA
TGAAA---GACTGTACT------GAGAGA------CAGGCTAAT
>JN024484/B/US/2005/USPI11286EI18y05091pcWG2B1
ATGCAGAGAGGCAATCTT------------------AGGAACCAAAGAAAG------GCTGTTAAATGTTTTAATTGTGG
CAAAGAAGGGCACGTAGCCAGAAATTGCAGGGCCCCTAGGAAAAAGGGATGTTGGAAATGTGGAAAGGAAGGACACCAAA
TGAAA---GACTGTACT------GAGAGA------CAGGCTAAT
>JN024485/B/US/2005/USPI11286EI26y05091pcWG2B5
ATGCAGAGAGGCAATTTT------------------AGGAACCAAAGAAAG------GCTGTTAAATGTTTTAATTGTGG
CAAAGAAGGGCACGTAGCCAGAAATTGCAGGGCCCCTAGGAAAAAGGGATGTTGGAAATGTGGAAAGGAAGGACACCAAA
TGAAA---GACTGTACT------GAGAGA------CAGGCTAAT
>JN024486/B/US/2005/USPI11286EI26y05091pcWG2B8
ATGCAGAGAGGCAATTTT------------------AGGAACCAAAGAAAG------GCTGTTAAATGTTTTAATTGTGG
CAAAGAAGGGCACGTAGCCAGAAATTGCAGGGCCCCTAGGAAAAAGGGATGTTGGAAATGTGGAAAGGAAGGACACCAAA
TGAAA---GACTGTACT------GAGTGA------CAGGCTAAT
>JN024487/B/US/2005/USPI11286EI26y05091pcWG2B7
ATGCAGAGAGGCAATTTT------------------AGGAACCAAAGAAAG------GCTGTTAAATGTTTTAATTGTGG
CAAAGAAGGGCACGTAGCCAGAAATTGCAGGGCCCCTAGGAAAAAGGGATGTTGGAAATGTGGAAAGGAAGGACACCAAA
TGAAA---GACTGTACT------GAGAGA------CAGGCTAAT
>JN024488/B/US/2005/USPI11286EI26y05091pcWG2B6
ATGCAGAGAGGCAATTTT------------------AGGAACCAAAGAAAG------GCTGTTAAATGTTTTAATTGTGG
CAAAGAAGGGCACGTAGCCAGAAATTGCAGGGCCCCTAGGAAAAAGGGATGTTGGAAATGTGGAAAGGAAGGACACCAAA
TGAAA---GACTGTACT------GAGAGA------CAGGCTAAT
>JN024489/B/US/2005/USPI11286EI26y05091pcWG2B4
ATGCAGAGAGGCAATTTT------------------AGGAACCAAAGAAAG------GCTGTTAAATGTTTCAATTGTGG
CAAAGAAGGGCACATAGCCAGAAATTGCAGGGCCCCTAGGAAAAAGGGATGTTGGAAATGTGGAAAGGAAGGACACCAAA
TGAAA---GACTGTACT------GAGAGA------CAGGCTAAT
>JN024490/B/US/2005/USPI11286EI26y05091pcWG2B2
ATGCAGAGAGGCAATTTT------------------AGGAACCAAAGAAAG------GCTGTTAAATGTTTTAATTGTGG
CAAAGAAGGGCACGTAGCCAGAAATTGCAGGGCCCCTAGGAAAAAGGGATGTTGGAAATGTGGAAAGGAAGGACACCAAA
TGAAA---GACTGTACT------GAGAGA------CAGGCTAAT
>JN024491/B/US/2005/USPI11286EI26y05091pcWG2B1
ATGCAGAGAGGCAATTTT------------------AGGAACCAAAGAAAG------GCTGTTAAATGTTTTAATTGTGG
CAAAGAAGGGCACGTAGCCAGAAATTGCAGGGCCCCTAGGAAAAAGGGATGTTGGAAATGTGGAAAGGAAGGACACCAAA
TGAAA---GACTGTACT------GAGAGA------CAGGCTAAT
>JN024492/B/US/2005/USPI11286EI26y05091pcWG2B3
ATGCAGAGAGGCAATTTT------------------AGGAACCAAAGAAAG------GCTGTTAAATGTTTCAATTGTGG
CAAAGAAGGGCACATAGCCAGAAATTGCAGGGCCCCTAGGAAAAAGGGATGTTGGAAATGTGGAAAGGAAGGACACCAAA
TGAAA---GACTGTACT------GAGAGA------CAGGCTAAT
>JN024493/B/US/2005/USPI83747EI57y05021pcWG2B13
ATGCAGAAAGGTAATTTT------------------AGGAACCAAAGAAAG------ACTGTTAAGTGTTTCAATTGTGG
CAAGGATGGACACATAGCCAAAAATTGCAGGGCCCCTAGGAAAAAGGGCTGTTGGAAATGTGGAAAGGAAGGACACCAAA
TGAAA---GATTGTACT------GAGAGG------CAGGCTAAT
>JN024494/B/US/2005/USPI83747EI57y05021pcWG2B14
ATGCAGAAAGGTAATTTT------------------AGGAACCAAAGAAAG------ACTGTTAAGTGTTTCAATTGTGG
CAAGGATGGACACATAGCCAAAAATTGCAGGGCCCCTAGGAAAAAGGGCTGTTGGAAATGTGGAAAGGAAGGACACCAAA
TGAAA---GATTGTACT------GAGAGG------CAGGCTAAT
>JN024495/B/US/2005/USPI83747EI98y05031pcWG2B12
ATGCAGAAAGGTAATTTT------------------AGGAACCAAAGAAAG------ACTGTTAAGTGTTTCAATTGTGG
CAAGGACGGACACACAGCCAAAAATTGCAGGGCCCCTAGGAAAAAGGGCTGTTGGAAATGTGGAAAGGAAGGACACCTAA
TGAAA---GATTGTACT------GAGAGG------CAGGCTAAT
>JN024496/B/US/2004/USPI71101EI21y04061pcWG2B10
ATGCAGAAAGGCAATTTT------------------AGGAACCAAAGAAAG------AGTGTTAAGTGTTTCAATTGTGG
CAAGGAGGGGCACATAGCCAGAAATTGCAGAGCCCCTAGAAAAAAGGGCTGTTGGAAATGTGGAAGGGAAGGACACCAAA
TGAAA---GATTGTACT------GAGAGA------CAGGCTAAT
>JN024497/B/US/2004/USPI71101EI21y04061pcWG2B8
ATGCAGAAAGGCAATTTT------------------AGGAACCAAAGAAAG------AGTGTTAAGTGTTTCAATTGTGG
CAAGGAGGGGCACATAGCCAGAAATTGCAGAGCCCCTAGAAAAAAGGGCTGTTGGAAATGTGGAAGGGAAGGACACCAAA
TGAAA---GATTGTACT------GAGAGA------CGGGCTAAT
>JN024498/B/US/1995/USPI90770EI129y95111pcWG2B11
ATGCAGAGAGGCAATTTT------------------AAGAATCAAAGAAAG------ATTGTTAAGTGTTTCAATTGTGG
CAAAGAAGGACACATAGCCAGAAATTGCAGAGCCCCTAGGAAAAAGGGCTGTTGGAAATGTGGGAAGGAAGGACACCAGA
TGAAA---GATTGTACT------GAGAGA------CAGGCTAAT
>JN024499/B/US/1996/USPI90770EI197y96011pcWG2B11
ATGCAGAGAGGCAATTTT------------------AAGAATCAAAGAAAG------ATTGTTAAGTGTTTCAATTGTGG
CAAAGACGGACACATAGCCAAAAATTGCAGAGCCCCTAGGAAAAAGGGCTGTTGGAAATGTGGGAAGGAAGGACACCAGA
TGAAA---GATTGTACT------GAGAGA------CAGGCTAAT
>JN024500/B/US/1996/USPI90770EI197y96011pcWG2B4
ATGCAGAGAGGCAATTTT------------------AAGAATCAAAGAAAG------ATTGTTAAGTGTTTCAATTGTGG
CAAAGACGGACACATAGCCAAAAATTGCAGAGCCCCTAGGAAAAAGGGCTGTTGGAAATGTGGGAAGGAAGGACACCAGA
TGAAA---GATTGTACT------GAGAGA------CAGGCTAAT
>JN024501/B/US/1996/USPI55751EI18y96071pcWG2B10
ATGCAGAGAGGCAATTTT------------------AGGAACCAAAGAAAG------GCTGTTAAGTGTTTCAATTGTGG
CAAAGAAGGGCACATAGCCAGAAATTGCAGGGCCCCTAGGAAAAAGGGCTGTTGGAAATGTGGAAAGGAAGGACACCAAA
TGAAA---GAGTGTACT------GAGAGA------CAGGCTAAT
>JN024502/B/US/1996/USPI55751EI18y96071pcWG2B11
ATGCAGAGAGGCAATTTT------------------AGGAACCAAAGAAAG------GCTGTTAAGTGTTTCAATTGTGG
CAAAGAAGGGCACATAGCCAGAAATTGCAGGGCCCCTAGGAAAAAGGGCTGTTGGAAATGTGGAAAGGAAGGACACCAAA
TGAAA---GAGTGTACT------GAGAGA------CAGGCTAAT
>JN024503/B/US/1996/USPI55751EI18y96071pcWG2B7
ATGCAGAGAGGCAATTTT------------------AGGAACCAAAGAAAG------GCTGTTAAGTGTTTCAATTGTGG
CAAAGAAGGACACATAGCCAGAAATTGCAGGGCCCCTAGGAAAAAGGGCTGTTGGAAATGTGGAAAGGAAGGACACCAAA
TGAAA---GAGTGTACT------GAGAGA------CAGGCTAAT
>JN024504/B/US/1996/USPI55751EI18y96071pcWG2B8
ATGCAGAGAGGCAATTTT------------------AGGAACCAAAGAAAG------GCTGTTAAGTGTTTCAATTGTGG
CAAAGAAGGGCACATAGCCAGAAATTGCAGGGCCCCTAGGAAAAAGGGCTGTTGGAAATGTGGAAAGGAAGGACACCAAA
TGAAA---GAGTGTACT------GAGAGA------CAGGCTAAT
>JN024505/B/US/1996/USPI55751EI18y96071pcWG2B9
ATGCAGAGAGGCAATTTT------------------AGGAACCAAAGAAAG------GCTGTTAAGTGTTTCAATTGTGG
CAAAGAAGGGCACATAGCCAGAAATTGCAGGGCCCCTAGGAAAAAGGGCTGTTGGAAATGTGGAAAGGAAGGACACCAAA
TGAAA---GAGTGTACT------GAGAGA------CAGGCTAAT
>JN024506/B/US/2005/USPI55751EI3343y05081pcWG2B6
ATGCAGAGAGGCAATTTT------------------AGGAACCAAAGAAAG------GCTGTTAAATGTTTCAATTGTGG
CAAAGAAGGGCACATAGCCAGAAACTGCAGGGCCCCAAGGAAAAAGGGATGTTGGGAATGTGGAAAGGAAGGACACCAAA
TGAAA---GACTGTACT------GAGAGA------CAGGCTAAT
>JN024507/B/US/2005/USPI55751EI3343y05081pcWG2B7
ATGCAGAGAGGCAATTTT------------------AGGAACCAAAGAAAG------GCTGTTAAATGTTTCAATTGTGG
CAAAGAAGGGCACATAGCCAGAAATTGCAGGGCCCCTAGGAAAAAGGGATGTTGGAAATGTGGAAAGGAAGGACACCAAA
TGAAA---GACTGTACT------GAGAGA------CAGGCTAAT
>JN024508/B/US/2005/USPI55751EI3343y05081pcWG2B8
ATGCAGAGAGGCAATTTT------------------AGGAACCAAAGAAAG------GCTGTTAAATGTTTCAATTGTGG
CAAAGAAGGGCACATAGCCAGAAATTGCAGGGCCCCTAGGAAAAAGGGATGTTGGAAATGTGGAAAGGAAGGACACCAAA
TGAAA---GAGTGTACT------GAGAGA------CAGGCTAAT
>JN024509/B/US/2005/USPI55751EI3394y05101pcWG2B8
ATGCAGAGAGGCAATTTT------------------AGAAACCAAAGAAAG------GCTGTTAAATGTTTCAATTGTGG
CAAAGAAGGGCACATAGCCAGAAATTGCAGGGCCCCTAGGAAAAAGGGATGTTGGAAATGTGGAAAGGAAGGACACCAAA
TGAAA---GACTGTACT------GAGAGA------CAGGCTAAT
>JN024510/B/US/2005/USPI55751EI3394y05101pcWG2B9
ATGCAGAGAGGCAATTTT------------------AGGAACCAAAGAAAG------GCTGTTAAATGTTTCAATTGTGG
CAAAGAAGGACACATAGCCAGAAATTGCAGGGCCCCTAGGAAAAAGGGATGTTGGAAATGTGGAAAGGAAGGACACCAAA
TGAAA---GACTGTACT------GAGAGA------CAGGCTAAT
>JN024511/B/US/2004/USPI71101EI44y04071pcWG2B10
ATGCAGAAAGGCAATTTT------------------AGGAACCAAAGAAAG------AGTGTTAAGTGTTTCAATTGTGG
CAAGGAGGGGCACATAGCCAGAAATTGCAGAGCTCCTAGAAAAAAGGGCTGTTGGAAATGTGGAAGGGAAGGACACCAAA
TGAAA---GATTGTACT------GAGAGA------CAGGCTAAT
>JN024512/B/US/2004/USPI71101EI127y04091pcWG2B1
ATGCAGAAAGGCAATTTT------------------AGGAACCAAAGAAAG------AGTGTTAAGTGTTTCAATTGTGG
CAAGGAGGGGCACATAGCCAGAAATTGCAGAGCCCCTAGAAAAAAGGGCTGTTGGAAATGTGGAAGGGAAGGACACCAAA
TGAAA---GATTGTACT------GAGAGA------CAGGCTAAT
>JN024513/B/US/2004/USPI71101EI127y04091pcWG2B10
ATGCAGAAAGGCAATTTT------------------AGGAACCAAAGAAAG------AGTGTTAAGTGTTTCAATTGTGG
CAAGGAGGGGCACATAGCCAGAAATTGCAGAGCCCCTAGAAAAAAGGGCTGTTGGAAATGTGGAAGGGAAGGACACCAAA
TGAAA---GATTGTACT------GAGAGA------CAGGCTAAT
>JN024514/B/US/2004/USPI71101EI127y04091pcWG2B2
ATGCAGAAAGGCAATTTT------------------AGGAACCAAAGAAAG------AGTGTTAAGTGTTTCAATTGTGG
CAAGGAGGGGCACATAGCCAGAAATTGCAGAGCCCCTAGAAAAAAGGGCTGTTGGAAATGTGGAAGGGAAGGACACCAAA
TGAAA---GATTGTACT------GAGAGA------CAGGCTAAT
>JN024515/B/US/2004/USPI71101EI127y04091pcWG2B3
ATGCAGAAAGGCAATTTT------------------AGGAACCAAAGAAAG------AGTGTTAAGTGTTTCAATTGTGG
CAAGGAGGGGCACATAGCCAGAAATTGCAGAGCCCCTAGAAAAAAGGGCTGTTGGAAATGTGGAAGGGAAGGACACCAAA
TGAAA---GATTGTACT------GAGAGA------CAGGCTAAT
>JN024516/B/US/2004/USPI71101EI127y04091pcWG2B4
ATGCAGAAAGGCAATTTT------------------AGGAACCAAAGAAAG------AGTGTTAAGTGTTTCAATTGTGG
CAAGGAGGGGCACATAGCCAGAAATTGCAGAGCCCCTAGAAAAAAGGGCTGTTGGAAATGTGGAAGGGAAGGACACCAAA
TGAAA---GATTGTACT------GAGAGA------CAGGCTAAT
>JN024517/B/US/2004/USPI71101EI127y04091pcWG2B5
ATGCAGAAAGGCAATTTT------------------AGGAACCAAAGAAAG------AGTGTTAAGTGTTTCAATTGTGG
CAAGGAGGGGCACATAGCCAGAAATTGCAGAGCCCCTAGAAAAAAGGGCTGTTGGAAATGTGGAAGGGAAGGACACCAAA
TGAAA---GATTGTACT------GAGAGA------CAGGCTAAT
>JN024518/B/US/2004/USPI71101EI127y04091pcWG2B7
ATGCAGAAAGGCAATTTT------------------AGGAACCAAAGAAAG------AGTGTTAAGTGTTTCAATTGTGG
CAAGGAGGGGCACATAGCCAGAAATTGCAGAGCCCCTAGAAAAAAGGGCTGTTGGAAATGTGGAAGGGAAGGACACCAAA
TGAAA---GATTGTACT------GAGAGA------CAGGCTAAT
>JN024519/B/US/2004/USPI71101EI127y04091pcWG2B8
GTGCAGAAAGGCAATTTT------------------AGGAACCAAAGAAAG------AGTGTTAAGTGTTTCAATTGTGG
CAAGGAGGGGCACATAGCCAGAAATTGCAGAGCCCCTAGAAAAAAGGGCTGTTGGAAATGTGGAAGGGAAGGACACCAAA
TGAAA---GATTGTACT------GAGAGA------CAGGCTAAT
>JN024520/B/US/2004/USPI71101EI127y04091pcWG2B9
ATGCAGAAAGGCAATTTT------------------AGGAACCAAAGAAAG------AGTGTTAAGTGTTTCAATTGTGG
CAAGGAGGGGCACATAGCCAGAAATTGCAGAGCCCCTAGAAAAAAGGGCTGTTGGAAATGTGGAAGGGAAGGACACCAAA
TGAAA---GATTGTACT------GAGAGA------CAGGCTAAT
>JN024521/B/US/2004/USPI71101EI181y04111pcWG2B1
ATGCAGAAAGGCAATTTT------------------AGGAACCAAAGAAAG------GGTGTTAAGTGTTTCAATTGTGG
CAAGGAGGGGCACATAGCCAGAAATTGCAGAGCCCCTAGAAAAAAGGGCTGTTGGAAATGTGGAAGGGAAGGACACCAAA
TGAAA---GATTGTACT------GAGAGA------CAGGCTAAT
>JN024522/B/US/2005/USPI83747EI154y05051pcWG2B4
ATGCAGAAAGGTAATTTT------------------AGGAACCAAAGAAAG------ACTGTTAAGTGTTTCAATTGTGG
CAAGGAGGGACACATAGCCAAAAATTGCAGGGCCCCTAGGAAAAAGGGCTGTTGGAAATGTGGAAAGGAAGGACACCAAA
TGAAA---GATTGTACT------GAGAGG------CAGGCTAAT
>JN024523/B/US/2005/USPI83747EI154y05051pcWG2B9
ATGCAGAAAGGTAATTTT------------------AGGAACCAAAGAAAG------ACTGTTAAGTGTTTCAATTGTGG
CAAGGAGGGACACATAGCCAAAAATTGCAGGGCCCCTAGGAAAAAGGGCTGTTGGAAATGTGGAAAGGAAGGACACCAAA
TGAAA---GATTGTACT------GAGAGG------CAGGCTAAT
>JN024524/B/US/2005/USPI83747EI210y05071pcWG2B10
ATGCAGAAAGGTAATTTT------------------AGGAACCAAAGAAAG------ACTGTTAAGTGTTTCAATTGTGG
CAAGGAGGGACACATAGCCAAAAATTGCAGGGCCCCTAGGAAAAAGGGCTGTTGGAAATGTGGAAAGGAAGGACACCAAA
TGAAA---GATTGTACT------GAGAGG------CAGGCTAAT
>JN024525/B/US/2005/USPI83747EI210y05071pcWG2B11
ATGCAGAAAGGTAATTTT------------------AGGAACCAAAGAAAG------ACTGTTAAGTGTTTCAATTGTGG
CAAGGAGGGACACATAGCCAAAAATTGCAGGGCCCCTAGGAAAAAGGGCTGTTGGAAATGTGGAAAGGAAGGACACCAAA
TGAAA---GATTGTACT------GAGAGG------CAGGCTAAT
>JN024526/B/US/2005/USPI83747EI210y05071pcWG2B12
ATGCAGAAAGGTAATTTT------------------AGGAACCAAAGAAAG------ACTGTTAAGTGTTTCAATTGTGG
CAAGGAGGGACACATAGCCAAAAATTGCAGGGCCCCTAGGAAAAAGGGCTGTTGGAAATGTGGAAAGGAAGGACACCAAA
TGAAA---GATTGTACT------GAGAGG------CAGGCTAAT
>JN024527/B/US/2005/USPI83747EI210y05071pcWG2B13
ATGCAGAAAGGTAATTTT------------------AGGAACCAAAGAAAG------ACTGTTAAGTGTTTCAATTGTGG
CAAGGATGGACACATAGCCAAAAATTGCAGGGCCCCTAGGAAAAAGGGCTGTTGGAAATGTGGAAAGGAAGGACACCAAA
TGAAA---GATTGTACT------GAGAGG------CAGGCTAAT
>JN024528/B/US/2005/USPI83747EI210y05071pcWG2B14
ATGCAGAAAGGTAATTTT------------------AGGAACCAAAGAAAG------ACTGTTAAGTGTTTCAATTGTGG
CAAGGAGGGACACATAGCCAAAAATTGCAGGGCCCCTAGGAAAAAGGGCTGTTGGAAATGCGGAAAGGAAGGACACCAAA
TGAAA---GATTGTACT------GAGAGG------CAGGCTAAT
>JN024529/B/US/2005/USPI83747EI273y05091pcWG2B10
ATGCAGAAAGGTAATTTT------------------AGGAACCAAAGAAAG------ACTGTTAAGTGTTTCAATTGTGG
CAAGGAAGGACACATAGCCAAAAATTGCAGGGCCCCTAGGAAAAAGGGCTGTTGGAAATGTGGAAAGGAAGGACACCAAA
TGAAA---GATTGTACT------GAGAGG------CAGGCTAAT
>JN024530/B/US/2005/USPI83747EI273y05091pcWG2B12
ATGCAGAAAGGTAATTTT------------------AGGAACCAAAGAAGG------ACTGTTAAGTGTTTCAATTGTGG
CAAGGAGGGACACATAGCCAAAAATTGCAGGGCCCCTAGGAAAAAGGACTGTTGGAAATGTGGAAAGGAAGGACACCAAA
TGAAA---GATTGTACT------GAGAGG------CAGGCTAAT
>JN024531/B/US/2005/USPI83747EI273y05091pcWG2B6
ATGCAGAAAGGTAATTTT------------------AGGAACCAAAGAAAG------ACTGTTAAGTGTTTCAATTGTGG
CAAGGAAGGACACATAGCCAAAAATTGCAGGGCCCCTAGGAAAAAGGGCTGTTGGAAATGTGGAAAGGAAGGACACCAAA
TGAAA---GATTGTACT------GAGAGG------CAGGCTAAT
>JN024532/B/US/2005/USPI83747EI273y05091pcWG2B9
ATGCAGAAAGGTAATTTT------------------AGGAACCAAAGAAAG------ACTGTTAAGTGTTTCAATTGTGG
CAAGGAAGGACACATAGCCAAAAATTGCAGGGCCCCTAGGAAAAAGGGCTGTTGGAAATGTGGAAAGGAAGGACACCAAA
TGAAA---GATTGTACT------GAGAGG------CAGGCTAAT
>JN024533/B/US/2005/USPI83747EI57y05021pcWG2B11
ATGCAGAAAGGTAATTTT------------------AGGAACCAAAGAAAG------ACTGTTAAGTGTTTCAATTGTGG
CAAGGATGGACACATAGCCAAAAATTGCAGGGCCCCTAGGAAAAAGGGCTGTTGGAAATGTGGAAAGGAAGGACACCAAA
TGAAA---GATTGTACT------GAGAGG------CAGGCTAAT
>JN024534/B/US/2005/USPI83747EI57y05021pcWG2B12
ATGCAGAAAGGTAATTTT------------------AGGAACCAAAGAAAG------ACTGTTAAGTGTTTCAATTGTGG
CAAGGATGGACACATAGCCAAAAATTGCAGGGCCCCTAGGAAAAAGGGCTGTTGGAAATGTGGAAAGGAAGGACACCAAA
TGAAA---GATTGTACT------GAGAGG------CAGGCTAAT
>JN024535/B/US/2005/USPI83747EI69y05021pcWG2B10
ATGCAGAAAGGTAATTTT------------------AGGAACCAAAGAAAG------ACTGTTAAGTGTTTCAATTGTGG
CAAGGATGGACACATAGCCAAAAATTGCAGGGCCCCTAGGAAAAAGGGCTGTTGGAAATGTGGAAAGGAAGGACACCAAA
TGAAA---GATTGTACT------GAGAGG------CAGGCTAAT
>JN024536/B/US/2005/USPI83747EI69y05021pcWG2B9
ATGCAGAAAGGTAATTTT------------------AGGAACCAAAGAAAA------ACTGTTAAGTGTTTCAATTGTGG
CAAGGATGGACACATAGCCAAAAATTGCAGGGCCCCTAGGAAAAAGGGCTGTTGGAAATGTGGAAAGGAAGGACACCAAA
TGAAA---GATTGTACT------GAGAGG------CAGGCTAAT
>JN024537/B/US/2005/USPI83747EI98y05031pcWG2B16
ATGCAGAAAGGTAATTTT------------------AGGAACCAAAGAAAG------ACTGTTAAGTGTTTCAATTGTGG
CAAGGAGGGACACATAGCCAAAAATTGCAGGGCCCCTAGGAAAAAGGGCTGTTGGAAATGTGGAAAGGAAGGACACCAAA
TGAAA---GATTGTACT------GAGAGG------CAGGCTAAT
>JN024538/B/US/2005/USPI38417EI25y05051pcWG2B11
ATGCAGAAAAACAATTTT------------------GGTAACCAAAGAAAA------ATAGTTAAATGTTTCAATTGTGG
CAGACAAGGACACATAGCCAAAAATTGCAAGGCCCCTAGAAAAAAGGGCTGTTGGAAGTGTGGAAAAGAAGGACACCAAA
TGAAA---GATTGTACT------GAAAGA------CAGGCTAAT
>JN024539/B/US/2005/USPI38417EI25y05051pcWG2B13
ATGCAGAAAAACAATTTT------------------GGTAACCAAAGAAAA------ATAGTTAAATGTTTCAATTGTGG
CAGACAAGGACACATAGCCAAAAATTGCAAGGCCCCTAGAAAAAAGGGCTGTTGGAAGTGTGGAAAAGAAGGACACCAAA
TGAAA---GATTGTACT------GAAAGA------CAGGCTAAT
>JN024540/B/US/2005/USPI38417EI25y05051pcWG2B15
ATGCAGAAAAACAATTTT------------------GGTAACCAAAGAAAA------ATAGTTAAATGTTTCAATTGTGG
CAGACAAGGACACATAGCCAAAAATTGCAAGGCCCCTAGAAAAAAGGGCTGTTGGAAGTGTGGAAAAGAAGGACACCAAA
TGAAA---GATTGTACT------GAAAGA------CAGGCTAAT
>JN024541/B/US/2005/USPI38417EI25y05051pcWG2B16
ATGCAGAAAAACAATTTT------------------GGTAACCAAAGAAAA------ATAGTTAAATGTTTCAATTGTGG
CAGACAAGGACACATAGCCAAAAATTGCAAGGCCCCTAGAAAAAAGGGCTGTTGGAAGTGTGGAAAAGAAGGACACCAAA
TGAAA---GATTGTACT------GAAAGA------CAGGCTAAT
>JN024542/B/US/2005/USPI38417EI112y05081pcWG2B14
ATGCAGAAAAACAATTTT------------------GGTAACCAAAGAAAA------ATAGTTAAATGTTTCAATTGTGG
CAGACAAGGACACATAGCCAAAAATTGCAAGGCCCCTAGAAAAAAGGGCTGTTGGAAGTGTGGAAAAGAAGGACACCAAA
TGAAA---GATTGTACT------GAAAGA------CAGGCTAAT
>JN024543/B/US/2005/USPI38417EI112y05081pcWG2B15
ATGCAGAAAAACAATTTT------------------GGTAACCAAAGAAAA------ATAGTTAAATGTTTCAATTGTGG
CAGACAAGGACACATAGCCAAAAATTGCAAGGCCCCTAGAAAAAAGGGCTGTTGGAAGTGTGGAAAAGAAGGACACCAAA
TGAAA---GATTGTACT------GAAAGA------CAGGCTAAT
>JN024544/B/US/2005/USPI38417EI196y05101pcWG2B1
ATGCAGAAAACCAATTTT------------------GGTAACCAAAGAAAA------ATAGTTAAATGTTTCAATTGTGG
CAGACAAGGACACATAGCCAAAAATTGCAAGGCCCCTAGAAAAAAGGGCTGTTGGAAGTGTGGAAAAGAAGGACACCAAA
TGAAA---GATTGTACT------GAAAGA------CAGGCTAAT
>JN024545/B/US/2005/USPI38417EI196y05101pcWG2B10
ATACAGAAAAACAATTTT------------------GGTAACCAAAGAAAA------ATAGTTAAATGTTTCAATTGTGG
CAGACAAGGACACATAGCCAAAAATTGCAAGGCCCCTAGAAAAAAGGGCTGTTGGAAGTGTGGAAAAGAAGGACACCAAA
TGAAA---GATTGTACC------GAAAGA------CAGGCTAAT
>JN024546/B/US/2005/USPI38417EI196y05101pcWG2B2
ATGCAGAAAAACAATTTT------------------GGTAACCAAAGAAAA------ATAGTTAAATGTTTCAATTGTGG
CAGACAAGGACACATAGCCAAAAATTGCAAGGCCCCTAGAAAAAAGGGCTGTTGGAAGTGTGGAAAAGAAGGACACCAAA
TGAAA---GATTGTACT------GAAAGA------CAGGCTAAT
>JN024547/B/US/2005/USPI38417EI196y05101pcWG2B3
ATGCAGAAAAACAATTTT------------------GGTAACCAAAGAAAA------ATAGTTAAATGTTCCAATTGTGG
CAGACAAGGACCCATAGCCAAAAATTGCAAGGCCCCTAGAAAAAAGGGCTGTTGGAAGTGTGGAAAAGAAGGACACCAAA
TGAAA---GATTGTACT------GAAAGA------CAGGCTAAT
>JN024548/B/US/2005/USPI38417EI196y05101pcWG2B4
ATGCAGAAAAACAATTTT------------------GGTAACCAAAGAAAA------ATAGTTAAATGTTTCAATTGTGG
CAGACAAGGACACATAGCCAAAAATTGCAAGGCCCCTAGAAAAAAGGGCTGTTGGAAGTGTGGAAAAGAAGGACACCAAA
TGAAA---GATTGTACT------GAAAGA------CAGGCTAAT
>JN024549/B/US/2005/USPI38417EI196y05101pcWG2B5
ATGCAGAAAAACAATTTT------------------GGTAACCAAAGAAAA------ATAGTTAAATGTTTCAATTGTGG
CAGACAAGGACACATAGCCAAAAATTGCAAGGCCCCTAGAAAAAAGGGCTGTTGGAAGTGTGGAAAAGAAGGACACCAAA
TGAAA---GATTGTACT------GAAAGA------CAGGCTAAT
>JN024550/B/US/2005/USPI38417EI196y05101pcWG2B6
ATGCAGAAAAACAATTTT------------------GGTAACCAAAGAAAA------ATAGTTAAATGTTTCAATTGTGG
CAGACAAGGACACATAGCCAAAAATTGCAAGGCCCCTAGAAAAAAGGGCTGTTGGAAGTGTGGAAAAGAAGGACACCAAA
TGAAA---GATTGTATT------GAAAGA------CAGGCTAAT
>JN024551/B/US/2005/USPI38417EI196y05101pcWG2B7
GTGCAGAAAAACAATTTT------------------GGTAACCAAAGAAAA------ATAGTTAAATGTTTCAATTGTGG
CAGACAAGGACACATAGCCAAAAATTGCAAGGCCCCTAGAAAAAAGGGCTGTTGGAAGTGTGGAAAAGAAGGACACCAAA
TGAAA---GATTGTACT------GAAAGA------CAGGCTAAT
>JN024552/B/US/2005/USPI38417EI196y05101pcWG2B8
ATGCAGAAAAACAATTTT------------------GGTAACCAAAGAAAA------ATAGTTAAATGTTTCAATTGTGG
CAGACAAGGACACATAGCCAAAAATTGCAAGGCCCCTAGAAAAAAGGGCTGTTGGAAGTGTGGAAAAGAAGGACACCAAA
TGAAA---GATTGTACT------GAAAGA------CAGGCTAAT
>JN024553/B/US/2005/USPI38417EI196y05101pcWG2B9
ATGCAGAAAAACAATTTT------------------AGTAACCAAAGAAAA------ATAGTTAAATGTTTCAATTGTGG
CAGACAAGGACACATAGCCAAAAATTGCAAGGCCCCTAGAAAAAAAGGCTGTTGGAAGTGTGGAAAAGAAGGACACCAAA
TGAAA---GATTGTACT------GAAAGA------CAGGCTAAT
>JN024554/B/US/2005/USPI38417EI243y05121pcWG2B1
ATGCAGAAAAACAATTTT------------------GGTAACCAAAGAAAA------ATAGTTAAATGTTTCAATTGTGG
CAGACAAGGACACATAGCCAAAAATTGCAAGGCCCCTAGAAAAAAGGGCTGTTGGAAGTGTGGAAAAGAAGGACACCAAA
TGAAA---GATTGTACT------GAAAGA------CAGGCTAAT
>JN024555/B/US/2005/USPI38417EI243y05121pcWG2B13
ATGCAGAAAAACAATTTT------------------GGTAACCAAAGGAAA------ATAGTTAAATGTTTCAATTGTGG
CAGACAAGGACACATAGCCAAAAATTGCAAGGCCTCTAGAAAAAAGGGCTGTTGGAAGTGTGGAAAAGAAGGACACCAAA
TGAAA---GATTGTACT------GAAAGA------CAGGCTAAT
>JN024556/B/US/2005/USPI38417EI243y05121pcWG2B9
ATGCAGAAAAACAATTTT------------------GGTAACCAAAGAAAA------ATAGTTAAATGTTTCAATTGTGG
CAGACAAGGACACATAGCCAAAAATTGCAAGGCCCCTAGAAAAAAGGGCTGTTGGAAGTGTGGAAAAGAAGGACACCAAA
TGAGA---GATTGTACT------GAAAGA------CAGGCTAAT
>JN024557/B/US/2005/USPI11286EI13y05091pcWG2B11
ATGCAGAGAGGCAATTTT------------------AGGAACCAAAGAAAG------GCTGTTAAATGTTTCAATTGTGG
CAAAGAAGGGCACATAGCCAGAAATTGCAGGGCCCCTAGGAAAAAGGGATGTTGGAAATGTGGAAAGGAAGGACACCAAA
TGAAA---GACTGTACT------GAGAGA------CAGGCTAAT
>JN024558/B/US/2005/USPI11286EI18y05091pcWG2B10
ATGCAGAGAGGCAATTTT------------------AGGAACCAAAGAAAG------GCTGTTAAATGTTTTAATTGTGG
CAAAGAAGGGCACGTAGCCAGAAATTGCAGGGCCCCTAGGAAAAAGGGATGTTGGAAATGTGGAAAGGAAGGACACCAAA
TGAAA---GACTGTACT------GAGAGA------CAGGCTAAT
>JN024559/B/US/2005/USPI11286EI18y05091pcWG2B6
ATGCAGAGAGGCAATTTT------------------AGGAACCAAAGAAAG------GCTGTTAAATGTTTTAATTGTGG
CAAAGAAGGGCACGTAGCCAGAAATTGCAGGGCCCCTAGGAAAAAGGGATGTTGGAAATGTGGAAAGGAAGGACACCAAA
TGAAA---GACTGTACT------GAGAGA------CAGGCTAAT
>JN024560/B/US/2005/USPI11286EI18y05091pcWG2B7
ATGCAGAGAGGCAATTTT------------------AGGAACCAAAGAAAG------GCTGTTAAATGTTTTAATTGTGG
CAAAGAAGGGCACGTAGCCAGAAATTGCAGGGCCCCTAGGAAAAAGGGATGTTGGAAATGTAGAAAGGAAGGACACCAAA
TGAAA---GACTGTACT------GAGAGA------CAGGCTAAT
>JN024561/B/US/2005/USPI11286EI26y05091pcWG2B9
ATGCAGAGAGGCAATTTT------------------AGGAACCAAAGAAAG------GCTGTTAAATGTTTTAATTGTGG
CAAAGAAGGGCACGTAGCCAGAAATTGCAGGGCCCCTAGGAAAAAGGGATGTTGGAAATGTGGAAAGGAAGGACACCAAA
TGAAA---GACTGTACT------GAGAGA------CAGGCTAAT
>JN024562/B/US/2005/USPI38051EI7y05121pcWG2B10
ATGCAGAGGGGCGATATT------------------AGGAACCAAAGAAAG------GCTGTCAAGTGTTTCAATTGTGG
CAAAGAAGGGCACATAGCCAGAAATTGCAGAGCCCCTAGGAAAAAGGGCTGTTGGAAATGTGGAAAGGAAGGACACCAAA
TGAAA---GATTGTACT------GAAAGA------CAGGCTAAT
>JN024563/B/US/2005/USPI38051EI7y05121pcWG2B12
ATGCAGAGGGGCAATATT------------------AGGAACCAAAGAAAG------GCTGTCAAGTGTTTCAATTGTGG
CAAAGAAGGGCACATAGCCAGAAATTGCAGAGCCCCTAGGAAAAAGGGCTGTTGGAAATGTGGAAAGGAAGGACACCAAA
TGAAA---GATTGTACT------GAAAGA------CAGGCTAAT
>JN024564/B/US/2005/USPI38051EI7y05121pcWG2B13
ATGCAGAGGGGCAATATT------------------AGGAACCAAAGAAAG------GCTGTCAAGTGTTTCAATTGTGG
CAAAGAAGGGCACATAGCCAGAAATTGCAGAGCCCCTAGGAAAAAGGGCTGTTGGAAATGTGGAAAGGAAGGGCACCAAA
TGAAA---GATTGTACT------GAAAGA------CAGGCTAAT
>JN024565/B/US/2005/USPI38051EI7y05121pcWG2B14
ATGCAGAGGGGCAATATT------------------AGGAACCAAAGAAAG------GCTGTCAAGTGTTTCAATTGTGG
CAAAGAAGGGCACATAGCCAGAAATTGCAGAGCCCCTAGGAAAAAGGGCTGTTGGAAATGTGGAAAGGAAGGACACCAAA
TGAAA---GATTGTACT------GAAAGA------CAGGCTAAT
>JN024566/B/US/2005/USPI38051EI7y05121pcWG2B5
ATGCAGAGGGGCAATATT------------------AGGAACCAAAGAAAG------GCTGTCAAGTGTTTCAATTGTGG
CAAAGAAGGGCACATAGCCAGAAATTGCAGAGCCCCTAGGAAAAAGGGCTGTTGGAAATGTGGAAAGGAAGGACACCAAA
TGAAA---GATTGTACT------GAAAGA------CAGGCTAAT
>JN024567/B/US/2005/USPI38051EI7y05121pcWG2B6
ATGCAGAGGGGCAATATT------------------AGGAACTAAAGAAAG------GCTGCCAAGTGTTTCAATTGTGG
CAAAGAAGGGCACATAGCCAGAAATTGCAGAGCCCCTAGGAAAAAGGGCTGTTGGAAATGTGGAAAGGAAGGACACCAAA
TGAAA---GATTGTACT------GAAAGA------CAGGCTAAT
>JN024568/B/US/2005/USPI38051EI7y05121pcWG2B7
ATGCAGAGGGGCAATATT------------------AGGAACCAAAGAAAG------GCTGTCAAGTGTTTCAATTGTGG
CAAAGAAGGGCACATAGCCAGAAATTGCAGAGCCCCTAGGAAAAAGGGCTGTTGGAAATGTGGAAAGGAAGGACACCAAA
TGAAA---GATTGTACT------GAAAGA------CAGGCTAAT
>JN024569/B/US/2005/USPI38051EI7y05121pcWG2B8
ATGCAGAGGGGCAATATT------------------AGGAACCAAAGAAAG------GCTGTCAAGTGTTTCAATTGTGG
CAAAGAAGGGCACATAGCCAGAAATTGCAGAGCCCCTAGGAAAAAGGGCTGTTGGAAATGTGGAAAGGAAGGACACCAAA
TGAAA---GATTGTACT------GAAAGA------CAGGCTAAT
>JN024570/B/US/2005/USPI38051EI7y05121pcWG2B9
ATGCAGAGGGGCAATATT------------------AGGAACCAAAGAAAG------GCTGTCAAGTGTTTCAATTGTGG
CAAAGAAGGGCACATAGCCAGAAATTGCAGAGCCCCTAGGAAAAAGGGCTGTTGGAAATGTGGAAAGGAAGGACACCAAA
TGAAA---GATTGTACT------GAAAGA------CAGGCTAAT
>JN024571/B/US/2005/USPI38417EI25y05051pcWG2B12
ATGCAGAAAAACAATTTT------------------GGTAACCAAAGAAAA------ATAGTTAAATGTTTCAATTGTGG
CAGACAAGGACACATAGCCAAAAATTGCAAGGCCCCTAGAAAAAAGGGCTGTTGGAAGTGTGGAAAAGAAGGACACCAAA
TGAAA---GATTGTACT------GAAAGA------CAGGCTAAT
>JN024572/B/US/2005/USPI83747EI69y05021pcWG2B8
ATGCAGAAAGGTAATTTT------------------AGGAACCAAAGAAAG------ACTGTTAAGTGTTTCAATTGTGG
CAAGGATGGACACATAGCCAAAAATTGCAGGGCCCCTAGGAAAAAGGGCTGTTGGAAATGTGGAAAGGAAGGACACCAAA
TGAAA---GATTGTACT------GAGAGG------CAGGCTAAT
>JN024573/B/US/2005/USPI11286EI26y05091pcWG2B10
ATGCAGAGAGGCAATTTT------------------AGGAACCAAAGAAAG------GCTGTTAAATGTTCCAATTGTGG
CAAAGAAGGGCACATAGCCAGAAATTGCAGGGCCCCTAGGAAAAAGGGATGTTGGAAATGTGGAAAGGAAGGACACCAAA
TGAAA---GACTGTACT------GAGAGA------CAGGCTAAT
>JN235958/B/UY/2002/02UY_TSU1290
ATGCAGAGAGGCAATTTT------------------AGGAATCAAAGAAAG------ACTGTTAAATGTTTCAATTGTGG
CAAAGAAGGGCACATAGCCAAAAATTGCAGGGCCCCTAGAAAAAGGGGCTGTTGGAAATGTGGAAAGGAAGGACACCAAA
TGAAG---GACTGTACT------GAGAGA------CAGGCTAAT
>JN235959/B/UY/1999/99UY_TRA0043
ATGCAGAGAGGTAATTTT------------------AAGAATCAAAGAAAG------ACTGTTAAATGTTTCAATTGTGG
CAAAGAAGGGCACATAGCCAGAAATTGCAGGGCCCCTAGAAAAAGGGGCTGTTGGAAATGTGGAAAGGAAGGACATCAAA
TGAAA---GATTGTACT------GAGAGA------CAGGCTAAT
>JN235965/B/UY/1999/99UY_TRA0177
ATGCAGAAAAGCAATTTT------------------AGGAACCAAAGAAAG------AGTGTTAAGTGTTTCAATTGTGG
CAAAGAAGGGCACATAGCCAGAAACTGCAGGGCCCCTAGAAAAAAGGGCTGTTGGAAATGTGGAAAGGAAGGACACCAAA
TGAAA---GATTGTACT------GAGAGA------CAGGCTAAT
>JN248329/B/TH/2004/04TH601066
ATACAGAGAGGCAATTTT------------------AGGAACCAAAGAAAG------ACTATCAAGTGTTTCAATTGTGG
CAAAGAAGGGCACATAGCCAAAAATTGCAGGGCCCCTAGGAAAAAGGGCTGTTGGAAATGTGGAAAGGAAGGACACCAAA
TGAAA---GATTGTACT------GAGAGA------CAGGCTAAT
>JN248333/B/TH/2004/04TH803686
GTGCAGAATGGCAATTTT------------------AGGAACCAAAGAAAA------ATTGTTAAGTGTTTCAATTGTGG
CAAAGTAGGGCACATAGCCAAACATTGCAAGGCCCCTAGGAAAAAGGGCTGTTGGAAGTGTGGAAAGGAAGGACACCAAA
TGAAA---GATTGTGAT------GGGAGA------CAGGCTAAT
>JN248335/B/TH/2004/04TH808998
ATGCAGAGAGGCAATTTT------------------AGGAACCAAAGAAAG------CCTGTCAAGTGTTTCAATTGTGG
CAAAGAAGGGCACCTAGCCAGAAATTGCAAGGCCCCTAGGAAAAAGGGCTGTTGGAAATGTGGAAAGGAAGGACACCAAA
TGAAA---GATTGTACT------GAGAGA------CAGGCTAAT
>JN248337/B/TH/2004/04TH821921
GCGCAGGGAGGTAACTTT------------------AGGAACCAAAGAAAA------ATTGTTAAGTGTTTCAATTGTGG
CAAAGTAGGGCACATAGCCAAAAATTGCAGGGCCCCTAGGAAAAGAGGCTGTTGGAAATGTGGAAAGGAAGGACACCAAA
TGAAG---GATTGTATC------GAAAAA------CAGGCTAAT
>JN248343/B/TH/2005/05TH355614
ATGCAGAGAGGCAATTTT------------------AAGAACCAAAAAAGA------ATTGTTAAGTGTTTCAATTGTGG
CAAAGAAGGGCATATAGCCAGAAATTGCAGGGCCCCTAGAAAAAGAGGCTGTTGGAAATGTGGAAAGGAAGGACACCAAA
TGAAA---GACTGTACT------GAGAGA------CAGGCTAAT
>JN248344/B/TH/2005/05TH356764
ATGCRGAGAGGCAATTTT------------------AGGAATCAAAAGAAG------CCTATTAAGTGTTTCAATTGTGG
CAAAGAAGGGCACATAGCCAAACATTGTAGGGCCCCTAGGAAAAAGGGCTGTTGGAAATGTGGACAAGAAGGACACCAAA
TGAAA---GATTGTACT------GAGAGA------CAGGCTAAT
>JN248345/B/TH/2005/05TH356883
ATGCAGAGAGGCAATTTT------------------AGGAATCAAAAGAAG------CCTATTAAGTGTTTCAATTGTGG
CAAAGAAGGGCACATAGCCAAACATTGTAGGGCCCCTAGGAAAAAGGGCTGTTGGAAATGTGGACAAGAAGGACACCAAA
TGAAA---GATTGTACT------GAAAGA------CAGGCTAAT
>JN248346/B/TH/2005/05TH357801
ATGCAGAATAGCAAATTT------------------AGGGGCCAAAGAAGA------ATTGTTAAGTGCTTCAATTGTGG
CAAAGAGGGGCACATAGCCAAAAATTGCAGGGCCCCAAGGAAAAGGGGCTGTTGGAAATGTGGAAAGGAAGGACACCAAA
TGAAA---GACTGTATT------GAGAGG------CAGGCTAAT
>JN248347/B/TH/2005/05TH429730
ATGCAGAAAAATAATTTT------------------AGGAACCAAAGGAAG------ACTGTCAAATGTTTCAATTGTGG
CAAAGAGGGGCACATAGCCAAAAATTGCAGGGCTCCTAGGAAAAAGGGCTGTTGGAAATGTGGAAAGGAAGGACACCAAA
TGAAA---GATTGTACT------GAGAGA------CAGGCTAAT
>JN248353/B/TH/2005/05TH645189
ATGCAAAGAGGCAATTTT------------------AGGAGCCAAAGAAAA------ATTGTTAAATGTTTCAATTGTGG
CAAAGAGGGGCACATAGCCAGAAATTGCAGGGCCCCTAGGAAAAAGGGCTGTTGGAAATGTGGAAAAGAAGGACATCAAA
TGAAA---GATTGTTCT------GAGAGA------CAGGCTAAT
>JN248354/B/TH/2005/05TH736580
ATGCAGAGAGGCAATTTT------------------AGGAACCCAAGAAAG------ACTGTTAAGTGCTTCAATTGTGG
CAAAGAAGGACACATAGCCAGAAATTGCAGAGCCCCTAGGAAAAAGGGCTGTTGGAAATGTGGAAAAGAAGGACACCAAA
TGAAA---GATTGCACT------GAGAGA------CAGGCTAAT
>JN251896/B/PY/2002/02PY_PSP0019
ATGCAGAGAGGCAATTTT------------------AGACACCAAAAAAGG------ATTGTTAAGTGTTTCAATTGTGG
CAAAGAAGGGCACATAGCAAAAAATTGCAGGGCCCCTAGGAAAAAGGGCTGTTGGAAATGTGGAAAGGAAGGACACCAAA
TGAAA---GATTGTATC------GAGAGA------CAGGCTAAT
>JN251901/B/PY/2002/02PY_PSP0090
ATGCAGAGAGGCAATTTT------------------AGGAACCAAAGAAAA------ACTGTTAAGTGTTTCAATTGTGG
CAAAGAAGGGCACATAGCCAAAAATTGCAGGGCCCCCAGGAAAAGGGGCTGTTGGAAATGTGGAAAGGAAGGACACCAAA
TGAAA---GATTGTACT------GAAAGA------CAGGCTAAT
>JN251906/B/PY/2003/03PY_PSP0115
ATGCAGAGAGGCAATTTT------------------AAGGGCCAAAGAAGG------AATATTAAGTGTTTCAATTGTGG
CAAAGAAGGGCACCTAGCCAAAAACTGCAGGGCCCCTAGAAAAAAGGGCTGTTGGAAATGTGGAAAGGAAGGCCACCAAA
TGAAA---GACTGTAAT------GAGAGA------CAGGCTAAT
>JN397362/B/US/2011/ES38
ATGCAGAAAGGCAATTTT------------------AGGAACCAGAGAAAG------ACAATTAAGTGTTTCAATTGTGG
CAAAGAAGGGCACCTAGCCAGAAATTGCAGGGCCCCTAGAAAAAAGGGCTGTTGGAAATGTGGAAAAGAAGGACACCAAA
TGAAA---GATTGCACT------GAGAGA------CAGGCTAAT
>JN397363/B/US/2011/CP2
ATGCAGAAAGGCAATTTT------------------AGGAAYCARAGAAAG------ACAATTAAGTGTTTCAATTGTGG
CAAAGAAGGGCACCTAGCCAGAAACTGCAGGGCCCCTAGAAAAAGGGGCTGTTGGAAATGTGGAAAAGAAGGACACCAAA
TGAAA---GATTGCACT------GAGAGA------CAGGCTAAT
>JN397364/B/US/2010/VC1
ATGCAGAAAGGCAATTTT------------------AGGAACCAAAGAAAG------ACTGTTAAGTGTTTCAATTGTGG
CAAAGAAGGACACATAGCCAGAAATTGCAGGGCTCCTAGGAAAAGGGGCTGTTGGAAATGTGGACAGGAAGGACACCAAA
TGAAA---GATTGTACT------GAGAGA------CAGGCTAAT
>JN397365/B/US/2010/CP1
ATGCAGAAAGGCAATTTT------------------AGGAACCAAAGAAAG------ACTGTTAAGTGTTTCAATTGTGG
CAAAGAAGGRCACATAGCCAGAAATTGCAGGGCTCCTAGGAAAAGGGGCTGTTGGAAATGTGGACAGGAAGGACACCAAA
TGAAA---GATTGTACT------GAGAGA------CAGGCTAAT
>JN692431/B/BR/2002/02BR1002
ATGCAGAGAGGCAATTTC------------------AGGAACCAAAGAAAG------CCTGTTAAGTGTTTCAATTGTGG
CAAAGAGGGGCACATAGCCAGAAATTGCAGGGCTCCTAGGAAAAAGGGCTGTTGGAAATGTGGAAAGGAAGGACACCAAA
TGAAA---GATTGTACT------GAGAGA------CAGGCTAAT
>JN692432/B/BR/2002/02BR1013
ATGCAGAGAGGTAATTTT------------------AGGGGTCCAAGAAGG------ACTGTTAAGTGTTTCAATTGTGG
CAAAGAAGGACACATAGCCAGAAATTGCAGGGCCCCTAGGAAAAAGGGCTGTTGGAAATGTGGAAAGGAAGGACACCAAA
TGAAA---GACTGTACG------GAGAGA------CAGGCAAAT
>JN692433/B/BR/2002/04BR1064
ATGCAGAGAGGCAATTTT------------------AGAAACCAAAGAAAA------CCTGTTAAGTGTTTCAATTGTGG
CAAAGAGGGGCACATAGCCAAAAATTGCAGGGCTCCTAGAAAAAAGGGCTGTTGGAAATGTGGAAAGGAAGGACACCAAA
TGAAA---GATTGTATT------GAAAGA------CAGGCTAAT
>JN692435/B/BR/2002/02BR2025
ATGCAGAGAGGCAATGTT------------------AGGAACCAAAGAAAG------ATTATTAAATGTTTCAATTGTGG
CAAAGAAGGGCACATAGCCAGAAATTGCAGGGCTCCTAGGAAAAGGGGCTGCTGGAAATGTGGAAAGGAAGGACACCAAA
TGAAA---GAGTGCACT------GAAAGA------CAGGCTAAT
>JN692436/B/BR/2002/02BR2027
ATGCAGAAAGGCAATTTT------------------AGGAACCAAAGAAAG------ACTGTTAAGTGTTTCAATTGTGG
CAAAGATGGGCACATAGCTAGAAATTGCAGGGCCCCTAGGAAAAAGGGCTGTTGGAAATGTGGAAAGGAAGGACATCAAA
TGAAA---GATTGTACT------GAGAGA------CAGGCTAAT
>JN692439/B/BR/2002/02BR2032
ATGCAGAGAGGCAACTTT------------------AGGAACCAGAGAAAG------ACTGTTAAGTGTTTCAATTGTGG
TAAAGAAGGACACATAGCCAGAAACTGCAGGGCCCCTAGGAAAAAGGGCTGTTGGAAATGTGGAAGTGAAGGACACCAAA
TGAAA---GACTGTACT------GAGAGA------CAGGCTAAT
>JN692443/B/BR/2002/02BR2041
ATGCAGAGAGGCAATTTT------------------AGGAACCAAAAAAGG------ATTGTTAAGTGCTTCAATTGTGG
CAAAGAAGGGCACATAGCCAAAAATTGTAGGGCTCCTAGGAAAAAAGGCTGTTGGAAATGTGGAAAGGAAGGACACCAAA
TGAAA---GATTGTACT------GAGAGA------CAGGCTAAT
>JN692444/B/BR/2002/02BR2042
ATGCAGAGAGGAAATTTT------------------AGGAACCAAAGAAAA------CCTGTTAAGTGTTTTAATTGTGG
CAAGGAAGGGCACATAGCCAAAAATTGCAGGGCCCCCAGGAAAAAGGGCTGTTGGAAATGTGGAAGGGAAGGACACCAAA
TGAAA---GATTGTACC------GAGAGA------CAGGCTAAT
>JN692446/B/BR/2003/03BR1043
ATGCAGAGAGGCAATTTG------------------GGGAACCAAAGAAAG------ACTGTTAAATGTTTCAATTGTGG
CAAAGTAGGGCACATAGCCAAAAATTGCAGGGCCCCTAGAAAAAAGGGCTGTTGGAAATGTGGAAAGGAAGGACACCAGA
TGAAA---GATTGTACT------GAGAGA------CAGGCTAAT
>JN692447/B/BR/2003/03BR1046
ATGCAGAGAGGCAATTTT------------------AGGAACCAAAGAAAG------CCTGTTAAATGTTTCAATTGTGG
CACAGAAGGGCACATAGCCAGAAATTGCAAGGCACCTAGAAAAAAGGGGTGTTGGAAATGTGGAAGGGAAGGACACCAAA
TGAAA---GATTGTACT------GAAAGA------CAGGCTAAT
>JN692450/B/BR/2004/04BR1047
ATGCAGAGAGGCAATTTC------------------AGGAACAAAGGAAAG------AATGTTAAGTGCTTCAATTGTGG
CAAAGAGGGGCACATAGCCAAAAATTGCAGGGCCCCTAGGAAAAAGGGCTGTTGGAAATGTGGAAGAGAAGGACACCAAA
TGAAA---GATTGTACT------GAGAGG------CAGGCTAAT
>JN692451/B/BR/2004/04BR1049
ATGCAGAGAGGCAATTTT------------------AGGAACCAAAGAAAG------ACTATTAAGTGTTTCAATTGTGG
CAAAGAGGGGCACATAGCCAAAAATTGCAGGGCCCCTAGAAAAAAGGGCTGTTGGAAATGTGGAAAGGAAGGACACCAAA
TGAAA---GATTGTTCTCTT---GAAAGA------CAGGCTAAT
>JN692452/B/BR/2004/04BR1051
ATGCAGAGAGGCAATTTT------------------AAGAACCAGAGAAAA------ATTGTTAAGTGTTTCAACTGTGG
CAAAGAAGGGCATATAGCCAGAAATTGCAGGGCCCCTAGAAAGAAGGGCTGTTGGAAATGTGGAAAGGAAGGACACCAAA
TGAAA---GAGTGTACT------GAAAGA------CAGGCTAAT
>JN692453/B/BR/2004/04BR1054
ATGCAGAGAGGCAACTTT------------------AGGAGCCAACGAAAG------GTTGTTAAGTGTTTCAATTGTGG
CAAAGAAGGGCACATAGTCAAAAATTGTAGGGGGCCTAGAAAAAAGGGCTGTTGGAAATGTGGAAAAGAAGGACACCAAA
TGAAA---GATTGTACT------GAGAGA------CAGCATAAT
>JN692455/B/BR/2004/04BR1057
ATGCAGAGAGGCAATTTT------------------AAGAACCAGAGAAGG------CCAGTTAAGTGTTTCAATTGTGG
CAAGGAAGGGCACATAGCTAAAAATTGCAGGGCCCCTAGGAAAAAGGGATGTTGGAAATGTGGAAGGGAAGGACACCAAA
TGAAA---GATTGTACT------GAGAGA------CAGGCTAAT
>JN692457/B/BR/2004/04BR1068
ATGCAGAGAGGCAATTTC------------------AGGAACCAAAGACGG------ACTGTTAAATGTTTCAATTGTGG
CAAAGAAGGACATATAGCCAAAAATTGCAGGGCCCCTAGAAAAAAGGGCTGTTGGAAATGTGGAAAGGAAGGACACCAAA
TGAAA---GATTGCACT------GAGAGG------CAGGCTAAT
>JN692458/B/BR/2004/04BR1070
ATGCAGAGAAGCAATTTT------------------AGGAACCAAAGAAGG------ATTGTCAAGTGTTTTAATTGTGG
CAGAGAAGGGCACATAGCCAAAAATTGCAGGGCTCCTAGGAAAAAGGGCTGTTGGAAATGTGGAAAGGAAGGACACCAAA
TGAAA---GATTGTACT------GAGAGA------CAGGCGAAT
>JN692460/B/BR/2005/05BR1077
ATGCAGAGAGGCAATTTT------------------AGGAATCAAAAAAGA------ACTGTTAAGTGTTTCAATTGTGG
CAAAGAAGGGCACATAGCCAAAAATTGCAGGGCACCTAGGAAAAAGGGCTGTTGGAAATGTGGAAAAGAAGGACACCAAA
TGAAA---GATTGTACT------GAAAGA------CAGGCAAAT
>JN692461/B/BR/2005/05BR1078
ATGCAGAGAGGCAATGTT------------------GGAAACCAAAGAAAG------CCTGTTAAATGTTTCAATTGTGG
CAAAGTGGGACACATAGCAAGAAATTGCAGAGCTCCTAGAAGAAAGGGCTGTTGGAAATGTAGAAAGGAGGGACACCAAA
TGAAA---GACTGCAGT------GAAAGA------CAGGCTAAT
>JN692462/B/BR/2005/05BR1079
ATGCAGAGAGGAAATTTT------------------AGGAACCAAAGAAAG------ATTGTTAAGTGTTTTAATTGTGG
CAAAGAAGGGCACATAGCCAGAAATTGCAGGGCCCCCAGGAAAAAGGGCTGCTGGAAATGTGGAAAGGAGGGACACCAAA
TGAAA---GATTGCACT------GAGAGA------CAGGCTAAT
>JN692463/B/BR/2005/05BR1080
ATGCAGAAAGGCAATTTT------------------AGGAATCAAAAAAGG------AATGTTAAGTGTTTCAATTGTGG
CAGAGAAGGGCACATAGCCAAAAATTGCAGGGCCCCCAGGAAAAGGGGCTGCTGGAAATGTGGGAAGGAAGGACACCAAA
TGAAA---GATTGTACT------GAGAGA------CAGGCTAAT
>JN692464/B/BR/2005/05BR1081
ATGCAGAGAGGCAATTTT------------------AAGAACCAAAGGAAA------ATTGTTAAATGTTTCAATTGTGG
CAAAGAAGGGCACATAGCCAGAAATTGCAGGGCCCCTAGGAAAAAGGGCTGTTGGAAATGTGGAAAGGAAGGACACCAAA
TGAAA---GATTGTACT------GAGAGA------CAAGCTAAT
>JN692465/B/BR/2005/05BR1082
ATGCAGAGAGGCAATGGT------------------AGGATCCAAAGAAAG------ATT---AAGTGTTTCAATTGTGG
CAAAGAAGGGCACCTAGCCAAACATTGCAGGGCCCCTAGGAAAAAGGGCTGTTGGAAATGTGGAAAGGAAGGACACCAAA
TGAAA---GATTGCACT------GAAAGA------CAGGCTAAT
>JN692466/B/BR/2005/05BR1084
ATGCAAAAAGGCAATTTT------------------AAGAACCAACGAAAA------CCTGTTAAGTGTTTCAATTGTGG
CAAAATAGGGCACATAGCCAAAAACTGTAGGGCCCCTAGGAAAAAGGGCTGTTGGAAATGTGGAAAGGAAGGACATCAGA
TGAAA---GATTGTACT------GAGAGA------CAGGCTAAT
>JN692468/B/BR/2005/05BR1092
ATGCAGAGAGGTAATTTT------------------AGGAATCAAAAAAGG------ACTGTTAAGTGTTTCAATTGTGG
CAAAGAAGGGCACATAGCAAAAAATTGCAGGGCCCCTAGGAAAAAGGGCTGTTGGAAATGCGGAAAGGAAGGACACCAAA
TGAAA---GATTGTATT------GAGAGA------CAGGCTAAT
>JN692469/B/BR/2005/05BR1093
ATGCAGAGAGGCAATTTC------------------AGGAACCAAAGAAAG------CCTGTTAAGTGTTTCAATTGTGG
CAAAGAGGGGCACATAGCCAGAAACTGCAGGGCTCCTAGGAAAAAGGGCTGTTGGAAATGTGAAAAGGAAGGACACCAAA
TAAAA---GAGTGTACT------GAGAGA------CAGGCTAAT
>JN692470/B/BR/2002/05BR1094
ATGCAGAGAGGAAATTTT------------------AGGAACCAAAGAAAA------CCTGTTAAGTGTTTCAATTGTGG
CAAGGAAGGGCACGTAGCCAAAAATTGCAGGGCCCCCAGGAAAAAGGGCTGTTGGAAATGTGGAAAGGAAGGACACCAAA
TGAAA---GATTGTACC------GAGAGA------CAGGCTTAT
>JN692471/B/BR/2005/05BR1095
ATGCAGAGAGGCAACTTT------------------AAAAACCAAAGAAGG------ACTGTTAAGTGTTTCAATTGTGG
CAGAGAAGGGCACATAGCCAAAAATTGCAGGGCCCCAAGAAAAAAGGGCTGTTGGAAATGTGGAAAGGAAGGACACCAAA
TGAAA---GATTGTACT------GAGAGA------CAGGCTAAT
>JN692472/B/BR/2005/05BR1097
ATGCAGAGAGGCAATGGT------------------AGGATCCAAAGAAAG------ATT---AAATGTTTCAATTGTGG
CAAAGAAGGGCACGTAGCCAAACATTGCAGGGCCCCTAGGAAAAAGGGCTGTTGGAAGTGTGGAAAGGAAGGACACCAAA
TAAAA---GATTGCACT------GAAAGA------CAGGCTAAT
>JN692474/B/BR/2005/05BR1104
ATGCAGAGAGGCAATTTT------------------AGGGGCCAAAGAAAG------ACTGTTAAGTGTTTCAATTGTGG
CAAAGAAGGACACATAGCCAAAAATTGCAGGGCTCCTAGGAAAAAGGGCTGTTGGAAATGTGGAAGAGAAGGACACCAAA
TGAAA---GATTGCAAT------GAGAAA------CAGGCTAAT
>JN692476/B/BR/2005/05BR1110
ATGCAGAGAGGCAATTTT------------------AGGAATCAAAAAAGA------ATTGTTAAGTGTTTCAATTGTGG
CAAAGAAGGGCACATAGCCAGAAATTGCAGGGCACCTAGGAAAAAGGGCTGTTGGAAATGTGGAAAAGAAGGACACCAAA
TGAAA---GATTGTACT------GAAAGA------CAGGCAAAT
>JN692480/B/BR/2006/06BR1119
ATGCAAAAAGGCAATTTT------------------AGAAACCAAAGAAAG------ACTGTTAAGTGTTTCAATTGTGG
CAAAGAAGGACATATAGCCAGAAATTGCAGGGCCCCTAGAAAAAGGGGCTGTTGGAAGTGTGGACAAGAAGGACACCAAA
TGAAA---GATTGTACT------GAAAGA------CAGGCTAAT
>JN860769/B/TH/2008/MERLBDTRC10
ATGCAGAGAAACAATTTTAAGCAGAGAGGCAATTTTAAGGGCCAAAGGAGA------GTCGTTAAATGTTTCAACTGTGG
CAAGGAAGGGCACATAGCCAAAAATTGCAGGGCCCCTAGAAAAAAGGGTTGTTGGAAATGTGGACAGGAAGGACACCAAA
TGAAA---GATTGTACT------GAGAGA------CAGGCTAAT
>JN944897/B/US/2006/CH106_TF1
ATGCAGAAAGGAAATTTT------------------AGAAACCAAAAGAAA------AGTGTTAAGTGTTTCAACTGTGG
CAAAGAAGGACACATAGCCAGAAACTGCAGGGCCCCTAGGAAGAAGGGCTGTTGGAAATGTGGAAAGGAGGGGCATCAAA
TGAAA---GATTGCATT------GAAAGA------CAGGCTAAT
>JN944898/B/US/2006/CH106_flA3
ATGCAGAAAGGAAATTTT------------------AGAAACCAAAAGAAA------AGTGTTAAGTGTTTCAACTGTGG
CAAAGAAGGACACATAGCCAGAAACTGCAGGGCCCCTAGGAAGAAGGGCTGTTGGAAATGTGGAAAGGAGGGGCATCAAA
TGAAA---GATTGCATT------GAAAGA------CAGGCTAAT
>JN944899/B/US/2006/CH106_flB2
ATGCAGAAAGGAAATTTT------------------AGAAACCAAAAGAAA------AGTGTTAAGTGTTTCAACTGTGG
CAAAGAAGGACACATAGCCAGAAACTGCAGGGCCCCTAGGAAGAAGGGCTGTTGGAAATGTGGAAAGGAGGGGCATCAAA
TGAAA---GATTGCATT------GAAAGA------CAGGCTAAT
>JN944900/B/US/2006/CH106_flC10
ATGCAGAAAGGAAATTTT------------------AGAAACCAAAAGAAA------AGTGTTAAGTGTTTCAACTGTGG
CAAAGAAGGACACATAGCCAGAAACTGCAGGGCCCCTAGGAAGAAGGGCTGTTGGAAATGTGGAAAGGAGGGGCATCAAA
TGAAA---GATTGCATT------GAAAGA------CAGGCTAAT
>JN944901/B/US/2006/CH106_flC3
ATGCAGAAAGGAAATTTT------------------AGAAACCAAAAGAAA------AGTGTTAAGTGTTTCAACTGTGG
CAAAGAAGGACACATAGCCAGAAACTGCAGGGCCCCTAGGAAGAAGGGCTGTTGGAAATGTGGAAAGGAGGGGCATCAAA
TGAAA---GATTGCATT------GAAAGA------CAGGCTAAT
>JN944902/B/US/2006/CH106_flC4
ATGCAGAAAGGAAATTTT------------------AGAAACCAAAAGAAA------AGTGTTAAGTGTTTCAACTGTGG
CAAAGAAGGACACATAGCCAGAAACTGCAGGGCCCCTAGGAAGAAGGGCTGTTGGAAATGTGGAAAGGAGGGGCATCAAA
TGAAA---GATTGCATT------GAAAGA------CAGGCTAAT
>JN944903/B/US/2006/CH106_flC7
ATGCAGAAAGGAAATTTT------------------AGAAACCAAAAGAAA------AGTGTTAAGTGTTTCAACTGTGG
CAAAGAAGGACACATAGCCAGAAACTGCAGGGCCCCTAGGAAGAAGGGCTGTTGGAAATGTGGAAAGGAGGGGCATCAAA
TGAAA---GATTGCATT------GAAAGA------CAGGCTAAT
>JN944905/B/US/2006/CH40_TF1
ATGCAGAGAGGCAATTTT------------------AGGAACCAAAGAAAA------ATTGTTAAGTGTTTCAATTGTGG
CAAAGAAGGGCACATAGCTAGAAATTGCAGGGCCCCTAGGAAAAAGGGCTGTTGGAAGTGTGGAAAGGAAGGACATCAAA
TGAAA---GATTGTACT------GAGAGA------CAGGCTAAT
>JN944907/B/US/2006/CH58_TF1
ATGCAGAGAGGCAATTTT------------------AAGAACCAAAGAAAG------ATTGTTAAATGTTTCAATTGTGG
CAAAGAAGGGCACATAGCCAGAAATTGCAGGGCCCCTAGAAAAAAGGGCTGTTGGAAATGTGGAAGGGAAGGACATCAAA
TGAAA---GATTGTACT------GAGAGA------CAGGCTAAT
>JN944909/B/US/2006/CH77_TF1
ATGCAGAGAGGCAATTTT------------------AGGAACCAAAAAAGA------ACTATTAAATGTTTCAATTGTGG
CAAAGAAGGGCACCTAGCCAGAAATTGCAGGGCTCCTAGGAAAAAGGGCTGTTGGAAATGTGGAAAGGAAGGACACCAAA
TGAAA---GAGTGCACT------GAAAGA------CAGGCTAAT
>JN944911/B/US/2001/REJO_TF1
ATGCAGAGAGGTAATTTT------------------AAGAACCAAAGAAAA------ACTATTAAGTGTTTCAATTGTGG
CAAAGAAGGGCACATAGCCAGAAATTGCAGGGCCCCTAGAAAAAAGGGCTGTTGGAAATGTGGAAAGGAGGGACACCAAA
TGAAA---GACTGTACT------GAGAGA------CAGGCTAAT
>JN944912/B/US/2001/REJO_flA1
ATGCAGAGAGGTAATTTT------------------AAGAACCAAAGAAAA------ACTATTAAGTGTTTCAATTGTGG
CAAAGAAGGGCACATAGCCAGAAATTGCAGGGCCCCTAGAAAAAAGGGCTGTTGGAAATGTGGAAAGGAGGGACACCAAA
TGAAA---GACTGTACT------GAGAGA------CAGGCTAAT
>JN944913/B/US/2001/REJO_flA2
ATGCAGAGAGGTAATTTT------------------AAGAACCAAAGAAAA------ACTATTAAGTGTTTCAATTGTGG
CAAAGAAGGGCACATAGCCAGAAATTGCAGGGCCCCTAGAAAAAAGGGCTGTTGGAAATGTGGAAAGGAGGGACACCAAA
TGAAA---GACTGTACT------GAGAGA------CAGGCTAAT
>JN944914/B/US/2001/REJO_flE11
ATGCAGAGAGGTAATTTT------------------AAGAACCAAAGAAAA------ACTATTAAGTGTTTCAATTGTGG
CAAAGAAGGGCACATAGCCAGAAATTGCAGGGCCCCTAGAAAAAAGGGCTGTTGGAAATGTGGAAAGGAGGGACACCAAA
TGAAA---GACTGTACT------GAGAGA------CAGGCTAAT
>JN944915/B/US/2001/REJO_flF11
ATGCAGAAAGGTAATTTT------------------AAGAACCAAAGAAAA------ACTATTAAGTGTTTCAATTGTGG
CAAAGAAGGGCACATAGCCAGAAATTGCAGGGCCCCTAGAAAAAAGGGCTGTTGGAAATGTGGAAAGGAGGGACACCAAA
TGAAA---GACTGTACT------GAGAGA------CAGGCTAAT
>JN944917/B/US/2000/RHPA_TF1
ATGCAGAGAGGCAATTTA------------------AGGAACCAAAGAAAG------AGTGTCAAGTGTTTTAATTGTGG
CAAAGAAGGGCACATAGCCAGAAATTGCAGGGCCCCTAGGAAAAAGGGCTGTTGGAAATGTGGAAAAGAAGGACACCAAA
TGAAA---GATTGTACT------GAGAGA------CAGGCTAAT
>JN944918/B/US/2000/RHPA_flA1
ATGCAGAGAGGCAATTTA------------------AGGAACCAAAGAAAG------AGTGTCAAGTGTTTTAATTGTGG
CAAAGAAGGGCACATAGCCAGAAATTGCAGGGCCCCTAGGAAAAAGGGCTGTTGGAAATGTGGAAAAGAAGGACACCAAA
TGAAA---GATTGTACT------GAGAGA------CAGGCTAAT
>JN944920/B/US/2000/RHPA_flA4
ATGCAGAGAGGCAATTTA------------------AGGAACCAAAGAAAG------AGTGTCAAGTGTTTTAATTGTGG
CAAAGAAGGGCACATAGCCAGAAATTGCAGGGCCCCTAGGAAAAAGGGCTGTTGGAAATGTGGAAAAGAAGGACACCAAA
TGAAA---GATTGTACT------GAGAGA------CAGGCTAAT
>JN944921/B/US/2000/RHPA_flC4
ATGCAGAGAGGCAATTTA------------------AGGAACCAAAGAAAG------AGTGTCAAGTGTTTTAATTGTGG
CAAAGAAGGGCACATAGCCAGAAATTGCAGGGCCCCTAGGAAAAAGGGCTGTTGGAAATGTGGAAAAGAAGGACACCAAA
TGAAA---GATTGTACT------GAGAGA------CAGGCTAAT
>JN944922/B/US/2000/RHPA_flD12
ATGCAGAGAGGCAATTTA------------------AGGAACCAAAGAAAG------AGTGTCAAGTGTTTTAATTGTGG
CAAAGAAGGGCACATAGCCAGAAATTGCAGGGCCCCTAGGAAAAAGGGCTGTTGGAAATGTGGAAAAGAAGGACACCAAA
TGAAA---GATTGTACT------GAGAGA------CAGGCTAAT
>JN944923/B/US/2000/RHPA_flD4
ATGCAGAGAGGCAATTTA------------------AGGAACCAAAGAAAG------AGTGTCAAGTGTTTTAATTGTGG
CAAAGAAGGGCACATAGCCAGAAATTGCAGGGCCCCTAGGAAAAAGGGCTGTTGGAAATGTGGAAAAGAAGGACACCAAA
TGAAA---GATTGTACT------GAGAGA------CAGGCTAAT
>JN944924/B/US/2000/RHPA_flF9
ATGCAGAGAGGCAATTTA------------------AGGAACCAAAGAAAG------AGTGTCAAGTGTTTTAATTGTGG
CAAAGAAGGGCACATAGCCAGAAATTGCAGGGCCCCTAGGAAAAAGGGCTGTTGGAAATGTGGAAAAGAAGGACACCAAA
TGAAA---GATTGTACT------GAGAGA------CAGGCTAAT
>JN944925/B/US/2000/RHPA_flG4
ATGCAGAGAGGCAATTTA------------------AGGAACCAAAGAAAG------AGTGTCAAGTGTTTTAATTGTGG
CAAAGAAGGGCACATAGCCAGAAATTGCAGGGCCCCTAGGAAAAAGGGCTGTTGGAAATGTGGAAAAGAAGGACACCAAA
TGAAA---GATTGTACT------GAGAGA------CAGGCTAAT
>JN944926/B/US/2000/RHPA_flH7
ATGCAGAGAGGCAATTTA------------------AGGAACCAAAGAAAG------AGTGTCAAGTGTTTTAATTGTGG
CAAAGAAGGGCACATAGCCAGAAATTGCAGGGCCCCTAGGAAAAAGGGCTGTTGGAAATGTGGAAAAGAAGGACACCAAA
TGAAA---GATTGTACT------GAGAGA------CAGGCTAAT
>JN944928/B/US/1991/SUMA_TF1
ATGCAGAAAGGCAATTTT------------------AGGAACCAAAGAAAA------ATTGTTAAGTGTTTCAATTGTGG
CAAAGAAGGGCACATAGCCAAAAATTGCAGGGCTCCTAGGAAAAGGGGATGTTGGAAATGTGGAAAGGAAGGACACCAAA
TGAAA---GATTGTACT------GAGAGA------CAGGCTAAT
>JN944930/B/US/2000/THRO_TF1
ATGCAGAGAGGCAACTTT------------------AGGAACCAAAGAAAA------ACTGTTAAGTGTTTCAATTGTGG
CAAAGAAGGGCACATAGCAAAAAATTGCAGGGCCCCTAGGAAAAAGGGCTGCTGGAAATGTGGGAAGGAAGGACACCAAA
TGAAA---GATTGTACT------GAGAGA------CAGGCTAAT
>JN944931/B/US/2000/THRO_flA1
ATGCAGAGAGGCAACTTT------------------AGGAACCAAAGAAAA------ACTGTTAAGTGTTTCAATTGTGG
CAAAGAAGGGCACATAGCAAAAAATTGCAGGGCCCCTAGGAAAAAGGGCTGCTGGAAATGTGGGAAGGAAGGACACCAAA
TGAAA---GATTGTACT------GAGAGA------CAGGCTAAT
>JN944932/B/US/2000/THRO_flF7
ATGCAGAGAGGCAACTTT------------------AGGAACCAAAGAAAA------ACTGTTAAGTGTTTCAATTGTGG
CARAGAAGGGCACATAGCAAAAAATTGCAGGGCCCCTAGGAAAAAGGGCTGCTGGAAATGTGGGAAGGAAGGACACCAAA
TGAAA---GATTGTACT------GAGAGA------CAGGCTAAT
>JN944933/B/US/2000/THRO_flG7
ATGCAGAGAGGCAACTTT------------------AGGAACCAAAGAAAA------ACTGTTAAGTGTTTCAATTGTGG
CAAAGAAGGGCACATAGCAAAAAATTGCAGGGCCCCTAGGAAAAAGGGCTGCTGGAAATGTGGGAAGGAAGGACACCAAA
TGAAA---GATTGTACT------GAGAGA------CAGGCTAAT
>JN944934/B/US/2000/THRO_flH8
ATGCAGAGAGGCAACTTT------------------AGGAACCAAAGAAAA------ACTGTTAAGTGTTTCAATTGTGG
CAAAGAAGGGCACATAGCAAAAAATTGCAGGGCCCCTAGGAAAAAGGGCTGCTGGAAATGTGGGAAGGAAGGACACCAAA
TGAAA---GATTGTACT------GAGAGA------CAGGCTAAT
>JN944936/B/US/2001/TRJO_TF1
ATGCAGAAAGGTAATTTT------------------AGAAACCAAAGAAAG------CCTGTTAAGTGTTTCAATTGTGG
CAAAGAGGGGCATATATCTAAAAATTGCAGGGCCCCTAGAAAAAAGGGCTGTTGGAAATGTGGAAAGGAAGGACACCAAA
TGAAA---GATTGTACT------GAAAGA------CAGGCTAAT
>JN944938/B/US/2000/WITO_TF1
ATGCAGAGGGGCAATTTT------------------AGGACTCAAAGAAAA------CCTGTTAAATGTTTCAATTGTGG
CAAAGAAGGGCACATAGCCAGAAATTGCAGGGCCCCTAGAAAGAAGGGCTGTTGGAAATGTGGAAAGGAAGGACACCAAA
TGAAA---GACTGTACT------GAGAGA------CAGGCTAAT
>JN944939/B/US/2006/pCH040_c
ATGCAGAGAGGCAATTTT------------------AGGAACCAAAGAAAA------ATTGTTAAGTGTTTCAATTGTGG
CAAAGAAGGGCACATAGCTAGAAATTGCAGGGCCCCTAGGAAAAAGGGCTGTTGGAAGTGTGGAAAGGAAGGACATCAAA
TGAAA---GATTGTACT------GAGAGA------CAGGCTAAT
>JN944940/B/US/2006/pCH058_c
ATGCAGAGAGGCAATTTT------------------AAGAACCAAAGAAAG------ATTGTTAAATGTTTCAATTGTGG
CAAAGAAGGGCACATAGCCAGAAATTGCAGGGCCCCTAGAAAAAAGGGCTGTTGGAAATGTGGAAGGGAAGGACATCAAA
TGAAA---GATTGTACT------GAGAGA------CAGGCTAAT
>JN944941/B/US/2006/pCH077_t
ATGCAGAGAGGCAATTTT------------------AGGAACCAAAAAAGA------ACTATTAAATGTTTCAATTGTGG
CAAAGAAGGGCACCTAGCCAGAAATTGCAGGGCTCCTAGGAAAAAGGGCTGTTGGAAATGTGGAAAGGAAGGACACCAAA
TGAAA---GAGTGCACT------GAAAGA------CAGGCTAAT
>JN944942/B/US/2006/pCH106_c
ATGCAGAAAGGAAATTTT------------------AGAAACCAAAAGAAA------AGTGTTAAGTGTTTCAACTGTGG
CAAAGAAGGACACATAGCCAGAAACTGCAGGGCCCCTAGGAAGAAGGGCTGTTGGAAATGTGGAAAGGAGGGGCATCAAA
TGAAA---GATTGCATT------GAAAGA------CAGGCTAAT
>JN944943/B/US/2001/pREJO_c
ATGCAGAGAGGTAATTTT------------------AAGAACCAAAGAAAA------ACTATTAAGTGTTTCAATTGTGG
CAAAGAAGGGCACATAGCCAGAAATTGCAGGGCCCCTAGAAAAAAGGGCTGTTGGAAATGTGGAAAGGAGGGACACCAAA
TGAAA---GACTGTACT------GAGAGA------CAGGCTAAT
>JN944944/B/US/2000/pRHPA_c
ATGCAGAGAGGCAATTTA------------------AGGAACCAAAGAAAG------AGTGTCAAGTGTTTTAATTGTGG
CAAAGAAGGGCACATAGCCAGAAATTGCAGGGCCCCTAGGAAAAAGGGCTGTTGGAAATGTGGAAAAGAAGGACACCAAA
TGAAA---GATTGTACT------GAGAGA------CAGGCTAAT
>JN944945/B/US/1991/pSUMA_c
ATGCAGAAAGGCAATTTT------------------AGGAACCAAAGAAAA------ATTGTTAAGTGTTTCAATTGTGG
CAAAGAAGGGCACATAGCCAAAAATTGCAGGGCTCCTAGGAAAAGGGGATGTTGGAAATGTGGAAAGGAAGGACACCAAA
TGAAA---GATTGTACT------GAGAGA------CAGGCTAAT
>JN944946/B/US/2000/pTHRO_c
ATGCAGAGAGGCAACTTT------------------AGGAACCAAAGAAAA------ACTGTTAAGTGTTTCAATTGTGG
CAAAGAAGGGCACATAGCAAAAAATTGCAGGGCCCCTAGGAAAAAGGGCTGCTGGAAATGTGGGAAGGAAGGACACCAAA
TGAAA---GATTGTACT------GAGAGA------CAGGCTAAT
>JN944947/B/US/2001/pTRJO_c
ATGCAGAAAGGTAATTTT------------------AGAAACCAAAGAAAG------CCTGTTAAGTGTTTCAATTGTGG
CAAAGAGGGGCATATATCTAAAAATTGCAGGGCCCCTAGAAAAAAGGGCTGTTGGAAATGTGGAAAGGAAGGACACCAAA
TGAAA---GATTGTACT------GAAAGA------CAGGCTAAT
>JN944948/B/US/2000/pWITO_c
ATGCAGAGGGGCAATTTT------------------AGGACTCAAAGAAAA------CCTGTTAAATGTTTCAATTGTGG
CAAAGAAGGGCACATAGCCAGAAATTGCAGGGCCCCTAGAAAGAAGGGCTGTTGGAAATGTGGAAAGGAAGGACACCAAA
TGAAA---GACTGTACT------GAGAGA------CAGGCTAAT
>JQ316126/B/KR/2004/04KMK5
ATGCAGAGAGGCAATTTC------------------AGGAACCAAAGAAAG------ACTGTTAAGTGCTTCAATTGTGG
CAAAGAAGGGCACATAGCCCAAAATTGCAGGGCCCCTAGGAAAAGGGGCTGTTGGAAATGTGGAAAGGAAGGACACCAAA
TGAAA---GATTGTACT------GAGAGA------CAGGCCAAT
>JQ316127/B/KR/2003/03LSH1
ATGCAGAAAGGCAATTTC------------------AGGAACCAAAGAAAG------ACTGTTAAGTGTTTCAATTGTGG
CAAAGAGGGGCACATAGCCAAAAATTGCAGGGCCCCTAGGAAAAGGGGCTGTTGGAAATGTGGAAGGGAAGGACACCAAA
TGAAA---GATTGTACT------GAGAGA------CAGGCTAAT
>JQ316128/B/KR/2003/03KDE11
ATGCAGAGAGGCAATTTC------------------AGGAACCAAAGAAAA------CCTGTTAAGTGTTTCAATTGTGG
CAAAGAAGGGCACATAGCCAAAAATTGCAGGGCCCCTAGGAAAAAGGGCTGTTGGAAATGTGGAAAGGAAGGACACCAAA
TGAAA---GATTGTACT------GAGAGA------CAGGCTAAT
>JQ316130/B/KR/2004/04KJS8
ATGCAGAGAGGCAATTTC------------------AGGAACCAAAGAAAG------ATTGTTAAGTGTTTCAATTGTGG
CAAAGAAGGACACATAGCCAGAAATTGCAAGGCCCCTAGGAAAAAGGGCTGTTGGAAATGTGGAAAGGAAGGACACCAAA
TGAAA---GACTGTACT------GAGAGA------CAGGCTAAT
>JQ316131/B/KR/2003/03HJY8
ATGCAGAGAGGCAATTTC------------------AGAAACCAAAGAAAA------ATTGTTAAGTGTTTCAATTGTGG
CAAAGAAGGGCACATAGCCAAAAATTGCAGGGCTCCTAGAAAAAAGGGCTGTTGGAAATGTGGAAAGGAAGGACACCAAA
TGAAA---GATTGTATT------GAGAGA------CAGGCTAAT
>JQ316132/B/KR/2003/03KGS5
ATGCAGAGAGGCAATTTC------------------AGGAACCAAAGAAAG------ATTGTTAAGTGTTTCAATTGTGG
CAGAGAAGGGCACATAGCCAAAAATTGCAAGGCCCCTAGGAAAAAGGGCTGTTGGAAATGTGGAAAGGAAGGACACCAAA
TGAAA---GATTGTACT------GAGAGA------CAGGCTAAT
>JQ316133/B/KR/2004/04CWS5
ATGCAAAGAGGCAATTTC------------------AGGAACCAAAGAAAA------ACTATTAAGTGTTTCAATTGTGG
CAAGGAAGGGCACCTAGCCAAAAATTGCAGGGCCCCTAGGAAAAAAGGCTGTTGGAAATGTGGAAAGGAAGGACACCAAA
TGAAA---GATTGTAAT------GAGAGA------CAGGCCAAT
>JQ316134/B/KR/2005/05YJN2
ATGCAGAGAGGCAATTTC------------------AGGAACCAAAGAAAG------ACTATTAAGTGTTTCAATTGTGG
CAAAGAAGGGCACCTAGCCAGAAATTGCAGGGCCCCTAGAAAAAAGGGCTGTTGGAAATGTGGAAAAGAAGGACACCAAA
TGAAA---GATTGTAAT------GAGAGA------CAGGCCAAT
>JQ316135/B/KR/2003/03YGS3
ATGCAGAGAGGCAATTTC------------------AGGAACCAAAGAAAG------ACTGTTAAATGTTTCAATTGTGG
CAAAGAAGGGCACATAGCCAAAAATTGCAGGGCCCCTAGGAAAAAGGGCTGTTGGAAATGTGGAAAGGAAGGACACCAAA
TGAAA---GATTGTACT------GAGAGA------CAGGCTAAT
>JQ341411/B/KR/2007/07KYY4
ATGCAGAGAGGCAATTTC------------------AGGAATCAAAGAAGG------CCTATTAAGTGTTTCAATTGTGG
CAAAGAAGGGCACACAGCCAAAAATTGCAGGGCTCCTAGGAAAAGGGGCTGTTGGAAATGTGGAAAGGAAGGACACCAAA
TGAAA---GATTGTACT------GAGAGA------CAGGCTAAT
>JQ403019/B/CH/2002/HIV_CH_BID-V3511_2002
ATGCAGAAAGGCAATTTT------------------AGGGGCCAAAGAAAG------GCTGTTAAGTGTTTCAATTGTGG
CAAAGAAGGGCACATAGCCAGAAACTGCAGGGCCCCCAGGAAAAAGGGCTGTTGGAAATGTGGAAGGGAAGGACACCAAA
TGAAA---GATTGTACT------GAGAGA------CAGGCTAAT
>JQ403021/B/CH/2002/HIV_CH_BID-V3527_2002
ATGCAGAAAAGCAATTTT------------------AGGACCCAGAAAAAG------ATGGTTAAGTGTTTCAATTGTGG
CAAAGAAGGGCACATAGCCAGAAATTGCAGGGCCCCTAGGAAAAAGGGCTGTTGGAAATGTGGAAGGGAAGGACATCAAA
TGAAA---GATTGTACT------GAGAGA------CAGGCTAAT
>JQ403022/B/CH/2000/HIV_CH_BID-V3529_2000
ATGCAGGGGGGCAATTTT------------------AAGAACCAAAGAAAA------ATTGTTAAGTGTTTCAATTGTGG
TAAAGTAGGACACATAGCCAAACATTGCAGGGCCCCTAGAAAAAAGGGCTGTTGGAAATGTGGAAGAGAAGGACATCAGA
TGAAG---GATTGTACT------GAGAGA------CAGGCTAAT
>JQ403023/B/CH/2000/HIV_CH_BID-V3530_2000
ATGCAGAAAGGCAATTTT------------------AGGAACCAAAGAAAA------ATTGTTAAGTGTTTCAATTGTGG
CAAAGAAGGGCACATAGCAAGAAATTGCAGGGCCCCTAGGAAAAGGGGCTGTTGGAAATGTGGACAGGAAGGACACCAAA
TGAAA---GATTGTACT------GAAAGA------CAGGCTAAT
>JQ403024/B/CH/2001/HIV_CH_BID-V3531_2001
ATGCAGAGAGGCAATTAT------------------AGGAACCCAAGAAAG------ACTGTTAAGTGTTTTAATTGTGG
CAAAGAAGGGCACATAGCCAGAAATTGCAAAGCCCCTAGGAAAAAGGGCTGTTGGAAATGTGGAAAGGAAGGACACCAAA
TGAAA---GAATGTACT------GAAAGA------CAGGCTAAT
>JQ403025/B/CH/2001/HIV_CH_BID-V3533_2001
ATGCAGAGAGGCAATTTT------------------AGGAACCAAAGAAAA------ACTGTTAAGTGCTTCAATTGTGG
CAAAGAAGGGCACATAGCCAAAAATTGCAGGGCCCCTAGAAAAAGGGGCTGTTGGAAATGTGGACAGGAAGGACACCAAA
TGAAA---GATTGCACT------GAGAGA------CAGGCTAAT
>JQ403026/B/CH/2001/HIV_CH_BID-V3534_2001
ATGCAGAAAGGCAATTTT------------------AAGAACCAAAGAAAG------ATTGTTAAGTGTTTCAATTGTGG
CAAAGAAGGGCACATAGCCAGAAATTGCAGGGCCCCTAGGAAAAGGGGCTGTTGGAAATGTGGAAAGGAAGGACATCAAA
TGAAG---GATTGTACT------GAGAGA------CAGGCTAAT
>JQ403029/B/CH/2002/HIV_CH_BID-V3539_2002
ATGCAGAGAGGCAATTTT------------------AGAAACCAAAGAAAA------ACTGTTAAGTGTTTCAATTGTGG
CAGAGAAGGGCATATAGCCAGAAATTGCAAAGCCCCTAGGAAAAAGGGCTGTTGGAAGTGTGGAAAGGAAGGACACCAAA
TGAAG---GATTGCACT------GAGAGA------CAGGCTAAT
>JQ403030/B/US/2008/HIV_US_BID-V4119_2008
ATGCAGAGAGGCAATTTT------------------AGGAACCAAGGAAAG------ACTGTTAAGTGTTTCAATTGTGG
CAAAGTAGGACACATAGCAAAAAATTGCAGGGCCCCTAGGAAAAAGGGCTGTTGGAAATGTGGAAAGGAAGGACACCAAA
TGAGA---GATTGTATT------GAGGGA------CAGGCTAAT
>JQ403031/B/US/2008/HIV_US_BID-V4120_2008
ATGCAGAGAGGCAATTTT------------------AGGAACCAAGGAAAG------ACTGTTAAGTGTTTCAATTGTGG
CAAAGTAGGGCACATAGCAAAAAATTGCAGGGCCCCTAGGAAAAAGGGCTGTTGGAAATGTGGAAAGGAAGGACACCAAA
TGAGA---GATTGTATT------GAGGGA------CAGGCTAAT
>JQ403032/B/US/2008/HIV_US_BID-V4121_2008
ATGCAGAGAGGCAATTTT------------------AGGAACCAAGGAAAG------ACTGTTAAGTGTTTCAATTGTGG
CAAAGTAGGGCACATAGCAAAAAATTGCAGGGCCCCTAGGAAAAAGGGCTGTTGGAAATGTGGAAAGGAAGGACACCAAA
TGAGA---GATTGTATT------GAGGGA------CAGGCTAAT
>JQ403033/B/US/2008/HIV_US_BID-V4122_2008
ATGCAGAGAGGCAATTTT------------------AGGAACCAAGGAAAG------ACTGTTAAGTGTTTCAATTGTGG
CAAAGTAGGGCACATAGCAAAAAATTGCAGGGCCCCTAGGAAAAAGGGCTGTTGGAAATGTGGAAAGGAAGGACACCAAA
TGAGA---GATTGTATT------GAGGGA------CAGGCTAAT
>JQ403034/B/US/2008/HIV_US_BID-V4123_2008
ATGCAGAGAGGCAATTTT------------------AGGAACCAAGGAAAG------ACTGTTAAGTGTTTCAATTGTGG
CAAAGTAGGGCACATAGCAAAAAATTGCAGGGCCCCTAGGAAAAAGGGCTGTTGGAAATGTGGAAAGGAAGGACACCAAA
TGAGA---GATTGTATT------GAGGGA------CAGGCTAAT
>JQ403035/B/US/2008/HIV_US_BID-V4124_2008
ATGCAGAGGGGCAATTTT------------------AGGAACCAAAGAAAG------AGTATCAAGTGTTTCAATTGTGG
CAAAGAAGGGCACCTAGCCAGAAATTGCAGAGCCCCTAGAAAAAAGGGCTGTTGGAAATGTGGAAAGGAAGGACATCAAA
TGAAA---GATTGCACT------GAGAGA------CAGGCTAAT
>JQ403036/B/US/2008/HIV_US_BID-V4125_2008
ATGCAGAGGGGCAATTTT------------------AGGAACCAAAGAAAG------AGTATCAAGTGTTTCAATTGTGG
CAAAGAAGGGCACCTAGCCAGAAATTGCAGAGCCCCTAGAAAAAAGGGCTGTTGGAAATGTGGAAAGGAAGGACATCAAA
TGAAA---GATTGCACT------GAGAGA------CAGGCTAAT
>JQ403037/B/DE/2004/HIV_DE_BID-V4131_2004
ATGCAGAGAGGTAATTTT------------------AGGAACCAAAGAAAG------CCTGTTAAGTGTTTCAATTGTGG
CAAAGAGGGGCACATAGCTAGAAATTGCAGGGCCCCTAGGAAGAAGGGCTGTTGGAAATGTGGAAAGGACGGACATCAAA
TGAAG---GATTGTACCACA---GAGAGA------CAGGCTAAT
>JQ403040/B/FR/1985/HIV_US_BID-V4141_pNL43
ATACAGAAAGGCAATTTT------------------AGGAACCAAAGAAAG------ACTGTTAAGTGTTTCAATTGTGG
CAAAGAAGGGCACATAGCCAAAAATTGCAGGGCCCCTAGGAAAAAGGGCTGTTGGAAATGTGGAAAGGAAGGACACCAAA
TGAAA---GATTGTACT------GAGAGA------CAGGCTAAT
>JQ403042/B/CH/2004/HIV_CH_BID-V4408_2004
ATGCAGAGAGGAAATTTT------------------AGGGATCAAAGAAAG------GCTGTTAAGTGTTTCAATTGTGG
CAAAGCAGGGCACATAGCCAAAAATTGCAGGGCCCCTAGGAAAAAGGGCTGTTGGAAATGTGGAAAAGAGGGACACCAAA
TGAAA---GATTGTACT------GAGAGA------CAGGCTAAT
>JQ403045/B/CH/2003/HIV_CH_BID-V4470_2003
ATGCAGAAAGGCAATTTT------------------AGGAACCAAAGAAAG------CCTGTTAAGTGTTTCAATTGTGG
CAAAGAAGGACACATAGCCAAAAATTGTAGAGCCCCTAGAAAAAGGGGCTGTTGGAAATGTGGAAAGGAAGGACACCAAA
TGAAA---GACTGTACT------GAGAGA------CAGGCTAAT
>JQ403048/B/DE/2003/HIV_DE_BID-V3307_2003
ATGCAGAAAGGCAATTTC------------------AGGAACCAAAGAAAA------GGTGTTAAGTGTTTCAATTGTGG
CAAAGAAGGTCATATAGCAAAAAATTGCAGGGCACCTAGGAAGAAGGGCTGTTGGAAATGTGGAAAAGAAGGACACCAAA
TGAAA---GACTGTACT------GAAAGA------CAGGCTAAT
>JQ403050/B/DE/2004/HIV_DE_BID-V4136_2004
ATGCAGAGAGGTAATATT------------------AGGAACCAAAGAAAA------ACTGTTAAGTGTTTCAATTGTGG
CAAAGAGGGACACATAGCCAGAAATTGCAGGGCTCCTAGGAAAAAGGGCTGTTGGAAATGTGGAAAGGATGGACACCAAA
TGAAA---GATTGTACT------GAGAAA------CAGGCTAAT
>JQ403051/B/DE/2004/HIV_DE_BID-V4137_2004
ATGCAGAGAGGTAATATT------------------AGGAACCAAAGAAAA------ACTGTTAAGTGTTTCAATTGTGG
CAAAGAGGGACACATAGCCAGAAATTGCAGGGCTCCTAGGAAAAAGGGCTGTTGGAAATGTGGAAAGGATGGACACCAAA
TGAAA---GATTGTACT------GAGAAA------CAGGCTAAT
>JQ403052/B/DE/2004/HIV_DE_BID-V4139_2004
ATGCAGAGAGGTAATATT------------------AGGAACCAAAGAAAA------ACTGTTAAGTGTTTCAATTGTGG
CAAAGAGGGACACATAGCCAGAAATTGCAGGGCTCCTAGGAAAAAGGGCTGTTGGAAATGTGGAAAGGATGGACACCAAA
TGAAA---GATTGTACT------GAGAAA------CAGGCTAAT
>JQ403053/B/DE/2005/HIV_DE_BID-V4140_2005
ATGCAGAGAGGTAATATT------------------AGGAACCAAAGAAAA------ACTGTTAAGTGTTTCAATTGTGG
CAAAGAGGGACACATAGCCAGAAATTGCAGGGCTCCTAGGAAAAAGGGCTGTTGGAAATGTGGAAAGGATGGACACCAAA
TGAAA---GATTGTACT------GAGAAA------CAGGCTAAT
>JQ403054/B/DE/2006/HIV_DE_BID-V4676_2006
ATGCAGAGAGGTAATATT------------------AGGAACCAAAGAAAA------ACTGTTAAGTGTTTCAATTGTGG
CAAAGAGGGACACATAGCCAGAAATTGCAGGGCTCCTAGGAAAAAGGGCTGTTGGAAATGTGGAAAGGATGGACACCAAA
TGAAA---GATTGTACT------GAGAAA------CAGGCTAAT
>JQ403055/B/DE/2008/HIV_DE_BID-V4678_2008
ATGCAGAGAGGTAATATT------------------AGGAACCAAAGAAAA------ACTGTTAAGTGTTTCAATTGTGG
CAAAGAGGGACACATAGCCAGAAATTGCAGGGCTCCTAGGAAAAAGGGCTGTTGGAAATGTGGAAAGGATGGACACCAAA
TGAAA---GATTGTACT------GAGAGA------CAGGCTAAT
>JQ403056/B/US/2007/HIV_US_BID-V3007_2007
ATGCAGAGAGGCAATTTT------------------GGGGACCAAAGAAAG------ACTGTTAAGTGTTTCAATTGTGG
CAGAGAAGGGCACGTAGCCAAAAATTGCAGGGCCCCTAGGAAAAAGGGCTGTTGGAAATGTGGAAAGGAAGGACACCAAA
TGAAA---GATTGTACT------GGGAGA------CAGGCTAAT
>JQ403059/B/US/2007/HIV_US_BID-V3020_2007
ATGCAGAGAGGCAATTTT------------------AAGAACCAAAGAAAG------CCTGTTAAGTGTTTCAATTGTGG
CAGAGAAGGGCACATAGCCAGAAATTGCAAGGCCCCTAGGAAAAAGGGCTGTTGGAAGTGTGGAAAGGAAGGACACCAAA
TGAAA---GATTGTACT------GAGAGA------CAGGCTAAT
>JQ403060/B/US/2007/HIV_US_BID-V3021_2007
ATGCAGAAAGGCAATTTT------------------AAGAACCAAAGAAAG------ACTGTTAAGTGTTTCAATTGTGG
CAAAGAAGGGCACATAGCCAGAAATTGCAGGGCCCCTAGGAAAAGAGGCTGTTGGAAATGTGGAAAGGAAGGACACCAAA
TGAAA---GATTGTACT------GAGAGA------CAGGCTAAT
>JQ403061/B/US/2008/HIV_US_BID-V3024_2008
ATGCAGAGAGGCAATTTT------------------AGGAACCAAAGAAGG------ACTGTTAAGTGTTTCAATTGTGG
CAAAGAAGGGCACATAGCCAAAAATTGCAGGGCCCCTAGGAAAAAGGGCTGTTGGAAATGTGGAAAGGAAGGACACCAAA
TGAAA---GATTGTACT------GAGAGA------CAGGCTAAT
>JQ403062/B/US/2008/HIV_US_BID-V3027_2008
ATGCAGAGAAGCAATTTT------------------AAGAACCAAAGAAGA------ATTGTTAAGTGTTTCAATTGTGG
CAAAGAGGGGCACATAGCCAAAAACTGCAGGGCACCTAGGAAAAAGGGCTGTTGGAAATGTGGAAAGGAAGGACACCAAA
TGAAA---GATTGCACT------GAAAGA------CAGGCTAAT
>JQ403064/B/US/2007/HIV_US_BID-V3036_2007
ATGCAGAGAGGCAATTTT------------------AGGAACCAAAGAAAA------AATGTTAAGTGTTTCAATTGTGG
CAAAGAAGGGCACATAGCCAGAAATTGCAGGGCCCCTAGAAAAAAGGGCTGTTGGAAATGTGGAAAGGAAGGACACCAAA
TGAAA---GATTGTACT------GAAAGA------CAGGCTAAT
>JQ403066/B/US/2007/HIV_US_BID-V3044_2007
ATGCAGAGAGGTAATTTC------------------AGGAGCCAAAGAAAA------ATTGTTAAATGTTTCAATTGTGG
CAAAGAAGGACACATAGCCAGAAATTGCAGGGCCCCCAGGAAAAAGGGCTGTTGGAAATGTGGAAAGGAAGGACACCAAA
TGAAA---GATTGTACTAAT---GAGAGG------CAGGCTAAT
>JQ403067/B/US/2008/HIV_US_BID-V3046_2008
ATGCAGAGAGGCAATTTT------------------AGGAGCCAAAGAAGG------ACTGTCAAATGTTTCAATTGTGG
CAAAGAAGGGCACATAGCCAAAAATTGCAGGGCCCCTAGGAAAAAGGGCTGTTGGAAATGTGGAAAGGAAGGACACCAAA
TGAAA---GATTGTACT------GAAAGA------CAGGCTAAT
>JQ403068/B/US/2006/HIV_US_BID-V3047_2006
ATGCAGAGAGGCAATTTT------------------AAGAATCAAAGAAAA------ATTGTTAAGTGTTTCAACTGTGG
CAGAGAAGGGCACATAGCCAGAAATTGCAGAGCTCCTAGAAAAAGGGGCTGTTGGAAATGTGGAAAGGAAGGACACCAAA
TGAAA---GAGTGTACT------GAGAGA------CAGGCTAAT
>JQ403069/B/US/2008/HIV_US_BID-V3048_2008
ATGCAGAGGGGCAATTTT------------------AGGAACCAAAGAAAG------ACTATTAAGTGTTTCAACTGTGG
CAAAGAAGGGCACCTAGCCAGAAATTGCAGGGCCCCTAGGAAAAAGGGCTGTTGGAAATGTGGAAAGGAAGGACACCAAA
TGAAA---GAATGTACT------GAGAGA------CAGGCTAAT
>JQ403070/B/US/2008/HIV_US_BID-V3050_2008
ATGCAGAGAGGCAATTTT------------------AGGGGTCAAAGAAAG------ATTGTCAAGTGCTTCAATTGTGG
CAAGGAGGGGCACATAGCCAAAAATTGCAGGGCCCCCAGGAAAAAGGGCTGTTGGAAGTGTGGAAAAGAAGGACACCAAA
TGAAA---GACTGCACT------GAAAGG------CAGGCTAAT
>JQ403071/B/US/2007/HIV_US_BID-V3053_2007
ATGCAAAAAGGTAATTTT------------------AGGAACCAAAGAAGG------CCTGTTAAGTGTTTCAATTGTGG
CAAAGAAGGACACATAGCCAGAAATTGCAGAGCCCCTAGGAAAAGAGGCTGTTGGAAATGTGGACAGGAAGGACACCAAA
TGAAA---GATTGTACT------GAGAGA------CAGGCTAAT
>JQ403074/B/US/2008/HIV_US_BID-V3114_2007
ATGCAAAAAGGCAATTTT------------------AGAAACCAAAGAAAG------ATAGTTAAGTGTTTCAATTGTGG
CAAAGAAGGGCACATAGCCAGAAATTGCAGGGCCCCTAGGAAAAAGGGCTGTTGGAAATGTGGAAGAGAAGGACACCAAA
TGAAA---GATTGTACT------GAGAGA------CAGGCTAAT
>JQ403078/B/US/2007/HIV_US_BID-V3120_2007
ATGCAGAGAGGTAATTTT------------------AAAAACCAAAGAAGA------ATTATTAAGTGTTTCAATTGTGG
CAAAGAGGGGCACATATCAAAAAATTGCAGGGCTCCGAGGAAAAAGGGCTGTTGGAAGTGTGGAAAGGAAGGACACCAAA
TGAAA---GATTGTACT------GAGAGA------CAGGCTAAT
>JQ403082/B/US/2008/HIV_US_BID-V3128_2008
ATGCAGAAAGGCAATTTT------------------AAGAATCAAGGAAAA------ATTGTTAAGTGCTTCAATTGTGG
TAAAGCAGGGCACATAGCCAGAAACTGCAGGGCCCCTAGGAAGAAGGGCTGTTGGAAATGTGGAAAGGAAGGACACCAAA
TGAAA---GATTGTAGTAAT---GAGAGA------CAGGCTAAT
>JQ403083/B/US/2008/HIV_US_BID-V4388_2008
ATGCAGAAAGGCAATTTT------------------AGAAACCAAAGAAGG------AGTGTTAAGTGTTTCAATTGTGG
TAAAGAAGGACACATAGCCAAAAATTGCAGGGCCCCCAGGAAAAAGGGCTGTTGGAAATGTGGAAAGGAAGGACACCAAA
TGAAA---GATTGTACA------GAGAGA------CAGGCTAAT
>JQ403085/B/US/2008/HIV_US_BID-V4390_2008
ATGCAGAAAGGCAATTTT------------------AGAGGCCAAAGAAAA------CCTGTTAAGTGTTTCAATTGTGG
CAAAGAAGGGCACATAGCCAGAAACTGCAGGGCCCCTAGAAAAAGAGGCTGTTGGAAATGTGGAAAGGAAGGACACCAAA
TGAAA---GATTGTACT------GAGAGA------CAGGCTAAT
>JQ403086/B/US/2008/HIV_US_BID-V4391_2008
ATGCAGAGAGGCAATTTT------------------AAGAACCAAAGAAAG------ATTATTAAGTGCTTCAATTGTGG
CAAAGAAGGGCACATAGCTAAAAATTGTAGGGCCCCTAGAAAAAAGGGCTGTTGGAAATGTGGAAAGGAAGGACATCAAA
TGAAA---GATTGCATT------GAGAGA------CAGGCTAAT
>JQ403087/B/US/2008/HIV_US_BID-V4392_2008
ATGCAGAGAGGCAATTTT------------------AGGGGGCAAAGAAGG------ACTGTTAAGTGTTTCAATTGTGG
CAAAGAAGGGCACATAGCCAAAAATTGCAGGGCCCCTAGGAAAAAGGGCTGTTGGAAATGTGGAAAGGAAGGACACCAAA
TGAAA---GATTGTACTaat---GAGAGA------CAGGCTAAT
>JQ403088/B/US/2008/HIV_US_BID-V4393_2008
ATGCAGAAAGGCAATTTT------------------AAGAGTCCAAGAAAG------GGTGTTAAGTGCTTCAATTGTGG
CAAAGAGGGGCACATAGCCAAAAATTGCAGGGCCCCTAGGAAACGGGGTTGTTGGAAATGTGGAAAGGAAGGACACCAAA
TGAAA---GATTGCACT------GAAAGA------CAGGCTAAT
>JQ403089/B/US/2008/HIV_US_BID-V4394_2008
ATGCAGAGAGGCAATTTT------------------AGGGGCCAAAGAAAG------ATTGTTAAGTGCTTCAATTGTGG
---------------------------------------------------------------AAAGGAAGGACACCAGA
TGAAA---GAATGCACT------GAGAGA------CAGGCTAAT
>JQ403091/B/US/2008/HIV_US_BID-V4397_2008
ATGCAGAGAGGCAATCCT------------------AAGACCCAAAGAAAG------ATTGTTAAGTGTTTCAATTGTGG
CAAAATTGGACACATAGCCAGAAATTGCAGGGCCCCTAGAAAGAGGGGCTGTTGGAAATGTGGAAAGGAAGGACACCAAA
TGAAA---GATTGTAAT------GAGGGA------CAGGCTAAT
>JQ403092/B/US/2007/HIV_US_BID-V3512_2007
ATGCAGAGAGGCAATTTT------------------AAGAACCAAAGAAGG------ACAGTTAAGTGTTTTAACTGTGG
CAAAGAAGGGCACATAGCCAAAAATTGCAGGGCCCCCAGGAAGAAGGGCTGTTGGAAATGTGGAAAGGAAGGACACCAAA
TGAAA---GATTGTACT------GAGAGA------CAGGCTAAT
>JQ403093/B/US/2007/HIV_US_BID-V3515_2007
ATGCAGAGAGGTAATTTT------------------AGGGACCAAAGAAAA------AAGGTTAAGTGTTTCAATTGTGG
CAAAGAGGGGCACATAGCCAAAAATTGCAGGGCCCCTAGAAAAAAGGGCTGTTGGAAATGTGGAAAGGAAGGACACCAAA
TGAAA---GATTGCACT------GAGAGA------CAGGCTAAT
>JQ403094/B/US/2008/HIV_US_BID-V4489_2008
ATGCAGAATAGCAATTTT------------------AAAAACCAAAGAAAA------ATAGTTAAGTGTTTCAATTGTGG
CAAAGAAGGGCACATAGCCAGAAATTGCAGAGCCCCTAGGAAAAAGGGCTGTTGGAAATGTGGGAGGGAAGGACACCAAA
TGAAA---GATTGTACT------GAGAGA------CAGGCTAAT
>JQ403095/B/US/2006/HIV_US_BID-V4503_2006
ATGCAGAGAGGCAATTTT------------------AAGAACCAAAGAAAG------AGTGTTAAATGTTTCAATTGTGG
CAAAGAAGGACACATAGCCAGAAACTGCAGGGCTCCTAGAAAAAAGGGCTGTTGGAAATGTGGAAGGGAAGGACACCAAA
TGAAA---GATTGTACT------GAGAGA------CAGGCTAAT
>JQ403096/B/US/2007/HIV_US_BID-V4516_2007
ATGCAGAGGGGCAATTTC------------------AGGAACCAAAGGAAG------GCTGTTAAGTGCTTCAATTGTGG
CAAAGAAGGGCACATAGCCAGAAACTGCAGGGCCCCTAGGAAAAAGGGCTGTTGGAAATGTGGAAAGGAAGGCCACCAAA
[truncated: 27,519 more chars]
