# Supplementary material for: An integrated map of HIV genome-wide variation from a population perspective
Source: Retrovirology. 2015 Feb 15;12:18. doi: 10.1186/s12977-015-0148-6 (PMC4358901; doi:10.1186/s12977-015-0148-6)
Supplement: Additional file 3: — Software. Our Matlab toolbox developed for data visualization, genomic diversity analysis and HIV genomic alignment. Our sequence datasets are also included. [file 12977_2015_148_MOESM3_ESM.zip › HIVGenomeAnalysisToolbox/TemporaryData/Capsid_AminoAlignment.fasta]

>K03455/B/FR/1983/HXB2-LAI-IIIB-BRU
CCTATAGTGCAGAACATCCAGGGGCAAATGGTACATCAGGCCATATCACCTAGAACTTTAAATGCATGGGTAAAAGTAGT
AGAAGAGAAGGCTTTCAGCCCAGAAGTGATACCCATGTTTTCAGCATTATCAGAAGGAGCCACCCCACAAGATTTAAACA
CCATGCTAAACACAGTGGGGGGACATCAA---GCAGCCATGCAAATGTTAAAAGAGACCATCAATGAGGAAGCTGCAGAA
TGGGATAGAGTGCATCCAGTGCATGCAGGGCCTATTGCACCAGGCCAGATGAGAGAACCAAGGGGAAGTGACATAGCAGG
AACTACTAGTACCCTTCAGGAACAAATAGGATGGATGACAAATAATCCACCTATCCCAGTAGGAGAAATTTATAAAAGAT
GGATAATCCTGGGATTAAATAAAATAGTAAGAATGTATAGCCCTACCAGCATTCTGGACATAAGACAAGGACCAAAGGAA
CCCTTTAGAGACTATGTAGACCGGTTCTATAAAACTCTAAGAGCCGAGCAAGCTTCACAGGAGGTAAAAAATTGGATGAC
AGAAACCTTGTTGGTCCAAAATGCGAACCCAGATTGTAAGACTATTTTAAAAGCATTGGGACCAGCGGCTACACTAGAAG
AAATGATGACAGCATGTCAGGGAGTAGGAGGACCCGGCCATAAGGCAAGAGTTTTG
>A04321/B/FR/1983/IIIB_LAI
CCTATAGTGCAGAACATCCAGGGGCAAATGGTACATCAGGCCATATCACCTAGAACTTTAAATGCATGGGTAAAAGTAGT
AGAAGAGAAGGCTTTCAGCCCAGAAGTGATACCCATGTTTTCAGCATTATCAGAAGGAGCCACCCCACAAGATTTAAACA
CCATGCTAAACACAGTGGGGGGACATCAA---GCAGCCATGCAAATGTTAAAAGAGACCATCAATGAGGAAGCTGCAGAA
TGGGATAGAGTGCATCCAGTGCATGCAGGGCCTATTGCACCAGGCCAGATGAGAGAACCAAGGGGAAGTGACATAGCAGG
AACTACTAGTACCCTTCAGGAACAAATAGGATGGATGACAAATAATCCACCTATCCCAGTAGGAGAAATTTATAAAAGAT
GGATAATCCTGGGATTAAATAAAATAGTAAGAATGTATAGCCCTACCAGCATTCTGGACATAAGACAAGGACCAAAAGAA
CCCTTTAGAGACTATGTAGACCGGTTCTATAAAACTCTAAGAGCCGAGCAAGCTTCACAGGAGGTAAAAAATTGGATGAC
AGAAACCTTGTTGGTCCAAAATGCGAACCCAGATTGTAAGACTATTTTAAAAGCATTGGGACCAGCAGCTACACTAGAAG
AAATGATGACAGCATGTCAGGGAGTGGGAGGACCCGGCCATAAGGCAAGAGTTTTG
>A07867/B/FR/1983/LAI-J19
CCTATAGTGCAGAACATCCAGGGGCAAATGGTACATCAGGCCATATCACCTAGAACTTTAAATGCATGGGTAAAAGTAGT
AGAAGAGAAGGCTTTCAGCCCAGAAGTGATACCCATGTTTTCAGCATTATCAGAAGGAGCCACCCCACAAGATTTAAACA
CCATGCTAAACACAGTGGGGGGACATCAA---GCAGCCATGCAAATGTTAAAAGAGACCATCAATGAGGAAGCTGCAGAA
TGGGATAGAGTGCATCCAGTGCATGCAGGGCCTATTGCACCAGGCCAGATGAGAGAACCAAGGGGAAGTGACATAGCAGG
AACTACTAGTACCCTTCAGGAACAAATAGGATGGATGACAAATAATCCACCTATCCCAGTAGGAGAAATTTATAAAAGAT
GGATAATCCTGGGATTAAATAAAATAGTAAGAATGTATAGCCCTACCAGCATTCTGGACATAAGACAAGGACCAAAAGAA
CCCTTTAGAGACTATGTAGACCGGTTCTATAAAACTCTAAGAGCCGAGCAAGCTTCACAGGAGGTAAAAAATTGGATGAC
AGAAACCTTGTTGGTCCAAAATGCGAACCCAGATTGTAAGACTATTTTAAAAGCATTGGGACCAGCAGCTACACTAGAAG
AAATGATGACAGCATGTCAGGGAGTGGGAGGACCCGGCCATAAGGCAAGAGTTTTG
>AB078005/B/US/1997/ARES2
CCTATAGTGCAGAACATGCAGGGGCAAATGGTACATCAGGCCATATCACCTAGAACTTTAAATGCATGGGTAAAAGTAGT
AGAAGAGAAGGCTTTCAGCCCAGAAGTAATACCCATGTTTTCAGCATTATCAGAAGGAGCCACCCCACAAGATTTAAACA
CCATGCTGAACACAGTGGGGGGACATCAA---GCAGCCATGCAAATGTTAAAAGAGACCATCAATGAGGAAGCTGCAGAA
TGGGATAGATTGCATCCAGTGCATGCAGGGCCTATCGCACCAGGCCAGATGAGAGAACCAAGGGGAAGTGACATAGCAGG
AACTACTAGTACCCTTCAGGAACAAATAGGATGGATGACAAATAATCCACCTATCCCAGTAGGAGAAATTTATAAAAGAT
GGATAATCCTGGGATTAAATAAAATAGTAAGGATGTATAGCCCTACCAGCATTCTGGACATAAGACAAGGACCAAAGGAG
CCCTTTAGAGACTATGTAGACCGGTTCTATAAGACTCTAAGAGCCGAGCAAGCCTCACAGGAGGTAAAAAATTGGATGAC
AGAAACCTTGTTGGTCCAGAATGCGAACCCAGATTGTAAGACTATTTTAAAAGCATTGGGGCCAGCAGCCACACTAGAGG
AAATGATGACAGCATGTCAGGGAGTGGGAGGACCCGGCCATAAAGCAAGAGTTTTG
>AB221005/B/US/1985/Ba_L
CCTATAGTGCAGAACCTCCAGGGGCAAATGGTACATCAGGCCATATCACCTAGAACTTTAAATGCATGGGTAAAAGTAAT
AGAAGAGAAAGCTTTCAGCCCAGAAGTAATACCCATGTTTTCAGCATTATCAGAAGGAGCCACCCCACAAGATTTAAACA
CCATGCTAAACACAGTGGGGGGACATCAA---GCAGCCATGCAAATGTTAAAAGAACCCATCAATGAGGAAGCTGCAAGA
TGGGATAGATTGCATCCCGTGCAGGCAGGGCCTGTTGCACCAGGCCAGATAAGAGATCCAAGGGGAAGTGACATAGCAGG
AACTACCAGTACCCTTCAGGAACAAATAGGATGGATGACAAGTAATCCACCTATCCCAGTAGGAGAAATCTATAAAAGAT
GGATAATCCTGGGATTAAATAAAATAGTAAGGATGTATAGCCCTACCAGCATTTTGGACATAAGACAAGGACCAAAGGAA
CCCTTTAGAGACTATGTAGACCGGTTCTATAAAACTCTAAGAGCCGAGCAAGCTTCACAGGAGGTAAAAAATTGGATGAC
AGAAACCTTGTTGGTCCAAAATGCGAACCCAGATTGTAAGACTATTTTAAAAGCATTGGGACCAGCAGCTACACTAGAAG
AAATGATGACAGCATGTCAGGGAGTGGGAGGACCCAGCCATAAAGCAAGAATTTTG
>AB253432/B/US/1985/Ba_L
CCTATAGTGCAGAACCTCCAGGGGCAAATGGTACATCAGGCCATATCACCTAGAACTTTAAATGCATGGGTAAAAGTAAT
AGAAGAGAAAGCTTTCAGCCCAGAAGTAATACCCATGTTTTCAGCATTATCAGAAGGAGCCACCCCACAAGATTTAAACA
CCATGCTAAACACAGTGGGGGGACATCAA---GCAGCCATGCAAATGTTAAAAGAACCCATCAATGAGGAAGCTGCAAGA
TGGGATAGATTGCATCCCGTGCAGGCAGGGCCTGTTGCACCAGGCCAGATAAGAGATCCAAGGGGAAGTGACATAGCAGG
AACTACCAGTACCCTTCAGGAACAAATAGGATGGATGACAAGTAATCCACCTATCCCAGTAGGAGAAATCTATAAAAGAT
GGATAATCCTGGGATTAAATAAAATAGTAAGGATGTATAGCCCTACCAGCATTTTGGACATAAGACAAGGACCAAAGGAA
CCCTTTAGAGACTATGTAGACCGGTTCTATAAAACTCTAAGAGCCGAGCAAGCTTCACAGGAGGTAAAAAATTGGATGAC
AGAAACCTTGTTGGTCCAAAATGCGAACCCAGATTGTAAGACTATTTTAAAAGCATTGGGACCAGCAGCTACACTAGAAG
AAATGATGACAGCATGTCAGGGAGTGGGAGGACCCAGCCATAAAGCAAGAATTTTG
>AB286955/B/JP/2004/DR6089
CCTGTAGTGCAGAACATGCAGGGGCAAATGGTACATCAGCCCATATCACCTAGAACTTTAAATGCATGGGTAAAAGTAGT
AGAAGAAAAGGCCTTCAGCCCAGAGGTAATACCCATGTTTTCAGCATTATCAGAAGGAGCCACCCCTGCTGATTTAAACA
CCATGCTAAACACAGTAGGGGGACATCAA---GCAGCCATGCAAATGTTAAAAGAGACCATCAATGAGGAGGCTGCAGAC
TGGGATAGATTGCATCCAGTGCAGGCAGGGCCTATTGCACCAGGCCAGATGAGAGAACCAAGGGGAAGTGACATAGCAGG
AACTACTAGTACCCTTCAGGAACAAATAGGATGGATGACAAGTAATCCACCTATCCCAGTAGGAGAAATCTATAAAAGAT
GGATAATCCTGGGATTAAATAAAATAGTAAGGATGTATAGCCCTACCAGTATTCTAGACATAAAGCAAGGGCCAAAGGAA
CCCTTTAGAGATTATGTAGACCGGTTCTATAAAGTTCTAAGAGCCGAGCAAGCCTCACAAGAGGTAAAAAATTGGATGAC
AGAAACCTTATTGGTCCAAAATGCAAACCCAGATTGTAAGACCATTTTAAAAGCATTAGGACCAGCAGCTACACTAGAAG
AAATGATGACAGCATGTCAGGGAGTGGGGGGACCCGGCCATAAAGCAAGAGTGCTG
>AB286956/B/JP/2004/DR6089
CCTGTAGTGCAGAACATGCAGGGGCAAATGGTACATCAGCCCATATCACCTAGAACTTTAAATGCATGGGTAAAAGTAGT
AGAAGAAAAGGCCTTCAGCCCAGAGGTAATACCCATGTTTTCAGCATTATCAGAAGGAGCCACCCCTGCTGATTTAAACA
CCATGCTAAACACAGTAGGGGGACATCAA---GCAGCCATGCAAATGTTAAAAGAGACCATCAATGAGGAGGCTGCAGAC
TGGGATAGATTGCATCCAGTGCAGGCAGGGCCTATTGCACCAGGCCAGATGAGAGAACCAAGGGGAAGTGACATAGCAGG
AACTACTAGTACCCTTCAGGAACAAATAGGATGGATGACAAGTAATCCACCTATCCCAGTAGGAGAAATCTATAAAAGAT
GGATAATCCTGGGATTAAATAAAATAGTAAGGATGTATAGCCCTACCAGTATTCTAGACATAAAGCAAGGGCCAAAGGAA
CCCTTTAGAGATTATGTAGACCGGTTCTATAAAGTTCTAAGAGCCGAGCAAGCCTCACAAGAGGTAAAAAATTGGATGAC
AGAAACCTTATTGGTCCAAAATGCAAACCCAGATTGTAAGACCATTTTAAAAGCATTAGGACCAGCAGCTACACTAGAAG
AGATGATGACAGCATGTCAGGGAGTGGGGGGACCCGGCCATAAAGCAAGAGTGCTG
>AB287363/B/JP/2005/DR6538
CCTATAGTGCAGAACCTACAGGGGCAAATGGTACATCAAGCCATATCACCTAGAACTTTAAATGCATGGGTAAAAGTAGT
AGAAGAGAAGGCTTTCAGCCCAGAAGTAATACCCATGTTTTCAGCATTATCAGAAGGAGCCACCCCACAAGATTTAAACA
CTATGCTAAACACAGTGGGGGGACATCAA---GCAGCCATGCAAATGTTAAAAGAGACCATCAATGAGGAAGCTGCAGAA
TGGGATAGATTGCATCCAGTGCATGCAGGGCCTATTGCACCAGGCCAGATGAGAGAACCAAGGGGAAGTGACATAGCAGG
AACTACTAGTACCCTTCAGGAACAAATAGGATGGATGACAAACAATCCACCTATCCCAGTAGGAGAAATCTATAAAAGAT
GGATAATCCTGGGATTAAATAAAATAGTAAGAATGTATAGCCCTACCAGTATTCTGGACATAAGACAAGGACCAAAAGAA
CCCTTTAGAGATTATGTAGATCGGTTCTATAAAACTCTAAGAGCCGAGCAAGCTTCACAGGAGGTAAAAAATTGGATGAC
AGAAACCTTGTTGGTCCAGAATGCGAACCCAGATTGTAAGACTATTTTAAAAGCATTGGGGCCAGCAGCTACATTAGAAG
AAATGATGACAGCATGTCAGGGAGTGGGGGGACCCGGCCATAAAGCAAGAGTTTTG
>AB287364/B/JP/2005/DR6737
CCTATAGTGCAGAACATACAGGGGCAAATGGTACATCAGCCCATATCACCTAGAACTTTAAATGCATGGGTGAAAGTAGT
AGAAGAAAAGGCTTTCAGCCCGGAAGTAATACCCATGTTTTCAGCATTATCAGAAGGAGCCACTCCTTCTGATTTAAACA
CCATGCTAAACACAGTGGGGGGACATCAG---GCAGCCATGCAAATGTTAAAAGAGACCATCAATGAGGAAGCTGCAGAC
TGGGACAGGCTGCACCCAGTGCATGCAGGGCCTGTAGCACCAGGCCAAATGAGAGAACCAAGGGGAAGTGACATAGCAGG
AACTACTAGTACCCTTCAGGAACAAATAGGATGGATGACAAGCAATCCACCTATCCCAGTAGGAGAAATCTATAAAAGAT
GGATAATCCTGGGATTAAATAAAATAGTAAGAATGTATAGTCCTACCAGCATTCTAGATATAAAACAAGGGCCAAAGGAA
CCTTTTAGAGATTATGTAGACCGGTTCTATAAAGTTCTAAGAGCCGAGCAAGCTTCACAGGAGGTAAAAAATTGGATGAC
AGAAACCTTGTTGGTCCAAAATGCAAACCCAGATTGTAAGACCATTTTAAAAGCTTTGGGACCAGCAGCTACACTAGAAG
AAATGATGACAGCATGTCAGGGAGTAGGGGGACCTAGCCATAAAGCAAGAGTGCTG
>AB287365/B/JP/2005/DR6737
CCTATAGTGCAGAACATACAGGGGCAAATGGTACATCAGCCCATATCACCTAGAACTTTAAATGCATGGGTGAAAGTAGT
AGAAGAAAAGGCTTTCAGCCCGGAAGTAATACCCATGTTTTCAGCATTATCAGAAGGAGCCACTCCTTCTGATTTAAACA
CCATGCTAAACACAGTGGGGGGACATCAG---GCAGCCATGCAAATGTTAAAAGAGACCATCAATGAGGAAGCTGCAGAC
TGGGACAGGCTGCACCCAGTGCATGCAGGGCCTGTAGCACCAGGCCAAATGAGAGAACCAAGGGGAAGTGACATAGCAGG
AACTACTAGTACCCTTCAGGAACAAATAGGATGGATGACAAGCAATCCACCTATCCCAGTAGGAGAAATCTATAAAAGAT
GGATAATCCTGGGATTAAATAAAATAGTAAGAATGTATAGTCCTACCAGCATTCTAGATATAAAACAAGGGCCAAAGGAA
CCTTTTAGAGATTATGTAGACCGGTTCTATAAAGTTCTAAGAGCCGAGCAAGCTTCACAGGAGGTAAAAAATTGGATGAC
AGAAACCTTGTTGGTCCAAAATGCAAACCCAGATTGTAAGACCATTTTAAAAGCTTTGGGACCAGCAGCTACACTAGAAG
AAATGATGACAGCATGTCAGGGAGTAGGGGGACCTAGCCATAAAGCAAGAGTGCTG
>AB287366/B/JP/2005/DR7060
CCTATAGTGCAGAACATGCAGGGGCAAATGGTACATCAGCCCATATCACCTAGAACTTTAAATGCATGGGTAAAAGTAGT
AGAAGAGAAGGCCTTTAGCCCAGAAGTGATACCCATGTTTACAGCATTATCAGAAGGAGCCACCCCACAAGATTTAAATA
CCATGCTAAACACAGTGGGGGGACATCAA---GCAGCAATGCAAATGTTAAAAGAGACCATCAATGAGGAAGCTTCAGAC
TGGGATAGATTGCATCCACCGCAGGCAGGGCCTATTGCACCAGGCCAGATAAGAGAACCAAGGGGAAGTGACATAGCAGG
AACTACTAGTACCCTTCAGGAACAAGTAACCTGGATGACAAGTAATCCACCTATCCCAGTAGGAGAAATTTATAAAAGGT
GGATAATCCTGGGATTAAATAAAATAGTAAGAATGTATAGCCCTACCAGCATTCTGGACATAAGACAAGGACCAAAAGAA
CCTTTTAGAGATTATGTAGATCGGTTCTATAAAACTCTAAGAGCCGAGCAAGCTTCACAGGAGGTAAAAAATTGGATGAC
AGAAACCTTGTTGGTCCAAAATGCGAACCCAGATTGTAAGACTATTTTAAAAGCATTAGGACCAGGAGCTACACTAGAAG
AAATGATGACAGCATGTCAAGGAGTGGGGGGACCCAGCCATAAAGCGAGAGTCTTG
>AB287367/B/JP/2005/DR7060
CCTATAGTGCAGAACATGCAGGGGCAAATGGTACATCAGCCCATATCACCTAGAACTTTAAATGCATGGGTAAAAGTAGT
AGAAGAGAAGGCCTTTAGCCCAGAAGTGATACCCATGTTTACAGCATTATCAGAAGGAGCCACCCCACAAGATTTAAATA
CCATGCTAAACACAGTGGGGGGACATCAA---GCAGCAATGCAAATGTTAAAAGAGACCATCAATGAGGAAGCTTCAGAC
TGGGATAGATTGCATCCACCGCAGGCAGGGCCTATTGCACCAGGCCAGATAAGAGAACCAAGGGGAAGTGACATAGCAGG
AACTACTAGTACCCTTCAGGAACAAGTAACCTGGATGACAAGTAATCCACCTATCCCAGTAGGAGAAATTTATAAAAGGT
GGATAATCCTGGGATTAAATAAAATAGTAAGAATGTATAGCCCTACCAGCATTCTGGACATAAGACAAGGACCAAAAGAA
CCTTTTAGAGATTATGTAGATCGGTTCTATAAAACTCTAAGAGCCGAGCAAGCTTCACAGGAGGTAAAAAATTGGATGAC
AGAAACCTTGTTGGTCCAAAATGCGAACCCAGATTGTAAGACTATTTTAAAAGCATTAGGACCAGGAGCTACACTAGAAG
AAATGATGACAGCATGTCAAGGAGTGGGGGGACCCAGCCATAAAGCGAGAGTCTTG
>AB287368/B/JP/2005/DR7065
CCTATAGTGCAGAACATACAGGGGCAAATGGTACATCAGCCCATATCACCTAGAACTCTAAATGCATGGGTAAAAGTAGT
AGAAGAGAAGGCTTTCAGCCCAGAAGTAATACCCATGTTTTCAGCATTATCAGAAGGAGCCACCCCACAAGATTTAAACA
CCATGCTAAACACAGTGGGGGGACATCAA---GCAGCCATGCAAATGTTAAAGGAGACTATCAATGAAGAAGCTGCAGAA
TGGGATAGATTACATCCAGTACATGCAGGGCCTGTTGCACCAGGCCAGCTGAGAGAACCAAGGGGAAGTGACATAGCAGG
AACTACTAGCACCCTTCAGGAACAAATAGCATGGATGACACATAACCCACCTATCCCAGTAGGAGACATCTATAAAAGAT
GGATAATAATGGGACTAAATAAAATAGTAAGAATGTACAGTCCCACCAGCATTCTGGACATAAGGCAAGGACCAAAGGAA
CCCTTTAGAGACTATGTAGACCGGTTCTATAAAACCCTAAGGGCCGAGCAAGCTTCACAGGATGTAAAAAATTGGATGAC
AGAAACCTTGTTGGTCCAAAATGCGAACCCAGATTGTAAGACTATTTTAAAAGCATTGGGACCAGCAGCTACACTAGAAG
AAATGATGACAGCATGTCAAGGAGTGGGGGGACCCAGCCATAAGGCACGAGTCTTG
>AB287369/B/JP/1999/DR1348
CCTATAGTGCAGAACCTCCAAGGGCAAATGGTACACCAGCCCATATCACCCAGAACTTTGAATGCATGGGTGAAAGTAGT
AGAAGAGAAGGCTTTTAGCCCAGAAGTAATACCCATGTTTTCAGCACTATCAGAGGGAGCCACCCCACAAGATTTAAACA
CCATGCTAAACACAGTGGGGGGACATCAA---GCAGCTATGCAAATGTTAAAAGAGACCATCAATGAGGAAGCTGCAGAA
TGGGATAGATTGCATCCAGTGCATGCAGGGCCTATTGCACCAGGCCAGATGAGAGAACCAAGGGGAAGTGACATAGCAGG
AACTACTAGTACCCTTCAGGAACAAATAGGATGGATGACAAATAATCCAGCTATCCCAGTAGGAGAAATTTATAAAAGAT
GGATAATCTTGGGATTAAATAAAATAGTAAGAATGTATAGCCCTACCAGCATTTTGGACATAAGACAAGGACCAAAGGAA
CCCTTTAGAGACTATGTAGACCGGTTCTATAAAACTCTAAGAGCCGAGCAAGCTTCACAGGATGTAAAAAATTGGATGAC
AGAAACCTTGTTGGTCCAAAATTCAAACCCAGATTGTAAGACTATTTTAAAAGCATTAGGACCAGCAGCTACACTAGAAG
AAATGATGACAGCATGTCAGGGAGTAGGGGGACCCGGACATAAAGCAAGAATCTTG
>AB287370/B/JP/1999/DR1348
CCTATAGTGCAGAACCTCCAAGGGCAAATGGTACACCAGCCCATATCACCCAGAACTTTGAATGCATGGGTGAAAGTAGT
AGAAGAGAAGGCTTTTAGCCCAGAAGTAATACCCATGTTTTCAGCACTATCAGAGGGAGCCACCCCACAAGATTTAAACA
CCATGCTAAACACAGTGGGGGGACATCAA---GCAGCTATGCAAATGTTAAAAGAGACCATCAATGAGGAAGCTGCAGAA
TGGGATAGATTGCATCCAGTGCATGCAGGGCCTATTGCACCAGGCCAGATGAGAGAACCAAGGGGAAGTGACATAGCAGG
AACTACTAGTACCCTTCAGGAACAAATAGGATGGATGACAAATAATCCAGCTATCCCAGTAGGAGAAATTTATAAAAGAT
GGATAATCTTGGGATTAAATAAAATAGTAAGAATGTATAGCCCTACCAGCATTTTGGACATAAGACAAGGACCAAAGGAA
CCCTTTAGAGACTATGTAGACCGGTTCTATAAAACTCTAAGAGCCGAGCAAGCTTCACAGGATGTAAAAAATTGGATGAC
AGAAACCTTGTTGGTCCAAAATTCAAACCCAGATTGTAAGACTATTTTAAAAGCATTAGGACCAGCAGCTACACTAGAAG
AAATGATGACAGCATGTCAGGGAGTAGGGGGACCCGGACATAAAGCAAGAATCTTG
>AB287371/B/JP/2000/DR2510
CCTATAGTGCAGAACCTCCAAGGGCAAATGGTACATCAGCCCATATCACCCAGAACTTTGAATGCATGGGTGAAAGTAGT
AGAAGAGAAGGCTTTTAGCCCAGAAGTAATACCTATGTTTTCAGCACTATCAGAGGGAGCCACCCCACAAGATTTAAACA
CCATGCTAAATACAGTGGGGGGACATCAA---GCAGCTATGCAAATGTTAAAAGAAACCATCAATGAGGAAGCTGCAGAA
TGGGATAGATTGCATCCAGTGCATGCAGGGCCTATTGCACCAGGCCAGATGAGAGAACCGAGGGGAAGTGACATAGCAGG
AAGTACTAGTACCCTTCAGGAACAAATAGGATGGATGACAAGTAATCCAGCTATCCCAGTAGGAGAAATCTATAAAAGAT
GGATAATCTTGGGATTAAATAAAATAGTAAGAATGTATAGCCCTACCAGCATTTTGGACATAAGACAAGGACCAAAGGAA
CCTTTTAGAGATTATGTAGATCGGTTCTATAAAACTTTAAGAGCCGAGCAAGCTTCACAGGATGTAAAAAATTGGATGAC
AGAAACCTTGTTGGTCCAAAATGCGAACCCAGATTGTAAGACTATTTTAAAAGCATTAGGACCAGCAGCTACACTAGAAG
AAATGATGACAGCATGTCAGGGAGTAGGGGGACCCGGACATAAAGCAAGAATCTTG
>AB287372/B/JP/2000/DR2510
CCTATAGTGCAGAACCTCCAGGGGCAAATGGTACACCAGCCCATATCACCCAGAACTTTGAATGCATGGGTGAAAGTAGT
AGAAGAGAAGGCTTTTAGCCCAGAAGTAATACCTATGTTTTCAGCACTATCAGAGGGAGCCACCCCACAAGATTTAAATA
CCATGCTAAACACAGTGGGGGGACATCAA---GCAGCTATGCAAATGTTAAAAGAGACCATCAATGAGGAAGCTGCAGAA
TGGGATAGGTTGCATCCAGTGCATGCAGGGCCTGTTGCACCAGGCCAGATGAGAGAACCGAGGGGAAGTGACATAGCAGG
AAGTACTAGTACCCTTCAGGAACAAATAGGATGGATGACAAGTAATCCAGCTATCCCAGTAGGAGAAATCTATAAAAGAT
GGATAATCTTGGGATTAAATAAAATAGTAAGAATGTATAGCCCTACCAGCATTTTGGACATAAGACAAGGACCAAAGGAA
CCTTTTAGAGATTATGTAGATCGGTTCTATAAAACTTTAAGAGCCGAGCAAGCTTCACAGGATGTAAAAAATTGGATGAC
AGAAACCTTGTTGGTCCAAAATGCGAACCCAGATTGTAAGACTATTTTAAAAGCATTGGGACCAGCAGCTACACTAGAGG
AAATGATGACAGCATGTCAGGGAGTAGGGGGACCCGGACATAAAGCAAGAATCTTG
>AB289587/B/JP/2000/DR2508
CCTATAGTGCAGAACCTACAGGGGCAAATGGTACATCAGCCCATATCACCTAGAACTTTAAATGCATGGGTAAAAGTAGT
AGAAGAGAAGGCTTTTAGCCCAGAAGTAATACCCATGTTTTCAGCATTATCAGAAGGAGCCACCCCACAAGATTTAAACA
CCATGCTAAACACAGTGGGGGGACATCAA---GCAGCCATGCAAATGTTAAAAGAAGCTATCAATGAGGAAGCTGCAGAA
TGGGATAGATTGCATCCACCGCAGGCAGGGCCTATTGCACCAGGCCAGATAAGAGAACCAAGAGGAAGTGACATAGCAGG
AACTACTAGTACCCTGCAGGAACAAATAACATGGATGACAAGTAATCCACCTATCCCAGTAGGAGAAATCTATAAAAGAT
GGATAATCCTAGGGTTAAATAAAATAGTAAGAATGTATAGCCCTAGCAGCATTTTGGACATAAAACAAGGACCAAAGGAA
CCCTTTAGAGACTATGTAGACCGGTTCTATAAAACTCTAAGAGCCGAGCAAGCTTCACAGGAAGTAAAAAATTGGATGAC
AGAAACCTTGTTGGTCCAAAATGCAAACCCAGATTGTAAGACCATTCTAAAAGCATTGGGACCAGCAGCTACACTAGAAG
AAATGATGACAGCATGTCAGGGAGTAGGGGGACCCGGCCATAAAGCAAGAGTTTTA
>AB289588/B/JP/2000/DR2508
CCTATAGTGCAGAACCTACAGGGGCAAATGGTACATCAGCCCATATCACCTAGAACTTTAAATGCATGGGTAAAAGTAGT
AGAAGAGAAGGCTTTTAGCCCAGAAGTAATACCCATGTTTTCAGCATTATCAGAAGGAGCCACCCCACAAGATTTAAACA
CCATGCTAAACACAGTGGGGGGACATCAA---GCAGCCATGCAAATGTTAAAAGAAGCTATCAATGAGGAAGCTGCAGAA
TGGGATAGATTGCATCCACCGCAGGCAGGGCCTATTGCACCAGGCCAGATAAGAGAACCAAGAGGAAGTGACATAGCAGG
AACTACTAGTACCCTGCAGGAACAAATAACATGGATGACAAGTAATCCACCTATCCCAGTAGGAGAAATCTATAAAAGAT
GGATAATCCTAGGGTTAAATAAAATAGTAAGAATGTATAGCCCTAGCAGCATTTTGGACATAAAACAAGGACCAAAGGAA
CCCTTTAGAGACTATGTAGACCGGTTCTATAAAACTCTAAGAGCCGAGCAAGCTTCACAGGAAGTAAAAAATTGGATGAC
AGAAACCTTGTTGGTCCAAAATGCAAACCCAGATTGTAAGACCATTCTAAAAGCATTGGGACCAGCAGCTACACTAGAAG
AAATGATGACAGCATGTCAGGGAGTAGGGGGACCCGGCCATAAAGCAAGAGTTTTA
>AB289589/B/JP/2001/DR388
CCTATAGTGCAGAACATGCAAGGGCAAATGGTACATCAGCCCATATCACCTAGAACTTTAAATGCATGGGTAAAAGTAGT
AGAAGAGAAGGCCTTCAGCCCAGAAGTGATACCCATGTTTTCAGCTTTATCAGAAGGAGCCACCCCACAAGATTTAAACA
CCATGCTAAACACAGTGGGGGGACATCAA---GCAGCCATGCAAATGTTAAAAGAGACCATCAATGAGGAAGCTGCAGAA
TGGGATAGATTGCATCCAGTGCATGCAGGGCCTATTGCACCAGGTCAGATGAGAGAACCAAGGGGAAGTGACATAGCAGG
AACTACTAGTACCCTTCAGGAACAAATAGGATGGATGACAAATAATCCACCTATCCCAGTAGGAGAAATCTATAAAAGAT
GGATAATCCTGGGACTAAATAAAATAGTAAGGATGTATAGCCCTACTAGCATTCTAGACATAAAACAAGGACCAAAGGAA
CCCTTTAGAGACTATGTAGATCGGTTCTATAAAGTTTTAAGAGCCGAGCAAGCTTCGCAGGAGGTAAAAAATTGGATGAC
AGAAACCTTGTTGGTCCAAAATGCAAACCCAGATTGTAAGACTCTTTTAAAAGCATTGGGACCAGCAGCTACATTAGAAG
AAATGATGACAGCATGTCAGGGAGTAGGAGGACCTGGCCATAAAGCAAGAGTTTTG
>AB289590/B/JP/2001/DR388
CCTATAGTGCAGAACATGCAAGGGCAAATGGTACATCAGCCCATATCACCTAGAACTTTAAATGCATGGGTAAAAGTAGT
AGAAGAGAAGGCCTTCAGCCCAGAAGTGATACCCATGTTTTCAGCTTTATCAGAAGGAGCCACCCCACAAGATTTAAACA
CCATGCTAAACACAGTGGGGGGACATCAA---GCAGCCATGCAAATGTTAAAAGAGACCATCAATGAGGAAGCTGCAGAA
TGGGATAGATTGCATCCAGTGCATGCAGGGCCTATTGCACCAGGTCAGATGAGAGAACCAAGGGGAAGTGACATAGCAGG
AACTACTAGTACCCTTCAGGAACAAATAGGATGGATGACAAATAATCCACCTATCCCAGTAGGAGAAATCTATAAAAGAT
GGATAATCCTGGGACTAAATAAAATAGTAAGGATGTATAGCCCTACTAGCATTCTAGACATAAAACAAGGACCAAAGGAA
CCCTTTAGAGACTATGTAGATCGGTTCTATAAAGTTTTAAGAGCCGAGCAAGCTTCGCAGGAGGTAAAAAATTGGATGAC
AGAAACCTTGTTGGTCCAAAATGCAAACCCAGATTGTAAGACTCTTTTAAAAGCATTGGGACCAGCAGCTACATTAGAAG
AAATGATGACAGCATGTCAGGGAGTAGGAGGACCTGGCCATAAAGCAAGAGTTTTG
>AB428551/B/JP/2000/117
CCTATAGTGCAGAACCTTCAGGGGCAAATGGTACATCAGCCCATATCACCTAGAACTTTAAATGCATGGGTAAAAGTAGT
AGAAGAGAAGGCCTTTAGCCCAGAAGTGATACCCATGTTTACAGCATTATCAGAAGGAGCCACCCCACAAGATTTAAATA
CCATGCTAAACACAGTGGGGGGACATCAA---GCAGCCATGCAAATGTTAAAAGAGGCCATCAATGAGGAAGCTGCAGAA
TGGGATAGATTGCATCCAGTACAGGCAGGGCCTATTGCACCAGGCCAGATAAGAGAACCAAGGGGAAGTGACATAGCAGG
AACTACTAGTACCCTTCAGGAACAAGTAACCTGGATGACAAGTAATCCACCTATCCCAGTAGGAGAAATTTATAAAAGAT
GGATAATCCTGGGATTAAATAAAATAGTAAGAATGTATAGCCCTTCCAGCATTTTGGACATAAGACAAGGACCAAAGGAA
CCCTTTAGAGACTATGTAGACCGGTTCTATAAAACTCTAAGAGCCGAGCAAGCTTCACAGGAGGTAAAAAATTGGATGAC
AGACACCTTGTTGGTCCAAAATGCGAACCCAGATTGTAAAACTATTTTAAAAGCATTGGGACCCGCGGCTACACTAGAAG
AAATGATGACAGCATGTCAGGGAGTGGGGGGACCCGGCCATAAAGCAAGAGTCTTG
>AB428552/B/JP/2001/134
CCTATAGTGCAGAACCTTCAGGGGCAAATGGTACATCAGCCCATATCACCTAGAACTTTAAATGCATGGGTAAAAGTAGT
AGAAGAGAAGGCCTTTAGCCCAGAAGTGATACCCATGTTTTCAGCATTATCAGAAGGAGCCACCCCACAAGATTTAAATA
CCATGCTAAACACAGTGGGAGGACATCAA---GCAGCTATGCAAATGTTAAAAGAGACCATCAATGAGGAAGCTGCAGAA
TGGGATAGATTGCATCCAGCGCAGGCAGGGCCTATTGCACCAGGCCAGATAAGAGAACCAAGGGGAAGTGACATAGCAGG
AACTACTAGTACCCTTCAGGAACAAATAACATGGATGACAAATAATCCACCTATCCCAGTAGGAGAAATTTATAAAAGAT
GGATAATCCTGGGATTAAAYAAAATAGTAAGAATGTATAGCCCTACCAGCATTCTGGACATAAGACAAGGACCAAAGGAA
CCCTTTAGAGACTATGTAGACCGGTTCTATAAAACTCTAAGAGCCGAGCAAGCATCACAGGAGGTAAAAAATTGGATGAC
AGAAACCTTGTTGGTTCAAAATGCGAACCCAGATTGTAAAACTATTTTAAAAGCATTGGGACCCGCGGCTACACTAGAAG
AAATGATGACAGCATGYCAGGGAGTGGGGGGACCCGGTCATAAAGCGAGAGTCTTG
>AB428553/B/JP/2002/194
CCTATAGTGCAGAACCTTCAGGGGCAAATGGTACATCAGCCCATATCACCTAGAACTTTAAATGCATGGGTAAAAGTAGT
AGAAGAGAAGGCCTTTAGCCCAGAAGTGATACCCATGTTTACAGCATTATCAGAAGGGGCCACCCCACAAGATTTAAATA
CCATGCTAAACACAGTGGGGGGACATCAA---GCAGCCATGCAAATGTTAAAAGAGACCATCAATGAGGAAGCTGCAGAA
TGGGATAGATTGCATCCTGCGCAGGCAGGACCTATTGCACCAGGCCAGATAAGAGAACCAAGGGGAAGTGACATAGCAGG
AACTACTAGTAACCTTCAGGAACAAGTGACCTGGATGACAAGTAATCCACCTATCCCAGTAGGAGAAATTTATAAAAGAT
GGATAATCCTGGGATTAAATAAAATAGTAAGAATGTATAGCCCTACCAGCATTCTGGACATAAGACAAGGACCAAAGGAA
CCCTTTAGAGACTATGTAGACCGGTTCTATAAAACTCTAAGAGCCGAGCAAGCTTCACAGGAGGTAAAAAATTGGATGAC
AGAAACCTTGTTGGTCCAAAATGCGAACCCAGATTGTAAAACTATTTTAAAAGCATTGGGACCCGCGGCTACACTAGAAG
AAATGATGACAGCATGTCAGGGAGTGGGGGGACCCGGCCATAAAGCAAGAGTCTTG
>AB428554/B/JP/2002/197
CCTATAGTGCAGAACCTTCAGGGGCAAATGGTACATCAGCCCATATCACCTAGAACTTTAAATGCATGGGTAAAAGTAGT
AGAAGAGAAGGCCTTTAGCCCAGAAGTGATACCCATGTTTACAGCATTATCAGAAGGAGCCACCCCACAAGACTTAAATA
CCATGCTAAACACAGTGGGGGGACATCAA---GCAGCCATGCAAATGTTAAAAGAGACCATCAATGAGGAAGCTGCAGAA
TGGGATAGATTGCATCCAGCGCAGGCAGGGCCTATTGCACCAGGCCAGATAAGAGAACCAAGGGGAAGTGACATAGCAGG
AACTACTAGTACCCTTCAGGAACAAGTAACCTGGATGACAAGTAATCCACCTATCCCAGTAGGAGAAATTTATAAAAGAT
GGATAATCCTGGGATTAAATAAAATAGTAAGAATGTATAGCCCTACCAGCATTCTGGACATAAGACAAGGACCAAAGGAA
CCTTTTAGAGACTATGTAGACCGGTTCTATAAAACTCTAAGAGCCGAGCAAGCTTCACAGGAGGTAAAAAATTGGATGAC
AGAAACCTTGTTGGTCCAAAATGCGAACCCAGATTGTAAAACTATCTTAAAAGCATTGGGACCCGCGGCTACACTAGAAG
AAATGATGACAGCATGTCAGGGAGTGGGGGGACCCGGCCATAAAGCAAGAGTCTTG
>AB428555/B/JP/2003/227
CCTATAGTGCAGAACCTTCAGGGGCAAATGGTACATCAGGCCATATCACCTAGAACTTTAAAYGCATGGGTAAAAGTAGT
AGAAGAGAAGGCCTTTAGCCCAGAAGTGATACCCATGTTTACAGCATTATCAGAAGGAGCCACCCCACAAGATTTAAATA
CCATGTTAAACACAGTGGGGGGACATCAA---GCAGCCATGCAAATGTTAAAAGAGACCATCAATGAGGAAGCTGCAGAA
TGGGATAGATTGCATCCAGTGCAGGCAGGGCCTATTGCACCAGGCCAGATAAGAGAACCAAGGGGAAGTGACATAGCAGG
AACTACTAGTACCCTTCAGGAACAAGTAACCTGGATGACAAGTAATCCACCTATCCCAGTAGGAGAAATTTATAAAAGAT
GGATAATCCTGGGATTAAATAAAATAGTAAGAATGTATAGCCCTACCAGCATTCTGGACATAAGACAAGGACCAAAGGAA
CCCTTTAGAGACTATGTAGACCGGTTCTATAAAACTCTAAGAGCCGAGCAAGCTTCACAGGAGGTAAAAAATTGGATGAC
AGAAACCTTGTTGGTCCAAAATGCGAACCCAGATTGTAAAACTATTTTAAAAGCATTGGGACCCGCGGCTACACTAGAAG
AAATGATGACAGCATGTCAGGGAGTGGGGGGACCCGGCCATAAAGCAAGAGTCTTG
>AB428556/B/JP/2005/426
CCTATAGTGCAGAACCTTCAGGGGCAAATGGTACATCAGCCCATATCACCTAGAACTTTAAATGCATGGGTAAAAGTAGT
AGAAGAGAAGGCCTTTAGCCCAGAAGTGATACCCATGTTTACAGCATTATCAGAAGGAGCCACCCCACAAGATTTAAATA
CCATGCTAAACACAGTGGGGGGACATCAA---GCAGCCATGCAAATGTTAAAAGAGACCATCAATGAGGAAGCTGCAGAA
TGGGATAGATTRCATCCACCGCAGGCAGGGCCTATTGCACCAGGCCAGATAAGAGAACCAAGGGGAAGTGACATAGCAGG
AACTACTAGTACCCTTCAGGARCAAGTAACCTGGATGACAAGTRCTCCACCTATCCCAGTAGGAGARATTTATAAAAGAT
GGATAATCCTGGGATTAAATAAAATAGTAAGAATGTATAGCCCTACCAGCATTCTGGACATAAGACAAGGACCAAAAGAA
CCCTTTAGAGACTATGTAGACCGGTTCTATAAAACTCTAAGAGCCGAGCAAGCTTCACAGGAGGTAAAAAATTGGATGAC
AGAAACCTTGTTGGTCCAAAATGCGAACCCAGATTGTAAAACTATTTTAAAAGCATTGGGACCCGCAGCTACACTAGAAG
AAATGATGACAGCATGYCAGGGAGTGGGGGGACCCAGCCATAAAGCAAGAGTCTTG
>AB428557/B/JP/2005/436
CCTATAGTGCAGAACCTTCAGGGGCAAATGGTACATCAGCCCATATCACCTAGAACTTTAAATGCATGGGTAAAAGTAGT
AGAAGAGAAGGCCTTTAGCCCAGAAGTGATACCCATGTTTACAGCATTATCAGAAGGAGCCACCCCACAAGATTTAAATA
CYATGCTAAACACAGTGGGGGGACATCAA---GCAGCCATGCAAATGTTAAAAGAGACCATCAATGAGGARGCTGCAGAA
TGGGATAGATTGCATCCAGCACAGGCAGGGCCTRTTGCACCAGGCCAGATAAGAGAACCAAGGGGAAGTGACATAGCAGG
AACTACTAGTACCCTTCAGGAACAAATAACATGGATGACAAGTAATCCACCTATCCCAGTAGGRGAAATTTATAAAAGAT
GGATAATCCTGGGATTAAATAAAATAGTAAGAATGTATAGCCCTACCAGCATTTTGGACATAAGACAAGGACCAAAGGAA
CCCTTTAGAGACTATGTAGACCGGTTCTATAAAACTYTAAGAGCTGAGCAAGCTTCACAGGAGGTAAAAAATTGGATGAC
AGATACCTTGTTGGTCCAAAATGCGAACCCAGATTGTAAAACTATTTTAAARGCATTGGGACCCGCGGCTACACTAGAAG
AAATGATGACAGCATGTCAGGGAGTGGGGGGACCCGGCCATAAAGCAAGAGTCTTG
>AB428558/B/JP/2003/285
CCTATAGTGCAGAACCTCCAGGGGCAAATGGTACATCAGCCCATATCACCTAGAACTTTAAATGCATGGGTAAAAGTAAT
AGAAGAGAAGGCTTTTAGCCCAGAAGTAATACCTATGTTTTCAGCATTATCAGAAGGAGCCACCCCACAAGATTTAAACA
CCATGCTAAATACAGTGGGGGGACATCAA---GCAGCTATGCAAATGTTAAAAGAAACTATCAATGAGGAAGCTGCAGAA
TGGGATAGATTGCACCCAGCGCAAGCAGGGCCTCATCCACCAGGCCAGATAAGAGAACCAAGGGGAAGTGACATAGCAGG
AACTACTAGTACCCTTCAGGAACAAATAGCATGGATGACAAATAATCCACCTATCCCAGTAGGAGAAATCTATAAAAGAT
GGATAATCCTGGGGTTAAATAAAATAGTAAGAATGTATAGCCCTGTCAGCATTCTGGACATAAGACAAGGGCCAAAAGAA
CCCTTTAGAGATTATGTAGACCGGTTCTATAAAACTCTAAGAGCCGAGCAAGCTTCACAGGACGTAAAAAATTGGATGAC
AGAAACCTTGTTGGTCCAAAATGCGAACCCAGATTGTAAGACTATTTTAAAAGCATTGGGACCAGCAGCTACACTAGAAG
AAATGATGACAGCATGTCAGGGAGTGGGGGGACCCAGCCATAAAGCAAGAATTTTG
>AB428559/B/JP/2004/329
CCTATAGTGCAGAACCTCCAGGGGCAAATGGTACATCAGCCCATATCACCTAGAACTTTAAATGCATGGGTAAAAGTAAT
AGAAGAGAAGGCTTTTAGCCCAGAAGTAATACCTATGTTTTCAGCATTATCAGAAGGAGCCACCCCACAAGATTTAAACA
CCATGCTAAATACAGTGGGGGGACATCAA---GCAGCTATGCAAATGTTAAAAGAAACTATCAATGAGGAAGCTGCAGAA
TGGGATAGATTGCACCCAGCGCAAGCAGGGCCTCATCCACCAGGTCAGATAAGAGAACCAAGGGGAAGTGACATAGCAGG
AACTACTAGTACCCTTCAGGAACAAATAGCATGGATGACAAATAATCCACCTATCCCAGTAGGAGAAATCTATAAAAGAT
GGATAATCCTGGGGTTAAATAAAATAGTAAGAATGTATAGCCCTGTCAGCATTCTGGACATAAGACAAGGGCCAAAAGAA
CCCTTTAGAGATTATGTAGACCGGTTCTATAAAACTCTAAGAGCCGAGCAAGCTTCACAGGACGTAAAAAATTGGATGAC
AGAAACCTTGTTGGTCCAAAATGCGAACCCAGATTGTAAGACTATTTTAAAAGCATTGGGACCAGCAGCTACACTAGAAG
AAATGATGACAGCATGTCAGGGAGTGGGGGGACCCAGCCATAAAGCAAGAATTTTG
>AB428560/B/JP/2005/398
CCTATAGTGCAGAACCTCCAGGGGCAAATGGTACATCAGCCCATATCACCTAGAACTTTAAATGCATGGGTAAAAGTAAT
AGAAGAGAAGGCKTTTAGCCCAGAAGTAATACCTATGTTTTCAGCATTATCAGAAGGAGCCACCCCACAAGATTTAAACA
CCATGCTAAATACAGTGGGGGGACATCAA---GCAGCTATGCAGATGTTAAAAGAAACTATCAATGAGGAAGCTGCAGAA
TGGGATAGATTGCACCCAGCGCAAGCAGGGCCTCATCCACCAGGCCAGATAAGAGAACCAAGGGGAAGTGACATAGCAGG
AACTACTAGTACCCTTCAGGAACAAATAACATGGATGACAAATAATCCAYCTATCCCAGTAGGAGAAATCTATAARAGAT
GGATAATCCTGGGGTTAAATAAAATAGTAAGAATGTATAGCCCTGTCAGCATTCTGGACATAAGACAAGGGCCAAAAGAA
CCCTTTAGAGATTATGTAGACCGRTTCTATAAAACTCTAAGAGCCGAGCAAGCTTCACAGGACGTAAAAAATTGGATGAC
AGAAACCTTRTTGGTCCAAAATGCGAACCCAGATTGTAAGACTATTTTAAAAGCATTGGGACCAGCAGCTACACTAGAAG
AAATGATGACAGCATGTCAGGGAGTGGGGGGACCCAGCCATAAAGCAAGAATTTTG
>AB428561/B/JP/2006/472
CCTATAGTGCAGAACCTCCAGGGGCAAATGGTACATCAGCCCATATCACCTAGAACTTTAAATGCATGGGTAAAAGTAAT
AGAAGAGAAGGCTTTCAGCCCAGAAGTGATACCTATGTTTTCAGCATTATCAGAAGGAGCCACCCCACAAGATTTAAACA
CCATGCTAAATACAGTGGGGGGACATCAA---GCAGCTATGCAAATGTTAAAAGAAACTATCAATGAGGAAGCTGCAGAA
TGGGATAGATTGCACCCAGCGCAAGCAGGGCCTCATCCACCAGGCCAGATAAGAGAACCAAGGGGAAGTGACATAGCAGG
AACTACTAGTACCCTTCAGGAACAAATAGCATGGATGACAAATAATCCACCTATCCCAGTAGGAGAAATCTATAAAAGAT
GGATAATCCTGGGATTAAATAAAATAGTAAGAATGTATAGCCCTACCAGCATTCTGGACATAAGACAAGGGCCAAAAGAA
CCCTTTAGAGATTATGTAGACCGGTTCTATAAAACTCTAAGAGCCGAGCAAGCTTCACAGGAAGTAAAAAATTGGATGAC
AGAAACCTTGTTGGTCCAAAATGCGAACCCAGATTGTAAGACTATTTTAAAAGCATTGGGACCAGCAGCTACACTAGAAG
AAATGATGACAGCATGTCAGGGAGTGGGGGGACCCGGTCATAAAGCAAGAGTTTTA
>AB428562/B/JP/2006/574
CCTATAGTACAGAACCTCCAGGGGCAAATGGTACATCAGCCCATATCACCTAGAACTTTAAATGCATGGGTAAAAGTAAT
AGAAGAAAAGGCTTTTAGCCCAGAAGTAATACCTATGTTTTCAGCATTATCAGAAGGAGCCACCCCACAAGATTTAAACA
CCATGCTAAATACAGTGGGGGGACATCAA---GCAGCTATGCAGATGTTAAAAGAAACTATCAATGAGGAAGCTGCAGAA
TGGGATAAATTGCACCCAGCGCAAGCAGGGCCTCATCCACCAGGCCAGATAAGAGAACCAAGGGGAAGTGACATAGCAGG
AACTACTAGTACCCTTCAGGAACAAATAGCATGGATGACAAATAATCCACCTATCCCAGTAGGAGAAATCTATAAAAGAT
GGATAATCCTGGGGTTAAACAAAATAGTAAGAATGTATAGCCCTGTCAGCATTCTGGACATAAGACAAGGGCCAAAAGAA
CCCTTTAGAGATTATGTAGACCGGTTCTATAAAACTCTAAGAGCCGAGCAAGCTTCACAGGATGTAAAAAATTGGATGAC
AGAAACCCTGTTGGTCCAAAATGCAAACCCAGATTGTAAGACTATTTTAAAAGCATTGGGACCAGCAGCTACACTAGAAG
AAATGATGACAGCATGTCAAGGAGTGGGGGGACCCAGCCATAAAGCAAGAATTTTG
>AB480692/B/JP/2004/DR6174
CCCATAGTGCAGAACCTCCAGGGGCAAATGGTACATCAAGCCATCTCACCTAGAACTTTAAATGCATGGGTAAAAGTAAT
AGAAGAGAAGGCTTTCAGCCCAGAAGTAATACCTATGTTTTCAGCATTATCAGAAGGAGCCACCCCACAAGATTTAAACA
CCATGCTAAATACAGTGGGGGGACATCAA---GCAGCCATGCAAATGTTAAAAGAAACTATCAATGAGGAAGCTGCAGAA
TGGGATAGATTGCACCCAGTGCATGCAGGGCCTAATCCACCAGGCCAGATAAGAGAACCAAGGGGAAGCGACATAGCAGG
AACTACTAGTACCCTTCAGGAACAAATAGCGTGGATGACAAATAATCCACCTATCCCAGTAGGAGAAATCTATAAAAGAT
GGATAATCCTGGGACTAAATAAAATAGTAAGAATGTATAGCCCTGTCAGCATTCTGGACATAAGACAAGGGCCAAAAGAA
CCCTTTAGAGATTATGTAGACCGGTTCTATAAAACTCTAAGAGCTGAGCAAGCTTCACAGGATGTAAAAAATTGGATGAC
AGAAACCTTGTTGGTCCAAAATTCGAACCCAGATTGTAAGACTATTTTAAAGGCATTGGGACCAGCAGCTACATTAGAAG
AAATGATGACAGCATGTCAGGGAGTGGGGGGACCCGGCCATAAAGCAAGAGTTTTG
>AB480693/B/JP/2004/DR6174
CCCATAGTGCAGAACCTCCAGGGGCAAATGGTACATCAAGCCATCTCACCTAGAACTTTAAATGCATGGGTAAAAGTAAT
AGAAGAGAAGGCTTTCAGCCCAGAAGTAATACCTATGTTTTCAGCATTATCAGAAGGAGCCACCCCACAAGATTTAAACA
CCATGCTAAATACAGTGGGGGGACATCAA---GCAGCCATGCAAATGTTAAAAGAAACTATCAATGAGGAAGCTGCAGAA
TGGGATAGATTGCACCCAGTGCATGCAGGGCCTAATCCACCAGGCCAGATAAGAGAACCAAGGGGAAGCGACATAGCAGG
AACTACTAGTACCCTTCAGGAACAAATAGCGTGGATGACAAATAATCCACCTATCCCAGTAGGAGAAATCTATAAAAGAT
GGATAATCCTGGGACTAAATAAAATAGTAAGAATGTATAGCCCTGTCAGCATTCTGGACATAAGACAAGGGCCAAAAGAA
CCCTTTAGAGATTATGTAGACCGGTTCTATAAAACTTTAAGAGCTGAGCAAGCTTCACAGGAGGTAAAAAATTGGATGAC
AGAAACCTTGTTGGTCCAAAATTCGAACCCAGATTGTAAGACTATTTTAAAGGCATTGGGACCAGCAGCTACATTAGAAG
AAATGATGACAGCATGTCAGGGAGTGGGGGGACCCGGCCATAAAGCAAGAGTTTTG
>AB480694/B/JP/2004/DR6175
CCTATAGTGCAGAACCTTCAGGGGCAAATGGTACATCAGGCCATATCACCTAGAACTTTAAATGCATGGGTCAAAGTAAT
AGAAGAGAAGGCTTTCAACCCAGAAGTAATACCCATGTTTTCAGCATTAGCAGAAGGAGCCACCCCACAAGATCTAAACA
CCATGCTAAACACAGTGGGGGGACATCAA---GCAGCTATGCAAATGTTAAAAGAGACCATCAATGAGGAAGCTGCAGAA
TGGGATAGATTGCATCCACCACAGGCAGGGCCTATTGCACCAGGCCAAATAAGAGAACCAAGGGGAAGTGACATAGCAGG
AACTACTAGTACCCTTCAGGAACAAATAACATGGATGACAAGTAATCCACCTATCCCAGTAGGAGAAATCTATAAAAGAT
GGATAATCCTAGGATTAAATAAAATAGTAAGAATGTATAGCCCTGTCAGCATTTTGGACATAAGGCAAGGGCCAAAGGAA
CCCTTTAGAGACTATGTAGACCGGTTCTATAAAACTTTAAGAGCCGAGCAAGCTTCACAGGAGGTAAAAAATTGGATGAC
AGAAACCTTGTTGGTTCAAAATTCGAACCCAGATTGTAAGACCATTTTAAAAGCATTAGGGCCAGGAGCTACACTAGAAG
AAATGATGACAGCATGTCAGGGAGTGGGAGGACCCGGCCATAAAGCAAGAGTTTTG
>AB480695/B/JP/2004/DR6175
CCTATAGTGCAGAACCTTCAGGGGCAAATGGTACATCAGGCCATATCACCTAGAACTTTAAATGCATGGGTCAAAGTAAT
AGAAGAGAAGGCTTTCAACCCAGAAGTAATACCCATGTTTTCAGCATTAGCAGAAGGAGCCACCCCACAAGATCTAAACA
CCATGCTAAACACAGTGGGGGGACATCAA---GCAGCTATGCAAATGTTAAAAGAGACCATCAATGAGGAAGCTGCAGAA
TGGGATAGATTGCATCCACCGCAGGCAGGGCCTATTGCACCAGGCCAGATAAGAGAACCAAGGGGAAGTGACATAGCAGG
AACTACTAGTACCCTTCAGGAACAAATAACATGGATGACAAGTAATCCACCTATCCCAGTAGGAGAAATCTATAAAAGAT
GGATAATCCTAGGATTAAATAAAATAGTAAGAATGTATAGCCCTGTCAGCATTTTGGACATAAGGCAAGGGCCAAAGGAA
CCCTTTAGAGACTATGTAGACCGGTTCTATAAAACTTTAAGAGCCGAGCAAGCTTCACAGGAGGTAAAAAATTGGATGAC
AGAAACCTTGTTGGTCCAAAATTCGAACCCAGATTGTAAGACCATTTTAAAAGCATTAGGGCCAGGAGCTACACTAGAAG
AAATGATGACAGCATGTCAGGGAGTGGGAGGACCCGGCCATAAAGCAAGAGTTTTG
>AB480696/B/JP/2004/DR5913
CCTATAGTGCAGAACCTACAGGGGCAAATGGTACATCAGGCCATATCACCTAGAACTTTAAATGCATGGGTAAAAGTAGT
AGAAGAGAAGGCCTTCAGCCCAGAAGTAATACCCATGTTTTCAGCATTATCAGAAGGAGCCACCCCACAAGATTTAAATA
CCATGCTAAACACAGTGGGGGGACATCAA---GCAGCCATGCAAATGTTAAAAGAGACCATCAATGAGGAAGCTGCAGAA
TGGGACAGATTGCATCCAGTGCATGCAGGGCCTATTGCACCAGGCCAGATGAGAGAACCAAGGGGAAGTGATATAGCAGG
AACTACTAGTACCCTTCAGGAACAAATAGGATGGATGACAAATAATCCACCTATCCCAGTAGGAGATATCTATAAAAGAT
GGATAATCATAGGGTTAAATAAAATAGTAAGGATGTATAGCCCTACCAGCATTCTGGACATAAGACAAGGACCAAAGGAA
CCCTTTAGAGATTATGTAGACCGGTTCTATAAAACTCTAAGAGCCGAGCAAGCTTCACAGGATGTAAAAAATTGGATGAC
AGAAACCTTGTTGGTCCAGAATGCGAACCCAGATTGTAAGACTATTTTAAAAGCAATGGGACCAGGAGCTACACTAGAAG
AAATGATGACAGCATGTCAGGGAGTGGGAGGACCCGGCCACAAAGCAAGGGTTTTG
>AB480697/B/JP/2004/DR5913
CCTATAGTGCAGAACCTACAGGGGCAAATGGTACATCAGGCCATATCACCTAGAACTTTAAATGCATGGGTAAAAGTAGT
AGAAGAGAAGGCTTTCAGCCCAGAAGTAATACCCATGTTTTCAGCATTATCAGAAGGAGCCACCCCACAAGATTTAAACA
CCATGCTAAACACAGTGGGGGGACATCAG---GCAGCCATGCAAATGTTAAAAGAGACCATCAATGAGGAAGCTGCAGAA
TGGGACAGATTGCATCCAGTGCATGCAGGGCCTATTGCACCAGGCCAGATGAGAGAACCAAGGGGAAGTGACATAGCAGG
AACTACTAGTACCCTTCAGGAACAAATAGGATGGATGACAAATAATCCACCTATCCCAGTAGGAGACATCTATAAAAGAT
GGATAATCATAGGGTTAAATAAAATAGTAAGGATGTATAGCCCTACCAGCATTCTGGACATAAGACAAGGACCAAAGGAA
CCCTTTAGAGATTATGTAGACCGGTTCTACAAAACTCTAAGAGCCGAGCAAGCTTCACAGGATGTAAAAAATTGGATGAC
AGAAACCTTGTTGGTCCAAAATGCAAACCCAGATTGTAAGACTATTTTAAAAGCAATGGGACCAGGAGCTACACTAGAAG
AAATGATGACAGCATGTCAGGGAGTGGGAGGACCCGGACATAAAGCAAGGGTTTTG
>AB480698/B/JP/1998/DR1120
CCTATAGTGCAGAATTTACAGGGGCAAATGGTACATCAGCCCCTATCACCTAGAACTTTAAATGCATGGGTAAAGGTAGT
AGAAGAGAAGGCTTTTAGCCCAGAAGTAATACCCATGTTTTCAGCATTATCAGAAGGAGCCACCCCACAAGATTTAAACA
CCATGCTAAACACAGTGGGGGGACATCAA---GCAGCCATGCAAATGTTAAAAGAGACCATCAATGAGGAAGCTGCAGAA
TGGGATAGATTGCATCCAGCGCAAGCAGGGCCTGTTGCACCAGGCCAGATAAGAGACCCAAGGGGAAGTGACATAGCAGG
AACTACTAGTACCCTTCAGGAACAAATAGGATGGATGACACATAATCCACCTATCCCAGTAGGAGAAATCTATAAAAGAT
GGATAATCTTGGGATTAAATAAAATAGTAAGAATGTATAGTCCTACCAGCATTCTGGACATAAAACAAGGACCAAAGGAA
CCTTTTAGAGACTATGTAGACCGGTTCTATAAAACTCTAAGAGCAGAGCAAGCTTCACAGGAAGTAAAAAATTGGATGAC
AGAAACCTTGTTGGTCCAAAATGCAAACCCAGATTGTAAGACCATTTTAAAAGCATTGGGACCAGCAGCTACATTAGAAG
AAATGATGACAGCATGTCAGGGGGTAGGCGGACCCGGACATAAAGCAAGAGTTTTG
>AB485638/B/US/1991/US2
CCTATAGTGCAGAACATCCAAGGGCAAATGGTACATCAGGCCATATCACCTAGAACTTTAAATGCATGGGTAAAAGTAGT
AGAAGAGAAGGCTTTCAGTCCAGAAGTAATACCCATGTTTTCAGCATTATCAGAAGGAGCCACCCCACAAGATTTAAACA
CCATGCTAAACACAGTGGGGGGACATCAA---GCAGCCATGCAAATGTTAAAAGAGACCATCAATGAGGAAGCTGCAGAA
TGGGATAGGGTGCATCCAGTGCATGCAGGGCCTATTGCACCAGGCCAAATGAGAGAACCAAGGGGAAGTGACATAGCAGG
AACTACTAGTACCCTTCAGGAACAAATAGGATGGATGACAAATAATCCACCTATCCCAGTAGGAGAAATCTATAAAAGAT
GGATAATCCTGGGATTAAATAAAATAGTAAGGATGTATAGCCCTACCAGCATTCTGGATATAAGACAAGGACCAAAGGAA
CCCTTTAGAGACTATGTAGACCGGTTCTATAAAACTCTAAGAGCCGAGCAAGCTACACAGGAGGTAAAAAATTGGATGAC
AGAAACCTTGTTGGTCCAAAATGCGAACCCAGATTGTAAGACTATTTTAAAAGCATTGGGACCAGCAGCTACACTAGAAG
AAATGATGACAGCATGTCAGGGAGTGGGAGGACCCGGCCATAAAGCAAGAGTTTTG
>AB485639/B/US/1991/US2
CCTATAGTGCAGAACATCCAAGGGCAAATGGTACATCAGGCCATATCACCTAGAACTTTAAATGCATGGGTAAAAGTAGT
AGAAGAGAAGGCTTTCAGTCCAGAAGTAATACCCATGTTTTCAGCATTATCAGAAGGAGCCACCCCACAAGATTTAAACA
CCATGCTAAACACAGTGGGGGGACATCAA---GCAGCCATGCAAATGTTAAAAGAGACCATCAATGAGGAAGCTGCAGAA
TGGGATAGGGTGCATCCAGTGCATGCAGGGCCTATTGCACCAGGCCAAATGAGAGAACCAAGGGGAAGTGACATAGCAGG
AACTACTAGTACCCTTCAGGAACAAATAGGATGGATGACAAATAATCCACCTATCCCAGTAGGAGAAATCTATAAAAGAT
GGATAATCCTGGGATTAAATAAAATAGTAAGGATGTATAGCCCTACCAGCATTCTGGATATAAGACAAGGACCAAAGGAA
CCCTTTAGAGACTATGTAGACCGGTTCTATAAAACTCTAAGAGCCGAGCAAGCTACACAGGAGGTAAAAAATTGGATGAC
AGAAACCTTGTTGGTCCAAAATGCGAACCCAGATTGTAAGACTATTTTAAAAGCATTGGGACCAGCAGCTACACTAGAAG
AAATGATGACAGCATGTCAGGGAGTGGGAGGACCCGGCCATAAAGCAAGAGTTTTG
>AB485640/B/US/1991/US2
CCTATAGTGCAGAACATCCAAGGGCAAATGGTACATCAGGCCATATCACCTAGAACTTTAAATGCATGGGTAAAAGTAGT
AGAAGAGAAGGCTTTCAGTCCAGAAGTAATACCCATGTTTTCAGCATTATCAGAAGGAGCCACCCCACAAGATTTAAACA
CCATGCTAAACACAGTGGGGGGACATCAA---GCAGCCATGCAAATGTTAAAAGAGACCATCAATGAGGAAGCTGCAGAA
TGGGATAGGGTGCATCCAGTGCATGCAGGGCCTATTGCACCAGGCCAAATGAGAGAACCAAGGGGAAGTGACATAGCAGG
AACTACTAGTACCCTTCAGGAACAAATAGGATGGATGACAAATAATCCACCTATCCCAGTAGGAGAAATCTATAAAAGAT
GGATAATCCTGGGATTAAATAAAATAGTAAGGATGTATAGCCCTACCAGCATTCTGGATATAAGACAAGGACCAAAGGAA
CCCTTTAGAGACTATGTAGACCGGTTCTATAAAACTCTAAGAGCCGAGCAAGCTACACAGGAGGTAAAAAATTGGATGAC
AGAAACCTTGTTGGTCCAAAATGCGAACCCAGATTGTAAGACTATTTTAAAAGCATTGGGACCAGCAGCTACACTAGAAG
AAATGATGACAGCATGTCAGGGAGTGGGAGGACCCGGCCATAAAGCAAGAGTTTTG
>AB485641/B/BR/1990/BZ167
CCTATAGTGCAGAACATGCAGGGGCAAATGGTACATCAGGCCATATCACCTAGAACTTTAAATGCATGGGTAAAAGTGAT
AGAAGAGAAGGCTTTCAGCCCAGAGGTAATACCCATGTTTTCAGCATTATCAGAAGGAGCCACCCCACAAGATTTAAACA
CCATGTTAAACACAGTGGGGGGACATCAA---GCAGCCATGCAAATGTTAAAAGATACCATCAATGAGGAAGCTGCAGAA
TGGGATAGATTGCATCCAGTGCAGGCAGGGCCTATTGCACCAGGCCAAATAAGAGAACCAAGGGGAAGTGACATAGCAGG
AACTACTAGTACCCTTCAGGAACAAATAGGATGGATGACAAATAATCCACCTATCCCAGTAGGAGAAATCTATAAAAGAT
GGATAATCCTGGGATTAAATAAAATAGTAAGGATGTATAGCCCTATCAGCATTTTGGACATAAGACAAGGACCAAAGGAA
CCCTTTAGAGACTATGTAGACCGGTTCTATAAAACTCTAAGAGCCGAGCAGGCTTCACAGGATGTAAAAAATTGGATGAC
AGAAACCTTGTTGGTCCAAAATGCAAATCCAGATTGTAAAACTATTTTAAAAGCATTAGGACCAGCAGCTACACTAGAAG
AAATGATGACAGCATGTCAGGGAGTGGGAGGACCCGGTCATAAAGCAAGAGTTTTG
>AB485642/B/BR/1990/BZ167
CCTATAGTGCAGAACATGCAGGGGCAAATGGTACATCAGGCCATATCACCTAGAACTTTAAATGCATGGGTAAAAGTGAT
AGAAGAGAAGGCTTTCAGCCCAGAGGTAATACCCATGTTTTCAGCATTATCAGAAGGAGCCACCCCACAAGATTTAAACA
CCATGTTAAACACAGTGGGGGGACATCAA---GCAGCCATGCAAATGTTAAAAGATACCATCAATGAGGAAGCTGCAGAA
TGGGATAGATTGCATCCAGTGCATGCAGGGCCTATTGCACCAGGCCAAATGAGAGAACCAAGGGGAAGTGACATAGCAGG
AACTACTAGTACCCTTCAGGAACAAATAGGATGGATGACAAATAATCCACCTATCCCAGTAGGAGAAATCTATAAAAGAT
GGATAATCCTAGGATTAAATAAAATAGTAAGAATGTATAGCCCTATCAGCATTTTGGACATAAGACAAGGACCAAAGGAA
CCCTTTAGAGACTATGTAGACCGGTTCTATAAAACTCTAAGAGCCGAGCAGGCTTCACAGGATGTAAAAAATTGGATGAC
AGAAACCTTGTTGGTCCAAAATGCGAACCCAGATTGTAAGACCATTTTAAAAGCATTAGGACCAGCAGCTACACTAGAAG
AAATGATGACAGCATGTCAGGGAGTGGGAGGACCCGGTCATAAAGCAAGGGTTTTG
>AB564744/B/JP/-/DR1673
CCGATAGTGCAGAACATGCAGGGGCAAATGGTACATCAGGCCATATCACCTAGAACTTTAAATGCATGGGTAAAAGTGAT
AGAAGAGAAGGCTTTTAGCCCAGAAATAATACCCATGTTTTCAGCATTATCAGAGGGAGCCACCCCACAAGATTTAAACA
CCATGCTAAACACAGTGGGGGGACATCAA---GCAGCTATGCAAATGTTAAAAGAGACCATCAATGAGGAAGCTGCAGAA
TGGGATAGATTGCATCCAGTACATGCAGGGCCTATTGCACCAGGCCAGATGAGAGAACCAAGGGGAAGTGACATAGCAGG
AACTACCAGTACCCTTCAGGAACAAATAGCATGGATGACAAATAATCCACCTATCCCAGTAGGAGACATCTATAAAAGAT
GGATAATCTTGGGATTAAATAAAATAGTAAGGATGTATAGTCCTGTCAGCATTCTGGACATAAGACAAGGACCAAAGGAA
CCCTTTAGAGACTATGTAGATCGGTTCTATAAAACTCTAAGAGCCGAGCAAGCTTCACAAGAGGTAAAAAATTGGATGAC
AGAAACCTTGTTGGTCCAGAATGCGAACCCAGATTGTAAGACTATTCTAAAAGCATTGGGACCAGCAGCCACATTAGAAG
AAATGATGACAGCATGTCAGGGAGTGGGAGGACCCGGCCACAAAGCAAGAGTCTTG
>AB564745/B/JP/-/DR1673
CCGATAGTGCAGAACATGCAGGGGCAAATGGTACATCAGGCCATATCACCTAGAACTTTAAATGCATGGGTAAAAGTGAT
AGAAGAGAAGGCTTTTAGCCCAGAAATAATACCCATGTTTTCAGCATTATCAGAGGGAGCCACCCCACAAGATTTAAACA
CCATGCTAAACACAGTGGGGGGACATCAA---GCAGCTATGCAAATGTTAAAAGAGACCATCAATGAGGAAGCTGCAGAA
TGGGATAGATTGCATCCAGTGCATGCAGGGCCTATTGCACCAGGCCAGATGAGAGAACCAAGGGGAAGTGACATAGCAGG
ATCTACTAGTACCCTTCAGGAGCAAATAGCATGGATGACAAATAATCCACCTATCCCAGTAGGAGACATTTATAAAAGAT
GGATAATCTTGGGATTAAATAAAATAGTAAGGATGTATAGTCCTGTCAGCATTCTGGACATAAAACAAGGACCAAAGGAA
CCCTTTAGAGACTATGTAGACCGATTCTATAAAACTCTAAGAGCTGAGCAAGCTTCACAGGAGGTAAAAAATTGGATGAC
AGAAACCTTGTTGGTCCAGAATGCGAACCCAGATTGTAAGACTATTCTAAAAGCATTGGGACCAGCAGCCACATTAGAAG
AAATGATGACAGCATGTCAGGGAGTGGGAGGACCCGGCCACAAAGCAAGAGTCTTG
>AB564746/B/JP/-/DR2735
CCGATAGTGCAGAACATGCAGGGGCAAATGGTACATCAGGCCATATCACCTAGAACTTTAAATGCATGGGTAAAAGTGAT
AGAAGAGAAGGCTTTTAGCCCAGAAATAATACCCATGTTTTCAGCATTATCAGAAGGAGCCACCCCACAAGATTTAAACA
CCATGCTAAACACAGTGGGGGGACATCAA---GCAGCTATGCAAATGTTAAAAGAGACCATCAATGAGGAAGCTGCAGAA
TGGGATAGATTGCATCCAGTACATGCAGGGCCTATTGCACCAGGCCAGATGAGAGAACCAAGGGGAAGTGACATAGCAGG
ATCTACTAGTACCCTTCAGGAACAAATAGCATGGATGACAAATAATCCACCTATCCCAGTAGGAGACATCTATAAAAGAT
GGATAATCCTGGGATTAAACAAAATAGTAAGGATGTATAGTCCTGTCAGCATTTTGGACATAAGACAAGGACCAAAGGAA
CCCTTTAGAGACTATGTAGACCGATTCTATAAAACTCTAAGAGCTGAGCAAGCTTCACAGGAGGTAAAAAATTGGATGAC
AGAAACCTTGTTGGTCCAAAATGCGAACCCAGATTGTAAGACCATTTTAAAAGCATTAGGACCAGCAGCTACACTAGAAG
AAATGATGACAGCATGTCAGGGAGTGGGAGGACCCGGCCACAAAGCAAGAGTCTTG
>AB565495/B/JP/-/JRC03B
CCCATAGTGCAGAACCTCCAGGGGCAAATGGTACATCAGCCCATATCACCTAGAACTTTAAATGCATGGGTAAAAGTAGT
AGAAGAGAAGGCTTTCAGCCCAGAAGTAATTCCTATGTTTTCAGCATTATCAGAAGGAGCCACCCCACAAGATTTAAACA
CCATGCTAAATACAGTGGGGGGACATCAA---GCAGCCATGCAAATGTTAAAAGAAACTATCAATGAGGAAGCTGTAGAA
TGGGATAGATTGCACCCAGTGCCTGCAGGGCCTAATCCACCAGGCCAGATGAGGGAACCAAGGGGAAGTGACATAGCAGG
AACTACTAGTACCCTTCAGGAACAAATAGCATGGATGACAAATAATCCACCTATCCCAGTAGGAGAGATCTATAAAAGAT
GGATAATCCTGGGATTAAATAAAATAGTAAGAATGTATAGCCCTACCAGCATTCTGGATATAAGACAAGGACCAAAAGAA
CCCTTTAGAGATTATGTAGACCGGTTCTATAAAACTCTAAGAGCCGAGCAAGCTTCACAGGAGGTAAAAAATTGGATGAC
AGAAACCTTGTTAGTCCAAAATTCGAACCCAGATTGTAAGACTATTTTAAAAGCATTGGGACCAGCAGCTACACTAGAAG
AAATGATGGCAGCATGTCAGGGAGTGGGGGGACCCAGCCATAAAGCAAGAATTTTG
>AB565496/B/JP/-/JRC03B
CCCATAGTGCAGAACCTCCAGGGGCAAATGGTACATCAGCCCATATCACCTAGAACTTTAAATGCATGGGTAAAAGTAGT
AGAAGAGAAGGCTTTCAGCCCAGAAGTAATTCCTATGTTTTCAGCATTATCAGAAGGAGCCACCCCACAAGATTTAAACA
CCATGCTAAATACAGTGGGGGGACATCAA---GCAGCCATGCAAATGTTAAAAGAAACTATCAATGAGGAAGCTGTAGAA
TGGGATAGATTGCACCCAGTGCCTGCAGGGCCTAATCCACCAGGCCAGATGAGGGAACCAAGGGGAAGTGACATAGCAGG
AACTACTAGTACCCTTCAGGAACAAATAGCATGGATGACAAATAATCCACCTATCCCAGTAGGAGAGATCTATAAAAGAT
GGATAATCCTGGGATTAAATAAAATAGTAAGAATGTATAGCCCTACCAGCATTCTGGATATAAGACAAGGACCAAAAGAA
CCCTTTAGAGATTATGTAGACCGGTTCTATAAAACTCTAAGAGCCGAGCAAGCTTCACAGGAGGTAAAAAATTGGATGAC
AGAAACCTTGTTAGTCCAAAATTCGAACCCAGATTGTAAGACTATTTTAAAAGCATTGGGACCAGCAGCTACACTAGAAG
AAATGATGGCAGCATGTCAGGGAGTGGGGGGACCCAGCCATAAAGCAAGAATTTTG
>AB565497/B/JP/-/JRC05B
CCTATAGTGCAAAACATCCAGGGGCAAATGGTACATCAGGCCATATCACCTAGAACTCTAAATGCATGGGTAAAAGTAGT
AGAAGAGAAGGCTTTCAGCCCAGAAGTAATACCCATGTTTTCAGCATTATCAGAAGGAGCCACCCCACAAGATTTAAACA
CCATGTTAAACACAGTGGGGGGACATCAA---GCAGCTATGCAAATGTTAAAAGAGACCATCAATGAGGAAGCTGCAGAA
TGGGATAGATTACATCCAGTGCAGGCAGGGCCTGTTGCACCAGGCCAGATGAGAGAACCAAGGGGAAGTGACATAGCAGG
AACTACTAGTACCCTTCAGGAACAAATAGGATGGATGACAAATAATCCACCTATCCCAGTGGGAGAGATCTATAAAAGAT
GGATAATAATGGGATTAAATAAAATAGTAAGGATGTATAGTCCTACCAGCATTCTGGACATAAAACAAGGACCAAAAGAG
CCTTTTAGAGACTATGTAGACAGGTTCTATAAAACTCTAAGGGCTGAGCAAGCCTCACAAGAGGTAAAAAATTGGATGAC
AGAAACCTTGTTAGTCCAAAATTCAAACCCAGACTGTAAGACTATTTTAAAAGCATTGGGACCAGCAGCTACACTAGAAG
AAATGATGACAGCATGTCAGGGAGTGGGAGGACCAGGTCATAAGGCAAGAGTTTTG
>AB565498/B/JP/-/JRC05B
CCTATAGTGCAAAACATCCAGGGGCAAATGGTACATCAGGCCATATCACCTAGAACTCTAAATGCATGGGTAAAAGTAGT
AGAAGAGAAGGCTTTCAGCCCAGAAGTAATACCCATGTTTTCAGCATTATCAGAAGGAGCCACCCCACAAGATTTAAACA
CCATGTTAAACACAGTGGGGGGACATCAA---GCAGCTATGCAAATGTTAAAAGAGACCATCAATGAGGAAGCTGCAGAA
TGGGATAGATTACATCCAGTGCAGGCAGGGCCTGTTGCACCAGGCCAGATGAGAGAACCAAGGGGAAGTGACATAGCAGG
AACTACTAGTACCCTTCAGGAACAAATAGGATGGATGACAAATAATCCACCTATCCCAGTGGGAGAGATCTATAAAAGAT
GGATAATAATGGGATTAAATAAAATAGTAAGGATGTATAGTCCTACCAGCATTCTGGACATAAAACAAGGACCAAAAGAG
CCTTTTAGAGACTATGTAGACAGGTTCTATAAAACTCTAAGGGCTGAGCAAGCCTCACAAGAGGTAAAAAATTGGATGAC
AGAAACCTTGTTAGTCCAAAATTCAAACCCAGACTGTAAGACTATTTTAAAAGCATTGGGACCAGCAGCTACACTAGAAG
AAATGATGACAGCATGTCAGGGAGTGGGAGGACCAGGTCATAAGGCAAGAGTTTTG
>AB565499/B/JP/-/JRC53B
CCCATAGTGCAGAACATCCAGGGGCAAATGGTACATCAGGCCATATCACCTAGAACTTTAAATGCATGGGTAAAAGTAAT
AGAAGAGAAGGCTTTCAGCCCAGAAATAATACCTATGTTTTCAGCATTATCAGAAGGAGCCACCCCACAAGATTTAAACA
CCATGCTAAATACAGTGGGGGGACATCAA---GCAGCCATGCAAATGTTAAAAGAAACTATCAATGAGGAAGCTGCAGAA
TGGGATAGATTGCACCCAGTGCAAGCAGGGCCTAATCCACCAGGCCAGATGAGAGAACCAAGGGGAAGTGACATAGCAGG
AACTACTAGTACCCTTCAGGAACAAATAGGATGGATGACAAATAATCCACCTATCCCAGTGGGAGAAATTTATAAAAGAT
GGATAATCCTGGGATTAAATAAAATAGTAAGAATGTATAGCCCTGTCAGCATTCTGGACATAAGACAGGGACCAAAAGAA
CCCTTTAGAGATTATGTAGACCGGTTCTATAAAACTCTAAGAGCCGAGCAAGCTTCACAGGAGGTAAAAAATTGGATGAC
AGAAACCTTGTTGATCCAAAATTCGAACCCAGATTGTAAGACTATTTTAAAAGCATTGGGACCAGCAGCTACACTAGAAG
AAATGATGACAGCATGTCAGGGAGTGGGGGGACCCAGCCATAAAGCAAGAATTTTG
>AB565500/B/JP/-/JRC53B
CCCATAGTGCAGAACATCCAGGGGCAAATGGTACATCAGGCCATATCACCTAGAACTTTAAATGCATGGGTAAAAGTAAT
AGAAGAGAAGGCTTTCAGCCCAGAAATAATACCTATGTTTTCAGCATTATCAGAAGGAGCCACCCCACAAGATTTAAACA
CCATGCTAAATACAGTGGGGGGACATCAA---GCAGCCATGCAAATGTTAAAAGAAACTATCAATGAGGAAGCTGCAGAA
TGGGATAGATTGCACCCAGTGCAAGCAGGGCCTAATCCACCAGGCCAGATGAGAGAACCAAGGGGAAGTGACATAGCAGG
AACTACTAGTACCCTTCAGGAACAAATAGGATGGATGACAAATAATCCACCTATCCCAGTGGGAGAAATTTATAAAAGAT
GGATAATCCTGGGATTAAATAAAATAGTAAGAATGTATAGCCCTGTCAGCATTCTGGACATAAGACAGGGACCAAAAGAA
CCCTTTAGAGATTATGTAGACCGGTTCTATAAAACTCTAAGAGCCGAGCAAGCTTCACAGGAGGTAAAAAATTGGATGAC
AGAAACCTTGTTGATCCAAAATTCGAACCCAGATTGTAAGACTATTTTAAAAGCATTGGGACCAGCAGCTACACTAGAAG
AAATGATGACAGCATGTCAGGGAGTGGGGGGACCCAGCCATAAAGCAAGAATTTTG
>AB565501/B/JP/-/JRC65B
CCTATAGTGCAAAACCTCCAGGGGCAAATGGTACATCAGCCCATATCACCTAGAACTTTAAATGCGTGGGTAAAAGTAGT
AGAAGAAAAGGCTTTTAGCCCAGAAGTAATACCCATGTTTACAGCATTATCAGAAGGAGCCACCCCACAAGATTTAAACA
CCATGCTAAACACAGTGGGGGGACATCAA---GCAGCTATGCAAATGTTAAAAGAAACCATCAATGAGGAAGCTGCAGAA
TGGGATAGATTGCATCCAGTGCATGCAGGGCCAAATCCAGTAGGCCAGCTGAGAGAACCAAGGGGAAGTGACATAGCAGG
AACAACTAGTACCCTTCAGGAGCAAATAGGATGGATGACAAGTAATCCAGCTATCCCAGTAGGAGAAATCTATAAAAGAT
GGATAATCCTGGGATTAAATAAAATAGTAAGAATGTATAGCCCTACCAGCATTCTGGACATCAGACAAGGACCAAAGGAA
CCCTTTAGAGACTATGTAGACCGGTTCTATAAAACTCTAAGAGCCGAGCAAGCTTCACAAGATGTAAAAAATTGGATGAC
AGAAACCTTGTTGGTCCAGAATGCGAACCCAGATTGTAGGACTATTTTAAAAGCATTAGGACCAGCAGCTACACTAGAGG
AAATGATGACAGCATGTCAGGGCGTGGGAGGACCCAGCCATAAAGCAAGAGTCTTG
>AB565502/B/JP/-/JRC65B
CCTATAGTGCAAAACCTCCAGGGGCAAATGGTACATCAGCCCATATCACCTAGAACTTTAAATGCGTGGGTAAAAGTAGT
AGAAGAAAAGGCTTTTAGCCCAGAAGTAATACCCATGTTTACAGCATTATCAGAAGGAGCCACCCCACAAGATTTAAACA
CCATGCTAAACACAGTGGGGGGACATCAA---GCAGCTATGCAAATGTTAAAAGAAACCATCAATGAGGAAGCTGCAGAA
TGGGATAGATTGCATCCAGTGCATGCAGGGCCAAATCCAGTAGGCCAGCTGAGAGAACCAAGGGGAAGTGACATAGCAGG
AACAACTAGTACCCTTCAGGAGCAAATAGGATGGATGACAAGTAATCCAGCTATCCCAGTAGGAGAAATCTATAAAAGAT
GGATAATCCTGGGATTAAATAAAATAGTAAGAATGTATAGCCCTACCAGCATTCTGGACATCAGACAAGGACCAAAGGAA
CCCTTTAGAGACTATGTAGACCGGTTCTATAAAACTCTAAGAGCCGAGCAAGCTTCACAAGATGTAAAAAATTGGATGAC
AGAAACCTTGTTGGTCCAGAATGCGAACCCAGATTGTAGGACTATTTTAAAAGCATTAGGACCAGCAGCTACACTAGAGG
AAATGATGACAGCATGTCAGGGCGTGGGAGGACCCAGCCATAAAGCAAGAGTCTTG
>AB604948/B/JP/-/DR1777
CCTATAGTACAGAACCTTCAGGGGCAAGCGGTACATCAGGCCCTGTCACCTAGAACTTTAAATGCATGGGTAAAAGTAAT
AGAAGAGAAGGCTTTCAGCCCAGAAATAATACCCATGTTTACAGCATTATCAGAAGGAGCCACCCCACAAGATTTAAACA
CCATGTTAAACACAGTAGGGGGACATCAA---GCAGCAATGCAAATGTTAAAAGAAACTATCAATGAGGAAGCTGCAGAA
TGGGATAGATTGCATCCAGTGCATGCAGGGCCTATTGCACCAGGCCAGATGAGAGAACCGAGGGGAAGTGACATAGCAGG
AACTACTAGTACCCTTCAGGAACAAATAGCATGGATGACAAATAATCCGCCTATCCCAGTAGGAGACATCTATAAAAGAT
GGATAATTATGGGATTAAATAAAATAGTAAAAATGTATTGCCCTGTCAGCATTCTGGACATAAAACAGGGACCAAAAGAA
CCTTTTAGAGACTATGTAGACCGGTTCTATAAAACTCTAAGAGCCGAGCAAGCCTCACAGGAGGTAAAAAATTGGATGAC
AGAAACCTTGTTGGTACAAAATGCGAACCCAGACTGTAAGACCATTTTAAAAGCATTGGGACCAGCAGCTACACTAGAAG
AAATGATGACAGCATGTCAGGGAGTGGGGGGACCTGGCCATAAAGCAAGAGTTTTG
>AB604949/B/JP/-/DR2735
CCGATAGTGCAGAACATGCAGGGGCAAATGGTACATCAGGCCATATCACCTAGAACTTTAAATGCATGGGTAAAAGTGAT
AGAAGAGAAGGCTTTTAGCCCAGAAATAATACCCATGTTTTCAGCATTATCAGAAGGAGCCACCCCACAAGATTTAAACA
CCATGCTAAACACAGTGGGGGGACATCAA---GCAGCTATGCAAATGTTAAAAGAGACCATCAATGAGGAAGCTGCAGAA
TGGGATAGATTGCATCCAGTACATGCAGGGCCTATTGCACCAGGCCAGATGAGAGAACCAAGGGGAAGTGACATAGCAGG
ATCTACTAGTACCCTTCAGGAACAAATAGCATGGATGACAAATAATCCACCTATCCCAGTAGGAGACATCTATAAAAGAT
GGATAATCCTGGGATTAAACAAAATAGTAAGGATGTATAGTCCTGTCAGCATTTTGGACATAAGACAAGGACCAAAGGAA
CCCTTTAGAGACTATGTAGACCGATTCTATAAAACTCTAAGAGCTGAGCAAGCTTCACAGGAGGTAAAAAATTGGATGAC
AGAAACCTTGTTGGTCCAAAATGCGAACCCAGATTGTAAGACCATTTTAAAAGCATTAGGACCAGCAGCTACACTAGAAG
AAATGATGACAGCATGTCAGGGAGTGGGAGGACCCGGCCACAAAGCAAGAGTCTTG
>AB604950/B/JP/-/DR5929
CCTATAGTACAGAACCTTCAGGGGCAAATGGTACATCAGGCCATATCACCTAGAACTTTAAATGCATGGGTAAAAGTAAT
AGAAGAGAAGGCCTTTAGCCCAGAGGTAATACCCATGTTTTCAGCATTATCAGAAGGAGCCACCCCACAAGATTTGAACA
CCATGCTGAACACAGTGGGGGGACATCAA---GCAGCTATGCAAATGTTAAAAGAGACCATCAATGAGGAAGCTGCAGAA
TGGGATAGATTGCATCCACCACAGGCAGGGCCTATTGCACCAGGCCAGATGAGAGAGCCAAGGGGAAGTGACATAGCAGG
AGCTACTAGTACCCTTCAGGAACAAATAGGATGGATGACAAGTAATCCACCTGTCCCAGTAGGAGAAATCTATAAAAGAT
GGATAATCCTGGGATTAAATAAAATAGTAAGAATGTATAGCCCTGTCAGCATTCTGGACATAAGACAAGGACCAAAAGAA
CCCTTTAGAGATTATGTAGACCGGTTCTATAAAACTCTAAGAGCCGAGCAAGCTTCACAGGAGGTAAAAAATTGGATGAC
AGAAACCTTGTTGGTTCAAAATGCGAACCCAGATTGTAAGACTATTTTAAAAGCATTAGGGCCAGCAGCTACACTAGAAG
AGATGATGACAGCATGTCAGGGAGTGGGGGGACCAGGCCATAAAGCAAGGGTTCTA
>AB604951/B/JP/-/DR5929
CCTATAGTGCAGAACCTTCAGGGGCACATGGTACATCAGGCCATATCACCTAGGACTTTAAATGCATGGGTAAAAGTAAT
AGAAGAGAAGGCCTTTAGCCCAGAGGTAATACCCATGTTTTCAGCATTATCAGAAGGAGCCACCCCACAAGATTTGAACA
CCATGCTGAACACAGTGGGGGGACATCAA---GCAGCTATGCAAATGTTAAAAGAGACTATCAATGAGGAAGCTGCAGAA
TGGGATAGATTGCATCCACCGCAGGCAGGGCCTATTGCACCAGGCCAGATGAGAGAGCCAAGGGGAAGTGACATAGCAGG
AGCTACTAGTACCCTTCAGGAACAAATAGGATGGATGACAAGTAATCCACCTGTCCCAGTAGGAGAAATCTATAAAAGAT
GGATAATCCTGGGATTAAATAAAATAGTAAGAATGTATAGCCCTGTCAGCATTCTGGACATAAGACAAGGACCAAAAGAA
CCCTTTAGAGATTATGTAGACCGGTTCTATAAAACTCTAAGAGCCGAGCAAGCTTCACAGGAGGTAAAAAATTGGATGAC
AGAAACCTTGTTGGTTCAAAATGCGAACCCAGATTGTAAGACTATTTTAAAAGCATTAGGGCCAGCAGCTACACTAGAAG
AGATGATGACAGCATGTCAGGGAGTGGGGGGACCAGGCCATAAAGCAAGGGTTCTA
>AB641836/B/JP/-/pJRC57B09
CCTATAGTGCAGAACCTACAGGGGCAAATGGTACATCAGCCCCTATCACCTAGAACTTTAAATGCATGGGTAAAAGTAGT
AGAAGAGAAGGCTTTCAGTCCAGAAGTGATACCTATGTTTTCAGCATTATCAGAAGGAGCTACCCCACAAGATTTAAATA
CCATGCTAAACACAGTGGGGGGACATCAG---GCAGCAATGCAAATGTTAAAAGAGACTATTAATGAGGAAGCAGCAGAA
TGGGATAGAGTGCATCCAGTGCATGCAGGGCCTATTGCACCAGGCCAGATGAGAGAACCAAGGGGAAGTGACATAGCAGG
AACTACTAGTACTCTTCAGGAACAAATAGGATGGATGACACATAATCCACCTATCCCAGTAGGAGAGATCTACAAAAGAT
GGATAATCCTGGGATTAAATAAAATAGTAAGAATGTATAGCCCCACCAGCATTTTGGACATAAGACAAGGACCAAAGGAA
CCCTTTAGAGACTATGTAGACAGGTTTTATAAAACTCTAAGGGCTGAGCAAGCTTCACAAGAGGTAAAAAATTGGATGAC
AGAAACTTTGTTGGTCCAAAATGCAAACCCAGATTGTAAGACTATCTTAAAAGCATTAGGACCAGCAGCTACACTAGAAG
AGATGATGACAGCATGTCAAGGAGTGGGGGGACCTGGGCATAAAGCAAGAGTTTTA
>AB641837/B/JP/-/pJRC57B05
CCTATAGTGCAGAACCTACAGGGGCAAATGGTACATCAGCCCCTATCACCTAGAACTTTAAATGCATGGGTAAAAGTAGT
AGAAGAGAAGGCTTTCAGTCCAGAAGTGATACCTATGTTTTCAGCATTATCAGAAGGAGCTACCCCACAAGATTTAAATA
CCATGCTAAACACAGTGGGGGGACATCAG---GCAGCAATGCAAATGTTAAAAGAGACTATTAATGAGGAAGCAGCAGAA
TGGGATAGAGTGCATCCAGTGCATGCAGGGCCTATTGCACCAGGCCAGATGAGAGAACCAAGGGGAAGTGACATAGCAGG
AACTACTAGTACTCTTCAGGAACAAATAGGATGGATGACACATAATCCACCTATCCCAGTAGGAGAGATCTACAAAAGAT
GGATAATCCTGGGATTAAATAAAATAGTAAGAATGTATAGCCCCACCAGCATTTTGGACATAAGACAAGGACCAAAGGAA
CCCTTTAGAGACTATGTAGACAGGTTTTATAAAACTCTAAGGGCTGAGCAAGCTTCACAAGAGGTAAAAAATTGGATGAC
AGAAACTTTGTTGGTCCAAAATGCAAACCCAGATTGTAAGACTATCTTAAAAGCATTAGGACCAGCAGCTACACTAGAAG
AGATGATGACAGCATGTCAAGGAGTGGGGGGACCTGGGCATAAAGCAAGAGTTTTA
>AB731663/B/JP/2008/08JP_NMC104_clone_01
CCTATAGTGCAGAACATGCAGGGGCAAATGGTACATCAGGCCATATCACCTAGAACTTTAAATGCATGGGTAAAAGTAAT
AGAAGAAAAGGCTTTTAGCCCAGAAGTAATACCCATGTTTTCAGCATTATCAGAAGGAGCCACCCCACAAGATTTAAACA
CCATGCTAAACACAGTGGGGGGACATCAA---GCAGCCATGCAAATGTTAAAGGAGACCATCAATGAGGAAGCTGCAGAA
TGGGATAGATTGCATCCAGTGCAGGCAGGGCCTAACCCACCAGGCCAGATGAGAGAACCAAGGGGAAGTGACATAGCAGG
AACTACTAGTACCCTTCAGGAACAAATAGGATGGATGACAAATAATCCACCTATCCCAGTAGGAGAAATCTATAAAAGAT
GGATAATCCTGGGATTAAATAAAATAGTAAGAATGTATAGTCCCACCAGCATTCTAGACATAAGACAAGGACCAAAAGAA
CCCTTTAGAGACTATGTAGACCGGTTCTATAAAACTCTAAGAGCCGAGCAAGCTTCACAGGAGGTAAAGAATTGGATGAC
AGAAACCTTGTTGGTCCAAAATGCAAACCCAGATTGTAAGACTATTTTGAAAGCATTGGGACCAGCAGCGACACTAGAAG
AAATGATGACAGCATGTCAGGGAGTGGGAGGACCCAGCCATAAAGCAAGGGTTTTA
>AB731664/B/JP/2008/08JP_NMC104_clone_09
CCTATAGTGCAGAACATGCAGGGGCAAATGGTACATCAGGCCATATCACCTAGAACTTTAAATGCATGGGTAAAAGTAAT
AGAAGAAAAGGCTTTTAGCCCAGAAGTAATACCCATGTTTTCAGCATTATCAGAAGGAGCCACCCCACAAGATTTAAACA
CCATGCTAAACACAGTGGGGGGACATCAA---GCAGCCATGCAAATGTTAAAGGAGACCATCAATGAGGAAGCTGCAGAA
TGGGATAGATTGCATCCAGTGCAGGCAGGGCCTAACCCACCAGGCCAGATGAGAGAACCAAGGGGAAGTGACATAGCAGG
AACTACTAGTACCCTTCAGGAACAAATAGGATGGATGACAAATAATCCACCTATCCCAGTAGGAGAAATCTATAAAAGAT
GGATAATCCTGGGATTAAATAAAATAGTAAGAATGTATAGTCCCACCAGCATTCTAGACATAAGACAAGGACCAAAAGAA
CCCTTTAGAGACTATGTAGACCGGTTCTATAAAACTCTAAGAGCCGAGCAAGCTTCACAGGAGGTAAAGAATTGGATGAC
AGAAACCTTGTTGGTCCAAAATGCAAACCCAGATTGTAAGACTATTTTGAAAGCATTGGGACCAGCAGCGACACTAGAAG
AAATGATGACAGCATGTCAGGGAGTGGGAGGACCCAGCCATAAAGCAAGGGTTTTA
>AB731669/B/JP/2011/11JP_NMC851C_clone_13
CCTATAGTGCAGAACATGCAGGGGCAAATGGTACATCAGCCCATATCACCTAGAACTTTAAATGCATGGGTAAAAGTAGT
AGAAGAGAAGGCCTTTAGCCCAGAAGTGATACCCATGTTTACAGCATTATCAGAAGGAGCCACCCCACAAGATTTAAATA
CCATGCTAAACACAGTGGGGGGACATCAA---GCAGCCATGCAAATGTTAAAAGAGACCATCAATGAGGAAGCTGCAGAA
TGGGATAGAGTACATCCACCGCAGGCAGGGCCTGTTGCACCAGGCCAGATAAGAGAACCAAGGGGAAGTGACATAGCAGG
AACTACTAGTACCCTTCAGGAACAGGTGACCTGGATGACAGGTAATCCACCTATCCCAGTAGGAGAAATTTATAAAAGAT
GGATAATCCTGGGATTAAATAAAATAGTAAGAATGTATAGCCCTACCAGCATTCTGGACATAAGACAAGGACCAAAGGAG
CCTTTTAGAGACTATGTAGACCGGTTCTATAAAACTCTAAGAGCCGAGCAAGCTTCACAGGAGGTAAAAAATTGGATGAC
AGACACCTTGTTGGTCCAAAATGCGAACCCAGATTGTAAAACTATTCTAAAAGCATTGGGACCCGGGGCTACACTAGAAG
AAATGATGACAGCATGTCAGGGAGTAGGGGGACCCAGCCATAAAGCAAGAGTCTTG
>AB731670/B/JP/2011/11JP_NMC851C_clone_48
CCTATAGTGCAGAACATGCAGGGGCAAATGGTACATCAGCCCATATCACCTAGAACTTTAAATGCATGGGTAAAAGTAGT
AGAAGAGAAGGCCTTTAGCCCAGAAGTGATACCCATGTTTACAGCATTATCAGAAGGAGCCACCCCACAAGATTTAAATA
CCATGCTAAACACAGTGGGGGGACATCAA---GCAGCCATGCAAATGTTAAAAGAGACCATCAATGAGGAAGCTGCAGAA
TGGGATAGAGTACATCCACCGCAGGCAGGGCCTGTTGCACCAGGCCAGATAAGAGAACCAAGGGGAAGTGACATAGCAGG
AGCTACTAGTACCCTTCAGGAACAGGTGACCTGGATGACAAGTAATCCACCCATCCCAGTAGGAGAAATTTATAAAAGAT
GGATAATCCTGGGATTAAATAAAATAGTAAGAATGTATAGCCCCACCAGCATTCTGGACATAAGACAAGGACCAAAGGAA
CCTTTTAGAGACTATGTAGACCGGTTCTATAAAACTCTAAGAGCCGAGCAAGCTTCACAGGAGGTAAAAAATTGGATGAC
AGACACCTTGTTGGTCCAAAATGCGAACCCAGATTGTAAAACTATTCTAAAAGCATTGGGACCCGGGGCTACACTAGAAG
AAATGATGACAGCATGTCAGGGAGTAGGGGGACCCAGCCATAAAGCAAGAGTCTTG
>AF003887/B/FR/1985/NL43xWC001
CCTATAGTGCAGAACATCCAGGGGCAAATGGTACATCAGGCCATATCACCTAGAACTTTAAATGCATGGGTAAAAGTAGT
AGAAGAGAAGGCTTTTAGCCCAGAAGTAATACCCATGTTTTCAGCATTATCAGAAGGAGCCACCCCACAAGATTTAAACA
CCATGCTAAACACAGTGGGGGGACATCAA---GCAGCCATGCAAATGTTAAAAGAGACCATCAATGAGGAAGCTGCAGAA
TGGGATAGATTGCATCCAGTGCAGGCAGGGCCTGTCGCACCAGGCCAGATGAGAGAACCAAGGGGAAGTGACATAGCAGG
AACTACTAGTACCCTTCAGGAACAAATAGGATGGATGACAAATAATCCACCTATCCCAGTAGGAGAAATCTATAAAAGAT
GGATAATCCTGGGATTAAATAAAATAGTAAGGATGTATAGCCCTGCCAGCATTCTGGACATAAGACAAGGACCAAAGGAA
CCCTTTAGAGATTATGTAGACCGGTTCTATAAAACTCTAAGAGCCGAGCAAGCTTCACAGGAGGTAAAAAATTGGATGAC
AGAAACCTTGTTGGTCCAAAATTCGAACCCAGATTGTAAGACTATTTTAAAAGCATTGGGACCAGCAGCTACACTAGAAG
AAATGATGACAGCATGTCAGGGAGTGGGAGGACCCAGCCATAAAGCAAGAGTTTTG
>AF003888/B/FR/1985/NL43WC001
CCTATAGTGCAGAACATCCAGGGGCAAATGGTACATCAGGCCATATCACCTAGAACTTTAAATGCATGGGTAAAAGTAGT
AGAAGAGAAGGCTTTTAGCCCAGAAGTAATACCCATGTTTTCAGCATTATCAGAAGGAGCCACCCCACAAGATTTAAACA
CCATGCTAAACACAGTGGGGGGACATCAA---GCAGCCATGCAAATGTTAAAAGAGACCATCAATGAGGAAGCTGCAGAA
TGGGATAGATTGCATCCAGTGCAGGCAGGGCCTGTCGCACCAGGCCAGATGAGAGAACCAAGGGGAAGTGACATAGCAGG
AACTACTAGTACCCTTCAGGAACAAATAGGATGGATGACAAATAATCCACCTATCCCAGTAGGAGAAATCTATAAAAGAT
GGATAATCCTGGGATTAAATAAAATAGTAAGGATGTATAGCCCTGCCAGCATTCTGGACATAAGACAAGGACCAAAGGAA
CCCTTTAGAGATTATGTAGACCGGTTCTATAAAACTCTAAGAGCCGAGCAAGCTTCACAGGAGGTAAAAAATTGGATGAC
AGAAACCTTGTTGGTCCAAAATTCGAACCCAGATTGTAAGACTATTTTAAAAGCATTGGGACCAGCAGCTACACTAGAAG
AAATGATGACAGCATGTCAGGGAGTGGGAGGACCCAGCCATAAAGCAAGAGTTTTG
>AF004394/B/US/1986/AD87_ADA
CCTATAGTGCAGAACCTACAGGGGCAAATGGTACATCAGGCCATATCACCTAGAACTTTAAATGCATGGGTAAAAGTAGT
AGAAGAGAAGGCTTTCAGCCCAGAAGTAATACCCATGTTTTCAGCATTATCAGAAGGAGCCACCCCACAAGATTTAAACA
CCATGCTAAACACAGTGGGGGGACATCAA---GCAGCCATGCAAATGTTAAAAGAGACCATCAATGAGGAAGCTGCAGAA
TGGGATAGATTGCATCCAGTGCATGCAGGGCCTATTGCACCAGGCCAGATGAGAGAACCAAGGGGAAGTGACATAGCAGG
AACTACTAGTACCCTTCAAGAACAAATAGGATGGATGACAAATAATCCACCTATCCCAGTAGGAGAAATTTATAAAAGAT
GGATAATCCTGGGATTAAATAAAATAGTAAGAATGTATAGCCCTACCAGTATTCTGGACATAAGACAAGGACCAAAGGAA
CCCTTTAGAGATTATGTAGACCGGTTCTATAAAACTCTAAGAGCCGAGCAAGCTTCACAGGAGGTAAAAAATTGGATGAC
AGAAACCTTGCTGGTCCAAAATGCGAACCCAGATTGTAAGACTATTTTAAAAGCATTAGGACCAGCAGCTACACTAGAAG
AAATGATGACAGCATGTCAGGGAGTAGGGGGACCCGGCCATAAAGCAAGAGTTTTG
>AF033819/B/FR/1983/HXB2_copy_LAI
CCTATAGTGCAGAACATCCAGGGGCAAATGGTACATCAGGCCATATCACCTAGAACTTTAAATGCATGGGTAAAAGTAGT
AGAAGAGAAGGCTTTCAGCCCAGAAGTGATACCCATGTTTTCAGCATTATCAGAAGGAGCCACCCCACAAGATTTAAACA
CCATGCTAAACACAGTGGGGGGACATCAA---GCAGCCATGCAAATGTTAAAAGAGACCATCAATGAGGAAGCTGCAGAA
TGGGATAGAGTGCATCCAGTGCATGCAGGGCCTATTGCACCAGGCCAGATGAGAGAACCAAGGGGAAGTGACATAGCAGG
AACTACTAGTACCCTTCAGGAACAAATAGGATGGATGACAAATAATCCACCTATCCCAGTAGGAGAAATTTATAAAAGAT
GGATAATCCTGGGATTAAATAAAATAGTAAGAATGTATAGCCCTACCAGCATTCTGGACATAAGACAAGGACCAAAGGAA
CCCTTTAGAGACTATGTAGACCGGTTCTATAAAACTCTAAGAGCCGAGCAAGCTTCACAGGAGGTAAAAAATTGGATGAC
AGAAACCTTGTTGGTCCAAAATGCGAACCCAGATTGTAAGACTATTTTAAAAGCATTGGGACCAGCGGCTACACTAGAAG
AAATGATGACAGCATGTCAGGGAGTAGGAGGACCCGGCCATAAGGCAAGAGTTTTG
>AF042100/B/AU/1986/MBC200
CCTATAGTGCAGAACCTCCAGGGGCAAATGGTACATCAGGCCATATCACCTAGAACTTTAAATGCATGGGTAAAAGTAGT
AGAAGAGAAGGCTTTTAGCCCAGAGGTAATACCCATGTTTTCAGCATTATCAGAAGGAGCCACCCCACAAGATTTAAACA
CCATGCTAAATACAGTGGGGGGACATCAA---GCAGCCATGCAAATGTTAAAAGAGACCATCAATGAGGAAGCTGCAGAA
TGGGATAGATTGCATCCAGTGCATGCAGGGCCTATTGCACCAGGCCAGATGAGAGAACCAAGGGGAAGTGACATAGCAGG
AACTACTAGTACCCTTCAGGAACAAATAGGATGGATGACAAATAATCCACCTATCCCAGTAGGAGAAATATATAAAAGAT
GGATAATCCTGGGATTAAATAAAATAGTAAGGATGTATAGTCCTACCAGCATTCTGGACATAAGACAAGGACCAAAGGAA
CCCTTTAGAGACTATGTAGACAGGTTTTATAAAACTCTAAGAGCTGAGCAAGCTTCACAGGAGGTAAAAAATTGGATGAC
AGAAACCTTGTTGGTCCAAAATGCGAACCCAGATTGTAAGACTATTTTAAAAGCATTGGGACCAGGGGCTACACTAGAAG
AAATGATGACAGCATGTCAGGGAGTGGGAGGACCCGGCCATAAAGCAAGAGTTTTG
>AF042101/B/AU/1987/MBC925
CCTATAGTGCAGAACATGCAGGGGCAAATGGTACATCAGGCCATATCACCTAGAACTTTAAATGCATGGGTAAAAGTAGT
AGAAGAGAAGGCTTTCAGCCCAGAAGTAATACCCATGTTTTCAGCATTATCAGAAGGAGCCACCCCACAAGATTTAAACA
CCATGCTAAACACAGTGGGGGGACATCAA---GCAGCCATGCAAATGTTAAAAGAGACCATCAATGAGGAAGCTGCAGAA
TGGGATAGAGTGCATCCAGTGCATGCAGGGCCTATTGCACCAGGCCAGATGAGAGAACCAAGGGGAAGTGACATAGCAGG
AACTACTAGTACCCTTCAGGAACAAATAGGATGGATGACAAATAATCCACCTATCCCAGTAGGAGAAATCTATAAAAGAT
GGATAATCCTGGGATTAAATAAAATAGTAAGGATGTATAGTCCTACCAGCATTCTGGACATAAGACAAGGACCAAAGGAA
CCCTTTAGAGACTATGTAGACCGGTTCTATAAAACTCTAAGAGCCGAGCAAGCTTCACAGGATGTAAAAAATTGGATGAC
AGAAACCTTGTTGGTCCAAAATGCGAACCCAGATTGTAAAACTATTTTAAAAGCATTGGGACCTGCAGCTACACTAGAAG
AAATGATGACAGCATGTCAGGGAGTGGGAGGGCCCGGCCACAAAGCAAGAGTTTTG
>AF042102/B/AU/1993/MBC18_MBCC18
CCTATAGTACAGAACATGCAGGGGCAAATGGTACATCAGGCCATATCACCTAGAACTTTAAATGCATGGGTAAAAGTAAT
AGAAGAGAAGGCTTTCAGCCCAGAGGTAATACCCATGTTTTCAGCATTATCAGAAGGAGCCACCCCACAAGATTTAAACA
CCATGCTAAACACAGTGGGGGGACATCAA---GCAGCTATGCAAATGTTAAAAGAGACCATCAATGAGGAAGCTGCAGAA
TGGGATAGATTGCATCCAGCGCAGGCAGGGCCTGTTGCACCAGGCCAGATGAGAGACCCAAGGGGAAGTGACATAGCAGG
AACTACTAGTACCCTTCAGGAACAAATAGGATGGATGACAGGTAATCCAGCTATCCCAGTAGGAGAAATCTATAAAAGAT
GGATAATCCTGGGATTAAATAAAATAGTAAGGATGTATAGCCCTATCAGCATTCTGGACATAAAACAAGGACCAAAGGAA
CCCTTTAGAGACTATGTAGACCGGTTCTATAAAACTCTAAGAGCCGAGCAAGCTACACAGGAGGTAAAAAATTGGATGAC
AGAAACCTTGTTGGTCCAAAATGCAAACCCAGATTGTAAGACTATTTTAAAAGCATTGGGACCAGCAGCTACACTAGAAG
AAATGATGACAGCATGTCAGGGAGTGGGAGGACCCAGCCATAAAGCAAGAGTTTTG
>AF042103/B/AU/1995/MBCC54
CCTATAGTGCAGAACATCCAGGGGCAAATGGTACATCAGGCCCTATCACCTAGAACTTTAAATGCATGGGTAAAAGTAGT
AGAGGAGAAGGCTTTTAGCCCAGAAGTAATACCCATGTTTTCAGCATTATCAGAAGGAGCCACCCCACAAGATTTAAACA
CCATGCTAAACACAGTGGGGGGACATCAA---GCAGCCATGCAAATGTTAAAAGAGACCATCAATGAGGAAGCTGGAGAA
TGGGATAGATTGCACCCAGCGCAGGCAGGGCCTATTGCACCAGGCCAGATGAGAGAACCAAGGGGAAGTGACATAGCAGG
AACTACTAGTACCCTTCAGGAACAAATAGGATGGATGACAAGTAATCCACCTATCCCAGTAGGAGAAATCTATAAAAGAT
GGATAATCCTGGGATTAAATAAAATAGTAAGGATGTATAGCCCTACCAGCATTCTGGACATAAGACAAGGACCAAAGGAA
TCCTTTAGAGACTATGTAGACCGGTTCTATAAAACTCTAAGAGCCGAGCAAGCTTCACAGGAGGTAAAAAATTGGATGAC
AGAAACCTTGTTGGTCCAAAATTCGAACCCAGATTGTAAGACTATTTTAAAAGCATTGGGACCAGCAGCTACACTAGAAG
AAATGATGACAGCATGTCAGGGAGTGGGAGGACCCGGCCATAAAGCAAGGGTTTTG
>AF042105/B/AU/1996/MBCD36
CCTATAGTGCAGAACATCCAGGGGCAAATGGTACATCAGGCCATATCAGCTAGAACTTTAAATGCATGGGTAAAAGTAGT
AGAGGAGAAGGCTTTCAGCCCAGAAGTAATACCCATGTTTACAGCATTATCAGAGGGAGCCACCCCACAAGATTTAAACA
CCATGCTAAACACAGTGGGGGGACATCAA---GCAGCCATGCAAATGTTAAAAGAGACCATCAATGAGGAAGCTGCAGAA
TGGGACAGATTGCATCCAGTACAGGCAGGGCCTGTCGCACCAGGCCAGATGAAAGAACCAAGGGGAAGTGACATCGCAGG
AACTACTAGTACCCTTCAGGAACAAATAGGATGGATGACAAATAATCCACCTATCCCAGTAGGAGACATCTATAAAAGAT
GGATAATCCTGGGATTGAATAAAATAGTAAGGATGTATAGCCCTACCAGTATTCTGGACATAAGACAAGGACCAAAGGAA
CCCTTTAGAGACTATGTAGACCGGTTCTATAAGACTCTAAGAGCCGAGCAAGCTTCACAGGAGGTAAAAAATTGGATGAC
AGAAACCTTGTTGGTCCAAAATGCGAACCCAGATTGTAGGACTATTCTAAAAGCATTAGGACCAGCAGCTACACTAAAAG
AAATGATGACAGCATGTCAGGGAGTGGGAGGACCCGGCCATAAAGCAAGAGTTTTG
>AF042106/B/AU/1993/MBCC18R01_C18R01
CCTATAGTGCAGAACATCCAGGGGCAAATGGTACATCAGGCCATATCACCTAGAACTTTAAATGCATGGGTAAAAGTAGT
AGAAGAGAAGGCTTTCAGCCCAGAAGTAATACCCATGTTTTCAGCATTATCAGAAGGAGCCACCCCACAAGATTTAAACA
CCATGCTAAACACAGTGGGGGGACATCAA---GCAGCCATGCAAATGCTAAAAGAGACCATCAATGAGGAAGCTGCAGAA
TGGGATAGATTGCATCCAGTGCATGCAGGGCCTGTTGCACCAGGCCAGATGAGAGACCCAAGGGGAAGTGACATAGCAGG
AACTACTAGTACCCTTCAGGAACAAATAGGATGGATGACAGGTAATCCAGCTATCCCAGTAGGAGAAATCTATAAAAGAT
GGATAATCCTGGGATTAAATAAAATAGTAAGGATGTATAGCCCTACTAGCATTCTGGACATAAGACAAGGACCAAAGGAA
CCCTTTAGAGACTATGTAGATCGGTTCTATAAAACTCTAAGAGCCGAGCAAGCTTCACAGGAGGTAAAAAATTGGATGAC
AGAAACCTTGTTGGTCCAAAATGCGAACCCAGATTGTAAGACTATTTTAAAAGCATTGGGACCAGCAGCTACACTAGAAG
AAATGATGACAGCATGTCAGGGAGTGGGAGGACCCAGCCATAAAGCAAGAGTTTTG
>AF049494/B/US/-/499JC16
CCTATAGTGCAGAACCTACAGGGGCAAATGGTACATCAGGCCATATCACCTAGAACTTTAAATGCATGGGTAAAAGTAAT
AGAAGAGAAGGCTTTCAGCCCAGAAGTGATACCCATGTTTTCAGCATTATCAGAAGGAGCCACCCCACAAGATTTAAACA
CCATGTTAAACACAGTGGGGGGACATCAA---GCAGCCATGCAAATGTTAAAAGAGACCATCAATGAGGAAGCTGCAGAA
TGGGATAGAGTGCATCCAGTGCAGGCAGGGCTTATTGCACCAGGCCAGATGAGAGAACCAAGGGGAAGTGACATAGCAGG
AACTACTAGTACCCTTCAGGAACAAATAGGATGGATGACAAGTAATCCACCTATCCCAGTAGGAGAAATTTATAAAAGGT
GGATAATCCTGGGCTTAAATAAAATAGTAAGAATGTATAGCCCTATCAGCATTCTAGACATAAGACAAGGACCAAAAGAA
CCCTTTAGAGACTATGTAGACCGGTTCTATAAAACTCTAAGAGCCGAGCAAGCTTCACAGGAAGTAAAAAATTGGATGAC
AGAAACCTTGCTGGTCCAAAATGCGAACCCAGATTGTAAGACTATCTTAAAAGCATTAGGACCAGGAGCTACACTAGAAG
AAATGATGACAGCATGTCAGGGAGTGGGAGGACCCGGCCATAAGGCAAGAGTTTTA
>AF049495/B/US/-/NC7
CCTATAGTGCAGAACCTACAGGGGCAAATGGTACATCAGGCCATATCACCTAGAACTTTAAATGCATGGGTAAAAGTAAT
AGAAGAGAAGGCTTTCAGCCCAGAAGTGATACCCATGTTTTCAGCATTATCAGAAGGAGCCACCCCACAAGATTTAAACA
CCATGCTAAACACAGTGGGGGGACATCAA---GCAGCCATGCAAATGTTAAAAGAGACCATCAATGAGGAAGCTGCAGAA
TGGGATAGAGTGCATCCAGTGCAGGCAGGGCTTATTGCACCAGGCCAGATGAGAGAACCAAGGGGAAGTGACATAGCAGG
AACTACTAGTACCCTTCAGGAACAAATAGGATGGATGACAAGTAATCCACCTATCCCAGTAGGAGAAATTTATAAAAGAT
GGATAATTTTGGGCTTAAATAAAATAGTAAGAATGTATAGCCCTATCAGCATTCTGGATATAAGACAAGGACCAAAAGAA
CCCTTTAGAGACTATGTAGACCGGTTCTATAAAACTCTAAGAGCCGAGCAAGCTTCACAGGAAGTAAAAAATTGGATGAC
AGAAACCTTGTTGGTCCAAAATGCGAACCCAGATTGTAAGACTATTTTAAAAGCATTAGGACCAGGAGCTACATTAGAAG
AAATGATGACAGCATGTCAGGGAGTGGGAGGACCCGGCCATAAGGCAAGGGTTTTA
>AF069140/B/US/1991/DH12_3
CCTATAGTGCAGAACATTCAGGGGCAAATGGTACATCAGGCCCTATCACCTAGAACTTTAAATGCGTGGGTAAAAGTAGT
AGAAGAGAAGGCTTTTAGCCCAGAAGTAATACCCATGTTTTCAGCATTATCAGAAGGAGCCACCCCACAAGATTTAAACA
CCATGCTAAACACAGTGGGGGGACATCAG---GCAGCCATGCAAATGTTAAAAGAGACTATCAATGAGGAAGCTGCAGAA
TGGGATAGATTGCATCCAGTGCATGCAGGGCCTATTGCACCAGGCCAGATGAGAGAACCAAGGGGAAGTGACATAGCAGG
AACTACTAGTACCCTGCAGGAACAAATAGGATGGATGACAAACAATCCACCTATCCCAGTAGGAGAAATTTATAAAAGAT
GGATAATCATGGGATTAAATAAAATAGTAAGGATGTACAGTCCTACCAGCATTCTGGATATAAGACAAGGACCAAAGGAA
CCCTTTAGAGATTATGTAGACCGGTTCTATAAAACTCTAAGAGCCGAGCAAGCTTCACAGGAAGTAAAAAATTGGATGAC
AGAAACCTTGTTGGTCCAAAATTCGAACCCAGATTGTAAGACTATTTTGAAAGCATTGGGACCAGGAGCTACACTAGAAG
AAATGATGACAGCATGTCAGGGAGTAGGAGGACCTGGCCATAAAGCAAGAGTTTTG
>AF070521/B/FR/1985/NL43E9_LAI_IIIB_NY5
CCTATAGTGCAAAACCTCCAGGGGCAAATGGTACATCAGGCCATATCACCTAGAACTTTAAATGCATGGGTAAAAGTAGT
AGAAGAGAAGGCTTTCAGCCCAGAAGTAATACCCATGTTTTCAGCATTATCAGAAGGAGCCACCCCACAAGATTTAAATA
CCATGCTAAACACAGTGGGGGGACATCAA---GCAGCCATGCATATGTTAAAAGAGACCATCAATGAGGAAGCTGCAGAA
TGGGATAGATTGCATCCAGTGCATGCAGGGCCTATTGCACCAGGCCAGATGAGAGAACCAAGGGGAAGTGACATAGCAGG
AACTACTAGTACCCTTCAGGAACAAATAGGATGGATGACACATAATCCACCTATCCCAGTAGGAGAAATCTATAAAAGAT
GGATAATCCTGGGATTAAATAAAATAGTAAGAATGTATAGCCCTACCAGCATTCTGGACATAAGACAAGGACCAAAGGAA
CCCTTTAGAGACTATGTAGACCGATTCTATAAAACTCTAAGAGCCGAGCAAGCTTCACAAGAGGTAAAAAATTGGATGAC
AGAAACCTTGTTGGTCCAAAATGCGAACCCAGATTGTGAGACTATTTTAAAAGCATTGGGACCAGGAGCGACACTAGAAG
AAATGATGACAGCATGTCAAGGAGTGGGGGGACCCGGCCATAAAGCAAGAGTTTTG
>AF086817/B/TW/1994/TWCYS_LM49
CCTATAGTACAGAACCTACAGGGGCAAATGGTACATCAGGCAATATCACCTAGAACTTTAAATGCATGGGTAAAAGTAGT
AGAGGAGAAGGCTTTCAGCCCAGAAGTAATACCCATGTTTTCAGCATTATCAGAAGGAGCCACCCCACAAGATTTAAACA
CCATGCTAAACACAGTGGGGGGACACCAA---GCAGCCATGCAGATGTTAAAAGAGACCATCAATGAGGAAGCTGCAGAA
TGGGATAGATTGCATCCAGTGCATGCAGGGCCTATTGCACCAGGCCAGATGAGAGAACCAAGGGGAAGTGACATAGCAGG
AACTACTAGTACCCTTCAGGAACAAATAGGATGGATGACAAATAATCCACCTATCCCAGTAGGAGAAATTTATAAAAGAT
GGATAATCCTGGGATTAAATAAAATAGTAAGAATGTATAGCCCTACCAGCATTTTGGACATAAGACAAGGACCAAAGGAA
CCCTTTAGAGATTATGTAGACCGGTTCTATAAAACTCTAAGAACCGAGCAAGCTTCACAGGATGTAAAAAATTGGATGAC
AGAAACCTTGTTGGTCCAAAATGCAAACCCTGATTGTAAGACTATTTTAAAAGCATTGGGACCAGCAGCTACATTAGAAG
AAATGATGACGGCATGTCAGGGAGTGGGGGGACCCAGTCATAAAGCAAGAGTTTTG
>AF146728/B/AU/-/VH_VHPCR
CCTATAGTGCAGAACCTCCAGGGGCAAATGGTACATCAACCCATATCACCTAGAACTTTAAATGCATGGGTAAAAGTAGT
AGAAGAGAAGGCTTTCAGCCCAGAAGTAATACCCATGTTTTCAGCATTATCAGAAGGAGCCACCCCACAAGATTTAAATA
CCATGCTAAACACAGTAGGGGGACATCAagcAGCAGCCATGCAAATGTTAAAAGAGACCATCAATGAGGAAGCTGCAGAC
TGGGATAGATTACATCCAGTACATGCAGGGCCTATTGCACCAGGCCAGATGAGAGAACCAAGGGGAAGTGACATAGCTGG
AACTACTAGTACCCTTCAGGAACAAATAGGATGGATGACAAATAATCCACCTATCCCAGTGGGAGAAATCTATAAAAGAT
GGATAATTCTGGGATTAAATAAGATAGTAAGAATGTATAGCCCTACCAGCATTCTGGACATAAAACAAGGACCAAAGGAA
CCCTTTAGAGATTATGTAGACCGGTTCTATAGAACTCTAAGAGCCGAGCAGGCTTCGCAGGAGGTAAAAAATTGGATGAC
AGAAACCTTGTTGGTCCAAAATGCGAACCCAGATTGTAGGACTATTTTAAAAGCATTGGGACCAGCAGCTACACTAGAAG
AAATGATGACAGCATGTCAGGGAGTAGGGGGACCCGGCCATAAAGCAAGAGTTTTG
>AF224507/B/KR/1997/WK
CCTATAGTGCAGAACCTCCAGGGGCAAATGGTACATCAGCCCATATCACCTAGAACTTTAAATGCACGGGTAAAAGTAAT
AGAAGAGAAGGCTTTCAGCCCAGAGGTAATACCCATGTTTTCAGCATTATCAGAAGGGGCCACCCCACAAGATTTAAACA
CCATGTTAAACACAGTGGGGGGACATCAA---GCAGCTATGCAAATGTTAAAAGAGACCATCAATGAGGAAGCTGCAGAC
TGGGATAGATTGCATCCAGTGCATGCAGGGCCTATTGCACCAGGCCAGATGAGAGAACCAAGGGGAAGTGACATAGCAGG
AACTACTAGTACCCTTCAGGAACAAATAGGATGGATGACAAATAATCCACCTATCCCAGTAGGAGAAATCTATAAAAGAT
GGATAATCCTGGGATTAAATAAAATAGTAAGAATGTATAGCCCTGCCAGCATTCTGGACATAAGACAAGGACCAAAGGAA
CCCTTTAGAGACTATGTAGACCGGTTCTATAAAACTCTAAGAGCCGAGCAAGCGTCACAGGAGGTAAAAAATTGGATGAC
AGAAACCTTGTTGGTCCAAAATGCAAACCCTGATTGTAAGACTATTTTAAAAGCATTGGGACCAGGAGCTACACTAGAAG
AAATGATGACAGCATGTCAGGGAGTGGGAGGACCCAGCCATAAAGCAAGAGTTTTG
>AF256204/B/ES/1989/S61I1
CCTATAGTGCAGAACATCCAGGGGCAAATGGTACATCAGGCCATATCACCTAGAACTTTAAATGCATGGGTAAAAGTAGT
AGAAGAGAAGGCTTTCAGCCCAGAAGTAATACCCATGTTTTCAGCATTATCAGAAGGAGCCACCCCACAAGATTTAAACA
CCATGTTAAACACAGTGGGGGGACATCAA---GCAGCCATGCAAATGTTAAAAGAGACCATCAATGAGGAAGCTGCAGAA
TGGGATAGATTGCATCCAGTGCATGCAGGGCCTAATCCACCAGGCCAGATGAGAGAACCAAGGGGAAGTGACATAGCAGG
AACTACTAGTACCCTTCAGGAACAAATAGCATGGATGACAAATAATCCACCTATCCCAGTAGGAGAAATCTATAAGAGAT
GGATAATCCTGGGGTTAAATAAAATAGTAAGAATGTATAGCCCTACCAGCATTCTGGACATAAAACAAGGACCAAAGGAA
CCCTTTAGAGACTATGTAGACCGGTTCTATAAGACTCTAAGAGCCGAGCAAGCTTCACAGGAGGTAAAAAATTGGATGAC
AGAAACCTTGTTGGTCCAAAATGCGAACCCAGATTGTAAGACTATTTTAAAAGCATTGGGACCAGCATCTACACTAGAAG
AAATGATGACAGCATGTCAGGGAGTGGGAGGACCCGGCCATAAAGCAAGAGTTTTG
>AF256206/B/ES/1989/S61G1
CCCATAGTGCAGAACATCCAGGGGCAAATGGTACATCAGGCCATATCACCTAGAACTTTAAATGCATGGGTAAAAGTAGT
AGAAGAGAAGGCTTTCAGCCCAGAAGTAATACCCATGTTTTCAGCATTATCAGAAGGAGCCACCCCACAAGATTTAAACA
CCATGCTAAACACAGTGGGGGGACATCAA---GCAGCCATGCAAATGTTAAAAGAGACCATCAATGAGGAAGCTGCAGAA
TGGGATAGATTGCATCCAGTGCATGCAGGGCCTCATCCACCAGGCCAGATGAGAGAACCAAGGGGAAGTGACATAGCAGG
AACTACTAGTACCCTTCAGGAACAAATAGCATGGATGACAAATAATCCACCTATCCCAGTAGGAGAAATCTATAAGAGAT
GGATAATCCTGGGATTAAATAAAATAGTAAGGATGTATAGCCCTACCAGCATTCTGGACATAAAACAAGGACCAAAGGAA
CCCTTTAGAGACTATGTAGACCGGTTCTATAAGACTCTAAGAGCCGAGCAAGCTTCACAGGAGGTAAAAAATTGGATGAC
AGAAACCTTGTTGGTCCAAAATGCGAACCCAGATTGTAAGACTATTTTAAAAGCATTGGGACCAGCATCTACACTAGAAG
AAATGATGACAGCATGTCAGGGAGTAGGGGGACCCGGCCATAAAGCAAGAGTTTTG
>AF256207/B/ES/1989/S61G7
CCCATAGTGCAGAACATCCAGGGGCAAATGGTACATCAGGCCATATCACCTAGAACTTTAAATGCATGGGTAAAAGTAGT
AGAAGAGAAGGCTTTCAGCCCAGAAGTAATACCCATGTTTTCAGCATTATCAGAAGGAGCCACCCCACAAGATTTAAACA
CCATGCTAAACACAGTGGGGGGACATCAA---GCAGCCATGCAAATGTTAAAAGAGACCATCAATGAGGAAGCTGCAGAA
TGGGATAGATTGCATCCAGTGCATGCAGGGCCTCATCCACCAGGCCAGATGAGAGAACCAAGGGGAAGTGACATAGCAGG
AACTACTAGTACCCTTCAGGAACAAATAGCATGGATGACAAATAATCCACCTATCCCAGTAGGAGAAATCTATAAGAGAT
GGATAATCCTGGGATTAAATAAAATAGTAAGGATGTATAGCCCTACCAGCATTCTGGACATAAAACAAGGACCAAAGGAA
CCCTTTAGAGACTATGTAGACCGGTTCTATAAGACTCTAAGAGCCGAGCAAGCTTCACAGGAGGTAAAAAATTGGATGAC
AGAAACCTTGTTGGTCCAAAATGCGAACCCAGATTGTAAGACTATTTTAAAAGCATTGGGACCAGCATCTACACTAGAAG
AAATGATGACAGCATGTCAGGGAGTAGGGGGACCCGGCCATAAAGCAAGAGTTTTG
>AF256208/B/ES/1989/S61I15
CCCATAGTGCAGAACATCCAGGGGCAAATGGTACATCAGGCCATATCACCTAGAACTTTAAATGCATGGGTAAAAGTAGT
AGAAGAGAAGGCTTTCAGCCCAGAAGTAATACCCATGTTTTCAGCATTATCAGAAGGAGCCACCCCACAAGATTTAAACA
CCATGCTAAACACAGTGGGGGGACATCAA---GCAGCCATGCAAATGTTAAAAGAGACCATCAATGAGGAAGCTGCAGAA
TGGGATAGATTGCATCCAGTGCATGCAGGGCCTAATCCACCAGGCCAGATGAGAGAACCAAGGGGAAGTGACATAGCAGG
AACTACTAGTACCCTTCAGGAACAAATAGCATGGATGACAAACAATCCACCTATCCCAGTAGGAGAAATCTATAAAAGAT
GGATAATCCTGGGATTAAATAAAATAGTAAGAATGTATAGCCCTACCAGCATTCTGGACATAAAACAAGGACCAAAGGAA
CCCTTTAGAGACTATGTAGACCGGTTCTATAAGACTCTAAGAGCCGAGCAAGCTTCACAGGAGGTAAAAAATTGGATGAC
AGAAACCTTGTTGGTCCAAAATGCGAACCCAGATTGTAAGACTATTTTAAAAGCATTGGGACCAGCAGCTACACTAGAAG
AAATGATGACAGCATGTCAGGGAGTGGGAGGACCCGGCCACAAAGCAAGAGTGTTG
>AF286365/B/US/1988/WR27
CCTATAGTGCAGAACCTCCAGGGGCAAATGGTACATCAGGCCTTATCACCTAGAACTTTAAATGCATGGGTAAAAGTAGT
GGAAGAGAAGGCTTTCAGCCCAGAAGTAATACCCATGTTTTCTGCATTATCAGAAGGAGCCACCCCACAAGATTTAAACA
CCATGCTAAACACAGTGGGGGGACATCAA---GCAGCTATGCAAATGTTAAAAGAGACCATCAATGAGGAAGCTGCAGAA
TGGGATAGATTGCATCCAGTGCAGGCAGGGCCTGTTGCACCAGGCCAGATGAGAGAACCAAGGGGAAGTGACATAGCAGG
AACTACTAGTACCCTTCAAGAACAAATAGGATGGATGACACATAATCCACCTATCCCAGTAGGAGAAATCTATAAAAGAT
GGATAATCATGGGATTAAATAAAATAGTAAGAATGTATAGCCCTACCAGCATTTTGGACATAAGACAAGGACCAAAGGAA
CCCTTTAGAGACTATGTAGACCGGTTCTATAAAACTCTGAGAGCCGAGCAAGCTTCACAGGAGGTAAAAAATTGGATGAC
AGAAACTTTATTGGTCCAAAATGCAAACCCAGATTGTAAGACTATTCTAAAAGCATTGGGACCAGGAGCTACACTAGAAG
AAATGATGACAGCATGTCAGGGAGTGGGGGGACCCGGCCATAAAGCAAGAGTTTTG
>AF538302/B/AU/1999/1181
CCTATAGTGCAGAACCTTCAGGGGCAAATGGTACATCAGGCCATATCACCTAGAACTTTAAATGCATGGGTAAAAGTAGT
AGAAGAGAAGGCTTTCAGCCCAGAAGTAATACCCATGTTTGCTGCATTATCAGAAGGAGCCACCCCACAAGATTTAAACA
CCATGCTAAACACAGTGGGGGGACATCAA---GCAGCTATGCAAATGTTAAAAGAGACCATCAATGAGGAAGCTGCAGAG
TGGGATAGATTGCATCCAGTGCATGCAGGGCCTATTGCACCAGGCCAGATGAGGGAACCAAGGGGAAGTGACATACCAGG
AACTACTAGGACCCTTCAGGAACAAATAGGATGGATGACAAATAATCCACCTATCCCAGTAGGAGAAATCTATAAAAAAT
GGATAATCATGGGGTTAAACAAAATAGTAAGGATGTATAGTCCTACCAGCATTCTGGAAATAAGACAAGGACCAAAGGAA
CCCTTTAGAGACTATGTAGACCGGTTCTATAAAACTCTAAGAGCCGAGCAAGCTTCACAGGAGGTAAAAACTTGGATGAC
AGAAACCTTGTTGGTCCAAAATGCGAACCCAGATTGTAAGACTATTTTAAAAGCATTGGGACCAGGAGCTACATTAGAAG
AAATGATGACAGCATGTCAAGGAGTGGGAGGACCCGGACATAAAGCAAGAGTTTTG
>AF538303/B/AU/1999/1182
CCTATAGTGCAGAACCTTCAGGGGCAAATGGTACATCAGGCCATATCACCTAGAACTTTAAATGCATGGGTAAAAGTAAT
AGAAGAGAAGGCTTTCAGCCCAGAAGTAATACCCATGTTTTCAGCATTATCAGAAGGAGCCACCCCACAAGATTTAAATA
CCATGCTAAACACAGTGGGGGGACATCAA---GCAGCTATGCAAATGTTAAAAGAGACCATCAATGAGGAAGCTGCAGAA
TGGGATAGATTGCATCCAGTGCAAGCAGGGCCTATTGCACCAGGCCAGATGAGAGATCCAAGGGGAAGTGACATAGCAGG
AACTACTAGTACCCTTCAGGAACAAATAGGATGGATGACAAGTAATCCACCTATCCCAGTAGGAGAAATCTATAAAAGAT
GGATAATCCTGGGATTAAACAAAATAGTAAGGATGTATAGTCCTACCAGCATTCTGGACATAAGACAAGGACCAAAGGAA
CCCTTTAGAGACTATGTAGACCGGTTCTATAAAACTCTAAGAGCCGAGCAAGCTTCACAAGAGGTAAAAAATTGGATGAC
AGAAACCTTGTTGGTCCAAAATGCGAACCCAGATTGTAAAACTATTTTAAAAGCATTGGGACCAGCAGCTACATTAGAAG
AAATGATGACAGCATGTCAGGGAGTGGGAGGACCCAGCCATAAAGCAAGAGTTTTG
>AF538304/B/AU/1995/C24
CCTATAGTGCAGAACCTTCAGGGGCAAATGGTACATCAGGCCCTATCACCTAGGACCTTAAATGCATGGGTAAAAGTAAT
AGAGGAGAAGGCTTTCAGTCCAGAGGTAATACCCATGTTTTCAGCATTATCAGAAGGAGCCACCCCACAAGATTTAAACA
CCTTGCTAAACACAGTGGGGGGACATCAA---GCAGCCATGCAAATGTTAAAAGAGACCATCAATGAGGAAGCTGCAGAG
TGGGATAGATTGCATCCAGTGCAGGCAGGGCCTGTTGCACCAGGCCAGATAAGAGAACCAAGGGGAAGTGACATAGCAGG
AACTACTAGTAACCTTCAGGAACAAATAGCATGGATGACACATAATCCACCTATCCCAGTAGGAGAAATTTATAAAAGAT
GGATAATCCTGGGATTAAATAAGATAGTAAGGATGTATAGTCCTGTCAGCATTCTGGACATAAGACAAGGACCAAAGGAA
CCCTTTAGAGACTATGTAGACCGGTTCTATAAAACTCTAAGAGCCGAGCAAGCTTCACAGGAAGTAAAAAATTGGATGAC
AGAAACCTTGTTGGTCCAAAATGCAAACCCAGATTGTAAAACTATTTTAAAAGCATTAGGACCAGCAGCTACACTAGAAG
AAATGATGACAGCATGTCAGGGAGTGGGAGGGCCCGGCCATAAAGCAAGAGTTTTG
>AF538305/B/AU/1995/C42
CCTATAGTACAGAACCTACAGGGGCAAATGGTACATCAAGCCTTATCACCCAGGACTTTAAATGCATGGGTAAAAGTAGT
AGAAGAGAAGGCTTTCAGTCCAGAAGTCATACCCATGTTTTCAGCATTATCAGAAGGAGCCACCCCGCAAGATTTAAATA
CCATGCTAAACACAGTGGGGGGACATCAA---GCAGCCATTCAAATGTTAAAAGAGACCATCAATGATGAAGCTGCAGAA
TGGGATAGATTGCATCCAGTGCATGCAGGGCCTATTGCACCAGGCCAGATGAGAGAACCAAGGGGAAGTGACATAGCAGG
AACTACTAGTACCCTTCAGGAACAAATAGGGTGGATGACACATAATCCACCTATCCCAGTTGGAGAAATTTATAAAAGAT
GGATAATCCTGGGATTAAATAAAATAGTAAGAATGTACAGCCCTACCAGCATTCTGGACATAAGACAAGGACCAAAGGAA
CCCTTTAGAGACTATGTTGACCGGTTCTATAAAACTCTAAGAGCCGAGCAAGCTTCACAAGAGGTAAAAAATTGGATGAC
AGAAACCTTGTTGGTTCAAAATGCAAACCCAGATTGTAACACCATTTTAAAAGCATTGGGACCAGGAGCTACACTAGAAG
AAATGATGACAGCCTGTCAGGGAGTGGGAGGACCCGGCCATAAAGCAAGAGATTTG
>AF538306/B/AU/1995/C76
CCTATAGTACAGAACCTCCAGGGGCAAATGGTACATCAGGCCATATCACCTAGGACTTTAAATGCTTGGGTTAAAGTAGT
AGAGGAGAAGGCTTTTAGCCCAGAAGTAATACCCATGTTTTCAGCATTATCAGAAGGAGCCACCCCGCAAGATTTAAATA
CCATGCTAAACACAGTGGGGGGACATCAA---GCAGCCATGCAAATGTTAAAAGAGACTATCAATGATGAAGCTGCAGAA
TGGGATAGATTGCACCCAATACATGCAGGGCCTATTGCACCAGGCCAGATGAGAGAACCAAGGGGAAGTGACATAGCAGG
AACTACTAGTACCCTTCAGGAACAAATAGGATGGATGACAAATAATCCACCTATCCCAGTAGGAGAAATTTATAAAAGAT
GGATAATCTTGGGATTAAATAAAATAGTCAGGATGTACAGCCCTACCAGCATTCTGGACATAAGACAAGGACCAAAAGAA
CCCTTTAGAGACTATGTAGACCGGTTCTATAAAACTCTAAGAGCCGAGCAAGCTTCACAGGAGGTAAAAAATTGGATGAC
AGAAACCTTGTTGGTCCAAAATGCAAACCCAGATTGTAAGACTATTTTAAAAGCATTGGGACCAGCAGCTACACTAGAAG
AAATGATGACAGCATGTCAGGGAGTGGGGGGACCCGGCCATAAAGCAAGAGTCTTG
>AF538307/B/AU/1995/C92
CCTATAGTGCAGAACCTACAGGGGCAAATGGTACATCAGCCTTTATCACCTAGAACTTTAAATGCATGGGTAAAAGTAGT
AGAAGAGAAGGCTTTTAGTCCAGAAGTAATACCCATGTTTTCAGCATTATCAGAAGGAGCCACCCCACAAGATTTAAACA
CCATGCTAAACACAGTGGGGGGACATCAA---GCAGCCATGCAAATGTTAAAAGAGACCATCAATGAGGAAGCTGCAGAT
TGGGATAGATTGCATCCAGTGCATGCAGGGCCTATTGCACCAGGCCAGATGAGAGAACCAAGGGGAAGTGACATAGCAGG
AACTACTAGTACCCTTCAGGAACAAATAGGATGGATGACAAATAATCCACCTATCCCAGTAGGAGAAATTTACAAAAGAT
GGATAATCCTGGGGTTAAATAAAATAGTAAGAATGTACAGCCCTACCAGCATTCTGGACATAAAGCAAGGACCAAAGGAA
CCCTTTAGAGACTATGTAGACAGGTTCTATAAAACTCTAAGAGCAGAGCAAGCTTCACAGGAGGTAAAAAATTGGATGAC
AGAAACCTTGTTGGTCCAAAATGCAAACCCAGATTGTAAGACTATTTTGAAAGCATTAGGACCAGCAGCTACACTAGAAG
AAATGATGACAGCATGTCAGGGAGTGGGAGGACCCGGCCATAAAGCAAGAGTTTTA
>AJ271445/B/GB/1986/GB8_46R
CCTATAGTGCAGAACCTCCAGGGGCAAATGGTACATCAGGCCATATCACCTAGAACTTTAAATGCATGGGTAAAAGTAGT
AGAAGAGAAGGCTTTCAGCCCAGAAGTAATACCCATGTTTTCAGCATTAGCAGAAGGAGCCACCCCACAAGATTTAAACA
CCATGCTAAACACAGTGGGGGGACATCAA---GCAGCCATGCAAATGTTAAAAGAGACCATCAATGAGGAAGCTGCAGAA
TGGGATAGAGTGCATCCAGTGCATGCAGGGCCTGTTGCACCAGGCCAGATGAGAGAACCAAGGGGAAGTGACATAGCAGG
AACTACTAGTACCCTTCAGGAACAAATAGGATGGATGACAAATAATCCACCTATCCCAGTAGGAGAGATCTATAAAAGAT
GGATAATCCTGGGATTAAATAAAATAGTAAGAATGTATAGCCCTGTCAGCATTCTGGACATAAGACAAGGACCAAAGGAA
CCCTTTAGAGATTATGTAGACCGGTTCTATAAAACTCTAAGAGCCGAGCAAGCTTCACAGGATGTAAAAAATTGGATGAC
AGAAACCTTGTTGGTCCAAAATGCAAACCCAGATTGTAAGACTATTTTAAAAGCATTGGGACCAGCAGCTACACTAGAAG
AAATGATGACAGCATGTCAGGGAGTGGGGGGACCCGGCCATAAAGCAAGAGTGTTG
>AX032749/B/FR/1985/pNL43_patent
CCTATAGTGCAGAACCTCCAGGGGCAAATGGTACATCAGGCCATATCACCTAGAACTTTAAATGCATGGGTAAAAGTAGT
AGAAGAGAAGGCTTTCAGCCCAGAAGTAATACCCATGTTTTCAGCATTATCAGAAGGAGCCACCCCACAAGATTTAAATA
CCATGCTAAACACAGTGGGGGGACATCAA---GCAGCCATGCAAATGTTAAAAGAGACCATCAATGAGGAAGCTGCAGAA
TGGGATAGATTGCATCCAGTGCATGCAGGGCCTATTGCACCAGGCCAGATGAGAGAACCAAGGGGAAGTGACATAGCAGG
AACTACTAGTACCCTTCAGGAACAAATAGGATGGATGACACATAATCCACCTATCCCAGTAGGAGAAATCTATAAAAGAT
GGATAATCCTGGGATTAAATAAAATAGTAAGAATGTATAGCCCTACCAGCATTCTGGACATAAGACAAGGACCAAAGGAA
CCCTTTAGAGACTATGTAGACCGATTCTATAAAACTCTAAGAGCCGAGCAAGCTTCACAAGAGGTAAAAAATTGGATGAC
AGAAACCTTGTTGGTCCAAAATGCGAACCCAGATTGTAAGACTATTTTAAAAGCATTGGGACCAGGAGCGACACTAGAAG
AAATGATGACAGCATGTCAGGGAGTGGGGGGACCCGGCCATAAAGCAAGAGTTTTG
>AX078307/B/FR/1983/LAI-patent
CCTATAGTGCAGAACATCCAGGGGCAAATGGTACATCAGGCCATATCACCTAGAACTTTAAATGCATGGGTAAAAGTAGT
AGAAGAGAAGGCTTTCAGCCCAGAAGTAATACCCATGTTTTCAGCATTATCAGAAGGAGCCACCCCACAAGATTTAAACA
CCATGCTAAACACAGTGGGGGGACATCAA---GCAGCCATGCAAATGTTAAAAGAGACCATCAATGAGGAAGCTGCAGAA
TGGGATAGAGTACATCCAGTGCATGCAGGGCCTATTGCACCAGGCCAGATGAGAGAACCAAGGGGAAGTGACATAGCAGG
AACTACTAGTACCCTTCAGGAACAAATAGGATGGATGACAAATAATCCACCTATCCCAGTAGGAGAAATTTATAAAAGAT
GGATAATCCTGGGATTAAATAAAATAGTAAGAATGTATAGCCCTACCAGCATTCTGGACATAAGACAAGGACCAAAAGAA
CCTTTTAGAGACTATGTAGACCGGTTCTATAAAACTCTAAGAGCCGAGCAAGCTTCACAGGAGGTAAAAAATTGGATGAC
AGAAACCTTGTTGGTCCAAAATGCGAACCCAGATTGTAAGACTATTTTAAAAGCATTGGGACCAGCGGCTACACTAGAAG
AAATGATGACAGCATGTCAGGGAGTAGGAGGACCCGGCCATAAGGCAAGAGTTTTG
>AY037268/B/AR/1998/ARCH054
CCTATAGTGCAGAATATGCAGGGGCAAATGGTACATCAGGCCATATCACCTAGAACTTTAAATGCATGGGTAAAAGTAGT
AGAAGAGAAGGCTTTCAGCCCCGAAGTAATACCCATGTTTTCAGCATTATCAGAAGGAGCCACCCCACAAGATTTAAACA
CCATGCTAAACACAGTGGGGGGACATCAA---GCAGCCATGCAAATGTTAAAAGAAACCATCAATGAGGAAGCTGCAGAA
TGGGATAGATTGCACCCAGTGCATGCAGGGCCTATTGCACCAGGCCAGATGAGAGAACCAAGGGGAAGTGACATAGCAGG
AACTACTAGTACCCTTCAGGAACAAATAGGATGGATGACACATAATCCACCTATCCCAGTAGGAGAAATCTATAAAAGAT
GGATAATCATGGGATTAAATAAAATAGTAAGAATGTATAGCCCTACCAGCATTCTGGACATAAGACAAGGACCAAAGGAA
CCCTTTAGAGATTATGTTGACCGGTTCTATAAAACTCTAAGAGCCGAGCAAGCTTCACAGGAGGTAAAAAATTGGATGAC
AGAAACCTTGTTGGTCCAAAATGCGAACCCAGATTGTAAGACCATTTTAAAAGCATTAGGACCAGCAGCTACACTAGAAG
AAATGATGACAGCATGTCAGGGAGTGGGAGGGCCCAGCCATAAAGCAAGAGTTTTG
>AY037269/B/AR/2000/ARMS008
CCTATAGTGCAGAACCTTCAGGGGCAAATGGTACATCAGGCCATATCACCTAGAACTTTAAATGCATGGGTAAAAGTAGT
AGAAGAGAAGGCTTTCAGCCCAGAAGTAATACCCATGTTTTCAGCATTATCAGAAGGAGCCACCCCACAGGATTTAAATA
CCATGTTAAACACAGTGGGGGGACATCAA---GCAGCCATGCAAATGTTAAAAGAGACCATCAATGAGGAAGCTGCAGAA
TGGGATAGAATGCATCCAGTGCATGCAGGGCCTGTTGCGCCAGGCCAGATGAGAGACCCAAGGGGAAGTGACATAGCAGG
AACTACTAGTACCCTTCAGGAACAAATAGGATGGATGACAAGTAATCCACCTGTCCCAGTAGGAGAAATCTATAAAAGAT
GGATAATCCTGGGACTAAATAAAATAGTAAGAATGTATAGCCCTACTAGCATTCTGGACATAAAACAAGGACCAAAGGAA
CCCTTTAGAGACTATGTAGATCGGTTCTATAAAACTCTAAGAGCCGAACAAGCTTCACAGGAGGTAAAACATTGGATGAC
AGAAACCTTGTTGGTCCAAAATGCAAACCCAGATTGTAAGACTATTTTAAAAGCATTGGGACCAGCAGCTACACTAGAAG
AAATGATGACAGCATGTCAGGGAGTGGGGGGACCTGGCCATAAAGCAAGAGTCTTA
>AY037270/B/BO/1999/BOL0122
CCTATAGTGCAGAACCTTCAGGGGCAGATGGTACATCAGTCCCTATCACCTAGAACTTTAAATGCATGGGTAAAAGTAAT
AGAAGAGAAGGCTTTCAGCCCAGAAGTAATACCCATGTTTTCAGCATTATCAGAAGGAGCCACCCCACAAGATTTAAACA
CCATGCTAAACACAGTGGGGGGACATCAA---GCAGCCATGCAAATGTTAAAAGAGACCATCAATGAGGAAGCTGCCGAA
TGGGATAGATTGCACCCAGCACAGGCAGGGCCTATTGCACCAGGCCAGATAAGAGAACCGAGGGGAAGTGACATAGCAGG
AACTACTAGCACCCTTCAGGAACAAATAACATGGATGACAAATAATCCACCTATCCCAGTAGGAGAAATCTATAAAAGAT
GGATAATCCTGGGACTAAATAAAATAGTAAGGATGTATAGCCCTGTCAGCATTTTGGACATAAGACAGGGACCAAAGGAG
CCTTTTAGAGACTATGTAGACCGATTCTATAAAACTTTAAGGGCTGAACAAGCTTCACAGGAGGTAAAAAATTGGATGAC
AGAAACCTTATTGGTCCAAAATTCAAACCCAGATTGTAAGACTATCTTAAAAGCATTAGGACCAGGAGCTACACTAGAAG
AAATGATGACAGCATGTCAGGGAGTGGGAGGACCCGGCCACAAAGCAAGAGTTTTG
>AY037282/B/AR/1999/ARMA132
CCTATAGTGCAAAATCTCCAAGGGCAAATGGTACATCAGGCCATATCACCTAGAACTTTAAATGCATGGGTAAAAGTAAT
AGAAGAGAAGGCTTTCAGCCCAGAAGTAATACCCATGTTTTCAGCATTATCAGAAGGAGCCACCCCACAAGATTTAAACA
CCATGCTAAATACAGTGGGGGGACATCAA---GCAGCGATGCAAATGTTAAAAGAGACCATCAATGAGGAAGCTGCAGAA
TGGGATAGACTGCATCCAGTGCATGCAGGGCCTATTGCACCAGGCCAGATAAGAGAACCAAGGGGAAGTGACATAGCAGG
AACTACTAGTACCCTTCAGGAACAAATAGCATGGATGACAAATAATCCACCTATCCCAGTAGGAGACATCTATAAAAGAT
GGATAATCATGGGGTTAAATAAAATAGTAAGAATGTATAGCCCTGTCAGCATTTTGGATATAAGACAAGGACCAAAGGAA
CCCTTTAGAGACTATGTAGACCGGTTCTATAAAACTCTAAGAGCCGAACAAGCTACACAGGAGGTAAAAAATTGGATGAC
AGAAACCTTGTTGGTCCAAAATTCGAACCCAGACTGTAAGACCATTTTAAAAGCATTGGGACCAGCAGCTACACTAGAAG
AAATGATGACAGCATGTCAAGGGGTGGGGGGACCCGGCCATAAAGCAAGAGTCTTG
>AY173951/B/TH/1990/BK132
CCTATAGTGCAAAATATGCAGGGGCAAATGGTACATCAGGCCATATCACCTAGAACTTTAAATGCATGGGTAAAAGTAGT
AGAAGAAAAGGCTTTCAGCCCAGAAGTAATACCCATGTTTTCAGCATTATCAGAAGGAGCCACCCCACAAGATTTAAACA
CCATGCTAAACACAGTGGGGGGACATCAA---GCAGCCATGCAAATGTTAAAAGAGACCATCAATGAGGAAGCTGCAGAA
TGGGATAGATTGCATCCAGTGCATGCAGGGCCTATTGCACCAGGCCAGATGAGAGAACCAAGGGGAAGTGACATAGCAGG
AACTACTAGTACCCTTCAGGAACAAATAGGATGGATGACACATAATCCACCTATCCCAGTGGGAGAAATTTACAAAAGAT
GGATAATCCTGGGATTAAATAAAATAGTAAGGATGTATAGCCCTACCAGCATTTTGGACATAAGACAAGGACCAAAGGAA
CCCTTTAGAGACTATGTAGACCGGTTCTATAAGACTCTAAGAGCCGAGCAAGCCTCACAGGAGGTAAAAAATTGGATGAC
AGAAACCTTGTTGGTCCAAAATGCGAACCCAGATTGTAAGACTATTTTAAAAGCATTGGGACCAGCAGCTACACTAGAAG
AAATGATGACAGCATGTCAGGGAGTGGGAGGTCCCGGCCATAAGGCAAGAGTTTTG
>AY173952/B/US/1990/US1
CCTATAGTGCAGAACCTCCAGGGGCAAATGGTACATCAGGCCATATCACCTAGAACTTTAAATGCATGGGTAAAAGTAGT
AGAAGAGAAGGCCTTCAGCCCAGAAGTAATACCCATGTTTTCAGCATTATCAGAAGGAGCCACCCCACAAGATTTAAACA
CCATGTTAAACACAGTGGGGGGACATCAA---GCAGCCATGCAAATGTTAAAAGAGACCATCAATGAGGAAGCTGCAGAA
TGGGATAGATTGCATCCAGTACATGCAGGGCCTATTGCACCAGGCCAGATGAGAGAACCAAGGGGAAGTGACATAGCAGG
AACCACTAGTACCCTTCAGGAACAAATAGGATGGATGACAAATAATCCACCTATCCCAGTAGGAGAAATCTATAAAAGAT
GGATAATCCTGGGATTAAATAAAATAGTAAGAATGTATAGTCCTACCAGCATTCTGGACATAAGACAAGGACCAAAGGAA
CCCTTTAGAGACTATGTAGACCGGTTCTATAAAACTCTAAGAGCCGAGCAAGCTTCACAGGAAGTAAAAAATTGGATGAC
AGAAACCTTGTTGGTCCAAAATGCGAACCCAGATTGTAAGACTATTTTAAAAGCATTAGGACCAGCAGCTACACTAGAAG
AAATGATGACAGCATGTCAGGGAGTGGGAGGACCCGGACATAAAGCAAGAGTTTTG
>AY173953/B/US/1990/US2
CCTATAGTGCAGAACATCCAAGGGCAAATGGTACATCAGGCCATATCACCTAGAACTTTAAATGCATGGGTAAAAGTAGT
AGAAGAGAAGGCTTTCAGTCCAGAAGTAATACCCATGTTTTCAGCATTATCAGAAGGAGCCACCCCACAAGATTTAAACA
CCATGCTAAACACAGTGGGGGGACATCAA---GCAGCCATGCAAATGTTAAAAGAGACCATCAATGAGGAAGCTGCAGAA
TGGGATAGGGTGCATCCAGTGCATGCAGGGCCTATTGCACCAGGCCAAATGAGAGAACCAAGGGGAAGTGACATAGCAGG
AACTACTAGTACCCTTCAGGAACAAATAGGATGGATGACAAATAATCCACCTATCCCAGTAGGAGAAATCTATAAAAGAT
GGATAATCCTGGGATTAAATAAAATAGTAAGGATGTATAGCCCTACCAGCATTCTGGATATAAGACAAGGACCAAAGGAA
CCCTTTAGAGACTATGTAGACCGGTTCTATAAAACTCTAAGAGCCGAGCAAGCTACACAGGAGGTAAAAAATTGGATGAC
AGAAACCTTGTTGGTCCAAAATGCGAACCCAGATTGTAAGACTATTTTAAAAGCATTGGGACCAGCAGCTACACTAGAAG
AAATGATGACAGCATGTCAGGGAGTGGGAGGACCCGGCCATAAAGCAAGAGTTTTG
>AY173954/B/US/1990/US3
CCTATAGTGCAGAACCTTCAGGGGCAAATGGTACATCAGCCCCTATCACCTAGAACTTTAAATGCATGGGTAAAAGTAGT
AGAAGAGAAGGCTTTCAGCCCAGAAGTAATACCCATGTTTTCAGCATTATCAGAAGGAGCCACCCCACAAGATTTAAATA
CCATGCTAAACACAGTGGGGGGACATCAA---GCAGCCATGCAAATGTTAAAAGAGACCATCAATGAGGAAGCTGCAGAA
TGGGATAGATTGCATCCAGTGCAGGCAGGGCCTATTGCACCAGGCCAGATAAGAGAACCAAGGGGAAGTGACATAGCAGG
AACTACCAGTAACCTTCAGGAACAAATAGCATGGATGACACATAATCCACCTATCCCAGTAGGAGAAATCTATAAAAGAT
GGATAATCCTGGGATTAAATAAAATAGTAAGRATGTATAGCCCTACCAGCATTCTGGACATAAGACARGGACCAAAGGAA
CCCTTTAGAGACTATGTAGACCGGTTCTATAAAACTCTAAGAGCCGAGCAAGCTTCACAGGAGGTAAAAAATTGGATGAC
AGAAACCTTGTTGGTCCAAAATGCAAACCCAGATTGTAAGACTATTTTAAAAGCATTGGGACCAGCAGCTACCCTAGAAG
AAATGATGACAGCATGCCAGGGAGTGGGGGGACCTGGTCATAAAGCAAGAGTTTTG
>AY173955/B/US/1990/US4
CCTATAGTGCAGAACCTTCAGGGGCAAATGGTACATCAAGCCCTATCACCTAGAACTTTAAATGCATGGGTAAAAGTAGT
AGAAGAGAAGGCTTTCAGCCCAGAAGTAATACCCATGTTTTCAGCATTATCAGAAGGAGCCACCCCACAAGATTTAAACA
CCATGCTAAACACAGTGGGGGGACATCAA---GCAGCCATGCAAATGTTAAAAGAGACTATCAATGAGGAAGCTGCAGAA
TGGGATAGAGTGCATCCAGTGCARGCAGGGCCTGTTGCACCAGGCCAGATAAGAGAACCAAGGGGAAGTGACATAGCAGG
AACTACTAGTAACCTTCAGGAACAAATAGCATGGATGACACATAATCCACCTATCCCAGTAGGAGAAATCTATAAAAGAT
GGATAATTCTAGGATTAAATAAAATAGTAAGAATGTATAGCCCTGTCAGCATTCTGGACATAAGACAGGGACCAAAAGAA
CCTTTTAGAGATTATGTAGACCGGTTCTATAAAACTCTAAGAGCCGAGCAAGCTTCACAGGATGTAAAAAATTGGATGAC
AGAAACCTTGTTGGTCCAAAATGCGAACCCAGACTGTAARACTATTTTAAAAGCATTGGGACCAGCAGCTACATTAGAAG
AAATGATGACAGCATGTCAGGGAGTGGGGGGACCCGGCCATAAAGCAAGAGTTTTG
>AY173956/B/BR/1989/BZ167
CCTATAGTGCAGAACATGCAGGGGCAAATGGTACATCAGGCCATATCACCTAGAACTTTAAATGCATGGGTAAAAGTGAT
AGAAGAGAAGGCTTTCAGCCCAGAAGTAATACCCATGTTTTCAGCATTATCAGAAGGAGCCACCCCACAAGATTTAAACA
CCATGTTAAACACAGTGGGGGGACATCAA---GCAGCCATGCAAATGTTAAAAGATACCATCAATGAGGAAGCTGCAGAA
TGGGATAGATTGCATCCAGTGCATGCAGGGCCTATTGCACCAGGCCAAATGAGAGAACCAAGGGGAAGTGACATAGCAGG
AACTACTAGTACCCTTCAGGAACAAATAGGATGGATGACAAATAATCCACCTATCCCAGTAGGAGAAATCTATAAAAGAT
GGATAATCCTGGGATTAAATAAAATAGTAAGGATGTATAGCCCTATCAGCATTTTGGACATAAGACAAGGACCAAAGGAA
CCCTTTAGAGACTATGTAGACCGGTTCTATAAAACTCTAAGAGCCGAGCAGGCTTCACAGGATGTAAAAAATTGGATGAC
AGAAACCTTGTTGGTCCAAAATGCRAACCCAGATTGTAAGACTATTTTAAAAGCATTAGGACCAGCAGCTACACTAGAAG
AAATGATGACAGCATGTCAGGGAGTGGGAGGACCCGGTCATAAAGCAAGRGTTTTG
>AY180905/B/CN/2001/CNHN24
CCTATAGTGAGAAACCTCCAGGGGCAAATGGTACATCAGCCCATATCACCTAGAACTTTAAATGCATGGGTAAAAGTAGT
AGAAGAGAAGGCTTTTAGTCCAGAAGTAATACCCATGTTTTCAGCATTATCAGAAGGAGCCACCCCACAAGATTTAAACA
CCATGCTAAACACAGTGGGGGGACATCAA---GCAGCCATGCAAATGTTAAAAGACACCATCAATGAGGAGGCTGCAGAA
TGGGATAGATTGCATCCAGCGCAGGCAGGGCCAATTGCACCAGGCCAGATAAGAGAACCAAGGGGAAGTGACATAGCAGG
AACTACTAGTAATCTTCAGGAGCAAATAGCATGGATGACAAATAATCCACCTATCCCAGTAGGAGAAATCTATAAAAGAT
GGATAATCCTGGGATTAAATAAAATAGTAAGAATGTATAGCCCTACCAGCATTCTGGACATAAAACAAGGACCAAAGGAA
CCCTTTAGAGATTATGTAGATCGGTTCTATAAAACTCTAAGAGCCGAGCAAGCTTCACAAGATGTAAAAAATTGGATGAC
AGAAACCTTGTTGGTCCAAAATGCGAACCCAGATTGTAAAACTATTTTAAAAGCATTGGGACCAGCAGCTACACTAGAAG
AAATGATGACAGCATGTCAGGGAGTGGGGGGACCCGGCCATAAAGCAAGAGTTTTG
>AY308760/B/US/1996/1333_d2
CCTATAGTGCAGAACCTCCAGGGGCAAATGGTACATCAACCAATATCACCTAGAACTTTAAATGCATGGGTAAAAGTAGT
AGAAGAGAAGGCTTTCAGCCCAGAAGTTATACCCATGTTTTCAGCATTATCAGAAGGAGCCACCCCACAAGATTTAAACA
CCATGCTAAATACAGTGGGGGGACATCAA---GCAGCTATGCAAATGTTAAAAGAGACCATCAATGAGGAAGCTGCAGAA
TGGGATAGATTGCATCCAGTGCATGCAGGGCCTATTGCACCAGGCCAGATGAGAGAACCAAGGGGAAGTGACATAGCAGG
AACTACTAGTACCCTTCAGGAACAAATAGGATGGATGACAAATAATCCACCTATCCCAGTAGGAGAAATCTATAAAAGAT
GGATAATCCTGGGGTTAAACAAAATAGTAAGAATGTATAGCCCCACCAGCATTCTGGACATAAAACAAGGACCAAAGGAA
CCCTTTAGAGACTATGTAGACCGGTTCTATAGAACTCTAAGAGCCGAGCAAGCTTCACAGGAGGTAAAAAATTGGATGAC
AGAAACCTTGTTGGTCCAAAATTCGAATCCAGATTGTAAGACTATTTTAAAAGCATTAGGACCAGCAGCTACACTAGAAG
AAATGATGACAGCATGTCAGGGAGTGGGAGGACCCGGCCATAAAGCAAGAGTTTTG
>AY308761/B/US/1996/1299_d22
CCTATAGTACAGAACCTCCAGGGGCAAATGGTACATCAACCAATATCACCTAGAACTTTAAATGCATGGGTAAAAGTAGT
AGAAGAGAAGGCTTTCAGCCCAGAAGTTATACCCATGTTTTCAGCATTATCAGAAGGAGCCACCCCACAAGATTTAAACC
TCATGCTAAATACAATAGGGGGACATCAA---GCAGCTATGCAAATGTTAAAAGAGACCATCAATGAGGAAGCTGCAGAC
TGGGATAGATTGCATCCAGTGCATGCAGGGCCTGTTGCACCAGGCCAGATGAGAGAACCAAGGGGAAGTGACATAGCAGG
AACTACTAGTACCCTTCAGGAACAAATAGGATGGATGACACATAATCCACCTATCCCAGTAGGAGAAATCTATAAAAGAT
GGATAATCCTGGGGTTAAATAAAATAGTAAGAATGTATAGCCCCACCAGCATTCTGGACATAAAACAAGGACCAAAGGAA
CCCTTTAGAGATTATGTAGACCGGTTCTATAGAACTCTGAGAGCCGAGCAAGCTTCACAGGAGGTAAAAAATTGGATGAC
AGAAACCTTGTTGGTCCAAAATTCGAACCCAGATTGTAAGACCATTTTAAAGGCATTAGGACCAGGAGCTACACTAGAAG
AAATGATGACAGCATGTCAGGGAGTGGGAGGACCCGGCCATAAAGCAAGAGTTTTG
>AY308762/B/US/1996/1304_d31
CCTATAGTACAGAACCTCCAGGGGCAAATGGTACATCAACCAATATCACCTAGAACTTTAAATGCATGGGTAAAAGTAGT
AGAAGAGAAGGCTTTCAGCCCAGAAGTTATACCCATGTTTTCAGCATTATCAGAAGGAGCCACCCCACAAGATTTAAACC
TCATGCTAAATACAATRGGGGGACATCAA---GCAGCTATGCAAATGTTAAAAGAGACCATCAATGAGGAAGCTGCAGAC
TGGGATAGATTGCATCCAGTGCATGCAGGGCCTGTTGCACCAGGCCAGATGAGAGAACCAAGGGGAAGTGACATAGCAGG
AACTACTAGTACCCTTCAGGAACAAATAGGATGGATGACACATAATCCACCTATCCCAGTAGGAGAAATCTATAAAAGAT
GGATAATCCTGGGGTTAAAYAAAATAGTAAGAATGTATAGCCCCACCAGCATTCTGGACATAAAACAAGGACCAAAGGAA
CCCTTTAGAGAYTATGTAGACCGGTTCTATAGAACTCTRAGAGCCGAGCAAGCTTCACAGGAGGTAAAAAATTGGATGAC
AGAAACCTTGTTGGTCCAAAATTCGAACCCAGATTGTAAGACCATTTTAAAGGCATTAGGACCAGGAGCTACACTAGAAG
AAATGATGACAGCATGTCAGGGAGTGGGAGGACCCGGCCATAAAGCAAGAGTTTTG
>AY314044/B/CA/1996/WC10P_1
CCTATAGTGCAGAACCTTCAGGGACAAATGGTACATCAGGCCTTATCACCTAGAACTTTAAATGCATGGGTTAAAGTAGT
AGAAGAGAAGGCTTTTAGCCCAGAAGTAATACCCATGTTTTCAGCATTATCAGAAGGAGCCACCCCACAAGATTTAAACA
CCATGCTAAACACAGTGGGGGGACATCAA---GCAGCTATGCAAATGTTAAAAGAGACCATCAATGAGGAAGCTGCAGAA
TGGGATAGATTGCATCCAGTACATGCAGGGCCTATTGCACCAGGCCAGATGAGAGAACCAAGGGGAAGTGACATAGCAGG
AACTACTAGTACCCTTCAGGAACAAATAGGATGGATGACAAATAATCCACCTATCCCAGTAGGAGAGATCTATAAAAGAT
GGATAATCCTGGGATTAAATAAAATAGTAAGGATGTATAGCCCTACCAGCATTTTGGACATAAAACAAGGGCCAAAGGAA
CCCTTTAGAGACTATGTAGATCGGTTCTATAAAACTCTAAGAGCCGAGCAAGCTACACAGGAGGTAAAAAATTGGATGAC
AGAAACCTTGTTGGTCCAAAATGCGAACCCAGATTGTAAAACTATCTTAAAAGCATTGGGACCTGCAGCTACTCTAGAAG
AAATGATGACAGCATGTCAGGGAGTGGGAGGACCCGGCCATAAAGCAAGAGTTTTG
>AY314045/B/CA/1996/WC10P_2
CCTATAGTGCAGAACCTTCAGGGACAAATGGTACATCAGGCCTTATCACCTAGAACTTTAAATGCATGGGTTAAAGTAGT
AGAAGAAAAGGCTTTTAGCCCAGAAGTAATACCCATGTTTTCAGCATTATCAGAAGGAGCCACCCCACAAGATTTAAACA
CCATGCTAAACACAGTGGGGGGACATCAA---GCAGCCATGCAAATGTTAAAAGAGACCATCAATGAGGAAGCTGCAGAG
TGGGATAGATTGCATCCAGTACATGCAGGGCCTATTGCACCAGGCCAGATGAGAGAACCAAGGGGAAGTGACATAGCAGG
AACTACTAGTACCCTTCAGGAACAAATAGGATGGATGACTAATAATCCACCTATCCCAGTAGGAGAAATCTATAAAAGAT
GGATAATCCTGGGATTAAATAAAATAGTAAGAATGTATAGCCCTACCAGCATTTTGGACATAAAACAAGGACCAAAGGAA
CCCTTTAGAGACTATGTAGACCGGTTCTATAAAACTCTAAGAGCCGAGCAAGCTACACAGGAGGTAAAAAATTGGATGAC
AGAAACCTTGTTGGTCCAAAATGCGAACCCAGATTGTAAGACTATCTTAAAAGCATTGGGACCTGCAGCTACACTAGAAG
AAATGATGACAGCATGTCAGGGAGTGGGAGGACCCGGCCACAAAGCAAGAGTTTTG
>AY314046/B/CA/1996/WC10P_3
CCTATAGTGCAAAACCTTCAGGGGCAAATGGTACATCAGGCCATATCACCTAGAACTTTAAATGCATGGGTTAAAGTAAT
AGAAGAGAAGGCTTTCAGCCCAGAAGTAATACCCATGTTTTCAGCATTATCAGAAGGAGCCACCCCACAAGATTTAAACA
CCATGCTAAACACAGTGGGGGGACATCAA---GCAGCTATGCAAATGTTAAAAGAGACCATCAATGAGGAAGCTGCAGAA
TGGGATAGATTACATCCAGTACATGCAGGGCCTATTGCACCAGGCCAGATGAGAAAACCAAGGGGAAGTGACATAGCAGG
AACTACTAGTACCCTTCAGGAACAAATAGGATGGATGACAAATAATCCACCTATCCCAGTAGGAGAGATCTATAAAAGAT
GGATAATCCTGGGATTAAATAAAATAGTAAGGATGTATAGCCCTACCAGCATTTTGGACATAAAACAAGGGCCAAAGGAA
CCCTTTAGAGACTATGTAGATCGGTTCTATAAAACTCTAAGAGCCGAGCAAGCTACACAGGAGGTAAAAAATTGGATGAC
AGAAACCTTGTTGGTCCAAAATGCGAACCCAGATTGTAAAACTATCTTAAAAGCATTGGGACCTGCAGCTACTCTAGAAG
AAATGATGACAGCATGTCAGGGAGTGGGAGGACCCGGCCACAAAGCAAGAGTTTTG
>AY314047/B/CA/1996/WC10P_4
CCTATAGTGCAGAACCTTCAGGGACAAATGGTACATCAGGCCTTATCACCTAAAACTTTAAATGCATGGGTTAAAGTAGT
AGAAGAAAAGGCTTTTAGCCCAGAAGTAATACCCATGTTTTCAGCATTATCAGAAGGAGCCACCCCACAAGATTTAAACA
CCATGCTAAACACAGTGGGGGGACATCAA---GCAGCCATGCAAATGTTAAAAGAGACCATCAATGAGGAAGCTGCAGAG
TGGGATAGATTGCATCCAGTACATGCAGGGCCTATTGCACCAGGCCAGATGAGAGAACCAAGGGGAAGTGACATAGCAGG
AACTACTAGTACCCTTCAGGAACAGATAGGATGGATGACTAATAATCCACCTATCCCAGTAGGAGAAATCTATAAAAGAT
GGATAATCCTGGGACTAAATAAAATAGTAAGAATGTATAGCCCTACCAGCATTTTGGACATAAAACAAGGACCAAAGGAA
CCCTTTAGAGACTATGTAGACCGGTTCTATAAAACTCTAAGAGCCGAGCAAGCTACACAGGAGGTAAAAAATTGGATGAC
AGAAACCTTGTTGGTCCAAAATGCGAACCCAGATTGTAAGATTATCTTAAAAGCATTGGGACCTGCAGCTACACTAGAAG
AAATGATGACAGCATGTCAGGGAGTGGGAGGACCCGGCCACAAAGCAAGAGTTTTG
>AY314048/B/CA/1996/WC10P_6
CCAATAGTACAGAACCTCCAGGGGCAAATGGTACATCAGGCCATATCACCTAGAACTTTAAATGCATGGGTTAAAGTAGT
AGAAGAGAAGGCTTTCAGCCCAGAAGTAATACCCATGTTTTCAGCATTATCAGAAGGAGCCACCCCACAAGATTTAAACA
CCATGCTAAACACAGTGGGGGGACATCAA---GCAGCTATGCAAATGTTAAAAGAGACCATCAATGAGGAAGCTGCAGAA
TGGGATAGATTACATCCAGTACATGCAGGGCCTATTGCACCAGGCCAGATGAGAGAACCAAGGGGAAGTGACATAGCAGG
AACTACTAGTACCCTTCAGGAACAAATAGGATGGATGACAAATAATCCACCTATCCCAGTAGGAGAGATCTATAAAAGAT
GGATAATCCTGGGATTAAATAAAATAGTAAGGATGTATAGCCCTACCAGCATTTTGGACATAAAACAAGGGCCAAAGGAA
CCCTTTAGAGACTATGTAGATCGGTTCTATAAAACTCTAAGAGCCGAGCAAGCTACACAGGAGGTAAAAAATTGGATGAC
AGAAACCTTGTTGGTCCAAAATGCGAACCCAGATTGTAAAACTATCTTAAAAGCATTGGGACCTGCAGCTACTTTAGAAG
AAATGATGACAGCATGTCAGGGAGTGGGAGGACCCGGCCACAAAGCAAGAGTTTTG
>AY314049/B/CA/1996/WC10P_7
CCTATAGTGCAGAACCTTCAGGGACAAATGGTACATCAGGCCTTATCACCTAGAACTTTAAATGCATGGGTTAAAGTAGT
AGAAGAAAAGGCTTTTAGCCCAGAAGTAATACCCATGTTTTCAGCATTATCAGAAGGAGCCACCCCACAAGATTTAAACA
CCATGCTAAACACAGTGGGGGGACATCAA---GCAGCCATGCAAATGTTAAAAGAGACCATCAATGAGGAAGCTGCAGAG
TGGGATAGATTGCATCCAGTACATGCAGGGCCTATTGCACCAGGCCAGATGAGAGAACCAAGGGGAAGTGACATAGCAGG
AACTACTAGTACCCTTCAGGAACAAATAGGATGGATGACTAATAATCCACCTATCCCAGTAGGAGAAATCTATAAAAGAT
GGATAATCCTGGGATTAAATAAAATAGTAAGAATGTATAGCCCTACCAGCATTTTGGACATAAAACAAGGACCAAAGGAA
CCCTTTAGAGACTATGTAGACCGGTTCTATAAAACTCTAAGAGCCGAGCAAGCTACACAGGAGGTAAAAAATTGGATGAC
AGAAACCTTGTTGGTCCAAAATGCGAACCCAGATTGTAAGACTATCTTAAAAGCATTGGGACCTGCAGCTACACTAGAAG
AAATGATGACAGCATGTCAGGGAGTGGGAGGACCCGGCCACAAAGCAAGAGTTTTG
>AY314050/B/CA/1996/WC10P_8
CCTATAGTGCAGAACCTTCAGGGACAAATGGTACATCAGGCCTTATCACCTAGAACTTTAAATGCATGGGTTAAAGTAGT
AGAAGAAAAGGCTTTTAGCCCAGAAGTAATACCCATGTTTTCAGCATTATCAGAAGGAGCCACCCCACAAGATTTAAACA
CCATGCTAAACACAGTGGGGGGACATCAA---GCAGCCATGCAAATGTTAAAAGAGACCATCAATGAGGAAGCTGCAGAG
TGGGATAGATTGCATCCAGTACATGCAGGGCCTATTGCACCAGGCCAGATGAGAGAACCAAGGGGAAGTGACATAGCAGG
AACTACTAGTACCCTTCAGGAACAAATAGGATGGATGACTAATAATCCACCTATCCCAGTAGGAGAAATCTATAAAAGAT
GGATAATCCTGGGATTAAATAAAATAGTAAGAATGTATAGCCCTACCAGCATTTTGGACATAAAACAAGGACCAAAGGAA
CCCTTTAGAGACTATGTAGACCGGTTCTATAAAACTCTAAGAGCCGAGCAAGCTACACAGGAGGTAAAAAATTGGATGAC
AGAAACCTTGTTGGTCCAAAATGCGAACCCAGATTGTAAGACTATCTTAAAAGCATTGGGACCTGCAGCTACACTAGAAG
AAATGATGACAGCATGTCAGGGAGTGGGAGGACCCGGCCACAAAGCAAGAGTTTTG
>AY314051/B/CA/1996/WC10P_9
CCTATAGTGCAGAACCTTCAGGGACAAATGGTACATCAGGCCTTATCACCTAGAACTTTAAATGCATGGGTTAAAGTAGT
AGAAGAGAAGGCTTTTAGCCCAGAAGTAATACCCATGTTTTCAGCATTATCAGAAGGAGCCACCCCACAAGATTTAAACA
CCATGCTAAACACAGTGGGGGGACATCAA---GCAGCTATGCAAATGTTAAAAGAGACCATCAATGAGGAAGCTGCAGAA
TGGGATAGATTGCATCCAGTACATGCAGGGCCTATTGCACCAGGCCAGATGAGAGAACCAAGGGGAAGTGACATAGCAGG
AACTACTAGTACCCTTCAGGAACAAATAGGATGGATGACAAATAATCCACCTATCCCAGTAGGAGAGATCTATAAAAGAT
GGATAATCCTGGGATTAAATAAAATAGTAAGGATGTATAGCCCTACCAGCATTTTGGACATAAAACAAGGGCCAAAGGAA
CCCTTTAGAGACTATGTAGATCGGTTCTATAAAACTCTAAGAGCCGAGCAAGCTACACAGGAGGTAAAAAATTGGATGAC
AGAAACCTTGTTGGTCCAAAATGCGAACCCAGATTGTAAAACTATCTTAAAAGCATTGGGACCTGCAGCTACTCTAGAAG
AAATGATGACAGCATGTCAGGGAGTGGGAGGACCCGGCCATAAAGCAAGAGTTTTG
>AY314052/B/CA/1996/WC10P_10
CCTATAGTGCAAAACCTTCAGGGGCAAATGGTACATCAGGCCATATCACCTAGAACTTTAAATGCATGGGTTAAAGTAAT
AGAAGAGAAGGCTTTCAGCCCAGAAGTAATACCCATGTTTTCAGCATTATCAGAAGGAGCCACCCCACAAGATTTAAACA
CCATGCTAAACACAGTGGGGGGACATCAA---GCAGCTATGCAAATGTTAAAAGAGACCATCAATGAGGAAGCTGCAGAA
TGGGATAGATTACATCCAGTACATGCAGGGCCTATTGCACCAGGCCAGATGAGAAAACCAAGGGGAAGTGACATAGCAGG
AACTACTAGTACCCTTCAGGAACAAATAGGATGGATGACAAATAATCCACCTATCCCAGTAGGAGAGATCTATAAAAGAT
GGATAATCCTGGGATTAAATAAAATAGTAAGGATGTATAGCCCTACCAGCATTTTGGACATAAAACAAGGGCCAAAGGAA
CCCTTTAGAGACTATGTAGATCGGTTCTATAAAACTCTAAGAGCCGAGCAAGCTACACAGGAGGTAAAAAATTGGATGAC
AGAAACCTTGTTGGTCCAAAATGCGAACCCAGATTGTAAAACTATCTTAAAAGCATTGGGACCTGCAGCTACTCTAGAAG
AAATGATGACAGCATGTCAGGGAGTGGGAGGACGCGGCCACAAAGCAAGAGTTTTG
>AY314053/B/CA/1996/WC10P_11
CCTATAGTGCAGAACCTTCAGGGACAAATGGTACATCAGGCCTTATCACCTAAAACTTTAAATGCATGGGTTAAAGTAGT
AGAAGAAAAGGCTTTTAGCCCAGAAGTAATACCCATGTTTTCAGCATTATCAGAAGGAGCCACCCCACAAGATTTAAACA
CCATGCTAAACACAGTGGGGGGACATCAA---GCAGCCATGCAAATGTTAAAAGAGACCATCAATGAGGAAGCTGCAGAG
TGGGATAGATTGCATCCAGTACATGCAGGGCCTATTGCACCAGGCCAGATGAGAGAACCAAGGGGAAGTGACATAGCAGG
AACTACTAGTACCCTTCAGGAACAGATAGGATGGATGACTAATAATCCACCTATCCCAGTAGGAGAAATCTATAAAAGAT
GGATAATCCTGGGACTAAATAAAATAGTAAGAATGTATAGCCCTACCAGCATTTTGGACATAAAACAAGGACCAAAGGAA
CCCTTTAGAGACTATGTAGACCGGTTCTATAAAACTCTAAGAGCCGAGCAAGCTACACAGGAGGTAAAAAATTGGATGAC
AGAAACCTTGTTGGTCCAAAATGCGAACCCAGATTGTAAGATTATCTTAAAAGCATTGGGACCTGCAGCTACACTAGAAG
AAATGATGACAGCATGTCAGGGAGTGGGAGGACCCGGCCACAAAGCAAGAGTTTTG
>AY314054/B/CA/1996/WC10C_1
CCAATAGTACAGAACCTCCAGGGGCAAATGGTACATCAGGCCATATCACCTAGAACTTTAAATGCACGGGTTAAAGTAGT
AGAAGAGAAGGCTTTCAGCCCAGAAGTAATACCCATGTTCTCAGCATTATCAGAAGGAGCCACCCCACAAGATCTAAACA
CCATGCTAAACACAGTGGGGGGACATCAA---GCAGCTATGCAAATGTTAAAAGAGACCATCAATGAGGAAGCTGCAGAA
TGGGATAGATTACATCCAGTACATGCAGGGCCTATTGCACCAGGCCAGATGAGAGAACCAAGGGGAAGTGACATAGCAGG
AACTACTAGTACCCTTCAGGAACAAATAGGATGGATGACAAATAATGCACCTATCCCAGTAGGAGAAATCTATAAAAGAT
GGATAATCCTGGGATTAAATAAAATAGTAAGGACGTATAGCCCTACCAGCATTCTGGACATAAAACAAGGACCAAAGGAA
CCCTTTAGAGACTATGTAGACCGGTTCTATAAAACTCTAAGAGCCGAGCAAGCTACACAGGAGGTAAAAAATTGGATGAC
AGAAACCTTGTTGGTCCAAAATGCAAACCCAGATTGTAAGACTATCTTAAAAGCATTGGGACCTGCAGCTTCCCTAGAAG
AAATGATGACAGCATGTCAGGGAGTGGGAGGACGCGGCCACAAAGCAAGAGTTTTG
>AY314055/B/CA/1996/WC10C_3
CCAATAGTACAGAACCTCCAGGGGCAAATGGTACATCAGGCCATATCACCAAGAACTTTAAATGCATGGGTTAAAGTAGT
AGAAGAGAAGGCTTTTAGCCCAGAAGTAATACCCATGTTCTCAGCATTATCAGAAGGAGCCACCCCACAAGATTTAAACA
CCATGCTAAACACAGTGGGGGGACATCAA---GCAGCTATGCAAATGTTAAAAGAGACCATCAATGAGGAAGCTGCAGAA
TGGGATAGATTACATCCAGTACATGCAGGGCCTATTGCACCAGGCCAGATGAGAGAACCAAGGGGAAGTGACATAGCAGG
AACTACTAGTACCCTTCAGGAACAAATAGGATGGATGACAAATAATCCACCTATCCCAGTAGGAGAAATCTATAAAAGAT
GGATAATCCTGGGATTAAATAAAATAGTAAGGATGTATAGCCCTACCAGCATTCTGGACATAAAACAAGGACCAAAGGAA
CCCTTTAGAGACTATGTAGACCGGTTCTATAAAACTCTAAGAGCCGAGCAAGCTACACAGGAGGTAAAAAATTGGATGAC
AGAAACCTTGTTGGTCCAAAATGCAAACCCAGATTGTAAAACTATCTTAAAAGCATTGGGACCTGCAGCTACTCTAGAAG
AAATGATGACAGCATGTCAGGGAGTGGGAGGACGCGGCCATAAAGCAAGAGTTTTG
>AY314056/B/CA/1996/WC10C_4
CCAATAGTACAGAACCTCCAGGGGCAAATGGTACATCAGGCCATATCACCAAGAACTTTAAATGCATGGGTTAAAGTAGT
AGAAGAGAAGGCTTTCAGCCCAGAAGTAATACCCATGTTTTCAGCATTATCAGAAGGAGCCACCCCACAAGATTTAAACA
CCATGCTAAACACAGTGGGGGGACATCAA---GCAGCTATGCAAATGTTAAAAGAGACCATCAATGAGGAAGCTGCAGAA
TGGGATAGATTACATCCAGTACATGCAGGGCCTATTGCACCAGGCCAGATGAGAGAACCAAGGGGAAGTGACATAGCAGG
AACTACTAGTACCTTTCAGGAACAAATAGGATGGATGACAAATAATCCACCTATCCCAGTAGGAGAAATCTATAAAAGAT
GGATAATCCTGGGATTAAATAAAATAGTAAGGATGTATAGCCCTACCAGCATTCTGGACATAAAACAAGGACCAAAGGAA
CCCTTTAGAGACTATGTAGACCGGTTCTATAAAACTCTAAGAGCCGAGCAAGCTACACAGGAGGTAAAAAATTGGATGAC
AGAAACCTTGTTGGTCCAAAATGCAAACCCAGATTGTAAGACTATCTTAAAAGCATTGGGACCTGCAGCTACCCTAGAAG
AAATGATGACAGCATGTCAGGGAGTGGGAGGACCCGGCCACAAAGCAAGAGTTTTG
>AY314057/B/CA/1996/WC10C_5
CCAATAGTACAGAACCTCCAGGGGCAAATGGTACATCAGGCCATATCACCTAGAACTTTAAATGCATGGGTTAAAGTAGT
AGAAGAGAAGGCTTTCAGCCCAGAAGTAATACCCATGTTTTCAGCATTATCAGAAGGAGCCACCCCACAAGATTTAAACA
CCATGCTAAACACAGTGGGGGGACATCAA---GCAGCTATGCAAATGTTAAAAGAGACCATCAATGAGGAAGCTGCAGAA
TGGGATAGATTGCATCCAGTACATGCAGGGCCTATTGCACCAGGCCAAATGAGAGAACCAAGGGGAAGTGACATAGCAGG
AACTACTAGTACCCTTCAGGAACAAATAGGATGGATGACAAATAATCCACCTATCCCAGTAGGAGAAATCTATAAAAGAT
GGATAATCCTGGGATTAAATAAAATAGTAAGGATGTATAGTCCTACCAGCATTTTGGACATAAAACAAGGACCAAAAGAA
CCCTTTAGAGACTATGTAGACCGGTTCTATAAAACTCTAAGAGCCGAGCAAGCTACACAGGAGGTAAAAAATTGGATGAC
AGAAACCTTGTTGGTCCAAAGTGCAAACCCAGATTGTAAGACTATCTTAAAAGCATTGGGACCTGCAGCTACACTAGAAG
AAATGATGACAGCATGTCAGGGAGTGGGAGGACCCGGCCACAAAGCAAGAGTTTTG
>AY314058/B/CA/1996/WC10C_6
CCTATAGTGCAGAACCTCCAGGGGCAAATGGTACATCAGGCCTTATCACCTAGAACTTTAAATGCATGGGTTAAAGTAGT
AGAAGAGAAGGCTTTTAGCCCAGAAGTAATACCCATGTTCTCAGCATTATCAGAAGGAGCCACCCCACAAGATTTAAACA
CCATGCTAAACACAGTGGGGGGACATCAA---GCAGCTATGCAAATGTTAAAAGAAACCATCAATGAGGAAGCTGCAGAA
TGGGATAGATTACATCCAGTACACGCAGGGCCTATTGCACCAGGCCAGATGAGAGAACCAAGGGGAAGTGACATAGCAGG
AACTACTAGTACCCTTCAGGAACAAATAGGATGGATGACAAATAATCCACCTATCCCAGTAGGAGAAATCTATAAAAGAT
GGATAATCCTGGGATTAAATAAAATAGTAAGGATGTATAGTCCTACCAGCATTTTGGACATAAAACAAGGACCAAAGGAA
CCCTTTAGAGACTATGTAGACCGGTTCTATAAAACTCTAAGAGCCGAGCAAGCTACACAGGAAGTAAAAAATTGGATGAC
AGAAACCTTGTTGGTCCAAAATGCGAACCCAGATTGTAAAACTATCTTAAAGGCATTGGGACCTGCAGCTACCCTAGAAG
AAATGATGACAGCATGTCAGGGAGTGGGAGGACCCGGCCATAAAGCAAGAGTTTTG
>AY314059/B/CA/1996/WC10C_8
CCAATAGTACAGAACCTCCAGGGGCAAATGGTACATCAGGCCATATCACCTAGAACTTTAAATGCATGGGTTAAAGTAGT
AGAAGAGAAGGCTTTCAGCCCAGAAGTAATACCCATGTTTTCAGCATTATCAGAAGGAGCCACCCCACAAGATTTAAACA
CCATGCTAAACACAGTGGGGGGACATCAA---GCAGCTATGCAAATGTTAAAAGAGACCATCAATGAGGAAGCTGCAGAA
TGGGATAGATTGCATCCAGTACACGCAGGGCCTATTGCACCAGGCCAGATGAGAGAACCAAGGGGAAGTGACATAGCAGG
AACTACTAGTACCCTTCAGGAACAAATAGGATGGATGACAAATAATCCACCTATCCCAGTAGGAGAAATCTATAAAAGAT
GGATAATCCTGGGATTAAATAAAATAGTAAGGATGTATAGTCCTACCAGCATTTTGGACATAAAACAAGGACCAAAGGAA
CCCTTTAGAGACTATGTAGACCGGTTCTATAAAACTCTAAGAGCCGAGCAAGCTACACAGGAAGTAAAAAATTGGATGAC
AGAAACCTTGTTGGTCCAAAATGCGAACCCAGATTGTAAAACTATCTTAAAGGCATTGGGACCTGCAGCTACCCTAGAAG
AAATGATGACAGCATGTCAGGGAGTGGGAGGACCCGGCCATAAAGCAAGAGTTTTG
>AY314060/B/CA/1996/WC10C_9
CCAATAGTACAGAACCTCCAGGGGCAAATGGTACATCAGGCCATATCACCTAGAACTTTAAATGCATGGGTTAAAGTAGT
AGAAGAGAAGGCTTTCAGCCCAGAAGTAATACCCATGTTTTCAGCATTATCAGAAGGAGCCACCCCACAAGATTTAAACA
CCATGCTAAACACAGTGGGGGGACATCAA---GCAGCTATGCAAATGTTAAAAGAGACCATCAATGAGGAAGCTGCAGAA
TGGGATAGATTGCATCCAGTACATGCAGGGCCTATTGCACCAGGCCAAATGAGAGAACCAAGGGGAAGTGACATAGCAGG
AACTACTAGTACCCTTCAGGAACAAATAGGATGGATGACAAATAATCCACCTATCCCAGTAGGAGAAATCTATAAAAGAT
GGATAATCCTGGGATTAAATAAAATAGTAAGGATGTATAGTCCTACCAGCATTTTGGACATAAAACAAGGACCAAAAGAA
CCCTTTAGAGACTATGTAGACCGGTTCTATAAAACTCTAAGAGCCGAGCAAGCTACACAGGAGGTAAAAAATTGGATGAC
AGAAACCTTGTTGGTCCAAAGTGCAAACCCAGATTGTAAGACTATCTTAAAAGCATTGGGACCTGCAGCTACACTAGAAG
AAATGATGACAGCATGTCAGGGAGTGGGAGGACCCGGCCACAAAGCAAGAGTTTTG
>AY314061/B/CA/1996/WC10C_10
CCAATAGTACAGAACCTCCAGGGGCAAATGGTACATCAGGCCATATCACCAAGAACTTTAAATGCATGGGTTAAAGTAGT
AGAAGAGAAGGCTTTCAGCCCAGAAGTAATACCCATGTTTTCAGCATTATCAGAAGGAGCCACCCCACAAGATTTAAACA
CCATGCTAAACACAGTGGGGGGACATCAA---GCAGCTATGCAAATGTTAAAAGAGACCATCAATGAGGAAGCTGCAGAA
TGGGATAGATTACATCCAGTACATGCAGGGCCTATTGCACCAGGCCAGATGAGAGAACCAAGGGGAAGTGACATAGCAGG
AACTACTAGTACCTTTCAGGAACAAATAGGATGGATGACAAATAATCCACCTATCCCAGTAGGAGAAATCTATAAAAGAT
GGATAATCCTGGGATTAAATAAAATAGTAAGGATGTATAGCCCTACCAGCATTCTGGACATAAAACAAGGACCAAAGGAA
CCCTTTAGAGACTATGTAGACCGGTTCTATAAAACTCTAAGAGCCGAGCAAGCTACACAGGAGGTAAAAAATTGGATGAC
AGAAACCTTGTTGGTCCAAAATGCAAACCCAGATTGTAAGACTATCTTAAAAGCATTGGGACCTGCAGCTACCCTAGAAG
AAATGATGACAGCATGTCAGGGAGTGGGAGGACCCGGCCACAAAGCAAGAGTTTTG
>AY314062/B/CA/1996/WC10C_11
CCAATAGTACAGAACCTCCAGGGGCAAATGGTACATCAGGCCATATCACCTAGAACTTTAAATGCACGGGTTAAAGTAGT
AGAAGAGAAGGCTTTCAGCCCAGAAGTAATACCCATGTTCTCAGCATTATCAGAAGGAGCCACCCCACAAGATCTAAACA
CCATGCTAAACACAGTGGGGGGACATCAA---GCAGCTATGCAAATGTTAAAAGAGACCATCAATGAGGAAGCTGCAGAA
TGGGATAGATTACATCCAGTACATGCAGGGCCTATTGCACCAGGCCAGATGAGAGAACCAAGGGGAAGTGACATAGCAGG
AACTACTAGTACCCTTCAGGAACAAATAGGATGGATGACAAATAATCCACCTATCCCAGTAGGAGAAATCTATAAAAGAT
GGATAATCCTGGGATTAAATAAAATAGTAAGGACGTATAGCCCTACCAGCATTCTGGACATAAAACAAGGACCAAAGGAA
CCCTTTAGAGACTATGTAGACCGGTTCTATAAAACTCTAAGAGCCGAGCAAGCTACACAGGAGGTAAAAAATTGGATGAC
AGAAACCTTGTTGGTCCAAAATGCAAACCCAGATTGTAAGACTATCTTAAAAGCATTGGGACCTGCAGCTTCCCTAGAAG
AAATGATGACAGCATGTCAGGGAGTGGGAGGACCCGGCCACAAAGCAAGAGTTTTG
>AY314063/B/CA/1996/WC10C_12
CCTATAGTGCAGAACCTTCAGGGGCAAATGGTACATCAGGCCATATCACCTAGAACTTTAAATGCATGGGTTAAAGTAGT
AGAAGAGAAGGCTTTTAGCCCAGAAGTAATACCCATGTTTTCAGCATTATCAGAAGGAGCCACCCCACAAGATTTAAACA
CCATGCTAAACACAGTGGGGGGACATCAA---GCAGCTATGCAAATGTTAAAAGAGACCATCAATGAGGAAGCTGCAGAA
TGGGATAGATTACATCCAGTACACGCAGGGCCTATTGCACCAGGCCAGATGAGAGAACCAAGGGGAAGTGACATAGCAGG
AACTACTAGTACCCTTCAGGAACAAATAGGATGGATGACAAATAATCCACCTATCCCAGTAGGAGAAATCTATAAAAGAT
GGATAATCCTGGGATTAAATAAAATAGTAAGGATGTATAGTCCTACCAGCATTTTGGACATAAAACAAGGACCAAAGGAA
CCCTTTAGAGACTATGTAGACCGGTTCTATAAAACTCTAAGAGCCGAGCAAGCTACACAGGAAGTAAAAAATTGGATGAC
AGAAACCTTGTTGGTCCAAAATGCGAACCCAGATTGTAAAACTATCTTAAAGGCATTGGGACCTGCAGCTACCCTAGAAG
AAATGATGACAGCATGTCAGGGAGTGGGAGGACCCGGCCATAAAGCAAGAGTTTTG
>AY331282/B/US/1997/1001_07
CCTATAGTGCAGAACCTCCAAGGGCAAATGGTACATCAGTCCTTATCACCTAGAACTTTAAATGCATGGGTAAAAGTAAT
AGAAGAGAAGGCTTTCAGCCCAGAAGTAATACCCATGTTTTCAGCATTATCAGAAGGAGCCACCCCACAAGATTTAAACA
CCATGTTAAACACAGTGGGGGGACATCAA---GCAGCCATGCAAATGTTAAAAGAGACCATCAATGAGGAAGCTGCAGAA
TGGGATAGATTGCATCCAGTGCATGCAGGGCCTGTTGCACCAGGCCAGATGAGAGAACCAAGGGGAAGTGATATAGCAGG
AACTACTAGTACCCTTCAGGAACAAATAGGATGGATGACAAATAATCCACCTATCCCAGTAGGAGAAATCTATAAAAGAT
GGATAATCTTAGGATTAAATAAAATAGTAAGGATGTATAGCCCTGTCAGCATTTTGGACATAAAACAAGGACCAAAGGAA
CCCTTCAGAGACTATGTAGACCGGTTCTATAAAACTCTAAGAGCCGAGCAAGCTACACAAGAGGTAAAAAATTGGATGAC
AGAAACCTTGTTGGTCCAAAATGCAAACCCAGATTGTAAAACCATTTTAAAAGCATTAGGGCCAGCAGCTACACTAGAAG
AAATGATGACAGCATGTCAGGGAGTGGGAGGACCTGGCCATAAAGCAAGAGTTTTG
>AY331283/B/US/1997/1001_09
CCTATAGTGCAGAACCTCCAAGGGCAAATGGTACATCAGTCCTTATCACCTAGAACTTTAAATGCATGGGTAAAAGTAAT
AGAAGAGAAGGCTTTCAGCCCAGAAGTAATACCCATGTTTTCAGCATTATCAGAAGGAGCCACCCCACAAGATTTAAACA
CCATGTTAAACACAGTGGGGGGACATCAA---GCAGCCATGCAAATGTTAAAAGAGACCATCAATGAGGAAGCTGCAGAA
TGGGATAGATTGCATCCAGTGCATGCAGGGCCTGTTGCACCAGGCCAGATGAGAGAACCAAGGGGAAGTGATATAGCAGG
AACTACTAGTACCCTTCAGGAACAAATAGGATGGATGACAAATAATCCACCTATCCCAGTAGGAGAAATCTATAAAAGAT
GGATAATCTTAGGATTAAATAAAATAGTAAGGATGTATAGCCCTGTCAGCATTTTGGACATAAAACAAGGACCAAAGGAA
CCCTTCAGAGACTATGTAGACCGGTTCTATAAAACTCTAAGAGCCGAGCAAGCTACACAAGRGGTAAAAAATTGGATGAC
AGAAACCTTGTTGGTCCAAAATGCAAACCCAGATTGTAAAACCATTTTAAAAGCATTAGGGCCAGCAGCTACACTAGAAG
AAATGATGACAGCATGTCAGGGAGTGGGAGGACCTGGCCATAAAGCAAGAGTTTTG
>AY331284/B/US/1997/1006_08
CCTATAGTGCAGAACCTTCAGGGGCAAATGGTACATCAGGCCATATCACCTAGAACTTTAAATGCATGGGTAAAAGTAGT
AGAAGAAAAGGCTTTCAGCCCAGAAGTAATACCCATGTTTTCAGCATTATCAGAAGGAGCCACCCCACAAGATTTAAACA
CCATGCTAAACACAGTGGGGGGACATCAA---GCAGCTATGCAAATGTTAAAAGAGACCATCAATGAGGAAGCTGCAGAA
TGGGATAGATTGCACCCAGTGCATGCAGGGCCTATTGCACCAGGCCAGATGAGAGAACCAAGGGGAAGTGACATAGCAGG
AACTACTAGTACCCTTCAGGAACAAATAGGATGGATGACAAATAATCCACCTATCCCAGTAGGAGAAATCTATAAAAGAT
GGATAATCCTGGGATTAAATAAAATAGTAAGAATGTATAGCCCTACTAGCATCCTGGACATAAAGCAAGGACCAAAGGAA
CCCTTTAGAGACTATGTAGATCGGTTCTATAAAACTCTAAGAGCCGAGCAAGCTTCACAGGATGTAAAAAATTGGATGAC
AGAAACATTGTTGGTCCAAAATGCGAACCCAGATTGTAAGACTATTTTAAAAGCATTGGGACCAGCAGCTACACTAGAAG
AGATGATGACAGCATGCCAGGGAGTGGGGGGACCCGGCCATAAAGCAAGAGTTTTG
>AY331285/B/US/1997/1012_08
CCTATAGTGCAGAACCTCCAGGGGCAAATGGTACATCAAGCCCTGTCACCTAGAACTTTAAATGCATGGGTAAAAGTAGT
AGAAGAGAAGGCTTTCAGCCCAGAAGTAATACCTATGTTTTCAGCATTGTCAGAAGGAGCCACCCCACAAGATTTAAACA
CCATGCTAAACACAGTGGGGGGACATCAA---GCAGCCATGCAAATGTTAAAAGAGACCATCAATGAGGAAGCTGCAGAA
TGGGATAGAGTGCATCCAGTGCATGCAGGGCCTATTGCACCAGGCCAGATGAGAGAACCAAGGGGAAGTGACATAGCAGG
AACTACTAGTACCCTTCAGGAACAAATAGGATGGATGACAAATAATCCACCTATCCCAGTAGGAGAAATCTATAAAAGAT
GGATAATCTTGGGATTAAATAAAATAGTAAGGATGTATAGCCCCATCAGCATTCTGGACATAAGACAAGGACCAAAGGAA
TCTTTTAGAGACTATGTAGACCGGTTCTATAAAACTTTAAGAGCCGAGCAAGCTTCACAGGAGGTAAAGAATTGGATGAC
AGAAACCTTGCTAGTCCAAAATGCGAACCCAGATTGTAAGACTATTTTAAAAGCATTGGGACCAGCAGCTACACTAGAAG
AAATGATGACAGCATGTCAGGGAGTGGGAGGACCCGGCCATAAAGCAAGAGTTTTG
>AY331286/B/US/1997/1012_11
CCTATAGTGCAGAACCTCCAGGGGCAAATGGTACATCAAGCCCTGTCACCTAGAACTTTAAATGCATGGGTAAAAGTAGT
AGAAGAGAAGGCTTTCAGCCCAGAAGTAATACCTATGTTTTCAGCATTGTCAGAAGGAGCCACCCCACAAGATTTAAACA
CCATGCTAAACACAGTGGGGGGACATCAA---GCAGCCATGCAAATGTTAAAAGAGACCATCAATGAGGAAGCTGCAGAA
TGGGATAGAGTGCATCCAGTGCATGCAGGGCCTATTGCACCAGGCCAGATGAGAGAACCAAGGGGAAGTGACATAGCAGG
AACTACTAGTACCCTTCAGGAACAAATAGGATGGATGACAAATAATCCACCTATCCCAGTAGGAGAAATCTATAAAAGAT
GGATAATCTTGGGATTAAATAAAATAGTAAGGATGTATAGCCCCATCAGCATTCTGGACATAAGACAAGGACCAAAGGAA
TCTTTTAGAGACTATGTAGACCGGTTCTATAAAACTTTAAGAGCCGAGCAAGCTTCACAGGAGGTAAAGAATTGGATGAC
AGAAACCTTGCTAGTCCAAAATGCGAACCCAGATTGTAAGACTATTTTAAAAGCATTGGGACCAGCAGCTACACTAGAAG
AAATGATGACAGCATGTCAGGGAGTGGGAGGACCCGGCCATAAAGCAAGAGTTTTG
>AY331287/B/US/1997/1013_03
CCTATAGTGCAGAACCTTCAGGGACAAATGGTACATCAGGCCTTAACACCTAGAACTTTAAATGCATGGGTAAAAGTAAT
AGAAGAAAAGGCTTTCAGCCCAGAAGTAATACCCATGTTTTCAGCATTATCAGAAGGAGCCACCCCACAAGATTTAAACA
CCATGTTAAACACAGTGGGGGGACATCAA---GCAGCCATGCAAATGTTAAAAGAGACCATCAATGAGGAAGCTGCAGAA
TGGGATAGATTGCATCCAGTGCATGCAGGGCCTATTGCACCAGGCCAGTTAAGAGAACCAAGGGGAAGTGACATAGCAGG
AACTACTAGTACCCTCCAGGAACAAATAGGATGGATGACAAATAATCCACCTATCCCAGTAGGAGAAATCTATAAAAGAT
GGATAATCCTGGGGTTAAATAAAATAGTAAGAATGTATAGCCCTGTCAGCATTCTGGACATAAAACAAGGACCAAAGGAA
CCTTTTAGAGACTATGTAGACCGGTTCTATAAAACTCTAAGAGCCGAACAAGCTACACAGGAGGTTAAAAATTGGATGAC
AGAAACCTTGTTGGTCCAAAATGCGAACCCAGATTGTAAGACTATTTTAAAAGCACTAGGACCAGGAGCTACACTAGAAG
AAATGATGACAGCATGTCAGGGAGTGGGGGGACCCGGCCATAAAGCAAGAGTTTTA
>AY331288/B/US/1997/1013_07
CCTATAGTGCAGAACCTTCAGGGACAAATGGTACATCAGGCCTTAACACCTAGAACTTTAAATGCATGGGTAAAAGTAAT
AGAAGAAAAGGCTTTCAGCCCAGAAGTAATACCCATGTTTTCAGCATTATCAGAAGGAGCCACCCCACAAGATTTAAACA
CCATGTTAAACACAGTGGGGGGACATCAA---GCAGCCATGCAAATGTTAAAAGAGACCATCAATGAGGAAGCTGCAGAA
TGGGATAGATTGCATCCAGTGCATGCAGGGCCTATTGCACCAGGCCAGTTAAGAGAACCAAGGGGAAGTGACATAGCAGG
AACTACTAGTACCCTCCAGGAACAAATAGGATGGATGACAAATAATCCACCTATCCCAGTAGGAGAAATCTATAAAAGAT
GGATAATYCTGGGGTTAAATAAAATAGTAAGAATGTATAGCCCTGTCAGCATTCTGGACATAAAACAAGGACCAAAGGAA
CCTTTTAGAGACTATGTAGACCGGTTCTATAAAACTCTAAGAGCCGAACAAGCTACACAGGAGGTTAAAAATTGGATGAC
AGAAACCTTGTTGGTCCAAAATGCGAACCCAGATTGTAARACTATTTTAAAAGCACTAGGACCAGGAGCTACAYTAGAAG
AAATGATGACAGCATGTCAGGGAGTGGGGGGACCCGGCCATAAAGCAAGAGTTTTA
>AY331289/B/US/1997/1018_06
CCTATAGTGCAAAACCTTCAGGGGCAAATGGTACATCAGGCCATAACACCTAGAACTTTAAATGCATGGGTAAAAGTAGT
AGAAGAGAAGGCTTTCAGCCCAGAAGTAATACCCATGTTTTCAGCATTATCAGAAGGAGCCACCCCACAAGATTTAAACA
CCATGCTAAACACAGTGGGGGGACATCAA---GCAGCCATGCAAATGTTAAAAGAGACCATCAATGAGGAAGCTGCAGAA
TGGGATAGGTTACATCCAGTACATGCAGGGCCTATTGCACCTGGCCAGATGAGAGAACCAAGGGGAAGTGACATAGCAGG
AACTACTAGTACCCTTCAGGAACAAATAGGATGGATGACAAGTAATCCACCTATCCCAGTAGGAGAAATATATAAAAGAT
GGATAATCATGGGATTAAATAAAATAGTAAGAATGTATAGCCCTGTCAGCATTTTGGACATAAGACAAGGACCAAAGGAA
CCCTTTAGAGACTATGTAGACCGGTTCTATAAAACTCTAAGAGCCGAGCAAGCTTCACAGGATGTAAAAAATTGGATGAC
AGAAACCTTGTTGGTCCAAAATGCGAACCCAGATTGTAAGACTATTTTAAAAGCATTGGGGCCAGCAGCTACACTAGAAG
AAATGATGACAGCATGTCAGGGAGTAGGGGGACCCGGCCATAAAGCAAGAGTTTTG
>AY331290/B/US/1997/1018_10
CCTATAGTGCAAAACCTTCAGGGGCAAATGGTACATCAGGCCATAACACCTAGAACTTTAAATGCATGGGTAAAAGTAGT
AGAAGAGAAGGCTTTCAGCCCAGAAGTAATACCCATGTTTTCAGCATTATCAGAAGGAGCCACCCCACAAGATTTAAACA
CCATGCTAAACACAGTGGGGGGACATCAA---GCAGCCATGCAAATGTTAAAAGAGACCATCAATGAGGAAGCTGCAGAA
TGGGATAGGTTACATCCAGTACATGCAGGGCCTATTGCACCTGGCCAGATGAGAGAACCAAGGGGAAGTGACATAGCAGG
AACTACTAGTACCCTTCAGGAACAAATAGGATGGATGACAAGTAATCCACCTATCCCAGTAGGAGAAATATATAAAAGAT
GGATAATCATGGGATTAAATAAAATAGTAAGAATGTATAGCCCTGTCAGCATTTTGGACATAAGACAAGGACCAAAGGAA
CCCTTTAGAGACTATGTAGACCGGTTCTATAAAACTCTAAGAGCCGAGCAAGCTTCACAGGATGTAAAAAATTGGATGAC
AGAAACCTTGTTGGTCCAAAATGCGAACCCAGATTGTAAGACTATTTTAAAAGCATTGGGGCCAGCAGCTACACTAGAAG
AAATGATGACAGCATGTCAGGGAGTAGGGGGACCCGGCCATAAAGCAAGAGTTTTG
>AY331291/B/US/1996/1027_05
CCTATAGTGCAAAACATTCAGGGGCAAATGGTACATCAGGCCATATCACCTAGAACTTTAAATGCATGGGTAAAAGTAGT
AGAAGAGAAGGCTTTCAGCCCAGAAGTAATACCCATGTTTACAGCATTATCAGAAGGAGCCACCCCACAAGATTTAAACA
CCATGCTAAACACAGTGGGGGGACATCAA---GCAGCCATGCAAATGTTAAAAGAGACCATCAATGAGGAAGCTGCAGAG
TGGGATAGATTGCATCCAGTGCATGCAGGGCCTGTTGCACCAGGACAGATGAGAGAACCAAGGGGAAGTGATATAGCAGG
AACTACTAGTAACCTTCAGGAACAAATAGGATGGATGACAAATAATCCACCTATCCCAGTAGGAGAAATCTATAAAAGAT
GGATAATCCTGGGATTAAATAAAATAGTAAGGATGTATAGCCCCTCCAGCATTCTGGACATAAAACAAGGACCAAAGGAA
CCCTTTAGAGACTATGTAGACCGGTTCTATAAAACCCTAAGAGCCGAGCAAGCTTCACAGGAAGTAAAAAATTGGATGAC
AGAAACCTTGTTGGTCCAAAATTCGAACCCAGACTGTAAGACCATTTTAAAAGCATTGGGACCAGCAGCTACACTAGAAG
AAATGATGACAGCATGTCAGGGAGTGGGAGGACCAGGCCACAAAGCAAGAGTTTTG
>AY331292/B/US/1996/1057_01
CCTATAGTGCAGAACCTCCAGGGGCAAATGGTACATCAGGCCATATCACCTAGAACTTTAAATGCATGGGTAAAAGTAGT
AGAAGAGAAGGCTTTCAGCCCAGAAGTAATACCCATGTTTTCAGCATTATCAGAAGGAGCCACCCCACAAGATTTAAACA
CCATGCTAAACACAGTGGGGGGACATCAA---GCAGCCATGCAAATGTTAAAAGAGACCATCAATGAGGAAGCTGCAGAA
TGGGATAGATTGCATCCAGTGCATGCAGGGCCTATTGCACCAGGCCAGATGAGAGAACCAAGGGGAAGTGACATAGCAGG
AACTACTWGTACCCTTCAGGAACAAGTAGGATGGATGACAAGTAATCCACCTATCCCAGTAGGAGAAATTTATAAAAGAT
GGATAATCCTGGGATTAAATAAAATAGTAAGGATGTATAGCCCTACCAGCATTCTGGACATAAGACAAGGACCAAAAGAG
CCCTTTAGAGACTATGTAGACCGGTTTTATAAAACTCTAAGAGCTGAGCAAGCTTCACAGGAGGTAAAGAATTGGATGAC
AGAAACCTTGTTGGTCCAAAATGCGAACCCAGATTGTAAGACTATTTTAAAAGCATTGGGACCAGCAGCTACACTAGAAG
AAATGATGACAGCATGTCAGGGAGTGGGAGGACCCGGCCATAAAGCAAGAGTTTTG
>AY331293/B/US/1996/1057_09
CCTATAGTGCAGAACCTCCAGGGGCAAATGGTACATCAGGCCATATCACCTAGAACTTTAAATGCATGGGTAAAAGTAGT
AGAAGAGAAGGCTTTCAGCCCAGAAGTAATACCCATGTTTTCAGCATTATCAGAAGGAGCCACCCCACAAGATTTAAACA
CCATGCTAAACACAGTGGGGGGACATCAA---GCAGCCATGCAAATGTTAAAAGAGACCATCAATGAGGAAGCTGCAGAA
TGGGATAGATTGCATCCAGTGCATGCAGGGCCTATTGCACCAGGCCAGATGAGAGAACCAAGGGGAAGTGACATAGCAGG
AACTACTAGTACCCTTCAGGAACAAGTAGGATGGATGACAAGTAATCCACCTATCCCAGTAGGAGAAATTTATAAAAGAT
GGATAATCCTGGGATTAAATAAAATAGTAAGGATGTATAGCCCTACCAGCATTCTGGACATAAGACAAGGACCAAAAGAG
CCCTTTAGAGACTATGTAGACCGGTTTTATAAAACTCTAAGAGCTGAGCAAGCTTCACAGGAGGTAAAGAATTGGATGAC
AGAAACCTTGTTGGTCCAAAATGCGAACCCAGATTGTAAGACTATTTTAAAAGCATTGGGACCAGCAGCTACACTAGAAG
AAATGATGACAGCATGTCAGGGAGTGGGAGGACCCGGCCATAAAGCAAGAGTTTTG
>AY331294/B/US/1998/1058_08
CCTATAGTGCAGAACCTCCAAGGGCAAATGGTACATCAGGCCATATCACCTAGAACTTTAAATGCATGGGTAAAAGTAAT
AGAAGAGAAGGCTTTTAGCCCAGAAGTAATACCCATGTTTGCAGCATTATCAGAAGGAGCCACCCCACAAGATTTAAACA
CCATGCTAAACACAGTGGGGGGACATCAA---GCAGCCATGCAAATGTTAAAAGAAACCATCAATGAGGAAGCTGCAGAA
TGGGATAGAATACATCCAGCGCAAGCAGGGCCTATAGCACCAGGCCAGATAAGAGACCCAAGGGGAAGTGACATAGCAGG
AACTACTAGTACCCTTCAGGAACAAATAACATGGATGACAAATAATCCACCTATCCCAGTAGGAGAAATCTATAAAAAAT
GGATAATCATGGGATTAAATAAAATAGTAAGGATGTATAGTCCTACCAGCATTCTGGACATAAGACAAGGACCAAARGAA
CCCTTTAGGGACTATGTAGACCGGTTCTATAAAACTCTAAGAGCCGAGCAAGCTTCACAGGAGGTAAAAAATTGGATGAC
AGAAACCTTGTTGGTCCAAAACGCGAACCCAGATTGTAAGACTATATTAAAAGCATTAGGACCAGCAGCTACACTAGAGG
AAATGATGACAGCATGTCAGGGAGTGGGAGGACCTGGCCATAAAGCAAGAGTTTTG
>AY331295/B/US/1998/1058_11
CCTATAGTGCAGAACCTCCAAGGGCAAATGGTACATCAGGCCATATCACCTAGAACTTTAAATGCATGGGTAAAAGTAAT
AGAAGAGAAGGCTTTTAGCCCAGAAGTAATACCCATGTTTGCAGCATTATCAGAAGGAGCCACCCCACAAGATTTAAACA
CCATGCTAAACACAGTGGGGGGACATCAA---GCAGCCATGCAAATGTTAAAAGAAACCATCAATGAGGAAGCTGCAGAA
TGGGATAGAATACATCCAGCGCAAGCAGGGCCTATAGCACCAGGCCAGATAAGAGACCCAAGGGGAAGTGACATAGCAGG
AACTACTAGTACCCTTCAGGAACAAATAACATGGATGACAAATAATCCACCTATCCCAGTAGGAGAAATCTATAAAAAAT
GGATAATCATGGGATTAAATAAAATAGTAAGGATGTATAGTCCTACCAGCATTCTGGACATAAGACAAGGACCAAAGGAA
CCCTTTAGGGACTATGTAGACCGGTTCTATAAAACTCTAAGAGCCGAGCAAGCTTCACAGGAGGTAAAAAATTGGATGAC
AGAAACCTTGTTGGTCCAAAACGCGAACCCAGATTGTAAGACTATATTAAAAGCATTAGGACCAGCAGCTACACTAGAGG
AAATGATGACAGCATGTCAGGGAGTGGGAGGACCTGGCCATAAAGCAAGAGTTTTG
>AY331296/B/US/1999/PRB959_03
CCTATAGTGCAGAACCTACAAGGGCAAATGGTACATCAGCCACTATCACCCAGAACTTTAAATGCATGGGTAAAAGTAGT
AGAAGAGAAGGCTTTCAGCCCAGAAGTGATACCCATGTTTACAGCATTATCAGAGGGAGCCACCCCACAAGATTTAAACA
CCATGCTAAACACAGTGGGGGGACATCAA---GCAGCCATGCAAATGTTAAAAGAGACCATCAATGAGGAAGCTGCAGAG
TGGGATAGATTGCATCCAGCGCAGGCAGGGCCTATTGCACCAGGCCAGATAAGAGAACCAAGGGGAAGTGACATAGCAGG
AACTACTAGTACCCTTCAGGAACAAATAACATGGATGACAAATAATCCACCTATCCCAGTAGGAGAAATCTATAAAAGAT
GGATAATCCTGGGATTAAATAAAATAGTAAGAATGTATAGCCCTACCAGCATTCTGGACATAAGACAAGGACCAAAAGAA
CCCTTTAGAGATTATGTAGACCGGTTCTATAAAACTCTAAGAGCTGAGCAAGCTTCACAGGAGGTAAAAAATTGGATGAC
AGAAACCTTGTTGGTCCAAAATGCGAACCCAGATTGTAAGACCATTTTAAAAGCATTGGGACCAGCAGCTTCACTAGAAG
AAATGATGACAGCATGTCAGGGAGTGGGGGGACCCGGCCACAAAGCAAGAGTCTTG
>AY331297/B/US/1999/PRB959_05
CCTATAGTGCAGAACCYACAAGGGCAAATGGTACATCAGCCACTATCACCCAGAACTTTAAATGCATGGGTAAAAGTAGT
AGAAGAGAAGGCTTTCAGCCCAGAAGTGATACCCATGTTTACAGCATTATCAGAGGGAGCCACCCCACAAGATTTAAACA
CCATGCTAAACACAGTGGGGGGACATCAA---GCAGCCATGCAAATGTTAAAAGAGACCATCAATGAGGAAGCTGCAGAG
TGGGATAGATTGCATCCAGCGCAGGCAGGGCCTATTGCACCAGGCCAGATAAGAGAACCAAGGGGAAGTGACATAGCAGG
AACTACTAGTAACCTTCAGGAACAAATAACATGGATGACAAATAATCCACCTATCCCAGTAGGAGAAATCTATAAAAGAT
GGATAATCCTGGGATTAAATAAAATAGTAAGAATGTATAGCCCTACCAGCATTCTGGACATAAGACAAGGACCAAAAGAA
CCCTTTAGAGATTATGTAGACCGGTTCTATAAAACTCTAAGAGCTGAGCAAGCTTCACAGGAGGTAAAAAATTGGATGAC
AGAAACCTTGTTGGTCCAAAATGCGAACCCAGATTGTAAGACCATTTTAAAAGCATTGGGACCAGCAGCTTCACTAGAAG
AAATGATGACAGCATGTCAGGGAGTGGGGGGACCCGGCCACAAAGCAAGAGTCTTG
>AY332236/B/US/1997/1006_10
CCTATAGTGCAGAACCTTCAGGGGCAAATGGTACATCAGGCCATATCACCTAGAACTTTAAATGCATGGGTAAAAGTAGT
AGAAGAAAAGGCTTTCAGCCCAGAAGTAATACCCATGTTTTCAGCATTATCAGAAGGAGCCACCCCACAAGATTTAAACA
CCATGCTAAACACAGTGGGGGGACATCAA---GCAGCTATGCAAATGTTAAAAGAGACCATCAATGAGGAAGCTGCAGAA
TGGGATAGATTGCACCCAGTGCATGCAGGGCCTATTGCACCAGGCCAGATGAGAGAACCAAGGGGAAGTGACATAGCAGG
AACTACTAGTACCCTTCAGGAACAAATAGGATGGATGACAAATAATCCACCTATCCCAGTAGGAGAAATCTATAAAAGAT
GGATAATCCTGGGATTAAATAAAATAGTAAGAATGTATAGCCCTACTAGCATCCTGGACATAAAGCAAGGACCAAAGGAA
CCCTTTAGAGACTATGTAGATCGGTTCTATAAAACTCTAAGAGCCGAGCAAGCTTCACAGGATGTAAAAAATTGGATGAC
AGAAACATTGTTGGTCCAAAATGCGAACCCAGATTGTAAGACTATTTTAAAAGCATTGGGACCAGCAGCTACACTAGAAG
AGATGATGACAGCATGCCAGGGAGTGGGGGGACCCGGCCATAAAGCAAGAGTTTTG
>AY332237/B/US/1996/1027_03
CCTATAGTGCAAAACATTCAGGGGCAAATGGTACATCAGGCCATATCACCTAGAACTTTAAATGCATGGGTAAAAGTAGT
AGAAGAGAAGGCTTTCAGCCCAGAAGTAATACCCATGTTTACAGCATTATCAGAAGGAGCCACCCCACAAGATTTAAACA
CCATGCTAAACACAGTGGGGGGACATCAA---GCAGCCATGCAAATGTTAAAAGAGACCATCAATGAGGAAGCTGCAGAG
TGGGATAGATTGCATCCAGTGCATGCAGGGCCTGTTGCACCAGGACAGATGAGAGAACCAAGGGGAAGTGATATAGCAGG
AACTACTAGTAACCTTCAGGAACAAATAGGATGGATGACAAATAATCCACCTATCCCAGTAGGAGAAATCTATAAAAGAT
GGATAATCCTGGGATTAAATAAAATAGTAAGGATGTATAGCCCCTCCAGCATTCTGGACATAAAACAAGGACCAAAGGAA
CCCTTTAGAGACTATGTAGACCGGTTCTATAAAACCCTAAGAGCCGAGCAAGCTTCACAGGAAGTAAAAAATTGGATGAC
AGAAACCTTGTTGGTCCAAAATTCGAACCCAGACTGTAAGACCATTTTAAAAGCATTGGGACCAGCAGCTACACTAGAAG
AAATGATGACAGCATGTCAGGGAGTGGGAGGACCAGGCCACAAAGCAAGAGTTTTG
>AY352275/B/US/1984/SF33
CCTATAGTGCAGAACCTTCAGGGGCAGATGGTACATCAGGCCATATCACCTAGAACTTTAAATGCATGGGTAAAAGTAGT
AGAAGAGAAGGCTTTCAGCCCAGAAGTAATACCCATGTTTTCAGCATTATCAGAAGGAGCCACCCCACAAGATTTAAACA
CCATGCTAAACACAGTGGGGGGACATCAA---GCAGCCATGCAAATGTTAAAAGAGACCATCAATGAGGAAGCTGCAGAA
TGGGATAGATTGCATCCAGTGCATGCAGGGCCTATTGCACCAGGCCAGATAAGAGAACCAAGGGGAAGTGACATAGCAGG
AACTACTAGTACCCTTCCGGAACAAATAGGATGGATGACACATAATCCACCTATCCCAGTAGGAGAAATCTATAAAAGAT
GGATAATCCTGGGATTAAATAAAATAGTAAGAATGTATAGCCCTACCAGCATTCTGGACATAAGACAAGGACCAAAAGAA
CCCTTTAGAGATTATGTAGACCGGTTCTATAAAACTCTAAGAGCCGAGCAAGCTTCACAGGAGGTAAAAAACTGGATGAC
AGAAACCTTGTTGGTCCAAAATGCAAACCCAGATTGTAAGACCATTTTAAAAGCATTGGGACCAGCAGCTACACTAGAAG
AAATGATGACAGCATGTCAGGGAGTGGGGGGACCCGGCCATAAAGCAAGAGTCTTG
>AY423381/B/NL/1999/671_99T12
CCTATAGTGCAGAATCTCCAAGGGCAAATGGTACATCAGGCCATATCACCTAGAACTTTAAATGCATGGGTAAAAGTAGT
AGAAGAGAAGGCCTTCAGCCCAGAAGTAATACCCATGTTTTCAGCATTATCAGAAGGAGCCACCCCACAAGATTTAAACA
CCATGCTAAACACAGTGGGGGGACATCAA---GCAGCCATGCAAATGTTAAAAGAGACCATCAATGAGGAAGCTGCAGAA
TGGGATAGATTGCATCCAGTGCATGCCGGGCCTATTGCACCAGGCCAGATGAGAGAACCAAGGGGAAGTGACATAGCAGG
AACTACTAGTACCCTTCAGGAACAAATAGGATGGATGACAAATAATCCACCTATCCCAGTAGGAGAAATATATAAGAGAT
GGATAATCCTGGGATTAAATAAAATAGTAAGAATGTATAGCCCTACCAGCATTCTGGACATAAAACAAGGACCAAAGGAA
CCCTTTAGAGACTATGTAGATCGGTTCTATAAAACTTTAAGAGCTGAGCAAGCCTCACAGGAGGTAAAAAATTGGATGAC
AGAAACCTTGTTGGTCCAAAATTCGAACCCAGATTGTAAAACTATTTTAAAAGCATTGGGACCAGCAGCTACACTAGAAG
AAATGATGACCGCATGTCAGGGAGTAGGGGGACCCGGCCATAAAGCAAGAGTTTTG
>AY423382/B/NL/2000/671_00T93
CCTATAGTGCAGAATCTCCAAGGGCAAATGGTACATCAGGCCATATCACCTAGAACTTTAAATGCATGGGTAAAAGTAGT
AGAAGAGAAGGCCTTCAGCCCAGAAGTAATACCCATGTTTTCAGCATTATCAGAAGGAGCCACCCCACAAGATTTAAACA
CCATGCTAAACACAGTGGGGGGACATCAA---GCAGCCATGCAAATGTTAAAAGAGACCATCAATGAGGAAGCTGCAGAA
TGGGATAGATTGCATCCAGTGCATGCCGGGCCTATTGCACCAGGCCAGATGAGAGAACCAAGGGGAAGTGACATAGCAGG
AACTACTAGTACCCTTCAGGAACAAATAGGATGGATGACAAATAATCCACCTATCCCAGTAGGAGAAATATATAAGAGAT
GGATAATCCTGGGATTAAATAAAATAGTAAGAATGTATAGCCCTACCAGCATTCTGGACATAAAACAAGGACCAAAGGAA
CCCTTTAGAGACTATGTAGATCGGTTCTATAAAACTTTAAGAGCTGAGCAAGCCTCACAGGAGGTAAAAAATTGGATGAC
AGAAACCTTGTTGGTCCAAAATTCGAACCCAGATTGTAAAACTATTTTAAAAGCATTGGGACCAGCAGCTACACTAGAAG
AAATGATGACCGCATGTCAGAGAGTAGGGGGACCCGGCCATAAAGCAAGAGTTTTG
>AY423383/B/NL/2000/671_00T162
CCTATAGTGCAGAATCTCCAAGGGCAAATGGTACATCAGGCCATATCACCTAGAACTTTAAATGCATGGGTAAAAGTAGT
AGAAGAGAAGGCCTTCAGCCCAGAAGTAATACCCATGTTTTCAGCATTATCAGAAGGAGCCACCCCACAAGATTTAAACA
CCATGCTAAACACAGTGGGGGGACATCAA---GCAGCCATGCAAATGTTGAAAGAGACCATCAATGAGGAAGCTGCAGAA
TGGGATAGATTGCATCCAGTGCATGCCGGGCCTATTGCACCAGGCCAGATGAGAGAACCAAGGGGAAGTGACATAGCAGG
AACTACTAGTACCCTTCAGGAACAAATAGGATGGATGACAAATAATCCACCTATCCCAGTAGGAGAAATATATAAGAGAT
GGATAATCCTGGGATTAAATAAAATAGTAAGAATGTATAGCCCTACCAGCATTCTGGACATAAAACAAGGACCAAAGGAA
CCCTTTAGAGACTATGTAGATCGGTTCTATAAAACCTTAAGAGCTGAGCAAGCCTCACAGGAGGTAAAAAATTGGATGAC
AGAAACCTTGTTGGTCCAAAATTCGAACCCAGATTGTAAAACTATTTTAAAAGCATTGGGACCAGCAGCTACACTAGAAG
AAATGATGACCGCATGTCAGGGAGTAGGGGGACCCGGCCATAAAGCAAGAGTTTTG
>AY423384/B/NL/2000/671_00T167
CCTATAGTGCAGAATCTCCAAGGGCAAATGGTACATCAGGCCATATCACCTAGAACCTTAAATGCATGGGTAAAAGTAGT
AGAAGAGAAGGCCTTCAGCCCAGAAGTAATACCCATGTTTTCAGCATTATCAGAAGGAGCCACCCCACAAGATTTAAACA
CCATGCTAAACACAGTGGGGGGACATCAA---GCAGCCATGCAAATGTTAAAAGAGACCATCAATGAGGAAGCTGCAGAA
TGGGATAGATTGCATCCAGTGCATGCCGGGCCTATTGCACCAGGCCAGATGAGAGAACCAAGGGGAAGTGACATAGCAGG
AACTACTAGTACCCTTCAGGAACAAATAGGATGGATGACAAATAATCCACCTATCCCAGTAGGAGAAATATATAAGAGAT
GGATAATCCTGGGATTAAATAAAATAGTAAGAATGTATAGCCCTACCAGCATTCTGGACATAAAACAAGGACCAAAGGAA
CCCTTTAGAGACTATGTAGATCGGTTCTATAAAACTTTAAGAGCTGAGCAAGCCTCACAGGAGGTAAAAAATTGGATGAC
AGAAACCTTGTTGGTCCAAAATTCGAACCCAGATTGTAAAACTATTTTAAAAGCATTGGGACCAGCAGCTACACTAGAAG
AAATGATGACCGCATGTCAGGGAGTAGGGGGACCCGGCCATAAAGCAAGAGTTTTG
>AY423385/B/NL/2000/671_00T169
CCTATAGTGCAGAATCTCCAAGGGCAAATGGTACATCAGGCCATATCACCTAGAACTTTAAATGCATGGGTAAAAGTAGT
AGAAGAGAAGGCCTTCAGCCCAGAAGTAATACCCATGTTTTCAGCATTATCAGAAGGAGCCACCCCACAAGATTTAAACN
CCATGCTAAACACAGTGGGGGGACATCAA---GCAGCCATGCAAATGTTAAAAGAGACCATCAATGAGGAAGCTGCAGAA
TGGGATAGATTGCATCCAGTGCATGCCGGGCCTATTGCACCAGGCCAGATGAGAGAACCAAGGGGAAGTGACATAGCAGG
AACTACTAGTACCCTTCAGGAACAAATAGGATGGATGACAAATAATCCACCTATCCCAGTAGGAGAAATATATAAGAGAT
GGATAATCCTGGGATTAAATAAAATAGTAAGAATGTATAGCCCTACCAGCATTCTGGACATAAAACAAGGACCAAAGGAA
CCCTTTAGAGACTATGTAGATCGGTTCTATAAAACTTTAAGAGCTGAGCAAGCCTCACAGGAGGTAAAAAATTGGATGAC
AGAAACCTTGTTGGTCCAAAATTCGAACCCAGATTGTAAAACTATTTTAAAAGCATTGGGACCAGCAGCTACACTAGAAG
AAATGATGACCGCATGTCAGGGAGTAGGGGGACCCGGCCATAAAGCAAGAGTTTTG
>AY423386/B/NL/2000/671_00T103
CCTATAGTGCAGAATCTCCAAGGGCAAATGGTACACCAGGCCATATCACCTAGAACTTTAAATGCATGGGTAAAAGTAGT
AGAAGAGAAGGCCTTCAGCCCAGAAGTAATACCCATGTTTTCAGCATTATCAGAAGGAGCCACCCCACAAGATTTAAACA
CCATGCTAAACACAGTGGGGGGACATCAA---GCAGCTATGCAAATGTTAAAAGAGACCATCAATGAGGAAGCTGCAGAA
TGGGATAGATTGCATCCAGTGCATGCCGGGCCTATTGCACCAGGCCAGATGAGAGAACCAAGGGGAAGTGACATAGCAGG
AACTACTAGTACCCTTCAGGAACAAATAGGATGGATGACAAATAATCCACCTATCCCAGTAGGAGAAATATATAAGAGAT
GGATAATCCTGGGATTAAATAAAATAGTAAGAATGTATAGCCCTACCAGCATTCTGGACATAAAACAAGGACCAAAGGAA
CCCTTTAGAGACTATGTAGATCGGTTCTATAAAACTTTAAGAGCTGAGCAAGCCTCACAGGAGGTAAAAAATTGGATGAC
AGAAACCTTGTTGGTCCAAAATTCGAACCCAGATTGTAAAACTATTTTAAAAGCATTGGGACCAGCAGCTACACTAGAAG
AAATGATGACCGCATGTCAGGGAGTAGGGGGACCCGGCCATAAAGCGAGAGTTTTG
>AY423387/B/NL/2000/671_00T36
CCTATAGTGCAGAATCTCCAAGGGCAAATGGTACATCAGGCCATATCACCTAGAACTTTAAATGCATGGGTAAAAGTAGT
AGAAGAGAAGGCCTTCAGCCCAGAAGTAATACCCATGTTTTCAGCATTATCAGAAGGAGCCACCCCACAAGATTTAAACA
CCATGCTAAACACAGTGGGGGGACATCAA---GCAGCCATGCAAATGTTAAAAGAGACCATCAATGAGGAAGCTGCAGAA
TGGGATAGATTGCATCCAGTGCATGCCGGGCCTATTGCACCAGGCCAGATGAGAGAACCAAGGGGAAGTGACATAGCAGG
AACTACTAGTACCCTTCAGGAACAAATAGGATGGATGACAAATAATCCACCTATCCCAGTAGGAGAAATATATAAGAGAT
GGATAATCCTGGGATTAAATAAAATAGTAAGAATGTATAGCCCTACCAGCATTCTGGACATAAAACAAGGACCAAAGGAA
CCCTTTAGAGACTATGTAGATCGGTTCTATAAAACTTTAAGAGCTGAGCAAGCCTCACAGGAAGTAAAAAATTGGATGAC
AGAAACCTTGTTGGTCCAAAATTCGAACCCAGATTGTAAAACTATTTTAAAAGCATTGGGACCAGCAGCTACACTAGAAG
AAATGATGACCGCATGTCAGGGAGTAGGGGGACCCGGCCATAAAGCGAGAGTTTTG
>AY560107/B/US/1998/98USHVTN1925c1
CCTATAGTACAGAACCTTCAAGGGCAAATGGTACATCAGCCCATATCACCTAGAACTTTAAATGCATGGGTAAAAGTAGT
AAAAGAGAAGGCTTTTAGCCCAGAGGTAATACCTATGTTTGCAGCATTATCAGAAGGAGCCACCCCACAAGATTTAAACA
CCATGCTAAACACAGTGGGGGGACATCAA---GCAGCCATGCAAATGTTAAAAGAGACCATCAATGAGGAGGCTGCAGAA
TGGGATAGATTGCATCCAGTGCATGCAGGGCCTATTGCACCAGGCCAGATGAGAGAACCAAGGGGAAGTGACATAGCAGG
AACTACTAGTACCCTTCAGGAACAAATAGCATGGATGACAAATAATCCAGCTATCCCAGTAGGAGAAATCTATAAGAAAT
GGATAATCATGGGATTAAATAAAATAGTAAGAATGTATAGCCCCACCAGCATTCTGGACATAAGACAAGGACCAAAGGAA
CCCTTTAGAGACTATGTAGACCGGTTCTATAAGACTCTAAGAGCCGAGCAAGCTTCACAGGAAGTAAAAAATTGGATGAC
AGAAACCTTGTTGGTCCAAAATGCGAACCCAGATTGTAAGACTATCTTAAAGGCATTAGGGCCAGGAGCTACACTAGAAG
AAATGATGACAGCATGTCAGGGAGTGGGAGGACCTGGCCATAAAGCAAGAGTCTTG
>AY560108/B/US/1998/98USHVTN3605c9
CCTATAGTGCAGAACCTCCAGGGACAAATGGTACATCAGGCCATATCACCTAGAACTTTAAATGCATGGGTAAAAGTAGT
AGAAGAGAAGGCTTTCAGCCCAGAAGTAATACCCATGTTTTCAGCATTATCAGAAGGAGCCACCCCACAAGATTTAAACA
CCATGCTAAACACAGTGGGGGGACATCAA---GCAGCCATGCAAATGTTAAAAGAGACCATCAATGAGGAAGCTGCAGAA
TGGGATAGATTGCATCCAGTGCATGCAGGGCCTGTTGCACCAGGCCAGATGAGAGAACCAAGGGGAAGTGACATAGCAGG
AACTACTAGTACCCTTCAGGAACAGATAGGATGGATGACAAATAATCCACCTATCCCAGTAGGAGACATCTATAAAAGAT
GGATAATCATGGGACTAAATAAAATAGTAAGGATGTATAGTCCTACCAGCATTCTGGACGTAAAACAAGGACCAAAGGAA
CCCTTTAGAGACTATGTAGACCGGTTCTATAAAATTCTAAGAGCCGAGCAAGCTTCACAGGAAGTGAAACATTGGATGAC
AGAAACCTTGTTGGTCCAAAATGCGAATCCAGACTGTAAGACTATTTTAAAAGCATTGGGACCAGCAGCTACACTAGAAG
AGATGATGACAGCATGTCAGGGAGTGGGAGGACCCGGCCACAAAGCAAGGGTTTTG
>AY560109/B/US/1998/98USHVTN8229c6
CCTATAGTGCAGAACCTACAGGGGCAAATGGTACATCAGGCCATATCACCTAGGACTTTAAATGCATGGGTAAAAGTAAT
AGAAGAGAAGGCTTTCAGTCCAGAAGTAATACCCATGTTTTCAGCATTATCAGAAGGAGCCACCCCACAAGATTTAAACA
CCATGCTAAACACAGTGGGGGGACATCAA---GCAGCCATGCAAATGTTAAAAGAAACCATCAATGAGGAAGCTGCAGAA
TGGGATAGATTGCATCCAGTGCAGGCAGGGCCTATTGCACCAGGCCAGATAAGAGAACCAAGGGGAAGTGACATAGCAGG
AACTACTAGTACCCTTCAGGAACAAATAGCATGGATGACAAATAATCCACCTATCCCCGTAGGAGAAATCTATAAAAGAT
GGATAATCCTGGGGCTAAATAAAATAGTTAGAATGTATAGCCCTGTCAGCATTCTGGACATAAGACAAGGACCAAAGGAA
CCCTTTAGAGATTATGTAGACAGATTCTATAAAACTCTAAGAGCCGAGCAAGCTTCGCAGGAGGTAAAAAATTGGATGAC
AGAAACCTTGTTAGTCCAAAATGCAAATCCAGATTGTAAGACTATTTTAAAAGCATTAGGACCAGGAGCTACACTAGAAG
AAATGATGACAGCATGTCAGGGAGTGGGGGGACCTGGCCATAAAGCAAGAGTCTTG
>AY560110/B/US/1998/98USHVTN941c1
CCTATAGTACAGAACCTACAGGGGCAAATGGTACATCAGGCCATATCACCTAGAACTTTAAATGCATGGGTAAAAGTAGT
AGAAGAGAAGGCTTTCAGCCCAGAGGTAATACCCATGTTTTCAGCATTATCAGAAGGAGCCACCCCACAAGATTTAAACA
CCATGCTAAACACAGTGGGGGGACATCAA---GCAGCCATGCAAATGTTAAAAGAGACCATCAATGAGGAGGCTGCGGAA
TGGGATAGATTGCATCCACCGCAAGCAGGGCCTATTGCACCAGGCCAGATAAGAGAACCAAGGGGAAGTGACATAGCAGG
AACTACTAGTAACCTTCAGGAGCAAATAACATGGATGACAAATAATCCACCTATTCCAGTAGGAGAAATCTATAAAAGAT
GGATAATCATGGGATTAAATAAAATAGTAAGAATGTATAGTCCTACCAGCATTCTGGACATAAGACAAGGACCAAAAGAA
CCCTTTAGAGATTATGTAGACAGGTTCTATAAGACTCTAAGAGCCGAGCAAGCTTCACAGGAAGTAAAAAATTGGATGAC
AAAAACCTTGTTGGTCCAAAATGCGAACCCAGATTGTAAGACTATTTTAAAAGCATTGGGACCAGCAGCTACATTAGAAG
AAATGATGACAGCATGTCAGGGAGTGGGGGGACCCGGCCATAAAGCAAGAGTTTTG
>AY561236/B/CO/2001/PCM001
CCTATAGTGCAGAACCTCCAGGGGCAAATGGTACATCAGGCCTTATCACCTAGAACTTTAAATGCATGGGTAAAAGTAGT
AGAAGAGAAAGCTTTCAGCCCAGAAGTAATACCCATGTTTTCAGCATTGTCAGAAGGAGCCACCCCACAAGATTTAAACA
CCATGCTAAACACAGTGGGGGGACATCAA---GCAGCCATGCAAATGTTAAAAGAGACCATCAATGAGGAAGCTGCAGAA
TGGGATAGATTGCATCCAGTGCATGCAGGGCCTATTGCACCAGGCCAGATGAGAGAACCAAGGGGAAGTGACATAGCAGG
AACTACTAGTACCCTTCAGGAACAAATAGGATGGATGACACATAATCCACCTATCCCAGTAGGAGAGATCTATAAAAGAT
GGATAATCTTGGGATTAAATAAAATAGTGAGAATGTATAGCCCCACCAGCATTTTGGACATAAGACAAGGACCAAAGGAA
CCCTTCAGAGACTATGTAGACCGGTTCTATAAAACTCTAAGAGCAGAGCAAGCTTCACAGGAGGTAAAAAATTGGATGAC
AGAAACCTTGTTGGTCCAAAATGCGAACCCAGATTGTAAAACTATTTTAAAAGCATTAGGACCAGGAGCTACACTAGAAG
AAATGATGACAGCATGCCAGGGAGTGGGAGGACCCGGCCATAAAGCAAGAGTTTTG
>AY561237/B/CO/2001/PCM013
CCTATCGTGCAGAACCTTCAGGGGCAAATGGTACATCAGCCCATATCACCTAGAACTTTAAATGCATGGGTAAAGGTAGT
AGAAGAAAAGGCTTTCAGCCCAGAAGTAATACCCATGTTTTCAGCACTATCAGAAGGAGCCACCCCACAAGATTTAAACA
CCATGCTAAACCCAGTGGGGGGACATCAA---GCAGCCATGCAAATGTTAAAAGAGACCATCAATGAGGAGGCTGCAGAA
TGGGATAGAATGCACCCAGTGCATGCAGGGCCTGTTGCACCAGGCCAGATGAGAGAACCAAGGGGAAGTGACATAGCAGG
AACTACTAGTACCCTTCAAGAACAAATAGGATGGATGACAAGTAATCCAGCTATCCCAGTAGGAGAAATTTATAAAAGAT
GGATAATCCTGGGACTAAATAAAATAGTAAGGATGTATAGCCCTACCAGCATTCTGGACATAAGACAAGGACCAAAGGAA
CCCTTTAGAGACTATGTGGACCGATTCTATAAAGTACTAAGAGCTGAGCAAGCTTCACAGGATGTAAAAAATTGGATGAC
AGAAACCTTGTTGGTCCAGAATGCAAACCCAGATTGTAAGACTATCTTAAAAGCATTAGGACCAGCAGCTACACTAGAAG
AAATGATGACAGCATGTCAGGGAGTGGGAGGACCCAGCCATAAAGCAAGAGTCTTG
>AY561239/B/CO/2001/PCM039
CCTATAGTGCAGAACCTCCAAGGGCAAATGGTACATCAGGCCATATCACCTAGAACTTTAAATGCATGGGTAAAAGTAGT
AGAAGAAAAAGCTTTCAGCCCAGAAGTAATACCCATGTTTGCAGCATTATCAGAAGGAGCCACCCCACAAGATTTAAACA
CCATGTTAAACACAGTGGGGGGACATCAA---GCAGCCATGCAAATGTTAAAAGAGACCATCAATGAGGAAGCTGCAGAA
TGGGATAGATTGCACCCAGTGCATGCAGGGCCTATTGCACCAGGCCAGATGAGAGAACCAAGGGGAAGTGACATAGCAGG
AACTACTAGTACCCTTCAGGAACAGATAGGATGGATGACAAGTAATCCACCTACCCCAGTAGGAGAAATTTATAAAAGAT
GGATAATCTTAGGATTAAATAAAATAGTAAGGATGTACAGCCCTACCAGCATTCTGGACATAAGACAAGGACCAAAGGAA
CCCTTTAGAGACTATGTAGACCGGTTCTATAAAACTTTAAGAGCCGAACAAGCTTCACAGGATGTAAAAAATTGGATGAC
AGAAACCTTGTTGGTCCAGAATGCAAACCCAGATTGTAAGACCATTTTAAAAGCATTGGGACCAGGAGCTACACTAGAAG
AAATGATGACAGCATGTCAGGGAGTGGGAGGACCCAGCCATAAAGCAAGAATTTTG
>AY561240/B/CO/2001/PCM074
CCTATAGTGCAGAACATGCAGGGGCAAATGGTACATCAGGCCATATCACCTAGAACCTTAAATGCATGGGTAAAAGTAGT
AGAAGAAAAGGCCTTCAGCCCAGAAGTAATACCCATGTTTTCAGCATTATCAGAAGGAGCCACCCCACAAGATTTAAACA
CCATGCTAAACACAGTGGGGGGACATCAA---GCAGCTATGCAAATGTTAAAAGAGACCATCAATGAGGAAGCTGCAGAA
TGGGATAGATTGCACCCAGTGCATGCAGGGCCTGCTGCACCAGGTCAAATGAGAGAACCAAGGGGAAGTGACATAGCAGG
AACTACTAGTACCCTTCAGGAACAAATAGGATGGATGACAAGTAATCCACCTATCCCAGTAGGAGAAATTTATAAAAGAT
GGATAATTCTGGGATTAAATAAAATAGTAAGAATGTATAACCCTACCAGTATTCTGGACATAAAACAAGGACCAAAGGAA
CCCTTTAGAGACTATGTAGACCGGTTCTATAAAACTCTAAGAGCCGAGCAATGTACACAAGAGGTAAAACATTGGATGAC
AGAAACCTTGTTGGTCCAGAATGCGAACCCAGATTGTAAGACTATTCTAAAAGCATTAGGACCAGCAGCCACCCTAGAAG
AAATGATGACAGCATGTCAGGGAGTGGGAGGACCCAGCCATAAGGCAAGGATTTTG
>AY586542/B/CU/1999/Cu19
CCCATAGTACAGAATCTTCAGGGGCAAATGGTACATCAGGCCTTATCACCTAGAACTTTAAATGCATGGGTAAAAGTAGT
AGAGGAGAAGGCTTTCAGCCCAGAAGTAATACCCATGTTTTCAGCACTATCAGATGGAGCCACCCCACAAGATTTAAACA
CCATGCTAAACACAGTGGGGGGACATCAA---GCAGCCATGCAAATGTTAAAAGAAACCATCAATGAGGAAGCTGCAGAA
TGGGATAGATTGCATCCAGTGCATGCAGGGCCTATTGCACCAGGCCAGATGAGAGAACCAAGGGGAAGTGACATAGCAGG
AACTACTAGTACCCTTCAGGAACAAATAGGATGGATGACAAATAATCCACCTATCCCAGTAGGAGAAATCTATAAAAGAT
GGATAATCTTGGGATTAAATAAAATAGTAAGAATGTATAGCCCTACCAGCATTCTGGACATAAAACAAGGACCAAAAGAA
CCCTTTAGAGATTATGTAGATCGGTTCTATAAAACTCTAAGAGCCGAGCAAGCTTCACAGGAGGTAAAAAATTGGATGAC
AGAAACATTATTGGTCCAAAATGCGAATCCAGATTGTAGGACTATTTTAAAAGCATTAGGACCAGCAGCAACACTAGAAG
AAATGATGACAGCATGTCAGGGAGTGGGGGGACCCAGCCACAAAGCAAGAATTTTG
>AY586543/B/CU/1999/Cu43
CCCATAGTGCAGAATCTCCAGGGGCAAATGGTACATCAAGCCATATCACCTAGAACTTTAAATGCATGGGTAAAAGTAGT
AGAAGAGAAGGCTTTCAGCCCAGAAGTAATACCCATGTTTTCAGCACTATCAGAGGGAGCCACCCCACAAGATTTAAACA
CCATGCTGAACACAGTGGGGGGACATCAA---GCAGCCATGCAAATGCTAAAAGAAACTATCAATGAGGAAGCTGCAGAA
TGGGATAGATTGCATCCAGTGCATGCAGGGCCTATTGCACCAGGCCAGATGAGAGAGCCAAGGGGAAGTGACATAGCAGG
AACTACTAGTACCCTTCAGGAACAAATAGGATGGATGACAAATAATCCACCTATCCCAGTAGGAGAAATCTATAAAAGAT
GGATAATTCTGGGATTAAATAAAATAGTAAGAATGTATAGCCCTATCAGCATTCTGGACATAAGACAAGGACCAAAAGAA
CCCTTTAGAGATTATGTAGACCGGTTCTATAAAACTCTAAGAGCCGAGCAAGCTTCACAGGATGTAAAAAATTGGATGAC
AGAAACCTTGTTGGTCCAAAATGCGAACCCAGATTGTAAGACTATCTTAAAAGCATTGGGACCAGCAGCTACACTAGAAG
AAATGATGACAGCATGTCAGGGAGTGGGGGGACCCGGCCACAAAGCAAGAGTTTTG
>AY682547/B/RU/2004/04RU128005
CCTATAGTGCAGAACCTCCAAGGGCAGATRGTACATCAGGCCATATCACCTAGAACCTTAAATGCATRGGTAAAAGTAAT
AGAAGAAAAGGCCTTCAGCCCAGAAGTAATACCCATGTTTTCAGCACTATCAGAAGGAGCCACCCCACAAGATTTAAACA
CCATGCTAAACACAGTAGGAGGACATCAA---GCAGCCATGCAAATGTTAAAAGAGACCATCAATGAGGAAGCTGCAGAA
TGGGACAGATTGCATCCAGTGCATGCAGGGCCTATTGCACCAGGACAGATTAGAGAGCCAAGRGGAAGTGACATAGCAGG
AACTACTAGTACCCTTCAGGAACAAATAGCATGGATGACAAATAATCCACCTATCCCAGTAGGAGAAATCTATAAAAGAT
GGATAATTCTRRGATTAAATAAAATAGTAAGGATGTATAGCCCTGTCAGCATTCTGGACATAAGACAAGGACCAAAGGAA
CCCTTTAGARACTATGTAGACCGGTTCTATAAAACTCTAAGAGCCGAGCAAGCTACACAGGAAGTAAAAAATTGGATGAC
AGAAACCTTACTGGTCCAGAATGCGAACCCAGATTGTAAAACTATTTTAAAAGCATTGGGACCAGCAGCTACACTAGAAG
AAATGATGACAGCATGTCAGGGAGTAGGGGGACCCGGCCATAAAGCAAGAGTTTTG
>AY713408/B/TH/1996/96TH_NP1538
CCTATAGTGCAAAACCTCCAGGGGCAAATGGTACATCAGGCCCTATCACCTAGAACTTTAAATGCATGGGTAAAAGTAGT
AGAAGAAAAGGCTTTTAGTCCAGAAGTAATACCCATGTTTTCAGCATTATCAGAAGGAGCCACCCCACAAGATTTAAACA
CCATGCTAAACACAGTGGGGGGACATCAA---GCAGCTATGCAAATGTTAAAAGAAACCATCAATGAGGAAGCTGCAGAA
TGGGATAGATTGCATCCAGTGCATGCAGGGCCAGTTGCACCAGGCCAGCTGAGAGAACCAAGGGGAAGTGACATAGCAGG
AACTACTAGTACTCTTCAGGAGCAAATAGGATGGATGACAAATAATCCACCTATCCCAGTAGGGGAAATCTATAAAAGAT
GGATAATCCTGGGATTAAATAAAATAGTAAGAATGTATAGCCCTGTTAGCATTCTGGACATAAGACAAGGACCAAAGGAA
CCCTTTAGAGACTATGTAGACCGGTTCTATAAAACTCTAAGAGCCGAGCAAGCTTCACAAGATGTAAAAAATTGGATGAC
AGAAACCTTGTTGGTCCAAAATGCGAACCCAGATTGTAAGACTATTTTAAAAGCATTGGGACCAGCAGCTACATTAGAAG
AAATGATGACAGCATGTCAGGGAGTAGGGGGACCCAGCCATAAAGCCAGAATTTTG
>AY713409/B/US/1985/BAL_85US_Ba_L
CCTATAGTGCAGAACCTCCAGGGGCAAATGGTACATCAGGCCATATCACCTAGAACTTTAAATGCATGGGTAAAAGTAGT
AGAAGAGAAGGCCTTCAGCCCAGAAGTAATACCCATGTTTTCAGCATTATCAGAAGGAGCCACCCCACAAGATTTAAACA
CCATGCTAAACACAGTGGGGGGACATCAA---GCAGCCATGCAAATGTTAAAAGAAACCATCAATGAGGAAGCTGCAGAA
TGGGATAGATTGCATCCCGTGCAGGCAGGGCCTGTTGCACCAGGCCAGATAAGAGATCCAAGGGGAAGTGACATAGCAGG
AACTACCAGTACCCTTCAGGAACAAATAGGATGGATGACAAGTAATCCACCTATCCCAGTAGGAGAAATCTATAAAAGAT
GGATAATCCTGGGATTAAATAAAATAGTAAGGATGTATAGCCCTACCAGCATTCTGGACATAAGACAAGGACCAAAAGAA
CCCTTTAGAGACTATGTAGACCGGTTCTATAAAACTCTAAGAGCAGAGCAAGCTTCACAGGAAGTAAAAAATTGGATGAC
AGAAACCTTGTTAGTCCAAAATGCGAACCCAGATTGTAAGACTATTTTAAAAGCATTGGGACCAGCAGCTACACTAGAAG
AAATGATGACAGCATGTCAGGGAGTGGGAGGACCCAGCCATAAAGCAAGAATTTTG
>AY713410/B/US/1994/94US_33931N
CCTATAGTGCAGAACCTCCAGGGGCAAATGGTACATCAGGCCATATCACCTAGAACTTTAAATGCATGGGTAAAAGTAGT
AGAAGAGAAGTCTTTCAGCCCAGAAGTAATACCCATGTTTGCAGCATTATCAGAAGGAGCCACCCCACAAGATTTAAACA
CCATGCTGAACACAGTGGGGGGACATCAA---GCAGCCATGCAAATGTTAAAAGAGACCATCAATGAGGAAGCTGCAGAA
TGGGATAGAGTGCATCCAGTGCATGCAGGGCCTATTGCACCAGGCCAGATGAGAGAACCAAGGGGAAGTGATATAGCAGG
AACTACTAGTACCCTTCAGGAACAAATAGGATGGATGACAAATAATCCACCTATCCCAGTAGGAGACATCTATAAAAAAT
GGATAATCATAGGATTACATAAAATAGTAAGAATGTATAGCCCTACCAGCATTCTGGACATAAGACAAGGACCAAAAGAA
CCCTTTAGGGACTATGTAGACCGGTTCTATAAAACTCTAAGAGCCGAGCAAGCTTCACAGGAGGTAAAAAATTGGATGAC
AGAAACCTTGTTGGTCCAGAATGCGAACCCAGATTGTAGGACTATTTTAAAAGCATTAGGACCAGCAGCTACACTAGAGG
AAATGATGACAGCATGTCAGGGAGTGGGGGGACCCGGCCATAAAGCAAGAGTTTTG
>AY713411/B/FR/1992/92FR_BX08
CCTATAGTGCAGAACATACAGGGGCAAATGGTACATCAGGCCATATCACCTAGAACTTTAAATGCATGGGTAAAAGTAGT
AGAAGAGAAGGCTTTCAGCCCAGAAGTAATACCCATGTTTTCAGCATTATCAGAAGGAGCCACCCCACAAGATTTAAACA
CCATGCTAAACACAGTGGGGGGACATCAA---GCAGCCATGCAAATGTTAAAAGATACCATCAATGAGGAAGCAGCAGAA
TGGGATAGATTGCATCCAGTGCAGGCAGGGCCTATTGCACCAGGCCAGATAAGAGAMCCAAGGGGAAGTGACATAGCAGG
AACCACTAGTACCCTTCAGGAACAAATAGGATGGATGACGCGTAATCCACCTATCCCAGTAGGAGACATCTATAAAAGAT
GGATAATCATGGGGTTAAATAAAATAGTGAGAATGTATAGCCCTACCAGCATTCTGGACATAAAACAAGGACCAAAAGAA
CCCTTTAGAGATTATGTAGACCGGTTCTATAAAACTCTAAGAGCCGAGCAAGCTTCACAGGATGTAAAAAATTGGATGAC
AGAAACCTTGTTGGTCCAAAATGCGAACCCAGACTGTAAAACTATTTTAAAAGCATTGGGGCCAGCAGCTACACTAGAAG
AAATGATGACAGCATGTCAGGGAGTGGGGGGACCCGGCCATAAAGCAAGAGTTTTG
>AY713412/B/US/1990/90US_873
CCTATAGTGCAAAACCTTCAGGGGCAAATGGTACATCAGGCCCTATCACCTAGGACYTTAAACGCATGGGTAAAAGTAGT
AGAAGAGAAGGCTTTCAGCCCAGAAGTAATACCCATGTTTTCAGCATTATCAGAAGGAGCCACCCCACAAGATTTAAACA
CTATGTTGAACACAGTGGGGGGACATCAA---GCAGCCATGCAAATGTTAAAAGAGACCATCAATGAGGAGGCTGCAGAA
TGGGATAGATTGCATCCAGTGCAGGCAGGGCCTATTGCACCAGGCCAGATGAGAGAACCAAGGGGAAGTGACATAGCAGG
AACTACTAGTACCCTTCAGGAACAAATAGGATGGATGACAAATAATCCACCTATCCCAGTAGGAGAAATCTATAAAAGAT
GGATAATCATGGGATTAAATAAAATAGTAAGGATGTATAGCCCTACCAGCATTCTGGACATAAGACAAGGACCAAAGGAA
CCCTTTAGAGACTATGTAGACCGGTTCTACAAAACTCTAAGAGCCGAGCAAGCTTCACAGGAGGTAAAAAATTGGATGAC
AGAAACCTTGTTGGTCCAAAATGCGAACCCAGATTGCAAGACTATTTTAAAAGCATTGGGACCAGCAGCTACACTAGAAG
AAATGATGACAGCTTGTCAGGGAGTGGGAGGGCCCGGCCATAAAGCAAGAGTTTTG
>AY751406/B/RU/2004/04RU129005
CCTATAGTGCAGAACATCCAGGGACAAATGGTACATCAGGCCTTATCACCTAGAACTTTAAATGCATGGGTAAAAGTTAT
AGAAGAGAAGGCTTTTAGCCCAGAAGTAATACCCATGTTTACAGCATTATCAGAAGGAGCCACCCCACAAGATTTAAACA
CCATGCTAAACACAGTGGGGGGACATCAA---GCAGCCATGCAAATATTAAAGGAGACCATCAATGAGGAAGCTGCAGAA
TGGGACAGATTGCATCCAGTGCATGCAGGGCCTGTGGCACCAGGCCAGATGAGAGAACCAAGGGGAAGTGACATAGCAGG
AACTACTAGTAACCTTCAGGAACAAATAGGATGGATGACAAGCAATCCACCTATCCCAGTAGGAGAAATCTATAAAAGAT
GGATAATTCTGGGACTAAATAAAATAGTAAGGATGTATAGTCCTATTAGCATCCTGGACATAAGACAAGGGCCAAAGGAA
CCCTTTAGAGACTATGTAGACCGGTTCTATAAAACCCTAAGAGCCGAGCAAGCYTCACAGGATGTAAAAAATTGGATGAC
AGAAACCTTGTTGATCCAAAATGCAAACCCAGATTGTAAGACTATCTTAAARGCATTRGGACCAGGAGCTACACTAGAGG
AAATGATGACAGCATGCCAGGGAGTGGGAGGACCCGCCTATAAAGCAAGAGTTTTG
>AY751407/B/RU/2004/04RU139089
CCTATAGTACAGAACCTCCAGGGGCAAATGGTACATCAGCCCCTATCACCTAGAACTTTAAATGCATGGGTAAAAGTAGT
AGAAGAAAAGGCTTTTAGCCCAGAAGTAATACCCATGTTTTCAGCATTATCAGAAGGGGCCACCCCACAAGACTTAAATA
CCATGCTAAACACAGTGGGGGGACATCAA---GCAGCCATGCAAATGTTAAAAGAGACCATCAATGAGGAAGCTGCAGAC
TGGGATAGATTGCATCCAGTACATGCAGGGCCTATTGCACCAGGCCAGATGAGAGAACCAAGGGGAAGTGACATAGCAGG
AACTACTAGTACCCTTCAGGAACAAATAGGGTGGATGACACATAATCCACCTATCCCAGTAGGAGAAATCTATAAAAGAT
GGATAATTCTGGGATTAAATAAAATAGTAAGAATGTATAGTCCTACCAGCATTCTGGACATAAGGCAGGGACCAAAAGAA
CCTTTTAGAGACTATGTAGACCGGTTCTATAAAACTCTAAGAGCCGAGCAAGCTTCACAGGAGGTAAAAAATTGGATGAC
AGAAACCTTGTTGGTCCAAAATGCGAACCCAGATTGTAAAACTATCTTAAAAGCATTAGGACCAGCAGCTACACTAGAAG
AAATGATGACCGCATGTCAGGGAGTAGGGGGGCCCGGCCATAAAGCAAGAGTTTTG
>AY779550/B/CA/1998/CANA3FULL
CCTATAGTACAGAACTTACAGGGGCAAATGGTACATCAGCCCATGTCAGCTAGAACTTTAAATGCATGGGTAAAAGTAGT
AGAAGAGAAGGCTTTCAGCCCAGAAGTAATACCCATGTTTTCAGCATTATCAGAAGGAGCCACCCCACAAGATTTAAACA
CCATGCTAAACACAGTGGGGGGACATCAA---GCAGCCATGCAAATGTTAAAAGAGACCATCAATGAGGAAGCTGCAGAA
TGGGATAGATTGCATCCAGTGCATGCAGGGCCTATTGCACCAGGCCAGATGAGAGAACCAAGGGGAAGTGACATAGCAGG
AACTACTAGTAACCTTCAGGAACAAATAGCATGGATGACAAATAATCCACCTATCCCAGTAGGAGAAATCTATAAAAGAT
GGATAATCCTGGGATTAAATAAAATAGTAAGAATGTATAGCCCTACCAGCATTCTGGATATAAGACAAGGACCAAAGGAA
CCTTTTAGAGATTATGTAGATCGGTTCTATAAAACTCTAAGAGCCGAGCAAGCTTCACAGGAGGTAAAAAATTGGATGAC
AGAAACTTTGTTGGTCCAGAATGCGAACCCAGATTGTAAGACTATTTTAAAAGCATTGGGACCAGGAGCTACACTAGAGG
AAATGATGACAGCATGTCAGGGAGTGGGAGGACCTGGCCATAAAGCAAGAGTGTTG
>AY779551/B/CA/1999/CANA5FULL
CCTATAGTACAGAACTTACAGGGGCAAATGGTACATCAGCCCATGTCAGCTAGAACTTTAAATGCATGGGTAAAAGTAGT
AGAAGAGAAGGCTTTCAGCCCAGAAGTAATACCCATGTTTTCAGCATTATCAGAAGGAGCCACCCCACAAGATTTAAACA
CCATGCTAAACACAGTGGGGGGACATCAA---GCAGCCATGCAAATGTTAAAAGAGACCATCAATGAGGAAGCTGCAGAA
TGGGATAGATTGCATCCAGTGCATGCATGGCCTATTGCACCAGGCCAGATGAGAGAACCAAGGGGAAGTGACATAGCAGG
AACTACTAGTAACCTTCAGGAACAAATAGCATGGATGACAAATAATCCACCTATCCCAGTAGGAGAAATCTATAAAAGAT
GGATAATCCTGGGATTAAATAAAATAGTAAGAATGTATAGCCCTACCAGCATTCTGGATATAAGACAAGGACCAAAGGAA
CCTTTTAGAGATTATGTAGATCGGTTCTATAAAACTCTAAGAGCCGAGCAAGCTTCACAGGAGGTAAAAAATTGGATGAC
AGAAACCTTGTTGGTCCAAAATGCGAACCCAGATTGTAAGACTATTTTAAAAGCATTGGGACCAGGAGCTACACTAGAAG
AAATGATGACAGCATGTCAGGGAGTGGGAGGACCTGGCCATAAAGCAAGAGTGTTG
>AY779552/B/CA/2000/CANA6FULL
CCTATAGTGCAGAACCTACAGGGGCAAATGGTACATCAGGCCCTATCACCTAGAACTTTAAATGCATGGGTAAAAGTAGT
AGAAGAAAAGGCTTTCAGCCCAGAAGTAATACCCATGTTTTCAGCATTATCAGAAGGAGCCACCCCACAAGATTTAAACA
CCATGCTAAACACAGTGGGGGGACATCAA---GCAGCCATGCAAATGTTAAAAGAGACCATCAATGAGGAAGCTGCAGAA
TGGGATAGATTGCATCCAGTGCATGCAGGGCCTATTGCACCAGGCCAGATGAGAGAACCAAGGGGAAGTGACATAGCAGG
AACTACTAGTAACCTTCAGGAACAAATTGCATGGATGACAAATAATCCACCTATCCCAGTAGGAGAAATCTATAAAAGAT
GGATAATCCTGGGATTAAATAAAATAGTAAGAATGTATAGCCCTACCAGCATTCTGGATATAAGACAAGGACCAAAGGAA
CCCTTTAGAGATTATGTAGACCGGTTCTATAAAACTCTAAGAGCCGAGCAAGCTTCACAGGAGGTAAAAAATTGGATGAC
AGAAACCTTGTTGGTCCAAAATGCGAACCCAGATTGTAAGACTATTTTAAAAGCATTGGGACCAGGAGCTACACTAGAAG
AAATGATGACAGCATGTCAGGGAGTGGGAGGACCTGGCCATAAAGCAAGAGTGTTG
>AY779553/B/CA/1997/CANB3FULL
CCTATAGTGCAGAACCTACAGGGGCAAATGGTACATCAGGCCCTATCACCTAGAACTTTAAATGCATGGGTAAAAGTAGT
AGAAGAAAAGGCTTTTAGCCCAGAAGTAATACCCATGTTTTCAGCATTATCAGAAGGAGCCACCCCACAAGATTTAAACA
CCATGCTAAACACAGTGGGGGGACATCAA---GCAGCCATGCAAATGTTAAAAGAGACCATCAATGAGGAAGCTGCAGAA
TGGGATAGATTGCATCCAGTGCATGCAGGGCCTGTTGCACCAGGCCAGATGAGAGAACCAAGGGGAAGTGACATAGCAGG
AACTACTAGTACCCTTCAGGAACAAATAGGATGGATGACAAATAATCCACCTATCCCAGTAGGAGAAATCTATAAAAGAT
GGATAATCATGGGATTAAATAAAATAGTAAGAATGTATAGCCCTACCAGCATTCTGGATATAAGACAAGGACCAAAGGAA
CCCTTTAGAGATTATGTAGACCGGTTCTATAAAACTCTAAGAGCCGAGCAAGCTTCACAGGAGGTAAAAAATTGGATGAC
AGAAACCTTGTTGGTCCAAAATGCAAACCCAGATTGTAAGACTATTCTAAAAGCATTAGGACCAGCAGCTACACTAGAAG
AAATGATGACAGCATGTCAGGGAGTGGGAGGACCTGGCCATAAAGCAAGAGTGTTG
>AY779554/B/CA/1998/CANB4FULL
CCTATAGTGCAGAACCTACAGGGGCAAATGGTACATCAGGCCCTATCACCTAGAACTTTAAATGCATGGGTAAAAGTAGT
AGAAGAGAAGGCTTTCAGCCCAGAAGTAATACCCATGTTTTCAGCATTATCAGAAGGAGCCACCCCACAAGATTTAAACA
CCATGCTAAACACAGTGGGGGGACATCAA---GCAGCCATGCAAATGTTAAAAGAGACCATCAATGAGGAAGCTGCAGAA
TGGGATAGATTGCATCCAGTGCATGCAGGGCCTGTGGCACCAGGCCAGATGAGAGAACCAAGGGGAAGTGACATAGCAGG
AACTACTAGTACCCTTCAGGAACAAATAGGATGGATGACAAATAATCCACCTATCCCAGTAGGAGAAATCTATAAAAGAT
GGATAATCATGGGATTAAATAAAATAGTAAGAATGTATAGCCCTACCAGCATTCTGGATATAAGACAAGGACCAAAGGAA
CCCTTTAGAGACTATGTAGACCGGTTCTATAAAACTCTAAGAGCCGAGCAGGCTTCACAGGAGGTAAAAAATTGGATGAC
AGAAACCTTGTTGGTCCAAAATGCGCACCCAGATTGTAAGACTATTCTAAAAGCATTGGGACCAGCAGCTACACTAGAAG
AAATGATGACAGCATGTCAGGGAGTGGGAGGACCTGGCCATAAAGCAAGAGTGTTG
>AY779555/B/CA/1998/CANB5FULL
CCTATAGTGCAGAACCTACAGGGGCAAATGGTACATCAGGCCCTATCACCTAGAACTTTAAATGCATGGGTAAAAGTAGT
AGAAGAAAAGGCTTTCAGCCCAGAAGTAATACCCATGTTTTCAGCATTATCAGAAGGAGCCACCCCACAAGATTTAAACA
CCATGCTAAACACAGTGGGGGGACATCAA---GCAGCCATGCAAATGTTAAAAGAGACCATCAATGAGGAAGCTGCAGAA
TGGGATAGATTGCATCCAGTGCATGCAGGGCCTGTTGCACCAGGCCAGATGAGAGAACCAAGGGGAAGTGACATAGCAGG
AACTACTAGTACCCTTCAGGAACAAATAGGATGGATGACAAATAATCCACCTATCCCAGTAGGAGAAATCTATAAAAGAT
GGATAATCATGGGATTAAATAAAATAGTAAGAATGTACAGCCCTACCAGCATTCTGGATATAAGACAAGGACCAAAGGAA
CCCTTTAGAGATTATGTAGACCGGTTCTATAAAACTCTAAGAGCCGAGCAAGCTTCACAGGAGGTAAAAAATTGGATGAC
AGAAACCTTGTTGGTCCAAAATGCGAACCCAGATTGTAAAACTATTCTAAAAGCATTGGGACCAGCAGCTACACTAGAAG
AAATGATGACAGCATGTCAGGGAGTGGGAGGACCTGGTCATAAGGCAAGAGTGTTG
>AY779557/B/CA/1998/CANC10FULL
CCTATAGTGCAGAACCTAGAGGGGCAAATGGTACATCAGGCCATATCACCTAGAACTTTAAATGCATGGGTAAAAGTAAT
AGAAGAGAAGGCTTTCAGCCCAGAAGTAATACCCATGTTTACAGCATTATCAGAAGGAGCCACCCCACAAGATTTAAACA
CCATGCTAAACACAGTGGGGGGACATCAA---GCAGCCATGCAAATGTTAAAAGAAACCATCAATGAGGAAGCTGCAGAA
TGGGATAGATTGCACCCACCGCAAGCAGGGCCTGTTGCACCAGGCCAGATGAGAGAACCAAGGGGAAGTGACATAGCAGG
AACTACTAGTACCCTTCAGGAACAAATAGGATGGATGACAAGTAATCCACCTATCCCAGTAGGAGACATCTATAAAAGAT
GGATTATCCTGGGGTTAAATAAAATAGTAAGAATGTATAGCCCTGCCAGCATTCTGGATATAAAACAAGGACCAAAGGAA
CCCTTCAGAGATTATGTAGACAGGTTCTATAAAACTCTAAGAGCAGAGCAAGCTTCACAGGAAGTAAAAAATTGGATGAC
AGAAACCTTGTTGGTCCAAAATTCGAAACCAGATTGCAAGACTATTCTAAAAGCATTAGGACCAGGAGCTACACTAGAAG
AAATGATGACAGCATGTCAGGGAGTGGGAGGACCTGCCCACAAAGCAAGGGTGTTG
>AY779558/B/CA/1999/CAN11FULL
CCTATAGTGCAGAACCTACAGGGGCAAATGGTACATCAGGCCATATCACCTAGAACTTTAAATGCATGGGTAAAAGTAAT
AGAAGAGAAGGCTTTTAGCCCAGAAGTAATACCCATGTTTACAGCATTATCAGAAGGAGCCACCCCACAAGATTTAAACA
CCATGCTGAACACAGTGGGGGGACATCAA---GCAGCCATGCAAATGTTAAAAGAAACCATCAATGAGGAAGCTGCAGAA
TGGGATAGATTGCACCCACCGCAAGCAGGGCCTGTTGCACCAGGCCAGATGAGAGAACCAAGGGGAAGTGACATAGCAGG
AACTACTAGTACCCTTCAGGAACAAATAGGATGGATGACAAGTAATCCACCTATCCCAGTAGGAGACATCTATAAAAGAT
GGATCATCCTGGGGTTAAATAAAATAGTAAGAATGTATAGCCCTGCCAGCATTCTGGATATAAAGCAAGGACCAAAGGAA
CCCTTTAGAGATTATGTAGACAGGTTCTATAAAACTCTAAGAGCAGAGCAAGCTTCACAGGAAGTAAAAAATTGGATGAC
AGAAACCTTGTTGGTCCAAAATTCAAACCCAGATTGCAAGACTATTCTAAAAGCATTGGGACCAGGAGCTACACTAGAGG
AAATGATGACAGCATGTCAGGGAGTGGGAGGACCTGCCCATAAAGCAAGAGTGTTG
>AY779559/B/CA/1992/CANC2FULL
CCTATAGTACAGAACCTACAGGGGCAAATGGTACATCAGGCCATATCACCTAGAACTTTAAATGCATGGGTAAAAGTAAT
AGAAGAGAAGGCTTTCAGCCCAGAAGTAATACCCATGTTTACAGCATTATCAGAAGGAGCCACCCCACAAGATTTAAACA
CCATGCTAAACACAGTGGGGGGACATCAA---GCAGCCATGCAAATGTTAAAAGAGACCATCAATGAGGAAGCTGCAGAA
TGGGATAGATTGCATCCAGTGCATGCATGGCCTATTGCACCAGGCCAGATGAGAGAACCAAGGGGAAGTGACATAGCAGG
AACTACTAGTACCCTTCAGGAACAAATAGGATGGATGACTAATAATCCACCTATCCCAGTAGGAGACATCTATAAAAGAT
GGATAATCCTGGGATTAAATAAAATAGTAAGAATGTATAGCCCTGCCAGCATTCTGGATATAAAACAAGGACCAAAGGAA
CCCTTTAGAGATTATGTAGACCGGTTCTATAAAACTCTAAGAGCCGAGCAAGCTTCACAGGAGGTAAAAAATTGGATGAC
AGAAACCTTGTTGGTCCAAAATGCGAACCCAGATTGTAAGACTATTCTAAAAGCATTGGGACCAGGAGCTACACTAGAAG
AAATGATGACAGCATGTCAGGGAGTGGGGGGACCTGCCCATAAAGCAAGAGTGTTG
>AY779560/B/CA/1994/CANC3FULL
CCTATAGTGCAGAACCTACAGGGGCAAATGGTACATCAGGCCATATCACCTAGAACTTTAAATGCATGGGTAAAAGTAAT
AGAAGAGAAGGCTTTCAGCCCAGAAGTAATACCCATGTTCACAGCATTATCAGAAGGAGCCACCCCACAAGATTTAAACA
CCATGCTAAACACAGTGGGGGGACATCAA---GCAGCCATGCAAATGTTAAAAGAGACCATCAATGAGGAAGCTGCAGAA
TGGGATAGATTGCACCCAGTGCATGCAGGGCCTATTGCACCAGGCCAGATGAGAGAACCAAGGGGAAGTGACATAGCAGG
AACTACTAGTACCCTTCAGGAACAAATAGGATGGATGACAAATAATCCACCTATCCCAGTAGGAGACATCTATAAAAGAT
GGATAATCCTGGGATTAAATAAAATAGTAAGAATGTATAGCCCTGCCAGCATTCTGGATATAAAACAAGGACCAAAGGAA
CCCTTTAGAGATTATGTAGACCGGTTCTATAAAACTCTAAGAGCCGAGCAAGCTTCACAGGAGGTAAAAAATTGGATGAC
AGAAACCTTGTTGGTCCAGAATGCGAACCCAGATTGTAAGACTATTCTAAAAGCATTGGGACCAGGAGCTACACTAGAAG
AAATGATGACAGCATGTCAGGGAGTGGGAGGACCTGCCCATAAAGCAAGAGTGTTG
>AY779561/B/CA/1992/CANC5FULL
CCTATAGTGCAGAACCTACAGGGGCAAATGGTACATCAGGCCATATCACCTAGAACTTTAAATGCATGGGTAAAAGTAAT
AGAAGAGAAGGCTTTCAGCCCAGAAGTAATACCCATGTTTACAGCATTATCAGAAGGAGCCACCCCACAAGATTTAAACA
CCATGCTGAACACAGTGGGGGGACATCAA---GCAGCCATGCAAATGTTAAAAGAGACCATCAATGAGGAAGCTGCAGAA
TGGGATAGATTGCACCCAGTGCATGCAGGGCCTATTGCACCAGGCCAGATGAGAGAACCAAGGGGAAGTGACATAGCAGG
AACTACTAGTACCCTTCAGGAACAAATAGGATGGATGACAAATAATCCACCTATCCCAGTAGGAGACATCTATAAAAGAT
GGATAATCCTGGGATTAAATAAAATAGTAAGAATGTATAGCCCTGCCAGCATTTTGGATATAAAGCAAGGACCAAAGGAA
CCCTTTAGAGATTATGTAGACCGGTTCTATAAAACTCTAAGAGCCGAGCAAGCTTCACAGGAGGTAAAAAATTGGATGAC
AGAAACCTTGTTGGTCCAAAATGCAAACCCAGATTGTAAGACTATTCTAAAAGCATTGGGACCAGGAGCTACACTAGAAG
AAATGATGACAGCATGTCAGGGAGTGGGAGGACCTGCCCATAAAGCAAGAGTGTTG
>AY779562/B/CA/1993/CANC6FULL
CCTATAGTGCAGAACCTAGAGGGGCAAATGGTACATCAGGCCATATCACCTAGAACTTTAAATGCATGGGTAAAAGTAAT
AGAAGAGAAGGCTTTCAGCCCAGAAGTAATACCCATGTTTACAGCATTATCAGAAGGAGCCACCCCACAAGATTTAAACA
CCATGCTAAACACAGTGGGGGGACATCAA---GCAGCCATGCAAATGTTAAAAGAAACCATCAATGAGGAAGCTGCAGAA
TGGGATAGATTGCACCCACCGCAAGCAGGGCCTGTTGCACCAGGCCAGATGAGAGAACCAAGGGGAAGTGACATAGCAGG
AACTACTAGTACCCTTCAGGAACAAATAGGATGGATGACAAGTAATCCACCTATCCCAGTAGGAGACATCTATAAAAGAT
GGATTATCCTGGGGTTAAATAAAATAGTAAGAATGTATAGCCCTGCCAGCATTCTGGATATAAAACAAGGACCAAAGGAA
CCCTTCAGAGATTATGTAGACAGGTTCTATAAAACTCTAAGAGCAGAGCAAGCTTCACAGGAAGTAAAAAATTGGATGAC
AGAAACCTTGTTGGTCCAAAATTCGAAACCAGATTGCAAGACTATTCTAAAAGCATTAGGACCAGGAGCTACACTAGAAG
AAATGATGACAGCATGTCAGGGAGTGGGAGGACCTGCCCACAAAGCAAGGGTGTTG
>AY779563/B/CA/1996/CANC8FULL
CCTATAGTGCAGAACCTACAGGGGCAAATGGTACATCAGGCCATATCACCTAGAACTTTAAATGCATGGGTAAAAGTAAT
AGAAGAGAAGGCTTTCAGCCCAGAAGTAATACCCATGTTTACAGCATTATCAGAAGGAGCCACCCCACAAGATTTAAACA
CCATGCTGAACACAGTGGGGGGACATCAA---GCAGCCATGCAAATGTTAAAAGAGACCATCAATGAGGAAGCTGCAGAA
TGGGATAGATTGCACCCAGTGCAAGCAGGGCCTGTTGCACCAGGCCAGATGAGAGAACCAAGGGGAAGTGACATAGCAGG
AACTACTAGTACCCTTCAGGAACAAATAGGATGGATGACAAGTAATCCACCTATCCCAGTAGGAGACATCTATAAAAGAT
GGATCATCCTGGGGTTAAATAAAATAGTAAGAATGTATAGCCCTGCCAGCATTCTGGATATAAAACAAGGACCAAAGGAA
CCCTTCAGAGATTATGTAGACAGGTTCTATAAAACTCTAAGAGCAGAGCAAGCTTCACAGGAAGTAAAAAATTGGATGAC
AGAAACCTTGTTGGTCCAAAATTCAAACCCAGATTGCAAGACTATTCTAAAAGCATTAGGACCAGGAGCTACACTAGAAG
AAATGATGACAGCATGTCAGGGAGTGGGAGGACCTGCCCACAAAGCAAGGGTGTTG
>AY779564/B/CA/1996/CANA1FULL
CCTATAGTGCAGAACTTACAGGGGCAAATGGTACATCAGCCCATGTCAGCTAGAACTTTAAATGCATGGGTAAAAGTAGT
AGAAGAGAAGGCTTTCAGCCCAGAAGTAATACCCATGTTTTCAGCATTATCAGAAGGAGCCACCCCACAAGATTTAAACA
CCATGCTAAACACGGTGGGGGGACATCAA---GCAGCCATGCAAATGTTAAAAGAGACCATCAATGAGGAAGCTGCAGAA
TGGGATAGATTGCATCCAGTGCATGCAGGGCCTATTGCACCAGGCCAGATGAGAGAACCAAGGGGAAGTGACATAGCAGG
AACTACTAGTAACCTTCAGGAACAAATAGCATGGATGACAAATAATCCACCTATCCCAGTAGGAGAAATCTATAAAAGAT
GGATAATCCTGGGATTAAATAAAATAGTAAGAATGTATAGCCCTACCAGCATTCTGGATATAAGACAAGGACCAAAGGAA
CCCTTTAGAGATTATGTAGATCGGTTCTATAAAACTCTAAGAGCCGAGCAAGCTTCACAGGAGGTAAAAAATTGGATGAC
AGAAACCTTGTTGGTCCAAAATGCGAACCCAGATTGTAAGACTATTTTAAAAGCATTGGGACCAGGAGCTACACTAGAAG
AAATGATGACAGCATGTCAGGGAGTGGGAGGACCTGGCCATAAAGCAAGAGTGTTG
>AY781127/B/UY/2001/01UYTRA1179
CCTATAGTGCGGAATCTTCAGGGGCAAATGGTACATCAGGCCATATCACCTAGAACTTTAAATGCATGGGTAAAAGTAGT
AGAAGAAAAGGCTTTCAGTCCAGAAGTAATACCCATGTTTTCAGCATTATCAGAAGGAGCCACCCCACAAGATTTAAATA
CCATGCTAAACACAGTGGGGGGACATCAA---GCAGCTATGCAGATGTTAAAAGAGACCATCAATGAGGAAGCTGCAGAA
TGGGATAGATTGCATCCAGTACATGCAGGGCCTATTGCACCAGGCCAGATGAGAGAACCAAGGGGAAGTGACATAGCAGG
AACTACTAGTACCCTTCAGGAACAAATAGGATGGATGACAAATAATCCACCTATCCCCGTAGGAGACATCTATAAACAAT
GGATAATCATGGGATTAAATAAAATAGTAAGAATGTATAGCCCTACCAGCATTCTAGACATAAGACAAGGACCAAAGGAA
CCCTTTAGAGACTATGTAGACCGGTTCTATAAAACTCTAAGAGCAGAGCAGGCTTCACAGGAGGTAAAAAATTGGATGAC
AGAAACCTTGTTGGTCCAAAATGCAAACCCAGATTGCAAGACCATTTTAAAAGCACTGGGACCAGCAGCTACACTAGAAG
AGATGATGACAGCATGTCAGGGAGTGGGGGGACCCGGCCATAAAGCAAGAGTTTTG
>AY795904/B/YE/2002/02YE507
CCCATAGTGCAAAACCTTCAGGGGCAAATGGTACATCAGGCCCTGTCACCTAGAACTTTAAATGCATGGGTAAAAGTAAT
AGAAGAAAAGGCTTTCAGCCCAGAAGTAATACCCATGTTTACAGCATTATCAGAAGGAGCCACCCCACAAGATTTAAACA
CCATGCTAAACACAGTGGGAGGACATCAA---GCAGCCATGCAAATGTTAAAAGATACCATCAATGAGGAAGCTGCAGAA
TGGGATAGAACGCATCCAGTGCATGCAGGACCTGTTGCACCAGGCCAAATGAGAGAACCAAGGGGAAGTGACATAGCAGG
AACTACTAGTACCCTTCAGGAACAAATAGGATGGATGACAAGTAATCCACCTATGCCAGTAGGAGAAATCTATAAAAGGT
GGATAATCCTGGGATTAAATAAAATAGTAAGGATGTATAGTCCTACCAGCATTCTGGACATAAAACAAGGACCAAAAGAA
CCCTTTAGAGACTATGTAGACCGGTTCTATAAAACTCTAAGAGCCGAGCAAGCTTCACAGGATGTGAAGAATTGGATGAC
AGAAACCTTGTTAGTCCAAAATTCGAACCCAGACTGTAAGACTATTCTAAAAGCATTGGGACCAGGAGCTACACTAGAAG
AAATGATGACAGCATGTCAGGGAGTGGGAGGACCTGGCCATAAAGCTAGAGTTTTG
>AY795905/B/YE/2002/02YE508
CCTATAGTGCAGAACCTTCAGGGGCAAATGGTACATCAGGCCCTATCACCTAGAACTTTAAATGCATGGGTAAAAGTAAT
AGAAGAGAAGGCTTTCAGCCCAGAAGTAATACCCATGTTTACAGCATTATCAGAAGGAGCCACCCCACAAGATTTAAACA
CCATGCTAAACACAGTGGGGGGACATCAA---GCAGCCATGCAAATGTTAAAAGAGACCATCAATGAGGAAGCTGCAGAA
TGGGATAGATTGCACCCGGTGCATGCAGGACCTGCTGCACCAGGTCAGCTGAGAGAACCAAGGGGAAGTGACATAGCAGG
AACTACTAGTACCCTTCAGGAACAAATAGGATGGATGACAAATAATCCACCTATCCCAGTAGGAGAAATCTATAAAAGAT
GGATAATCCTGGGATTAAATAAAATAGTAAGGATGTATAGTCCTACCAGCATTCTGGACATAAAACAAGGACCAAAGGAA
CCCTTTAGAGACTATGTAGACCGGTTCTATAAAACTCTAAGAGCCGAGCAAGCTACACAGGAAGTAAAAAATTGGATGAC
AGAAACCTTGTTAGTCCAAAATTCGAACCCAGATTGTAAGACTATTCTAAAAGCATTGGGACCAGGAGCTTCACTAGAAG
AAATGATGACAGCATGTCAAGGAGTGGGAGGACCTGGCCATAAAGCAAGAGTTCTG
>AY818644/B/AU/2004/Phcsffull04
CCTATAGTGCAGAATCTCCAGGGGCAAATGGTACATCAGGCCATATCACCTAGAACCTTAAATGCATGGGTAAAAGTAGT
AGAAGAGAAGGCTTTCAGCCCAGAAGTAATACCCATGTTTTCAGCATTATCAGAAGGAGCCACCCCACAAGATTTAAACA
CCATGCTAAACACAGTGGGGGGACATCAA---GCAGCCATGCAAATGTTAAAAGAGACCATCAATGAGGAAGCTGCAGAA
TGGGATAGATTGCATCCAGTGCGTGCAGGGCCTATTGCACCAGGCCAAATGAGAGAACCAAGGGGAAGTGACATAGCAGG
AACTACTAGTACCCTTCAGGAACAAATAGGATGGATGACAAATAATCCACCTATTCCAGTAGGAGAAATCTATAAAAGAT
GGATAATCCTGGGGTTAAATAAAATAGTAAGAATGTATAGCCCTACCAGCATTCTGGACATAAGACAAGGACCAAAAGAA
CCCTTTAGAGATTATGTAGACCGGTTCTATAAAACTCTAAGGGCTGAGCAAGCCTCACAGGAGGTAAAAAATTGGATGAC
AGAAACCTTGTTGGTCCAAAATGCGAACCCAGATTGTAAGACTATCTTAAAAGCATTAGGGCCAGCAGCTACGCTAGAAG
AAATGATGACAGCATGTCAGGGAGTAGGGGGACCTGGCCATAAAGCAAGAGTCTTG
>AY819715/B/RU/2004/04RU139095
CCTATAGTGCAGAACCTACAAGGGCAAATGGTACATCAGGCATTATCACCTAGAACTTTAAATGCATGGGTAAAAGTAGT
GGAAGAGAAGGCTTTCAGCCCAGAAGTAATACCCATGTTTTCAGCATTATCAGAAGGAGCCACCCCACAAGATTTAAACA
CCATGCTAAACACCGTGGGGGGACATCAA---GCAGCCATGCAAATGTTAAAAGAGACCATCAATGAGGAAGCTGCAGAA
TGGGATAGATTGCATCCAGTGCATGCAGGGCCTATTGCACCAGGCCAGATGAGAGAACCAAGGGGAAGTGACATAGCAGG
AACTACTAGTACCCTTCAGGAACAAATAGGGTGGATGACACATAATCCACCTATCCCAGTAGGAGAAATCTATAAAAGAT
GGATAATCATGGGCTTAAATAAAATAGTAAGAATGTATAGCCCTGTCAGCATTCTGGACATAAAACAAGGACCAAAGGAA
CCCTTTAGAGATTATGTAGATCGGTTCTATAAAACTCTAAGAGCCGAGCAAGCTACACAGGAGGTAAAAAATTGGATGAC
AGAAACCTTGTTGGTTCAAAATTCGAACCCAGATTGTAAGACTATTTTAAAAGCATTAGGACCAGCAGCTACACTAGAAG
AAATGATGACAGCATGTCAGGGAGTGGGGGGACCCGGCCATAAAGCAAGAGTCTTG
>AY835748/B/US/1983/5096_83
CCTATAGTGCAAAACATGCAGGGGCAAATGGTACATCAGGCCATATCACCTAGAACTTTAAATGCATGGGTAAAAGTAGT
AGAAGAAAAGGCTTTCAGCCCAGAAGTAATACCCATGTTTTCAGCATTATCAGAAGGAGCCACCCCACAAGATTTAAACA
CCATGCTAAACACAGTGGGGGGACATCAA---GCAGCCATGCAAATGTTAAAAGACACCATCAATGAGGAAGCTGCAGAA
TGGGATAGACTGCATCCAGTGCATGCAGGGCCTATTGCACCAGGCCAGATGAGAGAACCAAGGGGAAGTGACATAGCAGG
AACTACTAGTACCCTTCAGGAACAAATAGGATGGATGACAAATAATCCACCTATCCCAGTAGGAGAAATCTATAAAAGAT
GGATAATCCTGGGGTTAAATAAAATAGTAAGGATGTATAGCCCTACCAGCATTCTGGACATAAGACAAGGACCAAAAGAA
CCCTTTAGAGACTATGTAGACCGGTTCTATAGAACTCTAAGAGCCGAGCAAGCTTCACAAGATGTAAAAAATTGGATGAC
AGAAACCTTGTTGGTCCAAAATGCGAACCCAGATTGCAGGACTATTTTAAAAGCATTAGGACCAGCTGCTACACTAGAAG
AAATGATGACAGCATGTCAGGGAGTGGGAGGACCCGGCCATAAAGCAAGGGTTTTG
>AY835749/B/US/1986/5096_86
CCTATAGTGCAGAACATGCAGGGGCAAATGGTACATCAGGCCATATCACCTAGAACTTTAAATGCATGGGTAAAAGTAGT
AGAAGAGAAGGCTTTCAGCCCAGAAGTAATACCCATGTTTTCAGCATTATCAGAAGGAGCCACCCCACAAGATTTAAACA
CCATGCTAAACACAGTGGGGGGACATCAA---GCAGCCATGCAAATGTTAAAAGAGACCATCAATGAGGAAGCTGCAGAA
TGGGATAGATTGCATCCAGTGCATGCAGGGCCTATTGCACCAGGCCAGATGAGAGAACCAAGGGGAAGTGACATAGCAGG
AACTACTAGTACCCTTCAGGAACAAATAGGATGGATGACAAATAATCCACCTATCCCAGTAGGAGAAATCTATAAAAGAT
GGATAATCCTGGGGTTAAATAAAATAGTAAGGATGTATAGCCCCACCAGCATTCTGGACATAAGACAAGGACCAAAGGAA
CCCTTTAGAGACTATGTAGACCGATTCTATAGAACTCTAAGAGCAGAGCAAGCTTCACAGGAGGTAAAAAATTGGATGAC
AGAAACCTTGTTGGTCCAAAATGCGAACCCAGATTGCAGGACTATCTTAAAAGCATTAGGACCAGCAGCTACACTAGAAG
AAATGATGACAGCATGTCAGGGAGTGGGAGGACCCGGCCATAAAGCAAGGGTTTTG
>AY835750/B/US/1989/5096_89
CCTATAGTGCAGAACCTCCAGGGGCAAATGGTACATCAGGCCATATCACCTAGAACTTTAAATGCATGGGTAAAAGTAGT
AGAAGAGAAGGCTTTCAGCCCAGAAGTAATACCCATGTTTTCAGCATTATCAGAAGGAGCCACCCCACAAGATTTAAATA
CCATGCTAAACACAGTGGGGGGACATCAA---GCAGCCATGCAAATGTTAAAAGACACCATCAATGAGGAAGCTGCAGAA
TGGGATAGATTGCATCCAGTGCATGCAGGGCCTATTGCACCAGGCCAGATGAGAGAACCAAGGGGAAGTGACATAGCAGG
AACTACTAGTACCCTTCAGGAACAAATAGGATGGATGACAAATAATCCACCTATCCCAGTAGGAGAAATCTATAAAAGAT
GGATAATCCTGGGGTTAAATAAAATAGTAAGGATGTATAGCCCTACCAGCATTCTGGACATAAGACAAGGACCAAAGGAA
CCCTTTAGAGACTATGTAGACCGGTTCTATAGAACTCTAAGAGCCGAGCAAGCTTCACAAGATGTAAAAAATTGGATGAC
AGAAACCTTGTTGGTCCAAAATGCGAACCCAGATTGCAGGACTATTTTAAAAGCACTAGGACCAGCAGCAACACTAGAAG
AAATGATGACAGCATGTCAGGGAGTGGGAGGACCCGGCCATAAAGCAAGGGTTTTG
>AY835751/B/US/1990/5096_90
CCTATAGTGCAGAACATGCAGGGGCAAATGGTACATCAGGCCATATCACCTAGAACTTTAAATGCATGGGTAAAAGTAGT
AGAAGAGAAGGCTTTCAGCCCAGAAGTAATACCCATGTTTTCAGCATTATCAGAAGGAGCCACCCCACAAGATTTAAATA
CCATGCTAAACACATGTGGGGGACATCAA---GCAGCTATGCAAATGTTAAAAGACACCATCAATGAGGAAGCTGCAGAA
TGGGATAGACTGCATCCAGTGCATGCAGGGCCTATTGCACCAGGCCAGATGAGAGAACCAAGGGGAAGTGACATAGCAGG
AACTACTAGTACCCTTCAGGAACAAATAGGATGGATGACAAATAATCCACCTATCCCAGTAGGAGAAATCTATAAAAGAT
GGATAATCCTGGGGTTAAATAAAATAGTAAGGATGTATAGCCCTACCAGCATTCTGGACATAAGACAAGGACCAAAAGAA
CCCTTTAGAGACTATGTAGACCGGTTCTATAGAACTCTAAGAGCCGAGCAAGCTTCACAGGATGTAAAAAATTGGATGAC
AGAAACCTTGTTGGTCCAAAATGCGAACCCAGATTGCAGGACTATTTTAAAAGCATTAGGACCAGCAGCTACACTAGAAG
AAATGATGACAGCATGTCAGGGAGTGGGAGGACCCGGCCATAAAGCAAGGGTTTTG
>AY835752/B/US/1992/5096_92
CCTATAGTGCAGAATATGCAGGGGCAAATGGTACATCAGGCCATATCACCTAGAACTTTAAATGCATGGGTAAAAGTAGT
AGAAGAGAAGGCTTTCAGCCCAGAAGTAATACCCATGTTTTCAGCATTATCAGAAGGAGCCACCCCACAAGATTTAAACA
CAATGCTAAACACAGTGGGGGGACATCAA---GCAGCCATGCAAATGTTAAAAGAGACCATCAATGAGGAAGCTGCAGAA
TGGGATAGATTGCATCCAGTGCATGCAGGGCCTATTGCACCAGGCCAGATGAGAGAACCAAGGGGAAGTGACATAGCAGG
AACTACTAGTACCCTTCAGGAGCAAATAGGATGGATGACAAATAATCCACCTATCCCAGTAGGAGAAATCTATAAAAGAT
GGATAATCCTGGGGTTAAATAAAATAGTAAGGATGTATAGCCCTACCAGCATTCTGGACATAAGACAAGGACCAAAAGAA
CCCTTTAGAGACTATGTAGACCGGTTCTATAGAACTCTAAGAGCCGAGCAAGCTTCACAGGATGTAAAAAATTGGATGAC
AGAAACCTTGTTGGTCCAAAATGCGAACCCAGATTGCAGGACTATTTTAAAAGCATTAGGACCAGCAGCTACACTAGAAG
AAATGATGACAGCATGTCAGGGAGTGGGAGGACCCGGCCATAAAGCAAGGGTTTTG
>AY835753/B/US/1996/5155_96
CCTATAGTGCAGAATCTTCAGGGGCAAATGGTACATCAGGCCATATCACCTAGAACTTTAAATGCATGGGTAAAAGTAGT
AGAAGAGAAGGCTTTCAGCCCAGAAGTAATACCCATGTTTTCAGCATTATCAGAAGGAGCCACCCCACAAGATTTAAACA
CCATGCTAAATACAGTGGGGGGACATCAA---GCAGCTATGCAAATGTTAAAAGAGACCATTAATGAGGAAGCTGCAGAA
TGGGACAGATTGCATCCAGTGCATGCAGGGCCTGCTGCACCAGGCCAAATGAGAGAACCAAGGGGAAGTGACATAGCAGG
AACTACTAGTACCCTTCAGGAACAAATAGGATGGATGACAAATAACCCACCTATCCCAGTAGGAGAAATTTATAAAAGAT
GGATAATCTTGGGATTAAATAAAATAGTCAGGATGTATAGCCCTATCAGCATTCTGGACATAAAACAAGGACCAAAGGAG
CCCTTTAGAGACTATGTAGATCGGTTCTATAAAACTTTAAGAGCCGAGCAAGCTACACAGGAAGTAAAAAATTGGATGAC
AGAAACCTTGTTGGTCCAAAATGCGAACCCAGATTGTAAGACTATTTTAAAAGCATTGGGACCAGCAGCTACACTAGAAG
AAATGATGTCAGCATGTCAGGGAGTGGGAGGACCCAGCCACAAAGCAAGAGTTTTG
>AY835754/B/US/1983/5084_83
CCTATAGTGCAAAACATCCAGGGGCAAATGGTACATCAGGCCATATCACCTAGAACTTTAAATGCATGGGTAAAAGTAGT
AGAAGAGAAGGCTTTCAGCCCAGAAGTAATACCCATGTTTTCAGCATTATCAGAAGGAGCCACCCCACAAGATTTAAACA
CCATGCTAAACACAGTGGGGGGACATCAA---GCAGCCATGCAAATGTTAAAAGAAACCATCAATGAGGAAGCTGCAGAA
TGGGATAGATTGCATCCAGTGCATGCAGGGCCTATTGCACCAGGCCAGATGAGAGAACCAAGGGGAAGTGACATAGCAGG
AACTACTAGTACCCTTCAGGAACAAATAGGATGGATGACAAATAATCCACCTATCCCAGTAGGAGAAATCTATAAAAGAT
GGATAATCCTGGGATTAAATAAAATAGTAAGGATGTATAGTCCTTCTAGCATTCTGGACATAAGACAAGGACCAAAGGAA
CCCTTTAGAGACTATGTAGACCGATTCTATAAAACTCTAAGAGCCGAGCAAGCTTCACAGGAGGTAAAAAATTGGATGAC
AGAAACCTTGTTGGTCCAAAATGCGAACCCAGATTGTAAGACTATTTTAAAAGCATTGGGACCAGCAGCCACACTAGAAG
AAATGATGACAGCATGTCAGGGAGTGGGAGGACCCGGCCACAAAGCAAGAGTTTTG
>AY835755/B/US/1985/5157_85
CCTATAGTGCAGAACCTCCAGGGACAAATGGTACATCAGGCCATATCACCTAGAACTTTAAATGCATGGGTAAAAGTAGT
AGAAGAGAAGGCTTTCAGCCCAGAAGTAATACCCATGTTTTCAGCATTATCAGAAGGGGCCACCCCACAAGATTTAAACA
CCATGCTAAACACAGTGGGGGGACATCAA---GCAGCCATGCAAATGTTAAAAGAGACCATCAATGAGGAAGCTGCAGAA
TGGGATAGATTGCATCCAGTGCATGCAGGGCCTATTGCACCAGGCCAGATGAGAGAACCAAGGGGAAGTGACATAGCAGG
AACTACTAGTACCCTTCAGGAACAAATAGGATGGATGACAAATAATCCACCTATCCCAGTAGGAGAAATCTATAAAAGAT
GGATAATTCTGGGATTAAATAAAATAGTAAGAATGTATAGCCCTACCAGCATTCTGGACATAAGACAAGGACCAAAGGAA
CCCTTTAGAGATTATGTAGACCGGTTCTATAAAACTCTAAGAGCCGAGCAAGCTTCACAGGAGGTAAAAAATTGGATGAC
AGAAACCTTGTTGGTCCAAAATGCGAACCCAGATTGTAAGACTATTTTAAAAGCATTGGGACCAGCAGCTACACTAGAAG
AAATGATGACAGCCTGTCAGGGAGTGGAGGGACCCGGCCACAAAGCAAGAGTTTTG
>AY835756/B/US/1986/5157_86
CCTATAGTGCAGAACCTACAGGGACAAATGGTACATCAAGCCATATCACCTAGAACTTTAAATGCATGGGTAAAAGTAGT
AGAAGAGAAGGCTTTCAGCCCAGAAGTAATACCCATGTTTTCAGCATTATCAGAAGGGGCCACCCCACAAGATTTAAACA
CCATGCTAAACACAGTGGGGGGACATCAA---GCAGCTATGCAAATGTTAAAGGAGACCATCAATGAGGAAGCTGCAGAA
TGGGATAGATTGCATCCAGTGCATGCAGGGCCTATTGCACCAGGCCAGATGAGAGAACCAAGGGGAAGTGACATAGCAGG
AACTACTAGTACCCTTCAGGAACAAATAGGATGGATGACAAATAATCCACCTATCCCAGTAGGAGAAATCTATAAAAGAT
GGATAATTTTGGGATTAAATAAAATAGTAAGAATGTATAGCCCTACCAGCATTTTGGACATAAGACAAGGACCAAAGGAA
CCCTTTAGAGATTATGTAGACCGGTTCTATAAAACTCTAAGAGCCGAGCAAGCTTCACAGGAGGTAAAAAATTGGATGAC
AGAAACCTTGTTGGTCCAAAATGCGAATCCAGATTGTAAGACTATTCTAAAAGCATTAGGACCAGCAGCTACACTAGAAG
AAATGATGACAGCATGTCAGGGAGTGGGAGGACCCGGCCACAAAGCAAGAGTTTTG
>AY835757/B/US/1986/5113_86
CCTATAGTGCAGAACATCCAGGGGCAAATGGTACATCAGGCCATATCACCTAGAACTTTAAATGCATGGGTAAAAGTAGT
AGAAGAGAAGGCTTTCAGCCCAGAAGTAATACCCATGTTTTCAGCATTATCAGAAGGAGCCACCCCACAAGATTTAAACA
CCATGCTAAACACAGTGGGGGGACATCAA---GCAGCCATGCAGATGTTAAAAGAGACCATCAATGAGGAAGCTGCAGAA
TGGGATAGAGTGCACCCAGTGCACGCAGGGCCTATTGCACCAGGCCAGATGAGAGAACCAAGGGGAAGTGACATAGCAGG
AACTACTAGTACCCTTCAGGAACAAATAGGATGGGTGACAAATAATCCACCTATCCCAGTAGGAGAAATCTATAAAAGAT
GGATAATCCTGGGATTAAATAAGATAGTAAGGATGTATAGCCCTACCAGCATTCTGGACATAAGACAAGGACCAAAGGAA
CCCTTTAGAGACTATGTAGACCGGTTCTATAAAACTCTAAGAGCCGAGCAAGCTTCACAGGAGGTAAAAAATTGGATGAC
AGAAACCTTGTTGGTCCAAAATGCGAACCCAGACTGTAAGACTATTTTAAAAGCATTGGGACCAGCAGCTACACTAGAAG
AAATGATGACAGCATGTCAGGGAGTGGGAGGACCCGGCCATAAAGCAAGAGTTTTG
>AY835758/B/US/1987/5113_87
CCTATAGTGCAGAACATCCAGGGGCAAATGGTACATCAGGCCATATCACCTAGAACTTTAAATGCATGGGTAAAAGTAGT
AGAAGAGAAGGCTTTCAGCCCAGAAGTAATACCCATGTTTTCAGCATTATCAGAAGGAGCCACCCCACAAGATTTAAACA
CCATGCTAAACACAGTGGGGGGACATCAA---GCAGCCATGCAGATGTTAAAAGAGACCATCAATGAGGAAGCTGCAGAA
TGGGATAGGGTGCACCCAGTGCACGCAGGGCCTATTGCACCAGGCCAGATGAGAGAACCAAGGGGAAGTGACATAGCAGG
AACTACTAGTACCCTTCAGGAACAAATAGGGTGGATGACAAATAATCCACCTATCCCAGTAGGAGAAATCTATAAAAGAT
GGATAATCCTGGGATTAAATAAGATAGTAAGAATGTATAGTCCTACCAGCATTCTGGACATAAGACAAGGACCAAAGGAA
CCCTTTAGAGATTATGTGGACCGGTTCTATAAAACTCTAAGAGCCGAGCAAGCTTCACAGGAGGTAAAAAATTGGATGAC
AGAAACCTTGTTGGTCCAAAATGCGAACCCAGATTGTAAGACCATTTTAAAAGCATTGGGACCAGCAGCTACACTAGAAG
AAATGATGACAGCATGTCAGGGAGTGGGAGGACCCGGCCATAAAGCAAGGGTTTTG
>AY835759/B/US/1982/5048_82
CCTATAGTGCAGAACATCCAGGGGCAAATGGTACATCAGGCAATATCACCTAGAACTTTAAATGCATGGGTAAAAGTAGT
AGAAGAGAAGGCTTTCAGCCCAGAAGTAATACCCATGTTTTCAGCATTATCAGAAGGAGCCACCCCACAAGATTTAAACA
CCATGCTAAACACAGTGGGGGGACATCAA---GCAGCCATGCAAATGTTAAAAGAGACCATCAATGAGGAAGCTGCAGAA
TGGGATAGATTGCATCCAGTGCATGCAGGGCCTATTGCACCAGGCCAGATGAGAGAACCAAGGGGAAGTGACATAGCAGG
AACTACTAGTACCCTTCAGGAACAAATAGGATGGATGACAAATAATCCACCTATCCCAGTAGGAGAAATCTATAAAAGAT
GGATAATCCTGGGATTAAATAAAATAGTAAGGATGTATAGTTCTACCAGCATTCTGGACATAAGACAAGGACCAAAGGAA
CCCTTTAGAGACTATGTAGACCGGTTCTATAAAACTCTAAGAGCCGAGCAAGCTTCACAGGAGGTAAAAAATTGGATGAC
AGAAACCTTGTTGGTCCAAAATGCGAACCCAGATTGTAAGACTATCTTAAAAGCATTGGGACCAGCAGCTACACTAGAAG
AAATGATGACAGCATGTCAGGGAGTAGGAGGACCCGGCCATAAAGCAAGAGTTTTG
>AY835760/B/US/1987/5048_87
CCTATAGTGCAGAACCTCCAGGGGCAAATGGTACATCAGGCAATATCACCTAGAACTTTAAATGCATGGGTAAAAGTAGT
AGAAGAGAAGGCTTTCAGCCCAGAAGTAATACCCATGTTTTCAGCATTATCAGAAGGAGCCACCCCACAAGATTTAAACA
CCATGCTAAACACAGTGGGGGGACATCAA---GCAGCCATGCAAATGTTAAAAGAGACCATCAATGAGGAAGCTGCAGAA
TGGGATAGATTGCATCCAGTGCATGCAGGGCCTATTGCACCAGGCCAGATGAGAGAACCAAGGGGAAGTGACATAGCAGG
AACTACTAGTACCCTTCAGGAACAAATAGGATGGATGACAAATAATCCACCTATCCCAGTAGGAGAAATCTATAAAAGAT
GGATAATCCTGGGATTAAATAAAATAGTAAGGATGTATAGTCCTACCAGCATTCTGGACATAAGACAAGGACCAAAGGAA
CCCTTTAGAGACTATGTAGACCGGTTCTATAAAACTCTAAGAGCCGAGCAAGCTTCACAGGAGGTAAAAAATTGGATGAC
AGAAACCTTGTTGGTCCAAAATGCGAACCCAGATTGTAAGACTATCTTAAAAGCATTGGGACCAGCAGCTACACTAGAAG
AAATGATGACAGCATGTCAGGGAGTAGGAGGACCCGGACATAAAGCAAGAGTTTTG
>AY835761/B/US/1991/5048_91
CCTATAGTACAGAACCTCCAGGGGCAAATGGTACATCAACCAATATCACCTAGAACTTTAAATGCATGGGTAAAAGTAGT
AGAAGAGAAGGCTTTCAGCCCAGAAGTAATACCCATGTTTTCAGCATTATCAGAAGGAGCCACCCCACAAGATTTAAACA
CCATGCTAAACACAGTGGGGGGACATCAA---GCAGCTATGCAAATGTTAAAAGAGACCATCAATGAGGAAGCTGCAGAA
TGGGATAGATTGCATCCAGTGCATGCAGGGCCTATTGCACCAGGCCAGATGAGAGAACCAAGGGGAAGTGACATAGCAGG
AACTACTAGTACCCTTCAGGAACAAATAGGGTGGATGACACATAATCCACCTATCCCAGTAGGAGACATCTATAAAAGAT
GGATAATCCTGGGATTAAATAAAATAGTAAGGATGTATAGTCCTACCAGCATTCTGGACATAAAACAAGGACCAAAGGAA
CCCTTTAGAGACTATGTAGACCGGTTCTATAAAGTTCTAAGAGCCGAGCAAGCTTCACAGGATGTAAAAAATTGGATGAC
AGAAACCTTGTTGGTCCAAAATGCGAACCCAGATTGTAAGACTATCTTAGAAGCATTGGGACCAGCAGCTACACTAGAAG
AAATGATGACAGCATGTCAGGGAGTAGGAGGACCCGGCCATAAAGCAAGAGTTTTG
>AY835762/B/US/1984/5160_84
CCTATAGTGCAGAATCTCCAGGGGCAAATGGTACATCAGGCCATATCACCTAGAACTTTAAATGCATGGGTAAAAGTAGT
AGAAGAAAAGGCCTTCAGCCCAGAAGTAATACCCATGTTTTCAGCATTATCAGAAGGAGCCACCCCACAAGATTTAAACA
CCATGCTCAACACAGTGGGGGGACATCAA---GCAGCTATGCAAATGTTAAAAGAGACCATCAATGAGGAAGCTGCAGAA
TGGGATAGATTGCATCCAGTGCATGCAGGGCCTATTGCACCAGGCCAGATGAGAGAACCAAGGGGAAGTGACATAGCAGG
AACTACTAGTACCCTTCAGGAACAAATAGGATGGATGACAAATAATCCACCTATCCCAGTAGGAGAAATCTATAAAAGAT
GGATAATCCTGGGATTAAATAAAATAGTAAGGATGTATAGCCCTACCAGCATTCTGGACATAAGACAAGGACCAAAGGAA
CCCTTTAGAGACTATGTAGACCGGTTCTATAAAACTCTAAGAGCCGAGCAAGCTTCACAGGATGTAAAAAATTGGATGAC
AGAAACCTTGTTGGTCCAAAACGCGAACCCAGATTGTAGGACTATTTTAAAAGCATTGGGACCAGGAGCGACACTAGAAG
AAATGATGACAGCATGTCAGGGAGTGGGGGGACCCGGCCATAAAGCAAGAGTTTTG
>AY835763/B/US/1988/5160_88
CCTATAGTACAGAATCTTCAGGGGCAAATGGTACATCAGGCCATATCACCTAGAACTTTAAATGCATGGGTAAAAGTAGT
AGAAGAAAAGGCCTTCAGCCCAGAAGTAATACCCATGTTTTCAGCATTATCAGAAGGAGCCACCCCACAAGATTTAAATA
CCATGCTCAACACAGTGGGGGGACATCAA---GCAGCTATGCAAATGTTAAAAGAGACCATCAATGAGGAAGCTGCAGAA
TGGGATAGATTGCATCCAGTGCATGCAGGGCCTATTGCACCAGGCCAGATGAGAGAACCAAGGGGAAGTGACATAGCAGG
AACTACTAGTACCCTTCAGGAACAAATAGGATGGATGACAAATAATCCACCCATCCCAGTAGGAGAAATCTATAAAAGAT
GGATAATCCTGGGATTAAATAAAATAGTAAGGATGTATAGCCCTACCAGCATTCTGGACATAAGACAAGGACCAAAGGAA
CCCTTTAGAGACTATGTAGACCGGTTCTATAAAACTCTAAGAGCCGAGCAAGCTTCACAGGATGTAAAAAATTGGATGAC
AGAAACCTTGTTGGTCCAAAACGCGAACCCAGATTGTAAGACTATTTTAAAAGCATTGGGACCAGGCGCTACACTAGAAG
AAATGATGACAGCATGTCAGGGAGTGGGAGGACCCGGCCATAAAGCAAGAGTTTTG
>AY835764/B/US/1992/5160_92
CCTATAGTGCAGAATCTTCAGGGGCAGATGGTACATCAGGCCATATCACCTAGAACTTTAAATGCATGGGTAAAAGTAGT
AGAAGAAAAGGCCTTCAGCCCAGAAGTAATACCCATGTTTTCAGCATTATCAGAAGGAGCCACCCCACAAGATTTAAACA
CCATGCTCAATACAGTGGGGGGACATCAA---GCAGCTATGCAAATGTTAAAAGAGACCATCAATGAGGAAGCTGCAGAA
TGGGATAGATTGCATCCAGTGCATGCAGGGCCTATTGCACCAGGCCAGATGAGAGAACCAAGGGGAAGTGATATAGCAGG
AACTACTAGTACCCTTCAGGAACAAATAGGATGGATGACAAATAATCCACCTATCCCAGTAGGAGAAATCTATAAAAGAT
GGATAATCCTAGGATTAAATAAAATAGTAAGGATGTATAGCCCTACCAGCATTTTGGACATAAGACAAGGACCAAAAGAA
CCCTTTAGAGACTATGTAGACCGGTTCTATAAAACTCTAAGAGCCGAACAAGCTTCACAGGATGTAAAAAATTGGATGAC
AGAAACCTTGTTGGTCCAAAATGCGAACCCAGATTGTAAGACTATTTTAAAAGCATTGGGACCAGCAGCTACACTAGAAG
AAATGATGACAGCATGTCAGGGAGTGGGAGGACCCGGACATAAAGCAAGGGTTTTG
>AY835765/B/US/1984/5084_84
CCTATAGTGCAAAACATCCAGGGGCAAATGGTACATCAGGCCATATCACCTAGAACTTTAAATGCATGGGTAAAAGTAGT
AGAAGAGAAGGCTTTCAGCCCAGAAGTAATACCCATGTTTTCAGCATTATCAGAAGGAGCCACCCCACAAGATTTAAACA
CCATGCTAAACACAGTGGGGGGACATCAA---GCAGCCATGCAAATGTTAAAAGAAACCATCAATGAGGAAGCTGCAGAA
TGGGATAGATTGCATCCAGTGCATGCAGGGCCTATTGCACCAGGCCAGATGAGAGAACCAAGGGGAAGTGACATAGCAGG
AACTACTAGTACCCTTCAGGAACAAATAGGATGGATGACAAATAATCCACCTATCCCAGTAGGAGAAATCTATAAAAGAT
GGATAATCATGGGATTAAATAAAATAGTAAGGATGTATAGTCCTACTAGCATTCTGGACATAAGACAAGGACCAAAGGAA
CCCTTTAGAGACTATGTAGACAGGTTCTATAAAACTCTAAGAGCCGAGCAAGCTTCACAGGATGTAAAAAATTGGATGAC
AGAAACCTTGTTGGTCCAAAATGCGAACCCAGATTGTAAGACTATTTTAAAAGCATTGGGACCAGCAGCTACATTAGAAG
AAATGATGACAGCATGTCAGGGAGTGGGAGGACCCGGCCACAAAGCAAGAGTTTTG
>AY835766/B/US/1989/5073_89
CCTATAGTGCAGAACATGCAGGGACAAATGGTACATCAGGCCATATCACCTAGAACTTTAAATGCATGGGTAAAAGTAGT
AGAAGAGAAGGCTTTCAGCCCAGAAGTAATACCTATGTTTTCAGCATTATCAGAAGGAGCCACCCCACAAGATTTAAACA
CCATGCTAAACACAGTGGGGGGACATCAA---GCAGCCATGCAAATGTTAAAAGAGACCATCAATGAGGAAGCTGCAGAA
TGGGATAGATTGCATCCAGTGCATGCAGGGCCTATTGCACCAGGCCAGATGAGAGAACCAAGGGGAAGTGACATAGCAGG
AACTACTAGTACCCTTCAGGAACAAATAGGATGGATGACAAATAATCCACCTATCCCAGTAGGAGAAATCTATAAAAGAT
GGATAATCCTGGGATTAAATAAAATAGTAAGGATGTATAGCCCTACCAGCATTTTGGACATAAGACAAGGACCAAAGGAA
CCCTTTAGAGACTATGTAGATCGGTTCTATAAAACTCTAAGAGCCGAGCAAGCTTCACAAGAGGTAAAAAATTGGATGAC
AGAAACCTTGTTGGTCCAAAATGCGAACCCAGATTGTAAGACTATCCTAAAAGCATTGGGACCAGCAGCTACACTAGAAG
AAATGATGACAGCATGTCAGGGAGTGGGAGGACCCGGCCATAAAGCAAGAGTCTTG
>AY835767/B/US/1993/5073_93
CCTATAGTGCAGAACATGCAGGGGCAAATGGTACATCAGGCCATATCACCTAGAACTCTAAATGCATGGGTAAAAGTAGT
AGAAGAGAAGGCTTTCAGCCCAGAAGTAATACCCATGTTTTCAGCATTATCAGAAGGAGCCACCCCACAAGATTTAAACA
CCATGCTAAACACAGTGGGGGGACATCAA---GCAGCCATGCAAATGTTAAAAGAGACCATCAATGAGGAGGCTGCAGAA
TGGGATAGAGTGCATCCAGTGCAGGCAGGGCCTATTGCACCAGGCCAGATGAGAGAACCAAGGGGAAGTGATATAGCAGG
AACTACTAGTACCCTTCAGGAACAAATAGGATGGGTGACAAATAATCCACCTATCCCAGTAGGAGAAATCTATAAAAGAT
GGATAATCCTGGGATTAAATAAAATAGTAAGGATGTATAGCCCTACCAGCATTCTGGACATAAGACAAGGACCAAAGGAA
CCCTTTAGAGACTATGTAGATCGGTTCTATAAAACTCTAAGAGCCGAGCAAGCTTCACAAGAGGTAAAAAATTGGATGAC
AGAAACCTTGTTGGTCCAAAATGCAAACCCAGATTGTAAGACTATTCTAAAAGCATTGGGACCAGCAGCTACACTAGAAG
AAATGATGACAGCATGTCAGGGAGTGGGAGGACCCGGCCATAAAGCAAGAGTTTTG
>AY835768/B/US/1995/5073_95
CCTATAGTGCAGAACATGCAGGGACAAATGGTACATCAGGCCATATCACCTAGAACTTTAAATGCATGGGTAAAAGTAGT
AGAAGAGAAGGCTTTCAGCCCAGAAGTAATACCCATGTTTTCAGCATTATCAGAAGGAGCCACCCCACAAGATTTAAACA
CCATGCTAAATACAGTGGGGGGACATCAA---GCAGCCATGCAAATGTTAAAAGAGACCATCAATGAGGAGGCTGCAGAA
TGGGATAGATTACATCCAGTGCAGGCAGGGCCTATTGCACCAGGCCAGATGAGAGAACCAAGGGGAAGTGACATAGCAGG
AACTACTAGTACCCTTCAGGAACAAATAGGATGGATGACAAATAATCCACCTATCCCAGTAGGAGAGATCTATAAAAGAT
GGATAATCCTGGGATTAAATAAAATAGTAAGGATGTATAGTCCTACCAGCATTCTGGACATAAGACAAGGACCAAAGGAA
CCCTTTAGAGACTATGTAGATCGGTTCTATAAAACTCTAAGAGCCGAGCAAGCTTCACAAGAGGTAAAAAATTGGATGAC
AGAAACCTTGTTGGTCCAAAATGCAAACCCAGATTGTAAGACTATTCTAAAAGCATTGGGACCAGCAGCTACACTAGAAG
AAATGATGACAGCATGTCAGGGAGTGGGAGGACCCGGCCATAAAGCAAGAGTTTTG
>AY835769/B/US/1985/5077_85
CCTATAGTGCAGAACATGCAGGGGCAAATGGTACACCAGGCCCTATCACCTAGAACTTTAAATGCATGGGTAAAAGTAGT
AGAAGAGAAGGCTTTCAGCCCAGAAGTAATACCCATGTTTACAGCATTATCAGAAGGAGCCACCCCACAAGATTTAAACA
CCATGCTAAACACAGTGGGGGGACATCAA---GCAGCCATGCAAATGTTAAAAGAGACCATCAATGAGGAAGCTGCAGAA
TGGGATAGATTGCATCCAGTGCATGCAGGGCCTATTGCACCAGGCCAGATGAGAGAACCAAGGGGAAGTGACATAGCAGG
AACTACTAGTACCCTTCAGGAACAAATAGGATGGATGACACATAATCCACCTATCCCAGTAGGAGAAATCTATAAAAGAT
GGATAATCATGGGATTAAATAAAATAGTAAGGATGTATAGCCCTACCAGCATTCTGGACATAAGACAAGGACCAAAGGAA
CCCTTTAGAGACTATGTAGATCGGTTCTATAAAACTCTAAGAGCCGAGCAAGCTTCACAAGAGGTAAAAAATTGGATGAC
AGAAACCTTGTTGGTCCAAAATGCGAACCCAGATTGTAAGACTATTCTAAAAGCATTGGGACCAGGAGCTACACTAGAAG
AAATGATGACAGCATGTCAGGGAGTGGGAGGACCCGGCCATAAAGCAAGAGTGTTG
>AY835770/B/US/1983/5082_83
CCTATAGTGCAGAACATCCAGGGGCAAATGGTACATCAGGCCATATCACCTAGAACTTTAAATGCATGGGTAAAAGTAGT
AGAAGAGAAGGCTTTCAGCCCAGAAGTAATACCCATGTTTTCAGCATTATCAGAAGGAGCCACCCCACAAGATTTAAACA
CCATGCTAAACACAGTGGGGGGACATCAA---GCAGCCATGCAAATGTTAAAAGAGACCATCAATGAGGAAGCTGCAGAA
TGGGATAGAGTGCATCCAGTGCATGCAGGGCCTATTGCACCAGGCCAGATGAGAGAACCAAGGGGAAGTGACATAGCAGG
AACTACTAGTACCCTTCAGGAACAAATAGGATGGATGACAAATAATCCACCTATCCCAGTAGGAGAAATCTATAAAAGAT
GGATAATCCTGGGATTAAATAAAATAGTAAGGATGTATAGCCCTACCAGCATTCTGGACATAAGACAAGGACCAAAGGAA
CCCTTTAGAGACTATGTAGACCGGTTCTATAAAACTCTAAGAGCCGAGCAAGCTTCACAGGAGGTAAAAAATTGGATGAC
AGAAACTTTGTTGGTCCAAAATGCGAACCCAGATTGTAAGACTATTTTAAAAGCATTGGGACCAGCAGCTACACTAGAAG
AAATGATGACAGCATGCCAGGGAGTGGGAGGACCCGGCCATAAAGCAAGAGTTTTG
>AY835771/B/US/1986/5082_86
CCTATAGTGCAGAACATCCAGGGGCAAATGGTACATCAGGCCATATCACCTAGAACTTTAAATGCATGGGTAAAAGTAGT
AGAAGAGAAGGCTTTCAGCCCAGAAGTAATACCCATGTTTTCAGCATTATCAGAAGGAGCCACCCCACAAGATTTAAACA
CCATGCTAAACACAGTGGGGGGACATCAA---GCAGCCATGCAAATGTTAAAAGAGACCATCAATGAGGAAGCTGCAGAA
TGGGATAGATTGCATCCAGTGCATGCAGGGCCTATTGCACCAGGCCAGATGAGAGAACCAAGGGGAAGTGACATAGCAGG
AACTACTAGTACCCTTCAGGAACAAATAGGATGGATGACAAATAATCCACCTATCCCAGTAGGAGAAATCTATAAAAGAT
GGATAATCCTGGGATTAAATAAAATAGTAAGGATGTATAGCCCTACCAGCATTCTGGACATAAGACAAGGACCAAAGGAA
CCCTTTAGAGACTATGTAGACCGGTTCTATAAAACTCTAAGAGCCGAGCAAGCTTCACAGGAGGTAAAAAATTGGATGAC
AGAAACCTTGTTGGTCCAAAATGCGAACCCAGATTGTAAGACTATTTTAAAAGCATTGGGACCAGCAGCTACACTAGAAG
AAATGATGACAGCATGCCAGGGAGTGGGAGGACCCGGCCATAAAGCAAGAGTTTTG
>AY835772/B/US/1997/5082_97
CCTATAGTGCAGAACATTCAGGGGCAAATGGTACATCAGGCCATATCACCTAGAACTTTAAATGCATGGGTAAAAGTAGT
AGAAGAGAAGGCTTTCAGCCCAGAAGTAATACCCATGTTTTCAGCATTATCAGAAGGAGCCACCCCACAAGATTTAAACA
CCATGCTAAACACAGTGGGGGGACATCAA---GCAGCCATGCAAATGTTAAAAGAGACCATCAATGAGGAGGCTGCAGAA
TGGGATAGATTGCATCCAGTGCATGCAGGGCCTATTGCACCAGGCCAGATGAGAGAACCAAGGGGAAGTGACATAGCAGG
AACTACTAGTACCCTTCAGGAACAAATAGGATGGATGACAAATAATCCACCTATCCCAGTAGGAGAAATCTATAAAAGAT
GGATAATCATGGGATTAAATAAAATAGTAAGAATGTATAGCCCTACCAGCATTCTGGACATAAGACAAGGACCAAAGGAA
CCCTTTAGAGACTATGTAGACCGGTTCTATAAAACTCTAAGAGCCGAGCAAGCTTCACAGGAGGTAAAAAATTGGATGAC
AGAAACCTTGTTGGTCCAAAATGCGAACCCAGATTGTAAGACTATTTTAAAAGCATTGGGACCAGCAGCTACACTAGAAG
AGATGATGACAGCATGCCAGGGAGTGGGAGGACCAGGCCATAAAGCAAGAGTTTTG
>AY835773/B/US/1994/5082_94
CCCATAGTGCAGAACATTCAGGGGCAAATGGTACATCAGGCCATATCACCTAGAACTTTAAATGCATGGGTAAAAGTAGT
AGAAGAGAAGGCTTTCAGCCCAGAAGTAATACCCATGTTTTCAGCATTATCAGAAGGAGCCACCCCACAAGATTTAAACA
CCATGCTAAACACAGTGGGGGGACATCAA---GCAGCCATGCAAATGTTAAAAGAGACCATCAATGAGGAGGCTGCAGAA
TGGGATAGATTGCATCCCGTGCATGCAGGGCCTATTGCACCAGGCCAGATGAGAGAACCAAGGGGAAGTGACATAGCAGG
AACTACTAGTACCCTTCAGGAACAAATAGGATGGATGACAAATAATCCACCTATCCCAGTAGGAGAAATCTATAAAAGAT
GGATAATCATGGGATTAAATAAAATAGTAAGAATGTATAGCCCTACCAGCATTCTGGACATAAGACAAGGACCAAAGGAA
CCCTTTAGAGACTATGTAGACCGGTTCTATAAAACTCTAAGAGCCGAGCAAGCTTCACAGGAGGTAAAAAATTGGATGAC
AGAAACCTTGTTGGTCCAAAATGCGAACCCAGATTGTAAGACTATTTTAAAAGCATTGGGACCAGCAGCTACACTAGAAG
AGATGATGACAGCATGTCAGGGAGTGGGAGGACCTGGCCATAAAGCAAGAGTTTTA
>AY835774/B/US/1986/5127_86
CCTATAGTGCAGAACCTCCAGGGGCAAATGGTACATCAGCCCCTATCACCTAGAACTTTAAATGCATGGGTAAAAGTAGT
AGAAGAGAAGGCTTTCAGCCCAGAAGTAATACCCATGTTTTCAGCATTATCAGAAGGAGCCACCCCACAAGATTTAAACA
CCATGCTAAACACAGTGGGGGGACATCAA---GCAGCCATGCAAATGTTAAAAGAAACCATCAATGAGGAAGCTGCAGAA
TGGGATAGATTGCATCCAGTGCATGCAGGGCCTATTGCACCAGGCCAGATGAGAGAACCAAGGGGGAGTGACATAGCAGG
AACTACTAGTAACCTTCAGGAACAAATAGCATGGATGACAAATAACCCACCTATCCCTGTAGGAGAAATCTATAAAAGAT
GGATAATCTTGGGGTTAAATAAAATAGTAAGAATGTATAGCCCTACCAGCATTCTGGACATAAGACAAGGACCAAAGGAA
CCCTTTAGAGATTATGTAGACCGGTTCTATAAAACTCTAAGAGCCGAGCAAGCTTCACAGGAGGTGAAAAATTGGATGAC
AGAAACCTTGTTGGTCCAGAATGCGAACCCAGATTGTAAGACTATTTTAAAAGCATTAGGACCAGCAGCTACACTAGAAG
AAATGATGACAGCATGTCAGGGAGTGGGGGGACCCGGCCATAAGGCAAGAGTTTTG
>AY835775/B/US/1986/5084_86
CCTATAGTGCAAAACATCCAGGGGCAAATGGTACATCAGGCCATATCACCTAGAACTTTAAATGCATGGGTAAAAGTAGT
AGAAGAGAAGGCTTTCAGCCCAGAAGTAATACCCATGTTTTCAGCATTATCAGAAGGAGCCACCCCACAAGATTTAAACA
CCATGCTAAACACAGTGGGGGGACATCAA---GCAGCCATGCAAATGTTAAAAGAAACCATCAATGAGGAAGCTGCAGAA
TGGGATAGATTGCATCCAGTGCATGCAGGGCCTGTTGCACCAGGCCAGATGAGAGAACCAAGGGGAAGTGACATAGCAGG
AACTACTAGTACCCTTCAGGAACAAATAGGATGGATGACAAGTAATCCACCTATCCCAGTAGGAGAAATCTATAAAAGAT
GGATAATCATGGGATTAAATAAAATAGTAAGAATGTATAGTCCTACTAGCATTCTGGACATAAGACAAGGACCAAAGGAA
CCCTTTAGAGACTATGTAGACAGGTTCTATAAAACTCTAAGAGCCGAGCAAGCTTCACAGGATGTAAAAAATTGGATGAC
AGAAACCTTGTTGGTCCAAAATGCGAACCCAGATTGTAAGACCATTTTAAAAGCATTGGGACCAGCAGCTACACTAGAAG
AAATGATGACAGCATGTCAGGGAGTGGGAGGACCCAGCCACAAAGCAAGAATTTTG
>AY835776/B/US/1993/5127_93
CCTATAGTGCAGAATCTCCAGGGGCAAATGGTACATCAGCCCCTATCACCTAGAACTTTAAATGCATGGGTAAAAGTAGT
AGAAGAGAAGGCTTTCAGCCCAGAAGTAATACCCATGTTTACAGCATTATCAGAAGGAGCCACCCCACAAGATTTAAATA
CCATGCTAAACACAGTGGGGGGACATCAA---GCAGCCATGCAAATGTTAAAGGAGACCATCAATGAGGAAGCTGCAGAA
TGGGATAGATTGCATCCAGTGCAGGCAGGGCCTATTGCCCCAGGCCAGATAAGAGAACCAAGGGGAAGTGACATAGCAGG
AACTACTAGTAACCTTCAGGAACAAATAGCATGGATGACAAATAATCCACCTATCCCCGTAGGAGAAATCTATAAAAGAT
GGATAATCTTGGGGCTAAATAAAATAGTAAGAATGTATAGCCCTACCAGCATTCTGGACATAAGACAAGGGCCAAAGGAA
CCCTTTAGAGATTATGTAGACCGGTTCTATAAAACTTTAAGAGCTGAGCAAGCTTCACAGGAGGTAAAAAATTGGATGAC
AGAAACCTTGTTGGTCCAGAATGCTAACCCAGATTGTAAGACTATTTTAAAAGCATTAGGACCAGGAGCTACACTAGAAG
AAATGATGACAGCATGTCAGGGAGTGGGGGGACCCGGCCATAAAGCAAGAGTTTTG
>AY835777/B/US/1983/5018_83
CCTATAGTGCAGAACCTCCAGGGGCAAATGGTACATCAGGCCATATCACCTAGAACTTTAAATGCATGGGTAAAAGTAGT
AGAAGAGAAGGCTTTCAGCCCAGAAGTAATACCCATGTTTTCAGCATTATCAGAAGGAGCCACCCCACAAGATTTAAACA
CCATGCTAAACACAGTGGGGGGACATCAA---GCAGCCATGCAAATGTTAAAAGAGACCATCAATGAGGAAGCTGCAGAA
TGGGATAGACTGCATCCAGTGCATGCAGGGCCTATTGCACCAGGCCAGATGAGAGAACCAAGGGGAAGTGACATAGCAGG
AACTACTAGTACCCTTCAGGAACAAATAGGATGGATGACAAATAATCCACCTATCCCAGTAGGAGAAATCTATAAAAGAT
GGATAATCCTGGGATTAAATAAAATAGTAAGAATGTATAGCCCTACCAGCATTCTGGACATAAAACAAGGACCAAAGGAA
CCCTTTAGAGACTATGTAGACCGGTTCTATAAAACTCTAAGAGCCGAGCAAGCTACACAGGAGGTAAAAAATTGGATGAC
AGAAACTTTGTTGGTCCAAAATGCGAACCCAGATTGTAAGACTATTTTAAAAGCATTGGGACCAGCAGCTACACTAGAAG
AAATGATGACAGCATGTCAGGGAGTGGGGGGACCCGGCCATAAAGCAAGAGTTCTA
>AY835778/B/US/1986/5018_86
CCTATAGTGCAGAACCTCCAGGGGCAAATGGTACATCAGGCCATATCACCTAGAACTTTAAATGCATGGGTAAAAGTAGT
AGAAGAGAAGGCTTTCAGCCCAGAAGTAATACCCATGTTTTCAGCCTTATCAGAAGGAGCCACCCCACAAGATTTAAACA
CCATGCTAAACACAGTGGGGGGACATCAA---GCAGCCATGCAAATGTTAAAAGAGACCATCAATGAGGAAGCTGCAGAA
TGGGATAGACTGCATCCAGTGCATGCAGGGCCTGTGGCACCAGGCCAGATGAGAGACCCAAGGGGAAGTGACATAGCAGG
AACTACTAGTACCCTTCAGGAACAAATAGGATGGATGACAAGTAATCCACCTATCCCAGTAGGAGAAATCTATAAAAGAT
GGATAATCCTGGGATTAAATAAAATAGTAAGAATGTATAGCCCTACCAGCATTCTGGACATAAAACAAGGACCAAAGGAA
CCCTTTAGAGACTATGTAGACCGGTTCTATAAAACTCTAAGAGCCGAGCAAGCTACACAGGAGGTAAAAAATTGGATGAC
AGAAACCTTGTTGGTCCAAAATGCGAACCCAGATTGTAAGACTATTTTAAAAGCATTGGGACCAGCAGCTACACTAGAAG
AAATGATGACAGCATGTCAGGGAGTGGGGGGACCCGGCCATAAAGCAAGAGTTTCA
>AY835779/B/US/1984/5019_84
CCTATAGTACAGAACCTCCAGGGGCAAATGGTACATCAGGCCATATCACCTAGAACTTTAAATGCATGGGTAAAAGTAGT
AGAAGAGAAGGCTTTCAGCCCAGAAGTAATACCCATGTTTTCAGCATTATCAGAAGGAGCCACCCCACAAGATTTAAACA
CCATGCTAAACACAGTGGGGGGACATCAA---GCAGCCATGCAAATGTTAAAAGAGACCATCAATGAGGAAGCTGCAGAA
TGGGATAGATTGCATCCAGTGCATGCAGGGCCTATTGCACCAGGCCAGATGAGAGAACCAAGGGGAAGTGACATAGCAGG
AACTACTAGTACCCTTCAGGAACAAATAGGATGGATGACAAATAATCCACCTATCCCAGTAGGAGAAATCTATAAAAGAT
GGATAATCCTGGGATTAAATAAAATAGTAAGGATGTATAGCCCTACCAGCATTCTAGACATAAGACAAGGGCCAAAGGAA
CCCTTTAGAGACTATGTAGACCGGTTCTATAAAACCCTAAGAGCCGAGCAAGCTTCACAGGAGGTAAAAAATTGGATGAC
AGAAACCTTGTTGGTCCAAAATGCGAACCCAGATTGTAAGACTATTTTAAAAGCATTGGGACCAGCAGCTACACTAGAAG
AAATGATGACAGCATGTCAGGGAGTGGGAGGACCCGGCCATAAAGCAAGAGTTTTG
>AY835780/B/US/1986/5019_86
CCTATAGTGCAGAACCTTCAGGGGCAAATGGTACATCAGGCCATATCACCTAGAACTTTAAATGCATGGGTAAAAGTAAT
AGAAGAGAAGGCTTTCAGCCCAGAAGTAATACCCATGTTTTCAGCATTATCAGAAGGAGCCACCCCACAAGATTTAAACA
CCATGCTAAACACAGTGGGGGGACATCAA---GCAGCCATGCAAATGTACAAAGAGACCATCAATGAGGAAGCTGCAGAA
TGGGATAGATTGCATCCAGTGCATGCAGGGCCTATAGCACCAGGCCAGATGAGAGAACCAAGGGGAAGTGACATAGCAGG
AACTACTAGTACCCTTCAGGAACAAATAGGATGGATGACAAATAATCCACCTATCCCAGTAGGAGAAATCTATAAAAGAT
GGATAATCTTGGGATTAAATAAAATAGTAAGGATGTATAGCCCTGTCAGCATTCTAGACATAAGACAAGGGCCAAAGGAA
CCCTTTAGAGACTATGTAGACCGGTTCTATAAAACCCTAAGAGCCGAACAAGCTACACAGGAGGTAAAAAATTGGATGAC
AGAAACCTTGTTGGTCCAAAATGCGAACCCAGATTGTAAGACTATTTTAAAAGCATTGGGACCAGCAGCTACACTAGAAG
AAATGATGTCAGCATGTCAGGGAGTGGGAGGACCCGGCCATAAAGCAAGAGTTTTG
>AY835781/B/US/1983/5157_83
CCTATAGTGCAGAACCTCCAGGGACAAATGGTACATCAGGCCATATCACCTAGAACTTTAAATGCATGGGTAAAAGTAGT
AGAAGAGAAGGCTTTCAGCCCAGAAGTAATACCCATGTTTTCAGCATTATCAGAAGGGGCCACCCCACAAGATTTAAACA
CCATGCTAAACACAGTGGGGGGACATCAA---GCAGCCATGCAAATGTTAAAGGAGACCATCAATGAGGAAGCTGCAGAA
TGGGATAGATTGCATCCAGTGCATGCAGGGCCTATTGCACCAGGCCAGATGAGAGAACCAAGGGGAAGTGACATAGCAGG
AACTACTAGTACCCTTCAGGAACAAATAGGATGGATGACAAATAATCCACCTATCCCAGTAGGAGAAATCTATAAAAGAT
GGATAATTCTGGGATTAAATAAAATAGTAAGAATGTATAGCCCTACCAGCATTCTGGACATAAGACAAGGACCAAAGGAA
CCCTTTAGAGATTATGTAGACCGGTTCTATAAAACTCTAAGAGCCGAGCAAGCTTCACAGGAGGTAAAAAATTGGATGAC
AGAAACCTTGTTGGTCCAAAATGCGAACCCAGATTGTAAGACTATTTTAAAAGCATTGGGACCAGCAGCTACACTAGAAG
AAATGATGACAGCATGTCAGGGAGTGGGAGGACCCGGCCATAAAGCAAGAGTTTTG
>AY839827/B/KR/2004/04LHS6
CCTATAGTGCAGAACATGCAGGGGCAAATGGTACATCAGGCCATCTCACCTAGAACTTTAAATGCATGGGTGAAAGTAAT
AGAAGAGAAGGCTTTCAGCCCAGAGGTAATACCCATGTTTACAGCATTATCAGAGGGAGCCACCCCACAAGATTTAAACA
CCATGTTAAACACAGTGGGGGGACATCAA---GCAGCCATGCAAATGTTAAAAGAGACCATCAATGAGGAAGCTGCAGAA
TGGGATAGATTGCATCCACCGCAAGCAGGGCCTCTTGCACCAGGCCAGATGAGAGAACCAAGGGGAAGTGACATAGCAGG
AACTACTAGTACCCTTCAGGAACAAATTGGATGGATGACGAATAATCCACCTATCCCAGTAGGAGAAATCTATAAAAGAT
GGATAATCCTGGGGTTAAATAAAATAGTAAGAATGTATAGCCCTACCAGCATTCTGGACATAAAACAAGGACCAAAGGAA
CCCTTTAGAGACTATGTAGACCGGTTCTATAAAACTCTAAGAGCTGAGCAAGCTTCACAGGAGGTAAAAAATTGGATGAC
AGAAACCTTGTTGGTCCAAAATGCAAATCCAGATTGTAAGGCTATTTTAAAAGCATTGGGACCAGCAGCCACATTAGAGG
AAATGATGTCAGCATGTCAGGGAGTGGGAGGACCAGGCCATAAAGCAAGAGTTTTG
>AY857022/B/AU/-/2870718
CCTATAGTGCAGAACCTACAGGGGCAAATGGTACATCAGGCCATCTCACCTAGAACCTTAAATGCATGGGTAAAAGTAGT
AGAGGAGAAGGCTTTCAGCCCAGAAGTAATACCCATGTTTTCAGCATTATCAGAAGGAGCCACCCCACAAGATTTAAACA
CCATGCTAAATACAGTGGGGGGACATCAA---GCAGCCATGCAAATGTTAAAAGAGACCATCAATGAGGAAGCTGCAGAA
TGGGATAGATTGCATCCAGTGCATGCAGGGCCTATTGCACCAGGCCAGATGAGAGAACCAAGGGGAAGTGACATAGCAGG
AACTACTAGTACCCTTCAGGAACAGATAGGATGGATGACAAATAATCCACCTATCCCAGTAGGAGAAATCTATAAAAGAT
GGATAATCCTRGGGTTAAATAAAATAGTAAGAATGTATAGTCCTACCAGCATTTTGGATATAAGACAAGGACCAAAGGAG
CCCTTTAGAGACTATGTAGAYCGGTTCTATAAAACYCTAAGAGCCGAGCAAGCTTCACAAGAAGTAAAAAATTGGATGAC
AGAAACCTTGTTGGTCCAAAATGCAAACCCAGATTGTAAGACTATTTTAAAAGCATTAGGGCCAGCAGCTACACTAGAAG
AAATGATGACAGCATGTCAGGGAGTGGGGGGACCCGGCCATAAAGCAAGAGTTTTG
>AY857144/B/AU/-/8634991
CCTATAGTGCAGAACCTACAGGGGCAAATGGTACATCAGCCCATATCACCTAGAACTTTAAATGCATGGGTAAAAGTAGT
AGAAGAGAAAGCTTTCAGCCCAGAAGTAATACCCATGTTTTCAGCATTATCAGAAGGAGCCACCCCACAAGATTTAAACA
CCATGCTAAACACAGTGGGGGGACATCAA---GCAGCCATGCAGATGTTAAAAGAAACCATCAATGAGGAAGCTGCAGAT
TGGGATAGATTGCATCCAGTGCATGCAGGGCCTATTGCACCAGGCCAGATGAGAGAACCAAGGGGAAGTGACATAGCAGG
AACTACTAGTACCCTTCAAGAACAAATAGGATGGATGACAAATAATCCACCTATCCCAGTAGGGGAAATTTATAAAAGAT
GGATAATCCTGGGATTAAATAAAATAGTAAGAATGTATAGCCCTACCAGCATTCTGGACATAAAACAAGGACCAAAGGAA
CCCTTTAGAGACTATGTAGACCGGTTCTATAAAACTCTAAGAGCCGAGCAAGCTACACAGGAAGTAAAAAATTGGATGAC
AGAAACCTTGTTGGTCCAAAATGCGAACCCAGATTGTAAGACTATCTTAAAAGCATTGGGACCAGCAGCCACACTAGAAG
AAATGATGACAGCATGTCAGGGAGTGGGGGGCCCCGGTCATAAAGCAAGAGTTTTG
>AY857165/B/AU/-/9125091
CCTATAGTGCAGAACCTCCAGGGGCAGATGGTACATCAGGCCATATCACCTAGAACTTTAAATGCATGGGTAAAAGTAGT
AGAAGAAAAGGCTTTCAGCCCAGAAGTAATACCCATGTTTGCAGCGTTATCAGAAGGAGCCACCCCACAGGATTTAAATA
CCATGCTAAACACAGTGGGGGGACATCAA---GCAGCCATGCAAATGTTAAAAGAGACCATCAATGAGGAAGCTGCAGAA
TGGGATAGATTGCATCCAGTGCATGCAGGGCCTATTGCACCAGGCCAAATGAGAGAACCAAGGGGAAGTGACATAGCAGG
GACTACTAGTACCCTTCAGGAACAAATAGGATGGATGACACATAATCCACCTATCCCAGTGGGAGAAATCTATAAAAAAT
GGATAATCATGGGATTAAATAAAATAGTAAGAATGTATAGCCCTACCAGCATTCTGGACATAAGACAAGGACCAAAGGAA
CCCTTTAGAGACTATGTAGACCGGTTCTATAAAACTCTAAGAGCTGAGCAAGCTTCACAGGAAGTAAAAAGTTGGATGAC
AGAAACCTTGTTGGTCCAAAATGCAAACCCAGATTGTARGACCATTTTAAAAGCATTGGGACCAGCAGCTACACTAGAAG
AAATGATGACAGCATGCCAGGGAGTGGGGGGACCTGGCCATAAAGCAAGAGTGTTG
>AY970946/B/NL/1986/H434-8-A3
CCTATAGTGCAGAACCTACAGGGGCAAATGGTGCATCAGGCCATATCACCTAGAACTTTAAATGCATGGGTAAAAGTAGT
AGAAGAGAAGGCTTTCAGCCCAGAAGTAATACCCATGTTTTCAGCATTATCAGAAGGAGCCACCCCACAAGATTTAAACA
CCATGCTAAACACAGTGGGGGGACATCAA---GCAGCCATGCAAATGTTAAAAGAGACCATCAATGAGGAAGCTGCAGAA
TGGGATAGATTGCATCCAGTGCATGCAGGGCCTATTGCACCAGGCCAGATGAGAGAACCAAGGGGAAGTGACATAGCAGG
AACTACTAGTACCCTTCAGGAACAAATAGGATGGATGACAAATAATCCACCTATCCCAGTAGGAGAAATCTATAAAAGAT
GGATAATCATAGGATTAAATAAAATAGTAAGAATGTATAGCCCTACCAGCATTCTGGACATAAGACAAGGACCAAAGGAA
CCCTTTAGAGATTATGTAGACCGGTTCTATAAAACTCTAAGAGCCGAGCAAGCTTCACAGGAAGTAAAAAATTGGATGAC
AGAAACCTTGTTGGTCCAAAATGCGAACCCAGATTGTAAAACTATTTTAAAAGCATTGGGACCAGCAGCTACACTAGAAG
AAATGATGACAGCATGTCAGGGAGTAGGGGGACCCGGCCATAAAGCAAAAGTTTTG
>AY970947/B/NL/1986/H434-8-F4
CCTATAGTGCAGAACCTACAGGGGCAAATGGTGCATCAGGCCATATCACCTAGAACTTTAAATGCATGGGTAAAAGTAGT
AGAAGAGAAGGCTTTCAGCCCAGAAGTAATACCCATGTTTTCAGCATTATCAGAAGGAGCCACCCCACAAGATTTAAACA
CCATGCTAAACACAGTGGGGGGACATCAA---GCAGCCATGCAAATGTTAAAAGAGACCATCAATGAGGAAGCTGCAGAA
TGGGATAGATTGCATCCAGTGCATGCAGGGCCTATTGCACCAGGCCAGATGAGAGAACCAAGGGGAAGTGACATAGCAGG
AACTACTAGTACCCTTCAGGAACAAATAGGATGGATGACAAATAATCCACCTATCCCAGTAGGAGAAATCTATAAAAGAT
GGATAATCATAGGATTAAATAAAATAGTAAGAATGTATAGCCCTACCAGCATTCTGGACATAAGACAAGGACCAAAGGAA
CCCTTTAGAGATTATGTAGACCGGTTCTATAAAACTCTAAGAGCCGAGCAAGCTTCACAGGAAGTAAAAAATTGGATGAC
AGAAACCTTGTTGGTCCAAAATGCGAACCCAGATTGTAAAACTATTTTAAAAGCATTGGGACCAGCAGCTACACTAGAAG
AAATGATGACAGCATGTCAGGGAGTAGGGGGACCCGGCCATAAAGCAAAAGTTTTG
>AY970948/B/NL/1996/H434-42-A1
CCTATAGTGCAGAACCTACAGGGGCAAATGGTACATCAGGCCATATCACCTAGAACTTTAAATGCATGGGTAAAAGTAAT
AGAAGAAAAGGCTTTTAACCCAGAAGTAATACCCATGTTTACAGCATTATCAGAAGGAGCCACCCCACAAGATTTAAACA
CCATGCTAAACACAGTGGGGGGACATCAA---GCAGCCATGCAAATGTTAAAAGAGACCATCAATGAGGAAGCTGCAGAA
TGGGATAGATTGCATCCAGTGCATGCAGGGCCTCCCGTACCAGGCCAGATGAGAGAACCAAGGGGAAGTGATATAGCAGG
AACTACTAGTACCCTTCAGGAACAAATAGGATGGATGACAAGTAATCCACCTATCCCAGTAGGAGAGATCTATAAAAAAT
GGATAGTCATGGGATTAAATAAAATAGTAAGAATGTATAGCCCTGTCAGCATTCTGGACATAAGACAAGGACCAAAAGAA
CCCTTTAGAGACTATGTAGACCGGTTCTACAAAACTCTAAGAGCCGAGCAAGCTACACAGGAAGTAAAAAATTGGATGAC
AGAAACCTTGTTGGTCCAAAATGCGAACCCAGATTGTAAAACTATTTTAAAAGCATTGGGACCAGCAGCTACACTAGAAG
AAATGATGACAGCATGCCAGGGAGTAGGGGGACCTGGCCATAAGGCAAGAATTTTG
>AY970949/B/NL/1996/H434-42-C1
CCTATAGTGCAGAACCTACAGGGGCAAATGGTACATCAGGCCATATCACCTAGAACTTTAAATGCATGGGTAAAAGTAAT
AGAAGAGAAGGCTTTTAACCCAGAAGTAATACCCATGTTTACAGCATTATCAGAAGGAGCCACCCCACAAGATTTAAACA
CCATGCTAAACACAGTGGGGGGACATCAA---GCAGCCATGCAAATGTTAAAAGAGACCATCAATGAGGAAGCTGCAGAA
TGGGATAGGTTGCATCCAGTGCATGCCGGGCCTCCCGTCCCAGGCCAGATGAGAGAACCAAGGGGAAGTGATATAGCAGG
AACTACTAGTACCCTTCAGGAACAAATAGGATGGATGACAAGTAATCCACCTATCCCAGTAGGAGAAATCTATAAAAAAT
GGATAGTCATGGGATTAAATAAAATAGTAAGAATGTATAGCCCTGTCAGCATTCTGGACATAAGACAAGGACCAAAAGAA
CCCTTTAGAGATTATGTAGACCGGTTCTATAAAACTCTAAGAGCCGAGCAAGCTACACAGGAAGTAAAAAATTGGATGAC
AGAAACCTTGTTGGTCCAAAATGCGAACCCAGATTGTAAAACTATTTTAAAAGCATTGGGGCCAGCAGCTACACTAGAGG
AGATGATGACAGCATGCCAGGGAGTAGGGGGACCTGGCCATAAAGCAAGAGTTTTG
>AY970950/B/NL/1996/H434-42-E12
CCTATAGTGCAGAACCTACAGGGGCAAATGGTACATCAGGCCATATCACCAAGAACTTTAAATGCATGGGTAAAAGTAAT
AGAAGAGAAGGCTTTTAACCCAGAAGTAATACCCATGTTTACAGCATTATCAGAAGGAGCCACCCCACAAGATTTAAACA
CCATGCTAAACACAGTGGGGGGACATCAA---GCAGCCATGCAAATGTTAAAAGAGACCATCAATGAGGAAGCTGCAGAA
TGGGATAGATTGCATCCAGTGCATGCCGGGCCTCCCGTACCAGGCCAGATGAGAGAACCAAGGGGAAGTGATATAGCAGG
AACTACTAGTACCCTTCAGGAACAAATAGGATGGATGACAAGTAATCCACCTATCCCAGTAGGAGAAATCTATAAAAAAT
GGATAGTCATGGGATTAAATAAAATAGTAAGAATGTATAGCCCTGTCAGCATTCTGGACATAAGACAAGGACCAAAAGAA
CCCTTTAGAGATTATGTAGACCGATTCTATAAAACTCTAAGAGCCGAGCAAGCTACACAGGAAGTAAAAAATTGGATGAC
AGAAACCTTGTTGGTCCAAAATGCGAACCCAGATTGTAAAACTATTTTAAAAACATTGGGACCAGCAGCTACACTAGAAG
AAATGATGACAGCATGCCAGGGAGTAGGGGGACCTGGCCATAAGGCAAGAGTTTTG
>BD238372/B/FR/1985/pNL43_patent
CCTATAGTGCAGAACCTCCAGGGGCAAATGGTACATCAGGCCATATCACCTAGAACTTTAAATGCATGGGTAAAAGTAGT
AGAAGAGAAGGCTTTCAGCCCAGAAGTAATACCCATGTTTTCAGCATTATCAGAAGGAGCCACCCCACAAGATTTAAATA
CCATGCTAAACACAGTGGGGGGACATCAA---GCAGCCATGCAAATGTTAAAAGAGACCATCAATGAGGAAGCTGCAGAA
TGGGATAGATTGCATCCAGTGCATGCAGGGCCTATTGCACCAGGCCAGATGAGAGAACCAAGGGGAAGTGACATAGCAGG
AACTACTAGTACCCTTCAGGAACAAATAGGATGGATGACACATAATCCACCTATCCCAGTAGGAGAAATCTATAAAAGAT
GGATAATCCTGGGATTAAATAAAATAGTAAGAATGTATAGCCCTACCAGCATTCTGGACATAAGACAAGGACCAAAGGAA
CCCTTTAGAGACTATGTAGACCGATTCTATAAAACTCTAAGAGCCGAGCAAGCTTCACAAGAGGTAAAAAATTGGATGAC
AGAAACCTTGTTGGTCCAAAATGCGAACCCAGATTGTAAGACTATTTTAAAAGCATTGGGACCAGGAGCGACACTAGAAG
AAATGATGACAGCATGTCAGGGAGTGGGGGGACCCGGCCATAAAGCAAGAGTTTTG
>BD298114/B/FR/1983/BH10_patent
CCTATAGTGCAGAACATCCAGGGGCAAATGGTACATCAGGCCATATCACCTAGAACTTTAAATGCATGGGTAAAAGTAGT
AGAAGAGAAGGCTTTCAGCCCAGAAGTAATACCCATGTTTTCAGCATTATCAGAAGGAGCCACCCCACAAGATTTAAACA
CCATGCTAAACACAGTGGGGGGACATCAA---GCAGCCATGCAAATGTTAAAAGAGACCATCAATGAGGAAGCTGCAGAA
TGGGATAGAGTACATCCAGTGCATGCAGGGCCTATTGCACCAGGCCAGATGAGAGAACCAAGGGGAAGTGACATAGCAGG
AACTACTAGTACCCTTCAGGAACAAATAGGATGGATGACAAATAATCCACCTATCCCAGTAGGAGAAATTTATAAAAGAT
GGATAATCCTGGGATTAAATAAAATAGTAAGAATGTATAGCCCTACCAGCATTCTGGACATAAGACAAGGACCAAAAGAA
CCTTTTAGAGACTATGTAGACCGGTTCTATAAAACTCTAAGAGCCGAGCAAGCTTCACAGGAGGTAAAAAATTGGATGAC
AGAAACCTTGTTGGTCCAAAATGCGAACCCAGATTGTAAGACTATTTTAAAAGCATTGGGACCAGCGGCTACACTAGAAG
AAATGATGACAGCATGTCAGGGAGTAGGAGGACCCGGCCATAAGGCAAGAGTTTTG
>CS272319/B/FR/1985/pNL43_patent
CCTATAGTGCAGAACCTCCAGGGGCAAATGGTACATCAGGCCATATCACCTAGAACTTTAAATGCATGGGTAAAAGTAGT
AGAAGAGAAGGCTTTCAGCCCAGAAGTAATACCCATGTTTTCAGCATTATCAGAAGGAGCCACCCCACAAGATTTAAATA
CCATGCTAAACACAGTGGGGGGACATCAA---GCAGCCATGCAAATGTTAAAAGAGACCATCAATGAGGAAGCTGCAGAA
TGGGATAGATTGCATCCAGTGCATGCAGGGCCTATTGCACCAGGCCAGATGAGAGAACCAAGGGGAAGTGACATAGCAGG
AACTACTAGTACCCTTCAGGAACAAATAGGATGGATGACACATAATCCACCTATCCCAGTAGGAGAAATCTATAAAAGAT
GGATAATCCTGGGATTAAATAAAATAGTAAGAATGTATAGCCCTACCAGCATTCTGGACATAAGACAAGGACCAAAGGAA
CCCTTTAGAGACTATGTAGACCGATTCTATAAAACTCTAAGAGCCGAGCAAGCTTCACAAGAGGTAAAAAATTGGATGAC
AGAAACCTTGTTGGTCCAAAATGCGAACCCAGATTGTAAGACTATTTTAAAAGCATTGGGACCAGGAGCGACACTAGAAG
AAATGATGACAGCATGTCAGGGAGTGGGGGGACCCGGCCATAAAGCAAGAGTTTTG
>D10112/B/GB/1983/CAM1
CCTATAGTGCAGAACCTACAGGGGCAAATGGTACATCAGGCCATATCACCTAGAACTTTAAATGCATGGGTAAAAGTAGT
AGAAGAGAAGGCTTTCAGCCCAGAAGTAATACCCATGTTTTCAGCATTATCAGAAGGAGCCACCCCACAAGATTTAAACA
CCATGCTAAACACAGTGGGGGGACATCAA---GCAGCCATGCAAATGTTAAAAGAGACCATCAATGAGGAAGCTGCAGAA
TGGGATAGATTGCATCCAGTGCATGCAGGGCCTATTGCACCAGGCCAGATGAGAGAACCAAGGGGAAGTGACATAGCAGG
AACTACTAGTACCCTTCAGGAGCAAATAGGATGGATGACAAATAATCCACCTATCCCAGTAGGAGAAATCTATAAAAGAT
GGATAATTCTGGGATTAAATAAAATAGTAAGAATGTATAGCCCTACCAGCATTCTGGACATAAGGCAAGGACCAAAGGAA
CCCTTTAGAGACTATGTAGACAGGTTCTATAAAACTCTAAGAGCTGAACAAGCTTCACAGGAGGTAAAAAATTGGATGAC
AGAAACCTTGTTGGTCCAAAATGCGAACCCAGATTGTAAGACTATTTTAAAAGCATTGGGACCAGCAGCTACACTAGAAG
AAATGATGACAGCATGTCAGGGAGTGGGGGGACCCGGCCATAAAGCAAGAGTTTTG
>D86068/B/FR/1983/MCK1_LAI_IIIB
CCTATAGTGCAGAACATCCAGGGGCAAATGGTACATCAGGCCATATCACCTAGAACTTTAAATGCATGGGTAAAAGTAGT
AGAAGAGAAGGCTTTCAGCCCAGAAGTAATACCCATGTTTTCAGCATTATCAGAAGGAGCCACCCCACAAGATTTAAACA
CCATGCTAAACACAGTGGGGGGACATCAA---GCAGCCATGCAAATGTTAAAAGAGACCATCAATGAGGAAGCTGCAGAA
TGGGATAGAGTGCATCCAGTGCATGCAGGGCCTATCGCACCAGGCCAGATGAGAGAACCAAGGGGAAGTGACATAGCAGG
AACTACTAGTACCCTTCAGGAACAAATAGGATGGATGACAAATAATCCACCTATCCCAGTAGGAGAAATTTATAAAAGAT
GGATAATCCTGGGATTAAATAAAATAGTAAGAATGTATAGCCCTACCAGCATTCTGGACATAAGACAAGGACCAAAAGAA
CCTTTTAGAGACTATGTAGACCGGTTCTATAAAACTCTAAGAGCCGAGCAAGCTTCACAGGAGGTAAAAAATTGGATGAC
AGAAACCTTGTTGGTCCAAAATGCGAACCCAGATTGTAAGACTATTTTAAAAGCATTGGGACCAGCGGCTACACTAGAAG
AAATGATGACAGCATGTCAGGGAGTAGGAGGACCCGGCCATAAGGCAAGAGTTTTG
>D86069/B/FR/1983/PM213_LAI_IIIB
CCTATAGTGCAGAACATCCAGGGGCAAATGGTACATCAGGCCATATCACCTAGAACTTTAAATGCATGGGTAAAAGTAGT
AGAAGAGAAGGCTTTCAGCCCAGAAGTGATACCCATGTTTTCAGCATTATCAGAAGGAGCCACCCCACAAGATTTAAACA
CCATGCTAAACACAGTGGGGGGACATCAA---GCAGCCATGCAAATGTTAAAAGAGACCATCAATGAGGAAGCTGCAGAA
TGGGATAGAGTGCATCCAGTGCATGCAGGGCCTATTGCACCAGGCCAGATGAGAGAACCAAGGGGAAGTGACATAGCAGG
AACTACTAGTACCCTTCAGGAACAAATAGGATGGATGACAAATAATCCACCTATCCCAGTAGGAGAAATTTATAAAAGAT
GGATAATCCTGGGATTAAATAAAATAGTAAGAATGTATAGCCCTACCAGCATTCTGGACATAAGACAAGGACCAAAAGAA
CCCTTTAGAGACTATGTAGACCGGTTCTATAAAACTCTAAGAGCCGAGCAAGCTTCACAGGAGGTAAAAAATTGGATGAC
AGAAACCTTGTTGGTCCAAAATGCGAACCCAGATTGTAAGACTATTTTAAAAGCATTGGGACCAGCAGCTACACTAGAAG
AAATGATGACAGCATGTCAGGGAGTGGGAGGACCCGGCCATAAGGCAAGAGTTTTG
>DD153311/B/FR/1985/pNL43-patent
CCTATAGTGCAGAACCTCCAGGGGCAAATGGTACATCAGGCCATATCACCTAGAACTTTAAATGCATGGGTAAAAGTAGT
AGAAGAGAAGGCTTTCAGCCCAGAAGTAATACCCATGTTTTCAGCATTATCAGAAGGAGCCACCCCACAAGATTTAAATA
CCATGCTAAACACAGTGGGGGGACATCAA---GCAGCCATGCAAATGTTAAAAGAGACCATCAATGAGGAAGCTGCAGAA
TGGGATAGATTGCATCCAGTGCATGCAGGGCCTATTGCACCAGGCCAGATGAGAGAACCAAGGGGAAGTGACATAGCAGG
AACTACTAGTACCCTTCAGGAACAAATAGGATGGATGACACATAATCCACCTATCCCAGTAGGAGAAATCTATAAAAGAT
GGATAATCCTGGGATTAAATAAAATAGTAAGAATGTATAGCCCTACCAGCATTCTGGACATAAGACAAGGACCAAAGGAA
CCCTTTAGAGACTATGTAGACCGATTCTATAAAACTCTAAGAGCCGAGCAAGCTTCACAAGAGGTAAAAAATTGGATGAC
AGAAACCTTGTTGGTCCAAAATGCGAACCCAGATTGTAAGACTATTTTAAAAGCATTGGGACCAGGAGCGACACTAGAAG
AAATGATGACAGCATGTCAGGGAGTGGGGGGACCCGGCCATAAAGCAAGAGTTTTG
>DD153312/B/FR/1985/pNL43-patent
CCTATAGTGCAGAACCTCCAGGGGCAAATGGTACATCAGGCCATATCACCTAGAACTTTAAATGCATGGGTAAAAGTAGT
AGAAGAGAAGGCTTTCAGCCCAGAAGTAATACCCATGTTTTCAGCATTATCAGAAGGAGCCACCCCACAAGATTTAAATA
CCATGCTAAACACAGTGGGGGGACATCAA---GCAGCCATGCAAATGTTAAAAGAGACCATCAATGAGGAAGCTGCAGAA
TGGGATAGATTGCATCCAGTGCATGCAGGGCCTATTGCACCAGGCCAGATGAGAGAACCAAGGGGAAGTGACATAGCAGG
AACTACTAGTACCCTTCAGGAACAAATAGGATGGATGACACATAATCCACCTATCCCAGTAGGAGAAATCTATAAAAGAT
GGATAATCCTGGGATTAAATAAAATAGTAAGAATGTATAGCCCTACCAGCATTCTGGACATAAGACAAGGACCAAAGGAA
CCCTTTAGAGACTATGTAGACCGATTCTATAAAACTCTAAGAGCCGAGCAAGCTTCACAAGAGGTAAAAAATTGGATGAC
AGAAACCTTGTTGGTCCAAAATGCGAACCCAGATTGTAAGACTATTTTAAAAGCATTGGGACCAGGAGCGACACTAGAAG
AAATGATGACAGCATGTCAGGGAGTGGGGGGACCCGGCCATAAAGCAAGAGTTTTG
>DL260745/B/FR/1983/HXB2_patent
CCTATAGTGCAGAACATCCAGGGGCAAATGGTACATCAGGCCATATCACCTAGAACTTTAAATGCATGGGTAAAAGTAGT
AGAAGAGAAGGCTTTCAGCCCAGAAGTGATACCCATGTTTTCAGCATTATCAGAAGGAGCCACCCCACAAGATTTAAACA
CCATGCTAAACACAGTGGGGGGACATCAA---GCAGCCATGCAAATGTTAAAAGAGACCATCAATGAGGAAGCTGCAGAA
TGGGATAGAGTGCATCCAGTGCATGCAGGGCCTATTGCACCAGGCCAGATGAGAGAACCAAGGGGAAGTGACATAGCAGG
AACTACTAGTACCCTTCAGGAACAAATAGGATGGATGACAAATAATCCACCTATCCCAGTAGGAGAAATTTATAAAAGAT
GGATAATCCTGGGATTAAATAAAATAGTAAGAATGTATAGCCCTACCAGCATTCTGGACATAAGACAAGGACCAAAGGAA
CCCTTTAGAGACTATGTAGACCGGTTCTATAAAACTCTAAGAGCCGAGCAAGCTTCACAGGAGGTAAAAAATTGGATGAC
AGAAACCTTGTTGGTCCAAAATGCGAACCCAGATTGTAAGACTATTTTAAAAGCATTGGGACCAGCGGCTACACTAGAAG
AAATGATGACAGCATGTCAGGGAGTAGGAGGACCCGGCCATAAGGCAAGAGTTTTG
>DL464814/B/FR/1983/HXB2_patent
CCTATAGTGCAGAACATCCAGGGGCAAATGGTACATCAGGCCATATCACCTAGAACTTTAAATGCATGGGTAAAAGTAGT
AGAAGAGAAGGCTTTCAGCCCAGAAGTGATACCCATGTTTTCAGCATTATCAGAAGGAGCCACCCCACAAGATTTAAACA
CCATGCTAAACACAGTGGGGGGACATCAA---GCAGCCATGCAAATGTTAAAAGAGACCATCAATGAGGAAGCTGCAGAA
TGGGATAGAGTGCATCCAGTGCATGCAGGGCCTATTGCACCAGGCCAGATGAGAGAACCAAGGGGAAGTGACATAGCAGG
AACTACTAGTACCCTTCAGGAACAAATAGGATGGATGACAAATAATCCACCTATCCCAGTAGGAGAAATTTATAAAAGAT
GGATAATCCTGGGATTAAATAAAATAGTAAGAATGTATAGCCCTACCAGCATTCTGGACATAAGACAAGGACCAAAGGAA
CCCTTTAGAGACTATGTAGACCGGTTCTATAAAACTCTAAGAGCCGAGCAAGCTTCACAGGAGGTAAAAAATTGGATGAC
AGAAACCTTGTTGGTCCAAAATGCGAACCCAGATTGTAAGACTATTTTAAAAGCATTGGGACCAGCGGCTACACTAGAAG
AAATGATGACAGCATGTCAGGGAGTAGGAGGACCCGGCCATAAGGCAAGAGTTTTG
>DM111087/B/FR/1985/pNL43-patent
CCTATAGTGCAGAACCTCCAGGGGCAAATGGTACATCAGGCCATATCACCTAGAACTTTAAATGCATGGGTAAAAGTAGT
AGAAGAGAAGGCTTTCAGCCCAGAAGTAATACCCATGTTTTCAGCATTATCAGAAGGAGCCACCCCACAAGATTTAAATA
CCATGCTAAACACAGTGGGGGGACATCAA---GCAGCCATGCAAATGTTAAAAGAGACCATCAATGAGGAAGCTGCAGAA
TGGGATAGATTGCATCCAGTGCATGCAGGGCCTATTGCACCAGGCCAGATGAGAGAACCAAGGGGAAGTGACATAGCAGG
AACTACTAGTACCCTTCAGGAACAAATAGGATGGATGACACATAATCCACCTATCCCAGTAGGAGAAATCTATAAAAGAT
GGATAATCCTGGGATTAAATAAAATAGTAAGAATGTATAGCCCTACCAGCATTCTGGACATAAGACAAGGACCAAAGGAA
CCCTTTAGAGACTATGTAGACCGATTCTATAAAACTCTAAGAGCCGAGCAAGCTTCACAAGAGGTAAAAAATTGGATGAC
AGAAACCTTGTTGGTCCAAAATGCGAACCCAGATTGTAAGACTATTTTAAAAGCATTGGGACCAGGAGCGACACTAGAAG
AAATGATGACAGCATGTCAGGGAGTGGGGGGACCCGGCCATAAAGCAAGAGTTTTG
>DQ007901/B/CN/2002/02HNsmx2
CCTATAGTGCAAAACCTCCAGGGGCAAATGGTACATCAGCCCATATCACCTAGAACTTTAAATGCATGGGTAAAAGTAGT
AGAAGAGAAGGCTTT-AGTCCAGAAGTAATACCCATGTTTACAGCATTATCAGAAGGAGCCACCCCACAAGATTTAAACA
CCATGCTAAACACAGTGGGGGGACATCAA---GCAGCCATGCAAATGTTAAAAGAAACCATCAATGAGGAAGCTGCAGAA
TGGGATAGAGTGCATCCAGTGCATGCAGGGCCAGCTGCACCAGGCCAGATGAGAGAACCAAGGGGAAGTGACATAGCAGG
AACTACTAGTACTCTTCAGGAGCAAATAGGATGGATGACAAGTAATCCACCTATCCCAGTAGGAGAAATCTATAAAAGAT
GGATAATCCTGGGATTAAATAAAATAGTAAGAATGTATAGCCCTACCAGCATTCTGGACATAAGACAAGGACCAAAGGAA
CCCTTTAGAGACTATGTAGACCGGTTCTATAAAACTCTAAGAGCCGAGCAAGCTTCACAAGATGTAAAAAATTGGATGAC
AGAAACCTTGTTGGTCCAAAATGCGAACCCAGATTGTAAGACTATTTTAAAAGCATTGGGACCAGCAGCTAATCTAGAAG
AAATGATGACAGCATGTCAGGGAGTGGGGGGACCCGGCCATAAAGCAAGAGTTTTG
>DQ127534/B/US/-/AC_04_0_Days_Consen_fa
CCTATAGTGCAGAACCTACAGGGGCAAATGGTACATCAAGCCTTATCACCTAGAACTTTAAATGCATGGGTAAAAGTAGT
GGAAGAGAAGAATTTCAGCCCAGAAGTAATACCCATGTTTACAGCATTATCAGAAGGAGCCACCCCACAAGATTTAAACA
CCATGCTAAACACAGTGGGGGGACATCAA---GCAGCAATGCAAATGTTAAAAGAGACTATCAATGAGGAAGCGGCAGAA
TGGGATAGATTGCATCCAGTGCAGGCAGGGCCTGTTGCACCAGGCCAGATAAGAGAACCAAGGGGAAGTGACATAGCAGG
AACTACTAGTAACCTTCAGGAACAAATAGCATGGATGACACATAATCCACCTATCCCAGTAGGAGAAATCTATAAAAGAT
GGATAATTCTAGGATTAAATAAAATAGTAAGAATGTATAGCCCTACCAGCATTCTGGACATAAAACAAGGACCAAAGGAA
CCTTTTAGAGACTATGTAGACCGGTTCTATAAAACTTTAAGAGCAGAGCAAGCTTCACAGGATGTAAAAAATTGGATGAC
AGAAACCTTGTTGGTCCAAAATGCGAACCCAGACTGTAGGACTATTTTAAAAGCATTGGGACCAGCAGCTACACTAGAAG
AAATGATGGCAGCATGTCAGGGAGTGGGGGGACCCGGCCATAAAGCAAGAGTTTTG
>DQ127535/B/US/-/AC_04_1650_Days_Seq1_fa
CCTATAGTGCAGAACCTACAGGGGCAAATGGTACATCAAGCCTTATCACCTAGAACTTTAAATGCATGGGTAAAAGTAGT
GGAAGAGAAGAATTTCAGCCCAGAAGTAATACCCATGTTTACAGCATTATCAGAAGGAGCCACCCCACAAGATTTAAACA
CCATGCTAAACACAGTGGGGGGACATCAA---GCAGCAATGCAAATGTTAAAAGAGACTATCAATGAGGAAGCGGCAGAA
TGGGATAGATTGCATCCAGTGCAGGCAGGGCCTGTTGCACCAGGCCAGATAAGAGAACCAAGGGGAAGTGACATAGCAGG
AACTACTAGTAACCTTCAGGAACAAATAGCATGGATGACACATAATCCACCTATCCCAGTAGGAGAAATCTATAAAAGAT
GGATAATTCTAGGATTAAATAAAATAGTAAGAATGTATAGCCCTACCAGCATTCTGGACATAAAACAAGGACCAAAGGAA
CCTTTTAGAGACTATGTAGACCGGTTCTATAAAACTTTAAGAGCAGAGCAAGCTTCACAGGATGTAAAAAATTGGATGAC
AGAAACCTTGTTGGTCCAAAATGCGAACCCAGACTGTAGGACTATTTTAAAAGCATTGGGACCAGCAGCTACACTAGAAG
AAATGATGGCAGCATGTCAGGGAGTGGGGGGACCCAGCCATAAAGCAAGAGTTTTG
>DQ127536/B/US/-/AC_04_1650_Days_Seq2_fa
CCTATAGTGCAGAACCTACAGGGGCAAATGGTACATCAAGCCTTATCACCTAGAACTTTAAATGCATGGGTAAAAGTAGT
GGAAGAGAAGAATTTCAGCCCAGAAGTAATACCCATGTTTACAGCATTATCAGAAGGAGCCACCCCACAAGATTTAAACA
CCATGCTAAACACAGTGGGGGGACATCAA---GCAGCAATGCAAATGTTAAAAGAGACTATCAATGAGGAAGCGGCAGAA
TGGGATAGATTGCATCCAGTGCAGGCAGGGCCTGTTGCACCAGGCCAGATAAGAGAACCAAGGGGAAGTGACATAGCAGG
AACTACTAGTAACCTTCAGGAACAAATAGCATGGATGACACATAATCCACCTATCCCAGTAGGAGAAATCTATAAAAGAT
GGATAATTCTAGGATTAAATAAAATAGTAAGAATGTATAGCCCTACCAGCATTCTGGACATAAAACAAGGACCAAAGGAA
CCTTTTAGAGACTATGTAGACCGGTTCTATAAAACTTTAAGAGCAGAGCAAGCTTCACAGGATGTAAAAAATTGGATGAC
AGAAACCTTGTTGGTCCAAAATGCGAACCCAGACTGTAGGACTATTTTAAAAGCATTGGGACCAGCAGCTACACTAGAAG
AAATGATGGCAGCATGTCAGGGAGTGGGGGGACCCGGCCATAAAGCAAGAGTTTTG
>DQ127537/B/US/-/AC_16_0_Days_Consen_fa
CCTATAGTGCAGAACCTACAGGGGCAAATGGTACATCAGGCCATATCACCTAGAACTTTAAATGCATGGGTAAAAGTAGT
AGAAGAAAAGGCTTTCAGCCCAGAAGTAATACCCATGTTTTCAGCATTATCAGAAGGAGCCACCCCACAAGATTTAAACA
CCATGCTTAACACAGTGGGGGGACATCAA---GCAGCCATGCAAATGTTAAAAGAGACCATCAATGAGGAAGCTGCAGAA
TGGGATAGATTGCATCCAGTGCATGCAGGGCCTATTGCACCAGGCCAGATGAGAGAGCCAAGGGGAAGTGACATAGCAGG
AACTACTAGTACCCTTCAGGAACAAATAGGATGGATGACAAATAATCCACCTATCCCAGTAGGAGAAATCTATAAAAGAT
GGATAATCCTGGGGTTAAATAAGATAGTAAGAATGTATAGTCCTATCAGCATTCTGGATATAAGACAAGGACCAAAGGAA
CCTTTTAGAGACTATGTAGATCGGTTCTATAAAACTCTAAGAGCCGAGCAAGCTTCACAGGATGTAAAAAATTGGATGAC
AGACACCTTGTTGGTCCAAAATGCAAACCCAGATTGTAAGACTATCTTAAAAGCATTGGGTCCAGGAGCTACACTAGAGG
AAATGATGACAGCATGTCAGGGAGTGGGAGGACCCGGCCATAAAGCAAGAGTTTTG
>DQ127538/B/US/-/AC_16_1934_Days_Seq1_fa
CCTATAGTGCAGAACCTACAGGGGCAAATGGTACATCAGGCCATATCACCTAGAACTTTAAATGCATGGGTAAAAGTAGT
AGAAGAAAAGGCTTTCAGCCCAGAAGTAATACCCATGTTTTCAGCATTATCAGAAGGAGCCACCCCACAAGATTTAAACA
CCATGCTTAACACAGTGGGGGGACATCAA---GCAGCCATGCAAATGTTAAAAGAGACCATCAATGAGGAAGCTGCAGAA
TGGGATAGATTGCATCCAGTGCATGCAGGGCCTATTGCACCAGGCCAGATGAGAGAGCCAAGGGGAAGTGACATAGCAGG
AACTACTAGTACCCTTCAGGAACAAATAGGATGGATGACAAATAATCCACCTATCCCAGTAGGAGAAATCTATAAAAGAT
GGATAATCCTGGGGTTAAATAAGATAGTAAGAATGTATAGTCCTATCAGCATTCTGGATATAAGACAAGGACCAAAGGAA
CCTTTTAGAGACTATGTAGATCGGTTCTATAAAACTCTAAGAGCCGAGCAAGCTTCACAGGATGTAAAAAATTGGATGAC
AGACACCTTGTTGGTCCAAAATGCAAACCCAGATTGTAAGACTATCTTAAAAGCATTGGGTCCAGGAGCTACACTAGAGG
AAATGATGACAGCATGTCAGGGAGTGGGAGGACCCGGCCATAAAGCAAGAGTTTTG
>DQ127539/B/US/-/AC_16_1934_Days_Seq2_fa
CCTATAGTGCAGAACCTACAGGGGCAAATGGTACATCAGGCCATATCACCTAGAACTTTAAATGCATGGGTAAAAGTAGT
AGAAGAAAAGGCTTTCAGCCCAGAAGTAATACCCATGTTTTCAGCATTATCAGAAGGAGCCACCCCACAAGATTTAAACA
CCATGCTTAACACAGTGGGGGGACATCAA---GCAGCCATGCAAATGTTAAAAGAGACCATCAATGAGGAAGCTGCAGAA
TGGGATAGATTGCATCCAGTGCATGCAGGGCCTATTGCACCAGGCCAGATGAGAGAGCCAAGGGGAAGTGACATAGCAGG
AACTACTAGTACCCTTCAGGAACAAATAGGATGGATGACAAATAATCCACCTATCCCAGTAGGAGAAATCTATAAAAGAT
GGATAATCCTGGGGTTAAATAAGATAGTAAGAATGTATAGTCCTATCAGCATTCTGGATATAAGACAAGGACCAAAGGAA
CCTTTTAGAGACTATGTAGATCGGTTCTATAAAACTCTAAGAGCCGAGCAAGCTTCACAGGATGTAAAAAATTGGATGAC
AGACACCTTGTTGGTCCAAAATGCAAACCCAGATTGTAAGACTATCTTAAAAGCATTGGGTCCAGGAGCTACACTAGAGG
AAATGATGACAGCATGTCAGGGAGTGGGAGGACCCGGCCATAAAGCAAGAGTTTTG
>DQ127548/B/US/-/AC_59_41_Days_Seq1_fa
CCTATAGTGCAAAACATGCAAGGGCAAATGGTACATCAAGCCATATCACCTAGAACTTTAAATGCATGGGTAAAAGTAGT
AGAAGAAAAGGCTTTCAGTCCAGAAGTAATACCCATGTTTTCAGCATTATCAGAAGGAGCCACCCCACAAGATTTAAACA
CCATGCTAAACACAGTGGGGGGACACCAA---GCAGCTATGCAAATGTTAAAAGAGACCATCAATGAGGAAGCTGCAGAG
TGGGATAGAGTGCACCCAGTGCATGCAGGGCCTATTGCACCAGGCCAAATGAGAGAACCAAGGGGAAGTGACATAGCAGG
AACTACTAGTACCCTGCAGGAACAAATAGGATGGATGACAAATAATCCACCTATCCCAGTAGGAGAAATCTATAAAAGAT
GGATAATCCTGGGACTAAATAAAATAGTAAGGATGTATAGCCCTACCAGTATTCTAGACATAAAACAAGGACCAAAGGAA
CCCTTTAGAGACTATGTAGACCGGTTCTATAGAACTCTAAGAGCCGAGCAAGCTTCACAGGAGGTAAAAAATTGGATGAC
AGAAACTTTGTTGGTCCAAAATGCAAACCCAGATTGTAAAACAATTTTAAAAGCATTGGGACCAGCAGCTACACTAGAAG
AAATGATGACAGCATGTCAGGGAGTGGGAGGACCCGGCCATAAAGCAAGAGTGTTG
>DQ127549/B/US/-/AC_59_41_Days_Seq2_fa
CCTATAGTGCAAAACATGCAAGGGCAAATGGTACATCAAGCCATATCACCTAGAACTTTAAATGCATGGGTAAAAGTAGT
AGAAGAAAAGGCTTTCAGTCCAGAAGTAATACCCATGTTTTCAGCATTATCAGAAGGAGCCACCCCACAAGATTTAAACA
CCATGCTAAACACAGTGGGGGGACACCAA---GCAGCTATGCAAATGTTAAAAGAGACCATCAATGAGGAAGCTGCAGAG
TGGGATAGAGTGCACCCAGTGCATGCAGGGCCTATTGCACCAGGCCAAATGAGAGAACCAAGGGGAAGTGACATAGCAGG
AACTACTAGTACCCTGCAGGAACAAATAGGATGGATGACAAATAATCCACCTATCCCAGTAGGAGAAATCTATAAAAGAT
GGATAATCCTGGGACTAAATAAAATAGTAAGGATGTATAGCCCTACCAGTATTCTAGACATAAAACAAGGACCAAAGGAA
CCCTTTAGAGACTATGTAGACCGGTTCTATAGAACTCTAAGAGCCGAGCAAGCTTCACAGGAGGTAAAAAATTGGATGAC
AGAAACTTTGTTGGTCCAAAATGCAAACCCAGATTGTAAAACAATTTTAAAAGCATTGGGACCAGCAGCTACACTAGAAG
AAATGATGACAGCATGTCAGGGAGTGGGAGGACCCGGCCATAAAGCAAGAGTGTTG
>DQ127550/B/US/-/AC_59_111_Days_Seq1_fa
CCTATAGTGCAAAACATGCAAGGGCAAATGGTACATCAAGCCATATCACCTAGAACTTTAAATGCATGGGTAAAAGTAGT
AGAAGAAAAGGCTTTCAGTCCAGAAGTAATACCCATGTTTTCAGCATTATCAGAAGGAGCCACCCCACAAGATTTAAACA
CCATGCTAAACACAGTGGGGGGACACCAA---GCAGCTATGCAAATGTTAAAAGAGACCATCAATGAGGAAGCTGCAGAG
TGGGATAGAGTGCACCCAGTGCATGCAGGGCCTATTGCACCAGGCCAAATGAGAGAACCAAGGGGAAGTGACATAGCAGG
AACTACTAGTACCCTGCAGGAACAAATAGGATGGATGACAAATAATCCACCTATCCCAGTAGGAGAAATCTATAAAAGAT
GGATAATCCTGGGACTAAATAAAATAGTAAGGATGTATAGCCCTACCAGTATTCTAGACATAAAACAAGGACCAAAGGAA
CCCTTTAGAGACTATGTAGACCGGTTCTATAGAACTCTAAGAGCCGAGCAAGCTTCACAGGAGGTAAAAAATTGGATGAC
AGAAACTTTGTTGGTCCAAAATGCAAACCCAGATTGTAAAACAATTTTAAAAGCATTGGGACCAGCAGCTACACTAGAAG
AAATGATGACAGCATGTCAGGGAGTGGGAGGACCCGGCCATAAAGCAAGAGTGTTG
>DQ127551/B/US/-/AC_59_111_Days_Seq2_fa
CCTATAGTGCAAAACATGCAAGGGCAAATGGTACATCAAGCCATATCACCTAGAACTTTAAATGCATGGGTAAAAGTAGT
AGAAGAAAAGGCTTTCAGTCCAGAAGTAATACCCATGTTTTCAGCATTATCAGAAGGAGCCACCCCACAAGATTTAAACA
CCATGCTAAACACAGTGGGGGGACACCAA---GCAGCTATGCAAATGTTAAAAGAGACCATCAATGAGGAAGCTGCAGAG
TGGGATAGAGTGCACCCAGTGCATGCAGGGCCTATTGCACCAGGCCAAATGAGAGAACCAAGGGGAAGTGACATAGCAGG
AACTACTAGTACCCTGCAGGAACAAATAGGATGGATGACAAATAATCCACCTATCCCAGTAGGAGAAATCTATAAAAGAT
GGATAATCCTGGGACTAAATAAAATAGTAAGGATGTATAGCCCTACCAGTATTCTAGACATAAAACAAGGACCAAAGGAA
CCCTTTAGAGACTATGTAGACCGGTTCTATAGAACTCTAAGAGCCGAGCAAGCTTCACAGGAGGTAAAAAATTGGATGAC
AGAAACTTTGTTGGTCCAAAATGCAAACCCAGATTGTAAAACAATTTTAAAAGCATTGGGACCAGCAGCTACACTAGAAG
AAATGATGACAGCATGTCAGGGAGTGGGAGGACCCGGCCATAAAGCAAGAGTGTTG
>DQ207940/B/GE/2003/03GEMZ004
CCTATAGTACAGAATATTCAGGGACAAATGGTACATCAGGCCTTATCACCTAGAACTTTAAATGCATGGGTAAAAGTAAT
AGAAGAGAAGGCGTTTAGCCCAGAAGTAATACCCATGTTTTCAGCATTATCAGAAGGAGCCACCCCACAAGATTTAAACA
CCATGCTAAACTCAGTGGGGGGACATCAA---GCAGCCATGCAAATGTTAAAAGAAACCATCAATGAGGAAGCTGCAGAA
TGGGATAGATTGCATCCAGTGCATGCAGGGCCTGTTGCACCAGGCCAGATGAGAGAACCAAGGGGAAGTGACATAGCAGG
AACTACTAGTACCCTTCAGGAACAAATAGCATGGATGACAAATAATCCAGCTATCCCAGTAGGAGAAATCTATAAAAGAT
GGATAATCTTGGGATTAAATAAAATAGTAAGAATGTATAGTCCTGTCAGCATTCTGGACATAAGACAAGGACCAAAGGAA
CCATTTAGAGATTATGTAGACCGGTTCTATAAAACTCTAAGAGCCGAGCAAGCTTCACAGGAAGTAAAAAATTGGATGAC
AGAAACCTTGTTGGTCCAAAATTCGAACCCAGATTGTAAGACTATTCTAAAAGCATTAGGACCAGGAGCCACACTAGAAG
AAATGATGACAGCATGTCAGGGAGTGGGAGGACCCAGTCACAAAGCAAGAATTTTA
>DQ207942/B/GE/2003/03GEMZ010
CCTATAGTGCAGAACCTTCAGGGGCAAATGGTACACCAAGCCATATCACCAAGAACTTTAAATGCATGGGTGAAAGTAGT
AGAAGAAAAGGCTTTTAGCCCAGAAGTAATACCCATGTTTACAGCATTATCAGAAGGAGCTACCCCACAAGATTTAAACA
CCATGCTAAACACAGTGGGAGGACATCAA---GCAGCCATGCAAATGTTAAAAGACACCATCAATGAGGAAGCTGCAGAA
TGGGATAGAGTACATCCAGTGCATGCAGGGCCTATAGCTCCAGGCCAGATAAGAGAACCAAGGGGAAGTGACATAGCAGG
AACTACTAGTACCCTTCAGGAACAAGTAACATGGATGACAAGTAATCCACCTATCCCAGTAGGAGAGATCTATAAAAGAT
GGATAATCTTGGGACTAAATAAAATAGTAAGAATGTATAGCCCTACTAGCATTCTGGACATAAGACAAGGACCAAAGGAA
CCTTTTAGAGACTATGTAGACCGGTTCTATAAAACTTTAAGAGCCGAGCAAGCTTCACAGGATGTAAAAAATTGGATGAC
AGAAACCTTATTGGTCCAAAATGCGAACCCAGATTGCAAGACTATTTTAAAAGCATTAGGACCAGCAGCCACATTAGAAG
AAATGATGACAGCATGTCAGGGAGTGGGGGGACCCGGCCATAAAGCAAGAGTTTTG
>DQ295192/B/KR/2004/04LSK7
CCTATAGTGCAGAACCTCCAGGGGCAAATGGTACATCAGGCCATATCACCTAGAACTTTAAATGCATGGGTAAAAGTAAT
AGAAGAGAAGGCTTTCAGCCCAGAGGTAATACCCATGTTTACAGCATTATCAGAAGGAGCTACTCCACAAGATTTAAACA
CCATGCTAAACACAGTGGGGGGACATCAG---GCAGCTATGCAAATGTTAAAAGAGACCATCAATGATGAAGCTGCAAAA
TGGGATAGATTGCATCCACCGCAGGCGGGGGCTATTGCACCAGGCCAGATAAGAGAACCAAGGGGAAGTGACATAGCAGG
AACTACTAGTACCCTTCAGGAACAAATAAGATGGATGACAAGTAATCCACCTATCCCAGTAGGAGACATCTATAAAGGCT
GGATAATCCTGGGATTAAATAAAATAGTAAGAATGTATAGCCCTACCAGCATTCTGGACATAAGACAAGGACCAAAGGAA
CCCTTTAGAGACTATGTAGACCGGTTCTATAAGACTCTAAGAGCCGAGCAAGCGTCACAGGAGGTAAAAACCTGGATGAC
AGAAACCTTGTTGGTCCAAAATGCAAACCCAGATTGTAAGACCATTTTAAAAGCATTGGGACCAGGGGCTACACTAGAGG
AAATGATGACAGCATGTCAGGGAGTGGGAGGACCCAGTCATAAAGCAAGAGTTTTG
>DQ295193/B/KR/2004/04KMH5
CCTATAGTGCAGAACCTACAGGGGCAAATGGTACATCAGCCCCTATCACCTAGAACTTTAAATGCATGGGTAAAAGTAGT
AGAAGAGAAGGCTTTCAGCCCAGAAGTAATACCCATGTTTTCAGCATTATCAGAGGGAGCCACCCCACAAGATTTAAACA
CCATGCTAAACACAGTGGGGGGACATCAA---GCAGCTATGCAAATGTTAAAAGAGACCATCAATGAGGAAGCTGCAGAA
TGGGATAGATTACATCCAGTGCATGCAGGGCCAATTGCACCAGGCCAGATGAGAGAACCAAGGGGAAGTGACATAGCAGG
AACTACTAGTACCCTTCAGGAACAAATAGCATGGATGACAAATAATCCACCTATCCCAGTAGGAGAAATCTATAAAAGAT
GGATAATCCTGGGATTAAATAAAATAGTAAGAATGTATAGCCCTACCAGCATTCTGGACATAAGACAAGGACCAAAGGAA
CCCTTTAGAGACTATGTAGACAGGTTCTATAAAACTCTAAGAGCCGAGCAAGCGTCACAGGAGGTAAAAAATTGGATGAC
AGAAACCTTGTTGGTCCAAAATGCAAACCCAGATTGTAAGACTATTTTAAAAGCATTGGGACCAGGAGCTACACTAGAAG
AAATGATGACAGCATGTCAGGGAGTGGGAGGACCCAGCCATAAAGCAAGAGTCTTG
>DQ295194/B/KR/2004/04WK7_HIV_1_wk
CCTATAGTGCAGAACCTCCAGGGGCAAATGGTACATCAGCCCATATCACCTAGAACTTTAAATGCATGGGTAAAAGTAAT
AGAAGAGAAGGCTTTCAGCCCAGAGGTAATACCCATGTTTTCAGCATTATCAGAAGGAGCCACCCCACAAGACTTAAACA
CCATGTTAAACACAGTGGGGGGACATCAA---GCAGCTATGCAAATGTTAAAAGAGACCATCAATGAGGAAGCTGCAGAC
TGGGATAGATTGCATCCAGTGCATGCAGGGCCTATTGCACCAGGCCAGATGAGAGAACCAAGGGGAAGTGACATAGCAGG
AACTACTAGTACCCTTCAGGAACAAATAGGATGGATGACAAATAATCCACCTATCCCAGTAGGAGAAATCTATAAAAGAT
GGATAATCCTAGGATTAAATAAAATAGTAAGAATGTATAGCCCTGCCAGCATTCTGGACATAAGACAAGGACCAAAGGAA
CCCTTTAGAGACTATGTAGACCGGTTCTATAAAACTCTAAGAGCCGAGCAAGCGTCACAGGAGGTAAAAAATTGGATGAC
AGAAACCTTGTTGGTCCAAAATGCAAACCCAGATTGTAAGACTATTTTAAAAGCACTGGGACCAGGAGCTACACTAGAAG
AAATGATGACAGCATGTCAGGGAGTGGGAGGACCCAGCCATAAAGCAAGAGTTTTG
>DQ295196/B/KR/2004/04KYR8
CCTATAGTGCAGAACCTCCAGGGGCAAATGGTACATCAGCCCATATCACCTAGAACTTTAAATGCATGGGTAAAAGTAGT
GGAAGAGAAGGCTTTTAGCCCAGAAGTAATACCCATGTTTTCAGCATTGTCAGAAGGAGCCACCCCGCAAGATTTAAACA
CCATGCTAAACACAGTGGGGGGACATCAA---GCAGCTATGCAGATGTTAAAAGAGACCATCAATGAGGAAGCTGCAGAA
TGGGATAGATTGCATCCAGTACATGCAGGGCCTATTGCACCAGGCCAGATGAGAGAACCAAGGGGAAGTGACATAGCAGG
AACTACTAGTACCCTTCAGGAACAARTAGGATGGATGACAAGTAATCCACCTATCCCAGTAGGAGAAATTTATAAAAGAT
GGATAATCCTGGGATTAAATAAAATAGTAAGAATGTATAGCCCTACCAGCATTCTGGACATAAGACAAGGACCAAAGGAA
CCCTTTAGAGACTATGTAGACCGGTTCTATAAAACTCTAAGAGCCGAGCAAGCGTCACAGGAGGTAAAAAATTGGATGAC
AGAAACCTTGTTGGTCCAAAATGCAAACCCAGATTGTAAGACTATTTTAAAAGCATTGGGACCAGCAGCTACACTAGAAG
AGATGATGACAGCATGTCAGGGAGTGGGAGGACCCGGCCATAAAGCAAGAGTTTTG
>DQ322223/B/CA/-/GOL016V01
CCTATAGTACAGAACTTACAGGGGCAAATGGTACATCAGCCCATATCACCTAGAACTTTAAATGCATGGGTAAAAGTAGT
AGAAGAGAAGGCTTTCAGCCCAGAAGTAATACCCATGTTTTCAGCATTATCAGAAGGAGCCACCCCACAAGATTTAAACA
CCATGCTAAACACAGTGGGGGGACATCAA---GCAGCCATGCAAATGTTAAAAGAAACCATCAATGAGGAAGCTGCAGAA
TGGGATAGAATGCATCCACCGCAGGCAGGGCCTATTGCACCAGGCCAGATGAGAGACCCAAGGGGAAGTGACATAGCAGG
AACTACTAGTAACCTTCAGGAACAAATAGGATGGATGACAAGTAATCCGCCTGTCCCAGTAGGAGAAATCTATAAAAGAT
GGATAATCCTGGGATTAAACAAGATAGTAAGAATGTATAGCCCTACCAGCATTCTGGACATAAGACAAGGACCAAAGGAA
CCCTTTAGAGACTATGTAGATCGGTTCTATAAGACTTTAAGAGCCGAGCAAGCTTCACAGGAGGTAAAACATTGGATGAC
AGAAACCTTGTTGGTCCAAAATGCGAATCCAGATTGTAAAACTATTTTAAAAGCATTGGGACCAGCAGCTACACTAGAGG
AAATGATGACAGCATGTCAGGGAGTGGGAGGACCCGGCCACAAAGCAAGAGTTTTG
>DQ322224/B/CA/-/GOL016V10
CCTATAGTACAGAACTTACAGGGGCAAATGGTACACCAGCCCATATCACCTAGAACTTTAAATGCATGGGTAAAAGTAGT
AGAAGAGAAGGCTTTCAGCCCAGAAGTAATACCCATGTTTTCAGCATTATCAGAAGGAGCCACCCCACAAGATTTAAACA
CCATGCTAAACACAGTGGGGGGACATCAA---GCAGCCATGCAAATGTTAAAAGAAACCATCAATGAGGAAGCTGCAGAA
TGGGATAGAATGCATCCACCGCAGGCAGGGCCTATTGCACCAGGCCAGATGAGAGACCCAAGGGGAAGTGACATAGCAGG
AACTACTAGTAACCTTCAGGAACAAATAGGATGGATGACAAGTAATCCGCCTGTCCCAGTAGGAGAAATCTATAAAAGAT
GGATAATCCTGGGATTAAACAAGATAGTAAGAATGTATAGCCCTACCAGCATTCTGGACATAAGACAAGGACCAAAGGAA
CCCTTTAGAGACTATGTAGATCGGTTCTATAAGACTTTAAGAGCCGAGCAAGCTTCACAGGAGGTAAAACATTGGATGAC
AGAAACCTTGTTGGTCCAAAATGCGAATCCAGATTGTAAAACTATTTTAAAAGCATTGGGACCAGCAGCTACACTAGAGG
AAATGATGACAGCATGTCAGGGAGTGGGAGGACCYGGCCACAAAGCAAGAGTTTTG
>DQ322225/B/CA/-/HND_DRPI039V01
CCTATAGTGCAGAACATGCAGGGGCAAATGGTACACCAAGCCATATCACCTAGAACTTTAAATGCATGGGTAAAAGTAAT
AGAGGAGAAGGCTTTCAGCCCAGAGGTAATACCCATGTTTTCAGCATTATCAGAAGGAGCCACCCCACAAGATTTAAACA
CCATGCTAAACACAGTGGGGGGACATCAA---GCAGCCATGCAAATGTTAAAAGAAACCATCAATGAGGAAGCTGCAGAA
TGGGATAGATTGCATCCAGTGCATGCAGGGCCTGTTGCACCAGGCCAGATGAGAGAGCCAAGGGGAAGTGATATAGCAGG
AACTACTAGTAACCTTCAGGAACGAATAGGATGGATGACAAATAATCCACCTATCCCAGTAGGAGAAATTTATAAAAGAT
GGATAATCCTGGGATTAAATAAAATAGTAAGGATGTATAGCCCTGTCAGCATTTTGGACATAAGACAAGGACCAAAGGAA
CCCTTTAGAGACTATGTAGACAGGTTCTATAAAACTCTAAGAGCCGAGCAAGCTTCACAGGATGTAAAAAATTGGATGAC
AGAAACCTTATTGGTCCAAAATGCCAACCCAGATTGTAAGACTATTTTGAAAGCATTGGGACCAGCAGCTACACTAGAAG
AAATGATGACAGCATGTCAGGGAGTGGGAGGACCCGGTCATAAAGCAAGAATTTTG
>DQ322226/B/CA/-/HND_DRPI039V08
CCTATAGTGCAGAACATGCAGGGGCAAATGGTACACCAAGCCATATCACCTAGAACTTTAAATGCATGGGTAAAAGTAAT
AGAGGAGAAGGCTTTCAGCCCAGAGGTAATACCCATGTTTTCAGCATTATCAGAAGGAGCCACCCCACAAGATTTAAACA
CCATGCTAAACACAGTGGGGGGACATCAA---GCAGCCATGCAAATGTTAAAAGAAACCATCAATGAGGAAGCTGCAGAA
TGGGATAGATTGCATCCAGTGCATGCAGGACCTGTTGCACCAGGCCAGATGAGAGAGCCAAGGGGAAGTGATATAGCAGG
AACTACTAGTAACCTTCAGGAACGAATAGGATGGATGACAAATAATCCACCTATCCCAGTAGGAGAAATTTATAAAAGAT
GGATAATCCTGGGATTAAATAAAATAGTAAGGATGTATAGCCCTGTCAGCATTTTGGACATAAGACAAGGACCAAAGGAA
CCCTTTAGAGACTATGTAGACAGGTTCTATAAAACTCTAAGAGCCGAGCAAGCTTCACAGGATGTAAAAAATTGGATGAC
AGAAACCTTATTGGTCCAAAATGCCAACCCAGATTGTAAGACTATTTTGAAAGCATTGGGACCAGCAGCTACACTAGAAG
AAATGATGACAGCATGTCAGGGAGTGGGAGGACCCGGTCATAAAGCAAGAATTTTG
>DQ322227/B/CA/-/HDM003V01
CCTATAGTGCAGAACTTGCAGGGGCAAATGGTACACCAAGCCATATCACCTAGAACTTTAAATGCATGGGTAAAGGTAGT
AGAAGAGAAGGCTTTCAGCCCAGAGGTAATACCCATGTTTTCAGCATTATCAGAAGGAGCCACCCCACAAGATCTAAACA
CCATGCTAAACACAGTGGGGGGACATCAA---GCAGCCATGCAAATGTTAAAAGAGACCATCAATGAGGAAGCTGCAGAG
TGGGATAGATTGCATCCAGTGCATGCAGGGCCTGTTGCACCAGGCCAAATGAGAGAACCAAGGGGAAGTGATATAGCAGG
AACTACTAGTACCCTTCAGGAACAAATAGGATGGATGACAAATAATCCACCTATCCCAGTAGGAGAAATTTACAAAAGAT
GGATAATTATAGGATTAAATAAAATAGTAAGGATGTATAGTCCTACCAGCATTTTGGACATAAGACAAGGACCAAAGGAA
CCCTTTAGAGAYTATGTAGACCGGTTCTATAAAACTCTAAGAGCCGAGCAAGCTTCACAGGAGGTAAAAAATTGGATGAC
AGAAACCTTGTTGGTCCAAAATTCGAACCCAGATTGTAAGACTATTTTAAAAGCATTGGGACCAGCAGCTACACTAGAAG
AAATGATGACAGCATGTCAGGGAGTGGGAGGACCCGGACATAAAGCAAGAGTCTTG
>DQ322228/B/CA/-/HDM003V04
CCTATAGTGCAGAACTTGCAGGGGCAAATGGTACACCAAGCCATATCACCTAGAACTTTAAATGCATGGGTAAAGGTAGT
AGAAGAGAAGGCTTTCAGCCCAGAGGTAATACCCATGTTTTCAGCATTATCAGAAGGAGCCACCCCACAAGATCTAAACA
CCATGCTAAACACAGTGGGGGGACATCAA---GCAGCCATGCAAATGTTAAAAGAGACCATCAATGAGGAAGCTGCAGAG
TGGGATAGATTGCATCCAGTGCATGCAGGGCCTGTTGCACCAGGCCAAATGAGAGAACCAAGGGGAAGTGATATAGCAGG
AACTACTAGTACCCTTCAGGAACAAATAGGATGGATGACAAATAATCCACCTATCCCAGTAGGAGAAATTTACAAAAGAT
GGATAATTATAGGATTAAATAAAATAGTAAGGATGTATAGTCCTACCAGCATTTTGGACATAAGACAAGGACCAAAGGAA
CCCTTTAGAGACTATGTAGACCGGTTCTATAAAACTCTAAGAGCCGAGCAAGCTTCACAGGAGGTAAAAAATTGGATGAC
AGAAACCTTGTTGGTCCAAAATTCGAACCCAGATTGTAAGACTATTTTAAAAGCATTGGGACCAGCAGCTACACTAGAAG
AAATGATGACAGCATGTCAGGGAGTGGGAGGACCCGGACATAAAGCAAGAGTCTTG
>DQ322229/B/CA/-/HDM003V09_2
CCTATAGTGCAGAACTTGCAGGGGCAAATGGTACACCAAGCCATATCACCTAGAACTTTAAATGCATGGGTAAAGGTAGT
AGAAGAGAAGGCTTTCAGCCCAGAGGTAATACCCATGTTTTCAGCATTATCAGAAGGAGCCACCCCACAAGATCTAAACA
CCATGCTAAACACAGTGGGGGGACATCAA---GCAGCCATGCAAATGTTAAAAGAGACCATCAATGAGGAAGCTGCAGAG
TGGGATAGATTGCATCCAGTGCATGCAGGGCCTGTTGCACCAGGCCAAATGAGAGAACCAAGGGGAAGTGATATAGCAGG
AACTACTAGTACCCTTCAGGAACAAATAGGATGGATGACAAATAATCCACCTATCCCAGTAGGAGAAATTTACAAAAGAT
GGATAATTATGGGATTAAATAAAATAGTAAGGATGTATAGTCCTACCAGCATTTTGGACATAAGACAAGGACCAAAGGAA
CCCTTTAGAGACTATGTAGACCGGTTCTATAAAACTCTAAGAGCCGAGCAAGCTTCACAGGAGGTAAAAAATTGGATGAC
AGAAACCTTGTTGGTCCAAAATTCGAACCCAGATTGTAAGACTATTTTAAAAGCATTGGGACCAGCAGCTACACTAGAAG
AAATGATGACAGCATGTCAGGGAGTGGGAGGACCCGGACATAAAGCAAGAGTCTTG
>DQ322230/B/CA/-/HDM003V09_5
CCTATAGTGCAGAACTTGCAGGGGCAAATGGTACACCAAGCCATATCACCTAGAACTTTAAATGCATGGGTAAAGGTAGT
AGAAGAGAAGGCTTTCAGCCCAGAGGTAATACCCATGTTTTCAGCATTATCAGAAGGAGCCACCCCACAAGATCTAAACA
CCATGCTAAACACAGTGGGGGGACATCAA---GCAGCCATGCAAATGTTAAAAGAGACCATCAATGAGGAAGCTGCAGAG
TGGGATAGATTGCATCCAGTGCATGCAGGGCCTGTTGCACCAGGCCAAATGAGAGAACCAAGGGGAAGTGATATAGCAGG
AACTACTAGTACCCTTCAGGAACAAATAGGATGGATGACAAATAATCCACCTATCCCAGTAGGAGAAATTTACAAAAGAT
GGATAATTATGGGATTAAATAAAATAGTAAGGATGTATAGTCCTACCAGCATTTTGGACATAAGACAAGGACCAAAGGAA
CCCTTTAGAGACTATGTAGACCGGTTCTATAAAACTCTAAGAGCCGAGCAAGCTTCACAGGAGGTAAAAAATTGGATGAC
AGAAACCTTGTTGGTCCAAAATTCGAACCCAGATTGTAAGACTATTTTAAAAGCATTGGGACCAGCAGCTACACTAGAAG
AAATGATGACAGCATGTCAGGGAGTGGGAGGACCCGGACATAAAGCAAGAGTCTTG
>DQ322239/B/CA/-/HTM360V05_variant_3
CCTATAGTACAGAACCTCCAGGGGCAAATGGTACATCAGGCCATATCACCTAGAACTTTAAAYGCATGGGTAAAAGTAGT
AGAAGAGAAGGCTTTCAGCCCRGAAGTAATACCCATGTTYTCAGCATTATCAGAAGGAGCCACCCCACAAGATTTAAACA
CCATGCTAAAYACAGTGGGGGGACATCAA---GCAGCCATGCAGATGTTAAARGAGACCATCAATGAGGAAGCTGCAGAA
TGGGATAGATTGCATCCAGTGCATGCAGGGCCTGTTGCACCAGGCCAGATGAGAGACCCAAGGGGAAGTGACATAGCAGG
AACTACTAGTACCCTTCAGGAACAAATAGCATGGATGACAAGTAATCCACCTATCCCAGTAGGAGAAATCTATAAAAGAT
GGATAATCCTGGGATTAAATAAAATAGTRAGAATGTATAGCCCTACCAGCATTCTGGACATAAGACAAGGACCAAAAGAA
CCCTTTAGAGATTATGTAGATCGGTTCTATAARACTCTAAGAGCCGAGCAAGCTTCACAGGATGTAAAAAATTGGATGAC
AGAAACCTTGTTGGTCCAAAATGCAAACCCAGATTGTAAGACTATTTTAAAAGCATTGGGGCCAGCAGCTACACTAGAAG
AAATGATGACMGCATGTCARGGAGTGGGGGGACCCGGCCATAAAGCAAGAATCTTG
>DQ354112/B/TH/1996/M140
CCCATAGTGCAGAACCTTCAGGGGCAAATGGTACATCAGGCCATATCACCTAGAACTTTAAATGCATGGGTAAAAGTGAT
AGAAGAAAAGGCTTTCAGCCCAGAAGTAATACCCATGTTTACAGCATTATCAGAAGGAGCCACCCCACAAGATTTAAACA
CCATGCTAAACACAGTGGGGGGACATCAA---GCAGCGATGCAAATATTAAAAGAAGTCATCAATGAGGAAGCTGCAGAA
TGGGACAGAGTACATCCAGTGCATGCAGGGCCTGTTGCACCAGGCCAGATGAGAGAACCAAGGGGAAGTGACATAGCAGG
AACTACTAGTACCCTTCAGGAACAAATAGGATGGATGACAAGTAATCCACCTATCCCAGTAGGAGACATCTATAAAAGAT
GGATAATCCTGGGATTAAATAAAATAGTAAGAATGTATAGTCCTACCAGCATTCTGGATATAAAACAAGGACCAAAAGAA
CCCTTTAGAGATTATGTAGACCGGTTCTATAAAACTCTAAGAGCCGAGCAAGCCTCACAGGATGTAAAAAATTGGATGAC
AGAAACCTTGTTGGTCCAAAATGCAAACCCAGATTGTAAAACTATTTTAAAAGCATTGGGACCAGCAGCTACACTAGAAG
AAATGATGACAGCATGTCAGGGAGTGGGAGGACCCAGCCATAAAGCAAGAGTTTTG
>DQ354119/B/TH/1996/M149
CCTATAGTGCAGAACCTCCAGGGGCAAATGGTACATCAAGCCATATCACCTAGAACCTTAAATGCATGGGTAAAAGTAGT
AGAAGAGAAGGCTTTCAGCCCAGAAGTAATACCCATGTTCTCAGCATTATCAGAAGGAGCCACCCCACAAGATTTAAACA
CCATGCTAAACACAGTGGGGGGACATCAA---GCAGCCATGCAAATGTTAAAAGAGACCATCAATGAAGAGGCTGCAGAA
TGGGATAGATTGCATCCAGTGCATGCAGGGCCTATTGCACCAGGCCAGATGAGAGAACCAAGGGGAAGTGACATAGCAGG
AACTACTAGTACCCTTCAGGAACAAATAGGATGGATGACAAATAATCCACCTATCCCAGTAGGAGAAATCTATAAAAGAT
GGATAATCCTGGGACTAAATAAAATAGTAAGAATGTATAGCCCTACCAGCATTCTGGACATAAGACAAGGACCAAAGGAA
CCCTTTAGAGACTACGTAGACCGGTTCTATAAAACTCTAAGAGCCGAGCAAGCTTCACAGGAGGTAAAAAATTGGATGAC
AGAAACCTTGTTGGTCCAAAATGCAAACCCAGATTGTAAGACTATCTTAAAAGCATTAGGACCAGCAGCTACATTAGAAG
AAATGATGACAGCATGCCAGGGAGTGGGGGGACCCAGCCATAAAGCAAGAGTTTTG
>DQ358805/B/BR/2002/02BR002
CCTATAGTGCAGAACCTCCAGGGGCAAATGGTACATCAGCCCTTATCACCTAGAACTTTAAATGCATGGGTAAAAGTAGT
AGAAGAGAAGGCTTTCAGCCCAGAAGTGATACCCATGTTTACAGCATTATCAGAAGGAGCCACCCCACAAGATTTAAATA
CCATGCTAAACACAGTGGGGGGACATCAA---GCAGCCATGCAAATGTTAAAAGAGACCATCAATGAGGAAGCTGCAGAA
TGGGATAGATTGCATCCACCGCAGGCAGGGCCTGTTGCACCAGGCCAGATGAGAGACCCAAGGGGAAGTGACATAGCAGG
AACTACTAGTACCCTTCAGGAACAAATAGGATGGATGACAGGTAATCCAGCTATCCCGGTGGGAGAAATTTATAAAAGAT
GGATAATCCTGGGATTAAATAAAATAGTAAGAATGTATAGCCCCACCAGCATTCTGGACATAAAACAAGGACCAAAGGAA
CCCTTTAGAGACTATGTAGACCGGTTCTATAAAACTCTAAGAGCCGAGCAAGCGTCACAGGATGTAAAAAATTGGATGAC
AGAAACCTTGTTGGTCCAAAATTCGAACCCAGATTGTAAAACTATTTTAAAAGCATTGGGACCAGCAGCTACATTAGAAG
AAATGATGACAGCATGTCAGGGAGTGGGGGGACCCGGCCATAAAGCAAGAATTTTG
>DQ358808/B/BR/2002/02BR008
CCTATAGTGCAGAACATCCAGGGGCAAATGGTACATCAGGCCCTATCACCTAGAACTTTAAATGCATGGGTAAAAGTAAT
AGAAGACAAGGCTTTCAGCCCAGAAGTAATACCCATGTTCTCAGCATTATCAGAAGGAGCCACCCCACAGGATTTAAACA
CTATGCTAAACACAGTGGGGGGACATCAA---GCAGCCATGCAAATATTAAAAGAGACCATCAATGAGGAAGCTGCAGAT
TGGGATAGATTGCATCCAGTGCATGCAGGGCCTGCTGCGCCAGGCCAAATGAGAGAACCAAGGGGAAGTGACATAGCAGG
AACTACTAGTACCCTTCAGGAACAAATAGGATGGATGACAAGCAATCCACCTATCCCAGTAGGAGAAATCTATAAGAGAT
GGATAATCCTGGGATTAAATAAAATAGTAAGAATGTATAGCCCTGTTAGTATTCTGGACATAAGACAAGGACCAAAGGAA
CCCTTTAGAGATTATGTAGACCGGTTCTATAAAACTCTAAGAGCCGAGCAAGCTTCACAGGATGTAAAAAATTGGATGAC
AGAAACCTTGTTGGTCCAGAATGCGAACCCAGATTGTAAAACTATCTTAAAAGCATTGGGACCAGCAGCTACACTAGAAG
AGATGATGACAGCATGCCAGGGAGTGGGAGGACCCGGCCACAAAGCAAGAGTTTTG
>DQ358809/B/BR/2002/02BR011
CCTATAGTGCAGAACCTCCAGGGGCAAATGGTACATCAGGCCATATCACCTAGAACTTTAAATGCATGGGTAAAAGTAAT
AGAAGAGAAGGCTTTCAGCCCGGAGGTAATACCCATGTTTTCAGCATTATCAGAAGGAGCCACCCCACAAGATTTAAACA
CCATGCTAAATACAGTGGGGGGACATCAA---GCAGCCATGCAAATGTTAAAAGAGACCATCAATGAGGAAGCTGCAGAA
TGGGATAGATTGCATCCAGCGCAGGCAGGGCCTGTTGCGCCAGGCCAGATGAGAGACCCAAGGGGAAGTGACATAGCAGG
AACTACTAGTACCCTTCAGGAACAAATAGGATGGATGACAAGTAATCCACCTATCCCAGTAGGAGAAATTTATAAAAGAT
GGATAATCCTGGGATTAAATAAAATAGTAAGAATGTATAGCCCTGTCAGCATTCTGGACATAAGACAAGGACCAAAGGAA
CCCTTTAGGGACTATGTAGACAGGTTCTATAAAACTCTAAGAGCCGAGCAAGCTTCACAAGATGTAAAAAATTGGATGAC
AGAAACCTTGTTGGTCCAGAATGCGAACCCAGATTGTAAGACTATTTTAAAAGCATTGGGACCAGCAGCTACACTAGAAG
AAATGATGACAGCATGTCAGGGAGTGGGGGGACCCGGCCATAAAGCAAGAGTTTTG
>DQ358810/B/BR/2002/02BR013
CCTATAGTGCAAAACCTTCAGGGGCAAATGGTACATCAGGCCATATCACCTAGAACTTTAAATGCATGGGTAAAAGTAAT
AGAAGAGAAGGCTTTCAGCCCAGAAGTAATACCCATGTTTTCAGCATTATCAGAAGGAGCCACCCCACAAGATTTAAACA
CCATGCTAAACACAGTGGGGGGACATCAA---GCAGCCATGCAAATGTTAAAAGAGACCATCAATGAGGAAGCTGCAGAA
TGGGATAGATTGCATCCAGTGCATGCAGGGCCTATTGCACCAGGCCAGATAAGAGAACCAAGGGGAAGTGACATAGCAGG
AACTACTAGTACCCTTCAGGAACAAATAGCATGGATGACAAATAATCCACCTATCCCAGTAGGAGAAATCTATAAAAGAT
GGATAATCCTGGGATTAAATAAAATAGTAAGAATGTACAGCCCTGTCAGCATTCTAGACATAAGACAGGGACCAAAGGAA
CCTTTTAGAGACTATGTAGACCGGTTCTATAAAACTCTAAGAGCCGAGCAAGCTTCACAGGAGGTAAAAAATTGGATGAC
AGAAACCTTGTTGGTCCAAAATGCGAACCCAGATTGTAAGACTATCCTGAAAGCATTGGGACCAGCAGCTACACTAGAAG
AAATGATGACAGCATGTCAGGGAGTGGGGGGACCCGGCCATAAAGCAAGAGTTTTG
>DQ383746/B/AR/2002/02AR114146
CCTATAGTGCAGAATCTACAGGGGCAAATGGTACATCAGGCCTTATCACCTAGAACTTTAAATGCGTGGGTAAAAGTAGT
AGAAGAGAAGGCTTTCAGCCCAGAAGTAATACCCATGTTTTCAGCATTATCAGAAGGAGCCACCCCACAAGATTTAAACA
CCATGCTAAATACAGTGGGGGGACATCAA---GCAGCTATGCAAATGTTAAAAGAGACCATCAATGAGGAAGCTGCAGAA
TGGGATAGATTGCATCCAGTGCATGCAGGGCCTATTGCACCAGGCCAGATGAGAGAACCAAGGGGAAGCGACATAGCAGG
AACTACTAGTACCCTTCAGGAACAAATAGGATGGATGACAAATAATCCACCTATCCCAGTAGGAGAAATTTATAAAAGAT
GGATAATCATGGGATTAAATAAAATAGTAAGAATGTATAGTCCTACCAGCATTCTGGATATTAGACAAGGACCAAAGGAA
CCCTTTAGAGACTATGTAGATCGGTTCTATAAAACTCTAAGAGCCGAGCAAGCTTCACAGGAGGTAAAAAATTGGATGAC
AGAAACCTTGTTGGTCCAAAATGCAAACCCAGACTGTAAGACCATTTTAAAAGCATTAGGACCAGCAGCTACATTAGAAG
AAATGATGACAGCATGTCAAGGAGTAGGGGGACCCAGTCATAAAGCAAGAGTTTTG
>DQ383748/B/AR/2003/03AR137681
CCTATAGTACAGAACCTCCAGGGGCAAATGGTACATCAGCCCTTATCACCTAGAACTTTAAATGCATGGGTAAAAGTAGT
AGAAGAGAAGGCTTTCAGCCCAGAAGTAATACCCATGTTTTCAGCATTATCAGAAGGAGCCACCCCACAGGATTTAAATA
CCATGCTAAATACAGTGGGGGGACATCAA---GCAGCCATGCAAATGTTAAAAGAGACCATCAATGAGGAAGCTGCAGAA
TGGGATAGATTGCATCCAGTGCATGCAGGGCCTATTGCACCAGGCCAGATGAGAGAACCAAGGGGAAGTGACATAGCAGG
AACTACTAGTAGCCTTCAGGAACAAATAGGATGGATGACAAATAATCCACCTATCCCAGTAGGAGAAATCTATAAAAGAT
GGATAATCTTGGGATTAAATAAAATAGTAAGAATGTATAGCCCTACCAGCATTTTGGATATAAGACAAGGACCAAAGGAA
CCCTTTAGAGACTATGTAGACCGGTTCTATAAAACCCTAAGGGCTGAGCAAGCTACACAGGAGGTAAAAGCATGGATGAC
AGAAACCTTGTTGGTCCAAAATGCAAACCCAGATTGTAAGACTATTCTAAAAGCATTGGGTCCAGGAGCTACACTAGAAG
AGATGATGACAGCATGTCAGGGAGTGGGGGGACCCGGCCACAAAGCAAGAGTTTTG
>DQ383749/B/AR/2003/03AR138910
CCTATAGTGCAGAACCTCCAGGGGCAAATGGTACATCAGGCCCTATCACCAAGAACTTTAAATGCATGGGTAAAAGTAGT
GGAAGAGAAGGCTTTCAACCCAGAAGTAATACCCATGTTTTCAGCATTATCAGAAGGAGCCACCCCACAAGATTTAAACA
CCATGCTAAACACAGTGGGGGGACATCAA---GCAGCTATGCAAATGTTAAAAGAGACCATCAATGAGGAAGCTGCAGAG
TGGGATAGATTGCATCCAGTGCAGGCAGGGCCTGTTGCACCGGGCCAGATAAGAGAACCAAGGGGAAGTGACATAGCAGG
AACCACTAGTACCCTTCAGGAACAAATAACATGGATGACAAGTAATCCACCTATCCCAGTAGGAGAAATTTATAAAAGAT
GGATAATTATGGGATTAAATAAAATAGTAAGGATGTATAGCCCTACTAGCATTCTAGACATAAGACAAGGACCAAAAGAA
CCCTTTAGAGACTATGTAGATCGGTTCTATAAAACTCTAAGAGCCGAGCAAGCGTCACAGGAGGTAAAAAATTGGATGAC
AGAAACCTTGTTGGTCCAAAATGCAAACCCAGATTGTAAGACTATTTTAAAAGCATTGGGACCAGGAGCTACACTAGAAG
AAATGATGACAGCATGTCAGGGAGTGGGAGGACCTGGCCACAAAGCAAGAATTTTG
>DQ383751/B/AR/2004/04AR151263
CCTATAGTGCAGAACCTACAGGGGCAAATGGTACATCAGGCCATATCACCTAGAACTTTAAATGCATGGGTAAAAGTAGT
AGAAGAGAAGGCTTTCAGCCCAGAAGTGATACCCATGTTTTCAGCATTATCAGAAGGAGCCACCCCACAAGATTTAAACA
CCATGCTAAACACAGTGGGGGGACATCAA---GCAGCCATGCAGATGTTAAAAGAGACTATCAATGAGGAGGCTGCAGAA
TGGGATAGATTGCATCCAGTGCATGCAGGGCCTATTGCACCAGGCCAGATGAGAGAACCAAGGGGAAGTGACATAGCAGG
AACTACCAGTACCCTTCAGGAACAAATAGGATGGATGACAAATAATCCACCTATCCCAGTAGGAGAAATCTATAAAAGAT
GGATAATCCTGGGGTTAAATAAAATAGTAAGGATGTATAGCCCTACCAGCATTCTGGACATAAGACAAGGACCAAAGGAA
CCCTTTAGAGACTATGTGGACCGGTTCTATAAAACTCTAAGAGCCGAGCAAGCTTCACAGGAGGTAAAAAATTGGATGAC
AGAAACCTTGTTGGTCCAGAATGCGAACCCAGATTGCAAGACTATTTTAAAAGCATTGGGACCAGCAGCTACACTAGAAG
AAATGATGACAGCATGTCAAGGGGTGGGAGGACCAAGCCACAAAGCAAGAATTTTG
>DQ383752/B/AR/2004/04AR151516
CCTATAGTGCAGAACTTACAAGGGCAAATGGTACATCAGGCCTTATCACCTAGAACTTTAAATGCATGGGTAAAAGTAAT
AGAAGAGAAGGCTTTCAGCCCAGAAGTAATACCCATGTTTTCAGCATTATCAGAAGGAGCCACCCCACAAGATTTAAACA
CCATGCTAAACACAGTGGGGGGACATCAA---GCAGCCATGCAAATGTTAAAAGAGACCATCAATGAGGAAGCTGCAGAA
TGGGATAGATTACATCCAATACATGCAGGGCCTGTTGCGCCAGGCCAGATGAGAGAACCAAGGGGAAGTGACATAGCAGG
AACTACTAGTACCCTTCAGGAACAAATAGGATGGATGACAAATAATCCACCTATCCCAGTAGGAGAGATCTATAAAAGAT
GGATAATCCTGGGAYTAAATAAAATAGTAAGAATGTATAGTCCTGTCAGCATTCTGGACATAAGACAAGGACCAAAGGAA
CCCTTTAGAGACTATGTAGACCGGTTCTATAAAACTCTAAGAGCCGAGCAAGCTTCACAGGAAGTAAAAAATTGGATGAC
AGAAACTCTATTGGTTCAAAATGCAAATCCAGATTGTAAGACTATTTTAAAAGCATTGGGACCAGGAGCTACATTAGAAG
AAATGATGACAGCATGTCAGGGAGTAGGGGGACCCAGCCATAAAGCAAGAATTTTG
>DQ396398/B/ZA/2003/03ZAPS045MB2
CCTATAGTACAGAACCTACAGGGGCAAATGGTACATCAGGCCATATCACCTAGAACTTTAAATGCATGGGTAAAGGTAGT
AGAAGAAAAGGCTTTCAGCCCAGAAGTAATACCCATGTTTTCAGCATTATCAGAAGGAGCCACCCCACAAGATTTAAATA
CCATGCTAAACACAGTGGGGGGACATCAA---GCAGCCATGCAAATGTTAAAAGAGACCATCAATGAGGAGGCTGCAGAA
TGGGACAGAATGCATCCAGTGCACGCAGGGCCTATTGCACCAGGCCAGATGAGAGAACCGAGGGGAAGCGACATAGCAGG
AACTACTAGTACCCTTCAGGAGCAAATACAATGGATGACAAGTAATCCACCTATCCCAGTAGGAGAAATCTATAAAAGAT
GGATAATTCTGGGATTAAATAAAATAGTAAGGATGTATAGTCCTACTAGCATTTTGGACATAAGACAGGGACCAAAGGAA
CCCTTTAGAGACTATGTAGACCGGTTCTATAAAACTCTAAGAGCCGAGCAAGCTACACAGGAGGTAAAAAATTGGATGAC
AGAAACATTACTGGTCCAGAATGCAAATCCAGATTGTAAGACTATTTTAAAAGCATTGGGACCAGCAGCTACACTAGAAG
AAATGATGACAGCACGTCAGGGAGTGGGAGGACCCGGTCATAAAGCAAGAGTTTTA
>DQ487188/B/US/1993/WCD32P0793
CCTATAGTGCAGAACCTTCAGGGGCAAATGGTACATCAGGCCATATCACCTAGAACTTTAAATGCATGGGTAAAAGTAGT
AGAAGAGAAGGCTTTCAGCCCAGAAGTAATACCCATGTTTTCAGCATTATCAGAAGGGGCCACCCCACAAGATYTAAACA
CCATGCTAAACACAGTGGGGGGACATCAA---GCAGCCATGCAAATGTTAAAAGAGACCATCAATGAGGAAGCTGCAGAA
TGGGATAGAGTGCATCCAGTGCAGGCAGGGCCTATTGCACCAGGCCAGATGAGAGATCCAAGGGGAAGTGACATAGCAGG
AACTACTAGTACCCTTCAGGAACAAATAGGATGGATGACAAGTAATCCACCTATCCCAGTAGGAGAAATCTATAAAAGAT
GGATAATCCTGGGGTTAAATAAAATAGTAAGGATGTATAGCCCTACCAGCATTCTGGACATAAGACAAGGACCAAAGGAA
CCCTTTAGAGACTATGTGGACCGGTTCTATAAAACTCTAAGAGCCGAGCAAGCCTCACAGGAGGTAAAAAATTGGATGAC
AGAAACCTTGTTAGTCCAAAATGCGAACCCAGATTGTAAGACTATCTTAAAAGCATTGGGACCAGCAGCTACACTAGAAG
AAATGATGACAGCATGTCAGGGAGTGGGAGGACCCGGCCATAAAGCAAGGGTCTTG
>DQ487189/B/US/1995/WCD32P1195
CCTATAGTGCAGAACCTTCAGGGGCAAATGGTACATCAGGCCATATCACCTAGAACTTTAAATGCATGGGTAAAAGTAGT
AGAAGAGAAGGCTTTCAGCCCAGAAGTAATACCTATGTTTTCAGCATTATCAGAAGGGGCCACCCCACAAGATTTAAACA
CCATGTTAAACACAGTGGGGGGACATCAA---GCAGCCATGCAAATGTTAAAAGAGACCATCAATGAGGAAGCTGCAGAA
TGGGATAGAGTGCATCCAGTGCAGGCAGGGCCTATTGCACCAGGCCAGATGAGAGATCCAAGGGGAAGTGACATAGCAGG
AACTACTAGTACCCTTCAGGAACAAATAGGATGGATGACAAGTAATCCACCTATCCCAGTAGGAGAAATCTATAAAAGAT
GGATAATCCTGGGGCTAAATAAAATAGTAAGGATGTATAGCCCTACCAGCATTCTGGACATAAGACAAGGACCAAAGGAA
CCCTTTAGAGACTATGTGGACCGGTTCTATAAAACTCTAAGAGCCGAGCAAGCCTCACAGGAAGTAAAAAATTGGATGAC
AGAAACCTTGTTAGTCCAAAATGCGAACCCAGATTGTAAGACTATCTTAAAAGCATTGGGACCAGCAGCTACACTAGAAG
AAATGATGACAGCATGTCAGGGAGTGGGAGGACCCGGCCATAAAGCAAGGGTCTTG
>DQ487190/B/US/1993/WCM32P0793
CCTATAGTGCAGAACCTCCAAGGGCAAATGGTACATCAGGCCATATCACCTAGAACTTTAAATGCATGGGTGAAAGTAGT
AGAAGAGAAGGCTTTCAGCCCAGAAGTAATACCCATGTTTTCAGCATTATCAGAAGGAGCCACCCCACAAGATTTAAACA
CCATGCTAAACACAGTGGGGGGACATCAA---GCAGCCATGCAAATGTTAAAAGAGACCATCAATGAGGAAGCTGCAGAA
TGGGATAGATTGCATCCAGTGCATGCAGGGCCTATTGCACCAGGCCAGATGAGAGAACCAAGGGGAAGTGACATAGCAGG
AACTACTAGTACCCTTCAGGAACAAATAGGATGGATGACAAATAATCCACCTATCCCAGTAGGAGAAATCTATAAAAGAT
GGATAATTCTGGGGTTAAATAAAATAGTAAGGATGTATAGCCCCACCAGCATTCTGGACATAAAACAAGGACCAAAGGAA
CCCTTTAGAGACTATGTAGACCGGTTCTATAAAACTCTAAGAGCCGAGCAAGCTTCACAGGAAGTAAAAAATTGGATGAC
AGAAACCTTGTTGGTCCAAAATGCGAATCCAGATTGTAAGACTATTTTGAAAGCATTGGGACCAGCAGCTACGCTAGAAG
AAATGATGACAGCATGTCAGGGAGTGGGAGGACCCGGCCATAAAGCAAGAGTTTTG
>DQ487191/B/US/1996/WCM32P0896
CCTATAGTGCAGAACCTCCAAGGGCAAATGGTACATCAGGCCATATCACCTAGAACTTTAAATGCATGGGTAAAAGTAGT
AGAAGAGAAGGCTTTCAGCCCAGAAGTAATACCCATGTTTTCAGCATTATCAGAAGGAGCCACCCCACAAGATTTAAACA
CCATGCTAAACACAGTGGGGGGACATCAA---GCAGCCATGCAAATGTTAAAAGAGACCATCAATGAGGAAGCTGCAGAA
TGGGATAGATTGCATCCAGTGCATGCAGGGCCTATTGCACCAGGCCAGATGAGAGAACCAAGGGGAAGTGACATAGCAGG
AACTACTAGTACCCTTCAGGAACAAATAGGATGGATGACAAATAATCCACCTATCCCAGTAGGAGAAATCTATAAAAGAT
GGATAATCCTGGGGTTAAATAAAATAGTAAGGATGTATAGCCCCACCAGCATTCTGGACATAAAACAAGGACCAAAGGAA
CCCTTTAGAGACTATGTAGACCGGTTCTATAAAACTCTAAGAGCCGAGCAAGCTTCACAGGAGGTAAAAAATTGGATGAC
AGAAACCTTGTTGGTCCAAAATGCGAACCCAGATTGTAAGACTATTTTAAAAGCATTGGGACCAGCAGCTACACTAGAAG
AAATGATGACAGCATGTCAGGGAGTGGGAGGACCTGGCCATAAAGCAAGAGTTTTG
>DQ672623/B/IT/2005/SG1
CCTATAGTGCAGAACATTCAGGGGCAAATGGTACATCAGGCCCTATCACCTAGAACTTNAAATGCATGGGTAAAGGTAGT
AGAAGAGAAGGCTTTCAGCCCAGAAGTNATACCCATGTTTTCAGCATTATCAGAAGGAGCCACCCCACAAGATTTAAACA
CCATGCTAAACACAGTGGGGGGACATCAA---GCAGCCATGCAAATGTTAAAAGAGACCATCAATGAGGAAGCTGCAGAA
TGGGATAGATTGCATCCAGTGCATGCAGGGCCCGTTGCACCAGGCCAGATGAGAGAACCAAGGGGAAGTGACATAGCAGG
AACTACTAGTACCCTTCAGGAACAAATAGCATGGATGACAAATAATCCACCCATCCCAGTAGGAGAAATCTATAAAAGAT
GGATAATCCTAGGCTTAAATAAAATAGTAAGGATGTATAGCCCNTCTAGCATTCTGGACATAAAACAAGGACCAAAGGAA
TCNTTTAGAGACTATGTAGACCGGTTCTATAAAACTATAAGAGCCGAGCAAGCTTCACAGGAGGTAAAAAATTGGATGAC
AGAAACCTTGTTGGTCCAATATGCGAACCCAGATTGTAAGACTATCNTAAAGGCATTGGGACCAGGAGCTACACTAGAAG
AAATGATGACAGCATGTCAGGGAGTGGGAGGACCCAGCCATAAAGCAAGAGTTTTG
>DQ676870/B/AU/2003/PS1038_Day0
CCTATAGTGCAAAACCTTCAGGGGCAAATGGTACATCAGGCYATCTCACCTAGAACTTTAAATGCATGGGTAAAAGTAGT
AGAAGAGAAGGCTTTCAGCCCAGAAGTAATACCCATGTTYTCAGCATTAGCAGAAGGAGCCACCCCACAAGATTTAAACA
CCATGCTAAACACAGTGGGGGGACATCAA---GCAGCCATGCAAATGTTAAAAGAGACCATCAATGAGGAAGCTGCAGAA
TGGGATAGATTGCATCCAGTGCATGCAGGGCCTATTGCACCAGGCCAGATGAGAGAACCAAGGGGAAGTGACATAGCAGG
AACAACTAGTACCCTTCAGGAACAGATAGGATGGATGACAAATAATCCACCTATCCCAGTAGGAGAAATCTATAAAAGAT
GGATAATCCTGGGATTGAATAAAATAGTAAGAATGTATAGTCCTGTCAGCATTCTGGATATAAGACAAGGACCAAAGGAA
CCCTTTAGAGAYTATGTAGACCGGTTCTATAAAACTCTAAGAGCCGAGCAAGCTTCACAGGATGTAAAAAATTGGATGAC
AGAAACCTTGTTGGTCCAAAATGCAAACCCAGATTGTAAGACTATYTTAAAAGCATTGGGACCAGCAGCTACACTAGAAG
AAATGATGACAGCATGTCAGGGAGTGGGGGGACCCGGCCATAAAGCAAGGGTTTTG
>DQ676871/B/AU/2004/PS1038_Day174
CCTATAGTGCAAAACCTTCAGGGGCAAATGGTACATCAGGCTATCTCACCTAGAACTTTAAATGCATGGGTAAAAGTAGT
AGAAGAGAAGGCTTTCAGCCCAGAAGTAATACCCATGTTYTCAGCATTAGCAGAAGGAGCCACCCCACAAGATTTAAACA
CCATGCTAAACACAGTGGGGGGACATCAA---GCAGCCATGCAAATGTTAAAAGAGACCATCAATGAGGAAGCTGCAGAA
TGGGATAGATTGCATCCAGTGCATGCAGGGCCTATTGCACCAGGCCAGATGAGAGAACCAAGGGGAAGTGACATAGCAGG
AACAACTAGTACCCTTCAGGAACAGATAGGATGGATGACAAATAATCCACCTATCCCAGTAGGAGAAATCTATAAAAGAT
GGATAATCCTGGGATTGAATAAAATAGTAAGAATGTATAGTCCTGTCAGCATTYTGGATATAAGACAAGGACCAAAGGAA
CCCTTYAGAGACTATGTAGACCGGTTCTATAAAACTCTAAGAGCCGAGCAAGCTTCACAGGATGTAAAAAATTGGATGAC
AGAAACCTTGTTGGTCCAAAATGCAAACCCAGATTGTAAGACTATYTTAAAAGCATTGGGACCAGCAGCTACACTAGAAG
AAATGATGACAGCATGTCAGGGAGTGGGGGGACCCGGCCATAAAGCAAGGGTTTTG
>DQ676874/B/AU/2002/PS2008_Day0
CCTATAGTGCAGAATCTCCAGGGGCAAATGGTACATCAGGCCCTATCACCTAGAACTTTAAATGCATGGGTAAAAGTAAT
AGAAGAGAAGGCTTTCAGCCCAGAAGTAATACCCATGTTTACAGCATTATCAGAAGGAGCCACCCCACAAGATTTAAACA
CCATGCTAAACACAGTGGGGGGACATCAA---GCAGCCATGCAAATGTTAAAAGAGACCATCAATGATGAAGCTGCAGAA
TGGGATAGATTGCATCCAGTGCATGCAGGGCCTATTGCACCAGGCCAGATGAGAGAACCAAGGGGAAGTGACATAGCAGG
AACCACTAGCACCCTTCAGGAACAAATAGCATGGATGACAAATAATCCACCTATACCAGTAGGAGAAATCTATAAAAGAT
GGATAATTCTGGGATTAAATAAAATAGTAAGAATGTATAGCCCTGTCAGCATTCTGGACATAAAACAAGGACCAAAGGAA
CCCTTTAGAGATTATGTAGACCGGTTCTATAAAACTCTAAGAGCCGAGCAAGCTACACAGGAAGTGAAAAATTGGATGAC
AGAAACCTTGTTGATCCAAAATTCGAACCCAGATTGTAAAACTATTTTAAAAGCATTGGGACCAGGAGCTACACTAGAGG
AAATGATGACAGCATGTCAGGGAGTAGGGGGACCCAGCCATAAGGCAAGAGTTTTG
>DQ676875/B/AU/2003/PS2008_Day182
CCTATAGTGCAGAATCTCCAGGGGCAAATGGTACATCAGGCCCTATCACCTAGAACTTTAAATGCATGGGTAAAAGTAAT
AGAAGAGAAGGCTTTCAGCCCAGAAGTAATACCCATGTTTACAGCATTATCAGAAGGAGCCACCCCACAAGATTTAAACA
CCATGCTAAACACAGTGGGGGGACATCAA---GCAGCCATGCAAATGTTAAAAGAGACCATCAATGATGAAGCTGCAGAA
TGGGATAGATTGCATCCAGTGCATGCAGGGCCTATTGCACCAGGCCAGATGARAGAACCAAGGGGAAGTGACATAGCAGG
AACCACTAGCACCCTTCAGGAACAAATAGCATGGATGACAAATAATCCACCTATACCAGTAGGAGAAATCTATAAAAGAT
GGATAATTCTGGGATTAAATAAAATAGTAAGAATGTATAGCCCTGTCAGCATTCTGGACATAAAACAAGGACCAAAGGAA
CCCTTTAGAGATTATGTAGACCGGTTCTATAAAACTCTAAGAGCCGAGCAAGCTACACAGGAAGTGAAAAATTGGATGAC
AGAAACCTTGTTGATCCAAAATTCGAACCCAGATTGTAAAACTATTTTAAAAGCATTGGGAYCAGGAGCTACACTAGAGG
AAATGATGACAGCATGTCAGGGAGTAGGGGGACCCAGCCATAAGGCAAGAGTTTTG
>DQ676876/B/AU/2003/PS2008_Day377
CCTATAGTGCAGAATCTCCAGGGGCAAATGGTACATCAGGCCCTATCACCTAGAACTTTAAATGCATGGGTAAAAGTAAT
AGAAGAGAAGGCTTTCAGCCCAGAAGTAATACCCATGTTTACAGCATTATCAGAAGGAGCCACCCCACAAGATTTAAACA
CCATGCTAAACACAGTGGGGGGACATCAA---GCAGCCATGCAAATGTTAAAAGAGACCATCAATGATGAAGCTGCAGAA
TGGGATAGATTGCATCCAGTGCATGCAGGGCCTATTGCACCAGGCCAGATGAGAGAACCAAGGGGAAGTGACATAGCAGG
AACCACTAGCACCCTTCAGGAACAAATAGCATGGATGACAAATAATCCACCTATACCAGTAGGAGAAATCTATAAAAGAT
GGATAATTCTGGGATTAAATAAAATAGTAAGAATGTATAGCCCTGTCAGCATTCTGGACATAAAACAAGGACCAAAGGAA
CCCTTTAGAGATTATGTAGACCGGTTCTAYAAAACTCTAAGAGCCGAGCAAGCTACACAGGAAGTGAAAAATTGGATGAC
AGAAACCTTGTTGATCCAAAATTCGAACCCAGATTGTAAAACTATTTTAAAAGCATTGGGAHCAGGAGCTACACTAGAGG
AAATGATGACAGCATGTCAGGGAGTAGGGGGACCCAGCCATAAGGCAAGAGTTTTG
>DQ676877/B/AU/2003/PS2016_Day0
CCTATAGTACAGAACCTCCAGGGGCAGATGGTACATCAGCCCATTTCACCTAGAACTTTAAATGCATGGGTAAAAGTAGT
AGAAGAGAAGGCTTTTAGCCCAGAAGTAATACCCATGTTTTCAGCATTATCAGAAGGAGCCACCCCACAAGATTTAAACA
CCATGCTAAACACAGTGGGGGGACATCAA---GCAGCCATGCAAATGTTAAAAGAGACCATCAATGAGGAGGCTGCAGAA
TGGGACAGATTGCACCCAGTGCATGCAGGGCCTATTGCACCAGGCCAGATGAGAGAACCAAGGGGAAGTGACATAGCAGG
AACTACGAGTAACCTTCAGGAACAAATAGGATGGATGACAAATAATCCACCTATCCCAGTAGGAGAAATCTATAAAAGAT
GGATAATCTTGGGATTAAATAAAATAGTAAGAATGTATAGCCCAACCAGCATTCTGGACATAAAACAAGGACCAAAAGAA
CCTTTTAGAGATTATGTAGACCGGTTCTATAAGGTTCTAAGAGCTGAACAAGCGTCACAGGATGTAAAAAATTGGATGAC
AGAAACCTTGCTGGTCCAAAATGCGAACCCAGATTGTAAGACCATTTTAAAAGCATTAGGACCAGCAGCTACACTAGAAG
AAATGATGACAGCATGTCAGGGAGTGGGGGGACCCGGCCATAAAGCAAGAGTCTTA
>DQ676878/B/AU/2003/PS2016_Day193
CCTATAGTACAGAACCTCCAGGGGCAGATGGTACATCAGCCCATTTCACCTAGAACTTTAAATGCATGGGTAAAAGTAGT
AGAAGARAAGGCTTTTAGCCCAGAAGTAATACCYATGTTTTCAGCATTATCAGAAGGAGCCACCCCACAAGATTTAAACA
CCATGCTAAACACAGTGGGGGGACATCAA---GCAGCCATGCAAATGTTAAAAGAGACCATCAATGAGGAGGCTGCAGAA
TGGGACAGATTGCACCCAGTGCATGCAGGGCCTATTGCACCAGGCCAGATGAGAGAACCAAGGGGAAGTGACATAGCAGG
AACTACGAGTACCCTTCAGGAACAAATAGGATGGATGACAAATAATCCACCTATCCCAGTAGGAGAAATCTATAAAAGAT
GGATAATYTTGGGATTAAATAAAATAGTAAGAATGTATAGCCCAACCAGCATTCTGGACATAAAACAAGGACCAAAAGAA
CCTTTTAGAGATTATGTAGACCGGTTCTATAAGGTTCTAAGAGCTGAACAAGCGTCACAGGATGTAAAAAATTGGATGAC
AGAAACCTTGCTGGTCCAAAATGCGAACCCAGATTGTAAGACCATTTTAAAAGCATTAGGACCAGCAGCTACACTAGAAG
AAATGATGACAGCATGTCAGGGAGTGGGGGGACCCGGCCATAAAGCAAGAGTCTTA
>DQ676879/B/AU/2004/PS2016_Day380
CCTATAGTACAGAACCTCCAGGGGCAGATGGTACATCAGCCCATTTCACCTAGAACTTTAAATGCATGGGTAAAAGTAGT
AGAAGAGAAGGCTTTTAGCCCAGAAGTAATACCCATGTTTTCAGCATTAKCAGAAGGAGCCACCCCACAAGATTTAAACA
CCATGCTAAACACAGTGGGGGGACATCAA---GCAGCCATGCAAATGTTAAAAGAGACCATCAATGAGGAGGCTGCAGAA
TRGGACAGATTGCACCCAGTRCATGCAGGGCCTATTGCACCAGGCCAGATGAGAGAACCAAGGGGAAGTGACATAGCAGG
AACTACGAGTACCCTTCAGGAACAAATAGGATGGATGACAAATAATCCACCTATCCCAGTAGGAGAAATCTATAAAAGAT
GGATAATYTTRGGATTAAATAAAATAGTAAGAATGTATAGCCCAACCAGCATTCTGGACATAAAACAAGGACCAAAAGAA
CCTTTTAGAGATTATGTAGACCGGTTCTATAAGGTTCTAAGAGCTGAACAAGCGTCACAGGATGTAAAAAATTGGATGAC
AGAAACCTTGCTGGTCCAAAATGCGAACCCAGATTGTAAGACCATTTTAAAAGCATTAGGACCAGCAGCTACACTAGAAG
AAATGATGACAGCATGTCAGGGAGTGGGGGGACCCRGCCATAAAGCAAGAGTCTTA
>DQ676880/B/AU/2003/PS2019_Day0
CCTATAGTACAGAACCTTCAGGGGCAGATGGTACATCAGGCCATTTCACCTAGAACTTTAAATGCATGGGTAAAAGTAGT
AGAAGAGAAGGCTTTTAGCCCAGAAGTAATACCCATGTTTTCAGCATTATCAGAAGGAGCCACCCCACAAGATTTAAACA
CCATGCTAAACACAGTGGGGGGACATCAA---GCAGCCATGCAAATGTTAAAAGAGACCATCAATGAGGAGGCTGCAGAA
TGGGACAGATTGCACCCAGTGCATGCAGGGCCTATTGCACCAGGCCAGATGAGAGAACCAAGGGGAAGTGACATAGCAGG
AACTACGAGTACCCTTCAGGAACAAATAGGATGGATGACAAATAATCCACCTATCCCAGTAGGAGAAATCTATAAAAGAT
GGATAATCTTGGGATTAAATAAAATAGTAAGAATGTATAGCCCAACCAGCATTCTGGACATAAAACAAGGACCAAAGGAA
CCTTTTAGAGATTATGTGGACCGGTTCTATAAAGTCCTAAGAGCTGAACAAGCGTCACAGGATGTAAAAAATTGGATGAC
AGAAACCTTGCTGGTCCAAAATTCGAACCCAGATTGTAAGACCATTTTAAAAGCATTGGGACCAGCAGCTACACTAGAGG
AAATGATGACAGCATGTCAGGGAGTGGGGGGACCCGGCCATAAAGCAAGAGTTTTG
>DQ676881/B/AU/2003/PS2019_Day171
CCTATAGTACAGAACCTTCAGGGGCAGATGGTACATCAGGCCATTTCACCTAGAACTTTAAATGCATGGGTAAAAGTAGT
AGAAGAGAAGGCTTTTAGCCCAGAAGTAATACCCATGTTTTCAGCATTATCAGAAGGAGCCACCCCACAAGATTTAAACA
CCATGCTAAACACAGTGGGGGGACATCAA---GCAGCCATGCAAATGTTAAAAGAGACCATCAATGAGGAGGCTGCAGAA
TGGGACAGATTGCACCCAGTGCATGCAGGGCCTATTGCACCAGGCCAGATGAGAGAACCAAGGGGAAGTGACATAGCAGG
AACTACGAGTACCCTTCAGGAACAAATAGGATGGATGACAAATAATCCACCTATCCCAGTAGGAGAAATCTATAAAAGAT
GGATAATCTTGGGATTAAAYAAAATAGTAAGAATGTATAGCCCAACCAGCATTCTGGACATAAAACAAGGACCAAAGGAA
CCTTTTAGAGATTATGTGGACCGGTTCTATAAAGTCCTAAGAGCTGAACAAGCGTCACAGGATGTAAAAAATTGGATGAC
AGAAACCTTGCTGGTCCAAAATTCGAACCCAGATTGTAAGACCATTTTAAAAGCATTGGGACCAGCAGCTACACTAGAGG
AAATGATGACAGCATGTCAGGGAGTGGGGGGACCCGGCCATAAAGCAAGAGTTTTG
>DQ676882/B/AU/2004/PS2019_Day367
CCTATAGTACAGAACCTTCAGGGGCAGATGGTACATCAGGCCATTTCACCTAGAACTTTAAATGCATGGGTAAAAGTAGT
AGAAGAGAAGGCTTTTAGCCCAGAAGTAATACCCATGTTTTCAGCATTATCAGAAGGAGCCACCCCACAAGATTTAAACA
CCATGCTAAACACAGTGGGGGGACATCAA---GCAGCCATGCAAATGTTAAAAGAGACCATCAATGAGGAGGCTGCAGAA
TGGGACAGATTGCACCCAGTGCATGCAGGGCCTATTGCACCAGGCCAGATGAGAGAACCAAGGGGAAGTGACATAGCAGG
AACTACGAGTACCCTTCAGGAACAAATAGGATGGATGACAAATAATCCACCTATCCCAGTAGGAGAAATCTATAAAAGAT
GGATAATCTTGGGATTAAATAAAATAGTAAGAATGTATAGYCCAACCAGCATTCTGGACATAAAACAAGGACCAAAGGAA
CCTTTTAGAGATTATGTGGACCGGTTCTATAAAGTCCTAAGAGCTGAACAAGCGTCACAGGATGTAAAAAATTGGATGAC
AGAAACCTTGCTGGTCCAAAATTCGAACCCAGATTGTAAGACCATTTTAAAAGCATTGGGACCAGCAGCTACACTAGAGG
AAATGATGACAGCATGTCAGGGAGTGGGGGGACCCGGCCATAAAGCAAGAGTTTTG
>DQ676883/B/AU/2002/PS3002_Day0
CCTATAGTGCAGAACCTTCAGGGGCAAATGGTACATCAGGCCCTATCACCTAGAACTTTAAATGCATGGGTAAAAGTAGT
AGAGGAGAAGGCTTTCAGCCCAGAAGTAATACCCATGTTTTCAGCATTATCAGAAGGAGCCACCCCACAAGATTTAAACA
CCATGCTAAACACAGTGGGGGGACACCAA---GCAGCCATGCAAATGTTAAAAGAGACCATCAATGAGGAAGCTGCAGAA
TGGGATAGATTACATCCAGTACATGCAGGGCCTGTTGCACCAGGCCAGATGAGAGAACCAAGGGGAAGTGACATAGCAGG
AACTACTAGTAACCTTCAGGAACAAATAGCATGGATGACAAATAATCCACCTATCCCAGTAGGAGAAATCTATAAAAGAT
GGATAATCCTGGGATTAAATAAAATAGTAAGAATGTATAGCCCTGTCAGCATTCTGGACATAAAACAAGGACCAAAGGAA
CCTTTTAGAGATTATGTAGACAGGTTCTATAAAAYTCTAAGAGCCGAGCAAGCTTCACAGGATGTAAAAAATTGGATGAC
AGAAACCTTGTTGGTCCAAAATGCAAACCCAGACTGTAAGACTATTTTGAAAGCATTGGGACCAGCAGCTACACTAGAAG
AAATGATGACAGCATGTCAGGGAGTRGGGGGACCCGGCCATAAAGCAAGAGTTTTG
>DQ676884/B/AU/2003/PS3002_Day199
CCTATAGTGCAGAACCTTCAGGGGCAAATGGTACATCAGGCCCTATCACCTAGAACTTTAAATGCATGGGTAAAAGTAGT
AGAGGAGAAGGCTTTCAGCCCAGAAGTAATACCCATGTTTTCAGCATTATCAGAAGGAGCYACCCCACAAGATTTAAACA
CCATGCTAAACACAGTGGGGGGACACCAA---GCAGCCATGCAAATGTTAAAAGAGACCATCAATGAGGAAGCTGCAGAR
TGGGATAGATTACATCCAGTACMTGCAGGGCCTGTTGCACCAGGCCAGATGAGAGAACCAAGGGGAAGTGACATAGCAGG
AACTACTAGTACCCTTCAGGAACAAATAGCATGGATGACRAATAATCCACCTATCCCAGTAGGAGAAATCTATAAAAGAT
GGATAATCCTGGGATTAAATAAAATAGTAAGAATGTATAGCCCTGTCAGCATTCTGGACATAAAACAAGGACCAAAGGAA
CCTTTTAGAGATTATGTAGACAGGTTCTATARAAYTCTAAGAGCCGAGCAAGCTTCACAGGATGTAAAAAATTGGATGAC
AGAAACCTTGTTGGTCCAAAATGCAAACCCAGACTGTAAGACTATTTTGAAAGCATTGGGACCAGCAGCTACACTAGAAG
AAATGATGACAGCATGTCAGGGAGTRGGGGGACCCGGCCATAAAGCAAGAGTTTTG
>DQ676885/B/AU/2003/PS3002_Day385
CCTATAGTGCAGAACCTTCAGGGGCAAATGGTACATCAGGCCCTATCACCTAGAACTTTAAATGCATGGGTAAAAGTAGT
AGAGGAGAAGGCTTTCAGCCCAGAAGTAATACCCATGTTTTCAGCATTATCAGAAGGAGCYACCCCACAAGATTTAAACA
CCATGCTAAACACAGTGGGGGGACACCAA---GCAGCCATGCAAATGTTAAAAGAGACCATCAATGAGGAAGCTGCAGAA
TGGGATAGATTACATCCAGTACATGCAGGGCCTATTGCACCAGGCCAGATGAGAGAACCAAGGGGAAGTGACATAGCAGG
AACTACTAGTACCCTTCAGGAACAAATAGCATGGATGACRAATAATCCACCTATCCCAGTAGGAGAAATCTATAAAAGAT
GGATAATCCTGGGATTAAATAAAATAGTAAGAATGTATAGCCCTGTCAGCATTCTGGACATAAAACAAGGACCAAAGGAA
CCTTTTAGAGATTATGTAGACAGGTTCTATARAAYTCTAAGAGCCGAGCAAGCTTCACAGGATGTAAAAAATTGGATGAC
AGAAACCTTGTTGGTCCAAAATGCAAACCCAGACTGTAAGACTATTTTGAAAGCATTGGGACCAGCAGCTACACTAGAAG
AAATGATGACAGCATGTCAGGGAGTGGGGGRACCCGGCCATAAAGCAAGAGTTTTG
>DQ676886/B/AU/2003/PS4048_Day0
CCTATAGTGCAGAACCTTCAGGGGCAGATGGTACATAGTCCCCTTTCACCTAGAACTTTAAATGCATGGGTAAAAGTAAT
AGAAGAGAAGGCTTTTAGCCCAGAAGTAATTCCCATGTTTTCAGCATTATCAGAAGGAGCCACCCCACAAGATTTAAACA
CCATGCTAAATACAGTGGGGGGACATCAA---GCAGCCATGCAAATGTTAAAAGAGACCATCAATGAAGAAGCTGCAGAA
TGGGATAGATTGCATCCAATGCAAGCAGGGCCTCTTGCACCAGGCCAAATAAGAGAACCAAGGGGAAGTGACATAGCAGG
AACTACTAGTAACCTTCAGGAACAGATAGCATGGATGACAAACAATCCACCTATCCCAGTAGGAGAAATCTATAAAAGAT
GGATAATTCTARGATTGAATAAAATAGTAAGAATGTATAGCCCTGTCAGCATTCTAGATATAAAAMAAGGACCAAAGGAA
CCCTTTAGAGACTATGTAGACCGGTTCTATAAAACTCTAAGAGCCGAGCAAGCTACACAGGAGGTAAAAAATTRGATGAC
AGAAACCTTGTTGGTCCAAAATGCAAACCCAGATTGTAAAACTATTCTAAAAGCATTRGGACCGGCAGCTACACTAGAAG
AAATGATGACAGCATGTCAGGGAGTGGGGGGACCCGGTCACAAAGCAAGAGTTTTG
>DQ676887/B/AU/2004/PS4048_Day143
CCTATAGTGCAGAACCTTCAGGGGCAGATGGTACATAGTCCCCTTTCACCTAGAACTTTAAATGCATGGGTAAAAGTAAT
AGAAGAGAAGGCTTTTAGCCCAGAAGTAATTCCCATGTTTTCAGCATTATCAGAAGGAGCCACCCCACAAGATTTAAACA
CCATGCTAAATACAGTGGGGGGACATCAA---GCAGCCATGCAAATGTTAAAAGAGACCATCAATGAAGAAGCTGCAGAA
TGGGATAGATTGCATCCAATGCAAGCAGGGCCTCTTGCACCAGGCCAAATAAGAGAACCAAGGGGAAGTGACATAGCAGG
AACTACTAGTAMCCTTCAGGAACAGATAGCATGGATGACAAAYAATCCACCTATCCCAGTAGGAGAAATCTATAAAAGAT
GGATAATTCTAGGATTGAATAAAATAGTAAGAATGTATAGCCCTGTCAGCATYCTAGATATAAAACAAGGACCAAAGGAA
CCCTTTAGAGACTATGTAGACCGGTTCTATAAAACTCTAAGAGCCGAGCAAGCTACACAGGAGGTAAAAAATTGGATGAC
AGAAACCTTGTTGGTCCAAAATGCAAACCCAGATTGTAAAACTATTCTAAAAGCATTGGGACCGGCAGCTACACTAGAAG
AAATGATGACAGCATGTCAGGGAGTGGGGGGACCCGGTCACAAAGCAAGAGTTTTG
>DQ823362/B/UA/2001/01UAKV167
CCTATAGTGCAGAATCTCCAGGGGCAAATGGTACATCAAGCCCTGTCACCTAGAACTTTAAATGCATGGGTAAAAGTAGT
AGAAGAGAAGGCTTTCAGCCCAGAAGTAATACCCATGTTTTCAGCATTATCAGAGGGAGCCACCCCACAAGATTTAAACA
CCATGCTAAATACAGTGGGGGGACATCAA---GCAGCCATGCAAATGTTAAAAGAGACCATCAATGAGGAAGCTGCAGAA
TGGGATAGATTGCATCCAGTGCATGCAGGGCCTATTGCACCAGGCCAGATGAGAGAACCAAGGGGAAGTGACATAGCAGG
AACTACTAGTACCCTTCAGGAACAAATAGCATGGATGACAAATAATCCACCTATCCCAGTAGGAGAAATCTATAAAAGAT
GGATAATCCTGGGATTAAATAAAATAGTAAGAATGTATAGCCCTGTTAGCATTCTAGACATAAGACAAGGACCAAAAGAA
CCCTTTAGAGACTATGTAGACCGGTTCTATAAAACTTTAAGGGCTGAGCAAGCTTCACAAGATGTAAAAAATTGGATGAC
AGAAACCTTGTTGGTCCAAAATGCGAATCCAGATTGTAAGACTATTTTAAAAGCATTGGGACCAGCAGCTACACTAGAAG
AAATGATGACAGCATGTCAGGGAGTGGGGGGACCCGGCCATAAAGCAAGAATTTTG
>DQ823363/B/UA/2001/01UAKV252
CCTATAGTGCAGAACCTACAGGGGCAAATGGTACATCAAGCTATATCACCTAGAACTTTAAATGCATGGGTAAAAGTAGT
AGAAGAAAAGGCTTTCAGCCCAGAAGTAATACCCATGTTTTCAGCATTATCAGAAGGAGCCACCCCACAAGATTTAAACA
CCATGCTAAACACAGTGGGAGGACATCAA---GCAGCAATGCAAATGTTAAAAGAGACCATCAATGAGGAAGCTGCAGAA
TGGGATAGATTGCATCCAGTGCATGCAGGGCCTATTGCACCAGGCCAGATAAGAGAACCAAGGGGAAGTGACATAGCAGG
AACTACTAGTACCCTTCAGGAACAAATAGCATGGATGACAAATAATCCACCTATCCCAGTAGGAGAAATCTATAAAAGAT
GGATAATCCTGGGATTAAATAAAATAGTAAGAATGTATAGCCCTACTAGCATTTTGGACATAAGACAAGGACCAAAGGAA
CCCTTTAGAGACTATGTAGACCGGTTCTATAAAACTTTAAGAGCTGAGCAAGCTTCACAGGAGGTAAAAAATTGGATGAC
AGAAACTTTGCTGGTCCAAAATGCGAACCCAGATTGCAAGACTATTTTAAAAGCACTGGGACCAGCAGCCACACTAGAAG
AAATGATGACAGCATGTCAGGGAGTGGGGGGACCTGGCCATAAAGCAAGAGTTTTA
>DQ823364/B/UA/2001/01UAKV259
CCTATAGTGCAGAACCTCCAGGGGCAAATGGTACATCAAGCTATATCACCTAGAACTTTAAATGCATGGGTAAAAGTAGT
AGAAGAAAAGGCTTTCAGCCCAGAAGTAATACCCATGTTTTCAGCATTATCAGAAGGAGCCACCCCACAAGATTTAAACA
CCATGCTAAATACAGTGGGAGGACATCAA---GCAGCCATGCAAATGTTAAAAGAGACCATCAATGAGGAAGCTGCAGAA
TGGGATAGATTGCATCCAGTGCATGCAGGGCCTATTGCACCAGGCCAGATGAGAGAACCAAGGGGAAGTGACATAGCAGG
AACTACTAGTACCCTTCAGGAACAAATAGGATGGATGACAAATAATCCACCTATCCCAGTAGGAGAAATCTATAAAAGAT
GGATAATCCTGGGATTAAATAAAATAGTAAGAATGTATAGCCCTACTAGCATTCTGGACATAAGACAAGGACCAAAGGAA
CCCTTTAGAGACTATGTAGACCGGTTCTATAAAACTTTAAGAGCTGAGCAAGCTTCACAGGAGGTAAAAAATTGGATGAC
AGAAACCTTGTTGGTCCAAAATGCGAACCCAGATTGCAAGACTATTTTAAAAGCACTGGGACCAGCAGCCACACTAGAAG
AAATGATGACAGCATGTCAGGGAGTGGGGGGACCTGGCCATAAAGCAAGAGTTTTA
>DQ837381/B/KR/2005/05CSR3
CCTATAGTGCAGAACATCCAGGGGCAAATGGTACATCAGGCCATATCACCTAGAACTTTAAATGCATGGGTAAAAGTAGT
GGAAGAAAAGGCCTTCAGCCCAGAAGTAATACCCATGTTTTCAGCATTATCAGAAGGAGCCACCCCACAAGATTTAAACA
CCATGCTAAACACAGTGGGAGGACATCAA---GCAGCCATGCAAATGTTAAAAGAGACAATCAATGAGGAAGCTGCAGAA
TGGGATAGATTGCATCCAGTACATGCAGGGCCTATTGCACCAGGCCAGATGAGAGAACCAAGGGGAAGTGATATAGCAGG
AACTACTAGTACCCTTCAGGAACAAATAGGATGGATGACAAATAATCCACCTATCCCAGTAGGAGAAATTTATAAAAGAT
GGATAATCATGGGATTGAACAAAATAGTAAGGATGTATAGCCCTACCAGCATTCTGGACATAAGACAAGGACCAAAAGAA
CCCTTTAGAGATTATGTAGACAGATTCTATAAGACTCTAAGAGCCGAGCAAGCCTCCCAGGAGGTAAAAAATTGGATGAC
AGAAACCTTGTTGGTCCAGAATGCGAACCCAGATTGTAAGACCATTTTAAAAGCATTAGGACCAGCAGCTACACTAGAGG
AAATGATGACAGCATGTCAGGGAGTGGGAGGACCCGGTCACAAAGCAAGAGTCTTG
>DQ853436/B/US/2000/14294_1
CCTATAGTGCAGAACCTCCAGGGGCAAATGGTACATCAAGCAATATCACCTAGAACTTTAAATGCATGGGTGAAAGTAGT
AGAAGAGAAGGCTTTCAGCCCAGAAGTAATACCCATGTTTTCAGCATTATCAGAAGGAGCCACCCCACAGGATTTAAATA
CCATGCTAAACACAGTGGGGGGACATCAA---GCAGCCATGCAAATGTTAAAAGAGACCATCAATGAGGAAGCTGCAGAA
TGGGATAGACTGCACCCAGTGCATGCAGGGCCTGTTGCACCAGGCCAGATGAGAGAACCAAGGGGAAGTGACATAGCAGG
AACTACTAGTACCCTTCAGGAACAAATAGGATGGATGACAAATAATCCACCTATCCCAGTAGGAGAAATCTATAAAAGAT
GGATAATTATGGGATTAAATAAAATAGTAAGAATGTATAGCCCTACCAGCATTCTGGACGTAAGACAAGGACCAAAAGAA
CCCTTTAGAGATTATGTAGACCGGTTCTATAAAACTCTAAGAGCCGAGCAAGCTTCACAGGATGTAAAAAATTGGATGAC
AGAAACCTTGTTGGTTCAAAATGCGAACCCAGATTGTAAGACCATTTTAAAAGCATTAGGACCAGCAGCTACACTAGAAG
AAATGATGACAGCATGTCAGGGAGTAGGGGGACCCAGCCACAAAGCAAGAGTTTTG
>DQ853437/B/US/2000/14297_1
CCTATAGTGCAGAACCTCCAGGGGCAAATGGTACATCAAGCATTATCACCTAGAACTTTAAATGCATGGGTGAAAGTAGT
AGAAGAGAAGGCTTTCAGCCCAGAAGTAATACCCATGTTTTCAGCATTATCAGAAGGAGCCACCCCACAGGATTTAAATA
CCATGCTAAACACAGTGGGGGGACATCAA---GCAGCCATGCAAATGTTAAAAGAGACCATCAATGAGGAAGCTGCAGAA
TGGGATAGACTGCATCCAGTGCATGCAGGGCCTGTTGCACCAGGCCAGATGAGAGAACCAAGGGGAAGTGACATAGCAGG
AACTACTAGTACCCTTCAGGAACAAATAGGATGGATGACAAATAATCCACCTATCCCAGTAGGAGAAATCTATAAAAGAT
GGATAATTATGGGATTAAATAAAATAGTAAGAATGTATAGCCCTACCAGCATTCTGGACATAAGACAAGGACCAAAAGAA
CCCTTTAGAGATTATGTAGACCGGTTCTATAAAACTCTAAGAGCCGAGCAAGCTTCACAGGATGTAAAAA-TTGGATGAC
AGAAACCTTGTTGGTTCAAAATGCGAACCCAGATTGTAAGACCATTTTAAAAGCATTAGGACCAGCAGCTACACTAGAAG
AAATGATGACAGCATGTCAGGGAGTAGGGGGACCCAGCCACAAAGCAAGAGTTTTG
>DQ853438/B/US/2000/14300_1
CCTATAGTGCAGAACCTCCAGGGGCAAATGGTACATCAAGCAATATCACCTAGAACTTTAAATGCATGGGTGAAAGTAGT
AGAAGAGAAGGCTTTCAGCCCAGAAGTAATACCCATGTTTTCAGCATTATCAGAAGGAGCCACCCCACAGGATTTAAATA
CCATGCTAAACACAGTGGGGGGACATCAA---GCAGCCATGCAAATGTTAAAAGAGACCATCAATGAGGAAGCTGCAGAA
TGGGATAGACTGCATCCAGTGCATGCAGGGCCTGTTGCACCAGGCCAGATGAGAGAACCAAGGGGAAGTGACATAGCAGG
AACTACTAGTACCCTTCAGGAACAAATAGGATGGATGACAAATAATCCACCTATCCCAGTAGGAGAAATCTATAAAAGAT
GGATAATTATGGGATTAAATAAAATAGTAAGAATGTATAGCCCTACCAGCATTCTGGACATAAGACAAGGACCAAAAGAA
CCCTTTAGAGATTATGTAGACCGGTTCTATAAAACTCTAAGAGCCGAGCAAGCTTCACAGGATGTAAAAAATTGGATGAC
AGAAACCTTGTTGGTCCAAAATGCGAACCCAGATTGTAAGACCATTTTAAAAGCATTAGGACCAGCAGCTACACTAGAAG
AAATGATGACAGCATGTCAGGGAGTAGGGGGACCCAGCCACAAGGCAAGAGTTTTG
>DQ853439/B/US/2002/14186_1
CCTATAGTGCAGAACCTCCAGGGGCAAATGGTACATCAAGCACTATCACCTAGAACTTTAAATGCATGGGTGAAGGTAGT
AGAAGAGAAGGCTTTCAGCCCAGAAGTAATACCCATGTTTTCAGCATTATCAGAAGGAGCCACCCCACAGGATTTAAATA
CCATGCTAAACACAGTGGGGGGACATCAA---GCAGCCATGCAAATGTTAAAAGAGACCATCAATGAGGAAGCTGCAGAA
TGGGATAGACTGCATCCAGTGCATGCAGGGCCTGTTGCACCAGGCCAGATGAGAGAACCAAGGGGAGGTGACATAGCAGG
AACTACTAGTACCCTTCAGGAACAAATAGGATGGATGACAAATAATCCACCTATCCCAGTAGGAGAGATCTATAAAAGAT
GGATAATTATGGGATTAAATAAAATAGTAAGAATGTATAGCCCTACCAGCATTCTGGACATAAGACAAGGACCAAAAGAA
CCCTTTAGAGATTATGTAGACCGGTTCTATAAAACTCTAAGAGCCGAGCAAGCTTCACAGGATGTAAAAAATTGGATGAC
AGAAACCTTGTTGGTCCAAAATGCGAACCCAGATTGTAAGACTATTTTAAAAGCATTAGGACCAGCAGCTACACTAGAAG
AAATGATGACAGCATGTCAGGGAGTAGGGGGACCCAGCCACAAAGCAAGAGTTTTG
>DQ853440/B/US/2002/14182_1
CCTATAGTGCAGAACCTCCAGGGGCAAATGGTACATCAAGCACTATCACCTAGAACTTTAAATGCATGGGTGGAAGTAGT
AGAAGAGAAGGCTTTCAGCCCAGAAGTAATACCCATGTTTTCAGCATTATCAGAAGGAGCCACCCCACAGGATTTAAATA
CTATGCTAAACACAGTGGGGGGACATCAA---GCAGCCATGCAAATGTTAAAAGAGACCATCAATGAGGAAGCTGCAGAA
TGGGATAGACTGCATCCAGTGCATGCAGGGCCTGTTGCACCAGGCCAGATGAGAGAACCAAGGGGAAGTGACATAGCAGG
AACTACTAGTACCCTTCAGGAACAAATAGGATGGATGACAAATAATCCACCTATCCCAGTAGGAGAAATCTATAAAAGAT
GGATAATTATGGGATTAAATAAAATAGTAAGAATGTATAGCCCTACCAGCATTCTGGACATAAGACAAGGACCAAAAGAA
CCCTTTAGAGATTATGTAGATCGGTTCTATAAAACTCTAAGAGCCGAGCAAGCTTCACAGGATGTAAAAAATTGGATGAC
AGAAACCTTGTTGGTCCAAAATGCGAACCCAGATTGTAAGACCATTTTAAAAGCATTAGGACCAGGAGCTACACTAGAAG
AAATGATGACAGCATGTCAGGGGGTAGGGGGACCCAGCCACAAAGCAAGAGTTTTG
>DQ853441/B/US/2002/14189_1
CCTATAGTACAGAACCTCCAGGGGCAAATGGTACATCAAGCAATATCACCTAGAACTTTAAATGCATGGGTGAAAGTAGT
AGAAGAGAAGGCTTTCAGCCCAGAAGTAATACCCATGTTTTCAGCATTATCAGAAGGAGCCACCCCACAGGATTTAAATA
CCATGCTAAACACAGTGGGGGGACATCAA---GCAGCCATGCAAATGTTAAAAGAGACCATCAATGAGGAAGCTGCAGAA
TGGGATAGACTGCATCCAGTGCATGCAGGGCCTGTTGCACCAGGCCAGATGAGAGAACCAAGGGGAAGCGACATAGCAGG
AACTACTAGTACCCTTCAGGAACAAATAGGATGGATGACAAATAATCCACCTATCCCAGTAGGAGAAATCTATAAAAGAT
GGATAATTATGGGGTTAAATAAAATAGTAAGAATGTATAGCCCTACCAGCATTCTGGACATAAGACAAGGACCAAAAGAA
CCCTTTAGAGATTATGTAGACCGGTTCTATAAAACTCTAAGAGCCGAGCAAGCTTCACAGGATGTAAAAAATTGGATGAC
AGAAACCTTGTTGGTCCAAAATGCGAACCCAGATTGTAAGACCATTTTAAAAGCATTAGGGCCAGGAGCTACACTAGAAG
AAATGATGACAGCATGTCAGGGAGTAGGGGGACCCAGCCACAAAGCAAGGGTTTTG
>DQ853442/B/US/2002/14184_1
CCTATAGTGCAGAACCTTCAGGGGCAAATGGTACATCAAGCATTATCACCTAGAACTTTAAATGCATGGGTGAAAGTAGT
AGAAGAGAAGGCTTTCAGCCCAGAAGTAATACCCATGTTTTCAGCATTATCAGAAGGAGCCACCCCACAGGATTTAAATA
CCATGCTAAACACAGTGGGGGGACATCAA---GCAGCCATGCAAATGTTAAAAGAGACCATCAATGAGGAAGCTGCAGAA
TGGGGTAGACTGCATCCAGTGCATGCAGGGCCTGTTGCACCAGGCCAGATGAGAGAACCAAGGGGAAGTGACATAGCAGG
AACTACTAGTACCCTTCAGGAACAAATAGGATGGATGACAAATAATCCACCTATCCCAGTAGGAGAAATCTATAAAAGAT
GGATAATTATGGGATTAAATAAAATAGTAAGAATGTATAGCCCTACCAGCATTCTGGACATAAGACAAGGACCAAAAGAA
CCCTTTAGAGATTATGTAAACCGGTTCTATAAAACTCTAAGGGCCGAGCAAGCTTCACAGGATGTAAAAAATTGGATGAC
AGAAACCTTGTTGGTCCAAAATGCGAACCCAGATTGTAAGACCATTTTAAAAGCATTAGGACCAGCAGCTACACTAGAAG
AAATGATGACAGCATGTCAGGGAGTAGGGGGACCCAGCCACAAAGCAAGAGTTTTG
>DQ853443/B/US/2002/14181_1
CCTATAGTGCAGAACCTCCAGGGGCAAATGGTACATCAAGCACTATCACCTAGAACTTTAAATGCATGGGTGAAAGTAGT
AGAAGAGAAGGCTTTCAGCCCAGAGGTAATACCCATGTTTTCAGCATTATCAGAAGGAGCCACCCCACAGGATTTAAATA
CCATGCTAAACACAGTGGGGGGACATCAA---GCAGCCATGCAAATGTTAAAAGAGACCATCAATGAGGAAGCTGCAGAA
TGGGATAGACTGCATCCAGTGCATGCAGGGCCTGTTGCACCAGGCCAGATGAGAGAACCAAGGGGAAGTGACATAGCAGG
AACTACTAGTACCCTTCAGGAACAAATAGGATGGATGACAAATAATCCACCTATCCCAGTAGGAGAAATCTATAAAAGAT
GGATAATTATGGGATTAAATAAAATAGTAAGAATGTATAGCCCTACCAGCATTCTGGACATAAGACAAGGACCAAAAGAA
CCCTTTAGAGATTATGTAGACCGGTTCTATAAAACTCTAAGGGCTGAGCAAGCTTCACAGGATGTAAAAAATTGGACGAC
AGAAACCTTGTTGGTCCAAAATGCGAACCCAGATTGTAAGACCATTTTAAAAGCATTAGGACCAGCAGCTACACTAGAAG
AAATGATGACAGCATGTCAAGGAGTAGGGGGACCCAGCCACAAAGCAAGAGTTCTG
>DQ853444/B/US/2002/14183_1
CCTATAGTGCAGAACCTCCAGGGGCAAATGGTACATCAAGCACTATCACCTAGAACTTTAAATGCATGGGTGAAAGTAGT
AGAAGAGAAGGCTTTCAGCCCAGAAGTAATACCCATGTTTTCAGCATTATCAGAAGGAGCCACCCCACAGGATTTAAATA
CCATGCTAAACACAGTGGGGGGACATCAA---GCAGCCATGCAAATGTTAAAAGAGACCATCAATGAGGAAGCTGCAGAA
TGGGATAGACTGCATCCAGTGCATGCAGGGCCTGTTGCACCAGGCCAAATGAGAGAACCAAGGGGAAGTGACATAGCAGG
AACTACTAGTACCCTTCAGGAACAAATAGGATGGATGACAAATAATCCACCTATCCCAGTAGGAGAAATCTATAAAAGAT
GGATAATTATGGGATTAAATAAAATAGTAAGAATGTATAGCCCTACCAGCATTCTGGACATAAGACAAGGACCAAAAGAA
CCCTTTAGAGATTATGTAGACCGGTTCTATAAAACTCTAAGAGCCGAGCAAGCTTCACAGGATGTAAAAAATTGGATGAC
AGAAACCTTGTTGGTCCAAAATGCGAACCCAGATTGTAAGACCATTTTAAAAGCATTAGGACCAGGAGCTACACTAGAAG
AAATGATGACCGCATGTCAGGGAGTAGGGGGACCCAGCCACAAAGCAAGAGTTTTG
>DQ853445/B/US/2002/14185_1
CCTATAGTGCAGAACCTCCAGGGGCAAATGGTACATCAAGCATTATCACCTAGAACTTTAAATGCATGGGTGAAAGTAGT
AGAAGAGAAGGCTTTCAGCCCAGAAGTAATACCCATGTTTTCAGCATTATCAGAAGGAGCCACCCCACAGGATTTAAATA
CCATGTTAAACACAGTGGGGGGACATCAA---GCAGCCATGCAAATGTTAAAAGAGACCATCAATGAGGAAGCTGCAGAA
TGGGATAGACTGCATCCAGTGCATGCAGGGCCTGTTGCACCAGGCCAAATGAGAGAACCAAGGGGAAGTGACATAGCAGG
AACTACTAGTACCCTTCAGGAACAAATAGGATGGATGACAAATAATCCACCTATCCCAGTAGGAGAAATCTATAAAAGAT
GGATAATTATGGGATTAAATAAAATAGTAAGAATGTATAGCCCTACCAGCATTCTGGACATAAGACAAGGACCAAAAGAA
CCCTTTAGAGATTATGTAGACCGGTTCTATAAAACTCTAAGAGCCGAGCAAGCTTCACAGGATGTAAAAAATTGGATGAC
AGAAACCTTGTTGGTCCAAAATGCGAACCCAGATTGTAAGACCATTCTAAAAGCATTAGGACCAGGAGCTACACTAGAAG
AAATGATGACAGCATGTCAGGGAGTAGGGGGACCCAGCCACAAAGCAAGAGTTTTG
>DQ853446/B/US/2002/14188_1
CCTATAGTGCAGAACCTCCAGGGGCAAATGGTACATCAAGCACTATCACCTAGAACTTTAAATGCATGGGTGAAAGTAGT
AGAAGAGAAGGCTTTCAGCCCAGAAGTAATACCCATGTTCTCAGCATTATCAGAAGGAGCCACCCCACAGGATTTAAATA
CCATGTTAAACACAGTGGGGGGACATCAA---GCAGCCATGCAAATGTTAAAAGAGACCATCAATGAGGAAGCTGCAGAA
TGGGATAGACTGCACCCAGTGCATGCAGGGCCTGCTGCACCAGGCCAGATGAGAGAACCAAGGGGAAGTGACATAGCAGG
AACTACTAGTACCCTTCAGGAACAAATAGGATGGATGACAAATAATCCACCTATCCCAGTAGGAGAAATCTATAAAAGAT
GGATAATTATGGGGTTAAATAAAATAGTAAGAATGTATAGCCCTACCAGCATTCTAGACATAAGACAAGGACCAAAAGAA
CCCTTTAGAGATTATGTAGACCGGTTCTATAAAACTCTAAGAGCCGAGCAAGCTTCACAGGATGTAAAAAATTGGATGAC
AGAAACCTTGTTGGTCCAAAATGCGAACCCAGATTGTAAGACCATTTTAAAAGCATTAGGACCAGGAGCTACACTAGAAG
AAATGATGACAGCATGTCAGGGAGTAGGGGGACCCAGCCACAAAGCAAGAGTTTTG
>DQ853447/B/US/2002/14187_1
CCTATAGTGCAGAACCTTCAGGGGCAAATGGTACATCAAGCAATATCACCTAGAACTTTAAATGCATGGGTGAAAGTAGT
AGAAGAGAAGGCTTTCAGCCCAGAAGTAATACCCATGTTTTCAGCATTATCAGAAGGAGCCACCCCACAGGATTTAAATA
CCATGTTAAACACAGTGGGGGGACATCAA---GCAGCAATGCAAATGTTAAAAGAGACCATCAATGAGGAAGCTGCAGAA
TGGGATAGACTGCATCCAGTGCATGCAGGGCCTGTTGCACCAGGCCAGATGAGAGAACCAAGGGGAAGTGACATAGCAGG
AACTACTAGTACCCTTCAGGAACAAATAGGATGGATGACAAATAATCCACCTATCCCAGTAGGAGAAATCTATAAAAGAT
GGATAATTATGGGATTAAATAAAATAGTAAGAATGTATAGCCCTACCAGCATTCTGGACATAAGACAAGGACCAAAAGAA
CCCTTTAGAGATTATGTAGATCGGTTCTATAAGACTCTAAGAGCCGAGCAAGCTTCACAGGATGTAAAAAATTGGATGAC
AGAAACCCTGTTGGTCCAAAATGCGAACCCAGATTGTAAGACCATTTTAAAAGCATTAGGACCAGGAGCTACACTAGAAG
AAATGATGACAGCATGTCAGGGAGTAGGGGGACCCAGCCACAAAGCAAGAGTTTTG
>DQ853448/B/US/2002/14190_1
CCTATAGTGCAGAACCTTCAGGGGCAAATGGTACATCAAGCGCTATCACCTAGAACTTTAAATGCATGGGTAAAAGTAGT
AGAAGAGAAGGCTTTCAGCCCAGAAGTAATACCCATGTTTACAGCATTATCAGGAGGAGCCACCCCACAGGATTTAAATA
CTATGCTAAACACAGTGGGGGGACATCAA---GCAGCCATGCAAATGTTAAAAGAGACCATCAATGAGGAAGCTGCAGAA
TGGGATAGACTACATCCAGTGCATGCAGGGCCTGCTGCACCAGGCCAGATGAGAGAACCAAGGGGAAGTGACATAGCAGG
AACTACTAGTACCCTTCAGGAACAAATAGGATGGATGACAAATAATCCACCTATCCCAGTAGGAGAAATCTATAAAAGAT
GGATAATTATGGGATTAAATAAAATAGTAAGAATGTATAGCCCTACCAGCATTCTGGACATAAGACAAGGACCAAAAGAA
CCCTTTAGAGATTATGTAGACCGGTTCTATAAAACTCTAAGAGCCGAGCAAGCTTCACAGGATGTAAAAAATTGGATGAC
GGAAACCTTGTTGGTCCAAAATGCGAACCCAGATTGTAAGACCATTTTAAAAGCATTAGGACCAGGAGCTACACTAGAAG
AAATGATGACAGCATGTCAGGGAGTAGGGGGACCCAGCCACAAAGCAAGAGTTTTG
>DQ853449/B/US/2000/14299_1
CCTATAGTGCAGAACCTCCAGGGGCAAATGGTACATCAAGCACTATCACCTAGAACTTTAAATGCATGGGTGAAAGTAGT
AGAAGAGAAGGCTTTCAGCCCAGAAGTAATACCCATGTTTTCAGCATTATCAGAAGGAGCCACCCCACAGGATTTAAATA
CCATGCTAAACACAGTGGGGGGACATCAA---GCAGCCATGCAAATGTTAAAAGAGACCATCAATGAGGAGGCTGCAGAA
TGGGATAGAGTGCATCCAGTGCATGCAGGGCCTGCTGCACCAGGCCAGATGAGAGAACCAAGGGGAAGTGACATAGCAGG
AACTACTAGTACCCTTCAGGAACAAATAGGATGGATGACAAATAATCCACCTATCCCAGTAGGAGAAATCTATAAAAGAT
GGATAATTCTGGGATTAAATAAAATAGTAAGAATGTATAGCCCTACCAGCATTCTGGACATAAGACAAGGACCAAAAGAA
CCCTTTAGAGATTATGTAGACCGGTTCTATAAAACTCTAAGAGCCGAGCAAGCTTCACAGGATGTAAAAAATTGGATGAC
AGAAACCTTGTTGGTCCAAAATGCGAACCCAGATTGTAAGACCATTTTAAAAGCATTAGGACCAGGAGCTACACTAGAAG
AAATGATGACAGCATGTCAGGGAGTAGGGGGACCCAGCCACAAAGCAAGAGTTTTG
>DQ853450/B/US/2000/14302_1
CCTATAGTGCAGAACCTCCAGGGGCAAATGGTACATCAAGCATTATCACCTAGAACTTTAAATGCATGGGTGAAAGTAGT
AGAAGAAAAGGCTTTCAGCCCAGAAGTAATACCCATGTTTTCAGCATTATCAGAAGGAGCCACCCCGCAGGATTTAAATA
CCATGCTAAACACAGTGGGGGGACATCAA---GCAGCCATGCAAATGTTAAAAGAGACCATCAATGATGAAGCTGCAGAA
TGGGATAGACTGCATCCAGTGCAGGCAGGGCCTGTTGCACCAGGCCAGATGAGAGAACCAAGGGGAAGTGACATAGCAGG
AACTACTAGTACCCTTCAGGAACAAATAGGATGGATGACAAATAATCCACCTATCCCAGTAGGAGAAATCTATAAAAGAT
GGATAATTCTGGGATTAAATAAAATAGTAAGAATGTATAGCCCTACCAGCATTCTGGACATAAGACAAGGACCAAAAGAA
CCCTTTAGAGATTATGTAGACCGGTTCTATAAAACTCTAAGAGCCGAGCAAGCTTCACAGGATGTAAAAAATTGGATGAC
AGAAACCTTGTTGGTCCAAAATGCGAACCCAGATTGTAAGACCATTTTAAAAGCATTAGGACCAGCAGCTACACTAGAAG
AGATGATGACAGCATGTCAGGGAGTAGGGGGACCCAGCCACAAAGCAAGAGTTTTG
>DQ853451/B/US/2000/14303_1
CCTATAGTGCAGAACCTCCAGGGGCAAATGGTACATCAAGCAATATCACCTAGAACTTTAAATGCATGGGTGAAAGTAGT
AGAAGAGAAGGCTTTCAGCCCAGAAGTAATACCCATGTTTTCAGCATTATCAGAAGGAGCCACCCCACAAGATTTAAATA
CCATGCTAAACACAGTGGGGGGACATCAA---GCAGCCATGCAAATGTTAAAAGAGACCATCAATGAAGAAGCTGCAGAA
TGGGATAGACTGCATCCAGTGCATGCAGGGCCTATTGCACCAGGCCAGATGAGAGAACCAAGGGGAAGTGACATAGCAGG
AACTACTAGTACCCTTCAGGAACAAATAGGATGGATGACAAATAATCCACCTATCCCAGTAGGAGAAATCTATAAAAGAT
GGATAATTATGGGATTAAATAAAATAGTAAGAATGTATAGCCCTACCAGCATTCTGGACATAAGACAAGGACCAAAAGAA
CCCTTTAGAGATTATGTAGACCGGTTCTATAAAACTCTAAGAGCCGAGCAAGCTTCACAGGATGTAAAAAATTGGATGAC
AGAAACCTTGTTGGTCCAAAATGCGAACCCAGATTGTAAGACCATTTTAAAAGCATTAGGACCAGCAGCTACACTAGAAG
AAATGATGACAGCATGTCAGGGAGTAGGGGGACCCAGCCACAAAGCAAGAGTTTTG
>DQ853452/B/US/2000/14296_1
CCTATAGTGCAGAACCTCCAGGGGCAAATGGTACATCAAGCACTATCACCTAGAACTTTAAATGCATGGGTGAAAGTAGT
AGAAGAGAAGGCTTTCAGCCCAGAAGTAATACCCATGTTTTCAGCATTATCAGAAGGAGCCACCCCACAGGATTTAAATA
CCATGCTAAACACAGTGGGGGGACATCAA---GCGGCCATGCAAATGTTAAAAGAAACCATCAATGAGGAAGCTGCAGAA
TGGGATAGACTGCATCCAGTGCATGCAGGGCCTGTTGCACCAGGCCAGATGAGAGAACCAAGGGGAAGTGACATAGCAGG
AACTACTAGTACCCTTCAGGAACAAATAGGATGGATGACAAATAATCCACCTATCCCAGTAGGAGAAATCTATAAAAGAT
GGATAATTATGGGATTAAATAAAATAGTAAGAATGTATAGTCCTACCAGCATTCTAGACATAAGACAAGGACCAAAAGAA
CCCTTTAGAGATTATGTAGACCGGTTCTATAAAATTCTAAGAGCCGAGCAAGCTTCACAGGATGTAAAAAAATGGATGAC
AGAAACCTTGTTGGTCCAAAATGCGAACCCAGATTGTAAGACCATTTTAAAAGCATTAGGACCAGCAGCTACACTAGAAG
AGATGATGACAGCATGTCAGGGAGTAGGGGGACCCAGCCACAAAGCAAGAGTTTTG
>DQ853453/B/US/2000/14298_1
CCTATAGTGCAGAACCTCCAGGGGCAAATGGTACATCAACCACTATCACCTAGAACTTTAAATGCATGGGTAAAAGTAGT
AGAAGAGAAGGCTTTCAGCCCAGAAGTAATACCCATGTTTTCAGCATTACCAGAAGGAGCCACCCCACAGGATTTAAATA
CCATGCTAAACACAGTGGGGGGACATCAA---GCAGCCATGCAAATGTTAAAAGAGACCATCAATGAGGAAGCTGCAGAA
TGGGATAGATTGCATCCAGTGCATGCAGGGCCTGTTGCACCAGGCCAGATGAGAGAACCAAGGGGAAGTGACATAGCAGG
AACTACTAGTACCCTTCAGGAACAAATAGGATGGATGACAAATAATCCACCTATCCCAGTAGGAGAAATCTATAAAAGAT
GGATAATTCTGGGATTAAATAAAATAGTAAGAATGTATAGCCCTACCAGCATTCTGGACATAAGACAAGGACCAAAAGAA
CCCTTTAGAGATTATGTAGACCGGTTCTATAAAACTCTAAGGGCCGAGCAAGCTTCACAGGATGTAAAAAATTGGATGAC
AGAAACCTTGTTGGTCCAAAATGCGAACCCAGATTGTAAGACCATTTTAAAAGCATTAGGACCAGCAGCTACACTAGAAG
AAATGATGACAGCATGTCAGGGAGTAGGGGGACCCAGCCACAAAGCAAGAGTTTTG
>DQ853454/B/US/2000/14295_1
CCTATAGTGCAGAACCTCCAGGGGCAAATGGTACACCGAGCACTATCACCTAGAACTTTAAATGCATGGGTGAAAGTAGT
AGAAGAGAAGGCTTTCAGCCCAGAGGTAATACCCATGTTTTCAGCATTATCAGGAGGAGCCACCCCACAGGATTTAAATA
CCATGCTAAACACAGTGGGGGGACACCAA---GCAGCCATGCAAATGTTAAAAGAGACCATCAATGAGGAAGCTGCAGAA
TGGGATAGACTGCATCCAGTGCATGCAGGGCCTGTTGCACCAGGCCAGATGAGAGAACCAAGGGGAAGTGACATAGCAGG
AACTACTAGTACCCTTCAGGAACAAATAGGATGGATGACAAATAATCCACCTATCCCAGTAGGAGAAATCTATAAAAGAT
GGATAATTATGGGATTAAATAAAATAGTGAGAATGTATAGCCCTACCAGCATTCTGGACATAAGACAAGGACCAAAAGAA
CCCTTTAGAGATTATGTAGACCGGTTCTATAAAACTCTAAGAGCCGAGCAAGCTTCACAGGATGTAAAAAATTGGATGAC
AGAAACCTTGTTGGTCCAAAATGCGAACCCAGATTGTAAGACCATTTTAAAAGCATTAGGACCAGCAGCTACACTAGAAG
AAATGATGACAGCATGTCAGGGAGTAGGGGGACCCAGCCACAAAGCAAGAGTTTTG
>DQ853455/B/US/1998/15387_1
CCTATAGTGCAGAACCTCCAGGGGCAAATGGTACATCAAGCAATATCACCTAGAACTTTAAATGCATGGGTAAAAGTAGT
AGAAGAGAAGGCTTTCAGCCCAGAAGTAATACCCATGTTTTCAGCATTATCAGAAGGAGCCACCCCACAAGATTTAAATA
CCATGCTAAACACAGTGGGGGGACATCAA---GCAGCCATGCAAATGTTAAAAGAGACCATCAATGAGGAAGCTGCAGAA
TGGGATAGAGTGCATCCAGTGCATGCAGGGCCTATTGCACCAGGCCAGATGAGAGAACCAAGGGGAAGTGACATAGCAGG
AACTACTAGTACCCTTCAGGAACAAATAGGATGGATGACAAATAATCCACCTATCCCAGTAGGAGAAATCTATAAAAGAT
GGATAATCCTGGGATTAAATAAAATAGTAAGAATGTATAGTCCTACCAGCATTCTGGACATAAGACAAGGACCAAAGGAA
CCCTTTAGAGATTATGTAGACCGGTTCTATAAAACTCTAAGAGCCGAGCAAGCTTCACAGGATGTAAAAAATTGGATGAC
AGAAACCTTGTTGGTCCAAAATGCGAACCCAGATTGTAAGACCATTTTAAAAGCATTAGGACCAGCAGCTACACTAGAAG
AAATGATGACAGCATGTCAGGGAGTAGGGGGACCCGGCCACAAAGCAAGAGTTTTG
>DQ853456/B/US/1998/15388_1
CCTATAGTGCAGAACCTCCAGGGGCAAATGGTACATCAAGCAATATCACCTAGAACTTTAAATGCATGGGTAAAAGTAGT
AGAAGAGAAGGCTTTCAGCCCAGAAGTAATACCCATGTTTTCAGCATTATCAGAAGGAGCCACCCCACAAGATTTAAATA
CCATGCTAAACACAGTGGGGGGACATCAA---GCAGCCATGCAAATGTTAAAAGAGACCATCAATGAGGAAGCTGCAGAA
TGGGATAGAGTGCATCCAGTGCATGCAGGGCCTATTGCACCAGGCCAGATGAGAGAACCAAGGGGAAGTGACATAGCAGG
AACTACTAGTACCCTTCAGGAACAAATAGGATGGATGACAAATAATCCACCTATCCCAGTAGGAGAAATCTATAAAAGAT
GGATAATCCTGGGATTAAATAAAATAGTAAGAATGTATAGTCCTACCAGCATTCTGGACATAAGACAAGGACCAAAGGAA
CCCTTTAGAGATTATGTAGACCGGTTCTATAAAACTCTAAGAGCCGAGCAAGCTTCACAGGATGTAAAAAATTGGATGAC
AGAAACCTTGTTGGTCCAAAATGCGAACCCAGATTGTAAGACCATTTTAAAAGCATTAGGACCAGCAGCTACACTAGAAG
AAATGATGACAGCATGTCAGGGAGTAGGGGGACCCGGCCACAAAGCAAGAGTTTTG
>DQ853457/B/US/1998/15389_1
CCTATAGTGCAGAACCTCCAGGGGCAAATGGTACATCAAGCAATATCACCTAGAACTTTAAATGCATGGGTAAAAGTAGT
AGAAGAGAAGGCTTTCAGCCCAGAAGTAATACCCATGTTTTCAGCATTATCAGAAGGAGCCACCCCACAAGATTTAAATA
CCATGCTAAACACAGTGGGGGGACATCAA---GCAGCCATGCAAATGTTAAAAGAGACCATCAATGAGGAAGCTGCAGAA
TGGGATAGAGTGCATCCAGTGCATGCAGGGCCTATTGCACCAGGCCAGATGAGAGAACCAAGGGGAAGTGACATAGCAGG
AACTACTAGTACCCTTCAGGAACAAATAGGATGGATGACAAATAATCCACCTATCCCAGTAGGAGAAATCTATAAAAGAT
GGATAATCCTGGGATTAAATAAAATAGTAAGAATGTATAGTCCTACCAGCATTCTGGACATAAGACAAGGACCAAAGGAA
CCCTTTAGAGATTATGTAGACCGGTTCTATAAAACTCTAAGAGCCGAGCAAGCTTCACAGGATGTAAAAAATTGGATGAC
AGAAACCTTGTTGGTCCAAAATGCGAACCCAGATTGTAAGACCATTTTAAAAGCATTAGGACCAGCAGCTACACTAGAAG
AAATGATGACAGCATGTCAGGGAGTAGGGGGACCCGGCCACAAAGCAAGAGTTTTG
>DQ853458/B/US/1998/15390_1
CCTATAGTGCAGAACCTCCAGGGGCAAATGGTACATCAAGCAATATCACCTAGAACTTTAAATGCATGGGTAAAAGTAGT
AGAAGAGAAGGCTTTCAGCCCAGAAGTAATACCCATGTTTTCAGCATTATCAGAAGGAGCCACCCCACAAGATTTAAATA
CCATGCTAAACACAGTGGGGGGACATCAA---GCAGCCATGCAAATGTTAAAAGAGACCATCAATGAGGAAGCTGCAGAA
TGGGATAGAGTGCATCCAGTGCATGCAGGGCCTATTGCACCAGGCCAGATGAGAGAACCAAGGGGAAGTGACATAGCAGG
AACTACTAGTACCCTTCAGGAACAAATAGGATGGATGACAAATAATCCACCTATCCCAGTAGGAGAAATCTATAAAAGAT
GGATAATCCTGGGATTAAATAAAATAGTAAGAATGTATAGTCCTACCAGCATTCTGGACATAAGACAAGGACCAAAGGAA
CCCTTTAGAGATTATGTAGACCGGTTCTATAAAACTCTAAGAGCCGAGCAAGCTTCACAGGATGTAAAAAATTGGATGAC
AGAAACCTTGTTGGTCCAAAATGCGAACCCAGATTGTAAGACCATTTTAAAAGCATTAGGACCAGCAGCTACACTAGAAG
AAATGATGACAGCATGTCAGGGAGTAGGGGGACCCGGCCACAAAGCAAGAGTTTTG
>DQ853459/B/US/1998/15382_1
CCTATAGTGCAGAACCTTCAGGGGCAAATGGTACATCAAGCAATATCACCTAGAACTTTAAATGCATGGGTGAAAGTAGT
AGAAGAAAAGGCTTTCAGCCCAGAGGTAATACCCATGTTTTCAGCATTATCAGAAGGAGCCACCCCACAAGATTTAAATA
CAATGTTAAACACAGTGGGGGGACATCAA---GCAGCCATGCAAATGTTAAAAGAGACCATCAATGAGGAAGCTGCAGAA
TGGGATAGAGTGCATCCAGTGCATGCAGGGCCTATTGCACCAGGCCAGATGAGAGAACCAAGGGGAAGTGACATAGCAGG
AACTACTAGTACCCTTCAGGAACAAATAGGATGGATGACAAATAATCCACCTATCCCAGTAGGAGAAATCTATAAAAGAT
GGATAATCCTGGGATTAAATAAAATAGTAAGAATGTATAGCCCTACCAGCATTCTGGACATAAGACAAGGACCAAAGGAA
CCTTTTAGAGATTATGTAGACCGGTTCTATAAAACTCTAAGAACCGAGCAAGCTTCACAGGATGTAAAAAATTGGATGAC
AGAAACCTTGTTGGTCCAAAATGCGAACCCAGATTGTAAGACTATCTTAAAAGCATTAGGACCAGCAGCTACACTAGAAG
AAATGATGACAGCATGTCAGGGAGTAGGGGGACCTAGCCACAAAGCAAGAGTTTTG
>DQ853460/B/US/1998/15386_1
CCTATAGTGCAGAACCTTCAGGGGCAAATGGTACATCAAGCAATATCACCTAGAACTTTAAATGCATGGGTGAAAGTAGT
AGAAGAAAAGGCTTTCAGCCCAGAGGTAATACCCATGTTTTCAGCATTATCAGAAGGAGCCACCCCACAAGATTTAAATA
CAATGTTAAACACAGTGGGGGGACATCAA---GCAGCCATGCAAATGTTAAAAGAGACCATCAATGAGGAAGCTGCAGAA
TGGGATAGAGTGCATCCAGTGCATGCAGGGCCTATTGCACCAGGCCAGATGAGAGAACCAAGGGGAAGTGACATAGCAGG
AACTACTAGTACCCTTCAGGAACAAATAGGATGGATGACAAATAATCCACCTATCCCAGTAGGAGAAATCTATAAAAGAT
GGATAATCCTGGGATTAAATAAAATAGTAAGAATGTATAGCCCTACCAGCATTCCGGACATAAGACAAGGACCAAAGGAA
CCTTTTAGAGATTATGTAGACCGGTTCTATAAAACTCTAAGAGCCGAGCAAGCTTCACAGGATGTAAAAAATTGGATGAC
AGAAACCTTGTTGGTCCAAAATGCGAACCCAGATTGTAAGACTATCTTAAAAGCATTAGGACCAGCAGCTACACTAGAAG
AAATGATGACAGCATGTCAGGGAGTAGGGGGACCTAGCCACAAAGCAAGAGTTTTG
>DQ853461/B/US/1998/15383_1
CCTATAGTGCAGAACCTTCAGGGGCAAATGGTACATCAAGCAATATCACCTAGAACTTTAAATGCATGGGTGAAAGTAGT
AGAAGAAAAGGCTTTCAGCCCAGAGGTAATACCCATGTTTTCAGCATTATCAGAAGGAGCCACCCCACAAGATTTAAATA
CAATGTTAAACACAGTGGGGGGACATCAA---GCAGCCATGCAAATGTTAAAAGAGACCATCAATGAGGAAGCTGCAGAA
TGGGATAGAGCGCATCCAGTGCATGCAGGGCCTATTGCACCAGGCCAGATGAGAGAACCAAGGGGAAGTGACATAGCAGG
AACTACTAGTACCCTTCAGGAACAAATAGGATGGATGACAAATAATCCACCTATCCCAGTAGGAGAAATCTATAAAAGAT
GGATAATCCTGGGATTAAATAAAATAGTAAGAATGTATAGCCCTACCAGCATTCTGGACATAAGACAAGGACCAAAGGAA
CCTTTTAGAGATTATGTAGACCGGTTCTATAAAACTCTAAGAGCCGAGCAAGCTTCACAGGATGTAAAAAATTGGATGAC
AGAAACCTTGTTGGTCCAAAATGCGAACCCAGATTGTAAGACTATCTTAAAAGCATTAGGACCAGCAGCTACACTAGAAG
AAATGATGACAGCATGTCAGGGAGTAGGGGGACCTAGCCACAAAGCAAGAGTTTTG
>DQ853462/B/US/1998/15381_1
CCTATAGTGCAGAACCTCCAGGGGCAAATGGTACATCAAGCAATATCACCTAGAACTTTAAATGCATGGGTAAAAGTAGT
AGAAGAGAAGGCTTTCAGCCCAGAAGTAATACCCATGTTTTCAGCATTATCAGAAGGAGCCACCCCACAAGATTTAAATA
CCATGCTAAACACAGTGGGGGGACATCAA---GCAGCCATGCAAATGTTAAAAGAGACCATCAATGAGGAAGCTGCAGAA
TGGGATAGAGTGCATCCAGTGCATGCAGGGCCTATTGCACCAGGCCAGATGAGAGAACCAAGGGGAAGTGACATAGCAGG
AACTACTAGTACCCTTCAGGAACAAATAGGATGGATGACAAATAATCCACCTATCCCAGTAGGAGAAATCTATAAAAGAT
GGATAATCCTGGGATTAAATAAAATAGTAAGAATGTATAGTCCTACCAGCATTCTGGACATAAGACAAGGACCAAAGGAA
CCCTTTAGAGATTATGTAGACCGGTTCTATAAAACTCTAAGAGCCGAGCAAGCTTCACAGGATGTAAAAAATTGGATGAC
AGAAACCTTGTTGGTCCAAAATGCGAACCCAGATTGTAAGACCATTTTAAAAGCATTAGGACCAGCAGCTACACTAGAAG
AAATGATGACAGCATGTCAGGGAGTAGGGGGACCCGGCCACAAAGCAAGAGTTTTG
>DQ853463/B/US/1998/15384_1
CCTATAGTGCAGAACCTTCAGGGGCAAATGGTACATCAAGCAATATCACCTAGAACTTTAAATGCATGGGTGAAAGTAGT
AGGAGAGAAGGCTTTCAGCCCAGAGGTAATACCTATGTTTTCAGCGTTATCAGAAGGAGCCACCCCACAAGATTTAAATA
CCATGCTAAACACAGTGGGGGGACATCAA---GCAGCCATGCAAATGTTAAAAGAGACCATCAATGAGGAAGCTGCAGAA
TGGGATAGAGTGCATCCAGTGCATGCAGGGCCTATCGCACCAGGCCAGATGAGAGAACCAAGGGGAAGTGACATAGCAGG
AACTACTAGTACCCTTCAGGAACAAATAGGATGGATGACAAATAATCCACCTATCCCAGTAGGAGAAATCTATAAAAGAT
GGATAATCCTGGGATTAAATAAAATAGTAAGAATGTATAGCCCTACCAGCATTCTAGACATAAGACAAGGACCAAAGGAA
CCCTTTAGAGGTTATGTAGACCGGTTCTATAAAACTCTAAGAGCTGAGCAAGCTTCACAGGATGTAAAAAATTGGATGAC
AGAAACCTTGTTGGTCCAAAATGCGAACCCAGATTGCAAGACTATTTTAAAAGCATTAGGACCAGCAGCTACACTAGAAG
AAATGATGACAGCATGTCAGGGAGTAGGGGGACCCAGCCACAAAGCAAGAGTTTTG
>DQ853464/B/US/1998/15385_1
CCTATAGTGCAGAACCCCCAGGGGCAAATGGTACATCAAGCAATATCACCTAGAACTTTAAATGCATGGGTAAAAGTAGT
AGAAGAGAAGGCTTTCAGCCCAGAAGTAATACCCATGTTTTCAGCATTATCAGAAGGAGCCACCCCACAAGATTTAAATA
CCATGCTAAACACAGTGGGGGGACATCAA---GCAGCCATGCAAATGTTAAAAGAGACCATCAATGAGGAAGCTGCAGAA
TGGGATAGAGTGCATCCAGTGCATGCAGGGCCTATTGCACCAGGCCAGATGAGAGAACCAAGGGGAAGTGACATAGCAGG
AACTACTAGTACCCTTCAGGAACAAATAGGATGGATGACAAATAATCCACCTATCCCAGTAGGAGAAATCTATAAAAGAT
GGATAATCCTGGGATTAAATAAAATAGTAAGAATGTATAGTCCTACCAGCATTCTGGACATAAGACAAGGACCAAAGGAA
CCCTTTAGAGATTATGTAGACCGGTTCTATAAAACTCTAAGAGCCGAGCAAGCCTCACAGGATGTAAAAAATTGGATGAC
AGAAACCTTGTTGGTCCAAAATGCGAACCCAGATTGTAAGACCATTTTAAAAGCATTAGGACCAGCAGCTACACTAGAAG
AAATGATGACAGCATGTCAGGGAGTAGGGGGACCCGGCCACAAAGCAAGAGTTTTG
>DQ854714/B/ES/1989/M61
CCTATAGTGCAGAACATCCAGGGGCAAATGGTACATCAGGCCATATCACCTAGAACTTTAAATGCATGGGTAAAAGTAGT
AGAAGAGAAGGCTTTCAGCCCAGAAGTAATACCCATGTTTTCAGCATTATCAGAAGGAGCCACCCCACAAGATTTAAACA
CCATGCTAAACACAGTGGGGGGACATCAA---GCAGCCATGCAAATGTTAAAAGAGACCATCAATGAGGAAGCTGCAGAA
TGGGATAGATTGCATCCAGTGCATGCAGGGCCTCATCCACCAGGCCAGATGAGAGAACCAAGGGGAAGTGACATAGCAGG
AACTACTAGTACCCTTCAGGAACAAATAGCATGGATGACAAATAATCCACCTATCCCAGTAGGAGAAATCTATAAGAGAT
GGATAATCCTGGGATTAAATAAAATAGTAAGGATGTATAGCCCTACCAGCATTCTGGACATAAAACAAGGACCAAAGGAA
CCCTTTAGAGACTATGTAGACCGGTTCTATAAGACTCTAAGAGCCGAGCAAGCTTCACAGGAGGTAAAAAATTGGATGAC
AGAAACCTTGTTGGTCCAAAATGCGAACCCAGATTGTAAGACTATTTTAAAAGCATTGGGACCAGCAGCTACACTAGAAG
AAATGATGACAGCATGTCAGGGAGTGGGAGGACCCGGCCACAAAGCAAGAGTGTTG
>DQ886031/B/US/-/F703
CCTATAGTGCAGAACCTACAGGGGCAAATGGTGCATCAAGCCATATCACCTAGAACTTTAAATGCATGGGTAAAAGTAAT
AGAAGAGAAGGCTTTCAGCCCAGAAGTAATACCCATGTTTTCAGCATTATCAGAAGGAGCCACCCCACAAGATTTAAACA
CCATGCTAAACACAGTGGGGGGACATCAA---GCAGCCATGCAAATGTTAAAAGAGACCATCAATGAGGAAGCTGCAGAA
TGGGATAGATTGCATCCAGCACAGGCAGGGCCTGTTGCACCAGGCCAGATAAGAGATCCAAGGGGAAGTGACATAGCAGG
AACTACTAGTAACCTTCAGGAACAAATAACCTGGATGACAAGTAATCCACCTATCCCAGTGGGAGAAATCTATAAAAGAT
GGATAATCCTGGGGTTAAATAAAATAGTAAGAATGTATAGTCCTGTCAGCATTCTGGACATAAGACAAGGACCAAAGGAA
CCCTTTAGAGACTATGTAGACCGGTTCTATAAAACTCTAAGAGCCGAGCAAGCTTCACAGGAGGTAAAAGGTTGGATGAC
AGAAACCTTGTTGGTCCAAAATGCGAACCCAGATTGTAAGACTATTTTAAAAGCATTAGGACCAGCAGCTACACTAGAAG
AAATGATGACAGCATGTCAGGGAGTGGGGGGACCCAGCCATAAAGCAAGAATTCTG
>DQ886032/B/US/-/F7174
CCTATAGTGCAGAATCTACAGGGGCAAATGGTACATCAGGCCATAACACCTAGAACTTTAAATGCATGGGTAAAAGTAGT
AGAAGAGAAGGCTTTTAGCCCAGAAGTAATACCTATGTTTTCAGCATTATCAGAAGGATGCACCCCACAAGATTTAAACC
TCATGCTAAACACAGTGGGGGGACATCAA---GCAGCCATGCAGATGTTAAAAGAAACCATCAATGAGGAAGCTGCAGAA
TGGGATAGAATGCATCCAGTGCAGGCAGGGCCTGTTGCACCAGGCCAGATAAGAGAACCAAGGGGAAGTGACATAGCAGG
AACTACTAGTAACCTTCAGGAACAAATAACATGGATGACAAGTAATCCACCTATCCCAGTAGGAGAAATCTATAAAAGAT
GGATAATCCTGGGATTAAATAAAATAGTAAGAATGTATAGTCCTACCAGCATTCTGGACATAAGGCAAGGGCCAAAGGAA
CCCTTTAGAGACTATGTAGACAGGTTCTATAAAACTCTAAGAGCCGAGCAAGCTTCACAGGAAGTAAAAAATTGGATGAC
AGAAACTTTGTTGGTGCAAAATGCAAACCCAGATTGTAAAACTATTTTAAAAGCATTGGGACCAGCAGCTACACTAGAAG
AAATGATGACAGCATGTCAGGGAGTGGGGGGACCCGGACATAAAGCAAGAGTCTTG
>DQ886033/B/US/-/F7204
CCTATAGTACAGAATGTCCAGGGGCAAATGGTACATCAAGCCATATCACCTAGAACTTTAAATGCATGGGTAAAAGTAGT
AGAAGAGAAGGCTTTCAGCCCAGAAGTGATACCCATGTTTTCAGCATTATCAGAAGGAGCCACCCCAAGCGATTTAAATA
CCATGTTAAACACAGTGGGGGGACATCAA---GCAGCTATGCAAATGTTAAAAGAGACCATCAATGAGGAAGCTGCAGAA
TGGGATAGATTGCATCCAGTGCATGCAGGGCCTATTGCACCAGGCCAGATGAGAGAACCAAGGGGAAGTGATATAGCAGG
AACTACTAGTACCCTTCAGGAACAAATAGCATGGATGACAAATAATCCACCTATCCCAGTAGGAGACATCTATAAAAGAT
GGATAATACTAGGATTAAATAAAATAGTAAGGATGTATAGTCCTACCAGCATTTTGGACATAAGACAAGGACCAAAGGAA
CCCTTTAGAGACTATGTAGACCGGTTCTATAAAACTCTAAGAGCCGAGCAAGCTTCACAGGATGTAAAAAATTGGATGAC
AGAAACCTTGTTGGTCCAAAATGCGAACCCAGATTGTAAGACTATTTTAAAAGCATTAGGACCAGCAGCTACACTAGAAG
AAATGATGACAGCATGTCAGGGAGTGGGAGGACCTGGCCATAAAGCAAGAGTTTTG
>DQ886034/B/US/-/L8146
CCTATAGTGCAGAACCTCCAGGGGCAAATGGTACATCAGCCCCTAACACCTAGAACTTTAAATGCATGGGTAAAAGTAGT
AGAGGAAAAAGCTTTCAGCCCAGAAGTAATACCCATGTTTTCAGCATTATCAGAAGGAGCCACCCCACAAGATTTAAACA
CCATGCTAAACACAGTGGGGGGACATCAA---GCAGCTATGCAAATGTTAAAAGAGACCATCAACGAGGAAGCTGCAGAA
TGGGATAGATTGCATCCAGTGCATGCAGGGCCTATTGCACCAGGCCAGATGAGAGAACCAAGGGGAAGTGACATAGCAGG
AACTACTAGTACCCTTCAGGAACAAATAGGGTGGATGACAAATAATCCACCTATCCCAGTAGGAGAAATCTATAAAAGAT
GGATAATCTTGGGATTAAATAAAATAGTAAGAATGTATAGTCCTATCAGCATTCTGGACATAAAACAAGGGCCAAAGGAA
CCCTTTAGAGACTATGTAGACCGGTTCTATAAAACTTTAAGAGCCGAGCAAGCTTCACAGGAAGTAAAAAATTGGATGAC
AGAAACCTTGTTGGTCCAAAATGCAAACCCAGATTGTAAGACTATTCTCAAAGCATTGGGACCAGCAGCTACACTAGAAG
AAATGATGACAGCATGTCAGGGAGTGGGAGGACCCGGCCACAAAGCAAGGGTTTTG
>DQ886035/B/US/-/L8157
CCTATAGTGCAGAACCTCCAGGGGCAAATGGTACATCAGGCCATATCACCTAGAACTTTAAATGCATGGGTAAAAGTAGT
AGAAGAAAAGGCTTTCAGCCCAGAAGTAATACCCATGTTTGCAGCATTATCAGAAGGAGCCACCCCACAAGATTTAAACA
CCATGCTAAACACAGTGGGGGGACATCAA---GCAGCCATGCAGATGTTAAAAGAGACCATCAATGAGGAAGCTGCAGAA
TGGGATAGATTGCATCCAGTGCATGCAGGGCCTGTTGCACCAGGCCAGATGAGAGAACCAAGGGGAAGCGACATAGCAGG
AACTACTAGTACCCTTCAAGAACAAATAGGATGGATGACAAACAATCCACCTACCCCAGTAGGAGAAATCTATAAAAGAT
GGATAATTTTGGGGTTAAATAAAATAGTAAGGATGTATAGCCCTACCTGCATTTTGGACATAAAACAAGGACCAAAGGAA
CCCTTTAGAGACTATGTAGACCGGTTCTATAAAACTCTAAGAGCCGAGCAGGCTTCACAGGAGGTAAAAAACTGGATGAC
AGAAACCTTGTTGGTCCAAAATTCGAACCCAGATTGTAAGACTATTTTAAAAGCATTGGGACCAGCAGCTACACTAGAAG
AAATGATGACAGCATGTCAGGGAGTGGGAGGACCCGGCCATAAAGCAAGAGTTTTG
>DQ886036/B/US/-/L8185
CCTATAGTGCAGAACATGCAGGGGCAAATGGTACATCAGGCCATATCACCTAGAACTTTAAATGCATGGGTAAAAGTAAT
AGAAGAAAAGGCTTTCAGCCCAGAAGTAATACCTATGTTTTCAGCATTATCAGAAGGAGCCACCCCACAAGATTTAAACA
CCATGTTAAACACAGTGGGGGGACATCAA---GCAGCCATGCAAATGTTAAAAGAGACCATCAATGAGGAAGCTGCAGAA
TGGGATAGATTGCATCCAGTGCAGGCAGGGCCTGTTGCACCAGGCCAGATGAGAGAGCCAAGGGGAAGTGACATAGCAGG
AACCACTAGTACACTTCAGGAACAAATAGGATGGATGACAAATAATCCACCCATCCCAGTAGGAGAAATCTATAAAAGAT
GGATAATCTTGGGATTAAATAAAATAGTAAGGATGTATAGCCCTGTCAGCATTCTGGACATAAGACAAGGACCAAAGGAA
CCCTTTAGAGACTATGTAGACCGGTTCTATAAAACTCTTAGAGCCGAGCAAGCTTCACAGGAGGTAAAAAATTGGATGAC
AGAAACCTTGTTGGTCCAAAATGCGAACCCAGATTGTAAGACTATTTTAAAAGCATTGGGACCAGCAGCTACACTAGAAG
AAATGATGACAGCATGTCAGGGAGTGGGAGGACCCGGCCATAAAGCAAGAGTATTG
>DQ886037/B/US/2005/L8249
CCTATAGTGCAGAACCTTCAGGGGCAAATGGTACATCAGGCCATATCACCTAGAACTTTAAATGCATGGGTAAAAGTAAT
AGAAGAGAAGGCTTTTAGCCCAGAGGTAATACCCATGTTTTCAGCATTATCAGAAGGAGCCACCCCACAAGACTTAAACA
CAATGCTAAACACAGTGGGGGGACATCAA---GCAGCCATGCAAATGTTAAAAGAGACCATCAATGAGGAAGCTGCAGAA
TGGGATAGATTGCATCCAGTGCATGCAGGGCCTATTGCACCAGGCCAGATGAGAGAACCAAGGGGAAGTGACATAGCAGG
AACTACTAGTACCCTTCAGGAACAAATAGGATGGATGACAAATAATCCACCTATCCCAGTAGGAGAGATCTATAAAAGAT
GGATAATCCTGGGCTTAAACAAAATAGTAAGAATGTATAGCCCTGTCAGCATTTTGGACATAAGACAAGGGCCAAAGGAA
CCCTTTAGAGACTATGTAGACCGGTTCTATAAAACTCTAAGAGCCGAGCAAGCTTCACAGGAGGTAAAGAATTGGATGAC
AGAAACCTTGTTGGTCCAAAATGCAAACCCAGATTGTAAGACTATTTTAAAAGCATTGGGACCAGCAGCTACATTAGAAG
AAATGATGACAGCATGTCAGGGAGTGGGAGGACCTGGCCATAAAGCAAGAGTTTTG
>DQ990880/B/CN/2005/05CNHB_hp3
CCTATAGTGCAAAACCTTCAGGGGCAAATGGTACATCAGCCCATATCACCTAGAACTTTAAATGCATGGGTAAAGGTAGT
AGAAGAGAAGGCTTTTAATCCAGAAGTAATACCCATGTTTACAGCATTATCAGAAGGAGCCACCCCACAAGATTTAAACA
CCATGCTAAACACGGTGGGGGGACATCAG---GCAGCCATGCAGATGTTAAAAGAAACCATCAATGAGGAAGCTGCAGAA
TGGGATAGAGTACACCCAGTGCAGGCAGGGCCAGTTGCACCAGGCCAGCTGAGAGATCCAAGGGGAAGTGACATAGCAGG
AACTACTAGTACTCTTCAGGAGCAAATAGGATGGATGACAGCTAATCCACCTGTCCCAGTAGGAGAAATCTATAAAGGAT
GGATAATCCTGGGATTAAATAAAATAGTAAGAATGTATAGCCCTACCGGTATTCTGGACATAAGACAAGGACCAAAGGAA
CCCTTTAGAGACTATGTAGACAGGTTCTATAAGACTCTAAGAGCCGAACAAGCTTCACAAGATGTAAAAAATTGGATGAC
AGAAACCTTGTTGGTCCAAAATTCGAACCCAGATTGTAGGACTATTTTAAAAGCATTGGGACCAGGAGCTACACTAGAAG
AAATGATGACAGCATGTCAGGGAGTGGGGGGACCCAGCCATAAAGCAAGAATATTG
>EF057102/B/CN/2001/pCNHN24
CCTATAGTGAGAAACCTCCAGGGGCAAATGGTACATCAGCCCATATCACCTAGAACTTTAAATGCATGGGTAAAAGTAGT
AGAAGAGAAGGCTTTTAGTCCAGAAGTAATACCCATGTTTTCAGCATTATCAGAAGGAGCCACCCCACAAGATTTAAACA
CCATGCTAAACACAGTGGGGGGACATCAA---GCAGCCATGCAAATGTTAAAAGACACCATCAATGAGGAGGCTGCAGAA
TGGGATAGATTGCATCCAGCGCAGGCAGGGCCAATTGCACCAGGCCAGATAAGAGAACCAAGGGGAAGTGACATAGCAGG
AACTACTAGTAATCTTCAGGAGCAAATAGCATGGATGACAAATAATCCACCTATCCCAGTAGGAGAAATCTATAAAAGAT
GGATAATCCTGGGATTAAATAAAATAGTAAGAATGTATAGCCCTACCAGCATTCTGGACATAAAACAAGGACCAAAAGAA
CCCTTTAGAGATTATGTAGATCGGTTCTATAAAACTCTAAGAGCCGAGCAAGCTTCACAAGATGTAAAAAATTGGATGAC
AGAAACCTTGTTGGTCCAAAATGCGAACCCAGATTGTAAGACTATTTTAAAAGCATTGGGACCAGCAGCTACACTAGAAG
AAATGATGACAGCATGTCAGGGAGTGGGGGGACCCGGCCATAAAGCAAGAGTTTTG
>EF175209/B/US/1998/WC3_0498_1
CCTATAGTGCAGAACCTTCAGGGGCAAATGGTACATCAGGCCATATCACCTAGAACTTTAAATGCATGGGTAAAAGTAGT
AGAAGAGAAGGCTTTCAGCCCAGAAGTAATACCCATGTTTACAGCATTATCAGAAGGAGCCACCCCACAAGATTTAAACA
CCATGCTAAACACAGTGGGGGGACATCAA---GCAGCCATGCAAATGTTAAAAGAAACCATCAATGAGGAAGCTGCAGAA
TGGGATAGAGTGCATCCAGTGCATGCAGGGCCTATTGCACCAGGCCAGATGAGAGAACCAAGGGGAAGTGACATAGCAGG
AACTACTAGTACCCTTCAGGAACAAATAGCATGGATGACAAATAATCCACCTGTCCCAGTAGGAGAAATCTATAAAAGAT
GGATAATCCTGGGATTAAATAAAATAGTAAGAATGTATAGCCCTACCAGCATTCTGGACATAAGACAAGGACCAAAGGAA
CCCTTTAGAGACTATGTAGATCGGTTCTATAAAACTCTAAGAGCCGAGCAAGCTTCACAGGATGTAAAAAATTGGATGAC
AGAAACCTTGTTGGTCCAAAATTCGAACCCAGATTGTAAGACTATTTTAAAAGCATTGGGACCAGCAGCTACACTAGAGG
AAATGATGACAGCATGTCAGGGAGTGGGGGGACCCGGCCACAAAGCAAGAGTTTTG
>EF175210/B/US/1998/WC3_0498_2
CCTATAGTGCAGAACCTTCAGGGGCAAATGGTACATCAGGCCATATCACCTAGAACTTTAAATGCATGGGTAAAAGTAGT
AGAAGAGAAGGCTTTCAGCCCAGAAGTAATACCCATGTTTACAGCATTATCAGAAGGAGCCACCCCACAAGATTTAAACA
CCATGCTAAACACAGTGGGGGGACATCAA---GCAGCCATGCAAATGTTAAAAGAAACCATCAATGAGGAAGCTGCAGAA
TGGGATAGAGTGCATCCAGTGCATGCAGGGCCTATTGCACCAGGCCAGATGAGAGAACCAAGGGGAAGTGACATAGCAGG
AACTACTAGTACCCTTCAGGAACAAATAGCATGGATGACAAATAATCCACCTGTCCCAGTAGGAGAAATCTATAAAAGAT
GGATAATCCTGGGATTAAATAAAATAGTAAGAATGTATAGCCCTACCAGCATTATGGACATAAGACAAGGGCCAAAGGAA
CCCTTTAGAGACTATGTAGATCGGTTCTATAAAACTCTAAGAGCCGAGCAAGCTTCACAGGATGTAAAAAATTGGATGAC
AGAAACCTTGTTGGTCCAAAATTCGAACCCAGATTGTAAGACTATTTTAAAAGCATTGGGACCAGCAGCTACACTAGAGG
AAATGATGACAGCATGTCAGGGAGTGGGGGGACCCGGCCACAAAGCAAGAGTTTTG
>EF175211/B/US/1998/WC3_0498_3
CCTATAGTGCAGAACCTTCAGGGGCAAATGGTACATCAGGCCATATCACCTAGAACTTTAAATGCATGGGTAAAAGTAGT
AGAAGAGAAGGCTTTCAGCCCAGAAGTAATACCCATGTTTACAGCATTATCAGAAGGAGCCACCCCACAAGATTTAAACA
CCATGCTAAACACAGTGGGGGGACATCAA---GCAGCCATGCAAATGTTAAAAGAAACCATCAATGAGGAAGCTGCAGAA
TGGGATAGAGTGCATCCAGTGCATGCAGGGCCTATTGCACCAGGCCAGATGAGAGAACCAAGGGGAAGTGACATAGCAGG
AACTACTAGTACCCTTCAGGAACAAATAGCATGGATGACAAATAATCCACCTGTCCCAGTAGGAGAAATCTATAAAAGAT
GGATAATCTTGGGATTAAATAAAATAGTAAGAATGTATAGCCCTACCAGCATTCTGGACATAAGACAAGGGCCAAAGGAA
CCCTTTAGAGACTATGTAGATCGGTTCTATAAAACTCTAAGAGCCGAGCAAGCTTCACAGGATGTAAAAAATTGGATGAC
AGAAACCTTGTTGGTCCAAAATTCGAACCCAGATTGTAAGACTATTTTAAAAGCATTGGGACCAGCAGCTACACTAGAGG
AAATGATGACAGCATGTCAGGGAGTGGGGGGACCCGGCCACAAAGCAAGAGTTTTG
>EF175212/B/US/1998/WC3_0498_4
CCTATAGTGCAGAACCTTCAGGGGCAAATGGTACATCAGGCCATATCACCTAGAACTTTAAATGCATGGGTAAAAGTAGT
AGAAGAGAAGGCTTTCAGCCCAGAAGTAATACCCATGTTTACAGCATTATCAGAAGGAGCCACCCCACAAGATTTAAACA
CCATGCTAAACACAGTGGGGGGACATCAA---GCAGCCATGCAAATGTTAAAAGAAACCATCAATGAGGAAGCTGCAGAA
TGGGATAGAGTGCATCCAGTGCATGCAGGGCCTATTGCACCAGGCCAGATGAGAGAACCAAGGGGAAGTGACATAGCAGG
AACTACTAGTACCCTTCAGGAACAAATAGCATGGATGACAAATAATCCACCTGTCCCAGTAGGAGAAATCTATAAAAGAT
GGATAATCCTGGGATTAAATAAAATAGTAAGAATGTATAGCCCTACCAGCATTCTGGACATAAGACAAGGACCAAAGGAA
CCCTTTAGAGACTATGTAGATCGGTTCTATAAAACTCTAAGAGCCGAGCAAGCTTCACAGGATGTAAAAAATTGGATGAC
AGAAACCTTGTTGGTCCAAAATTCGAACCCAGATTGTAAGACTATTTTAAAAGCATTGGGACCAGCAGCTACACTAGAGG
AAATGATGACAGCATGTCAGGGAGTGGGGGGACCCGGCCACAAAGCAAGAGTTTTG
>EF178338/B/AU/2004/MS2004_37_040
TSRATAGKACAGAACCTSCASGGGCAAATGGTAYWTCAGGCCATATCACMTAGAACTTTAAATGCATGGGTAAAAGTAGT
AGAAGAGAAGGCTTTCAGCCCAGAGGTAATACCCATGTTTGCAGCACTATCAGAAGGAGCCACCCCACAGGNNTTGAACA
CCATGCTAAACACAGTRGGGGGACATCAG---GCAGCCATGCAAATGTTAAAAGAGACCATCAATGAGGAAGCTGCAGAA
TGGGATAGATTGCATCCAGTGCATGCAGGGCCTGTTGCACCAGGCCAGATGAGAGAACCAAGGGGAAGTGACATAGCAGG
AACTACTAGTAACCTGCAGGAACAAATAGCGTGGATGACAAAYAATCCACCTATCCCAGTGGGAGAAATTTATAAAAAAT
GGATAATCATGGGATTAAATAAAATAGTAAGRATGTATAGCCCYACCAGCATTCTRGACATAAGACAAGGACCAAAGGAA
CCCTTTAGAGACTATGTAGACCGGTTCTATAAAACTCTAAGAGCCGAGCAAGCTTCACAGGAAGTAAAAAATTGGATGAC
AGAAACCTTGTTGGTCCARAATGCGAACCCAGATTGTAAGACWATTTTAAAAGCATTRGGACCAGCAGCTACATTAGAAG
AAATGATGACAGCATGTCAGGGAGTGGGGGGACCCGGTCATAAAGCAAGAGTTTTG
>EF178354/B/AU/2004/MS2004_37_056
CCTATAGTGCAGAACCTACAGGGGCAAATGGTACATCAACCCCTAACACCTARGNNTTTAAATGCATGGGTAAAAGTAAT
AGAAGAAARGGCCTTCAGTCCAGAAGTAATACCCATGTTTTCAGCATTATCAGAAGGAGCCACCCCACAAGATTTAAACA
CCATGCTAAACACGGTGGGGGGACATCAA---GCAGCTATGCAAATGTTAAAAGAGACCATCAATGAGGAAGCTGCAGAA
TGGGATAGAACGCATCCAGTACATGCAGGGCCTATTGCACCAGGCCAAATGAGGGAACCAAGGGGAAGTGATATAGCAGG
AACTACTAGTACCCTTCAGGAACAAATAGGATGGATGACACATAATCCACCTATCCCAGTAGGAGAAATATATAAAAGAT
GGATAATCCTGGGATTAAATAAAATAGTAAGAATGTATAGCCCTGTCAGCATTCTGGACATCAGACAAGGACCAAAGGAA
CCCTTTAGAGATTATGTAGACCGGTTCTATAAAACTCTGAGAGCCGAGCAAGCTACACAGGAGGTAAAAAATTGGATGAC
AGAAACCTTGTTAGTTCAGAATGCGAACCCAGATTGTAAGACTATTTTAAAAGCATTGGGACCAGCAGCTACACTAGAAG
AAATGATGACAGCATGTCAAGGAGTGGGGGGACCAAGCCATAAAGCAAGAGTTTTG
>EF178358/B/AU/2004/MS2004_37_060
CCTATAGTACAGAACCTCCAGGGGCAAATGGTACATCAAGCCATATCACCTAGAACTTTAAATGCATGGGTAAAAGTAGT
AGAAGAGAAGGCTTTCAGCCCAGAAGTAATACCCATGTTTTCAGCATTAGCAGAAGGAGCCACCCCACAAGATTTAAACA
CCATGCTAAACACAGTGGGGGGACATCAA---GCAGCCATGCAGATGTTAAAAGATACCATCAATGAGGAAGCTGCAGAA
TGGGATAGATTGCATCCAGTGCATGCAGGGCCTATTGCACCAGGCCAGATGAGAGAACCAAGGGGAAGTGACATAGCAGG
AACTACTAGTAACCTTCAGGAACAAATAGGATGGATGACACATAATCCACCTATCCCAGTAGGAGAAATTTATAAGAGAT
GGATAATCCTGGGATTAAATAAAATAGTAAGAATGTATAGTCCTACCAGCATTTTGGATATAAAACAAGGACCAAAAGAA
CCTTTTAGAGATTATGTAGACCGGTTCTATAAAACTCTAAGAGCCGAGCAAGCTTCACAAGATGTAAAAAATTGGATGAC
AGAAACCTTGTTGGTCCAAAATGCGAACCCAGATTGTAAAACTATTTTAAAAGCATTAGGACCAGCAGCTACACTAGAAG
AAATGATGACAGCATGTCAGGGAGTGGGAGGACCAAGCCATAAAGCAAGAATTTTA
>EF363122/B/US/2000/ES1-16
CCTATAGTGCAGAACATGCAGGGGCAAATGGTACATCAGGCTATATCACCTAGAACTTTAAATGCATGGGTAAAAGTAGT
AGAAGAGAAGGCTTTCAGTCCAGAAGTAATACCCATGTTTTCAGCATTATCAGAAGGAGCCACCCCACAAGATTTAAACA
CCATGCTAAACACAGTGGGGGGACATCAA---GCAGCCATGCAAATGTTAAAAGAGACCATCAATGAGGAGGCTGCAGAA
TGGGATAGATTGCATCCAGTGCATGCAGGGCCTATTGCACCAGGCCAGATGAGAGAACCAAGGGGAAGTGACATAGCAGG
AACTACTAGTACCCTTCAGGAACAAATAGGATGGATGACAAATAATCCACCTATCCCAGTAGGAGAAATTTATAAAAGAT
GGATAATCCTGGGATTAAATAAAATAGTAAGGATGTATAGCCCTACCAGCATTCTGGACATAAGACAAGGACCAAAGGAA
CCCTTTAGAGACTATGTAGATCGGTTCTATAAAACTCTAAGAGCCGAGCAAGCTTCGCAGGAGGTAAAAAATTGGATGAC
AGAAACCTTGTTGGTCCAAAATTCGAACCCAGATTGTAAGACTATTTTAAAAGCATTGGGACCAGCAGCTACACTAGAAG
AAATGATGACAGCATGTCAGGGAGTGGGAGGACCAGGCCATAAAGCAAGAGTTTTG
>EF363123/B/US/2000/ES1-20
CCTATAGTGCAGAACATGCAGGGGCAAATGGTACATCAGGCTATATCACCTAGAACTTTAAATGCATGGGTAAAAGTAGT
AGAAGAGAAGGCTTTCAGTCCAGAAGTAATACCCATGTTTTCAGCATTATCAGAAGGAGCCACCCCACAAGATTTAAACA
CCATGCTAAACACAGTGGGGGGACATCAA---GCAGCCATGCAAATGTTAAAAGAGACCATCAATGAGGAGGCTGCAGAA
TGGGATAGATTGCATCCAGTGCATGCAGGGCCTATTGCACCAGGCCAGATGAGAGAACCAAGGGGAAGTGACATAGCAGG
AACTACTAGTACCCTTCAGGAACAAATAGGATGGATGACAAATAATCCACCTATCCCAGTAGGAGAAATTTATAAAAGAT
GGATAATCCTGGGATTAAATAAAATAGTAAGGATGTATAGCCCTACCAGCATTCTGGACATAAGACAAGGACCAAAGGAA
CCCTTTAGAGACTATGTAGATCGGTTCTATAAAACTCTAAGAGCCGAGCAAGCTTCGCAGGAGGTAAAAAATTGGATGAC
AGAAACCTTGTTGGTCCAAAATTCGAACCCAGATTGTAAGACTATTTTAAAAGCATTGGGACCAGCAGCTACACTAGAAG
AAATGATGACAGCATGTCAGGGAGTGGGAGGACCAGGCCATAAAGCAAGAGTTTTG
>EF363124/B/US/2004/ES4-24
CCAATAGTGCAGAACATCCAGGGGCAAATGGTACATCAGGCCATATCCCCTAGAACTTTAAATGCATGGGTAAAAGTAGT
AGAAGAGAAGGCTTTCAGCCCAGAAGTAATACCCATGTTTTCAGCATTATCAGAAGGAGCCACCCCACAAGATCTAAACA
CCATGCTAAACACAGTGGGGGGACATCAA---GCAGCCATGCAAATGTTAAAAGAGACCATTAATGAGGAAGCTGCAGAA
TGGGATAGATTGCATCCAGTGCATGCAGGGCCTATTGCACCAGGCCAGATGAGAGAACCAAGGGGAAGTGACATAGCAGG
AACTACTAGTACCCTTCAGGAACAAATAGGATGGATGACAAATAACCCACCTATCCCAGTAGGAGAAATCTATAAAAGAT
GGATAATCCTGGGATTAAATAAAATAGTAAGGATGTATAGCCCTTCCAGCATTCTGGACATAAGACAAGGACCAAAGGAA
CCCTTTAGAGACTATGTAGACCGGTTCTATAAAACTCTAAGAGCCGAGCAAGCGTCACAGGATGTAAAAAATTGGATGAC
AGAAACATTGTTGGTCCAAAATGCAAACCCAGATTGCAAGACTATTTTAAAAGCATTGGGACCAGCAGCTACACTAGAGG
AAATGATGACAGCATGTCAGGGAGTGGGAGGACCCGGCCATAAAGCAAGAGTTTTG
>EF363125/B/US/2004/ES8-17
CCTATAGTGCAGAACATCCAGGGGCAAATGGTACATCAGGCCATATCACCTAGAACTTTAAATGCATGGGTAAAAGTAGT
AGAAGAGAAGGCTTTCAGCCCAGAAGTAATACCCATGTTTTCAGCATTATCAGAAGGAGCCACCCCACAAGATTTAAACA
CCATGCTAAACACAGTGGGGGGACATCAA---GCAGCCATGCAGATGTTAAAAGAGACCATCAATGAGGAAGCTGCAGAA
TGGGATAGATTGCATCCAGTACATGCAGGGCCTATTGCACCAGGCCAGATGAGAGAACCAAGGGGAAGTGACATAGCAGG
AACTACTAGTACCCTTCAAGAACAAATAGGATGGATGACAAATAATCCACCTATCCCAGTAGGAGAAATCTATAAAAGAT
GGATAATCCTAGGATTAAATAAAATAGTAAGGATGTATAGTCCTTCCAGCATTCTGGACATAAAACAAGGACCAAAGGAA
CCCTTTAGGGACTATGTAGATCGGTTCTATAAAACTCTAAGAGCCGAGCAAGCTTCACAGGAAGTAAAAAATTGGATGAC
AGAAACCTTGCTGGTCCAAAATTCGAACCCAGATTGTAAAACTATTCTAAAAGCATTGGGGCCAGCAGCTACACTAGAAG
AAATGATGACAGCATGTCAGGGAGTGGGAGGACCCGCCCATAAAGCAAGAGTTTTG
>EF363126/B/US/2004/ES8-43
CCTATAGTGCAGAACATCCAGGGGCAAATGGTACATCAGGCCATATCACCTAGAACTTTAAATGCATGGGTAAAAGTAGT
AGAAGAGAAGGCTTTCAGCCCAGAAGTAATACCCATGTTTTCAGCATTATCAGAAGGAGCCACCCCACAAGATTTAAACA
CCATGCTAAACACAGTGGGGGGACATCAA---GCAGCCATGCAGATGTTAAAAGAGACCATCAATGAGGAAGCTGCAGAA
TGGGATAGATTGCATCCAGTACATGCAGGGCCTATTGCACCAGGCCAGATGAGAGAACCAAGGGGAAGTGACATAGCAGG
AACTACTAGTACCCTTCAAGAACAAATAGGATGGATGACAAATAATCCACCTATCCCAGTAGGAGAAATCTATAAAAGAT
GGATAATCCTAGGATTAAATAAAATAGTAAGGATGTATAGTCCTTCCAGCATTCTGGACATAAAACAAGGACCAAAGGAA
CCCTTTAGGGACTATGTAGATCGGTTCTATAAAACTCTAAGAGCCGAGCAAGCTTCACAGGAAGTAAAAAATTGGATGAC
AGAAACCTTGCTGGTCCAAAATTCGAACCCAGATTGTAAAACTATTCTAAAAGCATTGGGGCCAGCAGCTACACTAGAAG
AAATGATGACAGCATGTCAGGGAGTGGGAGGACCCGCCCATAAAGCAAGAGTTTTG
>EF363127/B/US/2004/ES10-53
CCTATAGTGCAGAACTTGCAGGGGCAAATGGTACATCAGGCCATATCACCTAGAACTTTAAATGCATGGGTAAAAGTAAT
AGAAGAGAAGGCTTTCAGCCCAGAAGTAATACCCATGTTTTCAGCATTATCAGAAGGAGCCACCCCAGCTGATCTAAACA
CCATGTTAAACACAGTGGGGGGACATCAA---GCAGCCATGCAAATGTTAAAAGAGACCATTAATGAAGAAGCTGCAGAA
TGGGATAGATTGCATCCAGCACAGGCAGGGCCTGTGGCACCAGGCCAGATAAGGGAACCAAGGGGAAGTGACATAGCAGG
AACTACTAGTACCCTTCAGGAACAAATAACATGGATGACAAATAACCCACCTATCCCAGTAGGAGACATCTATAAGAGAT
GGATAATCCTGGGGTTAAATAAAATAGTAAGGATGTATAGCCCCACCAGCATTCTGGACATAAGACAAGGACCAAAGGAA
CCCTTTAGGGACTATGTAGACCGGTTCTATAAAACTCTAAGAGCCGAGCAAGCTTCACAGGAAGTAAAAAATTGGATGAC
AGAAACCTTGTTGGTCCAAAATGCAAACCCAGATTGTAAGACTATTTTGAAAGCATTAGGACCAGCAGCTACATTAGAAG
AAATGATGACAGCATGCCAGGGAGTGGGAGGGCCCGGCCATAAAGCAAGAGTTTTA
>EF514697/B/DK/2004/PMVL_018
CCTATAGTACAGAACCTCCAGGGGCAAATGGTACATCAGGCCATATCACCTAGAACTTTAAATGCATGGGTAAAGGTAGT
AGAGGAGAAGGCTTTCAGCCCAGAAGTAATACCCATGTTTTCAGCATTATCAGAAGGAGCCACCCCACAAGATTTAAACA
CCATGCTAAACACAGTGGGGGGACATCAA---GCAGCCATGCAGATGTTAAAAGAGACCATCAATGAGGAAGCTGCAGAA
TGGGATAGATTGCACCCAGTGCATGCAGGGCCTGTTGCACCAGGCCAGATGAGAGAACCAAGGGGAAGTGACATAGCAGG
AACTACTAGTACCCTTCAGGAACAAATAGGATGGATGACAAATAATCCACCTATCCCAGTAGGAGAAATTTATAAAAGAT
GGATAATCTTGGGATTAAATAAAATAGTAAGGATGTATAGCCCTGTCAGCATTCTAGATATAAGACAAGGACCAAAGGAA
CCCTTTAGAGACTATGTAGATCGGTTCTATAGAACTCTAAGAGCCGAGCAAGCTTCACAGGATGTAAAAAATTGGATGAC
AGAAACCTTGTTGGTCCAAAATGCAAACCCAGATTGTAAAACTATTTTGAAAGCATTGGGGCCAGCAGCTACACTAGAAG
AAATGATGACAGCATGTCAGGGAGTGGGAGGACCTGGCCATAAAGCAAGAGTCTTG
>EF514698/B/DK/2004/PMVL_027
CCTATAGTGCAGAACCTTCAGGGGCAAATGGTACATCAGGCCCTATCACCTAGAACTTTAAATGCATGGGTAAAAGTAGT
AGAAGAGAAGGCCTTCAGCCCAGAAGTAATACCCATGTTTTCAGCATTATCAGAAGGAGCCACCCCACAAGACTTAAACA
CCATGCTAAACACAGTGGGGGGACATCAA---GCAGCCATGCAGATGTTAAAAGAGACCATCAATGAAGAAGCTGCAGAA
TGGGACAGATTACATCCAGTGCAGGCAGGGCCTGTTGCGCCAGGCCAACTAAGAGAACCAAGGGGAAGTGATATAGCAGG
AACTACTAGTACCCTTCAGGAACAAATAGCATGGATGACACATAATCCACCTATCCCAGTAGGAGAAATTTATAAAAGAT
GGATAATCCTGGGATTAAATAAAATAGTAAGAATGTATAGCCCTACTAGCATTCTGGACATAAGACAAGGACCAAAGGAA
CCCTTTAGAGACTATGTAGACCGGTTCTATAGAACTCTAAGAGCCGAGCAAGCTACACAGGAGGTAAAAAATTGGATGAC
AGAAACCTTGTTGGTCCAAAATGCAAACCCAGATTGTAAAACTATTTTAAAAGCATTGGGAACAGGAGCTACACTAGAAG
AAATGATGACAGCATGTCAGGGAGTGGGAGGACCCGGCCATAAAGCAAGAGTCTTG
>EF514699/B/DK/2004/PMVL_012
CCTATAGTGCAGAACCTACAGGGGCAAATGGTACATCAGTCCATATCCCCTAGAACTTTAAATGCATGGGTAAAAGTAAT
AGAAGAGAAGGCTTTCAGCCCAGAAGTAATACCCATGTTTTCAGCATTAGCAGAAGGAGCCACCCCACAAGATTTAAACA
CCATGCTAAACACAGTGGGGGGACACCAA---GCAGCAATGCAAATGTTAAAAGAAACCATCAATGAGGAAGCTGCAGAA
TGGGATAGATTGCACCCAGTACAAGCAGGGCCTGTTGCACCAGGCCAGATGAGAGAACCAAGGGGAAGTGACATAGCAGG
AACTACTAGTACCCTCCAGGAGCAAATAGGATGGATGACAAGTAATCCACCTATCCCAGTAGGAGAAATCTATAAAAGAT
GGATAATCATGGGATTAAATAAAATAGTAAGGATGTATAGTCCTGTCAGCATTTTGGACATAAAACAAGGACCAAAAGAA
CCCTTTAGAGACTATGTAGACCGGTTCTATAAAACTCTAAGAGCCGAGCAAGCTACACAAGAAGTAAAAAATTGGATGAC
AGAAACCTTGTTGGTTCAAAACGCGAACCCAGATTGTAAAACTATTTTAAAAGCATTAGGACCAGCAGCTACACTAGAAG
AAATGATGACAGCATGTCAGGGAGTGGGAGGACCCGGCCATAAAGCAAGAGTTTTG
>EF514700/B/DK/2004/PMVL_013
CCTATAGTGCAGAACCTCCAGGGGCAAATGGTACATCAGGCCTTATCACCTAGAACTTTAAATGCATGGGTAAAAGTAGT
AGAAGAGAAGGCTTTCAGCCCAGAAGTAATACCCATGTTTACAGCATTATCAGAAGGAGCCACCCCACAAGACTTAAACA
CCATGCTAAACACAGTGGGGGGACATCAA---GCAGCTATGCAAATGTTAAAAGAGACCATCAATGAGGAAGCTGCAGAA
TGGGATAGATTGCATCCAGTGCATGCAGGGCCTATTGCACCAGGCCAGCTGAGAGAACCAAGGGGAAGTGACATAGCAGG
CACTACTAGTAGTCTTCAAGAACAAATAGCATGGATGACACATAATCCACCTATCCCAGTGGGAGAAATCTATAAAAGAT
GGATAATCATGGGATTAAATAAAATAGTAAGGATGTATAGCCCTGTCGGCATTCTGGACATACGACAGGGACCAAAAGAA
CCCTTTAGAGATTATGTAGACCGGTTCTATAAAACTCTGAGAGCCGAGCAAGCTTCACAGGATGTAAAAAATTGGATGAC
AGAAACCTTATTGGTTCAAAATGCGAACCCAGACTGTAAGACCATTCTAAAAGCACTGGGACCAGCAGCTACACTAGAGG
AAATGATGACAGCATGTCAGGGGGTGGGGGGACCCGGCCATAAAGCAAGAGTTTTG
>EF514701/B/DK/2004/PMVL_049
CCTATAGTGCAAAATCTTCAGGGGCAGATGGTACATCAAGCCATATCACCTAGAACTTTAAATGCATGGGTAAAAGTAGT
AGAAGAAAAGGCTTTTAGTCCAGAAGTAATACCCATGTTTACAGCATTATCAGAAGGAGCCACCCCACAAGATTTAAACA
CCATGCTAAACACAGTGGGGGGACATCAA---GCAGCCATGCAAATGTTAAAAGAGACCATCAATGAGGAAGCTGCAGAA
TGGGATAGATTGCATCCAGTGCATGCAGGGCCTATTGCACCAGGCCAGATGAGAGAACCAAGGGGAAGTGACATAGCAGG
AACTACTAGTACCCTTCAGGAACAAATAGGATGGATGACAAATAATCCACCTATCCCAGTAGGAGAAATTTATAAAAGAT
GGATAATCCTGGGATTAAATAAAATAGTAAGAATGTATAGCCCTGTCAGCATTCTAGACATAAGACAAGGGCCAAAGGAA
CCCTTTAGAGATTATGTAGACCGGTTCTATAAAACTCTAAGAGCCGAGCAAGCTTCACAGGATGTAAAAAATTGGATGAC
AGAAACCTTGCTGGTCCAAAATGCGAACCCAGATTGTAAGAATATCTTAAAAGCATTGGGACCAGCAGCTTCACTAGAAG
AAATGATGACAGCATGTCAGGGAGTGGGGGGACCCGGACATAAAGCAAGAATCTTG
>EF514702/B/DK/2004/PMVL_025
CCTATAGTGCAGAACCTTCAGGGGCAAATGGTACATCAGGCCATATCACCTAGAACTTTAAATGCATGGGTAAAAGTAAT
AGAAGAGAAGGCCTTCAGCCCAGAAGTAATACCCATGTTTTCAGCATTATCAGAAGGAGCCACCCCACAAGATTTAAACA
CCATGCTAAACACAGTGGGGGGACATCAA---GCAGCAATGCAAATGTTAAAAGAGACCATCAATGAGGAAGCTGCAGAA
TGGGATAGATTGCATCCACCACAGGCAGGGCCTGTTGCACCAGGCCAGATGAGAGACCCAAGGGGAAGTGACATAGCAGG
GACTACTAGTACCCTTCAGGAACAAATAGGATGGATGACAAGTAACCCACCTATCCCAGTAGGAGAAATCTATAAAAGAT
GGATAATCWTGGGGTTAAACAAAATAGTAAGGATGTATAGCCCTGTCAGCATTTTGGACATAAGACAAGGACCAAAGGAA
CCCTTTAGAGACTATGTAGATCGGTTCTATARAACTCTAAGAGCCGAGCAAGCTTCACAGGATGTAAAAAATTGGATGAC
AGAAACCTTGTTGGTCCAAAATGCGAACCCAGATTGTAAGACTATYTTAAAAGCATTGGGACCAGGAGCCACACTAGAAG
AAATGATGACAGCATGTCAGGGAGTGGGAGGACCTGGCCATAAAGCAAGAGTCTTG
>EF514703/B/DK/2004/PMVL_039
CCTATAGTGCAGAACATACAGGGGCAAATGGTACATCAGCCCATATCACCTAGAACTTTAAATGCATGGGTAAAAGTAGT
AGAAGAGAAGGCTTTCAGCCCAGAAGTGATACCCATGTTTTCAGCATTAGCAGAAGGAGCCACCCCACAAGATTTAAACA
CCATGCTAAACACAGTGGGGGGACATCAA---GCAGCCATGCAAATGTTAAAAGAAACCATCAATGAGGAAGCTGCAGAA
TGGGATAGATTACATCCAGTACATGCAGGGCCTATTGCACCAGGCCAGATGAGAGAACCAAGGGGAAGTGACATAGCAGG
AACTACTAGTACCCTGCAGGAACAAATAGGATGGATGACAAATAATCCACCTATCCCAGTAGGAGAAATCTATAAAAGAT
GGATAATCATGGGACTAAATAAAATAGTAAGGATGTATAGTCCTACCAGCATTTTGGACATAAAACAAGGACCAAAGGAA
CCCTTTAGAGACTATGTAGATCGGTTCTATAAAACTCTAAGAGCCGAGCAAGCTTCACAGGAAGTAAAAAATTGGATGAC
AGAAACCTTGTTGGTCCAAAATGCGAACCCAGATTGTAAGACTATTTTAAAAGCATTGGGACCAGCAGCTACACTAGAAG
AAATGATGACAGCATGTCAAGGAGTGGGAGGACCCGGCCATAAGGCAAGAGTTTTG
>EF514704/B/DK/2001/CTL_016
CCTATAGTGCAGAATCTCCAGGGGCAAATGGTACATCAGCCCTTATCACCTAGAACTTTAAATGCATGGGTAAAAGTAAT
AGAAGAGAAGGCTTTCAGCCCAGAAGTAATACCCATGTTTACAGCATTATCAGAAGGAGCCACCCCACAAGATTTAAACA
CCATGCTAAACACAGTGGGAGGACACCAA---GCAGCCATGCAAATGCTAAAAGAGACCATCAATGAGGAAGCTGCAGAA
TGGGATAGATTGCATCCAGTGCATGCAGGGCCTATTGCACCAGGCCAGATGAGAGAACCAAGGGGAAGTGACATAGCAGG
AACTACTAGTACCCTGCAGGAACAAATAGGATGGATGACAAATAATCCACCTATCCCAGTAGGAGAAATCTATAAAAGAT
GGATAATCCTGGGATTAAATAAAATAGTAAGAATGTATAGCCCTACCAGCATTCTGGACATAAAGCAAGGACCAAAAGAA
CCCTTTAGAGACTATGTAGACAGGTTCTATAAAACTCTAAGAGCCGAGCAAGCTACACAGGAAGTAAAAAATTGGATGAC
AGAAACCTTGTTGGTCCAAAATTCAAACCCAGATTGTAAGACTATTTTAAAGGCATTGGGACCAGGAGCCACACTAGAAG
AAATGATGACAGCATGCCAGGGAGTGGGAGGGCCCGGTCATAAAGCAAGAGTTTTG
>EF514705/B/DK/2001/CTL_017
CCTATAGTGCAAAACCTTCAGGGACAAATGGTACATCAGGCCATATCACCTAGAACTTTAAATGCATGGGTAAAAGTAGT
AGAGGAAAAGGCTTTCAGCCCAGAAGTAATACCCATGTTTTCAGCATTATCAGAAGGAGCCACCCCACAAGATTTAAACA
CCATGCTAAACACAGTGGGGGGACATCAA---GCAGCCATGCAAATGTTAAAAGAAACCATCAATGAGGAAGCTGCAGAA
TGGGATAGATTGCATCCAGTGCATGCAGGGCCAGCGGCACCAGGCCAGATGAGAGAACCAAGGGGAAGTGACATAGCAGG
AACTACTAGTACCCTTCAGGAACAAATAGGATGGATGACAAGTAATCCACCTGTCCCAGTAGGAGAAATCTATAAAACAT
GGATAATCATGGGATTAAATAAAATAGTTAGGATGTATAGTCCTACCTGCATTCTGGACATAAGACAAGGACCAAAGGAA
CCCTTTAGAGACTATGTAGACCGGTTCTATAAAACCCTAAGAGCAGAGCAAGCCTCACAGGAGGTAAAAAATTGGATGAC
AGAAACCTTGTTGGTCCAAAATTCGAACCCAGATTGTAAGACTATTTTAAAAGCATTGGGACCAGCAGCTACCCTAGAAG
AAATGATGACAGCGTGCCAGGGAGTGGGAGGACCTGGCCATAAAGCAAGAGTTCTG
>EF514706/B/DK/2001/CTL_018
CCTATAGTGCAGAACCTCCAGGGGCAAATGGTACATCAGCCCATATCGCCTAGAACTTTAAACGCATGGGTAAAAGTAGT
AGAAGAGAAGGCTTTCAGCCCAGAAGTAATACCCATGTTTTCAGCATTATCAGAAGGAGCCACCCCACAAGATTTAAACA
CCATGCTAAACACAGTAGGGGGACATCAG---GCAGCCATGCAAATGTTAAAAGAGGCCATCAATGAGGAGGCTGCAGAA
TGGGATAGATTGCATCCAGTGCATGCAGGGCCTATTGCACCAGGCCAGATGAGAGAACCAAGGGGAAGTGACATAGCAGG
AACTACTAGTACCCTTCAGGAACAGATAGGATGGATGACAAATAATCCACCTATCCCAGTAGGAGAAATCTATAAAAGAT
GGATAATCCTGGGACTAAATAAAATAGTAAGGATGTATAGTCCTTCCAGCATTTTGGACATAAAACAAGGACCAAAGGAA
CCCTTTAGAGACTATGTAGACCGGTTCTATAAAACTCTAAGAGCCGAGCAAGCTTCACAGGAGGTAAAAAATTGGATGAC
AGAAACCTTGTTGGTCCAAAATGCAAACCCAGATTGTAAGACCATTTTAAAAGCATTGGGACCAGCAGCTACACTAGAAG
AAATGATGACAGCATGTCAGGGAGTGGGGGGACCTGGCCATAAAGCAAGAGTTTTG
>EF514707/B/DK/2001/CTL_023
CCTATAGTGCAAAATGTCCAGGGGCAAATGGTGCATCAGGCCATATCACCTAGAACCTTAAATGCATGGGTAAAAGTAGT
AGAGGAAAAGGCCTTTAGCCCAGAAGTAATACCCATGTTTTCAGCATTATCAGAAGGAGCCACCCCACAAGATTTAAATA
CCATGCTAAACACAGTGGGGGGACATCAA---GCAGCCATGCAAATGTTAAAAGAGACCATCAATGAGGAAGCTGCAGAA
TGGGATAGATTGCATCCAGTGCATGCAGGGCCTATTGCACCAGGCCAGATGAGAGAACCAAGGGGAAGTGACATAGCAGG
AACTACTAGTACCCTTCAGGAACAAATAGGATGGATGACACATAATCCACCTATCCCAGTAGGAGAAATTTATAAAAGAT
GGATAATTCTGGGATTAAACAAAATAGTAAGGATGTATAGTCCAGCCAGCATTCTGGACATAAGACAAGGACCAAAGGAA
CCCTTTAGAGACTATGTAGACAGGTTCTATAAAACTCTAAGAGCAGAACAAGCTTCACAGGAAGTAAAAAATTGGATGAC
AGAAACCTTATTGGTCCAAAATGCGAATCCAGATTGTAAAACTATTCTAAAAGCATTGGGACCAGCAGCTACACTAGAAG
AAATGATGACAGCATGTCAGGGAGTGGGAGGACCAGGCCACAAAGCAAGAGTTTTG
>EF514708/B/DK/2001/CTL_030
CCTATAGTGCAGAACCTTCAGGGGCAAATGGTACATCAGGCCCTATCACCTAGAACTTTAAATGCCTGGGTAAAAGTAAT
AGAAGAGAAGGCTTTCAGCCCAGAAGTAATACCCATGTTTTCAGCATTATCAGAGGGAGCCACCCCACAAGATTTAAACA
CCATGCTAAACACAGTGGGGGGACATCAA---GCAGCTATGCAAATGTTAAAAGAGACCATCAATGAGGAAGCTGCAGAA
TGGGATAGATTGCATCCTGTRCATGCAGGGCCTATTGCACCAGGCCAGATGAGAGAACCAAGGGGAAGTGACATAGCAGG
AACTACTAGTAACCTTCAGGAACAAATAGGATGGATGACACATAATCCACCTATCCCAGTAGGAGAAATTTACAAAAGAT
GGATAATCCTGGGATTAAATAAAATAGTAAGAATGTATAGCCCTGTCAGCATTCTGGACATAAGACAAGGACCAAAGGAA
CCCTTTAGGGACTATGTAGACCGGTTCTATAAAACTCTAAGAGCCGAGCAAGCTTCACAGGAGGTAAAAAATTGGATGAC
AGAAACCTTGTTGGTCCAAAATGCGAACCCAGATTGTAAGACTATCTTAAAAGCATTAGGACCAGCAGCTACCCTAGAAG
AAATGATGACAGCATGTCAGGGAGTGGGGGGACCTGGCCACAAAGCAAGAGTTTTG
>EF514709/B/DK/2001/CTL_033
CCTATAGTACAGAACCTTCAGGGGCAAATGGTACATCAGGCCCTATCACCTAGAACTTTAAATGCATGGGTAAAAGTAGT
AGAAGAGAAGGCTTTCAGCCCAGAAGTAATACCCATGTTTTCAGCATTATCAGAAGGAGCCACCCCACAAGATTTAAACA
CCATGCTAAACACAGTGGGGGGACATCAA---GCAGCCATGCAGATGTTAAAAGAGACCATCAATGAGGAAGCTGCAGAG
TGGGATAGATTACATCCAGTGCATGCAGGGCCTATTGCACCAGGCCAGATGAGAGAACCAAGGGGAAGTGACATAGCGGG
AACTACTAGTACCCTTCAGGAACAGATAGCATGGATGACAAATAATCCAGCTATCCCAGTAGGAGARATCTATAAAAGAT
GGATAATCCTAGGATTAAATAAAATAGTAAGGATGTATAGCCCTACCAGCATTCTGGATATAAAACAAGGACCAAAGGAA
CCCTTTAGAGACTATGTAGACCGGTTCTATAAAACTCTAAGAGCCGAGCAAGCTTCACAGGATGTAAAGAATTGGATGAC
AGAAACCTTGTTGGTCCAAAATGCGAACCCAGATTGTAAGACTATTCTAAAAGCAATGGGACCAGGAGCTACACTAGAAG
AAATGATGACAGCATGTCAGGGAGTGGGAGGACCTAGTCATAAAGCAAGAGTCTTG
>EF514710/B/DK/2001/CTL_035
CCTATAGTGCAGAATCTACAGGGGCAAATGGTACATCAAGCCTTATCACCTAGAACTTTAAATGCATGGGTAAAAGTAAT
AGAAGAGAAGGCTTTTAGCCCAGAAGTAATACCCATGTTTACAGCATTATCAGAAGGAGCTACCCCACAAGATTTAAACA
CCATGCTAAACACAGTGGGAGGACATCAA---GCAGCTATGCAAATGCTAAAAGAGACCATCAATGAGGAAGCTGCAGAA
TGGGATAGATTGCATCCAGTGCAGGCAGGGCCTGTTGCACCAGGCCAGATGAGAGAACCAAGGGGAAGTGACATAGCAGG
AACTACTAGTACCCTGCAGGAACAAATAGGATGGATGACAAGTAATCCACCTATCCCAGTAGGAGAAATCTATAAAAGAT
GGATAATCTTGGGATTAAATAAAATAGTAAGAATGTATAGCCCTACCAGCATTCTGGACATAAAACAAGGACCAAAAGAA
CCCTTTAGAGACTATGTAGACAGGTTCTATAAAACTCTAAGAGCCGAGCAAGCTTCACAGGAGGTAAAAAATTGGATGAC
AGAAACCTTGTTGGTCCAGAATGCAAACCCAGATTGTAAGACTATTTTAAAAGCATTAGGGCCAGGAGCTACACTAGAAG
AAATGATGACAGCATGTCAGGGAGTGGGAGGGCCCGGCCATAAAGCAAGAGTCTTA
>EF514711/B/DK/2001/CTL_041
CCTATAGTGCAGAACATCCAGGGGCAAATGGTACATCAGCCCTTATCACCTAGAACTTTAAATGCATGGGTAAAAGTAGT
AGAAGAGAAGGCTTTCAGCCCAGAAGTAATACCCATGTTTTCAGCATTATCAGAAGGAGCCACCCCACAAGATTTAAACA
CCATGCTAAACACAGTGGGGGGACATCAA---GCAGCCATGCAAATGTTAAAAGAGACCATCAATGAGGAAGCTGCAGAA
TGGGATAGATTACATCCAGTGCATGCAGGGCCTATTGCACCAGGCCAGATGAGAGAACCAAGGGGAAGTGACATAGCAGG
AACTACTAGTACCCTTCAGGAACAAATAGGATGGATGACAAATAATCCACCTATCCCAGTAGGAGAAATCTATAAAAGAT
GGATAATCTTGGGATTAAATAAAATAGTAAGGATGTATAGTCCTACCAGCATTTTGGATATAAAACAAGGACCAAAGGAA
CCCTTTAGAGACTATGTAGACCGGTTCTATAAAACTCTAAGAGCCGAGCAAGCTTCACAGGAAGTAAAAAATTGGATGAC
AGAAACTTTGTTGGTCCAAAATTCGAACCCAGATTGTAAGACTATTTTAAAAGCATTGGGACCAGCAGCTACACTAGAAG
AAATGATGACAGCATGTCAGGGAGTGGGAGGGCCTAGCCATAAAGCAAGAGTTTTG
>EF514712/B/DK/2001/CTL_043
CCTATAGTGCAGAACCTCCAGGGGCAGATGGTACATCAGGCCCTGTCACCTAGAACTTTAAATGCATGGGTAAAAGTAGT
AGAAGAGAAGGCTTTCAGCCCAGAAGTGATACCCATGTTTTCAGCATTATCAGAAGGAGCCACCCCACAAGATTTAAACA
CCATGCTAAACACAGTGGGGGGACATCAA---GCAGCCATGCAAATGTTAAAAGAGACCATCAATGAGGAAGCTGCAGAA
TGGGATAGATTGCATCCAGTGCATGCAGGGCCTGTTGCACCAGGCCAGATGAGAGAACCAAGGGGAAGTGACATAGCAGG
AACTACTAGTACCCTTCAGGAACAAATAGGATGGATGACAAATAATCCACCTATCCCAGTAGGAGAAATCTATAAAAGAT
GGATAATCATGGGATTAAATAAAATAGTAAGGATGTATAGCCCCACCAGTATTCTGGACATAAGACAAGGACCAAAGGAA
CCCTTTAGAGATTATGTAGACCGGTTCTATAAAACTCTAAGAGCCGAGCAAGCCTCACAGGAGGTAAAAAATTGGATGAC
AGAAACCTTGTTGGTCCAAAATGCAAACCCAGATTGTAAGACTATTTTAAAAGCATTGGGGCCAGCAGCTACACTAGAGG
AAATGATGACAGCATGTCAGGGAGTGGGAGGACCCGGCCATAAAGCAAGAGTTTTG
>EF637046/B/BR/2003/BREPM2012
CCTATAGTGCAGAACCTTCAGGGGCAAATGGTACATCAACCCATATCACCTAGAACTTTAAATGCATGGGTAAAAGTAGT
AGAAGAGAAGGCTTTCAGCCCAGAAGTGATACCCATGTTTTCAGCATTATCAGAAGGAGCCACCCCACAAGATTTAAACA
CCATGCTAAACACAGTGGGGGGACACCAA---GCAGCTATGCAAATGTTAAAAGAGACCATCAATGAGGAAGCTGCAGAA
TGGGATAGATTGCATCCAGTGCATGCAGGGCCTATTGCACCAGGCCAGATGAGAGAACCAAGGGGAAGTGACATAGCAGG
AACTACTAGTACCCTTCAGGAACAAATAGGATGGATGACAAATAATCCACCTATCCCAGTAGGAGAAATTTATAAAAGAT
GGATAATTCTGGGATTAAATAAAATAGTAAGAATGTATAGTCCTACCAGCATCCTGGACATAAGACAAGGGCCAAAGGAA
CCCTTTAGAGATTATGTAGACCGGTTCTATAAAACTCTAAGAGCCGAGCAGGCCTCACAGGATGTAAAAAATTGGATGAC
AGAAACCTTGTTGGTCCAAAATGCGAACCCAGATTGTAAAACTATTTTAAAAGCATTAGGACCAGCAGCTACACTAGAAG
AAATGATGACAGCATGTCAAGGAGTGGGAGGGCCTAGCCATAAGGCAAGAATTTTG
>EF637047/B/BR/2003/BREPM1040
CCTATAGTACAGAACCTCCAGGGGCAAATGGTACATCAGCCCATATCACCTAGGACCTTAAATGCATGGGTAAAAGTAGT
AGAAGAAAAGGCTTTCAGCCCAGAAGTAATACCCATGTTTTCAGCATTATCAGAAGGAGCCACCCCACAAGATTTAAACA
CTATGCTAAACACAGTGGGGGGACATCAA---GCAGCCATGCAAATGTTAAAAGAGACCATCAATGAGGAAGCTGCAGAA
TGGGATAGACTGCATCCAGTGCATGCAGGGCCTGTTGCACCAGGCCAGATGAGAGAGCCAAGGGGAAGTGACATAGCAGG
AACTACTAGTACCCTTCAGGAACAAATAGGATGGATGACAAATAATCCACCTATCCCAGTAGGAGAAATCTATAAAAGAT
GGATAATCCTGGGACTAAATAAAATAGTAAGAATGTATAGCCCTACTAGCATTCTGGACATAAAACAAGGACCAAAAGAA
CCCTTTAGAGACTATGTAGACCGGTTCTATAAAACTCTAAGAGCCGAGCAAGCTACACAGGAGGTAAAAAATTGGATGAC
AGAAACCTTGTTGGTCCAAAATGCAAACCCAGATTGCAAGACTATCTTAAAAGCACTGGGACCAGCAGCCACATTAGAAG
AAATGATGACAGCATGTCAGGGAGTGGGGGGACCCAGCCATAAAGCAAGAGTTTTG
>EF637048/B/BR/2003/BREPM1038
CCCATAGTACAGAACATCCAGGGACAAATGGTACATCAGGCCATATCACCTAGAACTTTAAATGCATGGGTAAAAGTAGT
AGAAGAGAAGGCTTTCAGCCCAGAGGTAATACCCATGTTTTCAGCATTATCAGAAGGAGCCACCCCACAAGATTTAAACA
CAATGTTAAACACAGTGGGGGGACATCAA---GCAGCTATGCAAATGTTAAAAGATACCATCAATGAGGAAGCTGCAGAA
TGGGATAGATTGCATCCAGTGCATGCAGGGCCTATTGCACCAGGCCAGATGAGAGAACCAAGGGGAAGTGACATAGCAGG
AACTACTAGCACACTTCAGGAACAAATAGGCTGGATGACAAATAATCCACCTATCCCAGTAGGAGAAATCTATAAAAGAT
GGATAATCTTGGGATTAAATAAAATAGTAAGAATGTATAGCCCCGTCAGTATTCTAGACATAAGACAAGGACCCAAGGAA
CCCTTTAGAGACTATGTAGACCGGTTCTATAAAACTCTAAGAGCCGAGCAAGCTACACAGGAGGTAAAAAATTGGATGAC
AGAAACCTTGTTGGTCCAAAACGCGAACCCAGACTGTAAAAATATTTTAAAAGCACTAGGACCAGCAGCTACACTAGAAG
AAATGATGACAGCATGTCAGGGAGTAGGGGGACCCGGACATAAAGCAAGAGTTTTA
>EF637049/B/BR/2003/BREPM1035
CCTATAGTGCAGAACCTACAGGGGCAAATGGTACATCAGGCCATATCACCGAGAACTTTAAATGCATGGGTAAAAGTAAT
AGAAGAAAAGGCTTTCAGCCCAGAAGTAATACCCATGTTTTCAGCATTATCAGAAGGAGCCACCCCACAAGATTTAAACA
CCATGCTAAATACAGTAGGGGGACACCAG---GCAGCCATGCAAATGCTAAAAGAGACCATCAATGAGGAGGCTGCAGAA
TGGGATAGATTGCATCCAGTGCATGCAGGGCCTATTGCACCAGGCCAGATGAGAGAACCAAGGGGAAGTGACATAGCAGG
AACTACTAGTACCCTTCAGGAACAAATAGGATGGATGACAAATAATCCACCTATCCCAGTAGGAGAAATTTATAAAAGAT
GGATAATCCTGGGACTAAATAAAATAGTAAGAATGTATAGCCCTGTCAGCATTTTGGACATAAGACAAGGACCAAAAGAA
CCCTTTAGAGACTATGTAGACCGGTTCTATAAAACTCTAAGAGCCGAGCAAGCTACACAGGAAGTGAAAAATTGGATGAC
AGAAACCCTGTTGGTCCAGAATGCAAACCCAGATTGCAAGACCATTTTAAAAGCATTAGGGCCAGCAGCTACACTAGAGG
AAATGATGACAGCATGTCAGGGAGTGGGGGGACCCGGCCATAAAGCAAGAGTTTTG
>EF637051/B/BR/2003/BREPM1032
CCCATAGTACAGAACCTCCAGGGGCAAATGGTACATCAGCCACTATCACCTAGAACTTTAAATGCATGGGTAAAGGTAGT
AGAAGAGAAGGGTTTCAAACCAGAAGTAATACCCATGTTCTCAGCATTGTCAGAAGGAGCCACCCCACAAGATTTAAACA
CTATGCTAAACACAGTGGGGGGACATCAA---GCAGCTATGCAAATGTTAAAAGAAACCATCAATGAGGAAGCTGCAGAA
TGGGATAGAGTGCATCCAGTGCATGCGGGGCCTGTGGCGCCAGGCCAGATGAGAGAACCAAGGGGAAGTGACATAGCAGG
AACTACTAGTACCCTGCAGGAACAAATAGCATGGATGACAAATAATCCACCTATCCCAGTAGGAGAAATCTATAAAAGAT
GGATAATCTTGGGATTAAATAAAATAGTAAGAATGTATAGCCCTACCAGCATTTTGGACATAAGACAAGGACCAAAGGAA
CCCTTTAGAGACTATGTAGACCGGTTTTATAAAACTCTAAGAGCCGAGCAAGCCTCACAGGATGTAAAAAATTGGATGAC
AGAAACCTTGTTGGTCCAAAATGCAAACCCAGATTGTAAAACTATTTTAAAAGCATTGGGACCAGGGGCTACACTAGAAG
AAATGATGACAGCATGTCAGGGAGTGGGGGGACCAGGACATAAAGCAAGAGTTTTG
>EF637053/B/BR/2003/BREPM1028
CCTATAGTGCAGAACCTCCAAGGGCAAATGGTACATCAGGCCATATCACCTAGAACTTTAAATGCATGGGTAAAAGTAAT
AGAAGAAAAGGCTTTCAGTCCAGAAGTAATACCCATGTTTTCAGCATTATCAGAAGGAGCCACCCCACAAGATTTAAACA
CCATGCTAAACACAGTGGGGGGACATCAG---GCAGCTATGCAAATGTTAAAAGAGACCATCAATGAGGAAGCTGCAGAA
TGGGATAGATTGCATCCAGTGCAGGCAGGGCCTGTTGCGCCAGGCCAGATGAGAGATCCAAGGGGAAGTGACATAGCAGG
AACTACTAGTACCCTTCAGGAACAAATAGGATGGATGACAAGTAATCCACCTATCCCAGTAGGAGAAATATATAAAAGAT
GGATAATCCTGGGGTTAAATAAAATAGTAAGAATGTATAGCCCTGTCAGCATTCTGGACATAAGACAAGGTCCAAAGGAA
CCCTTTAGAGATTATGTAGACCGGTTCTATAAAACTCTAAGAGCCGAGCAAGCTACACAGGAGGTAAAAAATTGGATGAC
AGAAACCTTGTTGGTCCAAAATGCAAATCCAGATTGTAAGACTATTCTAAAAGCATTAGGACCAGCAGCTACATTAGAAG
AAATGATGACAGCATGTCAGGGAGTGGGGGGACCTGGCCATAAAGCAAGAGTTTTG
>EF637054/B/BR/2003/BREPM1027
CCTATAGTGCAGAACCTTCAGGGGCAAATGGTACATCAAGCCATATCACCTAGAACTTTAAATGCATGGGTAAAAGTAGT
AGAAGAGAAGGCTTTCAGCCCAGAAGTAATACCCATGTTTTCAGCATTATCAGAGGGAGCCACCCCACAAGATTTAAACA
CCATGCTAAACACAGTGGGGGGACATCAA---GCAGCCATGCAAATGTTAAAAGAGACCATCAATGATGAGGCTGCAGAA
TGGGATAGGTTGCATCCAGTGCATGCAGGGCCTGTTGCACCAGGCCAGATGAGAGACCCAAGGGGAAGTGACATAGCAGG
AACTACTAGTACCCTTCAGGAACAAATAGGATGGATGACAAGTAATCCACCTATCCCAGTAGGAGAAATCTATAAAAGAT
GGATAATCCTAGGACTAAATAAAATAGTAAGAATGTATAGTCCTACCAGCATTCTGGACATAAGACAAGGACCAAAAGAA
CCCTTTAGAGACTATGTAGATCGATTCTATAAAACTCTAAGAGCCGAGCAAGCTTCACAGGATGTAAAAAATTGGATGAC
AGAAACCTTGTTGGTCCAAAATGCAAACCCAGATTGTAAGACCATTTTAAAAGCATTGGGACCAGCAGCTACATTAGAAG
AAATGATGACAGCATGCCAGGGAGTAGGGGGACCTGGCCATAAAGCAAGAGTTTTG
>EF637056/B/BR/2003/BREPM1024
CCTATAGTACAGAACCTCCAGGGGCAAATGGTACATCAGGCCATATCACCTAGAACTTTAAATGCATGGGTAAAAGTGAT
AGAAGAGAAGGCTTTCAGCCCCGAGGTGATACCCATGTTTTCAGCATTATCAGAAGGAGCCACCCCACAAGATTTAAACA
CCATGCTAAACACAGTGGGAGGACATCAA---GCAGCTATGCAAATGTTAAAAGAGACCATTAATGAGGAAGCTGCAGAA
TGGGATAGATTACATCCAGTGCATGCAGGGCCTATTGCACCAGGCCAGATGAGAGAACCAAGGGGAAGTGACATAGCAGG
AACAACTAGTACCCTTCAGGAACAAATAGGATGGATGACAAATAATCCACCTATCCCAGTAGGAGAAATCTATAAAAGAT
GGATAATCTTGGGATTAAATAAAATAGTAAGAATGTATAGCCCTACCAGCATTTTGGACATAAGACAAGGACCAAAGGAA
CCTTTTAGAGACTATGTAGACAGGTTCTATAAAACTCTAAGAGCTGAGCAAGCCTCACAGGAGGTAAAAAATTGGATGAC
AGAAACCTTGTTGGTTCAAAATTCGAACCCAGATTGTAAGACTATTTTAAAAGCACTGGGGCCAGGAGCTACACTAGAAG
AAATGATGACAGCATGTCAGGGAGTAGGGGGACCCAGCCATAAAGCAAGAATTTTG
>EF637057/B/BR/2003/BREPM1023
CCTATAGTGCAGAATCTCCAGGGGCAAATGGTACATCAGCCCCTATCACCTAGAACTTTAAATGCATGGGTGAAAGTAGT
AGAAGAAAAGGCTTTTAGCCCAGAAGTAATACCCATGTTTTCAGCATTATCAGAAGGAGCCACCCCACAAGATTTAAACA
CCATGTTAAACACAGTGGGGGGACATCAA---GCAGCCATGCAAATGTTAAAAGAGACCATCAATGAGGAAGCTGCAGAA
TGGGATAGGTTGCATCCAGTGCATGCGGGGCCTATTGCACCAGGACAGATGAGAGAACCAAGGGGAAGTGACATAGCAGG
AACTACTAGTACCCTTCAGGAACAAATAGGATGGATGACACATAATCCACCTATCCCAGTAGGAGAAATCTATAAAAGAT
GGATAATCCTGGGATTAAATAAAATAGTAAGAATGTATAGCCCCACCAGCATTCTGGACATAAGACAGGGACCAAAGGAA
CCCTTTAGAGACTATGTAGACCGGTTCTATAAAACTCTAAGAGCCGAGCAAGCATCACAGGAGGTAAAAAATTGGATGAC
AGAAACCTTGTTGGTCCAAAATGCGAATCCCGATTGTAAGACTATTTTAAAAGCATTGGGACCAGCAGCTACACTAGAAG
AAATGATGACAGCATGTCAGGGAGTGGGAGGACCCAGCCATAAAGCAAGGGTCTTG
>EF694037/B/IN/-/11807
CCTATAGTGCAGAACTCCCAGGGGCAAATGATACATCAGGCCGTATCACCTAGAACTTTAAATGCATGGGTAAAAGTAGT
AGAAGAGAAGGCTTTCAGCCCAGAAGTAATACCCATGTTTTCAGCATTATCAGAAGGAGCCACCCCACATGATTTAAACA
CTATGCTAAATACAGTGGGGGGACATCAA---GCAGCTATGCAAATGTTAAAAGATACTATCAATGAGGAAGCTACAGAT
TGGGATAGAATGCATCCAGTACATGCAGGGCCTATTGCACCAGGCCAGATGAGAGAACCAAGGGGAAGTGACATAGCAGG
AACTACTAGTACCCTTCAGGAACAAATAGGATGGATGACAAGTAATCCACCTATTCCAGTAGGAGAAATCTATAAAAGAT
GGATAATCCTGGGATTAAATAAAATAGTTAGGATGTATAGCCCCTCCAGCATTCTGGACATAAGACAAGGACCAAAGGAA
CCCTTTAGAGACTATGTAGACCGGTTCTATAAAACTCTAAGAGCCGAGCAAGCTTCACAGGAGGTAAAAAATTGGATGAC
AGAAACCTTGTTGGTCCAAAATGCAAATCCAGATTGTAAGACTATTTTAAAAGCATTGGGACCAGCAGCTACACTAGAAG
AAATGATGTCAGCATGTCAGGGAGTGGGAGGACCCGGCCATAAAGCAAGAGTTTTA
>EU541617/B/-/-/pIIIB
CCTATAGTGCAGAACATCCAGGGGCAAATGGTACATCAGGCCATATCACCTAGAACTTTAAATGCATGGGTAAAAGTAGT
AGAAGAGAAGGCTTTCAGCCCAGAAGTGATACCCATGTTTTCAGCATTATCAGAAGGAGCCACCCCACAAGATTTAAACA
CCATGCTAAACACAGTGGGGGGACATCAA---GCAGCCATGCAAATGTTAAAAGAGACCATCAATGAGGAAGCTGCAGAA
TGGGATAGAGTGCATCCAGTGCATGCAGGGCCTATTGCACCAGGCCAGATGAGAGAACCAAGGGGAAGTGACATAGCAGG
AACTACTAGTACCCTTCAGGAACAAATAGGATGGATGACACATAATCCACCTATCCCAGTAGGAGAAATCTATAAAAGAT
GGATAATCCTGGGATTAAATAAAATAGTAAGAATGTATAGCCCTACCAGCATTCTGGACATAAGACAAGGACCAAAGGAA
CCCTTTAGAGACTATGTAGACCGATTCTATAAAACTCTAAGAGCCGAGCAAGCTTCACAAGAGGTAAAAAATTGGATGAC
AGAAACCTTGTTGGTCCAAAATGCGAACCCAGATTGTAAGACTATTTTAAAAGCATTGGGACCAGGAGCGACACTAGAAG
AAATGATGACAGCATGTCAGGGAGTGGGGGGACCCGGCCATAAAGCAAGAGTTTTG
>EU616639/B/US/-/AC160_T1_Day_22_Dom
CCTATAGTGCAGAATATGCAGGGGCAAATGGTACACCAACCTATATCACCTAGAACTTTAAATGCATGGGTAAAAGTAGT
AGAAGAGAAGGCTTTCAGTCCAGAAGTAATACCCATGTTTTCAGCATTATCAGAAGGAGCCACCCCACAAGATTTAAACA
CCATGCTAAACACAGTGGGGGGACATCAA---GCAGCCATGCAAATGTTAAAAGAGACCATCAATGAGGAAGCTGCAGAA
TGGGATAGAATGCATCCAGTGCATGCAGGGCCTATTGCACCAGGCCAGATGAGAGAACCATGGGGAAGTGACATAGCAGG
AACTACTAGTACCCTTCAAGAACAAATAGGATGGATGACAAATAATCCACCTATCCCAGTAGGAGAAATCTATAAAAGAT
GGATAATCCTGGGGTTAAATAAAATAGTAAGGATGTATAGCCCTACCAGTATTTTGGACATAAGACAAGGACCAAAGGAA
CCCTTTAGAGACTATGTAGACCGGTTCTATAAAACTCTAAGAGCCGAGCAAGCTTCACAAGATGTAAAAAATTGGATGAC
AGAAACCTTGTTAGTCCAAAATGCAAACCCAGATTGTAAGACTATTCTAAAAGCACTGGGACCAGCAGCCACACTAGAAG
AAATGATGACAGCATGTCAGGGAGTAGGAGGACCCAGCCATAAGGCAAGGGTTTTG
>EU616640/B/US/-/AC160_T2_Day_83_Dom
CCTATAGTGCAGAATATGCAGGGGCAAATGGTACACCAACCTATATCACCTAGAACTTTAAATGCATGGGTAAAAGTAGT
AGAAGAGAAGGCTTTCAGTCCAGAAGTAATACCCATGTTTTCAGCATTATCAGAAGGAGCCACCCCACAAGATTTAAACA
CCATGCTAAACACAGTGGGGGGACATCAA---GCAGCCATGCAAATGTTAAAAGAGACCATCAATGAGGAAGCTGCAGAA
TGGGATAGAATGCATCCAGTGCATGCAGGGCCTATTGCACCAGGCCAGATGAGAGAACCAAGGGGAAGTGACATAGCAGG
AACTACTAGTACCCTTCAGGAACAAATAGGATGGATGACAAATAATCCACCTATCCCAGTAGGAGAAATCTATAAAAGAT
GGATAATCCTGGGGTTAAATAAAATAGTAAGGATGTATAGCCCTACCAGCATTTTGGACATAAGACAAGGACCAAAGGAA
CCCTTTAGAGACTATGTAGACCGGTTCTATAAAACTCTAAGAGCCGAGCAAGCTTCACAAGATGTAAAAAATTGGATGAC
AGAAACCTTGCTAGTCCAAAATGCAAACCCAGATTGTAAGACTATTCTAAAAGCACTGGGACCAGCAGCCACACTAGAAG
AAATGATGACAGCATGTCAGGGAGTAGGAGGACCCAGCCATAAGGCAAGGGTTTTG
>EU616641/B/US/-/AC160_T3_Day_419_Dom
CCTATAGTGCAGAATATGCAGGGGCAAATGGTACACCAACCTATATCACCTAGAACTTTAAATGCATGGGTAAAAGTAGT
AGAAGAGAAGGCTTTCAGTCCAGAAGTAATACCCATGTTTTCAGCATTATCAGAAGGAGCCACCCCACAAGATTTAAACA
CCATGCTAAACACAGTGGGGGGACATCAA---GCAGCCATGCAAATGTTAAAAGAGACCATCAATGAGGAAGCTGCAGAA
TGGGATAGAATGCATCCAGTGCATGCAGGGCCTATTGCACCAGGCCAGATGAGAGAACCAAGGGGAAGTGACATAGCAGG
AACTACTAGTACCCTTCAGGAACAAATAGGATGGATGACAAATAATCCACCTATCCCAGTAGGAGAAATCTATAAAAGAT
GGATAATCATGGGGTTAAATAAAATAGTAAGGATGTATAGCCCTACCAGCATTTTGGACATAAGACAAGGACCAAAGGAA
CCCTTTAGAGACTATGTAGACCGGTTCTATAAAACTCTAAGAGCCGAGCAAGCTTCACAAGATGTAAAAAATTGGATGAC
AGAAACCTTGCTAGTCCAAAATGCAAACCCAGATTGTAAGACTATTCTAAAAGCACTGGGACCAACAGCCACACTAGAAG
AAATGATGACAGCATGTCAGGGAGTAGGAGGACCCGGCCATAAGGCAAGGGTTTTG
>EU616642/B/US/-/AC160_T4_Day_503_Dom
CCTATAGTGCAGAACATCCAGGGACAAATGGTACATCAGCCCATATCACCTAGAACTTTAAATGCATGGGTAAAAGTAGT
AGAAGAGAAGGCTTTCAGCCCAGAAGTAATACCCATGTTTTCAGCATTATCAGAAGGAGCCACCCCACAAGATTTAAACA
CCATGCTAAATACAGTGGGGGGACATCAA---GCAGCCATGCAAATGTTAAAAGAAACCATCAATGAGGAAGCTGCAGAA
TGGGATAGATTACATCCAGTACATGCAGGGCCTGTTGCACCAGGCCAGATGAGAGAGCCAAGGGGAAGTGACATAGCAGG
AACTACTAGTAACCTGCAGGAACAAATAGCATGGATGACAAATAATCCACCTATCCCAGTAGGAGACATCTATAAAAGAT
GGATAATCATGGGATTAAATAAAATAGTCAGGATGTATAGCCCTACCAGCATTCTGGACATAAGACAAGGACCAAAGGAA
CCCTTTAGAGACTATGTAGACCGGTTCTATAAAACTCTAAGAGCCGAGCAAGCTTCACAAGATGTAAAAAATTGGATGAC
AGAAACCTTGTTGGTCCAAAATGCGAACCCAGATTGTAAAACTATTTTAAAAGCATTGGGACCAGCAGCTACACTAGAAG
AAATGATGACAGCATGTCAGGGAGTGGGAGGACCCGGCCATAAAGCAAGAGTTTTG
>EU616643/B/US/-/AC160_T5_Day_545_Dom
CCTATAGTGCAGAACATCCAGGGACAAATGGTACATCAGCCCATATCACCTAGAACTTTAAATGCATGGGTAAAAGTAGT
AGAAGAGAAGGCTTTCAGCCCAGAAGTAATACCCATGTTTTCAGCATTATCAGAAGGAGCCACCCCACAAGATTTAAACA
CCATGCTAAATACAGTGGGGGGACATCAA---GCAGCCATGCAAATGTTAAAAGAAACCATCAATGAGGAAGCTGCAGAA
TGGGATAGATTACATCCAGTACATGCAGGGCCTGTTGCACCAGGCCAGATGAGAGAGCCAAGGGGAAGTGACATAGCAGG
AACTACTAGTACCCTTCAGGAACAAATAGGATGGATGACAAATAATCCACCTATCCCAGTAGGAGAAATCTATAAAAGAT
GGATAATCCTGGGGTTAAATAAAATAGTCAGGATGTATAGCCCTACCAGCATTCTGGACATAAGACAAGGACCAAAGGAA
CCCTTTAGAGACTATGTAGACCGGTTCTATAAAACTCTAAGAGCCGAGCAAGCTTCACAAGATGTAAAAAATTGGATGAC
AGAAACCTTGTTGGTCCAAAATGCGAACCCAGATTGTAAAACTATTTTAAAAGCATTGGGACCAGCAGCTACACTAGAAG
AAATGATGACAGCATGTCAGGGAGTGGGAGGACCCGGCCATAAAGCAAGAGTTTTG
>EU616644/B/US/-/AC160_T6_Day_664_Dom
CCTATAGTGCAGAACATCCAGGGACAAATGGTACATCAGCCCATATCACCTAGAACTTTAAATGCATGGGTAAAAGTAGT
AGAAGAGAAGGCTTTCAGCCCAGAAGTAATACCCATGTTTTCAGCATTATCAGAAGGAGCCACCCCACAAGATTTAAACA
CCATGCTAAATACAGTGGGGGGACATCAA---GCAGCCATGCAAATGTTAAAAGAAACCATCAATGAGGAAGCTGCAGAA
TGGGATAGATTACATCCAGTACATGCAGGGCCTGTTGCACCAGGCCAGATGAGAGAGCCAAGGGGAAGTGACATAGCAGG
AACTACTAGTACCCTTCAGGAACAAATAGGATGGATGACAAATAATCCACCTATCCCAGTAGGAGAAATCTATAAAAGAT
GGATAATCATGGGGTTAAATAAAATAGTAAGGATGTATAGCCCTACCAGCATTTTGGACATAAGACAAGGACCAAAGGAA
CCCTTTAGAGACTATGTAGACCGGTTCTATAAAACTCTAAGAGCCGAGCAAGCTTCACAAGATGTAAAAAATTGGATGAC
AGAAACCTTGTTGGTCCAAAATGCGAACCCAGATTGTAAAACTATTTTAAAAGCATTGGGACCAGCAGCTACACTAGAAG
AAATGATGACAGCATGTCAGGGAGTGGGAGGACCCGGCCATAAAGCAAGAGTTTTG
>EU616645/B/US/-/AC160_T7_Day_762_Dom
CCTATAGTGCAGAACATCCAGGGACAAATGGTACATCAGCCCATATCACCTAGAACTTTAAATGCATGGGTAAAAGTAGT
AGAAGAGAAGGCTTTCAGCCCAGAAGTAATACCCATGTTTTCAGCATTATCAGAAGGAGCCACCCCACAAGATTTAAACA
CCATGCTAAATACAGTGGGGGGACATCAA---GCAGCCATGCAAATGTTAAAAGACACCATCAATGAGGAAGCTGCAGAA
TGGGATAGATTACATCCAGTGCATGCAGGGCCTATTGCACCAGGCCAGATGAGAGAACCAAGGGGAAGTGACATAGCAGG
AACTACTAGTACCCTTCAGGAACAAATAGGATGGATGACAAGTAATCCACCTATCCCAGTAGGAGAAATCTATAAAAGAT
GGGTAATCCTGGGGTTAAATAAAATAGTAAGGATGTATAGCCCTACCAGCATTTTGGACATAAGACAAGGACCAAAGGAA
CCCTTTAGAGACTATGTAGACCGGTTCTATAAAACTCTAAGAGCCGAGCAAGCTTCACAAGATGTAAAAAATTGGATGAC
AGAAACCTTGTTGGTCCAAAATGCGAACCCAGATTGTAAAACTATTTTAAAAGCATTGGGACCAGCAGCTACACTAGAAG
AAATGATGACAGCATGTCAGGGAGTGGGAGGACCCGGCCATAAAGCAAGAGTTTTG
>EU616649/B/US/-/AC160_T9_Day_1034_Dom
CCTATAGTGCAGAACATCCAGGGACAAATGGTACATCAGCCCATATCACCTAGAACTTTAAATGCATGGGTAAAAGTAGT
AGAAGAGAAGGCTTTCAGCCCAGAAGTAATACCCATGTTTTCAGCATTATCAGAAGGAGCCACCCCACAAGATTTAAACA
CCATGCTAAATACAGTGGGGGGACATCAA---GCAGCCATGCAAATGTTAAAAGAAACCATCAATGAGGAAGCTGCAGAA
TGGGATAGATTACATCCAGTACATGCAGGGCCTGTTGCACCAGGCCAGATGAGAGAGCCAAGGGGAAGTGACATAGCAGG
AGTTACTAGTAACCTTCAGGAACAAATAGCATGGATGACAAGTAATCCACCTATCCCAGTAGGAGACATCTATAAAAAAT
GGATAATCATGGGATTAAATAAAATAGTCAGGATGTATAGCCCTACCAGCATTCTGGACATAAGACAAGGACCAAAGGAA
CCCTTTAGAGACTATGTAGACCGGTTCTATAAAACTCTAAGAGCCGAGCAAGCTTCACAAGATGTAAAAAATTGGATGAC
AGAAACCTTGCTAGTCCAAAATGCGAACCCAGATTGTAAAACTATTTTAAAAGCATTGGGACCAGCAGCTACACTAGAAG
AAATGATGACAGCATGTCAGGGAGTGGGAGGACCCGGCCATAAAGCAAGAGTTTTG
>EU786672/B/ES/2005/X1890
CCTATAGTACAGAACATCCAGGGGCAAATGGTACATCAGGCCATATCACCTAGAACTTTAAATGCATGGGTAAAAGTAGT
AGAAGAGAAGGCTTTCAGCCCCGAAGTAATACCCATGTTTTCAGCATTATCAGAAGGAGCCACCCCACAAGATTTAAACA
CCATGCTAAACACAGTGGGGGGACATCAA---GCAGCCATGCAAATGTTAAAAGAGACCATCAATGAGGAAGCTGCAGAA
TGGGATAGATTGCATCCACCACAGGCAGGGCCTATTGCACCAGGCCAGATGAGAGAACCAAGGGGAAGTGACATCGCAGG
AACTACTAGTACCCTTCAGGAACAAATAGGATGGATGACAAGTAATCCACCTATCCCAGTAGGAGAAATCTATAAAAGAT
GGATAATCCTGGGATTAAATAAAATAGTAAGGATGTATAGCCCTACCAGCATTCTGGACATAAGACAAGGACCAAAGGAA
CCCTTTAGAGACTATGTAGATCGGTTCTACAAAACTTTAAGAGCTGAGCAAGCTTCACAGGAGGTAAAAAATTGGATGAC
AGAAACCTTGTTGGTCCAAAATGCGAACCCAGATTGTAAAACAATTTTAAAAGCATTGGGACCAGCAGCTACACTAGAAG
AAATGATGACAGCATGTCAAGGAGTGGGGGGACCCGGCCATAAAGCAAGAGTTTTG
>EU786674/B/ES/2006/X1958
CCTATAGTGCAGAATCTTCAGGGGCAAATGGTACATCAGGCCCTATCACCTAGAACTTTAAATGCATGGGTAAAAGTAGT
AGAAGAGAAGGCTTTYAGCCCAGAAGTGATACCCATGTTTTCAGCATTATCAGAAGGAGCCACCCCACAAGATTTAAACA
CCATGCTAAACACAGTGGGGGGACATCAA---GCAGCCATGCAAATGTTAAAAGAGACCATCAATGAGGAGGCTGCAGAG
TGGGATAGATTGCATCCAGTACAGGCAGGGCCTGTTGCACCAGGCCAGCTGAGAGAGCCAAGGGGAAGTGACATAGCAGG
AACTACTAGTACCCTTCAGGAACAAATAGCATGGATGACACATAATCCACCTATCCCAGTAGGAGAAATTTATAAAAGAT
GGATAATCCTGGGATTAAATAAAATAGTAAGAATGTATAGTCCTACCAGCATTCTGGACATAAGACAAGGACCAAAAGAG
CCCTTTAGAGATTATGTAGACCGGTTCTATAAAACTCTAAGAGCTGAGCAAGCTTCACAGGAGGTAAAAAATTGGATGAC
AGAAACCTTGTTGGTCCAGAATGCGAACCCAGATTGTAAGACTATCTTAAAAGCATTGGGACCAGGAGCTACACTAGAAG
AAATGATGACAGCATGTCAGGGAGTGGGAGGACCAGGCCACAAGGCAAGAGTTTTG
>EU786675/B/ES/2006/X1959
CCTATAGTGCAGAACCTACAGGGGCAAATGGTACATCAGCCCATAWCACCTAGAACTCTAAATGCATGGGTAAAAGTAGT
AGAAGAGAAGGCTTTCAGCCCGGAAGTAATACCTATGTTTTCAGCATTAGCAGAAGGAGCCACCCCACAAGATTTAAACA
CCATGCTAAACACAGTGGGGGGACATCAA---GCAGCCATGCAAATGCTAAAAGAGACCATCAATGAGGAAGCTGCAGAA
TGGGACAGATTGCACCCAGTGCAAGCAGGGCCTGTAGCACCAGGCCAGATGAGAGACCCAAGGGGAAGTGACATAGCAGG
AACTACWAGTACCCTTCAGGAACAAATAGSATGGATGACAAATAATCCACCTGTCCCAGTAGGAGAAATCTATAAAAGAT
GGATAATCTTGGGATTAAAYAAAATAGTAAGAATGTATAGTCCTACCAGCATTCTGGACATAAAACAAGGACCCAAGGAA
CCYTTTAGAGATTATGTAGACCGGTTCTATAAAACTCTAAGAGCCGAGCAAGCTTCACAGGAGGTAAAACATTGGATGAC
AGAAACCTTGTTGGTCCAGAATTCGAATCCAGATTGTAAGACCATTTTAAAAGCATTAGGACCAGGAGCTACACTAGAAG
AAATGATGACAGCATGCCAGGGAGTGGGGGGACCCAGCCATAAAGCAAGAGTTTTG
>EU786676/B/ES/2006/X1998
CCTATAGTACAGAACCTCCAGGGGCAAATGGTACATCAGGCCATATCACCTAGAACTTTAAATGCATGGGTAAAAGTAGT
AGAAGAGAAGGCTTTCAGCCCCGAAGTAATACCCATGTTTTCAGCATTATCAGAAGGGGCCACCCCACAAGATTTAAACA
CCATGCTAAACACAGTGGGGGGACATCAA---GCAGCTATGCAAATGTTAAAAGACACCATCAATGAGGAAGCTGCAGAA
TGGGATAGATTGCACCCAGTGCATGCAGGGCCTGCTGCACCAGGCCAGATGAGAGAACCAAGGGGAAGTGACATAGCAGG
AACTACTAGTACCCTTCAGGAACAAATAGGATGGATGACACACAATCCACCTATCCCAGTAGGAGAAATCTATAAAAGAT
GGATAATCCTAGGGTTAAATAAAATAGTAAGAATGTATAGTCCTACCAGTATTCTGGACATAAGACAAGGGCCAAAGGAA
CCCTTCAGAGACTATGTAGACCGGTTCTATAAAACTCTAAGAGCCGAGCAAGCTTCACAGGATGTAAAAAATTGGATGAC
AGAAACCTTGTTGGTCCAAAATTCGAACCCAGATTGTAAGACTATTCTAAAAGCATTGGGACCAGCAGCTACACTAGAAG
AAATGATGACAGCATGTCAGGGAGTGGGAGGACCTGGCCATAAAGCAAGAGTTTTA
>EU786677/B/ES/2006/X2102
NNNNNNNNNNNNNNNNNNNNNNNNNNNNNNNNNNNNNNNNNNNNNNNNNNNNNNNNNNNNNNNNNNNNNNNNNNAGTA-T
AGAA-GAAAGGCTTTCAGCCCAGAAGTAATACCCATGTTTTCAGCATTATCAGAAGGAGCCACCCCACAAGATTTAAACA
CCATGCTAAACACAGTGGGGGGACATCAA---GCAGCCATGCAAATGTTAAAAGAGACCATCAATGAGGAAGCTGCAGAA
TGGGATAGATTGCATCCAGTGCATGCAGGGCCTATTGCACCAGGCCAGATGAGAGAACCAAGGGGAAGTGACATAGCAGG
AACTACTAGTACCCTTCAGGAACAAATAGGATGGATGACAAATAATCCACCTATCCCAGTAGGAGAAATTTATAAAAGAT
GGATAATCCTGGGATTAAATAAAATAGTAAGAATGTATAGCCCTATCAGCATTCTGGATATAAGACAAGGACCAAAGGAA
CCCTTTAGAGATTATGTAGACCGGTTCTATAAAACTCTAAGAGCTGAGCAAGCTTCACAGGAAGTAAAAAATTGGATGAC
AGAAACCTTGTTGGTCCAAAATGCAAACCCAGATTGTAAGACTATTTTAAAAGCATTRGGACCAGCAGCTACACTAGAAG
AAATGATGACAGCATGCCAGGGAGTGGGGGGACCCAGCCATAAAGCAAAAATTCTG
>EU786678/B/ES/2007/X2149
CCTATAGTACAGAACATGCAGGGGCAAATGGTACATCAGCCTATATCACCTAGAACGTTAAATGCATGGGTAAAAGTAGT
AGAAGAGAAGGGCTTCAACCCCGAGGTAATACCCATGTTTTCAGCATTATCAGAAGGAGCCACTCCACAAGATTTAAACA
CCATGCTAAATACAGTGGGGGGACATCAA---GCAGCCATGCAAATGTTAAAAGAGACCATCAATGAGGAAGCTGCAGAA
TGGGATAGATTGCATCCAGTGCATGCAGGGCCTGTTGCACCAGGCCAGATGAGAGAACCAAGGGGAAGTGACATAGCAGG
AACCACTAGTAACCTTCAGGAACAAATAGGATGGATGACAAATAATCCACCTATCCCAGTAGGAGAGATCTATAAAAGAT
GGATAATCCTGGGGCTAAATAAAATAGTAAGGATGTATAGTCCTACCAGCATTCTGGACATAAAACAAGGACCAAAGGAG
CCCTTTAGAGACTATGTAGACCGGTTCTATAAAACTCTAAGAGCCGAGCAAGCCTCACAGGAGGTAAAAAATTGGATGAC
AGAAACCTTGTTGGTCCAAAATGCGAACCCAGATTGTAAGACTATTCTAAAAGCATTGGGACCAGCAGCTACACTAGAAG
AAATGATGACAGCATGTCAGGGAGTGGGAGGACCCAGCCATAAGGCAAGAGTTTTG
>EU786679/B/ES/2007/X2210_3
CCTATAGTGCAGAACCTCCAGGGGCAAATGGTACATCAGGCCCTATCACCCAGAACTTTAAATGCATGGGTAAAAGTAAT
AGAAGAGAAGGCGTTCAGTCCAGAAGTAATACCCATGTTTTCAGCATTATCAGAAGGAGCCACCCCACAAGATTTAAACA
CCATGTTAAACACAGTGGGGGGACATCAA---GCAGCCATGCAAATGTTAAAAGAGACCATCAATGAGGAGGCTGCAGAA
TGGGATAGATTGCATCCAGTGCATGCAGGGCCTATTGCACCAGGCCAGATGAGAGAACCAAGGGGAAGTGACATAGCAGG
AACTACTAGTACCCTTCAGGAACAAATAGGATGGATGACAAATAATCCACCTATCCCAGTAGGAGAAATTTACAAAAGAT
GGATAATTCTGGGGTTAAATAAAATAGTGAGGATGTATAGCCCTGTCAGCATTCTGGACATAAAACAAGGACCAAAGGAA
CCCTTTAGAGACTATGTAGACCGGTTCTATAAAGTTCTAAGAGCCGAGCAAGCATCACAGGATGTAAAAAATTGGATGAC
AGAAACCTTGTTGGTCCAGAATGCAAACCCAGACTGTAAGACTATCTTAAAAGCATTGGGACCAGCAGCTACACTAGAAG
AAATGATGACAGCATGTCAGGGAGTGGGAGGGCCTAGTCATAAAGCAAGAGTCTTG
>EU786680/B/ES/2007/X2231
CCTATAGTGCAGAACCTACAGGGGCAAATGGTACATCAGGCCATATCACCTAGAACTTTAAATGCATGGGTAAAAGTAAT
AGAAGAGAAGGCTTTCAGCCCAGAGGTAATACCCATGTTTTCAGCATTATCAGAAGGAGCCACCCCACAGGATTTAAATA
CCATGCTAAACACAGTGGGGGGACACCAA---GCAGCCATGCAAATGTTAAAGGATACCATCAATGAGGAAGCTGCAGAA
TGGGATAGATTGCATCCAGTGCATGCAGGGCCTACTGCACCAGGCCAGATGAGAGAACCAAGGGGAAGTGATATTGCAGG
AACCACTAGTACCCTGCAGGAACAAATAGGATGGATGACAAATAATCCCCCTATCCCAGTAGGAGAAATCTATAAAAGAT
GGATAATTTTGGGATTAAATAAAATAGTAAGGATGTATAGCCCTGTCAGCATTTTGGACATAAGACAGGGACCAAAGGAG
CCCTTTAGAGACTATGTAGACCGATTCTATAAAACTCTAAGGGCTGAGCAAGCTTCACAGGATGTAAAAAATTGGATGAC
AGAAACCTTGTTGGTCCAAAACGCGAACCCAGATTGTAAGACTATTTTAAAAGCATTAGGACCAGCAGCTACATTAGAGG
AAATGATGACAGCATGTCAGGGAGTGGGAGGACCAGGCCATAAAGCAAGAGTTTTA
>EU839596/B/DO/2005/05DO_162387
CCTATAGTGCAGAACCTACAGGGGCAAATGGTACATCAGGCCATATCACCTAGAACTTTAAATGCATGGGTAAAAGTAAT
AGAGGAAAAGGCCTTTAGCCCAGAAGTAATACCCATGTTTTCAGCATTATCAGAAGGAGCCACCCCACAAGATTTAAACA
CCATGCTAAACACAGTGGGGGGACATCAA---GCAGCCATGCAAATGTTAAAAGAGACTATCAATGAGGAAGCTGCAGAA
TGGGATAGAATGCATCCAGTGCATGCAGGGCCTATTGCACCAGGCCAGATGAGAGAGCCAAGGGGAAGTGACATAGCAGG
AACAACTAGCACACTTCAGGAACAAATAGGATGGATGACAAGTAATCCACCTATCCCAGTAGGAGAAATCTATAAAAGAT
GGATAATCCTGGGATTAAATAAAATAGTAAGAATGTATAGTCCTGTCAGCATTTTGGATATAAAACAGGGACCAAAGGAA
CCCTTTAGAGACTATGTAGACCGGTTCTATAAGACTCTAAGAGCCGAGCAAGCTACACAGGAAGTAAAAAATTGGATGAC
AGAAACCTTGTTGGTCCAAAATGCAAACCCAGATTGTAAGACTATTTTAAAAGCATTAGGGCCACAAGCTACACTAGAAG
AGATGATGACAGCATGCCAGGGAGTGGGGGGACCTGGCCATAAAGCAAGAGTCTTG
>EU839597/B/DO/2005/05DO_160884
CCTATAGTGCAGAACCTCCAGGGGCAAATGGTACATCAGGCCATATCACCTAGAACCCTAAATGCATGGGTAAAAGTAAT
AGAAGAGAAGGCTTTCAGCCCAGAAGTAATACCCATGTTTTCAGCATTATCGGAGGGAGCCACCCCACAAGATTTAAACA
CCATGCTAAACACAGTGGGGGGACATCAA---GCAGCCATGCAAATGTTAAAAGAAACCATCAATGAAGAAGCTGCAGAA
TGGGATAGAGTGCATCCAGTGCATGCAGGGCCTGTTGCACCAGGCCAGATAAGAGAACCAAGGGGAAGTGACATAGCAGG
AACTACTAGTACCCTTCAGGAGCAAATAACATGGATGACAAGTAACCCACCTATCCCAGTAGGAGAAATCTATAAAAGAT
GGATAATCCTGGGATTAAATAAAATAGTAAGAATGTATAGCCCTGTCAGCATTCTGGACATAAGACAAGGGCCAAAGGAA
CCCTTTAGAGACTATGTAGACCGGTTCTATAAGACTCTAAGAGCCGAGCAGGCTTCACAGGATGTAAAAAATTGGATGAC
AGAAACCTTGTTGGTCCAAAATGCAAATCCAGATTGCAAAACTATTTTAAAAGCATTGGGACCAGCAGCTACACTAGAAG
AAATGATGACAGCATGTCAGGGAGTGGGGGGACCCGGCCATAAAGCAAGAGTCTTG
>EU839598/B/DO/2005/05DO_163007
CCTATAGTGCAGAACCTTCAAGGGCAAATGGTACATCAGGCCCTATCACCTAGAACTTTAAATGCATGGGTAAAAGTAGT
AGAAGAAAAGGCCTTCAGCCCAGAAGTAATACCCATGTTTACAGCTTTGTCAGAAGGAGCCACCCCACAAGATTTAAACA
CCATGCTAAACACAGTAGGAGGACATCAA---GCAGCCATGCAAATGTTAAAAGAAACTATCAATGAAGAGGCTGCAGAA
TGGGATAGGTTGCATCCAGTGCAGGCAGGGCCTGTTGCACCAGGCCAGCTGAGAGAACCAAGGGGAAGTGACATAGCAGG
AACTACTAGTACTCTTCAAGAGCAAATAGCATGGATGACACATAATCCAGCTATCCCAGTAGGAGAAATCTATAAAAGAT
GGATAATCCTGGGGTTAAATAAAATAGTAAGAATGTATAGCCCTAGCAGCATTCTGGACATAAGACAAGGACCAAAGGAA
CCCTTTAGGGATTATGTAGACCGGTTCTATAAAACTCTAAGAGCCGAGCAAGCTTCACAGGATGTGAAAAATTGGATGAC
AGAAACCTTATTGGTCCAAAATGCAAACCCAGATTGTAAGACCATTTTGAAGGCACTGGGACAAGGAGCTACACTAGAAG
AAATGATGACAGCATGTCAGGGAGTGGGGGGACCCAGCCATAAAGCAAGAGTTTTG
>EU839600/B/HT/2005/05HT_129517
CCTATAGTGCAAAACCTTCAGGGACAAATGGTACATCAGGCTTTGTCACCTAGAACTTTAAATGCATGGGTAAAAGTAGT
GGAAGAGAGGGCTTTCAGCCCAGAAGTAATACCCATGTTTGCAGCATTATCAGAAGGAGCCACCCCAGCTGATTTAAACT
CCATGTTAAACACAGTGGGGGGACATCAA---GCAGCCATGCAAATGTTAAGGGATACCATCAATGAGGAAGCTGCAGAA
TGGGATAGATTGCATCCAGTGCAGGCAGGGCCTATTGCACCAGGCCAGATGAGAGAACCAAGGGGAAGTGACATAGCAGG
AACTACTAGTACCCTTCAGGAACAAATAGGATGGATGACAAATAATCCACCTATCCCAGTAGGAGAAATTTATAAGAGAT
GGATAATCCTGGGATTAAATAAAGTAGTAAGGATGTATAGCCCTGTCAGCATTCTGGACATAAAACAAGGACCAAAAGAA
CCCTTTAAAGATTATGTAGACAGGTTCTATAAAACCCTAAGAGCCGAGCAAGCTACACAGGATGTAAAAAGATGGATGAC
AGAAACCTTGTTGGTCCAGAATGCGAACCCAGATTGTAAGACCATTTTAAAAGCATTGGGACCAGCAGCTACACTAGAAG
AAATGATGACAGCATGTCAGGGAGTGGGGGGACCCGGCCATAAAGCAAGAGTCTTG
>EU839601/B/HT/2005/05HT_129696
CCTATAGTTCAGAACCTTCAGGGACAAATGGTACATCAGGCCCTATCACCTAGAACTTTAAATGCATGGGTTAAAGTAAT
AGAAGAGAAGGCTTTCAGCCCAGAAGTAATACCCATGTTTTCAGCATTATCAGAAGGAGCCACCCCACAAGATTTGAACA
CCATGCTAAACACAGTGGGGGGACATCAA---GCAGCCATGCAAATGTTAAAAGAGACCATCAATGAGGAAGCTGCAGAA
TGGGATAGATTGCATCCAGTGCATGCAGGGCCTATTGCACCAGGCCAGCTGAGGGAACCAAGGGGAAGTGACATAGCAGG
AACTACTAGTAACCTTCAGGAACAAATAGCGTGGATGACACATAATCCACCTATCCCAGTAGGAGAAATATATAAAAGAT
GGATAATCCTGGGATTAAATAAAATAGTAAGAATGTATAGCCCTGTCAGCATTCTGGACATAAGACAAGGACCAAAGGAA
CCCTTTAGAGACTATGTAGACCGGTTCTATAAAACTCTGAGAGCCGAGCAAGCTACACAGGAAGTAAAAAATTGGATGAC
AGAAACCTTGTTGGTCCAAAATGCGAACCCAGATTGTAAGACTATTCTAAAAGCATTAGGGCCAGCAGCTACACTAGAAG
AAATGATGACAGCATGTCAGGGAGTGGGGGGACCCGGCCATAAAGCAAGGGTCTTG
>EU839602/B/HT/2005/05HT_129389
CCTATAGTACAGAACATGCAGGGGCAAATGGTACATCAAGCCATATCACCTAGAACTTTAAATGCATGGGTAAAAGTAGT
AGAGGAGAAGGCTTTTAGCCCAGAGGTAATACCCATGTTTACAGCATTATCAGAAGGAGCCACCCCACAAGATTTAAACA
CCATGCTAAATACAGTGGGGGGACATCAA---GCAGCCATGCAAATGTTAAAAGAGACCATCAATGAGGAAGCTGCAGAA
TGGGATAGAGTACATCCAGTACATGCAGGGCCTATTGCACCAGGGCAGATGAGAGAACCAAGGGGAAGTGACATAGCAGG
AACTACTAGTACCCTTCAGGAACAAATAGCATGGATGACAAGTAATCCACCTATCCCAGTAGGAGAAATCTATAAAAGAT
GGATAATCCTGGGATTAAATAAAATAGTAAGAATGTATAGCCCTACCAGCATTCTGGACATAAGACAAGGACCAAAGGAA
CCCTTTAGAGACTATGTAGATCGATTTTATAAAACTCTAAGGGCTGAGCAAGCTTCACAGGAGGTAAAAGGTTGGATGAC
AGAAACCTTGTTGGTCCAAAATGCAAACCCAGATTGTAAAACTATTCTAAAAGCATTAGGGCCAGGAGCTACACTAGAAG
AAATGATGACAGCATGTCAGGGAGTAGGGGGACCTGGCCATAAAGCAAGAGTCTTG
>EU839603/B/HT/2005/05HT_129473
CCTATAGTGCAGAACCTACAGGGGCAAATGGTACATCAACCCATATCACCTAGAACTTTAAATGCATGGGTAAAAGTAGT
AGAAGAGAAGGCTTTCAGCCCAGAAGTAATACCCATGTTTTCAGCATTATCAGAAGGAGCCACCCCACAAGATCTAAACA
CCATGCTAAACACGGTGGGGGGACATCAA---GCAGCCATGCAGATGTTAAAAGAGACCATCAATGAGGAAGCTGCAGAA
TGGGATAGAATACATCCAGTGCATGCAGGGCCTATTGCACCAGGCCAGATGAGAGAACCAAGGGGAAGTGACATAGCAGG
AACTACTAGTACCCTTCAGGAACAAATAGGATGGATGACAAGTAATCCACCTATCCCAGTAGGAGAAATCTATAAAAGAT
GGATAATTCTGGGATTAAATAAAATAGTAAGAATGTATAGCCCTACTAGCATTTTGGACATAAGACAAGGACCAAAGGAA
CCCTTTAGAGATTATGTGGACCGGTTTTATAAAGTTTTAAGAGCCGAGCAGGCTTCACAGGATGTAAAAAATTGGATGAC
AGAAACCTTGTTGGTCCAAAATGCGAACCCAGATTGTAAAACTATTCTAAAAGCATTGGGGCCAGCTGCTACACTAGAAG
AAATGATGACAGCATGTCAGGGAGTGGGAGGGCCCGGCCATAAAGCAAGAGTCTTG
>EU839604/B/HT/2005/05HT_129805
CCTATAGTGCAGAATCTTCAGGGGCAAATGGTACACCAAGCCCTGTCACCTAGAACTCTAAATGCATGGGTAAAAGTAAT
AGAAGAAAAGGCTTTCAGCCCAGAAGTAATACCCATGTTTACAGCATTATCAGAAGGAGCCACCCCACAAGATTTAAACA
CCATGCTAAATACAGTGGGGGGACATCAA---GCAGCCATGCAAATGTTAAAAGAAACCATCAATGAGGAAGCTGCAGAA
TGGGATAGATTGCATCCACCGCAGGCAGGACCTATTGCACCAGGTCAGATGAGAGACCCAAGGGGAAGTGATATAGCAGG
AACCACTAGTACCCTTCAGGAACAAATAGCATGGATGACAAATAATCCACCTGTCCCAGTAGGAGAAATCTATAAAAGAT
GGATAATCCTGGGATTAAATAAAATAGTTAGAATGTATAGCCCTGTCAGCATTCTGGACATAAGACAAGGACCAAAGGAA
CCCTTTAGAGACTATGTAGACCGGTTCTATAAAACTCTAAGAGCCGAGCAAGCTTCACAAGATGTAAAAAATTGGATGAC
AGAGACTTTGTTAGTCCAGAATGCGAACCCAGATTGCAAAACTATTTTAAAAGCATTGGGACCAGGAGCTACACTAGAAG
AGATGATGACAGCATGTCAGGGAGTGGGGGGACCCGGCCATAAAGCAAGAGTTTTG
>EU839605/B/JM/2005/05JM_KJ108
CCTATAGTGCAGAACCTCCAGGGGCAAATGGTACATCAGGCCCTATCACCTAGAACTTTAAATGCATGGGTAAAAGTAAT
AGAAGAAAAGGCTTTCAGTCCAGAAGTAATACCCATGTTTTCAGCACTATCAGAAGGAGCCACCCCACAAGATTTAAACA
CCATGCTAAACACAGTGGGGGGACATCAA---GCAGCCATGCAAATGTTAAAAGAAACCATCAATGAGGAAGCTGCAGAA
TGGGATAGATTGCATCCAGTGCATGCAGGGCCTATTGCACCAGGCCAGATGAGAGAACCAAGGGGAAGTGACATAGCAGG
AACTACTAGTACCCTTCAGGAACAAATAGCATGGATGACAAGTAATCCACCTATCCCAGTAGGAGAAATCTATAAAAGAT
GGATAATCCTGGGATTAAATAAAATAGTAAGAATGTATAGCCCTGTCAGCATTCTGGATATAAGACAAGGGCCAAAGGAA
CCCTTTAGAGACTATGTAGACCGGTTCTATAAAACTCTGAGAGCCGAGCAATGTACACAGGATGTAAAAAATTGGATGAC
AGAGACCTTGTTGGTCCAGAATGCGAATCCAGATTGTAAGACCATTTTAAAAGCATTAGGGCCAGCAGCTACATTAGAAG
AAATGATGACAGCATGTCAGGGAGTGGGGGGACCCGGCCATAAAGCAAGAGTCTTG
>EU839606/B/TT/2000/00TT_CRC08767
CCTATAGTACAGAATCTTCAGGGGCAAATGGTACATCAGGCCATATCACCTAGAACTTTAAATGCATGGGTAAAAGTAGT
GGAAGAGAAGGCTTTCAGCCCAGAAGTAATACCCATGTTTTCAGCATTATCAGAAGGAGCCACCCCACAAGATTTAAACA
CCATGCTAAATACAGTAGGGGGACATCAA---GCAGCCATGCAAATGTTAAAAGAGACCATCAATGAGGAAGCTGCAGAA
TGGGATAGATTGCATCCAGTGCATGCAGGGCCTACTGCACCAGGCCAAATGAGAGAACCAAGGGGAAGTGACATAGCAGG
AACTACTAGTACCCTTCAGGAACAAATAGGATGGATGACAAATAATCCACCTATCCCAGTAGGAGAAATCTATAAGAGAT
GGATAATTCTGGGATTAAATAAGATAGTAAGAATGTATAGCCCTACCAGCATTTTGGACATAAGACAGGGACCAAAGGAA
CCCTTTAGAGACTATGTAGACCGGTTCTATAAAACTCTAAGAGCCGAGCAAGCTTCACAGGATGTAAAAAATTGGATGAC
AGAAACCCTGTTGGTCCAAAATGCAAACCCAGATTGTAAGACTATTTTAAAAGCATTAGGGCCAGCAGCCACACTAGAAG
AAATGATGACAGCATGTCAAGGAGTGGGAGGACCCAGCCATAAAGCAAGAATCTTG
>EU839607/B/TT/2000/00TT_CRC50018
CCTATAGTGCAGAACCTTCAGGGGCAAATGGTACATCAGGCGATATCACCTAGARCTTTAAATGCATGGGTAAAAGTAAT
AGAAGAGAAGGCTTTCAGCCCAGAAGTAATACCCATGTTTTCAGCATTATCAGAAGGAGCCACCCCTGGTGATTTAAACA
CCATGCTAAACACAGTGGGGGGACATCAA---GCAGCCATGCAAATGTTAAAAGAGACCATCAATGAGGAAGCTGCAGAA
TGGGATAGATTGCATCCAGTGCATGCAGGGCCTGTTGCACCAGGCCAGATGAGAGAACCAAGGGGAAGTGACATAGCAGG
AACTACTAGTACACTTCAGGAACAAATAGGATGGATGACAAGTAATCCACCTATCCCAGTAGGAGAAATCTATAAAAGAT
GGATAATCCTGGGATTAAATAAAATAGTAAGGATGTATAGCCCTGTCAGCATTCTGGACATAAGACAAGGACCAAAGGAA
CCTTTTAGAGATTACGTAGACCGGTTCTATAAAACCCTAAGAGCCGAACAAGCTTCGCAGGATGTAAAAAATTGGATGAC
AGAAACCTTGTTGGTCCAGAATGCGAATCCAGATTGTAAGACTATTCTAAGAGCATTGGGGCCAGCAGCTACACTAGAAG
AAATGATGACAGCATGTCAGGGAGTGGGGGGACCCGGCCATAAAGCAAGAGTCTTG
>EU839608/B/TT/2001/01TT_CRC50069
CCTATAGTGCAGAACCTACAGGGGCAAATGGTACATCAGGCCCTATCACCTAGAACTTTAAATGCATGGGTAAAAGTAGT
GGAAGAGAAGGCTTTCAGCCCAGAAGTAATACCCATGTTTACAGCATTATCAGAAGGAGCCACCCCACAAGATTTAAACA
CAATGCTAAATACAGTGGGGGGACATCAA---GCAGCCATGCAAATGTTAAAAGAAACCATCAATGAGGAAGCTGCAGAA
TGGGATAGATTACATCCACCGCAAGCAGGGCCTATTGCACCAGGCCAGATAAGAGAACCAAGGGGAAGTGATATAGCAGG
AACTACTAGTAACCTTCAGGAACAAATAGCATGGATGACTAGTAATCCACCTATCCCAGTAGGAGAAATCTATAAAAGAT
GGATAATCCTGGGATTAAATAAAATAGTAAGAATGTATAGCCCTACCAGCATTTTGGACATAAGACAAGGACCAAAGGAA
CCCTTTAGAGACTACGTAGACCGGTTCTATAAAACTCTAAGAGCCGAGCAAGCCTCACAAGAGGTAAAAAATTGGATGAC
AGAAACCTTGTTGGTCCAAAATGCGAACCCAGACTGTAAAACTATTCTAAAAGCATTAGGGCCAGGGGCTACACTAGAAG
AAATGATGACAGCATGTCAGGGAGTGGGGGGACCCGGCCATAAGGCCAGAGTCTTG
>EU839609/B/TT/2000/00TT_CRC50060
CCTATAGTGCAGAACCTCCAGGGGCAAATGGTACATCAGGCCATATCACCTAGAACTTTAAATGCATGGGTAAAAGTAAT
AGAAGAAAAGGCTTTCAGCCCAGAAGTAATACCCATGTTTTCAGCATTATCAGAAGGAGCTACCCCACAAGATTTAAACA
CCATGTTAAATACAGTAGGAGGACATCAA---GCAGCCATGCAAATGTTAAAAGAAACCATCAATGAGGAGGCTGCAGAA
TGGGATAGATTGCATCCAGTGCATGCAGGGCCTATTGCACCAGGCCAGATGAGAGAGCCAAGGGGAAGTGACATAGCAGG
AACCACTAGTACCCTTCAGGAACAAATAGCATGGATGACAAATAATCCACCTATCCCAGTAGGAGACATCTATAAGAGAT
GGATAATCATGGGATTAAATAAAATAGTAAGAATGTACAGCCCTGTTAGTATTCTGGACATAAGACAAGGACCAAAGGAA
CCCTTTAGAGACTATGTAGATCGGTTCTATAAAACTCTAAGAGCCGAGCAAGCTACACAGGAAGTAAAAAATTGGATGAC
AGAAACCTTGTTGGTCCAAAATGCGAACCCAGATTGTAAGACCATCTTAAAAGCATTAGGGCCAGCAGCAACATTAGAAG
AAATGATGACAGCATGTCAGGGAGTGGGGGGACCCGGTCATAAGGCCAGAGTCTTG
>EU839610/B/TT/2001/01TT_CRC50077
CCTATAGTGCAGAACCTCCAGGGACAAATGGTACATCAGGCCATATCACCTAGAACTTTAAATGCATGGGTAAAAGTAAT
AGAAGAAAAGGCTTTCAGCCCAGAAGTAATACCCATGTTTTCAGCATTATCAGAAGGAGCTACCCCACAAGATTTAAACA
CCATGTTAAATACAGTAGGGGGACATCAA---GCAGCCATGCAAATGTTAAAAGAGACCATCAATGAGGAGGCTGCAGAA
TGGGATAGATTGCATCCAGTGCATGCGGGGCCTATTGCACCAGGCCAGATGAGAGAGCCAAGGGGAAGTGACATAGCAGG
AACCACTAGTACCCTTCAGGAACAAATAGCATGGATGACAAATAATCCACCTATCCCAGTAGGAGACATCTATAAGAGAT
GGATAATCATGGGATTAAATAAAATAGTAAGAATGTACAGCCCTGTTAGTATTCTGGACATAAGACAGGGACCAAAGGAA
CCCTTTAGAGACTATGTAGATCGGTTCTATAAAACTCTAAGAGCCGAGCAAGCTACACAGGAAGTAAAAAATTGGATGAC
AGAAACCTTGTTGGTCCAAAATGCGAACCCAGATTGTAAGACTATCTTAAAAGCATTAGGGCCAGCAGCAACATTAGAAG
AAATGATGACAGCATGTCAGGGAGTGGGGGGACCCGGCCATAAGGCCAGAGTCTTG
>FB341548/B/FR/1983/HXB2_patent
CCTATAGTGCAGAACATCCAGGGGCAAATGGTACATCAGGCCATATCACCTAGAACTTTAAATGCATGGGTAAAAGTAGT
AGAAGAGAAGGCTTTCAGCCCAGAAGTGATACCCATGTTTTCAGCATTATCAGAAGGAGCCACCCCACAAGATTTAAACA
CCATGCTAAACACAGTGGGGGGACATCAA---GCAGCCATGCAAATGTTAAAAGAGACCATCAATGAGGAAGCTGCAGAA
TGGGATAGAGTGCATCCAGTGCATGCAGGGCCTATTGCACCAGGCCAGATGAGAGAACCAAGGGGAAGTGACATAGCAGG
AACTACTAGTACCCTTCAGGAACAAATAGGATGGATGACAAATAATCCACCTATCCCAGTAGGAGAAATTTATAAAAGAT
GGATAATCCTGGGATTAAATAAAATAGTAAGAATGTATAGCCCTACCAGCATTCTGGACATAAGACAAGGACCAAAGGAA
CCCTTTAGAGACTATGTAGACCGGTTCTATAAAACTCTAAGAGCCGAGCAAGCTTCACAGGAGGTAAAAAATTGGATGAC
AGAAACCTTGTTGGTCCAAAATGCGAACCCAGATTGTAAGACTATTTTAAAAGCATTGGGACCAGCGGCTACACTAGAAG
AAATGATGACAGCATGTCAGGGAGTAGGAGGACCCGGCCATAAGGCAAGAGTTTTG
>FB707281/B/FR/1983/HXB2-patent
CCTATAGTGCAGAACATCCAGGGGCAAATGGTACATCAGGCCATATCACCTAGAACTTTAAATGCATGGGTAAAAGTAGT
AGAAGAGAAGGCTTTCAGCCCAGAAGTGATACCCATGTTTTCAGCATTATCAGAAGGAGCCACCCCACAAGATTTAAACA
CCATGCTAAACACAGTGGGGGGACATCAA---GCAGCCATGCAAATGTTAAAAGAGACCATCAATGAGGAAGCTGCAGAA
TGGGATAGAGTGCATCCAGTGCATGCAGGGCCTATTGCACCAGGCCAGATGAGAGAACCAAGGGGAAGTGACATAGCAGG
AACTACTAGTACCCTTCAGGAACAAATAGGATGGATGACAAATAATCCACCTATCCCAGTAGGAGAAATTTATAAAAGAT
GGATAATCCTGGGATTAAATAAAATAGTAAGAATGTATAGCCCTACCAGCATTCTGGACATAAGACAAGGACCAAAGGAA
CCCTTTAGAGACTATGTAGACCGGTTCTATAAAACTCTAAGAGCCGAGCAAGCTTCACAGGAGGTAAAAAATTGGATGAC
AGAAACCTTGTTGGTCCAAAATGCGAACCCAGATTGTAAGACTATTTTAAAAGCATTGGGACCAGCGGCTACACTAGAAG
AAATGATGACAGCATGTCAGGGAGTAGGAGGACCCGGCCATAAGGCAAGAGTTTTG
>FJ195086/B/BR/2004/BREPM1070
CCTATAGTGCAAAACCTTCAGGGGCAAATGGTACATCAGGCCATATCACCTAGAACTTTAAATGCATGGGTAAAAGTAAT
AGAAGAAAAGGCTTTCAGCCCAGAAGTAATACCCATGTTTTCAGCATTATCAGAAGGAGCCACCCCACAAGATTTAAACA
CCATGTTAAACACGGTGGGGGGACATCAA---GCAGCCATGCAAATGTTAAAAGAAACCATCAATGATGAAGCTGCAGAA
TGGGATAGATTGCATCCAGTGCATGCAGGGCCCATTGCACCAGGCCAGATGAGAGAACCAAGGGGAAGTGACATAGCAGG
AACTACTAGTACCCTTCAGGAACAAATAGCATGGATGACAAATAACCCACCTATCCCGGTAGGAGACATCTATAAAAGAT
GGATAATCCTGGGATTAAATAAAATAGTAAGAATGTATAGCCCTGTCAGCATTCTGGACATAAGACAAGGACCAAAGGAA
CCCTTTAGAGACTATGTAGATCGGTTCTATAAAACTCTAAGAGCTGAGCAAGCTACACAGGAGGTAAAAAATTGGATGAC
AGAAACCTTGTTGGTTCAAAATGCGAACCCAGATTGTAAGACTATTTTAAAAGCATTAGGACCAGCAGCTACACTAGAAG
AAATGATGACAGCATGTCAGGGAGTGGGGGGACCCGGCCATAAGGCAAGGGTTTTG
>FJ195088/B/BR/2005/BREPM1084
CCTATAGTGCAGAACCTCCAGGGGCAAATGGTACATCAGCCCTTATCACCTAGAACTTTAAATGCATGGGTAAAAGTAGT
AGAAGAGAAGGCTTTCAGCCCGGAAGTAATACCTATGTTTACAGCATTATCAGAAGGAGCCACCCCACAGGATTTAAACA
CCATGTTAAATACGGTGGGAGGACATCAA---GCAGCCATGCAAATGTTAAAAGAGACCATCAATGAGGAGGCTGCAGAA
TGGGATAGATTGCATCCAGTGCAGGCAGGGCCTATTGCGCCAGGCCAAATGAGAGAACCAAGGGGAAGTGACATAGCAGG
AACTACTAGTAACCTTCAGGAACAAATAGGATGGATGACAAACAATCCACCTATCCCAGTAGGAGAAATCTATAAAAGAT
GGATAATCTTGGGATTAAATAAAATAGTAAGAATGTATAGCCCTACTAGTATTTTGGACATAAAACAAGGACCAAAGGAA
CCCTTTAGAGACTATGTAGACCGGTTCTATAAAACCCTAAGAGCCGAGCAAGCTTCACAGGAGGTAAAAAATTGGATGAC
AGAAACCTTGTTGGTTCAAAATGCGAACCCAGATTGTAAGACTATTTTAAAAGCATTGGGACCAGCAGCTACACTAGAAG
AAATGATGACAGCATGTCAGGGGGTAGGGGGACCCGGCCATAAAGCAAGAGTTTTG
>FJ195089/B/BR/2005/BREPM1093
CCTATAGTGCAGAACCTACAGGGGCAAATGGTACATCAAGCCATATCACCTAAAACTTTAAATGCATGGGTAAAAGTAGT
AGAAGAGAAGGCTTTCAGTCCAGAGGTAATACCCATGTTTTCAGCATTATCAGAAGGAGCCACCCCACAAGATTTAAACA
CTATGCTAAACACAGTGGGGGGACATCAA---GCAGCCATGCAAATGTTAAAAGAGACTATCAATGAGGAGGCTGCAGAC
TGGAATAGAACGCATCCAGTACATGCAGGGCCTATTGCACCAGGCCAGATGAGAGAACCAAGGGGAAGTGACATAGCAGG
AACTACTAGTACCCTTCAGGAACAAATAGGATGGATGACAAATAATCCACCTATCCCAGTAGGAGAAATTTATAAAAGAT
GGATAATCCTAGGGCTAAATAAGATAGTAAAAATGTATAGTCCTACCAGCATTCTGGACATAAGACAAGGACCAAAGGAA
CCCTTTAGAGACTATGTAGACCGGTTCTATAAAACTCTAAGGGCTGAGCAAGCTTCACAGGATGTAAAAAATTGGATGAC
AGAAACCTTGTTGGTCCAAAATGCGAACCCAGATTGTAAGACTATTTTAAAAGCATTGGGACCAGCAGCTACACTAGAAG
AAATGATGACAGCATGTCAAGGAGTGGGGGGACCCGGCCATAAAGCAAGGGTTTTA
>FJ195090/B/BR/2004/BREPM1066
CCTATAGTGCAGAACCTTCAGGGGCAAATGGTACATCAAGCCCTATCACCTAGAACTTTAAATGCATGGGTAAAAGTAGT
AGAAGAGAAGGCTTTCAGCCCAGAAGTAATACCCATGTTTTCAGCATTATCAGAAGGAGCCACCCCACAAGATTTAAACA
CCATGCTAAACACAGTGGGGGGACATCAG---GCAGCTATGCAAATGTTAAAAGAGACCATCAATGAGGAAGCTGCAGAA
TGGGATAGATTGCATCCAGTGCATGCAGGGCCTATTGCACCAGGCCAGATGAGAGAACCAAGGGGAAGTGACATAGCAGG
AACTACTAGTACCCTTCAGGAACAAATAGCATGGATGACAAATAATCCAGCTATCCCAGTAGGAGAAATCTATAAAAGAT
GGATAATCTTGGGACTAAATAAAATAGTAAGAATGTATAGCCCTACCAGCATTCTGGACATAAAGCAAGGACCAAAGGAA
CCCTTTAGAGACTATGTAGACCGGTTCTATAAAACACTAAGAGCCGAGCAAGCTTCACAGGATGTAAAAAATTGGATGAC
AGAAACCTTGTTAGTCCAAAATGCAAACCCAGATTGTAAGACTATTTTAAAAGCAATGGGACCAGGAGCCACACTAGAAG
AAATGATGACAGCATGTCAGGGAGTAGGGGGACCCAGCCATAAAGCAAGAGTCTTG
>FJ195091/B/BR/2005/BREPM1081
CCTATAGTGCAGAACCTACAGGGGCAAATGGTACATCAGGCCATATCACCTAGAACTTTAAATGCATGGGTAAAAGTAGT
AGAAGAGAAGGCTTTTAGCCCAGAAGTAATACCTATGTTTTCAGCCTTATCAGAAGGAGCCACCCCACAAGATTTAAACA
CCATGCTAAACACAGTGGGGGGACATCAA---GCAGCCATGCAAATGTTAAAAGACACCATCAATGAAGAGGCTGCAGAA
TGGGATAGATTGCATCCAGCACAGGCAGGGCCTATTGCACCAGGCCAGATAAGAGAACCAAGGGGAAGTGACATAGCAGG
AACCACTAGTACCCTTCAGGAACAAATAACATGGATGACAGGTAATCCACCTATCCCAGTAGGAGAAATCTATAAAAGAT
GGATAATCCTGGGATTAAATAAAATAGTAAGAATGTATAGTCCTACCAGCATTCTGGACATAAGACAAGGACCAAAGGAA
CCCTTTAGAGACTATGTAGACCGGTTCTATAAAACTCTAAGAGCCGAGCAAGCTTCACAGGATGTAAAAAATTGGATGAC
AGAAACCTTGTTGGTCCAAAATGCGAACCCAGATTGTAAGACTATTTTAAAAGCATTGGGACCAGCAGCTACACTAGAAG
AAATGATGACAGCATGTCAGGGAGTAGGGGGACCCGGCCATAAAGCAAGAGTCTTG
>FJ388890/B/CY/2005/CY018
CCTATAGTGCAAAACCTTCAGGGGCAAATGGTACATCAGCCCCTAACACCTAGAACTTTAAATGCATGGGTAAAAGTAAT
AGAAGAGAAGGCTTTCAGCCCAGAAGTAATACCTATGTTTTCAGCATTATCAGAAGGAGCCACCCCACAAGATTTAAACA
CTATGCTAAACACAGTGGGGGGACATCAA---GCAGCTATGCAAATGTTAAAAGAGACCATCAATGAGGAAGCTGCAGAA
TGGGATAGATTGCATCCGGTGCAGGCAGGGCCTGTTGCACCAGGCCAAATGAGAGACCCAAGGGGAAGTGACATAGCAGG
AACTACTAGTACCCTTCAGGAGCAAATAGGATGGATGACAAGTAATCCACCTATCCCAGTAGGAGAAATTTATAAAAGAT
GGATAATCCTGGGATTAAATAAAATAGTAAGAATGTACAGCCCTGTCAGCATTCTGGACATAAGACAAGGACCAAAGGAA
CCCTTTAGAGACTATGTAGACAGGTTCTATAAAACTCTAAGAGCAGAGCAAGCTTCACAGGAAGTAAAAAATTGGATGAC
AGACACCTTGTTAGTCCAAAATGCAAACCCAGATTGTAAGACTATCTTAAAAGCATTGGGACCAGGAGCTACATTAGAAG
AAATGATGACAGCATGTCAGGGAGTGGGAGGACCCAGCCACAAAGCAAGAATCTTG
>FJ388891/B/CY/2005/CY020
CCTATAGTGCAGAACCTTCAGGGGCAAATGGTACATCAGCCCATATCACCTAGAACTTTGAATGCATGGGTAAAAGTAGT
AGAAGAGAAGGCTTTCAGCCCAGAAGTAATACCCATGTTTACAGCATTATCAGAAGGAGCCACCCCACAGGATTTAAACA
CTATGCTAAACACAGTGGGGGGACATCAA---GCAGCCATGCAAATGTTAAAAGAGACCATCAATGAGGAAGCTGCAGAA
TGGGATAGATTGCATCCAGTGCATGCAGGGCCTATTGCACCAGGCCAGATAAGAGAACCAAGGGGAAGTGACATAGCAGG
AACTACTAGTACCCTTCAGGAACAAATAGCATGGATGACAAATAACCCACCTGTCCCAGTAGGGGAAATTTATAAAAGAT
GGATAATCCTGGGATTAAATAAAATAGTAAGAATGTATAGCCCTACCAGCATTCTGGACATAAGACAAGGACCAAAGGAA
CCCTTTAGAGACTATGTAGACCGGTTCTATAAAACTCTAAGAGCCGAGCAGGCTTCACAGGATGTAAAAAATTGGATGAC
AGAAACCTTGTTGGTCCAAAATTCGAACCCAGATTGTAGGACTATTTTAAAAGCATTGGGACCAGGAGCTACATTAGAAG
AAATGATGACAGCATGTCAGGGAGTGGGGGGCCCCAGCCATAAAGCAAGAATTTTG
>FJ388895/B/CY/2005/CY028
CCTATAGTGCAAAACCTTCAGGGGCAAATGGTACATCAGGCCATATCACCTAGAACTTTAAATGCATGGGTAAAAGTAGT
AGAAGAGAAGGCTTTCAGCCCAGGAGTAGTACCCATGTTTTCAGCATTAGCAGAGGGAGGCACCCCACAAGATTTAAACA
CCATGCTAAACACAGTGGGGGGACATCAA---GCAGCTATGCAAATGTTAAAAGAGACCATCAATGAGGAAGCTGCAGAA
TGGGATAGATTGCACCCAGTGCATGCAGGGCCTATTGCACCAGGCCAAATGAGAGAACCAAGGGGAAGTGACATAGCAGG
AACTACTAGTACCCTTCAGGAACAAATAGGATGGATGACAAATAATCCACCTATCCCAGTAGGAGAAATCTATAAAAGAT
GGATAATCCTGGGATTAAATAAAATAGTAAGAATGTATAGCCCTACCAGCATTCTGGACATAAGACAAGGACCAAAGGAA
CCCTTTAGAGATTACGTAGACCGGTTCTATAAAACTCTAAGAGCCGAGCAAGCTTCACAGGATGTAAAAAATTGGATGAC
AGAAACCTTGTTGGTCCAAAATGCAAACCCAGATTGTAAGACTATTTTAAAAGCATTAGGGCCAGCAGCTACATTAGAAG
AAATGATGACAGCATGTCAGGGAGTGGGGGGACCCGGCCATAAGGCCAGAATCTTG
>FJ388898/B/CY/2005/CY032
CCTATAGTGCAAAACCTTCAGGGGCAAATGGTACATCAGGCCATATCACCTAGAACTTTAAATGCATGGGTAAAAGTAGT
AGAAGAAAAGGTTTTCAGCCCCGGGGTAGTACGCATGGTTTCAGGCGTATCAGAGGGAGGCACCCCACAAGATTTAAACG
GCATGCTAAGCACAGTGGGGGGACATCAG---GCAGCCGTGCGAATGTTAAAAGAGACCATCAATGAGGAAGCTGCAGAA
TGGGATAGATTGCATCCAGTGCATGCAGGGCCTATTGCACCAGGCCAGATGAGAGAGCCAAGGGGAAGTGACATAGCAGG
AACTACTAGTACCCTTCAGGAACAAATAGGATGGATGACAAATAATCCACCTATCCCAGTAGGAGAAATCTATAAGAGAT
GGATAATCTTGGGATTAAATAAAATAGTAAGAATGTATAGTCCTACCAGCATTCTGGATATAAGACAAGGACCAAAGGAA
CCCTTTAGGGACTATGTAGACCGGTTCTATAAAACTCTAAGAGCCGAGCAAGCTTCACAAGATGTAAAAAATTGGATGAC
AGAAACCTTGTTGGTCCAAAATGCAAACCCAGATTGTAAGACTATTTTAAAAGCATTAGGACCAGCAGCTACACTAGAAG
AAATGATGACAGCATGTCAAGGAGTGGGGGGACCTAGCCATAAAGCAAGAGTGTTG
>FJ388899/B/CY/2005/CY037
CCTATAGTGCAGAACATTCAGGGGCAAATGGTACATCAAGCCCTATCACCTAGAACTTTAAATGCATGGGTAAAAGTAGT
AGAAGAGAAGGCTTTCAGCCCAGAAGTAGTACGTATGGTTACAGGAGTATCAGAGGGAGGCACCCCACAGGATTTAAACG
CTATGCTAAACACAGTGGGGGGACATCAA---GCAGCTATGCAAATGTTAAAAGAGACCATCAATGAGGAAGCTGCAGAA
TGGGATAGATTGCATCCAGTGCATGCAGGGCCTGCTGCACCAGGCCAGATGAGAGAACCAAGGGGAAGTGACATAGCAGG
AACTACTAGTACCCTTCAGGAACAAATAGGATGGATGACAAGTAATCCACCTATCCCAGTAGGAGAAATTTATAAAAGAT
GGATAATTCTGGGATTAAATAAAATAGTAAGGATGTATAGCCCTACTAGCATTCTGGACATAAAACAAGGACCAAAAGAA
CCCTTTAGAGACTATGTAGATCGGTTCTATAAAACTCTAAGAGCCGAGCAAGCTACACAAGAGGTAAAAAATTGGATGAC
AGAAACCTTGTTGGTCCAAAATGCAAACCCAGATTGTAAGACTATTCTAAAAGCATTGGGACCAGGAGCTACACTAGAGG
AAATGATGACAGCATGTCAGGGAGTGGGAGGACCCAGCCATAAAGCAAGAGTTTTG
>FJ388904/B/CY/2005/CY055
CCCATAATACAGAACCTCCAGGGGCAAATGGTACATCAGGCTATGTCACCTAGAACTTTAAATGCATGGGTAAAAGTGGT
AGAAGAAAAGGCTTTCAGCCCAGAAGTAATACCCATGTTTGTAGCATTATCAGAAGGAGCCACCCCACAAGATTTAAACA
CCATGCTAAACACAGTGGGGGGACATCAA---GCAGCCATGCAAATGTTAAAAGAGACCATCAATGAGGAAGCGGCAGAA
TGGGATAGAACGCATCCAGTGCAGGCAGGGCCTATTGCACCAGGCCAGATAAGAGAACCAAGGGGAAGTGACATAGCAGG
AACTACTAGTAACCTTCAGGAACAAATACAATGGATGACAAGTAATCCACCTGTTCCAGTAGGAGAAATCTATAAAAGAT
GGATAGTCCTGGGATTAAATAAAATAGTAAGAATGTATAGCCCTACCAGCATTCTGGACATAAAACAAGGACCAAAGGAA
CCCTTTAGAGACTATGTAGATCGGTTCTATAAAACTCTAAGAGCCGAGCAGGCTTCACAGGATGTAAAAAATTGGATGAC
AGAAACCTTGTTGGTCCAAAATGCGAACCCAGATTGTAAGACTATTTTAAAAGCATTGGGACCAGCAGCTACACTAGAAG
AAATGATGACAGCATGCCAGGGAGTGGGGGGACCCGGCCATAAAGCAAGAGTTTTG
>FJ388905/B/CY/2005/CY056
CCTATAGGGCAAAATCTACAGGGACAAATGGTACATCAAGCCATATCACCTAGAACTTTAAATGCATGGGTAAAAGTAGT
AGAAGAGAAGGCTTTCAGCCCAGAAGTAATACCCATGTTTTCAGCATTATCAGAAGGAGCCACCCCACAAGATTTAAACA
CCATGCTAAACACAGTGGGTGGACATCAA---GCAGCCATGCAGATGTTAAAAGAAACCATCAATGAGGAAGCTGCAGAA
TGGGATAGATTGCATCCAGTGCATGCAGGGCCTATTGCACCAGGCCAGATGAGAGAACCAAGGGGAAGTGATATAGCAGG
AACTACTAGTACCCTTCAGGAACAAATAGGATGGATGACAAATAATCCACCTATCCCAGTAGGAGAAATCTATAAAAGAT
GGATAATCCTGGGATTAAATAAAATAGTAAGAATGTATAGCCCTGTCAGCATTTTGGACATAAGACAAGGACCAAAGGAA
CCCTTTAGAGAATATGTAGATCGGTTCTATAAAACTCTAAGAGCCGAGCAAGCTTCACAGGATGTAAAAAATTGGATGAC
AGAAACCTTGTTGGTCCAAAATGCGAACCCAGATTGTAAGACTATCTTAAAAGCATTGGGACCAGCAGCAACACTAGAAG
AAATGATGACAGCATGTCAGGGAGTGGGGGGACCCGGCCATAAAGCAAGAGTTTTG
>FJ388910/B/CY/2005/CY065
CCTATAGTGCAGAACGTGCAGGGACAAATGGTACATCAGCCTTTATCACCTAGAACTTTAAATGCATGGGTAAAAGTAGT
AGAAGAGCAGGCTTTCAGTCCAGAAGTAATACCCATGTTTTCAGCATTATCAGAAGGAGCCACCCCACAAGATTTAAACA
CCATGCTAAACACAGTGGGGGGACATCAA---GCAGCCATGCAAATGTTAAAAGAGACCATCAATGAGGAGGCTGCAGAA
TGGGATAGATTGCATCCAGTGCATGCAGGGCCTATTGCACCAGGCCAGATGAGAGAACCAAGGGGAAGTGACATAGCAGG
AACTACTAGTACCCTTCAGGAACAAATAGCATGGATGACAAATAATCCACCCATCCCGGTAGGAGAAATCTATAAAAGAT
GGATAATCCTGGGATTAAATAAAATAGTAAGGATGTATAGTCCTACCAGCATTTTGGACATAAAGCAAGGACCAAAAGAA
CCCTTTAGGGACTATGTAGACCGGTTCTATAAAACTCTAAGAGCCGAGCAATGTACACAGGAAGTAAAAAATTGGATGAC
AGAAACCTTGTTGGTTCAAAATTCAAACCCAGATTGTAAGACTATTTTAAAAGCATTGGGACCAGGAGCTACACTAGAAG
AAATGATGACAGCATGTCAGGGAGTGGGAGGACCCGGCCATAAGGCAAGAGTTTTG
>FJ388911/B/CY/2005/CY067
CCTATAGTACAGAACCTTCAGGGGCAAATGGTACATCAGGCCATATCACCTAGAACTTTAAATGCATGGGTAAAAGTAGT
AGAAGAGAAGGCTTTTAGCCCGGAAGTGATACCCATGTTTTCAGCATTATCAGAAGGAGCCACCCCACAAGATTTAAACA
CCATGCTGAACACAGTGGGGGGACATCAA---GCAGCCATGCAAATGTTAAAAGAGACCATCAATGAGGAAGCTGCAGAA
TGGGATAGATTGCATCCAGTGCATGCAGGGCCTATTGCACCAGGCCAGATGAGAGAACCAAGGGGAAGTGACATAGCAGG
AACTACTAGTACCCTTCAGGAGCAAATAGGATGGATGACAAATAATCCACCTATCCCAGTAGGAGAAATCTATAAAAGAT
GGATAATCCTGGGATTAAATAAAATAGTAAGAATGTATAGCCCTACCAGCATTCTGGACATAAGACAAGGACCAAAGGAA
CCCTTTAGAGATTATGTAGACCGGTTCTATAAAACTCTAAGAGCTGAACAAGCTTCACAAGAGGTAAAAAATTGGATGAC
AGAAACCTTGTTGGTCCAAAATTCGAACCCAGATTGTAAGACTATTTTAAAAGCATTGGGACCAGCAGCTACATTAGAAG
AAATGATGACAGCATGTCAGGGAGTGGGGGGACCCGGCCATAAAGCAAGAATTTTG
>FJ388912/B/CY/2005/CY068
CCTATAGTGCAGAACATGCAGGGGCAAATGGTACATCAGGCCATATCACCTAGAACTCTAAATGCATGGGTAAAAGTAAT
AGAAGAGAAGGCTTTCAGTCCAGAAGTAATACCCATGTTCTCAGCATTATCAGAAGGAGCCACCCCACAAGATTTAAACA
CCATGCTAAACACAGTGGGGGGACATCAA---GCAGCCATGCAAATGTTAAAAGAGACCATCAATGAGGAAGCTGCAGAA
TGGGATAGAGTACATCCAGTGCATGCAGGGCCTATTGCACCAGGCCAAATGAGAGAACCAAGGGGAAGTGACATAGCAGG
AACTACTAGTACCCTTCAGGAACAAATAGGATGGATGACAAATAATCCACCTATCCCAGTAGGAGAAATCTATAAAAGAT
GGATAATCTTGGGGCTAAATAAAATAGTAAGGATGTATAGCCCTATCAGCATTTTGGACATAAGACAAGGACCAAAAGAA
CCCTTTAGAGATTATGTAGACCGGTTCTATAAAACTCTAAGAGCCGAGCAAGCTTCACAGGAGGTAAAAAATTGGATGAC
AGAAACCTTGTTGGTCCAAAATTCAAACCCAGACTGTAAAACTATTTTAAAAGCATTAGGACCAGGAGCTACACTAGAAG
AAATGATGACAGCATGTCAGGGAGTGGGAGGACCCAGCCATAAAGCAAGAGTCTTG
>FJ388914/B/CY/2005/CY072
CCGATAGTGCAGAACCTTCAGGGGCAAATGGTACATCAGCCCATATCACCTAGGACCTTAAATGCATGGGTAAAAGTAGT
AGAAGAGAAGGCTTTCAGCCCAGAAGTAATACCTATGTTTACAGCATTATCAGAAGGAGCCACCCCACAAGATTTAAACA
CTATGCTAAACACAGTGGGGGGACATCAA---GCAGCCATGCAAATGTTAAAAGAGACCATCAATGAGGAAGCTGCAGAA
TGGGATAGATTGCATCCAGTGCATGCAGGGCCTATTGCACCAGGCCAGATGAGAGAACCAAGGGGAAGTGACATAGCAGG
AACTACTAGTACCCTTCAGGAACAAATAGGATGGATGACACATAATCCACCTGTCCCAGTAGGAGAAATTTATAAAAGAT
GGATAGTCCTGGGATTAAATAAAATAGTAAGAATGTATAGCCCTACCAGCATTCTGGACATAAAACAAGGACCAAAGGAA
CCCTTTAGAGACTATGTAGACCGGTTCTATAAAATTCTAAGAGCCGAGCAGGCTTCCCAGGATGTAAAAAATTGGATGAC
AGAAACCTTGTTAGTCCAAAATGCGAACCCAGATTGTAAAACTATTTTAAAAGCATTGGGACCAGCAGCTACATTAGAAG
AAATGATGACAGCATGTCAAGGAGTGGGGGGACCCAGCCATAAAGCAAGAATTTTG
>FJ388915/B/CY/2005/CY074
CCTATAGTGCAGAACATTCAGGGGCAAATGGTACATCAGGCCATATCACCTACAACTTTAAATGCATGGGTAAGAGTAGT
AGAAGAGAAGGCTTTCAGCCCAGAAGTAATACCCATGTTTGCAGCATTATCAGAAGGAGCCACCCCACAAGATTTAAACA
CCATGCTAAACACAGTGGGGGGACATCAA---GCAGCCATGCAAATATTAAAAGAGACCATCAATGAGGAAGCTGCAGAA
TGGGATAGATTGCATCCAGTGCATGCAGGGCCTGTTGCACCAGGCCAGATGAGAGAACCAAGGGGAAGTGACATAGCAGG
AACTACTAGTACCCTTCAGGAACAAGTAGCATGGATGACAAGTAATCCACCTATCCCAGTAGGAGAAATCTATAAAAAAT
GGATAATCATGGGATTAAATAAAATAGTAAGAATGTATAGTCCTGTCAGCATTCTGGACATAAGACAAGGACCAAAAGAA
CCCTTTAGAGATTATGTAGATCGGTTCTATAAAACTCTAAGAGCCGAGCAAGCTTCACAGGAGGTAAAAAATTGGATGAC
AGAAACCTTGTTGGTCCAAAATGCGAACCCAGATTGTAAAACCATTTTGAAAGCATTGGGACCAGCAGCTACACTAGAAG
AAATGATGGCAGCATGTCAGGGAGTAGGGGGACCCGGACATAAAGCAAGAGTTTTG
>FJ388916/B/CY/2005/CY075
CCTATAGTGCAGAACATCCAGGGGCAAATGGTACATCAGGCCATATCACCTAGAACTTTAAATGCATGGGTAAAAGTAGT
AGAAGAAAAGGCTTTTAGCCCAGAAGTAATACCCATGTTTGTAGCATTATCAGAAGGAGCCACCCCACAAGATTTAAACA
CCATGCTAAACACAGTGGGGGGACATCAA---GCAGCCATGCAAATGTTAAAAGAAACCATCAATGAGGAAGTGGCAGAA
TGGGATAGAACGCATCCAGCGCAGGCAGGGCCTGTTGCACCAGGCCAGATAAGAGAACCAAGGGGAAGTGACATAGCAGG
AACTACTAGTAACCTTCAGGAACAAATACAATGGATGACAAGTAATCCACCTGTCCCAGTAGGAGAAATCTATAAAAGAT
GGATAGTCCTGGGATTAAATAAAATAGTAAGAATGTATAGCCCTACCAGCATTCTGGACATAAAACAAGGACCAAAGGAA
CCCTTTAGAGACTATGTAGATCGGTTCTATAAGACTCTAAGAGCCGAGCAAGCTTCACAGGAAGTAAAAAATTGGATGAC
AGAAACTTTATTGGTCCAAAATGCGAACCCAGATTGTAAGACTATTTTGAAAGCATTAGGACCAGCAGCTACACTAGAAG
AAATGATGACAGCATGCCAGGGAGTGGGGGGACCCGGCCATAAAGCAAGAGTTTTG
>FJ388918/B/CY/2005/CY087
CCTATAGTGCAGAATATTCAGGGGCAAATGGTACATCAGGCCCTATCACCTAGAACTTTAAATGCATGGGTAAAAGTAGT
AGAAGAGAAGGCTTTCAGCCCAGAAGTAATACCCATGTTTGCAGCATTATCAGAAGGAGCCACCCCACAAGATTTAAACA
CCATGCTAAACACAGTAGGGGGACATCAA---GCAGCCATGCAAATATTAAAAGAGACCATCAATGAGGAAGCTGCAGAA
TGGGATAGATTGCATCCAGTGCATGCAGGGCCTATTGCACCAGGCCAGATGAGAGAACCAAGGGGAAGTGACATAGCAGG
AACTACTAGTACCCTTCAGGAACAAATAGCATGGATGACAAATAATCCACCTATCCCAGTAGGAGAAATCTATAAAAAAT
GGATAATCATGGGATTAAATAAAATAGTAAGAATGTATAGTCCTGTCAGCATTCTGGACATAAGACAAGGACCAAAAGAA
CCCTTTAGAGACTATGTAGACCGGTTCTATAAAACTCTAAGAGCCGAGCAAGCTTCACAGGAGGTAAAAAATTGGATGAC
AGAAACCTTGTTGGTCCAAAATGCGAACCCAGATTGTAAGACTATTTTGAAAGCATTGGGACCAGCAGCTACACTAGAAG
AAATGATGGCAGCATGTCAGGGAGTAGGGGGACCCGGACATAAAGCAAGAGTTTTG
>FJ388919/B/CY/2005/CY088
CCTATACTGCAAAATCTTCAGGGGCAAAAGGTACATCGGCCCATGTCACCTACAACCTTAAATGCATGGGTAAAAGTAGT
AGAAGAGAAGGCTTTTAGCCCAGAAGTAATACCTATGTTTTCAGCATTAGCAGAAGGAGCCACCCCACAAGATTTAAACA
CTATGCTAAACACGGTGGGGGGACATCAA---GCAGCTATGCAAATGTTAAAAGAGACCATCAATGAGGAAGCTTCAGAA
TGGGATAGACTGCATCCAGTGCATGCAGGGCCTAATCCACCAGGCCAGATGAGAGAACCAAGGGGAAGTGACATAGCAGG
AACTACTAGTACCCTTCAGGAACAAATAGCATGGATGACAGGTAATCCAGGTATCCCAGTAGGAGAAATTTATAAAAGAT
GGATAATACTGGGATTAAATAAAATAGTAAGAATGTATAGCCCTGTCAGCATTCTGGACATAAGACAAGGACCAAAGGAA
CCCTTTAGAGACTATGTAGACCGGTTCTATAAAACTCTAAGAGCCGAGCAGGCTTCACAGGATGTAAAAAATTGGATGAC
AGAAACCTTGTTAGTCCAAAATGCGAACCCAGATTGTAAGACTATTTTAAAAGCATTGGGACCAGCAGCTACATTAGAAG
AAATGATGACAGCATGTCAGGGAGTAGGGGGACCCAGCCATAAAGCAAGAATTTTG
>FJ388920/B/CY/2005/CY089
CCTATAGTGCAGAATCTTCAGGGGCAAATGGTACATCAGCCCATATCACCTAGAACTTTAAATGCATGGGTAAAAGTAGT
AGAAGAGAAGGCTTTTAGCCCAGAAGTAATACCTATGTTTTCAGCATTAGCAGAAGGAGCCACCCCACAAGATTTAAACA
CTATGCTAAACACGGTGGGGGGACATCAA---GCAGCTATGCAAATGTTAAAAGAGACCATCAATGAGGAAGCTGCAGAA
TGGGATAGATTGCATCCAGTGCATGCAGGGCCTAATCCACCAGGCCAGATGAGAGAACCAAGGGGAAGTGACATAGCAGG
AACTACTAGTACCCTTCAGGAACAAATAGCATGGATGACAGGTAATCCAGGTGTCCCAGTAGGAGAAATTTATAAAAGAT
GGATAATACTGGGATTAAATAAAATAGTAAGAATGTATAGCCCTATCAGCATTCTGGACATAAGACAAGGACCAAAGGAA
CCCTTTAGAGACTATGTAGACCGGTTCTATAAAACTCTAAGAGCCGAGCAGGCTTCACAGGATGTAAAAAATTGGATGAC
AGAAACCTTGTTAGTCCAAAATGCGAACCCAGATTGTAAGACTATTTTAAAAGCATTGGGACCAGCAGCTACATTAGAAG
AAATGATGACAGCATGTCAGGGAGTAGGGGGACCCAGCCATAAAGCAAGAATTTTG
>FJ388923/B/CY/2005/CY093
CCTATAGTACAGAACCTTCAGGGGCAAATGGTACATCAGCCCATATCACCTAGAACTTTAAATGCATGGGTAAAAGTAGT
AGAAGAGAAGGCTTTCAGCCCAGAAGTAATACCTATGTTTACAGCATTATCAGAAGGAGCCACCCCACAAGATTTAAACA
CTATGCTAAACACAGTGGGAGGACATCAA---GCAGCCATGCAAATGTTAAAAGAGACCATCAATGAGGAAGCTGCTGAA
TGGGATAGATTGCATCCAGTGCATGCAGGGCCTATCGCACCAGGCCAGATGAGAGAACCAAGGGGAAGTGACATAGCAGG
AACTACTAGTACCCTTCAGGAACAAATAGGATGGATGACACATAATCCACCTGTCCCAGTAGGAGAAATTTATAAAAGAT
GGATAATCCTGGGATTAAATAAAATAGTAAGAATGTATAGCCCCACCAGCATTCTGGACATAAGACAAGGACCAAAGGAA
CCCTTTAGAGATTATGTAGATCGGTTCTATAAAACTCTAAGAGCCGAGCAGGCTTCACAGGATGTAAAAAATTGGATGAC
AGAAACCTTGTTAGTCCAAAATTCGAACCCAGATTGTAGGACTATTTTAAGAGCATTGGGACCAGCAGCTACATTAGAAG
AAATGATGACAGCCTGTCAGGGAGTGGGGGGACCCAGCCATAAAGCAAGAATTTTG
>FJ388924/B/CY/2005/CY097
CCTATAGTGCAGAACCTTCAGGGGCAAATGGTACATCAGCCCATATCACCTAGAACTTTAAATGCATGGGTAAAAGTAGT
AGAAGAGAAGGCTTTCAGCCCAGAAGTAATACCTATGTTTTCAGCATTATCAGAAGGAGCCACCCCACAAGATTTAAACA
CTATGCTAAACACAGTGGGGGGACATCAA---GCAGCCATGCAAATGTTAAAAGAGACCATCAATGAGGAAGCTGCAGAA
TGGGATAGAATGCATCCAGTGCATGCAGGGCCTAATGCACCAGGCCAGATGAGAGAACCAAGGGGAAGTGACATAGCAGG
AACTACTAGTACCCTTCAGGAACAAATAGCATGGATGACAGGTAATCCAGCTATCCCAGTAGGAGAAATTTATAAAAGAT
GGATAATCCTGGGATTAAATAAAATAGTAAGAATGTATAGCCCTACCAGCATTCTGGACATAAGACAAGGACCAAAGGAA
CCCTTTAGAGACTATGTAGATCGGTTCTATAAAACTCTAAGAGCCGAGCAAGCTTCACAGGATGTAAAAAATTGGATGAC
AGAAACCTTGTTAGTCCAAAATTCGAACCCAGATTGTAAGACTATTTTAAAAGCATTGGGACCAGCAGCTACATTAGAAG
AAATGATGACAGCATGTCAGGGAGTGGGGGGACCCAGCCATAAAGCAAGAATTTTG
>FJ388927/B/CY/2005/CY110
CCTATAGTGCAGAACCTCCAGGGGCAAATGGTACATCAGGCCATATCACCTAGAACTTTAAATGCATGGGTAAAAGTAGT
AGAAGAGAAGGTTTTCAGCCCAGGAGTAGTACCCATGGGTTCAGCATGATCAGAAGGAGCCGCCCCACAAGATTTAAACA
CCATGCTAAACACAGTGGGGGGACATCAA---GCAGCCATGCAAATGTTAAAGGAGACCATCAATGAGGAAGCTGCAGAA
TGGGATAGAGTGCATCCAGTGCATGCAGGGCCTATTGCACCAGGCCAAATAAAAGAACCAAGGGAAAGTGACATAGCAGG
AACTACTAGTACCCTTCAGAAACAAATAGAATGAATGACAAATAATCCACCTATCCCAGTAGGAAAAATATATAAAAGAT
GAATAATCCTGAAATTAAATAAAATAGTAAGAATGTATAGCCCTACTAGTATTTTGAATATAAGACAAGAACCAAAGAAA
CCCTTTAGAAACTATGTAAACCGGTTCTATAAAACTCTAAAAGCCGAGCAAGCTACACAGGAGGTAAAAAATTGAATGAC
AAAAACCTTGTTAATCCAAAATTCGAATCCAGATTGTAAAACTATTTTAAAAGCATTAGAACCAGCAGCTACACTAAAAA
AAATAATGACAGCATGTCAGGGAGTGGGAGGACCAGGTCACAAAGCAAGAGTTTTG
>FJ388930/B/CY/2005/CY113
CCTATAGTGCAGAACCTTCCGGGGCAAATGGTACTTCAGGCCATATCACCTAAAACTTTAAATGCATGGGTTAAAGTAGT
AGAAGAAAAGGCTTTTAGCCCAGAGGTAATACCCATGTTTTCAGCATTATCAGAAGGAGCCACCCCACAAGATTTAAACA
CCATGTTAAATACAGTGGGGGGACATCAA---GCAGCTATGCAAATGTTAAAAGACACCATCAATGAGGAAGCTGCGGAA
TGGGATAGATTGCATCCAGTGCATGCAGGGCCTATTGCACCAGGCCAGATGAGAGAACCAAGGGGAAGTGACATAGCAGG
AACTACTAGTACCCTTCAGGAACAAATAGCATGGATGACAAATAATCCACCTATCCCAGTAGGAGACATCTATAAAAGAT
GGATAATCATGGGGTTAAATAAAATAGTAAGGATGTATAGCCCTACCAGCATTCTGGACATAAGACAAGGACCAAAAGAA
CCCTTTAGAGACTATGTAGACCGGTTCTATAAAACCCTAAGAGCCGAGCAAGCTTCACAGGATGTAAAAAATTGGATGAC
AGAAACCTTGTTGGTCCAGAATGCGAACCCAGATTGTAAGACTATTTTAAAAGCATTGGGACCAGCAGCCACACTAGAAG
AAATGATGACAGCATGCCAGGGAGTGGGAGGACCTGGCCATAAAGCAAGAGTTCTT
>FJ388931/B/CY/2005/CY120
CCTATAGTGCAGAACCTACAGGGGCAAATGGTACATCAGGCTATATCACCTAGAACTTTAAATGCATGGGTAAAAGTAGT
AGAAGAGAAGGCTTTCAGCCCAGAAGTAATACCCATGTTTTCAGCACTATCAGAAGGAGCCACCCCACAAGATTTAAACA
CCATGCTAAACACAGTGGGGGGACATCAA---GCAGCCATGCAAATGTTAAAAGAAACCATCAATGAGGAAGCTGCAGAA
TGGGATAGAGTGCATCCAGTGCATGCAGGGCCTATTGCACCAGGCCAGATGAGAGAACCAAGGGGAAGTGACATAGCAGG
AACTACTAGTACCCTTCAGGAACAAATAGGATGGATGACAAATAATCCACCTATCCCAGTAGGAGAAATTTATAAAAGAT
GGATAATTCTGGGATTAAATAAAATAGTAAGAATGTATAGCCCCACCAGCATTCTGGATATAAGGCAGGGACCAAAGGAA
CCCTTTAGAGATTATGTAGACCGGTTCTATAAAACTCTAAGAGCCGAGCAAGCTTCACAGGAGGTAAAAAATTGGATGAC
AGAAACCTTGTTGGTCCAAAACGCGAACCCAGATTGTAAGACTATTTTAAAAGCATTAGGACCAGCAGCTACACTAGAAG
AAATGATGACAGCATGTCAGGGAGTGGGGGGACCCGGTCATAAAGCAAGAGTTTTA
>FJ388933/B/CY/2005/CY124
CCTATAGTGCAGAACTTGCAGGGGCAAATGGTACATCAGGCAATATCACCTAGAACTTTAAATGCATGGGTAAAGGTAGT
AGAAGAGAAGGCTTTCAGCCCAGAAGTAGTACCCATGTTTTCAGCATTATCAGAAGGAGCCACCCCACAAGATTTAAACA
CCATGTTAAACACAGTGGGGGGACATCAA---GCAGCCATGCAAATGTTAAAAGACACCATCAATGAGGAAGCTGCAGAA
TGGGATAGATTGCATCCAGTGCATGCAGGACCTATTGCACCAGGCCAGATGAGAGAACCAAGGGGAAGTGACATAGCAGG
AACTACTAGTACCCTTCAGGAACAAATAGGATGGATGACAAATAATCCACCCATCCCAGTAGGAGAAATCTATAAAAGAT
GGATAATCCTGGGATTAAATAAAATAGTAAGGATGTATAGCCCCACCAGCATTCTGGACATAAGACAAGGACCAAAAGAA
CCCTTTAGAGACTATGTAGACCGGTTCTATAAAACTCTAAGAGCCGAGCAAGCTTCACAGGATGTAAAAAATTGGATGAC
AGAAACCTTGTTGGTCCAAAATTCGAACCCAGATTGTAAGACTATCTTAAAGGCATTGGGACCAGCAGCTACACTAGAAG
AAATGATGACAGCATGTCAGGGAGTGGGAGGACCCGGCCATAAAGCAAGAATTTTG
>FJ388934/B/CY/2005/CY130
CCGATAGTACAGAACCTGCAAGGGCAAATGGTACATCAGGCCATATCACCTAGAACTCTAAATGCATGGGTAAAAGTAGT
AGAGGAGAAATCCTTCAGCCCAGAAGTAATACCCCCGTTTTCAGCATTATCAGAAGGAGTCTCCCGGCGAGATTTAATCA
ACATGCTAAACACAATGGGGGGACATCAG---GCAGCCATGCAAATGTTAAAAGAGACCATCAATGAGGAAGCTGCAGAA
TGGGATAGATTACATCCAGTGCATGCAGGGCCTGTTGCACCAGGCCAGATGAGAGAACCAAGGGGAAGTGACATAGCAGG
AACTTCTAGTACCCTTCAGGAACAAATAGGATGGATGACAAATTACCCACCTATCCCAGTAGGAGAAATCTATAAAAGAT
GGATAATCCTGGGGTTAAATAAAATAGTAAGAATGTATAGTCCCGTCAGCATTCTGGATATAAGACAAGGACCAAAGGAA
CCTTTTAGAGACTATGTAGATCGGTTCTATAAAACTCTAAGAGCCGAGCAAGCTTCACAGGATGTAAAAAATTGGATGAC
AGAAACCTTGTTGGTCCAAAATTCAAACCCAGATTGTAAGACTATTTTAAAAGCATTAGGACCAGCAGCTACACTAGAAG
AAATGATGACAGCATGTCAGGGAGTGGGAGGACCTGGCCATAAAGCAAGAGTCTTG
>FJ388935/B/CY/2005/CY131
CCTATAGTGCAAAACCTACAGGGGCAAATGGTACATCAGGCCATATCACCTAGAACTTTAAATGCATGGGTAAAAGTAAT
AGAAGAGAAGGCTTTTAGCCCAGAAGTAATACCCATGTTTTCAGCATTATCAGAAGGAGCCACCCCACAAGATTTAAATA
CCATGCTAAACACAGTGGGGGGACATCAA---GCAGCCATGCAAATGTTAAAAGAGACCATCAATGAGGAAGCTGCAGAA
TGGGATAGATTACATCCACCACAGGCAGGGCCTATTGCACCAGGCCAGATAAGAGATCCAAGGGGAAGTGACATAGCAGG
AACTACTAGTACCCTTCAGGAACAAATAGGATGGATGACAAGTAATCCACCTATCCCAGTAG-AGAGATCTTTAAAAGAT
GGATATTCCGGGGGTTAAATAAAATAGTAAGAATGTATAGCCCTGTCAGCATTCTGGACATAAGACAAGGACCAAAGGAG
CCCTTTAGAGACTATGTAGACCGGTTCTATAAAACTCTAAGAGCCGAGCAAGCTACACAGGAGGTAAAAAATTGGATGAC
AGAAACCTTGTTGGTCCAAAATGCGAACCCAGATTGTAAGACTATTTTAAAAGCATTGGGACCAGCAGCTACACTAGAGG
AAATGATGACAGCATGCCAGGGAGTGGGGGGACCTAGTCATAAAGCAAGAGTCTTG
>FJ388936/B/CY/2005/CY132
CCTATAGCGCAGAACCTTCAGGGGCAAATGGTACATCAGCCCATATCACCTACAACTTTAAATGCATGGGTAAAAGTAGT
AGAAGAGAAGGCTTTCAGCCCAGAAGTGATACCTATGTTTTCAGCATTAGCAGAAGGAGCCACCCCACAAGATTTAAACA
CCATGCTAAACACAGTGGGGGGACATCAA---GCAGCCATGCAAATGTTAAAAGAGACCATCAATGAGGAAGCTGCAGAA
TGGGATAGATTGCATCCAGTGCATGCAGGGCCTATTGCACCAGGCCAGATGAGAGAACCAAGGGGAAGTGACATAGCAGG
AACTACTAGTACCCTTCAGGAACAAATAGGATGGATGACAAATAATCCACCTATCCCAGTAGGAGAAATTTATAAAAGAT
GGATAATCCTGGGAATAAATAAAATAGTAAGAATGTATAGCCCTGTCAGCATTCTGGACATAAGACAAGGACCAAAGGAA
CCCTTTAGAGACTATGTAGACCGGTTCTATAAAACTCTAAGAGCAGAGCAAGCTTCACAGGATGTAAAAAATTGGATGAC
AGAAACCTTGTTAGTCCAAAATGCGAACCCAGATTGTAAGACTATCTTAAAAGCATTGGGACCAGCAGCTACATTAGAAG
AAATGATGACAGCATGTCAGGGAGTGGGGGGACCCAGCCACAAAGCAAGAATTTTG
>FJ388937/B/CY/2005/CY137
CCTATAGTGCAGAACCTACAGGGGCAAATGGGACATCCGGCTATATCACCTAGAACTTTAAATGCATGGGTAAAAGTAGT
AGAAGAGAAGGCTTTCAGCCCAGAAGTAATACCCATGTTTTCAGCATTGTCAGAAGGAGCCACCCCACAAGATTTAAACA
CCATGCTAAACACAGTGGGGGGACATCAA---GCAGCCATGCAAATGTTAAAAGAGACCATCAATGAGGAAGCTGCAGAA
TGGGATAGAGTGCATCCAGTGCATGCAGGGCCTATTGCACCAGGCCAGATGAGAGAACCAAGGGGAAGTGACATAGCAGG
AACTACTAGTACCCTTCAGGAACAAATAGGAAGGATGACAAATAATCCACCTATTCCAGTAGGAAAAATTTATAAAAGAT
GGATAATTCTGGGATTAAATAAAATAGTAAGAATGTATAGCCCTACCAGCATTCTGGATATAAGGCAGGGACCAAAGGAA
CCCTTTAGAGACTATGTAGACCGGTTCTATAAAACTCTAAGAGCCGAGCAAGCTTCACAGGAGGTAAAAAATTGGATGAC
AGAAACCTTGTTGGTCCAAAACGCGAACCCAGATTGTAAGACTATTTTAAAAGCATTGGGACCAGCAGCTACACTAGAAG
AAATGATGACAGCATGTCAGGGAGTGGGGGGGCCCGGCCATAAAGCAAGAGTTTTA
>FJ388939/B/CY/2005/CY141
CCGATAGTACAGAACCTGCAAGGGCAAATGGTACATCAGGCCATATCACCTAGAACTCTAAATGCATGGGTAAAAGTAGT
AGAGGCGAAGGACTTGAGCCCAGAAGTAATACCCATGTTTTCAGCATTATCAGAAGGAGCCACCCCACAAGATTTAAACA
CCATGCTAAACACAGTGGGGGGACATCAG---GCAGCCATGCAAATGTTAAAAGAGACCATCAATGAGGAAGCTGCAGAA
TGGGATAGATTACATCCAGTGCATGCAGGGCCTATTGCAGCAGGCCAGATGAGAGAACCAAGGGGAAGTGACATAGCAGG
AACTACTAGTACCTTTCAGGAACAAATAGGATGGATGACAAATAACCCACCTATCCGAGTAGGAGAACTCTATAACAGAC
GGATAATCCTGGGGTTAAATAAAATAGTAAGAATGTATAGTCCCGTCAGCATTCTGGATATAAGACAAGGACCAAAGGAA
CCTTTTAGAGATTATGTAGATCGGTTCTATAAAACTCTAAGAGCCGAGCAAGCTTCACAGGATGTAAAAAATTGGATGAC
AGAAACCTTGTTGGTCCAAAATTCAAACCCAGATTGTAAGACTATTTTAAAAGCATTAGGACCAGCAGCTACACTAGAAG
AAATGATGACAGCATGTCAGGGAGTGGGAGGACCTGGCCATAAAGCAAGAGTCTTT
>FJ388940/B/CY/2005/CY149
CCTATAGTACAGAACTTGCAGGGGCAAATGGTACATCAGCCCATATCACCTAGAACTCTAAATGCATGGGTAAAAGTGGT
AGAAGAGAAGGCTTTCAGCCCAGAAGTAGTACCCATGTTTTCAGCATTATCAGAAGGAGCCACCCCACAAGATTTAAACA
CCATGCTAAACACAGTGGGGGGACATCAG---GCAGCAATGCAAATGTTAAAGGAAACCATTAATGAGGAAGCTGCAGAG
TGGGATAGATTGCATCCCGCGCAGGCAGGGCCTGTTGCACCAGGCCAGATGAGAGACCCAAGGGGAAGTGACATAGCAGG
AACTACTAGTACCCTTCAGGAACAAATAGGATGGATGACAAGTAATCCACCTATCCCAGTAGGAGAAATTTATAAAAGAT
GGATAATTCTGGGATTAAATAAAATAGTAAGGATGTATAGCCCTGTCAGCATTCTGGACATAAGACAAGGGCCAAAGGAA
CCCTTTAGAGATTATGTAGACCGGTTCTATAAAACTCTAAGAGCCGAGCAAGCTTCACAGGAGGTAAAAAATTGGATGAC
AGAAACCTTGTTGGTCCAAAATGCGAACCCAGATTGTAAGACTATTTTAAAAGCATTGGGACCAGCAGCTACATTAGAAG
AAATGATGGCAGCATGTCAGGGAGTGGGAGGACCCGGCCATAAAGCAAGAGTTTTG
>FJ388941/B/CY/2005/CY150
CCTTTATGGCGAAAATTTCAGGGACAAATGGGACATCCGGCCTTATCTCCTAAAAATTTAAATGCATGGGTAAAAGTAGT
AAAAGAGAAGGCTTTCAGCCCAGAAGTCATACCCATGTTTTCAGCACTGTCAGAAGGAGCCACCCCGCAAGATTTAAATA
CCATGCTAAACACAGTGGGGGGACATCAA---GCAGCCATGCAAATGTTAAAAGAGACCATCAATGAGGAAGCTGCAGAA
TGGGATAGATTGCACCCAGTGCATGCTGGGCCTGTTGCACCAGGCCAGATGAGAGAACCAAGGGGAAGTGACATAGCAGG
AACTACTAGTACCCTTCAGGAACAAATAGGATGGATGACAAATAATCCACCTATCCCAGTAGGAGAAATTTATAAAAGAT
GGATAATCATGGGATTAATTAAAATAGTAAGAATGTATAGCCCCACCAGCATTCTGGACATAAGACAAGGACCAAAGGAA
CCCTTTAGAGACTATGTAGACCGGTTCTATAAGACTCTAAGAGCCGAGCAAGCTTCACAGGAAGTAAAGAATTGGATGAC
AGAAACCTTGTTGGTCCAAAATGCTAACCCAGATTGTAAAACTATTTTGAAAGCATTGGGTCCAGCAGCTACACTAGAGG
AAATGATGACAGCATGTCAGGGAGTGGGAGGACCCGGCCATAAAGCAAGAGTTTTG
>FJ388947/B/CY/2006/CY165
CCTATAGTGCAGAACCTTCTGGGGGAAATGGTGCATCAGGCGCTATCACCTAGAACTTTTAATGCGTGGGTAAAAGTAGT
AGAAGAAAAGGCTTTCAGCCCAGAAGTAATACCTATGTTTACAGCATTATCAGAGGGAGCCACCCCACAAGATTTAAACA
CTATGCTAAACACAGTGGGGGGACATCAA---GCAGCTATGCAAATGTTAAAAGAGACCATCAATGAAGAAGCTGCAGAA
TGGGATAGGTTGCATCCAGTGCATGCAGGGCCTATTGCACCAGGCCAGATAAGAGAACCAAGGGGAAGTGACATAGCAGG
ATCTACTAGTACCCTTCAGGAACAAATAGCATGGATGACAAATAATCCACCTGTCCCAGTAGGAGAAATTTATAAAAGAT
GGATAATCCTGGGATTAAATAAAATAGTAAGAATGTATAGCCCTACCAGCATTCTGGACATAAGACAAGGACCAAAGGAA
CCCTTTAGAGATTATGTAGACCGGTTCTATAAAACTCTAAGAGCCGAGCAAGCTTCACAGGATGTAAAAAATTGGATGAC
AGAAACCTTGTTAGTCCAAAATGCAAACCCAGATTGTAAAACTATTTTAAGAGCATTGGGACCAGCAGCTACATTAGAAG
AAATGATGACAGCATGTCAGGGAGTGGGGGGACCCAGCCATAAAGCAAGAATTTTG
>FJ388949/B/CY/2006/CY168
CCTTAAAGGCCAAAACTCCCAGGGGAAATGGGACATTCACCCATTTTCCCTTGAACTTTTAATGCCTGGGTTAAAGTAAT
AAAAGAAAAGGCCTTCAGCCCAGAAGTAATACCCATGTTTTCAGCATTATCAGAAGGAGCCACCCCACAAGATTTAAACA
CCATGCTAAATACAGTGGGAGGACATCAA---GCAGCCATGCAAATGTTAAAAGAGACCATCAATGAGGAAGCTGCAGAA
TGGGATAGAGTACATCCAGTGCATGCAGGGCCTATTGCACCAGGCCAGATGAGAGAACCAAGGGGAAGTGACATAGCAGG
AACTACTAGTACCCTTCAGGAACAAATAGGATGGATGACAAATAATCCACCTATCCCAGTAGGAGAAATCTATAAAAGAT
GGATAATCTTGGGATTAAATAAAATAGTAAGAATGTATAGCCCTACTAGCATTCTGGACATAAGACAAGGACCAAAGGAA
CCCTTTAGAGACTATGTAGACCGGTTCTATAAAACTTTAAGAGCCGAGCAAGCTTCACAGGATGTAAAAAACTGGATGAC
AGAAACCTTGTTGGTCCAAAATGCAAATCCAGATTGTAAGACTATTTTAAAAGCATTGGGACCAGGAGCCACACTAGAAG
AAATGATGACAGCATGTCAGGGAGTGGGGGGACCTAGCCATAAAGCAAGAATTTTG
>FJ388955/B/CY/2006/CY180
CCTATAGTGCAGAACTTGCAGGGGCAAATGGTACATCAAGCCCTATCACCTAGAACCTTAAATGCATGGGTAAAAGTAGT
GGAAGAGAAGGCCTTCAGCCCATGAGTAGTACGCATGTTTTCAGGAGTATCAGAGGGAGGCACCCCACAAGATTTAAACG
GCATGCTAAGCACAGTGGGGGGACATCAG---GCAGCCGTGCGAATGTTAAAAGAGACCATCAATGAAGAAGCTGCAGAA
TGGGATAGATTGCATCCAGTGCAGGCAGGGCCTGTTGCACCAGGCCAGATAAGAGAACCAAGGGGAAGTGACATAGCAGG
AACTACTAGTACCCTTCAGGAACAAATAGCATGGATGACACATAATCCACCTATCCCAGTAGGAGACATCTATAAAAGGT
GGATAATCATAGGATTAAATAAAATAGTTAGGATGTATAGCCCTATCAGCATTCTGGACATAAAACAAGGACCAAAGGAA
CCCTTTAGAGACTATGTAGACCGGTTCTATAAAACTCTAAGAGCCGAGCAAGCTACACAGGAGGTAAAAAATTGGACGAC
ACAAACCTTGTTGGTCCAAAATGCAAACCCAGATTGTAAGACTATTTTAAAAGCATTAGGCCCAGGAGCTACACTAGAAG
AAATGATCACAGCATGTCAGGGAGTGGGAGGACCCGGCCACAAAGCAAGACTTTTG
>FJ388957/B/CY/2005/CY033
CCTATAGTGCAGAACCTTCAGGGGCAAATGGTACATCAGCCTATATCACCTAGAACTTTAAATGCATGGGTAAAAGTAGT
AGAAGAAAAGGCTTTCAGCCCAGAAGTAATACCCATGTTTACAGCATTATCAGAAGGAGCCACCCCACAAGATTTAAATA
TGATGTTAAACATAGTGGGGGGACACCAG---GCAGCAATGCAGATGTTAAAAGATACCATCAATGAAGAAGCTGCAGAA
TGGGACAGAGTACATCCAGTACATGCAGGGCCTAATCCACCAGGCCAAATGAGGGAACCAAGGGGAAGTGACATAGCAGG
AACAACTAGTACCCTTCAAGAACAAATAGGATGGATGACAAGCAATCCACCTATCCCAGTGGGAGAAATCTATAAAAGAT
GGATAGTCCTGGGATTAAATAAAATAGTAAGAATGTATAGCCCTACCAGCATTCTGGACATAAGACAAGGACCAAAGGAA
CCCTTTAGAGACTATGTAGATCGGTTCTATAAAACTATAAGAGCCGAGCAAGCTTCACAGGATGTAAAAAATTGGATGAC
AGAAACCTTGTTAGTCCAAAATTCGAACCCAGATTGTAAGACTATTTTAAAAGCATTAGGACCAGGAGCTACATTAGAAG
AAATGATGACAGCATGTCAGGGAGTGGGGGGACCCAGCCATAAAGCAAGAATTTTG
>FJ388958/B/CY/2005/CY035
CCTATAGTACAAAACCTCCAGGGGCAAATGGTACATCAGCCCATATCACCTAGGACTTTAAATGCATGGGTAAAGGTAGT
AGAAGAGAAGGCTTTCAGTCCAGAAGTAGTACGCATGGTTTCAGGAGTATCAGAGGGAGGCACCCCACAGTATTTAAACG
GCTTGCTAAGCACAGTGGGGGGACATCAA---GCAGCCATGCAAATGTTAAAAGATACCATCAATGAGGAGGCTGCAGAA
TGGGATAGATTGCATCCAGTGCATGCAGGGCCTATTGCACCAGGCCAGATGAGAGAACCAAGGGGAAGTGACATAGCAGG
AACTACTAGTACCCTTCAGGAACAAATAGCATGGATGACAAGTAATCCACCTATCCCAGTAGGAGAAATCTATAAGAGAT
GGATAATCCTGGGGTTAAATAAAATAGTAAGAATGTATAGCCCTACCAGCATTCTGGACATAAAACAAGGACCAAAGGAA
CCCTTTAGAGACTATGTAGATCGGTTCTATAAAGTTTTAAGAGCCGAGCAAGCTTCACAGGATGTAAAAAATTGGATGAC
AGAGACCTTGTTGGTCCAAAATTCGAATCCAGATTGTAAGACTATTTTAAAAGCATTGGGACCAGCAGCTACACTAGAAG
AAATGATGACAGCATGTCAGGGAGTAGGGGGGCCATCCCATAAAGCAAGAGTTTTA
>FJ388959/B/CY/2005/CY036
CCTATAGTACAGAACCTTCAGGGGCAAATGGTACATCAGCCCATATCACCTAGAACTTTGAATGCATGGGTAAAAGTAGT
AGAAGAGAAGGCCTTCAGCCCAGAAGTAATACCTATGTTTACAGCATTATCAGAAGGAGCCACCCCACAAGATTTAAACA
CTATGCTAAACACAGTGGGGGGACATCAA---GCAGCCATGCAAATGTTAAAAGAGACCATCAATGAGGAAGCTGCAGAA
TGGGATAGATTGCATCCAGTGCATGCAGGGCCTATTGCACCAGGCCAGATGAGAGAACCAAGGGGAAGTGACATAGCAGG
AACTACTAGTAACCTTCAGGAACAAATAGCATGGATGACACATAATCCCCCTGTCCCAGTAGGGGAAATTTATAAAAGAT
GGATAATCCTGGGATTAAATAAAATAGTAAGAATGTATAGCCCTACCAGCATTCTGGACATAAGACAAGGACCAAAGGAA
CCCTTTAGAGACTATGTAGACCGGTTCTATAAAACTCTAAGAGCCGAGCAGGCTTCACAGGATGTAAAAAATTGGATGAC
AGAAACCTTGTTAGTCCAAAATGCGAACCCAGATTGTAGGACTATTTTAAAAGCATTGGGACCAGCAGCTACACTAGAAG
AAATGATGACAGCATGTCAGGGAGTGGGGGGCCCCAGCCATAAAGCAAGAATTTTG
>FJ388960/B/CY/2005/CY070
TCTATAATGCAGAACCTTCTTGGGGAAATGGTGCATCATCCCATATCACCTACAACTTTAAATGCTTGGTGGAAAGTAGT
AGAAGAGAAGGCTTTCAGCCCAGAAGTAATACCTATGTTTTCAGCATTATCAGAAGGAGCCACCCCACAAGATTTAAATA
CTATGCTAAACACAGTGGGGGGACATCAA---GCAGCCATGCAAATGTTAAAAGAGACCATCAATGAGGAAGCTGCAGAA
TGGGATAGATTGCATCCAGTGCATGCAGGGCCTATTGCACCAGGCCAGATGAGAGAACCAAGGGGAAGTGATATAGCAGG
AACTACTAGTACCCTTCAGGAACAAATAGGATGGATGACAAATAATCCACCTATCCCAGTAGGAGAAATTTATAAAAGAT
GGATAATCCTGGGATTAAATAAAATAGTAAGAATGTATAGCCCTACCAGCATTCTGGACATAAGACAAGGACCAAAGGAA
CCCTTTAGAGACTATGTAGATCGGTTCTATAAAACTCTAAGAGCCGAGCAAGCTTCACAGGATGTAAAAAATTGGATGAC
AGAGACCTTGTTAGTCCAGAATGCAAACCCAGATTGTAAGACTATTTTAAAAGCATTGGGACCAGCAGCTACATTAGAAG
AAATGATGACAGCATGTCAGGGAGTGGGGGGACCCGGCCATAAAGCAAGAGTTTTG
>FJ388962/B/CY/2005/CY082
CCTATAGTGCAGAACCTTCAGGGGCAAATGGTACATCAGCCCATATCACCTAGAACTTTAAATGCATGGGTAAAAGTAGT
AGAAGAGAAGGCTTTCAGCCCAGAAGTAATACCTATGTTTACAGCATTATCAGAAGGAGCCACCCCACAAGATTTAAACA
CTATGCTAAACACAGTGGGAGGACATCAA---GCAGCCATGCAAATGTTAAAAGAGACCATCAATGAGGAAGCTGCAGAA
TGGGATAGATTGCATCCAGTGCATGCAGGGCCTATTGCACCAGGCCAGATGAGAGAACCAAGGGGAAGTGACATAGCAGG
AACTACTAGTACCCTTCAGGAACAAATAGGATGGATGACACATAATCCACCTGTCCCAGTAGGAGAAATTTATAAAAGAT
GGATAATCCTGGGACTAAATAAGATAGTAAGAATGTATAGCCCTACCAGCATTCTGGACATAAGACAAGGACCAAAGGAA
CCCTTTAGAGACTATGTAGATCGGTTCTATAAAACTCTAAGAGCCGAGCAAGCTTCACAGGATGTAAAAAATTGGATGAC
AGAAACCTTGTTAGTCCAAAATTCGAACCCAGATTGTAGGACTATTTTAAAAGCATTGGGACCAGCAGCTACATTAGAAG
AAATGATGACAGCATGTCAGGGAGTGGGGGGACCCAGTCATAAAGCAAGAATTTTG
>FJ388963/B/CY/2005/CY096
CCTATAGTACAAAACCTCCAGGGGCAAATGGTACATCAGCCCATATCACCTAGAACTTTAAATGCATGGGTAAAGGTAGT
AGAAGAGAAGGCTTTTAGCCCAGAAGTAATCCCCATGTTTTCAGCATTATCAGAAGGAGCCACCCCACAAGATTTAAACA
CCATGCTAAACACAGTGGGGGGACATCAA---GCAGCCATGCAAATGTTAAAAGAAACCATTAATGAGGAGGCTGCAGAA
TGGGATAGATTGCATCCAGTGCATGCAGGGCCTATTGCACCAGGCCAGATGAGAGAACCAAGGGGAAGTGATATAGCAGG
AACTACTAGTACCCTTCAAGAACAAATAGGATGGATGACAAATAATCCACCTATTCCAGTAGGAGAAATTTATAAAAGAT
GGATAATTTTGGGATTAAATAAAATAGTAAGAATGTATAGCCCTACCAGCATTCTGGACATAAAACAAGGACCAAAGGAA
CCCTTTAGAGACTATGTAGACCGGTTCTATAAAGTTCTAAGAGCCGAGCAAGCTTCACAGGATGTAAAAAATTGGATGAC
AGAAACCTTGTTGGTCCAAAATTCGAATCCAGATTGTAAGACTATTTTAAAAGCATTGGGACCAGCAGCTACACTAGAAG
AAATGATGACAGCATGTCAGGGAGTGGGGGGGCCATCCCATAAAGCAAGAGTTTTA
>FJ388964/B/CY/2005/CY100
CCTATAGTGCAGAACCTTCAGGGACAAATGGTACATCAGGCCATATCACCTAGAACTTTAAATGCATGGGTAAAAGTAAT
AGAAGATAAGGCTTTCAGCCCAGAAGTAATACCCATGTTTTCAGCATTATCAGAAGGAGCCACCCCACAAGATTTAAACA
CCATGCTAAACACAGTGGGGGGACATCAG---GCAGCTATGCAAATGTTAAAAGAGACCATCAATGAGGAAGCTGCAGAA
TGGGATAGAGTACATCCAATACAGGCAGGGCCTGTTGCACCAGGCCAGGTGAGAGAACCAAGGGGAAGTGACATAGCAGG
AACTACTAGTACCCTTTCAGAACAAATTGCATGGATTACCAAGAATCCCCCTATCCCAGTAGGAAAAACCTTTAAAAAAG
GGAAATCCTTGGAATTAAATAAAATAGTAAGAATGTATAGCCCTGTCAGCATTCTGGACATAAGACAAGGACCAAAGGAA
CCCTTTAGAGACTATGTAGACCGGTTCTATAAAACTTTAAGAGCCGAGCAAGCTACACAGGAGGTAAAAAATTGGATGAC
AGAAACCTTGTTGGTCCAGAATGCGAACCCAGATTGCAGAACTATTTTAAAAGCATTGGGACCAGCAGCTACACTAGAAG
AAATGATGACAGCATGTCAAGGAGTGGGGGGACCCAGCCATAAAGCAAGAGTTTTG
>FJ388965/B/CY/2005/CY142
CCCTTGGGGCAAATGGTTCAGGGGGAAATGTCACTCCAGGCATTATACCCAGGACCCTTAATTGATTGGGGGAAGGTTTT
CAAAGAGAAGGCTTTCAGCCCGGAAGTAATACCCATGTTTTCAGCATTATCAGAAGGAGCCACCCCACAAGATTTAAATA
CTATGCTAAACACAGTGGGGGGACATCAA---GCAGCAATGCAAATGTTAAAAGAGACCATCAATGAGGAAGCTGCAGAA
TGGGATAGACTGCATCCAGTGCATGCAGGGCCTATTGCACCAGGCCAGATGAGAGAACCAAGGGGAAGTGACATAGCAGG
AACTACTAGTACCCTTCAGGAACAAATAGGATGGATGACACATAATCCACCTATCCCAGTAGGAGAAATCTATAAAAAAT
GGTTAACCCTGGGATTAAATAAAATAGTAAGGATGTATAGCCCTACTAGCATTCTGGACATAAAACAAGGACCAAAGGAA
CCCTTTAGAGACTATGTAGACCGGTTCTATAAAACTCTAAGAGCCGAGCAAGCCTCACAGGAAGTAAAAAATTGGATGAC
AGAAACTTTGTTGGTCCAAAATGCAAACCCAGATTGTAAGACTATTTTAAAAGCATTAGGACCAGCGGCCACATTAGAAG
AAATGATGACAGCATGTCAGGGAGTGGGAGGGCCCGGCCATAAAGCAAGAGTTTTG
>FJ403482/B/CY/2005/CY122
CTTTTAGGAACAACTCTTCCGGGGCAAGAGGAAATTCGGGGGATATCACCTAAAACTTTTATTGCAGGGGGAAAAATCAT
AAAAAAAAAGGCTTTCAGCCCAGAAGTAATACCCATGTTTTCAGCATTATCAGAAGGAGCCACCCCACAAGATTTAAACA
CCATGCTAAACACAGTGGGGGGACATCAA---GCAGCCATGCAAATGTTAAAAGAAACCATCAATGAGGAAGCTGCAGAA
TGGGATAGATTGCATCCAGTGCATGCAGGGCCTATTGCACCAGGCCAGATGAGAGAACCAAGGGGAAGTGATATAGCAGG
AACTACTAGTACCCTTCAGGAACAAATAGGATGGATGTCAAATAATCCACCTATCCCAGTAGGAGAAATCTATAAGAGAT
GGATAATTCTGGGATTAAATAAAATAGTAAGAAGGTATAGTCGTACCAGCATTCTGGACATAAGACAAGGGCCAAAAGAA
CCCTTTAGAGATTATGTAGACCGGTTCTATAAAACTCTAAGAGCCGAGCAAGCTTCACAGGAAGTAAAAAATTGGATGAC
AGAAACCTTGTTGGTCCAAAATGCGAATCCAGATTGTAAGACCATTTTAAAAGCATTGGGACCAGCAGCTACACTAGAAG
AAATGATGACAGCATGCCAGGGAGTGGGGGGACCTGGTCATAAAGCAAGTGTGTTG
>FJ460499/B/HK/2006/HK002
CCTATAGTGCAGAACATGCAGGGGCAAATGGTACATCAGGCCCTATCACCTAGAACCTTGAATGCATGGGTAAAAGTAGT
AGAAGAGAAGGCTTTTAGCCCAGAAGTAATACCCATGTTTTCAGCATTATCAGAAGGAGCCACCCCACAAGATTTAAATA
CCATGCTGAACACAGTGGGGGGACATCAA---GCAGCCATGCAAATGTTAAAAGAGACCATCAATGAGGAAGCTGCAGAA
TGGGACAGATTGCATCCAGTACACGCAGGGCCCATTGCACCAGGCCAGCTAAGAGAACCAAGGGGAAGTGACATAGCAGG
AACTACCAGTACCCTTCAGGAACAGATAGCATGGATGACACATAATCCACCTATCCCAGTAGGAGAAATCTATAAAAGAT
GGATAATCATGGGATTAAATAAAATAGTAAGGATGTATAGTCCTACCAGCATTTTGGATATAAAACAAGGACCAAAGGAA
CCCTTTAGAGATTATGTAGACCGGTTCTATAGAACTTTAAGAGCCGAGCAAGCTTCACAGGAGGTAAAAAATTGGATGAC
AGAAACCTTGTTGGTTCAAAATGCGAACCCAGATTGTAAAACTATCTTAAAAGCATTGGGACCAGCAGCTACACTAGAAG
AAATGATGACAGCATGTCAGGGAGTGGGAGGACCTGCCCATAAAGCAAGAGTTTTG
>FJ460500/B/HK/2006/HK003
CCTATAGTACAGAACATGCAGGGGCAAATGGTACATCAGGCCATATCACCTAGAACTTTGAATGCATGGGTAAAAGTAGT
AGAAGAGAAGGCTTTTAGCCCAGAAGTAATACCCATGTTTTCAGCATTAGCAGAAGGAGCCACCCCACAAGATTTAAATA
CCATGCTGAACACAGTGGGGGGACATCAA---GCAGCTATGCAAATGTTAAAAGAGACCATTAATGAGGAAGCTGCAGAA
TGGGACAGATTGCATCCAGTACACGCAGGGCCCGTTGCACCAGGCCAGATAAGAGAACCGAGGGGAAGTGACATAGCAGG
AACTACCAGTACCCTTCAGGAACAAATAGCATGGATGACACATAATCCACCTATCCCAGTAGGAGAAATCTATAAAAGAT
GGATAATCATGGGATTAAATAAAATAGTAAGGATGTATAGTCCTACCAGCATTTTGGATATAAAACAAGGACCAAAAGAA
CCCTTTAGAGATTATGTAGACCGGTTCTATAGAACTTTAAGAGCCGAGCAAGCTTCACAAGAGGTAAAAAATTGGATGAC
AGAAACCTTGTTGGTTCAAAATGCGAACCCAGATTGTAAAACTATTTTAAAAGCATTGGGACCAGCAGCTACACTAGAAG
AAATGATGACAGCATGTCAGGGAGTGGGAGGACCCGCCCATAAAGCAAGAGTTTTG
>FJ460501/B/HK/2006/HK004
CCTATAGTGCAGAACATCCAAGGGCAAATGGTACATCAGCCCTTATCACCCAGAACTTTAAATGCATGGGTGAAAGTAGT
AGAAGAGAAGGCTTTCAGCCCAGAAGTAATACCCATGTTTTCAGCATTATCAGAAGGAGCCACCCCACAAGATTTAAACA
CCATGCTAAACACAGTGGGGGGACATCAA---GCAGCTATGCAAATGTTAAAAGAGACCATCAATGAGGAAGCTGCAGAA
TGGGATAGATTGCATCCAGTGCATGCAGGGCCTATTGCACCAGGCCAGATGAGAGAACCAAGGGGAAGTGACATAGCAGG
AACTACTAGTACCCTGCAGGAACAAATAGGATGGATGACACATAATCCACCTATCCCAGTAGGAGAAATCTATAAAAGAT
GGATAATCCTGGGATTAAATAAAATAGTAAGGATGTATAGTCCTACCAGCATTCTGGACATAAAACAAGGACCAAAGGAA
CCCTTTAGAGATTATGTAGATCGGTTCTATAAAACTCTAAGAGCCGAGCAAGCTTCACAGGAGGTAAAAAATTGGATGAC
AGAAACCTTGTTGGTCCAGAATGCGAACCCAGACTGTAAGACTATCTTAAAAGCATTAGGACCAGCAGCTACACTAGAAG
AAATGATGACAGCATGTCAGGGAGTAGGAGGACCCGGCCATAAGGCAAGAGTTTTG
>FJ469682/B/US/2005/01144G
CCTATAGTGCAGAACCTCCAAGGGCAAATGGTACATCAGGCCATATCACCTAGAACTTTAAATGCATGGGTAAAAGTAGT
AGAAGAGAAGGCTTTCAGCCCAGAAGTAATACCCATGTTTACAGCATTATCAGAAGGAGCCACCCCACAAGATTTAAACA
CCATGCTGAACACAGTGGGGGGACATCAA---GCAGCCATGCAAATGTTAAAAGAGACCATCAATGAGGAAGCTGCAGAA
TGGGATAGATTGCACCCAGTGCATGCAGGGCCTAATCCACCAGGCCAGATGAGAGAACCAAGGGGAAGTGACATAGCAGG
AACTACTAGTACCCTTCAGGAACAAATAGGATGGATGACAAATAATCCACCTATCCCAGTAGGAGAAATTTATAAGAGAT
GGATAATCTTGGGATTAAACAAAATAGTAAGGATGTATAGCCCTACCAGCATTCTAGACATAAAGCAAGGACCAAAGGAA
CCCTTTAGAGACTATGTAGACCGGTTCTATAAAACCCTAAGAGCCGAGCAAGCTTCACAAGAGGTGAAAAATTGGATGAC
AGAAACCTTGTTGGTCCAAAATGCAAACCCAGATTGTAAGACTATTTTAAAAGCATTGGGACCAGCAGCTACATTAGAAG
AAATGATGACAGCATGTCAGGGAGTGGGAGGACCCGGCCATAAAGCAAGAGTCTTG
>FJ469683/B/US/2005/012286G
CCTATAGTGCAGAACCTTCAGGGGCAAATGGTACATCAGGCCATATCACCTAGAACTTTAAATGCATGGGTAAAAGTAGT
AGAAGAGAAGGCTTTCAGCCCAGAAGTAATACCCATGTTTTCAGCATTATCAGAAGGAGCCACCCCACAAGATTTAAACA
CCATGTTAAACACAGTGGGGGGACATCAA---GCAGCCATGCAAATGTTAAAAGAGACCATCAATGAGGAAGCTGCAGAA
TGGGATAGAGTACATCCAGTGCATGCAGGGCCTGTTGCACCAGGCCAGATGAGAGAACCAAGGGGAAGTGACATAGCAGG
AACTACTAGTACCCTTCAGGAACAAATAGGATGGATGACAAATAATCCACCTATCCCAGTAGGAGAAATCTATAAAAGAT
GGATAATCCTGGGATTAAATAAAATAGTAAGAATGTATAGCCCTACCAGCATTCTGGACATAAGACAAGGACCAAAGGAA
CCCTTTAGAGACTATGTAGACCGGTTTTATAAAACTCTAAGAGCTGAGCAAGCTTCACAGGAAGTAAAAAATTGGATGAC
AGAAACCTTGTTGATCCAAAATGCGAATCCAGATTGTAAAACTATCTTAAAAGCATTGGGACCAGGGGCTACACTAGAAG
AAATGATGACAGCATGTCAGGGAGTAGGGGGACCCGGCCATAAAGCAAGAGTGTTG
>FJ469684/B/US/2004/014837G
CCTATAGTGCAGAACCTCCAGGGGCAAATGGTACATCAGGCCTTATCACCTAGAACTTTAAATGCATGGGTAAAAGTAGT
AGAAGAGAAGGCTTTCAGCCCAGAAGTAATACCCATGTTTTCAGCATTATCAGAAGGAGCCACCCCACAAGATTTAAACA
CCATGCTAAACACAGTGGGGGGACATCAA---GCAGCCATGCAAATATTAAAAGAGACCATCAATGAGGAAGCTGCAGAA
TGGGATAGATTGCATCCAGTGCATGCAGGGCCTATTGCACCAGGCCAGATGAGAGAGCCAAGGGGAAGTGACATAGCAGG
AACTACTAGTACCCTTCAGGAACAAATAGGATGGATGACAAATAATCCACCTATCCCAGTAGGAGAAATCTATAAAAAAT
GGATAATCATGGGATTAAATAAAATAGTAAGGATGTATAGCCCTGTCAGCATTCTGGACATAAGACAAGGACCAAAGGAA
CCCTTTAGAGATTATGTAGACCGGTTCTATAAAACTCTAAGAGCCGAGCAAGCTTCACAGGAGGTAAAAAATTGGATGAC
AGAAACCTTGTTGGTCCAAAATGCGAACCCAGATTGTAAAACTATTTTAAAAGCATTGGGACCAGGAGCTACACTAGAAG
AAATGATGACAGCATGTCAGGGAGTGGGGGGACCCGGCCATAAAGCAAGAGTTTTG
>FJ469685/B/US/-/1229I
CCTATAGTGCAGAACCTCCAGGGGCAAATGGTACATCAGCCCATATCACCTAGAACTTTAAATGCATGGGTAAAAGTAGT
AGAAGAGAAGGCTTTCAGTCCAGAAGTAATACCCATGTTTTCAGCATTATCAGAAGGAGCCACCCCACAAGATTTAAACA
CCATGCTAAACACAGTGGGGGGACATCAA---GCAGCCATGCAAATGTTAAAAGAGACCATCAATGAGGAAGCTGCAGAA
TGGGATAGATTGCATCCAGTGCATGCAGGGCCTATTGCACCAGGCCAGATGAGAGAACCAAGGGGAAGTGATATAGCAGG
AACTACTAGTACCCTTCAGGAACAAATAGGATGGATGACAAATAATCCACCTATCCCAGTAGGAGAAATCTATAAAAGAT
GGATAATCCTGGGATTAAATAAAATAGTAAGGATGTATAGCCCTACCAGCATTCTGGACATAAGACAAGGACCAAAGGAA
CCCTTTAGAGACTATGTTGACCGGTTCTATAAAACTCTAAGAGCCGAGCAAGCGTCACAAGATGTAAAAAATTGGATGAC
AGAAACCTTGTTGGTCCAAAATGCGAACCCAGATTGTAAGACTATTTTAAAAGCATTGGGACCAGCAGCTACACTAGAAG
AAATGATGACAGCATGTCAGGGAGTGGGAGGACCCAGCCATAAAGCAAGAGTTTTG
>FJ469686/B/US/2003/AT01480
CCTATAGTGCAGAACCTACAGGGGCAAATGGTACATCAGGCCATATCACCTAGAACTTTAAATGCATGGGTAAAAGTAAT
AGAAGAAAAGGCTTTCAGCCCAGAAGTAATACCCATGTTTTCAGCATTATCAGAAGGAGCCACCCCACAAGATTTAAACA
CCATGCTAAACACGGTGGGGGGACATCAA---GCAGCCATGCAAATGTTAAAAGAGACCATCAATGAGGAAGCTGCAGAA
TGGGATAGATTGCATCCAGTGCAAGCAGGGCCTAATCCACCAGGCCAGATGAGAGAACCAAGGGGAAGTGACATAGCAGG
AACTACTAGTACCCTTCAGGAACAGATAGCATGGATGACGAATAATCCACCTATCCCAGTAGGAGAAATCTATAAAAGAT
GGATAATCCTAGGGTTAAATAAAATAGTAAGAATGTATAGCCCTGTCAGCATCTTGGACATAAGACAAGGACCAAAAGAA
CCCTTTAGAGATTATGTAGATCGGTTCTATAAAACCCTAAGAGCCGAGCAAGCTACACAGGAGGTAAAAAATTGGATGAC
AGAAACTTTATTGGTCCAAAATGCAAACCCAGATTGTAAGACTATTTTAAAAGCATTAGGACCAGCAGCTACACTAGAAG
AAATGATGACAGCATGTCAGGGAGTGGGGGGACCCGGCCATAAAGCAAGAGTCTTG
>FJ469687/B/US/2002/CR0017Q
CCTATAGTGCAGAACCTTCAGGGGCAAATGGTACATCAGGCTATATCACCTAGAACTTTAAATGCGTGGGTAAAAGTAAT
AGAGGAGAAGGCTTTCAGCCCAGAAGTAATACCCATGTTTTCAGCATTATCAGAAGGAGCCACCCCACAAGATTTAAACA
CCATGCTAAACACAGTGGGGGGACATCAG---GCAGCCATGCAAATGTTAAAAGAGACCATCAATGAGGAGGCTGCAGAA
TGGGATAGATTGCATCCAGTGCATGCAGGGCCTAATGCACCAGGCCAGATGAGAGAACCAAGGGGAAGTGACATAGCAGG
ATCTACTAGTACCCTTCAGGAACAAATAGGATGGATGACAAGTAATCCACCTATCCCAGTAGGAGAAATTTATAAAAGAT
GGATAATCCTGGGATTAAATAAAATAGTAAGGATGTATAGCCCTACCAGCATTTTGGACATAAGACAAGGACCAAAGGAA
CCCTTTAGAGACTATGTAGACCGGTTCTATAAAACTCTAAGAGCCGAGCAAGCTTCACAGGAAGTAAAAAATTGGATGAC
AGAAACCTTGTTGGTCCAAAATGCGAACCCAGATTGTAAGACTATTTTAAAAGCATTAGGACCAGCAGCTACACTAGAAG
AAATGATGACAGCATGTCAGGGAGTGGGAGGACCCAGCCATAAGGCAAGAGTTTTG
>FJ469688/B/US/2002/CR0023W
CCTATAGTGCAGAACATCCAGGGGCAAATGGTACATCAGGCCATATCACCTAGAACTTTAAATGCATGGGTAAAAGTAGT
AGAAGAGAAGGCTTTCAGCCCAGAAGTGATACCCATGTTTTCAGCATTATCAGAAGGAGCCACCCCACAAGATTTAAACA
CCATGCTAAACACAGTGGGGGGACATCAA---GCAGCCATGCAAATGTTAAAAGAGACCATCAATGAGGAGGCTGCAGAA
TGGGATAGAGTGCATCCAGTGCAGGCAGGGCCTATTGCACCAGGCCAGATAAGAGAACCAAGGGGAAGTGACATAGCAGG
AACTACTAGTACCCTTCAGGAACAAATAACATGGATGACAAATAATCCACCTATCCCAGTAGGAGAGATCTATAAAAGAT
GGATAATCCTGGGATTAAATAAAATAGTAAGGATGTATAGCCCTACCAGCATTCTGGACATAAGACAAGGGCCAAAAGAA
CCCTTTAGAGACTATGTAGACCGGTTCTATAAAACTCTAAGAGCCGAGCAAGCTTCACAGGAGGTAAAAAATTGGATGAC
AGAAACCTTGTTGGTCCAAAATGCGAACCCAGATTGTAAAACTATCTTAAAGGCATTGGGACCAGCAGCTACACTAGAAG
AAATGATGACAGCATGTCAGGGAGTGGGAGGACCCAGCCATAAAGCAAGGGTTTTG
>FJ469689/B/US/2007/CR0027M
CCTATAGTACAGAACATGCAGGGACAAATGGTACATCAAGCCATATCACCTAGAACTTTAAATGCGTGGGTAAAAGTGAT
AGAAGAGAAGGCTTTCAGCCCAGAGGTAATACCCATGTTTACAGCATTATCAGAAGGAGCCACCCCACAAGATTTAAACA
CCATGCTAAACACAGTGGGGGGACATCAA---GCAGCCATGCAAATGTTAAAAGAGACCATCAATGAGGAGGCTGCAGAA
TGGGATAGAGTACATCCAGTGCATGCAGGGCCTGTTGCACCAGGCCAGATGAGAGAACCAAGGGGAAGTGACATAGCAGG
AACTACTAGTACCCTTCAGGAACAAGTAGGATGGATGACAAGTAATCCACCTATCCCAGTGGGAGAAATTTATAAAAGAT
GGATAATTCTGGGATTAAATAAAATAGTAAGGATGTATAGTCCTGTCAGCATTCTGGACATAAGACAAGGACCAAAGGAA
CCCTTTAGAGACTATGTAGACCGGTTCTATAAGACTCTAAGAGCCGAGCAAGCTTCACAGGAGGTAAAAAATTGGATGAC
AGAGACCTTATTGGTCCAAAATTCAAACCCAGATTGTAAGACCATTTTAAAAGCATTAGGTCCAGGAGCTACTCTAGAAG
AAATGATGACAGCATGTCAGGGAGTGGGAGGACCTAGTCATAAAGCAAGAGTCTTG
>FJ469690/B/US/-/CR0036W
CCTATAGTGCAGAACATCCAGGGGCAAATGGTACATCAAGCCATATCACCTAGAACTTTAAATGCATGGGTGAAAGTAAT
AGAAGAGAAGGCCTTTAGCCCAGAAGTGATACCCATGTTTTCAGCATTATCAGAGGGAGCCACCCCATCTGATTTAAACA
CCATGCTAAATACAGTGGGGGGACATCAA---GCAGCCATGCAAATGTTAAAAGAGACCATCAATGAGGAGGCTGCAGAA
TGGGATAGAATGCATCCAGTGCATGCAGGGCCTGTTGCACCAGGTCAGATGAGAGAGCCAAGGGGAAGTGACATAGCAGG
AACTACTAGTACCCTTCAGGAACAAATAGGATGGATGACAAGTAATCCACCTATCCCGGTAGGAGACATCTATAAAAGAT
GGATAATACTGGGATTAAATAAAATAGTAAGGATGTATAGTCCTGTCAGCATTCTGGATATAAAACAGGGACCAAAGGAA
CCCTTTAGAGATTATGTAGACCGGTTCTATAAAACTCTAAGAGCCGAGCAAGCTTCACAGGATGTAAAAAATTGGATGAC
AGAAACCTTATTGGTCCAAAATGCAAACCCAGATTGTAAGACTATTTTAAAAGCATTGGGACCAGCAGCTACACTAGAAG
AAATGATGACAGCATGTCAGGGAGTGGGAGGACCCGGTCATAAAGCAAGAGTTTTG
>FJ469691/B/US/2006/CR0047U
CCTATAGTGCAGAACATGCAGGGGCAAATGGTACATCAAGCCATATCACCTAGAACTTTAAATGCATGGGTAAAAGTAAT
AAAGGAGAAGGCTTTCAGCCCAGAAATAATACCCATGTTTTCAGCATTATCAGAAGGAGCCACCCCACAAGATTTAAACA
CCATGTTAAACACAGTGGGGGGACATCAA---GCAGCCATGCAAATGTTAAAAGAGACCATCAATGAGGAAGCTGCAGAT
TGGGATAGAGTGCACCCGGTGCATGCAGGGCCTATTGCACCAGGCCAAATGAGAGAACCAAGGGGAAGTGACATAGCAGG
AACTACCAGTACCCTTCAGGAACAAATAGGATGGATGACAAATAATCCACCTATCCCAGTAGGAGAAATCTATAAAAGAT
GGATAATCCTGGGATTAAATAAAATAGTAAGGATGTATAGCCCTGTCAGCATTCTAGACATAAGACAAGGACCAAAGGAA
CCCTTTAGAGACTATGTAGACCGGTTCTATAAAACTCTTAGAGCCGAGCAAGCTTCACAGGAGGTAAAAAATTGGATGAC
AGAAACCTTGTTGGTCCAGAATGCAAACCCAGATTGTAAGACTATTTTAAAAGCATTGGGACCAGGAGCTACATTAGAAG
AAATGATGACAGCATGTCAGGGAGTGGGAGGACCCGGCCATAAAGCAAGAGTCTTG
>FJ469692/B/US/-/CR0050Z
CCTATAGTGCAGAACCTACAGGGGCAAATGGTACATCAGCCCATATCACCTAGAACTTTAAATGCATGGGTAAAAGTAGT
AGAAGAGAAGGCTTTTAGCCCAGAAGTGATACCCATGTTTTCAGCATTATCAGAAGGAGCCACCCCACAAGATTTAAACA
CCATGCTAAACACAGTGGGGGGACATCAA---GCAGCCATGCAAATGTTAAAAGAGACCATCAATGAGGAAGCTGCAGAA
TGGGATAGATTGCATCCAGTACATGCAGGGCCTATTGCACCAGGCCAGATGAGAGAACCAAGGGGAAGTGACATAGCAGG
AACTACTAGTACCCTTCAGGAACAAATAGGATGGATGACAAATAATCCACCTATCCCAGTAGGAGAAATCTATAAAAGAT
GGATAATCCTGGGATTAAATAAAATAGTCAGAATGTATAGCCCTACCAGCATTCTAGACATAAGACAAGGACCAAAGGAA
CCCTTTAGAGACTATGTAGATCGGTTCTATAAAACTCTAAGAGCCGAGCAAGCCTCACAGGATGTAAAAAATTGGATGAC
AGAAACCCTGCTGGTCCAAAATGCGAACCCAGATTGTAAGACTATTTTAAAAGCATTAGGACCAGCAGCTACACTAGAAG
AAATGATGACAGCATGTCAGGGAGTAGGGGGACCCAGCCATAAAGCAAGAGTTTTG
>FJ469693/B/US/2002/CR0058S
CCTATAGTACAGAACATGCAGGGGCAAATGGTACATCAGCCCCTCTCACCTAGAACTTTAAATGCATGGGTAAAAGTAAT
AGAAGAGAAGGCCTTCAGCCCAGAAGTAATACCCATGTTTTCAGCATTATCAGAAGGAGCCACCCCACAAGATTTAAACA
CCATGCTAAACACAGTGGGGGGACATCAA---GCAGCCATGCAAATGTTAAAAGAGACCATCAATGAGGAGGCTGCAGAA
TGGGATAGAGTGCATCCAGTGCATGCAGGGCCTATTGCACCAGGCCAGATGAGAGAACCAAGGGGAAGTGACATAGCAGG
AACTACTAGTACCCTTCAGGAACAAATAGGATGGATGACACATAATCCACCTATCCCAGTAGGAGAAATTTATAAAAGAT
GGATAATCCTGGGATTAAATAAAATAGTAAGGATGTATAGCCCTATAAGCATTCTGGACATAAGACAAGGACCAAAGGAG
CCCTTTAGAGACTATGTAGACCGGTTCTATAAAACTCTAAGAGCCGAGCAAGCTACACAGGAGGTAAAAAATTGGATGAC
AGAAACTTTGTTGGTCCAAAATGCAAATCCAGATTGTAAGACTATTTTAAAAGCATTGGGACCAGCAGCTACACTAGAAG
AAATGATGACAGCATGTCAGGGAGTGGGAGGACCCGGTCATAAAGCAAGGGTTTTG
>FJ469694/B/US/-/CR0059T
CCTATAGTGCAGAACCTCCAGGGGCAAATGGTACATCAACCCTTATCACCTAGAACTTTAAATGCATGGGTAAAAGTAGT
AGAAGAGAAGGCCTTCAGCCCAGAAGTAATACCCATGTTTTCAGCATTATCAGAGGGAGCCACCCCACAAGATTTAAACA
CCATGCTAAACACAGTGGGGGGACATCAG---GCAGCCATGCAAATGTTAAAAGAGACCATCAATGAGGAAGCTGCAGAT
TGGGATAGATTGCATCCAGTGCATGCAGGGCCTGTTGCACCAGGCCAGCTGAGAGAACCAAGGGGAAGTGACATAGCAGG
ATCCACTAGTACCCTTCAGGAACAAATAGGGTGGATGACAAGTAATCCACCTATCCCAGTAGGAGAAATCTATAAAAGAT
GGATAATCATGGGATTAAATAAAATAGTAAGAATGTATAGCCCCACCAGTATTTTGGACATAAGACAAGGGCCAAAGGAA
CCCTTTAGAGACTATGTAGACCGGTTCTATAAAACTCTAAGAGCCGAGCAAGCTTCACAGGAGGTGAAAAATTGGATGAC
AGAAACCTTGTTGGTCCAAAATGCGAACCCAGATTGTAAGACTATTTTAAAAGCATTGGGGCCAGCAGCAACACTAGAAG
AAATGATGACAGCATGTCAGGGAGTGGGAGGACCCGGCCATAAAGCAAGAGTTTTG
>FJ469695/B/US/2004/CR0068P
CCTATAGTGCAGAACATGCAGGGGCAGATGGTACATCAGCCCATAACACCTAGAACTTTAAATGCATGGGTAAAAGTAGT
AGAAGAGAAGGCTTTTAGCCCAGAAGTAATACCCATGTTTTCAGCATTGTCAGAAGGAGCCACCCCACAAGATTTAAACA
CCATGCTAAACACAGTGGGGGGACATCAA---GCAGCCATGCAAATGTTAAAAGAGACCATCAATGAGGAAGCTGCAGAA
TGGGATAGATTGCATCCAGTACATGCAGGGCCTATTGCACCAGGCCAGATGAGAGAACCAAGGGGAAGTGACATAGCAGG
AACTACTAGTACCCTTCAGGAACAAATAGGATGGATGACAAATAATCCACCTATCCCAGTAGGAGAAATTTATAAAAGAT
GGATAATTCTGGGATTAAATAAAATAGTAAGAATGTATAGCCCTACCAGCATTTTGGACATAAGACAAGGACCAAAGGAA
CCCTTTAGAGATTATGTAGACCGGTTTTATAAGACTCTAAGAGCTGAGCAAGCTTCACAGGAGGTAAAAAATTGGATGAC
AGAAACCTTGCTGGTCCAAAATGCGAACCCAGATTGTAAGACTATTTTAAAAGCATTGGGACCAGCAGCTACACTAGAAG
AGATGATGACAGCATGTCAGGGAGTGGGAGGACCCAGCCATAAAGCAAGAGTTTTG
>FJ469696/B/US/2006/CR0078
CCTATAGTGCAGAACATCCAGGGGCAAATGGTACATCAGGCCATATCACCTAGAACTTTAAATGCATGGGTAAAAGTAGT
AGAAGAGAAGGCTTTTAGCCCAGAAGTAATACCTATGTTTTCAGCATTATCAGAAGGAGCCACCCCACAAGATTTAAACA
CCATGCTAAACACAGTGGGGGGACATCAA---GCAGCCATGCAAATGTTAAAAGAAACCATCAATGAGGAAGCTGCAGAA
TGGGATAGATTGCATCCAGTGCATGCAGGGCCTATTGCACCGGGCCAGATGAGAGAGCCAAGGGGAAGTGACATAGCAGG
AACTACTAGCACCCTTCAGGAACAAATAGCATGGATGACAAATAATCCACCTATCCCAGTAGGAGATATCTATAAAAGAT
GGATAATCATGGGATTAAATAAAATTGTAAGAATGTATAGCCCTGTCAGCATTTTGGACATAAGACAAGGACCAAAGGAA
CCCTTTAGAGACTATGTAGACCGGTTCTATAAAACTCTAAGAGCCGAGCAAGCTTCACAGGATGTAAAAAATTGGATGAC
AGAAACCTTATTGGTCCAAAATGCAAACCCAGATTGTAAGACTATTTTAAAAGCATTGGGACCAGCAGCCACACTAGAAG
AAATGATGACAGCATGTCAGGGAGTGGGAGGACCCGGCCACAAAGCAAGAGTTTTG
>FJ469697/B/US/2004/CR0080N
CCTATAGTGCAGAATCTTCAGGGGCAAATGGTACATCAGGCAATATCACCTAGAACTTTAAATGCATGGGTGAAAGTAGT
AGAAGAAAAGGCTTTCAGCCCAGAAGTAATACCCATGTTTTCAGCATTATCAGAAGGAGCCACCCCACAAGATTTAAACA
CCATGCTAAACACAGTGGGGGGACATCAA---GCAGCCATGCAAATGTTAAAAGAAACCATCAATGAGGAAGCTGCAGAA
TGGGATAGAGTGCACCCAGTGCATGCAGGGCCTATTGCACCAGGCCAGATGAGAGAACCAAGGGGAAGTGACATAGCAGG
AACTACTAGTACCCTTCAGGAACAAATAGGATGGATGACAAATAATCCACCTATCCCAGTAGGAGAAATTTATAAAAGAT
GGATAATCCTGGGATTAAATAAAATAGTAAGAATGTATAGTCCTACCAGCATTTTGGACATAAGACAAGGACCAAAAGAA
CCCTTTAGAGATTATGTAGACCGGTTCTATAAAACTCTAAGAGCCGAGCAAGCTTCACAGGATGTAAAAAATTGGATGAC
AGAAACCTTGTTGGTCCAAAATGCGAACCCAGATTGTAAGACTATTTTAAAAGCATTAGGACCAGCAGCTACACTAGAAG
AAATGATGACAGCATGTCAGGGAGTGGGGGGACCCAGCCATAAAGCAAGAGTTTTG
>FJ469698/B/US/2004/CR0116Y
CCTATAGTACAGAACCTACAGGGGCAAATGGTACATCAGGCCATATCACCTAGAACTTTAAATGCATGGGTAAAAGTAGT
AGAAGAGAAGGCTTTCAGCCCAGAGGTAATACCCATGTTTTCAGCATTATCAGAAGGAGCCACCCCACAAGATTTAAACA
CCATGCTAAACACAGTGGGGGGACATCAA---GCAGCTATGCAAATGTTAAAAGAGACCATCAATGAGGAAGCTGCAGAA
TGGGATAGATTACATCCAGTGCATGCAGGGCCTATTGCACCAGGCCAGATGAGAGAACCAAGGGGAAGTGACATAGCAGG
AACTACTAGTACCCTTCAGGAACAAATAGGATGGATGACAAATAATCCACCTATCCCAGTAGGAGAAATTTATAAAAGAT
GGATAATCCTGGGATTAAATAAAATAGTAAGAATGTATAGTCCTACCAGCATTCTGGACATAAGACAAGGACCAAAAGAA
CCTTTTAGAGACTATGTAGACCGGTTCTATAAAACTCTAAGAGCCGAGCAAGCTTCACAGGAGGTAAAAAATTGGATGAC
AGAAACCTTGTTGGTCCAGAATGCAAATCCAGATTGTAAGACTATTTTAAAAGCATTGGGACCAGCAGCTACACTAGAAG
AAATGATGACAGCTTGTCAGGGAGTGGGAGGACCCAGTCATAAAGCAAGAGTTTTG
>FJ469699/B/US/-/CR0127W
CCTATAGTGCAGAACATCCAGGGGCAAATGGTACATCAGCCCATATCACCTAGAACTTTAAATGCATGGGTAAAAGTAGT
AGAAGAGAAGGCTTTCAGCCCAGAGGTAATACCCATGTTTTCAGCATTATCAGAAGGAGCCACCCCACAGGATTTAAACA
CCATGCTAAACACAGTGGGGGGACATCAA---GCAGCCATGCAAATGTTAAAAGAGACCATCAATGAGGAAGCTGCAGAA
TGGGATAGATTGCACCCAGTGCATGCAGGGCCTATTGCACCAGGCCAGATGAGAGAACCAAGGGGAAGTGACATAGCAGG
AACTACTAGTACCCTTCAGGAACAAATAGGATGGATGACAAACAATCCACCTATCCCAGTAGGAGAGATCTATAAAAGAT
GGATAATCCTGGGATTAAATAAAATAGTAAGGATGTATAGTCCTACCAGCATTCTGGACATAAGACAAGGGCCAAAGGAA
CCCTTTAGAGACTATGTAGACCGGTTCTATAAAACTTTAAGAGCCGAGCAAGCTTCACAGGAGGTAAAAAATTGGATGAC
AGAAACTTTGTTGGTCCAAAATTCGAACCCAGATTGTAAGACTATTTTAAAAGCATTGGGACCAGCAGCTACACTAGAGG
AAATGATGACAGCATGTCAGGGAGTGGGAGGACCCAGCCATAAAGCAAAAATTATG
>FJ469700/B/US/2006/CR0131
CCTATAGTGAGAAATCTTCAGGGGCAAATGGTGCATCAGCCCATAACACCTAGAACTTTAAATGCATGGGTAAAAGTAGT
AGAAGAGAAGGCATTCAGCCCAGAAGTAATACCCATGTTTTCAGCATTATCAGAAGGAGCCACCCCACAAGATTTAAACA
CAATGCTAAACACAGTGGGGGGACATCAA---GCAGCAATGCAAATGTTAAAAGAGACCATCAATGAGGAAGCTGCAGAA
TGGGACAGAATGCATCCAGTGCATGCAGGGCCTATTGCACCAGGCCAGATGAGAGAACCAAGGGGAAGTGACATAGCAGG
AACTACTAGTACCCTTCAGGAACAAATAGACTGGATGACACATAATCCACCTATCCCAGTAGGAGAAATCTATAAAAGAT
GGATAATCCTGGGATTAAATAAAATAGTAAGAATGTATAGTCCTACCAGCATTCTGGACATAAGACAAGGACCAAAGGAA
CCCTTTAGAGACTATGTAGACCGGTTCTACAAAACTCTAAGAGCTGAACAAGCTTCACAGGAGGTAAAAAATTGGATGAC
AGAAACCTTGTTGGTCCAGAATGCGAATCCAGATTGTAAGACTATTTTAAAAGCATTAGGACCAGCAGCTACACTAGAAG
AGATGATGACAGCATGTCAAGGAGTGGGGGGACCCGGCCATAAAGCAAGAGTTTTG
>FJ469701/B/US/2003/CR0154X
CCTATAGTACAGAACATGCAAGGGCAAATGGTACATCAGGCCATATCACCTAGAACTTTAAATGCATGGGTAAAAGTAGT
AGAAGAGAAGGCTTTTAGCCCAGAAGTAATACCCATGTTTTCAGCATTATCAGAAGGAGCCACCCCACAAGATTTAAACA
CCATGCTAAACACAGTGGGGGGACATCAA---GCAGCCATGCAAATGTTGAAAGACACCATCAATGAGGAAGCTGCAGAA
TGGGATAGATTGCATCCAGTGCATGCAGGGCCTATTGCACCAGGACAGATGAGAGAACCGAAGGGAAGTGACATAGCAGG
AACTACTAGTACCCTTCAGGAACAAATAGGATGGATGACACATATTCCACCTATCCCAGTAGGAGAAATCTATAAGAGAT
GGATAATCCTGGGATTAAATAAAATAGTAAGGATGTATAGCCCTACCAGCATTCTGGATATAAAACAAGGACCAAAAGAA
CCCTTTAGGGACTATGTAGACCGGTTCTATAGAACTCTAAGAGCCGAGCAAGCTTCACAGGATGTAAAAAATTGGATGAC
AGAAACCTTGTTGGTCCAAAATGCGAACCCAGATTGTAAGACTATTTTAAAAGCATTGGGACCAGCAGCTACACTAGAAG
AAATGATGACAGCATGTCAGGGAGTGGGAGGACCCGGCCATAAAGCAAGAGTTTTG
>FJ469702/B/US/-/CR0164U
CCTATAGTGCAGAACCTTCAGGGGCAAATGGTACATCAGTCCCTATCACCTAGAACTTTAAATGCATGGGTAAAAGTAAT
AGAAGAAAAAGCTTTCAGCCCGGAAGTAATACCCATGTTTTCAGCATTATCAGAAGGAGCCACCCCACAAGATTTAAACA
CCATGCTAAACACAGTGGGGGGACATCAA---GCAGCTATGCAAATGTTAAAAGAGACCATCAATGAGGAAGCTGCAGAA
TGGGATAGATTACATCCAGTGCATGCAGGGCCTATTGCACCAGGCCAGATGAGAGAACCAAGGGGAAGTGACATAGCAGG
AACTACTAGTACCCTTCAGGAACAAATAGGATGGATGACAAATAATCCACCTATCCCAGTAGGAGAAATCTATAAAAGAT
GGATAATCCTGGGATTAAATAAAATAGTAAGAATGTATAGCCCAGTCAGCATTCTAGACATAAGACAAGGACCAAAGGAA
CCCTTTAGAGACTATGTAGACCGGTTTTATAAAACTCTAAGAGCTGAGCAAGCTACACAGGAGGTAAAAAATTGGATGAC
AGAAACCTTGTTGGTCCAAAATGCGAACCCAGATTGTAAGACTATCTTAAAAGCATTGGGACCAGCAGCTACACTAGAAG
AAATGATGACAGCATGTCAGGGAGTGGGGGGACCCGGCCATAAAGCAAGAGTTTTG
>FJ469703/B/US/2005/CR0175S
CCGATAGTGCAGAACCTTCAAGGGCAAATGGTACATCAGGCCATATCACCTAGAACTTTAAATGCATGGGTAAAAGTAGT
AGAAGAGAAGGCTTTCAGCCCAGAAGTAATACCCATGTTTTCAGCATTATCAGAAGGAGCCACCCCACAAGATTTGAACA
CCATGCTAAACACAGTGGGGGGACACCAA---GCAGCCATGCAAATGTTAAAAGAGACCATCAATGAAGAAGCTGCAGAG
TGGGATAGAGTACATCCAGTGCATGCAGGGCCTATTGCACCAGGCCAGATGAGAGAACCAAGGGGAAGTGATATAGCAGG
AACTACTAGTACCCTTCAGGAACAAATAGGATGGATGACAAATAATCCACCTATCCCAGTAGGAGAAATTTATAAAAGAT
GGATAATCCTGGGATTAAATAAAATAGTAAGAATGTATAGTCCTACCAGCATTCTGGACATAAGACAAGGACCAAAGGAA
CCCTTTAGAGATTATGTAGACCGGTTCTATAAGACTCTAAGAGCCGAGCAAGCTTCACAGGAAGTAAAAAATTGGATGAC
AGAAACCTTGTTGGTCCAAAATGCGAACCCAGATTGTAAGACTATTTTAAAAGCATTGGGACCAGCAGCTACACTAGAAG
AGATGATGACAGCCTGTCAGGGAGTGGGAGGACCCGGCCATAAGGCAAGAGTTTTG
>FJ469704/B/US/-/CR0192W
CCTATAGTGCAGAACCTTCAGGGGCAAATGGTACATCAGCCCATATCACCTAGAACTTTAAATGCATGGGTAAAAGTAGT
AGAAGAGAAGGCCTTCAGCCCAGAAGTAATACCCATGTTTACAGCATTATCAGAAGGAGCCACCCCACAAGATTTAAACA
CCATGTTAAACACAGTGGGGGGACATCAA---GCAGCTATGCAAATGTTAAAAGAGACCATCAATGAGGAAGCTGCAGAA
TGGGATAGAGTGCATCCCGTGCATGCAGGGCCTATTGCACCAGGCCAGATGAGAGAACCAAGGGGAAGTGACATAGCAGG
AACTACTAGTACCCTTCAGGAACAAATAGGATGGATGACAAATAATCCACCTATCCCAGTAGGAGAAATCTATAAAAGAT
GGATAGTCCTGGGGCTAAATAAAATAGTAAGAATGTATAGCCCTACCAGCATTCTGGACATAAGACAAGGACCAAAGGAA
CCCTTTAGAGACTATGTAGACCGGTTCTATAAAACTCTAAGAGCCGAGCAAGCTTCACAGGAGGTAAAAAATTGGATGAC
AGAAACCTTGTTGGTCCAAAATGCGAATCCAGATTGTAAGACTATTCTAAAAGCTTTGGGGCCAGCAGCTACACTAGAAG
AAATGATGACAGCATGTCAGGGAGTGGGAGGACCTGGCCATAAAGCAAGAGTTTTG
>FJ469705/B/US/-/CR0206U
CCTATAGTGCAGAATATGCAGGGGCAAATGGTACATCAGGCCATATCACCTAGAACTTTAAATGCATGGGTAAAAGTAGT
AGAAGAGAAGGCTTTCAGCCCAGAAGTAATACCCATGTTTGTAGCATTATCAGAAGGAGCCACCCCACAAGATTTAAACA
CCATGCTAAACACTGTGGGGGGACATCAA---GCAGCCATGCAAATGTTAAAAGAAACCATTAATGAGGAAGCTGCAGAA
TGGGATAGATTGCATCCAGTGCATGCAGGGCCTAATCCACCAGGCCAGATGAGAGAACCAAGGGGAAGTGACATCGCAGG
AACTACTAGTACCCTTCAAGAACAAATAGGATGGATGACAAATAATCCACCTATCCCAGTAGGAGAAATTTATAAGAAAT
GGATAATCATAGGATTAAACAAAATAGTAAGAATGTATAGCCCTACCAGCATTTTAGACATAAGACAAGGACCAAAGGAA
CCCTTTAGAGACTATGTAGACCGGTTCTATAAAACCCTAAGAGCCGAGCAAGCTTCACAAGAGGTAAAAAATTGGATGAC
AGAAACCTTGTTGGTCCAAAATGCGAACCCAGATTGTAAGACCATTTTAAAAGCATTGGGACCAGCAGCTACATTAGAAG
AAATGATGACAGCATGTCAGGGAGTGGGAGGACCCAGCCACAAAGCAAGAGTTTTA
>FJ469706/B/US/2005/CR0208W
CCTATAGTGCAGAACCTTCAGGGGCAAATGGTACATCAGCCCATATCACCTAGAACTTTAAATGCATGGGTAAAAGTAGT
AGAAGAGAAGGCTTTCAGCCCAGAAGTAATACCCATGTTTACAGCACTATCAGAAGGAGCCACCCCACAAGATTTAAACA
CCATGCTAAACACAGTGGGGGGACATCAA---GCAGCCATGCAAATGTTAAAAGAGACCATCAATGAGGAAGCTGCAGAA
TGGGATAGATTGCATCCAGTGCATGCAGGGCCAATTGCACCAGGTCAGATGAGAGAACCAAGGGGAAGTGACATAGCAGG
AACTACTAGTACCCTTCAGGAACAAATAGCATGGATGACAAATACTCCACCTATCCCAGTAGGAGACATCTATAAAAGAT
GGATAATCCTGGGGTTAAATAAAATAGTGAGAATGTATAGCCCTAGCAGCATTCTGGACATAAAACAAGGACCAAAGGAA
CCCTTTAGAGACTATGTAGACCGGTTCTATAAAACCCTAAGAGCAGAGCAAGCTTCACAGGATGTAAAAAATTGGATGAC
AGAAACCTTGTTGGTCCAAAATGCGAACCCAGATTGTAAAACTATTTTGAAAGCATTGGGGCCAGCAGCTACATTAGAAG
AAATGATGACAGCATGTCAGGGAGTGGGAGGGCCCAGCCACAAAGCAAGAGTTTTG
>FJ469707/B/US/2007/CR0214
CCTATAGTACAGAACCTCCAGGGGCAAATGGTACATCAAGCCATATCACCTAGAACTTTAAATGCATGGGTAAAAGTAAT
AGAAGAGAAGGCTTTCAGCCCAGAAGTGATACCCATGTTTTCGGCATTATCAGAAGGAGCCACCCCAGGCGATTTAAATA
CCATGCTAAACACAGTGGGGGGACATCAA---GCAGCCATGCAGATGTTAAAAGAGACCATCAATGAGGAAGCTGCAGAA
TGGGATAGATTGCATCCAGTGCAGGCAGGGCCTATTGCACCAGGCCAGATAAGAGAACCAAGGGGAAGTGACATAGCAGG
AACTACTAGTACCCTTCAGGAACAAATAACATGGATGACAAGTAATCCACCTATTCCAGTAGGAGATATCTATAAAAGAT
GGATAATACTGGGATTAAATAAAATAGTAAGAATGTATAGCCCTACTAGCATTCTGGACATAAGACAAGGACCAAAAGAA
CCCTTTAGAGACTATGTAGACCGGTTCTATAAAACTCTAAGAGCCGAGCAATGTACACAGGAGGTAAAAAATTGGATGAC
AGAAACCTTGTTGGTCCAAAATGCGAACCCAGATTGTAGGACTATTTTGAAAGCATTGGGACCAGCAGCTACACTAGAAG
AAATGATGACAGCCTGTCAGGGAGTGGGAGGACCCGGCCACAAAGCAAGAGTTTTA
>FJ469708/B/US/2006/CR0215
CCTGTAGTGCAGAACATGCAGGGGCAAATGGTACATCAACCCATATCACCGAGAACTTTAAATGCATGGGTAAAAGTGAT
AGAAGAGAAGGCTTTCAGCCCAGAAATAATACCCATGTTTTCAGCATTATCAGAAGGAGCCACCCCACAAGATTTAAACA
CCATGTTAAACACAGTGGGGGGACATCAA---GCAGCCATGCAAATGTTAAAAGACACCATCAATGAGGAAGCTGCAGAT
TGGGATAGATTGCATCCGGTGCAGGCAGGGCCTGTTGCACCAGGCCAAATGAGAGAGCCAAGGGGAAGTGACATAGCAGG
AACTACTAGTACCCTTCAGGAACAAATAGCATGGATGACAAATAATCCACCTATCCCAGTAGGAGAAATCTATAAAAGAT
GGATAATCTTGGGATTGAATAAAATAGTAAGGATGTATAGCCCTGTCAGCATTCTAGACATAAGACAAGGACCAAAGGAA
CCTTTTAGAGACTATGTAGACCGGTTCTATAGAACTCTTAGAGCCGAGCAAGCTTCACAGGATGTAAAAAATTGGATGAC
GGAAACCTTGTTGGTCCAAAATTCAAACCCAGATTGTAAAACTATTTTAAAAGCATTAGGACCAGGAGCTACACTAGAAG
AAATGATGACAGCATGTCAGGGAGTGGGAGGACCTGGCCATAAAGCAAGAGTTTTG
>FJ469709/B/US/2006/CR0222X
CCTATAGTGCAGAACCTCCAGGGGCAAATGGTACATCAGGCCATATCACCTAGAACTTTAAATGCATGGGTAAAAGTAGT
AGAAGAGAAGGCTTTCAGCCCAGAAGTAATACCCATGTTTTCAGCATTATCAGAAGGAGCCACCCCACAAGATTTAAATA
CCATGCTAAACACAGTGGGGGGACATCAA---GCAGCCATGCAAATGTTAAAAGAGACCATCAATGAGGAAGCTGCAGAA
TGGGATAGATTGCATCCAGTGCATGCAGGGCCTATTGCACCAGGCCAGATGAGAGAACCAAGGGGAAGTGACATAGCAGG
AACTACTAGTACCCTTCAGGAACAAATAGGATGGATGACACATAATCCACCTATCCCAGTAGGAGACATCTATAAAAAAT
GGATAATCCTGGGATTAAATAAAATAGTAAGAATGTATAGCCCTACCAGCATTCTGGACATAAAACAAGGACCAAAGGAA
CCCTTTAGAGACTATGTAGACCGATTCTATAAAACTCTAAGAGCCGAGCAAGCTTCACAAGAGGTAAAAAATTGGATGAC
AGAAACCTTGTTGGTCCAAAATGCGAACCCAGATTGTAAGACTATTTTAAAAGCATTGGGACCAGGAGCGACACTAGAAG
AAATGATGACAGCATGTCAGGGAGTGGGGGGACCCGGCCATAAAGCAAGAGTTTTG
>FJ469710/B/US/2006/CR0228Q
CCTATAGTACAGAACCTACAGGGGCAAATGGTACATCAGGCAATATCACCTAGAACTTTAAATGCATGGGTAAAGGTAGT
AGAAGAGAAGGCTTTTAGCCCAGAAGTAATACCCATGTTTTCAGCATTATCAGAAGGAGCCACCCCACAAGATTTAAACA
CCATGTTAAACACAGTGGGGGGACATCAA---GCAGCCATGCAAATGTTAAAAGAGACCATCAATGAGGAAGCTGCAGAA
TGGGATAGAGTGCATCCAGTGCATGCAGGGCCTATTGCACCAGGCCAGATGAGAGAACCAAGGGGAAGTGACATAGCAGG
AACTACTAGTACCCTTCAGGAACAAGTAGGATGGATGACAAGTAATCCACCTATCCCAGTAGGAGAAATCTATAAAAGAT
GGATAATCCTGGGGTTAAATAAAATAGTAAGGATGTATAGTCCTACCAGCATTCTGGACATAAGACAAGGACCAAAAGAA
CCCTTTAGAGATTATGTAGACCGGTTCTATAAAACTCTAAGAGCCGAGCAAGCTTCACAGGAGGTAAAAAATTGGATGAC
AGAAACCTTGTTGGTCCAAAATGCAAACCCAGATTGTAAAACTATTTTAAAAGCATTAGGACCAGCAGCTACACTAGAAG
AAATGATGACAGCATGTCAGGGAGTGGGAGGACCCGGACATAAAGCAAGAGTTTTG
>FJ469711/B/US/-/CR0234
CCCATAGTGCAGAACATCCAGGGGCAAATGGTACACCAGGCCATATCACCTAGAACTTTAAATGCATGGGTAAAAGTAGT
AGAAGAAAAGGCTTTCAGTCCAGAAGTAATACCCATGTTTTCAGCATTATCAGAAGGAGCCACCCCACAAGATTTAAACA
CCATGCTAAACACAGTGGGGGGACATCAA---GCAGCCATGCAAATGTTAAAAGAGACCATCAATGAAGAAGCTGCAGAA
TGGGATAGATTGCATCCAGTGCATGCAGGGCCTATTGCACCAGGCCAGATGAGAGAACCAAGGGGAAGTGACATAGCAGG
AACTACTAGTACCCTTCAGGAACAAATAGGATGGATGACAAATAACCCACCTATCCCAGTAGGAGAAATCTATAAAAGAT
GGATAATCCTGGGGTTAAACAAAATAGTAAGAATGTATAGTCCTACCAGCATTCTGGACATAAGACAAGGACCTAAGGAA
CCCTTTAGAGACTATGTAGACCGGTTCTATAAAACTCTAAGAGCTGAGCAAGCTTCACAGGAGGTAAAAAATTGGATGAC
AGAAACCTTGTTGGTCCAAAATTCAAACCCAGATTGTAAGACTATTTTAAAAGCATTAGGACCAGCAGCTACATTAGAGG
AAATGATGACAGCATGTCAGGGAGTGGGAGGACCCAGCCACAAAGCAAGAATTTTG
>FJ469712/B/US/-/CR0248X
CCTATAGTGCAGAACATGCAGGGGCAAATGGTACATCAGGCCCTGTCACCTAGAACTTTAAATGCATGGGTAAAAGTAGT
AGAAGAGAAGGCTTTCAGCCCAGAAGTAATACCCATGTTTACAGCATTATCAGAAGGAGCTACCCCACAAGATCTAAATA
CCATGCTAAACACAGTGGGGGGACATCAA---GCAGCCATGCAAATGTTAAAAGAGACCATCAATGAGGAAGCTGCAGAA
TGGGATAGATTACATCCAGTGCATGCAGGGCCTATTGCACCAGGCCAGATGAGAGAACCAAGGGGAAGTGACATAGCAGG
AACTACTAGTACCCTTCAGGAACAAATAGCATGGATGACAAATAATCCAGCTATCCCAGTAGGAGAAATCTATAAAAGAT
GGATAATCCTAGGATTAAATAAAATAGTGAGGATGTATAGTCCTACCAGCATTTTGGACATAAAACAAGGGCCAAAGGAA
CCTTTTAGAGACTATGTAGATCGGTTCTATAAAACTCTAAGGGCCGAGCAAGCCTCACAGGAGGTAAAAAATTGGATGAC
AGAAACCTTGTTGGTCCAAAATTCGAACCCAGATTGCAAGACCATTTTAAAAGCACTGGGACCGGGAGCTACACTAGAAG
AAATGATGACAGCATGTCAGGGAGTGGGAGGACCCGGTCATAAAGCAAGAGTTTTG
>FJ469713/B/US/2007/CR0275
CCTATAGTGCAAAACATGCAGGGGCAAATGGTACATCAGGCCATATCACCTAGAACTTTAAATGCATGGGTAAAAGTAGT
AGAAGAAAAGGCTTTCAGCCCAGAAGTAATACCCATGTTTGCTGCATTATCAGAAGGAGCCACCCCACAAGATTTAAACC
TCATGCTGAACACAGTGGGGGGACATCAG---GCAGCCATGCAAATGTTAAAAGAGACCATCAATGAGGAAGCTGCAGAA
TGGGATAGATTGCATCCAGTGCATGCAGGGCCTGTTGCTCCAGGCCAGATGAGAGAACCAAGGGGAAGTGACATAGCAGG
AACTACAAGTACCCTTCAGGAACAAATAGCATGGATGACAAGTAATCCACCTATCCAAGTAGGAGAAATCTATAAAAGAT
GGATAATCCTGGGATTAAATAAAATAGTAAGGATGTATAGTCCTACTAGCATTCTGGACATAAAACAAGGACCAAAAGAA
CCCTTTAGAGACTATGTAGATCGGTTCTATAGAACTCTAAGAGCCGAACAAGCTTCACAGGAGGTAAAAAATTGGATGAC
AGAAACCTTGTTGGTCCAAAATTCGAACCCTGATTGCAAGACTATTTTAAAAGCATTAGGACCAGCAGCTACACTAGAAG
AAATGATGACAGCATGTCAGGGAGTGGGAGGACCCAGCCATAAAGCAAGGGTTTTG
>FJ469714/B/US/2006/CR0276Z
CCTATAGTGCAAAACCTTCAGGGGCAAATGGTACATCAGCCAATATCACCTAGAACTTTAAATGCATGGGTAAAAGTAGT
AGAAGAGAAGGCTTTCAGCCCGGAAGTAATACCCATGTTTTCAGCATTAGCAGAAGGAGCCACCCCACAAGATTTAAACA
CCATGCTAAACACAGTGGGGGGACATCAA---GCAGCCATGCAAATGTTAAAAGAGACCATCAATGAGGAGGCTGCAGAA
TGGGATAGATTACATCCAGTACATGCAGGGCCTATTGCACCAGGCCAGATGAGAGAACCAAGGGGAAGTGACATAGCAGG
AACTACCAGTACCCTTCAGGAGCAAATAGGATGGATGACACATAATCCACCTATCCCAGTAGGAGAAATCTATAAAAGAT
GGATAATCTTGGGATTAAATAAAATAGTGAGAATGTATAGCCCTACCAGCATTCTGGACATAAGACAAGGACCAAAAGAA
TCCTTTAGAGACTATGTAGACCGGTTCTATAAAACCCTAAGAGCCGAGCAGGCTTCACAAGAAGTAAAAAATTGGATGAC
AGAAACCTTGTTGGTCCAGAATGCAAACCCAGATTGTAAAACTATTTTAAAAGCATTAGGGCCAGCAGCTACACTAGAAG
AAATGATGACAGCATGTCAGGGAGTGGGGGGACCCGGCCATAAAGCAAGAGTTTTG
>FJ469715/B/US/-/CR0289Z
CCTATAGTGCAGAACCTACAGGGGCAAATGGTACATCAGCCCTTATCACCTAGAACTTTAAATGCATGGGTAAAAGTAAT
AGAAGAGAAGGCTTTCAGCCCAGAAGTAATACCCATGTTTACAGCATTATCAGAAGGAGCCACCCCACAAGATTTAAACA
CCATGCTAAACACAGTGGGGGGACATCAG---GCAGCCATGCAGATGTTAAAAGAGACCATCAATGAGGAAGCTGCAGAA
TGGGATAGATTACATCCAGTGCATGCAGGGCCTGTTGCACCAGGACAGATGAGAGAACCAAGGGGAAGTGACATAGCAGG
AACTACTAGTACCCTTCAGGAACAAATAGGATGGATGACAAATAATCCACCTATCCCAGTAGGAGAGATCTATAAAAGAT
GGATAATCCTGGGATTAAATAAAATAGTAAGGATGTATAGCCCTGTCAGCATTCTGGACATAAGACAAGGACCAAAGGAA
CCCTTTAGAGATTATGTAGACCGGTTTTACAAAACTCTAAGAGCTGAGCAAGCTTCACAGGATGTGAAAAATTGGATGAC
AGAAACCTTGTTAGTCCAAAATGCAAACCCAGATTGTAAGACTATTTTAAAAGCATTGGGACAGGGAGCTACACTAGAAG
AAATGATGTCAGCATGTCAAGGAGTAGGGGGACCCAGCCATAAAGCAAGAATTTTG
>FJ469716/B/US/2007/CR0295S
CCTATAGTGCAGAACCTCCAGGGGCAGCACGTACATCAGGCCATATCACCTAGAACTTTAAATGCATGGGTAAAAGTAGT
GGAGGAGAAGGCTTTTAGCCCAGAAGTAATACCCATGTTTTCAGCACTATCAGAAGGAGCCACCCCACAAGACTTAAACA
CCATGCTAAACACAGTGGGGGGACATCAA---GCAGCCATGCAAATGTTAAAAGAGACTATCAATGAGGAAGCAGCAGAA
TGGGATAGACTGCATCCAGTGCATGCAGGGCCTATTGCACCAGGCCAGATGAGAGAACCAAGGGGAAGTGACATAGCAGG
AACTACTAGTACCCTTCAGGAACAAATAGCATGGATGACAAATAATCCACCTATCCCAGTAGGAGAAATCTATAAAAGAT
GGATAATTCTAGGATTAAATAAAATAGTAAGAATGTATAGTCCTACCAGCATTCTGGACATAAGACAAGGACCAAAGGAA
CCTTTTAGAGACTATGTAGACCGGTTCTATAAAACTCTAAGAGCCGAGCAAGCCTCACAAGAGGTAAAAAATTGGATGAC
AGAAACCTTGTTGGTCCAAAATGCGAACCCAGACTGTAGGAATATTTTAAAAGCATTAGGACCAGCAGCTACACTAGAAG
AAATGATGACAGCATGTCAAGGAGTGGGGGGACCCGGCCACAAAGCAAGAGTTTTG
>FJ469717/B/US/2005/CR0307R
CCTATAGTGCAGAACCTTCAAGGGCAAATGGTACATCAGGCCATCTCACCTAGAACTTTAAATGCATGGGTAAAAGTAGT
AGAAGAGAAGGCTTTCAGCCCAGAAGTAATACCCATGTTTGCAGCACTATCAGAAGGAGCCACCCCACAAGATTTAAACA
CCATGCTAAACACAGTGGGGGGACATCAG---GCAGCTATGCAGATATTAAAAGAGACCATCAATGAGGAAGCTGCAGAA
TGGGATAGATTGCATCCAGTGCATGCAGGGCCTGTGGCACCAGGCCAGATGAGAGAACCGAGGGGAAGTGACATAGCAGG
AACTACTAGTACCCTTCAGGAACAAATAGCATGGATGACAAGTAATCCACCTATCCCAGTAGGAGAAGTCTATAAAAAAT
GGATAATCATAGGATTAAATAAAATAGTAAGAATGTATAGCCCTGTCAGCATTCTGGACATAAGACAAGGACCAAAGGAA
CCCTTTAGAGACTATGTAGACCGGTTCTATAAAACTCTAAGAGCCGAACAAGCTTCACAGGATGTAAAAAATTGGATGAC
AGAAACCTTGTTGGTCCAGAATGCGAACCCAGATTGTAAAACTATTTTAAAAGCATTGGGACCAGCAGCTACACTAGAAG
AAATGATGGCAGCATGTCAGGGAGTAGGGGGACCCGGACATAAAGCAAGAGTTCTG
>FJ469718/B/US/2005/CR0312W
CCCATAATACAGAATCTCCAGGGGCAAATGGTACATCAAGCCATATCACCTAGAACTTTAAATGCATGGGTAAAGGTAGT
AGAGGAGAAGGCTTTCAGCCCAGAAGTAATACCCATGTTTACAGCATTATCAGAAGGAGCCACCCCACACGATTTAAACA
CCATGCTAAACACAGTGGGGGGACATCAA---GCAGCTATGCAAATGTTAAAAGAGACCATCAATGAGGAAGCTGCAGAA
TGGGATAGATTACATCCAGTGCATGCAGGGCCTGTTGCACCAGGCCAGATGAGAGAACCAAGGGGAAGTGACATAGCAGG
AACTACTAGTACCCTTCAGGAACAAATAGGATGGATGACAAATAATCCACCTATCCCAGTAGGAGAAATCTATAAAAAAT
GGATAATCATGGGATTAAATAAAATAGTAAGGATGTATAGTCCCGTCAGCATTCTGGACATAAGACAAGGACCAAAGGAA
CCCTTCAGAGAATATGTAGACCGGTTCTATAAAACTCTAAGAGCTGAGCAAGCTTCACAAGATGTAAAAAATTGGATGAC
AGAAACCTTGTTGATCCAGAATGCAAACCCAGATTGTAAGACTATTTTAAAGGCATTGGGACCAGGAGCCACACTAGAAG
AAATGATGTCAGCATGTCAGGGAGTGGGAGGACCCAGCCATAAAGCAAGAGTTTTG
>FJ469719/B/US/-/CR0317N
CCTATAGTGCAAAACATGCAGGGGCAAATGGTACATCAGGCCATATCACCTAGAACTTTAAATGCATGGGTAAAAGTAGT
AGAAGAGAAGGCCTTCAGCCCAGAAGTAATACCCATGTTTTCAGCATTATCAGAAGGAGCCACTCCCTCAGATTTAAACA
CCATGCTAAACACAGTGGGGGGACATCAG---GCAGCCATGCAAATGTTAAAAGAGACCATCAATGAGGAAGCTGCAGAA
TGGGATAGATTGCATCCAGTGCAGGCAGGGCCTGTTGCACCAGGCCAGATAAGAGAACCAAGGGGAAGTGACATAGCAGG
AACTACTAGTACCCTTCAGGAACAAATAGCATGGATGACACATAATCCACCTATCCCAGTAGGAGACATCTATAAAAGAT
GGATAATCTTGGGATTAAATAAAATAGTAAGGATGTATAGTCCTACCAGCATTCTGGACATAAAACAAGGTCCAAAAGAA
CCCTTTAGAGACTATGTAGACCGGTTCTATAAAGTTTTAAGAGCAGAGCAGGCTTCACAGGAGGTAAAAAATTGGATGAC
AGAAACCTTGTTGGTCCAAAATGCAAACCCAGATTGTAAGACTATTTTAAAAGCATTAGGACCAGCAGCTACACTAGAAG
AGATGATGACAGCATGTCAGGGAGTGGGAGGACCTGGTCATAAAGCAAGAGTTTTG
>FJ469720/B/US/-/CR0331P
CCTATAGTGCAGAACCTCCAAGGGCAAATGGTACATCAGGCCATATCACCTAGAACTTTAAATGCATGGGTAAAAGTAGT
AGAAGAAAAGGCTTTCAGCCCAGAAGTAATACCCATGTTTACAGCATTATCAGAAGGAGCCACCCCACAAGATTTAAACA
CCATGCTAAACACAGTGGGGGGACATCAA---GCAGCCATGCAAATGTTAAAAGAGACCATCAATGAGGAAGCTGCAGAA
TGGGATAGATTGCATCCAGTGCATGCAGGGCCTAATCCACCAGGCCAGATGAGAGAACCAAGGGGAAGTGACATAGCGGG
AACTACTAGTACCCTTCAGGAACAAATAGGATGGATGACAAGTAATCCACCTATCCCAGTAGGAGAAATTTATAAGAGAT
GGGTAATCTTGGGATTAAATAAAATAGTAAGGATGTATAGCCCTACCAGCATTCTAGACATAAAGCAAGGACCAAAGGAA
CCCTTTAGAGACTATGTAGACCGGTTCTATAAAACCCTAAGAGCCGAGCAAGCTTCACAAGAGGTGAAAAATTGGATGAC
AGAAACCTTGCTGGTCCAAAATGCGAACCCAGATTGTAGGACTATTTTAAAAGCACTGGGACCAGCAGCTACATTAGAAG
AAATGATGACAGCATGTCAGGGAGTGGGAGGACCCGGCCATAAAGCAAGAGTCTTG
>FJ469721/B/US/2007/CR0339X
CCTATAGTGCAGAACGCTCAGGGGCAAATGGTACATCAGGCCATATCACCTAGAACTTTAAATGCATGGGTAAAGGTAGT
AGAAGAGAAGGCTTTCAACCCAGAAGTGATACCCATGTTTGCAGCATTATCAGAAGGAGCCACCCCACAAGATTTAAACA
CCATGCTAAACACAGTGGGGGGACATCAG---GCAGCCATGCAAATATTAAAAGAGACCATCAATGAGGAAGCTGCAGAA
TGGGATAGATTGCATCCAGTGCATGCAGGGCCTATTGCACCAGGCCAGATGAGAGAACCAAGGGGAAGTGACATAGCAGG
AACTACTAGTACCCTTCAGGAACAAATAGGATGGATGACACATAATCCACCTATCCCAGTAGGAGAGATCTATAAAAAAT
GGATAATTATGGGATTAAATAAAATAGTAAAAATGTATAGCCCTATCAGCATCCTGGACATAAGACAAGGTCCAAAGGAA
CCCTTTAGAGACTATGTAGACCGGTTCTATAAAACTCTAAGAGCTGAACAAGCTTCACAGGAGGTAAAAAATTGGATGAC
AGAAACCTTGTTGGTCCAGAATGCGAACCCAGATTGTAAGACTATTTTAAAAGCATTGGGGCCAGCAGCTACTTTAGAAG
AAATGATGACAGCATGTCAGGGAGTGGGAGGACCTGGCCATAAAGCAAGAGTCTTG
>FJ469722/B/US/2004/CR0345Q
CCTATAGTGCAGAACATGCAGGGGCAAATGGTACATCAGGCCATATCACCTAGAACTTTAAATGCATGGGTAAAAGTAGT
AGAAGAAAAAGCCTTCAGCCCAGAAGTAATACCCATGTTTGCAGCATTATCAGAAGGAGCTACCCCACAAGATTTAAACA
CCATGCTAAACACAGTGGGGGGACATCAG---GCAGCCATGCAAATGTTAAAAGAGACCATCAATGAGGAAGCTGCAGAA
TGGGACAGATTACATCCAGTGCATGCAGGGCCTATTGCACCAGGCCAGATGAGAGAACCAAGGGGAAGTGACATAGCAGG
AACTACTAGTACCCTTCAGGAACAAATAGGATGGATGACACATAATCCACCTATCCCAGTAGGAGAAATCTATAAAAGAT
GGATAATCCTGGGAATAAATAAAATAGTAAGAATGTATAGCCCTACCAGCATTCTGGACATAAGACAAGGACCAAAGGAA
CCCTTTAGAGACTATGTAGACCGATTCTATAAAACTCTAAGAGCCGAGCAAGCTTCACAAGAGGTAAAAAATTGGATGAC
AGAAACCTTGTTGGTCCAAAATGCGAACCCAGATTGTAAGACTATTTTAAAAGCATTGGGACCAGGAGCGACACTAGAAG
AAATGATGACAGCATGTCAGGGAGTGGGGGGACCCGGCCATAAAGCAAGAGTTTTG
>FJ469723/B/US/2006/CR0361T
CCTATAGTGCAAAATCTTCAGGGGCAAATGGTACATCAGGCCATATCACCTAGAACTTTAAATGCATGGGTAAAAGTAAT
AGAAGAGAAGGCCTTCAGCCCAGAAGTAATACCCATGTTTTCAGCATTATCAGAAGGAGCCACCCCACAAGATTTAAACA
CCATGCTAAACACAGTGGGGGGACATCAA---GCAGCCATGCAAATGTTAAAAGAGACCATCAATGAGGAAGCTGCAGAG
TGGGATAGATTGCATCCAGTGCATGCAGGGCCTATTGCACCAGGCCAGATGAGAGAACCAAGGGGAAGTGATATAGCAGG
AACTACTAGTACCCTTCAGGAACAAATAGGATGGATGACAAATAACCCACCTATCCCAGTAGGAGAAATCTATAAAAGAT
GGATAATCCTGGGATTAAATAAAATAGTAAGAATGTATAGTCCTGTCAGCATTCTGGATATAAGACAGGGACCAAAGGAA
CCCTTTAGAGACTATGTAGACCGGTTCTATAAAACTCTAAGAGCCGAGCAAGCTTCACAGGAGGTAAAAAATTGGATGAC
AGAAACCTTGTTGGTCCAAAATGCGAACCCAGATTGTAAGACCATTTTAAAAGCATTGGGACCAGCAGCTACACTAGAAG
AAATGATGACAGCATGCCAGGGAGTGGGGGGACCCGGTCATAAAGCAAGAGTTTTG
>FJ469724/B/US/2005/CR0367Z
CCTATAGTGCAGAACCTCCAAGGGCAAATGGTACATCAGGCCATATCACCTAGAACTTTAAATGCATGGGTAAAAGTAGT
AGAAGAGAAGGCTTTCAGCCCAGAAGTAATACCCATGTTTTCAGCATTATCAGAAGGAGCCACCCCACAAGATTTAAACA
CCATGCTGAACACAGTGGGGGGACACCAA---GCAGCTATGCAAATGTTAAAAGAGACCATCAATGAGGAAGCTGCAGAA
TGGGATAGATTGCACCCAGTGCATGCAGGGCCTAATCCACCAGGCCAGATGAGAGAACCAAGGGGAAGTGACATAGCAGG
AACTACTAGTACCCTTCAGGAACAAATAGGATGGATGACAAATAATCCACCTATCCCAGTAGGAGAAATTTATAAGAGAT
GGATAATCTTGGGATTAAATAAAATAGTAAGGATGTATAGCCCTACCAGCATTCTAGACATAAAACAAGGACCAAAGGAA
CCCTTTAGAGACTATGTAGACCGGTTCTATAAAACCCTAAGAGCCGAGCAAGCTTCACAAGAGGTGAAAAATTGGATGAC
AGAAACCTTGTTGGTCCAAAACGCAAACCCAGATTGTAAGACTATTTTAAAAGCATTGGGACCAGCAGCTACATTAGAAG
AAATGATGACAGCATGTCAGGGAGTGGGAGGACCCGGCCACAAAGCAAGAGTCTTG
>FJ469725/B/US/-/CR0382N
CCTATAGTGCAGAATGCCCAGGGGCAAATGGTACATCAGGCCATAACACCTAGAACTTTAAATGCATGGGTAAAAGTAGT
AGAAGAGAAGGCTTTCAGTCCAGAAGTGATACCCATGTTTTCAGCATTATCAGAAGGAGCCACCCCACAAGACTTAAACA
CCATGCTAAACACAGTGGGGGGACATCAA---GCAGCCATGCAAATGTTAAAAGAGACCATAAATGAGGAGGCTGCAGAA
TGGGACAGAGTGCATCCCGTGCATGCAGGGCCTATTGCACCAGGCCAGATGAGAGAACCAAGGGGAAGTGACATAGCAGG
AACTACTAGTACCCTTCAGGAACAAATAGGATGGATGACACATAATCCACCTATCCCAGTAGGAGAAATCTATAAAAGAT
GGATAATCCTGGGATTAAATAAAATAGTCAGGATGTATAGTCCTGTCAGCATTCTGGATATAAAACAAGGACCAAAGGAG
CCCTTTAGGGACTATGTAGACCGGTTCTATAAAACTCTAAGAGCCGAGCAAGCTTCACAAGATGTAAAAAATTGGATGAC
AGAAACCTTGTTGGTCCAAAATGCGAACCCAGATTGTAAAACCATTTTAAAAGCATTGGGACCAGCAGCTACACTAGAAG
AAATGATGACAGCATGTCAGGGAGTGGGAGGACCTGGCCATAAAGCAAGAGTTTTG
>FJ469726/B/US/-/CR0413T
CCTATAGTGCAGAACCTTCAGGGACAAATGGTACATCAGGCCATATCACCTAGAACTTTAAATGCATGGGTAAAAGTAGT
AGAAGAGAAGGCTTTCAGCCCGGAAGTAATACCCATGTTTTCAGCATTATCAGAAGGAGCCACCCCACAAGATTTAAACA
CCATGCTAAACACAGTGGGGGGACATCAA---GCAGCCATGCAAATGTTAAAAGAGACCATCAATGAGGAGGCTGCAGAA
TGGGATAGATTGCATCCAGTGCATGCAGGGCCCATTGCACCAGGCCAGATGAGAGAACCAAGGGGAAGTGACATAGCAGG
AACTACTAGTACCCTTCAGGAACAAATAGGATGGATGACAAATAATCCACCTATCCCAGTAGGAGAAATTTATAAAAGAT
GGATAATCCTGGGATTAAATAAAATAGTAAGGATGTATAGCCCTACCAGCATTCTGGACATAAGACAAGGACCAAAAGAA
CCCTTTAGAGACTATGTAGACCGGTTCTATAAAACTCTAAGAGCCGAGCAAGCTTCACAAGAGGTAAAAAATTGGATGAC
AGAAACCTTGTTGGTCCAAAATGCGAACCCAGATTGTAAAACTATTTTAAAAGCATTGGGACCAGCAGCTACACTAGAAG
AAATGATGACAGCATGTCAGGGAGTGGGAGGACCCGGCCATAAAGCAAGAGTCTTG
>FJ469727/B/US/-/F701
CCTATAGTGCAAAACCTACAGGGGCAAATGGTACATCAGGCCATATCACCTAGAACTTTAAATGCATGGGTAAAAGTAGT
AGAAGAAAAGGCTTTCAGCCCAGAAGTAATACCCATGTTTGCAGCATTATCAGAAGGAGCCACCCCACAAGATTTAAACA
CCATGTTAAACACAGTGGGGGGACATCAG---GCAGCCATGCAAATGTTAAAAGAGACCATCAATGAGGAAGCTGCAGAA
TGGGATAGATTGCATCCAGTGCATGCAGGGCCTATTGCACCAGGCCAGATGAGAGAACCAAGGGGAAGTGACATAGCAGG
AACTACTAGTACCCTTCAGGAACAAATAGGATGGATGACAAGCAATCCACCTATCCAAGTAGGAGAGATCTATAAAAGAT
GGATAATCCTGGGATTAAATAAAATAGTAAGGATGTATAGTCCTACCAGCATTCTGGATATAAGACAAGGACCAAAGGAA
CCCTTTAGAGATTATGTAGACCGGTTCTATAAAACTCTAAGAGCCGAGCAAGCTACACAGGAGGTAAAAAATTGGATGAC
AGAAACCTTGTTGGTCCAAAATGCAAACCCAGATTGTAAGACCATTTTAAAAGCATTAGGACCAGCAGCTACACTAGAAG
AAATGATGACAGCATGTCAGGGAGTGGGAGGACCTGGCCATAAAGCAAGAGTCTTG
>FJ469729/B/US/-/F710
CCTATAGTGCAGAACATGCAGGGGCAAATGGTACATCAGGCCATATCACCTAGAACTTTAAATGCATGGGTAAAAGTAGT
AGAAGAGAAGGCTTTCAGCCCAGAAGTAATACCCATGTTTTCAGCATTATCAGAAGGAGCCACCCCACAAGACTTAAACA
CCATGCTAAACACAGTGGGTGGACATCAA---GCAGCCATGCAAATGTTAAAGGAGACCATCAATGAGGAAGCTGCAGAA
TGGGATAGATTGCATCCAGTACATGCAGGGCCTATTGCACCAGGCCAGATGAGAGAACCAAGGGGAAGTGACATAGCAGG
AACTACTAGTACCCTTCAGGAACAAATAGGATGGATGACACATAATCCACCTATCCCAGTAGGAGAAATCTATAAAAGAT
GGATAATCCTGGGATTAAATAAAATAGTAAGGATGTATAGCCCTACCAGCATTTTGGACATAAGACAAGGACCAAAGGAA
CCCTTTAGAGACTATGTAGACCGGTTCTATAAAACCCTAAGAGCCGAGCAAGCTTCACAGGAAGTAAAAAATTGGATGAC
AGAGACCTTGTTGGTCCAAAATGCGAATCCAGATTGTAAGACTATTTTAAAAGCATTGGGACCAGCAGCTACACTAGAAG
AAATGATGACAGCATGTCAGGGAGTGGGAGGACCCGGCCATAAAGCAAGAGTTTTG
>FJ469730/B/US/2002/F714
CCTATAGTGCAGAACCTCCAGGGGCAAATGGTACATCAGCCCATATCACCTAGAACTTTAAATGCATGGGTAAAAGTAGT
AGAAGAGAAGGCTTTTAGCCCAGAAGTAATACCCATGTTTTCAGCATTATCAGAAGGAGCCACCCCACAAGATTTAAACA
CCATGCTAAACACAGTGGGGGGACATCAA---GCGGCCATGCAAATGTTAAAAGAAACCATCAATGAGGAAGCCGCAGAA
TGGGATAGGGTGCACCCAGTGCATGCAGGGCCTATTGCACCAGGCCAGATGAGAGAACCAAGGGGAAGTGACATAGCAGG
AACTACTAGTACCCTTCAGGAACAAATAGGATGGATGACAAATAATCCACCTATCCCAGTAGGAGAAATCTATAAAAGAT
GGATAATCTTGGGATTAAATAAGATAGTAAGGATGTATAGTCCTACCAGCATTCTGGACATAAGACAAGGACCAAAAGAA
CCCTTTAGAGACTATGTAGACCGGTTCTATAGAACTCTAAGAGCCGAGCAAGCTTCACAAGATGTAAAAAATTGGATGAC
AGAAACCTTGCTGGTCCAAAATGCGAACCCAGATTGTAAGACTATTTTAAAAGCATTGGGACCAGCAGCTACATTAGAAG
AAATGATGACAGCATGTCAGGGAGTAGGGGGACCCGGTCATAAAGCAAGAGTTTTG
>FJ469731/B/US/2003/F7157
CCTATAGTGCAGAACTTACAGGGGCAAATGGTACATCAGGCTATATCACCTAGAACTTTAAATGCATGGGTAAAAGTAAT
AGAGGAGAAGGCTTTCAGCCCAGAAGTAATACCCATGTTTACAGCATTATCAGAAGGAGCCACCCCACAAGATTTAAACA
CCATGCTAAACACAGTGGGGGGACATCAA---GCAGCCATGCAAATGTTAAAAGAGACCATCAATGAGGAAGCTGCAGAA
TGGGATAGAATGCATCCAGTGCATGCAGGGCCTGCTGCACCAGGCCAGATGAGAGAACCAAGGGGAAGTGACATAGCAGG
AACTACTAGTACCCTTCAGGAACAAATAGCATGGATGACTGGCAATCCACCTGTCCCAGTAGGAGAAATCTATAAAAGAT
GGATAATCCTGGGATTAAATAAAATAGTAAGAATGTATAGTCCTACCAGCATTCTGGACATAAGACAAGGACCAAAGGAA
CCCTTTAGAGATTATGTAGACCGGTTCTATAAAACTCTAAGAGCCGAGCAAGCTTCACAGGAGGTAAAAAATTGGATGAC
AGAAACCTTGTTGGTCCAAAATTCGAACCCAGATTGTAAGACCATTTTAAAAGCATTAGGACCAGGAGCTACACTAGAAG
AAATGATGACAGCATGTCAGGGAGTGGGGGGACCTGGCCATAAAGCAAGAGTTTTG
>FJ469732/B/US/2004/F7165
CCGATAGTACAGAACGTCCAGGGGCAAATGGTACATCAGCCCCTATCACCTAGAACTTTAAATGCATGGGTAAAAGTAGT
AGAAGAGAGGGCTTTTAGCCCGGAAGTAATACCCATGTTTACAGCATTATCAGAAGGAGCCACCCCACAAGATTTAAACA
CCATGCTAAACACAATAGGGGGACATCAA---GCAGCCATGCAAATGTTAAAAGAGACCATCAATGAGGAAGCTGCAGAA
TGGGATAGATTGCATCCAGTGCATGCAGGGCCTATTGCACCAGGCCAGATGAGGGAACCAAGGGGAAGTGATATAGCAGG
AACTACTAGTAACCTTCAGGAACAAATAGCATGGATGACAAATAATCCACCTATCCCAGTAGGAGAAATCTATAAAAGAT
GGATAATCCTGGGATTAAACAAAATAGTAAGGATGTATAGTCCTACCAGCATTCTGGACATAAGACAAGGGCCAAAGGAA
CCCTTTAGAGACTATGTAGACCGGTTCTATAAAACTTTAAGAGCCGAGCAAGCTTCACAGGAGGTAAAAAATTGGATGAC
AGAAACCTTGTTGGTCCAGAATGCAAACCCAGATTGTAAGCATATTTTAAAAGCCTTGGGTCCAGCAGCTACACTAGAAG
AAATGATGACAGCATGTCAGGGAGTGGGAGGACCCAGCCATAAAGCAAGAGTCTTG
>FJ469733/B/US/2004/F7172
CCTATAGTGCAGAACCTCCAGGGGCAAATGGTACATCAGCCCTTATCACCTAGAACTTTAAATGCATGGGTAAAAGTAAT
AGAAGAGAAGGCTTTCAGCCCAGAAGTAATACCCATGTTTACAGCATTATCAGAGGGAGCCACCCCGCAAGATTTAAACA
CCATGCTAAACACAGTGGGGGGACATCAA---GCAGCCATGCAAATGTTAAAAGAGACCATCAATGAGGAAGCTGCAGAA
TGGGATAGATTACATCCAGTGCATGCAGGGCCTGTTGCACCAGGCCAGATGAGAGAACCAAGGGGAAGTGACATAGCAGG
AACTACTAGTACCCTTCAGGAACAAATAGGATGGATGACAAATAATCCACCTATCCCAGTAGGAGAAATCTATAAAAGAT
GGATAATCCTGGGATTAAATAAAATAGTCAGGATGTATAGCCCTGTCAGCATTCTGGACATAAGACAAGGACCAAAGGAA
CCCTTTAGAGATTATGTAGACCGGTTCTATAAAACTTTAAGAGCCGAGCAAGCTTCACAGGATGTGAAAAATTGGATGAC
AGAAACCTTGTTAGTCCAGAATGCAAACCCAGATTGTAAGACTATTCTAAAAGCATTAGGACCAGCAGCTTCACTAGAAG
AAATGATGACAGCATGTCAAGGAGTAGGGGGACCCAGCCACAAGGCAAGAATCTTG
>FJ469734/B/US/2002/F719
CCTATAGTGCAGAACCTACAGGGGCAAATGGTACATCAGCCTTTATCACCTAGAACTTTAAATGCATGGGTAAAAGTAGT
AGAAGAGAAGAATTTCAGCCCAGAGGTCATACCCATGTTTACAGCATTATCAGAAGGAGCCACCCCACAAGATTTAAACA
CCATGCTAAACACAATAGGGGGACATCAA---GCAGCTATGCAAATGTTAAAAGAGACCATTAATGAGGAAGCTGCAGAA
TGGGATAGGTTACATCCAGTGCATGCAGGGCCTATTGCACCAGGCCAGATGAGGGAACCAAGGGGAAGTGACATAGCAGG
AACTACTAGTAACTTGCAGGAGCAAATAGGATGGATGACAAATAATCCACCTATCCCAGTAGGAGAAATTTATAAAAGAT
GGATAATCCTGGGATTAAATAAAATAGTAAGGATGTATAGCCCTACCAGCATTTTGGACATAAGACAAGGACCAAAAGAA
CCCTTTAGAGACTATGTAGACCGGTTCTATAAAACTCTAAGAGCCGAGCAAGCTTCACAGGATGTAAAAAATTGGATGAC
AGAAACCTTGTTGGTCCAGAATGCAAACCCAGATTGTAAAACCATTTTAAAAGCATTAGGGCCAGGAGCTTCACTAGAAG
AAATGATGACAGCGTGTCAGGGAGTGGGAGGACCTGGCCATAAAGCAAGAGTCTTG
>FJ469735/B/US/2002/F762P
CCTATAGTGCAGAACCTCCAGGGGCAAATGGTACATCAGTCCATATCACCTAGAACTTTAAATGCATGGGTAAAAGTAGT
AGAAGAGAAGGCCTTCAGCCCAGAAGTAATACCCATGTTTTCAGCATTATCAGAAGGAGCCACCCCACAAGATTTAAACA
CCATGCTAAACACAGTGGGGGGACACCAA---GCAGCCATGCAAATGTTAAAAGAGACCATCAATGAGGAAGCTGCAGAA
TGGGATAGATTGCATCCAGTGCAGGCAGGGCCTGTTGCACCAGGCCAGATAAGAGATCCAAGGGGAAGTGATATAGCAGG
AACTACTAGTACCCTTCAGGAACAAATAACATGGATGACAAATAATCCACCTATCCCAGTAGGAGAAATCTATAAAAGAT
GGATAATCCTGGGATTAAATAAAATAGTAAGAATGTATAGCCCTATCAGCATTCTGGACATAAGACAAGGGCCAAAGGAA
CCTTTTAGAGACTATGTAGACCGGTTCTATAAGACTCTAAGAGCCGAACAAGCTTCACAGGATGTAAAAAATTGGATGAC
AGAAACCTTGTTGGTCCAGAATGCGAACCCAGACTGTAGGACTATTTTAAAAGCATTAGGACCAGCAGCTACACTAGAAG
AAATGATGACAGCATGTCAGGGAGTGGGGGGACCCGGCCATAAAGCAAGAGTTTTG
>FJ469737/B/US/2002/F797
CCTGTAGTGCAGAACCTCCAGGGGCAAATGGTACATCAGGCCATATCACCTAGAACTTTAAATGCATGGGTAAAAGTAAT
AGAAGAAAAGGCTTTCAGCCCAGAAGTAATACCCATGTTTTCAGCATTATCAGAAGGAGCCACCCCAGGAGATTTAAACA
CCATGTTAAACACAGTGGGGGGACATCAA---GCAGCCATGCAAATGCTAAAAGAGACCATCAATGAGGAGGCTGCAGAA
TGGGATAGATTGCATCCAGTGCAGGCAGGGCCTGTTGCACCAGGCCAAATGAGAGAACCAAGGGGAAGTGATATAGCAGG
AACTACTAGTACCCTTCAAGAACAAATAGGATGGATGACAAGTAATCCACCTATCCCAGTAGGAGAAATCTATAAAAGAT
GGATAATACTGGGATTAAATAAAATAGTAAGGATGTATAGCCCTGTCAGCATTCTGGACATAAGACAAGGACCAAAGGAA
CCCTTTAGAGACTATGTAGACCGGTTCTACAAAACTCTAAGAGCCGAGCAAGCTTCACAGGAGGTAAAAAATTGGATGAC
AGAAACCTTGTTGGTCCAAAATGCGAACCCAGATTGTAAGACCATTTTAAAAGCATTGGGACCAGGAGCCACACTAGAAG
AGATGATGACAGCATGTCAGGGAGTGGGAGGGCCCAGCCATAAAGCAAGAGTTTTG
>FJ469738/B/US/2001/L805
CCTATAGTGCAGAACATGCAGGGGCAAATGGTACATCAAGCCATATCACCTAGAACTTTAAATGCATGGGTAAAAGTAGT
AGAAGAGAAGGCTTTCAGCCCAGAAGTAATACCCATGTTTACAGCATTATCAGAAGGAGCCACCCCACAAGATTTAAACA
CCATGCTAAACACAGTGGGGGGACATCAA---GCAGCCATGCAAATGTTAAAAGAGACCATTAATGAGGAAGCTGCAGAA
TGGGATAGATTACATCCAGTACAAGCAGGGCCTGTTGCACCAGGCCAGATGAGAGACCCAAGGGGAAGTGACATAGCAGG
AACTACTAGTACCCTTCAGGAACAAATAGGATGGATGACAAGTAATCCACCTATCCCAGTAGGAGAAATCTATAAAAGAT
GGATAATCCTGGGATTAAATAAAATAGTAAGAATGTATAGTCCTACCAGCATTTTGGACATAAAACAAGGACCAAAGGAA
CCCTTTAGAGACTATGTAGACCGGTTCTATAAAACTCTAAGAGCCGAGCAAGCTTCACAGGAAGTAAAAAATTGGATGAC
TGAAACCTTGTTGGTCCAAAATGCAAACCCAGATTGTAAGACTCTGTTAAAGGCATTAGGACCAGGAGCTACACTAGAAG
AAATGATGACGGCATGTCAGGGAGTGGGGGGACCCGGACATAAAGCAAGAGTTTTG
>FJ469739/B/US/2003/L8107
CCTATAGTGCAGAACATCCAGGGGCAAATGGTACATCAAGCCCTATCACCTAGAACTCTAAATGCATGGGTAAAAGTGGT
AGAAGAGAAGGCTTTCAGCCCAGAAGTAATACCCATGTTTTCAGCACTATCAGAAGGAGCCACCCCACAAGATTTAAACA
CCATGCTAAACACAGTGGGGGGACATCAA---GCTGCTATGCAAATGTTAAAAGAGACCATCAATGAGGAAGCTGCAGAA
TGGGATAGATTGCATCCAGTACAAGCAGGGCCTGTTGCACCAGGCCAGATGAGAGAACCAAGGGGAAGTGACATAGCTGG
AACTACTAGTACCCTTCAGGAACAAATAGGATGGATGACACATAATCCACCTATCCCAGTAGGAGAAATTTATAAAAGAT
GGATAATCTTGGGATTAAATAAAATAGTAAGAATGTATAGCCCTGCCAGCATTCTGGACATAAAACAAGGACCAAAAGAA
CCCTTTAGAGACTATGTAGACCGGTTTTATAAAACTCTAAGAGCCGAGCAAGCTTCACAGGAAGTAAAAAATTGGATGAC
AGAAACCTTATTGGTCCAGAATGCGAATCCAGATTGTAAGACTATTTTAAAAGCATTGGGACCAGCAGCTACACTAGAAG
AAATGATGACAGCATGTCAGGGAGTGGGAGGACCCAGCCATAAAGCAAGGGTCTTG
>FJ469740/B/US/2003/L8116
CCTATAGTGCAAAACCTTCAGGGGCAAATGGTACATCAGGCCATATCACCTAGAACTTTAAATGCATGGGTAAAAGTAAT
AGAAGAGAAGGCTTTCAGCCCAGAAGTAATACCCATGTTTACAGCACTATCAGAAGGAGCCACCCCACAAGACCTAAACA
CAATGCTAAACACAGTGGGGGGACATCAA---GCAGCTATGCAAATGTTAAAAGAGACCATCAATGAGGAAGCTGCAGAA
TGGGATAGATTGCATCCAGTGCATGCAGGGCCTATTGCACCAGGCCAGATGAGAGAACCAAGGGGAAGTGACATAGCAGG
AACTACTAGTACCCTTCAGGAACAAATAGGATGGATGACAAGTAATCCACCTGTACCAGTAGGAGAAATCTATAAAACAT
GGATAATTTTGGGATTAAATAAAATAGTAAGGATGTATAGTCCTGTCAGCATTTTGGATATAAGACAAGGACCAAAGGAA
CCCTTTAGAGACTATGTAGACCGGTTCTATAAGACTCTAAGAGCCGAGCAAGCTTCACAGGAGGTAAAAAATTGGATGAC
AGAAACCTTGTTGATCCAAAATTCAAACCCTGATTGTAAGACTATTTTAAAAGCATTGGGACCAGGAGCTACACTAGAAG
ACATGATGACAGCATGTCAGGGAGTGGGAGGACCCGGCCATAAAGCAAGGGTTTTG
>FJ469742/B/US/2003/L8152
CCCATAGTGCAGAACGTGCAGGGGCAAATGGTACATCAGGCTATATCACCTAGAACTCTAAATGCATGGGTAAAAGTAGT
AGAAGAGAAGGCTTTCAGCCCAGAAGTAATACCCATGTTTTCAGCATTATCAGAAGGAGCCACCCCACAAGATTTAAACA
CCATGCTAAACACAGTGGGGGGACATCAA---GCAGCCATGCAAATGTTAAAAGAGACCATCAATGAGGAGGCTGCAGAA
TGGGATAGATTGCATCCAGTGCATGCAGGGCCTATTGCACCAGGCCAGATGAGAGAACCAAGGGGAAGTGACATAGCAGG
AACTACTAGTACCCTTCAGGAACAAATAGGATGGATGACACATAATCCACCCATCCCAGTAGGAGAAATTTATAAAAGAT
GGATAATCATGGGACTAAATAAAATAGTAAGAATGTATAGCCCTACTAGCATTCTGGACATAAGACAAGGACCAAAGGAA
CCCTTTAGAGACTATGTAGACCGGTTCTATAAAACTCTAAGAGCCGAGCAAGCTTCACAGGAGGTAAAAAATTGGATGAC
AGAAACTTTGTTGGTCCAAAATTCGAACCCAGATTGTAAAACTATTCTAAAAGCATTGGGACCAGGGGCCTCACTAGAAG
AAATGATGACAGCATGTCAGGGAGTGGGAGGACCCAGCCATAAAGCAAGAATTTTG
>FJ469743/B/US/2003/L8180
CCTATAGTGCAGAACCTCCAGGGGCAAATGGTACATCAGCCCATAACACCTAGAACTTTAAATGCATGGGTAAAAGTAGT
GGAGGAAAAGTCATTCAGCCCAGAAGTAATACCCATGTTTTCAGCATTATCAGAAGGAGCCACCCCCCAAGATTTAAACA
CTATGCTAAACACAATAGGGGGACATCAA---GCAGCTATGCAAATGTTAAAAGAGACTATCAATGAGGAAGCTGCAGAA
TGGGATAGATTGCACCCAGTGCATGCAGGGCCTATTGCACCAGGCCAGATGAGAGAACCAAGGGGAAGTGACATAGCAGG
AACTACCAGTACCCTTCAGGAACAAATAGGATGGATAACACATAATCCACCTATCCCAGTAGGAGAAATTTATAAAAGAT
GGATAATCCTGGGATTAAATAAAATAGTGAGAATGTATAGCCCTGTCAGCATTCTAGACATAAGGCAGGGACCAAAGGAA
CCCTTTAGAGACTATGTAGATCGGTTCTATAAAACTCTAAGAGCCGAGCAAGCTTCACAGGATGTAAAAAATTGGATGAC
AGAAACCTTGTTGGTCCAAAATGCGAACCCAGATTGTAAGACCATTTTAAAAGCATTGGGACCAGCAGCTACATTAGAAG
AAATGATGACAGCATGCCAAGGAGTGGGGGGACCCGGTCATAAAGCAAGAGTCTTA
>FJ469744/B/US/-/L8188
CCTATAGTGCAGAACCTTCAGGGCCAAATGGTACATCAGGCCATATCACCTAGAACTTTAAATGCATGGGTAAAGGTAGT
GGAAGAGAAGGCTTTCAGCCCAGAAGTAATACCCATGTTTTCAGCATTATCAGAAGGAGCCACCCCACAAGATTTAAACA
CCATGCTAAACACAGTGGGGGGACATCAA---GCAGCCATGCAAATGTTAAAAGAGACCATCAATGAGGAAGCTGCAGAA
TGGGATAGAATGCATCCAGTGCATGCAGGGCCTGTTGCACCAGGTCAGATGAGAGAACCAAGGGGAAGTGACATAGCAGG
AACTACTAGTACCCTTCAGGAACAAGTAGGATGGATGACAAGTAATCCACCTATCCCAGTAGGAGAAATTTATAAAAGAT
GGATAATTTTGGGATTAAATAAAATAGTAAGGATGTATAGCCCCACCAGCATTTTGGACATAAGACAAGGACCAAAAGAA
CCCTTTAGAGACTATGTAGACCGGTTCTATAAAACTCTAAGAGCCGAGCAAGCATCACAGGAAGTAAAGAATTGGATGAC
AGAAACCTTGTTGGTCCAAAATGCAAACCCAGATTGTAAAACTATTTTGAAAGCATTAGGACCAGGAGCTACACTAGAAG
AAATGATGACAGCATGTCAGGGAGTGGGAGGACCCAGTCATAAAGCAAGAGTTTTG
>FJ469745/B/US/2004/L819
CCTATAGTGCAGAACATGCAGGGGCAAATGGTACATCAAGCCCTATCACCTAGAACTTTAAATGCATGGGTAAAAGTAAT
AGAAGAGAAGGCTTTCAGCCCAGAAGTAATACCCATGTTTACAGCATTATCAGAAGGAGCCACCCCACAAGATTTAAACA
CCATGTTAAACACAGTGGGGGGACATCAA---GCAGCCATGCAAATGTTAAAAGAGACCATCAATGAGGAAGCTGCAGAA
TGGGATAGAGTGCATCCAGTGCATGCAGGGCCTGTTGCACCAGGCCAAATGAGAGAACCAAGGGGAAGTGACATAGCAGG
AACCACTAGTACCCTTCAGGAACAAATAGGATGGATGACAAATAATCCACCTATCCCAGTAGGAGAAATCTATAAAAGAT
GGATAATCCTGGGTCTAAATAAAATAGTGAGAATGTATAGCCCTGTCAGCATTCTAGACATAAGACAAGGGCCAAAGGAA
CCCTTTAGAGACTATGTAGACCGGTTCTATAAAACTCTTAGAGCCGAGCAAGCTACACAGGATGTAAAGAATTGGATGAC
AGAAACCTTATTGGTTCAAAATGCGAACCCAGATTGTAAGACTATCTTAAAAGCATTGGGACCAGGAGCTTCACTAGAAG
AAATGATGACAGCATGCCAGGGAGTGGGAGGACCCGGTCATAAAGCAAGGGTTTTA
>FJ469746/B/US/2005/L8249
CCTATAGTGCAGAACCTTCAGGGGCAAATGGTACATCAGGCCATATCACCTAGAACTTTAAATGCATGGGTAAAAGTAAT
AGAAGAGAAGGCTTTTAGCCCAGAGGTAATACCCATGTTTTCAGCATTATCAGAAGGAGCCACCCCACAAGACTTAAACA
CAATGCTAAACACAGTGGGGGGACATCAA---GCAGCCATGCAAATGTTAAAAGAGACCATCAATGAGGAAGCTGCAGAA
TGGGATAGATTGCATCCAGTGCATGCAGGGCCTATTGCACCAGGCCAGATGAGAGAACCAAGGGGAAGTGACATAGCAGG
AACTACTAGTACCCTTCAGGAACAAATAGGATGGATGACAAATAATCCACCTATCCCAGTAGGAGAGATCTATAAAAGAT
GGATAATCCTGGGCTTAAACAAAATAGTAAGAATGTATAGCCCTGTCAGCATTTTGGACATAAGACAAGGGCCAAAGGAA
CCCTTTAGAGACTATGTAGACCGGTTCTATAAAACTCTAAGAGCCGAGCAAGCTTCACAGGAGGTAAAGAATTGGATGAC
AGAAACCTTGTTGGTCCAAAATGCAAACCCAGATTGTAAGACTATTTTAAAAGCATTGGGACCAGCAGCTACATTAGAAG
AAATGATGACAGCATGTCAGGGAGTGGGAGGACCTGGCCATAAAGCAAGAGTTTTG
>FJ469747/B/US/2005/L827
CCTATAGTGCAGAACCTACAGGGGCAAATGGTACATCAGCCCATATCACCTAGAACTTTAAATGCATGGGTAAAAGTAGT
AGAAGAGAAGGCTTTCAGCCCAGAAGTAATACCCATGTTTTCAGCATTATCAGAAGGAGCCACCCCACAAGATTTAAACA
CCATGCTAAATACAGTGGGGGGACATCAA---GCAGCCATGCAAATGTTAAAAGAGACCATCAATGAGGAAGCTGCAGAA
TGGGATAGATTGCATCCAGTGCATGCAGGGCCTATTGCACCAGGCCAGATGAGAGAACCAAGGGGAAGTGACATAGCAGG
AACTACTAGTACCCTTCAGGAACAAATAGGATGGATGACAAATAACCCACCTATCCCAGTAGGAGAAATCTATAAAAGGT
GGATAATCCTGGGATTAAATAAAATAGTAAGGATGTATAGTCCTACCAGCATTTTGGACATAAGACAAGGACCAAAAGAA
CCCTTTAGAGACTATGTAGATCGGTTCTATAAAACTCTGAGAGCCGAGCAAGCTACACAGGAGGTAAAAAATTGGATGAC
AGAAACCTTGTTGGTCCAAAATGCGAACCCAGATTGTAAGACTATTTTAAAAGCATTAGGACCAGCAGCTACACTAGAAG
AAATGATGACAGCATGTCAGGGAGTGGGAGGACCCGGTCATAAAGCAAGAGTGTTG
>FJ469748/B/US/2002/L861P
CCTATAGTGCAAAACATGCAGGGGCAAATGGTACATCAGGCCATATCACCTAGAACTTTAAATGCATGGGTAAAAGTAGT
AGAAGAGAAGGCTTTCAGCCCAGAAGTGATACCCATGTTTTCAGCACTATCAGAAGGAGCCACCCCACAAGATTTAAACA
CCATGCTAAACACAGTGGGGGGACATCAA---GCAGCTATGCAAATGTTAAAAGAGACCATCAATGAGGAAGCTGCAGAA
TGGGATAGATTGCATCCAGTGCATGCAGGGCCTATTGCACCAGGCCAGATGAGAGAACCAAGGGGAAGTGACATAGCAGG
AACTACTAGTACCCTTCAGGAACAAATAGGATGGATGACAAATAATCCACCTATCCCAGTAGGAGAAATCTATAAAAGAT
GGATAATTCTGGGATTAAATAAAATAGTAAGAATGTATAGTCCTACCAGCATTCTGGACATAAGACAAGGACCAAAGGAA
CCCTTTAGAGACTATGTAGACCGGTTCTATAAGACTTTAAGAGCCGAGCAAGCTTCACAGGAGGTAAAAAATTGGATGAC
AGAAACCTTGTTGGTCCAAAATGCAAACCCAGATTGTAAGACTATTCTAAAAGCATTAGGACCAGCAGCTACACTAGAAG
AAATGATGACAGCATGTCAGGGAGTGGGAGGACCCGGTCACAAAGCAAGAGTTTTG
>FJ469749/B/US/2002/L893P
CCTATAGTGCAGAACATGCAGGGGCAAATGGTACATCAGGCCATATCACCTAGAACTTTAAATGCATGGGTAAAAGTAAT
AGAAGAGAAGGCTTTCAGCCCAGAAGTAATACCCATGTTTGTAGCATTATCAGAAGGAGCCACCCCACAAGATTTAAACA
CCATGTTAAACACAGTGGGGGGACATCAA---GCAGCCATGCAAATGTTAAAAGAGACCATCAATGAGGAAGCTGCAGAA
TGGGATAGAGCGCATCCAGTGCATGCAGGGCCTGTTGCACCAGGCCAGATGAGAGAACCAAGGGGAAGTGACATAGCAGG
AACTACTAGTACCCTTCAGGAACAAATAGGATGGATGACACAAAATCCACCCATCCAAGTGGGAGAAATCTATAAAAGAT
GGATAATCTTGGGATTAAATAAAATAGTAAGGATGTATAGCCCTGTCAGCATTCTGGACATAAGACAAGGACCAAAGGAA
CCCTTTAGAGACTATGTAGACCGGTTCTATAAAACTCTTAGAGCCGAGCAAGCTTCACAGGAGGTAAAAAATTGGATGAC
AGAAACCTTGTTGGTCCAAAATGCGAACCCAGATTGTAAGACTATTTTGAAAGCATTGGGACCAGGAGCTACACTAGAAG
AAATGATGACAGCATGTCAGGGAGTGGGAGGACCTGGCCATAAAGCAAGAGTTTTG
>FJ469750/B/US/-/L896
CCTATAGTGCAGAACCTCCAGGGGCAAATGGTACATCAGCCCCTATCACCTAGAACTTTAAATGCATGGGTAAAAGTAGT
AGAAGAAAAGGCTTTCAGCCCAGAAGTAATACCCATGTTTACAGCATTATCAGAAGGAGCCACCCCACAAGATTTAAACA
CCATGCTAAACACAGTGGGGGGACATCAA---GCAGCCATGCAAATGTTAAAAGAGACCATCAATGAGGAAGCTGCAGAA
TGGGATAGGTTACATCCAGTACATGCAGGGCCTATTGCACCAGGCCAGATGAGAGAACCAAGGGGAAGTGACATAGCAGG
AACCACTAGTAACCTTCAGGAACAAATAGGATGGATGACACATAATCCACCTATCCCAGTAGGAGAAATCTATAAAAGAT
GGATAATCCTGGGATTAAATAAAATAGTAAGGATGTATAGTCCTACCAGCATTCTGGACATAAAACAAGGACCAAAAGAA
CCCTTTAGGGACTATGTGGATCGGTTCTATAAAACTTTAAGAGCCGAGCAAGCTTCACAGGAGGTAAAAAATTGGATGAC
AGAAACCTTGTTGGTCCAAAATGCGAATCCAGATTGTAAAACTATTTTAAAAGCATTGGGACCAGCAGCTACACTAGAAG
AAATGATGACAGCATGTCAGGGAGTGGGAGGACCCGCTCATAAAGCAAGAGTTTTG
>FJ469751/B/US/2002/MTF
CCTATAGTGCAGAATCTACAGGGGCAAATGGTACATCAGGCCATATCACCTAGAACTTTAAATGCATGGGTAAAAGTAGT
AGAAGAGAAGGCTTTTAGCCCAGAAGTAATACCCATGTTTACAGCATTATCAGAAGGAGCCACCCCACAAGATTTAAACA
CCATGCTAAACACAGTGGGGGGACATCAA---GCAGCCATGCAAATGTTAAAAGAGACCATCAATGAGGAAGCTGCAGAC
TGGGATAGAACGCAGCCAGTGCATGCAGGGCCTATTGCACCAGGCCAGATGAGAGAACCAAGGGGAAGTGACATAGCAGG
AACTACTAGCACCCTTCAGGAACAAGTAGCATGGATGACAAGTAATCCACCTATTCCAGTAGGAGAAATCTATAAAAGAT
GGATAATCTTGGGATTAAATAAAATAGTAAGAATGTATAGTCCTACCAGCATTCTGGACATAAAACAGGGACCAAAGGAA
CCCTTTAGAGACTATGTAGACCGGTTCTATAAAACTCTAAGAGCCGAGCAAGCTACACAGGAAGTAAAAAATTGGATGAC
AGAAACCTTGTTGGTCCAAAATGCGAACCCAGATTGTAAGACTATTCTAAAAGCATTAGGACCAGCAGCTACACTAGAAG
AGATGATGACAGCATGTCAGGGAGTAGGGGGACCCAGCCATAAAGCAAGAGTTTTG
>FJ469752/B/US/-/NCQ
CCTATAGTACAGAACTTACAGGGACAAATGGTACATCAGGCAATATCACCTAGAACTTTAAATGCATGGGTCAAAGTAGT
AGAAGAAAAAGCTTTCAGCCCAGAAGTAATACCCATGTTTTCAGCATTATCAGAAGGAGCTACCCCACAAGATTTAAACA
CCATGTTAAACACAGTGGGGGGACATCAA---GCAGCTATGCAAATGTTAAAAGAGACCATCAATGAAGAAGCTGCAGAA
TGGGATAGATTGCATCCACAGCAGGCAGGGCCTATTGCACCAGGTCAGATAAGAGAACCAAGGGGAAGTGACATAGCAGG
AACTACTAGTACCCTTCAGGAACAAATAACATGGATGACAAATAATCCACCTATCCCAGTGGGAGAAATCTATAAAAGAT
GGATAATCCTGGGTTTACATAAAATAGTAAGAATGTATAGCCCCTCCAGCATTCTGGACATAAAACAAGGACCAAAGGAA
CCCTTTAGAGATTATGTAGACCGGTTCTATAAAACTCTAAGAGCTGAGCAGGCTACACAGGAGGTAAAAAATTGGATGAC
AGAAACCTTGTTGGTCCAGAATGCGAACCCAGATTGCAAAACTATTTTAAAAGCATTGGGACCAGCAGCTACACTAGAAG
AAATGATGACAGCATGTCAGGGAGTGGGGGGACCTGCCCATAAAGCAAGAGTTTTG
>FJ469753/B/US/2003/PRLS01
CCTATAGTACAAAACCTTCAGGGACAAATGGTACATCAGGCAATATCACCTAGAACTTTAAATGCATGGGTAAAAGTAAT
AGAAGAGAAAGCTTTTAGCCCAAAAGTAATACCCATGTTTTCAGCATTATCAGAAGGAGCCACCCCACAAGATTTAAACA
CCATGCTAAACACAGTGGGGGGACATCAA---GCAGCCATGCAAATGTTAAAAGAGACCATCAATGAGGAAGCTGCAGAA
TGGGATAGATTACATCCAGTGCATGCAGGGCCCGCTGCACCAGGCCAGATGAGAGAACCAAGGGGAAGTGACATAGCGGG
AACTACTAGTACCCTTCAGGAACAAATAGGATGGATGACAAGTAATCCACCTATCCCAGTAGGAGAGATTTATAAAAGAT
GGATAATCCTGGGATTAAATAAAATAGTAAGGATGTATAGCCCTGTCAGCATTTTGGACATAAGACAGGGACCAAAAGAA
CCCTTTAGAGACTATGTAGACCGGTTCTATAAAACTCTAAGAGCCGAGCAAGCTTCACAGGATGTAAAAAATTGGATGAC
AGAAACCTTGTTGGTCCAGAATGCAAACCCAGATTGTAAGACTATCTTAAAAGCATTAGGACCAGCAGCAACATTAGAGG
AAATGATGACAGCATGTCAGGGAGTGGGAGGACCCGGCCATAAAGCAAGAATTTTG
>FJ469754/B/US/2002/PRLS02
CCTATAGTGCAGAACCTACAGGGGCAAATGGTACATCAGCCTTTATCACCTAGAACTTTAAATGCATGGGTAAAAGTAGT
AGAAGAGAAGAATTTCAGCCCAGAGGTAATACCCATGTTTACAGCATTATCAGAAGGAGCCACCCCACAAGATTTAAACA
CCATGCTAAACACAATAGGGGGACATCAA---GCAGCCATGCAAATGTTAAAAGAGACCATTAATGAGGAAGCTGCAGAA
TGGGATAGGTTACATCCAGTGCATGCAGGGCCTATTGCACCAGGCCAGATGAGGGAACCAAGGGGAAGTGACATAGCAGG
AACTACTAGTAACCTGCAGGAGCAAATAGGATGGATGACAAATAATCCACCTATCCCAGTAGGAGAAATTTATAAAAGAT
GGATAATCCTGGGATTAAATAAAATAGTAAGGATGTATAGCCCTACCAGCATTCTGGACATAAGACAAGGACCAAAGGAA
CCCTTTAGAGACTATGTAGACCGGTTCTATAAAACTCTAAGAGCCGAGCAAGCTTCACAGGATGTAAAAAATTGGATGAC
AGAAACCTTGTTGGTCCAAAATGCAAACCCAGATTGTAAGACCATTTTAAAAGCATTAGGGCCAGGAGCTTCACTAGAAG
AAATGATGACAGCATGTCAGGGAGTGGGAGGACCTGGCCATAAAGCAAGAGTCTTG
>FJ469755/B/US/2003/PRLS04
CCTATAGTGCAGAACTTGCAGGGGCAAATGGTACATCAGGCCCTATCACCTAGAACTTTAAATGCATGGGTTAAAGTAGT
AGAAGAGAAGGCTTTCAGCCCGGAAGTAATACCCATGTTTTCAGCATTATCAGAAGGAGCCACCCCACAAGATTTAAACA
CCATGCTAAACACAGTGGGGGGACATCAA---GCAGCTATGCAAATGTTAAAAGAGACCATTAATGAGGAAGCTGCAGAA
TGGGATAGATTGCATCCAGCGCAGGCAGGGCCTGTTCAACCAGGCCAGATAAGAGATCCAAGGGGAAGTGACATAGCAGG
AACTACTAGTACCCTTCAAGAACAAATAGCATGGATGACACATAATCCACCTATCCCAGTAGGAGAAATTTATAAAAGAT
GGATAATCTTAGGATTAAATAAAATAGTAAGAATGTATAGCCCTTCCAGCATTCTGGACATAAAACAAGGACCAAAAGAA
CCCTTTAGAGACTATGTAGACCGGTTCTATAAAACTCTAAGAGCCGAGCAAGCTTCACAGGAAGTAAAAAATTGGATGAC
AGAAACCTTGTTAGTCCAGAATTCAAATCCAGATTGTAAAACTATTCTAAAAGCATTAGGACCAGGAGCTACACTAGAAG
AAATGATGACAGCATGTCAGGGAGTGGGAGGACCCAGCCATAAGGCAAGAGTGTTG
>FJ469756/B/US/-/PRLS05
CCTATAGTGCAGAATCTTCAGGGGCAAATGGTACATCAGGCCATATCACCTAGAACTTTAAATGCATGGGTAAAAGTAGT
AGAGGAGAAGGCTTTCAGCCCCGAAGTAATACCCATGTTTTCAGCATTATCAGAAGGAGGCACCCCACAAGATTTAAACA
CCATGCTAAACACAGTGGGGGGACATCAA---GCAGCTATGCAAATGTTAAAAGAGACCATCAATGAGGAAGCTGCAGAA
TGGGATAGATTGCACCCAGCGCAGGCAGGGCCTGTAGCACCAGGCCAAATGAGAGACCCAAGGGGAAGTGACATAGCAGG
AACTACTAGTACCCTTCAGGAACAAATAGGATGGATGACAAGTAATCCACCTATCCCAGTAGGAGAAATCTATAAAAGAT
GGATAATCCTGGGATTAAACAAAATAGTAAGGATGTATAGCCCCACCAGCATTTTGGACATAAGACAAGGACCAAAAGAA
CCCTTTAGGGACTATGTAGACCGGTTCTATAAAACTCTAAGAGCCGAGCAGGCTTCACAGGATGTAAAAAATTGGATGAC
AGAAACCTTGTTGGTCCAAAATGCAAACCCAGATTGTAAAACTATTTTAAAAGCATTGGGACCAGCAGCAACATTAGAAG
AAATGATGACAGCATGTCAGGGAGTGGGAGGACCCGGTCATAAAGCAAGAGTCTTG
>FJ469757/B/US/2002/PRLS08
CCTATAGTGCAAAACATCCAGGGACAGATGGTACATCAGTCTTTATCACCTAGAACTTTAAATGCATGGGTAAAAGTAGT
GGAAGAGAAGGCTTTTAGCCCAGAAGTAATACCAATGTTTTCAGCATTATCAGAAGGAGCCACCCCACAAGATTTAAACA
CCATGTTAAACACAGTGGGGGGACATCAA---GCAGCCATGCAAATGTTAAAAGAGACCATCAATGAGGAAGCTGCAGAA
TGGGATAGACTACACCCAGTACATGCAGGGCCTGTTGCACCAGGCCAGATGAGAGAACCAAGGGGAAGTGACATAGCAGG
AACTACTAGTACCCTGCAGGAACAAATAGGATGGATGACAAATAATCCACCTATCCCAGTAGGAGAAATTTATAAAAGAT
GGATAATCATGGGATTAAATAAAATAGTAAGGATGTACAGCCCTACTAGCATTCTGGACATAAAACAAGGGCCAAAGGAA
CCCTTTAGGGACTATGTAGACCGGTTCTATAAGACTCTAAGGGCCGAGCAAGCTACACAGGAGGTAAAAAATTGGATGAC
AGAAACCTTGTTGGTCCAAAATTCGAACCCAGATTGTAAAACTATTTTAAAAGCATTGGGACCAGCAGCTACACTAGAAG
AAATGATGACAGCATGTCAGGGAGTGGGAGGACCAGGCCACAAAGCAAGAGTTTTG
>FJ469758/B/US/2002/PRLS09
CCTATAGTGCAGAACCTTCAGGGGCAAATGGTACATCAAGCCATATCACCTAGAACTTTAAATGCATGGGTAAAAGTAGT
AGAAGAGAAGGCTTTCAGCCCAGAAGTAATACCCATGTTTTCAGCATTATCAGAAGGAGCCACCCCACAAGATTTAAACA
CCATGCTAAACACAGTGGGGGGACATCAA---GCAGCTATGCAAATGCTAAAAGAGACCATCAATGAGGAAGCAGCAGAA
[truncated: 906,990 more chars]
