# Supplementary material for: An integrated map of HIV genome-wide variation from a population perspective
Source: Retrovirology. 2015 Feb 15;12:18. doi: 10.1186/s12977-015-0148-6 (PMC4358901; doi:10.1186/s12977-015-0148-6)
Supplement: Additional file 3: — Software. Our Matlab toolbox developed for data visualization, genomic diversity analysis and HIV genomic alignment. Our sequence datasets are also included. [file 12977_2015_148_MOESM3_ESM.zip › HIVGenomeAnalysisToolbox/TemporaryData/Vpu.fasta]

>K03455/B/FR/1983/HXB2-LAI-IIIB-BRU
ACG------------------CAACCT------AT---AC---------CAATAG---TAG---CA---ATAG---TAGC
ATTAGTAGTAGCAA--TAAT---AA-TAGCAATAGT------TGTGTGGTCCATAGTAATCATAGAATATAGGAAAATAT
TAAGACAA---AGAAAAATAGACAGGTTAATTGATAGACTAAT---AGAAAGAGCAGAAGACAGTGGCA---------AT
GAGAGTGAAGGAG------------A------------AATAT---C---AGC---A------C---TT---G---T---
------G---GAGATGGGGGTGGAGATG------------------GGGCACCATG---------CTCCTTGGGATG---
T---TG---------ATGAT------------CTGT------AG
>A04321/B/FR/1983/IIIB_LAI
ATG------------------CAACCT------AT---AC---------AAATA------G---CA---ATAG---CAGC
ATTAGTAGTAGCAA--TAAT---AA-TAGCAATAGT------TGTGTGGTCCATAGTAATCATAGAATATAGGAAAATAT
TAAGACAA---AGAAAAATAGACAGGTTAATTGATAGACTAAT---AGAAAGAGCAGAAGACAGTGGCA---------AT
GAGAGTGAAGGAG------------A------------AATAT---C---AGC---A------C---TT---G---T---
------G---GAGATGGGGGTGGAAATG------------------GGGCACCATG---------CTCCTTGGGATA---
T---TG---------ATGAT------------CTGT------AG
>A07867/B/FR/1983/LAI-J19
ATG------------------CAACCT------AT---AC---------AAATA------G---CA---ATAG---CAGC
ATTAGTAGTAGCAA--TAAT---AA-TAGCAATAGT------TGTGTGGTCCATAGTAATCATAGAATATAGGAAAATAT
TAAGACAA---AGAAAAATAGACAGGTTAATTGATAGACTAAT---AGAAAGAGCAGAAGACAGTGGCA---------AT
GAGAGTGAAGGAG------------A------------AATAT---C---AGC---A------C---TT---G---T---
------G---GAGATGGGGGTGGAAATG------------------GGGCACCATG---------CTCCTTGGGATA---
T---TG---------ATGAT------------CTGT------AG
>AB078005/B/US/1997/ARES2
ATG------------------CAACCT------TT---AA---------ACATAG---CAG---CA---ATAG---TAGC
ATTAGTAGTAGCAA--CAAT---AA-TAGCAATAGT------TGTGTGGACCATAGTACTCATAGAATATAGAAAAATAT
TAAAACAA---AGGAAAATAGACAGATTAATTGATAGAATAAG---AGAAAGAGCAGAAGACAGTGGCA---------AT
GAAAGCGAAGGGGACCAGGAGG---A------------ATTAT---C---AGC---A------C---TT---G---T---
------G---GAGAGG------------------------------GGGCATGATG---------CTCCTTGGGATG---
T---TA---------ATGAT------------CTGT------AG
>AB221005/B/US/1985/Ba_L
ATG------------------CAAGCT------TT---AC---------AAATAT---CAG---CA---ATAG---TAGG
ATTAGTAGTAGCAG--CAAT---AA-TAGCAATAGT------TGTGTGGACCATAGTATTCATAGAATATAGGAAAATAT
TAAGGCAA---AGAAAAATAGACAGGTTAATTGATAGAATAAC---AGAAAGAGCAGAAGACAGTGGCA---------AT
GAGAGTGATGGAGATCAGGAGG---A------------ATTAT---C---AGC---A------C---TG---G---T---
------G---GAGATG------------------------------GGGCATCATG---------CTCCTTGGGATG---
T---TA---------ATGAT------------CTGT------AA
>AB253432/B/US/1985/Ba_L
ATG------------------CAAGCT------TT---AC---------AAATAT---CAG---CA---ATAG---TAGG
ATTAGTAGTAGCAG--CAAT---AA-TAGCAATAGT------TGTGTGGACCATAGTATTCATAGAATATAGGAAAATAT
TAAGGCAA---AGAAAAATAGACAGGTTAATTGATAGAATAAC---AGAAAGAGCAGAAGACAGTGGCA---------AT
GAGAGTGATGGAGATCAGGAGG---A------------ATTAT---C---AGC---A------C---TG---G---T---
------G---GAGATG------------------------------GGGCATCATG---------CTCCTTGGGATG---
T---TA---------ATGAT------------CTGT------AA
>AB286955/B/JP/2004/DR6089
ATG------------------TTACCT------TT---AC---------AAATAT---TAG---CA---ATAG---TAGC
ATTAGTAGTAGTAG--CAAT---AA-TAGCAATAGT------GGTGTGGACCATAGTGTTTATAGAATATAGGAAAATAT
TAAGACAA---AGAAGAATAGACAGGTTAATTGATAGAATAAG---AGAAAGAGCAGAAGACAGTGGCA---------AT
GAAAGTGAAGGGGACCAGGAAG---A------------------------ATT---A------C---TG---G---T---
------G---GAGATG------------------------------GGGCATGATG---------CTCCTTGGGATG---
C---TA---------ATGAT------------CTGT------AG
>AB286956/B/JP/2004/DR6089
ATG------------------TTACCT------TT---AC---------AAATAT---TAG---CA---ATAG---TAGC
ATTAGTAGTAGTAG--CAAT---AA-TAGCAATAGT------GGTGTGGACCATAGTGTTTATAGAATATAGGAAAATAT
TAAGACAA---AGAAGAATAGACAGGTTAATTGATAGAATAAG---AGAAAGAGCAGAAGACAGTGGCA---------AT
GAAAGTGAAGGGGACCAGGAAG---A------------------------ATT---A------C---TG---G---T---
------G---GAGATG------------------------------GGGCATGATG---------CTCCTTGGGATG---
C---TA---------ATGAT------------CTGT------AG
>AB287363/B/JP/2005/DR6538
ATG------------------CAGCTT------TT---AG---------AAATAT---CAG---CA---ATAG---TAGC
ATTAGTAGTAGTAA--CAAT---AA-TAGCAATAAT------TGTGTGGACCATAGTATTCATAGAATATAGGAAAATCT
TAAGACAA---AGGAAAATAGACAGGTTAATTGATAGAATAAC---AGAAAGAGCAGAAGACAGTGGCA---------AT
GAAAGCGAAGGGGACCAGGAAG---A------------ATTAT---C---AGC---A------C---TT---A---T---
------G---GAGATG------------------------------GGGCACCATG---------CTCCTTGGGATG---
T---TA---------ATGAT------------CTGT------AG
>AB287364/B/JP/2005/DR6737
ATG------------------CAAGCT------TT---AT---------ACATAG---TAT---CA---ATAG---TAGC
ATTAGTAGTAGCAG--CATT---AT-TAGCAATAGT------TGTGTGGTCTATAGTATTCATAGAATATAGAAGAATAT
TAAGACAA---AGAAAAATAGACAGGTTAATTGATAGAATAAG---AGAAAGAGCAGAAGACAGTGGCA---------AT
GAGAGTGAAGGAGATCAGGAAG---A------------ATTAT---C---AAT---A------C---TG---G---T---
------G---GACATG------------------------------GGGCACGATG---------CTCCTTGGGATG---
T---TG---------ATGAT------------CTGT------AG
>AB287365/B/JP/2005/DR6737
ATG------------------CAAGCT------TT---AT---------ACATAG---TAT---CA---ATAG---TAGC
ATTAGTAGTAGCAG--CATT---AT-TAGCAATAGT------TGTGTGGTCTATAGTATTCATAGAATATAGAAGAATAT
TAAGACAA---AGAAAAATAGACAGGTTAATTGATAGAATAAG---AGAAAGAGCAGAAGACAGTGGCA---------AT
GAGAGTGAAGGAGATCAGGAAG---A------------ATTAT---C---AAT---A------C---TG---G---T---
------G---GACATG------------------------------GGGCACGATG---------CTCCTTGGGATG---
T---TG---------ATGAT------------CTGT------AG
>AB287366/B/JP/2005/DR7060
ATG------------------TCTCAA------CT---GT---------ATATAT---TAA---CA---ATAG---TAGC
ATTTGTAGTAGTAA--CAAT---AA-TAGCAATAGC------TGTATGGACTGTAGTGTTCTTAGAATATAGAAAAATAT
TAAGAGAA---AGAAAAATAGACAGATTAATTGATAGAATAAC---AGAAAGAGCAGAAGACAGTGGCA---------AT
GAGAGTGAGGGGGATCAGGAAG---A------------ATTAT---C---AGC---A------C---TT---G---T---
------G---GAGATG------------------------------GGGCACCATG---------CTCCTTGGGATG---
T---TG---------ATGAT------------CTGT------AG
>AB287367/B/JP/2005/DR7060
ATG------------------TCTCAA------CT---GT---------ATATAT---TAA---CA---ATAG---TAGC
ATTTGTAGTAGTAA--CAAT---AA-TAGCAATAGC------TGTATGGACTGTAGTGTTCTTAGAATATAGAAAAATAT
TAAGAGAA---AGAAAAATAGACAGATTAATTGATAGAATAAC---AGAAAGAGCAGAAGACAGTGGCA---------AT
GAGAGTGAGGGGGATCAGGAAG---A------------ATTAT---C---AGC---A------C---TT---G---T---
------G---GAGATG------------------------------GGGCACCATG---------CTCCTTGGGATG---
T---TG---------ATGAT------------CTGT------AG
>AB287368/B/JP/2005/DR7065
ATG------------------CAACCG------TT---AG---------TCATAG---CAG---CA---ATAG---TAGC
ATTAGTAGTAGTAG--CAAT---AA-TAGCAATAGT------TGTGTGGTCTATAGTATTATTAGAATATAGGAAAATAT
TAAGGCAA---AGAAAAATAGATAGGTTAATTGATAGAATAAG---AGATAGAGCAGAAGACAGTGGCA---------AT
GAAAGCGAAGGGGATGAAGAAG---C------------ATTGG---C---AGC---A------C---TC---G---T---
------G---GGGGTG------------------------------GGGCACGATG---------CTCCTTGGGATG---
T---TG---------ATGAT------------CTGT------AG
>AB287369/B/JP/1999/DR1348
ATG------------------CAACCC------TT---AA---------TAATAT---TAT---CA---ATAG---TAGC
ATTAGTAGTAGTAG--CAAT---AA-TAGCAATAAT------TGTGTGGACCATAGTATTCATAGAATATAGGAAAATAT
TAAGACAA---AGAAAAATAGATAGGATAATTGAGAGAATAAG---AGAAAGAGCAGAAGACAGTGGCA---------AT
GAGAGTGAAGGGGACCAAGAAG---A------------ATTGT---C---AGC---A------C---TT---G---T---
------G---GAGGTGGGGCACCATGCTCCGGAG------------GGGCATGATG---------CTCCTTGGAATG---
T---TG---------ATGAT------------CTGT------AG
>AB287370/B/JP/1999/DR1348
ATG------------------CAACCC------TT---AA---------TAATAT---TGT---CA---ATAG---TAGC
ATTAGTAGTAGTAG--CAAT---AA-TAGCAATAAT------TGTGTGGACCATAGTATTCATAGAATATAGGAAAATAT
TAAGACAA---AGAAAAATAGATAGGATAATTGAGAGAATAAG---AGAAAGAGCAGAAGACAGTGGCA---------AT
GAGAGTGAAGGAGACCAGGAGG---A------------ATTAT---C---AGC---A------C---TC---G---T---
------G---GAGGTGGGGCACCATGCTCCGGAG------------GGGCATGATG---------CTCCTTGGAATG---
T---TG---------ATGAT------------CTGT------AG
>AB287371/B/JP/2000/DR2510
ATG------------------CAATCC------TT---AA---------TAATAT---TAT---CA---ATAG---CAGC
ATTAATAGTAGTAG--CAAT---AA-TAGCAATAAT------TGTGTGGACCATAGTATTCATAGAATATAGGAAAATAT
TAAGACAA---AGAAAAATAGATAGGATAATTGAGAGAATAAG---AGAAAGAGCAGAAGACAGTGGCA---------AT
GAGAGTGAAGGGGACCAAGAAG---A------------ATTGT---C---AGC---A------C---TT---G---T---
------G---GAGGTGGGGCACCATGCTCCGGAG------------GGGCATGATG---------CTCCTTGGAATG---
T---TG---------ATGAT------------CTGT------AG
>AB287372/B/JP/2000/DR2510
ATG------------------CAATCC------TT---AA---------TAATAT---TAT---CA---ATAG---CAGC
ATTAATAGTAGTAG--CAAT---AA-TAGCAATAAT------TGTGTGGACCATAGTATTCATAGAATATAGGAAAATAT
TAAGACAA---AGAAAAATAGATAGGATAATTGAGAGAATAAG---AGAAAGAGCAGAAGACAGTGGCA---------AT
GAGAGTGAAGGGGACCAAGAAG---A------------ATTGT---C---AGC---A------C---TT---G---T---
------G---GAGGTGGGGCACCATGCTCCGGAG------------GGGCATGATG---------CTCCTTGGAATG---
T---TG---------ATGAT------------CTGT------AG
>AB289587/B/JP/2000/DR2508
ATG------------------CAGTCT------CT---AG---------AAACAT---TAG---GA---ATAG---TAGC
ATTAGTAGTAGCAT--TTAT---AT-TAGCAATAAT------TGTGTGGACCATAGTATTCATAGAATATAGGAAAATAA
GAAAGCAA---AAAAGAATAGACAGGTTAATTCAGAGAATAAG---TGAAAGAGCAGAAGACAGTGGCA---------AT
GAGAGTGAAGGAGATGAAGAAG---C------------ATTGG---C---AGC---A------C---TT---G---T---
------G---GGGATG------------------------------GGGCACCTTG---------CTCCTTGGGATG---
T---TG---------ATGAT------------CTGT------AG
>AB289588/B/JP/2000/DR2508
ATG------------------CAGTCT------CT---AG---------AAACAT---TAG---GA---ATAG---TAGC
ATTAGTAGTAGCAT--TTAT---AT-TAGCAATAAT------TGTGTGGACCATAGTATTCATAGAATATAGGAAAATAA
GAAAGCAA---AAAAGAATAGACAGGTTAATTCAGAGAATAAG---TGAAAGAGCAGAAGACAGTGGCA---------AT
GAGAGTGAAGGAGATGAAGAAG---C------------ATTGG---C---AGC---A------C---TT---G---T---
------G---GGGATG------------------------------GGGCACCTTG---------CTCCTTGGGATG---
T---TG---------ATGAT------------CTGT------AG
>AB289589/B/JP/2001/DR388
ATG------------------CAAACT------TT---AT---------ACATAG---TAG---CA---ATAG---TAGC
ATTAGTAGTAGCAG--CAAT---AC-TAGCAATAGT------TGTGTGGTCCATAGTACTCATAGAATATAGGAAAATAT
TAAAACAA---AGAAGAATAGACAGGATTCTTGAGAGAATAAG---AGAAAGAGCAGAAGACAGTGGCA---------AT
GAGAGTGATGGAGACCAGGAAG---A------------ATTGT---C---AGC---A------C---TGGTGG---T---
------G---GAGATG------------------------------GGGCACCATG---------CTCCTTGGGATG---
T---TG---------ATGAT------------TTGT------AG
>AB289590/B/JP/2001/DR388
ATG------------------CAAACT------TT---AT---------ACATAG---TAG---CA---ATAG---TAGC
ATTAGTAGTAGCAG--CAAT---AC-TAGCAATAGT------TGTGTGGTCCATAGTACTCATAGAATATAGGAAAATAT
TAAAACAA---AGAAGAATAGACAGGATTCTTGAGAGAATAAG---AGAAAGAGCAGAAGACAGTGGCA---------AT
GAGAGTGATGGAGACCAGGAAG---A------------ATTGT---C---AGC---A------C---TGGTGG---T---
------G---GAGATG------------------------------GGGCACCATG---------CTCCTTGGGATG---
T---TG---------ATGAT------------TTGT------AG
>AB428551/B/JP/2000/117
ATG------------------CAACCT------TT---AG---------TAATAG---CTT---CA---ATAG---TAGC
ATTAGTAATAGTAA--CAAT---AA-TAGCAATAAT------TGTGTGGACCATAGTATTCATAGAATATAAGAAAATAT
TAAGAGAA---AGGAGAATAGACAGATTAATTGATAGAATAAG---AGAAAGAGCAGAAGATAGTGGCA---------AT
GAGAGTGAGGGGGATCAGGAAG---A------------ATTAT---C---GGC---A------C---TT---G---T---
------G---GAGATG------------------------------GGGCACCATG---------CTCCTTGGGATG---
T---TG---------ATGAT------------CTGT------AG
>AB428552/B/JP/2001/134
ATG------------------CCACCT------TT---AG---------TAATAG---TAT---CA---ATAG---TAGC
ATTAGTAGTAGTGR--CAAT---AA-TAGCAATAGT------TGTGTGGACCATAGTATTCATAGAATATAAGAAAATAT
TAAGAGAA---AGGAAAATAGACAGAMTAATTGATAGAATAAG---AGAAAGAGCAGAAGACAGTGGCA---------AT
GAGAGTGAGGGGGATCAGGAAG---A------------ACTGT---C---AGC---A------C---TT---G---T---
------G---GAGATG------------------------------GGGCACCATG---------CTCCTTGGAATG---
T---TG---------ATGAT------------CTGT------AG
>AB428553/B/JP/2002/194
ATG------------------CAACCT------TT---AG---------TAATAG---TGT---CA---ATAG---TAGC
ATTAGTAGTAGTAA--CAAT---AA-TAGCAATAAT------TGTGTGGACCATAGTATTCATAGAATATAAGAAAATAT
TAAGAGAA---AGGAGAATAGACAGATTAATTGATAGAATAAG---AGAAAGAGCAGAAGACAGTGGCA---------AT
GAGAGTGAGGGGGATCAGGAAG---A------------ATTAT---C---AGC---A------C---TT---G---T---
------G---GAGATG------------------------------GGGCACCATG---------CTCCTTGGGATG---
T---TG---------ATGAT------------CTGT------AG
>AB428554/B/JP/2002/197
ATG------------------CAACCT------TT---AG---------TAATAG---TGT---CA---ATAG---TAGC
ATTAGTAGTAGTAA--CAAT---AA-TAGCAATAAT------TGTGTGGACCATAGTATTCATAGAATATAAGAAAATAT
TAAGAGAA---AGGAGAATAGACAGATTAATTGATAGAATAAG---AGAAAGAGCAGAAGACAGTGGCA---------AT
GAGAGTGAGGGGGATCAGGAAG---A------------ATTAT---C---AGC---A------C---TT---G---T---
------G---GAGATG------------------------------GGGCACCATG---------CTCCTTGGGATG---
T---TG---------ATGAT------------CTGT------AG
>AB428555/B/JP/2003/227
ATG------------------CAACCT------TT---AG---------WAATAG---CTT---CA---ATAG---TAGC
ATTAGTAGTAGYAG--CAAT---AA-TAGCAATAAT------TGTGTGGACCATAGTATTGATAGAATATAAGAAAATAT
TAAGAGAA---AGGAGAATAGACAGATTAATTGATAGAATAAG---AGAAAGAGCAGAAGATAGTGGCA---------AT
GAGAGTGAGGGGGATCAGGAAG---A------------ACTGT---C---AGC---A------C---TT---G---T---
------G---GAGATG------------------------------GGGCACCATG---------CTCCTTGGRATG---
T---TG---------ATGAT------------CTGT------AG
>AB428556/B/JP/2005/426
ATG------------------CAACCC------TT---AG---------TAATAG---CTT---CA---ATAG---TAGC
ATTAGTAGTAGTAG--CAAT---AA-TAGCAATAAT------TGTGTGGASCATAGTATTSATAGAATRTAARAAAATAT
TAAGAGAA---AGGAGAATAGACAGATTAATTGATAGAATAAG---AGAAAGAGCAGAAGACAGTGGCA---------AT
GAGAGTGAGGGGGATCATGAGG---A------------ATTAT---C---AGC---A------C---TT---G---T---
------G---GAGATG------------------------------GGGCATCATG---------CTCCTTGGGATG---
T---TG---------ATGAT------------CTGT------AG
>AB428557/B/JP/2005/436
ATG------------------CAACCT------TT---AG---------AAATAT---ACT---CA---ATAG---TAGC
ATTAGTAGTAGTAG--CAAT---AA-TAGCAATAAT------TGTGTGGACCATAGTATTCATAGAATATAAGAAAATAT
TAAAACAA---AGGAGAATAGACAGATTAATTGATAGAATAAG---AGAAAGAGCAGAAGATAGTGGCA---------AT
GAGAGTGAGGGGGATCAGGAAG---A---------------GT---------T---A------C---TT---G---T---
------G---GAGATG------------------------------GGGCACCATG---------CTCCTTGGGATG---
T---TG---------ATGAT------------CTGT------AG
>AB428558/B/JP/2003/285
ATG------------------CCATCT------TT---ACAAGTATTAACAATAT---TAG---CA---ATAG---TAGC
ATTAGTAGTAGCAG--CAAT---AT-TAGCAATAGT------TGTGTGGACCATAGTACTCATAGAATATAGGAAAATAT
TAAAACAA---AGAAAAATAGACAGGTTAATTGATAGAATAAG---TGAAAGAGCAGAAGACAGTGGCA---------AT
GAAAGTGAAGGGGACCAGGAAG---A------------ATTAT---C---AGC---A------C---TT---A---T---
------G---GAGATG------------------------------GGGTATCATG---------CTCCTTGGGATG---
T---TA---------ATGAT------------ATGT------AG
>AB428559/B/JP/2004/329
ATG------------------CCATCT------TT---ACAAGTATTAACAATAT---TAG---CA---ATAG---TAGC
ATTAGTAGTAGCAG--CAAT---AT-TAGCAATAGT------TGTGTGGACCATAGTACTCATAGAATATAGGAAAATAT
TAAAACAA---AGAAAAATAGACAGGTTAATTGATAGAATAAG---TGAAAGAGCAGAAGACAGTGGCA---------AT
GAAAGTGAAGGGGACCAGGAAG---A------------ATTAT---C---AGC---A------C---TT---A---T---
------G---GAGATG------------------------------GGGTATCATG---------CTCCTTGGGATG---
T---TA---------ATGAT------------ATGT------AG
>AB428560/B/JP/2005/398
ATG------------------CCATCT------TT---ACAAGTATTAACAATAT---TAG---CA---ATAG---TAGC
ATTAGTAGTAGCAG--CAAT---AT-TAGCAATAGT------TGTGTGGACCATAGTACTCATAGAATATAGGAAAATAT
TAAAACAA---AGAAAAATAGACAGGTTAATTGATAGAATAAG---TGAAAGAGCAGAAGACAGTGGCA---------AT
GAAAGTGAAGGGGACCAGGAAG---A------------ATTAT---C---AGC---A------C---TT---A---T---
------G---GAGATG------------------------------GGGTATCATG---------CTCCTTGGGATG---
T---TA---------ATGAT------------ATGT------AG
>AB428561/B/JP/2006/472
ATG------------------CTTCCT------TT---AC---------ACATAG---TAG---CA---ATAG---TAGC
ATTAGTAGTAGCAG--CAAT---AT-TAGCAATAGT------TGTGTGGACCATAGTACTCATAGAATATAGGAGAATAC
TAAGACAA---AGAAAAATAGACAGGTTAATTGATAGAATAAG---TGAAAGAGCAGAAGACAGTGGCA---------AT
GAAAGTGAAGGGGACCAGGAAG---A------------ATTAT---C---AGC---A------C---TT---A---T---
------G---GAGATG------------------------------GGGTATCATG---------CTCCTTGGCATG---
T---TA---------ATGAT------------ATGT------AG
>AB428562/B/JP/2006/574
ATG------------------CCATCT------TT---ACAAGTATTACCAATAT---TAG---CA---ATAG---TAGC
ATTAGTAGTAGCAG--CAAT---AT-TAGCAATAGT------TGTGTGGACCATAGTACTCATAGAATATAAGAAAATAT
TAAAACAA---AGAAAAATAGACAGGTTAATTGATAGAATAAG---TGAAAGAGCAGAAGACAGTGGCA---------AT
GAAAGTGAAGGGGACCAGGAAG---A------------ATTAT---C---AAC---A------C---TT---A---T---
------G---GAGATG------------------------------GGGTATCATG---------CTCCTTGGGATG---
T---TA---------ATGAT------------ATGT------AG
>AB480692/B/JP/2004/DR6174
ATG------------------CTGTCT------TT---AA---------CCATAT---TAG---CA---ATAG---TAGC
ATTAGTAGTAGCAG--CAAT---AA-TAGCAATAGT------TGTGTGGACCATAGTATTCATAGAATATAGGAAAATAT
TAAGACAA---AGAAAAATAGACAGATTAATTGATAGAATAAG---AGAAAGAGCAGAAGACAGTGGCA---------AT
GAAAGTGAAGGGGACCAGGAAG---A------------ATTAT---C---AAC---A------C---TT---A---T---
------G---GAGATG------------------------------GGGCATCATG---------CTCCTTGGGATG---
T---TA---------ATGAT------------ATGT------AA
>AB480693/B/JP/2004/DR6174
ATG------------------CTGTCT------TT---AA---------CCATAT---TAG---CA---ATAG---TAGC
ATTAGTAGTAGCAG--CAAT---AA-TAGCAATAGT------TGTGTGGACCATAGTATTCATAGAATATAGGAAAATAT
TAAGACAA---AGAAAAATAGACAGATTAATTGATAGAATAAG---AGAAAGAGCAGAAGACAGTGGCA---------AT
GAAAGTGAAGGGGACCAGGAAG---A------------ATTAT---C---AAC---A------C---TT---A---T---
------G---GAGATG------------------------------GGGCATCATG---------CTCCTTGGGATG---
T---TA---------ATGAT------------ATGT------AA
>AB480694/B/JP/2004/DR6175
ATG------------------CAACCT------TT---AG---------AGATAT---ATG---CA---ATAG---TAGG
ATTAGTAGTAGTAG--CAAT---AA-TAGCAATAGT------TGTGTGGTCCATAGTACTCATAGAATATAGAAAAATAT
TAAGACAA---AGAAAAATAGATAGGTTGATTGAAAGAATAAG---TGAAAGAGCAGAAGACAGTGGCA---------AT
GAGAGTGATGGGGATCAGGAAG---A------------ATTAT---C---AGC---A------C---TT---A---T---
------G---GAAATG------------------------------GGGCATCATG---------CTCCTTGGGATG---
T---TA---------ATGAT------------TTAT------AG
>AB480695/B/JP/2004/DR6175
ATG------------------CAACCT------TT---AG---------AGATAT---ATG---CA---ATAG---TAGG
ATTAGTAGTAGTAG--CAAT---AA-TAGCAATAGT------TGTGTGGTCCATAGTACTCATAGAATATAGAAAAATAT
TAAGACAA---AGAAAAATAGATAGGTTGATTGAAAGAATAAG---TGAAAGAGCAGAAGACAGTGGCA---------AT
GAGAGTGATGGGGATCAGGAAG---A------------ATTAT---C---AGC---A------C---TT---A---T---
------G---GAAATG------------------------------GGGCATCATG---------CTCCTTGGGATG---
T---TA---------ATGAT------------TTAT------AG
>AB480696/B/JP/2004/DR5913
ATG------------------CAATCC------CT---AT---------ACATAT---TAG---CA---ATAG---TAGC
ATTAGTAGTAGCAG--CAAT---AC-TAGCAATAGT------TGTGTGGTCTATAGTATTCATAGAATATAGGAAAATAT
TAAGACAA---AGAAAAATAGACAGATTAATTGATAGAATAAG---AGAAAGAGCAGAAGACAGTGGCA---------AT
GAGAGCGAAGGGGATCAGGAAG---A------------ATTGT---C---AGG---A------C---TT---A---T---
------G---GAAATG------------------------------GGGCACGATG---------CTCCTTGGGTTA---
T---TG---------ATGAT------------CTGT------AG
>AB480697/B/JP/2004/DR5913
ATG------------------CAATCT------CT---AC---------AAATAT---TAG---CA---ATAG---TAGC
ATTAGTAGTAGCAG--CAAT---AA-TAGCAATAGT------TGTGTGGTCTATAGTGTTCATAGAATATAGGAAAATAT
TAAGACAA---AGAAAAATAGACAGGTTAATTGATAGAATAAG---AGACAGAGCAGAAGACAGTGGCA---------AT
GAGAGCGAAGGGGATCAGGAAG---A------------ATTGT---C---AGG---A------C---TT---A---T---
------G---GAAATG------------------------------GGGCACGATG---------CTCCTTGGGTTA---
T---TG---------ATGAT------------CTGT------AG
>AB480698/B/JP/1998/DR1120
ATG------------------CCTCCT------TT---AC---------ACATAT---ATG---CA---ATAG---TAGC
ATTAGTAGTAGTAG--CAAT---AA-TAGCAATAGT------TGTGTGGACTATAGTGTTTATAGAATATAGGAAAATAA
GAAAACAA---AGAAAGATAGACAGGTTAATTGATAGAATAAT---AGAAAGAGCAGAAGACAGTGGCA---------AT
GAGAGTGAAGGGGATCAGGAAG---A------------ATTGT---C---AGC---A------C---TG---G---T---
------G---GACATG------------------------------GGGCATCATG---------CTCCTTGGGATG---
T---TG---------ATGAT------------CTGT------AG
>AB485638/B/US/1991/US2
ATG------------------CAATCT------TT---AC---------AAATAG---TAG---CA---CTAG---TAGC
ATTAGTAGTAGCAG--GAAT---AA-TAGCAATAGT------TGTGTGGTCCATAGTACTTATAGAATATAGGAAAATAT
TAAGACAA---AGGAAAATAGACAGGTTAATTGATAGAATAAG---AGAAAGAGCAGAAGACAGTGGCA---------AT
GAGAGTGAAGGAGACCAGGAAG---A------------ATTAT---C---AAC---A------C---TT---G---T---
------G---GAGGTG------------------------------GGGCATCTTG---------CTCCTTGGGACA---
T---TG---------ATGAT------------CTGT------AG
>AB485639/B/US/1991/US2
ATG------------------CAATCT------TT---AC---------AAATAG---TAG---CA---CTAG---TAGC
ATTAGTAGTAGCAG--GAAT---AA-TAGCAATAGT------TGTGTGGTCCATAGTACTTATAGAATATAGGAAAATAT
TAAGACAA---AGGAAAATAGACAGGTTAATTGATAGAATAAG---AGAAAGAGCAGAAGACAGTGGCA---------AT
GAGAGTGAAGGAGACCAGGAAG---A------------ATTAT---C---AAC---A------C---TT---G---T---
------G---GAGGTG------------------------------GGGCATCTTG---------CTCCTTGGGACA---
T---TG---------ATGAT------------CTGT------AG
>AB485640/B/US/1991/US2
ATG------------------CAATCT------TT---AC---------AAATAG---TAG---CA---CTAG---TAGC
ATTAGTAGTAGCAG--GAAT---AA-TAGCAATAGT------TGTGTGGTCCATAGTACTTATAGAATATAGGAAAATAT
TAAGACAA---AGGAAAATAGACAGGTTAATTGATAGAATAAG---AGAAAGAGCAGAAGACAGTGGCA---------AT
GAGAGTGAAGGAGACCAGGAAG---A------------ATTAT---C---AAC---A------C---TT---G---T---
------G---GAGGTG------------------------------GGGCATCTTG---------CTCCTTGGGACA---
T---TG---------ATGAT------------CTGT------AG
>AB485641/B/BR/1990/BZ167
ATG------------------CAACCT------TT---AG---------TAATAT---TAG---CA---ATAG---TAGC
ATTAGTAGTAGCAG--CAAT---AT-TAGCAATAGT------TGTGTGGTCCATAGTATTCATAGAATATAGGAAAATAT
TAAGACAA---AGAAAAATAGACAAGATACTTAATAGAATACT---AGAAAGAGCAGAAGACAGTGGCA---------AT
GAGAGTGAAGGGGATCAGGAAG---A------------ATTGT---C---AGC---A------C---TT---G---T---
------G---GAGATG------------------------------GGGCACGATG---------CTCCTTGGGATG---
T---TA---------ATGAT------------CTGT------AG
>AB485642/B/BR/1990/BZ167
ATG------------------CAACCT------TT---AG---------TAATAT---TAG---CA---ATAG---TAGC
ATTAGTAGTAGCAG--CAAT---AT-TAGCAATAGT------TGTGTGGTCCATAGTATTCATAGAATATAGGAAAATAT
TAAGACAA---AGAAAAATAGACAAGATACTTGAAAGAATAGC---AGAAAGAGCAGAAGACAGTGGCA---------AT
GAGAGTGAAGGGGATCAGGAAG---A------------ATTAT---C---AGC---A------C---TT---G---T---
------G---GAAATGGGGCACCATGTGGAGATG------------GGGCACGATG---------CTCCTTGGGATG---
T---TA---------ATGAT------------CTGT------AG
>AB564744/B/JP/-/DR1673
ATG------------------CAATCT------TT---AC---------AAATAG---CAG---CA---ATAG---CAGC
ATTAATAGTAGTAG--CAAT---AA-TAGCAATAGT------TGTGTGGTCTATAGTACTCTTAGAATATAGGAAAATAT
TAAGACAA---AGAAAAATAGACAGATTAATTGATAGAATAGC---AGAAAGAGCAGAAGACAGTGGCA---------AT
GAGAGTGAAGGGGATCAGGAAG---A------------ATTGT---C---AGC---C------C---TT---A---T---
------G---GAGATG------------------------------GGGCACCATG---------CTCCTTGGAATG---
T---TG---------ATGAT------------CTGTAGTGTTAA
>AB564745/B/JP/-/DR1673
ATG------------------CAATCT------TT---AC---------AAGTAG---CAG---CA---ATAG---TAGC
ATTAGTAGCAGTAG--CAAT---AA-TAGCAATAGT------TGTGTGGACTATAGTACTCTTAGAATATAGGAAAATAT
TAAGACAA---AGGAAAATAGACAGATTAATTGATAGAATAGC---AGAAAGAGCAGAAGACAGTGGCA---------AT
GAGAGTGAAGGGGATCAGGAAG---A------------ATTGT---C---AGC---C------C---TT---A---T---
------G---GAAATG------------------------------GGGCACCATG---------CTCCTTGGAATG---
T---TG---------ATGAT------------CTGTAGTGTTAA
>AB564746/B/JP/-/DR2735
ATG------------------CAATCT------TT---AC---------AAGTAG---CAG---CA---ATAG---TAGC
ATTAGTAGCAGTAG--CAAT---AA-TAGCAATAGT------TGTGTGGACTATAGTACTCTTAGAATATAGAAAAATAT
TAAGACAA---AGAAAAATAGACAGATTAATTGATAGAATAGC---AGAAAGAGCAGAAGACAGTGGCA---------AT
GAGAGTGAAGGGGATCAGGAAG---A------------ATTGT---C---AGC---C------C---TT---A---T---
------G---GAGATG------------------------------GGGCACCATG---------CTCCTTGGAATG---
T---TG---------ATGAT------------CTGTAGTGTTAA
>AB565495/B/JP/-/JRC03B
ATG------------------CTGTCT------TT---AC---------AAATAT---TAG---CA---ATAG---TAGC
ATTAGTAGTAGTAG--CATT---AA-TAGCAATAGT------TGTATGGTCCATAGTACTCATAGAATATAGGAGAATAT
TAAGACAA---AGAAAAATAGACAGGTTAATTGAAAGAATAAG---TGAAAGAGCAGAAGACAGTGGCA---------AT
GAAAGCGAAGGGGACCAGGAAG---A------------ATTAT---C---AGC---A------C---TT---A---T---
------G---GAGATG------------------------------GGGCATCATG---------CTCCTTGGGATG---
T---TA---------ATAAT------------ATGT------AG
>AB565496/B/JP/-/JRC03B
ATG------------------CTGTCT------TT---AC---------AAATAT---TAG---CA---ATAG---TAGC
ATTAGTAGTAGTAG--CATT---AA-TAGCAATAGT------TGTATGGTCCATAGTACTCATAGAATATAGGAGAATAT
TAAGACAA---AGAAAAATAGACAGGTTAATTGAAAGAATAAG---TGAAAGAGCAGAAGACAGTGGCA---------AT
GAAAGCGAAGGGGACCAGGAAG---A------------ATTAT---C---AGC---A------C---TT---A---T---
------G---GAGATG------------------------------GGGCATCATG---------CTCCTTGGGATG---
T---TA---------ATAAT------------ATGT------AG
>AB565497/B/JP/-/JRC05B
ATG------------------CAATAT------TT---AG---------GGATAT---TAG---CA---ATAG---TAGC
ATTAGTAGTAGCAA--TAAT---AC-TAGCAATAGT------TGTGTGGTCCATAGTATTCATAGAATATAGGAAAATAT
TAAGACAA---AGAAGAATAGAAAGGATAATTGATAGAATAAG---AGAAAGAGCAGAAGACAGTGGCA---------AT
GAGAGTGACGGGGATCAGGAGG---A------------ACTGT---C---AGC---A------C---TT---G---T---
------G---GACATGGGGCATCCTGTTCTGGAGATG---------GGGCATGATG---------CTCCTTGGAATG---
T---TA---------ATGAT------------CTGT------AG
>AB565498/B/JP/-/JRC05B
ATG------------------CAATAT------TT---AG---------GGATAT---TAG---CA---ATAG---TAGC
ATTAGTAGTAGCAA--TAAT---AC-TAGCAATAGT------TGTGTGGTCCATAGTATTCATAGAATATAGGAAAATAT
TAAGACAA---AGAAGAATAGAAAGGATAATTGATAGAATAAG---AGAAAGAGCAGAAGACAGTGGCA---------AT
GAGAGTGACGGGGATCAGGAGG---A------------ACTGT---C---AGC---A------C---TT---G---T---
------G---GACATGGGGCATCCTGTTCTGGAGATG---------GGGCATGATG---------CTCCTTGGAATG---
T---TA---------ATGAT------------CTGT------AG
>AB565499/B/JP/-/JRC53B
ATG------------------CTGTCT------TT---AC---------AAATAT---TAG---CA---ATAG---TAGC
ATTAGTAGTAGTAG--CATT---AA-TAGCAATAGT------TGTATGGTCCATAGTACTCATAGAATATAGGAGAATAT
TAAGACAA---AGAAAAATAGACAGGTTAATTGAAAGAATAAG---TGAAAGAGCAGAAGACAGTGGCA---------AT
GAAAGCGAAGGGGACCAGGAAG---A------------ATTAT---C---AGC---A------C---TT---A---T---
------G---GAGATG------------------------------GGGCATCATG---------CTCCTTGGGATG---
T---TA---------ATAAT------------ATGT------AG
>AB565500/B/JP/-/JRC53B
ATG------------------CTGTCT------TT---AC---------AAATAT---TAG---CA---ATAG---TAGC
ATTAGTAGTAGTAG--CATT---AA-TAGCAATAGT------TGTATGGTCCATAGTACTCATAGAATATAGGAGAATAT
TAAGACAA---AGAAAAATAGACAGGTTAATTGAAAGAATAAG---TGAAAGAGCAGAAGACAGTGGCA---------AT
GAAAGCGAAGGGGACCAGGAAG---A------------ATTAT---C---AGC---A------C---TT---A---T---
------G---GAGATG------------------------------GGGCATCATG---------CTCCTTGGGATG---
T---TA---------ATAAT------------ATGT------AG
>AB565501/B/JP/-/JRC65B
ATG------------------CTAGCT------TT---AA---------CCATTT---TAG---CA---ATAG---TAGG
CTTAGTAGTAGCAG--TAAT---AA-TAGCAATAGT------TGTGTGGACCATAGTATTCATAGAATATAGGAAAATAA
GAAGACAG---AAGAAAATAGACAGGTTAATTGATAGAATAAG---AGAAAGAGCAGAGGACAGTGGCA---------AT
GAGAGTGATGGGGATCAGGAAG---A------------ATTGT---C---AGC---A------T---TT---A---T---
------G---GAGATG------------------------------GGGCACCATG---------CTCCTTGGGATG---
T---TG---------ATGAT------------CTGT------AG
>AB565502/B/JP/-/JRC65B
ATG------------------CTAGCT------TT---AA---------CCATTT---TAG---CA---ATAG---TAGG
CTTAGTAGTAGCAG--TAAT---AA-TAGCAATAGT------TGTGTGGACCATAGTATTCATAGAATATAGGAAAATAA
GAAGACAG---AAGAAAATAGACAGGTTAATTGATAGAATAAG---AGAAAGAGCAGAGGACAGTGGCA---------AT
GAGAGTGATGGGGATCAGGAAG---A------------ATTGT---C---AGC---A------T---TT---A---T---
------G---GAGATG------------------------------GGGCACCATG---------CTCCTTGGGATG---
T---TG---------ATGAT------------CTGT------AG
>AB604948/B/JP/-/DR1777
ATG------------------CAATCT------CT---AC---------ACATAT---TAG---CA---ATAG---TAGC
ATTAGTAGTAGCAG--CAAT---AC-TAGCAATAGT------TGTGTGGACCATAGTATTCATAGAATATAGGAAAATAT
TAAGACAA---AGAAAAATAGACAGACTACTTGATAGAATAAG---AGAAAGAGCAGAAGACAGTGGCA---------AT
GAGAGTGAAGGAGATGAGGAAG---C------------ATTGG---C---AGC---A------C---TT---G---T---
------G---GACAGG------------------------------GGGCATCTTG---------CTCCTTGGGATG---
T---TA---------ATGAT------------CTGT------AG
>AB604949/B/JP/-/DR2735
ATG------------------CAATCT------TT---AC---------AAATAG---CAG---CA---ATAA---TAGC
ATTAGTAGTAGTAG--GAAT---AA-TAGCAATAGT------TGTGTGGACTATAGTACTCTTAGAATATAGGAAAATAT
TAAGACAA---AGGAAAATAGACAGACTAATTGATAGAATAGC---AGAAAGAGCAGAAGACAGTGGCA---------AT
GAGAGTGAAGGAGATCAGGAAG---A------------ATTGT---C---AGC---T------C---TT---A---T---
------G---GAAATG------------------------------GGGCACCATG---------CTCCTTGGAATG---
T---TG---------ATGAT------------CTGTAGTGTTAA
>AB604950/B/JP/-/DR5929
ATG------------------CAATCT------TT---AC---------AAATAG---TAG---CA---ATAG---TAGC
ATTAGTAGTAGTAG--CAAT---AA-TAGCAATAAT------TGTGTGGACTATAGTAGGCATAGAATATAGGAAAATAT
TAAGACAA---AGAAAAATAGACAGATTAATTGATAGAATAAT---AGAAAGAGCAGAGGACAGTGGCA---------AT
GAGAGTGAGGGGGATCAAGAAG---A------------ATTAT---C---AGC---T------C---TT---G---T---
------G---GAGATG------------------------------GGGCACCATG---------CTCCTTGGGATG---
T---TG---------ATGAT------------CTGT------AG
>AB604951/B/JP/-/DR5929
ATG------------------CAATCT------TT---AC---------AAATAG---TAG---CA---ATAG---TAGC
ATTAGTAGTAGTAG--CAAT---AA-TAGCAATAAT------TGTGTGGACTATAGTAGGCATAGAATATAGGAAAATAT
TAAGACAA---AGAAAAATAGACAGATTAATTGATAGAATAAT---AGAAAGAGCAGAGGACAGTGGCA---------AT
GAGAGTGAGGGGGATCAAGAAG---A------------ATTAT---C---AGC---T------C---TT---G---T---
------G---GAGATG------------------------------GGGCACCATG---------CTCCTTGGGATG---
T---TG---------ATGAT------------CTGT------AG
>AB641836/B/JP/-/pJRC57B09
ATG------------------CCCCCT------CT---AT---------ACTTAT---TAA---CA---ATAG---TAGC
ATTAGTAGTAGCAG--CAAT---AA-TAGCAATAAT------TGTATGGACTATAGTATTCTTAGAATATAAGAAAATAT
TAAGACAA---AGAAAAATAAACAAGCTACTTGATAGAATAAG---AGAAAGAGCAGAAGACAGTGGCA---------AT
GAGAGTGAAGGGGATCAAGACG---A------------ATTGG---C---AGC---A------C---TGGTGG---T---
------G---GAAATG------------------------------GGGCATCATG---------CTCCTTGGGATG---
T---TG---------ATGAT------------TTGT------AG
>AB641837/B/JP/-/pJRC57B05
ATG------------------CCCCCT------CT---AT---------ACTTAT---TAA---CA---ATAG---TAGC
ATTAGTAGTAGCAG--CAAT---AA-TAGCAATAAT------TGTATGGACTATAGTATTCTTAGAATATAAGAAAATAT
TAAGACAA---AGAAAAATAAACAAGCTACTTGATAGAATAAG---AGAAAGAGCAGAAGACAGTGGCA---------AT
GAGAGTGAAGGGGATCAAGACG---A------------ATTGG---C---AGC---A------C---TGGTGG---T---
------G---GAAATG------------------------------GGGCATCATG---------CTCCTTGGGATG---
T---TG---------ATGAT------------TTGT------AG
>AB731663/B/JP/2008/08JP_NMC104_clone_01
ATG------------------CAACCT------TT---AG---------CAATAG---CAG---CA---ATAG---TAGG
ATTAATAATAGCAC--TAAT---AG-CAGCAATAAT------TGTGTGGTCTATAGTATTAATAGAATATAGGAAAATAT
TAAGACAA---AGAAAAATAGACAAATTAATTGATAGAATAAG---AGAAAGAGCAGAAGACAGTGGCA---------AT
GAGAGTGAGGGGGATCAGGAAG---A------------ATTAT---C---GGC---A------C---TC---G---T---
------G---GAGAATGGGCCCCATGATCCAGCAATTATGGAAATGGGGCACCATG---------CTCCTTGGAATG---
T---TG---------ATGAT------------CTAT------AG
>AB731664/B/JP/2008/08JP_NMC104_clone_09
ATG------------------CAACCT------TT---AG---------CAATAG---CAG---CA---ATAG---TAGG
ATTAATAATAGCAC--TAAT---AG-CAGCAATAAT------TGTGTGGTCTATAGTATTAATAGAATATAGGAAAATAT
TAAGACAA---AGAAAAATAGACAAATTAATTGATAGAATAAG---AGAAAGAGCAGAAGACAGTGGCA---------AT
GAGAGTGAGGGGGATCAGGAAG---A------------ATTAT---C---GGC---A------C---TC---G---T---
------G---GAGAATGGGCCCCATGATCCAGCAATTATGGAAATGGGGCACCATG---------CTCCTTGGAATG---
T---TG---------ATGAT------------CTGT------AG
>AB731669/B/JP/2011/11JP_NMC851C_clone_13
ATG------------------ATACCT------TT---AG---------TAATAG---TAT---CA---ATAG---TAGC
ATTAGTAGTAGTAG--CAAT---AA-TAGCAATAAT------TGTGTGGACCATAGTACTCATAGAATATAGAAAAATAT
TAAGAGAA---AGGAAAATAGACAGACTAATTGATAGAATAAG---AGAAAGAGCAGAAGACAGTGGCA---------AT
GACAGTGAGGGGGATCAGGAAG---A------------ATTAT---C---AGC---A------C---TT---G---T---
------G---GAGATG------------------------------GGGCATCATG---------CTCCTTGGGATG---
T---TG---------ATGAT------------CTGT------AG
>AB731670/B/JP/2011/11JP_NMC851C_clone_48
ATG------------------ATACCT------TT---AG---------TAATAG---TAT---CA---ATAG---TAGC
ATTAGTAGTAGTAG--CAAT---AA-TAGCAATAAT------TGTGTGGACCATAGTACTCATAGAATATAGAAAAATAT
TAAGAGAA---AGGAAAATAGACAGACTAATTGATAGAATAAG---AGAAAGAGCAGAAGACAGTGGCA---------AT
GACAGTGAGGGGGATCAGGAAG---A------------ATTAT---C---AGC---A------C---TT---G---T---
------G---GAGATG------------------------------GGGCATCATG---------CTCCTTGGGATG---
T---TG---------ATGAT------------CTGT------AG
>AF003887/B/FR/1985/NL43xWC001
ATG------------------CAACCT------TT---AG---------AAATAT---TAG---CA---ATAG---TAGC
ATTAGTAGTAGCAG--CAAT---AA-TAGCAATAGT------TGTGTGGACCATAGTATTTATAGAATATAGGAAAATAT
TAAGACAA---AGAAAGATAGACAGGTTAATTGATAGAATAAG---AGAAAGAGCAGAAGACAGTGGCA---------AT
GAAAGCGAAGGGGACCAGGAAG---A------------ATTAT---C---AGC---A------C---TT---G---T---
------G---GAGATG------------------------------GGGCATCACG---------CTCCTTGGAATG---
T---TG---------ATGAT------------CTGT------AG
>AF003888/B/FR/1985/NL43WC001
ATG------------------CAACCT------TT---AG---------AAATAT---TAG---CA---ATAG---TAGC
ATTAGTAGTAGCAG--CAAT---AA-TAGCAATAGT------TGTGTGGACCATAGTATTTATAGAATATAGGAAAATAT
TAAGACAA---AGAAAAATAGACAGGTTAATTGATAGAATAAG---AGAAAGAGCAGAAGACAGTGGCA---------AT
GAAAGCGAAGGGGACCAGGAAG---A------------ATTAT---C---AGC---A------C---TT---G---T---
------G---GAGATG------------------------------GGGCATCACG---------CTCCTTGGAATG---
T---TG---------ATGAT------------CTGT------AG
>AF004394/B/US/1986/AD87_ADA
ATG------------------CAACCT------TT---AC---------AAATAT---TAG---CA---ATAG---TAGC
ATTAGTAGTAGCAG--CAAT---AA-TAGCAATAGT------TGTGTGGACCATAGTATTCATAGAATATAGGAAAATAT
TAAGACAA---AGAAAAATAGACAGGTTAATTGATAGGATAAC---AGAAAGAGCAGAAGACAGTGGCA---------AT
GAAAGTGAAGGGGATCAGGAAG---A------------ATTAT---C---AGC---A------C---TT---G---T---
------G---GAAATG------------------------------GGGCATCATG---------CTCCTTGGGATG---
T---TG---------ATGAT------------CTGT------AG
>AF033819/B/FR/1983/HXB2_copy_LAI
ATG------------------CAACCT------AT---AC---------CAATAG---TAG---CA---ATAG---TAGC
ATTAGTAGTAGCAA--TAAT---AA-TAGCAATAGT------TGTGTGGTCCATAGTAATCATAGAATATAGGAAAATAT
TAAGACAA---AGAAAAATAGACAGGTTAATTGATAGACTAAT---AGAAAGAGCAGAAGACAGTGGCA---------AT
GAGAGTGAAGGAG------------A------------AATAT---C---AGC---A------C---TT---G---T---
------G---GAGATGGGGGTGGAGATG------------------GGGCACCATG---------CTCCTTGGGATG---
T---TG---------ATGAT------------CTGT------AG
>AF042100/B/AU/1986/MBC200
ATG------------------CAATCC------TT---AT---------ATATAT---TAG---CA---ATAG---TAGC
ATTAGTAGTAGCAA--TAAT---AA-TAGCAATAGT------TGTGTGGTCTATAGTATTCATAGAATATAGGAAAATAT
TAAGACAA---AGAAAAATAGACAGGTTAATTGATAGAATAAG---AGAAAGAGCAGAAGACAGTGGCA---------AT
GAGAGTGAAGGGGATCAGGAGG---A------------ATTGT---C---AGC---A------C---TT---G---T---
------G---GAGATG------------------------------GGGCACCATG---------CTCCTTGGGATG---
T---TA---------ATGAT------------CTGT------AG
>AF042101/B/AU/1987/MBC925
ATG------------------CAATCT------TT---AG---------TAATAT---TAA---CA---ATAG---TAGC
ATTTGTAGTAGCAA--TAAT---AA-TAGCAATAGT------TGTGTGGTCTATAGTATTCATAGAATATAGGAAAATAT
TAAGACAA---AGGAAAATAGACAGGTTAATTGATAGAATAAG---TGAAAGAGCAGAAGACAGTGGCA---------AT
GAGAGTGAAGGGGATCAGGAAG---A------------ATTAT---C---AGC---A------C---TT---G---T---
------G---GAGATG------------------------------GGGCACCATG---------CTCCTTGGGTTA---
T---TA---------ATGAT------------CTGT------AG
>AF042102/B/AU/1993/MBC18_MBCC18
ATG------------------CAACCT------TT---AC---------AAATAG---TAG---CA---ATAG---TAGC
ATTAGTAGTAGCAg--CAAT---AA-TAGCAATAGT------TGTGTGGACCATAGTATTAATAGAATATAGGAAAATAT
TAAGACAA---AGAAAAATAGACAGGCTGATTGATAGAATAAG---AGAAAGAGCAGAAGACAGTGGCA---------AT
GACAGTGAAGGGGACCAGGAAG---A------------ATTAT---C---GGC---A------C---TT---G---T---
------G---GACATG------------------------------GGGCACCATG---------ATCCTTGGGATA---
T---TA---------ATGAT------------CTGT------AG
>AF042103/B/AU/1995/MBCC54
ATG------------------CAATCT------TT---AC---------AAATAG---TAG---CA---CTAG---TAGC
ATTAGTAGTAGCAg--TACT---AA-TAGCAATAGT------TGTGTGGTCCATAGTATTCATAGAATATAGGAAAATAT
TAAGACAA---AGGAAAATAGACAGGTTGATTGATAGGATAAG---AGAAAGAGCAGAAGACAGTGGCA---------AT
GACAGTGAAGGAGACCAGGAAG---A------------ATTAT---C---AGC---A------C---TT---G---T---
------G---GACATG------------------------------GGGCACCATG---------CTCCTTGGGATA---
T---TA---------ATGAT------------CTGT------AG
>AF042105/B/AU/1996/MBCD36
ATG------------------CAATCC------TT---AC---------AAATAG---TAG---CA---ATAG---TAGC
ATTAGTAGTAGCAg--CAAT---AA-TAGCAATAGT------TGTGTGGACCATAGTATTCATAGAATATAGGAGAATAT
TAAGACAA---AGAAAAATAGACAGGTTGATTGATAGAATAAG---AGAGAGAGCAGAAGACAGTGGCA---------AT
GACAGTGATGGAGACCAGGAAG---A------------ATTAT---C---GAC---A------C---TT---G---T---
------G---GATGTG------------------------------GGGCACCATG---------CTCCTTGGAATA---
T---TA---------ATGAT------------CTGT------AG
>AF042106/B/AU/1993/MBCC18R01_C18R01
ATG------------------CAATCT------TT---AC---------AAATAG---TAG---CA---ATAG---TAGC
ATTAGTAGTAGCAg--GAAT---AA-TAGCAATAGT------TGTGTGGACCATAGTATTCATAGAATATAAGAAAATAT
TAAGACAA---AGAAAAATAGACAGGTTGATTGATAGAATAAG---AGAAAGAGCAGAAGACAGTGGCA---------AT
GACAGTGAAGGGGATCAGGAAG---A------------ATTAT---C---GGC---A------C---TT---G---T---
------G---GACATG------------------------------GGGCACCATG---------ATCCTTGGGATA---
T---TA---------ATGAT------------CTGT------AG
>AF049494/B/US/-/499JC16
ATG------------------CAACTT------AT---AT---------TAATTG---TAA---CA---ATAG---TAGC
TTTAGTAGTAACAT--TAAT---AA-TAGCAATAGT------TGTGTGGTCCATAGTACTCATAGAATATAGGAAAATAT
TAAGACAA---AGGAAAATAGACAAGTTAATTAATAGACTAGT---AGAAAGAGCAGAAGACAGTGGCA---------AT
GAGAGTGAAGGAG------------A------------ACTGT---C---AGC---A------C---TT---G---T---
------G---GAGATGGGGGTGGAAATG------------------GGGCATCATG---------CTCCTTGGGATG---
T---TA---------ATGAT------------CTGT------AG
>AF049495/B/US/-/NC7
ATG------------------CAACTT------AT---AT---------TAATAG---TAA---CA---ATAG---TAGC
TTTAGTAGTAACAT--TAAT---AA-TAGCAATAGT------TGTGTGGTCCATAGTACTCATAGAATATAGGAAAATAT
TAAGACAA---AGGAAAATAGACAAGTTAATTAATAGACTAGT---AGAAAGAGCAGAAGACAGTGGCA---------AT
GAGAGTGAAGGAG------------A------------ACTAT---C---AGC---A------C---TT---G---T---
------G---GAGATGGGGGTGGAAATG------------------GGGCATCATG---------CTCCTTGGGATG---
T---TA---------ATGAT------------CTGT------AG
>AF069140/B/US/1991/DH12_3
ATG------------------CAACCT------TT---AG---------TAATAT---TAG---CA---ATAG---TAGC
ATTAGTAGTAGCAC--TAAT---AA-TAGTCATAGT------TGTATGGTCCATTGTATTAATAGAATATAGAAAAATAT
TAAGACAA---AAGAAAATAGACAGGTTAATTGATAGAATAAG---AGAAAGAGCAGAAGACAGTGGCA---------AT
GAGAGTGATGGGGATCAGGAAG---A------------ATTAT---C---AGC---A------C---TT---G---T---
------G---GAAAGG------------------------------GGGCACCTTG---------CTCCTTGGGATA---
T---TG---------ATGAT------------CTGT------AG
>AF070521/B/FR/1985/NL43E9_LAI_IIIB_NY5
ATG------------------CAACCT------AT---A------------ATAG---TAG---CA---ATAG---TAGC
ATTAGTAGTAGCAA--TAAT---AA-TAGCAATAGC------TGTGTGGTCCATAGTAATCATAGAATATAGGAAAATAT
TAAGACAA---AGAAAAATAGACAGGTTAATTGATAGACTAAT---AGAAAGAGCAGAAGACAGTGGCA---------AT
GAGAGTGAAGGAG------------A------------AGTAT---C---AGC---A------C---TT---G---T---
------G---GAGATGGGGGTGGAAATG------------------GGGCACCATG---------CTCCTTGGGATA---
T---TG---------ATGAT------------CTGT------AG
>AF086817/B/TW/1994/TWCYS_LM49
ATG------------------CAGCCT------TT---AC---------ATATAT---TAG---CA---ATAG---TAGC
ATTAGTAGTAGCAG--CAAT---AA-TAGCAATAGT------TGTGTGGACCATAGTACTCTTAGAATATAGGAAAATAT
TAAGACAA---AGAAAAATAGACAGGTTAATTGATAGAATAAG---AGAAAGAGCAGAAGACAGTGGCA---------AT
GAGAGTGAGGGGGACCAGGATG---A------------ATTGT---C---AGC---A------C---TT---G---T---
------G---GAGATG------------------------------GGGTACCATG---------CTCCTTGGGATG---
T---TA---------ATGAT------------CAGT------AG
>AF146728/B/AU/-/VH_VHPCR
ATG------------------CAATCC------TT---AC---------AAATAG---TAG---CA---ATAG---TAGC
ATTAGTAGTAGTAa--CAAT---AA-TAGCAATAGT------TGTGTGGACCATAGTATTCATAGAATATAGGAGAATAT
TAAGACAA---AGGAAAATAGACAGGTTAATTGATAGAATAGC---AGAAAGAGCAGAAGACAGTGGCA---------AT
GAAAGTGAAGGAGACCAAGAGG---A------------ATTGG---C---AGC---G------C---TT---G---T---
------G---GAGATG------------------------------GGGCATCATG---------CTCCTTGGGATG---
T---TG---------ATGAT------------CTGT------AG
>AF224507/B/KR/1997/WK
ATG------------------CAACTT------TT---AG---------CAATAT---TAG---CA---ATAG---TAGG
ATTAGTAGTAGCAg--CAAT---AT-TAGCAATAGT------TGTGTGGTTCATAGTATTCATAGAATATAAGAAAATAT
TAAAACAA---AAAAAAATAGACAGGTTAATTGATAGAATAAG---AGAAAGAGCAGAAGACAGTGGCA---------AT
GAGAGTGAAGGGGATCAGGAAG---A------------ATTAT---C---AGC---A------C---TG---G---T---
------G---GAGATG------------------------------GGGCATCATG---------CTCCTTGGGATG---
T---GG---------ATGAT------------CTGT------AG
>AF256204/B/ES/1989/S61I1
ATG------------------CAATCT------TT---AC---------AAATAT---TAG---CA---GTAG---TAGC
ATTAGTAGTAGCAG--CAAT---AA-TAGCAATAGT------TGTGTGGTCCATAGTATTCATAGAATATAGGAAAATAA
GAAGACAA---AACAAAATAGAAAGGTTGATTGATAGAATAAG---AGAAAGAGCAGAAGACAGTGGCA---------AT
GAGAGTGATGGAGATCAGGAGG---A------------ATTAT---C---AGC---A------C---TT---G---T---
------G---GAAATG------------------------------GGGCACGATG---------CTCCTTGGGATG---
T---TA---------ATGAT------------CTGT------AA
>AF256206/B/ES/1989/S61G1
ATG------------------CAATCT------TT---AC---------AAATAG---TAG---CA---GTAG---TAGC
ATTAGTAGTAGTAG--CAAT---AA-TAGCAATAGT------TGTGTGGTCCATAGTATTCATAGAGTGTAGGAAAATAA
GAAGACAA---AAGAAAATAGAAAGGTTAATTGATAGAATAAT---AGAAAGAGCAGAAGACAGTGGCA---------AT
GAGAGTGACGGAGATCAGGAAG---A------------ATTAT---C---AGC---A------C---TT---G---T---
------G---GAAATG------------------------------GGGCACGATG---------CTCCTTGGGATG---
T---TA---------ATGAT------------CTGT------AA
>AF256207/B/ES/1989/S61G7
ATG------------------CAATCT------TT---AC---------AAATAG---TAG---CA---GTAG---TAGC
ATTAGTAGTAGTAG--CAAT---AA-TAGCAATAGT------TGTGTGGTCCATAGTATTCATAGAGTGTAGGAAAATAA
GAAGACAA---AAGAAAATAGAAAGGTTAATTGATAGAATAAT---AGAAAGAGCAGAAGACAGTGGCA---------AT
GAGAGTGACGGAGATCAGGAAG---A------------ATTAT---C---AGC---A------C---TT---G---T---
------G---GAAATG------------------------------GGGCACGATG---------CTCCTTGGGATG---
T---TA---------ATGAT------------CTGT------AA
>AF256208/B/ES/1989/S61I15
ATG------------------CAATCT------TT---AC---------AAATAT---TAG---CA---GTAG---TAGC
ATTAGTAGTAGCAG--CAAT---AA-TAGCAATAGT------TGTGTGGTCCATAGTATTCATAGAATATAGGAAAATAA
GAAGACAA---AACAAAATAGAAAGGTTGATTGATAGAATAAG---AGAAAGAGCAGAAGACAGTGGCA---------AT
GAGAGTGATGGAGATCAGGAGG---A------------ATTAT---C---AGC---A------C---TT---G---T---
------G---GAAATG------------------------------GGGCACGATG---------CTCCTTGGGATG---
T---TA---------ATGAT------------CTGT------AA
>AF286365/B/US/1988/WR27
ATG---------------------CCT------TT---AT---------ACATAT---TAG---CA---GTAG---TAGC
ATTAGTATTAGCAG--CAAT---AA-TAGCAATAGT------TGTGTGGACCATAGTATTCATAGAATATAGGAAAATAT
TAAGACAA---AGAAAAATAGACAGATTAATTGATAGAATAAG---AGAAAGAGCAGAAGACAGTGGCA---------AT
GAGAGTGAAGGGGATCAGGAAG---A------------ATTGT---C---AGC---A------C---TT---G---T---
------G---GAAATG------------------------------GGGCATCATG---------CTCCTTGGGATG---
T---TG---------ATGAT------------CTGT------AG
>AF538302/B/AU/1999/1181
ATG------------------AACTCT------TT---AC---------AAATAT---TAG---CA---ATAG---TAGC
ATTAGTAGTAGCAA--GAGC---AA-TAGCAATAGT------TGTGTGGTCCATAGTATTTATAGAATATAAGAAACTAT
TAAGACAA---AGAAAAATAGACAGGTTAATTGATAGAATAAG---AGAAAGAGCAGAAGACAGTGGCA---------AT
GAGAGTGAAGGGGATCAGGAAG---A------------ATTGT---C---AGC---A------C---TG---G---T---
------G---GAGATG------------------------------GGGCATCACG---------CTCCTTGGGATG---
T---TA---------ATGAT------------CTGT------AG
>AF538303/B/AU/1999/1182
ATG------------------CAACCT------TT---ACAAATAGCAGCAATAG---TAG---CA---ATAG---TAGC
ATTAGTAGTAGCAG--TAAT---AA-TAGCAATAGT------TGTGTGGACCATAGTATTCATAGAATATAAGAAGATAT
TAAGACAA---AGAAAAATAGACAGGTTAATTGATAGAATAAG---AGAAAGAGCAGAAGACAGTGGCA---------AT
GAGAGTGAAGGGGATCATGAAG---A------------ATTGG---C---AGC---A------T---TT---A---T---
------G---GAGATG------------------------------GGGCACCATG---------CTCCTTGGGATG---
T---TG---------ATGAT------------CTGT------AG
>AF538304/B/AU/1995/C24
ATG------------------CAACCT------AT---A------------ATTG---GAG---CA---ATAG---TAGC
ATTAGTAGTAGCAA--TAAT---AT-TAGCAATAGT------TGTGTGGACCATAGTATTCATAGAATATAGGAAAATAT
TAAGACAA---AGGAAAATAGACAGGATAATTGATAGAATAAT---AGAAAGAGCAGAGGACAGTGGCA---------AT
GAGAGTGAAGGGGATCAGGAAG---A------------ATTGT---C---AAC---G------C---TT---G---T---
------G---GAGATG------------------------------GGGCATCATG---------CTCCTTGGGATG---
T---TG---------ATGAT------------CTGT------AG
>AF538305/B/AU/1995/C42
ATG------------------CAACCT------TT---AG---------TAATAG---GAT---CA---ATAG---CA--
-TTAGTAGTAGTAG--CAAT---AA-TAGCAATAGT------TGTGTGGTCCATAGTATTCATAGAATATAGGAAAATAT
TAAGACAA---AGAAAAATAGATAGGTTAATTGATAGGATAAG---AGAAAGAGCAGAAGACAGGGGAA---------AT
GAGAGTGAAGGGGATCAGGAAG---A------------GCTGG---C---AGG---A------C---TT---G---T---
------G---GAAATG------------------------------GGGCACCATG---------CTCCTTGGGATA---
T---TG---------ATGAT------------CTGT------AG
>AF538306/B/AU/1995/C76
ATG------------------CAATCC------TT---AC---------AAATAT---TAG---CA---ATAG---TAGC
ATTAGTAGTAGCAA--CAAT---AA-TAGCAATAGT------TGTGTGGTCTATCGTATCCATAGAATATAGGAAAATAT
TAAGACAA---AGAAAAATAGACAGGTTAATTGATAGACTAAT---AGAAAGAGCAGAAGACAGTGGCA---------AT
GAGAGTGAAGGAGATGAGGAAG---A------------ATTAT---C---AGC---A------C---TT---G---T---
------G---GAGATG------------------------------GGGCACCATG---------CTCTTTGGGATA---
T---TG---------ATGAT------------CTGT------AG
>AF538307/B/AU/1995/C92
ATG------------------CAATCT------TA---A------------ATAG---CAG---CA---ATAG---TAGC
ATTAGTAATAGTAG--CA------A-TAGCAATAGT------TGTGTGGTCCATAGTACTCATAGAATATAGGAAAATAT
TAAGACAA---AGAAGAATAGATAGGTTAATTAATAGAATAAG---AGAAAGAGCAGAAGACAGTGGCA---------AT
GAGAGTGAACAGGAAGGCGAGC---A------------GGAAG---A---ATT---A------C---TT---G---T---
------G---GAGATG------------------------------GGGCACCTTG---------CTCCTTGGGATG---
C---TG---------ATGAT------------CTGT------AG
>AJ271445/B/GB/1986/GB8_46R
ATA------------------CAAATA------TT---A---------------------A---CA---ATAG---TAGC
ACTAGTAGTAGCAg--GAAT---AG-TAGCAATAGT------TGTGTGGATCATAGTATTCATAGAATATAGGAAAATAT
TAAAAAAAaa-AAAAAAATAGACAGGTTAATTGATAGAATAAT---AGAAAGAGCAGAAGACAGTGACA---------AT
GAAAGCGAAGGGGACCAGGAAG---A------------ATTAT---C---AGC---A------C---TT---G---T---
------G---GAAATG------------------------------GGGCATCATG---------CTCCTTGGGATG---
T---TG---------ATGAT------------CTGT------AG
>AX032749/B/FR/1985/pNL43_patent
ATG------------------CAACCT------AT---A------------ATAG---TAG---CA---ATAG---TAGC
ATTAGTAGTAGCAA--TAAT---AA-TAGCAATAGT------TGTGTGGTCCATAGTAATCATAGAATATAGGAAAATAT
TAAGACAA---AGAAAAATAGACAGGTTAATTGATAGACTAAT---AGAAAGAGCAGAAGACAGTGGCA---------AT
GAGAGTGAAGGAG------------A------------AGTAT---C---AGC---A------C---TT---G---T---
------G---GAGATGGGGGTGGAAATG------------------GGGCACCATG---------CTCCTTGGGATA---
T---TG---------ATGAT------------CTGT------AG
>AX078307/B/FR/1983/LAI-patent
ATG------------------CAACCT------AT---AC---------AAATA------G---CA---ATAG---TAGC
ATTAGTAGTAGCAA--TAAT---AA-TAGCAATAGT------TGTGTGGTCCATAGTAATCATAGAATATAGGAAAATAT
TAAGACAA---AGAAAAATAGACAGGTTAATTGATAGACTAAT---AGAAAGAGCAGAAGACAGTGGCA---------AT
GAGAGTGAAGGAG------------A------------AATAT---C---AGC---A------C---TT---G---T---
------G---GAGATGGGGGTGGAGATG------------------GGGCACCATG---------CTCCTTGGGATG---
T---TG---------ATGAT------------CTGT------AG
>AY037268/B/AR/1998/ARCH054
ATG------------------CTATCT------TT---AA---------AAATAT---TAA---CC---ATAG---TAGC
ATTAGTAGTAGCAG--GAAT---AA-TAGCAATAAT------TGTGTGGTCCATAGTTATCATAGAATATAGGAGAATAT
TAAGACAA---AGAAAAATAGACAGGTTAATTGATAGAATAAG---AGAAAGAGCAGAAGACAGTGGCA---------AT
GAGAGTGAAGGAGATCAGGAAG---A------------ATTAT---C---AGC---A------C---TT---G---T---
------G---GATATG------------------------------GGGGACCGTG---------TTCATTTGGTTG---
T---TA---------ATGAT------------CTGT------AA
>AY037269/B/AR/2000/ARMS008
ATG------------------AATACT------TT---AA---------CAATAG---CAG---CA---ATAG---TAGC
ATTAGTAGTAGCAG--CAAT---AA-TAGTAATAGT------TGTGTGGACCATAGTGCTCTTAGAATATAGGAAAATAT
TAAGACAA---AGAAAAATAGATAGCATAATTGATAGAATAAT---AGAAAGAGCAGAAGACAGTGGCA---------AT
GAGAGCGAAGGAGATCAGGAGG---A------------ATTGG---C---AGC---A------C---TT---G---T---
------G---GGGATGGGGCACCATGCTCCTGTGGAGATG------GGGCACCATG---------CTCCTTGGGATG---
T---TG---------ATGAT------------CTAT------AG
>AY037270/B/BO/1999/BOL0122
ATG------------------CAATCT------TT---AA---------TAATAT---TAG---CA---ATAG---TAGC
ATTAGTAGTAGCAG--CAAT---AC-TAGCAATAGT------TGTGTGGACTATAGTATTCATAGAATATAGGAAAATAC
TAAGACAA---AGAAAAATAGATAGGTTAATTGATAGAATAAG---AGAAAGAGCAGAAGACAGTGGCA---------AT
GAGAGTGAAGGGGATCAAGATG---A------------ATTGT---C---AGT---A------C---TT---G---T---
------G---GGGATG------------------------------GAGCACCATGATG------CTCCTTGGGATG---
T---TA---------ATGAT------------CTGT------AG
>AY037282/B/AR/1999/ARMA132
ATG------------------CAATCT------TT---AC---------AAATAG---TAG---CA---ATAG---TAGC
ATTAGTAGTAGCAG--CAAT---AA-TAGCAATAGT------TGTATGGTCTATAGTTTTTATAGAATATAGGAGAATAT
TAAGACAA---AGAAGAATAGACAGGTTAATTGATAGAATAAG---AGAAAGAGCAGAAGACAGTGGCA---------AT
GAGAGCGAAGGGGATCAGGAAG---A------------ATTGT---C---AGC---G------C---TT---G---T---
------G---GAGATG------------------------------GGGCACGATG---------CTCCTTGGGATG---
T---TG---------CTGAT------------CTGT------AG
>AY173951/B/TH/1990/BK132
ATG------------------CACTCT------TT---AC---------AAATAT---TAG---GA---ATAG---TAGC
ATTAGTAGTAGCAG--GAAT---AA-TAGCAATAGT------TGTGTGGTCCATAGTAATCATAGAATATAGGAAAATAT
TAAGACAA---AGGAAAATAGACAGGTTAATTGATAGAATAAT---AGAAAGAGCAGAAGACAGTGGCA---------AT
GAGAGTGAAGGAGATCAGGAAG---A------------ATTGT---C---AGC---A------C---TT---G---T---
------G---GAGATG------------------------------GGGCATCTTG---------CTCCTTGGGATA---
T---TA---------ATGAT------------TAGT------AG
>AY173952/B/US/1990/US1
ATG------------------CAATCT------TT---AG---------AGATAT---TAG---CA---ATAG---TAGC
ATTAGTAGTAGCAA--TAAT---AA-TAGCAATAGT------TGTGTGGTCCATAGTATTCTATTTGTATAAGTCTATAT
TAAGACAA---AGAAAAATAGATAGGTTAATTGATAGAATAAT---AGAAAGAGCAGAAGACAGTGGCA---------AT
GAGAGTGAAGGGGATCAAGAAG---A------------CTTAT---C---GGC---A------C---TT---A---T---
------G---GAGATG------------------------------GGGTACCATG---------CTCCTTGGGATA---
T---TG---------ATGAT------------CAGT------AG
>AY173953/B/US/1990/US2
ATG------------------CAATCT------TT---AC---------AAATAG---TAG---CA---CTAG---TAGC
ATTAGTAGTAGCAG--GAAT---AA-TAGCAATAGT------TGTGTGGTCCATAGTACTTATAGAATATAGGAAAATAT
TAAGACAA---AGGAAAATAGACAGGTTAATTGATAGAATAAG---AGAAAGAGCAGAAGACAGTGGCA---------AT
GAGAGTGAAGGAGACCAGGAAG---A------------ATTAT---C---AAC---A------C---TT---G---T---
------G---GAGGTG------------------------------GGGCATCTTG---------CTCCTTGGGACA---
T---TG---------ATGAT------------CTGT------AG
>AY173954/B/US/1990/US3
ATG------------------CAACCT------GT---AC---------AAATAT---TAG---CA---ATAG---TAGC
ATTAGTAATAGTAG--GAAT---AA-TAGCAATAGT------TGTGTGGGCCATAGTGTTCATAGAATATAGGAAAATAT
TAAGACAA---AAAAAGATAGACAGGATAATTGATAGAATAAT---AGAGAGAGCAGAAGACAGTGGCA---------AT
GAGAGTGAAGGAGATCAGGAAG---A------------ATTGT---C---AGC---G------C---TT---A---T---
------G---GAAATG------------------------------GGGCACCATG---------CTCCTTGGCATG---
T---TG---------ATGAT------------CTGT------AG
>AY173955/B/US/1990/US4
ATG------------------CAATCT------TT---AG---------TAATAT---TAG---CA---ATAG---TAGC
ATTAGTGGTAGCAG--CAAT---AG-TAGCAATAGT------TGTGTGGACCATAGTATTCTTAGAATATAGGAAAATAT
TAAGGCAA---AGAAAAATAGACAGATTAATTGATAGAATAAG---AGAAAGAGCAGAAGACAGTGGCA---------AT
GAGAGCGATGGGGATGAGGAAG---C------------ATTGT---C---AGC---A------C---TT---G---T---
------G---GAGCGG------------------------------GGGCATCTTG---------CTCCTTGGGATA---
T---TG---------ATGAT------------CTGT------AG
>AY173956/B/BR/1989/BZ167
ATG------------------CAACCT------TT---AG---------TAATAT---TAG---CA---ATAG---TAGC
ATTAGTAGTAGCAG--CAAT---AT-TAGCAATAGT------TGTGTGGTCCATAGTATTCATAGAATATAGGAAAATAT
TAAGACAA---AGAAAAATAGACAAGATACTTGAAAGAATACC---AGAAAGAGCAGAAGACAGTGGCA---------AT
GAGAGTGAAGGGGATCAGGAAG---A------------ATTAT---C---AGC---A------C---TT---G---T---
------G---GAAATG------------------------------GGGCACCATG---------CTCCTTGGGATG---
T---TA---------ATGAT------------CTGT------AG
>AY180905/B/CN/2001/CNHN24
ATG------------------CAAACC------TT---AA---------CCATTT---TAG---CA---ATAG---TAGC
CTTAGTAGTAGCAG--CAAT---AA-TAGCAATAGT------TGTGTGGACCATAGTATTCATAGAATATAAGAAACTAT
TAAGACAG---AAAAGAATAGATAGGTTAATTGATAGAATAAG---AGAAAGAGCAGAAGACAGTGGCA---------AT
GAGAGTGACGGGGATCAGGAAG---A------------ATTAT---C---AGA---A------A---TT---A---T---
------G---GAGATG------------------------------GGGCACCTTG---------CTCCTTGGGATG---
T---TG---------ATGAT------------CTGT------AG
>AY308760/B/US/1996/1333_d2
ATG------------------CAACCT------AT---AC---------AGATAT---TAG---CA---ATAG---TAGC
ATTAGTAGTAGTAG--CAAT---AA-TAGCAATAGT------GGTGTGGTCCATAGTATTCATAGAATATAGGAGAATAT
TAAGACAA---AGAAAAATAGACAGGTTACTTGATAGAATAAG---AGAAAGAGCAGAAGACAGTGGCA---------AT
GAGAGTGAGGGGGATCAGGAAG---A------------GTTAT---C---AGC---A------C---TT---G---T---
------G---GAAATG------------------------------GGGCACCATG---------CTCCTTGGGATA---
T---TA---------ATGAT------------CTGT------AA
>AY308761/B/US/1996/1299_d22
ATG------------------CAATCT------AT---AC---------AGATAT---TAG---CA---ATAG---TAGC
ATTAGTAATAGTAA--CAAT---AA-TAGCAATAGT------GGTGTGGTCCATAGTATTAATAGAATATAGGAAAATAT
TAAGGCAA---AGAAAAATAGATAGATTACTTGATAGAATAAT---AGAAAGAGCAGAAGACAGTGGCA---------AT
GAGAGTGAAGGGGATCAGGAAG---A------------ATTAT---C---AGC---A------C---TT---G---T---
------G---GAAATG------------------------------GGGCACCATG---------CTCCTTGGAATG---
T---TG---------ATGAT------------CTGT------AA
>AY308762/B/US/1996/1304_d31
ATG------------------CAATCT------AT---AC---------AGATAT---TAG---CA---ATAG---TAGC
ATTAGTAATAGTAA--CAAT---AA-TAGCAATAGT------GGTGTGGTCCATAGTATTAATAGAATATAGGAAAATAT
TAAGGCAA---AGAAAAATAGATAGATTACTTGATAGAATAAT---AGAAAGAGCAGAAGACAGTGGCA---------AT
GAGAGTGAAGGGGATCAGGAAG---A------------ATTAT---C---AGC---A------C---TT---G---T---
------G---GAAATG------------------------------GGGCACCATG---------CTCCTTGGAATG---
T---TG---------ATGAT------------CTGT------AA
>AY314044/B/CA/1996/WC10P_1
ACG------------------AATTCC------TT---AG---------AAATAT---ACT---CA---ATAG---TAGC
ATTAGTAATAGTAG--CTAT---AA-TAGCAATAGT------TGTGTGGTCTATAGTATTCTTAGAGTATAGGAAAATAT
TAAGACAA---AGGAAAATAGATAGGTTAATTGATAGAATAAG---AGAGAGAGCAGAAGACAGTGGCA---------AT
GAGAGTGACGGGGATCAGGATG---A------------ATTAT---C---AGC---A------C---TT---G---T---
------G---GAAATG------------------------------GGGCATGATG---------CTCCTTGGGATA---
T---TC---------ATGATTAGATTAATAATCTGT------AA
>AY314045/B/CA/1996/WC10P_2
ATG------------------AATTCC------TT---AG---------AAATAT---ACT---CA---ATAG---TAGC
ATTAGTAATAGTAG--CTAT---AA-TAGCAATAGT------TGTGTGGTCTATAGTATTCTTAGAGTATAGGAAAATAT
TAAGACAA---AGGAAAATAGATAGGTTAATTGATAGAATAAG---TGAGAGAGCAGAAGACAGTGGCA---------AT
GAGAGTGACGGGGATCAGGATG---A------------ATTAT---C---AGC---A------C---TT---G---T---
------G---GAAATG------------------------------GGGCATGATG---------CTCCTTGGGATA---
T---TC---------ATGATTAGATTAATAATCTGT------AA
>AY314046/B/CA/1996/WC10P_3
ATG------------------AATTCC------TT---AG---------AAATAT---ACT---CA---ATAG---TAGC
ATTAGTAATAGTAG--CTAT---AA-TAGCAATAGT------TGTGTGGTCTATAGTATTCTTAGAGTATAGGAAAATAT
TAAGACAA---AGGAAAATAGATAGGTTAATTGATAGAATAAG---AGAGAGAGCAGAAGACAGTGGCA---------AT
GAGAGTGACGGGGATCAGGATG---A------------ATTAT---C---AGC---A------C---TT---G---T---
------G---GAAATG------------------------------GGGCATGATG---------CTCCTTGGGATA---
T---TC---------ATGATTAGATTAATAATCTGT------AA
>AY314047/B/CA/1996/WC10P_4
ATG------------------AATTCC------TT---AG---------AAATAT---ACT---CA---ATAG---TAGC
ATTAGTAATAGTAG--CTAT---AA-TAGCAATAGT------TGTGTGGTCTATAGTATTCTTAGAGTATAGGAAAATAT
TAAGACAA---AGGAAAATAGATAGGTTAATTGATAGAATAAG---AGAGAGAGCAGAAGACAGTGGCA---------AT
GAGAGTGACGGGGATCAGGATG---A------------ATTAT---C---AGC---A------C---TT---G---T---
------G---GAAATG------------------------------GGGCATGATG---------CTCCTTGGGATA---
T---TC---------ATGATTAGATTAATAATCTGT------AA
>AY314048/B/CA/1996/WC10P_6
ATG------------------AATTCC------TT---AG---------AAATAT---ACT---CA---ATAG---TAGC
ATTAGTAATAGTAG--CTAT---AA-TAGCAATAGT------TGTGTGGTCTATAGTATTCTTAGAGTATAGGAAAATAT
TAAGACAA---AGGAAAATAGATAGGTTAATTGATAGAATAAG---AGAGAGAGCAGAAGACAGTGGCA---------AT
GAGAGTGACGGGGATCAGGATG---A------------ATTAT---C---AGC---A------C---TT---G---T---
------G---GAAATG------------------------------GGGCATGATG---------CTCCTTGGGATA---
T---TC---------ATGATTAGATTAATAATCTGT------AA
>AY314049/B/CA/1996/WC10P_7
ATG------------------AATTCC------TT---AG---------AAATAT---ACT---CA---ATAG---TAGC
ATTAGTAATAGTAG--CTAT---AA-TAGCAATAGT------TGTGTGGTCTATAGTATTCTTAGAGTATAGGAAAATAT
TAAGACAA---AGGAAAATAGATAGGTTAATTGATAGAATAAG---AGAGAGAGCAGAAGACAGTGGCA---------AT
GAGAGTGACGGGGATCAGGATG---A------------ATTAT---C---AGC---A------C---TT---G---T---
------G---GAAATG------------------------------GGGCATGATG---------CTCCTTGGGATA---
T---TC---------ATGATTAGATTAATAATCTGT------AA
>AY314050/B/CA/1996/WC10P_8
ATG------------------AATTCC------TT---AG---------AAATAT---ACT---CA---ATAG---TAGC
ATTAGTAATAGTAG--CTAT---AA-TAGCAATAGT------TGTGTGGTCTATAGTATTCTTAGAGTATAGGAAAATAT
TAAGACAA---AGGAAAATAGATAGGTTAATTGATAGAATAAG---AGAGAGAGCAGAAGACAGTGGCA---------AT
GAGAGTGACGGGGATCAGGATG---A------------ATTAT---C---AGC---A------C---TT---G---T---
------G---GAAATG------------------------------GGGCATGATG---------CTCCTTGGGATA---
T---TC---------ATGATTAGATTAATAATCTGT------AA
>AY314051/B/CA/1996/WC10P_9
ATG------------------AATTCC------TT---AG---------AAATAT---ACT---CA---ATAG---TAGC
ATTAGTAATAGTAG--CTAT---AA-TAGCAATAGT------TGTGTGGTCTATAGTATTCTTAGAGTATAGGAAAATAT
TAAGACAA---AGGAAAATAGATAGGTTAATTGATAGAATAAG---AGAGAGAGCAGAAGACAGTGGCA---------AT
GAGAGTGACGGGGATCAGGATG---A------------ATTAT---C---AGC---A------C---TT---G---T---
------G---GAAATG------------------------------GGGCATGATG---------CTCCTTGGGATA---
T---TC---------ATGATTAGATTAATAATCTGT------AA
>AY314052/B/CA/1996/WC10P_10
ATG------------------AATTCC------TT---AG---------AAATAT---ACT---CA---ATAG---TAGC
ATTAGTAATAGTAG--CTAT---AA-TAGCAATAGT------TGTGTGGTCTATAGTATTCTTAGAGTATAGGAAAATAT
TAAGACAA---AGGAAAATAGATAGGTTAATTGATAGAATAAG---AGAGAGAGCAGAAGACAGTGGCA---------AT
GAGAGTGACGGGGATCAGGATG---A------------ATTAT---C---AGC---A------C---TT---G---T---
------G---GAAATG------------------------------GGGCATGATG---------CTCCTTGGGATA---
T---TC---------ATGATTAGATTAATAATCTGT------AA
>AY314053/B/CA/1996/WC10P_11
ATG------------------AATTCC------TT---AG---------AAATAT---ACT---CA---ATAG---TAGC
ATTAGTAATAGTAG--CTTT---AA-TAGCAATAGT------TGTGTGGTCTATAGTATTCTTAGAGTATAGGAAAATAT
TAAGACAA---AGGAAAATAGATAGGTTAATTGATAGAATAAG---AGAGAGAGCAGAAGACAGTGGCA---------AT
GAGAGTGACGGGGATCAGGATG---A------------ATTAT---C---AGC---A------C---TT---G---T---
------G---GAAATG------------------------------GGGCATGATG---------CTCCTTGGGATA---
T---TC---------ATGATTAGATTAATAATCTGT------AA
>AY314054/B/CA/1996/WC10C_1
ATG------------------AATTCC------TT---AG---------AAATAT---ACT---CA---ATAG---TAGC
ATTAGTAATAGTAG--CTAT---AA-TAGCAATAGT------TGTGTGGTCTATAGTATTCTTAGAGTATAGGAAAATAT
TAAGACAA---AGGAAAATAGATAGGTTAATTGATAGAATAAG---AGAGAGAGCAGAAGACAGTGGCA---------AT
GAGAGTGACGGGGATCAGGATG---A------------ATTAT---C---AGC---A------C---TT---G---T---
------G---GAAATG------------------------------GGGCATGATG---------CTCCTTGGGATA---
T---TC---------ATGATTAGATTAATAATCTGT------AA
>AY314055/B/CA/1996/WC10C_3
ATG------------------AATTCC------TT---AG---------AAATAT---ACT---CA---ATAG---TAGC
ATTAGTAATAGTAG--CTAT---AA-TAGCAATAGT------TGTGTGGTCTATAGTATTCTTAGAGTATAGGAAAATAT
TAAGACAA---AGGAAAATAGATAGGTTAATTGATAGAATAAG---AGAGAGAGCAGAAGACAGTGGCA---------AT
GAGAGTGACGGGGATCAGGATG---A------------ATTAT---C---AGC---A------C---TT---G---T---
------G---GAAATG------------------------------GGGCATGATG---------CTCCCTGGGATA---
T---TC---------ATGATTAGATTAATAATCTGT------AA
>AY314056/B/CA/1996/WC10C_4
ATG------------------AATTCC------TT---AG---------AAATAT---ACT---CA---ATAG---TAGC
ATTAGTAATAGTAG--CTAT---AA-TAGCAATAGT------TGTGTGGTCTATAGTATTCTTAGAGTATAGGAAAATAT
TAAGACAA---AGGAAAATAGATAGGTTAATTGATAGAATAAG---AGAGAGAGCAGAAGACAGTGGCA---------AT
GAGAGTGACGGGGATCAGGATG---A------------ATTAT---C---AGC---A------C---TT---G---T---
------G---GAAATG------------------------------GGGCATGATG---------CTCCTTGGGATA---
T---TC---------ATGATTAGATTAATAATCTGT------AA
>AY314057/B/CA/1996/WC10C_5
ATG------------------AATTCC------TT---AG---------AAATAT---ACT---CA---ATAG---TAGC
ATTAGTAATAGTAG--CTAT---AA-TAGCAATAGT------TGTGTGGTCTATAGTATTCTTAGAGTATAGGAAAATAT
TAAGACAA---AGGAAAATAGATAGGTTAATTGATAGAATAAG---AGAGAGAGCAGAAGACAGTGGCA---------AT
GAGAGTGACGGGGATCAGGATG---A------------ATTAT---C---AGC---A------C---TT---G---T---
------G---GAAATG------------------------------GGGCATGATG---------CTCCTTGGGATA---
T---TC---------ATGATTAGATCAATAATCTGT------AA
>AY314058/B/CA/1996/WC10C_6
ATG------------------CAATCC------TT---AG---------AAATAT---ACT---CA---ATAG---TAGC
ATTAGTAATAGTAG--CTAT---AA-TAGCAATAGT------TGTGTGGTCTATAGTATTCATAGAGTATAGGAAAATAC
TAAGACAA---AGGAAAATAGATAGGCTAATTGATAGAATAAG---AGAGAGAGCAGAAGACAGTGGCA---------AT
GAGAGTGAGGGGGATCAGGATG---A------------ATTAT---C---AGC---A------C---TT---G---T---
------G---GGAATG------------------------------GGGCATGATG---------CTCCTTGGGATA---
T---TC---------ATGATTAGATTAATGATCTGT------AA
>AY314059/B/CA/1996/WC10C_8
ATG------------------AATTCC------TT---AG---------AAATAT---ACT---CA---ATAG---TAGC
ATTAGTAATAGTAG--CTAT---AA-TAGCAATAGT------TGTGTGGTCTATAGTATTCTTAGAGTATAGGAAAATAT
TAAGACAA---AGGAAAATAGATAGGTTAATTGATAGAATAAG---AGAGAGAGCAGAAGACAGTGGCA---------AT
GAGAGTGACGGGGATCAGGATG---A------------ATTAT---C---AGC---A------C---TT---G---T---
------G---GAAATG------------------------------GGGCATGATG---------CTCCTTGGGATA---
T---TC---------ATGATTAGATTAATAATCTGT------AA
>AY314060/B/CA/1996/WC10C_9
ATG------------------AATTCC------TT---AG---------AAATAT---ACT---CA---ATAG---TAGC
ATTAGTAATAGTAG--CTAT---AA-TAGCAATAGT------TGTGTGGTCTATAGTATTCTTAGAGTATAGGAAAATAT
TAAGACAA---AGGAAAATAGATAGGTTAATTGATAGAATAAG---AGAGAGAGCAGAAGACAGTGGCA---------AT
GAGAGTGACGGGGATCAGGATG---A------------ATTAT---C---AGC---A------C---TT---G---T---
------G---GAAATG------------------------------GGGCATGATG---------CTCCTTGGGATA---
T---TC---------ATGATTAGATTAATAATCTGT------AA
>AY314061/B/CA/1996/WC10C_10
ATG------------------AATTCC------TT---AG---------AAATAT---ACT---CA---ATAG---TAGC
ATTAGTAATAGTAG--CTAT---AA-TAGCAATAGT------TGTGTGGTCTATAGTATTCTTAGAGTATAGGAAAATAT
TAAGACAA---AGGAAAATAGATAGGTTAATTGATAGAATAAG---AGAGAGAGCAGAAGACAGTGGCA---------AT
GAGAGTGACGGGGATCAGGATG---A------------ATTAT---C---AGC---A------C---TT---G---T---
------G---GAAATG------------------------------GGGCATGATG---------CTCCTTGGGATA---
T---TC---------ATGATTAGATTAATAATCTGT------AA
>AY314062/B/CA/1996/WC10C_11
ATG------------------AATTCC------TT---AG---------AAATAT---ACT---CA---ATAG---TAGC
ATTAGTAATAGTAG--CTAT---AA-TAGCAATAGT------TGTGTGGTCTATAGTATTCTTAGAGTATAGGAAAATAT
TAAGACAA---AGGAAAATAGATAGGTTAATTGATAGAATAAG---AGAGAGAGCAGAAGACAGTGGCA---------AT
GAGAGTGACGGGGATCAGGATG---A------------ATTAT---C---AGC---A------C---TT---G---T---
------G---GAAATG------------------------------GGGCATGATG---------CTCCTTGGGATA---
T---TC---------ATGATTAGATTAATAATCTGT------AA
>AY314063/B/CA/1996/WC10C_12
ATG------------------AATTCC------TT---AG---------AAATAT---ACT---CA---ATAG---TAGC
ATTAGTAATAGTAG--CTAT---AA-TAGCAATAGT------TGTGTGGTCTATAGTATTCTTAGAGTATAGGAAAATAT
TAAGACAA---AGGAAAATAGATAGGTTAATTGATAGAATAAG---AGAGAGAGCAGAAGACAGTGGCA---------AT
GAGAGTGACGGGGATCAGGATG---A------------ATTAT---C---AGC---A------C---TT---G---T---
------G---GAAATG------------------------------GGGCATGATG---------CTCCTTGGGATA---
T---TC---------ATGATTAGATTAATAATCTGT------AA
>AY331282/B/US/1997/1001_07
ATG------------------CAACCT------TT---AG---------GAATAA---TAG---GA---ATAG---TAGC
ATTAGTAGTAGCAA--CAAT---AA-TAGCAATAGT------TGTGTGGTCTATAGTACTCATAGAATATAGGAAAATAT
TAAGACAA---AGAAAAATAGACAGGTTAATTGATAGAATAAG---AGATAGAGCAGAAGACAGTGGCA---------AT
GAGAGTGAAGGGGATCAAGAAG---A------------ATTAT---C---AGC---A------C---TG---G---T---
------G---GAGATG------------------------------GGGCACTATGCTCACCATGCTCCTTGGGATA---
T---TA---------ATGAT------------CTGT------AG
>AY331283/B/US/1997/1001_09
ATG------------------CAACCT------TT---AG---------GAATAA---TAG---GA---ATAG---TAGC
ATTAGTAGTAGCAA--CAAT---AA-TAGCAATAGT------TGTGTGGTCTATAGTACTCATAGAATATAGGAAAATAT
TAAGACAA---AGAAAAATAGACAGGTTAATTGATAGAATAAG---AGATAGAGCAGAAGACAGTGGCA---------AT
GAGAGTGAAGGGGATCAAGAAG---A------------ATTAT---C---AGC---A------C---TG---G---T---
------G---GAGATG------------------------------GGGCACTATGCTCACCATGCTCCTTGGGATA---
T---TA---------ATGAT------------CTGT------AG
>AY331284/B/US/1997/1006_08
ATG------------------CAATCT------AT---AA---------AGATAT---TAG---CA---ATAG---TAGC
ATTAGTAGTAGCAG--CAAT---AA-TAGCAATAAT------TGTGTGGACCTTAGTACTCATAGAATATAGGAAATTAT
TAAGACAA---AGAAAAATAGACAGGTTAATTGATAGAATAGC---AGAAAGAGCAGAAGACAGTGGCA---------AT
GAGAGTGATGGGGATCAGGAGG---A------------ATTAT---C---AAC---A------C---TT---A---T---
------G---GAGATG------------------------------GGGCATCATG---------CTCCTTGGGATA---
T---TG---------ATGAT------------CTGT------AG
>AY331285/B/US/1997/1012_08
ATG------------------CACTCT------TT---AC---------AAATAG---CAG---CA---ATAG---CAGC
ATTAGTAATAGTAG--CAAT---AA-TAGCAATAGT------TGTGTGGTCTATAGTATTCATAGAATATAGGAAAATAT
TAAAACAA---AGAAAAATAGATAGGTTAATTGACAGAATAAG---AGAAAGAGCAGAAGACAGTGGCA---------AT
GAGAGTGAAGGGGATCAGGAAG---A------------ATTAT---C---AGC---A------C---TT---G---T---
------G---GAGATG------------------------------GGGCACCATG---------CTCCTTGGGATA---
T---TG---------ATGAT------------CTGT------AG
>AY331286/B/US/1997/1012_11
ATG------------------CACTCT------TT---AC---------AAATAG---CAG---CA---ATAG---CAGC
ATTAGTAATAGTAG--CAAT---AA-TAGCAATAGT------TGTGTGGTCTATAGTATTCATAGAATATAGGAAAATAT
TAAAACAA---AGAAAAATAGATAGGTTAATTGACAGAATAAG---AGAAAGAGCAGAAGACAGTGGCA---------AT
GAGAGTGAAGGGGATCAGGAAG---A------------ATTAT---C---AGC---A------C---TT---G---T---
------G---GAGATG------------------------------GGGCACCATG---------CTCCTTGGGATA---
T---TG---------ATGAT------------CTGT------AG
>AY331287/B/US/1997/1013_03
ATG------------------CAATCT------TT---AC---------CAATAG---TAG---CA---ATAG---TAGC
ACTAGTAGTAACAG--GAAT---AA-TAGCAATAGT------TGTGTGGACCATAGTAGGCATAGAATATAGGAGAATAT
TAAGACAA---AGGAAAATAGACAGGTTAATTGATAGAATAAG---AGAAAGAGCAGAAGACAGTGGCA---------AT
GAGAGTGACGGAGATCAGGAAG---A------------ATTAT---C---AGC---A------C---TT---G---T---
------G---GAGATG------------------------------GGGCATCTTG---------CTCTTTGGGATG---
T---TA---------ATGAT------------CTGT------AG
>AY331288/B/US/1997/1013_07
ATG------------------CAATCT------TT---AC---------CAATAG---TAG---CA---ATAG---TAGC
ACTAGTAGTAACAG--GAAT---AA-TAGCAATAGT------TGTGTGGACCATAGTAGGCATAGAATATAGGAGAATAT
TAAGACAA---AGGAAAATAGACAGGTTAATTGATAGAATAAG---AGAAAGAGCAGAAGACAGTGGCA---------AT
GAGAGTGACGGAGATCAGGAAG---A------------ATTAT---C---AGC---A------C---TT---G---T---
------G---GAGATG------------------------------GGGCATCTTG---------CTCTTTGGGATG---
T---TA---------ATGAT------------CTGT------AG
>AY331289/B/US/1997/1018_06
ATG------------------TACCCT------TT---AC---------AAATAT---TAG---CA---ATAG---TATC
ACTAGTAGTAGTAG--TAAT---AA-TAGCAATAGT------TGTGTGGACTATAGTAGGCATAGAATATATGAAAATAA
GAAAACAT---AGGAAAATAGACAGGTTAATTGATAGAATAAC---AGAAAGAGCAGAAGATAGTGGCA---------AT
GACAGTGATGGGGATCAGGAAG---A------------ATTGG---C---AAC---A------C---TT---A---T---
------G---GAGATG------------------------------GGGCATGATG---------CTCCTTGGGATG---
T---TA---------ATGAT------------CTGT------AG
>AY331290/B/US/1997/1018_10
ATG------------------TACCCT------TT---AC---------AAATAT---TAG---CA---ATAG---TATC
ACTAGTAGTAGTAG--TAAT---AA-TAGCAATAGT------TGTGTGGACTATAGTAGGCATAGAATATATGAAAATAA
GAAAACAT---AGGAAAATAGACAGGTTAATTGATAGAATAAC---AGAAAGAGCAGAAGATAGTGGCA---------AT
GACAGTGATGGGGATCAGGAAG---A------------ATTGG---C---AAC---A------C---TT---A---T---
------G---GAGATG------------------------------GGGCATGATG---------CTCCTTGGGATG---
T---TA---------ATGAT------------CTGT------AG
>AY331291/B/US/1996/1027_05
ATG------------------CAAGCT------TT---AC---------AAATAG---TAG---CA---ACAG---TAGC
ATTAGTAGTAGCAG--CAAT---AA-TAGCAATAGT------TGTGTGGTCTATAGTATTCATAGAATATAGGAAAATAT
TAAGACAA---AGAAAAATAGACAGTTTAATAGATAGAATAAG---AGAAAGAGCAGAAGACAGTGGCA---------AT
GAGAGTGATGGGGATCAGGAAG---A------------ATTAT---C---AGT---A------C---TT---G---T---
------G---GAGAGG------------------------------GGGCATCTTG---------CTCCTTGGGATG---
T---TA---------ATGAT------------CTGT------AG
>AY331292/B/US/1996/1057_01
ATG------------------CAATCT------TT---AA---------TAATAG---CAT---CA---ATAT---TAGC
CTTAGTAGTAGTAG--CAAT---AA-TAGCAATAGT------TGTGTGGTCCATAGTATTCATAGAATATAGGAAAATAT
TAAGACAA---AGAAAAATAGATAGGTTAATTGATAGAATAAG---AGAAAGAGCAGAAGACAGTGGCA---------AT
GAGAGTGATGGGGATCAGGAAG---A------------ATTAT---C---AGC---A------C---TT-----------
----------GAGATG------------------------------GGGCGCCTTG---------TTCCTTGGGATG---
T---TG---------ATAAT------------CTGT------AG
>AY331293/B/US/1996/1057_09
ATG------------------CAATCT------TT---AA---------TAATAG---CAT---CA---ATAT---TAGC
CTTAGTAGTAGTAG--CAAT---AA-TAGCAATAGT------KGTGTGGTCCATAGTATTCATAGAATATAGGAAAATAT
TAAGACAA---AGAAAAATAGATAGGTTAATTGATAGAATAAG---AGAAAGAGCAGAAGACAGTGGCA---------AT
GAGAGTGATGGGGATCAGGAAG---A------------ATTAT---C---AGC---A------C---TT-----------
----------GAGATG------------------------------GGGCGCCTTG---------TTCCTTGGGATG---
T---TG---------ATAAT------------CTGT------AG
>AY331294/B/US/1998/1058_08
ATG------------------CCATCT------TT---AT---------ATATCT---TAG---GA---ATAG---TAGC
ATTAGTAGTAGCAG--CAAT---AC-TAGCAATAGT------TGTGTGGTCCATAGTGTTAATAGAATATAGGAAAATAT
TAAAACAA---AAGAAAATAGACAAGATAATTGATAGGATAAG---AGAAAGAGCAGAAGATAGTGGCA---------AT
GAGAGTGAAGGGGATCAGGAGG---A------------ATTGT---C---AGC---A------C---TC---G---T---
------G---GAGATG------------------------------GGGCACTACGCTCACCATGCTCCTTGGAATA---
T---TG---------ATGAT------------CTGT------AG
>AY331295/B/US/1998/1058_11
ATG------------------CCATCT------TT---AT---------ATATCT---TAG---GA---ATAG---TAGC
ATTAGTAGTAGCAG--CAAT---AC-TAGCAATAGT------TGTGTGGTCCATAGTGTTAATAGAATATAGGAAAATAT
TAAAACAA---AAGAAAATAGACAAGATAATTGATAGGATAAG---AGAAAGAGCAGAAGATAGTGGCA---------AT
GAGAGTGAAGGGGATCAGGAGG---A------------ATTGT---C---AGC---A------C---TC---G---T---
------G---GAGATG------------------------------GGGCACTACGCTCACCATGCTCCTTGGAATA---
T---TG---------ATGAT------------CTGT------AG
>AY331296/B/US/1999/PRB959_03
ATG------------------CAACCT------TT---AC---------ACATAT---TAG---CA---ATAG---TAGG
ATTAGTATTAGCAA--TAAT---AA-TAGCAATAGT------TGTGTGGTCCATAGTATTCATAGAATATAGGAAAATAT
TAAGACAA---AGGAAAATAGATAGGTTAATTGATAGAATAAG---AGAAAGAGCAGAAGACAGTGGCA---------AT
GAGAGTGATGGGGATCAAGAGG---A------------ATTAT---C---AGC---A------C---TT---G---T---
------G---GAAAGA------------------------------GGGCATCTTG---------CTCCTTGGGATG---
T---TG---------ATGAT------------CTGT------AG
>AY331297/B/US/1999/PRB959_05
ATG------------------CAACCT------TT---AC---------ACATAT---TAG---CA---ATAG---TAGG
ATTAGTATTAGCAA--TAAT---AA-TAGCAATAGT------TGTGTGGTCCATAGTATTCATAGAATATAGGAAAATAT
TAAGACAA---AGGAAAATAGATAGGTTAATTGATAGAATAAG---AGAAAGAGCAGAAGACAGTGGCA---------AT
GAGAGTGATGGGGATCAAGAGG---A------------ATTAT---C---AGC---A------C---TT---G---T---
------G---GAAAGA------------------------------GGGCATCTTG---------CTCCTTGGGATG---
T---TG---------ATGAT------------CTGT------AG
>AY332236/B/US/1997/1006_10
ATG------------------CAATCT------AT---AA---------AGATAT---TAG---CA---ATAG---TAGC
ATTAGTAGTAGCAG--CAAT---AA-TAGCAATAAT------TGTGTGGACCTTAGTACTCATAGAATATAGGAAATTAT
TAAGACAA---AGAAAAATAGACAGGTTAATTGATAGAATAGC---AGAAAGAGCAGAAGACAGTGGCA---------AT
GAGAGTGATGGGGATCAGGAGG---A------------ATTAT---C---AAC---A------C---TT---A---T---
------G---GAGATG------------------------------GGGCATCATG---------CTCCTTGGGATA---
T---TG---------ATGAT------------CTGT------AG
>AY332237/B/US/1996/1027_03
ATG------------------CAAGCT------TT---AC---------AAATAG---TAG---CA---ACAG---TAGC
ATTAGTAGTAGCAG--CAAT---AA-TAGCAATAGT------TGTGTGGTCTATAGTATTCATAGAATATAGGAAAATAT
TAAGACAA---AGAAAAATAGACAGTTTAATAGATAGAATAAG---AGAAAGAGCAGAAGACAGTGGCA---------AT
GAGAGTGATGGGGATCAGGAAG---A------------ATTAT---C---AGT---A------C---TT---G---T---
------G---GAGAGG------------------------------GGGCATCTTG---------CTCCTTGGGATG---
T---TA---------ATGAT------------CTGT------AG
>AY352275/B/US/1984/SF33
ATG------------------TAATCT------TT---AA---------CAATAT---TAG---CA---ATAG---TAGC
AATAGTAGTAGTAa--CAAT---AA-TAGCAATAGT------TATATGGACCATAGTATTAATAAAATATAGGAAAATAT
TAAGACAA---AGAAAAATAGACAGATTAATTGATAGAATAAG---AGAAAGAGCAGAAGACAGTGGCA---------AT
GAGAGCGAGGGAGACCAGGAAG---A------------ATTAT---C---AGT---G------C---TT---G---T---
------G---GAGATG------------------------------GGGCACGATG---------CTCCTTGGGATG---
T---TA---------ATGAT------------CTGT------AG
>AY423381/B/NL/1999/671_99T12
ATG------------------CAATCT------TT---AA---------CAATAG---TAG---CA---ATAG---TAGC
ATTAGTAGTAGCAG--CAAT---AA-TAGCAATAGT------TGTGTGGACTATAGTGTTCATAGAATATAGGAAAATAT
TAAGACAA---AAGAAAATAGATAGGTTAATTGATAGAATAAG---AGAAAAAGCAGAAGACAGTGGCA---------AT
GAAAGTGAGGGGGATCAGGAAG---A------------ATTAT---C---AGC---T------C---TT---G---T---
------G---GAGATG------------------------------GGGCATCATG---------CTCCTTGGGATG---
T---TG---------ATGAT------------CTGT------AG
>AY423382/B/NL/2000/671_00T93
ATG------------------CAATCT------TT---AA---------CAATAG---TAG---CA---ATAG---TAGC
ATTAGTAGTAGCAG--CAAT---AA-TAGCAATAGT------TGTGTGGACTATAGTGTTCATAGAATATAGGAAAATAT
TAAGACAA---AAGAAAATAGATAGGTTAATTGATAGAATAAG---AGAAAGAGCAGAAGACAGTGGCA---------AT
GAAAGTGAGGGGGATCAGGAAG---A------------ATTAT---C---AGC---T------C---TT---G---T---
------G---GAGATG------------------------------GGGCATCATG---------CTCCTTGGGATG---
T---TG---------ATGAT------------CTGT------AG
>AY423383/B/NL/2000/671_00T162
ATG------------------CAATCT------TT---AA---------CAACAG---TAG---CA---ATAG---TAGC
ATTAGTAGTAGCAG--CAAT---AA-TAGCAATAGT------TGTGTGGACTATAGTGTTCATAGAATATAGGAAAATAT
TAAGACAA---AAGAGAATAGATAGGTTAATTGATAGAATAAG---AGAAAGAGCAGAAGACAGTGGCA---------AT
GAAAGTGAAGGGGATCAGGAAG---A------------ATTAT---C---AGC---T------C---TT---G---T---
------G---GAGATG------------------------------GGGCATCATG---------CTCCTTGGGATG---
T---TG---------ATGAT------------CTGT------AG
>AY423384/B/NL/2000/671_00T167
ATG------------------CAATCT------TT---AA---------CAATAG---TAG---CA---ATAG---TAGC
ATTAGTAGTAGCAG--CAAT---AA-TAGCAAAAGT------TGTGTGGACTATAGTGTTCATAGAATATAGGAAAATAT
TAAGACAA---AAGAAAATAGATAGGTTAATTGATAGAATAAG---AGAAAGAGCAGAAGACAGTGGCA---------AT
GAAAGTGAGGGGGATCAGGAAG---A------------ATTAT---C---AGC---T------C---TT---G---T---
------G---GAGATG------------------------------GGGCATCATG---------CTCCTTGGGATG---
T---TG---------ATGAT------------CTGT------AG
>AY423385/B/NL/2000/671_00T169
ATG------------------CAATCT------TT---AA---------CAATAG---TAG---CA---ATAG---TAGC
ATTAGTAGTAGCAG--CAAT---AA-TAGCAATAGT------TGTGTGGACTATAGTGTTCATAGAATATAGGAAAATAT
TAAGACAA---AAGAGAATAGATAGGTTAATTGATAGAATAAG---AGAAAGAGCAGAAGACAGTGGCA---------AT
GAAAGTGAAGGGGATCAGGAAG---A------------ATTAT---C---AGC---T------C---TT---G---T---
------G---GAGATG------------------------------GGGCATCATG---------CTCCTTGGGATG---
T---TG---------ATGAT------------CTGT------AG
>AY423386/B/NL/2000/671_00T103
ATG------------------CAATCT------TT---AA---------CAATAG---TAG---CA---GTAG---TAGC
ATTAGTAGTAGCAG--CAAT---AA-TAGCAATAGT------TGTGTGGACTATAGTGTTCATAGAATATAGGAAAATAT
TAAGACAA---AGGAAAATAGATAGGTTAATTGATAGAATAAG---AGAAAGAGCAGAAGACAGTGGCA---------AT
GAAAGTGAGGGGGATCAGGAAG---A------------ATTAT---C---AGC---T------C---TT---G---T---
------G---GAGATG------------------------------GGGCATCATG---------CTCCTTGGGATG---
T---TG---------ATGAT------------CTGT------AG
>AY423387/B/NL/2000/671_00T36
ATG------------------CAATCT------TT---AA---------CAATAG---TAG---CA---ATAG---TAGC
ATTAGTAGTAGCAg--CAAT---AA-TAGCAATAGT------TGTGTGGACTATAGTGTTCATAGAATATAGGAAAATAT
TAAGACAA---AGGAAAATAGATAGGTTAATTGATAGAATAAG---AGAAAGAGCAGAAGACAGTGGCA---------AT
GAAAGTGAAGGGGATCAGGAAG---A------------ATTAT---C---AGC---T------C---TT---G---T---
------G---GAGATG------------------------------GGGCATCATG---------CTCCTTGGGACG---
T---TG---------ATGAT------------CTGT------AG
>AY560107/B/US/1998/98USHVTN1925c1
ATG------------------CAAGCT------TT---AC---------AAATAA---CAG---CA---ATAG---TAGC
ATTAGTAGTAGTAG--CAAT---AA-TAGCAATAGT------TGTATGGTCCATAGTACTCATAGAATATAGGAAAATAC
TAAGACAA---AGGAAAATAGATAGGTTAATTGATAGAATAAG---AGAAAGAGCAGAAGACAGTGGCA---------AT
GACAGTGAAGGGGATCAGGAAG---A------------ATTAT---C---AGC---A------C---TT---G---T---
------G---GAAATG------------------------------GGGCATGATG---------CTCCTTGGGATG---
T---TG---------ATGAT------------CTGT------AG
>AY560108/B/US/1998/98USHVTN3605c9
ATG------------------CAACCT------TT---AG---------TAATAT---TAG---CA---ATAG---TAGC
ATTAATAGTAGTAG--CAAT---AA-TAGCAATAGT------TGTGTGGTCCATAGTACCCATAGAATATAGGAAAACAT
TAAGACAA---AGAAAAATAAATAGGATACTTGATAGAATAAG---GGAAAGAGCAGAAGACAGTGGCA---------AT
GAGAGTGAAGGGGACCAGGAGG---A------------ATTAT---C---AGC---A------C---TT---G---G---
------G---GATATG------------------------------GGGCGCCTTA---------TTCCTGGGG------
A---TA---------TTGAT------------CTGT------AG
>AY560109/B/US/1998/98USHVTN8229c6
ATG------------------CAATCT------TT---AC---------AGATAT---TAG---CA---ATAG---TAGC
ATTAGTAATAGTAG--CATT---AA-TAGCAATAGT------TGTATGGACCATAGTACTCATAGAATATAGGAAAATAT
TAAGACAA---AGAAAAATAGACAGGTTAATTGATAGAATAAG---GGAAAGAGCAGAAGACAGTGGCA---------AT
GAAAGCGAAGGGGACCAGGAAG---A------------ATTAT---C---AGC---A------C---TT---G---T---
------G---GAGAGG------------------------------GGGCATCATG---------CTCCTTGGGATG---
T---TG---------ATGAT------------CTGT------AG
>AY560110/B/US/1998/98USHVTN941c1
ATG------------------CAACCC------TT---AG---------TAGTAG---CAG---CA---ATAG---TAGG
ATTAGTAGTAGCAG--CAAT---AC-TAGCAATAAT------TGTGTGGACCATAGTACTCATAGAATATAGAAAAATAT
TAAGACAA---AGAAAAATAGACAGGTTAATTGATAGAATAGC---AGAAAGAGCAGAAGACAGTGGCA---------AT
GAAAGTGAAGGAGACCAGGAGG---A------------ATTAT---C---AGC---A------C---TT---G---T---
------G---GACATG------------------------------GGGCACCATG---------CTCCTTGGAATG---
T---TG---------ATGAT------------CTGT------AG
>AY561236/B/CO/2001/PCM001
ATG------------------CACGCT------TT---AC---------AAATAT---CAG---CA---ATAG---TAGC
TTTAGTAGTAACAG--CAAT---AA-TAGCAATAGT------TGTGTGGACCATAGTAGGCTTAGAAATTAGGAAGGTAT
TAAGACAA---AGAAAAATAGACAGGTTAATTGAAAGAATAGC---AGAAAGAGCAGAAGACAGCGGCA---------AT
GAGAGCGAAGGGGATCAGGAAG---A------------ATTGG---C---AGC---A------C---TT---G---T---
------G---GAAATG------------------------------GGGCACGATG---------CTCCTTGGGATG---
T---TA---------ATGAT------------ATGT------AG
>AY561237/B/CO/2001/PCM013
ATGTAATG-------------CAACCT------TT---AG---------TCATAT---ACT---CG---ATAG---TAGC
TTTAGTAGTAGTAG--GAAT---AA-TAGCAATAGT------TGTGTGGACCATAGTATTCATAGAATATAGGAAAATAT
TAAGACAA---AGGAAAATAGACAAGCTAATTGACAGAATAGC---AGAAAGAGCAGAAGACAGTGGCA---------AT
GAGAGTGAGGGAGATCATGAGG---A------------ATTAT---C---AGC---C------C---TT---A---T---
------G---GAAATG------------------------------GGGCACCATG---------CTCCTTGGGATA---
T---TG---------ATGAT------------CTGT------AG
>AY561239/B/CO/2001/PCM039
ATA------------------GTATCA------TT---A-----------------------------------------
----GTAGTAGCAG--CAAT---AA-TAGCAATAGT------TGTATGGTCCATAGTCTTCATAGAATATAGGAAAATAT
TAAGACAA---AGAAAAATAGACAGGCTAATTGACAGAATTGC---AGAAAGAGCAGAAGACAGTGGCA---------AT
GAGAGTGATGGGGATCAAGAGG---A------------ATTGT---C---AGC---A------C---TT---G---T---
------G---GAGATG------------------------------GGGCATGATG---------CTCCTTGGAATG---
T---TA---------ATGAT------------TTGT------AG
>AY561240/B/CO/2001/PCM074
ATG------------------CAACCT------TT---AG---------TAATAT---TAG---CA---ATAG---TAGC
ATTAGTAGTAGCAG--CAAT---AT-TAGCAATAGT------TGTGTGGTCTATAGTATTCATAGAATATAGGAAAATAA
GAAAACAA---AGAAAAATAGACAGGTTAATTGACAGAATAAG---AGAAAGAGCAGAAGACAGTGGCA---------AT
GAGAGTGAAGGGGATCATGAGG---A------------ATTGT---C---AGC---G------C---TT---G---T---
------A---GACATG------------------------------GGGCACGATG---------CTCCTTGGAATA---
T---TG---------ATGAT------------CTGT------AA
>AY586542/B/CU/1999/Cu19
ATG------------------CATTCT------TT---AC---------AGATAT---TAG---CA---ATAG---TAGC
ATTAGTAATAGCAG--CAAT---AA-TAGCAATAGT------TGTGTGGACCATAGTAGTCATAGAATATAGGAAAATAC
TAAGACAA---AGAAAAATAGACAGGATAATTAATAGAATAAT---AGAAAGAGCAGAAGACAGTGGCA---------AT
GAAAGTGAAGGAGATCAGGAAG---A------------ATTAT---C---AGC---A------C---TT---G---T---
------G---GAGATG------------------------------GGGCATCATG---------CTCCTTGGAATG---
T---TG---------ATGAT------------CTGT------AG
>AY586543/B/CU/1999/Cu43
ATG------------------CAACCT------GA---AG---------TGATAT---TAG---CA---ATAG---TAGC
ATTGGTAGTAGTAG--CAAT---AA-TAGCAATAGT------TGTGTGGACCATAGTAATCATAGAATATAGGAAAATAT
TAAGACAA---AGAAAAATAGACAGGTTAATTGATAGAATAAT---AGAAAGAGCAGAAGACAGTGGCA---------AT
GAAAGTGAAGGAGACCAGGAAG---A------------ATTAT---C---AGC---A------C---TT---G---T---
------G---GAAATG------------------------------GGGCATCCTG---------CTCCTTGGAATG---
T---TG---------ATGAT------------CTGT------AG
>AY682547/B/RU/2004/04RU128005
ATG------------------CAATCC------TT---AG---------MRATAG---CAG---CA---ATAG---TAGG
ATTAGTAKTAGCAG--YAAT---AA-TAGCAATAGT------TGTGTGGTCCATAGTATTAATAGAATATAAAAAMTTAT
TAAGACAA---AGAAAAATAGACAGATTAATTGATAGAATAAG---AGAAAGAGCAGAAGACAGTGGCA---------AT
GAGAGCGAGGGGGATCAGGAAG---A------------ATTAT---C---AGG---G------C---TT---A---T---
------T---GAGATG------------------------------GGGCACCTTG---------CTCCTTGGGATA---
T---TG---------ATGAT------------TTGT------AG
>AY713408/B/TH/1996/96TH_NP1538
ATG------------------CAATCT------TT---AA---------CCATTT---TAG---CA---ATAG---TAGG
CTTAGTAGTAGCAG--CAAT---AA-TAGCAATAGT------TGTGTGGACTATAGTACTCATAGAATATAGGAAAATAT
TAAGGCAG---AGAAAAATAGATAGGCTAATTGATAGAATAAG---AGAAAGAGCAGAAGACAGTGGCA---------AT
GAGAGTGACGGGGATCAGGAAG---A------------ATTAT---C---AGC---A------T---TT---A---T---
------G---GAGATG------------------------------GGGCACCATG---------CTCCTTGGGATG---
T---TG---------ATGAT------------CTGT------AG
>AY713409/B/US/1985/BAL_85US_Ba_L
ATG------------------CAAGCT------TT---AC---------AAATAT---CAG---CA---ATAG---TAGG
ATTAGTAGTAGCAG--CAAT---AA-TAGCAATAGT------TGTGTGGACCATAGTATTCATAGAATATAGGAAAATAT
TAAGGCAA---AGAAAAATAGACAGGTTAATTGATAGAATAAC---AGAAAGAGCAGAAGACAGTGGCA---------AT
GAGAGTGACGGAGATCAGGAAG---A------------GTTAT---C---AGC---A------C---TG---G---T---
------G---GAGATG------------------------------GGGCATCATG---------CTCCTTGGGATA---
T---TA---------ATGAT------------CTGT------AA
>AY713410/B/US/1994/94US_33931N
ATG------------------CAACCT------TT---AC---------AAATAG---CAG---CA---ATAG---TAGC
ATTAGTAGTAGCAA--CAAT---AA-TAGCAATAGT------TGTGTGGATCATAGTGTTAGTAGAATACAGGAAAATAT
TAAGACAA---AGGAAAATAGACAGATTAATTGATAGAATAAG---CGAAAGAGCAGAAGACAGTGGCA---------AT
GAGAGCGAAGGGGATCAGGAAG---A------------ATTGG---C---AGC---A------C---TT---G---T---
------G---GAGATG------------------------------GGGCACCATG---------CTCCTTGGAATG---
T---TG---------ATGAT------------CTGT------AG
>AY713411/B/FR/1992/92FR_BX08
ATG------------------CAATCT------TT---AG---------AAATAT---TAG---CA---ATAG---TAGC
ATTAGTAGTAGCAG--TAAT---AA-TAGCAATAGT------TGTGTGGACCATAGTAGGCATAGAATTTAGGAAAATAT
TAAGACAA---AGAAAAATAGACAGGTTACTTGATAGAATAAG---AGAAAGAGCAGAAGACAGTGGCA---------AT
GAAAGTGAAGGAGACCAGGAAG---A------------ATTAT---C---AGC---A------C---TT---G---T---
------G---GAAATG------------------------------GGGCACCATG---------CTCCTTGGGATG---
T---TA---------ATGAT------------CTGT------AG
>AY713412/B/US/1990/90US_873
ATG------------------CAATCT------TT---AG---------AAATAT---TAG---CA---RTAG---TAGC
ATTAGTAGTAGCAA--TAAT---AA-TAGCAATAGT------TGTGTGGACCATAGTATTCATAGAATATAGGAAAATAT
TAAGACAA---AGAAAAATAGACAGGTTAATTGATAGAATAAC---AGAAAGAGCAGAAGACAGTGGTA---------AT
GAGAGTGAYGGAGATCAGGAGG---A------------ATTAT---C---AGC---A------C---TT---G---T---
------G---GAGATG------------------------------GGGCACCATG---------CTCCTTGGGATA---
T---TG---------ATGAT------------CTGT------AG
>AY751406/B/RU/2004/04RU129005
ATG------------------CAACCT------CT---AG---------AGATAT---TAG---CA---ATAG---TAGC
TTTAGTAGTAGCAA--TAAT---AT-TAGCAATAAT------TGTGTGGACCATAGTATTGATAGAATATAGGAAAATAT
TAAGACAA---AGAAAAATAGACAGGTTAATTGATAGAATAAG---TGAAAGAGCAGAAGACAGTGGCA---------AT
GAGAGCGAAGGGGACCAGGAAG---A------------ATTAT---C---AGC---G------C---TT---G---T---
------G---GAGATG------------------------------GGGCATCATG---------CTCCTTGGGATG---
T---TA---------ATGAT------------CAGT------AG
>AY751407/B/RU/2004/04RU139089
ATG------------------CAACCT------TT---AA---------GCATAG---TAG---CA---ATAG---TAGC
ATTAGTAGTAGTAG--CAAT---AA-TAGCAATAGT------TGTGTGGACCATAGTGCTCATAGAATATAGGAAAATAG
TGAGACAA---AGAAAAATAGATAGATTAATTGATAGAATAGT---AGAAAGAGCAGAAGACAGTGGCA---------AT
GAGAGTGAAGGAGACCAGGAAG---A------------ACTAT---C---AGC---A------C---TT---A---T---
------G---GAAATG------------------------------GGGCATCATG---------CTCCTTGGAATG---
T---TG---------ATGAT------------CTGT------AG
>AY779550/B/CA/1998/CANA3FULL
ATG------------------CCACCT------TT---ACCACTTTTACATATAG---TAG---CA---ATAG---TAGC
ATTAGTAGTAGCAT--TAAT---AA-TAGCAATAGT------TGTGTGGTCCATAGTAGGCATAGAATATAGGAAAATAT
TAAGACAA---AGAAAAATAGACAGGTTAATTGATAGGATAAG---TGAAAGAGCAGAAGACAGTGGCA---------AT
GAGAGTGAAGGGGACCAGGAGG---A------------ATTAT---C---GGC---G------C---TT---A---T---
------G---GAGATG------------------------------GGGCACCATG---------CTCCTTGGGATG---
T---TG---------ATGAT------------CTGT------AG
>AY779551/B/CA/1999/CANA5FULL
ATG------------------CCACCT------TT---ACCACTTTTACATATAG---TAG---CA---ATAG---TAGC
ATTAGTAGTAGCAT--TAAT---AA-TAGCAATAGT------TGTGTGGTCCATAGTAGGCATAGAATATAGGAAAATAT
TAAGACAA---AGAAAAATAGACAGGTTAATTGATAGGATAAG---TGAAAGAGCAGAAGACAGTGGCA---------AT
GAGAGTGAAGGGGACCAGGAAG---A------------ATTAT---C---GGC---G------C---TT---A---T---
------G---GAGATG------------------------------GGGCACCATG---------CTCCTTGGGATG---
T---TG---------ATGAT------------CTGT------AG
>AY779552/B/CA/2000/CANA6FULL
ATGCCACCTTTA---------CCACCT------TT---AC---------ATATAT---TAG---CA---ATAG---TAGC
ATTAGTAGTAGCAT--TAAT---AC-TAGCAATAGT------TGTGTGGTCCATAGTAGGCATAGAGTATAGGAAAATAT
TAAGACAA---AGAAAAATAGATAGGTTAATTGATAGGATAAT---AGAAAGAGCAGAAGACAGTGGCA---------AT
GAGAGTGAAGGGGACCAGGAAG---A------------GTTAT---C---GGC---G------C---TT---A---T---
------G---GAGATG------------------------------GGGCACCATG---------CTCCTTGGGATG---
T---TG---------ATGAT------------CTGT------AG
>AY779553/B/CA/1997/CANB3FULL
ATG------------------CACTCT------TT---AC---------AAATAG---TAG---CA---ATAG---TAGT
ATTAATAGTAGCAG--CAAT---AA-TAGCAATAGT------TGTGTGGACCATAGTAGGCATAGAATATAGGAAAATAT
TAAGACAA---AGAAAAATAGACAGGTTAATTGAAAGGATAAT---TGAAAGAGCAGAAGACAGTGGCA---------AT
GAGAGTGAAGGAGCCCAGAAAG---A------------ATTAT---C---AGC---A------C---TT---G---T---
------G---GAGATG------------------------------GGGCACCATG---------CTCCTTGGGATG---
T---TG---------ATGAT------------CTGT------AG
>AY779554/B/CA/1998/CANB4FULL
ATG------------------CAACCT------TT---AC---------ACATAT---TAG---CA---ATAG---TAGC
ATTAGTAGTAGCAT--TAAT---AA-TAGCAATAGT------TGTGTGGACCATAGTAGGCATAGAATATAGGAAAATAT
TAAGACAA---AGAAAAATAGACAGGTTAATTGAGAGAATAAT---AGAAAGAGCAGAAGACAGTGGCA---------AT
GAGAGTGAAGGAGACCAGGAAG---A------------ATTAT---C---GGC---A------C---TT---G---T---
------G---GAGATG------------------------------GGGCACCATG---------CTCCTTGGGATG---
T---TG---------ATGAT------------TTGT------AG
>AY779555/B/CA/1998/CANB5FULL
ATG------------------CAATCT------TT---AC---------AAATAG---CAG---CA---ATAG---TAGC
ATTAGTAGTAGCAT--TAAT---AA-TAGCAATAGT------TGTGTGGACCATAGTAGGCATAAAATATAAGAAAATAT
TAAGACAA---AAAAAAATAGACGGGTTAATTAAAAAAATAAG---TAAAAAAGCAAAAGACAGGGGCA---------AT
GAGAGTGAAGGAGACCAGGAAG---A------------ATTAT---C---GGC---A------C---TT---G---T---
------G---GAGATG------------------------------GGGCACCATG---------CTCCTTGGGATG---
T---TA---------ATGAT------------CTGT------AG
>AY779557/B/CA/1998/CANC10FULL
ATGCAAATG------------CAATCT------TT---AC---------AAATAT---TAG---CA---ATAG---TAGC
ATTAGTAGTAGCAA--TAGC---AA-TAGCAATAGT------TGTGTGGACCATAGTAGGCATAGAATATAGAAGAATAT
TAAGACAA---AGAAAAATAGACAGGCTAATTGAAAGACTAAG---TGAAAGAGCAGAAGACAGTGGCA---------AT
GAAAGTGAAGGGGATCAGGAAG---A------------ATTGG---C---AGC---G------C---TT---G---T---
------G---GAGATG------------------------------GGGCATCATG---------CTCCTTGGAATG---
T---TG---------ATGAT------------CTGT------AG
>AY779558/B/CA/1999/CAN11FULL
ATGCAAATG------------CAATCT------TT---AC---------AAATAT---TAG---CA---ATAG---TAGC
ATTAGTAGTAGCAG--CAAT---AA-TAGCAATAGT------TGTGTGGACCATAGTAGGCATAGAATATAGAAGAATAT
TAAGACAA---AGAAAAATAGACAGGCTAATTGAAAGAATAAG---TGAAAGAGCAGAAGACAGTGGCA---------AT
GAGAGTGAAGGGGATCAGGAAG---A------------ATTGG---C---AGC---G------C---TT---G---T---
------G---GAGATG------------------------------GGGCATGATG---------CTCCTTGGAATG---
T---TG---------ATGAT------------CTGT------AG
>AY779559/B/CA/1992/CANC2FULL
ATG------------------CAATCT------TT---AC---------AAATAT---TAG---CA---ATAG---TAGC
ATTAGTAGTAGCAT--TAAT---AA-TAGCAATAGT------TGTGTGGACCATAGTAGGCATAGAATATAGAAAAATAT
TAAGACAA---AGAAAAATAGACAGGTTAATTGAGAGAATAAG---TGAAAGAGCAGAAGACAGTGGCA---------AT
GAAAGTGAAGGGGCCCAGGAAG---A------------ATTGT---C---GGC---A------C---TT---G---T---
------G---GAGATG------------------------------GGGCATCATG---------CTCCTTGGAATG---
T---TG---------ATGAT------------CTGT------AG
>AY779560/B/CA/1994/CANC3FULL
ATG------------------CAATCT------TT---AC---------AAATAT---TAG---CA---ATAG---TAGC
ATTAGTAGTAGCAT--TAAT---AA-TAGCAATAGT------TGTGTGGACCATAGTAGGCATAGAATATAGAAGAATAT
TAAGACAA---AGAAAAATAGACAGGTTAATTGAGAGAATAAG---TGAAAGAGCAGAAGACAGTGGCA---------AT
GAAAGTGAAGGGGACCAGGAAG---A------------ATTGT---C---AGC---A------C---TT---G---T---
------G---GAGATG------------------------------GGGCATCATG---------CTCCTTGGGATG---
T---TG---------ATGAT------------CTGT------AG
>AY779561/B/CA/1992/CANC5FULL
ATG------------------CAATCT------TT---AC---------AAATAT---TAG---CA---ATAG---TAGC
ATTAGTAGTAGCAT--TAAT---AA-TAGCAATAGT------TGTGTGGACCATAGTAGGCATAGAATATAGGAGAATAT
TAAGACAA---AGAAAAATAGACAGGTTAATTGAGAGAATAAG---TGAAAGAGCAGAAGACAGTGGCA---------AT
GAAAGTGAAGGGGCCCAGAAGG---A------------ATTGT---C---AGC---A------C---TT---G---T---
------G---GAGATG------------------------------GGGCATCATG---------CTCCTTGGGATG---
T---TG---------ATGAT------------CTGT------AG
>AY779562/B/CA/1993/CANC6FULL
ATGCAAATG------------CAATCT------TT---AC---------AAATAT---TAG---CA---ATAG---TAGC
ATTAGTAGTAGCAA--TAGC---AA-TAGCAATAGT------TGTGTGGACCATAGTAGGCATAGAATATAGAAGAATAT
TAAGACAA---AGAAAAATAGACAGGCTAATTGAAAGACTAAG---TGAAAGAGCAGAAGACAGTGGCA---------AT
GAAAGTGAAGGGGATCAGGAAG---A------------ATTGG---C---AGC---G------C---TT---G---T---
------G---GAGATG------------------------------GGGCATCATG---------CTCCTTGGAATG---
T---TG---------ATGAT------------CTGT------AG
>AY779563/B/CA/1996/CANC8FULL
ATGCAAATG------------CAATCT------TT---AC---------AAATAT---TAG---CA---ATAG---TAGC
ATTAGTAGTAGCAG--CAAT---AA-TAGCAATAGT------TGTGTGGACCATAGTAGGCATAGAATATAGAAGAATAT
TAAGACAA---AGAAAAATAGACAGGCTAATTGAAAGAATAAG---TGAAAGAGCAGAAGACAGTGGCA---------AT
GAAAGTGAAGGGGATCAGGAAG---A------------ATTCG---C---AGC---G------C---TT---G---T---
------G---GAGATG------------------------------GGGCATGATG---------CTCCTTGGAATG---
T---TA---------ATGAT------------CTGT------AG
>AY779564/B/CA/1996/CANA1FULL
ATGCCACTTTA----------CCACTT------TT---A-----------CATAT---TAG---CA---ATAG---TAGC
ATTAGTAGTAGCAT--TAAT---AA-TAGCAATAGT------TGTGTGGTCCATAGTAGGCATAGAATATAGAGAAATAT
TAAGACAA---AGAAAAATAGACAGGTTAATTGATAGACTAAT---AGAAAGAGCAGAAGACAGTGGCA---------AT
GAGAGTGAAGGGGACCAGGAAG---A------------GTTAT---C---GGC---G------C---TT---A---T---
------G---GAGATG------------------------------GGGCACCATG---------CTCCTTGGGATG---
T---TG---------ATGAT------------CTGT------AG
>AY781127/B/UY/2001/01UYTRA1179
ATG------------------CAACCT------TT---AC---------AAATAG---TAG---CA---ATAG---TAGC
ATTAGTAGTAGTAG--CAAT---AA-TAGCAATAGT------TGTGTGGACTATAGTGTTCTTAGAATATAGGAAGATAT
TAAGACAA---AGAAAAATAGACAGGTTACTTGATAGAATAAT---AGAAAGAGCAGAAGACAGTGGCA---------AT
GAGAGCGAGGGGGATCAGGAAG---A------------ATTGT---C---AGC---A------C---TT---G---T---
------G---GAGATG------------------------------GGGCATCATG---------CTCCTTGGGATG---
T---TG---------ATGAT------------CTGT------AG
>AY795904/B/YE/2002/02YE507
ATG------------------CAACCT------CT---AC---------ACTTAG---CAG---CA---ATAA---TAGC
ATTAGTAGTAGCAG--CAAT---AA-TAGCAATAGT------TGTGTGGACCATAGTAGGCTTAGAATATAGGAGAATAT
TAAGACAA---AGAAAAATAGATAGGTTAATTGATAGAATAAG---TGAAAGAGCAGAAGACAGTGGCA---------AT
GAGAGTGATGAAGACCAGGAGG---A------------ATTGG---C---AGC---A------C---TT---A---T---
------G---GAAATG------------------------------GGGCGTCTTG---------CTCCTTGGGATG---
T---TA---------ATGAT------------CTGT------AA
>AY795905/B/YE/2002/02YE508
ATG------------------CAACCT------CT---AC---------AGATAG---CAG---CA---ATAG---TAGC
ATTAGTAGTAGTAG--CATT---AA-TAGCAATAGT------TGTGTGGACCATAGTATTCATAGAATATAGGAAAATAT
TAAGACAA---AGAAAAATAGACAGGTTAATTGAAAGAATAAG---TGAAAGAGCAGAAGACAGTGGCA---------AT
GAGAGTGATGGAGACCAGGAGG---A------------ATTGG---C---AGC---A------C---TT---G---T---
------G---GAGATG------------------------------GGGCACCATG---------CTCCTTGGGATG---
T---TA---------ATGAT------------CTGT------AA
>AY818644/B/AU/2004/Phcsffull04
ATG------------------CAATCT------TT---AC---------AACTAG---CAG---CA---ATAG---TAGC
ATTAGTAGTAGTAg--CAAT---AA-TAGTAATAGT------TGTGTGGACCATAGTATTCATAGAATATAGGAAAATAT
TAAGACAA---AGAAAAATAAACAGGTTAATTGATAGAATAAG---AGAAAGAGCAGAAGACAGTGGCA---------AT
GAAAGCGAAGGAGACCAGGAAG---A------------ATTAT---C---AGC---A------C---TT---G---T---
------G---GAGATG------------------------------GGGCACCATG---------CTCCTTGGGATG---
G---TG---------ATGAT------------CTGT------AG
>AY819715/B/RU/2004/04RU139095
ATG------------------CACCCT------TT---AC---------AAATAG---GAG---CA---ATAG---TAGC
ATTAGTAGTAGCAA--CAAT---AA-TAGCAATAGT------TGTGTGRACCATAGTATTTATARAATATAGAAAAATAT
TAAGACAA---ARAAAAATAGACAGGTTAATTRATAGAATAGC---AGAAAGAGCAGAARACAGTGGCA---------AT
GAAAGTGAAGGGGATCAARAAG---A------------ATTAT---C---AGC---A------C---TT---G---T---
------G---RAAATG------------------------------GGGCACCATG---------CTCCTTGGGATG---
T---TA---------ATGAT------------CTGT------AG
>AY835748/B/US/1983/5096_83
ATG------------------CAATCT------TT---AG---------AAATAG---TAT---CA---ATAG---TAGC
ATTAGTAGTAGCAA--CAAT---AA-TAGCAATAGT------TGTGTGGTCCATAGTATTCATAGAATATAGGAGAATAT
TAAGACAA---AGAATAGTACCCTGTGTTACTGATAGAATAAT---AGAAAAATCAGAAGACCCGGGCA---------AT
GAGAGTGGAGGAGATCAGGATG---T------------ATTAT---C---AGC---A------C---TT---G---T---
------G---GAGATG------------------------------GGGCACGACG---------CTCCTTGGGATA---
T---TA---------ATGTT------------CTGT------AC
>AY835749/B/US/1986/5096_86
ATG------------------CAATCT------TT---AG---------AAATAG---TAT---CA---ATAG---TAGC
ATTAGTAGTAGCAA--CAAT---AA-TAGCAATAGT------TGTGTGGTCCATAGTATTCATAGAATATAGGAAAATAT
TAAGACAA---AGAAGAATAGACAGGTTAATTGATAGAATAAG---AGAAAGAGCAGAAGACAGTGGCA---------AT
GAGAGTGGAGGAGATCAGGAAG---A------------ATTAT---C---AGC---A------C---TT---G---T---
------G---GAGATG------------------------------GGGCACGACG---------CTCCTTGGGATA---
T---TA---------ATGAT------------CTGT------AG
>AY835750/B/US/1989/5096_89
ATG------------------CAACCT------AT---A------------ATAG---TAG---CA---ATAG---TAGC
ATTAGTAGTAGCAA--TAAT---AA-TAGCAATAGT------TGTGTGCTCCATAGTATTCATAGAATATAGGAAAATAT
TAAGACAA---AGAAGAATAGACAGGTTAATTGATAGAATAAG---AGAAAGAGCAGAAGACAGTGGCA---------AT
GAGAGTGGAGGAGACCAGGAAG---A------------ATTAT---C---AGC---A------C---TT---G---T---
------G---GAGATG------------------------------GGGCACGATG---------CTCCTTGGGATA---
T---TA---------ATGAT------------CTGT------AG
>AY835751/B/US/1990/5096_90
ATG------------------CAATCT------TA---T------------ATAG---TAT---CA---ATAG---TAGC
ATTAGTAGTAGCAA--CAAT---AA-TAGCAATAGT------TGTGTGGTCCATAGTATTCATAGAATATACGAAAATAT
TAAGACAA---AGAAAAATAGACAGGTTAATTCATTGAATAAG---AGAAAGAGCAGAAGACAGTGGCA---------AT
GAGAGTGGAGGAG------------A------------TCTAT---C---AGC---A------C---TT---G---T---
------G---GAGATG------------------------------GGGCACGACG---------CTCCTTGGG------
A---TA---------TTCAT------------CTGT------AG
>AY835752/B/US/1992/5096_92
ATG------------------CAATCT------TT---AG---------AAATAT---ATA---CA---ATAG---TAGC
ATTAGTAGTAGCAA--CAAT---AA-TAGCAATAGT------TGTGTGGTCCATAGTATTCATAGAATATAGGAAAATAT
TAAGACAA---AGAAGAATAGACAGGTTAATTGATAGAATAAG---AGAAAGAGCAGAAGACAGCGGCA---------AT
GAGAGTGGAGGAGATCAGGATG---A------------ATTAT---C---AGC---A------C---TT---G---T---
------G---GAGATG------------------------------GGGCACGATG---------CTCCTTGGGATG---
T---TA---------ATGAT------------CTGT------AG
>AY835753/B/US/1996/5155_96
ATG------------------CAACCT------AT---A------------ATAG---TAG---CA---TTAG---TAGC
ATTAGTAGTAGCAG--CAAT---AA-TAGCAATAGT------TGTGTGGTCTATAGTAATCATAGAATATAGGAGAATAT
TAAGACAA---AGGAAAATAGAGAGGTTAATTGATAGAATAAG---AGAAAGAGCAGAAGACAGTGGCA---------AT
GAGAGTGAAGGGGATCAGGAAG---A------------ATTAT---C---AGC---G------C---TT---G---T---
------G---GAGATG------------------------------GGGCACGATG---------CTCCTTGGGATG---
T---TG---------ATGAT------------CTGT------AC
>AY835754/B/US/1983/5084_83
ATG------------------CAACCT------AT---A------------ATAT---TAG---CA---ATAG---TAGC
ATTAGTAGTAGCAA--TAAT---AA-TAGCAATAGT------TGTGTGGTCCATAGTAGCCATAGAATATAGGAAAATAT
TAAGCCAA---AGAAAAATAGCCAGGATAATTGATAGAATAAT---AGAAAGACCAGAAGCCAGTGGCA---------AT
GAGAGTGAAGGAGATCAGGAAG---A------------ATTAT---C---AGC---A------C---TGGTGG---T---
------G---GAGATG------------------------------GGGCACCATG---------CTCCTTGGGATA---
T---TA---------ATGAT------------CTGT------AG
>AY835755/B/US/1985/5157_85
ATG------------------CAATCT------TT---AC---------AAATAT---TAG---CA---CTAG---TAGC
ATTAGTAGTAGCAG--CAAT---AA-TAGCAATAGT------TGTGTGGACCATAGTATTCATAGAATATAGGAAAATAT
TAAGACAA---AGAAAAATAGACAGGTTAATTGATAGAATAAG---AGAAAGAGCAGAAGACAGTGGCA---------AT
GAAAGTGAAGGAGACCAGGAAG---A------------ATTGT---C---AGC---A------C---TT---G---T---
------G---GAGATG------------------------------GGGCACCATG---------CTCCTTGGGATG---
T---TG---------ATGAT------------CTGT------AG
>AY835756/B/US/1986/5157_86
ATG------------------CAACCT------TT---AC---------AAATAT---TAG---CA---CTAG---TAGC
ATTAGTAGTAGCAG--CAAT---AA-TAGCAATAGT------TGTGTGGACTATAGTATTCATAGAATATAGGAAAATAT
TAAGACAA---AGAAAAATAGACAGGTTAATTGATAGAATAAT---AGAAAGAGCAGAAGACAGTGGCA---------AT
GAAAGTGAAGGAGACCAGGAAG---A------------ATTGT---C---AGC---A------C---TT---G---T---
------G---GAGATG------------------------------GGGCACCATG---------CTCCTTGGGATG---
T---TG---------ATGAT------------CTGT------AG
>AY835757/B/US/1986/5113_86
ATG---------------------CCT------TT---AC---------AAGTAG---CAG---CA---ATAG---TAGC
ATTAGTAGTAGCAA--TAAT---AA-TAGCAATAGT------TGTGTGGTCTATAGTACTCATAGAATATAGGAAAATAT
TAAGACAA---AGAAAAATAGACAGGTTAATTGATAGAATAGC---AGAAAGAGCAGAAGACAGTGGCA---------AT
GAAAGTGAAGGAGACCAGGAAG---A------------ATTAT---C---AGC---A------C---TT---A---T---
------G---GAGATG------------------------------GGGGACCATG---------CTCCTTTGGTTA---
T---TA---------ATGAT------------CTGT------AG
>AY835758/B/US/1987/5113_87
ATG------------------CCACCT------AT---A------------GTAG---TAG---CA---ATAG---TAGC
ATTAGTAGTAGCAA--TAAT---AA-TAGCAATAGT------TGTGTGGTCTATAGTATTCATAGAATATAGGAAAATAT
TAAGACAA---AGAAGAATAGACAGGTTAATTGATAGAATAAG---AGATAGAGCAGAAGACAGTGGCA---------AT
GAAAGTGAAGGAGACCAGGAAG---A------------ATTAT---C---AGC---A------C---TC---G---T---
------G---GAGATT------------------------------GGGGACCATG---------CTCCTTTGGTTA---
T---TA---------ATGAT------------CTAT------AC
>AY835759/B/US/1982/5048_82
ATG------------------CAGCCT------TT---AC---------AAATAG---TAG---TA---ATAG---TAGC
ATTAGTAGTAGCAA--CAAT---AA-TAGCAATAGT------TGTGTGGTCCATAGTATTCATAGAATATAGGAAAATAT
TAAGACAA---AGAAAAATAGACAGGTTAATTGATAGAATAAG---AGAAAGAGCAGAAGACAGTGGCA---------AT
GAGAGTGAAGGGGATCAGGAAG---A------------ATTAT---C---AGC---A------C---TT---G---T---
------G---GAAATG------------------------------GGGCACTCTG---------CTCCTCGGGATA---
T---TG---------ATGAT------------CTGT------AA
>AY835760/B/US/1987/5048_87
ATG------------------CAGCCT------TT---AC---------AAATAG---TAG---TA---ATAG---TAGC
ATTAGTAGTAGCAA--CAAT---AA-TAGCAATAGT------TGTTTGGTCCATAGTACTCATAGAATATAGAAAAATAT
TAAGACAA---AGGAAAATAGACAGGCTAATTGATAGAATAAG---AGAAAGAGCAGAAGACAGTGGCA---------AT
GAGAGTGAAGGAGATCAAGAAG---A------------ATTAT---C---AGC---G------C---TT---G---T---
------G---GAGATG------------------------------GGGCACCATG---------CTCCTTGGGATA---
T---TG---------ATGAT------------CTGT------AG
>AY835761/B/US/1991/5048_91
ATG------------------CAGCCT------TT---AC---------AAATAT---TAG---CA---ATAG---TAGC
ATTAGTAGTAGTAA--CAAT---AA-TAGCAATAGT------TGTGTGGTCCATAGTACTCATAGAATATAGGAAAATAT
TAAGACAA---AGAAAAATAGACAGGTTAATTGATAGAATAAG---AGAAAGAGCAGAAGACAGTGGCA---------AT
GAGAGTGAAGGGGATCAGGAAG---A------------ATTAT---C---AGC---A------C---TT---G---T---
------G---GAAAGG------------------------------GGGCATGATG---------CTCCTTGGGATA---
T---TG---------ATGAT------------CTGT------AA
>AY835762/B/US/1984/5160_84
ATG------------------CAATCT------TT---AC---------AAATAG---TAG---TA---ATAG---TAGC
ATTAGTAGTAGCAA--CAAT---AA-TAGCAATAGT------TGTTTGGTCCATAGTACTCATAGAATATAGAAAAATAT
TAAGACAA---AGGAAAATAGACAGGTTAATTGATAGAATAAG---AGAAAGAGCAGAAGACAGTGGCA---------AT
GAGAGTGAAGGAGATCAAGAAG---A------------ATTAT---C---AGC---G------C---TT---G---T---
------G---GAGATG------------------------------GGGCACCATG---------CTCCTTGGGATA---
T---TG---------ATGAT------------CTGT------AG
>AY835763/B/US/1988/5160_88
ATG-------------------CACCT-------T---A----------CAATAG---TAG---CC---ATAG---TAGC
ATTAGTAGTAGTAA--CAAT---AA-TAGCCATAGT------TGTTTGGTCCATAGTGCTTATAGAATATAGAAAAATAT
TTAGACAA---AGGAAAATAGACAGGTTAATTGATAGAATAAG---AGAAAGAGCAGAAGACAGTGGCA---------AT
GAGAGCGAAGAAGATCAAGAAG---A------------ATTAT---C---AGC---G------C---TT---G---T---
------G---GAGATG------------------------------GGGCATGATG---------CTCCTTGGGATG---
T---TG---------ATGAT------------CTGT------AG
>AY835764/B/US/1992/5160_92
ATG------------------CACCCT------TT---AC---------AAATAG---CAG---CA---ATAG---TAGC
ATTAGTAGTAGTAA--CAAT---AA-TAGCAATAGT------TGTTTGGTCAATAGTGCTCATAGAATATAGAAAAATAT
TAAGACAA---AGGAGAATAGACAGGTTAATTGATAGAATAGG---AGAAAGAGCAGAAGACAGTGGCA---------AT
GAGAGTGAAGGAGATCAAGAAG---A------------ATTAT---C---AGC---A------A---TT---G---T---
------G---GAGATG------------------------------GGGCACCATGCTTACCATGCTCCTTGGGATA---
T---TA---------ATGAT------------CTGT------AG
>AY835765/B/US/1984/5084_84
ATG------------------CAAGCT------TT---AA---------ACACAT---TAG---CA---ATAG---TAGC
ATTAGTAGTAGCAA--TAAT---AA-TAGCAATAGT------TGTGTGGTCCATAGTAGCCATAGAATATAGGAAAATAT
TAAGACAA---AGAAAAATAGACAGGATAATTGATAGAATAAT---AGAAAGAGCAGAAGACAGTGGCA---------AT
GAGAGCGAAGGGGATCAGGAGG---A------------ATTAT---C---AGC---A------C---TT---G---T---
------G---GAGATG------------------------------GGGCACGATG---------CTCCTTGGGATA---
T---TG---------ATGAT------------CTGT------AC
>AY835766/B/US/1989/5073_89
ATG------------------CAATCT------TT---AG---------TAATAT---TAG---CA---ATAG---TAGC
ATATGTAGTAGCAA--TAAT---AT-TAGCAATAGT------TGTGTGGTCTATAGTATTCATAGAATATAGGAAAATAT
TAAGACAA---AGGAGAATAGACAGGTTAATTGATAGAATAGG---AGAAAGAGCAGAAGACAGTGGCA---------AT
GAGAGTGAAGGAGATCAAGAAG---A------------ATTAT---C---AGC---A------A---TT---G---T---
------G---GAGATG------------------------------GGGCACCATG---------CTCCTTGGGATA---
T---TA---------ATGAT------------CTGT------AG
>AY835767/B/US/1993/5073_93
ATG------------------CAATCT------TT---AG---------TAATAT---TAG---CA---ATAG---CAGC
ATATATAGTGGCAA--TAAT---AA-TAGCAATAGT------TGTGTGGTCTATAGTATTCATAGAATATAAGAAAATAT
TAAGACAA---AGAAGAATAGACAGGTTAATTGATAGGATAAT---AGAAAGAGCAGAAGACAGTGGCA---------AT
GAGAGTGAAGGGGATCAGGAAG---A------------ACTAT---C---CGC---A------A---TT---G---T---
------G---GAAATG------------------------------GGGCACCATGCTTACGATGCTCCTTGGGATG---
T---TA---------ATGAT------------CTGT------AG
>AY835768/B/US/1995/5073_95
ATG------------------CAATCT------TT---AG---------TAATAT---TAG---CA---ATAG---CAGC
ATATATAGTGGCTA--TAAT---AG-TAGCAATAGT------TGTGTGGTCTATAGTATACATAGAATATAAGAAAATAT
TAAGACAA---AGAAGAATAGACAGGTTAATTGATAGAATAAG---AGAAAGAGCAGAAGACAGTGGCA---------AT
GAGAGTGAAGGAGATCAGGAAG---A------------ATTAT---C---AGC---A------C---TT---G---T---
------G---GAGATG------------------------------GGGCACCATGCTCACCATGCTCCTTGGGATA---
T---TA---------ATGAT------------CTGT------AG
>AY835769/B/US/1985/5077_85
ATG------------------CAATCT------GT---A------------GTAT---TAG---CA---ATAT---TAGC
TATAGTATTAGCAA--TAAT---AT-TAGCAATAGT------TGTGTGGTCTATAGTATTCATAGAATATAGGAAAATAT
TAACACAA---AGAAGAATAGACAGGTTAATTGATAGAATAAG---AGAAAGAGCAGAAGACAGTGGCA---------AT
GACAGTGAAGGAGATCACGAAC---A------------ATTAT---C---AGC---A------C---TT---G---T---
------G---GAGATG------------------------------GGGCACCATGCTCACCATGCTCCTTGGGATA---
T---TG---------TTGAT------------CTGT------AC
>AY835770/B/US/1983/5082_83
ATG------------------CAATCT------TT---AC---------ATATAT---TAG---CA---ATAG---TAGC
ATTAGTAGTAGCAA--CAAT---AA-TAGCAATAGT------TGTGTGGTCCATAGTATTCATAGAATATAGGAAAATAT
TAAGACAA---AGGAAAATAGACAGGTTAATTGATAGAATAAG---AGAAAGAGCAGAAGACAGTGGCA---------AT
GAAAGTGAAGGGGATCAGGAAG---A------------ATTAT---C---AGC---A------C---TT---G---T---
------G---GAGATG------------------------------GGGCACCATG---------CTCCTTGGGATA---
T---TG---------ATGAT------------CTGT------AG
>AY835771/B/US/1986/5082_86
ATG------------------CAACCT------TT---AC---------ACATAG---TAG---CA---ATAG---TAGC
ATTAGTAGTAGCAA--CAAT---AA-TAGCAATAGT------TGTGTGGTCCATAGTATTCATAGAATATAGGAAAATAT
TAAGACAA---AGGAAAATAGACAGGTTAATTGATAGAATAAG---AGAAAGAGCAGAAGACAGTGGCA---------AT
GAGAGTGAAGGGGATCAGGAGG---A------------ATTGT---C---AGC---A------C---TT---G---T---
------G---GAGATG------------------------------GGGCACCATG---------CTCCTTGGGATA---
T---TG---------ATGAT------------CTGT------AG
>AY835772/B/US/1997/5082_97
ATG------------------CAACCT------TT---AC---------ACATA------G---CA---ATAG---GAGC
ATTAGTAGTAGCAG--CAAT---AA-TAGCAATAGT------TGTGTGGTCCATAGTATTCATAGAATATAGGAAAATAT
TAAGACAA---AGGAAAATAGACAGGTTAATTGATAGAATAAG---AGAAAGAGCAGAAGACAGTGGCA---------AT
GAGAGTGAAGGGGATCAGGAAG---A------------GTTGT---C---AGC---A------C---TT---G---T---
------G---GAGATG------------------------------GGGCATCATG---------CTCCTTGGGATA---
T---TG---------ATGAT------------CTGT------AC
>AY835773/B/US/1994/5082_94
ATG------------------CAACCT------TT---AA---------CCATAG---TAG---CA---ATAG---TAGC
ATTAGTAGTAGCAG--CAAT---AA-TAGCAATAGT------TGTGTGGTCCATAGTATTCATAGAATATAGGAAAATAT
TAAGACAA---AGGAAAATAGACAGGTTAATTGACAGAATAAG---AGAAAGAGCAGAAGACAGTGGCA---------AT
GAGAGTGAAGGGGATCAGGAAG---A------------GTTGT---C---AGC---A------C---TT---G---T---
------G---GAGATG------------------------------GGGCATGATG---------CTCCTTGGGATA---
T---TG---------ATGAT------------CTGT------AG
>AY835774/B/US/1986/5127_86
ATG------------------CTCCCT------TT---AC---------ATATAG---TAG---CC---ATAG---TAGC
ATTAGTAGTAGCAA--TAAT---AA-TAGCCATAGT------TGTGTGGACCATAGTATTCATAGAATATAGGAAAATAT
TAAGACAA---AGAAAAATAGACAGGTTAATTGATAGAATAAG---AGAAAGAGCAGAAGACAGTGGCA---------AT
GAAAGTGAAGGAGACCAGGAAG---A------------GTTAT---C---AGC---G------G---TG---G---T---
------G---GAGATG------------------------------GGGCACCATG---------CTCCTTGGGATG---
T---TG---------ATGAT------------CTGT------AG
>AY835775/B/US/1986/5084_86
ATG------------------CAAGCT------TTC--AA---------ACACAT---TAG---CA---ATAG---TAGC
ATTAGTAGTAGCAA--TAAT---AA-TAGCAATAGT------TGTGTGGTCCATAGTAGCCATAGAATATAGGAAAATAT
TAAGACAA---AGAAAAATAGACAGGATAATTGATAGAATAAT---AGAAAGAACAGAAGACAGTGGCA---------AT
GAGAGTGAAGGGGATCAGGAAG---A------------ATTAT---C---AGC---A------C---TG---G---T---
------G---GAGATG------------------------------GGGCATCATG---------CTCCTTGGGATG---
T---TA---------ATGAT------------CTGT------AG
>AY835776/B/US/1993/5127_93
ATG------------------CTCCCT------TT---AC---------ATATAG---TAG---CC---ATAG---TAGC
ATTAGTAGTAGCAA--TAAT---AC-TAGCCATAGT------TGTGTGGACCATAGTATTCATAGAATATAGGAAAATAT
TAAGACAA---AGAAAAATAGACAGGATAATAGATAGAATAAG---AGAAAGAGCAGAAGACAGTGGCA---------AT
GAAAGTGAAGGGGACCAGGAAG---A------------ATTGT---C---GGC---A------C---TC---G---T---
------G---GAGATT------------------------------GGGCACCATG---------CTCCTTGGGATG---
T---TG---------ATGAT------------CTGT------AG
>AY835777/B/US/1983/5018_83
ATG------------------CAATCT------TT---GC---------AAACAT---TAG---CA---ATAG---TAGC
ATTAGTAGTAGCAA--GCAT---AA-TAGCAATAGT------TGTGTGGGCCATAGTGTTCATAGAATACAGGAAAATAT
TAAGACAA---AGAAAAATAGACAGGTTAATTGATAGAATAAT---AGAAAGAGCAGAAGACAGTGGCA---------AT
GAGAGTGAAGGAGATCAGGAAG---A------------ATTGT---C---AGC---G------C---TT---G---T---
------G---GAAATG------------------------------GGGCACCATG---------CTCCTTGGGATG---
T---TG---------ATGAT------------CTGT------AG
>AY835778/B/US/1986/5018_86
ATG------------------CAATCT------TT---AC---------AAATAT---TAC---GA---ATAG---TAGC
ATTAGTAGTAGTAG--CAAT---AA-TAGCAATAGT------TGTGTGGACCATAGTGTTCATAGAATATAGGAAAATAT
TAAGACAA---AGAAAAATAGACAGGTTAATTGATAGAATAAT---AGAAAGAGCAGAAGCCAGTGGCA---------AT
GAGAGTGAAGGAGATCAGGAAG---A------------ATTGT---C---AGC---G------C---TT---G---T---
------G---GAAATG------------------------------GGGCACCATG---------CTCCTTGGGATG---
T---TG---------ATGAT------------CTGT------AG
>AY835779/B/US/1984/5019_84
ATG------------------CAATCT------TT---AC---------AAATAT---TAG---CA---ATAG---TAGC
ATTAGTAGTAACA-----AT---AA-TAGCAATAGT------TGTGTGGTCCATAGTATTCATAGAATATAGGAAAATAT
TAAGACAA---AGAAAAATAGACAGGTTAATTGATAGAATAAT---AGAAAGAACAGAAGACAGTGGCA---------AT
GAGAGTGAAGGAGATCAGGAAG---A------------ATTAT---C---AGC---A------C---TG---G---T---
------G---GAGATG------------------------------GGGCACCATG---------CTCCTTGGGATA---
T---TA---------ATGAT------------CTGT------AG
>AY835780/B/US/1986/5019_86
ATG------------------CAACCT------TT---AC---------AAATAT---CAG---CA---ATAG---TAGC
ATTAGTAGTAGTAG--CAAT---AA-TAGCAATAGT------TGTGTGGTCCATAGTATTCATAGAATATAGGAAAATAT
TAAGACAA---AGAAAAATAGACAGGTTAATTGATAGAATAAG---AGAAAGAGCAGAAGCCAGTGGCA---------AT
GAGAGCGAAGGGG------------A------------AGTAT---C---AGC---A------C---TT---G---T---
------G---GAGATGGGGGTGGATATG------------------GGGCACGATG---------CTCCTTGGGATA---
T---TG---------ATGAT------------CTGT------AG
>AY835781/B/US/1983/5157_83
ATG------------------CAATCT------TT---AC---------AAATAT---TAG---CA---CTAG---TAGC
ATTAGTAGTAGCAG--CAAT---AA-TAGCAATAGT------TGTGTGGACCATAGTATTCATAGAATATAGGAAAATAT
TAAGACAA---AGAAAAATAGACAGGTTAATTGATAGAATAAG---AGAAAGAGCAGAAGACAGTGGCA---------AT
GAAAGCGAAGGAGACCAGGAAG---A------------ATTGT---C---AGC---A------C---TT---G---T---
------G---GAGATG------------------------------GGGCACCATG---------CTCCTTGGGATG---
T---TG---------ATGAT------------CTGT------AG
>AY839827/B/KR/2004/04LHS6
ATG------------------CAACCC------TT---AG---------TAATAT---TAG---CA---ATAG---TAGC
ATTAGTAGTAGCAG--CAAT---AT-TAGCAATAGT------TGTGTGGTCTATAGTATTCATAGAATATAAGAAAATAT
TAAGGCAA---AGAAAAATAGACAGATTAATTGATAGAATAAC---AGAAAGGGCAGAAGACAGTGGCA---------AT
GAGAGTGAAGGAGATGCAGAAG---A------------ATTAT---C---AGC---A------C---TG---G---T---
------G---GAGAGG------------------------------GGGCATCTTG---------CTCCTTGGGTTG---
T---GG---------ATGAT------------ATGT------AG
>AY857022/B/AU/-/2870718
ATG------------------CAATCT------AT---AC---------AGATAT---TAG---CA---GTAG---TAGC
ATTAGTAGTAGTAG--GAAT---AA-TAGCAATAGT------TGTGTGGACCATAGTAGGCATAGAATATAGGAGAATAT
TAAGACAA---AGAAAAATAGACAGGTTAATTGATAGAATAAG---AGAAAGAGCAGAAGACAGTGGCA---------AT
GAGAGTGAAGGGGATGAGGAAG---A------------ATTAT---C---AGC---A------C---TT---G---T---
------G---GAGATG------------------------------GGGCACCATG---------CTCCTTGGGATG---
T---TG---------ATGAT------------TTGT------AG
>AY857144/B/AU/-/8634991
ATG------------------ATCTCT------AT---AC---------AAATAT---TAG---CA---GTAG---TGTC
ATTAGTAGTAGTAG--CAAT---AA-TAGCAATAGT------TGTGTGGACCATAGTATTAATAGAATATAGGAMAATAT
TAAGACAA---AGAAAGATAGATAGGTTACTTGATAGAATAGT---AGAAAGAGCAGAAGACAGTGGCA---------AT
GAGAGTGAAGGAGATCAGGAAG---A------------ATTGT---C---AGC---G------C---TT---G---T---
------G---GGGATG------------------------------GGGCACCATG---------CYCCTTGGGATG---
T---TA---------ATGAT------------CTGT------AG
>AY857165/B/AU/-/9125091
ATG------------------CAACCT------TT---AC---------ACATAT---TAG---CA---ATAG---TAGC
ATTAGTAGTAGCAG--CAAT---AT-TAGCAATAGT------TGTGTGGACCATAGTGTTCCTAGAATATAGGAMAATAT
TAAGACAA---AGAAAAATAGACAGGTTAATTGATAGAATAAT---AGAAAGAGCAGAAGACAGTGGCA---------AT
GAGAGTGAAGGGGATCAGGAAG---A------------ATTGT---C---AGC---A------C---TT---G---T---
------G---GACATG------------------------------GGGCACCATG---------CTCCTTGGGATA---
T---TA---------ATGAT------------CTGT------AG
>AY970946/B/NL/1986/H434-8-A3
ATG------------------CAATCT------TT---AC---------AAATAT---TAG---CA---ATAG---TAGC
ATTAGTAGTAGCAG--CAAT---AA-TAGCAATAGT------TGTGTGGACCATAGTAGTCATAGAATATAGGAAAATAT
TAAGACAA---AGAAAAATAGACAGGTTAATTGATAGAATAAG---AGAAAGAGCAGAAGACAGTGGCA---------AT
GAAAGTGAGGGGGACCAGGAAG---A------------ATTAT---C---AGC---A------C---TT---G---T---
------G---GAGATG------------------------------GGGCACCATG---------CTCCTTGGGATG---
T---TG---------ATGAT------------CTGT------AG
>AY970947/B/NL/1986/H434-8-F4
ATG------------------CAATCT------TT---AC---------AAATAT---TAG---CA---ATAG---TAGC
ATTAGTAGTAACAG--CAAT---AA-TAGCAATAGT------TGTGTGGACCATAGTAGTCATAGAATATAGGAAAATAT
TAAGACAA---AGAAAAATAGACAGGTTAATTGATAGAATAAG---AGAAAGAGCAGAAGACAGTGGCA---------AT
GAAAGCGAGGGGGACCAGGAAG---A------------ATTAT---C---AGC---A------C---TT---G---T---
------G---GAGATG------------------------------GGGCACCATG---------CTCCTTGGGATG---
T---TG---------ATGAT------------CTGT------AG
>AY970948/B/NL/1996/H434-42-A1
ATG------------------CAGCCT------TT---AT---------ACATAT---GGA---CA---ATAG---TAGC
ATTAGTAGTAGCAG--CAAT---AA-TAGCAATAGT------TGTGTGGGCCATAGTAATCATAGAATATAGGAAAATAT
TAAGACAA---AGAAAAATAGACAGGTTACTTGATAGAATAAT---AGAAAGAGCAGAAGACAGTGGCA---------AT
GAAAGCGAGGGGGACCAGGAAG---A------------ATTAT---C---AGC---A------C---TT---A---T---
------G---GAAATGGGGCACCATGCTCCAGCACTTAGGGAAATGGGGCATCATG---------CTCCTTGGGATG---
T---TA---------ATGAT------------CTGT------AG
>AY970949/B/NL/1996/H434-42-C1
ATG------------------CTACCT------AT---AC---------AAATAG---CAG---CA---ATAG---TAGC
ATTAGTAGTAGGAG--CAAT---AA-TAGCAATAGT------TGTGTGGACCATAGTAATCATAGAATATAGGAAAATAG
TAAGACAA---AGAAAAATAGACAGGATAATTGATAGAATAAT---AGAAAGAGCAGAAGACAGTGGCA---------AT
GAAAGCGAGGGGGACCAGGAAG---A------------ATTAT---C---AGC---A------C---TT---G---T---
------G---GAAATGGGGCACCATGCTCCAGCACTTATGGAAATGGGGCATCATG---------CTCCTTGGGATG---
T---TG---------ATGAT------------CTGT------AG
>AY970950/B/NL/1996/H434-42-E12
ATG------------------CANCTT------TT---AT---------ACATAT---GGG---CA---ATAG---TAGC
ATTAGTAGTAGCAG--CAAT---AA-TAGCAATAGT------TGTGTGGGCCATAGTAATCATAGAATATAGGAAAATAT
TAAGACAA---AGAAAAATAGACAGGTTACTTGATAGAATAAT---AGAAAGAGCAGAAGACAGTGGCA---------AT
GAAAGCGAGGGGGACCAGGAAG---A------------ATTAT---C---AGC---A------C---TT---A---T---
------G---GAAATGGGGCACCATGCTCCAGCACTTAGGGAAATGGGGCATCATG---------CTCCTTGGGATG---
T---TA---------ATGAT------------CTGT------AG
>BD238372/B/FR/1985/pNL43_patent
ATG------------------CAACCT------AT---A------------ATAG---TAG---CA---ATAG---TAGC
ATTAGTAGTAGCAA--TAAT---AA-TAGCAATAGT------TGTGTGGTCCATAGTAATCATAGAATATAGGAAAATAT
TAAGACAA---AGAAAAATAGACAGGTTAATTGATAGACTAAT---AGAAAGAGCAGAAGACAGTGGCA---------AT
GAGAGTGAAGGAG------------A------------AGTAT---C---AGC---A------C---TT---G---T---
------G---GAGATGGGGGTGGAAATG------------------GGGCACCATG---------CTCCTTGGGATA---
T---TG---------ATGAT------------CTGT------AG
>BD298114/B/FR/1983/BH10_patent
ATG------------------CAACCT------AT---AC---------AAATA------G---CA---ATAG---TAGC
ATTAGTAGTAGCAA--TAAT---AA-TAGCAATAGT------TGTGTGGTCCATAGTAATCATAGAATATAGGAAAATAT
TAAGACAA---AGAAAAATAGACAGGTTAATTGATAGACTAAT---AGAAAGAGCAGAAGACAGTGGCA---------AT
GAGAGTGAAGGAG------------A------------AATAT---C---AGC---A------C---TT---G---T---
------G---GAGATGGGGGTGGAGATG------------------GGGCACCATG---------CTCCTTGGGATG---
T---TG---------ATGAT------------CTGT------AG
>CS272319/B/FR/1985/pNL43_patent
ATG------------------CAACCT------AT---A------------ATAG---TAG---CA---ATAG---TAGC
ATTAGTAGTAGCAA--TAAT---AA-TAGCAATAGT------TGTGTGGTCCATAGTAATCATAGAATATAGGAAAATAT
TAAGACAA---AGAAAAATAGACAGGTTAATTGATAGACTAAT---AGAAAGAGCAGAAGACAGTGGCA---------AT
GAGAGTGAAGGAG------------A------------AGTAT---C---AGC---A------C---TT---G---T---
------G---GAGATGGGGGTGGAAATG------------------GGGCACCATG---------CTCCTTGGGATA---
T---TG---------ATGAT------------CTGT------AG
>D10112/B/GB/1983/CAM1
ATG------------------CTTCCT------TT---AC---------AAATAT---AAG---CA---ATAG---TAGC
ATTAGTAGTAGTAG--CAAT---AA-TAGCAATAGT------TGTGTGGACTATAGTGTTCATAGAATATAGGAAAATAA
GAAGACAA---AAACAAGTAGACAGGTTAATTGATAGAATAAT---AGAAAGAGCAGAAGACAGTGGCA---------AT
GAGAGCGAAGGGGATCAGGAAG---A------------ATTGT---C---AGC---G------C---TT---A---T---
------G---GAGATG------------------------------GGGCACAATG---------CTCCTTGGGATG---
T---TA---------ATGAT------------CTGT------AG
>D86068/B/FR/1983/MCK1_LAI_IIIB
ATG------------------CAACCT------AT---AC---------AAATA------G---CA---ATAG---TAGC
ATTAGTAGTAGCAA--TAAT---AA-TAGCAATAGT------TGTGTGGTCCATAGTAATCATAGAATATAGGAAAATAT
TAAGACAA---AGAAAAATAGACAGGTTAATTGATAGACTAAT---AGAAAGAGCAGAAGACAGTGGCA---------AT
GAGAGTGAAGGAA------------A------------AATAT---C---AGC---A------C---TT---G---T---
------G---GAGATGGGGGTGGAGATG------------------GGGCACCATG---------CTCCTTGGGATG---
T---TG---------ATGAT------------CTGT------AG
>D86069/B/FR/1983/PM213_LAI_IIIB
ACG------------------CAACCT------AT---AC---------CAATAG---TAA---CA---ATAG---TAGC
CTTAGTAGCAGCAA--TAAT---AA-TAGCAATAGT------TGTGTGGTCCATAGTAATCATAGAATATAGGAAAATAT
TAAGACAA---AGAAAAATAGACAGGTTAATTGATAGACTAAT---AGAAAGAGCAGAAGACAGTGGCA---------AT
GAGAGTGAAGGAG------------A------------AATAT---C---AGC---A------C---TT---G---T---
------G---GAGATGGGGGTGGAGATG------------------GGGCACCATG---------CTCCTTGGGATG---
T---TG---------ATGAT------------CTGT------AG
>DD153311/B/FR/1985/pNL43-patent
ATG------------------CAACCT------AT---A------------ATAG---TAG---CA---ATAG---TAGC
ATTAGTAGTAGCAA--TAAT---AA-TAGCAATAGT------TGTGTGGTCCATAGTAATCATAGAATATAGGAAAATAT
TAAGACAA---AGAAAAATAGACAGGTTAATTGATAGACTAAT---AGAAAGAGCAGAAGACAGTGGCA---------AT
GAGAGTGAAGGAG------------A------------AGTAT---C---AGC---A------C---TT---G---T---
------G---GAGATGGGGGTGGAAATG------------------GGGCACCATG---------CTCCTTGGGATA---
T---TG---------ATGAT------------CTGT------AG
>DD153312/B/FR/1985/pNL43-patent
ATG------------------CAACCT------AT---A------------ATAG---TAG---CA---ATAG---TAGC
ATTAGTAGTAGCAA--TAAT---AA-TAGCAATAGT------TGTGTGGTCCATAGTAATCATAGAATATAGGAAAATAT
TAAGACAA---AGAAAAATAGACAGGTTAATTGATAGACTAAT---AGAAAGAGCAGAAGACAGTGGCA---------AT
GAGAGTGAAGGAG------------A------------AGTAT---C---AGC---A------C---TT---G---T---
------G---GAGATGGGGGTGGAAATG------------------GGGCACCATG---------CTCCTTGGGATA---
T---TG---------ATGAT------------CTGT------AG
>DL260745/B/FR/1983/HXB2_patent
ATG------------------CAACCT------AT---AC---------CAATAG---TAG---CA---ATAG---TAGC
ATTAGTAGTAGCAA--TAAT---AA-TAGCAATAGT------TGTGTGGTCCATAGTAATCATAGAATATAGGAAAATAT
TAAGACAA---AGAAAAATAGACAGGTTAATTGATAGACTAAT---AGAAAGAGCAGAAGACAGTGGCA---------AT
GAGAGTGAAGGAG------------A------------AATAT---C---AGC---A------C---TT---G---T---
------G---GAGATGGGGGTGGAGATG------------------GGGCACCATG---------CTCCTTGGGATG---
T---TG---------ATGAT------------CTGT------AG
>DL464814/B/FR/1983/HXB2_patent
ATG------------------CAACCT------AT---AC---------CAATAG---TAG---CA---ATAG---TAGC
ATTAGTAGTAGCAA--TAAT---AA-TAGCAATAGT------TGTGTGGTCCATAGTAATCATAGAATATAGGAAAATAT
TAAGACAA---AGAAAAATAGACAGGTTAATTGATAGACTAAT---AGAAAGAGCAGAAGACAGTGGCA---------AT
GAGAGTGAAGGAG------------A------------AATAT---C---AGC---A------C---TT---G---T---
------G---GAGATGGGGGTGGAGATG------------------GGGCACCATG---------CTCCTTGGGATG---
T---TG---------ATGAT------------CTGT------AG
>DM111087/B/FR/1985/pNL43-patent
ATG------------------CAACCT------AT---A------------ATAG---TAG---CA---ATAG---TAGC
ATTAGTAGTAGCAA--TAAT---AA-TAGCAATAGT------TGTGTGGTCCATAGTAATCATAGAATATAGGAAAATAT
TAAGACAA---AGAAAAATAGACAGGTTAATTGATAGACTAAT---AGAAAGAGCAGAAGACAGTGGCA---------AT
GAGAGTGAAGGAG------------A------------AGTAT---C---AGC---A------C---TT---G---T---
------G---GAGATGGGGGTGGAAATG------------------GGGCACCATG---------CTCCTTGGGATA---
T---TG---------ATGAT------------CTGT------AG
>DQ007901/B/CN/2002/02HNsmx2
ATG------------------CAAGCC------TT---AA---------TCATTT---TAG---CA---ATAG---TAGC
CTTAGTAGTAGCAG--CAAT---AA-TAGCAATAGT------TGTGTGGACCATAGTATTCATAGAATATAGGAAAATAT
TAAGACAG---AGAAAAATAGATAGGTTAATTGATAGAATAAG---AGAAAGAGCAGAAGACAGTGGCA---------AT
GAGAGTGAAGGGGATCAGGAAG---A------------ATTAT---C---AGC---A------C---TT---A---T---
------G---GAGATG------------------------------GGGCACCATG---------CTCCTTGGGATG---
T---TG---------ATGAT------------CTGT------AG
>DQ127534/B/US/-/AC_04_0_Days_Consen_fa
ATG------------------CAATCC------TT---AG---------AAACAA---TAG---CA---ATAG---TAGC
ATTAGTGGTAGCAA--TAAT---AA-TAGCAATAGT------TGTGTGGTCTATAGTACTCATAGAATATAGGAAAATAT
TAAGACAA---AGAAAAATAGACAGGTTAATTGATAGAATAAG---AGAAAGAGCAGAGGACAGTGGCA---------AT
GAGAGCGAGGGGGATGAAGAGG---A------------ATTGG---C---AGG---A------C---TT---G---T---
------G---GAGAGG------------------------------GGGCATCTTG---------CTCCTGGGAATA---
T---TG---------ATGAT------------CTGT------AA
>DQ127535/B/US/-/AC_04_1650_Days_Seq1_fa
ATG------------------CAATCC------TC---AG---------AAACAA---TAG---CA---ATAG---TAGC
ATTAGTGGTAGCAA--TAAT---AA-TAGCAATAGT------TGTGTGGTCTATAGTACTCATAGAATATAGGAAAATAT
TAAGACAA---AGAAAAATAGACAGGTTAATTGATAGAATAAG---AGAAAGAGCAGAGGACAGTGGCA---------AT
GAGAGCGAGGGGGATGAAGAGG---A------------ATTGG---C---AGG---A------C---TT---G---T---
------G---GAGAGG------------------------------GGGCATCTTG---------CTCCTGGGAATA---
T---TG---------ATGAT------------CTGT------AA
>DQ127536/B/US/-/AC_04_1650_Days_Seq2_fa
ATG------------------CAATCC------TC---AG---------AAACAA---TAG---CA---ATAG---TAGC
ATTAGTGGTAGCAA--TAAT---AA-TAGCAATAGT------TGTGTGGTCTATAGTACTCATAGAATATAGGAAAATAT
TAAGACAA---AGAAAAATAGACAGGTTAATTGATAGAATAAG---AGAAAGAGCAGAGGACAGTGGCA---------AT
GAGAGCGAGGGGGATGAAGAGG---A------------ATTGG---C---AGG---A------C---TT---G---T---
------G---GAGAGG------------------------------GGGCATCTTG---------CTCCTGGGAATA---
T---TG---------ATGAT------------CTGT------AA
>DQ127537/B/US/-/AC_16_0_Days_Consen_fa
ATG------------------CAGTCT------TT---AC---------AAATAT---TAG---CA---ATAG---TAGC
ATTAGTAGTAGCAG--TAAT---AA-TAGCAATAGT------TGTGTGGACCATAGTATTCATAGAATATAGGAAAATAT
TAAGACAA---AGAAAAATAGACAGGTTAATTGATAGAATAAG---AGAAAGAGCAGAAGACAGTGGCA---------AT
GAGAGTGAGGGGGATCAGGAAG---A------------ATTAT---C---AGC---G------C---TT---G---T---
------G---GAGATG------------------------------GGGCATGATG---------CTCCTTGGGATG---
T---TG---------ATGAT------------CTGT------AG
>DQ127538/B/US/-/AC_16_1934_Days_Seq1_fa
ATG------------------CAGTCT------TT---AC---------AAATAT---TAG---CA---ATAG---TAGC
ATTAGTAGTAGCAG--TAAT---AA-TAGTAATAGT------TGTGTGGACCATAGTATTCATAGAATATAGGAAAATAT
TAAGACAA---AGAAAAATAGACAGGTTAATTGATAGAATAAG---AGAAAGAGCAGAAGACAGTGGCA---------AT
GAGAGTGAGGGGGATCAGGAAG---A------------ATTAT---C---AGC---G------C---TT---G---T---
------G---GAGATG------------------------------GGGCATGATG---------CTCCTTGGGATA---
T---TG---------ATGAT------------CTGT------AG
>DQ127539/B/US/-/AC_16_1934_Days_Seq2_fa
ATG------------------CAGTCT------TT---AC---------AAATAT---TAG---CA---ATAG---TAGC
ATTAGTAGTAGCAG--TAAT---AA-TAGTAATAGT------TGTGTGGACCATAGTATTCATAGAATATAGGAAAATAT
TAAGACAA---AGAAAAATAGACAGGTTAATTGATAGAATAAG---AGAAAGAGCAGAAGACAGTGGCA---------AT
GAGAGTGAGGGGGATCAGGAAG---A------------ATTAT---C---AGC---G------C---TT---G---T---
------G---GAGATG------------------------------GGGCATGATG---------CTCCTTGGGATG---
T---TG---------ATGAT------------CTGT------AG
>DQ127548/B/US/-/AC_59_41_Days_Seq1_fa
ATG---------------------TCT------TT---AT---------ATATAA---TAT---CA---ATAG---TAGC
ATTAGTAATAGCAG--CAAT---AA-TAGCAATAGT------TGTGTGGTCTATAGTATTCATAGAATATAGAAAAATAT
TAAGACAA---AGAAAAATAGACAGGTTAATTGATAGAATAAG---AGACAGAGCAGAAGACAGTGGCA---------AT
GAGAGTGAAGGGGATCAGGAAG---A------------GTTGG---C---AGC---T------C---TT---G---T---
------G---GAGATG------------------------------GGGCATGATG---------CTCCTTGGGTTG---
T---TG---------ATGAT------------CTGT------AA
>DQ127549/B/US/-/AC_59_41_Days_Seq2_fa
ATG---------------------TCT------TT---AT---------ATATAA---TAT---CA---ATAG---TAGC
ATTAGTAATAGCAG--CAAT---AA-TAGCAATAGT------TGTGTGGTCTATAGTATTCATAGAATATAGAAAAATAT
TAAGACAA---AGAAAAATAGACAGGTTAATTGATAGAATAAG---AGACAGAGCAGAAGACAGTGGCA---------AT
GAGAGTGAAGGGGATCAGGAAG---A------------GTTGG---C---AGC---T------C---TT---G---T---
------G---GAGATG------------------------------GGGCATGATG---------CTCCTTGGGTTG---
T---TG---------ATGAT------------CTGT------AA
>DQ127550/B/US/-/AC_59_111_Days_Seq1_fa
ATG---------------------TCT------TT---AT---------ATATAA---TAT---CA---ATAG---TGGC
ATTAGTAATAGCAG--CAAT---AA-TAGCAATAGT------TGTGTGGTCTATAGTATTCATAGAATATAGAAAAATAT
TAAGACAA---AGAAAAATAGACAGGTTAATTGATAGAATAAG---AGACAGAGCAGAAGACAGTGGCA---------AT
GAGAGTGAAGGGGATCAGGAAG---A------------GTTGG---C---AGC---T------T---TT---G---T---
------G---GAGATG------------------------------GGGCATGATG---------CTCCTTGGGTTG---
T---TG---------ATGAT------------CTGT------AA
>DQ127551/B/US/-/AC_59_111_Days_Seq2_fa
ATG---------------------TCT------TT---AT---------ATATAA---TAT---CA---ATAG---TGGC
ATTAGTAATAGCAG--CAAT---AA-TAGCAATAGT------TGTGTGGTCTATAGTATTCATAGAATATAGAAAAATAT
TAAGACAA---AGAAAAATAGACAGGTTAATTGATAGAATAAG---AGACAGAGCAGAAGACAGTGGCA---------AT
GAGAGTGAAGGGGATCAGGAAG---A------------GTTGG---C---AGC---T------T---TT---G---T---
------G---GAGATG------------------------------GGGCATGATG---------CTCCTTGGGTTG---
T---TG---------ATGAT------------CTGT------AA
>DQ207940/B/GE/2003/03GEMZ004
ATG------------------CTTGCC------TT---AA---------ATATAT---TAG---CA---ATAG---TAGG
ACTAATAGTAGCAG--CAAT---AC-TAGCAATAGT------TGTATGGACTATAGTGTACATAGAATATAGGAAAATAG
TAAGACAA---AGAAAAATAGATAGATTAATTGATAGAATAAG---AGAAAGAGCAGAAGACAGTGGCA---------AT
GAAAGCGAAGGGGATCAGGAAG---A------------ATTGT---C---AGT---T------C---TG---G---T---
------G---GAAAGG------------------------------GGGCATCTTG---------CTCCTTGGAATG---
T---TG---------ATGAT------------ATGT------AG
>DQ207942/B/GE/2003/03GEMZ010
ATG------------------CAACCT------TT---AC---------AGGTAT---TAG---CA---ATAG---TAGC
ATTAGTAGTAGTAG--GAAT---AA-TAGCAATAGT------TGTGTGGACCATAGTGTTTATAGAATATAGGAAAATAT
TAAAACAA---AGAAAGATAGACAGGTTAATTGATAGAATAGC---AGAAAGAGCAGAAGACAGTGGCA---------AT
GAGAGTGAGGGGGATCAGGAGG---A------------ACTAT---C---AGC---C------C---TT---A---T---
------G---GAGATG------------------------------GGGCATCGTG---------CTCCTTGGGATG---
T---TG---------ATGAT------------CTGT------AG
>DQ295192/B/KR/2004/04LSK7
ATG------------------ATACCC------TT---AG---------TAACAT---TAT---CA---ATAG---TAGC
ATTAGTAATAGTAG--CAAT---AA-TAGCAATAGT------TGTATGGTCCATAGTATTAATAGAATATAGGAAAATAT
TAAAACAA---AGGAAAATAGATAGGTTAATTGATAGAATAAG---AGAAAGAGCAGAAGACAGTGGCA---------AT
GAAAGTGAAGGGGATCAAGAAG---A------------ATTAT---C---AGC---A------C---TGGTGG---T---
------G---GAGATG------------------------------GGGCACCATG---------CTCCTTGGGATG---
T---GG---------ATGAT------------CTGT------AG
>DQ295193/B/KR/2004/04KMH5
ATG------------------CAACCT------TT---AG---------TAATAG---TAG---CA---ATAG---TAGC
ATTAGTAGTAGCAA--CAAT---AA-TAGCAATAGT------TGTGTGGACCATAGTACTCATAGAATATAAGAAAATAT
TAAAACAA---AGAAAAATAGACAAGATAATTGATAGAATAAG---AGAAAGAGCAGAAGACAGTGGCA---------AT
GAGAGTGAAGGGGATCAGGAAG---A------------------------ATT---A------C---TG---G---T---
------G---GAAATG------------------------------GGGCACCATG---------CTCCTTGGGATG---
T---GG---------ATGAT------------CTGT------AG
>DQ295194/B/KR/2004/04WK7_HIV_1_wk
ATG------------------CAACCT------TT---AG---------CAATAT---TAG---CA---ATAG---TAGG
ATTAGTAGTAGCAG--CAAT---AA-TAGCAATAGT------TGTGTGGTCCATAGTATTCATAGAATATAAGAAAATAT
TAAAACAA---AGAAAAATAGATAGGTTACTTGATAGAATAAG---AGAAAGAGCAGAAGACAGTGGCA---------AT
GAGAGTGAAGGGGATCAGGAAG---A------------ATTAT---C---AGC---A------C---TG---G---T---
------G---GAGATG------------------------------GGGCATCATG---------CTCCTTGGGATG---
T---GG---------ATGAT------------CTGT------AG
>DQ295196/B/KR/2004/04KYR8
ATG------------------CAATCT------TT---AG---------CAATAT---TAG---CA---ATAG---TAGC
ATTAGTAGTAGCAG--GAAT---AA-TAGCAATAGT------TGTGTGGTCCATAGTATTCATAGAATATAAGAAAATAT
TAAAACAA---AGAAGAATAGACAGGTTAATTAATAGAATAAG---AGAAAGAGCAGAAGACAGTGGCA---------AT
GAAAGTGAAGGGGATCAGGAGG---A------------ATTAT---C---AGC---A------C---TG---G---T---
------G---GAAATG------------------------------GGGCACCATG---------CTCCTTGGGATG---
T---GG---------ATGAT------------CTGT------AG
>DQ322223/B/CA/-/GOL016V01
ATG------------------CAACCT------CT---AT---------ACATAT---CAG---CA---ATAG---TAGC
ATTAGTAGTAGCAG--CAAT---AC-TAGCAATAGT------TGTGTGGACTATAGTACTCATAGAATATAGGAAAATAT
TAAGACAA---AGGAAAATAGACAGGTTAATTGATAGAATAAG---AGAAAGAGCAGAAGACAGTGGCA---------AT
GAAAGTGAAGGGGATCAGGAAG---A------------ACTCT---C---AGC---A------C---TT---G---T---
------G---GAGATGGGGCATCTGGAGATG---------------GGGCATCATG---------CTCCTTGGGATG---
T---TG---------ATGAT------------TTGT------AG
>DQ322224/B/CA/-/GOL016V10
ATG------------------CAACCT------CT---AT---------ACATAT---CAG---CA---ATAG---TAGC
ATTAGTAGTAGCAG--CAAT---AC-TAGCAATAGT------TGTGTGGACTATAGTACTCATAGAATATAGGAAAATAT
TAAGACAA---AGGAAAATAGACAGGTTAATTGATAGAATAAG---AGAAAGAGCAGAAGACAGTGGCA---------AT
GAAAGTGAAGGGGATCAGGAAG---A------------ACTCT---C---AGC---A------C---TT---G---T---
------G---GAGATGGGGCATCTGGAGATG---------------GGGCATCATG---------CTCCTTGGGATG---
T---TG---------ATGAT------------TTGT------AG
>DQ322225/B/CA/-/HND_DRPI039V01
ATG------------------CAACCT------TT---AG---------AAATAT---ATG---CA---ATAG---TAGC
TTTAGTAGTAGCAG--CAAT---AA-TAGCAATAGT------TGTGTGGACCATAGTACTCATAGAATATAGGAAAATAT
TAAGACAA---AGGAAAATAGACAGGTTAATTGAAAGAATAGG---AGAAAGAGCAGAAGATAGTGGAA---------AT
GAGAGTGAAGGGGATCAGGAAG---A------------ATTGG---C---AGC---A------C---TT---G---T---
------G---GAAATG------------------------------GGGCACGATG---------CTCCTTGGAATG---
T---TG---------ATGAT------------CTGT------AG
>DQ322226/B/CA/-/HND_DRPI039V08
ATG------------------CAACCT------YT---AG---------AAATAT---ATG---CA---ATAG---TAGC
TTTAGTAGTAGCAG--YAAT---AA-TAGCAATAGT------TGTGTGGACCATAGTACTCATAGAATATAGGAAAATAT
TAAGACAA---AGGAAAATAGACAGGTTAATTGAAAGAATAGG---AGAAAGAGCAGAAGATAGTGGAA---------AT
GAGAGTGAAGGGGATCAGGAAG---A------------ATTGG---C---AGC---A------C---TT---G---T---
------G---GAAATG------------------------------GGGCACGATG---------CTCCTTGGAATG---
T---TG---------ATGAT------------CTGT------AR
>DQ322227/B/CA/-/HDM003V01
ATG------------------CCTTCT------TT---AT---------ACATAA---TAA---CA---ATAG---TAGC
ATTAGTAGTAGCAG--TAAT---AT-TAGCAATAAT------TGTGTGGTCAATAGTATTCATAGAATATAGGAAAATAT
TAAGACAA---AGAAAAATAGACAGGTTAATTGATAGAATAAG---AGAAAGAGCAGAGGACAGTGGCA---------AT
GAAAGTGAAGGAGATCAGGAAG---A------------ATTAC---T---GGC---A------C---TT---G---A---
------G---GGAGTGGGGCATATTTTGGAAATG------------GGGCATCATG---------CTCCTTGGGATG---
T---TG---------ATGAT------------CTGT------AG
>DQ322228/B/CA/-/HDM003V04
ATG------------------CCTTCT------TT---AT---------ACATAA---TAA---CA---ATAG---TAGC
ATTAGTAGTAGCAG--TAAT---AT-TAGCAATAAT------TGTGTGGTCAATAGTATTCATAGAATATAGGAAAATAT
TAAGACAA---AGAAAAATAGACAGGTTAATTGATAGAATAAG---AGAAAGAGCAGAGGACAGTGGCA---------AT
GAAAGTGAAGGAGATCAGGAAG---A------------ATTAC---T---GGC---A------C---TT---G---A---
------G---GRAGTGGGGCATATKTTGGAAATG------------GGGCATCATG---------CTCCTTGGGATG---
T---TG---------ATGAT------------CTGT------AG
>DQ322229/B/CA/-/HDM003V09_2
ATG------------------CCTTCT------TT---AT---------ACATAA---TAA---CA---ATAG---TAGC
ATTAGTAGTAGCAG--TAAT---AT-TAGCAATAAT------TGTGTGGTCAATAGTATTCATAGAATATAGGAAAATAT
TAAGACAA---AGAAAAATAGACAGGTTAATTGATAGAATAAG---AGAAAGAACAGAGGACAGTGGCA---------AT
GAAAGTGAAGGAGATCAGGAAG---A------------ATTAC---T---GGC---A------C---TT---G---A---
------G---GGAGTGGGGCATAGTTTGGAAATG------------GGGCATCATG---------CTCCTTGGGATG---
Y---TG---------ATGAT------------CTGT------AG
>DQ322230/B/CA/-/HDM003V09_5
ATG------------------CCTTCT------TT---AT---------ACATAA---TAA---CA---ATAG---TAGC
ATTAGTAGTAGCAG--TAAT---AT-TAGCAATAAT------TGTGTGGTCAATAGTATTCATAGAATATAGGAAAATAT
TAAGACAA---AGAAAAATAGACAGGTTAATTGATAGAATAAG---AGAAAGAACAGAGGACAGTGGCA---------AT
GAAAGTGAAGGAGATCAGGAAG---A------------ATTAC---T---GGC---A------C---TT---G---A---
------G---GGAGTGGGGCATAGTTTGGAAATG------------GGGCATCATG---------CTCCTTGGGATG---
Y---TG---------ATGAT------------CTGT------AG
>DQ322239/B/CA/-/HTM360V05_variant_3
ATG------------------CAATCT------TT---AT---------ATATAG---CAG---CA---RTAG---TAGC
ATTAGTGGTAGCAG--CAAT---AA-TAGCAATART------TGTGTGGACCATAGTATTTATAGAATATAGGAAGATAT
TAAGACAA---AGAAGAATAAATAAGTTAATTGATAGGATAAG---AGAAAGAGCAGAAGACAGTGGCA---------AT
GAAAGTGAAGGAGACCAGGAAG---A------------ATTAT---C---AGC---A------C---TT---G---T---
------G---GAGATG------------------------------GGGAACCATG---------CTCCTTGGGATG---
T---TG---------ATGAT------------CTGT------AG
>DQ354112/B/TH/1996/M140
ATG------------------CAATCC------TT---AC---------AAATAG---CAG---CA---ATAG---TAGC
ATTAGTAGTAGCAG--CAAT---AA-TAGCAATAGT------TGTGTGGATCATAGCATTTATAGAATATAGGAAATTAT
TAAAACAA---AAAAGAATAGACAGATTAATTGAAAGAATAAT---AGAAAGAGCAGATGACAGTGGCA---------AT
GAAAGTGAAGGAGACCAGGAAG---A------------ATTAT---C---AGC---A------C---TT---G---T---
------G---GAGATG------------------------------GGGCATGATG---------CTCCTTGGAATG---
T---TG---------ATGAT------------CTGT------AG
>DQ354119/B/TH/1996/M149
ATG------------------CAACCT------TT---AC---------AAGTAT---TAG---CA---ATAG---TAGC
ATTAGTAGTAGCAG--CAAT---AA-TAGCAATAGT------TGTGTGGACCATAGTGTTAGTAGAATATAGGAAAATAT
TAAGACAA---AGAAAGATAGACAAGTTAATTGATAGAATAAG---AGAAAGAACAGAAGACAGTGGCA---------AT
GACAGTGAAGGAGACCAGGAAG---A------------ATTAT---C---AGC---A------C---TT---G---T---
------G---GGGATG------------------------------GGGCATCAGG---------CTCCTTGGGATG---
T---TG---------ATGAT------------TTGT------AG
>DQ358805/B/BR/2002/02BR002
ATG------------------CTATCT------TT---AA---------CAATAG---TAG---CA---ATAG---CAGC
ATTAGTAGTAGCAG--CAAT---AA-TAGCAATAGT------TGTGTGGACCATAGTACTCATAGAATATAGGAAAATAT
TAAGACAA---AGAAAAATAGACAGGCTAATTGATAGAATAAG---AGAAAGAGCAGAAGACAGTGGCA---------AT
GAGAGCGAAGGAGATCAGGAAG---A------------GTTAT---C---AGG---A------C---TT---A---T---
------G---GAGATG------------------------------GGGCATCTTG---------CTCCTTGGGATG---
T---TG---------ATGAC------------CTGT------AG
>DQ358808/B/BR/2002/02BR008
ATG------------------CCATCT------TT---AC---------AGATAT---TAG---CA---ATAG---TAGC
ATTAGTTGTAGCAG--CAAT---AA-TAGCAATAAT------TGTGTGGACTATAGTGCTCATAGAATACAGGAAAATAT
TAAGGCAA---AGAAAAATAGACAGGCTAATTGATAGAATAAG---AGAAAGAGCAGAAGACAGTGGCA---------AT
GAGAGTGAAGGGGATCAGGAAG---A------------ATTGT---C---AGC---G------C---TT---G---T---
------G---GACATG------------------------------GGGCACGATG---------CTCCTTGGGATG---
T---TA---------ATGAT------------CTGT------AG
>DQ358809/B/BR/2002/02BR011
ATG------------------CAAGCT------TT---AC---------CAATAG---TAG---CA---ATAG---TAGC
ATTAGTAGTAGTAG--GAAT---AA-TAGCAATAGT------TGTGTGGACCATAGTACTCATAGAATATAAGAAACTAT
TAAGACAA---AGGAGAATAGACAGGTTAATTGATAGAATAAG---AGAAAGAGCAGAAGACAGTGGCA---------AT
GAAAGTGAAGGAGATCAGGAAG---A------------ATTAT---C---CGC---T------C---TG---G---T---
------G---GAGATG------------------------------GGGCATCATG---------CTCCTTGGGATG---
T---TG---------ATGAT------------CTGT------AG
>DQ358810/B/BR/2002/02BR013
ATG------------------CAAGCT------TT---AG---------AGATAT---CAG---CA---ATAG---TAGC
ATTAGTAGTAGCAG--CAAT---AA-TAGCAATAAT------TGTATGGACCATAGTGCTCATAGAATACAGGAAAATAT
TAAGACAA---AGAAAAATAGACAGGTTAATTGATAGAATAAT---AGAAAGAGCAGAAGACAGTGGCA---------AT
GAGAGCGATGGGG------------A------------TCAGG---A---AGC---A------C---TC---C---T---
------G---GAGATG------------------------------GGGCACCATG---------CTCCTTGGGTTG---
T---GG---------ATGATGGTGATAAT---CTGT------AG
>DQ383746/B/AR/2002/02AR114146
ATG------------------CAACCT------TT---AC---------AAATAG---CAG---CA---ATAG---TAGC
ATTAGTAGTAGTAG--CAAT---AA-TAGCAATAGT------TGTGTGGTCTATAGTGTTCATAGAATATAGGAAAATAT
TAAGACAA---AGGAAAATAGACAGGTTAATTGATAGAATAAG---AGAAAGAGCAGAAGACAGTGGCA---------AT
GAGAGTGATGGGGATCAGGAAG---A------------ATTGT---C---CGC---T------C---TT---G---T---
------G---GAAATG------------------------------GGGCATGATG---------CTCCTTGGGATG---
T---TG---------ATGAT------------CTGT------AG
>DQ383748/B/AR/2003/03AR137681
ATG------------------CAATCT------TT---AC---------ACATAG---TAG---CA---ATAG---TAGC
ATTAGTAGTAGCAG--CAAT---AA-TAGCAATAAT------TGTGTGGACCATAGTACTCATAGAATATAGGAAGATAT
TAAGACAA---AGGAAAATAGATAGGTTAATTGATAGAATAAG---AGAAAGAGCAGAAGACAGTGGCA---------AT
GACAGTGAAGGGGACCAGGAAG---A------------GTTAT---C---CTC---A------C---TT---G---T---
------G---GAGAGG------------------------------GGGCATCATG---------CTCCTTGGGATA---
T---TG---------ATGAT------------CTGT------AG
>DQ383749/B/AR/2003/03AR138910
ATG------------------CAACCT------TT---AC---------ATATAG---CAG---CA---ATAG---TAGG
ATTAGTAGTAGCAG--CAAT---AA-TAGCAATAGT------TGTGTGGACCATAGTGCTTATAGAATATAGGAAAATAT
TAAGACAA---AGGAAAATAGACAGGTTACTTGATAGAATAAG---AGAAAGAGCAGAAGATAGTGGCA---------AT
GAGAGTGACGGGGATCAGGAAG---A------------ATTGG---C---AGC---G------C---TT---G---T---
------G---GAGATG------------------------------GGGAATGATG---------CTCCTTGGGATG---
T---TG---------ATGAT------------CTGT------AG
>DQ383751/B/AR/2004/04AR151263
ATG------------------CAAGCT------TT---AA---------ATATAT---TAA---CA---ATAG---TAGC
ATTTGTAGTAGTAA--CAAT---AA-TAGTAATAGT------TGTGTGGACCTTAGTATTCATARAATATAGGAAAATAT
TAAGACAA---AGGAGAATAGATAGGTTAATTGATAGAATAAG---TGAAAGAGCAGAAGACAGTGGCA---------AT
GAAAGTGAAGGGGACCAAGAAG---A------------ATTAT---C---AGC---A------C---TT---G---T---
------G---GGGATG------------------------------GGGCACCATG---------CTCCTTGGGATA---
T---TC---------ATGAT------------TTGT------AG
>DQ383752/B/AR/2004/04AR151516
ATG------------------ATACCT------TT---AC---------AGATAG---CAG---CA---ACAG---CAGC
ATTAGTAATAGTAG--GAAT---AA-TAGCAATAGT------TGTGTGGGCTATAGTGCTTATAGAATATAGGAAAATAT
TAAGACAA---AGAAAAATAGATAGGTTACTTGATAGAATACT---AGAAAGAGCAGAAGACAGTGGCA---------AT
GAGAGCGAAGGGGACCAGGAAG---A------------ATTGG---C---AGC---A------C---TG---G---T---
------G---GAGATG------------------------------GGGCACCATG---------CTCCTTGGGATG---
T---TA---------ATGAT------------CTGT------AG
>DQ396398/B/ZA/2003/03ZAPS045MB2
ATG------------------CAATCT------TT---AG---------TAATAG---TAG---CA---ATAG---TAGC
ATTAGTAATAGTAG--CAAT---AA-TAGCAATAGT------TGTGTGGTCTATAGTACTCATAGAATATAGAAAAATAT
TAAGACAA---AGAAAAATAGACAGGTTAATTAAGAGAATAGC---AGAAAGAGCAGAAGACAGTGGCA---------AT
GAGAGTGAAGGGGATCTGGAAC---A------------ATTGT---C---AGC---A------C---TT---G---T---
------G---GAGATG------------------------------GGGCACGATG---------CTCCTTGGGATG---
T---TG---------ATGAT------------CTGT------AG
>DQ487188/B/US/1993/WCD32P0793
ATG------------------CAATCT------TT---GA---------TAATAT---TAG---CA---ATAG---TAGC
ATTAGTAGTAGCAG--CAAT---AC-TAGCAATAGT------TGTGTGGTCCATAGTATTCATAGAATATAGGAAAATAT
TAAGGCAA---AGAAAAATAGACAGGTTAATTGATAGAATAAG---AGAGAGAGCAGAGGACAGTGGCA---------AT
GAGAGTGATGGGGATCAGGAAC---A------------ATTGT---C---AGC---A------C---TT---A---T---
------G---GAGAGGGGGCATATGGAGATG---------------GGGCATCATG---------CTCCTTGGGATA---
T---TA---------ATGAT------------CTGT------AA
>DQ487189/B/US/1995/WCD32P1195
ATG------------------CAACCA------TT---GA---------TAATAT---TAG---CA---ATAG---TAGC
ATTAGTAGTAGCAG--CAAT---AC-TAGCAATAGT------TGTGTGGTCCATAGTATTCATAGAATATAGGAAAATAT
TAAGGCAA---AGAAAAATAGACAGGTTAATTGATAGAATAAG---AGAGAGAGCAGAGGACAGTGGCA---------AT
GAGAGTGATGGGGATCAGGAAC---A------------ATTGG---C---AGC---A------C---TT---G---T---
------G---GAGAGGGGGCATATGGAGATG---------------GGGCATCATG---------CTCCTTGGGATA---
T---TA---------ATGAT------------CTGT------AA
>DQ487190/B/US/1993/WCM32P0793
ATG------------------CAACCC------AT---AC---------AAATAG---CAG---CA---ATAG---TAGC
ATTAGTAGTAGTAA--CAAT---AA-TAGCAATAGT------TGTGTGGTCCATAGTATTCATAGAATATAGGAAAATAT
TAAGACAA---AGAAAAATAGACAGTTTAATTGATAGAATAAG---AGAAAGAGCAGAAGACAGTGGCA---------AT
GAGAGTGATGGAGATCAGGAAC---A------------ATTGT---C---AGC---A------C---TT---A---T---
------G---GAGATG------------------------------GGGCATGATG---------CTCCTTGGGATA---
T---TA---------ATGAT------------CTGT------AA
>DQ487191/B/US/1996/WCM32P0896
ATG------------------CAACCC------AT---AC---------AAATAG---CAG---CA---ATAG---TAGC
ATTAGTAGTAGTAA--CAAT---AA-TAGCAATAGT------TGTGTGGTCCATAGTATTCATAGAATATAGGAAAATAT
TAAGACAA---AGAAAAATAGACAGTTTAATTGATAGAATAAG---AGAAAGAGCAGAAGACAGTGGCA---------AT
GAGAGTGATGGAGATCAGGAAC---A------------ATTGT---C---AGC---A------C---TT---A---T---
------G---GAGATG------------------------------GGGCATGATG---------CTCCTTGGGATA---
T---TA---------ATGAT------------CTGT------AA
>DQ672623/B/IT/2005/SG1
ATG------------------CAACCT------TT---AG---------GAATAG---TAG---CA---ATAG---TAGC
ATTAGTAGTAGCAa--TAAT---AA-TAGCAATAGT------TGTGTGGTCCATAGTGTTAATAGAATATAGAAGGATAT
TAAGACAA---AGAAGAATAAACAGGTTAATTGATAGACTAAT---AGAAAGAGCAGAAGACAGTGGCA---------AT
GAGAGTGAAGGGGATCAAGAAG---A------------AATAT---C---AGC---A------C---TT---G---T---
------G---GAGATGgtggtg------------------------GGGCATGATG---------CTCCTTGGGTTA---
T---TA---------ATGAT------------CTGT------AG
>DQ676870/B/AU/2003/PS1038_Day0
ATG------------------CAATCT------TT---AA---------GYATAT---TAG---CA---ATAG---TAGG
ATTAGTAGTAGCAG--GAAT---AC-TAGCAATAGT------TGTGTGGACCATAGTAGGCATAGAATATAGGAAAATAT
TAAGACAA---AGAAAAATAGACAGGTTAATTGATAGAATAAG---TGAAAGAGCAGAAGATAGTGGAA---------AT
GAGAGCGAAGGGGATCAAGAAG---A------------ATTAT---C---AGC---A------C---TG---G---T---
------G---GAGAGG------------------------------GGGCACCTTG---------CTCCTATGGATA---
T---TG---------ATGAT------------TTGT------AG
>DQ676871/B/AU/2004/PS1038_Day174
ATG------------------CAATCC------TT---AA---------MTATAT---TAG---CA---ATAG---TAGG
ATTAGTAGTAGCAG--GAAT---AC-TAGCAATAGT------TGTGTGGACCATAGTAGSCATAGAATATAGGAAAATAT
TAAGACAA---AGAAAAATAGACAGGTTAATTGATAGAATAAG---WGAAAGAGCAGAAGATAGTGGAA---------AT
GAGAGYGAAGGGGATCARGAAG---A------------ATTAT---C---AGC---A------C---TG---G---T---
------G---GAGAGG------------------------------GGGCACCTTG---------CTCCTATGGATA---
T---TR---------ATGAT------------TTGT------AG
>DQ676874/B/AU/2002/PS2008_Day0
ATG------------------ATACCT------TT---AC---------AAATAG---CAG---CA---ATAG---CAGC
ATTAATAGTAACAG--CAAT---AA-TAGCAATAGT------TGTGTGGACCATAGTAGGCATAGAATATAGGAAAATAT
TAAGACAA---AGGAAAATAGATAGGTTACTTGACAGGATAGC---AGAAAGAGCAGAAGACAGTGGCA---------AT
GAAAGTGAAGGAGACCAAGATG---A------------ATTGG---C---AAC---A------C---TT---G---T---
------G---GAGATG------------------------------GGGCACCATA---------ATCCTGGGTATG---
T---TG---------ATGAT------------CTGT------AG
>DQ676875/B/AU/2003/PS2008_Day182
ATG------------------ATACCT------TT---AC---------AAATAG---CAG---CA---ATAG---CAGC
ATTAATAGTAACAG--CAAT---AA-TAGCAATAGT------TGTGTGGACCATAGTAGGCATAGAATATAGGAAAATAT
TAAGACAA---AGGAAAATAGATAGGTTACTTGACAGGATAGC---AGAAAGAGCAGAAGACAGTGGCA---------AT
GAAAGTGAAGGAGACCAAGATG---A------------ATTGG---C---AAC---A------C---TT---G---T---
------G---GAGATG------------------------------GGGCACCATA---------ATCCTGGGTATG---
T---TG---------ATGAT------------CTGT------AG
>DQ676876/B/AU/2003/PS2008_Day377
ATG------------------ATACCT------TT---AC---------AAATAG---CAG---CA---ATAG---CAGC
ATTAATAGTAACAG--CAAT---AA-TAGCAATAGT------TGTGTGGACCATAGTAGGCATAGAATATAGGAAAATAT
TAAGACAA---AGGAAAATAGATAGGTTACTTGACAGGATAGC---AGAAAGAGCAGAAGACAGTGGCA---------AT
GAAAGTGAAGGAGACCAAGATG---A------------ATTGG---C---AAC---A------C---TT---G---T---
------G---GAGATG------------------------------GGGCACCATA---------ATCCTGGGTATG---
T---TG---------ATGAT------------CTGT------AG
>DQ676877/B/AU/2003/PS2016_Day0
ATG------------------CAACCT------TT---AG---------AAATAT---CAG---CA---ATAG---CAGC
ATTAGTAATAGCAG--CAAT---AA-TAGCAATAGT------TGTGTGGACCATAGTACTCATAGAATATAGGAAAATAT
TAAGACAA---AGGAAAATAGACAGGCTAATTAAGAGAATAGC---AGAAAGAGCAGAAGACAGTGGCA---------AT
GAAAGTGAAGGGGATCAAGAAG---A------------ATTGT---C---AGC---A------C---TTGTGG---T---
------G---GAGATG------------------------------GGGCACGATG---------CTCCTTGGGATG---
T---TA---------ATGAT------------TTGT------AG
>DQ676878/B/AU/2003/PS2016_Day193
ATG------------------CAACCT------TT---AG---------AAATAT---CAG---CA---ATAG---CAGC
ATTAGTAATAGCAG--CAAT---AA-TAGCAATAGT------TGTGTGGACCATAGTACTCATAGAATATAGGAAAATAT
TAAGACAA---AGGAAAATAGACAGGCTAATTAAGAGAATAGC---AGAAAGAGCAGAAGACAGTGGCA---------AT
GAAAGTGAAGGGGATCAAGAAG---A------------ATTGT---C---AGC---A------C---TTGTGG---T---
------G---GAGATG------------------------------GGGCACGATG---------CTCCTTGGGATG---
T---TA---------ATGAT------------TTGT------AG
>DQ676879/B/AU/2004/PS2016_Day380
ATG------------------CAACCT------TT---AG---------AAATAT---CAG---CA---ATAG---CAGC
ATTAGTAATAGCAG--CAAT---AA-TAGCAATAGT------TGTGTGGACCATAGTACTCATAGAATATARGAAAATAT
TAAGACAA---ARGAAAATAGACAGGMTAATTAMGAGAATAGC---AGAAAGAGCAGAAGACAGTGGCA---------AT
GAAAGTGAAGGGGATCAAGAAG---A------------ATTGT---C---AGC---A------C---TT---G---T---
------GGTRGAGATR------------------------------GGGCACGATG---------CTCCTTRRGATG---
T---TA---------ATGAT------------KTGT------AG
>DQ676880/B/AU/2003/PS2019_Day0
ATG------------------CAACCT------TT---AG---------TAATAG---CAG---CA---ATAG---TAGC
ATTAGTAATAGTAG--CAAT---AC-TAGCAATTGT------TGTGTGGACCATAGTAATCATAGAATATAGAAAAATAT
TAAGACAA---GGAAAAATAGACAAGCTAATTAGTAGAATAGC---AGAAAGAGCAGAAGACAGTGGCA---------AT
GAAAGTGAAGGGGACCAAGAAG---A------------ATTGG---C---AGC---C------C---TTGTGG---T---
------G---GAGATG------------------------------GGGCACCATG---------CTCCTTGGGATG---
T---TG---------ATGAT------------CTGT------AG
>DQ676881/B/AU/2003/PS2019_Day171
ATG------------------CAACCT------TT---AG---------TAATAG---CAG---CA---ATAG---TAGC
ATTAGTAATAGTAG--CAAT---AC-TAGCAATTGT------TGTGTGGACCATAGTAATCATAGAATATAGAAAAATAT
TAAGACAA---AGAAAAATAGACAAGCTAATTAGTAGAATAGC---AGAAAGAGCAGAAGACAGTGGCA---------AT
GAAAGTGAAGGGGACCAAGAAG---A------------ATTGG---C---AGC---C------C---TTGTGG---T---
------G---GAGATG------------------------------GGGCACCATG---------CTCCTTGGGATG---
T---TG---------ATGAT------------CTGT------AG
>DQ676882/B/AU/2004/PS2019_Day367
ATG------------------CAACCT------TT---AG---------TAATAG---CAG---CA---ATAG---TAGC
ATTAGTAATAGTAG--CAAT---AC-TAGCAATTGT------TGTGTGGACCATAGTAATCATAGAATATAGAAAAATAT
TAAGACAA---AGAAAAATAGACAAGCTAATTAGTAGAATAGC---AGAAAGAGCAGAAGACAGTGGCA---------AT
GAAAGTGAAGGGGACCAAGAAG---A------------ATTGG---C---AGC---C------C---TTGTGG---T---
------G---GAGATG------------------------------GGGCACCATG---------CTCCTTGGGATG---
T---TG---------ATGAT------------CTGT------AG
>DQ676883/B/AU/2002/PS3002_Day0
ATG------------------AGCCCT------TT---AG---------AAATAT---CAG---CA---ATAG---TAGC
ATTAGTAGTAGCAG--TAAT---AC-TAGCAATAGT------TGTGTGGACCATAGTATTAATAGAATATAAGAAAATAT
TAAGACAA---AGAAAAATAGACAGGTTGATTGATAGAATAGC---AGAAAGAGCAGAAGACAGTGGCA---------AT
GAAAGTGAAGGAGACCAAGAAG---A------------CTTGG---C---CAT---G------C---TT---G---T---
------G---GAAATG------------------------------GGGCATCATG---------CTCCTTGGGATG---
T---TG---------ATGAT------------CTGT------AG
>DQ676884/B/AU/2003/PS3002_Day199
ATG------------------AGCCCT------TT---AG---------AAATAT---CAG---CA---ATAG---TAGC
ATTAGTAGTAGCAG--TAAT---AC-TAGCAATAGT------TGTGTGGACCATAGTATTAATAGAATATAAGAAAATAT
TAAGACAA---AGAAAAATAGACAGGTTGATTGATAGAATAGC---AGAAAGAGCAGAAGACAGTGGCA---------AT
GAAAGTGAAGGAGACCAAGAAG---A------------CTTGG---C---CAT---G------C---TT---G---T---
------G---GAAATG------------------------------GGGCATCATG---------CTCCTTGGGATG---
T---TG---------ATGAT------------CTGT------AG
>DQ676885/B/AU/2003/PS3002_Day385
ATG------------------AGCCCT------TT---AG---------AAATAT---CAG---CA---ATAG---TAGC
ATTAGTAGTAGCAR--TAAT---AC-TAGCAATAGT------TGTGTGGACCATAGTATTAATAGAATATAAGAAAATAT
TAAGACAA---AGAAAAATAGACAGGTTGATTGATAGAATAGC---AGAAAGAGCAGAAGACAGTGGCA---------AT
GAAAGTGAAGGAGACCAAGAAG---A------------CTTGG---C---CAT---G------C---TT---G---T---
------G---GAAATG------------------------------GGGCATCATG---------CTCCTTGGGATG---
T---TG---------ATGAT------------CTGT------AG
>DQ676886/B/AU/2003/PS4048_Day0
ATG------------------CAACCT------TT---AC---------AAATAG---CAG---CA---ATAG---TAGC
ATTAGTAGTAGTAG--CAAT---AA-TAGCAATAGT------TGTGTGGACCATAGTAGGCCTAGAATATAGGAAAATAT
TAATACAA---AGAAAAATAGATAGGTTAATTGATAGAATAAG---AGAAAGAGAAGAAGACAGTGGCA---------AT
GAGAGTGAAGGGGATCAAGAGG---A------------ATTAT---C---AGC---T------C---TT---G---T---
------G---GAAAGG------------------------------GGGCATCTTG---------CTCCTTGGGATG---
T---TG---------ATGAT------------TTGT------AA
>DQ676887/B/AU/2004/PS4048_Day143
ATG------------------CAACCT------TT---AC---------AAATAG---CAG---CA---ATAG---TAGC
ATTAGTAGTAGTAG--CAAT---AA-TAGCAATAGT------TGTGTGGACCATAGTAGGCCTAGAATATAGGAAAATAT
TAATACAA---AGAAAAATAGATAGGWTAATTGATAGAATAAG---AGAAAGAGAAGAAGACAGTGGCA---------AT
GAGAGTGAAGGGGATCAAGAGG---A------------ATTAT---C---AGC---T------C---TT---G---T---
------G---GAAAGG------------------------------GGGCATCTTG---------CTCCTTGGGATG---
T---TG---------ATGAT------------TTGT------AA
>DQ823362/B/UA/2001/01UAKV167
ATG------------------CAATCC------TT---ACAGACAGCAGCAATAG---TAG---CATTGATAA---TAGC
ATTGATAGTAGTAG--CAGT---AA-TAGCAATAGT------TGTATGGACCTTAGTGTTAATAGAATATAGGAAAATAT
TAAGACAA---AGAAAGATAGACAGGTTAATTGATAGAATAAT---AGAAAGAGCAGAAGACAGTGGCA---------AT
GAGAGTGAAGGGGATCAGGAAG---A------------ATTGT---C---GAC---A------C---TT---G---T---
------G---GATATG------------------------------GGGCACCTTG---------CTCCTTGGAATA---
T---TG---------ATGAT------------CTGT------AA
>DQ823363/B/UA/2001/01UAKV252
ATG------------------CAACCT------GT---AC---------AGATAT---TAG---CA---ATAG---TAGC
ATTAGTAGTAGCAG--CAAT---AA-TAGCAATAGT------TGTATGGACCATAGTGTTAATAGAATATAGGAAAATAT
TAAGACAA---AGAAAGATAGACAGGATAATTGATAGAATAAT---AGAAAGAGCAGAAGACAGTGGCA---------AT
GAGAGTGAGGGGGATCAGGAAG---A------------ATTAT---C---AGC---A------C---TT---G---T---
------G---GAGATGGGGCACCATGCTGTGGAAATG---------GGGCACCATG---------CTCCTTGGGATG---
T---TG---------ATGAT------------CTGT------AG
>DQ823364/B/UA/2001/01UAKV259
ATG------------------CAACCT------GT---AG---------TGATAT---TAG---CA---ATAG---TAGC
ATTAGTAGTAGCAG--CAAT---AA-TAGCAATAGT------TGTATGGACCATAGTGTTAATAGAATATAGGAAAATAT
TAAGACAA---AGAAAGATAGACAGGTTAATTGATAGAATAAC---AGAAAGAGCAGAAGACAGTGGCA---------AT
GAGAGTGAAGGGGATCAGGAGG---A------------ATTAT---C---AGC---A------C---TT---G---T---
------G---GAGATG------------------------------GGGCACCATG---------CTCCTTGGGATG---
T---TG---------ATGAT------------CTGT------AG
>DQ837381/B/KR/2005/05CSR3
ATG------------------CAATCT------TT---GG---------AAATAT---TAG---CG---ATAG---TAGC
ATTAGTAGTAGCAG--CAAT---AT-TAGCAATAAT------AGTGTGGACCATAGTTTTTATAGAATATAGGAAAATAA
GAAGAGAA---AAGAAAATAGAAAGATTAATTGATAGGATAAG---AGAAAGAGCAGAAGACAGTGGCA---------AT
GAGAGTGATGGGGATCAGGAGG---A------------ATTAT---C---AAA---A------C---TT---G---T---
------G---GAGAGG------------------------------GGGCATCTTG---------CTCCTTGGGATA---
T---TG---------ATGAT------------CTGT------AG
>DQ853436/B/US/2000/14294_1
ATG------------------AATGCT------TT---AC---------AAATAT---CAG---CA---ATAG---TAGC
ATTAGTAATAGTAG--CAAT---AA-TAGCAATAGT------TGTGTGGACCATAGTATTTTTAGAATATAGGAAAATAT
TAAAACAA---AGAAAAATAGACAGGTTAATTGATAGGATAAG---AGACAGAGCAGAAGACAGTGGCA---------AT
GAAAGTGATGGGGACCAGGAGG---A------------ACTAT---C---AGC---A------C---TT---A---T---
------G---GAGATG------------------------------GGGCACCATG---------CTCCTTGGGATG---
T---TA---------ATGAT------------ATGT------AA
>DQ853437/B/US/2000/14297_1
ATG------------------AATGCT------TT---AC---------AAATAT---CAG---CA---ATAG---TAGC
ATTAGTAATAGTAG--CAAT---AA-TAGCAATAGT------TGTGTGGACCATAGTATTTTTAGAATATAGGAAAATAT
TAAAACAA---AGAAAAATAGACAGGTTAATTGATAGGATAAG---AGACAGAGCAGAAGACAGTGGCA---------AT
GGAAGTGATGGGGACCAGGAGG---A------------ACTAT---C---AGC---A------C---TT---A---T---
------G---GAGATG------------------------------GGGCACCATG---------CTCCTTGGGATG---
T---TA---------ATGAT------------ATGT------AA
>DQ853438/B/US/2000/14300_1
ATG------------------AATGCT------TT---AC---------AAATAT---CAG---CA---ATAG---TAGC
ATTAGTAATAGTAG--CAAT---AA-TAGCAATAGT------TGTGTGGACCATAGTATTTTTAGAATATAGGAAAATAT
TAAAACAA---AGAAAAATAGACAGGTTAATTGATAGGATAAG---AGACAGAGCAGAAGACAGTGGCA---------AT
GAAAGTGATGGGGACCAGGAGG---A------------ACTAT---C---AGC---A------C---TT---A---T---
------G---GAGATG------------------------------GGGCACCATG---------CTCCTTGGGATG---
T---TA---------ATGAT------------ATGT------AA
>DQ853439/B/US/2002/14186_1
ATG------------------AATGCT------TT---AC---------AAATAT---CAG---CA---ATAG---TAGC
ATTAGTAATAGTAG--CAAT---AC-TAGCAATAGT------TGTGTGGACCATAGTATTTTTAGAATATAGGAAAATAT
TAAAACAA---AGAAAAATAGACAGGTTAATTGATAGAATAAG---AAACAGAGCAGAAGACAGTGGCA---------AT
GAAAGTGATGGGGACCAGGAGG---A------------ACTAT---C---AGC---A------C---TT---A---T---
------G---GAGATG------------------------------GGGCACCTTG---------CTCCTTGGGATG---
T---TA---------ATGAT------------ATGT------AA
>DQ853440/B/US/2002/14182_1
ATG------------------AATGCT------TT---AC---------AAATAT---CAG---CA---ATAA---TAGC
ATTAGTAATAGTAG--CAAT---AC-TAGCAATAGT------TGTGTGGACCATAGTATTTTTAGAATATAAGAAAATAT
TAAAACAA---AGAAAAATAGACAGGTTAATTGATAGAATAAG---AGACAGAGCAGAAGACAGTGGCA---------AT
GAAAGTGATGGAGACCAGGAGG---A------------ACTAT---C---AGC---A------C---TT---A---T---
------G---GAGATG------------------------------GGGCACCATG---------CTCCTTGGGATG---
T---TA---------ATGAT------------ATGT------AA
>DQ853441/B/US/2002/14189_1
ATG------------------AATGCT------TT---AC---------AAATAT---CAG---CA---ATAG---TAGC
ATTAATAATAGTAG--CAAT---AC-TAGCAATAGT------TGTGTGGACCATAGTATTTTTAGAATATAAGAAAATAT
TAAAACAA---AGAAAAATAGACAGGTTAATTGATAGAATAAG---AGACAGAGCAGAAGACAGTGGCA---------AT
GAAAGTGATGGAGACCAGGAGG---A------------ACTAT---C---AGC---A------C---TT---A---T---
------G---GAGATG------------------------------GGGCACCATG---------CTCCTTGGGATG---
T---TA---------ATGAT------------ATGT------AA
>DQ853442/B/US/2002/14184_1
ATG------------------AATGCT------TT---AC---------AAATAT---CAG---CA---ATAG---TAGC
ATTAGTAATAGTAG--CAAT---AC-TAGCAATAGT------TGTGTGGACCATAGTATTTTTAGAATATAAGAAAATAT
TAAAACAA---AGAAAAATAGACAGGTTAATTGATAGAATAAG---AGACAGAGCAGAAGACAGTGGCA---------AT
GAAAGTGATGGAGACCAGGAGG---A------------ACTAT---C---AGC---A------C---TT---A---T---
------G---GAGATG------------------------------GGGCACCATG---------CTCCTTGGGATG---
T---TA---------ATGAT------------ATGT------AA
>DQ853443/B/US/2002/14181_1
ATG------------------AATGCT------TT---AC---------AAATAT---CAG---CA---ATAA---TAGC
ATTAGTAATAGTAG--CAAT---AC-TAGCAATAGT------TGTGTGGACCATAGTATTTTTAGAATATAAGAAAATAT
TAAAACAA---AGAAAAATAGACAGGTTAATTGATAGAATAAG---AGACAGAGCAGAAGGCAGTGGCA---------AT
GAAAGTGATGGAGACCAGGAGG---A------------ACTAT---C---AGC---A------C---TT---A---T---
------G---GAGATG------------------------------GGGCATGATG---------CTCCTTGGGATG---
T---TA---------ATGAT------------ATGT------AA
>DQ853444/B/US/2002/14183_1
ATG------------------AATGCT------TT---AC---------AAATAT---CAG---CA---ATAG---TAGC
ATTAATAATAGTAG--CAAT---AC-TAGCAATAGT------TGTGTGGACCATAGTATTTTTAGAATATAAGAAAATAT
TAAAACAA---AGAAAAATAGACAGGTTAATTGATAGAATAAG---AGACAGAGCAGAAGACAGTGGCA---------AT
GAAAGTGATGGGGACCAGGAGG---A------------ACTAT---C---AGC---A------C---TT---A---T---
------G---GAGATG------------------------------GGGCACCATG---------CTCCTTGGGATG---
T---TA---------ATGAT------------ATGT------AA
>DQ853445/B/US/2002/14185_1
ATG------------------AATGCT------TT---AC---------AAATAT---CAG---CA---GTAG---TAGC
ATTAGTAATAGTAG--CAAT---AC-TAGCAATAGC------TGTGTGGACCATAGTATTTTTAGAATATAAGAAAATAT
TAAAACAA---AGAAAAATAGACAGGTTAATTGATAGAATAAG---AGACAGAGCAGAAGACAGTGGCA---------AT
GAAAGTGATGGAGACCAAGAGG---A------------ACTAT---C---AGC---A------C---TT---A---T---
------G---GAGATG------------------------------GGGCACCATG---------CTCCTTGGGATG---
T---TA---------ATGAT------------ATGT------AA
>DQ853446/B/US/2002/14188_1
ATG------------------AATGCT------TT---AC---------AAATAT---CAG---CA---ATAA---TAGC
ATTAGTAATAGTAG--CAAT---AA-TAGCAATAGT------TGTGTGGACCATAGTACTTTTAGAATATAGGAAAATAT
TAAAACAA---AGAAAAATAGACAGGTTAATTGATAGGATAAG---AGACAGAGCAGAAGACAGTGGCA---------AT
GAAAGTGATGGGGACCAGGAGG---A------------ACTAT---C---AGC---A------C---TT---A---T---
------G---GAGATG------------------------------GGGCATCATG---------CTCCTTGGGATG---
T---TA---------ATGAT------------ATGT------AA
>DQ853447/B/US/2002/14187_1
ATG------------------AATGCT------TT---AC---------AAATAT---CAG---CA---ATAA---TAGC
ATTAGTAATAGTAG--CAAT---AA-TAGCAATAGT------TGTGTGGACCATAGTACTTTTAGAATATAGGAAAATAT
TAAAACAA---AGAAAAATAGACGGGTTAATTGATAGAATAAG---AGACAGAGCAGAAGACAGTGGCA---------AT
GAAAGTGATGGAGACCAGGAGG---A------------ATTAT---C---AGC---A------C---TT---A---T---
------G---GAGATG------------------------------GGGCACCATG---------CTCCTTGGGATG---
T---TA---------ATGAT------------ATGT------AA
>DQ853448/B/US/2002/14190_1
ATG------------------AATGCT------TT---AC---------AAATAT---CAG---CA---ATAG---TAGC
ATTAGTAATAGTAG--CAAT---AA-TAGCAATAGT------TGTGTGGACCATAGTATTTTTAGAATATAGGAAAATAT
TAAAACAA---AGAAAAATAGACAGGTTAATTGATAGAATAAG---AGACAGAGCAGAAGACAGTGGCA---------AT
GAAAGTGATGGGGACCAGGAGG---A------------ACTAT---C---AGC---A------C---TT---A---T---
------G---GAGATG------------------------------GGGCACCTTG---------CTCCTTGGGATG---
T---TA---------ATGAT------------ATGT------AA
>DQ853449/B/US/2000/14299_1
ATG------------------AATGCT------TT---AC---------AAATAT---CAG---CA---ATAA---TAGC
ATTAGTAATAGTAG--CAAT---AC-TAGCAATAGT------TGTGTGGACCATAGTATTTTTAGAATATAAGAAAATAT
TAAAACAA---AGAAAAATAGACAGGTTAATTGATAGAATAAG---AGACAGAGCAGAAGACAGTGGCA---------AT
GAAAGTGATGGGGACCAGGAGG---A------------ACTAT---C---AGC---A------C---TT---A---T---
------G---GAGATG------------------------------GGGCACCATG---------CTCCTTGGGATG---
T---TA---------ATGAT------------ATGT------AA
>DQ853450/B/US/2000/14302_1
ATG------------------AATGCT------TT---AC---------AAATAT---CAG---CA---ATAG---TAGC
ATTAATAATAGTAG--CAAT---AC-TAGCAATAGT------TGTGTGGACCATAGTATTTTTAGAATATAAGAAAATAT
TAAAACAA---AGAAAAATAGACAGGTTAATTGACAGAATAAG---GGACAGAGCAGAAGACAGTGGCA---------AT
GAAAGTGATGGAGACCAGGAGG---A------------ACTAT---C---AGC---A------C---TT---A---T---
------G---GAGATG------------------------------GGGCACCATG---------CTCCTTGGGATG---
T---TA---------ATGAT------------ATGT------AA
>DQ853451/B/US/2000/14303_1
ATG------------------AATGCT------TT---AC---------AAATAT---CAG---CA---GTAA---TAGC
ATTAGTAATAGTAG--CAAT---AC-TAGCAATAGT------TGTGTGGACCATAGTATTTTTAGAATATAAGAAAATAT
TAAAACAA---AGAAAAATAGACAGGTTAATTGATAGAATAAG---AGACAGAGCAGAAGACAGTGGCA---------AT
GAAAGTGATGGAGACCAGGAGG---A------------ACTAT---C---AGC---A------C---TT---A---T---
------G---GAGATG------------------------------GGGCACCATG---------CTCCTTGGGATG---
T---TA---------ATGAT------------ATGT------AA
>DQ853452/B/US/2000/14296_1
ATG------------------AATGCT------TT---AC---------AAATAT---CAG---CA---ATAA---TAGC
ATTAGTAATAGTAG--CAAT---AC-TAGCAATGGT------TGTGTGGACCATAGTATTTTTAGAATATAAGAAAATAT
TAAAACAA---AGAGAAATAGACGGGTTAATTGATAGAATAAG---AGACAGAGCAGAAGACAGTGGCA---------AT
GAAAGTGATGGAGACCAGGAGG---A------------ACTAT---C---AGC---A------C---TT---A---T---
------G---GAGATG------------------------------GGGCACCATG---------CTCCTTGGGATG---
T---TA---------ATGAT------------ATGT------AA
>DQ853453/B/US/2000/14298_1
ATG------------------AACGCT------TT---AC---------AAATAG---CAG---CA---ATAG---TAGC
ATTAGTAATAGTAG--CAAT---AC-TAGCAATAGT------TGTGTGGACCATAGTATTTTTAGAATATAAGAAAATAT
TAAAACAA---AGAAAAATAGACAGGTTAATTGATAGAATAAG---AGACAGAGCAGAAGACAGTGGCA---------AT
GAAAGTGATGGAGACCAGGAGG---A------------ACTAT---C---AGC---A------C---TT---A---T---
------G---GAGATG------------------------------GGGCACCATG---------CTCCTTGGGATG---
T---TA---------ATGAT------------ATGT------AA
>DQ853454/B/US/2000/14295_1
ATG------------------AATGCT------TT---AC---------AAATAT---CAG---CA---ATAG---TAGC
ATTAGTAATAGTAG--CAAT---AA-TAGCAATAGT------TGTGTGGGCCATAGTATTTTTAGAATATAGGAAAATAT
TAAAACAA---AGAAAAATAGACAGGTTAATTGATAGAATAAG---AGACAGAGCAGAAGACAGTGGCA---------AT
GAAAGTGATGGAGACCAGGAGG---A------------ACTAT---C---AGC---A------C---TT---A---T---
------G---GAGATG------------------------------GGGCATCATG---------CTCCTTGGGATG---
T---TA---------ATGAT------------ATGT------AA
>DQ853455/B/US/1998/15387_1
ATG------------------AACGCT------TT---AC---------AAATAT---CAG---CA---ATAG---TAGC
ATTAGTAATAGTAG--CAAT---AA-TAGCAATAGT------TGTGTGGACCATAGTATTCTTAGAATATAGGAAAATAT
TAAAACAA---AGAAAAATAGACAGGTTAATTGATAGAATAAG---AGACAGAGCAGAAGACAGTGGCA---------AT
GAAAGTGATGGAGACCAGGAGG---A------------ACTAT---C---AGC---A------C---TT---A---T---
------G---GAGATG------------------------------GGGCACCATG---------CTCCTTGGGATG---
T---TA---------ATGAT------------CTGT------AA
>DQ853456/B/US/1998/15388_1
ATG------------------AACGCT------TT---AC---------AAATAT---CAG---CA---ATAG---TAGC
ATTAGTAATAGTAG--CAAT---AA-TAGCAATAGT------TGTGTGGACCATAGTATTCTTAGAATATAGGAAAATAT
TAAAACAA---AGAAAAATAGACAGGTTAATTGATAGAATAAG---AGACAGAGCAGAAGACAGTGGCA---------AT
GAAAGTGATGGAGACCAGGAGG---A------------ACTAT---C---GGC---A------C---TT---A---T---
------G---GAGATG------------------------------GGGCACCATG---------CTCCTTGGGATG---
T---TA---------ATGAT------------CTGT------AA
>DQ853457/B/US/1998/15389_1
ATG------------------AACGCT------TT---AC---------AAATAT---CAG---CA---ATAG---TAGC
ATTAGTAATAGTAG--CAAT---AA-TAGCAATAGT------TGTGTGGACCATAGTATTCTTAGAATATAGGAAAATAT
TAAAACAA---AGAAAAATAGACAGGTTAATTGATAGAATAAG---AGACAGAGCAGAAGACAGTGGCA---------AT
GAAAGTGATGGAGACCAGGAGG---A------------ACTAT---C---AGC---A------C---TT---A---T---
------G---GAGATG------------------------------GGGCACCATG---------CTCCTTGGGATG---
T---TA---------ATGAT------------CTGT------AA
>DQ853458/B/US/1998/15390_1
ATG------------------AACGCT------TT---AC---------AAATAT---CAG---CA---ATAG---TAGC
ATTAGTAATAGTAG--CAAT---AA-TAGCAATAGT------TGTGTGGACCATAGTATTCTTAGAATATAGGAAAATAT
TAAAACAA---AGAAAAATAGACAGGTTAATTGATAGAATAAG---AGACAGAGCAGAAGACAGTGGCA---------AT
GAAAGTGATGGAGACCAGGAGG---A------------ACTAT---C---AGC---A------C---TT---A---T---
------G---GAGATG------------------------------GGGCACCATG---------CTCCTTGGGATG---
T---TA---------ATGGT------------CTGT------AA
>DQ853459/B/US/1998/15382_1
ATG------------------TACCCT------TT---AC---------AAATAT---TAG---CA---ATAG---TAGC
ATTAGTAGTAGCAG--CAAT---AA-TAGCAATAGT------TGTGTGGACCATAGTATTCTTAGAATATAGAAAAATAT
TAAAACAA---AGAAAAATAGATAGGTTAATTGATAGAATAAC---AGACAGAGCAGAAGACAGTGGCA---------AT
GAAAGTGATGGAGACCAGGAGG---A------------ACTAT---C---AGC---A------C---TT---A---T---
------G---GAGATG------------------------------GGGTATCATG---------CTCCTTGGGATG---
T---TA---------ATGAT------------CTGT------AA
>DQ853460/B/US/1998/15386_1
ATG------------------TACCCT------TT---AC---------AAATAT---TAG---CA---ATAG---TAGC
ATTAGTAGTAGCAG--CAAT---AA-TAGCAATAGT------TGTGTGGACCATAGTATTCTTAGAATATAGAAAAATAT
TAAAACAA---AGAAAAATAGATAGGTTAATTGATAGAATAAC---AGACAGAGCAGAAGACAGTGGCA---------AT
GAAAGTGATGGAGACCAGGAGG---A------------ACTAT---C---AGC---A------C---TT---A---T---
------G---GAGATG------------------------------GGGTATCATG---------CTCCTTGGGATG---
T---TA---------ATGAT------------CTGT------AA
>DQ853461/B/US/1998/15383_1
ATG------------------TACCCT------TT---AC---------AAATAT---TAG---CA---ATAG---TAGC
ATTAGTAGTAGCAG--CAAT---AA-TAGCAATAGT------TGTGTGGACCATAGTATTCTTAGAATATAGAAAAATAT
TAAAACAA---AGAAAAATAGATAGGTTAATTGATAGAATAAC---AGACAGAGCAGAAGACAGTGGCA---------AT
GAAAGTGATGGAGACCAGGAGG---A------------ACTAT---C---AGC---A------C---TT---A---T---
------G---GAGATG------------------------------GGGTATCATG---------CTCCTTGGGATG---
T---TA---------ATGAT------------CTGT------AA
>DQ853462/B/US/1998/15381_1
ATG------------------TACCCT------TT---AC---------AAATAT---TAG---CA---ATAG---TAGC
ATTAGTAGTAGCAG--CAAT---AA-TAGCAATAGT------TGTGTGGACCATAGTGTTCTTAGAATATAGAAAAATAT
TAAAACAA---AGAAAAATAGATAGGTTAATTGATAGAATAAC---AGACAGAGCAGAAGACAGTGGCA---------AT
GAAAGTGATGGAGACCAGGAGG---A------------ACTAT---C---AGC---A------C---TT---A---T---
------G---GAGATG------------------------------GGGTATCATG---------CTCCTTGGGATG---
T---TA---------ATGAT------------CTGT------AA
>DQ853463/B/US/1998/15384_1
ATG------------------AACGCT------TT---AC---------AAATAT---CAG---CA---ATAG---TAGC
ATTAGTAATAGTAG--CAAT---AA-TAGCAATAGT------TGTGTGGACCATAGTATTCTTAGAATATAGAAAAATAT
TAAAACAA---AGAAAAATAGATAGGTTAATTGATAGAATAAT---AGACAGAGCAGAAGACAGTGGCA---------AT
GAAAGTGAAGGAGACCAGGAGG---A------------ACTAT---C---AGC---A------C---TT---A---T---
------G---GAGATG------------------------------GGGCACCATG---------CTCCTTGGGATG---
T---TA---------ATGAT------------CTGT------AG
>DQ853464/B/US/1998/15385_1
ATG------------------AACGCT------TT---AC---------AAATAT---CAG---CA---ATAG---TAGC
ATTAGTAATAGTAG--CAAT---AA-TAGCAATAGT------TGTGTGGACCATAGTATTCTTAGAATATAGAAAAATAT
TAAAACAA---AGAAAAATAGATAGGTTAATTGATAGAATAAT---AGACAGAGCAGAAGACAGTGGCA---------AT
GAAAGTGAAGGAGACCAGGAGG---A------------ACTAT---C---AGC---A------C---TT---A---T---
------G---GAGATG------------------------------GGGCACCATG---------CTCCTTGGGATG---
T---TA---------ATGAT------------CTGT------AG
>DQ854714/B/ES/1989/M61
ATG------------------CAATCT------TT---AC---------AAATAG---TAG---CA---GTAG---TAGC
ATTAGTAGTAGCAG--CAAT---AA-TAGCAATAGT------TGTGTGGTCCATAGTATTCATAGAGTGTAGGAAAATAA
GAAAACAA---AACAAAATAGAAAGGTTGATTGATAGAATAAT---AGAAAGAGCAGAAGACAGTGGCA---------AT
GAGAGTGATGGAGATCAGGAAG---A------------ATTAT---C---AGC---A------C---TT---G---T---
------G---GAAATG------------------------------GGGCACGATG---------CTCCTTGGGATG---
T---TA---------ATAAT------------CTGT------AA
>DQ886031/B/US/-/F703
ATG------------------CAATCT------CT---AG---------AAATAT---TAG---CA---ATAG---TAGC
ATTAGTAGTAGCAG--CAGT---AC-TAGCAATAAT------CGTGTGGACAATAGTATACATAGAATATAGGAAAATAT
TAAAACAA---AGGAAAATAGACAGGTTAATTAGTAGAATAGC---AGAAAGAGCAGAAGACAGTGGCA---------AT
GAGAGTGAAGGAGATCAGGAGG---A------------ATTAT---C---AGC---A------C---TT---G---T---
------G---GAGATG------------------------------GGGCACCATG---------CTCCTTGGGATA---
T---TG---------ATGAT------------CTGT------AG
>DQ886032/B/US/-/F7174
ATG------------------AATTCT------TT---AT---------ACATAT---TAA---CA---ATAG---TAGC
TTTAGTAGCAGCAA--CAAT---AT-TAGCAATAGT------TGTGTGGACCATAGTGTTCTTAGAATATAGGAAAATAT
TAAAACAA---AGAAAAATAGACAGGTTAATTGATAGAATAGT---AGAAAGAGCAGAAGACAGTGGCA---------AT
GAGAGTGAAGGGGATCAGGAGG---A------------GTTAT---C---AGG---A------C---TT---A---T---
------G---GAGATG------------------------------GGGCATCACG---------CTCCTTGGGATG---
T---TG---------ATGAT------------CTGT------AG
>DQ886033/B/US/-/F7204
ATG------------------CAATCT------TT---AC---------AGATAT---TAG---CA---ATAG---TAGC
ATTAGTAGTAGCAG--CAAT---AC-TAGCAATAGT------TGTGTGGTCCATAGTATTCATAGAATATAGGAAAATAT
TAAGACAA---AGAAAAATAGACAGGATAATAGAGAGAATAAT---AGAAAGAACAGAAGACAGTGGCA---------AT
GAAAGTGATGGAGATCAGGAAG---A------------ATTAT---C---AGC---A------C---TT---G---T---
------G---GAGATG------------------------------GGGCACCATG---------CTCCTTGGGATG---
T---TA---------ATGAT------------ATGT------AG
>DQ886034/B/US/-/L8146
ATG------------------CAACCT------TT---AC---------AAATAG---TAG---CA---ATAG---TAGC
ATTAGTAGTAGTGA--CAAT---AA-TAGCAATAGT------TGTGTGGTCCATAGTATTCATAGAATATAGGAGAATAT
TAAGACAA---AGAAAAATAGACAGGATAATTGATAGAATAAT---AGAAAGAGCAGAAGACAGTGGAA---------AT
GAGAGTGAAGGGGACCAGGAGG---A------------ATTAT---C---AGC---A------C---TG---G---T---
------G---GAGATG------------------------------GGGCACGATG---------CTCCTTGGGTTG---
T---TA---------ATGAT------------CTGT------AG
>DQ886035/B/US/-/L8157
ATG------------------CCATCT------TT---AT---------ATATAT---TGG---CA---ATAG---TAGC
ATTAGTAGTAGCAG--CAAT---AA-TAGCAATAGT------TGTATGGTCTATAGTATTCATAGAATATAAGAAAATAT
TAAGACAA---AGAAAAATAGACAGAATAATTGATAAAATAAA---GGAAAAAGCAGAAGACAGTGGCA---------AT
GAGAGTGATAGAGATCAGGAAG---A------------ATTGG---C---AGC---G------T---TG---G---T---
------G---GAAATG------------------------------GGGCATGATG---------CTCCTTGGGATG---
T---TA---------ATGAT------------CTGT------AA
>DQ886036/B/US/-/L8185
ATG------------------CAACCC------TT---AC---------AAATAG---TAG---CA---ATAG---TAGC
ATTAGTAGTAGTGA--CAAT---AA-TAGCAATAAT------TGTGTGGTCTATAGTATTCATAGAATATAGGAGAATAT
TAAGACAA---AGAAAAATAGACAGGTTAATTGATAGAATAAG---AGAAAGAGCAGAGGACAGTGGCA---------AT
GAGAGTGACGGGGATGAGGAAG---A------------ATTGT---C---AGC---A------C---TG---G---T---
------G---GAGAGG------------------------------GGGCACCTTG---------CTCCTTGGGATG---
T---TA---------ATGAT------------ATGT------AG
>DQ886037/B/US/2005/L8249
ATG------------------TATCCT------TT---AC---------ACATAG---TAG---CA---ATAG---TAGC
ATTAGTAGTAGCAG--CAAT---AT-TAGCAATAGT------TGTGTGGTCCATAGTATTCATACTATATAGACAAATAG
CAAAACAA---AAGAAAATAGACAGGATAATTGATAGAATAAT---AGAAAGAGCAGAAGACAGTGGCA---------AT
GAGAGCGAAGGAGATCAGGAGG---A------------ATTAT---C---AGA---A------C---TT---A---T---
------G---GAGAGG------------------------------GGGCACCTTG---------CTCCTTGGGATG---
T---TA---------ATGAT------------TTGT------AG
>DQ990880/B/CN/2005/05CNHB_hp3
ATGCAATCTTTG---------CAAGCT------TT---AA---------CCATTT---TTG---CA---ATAG---TAGC
TTTAATAGTAGTAG--CAAT---AA-TAGCAATAGT------TGTGTGGACCATAGTATTACTAGAATATAGGAAAATAT
TAAGACAG---AGAAAAATAGATAGGTTAATTGATAGAATAAG---AGAAAGAGCAGAAGACAGTGGCA---------AT
GAGAGCGACGGGGATCAGGAAG---A------------ATTAT---C---AGC---A------T---TG-----------
----------GAGATG------------------------------GGGCACCTTA---------TTCCTCGGAATG---
C---TG---------ATGAT------------CTGT------AG
>EF057102/B/CN/2001/pCNHN24
ATG------------------CAAACC------TT---AA---------CCATTT---TAG---CA---ATAG---TAGC
CTTAGTAGTAGCAG--CAAT---AA-TAGCAATAGT------TGTGTGGACCATAGTATTCATAGAATATAAGAAACTAT
TAAGACAG---AAAAGAATAGATAGGTTAATTGATAGAATAAG---AGAAAGAGCAGAAGACAGTGGCA---------AT
GAGAGTGACGGGGATCAGGAAG---A------------ATTAT---C---AGA---A------A---TT---A---T---
------G---GAGATG------------------------------GGGCACCTTG---------CTCCTTGGGATG---
T---TG---------ATGAT------------CTGT------AG
>EF175209/B/US/1998/WC3_0498_1
ATG------------------CAACCT------TT---AG---------AGATAT---ATG---CA---ATAG---TAGC
ATTAGTAGTAGTAG--GAAT---AA-TAGCAATAGT------TGTGTGGACCTTAGTATTAATAGAATATAGGAAAATAT
TAAGACAA---AGAAAAATAGACAGGATAATTGATAGGATAAG---GGAAAGAGCAGAAGATAGTGGCA---------AT
GAAAGTGAAGGAGATCAGGAAG---A------------ATTAT---C---AGC---A------C---TT---G---T---
------G---GAGATG------------------------------GGGCATCATG---------CTCCTTGGGATG---
T---TA---------ATGATGAT---------CTGT------AA
>EF175210/B/US/1998/WC3_0498_2
ATG------------------CAACCT------TT---AG---------AGATAT---ATG---CA---ATAG---TAGC
ATTAGTAGTAGTAG--GAAT---AA-TAGCAATAGT------TGTGTGGACCTTAGTATTAATAGAATATAGGAAAATAT
TAAGACAA---AGAAAAATAGACAGGATAATTGATAGGATAAG---GGAAAGAGCAGAAGATAGTGGCA---------AT
GAAAGTGAAGGAGATCAGGAAG---A------------ATTAT---C---AGC---A------C---TT---G---T---
------G---GAGATG------------------------------GGGCATCATG---------CTCCTTGGGATG---
T---TA---------ATGATGAT---------CTGT------AA
>EF175211/B/US/1998/WC3_0498_3
ATG------------------CAACCT------TT---AG---------AGATAT---ATG---CA---ATAG---TAGC
ATTAGTAGTAGTAG--GAAT---AA-TAGCAATAGT------TGTGTGGACCTTAGTATTAATAGAATATAGGAAAATAT
TAAGACAA---AGAAAAATAGACAGGATAATTGATAGGATAAG---GGAAAGAGCAGAAGATAGTGGCA---------AT
GAAAGTGAAGGAGATCAGGAAG---A------------ATTAT---C---AGC---A------C---TT---G---T---
------G---GAGATG------------------------------GGGCATCATG---------CTCCTTGGGATG---
T---TA---------ATGATGAT---------CTGT------AA
>EF175212/B/US/1998/WC3_0498_4
ATG------------------CAACCT------TT---AG---------AGATAT---ATG---CA---ATAG---TAGC
ATTAGTAGTAGTAG--GAAT---AA-TAGCAATAGT------TGTGTGGACCTTAGTATTAATAGAATATAGGAAAATAT
TAAGACAA---AGAAAAATAGACAGGATAATTGATAGGATAAG---GGAAAGAGCAGAAGATAGTGGCA---------AT
GAAAGTGAAGGAGATCAGGAAG---A------------ATTAT---C---AGC---A------C---TT---G---T---
------G---GAGATG------------------------------GGGCATCATG---------CTCCTTGGGATG---
T---TA---------ATGATGAT---------CTGT------AA
>EF178338/B/AU/2004/MS2004_37_040
ATG------------------CTACCT------GT---AC---------AAATWT---TAG---CA---ATAG---TAGC
YTTAGTARTASCAG--CWRT---AA-TAGCAATAGT------TGTGTGRACCATAGTRATCATARAGKGTRGGAAAATAA
AAAGACAA---ARAAAAATAGATAGGKTTATTDATARAWTAAT---AGAAAGRGCAGAAGACAGTGGCA---------AT
GAGAGTGACGGGGATCAGRAAR---A------------AWTAT---T---CAC---S------C---YT---K---T---
------G---RRTATG------------------------------GGGCMCCYTS---------CTYTTTTGGGTA---
T---TA---------ATAAT------------CAGT------AG
>EF178354/B/AU/2004/MS2004_37_056
ATG------------------CAACCT------TT---AG---------TTATAG---CAG---CA---ATAG---TAGC
ACTAGTAGTAGTAA--CAAT---CA-TAGCAATAGT------TGTGTGGACCATAGTAGTCATAGAATATAGGAAAATAT
TAAGACAA---AGAAAAATAAACAGGATAATTGATAGAATAAT---AGAANNAGCAGAAGACAGTGGCA---------AT
GAAAGCGAAGGAGACCAAGAGG---A------------ATTGT---C---AGC---A------C---TT---G---T---
------R---GAAAGAGGGCATTTRGACATR---------------RGGCATCATG---------CTCCTTRGGATG---
T---TG---------ATGAY------------CTGT------AA
>EF178358/B/AU/2004/MS2004_37_060
ATG------------------CAATCY------TT---AT---------ACATAT---TAG---CA---ATAG---TAGC
ATTAGTAGTAGCAG--CAAT---AC-TAGCAATAAT------TGTGTGGTCCATAGTATTCATAGAAATTAGGAATANCT
TAAGACAA---AAAAGAATAGACRGGTTGATTGATAGAATAAG---AGAAAGAGCAGAAGACAGTGGCA---------AT
GAAAGTGAAGGAGACCAGGAAG---A------------ATTAT---C---AGC---A------C---TT---G---T---
------G---GAGATG------------------------------GGGCATGATG---------CTCCTTGGAATG---
T---TG---------ATGAC------------CTGT------AG
>EF363122/B/US/2000/ES1-16
ATG------------------CCATCT------TT---AGACAGATTATCAATAG---CAG---CA---ATAG---TAGC
ATTAGTAGTAGCAG--GAAT---AA-TAGCAATAGT------TGTGTGGTCCATAGTATTCATAGAATATAGGAAAATAT
TAAGACAA---AGAAAAATAGACAGGTTAATTGATAGAATAAG---AGAAAGAGCAGAAGACAGTGGCA---------AT
GAGAGTGAAGGGGATCAAGAAG---A------------ATTAT---C---AGG---A------C---TGGTGG---T---
------G---GAGATG------------------------------GGGTACCATG---------CTCCTTGGGATG---
T---TG---------ATGAT------------CTGT------AG
>EF363123/B/US/2000/ES1-20
ATG------------------CCATCT------TT---AGACAGATTATCAATAG---CAG---CA---ATAG---TAGC
ATTAGTAGTAGCAG--GAAT---AA-TAGCAATAGT------TGTGTGGTCCATAGTATTCATAGAATATAGGAAAATAT
TAAGACAA---AGAAAAATAGACAGGTTAATTGATAGAATAAG---AGAAAGAGCAGAAGACAGTGGCA---------AT
GAGAGTGAAGGGGATCAGGAAG---A------------ATTAT---C---AGG---A------C---TGGTGG---T---
------G---GGGATG------------------------------GGGTACCATG---------CTCCTTGGGATG---
T---TG---------ATGAT------------CTGT------AG
>EF363124/B/US/2004/ES4-24
ATG------------------CAATCT------TT---AC---------AAATAT---TAG---CA---CTAG---TAGC
ATTAGTAGTAGCAA--TAAT---AA-TAGCAATAGT------TGTGTGGTCCATAGTATTCATAGAATATAGGAAAATAT
TAGGACAA---AGAAAAATAGACAGGTTAATTGATAGAATAAG---AGAAAGAGCAGAAGACAGTGGCA---------AT
GAGAGCGAAGGAGATCAGGAAG---A------------ATTAT---C---AGC---A------C---TT---G---T---
------G---GAGATG------------------------------GGGCACCATG---------CTCCTTGGGATA---
T---TA---------ATGAT------------CTGT------AG
>EF363125/B/US/2004/ES8-17
ATG------------------CAACCT------TT---AC---------AGATAT---TAG---CA---ATAG---TAGG
ATTAGTAGTAGCAG--CAAT---AA-TAGCAATAAT------TGTATGGTCTATAGTACTTATAGAATATAGGAAAATAT
TAAGACAG---AAAAAAATAGACAGGATAATTGATAGAATAAG---AGAAAGAGCAGAAGACAGTGGCA---------AT
GAGAGTGATGGAGACCAGGAAG---A------------ATTGG---C---AGC---A------C---TGGTGG---T---
------G---GAAAGG------------------------------GGGCATCATG---------CTCCTTGGGATG---
T---TA---------ATGAT------------CTGT------AA
>EF363126/B/US/2004/ES8-43
ATG------------------CAACCT------TT---AC---------AGATAT---TAG---CA---ATAG---TAGG
ATTAGTAGTAGCAG--CAAT---AA-TAGCAATAAT------TGTATGGTCTATAGTACTTATAGAATATAGGAAAATAT
TAAGACAG---AAAAAAATAGACAGGATAATTGATAGAATAAG---AGAAAGAGCAGAAGACAGTGGCA---------AT
GAGAGTGATGGAGACCAGGAAG---A------------ATTGG---C---AGC---A------C---TGGTGG---T---
------G---GAAAGG------------------------------GGGCATCATG---------CTCCTTGGGATG---
T---TA---------ATGAT------------CTGT------AA
>EF363127/B/US/2004/ES10-53
ATG------------------CTTTCT------TT---AG---------TAATAT---TAG---CA---ATAG---TAGC
ATTAGTAGTAGTAG--CAAT---AA-TAGCCATAGT------GGTGTGGTCCATAGTAATCATAGAAATTAGGAAAATAT
TAAGACAA---AAGAAAATAGACAGGGTAATTGATAGAATAAG---AGAAAGAGCAGAAGACAGTGGCA---------AT
GAGAGTGATGGAGATCTGGAGG---A------------ATTGT---C---AGC---A------C---TT---G---T---
------G---GAGAGGGGGCAGCTGGAGATG---------------GGGCATCATG---------CTCCTTGGGATG---
T---TG---------ATGAT------------CTGT------AG
>EF514697/B/DK/2004/PMVL_018
ATG------------------CCATCT------TT---AG---------AAATAT---TAG---CA---ATAG---TAGC
ATTAGTAGTAGCAG--CAAT---AC-TAGCAATAGT------TGTGTGGTCCATAGTATTCATAGAATATAGGAAAATAT
TAAGGCAA---AGAAAAATAGATAGGTTAATTGATAGAATAAG---AGACAGAGCAGAAGACAGTGGCA---------AT
GAGAGTGAAGGGGATCAGGAGG---A------------ATTGG---C---AGC---A------C---TG---G---T---
------G---GAGATG------------------------------GGGCACCATG---------CTCCTTGGGATA---
T---TG---------ATGAT------------CTGT------AG
>EF514698/B/DK/2004/PMVL_027
ATG------------------CAATCT------TT---AG---------AAATAT---TAG---CA---ATAG---CAGC
ATTAGTAGTAGCAG--GAAT---AT-TAGCAATAGT------AGTGTGGTCCATAGTATTCATAGAATATAGGAAAATAT
TAAGACAA---AGAAAAATAGATAGGTTAATTGATAGAATAAG---AGAAAGAGCAGAAGACAGTGGCA---------AT
GAGAGTGAAGGGGATCAGGAGG---A------------ATTAT---C---AGG---A------C---TC---A---T---
------G---GAGATG------------------------------GGGCATCATG---------CTCCTTGGGATA---
T---TG---------ATGAT------------CTGT------AG
>EF514699/B/DK/2004/PMVL_012
ATG------------------CAACCT------TT---AG---------TGATAT---TAG---CA---ATAG---TAGC
TTTAGTAGCAGCAG--CAAT---AA-TAGCAATAGT------TGTGTGGACCATAGTACTCATAGAATATAGGAAAATAG
TAAAACAA---AGAAAAATAGACAGGTTAATTAATAGAATAAT---AGAAAGAGCAGAAGACAGTGGCA---------AT
GAGAGTGAAGGGGATCAGGAGG---A------------ATTAT---C---AGC---A------A---TT---G---C---
------G---GGGATG------------------------------GAGCAGCATG---------CTCTTTTGGATT---
T---TG---------CTGAT------------CTGT------AG
>EF514700/B/DK/2004/PMVL_013
ATG------------------CAACCT------TT---AG---------AGATAT---TAG---CA---ATAG---TAGC
ATTAGTAGTAGCAA--TAAT---AT-TAGCAATAGT------TGTGTGGACCATAGTATTCATAGAATATAAGAAAATAT
TAAGACAA---AGAAAAATAGACAGGTTAATTGACAGAATAGC---AGAAAGAGCAGAAGACAGTGGCA---------AT
GAAAGTGAAGGAGACCAAGAGG---A------------ATTGT---C---AGC---C------C---TC---G---T---
------G---GACATG------------------------------GGGCATGATG---------CTCCTTGGGTTG---
T---TG---------TTGAT------------CAGT------AG
>EF514701/B/DK/2004/PMVL_049
ATG------------------ATACCT------TT---AT---------ACGTAG---GAG---CA---ATAG---TAGC
ATTAATACTAGCAG--CAAT---AC-TAGCAATAAT------TGTGTGGTCTATAGTATTCATAGAATATAGGAAAATAT
TAAGACAA---AGGAAGATAGATAGATTAATTGATAGAATAAG---AGAAAGAGCAGAAGACAGTGGCA---------AT
GAAAGTGAAGGAGATCAAGAGG---A------------ATTAT---C---AGC---A------C---TG---G---T---
------G---GAGATG------------------------------GGGCATCATG---------CTCCTTGGGATG---
T---TA---------ATGAT------------CTGT------AG
>EF514702/B/DK/2004/PMVL_025
ATG------------------CAATCC------TT---AC---------CAATAG---CAG---CA---ATAG---TAGC
ATTAGTAGTAGCAG--GAAT---AA-TAGCAATAGT------GGTGTGGTCTATAGTATTAATAGAATATAGGAAAATAT
TAAAACAA---AGGAAAATAGACAAGTTAATTGATAGAATAAG---AGAAAGAGCAGAAGACAGTGGCA---------AT
GAAAGTGAAGGGGATCAAGAAG---A------------ATTGT---C---AGC---A------C---TT---A---T---
------G---GAAATG------------------------------GGGCATCATG---------CTCCTTGGGATG---
T---TG---------ATGAT------------TTGT------AG
>EF514703/B/DK/2004/PMVL_039
ATG------------------CAACCT------TT---AG---------AAATAT---TAG---CA---ATAG---TAGC
ATTARTAGYASTAg--CAAT---AA-TAGCAATAGT------KGTGTGGTCCATAGTATTCATAGAATATARGRAAATAT
TAAGACAA---AGAAAGATAGACAGGTTAATTGAGAAAATAAG---AGAAAGAGCAGAAGACAGTGGCA---------AT
GAGAGTGACGGAGATCAGGAAG---A------------ATTGT---C---AGC---A------C---TT---G---T---
------G---GAAATG------------------------------GGGCACCATG---------CTCTTTGGGATA---
T---TA---------ATGAT------------TTGT------AA
>EF514704/B/DK/2001/CTL_016
ATG------------------CAACCT------AT---AG---------TAATAG---TAT---CA---ATAG---TAGC
ATTAGTTGTAGTAG--CAAT---AA-TAGCAATAGT------TGTGTGGTCTATAGTATTCATAGAATATAGGAAAATAT
TAAGACAA---AGAAAAATAAATAGGTTAATTGATAGAATAAG---AGAAAGAGCAGAAGATAGTGGCA---------AT
GAAAGTGAAGGGGATCAAGAAG---A------------ATTAT---C---AAT---A------C---TT---G---T---
------G---GAGATG------------------------------GGGCACGATG---------CTCCTTGGGATG---
T---TA---------ATGAT------------CTGT------AG
>EF514705/B/DK/2001/CTL_017
ATG------------------CAATCC------TT---AG---------AAATAT---TAG---CA---ATAG---TAGC
ACTAGTAGTAGCAG--CAAT---AT-TAGCAATAGT------TGTGTGGACCATAGTATTCATAGAATATAGGAAAATAT
TAAGACAA---AGGAAAATAGACAAGATAATTAATAGAATAGC---AGAAAGAGCAGAAGACAGTGGCA---------AT
GAGAGTGAAGGAGACCAGGAAG---A------------ATTAT---C---CAA---A------C---TG---G---T---
------G---GAAAGGGGGCACCTTGGCCTTGTGGAGATG------GGGCACCCTG---------CTCCTTGGGATG---
T---TG---------ATGAT------------CTGT------AG
>EF514706/B/DK/2001/CTL_018
ATG------------------CAACCT------TT---AT---------ATATAG---CAG---CA---ATAG---TAGG
ATTAATAGTAGCAC--TAAT---AT-TAGCAATAGT------TGTGTGGTCTATAGTACTCATAGAATATAGGAAAATAT
TAAGACAA---AGAAAAATAGACAGGTTACTTGATAGAATAAG---AGAAAGAGCAGAAGACAGTGGCA---------AT
GAGAGTGAAGGGGATCAGGAAG---A------------ATTAT---C---AGC---A------C---TT---G---T---
------G---GAGATG------------------------------GGGCACCATG---------CTCCTTGGGATA---
T---TG---------ATGAT------------TTGT------AA
>EF514707/B/DK/2001/CTL_023
ATG------------------CCACCT------TT---AG---------TTATAT---TGG---CA---ATAG---TAGC
ATTAGTAGTAGCAG--CAAT---AA-TAGCAATAGT------TGTGTGGTCCATAGTACTCATAGAATATAGGAAAATAT
TAAGACAA---AGGAAAATAGATAGGTTAATTAATAGAATAGC---AGAAAGAGCAGAAGACAGTGGCA---------AT
GAGAGTGAAGGGGATCAGGAAG---A------------ACTAT---C---ASC---A------C---TG---G---T---
------G---GAGAGG------------------------------GGGTATCTTG---------CTCCTTGGAATG---
T---TG---------ATGAT------------CTGT------AG
>EF514708/B/DK/2001/CTL_030
ATG------------------CAACCC------TT---AG---------AAATAT---ATA---CA---ATAG---TAGC
ACTAGTAGTTGTAG--CAAT---AA-TAGCAATAGT------TGTGTGGACCATAGTGTTCATAGAATACAGAAAAATAT
TAAGACAA---AGAAAAATAGACAGGTTACTTGATAGAATAAT---AGAAAGAGCAGAAGACAGTGGCA---------AT
GAGAGTGACGGGGATCAGGAAG---A------------ATTGT---C---AGC---G------C---TT---G---T---
------G---GAGATG------------------------------GGGCACCATG---------CTCCTTGGGATG---
T---TG---------ATGAT------------CTGT------AG
>EF514709/B/DK/2001/CTL_033
ATG------------------CAACCT------TT---AG---------TAATAT---TAG---CA---ATAG---TAGG
ATTAGTAGTAGCAA--TAAT---AC-TAGCAATAAT------TGTGTGGTCCATAGTATTCATAGAATATAGGAAAATAT
TAAGACAA---AGAAAAATAGACAGATTAATTGATAGAATAAG---AGACAGAGCAGAAGACAGTGGCA---------AT
GAGAGTGAAGGGGATCAGGAGG---A------------ATTGT---C---AGC---G------C---TG---G---T---
------G---GAGGTG------------------------------GGGCATCATG---------CTCCTTGGAATG---
T---TG---------ATGAT------------CTGT------AG
>EF514710/B/DK/2001/CTL_035
ATG------------------CTACCC------TT---AG---------TAATAG---TGT---CA---ATAG---TAGC
ATTAGTAGTAGTAG--CAAT---AA-TAGCAATAAT------TGTGTGGTCCCTAGTATTCATAGAATATAGAAAAATAT
TAAAACAA---AGGAAAATAGATAGGTTAATTGATAGAATAAG---AGAAAGAGCAGAAGATAGTGGCA---------AT
GAAAGTGAAGGGGATCAGGAGG---A------------ATTGT---C---AAT---A------C---TT---A---T---
------G---GAAATG------------------------------GGGCACGATG---------CTCCTTGGGATG---
C---TA---------ATGAT------------CTGT------AG
>EF514711/B/DK/2001/CTL_041
ATG------------------CAATCT------TT---AC---------AAATAG---TAG---CA---ATAG---TAGC
ATTAGTATTAGTAG--CAAT---AT-TAGCAATAGC------TGTGTGGTCCATAGTATTCATAGAATATAGGAAAATAT
TAAGACAA---AGAAGAATAGACAGATTAATTGATAGAATAGG---AGAAAGAGCAGAAGACAGTGGCA---------AT
GAGAGTGATGGGGATCAGGAGG---A------------ATTGT---C---AGC---A------C---TT---A---T---
------G---GGAATG------------------------------GGGCACCATG---------CTCCTTGGGATA---
T---TA---------ATGAT------------CTGT------AG
>EF514712/B/DK/2001/CTL_043
ATG------------------CAACCT------TT---AC---------AAATAG---CAG---CA---ATAG---TAGC
ATTAGTAGTAGTAG--CAAT---AA-TAGCAATAGT------TGTGTGGTCTATAGTACTCATAGAATATAGGAAAATAT
TAAGACAG---AGAAAAATAGACAGAATAATTGATAGACTAAT---AGAGAGAGCAGAAGACAGTGGCA---------AT
GAGAGTGAAGGGGATCAGGAAG---A------------ATTGT---C---AGC---A------C---TT---G---T---
------G---GAGATG------------------------------GGGCATCATG---------CTCCTTGGATTA---
T---TG---------ATGAT------------CTGT------AG
>EF637046/B/BR/2003/BREPM2012
ATGCAACCTCTA---------CAGCCT------TT---AG---------TAATAG---TAT---CA---ATAG---CAGC
ATTAGTTGTAGTAA--CAAT---AA-TAGCAATAGT------TGTGTGGACCTTAGTGCTCATAGAATATAGGAAAATAT
TAAGACAA---AGGAAAATAGACAGGTTAATTGATAGAATAGC---AGAAAGAGCAGAAGACAGTGGCA---------AT
GAGAGCGAAGGGGACCAGGAAG---A------------ATTAT---C---AGC---A------C---TT---G---T---
------G---GAGATG------------------------------GGGCATGATG---------CTCCTTGGAATG---
T---TA---------ATGATGAT---------CTGT------AG
>EF637047/B/BR/2003/BREPM1040
ATG------------------CAAGCT------TT---AG---------AAATAG---TAG---CA---ATAG---TAGC
ATTAGTAGTAGCAG--CAAT---AA-TAGCAATAGT------TGTGTGGACCATAGTGTTACTAGAATACAGGAAAATAT
TAAGACAA---AGGAAAATAGACAGGCTAATTGATAGAATAAG---AGAAAGAGCAGAAGACAGTGGCA---------AT
GAGAGTGAAGGGGATCGGGAAG---A------------ATTAT---C---AGC---A------C---TG---G---T---
------G---GAGATG------------------------------GGGCACCATG---------CTCCTTGGGATG---
T---TG---------ATGAT------------CTGT------AG
>EF637048/B/BR/2003/BREPM1038
ATG------------------CAAGCT------TT---AG---------AGATAG---GAG---CA---ATAG---TAGC
ATTAGTAGTAGCAG--CAAT---TC-TAGCAATAGT------TGTGTGGACCATAGTGGGGATAGAGTATAGGAAAATAT
TGAGACAA---AGAAAAATAGACCAGTTAATTGATAGAATAAG---AGAAAGAGCAGAAGACAGTGGCA---------AT
GAGAGCGAAGGAGATCAGGAGG---A------------ATTGG---C---AGG---A------C---TT---G---T---
------G---GAAATG------------------------------GGGCACCATG---------CTCCTTGGGATG---
T---TA---------ATGAT------------CTGT------AG
>EF637049/B/BR/2003/BREPM1035
ATG------------------CAATCT------TT---AC---------AGATAG---TAG---CA---ATAG---TAGC
ATTAGTAGTAACAG--CAAT---AA-TAGCAATAGT------TGTGTGGTCCATAGTGCTCATAGAATATAGGAAATTAT
TAAGACAA---AGAAAAATAGATAGGTTAATTGATAGAATAAG---AGAAAGAGCAGAAGACAGTGGCA---------AT
GAGAGCGAAGGGGATCAGGAAG---A------------ATTGG---C---AGG---A------C---TT---G---T---
------G---GAAAGG------------------------------GGGCATCTTG---------CTCCTTGGGATG---
T---TG---------ATGAT------------CTGT------AG
>EF637051/B/BR/2003/BREPM1032
ATG------------------CAAGCT------TT---AA---------TAATAG---CAG---CA---ATAG---TAGC
ATTAGTAATAGTGG--CCAT---AA-TAGCAATAGT------TGTGTGGACCATAGTACTTATAGAATATAGGAAAATAT
TAAGACAA---AGGAAAATAGATAGGATAATTGATAGAATAAG---AGAAAGAGCAGAAGACAGTGGCA---------AT
GAGAGCGAAGGAGACCAGGAAG---A------------ATTGT---C---AGC---A------C---TT---G---T---
------G---GAGATG------------------------------GGGCATCATG---------CTCCTTGGGATG---
T---TG---------ATGAT------------CTGT------AG
>EF637053/B/BR/2003/BREPM1028
ATG------------------CAATCT------TT---AC---------AGATAG---TAG---CA---ATAG---TAGC
ATTAGTAGTAGCAT--CATT---AA-TAGCAATAGT------AGTGTGGTCCATAGTATTAATAGAATATAGGAGAATAT
TAAGACAA---AGAAAGATAGACAGGTTAATTGATAAAATAAG---AAAAAGAGAAGAAGACAGTGGTA---------AC
GAGAGTGATGGAGATCAAGAAG---A------------ATTAT---C---AGC---A------C---TT-----------
-------------CTG------------------------------GGGCACCATG---------CTCCTGGGGATA---
T---TA---------ATAAT------------CTGT------AG
>EF637054/B/BR/2003/BREPM1027
ATG------------------CAATCT------AT---AC---------AAATAG---TAG---CA---ATAG---TAGC
ATTAGTAGTAGTAG--CAAT---AA-TAGCAATAGT------TGTGTGGACCATAGTAGGGATAGAATATAGGAAAATAT
TAAGACAA---AGAAAAATAGACAGGTTAATTGATAGAATAAG---AGACAGAGCAGAAGACAGTGGCA---------AT
GAAAGTGAAGGGGATCAGGAAG---A------------ATTGT---C---AGC---A------C---TG---G---T---
------G---GACATG------------------------------GGGCACCTTG---------CTCCTTGGAATG---
T---TG---------ATGAT------------CTGT------AA
>EF637056/B/BR/2003/BREPM1024
ATGCAACCTCTA---------CAATCT------TT---GC---------AAATAG---CAG---CA---ATAG---TAGC
ATTAGTAGTAGCAG--CAAT---AA-TAGCAATAGT------TGTGTGGACCATAGTGTTAATAGAATACAGGAAAATAT
TAAGACAA---AGAAAAATAGACAGGTTAATTGATAGGATAAC---AGAAAGAGCAGAAGACAGTGGCA---------AT
GAGAGCGAAGGGGATCAAGAAG---A------------ATTGT---C---AGC---T------C---TT---A---T---
------G---GAGATG------------------------------GGGCATCACG---------CTCCTTGGGATG---
T---TG---------ATGAT------------TTGT------AA
>EF637057/B/BR/2003/BREPM1023
ATG------------------CAACCC------TT---AG---------CCATAG---TAT---CA---ATAG---TAGC
ATTAGTAGTAGCAG--CAAT---AC-TAGCAATAGT------TGTGTGGACCATAGTATATATAGAATATAAGAAAATAG
TAAGACAA---AGGAAAATAGATAGGTTAATCGATAGAATAAC---AGAAAGAGCAGAAGACAGTGGCA---------AT
GAAAGTGAGGGTGATCAGGATG---A------------GTTAT---C---AGC---A------A---TT---A---T---
------G---GAAAGG------------------------------GGGTACCTTG---------CTCCTTGGGATG---
T---TA---------ATGAT------------CTGT------AG
>EF694037/B/IN/-/11807
ATG------------------CAACCC------TT---AG---------TATTAG---CAG---CA---ATAG---TAGC
ATTAGTAGTAGCAG--TAAT---AA-TAGTAATAGT------AGTGTGGTCCATAGTAATCATAGAATACAGGAAACTAT
TGAGACAA---AAGAAAATAGACAGGTTAATTGATAGAATAAG---AGAAAGAGCAGAAGACAGTGGCA---------AT
GAGAGTGACGGGGATCAGGAGG---A------------ATTAT---C---AGG---G------C---TT---G---T---
------G---GAGATG------------------------------GGGCACCAAG---------CTCTTTGGGATA---
C---TG---------ATGAT------------CTGT------AG
>EU541617/B/-/-/pIIIB
ATG------------------CAACCT------AT---AC---------AAATA------G---CA---ATAG---TAGC
ATTAGTAGTAGCAA--TAAT---AA-TAGCAATAGT------TGTGTGGTCCATAGTAATCATAGAATATAGGAAAATAT
TAAGACAA---AGAAAAATAGACAGGTTAATTGATAGACTAAT---AGAAAGAGCAGAAGACAGTGGCA---------AT
GAGAGTGAAGGAG------------A------------AATAT---C---AGC---A------C---TT---G---T---
------G---GAGATGGGGGTGGAGATG------------------GGGCACCATG---------CTCCTTGGGATG---
T---TG---------ATGAT------------CTGT------AG
>EU616639/B/US/-/AC160_T1_Day_22_Dom
ATG------------------CAATCT------TT---AC---------AGATAT---TAG---CA---ATAG---CAGC
ATTAATAGTAGCAG--CAAT---AA-TAGCAATAGT------TGTGTGGTCTATAGTAGTCATAGAATATAGGAAAATAT
TAAGACAA---AAGAAAATAGACAGGTTAATTGATAGAATAAG---AGAAAGAGCAGAAGACAGTGGCA---------AT
GAGAGTGAAGGGGATCAGGAGG---A------------ATTGT---C---AAA---A------C---TT---G---T---
------G---GAGATG------------------------------GGGCACCTTG---------CTCCTTGGGATA---
T---TG---------ATGAT------------CGGT------AG
>EU616640/B/US/-/AC160_T2_Day_83_Dom
ATG------------------CAATCT------TT---AC---------AGATAT---TAG---CA---ATAG---CAGC
ATTAATAGTAGCAG--CAAT---AA-TAGCAATAGT------TGTGTGGTCTATAGTAGTCATAGAATATAGGAAAATAT
TAAGACAA---AAGAAAATAGACAGGTTAATTGATAGAATAAG---AGAAAGAGCAGAAGACAGTGGCA---------AT
GAGAGTGAAGGGGATCAGGAGG---A------------ATTGT---C---AAA---A------C---TT---G---T---
------G---GAGATG------------------------------GGGCACCTTG---------CTCCTTGGGATA---
T---TG---------ATGAT------------CGGT------AG
>EU616641/B/US/-/AC160_T3_Day_419_Dom
ATG------------------CAATCT------TT---AC---------AGATAG---TAG---CA---ATAG---CAGC
ATTAATAGTAGCAG--CAAT---AA-TAGCAATAGT------TGTGTGGTCTATAGTAGGCATAGAATATAGGAAAATAT
TAAGACAA---AAGAAAATAGACAGGTTAATTGATAGAATAAG---AGAAAGAGCAGAAGACAGTGGCA---------AT
GAGAGTGAAGGGGATCAGGAGG---A------------ATTGT---C---AAA---A------C---TT---G---T---
------G---GAGATG------------------------------GGGCACCTTG---------CTCCTTGGGATA---
T---TG---------ATGAT------------CGGT------AG
>EU616642/B/US/-/AC160_T4_Day_503_Dom
ATG------------------AAATCT------AT---AC---------AGATAG---CAG---CA---ATAG---TAGC
ATTAGTAGTAGGAG--TAAT---AA-TAGCAATAAT------TGTGTGGACCATAGTATTCATAGAATATAGGAAAATAA
AAAGACAA---AGAAAAATAAACAGGTTAATTGATAGAATAAC---AGAAAGAGCAGAAGACAGTGGCA---------AT
GAGAGTGATGGGGACCAAGAAG---A------------ATTGT---T---GGC---A------C---TT-----------
-------------GGG------------------------------GGGCATCTTG---------CTCCTTGGRATG---
T---TA---------ATGAT------------CTGT------AA
>EU616643/B/US/-/AC160_T5_Day_545_Dom
ATG------------------AAATCT------AT---AC---------AGATAG---CAG---CA---ATAG---TAGC
ATTAGTAGTAGGAG--TAAT---AA-TAGCAATAAT------TGTGTGGACCATAGTATTCATAGAATATAGGAAAATAA
AAAGACAA---AGAAAAATAAACAGGTTAATTGATAGAATAAC---AGAAAGAGCAGAAGACAGTGGCA---------AT
GAGAGTGATGGGGACCAAGAAG---A------------ATTGT---T---GGC---A------C---TT-----------
-------------GGG------------------------------GGGCATCTTG---------CTCCTTGGGATG---
T---TG---------ATGAT------------CTGT------AA
>EU616644/B/US/-/AC160_T6_Day_664_Dom
ATG------------------AAATCT------AT---AC---------AGATAG---CAG---CA---ATAG---TAGC
ATTAGTAGTAGGAG--TAAT---AA-TAGCAATAAT------TGTGTGGACCATAGTATTCATAGAATATAGGAAAATAA
AAAGACAA---AGAAAAATAAACAGGTTAATTGATAGAATAAC---AGAAAGAGCAGAAGACAGTGGCA---------AT
GAGAGTGATGGGGACCAAGAAG---A------------ATTGT---T---GGC---A------C---TT-----------
-------------GGG------------------------------GGGCATCTTG---------CTCCTTGGGATG---
T---TG---------ATGAT------------CTGT------AA
>EU616645/B/US/-/AC160_T7_Day_762_Dom
ATG------------------AAATCT------AT---AC---------AGATAG---CAG---CA---ATAG---TAGC
ATTAGTAGTAGGAG--TAAT---AA-TAGCAATAAT------TGTGTGGACCATAGTATTCATAGAATATAGGAAAATAA
AAAGACAA---AGAAAAATAAACAGGTTAATTGATAGAATAAC---AGAAAGAGCAGAAGACAGTGGCA---------AT
GAGAGTGATGGGGACCAAGAAG---A------------ATTGT---T---GGC---A------C---TT-----------
-------------GGG------------------------------GGGCATCTTG---------CTCCTTGGGATA---
T---TG---------ATGAT------------CTGT------AA
>EU616649/B/US/-/AC160_T9_Day_1034_Dom
ATG------------------CAATCT------AT---AC---------AGATAG---CAG---CA---ATAG---TAGC
ATTAGTAGTAGGAG--TAAT---AA-TAGCAATAAT------TGTGTGGACCATAGTATTCATAGAATATAGAAAAATAA
AAAGACAA---AGAAAAATAAACAGGTTAATTGATAGAATAAC---AGAAAGAGCAGAAGACAGTGGCA---------AT
GAGAGTGATGGGGACCAAGAAG---A------------ATTGT---T---GGC---A------C---TT-----------
------------GA-G------------------------------GGGCATCTTG---------CTCCTTGGAATG---
T---TG---------ATGAT------------CTGT------AA
>EU786672/B/ES/2005/X1890
ATG------------------CAACCT------TT---AT---------CTATAT---TAG---CA---GTAG---TAGC
ACTAGTAGTAGCAA--TAAT---AA-TAGCAATAGT------TGTGTGGACCATAGTAGTCATAGAATATAGAAAAATAT
TAAGACAA---AAGAAAATAGACAGGTTAATTGATAGAATAAG---AGAAAGAGCAGAAGACAGTGGCA---------AT
GAGAGTGAAGGGGATCAGGAAG---A------------GTTAT---C---AGC---A------C---TT---G---T---
------G---GAGATG------------------------------GGGCACCATG---------CTCCTTGGGTTG---
T---TA---------ATGAT------------CTGT------AG
>EU786674/B/ES/2006/X1958
ATG------------------CAATCC------TT---AA---------CAATAG---TAG---CA---ATAG---TAGC
ATTAGTAGTAGCAA--TAAT---AA-TAGCAATAGT------TGKGKGGYCTATAGTAGCCATAGAATATAGGAGAATAT
CAAGACAA---AAGAAAATAGACAGGTTAATTGATAGAATAAG---AGAAAGAGCAGAAGACAGKGGCA---------AT
GARAGKGAAGGAR------------A------------TCAGG---A---AGC---A------C---TT---T---T---
------G---GAAATG------------------------------GGGCACCTTG---------CTCCTTGGGATA---
T---TG---------ATGAT------------CTGT------AA
>EU786675/B/ES/2006/X1959
ATG------------------CAATCC------TT---AT---------ATATAT---TAG---GA---ATAG---TAGC
ATTAGTAGTAGCAG--CAAT---AC-TAGCAATART------TGTATGGACCATAGTRTTAATAGAATATAGGAAAATAT
TAAGACAA---AGAAAAATAGACAGGTTAATTGAAAGAATAAG---TGAAAGAGCAGAAGACAGTGGCA---------AT
GAGAGTGASGGGGATCAGGAAG---A------------ATTAT---C---AGC---A------C---TT---G---T---
------G---GAGAGG------------------------------GGGCATCTTG---------CTCCTTGGAATA---
T---TG---------ATGAT------------ATGT------AG
>EU786676/B/ES/2006/X1998
ATG------------------CAATCT------TT---AA---------TAATAT---TAR---TA---ATAG---TAGC
TTATATAGTAGCAA--TAAT---AT-TAGCAATAAT------TGTGTGGACCATAGTATACATAGAATATAGGAAAATAT
TAAGACAA---AGAAGAATAGACAGATTAATTGCTAGAATAAG---AGAAAGAGAAGAAGACAGTGGCA---------AT
GAGAGTGAAGGGGATCAGGAAG---A------------ATTAT---C---AAC---A------T---TG---G---T---
------G---GAAATG------------------------------GGGGACCATG---------TTCCTTTGGTTA---
T---TA---------ATAAT------------CAGT------AG
>EU786677/B/ES/2006/X2102
ATG------------------CAACCC------TT---AG---------AAATAG---CAT---CA---ATAA---TAGC
ATTAGTAATAGCAG--CAAT---AA-TAGTAATAGT------TGTGTGGAGCATAGTACTCATAGAATATAGGAAAATAT
TAAGACAA---AGGAAAATAGACAAGTTAATTGATAGAATAAG---AGAAAGAGCAGAAGACAGTGGCA---------AT
GACAGCGAAGGGGACCAGGAAG---A------------ATTAT---C---AGC---A------C---TT---G---T---
------G---GAGAGG------------------------------GGGCACGATG---------CTCCTTGGGATG---
T---TA---------ATGAT------------CTGT------AG
>EU786678/B/ES/2007/X2149
ATG------------------CAACCG------CT---AA---------TCATAG---GAA---CA---ATAG---GAGC
ATTAATAGTAGCAG--GAAT---AA-TAGCAATAGT------TGTGTGGACCATAGTATTCTTAGAATATAAGAAAATAT
TAAGACAA---AGAAAAATAGATAGGTTGCTTGAGAGAATAAG---AGACAGAGCAGAAGACAGTGGCA---------AT
GAGAGTGACGGGGATCAGGAGG---A------------ATTAT---C---AGC---A------C---TT---G---T---
------G---GGGGTG------------------------------GGGGACCATG---------TTAATTTGGTTA---
T---TA---------ATGAG------------CTGT------AG
>EU786679/B/ES/2007/X2210_3
ATG------------------CAACCC------TT---GC---------ACATAG---CAG---CA---ATAG---TAGC
ATTAGTAGTAGCAG--CAAT---AA-TAGCAATAGT------TACATGGTCTATAGTAATCATAGAATATAGGAAAATAT
TAAGACAA---AGGAAAATAGATAGGTTAATTGATAGAATACA---AGAAAGAGCAGAAGACAGTGGCA---------AT
GAGAGTGAAGGGGATCAGGAAG---A------------ATTGT---C---AGC---A------C---TT---A---T---
------G---GAGATG------------------------------GGGCACCGTG---------CTCCTTGGGATG---
T---TG---------ATGAT------------TTGT------AG
>EU786680/B/ES/2007/X2231
ATG------------------CAACCT------CT---AG---------AAATAT---TAG---CA---ATAG---TAGC
ATTAGTAGTAGCAG--CAAT---AC-TAGCAATAGT------GGTGTGGACCATAGTATACTTAGAATATAGGAAAATAG
TAAAACAA---AGAAAAATAGATAGATTACTTGATAGAATAAG---TGAAAGAGCAGAAGACAGTGGCA---------AT
GAGAGTGAAGGGGACCAGGAGG---A------------ATTAT---C---AGC---A------C---TT---A---T---
------G---GAAATG------------------------------GGGCACTATG---------CTCCTTGGGTTG---
T---TA---------ATGAT------------CTAT------AG
>EU839596/B/DO/2005/05DO_162387
ATG------------------CAACCT------TT---AG---------TAATAT---TAG---CA---ATAG---TAGC
ATTAGTAGTAGCAG--CAAT---AA-TAGCAATAGT------TGTATGGACCATAGTACTCATAGAATATAGGAAAATAT
TAAGACAA---AGAAAAATAGACAGGTTAATTGATAGGATAAG---AGAAAGAGCAGAAGACAGTGGCA---------AT
GAGAGTGAGGGAGACCAGGAAG---A------------ATTAT---C---AGC---A------C---TTGTTG---T---
------G---GAAATG------------------------------GGGCATCATG---------CTCCTTGGGATG---
T---TG---------ATGAC------------CTAT------AG
>EU839597/B/DO/2005/05DO_160884
ATG------------------CACTCT------WT---AC---------AAGTAA---TAG---CA---ATAG---TAGC
ATTAGTAGTAGCAG--CAAT---AA-TAGCAATAAT------TGTATGGTCTATAGTATTCATAGAATATAGGAAAATAT
TAAGGCAA---AGAAAAATAGATAGGTTACTTGATAGAATAAG---AGAAAGAGCAGAAGACAGTGGCA---------AT
GAGAGCGATGGGGATGAGGAGC---C------------ACTGG---C---AGC---A------C---TT---G---T---
------G---GAGAAT------------------------------GGGCACCTTG---------CTCCTTGGGATG---
T---TG---------ATGAT------------CTGT------AG
>EU839598/B/DO/2005/05DO_163007
ATG------------------CAATCC------TT---AR---------AAATAG---CAG---CA---ATAG---TAGG
ATTAATAGTAGCAG--CACT---AA-TAGCAATAAT------TGTGTGGACCATAGTACTCTTAGAATATAGGAAAATAT
TAAGGCAA---AGAAGAATAGACAGGTTAATTGATAGAATAAG---AGAAAGAGCAGAAGACAGTGGCA---------AT
GAAAGTGAAGGAGATGAGGAGG---C------------ATTGG---C---AGC---C------C---TG---G---T---
------G---GACATG------------------------------GGGCATGATG---------CTCCTTGGGATG---
C---TA---------ATGAT------------TTGT------AG
>EU839600/B/HT/2005/05HT_129517
ATG------------------CAATCC------TT---AC---------TAGTAT---ATT---CA---ATAA---TAGC
ATTARTAGTAGCAG--CAAT---AC-TAGCAATAGT------TGTGTGGACTATAGCATTCATAGAATATAGAAAACTAA
AAAGACAA---AAAAAGATAGACAGGTTAATTGATAGAATAGC---TGAAAGAGCAGAAGATAGTGGCA---------AT
GAGAGTGAAGGAGATCAGGAAG---A------------------------ACT---A------C---TT---A---T---
------G---GAAATG------------------------------GGGCATCATG---------CTCCTTGGGATG---
T---TA---------ATGAT------------CTGT------AG
>EU839601/B/HT/2005/05HT_129696
ATG------------------CAACCT------TT---AC---------AAATAT---YAG---CA---ATAG---TAGC
ATTAGTAATAGCAG--SAAT---AA-TAGCAATAGT------TGTGTGGACCATAGTATTCATAGAATATAAGAAAATAT
TAAGGCAA---AGAAAAATAAATAGGTTACTTGATAGAATAAG---AGAAAGAGCAGAAGACAGTGGCA---------AT
GAGAGTGAAGGAGATCAGGAGG---C------------GTTGG---C---AGC---A------C---TT---G---T---
------G---GAGATG------------------------------GGGCACGATG---------CTCCTTGGGATG---
T---TG---------ATGAT------------CTGT------AG
>EU839602/B/HT/2005/05HT_129389
ATG------------------CAATCY------TT---AY---------AWRTAT---TAG---CA---ATAG---TAGC
ATTAGTAGTAGCAG--YAAT---AM-TRGCAATAAT------TGTGTGGWCCATAGTATTCATAGAATATAGGARAATAA
ARAGACAA---AAAAGAATAGATAGATTAATTGATAGAATAAG---AGAYAGAGCAGAGGACAGTGGAA---------AT
GAGAGTGAAGGGGATCAGGAAG---A------------ATTAT---C---AGC---A------C---TG---G---T---
------G---GACATG------------------------------GGGCACCTTG---------CTCCTTGGGATG---
T---TA---------ATGAT------------CTGT------AG
>EU839603/B/HT/2005/05HT_129473
ATG------------------WCATCT------TT---AT---------ACATAT---TAK---CA---ATAG---TAGC
ATTAGTAGTAGCAG--CAAT---AT-TAGCAATAAT------AGTGTGGACCATARTATACATAGAATATAGGAAAATAT
TAARAGAA---AAGAAAATAGACAAGTTAMTTGCTAGRATAGC---AGAAAGAGCAGAAGACAGTGGCA---------AT
GAGAGTGAAGGGGACCAAGAAG---A------------GTTGT---C---AGC---A------C---TT---G---T---
------G---GAAATG------------------------------GGGCACCATG---------CTCCTTGGGATG---
T---TA---------ATGAT------------CTGT------AG
>EU839604/B/HT/2005/05HT_129805
ATG------------------ATTTCC------TT---AC---------AAATAG---CAG---CA---ATAG---TAGC
ATTAGTAGTAGCAG--CAAT---AC-TAGCAATAGT------TGTGTGGACCTTAGTATTAATACAGTATAGGCAAATAA
GAAGACAA---AGAAAAATAGACAGGTTAATTGAGAGAATAAG---TGAAAGAGCAGAAGACAGTGGCA---------AT
GAGAGCGAAGGGGATCAGGAAG---A------------CTTGG---A---AGC---A------C---TT---G---T---
------G---GGGATG------------------------------GGGCACCTTG---------CTCCTTGGGATG---
T---TA---------ATGAT------------ATGT------AG
>EU839605/B/JM/2005/05JM_KJ108
ATG------------------CAATCT------TT---AG---------AGATAA---TAG---CA---ATAG---TAGC
ATTAGTAGTAGCAA--TAAT---AA-TAGCAATAGT------TGTGTGGACAATAGTATACATAGAATATAGGAAAATAT
TAAGACAA---AGAAAAATAGACAGGTTAATTGATAGAATAAG---AGAAAGAACAGAAGACAGTGGCA---------AT
GAGAGTGAGGGGGATCAAGAAG---A------------ATTGT---C---AGC---G------C---TT---G---T---
------G---GAAATG------------------------------GGGCATCATG---------CTCCTTGGGATG---
T---TG---------ATGAT------------CTGT------AG
>EU839606/B/TT/2000/00TT_CRC08767
ATG------------------CAATCC------TT---AG---------AAATAC---TAG---CT---ATAG---TAGC
ATTAGTAGTAGCAG--CAAT---MA-TAGCAATAAT------TGTGTGGACTATAGTATTCATAGAAATTAGGAAAATAC
AAAAACAA---AAGAAAATAGACAAGATAATTAATAGAATAAT---AGAAAGAGCAGAAGACAGTGGCA---------AT
GAGAGTGAAGGAGACCAGGAGG---A------------ATTGG---C---AGC---A------C---TT---G---T---
------G---GAGATG------------------------------GGGCACGATG---------CTCCTTGGGATG---
T---TA---------ATGAT------------CTGT------AA
>EU839607/B/TT/2000/00TT_CRC50018
ATG------------------CTGRCT------CT---AC---------AAATAT---TAG---CA---ATAG---TAGC
ATTAGTAATAGSAG--CAAT---AA-TAGCAATAGT------TGTGTGGACCATAGTAGGTATAGAATATAGGAAAATAT
TAAGACAA---AAGAAAATAGACAGGTTGATTGATAGAATAGC---ACTAAGAGCAGAAGACAGTGGCA---------AT
GAGAGTGAAGGGGATCAGGAAG---A------------TTTGG---C---AGC---A------C---TT---A---T---
------G---GAAATG------------------------------GGGCACCATG---------CTCCTTGGGATG---
T---TG---------ATGAT------------CTGT------AG
>EU839608/B/TT/2001/01TT_CRC50069
ATG------------------CAATCC------TT---AS---------WAATAG---CAG---CA---ATAA---CAGC
ATTAGTAATAGYRG--YAAT---AA-TAGCAMTAGT------TGTATGGACCATAGTAGCCATAGAATATAGGAAAATAT
TAAGACAA---AGAAAAATAGACARAATAATTGATAGAATAAG---AGAAAGAGCAGAAGACAGTGGCA---------AT
GAGAGTGAAGGGGATCAAGAGG---A------------ATTGG---C---AGG---G------C---TT---T---T---
------G---GAGATG------------------------------GGGCACCATG---------CTCCTTGGGATG---
T---TG---------ATGAT------------CTGT------AG
>EU839609/B/TT/2000/00TT_CRC50060
ATG------------------CAAYCT------TT---AC---------AAATAT---YAG---CA---GTAG---TAGC
ATTAGTGGTAGYAG--CAAT---AA-TAGCAATAGT------TGTCTGGACTATAGTATACATAGAATATAGGAAAATAT
TAAGACAA---AGGAAAATAGACAGGMTAATTGATAGAATAAT---AGAAAGAGCAGAAGACAGTGGCA---------AT
GAGAGTGAAGGTGATCAGGAAG---A------------ATTGT---C---AGC---G------C---TT---G---T---
------G---GAGATG------------------------------GGGCACGATG---------CTCCTTGGGATG---
T---TA---------ATGAT------------CTGT------AG
>EU839610/B/TT/2001/01TT_CRC50077
ATG------------------CAATCT------TT---AC---------AAATAT---TAG---CA---GTAG---TAGC
ATTAGTGGTAGCAG--CAAT---AA-TAGCAATAGT------TGTCTGGACTATAGTATACATAGAATATAGGAAAATAT
TAAGACAA---AGGAAAATAGACAGGATAATTGATAGAATAAT---AGAAAGAGCAGAAGACAGTGGCA---------AT
GAGAGTGAAGGGGATCAGGAAG---A------------ATTGT---C---AGC---G------C---TT---G---T---
------G---GAGATG------------------------------GGGCACGATG---------CTCCTTGGGATG---
T---TA---------ATGAT------------CTGT------AG
>FB341548/B/FR/1983/HXB2_patent
ACG------------------CAACCT------AT---AC---------CAATAG---TAG---CA---ATAG---TAGC
ATTAGTAGTAGCAA--TAAT---AA-TAGCAATAGT------TGTGTGGTCCATAGTAATCATAGAATATAGGAAAATAT
TAAGACAA---AGAAAAATAGACAGGTTAATTGATAGACTAAT---AGAAAGAGCAGAAGACAGTGGCA---------AT
GAGAGTGAAGGAG------------A------------AATAT---C---AGC---A------C---TT---G---T---
------G---GAGATGGGGGTGGAGATG------------------GGGCACCATG---------CTCCTTGGGATG---
T---TG---------ATGAT------------CTGT------AG
>FB707281/B/FR/1983/HXB2-patent
ACG------------------CAACCT------AT---AC---------CAATAG---TAG---CA---ATAG---TAGC
ATTAGTAGTAGCAA--TAAT---AA-TAGCAATAGT------TGTGTGGTCCATAGTAATCATAGAATATAGGAAAATAT
TAAGACAA---AGAAAAATAGACAGGTTAATTGATAGACTAAT---AGAAAGAGCAGAAGACAGTGGCA---------AT
GAGAGTGAAGGAG------------A------------AATAT---C---AGC---A------C---TT---G---T---
------G---GAGATGGGGGTGGAGATG------------------GGGCACCATG---------CTCCTTGGGATG---
T---TG---------ATGAT------------CTGT------AG
>FJ195086/B/BR/2004/BREPM1070
ATG------------------CAACCT------TT---AG---------TAATAG---TAG---GA---ATAG---TAGC
ATTAGTAGTAGCAA--CAAT---AA-TAGCAATAAT------TGTGTGGACCATAGTGCTTATAGAATATAGGAGAATAT
TAAAACAA---AGAAAAATAGATAGGTTAATAGATAGAATAAG---AACAAGAGCAGAAGATAGTGGCA---------AT
GAGAGCGAAGGGGATCAAGAAG---A------------GCTAT---C---AAA---A------C---TT---A---T---
------G---GAGATG------------------------------GGGCACGATG---------CTCCTTGGGATG---
T---TA---------ATGAT------------TTGT------AA
>FJ195088/B/BR/2005/BREPM1084
ATG------------------CAACCT------TT---AC---------AAATAT---TAG---CA---ATAG---CAGC
ATTAGTAATAGCAG--CAAT---AA-TAGTAATAGT------TGTGTGGACTATAGTGTTCATAGAATACAGGAAACTAA
GAAGACAA---AGGAAAATAGACAGGTTAATTGATAGAGTAAG---AGAAAGAGCAGAAGACAGCGGCA---------AT
GAGAGCGAAGGAGATCAGGAAG---A------------ATTGT---C---AGC---A------C---TG---G---T---
------G---GAAGTG------------------------------GGGCACCATG---------CTCCTTGGGATG---
T---TG---------ATGAT------------CTGT------AG
>FJ195089/B/BR/2005/BREPM1093
ATG------------------CCACCT------TT---AC---------ACATAA---TAG---CA---ATAG---TAGC
ATTAGTAGTAGCAG--CAAT---AA-TAGCAATAGT------TGTGTGGACTATAGTGCTTTTAGAATATAGGAAGATAT
TAAGACAA---AGAAAAATAGACAGATTAATTGATAGAATAGC---AGAAAGAGCAGAAGACAGTGGCA---------AT
GAAAGCGAAGGGGATCAGGAGG---A------------ATTGG---C---AAA---A------C---TT---G---T---
------G---GAGATG------------------------------GGGCACCATG---------CTCCTTGGGATG---
T---TG---------ATGAT------------CTGT------AG
>FJ195090/B/BR/2004/BREPM1066
ATG------------------CCAGCT------TT---AC---------TAATAT---TAG---CA---ATAG---TAGC
ATTAGTAGTAGCAG--CAAT---AT-TAGCAATAAT------TGTGTGGACCATAGTGTTTATAGAATATAGGAAAATAT
TAAGACAA---AGAAGAATAGACAGATTAATTGATAGAATAAG---AGAAAGAGCAGAAGACAGTGGCA---------AT
GAGAGTGAAGGAGATCAGGAGG---A------------ATTAT---C---AGC---A------C---TT---G---T---
------G---GAGAGG------------------------------GGGCATGATG---------CTCCTTGGAATG---
T---TA---------ATGAT------------CTGT------AG
>FJ195091/B/BR/2005/BREPM1081
ATG------------------AAACCT------TT---AC---------AAATAG---CAG---CA---ATAG---TAGC
TTTAGTAGTAGTAG--GAAT---AC-TAGCAATAGG------TGTGTGGACCATAGTACTTATAGAATATAGGAAAATAT
TAAGACAA---AGAAGAATAGACAGATTAATTGATAGAATAAG---GGAAAGAGCAGAAGACAGTGGCA---------AT
GAGAGCGAGGGAGATCAGGAAG---A------------------------ATT---A------C---TG---G---T---
------G---GAGATG------------------------------GGGCACGATG---------CTCCTTGGGATG---
T---TA---------ATGAT------------CTGT------AG
>FJ388890/B/CY/2005/CY018
ATG------------------AACTCT------TT---AA---------CTATAT---TAG---CA---ATAG---TAGC
ATTAATAGTAGCAG--CAAT---AA-TAGCAATAGT------TGTGTGGTCTATAGTATTCATAGAATATAGGAAAATAA
GAAAACAA---AAGCAAATAGACAGGTTAATTGATAGAATAAT---AGAAAGAGCAGAAGACAGTGGCA---------AT
GAAAGTGAAGGAGATCAGGAAG---A------------ATTGT---C---AGC---G------C---TG---G---T---
------G---GAAAGG------------------------------GGGCATCTTG---------CTCCTTGGGATG---
T---TA---------ATGAT------------TTGT------AG
>FJ388891/B/CY/2005/CY020
ATG------------------CAATCC------TT---AA---------CTATAT---TAG---CA---ATAG---TAGC
ATTAGTAGTAGCAG--CAAT---AA-TAGCAATAGT------GGTGTGGACCATAGTATTCATAGAATATAAGAAAATAT
TAAGACAA---AGGAAAATAGATAGGTTAATTGATAGAATAGC---AGAAAGAGCAGAAGACAGTGGCA---------AT
GAGAGTGAAGGAGATCATGAAG---A------------ATTGT---C---AGC---G------C---TG---G---T---
------G---GAGATG------------------------------GGGCACCATG---------CTCCTTGGGTTG---
T---TA---------ATGAT------------TTGT------AA
>FJ388895/B/CY/2005/CY028
ATG------------------AAACCC------TT---AA---------TTATAG---CAT---CA---ATAG---TAGC
ATTAGTAGTAACAG--GAAT---AA-TAGCAATAGT------TGTGTGGACCATAGTATTCATAGAATATAGGAGATTAA
GAAAACAA---AAGAAAATAAACAGGATAATTGATAGAATAAG---AGAAAGAGCAGAAGACAGTGGCAATGAGAGT-AT
GAGAGTGAAGGAGATCAGGAAG---A------------CTTGG---C---AGC---G------C---TG---G---T---
------G---GAGATG------------------------------GGGCACGATG---------CTCCTTGGGATG---
T---TG---------ATGAT------------CTGT------AG
>FJ388898/B/CY/2005/CY032
ATG------------------CAATCT------GT---AG---------CAATAT---TAG---CA---ATAG---TAGC
ACTAGTAGTAGTAG--CAAT---AA-TAGCAATAAT------TGTGTGGACCATAGTACTCATAGAATATAGGAAAATAT
TAAGACAA---AGAAAAATAGATAGGATAATTGATAGGATAAT---AGAAAGAGCAGAAGACAGTGGCA---------AT
GAGAGTGAAGGGGACCAAGAGG---A------------ATTAT---C---AGC---A------C---TT---A---T---
------G---GAGATG------------------------------GGGCATGATG---------CTCCTTGGGTTG---
T---TG---------ATGAT------------CTGT------AG
>FJ388899/B/CY/2005/CY037
ATG------------------CACCCT------TT---AC---------AAGTAG---CAG---CA---ATAG---CAGG
CTTAGTAGTAGCAG--TAAT---AA-TAGCAATAAT------TGTGTGGTCCATAGTATTCATAGAATATAGGAAAATAT
TAAGACAA---AGAAAAATAGACAGGTTAATTGATAGAATAAG---AGAAAGAGCAGAAGACAGTGGCA---------AT
GAGAGTGAAGGGGACCAGGAAG---A------------ATTAT---C---AGC---A------C---TT---G---T---
------G---GAAATG------------------------------GGGGATCATG---------CTCCTTGGGATG---
T---TA---------ATGAT------------CTGT------AA
>FJ388904/B/CY/2005/CY055
ATG------------------CAATCT------TT---ATCAACTTGGACAATAG---TAG---CA---ATAG---TAGC
ATTAATAGTTGCAG--CAAT---AA-TAGCAATAGT------TGTGTGGACTATAGTGTTAATAGAATACAGGAAAATAT
TAAGACAA---AGAAAAATAGACAGGTTAATAGATAAAATAAG---AGAAAGAGCAGAAGACAGTGGCA---------AT
GAAAGCGAAGGAGATCAGGAAG---A------------ATTGT---C---AGC---A------C---TGGTGG---T---
------G---GAGATG------------------------------GGGCATCATG---------CTCCTTGGGATG---
T---TG---------ATGAT------------CTGT------AG
>FJ388905/B/CY/2005/CY056
ATG------------------AACTCT------TT---AA---------CAATAC---TTG---CA---ATAG---TAGC
ATTAGTAGTAGCAG--CAAT---AA-TAGCAATAGT------TGTGTGGACCATAGTACTCATAGAATATAGGAAAATAT
TAAGACAA---AGAAAAATAGACAGGTTAATTGAAAGAATAAG---TGAAAGAGCAGAAGACAGTGGCA---------AT
GAGAGCGAGGGAGATCAGGAAG---A------------ATTAT---C---AGC---A------C---TT---A---T---
------G---GAGATG------------------------------GGGCATCATG---------CTCCTTGGGTTG---
T---TG---------ATGAT------------CTGT------AG
>FJ388910/B/CY/2005/CY065
ATG------------------CAACCT------TT---AG---------AAGCAT---ATT---CA---ATAG---TAGC
ATTAGTAGTAGTAG--CAAT---AA-TAGTAATAGT------TGTGTGGTCTCTAGTACTCATAGAATATAGGAAAATAT
TAAGACAA---AAGAAAATAGACAGGCTAATTGATAGAATAAG---AGAAAGAGCAGAAGATAGTGGCA---------AT
GAGAGTGAGGGGGATCATGAAG---A------------ATTAT---C---AGC---A------C---TT---G---T---
------G---GAAAGG------------------------------GGGCATCTTG---------CTCTTGGGGATA---
T---TG---------ATGAT------------CTGT------AG
>FJ388911/B/CY/2005/CY067
ATGCTC---------------CTCCCT------AT---GC---------AAATAT---TAG---CA---ATAG---TAGC
ACTAGTAGTAGCAG--CAAT---AA-TAGCAATAGT------TGTGTGGGCCATAGTGTTCATAGAATACAGAAAAATAT
TAAGACAA---AGAAAAGTAGACAGGATAATTGATAGAATAAG---AGAAAGAGCAGAAGACAGTGGCA---------AT
GAGAGCGAAGGAGATCAGGAAG---A------------ATTGTCAGC---AGC---A------C---TT---T---T---
------G---GAAATG------------------------------GGGCACGATG---------CTCCTTGGGTTG---
T---TG---------ATGAT------------CTGT------AG
>FJ388912/B/CY/2005/CY068
ATG------------------CAATCC------TT---AC---------AAATAG---CAG---CA---ATAG---TAGC
ATTAGTAGTAGCAG--CAAT---AA-TAGCAATAGT------TGTGTGGTCCATAGTATTAATAGAATATAGGAGAATAT
TAAAACAA---AGAAAAATAGACAGGTTAATTGATAGAATAAG---AGAAAGAGCAGAAGACAGTGGCA---------AT
GAGAGTGAAGGGGATCAGGAAG---A------------ATTAT---C---AGC---A------C---TT---G---T---
------G---GAGATG------------------------------GGGCATGATG---------CTCCTTGGGATA---
T---TG---------ATGAT------------CTGT------AG
>FJ388914/B/CY/2005/CY072
ATG------------------CAATCT------TT---AG---------AGATAT---TAG---CA---ATAG---TAGC
ATTAGTAGTAGCAG--CAAT---AA-TAGCAATAGT------TGTGTGGTCCATAGTATTAATAGAATATAGGAAAATAT
TAAGACAA---AGGAAAATAGACAGGTTAATTGATAGAATAGC---AGAAAGAGCAGAAGACAGTGGCA---------AT
GAGAGTGAAGGGGATCAGGAAG---A------------ATTGG---C---AGC---G------C---TG---G---T---
------G---GAGATG------------------------------GGGCACCATG---------CTCCTTGGGATG---
T---TG---------ATGAT------------TTGT------AG
>FJ388915/B/CY/2005/CY074
ATG------------------CAGCCT------TT---AG---------TAATAT---TAA---CA---ATAG---TAGC
ATTTGTAGTAGTAA--CAAT---AA-TAGCAATAGT------TGTGTGGTCCATAGTATTCATAGAATATAGGAAAATAT
TAAGACAA---AGAAGAATAGATAGGTTAATTGATAGAATAAG---AGAAAGAGCAGAAGACAGTGGCA---------AT
GAGAGTGAAGGGGATCATGAAG---A------------ATTGG---C---AGG---G------A---TG---C---T---
------G---GACATG------------------------------GGGCACGATG---------CTCCTTGGAATG---
T---TG---------ATGAT------------CTGT------AG
>FJ388916/B/CY/2005/CY075
ATG------------------CACCCT------TT---ATCAACTTGGACAATAT---TAG---CA---ATAG---TAGC
ATTAATAGTTGCAG--CAAT---AA-TAGCAATAGT------TGTGTGGACTATAGTGTTAATAGAATACAGGAAAATAT
TAAGACAA---AGAAGAATAGACAGGTTAATTGATAGAATAAG---AGAAAGAGCAGAAGACAGTGGCA---------AT
GAGAGCGAAGGAGATCAGGACG---A------------ATTGT---C---AGC---A------C---TGGTGG---T---
------G---GAGATG------------------------------GGGCATCAGG---------CTCCTTGGGATG---
T---TG---------ATGAT------------CTGT------AG
>FJ388918/B/CY/2005/CY087
ATG------------------TCACCT------TT---AG---------AAATAG---TAG---CA---ATAG---TAGC
ATTAGTAGTAGCAG--CAAT---AA-TAGCAATAGT------TGTGTGGTCCATAGTATTCATAGAATATAGGAAAATAT
TAAGACAA---AGAAGAATAGACAGGTTAATTGATAGGATAAG---AGAAAGAGCAGAAGACAGTGGCA---------AT
GAGAGTGAAGGGGATCAGGAGG---A------------GTTGT---C---AGC---G------A---TG---C---T---
------G---GAAATG------------------------------GGGCACCATG---------CTCCTTGGGATG---
T---TG---------ATGAT------------CTGT------AG
>FJ388919/B/CY/2005/CY088
ATG------------------TCACCC------TT---AG---------AAATAT---CAG---CA---ATAG---TAGC
ATTAGTAGTAGCAG--CAAT---AA-TAGCAATAGT------TGTGTGGTCTATAGTATTAATAGAATATAGGAAAATAT
TAAGACAA---AGGAAAATAGATAGGTTAATTCTGAGAATAAC---AGAAAGAGCAGAAGACAGTGGCA---------AT
GAGAGTGAAGGGGATCAAGAGG---A------------ATTGG---C---AGG---G------C---TG---G---T---
------G---GAGATG------------------------------GGGCATGATG---------CTCCTTGGGATG---
T---TG---------ATGAT------------TTGT------AG
>FJ388920/B/CY/2005/CY089
ATG------------------ACACCC------TT---AC---------AAATAT---CAG---CA---ATAG---CAGC
ATTAGTAGTAGCAG--CAAT---AA-TAGCAATAGT------TGTGTGGTCTATAGTATTAATAGAATATAGGAAAATAT
TAAGACAA---AGGAAAATAGATAGGTTAATTAAGAGAATAAC---AGAAAGAGCAGAAGACAGTGGCA---------AT
GAGAGCGAGGGGGATCAGGATG---A------------ATTGG---C---AAC---G------C---TG---G---T---
------G---GAGATG------------------------------GGGCACGATG---------CTCCTTGGGATG---
T---TG---------ATGAT------------TTGT------AG
>FJ388923/B/CY/2005/CY093
ATG------------------CAATCC------TT---AC---------AGATAT---TAG---CA---ATAG---TAGC
ATTAGTAGTAGCAG--CAAT---AA-TAGCAATAGT------TGTGTGGTCCATAGTATTCATAGAATATAGGAAAATAT
TAAGACAA---AGGAAAATAGACAGGTTAATTGATAGAATAGC---AGAAAGAGCAGAAGACAGTGGCA---------AT
GAGAGTGAAGGAGATCAGGAAG---A------------ATTGT---C---AGC---G------C---TG---G---T---
------G---GATATG------------------------------GGGCACCATG---------CTCCTTGGGATG---
T---TG---------ATGAT------------TTGT------AG
>FJ388924/B/CY/2005/CY097
ATG------------------ATACCT------TT---AC---------AGATAT---TAG---CA---ATAG---TAGC
ATTAGTAATAGTAG--CAAT---AA-TAGCAATAGT------TGTGTGGTCCATAGTATTAATAGAATATAGGAGAATAT
TAAGACAA---AGGAAAATAGATAGGTTAATTAATAGAATAGC---AGAAAGAGCAGAAGACAGTGGCA---------AT
GAGAGTGAAGGGGATCAGGAAG---A------------ATTGT---C---AGC---G------C---TG---G---T---
------G---GAGATG------------------------------GGGCACCATG---------CTCCTTGGGATG---
T---TG---------ATGAT------------TTGT------AG
>FJ388927/B/CY/2005/CY110
ATG------------------CAATCT------TT---AG---------AGATAT---TAG---TG---ATAG---TAGC
ATTTGTAGTAGCAA--TAAT---AA-TAGCAATAGT------TGTGTGGTCCATAGTACTCATAGAATATAGGAAAATAT
TAAGACAA---AGAAGAATAGACAGATTAATTGATAGAATAAG---AGAAAGAGCAGAGGACAGTGGCA---------AT
GAGAGTGATGGGGATGAGGAAC---A------------ATTGG---C---AAC---A------C---TT---C---T---
------G---GAGATG------------------------------GGGCACGTTG---------CTCCTAGGAATA---
T---TG---------ATGAT------------CTGT------AG
>FJ388930/B/CY/2005/CY113
ATG------------------CACTCG------TT---AC---------AAATAT---TAG---CA---ATAG---TAGC
ATTAGTAGTAGCAG--CAAT---AA-TAGCAATAGT------TGTGTGGTCTATAGTATTCATAGAATATAGGAAAATAT
TAAGACAA---AGAAAAATAGACAGGTTAATTGATAGAATAGC---AGAAAGAGCAGAAGACAGTGGCA---------AT
GAGAGTGAAGGAGATCAGGAAG---A------------ATTAT---C---AGC---A------C---TT---G---T---
------G---GAAAGGGGGCACCTTGCTCCTGTGGAGATG------GGGCACCATG---------CTCCTTGGGATA---
T---TG---------ATGAT------------CTGT------AG
>FJ388931/B/CY/2005/CY120
ATG------------------CAACCT------TT---AG---------TAATAG---CAG---CA---ATAG---TAGC
ATTAGTAGTAGCAG--CAAT---AA-TAGCAATAGT------TGTGTGGACTATAGTACTCATAGAATATAGGAAAATAT
TAAGACAA---AGGAAAATAGACAGGTTAATTGATAGAATAAG---AGAAAGAGCAGAAGACAGTGGCA---------AT
GACAGTGATGGGGACCAGGAAG---A------------ATTAT---C---ATC---A------C---TT---G---T---
------G---GATAGG------------------------------GGGCATGATG---------CTCCTTGGAATG---
T---TG---------CTGAT------------CTGT------AG
>FJ388933/B/CY/2005/CY124
ATG------------------CAACCT------TT---AA---------CAATAG---TAG---CA---ATAA---TAGC
ATTAGTAGCAGCAC--CAAT---AA-TAGCAATAGT------TGTGTGGTCCATAGTACTCATAGAATATAGGAAAATAT
TAAAACAA---AGGAAAATAGATCGGTTAATTGATAGAATAAG---GGAAAGAGCAGAAGACAGTGGTA---------AT
GAGAGTGAAGGGGATCATGAGG---A------------ATTAT---C---AAC---A------C---TT---G---T---
------G---GAAATG------------------------------GGGCACGATG---------CTCCTTGGGATG---
T---TA---------ATGAT------------CTGT------AG
>FJ388934/B/CY/2005/CY130
ATG------------------ATACCT------TT---AACCA------CCATAT---TAT---TA---ATAG---TAGC
ATTAGTAGTAGTAG--CAAT---AA-TAGCAATAGT------TGTGTGGTCCATAGTACTCATAGAATATAGGAAAATAT
TAAGACAA---AGAAGAATAGACAAATTAATTGATAGAATAAG---AGAAAGAGCAGAAGACAGTGGCA---------AT
GAGAGTGAGGGGGATCAGGAGG---A------------GTTAT---C---AGG---A------C---TT---A---T---
------G---GAAATG------------------------------GGGCATCTTG---------CTCCTTGGGATA---
T---TG---------ATGAT------------CAGT------AG
>FJ388935/B/CY/2005/CY131
ATG------------------CAAGCC------TT---AG---------AAATAT---CAG---CA---ATAA---TAGC
ATTAGTAGTAGCAG--GAAT---AA-TAGCAATAGT------AGTGTGGACCATAGTACTTATAGAATATAGGAAGATAT
TAAGACAA---AGAAAAATAGACAAGATACTTAATAGAATAAG---AGAAAGAGCAGAAGACAGTGGCA---------AT
GAAAGTGAAGGAGATCAAGAGG---A------------ATTGT---C---AGC---A------C---TC---G---T---
------G---GAAATGGGG---------------------------GGGCATGATG---------CTCCTTGGGATA---
T---TG---------ATGAT------------CTGT------AG
>FJ388936/B/CY/2005/CY132
ATG------------------CAATCT------TT---AC---------AGATAT---TAG---CA---ATAG---TAGC
ATTAGTAGTAGCAG--CAAT---AA-TAGCAATAGT------TGTGTGGTCCATAGTACTCATAGAATATAGGAGAATAT
TAAAACAA---AAGAAAATAGACAGGTTAATTGATAGAATAAG---AGAAAGAGCAGAAGACAGTGGCA---------AT
GAGAGTGAAGGGGATCAGGAAG---A------------ATTGT---C---AGC---T------C---TG---G---T---
------G---GAAATG------------------------------GGGCACCATG---------CTCCTTGGGATG---
T---TG---------ATGAT------------TTGT------AG
>FJ388937/B/CY/2005/CY137
ATG------------------CAACCT------TT---AA---------TAATAG---CAG---CA---ATAG---TAGC
ATTAGTAGTAGCAG--CAAT---AA-TAGCAATAGT------TGTGTGGACCATAGTACTCATAGAATATAGGAAAATAT
TAAGACAA---AGAAAAATAGACAGGTTAATTGATAGAATAAT---AGAAAGAGCAGAAGACAGTGGCA---------AT
GGGGACCAGGAAG------------A------------ATTAT---C---ATC---A------C---TT---G---T---
------G---GATAAG------------------------------GGGCATGATG---------CTCCTTGGAATG---
T---TG---------CTGAT------------CTGT------AG
>FJ388939/B/CY/2005/CY141
ATG------------------ATACCT------TT---AT---------CCATAT---TAT---CA---ATAG---TAGC
ATTAGTAGTAGTAG--CAAT---AA-TAGCAATAGT------TGTGTGGTCCATAGTACTCATAGAATATAGGAAAATAT
TAAGACAA---AGGAAAATAGACAGATTAATTGATAGAATAAG---AGAAAGAGCAGAAGACAGTGGCA---------AT
GAGAGTGAGGGGGATCAGGAGG---A------------GTTAT---C---AGG---A------C---TT---A---T---
------G---GAAATG------------------------------GGGCATCTTG---------CTCCTTGGGATA---
T---TG---------ATGAT------------CAGT------AG
>FJ388940/B/CY/2005/CY149
ATG------------------CAAGCT------TT---AC---------AAATAG---TAG---CA---ATAG---TAGC
ATTAGTAGTAGTAG--CAAT---AA-TAGCAATAAT------TGTGTGGTCAATAGTGCTCATAGAATATAGGAAAATAT
TAAGACAA---AGAAAAATAGATAGATTAATTGAGAGAATAAC---AGAAAGAGCAGAAGACAGTGGCA---------AT
GAGAGTGACGGGGATCGGGAGG---A------------ATTGG---C---AGA---A------C---TT---G---T---
------G---GGAAGG------------------------------GGGCATCTTG---------CTCCTTGGGATA---
T---TA---------ATGAT------------TTGT------AG
>FJ388941/B/CY/2005/CY150
ATG------------------CAAGCT------TT---AG---------AGATAG---GAG---CA---ATAG---TAGC
ATTAGTATCAGCAA--CAAT---AA-TAGCAATAAT------TGTGTGGACTATAGTACTCATAGAATATAGGAAAATAT
TAAGACAA---AGAAAAATAGACAGGCTAATTGATAGAATAGC---AGAAAGAGCAGAAGATAGTGGCA---------AT
GAAAGTGAAGGGGATCAGGAGG---A------------ATTAT---C---AGC---A------C---TT---G---T---
------G---GAGATG------------------------------GGGCATCATG---------CTCCTTGGGATG---
T---TG---------ATGAT------------CAGT------AG
>FJ388947/B/CY/2006/CY165
ATG------------------CACCCT------TT---AC---------AGATAT---TAG---CA---ATAG---TATC
ATTAGTAGTAGTAG--CAAT---AA-TAGCAATAGT------TGTGTGGTCTGTAGTACTCATAGAATATAGGAAAATAT
TAAGACAA---AGAAAAATAGACAGGTTAATTGATAGAATAGC---AGAAAGAGCAGAAGACAGTGGCA---------AT
GAAAGTGAAGGAGATCAGGATG---A------------ATTGT---C---AGC---G------C---TG---G---T---
------G---GAGATG------------------------------GGGCATGATG---------CTCCTTGGGATG---
T---TA---------ATGAT------------CTGT------AG
>FJ388949/B/CY/2006/CY168
ATG------------------CAATCT------TT---AC---------AGATAT---TAG---CA---ATAG---TAGC
ATTAGTAGTAGTAG--CAAT---AA-TAGCAATAGT------TATATGGACTTTAGTGTTAGTAGAATATAGGAAAATAT
TAAGACAA---AGAAAGATAGACAGGTTAATTGATAGAATAAT---AGAAAGAGCAGAAGACAGTGGCA---------AT
GAGAGTGAAGGGGATCAGGAAG---A------------ACTAT---C---AGC---A------C---TT---G---T---
------G---GAAATG------------------------------GGGCACCTTG---------CTCCTTGGGATG---
T---TG---------ATGAT------------CTGT------AA
>FJ388955/B/CY/2006/CY180
ATG------------------CAACCT------TT---AA---------AAATAG---TAG---CA---ATAG---TAGC
ATTAGTAGTAGCAA--TAAT---AA-TAGCAATAGT------TGTGTGGTCCATAGTACTCATAGAATATAGAAAAATAT
TAAGACAA---AGAAAAATAGATAGATTAATTGATAGGATAAG---AGAAAGAGCAGATGACAGTGGCA---------AT
GAGAGTGAAGGGGATCAGGAAG---A------------ATTGT---C---TGC---G------C---TT---G---T---
------G---GAGATG------------------------------GGGCGTCATG---------CTCCTTGGGATG---
T---TA---------ATGAT------------CTGT------AA
>FJ388957/B/CY/2005/CY033
ATG------------------CAATCT------TT---AC---------AGATAT---TAG---CA---ATAG---TAGC
ATTAGTAGTAGCAG--CAAT---AA-TAGCAATAGT------TGTGTGGTCCATAGTATTCATACAATATAGGAAAATAT
TAAGACAA---AGGAAAATAGATAGGTTAATTGATAGAATAGC---AGAAAGAGCAGAAGACAGTGGCA---------AT
GAGAGTGAAGGAGATCAGGAAG---A------------ATTGT---C---AGC---G------C---TG---G---T---
------G---GAGATG------------------------------GGGCACCATG---------CTCCTTGGGTTG---
T---TG---------ATGAT------------TTGT------AG
>FJ388958/B/CY/2005/CY035
ATG------------------TACTCT------TT---AT---------ATATAT---GGG---CA---ATAG---TAGC
ATTAGTAGTAGCAG--CAAT---AC-TAGCAATAAT------TGTGTGGACCATAGTAGGCATAGAATATAGGAAAATAT
TAAGACAA---AGAAAAATAGACAGGTTAATTGATAGAATAAC---AGAAAGAGCAGAAGACAGTGGCA---------AT
GAAAGTGATGGAGACCAGGAAG---A------------ATTAT---C---AGC---A------C---TT---A---T---
------G---GAGAGG------------------------------GGGCATCTTG---------CTCCTTGGGATG---
T---TA---------ATGAT------------CTGT------AG
>FJ388959/B/CY/2005/CY036
ATG------------------CAACCC------TT---AG---------CTATAT---TAT---CA---ATAG---TAGC
ATTAGTAGTAGCAG--CAAT---AA-TAGCAATAGT------TGTGTGGTCCATAGTAATCATAGAATATAGGAAAATAT
TAAGACAA---AGGAAAATAGATAGGTTAATTGATAGAATAGC---AGAAAGAGCAGAAGACAGTGGCA---------AT
GAGAGTGAAGGAGATCATGAAG---A------------ATTGT---C---AGC---G------C---TG---G---T---
------G---GAGATG------------------------------GGGCACCATG---------CTCCTTGGGTTG---
T---TG---------ATGAT------------TTGT------AG
>FJ388960/B/CY/2005/CY070
ATG------------------CAACCT------TT---AC---------AGATAT---TAG---CA---ATAG---TAGC
ATTAGTAGTAGCAG--CAAT---AA-TAGCAATAGT------TGTGTGGTCCATAGTATTCATAGAATATAGGAAAATAT
TAAGACAA---AGGAAAATAGACAGGTTAATTGATAGAATAAG---AGAAAGAGCAGAAGACAGTGGCA---------AT
GAGAGTGAAGGGGATCAGGAAG---A------------ATTGT---C---AGC---G------C---TT---G---T---
------G---GAGATG------------------------------GGGCACCATG---------CTCCTTGGGATG---
T---TG---------ATGAT------------TTGT------AG
>FJ388962/B/CY/2005/CY082
ATG------------------CAATCT------TT---AC---------AGGTAT---TAG---CA---ATAG---TAGC
ATTAGTAGTAGCAG--CAAT---AA-TAGCAATAGT------TGTGTGGTCCATAGTATTAATAGAATATAGGAAAATAT
TAAGACAA---AGGAAAATAGATAGGTTAATTGATAGAATAGC---AGAAAGAGCAGAAGACAGTGGCA---------AT
GAGAGTGAAGGAGATCAGGAAG---A------------ATTGT---C---AGC---G------C---TG---G---T---
------G---GAGATG------------------------------GGGCACCATG---------CTCCTTGGGTTG---
T---TG---------ATGAT------------TTGT------AG
>FJ388963/B/CY/2005/CY096
ATG------------------AACTCT------CT---AC---------AAATAG---GGG---CA---ATAG---TAGC
ATTAGTATTAGTAG--CAAT---AC-TAGCAATAGT------TGTGTGGACCATAGTAGGCATAGAATATAGGAGAATAT
TAAGACAA---AGAAAAATAGATAGGTTAATTGATAGAATAGC---AGAAAGAGCAGAAGACAGTGGCA---------AT
GAAAGCGATGGAGACCAGGAAG---A------------ATTAT---C---AGC---A------C---TT---G---T---
------G---GAGAGG------------------------------GGGCATCTTG---------CTCCTTAGGATG---
C---TA---------ATGATGAT---------CTGT------AG
>FJ388964/B/CY/2005/CY100
ATG------------------CAATCT------TT---AG---------TAGTAT---TAT---CA---ATAG---TAGC
ATTAGTAGTAGTAG--GAAT---AA-TAGCAATAGT------TGTGTGGACCATAGTATTCATAGAATATAGGAAAATAT
TAAGACAG---AGAAAAATAGACAGGATAATTAATAGAATAAT---AGAAAGAGCAGAAGACAGTGGCA---------AT
GAAAGTGAAGGGGATCATGAGG---A------------ATTAT---C---AGC---A------C---TG---G---T---
------G---GAGAGG------------------------------GGGCATGATG---------CTCCTTGGAATG---
T---TG---------ATGAT------------CTGT------AG
>FJ388965/B/CY/2005/CY142
ATG------------------AATTCT------TT---AA---------CAATAA---TAT---CA---ATAG---TAGC
ATTAGTAGTAGTAG--CAAT---AA-TAGCAATAGT------TGTGTGGACTATAGTACTCCTAGAATATAGAAAAATAT
TAAGACAA---AGAAAAATAGACAGGTTATTTGATAGAATAAG---AGAAAGAGCAGAAGACAGTGGCA---------AT
GACAGTGAAGGGGATCAGGAAG---A------------ATTGG---C---AGG---G------C---TT---G---T---
------G---GATATG------------------------------GGGCACCATG---------CTCCTTGGGATG---
T---TG---------ATGAT------------CTGT------AG
>FJ403482/B/CY/2005/CY122
ATG------------------CCACCT------TT---AT---------ATATAG---CAT---CA---ATAG---TAGC
ATTAGTAGTAGCAG--CAAT---AC-TAGCAATAGT------TGTGTGGACTATAGTAGTCATAGAATATAGGAAAATAT
TAAGACAA---AGCAAAATAGACAGGTTAATTGATAGAATAGC---AGAAAGAGCAGAAGACAGTGGCA---------AT
GAAAGTGAAGGGGACCAGGAAG---A------------ATTAT---C---AGC---A------C---TT---G---T---
------G---GAGATG------------------------------GGGCACCATG---------CTCCTTGGAATG---
T---TG---------ATGAT------------CTGT------AG
>FJ460499/B/HK/2006/HK002
ATG------------------CAATCC------CT---AG---------WAATAT---TAG---CA---ATAG---TAGC
ATTAGTAGTAGCAG--CAAT---AT-TAGCAATAAT------TGTGTGGTCCATAGTATTCATAGAATATAGGAGAATAA
GAAGACAG---AGAAAAATAGACAGATTAATTGATAGAATAAG---AGAAAGAGCAGAAGATAGTGGCA---------AT
GAAAGTGAAGGGGATCAGGAAG---A------------CTTGT---C---AGC---G------C---TT---T---T---
------G---GACATG------------------------------GGGCACCTTG---------CTCCTTGGGATA---
T---TR---------ATGAT------------CTGT------AG
>FJ460500/B/HK/2006/HK003
ATG------------------CAATCC------CT---AG---------AAATAT---TAG---CA---GTAG---TAGC
ATTAGTAGTAGCAG--CAAT---AT-TAGCAATAAT------TGTGTGGTCCATAGTATTCATAGAATATAGGAGAATAA
GAAGACAG---AGAAAAATAGATAGGTTAATTGATAGAATAAG---AGAAAGAGCAGAAGACAGTGGCA---------AT
GAAAGTGAAGGGGATCAGGAAG---A------------CTTGT---C---AGC---G------C---TT---T---T---
------G---GAAATG------------------------------GGGAACCATG---------CTCCTTGGGATA---
T---TG---------ATGAT------------CTGT------AG
>FJ460501/B/HK/2006/HK004
ATG------------------CAATCC------CT---AG---------AAATAC---TAG---CA---ATAG---TAGC
ATTAGTAGTAGCTG--CAAT---AT-TAGTAATAAT------TGTGTGGTCCATAGTATTCATAGAATATAGGAAAATAA
GAAGACAG---AGAACAATAGACAGATTAATTGATAGAATAAG---AGAAAGAGCAGAAGATAGTGAAA---------AT
GAAAGTGAAGGGGATCAGGAAG---A------------CTTGT---C---AGC---G------C---TT---T---T---
------G---GGAATG------------------------------GGGCACCTTG---------CTCATTGGGATA---
T---TA---------ATGAT------------CTGT------AG
>FJ469682/B/US/2005/01144G
ATG------------------ATACCT------TT---AC---------AAATAG---CAG---CA---ATAG---TAGC
ATTAGTAGTAGTAG--CAAT---AA-TAGCAATAGT------TGTGTGGTCCATAGTACTCATAGAATATAGGAAAATAT
TAAGACAA---AGAAAAATAGACAGGATAATTAATAGAATAAT---AGAAAGAGCAGAAGACAGTGGCA---------AT
GAGAGTGAGGGGGATCAGGAGG---A------------ATTAT---C---AGC---A------C---TT---G---T---
------G---GAGAGGGGGCACCTTGTTCCTGGGGATATG------GGGCACCATG---------CTCCTTGGGATG---
T---TA---------ATGAT------------CTGT------AG
>FJ469683/B/US/2005/012286G
ATG------------------CAACCC------TT---AG---------CAATCT---TAG---CA---ATAG---TAGC
ATTAGTAGTAGCAA--TAAT---AC-TAGCAATAGT------TGTGTGGTCCATAGTATTCATAGAATATAGGAAAATAA
GAAGACAA---AGGAAAATAGACAGGTTAATTGATAGAATAAT---AGACAGGGCAGAAGACAGTGGCA---------AT
GAGAGTGACGGAGACCAGGAGG---A------------ATTGT---C---AGC---A------C---TT---G---T---
------G---GAGAGG------------------------------GGGCACCTTG---------CTCCTTGGAATA---
T---TG---------ATGAT------------CTGT------AG
>FJ469684/B/US/2004/014837G
ATG------------------CAATCT------TT---AG---------AAATAG---TAG---CA---ATAG---TAGC
ATTAGTATTAGCAG--GTAT---AA-TAGCAATAGT------TGTATGGTCAATAGTACTCATAGAATATAGGAAAATAT
TAAGACAA---AGAAAGATAGATAGATTAATTGAAAGAATAAG---TGAAAGAGCAGAAGACAGTGGCA---------AT
GAGAGTGACGGGGATCAGGAGG---A------------ATTGT---C---AGC---A------C---TT---G---T---
------G---GAGATG------------------------------GGGCGTCTTG---------CTCCTTGGGATA---
T---TA---------ATGAT------------CAGT------AG
>FJ469685/B/US/-/1229I
ATG------------------CAATCT------TT---AG---------AAATAT---CAG---CA---ATAG---TAGG
ATTAGTAGTAGCAG--GAAT---AA-TAGCAATAGT------TGTGTGGACCATAGTATTCATAGAATATAGGAAAATAT
TAAGACAA---AGGAAAATAGACAGGTTAATTGATAGAATAAG---AGAAAGAGCAGAAGACAGTGGCA---------AT
GAGAGTGAAGGAGACCAGGAAG---A------------ATTAT---C---AGC---A------C---TT---G---T---
------G---GAGAGG------------------------------GGGCACCTTG---------CTCCTTGGGATA---
T---TG---------ATGAT------------CTGT------AG
>FJ469686/B/US/2003/AT01480
ATG------------------CAACCT------GT---AC---------AAATAT---TAG---CA---ATTG---TAGG
ATTAGTAGTAGCAG--CAAT---AC-TAGCAATAGT------TGTGTGGACTATAGTGTACATAGAATATAGGAAAATAG
TAAGACAA---AGAAAAATAGATAAGATACTTGATAGAATAAG---GGAAAGAGCAGAAGACAGTGGCA---------AT
GAGAGTGAGGGGGACCAAGAAG---A------------ATTGT---C---AAA---G------C---TTGTGG---T---
------G---GAGATG------------------------------GGGCATGATG---------CTCCTTGGGTTA---
T---TG---------ATGAT------------CTGT------AG
>FJ469687/B/US/2002/CR0017Q
ATG------------------CAACCT------TT---AA---------CAATAT---TAG---CA---ATAG---TAGC
ATTAGTAGTAGCAA--TAAT---AC-TAGCAATAGT------TGTGTGGACCATTGTAGGCATAGAATATAGGAAAATAC
TAAGACAA---AAGAGAATAGACAGGTTAATTGATAAAATAAG---AGAAAGAGCAGAAGACAGTGGCA---------AT
GAGAGTGATGGGGATCAGGAGG---A------------ATTAT---C---AAC---A------C---TT---A---T---
------G---GAAATG------------------------------GGGCACCATG---------CTCCTTGGAATG---
T---TA---------ATGAT------------CTGT------AG
>FJ469688/B/US/2002/CR0023W
ATG------------------CAATCT------TT---AA---------CAATAT---TAA---CA---ATAG---TAGC
ATTTGTAGTAGCAG--GAAT---AA-TAGCAATAGT------TGTGTGGTCCATAGTACTCATAGAATATAGGAAAATAG
TAAGACAA---AGAAAAATAGATAGGATAATTAATAGAATAAT---AGAAAGAGCAGAAGACAGTGGCA---------AT
GAGAGTGAAGGGGATCAAGAAG---A------------ATTGT---C---AAA---A------C---TG---G---T---
------G---GAGATGGGGCGTGTGGAGATG---------------GGGCACCATG---------CTCCTTGGGATG---
T---TA---------ATGAT------------TTGT------AA
>FJ469689/B/US/2007/CR0027M
ATG------------------CCATCT------TT---AT---------ATATAT---ATT---CA---ATAA---TAGC
ATTAGTAGTAGCAG--CAAT---AA-TAGCAATAGT------TGTGTGGTCCATAGTATTCATAGAATATAGGAAAATAT
TAAGACAA---AGAAAAATAGATAGGTTAATTGATAGAATAAG---AGAAAGAGCAGAAGACAGTGGCA---------AT
GAGAGTGATGGGGATCAGGAGG---A------------ATTGT---C---AGC---A------C---TT---G---T---
------G---GAGATG------------------------------GGGCATGATG---------CTCCTTGGGATG---
T---TA---------ATGAT------------CTGT------AA
>FJ469690/B/US/-/CR0036W
ATG------------------CCAGCT------TT---AG---------TTATAA---TAT---CA---ATAG---TAGC
TTTAGTAGTAGCAA--CAAT---AA-TAGCAATAGT------TGTGTGGTCTGTAGTATACATAGAGTATAGGAAAATAT
TAAGACAA---AGAAAAATAGAAAGGTTGATTGATAGAATAAG---AGAAAGAGCAGAAGACAGTGGCA---------AT
GAGAGTGAAGGGGATCAGGAGG---A------------ATTAT---C---AGC---A------C---TG-----------
----------GAGATG------------------------------GGGCATCTTG---------CTCCTTGGGATG---
T---TG---------ATGATGAT---------CTGT------AG
>FJ469691/B/US/2006/CR0047U
ATG------------------TACTCT------TT---AC---------AAATAT---TAG---CA---ATAG---TAGC
ATTAGTAGTAGCAG--CAAT---AA-TAGCAATAGT------TGTGTGGTCCATAGTATTTATAGAATATAGGAAAATAT
TAAGACAA---AGAAAAATAAACAAGTTAATTGATAGAATAAT---AGAAAGAGCAGAGGACAGTGGCA---------AT
GAGAGTGACGGGGATCAAGAAG---A------------GTTGT---C---AGC---A------C---TT---G---T---
------G---GAGAGGGGGCAACTTGTGGAAATG------------GGGCACCATG---------CTCCTTGGGATG---
T---TA---------ATGAT------------CTGT------AG
>FJ469692/B/US/-/CR0050Z
ATG------------------CAACCT------TT---AT---------ACATAG---CAT---CA---ATAG---TAGC
ATTAGTAGTAGCAG--GAAT---AA-TAGCAATAGT------TGTGTGGACCATAGTATTCATAGAATATAGAAAAATAG
TAAGACAA---AGGAAAATAGACAGGTTAATTGATAGAATAGC---AGAAAGAGCAGAAGACAGTGGCA---------AT
GAAAGTGAAGGGGATCAGGAAG---A------------ATTAT---C---AGC---A------C---TT---G---T---
------G---GAGATG------------------------------GGGCACCATG---------CTCCTTGGGATG---
T---TA---------ATGAT------------TTGT------AG
>FJ469693/B/US/2002/CR0058S
ATG------------------CAATCT------TT---AA---------CTATAT---TAA---CA---ATAG---TAGC
ATTTGTAGTAGTAA--CAAT---AA-TAGCAATAGT------TGTGTGGTCCATAGTACTCATAGAATATAGGAAAATAT
TAAGACAA---AGGAAAATAGACAGGTTAATTGATAGAATAAG---AGAAAGAACAGAAGACAGTGGCA---------AT
GAGAGTGAAGGGGATCAGGAAG---A------------ATTGT---C---AGC---A------C---TT---G---T---
------G---GAGATG------------------------------GGGCATCATG---------CTCCTTGGGATG---
T---TA---------ATGAT------------CTGT------AG
>FJ469694/B/US/-/CR0059T
ATG------------------CAATCT------TT---AG---------TAATAT---TAG---GA---ATAG---TAGC
ATTAGTAGTAGCAG--CAAT---AA-TAGCAATAGT------TGTGTGGTCCATAGTACTTATAGAATATAGAAAAATAT
TAAGACAA---AGAAGAATAGACAGGCTAATTGATAGAATAAG---AGAAAGAGCAGAAGACAGTGGCA---------AT
GAAAGTGAAGGAGATCAGGAAG---A------------ATTG---------------------C---TG---G---T---
------G---GAAATG------------------------------GGGCATCATG---------CTCCTTGGGATG---
T---TA---------ATGAT------------CTGT------AG
>FJ469695/B/US/2004/CR0068P
ATG------------------TTATCT------TT---AA---------CCATAG---TAG---CA---ATAG---TAGC
TTTAGTAGTAGCAG--TAAT---AA-TAGCAATAGT------TGTGTGGTCTATAGTATTCATAGAATATAGGAAAATAT
TAAGACAA---AGAAAAATAGACAGGTTAATTGATAGAATAAG---AGAAAGAGCAGAAGACAGTGGCA---------AT
GAAAGTGAAGGAGATCAGGAAG---A------------ATTAT---C---AGC---A------C---TT---G---T---
------G---GAAATG------------------------------GGGCACCATG---------CTCCTTGGGATG---
T---TG---------ATGAT------------CTGT------AG
>FJ469696/B/US/2006/CR0078
ATG------------------AAGCCT------GA---AT---------ATATAG---TAA---CA---ATAG---TAGC
ATTAGTAGTAGCAA--TAAT---AA-TAGCAATAGT------TGTGTGGACCATAGTAATCATAGAATATAGGAAAATAT
TAAGACAA---AGGAAAATAGACAGGTTAATTGATAGAATAAG---AGAAAGAGCAGAAGACAGTGGCA---------AT
GAGAGTGAAGGAGATCAGGAAG---A------------ATTAT---C---AGA---A------C---TT---G---T---
------G---GAGAGG------------------------------GGGCATCTTG---------CTCCTTGGGATA---
T---TG---------ATGAT------------CTGT------AG
>FJ469697/B/US/2004/CR0080N
ATG------------------CAACCT------TT---AG---------TGATAT---TAG---CA---ATAG---TAGC
ATTAGTAGTAGCAG--CAAT---AA-TAGCAATAGT------TGTGTGGACTATAGTACTCATAGAATATAGGAAAATAT
TAAGACAA---AGAAAGATAGACAGGATAATTGATAGAATATT---AGAAAGATCAGAAGACAGTGGCA---------AT
GAGAGTGAAGGGGATCAGGAGG---A------------ATTAT---C---AGC---A------C---TT---G---T---
------G---GAAATG------------------------------GGGCACCATG---------CTCCTTGGGATG---
T---TG---------ATGAT------------CTGT------AG
>FJ469698/B/US/2004/CR0116Y
ATG------------------CAATCC------TT---AT---------ATATAT---TAT---CA---ATAG---TAGC
ATTAGTAGTAGCAG--CAAT---AT-TAGCAATAGT------TGTATGGACCATAGTACTCATAGAATATAGGAAAATAT
TAAGACAA---AGAAAAATAGACAGGTTACTTGATAGAATTAG---AGAAAGAGCAGAAGACAGTGGCA---------AT
GAGAGTGAAGGGGATCAGGAAG---A------------ATTAT---C---AGC---A------C---TT---G---T---
------G---GAGATG------------------------------GGGCATCATG---------CTCCTTGGGATA---
T---TG---------ATGAT------------CTGT------AG
>FJ469699/B/US/-/CR0127W
ATG------------------AACTCT------TT---AG---------TAATAG---CAG---GA---ATAG---TAGC
ATTAGTAGTAGCAG--CAAT---AC-TAGCAATAGT------TGTATGGTCTATAGTACTCATAGAATATAGGAAAATAT
TAAAACAA---AGAAAAATAGACAGGTTAATTGATAGAATAAG---AGAAAGAGCAGAGGACAGTGGCA---------AT
GAGAGTGAAGGGGATCAGGAAG---A------------ATTGT---C---AGC---A------C---TT---G---T---
------G---GAGATG------------------------------GGGCATCTTG---------CTCCTTGGGATA---
T---TG---------ATGAT------------CTGT------AA
>FJ469700/B/US/2006/CR0131
ATG------------------CAATCT------TT---AC---------AAATAT---TAG---CA---ATAG---TAGC
ATTAGTGGTAGCAG--CAAT---AT-TAGCAATAGT------TGTGTGGACCATAGTGTACATAGAATATAGGAAAATAT
TAAGACAA---AGGAAAATAGACAAGTTACTTGAGAGAATAGC---AGCAAGAGCAGAAGACAGTGGCA---------AT
GAGAGTGAAGGAGATCAAGAGG---A------------ATTAT---C---AGT---A------C---TGGTGG---T---
------G---GAGAGG------------------------------GGGCACCATG---------CTCCTTGGGATG---
T---TG---------ATGAT------------CTGT------AG
>FJ469701/B/US/2003/CR0154X
ATG------------------CAACCT------TT---AC---------ATATAT---TAA---CA---ATAG---CA--
-TTAGTATTAGCAT--TAAT---AT-TAGCAATAGT------TGTGTGGTCCATAGTACTCATAGAATATAGGAAAATAT
TAAGACAA---AGAAAAATAGACAGGTTACTTGATAGAATAAT---AGAAAGAGCAGAAGACAGTGGCA---------AT
GAGAGTGAAGGGGATCAGGAAG---C------------ATTGT---C---AGC---A------C---TT---G---T---
------G---GAGATG------------------------------GGGCATCATG---------CTCCTTGGGATG---
T---TG---------ATGAG------------TTGT------AG
>FJ469702/B/US/-/CR0164U
ATG------------------CAACCT------GT---AC---------AAATAC---TAG---CA---ATAG---TAGC
ATTAGTAGTAGCAG--CAAT---AA-TAGCAATAGT------TGTGTGGACCATAGTAGGCATAGAATATAGGAAAATAT
TAAGACAA---AGGAAAATAGACAGGTTACTTGATAGAATACT---AGAAAGAGCAGAAGACAGTGGCA---------AT
GAGAGTGATGGAGACCAAGAAG---A------------ACTAT---C---AGC---A------C---TT---G---T---
------G---GAGATG------------------------------GGGCATCATG---------CTCCTTGGGATG---
T---TA---------ATGAT------------CTGT------AG
>FJ469703/B/US/2005/CR0175S
ATG------------------CAATCT------TT---AG---------CCATAT---TAG---CA---ATAG---TAGG
ATTAGTAGTAGCAG--CAAT---AC-TAGCAATAGT------TGTGTGGTCTATAGTCTTCATAGAATATAGAAAAATAG
TAAGACAA---AGGAAAATAGACAGGTTGATTGATAGAATAAG---AGAAAGGGCAGAAGACAGTGGCA---------AT
GAAAGTGATGGAGATCAGGAAG---A------------------------ATT---A------C---TT---A---T---
------G---GAAATG------------------------------GGGCACCTTG---------CTCTTGGGGATG---
T---TA---------ATGAT------------CTGT------AA
>FJ469704/B/US/-/CR0192W
ATG---------------------CCT------TT---AT---------ACATAG---TAA---CA---ATAG---TAGT
ATTAGTAGTAGCAG--TAAT---AC-TAGTAATAGT------TGTGTGGACTATAGTATTCATAGAATATAAGAAAATAT
TAAGACAA---AGAAAAATAGACAGGTTAATTGATAGGATAAG---AGAAAGAGCAGAAGACAGTGGCA---------AT
GAGAGTGAAGGAGATCAGGAAG---C------------CTTGG---C---GGC---G------C---TT---G---T---
------G---GAGGTG------------------------------GGGCACCATG---------CTCCTTGGGATG---
T---TG---------ATGAT------------CTGT------AG
>FJ469705/B/US/-/CR0206U
ATG------------------ATACTT------TT---AC---------AAATAT---TAG---CA---ATAG---TAGC
ATTAGTAGTAGTAG--CAAT---AA-TAGCAATAAT------TGTGTGGTCCATAGTATTCATAGAATATAGGAAAATAT
TAAGACAA---AGAAAAATAGACAGGATAATTAATAGAATAAG---AGAAAGAGCAGAAGACAGTGGCA---------AT
GAGAGTGATGGGGATCAAGAGG---A------------ATTAT---C---AGC---A------C---TG---G---T---
------G---GAGAGG------------------------------GGGCACCTTG---------CTCCTTGGGATG---
T---TG---------ATGAT------------CTGT------AA
>FJ469706/B/US/2005/CR0208W
ATG------------------CAATCT------TT---AG---------AGATAT---TCT---CC---ATAG---CAGC
ATTAGTAGTAGTAG--CAAT---AA-TAGCAGTAGT------TGTGTGGTCCATAGTATTCATAGAATATAGGAAAATAT
TAAGACAA---AGAAAAATAGACAGGTTAATTGATAGAATACG---AGAAAGAGCAGAAGACAGTGGCA---------AT
GAGAGTGAAGGGGATCAGGAAG---A------------GTTAT---C---AGC---A------C---TG---G---T---
------G---GAAAGG------------------------------GGGCATCTTG---------CTCCTCGGGATA---
T---TG---------ATGAT------------CTGT------AG
>FJ469707/B/US/2007/CR0214
ATG------------------CTATCC------TT---AC---------AAATAT---TAG---CA---ATAG---TAGC
ATTAGTAGTAGTAA--CAAT---AA-TAGCAATAGT------TGTGTGGTCCATAGTACTCATAGAATATAGGAAAATAT
TAAGACAA---AGAAAAATAGACAGGTTAATAGCTAGAATAAG---TGATAGAGCAGAAGACAGTGGCA---------AT
GAGAGTGATGGGGATCAAGAGG---A------------ATTAT---C---AGC---A------C---TT---G---T---
------G---GAGATG------------------------------GGGCACCATG---------CTCCTTGGGATA---
T---TA---------ATGAT------------CTGT------AG
>FJ469708/B/US/2006/CR0215
ATG------------------CAATCT------TT---AG---------AAATAT---TAG---CA---ATAG---TAGC
ATTAGTAGTAGGAG--CAAT---AA-TAGCAATAGT------TGTATGGTCTATAGTACTCATAGAATATAGAAAAATAT
TAAGACAA---AGAAAAATAAACAGGATAATTGATAGAATAAG---AGAAAGAGCAGAGGACAGTGGCA---------AT
GAGAGTGAGGGGGATCAGGAAC---A------------ATTAT---C---AGC---A------C---TG---G---T---
------G---GAGAGGGGGCAACTTGTGGCGATG------------GGGCACCATG---------CTCCTTGGGATA---
T---TG---------ATGAT------------CTGT------AG
>FJ469709/B/US/2006/CR0222X
ATG------------------CCACCT------TT---AG---------TAATAT---TAG---GA---ATAG---TAGC
ATTAGTAGTAGCAG--CAAT---AT-TAGCAATAGT------TGTATGGACCATAGTGCTCATAGAATATAGGAAAATAT
TAAGACAA---AGGAAGATAGACAGGTTAATTGATAGAATAAT---AGAAAGAGCAGAAGACAGTGGAA---------AT
GAAAGTGAAGGAGATCAGGAAG---A------------ATTAT---C---AGC---A------C---TT---G---T---
------G---GAGAGG------------------------------GGGCATCTTG---------CTCCTTGGAATG---
T---TG---------ATGAT------------CAGT------AG
>FJ469710/B/US/2006/CR0228Q
ATG------------------CAACCT------TT---AG---------TAATAT---TTT---CA---ATAG---CAGC
ATTAGTAGTAGTAG--CAAT---AA-TAGCAATAAT------TGTGTGGACCATAGTATTCTTAGAATATAGGAAAATAT
TAAAACAA---AGAAGAATAGACAGGTTAATTGATAGAATAAG---AGAAAGAGCAGAAGACAGTGGCA---------AT
GAGAGTGAAGGGGATCAGGAAG---A------------ATTGT---C---CGC---A------C---TT---G---T---
------G---GACATG------------------------------GAGCAGCATG---------CTCTTTTGCTTA---
T---TG---------ATGAT------------CTGT------AG
>FJ469711/B/US/-/CR0234
ATG------------------CAATCT------TT---AG---------AGATAT---TAG---CA---ATAG---TAGC
ATTAGTAGTAGCAG--CAAT---AC-TAGCAATAGT------TGTGTGGACCATAGTAGGCATAGAATATAAGAAAATAT
TAAGACAA---AGAAAAATAGACAGGTTAATTGATAGGATAAG---AGAAAGAGCAGAAGACAGTGGCA---------AT
GAGAGTGAAGGGGATCAGGAAG---A------------ATTAT---C---AGC---A------C---TG---G---T---
------G---GAGATG------------------------------GGGCATGATG---------CTCCTTGGGATG---
T---TG---------ATGAG------------CTGT------AG
>FJ469712/B/US/-/CR0248X
ATG------------------AACACT------TC---AA---------TAATAT---CAG---TA---GTAG---TAGC
ATTTGTAGTAGTAA--TACT---AA-TAGCAATAGT------TGTGTGGTCTATAGTATTCATAGAATATAGGAGAATAT
TAAGACAA---AGAAAAATAGACAGGTTACTGGATAGAATAGC---AGAAAGAGCAGAAGACAGTGGCA---------AC
GAGAGTGATGGAGATCTGGAAG---A------------ATTAT---C---AGC---C------C---TG-----------
----------GAGATG------------------------------GGGCGCCTTG---------TTCCTAGGAATG---
T---TG---------ATGAT------------CTGT------AG
>FJ469713/B/US/2007/CR0275
ATG------------------CAATCT------TT---AG---------TAATAG---TAT---CG---ATAG---CAGC
ATTAGTAGTAGTAG--CAAT---AA-TAGCAATAGT------TGTATGGTCTATAGTATTCATAGAGTGGAGGAAAATAG
TAAGACAA---AGAAAAATAGACAGGTTAATTGATAGAATAAG---AGAAAGAGCAGAAGACAGTGGCA---------AT
GAGAGTGAGGGAGATGAGGAAG---A------------ATTAT---C---CGC---T------C---TT---G---T---
------G---GAAAGG------------------------------GGGCATCTTG---------CTCCTTGGGATA---
T---TG---------ATGAT------------CTGT------AG
>FJ469714/B/US/2006/CR0276Z
ATG------------------TATCCT------GA---AG---------AAATAT---TAG---TA---ATAG---TAGC
ATTTATAGTAGTAG--CAAT---AT-TAGCAATAGC------TGTGTGGACCATAGTGTTCCTAGAATATAAGAAAATAT
TAAGACAA---AGGAAAATAGACAGGTTAATTAATAGAATAGC---AGAAAGAGCAGAAGATAGTGGCA---------AT
GAGAGTGATGGAGATCAGGAAG---A------------ATTGG---C---AGC---A------C---TT---A---T---
------G---GAGATG------------------------------GGGCACCATG---------ATCCTGGGGATG---
T---TG---------ATGAT------------CTGT------AA
>FJ469715/B/US/-/CR0289Z
ATG------------------CAACCT------GA---AG---------TAATAT---TAG---CA---ATAG---TAGC
CTTAGTATTAGTAG--CAAT---AA-TAGCAATAGT------TGTGTGGACCATAGTACTCATAGAGTATAGGAAAACAT
TAAGACAA---AGAAAAATAGACAGAATAATTGATAGAATAAG---AGAAAGAGCAGAAGACAGTGGCA---------AT
GAAAGTGAAGGAGATCAAGAAG---A------------ATTAT---C---AGC---A------C---TG---G---T---
------G---GGGATGGGGGAGCTTGTGGTGGAGATG---------GGGCATCATG---------CTCCTTGGGATG---
T---TG---------CTGAT------------CTGT------AG
>FJ469716/B/US/2007/CR0295S
TCG------------------CCATCT------TT---AT---------ACACAT---TGT---CA---ATAG---TAGC
ATTAGTAGTAGCAG--CAAT---AT-TAGCAATAGT------TGTGTGGTCCATAGTATTCATAGAATATAGGAAAATAT
TAAGGCAA---AGGAAAATAGACAGGTTAATTGATAGAATAAG---AGAAAGAGCAGAGGACAGTGGCA---------AT
GAGAGTGAAGGAGATGAGGAAG---A------------ATTGG---C---AGG---A------C---TT---G---T---
------G---GAAAGG------------------------------GGGCATCTTG---------CTCCTTGGGATG---
T---TA---------ATGAT------------CAGT------AG
>FJ469717/B/US/2005/CR0307R
ATG------------------CAAGCT------TT---AT---------ACATAA---CAG---CA---ATAG---TAGC
ATTAGTAGTAGCAG--CAAT---AA-TAGCAATAGT------TGTGTGGACCATAGTATTCATAAAATATAGGAGAATAT
TAAGACAA---AGAAAAATAGACAGGTTAATTGATAGAATAAG---AGAAAGAGCAGAGGACAGTGGCA---------AT
GACAGTGATGGGGATCAAGAAG---A------------ATTAT---C---AGA---A------C---TT---G---T---
------G---GAAAGG------------------------------GGGCATCTTA---------CTCCTTGGGATA---
T---TG---------ATGAT------------TTAT------AG
>FJ469718/B/US/2005/CR0312W
ATG------------------CACTCC------TT---AG---------GAATAT---TAG---CA---ATAG---TAGC
ATTAGTAGTAGCAA--TAAT---AC-TAGCAATAGT------TGTATGGTCTATAGTATTAATAGAATATAGGAAAATAT
TAAAACAA---AGAAAAATAGATAGGATAATTGAAAGAATAAG---TGAAAGAGCAGAAGACAGTGGCA---------AT
GAGAGTGAAGGGGATCAGGAAG---A------------ATTGG---C---AAA---A------C---TT---G---T---
------G---GGGGAGGGAGCATTACTGGAAATG------------GGGCATCATG---------CTCCTTGGGATG---
T---TA---------ATGAT------------CTGT------AG
>FJ469719/B/US/-/CR0317N
ATG------------------CAAGCT------TT---AC---------AAATAG---CAG---CA---ATAG---TAGC
ATTAGTAGTAGCAG--CAAT---AA-TAGCAATAAT------TGTGTGGTCTATAGTACTCATAGAATATAGAAAAATAT
TAAGACAA---AAGAAAATAGATAGGTTAATTGATAGAATAAG---AGAAAGAGCAGAAGACAGTGGCA---------AT
GAGAGTGAAGGGGATCAGGAGG---A------------ATTAT---C---AGC---A------C---TTGTGG---T---
------G---GAAATG------------------------------GGGCATCATG---------CTCCTTGGGACA---
T---TG---------ATGAT------------CTAT------AG
>FJ469720/B/US/-/CR0331P
ATG------------------ATACCT------TT---AC---------AAGTAG---CAG---CA---ATAG---TAGC
ATTAGTAGTAGTAG--CAAT---AA-TAGCAATAGT------TGTGTGGTCCATAGTACTCATAGAATATAGGAAAATAT
TAAGACAA---AGAAAAATAGACAGGATAGTTAATAGAATAAT---AGAAAGAGCAGAAGACAGTGGCA---------AT
GAGAGTGAGGGGGATCAGGAGG---A------------ATTAT---C---AGC---A------C---TT---G---T---
------G---GAGAGGGGGCAGCTTGCTTGGGACATG---------GGGCACCATG---------CTCCTTGGGATG---
T---TG---------ATGAT------------CTGT------AG
>FJ469721/B/US/2007/CR0339X
ATG------------------CAATCT------TT---AC---------ACATAT---TAG---CA---ATAG---TAGC
ATTAGTAGTAGCAG--CAAT---AT-TAGCAATAGT------TGTGTGGACCATAGTATTCATAGAATATAGGAAAATAA
GAAAACAA---AGAAAAATAGACAGGTTAATTGAAAGAATAAG---AGAAAGAGCAGAAGACAGTGGCA---------AT
GAAAGTGAAGGAGATCAGGAAG---A------------------------ATT---A------C---TT---G---T---
------G---GAAATG------------------------------GGGCACGATG---------CTCCTTGGGATG---
T---TG---------ATGAT------------CTGT------AG
>FJ469722/B/US/2004/CR0345Q
ATG---------------------TCT------TT---AGCAACAGA--AACTTGGC-TAG---CA---ATAA---TAGC
ATTAGTAGTAGTAT--TTAT---AA-TAGCAATAGT------TGTGTGGTCCATAGTACTCATAGAATATAGGAGACTAT
TAAGACAA---AGAAGAATAGACAGGTTACTTGAAAGAATAAG---AGAAAGGGCAGAAGACAGTGGCA---------AT
GAAAGTGATGGGGATCAAGAAG---A------------ATTAT---C---AGC---G------C---TG---G---G---
------G---GAGATG------------------------------GGGCATCTTA---------TTCCTGGGGCTA---
T---TA---------ATGAT------------CTGT------AA
>FJ469723/B/US/2006/CR0361T
ATG------------------CCGGCT------TT---AT---------ATATAT---TAG---CA---ATAG---TAGC
ATTAATAGTAGCAG--CAAT---AT-TAGCAATTGT------TGTGTGGACTATAGTGTACATAGAATATAGGAAAATAT
TAAGACAA---AAGAAAATAGATAGGTTAATTGATAGAATAAG---AGAAAGAGAAGAAGACAGTGGCA---------AT
GAGAGTGAAGGAGATCAGGAGG---A------------ATTGTCAGC---AGC---A------C---TT---A---T---
------G---GAGATG------------------------------GGGCACCATG---------CTCCTTGGGATG---
T---TG---------ATGAT------------CTGT------AG
>FJ469724/B/US/2005/CR0367Z
ATG------------------ATACCT------TT---AC---------AAGTAG---CAG---CA---ATAG---TAGC
AATAGTAGTAGGAG--CAAT---AA-TAGCAATAGT------TGTGTGGTCCATAGTACTCATAGAATATAGGAGAATAT
TAAGACAA---AGAAAAATAGACAGGATAATTAATAGAATAAT---AGAAAGAGCAGAAGACAGTGGCA---------AT
GAGAGTGAGGGGGATCAGGAGG---A------------ATTAT---C---AGC---A------C---TT---G---T---
------G---GAGAGGGGACACCTTGTCCCTGGGGATATG------GGGCACCATG---------CTCCTTGGGATG---
T---TA---------ATGAT------------CTGT------AG
>FJ469725/B/US/-/CR0382N
ATG------------------CCACCT------TT---AG---------TAATAG---TAT---CA---ATAG---TAGC
ATTAGTAGTAGTAG--CAAT---AA-TAGCAATAGT------TGTGTGGAGCATAGTATTCATAGAATATAGGAAAATAT
TAAGACAA---AGAAAAATAGACAGGTTAATTGATAGAATAAG---AGAAAGAGCAGAAGATAGTGGCA---------AT
GAGAGTGAAGGGGATCAGGAAG---A------------GTTAT---C---AGC---A------C---TT---G---T---
------G---GAAATGGGG---------------------------GGGCATGATG---------CTCCTTGGGATG---
T---TA---------ATGAT------------CTGT------AG
>FJ469726/B/US/-/CR0413T
ATG------------------TACTCT------TT---AC---------AAATAA---TAG---CA---ATAG---TAGC
ATTAGTAGTAGCAC--TAAT---AT-TAGCAATAAT------TGTGTGGTCCATAGTAGGTATAGAATATAGGAGAATAT
TAAGACAA---AGAAAAATAGACAGGATAATTGATAAAATAAT---AGAAAGAACAGAAGATAGTGGCA---------AT
GAGAGTGAAGGAGATCAGGAAG---A------------ATTAT---C---AGC---A------C---TC---G---T---
------G---GAAATGGGGCACCCTGCTCCAATG------------GGGCACCATG---------CTCCTTGGGATG---
T---TA---------ATGAT------------CTGT------AG
>FJ469727/B/US/-/F701
ATG------------------CAACTT------TT---AT---------CAATAT---TAG---CA---ATAG---TAGG
ATTAGTAGTAGTAG--GAAT---AA-TAGCAATAAT------TGTGTGGTCCTTAGTACTCATAGAATATAGGAAAATAT
TAAGACAA---AAGAAAATAGACAGGTTAATTGATAGAATAAG---AGAAAGAGCAGAAGACAGTGGCA---------AT
GAGAGTGAAGGGGATCAGGAAG---A------------ATTAT---C---AGC---A------C---TT---G---T---
------G---GAGATG------------------------------GGGCACAATGCTCACCATGCTCCTTGGGATA---
T---TG---------ATGAT------------CTGT------AG
>FJ469729/B/US/-/F710
ATG------------------CCACCT------TT---AA---------TAATAT---TAG---CA---ATAG---TAGC
ATTAGTAGTAGCAG--CAAT---AC-TAGCAATAGT------TGTGTGGTCAATAGTATTCATAGAATATAGGAAAATAT
TAAGACAA---AAAAAGATAGACAGATTAATTGATAGAATAAG---AGAAAGAGCAGAAGACAGTGGCA---------AT
GAGAGTGAAGGGGATCAGGAAG---A------------ATTAT---C---AGC---A------C---TT---G---T---
------G---GAAATG------------------------------GGGCACCATG---------CTCCTTGGGATG---
T---TA---------ATGAT------------ATGT------AG
>FJ469730/B/US/2002/F714
ATG------------------CAATCT------TT---AC---------AAATAT---TAG---CA---ATAG---TATC
ATTAGTAGTAGTAG--CAAT---AA-TAGCAATAGT------TGTGTGGACCATAGTACTATTAGAATATAGGAAAATAT
TAAGACAA---AGGAAAATAGACAAGCTACTTGAGAGAATAGC---AGAAAGAGCAGAAGACAGTGGCA---------AT
GAGAGTGAAGGGGACCAGGAAG---A------------ATTGT---C---AGC---A------C---TT---G---T---
------G---GAGATG------------------------------GGGCACCATG---------CTCCTTGGGATG---
T---TA---------ATGAT------------CTGT------AG
>FJ469731/B/US/2003/F7157
ATG------------------CAATCT------AT---AA---------CAATAG---CAG---CA---ATAG---TAGC
ATTAGTAGTAGCAG--CAAT---AT-TAGCAATAGT------TGTGTGGACCATAGTATTAATAGAATATAGGAAAATAT
TAAGACAA---AGAAAAATAGACAGGTTAATTGATAGGATAGC---AGAAAGAGCAGAAGACAGTGGCA---------AT
GAGAGTGAAGGGGATCAAGAGG---A------------ATTAT---C---AAC---A------C---TT---A---T---
------G---GAGATG------------------------------GGGCATCATG---------CTCCTTGGAATG---
T---TG---------ATGAT------------CTGT------AG
>FJ469732/B/US/2004/F7165
ATG------------------CTACCT------TT---AC---------AAATAG---CAG---CA---ATAG---TAGC
ATTAGTAGTAGTAA--CAAT---AA-TAGCAATAGT------TGTGTGGTCTATAGTACTCATAGAATATAGGAAAATAT
TAAGACAA---AGAAAAATAGACAGGATAATTGATAGAATAAG---AGAAAGAGCAGAAGATAGTGGCA---------AT
GAGAGTGAAGGGGATCAGGAAG---A------------ATTAT---C---AGC---A------T---TT---A---T---
------G---GAAATG------------------------------GGGTATCATG---------CTCCTTGGGATA---
T---TG---------ATGAT------------TAGT------AA
>FJ469733/B/US/2004/F7172
ATG------------------CAACCT------GA---AG---------TAATAT---TAG---CA---ATAG---TAGC
ATTAGTATTAGTAG--CAAT---AA-TAGCAATAGT------TGTGTGGACCATAGTAATCATAGAGTATAGGAAAATAT
TAAGACAA---AGAAAAATAGACAGATTAATTGATAGAATAAG---AGAAAGAGAAGAAGACAGTGGCA---------AT
GAAAGTGAAGGAGATCAAGAAG---A------------ATTAT---C---AGC---A------C---TG---G---T---
------G---GGGATGGGGGAGCTTGTGGTGGAGATG---------GGGCATCATG---------CTCCTTGGGATG---
T---TG---------CTGAT------------CTGT------AG
>FJ469734/B/US/2002/F719
ATGCAACCCTTA---------CAACCT------TT---AC---------AAATAG---CAG---CA---ATAG---CAGC
ATTAGTAGTAGCAG--CAGT---AA-TAGCAATAGT------TGTGTGGTCCATAGCATTAATAGAATATAGGAAAATAT
TAAGACAA---AGGAAAATAGACAGGTTAATTGATAGGATAAG---AGACAGAGCAGAAGACAGTGGCA---------AT
GAGAGTGAAGGAGACCAGGAGG---A------------ATTAT---C---AGC---A------C---TT---A---T---
------G---GAGATG------------------------------GGGCATCATG---------CTCCTTGGGTTG---
T---TG---------ATGAT------------CTGT------AG
>FJ469735/B/US/2002/F762P
ATG------------------CACTCC------TT---AC---------AAATAT---TAG---CA---ATAG---TAGC
ATTAGTAGTAGCAA--CAGT---AA-TAGCAATAGT------TGTGTGGTCCATAGTACTCATAGAATATAGGAAAATAT
TAAGGCAA---AGGAAAATAGACAGGTTAATTGATAGGATAAG---AGAAAGAGCAGAAGACAGTGGCA---------AT
GAGAGCGAAGGAGATGAGGAAG---C------------ATTGG---C---AGC---A------A---TG---G---T---
------G---GAAAGG------------------------------GGGCATCTTG---------CTCCTTGGGATG---
T---TG---------ATGAT------------CTGT------AG
>FJ469737/B/US/2002/F797
ATG------------------CAATCT------TT---AC---------AAATAT---TAG---CA---ATAG---TAGC
ATTAGTAGTGGCAG--CAAT---AA-TAGCAATAGT------TGTGTGGTCCATAGTAATCATAGAATATAGGAAAATAT
TAAGACAA---AGGAAAATAGACACGATAATTGATAGAATAAG---AGAAAGAGCAGAAGACAGTGGCA---------AT
GAGAGTGAAGGGGATCAGGAAG---A------------ATTAT---C---AGC---A------C---TT---G---T---
------G---GAGATG------------------------------GGGCACCATG---------CTCCTTGGCCTA---
T---TG---------ATGAT------------CTGT------AG
>FJ469738/B/US/2001/L805
ATG------------------CAACCT------TT---AC---------AAATAT---ACT---CA---ATAG---TAGC
AGTAGTAGTATTAG--TAAT---AA-TAGCAATAGT------TGTGTGGACCATAGTATTCATAGAATATAGAAAAATAT
TAAGACAA---AGAAAAATAGACAGGTTAATTGATAGAATAGC---AGAAAGAGCAGAAGACAGTGGCA---------AT
GAGAGTGAAGGGGATCAGGAGG---A------------GCTAT---C---AGC---A------C---TT---G---T---
------G---GAGATG------------------------------GGGCACCATG---------CTCCTTGGGATA---
T---TG---------ATGAT------------CTGT------AG
>FJ469739/B/US/2003/L8107
ATG------------------CTGACC------TC---AC---------AAATAG---TAG---CA---ATAG---TAGC
ATTAGCAGTAGCAA--CAAT---AA-TAGCAATAAT------TGTATGGTCCATAGTCTTCATAGAATATAGGAAAATCT
TAAGACAA---AGAAAAATAGACAGGTTAATTGATAGAATAAC---AGAAAGAGCAGAAGACAGTGGCA---------AT
GAGAGTGAAGGGGATCAAGAAG---A------------GTTGT---C---AGC---A------C---TT---A---T---
------G---GAAATG------------------------------GGGCATCATG---------CTCCTTGGGATG---
T---TA---------ATGAT------------TTGT------AG
>FJ469740/B/US/2003/L8116
ATG------------------CAAACT------TT---AA---------ACATAG---TAG---TA---ATAT---TAGC
ATTTGTAGTAGTAA--CAAT---AA-TAGCAATAGT------TGTGTGGTCTATAGTATTCTTAGAATATAGAAAAATAC
TAAGGCAA---AGAAAAATAGATAGGTTAATTAATAGACTAAT---AGAAAGAGCAGAAGACAGTGGCA---------AT
GAGAGTGATGGGGACCAGGAAG---A------------ATTGT---C---GGC---A------C---TT---G---T---
------G---GAGATG------------------------------GGGCATCATG---------CTCCTTGGAATG---
T---TA---------ATGAT------------CTGT------AG
>FJ469742/B/US/2003/L8152
ATG------------------TACCCC------TT---AC---------AAATAG---TAG---CA---ATAG---TAGC
ATTAGTAGTAGCAG--CAAT---AA-TAGCAATAGT------TGTGTGGTCTATAGTATTCATAGAATATAGGAAAATAT
TAAGACAA---AGAAAAATAGACAGATTACTTGACAGAATAAG---AGAAAGAGCAGAAGACAGTGGCA---------AT
GAAAGTGAAGGGGATCAGGAAG---A------------ATTAT---C---AGC---A------C---TT---G---T---
------G---GAGATG------------------------------GGGCATGATG---------CTCCTTGGGATG---
T---TG---------ATGAT------------CTGT------AG
>FJ469743/B/US/2003/L8180
ATG------------------ATACCT------TT---AC---------AAATAG---TAG---CA---ATAG---TAGC
ATTAGTAGTAGCAG--CAAT---AA-TAGCAATAGT------TGTGTGGACCATAGTAGGCATAGAATATAGGAAAATAT
TAAAACAA---AGGAAAATAGATAGGATAATTGATAGGATAAG---AGAAAGAGCAGAAGACAGTGGCA---------AT
GAGAGCGAAGGAGATGAGGAAG---C------------ATTGT---C---AGC---A------C---TT---A---T---
------G---GAGATG------------------------------GGGCACCATG---------CTCCTTGGAATG---
T---TG---------ATGAT------------CTGT------AG
>FJ469744/B/US/-/L8188
ATG------------------CAATCT------TT---AC---------AGATAT---TAG---CT---ATAG---TAGC
ATTAGTAGTAGCAG--CAAT---AC-TAGCAATAGT------TGTGTGGTCCATAGTATATATAGAATATAGGAAAATAT
TAAGACAA---AGAAAAATAGACAGGATAATTGATAGAATAAT---AGACAGAGCAGAAGACAGTGGCA---------AT
GAGAGTGAAGGGGATCAAGAAG---A------------GTTGT---C---AAA---A------C---TT---G---T---
------G---GGGATGGGGGATCATGCTGTGGAAATG---------GGGCATCATG---------CTCCTTGGGATA---
T---TG---------ATGAT------------CTGT------GA
>FJ469745/B/US/2004/L819
ATG------------------CAATCC------TT---AA---------CAATAT---TAG---CA---ATAG---TAGC
ATTAGTAGTAGCAG--CAAT---AA-TAGCAATAGT------TGTGTGGTCCATAGTATTCATAGAATATAGGAAAATAT
TAAGACAA---AGAAAGATAGACAGGTTAATTGATAGAATAAG---AGAAAGAGCAGAGGACAGTGGTA---------AT
GAGAGTGATGGGGATCAGGAAG---A------------ATTAT---C---AGC---A------C---TG---G---T---
------G---GAGAGG------------------------------GGGCACCTTG---------CTCCTTGGGATG---
T---TA---------ATGAT------------CTGT------AG
>FJ469746/B/US/2005/L8249
ATG------------------TATCCT------TT---AC---------ACATAG---TAG---CA---ATAG---TAGC
ATTAGTAGTAGCAG--CAAT---AT-TAGCAATAGT------TGTGTGGTCCATAGTATTCATACTATATAGACAAATAG
CAAAACAA---AAGAAAATAGACAGGATAATTGATAGAATAAT---AGAAAGAGCAGAAGACAGTGGCA---------AT
GAGAGCGAAGGAGATCAGGAGG---A------------ATTAT---C---AGA---A------C---TT---A---T---
------G---GAGAGG------------------------------GGGCACCTTG---------CTCCTTGGGATG---
T---TA---------ATGAT------------TTGT------AG
>FJ469747/B/US/2005/L827
ATG------------------CAACCT------TT---AG---------TAATAT---ATT---CA---ATAG---TAGC
TTTAGTAGTAGTAG--CAAT---AA-TAGCAATAGT------TGTGTGGTCCATAGTACTCATACAATATAGGAGAATAT
TAAGACAA---AGAAAAATAGACAGGTTAATTGAAAGAATAAG---AGAAAGAGCAGAGGACAGTGGCA---------AT
GAGAGTGAGGGGGATGATGATG---A------------ATTGG---C---AGC---A------C---TT---G---T---
------G---GAGATG------------------------------GGGCATCATG---------CTCCTGGAGATA---
T---TA---------ATGAT------------CTGT------AG
>FJ469748/B/US/2002/L861P
ATG------------------CAACCC------AT---AC---------AAATAG---CAG---CA---ATAG---TAGG
ATTAGTAGTAGCAG--GAAT---AA-TAGCAATAGT------TGTGTGGTCCATAGTACTTATAGAATATAGGAAAATAT
TAAGACAA---AGAAAAATAGACAGGTTACTTGATAGAATAAG---TGAAAGAGCAGAAGACAGTGGCA---------AT
GAGAGTGATGGGGATCAGGAAG---A------------GTTAT---C---AGC---A------C---TG---G---T---
------G---GAGAGG------------------------------GGGCATCTTG---------CTCCTTGGGATG---
T---TA---------ATGAT------------CTGT------AA
>FJ469749/B/US/2002/L893P
ATG------------------CACTCT------AT---AC---------AAATAT---TAG---CA---ATAG---TAGC
ATTAGTAGTAGCAG--CAAT---AA-TAGCAATAGT------TGTGTGGTCCATAGTATTCATAGAATATAGGAAAATAT
TAAGACAA---AGAAAAATAGACAGGTTAATTGATAGAATAGC---AGAAAGAGCAGAGGACAGTGGCA---------AT
GAGAGTGATGGGGATCAGGAAG---A------------ATTAT---C---AGC---A------C---TT---G---T---
------G---GAGATG------------------------------GGGCACCATG---------CTCCTTGGGATA---
T---TA---------ATGAT------------CAGT------AG
>FJ469750/B/US/-/L896
ATG------------------CAACCT------TT---AC---------AGATAT---TAG---CA---ATAG---TAGC
ATTAGTAATAGGAG--TAAT---AA-TAGCAATAGT------TGTGTGGTCCATAGTATTCATAGAATATAGGAAGATAT
TAAGACAA---AGAAAAATAGACAGGTTAATTGAGAAAATAAG---AGACAGAGCAGAAGACAGTGGCA---------AT
GAGAGTGACGGGGATTTGGAAG---A------------GTTGT---C---GGC---A------C---TT---G---T---
------G---GAGATG------------------------------GGGCATCTTG---------CTCCTTGGGATG---
T---TA---------ATGAT------------CTGT------AA
>FJ469751/B/US/2002/MTF
ATG------------------ACATCC------TT---AGACAGATTAACAATAG---TAG---CA---ATAG---TAGC
ATTAGTAGTAGCAG--CAAT---AA-TAGCAATAGT------TGTATGGACCATAGTGTTAATAGAATATAAGAAAATAA
GAAGACAG---AAAAAGATAGATAAGTTAATTGATAGAATAAG---AGAAAGAGCAGAAGACAGTGGCA---------AT
AAGAGTGAAGGAG------------A------------TCAGG---A---AGC---A------C---TT---A---T---
------A---GAGATG------------------------------AGGCATCATG---------CTCCTTAGGATG---
T---TG---------ATAAT------------CTGT------AG
>FJ469752/B/US/-/NCQ
ATG------------------AACGCT------TT---AA---------TAATAG---CAG---CA---ATAG---TAGC
ATTAGTAGTAGTAG--CAAT---AC-TAGCAATAGC------TGTGTGGACCATAGTACTTATAGAATATAGGAAAATAT
TAAGACAA---AGAAAAATAGATAGGTTAATTGATAGAATAAG---AGATAGAGCAGAAGACAGTGGCA---------AT
GAGAGTGAAGGGGACCAGGAAG---A------------ATTAT---C---AGC---G------C---TG---G---T---
------G---GACATG------------------------------GGGCACCTTG---------CTCCTTGGGATG---
C---TA---------ATGAT------------ATGT------AG
>FJ469753/B/US/2003/PRLS01
ATG------------------CAACCT------TT---AG---------TAATAG---CAG---CA---ATAG---TAGC
ATTAGTAGTAGCAG--CAAT---AT-TAGCAATAAT------TGTGTGGTCCATAGTAATCATAGAATATAGGAAAATAT
TAAAACAA---AGAAAAATAGACAGGTTAATTGATAGAATAAC---AGAAAGAGCAGAAGACAGTGGCA---------AT
GAGAGTGAAGGGGATCAGGAAG---A------------ATTAT---C---AGC---A------C---TT---A---T---
------G---GAGATG------------------------------GGGCACCATG---------CTCCTTGGGATG---
T---TA---------ATGAT------------CTGT------AG
>FJ469754/B/US/2002/PRLS02
ATGCAACCCTTA---------CAACCT------TT---AC---------AAATAG---CAG---CC---ATAG---CAGC
ATTAGTAGTAGTAG--CTTT---AA-TAGCAATAGT------TGTGTGGTCCATAGCATTAATAGAATATAGGAAAATAT
TAAGACAA---AGGAAAATAGACAGGTTAATTGATAGGATAAC---AGACAGAGCAGAAGACAGTGGCA---------AT
GAGAGTGAAGGAGACCAGGAGG---A------------ATTAT---C---AGC---A------C---TT---A---T---
------G---GAGATG------------------------------GGGCATCATG---------CTCCTTGGGTCG---
T---TG---------ATGAT------------CTGT------AG
>FJ469755/B/US/2003/PRLS04
ATG------------------AAGACC------TT---AC---------AAATAG---TAG---CA---ATAG---TAGC
ATTAGTAGTAGCAG--CAAT---AA-TAGCAATAGC------TGTATGGTCCATAGCCCTCATAGAATATAGAAAAATCT
TAAAACAA---AGAAAAATAGACAGGTTAATTGATAGAATAAC---AGAAAGAGCAGAAGATAGTGGCA---------AT
GAGAGTGACGGGGATCAAGAAG---A------------GTTGT---C---AGC---A------C---TT---A---T---
------G---GAAAGG------------------------------GGGCATCTTG---------CTCCTTGGGATG---
T---TA---------ATGAT------------TTGT------AG
>FJ469756/B/US/-/PRLS05
ATG------------------CAACCT------TT---AG---------TAATAT---ATG---CA---ATAT---TAGC
ATTAGTAGTAGGAG--TAAT---AA-TAGCAATAGT------TGTGTGGTCTATAATACTTATAGAATATAGGAAAATAT
TAAGACAA---AGAAGAATAGATAAGTTACTTGATAGAATAAG---AGAAAGAGCAGAAGACAGTGGCA---------AT
GAGAGTGATGGGGATGAGGAAC---A------------ATTAT---C---AGC---A------C---TT---G---T---
------G---GAGAGG------------------------------GGGCATCTTG---------CTCCTTGGGATA---
T---TA---------ATGAT------------ATGT------AG
>FJ469757/B/US/2002/PRLS08
ATG------------------CAACCT------TT---AG---------TAATAT---TAG---CA---ATAG---TAGC
ATTAGTAGTAGCAG--CAAT---AA-TAGCAATAGT------TGTGTGGTCCATAGTATTCATAGCATATAGGAGAATAT
TAAAACAA---AGAAAAATAGATAGGATAATTGATAGAATAAG---AGAAAGAGCAGAAGACAGTGGCA---------AT
GAGAGTGAGGGAGATCAGGAAG---AACTACTTATGGAAATGG---G---GCA---C------C---TT---G---T---
------G---GAAATG------------------------------GGGCACGATG---------CTCCTTGGGATG---
T---TA---------ATGAT------------CTGT------AA
>FJ469758/B/US/2002/PRLS09
ATG------------------CTCCCT------TT---AC---------AAATAG---CAG---CA---ATAG---TAGC
CTTAGTAGTAACAG--CAAT---AA-TAGCAATAGT------GGTGTGGTCCATAGTACTCATAGAATATAGGAAAATAT
TAAGACAA---AGAAAAATAGATAGGTTACTTGATAGAATAGT---AGAAAGAGCAGAAGACAGTGGCA---------AT
GAGAGTGATGGGGATCAGGAGG---A------------ATTGT---C---AGC---A------C---TT---A---T---
------G---GAGAGG------------------------------GGGCACCTTG---------CTCCTTGGGATG---
T---TA---------ATGAT------------CTGT------AA
>FJ469760/B/US/2002/PRLS16
ATG------------------CAATCC------TT---AC---------AAATAT---TAG---CA---GTAG---TAGC
ATTAGTAGTAGTAG--CAAT---AA-TAGCAATAGT------TGTGTGGGCCATAGTTTTCATAGAATATAGGAAAATCT
TAAGACAA---AGGAAAATAGATAGGTTACTTGATAGAATAAT---AGAAAGAGCAGAAGACAGTGGCA---------AT
GAGAGTGAGGGTGACCAAGAGG---A------------ATTAT---C---AGC---G------C---TT---G---T---
------G---GAAAGG------------------------------GGGCACCTTG---------CTCCTTGGGATG---
T---TA---------ATGAT------------CTGT------AG
>FJ469761/B/US/-/PRLS17
ATG------------------CAATCT------TT---AT---------ACATAG---TAT---CA---ATAG---TAGC
ATTAGTAGTAGCAG--CAAT---AA-TAGCAATAGT------TGTGTGGTCCATAGTATTAATAGAATATAGGAAAATAT
TAAAACAA---AGGAAAATAGACAGGTTGATTGATAGAATAAG---AGAAAGAGAAGAAGACAGTGGCA---------AT
GAGAGTGACGGAGATCAGGAAG---A------------ATTGT---C---AGC---A------C---TT---G---T---
------G---GAGATG------------------------------GGGCATCATG---------CTCCTTGGGATG---
T---TA---------ATGAT------------CTGT------AA
>FJ469762/B/US/2002/PRLS18
ATG------------------CAACCT------TT---AA---------ACATAG---TAG---TA---ATAT---TAGC
ATTTGTAGTAGTAA--CAAT---AA-TAGCAATAGT------TGTGTGGTCTATAGTATTCTTAGAATATAGAAAAATAC
TAAGGCAA---AGAAAAATAGATAGGTTAATTAATAGACTAAT---AGAAAGAGCAGAAGACAGTGGCA---------AT
GAGAGTGATGGGGACCAGGAAG---A------------ATTGT---C---AGC---A------C---TT---G---T---
------G---GAGATG------------------------------GGGCATCATG---------CTCCTTGGGATG---
T---TA---------ATGAT------------CTGT------AG
>FJ469763/B/US/-/PRLS19
ATG------------------AACTCT------TT---AC---------AAATAG---CAG---CA---ATAG---TAGC
ATTAGTAGTAGGAA--TAAT---AA-TAGCAATAGT------TGTGTGGTCTATAGTACTCATAGAATATAGGAAAATAT
TAAGACAA---AGAAAGATAAACAAATTAATTGATAGAATAAG---AGAAAGAGCAGAAGACAGTGGCA---------AT
GAGAGTGAAGGGGATCAAGAAG---A------------ATTAT---C---AGC---A------C---TT---G---T---
------G---GAGATG------------------------------GGGCATCATG---------CTCCTTGGGATG---
T---TA---------ATGAT------------CTGT------AG
>FJ469764/B/US/2003/PRLS24
ATG------------------CAAGCC------TC---AG---------TAATAT---ATG---TA---ATAA---TAGC
ATTTATAGTAGCAT--TAAT---AA-TAGCAATAGT------TGTATGGTCCATAATACTCATAGAATATAGGAGAATAT
TAAGACAA---AGGAGAATAGACAGGTTACTTGATAGAATAAG---AGACAGAGCAGAAGACAGTGGCA---------AT
GAAAGTGAAGGGGACATGGAGG---A------------ATTAT---C---AGG---A------C---TG---G---T---
------G---GAGATG------------------------------GGGCATGATG---------CTCTTTGGGTTG---
T---TA---------ATGAT------------CTGT------AG
>FJ469765/B/US/2003/PRLS25
ATG------------------CAAACT------TT---AT---------CAATAT---TAG---CA---ATAG---TAGG
ATTAGTAGTAGTAG--GAAT---AA-TAGCAATAAT------TGTGTGGTCCATAGTACTCATAGAATATAGGAAAATAT
TAAGACAA---AAGAAAATAGACAGATTAATTGATAGAATAAG---AGAAAGAGCAGAAGACAGTGGCA---------AT
GAGAGTGAAGGGGATCAGGAAG---A------------ATTAT---C---AGC---A------C---TT---G---T---
------G---GAGATG------------------------------GGGCACCAGGCTCACCATGCTCCTTGGGATA---
T---TG---------ATGAT------------CTGT------AG
>FJ469766/B/US/-/PRLS28
ATG------------------CAATCT------TT---AG---------AAATAT---ACG---CA---ATAG---TAGC
AATAGTAGTAGCAA--TAAT---AT-TAGCAATAGT------TGTGTGGTCTGTAGTATTCATAGAATATAGGAAAATAT
TAAGACAA---AGAAAAATAGACAGGTTACTTGATAGAATAAG---TGAAAGAGCAGAAGACAGTGGCA---------AT
GAGAGTGAAGGAGATCAGGAAG---A------------ATTAT---C---AGC---G------C---TT---G---T---
------G---GAGACG------------------------------GGGCACCATG---------CTCCTTGGGATG---
T---TA---------ATGAT------------CTGT------AG
>FJ469767/B/US/-/SH8127
ATG------------------CCATCT------TT---AT---------ATATAT---GGA---CA---ATAG---TAGC
ATTAGTAGTAGCAG--CAAT---AT-TAGCAATAGT------TGTGTGGTCCATAGTAATCATAGAATATAGGAAAATAT
TAAGGCAA---AGAAAAATAGACAGGATAATTGATAGAATAAG---AGAAAGAGCAGAAGACAGTGGCA---------AT
GAGAGCGAGGGAGATCAAGAAG---A------------ACTGT---C---AGC---A------C---TT---G---T---
------G---GAGAGAGGGCACCTTGCTCCGATG------------GGGAACCATG---------CTCCTTGGGATG---
T---TG---------ATGAT------------CTGT------AG
>FJ469768/B/US/-/SH8183
ATG------------------CAACCT------TT---AG---------TAATAG---TAG---GA---ATAG---TAGC
ATTAGTAGTAGCAT--CAAT---AA-TAGCAATAGT------TGTGTGGACCATAGTATTCATAGAATATAAGAAAATAT
TAAGACAA---AGAAAAATAGACAGGTTAATTGATAGAATAAG---TGAAAGAGCAGAGGACAGTGGCA---------AT
GAGAGTGAGGGGGATCAGGAAG---A------------ATTAT---C---AGC---A------C---TT---G---T---
------G---GAGAGG------------------------------GGGCACCTTG---------CTCCTTGGAATA---
T---TG---------ATGAT------------CTGT------AG
>FJ469769/B/US/-/SH8229
ATG------------------CAATCC------TT---AG---------AAATAT---TAG---CA---ATAG---TAGC
CTTAGTAGTAGCAG--GACT---AA-TAGCAATAGT------TGTGTGGTCCATAGTATTCATAGAAATTAGAAGAATAT
TAAGACAA---AAGAAAATAGACAGGATAATTGATAGAATAAG---AGAAAGAGCAGAAGACAGTGGCA---------AT
GATAGTGAAGGAGACCAGGAAG---A------------ATTAT---C---AGC---A------C---TT---G---T---
------G---GAAATG------------------------------GGGCACCAGGCTCATGATGCTCCTTGGGATG---
T---TG---------ATGAT------------CTGT------AA
>FJ469770/B/US/2003/SH8233
ATG------------------CAAACT------TT---AG---------AAGCAT---TAG---CA---ATAG---TAGC
ATTAGTAGTAGCAG--CAAT---AA-TAGTAATAGT------TGTGTGGACTATAGTATTCATAGAATATAGGAAAATAT
TAAGACAA---AGAAAAATAGACAAGTTAATTGATAGAATAAG---AGAAAGAGCAGAAGACAGTGGCA---------AT
GAGAGTGAAGGGGATCATGAAG---A------------------------ATT---A------C---TT---A---T---
------G---GAGCTG------------------------------GGGCACGATG---------CTCCTTGGGATA---
T---TA---------ATGAT------------CTGT------AG
>FJ469772/B/US/2004/SH858
ATG------------------CAACCT------TT---AC---------AAATAT---TAG---CA---ATAG---TAGC
ATTAGTAGTAGTAG--CCAT---AA-TAGCAATAGT------TGTGTGGTCCATAGTACTCATAGAATATAGGAAAATAT
TAAGACAA---AGAAAAATAGACCAGTTAATTGAAAGAATAAG---AGACAGAGCAGAGGACAGTGGCA---------AT
GAGAGTGACGGGGATCAGGAAG---A------------ATTAT---C---AGC---A------C---TT---G---T---
------G---GAGAGGGGGCAACTTGTGGAAATG------------GGGCATCATG---------CTCCTTGGGACA---
T---TG---------ATGAT------------CTGT------AG
>FJ495818/B/US/2006/CH40E_flA1
ATG------------------AACTCT------TT---AC---------AAATAT---CAG---CA---ATAG---TAGC
ATTAGTAGTAGCAG--GAAT---AA-TAGCAATAGT------TGTGTGGTCAATAGTAGCCATAGAATATAGGAAAATAT
TAAGGCAA---AGAAAAATAGACAGGTTAATTGATAGAATAAG---AGAAAGAGCAGAAGACAGTGGCA---------AT
GAGAGTGATGGGGATCAGGAAG---A------------ATTAT---C---AGC---A------C---TT---G---T---
------G---GAGAGA------------------------------GGGCATCTTG---------CTCTTGGGGATA---
T---TA---------ATGAT------------CTGT------AG
>FJ495819/B/US/2006/CH40E_flA2
ATG------------------AACTCT------TT---AC---------AAATAT---CAG---CA---ATAG---TAGC
ATTAGTAGTAGCAG--GAAT---AA-TAGCAATAGT------TGTGTGGTCAATAGTAGCCATAGAATATAGGAAAATAT
TAAGGCAA---AGAAAAATAGACAGGTTAATTGATAGAATAAG---AGAAAGAGCAGAAGACAGTGGCA---------AT
GAGAGTGATGGGGATCAGGAAG---A------------ATTAT---C---AGC---A------C---TT---G---T---
------G---GAGAGA------------------------------GGGCATCTTG---------CTCTTGGGGATA---
T---TA---------ATGAT------------CTGT------AG
>FJ495820/B/US/2006/CH40E_flA3
ATG------------------AACTCT------TT---AC---------AAATAT---CAG---CA---ATAG---TAGC
ATTAGTAGTAGCAG--GAAT---AA-TAGCAATAGT------TGTGTGGTCAATAGTAGCCATAGAATATAGGAAAATAT
TAAGGCAA---AGAAAAATAGACAGGTTAATTGATAGAATAAG---AGAAAGAGCAGAAGACAGTGGCA---------AT
GAGAGTGATGGGGATCAGGAAG---A------------ATTAT---C---AGC---A------C---TT---G---T---
------G---GAGAGA------------------------------GGGCATCTTG---------CTCTTGGGGATA---
T---TA---------ATGAT------------CTGT------AG
>FJ495821/B/US/2006/CH40E_flC7
ATG------------------AACTCT------TT---AC---------AAATAT---CAG---CA---ATAG---TAGC
ATTAGTAGTAGCAG--GAAT---AA-TAGCAATAGT------TGTGTGGTCAATAGTAGCCATAGAATATAGGAAAATAT
TAAGGCAA---AGAAAAATAGACAGGTTAATTGATAGAATAAG---AGAAAGAGCAGAAGACAGTGGCA---------AT
GAGAGTGATGGGGATCAGGAAG---A------------ATTAT---C---AGC---A------C---TT---G---T---
------G---GAGAGA------------------------------GGGCATCTTG---------CTCTTGGGGATA---
T---TA---------ATGAT------------CTGT------AG
>FJ495822/B/US/2006/CH40E_flF10
ATG------------------AACTCT------TT---AC---------AAATAT---CAG---CA---ATAG---TAGC
ATTAGTAGTAGCAG--GAAT---AA-TAGCAATAGT------TGTGTGGTCAATAGTAGCCATAGAATATAGGAAAATAT
TAAGGCAA---AGAAAAATAGACAGGTTAATTGATAGAATAAG---AGAAAGAGCAGAAGACAGTGGCA---------AT
GAGAGTGATGGGGATCAGGAAG---A------------ATTAT---C---AGC---A------C---TT---G---T---
------G---GAGAGA------------------------------GGGCATCTTG---------CTCTTGGGGATA---
T---TA---------ATGAT------------CTGT------AG
>FJ495823/B/US/2006/CH40E_flF7
ATG------------------AACTCT------TT---AC---------AAATAT---CAG---CA---ATAG---TAGC
ATTAGTAGTAGCAG--GAAT---AA-TAGCAATAGT------TGTGTGGTCAATAGTAGCCATAGAATATAGGAAAATAT
TAAGGCAA---AGAAAAATAGACAGGTTAATTGATAGAATAAG---AGAAAGAGCAGAAGACAGTGGCA---------AT
GAGAGTGATGGGGATCAGGAAG---A------------ATTAT---C---AGC---A------C---TT---G---T---
------G---GAGAGA------------------------------GGGCATCTTG---------CTCTTGGGGATA---
T---TA---------ATGAT------------CTGT------AG
>FJ495824/B/US/2006/CH40E_flF9
ATG------------------AACTCT------TT---AC---------AAATAT---CAG---CA---ATAG---TAGC
ATTAGTAGTAGCAG--GAAT---AA-TAGCAATAGT------TGTGTGGTCAATAGTAGCCATAGAATATAGGAAAATAT
TAAGGCAA---AGAAAAATAGACAGGTTAATTGATAGAATAAG---AGAAAGAGCAGAAGACAGTGGCA---------AT
GAGAGTGATGGGGATCAGGAAG---A------------ATTAT---C---AGC---A------C---TT---G---T---
------G---GAGAGA------------------------------GGGCATCTTG---------CTCTTGGGGATA---
T---TA---------ATGAT------------CTGT------AG
>FJ495825/B/US/2006/CH40E_flG3
ATG------------------AACTCT------TT---AC---------AAATAT---CAG---CA---ATAG---TAGC
ATTAGTAGTAGCAG--GAAT---AA-TAGCAATAGT------TGTGTGGTCAATAGTAGCCATAGAATATAGGAAAATAT
TAAGGCAA---AGAAAAATAGACAGGTTAATTGATAGAATAAG---AGAAAGAGCAGAAGACAGTGGCA---------AT
GAGAGTGATGGGGATCAGGAAG---A------------ATTAT---C---AGC---A------C---TT---G---T---
------G---GAGAGA------------------------------GGGCATCTTG---------CTCTTGGGGATA---
T---TA---------ATGAT------------CTGT------AG
>FJ495826/B/US/2006/CH40E_flG6
ATG------------------AACTCT------TT---AC---------AAATAT---CAG---CA---ATAG---TAGC
ATTAGTAGTAGCAG--GAAT---AA-TAGCAATAGT------TGTGTGGTCAATAGTAGCCATAGAATATAGGAAAATAT
TAAGGCAA---AGAAAAATAGACAGGTTAATTGATAGAATAAG---AGAAAGAGCAGAAGACAGTGGCA---------AT
GAGAGTGATGGGGATCAGGAAG---A------------ATTAT---C---AGC---A------C---TT---G---T---
------G---GAGAGA------------------------------GGGCATCTTG---------CTCTTGGGGATA---
T---TA---------ATGAT------------CTGT------AG
>FJ495937/B/US/2006/CH58E_flA1
ATG------------------CAGCCT------TT---A-----------AATA----TAG---CA---ATAG---GAGC
TTTAATAGTGGCAG--CAAT---AT-TAGCAATAAT------TGTGTGGACCATAGTATTCATAGAATATAGGAAAATAT
TAAAGCAG---AGGAAAATAGACAGGTTAATTGAAAGAATAAG---TGAAAGAGCAGAAGACAGTGGCA---------AT
GAGAGTGACGGGGATCAAGAAG---A------------ATTAT---C---AAA---A------C---TT---A---T---
------G---GAAATG------------------------------GGGCATCATG---------CTCCTTGGGATG---
T---TA---------ATGAT------------CTAT------AG
>FJ495939/B/US/2006/CH58E_flA7
ATG------------------CAGCCT------TT---A-----------AATA----TAG---CA---ATAG---GAGC
TTTAATAGTGGCAG--CAAT---AT-TAGCAATAAT------TGTGTGGACCATAGTATTCATAGAATATAGGAAAATAT
TAAAGCAG---AGGAAAATAGACAGGTTAATTGAAAGAATAAG---TGAAAGAGCAGAAGACAGTGGCA---------AT
GAGAGTGACGGGGATCAAGAAG---A------------ATTAT---C---AAA---A------C---TT---A---T---
------G---GAAATG------------------------------GGGCATCATG---------CTCCTTGGGATG---
T---TA---------ATGAT------------CTAT------AG
>FJ495940/B/US/2006/CH58E_flA8
ATG------------------CAGCCT------TT---A-----------AATA----TAG---CA---ATAG---GAGC
TTTAATAGTGGCAG--CAAT---AT-TAGCAATAAT------TGTGTGGACCATAGTATTCATAGAATATAGGAAAATAT
TAAAGCAG---AGGAAAATAGACAGGTTAATTGAAAGAATAAG---TGAAAGAGCAGAAGACAGTGGCA---------AT
GAGAGTGACGGGGATCAAGAAG---A------------ATTAT---C---AAA---A------C---TT---A---T---
------G---GAAATG------------------------------GGGCATCATG---------CTCCTTGGGATG---
T---TA---------ATGAT------------CTAT------AG
>FJ495941/B/US/2006/CH58E_flA9
ATG------------------CAGCCT------TT---A-----------AATA----TAG---CA---ATAG---GAGC
TTTAATAGTGGCAG--CAAT---AT-TAGCAATAAT------TGTGTGGACCATAGTATTCATAGAATATAGGAAAATAT
TAAAGCAG---AGGAAAATAGACAGGTTAATTGAAAGAATAAG---TGAAAGAGCAGAAGACAGTGGCA---------AT
GAGAGTGACGGGGATCAAGAAG---A------------ATTAT---C---AAA---A------C---TT---A---T---
------G---GAAATG------------------------------GGGCATCATG---------CTCCTTGGGATG---
T---TA---------ATGAT------------CTAT------AG
>FJ495942/B/US/2006/CH58E_flC4
ATG------------------CAGCCT------TT---A-----------AATA----TAG---CA---ATAG---GAGC
TTTAATAGTGGCAG--CAAT---AT-TAGCAATAAT------TGTGTGGACCATAGTATTCATAGAATATAGGAAAATAT
TAAAGCAG---AGGAAAATAGACAGGTTAATTGAAAGAATAAG---TGAAAGAGCAGAAGACAGTGGCA---------AT
GAGAGTGACGGGGATCAAGAAG---A------------ATTAT---C---AAA---A------C---TT---A---T---
------G---GAAATG------------------------------GGGCATCATG---------CTCCTTGGGATG---
T---TA---------ATGAT------------CTAT------AG
>FJ495943/B/US/2006/CH58E_flC5
ATG------------------CAGCCT------TT---A-----------AATA----TAG---CA---ATAG---GAGC
TTTAATAGTGGCAG--CAAT---AT-TAGCAATAAT------TGTGTGGACCATAGTATTCATAGAATATAGGAAAATAT
TAAAGCAG---AGGAAAATAGACAGGTTAATTGAAAGAATAAG---TGAAAGAGCAGAAGACAGTGGCA---------AT
GAGAGTGACGGGGATCAAGAAG---A------------ATTAT---C---AAA---A------C---TT---A---T---
------G---GAAATG------------------------------GGGCATCATG---------CTCCTTGGGATG---
T---TA---------ATGAT------------CTAT------AG
>FJ496000/B/US/2006/CH77E_flA1
ATG------------------CAATCT------TT---AT---------ATATAT---TAG---GA---ATAG---TAGC
ATTAGTAGTAGCAG--CAAT---AT-TAGCAATAGT------TGTGTGGACCATAGTATACATAGAATATAGGAAAATAG
TAAGACAA---AGGAAAATAGACAGATTACTTGATAGAATAAT---AGACAGAGCAGAAGACAGTGGCA---------AT
GAGAGCGAGGGTGGTCAGGAGG---A------------ATTGT---C---AGC---A------C---TT---A---T---
------G---GAGATG------------------------------GGGCACCATG---------CTCCTTGGGTTA---
T---TG---------ATGAT------------CAGT------AG
>FJ496001/B/US/2006/CH77E_flA2
ATG------------------CAATCT------TT---AT---------ATATAT---TAG---GA---ATAG---TAGC
ATTAGTAGTAGCAG--CAAT---AT-TAGCAATAGT------TGTGTGGACCATAGTATACATAGAATATAGGAAAATAG
TAAGACAA---AGGAAAATAGACAGATTACTTGATAGAATAAT---AGACAGAGCAGAAGACAGTGGCA---------AT
GAGAGCGAGGGTGATCAGGAGG---A------------ATTGT---C---AGC---A------C---TT---A---T---
------G---GAGATG------------------------------GGGCACCATG---------CTCCTTGGGTTA---
T---TG---------ATGAT------------CAGT------AG
>FJ496002/B/US/2006/CH77E_flB3
ATG------------------CAATCT------TT---AT---------ATATAT---TAG---GA---ATAG---TAGC
ATTAGTAGTAGCAG--CAAT---AT-TAGCAATAGT------TGTGTGGACCATAGTATACATAGAATATAGGAAAATAG
TAAGACAA---AGGAAAATAGACAGATTACTTGATAGAATAAT---AGACAGAGCAGAAGACAGTGGCA---------AT
GAGAGCGAGGGTGATCAGGAGG---A------------ATTGT---C---AGC---A------C---TT---A---T---
------G---GAGATG------------------------------GGGCACCATG---------CTCCTTGGGTTA---
T---TG---------ATGAT------------CAGT------AG
>FJ496003/B/US/2006/CH77E_flC3
ATG------------------CAATCT------TT---AT---------ATATAT---TAG---GA---ATAG---TAGC
ATTAGTAGTAGCAG--CAAT---AT-TAGCAATAGT------TGTGTGGACCATAGTATACATAGAATATAGGAAAATAG
TAAGACAA---AGGAAAATAGACAGATTACTTGATAGAATAAT---AGACAGAGCAGAAGACAGTGGCA---------AT
GAGAGCGAGGGTGATCAGGAGG---A------------ATTGT---C---AGC---A------C---TT---A---T---
------G---GAGATG------------------------------GGGCACCATG---------CTCCTTGGGTTA---
T---TG---------ATGAT------------CAGT------AG
>FJ496004/B/US/2006/CH77E_flC4
ATG------------------CAATCT------TT---AT---------ATATAT---TAG---GA---ATAG---TAGC
ATTAGTAGTAGCAG--CAAT---AT-TAGCAATAGT------TGTGTGGACCATAGTATACATAGAATATAGGAAAATAG
TAAGACAA---AGGAAAATAGACAGATTACTTGATAGAATAAT---AGACAGAGCAGAAGACAGTGGCA---------AT
GAGAGCGAGGGTGATCAGGAGG---A------------ATTGT---C---AGC---A------T---TT---A---T---
------G---GAGATG------------------------------GGGCACCATG---------CTCCTTGGGTTA---
T---TG---------ATGAT------------CAGT------AG
>FJ496005/B/US/2006/CH77E_flC7
ATG------------------CAATCT------TT---AT---------ATATAT---TAG---GA---ATAG---TAGC
ATTAGTAGTAGCAG--CAAT---AT-TAGCAATAGT------TGTGTGGACCATAGTATACATAGAATATAGGAAAATAG
TAAGACAA---AGGAAAATAGACAGATTACTTGATAGAATAAT---AGACAGAGCAGAAGACAGTGGCA---------AT
GAGAGCGAGGGTGATCAGGAGG---A------------ATTGT---C---AGC---A------C---TT---A---T---
------G---GAGATG------------------------------GGGCACCATG---------CTCCTTGGGTTA---
T---TG---------ATGAT------------CAGT------AG
>FJ496006/B/US/2006/CH77E_flC9
ATG------------------CAATCT------TT---AT---------ATATAT---TAG---GA---ATAG---TAGC
ATTAGTAGTAGCAG--CAAT---AT-TAGCAATAGT------TGTGTGGACCATAGTATACATAGAATATAGGAAAATAG
TAAGACAA---AGGAAAATAGACAGATTACTTGATAGAATAAT---AGACAGAGCAGAAGACAGTGGCA---------AT
GAGAGCGAGGGTGATCAGGAGG---A------------ATTGT---C---AGC---A------C---TT---A---T---
------G---GAGATG------------------------------GGGCACCATG---------CTCCTTGGGTTA---
T---CG---------ATGAT------------CAGT------AG
>FJ496007/B/US/2006/CH77E_flD5
ATG------------------CAATCT------TT---AT---------ATATAT---TAG---GA---ATAG---TAGC
ATTAGTAGTAGCAG--CAAT---AT-TAGCAATAGT------TGTGTGGACCATAGTATACATAGAATATAGGAAAATAG
TAAGACAA---AGGAAAATAGACAGATTACTTGATAGAATAAT---AGACAGAGCAGAAGACAGTGGCA---------AT
GAGAGCGAGGGTGATCAGGAGG---A------------ATTGT---C---AGC---A------C---TT---A---T---
------G---GAGATG------------------------------GGGCACCATG---------CTCCTTGGGTTA---
T---TG---------ATGAT------------CAGT------AG
>FJ496072/B/US/2002/04013226_2_flA8
ATG------------------TCCCCC------TT---AG---------ACATAG---CAG---CA---ATAG---TAGG
ATTAGTAGTAGCAG--TAAT---AC-TAGCAATAGT------TGTGTGGTCCATAGTATTCATAGAATATAGGAAAATAT
TAAGACAA---AGGAAAATAGACAGGTTAATTGATAGAATAGC---AGCCAGAGCAGAAGATAGTGGCA---------AT
GAAAGTGAAGGTGATCAGGAAG---A------------ATTGT---C---AGC---A------C---TT---G---T---
------G---GACATG------------------------------GGGCACGATG---------CTCCTTGGGATG---
T---TA---------ATGAT------------CTGT------AG
>FJ496073/B/US/2002/04013226_2_flA9
ATG------------------TCCCCC------TT---AG---------ACATAG---CAG---CA---ATAG---TAGG
ATTAGTAGTAGCAG--TAAT---AC-TAGCAATAGT------TGTGTGGTCCATAGTATTCATAGAATATAGGAAAATAT
TAAGACAA---AGGAAAATAGACAGGTTAATTGATAGAATAGC---AGCCAGAGCAGAAGATAGTGGCA---------AT
GAAAGTGAAGGTGATCAGGAAG---A------------ATTGT---C---AGC---A------C---TT---G---T---
------G---GACATG------------------------------GGGCACGATG---------CTCCTTGGGATG---
T---TA---------ATGAT------------CTGT------AG
>FJ496074/B/US/2002/04013226_2_flB10
ATG------------------TCCCCC------TT---AG---------ACATAG---CAG---CA---ATAG---TAGG
ATTAGTAGTAGCAG--TAAT---AC-TAGCAATAGT------TGTGTGGTCCATAGTATTCATAGAATATAGGAAAATAT
TAAGACAA---AGGAAAATAGACAGGTTAATTGATAGAATAGC---AGCCAGAGCAGAAGATAGTGGCA---------AT
GAAAGTGAAGGTGATCAGGAAG---A------------ATTGT---C---AGC---A------C---TT---G---T---
------G---GACATG------------------------------GGGCACGATG---------CTCCTTGGGATG---
T---TA---------ATGAT------------CTGT------AG
>FJ496075/B/US/2002/04013226_2_flC1
ATG------------------TCCCCC------TT---AG---------ACATAG---CAG---CA---ATAG---TAGG
ATTAGTAGTAGCAG--TAAT---AC-TAGCAATAGT------TGTGTGGTCCATAGTATTCATAGAATATAGGAAAATAT
TAAGACAA---AGGAAAATAGACAGGTTAATTGATAGAATAGC---AGCCAGAGCAGAAGATAGTGGCA---------AT
GAAAGTGAAGGTGATCAGGAAG---A------------ATTGT---C---AGC---A------C---TT---G---T---
------G---GATATG------------------------------GGGCACGATG---------CTCCTTGGGATG---
T---TA---------ATGAT------------CTGT------AG
>FJ496076/B/US/2002/04013226_2_flD12
ATG------------------TCCCCC------TT---AG---------ACATAG---CAG---CA---ATAG---TAGG
ATTAGTAGTAGCAG--TAAT---AC-TAGCAATAGT------TGTGTGGTCCATAGTATTCATAGAATATAGGAAAATAT
TAAGACAA---AGGAAAATAGACAGGTTAATTGATAGAATAGC---AGCCAGAGCAGAAGATAGTGGCA---------AT
GAAAGTGAAGGTGATCAGGAAG---A------------ATTGT---C---AGC---A------C---TT---G---T---
------G---GACATG------------------------------GGGCACGATG---------CTCCTTGGGATG---
T---TA---------ATGAT------------CTGT------AG
>FJ496077/B/US/2002/04013226_2_flD7
ATG------------------TCCCCC------TT---AG---------ACATAG---CAG---CA---ATAG---TAGG
ATTAGTAGTAGCAG--TAAT---AC-TAGCAATAGT------TGTGTGGTCCATAGTATTCATAGAATATAGGAAAATAT
TAAGACAA---AGGAAAATAGACAGGTTAATTGATAGAATAGC---AGCCAGAGCAGAAGATAGTGGCA---------AT
GAAAGTGAAGGTGATCAGGAAG---A------------ATTGT---C---AGC---A------C---TT---G---T---
------G---GACATG------------------------------GGGCACGATG---------CTCCTTGGGATG---
T---TA---------ATGAT------------CTGT------AG
>FJ496078/B/US/2002/04013226_2_flH11
ATG------------------TCCCCC------TT---AG---------ACATAG---CAG---CA---ATAG---TAGG
ATTAGTAGTAGCAG--TAAT---AC-TAGCAATAGT------TGTGTGGTCCATAGTATTCATAGAATATAGGAAAATAT
TAAGACAA---AGGAAAATAGACAGGTTAATTGATAGAATAGC---AGCCAGAGCAGAAGATAGTGGCA---------AT
GAAAGTGAAGGTGATCAGGAAG---A------------ATTGT---C---AGC---A------C---TT---G---T---
------G---GACATG------------------------------GGGCACGATG---------CTCCTTGGGATG---
T---TA---------ATGAT------------CTGT------AG
>FJ496079/B/US/2002/04013226_2_flH5
ATG------------------TCCCCC------TT---AG---------ACATAG---CAG---CA---ATAG---TAGG
ATTAGTAGTAGCAG--TAAC---AC-TAGCAATAGT------TGTGTGGTCCATAGTATTCATAGAATATAGGAAAATAT
TAAGACAA---AGGAAAATAGACAGGTTAATTGATAGAATAGC---AGCCAGAGCAGAAGATAGTGGCA---------AT
GAAAGTGAAGGTGATCAGGAAG---A------------ATTGT---C---AGC---A------C---TT---G---T---
------G---GACATG------------------------------GGGCACGATG---------CTCCTTGGGATG---
T---TA---------ATGAT------------CTGT------AG
>FJ496080/B/US/2002/04013226_2_flH6
ATG------------------TCCCCC------TT---AG---------ACATAG---CAG---CA---ATAG---TAGG
ATTAGTAGTAGCAG--TAAT---AC-TAGCAATAGT------TGTGTGGTCCATAGTATTCATAGAATATAGGAAAATAT
TAAGACAA---AGGAAAATAGACAGGTTAATTGATAGAATAGC---AGCCAGAGCAGAAGATAGTGGCA---------AT
GAAAGTGAAGGTGATCAGGAAG---A------------ATTGT---C---AGC---A------C---TT---G---T---
------G---GACATG------------------------------GGGCACGATG---------CTCCTTGGGATG---
T---TA---------ATGAT------------CTGT------AG
>FJ496081/B/US/2005/04013396_0_flE6
ATG------------------CAATCT------TT---GC---------AGATAT---TAG---CA---ATAG---TAGC
CTTAGTAGTAGTAG--CAAT---AA-TAGCAATAAT------TGTGTGGTCTATAGTATTCATAGAATATAGAAGAATAA
GAAGGCAA---AGAAAAATAGACAGGTTAATTGATAGAATAAT---AGAAAGAGCAGAAGACAGTGGCA---------AT
GAAAGTGAAGGAGACCAGGAAG---A------------ATTAT---C---AGC---A------C---TG---G---T---
------G---GAAAGG------------------------------GGGCATCTTG---------CTCCTTGGGATG---
T---TA---------ATGAT------------TTGT------AG
>FJ496082/B/US/2005/04013396_0_flF3
ATG------------------CAATCT------TT---GC---------AGATAT---TAG---CA---ATAG---TAGC
CTTAGTAGTAGTAG--CAAT---AA-TAGCAATAAT------TGTGTGGTCTATAGTATTCATAGAATATAGAAGAATAA
GAAGGCAA---AGAAAAATAGACAGGTTAATTGATAGAATAAT---AGAAAGAGCAGAAGACAGTGGCA---------AT
GAAAGTGAAGGAGACCAGGAAG---A------------ATTAT---C---AGC---A------C---TG---G---T---
------G---GAAAGG------------------------------GGGCATCTTG---------CTCCTTGGGATG---
T---TA---------ATGAT------------TTGT------AG
>FJ496083/B/US/2005/04013396_0_flF4
ATG------------------CAATCT------TT---GC---------AGATAT---TAG---CA---ATAG---TAGC
CTTAGTAGTAGTAG--CAAT---AA-TAGCAATAAT------TGTGTGGTCTATAGTATTCATAGAATATAGAAGAATAA
GAAGGCAA---AGAAAAATAGACAGGTTAATTGATAGAATAAT---AGAAAGAGCAGAAGACAGTGGCA---------AT
GAAAGTGAAGGAGACCAGGAAG---A------------ATTAT---C---AGC---A------C---TG---G---T---
------G---GAAAGG------------------------------GGGCATCTTG---------CTCCTTGGGATG---
T---TA---------ATGAT------------TTGT------AG
>FJ496084/B/US/2005/04013396_0_flG7
ATG------------------CAATCT------TT---GC---------AGATAT---TAG---CA---ATAG---TAGC
CTTAGTAGTAGTAG--CAAT---AA-TAGCAATAAT------TGTGTGGTCTATAGTATTCATAGAATATAGAAGAATAA
GAAGGCAA---AGAAAAATAGACAGGTTAATTGATAGAATAAT---AGAAAGAGCAGAAGACAGTGGCA---------AT
GAAAGTGAAGGAGACCAGGAAG---A------------ATTAT---C---AGC---A------C---TG---G---T---
------G---GAAAGG------------------------------GGGCATCTTG---------CTCCTTGGGATG---
T---TA---------ATGAT------------TTGT------AG
>FJ496085/B/US/2005/04013396_0_flG8
ATG------------------CAATCT------TT---GC---------AGATAT---TAG---CA---ATAG---TAGC
CTTAGTAGTAGTAG--CAAT---AA-TAGCAATAAT------TGTGTGGTCTATAGTATTCATAGAATATAGAAGAATAA
GAAGGCAA---AGAAAAATAGACAGGTTAATTGATAGAATAAT---AGAAAGAGCAGAAGACAGTGGCA---------AT
GAAAGTGAAGGAGACCAGGAAG---A------------ATTAT---C---AGC---A------C---TG---G---T---
------G---GAAAGG------------------------------GGGCATCTTG---------CTCCTTGGGATG---
T---TA---------ATGAT------------TTGT------AG
>FJ496145/B/US/1991/SUMA_flC5
ATG------------------CAAGCT------TT---AT---------ATATAT---TAG---GA---ATAG---TAGC
ATTAGTATTAGCAG--CAAT---AC-TAGCAATAGT------TGTGTGGTCCATAGTACTCATAGAATATAGAAAAATAT
TAAGACAA---AGAAGAATAGACAGGTTAATTGATAGAATAAG---AGAAAGAGCAGAAGACAGTGGCA---------AT
GAAAGTGAAGGGGATCAGGAAG---A------------------------ATT---A------C---TT---T---T---
------G---GAGATG------------------------------GGGCATCTTG---------CTCCTTGGGATG---
T---TA---------ATGAT------------CTGT------AG
>FJ496146/B/US/1991/SUMA_flC7
ATG------------------CAAGCT------TT---AT---------ATATAT---TAG---GA---ATAG---TAGC
ATTAGTATTAGCAG--CAAT---AC-TAGCAATAGT------TGTGTGGTCCATAGTACTCATAGAATATAGAAAAATAT
TAAGACAA---AGAAGAATAGACAGGTTAATTGATAGAATAAG---AGAAAGAGCAGAAGACAGTGGCA---------AT
GAAAGTGAAGGGGATCAGGAAG---A------------------------ATT---A------C---TT---T---T---
------G---GAGATG------------------------------GGGCATCTTG---------CTCCTTGGGATG---
T---TA---------ATGAT------------CTGT------AG
>FJ496147/B/US/1991/SUMA_flD10
ATG------------------CAAGCT------TT---AT---------ATATAT---TAG---GA---ATAG---TAGC
ATTAGTATTAGCAG--CAAT---AC-TAGCAATAGT------TGTGTGGTCCATAGTACTCATAGAATATAGAAAAATAT
TAAGACAA---AGAAGAATAGACAGGTTAATTGATAGAATAAG---AGAAAGAGCAGAAGACAGTGGCA---------AT
GAAAGTGAAGGGGATCAGGAAG---A------------------------ATT---A------C---TT---T---T---
------G---GAGATG------------------------------GGGCATCTTG---------CTCCTTGGGATG---
T---TA---------ATGAT------------CTGT------AG
>FJ496148/B/US/1991/SUMA_flD3
ATG------------------CAAGCT------TT---AT---------ATATAT---TAG---GA---ATAG---TAGC
ATTAGTATTAGCAG--CAAT---AC-TAGCAATAGT------TGTGTGGTCCATAGTACTCATAGAATATAGAAAAATAT
TAAGACAA---AGAAGAATAGACAGGTTAATTGATAGAATAAG---AGAAAGAGCAGAAGACAGTGGCA---------AT
GAAAGTGAAGGAGATCAGGAAG---A------------------------ATT---A------C---TT---T---T---
------G---GAGATG------------------------------GGGCATCTTG---------CTCCTTGGGATG---
T---TA---------ATGAT------------CTGT------AG
>FJ496149/B/US/1991/SUMA_flE5
ATG------------------CAAGCT------TT---AT---------ATATAT---TAG---GA---ATAG---TAGC
ATTAGTATTAGCAG--CAAT---AC-TAGCAATAGT------TGTGTGGTCCATAGTACTCATAGAATATAGAAAAATAT
TAAGACAA---AGAAGAATAGACAGGTTAATTGATAGAATAAG---AGAAAGAGCAGAAGACAGTGGCA---------AT
GAAAGTGAAGGGGATCAGGAAG---A------------------------ATT---A------C---TT---T---T---
------G---GAGATG------------------------------GGGCATCTTG---------CTCCTTGGGATG---
T---TA---------ATGAT------------CTGT------AG
>FJ496150/B/US/1991/SUMA_flE7
ATG------------------CAAGCT------TT---AT---------ATATAT---TAG---GA---ATAG---TAGC
ATTAGTATTAGCAG--CAAT---AC-TAGCAATAGT------TGTGTGGTCCATAGTACTCATAGAATATAGAAAAATAT
TAAGACAA---AGAAGAATAGACAGGTTAATTGATAGAATAAG---AGAAAGAGCAGAAGACAGTGGCA---------AT
GAAAGTGAAGGGGATCAGGAAG---A------------------------ATT---A------C---TT---T---T---
------G---GAGATG------------------------------GGGCATCTTG---------CTCCTTGGGATG---
T---TA---------ATGAT------------CTGT------AG
>FJ496151/B/US/2001/TRJO_flA1
ATG------------------TCACCT------TT---AG---------TAATAG---CAT---CA---ATAG---TAGC
ATTAGTAGTAGCAG--CAAT---AA-TAGTAATAGT------TATTTGGTCCATAGTATTCATAGAATATAGGAAAATAT
TAAGACAA---AGAAAAATAGACAGGCTAGTTGATAGAATACT---AGAAAGAGCAGAAGACAGTGGCA---------AT
GAGAGTGATGGGGATCAGGAAG---A------------ATTAT---C---AGC---A------C---TT---G---T---
------G---GAGATGGGGCACCAT---------------------GGGCATGATG---------CTCCTTGGGATA---
T---TG---------ATGAT------------CTGT------AA
>FJ496152/B/US/2001/TRJO_flA2
ATG------------------TCACCT------TT---AG---------TAATAG---CAT---CA---ATAG---TAGC
ATTAGTAGTAGCAG--CAAT---AA-TAGTAATAGT------TATTTGGTCCATAGTATTCATAGAATATAGGAAAATAT
TAAGACAA---AGAAAAATAGACAGGCTAGTTGATAGAATACT---AGAAAGAGCAGAAGACAGTGGCA---------AT
GAGAGTGATGGGGATCAGGAAG---A------------ATTAT---C---AGC---A------C---TT---G---T---
------G---GAGATGGGGCACCAT---------------------GGGCATGATG---------CTCCTTGGGATA---
T---TG---------ATGAT------------CTGT------AA
>FJ496153/B/US/2001/TRJO_flA9
ATG------------------TCACCT------TT---AG---------TAATAG---CAT---CA---ATAG---TAGC
ATTAGTAGTAGCAG--CAAT---AA-TAGTAATAGT------TATTTGGTCCATAGTATTCATAGAATATAGGAAAATAT
TAAGACAA---AGAAAAATAGACAGGCTAGTTGATAGAATACT---AGAAAGAGCAGAAGACAGTGGCA---------AT
GAGAGTGATGGGGATCAGGAAG---A------------ATTAT---C---AGC---A------C---TT---G---T---
------G---GAGATGGGGCACCAT---------------------GGGCATGATG---------CTCCTTGGGATA---
T---TG---------ATGAT------------CTGT------AA
>FJ496154/B/US/2001/TRJO_flB1
ATG------------------TCACCT------TT---AG---------TAATAG---CAT---CA---ATAG---TAGC
ATTAGTAGTAGCAG--CAAT---AA-TAGTAATAGT------TATTTGGTCCATAGTATTCATAGAATATAGGAAAATAT
TAAGACAA---AGAAAAATAGACAGGCTAGTTGATAGAATACT---AGAAAGAGCAGAAGACAGTGGCA---------AT
GAGAGTGATGGGGATCAGGAAG---A------------ATTAT---C---AGC---A------C---TT---G---T---
------G---GAGATGGGGCACCAT---------------------GGGCATGATG---------CTCCTTGGGATA---
T---TG---------ATGAT------------CTGT------AA
>FJ496155/B/US/2001/TRJO_flC6
ATG------------------TCACCT------TT---AG---------TAATAG---CAT---CA---ATAG---TAGC
ATTAGTAGTAGCAG--CAAT---AA-TAGTAATAGT------TATTTGGTCCATAGTATTCATAGAATATAGGAAAATAT
TAAGACAA---AGAAAAATAGACAGGCTAGTTGATAGAATACT---AGAAAGAGCAGAAGACAGTGGCA---------AT
GAGAGTGATGGGGATCAGGAAG---A------------ATTAT---C---AGC---A------C---TT---G---T---
------G---GAGATGGGGCACCAT---------------------GGGCATGATG---------CTCCTTGGGATA---
T---TG---------ATGAT------------CTGT------AA
>FJ496156/B/US/2001/TRJO_flC9
ATG------------------TCACCT------TT---AG---------TAATAG---CAT---CA---ATAG---TAGC
ATTAGTAGTAGCAG--CAAT---AA-TAGTAATAGT------TATTTGGTCCATAGTATTCATAGAATATAGGAAAATAT
TAAGACAA---AGAAAAATAGACAGGCTAGTTGATAGAATACT---AGAAAGAGCAGAAGACAGTGGAA---------AT
GAGAGTGATGGGGATCAGGAAG---A------------ATTAT---C---AGC---A------C---TT---G---T---
------G---GAGATGGGGCACCAT---------------------GGGCATGATG---------CTCCTTGGGATA---
T---TG---------ATGAT------------CTGT------AA
>FJ496157/B/US/2001/TRJO_flD3
ATG------------------TCACCT------TT---AG---------TAATAG---CAT---CA---ATAG---TAGC
ATTAGTAGTAGCAG--CAAT---AA-TAGTAATAGT------TATTTGGTCCATAGTATTCATAGAATATAGGAAAATAT
TAAGACAA---AGAAAAATAGACAGGCTAGTTGATAGAATACT---AGAAAGAGCAGAAGACAGTGGCA---------AT
GAGAGTGATGGGGATCAGGAAG---A------------ATTAT---C---AGC---A------C---TT---G---T---
------G---GAGATGGGGCACCAT---------------------GGGCATGATG---------CTCCTTGGGATA---
T---TG---------ATGAT------------CTGT------AA
>FJ496158/B/US/1990/WEAU_flA11
ATG------------------CAATCT------TT---GC---------AAATAT---TAG---CA---ATAG---TAGC
CTTAGTAGTAGCAG--GAAT---AA-TAGCAATAGT------TGTGTGGTCCATAGTACTCATAGAATATAGGAAAATAT
TAAGACAA---AGAAAAATAGACAGGTTAATTGATAGAATAAG---AGACAGAGCAGAAGACAGTGGCA---------AT
GAGAGTGAAGGGGATCAGGAAG---A------------ATTAT---C---AGC---A------C---TT---G---T---
------G---GAAATG------------------------------GGGCATCATG---------CTCCTTGGGATA---
T---TG---------ATGAT------------CTGT------AG
>FJ496159/B/US/1990/WEAU_flE1
ATG------------------CAATCT------TT---GC---------AAATAT---TAG---CA---ATAG---TAGC
CTTAGTAGTAGCAG--GAAT---AA-TAGCAATAGT------TGTGTGGTCCATAGTACTCATAGAATATAGGAAAATAT
TAAGACAA---AGAAAAATAGACAGGTTAATTGATAGAATAAG---AGACAGAGCAGAAGACAGTGGCA---------AT
GAGAGTGAAGGGGATCAGGAAG---A------------ATTAT---C---AGC---A------C---TT---G---T---
------G---GAAATG------------------------------GGGCATCATG---------CTCCTTGGGATA---
T---TG---------ATGAT------------CTGT------AG
>FJ496160/B/US/1990/WEAU_flE3
ATG------------------CAATCT------TT---GC---------AAATAT---TAG---CA---ATAG---TAGC
CTTAGTAGTAGCAG--GAAT---AA-TAGCAATAGT------TGTGTGGTCCATAGTACTCATAGAATATAGGAAAATAT
TAAGACAA---AGAAAAATAGACAGGTTAATTGATAGAATAAG---AGACAGAGCAGAAGACAGTGGCA---------AT
GAGAGTGAAGGGGATCAGGAAG---A------------ATTAT---C---AGC---A------C---TT---G---T---
------G---GAAATG------------------------------GGGCATCATG---------CTCCTTGGGATA---
T---TG---------ATGAT------------CTGT------AG
>FJ496161/B/US/1990/WEAU_flE8
ATG------------------CAATCT------TT---GC---------AAATAT---TAG---CA---ATAG---TAGC
CTTAGTAGTAGCAG--GAAT---AA-TAGCAATAGT------TGTGTGGTCCATAGTACTCATAGAATATAGGAAAATAT
TAAGACAA---AGAAAAATAGACAGGTTAATTGATAGAATAAG---AGACAGAGCAGAAGACAGTGGCA---------AT
GAGAGTGAAGGGGATCAGGAAG---A------------ATTAT---C---AGC---A------C---TT---G---T---
------G---GAAATG------------------------------GGGCATCATG---------CTCCTTGGGATA---
T---TG---------ATGAT------------CTGT------AG
>FJ496162/B/US/1990/WEAU_flF2
ATG------------------CAATCT------TT---GC---------AAATAT---TAG---CA---ATAG---TAGC
CTTAGTAGTAGCAG--GAAT---AA-TAGCAATAGT------TGTGTGGTCCATAGTACTCATAGAATATAGGAAAATAT
TAAGACAA---AGAAAAATAGACAGGTTAATTGATAGAATAAG---AGACAGAGCAGAAGACAGTGGCA---------AT
GAGAGTGAAGGGGATCAGGAAG---A------------ATTAT---C---AGC---A------C---TT---G---T---
------G---GAAATG------------------------------GGGCATCATG---------CTCCTTGGGATA---
T---TG---------ATGAT------------CTGT------AG
>FJ496163/B/US/1990/WEAU_flF5
ATG------------------CAATCT------TT---GC---------AAATAT---TAG---CA---ATAG---TAGC
CTTAGTAGTAGCAG--GAAT---AA-TAGCAATAGT------TGTGTGGTCCATAGTACTCATAGAATATAGGAAAATAT
TAAGACAA---AGAAAAATAGACAGGTTAATTGATAGAATAAG---AGACAGAGCAGAAGACAGTGGCA---------AT
GAGAGTGAAGGGGATCAGGAAG---A------------ATTAT---C---AGC---A------C---TT---G---T---
------G---GAAATG------------------------------GGGCATCATG---------CTCCTTGGGATA---
T---TG---------ATGAT------------CTGT------AG
>FJ496164/B/US/1990/WEAU_flF6
ATG------------------CAATCT------TT---GC---------AAATAT---TAG---CA---ATAG---TAGC
CTTAGTAGTAGCAG--GAAT---AA-TAGCAATAGT------TGTGTGGTCCATAGTACTCATAGAATATAGGAAAATAT
TAAGACAA---AGAAAAATAGACAGGTTAATTGATAGAATAAG---AGACAGAGCAGAAGACAGTGGCA---------AT
GAGAGTGAAGGGGATCAGGAAG---A------------ATTAT---C---AGC---A------C---TT---G---T---
------G---GAAATG------------------------------GGGCATCATG---------CTCCTTGGGATA---
T---TG---------ATGAT------------CTGT------AG
>FJ496165/B/US/1990/WEAU_flF7
ATG------------------CAATCT------TT---GC---------AAATAT---TAG---CA---ATAG---TAGC
CTTAGTAGTAGCAG--GAAT---AA-TAGCAATAGT------TGTGTGGTCCATAGTACTCATAGAATATAGGAAAATAT
TAAGACAA---AGAAAAATAGACAGGTTAATTGATAGAATAAG---AGACAGAGCAGAAGACAGTGGCA---------AT
GAGAGTGAAGGGGATCAGGAAG---A------------ATTAT---C---AGC---A------C---TT---G---T---
------G---GAAATG------------------------------GGGCATCATG---------CTCCTTGGGATA---
T---TG---------ATGAT------------CTGT------AG
>FJ496166/B/US/1990/WEAU_flF9
ATG------------------CAATCT------TT---GC---------AAATAT---TAG---CA---ATAG---TAGC
CTTAGTAGTAGCAG--GAAT---AA-TAGCAATAGT------TGTGTGGTCCATAGTACTCATAGAATATAGGAAAATAT
TAAGACAA---AGAAAAATAGACAGGTTAATTGATAGAATAAG---AGACAGAGCAGAAGACAGTGGCA---------AT
GAGAGTGAAGGGGATCAGGAAG---A------------ATTAT---C---AGC---A------C---TT---G---T---
------G---GAAATG------------------------------GGGCATCATG---------CTCCTTGGGATA---
T---TG---------ATGAT------------CTGT------AG
>FJ496167/B/US/2000/WITO_flA1
ATG------------------CAACCT------TT---AG---------AAATAT---TAG---CA---GTAG---TAGC
ATTAGTAGTAGCAC--TAAT---AC-TAGCAATAGT------TGTGTGGACCATAGTATACATAGAATATAGGAAAATAC
AAAAACAA---AAGAAAATAGACAGGTTAATTGATAGAATAAG---AGAAAGAGCAGAAGACAGTGGCA---------AT
GAAAGTGATGGGGACCAAGAAG---A------------ATTAT---C---AGC---A------C---TT---G---T---
------G---GAGATG------------------------------GGGCATCATG---------CTCCTTGGGATG---
T---TA---------ATGAT------------GAGT------AG
>FJ496168/B/US/2000/WITO_flA2
ATG------------------CAACCT------TT---AG---------AAATAT---TAG---CA---GTAG---TAGC
ATTAGTAGTAGCAC--TAAT---AC-TAGCAATAGT------TGTGTGGACCATAGTATACATAGAATATAGGAAAATAC
AAAAACAA---AAGAAAATAGACAGGTTAATTGATAGAATAAG---AGAAAGAGCAGAAGACAGTGGCA---------AT
GAAAGTGATGGGGACCAAGAAG---A------------ATTAT---C---AGC---A------C---TT---G---T---
------G---GAGATG------------------------------GGGCATCATG---------CTCCTTGGGATG---
T---TA---------ATGAT------------GAGT------AG
>FJ496169/B/US/2000/WITO_flB3
ATG------------------CAACCT------TT---AG---------AAATAT---TAG---CA---GTAG---TAGC
ATTAGTAGTAGCAC--TAAT---AC-TAGCAATAGT------TGTGTGGACCATAGTATACATAGAATATAGGAAAATAC
AAAAACAA---AAGAAAATAGACAGGTTAATTGATAGAATAAG---AGAAAGAGCAGAAGACAGTGGCA---------AT
GAAAGTGATGGGGACCAAGAAG---A------------ATTAT---C---AGC---A------C---TT---G---T---
------G---GAGATG------------------------------GGGCATCATG---------CTCCTTGGGATG---
T---TA---------ATGAT------------GAGT------AG
>FJ496170/B/US/2000/WITO_flC1
ATG------------------CAACCT------TT---AG---------AAATAT---TAG---CA---GTAG---TAGC
ATTAGTAGTAGCAC--TAAT---AC-TAGCAATAGT------TGTGTGGACCATAGTATACATAGAATATAGGAAAATAC
AAAAACAA---AAGAAAATAGACAGGTTAATTGATAGAATAAG---AGAAAGAGCAGAAGACAGTGGCA---------AT
GAAAGTGATGGGGACCAAGAAG---A------------ATTAT---C---AGC---A------C---TT---G---T---
------G---GAGATG------------------------------GGGCATCATG---------CTCCTTGGGATG---
T---TA---------ATGAT------------GAGT------AG
>FJ496171/B/US/2000/WITO_flC10
ATG------------------CAACCT------TT---AG---------AAATAT---TAG---CA---GTAG---TAGC
ATTAGTAGTAGCAC--TAAT---AC-TAGCAATAGT------TGTGTGGACCATAGTATACATAGAATATAGGAAAATAC
AAAAACAA---AAGAAAATAGACAGGTTAATTGATAGAATAAG---AGAAAGAGCAGAAGACAGTGGCA---------AT
GAAAGTGATGGGGACCAAGAAG---A------------ATTAT---C---AGC---A------C---TT---G---T---
------G---GAGATG------------------------------GGGCATCATG---------CTCCTTGGGATG---
T---TA---------ATGAT------------GAGT------AG
>FJ496172/B/US/2000/WITO_flC3
ATG------------------CAACCT------TT---AG---------AAATAT---TAG---CA---GTAG---TAGC
ATTAGTAGTAGCAC--TAAT---AC-TAGCAATAGT------TGTGTGGACCATAGTATACATAGAATATAGGAAAATAC
AAAAACAA---AAGAAAATAGACAGGTTAATTGATAGAATAAG---AGAAAGAGCAGAAGACAGTGGCA---------AT
GAAAGTGATGGGGACCAAGAAG---A------------ATTAT---C---AGC---A------C---TT---G---T---
------G---GAGATG------------------------------GGGCATCATG---------CTCCTTGGGATG---
T---TA---------ATGAT------------GAGT------AG
>FJ496174/B/US/2000/WITO_flC9
ATG------------------CAACCT------TT---AG---------AAATAT---TAG---CA---GTAG---TAGC
ATTAGTAGTAGCAC--TAAT---AC-TAGCAATAGT------TGTGTGGACCATAGTATACATAGAATATAGGAAAATAC
AAAAACAA---AAGAAAATAGACAGGTTAATTGATAGAATAAG---AGAAAGAGCAGAAGACAGTGGCA---------AT
GAAAGTGATGGGGACCAAGAAG---A------------ATTAT---C---AGC---A------C---TT---G---T---
------G---GAGATG------------------------------GGGCATCATG---------CTCCTTGGGATG---
T---TA---------ATGAT------------GAGT------AG
>FJ496175/B/US/2000/WITO_flD5
ATG------------------CAACCT------TT---AG---------AAATAT---TAG---CA---GTAG---TAGC
ATTAGTAGTAGCAC--TAAT---AC-TAGCAATAGT------TGTGTGGACCATAGTATACATAGAATATAGGAAAATAC
AAAAACAA---AAGAAAATAGACAGGTTAATTGATAGAATAAG---AGAAAGAGCAGAAGACAGTGGCA---------AT
GAAAGTGATGGGGACCAAGAAG---A------------ATTAT---C---AGC---A------C---TT---G---T---
------G---GAGATG------------------------------GGGCATCATG---------CTCCTTGGGATG---
T---TA---------ATGAT------------GAGT------AG
>FJ496176/B/US/2000/WITO_flE1
ATG------------------CAACCT------TT---AG---------AAATAT---TAG---CA---GTAG---TAGC
ATTAGTAGTAGCAC--TAAT---AC-TAGCAATAGT------TGTGTGGACCATAGTATACATAGAATATAGGAAAATAC
AAAAACAA---AAGAAAATAGACAGGTTAATTGATAGAATAAG---AGAAAGAGCAGAAGACAGTGGCA---------AT
GAAAGTGATGGGGACCAAGAAG---A------------ATTAT---C---AGC---A------C---TT---G---T---
------G---GAGATG------------------------------GGGCATCATG---------CTCCTTGGGATG---
T---TA---------ATGAT------------GAGT------AG
>FJ496177/B/US/2000/WITO_flE10
ATG------------------CAACCT------TT---AG---------AAATAT---TAG---CA---GTAG---TAGC
ATTAGTAGTAGCAC--TAAT---AC-TAGCAATAGT------TGTGTGGACCATAGTATACATAGAATATAGGAAAATAC
AAAAACAA---AAGAAAATAGACAGGTTAATTGATAGAATAAG---AGAAAGAGCAGAAGACAGTGGCA---------AT
GAAAGTGATGGGGACCAAGAAG---A------------ATTAT---C---AGC---A------C---TT---G---T---
------G---GAGATG------------------------------GGGCATCATG---------CTCCTTGGGATG---
T---TA---------ATGAT------------GAGT------AG
>FJ496178/B/US/2000/WITO_flE11
ATG------------------CAACCT------TT---AG---------AAATAT---TAG---CA---GTAG---TAGC
ATTAGTAGTAGCAC--TAAT---AC-TAGCAATAGT------TGTGTGGACCATAGTATACATAGAATATAGGAAAATAC
AAAAACAA---AAGAAAATAGACAGGTTAATTGATAGAATAAG---AGAAAGAGCAGAAGACAGTGGCA---------AT
GAAAGTGATGGGGACCAAGAAG---A------------ATTAT---C---AGC---A------C---TT---G---T---
------G---GAGATG------------------------------GGGCATCATG---------CTCCTTGGGATG---
T---TA---------ATGAT------------GAGT------AG
>FJ496179/B/US/2000/WITO_flE2
ATG------------------CAACCT------TT---AG---------AAATAT---TAG---CA---GTAG---TAGC
ATTAGTAGTAGCAC--TAAT---AC-TAGCAATAGT------TGTGTGGACCATAGTATACATAGAATATAGGAAAATAC
AAAAACAA---AAGAAAATAGACAGGTTAATTGATAGAATAAG---AGAAAGAGCAGAAGACAGTGGCA---------AT
GAAAGTGATGGGGACCAAGAAG---A------------ATTAT---C---AGC---A------C---TT---G---T---
------G---GAGATG------------------------------GGGCATCATG---------CTCCTTGGGATG---
T---TA---------ATGAT------------GAGT------AG
>FJ496180/B/US/2000/WITO_flE3
ATG------------------CAACCT------TT---AG---------AAATAT---TAG---CA---GTAG---TAGC
ATTAGTAGTAGCAC--TAAT---AC-TAGCAATAGT------TGTGTGGACCATAGTATACATAGAATATAGGAAAATAC
AAAAACAA---AAGAAAATAGACAGGTTAATTGATAGAATAAG---AGAAAGAGCAGAAGACAGTGGCA---------AT
GAAAGTGATGGGGACCAAGAAG---A------------ATTAT---C---AGC---A------C---TT---G---T---
------G---GAGATG------------------------------GGGCATCATG---------CTCCTTGGGATG---
T---TA---------ATGAT------------GAGT------AG
>FJ496181/B/US/2000/WITO_flF2
ATG------------------CAACCT------TT---AG---------AAATAT---TAG---CA---GTAG---TAGC
ATTAGTAGTAGCAC--TAAT---AC-TAGCAATAGT------TGTGTGGACCATAGTATACATAGAATATAGGAAAATAC
AAAAACAA---AAGAAAATAGACAGGTTAATTGATAGAATAAG---AGAAAGAGCAGAAGACAGTGGCA---------AT
GAAAGTGATGGGGACCAAGAAG---A------------ATTAT---C---AGC---A------C---TT---G---T---
------G---GAGATG------------------------------GGGCATCATG---------CTCCTTGGGATG---
T---TA---------ATGAT------------GAGT------AG
>FJ496182/B/US/2000/WITO_flF4
ATG------------------CAACCT------TT---AG---------AAATAT---TAG---CA---GTAG---TAGC
ATTAGTAGTAGCAC--TAAT---AC-TAGCAATAGT------TGTGTGGACCATAGTATACATAGAATATAGGAAAATAC
AAAAACAA---AAGAAAATAGACAGGTTAATTGATAGAATAAG---AGAAAGAGCAGAAGACAGTGGCA---------AT
GAAAGTGATGGGGACCAAGAAG---A------------ATTAT---C---AGC---A------C---TT---G---T---
------G---GAGATG------------------------------GGGCATCATG---------CTCCTTGGGATG---
T---TA---------ATGAT------------GAGT------AG
>FJ496184/B/US/2000/WITO_flH3
ATG------------------CAACCT------TT---AG---------AAATAT---TAG---CA---GTAG---TAGC
ATTAGTAGTAGCAC--TAAT---AC-TAGCAATAGT------TGTGTGGACCATAGTATACATAGAATATAGGAAAATAC
AAAAACAA---AAGAAAATAGACAGGTTAATTGATAGAATAAG---AGAAAGAGCAGAAGACAGTGGCA---------AT
GAAAGTGATGGGGACCAAGAAG---A------------ATTAT---C---AGC---A------C---TT---G---T---
------G---GAGATG------------------------------GGGCATCATG---------CTCCTTGGGATG---
T---TA---------ATGAT------------GAGT------AG
>FJ647145/B/ZA/1985/R84
ATG------------------CAATCT------TT---AC---------ACATAT---TAG---CA---ATAG---TAGC
ATTAGTAGTAGCAA--TAAT---AA-TAGCAATAGT------TGTGTGGTCCATAGTATTCATAGAATATAGGAAAATAT
TAAGACAA---AGAAAAATAGACAGGTTAATTGATAGAATAAG---AGAAAGAGCAGAAGACAGTGGCA---------AT
GAAAGTGAAGGGGATCAGGAAG---A------------ATTAT---C---AGC---A------C---TT---G---T---
------G---GAGATG------------------------------GGGCACCATG---------CTCCTTGGGATG---
T---TA---------ATGAT------------CTGT------AG
>FJ670524/B/ES/2008/X2400-3
ATG------------------CAACCT------CT---AG---------AAATAT---TAG---CA---ATAG---TAGC
ATTAGTAGTAGCAG--CAAT---AC-TAGCAATAGT------GGTGTGGACCATAGTATACATAGAATATAGGAAAATAG
TAACACAA---AGAAAAATAGATAGATTACTTGATAGAATAAG---TGAAAGAGCAGAAGACAGTGGCA---------AT
GAGAGTGAAGGGGACCAGGAGG---A------------ATTAT---C---AGC---A------C---TT---A---T---
------G---GAAATG------------------------------GGGCACAATG---------CTCCTTGGGTTG---
T---TA---------ATGAT------------CTAT------AG
>FJ670525/B/ES/2008/X2425-2
ATG------------------CAACCT------CT---AG---------TAATAT---TAG---CA---ATAG---TAGC
ATTAGTAGTAGCAA--CTAT---AA-TAGCAATAGT------GGTGTGGTCTATAGTGTTCATAGAATATAGGAGAATAT
TAAGACAA---AGAAAAATAGACAGGTTAATTGATAGAATAAG---AGAAAGAGCAGAAGACAGTGGCA---------AT
GAGAGTGAGGGGGATGAGGAGG---C------------ATTGG---C---AGC---A------C---TT---G---T---
------G---GAACGG------------------------------GGGCATGATG---------CTCCTTGGGATA---
T---TG---------ATGAT------------CTGT------AG
>FJ670531/B/ES/2008/P2008
ATG------------------CAACCT------TT---GC---------AAATAT---TAG---CA---ATAG---TAGC
ATTAGTAGTAGTAA--CAAT---AA-TAGCAATAGT------TGTGTGGTCTATAGTATTCATAGAATATAGAAAAATAG
TAAGACAA---AGAAAAATAGACAGGATAATTGATAGAATAAG---AGAAAGAGCAGAAGACAGTGGCA---------AT
GAGAGTGAAGGGGATCAGGAAG---C------------ATTGT---C---AGC---A------C---TT---A---T---
------G---GAAAGG------------------------------GGGCACGATG---------CTCCTTGGGTTA---
T---TG---------ATGAT------------CTGT------AG
>FJ694790/B/DK/2007/PMVL_011
ATG------------------CAATCT------CT---AT---------ACATAT---TAG---CA---ATAG---TAGC
ATTAGTAGTAGCAG--CAAT---AC-TAGCAATAGT------TGTGTGGACCATAGTATACATAGAATATAGGAAAATAC
TAAGACAA---AGGAAAATAGACAGGTTGATTGATAGAATAAG---AGAAAGAGCAGAAGACAGTGGCA---------AT
GACAGTGAAGGAGATCAGGAAG---A------------ATTGT---C---AAA---A------C---TT---G---T---
------G---GAAATG------------------------------GGGCATGATG---------CTCCTTGGGATA---
T---TG---------ATGAT------------CTGT------AG
>FJ853620/B/ES/2008/P2021-3
ATG------------------CAACCT------TT---AA---------AAATAT---ACA---CA---ATAG---TAGC
ATTAGTAATAGTAA--TAAT---AA-TAGCAATAGT------TGTGTGGTCTATAGTACTCATAGAATATAGAAGAATAC
TAAAACAA---AGAAAAATAGACAGGTTAATTGATAGAATAAT---AGACAGAGCAGAAGACAGTGGCA---------AT
GAGAGTGAAGGGGATCAGGAAG---A------------ATTGT---C---AGC---G------C---TT---G---T---
------G---GAGATG------------------------------GGGCATCACG---------CTCCTTGGGATA---
T---TG---------ATGAT------------TTGT------AG
>FJ853622/B/ES/2008/X2510_2
ATG------------------CAACCT------TT---AG---------TAGTAT---TAG---CA---ATAG---TAGC
ATTAGTAGTAACAG--GAAT---TT-TAGCAATAGT------TGTGTGGTCTGCAGTACTCATAGAATATAGGAAAATAT
TAAGACAA---AGAAAAATAGATAGATTAATTGATAGAATAAG---AGAAAGAGCAGAAGACAGTGGCA---------AT
GAAAGTGAAGGGGACCAAGAAG---A------------ATTAT---C---AGC---A------C---TT---G---T---
------G---GAGATG------------------------------GGGCATCATG---------CTCCTTGGGATG---
T---TA---------ATGAT------------CTGT------AG
>FW555696/B/FR/1985/pNL43_patent
ATG------------------CAACCT------AT---A------------ATAG---TAG---CA---ATAG---TAGC
ATTAGTAGTAGCAA--TAAT---AA-TAGCAATAGT------TGTGTGGTCCATAGTAATCATAGAATATAGGAAAATAT
TAAGACAA---AGAAAAATAGACAGGTTAATTGATAGACTAAT---AGAAAGAGCAGAAGACAGTGGCA---------AT
GAGAGTGAAGGAG------------A------------AGTAT---C---AGC---A------C---TT---G---T---
------G---GAGATGGGGGTGGAAATG------------------GGGCACCATG---------CTCCTTGGGATA---
T---TG---------ATGAT------------CTGT------AG
>GQ372988/B/ES/2008/ES_X2515_3
ATG------------------CAACCC------TT---AG---------TAATAG---CAG---CA---ATAG---TAGC
CTTAGTAGTAGTAG--CAAT---AA-TAGCAATAGT------TGTGTGGACCATAGTGATCTTAGAATACAGGAAAATAT
TAAAACAA---AGAAAAATAGACAGATTAATTGATAGAATAAT---AGAAAGAGCAGAAGACAGTGGCA---------AC
GAGAGTGATGGAGATCAAGAAG---A------------ATTAT---C---AGC---A------C---TG---G---T---
------G---GAGAGG------------------------------GGGCATCTTG---------CTCCTTGGAATG---
T---TG---------ATGATGAT---------CTGT------AG
>GQ372990/B/ES/2008/ES_X2556_3
ATG------------------CAATCT------TT---AA---------TAATAG---CAT---CA---ATAG---TAGG
ATTAGTAGTAGTAG--GAAT---AA-TAGCAATAGT------AGTGTGGTCTATAGTATTCATAGAATATAGGAGAATAT
TAAGACAA---AGAAAAATAGAAAAGTTAATTGATAGAATAAG---AGAAAGAGCAGAAGACAGTGGCA---------AT
GACAGTGAAGGGGATCAGGAAG---A------------ATTAT---T---TTC---A------C---TT---A---T---
------G---GAAATG------------------------------GGGCACGATG---------CTCCTTGGGATA---
T---TA---------ATGAT------------CTGT------AG
>GQ386779/B/ES/1989/G1p1
ATG------------------CAATCT------TT---AC---------AAATAG---TAG---CA---GTAG---TAGC
ATTAGTAGTAGTAG--CAAT---AA-TAGCAATAGT------TGTGTGGTCCATAGTATTCATAGAGTGTAGGAAAATAA
GAAGACAA---AAGAAAATAGAAAGGTTAATTGATAGAATAAT---AGAAAGAGCAGAAGACAGTGGCA---------AT
GAGAGTGACGGAGATCAGGAAG---A------------ATTAT---C---AGC---A------C---TT---G---T---
------G---GAAATG------------------------------GGGCACGATG---------CTCCTTGGGATG---
T---TA---------ATGAT------------CTGT------AA
>GQ386780/B/ES/1989/G1p11
ATG------------------CAATCT------TT---AC---------AAATAG---TAG---CA---GTAG---TAGC
ATTAGTAGTAGTAG--CAAT---AA-TAGCAATAGT------TGTGTGGTCCATAGTATTCATAGAGTGTAGGAAAATAA
GAAGACAA---AAGAAAATAGAAAGGTTAATTGATAGAATAAT---AGAAAGAGCAGAAGACAGTGGCA---------AT
GAGAGTGACGGAGATCAGGAAG---A------------ATTAT---C---AGC---A------C---TT---G---T---
------G---GAAATG------------------------------GGGCACGATG---------CTCCTTGGGATG---
T---TA---------ATGAT------------CTGT------AA
>GQ386781/B/ES/1989/G1_5p11
ATG------------------CAATCT------TT---AC---------AAATAG---TAG---CA---GTAG---TAGC
ATTAGTAGTAGTAG--CAAT---AA-TAGCAATAGT------TGTGTGGTCCATAGTATTCATAGAGTGTAGGAAAATAA
GAAGACAA---AAGAAAATAGAAAGGTTAATTGATAGAATAAT---AGAAAGAGCAGAAGACAGTGGCA---------AT
GAGAGTGACGGAGATCAGGAAG---A------------ATTAT---C---AGC---A------C---TT---G---T---
------G---GAAATG------------------------------GGGCACGATG---------CTCCTTGGGATG---
T---TA---------ATGAT------------CTGT------AA
>GQ386782/B/ES/1989/G2p1
ATG------------------CAATCT------TT---AC---------AAATAG---TAG---CA---GTAG---TAGC
ATTAGTAGTAGTAG--CAAT---AA-TAGCAATAGT------TGTGTGGTCCATAGTATTCATAGAGTGTAGGAAAATAA
GAAGACAA---AAGAAAATAGAAAGGTTAATTGATAGAATAAT---AGAAAGAGCAGAAGACAGTGGCA---------AT
GAGAGTGACGGAGATCAGGAAG---A------------ATTAT---C---AGC---A------C---TT---G---T---
------G---GAAATG------------------------------GGGCACGATG---------CTCCTTGGGATG---
T---TA---------ATGAT------------CTGT------AA
>GQ386783/B/ES/1989/G2p11
ATG------------------CAATCT------TT---AC---------AAATAG---TAG---CA---GTAG---TAGC
ATTAGTAGTAGTAG--CAAT---AA-TAGCAATAGT------TGTGTGGTCCATAGTATTCATAGAGTGTAGGAAAATAA
GAAGACAA---AAGAAAATAGAAAGGTTAATTGATAGAATAAT---AGAAAGAGCAGAAGACAGTGGCA---------AT
GAGAGTGACGGAGATCAGGAAG---A------------ATTAT---C---AGC---A------C---TT---G---T---
------G---GAAATG------------------------------GGGCACGATG---------CTCCTTGGGATG---
T---TA---------ATGAT------------CTGT------AA
>GQ386784/B/ES/1989/I1p1
ATG------------------CAATCT------TT---AC---------AAATAT---TAG---CA---GTAG---TAGC
ATTAGTAGTAGCAG--CAAT---AA-TAGCAATAGT------TGTGTGGTCCATAGTATTCATAGAATATAGGAAAATAA
GAAGACAA---AACAAAATAGAAAGGTTGATTGATAGAATAAG---AGAAAGAGCAGAAGACAGTGGCA---------AT
GAGAGTGATGGAGATCAGGAGG---A------------ATTAT---C---AGC---A------C---TT---G---T---
------G---GAAATG------------------------------GGGCACGATG---------CTCCTTGGGATG---
T---TA---------ATGAT------------CTGT------AA
>GQ386785/B/ES/1989/I1p11
ATG------------------CAATCT------TT---AC---------AAATAT---TAG---CA---GTAG---TAGC
ATTAGTAGTAGCAG--CAAT---AA-TAGCAATAGT------TGTGTGGTCCATAGTATTCATAGAATATAGGAAAATAA
GAAGACAA---AACAAAATAGAAAGGTTGATTGATAGAATAAG---AGAAAGAGCAGAAGACAGTGGCA---------AT
GAGAGTGATGGAGATCAGGAGG---A------------ATTAT---C---AGC---A------C---TT---G---T---
------G---GAAATG------------------------------GGGCACGATG---------CTCCTTGGGATG---
T---TA---------ATGAT------------CTGT------AA
>GQ386786/B/ES/1989/I5p1
ATG------------------CAATCT------TT---AC---------AAATAT---TAG---CA---GTAG---TAGC
ATTAGTAGTAGCAG--CAAT---AA-TAGCAATAGT------TGTGTGGTCCATAGTATTCATAGAATATAGGAAAATAA
GAAGACAA---AACAAAATAGAAAGGTTGATTGATAGAATAAG---AGAAAGAGCAGAAGACAGTGGCA---------AT
GAGAGTGATGGAGATCAGGAGG---A------------ATTAT---C---AGC---A------C---TT---G---T---
------G---GAAATG------------------------------GGGCACGATG---------CTCCTTGGGATG---
T---TA---------ATGAT------------CTGT------AA
>GQ386787/B/ES/1989/I5p11
ATG------------------CAATCT------TT---AC---------AAATAT---TAG---CA---GTAG---TAGC
ATTAGTAGTAGCAG--CAAT---AA-TAGCAATAGT------TGTGTGGTCCATAGTATTCATAGAATATAGGAAAATAA
GAAGACAA---AACAAAATAGAAAGGTTGATTGATAGAATAAG---AGAAAGAGCAGAAGACAGTGGCA---------AT
GAGAGTGATGGAGATCAGGAGG---A------------ATTAT---C---AGC---A------C---TT---G---T---
------G---GAAATG------------------------------GGGCACGATG---------CTCCTTGGGATG---
T---TA---------ATGAT------------CTGT------AA
>GQ386792/B/ES/1989/E1_5p1
ATG------------------CAATCT------TT---AC---------AAATAT---TAG---CA---GTAG---TAGC
ATTAGTAGTAGCAG--CAAT---AA-TAGCAATAGT------TGTGTGGTCCATAGTATTCATAGAATATAGGAAAATAA
GAAGACAA---AACAAAATAGAAAGGTTGATTGATAGAATAAG---AGAAAGAGCAGAAGACAGCGGCA---------AT
GAGAGTGATGGAGATCAGGAAG---A------------ATTAT---C---AGC---A------C---TT---G---T---
------G---GAAATG------------------------------GGGCACGATG---------CTCCTTGGGATG---
T---TA---------ATGAT------------CTGT------AA
>GQ386793/B/ES/1989/E1_5p11
ATG------------------CAATCT------TT---AC---------AAATAT---TAG---CA---GTAG---TAGC
ATTAGTAGTAGCAG--CAAT---AA-TAGCAATAGT------TGTGTGGTCCATAGTATTCATAGAATATAGGAAAATAA
GAAGACAA---AACAAAATAGAAAGGTTGATTGATAGAATAAG---AGAAAGAGCAGAAGACAGCGGCA---------AT
GAGAGTGATGGAGATCAGGAAG---A------------ATTAT---C---AGC---A------C---TT---G---T---
------G---GAAATG------------------------------GGGCACGATG---------CTCCTTGGGATG---
T---TA---------ATGAT------------CTGT------AA
>GU177863/B/CN/1999/plwj
ATG------------------CAAGCT------TT---AA---------CCATTT---TAG---CA---ATAG---TAGC
CTTAGTAGTAGCAA--TAAT---AA-TAGCAATAGT------TGTGTGGACCATAGTATTCATAGAATATAGGAAAGTAT
TAAGACAG---AGAAAAATAGATAGGTTAATTGATAGAATAAG---AGAAAGAGCAGAAGACAGTGGCA---------AT
GAGAGTGAAGGGGATCAGGAAG---A------------ATTAT---C---AGC---A------T---TT---A---T---
------G---GAAATG------------------------------GGGCACCATG---------CTCCTTGGGATG---
T---TG---------ATGAT------------CTGT------AA
>GU362881/B/ES/2009/P2149_3
ATG------------------CAGCCT------TT---AG---------TAATAT---TGT---CC---ATAG---TAGC
ATTAGTTGTAGTGG--CAAT---AA-TAGCAGTAGT------TGTGTGGACCATAGTATTCATACAAATTAGGAGAATAT
TAAAACAA---AGAAAAATAGATAGGTTAATTGAAAGAATAAG---TGAAAGAGCAGAAGACAGTGGCA---------AT
GAGAGTGAAGGGGATCAGGAAG---A------------ATTAT---C---AAA---A------C---TT---A---T---
------G---GAGATG------------------------------GGGCATATTG---------CTCCTTGGGACA---
T---TG---------ATGAT------------CTGT------AA
>GU362883/B/ES/2008/X2555_2
ATG------------------CAACCT------TT---AA---------TAATAG---GAG---CA---ATAG---TAGC
ATTAGTAGTAGTAG--CAAT---AA-TAGCAATAGT------TGTGTGGACTATAGTACTCATAGAATATAGGAAAATAT
TAAGACAA---AGGAAAATAGACAGGTTAATTAAAAGAATAAG---TGAAAGAGCAGAAGATAGTGGAA---------AT
GAAAGTGAAGGGGACCGGGAAG---A------------ATTAT---C---AGC---A------C---TT---A---T---
------G---GAGATG------------------------------GGGGATTATG---------CTCCTTGGGATG---
T---TA---------ATGAT------------CTGT------AA
>GU362885/B/ES/2009/X2689_2
ATG------------------CAGCCT------GT---GC---------AAATAT---TAG---CA---ATAG---TAGC
ATTAGTAGTAGCAG--CAAT---AA-TAGCAATAGT------TGTTTGGACCATAGTATACTTAGAATATAGGAAAATAT
TAAGACAA---AGAAAAATAGACAGGTTAATTGATAGGATAAG---TGAAAGAGCAGAAGACAGTGGCA---------AT
GAGAGCGAAGGGGACCAGGAGG---A------------ACTGT---C---AGC---A------C---TT---A---T---
------G---GAAATG------------------------------GGGCACCATG---------CTCCTTGGAATG---
T---TA---------ATGAT------------CTGT------AG
>GU362886/B/ES/2008/X2574_2
ATG------------------CAGCCT------CT---AG---------AAATAT---ATG---CA---ATAG---TAGC
ATTAGTAATAGTAG--CAAT---AA-TAGCAATAGT------TGTGTGGATCATAGTATTTCTAGAAATTAGGAAAATAT
TAAGGCAA---AGGAGAATAGACAGGTTAGTTAGTAGAATAAT---AGAAAGAGCAGAAGACAGTGGTA---------AC
GAGAGTGATGGGGATCAGCAGG---A------------ATTG---------------------C---TC---G---T---
------G---GAAATG------------------------------GGGCATGATG---------CTCCTTGGGATG---
T---TG---------ATGAG------------CTGT------AG
>GU647196/B/CN/1999/plwj11_6
ATG------------------CAAGCT------TT---AA---------CCATTT---TAG---CA---ATAG---TAGC
CTTAGTAGTAGCAA--TAAT---AA-TAGCAATAGT------TGTGTGGACCATAGTATTCATAGAATATAGGAAAGTAT
TAAGACAG---AGAAAAATAGATAGGTTAATTGATAGAATAAG---AGAAAGAGCAGAAGACAGTGGCA---------AT
GAGAGTGAAGGGGATCAGGAAG---A------------ATTAT---C---AGC---A------T---TT---A---T---
------G---GAAATG------------------------------GGGCACCATG---------CTCCTTGGGATG---
T---TG---------ATGAT------------CTGT------AA
>GU647197/B/CN/1999/plwj5_6
ATG------------------CAAGCT------TT---AA---------CCATTT---TAG---CA---ATAG---TAGC
CTTAGTAGTAGCAA--TAAT---AA-TAGCAATAGT------TGTGTGGACCATAGTATTCATAGAATATAGGAAAGTAT
TAAGACAG---AGAAAAATAGATAGGTTAATTGATAGAATAAG---AGAAAGAGCAGAAGACAGTGGCA---------AT
GAGAGTGAAGGGGATCAGGAAG---A------------ATTAT---C---AGC---A------T---TT---A---T---
------G---GAAATG------------------------------GGGCACCATG---------CTCCTTGGGATG---
T---TG---------ATGAT------------CTGT------AA
>GU647198/B/CN/1999/plwj2_6
ATG------------------CAAGCT------TT---AA---------CCATTT---TAG---CA---ATAG---TAGC
CTTAGTAGTAGCAA--TAAT---AA-TAGCAATAGT------TGTGTGGACCATAGTATTCATAGAATATAGGAAAGTAT
TAAGACAG---AGAAAAATAGATAGGTTAATTGATAGAATAAG---AGAAAGAGCAGAAGACAGTGGCA---------AT
GAGAGTGAAGGGGATCAGGAAG---A------------ATTAT---C---AGC---A------T---TT---A---T---
------G---GAAATG------------------------------GGGCACCATG---------CTCCTTGGGATG---
T---TG---------ATGAT------------CTGT------AA
>HH978650/B/FR/1983/HXB2_patent
ACG------------------CAACCT------AT---AC---------CAATAG---TAG---CA---ATAG---TAGC
ATTAGTAGTAGCAA--TAAT---AA-TAGCAATAGT------TGTGTGGTCCATAGTAATCATAGAATATAGGAAAATAT
TAAGACAA---AGAAAAATAGACAGGTTAATTGATAGACTAAT---AGAAAGAGCAGAAGACAGTGGCA---------AT
GAGAGTGAAGGAG------------A------------AATAT---C---AGC---A------C---TT---G---T---
------G---GAGATGGGGGTGGAGATG------------------GGGCACCATG---------CTCCTTGGGATG---
T---TG---------ATGAT------------CTGT------AG
>HI964165/B/FR/1983/HXB2_patent
ATG------------------CAACCT------AT---AC---------CAATAG---TAG---CA---ATAG---TAGC
ATTAGTAGTAGCAA--TAAT---AA-TAGCAATAGT------TGTGTGGTCCATAGTAATCATAGAATATAGGAAAATAT
TAAGACAA---AGAAAAATAGACAGGTTAATTGATAGACTAAT---AGAAAGAGCAGAAGACAGTGGCA---------AT
GAGAGTGAAGGAG------------A------------AATAT---C---AGC---A------C---TT---G---T---
------G---GAGATGGGGGTGGAGATG------------------GGGCACCATG---------CTCCTTGGGATG---
T---TG---------ATGAT------------CTGT------AG
>HM469975/B/ES/2009/S61_E1_5p21
ATG------------------CAATCT------TT---AC---------AAATAT---TAG---CA---GTAG---TAGC
ATTAGTAGTAGCAG--CAAT---AA-TAGCAATAGT------TGTGTGGTCCATAGTATTCATAGAATATAGGAAAATAA
GAAGACAA---AACAAAATAGAAAGGTTGATTGATAGAATAAG---AGAAAGAGCAGAAGACAGCGGCA---------AT
GAGAGTGATGGAGATCAGGAAG---A------------ATTAT---C---AGC---A------C---TT---G---T---
------G---GAAATG------------------------------GGGCACGATG---------CTCCTTGGGATG---
T---TA---------ATGAT------------CTGT------AA
>HM469977/B/ES/2009/S61_G2p21
ATG------------------CAATCT------TT---AC---------AAATAG---TAG---CA---GTAG---TAGC
ATTAGTAGTAGTAG--CAAT---AA-TAGCAATAGT------TGTGTGGTCCATAGTATTCATAGAGTGTAGGAAAATAA
GAAGACAA---AAGAAAATAGAAAGGTTAATTGATAGAATAAT---AGAAAGAGCAGAAGACAGTGGCA---------AT
GAGAGTGACGGAGATCAGGAAG---A------------ATTAT---C---AGC---A------C---TT---G---T---
------G---GAAATG------------------------------GGGCACGATG---------CTCCTTGGGATG---
T---TA---------ATGAT------------CTGT------AA
>HM469978/B/ES/2009/S61_G1_5p21
ATG------------------CAATCT------TT---AC---------AAATAG---TAG---CA---GTAG---TAGC
ATTAGTAGTAGTAG--CAAT---AA-TAGCAATAGT------TGTGTGGTCCATAGTATTCATAGAGTGTAGGAAAATAA
GAAGMCAA---AAGAAAATAGAAAGGTTAATTGATAGAATAAT---AGAAAGAGCAGAAGACAGTGGCA---------AT
GAGAGTGACGGAGATCAGGAAG---A------------ATTAT---C---AGC---A------C---TT---G---T---
------G---GAAATG------------------------------GGGCACGATG---------CTCCTTGGGATG---
T---TA---------ATGAT------------CTGT------AA
>HM469979/B/ES/2009/S61_H1_5p21
ATG------------------CAATCT------TT---AC---------AAATAT---TAG---CA---GTAG---TAGC
ATTAGTAGTAGCAG--CAAT---AA-TAGCAATAGT------TGTGTGGTCCATAGTATTCATAGAGTGTAGGAAAATAA
GAAGGCAA---AAGAAAATAGAAAGGTTAATTGATAGAATAAT---AGAAAGAGCAGAAGACAGTGGCA---------AT
GAGAGTGACGGAGATCAGGAAG---A------------ATTAT---C---AGC---A------C---TT---G---T---
------G---GAAATG------------------------------GGGCACGATG---------CTCCTTGGGATG---
T---TA---------ATGAT------------CTGT------AA
>HM469980/B/ES/2009/S61_I1p21
ATG------------------CAATCT------TT---AC---------AAATAT---TAG---CA---GTAG---TAGC
ATTAGTAGTAGCAG--CAAT---AA-TAGCAATAGT------TGTGTGGTCCATAGTATTCATAGAATATAGGAAAATAA
GAAGACAA---AACAAAATAGAAAGGTTGATTGATAGAATAAG---AGAAAGAGCAGAAGACAGTGGCA---------AT
GAGAGTGATGGAGATCAGGAGG---A------------ATTAT---C---AGC---A------C---TT---G---T---
------G---GAAATG------------------------------GGGCACGATG---------CTCCTTGGGATG---
T---TA---------ATGAT------------CTGT------AA
>HM469981/B/ES/2009/S61_I5p21
ATG------------------CAATCT------TT---AC---------AAATAT---TAG---CA---GTAG---TAGC
WTTAGTAGTAGCAG--CAAT---AA-TAGCAATAGT------TGTGTGGTCCATAGTATTCATAGAATATAGGAAAATAA
GAAGGCAA---ATCAAAATAGAAAGGTTGATTGATAGAATAAG---AGAAAGAGCAGAAGACAGTGGCA---------AT
GAGAGTGATGGAGATCAGGAGG---A------------ATTAT---C---AGC---A------C---TT---G---T---
------G---GAAATG------------------------------GGGCACGATG---------CTCCTTGGGATG---
T---TA---------ATGAT------------CTGT------AA
>HM586187/B/GB/2003/MM33d12p
ATG------------------CAACCT------TT---AC---------AAATAT---TAG---CA---ATAG---TAGC
ATTAGTAGTAGCAG--CAAT---AT-TAGCAATAGT------TGTGTGGTCCATAGTATTTATAGAATATAGGAAAATAT
TAAGACAA---AGAAAAATAGACAGGTTAATTGATAGAATAAG---AGAAAGAGCAGAAGATAGTGGCA---------AT
GACAGTGATGGGGATCAGGAAG---A------------ATTAT---C---AAC---A------C---TT---G---T---
------G---GAAGTG------------------------------GGGCACGATG---------CTCCTTGGGATG---
T---TA---------ATGAT------------CTGT------AG
>HM586193/B/GB/2004/MM39d11p
ATG------------------CAATCT------TT---AG---------AAACMT---ATT---CA---ATAG---TAGC
MTTAGTGATAGCMG--CVAT---AA-TAGCMATAGT------TGTATGGTCMATAGTCCTTATAGAATATAGGAAAATAT
TAAAGCAA---AGAAAAATAGACAGGCTAATTGATAGAATAAG---AGAAAGAGCAGAAGATAGTGGCA---------AT
GAGAGTGAGGGAGATCAGGAAG---A------------ATTGG---C---GGC---A------C---TG---G---T---
------G---GAAATG------------------------------GGGCCTCATG---------ATCGCTGGAATG---
T---TA---------ATGAT------------CTGT------AG
>HM586198/B/GB/2004/MM42d22_GN1
ATG------------------AACTCA------TA---T------------ATAT---TAA---CA---ATAG---TAGC
ATTCATAATAGCAA--TAAT---AC-TAGTAATAGT------TGTGTGGACCATAGTATTCATAGAATATAGGAAAGTAT
TAAGACAA---AGGAAAATAGACAGGTTAATTGATAGAATAAG---AGAAAGAGAAGAAGACAGTGGCA---------AT
GAAAGTGAAGGGGATCAGGAAG---A------------ATTGG---C---ACA---A------C---TT---G---G---
------G---GAAATG------------------------------GGGCTCCTTG---------CTCTTTGGGATG---
T---TA---------ATAAT------------CTGT------AG
>HM586200/B/GB/2004/MM42d92_GN1
ATG------------------AACTCA------TA---T------------ATAT---TAA---CA---ATAG---TAGC
ATTCATAATAGCAA--TAAT---AC-TAGTAATAGT------TGTGTGGACCATAGTATTCATAGAATATAGGAAAGTAT
TAAGACAA---AGGAAAATAGACAGGTTAATTGATAGAATAAG---AGAAAGAGAAGAAGACAGTGGCA---------AT
GAAAGTGAAGGGGATCAAGAAG---A------------ATTGG---C---ACA---A------C---TT---G---G---
------G---GAAATG------------------------------GGGCTCCTTG---------CTCTTTGGGATG---
T---TA---------ATAAT------------CTGT------AG
>HM586202/B/GB/2005/MM42d183_GN1
ATG------------------AACTCA------TA---T------------ATAT---TAA---CA---ATAG---TAGC
ATTCATAATAGCAA--TAAT---AC-TAGTAATAGT------TGTGTGGACCATAGTATTCATAGAATATAGGAAAGTAT
TAAGACAA---AGGAAAATAGACAGGTTAATTGATAGAATAAG---AGAAAGAGAAGAAGACAGTGGCA---------AT
GAAAGTGAGGGGGATCAGGAAG---A------------ATTGG---C---ACA---A------C---TT---G---G---
------G---GAAATG------------------------------GGGCTCCTTG---------CTCTTTGGGATG---
T---TA---------ATAAT------------CTGT------AG
>HM586204/B/GB/2005/MM42d324_GN1
ATG------------------AACTCA------TA---T------------ATAT---TAA---CA---ATAG---TAGC
ATTCATAATAGCAA--TAAT---AC-TAGTAATAGT------TGTGTGGACCATAGTATTCATAGAATATAGGAAAGTAT
TAAGACAA---AGGAAAATAGACAGGTTAATTGATAGAATAAG---AGAAAGAGAAGAAGACAGTGGCA---------AT
GAAAGCGAAGGGGATCAGGAAG---A------------ATTGG---C---ACA---A------C---TT---G---G---
------G---GAAATG------------------------------GGGCTCCTTG---------CTCTTTGGGATG---
T---TA---------ATAAT------------CTGT------AG
>HM586206/B/GB/2004/MM43d21_GN1
ATG------------------TCACAT------TT---AT---------ACATAT---TAA---CA---GTAA---TAGC
ATTTGTAATAGTAC--TAAT---AA-TAGCAATAGT------TGTGTGGTCCATAGTATTCATAGAATATAGGAAAATAT
TAAGACAA---AGAAAAATAGACAGGTTACTTGATAGAATAAG---AGAAAGAGCAGAAGATAGTGGCA---------AT
GAGAGTGAAGGGGATCAGGAAG---A------------ATTAT---C---AGC---A------C---TT---G---T---
------G---GAGAGGGGGCATCATGCTCCTTTGGAG---------GGGCATCATG---------CTCCTTGGGATA---
T---TG---------ATGAT------------TTGT------AG
>HM586207/B/GB/2005/MM43d101_GN1
ATG------------------TCACAT------TT---AT---------ACATAT---TAA---CA---GTAA---TAGC
ATTTGTAATAGTAC--TAAT---AA-TAGCAATAGT------TGTGTGGTCCATAGTATTCATAGAATATAGGAAAATAT
TAAGACAA---AGAAAAATAGACAGGTTACTTGATAGAATAAG---AGAAAGAGCAGAAGATAGTGGCA---------AT
GAGAGTGAAGGGGATCAGGAAG---A------------ATTAT---C---AGC---A------C---TT---G---T---
------G---GAGAGGGGGCATCATGCTCCTTTGGAG---------GGGCATCATG---------CTCCTTGGGATA---
T---TG---------ATGAT------------TTGT------AG
>HM586208/B/GB/2005/MM43d228_GN1
ATG------------------TCACAT------TT---AT---------ACATAT---TAA---CA---GTAA---TAGC
ATTTGTAATAGTAC--TAAT---AA-TAGCAATAAT------TGTGTGGTCCATAGTATTCATAGAATATAGGAAAATAT
TAAGACAA---AGAAAAATAGACAGGTTACTTGATAGAATAAG---AGAAAGAGCAGAAGATAGTGGCA---------AT
GAGAGTGAAGGGGATCAGGAAG---A------------ATTAT---C---AGC---A------C---TT---G---T---
------G---GAGAGGGGGCAGCATGCTCCTTTGGAG---------GGGCATCATG---------CTCCTTGGGATA---
T---TG---------ATGAT------------TTGT------AG
>HM586209/B/GB/2005/MM43d368_GN1
ATG------------------TCACAT------TT---AT---------ACATAT---TAA---CA---GTAA---TAGC
ATTTGTAATAGTAC--TAAT---AA-TAGCAATAGT------TGTGTGGTCCATAGTATTCATAGAATATAGGAAAATAT
TAAGACAA---AGAAAAATAGACAGGTTACTTGATAGAATAAG---AGAAAGAGCAGAAGATAGTGGCA---------AT
GAGAGTGAAGGGGATCAGGAAG---A------------ATTAT---C---AGC---A------C---TG---G---T---
------G---GAGAGGGGGCATCATGCTCCTTTGGAG---------GGGCATCATG---------CTCCTTGGGATA---
T---TG---------ATGAT------------TTGT------AG
>HM586210/B/GB/2005/MM45d22_GN1
ATG------------------CAACCC------TT---AA---------TTGTAA---TAG---CA---ATAG---TAGC
ATTAGTAGTAGTAG--GAAT---AA-TAGCAATAGT------TGTGTGGTCTATAGTACTCATAGAATATAGGAAAATAT
TAAGACAA---AGAAAAATAGATAGATTAATTGATAGAATAAG---AGAAAGAGCAGAAGACAGTGGCA---------AT
GAGAGTGAAGGAGATCATGAAG---A------------GCTGG---C---AGC---A------T---TG---G---T---
------G---GAAAGG------------------------------GGGCATCTTG---------CTCCTTGGGATA---
T---TA---------ATGAT------------TTGT------AG
>HM586211/B/GB/2005/MM45d87_GN1
ATG------------------CAACCC------TT---AA---------TTGTAA---TAG---CA---ATAG---TAGC
ATTAGTAGTAGTAG--GAAT---AA-TAGCAATAGT------TGTGTGGTCTATAGTACTCATAGAATATAGGAAAATAT
TAAGACAA---AGAAAAATAGATAGATTAATTGATAGAATAAG---AGAAAGAGCAGAAGACAGTGGCA---------AT
GAGAGTGAAGGAGATCATGAAG---A------------GCTGG---C---AGC---A------T---TG---G---T---
------G---GAAAGG------------------------------GGGCATCTTG---------CTCCTTGGGATA---
T---TA---------ATGAT------------TTGT------AG
>HM586212/B/GB/2005/MM45d213_GN1
ATG------------------CAACCC------TT---AA---------TTGTAA---TAG---CA---ATAG---TAGC
ATTAGTAGTAGTAG--GAAT---AA-TAGCAATAGT------TGTGTGGTCTATAGTACTCATAGAATATAGGAAAATAT
TAAGACAA---AGAAAAATAGATAGATTAATTGATAGAATAAG---AGAAAGAGCAGAAGACAGTGGCA---------AT
GAGAGTGAAGGAGATCATGAAG---A------------GCTGG---C---AGC---A------T---TG---G---T---
------G---GAAAGG------------------------------GGGCATCTTG---------CTCCTTGGGATA---
T---TA---------ATGAT------------TTGT------AG
>HQ215554/B/CN/2008/1106
ATG------------------CAATCT------TT---AA---------CTATAC---TAG---CA---ATAG---TAGC
ATTAGTAGTAGCAG--CAAT---AT-TAGCAATAGT------TGTGTGGACCATAGTGTATATAGAATATAGAAAAATAA
AAAAGCAA---AGAAAAATAGATAGGTTAATTGATAGAATAAG---AGAAAGAGCAGAAGACAGTGGCA---------AT
GACAGTGAAGGGGATCAGGAAG---A------------ATTGT---C---AGC---A------C---TG---G---T---
------T---GACATG------------------------------GGGCACGATG---------CTCCTTGGGATG---
T---TA---------ATGAT------------CTGT------AG
>HQ215556/B/CN/2009/1121
ATG------------------CAAGCT------TT---AC---------AAGTAT---TAG---CA---ATAG---TAGC
ATTAGTAGTAGCAG--CAAT---AA-TAGCAATAGT------TGTGTGGACTATAGTGTTTCTAGAGTGGAGGAAATTAA
GAAGACAA---AGAAAAATAAACAGGTTAATTGATAGAATAAG---AGAAAGAGCAGAAGATAGTGGCA---------AT
GAGAGTGATGGGGATCAAGAAG---A------------GTTGT---C---AGC---A------C---TG---G---T---
------T---GACATG------------------------------GGGCATGATG---------CTCTTTGGGATG---
T---TA---------ATGAT------------CTGT------AG
>JA806687/B/FR/1983/HXB2-patent
ACG------------------CAACCT------AT---AC---------CAATAG---TAG---CA---ATAG---TAGC
ATTAGTAGTAGCAA--TAAT---AA-TAGCAATAGT------TGTGTGGTCCATAGTAATCATAGAATATAGGAAAATAT
TAAGACAA---AGAAAAATAGACAGGTTAATTGATAGACTAAT---AGAAAGAGCAGAAGACAGTGGCA---------AT
GAGAGTGAAGGAG------------A------------AATAT---C---AGC---A------C---TT---G---T---
------G---GAGATGGGGGTGGAGATG------------------GGGCACCATG---------CTCCTTGGGATG---
T---TG---------ATGAT------------CTGT------AG
>JF320003/B/US/2006/502_0341_FL05
ATG------------------AAACCT------GA---AC---------TAATAT---TAG---CA---ATAG---TAGC
ATTAGTAGTAGCAG--CAAT---AA-TAGCAATAGT------TGTGTGGTCTATAGTACTCATAGAATATAGAAAAATAT
TAAGACAA---AGAAAGATAGACAGGTTAATTAATAGAATAGC---AGAAAGAGCAGAAGACAGTGGCA---------AT
GAGAGTGAAGGAGATCAGGAAG---A------------GTTGT---C---AGC---A------C---TT---G---T---
------G---GAGAGGGGGCAACTTGTGGAAATG------------GGGCATCATG---------CTCCTTGGGATG---
T---TA---------ATGAT------------CTGT------AG
>JF320005/B/US/2006/502_0341_FL04
ATG------------------AAACCT------GA---AC---------TAATAT---TAG---CA---ATAG---TAGC
ATTAGTAGTAGCAG--CAAT---AA-TAGCAATAGT------TGTGTGGTCTATAGTACTCATAGAATATAGAAAAATAT
TAAGACAA---AGAAAGATAGACAGGTTAATTAATAGAATAGC---AGAAAGAGCAGAAGACAGTGGCA---------AT
GAGAGTGAAGGAGATCAGGAAG---A------------GTTGT---C---AGC---A------C---TT---G---T---
------G---GAGAGGGGGCAACTTGTGGAAATG------------GGGCATCATG---------CTCCTTGGGATG---
T---TA---------ATGAT------------CTGT------AG
>JF320006/B/US/2006/502_0341_FL07
ATG------------------AAACCT------GA---AC---------TAATAT---TAG---CA---ATAG---TAGC
ATTAGTAGTAGCAG--CAAT---AA-TAGCAATAGT------TGTGTGGTCTATAGTACTCATAGAATATAGAAAAATAT
TAAGACAA---AGAAAGATAGACAGGTTAATTAATAGAATAGC---AGAAAGAGCAGAAGACAGTGGCA---------AT
GAGAGTGAAGGAGATCAGGAAG---A------------GTTGT---C---AGC---A------C---TT---G---T---
------G---GAGAGGGGGCAACTTGTGGAAATG------------GGGCATCATG---------CTCCTTGGGATG---
T---TA---------ATGAT------------CTGT------AG
>JF320008/B/PE/2006/502_0524_FL04
ATG------------------AATGCT------TT---AT---------CAATAG---TAT---CA---ATAG---TGGC
ATTAGTAGCAGCAG--CAAT---AA-TAGCAATAGT------TGTGTGGACCATAGTAATTATAGAATATAAGAAAATAT
TAATACAA---AGAAGGATAGACAAGTTAATTGATAGAATAAG---AGAAAGAGCAGAAGACAGTGGCA---------AT
GAGAGTGAAGGGGATCAGGAAG---A------------ATTGT---T---GGC---G------A---CT---A---T---
------G---GAGATG------------------------------GGGCACCATG---------CTCCTTGGGATA---
T---TA---------ATGAT------------CTGT------AA
>JF320009/B/PE/2006/502_0524_FL05
ATG------------------AATGCT------TT---AT---------CAATAG---TAT---CA---ATAG---TGGC
AGTAGTAGTAGCAG--CAAT---AA-TAGCAATAGT------TGTGTGGACCATAGTAATTATAGAATATAAGAAAATAT
TAATACAA---AGAAGGATAGACAAGTTAATTGATAGAATAAG---AGAAAGAGCAGAAGACAGTGGCA---------AT
GAGAGTGAAGGGGATCAGGAAG---A------------ATTGT---T---GGC---G------A---CT---A---T---
------G---GAGATG------------------------------GGGCACCATG---------CTCCTTGGGATA---
T---TA---------ATGAT------------CTGT------AA
>JF320010/B/PE/2006/502_0524_FL06
ATG------------------AATGCT------TT---AT---------CAATAG---TAT---CA---ATAG---TGGC
AGTAGTAGTAGCAG--CAAT---AA-TAGCAATAGT------TGTGTGGACCATAGTAATTATAGAATATAAGAAAATAT
TAATACAA---AGAAGGATAGACAAGTTAATTGATAGAATAAG---AGAAAGAGCAGAAGACAGTGGCA---------AT
GAGAGTGAAGGGGATCAGGAAG---A------------ATTGT---T---GGC---G------A---CT---A---T---
------G---GAGATG------------------------------GGGCACCATG---------CTCCTTGGGATA---
T---TA---------ATGAT------------CTGT------AA
>JF320012/B/PE/2007/502_1399_wg6
ATG------------------ACAACT------TT---AT---------ATATAT---TAG---GA---ATAG---TAGC
ATTAGTAGTAGCTT--CAAT---AT-TAGCAATAGT------TGTATGGTCCATAGTATATCTAGAATATAGGAAAATAT
TAAGACAA---AGAAAAATAGACAGGTTAATTGATAGAATAGC---AGAAAGAGCAGAAGACAGTGGAA---------AT
GAAAGTGAAGGAGACCAGGAAG---A------------ACTCT---C---TGC---A------C---TG---G---T---
------G---GAAAGG------------------------------GGGCATCTTG---------CTCCTTGGGATG---
T---TA---------ATGAT------------ATGT------AG
>JF320013/B/PE/2007/502_1399_wg4
ATG------------------ACAACT------TT---AT---------ATATAT---TAG---GA---ATAG---TAGC
ATTAGTAGTAGCTT--CAAT---AT-TAGCAATAGT------TGTATGGTCCATAGTATATCTAGAATATAGGAAAATAT
TAAGACAA---AGAAAAATAGACAGGTTAATTGATAGAATAGC---AGAAAGAGCAGAAGACAGTGGAA---------AT
GAAAGTGAAGGAGACCAGGAAG---A------------ACTCT---C---TGC---A------C---TG---G---T---
------G---GAAAGG------------------------------GGGCATCTTG---------CTCCTTGGGATG---
T---TA---------ATGAT------------ATGT------AG
>JF320014/B/PE/2007/502_1399_wg5
ATG------------------ACAACT------TT---AT---------ATATAT---TAG---GA---ATAG---TAGC
ATTAGTAGTAGCTT--CAAT---AT-TAGCAATAGT------TGTATGGTCCATAGTATATATAGAATATAGGAAAATAT
TAAGACAA---AGAAAAATAGACAGGTTAATTGATAGAATAGC---AGAAAGAGCAGAAGACAGTGGAA---------AT
GAAAGTGAAGGAGACCAGGAAG---A------------ACTCT---C---TGC---A------C---TG---G---T---
------G---GAAAGG------------------------------GGGCATCTTG---------CTCCTTGGGATG---
T---TA---------ATGAT------------ATGT------AG
>JF320015/B/PE/2007/502_1399_wg1
ATG------------------ACAACT------TT---AT---------ATATAT---TAG---GA---ATAG---TAGC
ATTAGTAGTAGCTT--CAAT---AT-TAGCAATAGT------TGTATGGTCCATAGTATATCTAGAATATAGGAAAATAT
TAAGACAA---AGAAAAATAGACAGGTTAATTGATAGAATAGC---AGAAAGAGCAGAAGACAGTGGAA---------AT
GAAAGTGAAGGAGACCAGGAAG---A------------ACTCT---C---TGC---A------C---TG---G---T---
------G---GAAAGG------------------------------GGGCATCTTG---------CTCCTTGGGATG---
T---TA---------ATGAT------------ATGT------AG
>JF320016/B/PE/2007/502_1399_wg3
ATG------------------ACAACT------TT---AT---------ATATAT---TAG---GA---ATAG---TAGC
ATTAGTAGTAGCTT--CAAT---AT-TAGCAATAGT------TGTATGGTCCATAGTATATCTAGAATATAGGAAAATAT
TAAGACAA---AGAAAAATAGACAGGTTAATTGATAGAATAGC---AGAAAGAGCAGAAGACAGTGGAA---------AT
GAAAGTGAAGGAGACCAGGAAG---A------------ACTCT---C---TGC---A------C---TG---G---T---
------G---GAAAGG------------------------------GGGCATCTTG---------CTCCTTGGGATG---
T---TA---------ATGAT------------ATGT------AG
>JF320017/B/PE/2007/502_2649_wg2
ATG------------------AATACT------TT---AG---------GAATAG---TAG---CA---ATAG---TAGC
ATTAATAGTAGCAG--GGAT---AT-TAGCAATAAT------TGTGTGGTCCATAGTGCTTATAGAATATAGAAAAATAT
TAAGACAA---AGGAAAATAGACAGGTTAATTGATAGAATAAG---AGACAGAGCAGAAGACAGTGGCA---------AT
GAGAGCGAAGGGGATCAGGAAG---A------------ATTAT---C---AGC---A------C---TG---G---T---
------G---GAGAGA------------------------------GGGCATCTTG---------CTCCTTGGGATA---
T---TA---------ATGAT------------TAGT------AA
>JF320018/B/PE/2007/502_2254_FL6
ATG------------------CAACCC------TT---AC---------AAATAG---CAG---CA---ATAG---TAGC
ATTAGTAGTAGTAG--CAAT---AA-TAGCAATAAT------TGTGTGGTCCATAGTAATTATAGAATATAGGAAAATAT
TAAGACAA---AGAAGGATAGACAGGTTACTTGACAGAATAGG---TGAAAGAGCTGAGGACAGTGGCA---------AT
GAGAGTGAAGGGGACCAGGAGG---A------------ATTAT---C---AGC---A------C---TT---A---T---
------G---GAGATG------------------------------GGGCACCATG---------CTCCTTGGGATA---
T---TG---------ATGAT------------CTAT------AG
>JF320019/B/PE/2007/502_2649_wg8
ATG------------------AATACT------TT---AG---------GAATAG---TAG---CA---ATAG---TAGC
ATTAATAGTAGCAG--GGAT---AT-TAGCAATAAT------TGTGTGGTCCATAGTGCTTATAGAATATAGGAAAATAT
TAAGACAA---AGGAAAATAGACAGGTTAATTGATAGAATAAG---AGACAGAGCAGAAGACAGTGGCA---------AT
GAGAGCGAAGGGGATCAGGAAG---A------------ATTAT---C---AGC---A------C---TG---G---T---
------G---GAGARA------------------------------GGGCATCTTG---------CTCCTTGGGATA---
T---TA---------ATGAT------------TAGT------AA
>JF320020/B/PE/2007/502_2254_FL2
ATG------------------CAACCC------TT---AC---------AAATAG---CAG---CA---ATAG---TAGC
ATTAGTAGTAGTAG--CAAT---AA-TAGCAATAAT------TGTGTGGTCCATAGTAATTATAGAATATAGGAAAATAT
TAAGACAA---AGAAGGATAGACAGGTTACTTGACAGAATAGG---TGAAAGAGCTGAGGACAGTGGCA---------AT
GAGAGTGAAGGAGACCAGGAGG---A------------ATTAT---C---AGC---A------C---TT---A---T---
------G---GAGATG------------------------------GGGCACCATG---------CTCCTTGGGATA---
T---TG---------ATGAT------------CTAT------AG
>JF320021/B/PE/2007/502_2254_FL5
ATG------------------CAACCC------TT---AC---------AAATAG---CAG---CA---ATAG---TAGC
ATTAGTAGTAGTAG--CAAT---AA-TAGCAATAAT------TGTGTGGTCCATAGTAATTATAGAATATAGGAAAATAT
TAAGACAA---AGAAGGATAGACAGGTTACTTGACAGAATAGG---TGAAAGAGCTGAGGACAGTGGCA---------AT
GAGAGTGAAGGAGACCAGGAGG---A------------ATTAT---C---AGC---A------C---TT---A---T---
------G---GAGATG------------------------------GGGCACCATG---------CTCCTTGGGATA---
T---TG---------ATGAT------------CTAT------AG
>JF320022/B/PE/2007/502_2649_wg7
ATG------------------AATACT------TT---AG---------GAATAG---TAG---CA---ATAG---TAGC
ATTAATAGTAGCAG--GGAT---AT-TAGCAATAAT------TGTGTGGTCCATAGTGCTTATAGAATATAGGAAAATAT
TAAGACAA---AGGAAAATAGACAGGTTAATTGATAGAATAAG---AGACAGAGCAGAAGACAGTGGCA---------AT
GAGAGCGAAGGGGATCAGGAAG---A------------ATTAT---C---AGC---A------C---TG---G---T---
------G---GAGAAA------------------------------GGGCATCTTG---------CTCCTTGGGATA---
T---TA---------ATGAT------------TAGT------AA
>JF320023/B/PE/2007/502_2254_FL3
ATG------------------CAACCC------TT---AC---------AAATAG---CAG---CA---ATAG---TAGC
ATTAGTAGTAGTAG--CAAT---AA-TAGCAATAAT------TGTGTGGTCCATAGTAATTATAGAATATAGGAAAATAT
TAAGACAA---AGAAGGATAGACAGGTTACTTGACAGAATAGG---TGAAAGAGCTGAGGACAGTGGCA---------AT
GAGAGTGAAGGGGACCAGGAGG---A------------ATTAT---C---AGC---A------C---TT---A---T---
------G---GAGATG------------------------------GGGCACCATG---------CTCCTTGGGATA---
T---TG---------ATGAT------------CTAT------AG
>JF320024/B/PE/2007/502_2254_FL1
ATG------------------CAACCC------TT---AC---------AAATAG---CAG---CA---ATAG---TAGC
ATTAGTAGTAGTAG--CAAT---AA-TAGCAATAAT------TGTGTGGTCCATAGTAATTATAGAATATAGGAAAATAT
TAAGACAA---AGAAGGATAGACAGGTTACTTGACAGAATAGG---TGAAAGAGCTGAGGACAGTGGCA---------AT
GAGAGTGAAGGAGACCAGGAGG---A------------ATTAT---C---AGC---A------C---TT---A---T---
------G---GAGATG------------------------------GGGCACCATG---------CTCCTTGGGATA---
T---TG---------ATGAT------------CTAT------AG
>JF320025/B/PE/2007/502_2649_wg10
ATG------------------AATACT------TT---AG---------GAATAG---TAG---CA---ATAG---TAGC
ATTAATAGTAGCAG--GGAT---AT-TAGCAATAAT------TGTGTGGTCCATAGTGCTTATAGAATATAGGAAAATAT
TAAGACAA---AGGAAAATAGACAGGTTAATTGATAGAATAAG---AGACAGAGCAGAAGACAGTGGCA---------AT
GAGAGCGAAGGGGATCAGGAAG---A------------ATTAT---C---AGC---A------C---TG---G---T---
------G---GAGAAA------------------------------GGGCATCTTG---------CTCCTTGGGATA---
T---TA---------ATGAT------------TAGT------AA
>JF320026/B/PE/2007/502_2254_FL4
ATG------------------CAACCC------TT---AC---------AAATAG---CAG---CA---ATAG---TAGC
ATTAGTAGTAGTAG--CAAT---AA-TAGCAATAAT------TGTGTGGTCCATAGTAATTATAGAATATAGGAAAATAT
TAAGACAA---AGAAGGATAGACAGGTTACTTGACAGAATAGG---TGAAAGAGCTGAGGACAGTGGCA---------AT
GAGAGTGAAGGAGACCAGGAGG---A------------ATTAT---C---AGC---A------C---TT---A---T---
------G---GAGATG------------------------------GGGCACCATG---------CTCCTTGGGATA---
T---TG---------ATGAT------------CTAT------AG
>JF320027/B/PE/2007/502_2649_wg5
ATG------------------AATACT------TT---AG---------GAATAG---TAG---CA---ATAG---TAGC
ATTAATAGTAGCAG--GGAT---AT-TAGCAATAAT------TGTGTGGTCCATAGTGCTTATAGAATATAGAAAAATAT
TAAGACAA---AGGAAAATAGACAGGTTAATTGATAGAATAAG---AGACAGAGCAGAAGACAGTGGCA---------AT
GAGAGCGAAGGGGATCAGGAAG---A------------ATTAT---C---AGC---A------C---TG---G---T---
------G---GAGAGA------------------------------GGGCATCTTG---------CTCCTTGGGATA---
T---TA---------ATGAT------------TAGT------AA
>JF320028/B/PE/2007/502_2349_wg2
ATG------------------CAAGCC------TT---AA---------CAATAT---TAG---CA---ATAG---TAGC
ATTAGTAGTAGTAG--CAAT---AA-TAGCAATAAT------TGTGTGGACAATAGTAATAATAGAATATAGAAAATTAT
TGAGACAG---AGAAAAATAGACAGGTTACTTCAGAGAATAAG---TGAAAGAGCAGAAGACAGTGGCA---------AT
GAAAGTGATGGAGACCAGGAAG---A------------ATTAT---C---AGC---A------A---TT---G---T---
------G---GAGAGG------------------------------GGGCATCTTG---------CTCCTTGGGATA---
T---TA---------ATGAT------------TAGT------AC
>JF320029/B/PE/2007/502_2349_wg9
ATG------------------CAAGCC------TT---AA---------CAATAT---TAG---CA---ATAG---TAGC
ATTAGTAGTAGTAG--CAAT---AA-TAGCAATAAT------TGTGTGGACAATAGTAATAATAGAATATAGAAAATTAT
TGAGACAG---AGAAAAATAGACAGGTTACTTCAGAAAATAAG---TGAAAGAGCAGAAGACAGTGGCA---------AT
GAAAGTGATGGAGACCAGGAAG---A------------ATTAT---C---AGC---A------C---TT---G---T---
------G---GAGAGG------------------------------GGGCATCTTG---------CTCCTTGGGATA---
T---TA---------ATGAT------------TAGT------AC
>JF320030/B/PE/2007/502_2649_wg3
ATG------------------AATACT------TT---AG---------GAATAG---TAG---CA---ATAG---TAGC
ATTAATAGTAGCAG--GGAT---AT-TAGCAATAAT------TGTGTGGTCCATAGTGCTTATAGAATATAGGAAAATAT
TAAGACAA---AGGAAAATAGACAGGTTAATTGATAGAATAAG---AGACAGAGCAGAAGACAGTGGCA---------AT
GAGAGCGAAGGGGATCAGGAAG---A------------ATTAT---C---AGC---A------C---TG---G---T---
------G---GAGAAA------------------------------GGGCATCTTG---------CTCCTTGGGATA---
T---TA---------ATGAT------------TAGT------AA
>JF320031/B/PE/2007/502_2349_wg4
ATG------------------CAAGCC------TT---AA---------CAATAT---TAG---CA---ATAG---TAGC
ATTAGTAGTAGTAG--CAAT---AA-TAGCAATAAT------TGTGTGGACAATAGTAATAATAGAATATAGAAAATTAT
TGAGACAG---AGAAAAATAGACAGGTTACTTCAGAGAATAAG---TGAAAGAGCAGAAGACAGTGGCA---------AT
GAAAGTGATGGAGACCAGGAAG---A------------ATTAT---C---AGC---A------C---TT---G---T---
------G---GARAGG------------------------------GGGCATCTTG---------CTCCTTGGGATA---
T---TA---------ATGAT------------TAGT------AC
>JF320032/B/PE/2007/502_2349_wg5
ATG------------------CAAGCC------TT---AA---------CAATAT---TAG---CA---ATAG---TAGC
ATTAGTAGTAGTAG--CAAT---AA-TAGCAATAAT------TGTGTGGACAATAGTAATAATAGAATATAGAAAATTAT
TGAGACAG---AGAAAAATAGACAGGTTACTTCAGAGAATAAG---TGAAAGAGCAGAAGACAGTGGCA---------AT
GAAAGTGATGGAGACCAGGAAG---A------------ATTAT---C---AGC---A------C---TT---G---T---
------G---GAGAGG------------------------------GGGCATCTTG---------CTCCTTGGGATG---
T---TA---------ATGAT------------TAGT------AC
>JF320033/B/PE/2007/502_2649_wg4
ATG------------------AATACT------TT---AG---------GAATAG---TAG---CA---ATAG---TAGC
ATTAATAGTAGCAG--GGAT---AT-TAGCAATAAT------TGTGTGGTCCATAGTGCTTATAGAATATAGGAAAATAT
TAAGACAA---AGGAAAATAGACAGGTTAATTGATAGAATAAG---AGACAGAGCAGAAGACAGTGGCA---------AT
GAGAGCGAAGGGGATCAGGAAG---A------------ATTAT---C---AGC---A------C---TG---G---T---
------G---GAGAAA------------------------------GGGCATCTTG---------CTCCTTGGGATA---
T---TA---------ATGAT------------TAGT------AA
>JF320034/B/PE/2007/502_2649_wg1
ATG------------------AATACT------TT---AG---------GAATAG---TAG---CA---ATAG---TAGC
ATTAATAGTAGCAG--GGAT---AT-TAGCAATAAT------TGTGTGGTCCATAGTGCTTATAGAATATAGGAAAATAT
TAAGACAA---AGGAAAATAGACAGGTTAATTGATAGAATAAG---AGACAGAGCAGAAGACAGTGGCA---------AT
GAGAGCGAAGGGGATCAGGAAG---A------------ATTAT---C---AGC---A------C---TG---G---T---
------G---GAGAAA------------------------------GGGCATCTTG---------CTCCTTGGGATA---
T---TA---------ATGAT------------TAGT------AA
>JF320035/B/PE/2007/502_2649_wg9
ATG------------------AATACT------TT---AG---------GAATAG---TAG---CA---ATAG---TAGC
ATTAATAGTAGCAG--GGAT---AT-TAGCAATAAT------TGTGTGGTCCATAGTGCTTATAGAATATAGAAAAATAT
TAAGACAA---AGGAAAATAGACAGGTTAATTGATAGAATAAG---AGACAGAGCAGAAGACAGTGGCA---------AT
GAGAGCGAAGGGGATCAGGAAG---A------------ATTAT---C---AGC---A------C---TG---G---T---
------G---GAGAGA------------------------------GGGCATCTTG---------CTCCTTGGGATA---
T---TA---------ATGAT------------TAGT------AA
>JF320036/B/US/2006/502_0227_FL05
ATG------------------CAAGCA------TT---AG---------TAATAG---GAT---CA---ATAG---TAGC
TTTAGTAATAGTAG--CAAT---AA-TAGCAATAGT------TGTGTGGTCCATAGTTATCTTAGAATATAGGAAAATAT
TAAGACAA---AGGAAAATAGACAGTATAATTGATAGAATAAT---AGAAAGAGCAGAAGACAGTGGCA---------AT
GAGAGTGAAGGGGATCAGGAAG---A------------ATTGG---C---AGT---G------C---TT---A---T---
------G---GAGATG------------------------------GGGCATCATG---------CTCCTTGGGCTG---
T---TA---------ATGAT------------CTGT------AG
>JF320038/B/US/2006/502_0572_FL06
ATG------------------CAACCC------TT---AC---------ATGTAG---CAA---CA---ATAG---TAGC
ATTAGTAGTAGCAA--CAAT---AA-TAGCAATAGT------TGTGTGGACCATAGTACTCATAGAATATAGGAAAATAT
TAAGACAA---AGAAGAATAGATAGATTACTTGATAGAATAGC---AGAAAGAGCAGAAGACAGTGGCA---------AT
GAAAGCGAAGGGGACCAGGAAG---A------------ATTGT---C---AGC---T------C---TT---G---T---
------G---GAAAGG------------------------------GGGCACCTTG---------CTCCTTGGAATA---
T---TG---------ATGAT------------CTGT------AG
>JF320039/B/US/2006/502_0572_FL02
ATG------------------CAACCC------TT---AC---------ATGTAG---CAA---CA---ATAG---TAGC
ATTAGTAGTAGCAA--CAAT---AA-TAGCAATAGT------TGTGTGGACCATAGTACTCATAGAATATAGGAAAATAT
TAAGACAA---AGAAGAATAGATAGATTACTTGATAGAATAGC---AGAAAAAGCAGAAGACAGTGGCA---------AT
GAAAGCGAAGGGGACCAGGAAG---A------------ATTGT---C---AGC---T------C---TT---G---T---
------G---GAAAGG------------------------------GGGCACCTTG---------CTCCTTGGAATA---
T---TG---------ATGAT------------CTGT------AG
>JF320040/B/US/2006/502_0572_FL07
ATG------------------CAACCC------TT---AC---------ATGTAG---CAA---CA---ATAG---TAGC
ATTAGTAGTAGCAA--CAAT---AA-TAGCAATAGT------TGTGTGGACCATAGTACTCATAGAATATAGGAAAATAT
TAAGACAA---AGAAGAATAGATAGATTACTTGATAGAATAGC---AGAAAGAGCAGAAGACAGTGGCA---------AT
GAAAGCGAAGGGGACCAGGAAG---A------------ATTGT---C---AGC---T------C---TT---G---T---
------G---GAAAGG------------------------------GGGCACCTTG---------CTCCTTGGAATA---
T---TG---------ATGAT------------CTGT------AG
>JF320041/B/US/2006/502_0572_FL01
ATG------------------CAACCC------TT---AC---------ATGTAG---CAA---CA---ATAG---TAGC
ATTAGTAGTAGCAA--CAAT---AA-TAGCAATAGT------TGTGTGGACCATAGTACTCATAGAATATAGGAAAATAT
TAAGACAA---AGAAGAATAGATAGATTACTTGATAGAATAGC---AGAAAGAGCAGAAGACAGTGGCA---------AT
GAAAGCGAAGGGGACCAGGAAG---A------------ATTGT---C---AGC---T------C---TT---G---T---
------G---GAAAGG------------------------------GGGCACCTTG---------CTCCTTGGAATA---
T---TG---------ATGAT------------CTGT------AG
>JF320042/B/US/2006/502_0572_FL03
ATG------------------CAACCC------TT---AC---------ATGTAG---CAA---CA---ATAG---TAGC
ATTAGTAGTAGCAA--CAAT---AA-TAGCAATAGT------TGTGTGGACCATAGTACTCATAGAATATAGGAAAATAT
TAAGACAA---AGAAGAATAGATAGATTACTTGATAGAATAGC---AGAAAGAGCAGAAGACAGTGGCA---------AT
GAAAGCGAAGGGGACCAGGAAG---A------------ATTGT---C---AGC---T------C---TT---G---T---
------G---GAAAGG------------------------------GGGCACCTTG---------CTCCTTGGAATA---
T---TG---------ATGAT------------CTGT------AG
>JF320043/B/US/2005/502_1400_FL02
ATG------------------CAAGCT------TT---AC---------AAATAG---CAT---CA---ATAG---TAGC
ATTAGTAATAGTAG--GAAT---AA-TAGCAATAGT------TGTGTGGTCTATAGTACTAGTAGAATATAGGAAAATAT
TAAGACAA---AGAAAAATAGATAGGTTACTTGATAGGATATT---AGACAGAGCAGAAGACAGTGGCA---------AT
GAAAGTGAAGGGGATCAGGAAG---A------------ATTAT---C---TGA---A------C---TT---A---T---
------G---GAAAGG------------------------------GGGCATCTTG---------CTCCTTGGAATA---
T---TG---------ATGAT------------CTGT------AG
>JF320044/B/US/2006/502_1174_FL07
ATG------------------CAATCT------AT---AC---------AAATAT---TAG---CA---GTAG---TAGC
ATTAGTAGTAGTAA--CAAT---AA-TAGCAATAGT------TGTATGGTCAATAGTATTCATAGAATATAGGAAAATAT
TAAGACAA---AGGAAAATAGATAGGTTAATTGATAGAATAAG---AGAAAGAGCAGAAGACAGTGGAA---------AT
GAGAGTGAGGGGGATCAGGAAG---A------------ATTAT---C---AGC---A------C---TT---G---T---
------G---GAGATG------------------------------GGGCACGATG---------CTCCTTGGGATG---
T---TA---------ATGAT------------ATGT------AG
>JF320045/B/US/2007/502_1115_wg1
ATG------------------CAACCT------TT---AG---------AGATAT---CAG---CA---ATAG---TGGC
ATTAGTTGTAGCAG--CAAT---AT-TAGCAATAGT------TGTGTGGACCATTGTATACATAGAATATAGGAAAATAT
TAAGACAA---AGAAGAATAGACAGGTTACTTGAGAGAATAAG---AAAAAGAGCAGAAGACAGTGGCA---------AT
GAGAGTGAAGGGGATCAGGAAG---A------------AATAT---C---AGC---A------C---TT---G---T---
------G---GGGATG------------------------------GGGCACCTTG---------CTCCTTGGGATG---
T---TA---------ATGAT------------CTAT------AG
>JF320046/B/US/2005/502_1400_FL05
ATG------------------CAAGCT------TT---AC---------AAATAG---CAT---CA---ATAG---TAGC
ATTAGTAATAGTAG--GAAT---AA-TAGCAATAGT------TGTGTGGTCTATAGTACTAGTAGAATATAGGAAAATAT
TAAGACAA---AGAAAAATAGATAGGTTACTTGATAGGATATT---ARACAGAGCAGAAGACAGTGGCA---------AT
GAAAGTGAAGGGGATCAGGAAG---A------------ATTAT---C---TGA---A------C---TT---A---T---
------G---GAAAGG------------------------------GGGCATCTTG---------CTCCTTGGAATA---
T---TG---------ATGAT------------CTGT------AG
>JF320047/B/US/2006/502_1174_FL06
ATG------------------CAATCT------AT---AC---------AAATAT---TAG---CA---GTAG---TAGC
ATTAGTAGTAGTAA--CAAT---AA-TAGCAATAGT------TGTATGGTCAATAGTATTCATAGAATATAGGAAAATAT
TAAGACAA---AGGAAAATAGATAGGTTAATTGATAGAATAAG---AGAAAGAGCAGAAGACAGTGGAA---------AT
GAGAGTGAGGGGGATCAGGAAG---A------------ATTAT---C---AGC---A------C---TT---G---T---
------G---GAGATG------------------------------GGGCACGATG---------CTCCTTGGGATG---
T---TA---------ATGAT------------ATGT------AG
>JF320048/B/US/2006/502_0309_wg13
ATG------------------CAATCT------TT---AG---------AGATAG---CAG---CA---ATAG---TAGC
ATTAGTAGTAGCAA--TAAT---AA-TAGCAATAGT------TGTGTGGACCATAGTACTCATAGAATATAAGAAAATAT
TAAGACAG---AAAGAAATAGACAGATTAATTGATAGAATAAG---AGAAAGAGCAGAAGACAGTGGCA---------AT
GAAAGCGAAGGGGACCAGGAAG---A------------ATTAT---C---AGC---A------C---TGGTGG---T---
------G---GAGAGG------------------------------GGGCATCATG---------CTCCTTGGGATG---
T---TG---------ATGAT------------CTGT------AG
>JF320049/B/US/2006/502_1174_FL02
ATG------------------CAATCT------AT---AC---------AAATAT---TAG---CA---GTAG---TAGC
ATTAGTAGTAGTAA--CAAT---AA-TAGCAATAGT------TGTATGGTCAATAGTATTCATAGAATATAGGAAAATAT
TAAGACAA---AGGAAAATAGATAGGTTAATTGATAGAATAAG---AGAAAGAGCAGAAGACAGTGGAA---------AT
GAGAGTGAGGGGGATCAGGAAG---A------------ATTAT---C---AGC---A------C---TT---G---T---
------G---GAGATG------------------------------GGGCACGATG---------CTCCTTGGGATG---
T---TA---------ATGAT------------ATGT------AG
>JF320050/B/US/2005/502_1400_FL01
ATG------------------CAAGCT------TT---AC---------AAATAG---CAT---CA---ATAG---TAGC
ATTAGTAATAGTAG--GAAT---AA-TAGCAATAGT------TGTGTGGTCTATAGTACTAGTAGAATATAGGAAAATAT
TAAGACAA---AGAAAAATAGATAGGTTACTTGATAGGATATT---AGACAGAGCAGAAGACAGTGGCA---------AT
GAAAGTGAAGGGGATCAGGAAG---A------------ATTAT---C---TGA---A------C---TT---A---T---
------G---GAAAGG------------------------------GGGCATCTTG---------CTCCTTGGAATA---
T---TG---------ATGAT------------CTGT------AG
>JF320051/B/US/2006/502_1174_FL01
ATG------------------CAATCT------AT---AC---------AAATAT---TAG---CA---GTAG---TAGC
ATTAGTAGTAGTAA--CAAT---AA-TAGCAATAGT------TGTATGGTCAATAGTATTCATAGAATATAGGAAAATAT
TAAGACAA---AGGAAAATAGATAGGTTAATTGATAGAATAAG---AGAAAGAGCAGAAGACAGTGGAA---------AT
GAGAGTGAGGGGGATCAGGAAG---A------------ATTAT---C---AGC---A------C---TT---G---T---
------G---GAGATG------------------------------GGGCACGATG---------CTCCTTGGGATG---
T---TA---------ATGAT------------ATGT------AG
>JF320052/B/US/2007/502_1115_wg3
ATG------------------CAACCT------TT---AG---------AGATAT---CAG---CA---ATAG---TAGC
ATTAGTTGTAGCAG--CAAT---AT-TAGCAATAGT------TGTGTGGACCATTGTATACATAGAATATAGGAAAATAT
TAAGACAA---AGAAGAATAGACAGGTTACTTGAGAGAATAAG---AGAAAGAGCAGAAGACAGTGGCA---------AT
GAGAGTGAAGGGGATCAGGAAG---A------------AATAT---C---AGC---A------C---TT---G---T---
------G---GGGATG------------------------------GGGCACCTTG---------CTCCTTGGGATG---
T---TA---------ATGAT------------CTAT------AG
>JF320053/B/US/2006/502_1174_FL09
ATG------------------CAATCT------AT---AC---------AAATAT---TAG---CA---GTAG---TAGC
ATTAGTAGTAGTAA--CAAT---AA-TAGCAATAGT------TGTATGGTCAATAGTATTCATAGAATATAGGAAAATAT
TAAGACAA---AGGAAAATAGATAGATTAATTGATAGAATAAG---AGAAAGAGCAGAAGACAGTGGAA---------AT
GAGAGTGAGGGGGATCAGGAAG---A------------ATTAT---C---AGC---A------C---TT---G---T---
------G---GAGATG------------------------------GGGCACGATG---------CTCCTTGGGATG---
T---TA---------ATGAT------------ATGT------AG
>JF320054/B/US/2005/502_2495_wg02
ATG------------------CAACCT------CT---TG---------TAGTAT---TAG---CA---ATAG---TAGC
ATTGGTATTAGTAT--CTAT---AA-TAGCAATAGT------TGTGTGGTCCATAGTATTCATAGAATATAGGAGAATAT
TAAGACAA---AGAAGAATAGACAGGTTAATTGATAGGATAAG---AGAAAGAGCAGAAGACAGTGGCA---------AT
GAGAGCGAAGGAGACCAGGAAG---A------------------------ATT---A------C---TG---G---T---
------G---GAGATG------------------------------GGGCATCTTG---------CTCCTTGGGATG---
T---TA---------ATGAT------------CAGT------AG
>JF320055/B/US/2006/502_1174_FL04
ATG------------------CAATCT------AT---AC---------AAATAT---TAG---CA---GTAG---TAGC
ATTAGTAGTAGTAA--CAAT---AA-TAGCAATAGT------TGTATGGTCAATAGTATTCATAGAATATAGGAAAATAT
TAAGACAA---AGGAAAATAGATAGATTAATTGATAGAATAAG---AGAAAGAGCAGAAGACAGTGGAA---------AT
GAGAGTGAGGGGGATCAGGAAG---A------------ATTAT---C---AGC---A------C---TT---G---T---
------G---GAGATG------------------------------GGGCACGATG---------CTCCTTGGGATG---
T---TA---------ATGAT------------ATGT------AG
>JF320056/B/US/2006/502_0309_wg02
ATG------------------CAATCT------TT---AG---------AGATAG---CAG---CA---ATAG---TAGC
ATTAGTAGTAGCAA--TAAT---AA-TAGCAATAGT------TGTGTGGACCATAGTACTCATAGAATATAAGAAAATAT
TAAGACAG---AAAGAAATAGACAGATTAATTGATAGAATAAG---AGAAAGAGCAGAAGACAGTGGCA---------AT
GAAAGCGAAGGGGACCAGGAAG---A------------ATTAT---C---AGC---A------C---TGGTGG---T---
------G---GAGAGG------------------------------GGGCATCATG---------CTCCTTGGGATG---
T---TG---------ATGAT------------CTGT------AG
>JF320058/B/US/2006/502_1174_FL05
ATG------------------CAATCT------AT---AC---------AAATAT---TAG---CA---GTAG---TAGC
ATTAGTAGTAGTAA--CAAT---AA-TAGCAATAGT------TGTATGGTCAATAGTATTCATAGAATATAGGAAAATAT
TAAGACAA---AGGAAAATAGATAGATTAATTGATAGAATAAG---AGAAAGAGCAGAAGACAGTGGAA---------AT
GAGAGTGAGGGGGATCAGGAAG---A------------ATTAT---C---AGC---A------C---TT---G---T---
------G---GAGATG------------------------------GGGCACGATG---------CTCCTTGGGATG---
T---TA---------ATGAT------------ATGT------AG
>JF320059/B/US/2005/502_0223_wg1
ATG------------------AAATCC------TT---AG---------AGATAT---CAG---CA---ATAG---TAGC
ATTAGTAGTAGCAG--CAAT---AT-TAGCAATAGT------TGTGTGGACCATAGTTTATATAGAATATAGGAAAATAC
AAAAACAA---AAGAAAATAGACAGGTTAATTGCAAGAATAAG---TGAAAGAGCAGAAGACAGTGGAA---------AT
GAGAGCGAGGGGGATCAGGAAG---A------------ATTGT---C---AGC---G------C---TT---G---T---
------G---GACATG------------------------------GGGCACCTTG---------CTCCTTGGGATA---
T---TA---------ATGAT------------TAAT------AG
>JF320060/B/US/2006/502_1174_FL08
ATG------------------CAATCT------AT---AC---------AAATAT---TAG---CA---GTAG---TAGC
ATTAGTAGTAGTAA--CAAT---AA-TAGCAATAGT------TGTATGGTCAATAGTATTCATAGAATATAGGAAAATAT
TAAGACAA---AGGAAAATAGATAGATTAATTGATAGAATAAG---AGAAAGAGCAGAAGACAGTGGAA---------AT
GAGAGTGAGGGGGATCAGGAAG---A------------ATTAT---C---AGC---A------C---TT---G---T---
------G---GAGATG------------------------------GGGCACGATG---------CTCCTTGGGATG---
T---TA---------ATGAT------------ATGT------AG
>JF320061/B/US/2005/502_2495_wg03
ATG------------------CAACCT------CT---TG---------TAGTAT---TAG---CA---ATAG---TAGC
ATTGGTATTAGTAT--CTAT---AA-TAGCAATAGT------TGTGTGGTCCATAGTATTCATAGAATATAGGAGAATAT
TAAGACAA---AGAAGAATAGACAGGTTAATTGATAGGATAAG---AGAAAGAGCAGAAGACAGTGGCA---------AT
GAGAGCGAAGGAGACCAGGAAG---A------------------------ATT---A------C---TG---G---T---
------G---GAGATG------------------------------GGGCATCTTG---------CTCCTTGGGATG---
T---TA---------ATGAT------------CAGT------AG
>JF320062/B/US/2006/502_1174_FL11
ATG------------------CAATCT------AT---AC---------AAATAT---TAG---CA---GTAG---TAGC
ATTAGTAGTAGTAA--CAAT---AA-TAGCAATAGT------TGTATGGTCAATAGTATTCATAGAATATAGGAAAATAT
TAAGACAA---AGGAAAATAGATAGATTAATTGATAGAATAAG---AGAAAGAGCAGAAGACAGTGGAA---------AT
GAGAGTGAGGGGGATCAGGAAG---A------------ATTAT---C---AGC---A------C---TT---G---T---
------G---GAGATG------------------------------GGGCACGATG---------CTCCTTGGGATG---
T---TA---------ATGAT------------ATGT------AG
>JF320064/B/US/2006/502_1174_FL03
ATG------------------CAATCT------AT---AC---------AAATAT---TAG---CA---GTAG---TAGC
ATTAGTAGTAGTAA--CAAT---AA-TAGCAATAGT------TGTATGGTCAATAGTATTCATAGAATATAGGAAAATAT
TAAGACAA---AGGAAAATAGATAGGTTAATTGATAGAATAAG---AGAAAGAGCAGAAGACAGTGGAA---------AT
GAGAGTGAGGGGGATCAGGAAG---A------------ATTAT---C---AGC---A------C---TT---G---T---
------G---GAGATG------------------------------GGGCACGATG---------CTCCTTGGGATG---
T---TA---------ATGAT------------ATGT------AG
>JF320065/B/US/2006/502_0309_wg14
ATG------------------CAATCT------TT---AG---------AGATAG---CAG---CA---ATAG---TAGC
ATTAGTAGTAGCAA--TAAT---AA-TAGCAATAGT------TGTGTGGACCATAGTACTCATAGAATATAAGAAAATAT
TAAGACAG---AAAGAAATAGACAGATTAATTGATAGAATAAG---AGAAAGAGCAGAAGACAGTGGCA---------AT
GAAAGCGAAGGGGACCAGGAAG---A------------ATTAT---C---AGC---A------C---TGGTGG---T---
------G---GAGAGG------------------------------GGGCATCATG---------CTCCTTGGGATG---
T---TG---------ATGAT------------CTGT------AG
>JF320066/B/US/2005/502_1400_FL03
ATG------------------CAAGCT------TT---AC---------AAATAG---CAT---CA---ATAG---TAGC
ATTAGTAATAGTAG--GAAT---AA-TAGCAATAGT------TGTGTGGTCTATAGTACTAGTAGAATATAGGAAAATAT
TAAGACAA---AGAAAAATAGATAGGTTACTTGATAGGATATT---AGACAGAGCAGAAGACAGTGGCA---------AT
GAAAGTGAAGGGGATCAGGAAG---A------------ATTAT---C---TGA---A------C---TT---A---T---
------G---GAAAGG------------------------------GGGCATCTTG---------CTCCTTGGAATA---
T---TG---------ATGAT------------CTGT------AG
>JF320067/B/US/2005/502_1400_FL04
ATG------------------CAAGCT------TT---AC---------AAATAG---CAT---CA---ATAG---TAGC
ATTAGTAATAGTAG--GAAT---AA-TAGCAATAGT------TGTGTGGTCTATAGTACTAGTAGAATATAGGAAAATAT
TAAGACAA---AGAAAAATAGATAGGTTACTTGATAGGATATT---AGACAGAGCAGAAGACAGTGGCA---------AT
GAAAGTGAAGGGGATCAGGAAG---A------------ATTAT---C---TGA---A------C---TT---A---T---
------G---GAAAGG------------------------------GGGCATCTTG---------CTCCTTGGAATA---
T---TG---------ATGAT------------CTGT------AG
>JF320068/B/US/2006/502_0309_wg12
ATG------------------CAATCT------TT---AG---------AGATAG---CAG---CA---ATAG---TAGC
ATTAGTAGTAGCAA--TAAT---AA-TAGCAATAGT------TGTGTGGACCATAGTACTCATAGAATATAAGAAAATAT
TAAGACAG---AAAGAAATAGACAGATTAATTGATAGAATAAG---AGAAAGAGCAGAAGACAGTGGCA---------AT
GAAAGCGAAGGGGACCAGGAAG---A------------ATTAT---C---AGC---A------C---TGGTGG---T---
------G---GAGAGG------------------------------GGGCATCATG---------CTCCTTGGGATG---
T---TG---------ATGAT------------CTGT------AG
>JF320069/B/US/2007/502_1115_wg2
ATG------------------CAACCT------TT---AG---------AGATAT---CAG---CA---ATAG---TAGC
ATTAGTTGTAGCAG--CAAT---AT-TAGCAATAGT------TGTGTGGACCATTGTATACATAGAATATAGGAAAATAT
TAAGACAA---AGAAGAATAGACAGGTTACTTGAGAGAATAAG---AGAAAGAGCAGAAGACAGTGGCA---------AT
GAGAGTGAAGGGGATCAGGAAG---A------------AATAT---C---AGC---A------C---TT---G---T---
------G---GGGATG------------------------------GGGCACCTTG---------CTCCTTGGGATG---
T---TA---------ATGAT------------CTAT------AG
>JF320070/B/US/2007/502_1115_wg6
ATG------------------CAACCT------TT---AG---------AGATAT---CAG---CA---ATAG---TAGC
ATTAGTTGTAGCAG--CAAT---AT-TAGCAATAGT------TGTGTGGACCATTGTATACATAGAATATAGGAAAATAT
TAAGACAA---AGAAGAATAGACAGGTTACTTGAGAGAATAAG---AGAAAGAGCAGAAGACAGTGGCA---------AT
GAGAGTGAAGGGGATCAGGAAG---A------------AATAT---C---AGC---A------C---TT---G---T---
------G---GGGATG------------------------------GGGCACCTTG---------CTCCTTGGGATG---
T---TA---------ATGAT------------CTAT------AG
>JF320071/B/US/2006/502_0309_wg04
ATG------------------CAATCT------TT---AG---------AGATAG---CAG---CA---ATAG---TAGC
ATTAGTAGTAGCAA--TAAT---AA-TAGCAATAGT------TGTGTGGACCATAGTACTCATAGAATATAAGAAAATAT
TAAGACAG---AAAGAAATAGACAGATTAATTGATAGAATAAG---AGAAAGAGCAGAAGACAGTGGCA---------AT
GAAAGCGAAGGGGACCAGGAAG---A------------ATTAT---C---AGC---A------C---TGGTGG---T---
------G---GAGAGG------------------------------GGGCATCATG---------CTCCTTGGGATG---
T---TG---------ATGAT------------CTGT------AG
>JF320081/B/US/2006/502_0341_FL06
ATG------------------AAACCT------GA---AC---------TAATAT---TAG---CA---ATAG---TAGC
ATTAGTAGTAGCAG--CAAT---AA-TAGCAATAGT------TGTGTGGTCTATAGTACTCATAGAATATAGAAAAATAT
TAAGACAA---AGAAAGATAGACAGGTTAATTAATAGAATAGC---AGAAAGAGCAGAAGACAGTGGCA---------AT
GAGAGTGAAGGAGATCAGGAAG---A------------GTTGT---C---AGC---A------C---TT---G---T---
------G---GAAAGGGGGCAACTTGTGGAAATG------------GGGCATCATG---------CTCCTTGGGATG---
T---TA---------ATGAT------------CTGT------AG
>JF320082/B/US/2006/502_0341_FL03
ATG------------------AAACCT------GA---AC---------TAATAT---TAG---CA---ATAG---TAGC
ATTAGTAGTAGCAG--CAAT---AA-TAGCAATAGT------TGTGTGGTCTATAGTACTCATAGAATATAGAAAAATAT
TAAGACAA---AGAAAGATAGACAGGTTAATTAATAGAATAGC---AGAAAGAGCAGAAGACAGTGGCA---------AT
GAGAGTGAAGGAGATCAGGAAG---A------------GTTGT---C---AGC---A------C---TT---G---T---
------G---GAGAGGGGGCAACTTGTGGAAATG------------GGGCATCATG---------CTCCTTGGGATG---
T---TA---------ATGAT------------CTGT------AG
>JF320097/B/US/2006/502_0346_wg02
ATG------------------CAACCT------TT---AC---------AAATAG---CAG---CA---ATAG---TAGC
ATTAGTAGTAGCAG--CAAT---AA-TAGCAATAGT------TGTGTGGACCATAGTACTCATAGAATATAAGAAAATAT
TAAGACAA---AGGAAAATAGATAGGTTAATTGATAGAATAAG---AGAAAGAGCAGAGGACAGTGGCA---------AT
GAGAGTGAAGGGGACCAGGAAG---A------------------------ATT---A------C---TT---G---T---
------G---GAGATG------------------------------GGGCACCATG---------CTCCTTGGGATG---
T---TG---------ATGAT------------CTGT------AG
>JF320098/B/US/2006/502_0346_wg01
ATG------------------CAACCT------TT---AC---------AAATAG---CAG---CA---ATAG---TAGC
ATTAGTAGTAGCAG--CAAT---AA-TAGCAATAGT------TGTGTGGACCATAGTACTCATAGAATATAAGAAAATAT
TAAGACAA---AGGAAAATAGATAGGTTAATTGATAGAATAAG---AGAAAGAGCAGAGGACAGTGGCA---------AT
GAGAGTGAAGGGGACCAGGAAG---A------------------------ATT---A------C---TT---G---T---
------G---GAGATG------------------------------GGGCACCATG---------CTCCTTGGGATG---
T---TG---------ATGAT------------CTGT------AG
>JF320120/B/US/2006/502_1619_FL09
ATG------------------CAATCC------TT---AT---------ATATAT---TAG---GA---GTAG---TAGC
AATAGTAGTAGCAG--CAAT---AC-TAGCAATAGT------TGTTTGGACCATAATATATCTAGAATATAGGAAAATAG
TAAGACAA---AGAAAAATAGACAGGTTAATTGAAAGAATAAG---TGAAAGAGCAGAAGACAGTGGCA---------AT
GAAAGTGAAGGCGACCAAGAGG---A------------ATTAT---C---AGC---C------C---TT---G---T---
------G---GACATG------------------------------GGGCATCTTG---------CTCCTTGGGATG---
T---TA---------ATGAT------------CTGT------AA
>JF320121/B/US/2006/502_1619_FL08
ATG------------------CAATCC------TT---AT---------ATATAT---TAG---GA---GTAG---TAGC
AATAGTAGTAGCAG--CAAT---AC-TAGCAATAGT------TGTTTGGACCATAATATATCTAGAATATAGGAAAATAG
TAAGACAA---AGAAAAATAGACAGGTTAATTGAAAGAATAAG---TGAAAGAGCAGAAGACAGTGGCA---------AT
GAAAGTGAAGGCGACCAAGAGG---A------------ATTAT---C---AGC---C------C---TT---G---T---
------G---GACATG------------------------------GGGCATCTTG---------CTCCTTGGGATG---
T---TA---------ATGAT------------CTGT------AA
>JF320122/B/US/2006/502_1619_FL03
ATG------------------CAATCC------TT---AT---------ATATAT---TAG---GA---GTAG---TAGC
AATAGTAGTAGCAG--CAAT---AC-TAGCAATAGT------TGTTTGGACCATAATATATCTAGAATATAGGAAAATAG
TAAGACAA---AGAAAAATAGACAGGTTAATTGAAAGAATAAG---TGAAAGAGCAGAAGACAGTGGCA---------AT
GAAAGTGAAGGAGACCAAGAAG---A------------ATTAT---C---AGC---G------C---TT---G---T---
------G---GATATG------------------------------GGGCATCTTG---------CTCCTTGGGATG---
T---TA---------ATGAT------------CTGT------AA
>JF320123/B/US/2006/502_1619_FL01
ATG------------------CAATCC------TT---AT---------ATATAT---TAG---GA---GTAG---TAGC
AATAGTAGTAGCAG--CAAT---AC-TAGCAATAGT------TGTTTGGACCATAATATATCTAGAATATAGGAAAATAG
TAAGACAA---AGAAAAATAGACAGGTTAATTGAAAGAATAAG---TGAAAGAGCAGAAGACAGTGGCA---------AT
GAAAGTGAAGGCGACCAAGAGG---A------------ATTAT---C---AGC---C------C---TT---G---T---
------G---GACATG------------------------------GGGCATCTTG---------CTCCTTGGGATG---
T---TA---------ATGAT------------CTGT------AA
>JF320124/B/US/2006/502_1619_FL10
ATG------------------CAATCC------TT---AT---------ATATAT---TAG---GA---GTAG---TAGC
AATAGTAGTAGCAG--CAAT---AC-TAGCAATAGT------TGTTTGGACCATAATATATCTAGAATATAGGAAAATAG
TAAGACAA---AGAAAAATAGACAGGTTAATTGAAAGAATAAG---TGAAAGAGCAGAAGACAGTGGCA---------AT
GAAAGTGAAGGCGACCAAGAGG---A------------ATTAT---C---AGC---C------C---TT---G---T---
------G---GACATG------------------------------GGGCATCTTG---------CTCCTTGGGATG---
T---TA---------ATGAT------------CTGT------AA
>JF320125/B/US/2006/502_1619_FL05
ATG------------------CAATCC------TT---AT---------ATATAT---TAG---GA---GTAG---TAGC
AATAGTAGTAGCAG--CAAT---AC-TAGCAATAGT------TGTTTGGACCATAATATATCTAGAATATAGGAAAATAG
TAAGACAA---AGAAAAATAGACAGGTTAATTGAAAGAATAAG---TGAAAGAGCAGAAGACAGTGGCA---------AT
GAAAGTGAAGGCGACCAAGAGG---A------------ATTAT---C---AGC---C------C---TT---G---T---
------G---GACATG------------------------------GGGCATCTTG---------CTCCTTGGGATG---
T---TA---------ATGAT------------CTGT------AA
>JF320126/B/US/2006/502_1619_FL06
ATG------------------CAATCC------TT---AT---------ATATAT---TAG---GA---GTAG---TAGC
AATAGTAGTAGCAG--CAAT---AC-TAGCAATAGT------TGTTTGGACCATAATATATCTAGAATATAGGAAAATAG
TAAGACAA---AGAAAAATAGACAGGTTAATTGAAAGAATAAG---TGAAAGAGCAGAAGACAGTGGCA---------AT
GAAAGTGAAGGAGACCAAGAAG---A------------ATTAT---C---AGC---G------C---TT---G---T---
------G---GATATG------------------------------GGGCATCTTG---------CTCCTTGGGATG---
T---TA---------ATGAT------------CTGT------AA
>JF320127/B/US/2006/502_1619_FL04
ATG------------------CAATCC------TT---AT---------ATATAT---TAG---GA---GTAG---TAGC
AATAGTAGTAGCAG--CAAT---AC-TAGCAATAGT------TGTTTGGACCATAATATATCTAGAATATAGGAAAATAG
TAAGACAA---AGAAAAATAGACAGGTTAATTGAAAGAATAAG---TGAAAGAGCAGAAGACAGTGGCA---------AT
GAAAGTGAAGGCGACCAAGAGG---A------------ATTAT---C---AGC---C------C---TT---G---T---
------G---GACATG------------------------------GGGCATCTTG---------CTCCTTGGGATG---
T---TA---------ATGAT------------CTGT------AA
>JF320128/B/US/2006/502_1619_FL07
ATG------------------CAATCC------TT---AT---------ATATAT---TAG---GA---GTAG---TAGC
AATAGTAGTAGCAG--CAAT---AC-TAGCAATAGT------TGTTTGGACCATAATATATCTAGAATATAGGAAAATAG
TAAGACAA---AGAAAAATAGACAGGTTAATTAAAAGAATAAG---TGAAAGAGCAGAAGACAGTGGCA---------AT
GAAAGTGAAGGCGACCAAGAGG---A------------ATTAT---C---AGC---C------C---TT---G---T---
------G---GACATG------------------------------GGGCATCTTG---------CTCCTTGGGATG---
T---TA---------ATGAT------------CTGT------AA
>JF320129/B/US/2006/502_1619_FL02
ATG------------------CAATCC------TT---AT---------ATATAT---TAG---GA---GTAG---TAGC
AATAGTAGTAGCAG--CAAT---AC-TAGCAATAGT------TGTTTGGACCATAATATATCTAGAATATAGGAAAATAG
TAAGACAA---AGAAAAATAGACAGGTTAATTGAAAGAATAAG---TGAAAGAGCAGAAGACAGTGGCA---------AT
GAAAGTGAAGGCGACCAAGAGG---A------------ATTAT---C---AGC---C------C---TT---G---T---
------G---GACATG------------------------------GGGCATCTTG---------CTCCTTGGGATG---
T---TA---------ATGAT------------CTGT------AA
>JF320144/B/US/2006/502_1211_FL04
ATG------------------ATACCT------TT---AC---------AGATAT---TAG---CA---ATAA---TAGC
TTTAGTAGTAGCAG--CAAT---AT-TAGCAATAAT------TGTGTGGACTATAGTGTACATAGAATACAGGAAAATAG
TAAAACAA---AGAAAAATAGACAAGATAATTGATAGAATAAG---AGACAGAGCAGAAGACAGTGGCA---------AT
GAAAGCGAGGGAGACCAGGAAG---A------------ATTAT---C---AAA---G------C---TT---G---T---
------G---GAAATGGCAAAGCTTGTGGAAATG------------GGGTACGATG---------CTCCTTGGAATG---
T---TG---------ATGAT------------CTGT------AG
>JF320145/B/US/2006/502_2667_FL03
ATG------------------CTGTCC------AT---AC---------AAATAG---TAG---CA---ATAG---TAGG
ATTAGTAGTAGCAG--TAGT---AG-CAGCAATAGT------TGTGTGGACCCTAATATACATAGAATATAAGAAAATAG
TAAGACAA---AGAAAATTAGACAGGTTAATTGATAGAATAAG---AGAAAGAGCAGAAGACAGTGGCA---------AC
GAGAGTGATGGAGATCAGGAAG---A------------ACT-C---C---TGC---A------G---AT---G---GGGC
ATCC--G---GAAATG------------------------------GGGCTTGATG---------CTCCTTGGAATG---
T---TG---------ATGAT------------CTGT------AG
>JF320146/B/US/2006/502_1211_FL05
ATG------------------ATACCT------TT---AC---------AGATAT---TAG---CA---ATAA---TAGC
TTTAGTAGTAGCAG--CAAT---AT-TAGCAATAAT------TGTGTGGACTATAGTGTACATAGAATACAGGAAAATAG
TAAAACAA---AGAAAAATAGACAAGATAATTGATAGAATAAG---AGACAGAGCAGAAGACAGTGGCA---------AT
GAAAGCGAGGGAGACCAGGAAG---A------------ATTAT---C---AAA---G------C---TT---G---T---
------G---GAAATGGCAAAGCTTGTGGAAATG------------GGGTACGATG---------CTCCTTGGAATG---
T---TG---------ATGAT------------CTGT------AG
>JF320147/B/US/2006/502_2667_FL01
ATG------------------CTGTCC------AT---AC---------AAATAG---TAG---CA---ATAG---TAGG
ATTAGTAGTAGCAG--TAGT---AG-CAGCAATAGT------TGTGTGGACCCTAATATACATAGAATATAAGAAAATAG
TAAGACAA---AGAAAATTAGACAGGTTAATTGATAGAATAAG---AGAAAGAGCAGAAGACAGTGGCA---------AC
GAGAGTGATGGAGATCAGGAAG---A------------ACT-C---C---TGC---A------G---AT---G---GGGC
ATCC--G---GAAATG------------------------------GGGCTTGATG---------CTCCTTGGAATG---
T---TG---------ATGAT------------CTGT------AG
>JF320148/B/US/2006/502_1211_FL02
ATG------------------ATACCT------TT---AC---------AGATAT---TAG---CA---ATAA---TAGC
TTTAGTAGTAGCAG--CAAT---AT-TAGCAATAAT------TGTGTGGACTATAGTGTACATAGAATACAGGAAAATAG
TAAAACAA---AGAAAAATAGACAAGATAATTGATAGAATAAG---AGACAGAGCAGAAGACAGTGGCA---------AT
GAAAGCGAGGGAGACCAGGAAG---A------------ATTAT---C---AAA---G------C---TT---G---T---
------G---GAAATGGCAAAGCTTGTGGAAATG------------GGGTACGATG---------CTCCTTGGAATG---
T---TG---------ATGAT------------CTGT------AG
>JF320149/B/US/2006/502_1211_FL03
ATG------------------ATACCT------TT---AC---------AGATAT---TAG---CA---ATAA---TAGC
TTTAGTAGTAGCAG--CAAT---AT-TAGCAATAAT------TGTGTGGACTATAGTGTACATAGAATACAGGAAAATAG
TAAAACAA---AGAAAAATAGACAAGATAATTGATAGAATAAG---AGACAGAGCAGAAGACAGTGGCA---------AT
GAAAGCGAGGGAGACCAGGAAG---A------------ATTAT---C---AAA---G------C---TT---G---T---
------G---GAAATGGCAAAGCTTGTGGAAATG------------GGGTACGATG---------CTCCTTGGAATG---
T---TG---------ATGAT------------CTGT------AG
>JF320150/B/US/2007/502_1478_wg4
ATGCCA---------------CCTCCA------TT---AT---------ACATAG---TAA---CA---ATAG---TAGC
ATTAGTAGTAGCAG--CAAT---AA-TAGCAATAGT------TGTGTGGACCATAGTATACATAGAATATAGGAAAATAG
TAAGACAA---AGGAAAATAGACAGGCTAATTGATAGGATAAC---AGAAAGAGCAGAAGATAGCGGCA---------AT
GAGAGTGAAGGGGACCAGGAAG---A------------ATTAT---C---AGA---A------C---TT---A---T---
------T---GAGAGG------------------------------GGGCATCTTG---------CTCCTTGGAATA---
T---TA---------ATGAT------------CTGT------AA
>JF320151/B/US/2006/502_1211_FL01
ATG------------------ATACCT------TT---AC---------AGATAT---TAG---CA---ATAA---TAGC
TTTAGTAGTAGCAG--CAAT---AT-TAGCAATAAT------TGTGTGGACTATAGTGTACATAGAATACAGGAAAATAG
TAAAACAA---AGAAAAATAGACAAGATAATTGATAGAATAAG---AGACAGAGCAGAAGACAGTGGCA---------AT
GAAAGCGAGGGAGACCAGGAAG---A------------ATTAT---C---AAA---G------C---TT---G---T---
------G---GAAATGGCAAAGCTTGTGGAAATG------------GGGTACGATG---------CTCCTTGGAATG---
T---TG---------ATGAT------------CTGT------AG
>JF320152/B/US/2006/502_2667_FL02
ATG------------------CTGTCC------AT---AC---------AAATAG---TAG---CA---ATAG---TAGG
ATTAGTAGTAGCAG--TAGT---AG-CAGCAATAGT------TGTGTGGACCCTAATATACATAGAATATAAGAAAATAG
TAAGACAA---AGAAAATTAGACAGGTTAATTGATAGAATAAG---AGAAAGAGCAGAAGACAGTGGCA---------AC
GAGAGTGATGGAGATCAGGAAG---A------------ACT-C---C---TGC---A------G---AT---G---GGGC
ATCC--G---GAAATG------------------------------GGGCTTGATG---------CTCCTTGGAATG---
T---TG---------ATGAT------------CTGT------AG
>JF320153/B/US/2006/502_2667_FL04
ATG------------------CTGTCC------AT---AC---------AAATAG---TAG---CA---ATAG---TAGG
ATTAGTAGTAGCAG--TAGT---AG-CAGCAATAGT------TGTGTGGACCCTAATATACATAGAATATAAGAAAATAG
TAAGACAA---AGAAAATTAGACAGGTTAATTGATAGAATAAG---AGAAAGAGCAGAAGACAGTGGCA---------AC
GAGAGTGATGGAGATCAGGAAG---A------------ACT-C---C---TGC---A------G---AT---G---GGGC
ATCC--G---GAAATG------------------------------GGGCTTGATG---------CTCCTTGGAATG---
T---TG---------ATGAT------------CTGT------AG
>JF320154/B/US/2006/502_2667_FL05
ATG------------------CTGTCC------AT---AC---------AAATAG---TAG---CA---ATAG---TAGG
ATTAGTAGTAGCAG--TAGT---AG-CAGCAATAGT------TGTGTGGACCCTAATATACATAGAATATAAGAAAATAG
TAAGACAA---AGAAAATTAGACAGGTTAATTGATAGAATAAG---AGAAAGAGCAGAAGACAGTGGCA---------AC
GAGAGTGATGGAGATCAGGAAG---A------------ACT-C---C---TGC---A------G---AT---G---GGGC
ATCC--G---GAAATG------------------------------GGGCTTGATG---------CTCCTTGGAATG---
T---TG---------ATGAT------------CTGT------AG
>JF320155/B/US/2007/502_1478_wg2
ATGCCA---------------CCTCCA------TT---AT---------ACATAG---TAA---CA---ATAG---TAGC
ATTAGTAGTAGCAG--CAAT---AA-TAGCAATAGT------TGTGTGGACCATAGTATACATAGAATATAGGAAAATAG
TAAGACAA---AGGAAAATAGACAGGCTAATTGATAGGATAAC---AGAAAGAGCAGAAGATAGCGGCA---------AT
GAGAGTGAAGGGGACCAGGAAG---A------------ATTAT---C---AGA---A------C---TT---A---T---
------T---GAGAGG------------------------------GGGCATCTTG---------CTCCTTGGAATA---
T---TA---------ATGAT------------CTGT------AA
>JF320156/B/US/2007/502_1478_wg3
ATGCCA---------------CCTCCA------TT---AT---------ACATAG---TAA---CA---ATAG---TAGC
ATTAGTAGTAGCAG--CAAT---AA-TAGCAATAGT------TGTGTGGACCATAGTATACATAGAATATAGGAAAATAG
TAAGACAA---AGGAAAATAGACAGGCTAATTGATAGGATAAC---AGAAAGAGCAGAAGATAGCGGCA---------AT
GAGAGTGAAGGGGACCAGGAAG---A------------ATTAT---C---AGA---A------C---TT---A---T---
------T---GAGAGG------------------------------GGGCATCTTG---------CTCCTTGGAATA---
T---TA---------ATGAT------------CTGT------AA
>JF320157/B/US/2007/502_1478_wg5
ATGCCA---------------CCTCCA------TT---AT---------ACATAG---TAA---CA---ATAG---TAGC
ATTAGTAGTAGCAG--CAAT---AA-TAGCAATAGT------TGTGTGGACCATAGTATACATAGAATATAGGAAAATAG
TAAGACAA---AGGAAAATAGACAGGCTAATTGATAGGATAAC---AGAAAGAGCAGAAGATAGCGGCA---------AT
GAGAGTGAAGGGGACCAGGAAG---A------------ATTAT---C---AGA---A------C---TT---A---T---
------T---GAGAGG------------------------------GGGCATCTTG---------CTCCTTGGAATA---
T---TA---------ATGAT------------CTGT------AA
>JF320158/B/US/2007/502_1478_wg1
ATGCCA---------------CCTCCA------TT---AT---------ACATAG---TAA---CA---ATAG---TAGC
ATTAGTAGTAGCAG--CAAT---AA-TAGCAATAGT------TGTGTGGACCATAGTATACATAGAATATAGGAAAATAG
TAAGACAA---AGGAAAATAGACAGGCTAATTGATAGGATAAC---AGAAAGAGCAGAAGATAGCGGCA---------AT
GAGAGTGAAGGGGACCAGGAAG---A------------ATTAT---C---AGA---A------C---TT---A---T---
------T---GAGAGG------------------------------GGGCATCTTG---------CTCCTTGGAATA---
T---TA---------ATGAT------------CTGT------AA
>JF320160/B/US/2006/502_0923_wg07
ATG------------------AAGGCT------TT---AC---------AAATAG---TAG---CA---ATAG---TAGC
ATTAATAATAACAG--GAAT---AA-TAGCAATAGT------TGTGTGGACCATAGTATTCATAGAATATAGGAAAATAT
TAAGACAA---AGAAAAATAGACAGTTTGATTGATAGAATAAG---AGAAAGAGCAGAAGACAGTGGCA---------AT
GAGAGTGAAGGGGATCAGGAAG---A------------ATTAT---C---AGC---A------C---TG---G---T---
------G---GAGATG------------------------------GGGCATGATG---------CTCCTTGGATTG---
T---TG---------ATGAT------------TTGT------AG
>JF320161/B/US/2006/502_0923_wg04
ATG------------------AAGGCT------TT---AC---------AAATAG---TAG---CA---ATAG---TAGC
ATTAATAATAACAG--GAAT---AA-TAGCAATAGT------TGTGTGGACCATAGTATTCATAGAATATAGGAAAATAT
TAAGACAA---AGAAAAATAGACAGTTTGATTGATAGAATAAG---AGAAAGAGCAGAAGACAGTGGCA---------AT
GAGAGTGAAGGGGATCAGGAAG---A------------ATTAT---C---AGC---A------C---TG---G---T---
------G---GAGATG------------------------------GGGCATGATG---------CTCCTTGGATTG---
T---TG---------ATGAT------------TTGT------AG
>JF320162/B/US/2006/502_0923_wg01
ATG------------------AAGGCT------TT---AC---------AAATAG---TAG---CA---ATAG---TAGC
ATTAATAATAACAG--GAAT---AA-TAGCAATAGT------TGTGTGGACCATAGTATTCATAGAATATAGGAAAATAT
TAAGACAA---AGAAAAATAGACAGTTTGATTGATAGAATAAG---AGAAAGAGCAGAAGACAGTGGCA---------AT
GAGAGTGAAGGGGATCAGGAAG---A------------ATTAT---C---AGC---A------C---TG---G---T---
------G---GAGATG------------------------------GGGCATGATG---------CTCCTTGGATTG---
T---TG---------ATGAT------------TTGT------AG
>JF320163/B/US/2006/502_0923_wg02
ATG------------------AAGGCT------TT---AC---------AAATAG---TAG---CA---ATAG---TAGC
ATTAATAATAACAG--GAAT---AA-TAGCAATAGT------TGTGTGGACCATAGTATTCATAGAATATAGGAAAATAT
TAAGACAA---AGAAAAATAGACAGTTTGATTGATAGAATAAG---AGAAAGAGCAGAAGACAGTGGCA---------AT
GAGAGTGAAGGGGATCAGGAAG---A------------ATTAT---C---AGC---A------C---TG---G---T---
------G---GAGATG------------------------------GGGCATGATG---------CTCCTTGGATTG---
T---TG---------ATGAT------------TTGT------AG
>JF320164/B/US/2006/502_0923_wg08
ATG------------------AAGGCT------TT---AC---------AAATAG---TAG---CA---ATAG---TAGC
ATTAATAATAACAG--GAAT---AA-TAGCAATAGT------TGTGTGGACCATAGTATTCATAGAATATAGGAAAATAT
TAAGACAA---AGAAAAATAGACAGTTTGATTGATAGAATAAG---AGAAAGAGCAGAAGACAGTGGCA---------AT
GAGAGTGAAGGGGATCAGGAAG---A------------ATTAT---C---AGC---A------C---TG---G---T---
------G---GAGATG------------------------------GGGCATGATG---------CTCCTTGGATTG---
T---TG---------ATGAT------------TTGT------AG
>JF320165/B/US/2006/502_0923_wg03
ATG------------------AAGGCT------TT---AC---------AAATAG---TAG---CA---ATAG---TAGC
ATTAATAATAACAG--GAAT---AA-TAGCAATAGT------TGTGTGGACCATAGTATTCATAGAATATAGGAAAATAT
TAAGACAA---AGAAAAATAGACAGTTTGATTGATAGAATAAG---AGAAAGAGCAGAAGACAGTGGCA---------AT
GAGAGTGAAGGGGATCAGGAAG---A------------ATTAT---C---AGC---A------C---TG---G---T---
------G---GAGATG------------------------------GGGCATGATG---------CTCCTTGGATTG---
T---TG---------ATGAT------------TTGT------AG
>JF320166/B/US/2006/502_0923_wg06
ATG------------------AAGGCT------TT---AC---------AAATAG---TAG---CA---ATAG---TAGC
ATTAATAATAACAG--GAAT---AA-TAGCAATAGT------TGTGTGGACCATAGTATTCATAGAATATAGGAAAATAT
TAAGACAA---AGAAAAATAGACAGTTTGATTGATAGAATAAG---AGAAAGAGCAGAAGACAGTGGCA---------AT
GAGAGTGAAGGGGATCAGGAAG---A------------ATTAT---C---AGC---A------C---TG---G---T---
------G---GAGATG------------------------------GGGCATGATG---------CTCCTTGGATTG---
T---TG---------ATGAT------------TTGT------AG
>JF320167/B/US/2006/502_0923_wg05
ATG------------------AAGGCT------TT---AC---------AAATAG---TAG---CA---ATAG---TAGC
ATTAATAATAACAG--GAAT---AA-TAGCAATAGT------TGTGTGGACCATAGTATTCATAGAATATAGGAAAATAT
TAAGACAA---AGAAAAATAGACAGTTTGATTGATAGAATAAG---AGAAAGAGCAGAAGACAGTGGCA---------AT
GAGAGTGAAGGGGATCAGGAAG---A------------ATTAT---C---AGC---A------C---TG---G---T---
------G---GAGATG------------------------------GGGCATGATG---------CTCCTTGGATTG---
T---TG---------ATGAT------------TTGT------AG
>JF320169/B/US/2006/502_1055_FL01
ATG------------------ACACAT------TT---AG---------TGATAT---ATG---CA---ATAG---TAGC
ATTGGTAGTAGTAG--GAAT---AA-TAGCAATAAT------TGTGTGGTCCATAGTACTCATAGAATATAGGAAAATAT
TAAGACAA---AGGAGAATAGACAGGTTAATTGATAGAATAAG---AGATAGAGAAGAAGATAGTGGCA---------TT
GAGAGTGATGGAGACCGGGAAG---A------------ATTAT---C---AGC---A------C---TGGTGG---T---
------G---GAGATG------------------------------GGGCACCATG---------CTCCTTGGGATG---
G---TA---------ATGATGAT---------CTGT------AG
>JF320171/B/US/2006/502_1055_FL02
ATG------------------ACACAT------TT---AG---------TGATAT---ATG---CA---ATAG---TAGC
ATTGGTAGTAGTAG--GAAT---AA-TAGCAATAAT------TGTGTGGTCCATAGTACTCATAGAATATAGGAAAATAT
TAAGACAA---AGGAGAATAGACAGGTTAATTGATAGAATAAG---AGATAGAGAAGAAGATAGTGGCA---------TT
GAGAGTGATGGAGACCGGGAAG---A------------ATTAT---C---AGC---A------C---TGGTGG---T---
------G---GAGATG------------------------------GGGCACCATG---------CTCCTTGGGATG---
G---TA---------ATGATGAT---------CTGT------AG
>JF320179/B/US/2007/502_1897_wg2
ATG------------------CAATCT------TT---AC---------AAATAT---TAG---CA---ATAG---TAGC
CTTAGTAGTAGTAG--CAAT---AA-TAGCAATAGT------TGTGTGGACTATAGTGTTAATAGAATACAGGAGAATAA
GAAGACAA---AGAAAGATAAACAGGATAATTGACAGAATAAT---AGAAAGAGCAGAAGACAGTGGCA---------AT
GACAGTGAAGGGGATCAAGAAG---A------------GTTAT---C---AGT---G------C---TT---A---T---
------G---GGGATG------------------------------GGGCATGATG---------CTCCTTGGGATG---
T---TA---------ATGAT------------TTGT------AG
>JF320181/B/US/2007/502_1897_wg4
ATG------------------CAATCT------TT---AC---------AAATAT---TAG---CA---ATAG---TAGC
CTTAGTAGTAGTAG--CAAT---AA-TAGCAATAGT------TGTGTGGACTATAGTGTTAATAGAATACAGGAGAATAA
GAAGACAA---AGAAAGATAAACAGGATAATTGACAGAATAAT---AGAAAGAGCAGAAGACAGTGGCA---------AT
GACAGTGAAGGGGATCAAGAAG---A------------GTTAT---C---AGT---G------C---TT---A---T---
------G---GGGATG------------------------------GGGCATGATG---------CTCCTTGGGATG---
T---TA---------ATGAT------------TTGT------AG
>JF320182/B/US/2007/502_1897_wg6
ATG------------------CAATCT------TT---AC---------AAATAT---TAG---CA---ATAG---TAGC
CTTAGTAGTAGTAG--CAAT---AA-TAGCAATAGT------TGTGTGGACTATAGTGTTAATAGAATACAGGAGAATAA
GAAGACAA---AGAAAGATAAACAGGATAATTGACAGAATAAT---AGAAAGAGCAGAAGACAGTGGCA---------AT
GACAGTGAAGGGGATCAAGAAG---A------------GTTAT---C---AGT---G------C---TT---A---T---
------G---GGGATG------------------------------GGGCATGATG---------CTCCTTGGGATG---
T---TA---------ATGAT------------TTGT------AG
>JF320183/B/PE/2006/502_0491_wg5
ATG------------------AACCCT------TT---AG---------AAATAC---TTG---CA---ATAG---TAGC
ATTAGTAGTAGCAG--CAAT---AT-TAGCAATAGT------TGTGTGGACCATAGTAGCCATAGAATATAAGAAAATAT
TAAGACAA---AGAAAGATAGATAAGTTAATTGATAGAATAAG---AGAAAGAGCAGAAGACAGTGGCA---------AT
GAAAGTGAAGGGGATCAGGAAG---A------------ATTGT---C---AGC---A------C---TTGTGG---T---
------G---GAGATG------------------------------GGGCATGATG---------CTCCTTGGGACA---
T---TG---------ATGAT------------CTAT------AG
>JF320185/B/US/2005/502_2136_FL02
ATG------------------CAATCT------TT---AG---------CAATAT---TAG---CA---ATAG---TAGC
ATTAGTAGTAGCAG--CAAT---AT-TAGCAATAGT------GGTGTGGACCATAGTATTTATAGAGTGTAGAAAAGCAT
CAAAACAA---AGAAAAATAGACAGGTTAATTGATAGAATAAG---AGAAAGAGCAGAAGACAGTGGCA---------AT
GAGAGCGAAGGGGATCAGGAAG---A------------ATTAT---C---AAA---A------T---TG---G---T---
------G---GAGAGG------------------------------GGGCACCTTG---------CTCCTTGGGATA---
T---TG---------ATGAT------------CTGT------AG
>JF320186/B/PE/2006/502_0648_FL03
ATG------------------CAACCT------TT---AG---------TAATTG---TAG---CA---ATAG---CAGC
ATTAGTAGTCACAG--GAAT---AA-TAGCAATAGT------TGTGTGGTCTATAGTAATTATAGAATATAGAAAAATAT
TAAGACAA---AGAAGAATAGACAGGTTACTTGCTAGAATAAG---TGAAAGAGCAGAAGACAGTGGCA---------AT
GACAGTGATGGGGACCAGGAAG---A------------ATTAT---C---AGC---A------C---TT---G---T---
------G---GAAACG------------------------------GGGCACGATG---------CTCCTTGGGATG---
T---TA---------ATGAT------------CTGT------AG
>JF320187/B/PE/2006/502_0491_wg3
ATG------------------AACCCT------TT---AG---------AAATAC---TTG---CA---ATAG---TAGC
ATTAGTAATAGCAG--CAAT---AT-TAGCAATAGT------TGTGTGGACCATAGTAGCCATAGAATATAAGAAAATAT
TAAGACAA---AGAAAGATAGATAAGTTAATTGATAGAATAAG---AGAAAGAGCAGAAGACAGCGGCA---------AT
GAAAGTGAAGGGGATCAGGAAG---A------------ATTGT---C---AGC---A------C---TTGTGG---T---
------G---GAGATG------------------------------GGGCATGATG---------CTCCTTGGGACA---
T---TG---------ATGAT------------CTAT------AG
>JF320188/B/US/2005/502_2136_FL03
ATG------------------CAATCT------TT---AG---------CAATAT---TAG---CA---ATAG---TAGC
ATTAGTAGTAGCAG--CAAT---AT-TAGCAATAGT------GGTGTGGACCATAGTATTTATAGAGTGTAGGAAAGCAT
CAAAACAA---AGAAAAATAGACAGGTTAATTGATAGAATAAG---AGAAAGAGCAGAAGACAGTGGCA---------AT
GAGAGCGAAGGGGATCAGGAAG---A------------ATTAT---C---AAA---A------T---TG---G---T---
------G---GAGAGG------------------------------GGGCACCTTG---------CTCCTTGGGATA---
T---TG---------ATGAT------------CTGT------AG
>JF320189/B/PE/2007/502_2622_wg1
ATG------------------CAACCT------TT---AA---------TAATAG---TAG---CA---ATAG---TAGC
ATTAGTAATAGTAG--CAAT---AA-TAGCAATAGT------TGTGTGGTCCATAGTACTCATAGAATATAGGAAAATAT
TAAGACAA---AGGAAAATAGACAGGTTAATTGATAGAATAAG---TGAAAGAGCAGAAGACAGTGGCA---------AT
GAGAGCGAAGGGGATCAGGAAG---A------------ATTGG---C---AGC---A------C---TT---A---T---
------G---GAGATG------------------------------GGGCACAATG---------CTCCTTGGGATG---
T---TA---------ATGAT------------CTGT------AG
>JF320190/B/US/2005/502_2136_FL05
ATG------------------CAATCT------TT---AG---------CAATAT---TAG---CA---ATAG---TAGC
ATTAGTAGTAGCAG--CAAT---AT-TAGCAATAGT------GGTGTGGACCATAGTATTTATAGAGTGTAGGAAAGCAT
CAAAACAA---AGAAAAATAGACAGGTTAATTGATAGAATAAG---AGAAAGAGCAGAAGACAGTGGCA---------AT
GAGAGCGAAGGGGATCAGGAAG---A------------ATTAT---C---AAA---A------T---TG---G---T---
------G---GAGAGG------------------------------GGGCACCTTG---------CTCCTTGGGATA---
T---TG---------ATGAT------------CTGT------AG
>JF320191/B/PE/2007/502_0525_wg5
ATG------------------CAATCC------TT---AG---------TAATAT---TAG---CA---ATAG---TAGC
ATTAGTAGTAGCAG--CAAT---AT-TAGCAATAGT------TGTGTGGACCATAGTATTCTTAGAATATAGGAAAATAT
TAAGACAA---AGAAAGATAGATAGGTTAATTGATAGAATAGC---AGAAAGAGCAGAAGACAGTGGCA---------AT
GAGAGCGAGGGGGATCATGAGG---A------------ATTAT---C---AGC---A------C---TT---A---T---
------G---GAGATG------------------------------GGGTACAATG---------CTCCTTGGAATG---
T---TG---------ATGAT------------ATGT------AA
>JF320192/B/US/2005/502_2136_FL04
ATG------------------CAATCT------TT---AG---------CAATAT---TAG---CA---ATAG---TAGC
ATTAGTAGTAGCAG--CAAT---AT-TAGCAATAGT------GGTGTGGACCATAGTATTTATAGAGTGTAGGAAAGCAT
CAAAACAA---AGAAAAATAGACAGGTTAATTGATAGAATAAG---AGAAAGAGCAGAAGACAGTGGCA---------AT
GAGAGCGAAGGGGATCAGGAAG---A------------ATTAT---C---AAA---A------T---TG---G---T---
------G---GAGAGG------------------------------GGGCACCTTG---------CTCCTTGGGATA---
T---TG---------ATGAT------------CTGT------AG
>JF320193/B/PE/2006/502_0648_FL05
ATG------------------CAACCT------TT---AG---------TAATTG---TAG---CA---ATAG---CAGC
ATTAGTAGTCACAG--GAAT---AA-TAGCAATAGT------TGTGTGGTCTATAGTAATTATAGAATATAGAAAAATAT
TAAGACAA---AGAAGAATAGACAGGTTACTTGCTAGAATAAG---TGAAAGAGCAGAAGACAGTGGCA---------AT
GACAGTGATGGGGACCAGGAAG---A------------ATTAT---C---AGC---A------C---TT---G---T---
------G---GAAACG------------------------------GGGCACGATG---------CTCCTTGGGATG---
T---TA---------ATGAT------------CTGT------AG
>JF320194/B/US/2005/502_2136_FL01
ATG------------------CAATCT------TT---AG---------CAATAT---TAG---CA---ATAG---TAGC
ATTAGTAGTAGCAG--CAAT---AT-TAGCAATAGT------GGTGTGGACCATAGTATTTATAGAGTGTAGGAAAGTAT
CAAAACAA---AGAAAAATAGACAGGTTAATTGATAGAATAAG---AGAAAGAGCAGAAGACAGTGGCA---------AT
GAGAGCGAAGGGGATCAGGAAG---A------------ATTAT---C---AAA---A------T---TG---G---T---
------G---GAGAGG------------------------------GGGCACCTTG---------CTCCTTGGGATA---
T---TG---------ATGAT------------CTGT------AG
>JF320195/B/PE/2007/502_0525_wg2
ATG------------------CAATCC------TT---AG---------TAATAT---TAG---CA---ATAG---TAGC
ATTAGTAGTAGCAG--CAAT---AT-TAGCAATAGT------TGTGTGGACCATAGTATTCTTAGAATATAGGAAAATAT
TAAGACAA---AGAAAGATAGATAGGTTAATTGATAGAATAGC---AGAAAGAGCAGAAGACAGTGGCA---------AT
GAGAGCGAGGGGGATCATGAGG---A------------ATTAT---C---AGC---A------C---TT---A---T---
------G---GAGATG------------------------------GGGTACAATG---------CTCCTTGGAATG---
T---TG---------ATGAT------------ATGT------AA
>JF320196/B/PE/2006/502_0841_FL03
ATG------------------CAACCT------TT---AG---------TAATAT---TAG---GA---ATAG---TAGC
ATTAGTAGTAGCAG--CAAT---AC-TAGCAATAGT------TGTGTGGTCCATAGTATTCATAGAATATAGGAAAATAT
TAAGACAA---AGAAAAATAGATAGGTTAATTGCTAGAATAAG---TGAAAGAGCAGAAGACAGTGGCA---------AT
GAAAGTGAAGGGGATCAGGAAG---A------------ATTAT---C---AGC---A------C---TT---G---T---
------G---GAGATG------------------------------GGGCATCTTG---------CTCCTTGGGATA---
T---TA---------TTGAT------------GAGT------AA
>JF320197/B/US/2007/502_2289_05
ATG------------------CAATCC------TT---AT---------ATATAG---TAG---CA---ATAG---TAGC
ATTAGTAGTAGCAG--CAAT---AA-TAGCAATAAT------CGTGTGGACCATAGTGATTATAGAATATAGAAAAATAT
TAAGACAA---AGGAGAATAGACAGGTTAATTGATAGAATAAG---AGAAAGAGCAGAAGACAGTGGCA---------AT
GAAAGTGAAGGGGATC---AGG---A---------------AC---A---ATT---A------C---TT---A---T---
------G---GAAATG------------------------------GGGCATTATG---------CTCCTGGGGATA---
T---TG---------ATGAT------------CTGT------AG
>JF320198/B/PE/2007/502_1047_wg4
ATG------------------CAACCT------CT---AG---------TCATAG---CAG---CA---ATAG---TAGC
ACTAGTAGTAGTAG--CAAT---AA-TAGCAATAGT------TGTGTGGACCATAGTAATCATAGAATATAGGAAAATAT
TAGTACAA---AGGAAAATAGACCAGTTAATTGATAGAATAAG---AGAAAGAGCAGAAGACAGTGGCA---------AT
GAAAGTGAAGGGGACCAGGAGG---A------------ATTGT---C---AGC---A------C---TT---T---T---
------G---GAAATG------------------------------GGGCACCTTG---------CTCCTGGGGATG---
T---TG---------ATGAT------------CTGT------AG
>JF320199/B/PE/2007/502_0525_wg4
ATG------------------CAATCC------TT---AG---------TAATAT---TAG---CA---ATAG---TAGC
ATTAGTAGTAGCAG--CAAT---AT-TAGCAATAGT------TGTGTGGACCATAGTATTCTTAGAATATAGGAAAATAT
TAAGACAA---AGAAAGATAGATAGGTTAATTGATAGAATAGC---AGAAAGAGCAGAAGACAGTGGCA---------AT
GAGAGCGAGGGGGATCATGAGG---A------------ATTAT---C---AGC---A------C---TT---A---T---
------G---GAGATG------------------------------GGGTACAATG---------CTCCTTGGAATG---
T---TG---------ATGAT------------ATGT------AA
>JF320200/B/US/2007/502_2289_06
ATG------------------CAATCC------TT---AT---------ATATAG---TAG---CA---ATAG---TAGC
ATTAGTAGTAGCAG--CAAT---AA-TAGCAATAAT------CGTGTGGACCATAGTGATTATAGAATATAGAAAAATAT
TAAGACAA---AGGAGAATAGACAGGTTAATTGATAGAATAAG---AGAAAGAGCAGAAGACAGTGGCA---------AT
GAAAGTGAAGGGGATC---AGG---A---------------AC---A---ATT---A------C---TT---A---T---
------G---GAAATG------------------------------GGGCATCATG---------CTCCTGGGGATA---
T---TG---------ATGAT------------CTGT------AG
>JF320201/B/PE/2006/502_0648_FL04
ATG------------------CAACCT------TT---AG---------TAATTG---TAG---CA---ATAG---CAGC
ATTAGTAGTCACAG--GAAT---AA-TAGCAATAGT------TGTGTGGTCTATAGTAATTATAGAATATAGAAAAATAT
TAAGACAA---AGAAGAATAGACAGGTTACTTGCTAGAATAAG---TGAAAGAGCAGAAGACAGTGGCA---------AT
GACAGTGATGGGGACCAGGAAG---A------------ATTAT---C---AGC---A------C---TT---G---T---
------G---GAAACG------------------------------GGGCACGATG---------CTCCTTGGGATG---
T---TA---------ATGAT------------CTGT------AG
>JF320202/B/US/2007/502_2289_02
ATG------------------CAATCC------TT---AT---------ATATAG---TAG---CA---ATAG---TAGC
ATTAGTAGTAGCAG--CAAT---AA-TAGCAATAAT------CGTGTGGACCATAGTRATTATAGAATATAGAAAAATAT
TAAGACAA---AGGAGAATAGACAGGTTAATTGATAGAATAAG---AGAAAGAGCAGAAGACAGTGGCA---------AT
GAAAGTGAAGGGGATC---AGG---A---------------AC---A---ATT---A------C---TT---A---T---
------G---GAAATG------------------------------GGGCATCATG---------CTCCTGGGGATA---
T---TG---------ATGAT------------CTGT------AG
>JF320203/B/PE/2006/502_0524_FL03
ATG------------------AATGCT------TT---AT---------CAATAG---TAT---CA---ATAG---TGGC
AGTAGTAGTAGCAG--CAAT---AA-TAGCAATAGT------TGTGTGGACCATAGTAATTATAGAATATAAGAAAATAT
TAATACAA---AGAAGGATAGACAAGTTAATTGATAGAATAAG---AGAAAGAGCAGAAGACAGTGGCA---------AT
GAGAGTGAAGGGGATCAGGAAG---A------------ATTGT---T---GGC---G------A---CT---A---T---
------G---GAGATG------------------------------GGGCACCATG---------CTCCTTGGGATA---
T---TA---------ATGAT------------CTGT------AA
>JF320204/B/PE/2007/502_0525_wg1
ATG------------------CAATCC------TT---AG---------TAATAT---TAG---CA---ATAG---TAGC
ATTAGTAGTAGCAG--CAAT---AT-TAGCAATAGT------TGTGTGGACCATAGTATTCTTAGAATATAGGAAAATAT
TAAGACAA---AGAAAGATAGATAGGTTAATTGATAGAATAGC---AGAAAGAGCAGAAGACAGTGGCA---------AT
GAGAGCGAGGGGGATCATGAGG---A------------ATTAT---C---AGC---A------C---TT---A---T---
------G---GAGATG------------------------------GGGTACAATG---------CTCCTTGGAATG---
T---TG---------ATGAT------------ATGT------AA
>JF320205/B/US/2007/502_2289_03
ATG------------------CAATCC------TT---AT---------ATATAG---TAG---CA---ATAG---TAGC
ATTAGTAGTAGCAG--CAAT---AA-TAGCAATAAT------CGTGTGGACCATAGTGATTATAGAATATAGAAAAATAT
TAAGACAA---AGGAGAATAGACAGGTTAATTGATAGAATAAG---AGAAAGAGTAGAAGACAGTGGCA---------AT
GAAAGTGAAGGGGATC---AGG---A---------------AC---A---ATT---A------C---TT---A---T---
------G---GAAATG------------------------------GGGCATCATG---------CTCCTGGGGATA---
T---TG---------ATGAT------------CTGT------AG
>JF320206/B/PE/2007/502_2622_wg3
ATG------------------CAACCT------TT---AA---------TAATAG---TAG---CA---ATAG---TAGC
ATTAGTAATAGTAG--CAAT---AA-TAGCAATAGT------TGTGTGGTCCATAGTACTCATAGAATATAGGAAAATAT
TAAGACAA---AGGAAAATAGACAGGTTAATTGATAGAATAAG---TGAAAGAGCAGAAGACAGTGGCA---------AT
GAGAGCGAAGGGGATCAGGAAG---A------------ATTAT---C---AGC---A------C---TT---A---T---
------G---GAGATG------------------------------GGGCACAATG---------CTCCTTGGGATG---
T---TA---------ATGAT------------CTGT------AG
>JF320207/B/US/2007/502_2289_04
ATG------------------CAATCC------TT---AT---------ATATAG---TAG---CA---ATAG---TAGC
ATTAGTAGTAGCAG--CAAT---AA-TAGCAATAAT------CGTGTGGACCATAGTGATTATAGAATATAGAAAAATAT
TAAGACAA---AGGAGAATAGACAGGTTAATTGATAGAATAAG---AGAAAGAGCAGAAGACAGTGGCA---------AT
GAAAGTGAAGGGGATC---AGG---A---------------AC---A---ATT---A------C---TT---A---T---
------G---GAAATG------------------------------GGGCATCATG---------CTCCTGGGGATA---
T---TG---------ATGAT------------CTGT------AG
>JF320208/B/PE/2006/502_0841_FL04
ATG------------------CAACCT------TT---AG---------TAATAT---TAG---GA---ATAG---TAGC
ATTAGTAGTAGCAG--CAAT---AC-TAGCAATAGT------TGTGTGGTCCATAGTATTCATAGAATATAGGAAAATAT
TAAGACAA---AGAAAAATAGATAGGTTAATTGCTAGAATAAG---TGAAAGAGCAGAAGACAGTGGCA---------AT
GAAAGTGAAGGGGATCAGGAAG---A------------ATTAT---C---AGC---A------C---TT---G---T---
------G---GAGATG------------------------------GGGCATCTTG---------CTCCTTGGGATA---
T---TA---------TTGAT------------GAGT------AA
>JF320209/B/PE/2006/502_0491_wg1
ATG------------------AACCCT------TT---AG---------AAATAC---TTG---CA---ATAG---TAGC
ATTAGTAGTAGCAG--CAAT---AT-TAGCAATAGT------TGTGTGGACCATAGTAGCCATAGAATATAAGAAAATAT
TAAGACAA---AGAAAGATAGATAAGTTAATTGATAGAATAAG---AGAAAGAGCAGAAGACAGCGGCA---------AT
GAAAGTGAAGGGGATCAGGAAG---A------------ATTGT---C---AGC---A------C---TTGTGG---T---
------G---GAGATG------------------------------GGGCATGATG---------CTCCTTGGGACA---
T---TG---------ATGAT------------CTAT------AG
>JF320211/B/PE/2007/502_2622_wg5
ATG------------------CAACCT------TT---AA---------TAATAG---TAG---CA---ATAG---TAGC
ATTAGTAATAGTAG--CAAT---AA-TAGCAATAGT------TGTGTGGTCCATAGTACTCATAGAATATAGGAAAATAT
TAAGACAA---AGGAAAATAGACAGGTTAATTGATAGAATAAG---TGAAAGAGCAGAAGACAGTGGCA---------AT
GAGAGCGAAGGGGATCAGGAAG---A------------ATTGT---C---AGC---A------C---TT---A---T---
------G---GGGATG------------------------------GGGCACAATG---------CTCCTTGGGATG---
T---TA---------ATGAT------------CTGT------AG
>JF320212/B/PE/2006/502_0491_wg4
ATG------------------AACCCT------TT---AG---------AAATAC---TTG---CA---ATAG---TAGC
ATTAGTAATAGCAG--CAAT---AT-TAGCAATAGT------TGTGTGGACCATAGTAGCCATAGAATATAAGAAAATAT
TAAGACAA---AGAAAGATAGATAAGTTAATTGATAGAATAAG---AGAAAGAGCAGAAGACAGCGGCA---------AT
GAAAGTGAAGGGGATCAGGAAG---A------------ATTGT---C---AGC---A------C---TTGTGG---T---
------G---GAGATG------------------------------GGGCATGATG---------CTCCTTGGGACA---
T---TG---------ATGAT------------CTAT------AG
>JF320213/B/PE/2007/502_0525_wg3
ATG------------------CAATCC------TT---AG---------TAATAT---TAG---CA---ATAG---TAGC
ATTAGTAGTAGCAG--CAAT---AT-TAGCAATAGT------TGTGTGGACCATAGTATTCTTAGAATATAGGAAAATAT
TAAGACAA---AGAAAGATAGATAGGTTAATTGATAGAATAGC---AGAAAGAGCAGAAGACAGTGGCA---------AT
GAGAGCGAGGGGGATCATGAGG---A------------ATTAT---C---AGC---A------C---TT---A---T---
------G---GAGATG------------------------------GGGTACAATG---------CTCCTTGGAATG---
T---TG---------ATGAT------------ATGT------AA
>JF320214/B/PE/2006/502_0524_FL08
ATG------------------AATGCT------TT---AT---------CAATAG---TAC---CA---ATAG---TGGC
ATTAGTAGTAGCAG--CAAT---AA-TAGCAATAGT------TGTGTGGACCATAGTAATTATAGAATATAAGAAAATAT
TAATACAA---AGAAGGATAGACAAGTTAATTGATAGAATAAG---AGAAAGAGCAGAAGACAGTGGCA---------AT
GAGAGTGAAGGGGATCAGGAAG---A------------GTTGT---T---GGC---G------A---CT---A---T---
------G---GAGATG------------------------------GGGCACCATG---------CTCCTTGGGATA---
T---TA---------ATGAT------------CTGT------AA
>JF320215/B/PE/2006/502_0648_FL02
ATG------------------CAACCT------TT---AG---------TAATTG---TAG---CA---ATAG---CAGC
ATTAGTAGTCACAG--GAAT---AA-TAGCAATAGT------TGTGTGGTCTATAGTAATTATAGAATATAGAAAAATAT
TAAGACAA---AGAAGAATAGACAGGTTACTTGCTAGAATAAG---TGAAAGAGCAGAAGACAGTGGCA---------AT
GACAGTGATGGGGACCAGGAAG---A------------ATTAT---C---AGC---A------C---TT---G---T---
------G---GAAACG------------------------------GGGCACGATG---------CTCCTTGGGATG---
T---TA---------ATGAT------------CTGT------AG
>JF320216/B/PE/2007/502_1047_wg3
ATG------------------CAACCT------CT---AG---------TCATAG---CAG---CA---ATAG---TAGC
ACTAGTAGTAGTAG--CAAT---AA-TAGCAATAGT------TGTGTGGACCATAGTAATCATAGAATATAGGAAAATAT
TAGTACAA---AGGAAAATAGACCAGTTAATTGATAGAATAAG---AGAAAGAGCAGAAGACAGTGGCA---------AT
GAAAGTGAAGGGGACCAGGAGG---A------------ATTGT---C---AGC---A------C---TT---T---T---
------G---GAAATG------------------------------GGGCACCTTG---------TTCCTGGGGATG---
T---TG---------ATGAT------------CTGT------AG
>JF320217/B/PE/2007/502_2622_wg2
ATG------------------CAACCT------TT---AA---------TAATAG---TAG---CA---ATAG---TAGC
ATTAGTAATAGTAG--CAAT---AA-TAGCAATAGT------TGTGTGGTCCATAGTACTCATAGAATATAGGAAAATAT
TAAGACAA---AGGAAAATAGACAGGTTAATTGATAGAATAAG---TGAAAGAGCAGAAGACAGTGGCA---------AT
GAGAGCGAAGGGGATCAGGAAG---A------------ATTGT---C---AGC---G------C---TT---A---T---
------G---GAGATG------------------------------GGGCACAATG---------CTCCTTGGGATG---
T---TA---------ATGAT------------CTGT------AG
>JF320218/B/PE/2006/502_0841_FL05
ATG------------------CAACCT------TT---AG---------TAATAT---TAG---GA---ATAG---TAGC
ATTAGTAGTAGCAG--CAAT---AC-TAGCAATAGT------TGTGTGGTCCATAGTATTCATAGAATATAGGAAAATAT
TAAGACAA---AGAAAAATAGATAGGTTAATTGCTAGAATAAG---TGAAAGAGCAGAAGACAGTGGCA---------AT
GAAAGTGAAGGGGATCAGGAAG---A------------ATTAT---C---AGC---A------C---TT---G---T---
------G---GAGATG------------------------------GGGCATCTTG---------CTCCTTGGGATA---
T---TA---------TTGAT------------GAGT------AA
>JF320219/B/PE/2006/502_0524_FL07
ATG------------------AATGCT------TT---AT---------CAATAG---TAT---CA---ATAG---TGGC
ATTAGTAGCAGCAG--CAAT---AA-TAGCAATAGT------TGTGTGGACCATAGTAATTATAGAATATAAGAAAATAT
TAATACAA---AGAAGGATAGACAAGTTAATTGATAGAATAAG---AGAAAGAGCAGAAGACAGTGGCA---------AT
GAGAGTGAAGGGGATCAGGAAG---A------------ATTGT---T---GGC---G------A---CT---A---T---
------G---GAGATG------------------------------GGGCACCATG---------CTCCTTGGGATA---
T---TA---------ATGAT------------CTGT------AA
>JF320220/B/PE/2007/502_2622_wg4
ATG------------------CAACCT------TT---AA---------TAATAG---TAG---CA---ATAG---TAGC
ATTAGTAATAGTAG--CAAT---AA-TAGCAATAGT------TGTGTGGTCCATAGTACTCATAGAATATAGGAAAATAT
TAAGACAA---AGGAAAATAGACAGGTTAATTGATAGAATAAG---TGAAAGAGCAGAAGACAGTGGCA---------AT
GAGAGCGAAGGGGATCAGGAAG---A------------ATTAT---C---AGC---A------C---TT---A---T---
------G---GAGATG------------------------------GGGCACAATG---------CTCCTTGGGATG---
T---TA---------ATGAT------------CTGT------AG
>JF320221/B/PE/2006/502_0524_FL02
ATG------------------AATGCT------TT---AT---------CAATAG---TAT---CA---ATAG---TGGC
ATTAGTAATAGCAG--CAAT---AA-TAGCAATAGT------TGTGTGGACCATAGTAATTATAGAATATAAGAAAATAT
TAATACAA---AGAAGGATAGACAAGTTAATTGATAGAATAAG---AGAAAGAGCAGAAGACAGTGGCA---------AT
GAGAGTGAAGGGGATCAGGAAG---A------------ATTGT---T---GGC---G------A---CT---A---T---
------G---GAGATG------------------------------GGGCACCATG---------CTCCTTGGGATA---
T---TA---------ATGAT------------CTGT------AA
>JF320222/B/PE/2006/502_0524_FL09
ATG------------------AATGCT------TT---AT---------CAATAG---TAT---CA---ATAG---TGGC
ATTAGTAGGAGCAG--CAAT---AA-TAGCAATAGT------TGTGTGGACCATAGTAATTATAGAATATAAGAAAATAT
TAATACAA---AGAAGGATAGACAAGTTAATTGATAGAATAAG---AGAAAGAGCAGAAGACAGTGGCA---------AT
GAGAGTGAAGGGGATCAGGAAG---A------------ATTGT---T---GGC---G------A---CT---A---T---
------G---GAGATG------------------------------GGGCACCATG---------CTCCTTGGGATA---
T---TA---------ATGAT------------CTGT------AA
>JF320223/B/PE/2006/502_0841_FL07
ATG------------------CAACCT------TT---AG---------TAATAG---TAG---GA---ATAG---TAGC
ATTAGTAGTAGCAG--CAAT---AC-TAGCAATAGT------TGTGTGGTCCATAGTATTCATAGAATATAGGAAAATAT
TAAGACAA---AGAAAAATAGATAGGTTAATTGCTAGAATAAG---TGAAAGAGCAGAAGACAGTGGCA---------AT
GAAAGTGAAGGGGATCAGGAAG---A------------ATTAT---C---AGC---A------C---TT---G---T---
------G---GAGATG------------------------------GGGCATCTTG---------CTCCTTGGGATA---
T---TA---------TTGAT------------GAGT------AA
>JF320224/B/PE/2006/502_0524_FL01
ATG------------------AATGCT------TT---AT---------CAATAG---TAT---CA---ATAG---TGGC
ATTAGTAGCAGCAG--CAAT---AA-TAGCAATAGT------TGTGTGGACCATAGTAATTATAGAATATAAGAAAATAT
TAATACAA---AGAAGGATAGACAAGTTAATTGATAGAATAAG---AGAAAGAGCAGAAGACAGTGGCA---------AT
GAGAGTGAAGGGGATCAGGAAG---A------------ATTGT---T---GGC---G------A---CT---A---T---
------G---GAGATG------------------------------GGGCACCATG---------CTCCTTGGGATA---
T---TA---------ATGAT------------CTGT------AA
>JF320225/B/PE/2007/502_1047_wg2
ATG------------------CAACCT------CT---AG---------TCATAG---CAG---CA---ATAG---TAGC
ACTAGTAGTAGTAG--CAAT---AA-TAGCAATAGT------TGTGTGGACCATAGTAATCATAGAATATAGGAAAATAT
TAGTACAA---AGGAAAATAGACCAGTTAATTGATAGAATAAG---AGAAAGAGCAGAAGACAGTGGCA---------AT
GAAAGTGAAGGGGACCAGGAGG---A------------ATTGT---C---AGC---A------C---TT---T---T---
------G---GAAATG------------------------------GGGCACCTTG---------CTCCTGGGGATG---
T---TG---------ATGAT------------CTGT------AG
>JF320226/B/PE/2007/502_1047_wg5
ATG------------------CAACCT------CT---AG---------TCATAG---CAG---CA---ATAG---TAGC
ACTAGTAGTAGTAG--CAAT---AA-TAGCAATAGT------TGTGTGGACCATAGTAATCATAGAATATAGGAAAATAG
TAGTACAA---AGGAAAATAGACCAGTTAATTGATAGAATAAG---AGAAAGAGCAGAAGACAGTGGCA---------AT
GAAAGTGAAGGGGACCAGGAGG---A------------ATTGT---C---AGC---A------C---TT---T---T---
------G---GAAATG------------------------------GGGCACCTTG---------CTCCTGGGGATG---
T---TG---------ATGAT------------CTGT------AG
>JF320227/B/PE/2007/502_1047_wg1
ATG------------------CAACCT------CT---AG---------TCATAG---CAG---CA---ATAG---TAGC
ACTAGTAGTAGTAG--CAAT---AA-TAGCAATAGT------TGTGTGGACCATAGTAATCATAGAATATAGGAAAATAT
TAGTACAA---AGGAAAATAGACCAGTTAATTGATAGAATAAG---AGAAAGAGCAGAAGACAGTGGCA---------AT
GAAAGTGAAGGGGACCAGGAGG---A------------ATTGT---C---AGC---A------C---TT---T---T---
------G---GAAATG------------------------------GGGCACCTTG---------CTCCTGGGGATG---
T---TG---------ATGAT------------CTGT------AG
[truncated: 456,647 more chars]
