# Supplementary material for: An integrated map of HIV genome-wide variation from a population perspective
Source: Retrovirology. 2015 Feb 15;12:18. doi: 10.1186/s12977-015-0148-6 (PMC4358901; doi:10.1186/s12977-015-0148-6)
Supplement: Additional file 3: — Software. Our Matlab toolbox developed for data visualization, genomic diversity analysis and HIV genomic alignment. Our sequence datasets are also included. [file 12977_2015_148_MOESM3_ESM.zip › HIVGenomeAnalysisToolbox/TemporaryData/Vpr.fasta]

>K03455/B/FR/1983/HXB2-LAI-IIIB-BRU
ATGGAACAAGCCCCAGAAGACCAAGGGCCACAGAGGGAGCCACACAATGAATGGACACTAGAGCTTTTAGAGGAGCTTAA
GAATGAAGCTGTTAGACATTTTCCTAGGATTTGGCTCCATGGCTTAGGGCAACATATCTATGAAACTTATGGGGATACTT
GGGCAGGAGTGGAAG---CCATAATAAGAATTCTGCAA---CAACTGCTG---TTTATCCATT--TTCAGAATTGGGTGT
C---GACATAGCAGAATAGGCGTT---------AC---TCG------ACAG------AGGAGAGCAA----------GAA
ATGGAGCCAGTAGATCCTAG
>A04321/B/FR/1983/IIIB_LAI
ATGGAACAAGCCCCAGAAGACCAAGGGCCACAGAGGGAGCCACACAATGAATGGACACTAGAGCTTTTAGAGGAGCTTAA
GAATGAAGCTGTTAGACATTTTCCTAGGATTTGGCTCCATGGCTTAGGGCAACATATCTATGAAACTTATGGGGATACTT
GGGCAGGAGTGGAAG---CCATAATAAGAATTCTGCAA---CAACTGCTG---TTTATCCAT---TTCAGAATTGGGTGT
C---GACATAGCAGAATAGGCGTT---------AC---TCA------ACAG------AGGAGAGCAA----------GAA
ATGGAGCCAGTAGATCCTAG
>A07867/B/FR/1983/LAI-J19
ATGGAACAAGCCCCAGAAGACCAAGGGCCACAGAGGGAGCCACACAATGAATGGACACTAGAGCTTTTAGAGGAGCTTAA
GAATGAANCTGTTAGACATTTTCCTAGGATTTGGCTCCATGGCTTAGGGCAACATATCTATGAAACTTATGGGGATACTT
GGGCAGGAGTGGAAG---CCATAATAAGAATTCTGCAA---CAACTGNTG---TTTATCCAT---TTCAGAATTGGGTGT
C---GACATAGCAGAATAGGCGTT---------AC---TCA------ACAG------AGGAGAGCAA----------GAA
ATGGAGCCAGTAGATCCTAG
>AB078005/B/US/1997/ARES2
ATGGAACAAGCCCCAGAAAACCAAGGGCCGCAGAGGGAGCCGCACAATGAATGGACACTAGAGCTTTTAGAGGAGCTTAA
GAGTGAAGCTGTCAGACATTTTCCTAGGGTATGGCTACGTGGCTTAGGACAGCATATCTATGAAACTTATGGGGACACTT
GGCCAGGAGTGGAAGC--CCATAATAAGAACTCTGCAAC--CAACTGCTG---TTTATTCAT---TTCAGAATTGGGTGT
CA--AACATAGCAGAATAGGCATT---------AC---TCG------ACAG------AGGAGAGCAA----------GAA
ATGGAGCCAGTAGATCCTAA
>AB221005/B/US/1985/Ba_L
ATGGAACAAGCCCCAGAAGATCAAGGGCCACAGAGGGAGCCACACAATGAATGGACACTAGAGCTTTTAGAGGAGCTTAA
GAGTGAAGCTGTTAGACACTTTCCTAGGATATGGCTACATGGCTTAGGGCAACATATCTATGAAACTTATGGGGATACTT
GGGCAGGAGTGGAAG---CCATAATAAGAATTCTGCAA---CAACTGCTG---TTTATCCAT---TTCAGGATTGGGTGC
C---AACATAGCAGAATAGGTATT---------AT---TCA------ACAG------AGGAGAGCAA----------GAA
ATGGAGCCAGTAGATCCTAA
>AB253432/B/US/1985/Ba_L
ATGGAACAAGCCCCAGAAGATCAAGGGCCACAGAGGGAGCCACACAATGAATGGACACTAGAGCTTTTAGAGGAGCTTAA
GAGTGAAGCTGTTAGACACTTTCCTAGGATATGGCTACATGGCTTAGGGCAACATATCTATGAAACTTATGGGGATACTT
GGGCAGGAGTGGAAG---CCATAATAAGAATTCTGCAA---CAACTGCTG---TTTATCCAT---TTCAGGATTGGGTGC
C---AACATAGCAGAATAGGTATT---------AT---TCA------ACAG------AGGAGAGCAA----------GAA
ATGGAGCCAGTAGATCCTAA
>AB286955/B/JP/2004/DR6089
ATGGAACAAGCCCCAGAAGACCAAGGGCCGCAGAGAGA------------ATGGACACTGCAGCTTTTAGAGGACCTTAA
GAGTGAAGCTGTTAGACATTTTCCTAGGCCATGGCTCCTTAACTTAGGACAATATATCTATGAAACTTATGGGGATACTT
GGGCAGGAGTGGAAG---CCATAATAAGAATTCTGCAA---CAACTTCTG---TTCATTCAT---TTCAGAATTGGATGT
C---AACATAGCAGAATAGGCGTT---------AT---TCG------ACAG------AGGAGAGCAA----------GGA
ATGGAACCAGTAGATCCTAG
>AB286956/B/JP/2004/DR6089
ATGGAACAAGCCCCAGAAGACCAAGGGCCGCAGAGAGA------------ATGGACAATACAGCTTTTAGAGGACCTTAA
GAGTGAAGCTGTTAGACATTTTCCTAGGCCATGGCTCCTTAACTTAGGACAATATATCTATGAAACTTATGGGGATACTT
GGGCAGGAGTGGAAG---CCATAATAAGAATTCTGCAA---CAACTTCTG---TTCATTCAT---TTCAGAATTGGATGT
C---AACATAGCAGAATAGGCGTT---------AT---TCG------ACAG------AGGAGAGCAA----------GGA
ATGGAACCAGTAGATCCTAG
>AB287363/B/JP/2005/DR6538
ATGGAACAAGCCCCAGAAGACCAAGGGACACAGAGGGAGCCATACAATGAATGGACACTAGAACTTTTAGAGGAGCTTAA
GAGAGAAGCTGTTAGACATTTTCCTAGGCCATGGCTCCATAGCCTAGGACAACATATTTATGAAACTTATGGGGATACTT
GGGCAGGAGTGGAAG---CCATAATAAGAATTCTGCAA---CAACTGCTG---TTTATCCAT---TTCAGAATCGGGTGT
C---AACATAGCAGAATAGGCATT---------AT---TCC------ACAG------AGGAGAGCAAGAA-------GAA
ATGGAGCCAGTAGATCCTAG
>AB287364/B/JP/2005/DR6737
ATGGAACAAGCCCCAGAAGACCAAGGGCCACAGAGGGAGCCATACACTCAATGGACACTAGAGCTTTTAGAGGAGCTTAA
GAGTGAAGCAGTTAGGCATTTTCCTAGGGTTTGGCTCCATGGCCTAGGGCAATATATCTATGAAACTTATGGGGATACTT
GGCCAGGAGTAGAAG---CCTTAGTAAGAATTCTGCAA---CAACTGCTG---TTTATTCAT---TTCAGGATTGGGTGT
C---GACATAGCAGAATAGGCATT---------AC---TCC------ACAG------AGGAGAGCAA----------GAA
ATGGAGCCAGTAGATCCTAG
>AB287365/B/JP/2005/DR6737
ATGGAACAAGCCCCAGAAGACCAAGGGCCACAGAGGGAGCCATACACTCAATGGACACTAGAGCTTTTAGAGGAGCTTAA
GAGTGAAGCAGTTAGGCATTTTCCTAGGGTTTGGCTCCATGGCCTAGGGCAATATATCTATGAAACTTATGGGGATACTT
GGCCAGGAGTAGAAG---CCTTAGTAAGAATTCTGCAA---CAACTGCTG---TTTATTCAT---TTCAGGATTGGGTGT
C---GACATAGCAGAATAGGCATT---------AC---TCC------ACAG------AGGAGAGCAA----------GAA
ATGGAGCCAGTAGATCCTAG
>AB287366/B/JP/2005/DR7060
ATGGAACAAGCCCCAGAAGACCAAGGGCCACAGAGGGAGCCATACAATGAATGGACACTAGAGCTTTTAGAAGAGCTTAA
GAGAGAAGCAGTTAGGCATTTTCCTAGGGCATGGCTCCATAGCTTAGGGCAATATATATATGAAACTTATGGGGATACTT
GGACAGGAGTGGAAG---CCATAATAAGAACTCTGCAA---CAACTGCTG---TTTGTTCAT---TTCAGAATTGGGTGT
C---GACATAGCAGAATAGGCATC---------CT---TCA------ACAG------AGGAGAACAA----------GAA
ATGGAGCCAGTAGACCCTAG
>AB287367/B/JP/2005/DR7060
ATGGAACAAGCCCCAGAAGACCAAGGGCCACAGAGGGAGCCATACAATGAATGGACACTAGAGCTTTTAGAAGAGCTTAA
GAGAGAAGCAGTTAGGCATTTTCCTAGGGCATGGCTCCATAGCTTAGGGCAATATATATATGAAACTTATGGGGATACTT
GGACAGGAGTGGAAG---CCATAATAAGAACTCTGCAA---CAACTGCTG---TTTGTTCAT---TTCAGAATTGGGTGT
C---GACATAGCAGAATAGGCATC---------CT---TCA------ACAG------AGGAGAACAA----------GAA
ATGGAGCCAGTAGACCCTAG
>AB287368/B/JP/2005/DR7065
ATGGAACGAGCCCCGGAAGATCAAGGGCCACAGAGGGAGCCATTCAATGAGTGGACAATAGAGCTTTTAGAGGAGCTTAA
GAGTGAAGCTGTTAGACATTTTCCTAGGCCATGGCTCCATAACTTAGGACAATATATCTATGAAACTTATGGAGACACTT
GGGCAGGAGTGGAAG---CTCTAGTAAGAATACTGCAA---CAACTGCTG---TTTATCCAT---TTCAGAATTGGGTGT
C---AACATAGCAGAATAGGCATT---------TC---TCC------ACAG------AGAAGAGCAA----------GAA
ATGGAGCCAGTAGATCCTAG
>AB287369/B/JP/1999/DR1348
ATGGAACAAGCCCCAGAGAACCAAGGGCCACAGAGGGAGCCATACAATGAATGGACACTAGAACTTTTAGAGGAGCTTAA
GAATGAAGCTGTCAGACATTTTCCTAACGTGTGGCTCCATGGCCTAGGACAACATATCTATGAAACTTATGGAGATACTT
GGGAAGGAGTGGAAG---CCTTAATAAGAATCATGCAA---CAACTGCTG---TTTATTCAT---TTCAGAATTGGGTGT
C---AACATAGCAGAATAGGCATT---------AT---TCG------CCAG------AGGAGAGCAA----------GAA
ATGGAGCCAGTAGATCCTAG
>AB287370/B/JP/1999/DR1348
ATGGAACAAGCCCCAGAAAACCAAGGGCCACAGAGGGAGCCATACAATGAATGGACACTAGAACTTTTAGAGGAGCTTAA
GAATGAAGCTGTCAGACATTTTCCTAACGTGTGGCTCCATGGCCTAGGACAACATATCTATGAAACTTATGGGGATACGT
GGACAGGAGTGGAAG---CTTTAATAAGAATCCTGCAA---CAACTGCTG---TTTATTCAT---TTCAGAATTGGGTGT
C---AACATAGCAGAATAGGCATT---------AT---TCG------CCAG------AGGAGAGCAA----------GAA
ATGGAGCCAGTAGATCCTAG
>AB287371/B/JP/2000/DR2510
ATGGAACAAGCCCCAGAAAACCAAGGGCCACAGAGGGAGCCATACAATGAATGGACACTAGAACTTTTAGAGGAGCTTAA
GAATGAAGCTGTCAGACATTTTCCTAACGTGTGGCTCCATGGCCTAGGACAACATATCTATGAAACTTATGGGGATACTT
GGACAGGAGTGGAAG---CTTTAATAAGAATCCTGCAA---CAATGGCTG---TTTATTCAT---TTCAGAATTGGGTGT
C---AACATAGCAGAATAGGCATT---------AT---TCG------CCAG------AGGAGAGCAA----------GAA
ATGGAGCCAGTAGATCCTAG
>AB287372/B/JP/2000/DR2510
ATGGAACAAGCCCCAGAAAACCAAGGGCCACAGAGGGAGCCATACAATGAATGGACACTAGAACTTTTAGAGGAGCTTAA
GAATGAAGCTGTCAGACATTTTCCTAACGTGTGGCTCCATGGCCTAGGACAACATATCTATGAAACTTATGGGGATACTT
GGACAGGAGTGGAAG---CTTTAATAAGAATCCTGCAA---CAATGGCTG---TTTATTCAT---TTCAGAATTGGGTGT
C---AACATAGCAGAATAGGCATT---------AT---TCG------CCAG------AGGAGAGCAA----------GAA
ATGGAGCCAGTAGATCCTAG
>AB289587/B/JP/2000/DR2508
ATGGAACAAGCCCCAGAAGACCAAGGACCACAGAGGGAGCCATACAATGAATTGGCACTAGAGCTTTTAGAGGAACTTAA
GAGGGAAGCTGTTAGACATTTTCCCAGGATATGGCTTCAGAACTTAGGACAATATATCTATGAAACTTATGGGGATACTT
GGGCAGGAGTGGAAG---CTATAATAAGGACCTTGCAA---CAAATGCTG---TTTATCCAT---TTCAGAATTGGATGT
C---GACATAGTAGAATAGGCATT---------AC---TCG------GCAG------AGAAGAGCAA----------GAA
ATGGAGCCAGTAGATCCTAG
>AB289588/B/JP/2000/DR2508
ATGGAACAAGCCCCAGAAGACCAAGGACCACAGAGGGAGCCATACAATGAATTGGCACTAGAGCTTTTAGAGGAACTTAA
GAGGGAAGCTGTTAGACATTTTCCCAGGATATGGCTTCAGAACTTAGGACAATATATCTATGAAACTTATGGGGATACTT
GGGCAGGAGTGGAAG---CTATAATAAGGACCTTGCAA---CAAATGCTG---TTTATCCAT---TTCAGAATTGGATGT
C---GACATAGTAGAATAGGCATT---------AC---TCG------GCAG------AGAAGAGCAA----------GAA
ATGGAGCCAGTAGATCCTAG
>AB289589/B/JP/2001/DR388
ATGGAACAAGCCCCAGAAGACCAAGGGCCGCAGAGGGAGCCGTACAGTGAATGGACACTAGAACTCTTAGAGGAACTTAA
GAGTGAAGCTGTTAGACATTTTCCTAGACCATGGCTTCATGGCTTAGGACAACATATCTATGAAACTTATGGGGATACTT
GGGCAGGAGTAGAAG---CCATAATAAGAATTCTGCAA---CAACTGCTG---TTTATACAT---TTCAGAATTGGATGT
C---GACATAGTAGAATAGGCATC---------CT---TCG------ACAG------AGGAGAGCAA----------GGA
ATGGAGCCAGTAGATCCTAG
>AB289590/B/JP/2001/DR388
ATGGAACAAGCCCCAGAAGACCAAGGGCCGCAGAGGGAGCCGTACAGTGAATGGACACTAGAACTCTTAGAGGAACTTAA
GAGTGAAGCTGTTAGACATTTTCCTAGACCATGGCTTCATGGCTTAGGACAACATATCTATGAAACTTATGGGGATACTT
GGGCAGGAGTAGAAG---CCATAATAAGAATTCTGCAA---CAACTGCTG---TTTATACAT---TTCAGAATTGGATGT
C---GACATAGTAGAATAGGCATC---------CT---TCG------ACAG------AGGAGAGCAA----------GGA
ATGGAGCCAGTAGATCCTAG
>AB428551/B/JP/2000/117
ATGGAACAAGCCCCAGAAGACCAAGGGCCACAGAGGGAGCCATACAATGAATGGGCACTAGAACTTTTAGAAGAGCTTAA
GAGAGAAGCAATTAGACATTTTCCTAGGGCATGGCTCTACAGCTTAGGACAATATATCTATGAAACTTATGGGGATACTT
GGGCAGGAGTGGAAG---CCATAATAAGAATTCTGCAA---CAACTGCTG---TTTATTCAT---TTCAGAATTGGGTGT
C---AGCATAGCAGAATAGGCATC---------CT---TCC------ACAG------AGGAGAGCAA----------GAA
ATGGAGCCAGTAGACCCTAG
>AB428552/B/JP/2001/134
ATGGAACAAGCCCCAGAAGACCAAGGGCCACAGAGGGAGCCATACAATGAATGGACACTAGAGCTTCTAGAAGAGCTTAA
GAGAGAAGCAGTTAGACATTTTCCTAGGGCATGGCTTCATAGCTTAGGACAATATATCTATGAAACTTATGGGGATACTT
GGACAGGAGTGGAAG---CCTTAATAAGAATACTGCAA---CAACTGCTG---TTTATTCAT---TTCAGAATTGGGTGT
C---AACATAGCAGAATAGGCATC---------CT---TCA------ACAG------AGGAGAGCAA----------GAA
ATGGAGCCAGTAGACCCTAG
>AB428553/B/JP/2002/194
ATGGAACAAGCCCCAGAAGACCAAGGGCCACAGAGGGAGCCATACAATGAATGGACACTAGAGCTTTTAGAAGAGCTTAA
GAGAGAAGCAGTTAGACATTTTCCTAGGGCATGGCTCCATAGCTTAGGGCAATATATATATGAAACTTATGGGGATACTT
GGGCAGGAGTGGAAG---CCATAATAAGAATTCTGCAA---CAACTGCTG---TTTATTCAT---TTCAGAATTGGGTGT
C---GACATAGCAGAATAGGCATC---------CT---TCA------ACAG------AGGAGGGCAA----------GAA
ATGGAGCCAGTAGACCCTAG
>AB428554/B/JP/2002/197
ATGGAACAAGCCCCAGAAGACCAAGGGCCACAGAGGGAGCCATACAATGAATGGACACTAGAGCTTTTAGAAGAGCTTAA
GAGAGAAGCAGTTAGACATTTTCCTAGGGTATGGCTCCATAGCTTAGGGCAATACATATATGAAACTTATGGAGATACTT
GGGCAGGAGTGGAAG---CCATAATAAGAAGTCTGCAA---CAACTGCTG---TTTATTCAT---TTCAGAATTGGGTGT
C---GACATAGCAGAATAGGCATC---------CT---TCA------ACAG------AGGAGGGCAA----------GAA
ATGGAGCCAGTAGACCCTAG
>AB428555/B/JP/2003/227
ATGGAACAAGCCCCAGAAGACCAAGGACCACAGAGGGAGCCATACAATGAATGGGYACTAGAGCTTTTAGAAGAGCTTAA
GAGAGAAGCAGTTAGACATTTCCCTAGGGCATGGCTTCATAGCTTAGGACAATATATCTATGAAACTTATGGGGATACTT
GGACAGGAGTGGAAG---CCATAATAAGAATTCTGCAA---CAAATGCTG---TTTATTCAT---TTCAGAATTGGGTGT
C---AACATAGTAGAATAGGCATC---------CT---TCA------ACAG------AGGAGAACAA----------GAA
ATGGAGCCAGTAGACCCTAG
>AB428556/B/JP/2005/426
ATGGAACAAGCCCCAGAAGACCAAGGGCCACAGAGGGAGCCATATAATGAATGGACACTAGAACTTCTAGAAGACCTTAA
GAGAGAAGCAGTTAGACATTTTCCTAGGGCATGGCTCCATAGCTTAGGACAATAYATYTATGAAACTTATGGGGATACTT
GGGCAGGAGTGGAAG---CCATAATAAGAAYTCTGCAA---CAAATGCTG---TTTATTCAT---TTCAGAATTGGGTGC
C---ATCATAGCAGAATAGGCATC---------CT---TCA------ACAG------AGGAGAGCAA----------GAA
ATGGAGCCAGTAGACCCTAG
>AB428557/B/JP/2005/436
ATGGAACAAGCCCCAGAAGACCAAGGGCCACAGAGGGAGCCATACACTGMATGGGCACTAGAGCTTCTAGAAGARCTTAA
GAGAGAAGCAAGTAGACATTTTCCTAGGGCATGGCTCAACAGCTTAGGACAATATATCTATGAAACTTATGGGGATACTT
GGGCAGGAGTGGAAG---CCATAGTAAGAATTCTGCAA---CAACTGCTG---TTTATTCAT---TTCAGAATTGGGTGT
C---AGCATAGCAGAATAGGCATC---------CT---TCC------ACAG------AGGAGAGCAA----------GAA
ATGGAGCCAGTAGACCCTAG
>AB428558/B/JP/2003/285
ATGGAACAAGCCCCAGAAGACCAAGGGCCACAGAGGGAGCCATACAATGAATGGACACTAGAGCTTTTAGAGGAGCTTAA
GAGTGAAGCCATGAGACATTTTCCTAGGCCGTGGCTTTATGGCTTAGGACAACATATCTATGAAACTTATGGGGATACTT
GGGCAGGAGTGGAAG---CCATAATAAGAACCCTGCAA---CAACTGCTG---TTTATTCAT---TTCAGAATTGGGTGT
C---GACATAGCAGAATAGGAATC---------AT---TCA------ACAG------AGGAGAGCAA----------GAA
ATGGAGCCGGTAGATCCTAA
>AB428559/B/JP/2004/329
ATGGAACAAGCCCCAGAAGACCAAGGGCCACAGAGGGAGCCATACAATGAATGGACACTAGAGCTTTTAGAGGAGCTTAA
GAGTGAAGCCATGAGACATTTTCCTAGGCCGTGGCTTTATGGCTTAGGACAACATATCTATGAAACTTATGGGGATACTT
GGGCAGGAGTGCAAG---CCATAATAAGAATCCTGCAA---CAACTGCTG---TTTATTCAT---TTCAGAATTGGGTGT
C---GACATAGCAGAATAGGAATC---------AT---TCA------ACAG------AGGAGAGCAA----------GAA
ATGGAGCCGGTAGATCCTAA
>AB428560/B/JP/2005/398
ATGGAACAAGCCCCAGAAGACCAAGGGCCACAGAGGGAGCCATACAGTGAATGGACACTAGAGCTTTTAGAGGAGCTTAA
GAGTGAAGCCATGAGACATTTTCCTAGGCCGTGGCTTCATGGCTTAGGACAACATATCTATGAMACATATGGGGAYACTT
GGGCAGGAGTGCAAG---CCATAATAAGAATCCTGCAA---CAACTGCTG---TTTATTCAT---TTCAGAATTGGGTGT
C---GACATAGCAGAATAGGAATC---------AT---TCA------ACAG------AGGAGAGCAA----------GAA
ATGGAGCCGGTAGATCCTAA
>AB428561/B/JP/2006/472
ATGGAACAAGCCCCAGAAGACCAAGGGCCACAGAGGGAGCCATACAATGAATGGACACTAGAGCTTTTGGAGGAGCTTAA
GAGTGAAGCCATGAGACATTTTCCTAGGCCGTGGCTTTATGGCTTAGGACAACATATCTATGAAACTTATGGGGATACTT
GGGCAGGAGTGGAAG---CCATAATAAGAATCCTGCAA---CAACTGCTG---TTTATTCAT---TTCAGAATTGGGTGT
C---AACATAGCAGAATAGGAATC---------AT---TCA------ACAG------AGGAGAGCAA----------GAA
ATGGAGCCGGTAGATCCTAA
>AB428562/B/JP/2006/574
ATGGAACAAGCCCCAGAAGACCAAGGGCCACAGAGGGAGCCAAACACTGAATGGACACTAGAGCTTTTAGAGGAGCTTAA
GAGTGAAGCCATGAGACATTTTCCTAGGCCGTGGCTTCATGGCTTAGGACAACATATCTATGAAACATATGGGGATACTT
GGGCAGGAGTGCAAG---CCATAATAAGAATCCTGCAA---CAACTGCTG---TTTATCCAT---TTCAGAATTGGGTGT
C---AACATAGCAGAATAGGAATC---------AT---TCA------ACAG------AGGAGAGCAA----------GAA
ATGGAGCCGGTAGATCCTAA
>AB480692/B/JP/2004/DR6174
ATGGAACAAGCCCCAGAAGACCAAGGGCCACAGAGGGAGCCACACAATGAATGGACACTAGAGCTTTTAGAGGAGCTTAA
GAGAGAAGCTGTTAGACATTTTCCTAGG--------CCATGGCTTAGGGCAACATATCTATGAAACTTATGGGGATACTT
GGGCAGGAGTGGAAG---CCATAATAAGACTCCTGCAA---CAACTGCTG---TTTATTCAT---TTCAGAATTGGGTGC
C---GACATAGCAGAATAGGCATC---------AT---TCA------ACAG------AGGAGAGCAA----------GAA
ATGGAGCCAGTAGATCCTAG
>AB480693/B/JP/2004/DR6174
ATGGAACAAGCCCCAGAAGACCAAGGGCCACAGAGGGAGCCACACAATGAATGGACACTAGAGCTTTTAGAGGAGCTTAA
GAGAGAAGCTGTTAGACATTTTCCTAGG--------CCATGGCTTAGGGCAACATATCTATGAAACTTATGGGGATACTT
GGGCAGGAGTGGAAG---CCATAATAAGACTCCTGCAA---CAACTGCTG---TTTATTCAT---TTCAGAATTGGGTGC
C---GACATAGCAGAATAGGCATC---------AT---TCA------ACAG------AGGAGAGCAA----------GAA
ATGGAGCCAGTAGATCCTAG
>AB480694/B/JP/2004/DR6175
ATGGAACAAGCCCCAGAAGACCAAGGACCACAGAGAGAGCCATT------------ACTAGAGCTTTTAGAGGAGCTTAA
GAATGAAGCTGTCAGGCATTTTCCTAGGCCATGGCTACATGGATTAGGGCAACACATCTATGAAACTTATGGGGATACTT
GGGCAGGAGTGGAGG---CCATAACAAGAATTCTACAA---CAACTACTG---TTTATTCAT---TTCAGAATTGGATGT
C---GACATAGTAGAATAGGCATT---------AT---TCC------ACAG------AGGAGAACAA----------GAA
ATGGAGCCAGTAGATCCTAG
>AB480695/B/JP/2004/DR6175
ATGGAACAAGCCCCAGAAGACCAAGGACCACAGAGAGAGCCATT------------ACTAGAGCTTTTAGAGGAGCTTAA
GAATGAAGCTGTTAGGCATTTTCCTAGGCCGTGGCTACATGGATTAGGGCAATACATCTATGAAACTTATGGGGATACTT
GGGCAGGAGTGGAGG---CCATAACAAGAATTCTACAA---CAACTGCTG---TTTATTCAT---TTCAGAATTGGATGT
C---GACATAGTAGAATAGGCATT---------AT---TCC------ACAG------AGGAGAACAA----------GAA
ATGGAGCCAGTAGATCCTAG
>AB480696/B/JP/2004/DR5913
ATGGAACAAGCCCCAGAAGACCAAGGGCCACAGAGGGAGCCATACAATGAATGGGCACTAGAGCTTTTAGAGGAGTTGAA
GAATGAAGCTGTTAGACACTTCCCTAGGGTCTGGCTCCATGGATTAGGACAATATATCTATGAAACATATGGGGATACTT
GGGCAGGAGTAGAAG---CCATAATAAGAATCCTGCAT---CAACTGCTG---TTTATTCAT---TCCAGAATTGGGTGT
C---GACATAGCAGAATAGGCATT---------AT---TCG------ACAG------AGAAGAGCAA----------GAA
ATGGAGCCAGTAGATCCTAG
>AB480697/B/JP/2004/DR5913
ATGGAACAAGCCCCAGAAGACCAAGGGCCACAGAGGGAGCCATACAATGAATGGGCACTAGAGCTTTTAGAGGAGCTGAA
GAATGAAGCTGTTAGACACTTCCCTAGGGTCTGGCTCCATGGTTTAGGACAATATATCTATGAAACATATGGGGATACTT
GGGCAGGAGTAGAAG---CCATAATAAGAATCCTGCAT---CAACTGCTG---TTTATTCAT---TTCAGAATTGGATGT
C---GACATAGTAGAATAGGCATT---------AC---TCG------ACAG------AGAAGAGCAA----------GAA
ATGGAGCCAGTAGATCCTAG
>AB480698/B/JP/1998/DR1120
ATGGAACAAGCCCCAGAAGGCCAAAGGCCACAGAGGGAGCCATACAATGCATGGGCACTAGGGCTTTTAGAGGATCTTAA
GAATGAAGCTGTTAGACATTTTCCTAGGACATGGCTCCAAAGCTTAGGACAATATATCTATGAAACTTATGGAGATACTT
GGACAGGAGTGGAAG---CCATAACAAGAATTCTGCAA---CAAATGCTG---TTTATTCAT---TTCAGAATTGGATGC
A---ACCATAGCAGAATAGGCATT---------CT---TCC------ACAG------AGGAGAGCAA----------GAA
ATGGATCCAGTAGATCCTAG
>AB485638/B/US/1991/US2
ATGGAACAAGCCCCAGAAGACCAAGGGCCACAGAGGGAGCCATACAATGAATGGACACTAGAGCTTTTAGAGGAACTTAA
GAATGAAGCTGTGAGACATTTTCCTAGGATATGGCTCCATGGCTTGGGACAACATATTTATGAAACTTATGGGGATACTT
GGGCAGGAGTGGAAG---CCATAATAAGAGTTCTGCAA---CAACTGCTG---TTTATTCAT---TTCAGAATTGGGTGT
C---GACATAGCAGAATAGGCATT---------AC---TCG------ACAG------AGGAGAGCAA----------GAA
ATGGAACCAGTAGATCCTAG
>AB485639/B/US/1991/US2
ATGGAACAAGCCCCAGAAGACCAAGGGCCACAGAGGGAGCCATACAATGAATGGACACTAGAGCTTTTAGAGGAACTTAA
GAATGAAGCTGTGAGACATTTTCCTAGGATATGGCTCCATGGCTTGGGACAACATATTTATGAAACTTATGGGGATACTT
GGGCAGGAGTGGAAG---CCATAATAAGAGTTCTGCAA---CAACTGCTG---TTTATTCAT---TTCAGAATTGGGTGT
C---GACATAGCAGAATAGGCATT---------AC---TCG------ACAG------AGGAGAGCAA----------GAA
ATGGAACCAGTAGATCCTAG
>AB485640/B/US/1991/US2
ATGGAACAAGCCCCAGAAGACCAAGGGCCACAGAGGGAGCCATACAATGAATGGACACTAGAGCTTTTAGAGGAACTTAA
GAATGAAGCTGTGAGACATTTTCCTAGGATATGGCTCCATGGCTTGGGACAACATATTTATGAAACTTATGGGGATACTT
GGGCAGGAGTGGAAG---CCATAATAAGAGTTCTGCAA---CAACTGCTG---TTTATTCAT---TTCAGAATTGAGTGT
C---GACATAGCAGAATAGGCATT---------AC---TCG------ACAG------AGGAGAGCAA----------GAA
ATGGAACCAGTAGATCCTAG
>AB485641/B/BR/1990/BZ167
ATGGAACAAGCCCCAGAAGACCAAGGGCCACAGAGGCAGCCATACAATGAATGGACACTAGAGCTTTTAGAGGAGCTTAA
GAATGAAGCTGTTAGACATTTTCCTAGGACATGGCTTCTTGGCTTAGGGCAACATATCTATGAAACTTATGGGGATACTT
GGGCAGGAGTGGAAG---CCTTAACAAGAATTCTGCAA---CAACTGCTG---TTTATTCAT---TTCAGAATTGGGTGT
C---GACATAGCAGAATAGGCATT---------AC---TCT------ACAG------AGAAGAGCAA----------GAA
ATGGAGCCAGTAGATCCTAG
>AB485642/B/BR/1990/BZ167
ATGGAACAAGCCCCAGAAGACCAAGGGCCACAGAGGGAGCCATACAATGAATGGACACTAGAGCTTTTAGAGGAGCTTAA
GAATGAAGCTGTTAGACATTTTCCTAGGACATGGCTTCTTGGCTTAGGGCAACATATCTATGAAACTTATGGGGATACTT
GGGCAGGAGTGGAAG---CCATAACAAGAATTCTGCAA---CAACTGCTG---TTTATTCAT---TTCAGAATTGGGTGT
C---GACATAGCAGAATAGGCATT---------AC---TCT------ACAG------AGAAGAGCAA----------GAA
ATGGAGCCAGTAGATCCTAG
>AB564744/B/JP/-/DR1673
ATGGAACAAGCCCCAGAAGACCAAGGACCACAGAGGGAGCCATACAATGAATGGACACTAGAGCTTTTAGAGGATCTTAA
GAATGAAGCTGTTAGACATTTTCCTAGAGCATGGCTCCATGGCTTAGGGCAATATATCTATGCAACTTATGGGGATACTT
GGGCAGGAGTGGAGG---CCTTAACAAGAACTCTGCAA---CAAATGCTG---TTTATTCAT---TTCAGAATTGGGTGT
C---GACATAGCAGAATAGGCATT---------AT---GCA------ACAG------AGGAGAGCAA----------GAA
ATGGAACCAGTAGATCCTAG
>AB564745/B/JP/-/DR1673
ATGGAACAAGCCCCAGAAGACCAAGGACCACAGAGGGAGCCATACAATGAATGGACACTAGCACTTTTAGAGGATCTTAA
GAGTGAAGCTGTCAGACATTTTCCTAGAGCATGGCTCCATGGCTTAGGGCAACATATCTATGAAGCTTATGGGGATACTT
GGGCAGGAGTGGAGG---CCTTAATAAGAACTCTGCAA---CGAATGCTG---TTTATTCAT---TTCAGAATTGGGTGT
C---GACATAGCAGAATAGGCATT---------AT---GCA------ACAG------AGGAGAGCAA----------GAA
ATGGAACCAGTAGATCCTAG
>AB564746/B/JP/-/DR2735
ATGGAACAAGCCCCAGAAGACCAAGGACCACAGAGGGAGCCACACACTGAATGGACACTAGCACTTTTAGAGGATCTTAA
GAGTGAAGCTGTCAGACATTTTCCTAGAGCATGGCTCCATGGCTTAGGGCAATATATCTATGCAACTTATGGGGATACTT
GGGCAGGAGTAGAAG---CCCTGATAAGAACTCTGCAA---CAACTGCTG---TTTATTCAT---TTCAGAATTGGGTGT
C---GACATAGCAGAATAGGCATT---------AT---GCA------ACAG------AGGAGAGCAA----------GAA
ATGGAACCAGTAGATCCTAG
>AB565495/B/JP/-/JRC03B
ATGGAACAAGCCCCAGAAGACCAAGGGCCACAGAGGGAGCCATACAATGAATGGACACTAGAGCTCTTAGAGGAGCTTAA
GAGTGGAGCCATGAGACATTTTCCTAGGCCGTGGCTTCATGGCTTAGGACAGTATATCTATGAAACTCATGGGGATACTT
GGGCAGGAGTGGAAG---CCATAATAAGAATCCTGCAA---CAATTGCTG---TTTATTCAT---TACAGAATTGGGTGT
C---GACATAGCAGAATAGGCATC---------CT---TCG------ACAG------AGGAGAGCAA----------GAA
ATGGAGCCGGTAGATCCTAG
>AB565496/B/JP/-/JRC03B
ATGGAACAAGCCCCAGAAGACCAAGGGCCACAGAGGGAGCCATACAATGAATGGACACTAGAGCTCTTAGAGGAGCTTAA
GAGTGAAGCCATGAGACATTTTCCTAGGCCGTGGCTTCATGGCTTAGGACAGTATATCTATGAAACTCATGGGGATACTT
GGGCAGGAGTGGAAG---CCATAATAAGAATCCTGCAA---CAATTGCTG---TTTATTCAT---TACAGAATTGGGTGT
C---GACATAGCAGAATAGGCATC---------CT---TCG------ACAG------AGGAGAGCAA----------GAA
ATGGAGCCGGTAGATCCTAG
>AB565497/B/JP/-/JRC05B
ATGGAACAAGCCCCAGAAGACCAAGGGCCACAGAGGGAGCCATACAATGAATGGACACTAGAGCTTTTAGAGGATCTTAA
GAATGAAGCTGTTAGACATTTTCCTAGGTTATGGCTCCATAACTTAGGGCAACATATCTATGAAACTTATGGGGATACTT
GGACAGGAGTGGAAG---CCTTAGTAAGATCTCTGCAA---CAGCTGCTG---TTTATTCAT---TTCAGAATTGGGTGT
C---GACATAGCAGAATAGGCATT---------AC---TCC------ACAG------AGAAGAGTAA----------GAC
ATGGAGCCAGTAGATCCTAA
>AB565498/B/JP/-/JRC05B
ATGGAACAAGCCCCAGAAGACCAAGGGCCACAGAGGGAGCCATACAATGAATGGACACTAGAGCTTTTAGAGGATCTTAA
GAATGAAGCTGTTAGACATTTTCCTAGGTTATGGCTCCATAACTTAGGGCAACATATCTATGAAACTTATGGGGATACTT
GGACAGGAGTGGAAG---CCTTAGTAAGATCTCTGCAA---CAGCTGCTG---TTTATTCAT---TTCAGAATTGGGTGT
C---GACATAGCAGAATAGGCATT---------AC---TCC------ACAG------AGAAGAGTAA----------GAC
ATGGAGCCAGTAGATCCTAA
>AB565499/B/JP/-/JRC53B
ATGGAACAAGCCCCAGAAGACCAAGGGCCACAGAGGGAGCCACACAATGAATGGACACTAGAACTTTTAGAGGAGCTTAA
GAATGAGGCCATGAGACATTTTCCTAGGCCGTGGCTTCATGGATTAGGACAATATATCTATGAAACCTATGGGGATACTT
GGGCAGGAGTAGAAG---CTCTGATAAGAATCCTGCAA---CAAATGATG---TTTATCCAT---TTCAGAATTGGGTGT
C---GACATAGCAGAATAGGCATC---------CT---TCG------ACAG------AGGAGAGCAA----------GAA
ATGGAGCCGGTAGATCCTAG
>AB565500/B/JP/-/JRC53B
ATGGAACAAGCCCCAGAAGACCAAGGGCCACAGAGGGAGCCACACAATGAATGGACACTAGAACTTTTAGAGGAGCTTAA
GAATGAGGCCATGAGACATTTTCCTAGGCCGTGGCTTCATGGATTAGGACAATATATCTATGAAACCTATGGGGATACTT
GGGCAGGAGTAGAAG---CTCTGATAAGAATCCTGCAA---CAAATGATG---TTTATCCAT---TTCAGAATTGGGTGT
C---GACATAGCAGAATAGGCATC---------CT---TCG------ACAG------AGGAGAGCAA----------GAA
ATGGAGCCGGTAGATCCTAG
>AB565501/B/JP/-/JRC65B
ATGGAACAAGCCCCAGAGGACCAAGGACCACAGAGGGAGCCATACAATCAGTGGACACTAGAGCTTTTAGAGGAGCTTAA
GAGTGAAGCTGTTAGACATTTTCCTAGAGTATGGCTCCATGGATTAGGACAATATATCTATGAAACATATGGGGATACTT
GGGCAGGAGTGGAAG---CCATAATAAGAATTCTGCAA---CAACTGCTG---TTTATTCAT---TTCAGAATTGGGTGT
C---GACATAGCAGAATAGGCATT---------AT---TCC------ACAG------AGGAGAACAA----------GAA
ATGGAGCCAGTAGATCCTAG
>AB565502/B/JP/-/JRC65B
ATGGAACAAGCCCCAGAGGACCAAGGACCACAGAGGGAGCCATACAATCAGTGGACACTAGAGCTTTTAGAGGAGCTTAA
GAGTGAAGCTGTTAGACATTTTCCTAGAGTATGGCTCCATGGATTAGGACAATATATCTATGAAACATATGGGGATACTT
GGGCAGGAGTGGAAG---CCATAATAAGAATTCTGCAA---CAACTGCTG---TTTATTCAT---TTCAGAATTGGGTGT
C---GACATAGCAGAATAGGCATT---------AT---TCC------ACAG------AGGAGAACAA----------GAA
ATGGAGCCAGTAGATCCTAG
>AB604948/B/JP/-/DR1777
ATGGAACAAGCCCCAGAAAACCAAGGGCCACAGAGGGAGCCATACAATGAGTGGGCACTAGAGCTTTTAGAGGAGCTCAA
GAGTGAAGCTGTTAGACATTTTCCTAGACCATGGCTACATAGCTTAGGACAATATATCTATGAAACCTATGGAGATACTT
GGACAGGAGTGGAAG---CTATAATAAGAATTCTACAA---CAACTGCTG---TTTATTCAT---TTCAGAATTGGGTGC
C---AACATAGCAGAATAGGCATTATT------AT---GCA------ACGG------AGAAGAACAA----------GAA
ATGGAGCCAGTAGATCCTAG
>AB604949/B/JP/-/DR2735
ATGGAACAAGCCCCAGAAGACCAAGGACCACAGAGGGAGCCATACAATGAATGGACACTAGAGCTTTTAGAGGATCTTAA
GAATGAAGCTGTTAGACATTTTCCTAGAGCATGGCTCCATGGCTTAGGGCAACATATCTATGAAACCTATGGGGATACTT
GGGCAGGAGTGGAGA---CCTTACTAAGAACTCTGCAA---CAAATGCTG---TTTATTCAT---TTCAGAATTGGGTGT
C---GACTTAGCAGAATAGGCATT---------AT---GCA------ACAG------AGGAGAGCAA----------GAA
ATGGAACCAGTAGATCCTAG
>AB604950/B/JP/-/DR5929
ATGGAACAAGCCCCAACAGACCAAGGGCCACAGAGGGAGCCATACAATGAATGGACACTAGAGCTTTTAGAGGAACTTAA
GAGTGAAGCTGTTAGACACTTTCCTAGACCATGGCTCCATAGCTTAGGACAATATATCTATGAAACTTATGGGGATACTT
GGGCAGGAGTGGAAG---CCATAATAAGAATTCTGCAA---CAACTGCTG---TTTATTCAT---TTCAGAATTGGATGT
C---AACATAGCAGAATAGGCATT---------AT---TCG------ACAG------AGGAGAGCAA----------GAA
ATGGAGCCAGTAGATCCTAG
>AB604951/B/JP/-/DR5929
ATGGAACAAGCCCCAACAGACCAAGGGCCACAGAGGGAGCCATACAATGAATGGACACTAGAGCTTTTAGAGGAACTTAA
GAGTGAAGCTGTTAGACATTTTCCTAGGCCATGGCTCCATAGCTTAGGACAATATATCTATGAAACTTATGGGGATACTT
GGGCAGGAGTGGAAG---CCATAATAAGAATTCTGCAA---CAACTGCTG---TTTATTCAT---TTCAGAATTGGATGT
C---AACATAGCAGAATAGGCATT---------AT---TCG------ACAG------AGGAGAGCAA----------GAA
ATGGAGCCAGTAGATCCTAG
>AB641836/B/JP/-/pJRC57B09
ATGGAACAAGCCCCGGAAGACCAAGGGCCACAGAGGGAGCCATTCAATGAATGGGCACTAGAGCTTTTAGAGGAGATTAA
GAGTGAAGCTGTTAGACACTTTCCTAGACCATGGCTCCATAACTTAGGACAATATATCTATGAAACTTATGGGGATACTT
GGACAGGAGTGGAAG---CCATACTTAGAATTCTGCAA---CAACTACTG---TTTACTCAT---TTCAGAATTGGGTGT
C---ACCATAGCAGAATAGGTGTT---------AT---TCG------ACGC------AGGAGAGCAA----------GAA
ATGGAGCCAGTAGATCCTAG
>AB641837/B/JP/-/pJRC57B05
ATGGAACAAGCCCCGGAAGACCAAGGGCCACAGAGGGAGCCATTCAATGAATGGGCACTAGAGCTTTTAGAGGAGATTAA
GAGTGAAGCTGTTAGACACTTTCCTAGACCATGGCTCCATAACTTAGGACAATATATCTATGAAACTTATGGGGATACTT
GGACAGGAGTGGAAG---CCATACTTAGAATTCTGCAA---CAACTACTG---TTTACTCAT---TTCAGAATTGGGTGT
C---ACCATAGCAGAATAGGTGTT---------AT---TCG------ACGC------AGGAGAGCAA----------GAA
ATGGAGCCAGTAGATCCTAG
>AB731663/B/JP/2008/08JP_NMC104_clone_01
ATGGAACAAGCCCCAGAAGACCAAGGGCCACAGAGGGAGCCATTCAATGAATGGTCCCTAGAGCTTTTAGAGGATCTTAA
AAGTGAAGCTGTTAGACATTTTCCTAGGGTATGGCTTCATGGCTTAGGGCAATATATCTATGAAACTTATGGGGATACTT
GGGCAGGAGTGGAAG---CCATAACAAGAACTCTGCAA---CAACTACTG---TTCATTCAT---TTCAGGATTGGGTGT
C---AACATAGTAGAATAGGCATT---------AC---CCG------ACAG------AGGAGAACAA----------GAA
ATGGAGCCAGTAGATCCTAG
>AB731664/B/JP/2008/08JP_NMC104_clone_09
ATGGAACAAGCCCCAGAAGACCAAGGGCCACAGAGGGAGCCATTCAATGAATGGTCCCTAGAGCTTTTAGAGGATCTTAA
AAGTGAAGCTGTTAGACATTTTCCTAGGGTATGGCTTCATGGCTTAGGGCAATATATCTATGAAACTTATGGGGATACTT
GGGCAGGAGTGGAAG---CCATAACAAGAACTCTGCAA---CAACTACTG---TTCATTCAT---TTCAGGATTGGGTGT
C---AACATAGTAGAATAGGCATT---------AC---CCG------ACAG------AGGAGAACAA----------GAA
ATGGAGCCAGTAGATCCTAG
>AB731669/B/JP/2011/11JP_NMC851C_clone_13
ATGGAACAAGCCCCAGAAGACCAAGGGCCACAGAGGGAGCCACACAATGAATGGACACTAGAGCTTTTAGAAGAGCTTAA
GAGAGAAGCAGTTAGACATTTTCCTAGGGCATGGCTTCAAAGCTTAGGGCAATATATATATGAAACTTATGGGGATACTT
GGACAGGAGTGGAAG---CCATAATAAGAATTCTGCAA---CAACTGCTG---TTTGTTCAT---TTCAGAATTGGGTGT
C---GACATAGCAGAATAGGCATC---------CT---TCA------ACAA------AGGAGGGCAA----------GAA
ATGGAGCCAGTAGACCCTAG
>AB731670/B/JP/2011/11JP_NMC851C_clone_48
ATGGAACAAGCCCCAGAAGACCAAGGGCCACAGAGGGAGCCACACAATGAATGGACACTAGAGCTTTTAGAAGAGCTTAA
GAGAGAAGCAGTTAGACATTTTCCTAGGGCATGGCTTCAAAGCTTAGGGCAATATATATATGAAACTTATGGGGATACTT
GGACAGGAGTGGAAG---CCATAATAAGAATTCTGCAA---CAACTGCTG---TTTGTTCAT---TTCAGAATTGGGTGT
C---GACATAGCAGAATAGGCATC---------CT---TCA------ACAA------AGGAGGGCAA----------GAA
ATGGAGCCAGTAGACCCTAG
>AF003887/B/FR/1985/NL43xWC001
ATGGAACAAGCCCCAGAAGACCAAGGGCCACAGAGGGAGCCATACAATGAATGGACACTAGAGCTTTTAGAGGAGCTTAA
GAGTGAAGCTGTTAGACATTTTCCTAGGTTATGGCTCCATAGCTTAGGACAACATATCTATGAAACTTATGGGGATACTT
GGGCAGGAGTGGAAG---CCATAATAAGAATTCTGCAA---CAACTGCTG---TTTATTCAT---TTCAGAATTGGGTGT
C---GACATAGCAGAATAGGCATA---------AT---TCG------ACAG------AGGAGAGCAA----------GAA
ATGGAGCCAGTAGATCCTAG
>AF003888/B/FR/1985/NL43WC001
ATGGAACAAGCCCCAGAAGACCAAGGGCCACAGAGGGAGCCATACAATGAATGGACACTAGAGCTTTTAGAGGAGCTTAA
GAGTGAAGCTGTTAGACATTTTCCTAGGTTATGGCTCCATAGCTTAGGACAACATATCTATGAAACTTATGGGGATACTT
GGGCAGGAGTGGAAG---CCATAATAAGAATTCTGCAA---CAACTGCTG---TTTATTCAT---TTCAGAATTGGGTGT
C---GACATAGCAGAATAGGCATA---------AT---TCG------ACAG------AGGAGAGCAA----------GAA
ATGGAGCCAGTAGATCCTAG
>AF004394/B/US/1986/AD87_ADA
ATGGAACAAGCCCCAGAAGATCAAGGGCCACAGAGGGAGCCATACAATGAGTGGACACTAGAACTTTTAGAAGAACTTAA
GAGTGAAGCTGTTAGACATTTTCCTAGGCCATGGCTCCATGGCTTAGGACAACATATCTATGAAACTTATGGGGATACTT
GGGCAGGAGTGGAAG---CCATAATAAGAATTCTGCAA---CAACTGCTG---TTTATTCAT---TTCAGAATTGGGTGT
C---AACATAGCAGAATAGGCATT---------AT---TCG---------G------AGGAGAACAA----------GAA
ATGGAGCCAGTAGATCCTAG
>AF033819/B/FR/1983/HXB2_copy_LAI
ATGGAACAAGCCCCAGAAGACCAAGGGCCACAGAGGGAGCCACACAATGAATGGACACTAGAGCTTTTAGAGGAGCTTAA
GAATGAAGCTGTTAGACATTTTCCTAGGATTTGGCTCCATGGCTTAGGGCAACATATCTATGAAACTTATGGGGATACTT
GGGCAGGAGTGGAAG---CCATAATAAGAATTCTGCAA---CAACTGCTG---TTTATCCATT--TTCAGAATTGGGTGT
C---GACATAGCAGAATAGGCGTT---------AC---TCG------ACAG------AGGAGAGCAA----------GAA
ATGGAGCCAGTAGATCCTAG
>AF042100/B/AU/1986/MBC200
ATGGAACAAGCCCCAGAAGACCAAGGGCCACAGAGGGAGCCATACAATGAATGGACACTAGAGCTTTTAGAGGAGCTTAA
GAATGAAGCTGTCAGACACTTTCCTAGGATATGGCTCCATGGCTTAGGGCAACATATCTATGAAACTTATGGGGATACTT
GGGCAGGAGTGGAGG---CCATAATAAGAATTCTGCAA---CAACTGCTG---TTTATTCAT---TTCAGAATTGGGTGT
C---AACATAGCAGAATAGGCATT---------AT---TCA------ACAG------AGGAGAGCAA----------GAA
ATGGAGCCAGTAGATCCTAG
>AF042101/B/AU/1987/MBC925
ATGGAACAAGCCCCAGAAGATCAAGGGCCACAGAGGGAGCCATATAATGAATGGACACTAGAGCTTTTAGAGGAGCTTAA
GAATGAAGCTGTTAGACATTTTCCTAGGCCATGGCTCCATGGCTTGGGGCAACATATCTATGAAACTTATGGGGATACTT
GGGCAGGAGTGGAGG---CCATAATAAGAATTCTGCAA---CAACTGTTG---TTTATTCAT---TTCAGAATTGGGTGT
C---AACATAGCAGAATAGGCATT---------AC---TCG------ACAG------AGAAGAGCAA----------GAA
ATGGAGCCAGTAGACCCTAG
>AF042102/B/AU/1993/MBC18_MBCC18
ATGGAACAAGCCCCAGAAGACCAAGGGCCACAGAGGCAGCCATACAATGAATGGGCACTAGAACTTTTAGAAGAGCTTAA
GAATGAAGCTGTTAGGCATTTTCCTAGGGTATGGCTCCATGGCTTAGGACAATATATCTATGAAACTTATGGGGATACTT
GGGAAGGAGTGGAGG---CCATAATAAGAATTCTGCAA---CAACTGCTG---TTTATTCAT---TTCAGAATTGGGTGC
C---AACATAGCAGAATAGGCATT---------TT---TCG------ACAG------AGGAGAGCAA----------GAA
ATGGAGTCAGTAGATCCTAG
>AF042103/B/AU/1995/MBCC54
ATGGAACAAGCCCCAGAAGACCAAGGGCCACAGAGGGAGCCATACAATGAATGGACACTAGAGCTTTTAGAGGAGCTTAA
GAATGAAGCTGTTAGGCATTTTCCTAGGATATGGCTCCATGGCTTAGGGCAACATATCTATGAAACTTATGGGGATACTT
GGGCAGGAGTGGAGG---CCATAATAAGAATTCTGCAA---CAACTGCTG---TTTATTCAT---TTCAGAATTGGGTGT
C---GACATAGCAGAGTAGGCATT---------AC---TCG------ACAG------AGGAGAGCAA----------GAA
ATGGAGCCAGTAGATCCTAG
>AF042105/B/AU/1996/MBCD36
ATGGAACAAGCCCCAGAAGACCAAGGGCCACAGAGGGAGCCATACAATGAATGGGCACTAGAGCTTTTAGAGGAGCTTAA
GAGTGAAGCTGTTAGGCATTTTCCTAGGGTATGGCTCCATGGCTTAGGGCAACATATCTATGAAACTTATGGAGATACTT
GGGCAGGAGTGGAGG---CCATAATAAGAACTCTGCAA---CAACTGCTG---TTTATTCAT---TTCAGAATTGGGTGT
C---GACATAGCAGAATAGGCATT---------AC---TCG------ACAG------AGGAGAGCAA----------GAA
ATGGAGCCAGTAGATCCTAA
>AF042106/B/AU/1993/MBCC18R01_C18R01
ATGGAACAAGCCCCAGAAGACCAAGGGCCACAGAGGCAGCCATACAATGAATGGACACTAGAACTTTTAGAGGAGCTTAA
GAATGAAGCTGTTAGGCATTTTCCTAGGGTATGGCTCCATGGCTTAGGGCAACATATCTATGAAACTTATGGGGATACTT
GGGAAGGAGTGGAGG---CCATAACAAGAACTCTGCAA---CAACTGCTG---TTTATTCAT---TTCAGAATTGGGTGT
C---AACATAGCAGAATAGGCATT---------AT---TCG------ACAG------AGGAGAGCAA----------GAA
ATGGAGCCAGTAGATCCTAG
>AF049494/B/US/-/499JC16
ATGGAACAAGCCCCAGAAGACCAAGGGCCACAGAGGGAGCCATACAATGAATGGACACTAGAGCTTTTAGAGGAGCTTAA
GGGAGAAGCTGTTAGACATTTTCCTAGGCCATGGCTCCATAGCTTAGGACAACATATCTATGAAACTTATGGAGATACTT
GGGCAGGAGTGGAAG---CCATAATAAGAATTCTGCAA---CAATTGCTG---TTTATTCAT---TTCAGAATTGGGTGT
C---AACATAGCAGAATAGGCATT---------AT---TCA------ACAG------AGGAGAGCAAGAA-------GAA
ATGGAGCCAGTAGATCCTAA
>AF049495/B/US/-/NC7
ATGGAACAAGCCCCAGAAGACCAAGGGCCACAGAGGGAGCCACACAATGAATGGACACTAGAGCTTTTAGAGGAGCTTAA
GACAGAAGCTGTTAGACATTTTCCTAGGCCATGGCTCCATAGCTTAGGACAACATATCTATGAAACTTATGGAGATACTT
GGGCAGGAGTGGAAG---CCATAATAAGAATTCTGCAA---CAATTGCTG---TTTATTCAT---TTCAGAATTGGGTGT
C---AACATAGCAGAATAGGCATT---------AT---TCA------ACAG------AGGAGAGCAAGAA-------GAA
ATGGAGCCAGTAGATCCTAA
>AF069140/B/US/1991/DH12_3
ATGGAACAAGTCCCACAAGACCAAGGGCCACAGAGGGAGCCATACAATGAATGGACACTAGAGCTTTTAGAGGAGCTTAA
GAATGAAGCTGTCAGACATTTCCCTAGACCATGGCTTCATGGCCTAGGGCAATATATCTATGAAACTTATGGGGATACTT
GGGCAGGAGTGGAAG---CCATAATAAGAATTCTGCAA---CAATTGCTG---CTTATTCAT---TTCAGAATTGGGTGT
C---AACATAGCAGAATAGGCATT---------AT---TCG------ACAG------AGGAGAACAA----------GAA
ATGGAGCCAGTAGATCCTAG
>AF070521/B/FR/1985/NL43E9_LAI_IIIB_NY5
ATGGAACAAGCCCCAGAAGACCAAGGGCCACAGAGGGAGCCATACAATGAATGGACACTAGAGCTTTTAGAGGAACTTAA
GAGTGAAGCTGTTAGACATTTTCCTAGGATATGGCTCCATAACTT----------ATCTATGAAACTTACGGGAATACTT
GGGCAGGAGTGGAAG---CAATAATAAGAATTCTGCAA---CAACTGCTG---CTTATCCAT---TTCAGAATTGGGTGT
C---GACATAGCAGAATAGACGTT---------AC---TCG------ACAG------AGGAGAGCAA----------GAA
ATGGAGCCAGTAGATCCTAG
>AF086817/B/TW/1994/TWCYS_LM49
ATGGAACAAGCCCCAGAAGACCAAGGGCCACCGAGGGAGCCATACAATGCATGGACACTAGAGCTTTTAGAGGAGCTTAA
GAGAGAAGCTGTCAGACATTTTCCTAGGCCATGGCTCCATAGCTTAGGACAATATATCTATGAAACTTATGGGGATACTT
GGGCAGGAGTGGAAG---CCATAATAAGAATTCTGCAA---CAACTGCTG---TTTATTCAT---TTCAGAATTGGGTGT
C---AACATAGCAGAATAGGCATT---------AT---TCG------ACAG------AGGAGAGCAA----------GAA
ATGGATCCAGTAGATCCTAG
>AF146728/B/AU/-/VH_VHPCR
ATGGAACAAGCCCCGGAAGACCAAGGGCCACAGAGGGAGCCATACAATGAGTGGACACTAGAACTTTTAGAGGAACTCAA
GAGTGAAGCTGTCAGACATTTTCCTAGGATATGGCTACATGGCCTAGGGCAGCATATCTATAACACCTATGGGGATACTT
GGGCAGGAGTGGAAG---CCTTAATAAGAAGTCTGCAA---CAACTGCTG---TTTATTCAT---TTCAGAATTGGGTGT
C---GACACAGCAGAATAGGCATT---------AA---TCC------TCAG------AGGAGAGCAA----------GAA
ATGGATCCAGTAGATCCTAG
>AF224507/B/KR/1997/WK
ATGGAACAAGCCCCAGAAGACCAAGGGCCACAGAGGGAGCCATACAATGAATGGACACTAGAGCTCTCAGAGGAACTTAA
GAGTGAAGCTGTTAGACATTTTCCTAGGCCATGGCTCCATAGCTTAGGACAACATATCTATGAAACTTATGGGGATACTT
GGACAGGAGTAGAAG---CCATAATAAGAATTCTGCAA---CAACTGCTG---TTTATTCAT---TTCAGAATTGGATGT
C---ACCATAGCAGGTTAGGCATT---------AT---TCG------ACAG------AGGAGAGCAA----------GGA
ATGGAGCCAGTAGATCCTAG
>AF256204/B/ES/1989/S61I1
ATGGAACAAGCCCCAGAAGACCAAGGGCCACAAAGGGAACCATACAATGAATGGACACTAGAACTTTTAGAGGAGCTCAA
GAATGAAGCTGTTAGACATTTTCCTAGGATATGGCTCCATAGCTTAGGGCAACATATCTATGAAACTTATGGAGATACTT
GGGCAGGAGTGGAAG---CCATAATAAGAATTCTGCAA---CAACTGCTG---TTTATTCAT---TTCAGAATTGGGTGT
C---AACATAGCAGAATAGGCATT---------CT---TCG------ACGA------AGGAGAGCAA----------GAA
ATGGAGCCAGTAGATCCTAG
>AF256206/B/ES/1989/S61G1
ATGGAACAAGCCCCAGAAGACCAAGGGCCACAAAGGGAACCACACAATGAATGGACACTAGAACTTTTAGAGGAGCTCAA
GAATGAAGCTGTTAGACATTTTCCTAGGATATGGCTCCATGGCTTAGGGCAATATATCTATGAAACTTATGGGGATACTT
GGACAGGAGTGGAAG---CCATAATAAGAATTCTGCAA---CAACTGCTG---TTTATTCAT---TTCAGAATTGGGTGT
C---AACATAGCAGAATAGGCATT---------CT---TCG------ACGG------AGGAGAGCAA----------GAA
ATGGAGCCAGTAGATCCTAG
>AF256207/B/ES/1989/S61G7
ATGGAACAAGCCCCAGAAGACCAAGGGCCACAAAGGGAACCACACAATGAATGGACACTAGAACTTTTAGAGGAGCTCAA
GAATGAAGCTGTTAGACATTTTCCTAGGATATGGCTCCATGGCTTAGGGCAATATATCTATGAAACTTATGGGGATACTT
GGACAGGAGTGGAAG---CCATAATAAGAATTCTGCAA---CAACTGCTG---TTTATTCAT---TTCAGAATTGGGTGT
C---AACATAGCAGAATAGGCATT---------CT---TCG------ACGG------AGGAGAGCAA----------GAA
ATGGAGCCAGTAGATCCTAG
>AF256208/B/ES/1989/S61I15
ATGGAACAAGCCCCAGAAGACCAAGGGCCACAAAGGGAACCATACAATGAATGGACACTAGAACTTTTAGAGGAGCTCAA
GAATGAAGCTGTTAGACATTTTCCTAGGATATGGCTCCATAGCTTAGAGCAACATATCTATGAAACTTATGGAGATACTT
GGGCAGGAGTGGAAG---CCATAATAAGAATTCTGCAA---CAACTGCTG---TTTATTCAT---TTCAGAATTGGGTGT
C---AACATAGCAGAATAGGCATT---------CT---TCG------ACGA------AGGAGAGCAA----------GAA
ATGGAGCCAGTAGATCCTAG
>AF286365/B/US/1988/WR27
ATGGAACAAGCCCCAGAAGACCAAGGGCCACAGAGGGAGCCATACCATGAATGGACACTAGAGCTTTTAGAAGAGCTGAA
GAGAGAAGCTGTTAGACATTTTCCTAGGCTATGGCTTCATAGCTTAGGACAATATATCTATGAAACTTCTGGAGATACTT
GGGCAGGGGTGGGAG---CTATAATAAGAATGCTGCAA---CAACTGCTG---TTTATTCAT---TTCAGAATTGGGTGT
C---GACATAGCAGAATAGGCATC---------AT---TCA------ACAG------AGGAGAGCAA----------GAA
ATGGATCCAGTAGATCCTAG
>AF538302/B/AU/1999/1181
ATGGAACGAGCCCCAGAAAACCAAGGGCCACAGAGGGAGCCATACAATGAATGGGCACTAGAGCTTTTGGAGGAGCTTAA
GAATGAAGCTGTTAAACATTTTCCTAGGACATGGCTCCATAGCTTAGGGCAACATATCTATGAAACTTATGGGGATACTT
GGACAGGAGTGGAGG---CTCTAATAAGAATTCTGCAA---CAACTGCTG---TTTATTCAT---TTCAGAATTGGATGC
C---AACATAGCAGGATAGGCATC---------AC---TCC---------A------AGGAGACCCA----------GAA
ATGGAGCCAGTAGATCCTAG
>AF538303/B/AU/1999/1182
ATGGAACAAGCCCCAAAAGACCAAGGGCCACAGAGGGAGCCATACAATGAATGGACACTAGAGCTTTTGGAGGAGCTTAA
GAATGAAGCTGTTAGACATTTTCCTAGGCCATGGCTCCATAGCTTAGGGCAACATATCTATGAAACTTATGGGGATACTT
GGACAGGAGTGGAGG---CCATAATAAGAATTCTGCAA---CAACTGCTG---TTTACTCAT---TTCAGAATTGGGTGC
C---AACATAGCAGGATAGGCATC---------AC---TCG------ACAG------AGGAGAGCCA----------GAA
ATGGAGCCAGTAGATCCTAG
>AF538304/B/AU/1995/C24
ATGGAACAAGCCCCAGAAGACCAAGGGCCACAGAGGGAGCCATACAATGAATGGACACTAGAACTTTTAGAGGAGCTTAA
GCATGAAGCTGTTAGACATTTTCCTAGGCCATGGCTCCATAGCTTAGGGCAACATATCTATGAAACTTATGGGGATACTT
GGGCAGGAGTGGAAG---CCATAATAAGAATTCTACAA---CAACTACTG---TTTATTCAT---TTCAGAATTGGGTGT
C---AACATAGCAGAATAGGCATC---------------CA------ACGA------AGGAGAACAA----------GAA
ATGGAGCCAATAGATCCTAG
>AF538305/B/AU/1995/C42
ATGGAACAAGCCCCAGAAGACCAAGGGCCACAGAGGGAGCCATACAATGAATGGACACTAGAACTTTTAGAGGAGCTTAA
AAATGAAGCTGTTAGACATTTTCCTAGGGTATGGCTTCATGGCTTAGGGCAACATATCTATGAAACTTATGGGGATACTT
GGGAAGGAGTGGAAG---CCATAACAAGAATTCTGCAA---CAACTGCTG---TTTATTCAT---TTCAGAATTGGGTGT
C---AACATAGCAGAATAGGCATC---------CT---ACG---------A------AGGAGAACAA----------GAA
ATGGAGCCAGTAGATCCTAG
>AF538306/B/AU/1995/C76
ATGGAACAAGCCCCAGAAGACCAAGGGCCACAGAGGGAGCCATACAATGAATGGACACTAGAGCTTTTAGAGGAGCTTAA
GAATGAAGCTGTTAGACATTTTCCTAGGCCATGGCTCCATAGCTTAGGGCAATACATCTATGAAACTTATGGGGATACTT
GGGCAGGAGTGGAAG---CCATAATAAGAATGCTGCAA---CAACTGATG---TTTATCCAT---TTCAGAATTGGGTGT
C---GACATAGCAGAATAGGCA------------C---TCA------ACGA------AGGAGAACAA----------GAA
ATGGAGCCAGTAGATCCTAG
>AF538307/B/AU/1995/C92
ATGGAACAAGCCCCAGAAGACCAAGGGCCACAGAGGGAGCCATACAATGAATGGACACTAGAGCTTTTAGAGGAGCTTAA
GAATGAAGCTGTTAGACATTTTCCTAGGATATGGCTTCATGGCTTAGGGCAATTTATCTATGAAACTTATGGGGACACTT
GGACAGGAGTGGAAG---CCTTAATAAGAATTCTGCAA---CAGCTGCTG---TTTATTCAT---TTCAGAATTGGGTGC
C---GACATAGCAGAATAGGCATT---------------CA------ACGA------AGGAGAACAA----------GAA
ATGGATCCAGTAGATCCTAG
>AJ271445/B/GB/1986/GB8_46R
ATGGAACAAGCCCCAGAAGACCAAGGGCCACAGAGGGAGCCATACAATGAATGGACACTAGAGCTTTTAGAGGAGCTTAA
GAGTGAAGCTGTTAGACATTTTCCTAGTATATGGCTCCATGGATTAGGGCAATATATCTATGAAACTTATGGAGATACTT
GGGCAGGAGTGGAAG---CCATAATAAGAATTCTGCAA---CAACTGCTG---TTTATTCAT---TTCAGGATTGGGTGT
C---GACATAGCAGAATAGGCATT---------AC---TCG------ACAG------AGGAGAGCCA----------GAA
ATGGAGCCAGTAGATCCTAG
>AX032749/B/FR/1985/pNL43_patent
ATGGAACAAGCCCCAGAAGACCAAGGGCCACAGAGGGAGCCATACAATGAATGGACACTAGAGCTTTTAGAGGAACTTAA
GAGTGAAGCTGTTAGACATTTTCCTAGGATATGGCTCCATAACTTAGGACAACATATCTATGAAACTTACGGGGATACTT
GGGCAGGAGTGGAAG---CCATAATAAGAATTCTGCAA---CAACTGCTG---TTTATCCAT---TTCAGAATTGGGTGT
C---GACATAGCAGAATAGGCGTT---------AC---TCG------ACAG------AGGAGAGCAA----------GAA
ATGGAGCCAGTAGATCCTAG
>AX078307/B/FR/1983/LAI-patent
ATGGAACAAGCCCCAGAAGACCAAGGGCCACAGAGGGAGCCACACAATGAATGGACACTAGAGCTTTTAGAGGAGCTTAA
GAATGAAGCTGTTAGACATTTTCCTAGGATTTGGCTCCATGGCTTAGGGCAACATATCTATGAAACTTATGGGGATACTT
GGGCAGGAGTGGAAG---CCATAATAAGAATTCTGCAA---CAACTGCTG---TTTATCCATT--TTCAGAATTGGGTGT
C---GACATAGCAGAATAGGCGTT---------AC---TCG------ACAG------AGGAGAGCAA----------GAA
ATGGAGCCAGTAGATCCTAG
>AY037268/B/AR/1998/ARCH054
ATGGAACAAGCCCCAGAAAACCAAGGGCCACAGAGGGAGCCATACAATGAATGGGCACTAGAACTTTTAGAGGAGCTTAA
GAGTGAAGCTGTCAGACATTTTCCTAGAGTATGGCTTCATGGCTTAGGGCAACATATCTATGAAACTTATGGGGATACTT
GGGCAGGAGTGGAAG---CCATAATAAGAATTCTACAA---CAACTGCTG---TTTATTCAT---TTCAGAATTGGGTGT
C---AACATAGCAGAATAGGCATT---------AC---TCG------ACAG------AGGAGAGCAA----------GAA
ATGGAGCCAGTAGATCCTAG
>AY037269/B/AR/2000/ARMS008
ATGGAACGAGCCCCAGAAGACCAAGGGCCGCAGAGGGAGCCATACAATGAATGGACACTAGAGCTTTTGGAGGAACTCAA
GAGTGAAGCTGTTAGACATTTTCCTAGGACATGGCTCCATAATTTAGGACAATACATCTATGAAACTTATGGGGATACTT
GGGCAGGAGTAAAAG---CCCTAGTAAGAATTCTGCAA---CAACTGCTG---TTTATTCAT---TTCAGAATTGGATGC
C---ATCATAGCAGAATAGGCATC---------AC---TCG------ACAG------AGGAGAGCAA----------GGA
ATGGAGCCAGTAGATCCTAG
>AY037270/B/BO/1999/BOL0122
ATGGAACAAGCCCCAGAAGACCAAGGGCCACAGAGAGAGCCACACAATGAATGGACACTAGAACTTTTAGAAGAGCTTAA
GAGTGAAGCTGTTAGACATTTTCCTAGGACGTGGCTCCAGGGCTTGGGACAACATATCTATGAAACTTATGGGGATACTT
GGGCAGGAGTGGAAG---CCATAATAAGAATACTGCAA---CAACTGCTG---CTTATTCAT---TTCAGAATTGGGTGT
C---GACATAGCAGAATAGGCATC---------AC---TTA------CCAG------AAAAGAGCAA----------GAA
ATGGAGCCAGTAGATCCTAG
>AY037282/B/AR/1999/ARMA132
ATGGAACAAGCCCCAGAAGACCAAGGGCCACAGAGAGAGCCATACAATGAATGGACACTAGAGCTTTTAGAGGAGCTTAA
GAATGAAGCTGTTAGACATTTTCCTAGGCCGTGGCTCCATAGCTTAGGACAATATATCTATGAAACTTATGGGGATACTT
GGACAGGAGTGGAAG---CCTTAACAAGAACTCTGCAA---CAACTGCTG---TTTATTCAT---TTCAGAATTGGATGT
C---GACATAGCAGAATAGGCATT---------AT---TCC------ACAG------AGGAGAGCAA----------GAA
ATGGAGCCAGTAGATCCTAG
>AY173951/B/TH/1990/BK132
ATGGAACAAGCCCCAGAAGACCAAGGGCCACAGAGAGAGCCATACAATGAATGGACACTAGAGCTTTTAGAGGAGCTTAA
GAATGAAGCTGTTAGACACTTTCCTAGGACATGGCTCCACGGATTAGGGCAATATATCTATGAAAATTATGGGGACACTT
GGGCAGGAGTGGAGG---CCATAATAAGAATTCTGCAA---CAACTGCTG---TTTATTCAT---TTCAGGATTGGGTGT
C---GACATAGCAGAATAGGCATT---------AC---TCT------ACAA------AGGAGAGCAA----------GAA
ATGGAGCCAGTAGATCCTAG
>AY173952/B/US/1990/US1
ATGGAACAAGCCCCAGAAGACCAAGGGCCACAGAGGGAACCATACAATGAATGGACACTAGAGCTTTTAGAGGAGCTTAA
AAATGAAGCTGTTAGGCATTTCCCTAGGATATGGCTTCATGGTTTAGGGCAACATATCTATGAAACTTATGGGGATACTT
GGGCAGGAGTAGAAG---CCATAATAAGAATTCTGCAA---CAATTGCTG---TTTATCCAT---TTCAGAATTGGGTGC
C---GACATAGCAGAATAGGCATT---------AC---TCC------ACAG------AGGAGAGCAA----------GAA
ATGGAGCCAGTAGATCCTAG
>AY173953/B/US/1990/US2
ATGGAACAAGCCCCAGAAGACCAAGGGCCACAGAGGGAGCCATACAATGAATGGACACTAGAGCTTTTAGAGGAACTTAA
GAATGAAGCTGTGAGACATTTTCCTAGGATATGGCTCCATGGCTTGGGACAACATATTTATGAAACTTATGGGGATACTT
GGGCAGGAGTGGAAG---CCATAATAAGAGTTCTGCAA---CAACTGCTG---TTTATTCAT---TTCAGAATTGGGTGT
C---GACATAGCAGAATAGGCATT---------AC---TCG------ACAG------AGGAGAGCAA----------GAA
ATGGAACCAGTAGATCCTAG
>AY173954/B/US/1990/US3
ATGGAACAAGCCCCAGAAGACCAAGGGCCACAGAGGGAGCCATACAATGAATGGACACTAGAGCTCTTAGAGGAACTTAA
GAATGAAGCTGTTAGACATTTTCCTAGGATATGGCTACATGGCTTAGGACAAYACATCTATGAAACTTATGGGGATACTT
GGGCAGGAGTAGAAG---CCATAATAAGAATGCTGCAA---CAACTGCTG---TTTACTCAT---TTCAGAATTGGATGT
C---GACATAGCAGAATAGGCATT---------------CA------ACAG------AGGAGAGCAA----------GGA
ATGGAGCCCGTAGATCCTAG
>AY173955/B/US/1990/US4
ATGGAACAAGCCCCAGAAGACCAAGGGCCACAGAGGGAACCATACAATGAATGGACACTAGAGCTTTTAGAGGAACTTAA
GAGTGAAGCTGTTAGACATTTTCCTAGGATATGGCTCCATAGCTTAGGACAATATATCTATGAAACTTATGGGGATACTT
GGGCAGGAGTAGAAG---CTATAATAAGAATCCTACAA---CAACTGCTG---TTTATTCAT---TTCAGAATTGGGTGT
C---AACATAGCAGAATAGGCATT---------AT---TCC------ACGG------AGAAGAGCAA----------GAA
ATGGAGCCAGTAGATCCTAG
>AY173956/B/BR/1989/BZ167
ATGGAACAAGCCCCAGAAGACCAAGGGCCACAGAGGCAGCCATACAATGAATGGACACTAGAGCTTTTAGAGGAGCTTAA
GAATGAAGCTGTTAGACATTTTCCTAGGACATGGCTTCTTGGCTTAGGGCAACATATCTATGAAACTTATGGGGATACTT
GGGCAGGAGTGGAAG---CCTTAACAAGAATTCTGCAA---CAACTGCTG---TTTATTCAT---TTCAGAATTGGGTGT
C---GACATAGCAGAATAGGCATT---------AC---TCT------ACAG------AGAAGAGCAA----------GAA
ATGGAGCCAGTAGATCCTAG
>AY180905/B/CN/2001/CNHN24
ATGGAACAAGCCCCAGAGGACCAAGGGCCACAGAGGGAACCATACAATGAGTGGACACTAGAGCTGTTAGAGGAGCTTAA
GGGGGAAGCTGTTAGACATTTTCCTAGGAGTTGGCTCCATGAGTTGGGACAACATATCTATGTAACATATGGAGATACTT
GGGCAGGAGTGGAAG---CCTTAATAAGAATTCTGCAA---CAACTGCTG---TTTATTCAT---TTCAGAATTGGGTGT
C---AACATAGCAGAATAGGCATT---------AT---TCG------ACAG------AGGAGAGCAA----------GAA
ATGGAGCCAGTAGATCCTAG
>AY308760/B/US/1996/1333_d2
ATGGAACAAGCCCCAGAAGACCAAGGGCCACAGAGGGAGCCATTCAATGAATGGACACTAGAGCTTTTAGAAGAGCTTAA
GAGTGAAGCTGTTAGACATTTCCCTAGGATATGGCTCCATGGCTTAGGGCAACATATCTATGAAACTTATGGGGATACTT
GGGCAGGAGTGGAAG---CCATAATAAGAGTTCTGCAA---CAACTGCTG---TTTATTCATT--TTCAGAATTGGGTGT
C---AACATAGCAGAATAGGCATT---------AC---TCG------ACAG------AGGAGAGCAA----------GAA
ATGGATCCAGTAGATCCTAG
>AY308761/B/US/1996/1299_d22
ATGGAACAAGCCCCAGAAGACCAAGGGCCACAGAGGGAGCCATTCAATGAATGGACACTAGAGCTTTTACAAGAGCTTAA
GAGTGAAGCTGTTAGACATTTCCCTAGGGTATGGCTTCATGGCTTAGGGCAACTTATCTATGAAACTTATGGGGATACTT
GGGCAGGAGTGGAAG---CCATAATAAGAATTCTGCAA---CAACTGCTG---TTTATTCATT--TTCAGAATTGGGTGT
C---AACATAGCAGAATAGGCATT---------AC---TCT------ACAG------AGGAGAGCAA----------GAA
ATGGATCCAGTAGATCCTAG
>AY308762/B/US/1996/1304_d31
ATGGAACAAGCCCCAGAAGACCAAGGGCCACAGAGGGAGCCATTCAATGAATGGACACTAGAGCTTTTACAAGAGCTTAA
GAGTGAAGCTGTTAGACATTTCCCTAGGGTATGGCTTCATGGCTTAGGGCAACTTATCTATGAAACTTATGGGGATACTT
GGGCAGGAGTGGAAG---CCATAATAAGAATTCTGCAA---CAACTGCTG---TTTATTCATT--TTCAGAATTGGGTGT
C---AACATAGCAGAATAGGCATT---------AC---TCT------ACAG------AGGAGAGCAA----------GAA
ATGGATCCAGTAGATCCTAG
>AY314044/B/CA/1996/WC10P_1
ATGGAACAAGCCCCAGAAGACCAAGGGCCACAGAGGGAGCCATACAATGAATGGACACTGGAGCTTTTAGAGGAGCTTAA
GAGAGAAGCTGTTAGACACTTTCCTAGGATATGGCTTCATGGCTTAGGACAACACATCTATGAAACTTATGGAGATACTT
GGGCAGGAGTGGAAG---CCATAATAAGAATGCTGCAA---CAAATGCTG---TTTATCCAT---TTCAGAATTGGGTGT
C---AACATAGCAGAATAGGCATT---------AC---TCC------ACGG------AGGAGAGCAA----------GAA
ATGGAGCCAGTAGATCCTAG
>AY314045/B/CA/1996/WC10P_2
ATGGAACAAGCCCCAGAAGACCAAGGGCCACAGAGGGAGCCATACAATGAATGGACACTGGAGCTTTTAGAGGAGCTTAA
GAGAGAAGCTGTTAGACACTTTCCTAGGATATGGCTTCATGGCTTAGGACAACACATCTATGAAACTTATGGAGATACTT
GGGCAGGAGTGGAAG---CCATAATAAGAATGCTGCAA---CAAATGCTG---TTTATCCAT---TTCAGAATTGGGTGT
C---AACATAGCAGAATAGGCATT---------AC---TCC------ACGG------AGGAGAGCAA----------GAA
ATGGAGCCAGTAGATCCTAG
>AY314046/B/CA/1996/WC10P_3
ATGGAACAAGCCCCAGAAGACCAAGGGCCACAGAGGGAGCCATACAATGAATGGACACTGGAGCTTTTAGAGGAGCTTAA
GAGAGAAGCTGTTAGACACTTTCCTAGGATATGGCTTCATGGCTTAGGACAACACATCTATGAAACTTATGGAGATACTT
GGGCAGGAGTGGAAG---CCATAATAAGAATGCTGCAA---CAAATGCTG---TTTATCCAT---TTCAGAATTGGGTGT
C---AACATAGCAGAATAGGCATT---------AC---TCC------ACGG------AGGAGAGCAA----------GAA
ATGGAGCCAGTAGATCCTAG
>AY314047/B/CA/1996/WC10P_4
ATGGAACAAGCCCCAGAAGACCAAGGGCCACAGAGGGAGCCATACAATGAATGGACACTGGAGCTTTTAGAGGAGCTTAA
GAGAGAAGCTGTTAGATACTTTCCTAGGATATGGCTTCATGGCTTAGGACAACACATCTATGAAACTTATGGAGATACTT
GGGCAGGAGTGGAAG---CCATAATAAGAATGCCGCAA---CAAATGCTG---TTTATCCAT---TTCAGAATTGGGTGT
C---AACATAGCAGAATAGGCATT---------AC---TCC------ACGG------AGGAGAGCAA----------GAA
ATGGAGCCAGTAGATCCTAG
>AY314048/B/CA/1996/WC10P_6
ATGGAACAAGCCCCAGAAGACCAAGGGCCACAGAGGGAGCCATACAATGAATGGACACTGGAGCTTTTAGAGGAGCTTAA
GAGAGAAGCTGTTAGACACTTTCCTAGGATATGGCTTCATGGCTTAGGACAACACATCTATGAAACTTATGGAGATACTT
GGGCAGGAGTGGAAG---CCATAATAAGAATGCTGCAA---CAAATGCTG---TTTATCCAT---TTCAGAATTGGGTGT
C---AACATAGCAGAATAGGCATT---------AC---TCC------ACGG------AGGAGAGCAA----------GAA
ATGGAGCCAGTAGATCCTAG
>AY314049/B/CA/1996/WC10P_7
ATGGAACAAGCCCCAGAAGACCAAGGGCCACAGAGGGAGCCATACAATGAATGGACACTGGAGCTTTTAGAGGAGCTTAA
GAGAGAAGCTGTTAGACACTTTCCTAGGATATGGCTTCATGGCTTAGGACAACACATCTATGAAACTTATGGAGATACTT
GGGCAGGAGTGGAAG---CCATAATAAGAATGCTGCAA---CAAATGCTG---TTTATCCAT---TTCAGAATTGGGTGC
C---AACATAGCAGAATAGGCATT---------AC---TCC------ACGG------AGGAGAGCAA----------GAA
ATGGAGCCAGTAGATCCTAG
>AY314050/B/CA/1996/WC10P_8
ATGGAACAAGCCCCAGAAGACCAAGGGCCACAGAGGGAGCCATACAATGAATGGACACTGGAGCTTTTAGAGGAGCTTAA
GAAAGAAGCTGTTAGACACTTTCCTAGGATATGGCTTCATGGCTTAGGACAACACATCTATGAAACTTATGGAGATACTT
GGGCAGGAGTGGAAG---CCATAATAAGAATGCTGCAA---CAAATGCTG---TTTATCCAT---TTCAGAATTGGGTGT
C---AACATAGCAGAATAGGCATT---------AC---TCC------ACGG------AGGAGAGCAA----------GAA
ATGGAGCCAGTAGATCCTAG
>AY314051/B/CA/1996/WC10P_9
ATGGAACAAGCCCCAGAAGACCAAGGGCCACAGAGGGAGCCATACAATGAATGGACACTGGAGCTTTTAGAGAAGCTTAA
GAGAGAAGCTGTTAGACACTTTCCTAGGATATGGCTTCATGGCTTAGGACAACACATCTATGAAACTTATGGAGATACTT
GGGCAGGAGTGGAAG---CCATAATAAGAATGCTGCAA---CAAATGCTG---TTTATCCAT---TTCAGAATTGGGTGT
C---AACATAGCAGAATAGGCATT---------AC---TCC------ACGG------AGGAGAGCAA----------GAA
ATGGAGCCAGTAGATCCTAG
>AY314052/B/CA/1996/WC10P_10
ATGGAACAAGCCCCAGAAGACCAAGGGCCACAGAGGGAGCCATACAATGAATGGACACTGGAGCTTTTAGAGGAGCTTAA
GAGAGAAGCTGTTAGACACTTTCCTAGGATATGGCTTCATGGCTTAGGACAACACATCTATGAAACTTATGGAGATACTT
GGGCAGGAGTGGAAG---CCATAATAAGAATGCTGCAA---CAAATGCTG---TTTATCCAT---TTCAGAATTGGGTGT
C---AACATAGCAGAATAGGCATT---------AC---TCC------ACGG------AGGAGAGCAA----------GAA
ATGGAGCCAGTAGATCCTAG
>AY314053/B/CA/1996/WC10P_11
ATGGAACAAGCCCCAGAAGACCAAGGGCCACAGAGGGAGCCATACAATGAATGGACACTGGAGCTTTTAGAGGAGCTTAA
GAGAGAAGCTGTTAGACACTTTCCTAGGATATGGCTTCATGGCTTAGGACAACACATCTATGAAACTTATGGAGATACTT
GGGCAGGAGTGGAAG---CCATAATAAGAATGCTGCAA---CAAATGCTG---TTTATCCAT---TTCAGAATTGGGTGT
C---AACATAGCAGAATAGGCATT---------AC---TCC------ACGG------AGGAGAGCAA----------GAA
ATGGAGCCAGTAGATCCTAG
>AY314054/B/CA/1996/WC10C_1
ATGGAACAAGCCCCAGAAAACCAAGGGCCACAGAGGGAGCCATACAATGAATGGACACTAGAGCTTTTAGAGGAGCTTAA
GAGAGAAGCTGTTAGACACTTTCCTAGCATATGGCTTTATGGCTTAGGACAACGCATCTATGAAACTTATGGAGATACTT
GGGCAGGAGTGGAAG---CCATAATAAGAATGCTGCAA---CAAATGCTG---TTTATCCAT---TTCAGAATTGGGTGT
C---AACATAGCAGAATAGGCATT---------AC---TCC------ACGG------AGGAGAGCAA----------GAA
ATGGAGCCAGTAGATCCTAG
>AY314055/B/CA/1996/WC10C_3
ATGGAACAAGCCCCAGAAGACCAAGGGCCACAGAGGGAGCCATACAATGAATGGACACTAGAGCTTTTAGAGGAGCTTAA
GAATGAAGCTGTTAGACACTTTCCTAGGATATGGCTTCATGGATTAGGACAATATATCTATGAAACTTATGGAGATACTT
GGGCAGGAGTGGAAG---CCATAATAAGAATGCTGCAA---CAACTGCTG---TTTATCCAT---TTCAGAATTGGGTGT
C---AACATAGCAGAATAGGCATT---------AC---TCC------ACGG------AGGAAAGCAG----------GAA
ATGGAGCCAGTAGACCCTAG
>AY314056/B/CA/1996/WC10C_4
ATGGAACAAGCCCCAGAAGACCAAGGGCCACAGAGGGAGCCATACAATGAATGGACACTAGAGCTTTTAGAGGAGCTTAA
GAGAGAAGCTGTTAGACACTTTCCTAGCATATGGCTTTATGGCTTAGGACAACACATCTATGAAACTTATGGAGATACTT
GGGCAGGAGTGGAAG---CCATAATAAGAATGCTGCAA---CAAATGCTG---TTTATCCAT---TTCAGAATTGGGTGT
C---AACATAGCAGAATAGGCATT---------AC---TCC------ACGG------AGGAGAGCAA----------GAA
ATGGAGCCAGTAGATCCTAG
>AY314057/B/CA/1996/WC10C_5
ATGGAACAAGCCCCAGAAGACCAAGGGCCACAGAGGGAGCCATACAATGAATGGACACTAGAGCTTTTAGAGGAGCTTAA
GAGAGAAGCTGTTAGACACTTTCCTAGCATATGGCTTTATGGCTTAGGACAACACATCTATGAAACTTATGGAGATACTT
GGGCAGGAGTGGAAG---CCATAATAAGAATGCTGCAA---CAAATGCTG---TTTATCCAT---TTCAGAATTGGGTGT
C---AACATAGCAGAATAGGCATT---------AC---TCC------ACGG------AGGAGAGCAA----------GAA
ATGGAGCCAGTAGATCCTAG
>AY314058/B/CA/1996/WC10C_6
ATGGAACAAGCCCCAGAAGACCAAGGGCCACAGAGGGAGCCACACAATGAATGGACACTAGAGCTTTTAGAGGAGCTTAA
GAATGAAGCTGTTAGACACTTTCCTAGGATATGGCTTCATGGATTAGGACAATATATCTATGAAACTTATGGAGATACTT
GGGCAGGAGTGGAAG---CCATAATAAGAATGCTGCAA---CAACTGCTG---TTTATCCAT---TTCAGAATTGGGTGT
C---AACATAGCAGAATAGGCATT---------AC---TCC------ACGG------AGGAGAGCAA----------GAA
ATGGAGCCAGTAGATCCTAG
>AY314059/B/CA/1996/WC10C_8
ATGGAACAAGCCCCAGAAGACCAAGGGCCACAGAGGGAGCCATACAATGAATGGACACTAGAGCTTTTAGAGGAGCTTAA
GAATGAAGCTGTTAGACACTTTCCTAGGATATGGCTTCATGGATTAGGACAATATATCTATGAAACTTATGGAGATACTT
GGGCAGGAGTGGAAG---CCGTAATAAGAATGCTGCAA---CAACTGCTG---TTTATCCAT---TTCAGAATTGGGTGT
C---AACATAGCAGAATAGGCATT---------AC---TCC------ACGG------AGGAAAGCAA----------GAA
ATGGAGCCAGTAGATCCTAG
>AY314060/B/CA/1996/WC10C_9
ATGGAACAAGCCCCAGAAGACCAAGGGCCACAGAGGGAGCCATACAATGAATGGACACTAGAGCTTTTAGAGGAGCTTAA
GAATGAAGCTGTTAGACACTTTCCTAGGATATGGCTTCATGGATTAGGACAATATATCTATGAAACTTATGGAGATACTT
GGGCAGGAGTGGAAG---CCATAATAAGAATGCTGCAA---CAACTGCTG---TTTATCCAT---TTCAGAATTGGGTGT
C---AACATAGCAGAATAGGCATT---------AC---TCC------ACGG------AGGAGAGCAA----------GAA
ATGGAGCCAGTAGATCCTAG
>AY314061/B/CA/1996/WC10C_10
ATGGAACAAGCCCCAGAAGACCAAGGGCCACAGAGGGAGCCACACAATGAATGGACACTAGAGCTTTTAGAGGAGCTTAA
GAATGAAGCTGTTAGACACTTTCCTAGGATATGGCTTCATGGATTAGGACAATATATCTATGAAACTTATGGAGATACTT
GGGCAGGAGTGGAAG---CCATAATAAGAATGCTGCAA---CAACTGCTG---TTTATCCAT---TTCAGAATTGGGTGT
C---AACATAGCAGAATAGGCATT---------AC---TCC------ACGG------AGGAGAGCAA----------GAA
ATGGAGCCAGTAGATCCTAG
>AY314062/B/CA/1996/WC10C_11
ATGGAACAAGCCCCAGAAGACCAAGGGCCACAGAGGGAGCCATACAATGAATGGACACTAGAGCTTTTAGAGGAGCTTAA
GAGAGAAGCTGTTAGACACGTTCCTAGCATATGGCTTTATGGCTTAGGACAACACATCTATGAAACTTATGGAGATACTT
GGGCAGGAGTGGAAG---CCATAATAAGAATGCTGCAA---CAAATGCTG---TTTATCCAT---TTCAGAATTGGGTGT
C---AACATAGCAGAATAGGCATT---------AC---TCC------ACGG------AGGAGAGCAA----------GAA
ATGGGGCCAGTAGATCCTAG
>AY314063/B/CA/1996/WC10C_12
ATGGAACAAGCCCCAGAAGACCAAGGGCCACAGAGGGAGCCATACAATGAATGGACACTGGAGCTTTTAGAGGAGCTTAA
GAATGAAGCTGTTAGACACTTTCCTAGGATATGGCTTCATGGCTTAGGACAATACATCTATGAAACTTATGGAGATACTT
GGGCAGGAGTGGAAG---CCATAATAAGAATGCTGCAA---CAGATGCTG---TTTATCCAT---TTCAGAATTGGGTGT
C---AACATAGCAGAATAGGCATT---------AC---TCC------ACGG------AGGAGAGCAA----------GAA
ATGGAGCCAGTAGATCCTAG
>AY331282/B/US/1997/1001_07
ATGGAACAAGCCCCGGAAGACCAAGGGCCACAGAGGGAGCCATACAATGAATGGACACTAGAGCTTTTAGAGGAACTTAA
GAGTGAAGCTGTTAGACACTTTCCTAGGGTGTGGCTCCATGGCTTAGGGCAACATATCTATGAAACCTATGGGGATACTT
GGGCAGGAGTGGAGG---CCATAATAAGGATTCTGCAA---CAACTGTTG---TTTATCCAT---TTCAGAATTGGGTGT
C---GACATAGCAGAATAGGCATT---------AC---CCG------ATCA------AGGAGAGCAA----------GAA
ATGGAGCCAGTAGATCCTAG
>AY331283/B/US/1997/1001_09
ATGGAACAAGCCCCGGAAGACCAAGGGCCACAGAGGGAGCCATACAATGAATGGACACTAGAGCTTTTAGAGGAACTTAA
GAGTGAAGCTGTTAGACACTTTCCTAGGGTGTGGCTCCATGGCTTAGGGCAACATATCTATGAAACCTATGGGGATACTT
GGGCAGGAGTGGAGG---CCATAATAAGGATTCTGCAA---CAACTGTTG---TTTATCCAT---TTCAGAATTGGGTGT
C---GACATAGCAGAATAGGCATT---------AC---CCG------ATCA------AGGAGAGCAA----------GAA
ATGGAGCCAGTAGATCCTAG
>AY331284/B/US/1997/1006_08
ATGGAACAAGCCCCAGAAAACCAAGGGCCACAGAGAGAGCCATACAATGAATGGACACTAGAGCTTTTAGAAGAGCTTAA
GAATGAAGCTGTTAGACATTTTCCTAGGGTATGGCTTCATGGCTTAGGACAACATATCTATGAAACTTATGGGGATACTT
GGGCAGGAGTGGAAG---CCATAATAAGAACTCTGCAA---CAACTGCTG---TTTATTCAT---TTCAGAATTGGGTGT
C---AACATAGCAGAATAGGCATT---------AT---TCG------ACGG------AGGAGAGCAA----------GGA
ATGGAGCCAGTAGATCCTAG
>AY331285/B/US/1997/1012_08
ATGGAACAAGCCCCAGAAGACCAAGGGCCACAGAGGGAGCCATACAATGAATGGACACTAGAGCTTTTAGAGGAGCTTAA
GAGTGAAGCTGTTAGACATTTTCCTAGGGTGTGGCTTCATGGGTTAGGGCAACATATCTATGAAACTTATGGGGATACTT
GGGCAGGAGTGGAAG---CCATAATAAGAATTCTGCAA---CAACTGATG---TTTATTCAT---TTCAGAATTGGGTGT
C---AACATAGCAGAATAGGCATT---------AC---TCG------ACAG------AGGAGAACAA----------GAA
ATGGAGCCAGTAGATCCTAG
>AY331286/B/US/1997/1012_11
ATGGAACAAGCCCCAGAAGACCAAGGGCCACAGAGGGAGCCATACAATGAATGGACACTAGAGCTTTTAGAGGAGCTTAA
GAGTGAAGCTGTTAGACATTTTCCTAGGGTGTGGCTTCATGGGTTAGGGCAACATATCTATGAAACTTATGGGGATACTT
GGGCAGGAGTGGAAG---CCATAATAAGAATTCTGCAA---CAACTGATG---TTTATTCAT---TTCAGAATTGGGTGT
C---AACATAGCAGAATAGGCATT---------AC---TCG------ACAG------AGGAGAACAA----------GAA
ATGGAGCCAGTAGATCCTAG
>AY331287/B/US/1997/1013_03
ATGGAACAAGCCCCAGAAGACCAAGGGCCACAGAGGGAACCATACAATGAATGGACACTAGAGCTTTTAGAGGAGCTTAA
GAGTGAAGCTGTTAGACATTTTCCTAGGATATGGCTCAATAACCTAGGACAATATATCTATGAAACTTATGGAGATACTT
GGGCAGGAGTGGAAG---CTATAATAAGAATTCTACAA---CAACTGCTG---TTTATTCATT--TTCAGAATTGGGTGT
C---AACATAGCAGAATAGGCATT---------CT---TCG------ACGG------AGAAGAGCAA----------GAA
ATGGATCCAGTAGATCCTAG
>AY331288/B/US/1997/1013_07
ATGGAACAAGCCCCAGAAGACCAAGGGCCACAGAGGGAACCATACAATGAATGGACACTAGAGCTTTTAGAGGAGCTTAA
GAGTGAAGCTGTTAGACATTTTCCTAGGAYATGGCTCAATAACCTAGGACAATATATCTATGAAACTTATGGAGATACTT
GGGCAGGAGTGGAAG---CTATAATAAGAATTCTACAA---CAACTGCTG---TTTATTCATT--TTCAGAATTGGGTGT
C---AACATAGCAGAATAGGCATT---------CT---TCG------ACGG------AGAAGAGCAA----------GAA
ATGGATCCAGTAGATCCTAG
>AY331289/B/US/1997/1018_06
ATGGAACAAGCCCCGGAAGACCAAGGGCCACAGAGGGAACCATACAATGAGTGGACACTAGAGCTTTTAGAGGAACTTAA
GAGTGAAGCTGTTAGACATTKTCCTAGGCCATGGCTCCATAGTTTGGGACAATATATCTATGGCACTTATGGGGATACTT
GGGCAGGAGTGGAAG---CCTTAATAAGAATTCTGCAA---CAACTGCTG---TTTATTCAT---TTCAGAATTGGGTGT
C---AACATAGCAGAATAGGCATT---------AC---TCG------ACAG------AGGAGAGCAA----------GAA
ATGGAGCCAGTAGATCCTAG
>AY331290/B/US/1997/1018_10
ATGGAACAAGCCCCGGAAGACCAAGGGCCACAGAGGGAACCATACAATGAGTGGACACTAGAGCTTTTAGAGGAACTTAA
GAGTGAAGCTGTTAGACATTTTCCTAGGCCATGGCTCCATAGTTTGGGACAATATATCTATGGCACTTATGGGGATACTT
GGGCAGGAGTGGAAG---CCTTAATAAGAATTCTGCAA---CAACTGCTG---TTTATTCAT---TTCAGAATTGGGTGT
C---AACATAGCAGAATAGGCATT---------AC---TCG------ACAG------AGGAGAGCAA----------GAA
ATGGAGCCAGTAGATCCTAG
>AY331291/B/US/1996/1027_05
ATGGAACAAGCCCCAGAAGACCAAGGGCCACAGAGGGAACCATACAATGAATGGGCACTAGAGCTTTTAGAAGAGCTTAA
GAGTGAAGCTGTTAGACATTTTCCTAGGCCATGGCTCCATGGCTTGGGCCAACATATCTATGAAACTTATGGAGATACTT
GGGCAGGAGTGGAAG---CCATAATAAGAATTCTGCAA---CAACTGTTG---TTTATTCAT---TTCAGAATTGGGTGT
C---GACATAGCAGAATAGGCATT---------AC---TCG------------------GAGAGCAA----------GAA
ATGGAGCCAGTAGATCCTAG
>AY331292/B/US/1996/1057_01
ATGGAACAAGCCCCAGAAGACCAAGGGCCACAGAGAGAGCCATACAATGAATGGACACTAGAACTTTTAGAGGAGCTTAA
GAGTGAAGCTGTTAGGCACTTTCCTAGGATATGGCTCCATGGCTTAGGGCAATATATCTATGAAACCTATGGAGATACTT
GGGAAGGAGTGGAAG---CCATAATAAGAACTTTGCAA---CAACTGCTG---TTCATTCAT---TTCAGAATTGGGTGT
C---AACATAGCAGAATAGGCATT---------AC---TCG------ACAG------AGGAGAGCAA----------GAA
ATGGAGCCAGTAGATCCTAG
>AY331293/B/US/1996/1057_09
ATGGAACAAGCCCCAGAAGACCAAGGGCCACAGAGAGAGCCATACAATGAATGGACACTAGAACTTTTAGAGGAGCTTAA
GAGTGAAGCTGTTAGGCACTTTCCTAGGATATGGCTCTATGGCTTAGGGCAATATATCTATGAAACCTATGGAGATACTT
GGGAAGGAGTGGAAG---CCATAATAAGAACTTTGCAA---CAACTGCTG---TTCATTCAT---TTCAGAATTGGGTGT
C---AACATAGCAGAATAGGCATT---------AC---TCG------ACAG------AGGAGAGCAA----------GAA
ATGGAGCCAGTAGATCCTAG
>AY331294/B/US/1998/1058_08
ATGGAACAAGTCCCAGCAGACCAAGGGCCACAGAGGGAGCCATACAATGAATGGACACTAGAACTTTTAGAGGAGCTTAA
GAATGAAGCTGTGAGACACTTTCCCAGGATATGGCTTCACAACTTAGGACAACATATCTATGAAACTTATGGGGATACTT
GGGTAGGAGTGGAAG---CCATAATAAGAATACTGCAA---CAACTGCTG---TTTATCCAT---TTCAGAATTGGATGT
C---AACATAGCAGAATAGGCATT---------AT---TCG------ACAG------AGGAGAGCAA----------GAA
ATGGATCCAGTAGACCCTAA
>AY331295/B/US/1998/1058_11
ATGGAACAAGTCCCAGCAGACCAAGGGCCACAGAGGGAGCCATACAATGAATGGACACTAGAACTTTTAGAGGAGCTTAA
GAATGAAGCTGTGAGACACTTTCCCAGGATATGGCTTCACAACTTAGGACAACATATCTATGAAACTTATGGGGATACTT
GGGTAGGAGTGGAAG---CCATAATAAGAATACTGCAA---CAACTGCTG---TTTATCCAT---TTCAGAATTGGATGT
C---AACATAGCAGAATAGGCATT---------AT---TCG------ACAG------AGGAGAGCAA----------GAA
ATGGATCCAGTAGACCCTAA
>AY331296/B/US/1999/PRB959_03
ATGGAACGAGCCCCAGAAAACCAAGGGCCACAGAGGGAGCCATACAATGAATGGACACTAGAGCTTTTAGAGGAGCTTAA
GAATGAAGCTGTTAGACATTTTCCCAGGCCATGGCTTCATAGCTTAGGGCAATATATCTATGAAACTTATGGGGATACTT
GGGCAGGAGTGGAAG---CCATAATAAGAATTCTGCAA---CAACTGCTG---TTTGTTCAT---TTCAGAATTGGGTGT
C---AACATAGCAGAATAGGCATT---------AT---TCG------ACAG------AGGAGAGCAA----------GAA
ATGGAGCCAGTAGATCCTAG
>AY331297/B/US/1999/PRB959_05
ATGGAACGAGCCCCAGAAAACCAAGGGCCACAGAGGGAGCCATACAATGAATGGACACTAGAGCTTTTAGAGGAGCTTAA
GAATGAAGCTGTTAGACATTTTCCCAGGCCATGGCTTCATAGCTTAGGGCAATATATCTATGAAACTTATGGGGATACTT
GGGCAGGAGTGGAAG---CCATAATAAGAATTCTGCAA---CAACTGCTG---TTTGTTCAT---TTCAGAATTGGGTGT
C---AACATAGCAGAATAGGCATT---------AT---TCG------ACAG------AGGAGAGCAA----------GAA
ATGGAGCCAGTAGATCCTAG
>AY332236/B/US/1997/1006_10
ATGGAACAAGCCCCAGAAAACCAAGGGCCACAGAGAGAGCCATACAATGAATGGACACTAGAGCTTTTAGAAGAGCTTAA
GAATGAAGCTGTTAGACATTTTCCTAGGGTATGGCTTCATGGCTTAGGACAACATATCTATGAAACTTATGGGGATACTT
GGGCAGGAGTGGAAG---CCATAATAAGAACTCTGCAA---CAACTGCTG---TTTATTCAT---TTCAGAATTGGGTGT
C---AACATAGCAGAATAGGCATT---------AT---TCG------ACGG------AGGAGAGCAA----------GGA
ATGGAGCCAGTAGATCCTAG
>AY332237/B/US/1996/1027_03
ATGGAACAAGCCCCAGAAGACCAAGGGCCACAGAGGGAACCATACAATGAATGGGCACTAGAGCTTTTAGAAGAGCTTAA
GAGTGAAGCTGTTAGACATTTTCCTAGGCCATGGCTCCATGGCTTGGGCCAACATATCTATGAAACTTATGGAGATACTT
GGGCAGGAGTGGAAG---CCATAATAAGAATTCTGCAA---CAACTGTTG---TTTATTCAT---TTCAGAATTGGGTGT
C---GACATAGCAGAATAGGCATT---------AC---TCG------------------GAGAGCAA----------GAA
ATGGAGCCAGTAGATCCTAG
>AY352275/B/US/1984/SF33
ATGGAACAAGCCCCAGAGAACCAAGGGCCACAGAGGGAGCCATACAATGAATGGACACTAGAGCTTTTAGAGGAGCTTAA
GAGTGAAGCTGTTAGACATTTTCCTAGAATATGGCTCCATAGCTTAGGACAACATATCTATAAAACTTATGGAGATACTT
GGACAGGAGTGGAAG---CCTTAATAAGAATTCTGCAA---CAACTGCTG---TTTATTCAT---TTCAGAATTGGGTGC
C---AACATAGCAGAATAGGCATT---------AC---TCG------ACAG------AGGAGAGCAA----------GAA
ATGGAGCCAGTAGATCCTAA
>AY423381/B/NL/1999/671_99T12
ATGGAACAAGCCCCGGAAGACCAAGGGCCACAGAGAGAGCCATACAATGCATGGACACTAGAGCCTCTAGAGGAACTTAA
GAGTGAAGCTGTTAAACATTTTCCTAGGGTATGGCTTCATGGCTTAGGACAACATATCTATGAAACTTATGGGGATACTT
GGGCAGGAGTGGAAG---CCATAATAAGAATTCTGCAA---CAACTGCTG---TTTATTCAT---TTCAGAATTGGATGT
C---AGCATAGCAGAATAGGCATT---------AC---TCG------ACGA------GGGAGAGCAA----------GGA
ATGGAGCCAGTAGACCCTAG
>AY423382/B/NL/2000/671_00T93
ATGGAACAAGCCCCGGAAGACCAAGGGCCACAGAGAGAGCCATACAATGCATGGACACTAGAGCTTCTAGAGGAACTTAA
GAGTGAAGCTGTTAAACATTTTCCTAGGGTATGGCTCCATGGCTTAGGACAACATATCTATGAAACTTATGGGGATACTT
GGGCAGGAGTGGAAG---CCATAATAAGAATTCTGCAA---CAACTGCTG---TTTATTCAT---TTCAGAATTGGATGT
C---AGCATAGCAGAATAGGCATT---------AC---TCG------ACGA------GGGAGAGCAA----------GGA
ATGGAGCCAGTAGACCCTAG
>AY423383/B/NL/2000/671_00T162
ATGGAACAAGCCCCGGAAGACCAAGGGCCACAGAGAGAGCCATACAATGCATGGACACTAGAGCTTCTAGAGGAACTTAA
GAGTGAAGCTGTTAAACATTTTCCTAGGGGATGGCTCCATGGCTTAGGACAACATATCTATGAAACTTATGGGGATACTT
GGGCAGGAGTGGAAG---TCATAATAAGAATTCTGCAA---CAACTGCTG---TTTATTCAT---TTCAGAATTGGATGT
C---AACATAGCAGAATAGGCATT---------AC---TCG------ACAA------GGGAGAGCAA----------GGA
ATGGAGCCAGTAGACCCTAG
>AY423384/B/NL/2000/671_00T167
ATGGAACAAGCCCCGGAAGACCAAGGGCCACAGAGAGAGCCATACAATGCATGGACACTAGAGCTTCTAGAGGAACTTAA
GAGTGAAGCTGTTAAACATTTTCCTAGGGGATGGCTCCATGGCTTAGGACAACATATCTATGAAACTTATGGGGATACTT
GGGCAGGAGTGGAAG---CCATAATAAGAATTCTGCAA---CAACTGCTG---TTTATTCAT---TTCAGAATTGGATGT
C---AACATAGCAGAATAGGCATT---------AC---TCG------ACGA------GGGAGAGTAA----------GGA
ATGGAGCCAGTAGACCCTAG
>AY423385/B/NL/2000/671_00T169
ATGGAACAAGCCCCGGAAGACCAAGGGCCACAGAGAGAGCCATACAATGCATGGACACTAGAGCTTCTAGAGGAACTTAA
GAGTGAAGCTGTTAGACATTTTCCTAGGGTATGGCTCCATGGCTTAGGACAACATATCTATGAAATTTATGGGGATACTT
GGGCAGGAGTGGAAG---CCATAATAAGAATTCTGCAA---CAACTGCTG---TTTATTCAT---TTCAGAATTGGATGT
C---AGCATAGCAGAATAGGCATT---------AC---TCG------ACGA------GGGAGAGCAA----------GGA
ATGGAGCCAGTAGACCCTAG
>AY423386/B/NL/2000/671_00T103
ATGGAACAAGCCCCGGAAGACCAAGGGCCACAGAGAGAGCCATACAATGCATGGACACTAGAGCTTCTAGAGGAACTTAA
GAGTGAAGCTGTTAGACATTTTCCTAGGGGATGGCTCCATGGCTTAGGACAACATATCTATGAAACTTATGGGGATACTT
GGGCAGGAGTGGAAG---CCCTAATAAGAATTCTGCAA---CAACTGCTG---TTTATTCAT---TTCAGAATTGGATGT
C---AACATAGCAGAATAGGCATT---------AC---TCG------ACGA------GGGAGAGTAA----------GGA
ATGGAGCCAGTAGACCCTAG
>AY423387/B/NL/2000/671_00T36
ATGGAACAAGCCCCGGAAGACCAAGGGCCACAGAGAGAGCCATACAATGCATGGACACTAGAGCTTCTAGAGGAACTTAA
GAGTGAAGCTGTTAGACATTTTCCTAGGGGATGGCTCCATGGCTTAGGACAACATATCTATGAAACTTATGGGGATACTT
GGGCAGGAGTGGAAG---CCCTAATAAGAATTCTGCAA---CAACTGCTG---TTTATTCAT---TTCAGAATTGGATGT
C---AACATAGCAGAATAGGCATT---------AC---TCG------ACGA------GGGAGAGTAA----------GGA
ATGGAGCCAGTAGACCCTAG
>AY560107/B/US/1998/98USHVTN1925c1
ATGGAACAAGCCCCAGAAGACCAAGGGCCACAGAGGGAGCCAAACAATGAATGGACACTAGAACTTTTAGAGGAGCTTAA
GAATGAAGCTGTTCAACACTTTCCTAGGATGTGGCTCCATGGCTTAGGGCAACATATCTATGAAACTTATGGGGATACTT
GGGCAGGAGTAGAAG---CCATAATAAGAATTCTGCAA---CAACTGCTG---TTTATTCAT---TTCAGAATTGGGTGT
C---GACATAGCAGAATAGGCATTATTCGA---TA---TCC------ACAG------AGAAGAGGAA----------GAA
ATGGAGCCAGTAGACCCTAG
>AY560108/B/US/1998/98USHVTN3605c9
ATGGAACAAGCCCCAGAAGACCAAGGGCCACAGAGGGAGCCATACAATGAATGGACACTAGAGCTTTTAGAGGAGCTTAA
GAATGAAGCTGTTAGACATTTTCCTAGGCCATGGCTTCATGGCTTAGGGCAACATATCTATGAAACTTATGGGGACACTT
GGGCAGGAGTGGAAG---CCTTAATAAGAACTCTGCAA---CAACTGCTG---TTTATTCAT---TTCAGAATTGGGTGT
C---GACATAGCAGAATAGGCATT---------AT---TCG------CCAG------AGGAGAGCAA----------GAA
ATGGAGCCAGTAGATCCTAG
>AY560109/B/US/1998/98USHVTN8229c6
ATGGAACAAGCCCCAGAAGACCAAGGGCCACAGAGGGAACCATACAATGAATGGACACTAGAGCTTTTAGAAGAACTTAA
GAGTGAAGCTGTTAGACATTTTCCTAGGACATGGCTTCATGGCTTAGGACAATATATCTATGAAACTTATGGGGACACTT
GGGCAGGAGTGGAAG---CCCTAATAAGAATTCTGCAA---CAACTGCTG---TTTATTCAT---TTCAGAATTGGGTGT
C---AACATAGCAGAATAGGCATC---------CT---ACA------CAGG------AGAATAAGAA----------GAA
ATGGACCCAGTAGACCCTAG
>AY560110/B/US/1998/98USHVTN941c1
ATGGAACAAGCCCCAGAAGACCAAGGGCCGCAGAGGGAGCCATACAATGAATGGACATTAGAACTTTTAGAGGAGCTTAA
GAGAGAAGCTGTTAGGCATTTTCCTAGGCCATGGCTCCATAGCTTAGGACAGTATATCTATGAAACTTATGGGGATACTT
GGACAGGAGTGGAAG---CCATAATGAGAATTCTGCAA---CAAATGCTG---TTTATTCAT---TTCAGAATTGGGTGT
C---ATCATAGCAGAATAGGCATT---------AT---GCA------ACAG------AGGAGAGCAAGAA-------GAA
ATGGAGCCAGTAGATCCTAA
>AY561236/B/CO/2001/PCM001
ATGGAACAAGCCCCGGAAGATCAAGGGCCACAGAGGGAGCCATACAATGAATGGACACTAGAGCTTTTGGAGGAGCTTAA
GAGAGTAGCTGTTAGACATTTTCCTAGCTCATGGCTACATGGCCTAGGACAACATATCTATGAAACTTATGGGAATACTT
GGGCAGGAGTGGAAG---TCTTAATAAGAACCCTGCAA---CAACTGCTG---TTTATTCAT---TTCAGAATCGGGTGC
C---GACTTAGCAGAATAGGCATC---------------CA------ACAG------AGAGGAGCAA----------GAA
ATGGAGCCAGTAGATCCTAG
>AY561237/B/CO/2001/PCM013
ATGGAACAAGCCCCAGAAGACCACGGGCCACAGAGGGAGCCATTCAATGAATGGACACTAGAGCTTTTAGAGGAGCTTAA
GAATGAGGCTGTAAGACATTTTCCTAGGGTATGGCTCCATGGATTAGGGCAACATATCTATGAAACTTATGGGGATACTT
GGGCAGGAGTGGAAG---CCATAATAAGAATTCTGCAA---CAACTGCTG---TTTATTCAT---TTCAGGATTGGGTGT
C---GACATAGCAGAATAGGCATT---------AC---TCG------AATG------AGGAGAGCAA----------GAA
ATGGAGCCAGTAGACCCTAG
>AY561239/B/CO/2001/PCM039
ATGGAACAAGCCCCAGAAGACCAAGGGCCACAGAGAGAGCCATTCAATGAATGGACACTAGAGCTTTTAGAGGAGCCTAA
AACTGC-----TTGTACC-----------TCTTGCT------ATT---GCAA----------AAAGTGCTGCT--TACAT
TGCCA--AGTTTGTT---TCATAAAAA-AAGGCTTAGG---CATCTCCT-----------AT---GGCAGGAA--GAAGC
G---GAGACAGC-GACGAAGAACT---------AC---TCA---------A------AGTAGT--------------CAG
ACTCATCAAGCAGATC-TAC
>AY561240/B/CO/2001/PCM074
ATGGAACAAGCCCCGGAGGACCAAGGACCACAGAGGGAGCCAGTCAATGAATGGACACTAGAGCTTTTAGAGGATCTTAA
GACTGAAGCTGTCAGACATTTTCCTAGACCGTGGCTCCATAGCCTAGGACAATATATCTATGGAACTTATGGTGATACCT
GGACAGGAGTGATAG---CCATAATAAGAATTCTGCAA---CAAATGCTG---TTTATCCAT---TTCAGGATTGGGTGC
C---ACCATAGCAGAATAGGCATT---------AT---TCG------ACAG------AGGAGAGCAA----------GAA
ATAGATCCGGTAGATCCTAG
>AY586542/B/CU/1999/Cu19
ATGGAACAAGCCCCAGAAGACCAAGGGCCACAGAGGGAGCCACACATTGAATGGACACTAGAGCTTTTAGAGGAGCTTAA
GAGTGAAGCTGTTAGACATTTTCCTAGGACGTGGCTTCATGGCTTAGGACAATATATCTATGAAACTTATGGGGATACCT
GGGCAGGAGTGGAAG---CCTTAATAAGAATGCTGCAA---CAAATACTG---TTTACTCAT---TTCAGAATTGGGTGT
C---GACATAGCAGAATAGGCATC---------AA---TCT------GCAG------AGGAGAACAA----------GGA
ATGGAGCCAGTAGATCCTAG
>AY586543/B/CU/1999/Cu43
ATGGAACAAGCCCCAGAAGACCAAGGGCCACAGAGGGAACCATACAATGAATGGACACTAGAGCTTTTAGAGGAGCTTAA
GAGTGAAGCTGTTAGACATTTTCCTAGGACGTGGCTTCATGGCTTAGGACAACATATCTATGAGACTTATGGGGATACCT
GGGCAGGAGTGGAAG---CCTTAATAAGAATGCTGCAA---CAAATACTG---TTCATTCAT---TTCAGGATTGGGTGT
C---GACATAGCAGAATAGGCATC---------AA---TCT------ACAG------AGGAGAACAA----------GGA
ATGGAACCAGTAGATCCTAG
>AY682547/B/RU/2004/04RU128005
ATGGAACAAGCCCCAGAAAACCAGGGGCCACAGAGAGAACCATACAATGAATGGACACTAGAAATTTTAGAGGAGCTTAA
AAATGAAGCTGTGAGACATTTCCCTAGGGTGTGGCTCCATGGCTTAGGGCAATATATCTATGAAACTTATGGAGATACTT
GGRCAGGAGTGGAAG---CCATAATAAGAATTCTGCAA---CAATTGCTA---TTTGTTCAT---TTCAGAATTGGGTGC
C---GGCATAGCAGAATAGGCATT---------AC---TCG------ACAA------AGGAGAGCAA----------GAA
ATGGAGCCAGTAGATCCTAG
>AY713408/B/TH/1996/96TH_NP1538
ATGGAACGAGCCCCAGAGGACCAAGGGCCACAGAGGGAGCCATACAATGAGTGGACACTAGAGCTTTTGGAGGAACTTAA
GAGTGAAGCTGTTAAACATTTTCCTAGGCCATGGCTCCATGGGCT-GGACAACATATCTATGACACATATGGAGATACTT
GGGCAGGAGTGGAAG---CCATAATAAGAATCCTTCAA---CAACTGCTG---TTTATTCAT---TTCAGAATTGGGTGT
C---GACATAGCAGAATAGGCATT---------AC---TCA------CCAG------AGGAGAGCAA----------GAA
ATGGAGCCAGTAGATCCTAG
>AY713409/B/US/1985/BAL_85US_Ba_L
ATGGAACAAGCCCCAGAAGATCAAGGGCCACAGAGGGAGCCACACAATGAATGGACACTAGAGCTTTTAGAGGAGCTTAA
GAGTGAAGCTGTTAGACACTTTCCTAGGATATGGCTACATGGCTTAGGGCAACATATCTATGAAACTTATGGGGATACTT
GGGCAGGAGTGGAAG---CCATAATAAGAATTCTGCAA---CAACTGCTG---TTTATTCAT---TTCAGGATTGGGTGC
C---AACATAGCAGAATAGGTATT---------AT---TCA------ACAG------AGGAGAGCAA----------GAA
ATGGAGCCAGTAGATCCTAA
>AY713410/B/US/1994/94US_33931N
ATGGAACAAGCCCCAGAAGACCAAGGGCCACAGAGGGAGCCGCACAATGAATGGACACTAGAGCTTTTAGAGGAACTCAA
GAGTGAAGCTGTTAAACATTTTCCTAGGGTATGGCTTCACGGCTTAGGACAACATATCTATGAAACTTATGGGGATACTT
GGGCAGGAGTGGAAG---CCTTAATAAGAATGCTGCAA---CAACTGCTG---TTTATTCAT---TTCAGGATTGGGTGT
C---AACATAGCAGAATAGGCATT---------AC---TCG------GCGA------TCGAGGGCAA----------GAA
ATGGAGCCAGTAGATCCTAG
>AY713411/B/FR/1992/92FR_BX08
ATGGAACAAGCCCCAGAAGACCAAGGGCCACAGAGAGAGCCATACAATGAATGGGCACTACAGATTTTAGAGGAGCTTAA
GAGTGAAGCTGTGAGACACTTTCCTAGGATATGGCTACATAACTTAGGACAATATATCTATGAAACTTATGGGGATACTT
GGGCAGGAGTGGAAG---CCATAATAAGAATACTGCAA---CAACTGCTG---TTTATTCAT---TTCAGGATTGGGTGT
C---ACCATAGCAGAATAGGCATT---------AC---TCC------ACAA------AGGAGAACAA----------GAA
ATGGAGCCAGTAGATCCTAG
>AY713412/B/US/1990/90US_873
ATGGAACAAGCCCCAGAAGACCAAGGGCCACAGAGGGAGCCATACAATGAATGGACACTAGAACTTTTAGAGGAGCTTAA
GAATGAAGCTGTGAGACATTTTCCTAGGCCGTGGCTCCAKAACTTAGGGCAATATATATATGAAACTTATGGGGATACTT
GGGCAGGAGTGGAAG---CCATAATAAGAATTCTGCAA---CAACTGATA---TTTATTCAT---TTCAGAATTGGATGT
C---GACATAGCAGAATAGGCATT---------AC---TCA---------G------AGAAGAGCAA----------GAA
ATGGAGCCAGTAGACCCTAG
>AY751406/B/RU/2004/04RU129005
ATGGAACAAGCCCCAGACAACCAAGGACCACAGAGGGAGCCATACAATGAATGGGCACTAGAGATTTTAGAGGAGCTTAA
GAGTGAAGCTGTTAGACATTTTCCTAGGATATGGCTCCATAGCTTAGGGCAACATATCTATGAAACTTATGGGGATACTT
GGGTAGGAGTGGAAG---CCTTACTAAGAATTCTGCAA---CAACTACTG---TTTATTCAT---TTCAGAATTGGGTGT
C---AACATAGCAGAATAGGCATT---------AC---TCG------ACAG------AGGAGATCAA----------GAA
ATGGAGCCAGTAGATCCTAG
>AY751407/B/RU/2004/04RU139089
ATGGAACAAGCCCCAGAAGACCAAGGGCCACAGAGGGAACCATACAATGAATGGACACTAGAGCTTTTAGAGGACCTTAA
GAGTGAAGCTGTTAGACACTTTCCTAGACTATGGCTACATGCCTTAGGACAACATATCCATGAAACTTATGGGGATACTT
GGGCAGGAGTAGAAG---CCATAATAAGAACTCTGCAA---CAGCTGCTG---TTTGTTCAT---TACAGAATTGGATGT
C---AACATAGCAGAATAGGCATT---------AC---TCA------ACGG------AGGAGAGCAA----------GGA
ATGGATCCAGTAGATCCTAG
>AY779550/B/CA/1998/CANA3FULL
ATGGAACAAGCCCCAGAAGACCAAGGGCCACAGAGGGAGCCATACAATGAATGGACACTAGAGCTTTTAGAGGAGCTTAA
GAGTGAAGCTGTTAGACATTTTCCTAGGATATGGCTCCATGGCTTAGGGCAACATATCTATGAAACTTATGGGGATACTT
GGGCAGGAGTGGAAG---CCATAATAAGAATTCTGCAA---CAACTGCTG---TTTATTCAT---TTCAGAATTGGGTGT
C---GACATAGCAGAATAGGCATT---------AC---TCA------ATCA------AGGAGAGCAAGAA-------GAA
ATGGAGCCAGTAGATCCTAG
>AY779551/B/CA/1999/CANA5FULL
ATGGAACAAGCCCCAGAAGACCAAGGGCCACAGAGGGAGCCATACAATGAATGGACACTAGAGCTTTTAGAGGAGCTTAA
GAGTGAAGCTGTTAGACATTTTCCTAGGATATGGCTCCATGGCTTAGGGCAACATATCTATGAAACTTATGGGGATACTT
GGGCAGGAGTGGAAG---CCATAATAAGAATTCTGCAA---CAACTGCTG---TTTATTCAT---TTCAGAATTGGGTGT
C---GACATAGCAGAATAGGCATT---------AC---TCA------ATCA------AGGAGAGCAAGAA-------GAA
ATGGAGCCAGTAGATCCTAG
>AY779552/B/CA/2000/CANA6FULL
ATGGAACAAGCCCCAGAAGACCAAGGGCCACAGAGGGAGCCATACAATGAATGGACACTAGAGCTTTTAGAGGAGCTTAA
GAGTGAAGCTGTTAGACATTTTCCTAGGATATGGCTCCATGGCTTAGGGCAACATATCTATGAAACTTATGGGGATACTT
GGACAGGAGTGGAAG---CCATAATAAGAATTCTGCAA---CAACTGCTG---TTTATTCAT---TTCAGAATTGGGTGT
C---GACATAGCAGAATAGGCATT---------AC---TCA------ACCA------AGGAGAGCAAGAA-------GAA
ATGGAACCAGTAGATCCTAG
>AY779553/B/CA/1997/CANB3FULL
ATGGAACAAGCCCCAGAAGACCAAGGGCCACAGAGAGAGCCATACAATGAATGGACACTAGAACTTTTAGAGGAGCTTAA
GAGTGAAGCTGTGAGACATTTTCCTAGGGTGTGGCTCCATGGCCTAGGACAACATATCTATGAAACTTATGGGGATACTT
GGGCAGGAGTGGAAG---CCATAATAAGAATTCTGCAA---CAATTGATG---TTTATTCAT---TTCAGAATTGGGTGT
C---AACATAGCAGAATAGGCATT---------AC---TCG------GCAG------AGGAGAGCAAGAA-------GAA
ATGGAGCCAGTAGATCCTAG
>AY779554/B/CA/1998/CANB4FULL
ATGGAACAAGCCCCAGAAAACCAAGGGCCACAGAGAGAGCCATACAATGAATGGACACTAGAGCTTTTAGAGGAGCTTAA
GAGTGAAGCGGTTAGACATTTTCCTAGGGTGTGGCTCCATGGCCTAGGACAACATATCTATGAAACTTATGGGGATACTT
GGGCAGGAGTGGAAG---CCATAATAAGAATTCTGCAA---CAACTGATG---TTTATTCAT---TTCAGAATTGGGTGT
C---GACATAGCAGAATAGGCATT---------AC---TTA------CCAG------AGGAGAGCAAGAA-------GAA
ATGGAGCCAGTAGATCCTAG
>AY779555/B/CA/1998/CANB5FULL
ATGGAACAAGCCCCAGAAGACCAAGGGCCACAGAGAGAGCCATACAATGAATGGACACTAGAGCTTTTAGAGGAGCTTAA
GAATGAAGCTGTGAGACATTTTCCTAGGGTGTGGCTCCATGGCCTAGGACAACATATCTATGAAACTTATGGGGATACTT
GGGCAGGAGTGGAAG---CCATAATAAGAACTCTGCAA---CAACTGATG---TTTATTCAT---TTCAGAATTGGGTGT
C---AACATAGCAGAATAGGCATT---------AC---TCG------ACAG------AGGAGAGCAAGAA-------GAA
ATGGAGCCAGTAGATCCTAG
>AY779557/B/CA/1998/CANC10FULL
ATGGAACAAGCCCCAGAAGACCAAGGGCCACAGAGGGAGCCATACAATGAATGGACACTAGAGCTTTTAGAGGAGCTTAA
GAGTGAAGCTGTTAGACATTTTCCTTGGGTGTGGCTCCATGGCTTAGGGCAACATATCTATGACACTTATGGGGATACCT
GGACAGGAGTGGAAG---CCTTAATAAGAACTCTGCAA---CAACTGCTG---TTTATTCAT---TTCAGAATTGGGTGT
C---GACATAGCAGAATAGGCATT---------AT---TCA------ACAG------AGGAGAGCAAGAA-------GAA
ATGGAGCCAGTAGATCCTAG
>AY779558/B/CA/1999/CAN11FULL
ATGGAACAAGCCCCAGAAGACCAAGGGCCACAGAGGGAGCCATACAATGAATGGACACTAGAGCTTTTAGAGGAGCTTAA
GAATGAAGCTGTTAGACACTTTCCTTGGGTGTGGCTCCATGGCTTAGGGCAACACATCTATGACACTTATGGGGATACCT
GGACAGGAGTGGAAG---CCTTAATAAGAACTCTGCAA---CAACTGCTG---TTTATTCAT---TTCAGAATTGGGTGT
C---GACATAGCAGAATAGGCATT---------AT---TCA------ACAG------AGGAGAGCAAGAA-------GAA
ATGGAGCTAGTAGATCCTAG
>AY779559/B/CA/1992/CANC2FULL
ATGGAACAAGCCCCAGAAGACCAAGGGCCACAGAGGGAGCCATACAATGAATGGACACTAGAGCTTTTAGAGGAGCTTAA
GAGTGAAGCTGTTAGACACTTTCCTAGGGTGTGGCTCCATGGCTTAGGGCAACATATCTATGAAACTTATGGGGATACTT
GGGCAGGAGTGGAAG---CCATAATAAGAACTCTGCAA---CAACTGCTG---TTTATTCAT---TTCAGAATTGGGTGT
C---GACATAGCAGAATAGGCATT---------AC---TCA------ACAG------AGGAGAGCAAGAG-------AAA
ATGGAGCCAGTAGATCCTAG
>AY779560/B/CA/1994/CANC3FULL
ATGGAACAAGCCCCAGAAGACCAAGGGCCACAGAGGGAGCCATACAATGAATGGACACTAGAGCTTTTAGAGGAGCTTAA
GAATGAAGCTGTTAGACACTTTCCTTGGGTGTGGCTCCATGGCTTAGGGCAGCATATCTATGAAACTTATGGGGATACTT
GGACAGGAGTGGAAG---CCTTAATAAGAACTCTGCAA---CAACTGCTG---TTTATTCAT---TTCAGAATTGGGTGT
C---GACATAGCAGAATAGGCATT---------AC---TCA------ACAG------AGGAGAGCAAGAA-------GAA
ATGGAGCCAGTAGATCCTAG
>AY779561/B/CA/1992/CANC5FULL
ATGGAACAAGCCCCAAAAGACCAAGGGCCACAGAGGGAGCCATACAATGAATGGACACTAGAGCTTTTAGAGGAGCTTAA
GAGTGAAGCTGTTAGACATTTTCCTAGGGTGTGGCTCCATGGCTTAGGGCAACATATCTATGAAACTTATGGGGATACTT
GGGCAGGAGTGGAAG---CCTTAATAAGAACTCTGCAA---CAACTGCTG---TTTATTCAT---TTCAGAATTGGGTGT
C---GACATAGCAGAATAGGCATT---------AC---TCA------ACAG------AGGAGAGCAAGAA-------GAA
ATGGAGCCAGTAGATCCTAG
>AY779562/B/CA/1993/CANC6FULL
ATGGAACAAGCCCCAGAAGACCAAGGGCCACAGAGGGAGCCATACAATGAATGGACACTAGAGCTTTTAGAGGAGCTTAA
GAGTGAAGCTGTTAGACATTTTCCTTGGGTGTGGCTCCATGGCTTAGGGCAACATATCTATGACACTTATGGGGATACCT
GGACAGGAGTGGAAG---CCTTAATAAGAACTCTGCAA---CAACTGCTG---TTTATTCAT---TTCAGAATTGGGTGT
C---GACATAGCAGAATAGGCATT---------AT---TCA------ACAG------AGGAGAGCAAGAA-------GAA
ATGGAGCCAGTAGATCCTAG
>AY779563/B/CA/1996/CANC8FULL
ATGGAACAAGCCCCAGAAGACCAAGGGCCACAGAGGGAGCCATACAATGAATGGACACTAGAGCTTTTAGAGGAGCTTAA
GAGTGAAGCTGTTAGACACTTTCCTTGGGTGTGGCTCCATGGCTTAGGGCAACATATCTATGACACTTATGGGGATACTT
GGACAGGAGTGGAAG---CCTTAATAAGAACTTTGCAA---CAACTGCTG---TTTATTCAT---TTCAGAATTGGGTGT
C---GACATAGCAGAATAGGCATT---------AT---TCA------ACAG------AGGAGAGCAAGAA-------GAA
ATGGAGCCAGTAGATCCTAG
>AY779564/B/CA/1996/CANA1FULL
ATGGAACAAGCCCCAGAAGACCAAGGGCCACAGAGGGAGCCATACAATGAATGGACACTAGAGCTTTTAGAGGAGCTTAA
GAGTGAAGCTGTTAGACATTTTCCTAGGATATGGCTCCATGGCTTAGGGCAACATATCTATGAAACTTATGGGGATACTT
GGGCAGGAGTGGAAG---CCATAATAAGAATCCTGCAA---CAACTGCTG---TTTATTCAT---TTCAGAATTGGGTGT
C---GACATAGCAGAATAGGCATT---------AC---TCA------ACCA------AGGAGAGCAAGAA-------GAA
ATGGAGCCAGTAGATCCTAG
>AY781127/B/UY/2001/01UYTRA1179
ATGGAACAAGCCCCAGAAGACCAAGGGCCACAGAGGGAGCCATACAATGAATGGACACTAGAACTTCTAGAGGAACTTAA
GAGTGAAGCTGTTAGACATTTTCCCAGGTCATGGCTCCATAGCTTAGGGCAATATATCTATGAAACTTATGGGGATACTT
GGGCAGGAGTGGAAG---CCATAATAAGAATTCTACAA---CAACTGCTG---TTTATTCAT---TTCAGAATTGGATGT
C---AACATAGCAGAATAGGCAT------------------------ACAG------AGAAGAGCAA----------GAA
ATGGAGCCCGTAGATCCTAG
>AY795904/B/YE/2002/02YE507
ATGGAACAAGCCCCAGAAGACCAAGGGCCACAGAGGGAGCCATACAATGAATGGACACTAGAGCTTTTAGAGGAGCTTAA
GAGTGAAGCTGTTAGACATTTTCCTAGGCTATGGCTCCATAGCTTAGGGCAATATATCTATGAAACTTATGGAGATACCT
GGGCAGGAGTGGAAG---CCTTAGTAAGAATGCTGCAA---CAACTGCTG---TTTATTCAT---TTCAGAATTGGGTGT
C---AACATAGCAGAATAGGCATT---------AC---TCC------ACGG------AGGAGAGCAA----------GAA
ATGGAGCCAGTAGATCCTAG
>AY795905/B/YE/2002/02YE508
ATGGAACAAGCCCCAGAAGACCAAGGGCCACAGAGGGAGCCATACAATGAATGGACACTAGAGCTTTTAGAGGAACTTAA
GAGTGAAGCTGTTAGACATTTTCCTAGGCCATGGCTCCATGGCTTAGGGCAATATATCTATGAAAGTTATGGAGATAATT
GGACAGGAGTGGAAG---CCTTAATAAGAATGCTGCAA---CAAATGCTG---TTTACTCAT---TTCAGGATTGGGTGT
C---AACATAGCAGAATAGGCATA---------AA---TCC------ACGG------AGGAGAGCAA----------GAA
ATGGATCCAGTAGATCCTAG
>AY818644/B/AU/2004/Phcsffull04
ATGGAACAAGCCCCAGAAGACCATGGGCCACAGAGGGAACCATACAATGAATGGGCACTAGAGCTTTTAGAGGAGCTTAA
GAGTGAAGCTGTTAGACACTTTCCTAGGACATGGCTACATGGCTTAGGACAACACATCTATGAAACTTATGGGGATACTT
GGGCAGGAGTGGAAG---CCATAATAAGAATTCTGCAA---CAACTGCTG---TTTATTCAT---TTCAGAATTGGGTGT
C---AACATAGCAGAATAGGTATT---------AC---TCA------ACAG------AGGAGAACAA----------GAA
ATGGAGCCCGTAGATCCTAG
>AY819715/B/RU/2004/04RU139095
ATGGAACAAGCCCCACAAGACCAAGGGCCACAGAGAGAGCCAGACAATAAATGGGCACTAGAACTTTTAGAGGAGCTTAA
AAATGAAGCTGTTAGACATTTCCCTAGGATCTGGCTCCATGGACTAGGGCAACATATCTATGAAACTTATGAGGATACTT
GGGCAGGAGTARAAG---CCATAATAAGAATGCTGCAA---CAACTGCTG---TTTACTCAT---TTCAGAATTGGGTGT
C---AACATAGCAGAATAGGCATT---------CA---CCG----------------AGGAGAGCAAGAA-------GAA
ATGGAGCCAATAGATCCTAA
>AY835748/B/US/1983/5096_83
ATGGAACAAGCCCCAGAAGACCAAGGGCCACAGAGGGAACCATACAATGAATGGACACTAGAGCTTTTAGAGGAGCTTAA
GAATGAAGCTGTTAGACACTTTCCGAGGATATGGCTTCATGGCCTAGGGCAACATATCTATGGAACTTATGGGGATACTT
GGGCAGGAGTGGAGG---CCCTAATAAGAATTCTGCAA---CAACTGCTG---TTTATTCAT---TTCAGAATTGGGTGT
C---GACATAGCAGAATAGGCATT---------AT---TCA------ACAG------AGAAGAACAA----------GAA
ATGGAGCCAGTAGATCCTAG
>AY835749/B/US/1986/5096_86
ATGGAACAAGCCCCAGAAGACCAAGGGCCACAGAGGGAACCATACAATGAATGGACACTAGAGCTTTTAGAGGAGCTTAA
GAATGAAGCTGTTAGACACTTTCCGAGGATATGGCTTCATGGCTTAGGGCAACATATCTATGAAACTTATGGGGATACTT
GGGCAGGAGTGGAGG---CCATAATAAGAATTCTGCAA---CAACTGCTG---TTTATTCAT---TTCAGAATTGGGTGT
C---GACATAGCAGAATAGGCATT---------AT---TCA------ACAG------AGAAGAACAA----------GAA
ATGGAGCCAGTAGATCCTAG
>AY835750/B/US/1989/5096_89
ATGGAACAAGCCCCAGAAGACCAAGGGCCACAGAGGGAACCATACAATGAATGGACACTAGAGATTTTAGAGGAGCTTAA
GAGTGAAGCTGTTAGACACTTTCCGAGGATATGGCTTCATGGCCTAGGGCAACATATCTATGAAACTTATGGGGATACTT
GGGCAGGAGTGGAGG---CCATAATAAGAATTCTGCAA---CAACTGCTG---TTTATTCAT---TTCAGAATTGGGTGT
C---GACATAGCAGAATAGGCATT---------AT---TCA------ACAG------AGAAGAACAA----------GAA
ATGGAGCCAGTAGATCCTAG
>AY835751/B/US/1990/5096_90
ATGGAACAAGCCCCAGAAGACCAAGGGCCACAGAGGGAGCCATACAATGAATGGACACTAGAGCTTTTAGAGGAGCTTAA
GAATGAAGCTGTCAGACATTTTCCTAGGATATGGCTCCATGGCTTAGGGCAATATATCTATGAAACATATGGGGATACTT
GGGCAGGAGAGGAAG---CCATAATAAGAATTTTGCAA---CAACTGCTG---TTTATTCAT---TTCAGAATTGGGTGC
C---GACATAGCAGAATAGGCATT---------AT---TCA------ACAG------AGGAGAGCAA----------GAA
ATGGAGCCAGTAGATCCTAG
>AY835752/B/US/1992/5096_92
ATGGAACAAGCCCCAGAAGACCAAGGGCCACAGAGGGAACCATACAATGAGTGGACACTAGAGCTTTTAGAGGAGCTTAA
GAATGAAGCTGTTAGACACTTTCCGAGGATATGGCTTCATGGCCTAGGGCAACATATCTATGAAACTTATGGGGATACTT
GGACAGGAGTGGAGG---CCCTAATAAGAATTCTGCAA---CAACTGCTG---TTTATTCAT---TTCAGAATTGGGTGT
C---GACATAGCAGAATAGGCATT---------AT---TCA------ACAG------AGAAGAACAA----------GAA
ATGGAGCCAGTAGATCCTAG
>AY835753/B/US/1996/5155_96
ATGGAACAAGCCCCAGAAGACCAAGGGCCACAGAGGGAGCCATACAATGAATGGACACTAGAGCTTTTAGAGGAGCTTAA
GAATGAAGCTGTCAAACATTTTCCTAGGATATGGCTCCATGGCTTAGGGCAATATATCTATGAAACATATGGGGATACTT
GGGCAGGAGTGGAAG---CCATAATAAGAATTTTGCAA---CAACTGCTG---TTTATTCAT---TTCAGAATTGGGTGC
C---GACATAGCAAAATAGGCATT---------AT---TCC------ACAG------AGGAGAGCAA----------GAA
ATGGAGCCAGTAGATCCTAG
>AY835754/B/US/1983/5084_83
ATGGAACAAGCCCCAGAAGACCAAGGGCCACAAAGGGAGCCATACAATGAATGGACACTAGAGCTTTTAGAGGAGCTTAA
GAATGAAGCTGTTATACACTTTCCTAGGGTATGGCTCCATAGCTTAGGGCAACATATCTATGAAACTTATGGGGATACTT
GGGCAGGAGTGGAGG---CCATAATAAGAATTCTGCAA---CAACTGCTG---TTTATTCAT---TTCAGAATTGGGTGC
C---GACATAGCAGAATAGGCATT---------AC---TCT------ACAG------AGGAGAACAA----------GAA
ATGGAGCCAGTAGATCCTAG
>AY835755/B/US/1985/5157_85
ATGGAACAAGCCCCAGAAGACCAAGGGCCACAGAGGGAGCCATACAATGAATGGACATTAGAGCTTTTAGAGGAGCTTAA
GAGTGAAGCTGTTAGACATTTTCCTAGGGTATGGCTCCATGGCTTAGGACAACATATCTATGAGACTTATGGGGATACTT
GGGCAGGAGTGGAAG---CCATAATAAGAACATTGCAA---CAACTGCTG---TTTATTCAT---TTCAGAATTGGGTGT
C---GACATAGCAGAATAGGAGTT---------AC---TCG------ACAG------AGGAGAGCAA----------GAA
ATGGAGCCAGTAGATCCTAG
>AY835756/B/US/1986/5157_86
ATGGAACAAGCCCCAGAAGACCAAGGGCCACAGAGGGAGCCATACAATGAATGGACATTAGAGCTTTTAGAGGAGCTTAA
GAGTGAAGCTGTTAGACATTTTCCTAGGGTATGGCTCCATGGCTTAGGACAACATATCTATGAGACTTATGGGGATACTT
GGGCAGGAGTGGAAG---CCATAATAAGAACACTGCAA---CAACTGCTG---TTTATTCAT---TTCAGAATTGGGTGT
C---GACATAGCAGAATAGGCATT---------AT---TCG------ACAG------AGGAGAGCAA----------GAA
ATGGAGCCAGTAGATCCTAG
>AY835757/B/US/1986/5113_86
ATGGAACAAGCCCCAGAAGACCAAGGGCCACAGAGGGAGCCATACAATGAATGGACACTAGAGCTTTTAGAGGAGCTTAA
GAATGAAGCTGTTAGACATTTTCCTAGGATATGGCTCCATAGCTTAGGGCAACACATCTATGAAACTTATGGGGATACTT
GGGCAGGAGTGGAGG---CCATAATAAGAATACTGCAA---CAACTGCTG---TTTATTCAT---TTCAGAATTGGGTGT
C---GACATAGCAGAATAGGCATT---------AC---TCG------ACAG------AGGAGAGCAA----------GAA
ATGGAGCCAGTAGATCCTAG
>AY835758/B/US/1987/5113_87
ATGGAACAAGCCCCAGAAGACCAAGGGCCACAGAGGGAGCCATACAATGCATGGACACTAGAGCTTTTAGAAGAGCTTAA
GAATGAAGCTGTTAGACATTTTCCTAGGATATGGCTCCATAGCTTAGGGCAATATATCTATGAAACTTATGGGGATACTT
GGGCAGGAGTGGAGG---CCATAATAAGAATACTGCAA---CAACTGCTG---TTTATTCAT---TTCAGAATTGGGTGT
C---GACATAGCAGAATAGGCATT---------AC---TCT------ACAG------AGGAGAGCAA----------GAA
ATGGAGCCAGTAGATCCTAG
>AY835759/B/US/1982/5048_82
ATGGAACAAGCCCCAGAAGACCAAGGGCCACAGAGGGAGCCATACAATGAATGGACACTAGAGCTTTTAGAGGAGCTTAA
GAGTGAAGCTGTTAGACATTTCCCTAGAATATGGCTTCATAGCTTAGGGCAACATATCTATGAAACTTATGGGGATACTT
GGGCAGGAGTGGAAG---CCATAATAAGAATTCTGCAA---CAACTGCTG---TTTATCCAT---TTCAGAATTGGGTGT
C---GACATAGCAGAATAGGCATT---------AC---TCA------ACAG------AGGAGAGCAA----------GAA
ATGGAGCCAGTAGATCCTAG
>AY835760/B/US/1987/5048_87
ATGGAACAAGCCCCGGAAGACCAAGGGCCACAGAGGGAGCCATACAATGAATGGACACTAGAGCTTCTAGAGGAGCTTAA
GAATGAAGCTGTTAGACATTTCCCTAGATTATGGCTTCATGGCTTAGGGCAACATATCTATGAAACTTATGGGGATACTT
GGGCAGGAGTGGAAG---CCATAATAAGAATTCTGCAA---CAACTGCTG---TTTATTCAT---TTCAGAATTGGGTGT
C---GACATAGCAGAATAGGCATT---------AC---TCA------ACAG------AGGAGAGCAA----------GAA
ATGGAGCCAGTAGATCCTAG
>AY835761/B/US/1991/5048_91
ATGGAACAAGCCCCGGAAGACCAAGGGCCACAGAGGGAGCCATACAATGAATGGACACTAGAGCTTTTGGAGGAGCTTAA
GAGTGAAGCTGTCAGACATTTCCCTAGAATATGGCTTCATGGCTTAGGGCAACATATCTATGAAACTTATGGGGATACTT
GGGCAGGAGTGGAAG---CCATAATAAGAATTCTGCAA---CAACTGCTG---TTTATTCAT---TTCAGAATTGGGTGT
C---GACATAGCAGAATAGGCATT---------AC---TCA------ACAG------AGGAGAGCAA----------GAA
ATGGAGCCAGTAGATCCTAG
>AY835762/B/US/1984/5160_84
ATGGAACAAGCCCCAGAAGACCAAGGGCCACAGAGGGAGCCATACAATGAATGGACACTAGAGCTTTTAGAGGAGCTTAA
GAATGAAGCGGTTAGACATTTTCCTAGGATATGGCTCCATAGCTTAGGGCAATATATCTATGAAACTTATGGGGATACTT
GGGCAGGAGTGGAAG---CCATAATAAGAATCTTGCAA---CAACTGCTG---TTTATTCAT---TTCAGAATTGGGTGT
C---GACACAGCAGAATAGGCATT---------AC---TCA------ACAG------AGGAGAGCAA----------GAA
ATGGAGCCAGTAGATCCTAG
>AY835763/B/US/1988/5160_88
ATGGAACAAGCCCCAGAAGACCAAGGGCCGCAGAGGGAGCCATACAATGAATGGACACTAGAGCTTTTAGAGGAGCTTAA
GAATGAAGCGGTTAGACACTTTCCTAGGCCATGGCTCCATAACTTAGGGCAATATATTTATAGAACTTATGGGGATACTT
GGGCAGGAGTGGAAG---CCATAATAAGAATCTTGCAA---CAACTGCTG---TTTATTCAT---TTCAGAATTGGGTGT
C---GACACAGCAGAATAGGCATT---------AT---TCA------ACAG------AGGAGAACAA----------GAA
ATGGAGCCAGTAGATCCTAG
>AY835764/B/US/1992/5160_92
ATGGAACAAGCCCCAGAAGACCAAGGACCACAGAGGGAACCATACAATGAATGGACACTAGAGCTTTTAGAGGAGCTTAA
GAGTGAAGCGGTTAGACACTTTCCTAGGCCATGGCTCCATAACTTAGGGCAATATATTTATAGAACTTATGGGGATACTT
GGGCAGGAGTGGAAG---CCATAATAAGAATCTTGCAA---CAACTGCTG---TTTATTCAT---TTCAGAATTGGGTGT
C---GACACAGCAGAATAGGCATT---------AT---TCA------ACAG------AGGAGAACAA----------GAA
ATGGAGCCAGTAGATCCTAG
>AY835765/B/US/1984/5084_84
ATGGAACAAGCCCCAGAAGACCAAGGGCCACAGAGGGAGCCATACAATGAATGGACACTAGAGCTTTTAGAGGAGCTTAA
GAATGAAGCTGTTAGACACTTTCCTAGGGTATGGCTCCATAGCTTAGGGCAACATATCTATGAAACTTATGGGGATACTT
GGGCAGGAGTGGAGG---CCATAATAAGAATTCTACAA---CAACTGCTG---TTTATTCAT---TTCAGAATTGGGTGT
C---GACATAGCAGAATAGGCATT---------AC---CCT------ACAG------AGGAGAACAA----------GAA
ATGGAGCCAGTAGATCCTAG
>AY835766/B/US/1989/5073_89
ATGGAACAAGCCCCAGAAGACCAAGGGCCGCAGAGGGAGCCATACAATGAATGGACACTAGAGCTTTTAGAGGAGCTTAA
GAATGAAGCTGTTAGACATTTCCCTAGGATATGGCTTCATGGGTTAGGGCAACATATCTATGAAACTTATGGGGATACTT
GGGCAGGAGTGGAGG---CCATAATAAGAATTCTGCAA---CAACTGCTG---TTTATTCAT---TTCAGAATTGGGTGT
C---GGCATAGCAGAATAGGCATT---------AC---TCC------ACAG------AGGAGAACAA----------GAA
ATGGAGCCAGTAGATCCTAG
>AY835767/B/US/1993/5073_93
ATGGAACAAGCCCCAGAAGACCAAGGGCCGCAGAGGGAGCCATACAATGAATGGACACTAGAGCTTTTAGAGGAGCTTAA
GAATGAAGCTGTGAGACATTTTCCTAGGATATGGCTTCATGGCTTAGGGCAACATATCTATGAAACTTATGGGGATACTT
GGGCAGGAGTGGAGG---CCATAATAAGAATTCTGCAA---CAACTGCTG---TTTATTCAT---TTCAGAATTGGGTGT
C---GGCATAGCAGAATAGGCATT---------AC---TCC------ACAG------AGGAGAACAA----------GAA
ATGGAGCCAGTAGATCCTAG
>AY835768/B/US/1995/5073_95
ATGGAACAAGCCCCAGAAGACCAAGGGCCACAGAGGGAGCCATACAATGAATGGACACTAGAGCTTTTAGAGGAGCTTAA
GAATGAAGCTGTGAGACATTTTCCTAGGATATGGCTTCATGGCTTAGGGCAACATATCTATGAAACTTATGGGGATACTT
GGGCAGGAGTGGAGG---CCATAATAAGGATCCTGCAA---CAACTGCTG---TTTATTCAT---TTCAGAATTGGGTGT
C---GGCATAGCAGAATAGGCATT---------AT---TCC------ACAA------AGGAGAACAA----------GAA
ATGGAGCCAGTAGATCCTAG
>AY835769/B/US/1985/5077_85
ATGGAACAAGCCCCAGAAGACCAAGGGCCACAAAGGGAACCATACAATGAATGGACACTAGAGCTTTTAGAGGAGCTTAA
GAATGAAGCTGTTAGACATTTTCCTAGGATATGGCTTCATGGCTTAGGGCAACATATCTATGAAACTTATGGGGATACTT
GGGCAGGAGTGGAGG---CCATAATAAGAATGCTGCAA---CAACTGCTG---TTTATTCAT---TTCAGAATTGGGTGT
C---GACATAGCAGAATAGGCATT---------AT---TCC------ACAG------AGGAGAACAA----------GAA
ATGGAGCCAGTAGATCCTAG
>AY835770/B/US/1983/5082_83
ATGGAACAAGCCCCGGAAGACCAAGGGCCACAGAGGGAGCCATACAATGAATGGACACTAGAGCTTTTAGAGGAGCTTAA
GAATGAAGCTGTTAGACACTTCCCTAGGATATGGCTTCATAGCTTAGGGCAACATATCTATGAAACTTATGGGGATACTT
GGGCAGGAGTGGAAG---CCATAATAAGAATTCTGCAA---CAACTGCTG---TTTATTCAT---TTCAGAATTGGGTGC
C---GACATAGCAGAATAGGCATT---------AC---TCA------ACAG------AGGAGAGCAA----------GAA
ATGGAGCCAGTAGATCCTAG
>AY835771/B/US/1986/5082_86
ATGGAACAAGCCCCGGAAGACCAAGGGCCACAGAGGGAACCATACAATGAATGGACACTAGAGCTTTTAGAGGAGCTTAA
GAGTGAAGCTGTTAGACACTTCCCTAGGATATGGCTTCATGGCTTAGGGCAACATATCTATGAAACTTATGGGGATACTT
GGGCAGGAGTGGAAG---CCATAATAAGAACTCTGCAA---CAACTGCTG---TTTATTCAC---TTCAGAATTGGGTGC
C---GACATAGCAGAATAGGCATT---------AT---TCA------ACAG------AGGAGAGCAA----------GAA
ATGGAGCCAGTAGATCCTAG
>AY835772/B/US/1997/5082_97
ATGGAACAAGCCCCGGAAGACCAAGGGCCACAGAGAGAGCCATACAATGAATGGACACTAGAACTTTTAGAGGAGCTTAA
GAATGAAGCTGTAAGACATTTCCCTAGGATATGGCTTCATGGCTTAGGGCAACATATCTATGAAACTTATGGGGATACTT
GGGCAGGAGTGGAAG---CCATAATAAGAACTCTGCAA---CAACTGCTG---TTTATTCAT---TTCAGAATTGGGTGC
C---GACATAGCAGAATAGGCATT---------AT---TCA------ACAA------AGGAGAGCAA----------GAA
ATGGAGCCAGTAGATCCTAG
>AY835773/B/US/1994/5082_94
ATGGAACAAGCCCCGGAAGACCAAGGGCCACAGAGAGAGCCATACAATGAATGGACACTAGAGCTTTTAGAGGAGCTTAA
GAGTGAAGCTGTTAGACACTTCCCTAGGATATGGCTTCATGGCTTAGGGCAACATATCTATGAAACTTATGGGGATACTT
GGGCAGGAGTGGAAG---CCATAATAAGAATTCTGCAA---CAACTGCTG---TTTATCCAT---TTCAGAATTGGGTGC
C---GACATAGCAGAATAGGCATT---------AT---TCA------ACAG------AGGAGAGCAA----------GAA
ATGGAGCCAGTAGATCCTAG
>AY835774/B/US/1986/5127_86
ATGGAACAAGCCCCGGAAGACCAAGGGCCACAGAGGGAGCCACACAATGAATGGACACTAGAGCTTTTAGAGGAGCTTAA
GAGTGAAGCTGTTAGACATTTTCCTAGGATATGGCTTCATGGCTTAGGACAACATATCTATGAAACTTATGGGGATACTT
GGGCAGGAGTGGAAG---CCTTAATGAGAATTTTGCAA---CAACTGCTG---TTTATTCAT---TTCAGAATTGGGTGT
C---GCCATAGCAGAATAGGCATT---------AC---TCG------ACAG------AGGACAACAA----------GAA
ATGGAACCAGTAGATCCTAG
>AY835775/B/US/1986/5084_86
ATGGAACAAGCCCCAGAAGACCAAGGGCCACAAAGGGAGCCATACAATGAATGGACACTAGAGCTTTTAGAGGAGCTTAA
GAATGAAGCTGTTAGACACTTTCCTAGGGTATGGCTCCATGACTTAGGGCAACATATCTATGAAACTTATGGGGATACTT
GGGCAGGAGTGGAAG---CCATAATAAGAATTCTGCAA---CAACTGCTG---TTTATTCAT---TTCAGAATTGGGTGT
C---GACATAGCAGAATAGGCATT---------AC---TCT------ACAG------AGGAGAACAA----------GAA
ATGGAGCCAGTAGATCCTAG
>AY835776/B/US/1993/5127_93
ATGGAACAAGCCCCAGAAGACCAAGGGCCACAGAGGGAGCCATACAATGAATGGACACTAGAGCTTTTAGAGGAGCTTAA
GAATGAAGCTGTTAGACATTTTCCTAGGATCTGGCTCCATGGCCTAGGACAGCATATCTATGAAACTTATGGGGATACTT
GGGCAGGAGTGGAAG---CCATAATCAGAATTCTGCAA---CAACTGCTG---TTTATTCAT---TTCAGAATTGGGTGT
C---GCCATAGCAGAATAGGCATT---------AC---TCA---------G------AGGAGAACAA----------GAA
ATGGAACCAGTAGATCCTAG
>AY835777/B/US/1983/5018_83
ATGGAACAAGCCCCAGAAGACCAAGGGCCACAGAGGGAGCCATACAATGAATGGACACTAGAGCTTTTAGAGGAACTTAA
GAGTGAAGCTGTTAGGCATTTTCCTAGGATATGGCTCCATGGCTTAGGACAACATATCTATGAAACTTATGGGGATACTT
GGGCAGGAGTGGAAG---CCATAATAAGAATTCTGCAA---CAACTGCTG---TTTATTCAT---TTCAGAATTGGATGT
C---GCCATAGCAGAATAGGCATT---------AC---TCA------ACAG------AGGAGAGCAA----------GGA
ATGGAGCCAGTAGATCCTAG
>AY835778/B/US/1986/5018_86
ATGGAACAAGCCCCAGAAGACCAAGGGCCACAGAGGGAGCCATACAATGAATGGACACTAGAGCTTTTAGAGGAACTTAA
GAGTGAAGCTGTTAAGCATTTTCCTAGGATATGGCTCCATGGCTTAGGACAACATATCTATGAAACTTATGGGGATACTT
GGGCAGGAGTGGAAG---CCATAATAAGAATTCTGCAA---CAACTGCTG---TTTATTCAT---TTCAGAATTGGATGT
C---GCCATAGCAGAATAGGCATT---------AC---TCA------ACAG------AGGAGAGCAA----------GGA
ATGGAGCCAGTAGATCCTAG
>AY835779/B/US/1984/5019_84
ATGGAACAAGCCCCAGAAGACCAAGGGCCACAGAGGGAGCCATACAATGAATGGACACTAGAGCTTTTAGAGGAGCTTAA
GAATGAAGCTGTTAGACATTTTCCCAGAATATGGCTCCATAGCTTAGGGCAACATATCTATGAAACTTATGGGGATACTT
GGGCAGGAGTGGAAG---CCATAATAAGAATTCTGCAA---CAACTGCTG---TTTATTCAT---TTCAGAATTGGGTGT
C---GACATAGCAGAATAGGCATT---------AC---TCA------ACAG------AGGAGAACAA----------GAA
ATGGAGCCAGTAGATCCTAG
>AY835780/B/US/1986/5019_86
ATGGAACAAGCCCCAGAAGACCAAGGGCCACAGAGGGAGCCATACAATGAATGGACACTAGAGCTTTTAGAGGAACTTAA
GAATGAAGCTGTTAGACATTTTCCCAGAATATGGCTCCATAGCTTAGGGCAACATATCTATGAGACTTATGGGGATACTT
GGACAGGAGTGGAAG---CCATAATAAGAATTCTGCAA---CAACTGCTG---TTTATTCAT---TTCAGAATTGGGTGT
C---GACATAGCAGAATAGGCATT---------AT---TCA------CCAG------AGGAGAACAA----------GAA
ATGGAGCCAGTAGATCCTAG
>AY835781/B/US/1983/5157_83
ATGGAACAAGCCCCAGAAGACCAAGGGCCACAGAGGGAGCCATACAATGAATGGACATTAGAGCTTTTAGAGGAGCTTAA
GAGTGAAGCTGTTAGACATTTTCCTAGGGTATGGCTCCATGGCTTAGGACAACATATCTATGAGACTTATGGGGATACTT
GGGCAGGAGTGGAAG---CCATAATAAGAACATTGCAA---CAACTGCTG---TTTATTCAT---TTCAGAATTGGGTGT
C---GACATAGCAGAATAGGCATT---------AC---TCG------ACAG------AGGAGAGCAA----------GAA
ATGGAGCCAGTAGATCCTAG
>AY839827/B/KR/2004/04LHS6
ATGGAACAAGCCCCAGAAGACCAAGGGCCACAGAGG------TTCAATGCATGGACACTAGAGCTCTTAGAGGAACTTAA
GAGTGAGGCTATGAGACATTTTCCTAGGACATGGCTCCATAGCTTAGGACAATATATCTATGAAACTTACGGGGATACTT
GGGCAGGAGTGGAAG---CCTTACTAAGAATTCTGCAA---CAAATGCTG---TTTATTCAT---TTCAGAATTGGATGT
C---ACCATAGCAGAATAGGCATT---------AT---TCA------ACAG------AGAAGAGCAA----------GGA
ATGGAGCCAGTAGATCCTAG
>AY857022/B/AU/-/2870718
ATGGAACAAGCCCCAGAAGATCAAGGGCCACAGAGGGAGCCAAACAATGAATGGACACTAGAGCTTTTAGAGGAACTTAA
GAATGAAGCTGTGAGGCATTTTCCTAGGGTATGGCTTCATGGCTTAGGACAATATATCTATGAAACTTATGGGGATACTT
GGACAGGAGTGGAAG---CCATAATAAGAACTCTGCAA---CAACTACTG---TTTGTCCAT---TTCAGAATTGGGTGC
C---AACATAGCAGAATAGGCATT---------AT---CCG------ACAG------AGGAGAGCAA----------GAA
ATGGAGCCAGTAGATCCTAG
>AY857144/B/AU/-/8634991
ATGGAACAAACCCCAGAGAACCAAGGGCCACAGAGAGAGCCATACAATGAGTGGACACTAGAACTTTTGGAGGAACTTAA
GAGAGAAGCTGTTAGACATTTTCCTAGGCCATGGCTCCATAACTTAGGACAACATATCTATGAAACTTATGGGGACACTT
GGGCAGGAGTGGAAG---CCATAATAAGAATTCTACAA---CAACTGCTG---TTTATTCAT---TTCAGAATTGGATGT
C---AACATAGCAGAATAGGCATT---------AT---TCG------ACAG------AGGAGAGCAA----------GGA
ATGGAGCCAGTAGATCCTAG
>AY857165/B/AU/-/9125091
ATGGAACAAGTCCCAGAAGACCAAGGGCCACAGAGGGAGCCATACAATGAATGGGCACTAGAGCTTTTAGAGGAGCTTAA
GAATGAAGCTGTTAGACATTTTCCTAGGGTGTGGCTCCATGGCTTAGGACAACATATCTATGAAACTTATGGGGATACTT
GGGCAGGAGTGGAAG---CCATAATAAAAATCCTGCAA---CAGCTGCTG---TTTATTCAT---TTCAGGATTGGGTGC
C---AACATAGCAGAATAGGCATT---------AT---TCG------------------GAGAACAA----------GAA
ATGGAGCCGGTAGATCCTAG
>AY970946/B/NL/1986/H434-8-A3
ATGGAACAAGCCCCAGAAGACCAAGGGCCACAGAGGGAGCCATACAATGAATGGACACTAGAGCTTTTGGAGGAACTTAA
GAATGAAGCTGTTCGACATTTTCCTAGGATATGGCTCCATAGCTTAGGACAATATATCTATGAAACTTATGGGGATACTT
GGGCAGGAGTGGAAG---CCATAATAAGAAGTCTGCAA---CAACTGCTG---TTTATTCAT---TTCAGAATTGGGTGT
C---GACATAGCAGAATAGGCATT---------------CA------ACAG------AGGAGAGGAAGAA-------AAA
ATGGAGCCAGTAGATCCTAG
>AY970947/B/NL/1986/H434-8-F4
ATGGAACAAGCCCCAGAAGACCAAGGGCCACAGAGGGAGCCATACAATGAATGGACACTAGAGCTTTTGGAGGAACTTAA
GAATGAAGCTGTTCGACATTTTCCTAGGATATGGCTCCATAGCTTAGGACAATATATCTATGAAACTTATGGGGATACTT
GGGCAGGAGTGGAAG---CCATAATAAGAAGTCTGCAA---CAACTGCTG---TTTATTCAT---TTCAGAATTGGGTGT
C---GACATAGCAGAATAGGCATT---------------CA------ACAG------AGGAGAGGAAGAA-------GAA
ATGGAGCCAGTAGATCCTAG
>AY970948/B/NL/1996/H434-42-A1
ATGGAACAAGCCCCAGAAAACCAAGGGCCACAGAGGGAGCCATACAATGAATGGACACTAGAGCTTTTGGAGGAACTTAA
GAGTGAAGCTGTTAAACATTTTCCTAGAACATGGCTCCATAACTTTGGACAATATATCTATGACACTTATGGGGATACTT
GGGCAGGAGTGGAAG---CCTTAATAAGAAGTCTGCAA---CAACTGCTG---TTTATCCAT---TTCAGAATTGGGTGC
C---GACATAGCAGAATAGGCATT---------------CA------ACAG------AGGAGAGGAAGAA-------GAA
ATGGAGCCAGTAGATCCTAG
>AY970949/B/NL/1996/H434-42-C1
ATGGAACAAGTCCCAGAAGACCAAGGGCCACAGAGGGAGCCACACAATGAATGGACACTAGAGCTTTTGGAGGAACTTAA
GAGTGAAGCTGTTAAACATTTTCCTAGGACATGGCTCCATAACTTCGGACAATATATCTATGACACTTATGGGGATACTT
GGGCAGGAGTGGAAG---TCTTAATAAGAAGCCTGCAA---CAACTGCTG---TTTATTCAT---TTCAGAATTGGGTGC
C---GACATAGCAGAATAGGCATT---------------CA------ACAG------AGGAGAGGAAGAA-------GAA
ATGGAGCCAGTAGATCCTAG
>AY970950/B/NL/1996/H434-42-E12
ATGGAACAAGCCCCGGAAAACCAAGGGCCACAGAGGGAGCCATACAATGAATGGACACTAGAGCTTTTGGAGGAACTTAA
GAGTGAAGCTGTTAAACATTTTCCTAGAACATGGCTCCATAACTTTGGACAATATATCTATGACACTTATGGGGATACTT
GGGCAGGAGTGGAAG---CCTTAATAAGAGGTCTGCAA---CAACTGCTG---TTTATCCAT---TTCAGAATTGGGTGC
C---GACATAGCAGAATAGGCATT---------------CA------ACAG------AGGAGAGGAAGAA-------GAA
ATGGAGCCAGTAGATCCTAG
>BD238372/B/FR/1985/pNL43_patent
ATGGAACAAGCCCCAGAAGACCAAGGGCCACAGAGGGAGCCATACAATGAATGGACACTAGAGCTTTTAGAGGAACTTAA
GAGTGAAGCTGTTAGACATTTTCCTAGGATATGGCTCCATAACTTAGGACAACATATCTATGAAACTTACGGGGATACTT
GGGCAGGAGTGGAAG---CCATAATAAGAATTCTGCAA---CAACTGCTG---TTTATCCAT---TTCAGAATTGGGTGT
C---GACATAGCAGAATAGGCGTT---------AC---TCG------ACAG------AGGAGAGCAA----------GAA
ATGGAGCCAGTAGATCCTAG
>BD298114/B/FR/1983/BH10_patent
ATGGAACAAGCCCCAGAAGACCAAGGGCCACAGAGGGAGCCACACAATGAATGGACACTAGAGCTTTTAGAGGAGCTTAA
GAATGAAGCTGTTAGACATTTTCCTAGGATTTGGCTCCATGGCTTAGGGCAACATATCTATGAAACTTATGGGGATACTT
GGGCAGGAGTGGAAG---CCATAATAAGAATTCTGCAA---CAACTGCTG---TTTATCCATT--TTCAGAATTGGGTGT
C---GACATAGCAGAATAGGCGTT---------AC---TCG------ACAG------AGGAGAGCAA----------GAA
ATGGAGCCAGTAGATCCTAG
>CS272319/B/FR/1985/pNL43_patent
ATGGAACAAGCCCCAGAAGACCAAGGGCCACAGAGGGAGCCATACAATGAATGGACACTAGAGCTTTTAGAGGAACTTAA
GAGTGAAGCTGTTAGACATTTTCCTAGGATATGGCTCCATAACTTAGGACAACATATCTATGAAACTTACGGGGATACTT
GGGCAGGAGTGGAAG---CCATAATAAGAATTCTGCAA---CAACTGCTG---TTTATCCAT---TTCAGAATTGGGTGT
C---GACATAGCAGAATAGGCGTT---------AC---TCG------ACAG------AGGAGAGCAA----------GAA
ATGGAGCCAGTAGATCCTAG
>D10112/B/GB/1983/CAM1
ATGGAACAAACCCCAGAAGACCAAGGGCCACAGAGGCAGCCATACAATGAATGGACACTAGAGCTTTTAGAGGAACTTAA
GAGTGAAGCTGTTAGGCATTTTCCTAGGCCATGGCTCCTTGCATTAGGACAACATATCTATGAAACTTATGGGGATACTT
GGCCAGGAGTGGAAG---CCTTAATAAGAAGTCTGCAA---CAACTGCTG---TTTATTCAT---TTCAGAATTGGATGC
C---GACATAGCAGAATAGGCATT---------AT---TCA------ACAG------AGGAGATCAA----------GGA
ATGGAGCCAGTAGATCCTAG
>D86068/B/FR/1983/MCK1_LAI_IIIB
ATGGAACAAGCCCCAGAAGACCAAGGGCCACAGAGGGAGCCACACAATGAATGGACACTAGAGCTTTTAGAGGAGCTTAA
GAATGAAGCTGTTAGACATTTTCCTAGGATTTAGCTCCATGGCTTAGGACAACATATCTATGAAACTTATGGGGATACTT
GGGCAGGAGTGGAAG---CCATAATAAGAATTCTGCAA---CAACTGCTG---TTTATCCATT--TTCAGAATTGGGTGT
C---GACATAGCAGAATAGGCGTT---------AC---TCG------ACAG------AGGAGAGCAA----------GAA
ATGGAGCCAGTAGATCCTAG
>D86069/B/FR/1983/PM213_LAI_IIIB
ATGGAACAAGCCCCAGAAGACCAAGGGCCACAGAGGGAGCCACACAATGAATGGACACTAGAGCTTTTAGAGGAGCTTAA
GAATGAAGCTGTTAGACATTTTCCTAGGATTTAGCTCCATGGCTTAGGGCAACATATCTATGAAACTTATGGGGATACTT
GGGCAGGAGTGGAAG---CTATAATAAGAATTCTGCAA---CAACTGCTG---TTTATCCAT---TTCAGAATTGGGTGT
C---GACATAGCAGAATAGGCGTT---------AC---TCG------ACAG------AGGAGAGCAA----------GAA
ATGGAGCCAGTAGATCCTAG
>DD153311/B/FR/1985/pNL43-patent
ATGGAACAAGCCCCAGAAGACCAAGGGCCACAGAGGGAGCCATACAATGAATGGACACTAGAGCTTTTAGAGGAACTTAA
GAGTGAAGCTGTTAGACATTTTCCTAGGATATGGCTCCATAACTTAGGACAACATATCTATGAAACTTACGGGGATACTT
GGGCAGGAGTGGAAG---CCATAATAAGAATTCTGCAA---CAACTGCTG---TTTATCCAT---TTCAGAATTGGGTGT
C---GACATAGCAGAATAGGCGTT---------AC---TCG------ACAG------AGGAGAGCAA----------GAA
ATGGAGCCAGTAGATCCTAG
>DD153312/B/FR/1985/pNL43-patent
ATGGAACAAGCCCCAGAAGACCAAGGGCCACAGAGGGAGCCATACAATGAATGGACACTAGAGCTTTTAGAGGAACTTAA
GAGTGAAGCTGTTAGACATTTTCCTAGGATATGGCTCCATAACTTAGGACAACATATCTATGAAACTTACGGGGATACTT
GGGCAGGAGTGGAAG---CCATAATAAGAATTCTGCAA---CAACTGCTG---TTTATCCAT---TTCAGAATTGGGTGT
C---GACATAGCAGAATAGGCGTT---------AC---TCG------ACAG------AGGAGAGCAA----------GAA
ATGGAGCCAGTAGATCCTAG
>DL260745/B/FR/1983/HXB2_patent
ATGGAACAAGCCCCAGAAGACCAAGGGCCACAGAGGGAGCCACACAATGAATGGACACTAGAGCTTTTAGAGGAGCTTAA
GAATGAAGCTGTTAGACATTTTCCTAGGATTTGGCTCCATGGCTTAGGGCAACATATCTATGAAACTTATGGGGATACTT
GGGCAGGAGTGGAAG---CCATAATAAGAATTCTGCAA---CAACTGCTG---TTTATCCATT--TTCAGAATTGGGTGT
C---GACATAGCAGAATAGGCGTT---------AC---TCG------ACAG------AGGAGAGCAA----------GAA
ATGGAGCCAGTAGATCCTAG
>DL464814/B/FR/1983/HXB2_patent
ATGGAACAAGCCCCAGAAGACCAAGGGCCACAGAGGGAGCCACACAATGAATGGACACTAGAGCTTTTAGAGGAGCTTAA
GAATGAAGCTGTTAGACATTTTCCTAGGATTTGGCTCCATGGCTTAGGGCAACATATCTATGAAACTTATGGGGATACTT
GGGCAGGAGTGGAAG---CCATAATAAGAATTCTGCAA---CAACTGCTG---TTTATCCATT--TTCAGAATTGGGTGT
C---GACATAGCAGAATAGGCGTT---------AC---TCG------ACAG------AGGAGAGCAA----------GAA
ATGGAGCCAGTAGATCCTAG
>DM111087/B/FR/1985/pNL43-patent
ATGGAACAAGCCCCAGAAGACCAAGGGCCACAGAGGGAGCCATACAATGAATGGACACTAGAGCTTTTAGAGGAACTTAA
GAGTGAAGCTGTTAGACATTTTCCTAGGATATGGCTCCATAACTTAGGACAACATATCTATGAAACTTACGGGGATACTT
GGGCAGGAGTGGAAG---CCATAATAAGAATTCTGCAA---CAACTGCTG---TTTATCCAT---TTCAGAATTGGGTGT
C---GACATAGCAGAATAGGCGTT---------AC---TCG------ACAG------AGGAGAGCAA----------GAA
ATGGAGCCAGTAGATCCTAG
>DQ007901/B/CN/2002/02HNsmx2
ATGGAACAAGCCCCAGAGGACCAAGGGCCACAGAGGGAACCATACAATGAGTGGACACTAGAGCTTTTAGAGGAGCTTAA
GAGGGAAGCTGTTAGACATTTTCCTAGGACATGGCTCCATGGGTTGGGACAACATATCTATGAAACATATGGGGATACTT
GGGCAGGAGTGGAAG---CCATAATAAGAATTCTGCAA---CAACTGCTG---TTTATTCAT---TTCAGAATTGGGTGT
C---AACATAGCAGAATAGGCATT---------AC---TCC------ACAG------AGGAGAGCAA----------GAA
ATGGAGCCAGTAGATCCTAG
>DQ127534/B/US/-/AC_04_0_Days_Consen_fa
ATGGAACAAGCCCCAGAAGACCAAGGGCCACAGAGGGAGCCACACAATGAATGGACACTAGAGCTTTTGGAGGAGCTTAA
GAGTGAAGCTGTTAGGCATTTTCCTAGGATATGGCTCCATAACTTAGGACAACATATCTATGAAACTTATGGAGATACTT
GGGCAGGAGTGGAAG---CTTTAATAAGAATCCTACAA---CAACTGCTG---TTTATTCAT---TTCAGAATTGGGTGT
C---AACATAGCAGAATAGGCATT---------CT---TCA------ACGG------AGAAGAGCAA----------GAA
ATGGAGCCAGTAGATCCTAG
>DQ127535/B/US/-/AC_04_1650_Days_Seq1_fa
ATGGAACAAGCCCCAGAAGACCAAGGGCCACAGAGGGAGCCACACAATGAATGGACACTAGAGCTTTTGGAGGAGCTTAA
GAGTGAAGCTGTTAGGCATTTTCCTAGGATATGGCTCCATAACTTAGGACAACATATCTATGAAACTTATGGAGATACTT
GGGCAGGAGTGGAAG---CTTTAACAAGAAGCCTACAA---CAACTGCTG---TTTATTCAT---TTCAGAATTGGGTGT
C---AACATAGCAGAATAGGCATT---------CT---TCA------ACGG------AGAAGAGCAA----------GAA
ATGGAGCCAGTAGATCCTAG
>DQ127536/B/US/-/AC_04_1650_Days_Seq2_fa
ATGGAACAAGCCCCAGAAGACCAAGGGCCACAGAGGGAGCCACACAATGAATGGACACTAGAGCTTTTGGAGGAGCTTAA
GAGTGAAGCTGTTAGGCATTTTCCTAGGATATGGCTCCATAACTTAGGACAACATATCTATGAAACTTATGGAGATACTT
GGGCAGGAGTGGAAG---CTTTAATAAGAATCCTACAA---CAACTGCTG---TTTATTCAT---TTCAGAATTGGGTGT
C---AACATAGCAGAATAGGCATT---------CT---TCA------ACGG------AGAAGAGCAA----------GAA
ATGGAGCCAGTAGATCCTAG
>DQ127537/B/US/-/AC_16_0_Days_Consen_fa
ATGGAACAAGCCCCAGAAAACCAAGGGCTACAGAGGGAGCCATACAATGAGTGGACACTAGAGCTTTTAGAGGAACTTAA
GAGTGAAGCTGTTAGACATTTTCCTCAGCCGTGGCTCCATAACTTAGGGCAATATATCTATGAAACTTATGGGGATACTT
GGACAGGAGTGGAAG---CCATAATAAGAATTCTGCAA---CAAATGCTG---TTTATTCAT---TTCAGAATTGGGTGC
C---ATCATAGCAGAATAGGCATC---------CT---TCG------CCAG------AGGAGAACAA----------GGA
ATGGAGCCAGTAGATCCTAG
>DQ127538/B/US/-/AC_16_1934_Days_Seq1_fa
ATGGAACAAGCCCCAGAAAACCAAGGGCCACAGAGGGAGCCATACAATGAGTGGACACTAGAGCTTTTAGAGGAACTTAA
GAGTGAAGCTGTTAGACATTTTCCTCAGCCGTGGCTCCATAACTTAGGGCAATATATCTATGAAACTTATGGGGATACTT
GGACAGGAGTGGAAG---CCATAATAAGAATTCTGCAA---CAAATGCTG---TTTATTCAT---TTCAGAATTGGGTGC
C---ATCATAGCAGAATAGGCATC---------CT---TCG------CCAG------AGGAGAACAA----------GGA
ATGGAGCCAGTAGATCCTAG
>DQ127539/B/US/-/AC_16_1934_Days_Seq2_fa
ATGGAACAAGCCCCAGAAAACCAAGGGCCACAGAGGGAGCCATACAATGAGTGGACACTAGAGCTTTTAGAGGAACTTAA
GAGTGAAGCTGTTAGACATTTTCCTCAGCCGTGGCTCCATAACTTAGGGCAATATATCTATGAAACTTATGGGGATACTT
GGACAGGAGTGGAAG---CCATAATAAGAATTCTGCAA---CAAATGCTG---TTTATTCAT---TTCAGAATTGGGTGC
C---ATCATAGCAGAATAGGCATC---------CT---TCG------CCAG------AGGAGAACAA----------GGA
ATGGAGCCAGTAGATCCTAG
>DQ127548/B/US/-/AC_59_41_Days_Seq1_fa
ATGGAACAAGCCCCACAAGACCAAGGGCCACCGAGGGAGCCATACCATGACTGGGCACTAGAGATTTTAGAGGAACTTAA
GAATGAAGCTGTTAGACATTTTCCCAGGATATGGCTCCATGGCTTAGGGCAGCAGATCTATGGAACTTATGGGGATACTT
GGGAAGGAGTGGAAG---CCATAATCAGAACTTTGCAA---CAACTGCTG---TTCATTCAT---TTCAGGATTGGGTGT
C---AACATAGCAGAATAGGCATT---------AT---TCG------ACAG------AGGAGAACAA----------GAA
ATGGAGCCAGTAGATCCTAG
>DQ127549/B/US/-/AC_59_41_Days_Seq2_fa
ATGGAACAAGCCCCACAAGACCAAGGGCCACCGAGGGAGCCATACCATGACTGGGCACTAGAGATTTTAGAGGAACTTAA
GAATGAAGCTGTTAGACATTTTCCCAGGATATGGCTCCATGGCTTAGGGCAGCAGATCTATGGAACTTATGGGGATACTT
GGGAAGGAGTGGAAG---CCATAATCAGAACTTTGCAA---CAACTGCTG---TTCATTCAT---TTCAGGATTGGGTGT
C---AACATAGCAGAATAGGCATT---------AT---TCG------ACAG------AGGAGAACAA----------GAA
ATGGAGCCAGTAGATCCTAG
>DQ127550/B/US/-/AC_59_111_Days_Seq1_fa
ATGGAACAAGCCCCACAAGACCAAGGGCCACCGAGGGAGCCATACCATGACTGGGCACTAGAGATTTTAGAGGAACTTAA
GAATGAAGCTGTTAGACATTTTCCCAGGATATGGCTCCATGACTTAGGGCAGCAGATCTATGAAACTTATGGGGATACTT
GGGAAGGAGTGGAAG---CCATAATCAGAACTTTGCAA---CAACTGCTG---TTCATTCAT---TTCAGGATTGGGTGT
C---AACATAGCAGAATAGGCATT---------AT---TCG------ACAG------AGGAGAACAA----------GAA
ATGGAGCCAGTAGATCCTAG
>DQ127551/B/US/-/AC_59_111_Days_Seq2_fa
ATGGAACAAGCCCCACAAGACCAAGGGCCACCGAGGGAGCCATACCATGACTGGGCACTAGAGATTTTAGAGGAACTTAA
GAATGAAGCTGTTAGACATTTTCCCAGGATCTGGCTCCATGGCTTAGGGCAGCAGATTTATGAAACTTATGGGGATACTT
GGGAAGGAGTGGAAG---CCATAATCAGAACTTTGCAA---CAACTGCTG---TTCATTCAT---TTCAGGATTGGGTGT
C---AACATAGCAGAATAGGCATT---------AT---TCG------ACAG------AGGAGAACAA----------GAA
ATGGAGCCAGTAGATCCTAG
>DQ207940/B/GE/2003/03GEMZ004
ATGGAACAAGCCCCGGAAGACCAAGGGCCACAGAGGGAACAATACAATGAATGGACACTAGAGATTTTAGAGGAGCTTAA
GAGAGAAGCTGTTAGACATTTTCCTAGGCCATGGCTCCAGGGCTTAGGACAATACATCTATGAAACTTATGGGGATACTT
GGGCAGGAGTGGAAG---CCATAACAAGAACTCTGCAA---CACCTGCTG---TTTGTTCAT---TTCAGAATTGGGTGT
C---AACACAGCAGAATAGGCATT---------AA---TCC------ACAA------AGGAGAGCAAGAA-------GAA
ATGGAACCAGTAGATCCTAG
>DQ207942/B/GE/2003/03GEMZ010
ATGGAACAAACCCCAGAGGACCAAGGGCCACAGAGGGAGCCATCCAATGAATGGGCACTAGAACTTTTGGAGGAACTTAA
GAGTGAAGCTGTTAGACATTTTCCTAGGCCATGGCTCCATAACTTAGGACAATATATCTATGAAACTTATGGAGATACTT
GGACAGGAGTGGAAG---CCATAATAAGAACTCTGCAA---CAACTGCTG---TTTATTCAT---TTCAGAATTGGATGT
C---GACATAGCAGAATAGGCATT---------AC---TCG------ACAG------AGGAGAGCAA----------GAA
ATGGATCCAGTAGATCCTAG
>DQ295192/B/KR/2004/04LSK7
ATGGAACAAGCCCCAGAAGACCAAGGGCCACAGAGAGAGCCATTCAATGAATGGACACTAGAGCTCTTAGAGGAACTTAA
AAGTGAGGCTGTTAAACATTTTCCTAGGCCATGGCTCCATGGCTTAGGACAACATATCTATGAAACTTACGGGGATACTT
GGGCAGGAGTAGAGG---CCATAATAAGAATTCTGCAA---CAACTGCTG---TTTATTCAT---TTCAGAATTGGATGT
C---AACATAGCAGAATAGGCATT---------AC---TCG------ACAG------ACGAGAGCAAGGAGAGGAA-GGA
ATGGAACCAGTAGACCCTAG
>DQ295193/B/KR/2004/04KMH5
ATGGAACAAGCCCCAGAAGACCAAGGGCCACAGAGGGAGCCATACAATGAGTGGACACTAGAGCTCTTAGAGGAACTTAA
GAGTGAAGCTGTTAGACATTTTCCTAGGCCATGGCTCCATGGCTTAGGACAACATATCTATGAAACTTACGGGGATACTT
GGGCAGGAGTAGAAG---CCATAATAAGAATTCTGCAA---CAACTGCTG---TTTATCCAT---TTCAGAATTGGATGT
C---AACATAGCAGAATAGGCATT---------AC---TCG------ACAG------AGAAGAGCAA----------GGA
ATGGAGCCAGTAGATCCTAG
>DQ295194/B/KR/2004/04WK7_HIV_1_wk
ATGGAACAAGCCCCAGAAGACCAAGGGCCACAGAGGGAGCCATACAATGAATGGACACTAGAGCTCTTAGAGGAACTTAA
GAGTGAAGCTGTTAGACATTTTCCTAGGCCATGGCTCCATAGCTTAGGACAACATATCTATGAAACTTACGGGGATACTT
GGACAGGAGTAGAAG---CCATAATAAGAATTCTGCAA---CAACTGCTG---TTTATTCAT---TTCAGAATTGGATGT
C---ATCATAGCAGGATAGGCATT---------AT---TCG------ACAG------AGGAGAGCAA----------GGA
ATGGAGCCAGTAGATCCTAG
>DQ295196/B/KR/2004/04KYR8
ATGGAACGAGCCCCAGAAGACCAAGGGCCACAGAGGGAGCCATACAATGAATGGACACTAGAGCTCTTAGAGGAACTTAA
GAATGAAGCTGTTAGACATTTTCCTAGGCCATGGCTCCATAGCTTAGGGGAATATATCTATGAAACTTACGGGGATACTT
GGGCAGGAGTAGAAG---CCATAATAAGAATTCTGCAA---CAACTGCTG---TTTATTCAT---TTCAGAATTGGATGT
C---ACCATAGCAGAATAGGCATT---------AT---TCG------ACAG------AGGAGAGCAA----------GGA
ATGGAGCCAGTAGATCCTAG
>DQ322223/B/CA/-/GOL016V01
ATGGAACAAGCCCCAGGAGACCAAGGGCCACAGAGGGAGCCATATAATGAATGGGCACTAGAGCTTTTAGAGGAGCTTAA
GAGTGAAGCTGTTAGGCATTTTCCTAGGGCCTGGCTCCATGGCTTAGGACAATACATCTATGAAACCTATGGGGACACTT
GGGCAGGAGTGGAAG---CCTTACTAAGAATGCTGCAA---CAACTGCTG---TTTACTCAT---TTCAGAATTGGGTGT
C---AACATAGCAGAATAGGCATT---------AT---TCG------GCAG------AGGAGAACAA----------GAA
ATGGAGCCAGTAGATCCTAG
>DQ322224/B/CA/-/GOL016V10
ATGGAACAAGCCCCAGGAGACCAAGGGCCACAGAGGGAGCCATATAATGAATGGGCACTAGAGCTTTTAGAGGAGCTTAA
GAGTGAAGCTGTTAGGCATTTTCCTAGGGCCTGGCTCCATGGCTTAGGACAATACATCTATGAAACCTATGGGGACACTT
GGGCAGGAGTGGAAG---CCTTACTAAGAATGCTGCAA---CAACTGCTG---TTTACTCAT---TTCAGAATTGGGTGT
C---AACATAGCAGAATAGGCATT---------AT---TCG------GCAG------AGGAGAACAA----------GAA
ATGGAGCCAGTAGATCCTAG
>DQ322225/B/CA/-/HND_DRPI039V01
ATGGAACAAGCCCCGGAAGACCAAGGGCCACAGAGAGAGCCATACAATCAATGGACACTAGATCTTTTGGAGGAGCTTAA
GAATGAAGCTGTCAGACATTTCCCTAGGCCATGGCTTCATGGCCTAGGACAATATATCTATGAGACTTATGGGGATACTT
GGACAGGGGTGGAAG---CCTTGATAAGAATACTGCAA---CAACTGCTG---TTCATTCAT---TTCAGGATCGGGTGT
C---GACATAGCAGAATAGGTATT---------CT---GCA------ACAG------AGGAGAGCAA----------GGA
ATGGAGCCAGTAGATCCTAG
>DQ322226/B/CA/-/HND_DRPI039V08
ATGGAACAAGCCCCGGAAGACCAARGGCCACAGAGAGAGCCATACAATCAATGGACACTAGATCTTTTGGAGGAGCTTAA
GAATGAAGCTGTCAGACATTTCCCTAGGCCATGGCTTCATGGCCTAGGACAATATATCTATGAGACTTATGGGGATACTT
GGACAGGGGTGGAAG---CCTTGATAAGAATACTGCAA---CAACTGCTG---TTCATTCAT---TTCAGGATCGGGTGT
C---GACATAGCAGAATAGGTATT---------CT---GCA------ACAG------AGGAGARCAA----------GGA
ATGGAGCCAGTAGATCCTAG
>DQ322227/B/CA/-/HDM003V01
ATGGAACAAGCCCCAGAAGACCAAGGGCCACAGAGAGAGCCATACAATGAATGGACACTAGAGCTTTTGGAGGAGCTTAA
GCATGAAGCTGTTAGACATTTTCCTAGGCCCTGGCTCCATGGCCTAGGGCAGTATATCTACGACACTTATGGGGATACTT
GGGCAGGAGTGATAG---CCATAATAAGAATTCTGCAA---CAACTGCTG---TTTACTCAT---TTCAGAATTGGGTGT
C---GACATAGCAGAATAGGCATT---------ACTGGTCG------ACAG------AGGAGAACAA----------GAA
ATGGAGCCAATCGATCCTAG
>DQ322228/B/CA/-/HDM003V04
ATGGAACAAGCCCCAGAAGACCAAGGGCCACAGAGAGAGCCATACAATGAATGGACACTAGAGCTTTTGGAGGAGCTTAA
GCATGAAGCTGTTAGACATTTTCCTAGGCCCTGGCTCCATGGCCTAGGGCAGTATATCTACGACACTTATGGGGATACTT
GGGCAGGAGTGATAG---CCATAATAAGAATTCTGCAA---CAACTGCTG---TTTACTCAT---TTCAGAATTGGGTGT
C---GACATAGCAGAATAGGCATT---------ACTGGTCG------ACAG------AGGAGAACAA----------GAA
ATGGAGCCAATCGATCCTAG
>DQ322229/B/CA/-/HDM003V09_2
ATGGAACAAGCCCCAGAAGACCAAGGGCCACAGAGAGAGCCATACAATGAATGGACACTAGAGCTTTTGGAGGAGCTTAA
GCATGAAGCTGTTAGACATTTTCCTAGGCCCTGGCTCCATGGCCTAGGGCAGTATATCTACGACACTTATGGGGATACTT
GGGCAGGAGTGATAG---CCATAATAAGAATTCTGCAA---CAACTGCTG---TTTACTCAT---TTCAGAATTGGGTGT
C---GACATAGCAGAATAGGCATT---------ACTGGTCG------ACAG------AGGAGAACAA----------GAA
ATGGAGCCAATCGATCCTAG
>DQ322230/B/CA/-/HDM003V09_5
ATGGAACAAGCCCCAGAAGACCAAGGGCCACAGAGAGAGCCATACAATGAATGGACACTAGAGCTTTTGGAGGAGCTTAA
GCATGAAGCTGTTAGACATTTTCCTAGGCCCTGGCTCCATGGCCTAGGGCAGTATATCTACGACACTTATGGGGATACTT
GGGCAGGAGTGATAG---CCATAATAAGAATTCTGCAA---CAACTGCTG---TTTACTCAT---TTCAGAATTGGGTGT
C---GACATAGCAGAATAGGCATT---------ACTGGTCG------ACAG------AGGAGAACAA----------GAA
ATGGAGCCAATCGATCCTAG
>DQ322239/B/CA/-/HTM360V05_variant_3
ATGGAACAAGCCCCAGAGGACCAAGGGCCRCAGAGGGARCCATACAATGAATGGGCRCTAGAGCTTTTAGAGGAGCTTAA
GAGTGAAGCTGTTAGGCATTTTCCTAGGTCATGGCTCCATAACTTAGGACAATATATCTATGAAACTTATGGGGATACTT
GGGCAGGAGTGGAAG---CCATAATAAGAATTCTGCAA---CAACTGCTG---TTTATTCAT---TTCAGAATTGGGTGT
C---GACATAGCAGAATAGGCRTT---------GM---TCG------ACAG------AGGAGAGCAA----------GAA
ATGGAGCCAGTAGAYCCTAG
>DQ354112/B/TH/1996/M140
ATGGAACAAACCCCAGAAGACCAAGGGCCACAGAGGGAACCAC------AATGGACACTAGAGCTTCTAGAGGAGCTTAA
GAGTGAAGCTGTTAGACATTTTCCTAGGGTGTGGCTCCATGGCTTAGGACAGTACGTCTATGAAACTTATGGGGATACTT
GGGCAGGAGTGGAGG---CCATAATACGAATCCTACAA---CAACTGCTG---TTTATTCAT---TTCAGAATTGGGTGT
C---AACATAGCAGAATAGGCATC---------AC---TCG------ACAG------AGGAGAGCAA----------GAA
ATGGAGCCAGTAGATCCTAG
>DQ354119/B/TH/1996/M149
ATGGAACAAGCCCCAGAAGACCAAGGGCCACAGAGGGAGCCAGCCAATGAATGGACAATAGAGCTTTTAGAGGAACTTAA
GAGTGAAGCTGTTAGACATTTTCCTAGGATATGGCTTCATGGATTAGGACAACATATCTATGAAACTTATGGGGATACTT
GGGCAGGAGTGGAAG---CCATAATAAGAACTCTGCAA---CAACTGCTG---TTTATTCAT---TTCAGAATTGGATGT
C---GACATAGCAGAATAGGCATT---------AC---TCC------ACAG------AGGAGAGCAA----------GGA
ATGGAGCCAGTAGATCCTAG
>DQ358805/B/BR/2002/02BR002
ATGGAACAAGCCCCAGAAGACCAAGGGCCACAGAGGGAGCCATACAATGAGTGGACACTAGAGCTTTTAGAGGAACTCAA
AAGAGAAGCTGTTAGACATTTTCCTAGGATCTGGCTTCAGAACCTAGGACAATATATCTATGAAACTTATGGGGATACTT
GGGCAGGAGTGGAGG---CCATAATAACAATACTGCAA---CAACTGCTG---TTTATTCAT---TTCAGAATTGGATGT
C---ACCATAGCAGGATAGGCATT---------AT---TCG------ACAG------AGGAGAGCAA----------GAA
ATGGAGCCAGTAGATCCTAG
>DQ358808/B/BR/2002/02BR008
ATGGAACAAACCCCAGAAGACCAAGGGCCACAGAGGGAGCCATATAATGAATGGACACTAGAGCTTTTAGAAGAACTTAA
GAGTGAAGCTGTTAGACATTTTCCTAGGATATGGCTCCATAGCTTAGGACAGTATATCTATCAAACTTATGGGGATACTT
GGACAGGAGTGGAAG---CCCTAATAAGAATCCTGCAA---CAACTGCTG---TTTATTCAT---TTCAGAATTGGATGT
C---AACATAGCAGAATAGGCATT---------AT---CCC------ACAG------AGGAGAGCAA----------GGA
ATGGATCCAGTAGATCCTAG
>DQ358809/B/BR/2002/02BR011
ATGGAACGAGCCCCGGAAGACCAAGGGCCACAGAGGGAGCCATACAATGAATGGACACTAGAGCTTCTAGAAGAACTTAA
GGGTGAAGCTGTTAGACATTTTCCTAGGACATGGCTCCATAGCTTAGGACAATATATCTATGAAACTTATGGGGATACTT
GGGCAGGAGTGGAAG---CCTTAATAAGAATGCTGCAA---CAACTGCTG---TTTATTCAT---TTCAGAATTGGATGT
C---AACATAGCAGAATAGGCATT---------AC---TCG------ACAG------AGGAGAGCAA----------GGA
ATGGAGCCAGTAGATCCTAG
>DQ358810/B/BR/2002/02BR013
ATGGAACAAGCCCCAGAAGACCAAGGGCCACAGAGAGAGCCATACAATGAATGGACACTAGAGCTTTTAGAGGAACTGAA
GAATGAAGCTGTTAGACATTTTCCTAGGCCATGGCTCCATGGTTTAGGACAACATATCTATGAAACTTATGGGGATACTT
GGGCAGGAGTGGAAG---CCATAATAAGAATTCTGCAA---CAACTGCTG---TTTATTCAT---TTCAGAATTGGATGT
C---AACATAGCAGAATAGGCATT---------CT---CCG------ACAG------AGGAGAGCAA----------GAA
ATGGAGCCAGTAGATCCTAG
>DQ383746/B/AR/2002/02AR114146
ATGGAACAAGCCCCAGAAGATCAAGGGCCACAGAGGGAGCCATACAATGAATGGACACTAGAGCTTTTGGAGGAACTTAA
GAGTGAAGCTGTTAGGCATTTTCCTAGGCTATGGCTCCATAGCTTAGGACAATATATTTATGAAACTTATGGGGATACTT
GGGCAGGAGTGGAAG---CCATAATAAGAATTCTGCAA---CAACTGCTG---TTTATTCAT---TTCAGAATTGGATGT
C---GACATAGCAGAATAGGCATT---------AT---TCC------ACAG------AGGAGAGCAA----------GAA
ATGGAGCCAGTAGATCCTAG
>DQ383748/B/AR/2003/03AR137681
ATGGAACAAGCCCCAGAAGACCAAGGGCCACAGAGAGAGCCATACAATGAATGGACACTAGAGCTTTTAGAAGAGCTTAA
GAGTGAAGCTGTTAGACACTTTCCTAGGATATGGCTCCATGGCCTAGGACAACATATCTATGAAACTTATGGGGACACTT
GGGCAGGAGTGGAAG---CCTTAATAAGAATTCTGCAA---CAACTGCTG---TTTATTCAT---TTCAGAATTGGGTGT
C---GACATAGCAGGATAGGCATT---------AT---TCG------------------AAGAGCAA----------GAA
ATGGAGCCAGTAGATCCTAA
>DQ383749/B/AR/2003/03AR138910
ATGGAACGAGCCCCAGAAGACCAAGGGCCACAGAGGGAGCCATACAATGAATGGACACTAGAGCTTTTAGAGGAGCTTAA
GAATGAAGCTGTTAGACACTTCCCCAGGACATGGCTCCATGGCTTAGGGCAACATATCTATGCAACTTATGGAGATACTT
GGGCAGGAGTGGAAG---CCATAATAAGAATTCTGCAA---CAATTGCTA---TTTATTCAT---TTCAGAATTGGGTGT
C---AACATAGCAGAATAGGCATC---------CT---TCG------ACGG---------GGAACAA----------GAA
ATGGAGCCAGTAGATCCTAG
>DQ383751/B/AR/2004/04AR151263
ATGGAACAAGCCCCGGAAGACCAAGGGCCACAGAGGGAGCCATACAGTGAATGGACATTAGAGCTTTTAGAGGAGCTTAA
GAGTGAAGCTGTTAGACATTTTCCTAGGGTGTGGCTTCATGGCTTAGGGCAACACATCTATGAAACTTATGGGGATACAT
GGGCAGGAGTGGAAG---CCATAATAAGAACTCTGCAA---CAACTGCTG---TTTATTCAT---TTCAGAATTGGGTGC
C---AACATAGCAGAATAGGTATT---------AC---TCG------ACAG------AGGAGATCAA----------GAA
ATGGAGCCAGTAGATCCTAG
>DQ383752/B/AR/2004/04AR151516
ATGGAACAAGCCCCAGAAAACCAAGGGCCACAGAGGGAACCATACAATGAGTGGACATTAGAGCTTTTAGAGGAACTTAA
GAGTGAAGCTGTCARACATTTTCCTAGGAYATGGCTCCAGAGCTTAGGACAATATATTTATGAAACTTATGGGGACACTT
GGGCAGGAGTAGAAG---CCATAATAAGAATACTGCAA---CAACTGCTG---TTTATTCAT---TTCAGAATTGGATGT
C---GACATAGCAGAATAGGCATT---------AC---TCT------GCAA------AGGAGAGCAA----------GGA
ATGGAGCCAGTAGATCCTAG
>DQ396398/B/ZA/2003/03ZAPS045MB2
ATGGAACAAACCCCAGAAGACCACGGGCCACAGAGGGAGCCATACAATGAATGGACATTAGAGCTTTTAGAGGAGCTTAA
GAGTGAAGCTGTCAGACATTTTCCTAGGCCATGGCTTCATGGCTTAGGGCAACATATATATGAAACTTATGGGGACACTT
GGACAGGAGTAGAAG---CCTTACTAAGGAGTCTGCAA---CAACTGCTG---TTTATTCAT---TTCAGAATTGGGTGT
C---GACATAGCAGAATAGGCATC---------CT---CCA------ACAG------AGGAGAGCAA----------GAA
ATGGAGCCAGTAGATCCTAG
>DQ487188/B/US/1993/WCD32P0793
ATGGAACAAGCCCCAGAAGACCAAGGGCCACAGAGGGAGCCATACCATGAATGGACACTAGAGCTTTTAGAGGAGCTTAA
GAGTGAAGCTGTTAGACATTTTCCTAGGATATGGCTCCATAACTTAGGGCAATATATCTATGAAACTTATGGGGATACTT
GGACAGGAGTGGAAG---CCTTAATAAGAATTCTGCAA---CAACTGCTG---TTTATTCAT---TTCAGAATTGGGTGT
C---AACATAGCAGAATAGGCATT---------CT---TCA------ACGG------AGGAGAGCAA----------GAA
ATGGAGCCAGTAGATCCTAG
>DQ487189/B/US/1995/WCD32P1195
ATGGAACAAGCCCCAGAAGACCAAGGGCCACAGAGGGAGCCATACCATGAATGGACACTAGAGCTTTTAGAGGAACTTAA
GAGTGAAGCTGTTAGACATTTTCCTAGGATATGGCTCCATAACTTAGGGCAATATATCTATGAAACTTATGGGGATACTT
GGACAGGAGTGGAAG---CCTTAATAAGAATTCTGCAA---CAACTGCTG---TTTATTCAT---TTCAGAATTGGGTGC
C---AACATAGCAGAATAGGCATT---------CT---TCA------ACGA------AGGAGAGCAA----------GAA
ATGAAGCCAGTAGATCCTAG
>DQ487190/B/US/1993/WCM32P0793
ATGGAACAAGCCCCAGAAGACCAAGGGCCACAGAGGGAGCCATACAATGAATGGACATTAGAGCTTTTAGAAGAGCTTAA
GAATGAAGCTGTTAGACATTTTCCTAGGGTATGGCTCCATAGCTTAGGGCAACACATCTATGAAACTTATGGGGATACTT
GGGCAGGAGTGGAAG---CCATAATAAGAATTCTGCAA---CAACTGCTG---TTTATTCAT---TTCAGAATTGGGTGT
C---AACATAGCAGAATAGGCATT---------CT---TCA------ACAG------AGGAGAGCAA----------GAA
ATGGAGCCAGTAGATCCTAA
>DQ487191/B/US/1996/WCM32P0896
ATGGAACAAGCCCCAGAAGACCAAGGGCCACAGAGGGAGCCATACAATGAATGGACATTAGAGCTTTTAGAAGAGCTTAA
GAATGAAGCTGTTAGACATTTTCCTAGGGTATGGCTCCATAGCTTAGGGCAATATATCTATGAAACTTATGGGGATACTT
GGGCAGGAGTGGAAG---CCATAATAAGAATTCTGCAA---CAACTGCTG---TTTATTCAT---TTCAGAATTGGGTGT
C---AACATAGCAGAATAGGCATT---------CT---TCA------ACAG------AGGAGAGCAA----------GAA
ATGGAGCCAGTAGATCCTAA
>DQ672623/B/IT/2005/SG1
ATGGAACAAGCCCCAGAAGACCAAGGGCCACAGAGGGAGCCATACAATAGATGGACACTAGAACTTTTAGAAGAGCTTAA
GAATGAAGCTGTTAGACACTTTCCTAGAACATGGCTCCATGGCCTAGGGCAATATATATATGAAACTTATAGGGATACTT
AGGCAGGAGTGGAGG---CCATAACAAGAATTATGCAA---CAACTGCTG---TTTATCCATt--TTCAGAATCGGGTGT
C---ATCATAGCAGAATAGGCATG---------AC---TCG------ACAT------AGGAGAGCAA----------GAA
ATGGAGCCAGTAGATCCTAA
>DQ676870/B/AU/2003/PS1038_Day0
ATGGAACAAGCCCCAGAAGATCAAGGGCCACAGAGGGAGCCATACAATGAATGGACACTAGAGCTTTTAGARGAGCTTAA
GAGTGAAGCTGTWAGACATTTTCCTAGGCCATGGCTTCATAGCTTAGGACAATAYATCTATGAAACTTATGGGGATACTT
GGACAGGAGTGGAAG---CCATAATAAGAATTCTGCAA---CAACTGCTG---TTTATTCAT---TTCAGAATTGGGTGY
C---GACATAGCAGAATAGGCATT---------AT---TCA------ACTG------AGGAGAGCAA----------GAA
ATGGAGCCAGTAGATCCTAG
>DQ676871/B/AU/2004/PS1038_Day174
ATGGAACAAGCCCCAGAAGATCAAGGGCCACAGAGGGAGCCATACAATGAATGGACACTAGAGCTTTTAGAAGAGCTTAA
GAGTGAAGCTGTTAGACATTTTCCTAGGCCATGGCTTCATAGCTTAGGACAATACATCTATGAAACTTATGGGGATACTT
GGACAGGAGTGGAAG---CCATAATAAGAATTCTGCAA---CAACTGCTG---TTTATTCAT---TTCAGAATTGGGTGT
C---GACATAGCAGAATAGGCATT---------AT---TCA------ACTG------AGGAGAGCAA----------GAA
ATGGAGCCAGTAGATCCTAG
>DQ676874/B/AU/2002/PS2008_Day0
ATGGAACAAGCCCCAGAGGACCAAGGGCCACAGAGAGAGCCATACAATGAATGGACACTAGAGCTTTTAGAGGAGCTTAA
GAGGGAAGCTGTTAGACATTTTCCTAGGACATGGCTACATGGATTAGGGCAACATATCTATGACACTTATGGAGATACCT
GGGCAGGAGTGGAAG---CCATAATAAGAATGTTGCAA---CAACTGCTG---TTTATTCAT---TTCAGAATTGGGTGT
C---GACATAGCAGAATAGGAATT---------AC---TCC------ACAG------AGGAGAGCAA----------GAA
ATGGAACCAGTAGATCCTAG
>DQ676875/B/AU/2003/PS2008_Day182
ATGGAACAAGCCCCAGAGGACCAAGGGCCACAGAGAGAGCCATACAATGAATGGACACTAGAGCTTTTAGAGGAGCTTAA
GAGGGAAGCTGTTAGACATTTTCCTAGGACATGGCTACATGGATTAGGGCAACATATCTATGACACTTATGGAGATACCT
GGGCAGGAGTGGAAG---CCATAATAAGAATGTTGCAA---CAACTGCTG---TTTATTCAT---TTCAGAATTGGGTGT
C---GACATAGCAGAATAGGAATT---------AC---TCC------ACAG------AGGAGAGCAA----------GAA
ATGGAACCAGTAGATCCTAG
>DQ676876/B/AU/2003/PS2008_Day377
ATGGAACAAGCCCCAGAGGACCAAGGGCCACAGAGAGARCCATACAATGAATGGACACTAGAGCTTTTAGAGGAGCTTAA
GAGGGAAGCTGTTAGACATTTTCCTAGGACATGGCTACATGGATTAGGGCAACATATCTATGACACTTATGGAGATACCT
GGGCAGGAGTGGAAG---CCATAATAAGAATGTTGCAA---CAACTGCTG---TTTATTCAT---TTCAGAATTGGGTGT
C---GACATAGCAGAATAGGAATT---------AC---TCC------ACAG------AGGAGAGCAA----------GAA
ATGGAACCAGTAGATCCTAG
>DQ676877/B/AU/2003/PS2016_Day0
ATGGAACGAGCCCCAGAAGACCAAGGGCCACAGAGAGAGCCAGACAATGAATGGACACTAGAGCTTTTAGAGGAGCTTAA
AATTGAAGCTGTCAGACATTTTCCTAGGGTGTGGCTACATGGCTTAGGGCAACATATCTATGAAACTTATGGGGATACTT
GGGCAGGAGTAAAGG---CCATAATAAGAATTCTGCAA---CAGCTGCTG---TTTGTTCAT---TTCAGGATTGGGTGT
C---AACATAGCAGGATAGGCATT---------AT---TCC------ACAG------AGGAACGCAA----------GAA
ATGGAGCCAGTAGATCCTAG
>DQ676878/B/AU/2003/PS2016_Day193
ATGGAACGAGCCCCAGAAGACCAAGGGCCACAGAGAGAGCCAGACAATGAATGGACACTAGAGCTTTTAGAGGAGCTTAA
AATTGAAGCTGTCAGACATTTTCCTAGGGTGTGGCTACATGGCTTAGGGCAACATATCTATGAAACTTATGGGGATACTT
GGGCAGGAGTAAAGG---CCATAATAAGAATTCTGCAA---CAGCTGCTG---TTTGTTCAT---TTCAGGATTGGGTGT
C---ARCATAGCAGGATAGGCATT---------AT---TCC------ACAG------AGGAACGCAA----------GAA
ATGGAGCCAGTAGATCCTAG
>DQ676879/B/AU/2004/PS2016_Day380
ATGGAACGAGCCCCAGAAGACCAAGGGCCACAGAGAGAGCCAGACAATGAATGGACACTAGAGCTTTTAGAGGAGCTTAA
AATTGAAGCTGTCAGACATTTTCCTAGGGTGTGGCTACATGGCTTAGGGCAACATATCTATGAAACTTATGGGGATACTT
GGGCAGGAGTAAAGG---CCATAATAAGAATTCTGCAA---CAGCTGCTG---TTTGTKCAT---TTCAGGATTGGGTGT
C---ARCATAGCAGGATAGGCATT---------AT---TCC------ACAG------AGGAACGCAA----------GAA
ATGGAGCCAGTAGATCCTAG
>DQ676880/B/AU/2003/PS2019_Day0
ATGGAACGAGCCCCAGAAGACCAAGGGCCACAGAGAGAGCCAGACAATGAATGGACACTAGAGCTTTTAGAGGAGCTTAA
GAGTGAAGCTGTCAGACATTTTCCTAGGGTGTGGCTACATGGATTAGGGCAACATATCTATGAAACTTATGGAGATACTT
GGGCAGGAGTGAGGG---CCATAATAAGAATTCTGCAA---CAGTTGCTG---TTTATTCAT---TTCAGAATTGGGTGT
C---GACATAGCAGGATAGGCATT---------AT---TCC------ACAG------AGGAACGCAA----------GAA
ATGGAGCCAGTAGATCCTAG
>DQ676881/B/AU/2003/PS2019_Day171
ATGGAACGAGCCCCAGAAGACCAAGGGCCACAGAGAGAGCCAGACAATGAATGGACACTAGAGCTTTTAGAGGAGCTTAA
GAGTGAAGCTGTCAGACATTTTCCTAGGGTGTGGCTACATGGATTAGGGCAACATATCTATGAAACTTATGGAGATACTT
GGGCAGGAGTGAGGG---CCATAATAAGAATTCTGCAA---CAGTTGCTG---TTTATTCAT---TTCAGAATTGGGTGT
C---GACATAGCAGGATAGGCATT---------AT---TCC------ACAG------AGGAACRCAA----------GAA
ATGGAGCCAGTAGATCCTAG
>DQ676882/B/AU/2004/PS2019_Day367
ATGGAACGAGCCCCRGAAGACCAAGGRCCACAGAGAGAGCCAGACAATGAATGGACACTAGAGCTTTTAGAGGAGCTTAA
GAGTGAAGCTGTCAGACATTTTCCTAGGGTGTGGCTACATGGATTAGGGCAACATATCTATGAAACTTATGGAGATACTT
GGGCAGGAGTGAGGG---CCATAATAAGAATTCTGCAA---CAGTTGCTG---TTTATTCAT---TTCAGAATTGGGTGT
C---GACATAGCAGGATAGGCATT---------AT---TCC------ACAG------AGGAACGCAA----------GAA
ATGGAGCCAGTAGATCCTAG
>DQ676883/B/AU/2002/PS3002_Day0
ATGGAACAAGCCCCAGGAGACCAAGGGCCACAGAGGGAGCCATACAATGAATGGACACTAGAGCTTTTAGAGGAGCTTAA
GRGGGAAGCTGTTAGACATTTTCCTAGGGTATGGCTACAAGGCTTAGGGCAACATATCTATGAAACTTATGGAGACACKT
GGACAGGAGTGGAAG---CCATAATAAGAATTCTGCAA---CAACTGTTG---TTTATTCAT---TTCAGAATTGGGTGT
C---GACATAGCAGAATAGGCATT---------AC---CCC------ACAG------AGGAGAGCAA----------GAA
ATGGATCCAGTAGATCCTAG
>DQ676884/B/AU/2003/PS3002_Day199
ATGGAACAAGCCCCAGGAGACCAAGGGCCACAGAGGGAGCCATACAATGAATGGACACTAGAGCTTTTAGAGGARCTTAA
GAGGGAAGCTGTTAGACATTTTCCTAGGGTATGGCTACAAGGCTTAGGRCAACATATCTATGAAACTTATGGAGACACTT
GGACAGGAGTGGAAG---CCATAATAAGAATTCTGCAA---CAACTGTTG---TTTATTCAT---TTCAGAATTGGGTGT
C---GACATAGCAGAATAGGCATT---------AY---CYC------ACAG------AGRAGAGCAA----------GAA
ATGGATCCAGTAGATCCTAG
>DQ676885/B/AU/2003/PS3002_Day385
ATGGAACAAGCCCCAGRAGACCAAGGGCCACAGAGGGAGCCATACAATGAATGGACACTAGAGCTTTTAGAGGAGCTTAA
GAGGGAAGCTGTTAGACATTTTCCTAGGGTATGGCTACAAGGCTTAGGACAACATATCTATGAAACTTATGGAGACACTT
GGACAGGAGTGGAAG---CCATAATAAGAATTCTGCAA---CAACTGTTG---TTTATTCAT---TTCAGAATTGGGTGT
C---GACATAGCAGAATAGGCATT---------AC---CCC------ACAG------AGGAGAGCAA----------GAA
ATGGATCCAGTAGATCCTAG
>DQ676886/B/AU/2003/PS4048_Day0
ATGGAACGAGCCCCAGAAGATCAAGGGCCACAGAGGGAGCCATACAATGAATGGACACTAGAACTTTTAGAGGAGCTTAA
GAATGAAGCAGTTAGACACTTTCCTAGGATATGGCTTCATAGCTTAGGACAACATATCTATGAAACTTATGGGGATACTT
GGACAGGAGTGGAAG---CCATAATAAGAATTCTGCAA---CAACTGCTG---TTTATTCAT---TTCAGAATTGGGTGT
C---GACATAGCAGAATAGGCATC---------AC---TCC------ACAA------AGGAGAGCAA----------GAA
AYGGAGCCAATAGATCCTAG
>DQ676887/B/AU/2004/PS4048_Day143
ATGGAACGAGCCCCAGAAGATCAAGGGCCACAGAGGGAGCCATACAATGAATGGACACTAGAACTTTTAGAGGAGCTTAA
GAATGAAGCAGTTAGACACTTTCCTAGGATATGGCTTCATAGCTTAGGACAACATATCYATGAAACTTATGGRRATACTT
GGACAGGAGTGGAAG---CCATAATAAGAATTCTGCAA---CAACTGCTG---TTTATTCAT---TTCAGAATTGGGTGT
C---GACATAGCAGAATAGGCATC---------AC---TCC------ACAA------AGGAGAGCAA----------GAA
ATGGAGCCAATAGATCCTAG
>DQ823362/B/UA/2001/01UAKV167
ATGGAACAAGCCCCAGAAGACCAAGGGCCACCGAGGGAGCCATACAATGCATGGGCACTAGAGCTTTTGGAGGAACTTAA
GAGTGAAGCTGTTAGACATTTTCCTAGACCATGGCTCCATAGCTTAGGACAATACATCTATGAAACTTATGGGGATACTT
GGGCAGGAGTGGAAG---CCATAATAAGAATTCTGCAA---CAACTGCTG---TTTATTCAT---TTCAGAATTGGATGT
C---AACATAGCAGAATAGGAATT---------AT---TCG------ACAG------AGGAGAGCAA----------GGA
ATGGAGCCAGTAGATCCTAG
>DQ823363/B/UA/2001/01UAKV252
ATGGAACAAACCCCAGAAGACCAAGGGCCACAGAGAGAGCCACACAATGAATGGACACTAGAGCTTTTGGAGGAACTTAA
GAGTGAAGCTGTTAGACATTTTCCTAGACCATGGCTCCATAGCTTAGGACAATATATCTATGAAACTTATGGGGATACTT
GGACAGGAGTGCAAG---CCATAATAAGAATTCTGCAA---CAACTGCTG---TTTATTCAT---TTCAGAATTGGATGT
C---AACATAGCAGAATAGGCATT---------AT---TCG------ACAG------AGGAGAGCAA----------GGA
ATGGATCCAGTAGATTCTAG
>DQ823364/B/UA/2001/01UAKV259
ATGGAACAAACCCCAGAAGACCAAGGGCCACAGAGGGAGCCACATAATGAATGGACACTAGAGCTTTTGGAGGAACTTAA
GAGTGAAGCTGTTAGACACTTTCCTAGGCCATGGCTCCATAACTTAGGACAATATATCTATGAAACTTATGGGGATACTT
GGGCAGGAGTGCAAG---CCCTAATAAGAATGCTGCAA---CAACTGCTG---TTTATTCAT---TTCAGAATTGGATGT
C---AACATAGCAGAATAGGCATT---------AT---TCG------ACAG------AGGAGAGCAA----------GAA
ATGGATCCAGTAGATCCTAG
>DQ837381/B/KR/2005/05CSR3
ATGGAACAAGCCCCAGAAGACCAAGGGCCACAAAGGGAGCCATACAATGAATGGTCACTAGAGCTTTTAGAGGAGCTTAA
GAGGGAAGCTGTTAGACACTTTCCTAGGCCATGGCTCCATAGCTTAGGACAATATATCTATGAAACCTATGGGGATACTT
GGACAGGAGTGGAAG---CTTTAATAAGAATGCTGCAA---CAACTGCTG---TTTATTCAT---TTCAGAATTGGGTGT
C---AACATAGCAGGATAGGCATA---------AT---TCG------ACAG------AGGAGAGCAA----------GAA
ATGGAGCCAGTAGATCCTAG
>DQ853436/B/US/2000/14294_1
ATGGAACAAGCCCCAGAAGACCAAGGGCCACAGAGGGAGCCATACAATGAATGGGCACTAGAGCTTTTAGAGGAGCTTAA
AAGTGAAGCTGTTAGACATTTTCCTAGGCTATGGCTACATGGCTTAGGACAACATATCTATGAAACTTATGGGGATACCT
GGACAGGAGTGGAAG---CCATAATAAGAATACTGCAA---CAACTGCTG---TTTATTCAT---TTCAGAATTGGGTGT
C---GACATAGCAGAATAGGCATT---------AC---TCC------ACAG------AGGAGAGCAA----------GGA
ATGGAGCCAGTAGATCCTAG
>DQ853437/B/US/2000/14297_1
ATGGAACAAGCCCCAGAAGACCAAGGGCCACAGAGGGAGCCGTACAATGAATGGGCACTAGAGCTTTTAGAGGAGCTTAA
AAGTGAAGCTGTTAGACATTTTCCTAGGCTATGGCTACATGGCTTAGGACAACATATCTATGAAACTTATGGGGATACCT
GGACAGGAGTGGAAG---CCATAATAAGAATACTGCAA---CAACTGCTG---TTTATTCAT---TTCAGAATTGGGTGT
C---GACATAGCAGAATAGGCATT---------AC---TCC------ACAG------AGGAGAGCAA----------GAA
ATGGAGCCAGTAGATCCTAG
>DQ853438/B/US/2000/14300_1
ATGGAACAAGCCCCAGAAGACCAAGGGCCACAGAGGGAGCCATACAATGAATGGGCACTAGAGCTTTTAGAGGAGCTTAA
AAGTGAAGCTGTTAGACATTTTCCTAGGCTATGGCTACATGGCTTAGGACAACATATCTATGAAACTTATGGGGATACCT
GGACAGGAGTGGAAG---CCGTAATAAGAATACTGCAA---CAACTGCTG---TTTATTCAT---TCCAGAATTGGGTGT
C---GACATAGCAGAATAGGCATT---------AC---TCC------ACAG------AGGAGAGCAA----------GAA
ATGGAGCCAGTAGATCCTAG
>DQ853439/B/US/2002/14186_1
ATGGAACAAGCCCCAGAAGACCAAGGGCCACAGAGGGAGCCATACAATGAGTGGGCACTAGAGCTTTTAGAGGAGCTTAA
AAGTGAAGCTGTTAGACATTTTCCTAGGCTATGGCTACATGGCTTAGGACAACATATCTATGAAACTTATGGGGATACCT
GGACAGGAGTGGAAG---CCATAATAAGAATGCTGCAA---CAACTGCTG---TTTATTCAT---TTCAGAATTGGGTGT
C---GGCATAGCAGAATAGGCATT---------AC---TCC------ACAG------AGGAGAGCAA----------GAA
ATGGATCCAGTAGATCCTAG
>DQ853440/B/US/2002/14182_1
ATGGAACAAGCCCCAGAAGACCAAGGGCCACAGAGGGAGCCATACAATGAATGGGCACTAGAGCTTTTAGAGGAGCTTAA
AAGTGAAGCTGTTAGACATTTTCCTAGGCTATGGCTACATGGCTTAGGACAACATATCTATGAAACTTATGGGGATACCT
GGACAGGAGTGGAAG---CCCTAATAAGAATGCTGCAA---CAACTGCTG---TTTATTCAT---TTCAGAATTGGGTGT
C---GACATAGCAGAATAGGCATT---------AC---TCC------ACAG------AGGAGAGCAA----------GAA
ATGGAGCCAGTAGATCCTAG
>DQ853441/B/US/2002/14189_1
ATGGAACAAGCCCCAGAAGACCAAGGGCCACAGAGGGAGCCATACAATGAATGGGCACTAGAGCTTTTAGAGGAGCTTAA
AAGTGAAGCTGTTAGACATTTTCCTAGGCTATGGCTACATGGCTTAGGACAACATATCTATGAAACTTATGGGGATACCT
GGACAGGAGTGGAAG---CCATAATAAGAATGCTGCAA---CAACTGCTG---TTTATTCAT---TTCAGAATTGGGTGT
C---GACATAGCAGAATAGGCATT---------AC---TCC------ACAG------AGGAGAGCAA----------GAA
ATGGAGCCAGTAGATCCTAA
>DQ853442/B/US/2002/14184_1
ATGGAACAAGCCCCAGAAGACCAAGGGCCACAGAGGGAGCCATACAATGAATGGGCACTAGAGCTTTTAGAGGAGCTTAA
AAGTGAAGCTGTTAGACATTTTCCTAGACTATGGCTACATGGCTTAGGACAACATATCTATGAAACTTATGGGGATACCT
GGACAGGAGTGGAAG---CCCTAATAAGAATGCTGCAA---CAACTGCTG---TTTATTCAT---TTCAGAATTGGGTGT
C---GACATAGCAGAATAGGCATT---------AC---TCC------ACAG------AGGAGAGCAA----------GAA
ATGGAGCCAGTAGATCCTAG
>DQ853443/B/US/2002/14181_1
ATGGAACAAGCCCCAGAAGACCAAGGGCCACAGAGGGAGCCATACAATGAATGGGCACTAGAGCTTTTAGAGGAGCTTAA
AAGTGAAGCTGTTAGACATTTTCCTAGGCTATGGTTACATGGCTTAGGACAACATATCTATGAAACTTATGGGGATACCT
GGACAGGAGTGGAAG---CCCTAATAAGAATGCTGCAA---CAACTGCTG---TTTATTCAT---TTCAGAATTGGGTGT
C---GACATAGCAGAATAGGCATT---------AC---TCC------ACAG------AGGAGAGCAA----------GAA
ATGGAGCCAGTAGATCCTAG
>DQ853444/B/US/2002/14183_1
ATGGAACAAGCCCCAGAAGACCAAGGGCCACAGAGGGAGCCATACAATGAATGGGCACTAGAGCTTTTAGAGGAACTTAA
AAGTGAAGCTGTTAGACATTTTCCTAGGCTATGGCTACATGGCTTAGGACAACATATCTATGAAACTTATGGGGATACCT
GGACAGGAGTGGAAG---CCCTAATAAGAATGCTGCAA---CAACTGCTG---TTTATTCAT---TTCAGAATTGGGTGT
C---GACATAGCAGAATAGGCATT---------AC---TCC------ACAG------AGGAGAACAA----------GAA
ATGGAGCCAGTAGATCCTAG
>DQ853445/B/US/2002/14185_1
ATGGAACAAGCCCCGGAAGACCAAGGGCCACAGAGGGAGCCATACAATGAATGGGCACTAGAACTTTTAGAGGAGCTTAA
AAGTGAAGCTGTTAGACATTTTCCTAGGCTATGGCTACATGGCTTAGGACAACATATCTATGAAACTTATGGGGATACCT
GGACAGGAGTGGAAG---CCCTAATAAGAATGCTGCAA---CAACTGCTG---TTTATTCAT---TTCAGAATTGGGTGT
C---GACATAGCAGAATAGGCATT---------AC---TCC------ACAG------AGGAGAGCAA----------GAA
ATGGAGCCAGTAGATCCTAG
>DQ853446/B/US/2002/14188_1
ATGGAACAAGCCCCAGAAGACCAAGGGCCACAGAGGGAGCCATACAATGAATGGGCACTAGAGCTTTTAGAGGAGCTTAA
AAGTGAAGCTGTTAGACATTTTCCTAGGCTATGGCTACATGGCTTAGGACAGCATATCTATGAAACTTATGGGGATACCT
GGACAGGAGTGGAAG---CCATAATAAGAATGCTGCAA---CAACTGCTG---TTTATTCAT---TTCAGAATTGGGTGT
C---GACATAGCAGAATAGGCATT---------AC---TCC------ACAG------AGGAGAGCAA----------GAA
ATGGATCCAGTAGATCCTAG
>DQ853447/B/US/2002/14187_1
ATGGAACAAGCCCCAGAAGACCAAGGGCCACAGAGGGAGCCATACAATGAATGGGCACTAGAGCTTTTAGAGGAGCTTAA
AAGTGAAGCTGTTAGACATTTTCCTAGGCTATGGCTACATGGCTTAGGACAACATATCTATGAAACTTATGGGGATACCT
GGACAGGAGTGGAAG---CCATAATAAGAATGCTGCAA---CAACTGCTG---TTTATTCAT---TTCAGAATTGGGTGT
C---GACATAGCAGAATAGGCATT---------AC---TCC------ACAG------AGGAGAGCAA----------GAA
ATGGATCCAGTAGATCCTAG
>DQ853448/B/US/2002/14190_1
ATGGAACAAGCCCCAGAAGACCAAGGGCCACAGAGGGAGCCATACAATGAATGGGCACTAGAGCTTTTAGAGGAGCTTAA
AAGTGAAGCTGTTAGACATTTTCCTAGGCTATGGCTACATGGCTTAGGACAACATATCTATGAAACTTATGGGGATACCT
GGACAGGAGTGGAAG---CCATAATAAGAATGCTGCAA---CAACTGCTG---CTTATTCAT---TTCAGAATTGGGTGT
C---GACATAGCAGAATAGGCATT---------AC---TCC------ACAG------AGGAGAGCAA----------GAA
ATGGATCCAGTAGATCCTAG
>DQ853449/B/US/2000/14299_1
ATGGAACAAGCCCCAGAAGACCAAGGGCCACAGAGGGAGCCATACAATGAATGGGCACTAGAGCTTTTAGAGGAGCTTAA
AAGTGAAGCTGTTAGACATTTTCCTAGGCTATGGCTACATGGCTTAGGACAACATATCTATGAAACTTATGGGGATACCT
GGACAGGAGTGGAAG---CCATAATAAGAATACTGCAA---CAACTGCTG---TTTATTCAT---TTCAGAGTTGGGTGT
C---GACATAGCAGAATAGGCATT---------AC---TCC------ACAG------AGGAGAGCAA----------GAA
ATGGAGCCAGTAGATCCTAG
>DQ853450/B/US/2000/14302_1
ATGGAACAAGCCCCAGAAGACCAAGGGCCACAGAGGGAGCCATACAATGAATGGGCACTAGAGCTTTTAGAGGAGCTTAA
AAGTGAAGCTGTTAGACATTTTCCTAGGCTATGGCTACATGGCTTAGGACAACATATCTATGAAACTTATGGGGATACCT
GGACAGGAGTGGAAG---CCATAATAAGAATACTGCAA---CAACTGCTG---TTTATTCAT---TTCAGAATTGGGTGT
C---GACATAGCAGAATAGGCATT---------AC---TCC------ACAG------AGGAGAACAG----------GAA
ATGGAGCCAGTAGATCCTAG
>DQ853451/B/US/2000/14303_1
ATGGAACAAGCCCCAGAAGACCAAGGGCCACAGAGGGAGCCATACAATGAATGGGCACTAGAGCTTTTAGAGGAGCTTAA
AAGTGAAGCTGTTAGACATTTTCCTAGGCTATGGCTACATGGCTTAGGACAACATATCTATGAAACTTATGGGGATACCT
GGACAGGAGTGGAAG---CCATAATAAGAATACTGCAA---CAACTGCTG---TTTATTCAT---TTCAGAATTGGGTGT
C---GACATAGCAGAATAGGCATT---------AC---TCC------ACAG------AGGAGAGCAA----------GAA
ATGGAGCCAGTAGATCCTAG
>DQ853452/B/US/2000/14296_1
ATGGAACAAGCCCCAGAAGACCAAGGGCCACAGAGGGAGCCATACAATGAATGGGCACTAGAGCTTTTAGAGGAGCTTAA
AAGTGAAGCTGTTAGACATTTTCCTAGGCTATGGCTACATGGCTTAGGACAACATATCTATGAAACTTATGGGGATACCT
GGACAGGAGTGGAAG---CCATAATAAGAATACTGCAA---CAACTGCTG---TTTATTCAT---TTCAGAATTGGGTGT
C---GACATAGCAGAATAGGCATT---------AC---TCC------ACAG------AGGAGAGCAA----------GAA
ATGGAGCCAGTAGATCCTAG
>DQ853453/B/US/2000/14298_1
ATGGAACAAGCCCCAGAAGACCAAGGGCCACAGAGGGAGCCATACAATGAATGGGCACTAGAGCTTTTAGAGGAGCTTAA
AAGTGAAGCTGTTAGACATTTTCCTAGGCTATGGCTACATGGCTTAGGACAACATATCTATGAAACTTATGGGGATACCT
GGACAGGAGTGGAAG---CCCTAATAAGAATGCTGCAA---CAACTGCTG---TTTATTCAT---TTCAGAATTGGGTGT
C---GACATAGCAGAATAGGCATT---------AC---TCC------ACAG------AGGAGAGCAA----------GAA
ATGGAGCCAGTAGATCCTAA
>DQ853454/B/US/2000/14295_1
ATGGAACAAGCCCCAGAAGACCAAGGGCCACAGAGGGAGCCATACAATGAATGGGCACTAGAGCTTTTAGAGGAGCTTAA
AAGTGAAGCTGTTAGACATTTTCCTAGGCTATGGCTACATGGCTTAGGACAACATATCTATGAAACTTATGGGGATACCT
GGACAGGAGTGGAAG---CCATAATAAGAATGCTGCAA---CAACTGCTG---TTTATTCAT---TTCAGAATTGGGTGT
C---GACATAGCAGAATAGGCATT---------AC---TCC------ACAG------AGGAGAGCAA----------GAA
ATGGAGCCAGTAGATCCTAG
>DQ853455/B/US/1998/15387_1
ATGGAACAAGCCCCAGAAGACCAAGGGCCACAGAGGGAGCCGTACAATGAATGGGCACTAGAGCTTTTAGAGGAGCTTAA
AAGTGAAGCTGTTAGACATTTTCCTAGGATATGGCTACATGGCTTAGGACAACATATCTATGAAACTTATGGGGATACCT
GGACAGGAGTGGAAG---CCATAATAAGAATGCTGCAA---CAACTGCTG---TTTATTCAT---TTCAGAATTGGGTGT
C---GGCATAGCAGAATAGGCATT---------AC---TCC------ACAG------AGGAGAGCAA----------GAA
ATGGAGCCAGTAGATCCTAG
>DQ853456/B/US/1998/15388_1
ATGGAACAAGCCCCAGAAGACCAAGGGCCACAGAGGGAGCCGTACAATGAATGGGCACTAGAGCTTTTAGAGGAGCTTAA
AAGTGAAGCTGTTAGACATTTTCCTAGGATATGGCTACATGGCTTAGGACAACATATCTATGAAACTTATGGGGATACCT
GGACAGGAGTGGAAG---CCATAATAAGAATGCTGCAA---CAACTGCTG---TTTATTCAT---TTCAGAATTGGGTGT
C---GACATAGCAGAATAGGCATT---------AC---TCC------ACAG------AGGAGAGCAA----------GAA
ATGGAGCCAGTAGATCCTAG
>DQ853457/B/US/1998/15389_1
ATGGAACAAGCCCCAGAAGACCAAGGGCCACAGAGGGAGCCGTACAATGAATGGGCACTAGAGCTTTTAGAGGAGCTTAA
AAGTGAAGCTGTTAGACATTTTCCTAGGATATGGCTACATGGCTTAGGACAACATATCTATGAAACTTATGGGGATACCT
GGACAGGAGTGGAAG---CCATAATAAGAATGCTGCAG---CAACTGCTG---TTTATTCAT---TTCAGAATTGGGTGT
C---GACATAGCAGAATAGGCATT---------AC---TCC------ACAG------AGGAGAGCAA----------GAA
ATGGAGCCAGTAGATCCTAG
>DQ853458/B/US/1998/15390_1
ATGGAACAAGCCCCAGAAGACCAAGGGCCACAGAGGGAGCCGTACAATGAATGGGCACTAGAGCTTTTAGAGGAGCTTAA
AAGTGAAGCTGTTAGACATTTTCCTAGGATATGGCTACATGGCTTAGGACAACATATCTATGAAACTTATGGGGATACCT
GGACAGGAGTGGAAG---CCATAATAAGAATGCTGCAA---CAACTGCTG---TTTATTCAT---TTCAGAATTGGGTGT
C---GACATAGCAGAATAGGCATT---------AC---TCC------ACAG------AGGAGAGCAA----------GAA
ATGGAGCCAGTAGATCCTAG
>DQ853459/B/US/1998/15382_1
ATGGAACAAGCCCCAGAAGACCAAGGGCCACAGAGGGAGCCATACAATGAATGGACACTAGAGCTTTTAGAGGAGCTTAA
GAGTGAAGCTGTTAGACATTTTCCTATGATATGGCTACATGGCCTAGGACAATATATCTATGAAACCTATGGGGATACTT
GGACAGGAGTGGAAG---CCTTAATAAGAATGCTGCAA---CAAATGCTG---TTTATTCAT---TTCAGAATTGGGTGT
C---GACATAGCAGAATAGGCATT---------AT---TCC------ACAA------AGGAGAGCAA----------GAA
ATGGAGCCAGTAGATCCTAG
>DQ853460/B/US/1998/15386_1
ATGGAACAAGCCCCAGAAGACCAAGGGCCACAGAGGGAGCCATACAATGAATGGACACTAGAGCTTTTAGAGGAGCTTAA
GAGTGAAGCTGTTAGACATTTTCCTATGATATGGCTACATGGCCTAGGACAATATATCTATGAAACCTATGGGGATACTT
GGACAGGAGTGGAAG---CCTTAATAAGAATGCTGCAA---CAAATGCTG---TTTATTCAT---TTCAGAATTGGGTGT
C---GACATAGCAGAATAGGCATT---------AT---TCC------ACAA------AGGAGAGCAA----------GAA
ATGGAGCCAGTAGATCCTAG
>DQ853461/B/US/1998/15383_1
ATGGAACAAGCCCCAGAAGACCAAGGGCCACAGAGGGAGCCATACAATGAATGGACACTAGAGCTTTTAGAGGAGCTTAA
GAGTGAAGCTGTTAGACATTTTCCTATGATATGGCTACATGGCCTAGGACAATATATCTATGAAACCTATGGGGATACTT
GGACAGGAGTGGAAG---CCTTAATAAGAATGCTGCAA---CAAATGCTG---TTTATTCAT---TTCAGAATTGGGTGT
C---GACATAGCAGAATAGGCATT---------AT---TCC------ACAA------AGGAGAGCAA----------GAA
ATGGAGCCAGTAGATCCTAG
>DQ853462/B/US/1998/15381_1
ATGGAACAAGCCCCAGAAGACCAAGGGCCACAGAGGGAGCCATACAATGAATGGACACTAGAGCTTTTAGAGGAGCTTAA
GAGTGAAGCCGTTAGACATTTTCCTATGATATGGCTACATGGCCTAGGACAATATATCTATGAAACCTATGGGGATACTT
GGACAGGAGTGGAAG---CCTTAATAAGAATGCTGCAA---CAAATGCTG---TTTATTCAT---TTCAGAATTGGGTGT
C---GACATAGCAGAATAGGCATT---------AT---TCC------ACAA------AGGAGAGCAA----------GAA
ATGGAGCCAGTAGATCCTAG
>DQ853463/B/US/1998/15384_1
ATGGAACAAGCCCCAGAAGACCAAGGGCCACAGAGGGAGCCATACAATGAATGGACACTAGAGCTTTTAGAGGAGCTTAA
GAGTGAAGCTGTTAGACATTTTCCTAGGATATGGCTACATGGCTTAGGACAACATATCTATGAAACTTATGGGGATACTT
GGACAGGAGTGGAAG---CCATAATAAGAATGCTGCAA---CAACTGCTG---TTTATTCAT---TTCAGAATTGGGTGT
C---GACATAGCAGAATAGGCATT---------AC---CCC------ACAA------AGGAGAGCAA----------GAA
ATGGAGCCAGTAGATCCTAG
>DQ853464/B/US/1998/15385_1
ATGGAACAAGCCCCAGAAGACCAAGGGCCACAGAGGGAGCCGTACAATGAATGGGCACTAGAGCTTTTAGAGGAGCTTAA
AAGTGAAGCTGTTAGACATTTTCCTAGGATATGGCTACATGGCTTAGGACAACATATCTATGAAACTTATGGGGATACCT
GGACAGGAGTGGAAG---CCATAATAAGAATGCTGCAA---CAACTGCTG---TTTATTCAT---TTCAGAATTGGGTGT
C---GACATAGCAGAATAGGCATT---------AC---CCC------ACAA------AGGAGAGCAA----------GAA
ATGGAGCCAGTAGATCCTAG
>DQ854714/B/ES/1989/M61
ATGGAACAAGCCCCAGAAGACCAAGGGCCACAAAGGGAGCCATACAATGAATGGACACTAGAACTTTTAGAGGAGCTCAA
GAATGAAGCTGTTAGACATTTTCCTAGGATATGGCTCCATAGCTTAGGGCAACATATCTATGAAACTTATGGAGATACTT
GGGCAGGAGTGGAAG---CCATAATAAGAATTCTGCAA---CAACTGCTG---TTTATTCAT---TTCAGAATTGGGTGT
C---AACATAGCAGAATAGGCATT---------CT---TCG------ACAA------AGGAGAGCAA----------GAA
ATGGAGCCAGTAGATCCTAG
>DQ886031/B/US/-/F703
ATGGAACAAGCCCCAGAAGACCAAGGGCCACAGAGGGAGCCATACCAGGAATGGACACTAGAGCTTTTAGAAGAGCTTAA
GAGTGAGGCTGTTAGACATTTTCCTAGAGTATGGCTTCATGGCTTAGGACAATACATCTATGAAACTTATGGGGATACTT
GGGCAGGAGTGGAAG---CCCTACTAAGAACTCTGCAA---CAACTGCTG---TTTGTTCAT---TTCAGAATTGGGTGT
C---AACATAGCAGAATAGGCATT---------CT---TCA------ACGG------AGGAGAGCAA----------GAA
ATGGATCCAGTAGATCCTAG
>DQ886032/B/US/-/F7174
ATGGAACAAGCCCCAGAAGATCAAGGGCCACAGAGGGAGCCATACAATGAATGGACACTAGAGCTTTTAGAAGAGCTTAA
GAGAGAAGCTGTTAGACATTTTCCTAGGTTATGGCTTCAAGGCTTAGGACAACATATCTATGAAACTTATGGGGATACTT
GGGCAGGAGTGGAAG---CCATAATAAGAATTCTGCAA---CAACTGCTG---TTTATTCAT---TTCAGACTTGGGTGT
C---GACATAGCAGAATAGGCATT---------AT---TCA------GCAG------AGGAGGTCAA----------GAA
ATGGAGCCAGTAGATCCTAG
>DQ886033/B/US/-/F7204
ATGGAACGAGCCCCGGAAGACCAAGGGCCACAGAGGGAACCATACAATGAATGGACACTAGAGCTTTTAGAGGAGCTTAA
GAATGAAGCTGTTAGACATTTTCCTAGGGTGTGGCTTCATGGCTTAGGGCAACATATCTATGAAACTTATGGGGATACTT
GGTCAGGAGTGGAAG---CCCTAATAAGAATTCTGCAA---CAACTGCTG---TTTATTCAT---TTCAGATTTGGGTGT
C---AACATAGCAGAATAGGCATT---------AC---TCG------CCAG------AGGAGAGCAA----------GAA
ATGGAGCCAGTAGATCCTAG
>DQ886034/B/US/-/L8146
ATGGAACAAGCCCCAGAGGACCAAGGGCCACAGAGGGAACCATACAATGAATGGGCACTAGAGCTTTTAGAAGATCTTAA
GAATGAAGCTGTCAGACACTTTCCCAGAGGATGGCTTCATGGCTTAGGGCAATATATCTATGAAACTTATGGGGATACTT
GGGCAGGAGTAGGAG---CCATAATAAGAATTCTGCAA---TACCTGCTG---TTTACCCAT---TTCAGAGTTGGATGT
C---AACATAGCAGAATAGGCATTACT------GC---TCG------GCAG------AGGAGAGCAA----------GAA
ATGGAGCCAGTAGACCCTAG
>DQ886035/B/US/-/L8157
ATGGAACAAGCCCCAGAAGACCAAGGGCCACAGAGGGAGCCATACAATGAATGGACACTAGAGCTTTTAGAGGAGCTTAA
GAATGAAGCTGTGAGACATTTTCCTAGGCTGTGGCTCCATGGCTTAGGGCAACACATCTATGAAACTTATGGGGATACTT
GGGCAGGAGTGGAAG---CCATAATAAGAATTCTGCAA---CAACTGCTG---TTTATTCAT---TTCAGAATTAGGTGT
C---AACATAGCAGAATAGGCATT---------AT---TCA------ACGG------AGGAGAACAA----------GAA
ATGGAGCCAGTAGATCCTAG
>DQ886036/B/US/-/L8185
ATGGAACAAGCCCCAGAAGACCAAGGGCCACAGAGGGAGCCATACAATGAATGGACACTAGAGCTTTTAGAGGAGCTTAA
GAGTGAAGCTGTTAGACATTTTCCTAGGATCTGGCTCCATGGCCTAGGGCAACATATCTATGAAACTTATGGGGATACCT
GGGCAGGAGTAGAAG---CTCTGATAAGAAGTCTGCAA---CAACTGCTG---TTTATTCAT---TTCAGAATTGGGTGT
C---GACATAGCAGAATAGGCATT---------AC---TCG------ACAG------AGGAGAGCAA----------GAA
ATGGAGCCAGTAGATCCTAG
>DQ886037/B/US/2005/L8249
ATGGAACAAGCCCCAGAAGACCAAGGGCCGCAGAGGGAACCATACAATGAATGGGCACTAGAGCTTTTAGAGGAGCTTAA
GAATGAAGCTGTGAGACATTTTCCTAGGACATGGCTTCATGGATTAGGGCAACATATCTATGACACTTATGGGGATACTT
GGGCAGGAGTGGAAG---CCATAATAAGGATCCTGCAA---CAACTGCTG---TTTATTCAT---TTCAGAATTGGGTGT
C---AACATAGCAGAATAGGCATT---------AT---TCC------ACGG------AGGAGAGCAA----------GAA
ATGGAGCCAGTAGATCCTAG
>DQ990880/B/CN/2005/05CNHB_hp3
ATGGAACAAGCCCCAGAGGATCAAGGGCCACAGAGGGAACCATACAATGAGTGGACACTAGAGCTTTTAGAGGAGATTAA
AAGGGAAGCTGTTAGACATTTTCCTAGGAGATGGCTCCATGAGTTGGGACAATACATCTATGAAACATATGGGGATACTT
GGGTAGGAGTGGAAG---CCATAATAAGAATTCTGCAA---CAACTGCTG---TTTACTCAT---TTCAGAATTGGATGT
C---AACATAGCAGAATAGGCATT---------AC---TCG------ACAG------AGGAGAGCAA----------GAA
ATGGAGCCAGTAGATCCTAG
>EF057102/B/CN/2001/pCNHN24
ATGGAACAAGCCCCAGAGGACCAAGGGCCACAGAAGGAACCATACAATGAGTGGACACTAGAGCTGTTAGAGGAGCTTAA
GGGGGAAGCTGTTAGACATTTTCCTAGGAGTTGGCTCCATGAGTTGGGACAACATATCTATGTAACATATGGAGATACTT
GGGCAGGAGTGGAAG---CCTTAATAAGAATTCTGCAA---CAACTGCTG---TTTATTCAT---TTCAGAATTGGGTGT
C---AACATAGCAGAATAGGCATT---------AT---TCG------ACAG------AGGAGAGCAA----------GAA
ATGGAGCCAGTAGATCCTAG
>EF175209/B/US/1998/WC3_0498_1
ATGGAACAAGCCCCAGAGGACCAAGGGCCACAGAGGGAGCCATACAATGAGTGGACACTAGAGCTTTTAGAGGAGCTTAA
GAGAGAAGCTGTTAGACATTTCCCTAGGCCATGGCTCCATGGCTTGGGACAACATATCTATGAAACTTATGGGGATACTT
GGGCAGGAGTGGAAG---CCATAATAAGCATGCTGCAA---CAACTGCTG---TTTATCCAT---TTCAGAATTGGGTGT
C---GACATAGCAGGATAGGCATT---------AT---TCG------ACAG------AGGAGAGCAA----------GAA
ATGGAGCCAGTAGACCCTAG
>EF175210/B/US/1998/WC3_0498_2
ATGGAACAAGCCCCAGAGGACCAAGGGCCACAGAGGGAGCCATACAATGAGTGGACACTAGAGCTTTTAGAGGAGCTTAA
GAGAGAAGCTGTTAGACATTTCCCTAGGCCATGGCTCCATGGCTTGGGACAACATATCTATGAAACTTATGGGGATACTT
GGGCAGGAGTGGAAG---CCATAATAAGCATGCTGCAA---CAACTGCTG---TTTATCCAT---TTCAGAATTGGGTGT
C---GACATAGCAGGATAGGCATT---------AT---TCG------ACAG------AGGAGAGCAA----------GAA
ATGGAGCCAGTAGACCCTAG
>EF175211/B/US/1998/WC3_0498_3
ATGGAACAAGCCCCAGAGGACCAAGGGCCACAGAGGGAGCCATACAATGAGTGGACACTAGAGCTTTTAGAGGAGCTTAA
GAGAGAAGCTGTTAGACATTTCCCTAGGCCATGGCTCCATGGCTTGGGACAACATATCTATGAAACTTATGGGGATACTT
GGGCAGGAGTGGAAG---CCATAATAAGCATGCTGCAA---CAACTGCTG---TTTATCCAT---TTCAGAATTGGGTGT
C---GACATAGCAGGATAGGCATT---------AT---TCG------ACAG------AGGAGAGCAA----------GAA
ATGGAGCCAGTAGACCCTAG
>EF175212/B/US/1998/WC3_0498_4
ATGGAACAAGCCCCAGAGGACCAAGGGCCACAGAGGGAGCCATACAATGAGTGGACACTAGAGCTTTTAGAGGAGCTTAA
GAGAGAAGCTGTTAGACATTTCCCTAGGCCATGGCTCCATGGCTTGGGACAACATATCTATGAAACTTATGGGGATACTT
GGGCAGGAGTGGAAG---CCATAATAAGCATGCTGCAA---CAACTGCTG---TTTATCCAT---TTCAGAATTGGGTGT
C---GACATAGCAGGATAGGCATT---------AT---TCG------ACAG------AGGAGAGCAA----------GAA
ATGGAGCCAGTAGACCCTAG
>EF178338/B/AU/2004/MS2004_37_040
ATGGAACAAGCCCCAGAAGACCAAGGGCCACAGAGGGAACCATACAATGAATGGACACTAGAGCTTTTAGAGGAACTTAA
GAATGAAGCTGTTAGACATTTTCCTAGGATRTGGCTCCATGGCTTAGGGCAATATATCTATGAGACTTATGGGGATACTT
GGGCAGGAGTAGAAG---CATTAATAAGAATTCTGCAA---CAACTGCTG---TTTATTCAT---TTCAGGATTGGGTGT
C---AACATAGCAGGATAGGCATT---------AT---RCG------------------GAGAGCAA----------GAA
ATGGAGCCCGTAGATCCTAR
>EF178354/B/AU/2004/MS2004_37_056
ATRGAACAAGCCCCAGAAGACCAAGGGCCACAGAGGGAGCCATACAATGAATGGACATTAGAGCTTTTAGAGGAGCTTAA
GAGTGAAGCTGTTAGACATTTCCCTAGGTTATGGCTCCATAACTTAGGACAATATATCTATGAAACTTATRRGGACACTT
RGGCAGGAGTAGAAG---CCTTAATAAGAACTCTGCAA---CAACTGCTG---TTTATTCAT---TTCAGAATTAGGTGC
T---GGCATAGCAGAATAGGCATC---------AC---TCG------GCAG------AGGAGAGCAA----------GAA
ATGGAGCCAGTAGATCCTAG
>EF178358/B/AU/2004/MS2004_37_060
ATGGAACAAGCCCCAGAAGACCACGGGCCACAAAGGGAGCCATACAATGAATGGACATTAGAGCTTTTAGAGGAGCTTAA
GAATGAAGCTGTTAGACACTTCCCTAGGATATGGCTTCATGGTTTAGGGCAACATATCTATGAAACTTATGGGGATACTT
GGGCAGGAGTGGAAG---CCATAATAAGAATACTGCAA---CAACTGCTG---CTTATTCAT---TTCAGAATTGGGTGT
C---GCCATAGCAGAATAGGCATT---------CA---ACC------ACAA------AGGAGAACAA----------GAA
ATGGAGCCAGTAGATCCTAG
>EF363122/B/US/2000/ES1-16
ATGGAACAAGCCCCAGAAGACCAAGGGCCACAGAGGGAGCCATACAATGAATGGACACTAGAGCTTTTAGAGGAACTTAA
GAGTGAAGCTGTTAGACATTTCCCTAGGACGTGGCTTCATAGCTTAGGGCAATATATCTATGAGACTTATGGGGATACTT
GGGCAGGAGTGGAAG---CCATAATAAGAATTCTGCAA---CAACTGATA---TTTATTCTT---TTCAGGATTGGGTGT
C---GACATAGCAGAATAGGCATT---------AC---TCC------ACAG------AGGAGAGCAA----------GAA
ATGGAGCCAGTAGATCCTAG
>EF363123/B/US/2000/ES1-20
ATGGAACAAGCCCCAGAAGACCAAGGGCCACAGAGGGAGCCATACAATGAATGGACACTAGAGCTTTTAGAGGAACTTAA
GAGTGAAGCTGTTAGACATTTCCCTAGGACGTGGCTTCATAGCTTAGGGCAATATATCTATGAGATTTATGGGGATACTT
GGGCAGGAGTGGAAG---CCATAATAAGAATTCTGCAA---CAACTGATA---TTTATTCAT---TTCAGGATTGGGTGT
C---GACATAGCAGAATAGGCATT---------AC---TCC------ACAG------AGGAGAGCAA----------GAA
ATGGAGCCAGTAGATCCTAG
>EF363124/B/US/2004/ES4-24
ATGGAACAAGCCCCAGGGGACCAAGGGCCACAGAGGGAGCCATACAATGAATGGACACTAGAGCTTTTAGAGGAGCTTAA
GAATGAAGCTGTTAGACATTTTCCTAGGACATGGCTCCATAGCTTAGGGCAACATATCTATGAAACATATGGGGATACTT
GGGCAGGAGTGGAAG---CCATAATAAGAATTCTGCAA---CAACTGCTG---TTTATTCAT---TTCAGAATTGGGTGT
C---GACATAGCAGAATAGGCATT---------AC---TCA------ACGG------AGGAGAGCAA----------GAA
ATGGAGCCAGTAGATCCTAG
>EF363125/B/US/2004/ES8-17
ATGGAACAAGCCCCAGAGGACCAAGGGCCACAGAGGGAGCCATACAATGAATGGACACTAGAGCTTTTAGAGGAGCTTAA
GAGTGAAGCTGTGAGACATTTTCCTAGGCTATGGCTCCATAGCTTAGGGCAACATATCTATGAAACTTATGGGGACACTT
GGGCAGGAGTGGAAG---CCATAATAAGAATTCTGCAA---CAACTGCTG---TTCATTCAT---TTCAGAATTGGGTGT
C---AACATAGCAGAATAGGCATT---------AC---CCG------ACAG------AGGAGAACAA----------GAA
ATGGAGCCAGTAGATCCTAG
>EF363126/B/US/2004/ES8-43
ATGGAACAAGCCCCAGAGGACCAAGGGCCACAGAGGGAGCCATACAATGAATGGACACTAGAGCTTTTAGAGGAGCTTAA
GAGTGAAGCTGTGAGACATTTTCCTAGGCTATGGCTCCATAGCTTAGGGCAACATATCTATGAAACTTATGGGGACACTT
GGGCAGGAGTGGAAG---CCATAATAAGAATTCTGCAA---CAACTGCTG---TTCATTCAT---TTCAGAATTGGGTGT
C---AACATAGCAGAATAGGCATT---------AC---CCG------ACAG------AGGAGAACAA----------GAA
ATGGAGCCAGTAGATCCTAG
>EF363127/B/US/2004/ES10-53
ATGGAACAAGCCCCGGAAGACCAAGGGCCACAGAGGGAACCATACAATGAATGGACACTAGAGCTTTTAGAGGAGCTTAA
GAATGAAGCTGTTAGACACTTTCCCACGGTGTGGCTCCATGGCTTAGGGCAACATATCTATGAAACTTATGGGGATACTT
GGGCAGGAGTGGAGG---CCATAATAAGAATTCTGCAA---CAACTACTG---TTTATTCAT---TTCAGAATTGGGTGT
C---AACATAGCAGAATAGGAATT---------AC---TCG------ACAG------AGGAGAGCAA----------GAA
ATGGAGCCAGTAGATCCTAG
>EF514697/B/DK/2004/PMVL_018
ATGGAACGAGCCCCAGAAGATCAAGGGCCGCAGAGGGAGCCATACAATGAATGGACACTAGAACTTTTAGAGGAGCTTAA
GAATGAAGCTGTTAGACATTTCCCTAGGATGTGGCTCCATGGCTTAGGGCAACATATTTATGAAACTTATGGGGATACTT
GGGCAGGAGTGGAAG---CCCTAATAAGAATTCTGCAA---CAAATGCTG---TTTATTCAT---TTCAGAATTGGATGT
C---AACATAGCAGAATAGGCATT---------AT---TCG------------------GAGAGCAA----------GAA
ATGGAGCCAGTAGATCCTAG
>EF514698/B/DK/2004/PMVL_027
ATGGAACAAGCCCCAGAAGACCAAGGGCCACCGAGGGAGCCATACAATGAATGGACACTAGAGCTTTTAGAGGAGCTTAA
GCATGAAGCTGTTAGGCATTTCCCTAGGGTATGGCTCCACAGCTTAGGGCAACATATCTATGAAACTTATGGGGATACTT
GGACAGGAGTGGAAG---CCATAATAAGAATTCTGCAA---CAACTGCTG---TTTATTCAT---TTCAGGATTGGGTGT
C---GGCATAGCAGAATAGGCATCAGT------GT---TCA------ACAG------AGGAGAACAA----------GAA
ATGGAGCCAGTAGATCCTAG
>EF514699/B/DK/2004/PMVL_012
ATGGAACAAGCCCCAGAAGACCAAGGGCCACAGAGAGAGCCATACAATGAATGGACACTAGAACTTTTAGAGGAGCTTAA
GAATGAAGCTGTTAGACATTTTCCAAGGATATGGCTGCATGGCTTAGGACAACATATCTATGAAACTTATGGGGATACTT
GGGCAGGAGTGGAAG---CCATAACAAGAATTCTGCAC---CAACTGCTG---TTTATTCAT---TTCAGGATTGGGTGT
C---GGCATAGCAGAATAGGCATT---------AT---TCA------ACAG------AGGAGAGCAA----------GAA
ATGGAGCCAGTAGATCCTAG
>EF514700/B/DK/2004/PMVL_013
ATGGAACGAGCCCCAGAAGACCAAGGGCCACAGAGGGAGCCATACAATGAATGGACACTAGAACTTTTAGAGGAACTTAA
GAATGAAGCAGTTAGGCACTTTCCTAGGGTGTGGCTCCATGGATTAGGCCAATATATCTATGAAAATTATGGGGATACTT
GGGCAGGAGTGGAAG---CCATAATAAGAATTCTGCAA---CAACTGCTG---TTTATTCAT---TTCAGAATTGGGTGT
C---GACACAGCAGGATAGGCATTACTCCAATTAC---TCC-------CAG------AGGAGAGCCA----------GAA
ATGGATCCAGTAGATCCTAG
>EF514701/B/DK/2004/PMVL_049
ATGGAACAAGTCCCAGAGGACCAAGGGCCACAGAGGGAGCCATACAATGAATGGACACTAGAGCTTTTAGAGGATCTTAA
GAGAGAAGCTGTTAGACATTTTCCTAGGCCATGGCTCCATCAATTAGGGCAGTATATCTATGAAACTTATGGGGATACTT
GGACAGGAGTGGAAG---CCATAATAAGAACTTTGCAA---CAAATGCTG---TTTATTCAT---TTCAGAATTGGTTGT
C---ATCATAGCAGAATAGGCATT---------AC---TCG------GCAG------AGGAGAGCAA----------GAA
ATGGAGCCAATAGATCCTAG
>EF514702/B/DK/2004/PMVL_025
ATGGAACGAGCCCCAGAAGACCAAGGGCCACAGAGGGAGCCATACAATGAATGGACACTAGAGCTTTTAGAAGAGCTTAA
GAATGAAGCTGTTAAACATTTTCCCAGGATGTGGCTACACAACCTAGGACAATATATCTATGAAACTTATGGGGATACTT
GGGCAGGAGTGGAAG---CCATAATAAGAATTCTGCAA---CAACTGCTG---TTTATTCAT---TTCAGAATTGGGTGT
C---ATCATAGCAGAATAGGCATT---------AC---TCG------ACAG------ACGAGAGCAA----------GAA
ATGGAGCCAGTAGATCCTAA
>EF514703/B/DK/2004/PMVL_039
ATGGAACAAGCCCCGGAAGACCAAGGGCCACAAAGAGAGCCATACAATGAATGGGCACTAGAGCTTTTAGAGGAGCTTAA
GCAGGAAGCTGTTAGACATTTCCCTAGGACATGGCTTCATGGTTTAGGGCAATATATCTATGAAACTTATGGAGATACTT
GGGCAGGAGTGGACG---CCATAACAAGAATACTGCAA---CAACTACTG---TTTATTCAT---TTCAGAATTGGGTGT
C---AACATAGCAGAATAGGCATT---------GT---TCG------ACGG------AACAGAGCAA----------GAA
ATGGAGCCAGTAGATCCTAG
>EF514704/B/DK/2001/CTL_016
ATGGAACAAGCCCCAGAGGACCAAGGGCCACAGAGAGAGCCATACAATGAGTGGACACTAGAGCTTCTAGAGGAACTTAA
GAGTGAAGCTGTTAGACACTTTCCTAGGACATGGCTCCATAACTTAGGGCAATATATCTATGAAACTTATGGGGATACTT
GGACAGGAGTGGAAG---CCATAATAAGGATTCTGCAA---CAAATGCTG---TTTATTCAT---TTCAGAATTGGGTGC
C---ATCATAGCAGAATAGGCATT---------AT---TCG------ACAG------AGGAGAGCAA----------GAA
ATGGAGCCAGTAGATCCTAG
>EF514705/B/DK/2001/CTL_017
ATGGAACAAGCCCCAGAAGACCAGGGGCCACAGAGGGAGCCATACAATGAATGGACACTAGAGCTTTTAGAAGAGCTTAA
GAGTGAAGCTGTTAAACACTTTCCGAGGATATGGCTACATGGATTAGGGCAACATATTTATGAAACTTATGGAGATACTT
GGGCAGGAGTGGAGG---CCCTAATAAGAAGTCTGCAA---CAACTGCTG---TTTATTCAT---TTCAGAATTGGGTGT
C---GACATAGCAGAATAGGCATT---------CA---GCA---------G------AGGAGACCAA----------GAA
ATGGATCCAGTAGACCCTAG
>EF514706/B/DK/2001/CTL_018
ATGGAACAAGCCCCAGAAGACCAAGGGCCACAGAGGGAGCCATACAATGAATGGACACTAGAGCTTTTAGAGGAGCTTAA
GAGAGAAGCTGTTAGACATTTTCCTAGGGTATGGCTCCATAACCTAGGGCAACATATCTATGAAACTTATGGGGATACTT
GGGTAGGAGTGGAAG---CCATAATAAGAACTCTGCAA---CAACTGCTG---TTTATTCAT---TTCAGAATTGGATGT
C---AACATAGCAGAATAGGCATT---------AC---TCG------ACAG------AGGAGAGCAA----------GAA
ATGGAACCAGTAGACCCTAG
>EF514707/B/DK/2001/CTL_023
ATGGAACAAGCCCCAGAAGACCAAGGGCCACAGAGGGAGCCAAGCAATGAATGGACACTAGAGCTTTTAGAGGAACTTAA
GAATGAAGCTGTTAGACATTTCCCTAGGATATGGCTCCACAGCTTAGGGCAACATATCTATGAAACTTATGGGGATACTT
GGGCAGGAGTGGAAG---CCATAATAAGAACTCTACAA---CAACTGCTG---TTTATTCAT---TTCAGAATTGGGTGT
C---AACATAGCAGAATAGGCATT---------AC---TCG------ACAG------AGGAGAGCAA----------GAA
ATGGAGCCRGTAGATCCTAG
>EF514708/B/DK/2001/CTL_030
ATGGAACAAGCCCCAGAGGACCAAGGGCCACAGAGGGAGCCATACAATGAATGGACACTAGAGCTTTTGGAGGAACTTAA
GAGTGAAGCTGTTAGACATTTTCCCAGGATATGGCTCCATAACTTAGGACAATATATCTATGAAACTTATGGGGATACTT
GGGCAGGAGTGGAAG---CCATAATAAGAATTCTACAA---CAACTGCTG---TTTATTCAT---TTCAGAATTGGATGT
C---AACATAGCAGAATAGGCATT---------AT---TCG------ACAC------AGGAGAGCAA----------GGA
ATGGAGCCAGTAGATCCTAG
>EF514709/B/DK/2001/CTL_033
ATGGAACAAGCCCCAGAAAACCAAGGGCCACAGAGGGAGCCATACAATGAATGGGCACTAGAACTTTTAGAGGAGCTTAA
GAATGAAGCTGTTAGACATTTCCCTAGGATATGGCTCCATGGCTTAGGGCAACATATCTATGAAACTTATGGGGATACTT
GGGCAGGAGTGGAAG---CCATAATAAGAATTCTGCAA---CAACTGCTG---TTCATTCAT---TTCAGAATTGGATGT
C---GACATAGCAGAATAGGTATT---------AT---TCA------ACGG------AGGAGAGCAA----------GGA
ATGGAGCCAGTAGATCCTAG
>EF514710/B/DK/2001/CTL_035
ATGGAACAAGCCCCAGAGAACCAAGGGCCACAGAGAGAGCCATACAATGAATGGACACTAGAGCTTTTAGAGGAACTTAA
GAGTGAAGCTGTTAGACATTTTCCTAGGATATGGCTCCATAACTTAGGGCAATTTATCTATGAAACTTATGGAGATACTT
GGGCAGGAGTGGAAG---CCTTAATAAGGATGTTGCAA---CAACTGCTG---TTTATTCAT---TTCAGAATTGGGTGT
C---AACATAGCAGAATAGGCATT---------AC---TCG------ACAG------AGGAGAGCAA----------GAA
ATGGAGCCAGTAGATCCTAG
>EF514711/B/DK/2001/CTL_041
ATGGAACAAGCCCCAGAAGACCAAGGGCCACAAAGGGAGCCATACAGTGAATGGGCGCTAGAGCTCTTAGAGGAGCTTAA
GAATGAAGCTGTTAGGCATTTTCCTAGGACATGGCTCCATAGCTTAGGGCAATATATCTATGCAACTTATGGGGATACTT
GGGCAGGAGTGGAAG---CCATAATAAGAATGCTGCAA---CAACTGCTG---TTTATTCAT---TTCAGAATTGGGTGT
C---AGCATAGCAGAATAGGCATT---------AT---TCA------ACGG------AGGAGAGCAA----------GAA
ATGGAGCCAGTAGATCCTAG
>EF514712/B/DK/2001/CTL_043
ATGGAACAAGCCCCAGAAGACCAAGGGCCACAGAGGGAGCCATACCAGGAATGGACACTAGAGCTTTTAGAGGAACTTAA
GAGTGAAGCTGTCAGACATTTTCCTAGGATGTGGCTCCATAACTTAGGGCAACATATCTATGAAACCTATGGGGATACTT
GGGCAGGAGTGGAAG---CTCTAATAAGAATGCTGCAA---CAACTGCTG---TTTATTCAT---TTCAGAATTGGGTGT
C---GGCATAGCAGAATAGGCATT---------AC---TCG------ACAG------AGGAGAGCAA----------GAA
ATGGAGCCAGTAGATCCTAG
>EF637046/B/BR/2003/BREPM2012
ATGGAACAAGCCCCACAAGACCAAGGGCCACAGAGGGAACCATTCAATGAATGGACACTAGAGCTTTTAGAGGAACTTAA
GAGTGAAGCTGTTAGACACTTTCCTAGGATATGGCTCCATAACTTAGGACAACATATCTATGAAACTTATGGGGATACTT
GGGCAGGAGTGGAAG---CCCTGCTAAGATCTCTGCAA---CAACTGCTG---TTTATTCAT---TTCAGAATTGGATGT
C---AACATAGCAGAATAGGCATT---------AT---TCG------ACAG------AGGAGAGCAA----------GAA
ATGGAGCCAGTAGATCCTAG
>EF637047/B/BR/2003/BREPM1040
ATGGAACAAGCCCCAGAAGACCAAGGGCCACAGAGGGAGCCATACACTGAGTGGGCATTAGAGCTTTTAGAGGAACTTAA
GAGTGAAGCTGTTAGACATTTTCCCAGAACATGGCTCCATAGCTTAGGACAATATATCTATGAAACTTATGGGGACACTT
GGGCAGGAGTGGAAG---CCATAATAAGAATACTGCAA---CAACTACTG---TTTATTCAT---TTCAGAATTGGGTGT
C---AACATAGCAGAATAGGCATT---------AT---TCG------ACAT------AGGAGAGCAA----------GAA
ATGGAACCAGTAGATCCTAG
>EF637048/B/BR/2003/BREPM1038
ATGGAACAAGCCCCGGAAGACCAAGGGCCACAGAGGGAGCCATTCAATGAATGGACACTAGAGCTTCTAGAGGAACTTAA
GAGTGAAGCTGTTAGACATTTTCCTAGGCCATGGCTCCATAGCTTAGGACAATATATCTATGAGACTTATGGGGATACTT
GGGCAGGAGTGGAAG---CCATAATAAGAATACTGCAA---CAACTGCTG---TTTATTCAT---TTCAGAATTGGATGT
C---GACATAGCAGGATAGGCATT---------AC---TCG------ACAG------AGGAGAGCAA----------GGA
ATGGAGCCAGTAGATCATAG
>EF637049/B/BR/2003/BREPM1035
ATGGAACAAGCTCCAGAAGACCAAGGGCCACAGAGAGAGCCATACAATGAATGGGCACTAGAACTTTTAGAGGAACTTAA
GAGTGAAGCTGTTAGACATTTTCCTAGGACGTGGCTCCATAGCTTAGGACAATATATCTATCAAACTTATGGGGATACTT
GGACAGGAGTGGAAG---CCTTAATAAGAATGCTGCAA---CAACTGCTG---TTTATTCAT---TTCAGAATTGGATGT
C---AACATAGCAGAATAGGCATCATT------CA---TCA------ACAG------AGGAGAGGAA----------GGA
ATGGAGCCAGTAGATCCTAG
>EF637051/B/BR/2003/BREPM1032
ATGGAACAAGCCCCAGAAGACCAGGGACCACAGAGGGAGCCATACAATGAATGGACACTAGAACTTTTAGAGGAACTGAA
GAGTGAAGCTGTTAGACATTTTCCTAGGCCATGGCTCCATAGCTTAGGACAACATATCTATGAAAATTATGGGGATACTT
GGGCAGGAGTGGAAG---CCATAATAAGAATACTGCAA---CAACTGCTG---TTTATTCAT---TTCAGAATTGGATGT
C---GGCATAGCAGAATAGGCATT---------AC---TCG------GCAG------AGGAGAGCAA----------GGA
ATGGAGCCAGTAGATCCTAG
>EF637053/B/BR/2003/BREPM1028
ATGGAACAAGCCCCAGAAGACCAAGGGCCCCAGAGGGAGCCATACAATGAATGGACACTAGAGCTTTTAGAAGAACTTAA
GAATGAGGCTGTTAGACATTTTCCTAGGCCGTGGCTTCATAGCTTAGGGCAACATATCTATGAAACTTATGGGGATACTT
GGGCAGGAGTGGAAG---CCTTAATAAGAATTCTGCAA---CAACTGCTG---TTCATTCAT---TTCAGAATTGGATGC
C---GACATAGCAGAATAGGCATT---------AT---GCG------ACAG------AGGAGAGCAA----------GGA
ATGGAGCCAGTAGATCCTAA
>EF637054/B/BR/2003/BREPM1027
ATGGAACAAGCCCCAGAAGACCAAGGGCCACAGAGGGAGCCATACAATGAATGGACACTAGAGCTATTAGAGGAACTTAA
GAGTGAAGCTGTCAGACATTTTCCTAGGCCATGGCTCCATAGCTTAGGACAATATATCTATGAAACTTATGGGGATACTT
GGGCAGGAGTGGAAG---CCATAATAAGAATACTGCAA---CAACTGCTG---TTTATTCAT---TTCAGAATTGGATGT
C---ACCATAGCAGAATAGGCATT---------AT---TCG------ACAA------AGGAGAACAA----------GAA
ATGGAACCAGTAGATCCTAG
>EF637056/B/BR/2003/BREPM1024
ATGGAACAAGCCCCAGAAGACCAAGGGCCACAGAGGGAACCATACAATGAATGGACACTAGAGCTTTTAGAGGAACTTAA
GAGAGAAGCTGTTAGACACTTTACTAGGCCATGGCTCCATAGCTTGGGACAACATATCTATGAAACTTATGGGGATACTT
GGGTAGGAGTGGAAG---CCATAATAAGAATACTGCAA---CAACTGCTG---TTTACTCAT---TTCAGAATTGGATGC
C---AACATAGCAGAATAGGCATT---------AC---TCG------ACAG------AGGAGAGCAA----------GAA
ATGGAGCCAGTAGATCCTAG
>EF637057/B/BR/2003/BREPM1023
ATGGAACAAGCCCCGGAGGACCAAGGGCCACAGAGGGAGCCATACAATGAATGGGCACTAGAGCTTTTAGAGGAGCTTAA
GAATGAAGCTGTCAGACACTTTCCTAGGGTATGGCTCCATGGCTTAGGACAATATATCTATGATACTTATGGGGATACTT
GGGCAGGAGTGGAAG---CCATAATAAGAACTCTGCAA---CAACTACTG---TTTATTCAT---TACAGAATTGGGTGT
C---AACATAGCAGGATAGGTATC---------AC---TCG------ACAG------AGGAGAGCAA----------GAA
ATGGATCCAGTAGATCCTAA
>EF694037/B/IN/-/11807
ATGGAACGAGCCCCAGAAGATCAAGGGCCACAGAGGGAACCATACAATGAATGGACACTAGAGCTTTTAGAGGAGCTTAA
GAATGAAGCTGTTAGACACTTTCCTAGGGTATGGCTCCATGGCTTAGGACAATATATCTATGAAACTTACGGGGATACTT
GGGCAGGAGTGGAAG---CCATAATAAGAACTCTGCAA---CAACTGCTG---TTTGTCCAT---TTCAGGATTGGGTGC
C---AACATAGCAGAATAGGCATT---------AC---TCG------ACAA------AGGAGAGCAA----------GAA
ATGGAGCCAGTAGATCCTAA
>EU541617/B/-/-/pIIIB
ATGGAACAAGCCCCAGAAGACCAAGGGCCACAGAGGGAGCCATACAATGAATGGACACTAGAGCTTTTAGAGGAACTTAA
GAGTGAAGCTGTTAGACATTTTCCTAGGATATGGCTCCATAACTTAGGACAACATATCTATGAAACTTACGGGGATACTT
GGGCAGGAGTGGAAG---CCATAATAAGAATTCTGCAA---CAACTGCTG---TTTATCCAT---TTCAGAATTGGGTGT
C---GACATAGCAGAATAGGCGTT---------AC---TCG------ACAG------AGGAGAGCAA----------GAA
ATGGAGCCAGTAGATCCTAG
>EU616639/B/US/-/AC160_T1_Day_22_Dom
ATGGAACAATTCCCAGAAGACCAAGGGCCACAAAGAGAACCATACAATGAATGGGCACTAGAGCTTTTAGAAGAGCTTAA
GAATGAAGCTGTTAGACACTTTCCTAGGATATGGCTTCATGGCTTAGGACAACATATCTATGAAACTTATGGGGATACTT
GGGCAGGAGTGGAAG---CCTTAATAAGAATTCTGCAA---CAACTGCTG---TTTATTCAT---TTCAGAATTGGGTGT
C---GACATAGCAGAATAGGCATT---------AC---TCG------ACAG------AGGAGAACAA----------GAA
ATGGAGCCAGTAGATCCTAG
>EU616640/B/US/-/AC160_T2_Day_83_Dom
ATGGAACAATTCCCAGAAGACCAAGGGCCACAAAGAGAACCATACAATGAATGGGCACTAGAGCTTTTAGAAGAGCTTAA
GAATGAAGCTGTTAGACACTTTCCTAGGATATGGCTTCATGGCTTAGGACAACATATCTATGAAACTTATGGGGATACTT
GGGCAGGAGTGGAAG---CCTTAATAAGAATTCTGCAA---CAACTGCTG---TTTATTCAT---TTCAGAATTGGGTGT
C---GACATAGCAGAATAGGCATT---------AC---TCG------ACAG------AGGAGAACAA----------GAA
ATGGAGCCAGTAGATCCTAG
>EU616641/B/US/-/AC160_T3_Day_419_Dom
ATGGAACAATTCCCAGAAGACCAAGGGCCACAAAGAGAACCATACAATGAATGGGCACTAGAGCTTTTAGAAGAGCTTAA
GAATGAAGCTGTTAGACACTTTCCTAGGATATGGCTTCATGGCTTAGGACAACATATCTATGAAACTTATGGGGATACTT
GGGCAGGAGTGGAAG---CCTTAATAAGAAGTCTGCAA---CAACTGCTG---TTTATTCAT---TTCAGAATTGGGTGT
C---GACATAGCAGAATAGGCATT---------AA---TCG------ACAG------AGGAGAACAA----------GAA
ATGGAGCCAGTAGATCCTAG
>EU616642/B/US/-/AC160_T4_Day_503_Dom
ATGGAACAAGCCCCAGAAGACCAAGGGCCACAAAGGGAACCATACAATGAATGGACACTAGAGCTTTTAGAGGAGCTTAA
GAATGAAGCTGTTAAACACTTTCCTAGGATTTGGCTCCATGGCTTAGGGCAATATATTTATGAAACTTATGGAGATACTT
GGACAGGGGTGGAAG---CCCTAGTAAGAACTCTGCAA---CAACTGCTG---TTTACTCAT---TTCAGAATTGGGTGT
C---AACATAGCAGAATAGGCATT---------GC---TCG------ACGG------ACGAGAGCAA----------GAA
ATGGAGCCAGTAGATCCTAG
>EU616643/B/US/-/AC160_T5_Day_545_Dom
ATGGAACAAGCCCCAGAAGACCAAGGGCCACAAAGGGAACCATACAATGAATGGACACTAGAGCTTTTAGAGGAGCTTAA
GAATGAAGCTGTTAGACACTTTCCTAGGATTTGGCTCCATGGCTTAGGGCAATATATTTATGAAACTTATGGAGATACTT
GGACAGGGGTGGAAG---CCCTAGTAAGAACTCTGCAA---CAACTGCTG---TTTACTCAT---TTCAGAATTGGGTGT
C---AACATAGCAGAATAGGCATT---------GC---TCG------ACGG------ACGAGAGCAA----------GAA
ATGGAGCCAGTAGATCCTAG
>EU616644/B/US/-/AC160_T6_Day_664_Dom
ATGGAACAAGCCCCAGAAGACCAAGGGCCACAAAGGGAACCATACAATGAATGGACACTAGAGCTTTTAGAGGAGCTTAA
GAATGAAGCTGTTAGACACTTTCCTAGGAATTGGCTCCATGGCTTAGGGCAATATATTTATGAAACTTATGGAGATACTT
GGACAGGGGTGGAAG---CCCTAGTAAGAACTCTGCAA---CAACTGCTG---TTTACTCAT---TTCAGAATTGGGTGT
C---AACATAGCAGAATAGGCATT---------GC---TCG------ACGG------ACGAGAGCAA----------GAA
ATGGAGCCAGTAGATCCTAG
>EU616645/B/US/-/AC160_T7_Day_762_Dom
ATGGAACAAGCCCCAGAAGACCAAGGGCCACAAAGGGAACCATACAATGAATGGACACTAGAGCTTTTAGAGGAGCTTAA
GAATGAAGCTGTTAGACACTTTCCTAGGAATTGGCTCCATGGCTTAGGGCAATATATTTATGAAACTTATGGAGATACTT
GGACAGGGGTGGAAG---CCCTAGTAAGAACTCTGCAA---CAACTGCTG---TTTACTCAT---TTCAGAATTGGGTGT
C---AACATAGCAGAATAGGCATT---------GC---TCG------ACGG------ACGAGAGCAA----------GAA
ATGGAGCCAGTAGATCCTAG
>EU616649/B/US/-/AC160_T9_Day_1034_Dom
ATGGAACAAGCCCCAGAAGACCAAGGGCCACAAAGGGAACCATACAATGAATGGACACTAGAGCTTTTAGAGGAGCTTAA
GAATGAAGCTGTTAGACACTTTCCTAGGAATTGGCTCCATGGCTTAGGGCAATATATTTATGAAACTTATGGAGATACTT
GGACAGGGGTGGAAG---CCCTAGTAAGAACTCTGCAA---CAACTGCTG---TTTACTCAT---TTCAGAATTGGGTGT
C---AACATAGCAGAATAGGCATT---------GC---TCG------ACGG------ACGAGAGCAA----------GAA
ATGGAGCCAGTAGATCCTAG
>EU786672/B/ES/2005/X1890
ATGGAACAAGCCCCAGAAGACCAAGGGCCACAGAGGGAGCCATACAATGAATGGGCACTAGAGCTTTTAGAGGAGCTTAA
GAGTGAAGCTGTTAGACATTTTCCCAGGGAATGGCTTCATGGCTTAGGGCAATATATCTATGAAACTTATGGGGACACGT
GGACAGGAGTGCAAG---CCATAATAAGAATGCTGCAA---CAACTGCTG---TTTATTCAT---TWCAGAATTGGGTGT
C---GCCATAGCAGAATAGGCATT---------AC---GCA------ACAG------AGGAGAGTAA----------GAA
ATGGAGCCAGTAGATCCTAG
>EU786674/B/ES/2006/X1958
ATGGAACAACCCCCAGAAGACCAAGGGCCACAGAGGGAGCCATACAATGAGTGGACACTAGAGCTTTTAGAGGAGCTTAA
GAATGAAGCTGTTAGACATTTTCCTAGGACTTGGCTCCATGGCTTAGGGCAATATATCTATGAAACTTATGGGGATACTT
GGACAGGAGTGGAAG---CCATAATAAGAGTTCTGCAA---CAACTGCTG---TTTATTCAT---TTCAGAATTGGATGT
C---AACATAGCAGAATAGGTATT---------AT---TCG------ACAA------AGGAGAGCAA----------GGA
ATGGATCCAGTAGATCCTAG
>EU786675/B/ES/2006/X1959
ATGGAACGAGCCCCGGAAGACCAAGGGCCACAGAGGGAACCATACAATGAATGGACACTAGAGCTTTTAGAGGAGCTTAA
AAGTGAAGCTGTTAGACATTTTCCTAGACCATGGCTCCATAGCTTAGGACAATATATCTATGAAACTTATGGGGATACTT
GGGCAGGAGTGGAAG---CCATAATAAGAATTCTGCAA---CAACTACTG---TTTATTCAT---TTCAGAATTGGGTGT
C---ACCATAGCAGAATAGGCATT---------AT---TCG------ACAG------AGGAGAGCAA----------GAA
ATGGAGCCAGTAGATCCTAG
>EU786676/B/ES/2006/X1998
ATGGAACAAGCCCCAGGAAACCAAGGGCCACAGAGAGAGCCATACAATGAATGGACACTAGAGCTTTTAGAAGAGCTTAA
GAGTGAAGCTGTTAGACACTTTCCTAGGACATGGCTCCATAGCTTAGGGCAATACATCTATGAAACTTATGGGGATACTT
GGGCAGGAGTGGAAG---CCATAATAAGAATTCTGCAA---CAACTGCTG---TTCATTCAT---TTCAGGATTGGGTGT
C---AACATAGCAGAATAGGCATT---------AT---TCG------ACAG------AGAAGAGCAA----------GAA
ATGGAGCCAGTAGATCCTAG
>EU786677/B/ES/2006/X2102
ATGGAACAAGCCCCAGAAGACCAAGGGCCACAGAGAGAGCCAYACAATGAATGGACACTAGAGCTTTTAGAGGAGCTTAA
GAGTGAAGCAGTTAGACATTTTCCTAGGCCATGGCTCCATAGTTTAGGACAACACATCTATGAAACTTATGGGGATACTT
GGGCAGGAGTAGAAG---CCATAATAAGAATTCTGCAA---CAACTGCTG---TTTATTCAT---TTCAGAATTGGGTGT
C---GACATAGCAGAATAGGCATT---------AT---TCA------ACAG------AGAAGAGCAA----------GAA
ATGGAGCCAGTAGATCCTAG
>EU786678/B/ES/2007/X2149
ATGGAACAAGCCCCAGAAGACCAAGGGCCACAGAGGGAGCCTTACTATGAATGGACACTAGAGCTTTTAGAGGAGCTTAA
GAATGAAGCTGTGAGACATTTTCCAAGGCCATGGCTCCATAGCTTAGGACAATATATCTATGAAACTTATGGGGATACTT
GGGAAGGAGTGATAG---CCATAACAAGGATTCTGCAA---CAACTGCTG---TTTACTCAT---TTCAGAATCGGGTGT
C---ACCATAGCAGAATAGGTATT---------AT---TCG------ACAA------AGAAGAACAA----------GAA
ATGGAGCCAGTAGATCCTAG
>EU786679/B/ES/2007/X2210_3
ATGGAACAAGCCCCAGAGGACCAAGGGCCACAAAGGGAACCATACAATGAATGGACACTAGAGCTTTTAGAAGAGCTTAA
GAACGAAGCTGTTAGGCACTTTCCTAGAGTGTGGCTCCACGGCTTAGGGCAACATATCTATGAAACCTATGGGGATACTT
GGGCAGGAGTGGAAG---CCATAATAAGAATTCTGCAA---CAACTGCTG---TTTATTCAT---TTCAGAATTGGGTGT
C---GACATAGCAGAATAGGCATT---------AC---TCC------ACAG------AGGAGAACAA----------GAA
ATGGATCCAGTAGATCCTAG
>EU786680/B/ES/2007/X2231
ATGGAACAGACCCCAGAAGACCAAGGACCACAGAGGGAGCCAAACAATGAATGGACATTAGAGCTTTTAGAGGAGCTTAA
GAGAGAAGCTGTTAGACATTTTCCTAGGCCATGGCTTCATAGCTTAGGGCAATATATCTATGAAACTTATGGAGATACCT
GGACAGGAGTGGAAG---CCATAATAAGAATTCTGCAA---CAACTGCTG---TTCATTCAT---TTCAGGATTGGGTGT
C---AACATAGCAGAATAGGCATT---------AT---TCG------ACAG------AGGAGAGCAA----------GAA
ATGGAGCCAGTAGATCCTAG
>EU839596/B/DO/2005/05DO_162387
ATGGAACAAGCCCCAGAAGACCAAGGGCCACAAAGGGAGCCATACAATGAATGGACACTAGAGCTTCTAGAAGAACTTAA
GAGTGAAGCTGTTAGACATTTTCCTAGGGTATGGCTACATGGCTTAGGACAATATATCTATGAAACTTATGGGGATACTT
GGGCAGGAGTGGAAG---CCATAATAAGAGTTTTGCAA---CAATTGCTG---TTTATTCAT---TTCAGAATTGGGTGT
C---AACATAGCAGAATAGGCATT---------AT---TCC------ACAG------AGAAGAACAA----------GAA
ATGGAGCCGGTAGATCCTAG
>EU839597/B/DO/2005/05DO_160884
ATGGAACAAGCCCCACAAGACCAAGGACCACCGAGGGAGCCATACAATGTATGGGCACTAGAGGTTTTAGAGGAGCTTAA
GAATGAAGCTGTCAGACACTTTCCTAGGATGTGGCTTCATGGCTTAGGACAATATATCTATGAAACTTATGGAGATACTT
GGGAAGGAGTGGAAG---CCATAATTAGAATCCTGCAA---CAACTGCTG---TTTATTCAT---TTCAGAATTGGGTGT
C---AACATAGCAGAATAGGCATT---------CT---TCC------ACGG------AGAAGAACAA----------GAA
ATGGATCCAGTAGATCCTAG
>EU839598/B/DO/2005/05DO_163007
ATGGAACGAGCCCCAGAAGACCAAGGGCCACAGAGGGAGCCATACAATGAGTGGACACTAGAACTTTTAGAGGAGCTTAA
GAATGAAGCTGTCAGACATTTTCCTAGGATTTGGCTCCATAACTTAGGACAATATATCTATGAAACTTATGGGGATACTT
GGGCAGGAGTAGAAG---CTATAATAAGAATTCTGCAA---CAACTGCTG---TTTATTCAT---TTCAGAATTGGGTGT
C---AACATAGCAGAATAGGCATT---------AC---TCG------GCAG------AGAAGAGCAA----------GAA
ATGGAGCCGGTAGATCCTAG
>EU839600/B/HT/2005/05HT_129517
ATGGAACAAGCCCCAGAAAACCAAGGGCCACAGAGGGAGCCATACAATCAATGGACACTAGAGCTTTTAGAGGAGCTTAA
GAATGAAGCTGTTAGGCATTTTCCTAGGATATGGCTCCATAGCTTAGGACAATATATCTATGAAACTTATGGGGATACCT
GGACAGGAGTGGAAG---CAATAATAAGAATCCTGCAA---CAACTGCTG---TTTATTCAT---TTCAGAATTGGGTGC
C---AACATAGCAGAATAGGCATT---------AT---TCG------GCAG------AGAAGAGCAA----------GAA
ATGGAGCCAGTAGATCCTAG
>EU839601/B/HT/2005/05HT_129696
ATGGAACAAGCCCCAGAAGACCAAGGGCCACAGAGGGAACCATACAATGAGTGGACACTAGAGCTTCTAGAGGAACTTAA
GAGTGAAGCTGTTAGACATTTTCCTAGGATATGGCTCCATAGCTTAGGACAATATATCTATGAAACTTATGGAGATACTT
GGGCAGGAGTGGAAG---CTATAATAAGAATTCTGCAA---CAACTACTG---TTTATTCAT---TTCAGAATTGGGTGT
C---AACATAGCAGAATAGGCATT---------AT---TCG------ACAG------AGAAGAGCAA----------GGA
ATGGATCCAGTAGATCCTAG
>EU839602/B/HT/2005/05HT_129389
ATGGAACAAGCCCCAGAAGATCAAGGGCCACAGAGAGAGCCCTACAATGAATGGGCACTAGAACTTTTAGAGGAGCTCAA
GAGTGAAGCTGTTAGACACTTTCCTAGGGTGTGGCTCCATGGCTTAGGGCAACATATCTATGAAACTTATGGGGATACTT
GGGCAGGAGTGGAAG---CTATAATAAGAATTCTGCAA---CAACTGCTG---TTTATTCAT---TTCAGAATTGGGTGC
C---AACATAGCAGAATAGGCATCACTCCT---AC---TCG------ACAG------AGAAGAGCAA----------GAA
ATGGAACTGGTAGATCCTAG
>EU839603/B/HT/2005/05HT_129473
ATGGAACAAGCCCCGGAAGACCAAGGACCACAGAGAGAGCCATACAATGAATGGACATTAGARCTGTTAGAGGAGCTTAA
GAGTGAAGCTGTTAGACATTTTCCTAGGCCATGGCTCCATAGCTTAGGACAACATATCTATGAAACTTATGGGGATACTT
GGACAGGAGTGGAAG---CCTTAATAAGAATTCTACAA---CAACTGTTG---TTTATTCAT---TTCAGAATTGGGTGT
C---ATCATAGCAGAATAGGCATT---------AT---TCT------ACAG------AGAAGAGCAA----------GAA
ATGGAGCCAGTAGATCCTAG
>EU839604/B/HT/2005/05HT_129805
ATGGAACATGCCCCAGAGGACCAAGGGCCACAGAGGGAGCCATACAATGAATGGACACTAGAGCTTTTAGAGGAGCTTAA
GAGTGAAGCTGTTAGACATTTTCCTATGCCATGGCTTCATGGCTTAGGACAATATATCTATGAAACTTATGGAGATACTT
GGACAGGAGTGGAAG---CTATAATAAGAATTCTGCAA---CAAATGCTG---TTTATTCAT---TACAGAATTGGGTGC
C---ATCATAGCAGAATAGGCATT---------AT---ACG------ACAG------AGAAGAGCAA----------GAA
ATGGAGCCAGTAGATCCTAG
>EU839605/B/JM/2005/05JM_KJ108
ATGGAACAAGCCCCAGAAGACCAGGGGCCACAGAGGGAGCCATACAATGAATGGACACTAGAGCTTTTAGAGGAGCTTAA
GAGAGAAGCTGTGAGACATTTTCCCAGGGTGTGGCTTCATGGCTTAGGGCAACATATCTATGAAACTTATGGAGATACTT
GGGCAGGAGTGGAAG---CCATAATAAGAACTCTGCAA---CAACTGCTA---TTTGTTCAT---TTCAGAATCGGGTGT
C---AACATAGCAGAATAGGCATT---------AT---TCA------ACAG------AGAAGAACAA----------GAA
ATGGACCCAGTAGATCCTAG
>EU839606/B/TT/2000/00TT_CRC08767
ATGGAACAAGCCCCAGAAGACCAAGGGCCACAGAGAGAGCCATACAATGAATGGACACTAGAGCT-TTAGAAGAACTTAA
GAGGGAAGCTGTTAGACATTTTCCTAGGCCATGGCTCCATAGCTTAGGACAATATATCTATGAAACTTATGGGGATACTT
GGGTAGGGGTGGAAG---CCATAATAAGAATACTGCAA---CAACTATTG---TTTACTCAT---TTCAGAATTGGTTGT
C---AACATAGCAGAATAGGCATT---------AC---TCG------ACAG------AGAAGAGCCA----------GAA
ATGGAACCAGTAGATCCTAG
>EU839607/B/TT/2000/00TT_CRC50018
ATGGAACAAGCCCCAGAAGACCAAGGGCCACAGAGGGAGCCATACAATGAATGGACATTAGAGCTTTTAGAGGAGCTTAA
GAGTGAAGCTGTTAGACATTTTCCTAGGATATGGCTCCATAGCCTAGGACAACATATCTATGAAACTTATGGAGATACTT
GGGCAGGAGTAGAAG---CCTTATTAAGAATTCTGCAA---CAACTGCTG---TTTATTCAT---TTCAGAATTGGGTGC
C---AACATAGCAGAATAGGCATT---------AA---TCG------ACAG------AGAAGAGCAA----------GAA
ATGGAGCCAGTAGATCCTAG
>EU839608/B/TT/2001/01TT_CRC50069
ATGGAACAAGCCCCAGAAGACCAAGGGCCACAGAGAGAGCCATACAATGAATGGACACTAGAACTTTTAGAAGAGCTTAA
GAGTGAAGCTGTTAGACATTTTCCTAGGGCATGGCTCCATAGCTTAGGACAATATGTCTATGAGACTTATGGGGATACTT
GGGCAGGAGTGGAAG---CCATAATAAGAATTCTGCAA---CAACTGCTG---TTTATTCAT---TTCAGAATTGGGTGT
C---ATCATAGCAGAATAGGCATT---------AT---TCG------ACAG------AGAAGAGCAA----------GAA
ATGGAGCCAGTAGATCCTAG
>EU839609/B/TT/2000/00TT_CRC50060
ATGGAACGAGCCCCAGAAGACCAAGGGCCACAGAGGGTGCCATACAATGACTGGGCACTAGAGCTTTTAGAGGAGCTTAA
GAGTGAAGCTGTTAGACATTTTCCTAGGGTATGGCTTCATGGCTTAGGACAATATATCTATGAAACTTATGGAGATACCT
GGACAGGAGTAGAAG---CCTTAATAAGAATGCTGCAA---CAACTGCTG---TTTATTCAT---TTCAGAATTGGGTGT
C---AACATAGCAGAATAGGCATT---------AC---TCC------ACAG------AGAAGAGCAA----------GAA
ATGGAGCCAGTAGATCCTAG
>EU839610/B/TT/2001/01TT_CRC50077
ATGGAACGAGCCCCAGAAGACCAAGGGCCACAGAGGGAGC------ATGACTGGGCACTAGAGCTTTTAGAGGAGCTTAA
GAGTGAAGCTGTTAGACATTTTCCTAGGATATGGCTTCATGGCTTAGGACAACATATCTATGAAACTTATGGAGATACCT
GGACAGGAGTAGAAG---CCTTAATAAGAATGCTGCAA---CAACTGCTG---TTTATTCAT---TTCAGAATTGGGTGT
C---AACATAGCAGAATAGGCATT---------AC---TCC------ACAG------AGAAGAGCAA----------GAA
ATGGAGCCAGTAGATCCTAG
>FB341548/B/FR/1983/HXB2_patent
ATGGAACAAGCCCCAGAAGACCAAGGGCCACAGAGGGAGCCACACAATGAATGGACACTAGAGCTTTTAGAGGAGCTTAA
GAATGAAGCTGTTAGACATTTTCCTAGGATTTGGCTCCATGGCTTAGGGCAACATATCTATGAAACTTATGGGGATACTT
GGGCAGGAGTGGAAG---CCATAATAAGAATTCTGCAA---CAACTGCTG---TTTATCCATT--TTCAGAATTGGGTGT
C---GACATAGCAGAATAGGCGTT---------AC---TCG------ACAG------AGGAGAGCAA----------GAA
ATGGAGCCAGTAGATCCTAG
>FB707281/B/FR/1983/HXB2-patent
ATGGAACAAGCCCCAGAAGACCAAGGGCCACAGAGGGAGCCACACAATGAATGGACACTAGAGCTTTTAGAGGAGCTTAA
GAATGAAGCTGTTAGACATTTTCCTAGGATTTGGCTCCATGGCTTAGGGCAACATATCTATGAAACTTATGGGGATACTT
GGGCAGGAGTGGAAG---CCATAATAAGAATTCTGCAA---CAACTGCTG---TTTATCCATT--TTCAGAATTGGGTGT
C---GACATAGCAGAATAGGCGTT---------AC---TCG------ACAG------AGGAGAGCAA----------GAA
ATGGAGCCAGTAGATCCTAG
>FJ195086/B/BR/2004/BREPM1070
ATGGAACAAACCCCAGAAGACCAAGGGCCACAGAGAGAGCCATACAATGAATGGGCATTAGAGCTTTTAGAGGATCTTAA
AAGAGAAGCTGTTAGACATTTTCCTAGGCCATGGCTACATGACTTAGGACAACACATCTATGAAACTTATGGGGATACTT
GGACAGGAGTGGAAG---CCCTAATAAGAATTCTGCAA---CAACTGCTG---TTTATTCAT---TTCAGAATTGGATGT
C---GACATAGCAGGATAGGCATT---------AC---TCG------ACAG------AGGAGAGCAA----------GGA
ATGGAGCCAGTAGATCCTAG
>FJ195088/B/BR/2005/BREPM1084
ATGGAACAAGCCCCAGAAGACCAAGGGCCACAGAGGGAGCCATACAATGAATGGGCACTAGAGCTTTTAGAGGAACTTAA
GAGTGAAGCTGTTAGGCATTTTCCTAGGACATGGCTCCATAGCTTAGGTCAATATATCTATGAAACTTATGGAGACACTT
GGGCAGGAGTGGAAG---CCATAATAAGAATACTGCAA---CAACTGTTG---TTTATTCAT---TTCAGAATTGGATGT
C---ACCATAGCAGAATAGGTATT---------AT---TCG------ACAG------AGGAGAGCAA----------GGA
ATGGAGCCAGTAGATCCTAG
>FJ195089/B/BR/2005/BREPM1093
ATGGAACAAGCCCCAGAAGACCAAGGGCCACAGAGGGAGCCACACAATGAATGGACATTAGAGCTATTAGAGGAACTTAA
GAGTGAAGCTGTCAGACATTTTCCTAGGCCATGGCTCCATAGCCTAGGACAGTATATCTATGAAACTTATGGAGATACCT
GGACAGGGGTGGAAG---CCTTAATAAGAATACTGCAA---CAAATGCTG---TTTATTCAT---TTCAGAATTGGATGT
C---ACCATAGCAGAATAGGCATA---------TC---TCG------ACAG------AGGAGAGCAA----------GAA
ATGGAGCCAGTAGATCCTAG
>FJ195090/B/BR/2004/BREPM1066
ATGGAACAAGCCCCAGAGGATCAAGGGCCACAGAGGGAACCATACAATGAATGGACACTAGAACTGTTAGAAGAACTTAA
GAATGAAGCTGTTAGACATTTTCCTAGACCATGGCTACATAGCCTAGGACAGTATATCTATGAAACTTATGGGGATACTT
GGGCAGGAGTGGAAG---CCATAATAAGAATTCTGCAA---CAACTGCTG---TTTATTCAT---TTCAGAATTGGATGT
C---ACCATAGCAGAATAGGCATT---------AT---TCG------TCAG------AGGAGAGCAA----------GGA
ATGGAGCCAGTAGATCCTAG
>FJ195091/B/BR/2005/BREPM1081
ATGGAACAAGCCCCAGAAGACCAAGGGCCACAAAGGGAACCATACAATGCATGGACACTAGAACTTTTAGAGGAACTTAA
AAGTGAAGCTGTTAGGCACTTTCCTAGGATATGGCTTCATGGCTTAGGACAACATATCTATGAAACTTATGGAGACACTT
GGGCAGGAGTGGAAG---CCTTAATAAGAATGTTACAA---CAACTGCTG---TTTATTCAT---TTCAGAATTGGATGT
C---GACATAGCAGAATAGGCATT---------AC---TCC------ACAG------AGGAGAGCAA----------GGA
ATGGAGCCAGTAGATCCTAG
>FJ388890/B/CY/2005/CY018
ATGGAACAGGCCCCGGAAGACCAAGGGCCACAAAGGGAGCCATACAATGAATGGACACTAGAGCTTTTAGAGGAGCTTAA
GAATGAAGCTGTCAGGCATTTTCCTAGGATCTGGCTCCATGGCTTAGGGCAACATATCTATGAAACTTATGGGGATACTT
GGACAGGAGTGGAAG---CCTTAGTAAGAATTCTGCAA---CAACTGCTG---TTTATTCAT---TTCAGAATTGGATGC
C---GACATAGCAGAATAGGCATT---------AT---TCC------ACAG------AGGAGAGCAA----------GAA
ATGGAGCCAGTAGATCCTAG
>FJ388891/B/CY/2005/CY020
ATGGAACAAGCCCCAGAAGACCAAGGGCCCCAAAGGGAACCATTCAATGAATGGGCACTAGAGCTTTTGGAGGAGCTTAA
GAATGAAGCTGTCAGACATTTTCCTAGGATCTGGCTCCATGGCTTAGGGCAGCATATCTATGAAACTTATGGGGATACTT
GGGCAGGAGTGGAGG---CCCTAGTAAGAATTCTGCAA---CAACTGCTG---TTTATTCAT---TTCAGAATTGGATGT
C---GACATAGCAGAATAGGCATT---------AT---TCA------ACAG------AGGAGAGCAA----------GAA
ATGGAGCCAGTAGATCCTAG
>FJ388895/B/CY/2005/CY028
ATGGAACAAGCCCCAGAAGACCAAGGGCCACAGAGGGAGCCATACAATCAATGGACACTAGAGCTTTTAGAGGAGCTTAA
GAGTGAATCTGTTAGACACTTTCCTAGGCTATGGCTCCATAGCTTAGGACAATATATCTATGAAACTTATGGAGATACTT
GGACAGGTGTGGAAG---CCTTAATAAGAATTCTGCAA---CAACTGCTG---TTTATTCAT---TTCAGGATTGGGTGT
C---AACATAGCAGAATAGGCATT---------AC---TCG------ACAG------AGAAGAGCAA----------GAA
ATGGAGCCAGTAGATCCTAG
>FJ388898/B/CY/2005/CY032
ATGGAACAAGCCCCAGAAAACCAAGGGCCACAGAGGGAGCCATACAATGAATGGACACTAGAACTTTTAGAGGAGCTTAA
GAGTGAAGCTGTTAGACATTTTCCTAGGACATGGCTCCATAACTTAGGGCAATATATCTATGAAACTTATGGGGATACTT
GGGCTGGAGTGGAGG---CCTTAATAAGAATTCTGCAA---CAACTGCTG---TTTATTCAT---TTCAGAATTGGGTGT
C---AACATAGCAGAATAGGCATT---------AT---TCG------ACGG------AGGAGAGCAA----------GAA
ATGGAGCCAGTAGATCCTAG
>FJ388899/B/CY/2005/CY037
ATGGAACAAGCCCCAGGAGACCAAGGGCCACCGAGGGAGCCATACAATGAATGGACACTAGAGCTTTTAGAGGAGCTTAA
GAATGAAGCTGTTAGACATTTTCCCAGGCCATGGCTTCATGGATTAGGGCAATATATCTATGA-ACTTATGGGGATACTT
GGGCAGGAGTGCAAG---CCATAATAAGAATTCTGCAA---CAACTGCTG---TTTGTTCAT---TTCAGAATTGGATGT
C---AACATAGCAGAATAGGCATT---------AC---TCC------ACAG------AGGAGAACAA----------GAA
ATGGAGCCAGTAGATCCTAG
>FJ388904/B/CY/2005/CY055
ATGGAACAAGCCCCAGAAGACCAAGGGCCACAGAGGGAACCATACAATGAATGGACACTAGAGCTTTTAGAGGAACTTAA
GAATGAAGCTGTTAGACATTTTCCTAGGCCTTGGCTACATGGATTAGGACAATATATCTATCAAACTTATAGGGATACTT
GGACAGGAGTAGAAG---CCCTAATAAGAATACTGCAA---CAACTGCTG---TTTATCCAT---TTCAGAATTGGATGT
C---GACATAGCAGAATAGGCATT---------AC---TCT------ACAG------AGGAGAGCAA----------GGA
ATGGAGCCAGTAGATCCTAG
>FJ388905/B/CY/2005/CY056
ATGGAACAAGCCCCAGAGGATCAAGGGCCACAGAGGGAGCCATACAATGAATGGACACTACAACTTTTAGAGGAGCTTAA
GAATGAAGCTGTTAGACATTTTCCTAGGCCATGGCTCCATAGCTTAGGACAATATATCTATGAAACTTATGGAGATACTT
GGGAAGGAGTGGAAG---CCATAATAAGAATTCTGCAA---CAACTGCTG---TTTATTCAT---TTCAGAATTGGGTGT
C---GGCATAGCAGAATAGGCATT---------AC---TCG------ACAG------AGGAGAGCAA----------GGA
ATGGAGCCAGTAGATCCTAG
>FJ388910/B/CY/2005/CY065
ATGGAACAAGCCCCGGAAGACCAAGGGCCACAGAGGGAGCCATACAATGAATGGACACTAGAGCTTTTAGAGGAGCTTAA
AGTTGAAGCTGTTAGACATTTTCCTAGATTATGGCTTCACAGCTTAGGGCAACATATCTATGAAACTTATGGGGATACTT
GGACAGGAGTGGAAG---CCTTAATAAGAATTCTGCAA---CAACTGCTG---TTTATTCAT---TTCAGAATTGGGTGT
C---GCCATAGCAGAATAGGCATT---------AC---CAG------ACAG------AGGAGAACAA----------GAA
ATGGAGCCAGTAGATCCTAG
>FJ388911/B/CY/2005/CY067
ATGGAACAAGCCCCAGAGGACCAAGGGCCACAGAGGGAACCATACAATGAATGGACATTAGAGCTTTTAGAGGAGCTTAA
AAATGAAGCTGTTAGACATTTTCCTAGGCCATGGCTTCATGGCCTAGGACAACATATCTACCAAACTTATGGGGATACTT
GGACAGGAGTGGAAG---CCATAATAAGAATTCTGCAA---CAACTGCTG---TTTATTCAT---TTCAGAATTGGCTGT
C---GACATAGCAGAATAGGCATT---------AT---TCA------ACAG------AGGAGAGCAA----------GGA
ATGGAGCCAGTAGATCCTAG
>FJ388912/B/CY/2005/CY068
ATGGAACAAGCCCCAGAAGACCAAGGGCCACAGAGGGAGCCATACAATGAATGGACACTAGAGCTTTTAGAGGAGCTGAA
GAATGAATCTGTTAGACATTTTCCCAGGTTATGGCTCCACAGCTTAGGGCAATATATCTATGAGACTTATGGAGATACTT
GGGCAGGAGTGGAAG---CCATAATAAGAATTCTGCAA---CAACTGCTG---TTTATTCAT---TTCAGAATTGGGTGT
C---AACATAGCAGAATAGGCATT---------AT---TCC------ACGG------AGGAGAACAA----------GGA
ATGGAGCCAGTAGATCCTAG
>FJ388914/B/CY/2005/CY072
ATGGAACAAGCCCCAGAAGACCAAGGGCCACAAAGGGAGCCATACAATGAATGGACACTAGAGCTTTTAGAGGAGCTTAA
GAGTGAAGCTGTCAGACATTTTCCTAGGATCTGGCTCCATGGCTTAGGGCAGCATATCTATGAAACTTATGGGGATACTT
GGGCAGGAGTGGAAG---CCATAGTAAGAATTCTGCAA---CAACTGCTG---TTTATTCAT---TTCAGAATTGGATGT
C---GACATAGCAGAATAGGCATT---------AT---TCA------ACAG------AGGAGAGCAA----------GAA
ATGGAGCCAGTAGATCCTAG
>FJ388915/B/CY/2005/CY074
ATGGAACAAGCCCCAGAGGACCAAGGACCACAGAGGGAGCCATACAATGAATGGACACTAGAGCTGTTGGAGGAACTTAA
GAGTGAAGCTGTTAGACATTTTCCTAGGATCTGGCTTCATGGTTTAGGGCAACATATCTATGAAACTTATGGAGATACTT
GGGCAGGAGTGGAAG---CCATAATAAGAATTCTGCAA---CAACTGCTG---TTTATTCAT---TTCAGAATTGGATGT
C---AACATAGCAGAATAGGCATCATT------AC---TCG------ACAG------AGGAGAGCAA----------GGA
ATGGAGCCAGTAGATCCTAG
>FJ388916/B/CY/2005/CY075
ATGGAACAAACCCCAGGAGACCAAGGGCCACAGAGGGAACCATACAATGAATGGACACTAGAGCTTTTAGAGGAACTTAA
GAGTGAAGCTGTTAGACATTTTCCTAGGCCTTGGCTAAATGGATTAGGGCAATATATCTATCAAACTTATGAGGATACTT
GGGCAGGAGTGGAAG---CCTTAATAAGAATACTGCAA---CAAATGCTG---TTTATCCAT---TTCAGAATTGGATGT
C---GACATAGCAGAATAGGCATC---------AC---TCC------ACAG------AGGAGAGCAA----------GGA
ATGGAGCCAGTAGATCCTAG
>FJ388918/B/CY/2005/CY087
ATGGAACAAGCCCCAGAGGACCAAGGACCACAGAGGGAGCCATACAATGAATGGGCACTAGAGCTTTTGGAGGAACTTAA
GAATGAAGCTGTTAGACATTTTCCTAGGGCCTGGCTTCATGGCTTAGGACAACACATCTATGAAACTTATGGAGATACTT
GGGCAGGAGTGGAAG---CCATAATAAGAATGCTGCAA---CAACTGCTG---TTTACTCAT---TTCAGAATTGGATGT
C---AACATAGCAGAATAGGCATCATT------CC---TCG------ACAA------AGGAGAGCAA----------GGA
ATGGAGCCAGTAGATCCTAG
>FJ388919/B/CY/2005/CY088
ATGGAACAAGCCCCAGAAGACCAAGGGCCACAAAGAGAGCCATACACTGAATGGACACTAGAACTTTTAGAGGAGCTTAA
GAATGAAGCTGTCAGACATTTTCCTAGGATCTGGCTCCATGGATTAGGGCAATATATCTATGAAACTTATGGGGATACTT
GGGCAGGAGTGGAAG---CCATAATAAGAATGCTGCAA---CAACTGCTG---TTTATTCAT---TTCAGAATTGGATGT
C---GACATAGCAGAATAGGCATT---------AT---TCA------ACAG------AGGAGAGCAA----------GAA
ATGGAGCCAGTAGATCCTAG
>FJ388920/B/CY/2005/CY089
ATGGAACAAGCCCCAGAAGACCAAGGGCCACAAAGAGAGCCATACAATGAATGGACACTAGAACTTTTAGAGGAGCTTAA
GAATGAAGCTGTCAGACATTTTCCTAGGATCTGGCTCCATGGATTAGGGCAATATATCTATGAAACTTATGGGGATACTT
GGGCAGGAGTGGAAG---CCATAATAAGAATGCTGCAA---CAACTGCTG---TTTATTCAT---TTCAGAATTGGATGT
C---GACATAGCAGAATAGGCATT---------AT---TCA------ACAG------AGGAGAGCAA----------GAA
ATGGAGCCAGTAGATCCTAG
>FJ388923/B/CY/2005/CY093
ATGGAACAAGCCCCAGAAGACCAAGGGCCACAAAGGGAGCCATACAATGAATGGACACTAGAACTTTTAGAGGAGCTTAA
GAATGAAGCTGTTAGACATTTTCCTAGGATCTGGCTTCATGGCTTAGGGCAGCATATCTATGAAACTTATGGAGATACTT
GGGCAGGGGTAGAAG---CCTTAATAAGAATTCTGCAA---CAACTGCTA---TTTATTCAT---TTCAGAATTGGATGT
C---GACATAGCAGAATAGGCATT---------AT---TCA------ACAG------AGGAGAGCAA----------GAA
ATGGAGCCAGTAGATCCTAG
>FJ388924/B/CY/2005/CY097
ATGGAACAAGCCCCAGAAGACCAAGGGCCACAAAGGGAGCCATACAATGAATGGACACTAGAACTTTTAGAAGAGCTTAA
GAATGAAGCTGTCAGACATTTTCCTAGGATCTGGCTCCATAGCTTAGGGCAATATATCTATGAAACTTATGGGGATACTT
GGGCAGGAGTGGAAG---CCATAATAAGAATTCTGCAA---CAACTGCTG---TTTATTCAT---TTCAGAATTGGATGT
C---GACATAGCAGAATAGGCATT---------AT---TCA------ACAG------AGGAGAACAA----------GAA
ATGGAGCCAGTAGATCCTAG
>FJ388927/B/CY/2005/CY110
ATGGAACAAGCCCCGGAAGACCAAGGGCCACAGAGGGAGCCATACAATGAATGGACACTAGAGCTTTTAGAGGAGCTTAA
GAGAGAAGCTGTTAGACATTTTCCTAGGACATGGCTCCATAGCTTAGGGCAATATATCTATGAAACTTATGGGGATACTT
GGACAGGAGTGGAAG---CCATAATAAGAATGCTGCAA---CAACTGCTG---TTTATCCAT---TTCAGAATTGGGTGC
C---GCCATAGCAGAATAGGCATT---------AC---TCG------ACAG------AGGAGAGCAA----------GAA
ATGGAGCCAGTAGATCCTAG
>FJ388930/B/CY/2005/CY113
ATGGAACGAGCCCCAGAAGATCAAGGGCCACAGAGGGAGCCATACAATGAATGGGCACTAGAGCTTTTAGAAGAGCTTAA
GAATGAAGCTGTTAGACACTTTCCTAGGATATGGCTTCATGGCTTAGGGCAACATATCTATGAAACTTATGGAGATACTT
GGACAGGAGTGGAAG---CCTTAATAAGAATTCTGCAA---CAACTGCTG---TTTATTCAT---TTCAGAATTGGGTGT
C---AGCATAGCAGAATAGGCATT---------AC---TCG------ACAG------AGGAGAACAA----------GAA
ATGGAGCCAGTAGATCCTAG
>FJ388931/B/CY/2005/CY120
ATGGAACAAGCCCCAGAAGATCAAGGGCCACAGAGAGAGCCATACAATGAATGGACACTAGAGCTTTTAGAGGAACTTAA
GAGTGAAGCTGTTAGACATTTTCCTAGGACATGGCTCCATGGCTTAGGACAACATATCTATGAAACTTATGGGGATACTT
GGGCAGGAGTGGAAG---CCATAATAAGAATTCTGCAA---CAACTGCTG---CTTATTCAT---TTCAGAATTGGGTGT
C---GACATAGCAGAATAGGCATT---------AT---CCC------GCAG------AGAAGAGCAA----------GAA
ATGGAGCCAGTAGATCCTAG
>FJ388933/B/CY/2005/CY124
ATGGAACAAGCCCCGGAAGACCAAGGGCCACAGAGGGAGCCATACAATGAATGGACACTAGAGCTTTTAGAGGAGCTTAA
GAATGAAGCTGTTAGGCACTTTCCTAGGGTGTGGCTCCATGGCTTGGGGCAATATATCTATGAAACCTATGGGGATACTT
GGGCAGGAGTGGAGG---CCATAGTAAGAATTCTGCAA---CAACTGCTG---TTTATTCAT---TTCAGAATTGGGTGT
C---GACATAGCAGAATAGGCATT---------AC---TCG------ACAG------AGGAGAGCAA----------GAA
ATGGAGCCAGTAGATCCTAG
>FJ388934/B/CY/2005/CY130
ATGGAACAAGCCCCAGAAGACCAAGGACCACAGAGGGAACCGTACCATGAGTGGACACTAGAACTTTTAGAGGAGCTTAA
GAGAGAGGCTGTTAGACATTTCCCTAGGATATGGCTCCATAGCTTAGGGCAACATATCTATGAAACTTATGGGGATACTT
GGGCAGCAGTGGAAG---CCATAATAAGAATTCTTCAA---CAACTACTG---TTTATTCAT---TTCAGAATCGGGTGT
C---GACATAGCAGAATAGGCATT---------AT---TCC------TCAG------AGAAGAACAA----------GAA
ATGGAGCCAGTAGATCCTAG
>FJ388935/B/CY/2005/CY131
ATGGAACAAGCCCCAGAGGACCAAGGGCCACAGAGAGAACCACACAATGAGTGGACACTAGAGCTTTTAGAGGAGCTTAA
GAATGAAGCTGTGAGACATTTTCCTAGGGCATGGCTTCATGGCTTAGGACAATATATCTATGAAACTTATGGGGATACTT
GGACAGGAGTGCAAG---CCATAATAAGAACTCTGCAA---CAACTGCTG---TTTATTCAT---TTCAGAATTGGGTGT
C---GGCATAGCAGAATAGGCATC---------AC---TCC------ACAG------AGGAGAGCAA----------GAA
ATGGAGCCAGTAGATCCTAA
>FJ388936/B/CY/2005/CY132
ATGGAACAGGCCCCGGAAGACCAAGGGCCACAAAGGGAGCCATACAATGAATGGACACTAGAGCTTTTAGAGGAGCTTAA
GAATGAAGCTGTCAGACATTTTCCTAGGATCTGGCTCCATGGCTTAGGGCAGCATATCTATGAAACTTATGGGGATACTT
GGACAGGAGTGGAAG---CCATAATAAGAATTCTGCAA---CAACTGCTG---TTTATTCAT---TTCAGAATTGGATGT
C---GACATAGCAGAATAGGCATT---------AT---TCC------ACAG------AGGAGAGCAA----------GAA
ATGGAGCCAGTAGATCCTAG
>FJ388937/B/CY/2005/CY137
ATGGAACAAGCCCCAGAAGATCAAGGGCCACAGAGAGAGCCATACAATGAATGGACACTAGAGCTTTTAGAGGAGCTTAA
GAATGAAGCTGTTAGACATTTTCCCAGGACATGGCTCCATGGCTTAGGACAACATATCTATGAAACTTATGGGGATACTT
GGGCAGGAGTGGAAG---CCATAATAAGAATCCTGCAA---CAACTGCTG---TTTATTCAT---TTCAGAATTGGGTGT
C---GACATAGCAGAATAGGCATT---------AT---TCA------ACAG------AGAAGAGCAA----------GAA
ATGGAGCCAGTAGATCCTAG
>FJ388939/B/CY/2005/CY141
ATGGAACAAGCCCCAGAAGACCAAGGGCCACAGAGGGAACCTTACAATGAGTGGACACTAGAGCTTTTAGAGGAGCTTAA
GAGAGAGGCTGTTAGACATTTCCCTAGGATATGGCTCCATAGCTTAGGGCAACATATCTATGAAACTTATGGGGATACTT
GGGCAGGAGTGGAAG---CCATAATAAGAATTCTGCAA---CAACTACTG---TTTATTCAT---TTCAGAATTGGGTGT
C---AACATAGCAGAATAGGCATT---------AT---TCC------ACAC------AGAAGAGCAA----------GAA
ATGGAGCCAGTAGATCCTAG
>FJ388940/B/CY/2005/CY149
ATGGAACAAGCCCCAGAAGACCAAGGGCCACAGAGGGAACCATATGCTGAATGGACACTAGAGCTTTTAGAAGAGCTTAA
GAATGAAGCTGTTAGACATTTCCCTAGAAATTGGCTCCAGGGCTTAGGGCAATATATCTATGAAAATTATGGGGATACTT
GGGGAGGAGTGGAAG---CCATAATAAGAATACTGCAA---CAACTGCTG---TTTATTCAT---TTCAGAATTGGGTGT
C---GACATAGCAGAATAGGCATT---------AC---TCC------ACAG------AGGAGAACAA----------GAA
ATGGAGCCAATAGATCCTAG
>FJ388941/B/CY/2005/CY150
ATGGAACAAGCCCCAGAGGACCAAGGGCCACAGAGGGAACCATACAATGAATGGGCATTAGAGCTTTTAGAGGAGCTTAA
GAATGAAGCTGTTAGACACTTTCCTAGGATCTGGCTCCATGGCTTAGGACAACATATCTATGAAACTTATGGAGATACTT
GGACAGGAGTGGAAG---CCTTAATAAGAATGTTGCAA---CAACTGCTG---TTTATTCAT---TTCAGAATTGGGTGT
C---GACATAGCAGAATAGGAATT---------AT---TCA------ACAG------AGGAGAGCAA----------GAA
ATGGAGCCAGTAGATCCTAA
>FJ388947/B/CY/2006/CY165
ATGGAACAAGCCCCAGAAGACCAAGGGCCACAAAGGGAGCCATACAATGAATGGACACTAGAGCTTTTAGAGGAGCTTAA
GAGTGAAGCTGTCAGACATTTTCCTAGGGTCTGGCTCTATGGCTTAGGGCAGCATCTCTATGAAAATTATGGGACTGGTT
GGACAGGAGTGGAAA---CATTTACAAGACATCTGCAA---CAAATTCTA---TTTATTCAT---GTCAGAATGCGAAGT
C---GGCATAGCAGAATTGACATT---------AT---GCA------ACCC------AGAAGAGCCA----------GCA
ATAGATCCAGTAGATCCTAC
>FJ388949/B/CY/2006/CY168
ATGGAACAAGCTCCCGGAGATCAAGGGCCACCGAGAGAGCCACACAATGAATGGACACTAGAGCTTTTGGAGGAGCTTAA
GAGTGAAGCTGTTAGACATTTTCCTAGGCCATGGCTCCATGGCTTAGGACAATATATCTATGAAACTTATGGAGACACTT
GGGCTGGGGTGGAAG---CCATAATAAGAATTCTGCAA---CAACTGCTG---TTTACTCAT---TTCAGAATTGGATGT
C---AACATAGCAGAATAGGCATT---------AT---TCG------ACAG------AGAAGAGCAA----------GGA
ATGGATCCAGTAGATCCTAG
>FJ388955/B/CY/2006/CY180
ATGGAACAAGCCCCAGAAGACCAAGGGCCGCAGAGAGAGCCATACAATGAATGGACACTAGAGCTTTTAGAGGAGCTTAA
GAATGAAGCTGTTAGGCATTTCCCTAGGATCTGGCTCCATGGCTTAGGGCAATTTATCTATGAAACTTATGGAGATACTT
GGGCAGGAGTGGAAG---CCATAATAAGAATTCTGCAA---CAACTGCTG---TTTATTCAT---TTCAGGATTGGGTGT
C---GACATAGCAGAATAGGCATT---------AC---TCC------ACAG------AGGAGAGCAA----------GAA
ATGGAGCCAGTAGATCCTAG
>FJ388957/B/CY/2005/CY033
ATGGAACAAGCCCCAGAAGACCAAGGGCCACAAAGGGAGCCATACAATGAATGGGCACTAGAGCTTTTAGAGGAGCTTAA
GAATGAAGCTGTCAGACATTTTCCTAGGACCTGGCTCCATGGCTTAGGGCAGCATATCTATGAAACTTATGGGAATACTT
GGGCAGGAGTGGAAG---CTTTAATAAGAATTCTGCAA---CAACTGCTA---TTTATTCAT---TTCAGAATTGGATGT
C---GACATAGCAGAATAGGCATT---------AT---TCA------ACAG------AGGAGAGCAA----------GAA
ATGGAGCCAGTAGATCCTAG
>FJ388958/B/CY/2005/CY035
ATGGAACAAGCCCCAGAGGATCAAGGGCCACAGAGGGAGCCATACAATGCATGGACACTAGAACTTTTAGAGGAGCTTAA
GAGTGAAGCTGTTAGACATTTCCCTAGAGAATGGCTTCATGGCTTAGGGCAATATATCTATGAAACTTATGGGGATACTT
GGACAGGAGTGGAAG---CCATAATAAGAATTCTGCAA---CAACTGCTG---TTTACTCAT---TACAGGATTGGGTGT
C---AACATAGTAGAATAGGCATT---------AC---TCG------ACAG------AGAAGAACAA----------GAA
ATGGAGCCAGTAGATCCTAG
>FJ388959/B/CY/2005/CY036
ATGGAACAAGCCCCAGAAGACCAAGGGCCACAAAGGGAGCCATACAATGAATGGACACTAGAGCTTTTAGAGGAGCTTAA
GAATGAAGCTGTCAGACATTTTCCTATGAGCTGGCTCCATGGCTTAGGGCAGCATATCTATGAAACTTATGGGGATACTT
GGGCAGGAGTGGAAG---CCATAATAAGAATTCTGCAA---CAACTGCTG---TTTATTCAT---TTCAGAATTGGATGT
C---GACATAGCAGAATAGGCATT---------AT---TCA------ACAG------AGGAGAACAA----------GAA
ATGGAGCCAGTAGATCCTAG
>FJ388960/B/CY/2005/CY070
ATGGAACAAGCCCCAGAAGACCAAGGGCCGCAAAGGGAGCCATACAATGAATGGGCACTAGAGCTTTTAGAGGAGCTTAA
GAATGAAGCTGTCAGACATTTTCCTAGGATCTGGCTCCATGGCTTAGGGCAGCATATCTATGAAACTTATGGGGATACTT
GGGCAGGAGTGGAAG---CCATAATAAGAATTCTGCAA---CAACTGCTG---TTTGTTCAT---TTCAGAATTGGATGT
C---AACATAGCAGAATAGGCATT---------AT---TCG------ACAG------AGGAGAGCAA----------GGA
ATGGAGCCAGTAGATCCTAG
>FJ388962/B/CY/2005/CY082
ATGGAACAAGCCCCAGAAGACCAAGGGCCACAAAGGGAGCCATACAATGAATGGACACTAGAGCTTTTAGAGGAGCTTAA
GAATGAAGCTGTCAGACATTTTCCTAGGATCTGGCTCCATGGCTTAGGGCAGTATATCTATGAAACTTATGGGGATACTT
GGGCAGGAGTGGAAG---CCATAATAAGAATCCTGCAA---CAACTGCTG---TTTATTCAT---TTCAGAATTGGGTGT
C---GACATAGCAGAATAGGCATT---------AT---TCA------ACAG------AGGAGAACAA----------GAA
ATGGAGCCAGTAGATCCTAG
>FJ388963/B/CY/2005/CY096
ATGGAACAAGCCCCAGAGGATCAAGGGCCACAGAGGGAGCCATACAATCAATGGACACTAGAACTTTTAGAGGAGCTTAA
GAGTGAAGCTGTTAGACATTTCCCTAGAACATGGCTTCATAGCTTAGGACAATATATCTATGAAACTTATGGGGATACTT
GGACAGGAGTGGAAG---CCATAATAAGAATTCTGCAA---CAACTGCTG---TTTATTCAT---TACAGGATTGGGTGT
C---AACATAGTAGAATAGGCATT---------AT---TCG------ACAG------AGGAGAACAA----------GAA
ATGGAGCCAGTAGATCCTAG
>FJ388964/B/CY/2005/CY100
ATGGAACGAGCCCCAGAAGACCAAGGGCCACAGAGGGAGCCATACAATGAATGGACACTAGAGCTTTTAGAGGAGCTTAA
GAGTGAGGCTGTTAGACACTTTCCTAGGCCATGGCTGCATAACTTAGGACAATATATCTATGAAACTTATGGGGACACTT
GGACAGGAGTGGAAG---CCATAATAAGAATTCTGCAA---CAACTGCTG---TTTATTCAT---TTCAGAATTGGGTGT
C---AACATAGCAGAATAGGCATT---------AT---ACG------ACGG------AGGAGAGCAA----------GAA
ATGGAGCCAGTAGATCCTAG
>FJ388965/B/CY/2005/CY142
ATGGAACGAGCCCCAGAAGACCAAGGGCCACAGAGGGAGCCATACAATGAATGGACATTAGAGCTTTTAGAGGAGCTTAA
GAATGAAGCTGTTAGACACTTTCCTAGAGGATGGCTCCATGGATTAGGGCAATACATCTATAACACTTATGGGGATACTT
GGGCAGGAGTACAAG---CCATAATAAGAATCCTGCAA---CAACTGCTG---TTTATCCAT---TTCAGGATTGGGTGT
C---GACATAGCAGAATAGGCATT---------AC---TCC------ACAG------AGGAGAACAA----------GAA
ATGGAGCCAGTAGATCCTAG
>FJ403482/B/CY/2005/CY122
ATGGAACAAGCCCCAGAAGACCAAGGGCCACAGAGGGAGCCATACCATGAATGGGCACTAGAACTTTTAGAGGAGCTTAA
GAGTGAAGCTGTTAGACATTTTCCTAGGGTATGGCTACATGGCTTAGGACAATACATCTATGAAACTTATGGGGACACTT
GGGCAGGAGTGGAAG---CCATAATAAGAATACTGCAA---CAACTGCTG---TTTATTCAT---TTCAGAATTGGGTGT
C---GCCATAGCAGAATAGGCATT---------AT---TCA------ACAG------AGAAGAGCAA----------GAA
ATGGAGCCAGTAGATCCTAG
>FJ460499/B/HK/2006/HK002
ATGGAACAAGCCCCAGAAGACCACGGGCCACCGAGGGAGCCATACAATGAATGGACACTAGAGCTTTTAGAGGAGCTTAA
AAATGAAGCTGTCAGGCATTTTCCTAGGACGTGGCTCCATGGCTTAGGGCAATATATCTATGAAACTTATGGAGATACTT
GGGAAGGGGTGGAAG---CCATAATAAGAATTCTACAA---CAACTGCTG---TTTGTCCAT---TACAGAATTGGGTGT
C---AACATAGCAGAATAGGCATT---------AC---TCG------ACAG------AGGAGAACAA----------GAA
ATGGAGCCAGTAGATCCTAG
>FJ460500/B/HK/2006/HK003
ATGGAACAAGCCCCAGAAGACCACGGGCCACCGAGGGAGCCATACAATGCATGGACACTAGAGCTTTTAGAGGAGCTTAA
AAATGAAGCTGTCAGGCATTTTCCTAGGACGTGGCTCCATGGCTTAGGGCAATATATCTATGAAACCTATGGGGATACTT
GGGAAGGGGTGGAAG---CCATAATAAGAATTCTACAA---CAACTGCTG---TTTGTCCAT---TACAGAATTGGGTGT
C---AACATAGCAGAATAGGCATT---------AC---TCG------ACAG------AGGAGAACAA----------GAA
ATGGAGCCAGTAGATCCTAG
>FJ460501/B/HK/2006/HK004
ATGGAACAAGCCCCAGAAGACCACGGGCCACCGAGGGAGCCATACAATGCATGGGCACTAGAGCTTTTAGAGGAGCTTAA
AAATGAAGCTGTCAGGCATTTTCCTAGGACGTGGCTTCATGGCTTAGGGCAATATATCTATGAAACCTATGGGGATACTT
GGGAAGGGGTGGAAG---CCATAATAAGAATTCTACAA---CAACTGCTG---TTCATCCAT---TACAGAATTGGGTGT
C---AACATAGCAGAATAGGCATT---------AC---TCG------ACAG------AGGAGAACAA----------GAA
ATGGAGCCAGTAGATCCTAG
>FJ469682/B/US/2005/01144G
ATGGAACAAGCCCCAGAAGACCAAGGGCCACAGAGGGAGCCATACAATGACTGGACACTAGAGCTTTTAGAGGAGCTTAA
GAGTGAAGCTGTTAGACATTTCCCTAGGCCATGGCTCCATAACTTAGGGCAACATATCTATGAAACTTATGGGGATACTT
GGGCAGGAGTGGAGG---CCATAATAAGAATTCTGCAA---CAGCTGTTG---TTCATTCAT---TTCAGGATTGGGTGT
C---AACATAGCAGAATAGGCATT---------AT---TCG------ACAG------AGGAGAGCAA----------GAA
ATGGAGCCAGTAGATCCTAG
>FJ469683/B/US/2005/012286G
ATGGAACAAGCCCCAGAAGACCAAGGGCCACAGAGGGAGCCATACAATCAATGGACACTAGAGCTTTTAGAGGAGCTTAA
GAGTGAAGCCGTTAGACATTTTCCTAGGGTATGGCTTCATGGATTAGGACAACATATCTATGAAACTTATGGGGATACTT
GGGCAGGAGTGGAAG---CCATAATAAGAATTTTGCAA---CAGCTGCTG---TTTATTCAT---TTCAGAATTGGGTGT
C---AACACAGCAGAATAGGCATT---------AT---CCC------ACGA------AGGAGAGCAA----------GAA
ATGGAGCCAGTAGATCCTAG
>FJ469684/B/US/2004/014837G
ATGGAACAAGCCCCAGAAGACCAAGGGCCACAGAGGGAACCATATAATGAATGGGCACTAGAACTTTTAGAGGAACTTAA
GAATGAAGCTGTCAGACATTTTCCTAGGATATGGCTTCATGGCTTAGGGCAATATATCTATGAAACTTATGGAGATACTT
GGGCAGGAGTGGAAG---CCATAATAAGAATTTTGCAA---CAACTGCTG---TTTATTCAT---TTCAGAATTGGTTGT
C---AACATAGCAGAATAGGCATTACT------GC---TCG------ACAG------AGGAGAGCAA----------GAA
ATGGAGCCAGTAGATCCTAG
>FJ469685/B/US/-/1229I
ATGGAACGAGCCCCAGAAGACCAAGGGCCACAGAGGGAGCCATACAATGAGTGGACACTAGAGCTTTTAGAGGAGCTTAA
GAATGAAGCTGTTAGACACTTTCCTAGGATATGGCTCCATAGCTTAGGGCAACATATCTATGAAACTTATGGGGATACTT
GGACAGGAGTGGAAG---CCATAATAAGAATTCTGCAA---CAACTGCTG---TTTATTCAT---TTCAGAATTGGGTGT
C---AACATAGCAGAATAGGCATT---------AC---TCG------ACAG------AGGAGAGCAA----------GAA
ATGGAGCCAGTAGATCCTAG
>FJ469686/B/US/2003/AT01480
ATGGAACAAGCCCCAGAAGACCAAGGGCCACAGAGGGAACCATACAATGAATGGACACTAGAGCTTTTAGAAGAGCTTAA
GAGTGAAGCTGTTAGACATTTTCCTAGGCCATGGCTTCATGGCTTAGGACAATATATCTATGAAACTTATGGAGATACTT
GGGCAGGAGTGGAAG---CTATAATAAGAATTCTGCAA---CAACTGCTG---CTTATTCAT---TTCAGAATTGGGTGC
C---GACATAGCAGAATAGGCATC---------AT---TCC------ACAG------AGGAGAGCAA----------GAA
ATGGAGCCAGTAGATCCTAG
>FJ469687/B/US/2002/CR0017Q
ATGGAACAAGCCCCAAAGGACCAAGGGCCACAGAGAGAGCCATACAATGAATGGACACTAGAATTTTTAGAGGAGCTTAA
GAATGAAGCTGTCAGACATTTTCCTAGGCCATGGCTTCTTAGCTTAGGGCAATATATCTATGAAACTTATGGAGATACTT
GGGCAGGAGTGGAAG---CCATAATAAAAATACTGCAA---CAACTGATA---TTTGTTCAT---TTCAGAATTGGGTGT
C---AACATAGCAGAATAGGCATT---------AT---TCG------GCAG------AGGAGAGCAA----------GAA
ATGGAACCAGTAGACCCTAA
>FJ469688/B/US/2002/CR0023W
ATGGAACAAGCCCCAGAAGACCAAGGGCCACAAAGGGAGCCATACAATGAATGGACACTAGAGCTTTTAGAGGAGCTTAA
GAGTGAAGCTGTTAGACATTTCCCTAGGGTCTGGCTCCATAACTTAGGGCAATATATCTATAACACTTATGGGGATACTT
GGGCAGGAGTGGAAG---CCTTAATAAGAATGCTGCAA---CAACTACTT---TTTATTCAT---TTCAGAATTGGGTGC
C---AACATAGCAGAATAGGCATT---------AC---TCG------ACAG------AGAAGAGCAA----------GAA
ATGGAGCCAGTAGATCCTAG
>FJ469689/B/US/2007/CR0027M
ATGGAACAAGCCCCAGAAGACCAAGGGCCACAGAGGGAGCCATACAATGAATGGACACTAGAGCTTTTAGAGGAGCTTAA
GAATGAAGCTGTGAGACATTTTCCTAGATTATGGCTCCATAGCTTAGGGCAACATATCTATGAAACCTATGGGGATACTT
GGACAGGAGTGGAAG---CCATAATAAGAATTCTGCAA---CAACTGCTG---TTTATTCAT---TTCAGAATTGGGTGT
C---AACATAGCAGAATAGGCATT---------AC---TCG------ACGG------AGGAGAGCAA----------GAA
ATGGATCCAGTAGATCCTAG
>FJ469690/B/US/-/CR0036W
ATGGAACAAGCCCCAGAAGACCAAGGGCCACAGAGGGAGCCATACAATGAATGGACACTAGAGCTTTTAGAGGAGCTTAA
GAATGAAGCTGTTAGACATTTCCCTAGACCATGGCTTCATGGCTTGGGGCAACATATCTATGAAACTTATGGGGATACTT
GGGAAGGAGTGGAAG---CCATAATAAGAATTCTGCAA---CAACTGCTG---TTTATTCAT---TTCAGAATTGGGTGT
C---GACATAGCAGAATAGGCATT---------AC---TCT------ACAG------AGGAGAGCCA----------GAA
ATGGAGCCAGTAGATCCTAG
>FJ469691/B/US/2006/CR0047U
ATGGAACAAGCCCCAGAAGACCAAGGGCCACAGAGGGAGCCATACAATGAATGGACACTAGAGCTTTTAGAGGAGCTTAA
GAATGAAGCTGTTAGACATTTTCCTAGAATGTGGCTTCATGGCTTAGGGCAACATATCTATGAAACTTATGGGGATACCT
GGGCAGGAGTGGAAG---CCATAATAAGAATTCTGCAA---CAACTGCTG---TTTATTCAT---TTCAGAATTGGGTGT
C---GACATAGCAGAATAGGCATT---------AC---TCC------ACAG------AGGAGAGCAA----------GAA
ATGGAGCCAGTAGATCCTAG
>FJ469692/B/US/-/CR0050Z
ATGGAACAAGCCCCAGAGGACCACGGGCCACAGAGGGAGCCATACAATGAATGGACACTAGAGCTTTTAGAGGAGCTTAA
GAGTGAAGCTGTTAGACATTTCCCTAGGGCATGGCTCCATAGCTTAGGACAATACATCTATGAAACTTATGGGGATACTT
GGGCAGGAGTGGAAG---CCATAATAAGAATTCTGCAA---CAACTGTTG---TTTATTCAT---TTCAGAATTGGGTGT
C---AACATAGCAGAATAGGCATT---------AT---TCG------ACAG------AGGAGAGCAA----------GAA
ATGGAGCCAGTAGATCCTAG
>FJ469693/B/US/2002/CR0058S
ATGGAACAAGCCCCGGAAGACCAAGGGCCACAGAGGGAACCATACAATGAATGGACACTAGAGCTTTTAGAGGAGCTTAA
AAGTGAAGCTGTTAGACACTTTCCTAGGATATGGCTTCATAACTTAGGGCAATATATCTATGAAACTTATGGGGATACTT
GGACAGGAGTGGAAG---CCTTAATAAGAATGCTGCAA---CAACTGCTG---TTTGTTCAT---TTCAGAATTGGGTGT
C---AACATAGCAGAATAGGCATT---------AC---TCG------ACAG------AGGAGAGCAA----------GAA
ATGGAGCCAGTAGATCCTAG
>FJ469694/B/US/-/CR0059T
ATGGAACAAGCCCCGGAAGACCAAGGGCCACAGAGAGAGCCATACCATGAATGGACACTAGAGCTTTTAGAGGAGCTCAA
GAATGAAGCTGTTAGACACTTTCCAAGGATATGGCTTCATGGATTAGGGCAACATATCTATGAAACTTATGGGGATACTT
GGGCAGGAGTGGAAG---CCTTAATAAGAATTCTGCAA---CAACTGCTG---TTTATTCAT---TTCAGAATTGGGTGT
C---GACATAGCAGAATAGGCATT---------AC---ACC---------A------AGGAGACCAA----------GAA
ATGGATCCAGTAGATCCTAG
>FJ469695/B/US/2004/CR0068P
ATGGAACGAGCCCCGGAAGACCAAGGGCCGCAGAGGGAGCCATACAATGAATGGACACTAGAGCTTTTAGAGGAGCTTAA
GCATGAAGCTGTTAGACATTTTCCGAGGCCGTGGCTTCATAGCTTAGGGCAATATATCTATGAAACTTATGGGGATACTT
GGGCAGGAGTGGAAG---CCATAATAAGAATTCTGCAA---CAACTGCTG---TTTATTCAT---TTCAGAATTGGGTGT
C---AACATAGCAGAATAGGCATT---------AC---CCG------ACAG------AGAAGAGCAA----------GAA
ATGGAGCCAGTAGATCCTAG
>FJ469696/B/US/2006/CR0078
ATGGAACAAGCCCCGGAGAACCAAGGGCCACAGAGGGAGCCATACAATGAATGGGCACTAGAACTTTTAGAAGAGCTTAA
GAATGAAGCTGTAAGACATTTTCCTAGGGTATGGCTTCATGGCTTAGGACAACATATCTATGAAACTTATGGGGATACCT
GGGCAGGAGTGGAAG---CCATAATAAGAATTCTGCAA---CAACTGCTG---TTTATTCAT---TACAGAATTGGGTGT
C---AACATAGCAGAATAGGCATC---------AC---TCG------ACAG------AGGAGAGCAA----------GAA
ATGGAGCCAGTAGATCCTAG
>FJ469697/B/US/2004/CR0080N
ATGGAACGAGCCCCAGAAGACCAAGGGCCACAGAGGGAGCCATACAATGAATGGACACTAGAGCTTTTAGAGGAGCTTAA
GAATGAAGCTGTTAGACACTTTCCTAGGCCATGGCTCCATAGCTTAGGACAACATATCTATGAAACTTATGGGGATACTT
GGGCAGGAGTGGAAG---CCATAATAAGAATCCTGCAA---CAACTGCTG---TTTATTCAT---TTCAGAATTGGGTGC
C---GACATAGCAGAATAGGCATT---------AT---TCG------ACAG------AGGAGAGCAA----------CAA
ATGGAGCCAGTAGATCCTAG
>FJ469698/B/US/2004/CR0116Y
ATGGAACAAGCACCAGAAGATCAAGGGCCACAGAGGGAGCCATACAATGAATGGACACTAGAGCTTTTAGAGGAGCTTAA
AAATGAAGCTGTTAGACACTTTCCTAGGATATGGCTCCATGGCTTAGGGCAACATATCTATGAAACTTATGGGGATACTT
GGGCAGGAGTGGAAG---CCCTAATAAGAATACTGCAA---CAACTGCTG---TTTATTCAT---TTCAGAATTGGGTGT
C---AACATAGCAGAATAGGCATT---------AT---GCA------ACCG------AGGAGAGCAA----------GAA
ATGGAGCCCGTAGATCCTAA
>FJ469699/B/US/-/CR0127W
ATGGAACAAGCCCCAGAAGACCAAGGGCCACAGAGGGAGCCATACAATGAATGGACACTAGAACTTTTAGAGGAGCTTAA
AAGGGAAGCTGTTAGACATTTTCCTAGGCCATGGCTTCATGGCTTAGGGCAACATATCTATGAAACTTATGGGGATACTT
GGACAGGAGTGGAAG---CCCTTATAAGAATTCTGCAA---CAACTGCTG---TTTATTCAT---TTCAGAATTGGGTGT
C---AACATAGCAGAATAGGCATT---------AA---TCC------ACGG------AGAAGAGCAA----------GAA
ATGGAGCCAGTAGATCCTAG
>FJ469700/B/US/2006/CR0131
ATGGAACAAGCCCCAGAAGATCAAGGGCCACAGAGAGAGCCATACAATGAATGGACACTAGAGCTTTTAGAAGAGCTTAA
GAGTGAAGCTGTTAGACATTTTCCTAGGACATGGCTTCATGGCTTAGGACAACATATCTATGAAACTTATGGGGATACTT
GGGCAGGAGTGGAAG---CCATAATAAGAATTCTGCAA---CAACTGCTG---TTTATTCAT---TTCAGAATTGGGTGT
C---GACATAGCAGAATAGGCATTGAT------AT---TCA------ACGA------AGGAGAGCAA----------GAA
ATGGAGCCAGTAGATCCTAG
>FJ469701/B/US/2003/CR0154X
ATGGAACAAGCCCCGGAAGACCAAGGGCCACAGAGGGAACCATACAATGAATGGACACTAGAGCTTTTAGAGGAGCTCAA
GAATGAAGCTGTTAGACATTTCCCTAGGATGTGGCTCCATGGATTAGGACAATATATCTATGAAACTTATGGGGATACTT
GGGAAGGAGTGGAAG---CCATAATAAGAATACTACAA---CAACTGCTG---TTTACTCAT---TTTAGAATTGGCTGT
C---AACATAGCAGAATAGGCATT---------AT---TCG------ACAG------AGGAGAGCGA----------GAA
ATGGAGCCAGTAGATCCTAG
>FJ469702/B/US/-/CR0164U
ATGGAACAAGCCCCAGAAGACCAAGGGCCACAGAGAGAGCCATACAATGAGTGGACACTAGAGCTTTTAGAGGAGCTTAA
AAGTGAAGCTGTTAGACACTTTCCTAGGGCATGGCTCCACCAATTAGGACAACATATATATGAAACTTATGGAGACACTT
GGGCAGGAGTGGAAG---CCATAATAAGAATGCTGCAA---CAACTGCTG---TTTATTCAT---TTCAGAATTGGGTGT
C---AACATAGCAGAATAGGCATC---------CT---TCG------ACAG------AGGAGAACAA----------GAA
ATGGAGCCAGTAGATCCTAG
>FJ469703/B/US/2005/CR0175S
ATGGAACAAGCCCCAGAAGACCAAGGGCCACAAAGGGAGCCATACAATGAATGGGCATTAGGACTTTTAGAGGAGCTTAA
GAATGAAGCTGTTAGACATTTTCCTAGGATATGGCTTCATGGCTTAGGGCAACATATCTATGAAACTTATGGGGATACTT
GGACAGGAGTAGAAG---CCCTCATAAGAATACTGCAA---CAACTGCTG---TTTATCCAT---TTCAGAATTGGGTGC
C---AACATAGCAGAATAGGCATT---------AC---TCC------AAGG------AGGAGAGCAA----------GAA
ATGGAGCCAGTAGATCCTAG
>FJ469704/B/US/-/CR0192W
ATGGAACAAGCCCCAGAAGACCAAGGGCCGCAGAGGGAACCATACAATGAATGGACACTAGAACTTTTAGAGGAACTTAA
GAGAGAAGCTGTTAGACATTTCCCTAGGCCATGGCTCCATAACTTAGGACAACATATCTATGAAACTTATGGGGATACTT
GGGCAGGAGTGGAAG---CCATAATAAGAATTCTGCAA---CAACTGCTG---TTTATTCAT---TTCAGAATTGGATGT
C---AACATAGCAGAATAGGCATT---------AC---TCC------ACAG------AGGAGAGCAA----------GAA
ATGGAGCCAGTAGATCCTAG
>FJ469705/B/US/-/CR0206U
ATGGAACAAGCCCCAGAAGACCAAGGACCACAGAGGGAGCCATACAATGACTGGACAATAGAGCTTTTAGAGGAGCTTAA
GAGAGAAGCTGTTAGACATTTCCCTAGGTCATGGCTCCATAACTTAGGGCAGTATATTTATGGAACTTATGGGGATACTT
GGGCAGGAGTGGAGG---CCATAATAAGAATTCTGCAA---CAGCTGTTG---TTCATTCAT---TTCAGGATTGGGTGT
C---AACATAGCAGAATAGGCATT---------AC---TCG------ACAG------ACGAGAGCAA----------GAA
ATGGAGCCAGTAGATCCTAG
>FJ469706/B/US/2005/CR0208W
ATGGAACAAGCCCCAGAAGACCAAGGGCCACAGAGAGAGCCATTCAATGAATGGACACTAGAACTTTTAGAGGAGCTTAA
GAATGAAGCTGTCAGACATTTTCCTAGGACCTGGCTCCATGGCTTAGGGCAGTATATCTATGAAACTTATGGGGATACTT
GGGCAGGAGTGGAAG---CCATAATAAGAACGCTGCAA---CAACTGCTG---TTTACTCAT---TTCAGAATTGGGTGT
C---AACATAGCAGAATAGGCATT---------AC---TCG------ACGG------AGGAGAGCAA----------GAA
ATGGAACCAGTAGATCCTAG
>FJ469707/B/US/2007/CR0214
ATGGAACGCGCCCCAGAAGACCAAGGGCCACAGAGAGAACCATACAATGAATGGACACTAGAGCTTTTAGAGGAGCTTAA
GAATGAAGCAGTGAGACATTTTCCTAGGGTGTGGCTTCATAGCTTAGGGCAATATATCTATGAGACTTATGGGGATACTT
GGACAGGAGTAGAAG---CCATAATAAGAATTCTACAA---CAACTGCTG---TTTATTCAT---TTCAGAATTGGGTGT
C---AACATAGCAGAATAGGCATT---------AC---TCG------ACAG------AGGAGAGCAA----------GAA
ATGGAGCCAGTAGATCCTAG
>FJ469708/B/US/2006/CR0215
ATGGAACGAGCCCCAGAAGACCAAGGGCCGCAGAGGGAGCCATACAATGAATGGACACTAGAGCTTTTAGAGGAGCTTAA
GAATGAAGCTGTTAGACATTTTCCTAGGATGTGGCTCCATGGCTTAGGGCAACATATCTATGAAACTTATGGGGATACCT
GGGCAGGAGTGGAAG---CCATAATAAGAATTCTGCAA---CAACTGCTG---TTTATTCAT---TTCAGAATTGGGTGT
C---AACATAGCAGAATAGGCATT---------AC---TCG------ACAG------AGGAGAACAA----------GAA
ATGGAGCCAGTAGATCCTAG
>FJ469709/B/US/2006/CR0222X
ATGGAACAAGCCCCGGAAGACCAAGGGCCACAGAGAGAGCCATTCAATGAATGGACACTGGAGCTTTTAGAGGAGCTTAA
GCATGAAGCTGTTAGACATTTTCCTCGCCCGTGGCTCCATGGCTTAGGACAACACATTTATGAAACTTATGGAGATACTT
GGGCAGGGGTGGAAG---CCATAATAAGAACTCTGCAA---CAACTGATG---TTTATTCAT---TTCAGAATTGGATGT
C---AACATAGCAGAATAGGCATT---------AC---ACG------ACAG------AGGAGAGCAA----------GAA
ATGGATCCAGTAGACCCTAG
>FJ469710/B/US/2006/CR0228Q
ATGGAACAAGCCCCAGAAGACCAAGGGCCACAGAGGGAG------------TGGACACTAGAGCTTTTAGAGGAGCTTAA
GCAAGAAGCTGTTAGGCACTTTCCTAGGCCGTGGCTCCACAGCTTAGGACAATACATCTATGAAACTTATGGGGACACTT
GGGCAGGAGTGGAAG---CCTTAATAAGAATGCTGCAA---CAAATGCTG---TTTATTCAT---TTCAGAATTGGGTGT
C---GACATAGCAGAATAGGCATT---------AT---TCA------ACAG------AGGAGAGCAA----------GAA
ATGGATCCAGTAGATCCTAG
>FJ469711/B/US/-/CR0234
ATGGAACAAGCCCCAGAAGACCAAGGGCCACAGAGAGAGCCATACAATGCATGGGCACTAGAACTTTTAGAGGAGCTTAA
AGAAGAAGCTGTTAGACATTTTCCCAGGATATGGCTCCATAGCCTAGGACAATACATCTATGAAACTTATGGGGATACTT
GGGCAGGAGTGGAAG---CCATAATAAGAATTCTGCAA---CAACTACTG---TTTATTCAT---TTCAGAATTGGGTGT
C---AACATAGCAGAATAGGCATT---------AT---TCG------ACAG------AGGAGAACAA----------GAA
ATGGAGCCAGTAGATCCTAG
>FJ469712/B/US/-/CR0248X
ATGGAACAAGCCCCAGAAGATCAAGGGCCACAGAGGGAGCCATACAATGCATGGACACTAGAACTTTTAGAGGAGCTTAA
GAATGAAGCTGTTAGGCATTTTCCTAGGATATGGCTCCATGGCTTAGGGCAATATATCTATGAAACTTATGGGGATACTT
GGGCAGGAGTGGAAG---CCATAATAAGAATTCTGCAA---CAACTGCTG---TTTATTCAT---TTCAGAATTGGGTGT
C---GACATAGCAGAATAGGCATT---------TC---TCT------ACAG------AGAAGAACAA----------GAA
ATGGATCCAGTAGATCCTAG
>FJ469713/B/US/2007/CR0275
ATGGAACAAGCCCCAGAAGACCAAGGACCACAGAGGGAGCCATACAATGAATGGACATTAGAACTCTTAGAGGAGCTTAA
AAGTGAAGCTGTTAGACATTTTCCTAGGAACTGGCTCCATGGCTTAGGGCAATATATCTATGCAACTTATGGGGATACTT
GGGCAGGAGTGGAAG---CCATAATAAGAATTCTGCAA---CAACTGTTG---TTTATTCAT---TTCAGAATTGGGTGT
C---AACATAGCAGAATAGGCATT---------AC---TCG------ACAG------AGGAGAGCAA----------GAA
ATGGATCCAGTAGATCCTAG
>FJ469714/B/US/2006/CR0276Z
ATGGAACAAGCCCCAGAAGACCAAGGGCCGCAGAGGGAGCCATACAATGAATGGACACTAGAACTTTTAGAAGAACTTAA
GAGAGAAGCTGTCAGACATTTTCCTAGGCCATGGCTTCAAGGCTTAGGACAACATATCTATGAAAATTATGGGGATACTT
GGGAAGGAGTGGAAG---CCATAATAAGAATTCTGCAA---CAACTGCTG---TTTATTCAT---TTCAGAATTGGATGC
C---GACATAGCAGAATAGGCATT---------AT---TCG------ACAG------AGGAGAGCAA----------GGA
ATGGAGCCAGTAGATCCTAG
>FJ469715/B/US/-/CR0289Z
ATGGAACAAATCCCAGAAGACCAAGGGCCACAGAGAGAACCAAACAATGAGTGGACACTAGAGCTTTTAGAGGAGCTTAA
GAGTGAAGCTGTTAGACATTTCCCTAGGGCATGGCTTCATAGCTTAGGACAATATATCTATGAAACATATGGGGATACTT
GGGCAGGAGTAGAAG---CCATAATAAGAATTCTGCAA---CAACTGCTG---TTTATTCAT---TTCAGAATTGGGTGT
C---GACATAGCAGAATAGGCATT---------AC---TCT------ACGG------AGGAGAGCAA----------GAA
ATGGAGCCAGTAGATCCTAG
>FJ469716/B/US/2007/CR0295S
ATGGAACAAGCCCCACAAGACCAAGGGCCACAGAGGGAGCCATACAATGAATGGACACTAGAGCTTTTAGAGGAGCTTAA
GAGTGAAGCTGTTAGACATTTTCCTAGAGTATGGCTCCATAGCTTAGGACAATATATCTATGAGACTTATGGAGATACCT
GGGCAGGAGTGGAAG---CTATAATAAGAATTCTACAA---CAACTACTG---TTTATTCAT---TTCAGAATTGGGTGT
C---ACCATAGCAGAATAGGCATT---------CT---TCA------ACGG------AGAAGAGCAA----------GAC
ATGGAGCCAGTAGATCCTAG
>FJ469717/B/US/2005/CR0307R
ATGGAACAAGCCCCAGAAGACCAAGGACCACAGAGGGAGCCATACAATGCATGGACACTAGAGCTTCTAGAGGAACTTAA
GAGTGAAGCTGTTAGACATTTTCCTAGACCATGGCTTCATAGCTTAGGACAATATATCTATGAAACTTATGGGGATACTT
GGGCAGGAGTGGAAG---CCTTAATAAGAATTTTGCAA---CAACTGCTG---TTTATTCAT---TTCAGAATTGGGTGT
C---AACATAGCAGAATAGGCAT------------------------ACTG------AGAAGAACAA----------GAA
ATGGAACCCGTAGATCCTAG
>FJ469718/B/US/2005/CR0312W
ATGGAACAAGCCCCAGAAAACCAAAGGCCACAGAGGGAGCCATACAATGAATGGACACTAGAGCTTTTAGAGGAGCTTAA
AGCTGAAGCTGTTAAACACTTTCCTAGGACATGGCTTCATGGCTTGGGACAATATATCTATGAAACTTATGGGGACACTT
GGGCAGGAGTAGAAG---CCATAATAAGAACTCTGCAA---CAGCTGCTG---TTTATTCAT---TTCAGAATTGGATGT
C---AACATAGCAGAATAGGCATT---------AC---TCG------ACAA------ACGAGAGCAA----------GAA
ATGGAGCCGGTAGATCCTAG
>FJ469719/B/US/-/CR0317N
ATGGAACACGCCCCAGAAGACCAAGGGCCACAGAGGGAGCCATACAATGAATGGGCACTAGAGCTTTTAGAGGATCTTAA
GAATGAAGCTGTTAGACACTTTCCTAGGATATGGCTACATGGCTTAGGGCAACATATCTATGAAACATATGGAGATACTT
GGACAGGAGTAGAAG---CCCTGATAAGAACTTTGCAA---CAACTGCTG---TTTATTCAT---TTCAGAATTGGGTGT
C---GCCATAGCAGAATAGGCATT---------AC---TCC------ACAA------AGAAGATCAA----------GAA
ATGGAGCCAGTAGATCCTAG
>FJ469720/B/US/-/CR0331P
ATGGAACCAGCCCCAGAAGACCAAGGGCCACAGAGGGAACCATACAATGACTGGACATTAGAGCTTTTAGAGGAGCTTAA
GAGTGAAGCTGTTAAACATTTCCCTAGGTCATGGCTCCATAACTTAGGGCAACATATCTATGAAACTTATGGGGATACTT
GGGCAGGAGTGGAGG---CCATAATAAGAATTCTGCAA---CAGCTATTG---TTCATTCAT---TTCAGGATTGGGTGT
C---GACATAGCAGAATAGGCATT---------AT---TCG------ACAG------ACGAGAGCAA----------GAA
ATGGAGCCAGTAGATCCTAG
>FJ469721/B/US/2007/CR0339X
ATGGAACAAGCCCCAGAAGACCAAGGGCCACAGAGGGAGCCATACAATGCATGGACATTAGAGCTTTTAGAGGAGCTTAA
GAATGAAGCTGTTAGACACTTTCCTTGGGTATGGCTCTATGGCTTAGGGCAACACATCTATGAAACTTATGGGAATACTT
GGGCAGGAGTGGAAG---CCATAATAAGAATTCTGCAA---CAACTGCTG---TTTATTCAT---TTCAGAATTGGGTGC
C---GACATAGCAGAATAGGCATT---------AC---TCC------ACGA------AGTGGAGGAA----------GAA
ATGGAGCCAGTAGATCCTAG
>FJ469722/B/US/2004/CR0345Q
ATGGAACAAGCCCCAGAAGACCAAGGGCCACAGAGAGAGCCATACAATGAATGGACACTAGAGCTTTTAGAGGACCTTAA
GAGTGAAGCTGTCAGACACTTTCCTAGAGTATGGCTACATGGTTTAGGGCAATATATCTATGAAACTTATGGAGATACTT
GGACAGGAGTGGAGG---CCTTAATAAGATGTCTGCAA---CAACTGCTG---TTTATTCAT---TTCAGAATTGGGTGT
C---AACATAGCAGGATAGGCATC---------AT---TCA------ACAG------AGGAGAACAA----------GAA
ATGGAGCCCGTAGATCCTAG
>FJ469723/B/US/2006/CR0361T
ATGGAACAAGCCCCAGAAGACCAAGGGCCACAGAGGGAGCCATACAATGAATGGACACTAGAGCTTTTGGAGGAACTTAA
GAATGAGGCTGTTAGACATTTTCCTAGGCCATGGCTCCATGGCTTAGGACAACATATCTATGAAACTTATGGGGATACTT
GGGCAGGAGTGGAAG---CTATAATAAGAATTCTGCAA---CAACTGATG---TTTATTCAT---TTCAGAATTGGATGT
C---AACATAGCAGAATAGG---T---------AT---TCT------ACAG------AGGAGAACAA----------GGA
ATGGAGCCAATAGATCCTAG
>FJ469724/B/US/2005/CR0367Z
ATGGAACAAGCCCCAGAAGACCAAGGGCCACAGAGGGAGCCATACAATGACTGGACACTAGAGCTTTTAGAGGAGCTTAA
GAGTGAAGCTGTTAGACATTTCCCTAGGCCATGGCTCCATAACTTAGGGCAACATATCTATGTAACTTATGGGGATACTT
GGGCAGGAGTGGAGG---CCATAATAAGAATTCTGCAA---CAGCTGTTG---TTCATTCAT---TTCAGGATTGGGTGT
C---AACATAGCAGAATAGGCATT---------AT---TCG------ACAG------AGGAGAGCAA----------GAA
ATGGAGCCAGTAGATCCTAG
>FJ469725/B/US/-/CR0382N
ATGGAACAAGCCCCAGAAGACCAAGGGCCACAGAGGGAGCCATACAATGAATGGACATTAGAACTTTTAGAGGAGCTTAA
GAGTGAAGCTGTTAGACACTTTCCTAGGGTATGGCTCCATAGCTTAGGGCAATATATCTATGAAACTTATGGAGATACTT
GGGCAGGAGTGGAAG---CCATAATAAGAATTCTGCAA---CAACTACTG---TTTATTCAT---TTCAGAATTGGGTGT
C---AACATAGCAGAATAGGCATT---------AT---TCG------ACAG------AGGAGAGCAA----------GAA
ATGGAGCCAGTAGATCCTAA
>FJ469726/B/US/-/CR0413T
ATGGAACGAGCCCCAGAAGATCAAGGGCCACAGAGGGAGCCATACAATGAATGGACATTAGAGCTTTTAGAGGAACTTAA
GAGAGAAGCTGTTAGACATTTTCCTAGCACATGGCTCCATAACTTAGGGCAATATATCTATGAAACTTATGGGGATACTT
GGGCAGGAGTGGAAG---CCATAATAAGAATTCTGCAA---CAACTGCTG---TTTATCCAT---TTCAGAATTGGGTGT
C---AACATAGCAGAATAGGCATT---------AT---TCG------ACAG------AGGAGAGCAA----------GAA
ATGGAGCCAGTAGACCCTAG
>FJ469727/B/US/-/F701
ATGGAACAAGCCCCAGAGAACCAAGGGCCACAGAGGGAGTCATACAATGAATGGACACTAGAGCTTTTAGAGGAGCTTAA
GAATGAAGCTGTTAGACACTTTCCTAGGCCATGGCTCCATAATTTAGGGCAATATATCTATCAAACTTATGGAGACACTT
GGACAGGGGTGGAAG---CCATAATAAGAATTCTGCAA---CAAATGCTG---TTTATTCAT---TTCAGGATCGGTTGT
C---ATCATAGCAGAATAGGCATT---------AT---TCA------ACAG------AGGAGAGCAA----------GAA
ATGGAGCCCATAGATCCTAG
>FJ469729/B/US/-/F710
ATGGAACAAGCCCCAGAAGACCAAGGGCCACAGAGGGAGCCATACAATGAATGGACACTAGAGCTTTTAGAGGAGCTTAA
GCAGGAAGCCGTTAGGCACTTTCCTAGGATATGGCTCCATAGCTTAGGGCAATATATATATGAAACTTATGGGGATACTT
GGGCAGGAGTGGAAG---CCATAATAAGAATTCTGCAA---CAACTGCTG---TTTATTCAT---TTCAGAATTGGGTGT
C---AACATAGCAGAATAGGCATC---------CT---TCA------ACAG------AGGAGAGCAA----------GAA
ATGGAGCCAGTAGATCCTAG
>FJ469730/B/US/2002/F714
ATGGAACAAGCCCCAGAAGACCAAGGGCCACAGAGAGAGCCAAACAATGAATGGACACTAGAGCTTTTAGAGGAGCTTAA
GAATGAAGCTGTTAGACATTTTCCTAGGGTGTGGCTCCATGGCTTAGGACAACATATCTATGAAACTTATGGGGATACTT
GGGCAGGAGTGGAAG---CCATAATAAGAATTCTGCAA---CAACTGCTG---TTTATCCAT---TTCAGAATTGGGTGT
C---GACATAGCAGAATAGGCATT---------AA---TCG------ACAG------AGAAGAACAA----------GAA
ATGGAGCCAGTAGATCCTAG
>FJ469731/B/US/2003/F7157
ATGGAACAAGCCCCAGAGGACCAAGGGCCACAAAGGGAGCCATACAATGAATGGACACTAGAGCTTTTAGAAGAGCTTAA
GAGAGAGGCTGTTAGACATTTTCCTAGACCATGGCTTCATGGATTAGGACAATATATCTATGAAACTTATGGGGATACTT
GGAGAGGAGTGGAAG---CCATAATAAAAATTCTGCAA---CAACTGCTG---TTTATCCAT---TTCAGAATTGGGTGT
C---AACATAGCAGAATAGGCATC---------TC---TCT------ACGG------AGGAGAGCAA----------GAA
ATGGAGCCAGTAGATCCTAG
>FJ469732/B/US/2004/F7165
ATGGAACAAGCCCCAGAAGACCAAGGGCCACAGAGGGAGCCATACAATGAATGGACACTAGAGCTTTTAGAAGAGCTTAA
GAATGAAGCTGTTAGACATTTTCCTAGGATATGGCTTCATGGCTTAGGGCAACATATTTATGAAACTTATGGGGATACTT
GGGCAGGAGTGGAAG---CCATAATAAGAATTTTGCAA---CAACTACTG---TTTATCCAT---TTCAGAATTGGGTGT
C---GACATAGCAGAATAGGCATT---------AT---TCA------ACAG------AGGAGAGCAA----------GAA
ATGGAGCCAGTAGATCCTAG
>FJ469733/B/US/2004/F7172
ATGGAACAAATCCCAGAAGACCAAGGGCCACAGAGAGAACCAAACAATGAGTGGACACTAGAGCTTTTAGAGGAGCTTAA
GAGTGAAGCTGTTAGACATTTCCCTAGAGCATGGCTTCATAGCTTAGGACAATATATCTATGAAACTTATGGGGATACTT
GGGCAGGAGTGGAAG---CCATAATAAGAATTCTGCAA---CAACTGCTG---TTTATTCAT---TTCAGAATTGGGTGT
C---GACATAGCAGAATAGGCATT---------AC---TCT------ACGG------AGGAGAGCAA----------GAA
ATGGAGCCAGTAGATCCTAG
>FJ469734/B/US/2002/F719
ATGGAACAAGCCCCAGAGGACCAAGGGCCGCAGAGGGAGCCATACAATGAATGGACACTAGAGCTTTTAGAGGAGCTTAA
GAATGAAGCTGTTCAACATTTTCCTAGAGTGTGGCTCCATGGCTTAGGACAACATATCTATGAAACTTATGGGGATACTT
GGGCAGGAGTGGAAG---CCATAATAAGAATTCTGCAA---CAACTGCTG---TTTATTCAT---TTCAGAATTGGGTGT
C---GACATAGCAGAATAGGCATT---------AC---TCG------ACAG------AGAAGAGCAA----------GAA
ATGGAGCCAGTAGATCCTAG
>FJ469735/B/US/2002/F762P
ATGGAACAAGCCCCAGGAGACCAAGGGCCACAGAGAGAGCCATACAATCAATGGACACTAGAGCTTTTAGAGGAGCTTAA
GAGTGAAGCTGTCAGACATTTTCCTAGGCCTTGGCTTCATGGCTTAGGACAATATATCTATGAAACTTATGGAGACACTT
GGGCAGGAGTGGAAG---CTATAATAAGAATTTTGCAA---CAATTGCTG---TTTATCCAT---TTCAGAATTGGGTGT
C---AACATAGCAGAATAGGCATT---------AT---TCA------ACGA------AGAAGAGCAA----------GAA
ATGGAGCCAGTAGATCCTAG
>FJ469737/B/US/2002/F797
ATGGAACAAGCCCCAGAAGACCAAGGGCCACAGAGGGAGCCATACAATGAATGGACACTAGAGCTTTTAGAGGAGCTTAA
GAATGAAGCAGTCAGACATTTTCCTAGGCTATGGCTCCATGGACTAGGACAACATATCTATGAAACTTATGGGGATACTT
GGGCAGGAGTGGAAG---CCATAATAAGAATTCTGCAA---CAACTGCTG---TTTATTCAT---TTCAGAATTGGGTGT
C---AACATAGCAGAATAGGCATT---------------CA------ACGG------AGGAGAGCAA----------GAA
ATGGAGCCAGTAGATCCTAG
>FJ469738/B/US/2001/L805
ATGGAACAAGCCCCGGAAGACCACGGGCCACAGAGGGAGCCATACAATGAATGGACACTAGAGCTTTTAGAAGAGCTTAA
GAGTGAAGCTGTTAGACATTTTCCTAGGCCATGGCTTCATGGCTTAGGGCAACATATCTATGAAACTTATGGGGATACTT
GGACAGGAGTGGAAG---CCATAATAAGAATTCTGCAA---CAACTGCTG---TTCATTCAT---TTCAGAATTGGGTGC
C---AACATAGCAGAATAGGCATT---------AT---TCA------ACGG------AGGAGAGCAA----------GAA
ATGGAGCCAGTAGATCCTAG
>FJ469739/B/US/2003/L8107
ATGGAACAAGCCCCAGAAGATCAAGGGCCACAGAGGGAGCCATACAATGAATGGGCACTAGAGCTTTTAGAGGAACTTAA
GAGTGAAACTGTTAGACACTTTCCTAGGACATGGCTCCATGGATTAGGGCAACATATCTATGAAACTTATGGGGATACTT
GGGCAGGAGTGGAAG---CCATAATAAGAATGCTGCAA---CAACTGTTG---TCTATTCAT---TTCAGAATTGGGTGC
C---GACATAGCAGAATAGGCATT---------AT---TCG------ACAG------AGGAGAGCAA----------GAA
ATGGAGCCAGTAGATCCTAG
>FJ469740/B/US/2003/L8116
ATGGAACAAGCCCCGGAAGACCAAGGGCCACAGAGGGAACAGTTCAATGAGCGAACACTAGAGCTTTTAGAGGAGCTTAA
GAGAGAAGCTGTCAAACATTTTCCTAACACCTGGCTTCTTGGATTAGGACAACATATCTATACAACTTATGGGAATACCT
GGACAGGAGTAGAAG---TCCTAACAAAAACTCTGCAA---AAAATACTG---TTTATTCAT---TACAGAATTGGGTGT
C---GACAGAGCAGAATAGGCATT---------------CA------ACAG------AGGAGTCGAA----------GAA
ATGGAGCCAGTAGATCCTAG
>FJ469742/B/US/2003/L8152
ATGGAACAAGCCCCAGAAGACCAAGGGCCACAGAGGGAGCCGTTCAATGCATGGACACTAGAACTTTTAGAGGAGCTTAA
GCATGAAGCTGTTAGACACTTCCCTAGGGTATGGCTCCATGGATTGGGGCAACACATCTATGAAACCTATGGGGATACTT
GGGCAGGAGTGCAAG---CCATAATAAGAATCCTGCAA---CAACTGCTG---TTTATCCAT---TTCAGAATTGGGTGT
C---GACATAGCAGAATAGGCATT---------AT---TCC------ACAG------AGGAGAGCAA----------GAA
ATGGAGCCAGTAGATCCTAG
>FJ469743/B/US/2003/L8180
ATGGAACAAGCCCCAGAAGACCAAGGGCCACAGAGGGAGCCATACCATGAATGGACACTAGAGCTTTTAGAGGAGCTTAA
GAGTGAAGCTGTTAGACATTTTCCTAGGCCATGGCTCCATGGCTTAGGACAATATATCTATGAAACTTATGGGGATACTT
GGACAGGAGTGGAAG---TTTTACTAAGAACTCTACAA---CAACTGCTG---TTTATTCAT---TTCAGAATCGGGTGT
C---GACATAGCAGAATAGGTATT---------AT---TCA------ACAG------AGAAGATCAA----------GAA
ATGGAGCCAGTAGATCCTAG
>FJ469744/B/US/-/L8188
ATGGAGCAAGCCCCAGAAGACCAAGGGCCGCAGAGGGAGCCATACAATGAATGGACACTAGAGCTTTTAGAGGAGCTTAA
GCATGAAGCTGTCAGACACTTTCCTAGGCCATGGCTCCATAGCTTAGGGCAGTATATCTATGAAACATATGGGGATACTT
GGGCAGGAGTGGAAG---CCATAATAAGAATTCTGCAA---TCACTGCTG---TTTATTCAT---TTCAGAATTGGGTGT
C---GACATAGCAGAATAGGCATT---------AT---TCG------ACAG------AGGAGAACAA----------GAA
ATGGAGCCAGTAGATCCTAG
>FJ469745/B/US/2004/L819
ATGGAACAAGCCCCAGAAGACCAAGGGCCACAGAGGGAGCCATACAATGAATGGACACTAGAGCTTTTAGAGGAGCTTAA
GAATGAGGCTGTCAGACACTTTCCTAGGATGTGGCTCCATGGCTTAGGGCAACATATCTATGAAACTTATGGGGATACCT
GGACAGGAGTGGAAG---CCATAATAAGAATTCTGCAA---CATCTGCTG---TTTATTCAT---TTCAGACTTGGGTGT
C---GACATAGCAGAATAGGCATT---------AA---TCC------ACAG------AGGAGATCAA----------GAA
ATGGAGCCAGTAGATCCTAG
>FJ469746/B/US/2005/L8249
ATGGAACAAGCCCCAGAAGACCAAGGGCCGCAGAGGGAACCATACAATGAATGGGCACTAGAGCTTTTAGAGGAGCTTAA
GAATGAAGCTGTGAGACATTTTCCTAGGACATGGCTTCATGGATTAGGGCAACATATCTATGACACTTATGGGGATACTT
GGGCAGGAGTGGAAG---CCATAATAAGGATCCTGCAA---CAACTGCTG---TTTATTCAT---TTCAGAATTGGGTGT
C---AACATAGCAGAATAGGCATT---------AT---TCC------ACGG------AGGAGAGCAA----------GAA
ATGGAGCCAGTAGATCCTAG
>FJ469747/B/US/2005/L827
ATGGAACAAGCCCCAGCAGACCAAGGGCCACAGAGGGAGCCATACAATGAATGGACATTAGAGCTTCTAGAGGAGCTGAA
GAATGAAGCTGTTAGACACTTTCCTAGGCCATGGCTTCATGGCTTAGGACAGCATATCTATGAAACTTATGGGGATACTT
GGGAAGGAGTGGAAG---CCATAATAAGAACTCTGCAA---CAACTGATG---TTTATTCAT---TTCAGACTTGGGTGC
C---AACATAGCAGAATAGGCATT---------AT---TCG------CCAG------AGGAGAGCAA----------GAA
ATGGAGCCAGTAGATCCTAG
>FJ469748/B/US/2002/L861P
ATGGAACAAGCCCCAGAAGACCAAGGGCCACAGAGGGAGCCATTCACTGAATGGACACTAGAGCTTTTAGAGGAGCTTAA
GAATGAAGCTGTTAGGCACTTTCCTAGGCCGTGGCTCCATGGCTTAGGGCAATATATCTATGATACCTATGGGGACACTT
GGACAGGAGTGGAAG---CCCTAGTAAGAACTCTGCAA---CAACTGCTG---TTTATTCAT---TTCAGAATTGGGTGC
C---AACATAGCAGAATAGGCATT---------AT---TCC------ACGG------AGGAGAGCAA----------GAA
ATGGAGCCAGTAGATCCTAA
>FJ469749/B/US/2002/L893P
ATGGAACAAGCCCCAGAAGACCAAGGGCCACAAAGGGAGCCATACAATGAATGGACACTAGAGCTTTTAGAGGAGCTTAA
GAATGAAGCTGTTAGACATTTTCCTAGGGTGTGGCTCCATGGCTTAGGGCAGCTTATCTATGAAAATTATGGGGATACCT
GGACAGGAGTGGAAG---CCATAATAAGAATCCTGCAA---CAACTGCTG---TTTATTCAT---TTCAGAATTGGTTGT
C---AACATAGCAGAATAGGCATT---------AC---TCG------ACAA------AGGAGAGCAA----------GAA
ATGGAGCCAGTAGATCCTAA
>FJ469750/B/US/-/L896
ATGGAACAAGCCCCAGAAGACCAAGGGCCACAGAGGGAGCCATACAATGAATGGGCACTAGAGCTTTTAGAGGAGCTTAA
GAATGAAGCTGTTAGACATTTTCCTAGGGCATGGCTCCATAGCTTAGGACAACACATCTATGAAACTTATGGGGATACTT
GGGCAGGAGTGGAAG---CCCTAATAAGAATTCTGCAA---CAACTGCTG---TTTATTCAT---TTCAGAATTGGGTGT
C---ATCATAGCAGAATAGGCATT---------TT---GCA------ACGA------AGGAGAGCAA----------GAA
ATGGAGCCAGTAGATCCTAG
>FJ469751/B/US/2002/MTF
ATGGAACAAGCCCCAGAAGACCAAGGGCCACAGAGAGAGCCATACAATGAATGGACACTAGAGCTTTTAGAGGAACTTAA
GAGTGAAGCTGTTAAACATTTTCCTAGGATATGGCTTCAGGGTTTAGGACAACATATCTATGACACCTATGGAGATACTT
GGGCAGGAGTGGAAG---CCATAATAAGAACTCTGCAG---CAACTGCTG---TTTATTCAT---TTCAGAATTGGATGT
C---GACATAGCAGAATAGGCATT---------AC---TCT------ACAG------AGGAGAGCAA----------GAA
ATGGAGCCAGTAGATCCTAG
>FJ469752/B/US/-/NCQ
ATGGAACAAGCCCCAGAAGACCAAGGGCCACAGAGGGAGCCATACCATGAGTGGACACTAGAGCTCTTAGAAGAGCTTAA
GAATGAAGCTGTTAGACACTTTCCTAGGATATGGCTCCATGGATTAGGACAATATATCTATGAAACTTATGGGGATACTT
GGGCAGGGGTGGAAG---CCATAATAAGAATTCTGCAA---CAACTGCTG---TTTATTCAT---TTCAGAATTGGGTGT
C---GCCATAGTAGAATAGGCATCAAC------TT---TCA------ACAA------AGGAGAGCAA----------GAA
ATGGATCCAGTAGATCCTAA
>FJ469753/B/US/2003/PRLS01
ATGGAACAAGCCCCAGAAGACCAAGGGCCACAGAGAGAGCCATACAATGAATGGACACTAGAGCTTTTAGAGGAGCTTAA
GAATGAAGCTGTTAGACACTTTCCTAGGATATGGCTCCATAGCTTAGGGCAACATATCGATGAAACTTATGGAGATACTT
GGACAGGAGTGGAAG---CCATAATAAGAATTCTGCAA---CAACTGCTG---TTTATTCAT---TTCAGAATTGGGTGT
C---GACATAGCAGAATAGGCATT---------AC---TCG------ACAG------AGGAGAGCAA----------GAA
ATGGAACCAGTAGATCCTAG
>FJ469754/B/US/2002/PRLS02
ATGGAACAAGCCCCAGAGGACCAAGGGCCGCAGAGGGAGCCATACAATGAATGGACACTAGAGCTTTTAGAGGAGCTTAA
GAATGAAGCTGTTCAACATTTTCCTAGAGTGTGGCTTCATGGCTTAGGACAACATATCTATGAAACTTATGGGGATACTT
GGGCAGGAGTGGAAG---CCATAATAAGAATTCTGCAA---CAACTGCTG---TTTATTCAT---TTCAGAATTGGGTGT
C---GACATAGCAGAATAGGCATT---------AC---TCG------ACAG------AGAAGAGCAA----------GAA
ATGGAGCCAGTAGACCCTAG
>FJ469755/B/US/2003/PRLS04
ATGGAACAAGCCCCACAAGACCAAGGGCCACCGAGGGAGCCATACAATGCACAGACACTAGAGCTTTTAGAGGAACTTAA
GAGTGAAGCTGTTAGACACTTTCCTAGGACATGGCTCCATGGATTAGGGCAACATATCTATGAAACTTATGGGGATACTT
GGCCAGGAGTGGAAG---CCCTAATAGGAGCTCTGCAA---CGAATGCTG---TTTATTCAT---TACAGAATTGGGTGC
C---GACGTAGCAGAATAGGCATC---------AT---TCA------ACAG------AGGAGAGCAA----------GAA
ATGGAGCCAGTAGATCCTAG
>FJ469756/B/US/-/PRLS05
ATGGAACAAGCCCCAGAAGACCAAGGACCACAGAGAGAGCCATACAATGAATGGGCACTAGAAATTTTAGAGGAGCTTAA
GAGTGAAGCTGTTAGACATTTCCCTAGAATATGGCTCCATAGCTTAGGGCAACATATCTTAGAAACTTATGGGGACACTT
GGGCAGGAGTGGAAG---CCTTATTGAGAACTCTGCAA---CAACTGCTG---TTTATTCAT---TTCAGAATTGGGTGT
C---GCCATAGCAGAATAGGCATT---------AC---GCG------ACAG------AGGAGAGCAA----------GAG
ATGGAGCCAGTAGATCCTAA
>FJ469757/B/US/2002/PRLS08
ATGGAACAAGCCCCAGAAGACCAAGGGCCACAGAGGGAACCATACAATGAATGGACACTAGAGCTTTTGGAGGAGCTTAA
AAATGAAGCTGTTAGACATTTTCCTAGGATATGGCTACATAGCTTAGGGCAATATATCTATGAAACTTATGGGGATACTT
GGGAAGGAGTGGAAG---CCATAATAAGAATTCTGCAA---CAACTGCTG---TTCATTCAT---TTCAGAATTGGGTGT
C---AACATAGCAGGATAGGCATT---------CT---GCG------GAGG------AGGAGAGCAA----------GAA
ATGGAGCCAGTAGATCATAG
>FJ469758/B/US/2002/PRLS09
ATGGAACAAGCCCCAGAAGATCAAGGGCCACAGAGGGAGCCATACAATGAATGGACACTAGAGCTTTTAGAGGAGCTTAA
GAATGAAGCTGTTAGACATTTTCCTAGGATGTGGCTTCATAGCTTAGGGCAACATATCTATGACACTTATGGGGATACTT
GGACAGGAGTGGAGG---CCTTAATAAGAATTTTGCAA---CAACTGATG---TTTATTCAT---TTCAGAATTGGGTGC
C---AACATAGCAGAATAGGCATC---------CT---ACG---------G------AGGAGAACAA----------GAA
ATGGAGCCAGTAGATCCTAG
>FJ469760/B/US/2002/PRLS16
ATGGAACAAGCCCCAGAAGACCAAGGGCCACAAAGGGAGCCATACAATGCATGGACACTAGAGCTTTTAGAAGAACTTAA
GAGTGAAGCTGTTAGACATTTTCCTAGGATATGGCTCCATGGCTTGGGACAACACATCTATGAAACTTATGGGGATACTT
GGGAAGGGGTAGAAG---CCATAATAAGAATCCTGCAA---CAACTGCTG---TTTATTCAT---TTCAGAATTGGGTGC
C---GACATAGCAGAATAGGCATT---------AC---TCA------ACAG------AGGAGAACAA----------GAA
ATGGAGCCAATAGATCCTAG
>FJ469761/B/US/-/PRLS17
ATGGAACAAGCCCCAGAAGACCAAGGGCCACAGAGGGAGCCATACAATGAATGGACACTAGAGCTTTTAGAGGAGCTTAA
GAATGAAGCTGTTAGACATTTTCCTAGGATTTGGCTCCATGGCCTAGGGCAACATATCTATGAGACTTATGGCGATACTT
GGGCAGGAGTGGAGG---CCATAATAAGAATTCTGCAA---CAACTGCTG---TTTATTCAT---TTCAGAATTGGGTGT
C---AACACAGCAGAATAGGCATT---------AT---TCA------ACGG------AGGAGAGCAA----------GAA
ATGGAGCCAGTAGATCCTAG
>FJ469762/B/US/2002/PRLS18
ATGGAACAAGCCCCGGAAGACCAAGGGCCACAGAGGGAACAGTTCAATGAATGGACACTAGAGCTTTTAGAGAAGCTTAA
GAGAGAAGCTGTCAAACATTTTCCTAACACCTGGCTTCTTGGATTAGGACAACATATCTATACAACTTATGGGAATACCT
GGACAGGAGTAGAAG---TCCTAACAAAAACTCTGCAA---AAAATACTG---TTTATTCAT---TACAGAATTGGGTGT
C---GACATAGCAGAATAGGCATT---------------CA------ACAG------AGGAGTCGAA----------GAA
ATGGAGCCAGTAGATCCTAG
>FJ469763/B/US/-/PRLS19
ATGGAACAAGCCCCAGAAGACCAAGGGCCACCAAGAGAGCCATACCATGACTGGGCACTAGAACTCTTAGAGGAGCTTAA
GAATGAAGCTGTTAGACATTTTCCTAGGATGTGGCTCCATAGCTTAGGGCAATATATCTATACAACTTATGGAGATACTT
GGGCAGGAGTGGAAG---CCTTAATAAGAATTCTGCAA---CAACTGCTG---TTTATTCAT---TTCAGAATCGGGTGC
C---GACATAGCAGAATAGGCATT---------CT---------------G------AGGAGAACAA----------GAA
ATGGAGCCAGTAGATCCTAG
>FJ469764/B/US/2003/PRLS24
ATGGAACAAGCCCCGGAAGACCAAGGGCCACAGAGGGAGCCATACAATGAATGGACACTAGAGCTTTTAGAGGAGCTTAA
GAGAGAAGCTGTTAGACATTTTCCTAGAGGATGGCTCCATAACTTAGGACAATATATCTATGAAACCTATGGGGATACTT
GGGCAGGAGTGGAAG---CCATAATAAGAATTCTGCAA---CAACTGCTG---TTTATCCAT---TTCAGAATTGGGTGT
C---GACATAGCAGGATAGGCATT---------TC---TCG------ACAG------ACAAGAGCAA----------GAA
ATGGAGCCAGTAGATCCTAG
>FJ469765/B/US/2003/PRLS25
ATGGAACAAGCCCCAGAGGACCAAGGGCCACAGAGGGAGCCATACAATGAATGGACACTAGAGCTTTTAGAGGAGCTTAA
GAATGAAGCTGTTAGACACTTTCCTAGGCCATGGCTCCATAATTTAGGGCAATATATCTATCAAACTTATGGAGATACTT
GGACAGGGGTAGAAG---CCATAATAAGAATTCTGCAA---CAATTGCTG---TTTATTCAT---TTCAGGATCGGTTGT
C---ATCATAGCAGAATAGGCATT---------AT---TCA------ACAG------AGGAGAGCAA----------GAA
ATGGAGCCCGTAGATCCTAG
>FJ469766/B/US/-/PRLS28
ATGGAACAAGCCCCAGAAGACCAAGGGCCACAGAGGGAGCCATACAATGAATGGGCACTAGAGCTTTTAGAGGAGCTCAA
GAATGAAGCTGTTAGACATTTCCCTAGGGTATGGCTCCATGGCTTAGGGCAATATATCTATGAAACTTATGGGGATACTT
GGGCAGGAGTGGAAG---CCATAACAAGAGTGCTGCAA---CAACTGCTG---TTTATTCAT---TTCAGAATTGGGTGT
C---AACATAGCAGAATAGGCATT---------AC---TCG------ACAG------AGGAGAGCAA----------GAA
ATGGACCCAGTAGATCCTAA
>FJ469767/B/US/-/SH8127
ATGGAACGAGCCCCAGAAGACCAAGGGCCACAGAGGGAACCATACAATGAATGGACACTAGAGCTTTTAGAGGAGCTTAA
GAATGAAGCTGTTAGACATTTTCCTAGGGTATGGCTTCATGGCCTGGGACAGCATATCTATGAAACTTATGGGGATACCT
GGGCAGGAGTGGAAG---CTATAATAAGAATTCTGCAA---CAACTGCTG---TTTATTCAT---TTCAGAATTGGGTGC
C---GACATAGCAGAATAGGCATT---------AT---TCC------ACAG------AGGAGAGCAA----------GAA
ATGGAGCCAGTAGATCCTAG
>FJ469768/B/US/-/SH8183
ATGGAACAAGCCCCAGAAGACCAAGGGCCACAGAGGGAGCCATACAATGAATGGACATTAGAGCTTTTAGAGGAGCTTAA
GAGTGAAGCTGTTAGACATTTTCCTAGGGCATGGCTCCATGGCTTAGGGCAATATATCTATGAAACTTATGGGGATACTT
GGGCAGGAGTGGAAG---CCATAATAAGAACTCTGCAA---CAACTGCTA---TTTATTCAT---TTCAGAATTGGGTGT
C---AACATAGCAGAATAGGCATT---------GT---GCA------ACGG------AGGAGAGCAA----------GAA
ATGGAGCCAGTAGACCCTAG
>FJ469769/B/US/-/SH8229
ATGGAACAAGCCCCGGAAGACCAAGGGCCACAAAGGGAGCCATACAATGAATGGACACTAGAACTTTTAGAGGAGCTTAA
GAATGAAGCTGTTAGGCATTTTCCTAGGGTATGGCTTCACGGCTTAGGGCAGTATATCTATGAAACTTATGGGGACACCT
GGACAGGAGTGGAAG---CCATAATAAGAATTCTGCAA---CAAATGCTG---TTTATTCAT---TTCAGAATTGGGTGT
C---ACCATAGCAGAATAGGCATT---------AT---TCT------ACGG------CCAAGAACAA----------GAA
ATGGAGCCAGTAGACCCTAG
>FJ469770/B/US/2003/SH8233
ATGGAACAAGCCCCAGAAGACCAAGGGCCACAGAGGGAGCCATACAATGAGTGGACACTAGAGCTTTTAGAGGAGCTTAA
GAGTGAAGCTGTTAGACATTTTCCCAGGGCATGGCTCCATAGCTTAGGGCAATATATCTATGAAACTTATGGAGATACTT
GGGCAGGAGTGGAAG---CCATAATAAGAACTCTGCAA---CAACTGCTG---TTTATTCAT---TTCAGAATTGGGTGT
C---GCCATAGCAGAATAGGCATT---------AT---TCG------ACAG------AGGAGAGCAA----------GAA
ATGGAGCCAGTAGATCCTAG
>FJ469772/B/US/2004/SH858
ATGGAACAAGCCCCAGAAGACCAAGGGCCACAGAGGGAGCCATACAATGAATGGACACTAGAACTTTTAGAGGAGCTTAA
GAATGAAGCTGTTAGACATTTTCCTAGGACATGGCTCCATAGCTTAGGGCAATATATCTATGAAACTTATGGGGATACTT
GGGCAGGAGTGGAAG---CCATAATAAGAATTCTGCAA---CAACTGCTG---TTTATTCAT---TTCAGAATTGGGTGT
C---GGCATAGCAGAATAGGCATT---------TC---TCT------ACAG------AGGAGAGCAA----------GGA
ATGGAGCCAGTAGATCCTAG
>FJ495818/B/US/2006/CH40E_flA1
ATGGAACAAGCCCCAGAAGACCAAGGGCCACAGAGGGAGCCATACAATGAATGGACACTAGAGCTTTTAGAGGAGCTTAA
GAGTGAAGCTGTCAGGCACTTTCCTAGGATATGGCTCCATGGTTTAGGGCAACATATCTATGAAACTTATGGAGATACTT
GGACAGGAGTGGAAG---CCTTAATAAGAATTCTGCAA---CAACTGCTG---TTTGTTCAT---TTCAGAATTGGGTGT
C---AACATAGCAGAATAGGCATC---------AG---TCA------ACGA------AGGAGAGCAA----------GAA
ATGGAGCCAGTAGATCCTAG
>FJ495819/B/US/2006/CH40E_flA2
ATGGAACAAGCCCCAGAAGACCAAGGGCCACAGAGGGAGCCATACAATGAATGGACACTAGAGCTTTTAGAGGAGCTTAA
GAGTGAAGCTGTCAGGCACTTTCCTAGGATATGGCTCCATGGTTTAGGGCAACATATCTATGAAACTTATGGAGATACTT
GGACAGGAGTGGAAG---CCTTAATAAGAATTCTGCAA---CAACTGCTG---TTTGTTCAT---TTCAGAATTGGGTGT
C---AACATAGCAGAATAGGCATC---------AG---TCA------ACGA------AGGAGAGCAA----------GAA
ATGGAGCCAGTAGATCCTAG
>FJ495820/B/US/2006/CH40E_flA3
ATGGAACAAGCCCCAGAAGACCAAGGGCCACAGAGGGAGCCATACAATGAATGGACACTAGAGCTTTTAGAGGAGCTTAA
GAGTGAAGCTGTCAGGCACTTTCCTAGGATATGGCTCCATGGTTTAGGGCAACATATCTATGAAACTTATGGAGATACTT
GGACAGGAGTGGAAG---CCTTAATAAGAATTCTGCAA---CAACTGCTG---TTTGTTCAT---TTCAGAATTGGGTGT
C---AACATAGCAGAATAGGCATC---------AG---TCA------ACGA------AGGAGAGCAA----------GAA
ATGGAGCCAGTAGATCCTAG
>FJ495821/B/US/2006/CH40E_flC7
ATGGAACAAGCCCCAGAAGACCAAGGGCCACAGAGGGAGCCATACAATGAATGGACACTAGAGCTTTTAGAGGAGCTTAA
GAGTGAAGCTGTCAGGCACTTTCCTAGGATATGGCTCCATGGTTTAGGGCAACATATCTATGAAACTTATGGAGATACTT
GGACAGGAGTGGAAG---CCTTAATAAGAATTCTGCAA---CAACTGCTG---TTTGTTCAT---TTCAGAATTGGGTGT
C---AACATAGCAGAATAGGCATC---------AG---TCA------ACGA------AGGAGAGCAA----------GAA
ATGGAGCCAGTAGATCCTAG
>FJ495822/B/US/2006/CH40E_flF10
ATGGAACAAGCCCCAGAAGACCAAGGGCCACAGAGGGAGCCATACAATGAATGGACACTAGAGCTTTTAGAGGAGCTTAA
GAGTGAAGCTGTCAGGCACTTTCCTAGGATATGGCTCCATGGTTTAGGGCAACATATCTATGAAACTTATGGAGATACTT
GGACAGGAGTGGAAG---CCTTAATAAGAATTCTGCAA---CAACTGCTG---TTTGTTCAT---TTCAGAATTGGGTGT
C---AACATAGCAGAATAGGCATC---------AG---TCA------ACGA------AGGAGAGCAA----------GAA
ATGGAGCCAGTAGATCCTAG
>FJ495823/B/US/2006/CH40E_flF7
ATGGAACAAGCCCCAGAAGACCAAGGGCCACAGAGGGAGCCATACAATGAATGGACACTAGAGCTTTTAGAGGAGCTTAA
GAGTGAAGCTGTCAGGCACTTTCCTAGGATATGGCTCCATGGTTTAGGGCAACATATCTATGAAACTTATGGAGATACTT
GGACAGGAGTGGAAG---CCTTAATAAGAATTCTGCAA---CAACTGCTG---TTTGTTCAT---TTCAGAATTGGGTGT
C---AACATAGCAGAATAGGCATC---------AG---TCA------ACGA------AGGAGAGCAA----------GAA
ATGGAGCCAGTAGATCCTAG
>FJ495824/B/US/2006/CH40E_flF9
ATGGAACAAGCCCCAGAAGACCAAGGGCCACAGAGGGAGCCATACAATGAATGGACACTAGAGCTTTTAGAGGAGCTTAA
GAGTGAAGCTGTCAGGCACTTTCCTAGGATATGGCTCCATGGTTTAGGGCAACATATCTATGAAACTTATGGAGATACTT
GGACAGGAGTGGAAG---CCTTAATAAGAATTCTGCAA---CAACTGCTG---TTTGTTCAT---TTCAGAATTGGGTGT
C---AACATAGCAGAATAGGCATC---------AG---TCA------ACGA------AGGAGAGCAA----------GAA
ATGGAGCCAGTAGATCCTAG
>FJ495825/B/US/2006/CH40E_flG3
ATGGAACAAGCCCCAGAAGACCAAGGGCCACAGAGGGAGCCATACAATGAATGGACACTAGAGCTTTTAGAGGAGCTTAA
GAGTGAAGCTGTCAGGCACTTTCCTAGGATATGGCTCCATGGTTTAGGGCAACATATCTATGAAACTTATGGAGATACTT
GGACAGGAGTGGAAG---CCTTAATAAGAATTCTGCAA---CAACTGCTG---TTTGTTCAT---TTCAGAATTGGGTGT
C---AACATAGCAGAATAGGCATC---------AG---TCA------ACGA------AGGAGAGCAA----------GAA
ATGGAGCCAGTAGATCCTAG
>FJ495826/B/US/2006/CH40E_flG6
ATGGAACAAGCCCCAGAAGACCAAGGGCCACAGAGGGAGCCATACAATGAATGGACACTAGAGCTTTTAGAGGAGCTTAA
GAGTGAAGCTGTCAGGCACTTTCCTAGGATATGGCTCCATGGTTTAGGGCAACATATCTATGAAACTTATGGAGATACTT
GGACAGGAGTGGAAG---CCTTAATAAGAATTCTGCAA---CAACTGCTG---TTTGTTCAT---TTCAGAATTGGGTGT
C---AACATAGCAGAATAGGCATC---------AG---TCA------ACGA------AGGAGAGCAA----------GAA
ATGGAGCCAGTAGATCCTAG
>FJ495937/B/US/2006/CH58E_flA1
ATGGAACAAGCCCCAGAAGACCAAGGGCCGCAAAGGGAACCATACAATGAATGGACACTAGAACTTTTAGAGGAGCTTAA
AAATGAAGCTGTTAGACATTTTCCTAGGGTGTGGCTCCATGGCTTAGGGCAATTTATCTATCAAAATTATGGGGATACTT
GGGCAGGAGTGGAAG---CCATAACAAGAATACTGCAA---CAACTGCTG---TTTATTCAT---TTCAGAATTGGGTGT
C---GACATAGCAGAATAGGCATT---------AT---TCT------ACAA------AGGAGAGCAA----------GAA
ATGGAGCCAGTAGATCCTAA
>FJ495939/B/US/2006/CH58E_flA7
ATGGAACAAGCCCCAGAAGACCAAGGGCCGCAAAGGGAACCATACAATGAATGGACACTAGAACTTTTAGAGGAGCTTAA
AAATGAAGCTGTTAGACATTTTCCTAGGGTGTGGCTCCATGGCTTAGGGCAATTTATCTATCAAAATTATGGGGATACTT
GGGCAGGAGTGGAAG---CCATAACAAGAATACTGCAA---CAACTGCTG---TTTATTCAT---TTCAGAATTGGGTGT
C---GACATAGCAGAATAGGCATT---------AT---TCT------ACAA------AGGAGAGCAA----------GAA
ATGGAGCCAGTAGATCCTAA
>FJ495940/B/US/2006/CH58E_flA8
ATGGAACAAGCCCCAGAAGACCAAGGGCCGCAAAGGGAACCATACAATGAATGGACACTAGAACTTTTAGAGGAGCTTAA
AAATGAAGCTGTTAGACATTTTCCTAGGGTGTGGCTCCATGGCTTAGGGCAATTTATCTATCAAAATTATGGGGATACTT
GGGCAGGAGTGGAAG---CCATAACAAGAATACTGCAA---CAACTGCTG---TTTATTCAT---TTCAGAATTGGGTGT
C---GACATAGCAGAATAGGCATT---------AT---TCT------ACAA------AGGAGAGCAA----------GAA
ATGGAGCCAGTAGATCCTAA
>FJ495941/B/US/2006/CH58E_flA9
ATGGAACAAGCCCCAGAAGACCAAGGGCCGCAAAGGGAACCATACAATGAATGGACACTAGAACTTTTAGAGGAGCTTAA
AAATGAAGCTGTTAGACATTTTCCTAGGGTGTGGCTCCATGGCTTAGGGCAATTTATCTATCAAAATTATGGGGATACTT
GGGCAGGAGTGGAAG---CCATAACAAGAATACTGCAA---CAACTGCTG---TTTATTCAT---TTCAGAATTGGGTGT
C---GACATAGCAGAATAGGCATT---------AT---TCT------ACAA------AGGAGAGCAA----------GAA
ATGGAGCCAGTAGATCCTAA
>FJ495942/B/US/2006/CH58E_flC4
ATGGAACAAGCCCCAGAAGACCAAGGGCCGCAAAGGGAACCATACAATGAATGGACACTAGAACTTTTAGAGGAGCTTAA
AAATGAAGCTGTTAGACATTTTCCTAGGGTGTGGCTCCATGGCTTAGGGCAATTTATCTATCAAAATTATGGGGATACTT
GGGCAGGAGTGGAAG---CCATAACAAGAATACTGCAA---CAACTGCTG---TTTATTCAT---TTCAGAATTGGGTGT
C---GACATAGCAGAATAGGCATT---------AT---TCT------ACAA------AGGAGAGCAA----------GAA
ATGGAGCCAGTAGATCCTAA
>FJ495943/B/US/2006/CH58E_flC5
ATGGAACAAGCCCCAGAAGACCAAGGGCCGCAAAGGGAACCATACAATGAATGGACACTAGAACTTTTAGAGGAGCTTAA
AAATGAAGCTGTTAGACATTTTCCTAGGGTGTGGCTCCATGGCTTAGGGCAATTTATCTATCAAAATTATGGGGATACTT
GGGCAGGAGTGGAAG---CCATAACAAGAATACTGCAA---CAACTGCTG---TTTATTCAT---TTCAGAATTGGGTGT
C---GACATAGCAGAATAGGCATT---------AT---TCT------ACAA------AGGAGAGCAA----------GAA
ATGGAGCCAGTAGATCCTAA
>FJ496000/B/US/2006/CH77E_flA1
ATGGAACAAGCCCCAGAAGACCAAGGACCACAGAGGGAGCCATACAATGAATGGACACTAGAACTTTTAGAGGAGCTTAA
GAATGAAGCTGTTAGACATTTCCCTAGGCCATGGCTTTATAGCTTAGGGCAATATATCTATGAAACTTATGGGGACACTT
GGGCAGGAGTGGAAG---CCATAACAAGAATTCTGCAA---CAACTGCTG---TTTATTCAT---TTCAGAATCGGGTGT
C---AACATAGCAGAATAGGCATT---------AT---TCA------AACA------AGGAGAGCAA----------GAA
ATGGATCCCGTAGATCCTAG
>FJ496001/B/US/2006/CH77E_flA2
ATGGAACAAGCCCCAGAAGACCAAGGACCACAGAGGGAGCCATACAATGAATGGACACTAGAACTTTTAGAGGAGCTTAA
GAATGAAGCTGTTAGACATTTCCCTAGGCCATGGCTTTATAGCTTAGGGCAATATATCTATGAAACTTATGGGGACACTT
GGGCAGGAGTGGAAG---CCATAACAAGAATTCTGCAA---CAACTGCTG---TTTATTCAT---TTCAGAATCGGGTGT
C---AACATAGCAGAATAGGCATT---------AT---TCA------AACA------AGGAGAGCAA----------GAA
ATGGATCCCGTAGATCCTAG
>FJ496002/B/US/2006/CH77E_flB3
ATGGAACAAGCCCCAGAAGACCAAGGACCACAGAGGGAGCCATACAATGAATGGACACTAGAACTTTTAGAGGAGCTTAA
GAATGAAGCTGTTAGACATTTCCCTAGGCCATGGCTTTATAGCTTAGGGCAATATATCTATGAAACTTATGGGGACACTT
GGGCAGGAGTGGAAG---CCATAACAAGAATTCTGCAA---CAACTGCTG---TTTATTCAT---TTCAGAATCGGGTGT
C---AACATAGCAGAATAGGCATT---------AT---TCA------AACA------AGGAGAGCAA----------GAA
ATGGATCCCGTAGATCCTAG
>FJ496003/B/US/2006/CH77E_flC3
ATGGAACAAGCCCCAGAAGACCAAGGACCACAGAGGGAGCCATACAATGAATGGACACTAGAACTTTTAGAGGAGCTTAA
GAATGAAGCTGTTAGACATTTCCCTAGGCCATGGCTTTATAGCTTAGGGCAATATATCTATGAAACTTATGGGGACACTT
GGGCAGGAGTGGAAG---CCATAACAAGAATTCTGCAA---CAACTGCTG---TTTATTCAT---TTCAGAATCGGGTGT
C---AACATAGCAGAATAGGCATT---------AT---TCA------AACA------AGGAGAGCAA----------GAA
ATGGATCCCGTAGATCCTAG
>FJ496004/B/US/2006/CH77E_flC4
ATGGAACAAGCCCCAGAAGACCAAGGACCACAGAGGGAGCCATACAATGAATGGACACTAGAACTTTTAGAGGAGCTTAA
GAATGAAGCTGTTAGACATTTCCCTAGGCCATGGCTTTATAGCTTAGGGCAATATATCTATGAAACTTATGGGGACACTT
GGGCAGGAGTGGAAG---CCATAACAAGAATTCTGCAA---CAACTGCTG---TTTATTCAT---TTCAGAATCGGGTGT
C---AACATAGCAGAATAGGCATT---------AT---TCA------AACA------AGGAGAGCAA----------GAA
ATGGATCCCGTAGATCCTAG
>FJ496005/B/US/2006/CH77E_flC7
ATGGAACAAGCCCCAGAAGACCAAGGACCACAGAGGGAGCCATACAATGAATGGACACTAGAACTTTTAGAGGAGCTTAA
GAATGAAGCTGTTAGACATTTCCCTAGGCCATGGCTTTATAGCTTAGGGCAATATATCTATGAAACTTATGGGGACACTT
GGGCAGGAGTGGAAG---CCATAACAAGAATTCTGCAA---CAACTGCTG---TTTATTCAT---TTCAGAATCGGGTGT
C---AACATAGCAGAATAGGCATT---------AT---TCA------AACA------AGGAGAGCAA----------GAA
ATGGATCCCGTAGATCCTAG
>FJ496006/B/US/2006/CH77E_flC9
ATGGAACAAGCCCCAGAAGACCAAGGACCACAGAGGGAGCCATACAATGAATGGACACTAGAACTTTTAGAGGAGCTTAA
GAATGAAGCTGTTAGACATTTCCCTAGGCCATGGCTTTATAGCTTAGGGCAATATATCTATGAAACTTATGGGGACACTT
GGGCAGGAGTGGAAG---CCATAACAAGAATTCTGCAA---CAACTGCTG---TTTATTCAT---TTCAGAATCGGGTGT
C---AACATAGCAGAATAGGCATT---------AT---TCA------AACA------AGGAGAGCAA----------GAA
ATGGATCCCGTAGATCCTAG
>FJ496007/B/US/2006/CH77E_flD5
ATGGAACAAGCCCCAGAAGACCAAGGACCACAGAGGGAGCCATACAATGAATGGACACTAGAACTTTTAGAGGAGCTTAA
GAATGAAGCTGTTAGACATTTCCCTAGGCCATGGCTTTATAGCTTAGGGCAATATATCTATGAAACTTATGGGGACACTT
GGGCAGGAGTGGAAG---CCATAACAAGAATTCTGCAA---CAACTGCTG---TTTATTCAT---TTCAGAATCGGGTGT
C---AACATAGCAGAATAGGCATT---------AT---TCA------AACA------AGGAGAGCAA----------GAA
ATGGATCCCGTAGATCCTAG
>FJ496072/B/US/2002/04013226_2_flA8
ATGGAACAAGCCCCGGAAGACCAAGGGCCACAGAGGGAGCCATACAATGAATGGACACTAGAACTTTTAGAGGATCTTAA
GAGAGAGGCTGTTAGACATTTTCCTAGACCTTGGCTCCAGGGCTTAGGACAATACATCTATGAAACTTATGGGGATACTT
GGGTAGGAGTGGAAA---CCATAATAAGAATTCTGCAA---CAACTGCTG---TTTATTCAT---TTTAGAATTGGGTGT
C---AACATAGCAGAATAGGCATT---------AT---TCG------ACGG------AGAAGATCAA----------GAA
ATGGAGCCAGTAGATCCTAG
>FJ496073/B/US/2002/04013226_2_flA9
ATGGAACAAGCCCCGGAAGACCAAGGGCCACAGAGGGAGCCATACAATGAATGGACACTAGAACTTTTAGAGGATCTTAA
GAGAGAGGCTGTTAGACATTTTCCTAGACCTTGGCTCCAGGGCTTAGGACAATACATCTATGAAACTTATGGGGATACTT
GGGTAGGAGTGGAAA---CCATAATAAGAATTCTGCAA---CAACTGCTG---TTTATTCAT---TTTAGAATTGGGTGT
C---AACATAGCAGAATAGGCATT---------AT---TCG------ACGG------AGAAGATCAA----------GAA
ATGGAGCCAGTAGATCCTAG
>FJ496074/B/US/2002/04013226_2_flB10
ATGGAACAAGCCCCGGAAGACCAAGGGCCACAGAGGGAGCCATACAATGAATGGACACTAGAACTTTTAGAGGATCTTAA
GAGAGAGGCTGTTAGACATTTTCCTAGACCTTGGCTCCAGGGCTTAGGACAATACATCTATGAAACTTATGGGGATACTT
GGGTAGGAGTGGAAA---CCATAATAAGAATTCTGCAA---CAACTGCTG---TTTATTCAT---TTTAGAATTGGGTGT
C---AACATAGCAGAATAGGCATT---------AT---TCG------ACGG------AGAAGATCAA----------GAA
ATGGAGCCAGTAGATCCTAG
>FJ496075/B/US/2002/04013226_2_flC1
ATGGAACAAGCCCCGGAAGACCAAGGGCCACAGAGGGAGCCATACAATGAATGGACACTAGAACTTTTAGAGGATCTTAA
GAGAGAGGCTGTTAGACATTTTCCTAGACCTTGGCTCCAGGGCTTAGGACAATACATCTATGAAACTTATGGGGATACTT
GGGTAGGAGTGGAAA---CCATAATAAGAATTCTGCAA---CAACTGCTG---TTTATTCAT---TTTAGAATTGGGTGT
C---AACATAGCAGAATAGGCATT---------AT---TCG------ACGG------AGAAGATCAA----------GAA
ATGGAGCCAGTAGATCCTAG
>FJ496076/B/US/2002/04013226_2_flD12
ATGGAACAAGCCCCGGAAGACCAAGGGCCACAGAGGGAGCCATACAATGAATGGACACTAGAACTTTTAGAGGATCTTAA
GAGAGAGGCTGTTAGACATTTTCCTAGACCTTGGCTCCAGGGCTTAGGACAATACATCTATGAAACTTATGGGGATACTT
GGGTAGGAGTGGAAA---CCATAATAAGAATTCTGCAA---CAACTGCTG---TTTATTCAT---TTTAGAATTGGGTGT
C---AACATAGCAGAATAGGCATT---------AT---TCG------ACGG------AGAAGATCAA----------GAA
ATGGAGCCAGTAGATCCTAG
>FJ496077/B/US/2002/04013226_2_flD7
ATGGAACAAGCCCCGGAAGACCAAGGGCCACAGAGGGAGCCATACAATGAATGGACACTAGAACTTTTAGAGGATCTTAA
GAGAGAGGCTGTTAGACATTTTCCTAGACCTTGGCTCCAGGGCTTAGGACAATACATCTATGAAACTTATGGGGATACTT
GGGTAGGAGTGGAAA---CCATAATAAGAATTCTGCAA---CAACTGCTG---TTTATTCAT---TTTAGAATTGGGTGT
C---AACATAGCAGAATAGGCATT---------AT---TCG------ACGG------AGAAGATCAA----------GAA
ATGGAGCCAGTAGATCCTAG
>FJ496078/B/US/2002/04013226_2_flH11
ATGGAACAAGCCCCGGAAGACCAAGGGCCACAGAGGGAGCCATACAATGAATGGACACTAGAACTTTTAGAGGATCTTAA
GAGAGAGGCTGTTAGACATTTTCCTAGACCTTGGCTCCAGGGCTTAGGACAATACATCTATGAAACTTATGGGGATACTT
GGGTAGGAGTGGAAA---CCATAATAAGAATTCTGCAA---CAACTGCTG---TTTATTCAT---TTTAGAATTGGGTGT
C---AACATAGCAGAATAGGCATT---------AT---TCG------ACGG------AGAAGATCAA----------GAA
ATGGAGCCAGTAGATCCTAG
>FJ496079/B/US/2002/04013226_2_flH5
ATGGAACAAGCCCCGGAAGACCAAGGGCCACAGAGGGAGCCATACAATGAATGGACACTAGAACTTTTAGAGGATCTTAA
GAGAGAGGCTGTTAGACATTTTCCTAGACCTTGGCTCCAGGGCTTAGGACAATACATCTATGAAACTTATGGGGATACTT
GGGTAGGAGTGGAAA---CCATAATAAGAATTCTGCAA---CAACTGCTG---TTTATTCAT---TTTAGAATTGGGTGT
C---AACATAGCAGAATAGGCATT---------AT---TCG------ACGG------AGAAGATCAA----------GAA
ATGGAGCCAGTAGATCCTAG
>FJ496080/B/US/2002/04013226_2_flH6
ATGGAACAAGCCCCGGAAGACCAAGGGCCACAGAGGGAGCCATACAATGAATGGACACTAGAACTTTTAGAGGATCTTAA
GAGAGAGGCTGTTAGACATTTTCCTAGACCTTGGCTCCAGGGCTTAGGACAATACATCTATGAAACTTATGGGGATACTT
GGGTAGGAGTGGAAA---CCATAATAAGAATTCTGCAA---CAACTGCTG---TTTATTCAT---TTTAGAATTGGGTGT
C---AACATAGCAGAATAGGCATT---------AT---TCG------ACGG------AGAAGATCAA----------GAA
ATGGAGCCAGTAGATCCTAG
>FJ496081/B/US/2005/04013396_0_flE6
ATGGAACAAGCCCCGGAAGACCAAGGGCCACAGAGAGAGCCATTCAATGAATGGACACTAGAGCTTTTAGAGGAACTTAA
GAATGAAGCTGTGAGACATTTTCCTAGGGTGTGGCTCCATAGCTTAGGGCAATATATCTATGAAACTTATGGAGATACTT
GGGCAGGAGTAGAAG---CCATAATAAGAATTCTGCAA---CAACTGCTG---TTTATTCAT---TTCAGAATTGGGTGT
C---AACATAGCAGAATAGGCATT---------AT---CCC------ACGG---------AGGCCAA----------GAA
ATGGAGCCAGTAGATCCTAG
>FJ496082/B/US/2005/04013396_0_flF3
ATGGAACAAGCCCCGGAAGACCAAGGGCCACAGAGAGAGCCATTCAATGAATGGACACTAGAGCTTTTAGAGGAACTTAA
GAATGAAGCTGTGAGACATTTTCCTAGGGTGTGGCTCCATAGCTTAGGGCAATATATCTATGAAACTTATGGAGATACTT
GGGCAGGAGTAGAAG---CCATAATAAGAATTCTGCAA---CAACTGCTG---TTTATTCAT---TTCAGAATTGGGTGT
C---AACATAGCAGAATAGGCATT---------AT---CCC------ACGG---------AGGCCAA----------GAA
ATGGAGCCAGTAGATCCTAG
>FJ496083/B/US/2005/04013396_0_flF4
ATGGAACAAGCCCCGGAAGACCAAGGGCCACAGAGAGAGCCATTCAATGAATGGACACTAGAGCTTTTAGAGGAACTTAR
GAATGAAGCTGTGAGACATTTTCCTAGGGTGTGGCTCCATAGCTTAGGGCAATATATCTATGAAACTTATGGAGATACTT
GGGCAGGAGTAGAAG---CCATAATAAGAATTCTGCAA---CAACTGCTG---TTTATTCAT---TTCAGAATTGGGTGT
C---AACATAGCAGAATAGGCATT---------AT---CCC------ACGG---------AGGCCAA----------GAA
ATGGAGCCAGTAGATCCTAG
>FJ496084/B/US/2005/04013396_0_flG7
ATGGAACAAGCCCCGGAAGACCAAGGGCCACAGAGAGAGCCATTCAATGAATGGACACTAGAGCTTTTAGAGGAACTTAA
GAATGAAGCTGTGAGACATTTTCCTAGGGTGTGGCTCCATAGCTTAGGGCAATATATCTATGAAACTTATGGAGATACTT
GGGCAGGAGTAGAAG---CCATAATAAGAATTCTGCAA---CAACTGCTG---TTTATTCAT---TTCAGAATTGGGTGT
C---AACATAGCAGAATAGGCATT---------AT---CCC------ACGG---------AGGCCAA----------GAA
ATGGAGCCAGTAGATCCTAG
>FJ496085/B/US/2005/04013396_0_flG8
ATGGAACAAGCCCCGGAAGACCAAGGGCCACAGAGAGAGCCATTCAATGAATGGACACTAGAGCTTTTAGAGGAACTTAA
GAATGAAGCTGTGAGACATTTTCCTAGGGTGTGGCTCCATAGCTTAGGGCAATATATCTATGAAACTTATGGAGATACTT
GGGCAGGAGTAGAAG---CCATAATAAGAATTCTGCAA---CAACTGCTG---TTTATTCAT---TTCAGAATTGGGTGT
C---AACATAGCAGAATAGGCATT---------AT---CCC------ACGG---------AGGCCAA----------GAA
ATGGAGCCAGTAGATCCTAG
>FJ496145/B/US/1991/SUMA_flC5
ATGGAACAAGCCCCAGAAGACCAAGGGCCACAGAGGGAGCCATACAATGCATGGACACTAGAACTTTTAGAGGAGCTTAA
GAATGAAGCTGTTAGACATTTTCCTAGGCCATGGCTCCATAGCTTAGGGCAATATATCTATGAAACCTATGGAGATACTT
GGGCAGGAGTGGAGG---CCATAATAAGAATCCTGCAA---CAACTGCTG---TTTATTCAT---TTCAGAATTGGGTGC
C---GACATAGCAGAATAGGCATT---------AC---TCC------ACAG------AGGAGAGCAA----------GAA
ATGGAGCCAGTAGATCCTAA
>FJ496146/B/US/1991/SUMA_flC7
ATGGAACAAGCCCCAGAAGACCAAGGGCCACAGAGGGAGCCATACAATGCATGGACACTAGAACTTTTAGAGGAGCTTAA
GAATGAAGCTGTTAGACATTTTCCTAGGCCATGGCTCCATAGCTTAGGGCAATATATCTATGAAACCTATGGAGATACTT
GGGCAGGAGTGGAGG---CCATAATAAGAATCCTGCAA---CAACTGCTG---TTTATTCAT---TTCAGAATTGGGTGC
C---GACATAGCAGAATAGGCATT---------AC---TCC------ACAG------AGGAGAGCAA----------GAA
ATGGAGCCAGTAGATCCTAA
>FJ496147/B/US/1991/SUMA_flD10
ATGGAACAAGCCCCAGAAGACCAAGGGCCACAGAGGGAGCCATACAATGCATGGACACTAGAACTTTTAGAGGAGCTTAA
GAATGAAGCTGTTAGACATTTTCCTAGGCCATGGCTCCATAGCTTAGGGCAATATATCTATGAAACCTATGGAGATACTT
GGGCAGGAGTGGAGG---CCATAATAAGAATCCTGCAA---CAACTGCTG---TTTATTCAT---TTCAGAATTGGGTGC
C---GACATAGCAGAATAGGCATT---------AC---TCC------ACAG------AGGAGAGCAA----------GAA
ATGGAGCCAGTAGATCCTAA
>FJ496148/B/US/1991/SUMA_flD3
ATGGAACAAGCCCCAGAAGACCAAGGGCCACAGAGGGAGCCATACAATGCATGGACACTAGAACTTTTAGAGGAGCTTAA
GAATGAAGCTGTTAGACATTTTCCTAGGCCATGGCTCCATAGCTTAGGGCAATATATCTATGAAACCTATGGAGATACTT
GGGCAGGAGTGGAGG---CCATAATAAGAATCCTGCAA---CAACTGCTG---TTTATTCAT---TTCAGAATTGGGTGC
C---GACATAGCAGAATAGGCATT---------AC---TCC------ACAG------AGGAGAGCAA----------GAA
ATGGAGCCAGTAGATCCTAA
>FJ496149/B/US/1991/SUMA_flE5
ATGGAACAAGCCCCAGAAGACCAAGGGCCACAGAGGGAGCCATACAATGCATGGACACTAGAACTTTTAGAGGAGCTTAA
GAATGAAGCTGTTAGACATTTTCCTAGGCCATGGCTCCATAGCTTAGGGCAATATATCTATGAAACCTATGGAGATACTT
GGGCAGGAGTGGAGG---CCATAATAAGAATCCTGCAA---CAACTGCTG---TTTATTCAT---TTCAGAATTGGGTGC
C---GACATAGCAGAATAGGCATT---------AC---TCC------ACAG------AGGAGAGCAA----------GAA
ATGGAGCCAGTAGATCCTAA
>FJ496150/B/US/1991/SUMA_flE7
ATGGAACAAGCCCCAGAAGACCAAGGGCCACAGAGGGAGCCATACAATGCATGGACACTAGAACTTTTAGAGGAGCTTAA
GAATGAAGCTGTTAGACATTTTCCTAGGCCATGGCTCCATAGCTTAGGGCAATATATCTATGAAACCTATGGAGATACTT
GGGCAGGAGTGGAGG---CCATAATAAGAATCCTGCAA---CAACTGCTG---TTTATTCAT---TTCAGAATTGGGTGC
C---GACATAGCAGAATAGGCATT---------AC---TCC------ACAG------AGGAGAGCAA----------GAA
ATGGAGCCAGTAGATCCTAA
>FJ496151/B/US/2001/TRJO_flA1
ATGGAACAAGCCCCAGAAGACCAAGGGCCGCAGAGGGAACCATATCATGAATGGGCACTAGAACTTTTAGAGGAGCTTAA
GAATGAAGCTGTTAGACATTTTCCTAGGATGTGGCTTCATGGCTTAGGGCAATATATCTATGAAACTTATGGGGATACTT
GGGCAGGAGTGGAAG---CCTTAATAACAATGCTGCAA---CGACTGCTG---TTTACTCAT---TTCAGAATTGGGTGC
C---GACATAGCAGAATAGGCATT---------TC---TCC------ACAG------AGGAGWGCAA----------GGA
ATGGAGCCCGTAGATCCTAG
>FJ496152/B/US/2001/TRJO_flA2
ATGGAACAAGCCCCAGAAGACCAAGGGCCGCAGAGGGAACCATATCATGAATGGGCACTAGAACTTTTAGAGGAGCTTAA
GAATGAAGCTGTTAGACATTTTCCTAGGATGTGGCTTCATGGCTTAGGGCAATATATCTATGAAACTTATGGGGATACTT
GGGCAGGAGTGGAAG---YCTTAATAACAATGCTGCAA---CGACTGCTG---TTTACTCAT---TTCAGAATTGGGTGC
C---GACATAGCAGAATAGGCATT---------TC---TCC------ACAG------AGGAGAGCAA----------GGA
ATGGAGCCCGTAGATCCTAG
>FJ496153/B/US/2001/TRJO_flA9
ATGGAACAAGCCCCAGAAGACCAAGGGCCGCAGAGGGAACCATATCATGAATGGGCACTAGAACTTTTAGAGGAGCTTAA
GAATGAAGCTGTTAGACATTTTCCTAGGATGTGGCTTCATGGCTTAGGGCAATATATCTATGAAACTTATGGGGATACTT
GGGCAGGAGTGGAAG---CCTTAATAACAATGCTGCAA---CGACTGCTG---TTTACTCAT---TTCAGAATTGGGTGC
C---GACATAGCAGAATAGGCATT---------TC---TCC------ACAG------AGGAGAGCAA----------GGA
ATGGAGCCCGTAGATCCTAG
>FJ496154/B/US/2001/TRJO_flB1
ATGGAACAAGCCCCAGAAGACCAAGGGCCGCAGAGGGAACCATATCATGAATGGGCACTAGAACTTTTAGAGGAGCTTAA
GAATGAAGCTGTTAGACATTTTCCTAGGATGTGGCTTCATGGCTTAGGGCAATATATCTATGAAACTTATGGGGATACTT
GGGCAGGAGTGGAAG---CCTTAATAACAATGCTGCAA---CGACTGCTG---TTTACTCAT---TTCAGAATTGGGTGC
C---GACATAGCAGAATAGGCATT---------TC---TCC------ACAG------AGGAGAGCAA----------GGA
ATGGAGCCCGTAGATCCTAG
>FJ496155/B/US/2001/TRJO_flC6
ATGGAACAAGCCCCAGAAGACCAAGGGCCGCAGAGGGAACCATATCATGAATGGGCACTAGAACTTTTAGAGGAGCTTAA
GAATGAAGCTGTTAGACATTTTCCTAGGATGTGGCTTCATGGCTTAGGGCAATATATCTATGAAACTTATGGGGATACTT
GGGCAGGAGTGGAAG---CCTTAATAACAATGCTGCAA---CGACTGCTG---TTTACTCAT---TTCAGAATTGGGTGC
C---GACATAGCAGAATAGGCATT---------TC---TCC------ACAG------AGGAGAGCAA----------GGA
ATGGAGCCCGTAGATCCTAG
>FJ496156/B/US/2001/TRJO_flC9
ATGGAACAAGCCCCAGAAGACCAAGGGCCGCAGAGGGAACCATATCATGAATGGGCACTAGAACTTTTAGAGGAGCTTAA
GAATGAAGCTGTTAGACATTTTCCTAGGATGTGGCTTCATGGCTTAGGGCAATATATCTATGAAACTTATGGGGATACTT
GGGCAGGAGTGGAAG---CCTTAATAACAATGCTGCAA---CGACTGCTG---TTTACTCAT---TTCAGAATTGGGTGC
C---GACATAGCAGAATAGGCATT---------TC---TCC------ACAG------AGGAGAGCAA----------GGA
ATGGAGCCCGTAGATCCTAG
>FJ496157/B/US/2001/TRJO_flD3
ATGGAACAAGCCCCAGAAGACCAAGGGCCGCAGAGGGAACCATATCATGAATGGGCACTAGAACTTTTAGAGGAGCTTAA
GAATGAAGCTGTTAGACATTTTCCTAGGATGTGGCTTCATGGCTTAGGGCAATATATCTATGAAACTTATGGGGATACTT
GGGCAGGAGTGGAAG---CCTTAATAACAATGCTGCAA---CGACTGCTG---TTTACTCAT---TTCAGAATTGGGTGC
C---GACATAGCAGAATAGGCATT---------TC---TCC------ACAG------AGGAGAGCAA----------GGA
ATGGAGCCCGTAGATCCTAG
>FJ496158/B/US/1990/WEAU_flA11
ATGGAACAAGCCCCAGAAGACCAAGGGCCACAGAGGGAGCCATACAATGAATGGACACTAGAGCTTTTAGAGGAACTTAA
GAGTGAAGCTGTTAGACATTTTCCTAGGGTATGGCTCCATAGCTTAGGACAACATATCTATGAAACTTATGGGGATACTT
GGACAGGAGTGGAAG---CCATAATAAGAATCCTGCAA---CAACTGCTG---TTTATTCAT---TTCAGAATTGGGTGT
C---GACATAGCAGAATAGGCATT---------AC---TCC------ACAG------AGAAGAGCAA----------GAA
ATGGAGCCAGTAGATCATAG
>FJ496159/B/US/1990/WEAU_flE1
ATGGAACAAGCCCCAGAAGACCAAGGGCCACAGAGGGAGCCATACAATGAATGGACACTAGAGCTTTTAGAGGAACTTAA
GAGTGAAGCTGTTAGACATTTTCCTAGGGTATGGCTCCATAGCTTAGGACAACATATCTATGAAACTTATGGGGATACTT
GGACAGGAGTGGAAG---CCATAATAAGAATCCTGCAA---CAACTGCTG---TTTATTCAT---TTCAGAATTGGGTGT
C---GACATAGCAGAATAGGCATT---------AC---TCC------ACAG------AGAAGAGCAA----------GAA
ATGGAGCCAGTAGATCATAG
>FJ496160/B/US/1990/WEAU_flE3
ATGGAACAAGCCCCAGAAGACCAAGGGCCACAGAGGGAGCCATACAATGAATGGACACTAGAGCTTTTAGAGGAACTTAA
GAGTGAAGCTGTTAGACATTTTCCTAGGGTATGGCTCCATAGCTTAGGACAACATATCTATGAAACTTATGGGGATACTT
GGACAGGAGTGGAAG---CCATAATAAGAATCCTGCAA---CAACTGCTG---TTTATTCAT---TTCAGAATTGGGTGT
C---GACATAGCAGAATAGGCATT---------AC---TCC------ACAG------AGAAGAGCAA----------GAA
ATGGAGCCAGTAGATCATAG
>FJ496161/B/US/1990/WEAU_flE8
ATGGAACAAGCCCCAGAAGACCAAGGGCCACAGAGGGAGCCATACAATGAATGGACACTAGAGCTTTTAGAGGAACTTAA
GAGTGAAGCTGTTAGACATTTTCCTAGGGTATGGCTCCATAGCTTAGGACAACATATCTATGAAACTTATGGGGATACTT
GGACAGGAGTGGAAG---CCATAATAAGAATCCTGCAA---CAACTGCTG---TTTATTCAT---TTCAGAATTGGGTGT
C---GACATAGCAGAATAGGCATT---------AC---TCC------ACAG------AGAAGAGCAA----------GAA
ATGGAGCCAGTAGATCATAG
>FJ496162/B/US/1990/WEAU_flF2
ATGGAACAAGCCCCAGAAGACCAAGGGCCACAGAGGGAGCCATACAATGAATGGACACTAGAGCTTTTAGAGGAACTTAA
GAGTGAAGCTGTTAGACATTTTCCTAGGGTATGGCTCCATAGCTTAGGACAACATATCTATGAAACTTATGGGGATACTT
GGACAGGAGTGGAAG---CCATAATAAGAATCCTGCAA---CAACTGCTG---TTTATTCAT---TTCAGAATTGGGTGT
C---GACATAGCAGAATAGGCATT---------AC---TCC------ACAG------AGAAGAGCAA----------GAA
ATGGAGCCAGTAGATCATAG
>FJ496163/B/US/1990/WEAU_flF5
ATGGAACAAGCCCCAGAAGACCAAGGGCCACAGAGGGAGCCATACAATGAATGGACACTAGAGCTTTTAGAGGAACTTAA
GAGTGAAGCTGTTAGACATTTTCCTAGGGTATGGCTCCATAGCTTAGGACAACATATCTATGAAACTTATGGGGATACTT
GGACAGGAGTGGAAG---CCATAATAAGAATCCTGCAA---CAACTGCTG---TTTATTCAT---TTCAGAATTGGGTGT
C---GACATAGCAGAATAGGCATT---------AC---TCC------ACAG------AGAAGAGCAA----------GAA
ATGGAGCCAGTAGATCATAG
>FJ496164/B/US/1990/WEAU_flF6
ATGGAACAAGCCCCAGAAGACCAAGGGCCACAGAGGGAGCCATACAATGAATGGACACTAGAGCTTTTAGAGGAACTTAA
GAGTGAAGCTGTTAGACATTTTCCTAGGGTATGGCTCCATAGCTTAGGACAACATATCTATGAAACTTATGGGGATACTT
GGACAGGAGTGGAAG---CCATAATAAGAATCCTGCAA---CAACTGCTG---TTTATTCAT---TTCAGAATTGGGTGT
C---GACATAGCAGAATAGGCATT---------AC---TCC------ACAG------AGAAGAGCAA----------GAA
ATGGAGCCAGTAGATCATAG
>FJ496165/B/US/1990/WEAU_flF7
ATGGAACAAGCCCCAGAAGACCAAGGGCCACAGAGGGAGCCATACAATGAATGGACACTAGAGCTTTTAGAGGAACTTAA
GAGTGAAGCTGTTAGACATTTTCCTAGGGTATGGCTCCATAGCTTAGGACAACATATCTATGAAACTTATGGGGATACTT
GGACAGGAGTGGAAG---CCATAATAAGAATCCTGCAA---CAACTGCTG---TTTATTCAT---TTCAGAATTGGGTGT
C---GACATAGCAGAATAGGCATT---------AC---TCC------ACAG------AGAAGAGCAA----------GAA
ATGGAGCCAGTAGATCATAG
>FJ496166/B/US/1990/WEAU_flF9
ATGGAACAAGCCCCAGAAGACCAAGGGCCACAGAGGGAGCCATACAATGAATGGACACTAGAGCTTTTAGAGGAACTTAA
GAGTGAAGCTGTTAGACATTTTCCTAGGGTATGGCTCCATAGCTTAGGACAACATATCTATGAAACTTATGGGGATACTT
GGACAGGAGTGGAAG---CCATAATAAGAATCCTGCAA---CAACTGCTG---TTTATTCAT---TTCAGAATTGGGTGT
C---GACATAGCAGAATAGGCATT---------AC---TCC------ACAG------AGAAGAGCAA----------GAA
ATGGAGCCAGTAGATCATAG
>FJ496167/B/US/2000/WITO_flA1
ATGGAACAAGCCCCAGAGGACCAAGGGTCGCAGAGGGAGCCATACAATGAATGGACACTAGAGCTTTTAGAGGAGCTTAA
GAATGAAGCTGTTAGACATTTTCCTAGGGTATGGCTCCATAACTTAGGACAATATATCTATGAAACTTATGGGGATACTT
GGGCAGGAGTGGAAG---CCATAATAAGAATTCTGCAA---CAACTGCTG---TTTATTCAT---TTCAGAATTGGGTGT
C---AACATAGCAGAATAGGCATT---------AT---TCG------ACAG------AGGAGAACAA----------GAA
ATGGAGCCAGTAGATCCTAG
>FJ496168/B/US/2000/WITO_flA2
ATGGAACAAGCCCCAGAGGACCAAGGGTCGCAGAGGGAGCCATACAATGAATGGACACTAGAGCTTTTAGAGGAGCTTAA
GAGTGAAGCTGTTAGACATTTTCCTAGGGTATGGCTCCATAACTTAGGACAATATATCTATGAAACTTATGGGGATACTT
GGGCAGGAGTGGAAG---CCATAATAAGAATTCTGCAA---CAACTGCTG---TTTATTCAT---TTCAGAATTGGGTGT
C---AACATAGCAGAATAGGCATT---------AT---TCG------ACAG------AGGAGAACAA----------GAA
ATGGAGCCAGTAGATCCTAG
>FJ496169/B/US/2000/WITO_flB3
ATGGAACAAGCCCCAGAGGACCAAGGGTCGCAGAGGGAGCCATACAATGAATGGACACTAGAGCTTTTAGAGGAGCTTAA
GAGTGAAGCTGTTAGACATTTTCCTAGGGTATGGCTCCATAACTTAGGACAATATATCTATGAAACTTATGGGGATACTT
GGGCAGGAGTGGAAG---CCATAATAAGAATTCTGCAA---CAACTGCTG---TTTATTCAT---TTCAGAATTGGGTGT
C---AACATAGCAGAATRGGCATT---------AT---TCG------ACAG------AGGAGAACAA----------GAA
ATGGAGCCAGTAGATCCTAG
>FJ496170/B/US/2000/WITO_flC1
ATGGAACAAGCCCCAGAGGACCAAGGGTCGCAGAGGGAGCCATACAATGAATGGACACTAGAGCTTTTAGAGGAGCTTAA
GAGTGAAGCTGTTAGACATTTTCCTAGGGTATGGCTCCATAACTTAGGACAATATATCTATGAAACTTATGGGGATACTT
GGGCAGGAGTGGAAG---CCATAATAAGAATTCTGCAA---CAACTGCTG---TTTATTCAT---TTCAGAATTGGGTGT
C---AACATAGCAGAATAGGCATT---------AT---TCG------ACAG------AGGAGAACAA----------GAA
ATGGAGCCAGTAGATCCTAG
>FJ496171/B/US/2000/WITO_flC10
ATGGAACAAGCCCCAGAGGACCAAGGGTCGCAGAGGGAGCCATACAATGAATGGACACTAGAGCTTTTAGAGGAGCTTAA
GAGTGAAGCTGTTAGACATTTTCCTAGGGTATGGCTCCATAACTTAGGACAATATATCTATGAAACTTATGGGGATACTT
GGGCAGGAGTGGAAG---CCATAATAAGAATTCTGCAA---CAACTGCTG---TTTATTCAT---TTCAGAATTGGGTGT
C---AACATAGCAGAATAGGCATT---------AT---TCG------ACAG------AGGAGAACAA----------GAA
ATGGAGCCAGTAGATCCTAG
>FJ496172/B/US/2000/WITO_flC3
ATGGAACAAGCCCCAGAGGACCAAGGGTCGCAGAGGGAGCCATACAATGAATGGACACTAGAGCTTTTAGAGGAGCTTAA
GAGTGAAGCTGTTAGACATTTTCCTAGGGTATGGCTCCATAACTTAGGACAATATATCTATGAAACTTATGGGGATACTT
GGGCAGGAGTGGAAG---CCATAATAAGAATTCTGCAA---CAACTGCTG---TTTATTCAT---TTCAGAATTGGGTGT
C---AACATAGCAGAATAGGCATT---------AT---TCG------ACAG------AGGAGAACAA----------GAA
ATGGAGCCAGTAGATCCTAG
>FJ496174/B/US/2000/WITO_flC9
ATGGAACAAGCCCCAGAGGACCAAGGGWCGCAGAGGGAGCCATACAATGAATGGACACTAGAGCTTTTAGAGGAGCTTAA
GAGTGAAGCTGTTAGACATTTTCCTAGGGTATGGCTCCATAACTTAGGACAATATATCTATGAAACTTATGGGGATACTT
GGGCAGGAGTGGAAG---CCATAATAAGAATTCTGCAA---CAACTGCTG---TTTATTCAT---TTCAGAATTGGGTGT
C---AACATAGCAGAATAGGCATT---------AT---TCG------ACAG------AGGAGAACAA----------GAA
ATGGAGCCAGTAGATCCTAG
>FJ496175/B/US/2000/WITO_flD5
ATGGAACAAGCCCCAGAGGACCAAGGGTCGCAGAGGGAGCCATACAATGAATGGACACTAGAGCTTTTAGAGGAGCTTAA
GAGTGAAGCTGTTAGACATTTTCCTAGGGTATGGCTCCATAACTTAGGACAATATATCTATGAAACTTATGGGGATACTT
GGGCAGGAGTGGAAG---CCATAATAAGAATTCTGCAA---CAACTGCTG---TTTATTCAT---TTCAGAATTGGGTGT
C---AACATAGCAGAATAGGCATT---------AT---TCG------ACAG------AGGAGAACAA----------GAA
ATGGAGCCAGTAGATCCTAG
>FJ496176/B/US/2000/WITO_flE1
ATGGAACAAGCCCCAGAGGACCAAGGGTCGCAGAGGGAGCCATACAATGAATGGACACTAGAGCTTTTAGAGGAGCTTAA
GAGTGAAGCTGTTAGACATTTTCCTAGGGTATGGCTCCATAACTTAGGACAATATATCTATGAAACTTATGGGGATACTT
GGGCAGGAGTGGAAG---CCATAATAAGAATTCTGCAA---CAACTGCTG---TTTATTCAT---TTCAGAATTGGGTGT
C---AACATAGCAGAATAGGCATT---------AT---TCG------ACAG------AGGAGAACAA----------GAA
ATGGAGCCAGTAGATCCTAG
>FJ496177/B/US/2000/WITO_flE10
ATGGAACAAGCCCCAGAGGACCAAGGGTCGCAGAGGGAGCCATACAATGAATGGACACTAGAGCTTTTAGAGGAGCTTAA
GAGTGAAGCTGTTAGACATTTTCCTAGGGTATGGCTCCATAACTTAGGACAATATATCTATGAAACTTATGGGGATACTT
GGGCAGGAGTGGAAG---CCATAATAAGAATTCTGCAA---CAACTGCTG---TTTATTCAT---TTCAGAATTGGGTGT
C---AACATAGCAGAATAGGCATT---------AT---TCG------ACAG------AGGAGAACAA----------GAA
ATGGAGCCAGTAGATCCTAG
>FJ496178/B/US/2000/WITO_flE11
ATGGAACAAGCCCCAGAGGACCAAGGGTCGCAGAGGGAGCCATACAATGAATGGACACTAGAGCTTTTAGAGGAGCTTAA
GAGTGAAGCTGTTAGACATTTTCCTAGGGTATGGCTCCATAACTTAGGACAATATATCTATGAAACTTATGGGGATACTT
GGGCAGGAGTGGAAG---CCATAATAAGAATTCTGCAA---CAACTGCTG---TTTATTCAT---TTCAGAATTGGGTGT
C---AACATAGCAGAATAGGCATT---------AT---TCG------ACAG------AGGAGAACAA----------GAA
ATGGAGCCAGTAGATCCTAG
>FJ496179/B/US/2000/WITO_flE2
ATGGAACAAGCCCCAGAGGACCAAGGGTCGCAGAGGGAGCCATACAATGAATGGACACTAGAGCTTTTAGAGGAGCTTAA
GAGTGAAGCTGTTAGACATTTTCCTAGGGTATGGCTCCATAACTTAGGACAATATATCTATGAAACTTATGGGGATACTT
GGGCAGGAGTGGAAG---CCATAATAAGAATTCTGCAA---CAACTGCTG---TTTATTCAT---TTCAGAATTGGGTGT
C---AACATAGCAGAATAGGCATT---------AT---TCG------ACAG------AGGAGAACAA----------GAA
ATGGAGCCAGTAGATCCTAG
>FJ496180/B/US/2000/WITO_flE3
ATGGAACAAGCCCCAGAGGACCAAGGGTCGCAGAGGGAGCCATGCAATGAATGGACACTAGAGCTTTTAGAGGAGCTTAA
GAGTGAAGCTGTTAGACATTTTCCTAGGGTATGGCTCCATAACTTAGGACAATATATCTATGAAACTTATGGGGATACTT
GGGCAGGAGTGGAAG---CCATAATAAGAATTCTGCAA---CAACTGCTG---TTTATTCAT---TTCAGAATTGGGTGT
C---AACATAGCAGAATAGGCATT---------AT---TCG------ACAG------AGGAGAACAA----------GAA
ATGGAGCCAGTAGATCCTAG
>FJ496181/B/US/2000/WITO_flF2
ATGGAACAAGCCCCAGAGGACCAAGGGTCGCAGAGGGAGCCATACAATGAATGGACACTAGAGCTTTTAGAGGAGCTTAA
GAGTGAAGCTGTTAGACATTTTCCTAGGGTATGGCTCCATAACTTAGGACAATATATCTATGAAACTTATGGGGATACTT
GGGCAGGAGTGGAAG---CCATAATAAGAATTCTGCAA---CAACTGCTG---TTTATTCAT---TTCAGAATTGGGTGT
C---AACATAGCAGAATAGGCATT---------AT---TCG------ACAG------AGGAGAACAA----------GAA
ATGGAGCCAGTAGATCCTAG
>FJ496182/B/US/2000/WITO_flF4
ATGGAACAAGCCCCAGAGGACCAAGGGTCGCAGAGGGAGCCATACAATGAATGGACACTAGAGCTTTTAGAGGAGCTTAA
GAGTGAAGCTGTTAGACATTTTCCTAGGGTATGGCTCCATAACTTAGGACAATATATCTATGAAACTTATGGGGATACTT
GGGCAGGAGTGGAAG---CCATAATAAGAATTCTGCAA---CAACTGCTG---TTTATTCAT---TTCAGAATTGGGTGT
C---AACATAGCAGAATAGGCATT---------AT---TCG------ACAG------AGGAGAACAA----------GAA
ATGGAGCCAGTAGATCCTAG
>FJ496184/B/US/2000/WITO_flH3
ATGGAACAAGCCCCAGAGGACCAAGGGTCGCAGAGGGAGCCATACAATGAATGGACACTAGAGCTTTTAGAGGAGCTTAA
GAGTGAAGCTGTTAGACATTTTCCTAGGGTATGGCTCCATAACTTAGGACAATATATCTATGAAACTTATGGGGATACTT
GGGCAGGAGTGGAAG---CCATAATAAGAATTCTGCAA---CAACTGCTG---TTTATTCAT---TTCAGAATTGGGTGT
C---AACATAGCAGAATAGGCATT---------AT---TCG------ACAG------AGGAGAACAA----------GAA
ATGGAGCCAGTAGATCCTAG
>FJ647145/B/ZA/1985/R84
ATGGAACAAGCCCCAGAAGACCAAGGGCCACAGAGGGAGCCATACAATGAATGGACACTAGAGCTTTTAGAGGAGCTTAA
GAATGAAGCTGTTAGACACTTTCCTAGGATCTGGCTCCATGGATTAGGGCAACATATCTATGAAACATATGGGGATACTT
GGGCAGGAGTGGAAG---CCATAATAAGAATTTTGCAA---CAACTGCTG---TTTATTCAT---TTCAGAATTGGGTGT
C---GCCATAGCAGAATAGGCATT---------AC---TCT------ACAG------AGAAGAGCAA----------GAA
ATGGAGCCAGTAGATCCTAG
>FJ670524/B/ES/2008/X2400-3
ATGGAACAAACCCCAGAAGACCAAGGACCACAGAGGGAGCCAAACAATGAATGGACAATAGAGCTTTTAGAGGAGCTTAA
GAGAGAAGCTGTTAGACATTTTCCTAGGCCATGGCTTCATAGCTTAGGGCAATATATCTATGAAACTTATGGAGATACCT
GGACAGGAGTGGAAG---CCATAATAAGAATTCTGCAA---CAACTGCTG---TTTATTCAT---TTCAGGATTGGGTGT
C---AACATAGCAGAATAGGCATT---------AT---TCG------ACAG------AGGAGAGCAA----------GAA
ATGGAGCCAGTAGATCCTAG
>FJ670525/B/ES/2008/X2425-2
ATGGAACGAGTCCCAGAAGACCAGGGACCACAGAGAGAGCCATACAATCAATGGACACTAGAACTTTTGGAAGAACTTAA
GAGTGAAGCTGTTAGACATTTTCCTAGGATCTGGCTTCAGGGCTTAGGGCAACATATCTATGAAACTTATGGGGATACTT
GGGCAGGAGTGGAAG---CMATAATAAGAATTCTGCAA---CAACTGCTG---TTTATTCAT---TTCAGAATTGGGTGT
C---AACATAGCAGAATAGGCGTTGAC------CT---CCG------ACAG------AGGAGAGCAA----------GGA
ATGGATCCAGTAGATCCTAG
>FJ670531/B/ES/2008/P2008
ATGGAACAAGCCCCAGAAGACCAAGGGCCACAGAGGGAGCCATACAATGAATGGGCACTAGAGCTTTTAGAGGAGCTTAA
GAGTGAAGCTGTTAGACATTTTCCTAGAATATGGCTCCATGGCTTAGGACAACATATCTATGAAACTTATGGGGATACTT
GGGCAGGAGTGGAAG---CCATAATAAGAATTTTGCAA---CAACTGTTG---TTTATTCAT---TTCAGAATTGGGTGT
C---GACATAGCAGAATAGGCATT---------AT---TCA------ACAA------AGGAGAGCAA----------GAA
ATGGAGCCAGTAGATCCTAG
>FJ694790/B/DK/2007/PMVL_011
ATGGAACAAGCCCCAGAAGACCAAGGGCCACAGAGAGAGCCATACAATGAGTGGACACTAGAACTATTAGAGGAGCTTAA
GAATGAAGCTGTTAGACATTTTCCTAGGCCATGGCTCCATAGCTTAGGGCAATATATCTATGAAACTTATGGGGATACTT
GGACAGGAGTGGAGG---CCTTACTAAGAGTTCTGCAA---CAACTGCTG---TTTATTCAT---TTCAGAATTGGGTGT
C---AACATAGCAGAATAGGCATC---------TT---GCG------ACAG------AGGAGAGGAA----------GAA
ATGGAGCCAGTAGATCCTAG
>FJ853620/B/ES/2008/P2021-3
ATGGAACAAGCCCCAGAGGACCAAGGGCCACAGAGGGAGCCATACAATGAATGGGCACTAGAGCTTTTAGAAGAGCTTAA
GAATGAAGCTGTCAGACATTTTCCCAGGGTATGGCTCCATAGCTTAGGGCAATTTATTTATGACACTTATGGAGATACTT
GGACAGGGGTGGAAG---CCATAATAAGAATTCTGCAG---CAACTGCTG---TTTATCCAT---TTCAGAATTGGGTGT
C---AACATAGCAGAATAGGCATT---------GT---TCG------ACAG------AGGAGAACAA----------GAA
ATGGATCCAGTAGATCCTAA
>FJ853622/B/ES/2008/X2510_2
ATGGAACAAGCCCCAGAAGACCAAGGGCCACAGAGGGAACCATACAATGAATGGACACTAGAGCTTTTAGAAGAGCTTAA
GAATGAAGCTGTTAGACACTTCCCTAGGATATGGCTCCATGGCTTAGGACAACATATCTATGAAACTTATGGGGATACTT
GGGCAGGAGTGGAAG---CCATAATAAGAATGCTGCAA---CAATTGCTG---TTTATTCAT---TTCAGAATTGGGTGT
C---GACATAGCAGAATAGGCATT---------AC---TCC------ACAG------AGGAGAGCAA----------GAA
ATGGATCCAGTAGATCCTAG
>FW555696/B/FR/1985/pNL43_patent
ATGGAACAAGCCCCAGAAGACCAAGGGCCACAGAGGGAGCCATACAATGAATGGACACTAGAGCTTTTAGAGGAACTTAA
GAGTGAAGCTGTTAGACATTTTCCTAGGATATGGCTCCATAACTTAGGACAACATATCTATGAAACTTACGGGGATACTT
GGGCAGGAGTGGAAG---CCATAATAAGAATTCTGCAA---CAACTGCTG---TTTATCCAT---TTCAGAATTGGGTGT
C---GACATAGCAGAATAGGCGTT---------AC---TCG------ACAG------AGGAGAGCAA----------GAA
ATGGAGCCAGTAGATCCTAG
>GQ372988/B/ES/2008/ES_X2515_3
ATGGAACAAGCCCCAGAAGACCAAGGGCCACAGAGGGAACCATACAATGAATGGACACTAGAGCTTCTAGAGGAACTTAA
GAGTGAAGCTGTTAGACATTTTCCTAGGCCATGGCTTCATGGCTTAGGGCAGCATATCTATGAAACTTATGGGGACACTT
GGGCAGGAGTGGAAG---CCATAATAAGGATACTGCAA---CAACTGCTG---TTTATTCAT---TTCARAATTGGATGT
C---GCCATAGCAGAATAGGCATT---------AT---TCA------ACAC------AGGAGAGCAA----------GGA
ATGGAGCCAGTAGATCCTAG
>GQ372990/B/ES/2008/ES_X2556_3
ATGGAACAAGCCCCAGAAGACCAAGGGCCACAGAGGGTGCCATACAATGAATGGACATTAGAACTTTTAGAAGAGCTTAA
GAATGAGGCTGTGAGACATTTTCCTAGAGTATGGCTCCATGGCTTAGGGCAATATATCTATGAAACTTATGGAGATACTT
GGACAGGAGTGGAAG---CCATAATAAGAGTTCTGCAA---CAACTGCTG---TTTATTCAT---TTCAAAATTGGGTGC
C---GACATAGCAAAATAGGCATT---------AA---TCT------ACAG------AGGAGAGCAA----------GAA
ATGGAGCCAGTAAACCCTAG
>GQ386779/B/ES/1989/G1p1
ATGGAACAAGCCCCAGAAGACCAAGGGCCACAAAGGGAACCACACAATGAATGGACACTAGAACTTTTAGAGGAGCTCAA
GAATGAAGCTGTTAGACATTTTCCTAGGATATGGCTCCATGGCTTAGGGCAATATATCTATGAAACTTATGGGGATACTT
GGACAGGAGTGGAAG---CCATAATAAGAATTCTGCAA---CAACTGCTG---TTTATTCAT---TTCAGAATTGGGTGT
C---AACATAGCAGAATAGGCATT---------CT---TCG------ACGG------AGGAGAGCAA----------GAA
ATGGAGCCAGTAGATCCTAG
>GQ386780/B/ES/1989/G1p11
ATGGAACAAGCCCCAGAAGACCAAGGGCCACAAAGGGAACCACACAATGAATGGACACTAGAACTTTTAGAGGAGCTCAA
GAATGAAGCTGTTAGACATTTTCCTAGGATATGGCTCCATGGCTTAGGGCAATATATCTATGAAACTTATGGGGATACTT
GGACAGGAGTGGAAG---CCATAATAAGAATTCTGCAA---CAACTGCTG---TTTATTCAT---TTCAGAATTGGGTGT
C---AACATAGCAGAATAGGCATT---------CT---TCG------ACGG------AGGAGAGCAA----------GAA
ATGGAGCCAGTAGATCCTAG
>GQ386781/B/ES/1989/G1_5p11
ATGGAACAAGCCCCAGAAGACCAAGGGCCACAAAGGGAACCACACAATGAATGGACACTAGAACTTTTAGAGGAGCTCAA
GAATGAAGCTGTTAGACATTTTCCTAGGATATGGCTCCATGGCTTAGGGCAATATATCTATGAAACTTATGGGGATACTT
GGACAGGAGTGGAAG---CCATAATAAGAATTCTGCAA---CAACTGCTG---TTTATTCAT---TTCAGAATTGGGTGT
C---AACATAGCAGAATAGGCATT---------CT---TCG------ACGG------AGGAGAGCAA----------GAA
ATGGAGCCAGTAGATCCTAG
>GQ386782/B/ES/1989/G2p1
ATGGAACAAGCCCCAGAAGACCAAGGGCCACAAAGGGAACCACACAATGAATGGACACTAGAACTTTTAGAGGAGCTCAA
GAATGAAGCTGTTAGACATTTTCCTAGGATATGGCTCCATGGCTTAGGGCAATATATCTATGAAACTTATGGGGATACTT
GGACAGGAGTGGAAG---CCATAATAAGAATTCTGCAA---CAACTGCTG---TTTATTCAT---TTCAGAATTGGGTGT
C---AACATAGCAGAATAGGCATT---------CT---TCG------ACGG------AGGAGAGCAA----------GAA
ATGGAGCCAGTAGATCCTAG
>GQ386783/B/ES/1989/G2p11
ATGGAACAAGCCCCAGAAGACCAAGGGCCACAAAGGGAACCACACAATGAATGGACACTAGAACTTTTAGAGGAGCTCAA
GAATGAAGCTGTTAGACATTTTCCTAGGATATGGCTCCATGGCTTAGGGCAATATATCTATGAAACTTATGGGGATACTT
GGACAGGAGTGGAAG---CCATAATAAGAATTCTGCAA---CAACTGCTG---TTTATTCAT---TTCAGAATTGGGTGT
C---AACATAGCAGAATAGGCATT---------CT---TCG------ACGG------AGGAGAGCAA----------GAA
ATGGAGCCAGTAGATCCTAG
>GQ386784/B/ES/1989/I1p1
ATGGAACAAGCCCCAGAAGACCAAGGGCCACAAAGGGAACCATACAATGAATGGACACTAGAACTTTTAGAGGAGCTCAA
GAATGAAGCTGTTAGACATTTTCCTAGGATATGGCTCCATAGCTTAGAGCAACATATCTATGAAACTTATGGAGATACTT
GGGCAGGAGTGGAAG---CCATAATAAGAATTCTGCAA---CAACTGCTG---TTTATTCAT---TTCAGAATTGGGTGT
C---AACATAGCAGAATAGGCATT---------CT---TCG------ACGA------AGGAGAGCAA----------GAA
ATGGAGCCAGTAGATCCTAG
>GQ386785/B/ES/1989/I1p11
ATGGAACAAGCCCCAGAAGACCAAGGGCCACAAAGGGAACCATACAATGAATGGACACTAGAACTTTTAGAGGAGCTCAA
GAATGAAGCTGTTAGACATTTTCCTAGGATATGGCTCCATAGCTTAGAGCAACATATCTATGAAACTTATGGAGATACTT
GGGCAGGAGTGGAAG---CCATAATAAGAATTCTGCAA---CAACTGCTG---TTTATTCAT---TTCAGAATTGGGTGT
C---AACATAGCAGAATAGGCATT---------CT---TCG------ACGA------AGGAGAGCAA----------GAA
ATGGAGCCAGTAGATCCTAG
>GQ386786/B/ES/1989/I5p1
ATGGAACAAGCCCCAGAAGACCAAGGGCCACAAAGGGAACCATACAATGAATGGACACTAGAACTTTTAGAGGAGCTCAA
GAATGAAGCTGTTAGACATTTTCCTAGGATATGGCTCCATAGCTTAGAGCAACATATCTATGAAACTTATGGAGATACTT
GGGCAGGAGTGGAAG---CCATAATAAGAATTCTGCAA---CAACTGCTG---TTTATTCAT---TTCAGAATTGGGTGT
C---AACATAGCAGAATAGGCATT---------CT---TCG------ACGA------AGGAGAGCAA----------GAA
ATGAAGCCAGTAGATCCTAG
>GQ386787/B/ES/1989/I5p11
ATGGAACAAGCCCCAGAAGACCAAGGGCCACAAAGGGAACCATACAATGAATGGACACTAGAACTTTTAGAGGAGCTCAA
GAATGAAGCTGTTAGACATTTTCCTAGGATATGGCTCCATAGCTTAGAGCAACATATCTATGAAACTTATGGAGATACTT
GGGCAGGAGTGGAAG---CCATAATAAGAATTCTGCAA---CAACTGCTG---TTTATTCAT---TTCAGAATTGGGTGT
C---AACATAGCAGAATAGGCATT---------CT---TCG------ACGA------AGGAGAGCAA----------GAA
ATGAAGCCAGTAGATCCTAG
>GQ386792/B/ES/1989/E1_5p1
ATGGAACAAGCCCCAAAAGACCAAGGGCCACAAAGGGAACCATACAATGAATGGACACTAGAACTTTTAGAGGAGCTCAA
GAATGAAGCTGTTAGACATTTTCCTAGGATGTGGCTCCATGGCTTAGGGCAACATATCTATGAAACTTATGGAGATACTT
GGGCAGGAGTGGAAG---CCATAATAAGAATTCTGCAA---CAACTGCTG---TTTATTCAT---TTCAGAATTGGGTGT
C---AACATAGCAGAATAGGCATT---------CT---TCG------ACGG------AGGAGAGCAA----------GAA
ATGGAGCCAGTAGATCCTAG
>GQ386793/B/ES/1989/E1_5p11
ATGGAACAAGCCCCAAAAGACCAAGGGCCACAAAGGGAACCATACAATGAATGGACACTAGAACTTTTAGAGGAGCTCAA
GAATGAAGCTGTTAGACATTTTCCTAGGATGTGGCTCCATGGCTTAGGGCAACATATCTATGAAACTTATGGAGATACTT
GGGCAGGAGTGGAAG---CCATAATAAGAATTCTGCAA---CAACTGCTG---TTTATTCAT---TTCAGAATTGGGTGT
C---AACATAGCAGAATAGGCATT---------CT---TCG------ACGG------AGGAGAGCAA----------GAA
ATGGAGCCAGTAGATCCTAG
>GU177863/B/CN/1999/plwj
ATGGAACAAGCCCCAGAGGACCAAGGGCCACCGAGGGAACCATACAATCAGTGGACACTAGAGCTTTTGGAAGAGCTTAA
GAGGGAAGCTGTTAGACATTTTCCTAGGATATGGCTCCATCAGTTAGGACAACATATCTATGAAACATATGGGGATACTT
GGGCAGGAGTGGAAG---CCATAATAAGAATTCTGCAA---CAACTGCTG---TTTATTCAT---TTCAGAATTGGGTGT
C---AACATAGCAGAGTAGGCATT---------AC---TCG------ACAG------AGGAGAGCAA----------GAA
ATGGAGCCAGTAGATCCTAG
>GU362881/B/ES/2009/P2149_3
ATGGAACAAGCCCCGGAAGACCAAGGGCCACAAAGGGAGCCATTCAATGAGTGGACACTAGAGCTTTTAGAGGAGCTTAA
GAGTGAAGCTGTTAGGCATTTTCCTAGGCCATGGCTTCATAACTTAGGACAATACATCTATGCAACCTATGGAGATACTT
GGGCAGGAGTGGAAG---CCCTAGTAAGAATTCTGCAA---CAACTGCTG---TTTATTCAT---TTCAGAATTGGGTGT
C---ACCATAGCAAAATAGGCATT---------AT---TCG------ACAG------AGAAGAGCAA----------GAA
ATGGAGCCAGTAGATCCTAA
>GU362883/B/ES/2008/X2555_2
ATGGAACGAGCCCCAGAAGACCAAGGGCCACAGAGGGAACCATACAGTGAATGGACACTAGAGATTTTAGAGGAGCTTAA
GCATGAAGCTGTGAGACACTTTCCTAGGCCATGGCTACATGGTTTAGGACAACACATCTATGAAACTTATGGGGATACTT
GGGCAGGAGTGGAAG---CCATAATAAGAATTCTGCAA---CAACTGCTG---TTTATTCAT---TTCAGAATCGGGTGT
C---AACATAGCAGAATAGGCATT---------AC---TCG------ACAG------AGGAGAGCAA----------GAA
ATGGAGCCAGTAGATCCTAA
>GU362885/B/ES/2009/X2689_2
ATGGAACAAGCCCCGGAAGACCAAGGGCCGCAAAGGGAGCCAAACAATGAATGGACACTAGAGCTTTTAGAGGAACTTAA
AAGTGAAGCTGTCAAACATTTTCCTAGGCCATGGCTGCATGGCTTGGGACAACATATCTATAACACTTATGGGGATACTT
GGGCAGGAGTGGAAG---CCTTAATAAGAATGCTGCAA---CAGCTGCTG---TTTATTCAT---TTCAGAATTGGGTGT
C---AACATAGCAGGATAGGCATC---------AT---TCG------ACGG------GGGAGAACAA----------GAA
ATGGAGCCAGTAGATCCTAG
>GU362886/B/ES/2008/X2574_2
ATGGAACGAGCCCCGGAAGACCAAGGGCCACAAAGGGAGCCATACAATGAATGGACACTAGAACTTTTAGAAGAGCTTAA
GAGAGAAGCTGTTAGACATTTTCCTAGGGGATGGCTGCATGACTTAGGACAACATATCTATGAAACTTATGGAGATACTT
GGGCAGGTGTGGAAG---CCATAATCAGAATTCTGCAA---CAACTGCTG---TTTATTCAT---TTCAGAATTGGGTGT
C---ACCATAGCAGAATAGGCATT---------AT---TCG------ACAG------AGGAGAACAA----------GAA
ATGGAGCCAGTAGATCCTAG
>GU647196/B/CN/1999/plwj11_6
ATGGAACAAGCCCCAGAGGACCAAGGGCCACCGAGGGAACCATACAATCAGTGGACACTAGAGCTTTTGGAAGAGCTTAA
GAGGGAAGCTGTTAGACATTTTCCTAGGATATGGCTCCATCAGTTAGGACAACATATCTATGAAACATATGGGGATACTT
GGGCAGGAGTGGAAG---CCATAATAAGAATTCTGCAA---CAACTGCTG---TTTATTCAT---TTCAGAATTGGGTGT
C---AACATAGCAGAGTAGGCATT---------AC---TCG------ACAG------AGGAGAGCAA----------GAA
ATGGAGCCAGTAGATCCTAG
>GU647197/B/CN/1999/plwj5_6
ATGGAACAAGCCCCAGAGGACCAAGGGCCACCGAGGGAACCATACAATCAGTGGACACTAGAGCTTTTGGAAGAGCTTAA
GAGGGAAGCTGTTAGACATTTTCCTAGGATATGGCTCCATCAGTTAGGACAACATATCTATGAAACATATGGGGATACTT
GGGCAGGAGTGGAAG---CCATAATAAGAATTCTGCAA---CAACTGCTG---TTTATTCAT---TTCAGAATTGGGTGT
C---AACATAGCAGAGTAGGCATT---------AC---TCG------ACAG------AGGAGAGCAA----------GAA
ATGGAGCCAGTAGATCCTAG
>GU647198/B/CN/1999/plwj2_6
ATGGAACAAGCCCCAGAGGACCAAGGGCCACCGAGGGAACCATACAATCAGTGGACACTAGAGCTTTTGGAAGAGCTTAA
GAGGGAAGCTGTTAGACATTTTCCTAGGATATGGCTCCATCAGTTAGGACAACATATCTATGAAACATATGGGGATACTT
GGGCAGGAGTGGAAG---CCATAATAAGAATTCTGCAA---CAACTGCTG---TTTATTCAT---TTCAGAATTGGGTGT
C---AACATAGCAGAGTAGGCATT---------AC---TCG------ACAG------AGGAGAGCAA----------GAA
ATGGAGCCAGTAGATCCTAG
>HH978650/B/FR/1983/HXB2_patent
ATGGAACAAGCCCCAGAAGACCAAGGGCCACAGAGGGAGCCACACAATGAATGGACACTAGAGCTTTTAGAGGAGCTTAA
GAATGAAGCTGTTAGACATTTTCCTAGGATTTGGCTCCATGGCTTAGGGCAACATATCTATGAAACTTATGGGGATACTT
GGGCAGGAGTGGAAG---CCATAATAAGAATTCTGCAA---CAACTGCTG---TTTATCCATT--TTCAGAATTGGGTGT
C---GACATAGCAGAATAGGCGTT---------AC---TCG------ACAG------AGGAGAGCAA----------GAA
ATGGAGCCAGTAGATCCTAG
>HI964165/B/FR/1983/HXB2_patent
ATGGAACAAGCCCCAGAAGACCAAGGGCCACAGAGGGAGCCACACAATGAATGGACACTAGAGCTTTTAGAGGAGCTTAA
GAATGAAGCTGTTAGACATTTTCCTAGGATTTGGCTCCATGGCTTAGGGCAACATATCTATGAAACTTATGGGGATACTT
GGGCAGGAGTGGAAG---CCATAATAAGAATTCTGCAA---CAACTGCTG---TTTATCCATT--TTCAGAATTGGGTGT
C---GACATAGCAGAATAGGCGTT---------AC---TCG------ACAG------AGGAGAGCAA----------GAA
ATGGAGCCAGTAGATCCTAG
>HM469975/B/ES/2009/S61_E1_5p21
ATGGAACAAGCCCCAAAAGACCAAGGGCCACAAAGGGAACCATACAATGAATGGACACTAGAACTTTTAGAGGAGCTCAA
GAATGAAGCTGTTAGACATTTTCCTAGGATGTGGCTCCATGGCTTAGGGCAACATATCTATGAAACTTATGGAGATACTT
GGGCAGGAGTGGAAG---CCATAATAAGAATTCTGCAA---CAACTGCTG---TTTATTCAT---TTCAGAATTGGGTGT
C---AACATAGCAGAATAGGCATT---------CT---TCG------ACGG------AGGAGAGCAA----------GAA
ATGGAGCCAGTAGATCCTAG
>HM469977/B/ES/2009/S61_G2p21
ATGGAACAAGCCCCAGAAGACCAAGGGCCACAAAGGGAACCACACAATGAATGGACACTAGAACTTTTAGAGGAGCTCAA
GAATGAAGCTGTTAGACATTTTCCTAGGATATGGCTCCATGGCTTAGGGCAATATATCTATGAAACTTATGGGGATACTT
GGACAGGAGTGGAAG---CCATAATAAGAATTCTGCAA---CAACTGCTG---TTTATTCAT---TTCAGAATTGGGTGT
C---AACATAGCAGAATAGGCATT---------CT---TCG------ACGG------AGGAGAGCAA----------GAA
ATGGAGCCAGTAGATCCTAG
>HM469978/B/ES/2009/S61_G1_5p21
ATGGAACAAGCCCCAGAAGACCAAGGGCCACAAAGGGAACCACACAATGAATGGACACTAGAACTTTTAGAGGAGCTCAA
GAATGAAGCTGTTAGACATTTTCCTAGGATATGGCTCCATGGCTTAGGGCAATATATCTATGAAACTTATGGGGATACTT
GGACAGGAGTGGAAG---CCATAATAAGAATTCTGCAA---CAACTGCTG---TTTATTCAT---TTCAGAATTGGGTGT
C---AACATAGCAGAATAGGCATT---------CT---TCG------ACGG------AGGAGAGCAA----------GAA
ATGGAGCCAGTAGATCCTAG
>HM469979/B/ES/2009/S61_H1_5p21
ATGGAACAAGCCCCAGAAGACCAAGGGCCACAAAGGGAGCCATACAATGAATGGACACTAGAACTTTTAGAGGAGCTCAA
GAATGAAGCTGTTAGACATTTTCCTAGGATATGGCTCCATAGCTTAGGGCAACATATCTATGAAACTTATGGAGATACTT
GGGCAGGAGTGGAAG---CCATAATAAGAATTCTGCAA---CAACCGCTG---TTTATTCAT---TTCAGAATTGGGTGT
C---AACATAGCAGAATAGGCATT---------CT---TCG------ACGG------AGGAGAGCAA----------GAA
ATGGAGCCAGTAGATCCTAG
>HM469980/B/ES/2009/S61_I1p21
ATGGAACAAGCCCCAGAAGACCAAGGGCCACAAAGGGAACCATACAATGAATGGACACTAGAACTTTTAGAGGAGCTCAA
GAATGAAGCTGTTAGACATTTTCCTAGGATATGGCTCCATAGCTTAGAGCAACATATCTATGAAACTTATGGAGATACTT
GGGCAGGAGTGGAAG---CCATAATAAGAATTCTGCAA---CAACTGCTG---TTTATTCAT---TTCAGAATTGGGTGT
C---AACATAGCAGAATAGGCATT---------CT---TCG------ACGA------AGGAGAGCAA----------GAA
ATGGAGCCAGTAGATCCTAG
>HM469981/B/ES/2009/S61_I5p21
ATGGAACAAGCCCCAGAAGACCAAGGGCCACAAAGGGAACCATACAATGAATGGACACTAGAACTTTTAGAGGAGCTCAA
GAATGAAGCTGTTAGACATTTTCCTAGGATATGGCTCCATAGCTTAGAGCAACATATCTATGAAACTTATGGAGATACTT
GGGCAGGAGTGGAAG---CCATAATAAGAATTCTGCAA---CAACTGCTG---TTTATTCAT---TTCAGAATTGGGTGT
C---AACATAGCAGAATAGGCATT---------CT---TCG------ACGA------AGGAGAGCAA----------GAA
ATGAAGCCAGTAGATCCTAG
>HM586187/B/GB/2003/MM33d12p
ATGGAACGAGCCCCAGAAGACCAAGGGCCACAGAGGGAGCCATACCAGGAATGGACACTAGAGCTTTTGGAGGAACTTAA
GAATGAAGCTGTTAAGCATTTCCCTAGGCCATGGCTTCATGGCTTAGGGCAATACATCTATGAAACTTATGGGGATACTT
GGGCAGGAGTGGAAG---CCCTAATAAGAGTTCTGCAA---CAATTGATA---TTTATCCAT---TTCAGATTTGGGTGT
C---AACATAGCAGAATAGGCATT---------AC---TCG------ACAG------ACGAGAGCAA----------GAA
ATGGAGCCAGTAGATCCTAG
>HM586193/B/GB/2004/MM39d11p
ATGGAACAAGCCCCAGAAGACCAAGGGCCACAGAGGGAGCCATACAATGAGTGGACACTAGAGCTTTTAGAGGAACTTAA
GCATGAAGCAGTCAGACATTTTCCCAGGGCATGGCTTCATGGCTTAGGGCAGCATATCTATGAAACTTATGGGGATACTT
GGGCAGGAGTGGAAG---CCATAATAAGAATTCTGCAA---CAACTGTTG---TTTACTCAT---TTCAGAATTGGGTGT
C---GACATAGCAGAATAGGCATT---------AC---TCC------ACAA------AGGAGAGCAA----------GAA
ATGGAGCCAGTAGATCCTAG
>HM586198/B/GB/2004/MM42d22_GN1
ATGGAACAAGCCCCAGAAGACCAAGGGCCACAGAGAGAACCATACAATGAATGGACACTAGAGCTTTTAGAGGAGCTTAA
AAATGAAGCTGTCAGACATTTTCCTAGACCTTGGCTTCACGGCTTAGGGCAATATATCTATGAAACTTATGGGGATACCT
GGGCAGGAGTGGAGG---CCATAATAAGAATTCTGCAA---CAACTGCTG---TTTGTTCAT---TTCAGAATTGGGTGT
C---GACATAGCAGAATAGGCATT---------AT---TCC------ACAA------AGGAGAACAA----------GAA
ATGGAGCCAGTAGATCCTAG
>HM586200/B/GB/2004/MM42d92_GN1
ATGGAACAAGCCCCAGAAGACCAAGGGCCACAGAGAGAACCATACAATGAATGGACACTAGAGCTTTTAGAGGAGCTTAA
AAATGAAGCTGTCAGACATTTTCCTAGACCTTGGCTTCACGGCTTAGGGCAATATATCTATGAAACTTATGGGGATACCT
GGGCAGGAGTGGAGG---CCATAATAAGAATTCTGCAA---CAACTGCTG---TTTGTTCAT---TTCAGAATTGGGTGT
C---GACATAGCAGAATAGGCATT---------AT---TCC------ACAA------AGGAGAACAA----------GAA
ATGGAGCCAGTAGATCCTAG
>HM586202/B/GB/2005/MM42d183_GN1
ATGGAACAAGCCCCAGAAGACCAAGGGCCACAGAGAGAACCATACAATGAATGGACACTAGAGCTTTTAGAGGAGCTTAA
AAATGAAGCTGTCAGACATTTTCCTAGACCTTGGCTTCACGGCTTAGGGCAATATATCTATGAAACTTATGGGGATACCT
GGGCAGGAGTGGAGG---CCATAATAAGAATTCTGCAA---CAACTGCTG---TTTGTTCAT---TTCAGAATTGGGTGT
C---GACATAGCAGAATAGGCATT---------AT---TCC------ACAA------AGGAGAACAA----------GAA
ATGGAGCCAGTAGATCCTAG
>HM586204/B/GB/2005/MM42d324_GN1
ATGGAACAAGCCCCAGAAGACCAAGGGCCACAGAGAGAACCATACAATGAATGGACACTAGAGCTTTTAGAGGAGCTTAA
AAATGAAGCTGTCAGACATTTTCCTAGACCTTGGCTTCACGGCTTAGGGCAATATATCTATGAAACTTATGGGGATACCT
GGGCAGGAGTGGAGG---CCATAATAAGAATGCTGCAA---CAACTGCTG---TTTATTCAT---TTCAGAATTGGGTGT
C---GACATAGCAGAATAGGCATT---------AT---TCC------ACAA------AGGAGAACAA----------GAA
ATGGAGCCAGTAGATCCTAG
>HM586206/B/GB/2004/MM43d21_GN1
ATGGAACAAGCCCCAGAAGACCAAGGGCCACAAAGAGAGCCATTTAATGAATGGACACTAGAGCTTTTAGAGGAGCTTAA
GAATGAAGCTGTCAGACATTTTCCTAGGGTCTGGCTCCATGGCTTAGGGCAGCATATCTATGAAACTTATGGGGATACTT
GGACAGGAGTGGAAG---CCATAATAAGAATTCTGCAA---CAACTGCTG---TTTATTCAT---TTCAGAATTGGATGT
C---AACATAGCAGAATAGGCATT---------AT---TCC------ACGG------GGAAGAGCAAGAGCAA----GAA
ATGGAGCCAGTAGATCCTAG
>HM586207/B/GB/2005/MM43d101_GN1
ATGGAACAAGCCCCAGAAGACCAAGGGCCACAAAGAGAGCCATTTAATGAATGGACACTAGAGCTTTTAGAGGAGCTTAA
GAATGAAGCTGTCAGACATTTTCCTAGGGTCTGGCTCCATGGCTTAGGGCAGCATATCTATGAAACTTATGGGGATACTT
GGACAGGAGTGGAAG---CCATAATAAGAATTCTGCAA---CAACTGCTG---TTTATTCAT---TTCAGAATTGGATGT
C---AACATAGCAGAATAGGCATT---------AT---TCC------ACGG------GGAAGAGCAAGAGCAA----GAA
ATGGAGCCAGTAGATCCTAG
>HM586208/B/GB/2005/MM43d228_GN1
ATGGAACAAGCCCCAGAAGACCAAGGGCCACAAAGAGRGCCATTTAATGAATGGACACTAGAGCTTTTAGAGGAGCTTAA
GAATGAAGCTGTCAGACATTTTCCTAGGGTCTGGCTCCATGGCTTAGGGCAGCATATCTATGAAACTTATGGGGATACTT
GGACAGGAGTGGAAG---CCATAATAAGAATTCTGCAA---CAACTGCTG---TTTATTCAT---TTCAGAATTGGATGT
C---AACATAGCAGAATAGGCATT---------AT---TCC------ACGG------GGAAGAGCAAGAGCAA----GAA
ATGGAGCCAGTAGATCCTAG
>HM586209/B/GB/2005/MM43d368_GN1
ATGGAACAAGCCCCAGAAGACCAAGGGCCACAAAGAGAGCCATTTAATGACTGGACACTAGAGCTTTTAGAGGAGCTTAA
GAATGAAGCTGTCAGACACTTTCCCAGGGTCTGGCTCCATGGCTTAGGGCAGCATATCTATGAAACTTATGGGGATACTT
GGACAGGAGTGGAAG---CCATAATAAGAATTCTGCAA---CAACTGCTG---TTTATTCAT---TTCAGAATTGGATGT
C---AACATAGCAGAATAGGCATT---------AT---TCC------ACGG------GGAAGAGCAAGAGCAA----GAA
ATGGAGCCAGTAGATCCTAG
>HM586210/B/GB/2005/MM45d22_GN1
ATGGAACAAGCCCCGGAAGACCAAGGGCCACAGAGGGAGCCATACAATGAATGGACACTAGAGCTTTTAGAGGAGCTTAA
GAATGAAGCTGTTAGACATTTTCCTAGGCCATGGCTCCATGGCCTAGGGCAATATATCTATGAAACTTATGGGGATACTT
GGACAGGAGTGGAAG---CCCTGATAAAAATCCTGCAA---CAACTGCTG---TTTATTCAT---TTCAGAATTGGGTGC
C---AACATAGCAGAATAGGCATT---------AT---TCA------ACGG------AGGAGAGCAA----------GAA
ATGGAGCCAGTAGATCCTAG
>HM586211/B/GB/2005/MM45d87_GN1
ATGGAACAAGCCCCGGAAGACCAAGGGCCACAGAGGGAGCCATACAATGAATGGACACTAGAGCTTTTAGAGGAGCTTAA
GAATGAAGCTGTTAGACATTTTCCTAGGCCATGGCTCCATGGCCTAGGGCAATATATCTATGAAACTTATGGGGATACTT
GGACAGGAGTGGAAG---CCCTGATAAAAATCCTGCAA---CAACTGCTG---TTTATTCAT---TTCAGAATTGGGTGC
C---AACATAGCAGAATAGGCATT---------AT---TCA------ACGG------AGGAGAGCAA----------GAA
ATGGAGCCAGTAGATCCTAG
>HM586212/B/GB/2005/MM45d213_GN1
ATGGAACAAGCCCCGGAAGACCAAGGGCCACAGAGGGAGCCATACAATGAATGGACACTAGAGCTTTTAGAGGAGCTTAA
GAATGAAGCTGTTAGACATTTTCCTAGGCCATGGCTCCATGGCCTAGGGCAATATATCTATGAAACTTATGGGGATACTT
GGACAGGAGTGGAAG---CCCTGATAAAAATCCTGCAA---CAACTGCTG---TTTATTCAT---TTCAGAATTGGGTGC
C---AACATAGCAGAATAGGCGTT---------AT---TCA------ACGG------AGGAGAGCAA----------GAA
ATGGAGCCAGTAGATCCTAG
>HQ215554/B/CN/2008/1106
ATGGAACAAGCCCCAGAGAACCAAGGGTCACAGAGGGAGCCATACAATGCATGGACACTAGAGCTTTTAGAGGAACTTAA
GAATGAAGCTGTTAGGCATTTTCCTAGAACATGGCTTCTTGGCCTAGGACAACATATCTATGAAACTTATGGGGATACTT
GGACAGGAGTGGAAG---CCATAGTAAGAATACTACAA---CAACTGCTG---TTTATTCAT---TTCAGAATTGGCTGT
C---GACATAGCAGAATAGGCATT---------AC---TCC------ATAT------AGGAGATCAA----------GAA
ATGGAGCCGGTAGATCCTAG
>HQ215556/B/CN/2009/1121
ATGGAACAAGCCCCAGAAGATCAAGGGCCACAGAGGGAGCCATACAATGAGTGGACACTAGAACTTTTAGAGGAACTTAA
GAGTGAAGCTGTTAGGCATTTTCCTAGACCATGGCTACATGGCCTAGGACAATATATCTATGAAACTTATGGGGATACTT
GGGCAGGAGTGGAAG---CCATAATAAGAATACTACAA---CAACTGCTG---TTCATTCAT---TTCAGAATTGGATGC
C---GACATAGCAGAATAGGCATT---------AC---CCT------AAAT------AGGAGAGCAA----------GAA
ATGGAGCCAGTAGATCCTAG
>JA806687/B/FR/1983/HXB2-patent
ATGGAACAAGCCCCAGAAGACCAAGGGCCACAGAGGGAGCCACACAATGAATGGACACTAGAGCTTTTAGAGGAGCTTAA
GAATGAAGCTGTTAGACATTTTCCTAGGATTTGGCTCCATGGCTTAGGGCAACATATCTATGAAACTTATGGGGATACTT
GGGCAGGAGTGGAAG---CCATAATAAGAATTCTGCAA---CAACTGCTG---TTTATCCATT--TTCAGAATTGGGTGT
C---GACATAGCAGAATAGGCGTT---------AC---TCG------ACAG------AGGAGAGCAA----------GAA
ATGGAGCCAGTAGATCCTAG
>JF320003/B/US/2006/502_0341_FL05
ATGGAACAAGCCCCAGAAGACCAAGGGCCACAAAGGGTGCCTTACAACGAGTGGACACTAGAGCTTTTAGAGGAGCTTAA
GAATGAAGCTGTTAGACACTTCCCTAGGGTCTGGCTTCATGGATTAGGGCAACATATCTATGAAACTTATGGAGATACTT
GGACAGGAGTGGAAG---CCATAGTGAGAATTCTGCAA---CAACTGCTG---TTTATTCAT---TTCAGGATTGGGTGT
C---AACATAGCAGAATAGGCATT---------AC---TCC------ACAG------AGAAGAACAA----------GAA
ATGGATCCAGTAGATCCTAA
>JF320005/B/US/2006/502_0341_FL04
ATGGAACAAGCCCCAGAAGACCAAGGGCCACAAAGGGTGCCTTACAACGAGTGGACACTAGAGCTTTTAGAGGAGCTTAA
GAATGAAGCTGTTAGACACTTCCCTAGGGTCTGGCTTCATGGATTAGGGCAACATATCTATGAAACTTATGGAGATACTT
GGACAGGAGTGGAAG---CCATAGTGAGAATTCTGCAA---CAACTGCTG---TTTATTCAT---TTCAGGATTGGGTGT
C---AACATAGCAGAATAGGCATT---------AC---TCC------ACAG------AGAAGAACAA----------GAA
ATGGATCCAGTAGATCCTAA
>JF320006/B/US/2006/502_0341_FL07
ATGGAACAAGCCCCAGAAGACCAAGGGCCACAAAGGGTGCCTTACAACGAGTGGACACTAGAGCTTTTAGAGGAGCTTAA
GAATGAAGCTGTTAGACACTTCCCTAGGGTCTGGCTTCATGGATTAGGGCAACATATCTATGAAACTTATGGAGATACTT
GGACAGGAGTGGAAG---CCATAGTGAGAATTCTGCAA---CAACTGCTG---TTTATTCAT---TTCAGGATTGGGTGT
C---AACATAGCAGAATAGGCATT---------AC---TCC------ACAG------AGAAGAACAA----------GAA
ATGGATCCAGTAGATCCTAA
>JF320008/B/PE/2006/502_0524_FL04
ATGGAACAAGCCCCGGAAGACCAAGGGCCACAGAGGGAACCACACAATGAGTGGACACTAGAACTTTTAGAGGAGCTTAA
GAGTGAAGCTGTTAGACATTTTCCTAGGACATGGCTTCATGGATTAGGGCAACATATCTATGAAACTTATGGGGATACCT
GGGAAGGAGTGGAAG---CCATAGTAAGAATTCTGCAA---CAACTGCTG---TTTATTCAT---TTCAGAATTGGGTGT
C---GACATAGCAGAATAGGCATT---------AT---TCG------ACAG------AGGAGAGCAA----------GAA
ATGGAGCCAGTAGATCCTAA
>JF320009/B/PE/2006/502_0524_FL05
ATGGAACAAGCCCCGGAAGACCAAGGGCCACAGAGGGAACCACACAATGAGTGGACACTAGAACTTTTAGAGGAGCTTAA
GAATGAAGCTGTTAGACATTTTCCTAGGACATGGCTTCATGGATTAGGGCAACATATCTATGAAACTTATGGGGATACCT
GGGAAGGAGTGGAAG---CCATAGTAAGAATTCTGCAA---CAACTGCTG---TTTATTCAT---TTCAGAATTGGGTGT
C---GACATAGCAGAATAGGCATT---------AT---TCG------ACAG------AGGAGAGCAA----------GAA
ATGGAGCCAGTAGATCCTAA
>JF320010/B/PE/2006/502_0524_FL06
ATGGAACAAGCCCCGGAAGACCAAGGGCCACAGAGGGAACCACACAATGAGTGGACACTAGAACTTTTAGAGGAGCTTAA
GAGTGAAGCTGTTAGACATTTTCCTAGGACATGGCTCCATGAATTAGGGCAACATATCTATGAAACTTATGGGGATACCT
GGGAAGGAGTGGAAG---CCATAGTAAGAATTCTGCAA---CAACTGCTG---TTTATTCAT---TTCAGAATTGGGTGT
C---GACATAGCAGAATAGGCATT---------AT---TCG------ACAG------AGGAGAGCAA----------GAA
ATGGAGCCAGTAGATCCTAA
>JF320012/B/PE/2007/502_1399_wg6
ATGGAACAAGCCCCAGAGGACCAAGGGCCACAGAGGGAACCATACAATGCATGGACACTAGAGATTTTAGAGGAGCTTAA
GAGTGAAGCTGTTAGACATTTTCCTAGGCCATGGCTCCAGGGCTTAGGGCAATATATCTATGAAACTTATGGGGATACTT
GGACAGGAGTGGAGG---CCATAGTAAGAATTCTGCAA---CAACTGCTG---TTTGTTCAT---TTCAGAATTGGGTGT
C---GACATAGCAGAATAGGCATT---------AT---TCA------GCAG------AGAAGAGCAA----------GAA
ATGGATCCAGTAGATCCTAG
>JF320013/B/PE/2007/502_1399_wg4
ATGGAACAAGCCCCAGAGGACCAAGGGCCACAGAGGGAACCATACAATGCATGGACACTAGAGATTTTAGAGGAGCTTAA
GAGTGAAGCTGTTAGACATTTTCCTAGGCCATGGCTCCAGGGCTTAGGGCAATATATCTATGAAACTTATGGGGATACTT
GGACAGGAGTGGAGG---CCATAATAAGAATTCTGCAA---CATCTGCTG---TTTGTTCAT---TTCAGAATTGGGTGT
C---GACATAGCAGAATAGGCATT---------AT---TCA------GCAG------AGAAGAGCAA----------GAA
ATGGATCCAGTAGATCCTAG
>JF320014/B/PE/2007/502_1399_wg5
ATGGAACAAGCCCCAGAGGACCAAGGGCCACAGAGGGAACCATACAATGCATGGACACTAGAGATTTTAGAGGAGCTTAA
GAGTGAAGCTGTTAGACATTTTCCTAGGCCATGGCTCCAGGGCTTAGGGCAATATATCTATGAAACTTATGGGGATACTT
GGACAGGAGTGGAGG---CCATAATAAGAATTCTGCAA---CATCTGCTG---TTTGTTCAT---TTCAGAATTGGGTGT
C---GACATAGCAGAATAGGCATT---------AT---TCA------GCAG------AGAAGAGCAA----------GAA
ATGGATCCAGTAGATCCTAG
>JF320015/B/PE/2007/502_1399_wg1
ATGGAACAAGTCCCAGAAGACCAAGGGCCACAGAGGGAACCATACAATGCATGGACACTAGAGATTTTAGAGGAGCTTAA
GAGTGAAGCTGTTAGACATTTTCCTAGGCCATGGCTCCAGGGCTTAGGGCAATATATCTATGAAACTTATGGGGATACTT
GGACAGGAGTGGAGG---CCATAATAAGAATTCTGCAA---CATCTGCTG---TTTGTTCAT---TTCAGAATTGGGTGT
C---GACATAGCAGAATAGGCATT---------AT---TCA------GCAG------AGAAGAGCAA----------GAA
ATGGATCCAGTAGATCCTAG
>JF320016/B/PE/2007/502_1399_wg3
ATGGAACAAGCCCCAGAGGACCAAGGGCCACAGAGGGAACCATACAATGCATGGACACTAGAGATTTTAGAGGAGCTTAA
GAGTGAAGCTGTTAGACATTTTCCTAGGCCATGGCTCCAGGGCTTAGGGCAATATATCTATGAAACTTATGGGGATACTT
GGACAGGAGTGGAGG---CCATAATAAGAATTCTGCAA---CAACTGCTG---TTTGTTCAT---TTCAGAATTGGGTGT
C---GACATAGCAGAATAGGCATT---------AT---TCA------GCAG------AGAAGAGCAA----------GAA
ATGGATCCAGTAGATCCTAG
>JF320017/B/PE/2007/502_2649_wg2
ATGGAACAACCCCCGGAAGACCACGGGCCACCAAGGGAACCATATGAGACATGGACACTAGAGCTTTTAGAGGAGCTTAA
GAATGAAGCTGTAAGACATTTTCCTAGACCGTGGCTCCATGGCTTAGGACAATATATCTATGAAACTTATGGGGATACTT
GGACAGGAGTGGAAG---CCATAATAAGAGTTCTACAA---CAACTATTG---TTTATCCAT---TTCAGAATTGGGTGT
C---ACCATAGCAGAATAGGCATT---------AC---TCG------ACAA------AGGAGAGCCA----------GAA
ATGGAGCCAGTAGATCCTAG
>JF320018/B/PE/2007/502_2254_FL6
ATGGAACAAGCCCCAGAAGACCAAGGGCCACAAAGGGAACCATACAATGAATGGACACTAGAGCTTCTAGAGGAGCTTAA
GAATGAAGCTGTGAGACATTTTCCTAGGCCATGGCTTCATAACTTAGGGCAATACATCTATGCAACCTATGGGGATACTT
GGGCAGGAGTGGAAG---CCATAATAAGGATATTGCAA---CAAATACTG---TTTATTCAT---TTCAGAATTGGGTGT
C---GACATAGCAGAATAGGCATT---------AC---TCT------ACAG------AGGAGAACAA----------GAA
ATGGAGCCAGTAGATCCTAG
>JF320019/B/PE/2007/502_2649_wg8
ATGGAACAACCCCCGGAAGACCACGGGCCACCAAGGGAACCATATGAGACATGGACACTAGAGCTTTTAGAGGAGCTTAA
GAATGAAGCTGTAAGACATTTTCCTAGACCGTGGCTCCATGGCTTAGGACAATATATCTATGAAACTTATGGGGATACTT
GGACAGGAGTGGAAG---CCATAATAAGAGTTCTACAA---CAACTATTG---TTTATCCAT---TTCAGAATTGGGTGT
C---ACCATAGCAGAATAGGCATT---------AC---TCG------ACAA------AGGAGAGCCA----------GAA
ATGGAGCCAGTAGATCCTAG
>JF320020/B/PE/2007/502_2254_FL2
ATGGAACAAGCCCCAGAAGACCAAGGGCCACAAAGGGAACCATACAATGAATGGACACTAGAGCTTCTAGAGGAGCTTAA
GAATGAAGCTGTGAGACATTTTCCTAGGCCATGGCTTCATAACTTAGGGCAATACATCTATGCAACCTATGGGGATACTT
GGGCAGGAGTGGAAG---CCATAATAAGGATACTGCAA---CAAATACTG---TTTATTCAT---TTCAGAATTGGGTGT
C---GACATAGCAGAATAGGCATT---------AC---TCT------ACAG------AGGAGAACAA----------GAA
ATGGAGCCAGTAGATCCTAG
>JF320021/B/PE/2007/502_2254_FL5
ATGGAACAAGCCCCAGAAGACCAAGGGCCACAAAGGGAACCATACAATGAATGGACACTAGAGCTTCTAGAGGAGCTTAA
GAATGAAGCTGTGAGACATTTTCCTAGGCCATGGCTTCATAACTTAGGGCAATACATCTATGCAACCTATGGGGATACTT
GGGCAGGAGTGGAAG---CCATAATAAGGATACTGCAA---CAAATACTG---TTTATTCAT---TTCAGAATTGGGTGT
C---GACATAGCAGAATAGGCATT---------AC---TCT------ACAG------AGGAGAACAA----------GAA
ATGGAGCCAGTAGATCCTAG
>JF320022/B/PE/2007/502_2649_wg7
ATGGAACAACCCCCGGAAGACCACGGGCCACCAAGGGAACCATATGAGACATGGACACTAGAGCTTTTAGAGGAGCTTAA
GAATGAAGCTGTAAGACATTTTCCTAGACCGTGGCTCCATGGCTTAGGACAATATATCTATGAAACTTATGGGGATACTT
GGACAGGAGTGGAAG---CCATAATAAGAGTTCTACAA---CAACTATTG---TTTATCCAT---TTCAGAATTGGGTGT
C---ACCATAGCAGAATAGGCATT---------AC---TCG------ACAA------AGGAGAGCCA----------GAA
ATGGAGCCAGTAGATCCTAG
>JF320023/B/PE/2007/502_2254_FL3
ATGGAACAAGCCCCAGAAGACCAAGGGCCACAAAGGGAACCATACAATGAATGGACACTAGAGCTTCTAGAGGAGCTTAA
GAATGAAGCTGTGAGACATTTTCCTAGGCCATGGCTTCATAACTTAGGGCAATACATCTATGCAACCTATGGGGATACTT
GGGCAGGAGTGGAAG---CCATAATAAGGATACTGCAA---CAAATACTG---TTTATTCAT---TTCAGAATTGGGTGT
C---GACATAGCAGAATAGGCATT---------AC---TCT------ACAG------AGGAGAACAA----------GAA
ATGGAGCCAGTAGATCCTAG
>JF320024/B/PE/2007/502_2254_FL1
ATGGAACAAGCCCCAGAAGACCAAGGGCCACAAAGGGAACCATACAATGAATGGACACTAGAGCTTCTAGAGGAGCTTAA
GAATGAAGCTGTGAGACATTTTCCTAGGCCATGGCTTCATAACTTAGGGCAATACATCTATGCAACCTATGGGGATACTT
GGGCAGGAGTGGAAG---CCATAATAAGGATACTGCAA---CAAATACTG---TTTATTCAT---TTCAGAATTGGGTGT
C---GACATAGCAGAATAGGCATT---------AC---TCT------ACAG------AGGAGAACAA----------GAA
ATGGAGCCAGTAGATCCTAG
>JF320025/B/PE/2007/502_2649_wg10
ATGGAACAACCCCCGGAAGACCACGGGCCACCAAGGGAACCATATGAGACATGGACACTAGAGCTTTTAGAGGAGCTTAA
GAATGAAGCTGTAAGACATTTTCCTAGACCGTGGCTCCATGGCTTAGGACAATATATCTATGAAACTTATGGGGATACTT
GGACAGGAGTGGAAG---CCATAATAAGAGTTCTACAA---CAACTATTG---TTTATCCAT---TTCAGAATTGGGTGT
C---ACCATAGCAGAATAGGCATT---------AC---TCG------ACAA------AGGAGAGCCA----------GAA
ATGGAGCCAGTAGATCCTAG
>JF320026/B/PE/2007/502_2254_FL4
ATGGAACAAGCCCCAGAAGACCAAGGGCCACAAAGGGAACCATACAATGAATGGACACTAGAGCTTCTAGAGGAGCTTAA
GAATGAAGCTGTGAGACATTTTCCTAGGCCATGGCTTCATAACTTAGGGCAATACATCTATGCAACCTATGGGGATACTT
GGGCAGGAGTGGAAG---CCATAATAAGGATACTGCAA---CAAATACTG---TTTATTCAT---TTCAGAATTGGGTGT
C---GACATAGCAGAATAGGCATT---------AC---TCT------ACAG------AGGAGAACAA----------GAA
ATGGAGCCAGTAGATCCTAG
>JF320027/B/PE/2007/502_2649_wg5
ATGGAACAACCCCCGGAAGACCACGGGCCACCAAGGGAACCATATGAGACATGGACACTAGAGCTTTTAGAGGAGCTTAA
GAATGAAGCTGTAAGACATTTTCCTAGACCGTGGCTCCATGGCTTAGGACAATATATCTATGAAACTTATGGGGATACTT
GGACAGGAGTGGAAG---CCATAATAAGAGTTCTACAA---CAACTATTG---TTTATCCAT---TTCAGAATTGGGTGT
C---ACCATAGCAGAATAGGCATT---------AC---TCG------ACAA------AGGAGAGCCA----------GAA
ATGGAGCCAGTAGATCCTAG
>JF320028/B/PE/2007/502_2349_wg2
ATGGAACAGGCCCCAGAAGACCAAGGGCCACAGAGGGAACCAAGCAATGAATGGACATTAGAGCTTTTAGAGGAGCTTAA
GAATGAAGCTGTTAGACATTTCCCTAGGTTATGGCTCCATAGCTTGGGGCAACATATCTATGAAACTTATGGGGATACTT
GGACAGGAGTGGAAG---CCATAATAAGAATTCTGCAA---CAACTGTTG---TTTATTCAT---TTCAGAGTTGGGTGT
C---AACATAGCAGGATAGGCATT---------AC---TCG------ACAG------AGGAGAGCAA----------GAA
ATGGAGCCAGTAGATCCTAG
>JF320029/B/PE/2007/502_2349_wg9
ATGGAACAGGCCCCAGAAGACCAAGGGCCACAGAGGGAACCAAGCAATGAATGGACATTAGAGCTTTTAGAGGAGCTTAA
GAATGAAGCTGTTAGACATTTCCCTAGGTTATGGCTCCATAGCTTGGGGCAACATATCTATGAAACTTATGGGGATACTT
GGACAGGAGTGGAAG---CCATAATAAGAATTCTGCAA---CAACTGTTG---TTTATTCAT---TTCAGAGTTGGGTGT
C---AACATAGCAGGATAGGCATT---------AC---TCG------ACAG------AGGAGAGCAA----------GAA
ATGGAGCCAGTAGATCCTAG
>JF320030/B/PE/2007/502_2649_wg3
ATGGAACAACCCCCGGAAGACCACGGGCCACCAAGGGAACCATATGAGACATGGACACTAGAGCTTTTAGAGGAGCTTAA
GAATGAAGCTGTAAGACATTTTCCTAGACCGTGGCTCCATGGCTTAGGACAATATATCTATGAAACTTATGGGGATACTT
GGACAGGAGTGGAAG---CCATAATAAGAGTTCTACAA---CAACTATTG---TTTATCCAT---TTCAGAATTGGGTGT
C---ACCATAGCAGAATAGGCATT---------AC---TCG------ACAA------AGGAGAGCCA----------GAA
ATGGAGCCAGTAGATCCTAG
>JF320031/B/PE/2007/502_2349_wg4
ATGGAACAGGCCCCAGAAGACCAAGGGCCACAGAGGGAACCAAGCAATGAATGGACATTAGAGCTTTTAGAGGAGCTTAA
GAATGAAGCTGTTAGACATTTCCCTAGGTTATGGCTCCATAGCTTGGGGCAACATATCTATGAAACTTATGGGGATACTT
GGACAGGAGTGGAAG---CCATAATAAGAATTCTGCAA---CAACTGTTG---TTTATTCAT---TTCAGAGTTGGGTGT
C---AACATAGCAGGATAGGCATT---------AC---TCG------ACAG------AGGAGAGCAA----------GAA
ATGGAGCCAGTAGATCCTAG
>JF320032/B/PE/2007/502_2349_wg5
ATGGAACAGGCCCCAGAAGACCAAGGGCCACAGAGGGAACCAAGCAATGAATGGACATTAGAGCTTTTAGAGGAGCTTAA
GAATGAAGCTGTTAGACATTTCCCTAGGTTATGGCTCCATAGCTTGGGGCAACATATCTATGAAACTTATGGGGATACTT
GGACAGGAGTGGAAG---CCATAATAAGAATTCTGCAA---CAACTGTTG---TTTATTCAT---TTCAGAGTTGGGTGT
C---AACATAGCAGGATAGGCATT---------AC---TCG------ACAG------AGGAGAGCAA----------GAA
ATGGAGCCAGTAGATCCTAG
>JF320033/B/PE/2007/502_2649_wg4
ATGGAACAACCCCCGGAAGACCACGGGCCACCAAGGGAACCATATGAGACATGGACACTAGAGCTTTTAGAGGAGCTTAA
GAATGAAGCTGTAAGACATTTTCCTAGACCGTGGCTCCATGGCTTAGGACAATATATCTATGAAACTTATGGGGATACTT
GGACAGGAGTGGAAG---CCATAATAAGAGTTCTACAA---CAACTATTG---TTTATCCAT---TTCAGAATTGGGTGT
C---ACCATAGCAGAATAGGCATT---------AC---TCG------ACAA------AGGAGAGCCA----------GAA
ATGGAGCCAGTAGATCCTAG
>JF320034/B/PE/2007/502_2649_wg1
ATGGAACAACCCCCGGAAGACCACGGGCCACCAAGGGAACCATATGAGACATGGACACTAGAGCTTTTAGAGGAGCTTAA
GAATGAAGCTGTAAGACATTTTCCTAGACCGTGGCTCCATGGCTTAGGACAATATATCTATGAAACTTATGGGGATACTT
GGACAGGAGTGGAAG---CCATAATAAGAGTTCTACAA---CAACTATTG---TTTATCCAT---TTCAGAATTGGGTGT
C---ACCATAGCAGAATAGGCATT---------AC---TCG------ACAA------AGGAGAGCCA----------GAA
ATGGAGCCAGTAGATCCTAG
>JF320035/B/PE/2007/502_2649_wg9
ATGGAACAACCCCCGGAAGACCACGGGCCACCAAGGGAACCATATGAGACATGGACACTAGAGCTTTTAGAGGAGCTTAA
GAATGAAGCTGTAAGACATTTTCCTAGACCGTGGCTCCATGGCTTAGGACAATATATCTATGAAACTTATGGGGATACTT
GGACAGGAGTGGAAG---CCATAATAAGAGTTCTACAA---CAACTATTG---TTTATCCAT---TTCAGAATTGGGTGT
C---ACCATAGCAGAATAGGCATT---------AC---TCG------ACAA------AGGAGAGCCA----------GAA
ATGGAGCCAGTAGATCCTAG
>JF320036/B/US/2006/502_0227_FL05
ATGGAACAAGCCCCAGAAGACCAAGGGCCACAGAGGGAACCATACAATGAATGGACACTAGAGCTTTTAGAGGAGCTTAA
GAATGAAGCTGTCAGGCATTTTCCTAGGACATGGCTCCATAACTTAGGACAACATATCTATGAAACTTATGGAGATACTT
GGGCAGGAGTGGAGG---CCATAATAAGAATTCTGCAA---CAACTGCTG---TTTATTCAT---TTCAGAATTGGGTGC
C---GACATAGCAGAATAGGCATT---------AT---TCG------ACAG------AGGAGAGCAA----------GAA
ATGGATCCAGTAGATCCTAG
>JF320038/B/US/2006/502_0572_FL06
ATGGAACAAGCCCCAGAAGACCAAGGGCCACAGAGGGAGCCACACAATGAATGGACACTAGAGCTTTTAGAGGAGCTTAA
GAGTGAAGCTGTTAGACATTTTCCTAGGGTATGGCTACATGGCTTAGGACAATACATCTATGAAACTTATGGGGATACTT
GGGCAGGAGTGGAAG---CCATAATAAGAACTCTGCAA---CAACTACTG---TTTATTCAT---TTCAGAATTGGGTGT
C---AACATAGCAGAATAGGCATT---------AC---TCA------ACAA------AGGAGAGCAA----------GAA
ATGGAGCCCGTAGATCCTAG
>JF320039/B/US/2006/502_0572_FL02
ATGGAACAAGCCCCAGAAGACCAAGGGCCACAGAGGGAGCCACACAATGAATGGACACTAGAGCTTTTAGAGGAGCTTAA
GAGTGAAGCTGTTAGACATTTTCCTAGGGTATGGCTACATGGCTTAGGACAATACATCTATGAAACTTATGGGGATACTT
GGGCAGGAGTGGAAG---CCATAATAAGAACTCTGCAA---CAACTACTG---TTTATTCAT---TTCAGAATTGGGTGT
C---AACATAGCAGAATAGGCATT---------AC---TCA------ACAA------AGGAGAGCAA----------GAA
ATGGAGCCCGTAGATCCTAG
>JF320040/B/US/2006/502_0572_FL07
ATGGAACAAGCCCCAGAAGACCAAGGGCCACAGAGGGAGCCACACAATGAATGGACACTAGAGCTTTTAGAGGAGCTTAA
GAGTGAAGCTGTTAGACATTTTCCTAGGGTATGGCTACATGGCTTAGGACAATACATCTATGAAACTTATGGGGATACTT
GGGCAGGAGTGGAAG---CCATAATAAGAACTCTGCAA---CAACTACTG---TTTATTCAT---TTCAGAATTGGGTGT
C---AACATAGCAGAATAGGCATT---------AC---TCA------ACAA------AGGAGAGCAA----------GAA
ATGGAGCCCGTAGATCCTAG
>JF320041/B/US/2006/502_0572_FL01
ATGGAACAAGCCCCAGAAGACCAAGGGCCACAGAGGGAGCCACACAATGAATGGACACTAGAGCTTTTAGAGGAGCTTAA
GAGTGAAGCTGTTAGACATTTTCCTAGGGTATGGCTACATGGCTTAGGACAATACATCTATGAAACTTATGGGGATACTT
GGGCAGGAGTGGAAG---CCATAATAAGAACTCTGCAA---CAACTACTG---TTTATTCAT---TTCAGAATTGGGTGT
C---AACATAGCAGAATAGGCATT---------AC---TCA------ACAA------AGGAGAGCAA----------GAA
ATGGAGCCCGTAGATCCTAG
>JF320042/B/US/2006/502_0572_FL03
ATGGAACAAGCCCCAGAAGACCAAGGGCCACAGAGGGAGCCACACAATGAATGGACACTAGAGCTTTTAGAGGAGCTTAA
GAGTGAAGCTGTTAGACATTTTCCTAGGGTATGGCTACATGGCTTAGGACAATACATCTATGAAACTTATGGGGATACTT
GGGCAGGAGTGGAAG---CCATAATAAGAACTCTGCAA---CAACTACTG---TTTATTCAT---TTCAGAATTGGGTGT
C---AACATAGCAGAATAGGCATT---------AC---TCA------ACAA------AGGAGAGCAA----------GAA
ATGGAGCCCGTAGATCCTAG
>JF320043/B/US/2005/502_1400_FL02
ATGGAACAAGCCCCGGAAAACCAAGGGCCACAGAGGGAGCCATACAATGAATGGGCACTAGAGATTTTAGAGGATCTTAA
GCAGGAAGCTGTGAGACATTTTCCTAGGGTGTGGCTCCATGGCCTAGGACAATATATCTATGAAACTTATGGGGATACTT
GGACAGGAGTGGAAG---TCCTAATAAGAACTCTGCAA---CAACTGCTG---TTTATCCAT---TTCAGAATTGGGTGT
C---AACATAGCAGAATAGGCATT------------------------CAG------AGAAGAACAA----------GAA
ATGGATCCAGTAGATCCTAG
>JF320044/B/US/2006/502_1174_FL07
ATGGAACAAGCCCCAGAAGACCAAGGGCCACAAAGGGAGCCATACAATGAATGGACACTAGAGCTTTTAGAGGAGCTTAA
GAGTGAAGCTGTTAGACATTTTCCTAGGGCGTGGCTCCATGGCTTAGGGCAACATATCTATGAAACTTATGGGGATACTT
GGACAGGAGTGGAAG---CCATAATAAGAATATTGCAA---CAACTGCTG---TTTATTCAT---TTCAGAATTGGGTGT
C---GACATAGCAGAATAGGCATT---------AC---TCA------ACGA------AGGAGAGCAA----------GAA
ATGGAGCCAGTAGATCCTAG
>JF320045/B/US/2007/502_1115_wg1
ATGGAACAAGCCCCAGAAGACCAAGGGCCACAGAGGGAGCCATACAATGAATGGACACTAGAGCTTTTAGAGGAGCTTAA
AAATGAAGCTGTCAGACATTTTCCTAGGATGTGGCTTCATGGCTTAGGGCAATATATCTATGAAACTCATGGAGATACTT
GGGCAGGAGTGGAAG---CCCTAATAAGAATTCTGCAA---CAACTGCTG---TTTATTCAT---TTCAGAATTGGGTGT
C---AACATAGCAGAATAGGAATT---------AC---TCG------ACAG------AGGAGGACAA----------GAA
ATGGAGCCAGTAGATCCTAG
>JF320046/B/US/2005/502_1400_FL05
ATGGAACAAGCCCCGGAAAACCAAGGGCCACAGAGGGAGCCATACAATGAATGGGCACTAGAGATTTTAGAGGATCTTAA
GCAGGAAGCTGTGAGACATTTTCCTAGGGTGTGGCTCCATGGCCTAGGACAATATATCTATGAAACTTATGGGGATACTT
GGACAGGAGTGGAAG---TCCTAATAAGAACTCTGCAA---CAACTGCTG---TTTATCCAT---TTCAGAATTGGGTGT
C---AACATAGCAGAATAGGCATT------------------------CAG------AGAAGAACAA----------GAA
ATGGATCCAGTAGATCCTAG
>JF320047/B/US/2006/502_1174_FL06
ATGGAACAAACCCCAGAAGACCAAGGGCCACAAAGGGAGCCATACAATGAATGGACACTAGAGCTTTTAGAGGAGCTTAA
GAGTGAAGCTGTTAGACATTTTCCTAGGGCGTGGCTCCATGGCTTAGGGCAACATATCTATGAAACTTATGGGGATACTT
GGACAGGAGTGGAAG---CCATAATAAGAATATTGCAA---CAACTGCTG---TTTATTCAT---TTCAGAATTGGGTGT
C---GACATAGCAGAATAGGCATT---------AC---TCA------ACGA------AGGAGAGCAA----------GAA
ATGGAGCCAGTAGATCCTAG
>JF320048/B/US/2006/502_0309_wg13
ATGGAACAAACCCCAGAAGACCAAGGGCCACAGAGGGAACCATACAATGAATGGACACTAGAGCTTCTAGAGGAGCTTAA
AAGAGAAGCTGTTAGACACTTTCCTAGGACTTGGCTTCAAGGCTTAGGACAACATATCTATGAAACTTATGGGGATACTT
GGGCAGGAGTGGAAG---CCATAATAAGAATATTGCAA---CAACTGCTG---TTTATTCAT---TTCAGAATTGGGTGT
C---GACATAGCAGGATAGGCATT---------AT---TCG------ACAG------AGGAGAGCAA----------GAA
ATGGAGCCAGTAGATCCTAG
>JF320049/B/US/2006/502_1174_FL02
ATGGAACAAGCCCCAGAAGACCAAGGGCCACAAAGGGAGCCATACAATGAATGGACACTAGAGCTTTTAGAGGAGCTTAA
GAGTGAAGCTGTTAGACATTTTCCTAGGGCGTGGCTCCATGGCTTAGGGCAACATATCTATGAAACTTATGGGGATACTT
GGACAGGAGTGGAAG---CCATAATAAGAATATTGCAA---CAACTGCTG---TTTATTCAT---TTCAGAATTGGGTGT
C---GACATAGCAGAATAGGCATT---------AC---TCA------ACGA------AGGAGAGCAA----------GAA
ATGGAGCCAGTAGATCCTAG
>JF320050/B/US/2005/502_1400_FL01
ATGGAACAAGCCCCGGAAAACCAAGGGCCACAGAGGGAGCCATACAATGAATGGGCACTAGAGATTTTAGAGGATCTTAA
GCAGGAAGCTGTGAGACATTTTCCTAGGGTGTGGCTCCATGGCCTAGGACAATATATCTATGAAACTTATGGGGATACTT
GGACAGGAGTGGAAG---TCCTAATAAGAACTCTGCAA---CAACTGCTG---TTTATCCAT---TTCAGAATTGGGTGT
C---AACATAGCAGAATAGGCATT------------------------CAG------AGAAGAACAA----------GAA
ATGGATCCAGTAGATCCTAG
>JF320051/B/US/2006/502_1174_FL01
ATGGAACAAACCCCAGAAGACCAAGGGCCACAAAGGGAGCCATACAATGAATGGACACTAGAGCTTTTAGAGGAGCTTAA
GAGTGAAGCTGTTAGACATTTTCCTAGGGCGTGGCTCCATGGCTTAGGGCAACATATCTATGAAACTTATGGGGATACTT
GGACAGGAGTGGAAG---CCATAATAAGAATATTGCAA---CAACTGCTG---TTTATTCAT---TTCAGAATTGGGTGT
C---GACATAGCAGAATAGGCATT---------AC---TCA------ACGA------AGGAGAGCAA----------GAA
ATGGAGCCAGTAGATCCTAG
>JF320052/B/US/2007/502_1115_wg3
ATGGAACAAGCCCCAGAAGACCAAGGGCCACAGAGGGAGCCATACAATGAATGGACACTAGAGCTTTTAGAGGAGCTTAA
AAATGAAGCTGTCAGACATTTTCCTAGGATGTGGCTTCATGGCTTAGGGCAATATATCTATGAAACTCATGGAGATACTT
GGGCAGGAGTGGAAG---CCCTAATAAGAATTCTGCAA---CAACTGCTG---TTTATTCAT---TTCAGAATTGGGTGT
C---AACATAGCAGAATAGGAATT---------AC---TCG------ACAG------AGGAGGACAA----------GAA
ATGGAGCCAGTAGATCCTAG
>JF320053/B/US/2006/502_1174_FL09
ATGGAACAAGCCCCAGAAGACCAAGGGCCACAAAGGGAGCCATACAATGAATGGACACTAGAGCTTTTAGAGGAGCTTAA
GAGTGAAGCTGTTAGACATTTTCCTAGGGCGTGGCTCCATGGCTTAGGGCAACATATCTATGAAACTTATGGGGATACTT
GGACAGGAGTGGAAG---CCATAATAAGAATATTGCAA---CAACTGCTG---TTTATCCAT---TTCAGAATTGGGTGC
C---AGCACAGCAGAATAGGCATT---------AA---TCG------ACAG------AGAAGAGCAA----------GAA
ATGGATCCAGTAGATCCTAG
>JF320054/B/US/2005/502_2495_wg02
ATGGAACAAGCCCCGGAAGACCAAGGGCCACAGAGGGAGCCATACAATGAATGGACACTAGAACTTTTAGAAGAACTTAA
GAATGAAGCTGTTAGACATTTCCCTAGGGTCTGGCTCCATGGCCTAGGGCAATATATCTATGAAACCTATGGGGATACTT
GGGCAGGAGTGGAGG---CCATAATAAGAATGCTGCAA---CAATTGCTG---TTTATTCAT---TTCAGAATTGGGTGT
C---GCCATAGCAGAATAGGCATC---------AC---TCA------GCAG------AGGAGAGCAA----------GAA
ATGGAGCCAGTAGATCCTAG
>JF320055/B/US/2006/502_1174_FL04
ATGGAACAAGCCCCAGAAGACCAAGGGCCACAAAGGGAGCCATACAATGAATGGACACTAGAGCTTTTAGAGGAGCTTAA
GAGTGAAGCTGTTAGACATTTTCCTAGGGCGTGGCTCCATGGCTTAGGGCAACATATCTATGAAACTTATGGGGATACTT
GGACAGGAGTGGAAG---CCATAATAAGAATATTGCAA---CAACTGCTG---TTTATTCAT---TTCAGAATTGGGTGT
C---GACATAGCAGAATAGGCATT---------AC---TCA------ACGA------AGGAGAGCAA----------GAA
ATGGATCCAGTAGATCCTAG
>JF320056/B/US/2006/502_0309_wg02
ATGGAACAAACCCCAGAAGACCAAGGGCCACAGAGGGAACCATACAATGAATGGACACTAGAGCTTCTAGAGGAGCTTAA
AAGAGAAGCTGTTAGACACTTTCCTAGGACTTGGCTTCAAGGCTTAGGACAACATATCTATGAAACTTATGGGGATACTT
GGGCAGGAGTGGAAG---CCATAATAAGAATATTGCAA---CAACTGCTG---TTTATTCAT---TTCAGAATTGGGTGT
C---GACATAGCAGGATAGGCATT---------AT---TCG------ACAG------AGGAGAGCAA----------GAA
ATGGAGCCAGTAGATCCTAG
>JF320058/B/US/2006/502_1174_FL05
ATGGAACAAGCCCCAGAAGACCAAGGGCCACAAAGGGAGCCATACAATGAATGGACACTAGAGCTTTTAGAGGAGCTTAA
GAGTGAAGCTGTTAGACATTTTCCTAGGGCGTGGCTCCATGGCTTAGGGCAACATATCTATGAAACTTATGGGGATACTT
GGACAGGAGTGGAAG---CCATAATAAGAATATTGCAA---CAACTGCTG---TTTATCCAT---TTCAGAATTGGGTGC
C---AGCACAGCAGAATAGGCATT---------------CG------ACAG------AGAAGAGCAA----------GAA
ATGGATCCAGTAGATCCTAG
>JF320059/B/US/2005/502_0223_wg1
ATGGAACAAGCCCCAGAAGACCAAGGGCCACAGAGGGAGCCATACAATGAATGGGCACTAGAACTTTTAGAGGAGCTTAA
AGCAGAAGCTGTTAGACATTTTCCTAGGGTATGGCTCCATGGCCTGGGACAACATATCTATGAAACTTATGGAGATACTT
GGACAGGAGTGGAAG---CCTTGATAAGGATGCTGCAA---CAACTGCTG---TTTATTCAT---TTCAGAATTGGGTGC
C---AACACAGCAGGATAGGCATT---------AC---TCG------ACAG------AGGAGAGCAA----------GAA
ATGGAGCCAGTAGATCCTAG
>JF320060/B/US/2006/502_1174_FL08
ATGGAACAAGCCCCAGAAGACCAAGGGCCACAAAGGGAGCCATACAATGAATGGACACTAGAGCTTTTAGAGGAGCTTAA
GAGTGAAGCTGTTAGACATTTTCCTAGGGCGTGGCTCCATGGCTTAGGGCAACATATCTATGAAACTTATGGGGATACTT
GGACAGGAGTGGAAG---CCATAATAAGAATATTGCAA---CAACTGCTG---TTTATCCAT---TTCAGAATTGGGTGC
C---AGCACAGCAGAATAGGCATT---------------CG------ACAG------AGAAGAGCAA----------GAA
ATGGATCCAGTAGATCCTAG
>JF320061/B/US/2005/502_2495_wg03
ATGGAACAAGCCCCGGAAGACCAAGGGCCACAGAGGGAGCCATACAATGAATGGACACTAGAACTTTTAGAAGAACTTAA
GAATGAAGCTGTTAGACATTTCCCTAGGGTCTGGCTCCATGGCCTAGGGCAATATATCTATGAAACCTATGGGGATACTT
GGGCAGGAGTGGAGG---CCATAATAAGAATGCTGCAA---CAATTGCTG---TTTATTCAT---TTCAGAATTGGGTGT
C---GCCATAGCAGAATAGGCATC---------AC---TCA------GCAG------AGGAGAGCAA----------GAA
ATGGAGCCAGTAGATCCTAG
>JF320062/B/US/2006/502_1174_FL11
ATGGAACAAGCCCCAGAAGACCAAGGGCCACAAAGGGAGCCATACAATGAATGGACACTAGAGCTTTTAGAGGAGCTTAA
GAGTGAAGCTGTTAGACATTTTCCTAGGGCGTGGCTCCATGGCTTAGGGCAACATATCTATGAAACTTATGGGGATACTT
GGACAGGAGTGGAAG---CCATAATAAGAATATTGCAA---CAACTGCTG---TTTATTCAT---TTCAGAATTGGGTGT
C---GACATAGCAGAATAGGCATT---------AC---TCA------ACGA------AGGAGAGCAA----------GAA
ATGGAGCCAGTAGATCCTAG
>JF320064/B/US/2006/502_1174_FL03
ATGGAACAAGCCCCAGAAGACCAAGGGCCACAAAGGGAGCCATACAATGAATGGACACTAGAGCTTTTAGAGGAGCTTAA
GAGTGAAGCTGTTAGACATTTTCCTAGGGCGTGGCTCCATGGCTTAGGGCAACATATCTATGAAACTTATGGGGATACTT
GGACAGGAGTGGAAG---CCATAATAAGAATATTGCAA---CAACTGCTG---TTTATTCAT---TTCAGAATTGGGTGT
C---GACATAGCAGAATAGGCATT---------AC---TCA------ACGA------AGGAGAGCAA----------GAA
ATGGAGCCAGTAGATCCTAG
>JF320065/B/US/2006/502_0309_wg14
ATGGAACAAACCCCAGAAGACCAAGGGCCACAGAGGGAACCATACAATGAATGGACACTAGAGCTTCTAGAGGAGCTTAA
AAGAGAAGCTGTTAGACACTTTCCTAGGACTTGGCTTCAAGGCTTAGGACAACATATCTATGAAACTTATGGGGATACTT
GGGCAGGAGTGGAAG---CCATAATAAGAATATTGCAA---CAACTGCTG---TTTATTCAT---TTCAGAATTGGGTGT
C---GACATAGCAGGATAGGCATT---------AT---TCG------ACAG------AGGAGAGCAA----------GAA
ATGGAGCCAGTAGATCCTAG
>JF320066/B/US/2005/502_1400_FL03
ATGGAACAAGCCCCGGAAAACCAAGGGCCACAGAGGGAGCCATACAATGAATGGGCACTAGAGATTTTAGAGGATCTTAA
GCAGGAAGCTGTGAGACATTTTCCTAGGGTGTGGCTCCATGGCCTAGGACAATATATCTATGAAACTTATGGGGATACTT
GGACAGGAGTGGAAG---TCCTAATAAGAACTCTGCAA---CAACTGCTG---TTTATCCAT---TTCAGAATTGGGTGT
C---AACATAGCAGAATAGGCATT------------------------CAG------AGAAGAACAA----------GAA
ATGGATCCAGTAGATCCTAG
>JF320067/B/US/2005/502_1400_FL04
ATGGAACAAGCCCCGGAAAACCAAGGGCCACAGAGGGAGCCATACAATGAATGGGCACTAGAGATTTTAGAGGATCTTAA
GCAGGAAGCTGTGAGACATTTTCCTAGGGTGTGGCTCCATGGCCTAGGACAATATATCTATGAAACTTATGGGGATACTT
GGACAGGAGTGGAAG---TCCTAATAAGAACTCTGCAA---CAACTGCTG---TTTATCCAT---TTCAGAATTGGGTGT
C---AACATAGCAGAATAGGCATT------------------------CAG------AGAAGAACAA----------GAA
ATGGATCCAATAGATCCTAG
>JF320068/B/US/2006/502_0309_wg12
ATGGAACAAACCCCAGAAGACCAAGGGCCACAGAGGGAACCATACAATGAATGGACACTAGAGCTTCTAGAGGAGCTTAA
AAGAGAAGCTGTTAGACACTTTCCTAGGACTTGGCTTCAAGGCTTAGGACAACATATCTATGAAACTTATGGGGATACTT
GGGCAGGAGTGGAAG---CCATAATAAGAATATTGCAA---CAACTGCTG---TTTATTCAT---TTCAGAATTGGGTGT
C---GACATAGCAGGATAGGCATT---------AT---TCG------ACAG------AGGAGAGCAA----------GAA
ATGGAGCCAGTAGATCCTAG
>JF320069/B/US/2007/502_1115_wg2
ATGGAACAAGCCCCAGAAGACCAAGGGCCACAGAGGGAGCCATACAATGAATGGACACTAGAGCTTTTAGAGGAGCTTAA
AAATGAAGCTGTCAGACATTTTCCTAGGATGTGGCTTCATGGCTTAGGGCAATATATCTATGAAACTCATGGAGATACTT
GGGCAGGAGTGGAAG---CCCTAATAAGAATTCTGCAA---CAACTGCTG---TTTATTCAT---TTCAGAATTGGGTGT
C---AACATAGCAGAATAGGAATT---------AC---TCG------ACAG------AGGAGGACAA----------GAA
ATGGAGCCAGTAGATCCTAG
>JF320070/B/US/2007/502_1115_wg6
ATGGAACAAGCCCCAGAAGACCAAGGGCCACAGAGGGAGCCATACAATGAATGGACACTAGAGCTTTTAGAGGAGCTTAA
AAATGAAGCTGTCAGACATTTTCCTAGGATGTGGCTTCATGGCTTAGGGCAATATATCTATGAAACTCATGGAGATACTT
GGGCAGGAGTGGAAG---CCCTAATAAGAATTCTGCAA---CAACTGCTG---TTTATTCAT---TTCAGAATTGGGTGT
C---AACATAGCAGAATAGGAATT---------AC---TCG------ACAG------AGGAGGACAA----------GAA
ATGGAGCCAGTAGATCCTAG
>JF320071/B/US/2006/502_0309_wg04
ATGGAACAAACCCCAGAAGACCAAGGGCCACAGAGGGAACCATACAATGAATGGACACTAGAGCTTCTAGAGGAGCTTAA
AAGAGAAGCTGTTAGACACTTTCCTAGGACTTGGCTTCAAGGCTTAGGACAACATATCTATGAAACTTATGGGGATACTT
GGGCAGGAGTGGAAG---CCATAATAAGAATATTGCAA---CAACTGCTG---TTTATTCAT---TTCAGAATTGGGTGT
C---GACATAGCAGGATAGGCATT---------AT---TCG------ACAG------AGGAGAGCAA----------GAA
ATGGAGCCAGTAGATCCTAG
>JF320081/B/US/2006/502_0341_FL06
ATGGAACAAGCCCCAGAAGACCAAGGGCCACAAAGGGTGCCTTACAACGAGTGGACACTAGAGCTTTTAGAGGAGCTTAA
GAATGAAGCTGTTAGACACTTCCCTAGGGTCTGGCTTCATGGATTAGGGCAACATATCTATGAAACTTATGGAGATACTT
GGACAGGAGTGGAAG---CCATAGTGAGAATTCTGCAA---CAACTGCTG---TTTATTCAT---TTCAGGATTGGGTGT
C---AACATAGCAGAATAGGCATT---------AC---TCC------ACAG------AGAAGAACAA----------GAA
ATGGATCCAGTAGATCCTAA
>JF320082/B/US/2006/502_0341_FL03
ATGGAACAAGCCCCAGAAGACCAAGGGCCACAAAGGGTGCCTTACAACGAGTGGACACTAGAGCTTTTAGAGGAGCTTAA
GAATGAAGCTGTTAGACACTTCCCTAGGGTCTGGCTTCATGGATTAGGGCAACATATCTATGAAACTTATGGAGATACTT
GGACAGGAGTGGAAG---CCATAGTGAGAATTCTGCAA---CAACTGCTG---TTTATTCAT---TTCAGGATTGGGTGT
C---AACATAGCAGAATAGGCATT---------AC---TCC------ACAG------AGAAGAACAA----------GAA
ATGGATCCAGTAGATCCTAA
>JF320097/B/US/2006/502_0346_wg02
ATGGAACAAGCCCCAGAAGACCAAGGGCCACAGAGGGAGCCATACAATGAATGGACACTAGAGCTGTTAGAGGAGCTTAA
GAGAGAAGCTGTTAGGCATTTTCCTAGGCCATGGCTTCATGGCTTAGGACAACATATCTATGAAACTTATGGGGATACTT
GGGCAGGAGTGGAAG---CCATAATAAGAATTCTGCAA---CACCTGCTG---TTTATTCAT---TTCAGAATTGGGTGT
C---AACATAGCAGAATAGGCATT---------AT---TCA------ACAG------AGGAGAGCAAGAA-------GAA
ATGGAGCCAGTAGATCCTAG
>JF320098/B/US/2006/502_0346_wg01
ATGGAACAAGCCCCAGAAGACCAAGGGCCACAGAGGGAGCCATACAATGAATGGACACTAGAGCTGTTAGAGGAGCTTAA
GAGAGAAGCTGTTAGGCATTTTCCTAGGCCATGGCTTCATGGCTTAGGACAACATATCTATGAAACTTATGGGGATACTT
GGGCAGGAGTGGAAG---CCATAATAAGAATTCTGCAA---CACCTGCTG---TTTATTCAT---TTCAGAATTGGGTGT
C---AACATAGCAGAATAGGCATT---------AT---TCA------ACAG------AGGAGAGCAAGAA-------GAA
ATGGAGCCAGTAGATCCTAG
>JF320120/B/US/2006/502_1619_FL09
ATGGAACAAGCCCCAGAAAACCAAGGGCCACAAAGGGAGCCAAACTATGCATGGACATTAGAACTTTTAGAGGAGCTTAA
GAATGAAGCTGTTAGACACTTTCCTGGGGTATGGCTCCATGGCTTAGGACAATATATCTATGAAACTTATGGGGATACTT
GGGCAGGAGTGGAAG---CCATAATAAGAATTCTGCAA---CAACTGCTA---TTTACTCAT---TTCAGAATTGGATGT
C---AACATAGCAGGATAGGCGTC---------AC---TCG------AGTG------AGAAGAGCAA----------GAA
ATGGAGCCAGTAGACCCTAG
>JF320121/B/US/2006/502_1619_FL08
ATGGAACAAGCCCCAGAAGACCAAGGGCCACAAAGGGAACCAAACTATGCATGGACACTAGAGCTTTTAGAGGAGCTTAA
GAATGAAGCTGTTAGACACTTTCCTAGGATATGGCTCCATGGCTTAGGACAATATATCCATGACACTTATGGGGATACTT
GGGCAGGAGTGGAAG---CCATAATCAGAATTCTGCAA---CAACTGCTA---TTTACTCAT---TTCAGAATTGGGTGT
C---AACATAGCAGGATAGGCGTC---------AC---TCG------AGTG------AGAAGAGCAA----------GAA
ATGGAGCCAGTAGACCCTAG
>JF320122/B/US/2006/502_1619_FL03
ATGGAACAAGCCCCAGAAAACCAAGGGCCACAAAGGGAGCCAAACTATGCATGGACATTAGAACTTTTAGAGGAGCTTAA
GAATGAAGCTGTTAGACACTTTCCTGGGGTATGGCTCCATGGCTTAGGACAATATATCTATGAAACTTATGGGGATACTT
GGGCAGGAGTGGAAG---CCATAATAAGAATTCTGCAA---CAACTGCTA---TTTACTCAT---TTCAGAATTGGGTGT
C---AACATAGCAGGATAGGCGTC---------AC---TCG------AGTG------AGAAGAGCAA----------GAA
ATGGAGCCAGTAGACCCTAG
>JF320123/B/US/2006/502_1619_FL01
ATGGAACAAGCCCCAGAAGACCAAGGGCCACAAAGGGAACCAAACTATGCATGGACACTAGAGCTTTTAGAGGAGCTTAA
GAATGAAGCTGTTAGACACTTTCCTAGGATATGGCTCCATGGCTTAGGACAATATATCTATGACACTTATGGGGATACTG
GGGCAGGAGTGGAAG---CCATAATCAGAATTCTGCAA---CAACTGCTA---TTTACTCAT---TTCAGAATTGGGTGT
C---AACATAGCAGGATAGGCGTC---------AC---TCG------AGTG------AGAAGAGCAA----------GAA
ATGGAGCCAGTAGACCCTAG
>JF320124/B/US/2006/502_1619_FL10
ATGGAACAAGCCCCAGAAGACCAAGGGCCACAAAGGGAACCAAACTATGCATGGACACTAGAGCTTTTAGAGGAGCTTAA
GAATGAAGCTGTTAGACACTTTCCTAGGATATGGCTCCATGGCTTAGGACAATATATCTATAACACTTATGGGGATACTT
GGGCAGGAGTGGAAG---CCATAATCAGAATTCTGCAA---CAACTGCTA---TTTACTCAT---TTCAGAATTGGGTGT
C---AACATAGCAGGATAGGCGTC---------AC---TCG------AGTG------AGAAGAGCAA----------GAA
ATGGAGCCAGTAGACCCTAG
>JF320125/B/US/2006/502_1619_FL05
ATGGAACAAGCCCCAGAAGACCAAGGGCCACAAAGGGAACCAAACTATGCATGGACACTAGAGCTTTTAGAGGAGCTTAA
GAATGAAGCTGTTAGACACTTTCCTAGGATATGGCTCCATGGCTTAGGACAATATATCTATGACACTTATGGGGATACTT
GGGCAGGAGTGGAAG---CCATAATCAGAATTCTGCAA---CAACTGCTA---TTTACTCAT---TTCAGAATTGGGTGT
C---AACATAGCAGGATAGGCGTC---------AC---TCG------AGTG------AGAAGAGCAA----------GAA
ATGGAGCCAGTAGACCCTAG
>JF320126/B/US/2006/502_1619_FL06
ATGGAACAAGCCCCAGAAAACCAAGGGCCACAAAGGGAGCCAAACTATGCATGGACATTAGAACTTTTAGAGGAGCTTAA
GAATGAAGCTGTTAGACACTTTCCTGGGGTATGGCTCCATGGCTTAGGACAATATATCTATGAAACTTATGGGGATACTT
GGGCAGGAGTGGAAG---CCATAATAAGAATTCTGCAA---CAACTGCTA---TTTACTCAT---TTCAGAATTGGGTGT
C---AACATAGCAGGATAGGCGTC---------AC---TCG------AGTG------AGAAGAGCAA----------GAA
ATGGAGCCAGTAGACCCTAG
>JF320127/B/US/2006/502_1619_FL04
ATGGAACAAGCCCCAGAAGACCAAGGGCCACAAAGGGAACCAAACTATGCATGGACACTAGAGCTTTTAGAGGAGCTTAA
GAATGAAGCTGTTAGACACTTTCCTAGGATATGGCTCCATGGCTTAGGACAATATATCTATGACACTTATGGGGATACTT
GGGCAGGAGTGGAAG---CCATAATCAGAATTCTGCAA---CAACTGCTA---TTTACTCAT---TTCAGAATTGGGTGT
C---AACATAGCAGGATAGGCGTC---------AC---TCG------AGTG------AGAAGAGCAA----------GAA
ATGGAGCCAGTAGACCCTAG
>JF320128/B/US/2006/502_1619_FL07
ATGGAACAAGCCCCAGAAGACCAAGGGCCACAAAGGGAACCAAACTATGCATGGACACTAGAGCTTTTAGAGGAGCTTAA
GAATGAAGCTGTTAGACACTTTCCTAGGATATGGCTCCATGGCTTAGGACAATATATCTATGACACTTATGGGGATACTT
GGGCAGGAGTGGAAG---CCATAATCAGAATTCTGCAA---CAACTGCTA---TTTACTCAT---TTCAGAATTGGGTGT
C---AACATAGCAGGATAGGCGTC---------AC---TCG------AGTG------AGAAGAGCAA----------GAA
ATGGAGCCAGTAGACCCTAG
>JF320129/B/US/2006/502_1619_FL02
ATGGAACAAGCCCCAGAAGACCAAGGGCCACAAAGGGAACCAAACTATGCATGGACACTAGAGCTTTTAGAGGAGCTTAA
GAATGAAGCTGTTAGACACTTTCCTAGGATATGGCCCCATGGCTTAGGACAATATATCTATGACACTTATGGGGATACTT
GGGCAGGAGTGGAAG---CCATAATCAGAATTCTGCAA---CAACTGCTA---TTTACTCAT---TTCAGAATTGGGTGT
C---AACATAGCAGGATAGGCGTC---------AC---TCG------AGTG------AGAAGAGCAA----------GAA
ATGGAGCCAGTAGACCCTAG
>JF320144/B/US/2006/502_1211_FL04
ATGGAACAAGCCCCAGAAGATCAAGGACCACAGAGGGAGCCATACAATCAATGGGCACTAGAGCTCTTAGAGGAACTCAA
GAATGAAGCTGTGAGACATTTTCCTAGAGTATGGCTTCAAGGATTGGGGCAACATATCTATGAAACTTATGGGGATACTT
GGGTAGGAGTGGAAG---CCTTAATAAGAATTTTGCAA---CAACTGCTG---TTTATTCAT---TTCAGAATTGGATGT
C---ACCATAGCAGAATAGGTATT---------AT---GCG------ACAG------AGAAGAGCAA----------GGA
ATGGAGCCAGTAGATCCTAG
>JF320145/B/US/2006/502_2667_FL03
ATGGAACAAGCCCCGGAAGACCAAGGGCCGCAGAGAGAGCCATACAATGAATGGACACTAGAGATTTTAGAGGAGCTTAA
GAATGAAGCAGTTAGACATTTCCCTAGGGTATGGCTCCATGGCTTAGGACAACATATCTATGAAACTTATGGGGACACTT
GGGCAGGAGTGGAAG---CTATAATAAGAATTCTGCAA---CAACTGCTG---TTTATTCAT---TTCAGAATCGGGTGT
C---GCCATAGCAGAATAGGGATT---------AC---TCC------ACAG------AGGAGAGCAA----------GAA
ATGGAGCCCGTAGATCCTAG
>JF320146/B/US/2006/502_1211_FL05
ATGGAACAAGCCCCAGAAGATCAAGGACCACAGAGGGAGCCATACAATCAATGGGCACTAGAGCTCTTAGAGGAACTCAA
GAATGAAGCTGTGAGACATTTTCCTAGAGTATGGCTTCAAGGATTGGGGCAACATATCTATGAAACTTATGGGGATACTT
GGGTAGGAGTGGAAG---CCTTAATAAGAATTTTGCAA---CAACTGCTG---TTTATTCAT---TTCAGAATTGGATGT
C---ACCATAGCAGAATAGGTATT---------AT---GCG------ACAG------AGAAGAGCAA----------GGA
ATGGAGCCAGTAGATCCTAG
>JF320147/B/US/2006/502_2667_FL01
ATGGAACAAGCCCCGGAAGACCAAGGGCCGCAGAGAGAGCCATACAATGAATGGACACTAGAGATTTTAGAGGAGCTTAA
GAATGAAGCAGTTAGACATTTCCCTAGGGTATGGCTCCATGGCTTAGGACAACATATCTATGAAACTTATGGGGACACTT
GGGCAGGAGTGGAAG---CTATAATAAGAATTCTGCAA---CAACTGCTG---TTTATTCAT---TTCAGAATCGGGTGT
C---GCCATAGCAGAATAGGGATT---------AC---TCC------ACAG------AGGAGAGCAA----------GAA
ATGGAGCCCGTAGATCCTAG
>JF320148/B/US/2006/502_1211_FL02
ATGGAACAAGCCCCAGAAGATCAAGGACCACAGAGGGAGCCATACAATCAATGGGCACTAGAGCTCTTAGAGGAACTCAA
GAATGAAGCTGTGAGACATTTTCCTAGAGTATGGCTTCAAGGATTGGGGCAACATATCTATGAAACTTATGGGGATACTT
GGGTAGGAGTGGAAG---CCTTAATAAGAATTTTGCAA---CAACTGCTG---TTTATTCAT---TTCAGAATTGGATGT
C---ACCATAGCAGAATAGGTATT---------AT---GCG------ACAG------AGAAGAGCAA----------GGA
ATGGAGCCAGTAGATCCTAG
>JF320149/B/US/2006/502_1211_FL03
ATGGAACAAGCCCCAGAAGATCAAGGACCACAGAGGGAGCCATACAATCAATGGGCACTAGAGCTCTTAGAGGAACTCAA
GAATGAAGCTGTGAGACATTTTCCTAGAGTATGGCTTCAAGGATTGGGGCAACATATCTATGAAACTTATGGGGATACTT
GGGTAGGAGTGGAAG---CCTTAATAAGAATTTTGCAA---CAACTGCTG---TTTATTCAT---TTCAGAATTGGATGT
C---ACCATAGCAGAATAGGTATT---------AT---GCG------ACAG------AGAAGAGCAA----------GGA
ATGGAGCCAGTAGATCCTAG
>JF320150/B/US/2007/502_1478_wg4
ATGGAACAAGCCCCAGAAGATCAAGGGCCACAGAGAGAGCCACACAATGAATGGACACTAGAGCTCTTAGAGGAGCTTAA
GAATGAAGCTGTTAGACATTTTCCTAGGCCATGGCTCCATGGCTTGGGGCAGTATATCTATGAAACTTATGGGGATACTT
GGGCAGGAGTGCAAG---CCATAATAAGAATTCTGCAA---CAACTGCTG---TTTGTTCAT---TTCAGAATTGGGTGT
C---GACATAGCAGAATAGGCATT---------AC---TCA------ACGG------AGAAGAGCAA----------GAA
ATGGAGCCAGTAGATCCTAG
>JF320151/B/US/2006/502_1211_FL01
ATGGAACAAGCCCCAGAAGATCAAGGACCACAGAGGGAGCCATACAATCAATGGGCACTAGAGCTCTTAGAGGAACTCAA
GAATGAAGCTGTGAGACATTTTCCTAGAGTATGGCATCAAGGATTGGGGCAACATATCTATGAAACTTATGGGGATACTT
GGGTAGGAGTGGAAG---CCTTAATAAGAATTTTGCAA---CAACTGCTG---TTTATTCAT---TTCAGAATTGGATGT
C---ACCATAGCAGAATAGGTATT---------AT---GCG------ACAG------AGAAGAGCAA----------GGA
ATGGAGCCAGTAGATCCTAG
>JF320152/B/US/2006/502_2667_FL02
ATGGAACAAGCCCCGGAAGACCAAGGGCCGCAGAGAGAGCCATACAATGAATGGACACTAGAGATTTTAGAGGAGCTTAA
GAATGAAGCAGTTAGACATTTCCCTAGGGTATGGCTCCATGGCTTAGGACAACATATCTATGAAACTTATGGGGACACTT
GGGCAGGAGTGGAAG---CTATAATAAGAATTCTGCAA---CAACTGCTG---TTTATTCAT---TTCAGAATCGGGTGT
C---GCCATAGCAGAATAGGGATT---------AC---TCC------ACAG------AGGAGAGCAA----------GAA
ATGGAGCCCGTAGATCCTAG
>JF320153/B/US/2006/502_2667_FL04
ATGGAACAAGCCCCGGAAGACCAAGGGCCGCAGAGAGAGCCATACAATGAATGGACACTAGAGATTTTAGAGGAGCTTAA
GAATGAAGCAGTTAGACATTTCCCTAGGGTATGGCTCCATGGCTTAGGACAACATATCTATGAAACTTATGGGGACACTT
GGGCAGGAGTGGAAG---CTATAATAAGAATTCTGCAA---CAACTGCTG---TTTATTCAT---TTCAAAATCGGGTGT
C---GCCATAGCAGAATAGGGATT---------AC---TCC------ACAG------AGGAGAGCAA----------GAA
ATGGAGCCCGTAGATCCTAG
>JF320154/B/US/2006/502_2667_FL05
ATGGAACAAGCCCCGGAAGACCAAGGGCCGCAGAGAGAGCCATACAATGAATGGACACTAGAGATTTTAGAGGAGCTTAA
GAATGAAGCAGTTAGACATTTCCCTAGGGTATGGCTCCATGGCTTAGGACAACATATCTATGAAACTTATGGGGATACTT
GGGCAGGAGTGGAAG---CTATAATAAGAATTCTGCAA---CAACTGCTG---TTTATTCAT---TTCAGAATCGGGTGT
C---GCCATAGCAGAATAGGGATT---------AC---TCC------ACAG------AGGAGAGCAA----------GAA
ATGGAGCCCGTAGATCCTAG
>JF320155/B/US/2007/502_1478_wg2
ATGGAACAAGCCCCAGAAGATCAAGGGCCACAGAGAGAGCCACACAATGAATGGACACTAGAGCTCTTAGAGGAGCTTAA
GAATGAAGCTGTTAGACATTTTCCTAGGCCATGGCTCCATGGCTTGGGGCAGTATATCTATGAAACTTATGGGGATACTT
GGGCAGGAGTGCAAG---CCATAATAAGAATTCTGCAA---CAACTGCTG---TTTGTTCAT---TTCAGAATTGGGTGT
C---GACATAGCAGAATAGGCATT---------AC---TCA------ACGG------AGAAGAGCAA----------GAA
ATGGAGCCAGTAGATCCTAG
>JF320156/B/US/2007/502_1478_wg3
ATGGAACAAGCCCCAGAAGATCAAGGGCCACAGAGAGAGCCACACAATGAATGGACACTAGAGCTCTTAGAGGAGCTTAA
GAATGAAGCTGTTAGACATTTTCCTAGGCCATGGCTCCATGGCTTGGGGCAGTATATCTATGAAACTTATGGGGATACTT
GGGCAGGAGTGCAAG---CCATAATAAGAATTCTGCAA---CAACTGCTG---TTTGTTCAT---TTCAGAATTGGGTGT
C---GACATAGCAGAATAGGCATT---------AC---TCA------ACGG------AGAAGAGCAA----------GAA
ATGGAGCCAGTAGATCCTAG
>JF320157/B/US/2007/502_1478_wg5
ATGGAACAAGCCCCAGAAGATCAAGGGCCACAGAGAGAGCCACACAATGAATGGACACTAGAGCTCTTAGAGGAGCTTAA
GAATGAAGCTGTTAGACATTTTCCTAGGCCATGGCTCCATGGCTTGGGGCAGTATATCTATGAAACTTATGGGGATACTT
GGGCAGGAGTGCAAG---CCATAATAAGAATTCTGCAA---CAACTGCTG---TTTGTTCAT---TTCAGAATTGGGTGT
C---GACATAGCAGAATAGGCATT---------AC---TCA------ACGG------AGAAGAGCAA----------GAA
ATGGAGCCAGTAGATCCTAG
>JF320158/B/US/2007/502_1478_wg1
ATGGAACAAGCCCCAGAAGATCAAGGGCCACAGAGAGAGCCACACAATGAATGGACACTAGAGCTCTTAGAGGAGCTTAA
GAATGAAGCTGTTAGACATTTTCCTAGGCCATGGCTCCATGGCTTGGGGCAGTATATCTATGAAACTTATGGGGATACTT
GGGCAGGAGTGCAAG---CCATAATAAGAATTCTGCAA---CAACTGCTG---TTTGTTCAT---TTCAGAATTGGGTGT
C---GACATAGCAGAATAGGCATT---------AC---TCA------ACGG------AGAAGAGCAA----------GAA
ATGGAGCCAGTAGATCCTAG
>JF320160/B/US/2006/502_0923_wg07
ATGGAACAAGCCCCAGAAGATCAAGGGCCACAGAGGGAGCCATACAATGAATGGACACTAGAGCTTTTAGAGGAGCTTAA
GCATGAAGCTGTAAGACATTTTCCTAGGACATGGCTTCATGGTCTAGGGCAATACATCTATGAAACTTATGGGGATACTT
GGGCAGGAGTGGAGG---CCATAATAAGAATTCTGCAA---CAACTGCTG---TTTATTCAT---TTCAGAATTGGGTGC
C---GCCATAGCAGAATAGGCATT---------CA---GCT---------G------AGGAGAGCAA----------GAA
ATGGAGCCAGTAGATCCTAG
>JF320161/B/US/2006/502_0923_wg04
ATGGAACAAGCCCCAGAAGATCAAGGGCCACAGAGGGAGCCATACAATGAATGGACACTAGAGCTTTTAGAGGAGCTTAA
GCATGAAGCTGTAAGACATTTTCCTAGGACATGGCTTCATGGTCTAGGGCAATACATCTATGAAACTTATGGGGATACTT
GGGCAGGAGTGGAGG---CCATAATAAGAATTCTGCAA---CAACTGCTG---TTTATTCAT---TTCAGAATTGGGTGC
C---GCCATAGCAGAATAGGCATT---------CA---GCT---------G------AGGAGAGCAA----------GAA
ATGGAGCCAGTAGATCCTAG
>JF320162/B/US/2006/502_0923_wg01
ATGGAACAAGCCCCAGAAGATCAAGGGCCACAGAGGGAGCCATACAATGAATGGACACTAGAGCTTTTAGAGGAGCTTAA
GCATGAAGCTGTAAGACATTTTCCTAGGACATGGCTTCATGGTCTAGGGCAATACATCTATGAAACTTATGGGGATACTT
GGGCAGGAGTGGAGG---CCATAATAAGAATTCTGCAA---CAACTGCTG---TTTATTCAT---TTCAGAATTGGGTGC
C---GCCATAGCAGAATAGGCATT---------CA---GCT---------G------AGGAGAGCAA----------GAA
ATGGAGCCAGTAGATCCTAG
>JF320163/B/US/2006/502_0923_wg02
ATGGAACAAGCCCCAGAAGATCAAGGGCCACAGAGGGAGCCATACAATGAATGGACACTAGAGCTTTTAGAGGAGCTTAA
GCATGAAGCTGTAAGACATTTTCCTAGGACATGGCTTCATGGTCTAGGGCAATACATCTATGAAACTTATGGGGATACTT
GGGCAGGAGTGGAGG---CCATAATAAGAATTCTGCAA---CAACTGCTG---TTTATTCAT---TTCAGAATTGGGTGC
C---GCCATAGCAGAATAGGCATT---------CA---GCT---------G------AGGAGAGCAA----------GAA
ATGGAGCCAGTAGATCCTAG
>JF320164/B/US/2006/502_0923_wg08
ATGGAACAAGCCCCAGAAGATCAAGGGCCACAGAGGGAGCCATACAATGAATGGACACTAGAGCTTTTAGAGGAGCTTAA
GCATGAAGCTGTAAGACATTTTCCTAGGACATGGCTTCATGGTCTAGGGCAATACATCTATGAAACTTATGGGGATACTT
GGGCAGGAGTGGAGG---CCATAATAAGAATTCTGCAA---CAACTGCTG---TTTATTCAT---TTCAGAATTGGGTGC
C---GCCATAGCAGAATAGGCATT---------------CA------ACTG------AGGAGAGCAA----------GAA
ATGGAGCCAGTAGATCCTAG
>JF320165/B/US/2006/502_0923_wg03
ATGGAACAAGCCCCAGAAGATCAAGGGCCACAGAGGGAGCCATACAATGAATGGACACTAGAGCTTTTAGAGGAGCTTAA
GCATGAAGCTGTAAGACATTTTCCTAGGACATGGCTTCATGGTCTAGGGCAATACATCTATGAAACTTATGGGGATACTT
GGGCAGGAGTGGAGG---CCATAATAAGAATTCTGCAA---CAACTGCTG---TTTATTCAT---TTCAGAATTGGGTGC
C---GCCATAGCAGAATAGGCATT---------CA---GCT---------G------AGGAGAGCAA----------GAA
ATGGAGCCAGTAGATCCTAG
>JF320166/B/US/2006/502_0923_wg06
ATGGAACAAGCCCCAGAAGATCAAGGGCCACAGAGGGAGCCATACAATGAATGGACACTAGAGCTTTTAGAGGAGCTTAA
GCATGAAGCTGTAAGACATTTTCCTAGGACATGGCTTCATGGTCTAGGGCAATACATCTATGAAACTTATGGGGATACTT
GGGCAGGAGTGGAGG---CCATAATAAGAATTCTGCAA---CAACTGCTG---TTTATTCAT---TTCAGAATTGGGTGC
C---GCCATAGCAGAATAGGCATT---------CA---GCT---------G------AGGAGAGCAA----------GAA
ATGGAGCCAGTAGATCCTAG
>JF320167/B/US/2006/502_0923_wg05
ATGGAACAAGCCCCAGAAGATCAAGGGCCACAGAGGGAGCCATACAATGAATGGACACTAGAGCTTTTAGAGGAGCTTAA
GCATGAAGCTGTAAGACATTTTCCTAGGACATGGCTTCATGGTCTAGGGCAATACATCTATGAAACTTATGGGGATACTT
GGGCAGGAGTGGAGG---CCATAATAAGAATTCTGCAA---CAACTGCTG---TTTATTCAT---TTCAGAATTGGGTGC
C---GCCATAGCAGAATAGGCATT---------CA---GCT---------G------AGGAGAGCAA----------GAA
ATGGAGCCAGTAGATCCTAG
>JF320169/B/US/2006/502_1055_FL01
ATGGAACAAGCCCCAGAAGACCAAGGGCCACAAAGGGAGCCATACAATGAGTGGACACTAGAGCTTTTAGAGGAACTTAA
GCATGAAGCTGTCAGACACTTTCCTAGGCTTTGGCTCCATGGCTTAGGGCAACATATCTATGAAACTTATGGGGATACTT
GGGCAGGAGTGGAAG---CCCTAATAAGAATGCTGCAA---CAACTGATC---TTTGTCCAT---TTCAGAATTGGATGT
C---GACATAGCAGGATAGGCAGT---------TT---GCG------ACGG------AGGAGAGCAA----------GAA
ATGGAGCCAGTAGATCCTAG
>JF320171/B/US/2006/502_1055_FL02
ATGGAACAAGCCCCAGAAGACCAAGGGCCACAAAGGGAGCCATACAATGAGTGGACACTAGAGCTTTTAGAGGAACTTAA
GCATGAAGCTGTCAGACACTTTCCTAGGCTTTGGCTCCATGGCTTAGGGCAACATATCTATGAAACTTATGGGGATACTT
GGGCAGGAGTGGAAG---CCCTAATAAGAATGCTGCAA---CAACTGATC---TTTGTCCAT---TTCAGAATTGGATGT
C---GACATAGCAGGATAGGCAGT---------TT---GCG------ACGG------AGGAGAGCAA----------GAA
ATGGAGCCAGTAGATCCTAG
>JF320179/B/US/2007/502_1897_wg2
ATGGAACAAGCCCCAGAGGACCAAGGGCCACAGAGGGAGCCATACAATGAATGGACACTAGAGCTTTTAGAGGAACTTAA
GAGAGAAGCTGTTAGACATTTTCCTAGGCCATGGCTCCATAGCTTAGGACAACATATCTATGAAACTTATGGGGATACTT
GGACAGGAGTGGAAG---CCATAATAAGAATTCTGCAA---CAACTGCTG---TTTATTCAT---TTCAGAATTGGATGT
C---AACATAGCAGAATAGGCATT---------AT---TCA------ACAGAGG---AGGAGAGCTA----------GGA
ATGGAGCCAGTAGATCATAA
>JF320181/B/US/2007/502_1897_wg4
ATGGAACAAGCCCCAGAGGACCAAGGGCCACAGAGGGAGCCATACAATGAATGGACACTAGAGCTTTTAGAGGAACTTAA
GAGAGAAGCTGTTAGACATTTTCCTAGGCCATGGCTCCATAGCTTAGGACAACATATCTATGAAACTTATGGGGATACTT
GGACAGGAGTGGAAG---CCATAATAAGAATTCTGCAA---CAACTGCTG---TTTATTCAT---TTCAGAATTGGATGT
C---AACATAGCAGAATAGGCATT---------AT---TCA------ACAGAGG---AGGAGAGCTA----------GGA
ATGGAGCCAGTAGATCATAA
>JF320182/B/US/2007/502_1897_wg6
ATGGAACAAGCCCCAGAGGACCAAGGGCCACAGAGGGAGCCATACAATGAATGGACACTAGAGCTTTTAGAGGAACTTAA
GAGAGAAGCTGTTAGACATTTTCCTAGGCCATGGCTCCATAGCTTAGGACAACATATCTATGAAACTTATGGGGATACTT
GGACAGGAGTGGAAG---CCATAATAAGAATTCTGCAA---CAACTGCTG---TTTATTCAT---TTCAGAATTGGATGT
C---AACATAGCAGAATAGGCATT---------AT---TCA------ACAGAGG---AGGAGAGCTA----------GGA
ATGGAGCCAGTAGATCATAA
>JF320183/B/PE/2006/502_0491_wg5
ATGGAACGAGCCCCAGAAGACCAAGGGCCACAGAGGGAGCCATACAACGAATGGACACTAGAGCTTCTAGAGGAGCTTAA
GAATGAAGCTAGTAGACATTTCCCTAGGGTGTGGCTCCATGGCTTAGGGCAATATATTTATGAAACTTATGGGGATACTT
GGGCAGGAGTGGAAG---CCATAATAAGAATGCTACAA---CAACTACTG---TTTATTCAT---TTCAGAATTGGGTGT
C---GACATAGCAGGATAGGTATT---------AC---TCG------ACAG------AGAAGAGCAA----------GAA
ATGGAGCCAGTAGATCCTAA
>JF320185/B/US/2005/502_2136_FL02
ATGGAACAAGCCCCAGAAGACCAAGGGCCACAAAGGGAGCCATACAATGAATGGACACTAGAGCTTTTAGAGGAGCTTAA
GAATGAAGCAGTTAGACATTTTCCCAGGGTGTGGCTTCATGGCTTAGGGCAACACATCTATGAAACTTATGGAGATACTT
GGGCAGGGGTGGAAG---CCATAATAAGAATTCTGCAA---CAACTGTTG---TTTATTCAT---TTCAGAATTGGGTGT
C---AACATAGCAGGATAGGCATT---------AT---TCG------ACAG------AGGAGAGCAA----------GAA
ATGGATCCAGTAGATCCTAG
>JF320186/B/PE/2006/502_0648_FL03
ATGGAACAAGCCCCGGAAGACCAAGGGCCACAGAGGGAGCCATACAATGAATGGACACTAGAGCTTTTAGAGGAACTTAA
GAATGAAGCTGTTAGACATTTTCCTAGGCCATGGCTCCATGGCTTAGGGCAATACATCTATGAAACTTATGGGGATACTT
GGGCAGGGGTGCAAG---CCATAATAAGAATGCTGCAA---CACCTGCTG---TTTACTCAT---TTCAGGATTGGGTGT
C---GACATAGCAGAATAGGCATTACTGGCCCTAA---TCA------ACAA------AGGAGAACAA----------GAA
ATGGAACCAATAGATCCTAG
>JF320187/B/PE/2006/502_0491_wg3
ATGGAACGAGCCCCAGAAGACCAAGGGCCACAGAGGGAGCCATACAACGAATGGACACTAGAGCTTCTAGAGGAGCTTAA
GAATGAAGCTAGTAGACATTTCCCTAGGGTGTGGCTCCATGGCTTAGGGCAATATATTTATGAAACTTATGGGGATACTT
GGGCAGGAGTGGAAG---CCATAATAAGAATGCTACAA---CAACTACTG---TTTATTCAT---TTCAGAATTGGGTGT
C---GACATAGCAGGATAGGTATT---------AC---TCG------ACAG------AGAAGAGCAA----------GAA
ATGGAGCCAGTAGATCCTAA
>JF320188/B/US/2005/502_2136_FL03
ATGGAACAAGCCCCAGAAGACCAAGGGCCACAAAGGGAGCCATACAATGAATGGACACTAGAGCTTTTAGAGGAGCTTAA
GAATGAAGCAGTTAGACATTTTCCCAGGGTGTGGCTTCATGGCTTAGGGCAACACATCTATGAAACTTATGGAGATACTT
GGGCAGGGGTGGAAG---CCATAATAAGAATTCTGCAA---CAACTGTTG---TTTATTCAT---TTCAGAATTGGGTGT
C---AACATAGCAGGATAGGCATT---------AT---TCG------ACAG------AGGAGAGCAA----------GAA
ATGGATCCAGTAGATCCTAG
>JF320189/B/PE/2007/502_2622_wg1
ATGGAACAAGTCCCAGAAGACCAAGGGCCACAGAGGGAGCCATTCAATGAGTGGACACTAGAGCTTTTAGAGGAACTTAA
GAGTGAAGCTGTTAGACATTTTCCTAGGGCATGGCTCCATGGCTTAGGGCAACATATTTATGAAACTTATGGGGATACTT
GGGCAGGAGTAGAAG---CCATAATAAGAACTCTGCAA---CAACTGCTG---TTTATTCAT---TTCAGGATTGGGTGT
C---GACATAGCAGAATAGGCATT---------AC---TCC------ACAG------AGGAGAGCAA----------GAA
ATGGAGCCGGTAGATCCTAG
>JF320190/B/US/2005/502_2136_FL05
ATGGAACAAGCCCCAGAAGACCAAGGGCCACAAAGGGAGCCATACAATGAATGGACACTAGAGCTTTTAGAGGAGCTTAA
GAATGAAGCAGTTAGACATTTTCCCAGGGTGTGGCTTCATGGCTTAGGGCAACACATCTATGAAACTTATGGAGATACTT
GGGCAGGGGTGGAAG---CCATAATAAGAATTCTGCAA---CAACTGTTG---TTTATTCAT---TTCAGAATTGGGTGT
C---AACATAGCAGGATAGGCATT---------AT---TCG------ACAG------AGGAGAGCAA----------GAA
ATGGATCCAGTAGATCCTAG
>JF320191/B/PE/2007/502_0525_wg5
ATGGAACAAGCCCCGGAAGACCAAGGGCCACAGAGGGAGCCATACAATGAATGGACACTAGAGCTTTTAGAAGAGCTTAA
GAATGAAGCTGTTAGACACTTTCCTAGGGTATGGCTCCATGGCTTAGGACAATATATCTATGAAACATATGGGGATACTT
GGGCAGGAGTAGAAG---CCATAATAAGAATTCTGCAA---CATCTGCTG---TTTATTCAT---TTCAGAATTGGGTGT
C---AACATAGCAGAATAGGCATC---------AC---TCG------ACAG------AGGAGAGCAA----------GAA
ATGGAGCCAGTAGATCCTAA
>JF320192/B/US/2005/502_2136_FL04
ATGGAACAAGCCCCAGAAGACCAAGGGCCACAAAGGGAGCCATACAATGAATGGACACTAGAGCTTTTAGAGGAGCTTAA
GAATGAAGCAGTTAGACATTTTCCCAGGGTGTGGCTTCATGGCTTAGGGCAACACATCTATGAAACTTATGGAGATACTT
GGGCAGGGGTGGAAG---CCATAATAAGAATTCTGCAA---CAACTGTTG---TTTATTCAT---TTCAGAATTGGGTGT
C---AACATAGCAGGATAGGCATT---------AT---TCG------ACAG------AGGAGAGCAA----------GAA
ATGGATCCAGTAGATCCTAG
>JF320193/B/PE/2006/502_0648_FL05
ATGGAACAAGCCCCGGAAGACCAAGGGCCACAGAGGGAGCCATACAATGAATGGACACTAGAGCTTTTAGAGGAACTTAA
GAATGAAGCTGTTAGACATTTTCCTAGGCCATGGCTCCATGGCTTAGGGCAATACATCTATGAAACTTATGGGGATACTT
GGGCAGGGGTGCAAG---CCATAATAAGAATGCTGCAA---CACCTGCTG---TTTACTCAT---TTCAGGATTGGGTGT
C---GACATAGCAGAATAGGCATTACTGGCCCTAA---TCA------ACAA------AGGAGAACAA----------GAA
ATGGAACCAATAGATCCTAG
>JF320194/B/US/2005/502_2136_FL01
ATGGAACAAGCCCCAGAAGACCAAGGGCCACAAAGGGAGCCATACAATGAATGGACACTAGAGCTTTTAGAGGAGCTTAA
GAATGAAGCAGTTAGACATTTTCCCAGGGTGTGGCTTCATGGCTTAGGGCAACACATCTATGAAACTTATGGAGATACTT
GGGCAGGGGTGGAAG---CCATAATAAGAATTCTGCAA---CAACTGTTG---TTTATTCAT---TTCAGAATTGGGTGT
C---AACATAGCAGGATAGGCATT---------AT---TCG------ACAG------AGGAGAGCAA----------GAA
ATGGATCCAGTAGATCCTAG
>JF320195/B/PE/2007/502_0525_wg2
ATGGAACAAGCCCCGGAAGACCAAGGGCCACAGAGGGAGCCATACAATGAATGGACACTAGAGCTTTTAGAAGAGCTTAA
GAATGAAGCTGTTAGACACTTTCCTAGGGTATGGCTCCATGGCTTAGGACAATATATCTATGAAACATATGGGGATACTT
GGGCAGGAGTAGAAG---CCATAATAAGAATTCTGCAA---CATCTGCTG---TTTATTCAT---TTCAGAATTGGGTGT
C---AACATAGCAGAATAGGCATC---------AC---TCG------ACAG------AGGAGAGCAA----------GAA
ATGGAGCCAGTAGATCCTAA
>JF320196/B/PE/2006/502_0841_FL03
ATGGAACGAGCCCCAGAAGACCAAGGGCCACAGAGGGAGCCATACCATGACTGGACACTAGAGCTTTTAGAGGAACTTAA
GAATGAAGCTGTTAGACATTTTCCTAGGCCATGGCTCCATGGCTTAGGGCAATATATCTATGAAACTTATGGAGATACTT
GGACAGGAGTGCAAG---CCTTACTAAGAATTCTGCAA---CAAATGCTG---TTTATTCAT---TTCAGGATTGGGTGT
C---AACATAGCAGAATAGGCATT---------AA---TCC------ACAG------AGAAGAACAA----------GAA
ATGGAGCCAATAGATCCTAG
>JF320197/B/US/2007/502_2289_05
ATGGAACAAGCCCCAGAAGACCAAGGGCCACAGAGAGAGCCATACAATGAATGGACATTAGAGATTTTAGAGGACCTTAA
GAATGAAGCTGTTAGACACTTTCCTAGGCCATGGCTACATGGACTAGGACAACATATCTATGAAACCTATGGGGATACTT
GGGAAGGAGTAGAGG---CCATAATAAGAATTCTGCAA---CAACTGCTG---TTTACTCAT---TTCAGAATTGGATGT
C---GACATAGCAGAATAGGCATT---------AC---TCC------ATCG------AGGAGAGCAA----------GAA
ATGGATCCAGTAGATCCTAG
>JF320198/B/PE/2007/502_1047_wg4
ATGGAACAAGCCCCAGAAGACCAAGGACCACAGAGGGAGCCATTCAATGAATGGACACTAGAACTTTTAGAGGAACTTAA
GAGAGAAGCTGTTAGACATTTTCCTAGGGCATGGCTCCATAACTTAGGACAATATATCTATGAAACTTATGGGGATACTT
GGGCAGGAGTGATAG---CCATAATAAGAATACTAAAT---CAAATGCTG---TTTATTCAT---TACAGAATTGGGTGT
C---ATCATAGCAGAATAGGCATT---------TC---TCG------------------AAGAGCAA----------GAA
ATGGAGCCAGTAGACCCTAG
>JF320199/B/PE/2007/502_0525_wg4
ATGGAACAAGCCCCGGAAGACCAAGGGCCACAGAGGGAGCCATACAATGAATGGACACTAGAGCTTTTAGAAGAGCTTAA
GAATGAAGCTGTTAGACACTTTCCTAGGGTATGGCTCCATGGCTTAGGACAATATATCTATGAAACATATGGGGATACTT
GGGCAGGAGTAGAAG---CCATAATAAGAATTCTGCAA---CATCTGCTG---TTTATTCAT---TTCAGAATTGGGTGT
C---AACATAGCAGAATAGGCATC---------AC---TCG------ACAG------AGGAGAGCAA----------GAA
ATGGAGCCAGTAGATCCTAA
>JF320200/B/US/2007/502_2289_06
ATGGAACAAGCCCCAGAAGACCAAGGGCCACAGAGAGAGCCATACAATGAATGGACATTAGAGATTTTAGAGGACCTTAA
GAATGAAGCTGTTAGACACTTTCCTAGGCCATGGCTACATGGACTAGGACAACATATCTATGAAACCTATGGGGATACTT
GGGAAGGAGTAGAGG---CCATAATAAGAATTCTGCAA---CAACTGCTG---TTTACTCAT---TTCAGAATTGGATGT
C---GACATAGCAGAATAGGCATT---------AC---TCC------ATCG------AGGAGAGCAA----------GAA
ATGGATCCAGTAGATCCTAG
>JF320201/B/PE/2006/502_0648_FL04
ATGGAACAAGCCCCGGAAGACCAAGGGCCACAGAGGGAGCCATACAATGAATGGACACTAGAGCTTTTAGAGGAACTTAA
GAATGAAGCTGTTAGACATTTTCCTAGGCCATGGCTCCATGGCTTAGGGCAATACATCTATGAAACTTATGGGGATACTT
GGGCAGGGGTGCAAG---CCATAATAAGAATGCTGCAA---CACCTGCTG---TTTACTCAT---TTCAGGATTGGGTGT
C---GACATAGCAGAATAGGCATTACTGGCCCTAA---TCA------ACAA------AGGAGAACAA----------GAA
ATGGAACCAATAGATCCTAG
>JF320202/B/US/2007/502_2289_02
ATGGAACAAGCCCCAGAAGACCAAGGGCCACAGAGAGAGCCATACAATGAATGGACATTAGAGATTTTAGAGGACCTTAA
GAATGAAGCTGTTAGACACTTTCCTAGGCCATGGCTACATGGACTAGGACAACATATCTATGAAACCTATGGGGATACTT
GGGAAGGRGTAGAGG---CCATAATAAGAATTCTGCAA---CAACTGCTG---TTTACTCAT---TTCAGAATTGGATGT
C---GACATAGCAGAATAGGCATT---------AC---TCC------ATCG------AGGAGAGCAA----------GAA
ATGGATCCAGTAGATCCTAG
>JF320203/B/PE/2006/502_0524_FL03
ATGGAACAAGCCCCGGAAGACCAAGGGCCACAGAGGGAACCACACAATGAGTGGACACTAGAACTTTTAGAGGAGCTTAA
GAGTGAAGCTGTTAGACATTTTCCTAGGACATGGCTCCATGGATTAGGACAACATATCTATGAAACTTATGGGGATACCT
GGGAAGGAGTGGAAG---CCATAGTAAGAATTCTGCAA---CAACTGCTG---TTTATTCAT---TTCAGAATTGGGTGT
C---GACATAGCAGAATAGGCATT---------AT---TCG------ACAG------AGGAGAGCAA----------GAA
ATGGAGCCAGTAGATCCTAA
>JF320204/B/PE/2007/502_0525_wg1
ATGGAACAAGCCCCGGAAGACCAAGGGCCACAGAGGGAGCCATACAATGAATGGACACTAGAGCTTTTAGAAGAGCTTAA
GAATGAAGCTGTTAGACACTTTCCTAGGGTATGGCTCCATGGCTTAGGACAATATATCTATGAAACATATGGGGATACTT
GGGCAGGAGTAGAAG---CCATAATAAGAATTCTGCAA---CATCTGCTG---TTTATTCAT---TTCAGAATTGGGTGT
C---AACATAGCAGAATAGGCATC---------AC---TCG------ACAG------AGGAGAGCAA----------GAA
ATGGAGCCAGTAGATCCTAA
>JF320205/B/US/2007/502_2289_03
ATGGAACARGCCCCAGAAGACCAAGGGCCACAGAGAGAGCCATACGATGAATGGACATTAGAGATTTTAGAGGACCTTAA
GAATGAAGCTGTTAGACACTTTCCTAGGCCATGGCTACATGGACTAGGACAACATATCTATGAAACCTATGGGGATACTT
GGGAAGGAGTAGAGG---CCATAATAAGAATTCTGCAA---CAACTGCTG---TTTACTCAT---TTCAGAATTGGATGT
C---GACATAGCAGAATAGGCATT---------AC---TCC------ATCG------AGGAGAACAA----------GAA
ATGGATCCAGTAGATCCTAG
>JF320206/B/PE/2007/502_2622_wg3
ATGGAACAAGTCCCAGAAGACCAAGGGCCACAGAGGGAGCCATTCAATGAGTGGACACTAGAGCTTTTAGAGGAACTTAA
GAGTGAAGCTGTTAGACATTTTCCTAGGGCATGGCTCCATGGCTTAGGGCAACATATCTATGAAACTTATGGGGATACTT
GGGCAGGAGTAGAAG---CCATAATAAGAACTCTGCAA---CAACTGCTG---TTTATTCAT---TTCAGGATTGGGTGT
C---GACATAGCAGAATAGGCATT---------AC---TCC------ACAG------AGGAGAGCAA----------GAA
ATGGAGCCGGTAGATCCTAG
>JF320207/B/US/2007/502_2289_04
ATGGAACAAGCCCCAGAAGACCAAGGGCCACAGAGAGAGCCATACAATGAATGGACATTAGAGATTTTAGAGGACCTTAA
GAATGAAGCTGTTAGACACTTTCCTAGGCCATGGCTACATGGACTAGGACAACATATCTATGAAACCTATGGGGATACTT
GGGAAGGAGTAGAGG---CCATAATAAGAATTCTGCAA---CAACTGCTG---TTTACTCAT---TTCAGAATTGGATGT
C---GACATAGCAGAATAGGCATT---------AC---TCC------ATCG------AGGAGAGCAA----------GAA
ATGGATCCAGTAGATCCTAG
>JF320208/B/PE/2006/502_0841_FL04
ATGGAACGAGCCCCAGAAGACCAAGGGCCACAGAGGGAGCCATACCATGACTGGACACTAGAGCTTTTAGAGGAACTTAA
GAATGAAGCTGTTAGACATTTTCCTAGGCCATGGCTCCATGGCTTAGGGCAATATATCTATGAAACTTATGGAGATACTT
GGACAGGAGTGCAAG---CCTTACTAAGAATTCTGCAA---CAAATGCTG---TTTATTCAT---TTCAGGATTGGGTGT
C---AACATAGCAGAATAGGCATT---------AA---TCC------ACAG------AGAAGAACAA----------GAA
ATGGAGCCAATAGATCCTAG
>JF320209/B/PE/2006/502_0491_wg1
ATGGAACGAGCCCCAGAAGACCAAGGGCCACAGAGGGAGCCATACAACGAATGGACACTAGAGCTTCTAGAGGAGCTTAA
GAATGAAGCTAGTAGACATTTCCCTAGGGTGTGGCTCCATGGCTTAGGGCAATATATTTATGAAACTTATGGGGATACTT
GGGCAGGAGTGGAAG---CCATAATAAGAATGCTACAA---CAACTACTG---TTTATTCAT---TTCAGAATTGGGTGT
C---GACATAGCAGGATAGGTATT---------AC---TCG------ACAG------AGAAGAGCAA----------GAA
ATGGAGCCAGTAGATCCTAA
>JF320211/B/PE/2007/502_2622_wg5
ATGGAACAAGTCCCAGAAGACCAAGGGCCACAGAGGGAGCCATTCAATGAGTGGACACTAGAGCTTTTAGAGGAACTTAA
GAGTGAAGCTGTTAGACATTTTCCTAGGGCATGGCTCCATGGCTTAGGGCAACATATCTATGAAACTTATGGGGATACTT
GGGCAGGAGTAGAAG---CCATAATAAGAACTCTGCAA---CAACTGCTG---TTTATTCAT---TTCAGAATTGGGTGT
C---GACATAGCAGAATAGGCATT---------AC---TCC------ACAG------AGGAGAGCAA----------GAA
ATGGAGCCGGTAGATCCTAG
>JF320212/B/PE/2006/502_0491_wg4
ATGGAACGAGCCCCAGAAGACCAAGGGCCACAGAGGGAGCCATACAACGAATGGACACTAGAGCTTCTAGAGGAGCTTAA
GAATGAAGCTAGTAGACATTTCCCTAGGGTGTGGCTCCATGGCTTAGGGCAATATATTTATGAAACTTATGGGGATACTT
GGGCAGGAGTGGAAG---CCATAATAAGAATGCTACAA---CAACTACTG---TTTATTCAT---TTCAGAATTGGGTGT
C---GACATAGCAGGATAGGTATT---------AC---TCG------ACAG------AGAAGAGCAA----------GAA
ATGGAGCCAGTAGATCCTAA
>JF320213/B/PE/2007/502_0525_wg3
ATGGAACAAGCCCCGGAAGACCAAGGGCCACAGAGGGAGCCATACAATGAATGGACACTAGAGCTTTTAGAAGAGCTTAA
GAATGAAGCTGTTAGACACTTTCCTAGGGTATGGCTCCATGGCTTAGGACAATATATCTATGAAACATATGGGGATACTT
GGGCAGGAGTAGAAG---CCATAATAAGAATTCTGCAA---CATCTGCTG---TTTATTCAT---TTCAGAATTGGGTGT
C---AACATAGCAGAATAGGCATC---------AC---TCG------ACAG------AGGAGAGCAA----------GAA
ATGGAGCCAGTAGATCCTAA
>JF320214/B/PE/2006/502_0524_FL08
ATGGAACAAGCCCCGGAAGACCAAGGGCCACAGAGGGAACCACACAATGAGTGGACACTAGAACTTTTAGAGGAGCTTAA
GAGTGAAGCTGTTAGACATTTTCCTAGGACATGGCTCCATGGATTAGGGCACCATATCTATGAAACTTATGGGGATACCT
GGGAAGGAGTGGAAG---CCATAGTAAGAATTCTGCAA---CAACTGCTG---TTTATTCAT---TTCAGAATTGGGTGT
C---GACATAGCAGAATAGGCATT---------AT---TCG------ACAG------AGGAGAGCAA----------GAA
ATGGAGCCAGTAGATCCTAA
>JF320215/B/PE/2006/502_0648_FL02
ATGGAACAAGCCCCGGAAGACCAAGGGCCACAGAGGGAGCCATACAATGAATGGACACTAGAGCTTTTAGAGGAACTTAA
GAATGAAGCTGTTAGACATTTTCCTAGGCCATGGCTCCATGGCTTAGGGCAATACATCTATGAAACTTATGGGGATACTT
GGGCAGGGGTGCAAG---CCATAATAAGAATGCTGCAA---CACCTGCTG---TTTACTCAT---TTCAGGATTGGGTGT
C---GACATAGCAGAATAGGCATTACTGGCCCTAA---TCA------ACAA------AGGAGAACAA----------GAA
ATGGAACCAATAGATCCTAG
>JF320216/B/PE/2007/502_1047_wg3
ATGGAACAAGCCCCAGAAGACCAAGGACCACAGAGGGAGCCATTCAATGAATGGACACTAGAACTTTTAGAGGAACTTAA
GAGAGAAGCTGTTAGACATTTTCCTAGGGCATGGCTCCATAACTTAGGACAATATATCTATGAAACTTATGGGGATACTT
GGGCAGGAGTGATAG---CCATAATAAGAATACTAAAT---CAAATGCTG---TTTATTCAT---TACAGAATTGGGTGT
C---ATCATAGCAGAATAGGCATT---------TC---TCG------------------AAGAGCAA----------GAA
ATGGAGCCAGTAGACCCTAG
>JF320217/B/PE/2007/502_2622_wg2
ATGGAACAAGTCCCAGAAGACCAAGGGCCACAGAGGGAGCCATTCAATGAGTGGACACTAGAGCTTTTAGAGGAACTTAA
GAGTGAAGCTGTTAGACATTTTCCTAGGGCATGGCTCCATGGCTTAGGGCAACATATCTATGAAACTTATGGGGATACTT
GGGCAGGAGTAGAAG---CCATAATAAGAACTCTGCAA---CAACTGCTG---TTTATTCAT---TTCAGGATTGGGTGT
C---GACATAGCAGAATAGGCATT---------AC---TCC------ACAG------AGGAGAGCAA----------GAA
ATGGAGCCGGTAGATCCTAG
>JF320218/B/PE/2006/502_0841_FL05
ATGGAACGAGCCCCAGAAGACCAAGGGCCACAGAGGGAGCCATACCATGACTGGACACTAGAGCTTTTAGAGGAACTTAA
GAATGAAGCTGTTAGACATTTTCCTAGGCCATGGCTCCATGGCTTAGGGCAATATATCTATGAAACTTATGGAGATACTT
GGACAGGAGTGCAAG---CCTTACTAAGAATTCTGCAA---CAAATGCTG---TTTATTCAT---TTCAGGATTGGGTGT
C---AACATAGCAGAATAGGCATT---------AA---TCC------ACAG------AGAAGAACAA----------GAA
ATGGAGCCAATAGATCCTAG
>JF320219/B/PE/2006/502_0524_FL07
ATGGAACAAGCCCCGGAAGACCAAGGGCCACAGAGGGAACCACACAATGAGTGGACACTAGAACTTTTAGAGGAGCTTAA
GAGTGAAGCTGTTAGACATTTTCCTAGGACATGGCTTCATGGATTAGGGCAACATATCTATGAAACTTATGGGGATACCT
GGGAAGGAGTGGAAG---CCATAGTAAGAATTCTGCAA---CAACTGCTG---TTTATTCAT---TTCAGAATTGGGTGT
C---GACATAGCAGAATAGGCATT---------AT---TCG------ACAG------AGGAGAGCAA----------GAA
ATGGAGCCAGTAGATCCTAA
>JF320220/B/PE/2007/502_2622_wg4
ATGGAACAAGTCCCAGAAGACCAAGGGCCACAGAGGGAGCCATTCAATGAGTGGACACTAGAGCTTTTAGAGGAACTTAA
GAGTGAAGCTGTTAGACATTTTCCTAGGGCATGGCTCCATGGCTTAGGGCAACATATCTATGAAACTTATGGGGATACTT
GGGCAGGAGTAGAAG---CCATAATAAGAACTCTGCAA---CAACTGCTG---TTTATTCAT---TTCAGGATTGGGTGT
C---GACATAGCAGAATAGGCATT---------AC---TCC------ACAG------AGGAGAGCAA----------GAA
ATGGAGCCGGTAGATCCTAG
>JF320221/B/PE/2006/502_0524_FL02
ATGGAACAAGCCCCGGAAGACCAAGGGCCACAGAGGGAACCACACAATGAGTGGACACTAGAACTTTTAGAGGAGCTTAA
GAGTGAAGCTGTTAGACATTTTCCTAGGACATGGCTCCATGAATTAGGGCAACATATCTATGAAACTTATGGGGATACCT
GGGAAGGAGTGGAAG---CCATAGTAAGAATTCTGCAA---CAACTGCTG---TTTATTCAT---TTCAGAATTGGGTGT
C---GACATAGCAGAATAGGCATT---------AT---TCG------ACAG------AGGAGAGCAA----------GAA
ATGGAGCCAGTAGATCCTAA
>JF320222/B/PE/2006/502_0524_FL09
ATGGAACAAGCCCCGGAAGACCAAGGGCCACAGAGGGAACCACACAATGAGTGGACACTAGAACTTTTAGAGGAGCTTAA
GAGTGAAGCTGTTAGACATTTTCCTAGGACATGGCTCCATGGATTAGGGCAACATATCTATGAAACTTATGGGGATACCT
GGGAAGGAGTGGAAG---CCATAGTAAGAATTCTGCAA---CAACTGCTG---TTTATTCAT---TTCAGAATTGGGTGT
C---GACATAGCAGAATAGGCATT---------AT---TCG------ACAG------AGGAGAGCAA----------GAA
ATGGAGCCAGTAGATCCTAA
>JF320223/B/PE/2006/502_0841_FL07
ATGGAACGAGCCCCAGAAGACCAAGGGCCACAGAGGGAGCCATACCATGACTGGACACTAGAGCTTTTAGAGGAACTTAA
GAATGAAGCTGTTAGACATTTTCCTAGGCCATGGCTCCATGGCTTAGGGCAATATATCTATGAAACTTATGGAGATACTT
GGACAGGAGTGCAAG---CCTTACTAAGAATTCTGCAA---CAAATGCTG---TTTATTCAT---TTCAGGATTGGGTGT
C---AACATAGCAGAATAGGCATT---------AA---TCC------ACAG------AGAAGAACAA----------GAA
ATGGAGCCAATAGATCCTAG
>JF320224/B/PE/2006/502_0524_FL01
ATGGAACAAGCCCCGGAAGACCAAGGGCCACAGAGGGAACCACACAATGAGTGGACACTAGAACTTTTAGAGGAGCTTAA
GAGTGAAGCTGTTAGACATTTTCCTAGGACATGGCTCCATGGATTAGGGCAACATATCTATGAAACTTATGGGGATACCT
GGGAAGGAGTGGAAG---CCATAGTAAGAATTCTGCAA---CAACTGCTG---TTTATTCAT---TTCAGAATTGGGTGT
C---GACATAGCAGAATAGGCATT---------AT---TCG------ACAG------AGGAGAGCAA----------GAA
ATGGAGCCAGTAGATCCTAA
>JF320225/B/PE/2007/502_1047_wg2
ATGGAACAAGCCCCAGAAGACCAAGGACCACAGAGGGAGCCATTCAATGAATGGACACTAGAACTTTTAGAGGAACTTAA
GAGAGAAGCTGTTAGACATTTTCCTAGGGCATGGCTCCATAACTTAGGACAATATATCTATGAAACTTATGGGGATACTT
GGGCAGGAGTGATAG---CCATAATAAGAATACTAAAT---CAAATGCTG---TTTATTCAT---TACAGAATTGGGTGT
C---ATCATAGCAGAATAGGCATT---------TC---TCG------------------AAGAGCAA----------GAA
ATGGAGCCAGTAGACCCTAG
>JF320226/B/PE/2007/502_1047_wg5
ATGGAACAAGCCCCAGAAGACCAAGGACCACAGAGGGAGCCATTCAATGAATGGACACTAGAACTTTTAGAGGAACTTAA
GAGAGAAGCTGTTAGACATTTTCCTAGGGCATGGCTCCATAACTTAGGACAATATATCTATGAAACTTATGGGGATACTT
GGGCAGGAGTGATAG---CCATAATAAGAATACTAAAT---CAAATGCTG---TTTATTCAT---TACAGAATTGGGTGT
C---ATCATAGCAGAATAGGCATT---------TC---TCG------------------AAGAGCAA----------GAA
ATGGAGCCAGTAGACCCTAG
>JF320227/B/PE/2007/502_1047_wg1
ATGGAACAAGCCCCAGAAGACCAAGGACCACAGAGGGAGCCATTCAATGAATGGACACTAGAACTTTTAGAGGAACTTAA
GAGAGAAGCTGTTAGACATTTTCCTAGGGCATGGCTCCATAACTTAGGACAATATATCTATGAAACTTATGGGGATACTT
GGGCAGGAGTGATAG---CCATAATAAGAATACTAAAT---CAAATGCTG---TTTATTCAT---TACAGAATTGGGTGT
C---ATCATAGCAGAATAGGCATT---------TC---TCG------------------AAGAGCAA----------GAA
ATGGAGCCAGTAGACCCTAG
>JF320241/B/PE/2006/502_2794_FL01
ATGGAACAAGCACCAGAAGACCAAGGGCCACAGAGGGAGCCATTTGAGGAATGGACACTAGAACTTTTGGAGGAACTTAA
GAATGAAGCTGTTAGACATTTTCCTAGGCATTGGCTCCATAGCCTAGGCCAATATATCTATGAGACTTATGGAGATACTT
GGGCAGGAGTACAAG---CCATGATAATAATGCTACAA---CGAATGCTG---TTTATTCAT---TTCAGAATTGGGTGT
C---ACCATAGCAGAATAGGCATT---------AT---CCC------ACAG------AGGAGAGCAA----------GAA
ATGGAGCCAGTAGATCCTAG
>JF320242/B/PE/2006/502_2794_FL03
ATGGAACAAGCACCAGAAGACCAAGGGCCACAGAGGGAGCCATTTGAGGAATGGACACTAGAACTTTTGGAGGAACTTAA
GAATGAAGCTGTTAGACATTTTCCTAGGCATTGGCTCCATAGCCTAGGCCAATATATCTATGAGACTTATGGAGATACTT
GGGCAGGAGTACAAG---CCATGATAATAATGCTACAA---CGAATGCTG---TTTATTCAT---TTCAGAATTGGGTGT
C---ACCATAGCAGAATAGGCATT---------AT---CCC------ACAG------AGGAGAGCAA----------GAA
ATGGAGCCAGTAGATCCTAG
>JF320243/B/PE/2006/502_2794_FL02
ATGGAACAAGCACCAGAAGACCAAGGGCCACAGAGGGAGCCATTTGAGGAATGGACACTAGAACTTTTGGAGGAACTTAA
GAATGAAGCTGTTAGACATTTTCCTAGGCATTGGCTCCATAGCCTAGGCCAATATATCTATGAGACTTATGGAGATACTT
GGGCAGGAGTACAAG---CCATGATAATAATGCTACAA---CGAATGCTG---TTTATTCAT---TTCAGAATTGGGTGT
C---ACCATAGCAGAATAGGCATT---------AT---CCC------ACAG------AGGAGAGCAA----------GAA
ATGGAGCCAGTAGATCCTAG
>JF320244/B/PE/2006/502_2794_FL05
ATGGAACAAGCACCAGAAGACCAAGGGCCACAGAGGGAGCCATTTGAGGAATGGACACTAGAACTTTTGGAGGAACTTAA
GAATGAAGCTGTTAGACATTTTCCTAGGCATTGGCTCCATAGCCTAGGCCAATATATCTATGAGACTTATGGAGATACTT
GGGCAGGAGTACAAG---CCATGATAATAATGCTACAA---CGAATGCTG---TTTATTCAT---TTCAGAATTGGGTGT
C---ACCATAGCAGAATAGGCATT---------AT---CCC------ACAG------AGGAGAGCAA----------GAA
ATGGAGCCAGTAGATCCTAG
>JF320245/B/PE/2006/502_2794_FL04
ATGGAACAAGCACCAGAAGACCAAGGGCCACAGAGGGAGCCATTTGAGGAATGGACACTAGAACTTTTGGAGGAACTTAA
GAATGAAGCTGTTAGACATTTTCCTAGGCATTGGCTCCATAGCCTAGGCCAATATATCTATGAGACTTATGGAGATACTT
GGGCAGGAGTACAAG---CCATGATAATAATGCTACAA---CGAATGCTG---TTTATTCAT---TTCAGAATTGGGTGT
C---ACCATAGCAGAATAGGCATT---------AT---CCC------ACAG------AGGAGAGCAA----------GAA
ATGGAGCCAGTAGATCCTAG
>JF320247/B/US/2006/502_0227_FL06
ATGGAACAAGCCCCAGAAGACCAAGGGCCACAGAGGGAACCATACAATGAATGGACACTAGAGCTTTTAGAGGAGCTTAA
GAATGAAGCTGTCAGGCATTTTCCTAGGACATGGCTCCATAACTTAGGACAACATATCTATGAAACTTATGGAGATACTT
GGGCAGGAGTGGAGG---CCATAATAAGAATTCTGCAA---CAACTGCTG---TTTATTCAT---TTCAGAATTGGGTGC
C---GACATAGCAGAATAGGCATT---------AT---TCG------ACAG------AGGAGAGCAA----------GAA
ATGGATCCAGTAGATCCTAG
>JF320250/B/US/2006/502_0227_FL10
ATGGAACAAGCCCCAGAAGACCAAGGGCCACAGAGGGAACCATACAATGAATGGACACTAGAGCTTTTAGAGGAGCTTAA
GAATGAAGCTGTCAGACATTTTCCTAGGCCATGGCTCCATAACTTAGGACAACATATCTATGAAACTTATGGAGATACTT
GGGCAGGAGTGGAGG---CCATAATAAGAATTCTGCAA---CAACTGCTG---TTTATTCAT---TTCAGAATTGGGTGC
C---ACCATAGCAGAATAGGCATT---------AT---TCG------ACAG------AGGAGAGCAA----------GAA
ATGGATCCAGTAGATCCTAG
>JF320251/B/US/2006/502_0227_FL08
ATGGAACAAGCCCCAGAAGACCAAGGGCCACAGAGGGAACCATACAATGAATGGACACTAGAGCTTTTAGAGGAGCTTAA
GAATGAAGCTGTCAGGCATTTTCCTAGGACATGGCTCCATAACTTAGGACAACATATCTATGAAACTTATGGAGATACTT
GGGCAGGAGTGGAGG---CCATAATAAGAATTCTGCAA---CAACTGCTG---TTTATTCAT---TTCAGAATTGGGTGC
C---GACATAGCAGAATAGGCATT---------AT---TCG------ACAG------AGGAGAGCAA----------GAA
ATGGATCCAGTAGATCCTAG
>JF320253/B/US/2006/502_0227_FL02
ATGGAACAAGCCCCAGAAGACCAAGGGCCACAGAGGGAACCATACAATGAATGGACACTAGAGCTTTTAGAGGAGCTTAA
GAATGAAGCTGTCAGACATTTTCCTAGGCCATGGCTCCATAACTTAGGACAACATATCTATGAAACTTATGGAGATACTT
GGGCAGGAGTGGAGG---CCATAATAAGAATTCTGCAA---CAACTGCTG---TTTATTCAT---TTCAGAATTGGGTGC
C---ACCATAGCAGAATAGGCATT---------AT---TCG------ACAG------AGGAGAGCAA----------GAA
ATGGATCCAGTAGATCCTAG
>JF320255/B/US/2006/502_0227_FL09
ATGGAACAAGCCCCAGAAGACCAAGGGCCACAGAGGGAACCATACAATGAATGGACACTAGAGCTTTTAGAGGAGCTTAA
GAATGAAGCTGTCAGGCATTTTCCTAGGACATGGCTCCATAACTTAGGACAACATATCTATGAAACTTATGGAGATACTT
GGGCAGGAGTGGAGG---CCATAATAAGAATTCTGCAA---CAACTGCTG---TTTATTCAT---TTCAGAATTGGGTGC
C---GACATAGCAGAATAGGCATT---------AT---TCG------ACAG------AGGAGAGCAA----------GAA
ATGGATCCAGTAGATCCTAG
>JF320256/B/US/2006/502_0227_FL03
ATGGAACAAGCCCCAGAAGACCAAGGGCCACAGAGGGAACCATACAATGAATGGACACTAGAGCTTTTAGAGGAGCTTAA
GAATGAAGCTGTCAGACATTTTCCTAGGCCATGGCTCCATAACTTAGGACAACATATCTATGAAACTTATGGAGATACTT
GGGCAGGAGTGGAGG---CCATAATAAGAATTCTGCAA---CAACTGCTG---TTTATTCAT---TTCAGAATTGGGTGC
C---ACCATAGCAGAATAGGCATT---------AT---TCG------ACAG------AGGAGAGCAA----------GAA
ATGGATCCAGTAGATCCTAG
>JF320257/B/US/2006/502_0227_FL07
ATGGAACAAGCCCCAGAAGACCAAGGGCCACAGAGGGAACCATACAATGACTGGACACTAGAGCTTTTAGAGGAGCTTAA
GAATGAAGCTGTCAGACATTTTCCTAGGCCATGGCTCCATAACTTAGGACAACATATCTATGAAACTTATGGAGATACTT
GGGCAGGAGTGGAGG---CCATAATAAGAATTCTGCAA---CAACTGCTG---TTTATTCAT---TTCAGAATTGGGTGC
C---ACCATAGCAGAATAGGCATT---------AT---TCG------ACAG------AGGAGAGCAA----------GAA
ATGGATCCAGTAGATCCTAG
>JF320263/B/US/2006/502_0839_wg01
ATGGAACAAGCCCCAGAAGACCAAGGGCCACAGAGGGAGCCATACAATGAATGGGCACTAGAGCTTTTAGAGGAGCTTAA
GAATGAAGCTGTTAGACATTTCCCTAGGATATGGCTTCATGGCTTAGGGCAACACATCTATGAAACTTATGGGGATACTT
GGACAGGAGTGGAGG---CCATAATAAGAATACTGCAA---CAACTGCTG---TTTATTCAT---TTCAGAATTGGGTGT
C---GACATAGCAGAATAGGCATT---------AC---TCC------ACAA------AGGAGAGCAA----------GAA
ATGGAGCCAGTAGATCCTAA
>JF320267/B/US/2006/502_0839_wg04
ATGGAACAAGCCCCAGAAGACCAAGGGCCACAGAGGGAGCCATACAATGAATGGGCACTAGAGCTTTTAGAGGAGCTTAA
GAATGAAGCTGTTAGACATTTCCCTAGGATATGGCTTCATGGCTTAGGGCAACACATCTATGAAACTTATGGGGATACTT
GGACAGGAGTGGAGG---CCATAATAAGAATACTGCAA---CAACTGCTG---TTTATTCAT---TTCAGAATTGGGTGT
C---GACATAGCAGAATAGGCATT---------AC---TCC------ACAA------AGGAGAGCAA----------GAA
ATGGAGCCAGTAGATCCTAA
>JF320268/B/US/2006/502_0839_wg03
ATGGAACAAGCCCCAGAAGACCAAGGGCCACAGAGGGAGCCATACAATGAATGGGCACTAGAGCTTTTAGAGGAGCTTAA
GAATGAAGCTGTTAGACATTTCCCTAGGATATGGCTTCATGGCTTAGGGCAACACATCTATGAAACTTATGGGGATACTT
GGACAGGAGTGGAGG---CCATAATAAGAATACTGCAA---CAACTGCTG---TTTATTCAT---TTCAGAATTGGGTGT
C---GACATAGCAGAATAGGCATT---------AC---TCC------ACAA------AGGAGAGCAA----------GAA
ATGGAGCCAGTAGATCCTAA
>JF320269/B/US/2006/502_0839_wg02
ATGGAACAAGCCCCAGAAGACCAAGGGCCACAGAGGGAGCCATACAATGAATGGGCACTAGAGCTTTTAGAGGAGCTTAA
GAATGAAGCTGTTAGACATTTCCCTAGGATATGGCTTCATGGCTTAGGGCAACACATCTATGAAACTTATGGGGATACTT
GGACAGGAGTGGAGG---CCATAATAAGAATACTGCAA---CAACTGCTG---TTTATTCAT---TTCAGAATTGGGTGT
C---GACATAGCAGAATAGGCATT---------AC---TCC------ACAA------AGGAGAGCAA----------GAA
ATGGAGCCAGTAGATCCTAA
>JF320271/B/US/2006/502_0839_wg05
ATGGAACAAGCCCCAGAAGACCAAGGGCCACAGAGGGAGCCATACAATGAATGGGCACTAGAGCTTTTAGAGGAGCTTAA
GAATGAAGCTGTTAGACATTTCCCTAGAATATGGCTTCATGGCTTAGGGCAACATATCTATGAAACTTATGGGGATACTT
GGACAGGAGTGGAGG---CCATAATAAGAATACTGCAA---CAACTGCTG---TTTATTCAT---TTCAGAATTGGGTGT
C---GACATAGCAGAATAGGCATT---------AC---TCC------ACAA------AGGAGAGCAA----------GAA
ATGGAGCCAGTAGATCCTAA
>JF320356/B/US/2006/502_1512_FL01
ATGGAACAAGCCCCGGAGGACCAAGGGCCACAGAGAGAACCATATAATGAATGGACACTAGAACTATTAGAGGAACTTAA
GAGTGAAGCTGTTAGACATTTTCCTAGGGTTTGGCTTCAAGGCCTAGGACAATATATCTATGAAACTTATGGGGATACTT
GGGCAGGAGTGGAAG---CCATAATAAGAATTCTGCAA---CACCTGCTG---TTCATTCAT---TTCAGAATTGGGTGT
C---AACATAGCAGAATAGGCATT---------AA---TCG------GCGG------AGGAGAACAA----------GAA
ATGGAGCCAATAGATCCTAG
>JF320361/B/US/2005/502_1926_FL01
ATGGAACAAGCCCCAGAAGACCACGGGCCACAGAGGGAACCATACAATGAATGGACACTAGAGCTTTTAGAGGAGCTTAA
GAGTGAAGCTGTTAGACATTTTCCTAGGGAATGGCTCCATAGCTTAAGACAATATATCTATGAAACTTATGGAGACACTT
GGGCAGGAGTGGAAG---CCTTAATAAGAACTCTGCAA---CAACTGTTG---TTTATTCAT---TTCAGAATTGGGTGT
C---ACCATAGCAGAATAGGAATTCTT------CC---TCG------ACAG------AGGAGAGCAA----------GAA
ATGGAGCCAGTAGATCCTAA
>JF320363/B/US/2006/502_0176_FL06
ATGGAACAAGCCCCCGCGGACCAAGGGCCACAGAGGGAGCCATACAATGAATGGACACTAGAGCTTTTAGAGGAGCTTAA
GAATGAAGCTGTTAGACATTTCCCTAGGATATGGCTCCATAACTTAGGGCAACATATCTATGAAACTTATGGGGATACTT
GGGCAGGAGTGGAGG---CCATAATCAGAATTCTGCAA---CAACTGCTG---TTTATTCAT---TTCAGAATTGGGTGT
C---AACATAGCAGAATAGGCATT---------AC---TCG------ACAG------AGGAGAACAA----------GAA
ATGGAGCCAGTAGATCCTAG
>JF320364/B/US/2006/502_0176_FL09
ATGGAACAAGCCCCCGCGGACCAAGGGCCACAGAGGGAGCCATACAATGAATGGACACTAGAGCTTTTAGAGGAGCTTAA
GAATGAAGCTGTTAGACATTTCCCTAGGATATGGCTCCATAACTTAGGGCAACATATCTATGAAACTTATGGGGATACTT
GGGCAGGAGTGGAGG---CCATAATCAGAATTCTGCAA---CAACTGCTG---TTTATTCAT---TTCAGAATTGGGTGT
C---AACATAGCAGAATAGGCATT---------AC---TCG------ACAG------AGGAGAACAA----------GAA
ATGGAGCCAGTAGATCCTAG
>JF320365/B/US/2006/502_0176_FL02
ATGGAACAAGCCCCCGCGGACCAAGGGCCACAGAGGGAGCCATACAATGAATGGACACTAGAGCTTTTAGAGGAGCTTAA
GAATGAAGCTGTTAGACATTTCCCTAGGATATGGCTCCATAACTTAGGGCAACATATCTATGAAACTTATGGGGATACTT
GGGCAGGAGTGGAGG---CCATAATCAGAATTCTGCAA---CAACTGCTG---TTTATTCAT---TTCAGAATTGGGTGT
C---AACATAGCAGAATAGGCATT---------AC---TCG------ACAG------AGGAGAACAA----------GAA
ATGGAGCCAGTAGATCCTAG
>JF320366/B/US/2006/502_0176_FL10
ATGGAACAAGCCCCCGCGGACCAAGGGCCACAGAGGGAGCCATACAATGAATGGACACTAGAGCTTTTAGAGGAGCTTAA
GAATGAAGCTGTTAGACATTTCCCTAGGATATGGCTCCATAACTTAGGGCAACATATCTATGAAACTTATGGGGATACTT
GGGCAGGAGTGGAGG---CCATAATCAGAATTCTGCAA---CAACTGCTG---TTTATTCAT---TTCAGAATTGGGTGT
C---AACATAGCAGAATAGGCATT---------AC---TCG------ACAG------AGGAGAACAA----------GAA
ATGGAGCCAGTAGATCCTAG
>JF320374/B/US/2006/502_0176_FL04
ATGGAACAAGCCCCCGCGGACCAAGGGCCACAGAGGGAGCCATACAATGAATGGACACTAGAGCTTTTAGAGGAGCTTAA
GAATGAAGCTGTTAGACATTTCCCTAGGATATGGCTCCATAACTTAGGGCAACATATCTATGAAACTTATGGGGATACTT
GGGCAGGAGTGGAGG---CCATAATCAGAATTCTGCAA---CAACTGCTG---TTTATTCAT---TTCAGAATTGGGTGT
C---AACATAGCAGAATAGGCATT---------AC---TCG------ACAG------AGGAGAACAA----------GAA
ATGGAGCCAGTAGATCCTAG
>JF320411/B/CA/2006/502_1027_wg02
ATGGAACAAGCCCCAGAGGACCAAGGGCCACAGAGGGAGCCATACAATGAGTGGACAATAGAGCTTTTAGAAGAGCTTAA
GGATGAAGCTGTTAGACACTTTCCTAGGGTATGGCTTCATGGCTTAGGGCAACATATCTATGAAACCTATGGAGATACTT
GGGAAGGAGTGGAAG---CCATAATAAGAATTCTGCAA---CAACTGCTG---TTTATTCAT---TTCAGAATTGGGTGT
C---ACCATAGCAGAATAGGCATT---------AT---TCG------ACAG------AGGAGAGCAA----------GAA
ATGGAGCCAGTAGATCCTAG
>JF320412/B/CA/2006/502_1027_wg10
ATGGAACAAGCCCCAGAGGACCAAGGGCCACAGAGGGAGCCATACAATGAATGGACAATAGAGCTTTTAGAAGAGCTTAA
GGATGAAGCTGTTAGACACTTTCCTAGGGTATGGCTTCATGGCTTAGGGCAACATATCTATGAAACCTATGGAGATACTT
GGGAAGGAGTGGAAG---CCATAATAAGAATTCTGCAA---CAACTGCTG---TTTATTCAT---TTCAGAATTGGGTGT
C---ACCATAGCAGAATAGGCATT---------AT---TCT------ACGG------AGGAGAGCAA----------GAA
ATGGAGCCAGTAGATCCTAG
>JF320413/B/CA/2006/502_1027_wg01
ATGGAACAAGCCCCAGAGGACCAAGGGCCACAGAGGGAGCCATACAATGAATGGACAATAGAGCTTTTAGAAGAGCTTAA
GGATGAAGCTGTTAGACACTTTCCTAGGGTATGGCTTCATGGCTTAGGGCAACATATCTATGAAACCTATGGAGATACTT
GGGAAGGAGTGGAAG---CCATAATAAGAATTCTGCAA---CAACTGCTG---TTTATTCAT---TTCAGAATTGGGTGT
C---ACCATAGCAGAATAGGCATT---------AT---TCG------ACAG------AGGAGAGCAA----------GAA
ATGGAGCCAGTAGATCCTAG
>JF320414/B/CA/2006/502_1027_wg09
ATGGAACAAGCCCCAGAGGACCAAGGGCCACAGAGGGAGCCATACAATGAATGGACAATAGAGCTTTTAGAAGAGCTTAA
GGATGAAGCTGTTAGACACTTTCCTAGGGTATGGCTTCATGGCTTAGGGCAACATATCTATGAAACCTATGGAGATACTT
GGGAAGGAGTGGAAG---CCATAATAAGAATTCTGCAA---CAACTGCTG---TTTATTCAT---TTCAGAATTGGGTGT
C---ACCATAGCAGAATAGGCATT---------AT---TCG------ATGG------AGGAGAGCAA----------GAA
ATGGAGCCAGTAGATCCTAG
>JF320415/B/CA/2006/502_1027_wg07
ATGGAACAAGCCCCAGAGGACCAAGGGCCACAGAGGGAGCCATACAATGAATGGACAATAGAGCTTTTAGAAGAGCTTAA
GGATGAAGCTGTTAGACACTTTCCKAGGGTATGGCTTCATGGCTTAGGGCAACATATCTATGAAACCTATGGAGATACTT
GGGAAGGAGTGGAAG---CCATAATAAGAATTCTGCAA---CAACTGCTG---TTTATTCAT---TTCAGAATTGGGTGT
C---ACCATAGCAGAATAGGCATT---------AT---TCG------ACAG------AGGAGAGCAA----------GAA
ATGGAGCCAGTAGATCCTAG
>JF320416/B/CA/2006/502_1027_wg04
ATGGAACAAGCCCCAGAGGACCAAGGGCCACAGAGGGAGCCATACAATGAATGGACAATAGAGCTTTTAGAAGAGCTTAA
GGATGAAGCTGTTAGACACTTTCCTAGGGTATGGCTTCATGGCTTAGGGCAACATATCTATGAAACCTATGGAGATACTT
GGGAAGGAGTGGAAG---CCATAATAAGAATTCTGCAA---CAACTGCTG---TTTATTCAT---TTCAGAATTGGGTGT
C---ACCATAGCAGAATAGGCATT---------AT---TCG------ACAG------AGGAGAGCAA----------GAA
ATGGAGCCAGTAGATCCTAG
>JF320417/B/CA/2006/502_1027_wg11
ATGGAACAAGCCCCAGAGGACCAAGGGCCACAGAGGGAGCCATACAATGAATGGACAATAGAGCTTTTAGAAGAGCTTAA
GGATGAAGCTGTTAGACACTTTCCTAGGGTATGGCTTCATGGCTTAGGGCAACATATCTATGAAACCTATGGAGATACTT
GGGAAGGAGTGGAAG---CCATAATAAGAATTCTGCAA---CAACTGCTG---TTTATTCAT---TTCAGAATTGGGTGT
C---ACCATAGCAGAATAGGCATT---------AT---TCG------ACAG------AGGAGAGCAA----------GAA
ATGGAGCCAGTAGATCCTAG
>JF320418/B/CA/2006/502_1027_wg05
ATGGAACAAGCCCCAGAGGACCAAGGGCCACAGAGGGAGCCATACAATGAGTGGACAATAGAGCTTTTAGAAGAGCTTAA
GGATGAAGCTGTTAGACACTTTCCTAGGGTATGGCTTCATGGCTTAGGGCAACATATCTATGAAACCTATGGAGATACTT
GGGAAGGAGTGGAAG---CCATAATAAGAATTCTGCAA---CAACTGCTG---TTTATTCAT---TTCAGAGTTGGGTGT
C---ACCATAGCAGAATAGGCATT---------AT---TCG------ACGG------AGGAGAGCAA----------GAA
ATGGAGCCAGTAGATCCTAG
>JF320419/B/CA/2006/502_1027_wg03
ATGGAACAAGCCCCAGAGGACCAAGGGCCACAGAGGGAGCCATACAATGAATGGACAATAGAGCTTTTAGAAGAGCTTAA
GGATGAAGCTGTTAGACACTTTCCTAGGGTATGGCTTCATGGCTTAGGGCAACATATCTATGAAACCTATGGAGATACTT
GGGAAGGAGTGGAAG---CCATAATAAGAATTCTGCAA---CAACTGCTG---TTTATTCAT---TTCAGAATTGGGTGT
C---ACCATAGCAGAATAGGCATT---------AT---TCG------ATGG------AGGAGAGCAA----------GAA
ATGGAGCCAGTAGATCCTAG
>JF320420/B/CA/2006/502_1027_wg06
ATGGAACAAGCCCCAGAGGACCAAGGGCCACAGAGGGAGCCATACAATGAATGGACAATAGAGCTTTTAGAAGAGCTTAA
GGATGAAGCTGTTAGACACTTTCCKAGGGTATGGCTTCATGGCTTAGGGCAACATATCTATGAAACCTATGGAGATACTT
GGGAAGGAGTGGAAG---CCATAATAAGAATTCTGCAA---CAACTGCTG---TTTATTCAT---TTCAGAATTGGGTGT
C---ACCATAGCAGAATAGGCATT---------AT---TCG------ACAG------AGGAGAGCAA----------GAA
ATGGAGCCAGTAGATCCTAG
>JF320423/B/CA/2007/502_1191_05
ATGGAACAAGCCCCAGAAGACCAAGGGCCACAGAGGGAGCCATACAATCAATGGACACTAGAGCTTTTAGAGGAGCTTAA
GGCAGAAGCTGTTAGACATTTTCCTAGGCCATGGCTTCATGGCTTAGGACAATATATCTATGAAACCTATGGAGATACTT
GGGCAGGAGTGGAAG---CTATAATAAGAACACTGCAA---CAACTGCTA---TTTATTCAT---TTCAGAATTGGGTGT
C---AACATAGCAGAATAGGCATT---------CT---TCA------ACAG------AGGAGAGCAAGAA-------GAA
ATGGAGCCAATAGATCCTAG
>JF320424/B/CA/2007/502_1191_03
ATGGAACAAGCCCCAGAAGACCAAGGGCCACAGAGGGAGCCATACAATCAATGGACACTAGAGCTTTTAGAGGAGCTTAA
GGCAGAAGCTGTTAGACATTTTCCTAGGCCATGGCTTCATGGCTTAGGACAATATATCTATGAAACCTATGGAGATACTT
GGGCAGGAGTGGAAG---CTATAATAAGAACACTGCAA---CAACTGCTA---TTTATTCAT---TTCAGAATTGGGTGT
C---AACATAGCAGAATAGGCATT---------CT---TCA------ACAG------AGGAGAGCAAGAA-------GAA
ATGGAGCCAATAGATCCTAG
>JF320425/B/CA/2007/502_1191_07
ATGGAACAAGCCCCAGAAGACCAAGGGCCACAGAGGGAGCCATACAATCAATGGACACTAGAGCTTTTAGAGGAGCTTAA
GGCAGAAGCTGTTAGACATTTTCCTAGGCCATGGCTTCATGGCTTAGGACAATATATCTATGAAACCTATGGAGATACTT
GGGCAGGAGTGGAAG---CTATAATAAGAACACTGCAA---CAACTGCTA---TTTATTCAT---TTCAGAATTGGGTGT
C---AACATAGCAGAATAGGCATT---------CT---TCA------ACAG------AGGAGAGCAAGAA-------GAA
ATGGAGCCAATAGATCCTAG
>JF320426/B/CA/2007/502_1191_06
ATGGAACAAGCCCCAGAAGACCAAGGGCCACAGAGGGAGCCATACAATCAATGGACACTAGAGCTTTTAGAGGAGCTTAA
GGCAGAAGCTGTTAGACATTTTCCTAGGCCATGGCTTCATGGCTTAGGACAATATATCTATGAAACCTATGGAGATACTT
GGGCAGGAGTGGAAG---CTATAATAAGAACACTGCAA---CAACTGCTA---TTTATTCAT---TTCAGAATTGGGTGT
C---AACATAGCAGAATAGGCATT---------CT---TCA------ACAG------AGGAGAGCAAGAA-------GAA
ATGGAGCCAATAGATCCTAG
>JF320427/B/CA/2006/502_1799_FL02
ATGGAACAAGCCCCAGAAGACCAAGGGCCACAGAGGGAGCCATACAATGAATGGACACTAGAGCTTTTAGAGGAGCTTAA
GAGTGAAGCTGTTAGACATTTTCCTAGGCCATGGCTTCATGGCTTAGGGCAATATATCTATGAAACTTATGGGGATACTT
GGGCAGGAGTGGAGG---CCATAATAAGAATGCTGCAA---CAACTACTG---CTTATTCAT---TTCAGAATTGGGTGT
C---GACATAGCAGAATAGGCATT---------AC---TCG------ACAG------AGAAGAGCAA----------GAA
ATGGAGCCAGTAGATCCTAG
>JF320428/B/CA/2006/502_1799_FL03
ATGGAACAAGCCCCAGAAGACCAAGGGCCACAGAGGGAGCCATACAATGAATGGACACTAGAGCTTTTAGAAGAGCTTAA
GAGTGAAGCTGTTAGACATTTTCCTAGGCCATGGCTTCATGGCTTAGGGCAATATATCTATGAAACTTATGGGGATACTT
GGGCAGGAGTGGAGG---CCATAATAAGAATGCTGCAA---CAACTACTG---CTTATTCAT---TTCAGAATTGGGTGT
C---GACATAGCAGAATAGGCATT---------AC---TCG------ACAG------AGAAGAGCAA----------GAA
ATGGAGCCAGTAGATCCTAG
>JF320429/B/CA/2006/502_1799_FL01
ATGGAACAAGCCCCAGAAGACCAAGGGCCACAGAGGGAGCCATACAATGAATGGACACTAGAGCTTTTAGAGGAGCTTAA
GAGTGAAGCTGTTAGACATTTTCCTAGGCCATGGCTTCATGGCTTAGGGCAATATATCTATGAAACTTATGGGGATACTT
GGGCAGGAGTGGAGG---CCATAATAAGAATGCTGCAA---CAACTACTG---CTTATTCAT---TTCAGAATTGGGTGT
C---GACATAGCAGAATAGGCATT---------AC---TCG------ACAG------AGAAGAGCAA----------GAA
ATGGAGCCAGTAGATCCTAG
>JF320430/B/CA/2006/502_1799_FL05
ATGGAACAAGCCCCAGAAGACCAAGGGCCACAGAGGGAGCCATACAATGAATGGACACTAGAGCTTTTAGAGGAGCTTAA
GAGTGAAGCTGTTAGACATTTTCCTAGGCCATGGCTTCATGGCTTAGGGCAATATATCTATGAAACTTATGGGGATACTT
GGGCAGGAGTGGAGG---CCATAATAAGAATGCTGCAA---CAACTACTG---CTTATTCAT---TTCAGAATTGGGTGT
C---GACATAGCAGAATAGGCATT---------AC---TCG------ACAG------AGAAGAGCAA----------GAA
ATGGAGCCAGTAGATCCTAG
>JF320431/B/CA/2006/502_1799_FL04
ATGGAACAAGCCCCAGAAGACCAAGGGCCACAGAGGGAGCCATACAATGAATGGACACTAGAGCTTTTAGAGGAGCTTAA
GAGTGAAGCTGTTAGACATTTTCCTAGGCCATGGCTTCATGGCTTAGGGCAATATATCTATGAAACTTATGGGGATACTT
GGGCAGGAGTGGAGG---CCATAATAAGAATGCTGCAA---CAACTACTG---CTTATTCAT---TTCAGAATTGGGTGT
C---GACATAGCAGAATAGGCATT---------AC---TCG------ACAG------AGAAGAGCAA----------GAA
ATGGAGCCAGTAGATCCTAG
>JF320460/B/US/2007/502_1709_07
ATGGAACAAGCCCCAGAAGACCAAGGGCCACAGAGGGAGCCATTCAATGAATGGACAATAGAACTTTTAGAGGAGCTTAA
GAATGAAGCAGTCAGGCATTTCCCTAGGGTTTGGCTCCATGGCTTAGGGCAACATATCTATGAAACTTATGGGGATACTT
GGGCAGGAGTGGAAG---CCATAATAAGAACTCTGCAA---CAACTGCTA---TTTATTCAT---TTCAGAATTGGGTGT
C---GCCATAGCAGAATAGGCATT---------AC---TCC------ACGG------AGGAGAGCAA----------GAA
ATGGAGCCAGTAGATCCTAG
>JF320461/B/US/2007/502_1709_10
ATGGAACAAGCCCCAGAAGACCAAGGGCCACAGAGGGAGCCATTCAATGAATGGACAATAGAACTTTTAGAGGAGCTTAA
GAATGAAGCAGTCAGGCATTTCCCTAGGGTTTGGCTCCATGGCTTAGGGCAACATATCTATGAAACTTATGGGGATACTT
GGGCAGGAGTGGAAG---CCATAATAAGAATGCTGCAA---CAACTGCTA---TTTATTCAT---TTCAGAATTGGGTGT
C---GCCATAGCAGAATAGGCATT---------AC---TCC------ACGG------AGGAGAGCAA----------GAA
ATGGAGCCAGTAGATCCTAG
>JF320462/B/US/2007/502_1709_06
ATGGAACAAGCCCCAGAAGACCAAGGGCCACAGAGGGAGCCATTCAATGAATGGACAATAGAACTTTTAGAGGAGCTTAA
GAATGAAGCAGTCAGGCATTTCCCTAGGGTTTGGCTCCATGGCTTAGGGCAACATATCTATGAAACTTATGGGGATACTT
GGGCAGGAGTGGAAG---CCATAATAAGAACTCTGCAA---CAACTGCTA---TTTATTCAT---TTCAGAATTGGGTGT
C---GCCATAGCAGAATAGGCATT---------AC---TCC------ACGG------AGGAGAGCAA----------GAA
ATGGAGCCAGTAGATCCTAG
>JF320463/B/US/2007/502_1709_14
ATGGAACAAGCCCCAGAAGACCAAGGGCCACAGAGGGAGCCATTCAATGAATGGACAATAGAACTTTTAGAGGAGCTTAA
GAATGAAGCAGTCAGGCATTTCCCTAGGGTTTGGCTCCATGGCTTAGGGCAACATATCTATGAAACTTATGGGGATACTT
GGGCAGGAGTGGAAG---CCATAACAAGAACTCTGCAA---CAACTGCTA---CTTATTCAT---TTCAGAATTGGGTGT
C---GCCATAGCAGAATAGGCATC---------AC---TCC------ACGG------AGGAGAGCAA----------GAA
ATGGAGCCAATAGATCCTAG
>JF320464/B/US/2007/502_1709_09
ATGGAACAAGCCCCAGAAGACCAAGGGCCACAGAGGGAGCCATTCAATGAATGGACAATAGAACTTTTAGAGGAACTTAA
GAATGAAGCAGTCAGGCATTTCCCTAGGGTTTGGCTCCATGGCTTAGGGCAACATATCTATGAAACTTATGGGGATACTT
GGGCAGGAGTGGAAG---CCATAATAAGAACTCTGCAA---CAACTGCTA---TTTATTCAT---TTCAGAATTGGGTGT
C---GCCATAGCAGAATAGGCATT---------AC---TCC------ACGG------AGGAGAGCAA----------GAA
ATGGAGCCAGTAGATCCTAG
>JF320465/B/US/2007/502_1709_11
ATGGAACAAGCCCCAGAAGACCAAGGGCCACAGAGGGAGCCATTCAATGAATGGACAATAGAACTTTTAGAGGAGCTTAA
GAATGAAGCAGTCAGGCATTTCCCTAGGGTTTGGCTCCATGGCTTAGGGCAACATATCTATGAAACTTATGGGGATACTT
GGGCAGGAGTGGAAG---CCATAATAAGAACTCTGCAA---CAACTGCTA---TTTATTCAT---TTCAGAATTGGGTGT
C---GCCATAGCAGAATAGGCATT---------AC---TCC------ACGG------AGGAGAGCAA----------GAA
ATGGAGCCAGTAGATCCTAG
>JF320466/B/US/2007/502_1709_02
ATGGAACAAGCCCCAGAAGACCAAGGGCCACAGAGGGAGCCATTCAATGAATGGACAATAGAACTTTTAGAGGAGCTTAA
GAATGAAGCAGTCAGGCATTTCCCTAGGGTTTGGCTCCATGGCTTAGGGCAACATATCTATGAAACTTATGGGGATACTT
GGGCAGGAGTGGAAG---CCATAATAAGAACTCTGCAA---CAACTGCTA---TTTATTCAT---TTCAGAATTGGGTGT
C---GCCATAGCAGAATAGGCATT---------AC---TCC------ACGG------AGGAGAGCAA----------GAA
ATGGAGCCAGTAGATCCTAG
>JF320467/B/US/2007/502_1709_04
ATGGAACAAGCCCCAGAAGACCAAGGGCCACAGAGGGAGCCATTCAATGAATGGACAATAGAACTTTTAGAGGAGCTTAA
GAATGAAGCAGTCAGGCATTTCCCTAGGGTTTGGCTCCATGGCTTAGGGCAACATATCTATGAAACTTATGGGGATACTT
GGGCAGGAGTGGAAG---CCATAATAAGAACTCTGCAA---CAACTGCTA---TTTATTCAT---TTCAGAATTGGGTGT
C---GCCATAGCAGAATAGGCATT---------AC---TCC------ACGG------AGGAGAGCAA----------GAA
ATGGAGCCAGTAGATCCTAG
>JF320468/B/US/2007/502_1709_03
ATGGAACAAGCCCCAGAAGACCAAGGGCCACAGAGGGAGCCATTCAATGAATGGACAATAGAACTTTTAGAGGAGCTTAA
GAATGAAGCAGTCAGGCATTTCCCTAGGGTTTGGCTCCATGGCTTAGGGCAACATATCTATGAAACTTATGGGGATACTT
GGGCAGGAGTGGAAG---CCATAATAAGAACTCTGCAA---CAACTGCTA---TTTATTCAT---TTCAGAATTGGGTGT
C---GCCATAGCAGAATAGGCATT---------AC---TCC------ACGG------AGGAGAGCAA----------GAA
ATGGAGCCAGTAGATCCTAG
>JF320469/B/US/2007/502_1709_08
ATGGAACAAGCCCCAGAAGACCAAGGGCCACAGAGGGAGCCATTCAATGAATGGACAATAGAACTTTTAGAGGAGCTTAA
GAATGAAGCAGTCAGGCATTTCCCTAGGGTTTGGCTCCATGGCTTAGGGCAACATATCTATGAAACTTATGGGGATACTT
GGGCAGGAGTGGAAG---CCATAATAAGAACTCTGCAA---CAACTGCTA---TTTATTCAT---TTCAGAATTGGGTGT
C---GCCATAGCAGAATAGGCATT---------AC---TCC------ACGG------AGGAGAGCAA----------GAA
ATGGAGCCAGTAGATCCTAG
>JF320470/B/US/2007/502_1709_12
ATGGAACAAGCCCCAGAAGACCAAGGGCCACAGAGGGAGCCATTCAATGAATGGACAATAGAACTTTTAGAGGAGCTTAA
GAATGAAGCAGTCAGGCATTTCCCTAGGGTTTGGCTCCATGGCTTAGGGCAACATATCTATGAAACTTATGGGGATACTT
GGGCAGGAGTGGAAG---CCATAATAAGAACTCTGCAA---CAACTGCTA---TTTATTCAT---TTCAGAATTGGGTGT
C---GCCATAGCAGAATAGGCATT---------AC---TCC------ACGG------AGGAGAGCAA----------GAA
ATGGAGCCAGTAGATCCTAG
>JF320477/B/US/2005/502_1926_FL04
ATGGAACAAGCCCCAGAAGACCACGGGCCACAGAGGGAACCATACAATGAATGGACACTAGAGCTTTTAGAGGAGCTTAA
GAGTGAAGCTGTTAGACATTTTCCTAGGGAATGGCTCCATAGCTTAGGACAATATATCTATGAAACTTATGGAGACACTT
GGGCAGGAGTGGAAG---CCTTAATAAGAACTCTGCAA---CAACTGTTG---TTTATTCAT---TTCAGAATTGGGTGT
C---ACCATAGCAGAATAGGAATTCTT------CC---TCG------ACAG------AGGAGAGCAA----------GAA
ATGGAGCCAGTAGATCCTAA
>JF320478/B/US/2005/502_1926_FL03
ATGGAACAAGCCCCAGAAGACCACGGGCCACAGAGGGAACCATACAATGAATGGACACTAGAGCTTTTAGAGGAGCTTAA
GAGTGAAGCTGTTAGACATTTTCCTAGGGAATGGCTCCATAGCTTAGGACAATATATCTATGAAACTTATGGAGACACTT
GGGCAGGAGTGGAAG---CCTTAATAAGAACTCTGCAA---CAACTGTTG---TTTATTCAT---TTCAGAATTGGGTGT
C---ACCATAGCAGAATAGGAATTCTT------CC---TCG------ACAG------AGGAGAGCAA----------GAA
ATGGAGCCAGTAGATCCTAA
>JF320482/B/US/2005/502_2008_FL12
ATGGAACAAGCCCCAGAAGACCAAGGGCCACAGAGGGAGCCATACGCTGAATGGGCACTAGAGCTTTTAGAGGAGCTTAA
GAATGAAGCTGTTAGGCACTTTCCTAGGACTTGGCTTCATGGCTTAGGACAATATATCTATGAAACTTATGGGGATACTT
GGGCAGGAGTGGAAG---CCTTAATAAGAATTCTGCAA---CAACTGCTG---TTTATTCAT---TACAGAATTGGGTGT
C---GACATAGCAGAATAGGCATT---------AA---TCG------ACAG------AGAAGAACAA----------GAA
ATGGAGCCAGTAGATCCTAG
>JF320483/B/US/2005/502_1926_FL02
ATGGAACAAGCCCCAGAAGACCACGGGCCACAGAGGGAACCATACAATGAATGGACACTAGAGCTTTTAGAGGAGCTTAA
GAGTGAAGCTGTTAGACATTTTCCTAGGGAATGGCTCCATAGCTTAGGACAATATATCTATGAAACTTATGGAGACACTT
GGGCAGGAGTGGAAG---CCTTAATAAGAACTCTGCAA---CAACTGTTG---TTTATTCAT---TTCAGAATTGGGTGT
C---ACCATAGCAGAATAGGAATTCTT------CC---TCG------ACAG------AGGAGAGCAA----------GAA
ATGGAGCCAGTAGATCCTAA
>JF320484/B/US/2005/502_2008_FL04
ATGGAACAAGCCCCAGAAGACCAAGGGCCACAGAGGGAGCCATACGCTGAATGGGCACTAGAGCTTTTAGAGGAGCTTAA
GAATGAAGCTGTTAGGCACTTTCCTAGGACTTGGCTTCATGGCTTAGGACAATATATCTATGAAACTTATGGGGATACTT
GGGCAGGAGTGGAAG---CCTTAATAAGAATTCTGCAA---CAACTGCTG---TTTATTCAT---TACAGAATTGGGTGT
C---GACATAGCAGAATAGGCATT---------AT---TCG------ACAG------AGAAGAACAA----------GAA
ATGGAGCCGGTAGATCCTAG
>JF320485/B/US/2005/502_2008_FL08
ATGGAACAAGCCCCAGAAGACCAAGGGCCACAGAGGGAGCCATACGCTGAATGGGCACTAGAGCTTTTAGAGGAGCTTAA
GAATGAAGCTGTTAGGCACTTTCCTAGGACTTGGCTTCATGGCTTAGGACAATATATCTATGAAACTTATGGGGATACTT
GGGCAGGAGTGGAAG---CCTTAATAAGAATTCTGCAA---CAACTGCTG---TTTATTCAT---TACAGAATTGGGTGT
C---GACATAGCAGAATAGGCATT---------AA---TCG------ACAG------AGAAGAACAA----------GAA
ATGGAACCAGTAGATCCTAG
>JF320486/B/US/2005/502_2008_FL03
ATGGAACAAGCCCCAGAAGACCAAGGGCCACAGAGGGAGCCATACGCTGAATGGGCACTAGAGCTTTTAGAGGAGCTTAA
GAATGAAGCTGTTAGGCACTTTCCTAGGACTTGGCTTCATGGCTTAGGACAATATATCTATGAAACTTATGGGGATACTT
GGGCAGGAGTGGAAG---CCTTAATAAGAATTCTGCAA---CAACTGCTG---TTTATTCAT---TACAGAATTGGGTGT
C---GACATAGCAGAATAGGCATT---------AT---TCG------ACAG------AGAAGAACAA----------GAA
ATGGAACCAGTAGATCCTAG
>JF320487/B/US/2005/502_2008_FL01
ATGGAACAAGCCCCAGAAGACCAAGGGCCACAGAGGGAGCCATACGCTGAATGGGCACTAGAGCTTTTAGAGGAGCTTAA
GAATGAAGCTGTTAGGCACTTTCCTAGGACTTGGCTTCATGGCTTAGGACAATATATCTATGAAACTTATGGGGATACTT
GGGCAGGAGTGGAAG---CCTTAATAAGAATTCTGCAA---CAACTGCTG---TTTATTCAT---TACAGAATTGGGTGT
C---GACATAGCAGAATAGGCATT---------AT---TCG------ACAG------AGAAGAACAA----------GAA
ATGGAGCCGGTAGATCCTAG
>JF320488/B/US/2005/502_2008_FL10
ATGGAACAAGCCCCAGAAGACCAAGGGCCACAGAGGGAGCCATACGCTGAATGGGCACTAGAGCTTTTAGAGGAGCTTAA
GAATGAAGCTGTTAGGCACTTTCCTAGGACTTGGCTTCATGGCTTAGGACAATATATCTATGAAACTTATGGGGATACTT
GGGCAGGAGTGGAAG---CCTTAATAAGAATTCTGCAA---CAACTGCTG---TTTATTCAT---TACAGAAGTGGGTGT
C---GACATAGCAGAATAGGCATT---------AT---TCG------ACAG------AGAAGAACAA----------GAA
ATGGAACCAGTAGATCCTAG
>JF320489/B/US/2005/502_2008_FL11
ATGGAACAAGCCCCAGAAGACCAAGGGCCACAGAGGGAGCCATACGCTGAATGGGCACTAGAGCTTTTAGAGGAGCTTAA
GAATGAAGCTGTTAGGCACTTTCCTAGGACTTGGCTTCATGGCTTAGGACAATATATCTATGAAACTTATGGGGATACTT
GGGCAGGAGTGGAAG---CCTTAATAAGAATTCTGCAA---CAACTGCTG---TTTATTCAT---TACAGAATTGGGTGT
C---GACATAGCAGAATAGGCATT---------AT---TCG------ACAG------AGAAGAACAA----------GAA
ATGGAACCAGTAGATCCTAG
>JF320490/B/US/2005/502_2008_FL02
ATGGAACAAGCCCCAGAAGACCAAGGGCCACAGAGGGAGCCATACGCTGAATGGGCACTAGAGCTTTTAGAGGAGCTTAA
GAATGAAGCTGTTAGGCACTTTCCTAGGACTTGGCTTCATGGCTTAGGACAATATATCTATGAAACTTATGGGGATACTT
GGGCAGGAGTGGAAG---CCTTAATAAGAATTCTGCAA---CAACTGCTG---TTTATTCAT---TACAGAATTGGGTGT
C---GACATAGCAGAATAGGCATT---------AT---TCG------ACAG------AGAAGAACAA----------GAA
ATGGAACCAGTAGATCCTAG
>JF320491/B/US/2005/502_2008_FL09
ATGGAACAAGCCCCAGAAGACCAAGGGCCACAGAGGGAGCCATACGCTGAATGGGCACTAGAGCTTTTAGAGGAGCTTAA
GAATGAAGCTGTTAGGCACTTTCCTAGGACTTGGCTTCATGGCTTAGGACAATATATCTATGAAACTTATGGGGATACTT
GGGCAGGAGTGGAAG---CCTTAATAAGAATTCTGCAA---CAACTGCTG---TTTATTCAT---TACAGAATTGGGTGT
C---GACATAGCAGAATAGGCATT---------AA---TCG------ACAG------AGAAGAACAA----------GAA
ATGGAGCCAGTAGATCCTAG
>JF320492/B/US/2005/502_2008_FL07
ATGGAACAAGCCCCAGAAGACCAAGGGCCACAGAGGGAGCCATACGCTGAATGGGCACTAGAGCTTTTAGAGGAGCTTAA
GAATGAAGCTGTTAGGCACTTTCCTAGGACTTGGCTTCATGGCTTAGGACAATATATCTATGAAACTTATGGGGATACTT
GGGCAGGAGTGGAAG---CCTTAATAAGAATTCTGCAA---CAACTGCTG---TTTATTCAT---TACAGAATTGGGTGT
C---GACATAGCAGAATAGGCATT---------AT---TCG------ACAG------AGAAGAACAA----------GAA
ATGAAGCCAGTAGATCCTAG
>JF320515/B/US/2006/502_0176_FL07
ATGGAACAAGCCCCCGCGGACCAAGGGCCACAGAGGGAGCCATACAATGAATGGACACTAGAGCTTTTAGAGGAGCTTAA
GAATGAAGCTGTTAGACATTTCCCTAGGATATGGCTCCATAACTTAGGGCAACATATCTATGAAACTTATGGGGATACTT
GGGCAGGAGTGGAGG---CCATAATCAGAATTCTGCAA---CAACTGCTG---TTTATTCAT---TTCAGAATTGGGTGT
C---AACATAGCAGAATAGGCATT---------AC---TCG------ACAG------AGGAGAACAA----------GAA
ATGGAGCCAGTAGATCCTAG
>JF320516/B/US/2006/502_0176_FL01
ATGGAACAAGCCCCCGCGGACCAAGGGCCACAGAGGGAGCCATACAATGAATGGACACTAGAGCTTTTAGAGGAGCTTAA
GAATGAAGCTGTTAGACATTTCCCTAGGATATGGCTCCATAACTTAGGGCAACATATCTATGAAACTTATGGGGATACTT
GGGCAGGAGTGGAGG---CCATAATCAGAATTCTGCAA---CAACTGCTG---TTTATTCAT---TTCAGAATTGGGTGT
C---AACATAGCAGAATAGGCATT---------AC---TCG------ACAG------AGGAGAACAA----------GAA
ATGGAGCCAGTAGATCCTAG
>JF320518/B/US/2006/502_0176_FL03
ATGGAACAAGCCCCCGCGGACCAAGGGCCACAGAGGGAGCCATACAATGAATGGACACTAGAGCTTTTAGAGGAGCTTAA
GAATGAAGCTGTTAGACATTTCCCTAGGATATGGCTCCATAACTTAGGGCAACATATCTATGAAACTTATGGGGATACTT
GGGCAGGAGTGGAGG---CCATAATCAGAATTCTGCAA---CAACTGCTG---TTTATTCAT---TTCAGAATTGGGTGT
C---AACATAGCAGAATAGGCATT---------AC---TCG------ACAG------AGGAGAACAA----------GAA
ATGGAGCCAGTAGATCCTAG
>JF320519/B/US/2006/502_0176_FL05
ATGGAACAAGCCCCCGCGGACCAAGGGCCACAGAGGGAGCCATACAATGAATGGACACTAGAGCTTTTAGAGGAGCTTAA
GAATGAAGCTGTTAGACATTTCCCTAGGATATGGCTCCATAACTTAGGGCAACATATCTATGAAACTTATGGGGATACTT
GGGCAGGAGTGGAGG---CCATAATCAGAATTCTGCAA---CAACTGCTG---TTTATTCAT---TTCAGAATTGGGTGT
C---AACATAGCAGAATAGGCATT---------AC---TCG------ACAG------AGGAGAACAA----------GAA
ATGGAGCCAGTAGATCCTAG
>JF320526/B/US/2006/502_0717_FL02
ATGGAACAAGCCCCAGAAGACCAAGGGTCACAGAGGGAGCCATACAATGAATGGACACTAGAGCTTTTAGAGGAACTTAA
GAGTGAGGCTGTTAAACATTTTCCTAGGCCATGGCTTCATGGCTTAGGACAACATATCTATGAAACTTATGGGGATACTT
GGGCAGGAGTGGAAG---CCATAATAAGAATTCTGCAA---CAACTGCTG---TTTATTCAT---TTCAGAATTGGATGT
C---AACATAGCAGAATAGGCATT---------AT---TCG------ACAG------ACGAGAGCAA----------GGA
ATGGAGCCAGTAGATCCTAG
>JF320529/B/US/2006/502_0717_FL01
ATGGAACAAGCCCCAGAAGACCAAGGGTCACAGAGGGAGCCATACAATGAATGGACACTAGAGCTTTTAGAGGAACTTAA
GAGTGAGGCTGTTAAACATTTTCCTAGGCCATGGCTTCATGGCTTAGGACAACATATCTATGAAACTTATGGGGATACTT
GGGCAGGAGTGGAAG---CCATAATAAGAATTCTGCAA---CAACTGCTG---TTTATTCAT---TTCAGAATTGGATGT
C---AACATAGCAGAATAGGCATT---------AT---TCG------ACAG------ACGAGAGCAA----------GGA
ATGGAGCCAGTAGATCCTAG
>JF320530/B/US/2007/502_0823_05
ATGGAACAAGCCCCAGAAGACCAAGGGCCACAGAGGACACCATACAATGAATGGGCACTAGAGCTTTTAGAGGAACTTAA
AAGTGAAGCTGTTAGACATTTCCCTAGGGTGTGGCTCCATGGTTTAGGACAACATATCTATGAAACTTATGGGGATACTT
GGGAAGGAGTGGAAG---CCTTAATAAGAAGTTTGCAA---CAACTGCTG---TTTATTCAT---TTCAGAATTGGATGT
C---AACATAGCAGAATAGGCATT---------AC---TCG------ACAG------AGAAGAGCCA----------GGA
ATGGAGCCAGTAGATCCTAG
>JF320531/B/US/2007/502_0823_04
ATGGAACAAGCCCCAGAAGACCAAGGGCCACAGAGGACACCATACAATGAATGGGCACTAGAGCTTTTAGAGGAACTTAA
AAGTGAAGCTGTTAGACATTTCCCTAGGGTGTGGCTCCATGGTTTAGGACAACATATCTATGAAACTTATGGGGATACTT
GGGAAGGAGTGGAAG---CCTTAATAAGAAGTTTGCAA---CAACTGCTG---TTTATTCAT---TTCAGAATTGGATGT
C---AACATAGCAGAATAGGCATT---------AC---TCG------ACAG------AGAAGAGCCA----------GGA
ATGGAGCCAGTAGATCCTAG
>JF320532/B/US/2007/502_0823_02
ATGGAACAAGCCCCAGAAGACCAAGGGCCACAGAGGACACCATACAATGAATGGGCACTAGAGCTTTTAGAGGAACTTAA
AAGTGAAGCTGTTAGACATTTCCCTAGGGTGTGGCTCCATGGTTTAGGACAACATATCTATGAAACTTATGGGGATACTT
GGGAAGGAGTGGAAG---CCTTAATAAGAAGTTTGCAA---CAACTGCTG---TTTATTCAT---TTCAGAATTGGATGT
C---AACATAGCAGAATAGGCATT---------AC---TCG------ACAG------AGAAGAGCCA----------GGA
ATGGAGCCAGTAGATCCTAG
>JF320533/B/US/2007/502_0823_01
ATGGAACAAGCCCCAGAAGACCAAGGGCCACAGAGGACACCATACAATGAATGGGCACTAGAGCTTTTAGAGGAACTTAA
AAGTGAAGCTGTTAGACATTTCCCTAGGGTGTGGCTCCATGGTTTAGGACAACATATCTATGAAACTTATGGGGATACTT
GGGAAGGAGTGGAAG---CCTTAATAAGAAGTTTGCAA---CAACTGCTG---TTTATTCAT---TTCAGAATTGGATGT
C---AACATAGCAGAATAGGCATT---------AC---TCG------ACAG------AGAAGAGCCA----------GGA
ATGGAGCCAGTAGATCCTAG
>JF320534/B/US/2007/502_0823_06
ATGGAACAAGCCCCAGAAGACCAAGGGCCACAGAGGACACCATACAATGAATGGGCACTAGAGCTTTTAGAGGAACTTAA
AAGTGAAGCTGTTAGACATTTCCCTAGGGTGTGGCTCCATGGTTTAGGACAACATATCTATGAAACTTATGGGGATACTT
GGGAAGGAGTGGAAG---CCTTAATAAGAAGTTTGCAA---CAACTGCTG---TTTATTCAT---TTCAGAATTGGATGT
C---AACATAGCAGAATAGGCATT---------AC---TCG------ACAG------AGAAGAGCCA----------GGA
ATGGAGCCAGTAGATCCTAG
>JF320535/B/US/2007/502_0823_03
ATGGAACAAGCCCCAGAAGACCAAGGGCCACAGAGGACACCATACAATGAATGGGCACTAGAGCTTTTAGAGGAACTTAA
AAGTGAAGCTGTTAGACATTTCCCTAGGGTGTGGCTCCATGGTTTAGGACAACATATCTATGAAACTTATGGGGATACTT
GGGAAGGAGTGGAAG---CCTTAATAAGAAGTTTGCAA---CAACTGCTG---TTTATTCAT---TTCAGAATTGGATGT
C---AACATAGCAGAATAGGCATT---------AC---TCG------ACAG------AGAAGAGCCA----------GGA
ATGGAGCCAGTAGATCCTAG
>JF320536/B/US/2007/502_0823_07
ATGGAACAAGCCCCAGAAGACCAAGGGCCACAGAGGACACCATACAATGAATGGGCACTAGAGCTTTTAGAGGAACTTAA
AAGTGAAGCTGTTAGACATTTCCCTAGGGTGTGGCTCCATGGTTTAGGACAACATATCTATGAAACTTATGGGGATACTT
GGGAAGGAGTGGAAG---CCTTAATAAGAAGTTTGCAA---CAACTGCTG---TTTATTCAT---TTCAGAATTGGATGT
C---AACATAGCAGAATAGGCATT---------AC---TCG------ACAG------AGAAGAGCCA----------GGA
ATGGAGCCAGTAGATCCTAG
>JF320559/B/US/2007/502_0364_wg5
ATGGAACAAGCCCCAGAAGACCAAGGGCCACAGAGGGAACCATTCAATGAATGGACTCTAGAGCTTTTAGAGGAGCTTAA
GAATGAAGCTGTCAGACACTTTCCTAGGCCATGGCTTCACGGCTTAGGACAACACATCTATGAAACTTATGGGGATACTT
GGGCAGGAGTGGAAG---CCATAACAAGAATCCTGCAA---CAACTACTG---TTTATTCAT---TTCAGAATTGGGTGT
C---GACATAGCAGAATAGGCATT---------AT---TCC------ACAG------AGAAGAACAA----------GAA
ATGGAGCCAGTAGACCCTAG
>JF320561/B/US/2007/502_0364_wg4
ATGGAACAAGCCCCAGAAGACCAAGGGCCACAGAGGGAACCATTCAATGAATGGACTCTAGAGCTTTTAGAGGAGCTTAA
GAATGAAGCTGTCAGACACTTTCCTAGGCCATGGCTTCACGGCTTAGGACAACACATCTATGAAACTTATGGGGATACTT
GGGCAGGAGTGGAAG---CCATAACAAGAATCCTGCAA---CAACTACTG---TTTATTCAT---TTCAGAATTGGGTGT
C---GACATAGCAGAATAGGCATT---------AT---TCC------ACAG------AGAAGAACAA----------GAA
ATGGAGCCAGTAGACCCTAG
>JF320562/B/US/2007/502_0364_wg1
ATGGAACAAGCCCCAGAAGACCAAGGGCCACAGAGGGAACCATTCAATGAATGGACTCTAGAGCTTTTAGAGGAGCTTAA
GAATGAAGCTGTCAGACACTTTCCTAGGCCATGGCTTCACGGCTTAGGACAACACATCTATGAAACTTATGGGGATACTT
GGGCAGGAGTGGAAG---CCATAACAAGAATCCTGCAA---CAACTACTG---TTTATTCAT---TTCAGAATTGGGTGT
C---GACATAGCAGAATAGGCATT---------AT---TCC------ACAG------AGAAGAACAA----------GAA
ATGGAGCCAGTAGACCCTAG
>JF320563/B/US/2007/502_0364_wg2
ATGGAACAAGCCCCAGAAGACCAAGGGCCACAGAGGGAACCATTCAATGAATGGACTCTAGAGCTTTTAGAGGAGCTTAA
GAATGAAGCTGTCAGACACTTTCCTAGGCCATGGCTTCACGGCTTAGGACAACACATCTATGAAACTTATGGGGATACTT
GGGCAGGAGTGGAAG---CCATAACAAGAATCCTGCAA---CAACTACTG---TTTATTCAT---TTCAGAATTGGGTGT
C---GACATAGCAGAATAGGCATT---------AT---TCC------ACAG------AGAAGAACAA----------GAA
ATGGAGCCAGTAGACCCTAG
>JF320564/B/US/2006/502_1046_FL04
ATGGAACAAGCCCCAGAAGACCAAGGGCCACAAAGGGAGCCAAACAATGAATGGGCACTAGAACTTTTAGAGGAACTTAA
GGGTGAGGCTGTTAGACATTTTCCTAGGCCATGGCTCCATAACTTAGGACAATATATTTATGAAACTTATGGGGACACTT
GGGCAGGAGTGGAAG---CCATAATAAGAATTCTGCAA---CAACTGCTG---TTCATTCAT---TTCAGAATTGGATGT
C---AACATAGTAGAATAGGCATT---------AT---TCG------ACGA------AGAAGAGCAA----------GGA
ATGGAGCCAGTAGATCCTAG
>JF320565/B/US/2006/502_1046_FL05
ATGGAACAAGCCCCAGAAGACCAAGGGCCACAAAGGGAGCCAAACAATGAATGGGCACTAGAACTTTTAGAGGAACTTAA
GGGTGAGGCTGTTAGACATTTTCCTAGGCCATGGCTCCATAACTTAGGACAATATATTTATGAAACTTATGGGGACACTT
GGGCAGGAGTGGAAG---CCATAATAAGAATTCTGCAA---CAACTGCTG---TTCATTCAT---TTCAGAATTGGATGT
C---AACATAGTAGAATAGGCATT---------AT---TCG------ACGA------AGAAGAGCAA----------GGA
ATGGAGCCAGTAGATCCTAG
>JF320566/B/US/2006/502_1046_FL01
ATGGAACAAGCCCCAGAAGACCAAGGGCCACAAAGGGAGCCAAACAATGAATGGGCACTAGAACTTTTAGAGGAACTTAA
GGGTGAGGCTGTTAGACATTTTCCTAGGCCATGGCTCCATAACTTAGGACAATATATTTATGAAACTTATGGGGACACTT
GGGCAGGAGTGGAAG---CCATAATAAGAATTCTGCAA---CAACTGCTG---TTCATTCAT---TTCAGAATTGGATGT
C---AACATAGTAGAATAGGCATT---------AT---TCG------ACGA------AGAAGAGCAA----------GGA
ATGGAGCCAGTAGATCCTAG
>JF320567/B/US/2006/502_1046_FL03
ATGGAACAAGCCCCAGAAGACCAAGGGCCACAAAGGGAGCCAAACAATGAATGGGCACTAGAACTTTTAGAGGAACTTAA
GGGTGAGGCTGTTAGACATTTTCCTAGGCCATGGCTCCATAACTTAGGACAATATATTTATGAAACTTATGGGGACACTT
GGGCAGGAGTGGAAG---CCATAATAAGAATTCTGCAA---CAACTGCTG---TTCATTCAT---TTCAGAATTGGATGT
C---AACATAGTAGAATAGGCATT---------AT---TCG------ACGA------AGAAGAGCAA----------GGA
ATGGAGCCAGTAGATCCTAG
>JF320568/B/US/2006/502_1046_FL02
ATGGAACAAGCCCCAGAAGACCAAGGGCCACAAAGGGAGCCAAACAATGAATGGGCACTAGAACTTTTAGAGGAACTTAA
GGGTGAGGCTGTTAGACATTTTCCTAGGCCATGGCTCCATAACTTAGGACAATATATTTATGAAACTTATGGGGACACTT
GGGCAGGAGTGGAAG---CCATAATAAGAATTCTGCAA---CAACTGCTG---TTCATTCAT---TTCAGAATTGGATGT
C---AACATAGTAGAATAGGCATT---------AT---TCG------ACGA------AGAAGAGCAA----------GGA
ATGGAGCCAGTAGATCCTAG
>JF320577/B/US/2007/502_2305_01
ATGGAACAAGCCCCAGAAGACCAAGGGCCACCAAGGGAGCCATACAATGCATGGACACTAGAGCTTTTAGAGGAGCTTAA
GAGTGAAGCTGTTAGACATTTCCCTAGGCCGTGGCTCCATAACTTAGGGCAGTATATCTATGAAACTTATGGGGATACCT
GGACAGGAGTGGAAG---CCTTAATGAGAATTCTGCAA---CAAATGTTG---TTTATTCAT---TTCAGGATTGGGTGT
C---ATCATAGCAGAATAGGCATT---------AT---TCG------ACAG------AGGAGAGCAA----------GGA
ATGGAGCCAGTAGATCCTAG
>JF320613/B/US/2006/502_0062_FL04
ATGGAACAAGCCCCAGAAGACCAAGGGCCACAGAGGGAGCCATACAATGAATGGACACTAGAACTCTTAGAGGAGCTCAA
GAGAGAAGCTGTTAGGCATTTTCCTAGGGACTGGCTCCATAGCTTAGGACAATATATTTATGAAACTTATGGGGATACTT
GGGCAGGAGTGGAAG---CCATAATAAGAATTCTGCAA---CAACTGCTG---TTTATTCAT---TTCAGAATTGGGTGT
C---AACATAGCAGAATAGGCATT---------AC---TCG------TCGG------GGGAGAGCAA----------GAA
ATGGAGCCCGTAGACCCTAG
>JF320615/B/US/2006/502_0053_wg06
ATGGAACAAGCCCCAGAAGACCAAGGGCCACAGAGGGAGCCGTACAATGAATGGACACTAGAGCTTTTAGAGGAGCTTAA
AAGTGAAGCTGTTAGACATTTTCCTAGGCCATGGCTTCATGGTTTAGGACAACATATCTATGAAACTTATGGGGATACTT
GGGCAGGAGTGGAAG---CCATAATAAGAACTCTGCAA---CAACTGCTG---TTTATTCAT---TTCAGAATTGGGTGT
C---GACATAGCAGAATAGGCATT---------AT---CCC------ACAG------AGGAGAGCAA----------GAA
ATGGAGCCAGTAGATCCTAG
>JF320616/B/US/2006/502_0062_FL02
ATGGAACAAGCCCCAGAAGACCAAGGGCCACAGAGGGAGCCATACAATGAATGGACACTAGAACTCTTAGAGGAGCTCAA
GAGAGAAGCTGTTAGGCATTTTCCTAGGGACTGGCTCCATAGCTTAGGACAATATATTTATGAAACTTATGGGGATACTT
GGGCAGGAGTGGAAG---CCATAATAAGAATTCTGCAA---CAACTGCTG---TTTATTCAT---TTCAGAATTGGGTGT
C---AACATAGCAGAATAGGCATT---------AC---TCG------TCGG------GGGAGAGCAA----------GAA
ATGGAGCCCGTAGACCCTAG
>JF320617/B/US/2006/502_0053_wg01
ATGGAACAAGCCCCAGAAGACCAAGGGCCACAGAGGGAGCCGTACAATGAATGGACACTAGAGCTTTTAGAGGAGCTTAA
AAGTGAAGCTGTTAGACATTTTCCTAGGCCATGGCTTCATGGTTTAGGACAACATATCTATGAAACTTATGGGGATACTT
GGGCAGGAGTGGAAG---CCATAATAAGAACTCTGCAA---CAACTGCTG---TTTATTCAT---TTCAGAATTGGGTGT
C---GACATAGCAGAATAGGCATT---------AT---CCC------ACAG------AGGAGAGCAA----------GAA
ATGGAGCCAGTAGATCCTAG
>JF320619/B/US/2006/502_0062_FL06
ATGGAACAAGCCCCAGAAGACCAAGGGCCACAGAGGGAGCCATACAATGAATGGACACTAGAACTCTTAGAGGAGCTCAA
GAGAGAAGCTGTTAGGCATTTTCCTAGGGACTGGCTCCATAGCTTAGGACAATATATTTATGAAACTTATGGGGATACTT
GGGCAGGAGTGGAAG---CCATAATAAGAATTCTGCAA---CAACTGCTG---TTTATTCAT---TTCAGAATTGGGTGT
C---AACATAGCAGAATAGGCATT---------AC---TCG------TCGG------GGGAGAGCAA----------GAA
ATGGAGCCCGTAGACCCTAG
>JF320620/B/US/2006/502_0053_wg10
ATGGAACAAGCCCCAGAAGACCAAGGGCCACAGAGGGAGCCGTACAATGAATGGACACTAGAGCTTTTAGAGGAGCTTAA
AAGTGAAGCTGTTAGACATTTTCCTAGGCCATGGCTTCATGGTTTAGGACAACATATCTATGAAACTTATGGGGATACTT
GGGCAGGAGTGGAAG---CCATAATAAGAACTCTGCAA---CAACTGCTG---TTTATTCAT---TTCAGAATTGGGTGT
C---GACATAGCAGAATAGGCATT---------AT---CCC------ACAG------AGGAGAGCAA----------GAA
ATGGAGCCAGTAGATCCTAG
>JF320621/B/US/2006/502_0053_wg09
ATGGAACAAGCCCCAGAAGACCAAGGGCCACAGAGGGAGCCGTACAATGAATGGACACTAGAGCTTTTAGAGGAGCTTAA
AAGTGAAGCTGTTAGACATTTTCCTAGGCCATGGCTTCATGGTTTAGGACAACATATCTATGAAACTTATGGGGATACTT
GGGCAGGAGTGGAAG---CCATAATAAGAACTCTGCAA---CAACTGCTG---TTTATTCAT---TTCAGAATTGGGTGT
C---GACATAGCAGAATAGGCATT---------AT---CCC------ACAG------AGGAGAGCAA----------GAA
ATGGAGCCAGTAGATCCTAG
>JF320622/B/US/2006/502_0062_FL05
ATGGAACAAGCCCCAGAAGACCAAGGGCCACAGAGGGAGCCATACAATGAATGGACACTAGAACTCTTAGAGGAGCTCAA
GAGAGAAGCTGTTAGGCATTTTCCTAGGGACTGGCTCCATAGCTTAGGACAATATATTTATGAAACTTATGGGGATACTT
GGGCAGGAGTGGAAG---CCATAATAAGAATTCTGCAA---CAACTGCTG---TTTATTCAT---TTCAGAATTGGGTGT
C---AACATAGCAGAATAGGCATT---------AC---TCG------TCGG------GGGAGAGCAA----------GAA
ATGGAGCCCGTAGACCCTAG
>JF320624/B/US/2006/502_0053_wg04
ATGGAACAAGCCCCAGAAGACCAAGGGCCACAGAGGGAGCCGTACAATGAATGGACACTAGAGCTTTTAGAGGAGCTTAA
AAGTGAAGCTGTTAGACATTTTCCTAGGCCATGGCTTCATGGTTTAGGACAACATATCTATGAAACTTATGGGGATACTT
GGGCAGGAGTGGAAG---CCATAATAAGAACTCTGCAA---CAACTGCTG---TTTATTCAT---TTCAGAATTGGGTGT
C---GACATAGCAGAATAGGCATT---------AT---CCC------ACAG------AGGAGAGCAA----------GAA
ATGGAGCCAGTAGATCCTAG
>JF320626/B/US/2006/502_0053_wg05
ATGGAACAAGCCCCAGAAGACCAAGGGCCACAGAGGGAGCCGTACAATGAATGGACACTAGAGCTTTTAGAGGAGCTTAA
AAGTGAAGCTGTTAGACATTTTCCTAGGCCATGGCTTCATGGTTTAGGACAACATATCTATGAAACTTATGGGGATACTT
GGGCAGGAGTGGAAG---CCATAATAAGAACTCTGCAA---CAACTGCTG---TTTATTCAT---TTCAGAATTGGGTGT
C---GACATAGCAGAATAGGCATT---------AT---CCC------ACAG------AGGAGAGCAA----------GAA
ATGGAGCCAGTAGATCCTAG
>JF320627/B/US/2006/502_0053_wg07
ATGGAACAAGCCCCAGAAGACCAAGGGCCACAGAGGGAGCCGTACAATGAATGGACACTAGAGCTTTTAGAGGAGCTTAA
AAGTGAAGCTGTTAGACATTTTCCTAGGCCATGGCTTCATGGTTTAGGACAACATATCTATGAAACTTATGGGGATACTT
GGGCAGGAGTGGAAG---CCATAATAAGAACTCTGCAA---CAACTGCTG---TTTATTCAT---TTCAGAATTGGGTGT
C---GACATAGCAGAATAGGCATT---------AT---CCC------ACAG------AGGAGAGCAA----------GAA
ATGGAGCCAGTAGATCCTAG
>JF320628/B/US/2006/502_0062_FL03
ATGGAACAAGCCCCAGAAGACCAAGGGCCACAGAGGGAGCCATACAATGAATGGACACTAGAACTCTTAGAGGAGCTCAA
GAGAGAAGCTGTTAGGCATTTTCCTAGGGACTGGCTCCATAGCTTAGGACAATATATTTATGAAACTTATGGGGATACTT
GGGCAGGAGTGGAAG---CCATAATAAGAATTCTGCAA---CAACTGCTG---TTTATTCAT---TTCAGAATTGGGTGT
C---AACATAGCAGAATAGGCATT---------AC---TCG------TCGG------GGGAGAGCAA----------GAA
ATGGAGCCCGTAGACCCTAG
>JF320629/B/US/2006/502_0062_FL01
ATGGAACAAGCCCCAGAAGACCAAGGGCCACAGAGGGAGCCATACAATGAATGGACACTAGAACTCTTAGAGGAGCTCAA
GAGAGAAGCTGTTAGGCATTTTCCTAGGGACTGGCTCCATAGCTTAGGACAATATATTTATGAAACTTATGGGGATACTT
GGGCAGGAGTGGAAG---CCATAATAAGAATTCTGCAA---CAACTGCTG---TTTATTCAT---TTCAGAATTGGGTGT
C---AACATAGCAGAATAGGCATT---------AC---TCG------TCGG------GGGAGAGCAA----------GAA
ATGGAGCCCGTAGACCCTAG
>JF683736/B/CY/2007/CY181
ATGGAACAAGCCCCAGAAAACCAAGGGCCACAGAGGGAGCCATACAATGAATGGACACTAGAGCTTTTAGAGGAGCTTAA
GAATGAAGCTGTTAGACATTTTCCTAGGCCATGGCTTCATGGCTTAGGGCAGTACATCTATGAAACTTATGGAGATACTT
GGGCAGGAGTGGAAG---CCATAATAAGAATTCTGCAA---CATCTGCTG---TTTACTCAT---TTCAGAATTGGGTGT
C---GACATAGCAGAATAGGCATT---------GA---TCG------ACAG------AGAAGATCAA----------GAA
ATGGAGCCAGTAGATCCTAG
>JF683738/B/CY/2007/CY184
ATGGAACAAGCCCCAGAAGACCAAGGGCCACAGAGGGAACCATACAATGAATGGACACTAGAGCTTTTAGAGGAACTCAA
GAGTGAAGCAGTTAGACATTTTCCTAGGCCTTGGCTCCATGGCTTAGGACAATATATCTATGCAACTTATGGGGATACTT
GGACAGGAGTGGAAG---CCATAATAAGAATCCTGCAA---CAACTACTG---TTTATTCAT---TTCAGAATTGGATGT
C---GACATAGCAGAATAGGCATT---------AC---TCG------ACAG------AGGAGAGCAA----------GGA
ATGGAGCCAGTAGATCCTAG
>JF683741/B/CY/2007/CY188
ATGGAACAAGCCCCAGAAGACCAAGGGCCACAGAGGGAGCCATACAATCAATGGACACTAGAACTTTTGGAGGAGCTTAA
GGCTGAAGCTGTTAGACATTTTCCTAGGGTGTGGCTCCATGGCTTAGGGCAATATATCTATGAAACTTACGGGGATACTT
GGACAGGAGTGGAAG---CCATAATCAGAATTCTGCAA---CACCTGCTG---TTTACTCAT---TTCAGAATTGGGTGT
C---AACATAGCAGAATAGGAATT---------AT---TCG------ACAG------AGAAGAGCAA----------GAA
ATGGAGCCAGTAGATCCTAG
>JF683742/B/CY/2007/CY189
ATGGAACAGGCCCCAGAAGACCAAGGGCCACAAAGGGAGCCATACAATGAATGGACACTAGAGCTTTTAGAGGAGCTTAA
GAGTGAAGCTGTCAGACATTTTCCTAGGCCCTGGCTCCATGGATTAGGGCAGCATATCTATGACACTTATGGGGATACTT
GGACAGGAGTGGAAG---CCCTAGTAAGAACTCTGCAA---CAACTGCTG---TTTATTCAT---TTCAGAATTGGATGT
C---AACATAGCAGAATAGGCATT---------AT---TCC------ACAG------AGGAGAGCAA----------GAA
ATGGAGCCAGTAGATCCTAG
>JF683743/B/CY/2007/CY190
ATGGAACAAGCCCCGGAAGACCAAGGGCCACAGAGGGAGCCATACAATGAATGGACACTAGAGCTTTTAGAGGAGCTGAA
GAGTGAAGCTGTTAGACACTTTCCTAGGCAATGGCTCCATGGCTTGGGGCAACATATCTATGAAACCTATGGGGATACTT
GGGCAGGAGTGGAGG---CCATAATAAGAATTCTGCAA---CAACTGCTG---TTTATTCAT---TTCAGAATTGGGTGT
C---GACATAGCAGAATAGGCATT---------AC---TCG------ACAG------AGGAGAGCAA----------GAA
ATGGAGCCAGTAGACCCTAG
>JF683746/B/CY/2007/CY194
ATGGAACAAGCCCCGGAAGACCAAGGGCCACAGAGGGAGCCATACAATGAATGGACACTAGAGCTTTTAGAGGAGCTGAA
GAGTGAAGCTGTTAGACACTTTCCTAGGCAATGGCTCCATAGCTTGGGGCAACATATCTATGAAACCTATGGGGATACTT
GGGCAGGAGTGGAGG---CCATAATAAGAATTCTGCAA---CAACTGCTG---TTTATTCAT---TTCAGAATTGGGTGT
C---GACATAGCAGAATAGGCATT---------AC---TCG------ACAG------AGGAGAGCAA----------GAA
ATGGAGCCAGTAGACCCTAG
>JF683747/B/CY/2007/CY195
ATGGAACAAGCCCCAGAAGACCAAGGGCCACAAAGGGAGCCACACAATGAATGGACACTAGAGCTTTTAGAGGAGCTTAA
GAGTGAAGCTGTTAGACATTTTCCTAGGATATGGCTACATAGCCTAGGGCAACATATCTATGAAACTTATGGGGATACTT
GGGCAGGAGTGGAAG---CCATAATAAGAATTCTGCAA---CAACTGCTG---TTTATTCAT---TTCAGAATTGGGTGT
C---GACATAGCAGAATAGGCATT---------AC---TCC------ACAG------AGGAGAGCAA----------GAA
ATGGAGCCAGTAGATCCTAG
>JF683749/B/CY/2007/CY197
ATGGAACAAACCCCAGAAGACCAAGGACCACAAAGAGAACCATACAGTGAATGGACACTAGAACTTTTAGAGGAGCTTAA
AAATGAAGCTGTCAGGCATTTTCCTAGGAATTGGCTCCAGGGATTAGGACAATATATCTATGCAACTTATGGGGATACTT
GGGCAGGAGTGGAGG---CCATAATAAGAATTCTGCAA---CAAATGCTG---TTTATCCAT---TTCAGAATTGGGTGC
C---ATCATAGCAGAATAGGCATT---------AT---TCG------ACGG------GGGAGAGCAA----------GAA
ATGGATCCAGTAGATCCTAG
>JF683750/B/CY/2007/CY198
ATGGAACAAGCCCCAGAAGACCAAGGGCCACAGAGGGAGCCATACAATGAATGGATACTAGAACTTTTAGAGGAACTTAA
GAGAGAAGCTGTTAGACATTTTCCTAGGCCATGGCTCCATGCTTTAGGACAACATATCTATGAAACCTATGGAGATACTT
GGACAGGAGTGGAAG---CCATACTAAGAATTCTGCAA---CAACTGCTG---TTTACTCAT---TTCAGAATTGGGTGT
C---AACATAGCAGAATAGGCGTT---------GT---GCC---------A------AGGCCAGCAAGAA-------GGA
ATGGAGCCAGTAGATCCTAG
>JF683751/B/CY/2007/CY199
ATGGAACAAGCCCCAGAAAACCAAGGGCCACAGAGGGAGCCATACAATGAATGGGCACTAGAACTTTTAGAGGAGCTTAA
GGATGAAGCTGTTAGACATTTCCCTAGGATCTGGCTCCATGGCCTAGGACAACATATATATGAAACTTATGGGGATACTT
GGGCAGGAGTGGAAG---CCATAATAAGAATTCTGCAA---CAACTGCTG---TTCATTCAT---TTCAGAATTGGATGT
C---AACATAGCAGAATAGGTATT---------AT---TCG------ACAG------AGGAGAACAA----------GGA
ATGGAGCCAGTAGATCCTAG
>JF683753/B/CY/2007/CY201
ATGGAACAAGCCCCAGAAGACCAAGGGCCACAGAGGGAGCCATACAATGAATGGACACTAGAACTTTTAGAGGAGCTTAA
GCATGAAGCTGTGAGACATTTTCCTAGGGTATGGCTCCATAGTTTAGGGCAATACATCTATGAAACTTATGGGGATACTT
GGGCAGGAGTGGAAG---CCATAATAAGAACACTGCAA---CAGCTGTTG---TTTATTCAT---TTCAGAATTGGGTGT
C---AACATAGCAGAATAGGCATC---------AT---TCG------ACAG------AGGAGAGCAA----------GAA
ATGGAGCCAGTAGATCCTAG
>JF683754/B/CY/2007/CY202
ATGGAACAAGCCCCAGAAGACCAAGGGCCACAAAGGGAGCCATACAATGAATGGACACTAGAGCTTTTAGAGGAGCTTAA
GAGTAAAGCTGTCAGACATTTTTCTAGGACCTGGCTCTATGGCTTAGGGCAGCATATCTATGAAGCATATGAAGATACTT
GGTCAGGAGTAGAAG---CAGTAATAATGAGTATTCAA---CAACTGCTA---TTTATTCAT---CTCAGAAGAGGATGT
C---GTCATAGCAGAATAGTCATC---------AT---TCT------ACAG------AAGAGAGCAA----------GAA
ATGGAGCCAGCAGATCCTAG
>JF683756/B/CY/2007/CY204
ATGGAACAAGCCCCAGAAGACCAAGGGCCACAGAGAGAGCCATACAATGAATGGACACTAGAGCTTTTGGAGGAACTTAA
GAGTGAAGCTGTTAGACATTTTCCTAGGCCATGGCTCCATGGCTTAGGACAATATGTCTATGAGACCTATGGGGATACTT
GGACAGGAGTGGAGG---CCATAATAAGAATTCTGCAA---CAACTGCTG---TTTATTCAT---TTCAGAATTGGAGGT
G---GACATAGCAGAATAGGCATT---------AT---TCA------ACAA------AGGAGAGCAA----------GGA
ATGGAGCCAGTAGATCCTAG
>JF683764/B/CY/2007/CY214
ATGGAACGAGCCCCAGAAGACCAAGGGCCGCAGAGGGAGCCATACAATGAATGGACACTAGAACTTTTAGAGGAGCTTAA
GAATGAAGCTGTTAGACATTTCCCTAGGGTCTGGCTCCATGGCTTAGGGCAATATATCTATGAAACTTATGGGGATACTT
GGGCAGGGGTAGAAG---CCATAATAAGAACTCTGCAA---CAACTGCTG---TTTGTTCAT---TTCAGAATTGGGTGT
C---AACATAGCAGAATAGGCATC---------AC---TCG------ACAG------AGGAGAGCAA----------GAA
ATGGAGCCAGTAGATCCTAG
>JF683765/B/CY/2007/CY216
ATGGAACAAGCCCCAGAAGACCAAGGGCCACAAAGGGAGCCATACAATGAATGGGCATTAGGACTTTTAGAGGAGCTTAA
GAATGAAGCTGTTAGACATTTTCCCAGGATATGGCTTCATGGCTTAGGGCAATATATCTATGAAACTTATGGGGATACTT
GGACAGGAGTGGAAG---CCATCATAAGAATGCTGCAA---CAACTGCTG---TTTATCCAT---TTCAGAATTGGGTGC
C---AACATAGCAGAATAGGCATT---------AC---TCC------AAGG------AGGAGAGCAA----------GAA
ATGGAGCCAGTAGATCCTAG
>JF683769/B/CY/2008/CY220
ATGGAACAAGTCCCAGAAGACCAAGGGCCACAGAGGGAACCACTCAATGAATGGACATTAGAACTTTTAGAGGAGCTTAA
GAATGAAGCTGTGAGACATTTTCCTAGACATTGGCTCCATGGCTTAGGGCAACTTATCTATGAAACTTATGGAGATACTT
GGGCAGGAGTGGAGG---CCATAATAAGAATTCTGCAA---CAACTGCTG---TTTATTCAT---TTCAGGATTGGGTGT
C---GACATAGCAGAATAGGCATT---------AC---TCC------ACAG------AGGAGAGCAA----------GAA
ATGGAGCCAGTAGATCCTAA
>JF683773/B/CY/2008/CY224
ATGGAACAAGCCCCAGGAGACCAAGGGCCACAGAGGGAACCATACAATGAATGGACACTAGAGCTTTTAGAGGAGCTCAA
GAATGAAGCTGTTAGACATTTTCCTAGGACATGGCTCCATGGCTTAGGACAGTACATCTATGAAACTTATGGGGATACTT
GGGCAGGAGTGGAAG---CCATAATAAGAATTCTACAA---CAACTGCTG---TTTATCCAT---TTCAGAATTGGGTGT
C---AACATAGCAGAATAGGCATT---------AC---TCG------ACAG------AGGAGAGCAA----------GAA
ATGGAGCCAGTAGATCCTAG
>JF683775/B/CY/2008/CY226
ATGGAACGAGCCCCAGAAGACCAAGGGCCACAGAGAGAGCCACACAATGAATGGACACTAGAGCTTTTAGAAGAGCTTAA
GCATGAAGCTGTTAGACACTTTCCTAGGCCGTGGCTTCATGGCTTAGGACAACATATCTATGACACTTATGGGGATACTT
GGGAAGGGGTGGAAG---CCATAATAAGAATCCTGCAA---CAATTGCTG---TTTACTCAT---TTCAGAATTGGGTGC
C---AACATAGCAGAATAGGCATT---------AC---TCG------ACAG------AGGAGAGCAA----------GAA
ATGGAGCCAGTAGATCCTAG
>JF683778/B/CY/2008/CY229
ATGGAACAAGCCCCAGAAGACCAAGGGCCACAGAGAGAGCCATACAATGAATGGACACTAGAACTTTTAGAGGAGCTCAA
GAATGAAGCTGTTAGACACTTTCCTAGGGTGTGGCTCCATGGCTTAGGACAACATATCTATGAAACTTATGGGGATACTT
GGGCAGGAGTGGAGG---CCATAATAAGAATTCTGCAA---CAACTACTG---TTTATTCAT---TTCAGGATTGGGTGT
C---AACATAGCAGAATAGGCATT---------AT---TCC------ACAG------AGGAGAACAA----------GAA
ATGGATCCAGTAGATCCTAG
>JF683781/B/CY/2008/CY232
ATGGAACGAGTCCCAGAGGACCAAGGGCCACAGAGGGAGCCATACAATGAATGGACACTAGAGCTCTTAGAGGAGCTTAA
GAGTGAAGCTGTTAGACATTTTCCTAGGATATGGCTTCATAATTTAGGACAATATATCTATACAACTTATGGGGATACCT
GGACAGGAGTGGAAG---CCCTAATAAGAATGCTGCAA---CAACTGTTG---TTTATTCAT---TTCAGAATTGGGTGT
C---AACATAGCAGAATAGGCATT---------AC---TCG------ACAA------AGGAGAGCAA----------GGA
ATGGAGCCAGTAGATCCTAG
>JF683784/B/CY/2008/CY237
ATGGAACAAGCCCCAGAAGACCAAGGGCCACAGAGGGAGCCATACAATGAATGGACACTAGAGCTTTTAGAGGAGCTTAA
GCACGAAGCTGTTAGACATTTTCCTAGGGTGTGGCTCCATGGCTTAGGACAACATATCTATGAAACTTATGGAGATACTT
GGGCAGGAGTGGAAG---CCATAATAAGAATTCTGCAA---CAACTGCTG---TTTATTCAT---TTCAGAATTGGGTGT
C---AACATAGCAGAATAGGTATT---------AC---TCC------ACTG------AGGAGAGCAA----------GAA
ATGGAGCCAGTAGATCCTAA
>JF683785/B/CY/2008/CY238
ATGGAACAAACCCCAGAGGACCAAGGACCACAGAGAGAGCCATACAATGAGTGGGCACTAGAACTTTTAGAGGAGCTTAA
GAGAGAAGCTGTTAGACATTTCCCTAGACCATGGCTCCATAGCTTGGGACAATATATCTATGAAACTTATGGGGATACTT
GGACAGGAGTGGAAG---CCATAATAAGAATTCTGCAA---CAACTGCTG---TTTATTCAT---TTCAGAATTGGGTGT
C---GACATAGCAGAATAGGCATT---------AC---CCG------ACAG------AGGAGAGGAA----------GAA
ATGGAGCCAGTAGATCCTAG
>JF683787/B/CY/2009/CY241
ATGGAACAAGCCCCAGAAGACCAAGGGCCACAAAGGGAGCCATACAATGAATGGACACTAGAGCTTCTAGAGGAGCTTAA
GAATGAAGCTGTTAGACATTTCCCTAGGCCATGGCTTCATGGCTTAGGGCAATATGTCTATGAAACTTATGGGGATACTT
GGGCAGGAGTGGAGG---CCATAATAAGGTTTTTGCAA---CAACTACTG---TTTATTCAT---TACAGAATTGGGTGT
C---AACATAGCAGAATAGGTATT---------AT---TCA------ACAACGA---AGGAGAGCAA----------GAA
ATGGAGCCAGTAGACCCTAG
>JF683788/B/CY/2009/CY242
ATGGAACGAGCCCCAGAAGACCAGGAACCACAGAGGGAGCCATACAATGAGTGGACATTAGAGCTTCTAGAGGAGCTTAA
AAGTGAAGCTGTTAGGCATTTTCCTAGGCCATGGCTACATAACTTAGGGCAATATATCTATGAAACTTATGGAGACACTT
GGGCAGGAGTGGAAG---CCATAATAAGAATTCTGCAA---CAACTGCTG---TTTATCCAT---TTCAGAATTCCCACA
C---GACATACCAGAATAGGCATT---------AC---TCG------ACAG------AGGAGAACAA----------GGA
ATGGAGCCAGTAGATCCTAA
>JF683790/B/CY/2009/CY244
ATGGAACAAGCCCCAGAAGACCAAGGGCCACAGAGGGAACCATACAATGAATGGACACTAGAGCTTTTAGAGGAGCTTAA
GACTGAAGCTGTTAGACATTTTCCTAGGACATGGCTCCATAACTTAGGGCAATATATCTATGACACTTATGGAGATACTT
GGACAGGAGTGGAAG---CCCTAATAAGAATGTTGCAA---CAACTGCTG---TTTATTCAT---TTCAGAATTGGGTGT
C---GACATAGCAGAATAGGCATT---------AC---TCG------ACAG------AGGAGAGCAA----------GAA
ATGGAGCCAGTAGATCCTAG
>JF683791/B/CY/2009/CY246
ATGGAACAAGCCCCAGAAGACCAAGGGCCACAAAGGGAGTCATACAATGAATGGGCATTAGGACTGTTAGAGGAGCTTAA
GAATGAAGCTGTTAGACATTTTCCCAGGACATGGCTTCATGGCTTAGGACAATATATCTATGAAACTTATGGGGATACTT
GGACAGGAGTGGAAG---CCCTCATAAGAATGCTGCAA---CAACTGCTG---TTTATCCAT---TTCAGAATTGGGTGC
C---AACATAGCAGAATAGGCATT---------AC---TCC------AAGG------AGGAGAGCAA----------GAA
ATGGAGCCAGTAGATCCTAG
>JF683793/B/CY/2009/CY250
ATGGAACAAGCCCCAGAAGACCAAGGGCCACAGAGGGAACCATTCCAGGACTGGACACTAGAGCTTTTAGAGGAACTTAA
GAATGAAGCTGTTAGGCATTTTCCTAGACCATGGCTCCATAGCTTAGGGCAATATATCTATGAAACTTATGGAGATACTT
GGGCAGGAGTGGTAG---CCATAATAAGAATTCTGCAA---CAACTGCTG---TTTACTCAT---TTCAGAATTGGGTGT
C---GACATAGCAGAATAGGCATC---------AC---TCA---------A------AGGAGAACAA----------GAA
ATGGAGCCCGTAGATCCTAG
>JF683794/B/CY/2009/CY251
ATGGAACAAGCCCCAGAGGACCAAGGACCACAGAGGGAACCATACAATGAATGGACACTAGAGCTTTTAGAGGAGCTTAA
GAGTGAAGCTGTTAGACATTTTCCTAGGGCATGGCTTCATGGTTTAGGACAACATATCTATGAAACTTATGGGGACACTT
GGACAGGAGTAGAAG---CCATAATAAGAATTCTACAA---CAACTGCTG---TTTATTCAT---TACAGAATTGGGTGT
C---AACATAGCAGAATAGGCCTT---------AC---TCG------ACAG------AGGAGAGCAA----------GAA
ATGGAGCCAGTAGATCCTAG
>JF683796/B/CY/2009/CY253
ATGGAACAAGCCCCAGAAAACCAAGGGCCACAGAGAGAGCCATACAATGAATGGACACTAGAACTTTTGGAGGAGCTTAA
GAGGGAGGCTGTGAGACATTTTCCTAGGCCATGGCTCGGTAACTTAGGACAATATATCTATGAAACTTATGGGGATACTT
GGACAGGAGTGGAAG---CCATAATAAGAATCCTGCAA---CAAATGCTG---TTTATTCAT---TTCAGAATTGGATGT
C---ACCATAGCAGAATAGGCATT---------AT---TCG------ACAA------AGGAGAGCAA----------GGA
ATGGATCCAGTAGATCCTAG
>JF683797/B/CY/2009/CY254
ATGGAACGAGCCCCGGAAGACCAAGGGCCACAGAGGGAGCCATACAATGAATGGACACTAGAACTTTTAGAGGAACTTAA
GAGTGAGGCTGTTAGACATTTTCCTAGGCCATGGCTCCATGGCTTAGGACAACATATCTATGAAACTTATGGAGATACTT
GGACAGGAGTAGAAG---CCATAATAAGAATTCTGCAA---CAACTGTTG---TTTATTCAT---TTCAGAATTGGGTGT
C---GACATAGCAGAATAGGCATC---------AC---TCC------ACAG------AGGAGGGCAA----------GAA
ATGGAGCCAGTAGATCCTAG
>JF683801/B/CY/2009/CY258
ATGGAACAAACCCCAGAAGACCAAGGGCCACAGAGAGAGCCATACAATGAATGGACACTAGAACTTCTAGAGGAACTTAA
GAGGGAAGCTGTTAGACATTTTCCCAGGCCATGGCTCCAAAACTTAGGGCAATATATCTATGAAACTTATGGGGATACTT
GGACAGGAGTGGAAG---CCATAATTAGAATTCTGCAA---CAAATGCTA---TTCATTCAT---TTCAGAATTGGATGT
C---GACATAGCAGAATAGGCATT---------AT---TCA------ACAA------AGGAGAGCAA----------GAA
ATGGAGCCAGTAGATCCTAG
>JF683804/B/CY/2009/CY262
ATGGAACGAGCCCCGGAAGACCAAGGGCCACAGAGGGAGCCATACAATGAATGGACACTAGAGCTTTTAGAGGAGCTTAA
GAGTGAAGCTGTTAGGCATTTTCCTAGGCCATGGCTCCATGGCTTAGGGCAACATATCTATGAAACTTATGGGGATACTT
GGGCAGGAGTGGAAG---CCATAATAAGAATTCTGCAA---CAACTGCTG---TTTATTCAT---TTCAGAATTGGCTGT
C---GACATAGCAGAATAGGCATT---------AC---TCG------ACAG------AGGAGAGTGA----------GAA
ATGGAGCCAATAGATCCTAG
>JF683805/B/CY/2009/CY263
ATGGAACAAATCCCAGAAGACCAAGGGCCACAAAGGGAGCCATTCAATGGATGGACACTAGAACTTTTAGAAGAACTTAA
GAGTGAAGCTGTTAGACATTTTCCTAGGGTGTGGCTTCAGGGCTTAGGACAATATATCTATGAAACTTATGGGGATACTT
GGACAGGAGTACAAG---CCATAATAAGAATGTTGCAA---CAACTGCTG---TTTATTCAT---TACAGAATTGGGTGT
C---ATCATAGCAGAATAGGCATT---------CA---ACA------GAGG------AGGAGAACAA----------GAA
ATGGAACCAGTAGATCCTAG
>JF683807/B/CY/2009/CY266
ATGGAACAAGCCCCAGGGGACCAAGGGCCACA------------TGATGCATGGACACTAGAGCTCCTAGAAGAGCTTAA
GAATGAAGCAGTTAAACATTTTCCTAGGGCATGGCTCCATAGCCTAGGGCAATATATCTATGAAACTTATGGAGATACTT
GGACAGGAGTGGAAG---CCATAATAAGAATCCTGCAA---CAACTGCTG---TTTATTCAT---TTCAGAATTGGGTGT
C---AACACAGCAGAATAGGCATT---------AT---TCC------ACAG------AGAAGAGCAA----------GAA
ATGGAGCCAGTAGATCCTAG
>JF683808/B/CY/2009/CY267
ATGGAACAAGCCCCAGAAGACCAAGGGCCACAAAGGGAGCCATACAATGAATGGGCATTAGGACTTTTAGAGGAGCTCAA
GAGTGAAGCTGTTAGACATTTTCCCAGGACATGGCTTCATGGCTTAGGACAATATATCTATGAAACTTATGGGGATACTT
GGACAGGAGTGGAAG---CCCTCATAACAATGCTGCAA---CAACTGCTG---TTTATCCAT---TTCAGAATTGGGTGC
C---AACATAGCAGAATAGGCATT---------AC---TCC------AAGG------AGGAGAGCAA----------GAA
ATGGAGCCAGTAGATCCTAG
>JF683809/B/CY/2009/CY268
ATGGAACAAGCCCCGGGAGACCAAGGGCCACAGAGGGAGCCATACAATGAATGGACACTAGAGCTTTTAGAGGAGCTGAA
GAGTGAAGCTGTTAGACACTTTCCTAGGCAATGGCTCCATAGCTTGGGGCAACACATCTATGAAACCTATGGGGATACTT
GGGCAGGAGTGGAGG---CCATAATAAGAATTCTGCAA---CAACTGCTG---TTTATTCAT---TTCAGAATTGGGTGT
C---GACATAGCAGAATAGGCATT---------AC---TCG------ACAG------AGGAGAGCAA----------GAA
ATGGAGCCAGTAGACCCTAG
>JF689852/B/US/2005/05US_SAJ_NVS12
ATGGAACGAGCCCCAGAAGACCAAGGGCCACAGAGGGAGCCATACAATGAATGGACATTAGAGCTTTTAGAGGAGCTTAA
GAATGAAGCTGTGAGACATTTTCCTAGGCTATGGCTCCATAGCTTAGGGCAACATATCTATGAAACTTATGGGGATACTT
GGGCAGGAGTGGAAG---CCATAATAAGAATTCTGCAA---CAACTGCTG---TTTATTCAT---TTCAGAATTGGGTGC
C---AACATAGCAGAATAGGCATT---------AT---TCA------ACGG------AGGAGAGCAA----------GAA
ATGGAGCCAGTAGATCCTAG
>JF689854/B/US/2005/05US_SAJ_NVS16
ATGGAACAAGCCCCAGAAGACCAAGGGCCACAGAGGGAGCCATACAATGAATGGACACTAGAGCTTTTAGAGGAACTTAA
GAATGAAGCTGTTAGGCATTTTCCTAGGCCTTGGCTTCATGGCTTAGGGCAACATATCTATGAAACATATGGAGATACTT
GGGCAGGAGTAGAAG---CCATAATAAGAACTCTGCAA---CAACTGCTG---TTTACTCAT---TTCAGAATTGGATGT
C---GACATAGCAGAATAGGCAGT---------AA---TCC------ACGG------AGGAGAGCAA----------GAA
ATGGAGCCAGTAGATCCTAG
>JF689856/B/US/2005/05US_SAJ_NVS3
ATGGAACAAGCCCCGGAAGACCAAGGGCCACAGAGGGAGCCATACAATGAATGGACACTAGAGCTTTTAGAGGAGCTTAA
GCATGAAGCTGTTAGACATTTTCCTAGGACATGGCTCCATAGCTTAGGGCAATATATCTATGAAACTTATGGGGATACTT
GGACAGGAGTAGAAG---CCTTAATAAGAGTTCTGCAA---CAACTGCTG---TTTATTCAT---TTCAGGATCGGGTGT
C---AACATAGCAGAATAGGCATT---------AC---TCG------ACAG------AGGAGAGCGA----------GAA
ATGGAGCCAGTAGATCCTAG
>JF689857/B/US/2005/05US_SAJ_NVS5
ATGGAACAAGCCCCAGAGGACCAAGGGCCACAGAGGGAGCCATACAATGAATGGACACTAGAGCTTTTAGAGGAGCTTAA
GAATGAAGCTGTTAGGCATTTTCCCAGGATATGGCTCCATAGCCTAGGGCAACATATCTATGAAACTTACGGAGACACTT
GGACAGGAGTAGAGG---CCATAATAAGAATTCTGCAA---CAACTACTG---TTTGTTCAT---TTCAGAATGGGGTGC
C---GACATAGCAGAATAGGCATT---------AC---TCG------ACAG------AGGAGAGCAA----------GAA
ATGGAGCCAGTAGATCCTAG
>JF689859/B/US/2005/05US_SAJ_NVS8
ATGGAACAAGCCCCAGAAGACCAAGGGCCACAGAGGGAGCCATACAATGAATGGACACTAGAGCTTTTAGAGGAGCTTAA
GACTGAAGCTGTCAGACATTTTCCTAGAATATGGCTCCATAGCTTAGGGCAATATATCTATGAAACTTATGGGGATACTT
GGGCAGGAGTGGAAG---CCATAATAAGAATTCTGCAA---CAACTGCTG---TTTATTCAT---TTCAGAATTGGGTGT
C---GACATAGCAGAATAGGCATT---------AC---TCC------ACAG------AGGAGAGCAA----------GAA
ATGGAGCCAGTAGATCCTAG
>JF689860/B/US/2005/05US_SAJ_NVS9
ATGGAACAAGCCCCAGAGGACCAAGGGCCACAGAGAGAGCCATACAATCAATGGACACTCGAGCTTTTAGAGGAGCTTAA
GAATGAAGCTGTTAGACATTTTCCTAGACCATGGCTTCTTGGCTTAGGGCAACATATCTATGAAACTTATGGAGACACTT
GGACAGGAGTAGAAG---CTATAATAAGAACTCTGCAA---CAACTACTG---TTTATTCAT---TTCAGACTTGGGTGT
C---GACATAGCAGAATAGGCATC---------AC---TCT------ACAG------AGGAGAGCAA----------GAA
ATGGAGCCAGTAGATCCTAG
>JF689862/B/US/2006/06US_SAJ_C164_SC
ATGGAACAAGCCCCAGAGAACCAAGGGCCACAGAGGGAGCCATACAATGAATGGGCACTAGAGCTTTTAGAAGAGCTTAA
GAGTGAAGCTGTTAGACATTTTCCTAGGCCATGGCTCCATAGCTTAGGACAATACATCTATGAAACTTATGGGGATACTT
GGGCGGGAGTAGAAG---CCTTAATAAGAATGCTGCAA---CAACTACTG---TTTATTCAT---TTCAGAATTGGGTGT
C---AACATAGCAGAATAGGCATT---------AC---TCG------ACAG------AGGAGAGCAA----------GAA
ATGGAGCCAGTAGATCCTAG
>JF689863/B/US/2006/06US_SAJ_C165_TJ
ATGGAACGAGCCCCAGAAGACCAAGGGCCACAGAGGGAGCCATACAATGAATGGACACTAGAGCTTTTAGAAGAGCTTAA
GAGTGAAGCTGTTAAGCATTTTCCTAGAGTGTGGCTTCATAGCTTAGGACAATATATCTATGAAACTTATGGGGATACTT
GGACAGGAGTGGAAG---CCATAATAAGAATTCTGCAA---CAACTGCTG---TTTATTCAT---TTCAGAATTGGGTGC
C---AACATAGCAGAATAGGCATT---------AC---TCG------GCAG------AGAAGAGCAA----------GAA
ATGGAGCCGGTAGATCCTAG
>JF689864/B/US/2006/06US_SAJ_C166_SG
ATGGAACAAGCCCCAGAAGACCAAGGGCCACAGAGAGAGCCATACAATGAATGGACACTAGAACTTTTAGAGGAGCTTAA
GAATGAAGCTGTTAGACACTTCCCTAGAATATGGCTTCATGGCCTAGGACAACATATCTATGAAACTTATGGGGATACTT
GGACAGGAGTAGAAG---CTCTAATAAGAAGTCTGCAA---CAACTGCTG---TTTATTCAT---TTCAGAATTGGGTGT
C---GACATAGCAGAATAGGCATT---------AT---TCA------ACGG------AGGAGAGCAA----------GAA
ATGGAGCCAGTAGATCCTAG
>JF689865/B/US/2006/06US_SAJ_C167_LH
ATGGAACAAGCCCCAGAAGACCAAGGGCCACAGAGGGAGCCATACAATGAATGGACACTAGAGCTTTTAGAGGAGCTTAA
GCAGGAAGCTGTCAGACATTTCCCTAGGCCATGGCTCCATGGCTTAGGGCAACATATCTATGAAACTTATGGAGATACTT
GGGAAGGAGTGGAAG---CCATAATAAGAATTCTGCAA---CAACTGCTG---TTTATTCAT---TTCAGAATTGGGTGC
C---AACATAGCAGAATAGGCATT---------AT---TCA------ACGG------AGGAGAACAA----------GAA
ATGGAGCCAGTAGATCCTAG
>JF689866/B/US/2006/06US_SAJ_C168_LS
ATGGAACAAGCCCCAGAGGACCAAGGGCCACAGAGGGAGCCATACAATGAATGGACACTAGAACTTTTAGAGGAACTTAA
GAATGAAGCTGTTAGACACTTTCCTAGGATCTGGCTCCATGGATTAGGGCAACACATCTATGAAACATATGGAGATACTT
GGGCAGGAGTGGAAG---CCTTACCAAGAATTCTGCAA---CAACTGCTG---TTTATTCAT---TTCAGAATTGGGTGT
C---GACATAGCAGAATAGGCATC---------AC---CCC------ACGG------AGGAGAGCAA----------GAA
ATGGATCCAGTAGATCCTAA
>JF689867/B/US/2006/06US_SAJ_C169_JS
ATGGAACAAGCCCCAGAAGACCAAGGGCCACAGAGGGAGCCATACAATGAATGGACACTAGAGCTTTTAGAGGAGCTTAA
GCATGAAGCAGTTAGACATTTTCCTAGGCCATGGCTCCATAGCTTAGGGCAACATATCTATGAAACTTATGGGGATACTT
GGGCAGGAGTGGAAG---CCTTATTAAGAATTCTGCAA---CAACTACTG---TTTATTCAT---TTCAGAATTGGGTGC
C---AACATAGCAGGATAGGCATT---------AT---CCA------ACGG------AGGAGGACAA----------GAA
ATGGAGCCAGTAGATCCTAG
>JF689870/B/US/2006/06US_SAJ_NVS22
ATGGAACAAGCCCCAGAAGAACAAGGGCCACAGAGGGAGCCATACAATGAATGGACACTAGAGCTTTTAGAAGAGCTTAA
GAATGAAGCGGTTAGACATTTTCCTAGGCTATGGCTCCATAGCTTAGGGCAACATATCTATGAAACTTATGGGGATACTT
GGGCAGGAGTGGAAG---CCATAATAAGAATTCTGCAA---CAACTGCTG---TTTATTCAT---TTCAGAATTGGGTGT
C---AACATAGCAGAATAGGCATT---------AC---TCA------ACGG------AGGAGAACAA----------GAA
ATGGAGCCAGTAGATCCTAG
>JF689871/B/US/2006/06US_SAJ_NVS23
ATGGAACAAGCCCCAGAAGACCAAGGGCCACAGAGGGAGCCATACAATGAATGGACACTAGAGCTTTTGGAGGAGCTTAA
GAGAGAAGCTGTTAGGCATTTTCCTAGGGTGTGGCTTCATAGTTTAGGGCAACATATCTATGAAACTTATGGGGATACTT
GGACAGGAGTGGAAG---CCATAATAAGAATCCTGCAA---CAACTACTG---TTTATTCAT---TTCAGAATTGGGTGT
C---AACATAGCAGGATAGGCATT---------AC---TCG------ACAG------AGAAGAGCCA----------GAA
ATGGAGCCGGTAGATCCTAG
>JF689872/B/US/2006/06US_SAJ_NVS27
ATGGAACAAGCCCCAGAGGATCAAGGGCCACAGAGGGAGCCATACAATGAATGGACACTAGAGCTTTTGGAGGAGCTTAA
GAATGAAGCTGTGAGACACTTTCCTAGGGTGTGGCTCCATAATTTAGGGCAATATATCTATGAAACTTATGGGGATACGT
GGGCAGGAGTGGAAG---CCTTAATAAGAATTCTGCAA---CAACTGCTG---TTTATTCAT---TACAGAATTGGGTGT
C---AACATAGCAGAATAGGCATT---------AC---GCG------ACGG------AGGAGAGCAA----------GAA
ATGGAGCCAGTAGATCCTAG
>JF689873/B/US/2006/06US_SAJ_NVS31
ATGGAACAAGCCCCAGAAGACCAAGGGCCACAGAGGGAGCCATACAATGAATGGACACTAGAGCTTTTAGAGGAGCTTAA
GAATGAAGCTGTTAGACATTTTCCTAGGATATGGCTTCATGGCTTAGGGCAACATATCTATGAAACTTATGGGGATACTT
GGGCAGGAGTGGAAG---CCATAATAAGAATGCTGCAA---CAACTGCTG---TTTATTCAT---TTCAGAATTGGGTGT
C---AACATAGCAGAATAGGCATT---------AC---TCG------ACAG------AGAAGAGCAA----------GAA
ATGGRGCCAGTAGATCCTAG
>JF689874/B/US/2006/06US_SAJ_NVS32
ATGGAACAAGCCCCAGAAGACCAAAGGCCACAGAGGGAGCAATACAATGAATGGACACTAGAGCTTTTAGAGGAACTTAA
GAATGAAGCTGTTAGGCATTTTCCTAGGATGTGGCTCCACGGCTTAGGGCAATATATCTATGGAACTTATGGGGATACTT
GGGAAGGAGTGGAAG---CCATAATAAGAATTCTGCAA---CAACTGCTG---TTTATTCAT---TTCAGAATTGGGTGT
C---AACATAGCAGAATAGGCATT---------AT---TCG------CCGG------AGGAGAGCAA----------GAA
ATGGATCCGGTAGATCCTAG
>JF689875/B/US/2006/06US_SAJ_NVS35
ATGGAACAAGCCCCAGAAGACCAAGGGCCACAGAGGGAGCCATACAATGAATGGACACTAGAGCTTTTAGAGGAGCTTAA
GCATGAAGCTGTTAGACATTTTCCTAGGCCATGGCTTCATGGCTTAGGGCAATATATCTATGAAACCTATGGGGATACTT
GGGCAGGAGTGGAAG---CCATAATAAGAATTCTGCAA---CAACTGCTG---TTTATTCAT---TTCAGAATTGGGTGT
C---GACATAGCAGAATAGGCATC---------AT---TCC------ACGG------AGGAGAATAA----------GAA
ATGGAGCCAGTAGATCCTAG
>JF689876/B/US/2006/06US_SAJ_NVS39
ATGGAACAAGCCCCAGAAGACCAAGGGCCACAGAGGGAGCCATACAATGAATGGACACTAGAGCTTTTAGAGGAGCTTAA
GCATGAAGCTGTTAGACATTTTCCTAGGCCATGGCTCCATAGCTTAGGGCAACATATCTATGAGACTTATGGGGATACTT
GGGCAGGAGTGGAAG---CCATAATAAGGATGCTGCAA---CAACTGCTG---TTTATTCAT---TTCAGAATTGGGTGT
C---AACATAGCAGAATAGGCATT---------AC---TCC------ACGG------AGGAGAACAA----------GAA
ATGGAGCCAGTAGATCCTAG
>JF689877/B/US/2007/07US_SAJ_C154
ATGGAACGAGCCCCAGAAGACCAAGGGCCACAGAGGGAACCATACAATGAATGGGCACTAGAACTTTTAGAGGAGCTTAA
GAGTGAGGCTGTTAGACATTTTCCTAGGGTATGGCTCCATAGCTTAGGACAATATATCTATGAAACTTATGGGGATACTT
GGGCAGGAGTGGAAG---CCATAATAAGAATCCTGCAA---CAACTGCTG---TTTATTCAT---TTCAGAATTGGGTGT
C---AACATAGCAGGATAGGCATT---------AT---TCG------ACAG------AGGAGAGCAA----------GAA
ATGGAGCCAGTAGATCCTAG
>JF689879/B/US/2007/07US_SAJ_C156
ATGGAACGAGCCCCAGAAGATCAAGGGCCACAGAGGGAGCCATACAATGAATGGACACTAGAGCTTCTAGAGGAGCTTAA
GAATGAAGCTGTTAGACACTTCCCTAGGATATGGCTTCATGGCTTAGGACAACATATCTATGAAACTTATGGGGATACTT
GGGCAGGAGTGGAAG---CCTTAATAAGAATTCTGCAA---CAACTGCTG---TTTATTCAT---TTCAGAATCGGATGT
C---AACATAGCAGAATAGGCATA---------AY---------------A------AGGAGATCAA----------GAA
ATGGAGCCAGTAGATCCTAG
>JF689883/B/US/2007/07US_SAJ_C161_H1
ATGGAACAAGCCCCAGAAGACCAAGGGCCACAGAGGGAGCCATACAATGAATGGGCATTAGAGCTTTTGGAGGAGCTTAA
GAATGAAGCTGTTAGGCATTTTCCTAGGGTATGGCTTCATGGCTTGGGGCAGTATATCTATGAAACCTATGGAGATACTT
GGGCAGGAGTGGAAG---CCATCATAAGAATTCTGCAA---CAACTGCTG---TTTATTCAT---TTCAGAATTGGATGT
C---AACATAGCAGAATAGGCATT---------CT---TCG------ACAG------GGGAGAGCAA----------GGA
ATGGAGCCAGTAGACCCTAG
>JF689884/B/US/2007/07US_SAJ_C162_H2
ATGGAACAAGCCCCAGAAGACCAAGGGCCACAGAGGGAGCCATACAATGAATGGACACTAGAGCTTTTAGAGGAGCTTAA
GCAGGAAGCTGTCAGACATTTCCCTAGGCCATGGCTCCATGGCTTAGGGCAACATATCTATGAAACTTATGGAGATACTT
GGGAAGGAGTGGAAG---CCATAATAAGAATTCTGCAA---CAACTGCTG---TTTATTCAT---TTCAGAATTGGGTGC
C---AACATAGCAGAATAGGCATT---------AT---TCA------ACGG------AGGAGAACAA----------GAA
ATGGAGCCAGTAGATCCTAG
>JF689885/B/US/2007/07US_SAJ_C163_H3
ATGGAACAAGCCCCAGAAGACCAAGGGCCACAGAGGGAGCCGTACAATGAATGGACACTAGAGCTTCTAGAGGAGCTTAA
GAGTGAAGCTGTGAGACATTTTCCTAGGATATGGCTTCACAACTTAGGGCAATATATCTATGAAACTTATGGGGATACTT
GGGCAGGAGTGGAAG---CAATAATAAGAATACTGCAA---CAACTGCTG---TTTATTCAT---TTCAGAATTGGGTGT
C---AACATAGCAGAATAGGCATT---------GT---TCG------ACGG------AGGAGAGCAA----------GAA
ATGGAGCCAGTAGATCCTAG
>JF689886/B/US/2007/07US_SAJ_C166_MS
ATGGAACAAGCCCCAGAAGACCAAGGGCCACAGAGAGAGCCATACAATGACTGGGCACTAGAGCTTTTAGAGGAGCTTAA
GAGTGAAGCTGTCAGACACTTTCCTAGGGTATGGCTCCAAAGCTTGGGACAATATATCTATGAAACTTATGGGGATACTT
GGACAGGAGTGGAAG---CTATAATAAGAATCCTACAA---CAAATGCTG---TTTATTCAT---TTCAGAATTGGGTGT
C---ACCATAGCAGAATAGGCATT---------AT---TCG---------G------AGAAGACCAA----------GAA
ATGGAGCCAGTAGACCCTAG
>JF689887/B/US/2007/07US_SAJ_C200
ATGGAACAAGCCCCAGAGGACCAAGGGCCGCCGAGGGAGCCATACAATGAGTGGACACTAGAGCTTTTAGAAGAGCTTAA
GACTGAAGCTGTTAGACATTTCCCTAGGATATGGCTCCATAACTTAGGACAACAYATCTATGAAACTTATGGGGACACTT
GGGCAGGAGTGGAAG---CCATAATAAGAATACTGCAA---CAACTGCTG---TTTATTCAT---TTCAGGATTGGGTGC
C---AACATAGCAGAATAGGCATT---------AC---CCC------ACAG------AGGAGAGCAA----------GAA
ATGGAGCCCGTAGATCCTAG
>JF689889/B/US/2007/07US_SAJ_NVS42
ATGGAACAAGCCCCAGAGGACCAAGGGCCACAGAGGGAGCCATATAATGAATGGACACTAGAGCTTTTAGAAGAGCTTAA
GAATGAAGCTGTTAGACATTTTCCTAGGACCTGGCTCCATGGCTTAGGACAACATATATATGTCACTTATGGGGATACTT
GGACAGGAGTGGAAG---CCCTGATAAGAATTCTGCAA---CAACTGCTG---TTTATTCAT---TTCAGAATTGGGTGT
C---AACATAGCAGAATAGGCCTT---------AC---TCT------ACGG------AGGAGAGCAA----------GAA
ATGGAGCCAGTAGATCCTAG
>JF689890/B/US/2007/07US_SAJ_NVS48
ATGGAACAAGCCCCAGAAGACCAAGGGCCACAGAGGGAGCCATACAATGAATGGACACTAGAACTTTTAGAGGAGCTTAA
GAGTGAAGCTGTTAGACATTTTCCTAGGGTATGGCTTCATGGATTAGGGCAACATATCTATGAAACTTATGGGGATACTT
GGGCAGGAGTGGAAG---CCATAATAAGAATCCTGCAA---CAACTGCTG---TTTATTCAT---TTCAGAATTGGGTGT
C---AACATAGCAGAATAGGCATT---------AC---TCA------ACGG------AGGAGAGCAA----------GAA
ATGGATCCAGTAGATCCTAG
>JF689892/B/US/2007/07US_SAJ_NVS54
ATGGAACAAGCCCCAGAAGACCAAGGGCCACAGAGGGAGCCATACAATGAATGGACACTAGAGCTTTTAGAAGAGCTTAA
GAATGAAGCTGTTAGACACTTTCCTAGGGTGTGGCTTCATGGCTTAGGGCAACTTATCTATGAAACTTATGGGGATACTT
GGACAGGAGTAGAAG---CCATAATAAGAGTTCTGCAA---CAACTGCTG---TTTATTCAT---TTCAGAATTGGGTGT
C---AACATAGCAGAATAGGCATT---------AC---TCG------ACGG------AGGAGAGCAA----------GAA
ATGGATCCAGTAGATCCTAG
>JF689894/B/US/2008/08US_SAJ_C202
ATGGAACAAGCCCCAGGAAACCAAGGGCAACAAAGGGAGCCATACAATGCATGGACACTAGAACTTTTAGAGGAGCTTAA
GAATGAAGCTGTTAGACATTTTCCTAGGCCATGGCTCCAYGGCTTAGGRGTATATRTCTATGAAACTTATGGAGATACTT
GGGCAGGAGTGGAAG---CCATAATAAGAATSCTGCAA---CAACTGMTG---TTTAYTCAT---TTCAGAATTGGGTGC
C---AACATAGCAGAATAGGCATT---------AA---CCC------MCGA------AGGAGACCAA----------GAA
ATGGAGCCAGTAGATCCTAG
>JF689895/B/US/2008/08US_SAJ_C203
ATGGAACAAGCCCCAGGAGACCAAGGACCACAGAGAGAGCCATACAATGAATGGACACTAGAGCTTTTAGAGGAGCTTAA
GAATGAAGCTGTGAGACACTTTCCTAGGATGTGGCTTCATAGCTTAGGGCAATATATCTATGAAACCTATGGGGATACTT
GGGCAGGAGTGGAAG---CTTTAATAAGAATCCTGCAA---CAACTGCTG---TTTATTCAT---TTCAGAATCGGGTGC
C---AACATAGCAGAATAGGCATT---------AC---TCG------AAGA------AGGAGAGCGA----------GAA
ATGGAGCCAGTAGATCCTAG
>JF689896/B/US/2008/08US_SAJ_C204
ATGGAGCGAGCCCCAGAAGACCAAGGGCCACAGAGGGAACCATACAATGAATGGACACTAGAGCTTTTAGAGGAGCTTAA
GAGTGAAGCTGTCAGGCATTTTCCTAGGCCTTGGCTCCTTGGCTTAGGGCAACATATCTATGACACTTATGGGGATACTT
GGACAGGAGTGGAAG---CCCTAATAAGAATTCTGCAA---CAACTGCTG---TTTATCCAT---TTCAGAATTGGGTGT
C---GACATAGCAGAATAGGAGTT---------TT---GCA------ACGG------AGGAGAACAA----------GAA
ATGGAGCCAGTAGATCCTAG
>JF689897/B/US/2008/08US_SAJ_C205
ATGGAACAAGCCCCAGAAGACCAAGGGCCACAGAGGGAACCACACAATGAATGGACACTAGAGATTTTAGAGGAGCTTAA
GAATGAAGCTGTTAGACATTTTCCTAGAATGTGGCTTCATGGATTAGGACAATACATCTATGAAACTTATGGGGATACTT
GGGCAGGAGTGGAAG---CCCTAGTAAGAATCCTGCAA---CAACTGCTG---TTTATTCAT---TACAGAATTGGGTGT
C---AACATAGCAGAATAGGCATC---------CT---ACA---------G------AGAAGAGCRA----------GAA
ATGGAGCCAGTAGATCCTAG
>JF932470/B/CN/2007/AH070017
ATGGAACAAGCCCCAGAGGACCAAGGGCCACAGAGGGAACCATACAATGAGTGGACACTAGAGCTTTTAGAGGAGCTTAA
GAGGGAAGCTGTTAGACATTTTCCTAGGCCATGGCTTCATGCGTTGGGACAACATATCTATGAAACATATGGGGATACTT
GGGCAGGAGTGGAAG---CCATAATAAGAATTCTGCAA---CAACTGCTG---TTTATTCAT---TTCAGAATTGGGTGT
C---AACATAGCAGAATAGGCATT---------AC---TCG------ACAG------AGGAGAGCAA----------GAA
ATGGAGCCAGTAGATCCTAG
>JF932471/B/CN/2007/AH070018
ATGGAACAAGCCCCAGAGGACCAAGGGCCACCGAGGGAGCCATACAATGAGTGGACACTAGAGCTTTTAGAGGAGCTTAA
GAGGGAAGCTGTTAGACATTTTCCTAGGAGCTGGCTTCATGAGTTGGGACAACACATCTATAGAACATATGGGGATACTT
GGGCAGGAGTGGAGG---CCCTAATAAGAATTCTGCAA---CAACTGCTG---TTCATTCAT---TTCAGAATTGGGTGT
C---AACATAGCAGAATAGGTATT---------AT---TCG------ACAG------AGGAGAGCAA----------GAA
ATGGAGCCAGTAGATCCTAG
>JF932473/B/CN/2007/BJ070030
ATGGAACAAGCCCCAGAAGACCAAGGGCCACAGAGGGAACCATACAATGAGTGGACACTAGAGCTTTTGGAGGATCTTAA
GAGGGAAGCTGTTAGACATTTTCCTAGGGGATGGCTCCATGGGTTGGGACAACATATCTATGCAACATATGGGGATACTT
GGACAGGAGTGGAAG---CCTTAATAAGATCTCTGCAA---CAACTGCTG---TTTATCCAT---TTCAGAATTGGGTGT
C---AGCATAGCAGAATAGGCATT---------AC---TCC------ACAG------AGGAGAGCAA----------GAA
ATGGAGCCAGTAGATCCTAG
>JF932474/B/CN/2007/CBJC261
ATGGAACAAGCCCCAGAGGACCAAGGGCCACAGAGGGAACCATACAATGAGTGGACACTAGAGCTTTTAGAGGAGCTTAA
GAGAGAAGCTGTTAATCATTTTCCTAGGGGATGGCTCCATCAGTTGGGACAACATATCTATGAAACATATGGAGATACTT
GGGCAGGAGTGGAAG---CCTTAATAAGAATTCTGCAA---CAACTGCTG---TTTATTCAT---TTCAGAATTGGGTGT
C---ACCATAGCAGAATAGGCATT---------AT---TCG------ACAG------AGGAGAGCAA----------GAA
ATGGAGCCAGTAGATCCTAG
>JF932475/B/CN/2007/CBJC392
ATGGAACAAGCCCCAGAGGACCAAGGACCACAGAGAGAACCATACAATGAGTGGACATTAGAGCTTTTAGAGGAGCTTAA
GAGGGAAGCTGTTAGACATTTTCCTAGGGACTGGCTCCATGGGTTGGGACAACATATCTATGACACATATGGGGATACTT
GGGCAGGAGTGGAAG---CCATAATAAGAATCTTGCAA---CAACTGCTG---TTTATTCAT---TTCAGGATTGGGTGT
C---AACATAGCAGAATAGGTATT---------AC---TCG------ACAG------AGGAGAGCAA----------GAA
ATGGAGCCAGTAGATCCTAG
>JF932478/B/CN/2008/CBJC476
ATGGAACAAGCCCCAGAAGACCAAGGGCCACAGAGGGAACCATACAATGAGTGGACACTAGAGCTTTTAGAGGAGCTTAA
GAGGGAAGCTGTTAGACATTTTCCTAGGAACTGGCTCCATGAGTTGGGACAACATATTTATGCAACATATGGGGATACTT
GGACAGGAGTGGAAG---CCTTAATAAGATCTCTGCAA---CAACTGCTG---TTTGTTCAT---TTCAGAATTGGGTGT
C---AACATAGCAGAATAGGCATT---------AC---TCG------GCAG------AGGAGAGCAA----------GAA
ATGGAGCCAGTAGATCCTAG
>JF932479/B/CN/2008/CBJC489
ATGGAACAAGCCCCAGAGAACCAAGGGCCACAGAGGGAACCATACAATGAGTGGACACTAGAGCTTTTAGAGGAGATTAA
GAGGGAAGCTGTCAGACACTTTCCTAGGAGATGGCTCCATGAGTTGGGACAATATATCTATGAAACATATGGGGATACTT
GGACAGGAGTGGAAG---CCATAATAAGAATTCTACAA---CAACTGCTG---TTTACTCAT---TTCAGAATTGGGTGT
C---AACATAGCAGAATAGGCATT---------AC---TCG------ACAG------AGAAGAGCAA----------GAA
ATGGATCCAGTAGATCCTAG
>JF932480/B/CN/2008/CBJC500
ATGGAACAAGCCCCAGAGGACCAAGGGCCACAGAGGGAACCATACAATGAGTGGACACTAGAGCTTTTAGAGGAACTTAA
GAGGGAAGCTGTTAGACATTTTCCTAGGATCTGGCTCCATGAGTTGGGACAACATATCTATGAAACATATGGGGATACTT
GGGCAGGAGTGGAAG---CCATAATAAGAACTCTGCAA---CAACTGCTG---TTTGTTCAT---TTCAGAATTGGGTGT
C---AACATAGCAGAATAGGCATT---------AC---TCG------ACAG------AGGAGAGCAA----------GAA
ATGGAGCCAGTAGATCCTAG
>JF932482/B/CN/2006/CC056
ATGGAACGAGCCCCAGAGGACCAAGGGCCACCGAGGGAACCATACAATGAGTGGACACTAGAGCTTTTAGAGGATCTTAA
AAGGGAAGCTGTTAGACATTTTCCTAGGAGATGGCTCCATGAGTTGGGACAACATATCTATGTAACATATGGGGATACCT
GGGCAGGAGTGGAAG---CCATAATAAGAATTCTGCAA---CAACTGCTG---TTTACTCAT---TTCAGGATTGGGTGT
C---AACATAGCAGAATAGGCATT---------AT---TCA------ACAG------AGGAGAGCAA----------GAA
ATGGAGCCAGTAGATCCTAG
>JF932483/B/CN/2007/FJ070016
ATGGAACAAGCCCCAGAGGACCAAGGGCCACAGAGGAACCCATACAATGAGTGGGCACTAGAGCTTTTAGAGGAGCTTAA
GAGGGAAGCTGTTAGACATTTTCCTAGGACATGGCTCCATGGGTTGGGACAATATATCTATGAAACATATGGAGATACTT
GGGTAGGAGTGGAAG---CCATAATAAGAATTCTGCAA---CAACTGCTG---TTTATTCAT---TACAGAATTGGGTGT
C---AACATAGCAGAATAGGCATT---------AC---TCG------ACAG------AGGAGAGCAA----------GAA
ATGGAGCCAGTAGATCCTAG
>JF932484/B/CN/2007/GS070017
ATGGAACAAGCCCCAGAGGACCAAGGGCCACAGAGAGAACCAAACAATGAGTGGACACTAGAGCTTTTAGAGGATCTTAA
GAGGGAAGCTGTTAGACATTTTCCTAGGAGATGGCTCCATGAGTTGGGACAACATATCTATACAACATATGGGGATACTT
GGCCAGGAGTGGAAG---CCTTAATAAGAACTCTGCAA---CAACTGCTG---TTTGTTCAT---TTCAGAATTGGGTGT
C---AACATAGCAGAATAGGCATT---------AC---TCC------ACAG------AGGAGAGCAA----------GAA
ATGGAGCCAGTAGATCCTAG
>JF932485/B/CN/2007/GZ070002
ATGGAACAAGCCCCAGAGGACCAAGGGCCACAGAGGGAACCATACAATGAGTGGACACTAGAGCTTTTAGAGGAGCTTAA
AAGGGAAGCTGTTAGACATTTTCCTAGGAACTGGCTCCATGGGTTGGGACAACATATCTATCAAACATATGGGGATACTT
GGGCAGGAGTGGAAG---CCATAATAAGAATTCTGCAA---CAACTGCTG---TTTATACAT---TTCAGAATTGGGTGT
C---AACATAGCAGAATAGGCATT---------AA---TCC------ACAA------AGGAGAGCAA----------GAA
ATGGAGCCAGTAGATCCTAG
>JF932486/B/CN/2007/GZ070030
ATGGAACAAGCCCCAGAGGACCAAGGGCCACAGAGGGAACCATACAATGAGTGGACACTAGAGCTTTTAGAGGAGCTTAA
GAGAGAAGCTGTCAGACATTTTCCTAGGGGATGGCTCCATGAGTTGGGACAACATATCTATAGAACATATGGGGATACTT
GGACAGGAGTGGAAG---CCCTATTAAGAATTCTGCAA---CAACTGCTG---TTTATTCAT---TTCAGAATTGGGTGT
C---AACATAGCAGAATAGGCATT---------AT---TCG------ACAG------AGAAGAGCAA----------GAA
ATGGAGCCAGTAGATCCTAG
>JF932487/B/CN/2007/HB070006
ATGGAACAAGCCCCAGAGGACCAAGGGCCACAGAGGGAACCATACAATGAGTGGACACTAGAGCTTTTAGAGGATCTTAA
GAGGGAAGCTGTTAGACATTTTCCTAGAAGATGGCTCCATGAGTTGGGACAACATATCTATGAAACACGTGGGGATACTT
GGGCAGGAGTGGAAG---CCCTAATAAGAATTCTGCAA---CAACTGCTG---TTTATTCAT---TTCAGAATTGGGTGT
C---AACATAGCAGAATAGGCATT---------AC---TCG------ACAG------AGGAGAGCAA----------GAA
ATGGAGCCAGTAGATCCTAG
>JF932488/B/CN/2007/HB070022
ATGGAACAAGCCCCAGAGGACCAAGGGCCACAGAGGGAACCATACAATGAGTGGGCACTAGAGCTTTTAGAGGAGCTTAA
GAGGGAAGCTGTTAGACATTTTCCTAGGGGATGGCTCCATGGATTGGGACAACATATCTATGAAACATATGGGGATACTT
GGACAGGAGTGGAGG---CCATAATAAGATTTCTGCAA---CAACTGCTG---TTTATTCAT---TTCAGAATTGGGTGT
C---AACATAGCAGAATAGGCATT---------AC---TCG------ACAG------AGGAGAGCAA----------GAA
ATGGAGCCAGTAGATCCTAG
>JF932489/B/CN/2007/HB070035
ATGGAACAAGCCCCAGAGGACCAAGGGCCACAGAGGGAACCATACAATGAGTGGGCACTAGAGCTTTTAGAGGAGCTTAA
GAGGGAAGCTGTTAGACACTTTCCTAGGAGCTGGCTCCATGATTTGGGACAACATATCTATGAAACATATGGGGATACTT
GGGCAGGAGTGGAAG---CCATAATAAGAATTCTGCAA---CAACTGCTG---TTTGTTCAT---TTCAGAATTGGGTGT
C---AACATAGCAGAATAGGCATT---------AC---TCG------ACAG------AGGAGAGCAA----------GAA
ATGGAGCCAGTAGATCCTAG
>JF932490/B/CN/2007/JL070038
ATGGAACAAGCCCCAGAGAACCAAGGGCCACAGAGGGAACCATACAATGAGTGGACACTAGAGCTTTTAGAGGAACTTAA
GAGGGAAGCTGTTAGACATTTTCCTATGAGCTGGCTCCATGGGTTGGGACAATATATCTATGCAACATATGGGGATACTT
GGGCAGGAGTGGAAG---CCATAATAAGAATTCTGCAA---CAACTGCTG---TTTATTCAT---TTCAGAATTGGGTGT
C---AACATAGCAGAATAGGCATT---------AC---TCG------ACAG------AGGAGAGCAA----------GAA
ATGGAGCCAGTAGATCCTAG
>JF932491/B/CN/2007/JS070389
ATGGAACAAGCCCCAGAAGACCAAGGGCCACAGAGGGAACCATACAATGAGTGGACACTAGAGCTTTTAGATGAGCTTAA
GAGGGAAGCTGTTAGACATTTTCCTAGGAGATGGCTCCATGACTTGGGACAATATATCTATGAAACATATGGGGATACTT
GGACAGGAGTGGAAG---CCATACTAAGAATTCTGCAA---CAAATGCTG---TTTATTCAT---TTCAGAATTGGGTGT
C---ACCATAGCAGAATAGGCATT---------AT---TCG------ACAG------AGGAGAGCAA----------GAA
ATGGAGCCAGTAGATCCTAG
>JF932494/B/CN/2009/YN09P0014
ATGGAACAAGCCCCAGAGGATCATGGGCCACCGAGGGAGCCATACAATGAGTGGACACTAGAGCTTTTAGAGGATCTTAA
GAGAGAAGCTGTTAGACATTTTCCTAGGAGTTGGCTCCATGAGTTGGGACAACATATCTATGAAACATATGGGGATACTT
GGGCAGGAGTGGAAG---CCATAATAAGCATGCTGCAA---CAACTGCTG---TTTATTCAT---TTCAGAATTGGGTGT
C---AACATAGCAGAATAGGCATT---------AT---TCC------ACGG------AGGAGAGCAA----------GAA
ATGGAGCCAGTAGACCCTAG
>JF932498/B/CN/2008/cbjc468
ATGGAACAAGCCCCAGAGGACCAAGGGCCACAGAGGGAACCATACAATGAGTGGACACTAGAGCTTTTAGAGGATCTTAA
GAGGGAAGCTGTTAGACATTTTCCTAGGGGATGGCTCCATGAGTTGGGACAACACATCTATGAAACACAGGGGGATACTT
GGGCAGGAGTGGAAG---CCCTAATAAGAACTCTGCAA---CAACTGCTG---TTTATTCAT---TTCAGAATTGGGTGT
C---AACATAGCAGAATAGGCATT---------AC---TCG------ACAG------AGGAGAGCCA----------GAA
ATGGAGCCAGTAGATCCTAG
>JF932499/B/CN/2007/hb070025
ATGGAACAAGCCCCAGAGGACCAAGGGCCACAGAGGGAACCATACAATGAGTGGACACTAGAGCTTTTAGAGGAGCTTAA
GAGGGAAGCTGTTAGACATTTTCCTAGGATATGGCTCCATGGGTTGGGACAACATATCTATGAAACATATGGGGATACTT
GGGCAGGAGTGGAAG---CCATAATAAGAATTCTGCAA---CAACTGCTG---TTTATTCAT---TTCAGAATTGGGTGC
C---AACATAGCAGAATAGGCATT---------AT---TCG------ACAG------AGGAGAGCAA----------GAA
ATGGAGCCAGTAGATCCTAG
>JF932500/B/CN/2007/hen1345
ATGGAACAAGCCCCAGAGGACCAAGGGCCACAGAGGGAACCATACAATGAGTGGACACTAGAGCTTTTAGAGGAACTTAA
GAGGGAAGCTGTTAGACATTTTCCTAGGAGATGGCTCCATGAGTTGGGACAATATATATATGAAACATATGGGGATACTT
GGGTAGGAGTGGAAG---CCATAATAAGAATCCTGCAA---CAACTGCTG---TTTACTCAT---TTCAGAATTGGGTGT
C---AACATAGCAGAATAGGCATT---------AC---TCG------ACAG------AGAAGAGCAA----------GAA
ATGGAGCCAGTAGATCCTAG
>JN024100/B/US/2004/USPI83747EI6y04121pcWG2B5
ATGGAACAAGCCCCAGAGGACCAAGGGCCACAGAGGGAACCATACAATGAATGGACACTAGAACTTTTAGAGGAGCTTAA
GAGAGAAGCTGTTAGGCATTTTCCTAGGCCATGGCTCATGAACTTGGGGCAGCATATCTATGAAACCTATGGGGATACTT
GGACAGGAGTAGAGG---CCACAATAAGAATTCTGCAA---CAACTGCTG---TTTATTCAT---TTCAGAATTGGGTGC
C---AACATAGCAGAATAGGCATT---------AT---TCA------ACAG------AGGAGAACAA----------GAA
ATGGATCCAGTAGATCCTAG
>JN024101/B/US/2004/USPI83747EI6y04121pcWG2B1
ATGGAACAAGCCCCAGAAGACCAAGGGCCACAGAGGGAACCATACAATGAATGGACACTAGAACTTTTAGAGGAGCTTAA
GAGAGAAGCTGTTAGGCATTTTCCTAGGCCATGGCTCATGAACTTGGGGCAGCATATCTATGAAACCTATGGGGATACTT
GGACAGGAGTAGAGG---CCATAATAAGAATTCTGCAA---CAACTGCTG---TTTATTCAT---TTCAGAATTGGGTGC
C---AACATAGCAGAATAGGCATT---------AT---TCA------ACAG------AGGAGAACAA----------GAA
ATGGATCCAGTAGATCCTAG
>JN024103/B/US/2004/USPI83747EI6y04121pcWG2B7
ATGGAACAAGCCCCAGAAGACCAAGGGCCACAGAGGGAACCATACAATGAATGGACACTAGAACTTTTAGAGGAGCTTAA
GAGAGAAGCTGTTAGGCATTTTCCTAGGCCATGGCTCATGAACTTGGGGCAGCATATCTATGAAACCTATGGGGATACTT
GGACAGGAGTAGAGG---CCATAATAAGAATTCTGCAA---CAACTGCTG---TTTATTCAT---TTCAGAATTGGGTGC
C---AACATAGCAGAATAGGCATT---------AT---TCA------ACAG------AGGAGAACAA----------GAA
ATGGATCCAGTAGATCCTAG
>JN024104/B/US/2004/USPI83747EI6y04121pcWG2B8
ATGGAACAAGCCCCAGAAGACCAAGGGCCACAGAGGGAACCATACAATGAATGGACACTAGAACTTTTAGAGGAGCTTAA
GAGAGAAGCTGTTAGGCATTTTCCTAGGCCATGGCTCATGAACTTGGGGCAGCATATCTATGAAACCTATGGGGATACTT
GGACAGGAGTAGAGG---CCATAATAAGAATTCTGCAA---CAACTGCTG---TTTATTCAT---TTCAGAATTGGGTGC
C---AACATAGCAGAATAGGCATT---------AT---TCA------ACAG------AGGAGAACAA----------GAA
ATGGATCCAGTAGATCCTAG
>JN024105/B/US/2004/USPI83747EI6y04121pcWG2B10
ATGGAACAAGCCCCAGAAGACCAAGGGCCACAGAGGGAACCATACAATGAATGGACACTAAAACTTTTAGAGGAGCTTAA
GAGAGAGGCTGTTAGGCATTTTCCTAGGCCATGGCTCATGAACTTGGGGCAGCATATCTATGAAACCTATGGGGATACTT
GGACAGGAGTAGTGG---CCATAATAAGAATTCTGCAA---CAACTGCTG---TTTATTCAT---TTCAGAATTGGGTGC
C---AACATAGCAGAATAGGCATT---------AT---TCA------ACAG------AGGAGAACAA----------GAA
ATGGATCCAGTAGATCCTAG
>JN024106/B/US/2004/USPI83747EI6y04121pcWG2B9
ATGGAACAAGCCCCAGAAGACCAAGGGCCACAGAGGGAACCATACAATGAATGGACACTAGAACTTTTAGAGGAGCTTAA
GAGAGAAGCTGTTAGGCATTTTCCTAGGCCATGGCTCATGAACTTGGGGCAGCATATCTATGAAACCTATGGGGATACTT
GGACAGGAGTAGAGG---CCATAATAAGAATTCTGCAA---CAACTGCTG---TTTATTCAT---TTCAGAATTGGGTGC
C---AACATAGCAGAATAGGCATT---------AT---TCA------ACAG------AGGAGAACAA----------GAA
ATGGATCCAGTAGATCCTAG
>JN024107/B/US/2004/USPI83747EI6y04121pcWG2B3
ATGGAACAAGCCCCAGAAGACCAAGGGCCACAGAGGGAACCATACAATGAATGGACACTAGAACTTTTAGAGGAGCTTAA
GAGAGAAGCTGTTAGGCATTTTCCTAGGCCATGGCTCATGAACTTGGGGCAGCATATCTATGAAACCTATGGGGATACTT
GGACAGGAGTAGAGG---CCATAATAAGAATTCTGCAA---CAACTGCTG---TTTATTCAT---TTCAGAATTGGGTGC
C---AACATAGCAGAATAGGCATT---------AT---TCA------ACAG------AGGAGAACAA----------GAA
ATGGATCCAGTAGATCCTAG
>JN024108/B/US/2004/USPI83747EI6y04121pcWG2B4
ATGGAACAAGCCCCAGAAGACCAAGGGCCACAGAGGGAACCATACAATGAATGGACACTAGAACTTTTAGAGGAGCTTAA
GAGAGAAGCTGTTAGGCATTTTCCTAGGCCATGGCTCATGAACTTGGGGCAGCATATCTATGAAACCTATGGGGATACTT
GGACAGGAGTAGAGG---CCATAATAAGAATTCTGCAA---CAGCTGCTG---TTTATTCAT---TTCAGAATTGGGTGC
C---AACATAGCAGAATAGGCATT---------AT---TCA------ACAG------AGGAGAACAA----------GAA
ATGGATCCAGTAGATCCTAG
>JN024109/B/US/2004/USPI83747EI6y04121pcWG2B2
ATGGAACAAGCCCCAGAAGACCAAGGGCCACAGAGGGAACCATACAATGAATGGACACTAGAACTTTTAGAGGAGCTTAA
GAGAGAAGCTGTTAGGCATTTTCCTAGGCCATGGCTCATGAACTTGGGGCAGCATATCTATGAAACCTATGGGGATACTT
GGACAGGAGTAGAGG---CCATAATAAGAATTCTGCAA---CAACTGCTG---TTTATTCAT---TTCAGAATTGGGTGC
C---AACATAGCAGAATAGGCATT---------AT---TCA------ACAG------AGGAGAACAA----------GAA
ATGGATCCAGTAGATCCTAG
>JN024110/B/US/2004/USPI83747EI12y04121pcWG2B10
ATGGGACAAGCCCCAGAAGACCAAGGGCCACAGAGGGAACCATACAATGAATGGACACTAGAACTTTTAGAGGAGCTTAA
GAGAGAAGCTGTTAGGCATTTTCCTAGGCCATGGCTCATGAACTTGGGGCAGCATATCTATGAAACCTATGGGGATACTT
GGACGGGAGTAGAGG---CCATAATAAGAATTCTGCAA---CAACTGCTG---TTTATTCAT---TTCAGAATTGGGTGC
C---AACATAGCAGAATAGGCATT---------AT---TCA------ACAG------AGGAGAACAA----------GAA
ATGGATCCAGTAGATCCTAG
>JN024111/B/US/2004/USPI83747EI12y04121pcWG2B3
ATGGGACAAGCCCCAGAAGACCAAGGGCCACAGAGGGAACCATACAATGAATGGACACTAGAACTTTTAGAGGAGCTTAA
GAGAGAAGCTGTTAGGCATTTTCCTAGGCCATGGCTCATGAACTTGGGGCAGCATATCTATGAAACCTATGGGGATACTT
GGACAGGAGTAGAGG---CCATAATAAGAATTCTGCAA---CAACTGCTG---TTTATTCAT---TTCAGAATTGGGTGC
C---AACATAGCAGAATAGGCATT---------AT---TCA------ACAG------AGGAGAACAA----------GAA
ATGGATCCAGTAGATCCTAG
>JN024112/B/US/2004/USPI83747EI12y04121pcWG2B7
ATGGAACAAGCCCCAGAAGACCAAGGGCCACAGAGGGAACCATACAATGAATGGACACTAGAACTTTTAGAGGAGCTTAA
GAGAGAAGCTGTTAGGCATTTTCCTAGGCCATGGCTCATGAACTTGGGGCAGCATATCTATGAAACCTATGGGGATACTT
GGACAGGAGTAGAGG---CCATAATAAGAATTCTGCAA---CAACTGCTG---TTTATTCAT---TTCAGAATTGGGTGC
C---AACATAGCAGAATAGGCATT---------AT---TCA------ACAG------AGGAGAACAA----------GAA
ATGGATCCAGTAGATCCTAG
>JN024113/B/US/2004/USPI83747EI12y04121pcWG2B2
ATGGAACAAGCCCCAGAAGACCAAGGGCCACAGAGGGAACCATACAATGAATGGACACTAGAACTTTTAGAGGAGCTTAA
GAGAGAAGCTGTTAGGCATTTTCCTAGGCCATGGCTCATGAACTTGGGGCAGCATATCTATGAAACCTATGGGGATACTT
GGACAGGAGTAGAGG---CCATAATAAGAATTCTGCAA---CAACTGCTG---TTTATTCAT---TTCAGAATTGGGTGC
C---AACATAGCAGAATAGGCATT---------AT---TCA------ACAG------AGGAGAACAA----------GAA
ATGGATCCAGTAGATCCTAG
>JN024114/B/US/2004/USPI83747EI12y04121pcWG2B6
ATGGAACAAGCCCCAGAAGACCAAGGGCCACGGAGGGAACCATACAATGAATGGACACTAGAACTTTTAGAGGAGCTTAA
GAGAGAAGCTGTTAGGCATTTTCCTAGGCCATGGCTCATGAACTTGGGGCAGCATATCTATGAAACCTATGGGGATACTT
GGACAGGAGTAGAGG---CCATAATAAGAATTCTGCAA---CAACTGCTG---TTTATTCAT---TTCAGAATTGGGTGC
C---AACATAGCAGAATAGGCATT---------AT---TCA------ACAG------AGGAGAACAA----------GAA
ATGGATCCAGTAGATCCTAG
>JN024115/B/US/2004/USPI83747EI12y04121pcWG2B5
ATGGAACAAGCCCCAGAAGACCAAGGGCCACAGAGGGAACCATACAATGAATGGACACTAGAACTTTTAGAGGAGCTTAA
GAGAGAAGCTGTTAGGCATTTTCCTAGGCCATGGCTCATGAACTTGGGGCAGCATATCTATGAAACCTATGGGGATACTT
GGACAGGAGTAGAGG---CCATAATAAGAATTCTGCAA---CAACTGCTG---TTTATTCAT---TTCAGAATTGGGTGC
C---AACATAGCAGAATAGGCATT---------AT---TCA------ACAG------AGGAGAACAA----------GAA
GTGGATCCAGTAGATCCTAG
>JN024116/B/US/2004/USPI83747EI12y04121pcWG2B8
ATGGAACAAGCCCCAGAAGACCAAGGGCCACAGAGGGAACCATACAATGAATGGACACTAGAACTTTTAGAGGAGCTTAA
GAGAGAAGCTGTTAGGCATTTTCCTAGGCCATGGCTCATGAACTTGGGGCAGCATATCTATGAAACCTATGGGGATACTT
GGACAGGAGTAGAGG---CCATAATAAGAATTCTGCAA---CAACTGCTG---TTTATTCAT---TTCAGAATTGGGTGC
C---AACATAGCAGAATAGGCATT---------AT---TCA------ACAG------AGGAGAACAA----------GAA
ATGGATCCAGTAGATCCTAG
>JN024117/B/US/2004/USPI83747EI12y04121pcWG2B1
ATGGAACAAGCCCCAGAAGACCAAGGGCCACAGAGGGAACCATACAATGAATGGACACTAGAACTTTTAGAGGAGCTTAA
GAGAGAAGCTGTTAGGCATTTTCCTAGGCCATGGCTCATGAACTTGGGGCAGCATATCTATGAAACCTATGGGGATACTT
GGACAGGAGTAGAGG---CCATAATAAGAATTCTGCAA---CAACTGCTG---TTTATTCAT---TTCAGAATTGGGTGC
C---AACATAGCAGAATAGGCATT---------AT---TCA------ACAG------AGGAGAACAA----------GAA
ATGGATCCAGTAGATCCTAG
>JN024118/B/US/2004/USPI83747EI12y04121pcWG2B4
ATGGAACAAGCCCCAGAAGACCAAGGGCCACAGAGGGAACCATACAATGAATGGACACTAGAACTTTTAGAGGAGCTTAA
GAGAGAAGCTGTTAGGCATTTTCCTAGGCCATGGCTCATGAACTTGGGGCAGCATATCTATGAAACCTATGGGGATACTT
GGACAGGAGTAGAGG---CCATAATAAGAATTCTGCAA---CAACTGCTG---TTTATTCAT---TTCAGAATTGGGTGC
C---AACATAGCAGAATAGGCATT---------AT---TCA------ACAG------AGGAGAACAA----------GAA
ATGGATCCAGTAGATCCTAG
>JN024119/B/US/2004/USPI83747EI12y04121pcWG2B9
ATGGAACAAGCCCCAGAAGACCAAGGGCCACAGAGGGAACCATACAATGAATGGACACTAGAACTTTTAGAGGAGCTTAA
GAGAGAAGCTGTTAGGCATTTTCCTAGGCCATGGCTCATGAACTTGGGGCAGCATATCTATGAAACCTATGGGGATACTT
GGACAGGAGTAGAGG---CCATAATAAGAATTCTGCAA---CAACTGCTG---TTTATTCAT---TTCAGAATTGGGTGC
C---AACATAGCAGAATAGGCATT---------AT---TCA------ACAG------AGGAGAACAA----------GAA
ATGGATCCAGTAGATCCTAG
>JN024120/B/US/2005/USPI83747EI21y05011pcWG2B5
ATGGAACAAGCCCCAGAAGACCAAGGGCCACAGAGGGAACCATACAATGAATGGACACTAGAACTTTTAGAGGAGCTTAA
GAGAGAAGCTGTTAGGCATTTTCCTAGGCCATGGCTCATGAACTTGGGGCAGCATATCTATGAAACCTATGGGGATACTT
GGACAGGAGTAGAGG---CCATAATAAGAATTCTGCAA---CAACTGCTG---TTTATTCAT---TTCAGAATTGGGTGC
C---AACATAGCAGAATAGGCATT---------AT---TCA------ACAG------AGGAGAACAA----------GAA
ATGGATCCAGTAGATCCTAG
>JN024121/B/US/2005/USPI83747EI21y05011pcWG2B4
ATGGAACAAGCCCCAGAAGACCAAGGGCCACAGAGGGAACCATACAATGAATGGACACTAGAACTTTTAGAGGAGCTTAA
GAGAGAAGCTGTTAGGCATTTTCCTAGGCCATGGCTCATGAACTTGGGGCAGCATATCTATGAAACCTATGGGGATACTT
GGACAGGAGTAGAGG---CCATAATAAGAATTCTGCAA---CAACTGCTG---TTTATTCAT---TTCAGAATTGGGTGC
C---AACATAGCAGAATAGGCATT---------AT---TCA------ACAG------AGGAGAACAA----------GAA
ATGGATCCAGTAGATCCTAG
>JN024122/B/US/2005/USPI83747EI21y05011pcWG2B10
ATGGAACAAGCCCCAGAAGACCAAGGGCCACAGAGGGAACCATACAATGAATGGACACTAGAACTTTTAGAGGAGCTTAA
GAGAGAAGCTGTTAGGCATTTTCCTAGGCCATGGCTCATGAACTTGGGGCAGCATATCTATGAAACCTATGGGGATACTT
GGACAGGAGTAGAGG---CCATAATAAGAATTCTGCAA---CAACTGCTG---TTTATTCAT---TTCAGAATTGGGCGC
C---AACATAGCAGAATAGGCATT---------AT---TCA------ACAG------AGGAGAACAA----------GAA
ATGGATCTAGTAGATCCTAG
>JN024123/B/US/2005/USPI83747EI21y05011pcWG2B1
ATGGAACAAGCCCCAGAAGACCAAGGGCCACAGAGGGAACCATACAATGAATGGACACTAGAACTTTTAGAGGAGCTTAA
GAGAGAAGCTGTTAGGCATTTTCCTAGGCCATGGCTCATGAACTTGGGGCAGCATATCTATGAAACCTATGGGGATACTT
GGACAGGAGTAGAGG---CCATAATAAGAATTCTGCAA---CAACTGCTG---TTTATTCAT---TTCAGAATTGGGTGC
C---AACATAGCAGAATAGGCATT---------AT---TCA------ACAG------AGGAGAACAA----------GAA
ATGGATCCAGTAGATCCTAG
>JN024124/B/US/2005/USPI83747EI21y05011pcWG2B8
ATGGAACAAGCCCCAGAAGACCAAGGGCCACAGAGGGAACCATACAATGAATGGACACTAGAACTTTTAGAGGAGCTTAA
GAGAGAAGCTGTTAGGCATTTTCCTAGGCCATGGCTCATGAACTTGGGGCAGCATATCTATGAAACCTATGGGGATACTT
GGACAGGAGTAGAGG---CCATAATAAGAATTCTGCAA---CAACTGCTG---TTTATTCAT---TTCAGAATTGGGTGC
C---AACATAGCAGAATAGGCATT---------AT---TCA------ACAG------AGGAGAACAA----------GAA
ATGGATCCAGTAGATCCTAG
>JN024125/B/US/2005/USPI83747EI21y05011pcWG2B3
ATGGAACAAGCCCCAGAAGACCAAGGGCCACAGAGGGAACCATACAATGAATGGACACTAGAACTTTTAGAGGAGCTTAA
GAGAGAAGCTGTTAGGCATTTTCCTAGGCCATGGCTCATGAACTTGGGGCAGCATATCTATGAAACCTATGGGGATACTT
GGACAGGAGTAGAGG---CCATAATAAGAATTCTGCAA---CAACTGCTG---TTTATTCAT---TTCAGAATTGGGTGC
C---AACATAGCAGAATAGGCATT---------AT---TCA------ACAG------AGGAGAACAA----------GAA
ATGGATCCAGTAGATCCTAG
>JN024126/B/US/2005/USPI83747EI21y05011pcWG2B6
ATGGAACAAGCCCCAGAAGACCAAGGGCCACAGAGGGAACCATACAATGAATGGACACTAGAACTTTTAGAGGAGCTTAA
GAGAGAAGCTGTTAGGCATTTTCCTAGGCCATGGCTCATGAACTTGGGGCAGCATATCTATGAAACCTATGGGGATACTT
GGACAGGAGTAGAGG---CCATAATAAGAATTCTGCAA---CAACTGCTG---TTTATTCAT---TTCAGAATTGGGTGC
C---AACATAGCAGAATAGGCATT---------AT---TCA------ACAG------AGGAGAACAA----------GAA
ATGGATCCAGTAGATCCTAG
>JN024127/B/US/2005/USPI83747EI21y05011pcWG2B7
ATGGAACAAGCCCCAGAAGACCAAGGGCCACAGAGGGAACCATACAATGAATGGACACTAGAACTTTTAGAGGAGCTTAA
GAGAGAAGCTGTTAGGCATTTTCCTAGGCCATGGCTCATGAACTTGGGGCAGCATATCTATGAAACCTATGGGGATACTT
GGACAGGAGTAGAGG---CCATAATAAGAATTCTGCAA---CAACTGCTG---TTTATTCAT---TTCAGAATTGGGTGC
C---AACATAGCAGAATAGGCATT---------AT---TCA------ACAG------AGGAGAACAA----------GAA
ATGGATCCAGTAGATCCTAG
>JN024128/B/US/2005/USPI83747EI21y05011pcWG2B2
ATGGAACAAGCCCCAGAAGACCAAGGGCCACAGAGGGAACCATACAATGAATGGACACTAGAACTTTTAGAGGAGCTTAA
GAGAGAAGCTGTTAGGCATTTTCCTAGGCCATGGCTCATGAACTTGGGGCAGCATATCTATGAAACCTATGGGGATACTT
GGACAGGAGTAGAGG---CCATAATAAGAATTCTGCAA---CAACTGCTG---TTTATTCAT---TTCAGAATTGGGTGC
C---AACATAGCAGAATAGGCATT---------AT---TCA------ACAG------AGGAGAACAA----------GAA
ATGGATCCAGTAGATCCTAG
>JN024129/B/US/2005/USPI83747EI21y05011pcWG2B9
ATGGAACAAGCCCCAGAAGACCAAGGGCCACAGAGGGAACCATACAATGAATGGACACTAGAACTTTTAGAGGAGCTTAA
GAGAGAAGCTGTTAGGCATTTTCCTAGGCCATGGCTCATGAACTTGGGGCAGCATATCTATGAAACCTATGGGGATACTT
GGACAGGAGTAGAGG---CCATAATAAGAATTCTGCAA---CAACTGCTG---TTTATTCAT---TTCAGAATTGGGTGC
C---AACATAGCAGAATAGGCATT---------AT---TCA------ACAG------AGGAGAACAA----------GAA
ATGGATCCAGTAGATCCTAG
>JN024130/B/US/2005/USPI83747EI42y05011pcWG2B3
ATGGAACAAGCCCCAGAAGACCAAGGGCCACAGAGGGGACCATACAATGAATGGACACTAGAACTTTTAGAGGAGCTTAA
GAGAGAAGCTGTTAGGCATTTTCCTAGGCCATGGCTCATGAACTTGGGGCAGCATATCTATGAAACCTATGGGGATACTT
GGACAGGAGTAGAGG---CCATAATAAGAATTCTGCAA---CAACTGCTG---TTTATTCAT---TTCAGAATTGGGTGC
C---AACATAGCAGAATAGGCATT---------AT---TCA------ACAG------AGGAGAACAA----------GAA
ATGGATCCAGTAGATCCTAG
>JN024131/B/US/2005/USPI83747EI42y05011pcWG2B8
ATGGAACAAGCCCCAGAAGACCAAGGGCCACAGAGGGAACCATACAATGAATGGACACTAGAACTTTTAGAGGAGCTTAA
GAGAGAAGCTGTTAGGCATTTTCCTAGGCCATGGCTCATGAACTTGGGGCAGCATATCTATGAAACCTATGGGGATACTT
GGACAGGAGTAGAGG---CCATAATAAGAATTCTGCAA---CAACTGCTG---TTTATTCAT---TTCAGAATTGGGTGC
C---AACATAGCAGAATAGGCATT---------AT---TCA------ACAG------AGGAGAACAA----------GAA
ATGGATCCAGTAGATCCTAG
>JN024132/B/US/2005/USPI83747EI42y05011pcWG2B10
ATGGAACAAGCCCCAGAAGACCAAGGGCCACAGAGGGAACCATACAATGAATGGACACTAGAACTTTTAGAGGAGCTTAA
GAGAGAAGCTGTTAGGCATTTTCCTAGGCCATGGCTCATGAACTTGGGGCAGCATATCTATGAAACCTATGGGGATACTT
GGACAGGAGTAGAGG---CCATAATAAGAATTCTGCAA---CAACTGCTG---TTTATTCAT---TTCAGAATTGGGTGC
C---AACATAGCAGAATAGGCATT---------AT---TCA------ACAG------AGGAGAACAA----------GAA
ATGGATCCAGTAGGTCCTAG
>JN024133/B/US/2005/USPI83747EI42y05011pcWG2B2
ATGGAACAAGCCCCAGAAGACCAAGGGCCACAGAGGGAACCATACAATGAATGGACACTAGAACTTTTAGAGGAGCTTAA
GAGAGAAGCTGTTAGGCATTTTCCTAGGCCATGGCTCATGAACTTGGGGCAGCATATCTATGAAACCTATGGGGATACTT
GGACAGGAGTAGAGG---CCATAATAGGAATTCTGCAA---CAACTGCTG---TTTATTCAT---TTCAGAATTGGGTGC
C---AACATAGCAGAATAGGCATT---------AT---TCA------ACAG------AGGAGAACAA----------GAA
ATGGATCCAGTAGATCCTAG
>JN024134/B/US/2005/USPI83747EI42y05011pcWG2B4
ATGGAACAAGCCCCAGAAGACCAAGGGCCACAGAGGGAACCATACAATGAATGGACACTAGAACTTTTAGAGGAGCTTAA
GAGAGAAGCTGTTAGGCATTTTCCTAGGCCATGGCTCATGAACTTGGGGCAGCATATCTATGAAACCTATGGGGATACTT
GGACAGGAGTAGAGG---CCATAATAAGAATTCTGCAA---CAACTGCTG---TTTATTCAT---TTCAGAATTGGGTGC
C---AACATAGCAGAATAGGCATT---------AT---TCA------ACAG------AGGAGAACAA----------GAA
ATGGATCCAGTAGATCCTAG
>JN024135/B/US/2005/USPI83747EI42y05011pcWG2B7
ATGGAACAAGCCCCAGAAGACCAAGGGCCACAGAGGGAACCATACAATGAATGGACACTAGAACTTTTAGAGGAGCTTAA
GAGAGAAGCTGTTAGGCATTTTCCTAGGCCATGGCTCATGAACTTGGGGCAGCATATCTATGAAACCTATGGGGATACTT
GGACAGGAGTAGAGG---CCATAATAAGAATTCTGCAA---CAACTGCTG---TTTATTCAT---TTCAGAATTGGGTGC
C---AACATAGCAGAATAGGCATT---------AT---TCA------ACAG------AGGAGAACAA----------GAA
ATGGATCCAGTAGATCCTAG
>JN024136/B/US/2005/USPI83747EI42y05011pcWG2B1
ATGGAACAAGCCCCAGAAGACCAAGGGCCACAGAGGGAACCATACAATGAATGGACACTAGAACTTTTAGAGGAGCTTAA
GAGAGAAGCTGTTAGGCATTTTCCTAGGCCATGGCTCATGAACTTGGGGCAGCATATCTATGAAACCTATGGGGATACTT
GGACAGGAGTAGAGG---CCATAATAAGAATTCTGCAA---CAACTGCTG---TTTATTCAT---TTCAGAATTGGGTGC
C---AACATAGCAGAATAGGCATT---------AT---TCA------ACAG------AGGAGAACAA----------GAA
ATGGATCCAGTAGATCCTAG
>JN024137/B/US/2005/USPI83747EI42y05011pcWG2B5
ATGGAACAAGCCCCAGAAGACCAAGGGCCACAGAGGGAACCATACAATGAATGGACACTAGAACTTTTAAAGGAGCTTAA
GAGAGAAGCTGTTAGGCATTTTCCTAGGCCATGGCTCATGAACTTGGGGCAGCATATCTATGAAACCTATGGGGATACTT
GGACAGGAGTAGAGG---CCATAATAAGAATTCTGCAA---CAACTGCTG---TTTATTCAT---TTCAGAATTGGGTGC
[truncated: 271,279 more chars]
