# Supplementary material for: An integrated map of HIV genome-wide variation from a population perspective
Source: Retrovirology. 2015 Feb 15;12:18. doi: 10.1186/s12977-015-0148-6 (PMC4358901; doi:10.1186/s12977-015-0148-6)
Supplement: Additional file 3: — Software. Our Matlab toolbox developed for data visualization, genomic diversity analysis and HIV genomic alignment. Our sequence datasets are also included. [file 12977_2015_148_MOESM3_ESM.zip › HIVGenomeAnalysisToolbox/TemporaryData/Vif.fasta]

>K03455/B/FR/1983/HXB2-LAI-IIIB-BRU
ATGGAAAACAGATGGCAGGTGATGATTGTGTGGCAAGTAGACAGGATGAGGATTAGA---ACATGGAAAAGTTTAGTAAA
ACACCATATGTATGTTTCAGGGAAAGCTAGGGGATGGT---TTTATAGACATCACTATGAAAGCCCTCATCC---AAGAA
TAAGTTCAGAAGTACACATCCCACTAGG------------GG---------A---TG---CTAG---ATTGGTAATAACA
ACATA---TTGGGGT---CTGCATACAGGAGAAAGAGACTGGCATTTGGGT---CAGGGAGTCTCCATAGAATGGAGGAA
AAAGAGATATAGCACACAAGTAGACCCTGAACTAGCAGACCAACTAATTCATCTG---TATTACTTT---GACTGTTTTT
CAGACTC---TGCTATAAGAAAGGCCTTATTAGGACACAT---AGT---TAGCCC---TAGGTGTGAATATCAAGCA---
GGACATA---ACAAGGTAGGATCTCT---ACAATACTTGGCACTAGCAGCATT---AATAA---CA---C---C---A--
-AA---------AAAGA---TAAAGCCACCTTTGCCTAGTGTTACGAAACTGACAGAGGATAGATGGAACAAGCCCCAGA
AGACCAAGGGCCACAGAGGGAGCCACACAATGAATGGACACTAG
>A04321/B/FR/1983/IIIB_LAI
ATGGAAAACAGATGGCAGGTGATGATTGTGTGGCAAGTAGACAGGATGAGGATTAGA---ACATGGAAAAGTTTAGTAAA
ACACCATATGTATGTTTCAGGGAAAGCTAGGGGATGGT---TTTATAGACATCACTATGAAAGCCCTCATCC---AAGAA
TAAGTTCAGAAGTACACATCCCACTAGG------------GG---------A---TG---CTAG---ATTGGTAATAACA
ACATA---TTGGGGT---CTGCATACAGGAGAAAGAGACTGGCATCTGGGT---CAGGGAGTCTCCATAGAATGGAGGAA
AAAGAGATATAGCACACAAGTAGACCCTGAACTAGCAGACCAACTAATTCATCTG---TATTACTTT---GACTGTTTTT
CAGACTC---TGCTATAAGAAAGGCCTTATTAGGACATAT---AGT---TAGCCC---TAGGTGTGAATATCAAGCA---
GGACATA---ACAAGGTAGGATCTCT---ACAATACTTGGCACTAGCAGCATT---AATAA---CA---C---C---A--
-AA---------AAAGA---TAAAGCCACCTTTGCCTAGTGTTACGAAACTGACAGAGGATAGATGGAACAAGCCCCAGA
AGACCAAGGGCCACAGAGGGAGCCACACAATGAATGGACACTAG
>A07867/B/FR/1983/LAI-J19
ATGGAAAACAGATGGCAGGTGATGATTGTGTGGCAAGTAGACAGGATGAGGATTAGA---ACATGGAAAAGTTTAGTAAA
ACACCATATGTATGTTTCAGGGAAAGCTAGGGGATGGT---TTTATAGACATCACTATGAAAGCCCTCATCC---AAGAA
TAAGTTCAGAAGTACACATCCCACTAGG------------GG---------A---TG---CTAG---ATTGGTAATAACA
ACATA---TTGGGGT---CTGCATACAGGAGAAAGAGACTGGCATCTGGGT---CAGGGAGTCTCCATAGAATGGAGGAA
AAAGAGATATAGCACACAAGTAGACCCTGAACTAGCAGACCAACTAATTCATCTG---TATTACTTT---GACTGTTTTT
CAGACTC---TGCTATAAGAAAGGCCTTATTAGGACATAT---AGT---TAGCCC---TAGGTGTGAATATCAAGCA---
GGACATA---ACAAGGTAGGATCTCT---ACAATACTTGGCACTAGCAGCATT---AATAA---CA---C---C---A--
-AA---------AAAGA---TAAAGCCACCTTTGCCTAGTGTTACGAAACTGACAGAGGATAGATGGAACAAGCCCCAGA
AGACCAAGGGCCACAGAGGGAGCCACACAATGAATGGACACTAG
>AB078005/B/US/1997/ARES2
ATGGAAAACCGATGGCAGGTGATGATTGTGTGGCAAGTAGACAGGATGAGGATTAAAC--ACATGGAAAATTTTAGTAAA
-TACCATATGCATGTTTCAGGAAGAACTAAGGAATGGC---GGTATAGACATCATTATGAAAGCACTCATCC---TAGAA
TAAGTTCAGAAGTACACATCCCACTAGG------------GG---------A---AG---CTAG---ATTGGTAATAACA
ACATA---TTGGGGT---CTGCATACAGGAGAAAGAGACTGGCATTTGGGC---CAGGGAGTCTCCATAGAATGGAGGAA
AAAGAGATATAGCACACAAGTAGACCCTGGCCTAGCAGACCAACTAATTCACATG---TATTATTTT---GATTGTTTTT
CAGAATC---TGCTATAAGAAATGCCATATTAGGACGTAT---AGT---TAGTCC---TAGGTGTGACTATCAAGCA---
GGACATA---ACAAGGTAGGATCTCT---ACAGTACTTGGCACTAACAGCATT---AATAA---CA---C---C---A--
-AA---------AAGGA---TAAAGCCACCTTTGCCTAGTGTCACAAAACTGACAGAGGATAGATGGAACAAGCCCCAGA
AAACCAAGGGCCGCAGAGGGAGCCGCACAATGAATGGACACTAG
>AB221005/B/US/1985/Ba_L
ATGGAAAACAGATGGCAGGTGATGATTGTGTGGCAAGTAGACAGGATGAGGATTAGA---GCATGGAAAAGTTTAGTAAA
ACACCATATGTATATTACAGGGAAAGCTAAGGGATGGT---TTTATAGACATCACTATGAAAGTACTCATCC---AAGAA
TAAGTTCAGAAGTACACATCCCACTAAG------------GG---------A---TG---CGGA---ATTGGTAATAACA
ACTTA---TTGGGGT---CTACATACAGGAGAAAGAGACTGGCATTTGGGT---CAGGGAGTCTCCATAGAATGGAGGAA
AAAGAGATATAGCACACAAGTAGACCCTAACCTAGCAGACCAACTAATTCATCTG---TATTACTTT---GATTGTTTTT
CAGAATC---TGCTATAAGAAATGCCATATTAGGACGTAT---AGT---TAGTCC---TAGGTGTGAATATCAAGCA---
GGACATA---ACAAGGTAGGGTCTCT---ACAGTACTTGGCACTAGCAGCATT---AGTAA---CA---C---C---A--
-AA---------AAAGA---TAAGGCCACCTTTGCCTAGTGTTACAAAACTGACAGAGGATAGATGGAACAAGCCCCAGA
AGATCAAGGGCCACAGAGGGAGCCACACAATGAATGGACACTAG
>AB253432/B/US/1985/Ba_L
ATGGAAAACAGATGGCAGGTGATGATTGTGTGGCAAGTAGACAGGATGAGGATTAGA---GCATGGAAAAGTTTAGTAAA
ACACCATATGTATATTACAGGGAAAGCTAAGGGATGGT---TTTATAGACATCACTATGAAAGTACTCATCC---AAGAA
TAAGTTCAGAAGTACACATCCCACTAAG------------GG---------A---TG---CGGA---ATTGGTAATAACA
ACTTA---TTGGGGT---CTACATACAGGAGAAAGAGACTGGCATTTGGGT---CAGGGAGTCTCCATAGAATGGAGGAA
AAAGAGATATAGCACACAAGTAGACCCTAACCTAGCAGACCAACTAATTCATCTG---TATTACTTT---GATTGTTTTT
CAGAATC---TGCTATAAGAAATGCCATATTAGGACGTAT---AGT---TAGTCC---TAGGTGTGAATATCAAGCA---
GGACATA---ACAAGGTAGGGTCTCT---ACAGTACTTGGCACTAGCAGCATT---AGTAA---CA---C---C---A--
-AA---------AAAGA---TAAGGCCACCTTTGCCTAGTGTTACAAAACTGACAGAGGATAGATGGAACAAGCCCCAGA
AGATCAAGGGCCACAGAGGGAGCCACACAATGAATGGACACTAG
>AB286955/B/JP/2004/DR6089
ATGGAAAACAGATGGCAGGTGATGATTGTGTGGCAAGTAGACAGGATGAGGATTAAC---ACATGGAAAAGTTTAGTAAA
ATACCATATACATATTTCAAAGAAAGCCAAGGGATGGC---TTTATAGACATCACTATGAAAGCACTAATCC---AAGAA
TAAGTTCAGAAGTATGGATCCCACTAGG------------GG---------A---GG---CTAC---ATTGAGAATAACA
ACATA---TTGGGGT---CTGCATACAGGAGAAAGAGACTGGCATTTGGGT---CAAGGAGTCTCCATAGAATGGAGGAA
AAAGAAATATAGGACACAAGTAACCCCTGACCTAGCAGACCAACTAATTCATCTG---TATTACTTT---GACTGTTTTT
CAGAATC---TGCTATAAGAAAAGCCATAGTAGGACATAT---AGT---TAGTCC---TAGTTGTGAATATCAAGCA---
GGACATA---ACAAGGTAGGATCCCT---ACAGTACTTGGCACTAACAGCATT---AATAA---GA---C---C---A--
-AA---------AAGGA---GAAGGCCACCTTTGCCTAGTGTTACGAAACTGACAGAGGACAGATGGAACAAGCCCCAGA
AGACCAAGGGCCGCAGAGAGA------------ATGGACACTGC
>AB286956/B/JP/2004/DR6089
ATGGAAAACAGATGGCAGGTGATGATTGTGTGGCAAGTAGACAGGATGAGGATTAAC---ACATGGAAAAGTTTAGTAAA
ATACCATATACATATTTCAAAGAAAGCCAAGGGATGGC---TTTATAGACATCACTATGAAAGCACTAATCC---AAGAA
TAAGTTCAGAAGTATGGATCCCACTAGG------------GG---------A---GG---CTAC---ATTGAGAATAACA
ACATA---TTGGGGT---CTGCATACAGGAGAAAGAGACTGGCATTTGGGT---CAAGGAGTCTCCATAGAATGGAGGAA
AAAGAAATATAGGACACAAGTAACCCCTGACCTAGCAGACCAACTAATTCATCTG---TATTACTTT---GACTGTTTTT
CAGAATC---TGCTATAAGAAAAGCCATAGTAGGACATAT---AGT---TAGTCC---TAGTTGTGAATATCAAGCA---
GGACATA---ACAAGGTAGGATCCCT---ACAGTACTTGGCACTAACAGCATT---AATAA---GA---C---C---A--
-AA---------AAGGA---GAAGGCCACCTTTGCCTAGTGTTACGAAACTGACAGAGGACAGATGGAACAAGCCCCAGA
AGACCAAGGGCCGCAGAGAGA------------ATGGACAATAC
>AB287363/B/JP/2005/DR6538
ATGGAAAACAGATGGCAGGTGATGATTGTGTGGCAAGTAGACAGGATGAGGATTAGG---ACATGGAAAAGTTTAGTAAA
ATACCATATGTATGTTTCAAGAAAAACTGAAAGATGGG---TTTATAGACATCATTATGAAAGTACTCATCC---AAAAA
TAAGTTCAGAAGTACACATCCCACTAGG------------GG---------A---TG---ATAA---ATTGGTAATAACA
ACATA---TTGGGGT---CTGCACACAGGAGAAAGGGACTGGCATTTGGGC---CAGGGAGTCTCCATAGAATGGAGAAA
AAGGAGATATAGCACACAAGTAGACCCTAACCTAGCAGACCAACTAATTCATCTG---TATTATTTT---GAATGTTTTT
CAGAAGC---TGCTATAAGACATACCATATTAGGACGTAT---AGT---TAGTCC---TAGGTGTGAATATCAAGCA---
GGACATA---CCAAGGTAGGATCTCT---ACAATACTTGGCACTAGCAGCATT---GATAA---AG---C---C---A--
-AA---------AAAGA---TAAAGCCACCTTTGCCTAGTGTTGCGAAACTGACAGAGGACAGATGGAACAAGCCCCAGA
AGACCAAGGGACACAGAGGGAGCCATACAATGAATGGACACTAG
>AB287364/B/JP/2005/DR6737
ATGGAAAACAGATGGCAGGTGATGATTGTGTGGCAAGTAGACAGGATGAGGATTAAT---ACATGGAAAAGTTTAGTAAA
ACACCATATACATATTTCAAAGAAAGCTAAAGGATGGC---TTTATAGACATCACTATGAAAGCACTAACCC---AAGAA
TAAGTTCAGAAGTACACATCCCACTAGG------------GA---------A---TG---ATAA---ATTGATGATAACA
ACATA---TTGGGGT---CTGCATACAGGAGAAAGAGACTGGCATTTGGGT---CAAGGAGTCTCCATAGAATGGAGGAA
AGAGAGATATAGAACACAAGTAACCCCTGACCTAGCAGACCAACTGATTCATCTG---TATTACTTT---GATTGTTTTT
CAGACTC---TGCTATAAGAAATGCCATATTAGGACATAT---AGT---TAGTCC---TAGGTGTGAATATCAAGCA---
GGACATA---ACAAGGTAGGATCTCT---ACAATACTTGGCATTAACAGCTCT---AATAA---GA---C---C---A--
-AA---------AAGGA---GAAAGCCACCTTTGCCTAGTGTTACAAAATTGACAGAGGACAGATGGAACAAGCCCCAGA
AGACCAAGGGCCACAGAGGGAGCCATACACTCAATGGACACTAG
>AB287365/B/JP/2005/DR6737
ATGGAAAACAGATGGCAGGTGATGATTGTGTGGCAAGTAGACAGGATGAGGATTAAT---ACATGGAAAAGTTTAGTAAA
ACACCATATACATATTTCAAAGAAAGCTAAAGGATGGC---TTTATAGACATCACTATGAAAGCACTAACCC---AAGAA
TAAGTTCAGAAGTACACATCCCACTAGG------------GA---------A---TG---ATAA---ATTGATGATAACA
ACATA---TTGGGGT---CTGCATACAGGAGAAAGAGACTGGCATTTGGGT---CAAGGAGTCTCCATAGAATGGAGGAA
AGAGAGATATAGAACACAAGTAACCCCTGACCTAGCAGACCAACTGATTCATCTG---TATTACTTT---GATTGTTTTT
CAGACTC---TGCTATAAGAAATGCCATATTAGGACATAT---AGT---TAGTCC---TAGGTGTGAATATCAAGCA---
GGACATA---ACAAGGTAGGATCTCT---ACAATACTTGGCATTAACAGCTCT---AATAA---GA---C---C---A--
-AA---------AAGGA---GAAAGCCACCTTTGCCTAGTGTTACAAAATTGACAGAGGACAGATGGAACAAGCCCCAGA
AGACCAAGGGCCACAGAGGGAGCCATACACTCAATGGACACTAG
>AB287366/B/JP/2005/DR7060
ATGGAAAACAGATGGCAGGTGATGATTGTGTGGCAAGTAGACAGGATGAGGATTAGA---ACATGGAAAAGTTTAGTAAA
ACACCATATGTATATTTCAGGGAAAGCTAAAAAATGGT---CTTATAAACATCACTATGAAAGCAGTAATCC---AAGAG
TAAATTCAGAGGTACACATCCCGCTAGG------------GG---------A---TG---CTAA---ATTAGTAGTAACA
ACATA---TTGGGGT---CTGCATACAGGAGAAAGAGACTGGCATTTGGGT---CAGGGAGTCTCCATAGAATGGAGGGA
AAGGAGATATAGAACACAAGTAACCCCTGACCTAGCAGATCAACTAATTCACCTG---TATTATTTT---GACTGTTTTT
CAGACTC---TGCTATAAGAAAGGCCCTATTAGGACATAG---AGT---CAGTCC---TAGGTGTGACTATCAAGCA---
GGACATA---ACAAGGTGGGAACTCT---ACAGTACTTGGCACTAACAACATT---AGTAG---CA---C---C---A--
-AA---------AAGGA---GAAAGCCACCTCTGCCTAGTGTTGCGAAACTGACAGAGCATCGATGGAACAAGCCCCAGA
AGACCAAGGGCCACAGAGGGAGCCATACAATGAATGGACACTAG
>AB287367/B/JP/2005/DR7060
ATGGAAAACAGATGGCAGGTGATGATTGTGTGGCAAGTAGACAGGATGAGGATTAGA---ACATGGAAAAGTTTAGTAAA
ACACCATATGTATATTTCAGGGAAAGCTAAAAAATGGT---CTTATAAACATCACTATGAAAGCAGTAATCC---AAGAG
TAAATTCAGAGGTACACATCCCGCTAGG------------GG---------A---TG---CTAA---ATTAGTAGTAACA
ACATA---TTGGGGT---CTGCATACAGGAGAAAGAGACTGGCATTTGGGT---CAGGGAGTCTCCATAGAATGGAGGGA
AAGGAGATATAGAACACAAGTAACCCCTGACCTAGCAGATCAACTAATTCACCTG---TATTATTTT---GACTGTTTTT
CAGACTC---TGCTATAAGAAAGGCCCTATTAGGACATAG---AGT---CAGTCC---TAGGTGTGACTATCAAGCA---
GGACATA---ACAAGGTGGGAACTCT---ACAGTACTTGGCACTAACAACATT---AGTAG---CA---C---C---A--
-AA---------AAGGA---GAAAGCCACCTCTGCCTAGTGTTGCGAAACTGACAGAGCATCGATGGAACAAGCCCCAGA
AGACCAAGGGCCACAGAGGGAGCCATACAATGAATGGACACTAG
>AB287368/B/JP/2005/DR7065
ATGGAAAACAGATGGCAGGTGATGATTGTATGGCAGGTAGACAGGATAAGGATTAGA---ACATGGAAAAGTTTAGTAAA
ACACCATATGTATATTTCAAAGAAAGCTAAAGGATGGT---CTTATAGACATCACTATGAAAGCACTCATCC---AAGAA
TAAGTTCAGAAGTACACATCCCACTAGG------------GG---------A---TA---GCAA---ATTGGTAGTAACA
ACATA---TTGGGGT---CTGCATACAGGAGAAAGAGACTGGCATCTAGGC---CAAGGAGTCTCCATAGAATGGAGGAA
AGAGAGATACATCACACAAGTAGACCCTGACCTAGCAGACCATCTAATTCATCTG---TATTATTTT---GACTGTTTTT
CAGACTC---AGCTATAAGAAAAGCCCTAGTAGGACTTAG---AGT---TAGTCC---TAGGTGTGAATATCAAGCA---
GGCCATA---ACAAGGTAGGATCTCT---ACAGTACTTGGCACTAAGAGCATT---AATAA---CA---C---C---A--
-AA---------GAAGA---TAAAGCCACCTTTGCCTAGTATTAAGAAACTGACAGAGGATAGATGGAACGAGCCCCGGA
AGATCAAGGGCCACAGAGGGAGCCATTCAATGAGTGGACAATAG
>AB287369/B/JP/1999/DR1348
ATGGAAAACAGATGGCAGGTGATGATTGTGTGGCAGGTAGACAGGATGAGGATCAGA---ACATGGAATAGTTTAGTAAA
ACACCATATGTATATTTCAAAGAAAGCTGAGGGATGGG---TTTATAAACATCACTATGAAAGCACTAATCC---AAGAG
TAAGTTCAGAAGTACACATCCCGCTAGG------------GG---------A---TG---CTAG---CTTGATAATAACA
ACATA---TTGGGGT---CTGCATACAGGAGAAAGAGACTGGCATTTGGGC---CAGGGAGTCTCCATAGAATGGAGGGA
AAAGAGATATAGCACACAAGTAGATCCTGGCCTAGCAGACCAACTAATTCATCTG---TATTATTTT---GATTGTTTTT
CAGAATC---TGCTATAAGGAATGCCATATTAGGACATAG---AGT---TAGACC---TAGGTGTGAATATCAAGCA---
GGACATA---ACAGGGTAGGGTCTCT---ACAGTACTTGGCACTAAAAGCATT---AGTAA---AA---C---C---A--
-AA---------GAAGG---CAAAGCCACCTTTGCCTAGTGTTACAAAACTAACAGAGCATCGATGGAACAAGCCCCAGA
GAACCAAGGGCCACAGAGGGAGCCATACAATGAATGGACACTAG
>AB287370/B/JP/1999/DR1348
ATGGAAAACAGATGGCAGGTGATGATTGTGTGGCAGGTAGACAGGATGAGGATCAGA---ACATGGAATAGTTTAGTAAA
ACACCATATGTATATTTCAAAGAAAGCTGAGGGATGGG---TTTATAAACATCACTATGAAAGCACTAATCC---AAGAG
TAAGTTCAGAAGTACACATCCCGCTAGG------------GG---------A---TG---CTAG---CTTGATAATAACA
ACATA---TTGGGGT---CTGCATACAGGAGAAAGAGACTGGCATTTGGGC---CAGGGAGTCTCCATAGAATGGAGGGA
AAAGAGATATAGCACACAAGTAGATCCTGGCCTAGCAGACCAACTAATTCATCTG---TATTATTTT---GATTGTTTTT
CAGAATC---TGCTATAAGGAATGCCATATTAGGACATAG---AGT---TAGACC---TAGGTGTGAATATCAAGCA---
GGACATA---ACAGGGTAGGGTCTCT---ACAGTACTTGGCACTAAAAGCATT---AGTAA---AA---C---C---A--
-AA---------GAAGG---CAAAGCCACCTTTGCCTAGTGTTACAAAACTAACAGAGCATCGATGGAACAAGCCCCAGA
AAACCAAGGGCCACAGAGGGAGCCATACAATGAATGGACACTAG
>AB287371/B/JP/2000/DR2510
ATGGAAAACAGATGGCAGGTGATGATTGTGTGGCAAGTAGACAGGATGAGGATCAGA---ACGTGGAATAGTTTAGTGAA
ACACCATATGTATATTTCAAAGAAAGCTGAGAGATGGG---TTTATAAACATCACTATGAAAGCACCAATCC---AAGAG
TAAGTTCAGAAGTACACATCCCACTAGG------------GG---------A---TG---CTAA---ATTGGTAATAACA
ACATA---TTGGGGT---CTGCATACAGGAGACAGAGACTGGCACTTGGGC---CAGGGAGTCTCCATAGAATGGAGGGA
AAAGAGATATAGCACACAAGTAGATCCCGGCCTAGCAGACCAACTAATTCATCTG---TATTATTTT---GATTGTTTTT
CAGAATC---TGCTATCAGAAATGCCATATTAGGACATAG---AGT---CAGACC---TAGGTGTGAATATCAAGCA---
GGACATA---GCAAAGTAGGGTCTCT---ACAGTACTTGGCACTAAAAGCATT---ATTAA---CA---C---C---A--
-AA---------AAGGG---CAAAGCCACCTTTGCCTAGTGTTACAAAACTGACAGAGCATCGATGGAACAAGCCCCAGA
AAACCAAGGGCCACAGAGGGAGCCATACAATGAATGGACACTAG
>AB287372/B/JP/2000/DR2510
ATGGAAAACAGATGGCAGGTGATGATTGTGTGGCAAGTAGACAGGATGAGGATCAGA---ACGTGGAATAGTTTAGTGAA
ACACCATATGTATATTTCAAAGAAAGCTGAGAGATGGG---TTTATAAACATCACTATGAAAGCACCAATCC---AAGAG
TAAGTTCAGAAGTACACATCCCACTAGG------------GG---------A---TG---CTAG---CTTGATAATAACA
ACATA---TTGGGGT---CTACATACAGGAGAAAGAGACTGGCACTTGGGC---CAGGGAGTCTCCATAGAATGGAGGGA
AAAGAGATATAGCACACAAGTAGATCCTGGCCTAGCAGACCAACTAATTCATCTG---TATTATTTT---GATTGTTTTT
CAGAATC---TGCTATCAGAAATGCCATATTAGGACATAG---AGT---CAGACC---TAGGTGTGAATATCAAGCA---
GGACATA---GCAAAGTAGGGTCTCT---ACAGTACTTGGCACTAAAAGCATT---ATTGA---CA---C---C---A--
-AA---------AAGGG---CAAAGCCACCTTTGCCTAGTGTTACAAAACTGACAGAGCATCGATGGAACAAGCCCCAGA
AAACCAAGGGCCACAGAGGGAGCCATACAATGAATGGACACTAG
>AB289587/B/JP/2000/DR2508
ATGGAAAACAGATGGCAGGTGATGATTGTGTGGCAAGTAGACAGGATGAGGATTAAA---ACATGGAAAAGTTTAGTAAA
ACACCATATATATATTTCAAAGAAAGCTAAAGGATGGG---TTTATAGACATCACTTTGAAAACCCTCATCC---AAAAA
TAAGTTCAGAAGTACACATCCCACTAGG------------GG---------A---TG---CTAA---ATTGGTAGTAATA
ACATA---TTGGGGT---CTGCATACAGGAGAAAGAGACTGGCATTTGGGT---CAGGGAGTCTCCATAGAATGGAGGAA
AGACAGATATAGAACACAAGTAGATCCTGACCTAGCAGACCAACTAATTCATCTG---TATTATTTT---GATTGTTTTT
CAGAATC---TGCCATAAGAAATATCATATTAGGACATAG---AGT---TAGTCC---TAGGTGTGAATATCAGACA---
GGACATA---ACAAGGTAGGATCCCT---ACAGTACTTGGCACTAACAACATT---AATAA---CA---C---C---A--
-AA---------GAAGA---TAAAGCCACCTTTGCCTAGTGTTAAGAAACTGACAGAGGATAGATGGAACAAGCCCCAGA
AGACCAAGGACCACAGAGGGAGCCATACAATGAATTGGCACTAG
>AB289588/B/JP/2000/DR2508
ATGGAAAACAGATGGCAGGTGATGATTGTGTGGCAAGTAGACAGGATGAGGATTAAA---ACATGGAAAAGTTTAGTAAA
ACACCATATATATATTTCAAAGAAAGCTAAAGGATGGG---TTTATAGACATCACTTTGAAAACCCTCATCC---AAAAA
TAAGTTCAGAAGTACACATCCCACTAGG------------GG---------A---TG---CTAA---ATTGGTAGTAATA
ACATA---TTGGGGT---CTGCATACAGGAGAAAGAGACTGGCATTTGGGT---CAGGGAGTCTCCATAGAATGGAGGAA
AGACAGATATAGAACACAAGTAGATCCTGACCTAGCAGACCAACTAATTCATCTG---TATTATTTT---GATTGTTTTT
CAGAATC---TGCCATAAGAAATATCATATTAGGACATAG---AGT---TAGTCC---TAGGTGTGAATATCAGACA---
GGACATA---ACAAGGTAGGATCCCT---ACAGTACTTGGCACTAACAACATT---AATAA---CA---C---C---A--
-AA---------GAAGA---TAAAGCCACCTTTGCCTAGTGTTAAGAAACTGACAGAGGATAGATGGAACAAGCCCCAGA
AGACCAAGGACCACAGAGGGAGCCATACAATGAATTGGCACTAG
>AB289589/B/JP/2001/DR388
ATGGAAAACAGATGGCAGGTGATGATTGTGTGGCAAGTAGACAGAATGAGGATTAGA---ACATGGAAAAGTTTAGTAAA
ACACCATATGTATATTTCAAAGAAAGCTAAGGGATGGG---TTTATAGACATCACTATGAAAGCACTAATCC---AAGAA
TAAGTTCAGAAGTACACATCCCACTAGG------------GG---------A---TG---CTAA---ATTAGTAATAACA
GCATA---TTGGGGT---CTGCATACAGGAGAAAGAGATTGGCATTTGGGT---CAGGGAGTCTCCATAGAATGGAGGAC
AAAGAGATATAACACACAAGTAGGCCCTGACCTAGCAGACAAACTAATTCACCTG---CATCATTTT---GATTGTTTTT
CAGACTC---TGCTATAAGACATGCCCTATTAGGACGTGT---AGT---TAGGTC---GAAGTGTGAATATCAAGCA---
GGACATA---ATAAGGTAGAGTCTCT---ACAGTACTTGGCACTAACAGCATT---AATAA---CA---C---C---A--
-AA---------AAAGA---TAAAGCCACCTTTGCCTAGTGTTAAGAAACTAACAGAGGATAGATGGAACAAGCCCCAGA
AGACCAAGGGCCGCAGAGGGAGCCGTACAGTGAATGGACACTAG
>AB289590/B/JP/2001/DR388
ATGGAAAACAGATGGCAGGTGATGATTGTGTGGCAAGTAGACAGAATGAGGATTAGA---ACATGGAAAAGTTTAGTAAA
ACACCATATGTATATTTCAAAGAAAGCTAAGGGATGGG---TTTATAGACATCACTATGAAAGCACTAATCC---AAGAA
TAAGTTCAGAAGTACACATCCCACTAGG------------GG---------A---TG---CTAA---ATTAGTAATAACA
GCATA---TTGGGGT---CTGCATACAGGAGAAAGAGATTGGCATTTGGGT---CAGGGAGTCTCCATAGAATGGAGGAC
AAAGAGATATAACACACAAGTAGGCCCTGACCTAGCAGACAAACTAATTCACCTG---CATCATTTT---GATTGTTTTT
CAGACTC---TGCTATAAGACATGCCCTATTAGGACGTGT---AGT---TAGGTC---GAAGTGTGAATATCAAGCA---
GGACATA---ATAAGGTAGAGTCTCT---ACAGTACTTGGCACTAACAGCATT---AATAA---CA---C---C---A--
-AA---------AAAGA---TAAAGCCACCTTTGCCTAGTGTTAAGAAACTAACAGAGGATAGATGGAACAAGCCCCAGA
AGACCAAGGGCCGCAGAGGGAGCCGTACAGTGAATGGACACTAG
>AB428551/B/JP/2000/117
ATGGAAAACAGATGGCAGGTGATGATTGTGTGGCAAGTAGACAGGATGAGGATTAGA---ACATGGAAAAGTTTAGTAAA
ACACCATATGTATAATTCAAAGAAAGCTAAGAACTGGT---ATTATAGACATCATTATGAGAGCCCTCATCC---AAAAA
TAAGCTCAGAAGTACACATCCCACTAGG------------GG---------A---GG---ATAG---ATTAGTAATAACA
ACATA---TTGGGGT---CTGCATACAGGAGAAAGAGACTGGCATTTGGGT---CAGGGAGTCTCCATAGAATGGAGGAA
AAGGAGATATAGAACACAAGTAACCCCTGACCTAGCAGACCAACTAATTCACCTG---TATTATTTT---GACTGTTTTT
CAGACTC---TGCTATAAGAAATGCCCTATTAGGACGTAG---AGT---CAGTCC---TAGTTGTGACTATCAAGCA---
GGACATA---ACAAGGTGGGAACTCT---ACAGTACTTGGCACTAATAGCATT---AATAG---CA---C---C---A--
-AA---------AAGGA---GAAAGCCACCTCTGCCTAGTGTTGCGAAACTGACAGAGGATAGATGGAACAAGCCCCAGA
AGACCAAGGGCCACAGAGGGAGCCATACAATGAATGGGCACTAG
>AB428552/B/JP/2001/134
ATGGAAAACAGATGGCAGGTGATGATTGTGTGGCAGGTAGACAGGATGAGGATTAGA---ACATGGAAAAGTTTAGTAAA
ACACCATATGTATATTTCAAAGAAAGCTAAGAACTGGT---TTTATAGACATCACTATGAGAGCACTCATCC---AAGAA
TAAGCTCGGAAGTACACATCCCACTAGG------------GG---------A---KG---ATAR---ATTAGTAATAACA
ACATA---TTGGGGY---TTGCATACAGGAGAAAGAGACTGGCATTTGGGT---CAGGGAGTCTCCATAGAATGGAGGAA
AAGGAGATATAGAACACAAGTAACCCCTGACCTAGCAGACCAACTAATTCACCTG---TATTATTTT---GACTGTTTTT
CAGACTC---TGCTATAAGAAATGCCCTATTAGGGCGTAG---AGT---CAGCCC---TAGTTGTGAMTATCAAGCA---
GGACATA---ACAAGGTGGGAWCTCT---ACAGTACCTGGCACTAGCAGCATT---AGTAA---CA---C---C---A--
-AA---------AAAGA---GAAAGCCACCTTTGCCTAGTGTTGCGAAACTGACAGAGGATAGATGGAACAAGCCCCAGA
AGACCAAGGGCCACAGAGGGAGCCATACAATGAATGGACACTAG
>AB428553/B/JP/2002/194
ATGGAAAACAGATGGCAGGTGATGATTGTGTGGCAAGTAGACAGGATGAGGATTAGA---ACATGGAAAAGTTTAGTAAA
ACACCATATGTATATTTCAAAGAAAGCTAAGAACTGGT---ATTATAGACATCATTATGAGAGCACTCATCC---AAGAG
TAAGCTCAGAAGTACACATCCCACTAGG------------GG---------A---GG---ATAA---ATTAGTAATAACA
ACATA---TTGGGGT---CTGCATACAGGAGAAAGAGAATGGCATTTGGGT---CAGGGAGTCTCCATAGAATGGAGGAA
AAGGAGATATAGAACACAAGTAACCCCTGACCTAGCAGACCAACTAATCCACCTG---TATTATTTT---GACTGTTTTT
CAGACTC---TGCTATAAGAAATGCCCTATTAGGACGTAG---AGT---CAGTCC---TAGTTGTGAATATCAAGCA---
GGACATA---ACAAGGTGGGAACTCT---ACAGTACTTGGCACTAGCAGCATT---AGTAG---CA---C---C---A--
-AA---------AAGGA---GAAAGCCACCTCTACCTAGTGTTGCGAAACTGACAGAGGATAGATGGAACAAGCCCCAGA
AGACCAAGGGCCACAGAGGGAGCCATACAATGAATGGACACTAG
>AB428554/B/JP/2002/197
ATGGAAAACAGATGGCAGGTGATGATTGTGTGGCAAGTAGACAGGATGAGGATTAGA---ACATGGAAAAGTTTAGTAAA
ACACCATATGTATATTTCAAAGAAAGCTAAGAACTGGT---ATTATAGACATCATTATGAGAGCACTCATCC---AAGAG
TAAGCTCAGAAGTACACATCCCACTAGG------------GG---------A---GG---AGAG---ATTAGTAATAACA
ACATA---TTGGGGT---CTGCATACAGGAGAAAGAGAATGGCATTTGGGT---CAGGGAGTCTCCATAGAATGGAGGAA
AAGGAGATATATAACACAAGTAACCCCTGACCTAGCAGACCAACTAATTCACCTG---TATTATTTT---GACTGTTTTT
CAGACTC---TGCTATAAGAAATGCCCTATTAGGACGTAG---AGT---CAGTCC---TAGTTGTGAATATCAAGCA---
GGACATA---ACAAGGTGGGAACTCT---ACAGTACTTGGCACTAGCAGCATT---AGTAG---CA---C---C---A--
-AA---------AAGGA---GAAAGCCACCTCTGCCTAGTGTTGCGAAACTGACAGAGGATAGATGGAACAAGCCCCAGA
AGACCAAGGGCCACAGAGGGAGCCATACAATGAATGGACACTAG
>AB428555/B/JP/2003/227
ATGGAAAACAGATGGCAGGTGATGATTGTGTGGCAGGTAGACAGGATGAGGATTAGA---ACATGGAAAAGTTTAGTAAA
ACACCAYATGTATATTTCAAAGAAAGYTAAGAACTGGT---ATTATAGGCATCATTATGAGAGCACTCATCC---AAAAA
TAAGCTCAGAAGTACACATCCCACTAGG------------GG---------A---GG---ATAG---ATTAGTAATAACA
ACATA---TTGGGGT---CTGCATACAGGAGAAAGAGACTGGCATTTGGGT---CAAGGAGTCTCCATAGAATGGAGGAA
AAGGAGATATAGAACACAAGTAACCCCTGACCTAGCAGACCAACTAATTCACCTG---TATTATTTT---GACTGTTTTT
CAGACTC---TGCTATAAGAAATGTCCTATTAGGACGTAG---AGT---CAGCCC---TAGTTGTGAATATCAAGCA---
GGACATA---ACAAGGTGGGAACTCT---ACAGTACTTGGCACTAGCAGCACT---AGTAA---CA---C---C---A--
-AA---------AAAGA---GAAAGCCACCTTTGCCTAGTGTTGCGAAACTGACAGAGGATAGATGGAACAAGCCCCAGA
AGACCAAGGACCACAGAGGGAGCCATACAATGAATGGGYACTAG
>AB428556/B/JP/2005/426
ATGGAAAACAGATGGCAGGTGATGATTGTGTGGCAAGTAGACAGGATGAGGATTARA---ACATGGAAAAGTTTAGTAAA
ACACCATATGTATATGTCAAAGAAAGCTAAGAACTGGT---ATTATAGACATCATTATGAGAGCCCTCATCC---AAAAA
TAAGCTCAGAAGTACACATCCCACTAGG------------GG---------A---GG---ATAA---ATTAGTAATAACA
ACATA---TTGGGGT---CTGCATACAGGAGAAAGAGACTGGCATTTGGGT---CAGGGAGTCTCCATAGAATGGAGGAA
AAGCAGATATAAAACACAAGTAACCCCTGACCTAGCAGACCAACTAATTCACCTG---TATTATTTT---GACTGTTTTT
CAGACTC---TGCTATAAGACATGCCCTATTAGGACATAG---AGT---CAGTCC---TAGTTGTGAATATCAAGCA---
GGACATA---ACAAGGTGGGAACTCT---ACAGTACTTGGCACTAACAGCATT---AGTAG---CA---C---C---A--
-AA---------AAGGA---AAAAGCCACCTCTGCCTAGTGTTGCGAAACTGACAGAGGATAGATGGAACAAGCCCCAGA
AGACCAAGGGCCACAGAGGGAGCCATATAATGAATGGACACTAG
>AB428557/B/JP/2005/436
ATGGAAAACAGATGGCAGGTGATGATTGTGTGGCAAGTAGACAGGATGAGGATTAGA---ACATGGAAAAGTTTGGTAAA
ACACCATATGTATATTTCAAAGAAAGCTAAGAACTGGT---ATTATAGACATCATTATGAGARCAATCATCC---AAAAA
TAAGCTCAGAAGTACACATCCCACTAGG------------GG---------A---GG---ATAG---ATTAGTAATAACA
ACATA---TTGGGGT---CTGCATACAGGAGAAAGAGACTGGCATTTGGGT---CAGGGAGTCTCCATAGAATGGAGAAA
AAGGAGATATAGAACACAAGTAACCCCTGACCTAGCAGACCAACTAATTCACCTG---TATTATTTT---GACTGTTTTT
CAGACTC---TGCTATAAGAAATGCCCTATTAGGACGTAG---AGT---CAGTCC---TAGTTGTGAATATCAAGCA---
GGACATA---ACAAGGTGGGAACTCT---ACAGTACTTGGCACTAGYAGCATT---AACAG---CA---C---C---A--
-AA---------AAGGA---GAAAGCCACCTCTGCCTAGTGTTGCGAAACTGACAGAGGATAGATGGAACAAGCCCCAGA
AGACCAAGGGCCACAGAGGGAGCCATACACTGMATGGGCACTAG
>AB428558/B/JP/2003/285
ATGGAAAACAGATGGCAGGTGATGATTGTGTGGCAAGTAGACAGGATGAGGATTAAC---ATATGGAAAAGTTTAGTAAA
ACACCATATACATATCTCAAGGAAAGCTAAGAGATGGA---TGTATAAACATCACTATGAAAGCACTAATCC---AAGAA
TAAGCTCAGAAGTACACATCCCACTAGG------------GG---------A---AG---CTGA---ATTGGTAATAACA
ACATA---TTGGGGT---CTACATACAGGAGAAAGAGACTGGCAGTTGGGT---CACGGAGTCTCCATAGAATGGAGAAA
ACAGAGATATAACACACAAGTAGACCCTGACCTAGCAGACCAACTAATTCATCTG---TATTATTTT---GATTGTTTTT
CAGAATC---TGCTATAAGAAATGCCTTATTAGGACATAG---AGT---TAGTCC---TAGGTGTGAATATCAAGCA---
GGACATA---GAAAGGTAGGATCCCT---ACAATACTTGGCATTAACAGCACT---AATAA---CA---C---C---AAC
TAA---------AAAGA---GAAAGCCACCTTTGCCTAGTGTTGCGAAACTGACAGAGGATAGATGGAACAAGCCCCAGA
AGACCAAGGGCCACAGAGGGAGCCATACAATGAATGGACACTAG
>AB428559/B/JP/2004/329
ATGGAAAACAGATGGCAGGTGATGATTGTGTGGCAAGTAGACAGGATGAGGATTAAC---ATATGGAAAAGTTTAGTAAA
ACACCATATACATATCTCAAGGAAAGCTAAGAGATGGA---TGTATAAACATCACTATGAAAGCACTAATCC---AAGAA
TAAGCTCAGAAGTACACATCCCACTAGG------------GG---------A---AG---CTGA---ATTGGTAATAACA
ACATA---TTGGGGT---CTACATACAGGAGAAAGAGACTGGCAGTTGGGT---CACGGAGTCTCCATAGAATGGAGAAA
ACAGAGATATAACACACAAGTAGACCCTGACCTAGCAGACCAACTAATTCATCTG---TATTATTTT---GATTGTTTTT
CAGAATC---TGCTATAAGAAATGCCTTATTAGGACATAG---AGT---TAGTCC---TAGGTGTGAATATCAAGCA---
GGACATA---GAAAGGTAGGATCCCT---ACAATACTTGGCATTAACAGCACT---AATAA---CA---C---C---AAC
TAA---------AAAGA---GAAAGCCACCTTTGCCTAGTGTTGCGAAACTGACAGAGGATAGATGGAACAAGCCCCAGA
AGACCAAGGGCCACAGAGGGAGCCATACAATGAATGGACACTAG
>AB428560/B/JP/2005/398
ATGGAAAACAGATGGCAGGTGATGATTGTGTGGCAAGTAGACAGGATGAGGATTAAC---ATATGGAAAAGTTTAGTAAA
ACACCATATACATATCTCAAGGAAAGCTAAGAGATGGA---TGTATAAACATCACTATGAAAGCACTAATCC---AAGAA
TAAGTTCAGAAGTACACATCCCACTAGG------------GG---------A---AG---CTGA---ATTGGTAATAACA
ACATA---TTGGGGT---CTACATACAGGAGAAAGAGACTGGCAGTTGGGT---CACGGAGTCTCCATAGAATGGAGAAA
ACAGAGATATAACACACAAGTAGACCCTGACCTAGCAGACCAACTAATTCATCTG---TATTATTTT---GATTGTTTTT
CAGRATC---TGCTATAAGAAATGCCTTATTAGGACATAG---AGT---TAGTCC---TAGGTGTGAATATCAAGCA---
GGACATA---GAAAGGTAGGATCCCT---ACAATACTTGGCATTAACAGCACT---AATAA---CA---C---C---AAC
TAA---------AAAGA---GAAAGCCACCTTTGCCTAGTGTTGCGAAACTGACAGAGGATAGATGGAACAAGCCCCAGA
AGACCAAGGGCCACAGAGGGAGCCATACAGTGAATGGACACTAG
>AB428561/B/JP/2006/472
ATGGAAAACAGATGGCAGGTGATGATTGTGTGGCAAGTAGACAGGATGAGGATTAAC---ATATGGAAAAGTTTAGTAAA
ACACCATATACATATCTCAAGGAAAGCTAAGAGATGGA---TGTATAAACATCACTATGAAAGCACTAATCC---AAGAA
TAAGTTCAGAAGTACACATCCCACTAGG------------GG---------A---AG---CTAA---ATTGGTAATAACA
ACATA---TTGGGGT---CTACATACAGGAGAAAGAGACTGGCAGTTGGGT---CACGGAGTCTCCATAGAATGGAGAAA
ACAGAGATATAGCACACAAGTAGACCCTGACCTAGCAGACCAACTAATTCATCTG---TATTATTTT---GATTGTTTTT
CAGAATC---TGCTATAAGAAATGCCTTATTAGGACATAG---AGT---TAGTCC---TAGGTGTGAATATCAAGCA---
GGACATA---GAAAGGTAGGATCCCT---ACAATACTTGGCATTAACAGCACT---GATAA---CA---C---C---AAC
TAA---------AAAGA---GAAAGCCACCTTTGCCTAGTGTTGCGAAACTGACAGAGGATAGATGGAACAAGCCCCAGA
AGACCAAGGGCCACAGAGGGAGCCATACAATGAATGGACACTAG
>AB428562/B/JP/2006/574
ATGGAAAACAGATGGCAGGTGATGATTGTGTGGCAAGTAGACAGGATGAGGATTAAC---ATATGGAAAAGTTTAGTAAA
ACACCATATACATATCTCAAGGAAAGCTAAGAGATGGA---TGTATAAACATCATTATGAAAGCACTAATCC---AAGAG
TAAGCTCGGAAGTACACATCCCACTAGG------------GG---------A---AA---CTGA---ATTGGTAATAACA
ACCTA---TTGGGGT---CTACATACAGGAGAAAGAGACTGGCAGTTGGGT---CACGGAGTCTCCATAGAATGGAGAAA
ACAGAGATATAACACACAAGTAGACCCTGACCTAGCAGACCAACTAATTCATCTG---TATTATTTT---GATTGTTTTT
CAGGATC---TGCTATAAGAAATGCCTTATTAGGACATAG---AGT---TAGTCC---TAGGTGTGAATATCAAGCA---
GGACATA---GAAAGGTAGGATCCCT---ACAATACTTGGCATTAACAGCACT---AATAA---CA---C---C---AAC
TAA---------AAAGA---GAAAGCCACCTTTGCCTAGTGTTGCGAAACTGACAGAGGATAGATGGAACAAGCCCCAGA
AGACCAAGGGCCACAGAGGGAGCCAAACACTGAATGGACACTAG
>AB480692/B/JP/2004/DR6174
ATGGAAAACAGATGGCAGGTGATGATTGTGTGGCAAGTAGACAGGATGAGGATTAAA---GCATGGAAAAGTTTAGTAAA
ACATCATATGTATATCTCAGGGAAAGCTAAGAAATGGT---TTTATAGACATCACTATGAAAGCATTAATCC---AAGAA
TAAGTTCAGAGGTACATATCCCACTAGG------------GG---------A---AG---CTAA---ATTGGTAATAACA
ACATA---TTGGGGT---CTGCATACAGGAGAAAGAGACTGGCATTTGGGT---CAAGGAGTCTCCATAGAATGGAAAAA
AGAGAGATATAACACACAAGTAGACCCTGACCTAGCAGACCAACTAATTCATCTG---TATTATTTT---GATTGTTTTT
CAGAATC---TGCTATAAGAAATGCCTTATTAGGATATAG---AGT---TAGTCC---TAGTTGTGAATATCGAGCA---
GGACATA---GAAAAGTAGGATCCCT---ACAATACTTGGCATTAGCAGCATT---AATAA---CA---C---C---A--
-ACAAG------AAGGA---GAAAGCCACCTTTGCCTAGTGTTAAGAAACTGACAGAGGATAGATGGAACAAGCCCCAGA
AGACCAAGGGCCACAGAGGGAGCCACACAATGAATGGACACTAG
>AB480693/B/JP/2004/DR6174
ATGGAAAACAGATGGCAGGTGATGATTGTGTGGCAAGTAGACAGGATGAGGATTAAA---GCATGGAAAAGTTTAGTAAA
ACACCATATGTATATTTCAGGGAAAGCTAAGAGATGGT---TTTATAGACATCACTATGAAAGCATTAATCC---GAGAA
TAAGTTCAGAGGTACACATCCCACTAGG------------GG---------A---CG---CTAA---ATTGGTAATAACA
ACATA---TTGGGGT---CTGCATACAGGAGAAAGAGACTGGCATTTGGGT---CAAGGAGTCTCCATAGAATGGAAAAA
AGAGAGATATAGCACACAAGTAGACCCTGACCTAGCAGACCAACTAATTCATCTG---TACTATTTT---GATTGTTTTT
CAGAATC---TGCTATAAGAAATGCCTTATTAGGATATAG---AGT---TAGTCC---TAGTTGTGAATATCGAGCA---
GGACATA---GAAAGGTAGGATCCCT---ACAATACTTGGCATTAACAGCATT---AATAA---CA---C---C---A--
-ACAAG------AAGGA---GAAAGCCACCTTTGCCTAGTGTTAAGAAACTGACAGAGGATAGATGGAACAAGCCCCAGA
AGACCAAGGGCCACAGAGGGAGCCACACAATGAATGGACACTAG
>AB480694/B/JP/2004/DR6175
ATGGAAAACAAATGGCAGGTGATGATTGTGTGGCAAGTAGACAGGATGAGGATTAGG---ACATGGAACAGTCTGGTAAA
ACACCATATGTATATTTCAAAGAAAGCTAAGGGATGGA---CTTATAGACATCACTATGAGAGCATTAATCC---AAGAA
TAAGTTCAGAAGTACACATCCCACTAGG------------GG---------A---TG---CTAA---ATTGGTAATAACA
ACATA---TTGGGGT---CTGCATGCAGGAGAAAGAGACTGGCATTTGGGT---CAAGGAGTCTCCATAGAATGGAGAAC
AAGGAGATATAGCACACAAGTAGACCCTAATCTAGCAGACCAACTAATTCACCTG---TATTACTTT---GATTGTTTTT
CAGACTC---TGCTATAAGACATGCCCTATTAGGACATAG---AGT---TAGTCC---TAGTTGTGAATATCGAGCA---
GGACATA---ACAAGGTAGGATCTCT---ACAGTACCTGGCACTAGCAGCATT---AAGAA---CA---C---C---A--
-AA---------AAAGA---TAAAGCCACCTTTACCCAGTGTCACGAAACTGACAGAGGATAGATGGAACAAGCCCCAGA
AGACCAAGGACCACAGAGAGAGCCATT------------ACTAG
>AB480695/B/JP/2004/DR6175
ATGGAAAACAAATGGCAGGTGATGATTGTGTGGCAAGTAGACAGGATGAGGATTAGA---ACATGGAAAAGTCTGGTAAA
ACACCATATGTATATTTCGAAGAAAGCTAAGGGATGGA---CTTATAAACATCATTATGAAAGCATTAATCC---AAGAA
TAAGTTCAGAAGTACACATCCCACTTGG------------GG---------A---TG---CTAA---ATTGGTAATAACA
ACATA---TTGGGGT---CTGCATGCAGGAGAAAGAGACTGGCATTTGGGT---CAGGGAGTCTCCATAGAATGGAAAAC
AAGGAGATATAGCACACAAGTAGACCCTAACCTAGCAGACCAACTAATTCACCTG---TATTACTTT---GATTGTTTTT
CAGACTC---TGCTATAAGACATGCCCTATTAGGACATAG---AGT---TAGTCC---TAGTTGTGAATATCGAGCA---
GGACATA---ACAAGGTAGGATCTCT---ACAGTACCTGGCACTAGCAGCATT---AAGAA---CA---C---C---A--
-AA---------AAGGA---TAAAGCCACCTTTGCCCAGTGTCACAAAACTGACAGAGGATAGATGGAACAAGCCCCAGA
AGACCAAGGACCACAGAGAGAGCCATT------------ACTAG
>AB480696/B/JP/2004/DR5913
ATGGAAAACAGATGGCAGGTGATGATTGTGTGGCAAGTAGACAGGATGAGGATTAGA---ACATGGAAAAGTTTAGTAAA
ACACCATATGTATATTTCAGGGAAAGCTAAGAAATGGT---CCTATAGACATCACTATGAAAGCACTAATCC---CAGAA
TAAGCTCAGAAGTACACATCCCACTAGG------------GG---------A---TG---CTAA---ATTGGTAGTAACA
ACATA---TTGGGGT---CTGCATACAGGAGAAAGAGACTGGCATTTGGGT---CAAGGAGTCTCCATAGAATGGAGGAA
AAACAGATATAGCACACAAGTAGACCCTAACTTAGCAGACCAACTAATTCATCTG---TATTACTTT---GATTGTTTTT
CAGAATC---TGCTATAAGAAAAGCCTTATTAGGACATAT---AGT---TAGACC---TAGTTGTGACTATCCAGCA---
GGACATA---ACAAGGTAGGATCTCT---ACAGTACTTGGCACTAGCAGCATT---AATAA---CA---C---C---A--
-AA---------AAAGA---GAAAGCCACCCTTGCCTAGTGTTACAAAACTGACAGAGGATAGATGGAACAAGCCCCAGA
AGACCAAGGGCCACAGAGGGAGCCATACAATGAATGGGCACTAG
>AB480697/B/JP/2004/DR5913
ATGGAAAACAGATGGCAGGTGATGATTGTGTGGCAAGTAGACAGGATGAGGATTAGA---ACATGGAAAAGTTTAGTAAA
ACACCATATGTATATTTCAGGGAAAGCTAAGAAATGGT---CCTATAGACATCACTATGAAAGCACTAATCC---CAGAA
TAAGCTCAGAAGTACACATCCCACTAGG------------GG---------A---TG---ATAA---ATTGGTAGTAACA
ACATA---TTGGGGT---CTGCATACAGGAGAAAGAGACTGGCATTTGGGT---CAGGGAGTCTCCATAGAATGGAGGAA
AAACAGATATAGCACACAAGTAGACCCTAACCTAGCAGACCAACTAATTCATCTG---TATTACTTT---GATTGTTTTT
CAGAATC---TGCTATAAGAAAAGCCTTATTAGGACATAT---AGT---TAGACC---TAGTTGTGACTATCCAGCA---
GGACATA---ACAAGGTAGGATCTCT---ACAGTACTTGGCACTAGCAGCATT---AATAA---CA---C---C---A--
-AA---------AAAGA---GAAAGCCACCCTTGCCTAGTGTTACAAAACTGACAGAGGATAGATGGAACAAGCCCCAGA
AGACCAAGGGCCACAGAGGGAGCCATACAATGAATGGGCACTAG
>AB480698/B/JP/1998/DR1120
ATGGAAAACAGATGGCAGGTGATGATTGTGTGGCAAATAGACAGGATGAGGATTAGA---ACATGGAAAAGTTTAGTAAA
ACACCATATGTATATTTCAGGGAAAGCTAAGAAATGGA---TTTATAAACATCACTATGAAAGCCTTAATCC---AAGAA
TAAGTTCAGAAGTACATATCCCACTAGG------------GG---------A---TG---CTAA---ATTAGTAGTAACA
ACATA---TTGGGGT---CTGAATACAGGAGAAAGAGAATGGCATTTGGGT---AGTGGAGCCTCCATAGAATGGAGGAA
AAGGAAATACAACACACAAGTAGACCCTGACCTAGCAGACCAACTAATTCATCTG---TATTACTTT---GATTGTTTTT
CAGAGGC---TGCTATAAGAAGTGCCATAGTAGGACGTTT---AGT---TAGTCC---TAGGTGTGAATATCAAGCA---
GGACATA---ACAAGGTAGGCTCTCT---ACAGTACTTGGCACTAGCAGCATT---AATAA---CA---C---C---A--
-AA---------AAAGA---CAAAGCCGCCTTTGCCTAGTGTTAGGAAGCTGACAGAGGATAGATGGAACAAGCCCCAGA
AGGCCAAAGGCCACAGAGGGAGCCATACAATGCATGGGCACTAG
>AB485638/B/US/1991/US2
ATGGAAAACAGATGGCAGGTGATGATTGTGTGGCAAGTAGACAGGATGAGGATTAGA---ACATGGAA-AGTTTAGTAAA
ACACCATATGTATATTTCAGGGAAAGCTAAGGGATGGT---CTTATAGACATCACTATGAAAGCACTCATCC---AAGAA
TAAGTTCAGAAGTACACATCCCACTAGG------------GG---------A---TG---CTGG---ATTGGTAGTAACA
ACATA---TTGGGGT---CTGCATACAGGAGAAAGAGACTGGCATTTGGGT---CAAGGAGTCTCCATAGAATGGAGGAA
AAAGAGATATACCACACAAGTAGACCCTGACCTAGCAGACCAACTAATTCATCTG---TATTACTTT---GATTGTTTTT
CAGAATC---TGCTATAAGAAATGCCATATTAGGACGTAT---AGT---TAGTCC---TAGTTGTGAATATCAAGCA---
GGACATA---ACAAGGTAGGATCTCT---ACAGTACTTGGCACTAGCAGCATT---AATAA---CA---C---C---A--
-AA---------AAAGA---TAAAGCCACCTTTGCCTAGCGTTAAGAAACTGACAGAGGATAGATGGAACAAGCCCCAGA
AGACCAAGGGCCACAGAGGGAGCCATACAATGAATGGACACTAG
>AB485639/B/US/1991/US2
ATGGAAAACAGATGGCAGGTGATGATTGTGTGGCAAGTAGACAGGATGAGGATTAGA---ACATGGAAAAGTTTAGTAAA
ACACCATATGTATATTTCAGGGAAAGCTAAGGGATGGT---CTTATAGACATCACTATGAAAGCACTCATCC---AAGAA
TAAGTTCAGAAGTACACATCCCACTAGG------------GG---------A---TG---CTGG---ATTGGTAGTCACA
ACATA---TTGGGGT---CTGCATACAGGAGAAAGAGACTGGCATTTGGGT---CAAGGAGTCTCCATAGAATGGAGGAA
AAAGAGATATACCACACAAGTAGACCCTGACCTAGCAGACCAACTAATTCATCTG---TATTACTTT---GATTGTTTTT
CAGAATC---TGCTATAAGAAATGCCATATTAGGACGTAT---AGT---TAGTCC---TAGTTGTGAATATCAAGCA---
GGACATA---ACAAGGTAGGATCTCT---ACAGTACTTGGCACTAGCAGCATT---AATAA---CA---C---C---A--
-AA---------AAAGA---TAAAGCCACCTTTGCCTAGCGTTAAGAAACTGACAGAGGATAGATGGAACAAGCCCCAGA
AGACCAAGGGCCACAGAGGGAGCCATACAATGAATGGACACTAG
>AB485640/B/US/1991/US2
ATGGAAAACAGATGGCAGGTGATGATTGTGTGGCAAGTAGACAGGATGAGGATTAGA---ACATGGAAAAGTTTAGTAAA
ACACCATATGTATATTTCAGGGAAAGCTAAGGGATGGT---CTTATAGACATCACTATGAAAGCACTCATCC---AAGAA
TAAGTTCAGAAGTACACATCCCACTAGG------------GG---------A---TG---CTGG---ATTGGTAGTAACA
ACATA---TTGGGGT---CTGCATACAGGAGAAAGAGACTGGCATTTGGGT---CAAGGAGTCTCCATAGAATGGAGGAA
AAAGAGATATACCACACAAGTAGACCCTGACCTAGCAGACCAACTAATTCATCTG---TATTACTTT---GATTGTTT--
------C---TGCTATAAGAAATGCCATATTAGGACGTAT---AGT---TAGTCC---TAGTTGTGAATATCAAGCA---
GGACATA---ACAAGGTAGGATCTCT---ACAGTACTTGGCACTAGCAGCATT---AATAA---CA---C---C---A--
-AA---------AAAGA---TAAAGCCACCTTTGCCTAGCGTTAAGAAACTGACAGAGGATAGATGGAACAAGCCCCAGA
AGACCAAGGGCCACAGAGGGAGCCATACAATGAATGGACACTAG
>AB485641/B/BR/1990/BZ167
ATGGAAAACAGATGGCAGGTGATGATTGTGTGGCAGGTAGACAGGATGAGGATTAAA---ACATGGAAAAGTTTAGTAAA
ACACCATATGTATATCTCAGGGAAAACTAGGAGATGGA---TTTATAGACATCACTATAATAGCATTCATCC---AAAAA
TAAGTTCAGAAGTACACATCCCACTAGG------------GG---------A---TG---CTAG---CTTGGTAGTAACA
ACATA---TTGGGGT---CTGCATACAGGAGAAAGAGACTGGCATTTGGGT---CAGGGAGTCTCCATAGAATGGAGGAA
AAGGAGATATAGCACACAAGTAGACCCTGACCTAGCAGACCAACTAATTCATCTG---TATTACTTT---GATTGTTTTT
CAGAATC---TGCTATAAGAAATGCCATATTAGGACATAT---AGT---TATTCC---CAGATGTGAATATCAAGCA---
GGACATA---ACAAAGTAAAGTCTCT---ACAGTACTTGGCACTAGCAGCATT---AACAA---CA---C---C---A--
-AA---------AAAGA---TAAGGCCACCTTTGCCTAGTGTTGCGAAACTGACAGAGGATAGATGGAACAAGCCCCAGA
AGACCAAGGGCCACAGAGGCAGCCATACAATGAATGGACACTAG
>AB485642/B/BR/1990/BZ167
ATGGAAAACAGATGGCAGGTGATGATTGTGTGGCAGGTAGACAGGATGAGGATTAAA---ACATGGAAAAGTTTAGTAAA
ACACCATATGTATATCTCAGGGAAAACTAGGAGATGGA---TTTATAGACATCACTATGATAGCATTCATCC---AAAAA
TAAGTTCAGAAGTACACATCCCACTAGG------------GG---------A---TG---CTAG---CTTGATAGTAACA
ACATA---TTGGGGT---CTGCATACAGGAGAAAGAGACTGGCATTTGGGT---CAGGGAGTCTCCATAGAATGGAGGAA
AAAGACATATAGCACACAAGTAGACCCTGACCTAGCAGACCAACTAATTCATCTG---TATTACTTT---GATTGTTTTT
CAGAATC---TGCTATAAGAAATGCCATATTAGGACATAT---AGT---TATTCC---CAGATGTGAATATCAAGCA---
GGACATA---ACAAAGTAAAGTCTCT---ACAGTACTTGGCACTAGCAGTATT---AACAA---CA---C---C---A--
-AA---------AAAGA---TAAGGCCACCTTTGCCTAGTGTTGCGAAACTGACAGAGGATAGATGGAACAAGCCCCAGA
AGACCAAGGGCCACAGAGGGAGCCATACAATGAATGGACACTAG
>AB564744/B/JP/-/DR1673
ATGGAAAACAGATGGCAGGTGATGATTGTGTGGCAAGTAGACAGGATGAGGATTAGA---ACATGGAAAAGCTTAGTAAA
ACACCATATGTATGTTTCAAAGAAAGCTAAGGGATGGT---TTTATAGACATCACTATGAAAGCACTCATCC---AAAAA
TAAGCTCAGAAGTACACATCCCACTAGG------------GG---------A---TG---CTAG---ATTGGTAATAACA
ACATA---TTGGGGT---CTGCATACAGGAGAAAGAGACTGGCATATGGGT---CAGGGAGTCTCCATAGAATGGAGGAA
AAGGAGATATAACACACAAGTAGACCCTGACCTAGCAGACCAACTAATTCACCTG---CATTACTTT---GATTGTTTTT
CAGAATC---TGCTATAAGAAATGCCATATTAGGACATAG---AGT---TAGTCC---TAGTTGTGAATATCGAGCA---
GGACATA---ACAAGGTTGGATCTCT---ACAATACTTGGCACTAGCAGCATT---AGTAA---CA---C---C---A--
-AA---------AAAGA---TAAAGCCACCTTTGCCTAGTGTTGCGAAACTGACAGAGGATAGATGGAACAAGCCCCAGA
AGACCAAGGACCACAGAGGGAGCCATACAATGAATGGACACTAG
>AB564745/B/JP/-/DR1673
ATGGAAAACAGATGGCAGGTGATGATTGTGTGGCAAGTAGACAGGATGAGGATTAGA---ACATGGAACAGTTTAGTAAA
ACACCATATGTATGTTTCAAAGAAAGCTAAGGGATGGT---TTTATAGACATCACTATGAAAGCACTCATCC---AAAAA
TAAGTTCAGAAGTACACATCCCACTAGG------------GG---------A---TG---CTAG---ATTGGTAATAACA
ACATA---TTGGGGT---CTGCATACAGGAGAAAGAGACTGGCATATGGGT---CAGGGAGTCTCCATAGAATGGAGGAA
AAGGAGATATAACACACAAGTAGACCCTGACCTAGCAGACCAACTAATTCACCTG---CATTACTTT---GATTGTTTTT
CAGAATC---TGCTATAAGAAATGCCATATTAGGACATAG---AGT---TAGTCC---TAGGTGTGAATATCGAGCA---
GGACATA---ACAAGGTTGGATCTCT---ACAATACTTGGCACTAGCAGCATT---AGTAA---CA---C---C---A--
-AA---------AAAGA---TAAAGCCACCTTTGCCTAGTGTTGCGAAACTGACAGAGGATAGATGGAACAAGCCCCAGA
AGACCAAGGACCACAGAGGGAGCCATACAATGAATGGACACTAG
>AB564746/B/JP/-/DR2735
ATGGAAAACAGATGGCAGGTGATGATTGTGTGGCAAGTAGACAGGATGAGGATTAGA---ACATGGAACAGTTTAGTAAA
ACACCATATGTATGTTTCAAAGAAAGCTAAAGGATGGT---TTTATAGACATCACTATGAAAGCACTCATCC---AAAAA
TAAGTTCAGAAGTACACATCCCACTAGG------------GG---------A---TG---CTAA---ATTGGTAATAATA
ACATA---TTGGAAT---CTGCATACAGGAGAAAGAGATTGGCATATGGGT---CAGGGAGTCTCCATAGAATGGAGGAA
AAGGAGATATAACACACAAGTAGACCCTGACCTAGCAGACCAACTAATTCACCTG---CATTACTTT---GATTGTTTTT
CAGAATC---GGCTATAAGAAATGCCATATTAGGACATAG---AGT---TAGTCC---TAGGTGTGAATATCGAGCA---
GGACATA---ACAAGGTTGGATCTCT---ACAATACTTGGCACTAGCAGCATT---AGTAA---CA---C---C---A--
-AA---------AAAGA---TAAAGCCACCTTTGCCTAGTGTTGCGAAACTGACTGAGGATAGATGGAACAAGCCCCAGA
AGACCAAGGACCACAGAGGGAGCCACACACTGAATGGACACTAG
>AB565495/B/JP/-/JRC03B
ATGGAAAACAGATGGCAGGTGATGATTGTGTGGCAAGTAGACAGGATGAGGATTAAA---GCATGGAAAAGTTTAGTAAA
ACATCATATGTATATCTCAGGGAAAGCTAAGAGATGGG---TTTATAAACATCACTATGAAAGCATTAATCC---AAGAA
TAAGTTCAGAAGTACACATCCCACTAGG------------GG---------A---AG---CTAA---ATTGGTAGTAATA
ACATA---TTGGGGT---CTGCATACAGGAGAAAGAGACTGGCATTTGGGT---CAAGGAGCCTCCATAGAATGGAGAAA
AAAGGAATATAACACACAAGTAGACCCTGACCTAGCAGACCAACTAATTCACCTG---TATTATTTT---GATTGTTTTT
CAGAATC---TGCTATAAGAAATGCCTTATTAGGACGTAG---AGT---TAGTCC---TAGTTGTGAATATCGAGCA---
GGACATA---GAAAGGTAGGATCCCT---ACAATACTTGGCATTAACAGCATT---AATAA---CA---C---CAATA--
-AA---------AAAGA---GAAAGCCACCATTGCCTAGTGTTAAGAAACTGACAGAGGATAGATGGAACAAGCCCCAGA
AGACCAAGGGCCACAGAGGGAGCCATACAATGAATGGACACTAG
>AB565496/B/JP/-/JRC03B
ATGGAAAACAGATGGCAGGTGATGATTGTGTGGCAAGTAGACAGGATGAGGATTAAA---GCATGGAAAAGTTTAGTAAA
ACATCATATGTATATCTCAGGGAAAGCTAAGAGATGGG---TTTATAAACATCACTATGAAAGCATTAATCC---AAGAA
TAAGTTCAGAAGTACACATCCCAGTAGG------------GG---------A---AG---CTAA---ATTGGTAGTAATA
ACATA---TTGGGGT---CTGCATACAGGAGAAAGAGACTGGCATTTGGGT---CAAGGAGCCTCCATAGAATGGAGAAA
AAAGGAATATAACACACAAGTAGACCCTGACCTAGCAGACCAACTAATTCACCTG---TATTATTTT---GATTGTTTTT
CAGAATC---TGCTATAAGAAATGCCTTATTAGGACGTAG---AGT---TAGTCC---TAGTTGTGAATATCGAGCA---
GGACATA---GAAAGGTAGGATCCCT---ACAATACTTGGCATTAACAGCATT---AATAA---CA---C---CAATA--
-AA---------AAAGA---GAAAGCCACCATTGCCTAGTGTTAAGAAACTGACAGAGGATAGATGGAACAAGCCCCAGA
AGACCAAGGGCCACAGAGGGAGCCATACAATGAATGGACACTAG
>AB565497/B/JP/-/JRC05B
ATGGAAAACAGATGGCAGGTGATGGTTGTGTGGCAAGTAGACAGGATGAGGATTAGA---ACGTGGAAAAGTTTAGTAAA
ACACCATATATATATTTCAAAGAAAGCTAAGGGATGGT---ATTATAGACATCACTATGAAAGCACTCATCC---AAAAA
TAAGTTCAGAAGTACACATCCCACTAGG------------GG---------A---TG---CTAA---ATTGGTAGTAACA
ACATA---TTGGGGT---CTACATACAGGAGAAAGAGACTGGCATTTGGGT---CAGGGAGTCTCCATAGAATGGAGGAA
AAGGAGATATAGCACACAAGTAGACCCTGAACAAGCAGACCAACTAATTCATCTG---TATTACTTT---GACTGTTTTT
CAGAATC---TGCTATAAGAAATTCCATATTAGGACATAG---AGT---TAGTCC---TAGGTGTGAATATCAAGCA---
GGACATA---ACAAGGTAGGATCTCT---ACAGTACTTGGCACTAGTAGCATT---AACAA---CA---C---C---A--
-AA---------AAAGA---TAAAGCCACCTTTGCCTAGTGTTAAGAAACTGACAGAGGACAGATGGAACAAGCCCCAGA
AGACCAAGGGCCACAGAGGGAGCCATACAATGAATGGACACTAG
>AB565498/B/JP/-/JRC05B
ATGGAAAACAGATGGCAGGTGATGGTTGTGTGGCAAGTAGACAGGATGAGGATTAGA---ACGTGGAAAAGTTTAGTAAA
ACACCATATATATATTTCAAAGAAAGCTAAGGGATGGT---ATTATAGACATCACTATGAAAGCACTCATCC---AAAAA
TAAGTTCAGAAGTACACATCCCACTAGG------------GG---------A---TG---CTAA---ATTGGTAGTAACA
ACATA---TTGGGGT---CTACATACAGGAGAAAGAGACTGGCATTTGGGT---CAGGGAGTCTCCATAGAATGGAGGAA
AAGGAGATATAGCACACAAGTAGACCCTGAACAAGCAGACCAACTAATTCATCTG---TATTACTTT---GACTGTTTTT
CAGAATC---TGCTATAAGAAATTCCATATTAGGACATAG---AGT---TAGTCC---TAGGTGTGAATATCAAGCA---
GGACATA---ACAAGGTAGGATCTCT---ACAGTACTTGGCACTAGTAGCATT---AACAA---CA---C---C---A--
-AA---------AAAGA---TAAAGCCACCTTTGCCTAGTGTTAAGAAACTGACAGAGGACAGATGGAACAAGCCCCAGA
AGACCAAGGGCCACAGAGGGAGCCATACAATGAATGGACACTAG
>AB565499/B/JP/-/JRC53B
ATGGAAAACAGATGGCAGGTGATGATTGTGTGGCAAGTAGACAGGATGAGGATTAAA---ACATGGAAAAGTTTAGTAAA
ACACCATATGTATATCTCAAGGAAAGCTAAGGGATGGG---TTTATAGACATCACTATGAAAGCAGTAATCC---AAGAA
TAAGTTCAGAAGTACACATCCCACTAGG------------GG---------A---AG---CTGA---ATTGAGAATAACA
ACATA---TTGGGGT---CTGCATACAGGAGAAAGAGACTGGCATTTGGGT---CAAGGAGTCTCCATAGAATGGAGAAA
AAAGAGATATAACACACAAGTAGACCCTGACCTAGCAGACCAACTAATTCATCTG---TATTATTTT---GATTGTTTTT
CAGACTC---TGCTATAAGAAATGCCTTATTAGGACATAG---AGT---TAGCCC---TAGTTGTGAATATCAAGCA---
GGACATA---GCAAGGTAGGATCCCT---ACAATACTTGGCATTAACAGCATT---AATAA---CA---CCAAC---A--
-AA---------AAAGA---GAAAGCCACCTTTGCCTAGTGTTACAAAACTAACAGAGGATAGATGGAACAAGCCCCAGA
AGACCAAGGGCCACAGAGGGAGCCACACAATGAATGGACACTAG
>AB565500/B/JP/-/JRC53B
ATGGAAAACAGATGGCAGGTGATGATTGTGTGGCAAGTAGACAGGATGAGGATTAAA---ACATGGAAAAGTTTAGTAAA
ACACCATATGTATATCTCAAGGAAAGCTAAGGGATGGG---TTTATAGACATCACTATGAAAGCAGTAATCC---AAGAA
TAAGTTCAGAAGTACACATCCCACTAGG------------GG---------A---AG---CTGA---ATTGAGAATAACA
ACATA---TTGGGGT---CTGCATACAGGAGAAAGAGACTGGCATTTGGGT---CAAGGAGTCTCCATAGAATGGAGAAA
AAAGAGATATAACACACAAGTAGACCCTGACCTAGCAGACCAACTAATTCATCTG---TATTATTTT---GATTGTTTTT
CAGACTC---TGCTATAAGAAATGCCTTATTAGGACATAG---AGT---TAGCCC---TAGTTGTGAATATCAAGCA---
GGACATA---GCAAGGTAGGATCCCT---ACAATACTTGGCATTAACAGCATT---AATAA---CA---CCAAC---A--
-AA---------AAAGA---GAAAGCCACCTTTGCCTAGTGTTACAAAACTAACAGAGGATAGATGGAACAAGCCCCAGA
AGACCAAGGGCCACAGAGGGAGCCACACAATGAATGGACACTAG
>AB565501/B/JP/-/JRC65B
ATGGCAAACAGATGGCAGGTGACGATTGTGTGGCAAGTAGACAGGATGAGGATTAAT---ACATGGAAAAGTTTGGTAAA
ACACCATATATATATTTCAAAGAAAGCTAAGGGATGGT---TTTATAAACATCACTATGATAGCACTCATCC---AAAAA
TAAGTTCAGAAGTACACATCCCACTAGG------------GG---------A---TG---CTAA---ATTGGTAATCACA
ACATA---TTGGGGT---CTGCATACAGGAGAAAGAGAATGGCATTTGGGC---CAGGGAGTCTCCATAGAATGGAGGAA
AATGAGATATAGCACACAAGTAGACCCTGGCCTAGCAGACCAACTAATTCATCTG---TATTACTTT---GATTGTTTTT
CAGACTC---TGCTATAAGAAATGCCATTTTAGGACGCAT---AGT---TAGCCC---TAGTTGTGATTATCAAGCA---
GGACACA------AGGTAGGATCTCT---ACAGTACTTGGCACTAGCAGCATT---AATAA---CA---C---C---A--
-AG---------ACAGA---GAAGGCCACCTTTGCCTAGTGTTGCGAAACTGACAGAGGATAGATGGAACAAGCCCCAGA
GGACCAAGGACCACAGAGGGAGCCATACAATCAGTGGACACTAG
>AB565502/B/JP/-/JRC65B
ATGGCAAACAGATGGCAGGTGATGATTGTGTGGCAAGTAGACAGGATGAGGATTAAT---ACATGGAAAAGTTTGGTAAA
ACACCATATATATATTTCAAAGAAAGCTAAGGGATGGT---TTTATAAACATCACTATGATAGCACTCATCC---AAAAA
TAAGTTCAGAAGTACACATCCCACTAGG------------GG---------A---TG---CTAA---ATTGGTAATCACA
ACATA---TTGGGGT---CTGCATACAGGAGAAAGAGAATGGCATTTGGGC---CAGGGAGTCTCCATAGAATGGAGGAA
AATGAGATATAGCACACAAGTAGACCCTGGCCTAGCAGACCAACTAATTCATCTG---TATTACTTT---GATTGTTTTT
CAGACTC---TGCTATAAGAAATGCCATTTTAGGACGCAT---AGT---TAGCCC---TAGTTGTGATTATCAAGCA---
GGACACA------AGGTAGGATCTCT---ACAGTACTTGGCACTAGCAGCATT---AATAA---CA---C---C---A--
-AG---------ACAGA---GAAGGCCACCTTTGCCTAGTGTTGCGAAACTGACAGAGGATAGATGGAACAAGCCCCAGA
GGACCAAGGACCACAGAGGGAGCCATACAATCAGTGGACACTAG
>AB604948/B/JP/-/DR1777
ATGGAAAACAGATGGCAGGTGATGATTGTGTGGCAAGTAGACAGGATGAGGATTAAA---ACATGGAACAGTTTAGTAAA
ACACCATATGTATATATCAAAGAAAGCTAAGGGATGGG---TTTATAAACATCACTATGAAAGCACTAATCC---AAGAG
TAAGTTCAGAAGTACACATCCCACTAGA------------GG---------A---TG---CTAA---ATTGGTAGTAACA
ACATA---TTGGGGT---CTGCATACAGGAGAAAGAGACTGGCATTTGGGT---CAGGGAGTCTCCATAGAATGGAGGAA
CAGGAGATATAGCACACAAATAGACCCTGACCTAGCAGACCAACTAATTCATCTG---TATTACTTT---GATTGTTTTT
CAGAATC---TGCTATAAGAAAAGCCATATTAGGACATAG---AGT---TAGTCC---TAGGTGTGAATATCAAGCA---
GGACATA---ACAAGGTAGGATCTCT---ACAGTACTTGGCACTAGCAGCAGT---AATAG---CA---C---C---A--
-AA---------GAAGA---GAAAGCCACCTTTGCCTAGTGTTAGAAAACTGACAGAGGATCGATGGAACAAGCCCCAGA
AAACCAAGGGCCACAGAGGGAGCCATACAATGAGTGGGCACTAG
>AB604949/B/JP/-/DR2735
ATGGAAAACAGATGGCAGGTGATGATTGTGTGGCAAGTAGACAGGATGAGGATTAGA---ACATGGAACAGTTTAGTAAA
ACACCATATGTATGTTTCAAAGAAAGCTAAAGGATGGT---TTTATAGACATCACTATGAAAGCACTCATCC---AAAAA
TAAGTTCAGAAGTACACATCCCACTAGG------------GG---------A---TG---CTAA---ATTGGTAATAATA
ACATA---TTGGAAT---CTGCATACAGGAGAAAGAGATTGGCATATGGGT---CAGGGAGTCTCCATAGAATGGAGGAA
AAGGAGATATAACACACAAGTAGACCCTGACCTAGCAGACCAACTAATTCACCTG---CATTACTTT---GATTGTTTTT
CAGAATC---GGCTATAAGAAATGCCATATTAGGACATAG---AGT---TAGTCC---TAGGTGTGAATATCGAGCA---
GGACATA---ACAAGGTTGGATCTCT---ACAATACTTGGCACTAGCAGCATT---AGTAA---CA---C---C---A--
-AA---------AAAGA---TAAAGCCACCTTTGCCTAGTGTTGCGAAACTGACTGAGGATAGATGGAACAAGCCCCAGA
AGACCAAGGACCACAGAGGGAGCCATACAATGAATGGACACTAG
>AB604950/B/JP/-/DR5929
ATGGAAAACAGATGGCAGGTGATGATTGTGTGGCAAGTAGACAGGATGAGAATTAGA---ACATGGAAGAGTCTAGTAAA
ACACCATATGTATATTTCAGGGAAAGCTAAGAAATGGT---CTTATAGACATCACTACGAAAGTATTAATCC---AAGAA
TAAGTTCAGAAGTACACATCCCACTAGG------------GG---------A---TG---CTAA---ATTAGTAATAACA
ACATA---TTGGGGT---CTGCATACAGGAGAAAGAGACTGGCATTTGGGT---CAGGGAGTCTCCATAGAATGGAAGAC
AGGGAGATATAACACACAAGTAGACCCTGACCTAGCAGACCAACTAATTCATCTG---TATTATTTT---GATTGTTTTT
CAGAAAC---TGCTATAAGACATGCCATAGTAGGGCGTAT---AGT---TAGTCC---TAGATGTGAGTTTCAAGCA---
GGACATA---ACAAAGTAGGATCTCT---ACAGTACTTGGCACTAGCAGCATT---AATAA---CA---C---A---A--
-AA---------AAGGA---CAAAGCCACCTTTGCCTAGTGTTAGGAAATTAACAGAGGATAGATGGAACAAGCCCCAAC
AGACCAAGGGCCACAGAGGGAGCCATACAATGAATGGACACTAG
>AB604951/B/JP/-/DR5929
ATGGAAAACAGATGGCAGGTGATGATTGTGTGGCAAGTAGACAGGATGAGAATTAGA---ACATGGAAGAGTCTAGTAAA
ACACCATATGTATATTTCAGGGAAAGCTAAGAAATGGT---CTTATAGACATCACTACGAAAGTATTAATCC---AAGAA
TAAGTTCAGAAGTACACATCCCACTAGG------------GG---------A---TG---CTAA---ATTAGTAATAACA
ACATA---TTGGGGT---CTGCATACAGGAGAAAGAGACTGGCATTTGGGT---CAGGGAGTCTCCATAGAATGGAAGAC
AGGGAGATATAACACACAAGTAGACCCTGACCTAGCAGACCAACTAATTCATCTG---TATTATTTT---GATTGTTTTT
CAGAAAC---TGCTATAAGACATGCCATAGTAGGGCGTAT---AGT---TAGTCC---TAGATGTGAGTTTCAAGCA---
GGACATA---ACAAAGTAGGATCTCT---ACAGTACTTGGCACTAGCAGCATT---AATAA---CA---C---A---A--
-AA---------AAGGA---CAAAGCCACCTTTGCCTAGTGTTAGGAAATTAACAGAGGATAGATGGAACAAGCCCCAAC
AGACCAAGGGCCACAGAGGGAGCCATACAATGAATGGACACTAG
>AB641836/B/JP/-/pJRC57B09
ATGGCAAACAGATGGCAGGTGATGATTGTGTGGCAAGTAGACAGGATGAGGATTAGA---AAATGGAACAGTTTAGTAAA
ACACCATATATATATTTCAAGAAAAGCAAAGGGATGGG---TTTATAAACATCATTATGAAAGTACTAATCC---AAAAA
TAAGTTCAGAAGTACACATCCCACTAGG------------GG---------A---TG---CTAA---ATTGGTAATAAAA
ACATA---TTGGGGG---TTACATACAGGAGAAAGGGACTGGCATTTGGGT---CATGGAACCTCCATAGAATGGAGGAA
AGAGAGATACAACACACAAGTAGACCCTGACCTAGCAGACAAACTAATCCATTTG---CATCATTTT---AATTGTTTTT
CAGAATC---TGCTATAAGGAATGCCATATTAGGACATAG---AGT---TAGTCC---TAGGTGTGAATATCAAGCA---
GGACATA---ATAAGGTAGGGTCTCT---ACAATACTTGGCACTAGTAGCATT---ACTAA---CA---C---C---A--
-AA---------AAGGA---GAAAGCCACCTTTGCCTAGTGTTGCAAAGCTGACAGAAGATAAATGGAACAAGCCCCGGA
AGACCAAGGGCCACAGAGGGAGCCATTCAATGAATGGGCACTAG
>AB641837/B/JP/-/pJRC57B05
ATGGCAAACAGATGGCAGGTGATGATTGTGTGGCAAGTAGACAGGATGAGGATTAGA---AAATGGAACAGTTTAGTAAA
ACACCATATATATATTTCAAGAAAAGCAAAGGGATGGG---TTTATAAACATCATTATGAAAGTACTAATCC---AAAAA
TAAGTTCAGAAGTACACATCCCACTAGG------------GG---------A---TG---CTAA---ATTGGTAATAAAA
ACATA---TTGGGGG---TTACATACAGGAGAAAGGGACTGGCATTTGGGT---CATGGAACCTCCATAGAATGGAGGAA
AGAGAGATACAACACACAAGTAGACCCTGACCTAGCAGACAAACTAATCCATTTG---CATCATTTT---AATTGTTTTT
CAGAATC---TGCTATAAGGAATGCCATATTAGGACATAG---AGT---TAGTCC---TAGGTGTGAATATCAAGCA---
GGACATA---ATAAGGTAGGGTCTCT---ACAATACTTGGCACTAGTAGCATT---ACTAA---CA---C---C---A--
-AA---------AAGGA---GAAAGCCACCTTTGCCTAGTGTTGCAAAGCTGACAGAAGATAAATGGAACAAGCCCCGGA
AGACCAAGGGCCACAGAGGGAGCCATTCAATGAATGGGCACTAG
>AB731663/B/JP/2008/08JP_NMC104_clone_01
ATGGAAAACAGATGGCAGGTGATGATTGTGTGGCAAGTAGACAGGATGAGGATTAAA---ACATGGAAAAGTCTAGTAAA
ACACCACATGTATATTTCAAAGAAAGCTAAGGGATGGG---TTTATAGACATCACTATGAAAGCACTCATCC---AAGAA
TAAGTTCAGAAGTACACATACCACTAGG------------GG---------A---TG---CTAG---ATTGGTAATAAAA
ACATA---TTGGGGT---CTGCATACAGGAGAAAGAGACTGGCATTTGGGT---CAGGGAGTCTCCATAGAATGGAGGAA
AGAGAGATATAACACACAAGTAGACCCTAACCTAGCAGACCAACTAATTCATCTG---TACTACTTT---GATTGTTTTT
CAGAATC---CGCTATAAGAAAAGCCATATTAGGACAGAG---AGT---TAGTCC---TAGGTGTGAATATCAAGCA---
GGACATA---AAGAGGTAGGATCTCT---ACAATACCTGGCACTAACAGCATT---AATAA---CA---C---C---A--
-AA---------AAAGA---TAAAGCCACCTTTACCTAGCGTCACAAAACTGACAGAGGATAGATGGAACAAGCCCCAGA
AGACCAAGGGCCACAGAGGGAGCCATTCAATGAATGGTCCCTAG
>AB731664/B/JP/2008/08JP_NMC104_clone_09
ATGGAAAACAGATGGCAGGTGATGATTGTGTGGCAAGTAGACAGGATGAGGATTAAA---ACATGGAAAAGTCTAGTAAA
ACACCACATGTATATTTCAAAGAAAGCTAAGGGATGGG---TTTATAGACATCACTATGAAAGCACTCATCC---AAGAA
TAAGTTCAGAAGTACACATACCACTAGG------------GG---------A---TG---CTAG---ATTGGTAATAAAA
ACATA---TTGGGGT---CTGCATACAGGAGAAAGAGACTGGCATTTGGGT---CAGGGAGTCTCCATAGAATGGAGGAA
AGAGAGATATAACACACAAGTAGACCCTAACCTAGCAGACCAACTAATTCATCTG---TACTACTTT---GATTGTTTTT
CAGAATC---CGCTATAAGAAAAGCCATATTAGGACAGAG---AGT---TAGTCC---TAGGTGTGAATATCAAGCA---
GGACATA---AAGAGGTAGGATCTCT---ACAATACCTGGCACTAACAGCATT---AATAA---CA---C---C---A--
-AA---------AAAGA---TAAAGCCACCTTTACCTAGCGTCACAAAACTGACAGAGGATAGATGGAACAAGCCCCAGA
AGACCAAGGGCCACAGAGGGAGCCATTCAATGAATGGTCCCTAG
>AB731669/B/JP/2011/11JP_NMC851C_clone_13
ATGGAAAACAGATGGCAGGTGATGATTGTGTGGCAAGTAGACAGGATGAGGATTAGA---ACATGGAAAAGTTTAGTAAA
ACACCATATGTATATCTCAAAGAAAGCTAAGAACTGGT---ATTATAGACATCATTATGAGAGCACTCATCC---AAGAA
TAAGCTCAGAAGTGCACATCCCACTAGG------------GG---------A---GG---AGAA---ATTAGTAATAACA
ACATA---TTGGGGT---CTGCATACAGGAGAAAGAGAATGGCATTTGGGT---CAGGGAGCCTCCATAGAATGGAGGAA
AGGGAGATACAGTACACAAGTAACCCCTGACCTAGCAGACCAACTAATTCACCTG---TGTTATTTT---GACTGTTTTT
CAGACTC---TGCTATAAGAAATGCCTTATTAGGACATAG---AGT---CAGTCC---TAGTTGTGAATATCAAGCA---
GGACATA---ACAAGGTGGGAACTCT---ACAGTACTTGGCACTATCAGCATT---AGTAG---CA---C---C---A--
-AA---------AAGGA---GAAAGCCACCTCTGCCTAGTGTTGCGAAACTGACAGAGGATAGATGGAACAAGCCCCAGA
AGACCAAGGGCCACAGAGGGAGCCACACAATGAATGGACACTAG
>AB731670/B/JP/2011/11JP_NMC851C_clone_48
ATGGAAAACAGATGGCAGGTGATGATTGTGTGGCAAGTAGACAGGATGAGGATTAGA---ACATGGAAAAGTTTAGTAAA
ACACCATATGTATATCTCAAAGAAAGCTAAGAACTGGT---ATTATAGACATCATTATGAGAGCACTCATCC---AAGAA
TAAGCTCAGAAGTGCACATCCCACTAGG------------GG---------A---GG---AGAA---ATTAGTAATAACA
ACATA---TTGGGGT---CTGCATACAGGAGAAAGAGAATGGCATTTGGGT---CAGGGAGCCTCCATAGAATGGAGGAA
AGGGAGATACAGTACACAAGTAACCCCTGACCTAGCAGACCAACTAATTCACCTG---TGTTATTTT---GACTGTTTTT
CAGACTC---TGCTATAAGAAATGCCTTATTAGGACATAG---AGT---CAGTCC---TAGTTGTGAATATCAAGCA---
GGACATA---ACAAGGTGGGAACTCT---ACAGTACTTGGCACTATCAGCATT---AGTAG---CA---C---C---A--
-AA---------AAGGA---GAAAGCCACCTCTGCCTAGTGTTGCGAAACTGACAGAGGATAGATGGAACAAGCCCCAGA
AGACCAAGGGCCACAGAGGGAGCCACACAATGAATGGACACTAG
>AF003887/B/FR/1985/NL43xWC001
ATGGAAAACAGATGGCAGGTGAAGATTGTGTGGCAAGTAGACAGGATGAGGATTAGA---ACATGGAAAAGTTTAGTAAA
GCACCATATGTATGTTTCAGGGAAAGCCAAGAAATGGT---TTTATAGACATCACTATGAAAGCACTCATCC---TAGAA
TAAGTTCAGAAGTGCACATCCCACTAGG------------AG---------A---TG---CTAA---TTTGGTAATAACA
ACATA---TTGGGGT---CTGCATTCAGGAGAAAGAGACTGGCATTTGGGC---CAGGGAGTCTCCATAGAATGGAGGAA
AAAGAGATATAGCACACAAGTAGACCCTGGCCTAGCAGACCAACTAATTCATCTG---TATTATTTT---GATTGTTTTT
CAGAATC---TGCTATAAGAAATGCCATATTAGGACATAG---AGT---TAGTCC---TAGTTGTGAATATCAAGCA---
GGACATA---ACAAGGTAGGATCTCT---ACAATACTTGGCACTAGTTGCATT---AGTAG---CA---C---C---A--
-AA---------AAAGA---TAAAGCCACCTTTGCCTAGTGTTACGAAACTGACAGAGGATAGATGGAACAAGCCCCAGA
AGACCAAGGGCCACAGAGGGAGCCATACAATGAATGGACACTAG
>AF003888/B/FR/1985/NL43WC001
ATGGAAAACAGATGGCAGGTGAAGATTGTGTGGCAAGTAGACAGGATGAGGATTAGA---ACATGGAAAAGTTTAGTAAA
ACACCATATGTATGTTTCAGGGAAAGCTAAGAAATGGT---TTTATAGACATCACTATGAAAGCACTCATCC---TAGAA
TAAGTTCAGAAGTGCACATCCCACTAGG------------AG---------A---TG---CTAA---TTTGGTAATAACA
ACATA---TTGGGGT---CTGCATTCAGGAGAAAGAGACTGGCATTTGGGC---CAGGGAGTCTCCATAGAATGGAGGAA
AAAGAGATATAGCACACAAGTAGACCCTGGCCTAGCAGACCAACTAATTCATCTG---TATTATTTT---GATTGTTTTT
CAGAATC---TGCTATAAGAAATGCCATATTAGGACATAG---AGT---TAGTCC---TAGTTGTGAATATCAAGCA---
GGACATA---ACAAGGTAGGATCTCT---ACAATACTTGGCACTAGTTGCATT---AGTAG---CA---C---C---A--
-AA---------AAAGA---TAAAGCCACCTTTGCCTAGTGTTACGAAACTGACAGAGGATAGATGGAACAAGCCCCAGA
AGACCAAGGGCCACAGAGGGAGCCATACAATGAATGGACACTAG
>AF004394/B/US/1986/AD87_ADA
ATGGAAAACAGATGGCAGGTGATGATTGTGTGGCAAGTAGACAGGATGAGGATTAGA---ACATGGAAAAGTTTAGTAAA
ACACCATATGTATATTTCAGGGAAAGCTAAGAAATGGG---TTTATAAACATCACTATGAAAGCATGAATCC---AAGAA
CAAGTTCAGAAGTACACATCCCACTAGG------------GG---------A---CG---CTAG---ATTGGTAATAAAA
ACATA---TTGGGGT---CTGCATACAGGAGAAAGAGACTGGCATTTGGGT---CAGGGAGTCTCCATAGAATGGAGGAA
AAAGAGATATAGCACACAAGTAGACCCTGGCCTAGCAGACCAACTAATTCATATA---TATTATTTT---GATTGTTTTT
CAGAATC---TGCTATAAGAAATGCCATATTAGGATACAG---AGT---TAGTCC---TAGGTGTGAATATCAAGCA---
GGACATA---GCAAGGTAGGATCTCT---ACAATACCTGGCACTAACAGCATT---AATAA---CA---C---C---A--
-AG---------AAAGA---TAAAGCCACCTTTGCCCAGTGTTACAAAACTGACAGAGGATAGATGGAACAAGCCCCAGA
AGATCAAGGGCCACAGAGGGAGCCATACAATGAGTGGACACTAG
>AF033819/B/FR/1983/HXB2_copy_LAI
ATGGAAAACAGATGGCAGGTGATGATTGTGTGGCAAGTAGACAGGATGAGGATTAGA---ACATGGAAAAGTTTAGTAAA
ACACCATATGTATGTTTCAGGGAAAGCTAGGGGATGGT---TTTATAGACATCACTATGAAAGCCCTCATCC---AAGAA
TAAGTTCAGAAGTACACATCCCACTAGG------------GG---------A---TG---CTAG---ATTGGTAATAACA
ACATA---TTGGGGT---CTGCATACAGGAGAAAGAGACTGGCATTTGGGT---CAGGGAGTCTCCATAGAATGGAGGAA
AAAGAGATATAGCACACAAGTAGACCCTGAACTAGCAGACCAACTAATTCATCTG---TATTACTTT---GACTGTTTTT
CAGACTC---TGCTATAAGAAAGGCCTTATTAGGACACAT---AGT---TAGCCC---TAGGTGTGAATATCAAGCA---
GGACATA---ACAAGGTAGGATCTCT---ACAATACTTGGCACTAGCAGCATT---AATAA---CA---C---C---A--
-AA---------AAAGA---TAAAGCCACCTTTGCCTAGTGTTACGAAACTGACAGAGGATAGATGGAACAAGCCCCAGA
AGACCAAGGGCCACAGAGGGAGCCACACAATGAATGGACACTAG
>AF042100/B/AU/1986/MBC200
ATGGAAAACAGATGGCAGGTGATGATTGTGTGGCAGGTAGACAGGATGAGGATTAGA---ACATGGAAAAGTTTAGTAAA
ACACCATATGTATATTTCAGGGAAAGCTAAGGGATGGG---CTTATAGACATCACTATGAAAGCACTCATCC---AAGAA
TAAGTTCAGAAGTACACATCCCAGTAAG------------GG---------A---AG---CTAA---ATTGGTAATAACA
ACATA---TTGGGGT---CTGCATACAGGAGAAAGAGACTGGCATTTGGGT---CAGGGAGTCTCCATAGAGTGGAGGAA
AAAGAGATATAGCACACAAGTAGACCCTGACCTAGCAGACCAACTAATTCATCTG---TATTACTTT---GATTGTTTTT
CAGAATC---TGCTATAAGAAATGCCATATTAGGAAATAG---AGT---TAGTCC---TAGGTGTGAATATCAAGCA---
GGACATA---ACAAGGTAGGATCTCT---ACAGTACTTGGCACTAGCAGCATT---AATAA---CA---C---C---A--
-AA---------AAAGA---TAAAGCCACCTTTGCCTAGTGTTGCGAAACTGACAGAGGATAGATGGAACAAGCCCCAGA
AGACCAAGGGCCACAGAGGGAGCCATACAATGAATGGACACTAG
>AF042101/B/AU/1987/MBC925
ATGGAAAACAGATGGCAGGTGATGATTGTGTGGCAAGTAGACAGGATGAGGATTAGA---ACATGGAAAAGTTTAGTAAA
ACACCATATGTATGTTTCAGGGAAAGCTAAGGGATGGT---GTTATAGACATCACTATGAAAGCACTAATCC---AAGAA
TAAGCTCAGAAGTACACATCCCACTAGG------------GG---------A---AG---CTAA---ATTGGTAATAGTA
ACATA---TTGGGGT---CTGCATACAGGAGAAAGAGACTGGCATTTGGGT---CAGGGAGTCTCTATAGAATGGAGAAA
AAAGAGATATAGCACACAAGTAGGCCCTGACCTAGCAGACCAACTAATTCATCTG---TATTACTTT---GATTGTTTTT
CAGAATC---TGCTATAAGAAAGGCCCTATTAGGACATAG---AGT---TAGTCC---TAGGTGTGAATATCAAGCA---
GGACATA---ACAAGGTAGGGTCTCT---ACAGTACTTGGCACTAGCAGCATT---AATAA---CA---C---C---A--
-AA---------AAAGA---TAAAGCCACCTTTGCCTAGTGTTACGAAACTGACAGAGGATAGATGGAACAAGCCCCAGA
AGATCAAGGGCCACAGAGGGAGCCATATAATGAATGGACACTAG
>AF042102/B/AU/1993/MBC18_MBCC18
ATGGAAAACAGATGGCAGGTGATGATTGTGTGGCAAGTAGACAGGATGAGGATTAGA---ACATGGAACAGTTTAGTAAA
ACACCATATGTATGTTTCAAAGAAAGCTAAGGGATGGA---TTTATAGACATCACTATGAAAACACTCATCC---AAAAA
TAAGCTCAGAAGTACACATCCCACTAGG------------GG---------A---CG---CTAG---ATTGGTAATAACA
ACATA---TTGGGGT---CTACATACAGGAGAAAGAGATTGGCATTTGGGT---CAAGGAGTCTCCATAGAATGGAGGGA
AAGGACATATAGAACACAAGTAGACCCCGAACTAGCAGACCAACTAATTCATATA---CATTACTTT---GATTGTTTTT
CAGACTC---TGCCATAAGAGCTGCCATATTAGGACATAG---AGT---TAGGCC---TAGTTGTGAATATCAAGCA---
GGACATA---ACAAGGTAGGATCCCT---ACAGTACTTGGCACTATCAGCATT---AATAA---CA---C---C---A--
-AA---------GAAGA---TAAAGCCACCTTTGCCTAGTGTTGCGAAACTGACAGAGGATAGATGGAACAAGCCCCAGA
AGACCAAGGGCCACAGAGGCAGCCATACAATGAATGGGCACTAG
>AF042103/B/AU/1995/MBCC54
ATGGAAAACAGATGGCGGGTGATGATTGTGTGGCAAGTAGACAGGATGAGGATTAGA---ACATGGAAAAGTTTAGTAAA
ACACCATATGTATGTTTCAAGGAAAGCTACGGGATGGT---TTTATAGACATCACTATGAAAGCCATCATCC---AAAGA
TAAGTTCAGAAGTACACATCCCACTAGG------------GG---------A---AG---CTAG---GTTGGTGATAACG
ACATA---TTGGGGT---CTGCATACAGGAGAAAGAGACTGGCATTTGGGT---CAGGGAGTCTCCATAGAATGGAGGAA
AAGGGGATATAGCACACAAGTAGACCCCGGACTAGCCGACCAACTAATTCATATA---TATTACTTT---GATTGTTTTT
CAGAATC---TGCTATAAGAAATGCCATATTAGGACATAG---AGT---TAGACC---TAGTTGTGAATATCAAGCA---
GGACATA---ACAAGGTAGGATCTCT---GCAGTACTTGGCACTAACAGCATT---AATAA---CA---C---C---A--
-AA---------AAAGA---TAAAGCCACCTCTGCCTAGTGTTGCGAAACTGACAGAAGATAGATGGAACAAGCCCCAGA
AGACCAAGGGCCACAGAGGGAGCCATACAATGAATGGACACTAG
>AF042105/B/AU/1996/MBCD36
ATGGAAAACAGATGGCAGGTGATGATTGTGTGGCAAGTAGACAGGATGAGGATTAGA---ACATGGAAAAGTTTAGTAAA
ACACCATATATATATTTCAAGGAAAGCTAAGGGATGGA---TTTATAAACATCACTATGAAAGCACTCATCC---AAAAA
AAAGTTCAGAAGTACACATCCCACTAGG------------GG---------A---AG---CTAA---ATTGATAATAACA
ACATA---TTGGGGT---CTACATACAGGAGAAAGAGACTGGCATTTGGGT---CAGGGAGTCTCCATAGAATGGAGGAG
AGGGAGCTATAGCACACAAGTAGACCCCGAACTAGCAGACCAACTAATTCATATA---TATTACTTT---GATTGTTTTT
CAGAATC---TGCCATGAGACATACCATATTAGGACATAG---AGT---TAGTCC---TAGGTGTGAATATCAAGCA---
GGACATA---ACAAGGTAGGATCGCT---ACAGTACTTGGCACTAGCAGCATT---AATAC---CA---C---C---A--
-AA---------GAAGA---TAAAGCCACCTTTGCCCAGTGTTACAAAACTGACAGAGGATAGATGGAACAAGCCCCAGA
AGACCAAGGGCCACAGAGGGAGCCATACAATGAATGGGCACTAG
>AF042106/B/AU/1993/MBCC18R01_C18R01
ATGGAAAACAGATGGCAGGTGATGATTGTGTGGCAAGTAGACAGGATGAGGATTAGA---ACATGGAACAGTTTAGTGAA
ACACCATATGTATGTTTCAAAGAAAGCTAAGGGATGGA---TTTATAGACATCACTATGAAAACACTCATCC---AAAAA
TAAGCTCAGAAGTACACATCCCACTAGG------------GG---------A---AG---CTAG---ATTGGTAATAACA
ACATA---TTGGGGT---CTACATACAGGAGAAAGAGACTGGCATTTGGGT---CAGGGAGTCTCCATAGAATGGAGGGA
AAGGACATATAGAACACAAGTAGACCCCGAACTAGCAGACCAACTAATTCATATA---CATTACTTT---GATTGTTTTT
CAGAATC---TGCCATAAGAAGTGCCATATTAGGATATAG---AGT---TAGGCA---TAGTTGTGAATATCAAGCA---
GGACATA---ACAAGGTAGGATCCCT---ACAGTACTTGGCACTAACAGCATT---AATAA---CA---C---C---A--
-AA---------GAAGA---TAAAGCCACCTTTGCCTAGTGTTGCGAAACTGACAGAGGATAGATGGAACAAGCCCCAGA
AGACCAAGGGCCACAGAGGCAGCCATACAATGAATGGACACTAG
>AF049494/B/US/-/499JC16
ATGGAAAACAGATGGCAGGTGATGATTGTGTGGCAAGTAGACAGGATGAGGATTAGA---ACATGGAAAAGTTTAGTAAA
ACATCATGTATATGTTTCAAAGAAAGCTAGGGGATGGT---TTTATAGACATCACTATGAAAGCACTCATCC---AAAAA
TAAGTTCAGAAATACACATCCCACTAGG------------GG---------A---TG---CTAG---ATTGGTAGTAACA
ACATA---TTGGGGT---CTGCATACAGGAGAAAGAGAATGGCATTTGGGT---CATGGAGTCTCCATAGAATGGAGGAA
AAGGAGCTATAGCACACAAGTAGACCCTGAACTAGCAGACCAACTAATTCATCTG---TATTACTTT---GATTGTTTTT
CAGACTC---TGCTATAAGAAAGGCCTTATTAGAACACAT---AGT---TAGCCC---TAGGTGTGAATATCGAGCA---
GGACATT---CCAAGGTAGGATCTCT---ACAATACTTGGCACTATCAGCCTT---AATAA---CA---C---C---A--
-AA---------GAAGA---TAAAGCCACCTTTGCCTAGTGTTACGAAACTGACAGAGGATAGATGGAACAAGCCCCAGA
AGACCAAGGGCCACAGAGGGAGCCATACAATGAATGGACACTAG
>AF049495/B/US/-/NC7
ATGGAAAACAGATGGCAGGTGATGATTGTGTGGCAAGTAGACAGGATGAGGATTAGA---ACATGGACAAGTTTAGTAAA
ACATCATGTATATGTTTCAAAGAAAGCTAGGGGATGGT---TTTATAGACATCACTATGAAAGCACTCATCC---AAAAA
TAAGTTCAGAAATACACATTCCACTAGG------------GG---------A---TG---CTAG---ATTGGTAGTAACA
ACATA---TTGGGGT---CTGCATACAGGAGAAAGAGAATGGCATTTGGGT---CATGGAGTTTCCATAGAATGGAGGAA
AAGGAGCTATAGCACACAAGTAGACCCTGAACTAGCAGACCAACTAATTCATCTG---TATTACTTT---GATTGTTTTG
CAGACTC---TGCTATAAGAAAGGCCTTATTAGGACACAT---AGT---TAGCCC---TAGGTGTGCATATCAAGCA---
GGACATT---CCAAGGTAGGATCTCT---ACAATACTTGGCACTATCAGCCTT---AATAA---CA---C---C---A--
-AA---------GAAGA---TAAAGCCACCTTTGCCTAGTGTTACAAAACTGACAGAGGATAGATGGAACAAGCCCCAGA
AGACCAAGGGCCACAGAGGGAGCCACACAATGAATGGACACTAG
>AF069140/B/US/1991/DH12_3
ATGGAAAACAGATGGCAGGTGATGATTGTGTGGCAAGTAGACAGGATGAGGATTAGA---ACATGGAAAAGTTTAGTAAA
ACACCATATGTATGTTTCAAAGAAAGCTAAGGGATGGT---TTTATAGACATCACTATGAAAGCACTCATCC---AAGAA
TAAGTTCAGAAGTACATATCCCACTAGG------------GG---------A---TG---CTAG---CTTGGTAGTAACA
ACATA---TTGGGGT---CTACATACAGGAGAAAGAGACTGGCATTTGGGT---CAGGGAGTCTCCATAGAATGGAGGAA
AAGGAGATACAGCACACAAGTAGACCCTGACCTAGCAGACCAACTAATTCATCTG---TACTACTTT---GATTGTTTTT
CAGAATC---TGCTATAAGAAATGCCATATTAGGACATAG---AGT---TAGTCC---TAGGTGTGAATATCAAGCA---
GGACATA---ACAAGGTAGGATCTCT---ACAGTACTTGGCACTAGCAGCATT---AGTAA---CA---C---C---A--
-AG---------AAAGA---TAAAGCCACCTTTGCCTAGTGTTGCGAAACTGACAGAGGACAGATGGAACAAGTCCCACA
AGACCAAGGGCCACAGAGGGAGCCATACAATGAATGGACACTAG
>AF070521/B/FR/1985/NL43E9_LAI_IIIB_NY5
ATGGAAAACAGATGGCAGGTGATGATTGTGTGGCAAGTAGACAGGATGAGGATTAAC---ACATGGAAAAGATTAGTAAA
ACACCATATGTATACTTCAAGGAAAGCTAAGGACTGGT---TTTATAGACATCACTATGAAAGTACTAATCC---AAAAA
TAAGTTCAGAAGTACACATCCCACTAGG------------GG---------A---TG---CTAA---ATTAGTAATAACA
ACATA---TTGGGGT---CTGCATACAGGAGAAAGAGACTGGCATTTGGGT---CAGGGAGTTTCCATAGAATGGAGGAA
AAAGAGATATAGCACACAAGTAGACCCTGACCTAGCAGACCAACTAATTCATCTG---CACTATTTT---GATTGTTTTT
CAGAATC---TGCTATAAGAAATACCATATTAGGACGTAT---AGT---TAGTCC---TAGGTGTGAATATCAAGCA---
GGACATA---ACAAGGTAGGATCTCT---ACAGTACTTGGCACTAGCAGCATT---AATAA---AA---C---C---A--
-AA---------ACAGA---TAAAGCCACCTTTGCCTAGTGTTAGGAAACTGACAGAGGACAGATGGAACAAGCCCCAGA
AGACCAAGGGCCACAGAGGGAGCCATACAATGAATGGACACTAG
>AF086817/B/TW/1994/TWCYS_LM49
ATGGAAAACAGATGGCAGGTGATGATTGTGTGGCAGGTAGACAGGATGAGGATTAGA---GCATGGAAAAGTCTAGTAAA
ACATCATATGTATATTTCAAAGAAAGCTAAAGGATGGC---TTTATAAACATCACTATGAAAGTACTCATCC---AAGAA
TAAGTTCAGAAGTACACATCCCACTAGG------------GG---------A---TG---CTAC---ATTGGTAATAACA
ACATA---TTGGGGT---CTGCATACAGGAGAGAGAGACTGGCATTTGGGC---CAAGGAGTCTCAATAGAATGGAGGAA
AAGGAGATATAGCACACAAGTAGACCCTGACCAAGCAGACCAACTAATTCATCTG---TATTACTTT---GATTGTTTTT
CAGAATC---TGCTATAAGAAAAGCCATAGTAGGATGTAG---AGT---TAGTCC---TAGGTGTGAATATCAAGCA---
GGACATA---ACAAGGTAGGATCTCT---ACAGTACTTGGCACTAACAGCATT---AGTAC---AA---C---C---A--
-AA---------AAAGA---TAAAGCCACCTTTGCCTAGTGTTGTGAAACTAACAGAGGATAGATGGAACAAGCCCCAGA
AGACCAAGGGCCACCGAGGGAGCCATACAATGCATGGACACTAG
>AF146728/B/AU/-/VH_VHPCR
ATGGAAAACAGATGGCAGGTGATGATTGTGTGGCAAGTAGACAGGATGAGGATTAGA---ACATGGAAAAGTTTAGTAAA
ACACCATCTATATAAGTCAGGGAAAGCTAGGAGATGGG---TTTATAGACATCACTATGAAAGCACTCATCC---AAGAA
TAAGTTCAGAAGTACACATCCCTCTAGG------------GG---------A---AG---CTAG---ATTGGTAATAACA
ACATA---TTGGGGT---CTGCATACAGGAGAAAGAGACTGGCATTTAGGC---CAGGGAGTCTCCATAGAATGGAGAAA
AAGAAGATATAGCACACAAGTAGACCCTGGCCTAGCAGACCAACTAATTCATATG---TATTATTTT---GATTGTTTTT
CAGAATC---TGCTATAAGAAATGCCATATTAGAACGTAT---AGT---TAGTCC---TAGTTGTGAACATCAAGCA---
GGACATA---ACAAGGTAGGATCTTT---ACAGTACTTAGCACTAGCAGCATT---AATAA---CA---C---C---A--
-AG---------ACAGA---CAAAGCCACCTTTGCCTAGTGTCACGAAACTGACAGAGGATAGATGGAACAAGCCCCGGA
AGACCAAGGGCCACAGAGGGAGCCATACAATGAGTGGACACTAG
>AF224507/B/KR/1997/WK
ATGGAAAACAGATGGCAGGTGATGATTGTGTGGCAAGTAGACAGGATGAGGATTAAA---ACATGGAAAAGTTTAGTAAA
ACACCATATGTATATTTCAAAGAAAGCTAAGGAATGGG---TCTATAGACATCACTATGAAAGCACTCATCC---AAGAA
TAAGTTCAGAAGTACACATCCCACTAGG------------GG---------A---TG---CTAA---ATTAGTAATAACA
ACATA---TTGGGGT---CTGCATACAGGAGAAAGAGAATGGCATCTGGGT---CAGGGAGTCTCCATAGAATGGAGGAA
AAAGAGATATAATACACAAGTAGACCCTGACCTAGCAGACAAACTAATCCACCTG---CATTATTTT---GATTGTTTTT
CAGACTC---TGCTATAAGACATGCCATATTAGGACATAG---AGT---TAGGCC---TAAGTGTGAATATCAAGCA---
GGACATA---ACAAGGTAGGGTCTCT---ACAGTACTTGGCACTAACAGCATT---AATAA---CA---C---C---A--
-AA---------AAAGA---TAAAGCCACCTTTGCCTAGTGTTAGGAAACTAACAGAGGATAGATGGAACAAGCCCCAGA
AGACCAAGGGCCACAGAGGGAGCCATACAATGAATGGACACTAG
>AF256204/B/ES/1989/S61I1
ATGGAAAACAGATGGCAGGTGATGATTGTGTGGCAAGTAGACAGGATGAGGATTAGA---ACATGGAAAAGTTTAGTAAA
ACACCATATGTATGTTTCAAGGAAAGCTAAGGGATGGT---TTTATAGACATCACTATGAAAGCACTCATCC---GAGAA
TAAGTTCAGAAGTACACATCCCACTAGG------------GG---------A---TG---CGAA---ATTGGTAATAACA
ACATA---TTGGGGT---CTACATACAGGAGAAAGAGACTGGCATTTGGGT---CAAGGAGTCTCCATAGAATGGAGGAA
AAGGAGATATAGCACACAATTAGACCCTAACCTAGCAGACCAACTAATTCATCTG---CATTACTTT---GATTGTTTTT
CAGAATC---TGCTATAAGAAATGCCATATTAGGACATGT---AGT---TAGTCC---TAGGTGTGAATATCAAGCA---
GGACATA---ACAAGGTAGGATCTCT---ACAGTACTTGGCACTAACAGCATT---AATAA---GA---C---CAAGA--
-AA---------AAAGA---TAAAGCCACCTTTGCCTAGTGTTACGAAACTGACAGAGGATAGATGGAACAAGCCCCAGA
AGACCAAGGGCCACAAAGGGAACCATACAATGAATGGACACTAG
>AF256206/B/ES/1989/S61G1
ATGGAAAACAGATGGCAGGTGATGATTGTGTGGCAAGTAGACAGGATGAGGATTAGA---ACATGGAAAAGTTTAGTAAA
ACACCATATGTATGTTTCAAGGAAAGCTAAGGGATGGT---TTTATAGACATCACTATGAAAGTACTCATCC---GAGAA
TAAGTTCAGAAGTACACATCCCACTAGG------------GG---------A---TG---CAAA---ATTGGTAATAACA
ACATA---TTGGGGT---CTACATACAGGAGAAAAAGACTGGCATTTGGGT---CAGGGAGTCTCCATAGAATGGAGGAA
AAAGAGATATAGCACACAATTAGACCCTAACCTAGCAGACCAACTAATTCATCTG---CATTACTTT---GATTGTTTTT
CAGAATC---TGCTATAAGAAATGCCATATTAGGACATAT---AGT---TAGCCC---TAGGTGTGAATATCAAGCA---
GGACATA---ACAAGGTAGGATCTCT---ACAGTACTTGGCACTAACAGCATT---AATAA---GA---C---CAAGA--
-AA---------AAAGA---TAAAGCCACCTTTGCCTAGTGTTACGAAACTGACAGAGGATAGATGGAACAAGCCCCAGA
AGACCAAGGGCCACAAAGGGAACCACACAATGAATGGACACTAG
>AF256207/B/ES/1989/S61G7
ATGGAAAACAGATGGCAGGTGATGATTGTGTGGCAAGTAGACAGGATGAGGATTAGA---ACATGGAAAAGTTTAGTAAA
ACACCATATGTATGTTTCAAGGAAAGCTAAGGGATGGT---TTTATAGACATCACTATGAAAGTACTCATCC---GAGAA
TAAGTTCAGAAGTACACATCCCACTAGG------------GG---------A---TG---CAAA---ATTGGTAATAACA
ACATA---TTGGGGT---CTACATACAGGAGAAAGAGACTGGCATTTGGGT---CAGGGAGTCTCCATAGAATGGAGGAA
AAAGAGATATAGCACACAATTAGACCCTAACCTAGCAGACCAACTAATTCATCTG---CATTACTTT---GATTGTTTTT
CAGAATC---TGCTATAAGAAATGCCATATTAGGACATAT---AGT---TAGCCC---TAGGTGTGAATATCAAGCA---
GGACATA---ACAAGGTAGGATCTCT---ACAGTACTTGGCACTAACAGCATT---AATAA---GA---C---CAAGA--
-AA---------AAAGA---TAAAGCCACCTTTGCCTAGTGTTACGAAACTGACAGAGGATAGATGGAACAAGCCCCAGA
AGACCAAGGGCCACAAAGGGAACCACACAATGAATGGACACTAG
>AF256208/B/ES/1989/S61I15
ATGGAAAACAGATGGCAGGTGATGATTGTGTGGCAAGTAGACAGGATGAGGATTAGA---ACATGGAAAAGTTTAGTAAA
ACACCATATGTATGTTTCAAGGAAAGCTAAGGGATGGT---TTTATAGACATCACTATGAAAGCACTCATCC---GAGAA
TAAGTTCAGAAGTACACATCCCACTAGG------------GG---------A---TG---CGAA---ATTGGTAATAACA
ACATA---TTGGGGT---CTACATACAGGAGAAAGAGACTGGCATTTGGGT---CAAGGAGTCTCCATAGAATGGAGGAA
AAGGAGATATAGCACACAATTAGACCCTAACCTAGCAGACCAACTAATTCATCTG---CATTACTTT---GATTGTTTTT
CAGAATC---TGCTATAAGAAATGCCATATTAGGACATAT---AGT---TAGTCC---TAGGTGTGAATATCAAGCA---
GGACATA---ACAAGGTAGGATCTCT---ACAGTACTTGGCACTAACAGCATT---AATAA---GA---C---CAAGA--
-AA---------AAAGA---TAAAGCCACCTTTGCCTAGTGTTACGAAACTGACAGAGGATAGATGGAACAAGCCCCAGA
AGACCAAGGGCCACAAAGGGAACCATACAATGAATGGACACTAG
>AF286365/B/US/1988/WR27
ATGGAAAACAGATGGCAGGTGATGATTGTGTGGCAAGTAGACAGGATGAGGATTAGA---ACATGGAAAAGTTTAGTAAA
ACACCATATACATATTTCAGGGAAAGCCAGGAGATGGA---TTTATAAACATCACTATGAAAACACTCATCC---AAGAG
TAAGTTCAGAAGTACACATCCCACTAGG------------GG---------A---TG---CTAT---GTTGGTAATAACA
ACATA---TTGGGGT---CTGCATACAGGAGAAAGAGACTGGCATTTGGGT---CAGGGAGTCTCCATAGAATGGAGAAA
ACAGAGCTATAGAACACAAGTAACCCCTGACCTAGCAGACCAACTAATTCATCTG---TATTATTTT---AATTGTTTTT
CAGAATC---TGCTATAAGACAAGCCATAGTAGGACGTAT---AGT---TAGTCC---TAGGTGTGAATATCAAACA---
GGACATA---ACAAGGTAGGATCTCT---ACAATACTTGGCACTAACAGCATT---AATAA---AA---C---C---A--
-AA---------AAAGA---TAAAGCCACCTTTGCCTAGTGTTAAGAAACTGACAGAGGATAGATGGAACAAGCCCCAGA
AGACCAAGGGCCACAGAGGGAGCCATACCATGAATGGACACTAG
>AF538302/B/AU/1999/1181
ATGGAAAACAGATGGCAGGTGATGATTGTGTGGCAAGTAGACAGGATGAGGATTAGA---ACATGGAAAAGTTTAATAAA
ACACCATATGTATGTTTCAAAGAAAGCCAAGGGATGGG---TTTATAAACATCACTATGAAAACAATCATCC---AAGAA
TAAGCTCAGAAGTACACATCCCACTAGG------------GG---------A---TG---CTAA---ATTGGTAATAACA
ACATA---TTGGGGT---CTGCATACAGGAGAAAGGGACTGGCATTTGGGT---CAGGGAGTATCCATAGAATGGAGGAA
AAGGACATATAGCACACAAGTAGACCCTAACCTAGCAGACCAACTAATTCATCTG---TATTACTTT---GATTGTTTTT
CAGACTC---TGCTATAAGAAAAGCCATAGTAGGAAAAAT---AGT---TAGTCC---TAGTTGTGAATATCCAGCA---
GGACATA---ACAAGGTAGGATCTCT---ACAGTACTTGGCACTAGCAGCATT---AATAA---CA---C---C---A--
-AA---------AAGGA---CAAAGCCACCTTTGCCTAGTGTTACGAAACTGACAGAAGATAGATGGAACGAGCCCCAGA
AAACCAAGGGCCACAGAGGGAGCCATACAATGAATGGGCACTAG
>AF538303/B/AU/1999/1182
ATGGAAAACAGATGGCAGGTGATGATTGTGTGGCAAGAAGACAGGATGAGGATTAGA---ACATGGAAAAGTTTAGTAAA
ACACCATATGTATATTTCAAAGAAAGCTAAGGGATGGG---TTTATAGACATCACTATGAAAACACTCATCC---AAGAA
TAAGCTCAGAAGTACACATCCCACTAGG------------GG---------A---TG---CTAA---ATTGGTAATAACA
ACATA---TTGGGGT---CTGCATACAGGAGAAAGAGACTGGCATCTGGGT---CAGGGAGTATCCATAGAATGGAGGAA
AAGGAGATATAGCACACAAGTAGACCCTAACCTAGCAGACCAACTAATTCATCTG---TATTACTTT---GATTGTTTTT
CAGAATC---TGCTATAAGACAAGCCATATTAGGAAATAT---AGT---TAGTCC---TAGGTGTGAATATCCAGCA---
GGACATA---ACAAGGTAGGATCCCT---ACAGGACTTGGCACTAGCAGCATT---AATAA---AA---C---C---A--
-AA---------AAAGA---TAAAGCCACCTTTGCCTAGTGGTACGAAACTGACAGAGGACAGATGGAACAAGCCCCAAA
AGACCAAGGGCCACAGAGGGAGCCATACAATGAATGGACACTAG
>AF538304/B/AU/1995/C24
ATGGAAAACAAATGGCAGGTAATGATTGTGTGGCAAGTAGACAGGATGAGGATTAAA---ACATGGAACAGTTTAGTAAA
ACATCATATGTATATTTCAAGGAAAACTAAGGAATGGT---CTTATAGACATCACTATGAAAGCACTAATCC---AAGAA
TAAGTTCAGAAGTACACATCCCACTAGG------------GG---------A---TG---CTAG---ATTGATAGTAACA
ACATA---TTGGGGT---CTGCATGTAGGAGAAAGAGACTGGCATTTGGGT---AATGGAGTCTCCATAGAATGGAGGAA
AAAGAGCTATGGCACACAAGTAGACCCCGACTTAGCAGACCAACTAATTCATCTG---TATTACTTT---GATTGTTTTT
CAGAATC---TGCTATAAGAAATGCCATATTAGGACGTAT---AGT---TAGTCC---TAGTTGTGAATATCAAGCA---
GGACATA---ACAAGGTAGGATCTCT---ACAGTACTTGGCACTAACAGCATT---AATAG---CG---C---C---A--
-AA---------AAAGA---TAAAGCCACCTTTGCCTAGCATTAAGAAACTGACAGAGGATAGATGGAACAAGCCCCAGA
AGACCAAGGGCCACAGAGGGAGCCATACAATGAATGGACACTAG
>AF538305/B/AU/1995/C42
ATGGAAAACAGATGGCAGGTGATGATTGTGTGGCAAGAAGACAGGATGAGGATTAGA---ACTTGGAACAGTTTAGTAAA
ACATCATATGTATATTTCAAAGAAAGCTAAGGGATGGT---CTTATAGACATCACTATGAAAGCATTAATCC---AAGAA
TAAGTTCAGAAGTACACATCCCACTAGG------------GG---------A---TG---CTAA---ATTGATAGTAACA
ACATA---TTGGGGT---CTGCATACAGGAGAAAGAGACTGGCATTTGGGT---CATGGAGTCTCCATAGAATGGAGGAA
AAAGAACTATGGCACACAAGTAGACCCCGACCTAGCAGACAAACTAATTCACCTG---TATTACTTT---GATTGTTTTT
CAGAAAC---TGCTATAAGAAATGCCATATTAGGACGTAT---AGT---TAGTCC---TAGTTGTGAATATCAAGCA---
GGACATA---ACAAGGTAGGATCTCT---ACAGTACTTGGCACTGACAGCATT---AATAA---CA---C---C---A--
-AA---------AAAGA---TAAAGCCACCTTTGCCTAGTGTTAAGAAACTGACAGAGGATAGATGGAACAAGCCCCAGA
AGACCAAGGGCCACAGAGGGAGCCATACAATGAATGGACACTAG
>AF538306/B/AU/1995/C76
ATGGAAAACAGATGGCAGGTGATGATTGTGTGGCAAGTAGACAGGATGAGGATTAAA---ACATGGAACAGTTTAGTAAA
ACACTATATGCATATTTCAGGGAAAGCCAAGGGATGGT---CTTATAGACATCACTATGAAAGCATTAATCC---AAGAA
TAAGTTCAGAAGTACACATCCCACTAGG------------GG---------A---TG---CTAA---ATTGGTAGTAACA
ACATA---TTGGGGT---CTGCATACAGGAGAAAGAGATTGGCATTTGGGT---CATGGAGCCTCCATAGAATGGAGGAA
AAAGAATTATGGCACACAAGTAGACCCCGACCTAGCAGACCAACTAATTCATCTG---TATTATTTT---GACTGTTTTT
CAGAATC---TGCTATAAGAAAAGCCATATTAGGACGTAT---AGT---TAGTCC---TAGTTGTGAATATCAAGCA---
GGACATA---ACAAGGTAGGATCTCT---ACAGTATTTGGCACTAGCAGCATT---AATAA---CA---C---C---A--
-AA---------AAAGA---TAAAGCCACCTTTACCTAGTGTTAGGAACCTGACAGAGGATAGATGGAACAAGCCCCAGA
AGACCAAGGGCCACAGAGGGAGCCATACAATGAATGGACACTAG
>AF538307/B/AU/1995/C92
ATGGAAAACAGATGGCAGGTGATGATTGTGTGGCAAGTAGACAGAATGAGGATTAGA---ACATGGAACAGTTTAGTAAA
ACATCATATGTATATTTCAAAGAAAGCTAAAGGATGGT---CTTATAGACATCATTATGAAAGCAATAATCC---AAGAA
TAAGTTCAGAAGTACACATCCCACTAAG------------GG---------G---TG---CTAA---ACTGGTAGTAACA
ACATA---TTGGGGT---CTGCATATAGGAGAAAGAGACTGGCATTTGGGT---CATGGAGTCTCCATAGAATGGAGGAA
AAAGGAATATAGCACACAAGTAGACCCTGACCTAGCAGACCAACTAATTCACCTG---TATTACTTT---GATTGTTTTT
CAGAATC---TGCTATAAGAAATGCCATATTAGGACGTAT---AGT---TAGTCC---TAGTTGTGAATATCAAGCA---
GGACATA---ACAAGGTAGGATCTTT---ACAGTACTTGGCACTAGCAGCATT---AATAA---CA---C---C---A--
-AA---------AAAGA---GAAAGCCACCTTTACCTAGTGTCGCAAAACTGACAGAGGATAAATGGAACAAGCCCCAGA
AGACCAAGGGCCACAGAGGGAGCCATACAATGAATGGACACTAG
>AJ271445/B/GB/1986/GB8_46R
ATGGAAAACAGATGGCAGGTGATGATTGTGTGGCAAGTAGACAGGATGAGGATTAGA---ACATGGAAAAGTTTAGTAAA
ACACCATATGTATATTTCAGGGAAAGCTAAGAAATGGG---TTTATAAACATCACTATGAAAACACTCATCC---AAGAA
TAAGTTCAGAAGTACACATCCCACTAGG------------GG---------A---AG---CTAG---ATTGGTAATAACA
ACATA---TTGGGGT---CTGCATACAGGAGAAAGAGACTGGCATTTGGGC---CAGGGAGTCTCCATAGAATGGAGAAA
AAGGAGATATAGAACACAAGTAGACCCTGGCCTAGCAGACCAACTAATTCATCAG---TATTATTTT---GATTGTTTTT
CAGAATC---TGCTATAAGAAATGCCCTATTAGGACGTAC---AGT---TAGTCC---TAGTTGTAAATATCAAGCA---
GGACATA---ACAAGGTAGGATCTCT---ACAATACTTGGCACTAACAGCATT---GATAA---CA---C---C---A--
-AA---------AAAGA---TAAAGCCACCTTTGCCTAGTGTTACGAAACTGACAGAGGATAGATGGAACAAGCCCCAGA
AGACCAAGGGCCACAGAGGGAGCCATACAATGAATGGACACTAG
>AX032749/B/FR/1985/pNL43_patent
ATGGAAAACAGATGGCAGGTGATGATTGTGTGGCAAGTAGACAGGATGAGGATTAAC---ACATGGAAAAGATTAGTAAA
ACACCATATGTATATTTCAAGGAAAGCTAAGGACTGGT---TTTATAGACATCACTATGAAAGTACTAATCC---AAAAA
TAAGTTCAGAAGTACACATCCCACTAGG------------GG---------A---TG---CTAA---ATTAGTAATAACA
ACATA---TTGGGGT---CTGCATACAGGAGAAAGAGACTGGCATTTGGGT---CAGGGAGTCTCCATAGAATGGAGGAA
AAAGAGATATAGCACACAAGTAGACCCTGACCTAGCAGACCAACTAATTCATCTG---CACTATTTT---GATTGTTTTT
CAGAATC---TGCTATAAGAAATACCATATTAGGACGTAT---AGT---TAGTCC---TAGGTGTGAATATCAAGCA---
GGACATA---ACAAGGTAGGATCTCT---ACAGTACTTGGCACTAGCAGCATT---AATAA---AA---C---C---A--
-AA---------ACAGA---TAAAGCCACCTTTGCCTAGTGTTAGGAAACTGACAGAGGACAGATGGAACAAGCCCCAGA
AGACCAAGGGCCACAGAGGGAGCCATACAATGAATGGACACTAG
>AX078307/B/FR/1983/LAI-patent
ATGGAAAACAGATGGCAGGTGATGATTGTGTGGCAAGTAGACAGGATGAGGATTAGA---ACATGGAAAAGTTTAGTAAA
ACACCATATGTATGTTTCAGGGAAAGCTAGGGGATGGT---TTTATAGACATCACTATGAAAGCCCTCATCC---AAGAA
TAAGTTCAGAAGTACACATCCCACTAGG------------GG---------A---TG---CTAG---ATTGGTAATAACA
ACATA---TTGGGGT---CTGCATACAGGAGAAAGAGACTGGCATTTGGGT---CAGGGAGTCTCCATAGAATGGAGGAA
AAAGAGATATAGCACACAAGTAGACCCTGAACTAGCAGACCAACTAATTCATCTG---TATTACTTT---GACTGTTTTT
CAGACTC---TGCTATAAGAAAGGCCTTATTAGGACACAT---AGT---TAGCCC---TAGGTGTGAATATCAAGCA---
GGACATA---ACAAGGTAGGATCTCT---ACAATACTTGGCACTAGCAGCATT---AATAA---CA---C---C---A--
-AA---------AAAGA---TAAAGCCACCTTTGCCTAGTGTTACGAAACTGACAGAGGATAGATGGAACAAGCCCCAGA
AGACCAAGGGCCACAGAGGGAGCCACACAATGAATGGACACTAG
>AY037268/B/AR/1998/ARCH054
ATGGAAAACAGATGGCAGGTGATGATTGTGTGGCAAGTAGACAGGATGAGGATTAGA---ACATGGAAAAGTTTAGTAAA
ACACCATATGTATACTTCAAAGAAAGCTAAGGGTTGGG---TTTATAGACATCACTATGAAAACACTCATCC---AAGGA
TAAGTTCAGAAGTACACATCCCACTAGG------------GG---------A---TG---CTAG---ATTGGTAGTAACA
ACATA---TTGGGGT---CTGCATACAGGAGAAAGAGACTGGCATTTGGGT---CAGGGAGTCTCCATAGAATGGAGGAA
AAAGAAATATAGCACACAAGTAGACCCTGATCTAGTAGACCAACTAATTCATCTG---CATTACTTT---GATTGTTTTT
CAGACTC---TGCTATAAGAAATGCCATATTAGGACATAT---AGT---TAATCC---TAGTTGTGAATATCAAGCA---
GGACATA---ACAAGGTAGGGTCTCT---ACAGTACTTGGCACTAGCAGCATT---AGTAT---CA---C---C---A--
-AA---------AAAGA---TAAAGCCACCTTTGCCTAGTATTAAGAAACTGACAGAAGATAGATGGAACAAGCCCCAGA
AAACCAAGGGCCACAGAGGGAGCCATACAATGAATGGGCACTAG
>AY037269/B/AR/2000/ARMS008
ATGGAAAACAGATGGCAGGTGATGATTGTGTGGCAAGTAGACAGGATGAGGATTAAC---ACATGGAAAAGTTTAGTAAA
ATACCATATGCATGTGTCAAAGAAAGCTAGGGAATGGT---CTTATAGACATCATTATGAAAGCACTAATCC---AAGAA
TAAGTTCAGAAGTACACATCCCACTAGG------------GG---------A---TG---ATAA---ATTAGTAATAACT
ACATA---TTGGAAT---CTGCATACAGGAGAAAGAGATTGGCATTTGGGT---CAAGGAGTCTCCATAGAATGGAGGAC
AAGGAGATATAGAACACAAGTAGACCCTGACCTAGCAGACCAACTAATTCATGTG---TATTATTTT---GATTGTTTTT
CAGAATC---TGCCATTAGACATGCCATATTAGGACATAT---AGT---TATACC---TAAGTGTGAATATCAAGCA---
GGACATA---ATAAGGTAGGATCTCT---ACAGTACTTGGCACTAGTAGCATT---AATAA---AA---C---C---A--
-AA---------AAAGA---TAAAGCCACCTTTACCTAGTGTCAAAAAACTGACAGAGGATAGATGGAACGAGCCCCAGA
AGACCAAGGGCCGCAGAGGGAGCCATACAATGAATGGACACTAG
>AY037270/B/BO/1999/BOL0122
ATGGAAAACAGATGGCAGGTGATGATTGTGTGGCAAGTAGACAGGATGAGGATTAAA---ACATGGAAAAGTTTAGTAAA
ACACCATATGTATATTTCAAAGAAAGCTAAGGGATGGT---GTTATAGACATCACTATGAAAACCTTCATCC---AAGAA
TAAGTGGAGAAGTACACATCCCATTAGG------------AC---------C---TG---CTAA---ATTGGTGATAACA
ACATA---TTGGGGC---CTGCATACAGGAGAAAGAGACTGGCATTTGGGT---CAGGGAGTCTCCATAGAATGGAGAAA
GGAGAGATATGCAACACAAGTAACCCCTGACATAGCAGACCAACTAATTCATCTG---TATTATTTT---GATTGTTTTG
CAGACTC---TGCTATAAGAAAGGCCATATTAGGACGTAT---AGT---TAGCCC---TAGTTGTGACTTTCGAGCA---
GGACATA---ACAAGGTAGGATCTCT---ACAGTACTTGGCACTAGCAGCATT---AGTAA---CA---C---C---A--
-AA---------AAAGA---CAAAGCCACCTTTGCCTAGTCTTCAGATACTGACAGAGGATAGATGGAACAAGCCCCAGA
AGACCAAGGGCCACAGAGAGAGCCACACAATGAATGGACACTAG
>AY037282/B/AR/1999/ARMA132
ATGGAAAACAGATGGCAGGTGATGATTGTGTGGCAGGTAGACAGGATGAGGATTAGA---ACATGGAAAAGTTTAGTAAA
ACACCATATGTATATTTCAAAAAAGGCTAAAGGATGGT---TTTATAGACATCACTATGAAAGCACTCATCC---AAGAA
TAAGTTCAGAAGTACACATCCCGCTAGG------------GG---------A---TG---CTAA---ATTGGTAATAACA
ACATA---TTGGGGT---CTGCATACAGGAGAAAGAGACTGGCATTTGGGC---CAGGGAGTCTCCATAGAATGGAGGAA
AAAGAGATATAGCTCACAAGTCGACCCTAACCTAGCAGACCAACTAATTCACACG---TATTACTTT---GATTGTTTTT
CAGAATC---AGCTATAAGAAAAGCCATATTAGGACATAT---AGT---TAGTCC---TAGCTGTGAATATCAAGCA---
GGACATA---ACAAGGTAGGATCTCT---ACAGTACTTGGCACTAACAACATT---AATAA---AA---C---C---A--
-AA---------AAAGA---TAAAACCACCTTTGCCCAGTGTTGTAAAACTGACAGAGGACAGATGGAACAAGCCCCAGA
AGACCAAGGGCCACAGAGAGAGCCATACAATGAATGGACACTAG
>AY173951/B/TH/1990/BK132
ATGGAAAACAGATGGCAGGTGATGATTGTGTGGCAAGTAGACAGGATGAGGATTAAA---ACATGGAAAAGTTTAGTAAA
ACACCATATGTATGTTTCAAAGAAAGCTAAGGGATGGT---TGTATAGACATCACTATCAAAGCATTCATCC---AAGAA
TAAGTTCAGAAGTACATATCCCACTAGG------------AG---------A---GG---CTAG---CTTGGTAATAAAG
ACATA---TTGGGGT---CTGCATACAGGAGAAAGAGAATGGCATTTGGGT---CAAGGAGTCTCCATAGAATGGAGGAA
AGGAAGATATAACACACAAGTAGACCCAGGCCTAGCAGACCAACTAATTCATCTG---TATTACTTT---GATTGTTTTT
CAGAATC---TGCTATAAGAAATGCCATATTAGGACATAT---AGT---TAGTCC---TAGTTGTGAATATCAAGCA---
GGACATA---ACAAGGTAGGATCTCT---ACAGTACTTGGCACTAACAGCATT---AAGAA---CA---C---C---A--
-AA---------GAAGA---TAAAGCCACCTTTGCCTAGTGTTAGGAAACTGACAGAGGATAGATGGAACAAGCCCCAGA
AGACCAAGGGCCACAGAGAGAGCCATACAATGAATGGACACTAG
>AY173952/B/US/1990/US1
ATGGAAAACAGATGGCAGGTGATGATTGTGTGGCAAGTAGACAGGATGAGGATTAAC---ACATGGAAAAGTTTAGTAAA
ATACCATATGTATAGATCAGGGAAAGCTAGGGGATGGT---TTTATAAACATCACTATGAAAGCACTAATCC---AAGAA
TAAGTTCAGAAGTACACATCCCACTAGG------------GG---------A---TG---CTAG---ATTGGTAATAACA
ACATA---TTGGGGT---CTGCATACAGGAGAAAGAGACTGGCATTTGGGT---CAGGGAGTCTCCATAGAATGGAGGAA
AAAGAGATATAGCACACAAGTAGACCCTGGCCTAGCAGACCAACTAATTCATCTG---CATTATTTT---GATTGTTTTT
CAGAATC---TGCTATAAGAAATGCCATAGTAGGACATAT---AGT---TAGGCC---TAGTTGTGAATATCAAGCA---
GGACATA---ACAGGGTAAGATCTCT---ACAGTACTTGGCACTAACAGCATT---AATAA---CA---C---C---A--
-AA---------AAAGA---AAAAGCCACCTTTGCCTAGTGTTACAAAATTGACAGAGGATAGATGGAACAAGCCCCAGA
AGACCAAGGGCCACAGAGGGAACCATACAATGAATGGACACTAG
>AY173953/B/US/1990/US2
ATGGAAAACAGATGGCAGGTGATGATTGTGTGGCAAGTAGACAGGATGAGGATTAGA---ACATGGAAAAGTTTAGTAAA
ACACCATATGTATATTTCAGGGAAAGCTAAGGGATGGT---CTTATAGACATCACTATGAAAGCACTCATCC---AAGAA
TAAGTTCAGAAGTACACATCCCACTAGG------------GG---------A---TG---CTGG---ATTGGTAGTAACA
ACATA---TTGGGGT---CTGCATACAGGAGAAAGAGACTGGCATTTGGGT---CAAGGAGTCTCCATAGAATGGAGGAA
AAAGAGATATACCACACAAGTAGACCCTGACCTAGCAGACCAACTAATTCATCTG---TATTACTTT---GATTGTTTTT
CAGAATC---TGCTATAAGAAATGCCATATTAGGACGTAT---AGT---TAGTCC---TAGTTGTGAATATCAAGCA---
GGACATA---ACAAGGTAGGATCTCT---ACAGTACTTGGCACTAGCAGCATT---AATAA---CA---C---C---A--
-AA---------AAAGA---TAAAGCCACCTTTGCCTAGCGTTAAGAAACTGACAGAGGATAGATGGAACAAGCCCCAGA
AGACCAAGGGCCACAGAGGGAGCCATACAATGAATGGACACTAG
>AY173954/B/US/1990/US3
ATGGAAAACAGATGGCAGGTGATGATTGTGTGGCAAGTAGACAGGATGAGGATTAGA---ACATGGAAAAGTTTAGTAAA
ACACCATATGTATATTTCAAGGAAAGCTAAGGGATGGT---TTTATAGACATCACTATGAAAGCACTCATCC---AAGAA
TAAGTTCAGAAGTACACATCCCACTAGG------------GG---------A---AG---CTAG---ATTAGTAGTAACA
ACATA---TTGGGGT---CTGCAAACAGGAGAAAGAGACTGGCATTTGGGT---CAGGGAGTCTCCATAGAATGGAGGAA
AAGGAGATATAGCACACAAGTAGACCCTGACCTAGCAGACCAACTAATTCATCTG---TATTACTTT---GATTGTTTTT
CAGAATC---TGCTATAAGAAATGCCATATTAGGACGTTT---AGT---TAGTCC---TAGCTGTGAATATCAAACA---
GGACATA---ACAAGGTAGGATCTCT---ACAGTACTTGGCACTAGCAGCATT---AACAG---CA---C---C---A--
-AA---------AAAGA---TAAAGCCACCTTTACCTAGTGTTAGGAAACTGACAGAGGATAGATGGAACAAGCCCCAGA
AGACCAAGGGCCACAGAGGGAGCCATACAATGAATGGACACTAG
>AY173955/B/US/1990/US4
ATGGAAAACAGATGGCAGGTGATGATTGTGTGGCAAGTAGACAGGATGAGGATTAGA---GCATGGAACAGTCTAGTAAA
ACACCATATGTATATATCAAGGAAAGCTAAGGATTGGT---GTTATAAACATCATTATGAAAGCACTAATCC---AAGAA
TAAGTTCAGAAGTACACATCCCACTAAA------------GG---------A---TG---CCAA---ATTGGTAATAACA
ACATA---TTGGGGT---CTGCATACAGGAGAAAAAGACTGGCATTTGGGT---CAGGGAGTCTCCATAGAATGGAGGAA
AAAGAGATATAGCACACAAGTAGACCCTGACCTAGCAGACCAACTAATTCATCTG---TATTATTTT---GATTGTTTTT
CAGAATC---TGCTATAAGACAAGCCATATTAGGACATAG---AGT---TAGTCC---TAGGTGTGAATATCAAGCA---
GGACATA---ATAAGGTAGGATCTCT---ACAGTACTTGGCATTAGCAGCATT---AATAA---AA---C---C---A--
-AA---------AAAGA---TAAAGCCACCTTTGCCTAGTGTTAGGAAATTGACAGAGGATAGATGGAACAAGCCCCAGA
AGACCAAGGGCCACAGAGGGAACCATACAATGAATGGACACTAG
>AY173956/B/BR/1989/BZ167
ATGGAAAACAGATGGCAGGTGATGATTGTGTGGCAGGTAGACAGGATGAGGATTAAA---ACATGGAAAAGTTTAGTAAA
ACACCATATGTATATCTCAGGGAAAACTAGGAGATGGA---TTTATAGACATCACTATGATAGCATTCATCC---AAAAA
TAAGTTCAGAAGTACACATCCCACTAGG------------GG---------A---TG---CTAG---CTTGGTAGTAACA
ACATA---TTGGGGT---CTGCATACAGGAGAAAGAGACTGGCATTTGGGT---CAGGGAGTCTCCATAGAATGGAGGAA
AAAGAGATATAGCACACAAGTAGACCCTGACCTAGCAGACCAACTAATTCATCTG---TATTACTTT---GATTGTTTTT
CAGAATC---TGCTATAAGAAATGCCATATTAGGACATAT---AGT---TATTCC---CAGATGTGAATATCAAGCA---
GGACATA---ACAAAGTAGAGTCTCT---ACAGTACTTGGCACTAACAGCATT---AACAA---CA---C---C---A--
-AA---------AAAGA---TAAGGCCACCTTTGCCTAGTGTTGCGAAACTGACAGAGGATAGATGGAACAAGCCCCAGA
AGACCAAGGGCCACAGAGGCAGCCATACAATGAATGGACACTAG
>AY180905/B/CN/2001/CNHN24
ATGGAAAACAGATGGCAGGCGATGATTGTGTGGCAAGTAGACAGGATGAGGATTAGA---ACATGGAAAAGTTTAGTAAA
ACACCATGTGCATATTTCAAGGAAAGCTAAGGGGTGGT---GTTATAAACATCACTATGATAGCACTCATCC---AAAAA
TAAGTTCGGAAGTACACATCCCACTAGG------------GG---------A---TG---CTAA---ATTGGTAATAACA
ACATA---TTGGGGT---CTGCATACAGGAGAAAGAGACTGGCATCTGGGC---CAGGGAGTCTCCATAGAATGGAGGAG
AGAGAGATATAGCACACAAGTAGAACCTGGCCTAGCAGACCAACTAATTCATCTG---TATTATTTT---GATTGTTTTT
CAGAATC---TGCTATAAGAAATGCCATTTTAGGACGTGT---AGT---TAGCCA---TAGTTGTGATTATCTAGCA---
GGACATA---ACAAGGTAGGATCCCT---ACAGTACTTGGCACTAGCAGCATT---AGTAA---CA---C---C---A--
-AA---------AAGGA---GAAAGCCACCTTTGCCTAGTGTTGCAAAACTGACAGAGGATAGATGGAACAAGCCCCAGA
GGACCAAGGGCCACAGAGGGAACCATACAATGAGTGGACACTAG
>AY308760/B/US/1996/1333_d2
ATGGAAAACAGATGGCAGGTGATGATTGTGTGGCAAGTAGACAGGATGAGGATTAGC---ACATGGAAAAGTTTAGTAAA
ACACCATATCCATGTTTCAAGGAAAGCTAAGAGATGGG---TTTATAGACATCACTATGAAAGCACTCATCC---AAGAA
TCAGTTCAGAAGTACACATCCCATTAGG------------GG---------A---TG---CTAA---ATTGGTAATAGCA
ACATA---TTGGGGT---CTGCATACAGGAGAAAGAGACTGGCATTTGGGG---CAGGGAGTCTCCATAGAATGGAGGAG
AAGAAGATATAGCACACAAGTAGACCCTGACCTAGCAGACCATCTAATTCATCTG---TATTACTTT---GATTGTTTTT
CAGAATC---TGCTATAAGACATGCCATATTAGGACGAAT---AGT---TAGCCC---TAGTTGTGAATATCAAGCA---
GGACATA---GCAASGTAGGATCCCT---ACAGTACTTGGCACTAGCAGCATT---AATAC---CA---C---C---A--
-AA---------AAAGA---AAAAACCACCTCTGCCTAGTGTCACGAAACTGACAGAGGATAGATGGAACAAGCCCCAGA
AGACCAAGGGCCACAGAGGGAGCCATTCAATGAATGGACACTAG
>AY308761/B/US/1996/1299_d22
ATGGAAAACAGATGGCAGGCGATGATTGTGTGGCAAGTAGACAGGATGAGGATTAGA---ACATGGAAAAGTTTAGTAAA
GCACCATATACATATTTCAAGGAAAGCTAAGAGGTGGG---TTTATAGACATCACTATGAAAACACTCATCC---AAAAA
TAAGTTCAGAAGTACACATCCCATTAGG------------GG---------A---TG---CTAA---ATTGGTAATAGCA
ACATA---TTGGGGT---CTGCATACAGGAGAAAGAGACTGGCATTTGGGA---CAGGGAGTCTCCATAGAATGGAGGAA
AAGGAGATATAGCACACAAGTAGACCCTGACCTAGCAGACCATCTAATTCATCTG---TATTACTTT---GATTGTTTTT
CAGAATC---TGCTATAAGACATGCCATATTAGGACGAAT---AGT---TAGCCC---TAGTTGTGAATATCAAGCA---
GGACATA---GCAASGTAGGATCCCT---ACAGTACTTGGCACTAGCAGCATT---AATAC---CA---C---C---A--
-AA---------AAAGA---TAAAACCACCTCTGCCTAGTGTCGCGAAACTGACAGAGGATAGATGGAACAAGCCCCAGA
AGACCAAGGGCCACAGAGGGAGCCATTCAATGAATGGACACTAG
>AY308762/B/US/1996/1304_d31
ATGGAAAACAGATGGCAGGCGATGATTGTGTGGCAAGTAGACAGGATGAGGATTAGM---ACATGGAAAAGTTTAGTAAA
GCACCATATACATATTTCAAGGAAAGCTAAGAGGTGGG---YTTATAGACATCACTATGAAAACACTCATCC---AAAAA
TAAGTTCAGAAGTACACATCCCATTAGG------------GG---------A---TG---CTAA---ATTGGTAATAGCA
ACATA---TTGGGGT---CTGCATACAGGAGAAAGAGACTGGCATTTGGGA---CAGGGAGTCTCCATAGAATGGAGGAA
AAGGAGATATAGCACACAAGTAGACCCTGACCTAGCAGACCATCTAATTCATCTG---TATTACTTT---GATTGTTTTT
CAGAATC---TGCTATAAGACATGCCATATTAGGACGAAT---AGT---TAGCCC---TAGTTGTGAATATCAAGCA---
GGACATA---GCAAGGTAGGATCCCT---ACAGTACTTGGCACTAGCAGCATT---AATAC---CA---C---C---A--
-AA---------AAAGA---TAAAACCACCTCTGCCTAGTGTCGCGAAACTGACAGAGGATAGATGGAACAAGCCCCAGA
AGACCAAGGGCCACAGAGGGAGCCATTCAATGAATGGACACTAG
>AY314044/B/CA/1996/WC10P_1
ATGGAAAACAGATGGCAGGTGATGATTGTGTGGCAAGTAGACAGGATGAGGATTAGA---GCATGGAAAAGCTTAGTAAA
ACACCATATGTATATATCAAGGAAAGCTAAGGGATGGT---GTTATAGACATCACTATGAAAGTACTAATCC---AAGAA
TAAGTTCAGAAGTACACATCCCACTAGG------------GG---------A---TG---GGAA---ATTGGTAATAACA
ACATA---TTGGGGT---CTACATACAGGAGAAAGAGACTGGCATTTGGGT---CAGGGAGTCTCCATAGAATGGAGAAA
AGAGAGATATAGCACACAAGTAGACCCTAACACAGCAGACCAACTAATTCATCTG---CATCACTTT---GATTGTTTTT
CAGAATC---TGCTATAAGAAATGCCCTATTAGGACATAG---AGT---TAGTCC---TAGGTGTGAATATCAAGCA---
GGACATA---ACAAGGTAGGATCTCT---ACAGTACTTGGCACTAGTAGCATT---AACAA---CA---C---C---A--
-AA---------GAAGA---TAAAGCCACCTTTGCCTAGTGTTACGAAACTGACAGAGGATAGATGGAACAAGCCCCAGA
AGACCAAGGGCCACAGAGGGAGCCATACAATGAATGGACACTGG
>AY314045/B/CA/1996/WC10P_2
ATGGAAAACAGATGGCAGGTGATGATTGTGTGGCAAGTAGACAGGATGAGGATTAGA---GCATGGAAAAGCTTAGTAAA
ACACCATATGTATATATCAAGGAAAGCTAAGGGATGGT---GTTATAGACATCACTATGAAAGTACTAATCC---AAGAA
TAAGTTCAGAAGTACACATCCCACCAGG------------GG---------A---TG---GGAA---ATTGGTAATAACA
ACATA---TTGGGGT---CTACATACAGGAGAAAGAGACTGGCATTTGGGT---CAGGGAGTCTCCATAGAATGGAGAAA
AGAGAGATATAGCACACAAGTAGACCCTAACACAGCAGACCAACTAATTCATCTG---CATCACTTT---GATTGTTTTT
CAGAATC---TGCTATAAGAAATGCCCTATTAGGACATAG---AGT---TAGTCC---TAGGTGTGAATATCAAGCA---
GGACATA---ACAAGGTAGGATCTCT---ACAGTACTTGGCACTAGTAGCATT---AACAA---CA---C---C---A--
-AA---------GAAGA---TAAAGCCACCTTTGCCTAGTGTTACGAAACTGACAGAGGATAGATGGAACAAGCCCCAGA
AGACCAAGGGCCACAGAGGGAGCCATACAATGAATGGACACTGG
>AY314046/B/CA/1996/WC10P_3
ATGGAAAACAGATGGCAGGTGATGATTGTGTGGCAAGTAGACAGGATGAGGATTAGA---GCATGGAAAAGCTTAGTAAA
ACACCATATGTATATATCAAGGAAAGCTAAGGGATGGT---GTTATAGACATCACTATGAAAGTACTAATCC---AAGAA
TAAGTTCAGAAGTACACATCCCACTAGG------------GG---------A---TG---GGAA---ATTGGTAATAACA
ACATA---TTGGGGT---CTACATACAGGAGAAAGAGACTGGCATTTGGGT---CAGGGAGTCTCCATAGAATGGAGAAA
AGAGAGATATAGCACACAAGTAGACCCTAACACAGCAGACCAACTAATTCATCTG---CATCACTTT---GATTGTTTTT
CAGAATC---TGCTATAAGAAATGCCCTATTAGGACATAG---AGT---TAGTCC---TAGGTGTGAATATCAAGCA---
GGACATA---ACAAGGTAGGATCTCT---ACAGTACTTGGCACTAGTAGCATT---AACAA---CA---C---C---A--
-AA---------GAAGA---TAAAGCCACCTTTGCCTAGTGTTACGAAACTGACAGAGGATAGATGGAACAAGCCCCAGA
AGACCAAGGGCCACAGAGGGAGCCATACAATGAATGGACACTGG
>AY314047/B/CA/1996/WC10P_4
ATGGAAAACAGATGGCAGGTGATGATTGTGTGGCAAGTAGACAGGATGAGGATTAGA---GCATGGAAAAGCTTAGTAAA
ACACCATATGTATATATCAAGGAAAGCTAAGGGATGGT---GTTATAGACATCACTATGAAAGTACTAATCC---AAGAA
TAAGTTCAGAAGTACACATCCCACTAGG------------GG---------A---TG---GGAA---ATTGGTAATAACA
ACATA---TTGGGGT---CTACATACAGGAGAAAGAGACTGGCATTTGGGT---CAGGGAGTCTCCATAGAATGGAGAAA
AGAGAGATATAGCACACAAGTAGACCCTAACACAGCAGACCAACTAATTCATCTG---CATCACTTT---GATTGTTTTT
CAGAATC---TGCTATAAGAAATGCCCTATTAGGACATAG---AGT---TAGTCC---TAGGTGTGAATATCAAGCA---
GGACATA---ACAAGGTAGGATCTCT---ACAGTACTTGGCACTAGTAGCATT---AACAA---CA---C---C---A--
-AA---------GAAGA---TAAAGCCACCTTTGCCTAGTGTTACGAAACTGACAGAGGATAGATGGAACAAGCCCCAGA
AGACCAAGGGCCACAGAGGGAGCCATACAATGAATGGACACTGG
>AY314048/B/CA/1996/WC10P_6
ATGGAAAACAGATGGCAGGTGATGATTGTGTGGCAAGTAGACAGGATGAGGATTAGA---GCATGGAAAAGCTTAGTAAA
ACACCATATGTATATATCAAGGAAAGCTAAGGGATGGT---GTTATAGACATCACTATGAAAGTACTAATCC---AAGAA
TAAGTTCAGAAGTACACATCCCACTAGG------------GG---------A---TG---GGAA---ATTGGTAATAACA
ACATA---TTGGGGT---CTACATACAGGAGAAAGAGACTGGTATTTGGGT---CAGGGAGTCTCCATAGAATGGAGAAA
AGAGAGATATAGCACACAAGTAGACCCTAACACAGCAGACCAACTAATTCATCTG---CATCACTTT---GATTGTTTTT
CAGAATC---TGCTATAAGAAATGCCCTATTAGGACATAG---AGT---TAGTCC---TAGGTGTGAATATCAAGCA---
GGACATA---ACAAGGTAGGATCTCT---ACAGTACTTGGCACTAGTAGCATT---AACAA---CA---C---C---A--
-AA---------GAAGA---TAAAGCCACCTTTGCCTAGTGTTACGAAACTGACAGAGGATAGATGGAACAAGCCCCAGA
AGACCAAGGGCCACAGAGGGAGCCATACAATGAATGGACACTGG
>AY314049/B/CA/1996/WC10P_7
ATGGAAAACAGATGGCAGGTGATGATTGTGTGGCAAGTAGACAGGATGAGGATTAGA---GCATGGAAAAGCTTAGTAAA
ACACCATATGTATATATCAAGGAAAGCTAAGGGATGGT---GTTATAGACATCACTATGAAAGTACTAATCC---AAGAA
TAAGTTCAGAAGTACACATCCCACTAGG------------GG---------A---TG---GGAA---ATTGGTAATAACA
ACATA---TTGGGGT---CTACATACAGGAGAAAGAGACTGGCATTTGGGT---CAGGGAGTCTCCATAGAATGGAGAAA
AGAGAGATATAGCACACAAGTAGACCCTAACACAGCAGACCAACTAATTCATCTG---CATCACTTT---GATTGTTTTT
CAGAATC---TGCTATAAGAAATGCCCTATTAGGACATAG---AGT---TAGTCC---TAGGTGTGAATATCAAGCA---
GGACATA---ACAAGGTAGGATCTCT---ACAGTACTTGGCACTAGTAGCATT---AACAA---CA---C---C---A--
-AA---------GAAGA---TAAAGCCACCTTTGCCTAGTGTTACGAAACTGACAGAGGATAGATGGAACAAGCCCCAGA
AGACCAAGGGCCACAGAGGGAGCCATACAATGAATGGACACTGG
>AY314050/B/CA/1996/WC10P_8
ATGGAAAACAGATGGCAGGTGATGATTGTGTGGCAAGTAGACAGGATGAGGATTAGA---GCATGGAAAAGCTTAGTAAA
ACACCATATGTATATATCAAGGAAAGCTAAGGGATGGT---GTTATAGACATCACTATGAAAGTACTAATCC---AAGAA
TAAGTTCAGAAGTACACATCCCACTAGG------------GG---------A---TG---GGAA---ATTGGTAATAACA
ACATA---TTGGGGT---CTACATACAGGAGAAAGAGACTGGCATTTGGGT---CAGGGAGTCTCCATAGAATGGAGAAA
AGAGAGATATAGCACACAAGTAGACCCTAACACAGCAGACCAACTAATTCATCTG---CATCACTTT---GATTGTTTTT
CAGAATC---TGCTATAAGAAATGCCCTATTAGGACATAG---AGT---TAGTCC---TAGGTGTGAATATCAAGCA---
GGACATA---ACAAGGTAGGATCTCT---ACAGTACTTGGCACTAGTAGCATT---AACAA---CA---C---C---A--
-AA---------GAAGA---TAAAGCCACCTTTGCCTAGTGTTACGAAACTGACAGAGGATAGATGGAACAAGCCCCAGA
AGACCAAGGGCCACAGAGGGAGCCATACAATGAATGGACACTGG
>AY314051/B/CA/1996/WC10P_9
ATGGAAAACAGATGGCAGGTGATGATTGTGTGGCAAGTAGACAGGATGAGGATTAGA---GCATGGAAAAGCTTAGTAAA
ACACCATATGTATATATCAAGGAAAGCTAAGGGATGGT---GTTATAGACATCACTATGAAAGTACTAATCC---AAGAA
TAAGTTCAGAAGTACACATCCCACTAGG------------GG---------A---TG---GGAA---ATTGGTAATAACA
ACATA---TTGGGGT---CTACATACAGGAGAAAGAGACTGGCATTTGGGT---CAGGGAGTCTCCATAGAATGGAGAAA
AGAGAGATATAGCACACAAGTAGACTCTAACACAGCAGACCAACTAATTCATCTG---CATCACTTT---GATTGTTTTT
CAGAATC---TGCTATAAGAAATGCCCTATTAGGACATAG---AGT---TAGTCC---TAGGTGTGAATATCAAGCA---
GGACATA---ACAAGGTAGGATCTCT---ACAGTACTTGGCACTAGTAGCATT---AACAA---CA---C---C---A--
-AA---------GAAGA---TAAAGCCACCTTTGCCTAGTGTTACGAAACTGACAGAGGATAGATGGAACAAGCCCCAGA
AGACCAAGGGCCACAGAGGGAGCCATACAATGAATGGACACTGG
>AY314052/B/CA/1996/WC10P_10
ATGGAAAACAGATGGCAGGTGATGATTGTGTGGCAAGTAGACAGGATGAGGATTAGA---GCATGGAAAAGCTTAGTAAA
ACACCATATGTATATATCAAGGAAAGCTAAGGGATGGT---GTTATAGACATCACTATGAAAGTACTAATCC---AAGAA
TAAGTTCAGAAGTACACATCCCACTAGG------------GG---------A---TA---GGAA---ATTGGTAATAACA
ACATA---TTGGGGT---CTACATACAGGAGAAAGAGACTGGCATTTGGGT---CAGGGAGTCTCCATAGAATGGAGAAA
AGAGAGATATAGCACACAAGTAGACCCTAACACAGCAGACCAACTAATTCATCTG---CATCACTTT---GATTGTTTTT
CAGAATC---TGCTATAAGAAATGCCCTATTAGGACATAG---AGT---TAGTCC---TAGGTGTGAATATCAAGCA---
GGACATA---ACAAGGTAGGATCTCT---ACAGTACTTGGCACTAGTAGCATT---AACAA---CA---C---C---A--
-AA---------GAAGA---TAAAGCCACCTTTGCCTAGTGTTACGAAACTGACAGAGGATAGATGGAACAAGCCCCAGA
AGACCAAGGGCCACAGAGGGAGCCATACAATGAATGGACACTGG
>AY314053/B/CA/1996/WC10P_11
ATGGAAAACAGATGGCAGGTGATGATTGTGTGGCAAGTAGACAGGATGAGGATTAGA---GCATGGAAAAGCTTAGTAAA
ACACCATATGTATATATCAAGGAAAGCTAAGGGATGGT---GTTATAGACATCACTATGAAAGTACTAATCC---AAGAA
TAAGTTCAGAAGTACACATCCCACTAGG------------GG---------A---TG---GGAA---ATTGGTAATAACA
ACATA---TTGGGGT---CTACATACAGGAGAAAGAGACTGGCATTTGGGT---CAGGGAGTCTCCATAGAATGGAGAAA
AGAGAGATATAGCACACAAGTAGACCCTAACACAGCAGACCAACTAATTCATCTG---CATCACTTT---GATTGTTTTT
CAGAATC---TGCTATAAGAAATGCCCTATTAGGACATAG---AGT---TAGTCC---TAGGTGTGAATATCAAGCA---
GGACATA---ACAAGGTAGGATCTCT---ACAGTACTTGGCACTAGTAGCATT---AACAA---CA---C---C---A--
-AA---------GAAGA---TAAAGCCACCTTTGCCTAGTGTTACGAAACTGACAGAGGATAGATGGAACAAGCCCCAGA
AGACCAAGGGCCACAGAGGGAGCCATACAATGAATGGACACTGG
>AY314054/B/CA/1996/WC10C_1
ATGGAAAACAGATGGCAGGTGATGATTGTGTGGCAAGTAGACAGGATGAGGATTAGA---GCATGGAAAAGCTTAGTAAA
ACACCATATGTATATATCAAGGAAAGCCAAGGGATGGG---TTTATAGACATCACTATGAAAGTACTCATCC---AAGAA
TAAGTTCAAAAGTACACATCCCACTAAG------------GG---------A---TG---CGGA---ATTAGTAATAACA
ACATA---TTGGGGT---CTACATACAGGAGAAAGAGACTGGCATTTGGGT---CAGGGAGTCTCCATAGAATGGAGAAA
AGAGAGATATAGCACACAAGTAGACCCTAACACAGCAGACCAACTAATTCATCTG---CATCACTTT---GATTGTTTTT
CAGAATC---TGCTATAAGAAATGCCCTATTAGGACATAG---AGT---TAGTCC---TAGGTGTGAATATCAAGCA---
GGACATA---ACAAGGTAGGATCTCT---ACAGTACTTGGCACTAGTAGCATT---AACAA---CA---C---C---A--
-AA---------GAAGA---TAAAGCCACCTTTGCCTAGTGTTACGAAACTGACAGAAGATAGATGGAACAAGCCCCAGA
AAACCAAGGGCCACAGAGGGAGCCATACAATGAATGGACACTAG
>AY314055/B/CA/1996/WC10C_3
ATGGAAAACAGATGGCAGGTGATGATTGTGTGGCAAGTAGACAGGATGAGGATTAGA---GCATGGAAAAGCTTAGTAAA
ACACCATATGTATATATCAAGGAAAGTTAAGGGATGGG---TTTATAGACATCACTATGAAAGTACTCATCC---AAGAA
TAAGTTCAAAAGTACACATCCCACTAAG------------GG---------A---TG---CGGA---ATTAGTAATAACA
ACATA---TTGGGGT---CTACATACAGGAGAAAGAGACTGGCATTTGGGT---CAGGGAGTCTCCATAGAATGGAGAAA
AGAGAGATATAGCACACAAGTAGACCCTAACACAGCAGACCAACTAATTCATCTG---CATCACTTT---GATTGTTTTT
CAGAATC---TGCTATAAGAAATGCCCTGTTAGGACATAG---AGT---TAGTCC---TAGGTGTGAATATCAAGCA---
GGACATA---ACAAGGTAGGATCTCT---ACAGTACTTGGCACTAGTAGCATT---AACAA---CA---C---C---A--
-AA---------GAAGA---TAAAGCCACCTTTGCCTAGTGTTACGAAACTGACAGAGGATAGATGGAACAAGCCCCAGA
AGACCAAGGGCCACAGAGGGAGCCATACAATGAATGGACACTAG
>AY314056/B/CA/1996/WC10C_4
ATGGAAAACAGATGGCAGGTGATGATTGTGTGGCAAGTAGACAGGATGAGGATTAGA---GCATGGAAAAGCTTAGTAAA
ACACCATATGTATATATCAAGGAAAGCTAAGGGATGGG---TTTATAGACATCACTATGAAAGTACTCATCC---AAGAA
TAAGTTCAAAAGTACACATCCCACTAAG------------GG---------A---TG---CGGA---ATTAGTAATAACA
ACATA---TTGGGGT---CTACATACAGGAGAAAGAGACTGGCATTTGGGT---CAGGGAGTCTCCATAGAATGGAGAAA
AGAGAGATATAGCACACAAGTAGACCCTAACACAGCAGACCAACTAATTCATCTG---CATCACTTT---GATTGTTTTT
CAGAATC---TGCTATAAGAAATGCCCTATTAGAACATAG---AGT---TAGTCC---TAGGTGTGAATATCAAGCA---
GGACATA---ACAAGGTAGGATCTCT---ACAGTACTTGGCACTAGTAGCATT---AACAA---CA---C---C---A--
-AA---------GAAGA---TAAAGCCACCTTTGCCTAGTGTTACGAAACTGACAGAGGATAGATGGAACAAGCCCCAGA
AGACCAAGGGCCACAGAGGGAGCCATACAATGAATGGACACTAG
>AY314057/B/CA/1996/WC10C_5
ATGGAAAACAGATGGCAGGTGATGATTGTGTGGCAAGTAGACAGGATGAGGATTAGA---GCATGGAAAAGCTTAGTAAA
ACACCATATGTATATATCGAGGAAAGCTAAGGGATGGG---TTTATAGACATCACTATGAAAGTACTCATCC---AAGAA
TAAGTTCAAAAGTACACATTCCACTAAG------------GG---------A---TG---CGGA---ATTAGTAATAACA
ACATA---TTGGGGT---CTACATACAGGAGAAAGAGACTGGCATTTGGGT---CAGGGAGTCTCCATAGAATGGAGAAA
AGAGAGATATAGCACACAAGTAGACCCTAACACAGCAGACCAACTAATTCATCTG---CATCACTTT---GATTGTTTTT
CAGAATC---TGCTATAAGAAATGCCCTATTAGGACATAG---AGT---TAGTCC---TAGGTGTGAATATCAAGCA---
GGACATA---ACAAGGTAGGATCTCT---ACAGTACTTGGCACTAGTAGCATT---AACAA---CA---C---C---A--
-AA---------GAAGA---TAAAGCCACCTTTGGCTAGTGTTACGAAACTGACAGAAGATAGATGGAACAAGCCCCAGA
AGACCAAGGGCCACAGAGGGAGCCATACAATGAATGGACACTAG
>AY314058/B/CA/1996/WC10C_6
ATGGAAAACAGATGGCAGGTGATGATTGTGTGGCAAGTAGACAGGATGAGGATTAGA---GCATGGAAAAGCTTAGTAAA
ACACCATATGTATATATCAAGGAAAGCTAAGGGATGGG---TTTATAGACATCACTATGAAAGTACTCATCC---AAGAA
TAAGTTCAAAAGTACACATCCCACTAAG------------GG---------A---TG---CGGA---ATTAGTAATAACA
ACATA---TTGGGGT---CTACATACAGGAGAAAGAGACTGGCATTTGGGT---CAGGGAGTCTCCATAGAATGGAGAAA
AGAGAGATATAGCACACAAGTAGACCCTAACACAGCAGACCAACTAGTTCATCTG---CATCACTTT---GATTGTTTTT
CAGAATC---TGCTATAAGAAATGCCCTATTAGGACATAG---AGT---TAGTCC---TAGGTGTGAATATCAAGCA---
GGACATA---ACAAGGTAGGATCTCT---ACAGTACTTGGCACTAGTAGCATT---AACAA---CA---C---C---A--
-AA---------GAAGA---TAAAGCCACCTTTGCCTAGTGTTACGAAACTGACAGAGGATAGATGGAACAAGCCCCAGA
AGACCAAGGGCCACAGAGGGAGCCACACAATGAATGGACACTAG
>AY314059/B/CA/1996/WC10C_8
ATGGAAAACAGATGGCAGGTGATGATTGTGTGGCAAGTAGACAGGATGAGGATTAGA---GCATGGAAAAGCTTAGTAAA
ACACCATATGTATATATCAAAGAAAGCTAAGGGATGGT---GTTATAGACATCACTATGAAAGTACTAATCC---AAGAA
TAAGTTCAGAAGTACACATCCCACTAGG------------AG---------A---TG---CAAA---ATTGGTAGTAGCA
ACATA---TTGGGGT---CTACATACAGGAGAAAGAGACTGGCATTTGGGT---CAGGGAGTCTCCATAGAATGGAGAAA
AGAGAGATATAGCACACAAGTAGACCCTAACACAGCAGACCAACTAATTCATCTG---CATCACTTT---GATTGTTTTT
CAGAATC---TGCTATAAGAAATGCCCTATTAGGACATAG---AGT---TAGTCC---TAGGTGTGAATATCAAGCA---
GGACATA---ACAAGGTAGGATCTCT---ACAGTACTTGGCACTAGTAGCATT---AACAA---CA---C---C---A--
-AA---------GAAGA---TAAAGCCACCTTTGCCTAGTGTTACGAAACTGACAGAGGATAGATGGAACAAGCCCCAGA
AGACCAAGGGCCACAGAGGGAGCCATACAATGAATGGACACTAG
>AY314060/B/CA/1996/WC10C_9
ATGGAAAACAGATGGCAGGTGATGATTGTGTGGCAAGTAGACAGGATGAGGATTAGA---GCATGGAAAAGCTTAGTAAA
ACACCATATGTATATATCAAGGAAAGCTAAGGGATGGG---TTTATAGACATTACTATGAAAGTACTCATCC---AAGAA
TAAGTTCAAAAGTACACATCCCACTAAG------------GG---------A---TG---CGGA---ATTAGTAATGACA
ACATA---TTGGGGT---CTACATACAGGAGAAAGAGACTGGCATTTGGGT---CAGGGAGTCTCCATAGAATGGAGAAA
AGAGAGATATAGCACACAAGTAGACCCTAACACAGCAGACCAACTAATTCATCTG---CATCACTTT---GATTGTTTTT
CAGAATC---TGCTATAAGAAATGCTCTATTAGGACATAG---AGT---TAGTCC---TAGGTGTGAATATCAAGCA---
GGACATA---ACAAGGTAGGATCTCT---ACAGTACTTGGCACTTGTAGCATT---AACAA---CA---C---C---A--
-AA---------GAAGA---TAAAGCCACCTTTGCCTAGTGTTACGAAACTGACAGAGGATAGATGGAACAAGCCCCAGA
AGACCAAGGGCCACAGAGGGAGCCATACAATGAATGGACACTAG
>AY314061/B/CA/1996/WC10C_10
ATGGAAAACAGATGGCAGGTGATGATTGTGTGGCAAGTAGACAGGATGAGGATTAGA---GCATGGAAAAGCTTAGTAAA
ACACCATATGTATATATCAAGGAAAGCTAAGGGATGGG---TTTATAGACATCACTATGAAAGTACTCATCC---AAGAA
TAAGTTCAAAAGTACACATCCCACTAAG------------GG---------A---TG---CGGA---ACTAGTAATAACA
ACATA---TTGGGGT---CTACATACAGGAGAAAGAGACTGGCATTTGGGT---CAGGGAGTCTCCATAGAATGGAGAAA
AGAGAGATATAGCACACAAGCAGACCCTAACACAGCAGACCAACTAATTCATCTG---CATCACTTT---GATTGTTTTT
CAGAATC---TGCTATAAGAAATGCCCTATTAGGACATAG---AGT---TAGTCC---TAGGTGTGAATATCAAGCA---
GGACATA---ACAAGGTAGGATCTCT---ACAGTACTTGGCACTAGTAGCATT---AACAA---CA---C---C---A--
-AA---------GAAGA---TAAAGCCACCTTTGCCTAGTGTTACGAAACTGACAGAGGATAGATGGAACAAGCCCCAGA
AGACCAAGGGCCACAGAGGGAGCCACACAATGAATGGACACTAG
>AY314062/B/CA/1996/WC10C_11
ATGGAAAACAGATGGCAGGTGATGATTGTGTGGCAAGTAGACAGGATGAGGATTAGA---GCATGGAAAAGCTTAGTAAA
ACACCATATATATATATCAAGGAAAGCTAAGGAATGGT---GTTATAGACACCACTATGAAAGTACTAATCC---AAGAA
TAAGTTCAGAAGTACACATCCCACTAGG------------GG---------A---TG---GGAA---ATTGGTAATCACA
ACATA---TTGGGGT---CTACATACAGGAGAAAGAGACTGGCATTTGGGT---CAGGGAGTCTCCATAGAATGGAGAAA
AGAGAGATATAGTACACAAGTAGACCCTAACACAGCAGACCAACTAATTCATCTG---CATCACTTT---GATTGTTTTT
CAGAATC---TGCTATAAGAAATGCCCTATTAGGACATAG---AGT---TAGTCC---TAGGTGTGAATATCAAGCA---
GGACATA---ACAAGGTAGGATCTCT---ACAGTACTTGGCACTAGTAGCATT---AACAA---CA---C---C---A--
-AA---------GAAGA---TAAAGCCACCTTTGCCTAGTGTTACGAAACTGACAGAAGATAGATGGAACAAGCCCCAGA
AGACCAAGGGCCACAGAGGGAGCCATACAATGAATGGACACTAG
>AY314063/B/CA/1996/WC10C_12
ATGGAAAACAGATGGCAGGTGATGATTGTGTGGCAAGTAGACAGGATGAGGATTAGA---GCATGGAAAAGCTTAGTAAA
ACACCATATGTATATATCAAAGAAAGCTAAGGGATGGT---GTTATAGACATCACTATGAAAGTACTAATCC---AAGAA
TAAGTTCAGAAGTACACATCCCACTAGG------------AG---------A---TG---CAAA---ATTGGTAGTAGCA
ACATA---TTGGGGT---CTACATACAGGAGAAAGAGACTGGCATTTGGGT---CAGGGAGTCTCCATAGAATGGAGAAA
AGAGAGATATAGCACACAAGTAGACCCTAACACAGCAGACCAACTAATTCATCTG---CATCACTTT---GATTGTTTTT
CAGAATC---TGCTATAAGAAATGCCCTATTAGGACATAG---AGT---TAGTCC---TAGGTGTGAATATCAAGCA---
GGACATA---ACAAGGTAGGATCTCT---ACAGTACTTGGCACTAGTAGCATT---AACAA---CA---C---C---A--
-AA---------GAAGA---TAAAGCCACCTTTGCCTAGTGTTACGAAACTGACAGAGGATAGATGGAACAAGCCCCAGA
AGACCAAGGGCCACAGAGGGAGCCATACAATGAATGGACACTGG
>AY331282/B/US/1997/1001_07
ATGGAAAACAGATGGCAGGTGATGATTGTGTGGCAAGTAGACAGGATGAGGATTAGA---ACATGGAAAAGTTTAGTGAA
ACATCATATGTATATTTCAGGGAAAGCTAGGGGATGGT---GTTATAGACATCACTATGAAAGCACTCATCC---AAGAA
TAAGTTCAGAAGTACACATCCCACTAGG------------GG---------A---AG---CTAG---GTTGGTAATAATA
ACATA---TTGGGGT---CTGCATACAGGAGAAAGAGAATGGCATTTGGGA---CAGGGAGTATCCATAGAATGGAGGAA
AGGGAAATATAGCACACAAGTAGACCCCAACTTAGCAGACCAACTAATTCATCTG---TATTACTTT---GATTGTTTTT
CAGAATC---TGCTATAAGAAATGCAATATTAGGAAATAG---AGT---TAGTCC---TAGGTGTGAATATCAAGCA---
GGACATA---ACAAGGTAGGATCCCT---ACAATACTTGGCACTAACAGCACT---AATAA---CA---C---C---A--
-AG---------AAAGA---TAAAGCCACCTTTGCCTAGTGTTACGAAACTGACAGAGGATAGATGGAACAAGCCCCGGA
AGACCAAGGGCCACAGAGGGAGCCATACAATGAATGGACACTAG
>AY331283/B/US/1997/1001_09
ATGGAAAACAGATGGCAGGTGATGATTGTGTGGCAAGTAGACAGGATGAGGATTAGA---ACATGGAAAAGTTTAGTGAA
ACATCATATGTATATTTCAGGGAAAGCTAGGGGATGGT---GTTATAGACATCACTATGAAAGCACTCATCC---AAGAA
TAAGTTCAGAAGTACACATCCCACTAGG------------GG---------A---AG---CTAG---GTTGGTAATAATA
ACATA---TTGGGGT---CTGCATACAGGAGAAAGAGAATGGCATTTGGGA---CAGGGAGTATCCATAGAATGGAGGAA
AGGGAAATATAGCACACAAGTAGACCCCAACTTAGCAGACCAACTAATTCATCTG---TATTACTTT---GATTGTTTTT
CAGAATC---TGCTATAAGAAATGCAATATTAGGAAATAG---AGT---TAGTCC---TAGGTGTGAATATCAAGCA---
GGACATA---ACAAGGTAGGATCCCT---ACAATACTTGGCACTAACAGCACT---AATAA---CA---C---C---A--
-AG---------AAAGA---TAAAGCCACCTTTGCCTAGTGTTACGAAACTGACAGAGGATAGATGGAACAAGCCCCGGA
AGACCAAGGGCCACAGAGGGAGCCATACAATGAATGGACACTAG
>AY331284/B/US/1997/1006_08
ATGGAAAACAGATGGCAGGTGATGATTGTGTGGCAAGTAGACAGGATGAGGATTAGA---ACATGGAAAAGTTTAGTAAA
ACATCATATACATGTTTCAAAGAAAGCTAAGGGATGGC---TTTATAGACATCACTATGAAAGTCCTCATCC---AAGAA
TAAGTTCAGAAGTACACATCCCACTAGG------------GG---------G---TG---CTAA---ATTGGTAATAACA
ACATA---TTGGGGT---CTGCATACAGGAGAAAGAGACTGGCACTTGGGT---CAGGGTGTCTCCATAGAATGGAGGAA
AAGGAGATATAGCACACAAGTAGACCCTAACCAAGCAGACCAACTAATTCACCTG---TACTATTTT---GATTGTTTTT
CAGAATC---TGCTATAAGAAATGCCCTATTAGGACATAG---AGT---TAGTCC---TAGTTGTGAATATCAAGCA---
GGACATA---ACAAGGTAGGATCTCT---ACAGTACTTGGCACTAGCAGCCTT---AATAC---CA---C---C---A--
-AG---------AAGGA---CAAAGCCACCTTTGCCTAGTGTTACAAAACTGACAGAGGATAGATGGAACAAGCCCCAGA
AAACCAAGGGCCACAGAGAGAGCCATACAATGAATGGACACTAG
>AY331285/B/US/1997/1012_08
ATGGAAAACAGATGGCAGGTGATGATTGTGTGGCAAGTAGACAGGATGAGGATTAGA---ACATGGAAAAGTTTAGTAAA
ACACCATATGTATACTTCAAAGAAAGCTAAAGGATGGT---TTTATAGACATCACTATGAAAGCACTCATCC---AAGAA
TAAGTTCAGAAGTACACATCCCACTAGG------------GG---------A---TG---CTAG---ATTGGTAGTAACA
ACATA---TTGGGGT---CTGCATACAGGAGAAAGAGACTGGCATTTGGGT---CAAGGAGTCTCCATAGAATGGAGGAA
AAAGAGATATAGCACACAAGTAGACCCTGACCTAGCAGACCAACTAATTCATCTG---TATTACTTT---GATTGTTTTT
CAGAATC---TGCTATAAGAAATGCCATATTAGGACATAG---AGT---TAGTCC---TAGGTGTGAATATCAAGCA---
GGACATA---ACAAGGTAGGATCTCT---ACAGTACTTGGCACTAGTAGCATT---AATAA---AA---C---C---A--
-AA---------GAAGA---CAAAGCCACCTTTGCCTAGTGTTAAGAAATTAACAGAGGATAGATGGAACAAGCCCCAGA
AGACCAAGGGCCACAGAGGGAGCCATACAATGAATGGACACTAG
>AY331286/B/US/1997/1012_11
ATGGAAAACAGATGGCAGGTGATGATTGTGTGGCAAGTAGACAGGATGAGGATTAGA---ACATGGAAAAGTTTAGTAAA
ACACCATATGTATACTTCAAAGAAAGCTAAAGGATGGT---TTTATAGACATCACTATGAAAGCACTCATCC---AAGAA
TAAGTTCAGAAGTACACATCCCACTAGG------------GG---------A---TG---CTAG---ATTGGTAGTAACA
ACATA---TTGGGGT---CTGCATACAGGAGAAAGAGACTGGCATTTGGGT---CAAGGAGTCTCCATAGAATGGAGGAA
AAAGAGATATAGCACACAAGTAGACCCTGACCTAGCAGACCAACTAATTCATCTG---TATTACTTT---GATTGTTTTT
CAGAATC---TGCTATAAGAAATGCCATATTAGGACATAG---AGT---TAGTCC---TAGGTGTGAATATCAAGCA---
GGACATA---ACAAGGTAGGATCTCT---ACAGTACTTGGCACTAGTAGCATT---AATAA---AA---C---C---A--
-AA---------GAAGA---CAAAGCCACCTTTGCCTAGTGTTAAGAAATTAACAGAGGATAGATGGAACAAGCCCCAGA
AGACCAAGGGCCACAGAGGGAGCCATACAATGAATGGACACTAG
>AY331287/B/US/1997/1013_03
ATGGAAAACAGATGGCAGGTGATGATTGTGTGGCAAGTAGACCGGATGAGGATTAGA---GCATGGAAAAGCTTAGTAAA
ACACCATATGTATATTTCAAAGAAAGCTAAGGGATGGT---TCTATAGACATCACTATGAAAGCACTCATCC---AAGAA
TAAGTTCAGAAGTACACATCCCGCTGGG------------GG---------A---TG---CTGA---ATTGGTAGTAACA
ACATA---CTGGGGA---CTGCATACAGGAGAAAGAGACTGGCATTTGGGT---CAGGGAGTTTCCATAGAATGGAGGAA
AAAGAGATATAGCACACAAATAGACCCTGACCTAGCAGACCAACTAATTCATCTG---TATTACTTT---GATTGTTTTT
CAGAATC---TGCTATAAGAAATGCCATATTAGGACATAT---AGT---TAGTCC---TAGTTGTGAATATCAAGCA---
GGACATA---ACAAGGTAGGATCTCT---ACAGTACTTGGCACTAACAGCATT---AATAA---CA---C---C---A--
-AA---------AAAGG---GAAAGCCACCTTTGCCTAGTGTTAAGAAACTGACAGAGGATAGATGGAACAAGCCCCAGA
AGACCAAGGGCCACAGAGGGAACCATACAATGAATGGACACTAG
>AY331288/B/US/1997/1013_07
ATGGAAAACAGATGGCAGGTGATGATTGTGTGGCAAGTAGACCGGATGAGGATTAGW---GCATGGAAAAGCTTAGTAAA
AYACCATATGTATATTTCAAAGAAAGCTAAGGGATGGT---TCTATAGACATCACTATGAAAGCACTCATCC---AAGAA
TAAGTTCAGAAGTACACATCCCGCTGGG------------GG---------A---TG---CTGA---ATTGGTAGTAACA
ACATA---CTGGGGA---CTGCATACAGGAGAAAGAGACTGGCATTTGGGT---CAGGGAGTTTCCATAGAATGGAGGAA
AAAGAGATATAGCACACAARTAGACCCTGACCTAGCAGACCAACTAATTCATCTG---TATTACTTT---GATTGTTTTT
CAGAATC---TGCTATAAGAAATGCCATATTAGGACATAT---AGT---TAGTCC---TAGTTGTGAATATCAAGCA---
GGACATA---ACAAGGTAGGATCTCT---ACAGTACTTGGCACTAACAGCATT---AATAA---CA---C---C---A--
-AA---------AAAGG---GAAAGCCACCTTTGCCTAGTGTTAAGAAACTGACAGAGGATAGATGGAACAAGCCCCAGA
AGACCAAGGGCCACAGAGGGAACCATACAATGAATGGACACTAG
>AY331289/B/US/1997/1018_06
ATGGAAAACAGATGGCAGGTGATGATTGTGTGGCAAGTAGACAGGATGAGGATTAGC---ACATGGAAAAGTTTAGTAAA
GTACCATATGCATATTTCAAGGAAAGCTAAAGGATGGT---TGTATAGACATCACTATGAGAGCAATCATCC---AAGAA
TAAGCTCAGAAGTACACATCCCACTAGG------------GG---------A---TG---CTAG---ATTGGTAATAACA
ACATA---TTGGGGT---CTGCTTACAGGAGAAAGAGACTGGCATTTGGGT---CAGGGAGTCGCCATAGAATGGAGGAA
AAAGAGATATAACACACAAGTAGACCCTAACCTAGCAGACCAACTAATTCATCTG---TATTATTTT---GATTGTTTTT
CAGAATC---TGCTATAAGACATGCCATATTAGGACGTAT---AGT---TAGTCC---TAGTTGCGAATACCCAACA---
GGGCATA---ACAAGGTAGGATCCCT---TCAGTACTTGGCACTAACAGCATT---AATAA---CA---C---C---A--
-AA---------AAAGA---GAAAGCCACCTTTGCCTAGTGTTGCAAAACTGACAGAGGATAGATGGAACAAGCCCCGGA
AGACCAAGGGCCACAGAGGGAACCATACAATGAGTGGACACTAG
>AY331290/B/US/1997/1018_10
ATGGAAAACAGATGGCAGGTGATGATTGTGTGGCAAGTAGACAGGATGAGGATTAGC---ACATGGAAAAGTTTAGTAAA
GTACCATATGCATATTTCAAGGAAAGCTAAAGGATGGT---TGTATAGACATCACTATGAGAGCAATCATCC---AAGAA
TAAGCTCAGAAGTACACATCCCACTAGG------------GG---------A---TG---CTAG---ATTGGTAATAACA
ACATA---TTGGGGT---CTGCTTACAGGAGAAAGAGACTGGCATTTGGGT---CAGGGAGTCGCCATAGAATGGAGGAA
AAAGAGATATAACACACAAGTAGACCCTAACCTAGCAGACCAACTAATTCATCTG---TATTATTTT---GATTGTTTTT
CAGAATC---TGCTATAAGACATGCCATATTAGGACGTAT---AGT---TAGTCC---TAGTTGCGAATACCCAACA---
GGGCATA---ACAAGGTAGGATCCCT---TCAGTACTTGGCACTAACAGCATT---AATAA---CA---C---C---A--
-AA---------AAAGA---GAAAGCCACCTTTGCCTAGTGTTGCAAAACTGACAGAGGATAGATGGAACAAGCCCCGGA
AGACCAAGGGCCACAGAGGGAACCATACAATGAGTGGACACTAG
>AY331291/B/US/1996/1027_05
ATGGAAAACAGATGGCAGGTGATGATTGTGTGGCAAGTAGACAGGATGAGGATTAGG---ACATGGAAAAGTTTAGTAAA
ACACCATATGTATATATCAAAGAAAGCTAAAGGATGGT---TTTATAGACATCACTATGAAAGCCCTCATCC---AAGAA
TAAGTTCAGAAGTACACATCCCACTAGG------------GG---------A---TG---CGAA---ATTGGTAATAACA
ACATA---TTGGGGT---CTGCATACAGGAGAAAGAGACTGGCATTTGGGT---CAGGGAGTCTCCATAGAATGGAAGAA
AAGGAGATATAGCACACAAGTAGACCCTGGCCTAGCAGACCAACTAATTCATCTG---TATTACTTT---GATTGTTTTT
CAGAATC---TGCTATAAGAAAAGCCCTATTAGGACATAT---AGT---TAGTCC---TAGTTGTGAATATCAAGCA---
GGACATA---ACAAGGTAGGATCTCT---ACAGTACTTGGCACTAGCAGCATT---AACAA---CA---C---C---A--
-AA---------AAGGA---GAAAGCCACCTTTGCCTAGTGTTGCGAAACTGACAGAGGATAGATGGAACAAGCCCCAGA
AGACCAAGGGCCACAGAGGGAACCATACAATGAATGGGCACTAG
>AY331292/B/US/1996/1057_01
ATGGAAAACAGATGGCAGGTGATGATTGTGTGGCAAGTAGACAGGATGAGGATTAAC---ACATGGAAAAGTTTAGTAAA
ATACCATATGTATAGATCAAAGAAAGCTAGGGGATGGT---TTTATAGACATCATTATGACAGCACTCATCC---AAAAA
TAAGTTCAGAAGTACACATTCCACTAGG------------GA---------A---TG---CGAG---ATTGGTAATAACA
ACATA---TTGGGGT---CTGCATACAGGAGAAAGAGACTGGCATTTGGGT---CAGGGAGTCTCCATAGAATGGAGGGA
AAGGAAATATAGAACACAAGTAACCCCTGACCTAGCAGACCGACTAATTCATCTG---TATTACTTT---GATTGTTTTT
CAGAATC---TGCTATAAGAAAGGCCATATTAGGACATAT---AGT---TAGTCC---TAGTTGTGAATATCAAGCA---
GGACATA---ACAAGGTAGGATCTCT---ACAGTACTTGGCACTAGCAGCATT---AATAA---CA---C---C---A--
-AA---------AAAGA---TAAAGCCACCTTTACCTAGTGTTACAAAACTGACAGAGGATAGATGGAACAAGCCCCAGA
AGACCAAGGGCCACAGAGAGAGCCATACAATGAATGGACACTAG
>AY331293/B/US/1996/1057_09
ATGGAAAACAGATGGCAGGTGATGATTGTGTGGCAAGTAGACAGGATGAGGATTAAC---ACATGGAAAAGTTTAGTAAA
ATACCATATGTATAGATCAAAGAAAGCTAGGGGATGGT---TTTATAGACATCATTATGACAGCACTCATCC---AAAAA
TAAGTTCAGAAGTACACATTCCACTAGG------------GA---------A---TG---CGAG---ATTGGTAATAACA
ACATA---TTGGGGT---CTGCATACAGGAGAAAGAGACTGGCATTTGGGT---CAGGGAGTCTCCATAGAATGGAGGGA
AAGGAAATATAGAACACAAGTAACCCCTGACCTAGCAGACCGACTAATTCATCTG---TATTACTTT---GATTGTTTTT
CAGAATC---TGCTATAAGAAAGGCCATATTAGGACATAT---AGT---TAGTCC---TAGTTGTGAATATCAAGCA---
GGACATA---ACAAGGTAGGATCTCT---ACAGTACTTGGCACTAGCAGCATT---AATAA---CA---C---C---A--
-AA---------AAAGA---TAAAGCCACCTTTACCTAGTGTTACAAAACTGACAGAGGATAGATGGAACAAGCCCCAGA
AGACCAAGGGCCACAGAGAGAGCCATACAATGAATGGACACTAG
>AY331294/B/US/1998/1058_08
ATGGAAAACAGATGGCAGGTGATGATTGTATGGCAAGTAGACAGGATGAGGATTAGA---ACATGGAAAAGTTTAGTGAA
ACACCATATGTATATATCAAGGAAAGCTAAGGACTGGT---TTTATAGACATCACTATGAAAGCACTCATCC---AAAAA
TAAGTTCAGAAGTACACATCCCACTAGA------------GG---------A---TG---CTGA---ATTGGTAGTAACA
ACATA---TTGGGGT---CTGCATACAGGAGAAAGAGAATGGCATTTGGGT---CAGGGAGTCTCCATAGAATGGAGGAA
AAAGAGATATAGCACACAAGTAGACCCTGACCTAGCAGACCAACTAATTCATCTG---TATTACTTT---GAATGTTTTT
CAGACTC---TGCCATAAGAAATGCCCTGTTAGGACATAG---AAT---TAGACA---TAGGTGTGAATATCAAGCA---
GGACATA---ACAAGGTAGGATCTTT---ACAGTACTTGGCACTAACAGCATT---AATCA---AA---C---C---A--
-AA---------AAGGA---GAAAGCCACCTTTGCCTAGTGTTGCGAAACTGACGGAGGACAGATGGAACAAGTCCCAGC
AGACCAAGGGCCACAGAGGGAGCCATACAATGAATGGACACTAG
>AY331295/B/US/1998/1058_11
ATGGAAAACAGATGGCAGGTGATGATTGTATGGCAAGTAGACAGGATGAGGATTAGA---ACATGGAAAAGTTTAGTGAA
ACACCATATGTATATATCAAGGAAAGCTAAGGACTGGT---TTTATAGACATCACTATGAAAGCACTCATCC---AAAAA
TAAGTTCAGAAGTACACATCCCACTAGA------------GG---------A---TG---CTGA---ATTGGTAGTAACA
ACATA---TTGGGGT---CTGCATACAGGAGAAAGAGAATGGCATTTGGGT---CAGGGAGTCTCCATAGAATGGAGGAA
AAAGAGATATAGCACACAAGTAGACCCTGACCTAGCAGACCAACTAATTCATCTG---TATTACTTT---GAATGTTTTT
CAGACTC---TGCCATAAGAAATGCCCTGTTAGGACATAG---AAT---TAGACA---TAGGTGTGAATATCAAGCA---
GGACATA---ACAAGGTAGGATCTTT---ACAGTACTTGGCACTAACAGCATT---AATAA---AA---C---C---A--
-AA---------AAGGA---GAAAGCCACCTTTGCCTAGTGTTGCGAAACTGACGGAGGACAGATGGAACAAGTCCCAGC
AGACCAAGGGCCACAGAGGGAGCCATACAATGAATGGACACTAG
>AY331296/B/US/1999/PRB959_03
ATGGAAAACAGATGGCAGGTGATGATTGTGTGGCAAGTAGACAGGATGAGGATTAGA---GCATGGAAAAGTTTAGTAAA
ACACCATATGTATGTCTCAAAGAAAGCTAAGGGATGGT---TTTATAGACATCACTATGAAAGCAGGCATCC---AAGAA
TAAGCTCAGAAGTACACATCCCACTAGG------------GG---------A---TG---CTAA---ATTGGTAATAGCA
ACATA---TTGGGGT---CTGCATACAGGAGAAAGAGACTGGCATTTGGGT---CAGGGAGTCTCCATAGAATGGAGGAA
AAGGAGATATAGCACACAAGTAGACCCCAACCTAGCAGACCAACTAATTCATATG---TATTACTTT---GATTGTTTTT
CAGAATC---TGCTATAAGACATGCCATATTAGGACATAG---AGT---TAGTCC---TAGTTGTGAATATCAAGCA---
GGACATA---ACAAGGTAGGATCTCT---ACAGTACTTGGCACTAACAGCATT---AGTAA---CA---C---C---A--
-AA---------AAAGA---CAAAGCCACCATTACCTAGTGTTACGAAACTAACAGAGGATAGATGGAACGAGCCCCAGA
AAACCAAGGGCCACAGAGGGAGCCATACAATGAATGGACACTAG
>AY331297/B/US/1999/PRB959_05
ATGGAAAACAGATGGCAGGTGATGATTGTGTGGCAAGTAGACAGGATGAGGATTAGA---GCATGGAAAAGTTTAGTAAA
ACACCATATGTATGTCTCAAAGAAAGCTAAGGGATGGT---TTTATAGACATCACTATGAAAGCAGGCATCC---AAGAA
TAAGCTCAGAAGTACACATCCCACTAGG------------GG---------A---TG---CTAA---ATTGGTAATAGCA
ACATA---TTGGGGT---CTGCATACAGGAGAAAGAGACTGGCATTTGGGT---CAGGGAGTCTCCATAGAATGGAGGAA
AAGGAGATATAGCACACAAGTAGACCCCAACCTAGCAGACCAACTAATTCATATG---TATTACTTT---GATTGTTTTT
CAGAATC---TGCTATAAGACATGCCATATTAGGACATAG---AGT---TAGTCC---TAGTTGTGAATATCAAGCA---
GGACATA---ACAAGGTAGGATCTCT---ACAGTACTTGGCACTAACAGCATT---AGTAA---CA---C---C---A--
-AA---------AAAGA---CAAAGCCACCATTACCTAGTGTTACGAAACTAACAGAGGATAGATGGAACGAGCCCCAGA
AAACCAAGGGCCACAGAGGGAGCCATACAATGAATGGACACTAG
>AY332236/B/US/1997/1006_10
ATGGAAAACAGATGGCAGGTGATGATTGTGTGGCAAGTAGACAGGATGAGGATTAGA---ACATGGAAAAGTTTAGTAAA
ACATCATATACATGTTTCAAAGAAAGCTAAGGGATGGC---TTTATAGACATCACTATGAAAGTCCTCATCC---AAGAA
TAAGTTCAGAAGTACACATCCCACTAGG------------GG---------G---TG---CTAA---ATTGGTAATAACA
ACATA---TTGGGGT---CTGCATACAGGAGAAAGAGACTGGCACTTGGGT---CAGGGTGTCTCCATAGAATGGAGGAA
AAGGAGATATAGCACACAAGTAGACCCTAACCAAGCAGACCAACTAATTCACCTG---TACTATTTT---GATTGTTTTT
CAGAATC---TGCTATAAGAAATGCCCTATTAGGACATAG---AGT---TAGTCC---TAGTTGTGAATATCAAGCA---
GGACATA---ACAAGGTAGGATCTCT---ACAGTACTTGGCACTAGCAGCCTT---AATAC---CA---C---C---A--
-AG---------AAGGA---CAAAGCCACCTTTGCCTAGTGTTACAAAACTGACAGAGGATAGATGGAACAAGCCCCAGA
AAACCAAGGGCCACAGAGAGAGCCATACAATGAATGGACACTAG
>AY332237/B/US/1996/1027_03
ATGGAAAACAGATGGCAGGTGATGATTGTGTGGCAAGTAGACAGGATGAGGATTAGG---ACATGGAAAAGTTTAGTAAA
ACACCATATGTATATATCAAAGAAAGCTAAAGGATGGT---TTTATAGACATCACTATGAAAGCCCTCATCC---AAGAA
TAAGTTCAGAAGTACACATCCCACTAGG------------GG---------A---TG---CGAA---ATTGGTAATAACA
ACATA---TTGGGGT---CTGCATACAGGAGAAAGAGACTGGCATTTGGGT---CAGGGAGTCTCCATAGAATGGAAGAA
AAGGAGATATAGCACACAAGTAGACCCTGGCCTAGCAGACCAACTAATTCATCTG---TATTACTTT---GATTGTTTTT
CAGAATC---TGCTATAAGAAAAGCCCTATTAGGACATAT---AGT---TAGTCC---TAGTTGTGAATATCAAGCA---
GGACATA---ACAAGGTAGGATCTCT---ACAGTACTTGGCACTAGCAGCATT---AACAA---CA---C---C---A--
-AA---------AAGGA---GAAAGCCACCTTTGCCTAGTGTTGCGAAACTGACAGAGGATAGATGGAACAAGCCCCAGA
AGACCAAGGGCCACAGAGGGAACCATACAATGAATGGGCACTAG
>AY352275/B/US/1984/SF33
ATGGAAAACAGATGGCAGGTGATGATTGTGTGGCAAGTAGACAGGATGAGGATTAGA---ACATGGAAAAGTTTAGTAAA
ATACCATATGTATAATTCAGGGAAAACTAAGAAATGGT---TTTATAGACATCACTATGAAAGCACGCATCC---AAGAA
TAAGCTCAGAAGTACACATCCCAGTAGG------------GG---------A---AG---CTAC---ATTGGTAATAACA
ACATA---TTGGGGT---CTGCATACAGGAGAAAGAGACTGGCATTTGGGC---CAGGGAGTCTCCATAGAATGGAGGAA
AAGGAAATATAGCACACAAGTAGACCCTGGTCTAGCAGACCAACTAATTCATCTG---TATTATTTT---GATTGTTTTT
CAGAATC---TGCTATAAGAAATGCCATATTAGGACATAT---AGT---TAGTCC---TAGGTGTGAATATCAAACA---
GGACATA---ACAAGGTAGGATCTCT---ACAATACTTGGCACTAGCAGCACT---AATAA---AA---C---C---A--
-AA---------AAGGA---TGAAGCCACCTTTGCCTAGTGTTGCGAAACTAACAGAAGACAGATGGAACAAGCCCCAGA
GAACCAAGGGCCACAGAGGGAGCCATACAATGAATGGACACTAG
>AY423381/B/NL/1999/671_99T12
ATGGAAAACAGATGGCAGGTGATGATTGTGTGGCAAGTAGACAGGATGAGGATTAGA---ACATGGAAAAGTTTAGTAAA
ACACCATATGTATAGGTCAGGGAAAGCTAAAAAATGGT---TTTATAGACATCACTATGAAAGTACTCATCC---AAGGA
TAAGTTCAGAAGTACACATCCCACTAGG------------GG---------A---TG---CTAA---ATTAGTAATAACA
ACATA---TTGGGGT---CTGCATACAGGAGAAAGAGACTGGCATTTGGGT---CAGGGAGTCTCCATAGAATGGAGGGA
AAGGAGATATACCACACAAGTAGACCCTGACCTAGCAGACCAACTAATTCATGTG---TATTATTTT---GATTGTTTTT
CAGAATC---TGCTATAAGAAATGCCATATTAGGACGTTT---AGT---TAGCCC---TAGGTGTGAATATCAAGCA---
GGACATA---ACAAGGTAGGGTCTCT---ACAGTACTTGGCACTAGCAGTATT---AATAA---CA---C---C---A--
-AA---------AAAGA---TAAAGCCACCTTTGCCTAGTGTTAGGAAACTGACAGAGGATAGATGGAACAAGCCCCGGA
AGACCAAGGGCCACAGAGAGAGCCATACAATGCATGGACACTAG
>AY423382/B/NL/2000/671_00T93
ATGGAAAACAGATGGCAGGTGATGATTGTGTGGCAAGTAGACAGGATGAGGATTAGA---ACATGGAAAAGTTTAGTAAA
ACACCATATGTATAGGTCAGGGAAAGCTAAAAAATGGT---TTTATAGACATCACTATGAAAGTACTCATCC---AAGGA
TAAGTTCAGAAGTACACATCCCACTAGG------------GG---------A---TG---CTAA---ATTAGTAATAACA
ACATA---TTGGGGT---CTGCATACAGGAGAAAGAGACTGGCATTTGGGT---CAGGGAGTCTCCATAGAATGGAGGGA
AAGGAGATATACCACACAAGTAGACCCTGACCTAGCAGACCAACTAATTCATGTG---TATTATTTT---GATTGTTTTT
CAGAATC---TGCTATAAGAAATGCCATATTAGGACGTTT---AGT---TAGCCC---TAGGTGTGAATATCAAGCA---
GGACATA---ACAAGGTAGGGTCTCT---ACAGTACTTGGCACTAGCAGTATT---AATAA---CA---C---C---A--
-AA---------AAAGA---TAAAGCCACCTTTGCCTAGTGTTAGGAAACTGACAGAGGATAGATGGAACAAGCCCCGGA
AGACCAAGGGCCACAGAGAGAGCCATACAATGCATGGACACTAG
>AY423383/B/NL/2000/671_00T162
ATGGAAAACAGATGGCAGGTGATGATTGTGTGGCAAGTAGACAGGATGAGGATTAGA---ACATGGAAAAGTTTAGTAAA
ACACCATATGTATAGGTCAGGGAAAGCTAAAAAATGGT---TTTATAGACATCACTATGAAAGTACTCATCC---AAGAA
TAAGTTCAGAAGTACACATCCCACTAGG------------GG---------A---TG---CTAA---ATTAGTAATAATA
ACATA---TTGGGGT---CTGCATACAGGAGAAAGAGACTGGCATTTGGGT---CAGGGAGTCTCCATAGAATGGAGGGA
AAGGAGATATACCACACAAGTAGACCCTGACCTAGCAGACCAACTAATTCATGTG---TATTATTTT---GATTGTTTTT
CAGAATC---TGCTATAAGAAATGCCATATTAGGACGTTT---AGT---TAGCCC---TAGGTGTGAATATCAAGCA---
GGACATA---ACAAGGTAGGGTCTCT---ACAGTACTTGGCACTAGCAGTGTT---AATAA---CA---C---C---A--
-AA---------AAAGA---TAAAGCCACCTTTGCCTAGTGTTAGGAAACTGACAGAGGATAGATGGAACAAGCCCCGGA
AGACCAAGGGCCACAGAGAGAGCCATACAATGCATGGACACTAG
>AY423384/B/NL/2000/671_00T167
ATGGAAAACAGATGGCAGGTGATGATTGTGTGGCAAGTAGACAGGATGAGGATTAGA---ACATGGAAAAGTTTAGTAAA
ACACCATATGTATAGGTCAGGGAAGGCTAAAAAATGGT---TTTATAGACATCACTATGAAAGTACTCATCC---AAGGA
TAAGTTCAGAAGTACACATCCCACTAGG------------GG---------A---TG---CTAA---ATTAGTAATAACA
ACATA---TTGGGGT---CTGCATACAGGAGAAAGAGACTGGCATTTGGGT---CAGGGAGTCTCCATAGAATGGAGGGA
AAGGAGATATACCACACAAGTAGACCCTGACCTAGCAGACCAACTAATTCATGTG---TATTATTTT---GATTGTTTTT
CAGAATC---TGCTATAAGAAATGCCATATTAGGACGTTT---AGT---TAGCCC---TAGGTGTGAATATCAAGCA---
GGACATA---ACAAGGTAGGGTCTCT---ACAGTACTTGGCACTAGCAGTATT---AATAA---CA---C---C---A--
-AA---------AAAGA---TAAAGCCACCTTTGCCTAGTGTTAGGAAACTGACAGAGGATAGATGGAACAAGCCCCGGA
AGACCAAGGGCCACAGAGAGAGCCATACAATGCATGGACACTAG
>AY423385/B/NL/2000/671_00T169
ATGGAAAACAGATGGCAGGTGATGATTGTGTGGCAAGTAGACAGGATGAGGATTAGA---ACATGGAAAAGTTTAGTAAA
ACACCATATGTATAGGTCAGGGAAAGCTAAAAAATGGT---TTTATAGACATCACTATGAAAGTACTCATCC---AAGGA
TAAGTTCAGAAGTACACATCCCACTAGG------------GG---------A---TG---CTAA---ATTAGTAATAACA
ACATA---TTGGGGT---CTGCATACAGGAGAAAGAGACTGGCATTTGGGT---CAGGGAGTCTCCATAGAATGGAGGGA
AAGGAGATATACCACACAAGTAGACCCTGACCTAGCAGACCAACTAATTCATGTG---TATTATTTT---GATTGTTTTT
CAGAATC---TGCTATAAGAAATGCCATATTAGGACGTTT---AGT---TAGCCC---TAGGTGTGAATATCAAGCA---
GGACATA---ACAAGGTAGGGTCTCT---ACAGTACTTGGCACTAGCAGTATT---AATAA---CA---C---C---A--
-AA---------AAAGA---TAAAGCCACCTTTGCCTAGTGTTAGGAAACTGACAGAGGATAGATGGAACAAGCCCCGGA
AGACCAAGGGCCACAGAGAGAGCCATACAATGCATGGACACTAG
>AY423386/B/NL/2000/671_00T103
ATGGAAAACAGATGGCAGGTGATGGTTGTGTGGCAAGTAGACAGGATGAGGATTAGA---ACATGGAAAAGTTTAGTAAA
ACACCATATGTATAGGTCAGGGAAAGCTAAAAAATGGT---TTTATAGACATCACTATGAAAGTACTCATCC---AAGGA
TAAGTTCAGAAGTACACATCCCACTAGG------------GG---------A---TG---CTAA---ATTAGTAATAACA
ACATA---TTGGGGT---CTGCATACAGGAGAAAGAGACTGGCATTTGGGT---CAGGGAGTCTCCATAGAATGGAGGGA
AAGGAGATATACCACACAAGTAGACCCTGACCTAGCAGACCAACTAATTCATGTG---TATTATTTT---GATTGTTTTT
CAGAATC---TGCTATAAGAAATGCCATATTAGGACGTTT---AGT---TAGACC---TAGGTGTGAATATCAAGCA---
GGACATA---ACAAGGTAGGGTCTCT---ACAGTACTTGGCACTAGCAGTATT---AATAA---CA---C---C---A--
-AA---------AAAGA---TAAAGCCACCTTTGCCTAGTGTTAGGAAACTGACAGAGGATAGATGGAACAAGCCCCGGA
AGACCAAGGGCCACAGAGAGAGCCATACAATGCATGGACACTAG
>AY423387/B/NL/2000/671_00T36
ATGGAAAACAGATGGCAGGTGATGATTGTGTGGCAAGTAGACAGGATGAGGATTAGA---ACATGGAAAAGTTTAGTAAA
ATACCATATGTATAGGTCAGGGAAAGCTAAAAAATGGT---TTTATAGACATCACTATGAAAGTACTCATCC---AAGGA
TAAGTTCAGAAGTACACATCCCACTAGG------------GG---------A---GG---CTAA---ATTAGTAATAACA
ACATA---TTGGGGT---CTGCATACAGGAGAAAGAGACTGGCATTTGGGT---CAGGGAGTCTCCATAGAATGGAGGGA
AAGGAGATATACCACACAAGTAGACCCTGACCTAGCAGACCAACTAATTCATGTG---TATTATTTT---GATTGTTTTT
CAGAATC---TGCTATAAGAAATGCCATATTAGGACGTTT---AGT---TAGCCC---TAGGTGTGAATATCAAGCA---
GGACATA---ACAAGGTAGGGTCTCT---ACAGTACTTGGCACTAGCAGTATT---AATAA---CA---C---C---A--
-AA---------AAAGA---TAAAGCCACCTTTGCCTAGTGTTAGGAAACTGACAGAGGATAGATGGAACAAGCCCCGGA
AGACCAAGGGCCACAGAGAGAGCCATACAATGCATGGACACTAG
>AY560107/B/US/1998/98USHVTN1925c1
ATGGAAAACAGATGGCAGGTGATGATTGTGTGGCAAGTAGACAGGATGAGGATTAAA---ACATGGAAAAGTCTAGTAAA
ACACCATAAGTATATTTCAAAGAAAACTAAGGGATGGA---TTTATAAACATCACTATGAAAACCCTCATCC---AAGAA
TAAGTTCAGAAATACACATTCCACTAGG------------GG---------A---TG---CTAG---ATTGGTCATAACA
ACATA---CTGGGGT---CTGCATACAGGAGAAAGAGACTGGCATTTGGGT---CAGGGAGTCTCCATAGAATGGAGGAA
AGAGAGATATAGCACACAAGTAGACCCTGGCCTAGCAGACCAACTAATTCACTTG---TATTACTTT---GATTGTTTTT
CAGAATC---TGCTATAAGAAATGCCATATTAGGACATAT---AGT---TAGTCC---TAGTTGTGAATATCAAGCA---
GGACATA---AAAAGGTAGGATCTCT---ACAGTACTTGGCACTAGCAGCATT---AATAA---CA---C---C---A--
-AG---------AAAGA---TAAAGCCACCTCTGCCTAGTATTACGAAGCTGACAGAGGATAGATGGAACAAGCCCCAGA
AGACCAAGGGCCACAGAGGGAGCCAAACAATGAATGGACACTAG
>AY560108/B/US/1998/98USHVTN3605c9
ATGGAAAACAGATGGCAGGTGATGATTGTATGGCAGGTAGACAGGATGAGGATTAAA---GCATGGAAAAGT-TAGTAAA
ACACCATATGTATGTTTCAAGAAAAGCTAAGGGATGGA---TTTATAAACATCACTATGAAAGCATTAATCC---AAGAA
TAAGCTCAGAAGTACACATCCCACTAGG------------GG---------A---TG---CTAG---ATTAGTAATAACA
ACATA---TTGGGGT---CTGCATACAGGAGAAAGAGACTGGCATTTGGGT---CAGGGAGTCTCCATAGAATGGAGGAA
AAAGAGATATAGCACACAAGTAGACCCTGACCTAGCAGACCAACTAATTCATCTG---TATTACTTT---GATTGTTTTT
CAGAATC---TGCTATAAGAAATGCCATATTAGGACATAT---AGG---TAGTCC---TAGGTGTGAATATCAAGCA---
GGACATA---ACAAGGTAGGATCTCT---ACAGTACTTGGCACTAGTAGCTTT---AATAA---CA---T---C---A--
-AA---------AAAGA---CAAAGCCACCTTTGCCTAGTGTTGCGAAACTAACAGAGGATAGATGGAACAAGCCCCAGA
AGACCAAGGGCCACAGAGGGAGCCATACAATGAATGGACACTAG
>AY560109/B/US/1998/98USHVTN8229c6
ATGGAAAACAGATGGCAGGTGATGATTGTGTGGCAAGTAGACAGGATGAGGATTAGC---ACGTGGAAAAGTCTAGTAAA
GTACCATATGCATATTTCAAAGAAAGCCAAGGGATGGC---TTTATAGACATCACTATGAAAACACTCATCC---AAGAA
TCAGTTCAGAAGTACACATCCCACTAGG------------GG---------A---TG---CTAG---ATTAGTCATAATA
ACATA---TTGGGGT---CTGCATACAGGAGAAAGAGAATGGCATTTGGGT---CAGGGAGTCGCCATAGAATGGAGGAA
AAAGAGATATAGCACACAAGTAGACCCTGGCCTAGCAGACCAACTAATCCATATG---TATTATTTT---GATTGTTTTT
CAGAGTC---TGCTATAAGAAATGCCATATTAGGACGTTT---AGT---TAATCC---TAGGTGTGAATATAGAGCA---
GGACATA---ACAAGGTAGGCTCTCT---ACAATACTTGGCCCTAACAGCATT---AATAA---CA---C---C---A--
-AA---------AAAGA---AAAAGCCACCTTTGCCTAGTGTTAGGAAACTGACAGAGGATAGATGGAACAAGCCCCAGA
AGACCAAGGGCCACAGAGGGAACCATACAATGAATGGACACTAG
>AY560110/B/US/1998/98USHVTN941c1
ATGGAAAACAGATGGCAGGTGATGATTGTGTGGCAAGTAGACAGGATGAGGATTAGA---GCATGGAACAGTTTAGTAAA
ACACCATGTGCATATTTCAAAGAAAGCTAAAGGATGGG---TATATAAACATCATTATGAAAGTATTAATCC---AAGAA
TAAGTTCAGAAGTACACATCCCATTAGG------------GG---------A---AG---CTAA---ATTGGTAATAACA
ACATA---TTGGGGT---CTGCATACAGGAGAAAGAGACTGGCATTTGGGC---CAGGGAGTCTCCATAGAATGGAGGAC
AAGGAGATATAGCACACAAGTAGACCCTAACCTAGCAGACCAACTAATTCACCTG---TATTATTTT---GATTGTTTTT
CAGAATC---TGCTATAAGAAATGCCATATTAGGATATAG---AGT---TAGTCC---TAGGTGTGAATATCAAGCA---
GGACATA---ACAAGGTAGGATCTCT---ACAATACTTGGCACTAGCAGCATT---AATAA---CA---C---C---T--
-AA---------AAAGA---CAAAGCCACCTTTGCCTAGTGTTACGAAGCTGACAGAAGATAGATGGAACAAGCCCCAGA
AGACCAAGGGCCGCAGAGGGAGCCATACAATGAATGGACATTAG
>AY561236/B/CO/2001/PCM001
ATGGAAAACAGATGGCAGGTGATGATTGTGTGGCAAGTAGACAGGATGAGGATTAGA---ACATGGAAGAGTTTAGTGAA
ACACCACATGTATATTTCAAAGAAAGCTAAGGGTTGGT---TTTATAGACATCACTATGAAAGCACTCATCC---AAAAA
TAAGTTCAGAAGTACACATCCCACTAGG------------GG---------A---AA---ATAG---ATTAGTAGTAACA
ACATA---TTGGGGT---CTGCATACAGGAGAAAGAGACTGGCATTTGGGT---CAGGGAGTCTCCATAGAATGGAGGAA
AAGGAGATATAGCACACAAGTAGACCCTGACCTAGCAGACCAACTAATTCATCTG---TATTATTTT---GATTGTTTTT
CAGAATC---TGCTATAAGAAATGCCATATTAGGAAACTT---AGT---TAGGCC---TAGGTGTGAATATCAAGCA---
GGACATA---ACAAGGTAGAATCTCT---ACAGTACTTGGCACTAACAGCATT---AATCA---CA---C---C---A--
-AA---------AAAGA---TAAAGCCACCGTTGCCTAGTGTTAAGAAACTGACAGAGGATAGATGGAACAAGCCCCGGA
AGATCAAGGGCCACAGAGGGAGCCATACAATGAATGGACACTAG
>AY561237/B/CO/2001/PCM013
ATGGAAAACAGATGGCAGGTGATGATTGTGTGGCAAGTGGACAGGATGAGGATTAGA---ACATGGAAAAGTTTAGTAAA
ACACCATATGTATATTTCAAAGAAAGCTAAGAAATGGT---TTTATAGACATCACTATGAAAGCACTCATCC---CAAAA
TAAGTTCAGAGGTACACATCCCACTAGG------------GG---------A---TG---CTGA---ATTGGTAATAACA
ACATA---TTGGGGT---CTGCATACAGGAGAAAGAGACTGGCATTTGGGT---CAGGGAGTTTCCATAGAATGGAGGAA
AAAGAGATATAGTACACAAGTAGACCCTAGCCTAGCAGACCAACTAATTCATATG---TATTACTTT---GATTGTTTTT
CAGAATC---TGCTATAAGAAAAGCCATATTAGGATATAG---AGT---TAGTCC---TAGGTGTGAATATCAAGCA---
GGACATA---GCAAGGTAGGATCCCT---ACAGTACTTGGCACTAGCAGCATT---AATAA---CA---C---C---A--
-AA---------AAAGA---TAAAGCCACCTTTGCCTAGTGTTACGAAGCTGACAGAGGATAGATGGAACAAGCCCCAGA
AGACCACGGGCCACAGAGGGAGCCATTCAATGAATGGACACTAG
>AY561239/B/CO/2001/PCM039
ATGGAAAACAGATGGCAGGTGATGATTGTGTGGCAAGTAGACAGGATGAGGATTAGC---ACATGGAAAAGTTTAGTAAA
ATACCATATGCATGTCTCAAGGAAAGCTAAGAAATGGG---TTTATAGACATCACTATGAACTCACTCATCC---AAGAA
AAGGTTCAGAAGTACACATCCCACTAGG------------GG---------A---------TCA---ATTGGTAATAACA
ACATA---CTGGGGT---CTGCATACAGGAGAAAGAGACTGGCATTTGGGT---CAGGGAGCCTCCATAGAATGGAGGAA
AGGGAAATATAGCACACAAGTAGACCCTGGCCTAGCAGACCAACTAATTCATGTG---CATTACTTT---GATTGTTTTT
CAGAATC---TGCTATAAGAAATGCCATATTAGGACGTAT---AGT---TAGTCC---TAGGTGTGAATATCAAGCA---
GGGCATA---ACAAGGTAGGATCCCT---ACAGTACTTGGCACTAACAGCATT---AGTAA---AA---C---C---A--
-AA---------AAAGA---TAAAGCCACCTTTGCCTAGTGTTGCAAAACTGACAGAGGATAGATGGAACAAGCCCCAGA
AGACCAAGGGCCACAGAGAGAGCCATTCAATGAATGGACACTAG
>AY561240/B/CO/2001/PCM074
ATGGAAAACAGATGGCAGGTGATGATTGTGTGGCAAGTGGACAGGATGAGGATTAGA---ACATGGAAAAGTTTAGTAAA
ACACCATATGTATATTTCAGGGAAAGCTAAAGGATGGG---TTTATAAACATCACTATGAAAGCCATAACCC---AAGAA
TAAGTTCAGAAGTACACATCCCACTAGG------------GG---------A---TG---ATAA---ATTRRTAGTAACA
ACATA---TTGGGGT---CTGCATACAGGAGAAAGAGACTGGCATTTGGGT---CAGGGAGTCTCCATAGAATGGAGGAA
AAAGAGATATAACACACAAGTGGACCCCAACTTAGCAGACCAAATGATTCATCTG---TACTACTTT---GATTGTTTTT
CAGAAAC---TGCTATAAGAAATGCCTTATTAGGACGCAT---AGT---TAGACC---TAGGTGTGAATATCAAGCA---
GGACATA---ACAAGGTAGGATCCCT---ACAATACTTGGCACTAGCAGCATT---GACAA---CA---C---C---T--
-AA---------AAAGA---CAAAGCCACCTTTGCCTAGTGTGACAAAACTGACAGAGGATAGATGGAACAAGCCCCGGA
GGACCAAGGACCACAGAGGGAGCCAGTCAATGAATGGACACTAG
>AY586542/B/CU/1999/Cu19
ATGGAAAACAGATGGCAGGTGATGATTGTGTGGCAAGTAGACAGGATGAGGATTAGA---ACATGGCACAGTTTAGTAAA
ACACCATAAGTATATTTCCAAGAAAGCTGAAAGATGGG---TTTATAAACATCACTATGAAAGCATTAATCC---AAGAA
TAAGTTCAGAAGTACACATTCCACTAGG------------GG---------A---CG---CTAA---ATTAGTAATAATA
ACATA---TTGGGGT---TTGCATACAGGAGAAAAAGATTGGCATCTGGGC---CAGGGAGTCTCCATAGAATGGAAGAA
AGGGAGATATAGCACACAAGTAGACCCTGGCCTAGCAGACCAACTAATTCATCAA---TATTATTTT---GATTGTTTTT
CAGAATC---TGCTATAAGAAATGCCATATTAGGACATAG---AGT---TAGTCC---TAGTTGTGAATATCAAGCA---
GGACACA---GCAAGGTAGGATCTCT---ACAATACTTGGCAATAGCAGCATT---AGCAA---CA---C---C---A--
-AA---------AAGGA---GAAAGCCACCTTTGCCTAGTGTTAGGAAACTGACAGAGGATAGATGGAACAAGCCCCAGA
AGACCAAGGGCCACAGAGGGAGCCACACATTGAATGGACACTAG
>AY586543/B/CU/1999/Cu43
ATGGAAAACAGATGGCAGGTGATGATTGTGTGGCAAGTAGACAGGATGAGGATTAGA---GCATGGAACAGTTTAGTGAA
ACACCATATGTATATTTCCAAGAAAGCTGAAAGATGGG---TTTATAGACATCACTATGAAAGCAGTAATCC---AAGAG
TGAGTTCAGAGGTACACATCCCAGTAGG------------GC---------A---AG---CTAA---ATTGGTAATAACA
ACATA---TTGGGGT---CTGCATACAGGAGAAAAAGACTGGCATTTGGGC---CAGGGAGTCTCCATAGAATGGAGGAC
AAAGAGATATAGCACACAAGTAGACCCTGGCCTAGCAGACCAACTAATTCATCAA---CATTATTTT---GATTGTTTTT
CAGAATC---TGCTATAAGAAATGCCATATTAGGACATAG---AGT---TAGCCC---TAGTTGTGAATATCCAGCA---
GGACACG---AAAAGGTAGGATCTCT---ACAATACTTGGCAATAGCAGCATT---AACAA---CA---T---C---A--
-AA---------AAGGA---GAAAGCCACCTTTGCCTAGTGTCAAGAAACTGACAGAGGATAGATGGAACAAGCCCCAGA
AGACCAAGGGCCACAGAGGGAACCATACAATGAATGGACACTAG
>AY682547/B/RU/2004/04RU128005
ATGGAAAACAGATGGCAGGTGATGATTGTGTGGCAAGTAGACAGGATGAGGATTAAA---ACATGGAACAGTATAGTAAA
ACACCATATGTATATTTCAAGGAAAGCTAAGAAATGGG---TTTATAGACATCACTATGAGAGCACTAATCC---AAAAA
TAAGTTCAGAAGTCCACATCCCATTAGG------------GG---------A---TG---CTAA---ATTGGTAATAAAA
ACATA---TTGGGGT---CTGCATACAGGAGAACAAGACTGGCACTTGGGT---CATGGAGTCTCCATAGAATGGAGGAA
AAGGGGATATAACACACAAGTAGACCCTGACCTAGCAGACCAACTAATTCATCTG---TATTACTTT---GATTGTTTTT
CAGAATC---KGCYATAAGAAATGCCATAATAGGACATAT---AGT---TAGTCC---TAGGTGTGAATATCCAACA---
GGACATA---ACAAGGTAGGATCTCT---ACAGTACTTAGCACTAGCAGCAAT---AACAA---CA---C---C---A--
-AA---------CAAGA---GAAAGCCACCTTTGCCTAGTGTTGCAAAACTAGCAGAGGAYAGATGGAACAAGCCCCAGA
AAACCAGGGGCCACAGAGAGAACCATACAATGAATGGACACTAG
>AY713408/B/TH/1996/96TH_NP1538
ATGGAAAACAGATGGCAGGTGATGATTGTGTGGCAAGTAGACAGGATGAGGATTAAC---ACATGGAAAAGTTTAGTAAA
ACACCATATGTATATTTCAGGGAAAGCTAAGGGATGGG---TTTATAAACATCACTATGATAGCACTCATCC---AAAAA
TAAGTTCGGAAGTACACATCCCACTAGG------------GG---------A---TG---CTAG---ATTGGTAATAACA
ACATA---TTGGGGT---CTGCATACAGGAGAAAGAGACTGGCATTTGGGC---CAGGGAGTCTCCATAGAATGGAGAAA
AAAGAGATATAACACACAAGTAGACCCTGGCCTAGCAGATCAACTAATTCATCTG---TATTATTTT---GATTGTTTTT
CAGAATC---TGCTATAAGAAATGCCATTTTAGGACGTGT---AGT---TAGTCC---TAGTTGTGATTATCAAGCA---
GGACATA---ACAAGGTAGGATCTCT---ACAGTACTTGGCACTAGCAGCATT---AATAA---AA---C---C---C--
-AA---------AAAGA---GAAGGCCACCTTTGCCTAGTGTTACAAAACTGACAGAGGATAGATGGAACGAGCCCCAGA
GGACCAAGGGCCACAGAGGGAGCCATACAATGAGTGGACACTAG
>AY713409/B/US/1985/BAL_85US_Ba_L
ATGGAAAACAGATGGCAGGTGATGATTGTGTGGCAAGTAGACAGGATGAGGATTAGA---GCATGGAAAAGTTTAGTAAA
ATACCATATGTATGTTTCAAAGAAAGCTAAGGGATGGT---TTTATAGACACCACTATGAAAGTACTCATCC---AAGAA
TAAGTTCAGAAGTACACATCCCACTAAG------------GG---------A---TG---CGGA---ATTGGTAATAACA
ACATA---TTGGGGT---CTACATACAGGAGAAAGAGACTGGCATTTGGGT---CAGGGAGTCTCCATAGAATGGAGGAA
AAAGAGATATAGCACACAAGTAGACCCTAACCTAGCAGACCAACTAATTCACCTG---TATTACTTT---GATTGTTTTT
CAGAATC---TGCTATAAGAAATGCCATATTAGGACGTAT---AGT---TAGTCC---TAGGTGTGAATATCAAGCA---
GGACATA---ACAAGGTAGGGTCTCT---ACAGTACTTGGCACTAGCAGCATT---AGTAA---CA---C---C---A--
-AA---------AAAGA---TAAAGCCACCTTTGCCTAGTGTTACGAAACTGACAGAGGATAGATGGAACAAGCCCCAGA
AGATCAAGGGCCACAGAGGGAGCCACACAATGAATGGACACTAG
>AY713410/B/US/1994/94US_33931N
ATGGAAAACAGATGGCAGGTGATGATTGTGTGGCAAGTAGACAGAATGAGGATTAGA---ACATGGAAGAGTTTAGTAAA
ACACCATATGTATATTTCAAAGAAAGCTAAAGGATGGT---TTTATAGACATCACTATGAAAGCACTCATCC---AAGAA
TAAGTTCAGAAGTACACATCCCATTAGG------------GG---------A---TG---CTAG---ATTAGTAGTAACA
ACATA---TTGGGGT---CTGCATACAGGAGAAAGAGACTGGCATTTGGGT---CAGGGAGTCTCCATAGAATGGAGGAA
AAGGAGATATAGCACACAAGTAGACCCTGACCTAGCAGACCAACTAATTCATCTG---CATTATTTT---GATTGTTTTA
CAGACTC---TGCTATAAGAAGTGCCATATTAGGACACTT---AGT---TAGTCC---TAGGTGTGAATATCAAGCA---
GGACATA---ACAAGGTAGGATCTCT---ACAGTACTTGGCACTAGCAGCATT---AACAA---CA---C---C---A--
-AA---------AAAGA---TAAAGCCACCTTTGCCTAGTGTTAGGAAATTGACAGAAGATAGATGGAACAAGCCCCAGA
AGACCAAGGGCCACAGAGGGAGCCGCACAATGAATGGACACTAG
>AY713411/B/FR/1992/92FR_BX08
ATGGAAAACAGATGGCAGGTGATGATTGTGTGGCAAGTAGACAGGATGAGGATTAGA---ACATGGAACAGTTTAGTAAA
ACATCATATGTATGTTTCACGGAAAGCTGAGAAATGGG---TTTATAGACATCACTATGAAAGCACTAATCC---AAGAA
TAAGTTCAGAGGTATACATCCCACTAGG------------GG---------A---TG---CTAA---ATTAGCAATAACA
ACATA---TTGGGGT---CTGCATACAGGAGAAAGAGACTGGCATTTGGGT---CAGGGGGTCTCCATAGAATGGAGGAA
AAAGAGATATAGCACACAAGTAGACCCTGACCTAGCAGACCAACTGATTCATCTG---TATTATTTT---GATTGTTTTT
CAGACTC---TGCTATAAGAAAGGCCATATTAGGACGTAT---AGT---TAGGCC---TAGTTGTGAATATCAAGCA---
GGACATA---ACAAGGTAGGATCTCT---ACAATACTTGRCACTAGCAGCATT---AATAA---AA---C---C---A--
-AA---------AAGGA---CAAAGCCACCTTTGCCTAGTGTTAGGAAACTGACAGAGGATAGATGGAACAAGCCCCAGA
AGACCAAGGGCCACAGAGAGAGCCATACAATGAATGGGCACTAC
>AY713412/B/US/1990/90US_873
ATGGAAAACAGATGGCAGGTGATGATTGTGTGGCAAGTAGACAGGATGAGGATTAGA---ACATGGAAAAGTTTAGTAAA
ACACCATATGTATATTTCAAGGAAAGCTAAGGGGTGGK---TTTATAGACATCACTATGAAAGCACTCATCC---AAAAA
TAAGTTCAGAAGTACACATCCCACTAAA------------GG---------A---TG---CTAG---ATTGGTAATAACA
ACGTA---TTGGGGT---CTGCATACAGGAGAAAGAGACTGGCATTTGGGG---CAGGGAGTCTCCGTAGAATGGAGGAA
AAAGAGCTATCGCACACAAGTAGACCCTGACCTAGCAGACCAACTAATTCATCTG---TATTACTTT---GATTGTTTTT
CAGAATC---TGCTATAAGAAATGCTATATTAGGATATAG---AGT---TAGTCC---TAGGTGTGAATATCAAGCA---
GGACATA---ACAAGGTAGGATCCCT---ACAGTACTTGGCACTAACAGCCTT---AATAA---CA---C---C---A--
-AA---------AAAGA---TAAAGCCACCTTTGCCTAGTGTTACGAAACTGACAGAGGATAGATGGAACAAGCCCCAGA
AGACCAAGGGCCACAGAGGGAGCCATACAATGAATGGACACTAG
>AY751406/B/RU/2004/04RU129005
ATGGAAAACAGATGGCAGGTGATGATTGTGTGGCAAGTAGACAGGATGAGGATTAGA---ACATGGAAAAGTTTAGTAAA
ACACCACATGTATATCTCAAAGAAAGCTAAGGGATGGG---TTTATAAACATCACTACGAAAGCAYTCACCC---AAGAA
TAAGTTCAGAAGTGCACATCCCACTAGG------------GG---------A---TG---CTAC---ATTGRTARTAAYA
ACATA---TTGGGGT---TTGCTTACAGGAGAAAGAGATTGGCATTTGGGT---CAGGGAGTCTCCATAGAATGGAGGAA
AAAGAGATATAGCACACAAGTAGACCCGAACCTAGCAGACCAACTAATTCATCTG---TATTACTTT---GATTGTTTTT
CAGAATC---TGCTATAAGAAATGCCATAGTAGGACATAG---AGT---TAGTCC---TAGTTGTGAATATCAAGCA---
GGACATA---GCAAGGTAGGATCCCT---ACAGTACTTGGCACTARCAGCATT---GATAA---CA---C---C---A--
-AA---------AAGGA---CAAAGCCACCTTTGCCTAGTGTTACAAAACTGACAGAGGATAGATGGAACAAGCCCCAGA
CAACCAAGGACCACAGAGGGAGCCATACAATGAATGGGCACTAG
>AY751407/B/RU/2004/04RU139089
ATGGAAAACAGATGGCAGGTGATGATTGTGTGGCAAGTAGACAGGATGAGGATTAGA---GCATGGAACAGTTTAGTAAA
ACACCATAAGTATATTTCAAAGAAAGCTAAGGGATGGT---TTTATAGACACCATTATGAAAGCACTCATCC---AAAAA
TAAGTTCAGAAGTACACATCCCATTAGA------------GG---------A---TG---GAAA---ATTAGTAATAACA
ACATA---TTGGGGT---CTGAATACAGGAGAAAGAGATTGGCATTTGGGT---CAGGGAGTCTCCATAGAATGGAGGAA
AAGGAGATATAGCACTCAAGTAGACCCTAACCTAGCAGACCAACTAATTCACCTG---CATTATTTT---GATTGTTTTT
CAGAGTC---TGCTATAAGAAATGCCATATTAGGACGTAT---AGT---TAGTCC---TAGGTGTGAATATCAAGCA---
GGACATA---ACAAGGTAGGATCCTT---ACAGTACTTGGCACTAACAGCATT---AATAC---CA---T---C---A--
-AA---------AAAGA---ATAAGCCACCTTTGCCTAGTGTTAGGAAACTGACAGAGGATAGATGGAACAAGCCCCAGA
AGACCAAGGGCCACAGAGGGAACCATACAATGAATGGACACTAG
>AY779550/B/CA/1998/CANA3FULL
ATGGAAACCAGATGGCAGGTGATGATTGTGTGGCAGGTAGACAGGATGAGGATTAGA---ACATGGAAAAGTTTAGTAAA
ACACCATATGTATATTTCAAGGAAAGCTAAGGAATGGA---TGTATAAACATCACTATGAAAACGCTCATCC---AAGAA
TAAGTTCAGAAGTACACATCCCACTAGG------------GG---------A---TG---CTAA---AGTGGTAGTAACA
ACATA---TTGGGGT---CTGCATCCAGGAGAAAGAGACTGGCATTTGGGT---CAGGGAGTCTCCATAGAATGGAGGAA
AGAGAGATATAGCACACAAGTAGACCCTGACCTAGCAGACCAACTAATTCATCTG---TATTACTTT---GATTGTTTTT
CAGAATC---TGCTATAAGAAACGCCCTATTAGGACGTAT---AGT---TAGTCC---TAGTTGTGAATATCAAGCA---
GGACATA---ATAAGGTAGGGTCTCT---ACAGTACTTGGCACTAGCAGCATT---AATAA---CA---C---C---A--
-AA---------AAAGA---CAAAGCCACCTCTGCCTAGTGTTAAGAAACTGACAGAGGATAGATGGAACAAGCCCCAGA
AGACCAAGGGCCACAGAGGGAGCCATACAATGAATGGACACTAG
>AY779551/B/CA/1999/CANA5FULL
ATGGAAAACAGATGGCAGGTGATGATTGTGTGGCAAGTAGACAGGATGAGGATTAGA---ACATGGAAAAGTTTAGTAAA
ACACCATAAGTATATTTCAAGGAAAGCTAAGGGATGGA---TTTATAAACATCACTATGAAAACGCTCATCC---AAGAA
TAAGTTCAGAAGTACACATCCCACTAGG------------GG---------A---TG---CTAA---AATGGTAGTAACA
ACATA---TTGGGGT---CTGCATCCAGGAGAAAGAGACTGGCATTTGGGT---CAGGGAGTCTCCATAGAATGGAGGAA
AGAGAGATATAGCACACAAGTAGACCCTGACCTAGCAGACCAACTAATTCATCTG---TATTACTTT---GATTGTTTTT
CAGAATC---TGCTATAAGAAACGCCCTATTAGGACGTGT---AGT---TAGTCC---TAGTTGTGAATATCAAGCA---
GGACATA---ATAAGGTAGGGTCTCT---ACAGTACTTGGCACTAGCAGCATT---AATAA---CA---C---C---A--
-AA---------AAAGA---CAAAGCCACCTCTGCCTAGTGTTAAGAAACTGACAGAAGATAGATGGAACAAGCCCCAGA
AGACCAAGGGCCACAGAGGGAGCCATACAATGAATGGACACTAG
>AY779552/B/CA/2000/CANA6FULL
ATGGAAAACAGATGGCAGGTGATGATTGTGTGGCAAGTAGACAGGATGAGGATTAAA---ACATGGAAAAGTTTAGTAAA
ACACCATAAGTATATTTCAAGGAAAGCTAAGGGATGGA---TTTATAAACATCACTATGAAAACGCTCATCC---AAGAA
TAAGTTCAGAAGTACACATCCCACTAGG------------GG---------A---TG---CTAA---AGTGGTAGTAACA
ACATA---TTGGGGT---CTGCATCCAGGAGAAAGAGACTGGCATTTGGGT---CAGGGAGTCTCCATAGAATGGAGGAA
AGAGAGATATAGCACACAAGTAGACCCTGACCTAGCAGACCAACTAATTCATCTG---TATTACTTT---GATTGTTTTT
CAGAATC---TGCTATAAGAAACGCCCTATTAGGACGTAT---AGT---TAGTCC---TAGTTGTGAATATCAAGCA---
GGACATA---ATAAGGTAGGGTCTCT---ACAGTACTTGGCACTAGCAGCATT---AATAA---CA---C---C---A--
-AA---------AAAGA---CAAAGCCACCTCTGCCTAGTGTTAAGAAACTGACAGAGGATAGATGGAACAAGCCCCAGA
AGACCAAGGGCCACAGAGGGAGCCATACAATGAATGGACACTAG
>AY779553/B/CA/1997/CANB3FULL
ATGGAAAACAGATGGCAGGTGATGATTGTGTGGCAAGTAGACAGGATGAGGATTAAA---ACATGGAAAAGTTTAGTAAA
ACACCATAAGTATATTACAGGGAAAGCTAAGGAATGGA---TTTATAAACATCACTATGAAAACCCACATCC---AAGAA
TAAGTTCAGAAGTACACATCCCACTAGG------------GG---------A---TG---CTAA---AGTGGTAGTAACA
ACATA---TTGGGGT---CTGCATACAGGAGAAAGAGACTGGCATTTGGGT---CAGGGAGTCTCCATAGAATGGAGGAA
AGAGAGATATAGCACACAAGTAGACCCTGACCTAGCAGATCAACTAATTCATCTG---TATTACTTT---GATTGTTTTT
CAGAATC---TGCTATAAGAAACGCCCTATTAGGACGTAT---AGT---TAGTCC---TAGTTGTGAATATCAAGCA---
GGACATA---ATAAGGTAGGGTCTCT---ACAGTACTTGGCACTAGCAGCATT---AATAA---CA---C---C---A--
-AA---------ACAGA---TAAAGCCACCTTTGCCTAGTGTTGCGAAACTGACAGAGGATAGATGGAACAAGCCCCAGA
AGACCAAGGGCCACAGAGAGAGCCATACAATGAATGGACACTAG
>AY779554/B/CA/1998/CANB4FULL
ATGGAAAACAGATGGCAGGTGATGATTGTGTGGCAAGTAGACAGGATGAGGATTAAA---ACATGGAAAAGTTTAGTAAA
ACACCATAAGTATATTACAGGGAAAGCTAAGAAATGGA---TTTATAAACATCACTATGAAAACCCTCATCC---AAGAA
TAGGTTCAGAAGTACACATCCCACTAGG------------GG---------A---TG---CTAA---AGTGGTAGTAACA
ACATA---TTGGGGT---CTGCATACAGGAGAAAGAGACTGGCATTTGGGT---CAGGGAGTCTCCATAGAATGGAGGAA
AGAGAGATATAGCACACAAGTAGACCCTGACCTAGCAGACCAACTAATTCATCTG---TATTACTTT---GATTGTTTGT
CAGAATC---TGCTATAAGAAACGCCCTATTAGGACGTAT---AGT---TAGTCC---TAGTTGTGAATATCAAGCA---
GGACATA---ATAAGGTAGGGTCTGT---ACAGTACTTGGCACTAGCAGCATT---AATAA---CA---C---C---A--
-AA---------ACAAA---TAAAGCCACCTTTGTCTAGTGTTCGAAAACTGACAGAAAATAAATGGAACAAGCCCCAGA
AAACCAAGGGCCACAGAGAGAGCCATACAATGAATGGACACTAG
>AY779555/B/CA/1998/CANB5FULL
ATGGAAAACAAATGGCAGGTGATAATTGTGTGGCAAGTAGACAGGATGAGGATTAGA---ACATGGAAAAGTTTAGTAAA
ACACCATATGTATGTTTCAGGGAAAGCTAAGAAATGGA---TTTATAAACATCACTATGAAAACCCTCATCC---AAGAA
TAGGTTCAGAAGTACACATCCCACTAGG------------GG---------A---TG---CTAA---AGTGGTAGTAACA
ACCTA---TTGGGGT---CTGCATACAGGAGAAAGAGACTGGCATTTGGGT---CAGGGAGTCTCCATAGAATGGAGGAA
AAAGAGATATAGCACACAAGTAGACCCTGACCTAGCAGACCAACTAATTCATCTG---TATTACTTT---GATTGTTTTT
CAGAATC---TGCTATAAGAAAGCCCCTATTAGGACGTAT---AGT---TAGTCC---TAGTTGTGAATATCAAGCA---
GGACATA---ATAAGGTAGGGTCTGT---ACAGTACTTGGCACTAGCAGCATT---AATAA---CA---C---C---A--
-AA---------ACAGA---TAAAGCCACCTTTGTCTAGTGTTGCAAAACTGACAGAGGATAGATGGAACAAGCCCCAGA
AGACCAAGGGCCACAGAGAGAGCCATACAATGAATGGACACTAG
>AY779557/B/CA/1998/CANC10FULL
ATGGAAAACAGATGGCAGGTGATGATTGTGTGGCAAGTAGACAGGATGAGGATTAGA---ACATGGAAAAGTTTAGTAAA
ACACCATATGTATATTTCAGGGAAAGCTAGGGGATGGA---CTTATAAACATCACTATGAAAACACTCATCC---AAGAA
TAAGTTCAGAAGTACACATCCCACTAGG------------GG---------A---TG---CTAA---AATGGTAGTAACA
ACATA---CTGGGGT---CTGCATACAGGAGAAAGAGACTGGCATTTGGGT---CAGGGAGTCTCCATAGAATGGAAGAA
AGAGAGATATAGCACACAAGTAGACCCTGACTTAGCAGACCAACTAATTCATCTG---TATTACTTT---GATTGTTTTT
CAGAATC---TGCTATAAGAAATGCCCTATTAGGACATAG---AGT---TAGTCC---TAGGTGTGAATATCAAACA---
GGACATA---ATAGGGTAGGGTCTCT---ACAGTACTTGGCACTAGCAGCATT---AATAA---GA---C---C---A--
-AA---------AAGGA---TAAAGCCACCTTTGCCTAGTGTTGCGAAACTGACAGAGGATAGATGGAACAAGCCCCAGA
AGACCAAGGGCCACAGAGGGAGCCATACAATGAATGGACACTAG
>AY779558/B/CA/1999/CAN11FULL
ATGGAAAACAGATGGCAGGTGATGATTGTGTGGCAAGTAGACAGGATGAGGATTAGA---ACATGGAAAAGTTTAGTAAA
ACATCATATGTATACTTCAGGGAAAGCTAGGGGATGGA---CTTATAAACATCACTATGAAAACATTCATCC---AAGAA
TAAGTTCAGAAGTACACATCCCACTAGG------------GG---------A---TG---CTAA---AGTGGTAGTAACA
ACATA---TTGGGGT---CTGCATACAGGAGAAAGAGACTGGCATTTGGGT---CAGGGAGTCTCCATAGAATGGAAGAA
AGAGAGATATAGCACACAAATAGACCCTGACTTAGCAGACCAACTAATTCATCTG---TATTACTTT---GATTGTTTTT
CAGAATC---TGCTATAAGAAATGCCCTATTAGGACATAG---AGT---TAGTCC---TAGGTGTGAATATCAAACA---
GGACATA---ATAAGGTAGGGTCTCT---ACAGTACTTGGCACTAGCAGCATT---AATAA---GA---C---C---A--
-AA---------AAGGA---TAAAGCCACCTTTGCCTAGTGTTGCGAAACTGACAGAGGATAGATGGAACAAGCCCCAGA
AGACCAAGGGCCACAGAGGGAGCCATACAATGAATGGACACTAG
>AY779559/B/CA/1992/CANC2FULL
ATGGAAAACAGATGGCAGGTGATGATTGTGTGGCAAGTAGACAGGATGAGGATTAAA---ACATGGAAAAGTTTAGTAAA
ACACCATATGTATATTTCAGGGAAAGCTAGGGGATGGA---TTTATAAACATCACTATGAAAACGCTCATCC---AAGAA
TAAGTTCAGAAGTACACATCCCACTAGG------------GG---------A---TG---CTAG---AGTGGTAGTAACA
ACATA---TTGGGGT---CTGCATACAGGAGAAAGAGACTGGCATTTGGGT---CAGGGAGTCTCCATAGAATGGAGGAA
AGAGAGATATAGCACACAAGTAGACCCTGACCTAGCAGACCAACTAATTCATCTG---TATTACTTT---GATTGTTTTT
CAGAATC---TGCTATAAGAAATGCCCTATTAGGACATAG---AGT---TAGTCC---TAGTTGTGAATATCAAGCA---
GGACATA---ATAAGGTAGGGTCTCT---ACAGTACTTGACACTAGCAGCATT---AATAA---CA---C---C---A--
-AA---------AAGGA---TAAAGCCACCTTTGCCTAGTGTTGCGAAACTGACAGAGGATAGATGGAACAAGCCCCAGA
AGACCAAGGGCCACAGAGGGAGCCATACAATGAATGGACACTAG
>AY779560/B/CA/1994/CANC3FULL
ATGGAAAACAGATGGCAGGTGATGATTGTGTGGCAAGTAGACAGGATGAGGATTAGA---ACATGGAAAAGTTTAGTAAA
ACATCATATGTATATTTCAGGGAAAGCTAGGGCATGGA---TTTATAAACATCACTATGAAAACGCTCATCC---AAGAA
TAAGTTCAGAAGTACACATCCCATTAGG------------GG---------A---GG---CTAG---AGTGGTAGTAACA
ACATA---TTGGGGT---CTGCATACAGGAGAAAGAGACTGGCATTTGGGT---CAGGGAGTCTCCATAGAATGGAGGAA
AAAGGGATATAGCACACAAGTAGACCCTGACCTAGCAGACCAACTAATTCACCTG---TATTACTTT---GATTGTTTTT
CAGAATC---TGCTATAAGAAATGCCCTATTAGGACATAG---AGT---TAGTCC---TAGTTGTGAATATCAAGCA---
GGACATA---ATAAGGTAGGGTCTCT---ACAGTACTTGGCACTAGCAGCATT---AATAA---CA---C---C---A--
-AG---------AAAGA---TAAAGCCACCTTTGCCTAGTATTGCGAAACTGACAGAGGATAGATGGAACAAGCCCCAGA
AGACCAAGGGCCACAGAGGGAGCCATACAATGAATGGACACTAG
>AY779561/B/CA/1992/CANC5FULL
ATGGAAAACAGATGGCAGGTGATGATTGTGTGGCAAGTAGACAGGATGAGGATTAGA---ACATGGAAAAGTTTAGTAAA
ACACCATATGTATATTTCAGGGAAAGCTAGGGGATGGA---TTTATAAACATCACTATGAAAACGCTCATCC---AAGAA
TAAGTTCAGAAGTACACATCCCACTAGG------------GG---------A---TG---CTAG---AGTGGTAGTAACA
ACATA---TTGGGGT---CTGCATACAGGAGAAAGAGATTGGCATTTGGGT---CAGGGAGTCTCCATAGAATGGAGGAA
AAAGGGATATAGCACACAAGTAGACCCTGACCTAGCAGACCAACTAATTCATCTG---TATTACTTT---GATTGTTTTT
CAGAATC---TGCTATAAGAAATGCCCTATTAGGACATAG---AGT---TAGTCC---TAGTTGTGAATATCAAGCA---
GGACATA---ATAAGGTAGGGTCTCT---ACAGTACTTGGCACTAGCAGTATT---AATAA---CA---C---C---A--
-AA---------AAGGA---TAAAGCCACCTTTGCCTAGTGTTACCAAACTGACAGAGGATAGATGGAACAAGCCCCAAA
AGACCAAGGGCCACAGAGGGAGCCATACAATGAATGGACACTAG
>AY779562/B/CA/1993/CANC6FULL
ATGGAAAACAGATGGCAGGTGATGATTGTGTGGCAAGTAGACAGGATGAGGATTAGA---ACATGGAAAAGTTTAGTAAA
ACACCATATGTATATTTCAGGGAAAGCTAGGGGATGGA---CTTATAAACATCACTATGAAAACACTCATCC---AAGAA
TAAGTTCAGAAGTACACATCCCACTAGG------------GG---------A---TG---CTAA---AATGGTAGTAACA
ACATA---CTGGGGT---CTGCATACAGGAGAAAGAGACTGGCATTTGGGT---CAGGGAGTCTCCATAGAATGGAAGAA
AGAGAGATATAGCACACAAGTAGACCCTGACTTAGCAGACCAACTAATTCATCTG---TATTACTTT---GATTGTTTTT
CAGAATC---TGCTATAAGAAATGCCCTATTAGGACATAG---AGT---TAGTCC---TAGGTGTGAATATCAAACA---
GGACATA---ATAGGGTAGGGTCTCT---ACAGTACTTGGCACTAGCAGCATT---AATAA---GA---C---C---A--
-AA---------AAGGA---TAAAGCCACCTTTGCCTAGTGTTGCGAAACTGACAGAGGATAGATGGAACAAGCCCCAGA
AGACCAAGGGCCACAGAGGGAGCCATACAATGAATGGACACTAG
>AY779563/B/CA/1996/CANC8FULL
ATGGAAAACAGATGGCAGGTGATGATTGTGTGGCAAGTAGACAGGATGAGGATTAGA---ACATGGAAAAGTTTAGTAAA
ACACCATATGTATATTTCAGGGAAAGCTAGGGGATGGA---CTTATAAACATCACTATGAAAACACTCATCC---AAGAA
TAAGTTCAGAAGTACACATCCCACTAGG------------GG---------A---TG---CTAA---AGTGGTAGTAACA
ACATA---TTGGGGT---CTGCATACAGGAGAAAGAGACTGGCATTTGGGT---CAGGGAGTCTCCATAGAATGGAGGAA
AAAGGGATATAGCACACAAGTAGACCCTGACTTAGCAGACCAACTAATTCATCTG---TATTACTTT---GATTGTTTTT
CAGAATC---TGCTATAAGAAATGCCCTATTAGGACATAG---AGT---TAGTCC---TAGGTGTGAATATCAAACA---
GGACATA---ATAAGGTAGGGTCTCT---ACAGTACTTGGCACTAGCAGCATT---AATAA---GA---C---C---A--
-AA---------AAGGA---TAAAGCCACCTTTGCCTAGTGTTGCGAAACTGACAGAGGATAGATGGAACAAGCCCCAGA
AGACCAAGGGCCACAGAGGGAGCCATACAATGAATGGACACTAG
>AY779564/B/CA/1996/CANA1FULL
ATGGAAAACAGATGGCAGGTGATGATTGTGTGGCAGGTAGACAGGATGAGGATTAGA---ACATGGAAAAGTTTAGTAAA
ACACCATATGTATATTTCAAGGAAAGCTAAGGGATGGA---TTTATAAACATCACTATGAAAACGCTCATCC---AAGAA
TAAGTTCAGAAGTACACATCCCACTAGG------------GG---------A---TG---CTAA---AGTGGTGGTAACA
ACATA---TTGGGGT---CTGCATCCAGGAGAAAGAGACTGGCATTTGGGT---CAGGGAGTCGCCATAGAATGGAGGAA
AGAGAGATATAGCACACAAATAGACCCTGACCTAGCAGACCAACTAATTCATCTG---TATTACTTT---GATTGTTTTT
CAGAATC---TGCTATAAGAAATCGCCCATTAGGACGTAT---AGT---TAGTCC---TAGTTGTGAATATCAAGCA---
GGACATA---ATAAGGTAGGGTCTCT---ACAGTACTTGGCACTAGCAGCATT---AATAA---CA---C---C---A--
-AA---------AAAGA---CAAAGCCACCTTTGCCTAGTGTTAAGAAACTGACAGAGGATAGATGGAACAAGCCCCAGA
AGACCAAGGGCCACAGAGGGAGCCATACAATGAATGGACACTAG
>AY781127/B/UY/2001/01UYTRA1179
ATGGAAAACAGATGGCAGGTGATGATTGTGTGGCAAGTAGACAGGATGAGGATTAGT---ACATGGAAAAGTTTAGTGAA
ATACCATATGTATATTTCAGGGAAAGCTAAGGGATGGT---TTTATAAACATCACTATGAAAGCCCTCATCC---AAGAA
TAAGTTCAGAAGTACACATCCCACTAGG------------GG---------A---TG---CTAG---ATTAGTAATAACA
ACATA---TTGGGGT---CTGCATACAGGAGAAAGAGACTGGCATTTGGGT---CAGGGAGTCTCCATAGAATGGAGGAA
CAGGAGATATAAAACACAAGTAACTCCTGACCTAGCAGACCAACTAATTCATCTG---TATTATTTT---GATTGTTTTT
CAGAATC---TGCTATAAGACATGCCATATTAGGACGTAT---AGT---TAGACC---TAGGTGTGATTATCAAGCA---
GGACATA---ACAAGGTAGGATCCCT---ACAGTACTTGGCACTAACAGCATT---AATAA---AA---C---C---A--
-AA---------AAGGA---TAAAGCCACCTTTGCCCAGTGTCAGGAAACTGACAGAGGATAGATGGAACAAGCCCCAGA
AGACCAAGGGCCACAGAGGGAGCCATACAATGAATGGACACTAG
>AY795904/B/YE/2002/02YE507
ATGGAAAACAGATGGCAGGTGATGATTGTGTGGCAAGCAGACAGGATGAGGATTAGA---ACATGGATAAGTTTAGTAAA
ACACCATATATATATTTCAAAGAAAGCTAGGGGATGGG---TGTATAGACATCACTATGAAAGCACTAATCC---AAGAG
TAAGCTCAGAAGTACAAATCCCACTAGG------------GG---------A---CG---CGAG---ATTGACAATAACA
ACATA---TTGGGGA---CTACATACAGGAGAAAGAGACTGGCACTTGGGT---CAAGGAGTCTCCATAGAATGGAGGAG
AGGGAGATATAGCACACAAGTAGACCCTAACCTAGCAGACCAACTAATTCATATG---CACTACTTT---GATTGTTTTT
CAGAATC---TGCTATAAGAAAGGCCTTATTAGGACATAG---AGT---TAGTCC---TAGGTGTGAATATCAAGCA---
GGACATA---ACAAGGTAGGATCTCT---ACAGTACTTGGCATTAGCAGCATT---AATAA---AG---C---C---A--
-AA---------AAAGA---TAAAGCCACCTTTGCCTAGTGTTACGAAACTGACAGAGGATAGATGGAACAAGCCCCAGA
AGACCAAGGGCCACAGAGGGAGCCATACAATGAATGGACACTAG
>AY795905/B/YE/2002/02YE508
ATGGAAAACAGATGGCAGGTGATGATTGTGTGGCAAGTAGACAGGATGAGGATTAGA---ACATGGAAAAGTTTAGTAAA
ACACCATATGTATGTTTCAAAGAAAGCCAAGGGATGGG---TTTACAGACATCACTATGAAAGCACTCACCC---AAGAA
TAAGTTCAGAAGTACATATCCCACTAGG------------GG---------A---CG---AGAG---ATTGGTAATAACA
ACATA---TTGGGGA---CTACATACAGGAGAAAGAGATTGGCATTTGGGT---CAAGGAGTCTCCATAGAATGGAGGAA
AGAGAGATATAGCACACAAGTAGACCCTAACCTAGCAGACCAACTAATTCATGTG---TACTACTTT---GATTGTTTTT
CAGAATC---TGCCATAAGAAAGGCCTTATTAGGACATAG---AGT---TAGTCC---TAGGTGTGAATATCAAGCA---
GGACATA---ACAAGGTAGGATCTCT---ACAGTACTTGGCATTAGCAGCATT---AATAA---AA---C---C---A--
-AA---------AAAGA---TAAAGCCACCTTTGCCTAGTGTTACGAAACTGACAGAGGATAGATGGAACAAGCCCCAGA
AGACCAAGGGCCACAGAGGGAGCCATACAATGAATGGACACTAG
>AY818644/B/AU/2004/Phcsffull04
ATGGAAAACAGATGGCAGGTGATGATTGTGTGGCAAGTAGACAGGATGAGGATTAGA---ACATGGAAAAGTTTAGTAAA
ACACCATATGTATAGATCAGGGAAAGCTAAGGGATGGT---TTTATAGACATCACTATGAAAGCACTCATCC---AAAAA
TAAGTTCAGAAGTACACATCCCACTAGG------------GG---------A---TG---CTAA---ATTGGTAATAGCA
ACATA---TTGGGGT---CTGCATACAGGAGAAAGAGACTGGCATTTGGGC---CAGGGAGTCTCCATAGAATGGAGGAA
AAGGAGATATAGCACACAAGTAGACCCTGGCTTAGCAGACCGACTAATTCATCTG---CATTATTTT---GATTGTTTTT
CAGAATC---TGCTATAAGAAATGCCATAGTAGGACATAT---AGT---TAGTCC---TAGGTGTGAATATCAAGCA---
GGACATA---ACAAGGTAGGATCTCT---ACAATACTTGGCACTAACAGCATT---AAGGA---AA---C---C---A--
-AA---------AAGGA---TAAAGCCACCTTTGCCTAGTGTTACAAAACTGACAGAGGATAGATGGAACAAGCCCCAGA
AGACCATGGGCCACAGAGGGAACCATACAATGAATGGGCACTAG
>AY819715/B/RU/2004/04RU139095
ATGRAAAACAGATGGCAGGTAATGATTGTGTGGCAAGTAGACAGGATGAGGATTAGA---ACATGGAAAAGTTTAGTAAA
ACACCATATGTATGTCTCAAAGAAAGCTAAGGGATGGT---TTTATAGACACCACTATGAAAGCCCTCATCC---AAGAA
TAAGTTCAGAGGTACACATCCCACTAGG------------GG---------A---TG---CTAG---ATTAGTAATAATA
ACATA---TTGGAGG---CTGCATACAGGARAAARARACTGGCATTTGGGC---CAGGGAGTCTCCATAGAATGGAGGAA
AAAGAGATATAGCACACAAGTAGACCCTAACCTGGCAGACCATCTAATCCATCTG---TATTACTTT---RATTGTTTTT
CAGACTC---TGCTATAAGGAAAGCCATTGTAGRACATAT---AGT---TAGTCC---TAGGTGTRAATATCAAGCA---
GGACATA---ACAAGGTAGGATCTCT---ACAGTAYTTGGCACTAACAGCATT---AATAA---AA---C---C---A--
-AA---------AAAGA---CAAAGCCACCTTTRCCTAGTGTTACAAAACTGACAGARRATARATGGAACAAGCCCCACA
AGACCAAGGGCCACAGAGAGAGCCAGACAATAAATGGGCACTAG
>AY835748/B/US/1983/5096_83
ATGGAAAACAGATGGCAGGTGATGATTGTGTGGCAAGTAGACAGGATGAGGATTAGA---ACATGGATAAGTTTAGTAAA
ACACCATATATATATTTCAAGGAAAGCTAAGGGATGGG---TTTATAGACATCACTATGAAAGCCCTCATCC---AAGAA
TAAGTTCAGAAGTACACGTCCCATTAGG------------GG---------A---TG---CTAG---ATTGGTAATAACA
ACATA---TTGGGGT---CTGCATACAGGAGAAAGAGACTGGCATTTGGGT---CAGGGAGTCTCCATAGAATGGAGGAA
AAGGAGATATAGCACACAAGTAGACCCTGACCTAGCAGACCAACTAATTCATCTG---TATTACTTT---AATTGTTTTT
CAGAATC---TGCTATAAGAAATGCCATATTAGGACGTAT---AGT---TAGTCC---TAGGTGTGAATATCAAGCA---
GGACATA---ACAAGGTAGGATCTCT---ACAGTACTTGGCACTAGTAGCATT---AACAA---CA---C---C---A--
-AA---------AAAGA---TAAAGCCACCTTTGCCTAGTATTGTGAAACTGACAGAGGATAGATGGAACAAGCCCCAGA
AGACCAAGGGCCACAGAGGGAACCATACAATGAATGGACACTAG
>AY835749/B/US/1986/5096_86
ATGGAAAACAGATGGCAGGTGATGATTGTGTGGCAAGTAGACAGGATGAGGATTAGA---GCATGGAAAAGTTTAGTAAA
ACACCATATGTATGTTTCAAGGAAAGCTAAGGGATGGT---TTTATAGACATCACTATGAAAGCCCTCATCC---AAGAA
TAAGTTCAGAAGTACACGTCCCACTAGG------------GG---------A---TG---CTAG---ATTGGTAATAACA
ACATA---TTGGGGT---CTGCATACAGGAGAAAGAGACTGGCATTTGGGT---CAGGGAGTCTCCATAGAATGGAGGAA
AAGGAGGTATAGCACACAAGTAGACCCTGACCTAGCAGACCAACTAATTCATCTG---TATTACTTT---GATTGTTTTT
CAGAATC---TGCTATAAGAAATGCCATATTAGGACGTAT---AGT---TAGTCC---TAGGTGTGAATATCAAGCA---
GGACATA---ACAAGGTAGGATCTCT---ACAGTACTTGGCACTAGTAGCATT---AACAA---CA---C---C---A--
-AA---------AAAGA---TAAAGCCACCTTTGCCTAGTATTGTGAAGCTGACAGAGGATAGATGGAACAAGCCCCAGA
AGACCAAGGGCCACAGAGGGAACCATACAATGAATGGACACTAG
>AY835750/B/US/1989/5096_89
ATGGAAAACAGATGGCAGGTGATGATTGTGTGGCAAGTAGACAGGATGAGGATTACA---ACATGGATAAGTTTAGTAAA
GCACCATATATATATTTCAAGGAAAGCTAAGGGATGGG---TTTATAGACATCACTATGAAAGCCCTCATCC---AAGAA
TAAGTTCAGAAGTACACGTCCCATTAGG------------GG---------A---TG---CTAG---ATTGGTAATAACA
ACATA---TTGGGGT---CTGCACACAGGAGAAAGAGACTGGCATTTGGGT---CAGGGAGTCTCCATAGAATGGAGGAA
AAGGAGGTATAGCACACAAGTAGACCCTGACCTAGCAGACCAACTAATTCATCTG---TATTACTTT---GATTGTTTTT
CAGAATC---TGCTATAAGAAATGCCATATTAGGACGTAT---AGT---TAGTCC---TAGGTGTGAATATCAAGCA---
GGACATA---ACAAGGTAGGATCTCT---ACAGTACTTGGCACTAGTAGCATT---AACAA---CA---C---C---A--
-AA---------AAAGA---TAAAGCCACCTTTGCCTAGTATTGTGAAACTGACAGAGGATAGATGGAACAAGCCCCAGA
AGACCAAGGGCCACAGAGGGAACCATACAATGAATGGACACTAG
>AY835751/B/US/1990/5096_90
ATGGAAAACAGATGGCAGGTGATGATTGTGTGGCAAGTAGACAGGATGAGGATTAGA---GCATGGATAAGTTTAGTAAA
ACACCATATGTATGTTTCAAGGAAAGCTAAGGGATGGT---TTTATAGACATCACTATGAAAGCCCTCATCC---AAGAA
TAAGTTCAGAAGTACACATCCCACTAGG------------GG---------A---TG---CTAG---ATTGGTAGTAACA
ACATA---TTGGGGT---CTGCATACAGGAGAAAGAGACTGGCATTTGGGT---CAGGGAGTCTCCATAGAATGGAGGAA
AAGGAAATATAGCACACAAGTAGGCCCTAACCTAGCAGACCAACTAATTCATGCG---CATTACTTT---GATTGTTTTT
CAGAATC---TGCTATAAGACCTGCCATATTAGGACATAT---AGT---TAGTCC---TAGGTGTGAATATCAAGCA---
GGACATA---ATAAGGTAGGATCTCT---ACAATACCTGGCACTAACAGCAGT---AATAA---AA---C---C---A--
-AA---------GAAGA---TAAAGCCGCCTTTGCCTAGTGTTACAAAACTGACAGAGGATAGATGGAACAAGCCCCAGA
AGACCAAGGGCCACAGAGGGAGCCATACAATGAATGGACACTAG
>AY835752/B/US/1992/5096_92
ATGGAAAACAGATGGCAGGTGATGATTGTGTGGCAAGTAAACGGGATGAGGATTAAC---ATATGGATAAGTTTAGTAGA
ACACCATATGTATGTTTCAAGGAAAGCTAAGGGATGGG---TTTATAGACATCACTATGAAAACCCTCATCC---AAGAA
TAAGTTCAGAAGTACACATCCCACTAGG------------GG---------A---TG---CTAG---ATTGGTAGTAACA
ACATA---TTGGGGT---CTGCACACAGGAGAAAGAGACTGGCATTTGGGT---CAGGGAGTCTCCATAGAATGGAGGAC
AAAGAGATATAGCACACAAGTAGACCCTGACCTAGCAGACCAACTAATTCATCTG---TATTACTTT---GATTGTTTTT
CAGAATC---TGCTATAAGAAATGCCATATTAGGACGTAT---AGT---TAGTCC---TAGGTGTGAATATCAAGCA---
GGACATA---ACAAGGTAGGATCTCT---ACAGTACTTGGCACTAGTAGCATT---AACAA---CA---C---C---A--
-AA---------AAAGA---TAAAGCCACCTTTGCCTAGTATTGTGAAACTGACAGAGGATAGATGGAACAAGCCCCAGA
AGACCAAGGGCCACAGAGGGAACCATACAATGAGTGGACACTAG
>AY835753/B/US/1996/5155_96
ATGGAAAACAGATGGCAGGTGATGATTGTGTGGCAAGTAGACAGGATGAGGATTAGA---ACATGGAAAAGTTTAGTAAA
ACACCATATGTATATTTCAGGGAAAGCTAAGGGATGGG---TTTATAGACATCACTATGAAAGTACTAATCC---AAGAA
TAAGTTCAGAAGTACACATCCCACTAGG------------GG---------A---TG---CTAA---GTTGGTAATAACA
ACATA---TTGGGGT---CTGCATACAGGAGAAAGAGACTGGCATTTGGGT---CAGGGAGTCTCCATAGAATGGAGGAA
AAGGAAATATAGCACACAAGTAGACCCTAACCTAGCAGACCAACTAATTCATGCG---CATTACTTT---GATTGTTTTT
CAGAATC---TGCTATAAGAGGTGCCATATTAGGACATAT---AGT---TAGTCC---TAGTTGTGAATATCAAGCA---
GGACATA---ATAAGGTAGGATCTCT---ACAATACCTGGCACTAACAGCAGT---AATAA---AA---C---C---A--
-AA---------GAAGA---TAAAGCCGCCTTTGCCTAGTGTTACAAAACTGACAGAGGATAGATGGAACAAGCCCCAGA
AGACCAAGGGCCACAGAGGGAGCCATACAATGAATGGACACTAG
>AY835754/B/US/1983/5084_83
ATGGAAAACAGATGGCAGGTGATGATTGTGTGGCAAGTACACGGGATGAGGATTAAC---ACATGGAAAAGTTTAGTAAA
ACACCATATGTATATTTCAAGGAAAGCTAAGGGATGGT---TTTATAGACATCACTATGAAAGCTTTCATCC---AAGAG
TAAGTTCAGAAGTACATGTCCCACTAGG------------GG---------A---TG---CTAA---ATTGGTAATAATG
ACATA---TTGGGGT---CTGCATACAGGAGAAAGAGACTGGCATTTGGGT---CAGGGAGTCTCCATAGAATGGAGGAA
AAAGAGATATAGCACACAAGTAGACCCTGGCCTAGCAGACCAACTAATTCATCTG---TATTACTTT---GATTGTTTTT
CAGAATC---TGCTATAAGAAATGCCATATTAGGACATAT---AGT---TAGTCC---TAGGTGTGAATATCAAGCA---
GGACATA---ACAAGGTAGGATCTCT---ACAGTACTTGGCACTAGCAGCATT---AGTAA---CA---C---C---A--
-AA---------AAAGA---TAAAGCCACCTTTGCCTAGTGTTACGAAACTGACAGAGGATAGATGGAACAAGCCCCAGA
AGACCAAGGGCCACAAAGGGAGCCATACAATGAATGGACACTAG
>AY835755/B/US/1985/5157_85
ATGGAAAACAGATGGCAGGTGATGATTGTGTGGCAAGTAGACAGGATGAGGATTAGA---ACATGGAAAAGTTTAGTAAA
ACACCATATGTATATTTCAGGGAAAGCTAAGGGCTGGT---TTTATAGACATCACTATGAAAGCACTGATCC---AAGAA
TAAGTTCAGAAGTACACATCCCACTAGG------------GG---------A---TG---CTAG---ATTGGTAATAACA
ACATA---TTGGGGT---CTGCATACAGGAGAAAGAGACTGGCATTTGGGC---CAGGGAGTCTCCATAGAATGGAGGAA
AAAGAGATATAGCACACAAGTAGACCCTGGCCTAGCAGACCGACTAATTCATCTG---TATTATTTT---GACTGTTTTT
CAGAGTC---TGCTATAAGAAATGCCATATTAGGACGTAT---AGT---TAGTCC---TAGGTGTGAATGTCAAGCA---
GGACATA---ACAAGGTAGGATCTCT---ACAATACTTGGCACTAGCAACATT---AATAA---CA---C---C---A--
-AA---------AAAGA---TAAAGCCACCTTTGCCTAGTGTTACGAAACTGACAGAGGATAGATGGAACAAGCCCCAGA
AGACCAAGGGCCACAGAGGGAGCCATACAATGAATGGACATTAG
>AY835756/B/US/1986/5157_86
ATGGAAAACAGATGGCAGGTGATGATTGTGTGGCAAGTAAACAGGATGAGGATTAGA---ACATGGAAAAGTTTAGTAAA
ACACCATATGTATATTTCAGGGAAAGCTAAGGGATGGT---TTTATAGACATCACTACGAAAGCACTCATCC---AAGAA
TAAGTTCAGAAGTACACATCCCACTAGG------------GG---------A---TG---CTAG---ATTGGTAATAACA
ACATA---TTGGGGT---CTACATACAGGAGAAAGAGACTGGCATTTGGGC---CAGGGAGTCTCCATAGAATGGAGGAA
AAAGAGATATAGCACACAAGTAGACCCTGGCCTAGCAGACCGACTAATTCATCTG---TATTATTTT---GACTGTTTTT
CAGAGTC---TGCTATAAGAAATGCCATATTAGGACGTAT---AGT---TAGTCC---TAGGTGTGAATGTCCAGCA---
GGACATA---ACAAGGTAGGATCTCT---ACAATACTTGGCACTAGCAACATT---AATAA---CA---C---C---A--
-AA---------AAAGA---TAAAGCCACCTTTGCCTAGTGTTACAAAACTGACAGAGGATAGATGGAACAAGCCCCAGA
AGACCAAGGGCCACAGAGGGAGCCATACAATGAATGGACATTAG
>AY835757/B/US/1986/5113_86
ATGGAAAACAAATGGCAGGTGATGATTGTGTGGCAAGTAGACAGGATGAGGATTAGA---ACATGGAAAAGTTTAGTAAA
ACACCATATGTATATTTCAGGAAAAGCTAAGGGATGGC---TTTATAGACATCACTATGAAAACACTCATCC---AAGAA
TAAGTTCAGAAGTACACATCCCACTAGG------------GG---------A---TG---CTAG---ATTGGTAATAACA
ACATA---TTGGGGT---CTGCATACAGGAGAAAGAGACTGGCATTTGGGT---CAGGGAGTCTCCATAGAATGGAGGAA
AAGGAGATATAGGACACAAGTAGACCCTGGCCTAGCAGACCGACTAATTCACCTG---TATTACTTT---GATTGTTTTT
CAGAATC---TGCTATAAGAAAAGCCCTATTAGGACATAT---AGT---TAGTCC---TAGTTGTGAATATCGAGCA---
GGACATA---ACAAGGTAGGATCTCT---ACAGTACTTGGCACTAGCAGCATT---AATAA---CA---C---C---A--
-AA---------AAGGA---GAAAGCCACCTTTGCCTAGTGTTACGAAACTGACAGAGGATAGATGGAACAAGCCCCAGA
AGACCAAGGGCCACAGAGGGAGCCATACAATGAATGGACACTAG
>AY835758/B/US/1987/5113_87
ATGGAAAACAGATGGCAGGTGATGATAGTGTGGCAAGTAGACAGGATGAGGATTAGA---ACATGGAAAAGTTTAGTAAA
ACACCATATGTATATTTCAGGGAAAGCTAAGAATTGGT---TTTATAGACATCACTATGAAAGCAATCATCC---AAGAA
TAAGCTCAGAAGTACACATCCCACTAGG------------GG---------A---TG---CTAG---ATTGGTAATAACA
ACATA---TTGGGGT---CTGCATACAGGAGAAAGAGACTGGCATTTGGGT---CAGGGAGTCTCCATAGAATGGAGGAA
AGGGAGATATAACACACAAGTAGACCCTGGCCTAGCAGACCGACTAATTCATATG---TATTACTTT---GATTGTTTTT
CAGAATC---TGCTATAAGAAAAGCCATATTAGGACATAT---AGT---TAGTCC---TAGTTGTGAATATCAAGCA---
GGACATA---ACAAGGTAGGATCTCT---ACAGTACTTGGCACTAGCAGCATT---AATAA---AA---C---C---A--
-AA---------AAAGA---GAAAGCCACCTTTGCCTAGTGTTACGAAACTGACAGAAGATAGATGGAACAAGCCCCAGA
AGACCAAGGGCCACAGAGGGAGCCATACAATGCATGGACACTAG
>AY835759/B/US/1982/5048_82
ATGGAAAACAGATGGCAGGTGATGATTGTGTGGCAAGTAGACAGGATGAGGATTAGA---ACATGGAAAAGTTTAGTAAA
ACACCATATGTATATTTCAGGGAAAGCTAAGAGATGGT---TTTATAGACACCACTATGAAAGCACTCATCC---AAGAA
TAAGTTCAGAAGTACACATCCCACTAGG------------GG---------A---TG---CTAG---ATTGGTAATAACA
ACATA---TTGGGGT---CTGCATACAGGAGAAAGAGACTGGCATTTGGGT---CAGGGAGTCTCCATAGAATGGAGGAA
AAAGAGATATAGCACACAAGTAGACCCTGACCTAGCAGACCAACTAATTCATCTG---TACTACTTT---GATTGTTTTT
CAGAAAC---TGCTATAAGAAATGCCATATTAGGACATAT---AGT---TAGTCC---TAGTTGTGAATATCAAGCA---
GGACATA---ACAAGGTAGGATCTCT---ACAGTACTTGGCACTAACAGCATT---AGTAA---CA---C---C---A--
-AA---------AAAGA---TAAAGCCACCTTTGCCTAGTGTTGCGAAACTGACAGAGGATAGATGGAACAAGCCCCAGA
AGACCAAGGGCCACAGAGGGAGCCATACAATGAATGGACACTAG
>AY835760/B/US/1987/5048_87
ATGGAAAACAGATGGCAGGTGATGATTGTGTGGCAAGTAGACAGGATGAGGATTAGA---ACATGGAAAAGTTTAGTAAA
ACACCATATGTATATTTCAGGGAAAGCTAAGGATTGGT---TTTATAGACATCACTATGAAAGCACTCATCC---AAGAA
TAAGTTCAGAAGTACACATCCCACTAGG------------GG---------A---TG---CTAG---ATTGGTAATAACA
ACATA---TTGGGGT---CTGCATACAGGAGAAAGGGACTGGCATTTGGGT---CAGGGAGTCTCCATAGAATGGAGGAA
AAAGAGATATAGCACACAAGTAGACCCTGACCTAGCAGACCAACTAATTCATCTG---CATTACTTT---GATTGTTTTT
CAGAAAC---TGCTATAAGAAATGCCATATTAGGACATAT---AGT---TAGTCC---TAGTTGTGAATATCAAGCA---
GGACATA---ACAAGGTAGGATCTCT---ACAGTACTTGGCACTAACAGCACT---AGTAA---CA---C---C---A--
-AA---------AAAGA---TAAAGCCACCTTTGCCTAGTGTTGCGAAACTGACAGAGGATAGATGGAACAAGCCCCGGA
AGACCAAGGGCCACAGAGGGAGCCATACAATGAATGGACACTAG
>AY835761/B/US/1991/5048_91
ATGGAAAACAGATGGCAGGTGATGATAGTGTGGCAAGTAGACAGGATGAGGATTAGA---ACATGGAAAAGTTTAGTAAA
ACACCATATGTATATTTCAGGGAAAGCTAAGAATTGGT---TTTATAGACATCACTATGAAAGCACTCATCC---AAGAA
TAAGTTCAGAAGTACACATCCCACTAGG------------GG---------A---TG---CTAG---ATTGGTAATAACA
ACATA---TTGGGGT---CTGCATACAGGAGAAAGGGACTGGCATTTGGGT---CAGGGAGTCTCCATAGAATGGAGGAA
AAGGAGATATAGCACACAAGTAGACCCTGACCTAGCAGACCAACTAATTCATCTG---CATTACTTT---GATTGTTTTT
CAGAAAC---TGCTATAAGAAATGCCATATTAGGACATAT---AGT---TAGTCC---TAGGTATGAATATCAAGCA---
GGACATA---ACAAGGTAGGATCTCT---ACAATACTTGGCACTAGCAGCATT---AGTAA---CA---C---C---A--
-AA---------AAGGA---TAAAGCCACCTTTGCCTAGTGTTGCGAAACTGACAGAGGATAGATGGAACAAGCCCCGGA
AGACCAAGGGCCACAGAGGGAGCCATACAATGAATGGACACTAG
>AY835762/B/US/1984/5160_84
ATGGAAAACAGATGGCAGGTGATGATTGTGTGGCAAGTAGACAGGATGAGGATTAGA---ACATGGAAAAGTTTAGTAAA
ACACCATATGTATATTTCAGGGAAAGCTAAGGGATGGA---TTTATAAACATCATTATGAAAACGCTCATCC---AAGAA
TAAGTTCGGAAGTACACATCCCATTAGG------------GG---------A---TG---CTAG---ATTGGTAGTAACA
ACATA---TTGGGGT---CTGCATACAGGAGAAAGAGACTGGCATCTGGGT---CAGGGAGTCTCCATAGAATGGAGGAA
AAAGAGATATAGCACACAAGTAGACCCTGGCCTAGCAGACCAACTAATTCATCTG---TATTACTTT---GATTGTTTTT
CAGAATC---TGCTATAAGAGCTGCCATATTAGGACATAG---AGT---TAGTCC---TATTTGTGAATATCAAGCA---
GGACATA---GTAAGGTAGGATCTCT---ACAGTACTTGGCACTAGCAGCATT---AATAA---CA---T---C---A--
-AA---------AAAGA---TAAAGCCACCTTTGCCTAGTGTTAGGAAATTGACAGAGGATAGATGGAACAAGCCCCAGA
AGACCAAGGGCCACAGAGGGAGCCATACAATGAATGGACACTAG
>AY835763/B/US/1988/5160_88
ATGGAAAACAGATGGCAGGTGATGATTGTGTGGCAAGTAGACAGGATGAGGATTAGA---ACATGGAAAAGTTTAGTAAA
ACACCATATGTATATTTCAGGGAAAGCTAAGGGATGGT---TTTATAAACATCATTATGAAAGCGCTAATCC---AAGAA
TAAGTTCAGAAGTACACATCCCATTAGG------------GG---------A---TG---CTAG---ATTGGTAATAACA
ACATA---TTGGGGT---CTGCATACAGGAGAAAGAGACTGGCACCTGGGT---CAAGGAGTCTCCATAGAATGGAGGAA
AAGGAGATATAGCACACAAGTAGACCCTGGCCTAGCAGACCAACTAATTCATCTG---TATTACTTT---GATTGTTTTT
CAGAATC---TGCTATAAGAGCTGCCATATTAGGACATAG---AGT---TAGTCC---TATTTGTGAATATCAAGCA---
GGACATA---GTAAGGTAGGATCTCT---ACAGTACTTGGCACTAACAGCATT---AATAA---CA---T---C---A--
-AA---------AAGGA---TAAAGCCACCTTTGCCTAGTGTTAAGAAATTGACAGAGGATAGATGGAACAAGCCCCAGA
AGACCAAGGGCCGCAGAGGGAGCCATACAATGAATGGACACTAG
>AY835764/B/US/1992/5160_92
ATGGAAAACAGATGGCAGGTGATGATTGTGTGGCAAGTAGACAGGATGAGGATTAGA---ACATGGAAAAGTTTAGTAAA
ACACCATATGTATATTTCAGGGAAAGCTAAGAGATGGA---TTTATAAACATCATTATGAAAGTGTTAATCC---AAGAA
CAAGTTCAGAAGTACACATCCCATTAGG------------GG---------A---TG---CTAG---ATTGGTAGTAACA
ACATA---TTGGGGT---CTGCATACAGGAGAAAGAGACTGGCATCTGGGT---CAAGGAGTCTCCATAGAATGGAGGAA
AGAGAGCTATAGCACACAAATAGACCCTGACCTAGCAGACCAACTAATTCATCTG---TATTACTTT---GATTGTTTTT
CAGAATC---TGCTATAAGAGCTGCCATATTAGGACATAG---AGT---TAGCCC---TATTTGTGAATATCAAGCA---
GGACATA---GTAAGGTAGGATCTCT---ACAGTACTTGGCACTAACAGCATT---AGTAA---CA---T---C---A--
-AA---------AAGGA---TAAAGCCACCTTTACCTAGTGTCAAGAAATTGACAGAGGATAGATGGAACAAGCCCCAGA
AGACCAAGGACCACAGAGGGAACCATACAATGAATGGACACTAG
>AY835765/B/US/1984/5084_84
ATGGAAAACAGATGGCAGGTGATGATTGTGTGGCAAATAGACGGGATGAGGATTAGA---ACATGGAAAAGTTTAGTAAA
ACACCATATGCATATTTCAAAGAAAGCTAAGGGATGGT---TTTATAGACATCACTATGAAAGCCTTCATCC---AAGAG
TAAGTTCAGAAGTACATATCCCACTAGG------------GG---------A---TG---CTAA---ATTGGTAATAAAG
ACATA---TTGGGGT---CTGCATACAGGAGAAAGAGACTGGCATTTGGGT---CAGGGAGTCTCCATAGAATGGAGGAA
AAAGAGATATAGCACACAAGTAGACCCTGACCTAGCAGACCAACTAATTCATCTG---TATTACTTT---GATTGTTTTT
CAGAATC---TGCTATAAGAAATGCCATATTAGGACATAT---AGT---TAGTCC---TAGGTGTGAATATCAAGCA---
GGACATA---ACAAGGTAGGATCTCT---ACAGTACTTGGCACTAGCAGCATT---AGTAA---CA---C---C---A--
-AA---------AAAGA---TAAAGCCACCTTTGCCTAGTGTTACGAAACTGACAGAGGATAGATGGAACAAGCCCCAGA
AGACCAAGGGCCACAGAGGGAGCCATACAATGAATGGACACTAG
>AY835766/B/US/1989/5073_89
ATGGAAAACAGATGGCAAGTGATGATTGTGTGGCAAGTAGACAGGATGAGGATTAGA---ACATGGAAAAGTTTAGTAAA
ACACCATATGTATGTCTCAGGGAAAGCTAAGGGATGGT---TTTATAGACATCACTATGAAAGCACTCACCC---AAGAA
CAAGTTCAGAAGTACACATCCCACTAGG------------GG---------A---TG---CTAG---ATTGGTAATAACA
ACATA---TTGGGGT---CTGCATACAGGAGAAAGAGATTGGCATTTGGGT---CAGGGAGTCTCCATAGAATGGAGGAA
AAGGAGATATAGCACACAAGTAGACCCTGACCTAGCAGACCAACTAATTCATCTG---TATTACTTT---GATTGTTTTT
CAGAATC---TGCTATAAGACAAGCCATATTAGGACATAG---AGT---TAGTCC---TAGGTGTGAATATCAAGCA---
GGACATA---ACAAGGTAGGATCTCT---ACAGTACTTGGCACTAGCAGCATT---AATAA---CA---C---C---A--
-AA---------AAAGA---CAAAGCCACCTTTGCCTAGTGTTGCGAAACTGACAGAGGATAGATGGAACAAGCCCCAGA
AGACCAAGGGCCGCAGAGGGAGCCATACAATGAATGGACACTAG
>AY835767/B/US/1993/5073_93
ATGGAAAACAGATGGCAGGTGATGATTGTGTGGCAAGTAGACAGGATGAGGATTAGA---ACATGGAAAAGTTTAGTAAA
ACACCATATGTATGTTTCAGGGAAAGCTAAGGGATGGT---TTTATAGACATCACTATGAAAGCACTCACCC---AAGAA
CAAGTTCAGAAGTACACATCCCACTAGG------------GG---------A---TG---CTAG---ATTGGTAGTAACA
ACATA---TTGGGGT---CTGCATACAGGAGAAAGAGATTGGCATTTGGGT---CAGGGAGTCTCCATAGAATGGAGGAA
AAGGAGATATAGCACACAAGTAGACCCTGACCTAGCAGACCAACTAATTCATCTG---TATTACTTT---GATTGTTTTT
CAGAATC---TGCTATAAGGAAAGCCATATTAGGACATAG---AGT---TAGTCC---TAGGTGTGAATATCAAGCA---
GGACATA---ACAAGGTAGGATCTCT---ACAGTACTTGGCACTAGCAGCATT---AGTAA---CA---C---C---A--
-AA---------AAAGA---CAAAGCCACCTTTGCCTAGTGTTGCGAAACTGACAGAGGATAGATGGAACAAGCCCCAGA
AGACCAAGGGCCGCAGAGGGAGCCATACAATGAATGGACACTAG
>AY835768/B/US/1995/5073_95
ATGGAAAACAGATGGCAGGTGATGATTGTGTGGCAAGTAGACAGGATGAGGATTAAC---ACATGGAAAAGTTTAGTAAA
ACACTATATGTATGTTTCAAAGAAAGCTAAGGGATGGT---TTTATAGACATCACTATGAAAACCCTACTCC---CAGAG
TAAGTCCAGAAGTACACATCCCACTAGG------------GG---------A---TG---CTAG---ACTGGTAATAACA
ACATA---TTGGGGT---CTGCATACAGGAGAAAGAGACTGGCATTTGGGT---CATGGAGTCTCCATAGAATGGAGGAA
AAGGAGATATAGCACACAAGTAGACCCTGACCTAGCAGACCAACTAATTCATCTG---TATTACTTT---GATTGTTTTT
CAGAATC---TGCTATAAGAAAAGCCATATTAGGACATAT---AGT---TAGTCC---TAGGTGTGAATATCAAGCA---
GGACATA---ACAAGGTAGGATCTCT---ACAGTACTTGGCACTAGCAGCATT---AATAA---AA---C---C---A--
-AA---------AAAGA---GAAAGCCACCTTTGCCTAGTGTTGCGAAACTGACAGAGGACAGATGGAACAAGCCCCAGA
AGACCAAGGGCCACAGAGGGAGCCATACAATGAATGGACACTAG
>AY835769/B/US/1985/5077_85
ATGGAAAACAGATGGCAGGTGATGATTGTGTGGCAAGTAGACAGGATGAGGATTAGA---ACATGGAAAAGTTTAGTAAA
ACACCATATGTATATTTCAAAGAAAGCTAAGGGATGGT---TTTATAGACATCACTATGAAAGCCCTCATCC---AAGAA
TAAGTTCAGAAGTACACATCCCCCTAGG------------GG---------A---TG---CTAG---ATTGGTAATAACA
ACATA---TTGGGGT---CTGCATACAGGAGAAAGAGACTGGCATTTGGGT---CAAGGAGTCTCCATAGAATGGAGGAA
AAGGAGATATAGCACACAAGTAGACCCTGAACTAGCAGACCAACTAATTCATCTG---TATTACTTT---GATTGTTTTT
CAGAATC---TGCTATAAGAAAAGCCATATTAGGACATAT---AGT---TAGTCC---TAGGTGTGAATATCAAGCA---
GGACATA---ACAAGGTAGGATCTCT---ACAGTACTTGGCACTAGCAGCATT---AATAA---CA---C---C---A--
-AA---------AAAGA---GAAAGCCACCTTTGCCTAGTGTTGCGAAACTGACAGAGGACAGATGGAACAAGCCCCAGA
AGACCAAGGGCCACAAAGGGAACCATACAATGAATGGACACTAG
>AY835770/B/US/1983/5082_83
ATGGAAAACAGATGGCAGGTGATGATTGTGTGGCAAGTAGACAGGATGAGGATTAGA---ACATGGAAAAGTTTAGTAAA
ACACCATATGTATATTTCAAGGAAAGCTAAGGGATGGT---TTTATAGACATCACTATGAAAGCACTCATCC---AAGAA
TAAGTTCAGAAGTACACATCCCACTAGG------------GG---------A---TG---CTAG---ATTGGTAATAACA
ACATA---TTGGGGT---CTGCATACAGGAGAAAGAGACTGGCATTTGGGT---CAAGGAGTCTCCATAGAATGGAGGAA
AAAGAGATATAGCACACAAGTAGACCCTAACCTAGCAGACCAACTAATTCATCTG---TATTACTTT---GATTGTTTTT
CAGAATC---CGCTATAAGAAATGCCATATTAGGACATAG---AGT---TAGCCC---TAGTTGTGAATATCAAGCA---
GGACATA---ACAAGGTAGGATCTCT---ACAGTACTTGGCACTCGCAGCATT---AATAA---CA---C---C---A--
-AA---------AAAGA---TAAAGCCACCTTTGCCTAGTGTTACGAAACTGACAGAGGATAGATGGAACAAGCCCCGGA
AGACCAAGGGCCACAGAGGGAGCCATACAATGAATGGACACTAG
>AY835771/B/US/1986/5082_86
ATGGAAAACAGATGGCAGGTGATGATTGTGTGGCAAGTAGACAGGATGAGGATTAGA---GCATGGAAAAGTTTAGTAAA
ACACCATATGTATATTTCAAGGAAAGCTAAGGGATGGA---TTTATAGACATCACTATGAAAGCACTCATCC---AAGAA
TAAGTTCAGAAGTACACATCCCACTAGG------------GG---------A---TG---CTAG---ATTGGTAATAACA
ACATA---TTGGGGT---CTGCATACAGGAGAAAGAGACTGGCATTTGGGT---CAGGGAGTCTCCATAGAATGGAGGAA
AAAGAGATATAGCACACAAGTAGATCCTAACCTAGCAGACCAACTAATTCATCTG---TATTACTTT---GATTGTTTTT
CAGAATC---TGCTATAAGAAATGCCATATTAGGACATAG---AGT---TAGCCC---TAGTTGTGAATATCAAGCA---
GGACATA---ACAAGGTAGGATCTCT---ACAGTACTTGGCACTAGCAGCATT---AATAA---CA---C---C---A--
-AA---------AAAGA---TAAAGCCACCTTTGCCTAGTGTTACGAAACTGACAGAGGATAGATGGAACAAGCCCCGGA
AGACCAAGGGCCACAGAGGGAACCATACAATGAATGGACACTAG
>AY835772/B/US/1997/5082_97
ATGGAAAACAGATGGCAGGTGATGATTGTGTGGCAGGTAGACAGGATTAGGATTAGA---ACATGGATAAGTTTAGTAAA
ACACCATATGTATATTTCAAAGAAAGCTAAGGGATGGA---TTTATAAACATCACTATGAAAGCACTAATCC---AAGAA
TAAGTTCAGAAGTACACATCCCACTAGG------------GG---------A---TG---CTAG---ATTGGTAATAACA
ACATA---TTGGGGT---CTGCATACAGGAGAAAGAGACTGGCATTTGGGT---CAGGGAGTCTCCATAGAATGGAGGAA
AAGGAGATATAGCACACAAGTAGACCCTAACCTAGCAGACCGACTAATTCACCTG---TATTACTTT---GATTGTTTTT
CAGAATC---TGCTATAAGAAATGCCATATTAGGACATAG---AGT---TAGCCC---TAGTTGTGAATATCAAGCA---
GGACATA---ACAAGGTAGGATCTCT---ACAGTACTTGGCACTAGCAGCATT---AATAA---CA---C---C---A--
-AA---------AAAGA---TAAAGCCACCTTTGCCTAGTGTTACAAAACTGACAGAGGATAGATGGAACAAGCCCCGGA
AGACCAAGGGCCACAGAGAGAGCCATACAATGAATGGACACTAG
>AY835773/B/US/1994/5082_94
ATGGAAAACAGATGGCAGGTGATGATTGTGTGGCAAGTAGACAGGATGAGGATTAGA---GCATGGAACAGTTTAGTAAA
ACACCATATGTATATTTCAAAGAAAGCTAAGGGATGGG---TTTACAAACATCACTATGAAAGTACTAATCC---AAGAA
TAAGTTCAGAAGTACACATCCCACTAGG------------GG---------A---TG---CTAA---ATTGGTAATAACA
ACATA---TTGGGGT---CTGCATACAGGAGAAAGAGACTGGCATTTGGGT---CAGGGAGTCTCCATAGAATGGAGGAA
AAACAGATATAGCACACAAGTAGACCCTAACCTAGCAGACCGACTAATTCACCTG---TATTACTTT---GATTGTTTTT
CAGAATC---TGCTATAAGAAATGCCATATTAGGACATAG---AGT---TAGCCC---TAGTTGTGAATATCAAGCA---
GGACATA---ACAAGGTAGGATCTCT---ACAGTACTTGGCACTAGCAGCATT---AGTAA---CA---C---C---A--
-AA---------AAAGA---CAAAGCCACCTTTGCCTAGTGTTACAAAACTGACAGAGGATAGATGGAACAAGCCCCGGA
AGACCAAGGGCCACAGAGAGAGCCATACAATGAATGGACACTAG
>AY835774/B/US/1986/5127_86
ATGGAAAACAGATGGCAGGTGATGATTGTGTGGCAAGTAGACAGGATGAGGATTAGA---ACATGGAAAAGTTTAGTAAA
ACACCATATGCATATTTCAAGAAAAGCTGGGAGATGGT---TTTATAGACATCACTATGAAAGTACTCATCC---AAGAA
TAAGTTCAGAGGTACACATCCCACTAGG------------GG---------A---AG---CTAG---ATTGGTAATAACA
ACATA---TTGGGGT---CTGCATGCAGGAGAAAGAGACTGGCATTTGGGC---CAGGGAGTCTCCATAGAATGGAGGAA
AAAGAGGTATAGCACACAAGTAGACCCTGGCCTAGCAGACCAACTAATTCATCTG---TATTATTTT---GATTGCTTTT
CAGAATC---TGCTATAAGAAATGCCATATTAGGACATAT---AGT---TAGTCC---TAGTTGTGAATATCAAGCA---
GGACATA---ACAAGGTAGGATCTCT---ACAATACTTGGCACTAGCAGCATT---AGTAA---CA---C---C---A--
-AA---------AAAGA---TAAAACCACCTTTGCCTAGTGTTTTGAAACTGACAGAGGATAGATGGAACAAGCCCCGGA
AGACCAAGGGCCACAGAGGGAGCCACACAATGAATGGACACTAG
>AY835775/B/US/1986/5084_86
ATGGAAAACAGATGGCAGGTGATGATTGTGTGGCAAATAGACGGGATGAGGATTAAC---ACATGGAAAAGATTAGTAAA
ACACCATATGTATATTTCAAGGAAAGCTAAGGACTGGT---TTTATAGACATCACTATGAAAGTACTAATCC---AAAAG
TAAGTTCAGAAGTACATATCCCACTAGG------------GG---------A---TG---CTAG---ATTAGTAATAAAG
ACATA---TTGGGGT---CTGCATACAGGAGAAAGAGACTGGCATTTGGGT---CAGGGAGTCTCCATAGAATGGAGGAA
AAGGAGATATAGCACACAAGTAGACCCTAGCCTAGCAGACCAACTAATTCATCTG---TACTACTTT---GATTGTTTTT
CAGAATC---TGCTATAAGAAATGCCATATTAGGACGTAT---AGT---TAGTCC---TAGGTGTGAATATCAAGCA---
GGACATA---ACAAGGTAGGGTCTCT---ACAGTACTTGGCACTAACAGCATT---AGTAA---CA---C---C---A--
-AA---------AAAGA---TAAAGCCACCTTTGCCTAGCGTTGTGAAACTGACAGAGGATAGATGGAACAAGCCCCAGA
AGACCAAGGGCCACAAAGGGAGCCATACAATGAATGGACACTAG
>AY835776/B/US/1993/5127_93
ATGGAAAACAGATGGCAGGTGATGATTGTGTGGCAAGTAGACAGGATGAGGATTAGA---ACATGGAAAAGTTTAGTAAA
ATACCATATATATATTTCAAAAAAAGCTGGGAGATGGT---TTTATAGACATCACTATGAAAGTACTAATCC---AAAAA
TAAGTTCAGAAGTACACATCCCACTAGG------------GG---------A---AG---CTAG---ATTAGTAATAACA
ACATA---TTGGGGT---CTGCATGCAGGAGAAAGAGACTGGCATTTGGGC---CAGGGAGTCTCCATAGAATGGAGGAA
AAGGAGATATAGCACACAAGTAGACCCTGGCCTAGCAGACCAACTAATTCATCTG---TATTATTTT---GATTGTTTTT
CAGAATC---TGCTATAAGAAATGCCATATTAGGACATAT---AGT---TAGTCC---TAGTTGTGAATATCAAGCA---
GGACATA---ACAAGGTAGGATCTCT---ACAATACTTGGCATTAGCAGCATT---AGTAA---CA---C---C---A--
-AA---------AAAGA---TAAAACCACCTTTGCCTAGTGTTAAGAAACTGACAGAGGATAGATGGAACAAGCCCCAGA
AGACCAAGGGCCACAGAGGGAGCCATACAATGAATGGACACTAG
>AY835777/B/US/1983/5018_83
ATGGAAAACAGATGGCAGGTGATGATTGTGTGGCAAGTACACAGGATGAGGATTAGC---ACATGGAAAAGTTTAGTAAA
ACACCATATACATATTTCAAAGAAAGCTAAGAAATGGA---TTTATAGACATCACTATGAAAGCACTCATCC---AAGAA
TAAGTTCAGAAGTACACATCCCACTAGG------------GG---------A---TG---ATAG---ATTAGTAATAACA
ACATA---TTGGGGT---CTGCATACAGGAGAAAGAGACTGGCATTTGGGT---CAGGGAGTCTCCATAGAATGGAGGAA
AAAGAGATATAGCACACAAGTAGACCCTGACCTAGCAGACCAACTAATTCATCTG---TATCATTTT---GATTGTTTTT
CAGAATC---TGCTATAAGAAATGCCATATTAGGACGTTT---AGT---TAGTCC---TAGGTGTGAATATCAAGCA---
GGACATA---ACAAGGTAGGATCTCT---ACAGTACTTGGCACTAGCAGCATT---AATAA---CA---C---C---A--
-AA---------AAAGA---TAAAGCCACCTTTGCCTAGTGTTAAGAAACTGACAGAGGATAGATGGAACAAGCCCCAGA
AGACCAAGGGCCACAGAGGGAGCCATACAATGAATGGACACTAG
>AY835778/B/US/1986/5018_86
ATGGAAAACAGATGGCAGGTGATGATTGTGTGGCAAGTAAACAGGATGAGGATTAGC---ACATGGAAAAGTTTAGTAAA
ACACCATATACATATTTCAAAGAAAGCTAAGAAATGGA---TTTATAGACATCACTATGAAAGCACTCATCC---AACAA
TAAGTTCAGAAGTACACATCCCACTAGG------------GG---------A---TG---ATAG---ATTAGTAATAACA
ACATA---TTGGGGT---CTGCATACAGGAGAAAGAGACTGGCATTTGGGT---CAGGGAGTCTCCATAGAATGGAGAAA
AGGGAGATATAGCACACAAGTAGACCCTGACCTAGCAGACCAACTAATTCATCTG---TATCATTTT---GATTGTTTTT
CAGAATC---TGCTATAAGAAATGCCATATTAGGACGTTT---AGT---TAGTCC---TAGGTGTGAATATCAAGCA---
GGACATA---ACAAGGTAGGGTCTCT---ACAGTACTTGGCACTAACAGCATT---AATAA---CA---C---C---A--
-AA---------AAAGA---GAAAGCCACCTTTGCCTAGTGTTAAGAAACTGACAGAGGATAGATGGAACAAGCCCCAGA
AGACCAAGGGCCACAGAGGGAGCCATACAATGAATGGACACTAG
>AY835779/B/US/1984/5019_84
ATGGAAAACAGATGGCAGGTGATGATTGTGTGGCAAGTAGACGGGATGAGGATTAAC---ACATGGAAAAGTTTAGTAAA
ACACCATATGTATATTTCAGGGAAAGCTAAGGGATGGG---TTTATAAACATCACTATGAAAGCACTCATCC---AAGAA
TAAGTTCAGAAGTACACATCCCACTAGG------------GG---------A---TG---CTAA---ATTGGTAATAACA
ACATA---TTGGGGT---CTGCATACAGGAGAAAGAGACTGGCATTTGGGT---CAGGGAGTCTCCGTAGAATGGAGGAA
AAAGAGATATAGCACACAAGTAGACCCTGACCTAGCAGACCATCTAATTCATCTG---TATTACTTT---GATTGTTTTT
CAGAATC---TGCCATAAGAAATGCCATATTAGGACACAT---AGT---TAGTCC---TAGTTGTGAATATCAAGCA---
GGACATA---ATAAGGTAGGATCTCT---ACAGTACTTGGCACTAGCAGCATT---AATAA---CA---C---C---A--
-AA---------AAAGA---TAAAGCCACCTTTGCCTAGTGTTGCGAAACTGACAGAGGATAGATGGAACAAGCCCCAGA
AGACCAAGGGCCACAGAGGGAGCCATACAATGAATGGACACTAG
>AY835780/B/US/1986/5019_86
ATGGAAAACAGATGGCAGGTGATGATTGTGTGGCAAGTACACAGGATGAGGATTAAC---ACATGGAAAAGTTTAGTAAA
ACACCATATGTATATTTCAGGGAAAGCTAAGGGATGGG---TTTATAAACATCACTATGAAAGCACTAATCC---AAGAA
TAAGTTCAGAAGTACACATCCCACTAGG------------GG---------A---TG---CTAA---ATTGGTAGTAACA
ACATA---TTGGGGT---CTGCATACAGGAGAAAGAGACTGGCATTTAGGT---CAGGGAGTCTCCGTAGAATGGAGGAA
AAAGAGATATAGCACACAAGTAGACCCTGAACTAGCAGACCATCTAATTCATCGG---TATTACTTT---GATTGTTTTT
CAGAAGC---TGCTATAAGAAATGCCATATTAGGACACAT---AGT---TAGTCC---TAGTTGTGAATATCAAGCA---
GGACATA---ACAAGGTAGGATCTCT---ACAGTACTTGGCACTAGCAGCATT---AATAA---CG---C---C---A--
-AA---------AAAGA---TAAAGCCACCTTTGCCTAGTGTTGCGAAACTGACAGAGGATAGATGGAACAAGCCCCAGA
AGACCAAGGGCCACAGAGGGAGCCATACAATGAATGGACACTAG
>AY835781/B/US/1983/5157_83
ATGGAAAACAGATGGCAGGTGATGATTGTGTGGCAAGTAGAGAGGATGAGGATTAAC---ACATGGAAAAGTTTAGTAAA
ACACCATATGTATATTTCAGGGAAAGCTAAGGGCTGGT---TTTATAGACATCACTATGAAAGTACTCATCC---AAGAA
TAAGTTCAGAAGTACACATCCCACTAGG------------GG---------A---TG---CTAG---ATTGGTAATAACA
ACATA---TTGGGGT---CTGCATACAGGAGAAAGAGACTGGCATTTGGGC---CAGGGAGTCTCCATAGAATGGAGGAA
AAAGAGATATAGCACACAAGTAGACCCTGGCCTAGCAGACCGACTAATTCATCTG---TATTATTTT---GACTGTTTTT
CAGAGTC---TGCTATAAGAAATGCCATATTAGGACGTAT---AGT---TAGTCC---TAGGTGTGAATGTCAAGCA---
GGACATA---ACAAGGTAGGATCTCT---ACAATACTTGGCACTAGCAACATT---AATAA---CA---C---C---A--
-AA---------AAAGA---TAAAGCCACCTTTGCCTAGTGTTACGAAACTGACAGAGGATAGATGGAACAAGCCCCAGA
AGACCAAGGGCCACAGAGGGAGCCATACAATGAATGGACATTAG
>AY839827/B/KR/2004/04LHS6
ATGGAAAACAGATGGCAGGTGATGATTGTGTGGCAAGTAGACAGGATGAGGATTAGA---ACATGGAACAGTTTAGTAAA
ACACCATATGTATGTTTCAAAGAAAGCTAAGGGATGGA---TCTATAGACATCACTATGAAAGCACTCATCC---AAGGA
TAAGTTCAGAAGTGCACATCCCACTAGG------------GG---------A---TG---CTAA---ATTAGTAATAACA
ACATA---TTGGGGT---CTGCATACAGGAGAAAGAGAATGGCATCTGGGT---CAGGGAGTCTCCATAGAATGGAGGAA
AAAGAGCTATAACACACAAGTAGACCCTGACCTAGCAGACAAACTAATTCACCTG---CATTATTTT---GATTGTTTTT
CAGACTC---TGCTATAAGACATGCCATATTAGGACGCAT---AGT---TAGGCC---TAAGTGTGAATATCAAGCA---
GGACATA---ACACGGTAGGGTCTCT---ACAGTACTTGGCACTAACAGCATT---AATAG---CA---C---C---A--
-AA---------AAGGA---TAAAGCCACCTTTGCCTAGTGTTAGGAAGCTGACAGAGGATAGATGGAACAAGCCCCAGA
AGACCAAGGGCCACAGAGG------TTCAATGCATGGACACTAG
>AY857022/B/AU/-/2870718
ATGGAAAACAGATGGCAGGTGATGATTGTGTGGCAAGTAGACAGGATGAGGATTAGA---ACATGGAACAGTTTAGTAAA
ACACCATATGTATGTTTCAAAGAAAGCTAAGGGATGGT---TTTATAGACATCACTATGAAAGTGTTCATCC---AAAAA
TAAGTTCAGAGGTACACATCCCACTAGG------------GG---------A---TGATACTAA---ATTAGTAGTAACA
ACATA---TTGGGGT---CTGCATACAGGAGAAAGAGACTGGCATTTGGGT---CAGGGAGTCTCCATAGAATGGAGGAA
AAAGAGATATAGCACACAAGTAGACCCTAACCTAGCAGACCAACTAATTCATCTG---TATTATTTT---GATTGTTTTT
CAGAATC---TGCTGTAAGAAGGGCCATATTAGGGCATAG---AGT---TAGTCC---TAGTTGTGACTACCAAGCA---
GGACATA---ACAAGGTAGGATCTCT---ACAGTACTTGGCATTAGCAGCATT---AATAA---CA---C---C---A--
-AA---------AAAGA---CAAAGCCACCTTTGCCTAGTGTTGCAAAACTGACAGAGGATAGATGGAACAAGCCCCAGA
AGATCAAGGGCCACAGAGGGAGCCAAACAATGAATGGACACTAG
>AY857144/B/AU/-/8634991
ATGGAAAACAGATGGCAGGTGATGATTGTGTGGCAAGTAGACAGGATGAGGATTAAC---ACATGGAAAAGTTTAGTAAA
ACACCATACGCATGTTTCAGGGAAAACTAAGAAATGGA---CTTATAAACATCACTATGAAAGCATTAATCC---AAGAA
TAAGTTCAGAAGTACACATCCCACTAGG------------GG---------A---TG---CTAG---ATTAGTAATAACA
ACATA---TTGGGGC---CTGCATACAGGAGAAAGAGAMTGGCATTTGGGT---CAGGGAGTCTCCATAGAATGGAGGAA
AAGGAGATATAGCACACAAGTAGACCCTGAACTAGCAGACCAACTAATTCNNNNN---NNNNNNNNN---NNNNNNNNNN
NNNNNNN---NNNNNNNNNNNNNNNCATATTRGGACGTAT---AGT---TAGACC---TAGGTGTGAATATCAAGCA---
GGACATA---ACAAGGTAGGGACTCT---ACAGTACTTGGCATTAACAGCATT---AATAA---CA---C---C---A--
-AA---------GAAGA---GAAAGCCACCCTTGCCCAGTGTTAGGAAACTGACAGAGGATAGATGGAACAAACCCCAGA
GAACCAAGGGCCACAGAGAGAGCCATACAATGAGTGGACACTAG
>AY857165/B/AU/-/9125091
ATGGAAAACAGATGGCAGGTGATGATTGTGTGGCAAGTAGACAGGATGAGGATTAGC---ACATGGAAAAGTTTAGTAAA
ACACCATATACATGTTTCAAAAAAGGCTAAAGGATGGC---TTTATAGGCATCACTATGAAAGCACTAATCC---AAGAA
TAAGTTCAGAAGTATACATCCCACTAGG------------GG---------A---TG---CTAG---ATTGGTAATAACA
ACATA---TTGGGGT---CTGCATACAGGAGAAAGAGACTGGCATTTGGGT---CAGGGAGCCTCCATAGAATGGAGGAA
AAAGAGATATAGCACACAAGTAGGCCCTGRCCTAGCAGACCAACTAATTCATCTG---TATCATTTT---GACTGTTTTT
CAGAAGC---TGCTATAAGAAGKGCCATATTAGGACGATT---AGT---TAGTCC---TAGGTGTGACTATCAAGCA---
GGACATA---ACAAGGTAGGATCTCT---ACAGTACTTGGCACTAGCAGCATT---AATAC---CA---C---C---A--
-AG---------AAAGA---TAAAGCCATCCTTGCCTAGTGTTAGGAAACTGACAGAGGATAGATGGAACAAGTCCCAGA
AGACCAAGGGCCACAGAGGGAGCCATACAATGAATGGGCACTAG
>AY970946/B/NL/1986/H434-8-A3
ATGGAAAACAGATGGCAGGTGATGATTGTGTGGCAAGTAGACAGGATGAGGATTAGA---ACATGGAAAAGTTTAGTAAA
ACACCATATATATATTTCAAAGAAAGCTAAGGGATGGG---TTTATAGACATCACTATGAAAGCACTCATCC---AAGAA
TAAGTTCAGAAGTACACATCCCACTAGG------------GG---------A---TG---CTAG---ATTAGTAATAACA
ACATA---TTGGGGT---CTGCATACAGGAGAAAGAGACTGGCATTTGGGT---CAGGGAGTCTCCATAGAATGGAGGAA
AGAGAGATATAGCACACAAGTAGACCCTGGCATAGCAGACCAACTAATTCATCTA---TATTATTTT---GATTGTTTTT
CAGAGTC---TGCTATAAGAAATGCCATATTAGGACGTTT---AGT---TAGTCC---TAGGTGTGAACATCAAGCA---
GGACATA---ACAAGGTAGGATCTCT---ACAGTATTTGGCACTAGTAGCATT---AATAA---CA---C---C---A--
-AA---------AAAGA---TAAAGCCACCTTTGCCTAGTGTTAAGAAACTGACAGAGGATAGATGGAACAAGCCCCAGA
AGACCAAGGGCCACAGAGGGAGCCATACAATGAATGGACACTAG
>AY970947/B/NL/1986/H434-8-F4
ATGGAAAACAGATGGCAGGTGATGATTGTGTGGCAAGTAGACAGGATGAGGATTAGA---ACATGGAAAAGTTTAGTAAA
ACACCATATATATATTTCAAAGAAAGCTAAGGGATGGG---TTTATAGACATCACTATGAAAGCACTCATCC---AAGAA
TAAGTTCAGAAGTACACATCCCACTAGG------------GG---------A---TG---CTAG---ATTAGTAATAACA
ACATA---TTGGGGT---CTGCATACAGGAGAAAGAGACTGGCATTTGGGT---CAGGGAGTCTCCATAGAATGGAGGAA
AGAGAGATATAGCACACAAGTAGACCCTGGCATAGCAGACCAACTAATTCATCTA---TATTATTTT---GATTGTTTTT
CAGAGTC---TGCTATAAGAAATGCCATATTAGGACGTTT---AGT---TAGTCC---TAGGTGTGAACATCAAGCA---
GGACATA---ACAAGGTAGGATCTCT---ACAGTATTTGGCACTAGTAGCATT---AATAA---CA---C---C---A--
-AA---------AAAGA---TAAAGCCACCTTTGCCTAGTGTTAAGAAACTGACAGAGGATAGATGGAACAAGCCCCAGA
AGACCAAGGGCCACAGAGGGAGCCATACAATGAATGGACACTAG
>AY970948/B/NL/1996/H434-42-A1
ATGGAAAACAGATGGCAGGTGATGATTGTGTGGCAAGTAGACAGGATGAGGATTAGA---ACATGGAAAAGTTTAGTAAA
ACACCATATATATATTTCAAAGAAAGCTAAGGGATGGC---TTTATAAACATCACTATGAAAGCACTAATCC---AAGAA
TAAGTTCAGAAGTACACATCCCACTAGG------------GG---------A---TG---CTAG---ATTAGTAATAACA
ACATA---TTGGGGT---CTGCATACAGGAGAAAGAGATTGGCATTTGGGT---CAGGGAGTCTCCATAGAATGGAGGAA
AGAGAGATATAGCACACAAGTAGACCCTGACATAGCAGACCAACTAATTCATCTA---TATTATTTT---GATTGTTTTT
CAGAATC---TGCTATAAGAAATGCCATATTAGGACATTT---AGT---TAGTCC---CAGGTGTGAATATCAAGCA---
GGACATA---ACAAGGTAGGGTCTCT---ACAGTATTTGGCACTAGTAGCATT---GATAN---CA---C---C---A--
-AA---------AAAGA---TAAAGCCACCTTTGCCTAGTGTTAAGAAATTGACAGAGGATAGATGGAACAAGCCCCAGA
AAACCAAGGGCCACAGAGGGAGCCATACAATGAATGGACACTAG
>AY970949/B/NL/1996/H434-42-C1
ATGGAAAACAGATGGCAGGTGATGATTGTGTGGCAAGTAGACAGGATGAGGATTAGA---ACATGGAAAAGTTTAGTAAA
ACACCATATATATATTTCAAAGAAAGCTAAGGGATGGA---TTTATAAACATCACTATGAAAGCACTAATCC---AAGAA
TAAGTTCAGAAGTACACATCCCACTAGG------------GG---------A---TG---CTAG---ATTAGTAATAACA
ACATA---TTGGGGT---CTGCATACAGGAGAAAGAGACTGGCATTTGGGT---CAGGGAGTCTCCATAGAATGGAGGAA
AGAGAGATATAGCACACAAGTAGACCCTGACATAGCAGACCAACTAATTCATCTA---TATTATTTT---GATTGTTTTT
CAGAGTC---TGCTATAAGAAATGCCTTATTAGGACGCTT---AGT---TAGCCC---TAGGTGTGAACATCAAGCA---
GGACATA---ACAAGGTAGGGTCTCT---ACAGTATTTGGCACTAGTAGCATT---AATAA---AA---C---C---A--
-AA---------AAAGA---TAAAGCCACCTTTGCCTAGTGTTAAGAAATTGACAGAGGATAGATGGAACAAGTCCCAGA
AGACCAAGGGCCACAGAGGGAGCCACACAATGAATGGACACTAG
>AY970950/B/NL/1996/H434-42-E12
ATGGAAAACAGATGGCAGGTGATGATTGTGTGGCAAGTAGACAGGATGAGGATTAGA---ACATGGAAAAGTTTAGTAAA
ACACCATATATATATTTCAAAGAGAGCTAAGGGATGGA---TTTATAGACATCACTATGAAAGCACTAATCC---AAGAA
TAAGTTCAGAAGTACACATCCCACTAGG------------GG---------A---TG---GTAG---ATTAGTAATAACA
ACATA---TTGGGGT---CTGCATACAGGAGAAAGAGATTGGCATTTGGGT---CAGGGAGTCTCCATAGAATGGAGGAA
AGAGAGATATAGCACACAAGTAGACCCTGACATAGCAGACCAACTAATTCATCTA---TATTATTTT---GATTGTTTTT
CAGAATC---TGCTATAAGAAATGCCATATTAGGACATTT---AGT---TAGTCC---TAGGTGTGAATATCAAGCA---
GGACATA---ACAAGGTAGGATCTCT---ACAGTATTTGGCACTAGTAGCATT---ACTAG---CA---C---C---A--
-AA---------AAAGA---TAAAGCCACCTTTGCCTAGTATTAAGAAACTGACAGAGGATAGATGGAACAAGCCCCGGA
AAACCAAGGGCCACAGAGGGAGCCATACAATGAATGGACACTAG
>BD238372/B/FR/1985/pNL43_patent
ATGGAAAACAGATGGCAGGTGATGATTGTGTGGCAAGTAGACAGGATGAGGATTAAC---ACATGGAAAAGATTAGTAAA
ACACCATATGTATATTTCAAGGAAAGCTAAGGACTGGT---TTTATAGACATCACTATGAAAGTACTAATCC---AAAAA
TAAGTTCAGAAGTACACATCCCACTAGG------------GG---------A---TG---CTAA---ATTAGTAATAACA
ACATA---TTGGGGT---CTGCATACAGGAGAAAGAGACTGGCATTTGGGT---CAGGGAGTCTCCATAGAATGGAGGAA
AAAGAGATATAGCACACAAGTAGACCCTGACCTAGCAGACCAACTAATTCATCTG---CACTATTTT---GATTGTTTTT
CAGAATC---TGCTATAAGAAATACCATATTAGGACGTAT---AGT---TAGTCC---TAGGTGTGAATATCAAGCA---
GGACATA---ACAAGGTAGGATCTCT---ACAGTACTTGGCACTAGCAGCATT---AATAA---AA---C---C---A--
-AA---------ACAGA---TAAAGCCACCTTTGCCTAGTGTTAGGAAACTGACAGAGGACAGATGGAACAAGCCCCAGA
AGACCAAGGGCCACAGAGGGAGCCATACAATGAATGGACACTAG
>BD298114/B/FR/1983/BH10_patent
ATGGAAAACAGATGGCAGGTGATGATTGTGTGGCAAGTAGACAGGATGAGGATTAGA---ACATGGAAAAGTTTAGTAAA
ACACCATATGTATGTTTCAGGGAAAGCTAGGGGATGGT---TTTATAGACATCACTATGAAAGCCCTCATCC---AAGAA
TAAGTTCAGAAGTACACATCCCACTAGG------------GG---------A---TG---CTAG---ATTGGTAATAACA
ACATA---TTGGGGT---CTGCATACAGGAGAAAGAGACTGGCATTTGGGT---CAGGGAGTCTCCATAGAATGGAGGAA
AAAGAGATATAGCACACAAGTAGACCCTGAACTAGCAGACCAACTAATTCATCTG---TATTACTTT---GACTGTTTTT
CAGACTC---TGCTATAAGAAAGGCCTTATTAGGACACAT---AGT---TAGCCC---TAGGTGTGAATATCAAGCA---
GGACATA---ACAAGGTAGGATCTCT---ACAATACTTGGCACTAGCAGCATT---AATAA---CA---C---C---A--
-AA---------AAAGA---TAAAGCCACCTTTGCCTAGTGTTACGAAACTGACAGAGGATAGATGGAACAAGCCCCAGA
AGACCAAGGGCCACAGAGGGAGCCACACAATGAATGGACACTAG
>CS272319/B/FR/1985/pNL43_patent
ATGGAAAACAGATGGCAGGTGATGATTGTGTGGCAAGTAGACAGGATGAGGATTAAC---ACATGGAAAAGATTAGTAAA
ACACCATATGTATATTTCAAGGAAAGCTAAGGACTGGT---TTTATAGACATCACTATGAAAGTACTAATCC---AAAAA
TAAGTTCAGAAGTACACATCCCACTAGG------------GG---------A---TG---CTAA---ATTAGTAATAACA
ACATA---TTGGGGT---CTGCATACAGGAGAAAGAGACTGGCATTTGGGT---CAGGGAGTCTCCATAGAATGGAGGAA
AAAGAGATATAGCACACAAGTAGACCCTGACCTAGCAGACCAACTAATTCATCTG---CACTATTTT---GATTGTTTTT
CAGAATC---TGCTATAAGAAATACCATATTAGGACGTAT---AGT---TAGTCC---TAGGTGTGAATATCAAGCA---
GGACATA---ACAAGGTAGGATCTCT---ACAGTACTTGGCACTAGCAGCATT---AATAA---AA---C---C---A--
-AA---------ACAGA---TAAAGCCACCTTTGCCTAGTGTTAGGAAACTGACAGAGGACAGATGGAACAAGCCCCAGA
AGACCAAGGGCCACAGAGGGAGCCATACAATGAATGGACACTAG
>D10112/B/GB/1983/CAM1
ATGGAAAACAGATGGCAGGTGATGATTGTGTGGCAAGTAGACAGGATGAGGATTAGA---ACATGGAAAAGTCTAGTGAA
ACACCATATGTATATTTCAGGGAAAGCTAAGAAATGGT---CTTATAGACACCACTATGAAAGCACTCATCC---AAGAA
TAAGTTCAGAAGTACACATCCCACTAGG------------GG---------A---GG---CTAG---ATTAGTAGTAACA
ACATA---TTGGGGT---CTGCATACAGGAGAAAGAGACTGGCATTTGGGT---CAGGGAGTCTCCATAGAATGGAGGAC
AAAGGGATATAACACACAAGTAGACCCTGACCTAGCAGACCAACTAATTCATCTG---TACTATTTT---GATTGTTTTT
CAGAATC---TGCTATAAGAAAGGCCATAGTAGGACGATT---AGT---TAGCCC---TAGGTGTGAATATCAAGCA---
GGACATA---ACAAGGTAGGATCTCT---ACAGTACTTGGCACTAACAGCATT---AATAG---CA---C---C---A--
-AA---------AAAGA---TAAAGCCACCTTTGCCTAGTGTTAGGAAACTGACAGAGGATAGATGGAACAAACCCCAGA
AGACCAAGGGCCACAGAGGCAGCCATACAATGAATGGACACTAG
>D86068/B/FR/1983/MCK1_LAI_IIIB
ATGGAAAACAGATGGCAGGTGATGATTGTGTGGCAAGTAGACAGGATGAGGATTAGA---ACATGGAAAAGTTTAGTAAA
ACACCATATGTATGTTTCAGGGAAAGCTAGGGGATGGT---TTTATAGACATCACTATGAAAGCCCTCATCC---AAGAA
TAAGTTCAGAAGTACACATCCCACTAGG------------GG---------A---TG---CTAG---ATTGGTAATAACA
ACATA---TTGGGGT---CTGCATACAGGAGAAAGAGACTGGCATTTGGGT---CAGGGAGTCTCCATAGAATGGAGGAA
AAAGAGATATAGCACACAAGTAGACCCTGAACTAGCAGACCAACTAATTCATCTG---TATTACTTT---GACTGTTTTT
CAGACTC---TGCTATAAGAAAGGCCTTATTAGGACACAT---AGT---TAGCCC---TAGGTGTGAATATCAAGCA---
GGACATA---ACAAGGTAGGATCTCT---ACAATACTTGGCACTAGCAGCATT---AATAA---CA---C---C---A--
-AA---------AAAGA---TAAAGCCACCTTTGCCTAGTGTTACGAAACTGACAGAGGATAGATGGAACAAGCCCCAGA
AGACCAAGGGCCACAGAGGGAGCCACACAATGAATGGACACTAG
>D86069/B/FR/1983/PM213_LAI_IIIB
ATGGAAAACAGATGGCAGGTGATGATTGTGTGGCAAGTAGACAGGATGAGGATTAGA---ACATGGAAAAGTTTAGTAAA
ACACCATATGTATGTTTCAGGGAAAGCTAGGGGATGGT---TTTATAGACATCACTATGAAAGCCCTCATCC---AAGAA
TAAGTTCAGAAGTACACATCCCACTAGG------------GG---------A---TG---CTAG---ATTGGTAATAACA
ACATA---TTGGGGT---CTGCATACAGGAGAAAGAGACTGGCATTTGGGT---CAGGGAGTCTCCATAGAATGGAGGAA
AAAGAGATATAGTACACAAGTAGACCCTGAACTAGCAGACCAACTAATTCATCTG---TATTACTTT---GACTGTTTTT
CAGACTC---TGCTATAAGAAAGGCCTTATTAGGACACAT---AGT---TAGCCC---TAGGTGTGAATATCAAGCA---
GGACATA---ACAAGGTAGGATCTCT---ACAATACTTGGCACTAGCAGCATT---AATAA---CA---C---C---A--
-AA---------AAAGG---TAAAGCCACCTTTGCCTAGTGTTACAAAACTGACAGAGGATAGATGGAACAAGCCCCAGA
AGACCAAGGGCCACAGAGGGAGCCACACAATGAATGGACACTAG
>DD153311/B/FR/1985/pNL43-patent
ATGGAAAACAGATGGCAGGTGATGATTGTGTGGCAAGTAGACAGGATGAGGATTAAC---ACATGGAAAAGATTAGTAAA
ACACCATATGTATATTTCAAGGAAAGCTAAGGACTGGT---TTTATAGACATCACTATGAAAGTACTAATCC---AAAAA
TAAGTTCAGAAGTACACATCCCACTAGG------------GG---------A---TG---CTAA---ATTAGTAATAACA
ACATA---TTGGGGT---CTGCATACAGGAGAAAGAGACTGGCATTTGGGT---CAGGGAGTCTCCATAGAATGGAGGAA
AAAGAGATATAGCACACAAGTAGACCCTGACCTAGCAGACCAACTAATTCATCTG---CACTATTTT---GATTGTTTTT
CAGAATC---TGCTATAAGAAATACCATATTAGGACGTAT---AGT---TAGTCC---TAGGTGTGAATATCAAGCA---
GGACATA---ACAAGGTAGGATCTCT---ACAGTACTTGGCACTAGCAGCATT---AATAA---AA---C---C---A--
-AA---------ACAGA---TAAAGCCACCTTTGCCTAGTGTTAGGAAACTGACAGAGGACAGATGGAACAAGCCCCAGA
AGACCAAGGGCCACAGAGGGAGCCATACAATGAATGGACACTAG
>DD153312/B/FR/1985/pNL43-patent
ATGGAAAACAGATGGCAGGTGATGATTGTGTGGCAAGTAGACAGGATGAGGATTAAC---ACATGGAAAAGATTAGTAAA
ACACCATATGTATATTTCAAGGAAAGCTAAGGACTGGT---TTTATAGACATCACTATGAAAGTACTAATCC---AAAAA
TAAGTTCAGAAGTACACATCCCACTAGG------------GG---------A---TG---CTAA---ATTAGTAATAACA
ACATA---TTGGGGT---CTGCATACAGGAGAAAGAGACTGGCATTTGGGT---CAGGGAGTCTCCATAGAATGGAGGAA
AAAGAGATATAGCACACAAGTAGACCCTGACCTAGCAGACCAACTAATTCATCTG---CACTATTTT---GATTGTTTTT
CAGAATC---TGCTATAAGAAATACCATATTAGGACGTAT---AGT---TAGTCC---TAGGTGTGAATATCAAGCA---
GGACATA---ACAAGGTAGGATCTCT---ACAGTACTTGGCACTAGCAGCATT---AATAA---AA---C---C---A--
-AA---------ACAGA---TAAAGCCACCTTTGCCTAGTGTTAGGAAACTGACAGAGGACAGATGGAACAAGCCCCAGA
AGACCAAGGGCCACAGAGGGAGCCATACAATGAATGGACACTAG
>DL260745/B/FR/1983/HXB2_patent
ATGGAAAACAGATGGCAGGTGATGATTGTGTGGCAAGTAGACAGGATGAGGATTAGA---ACATGGAAAAGTTTAGTAAA
ACACCATATGTATGTTTCAGGGAAAGCTAGGGGATGGT---TTTATAGACATCACTATGAAAGCCCTCATCC---AAGAA
TAAGTTCAGAAGTACACATCCCACTAGG------------GG---------A---TG---CTAG---ATTGGTAATAACA
ACATA---TTGGGGT---CTGCATACAGGAGAAAGAGACTGGCATTTGGGT---CAGGGAGTCTCCATAGAATGGAGGAA
AAAGAGATATAGCACACAAGTAGACCCTGAACTAGCAGACCAACTAATTCATCTG---TATTACTTT---GACTGTTTTT
CAGACTC---TGCTATAAGAAAGGCCTTATTAGGACACAT---AGT---TAGCCC---TAGGTGTGAATATCAAGCA---
GGACATA---ACAAGGTAGGATCTCT---ACAATACTTGGCACTAGCAGCATT---AATAA---CA---C---C---A--
-AA---------AAAGA---TAAAGCCACCTTTGCCTAGTGTTACGAAACTGACAGAGGATAGATGGAACAAGCCCCAGA
AGACCAAGGGCCACAGAGGGAGCCACACAATGAATGGACACTAG
>DL464814/B/FR/1983/HXB2_patent
ATGGAAAACAGATGGCAGGTGATGATTGTGTGGCAAGTAGACAGGATGAGGATTAGA---ACATGGAAAAGTTTAGTAAA
ACACCATATGTATGTTTCAGGGAAAGCTAGGGGATGGT---TTTATAGACATCACTATGAAAGCCCTCATCC---AAGAA
TAAGTTCAGAAGTACACATCCCACTAGG------------GG---------A---TG---CTAG---ATTGGTAATAACA
ACATA---TTGGGGT---CTGCATACAGGAGAAAGAGACTGGCATTTGGGT---CAGGGAGTCTCCATAGAATGGAGGAA
AAAGAGATATAGCACACAAGTAGACCCTGAACTAGCAGACCAACTAATTCATCTG---TATTACTTT---GACTGTTTTT
CAGACTC---TGCTATAAGAAAGGCCTTATTAGGACACAT---AGT---TAGCCC---TAGGTGTGAATATCAAGCA---
GGACATA---ACAAGGTAGGATCTCT---ACAATACTTGGCACTAGCAGCATT---AATAA---CA---C---C---A--
-AA---------AAAGA---TAAAGCCACCTTTGCCTAGTGTTACGAAACTGACAGAGGATAGATGGAACAAGCCCCAGA
AGACCAAGGGCCACAGAGGGAGCCACACAATGAATGGACACTAG
>DM111087/B/FR/1985/pNL43-patent
ATGGAAAACAGATGGCAGGTGATGATTGTGTGGCAAGTAGACAGGATGAGGATTAAC---ACATGGAAAAGATTAGTAAA
ACACCATATGTATATTTCAAGGAAAGCTAAGGACTGGT---TTTATAGACATCACTATGAAAGTACTAATCC---AAAAA
TAAGTTCAGAAGTACACATCCCACTAGG------------GG---------A---TG---CTAA---ATTAGTAATAACA
ACATA---TTGGGGT---CTGCATACAGGAGAAAGAGACTGGCATTTGGGT---CAGGGAGTCTCCATAGAATGGAGGAA
AAAGAGATATAGCACACAAGTAGACCCTGACCTAGCAGACCAACTAATTCATCTG---CACTATTTT---GATTGTTTTT
CAGAATC---TGCTATAAGAAATACCATATTAGGACGTAT---AGT---TAGTCC---TAGGTGTGAATATCAAGCA---
GGACATA---ACAAGGTAGGATCTCT---ACAGTACTTGGCACTAGCAGCATT---AATAA---AA---C---C---A--
-AA---------ACAGA---TAAAGCCACCTTTGCCTAGTGTTAGGAAACTGACAGAGGACAGATGGAACAAGCCCCAGA
AGACCAAGGGCCACAGAGGGAGCCATACAATGAATGGACACTAG
>DQ007901/B/CN/2002/02HNsmx2
ATGGAAAACAGATGGCAGGTGATGATTGTGTGGCAAGTAGACAGGATGAGGATTAGA---ACATGGAAAAGTTTAGTAAA
ACACCATATGTATACTTCAGGGAAAGCTAAGGGATGGT---TTTATAGACATCACTATGAGAGCACTCATCC---GAAAA
TAAGTTCAGAAGTACACATCCCACTAGG------------GG---------A---TG---CTGA---ATTGGTAATAATA
ACATA---TTGGGGT---CTGCATACAGGAGAAAGAGACTGGCATTTGGGC---CATGGAGTCTCCATAGAATGGAGGAG
AAAGAGATATAGCACACAAGTTGAACCTGGCCTAGCAGACCAACTAATTCATCTG---TATTATTTT---GATTGGTTTT
CAGAATC---TGCTATAAGAAATGCCATTTTAGGACGTGT---AGT---TAGCCC---TAGGTGTGATTATCTAGCA---
GGACATA---ACAAGGTAGGATCCCT---ACAGTACTTGGCACTAGCAGCATT---AGTAA---CA---C---C---A--
-AA---------AAGGA---GAAAGCCACCTTTGCCTAGTGTTGCGAAACTGACAGAGGATAGATGGAACAAGCCCCAGA
GGACCAAGGGCCACAGAGGGAACCATACAATGAGTGGACACTAG
>DQ127534/B/US/-/AC_04_0_Days_Consen_fa
ATGGAAAACAGATGGCAGGTGATGATTGTGTGGCAAGTAGACAGGATGAGGATTAGA---ACATGGAATAGCTTAGTAAA
ACACCACATGTATAAATCAAGGAAAGCTAAGGGATGGT---GTTATAAACACCACTATGAAAGCACTAATCC---AAGAA
TAAGTTCAGAAGTACACATCCCACTAAA------------AG---------A---TG---CTAA---ATTGGTAATAACA
ACATA---CTGGGGT---CTGCATACAGGAGAACAAGACTGGCATCTGGGT---CAGGGAGTCTCCATAGAGTGGAGGGA
AAGGAGCTATAGAACACAAGTAGACCCTGGCCTAGCAGACCAACTAATTCATCTG---CATTATTTT---GATTGTTTTT
CAGAATC---TGCTATAAGAAAAACCATAGTAGGACATAG---AGT---TAGTCC---TAGGTGTGAATATCAAGCA---
GGACATA---ACAAGGTAGGCTCTCT---ACAATACCTGGCATTAGCAGCATT---AATAA---CA---C---C---A--
-AA---------AAAGA---TAAAGCCACCTCTGCCTAGTGTTAGGAAACTGACAGAGGATAGATGGAACAAGCCCCAGA
AGACCAAGGGCCACAGAGGGAGCCACACAATGAATGGACACTAG
>DQ127535/B/US/-/AC_04_1650_Days_Seq1_fa
ATGGAAAACAGATGGCAGGTGATGATTGTGTGGCAAGTAGACAGGATGAGGATTAGA---ACATGGAATAGCTTAGTAAA
ACACCACATGTATAAATCAAGGAAAGCTAAGGGATGGT---GTTATAAACACCACTATGAAAGCACTAATCC---AAGAA
TAAGTTCAGAAGTACACATCCCACTAAA------------AG---------A---TG---CTAA---ATTGGTAATAACA
ACATA---CTGGGGT---CTGCATACAGGAGAACAAGACTGGCATCTGGGT---CAGGGAGTCTCCATAGAGTGGAGGGA
AAGGAGCTATAGAACACAAGTAGACCCTGGCCTAGCAGACCAACTAATTCATCTG---CATTATTTT---GATTGTTTTT
CAGAATC---TGCTATAAGAAAAACCATAGTAGGACATAG---AGT---TAGTCC---TAGGTGTGAATATCAAGCA---
GGACATA---ACAAGGTAGGCTCTCT---ACAATACCTGGCATTAGCAGCATT---AATAA---CA---C---C---A--
-AA---------AAAGA---TAAAGCCACCTCTGCCTAGTGTTAGGAAACTGACAGAGGATAGATGGAACAAGCCCCAGA
AGACCAAGGGCCACAGAGGGAGCCACACAATGAATGGACACTAG
>DQ127536/B/US/-/AC_04_1650_Days_Seq2_fa
ATGGAAAACAGATGGCAGGTGATGATTGTGTGGCAAGTAGACAGGATGAGGATTAGA---ACATGGAATAGCTTAGTAAA
ACACCACATGTATAAATCAAGGAAAGCTAAGGGATGGT---GTTATAAACACCACTATGAAAGCACTAATCC---AAGAA
TAAGTTCAGAAGTACACATCCCACTAAA------------AG---------A---TG---CTAA---ATTGGTAATAACA
ACATA---CTGGGGT---CTGCATACAGGAGAACAAGACTGGCATCTGGGT---CAGGGAGTCTCCATAGAGTGGAGGGA
AAGGAGCTATAGAACACAAGTAGACCCTGGCCTAGCAGACCAACTAATTCATCTG---CATTATTTT---GATTGTTTTT
CAGAATC---TGCTATAAGAAAAACCATAGTAGGACATAG---AGT---TAGTCC---TAGGTGTGAATATCAAGCA---
GGACATA---ACAAGGTAGGCTCTCT---ACAATACCTGGCATTAGCAGCATT---AATAA---CA---C---C---A--
-AA---------AAAGA---TAAAGCCACCTCTGCCTAGTGTTAGGAAACTGACAGAGGATAGATGGAACAAGCCCCAGA
AGACCAAGGGCCACAGAGGGAGCCACACAATGAATGGACACTAG
>DQ127537/B/US/-/AC_16_0_Days_Consen_fa
ATGGAAAACAGATGGCAGGTGATGATTGTGTGGCAAGTAGACAGGATGAGGATTAGA---ACATGGAAAAGTTTAGTAAA
ACACCATATGTATCGGTCTAAAAAGGCTAATGGATGGT---TTTATAGACATCACTATGAAAGCCCTCATCC---AAGAA
TAAGTTCAGAAGTACACATCCCACTAGG------------GG---------A---TG---CTAA---ATTGGTAGTAACA
ACATA---TTGGGGT---CTGCATACAGGAGAAAGAGATTGGCACTTGGGT---CAGGGAGTCTCCATAGAATGGAGGAA
AAAGAGATATAGCACACAAGTAGACCCTAGCCTAGCAGACCAACTAATTCATCTG---TATTACTTT---GATTGTTTTT
CAGAATC---TGCTATAAGAAATGCCATATTAGGACATAT---AGT---TAGTCC---TAGGTGTGAATATCAAGCA---
GGACATA---ACAAGGTAGGATCCCT---ACAGTACTTGGCACTAGCAGCATT---AATAA---CA---C---C---A--
-AA---------AAAGA---TAAAGCCACCTTTACCTAGTGTTAAGAAACTAACAGAGGATAGATGGAACAAGCCCCAGA
AAACCAAGGGCTACAGAGGGAGCCATACAATGAGTGGACACTAG
>DQ127538/B/US/-/AC_16_1934_Days_Seq1_fa
ATGGAAAACAGATGGCAGGTGATGATTGTGTGGCAAGTAGACAGGATGAGGATTAGA---ACATGGAAAAGTTTAGTAAA
ACACCATATGTATCGGTCTAAAAAGGCTAATGGATGGT---TTTATAGACATCACTATGAAAGCCCTCATCC---AAGAA
TAAGTTCAGAAGTACACATCCCCCTAGG------------GG---------A---TG---CTAA---ATTGGTAGTAACA
ACATA---TTGGGGT---CTGCATACAGGAGAAAGAGATTGGCACTTGGGT---CAGGGAGTCTCCATAGAATGGAGGAA
AAAGAGATATAGCACACAAGTAGACCCTAGCCTAGCAGACCAACTAATTCATCTG---TATTACTTT---GATTGTTTTT
CAGAATC---TGCTATAAGAAATGCCATATTAGGACATAT---AGG---TAGTCC---TAGGTGTGAATATCAAGCA---
GGACATA---ACAAGGTAGGATCCCT---ACAGTACTTGGCACTAGTAGCATT---AATAA---CA---C---C---A--
-AA---------AAAGA---TAAAGCCACCTTTACCTAGTGTTAAGAAACTAACAGAGGATAGATGGAACAAGCCCCAGA
AAACCAAGGGCCACAGAGGGAGCCATACAATGAGTGGACACTAG
>DQ127539/B/US/-/AC_16_1934_Days_Seq2_fa
ATGGAAAACAGATGGCAGGTGATGATTGTGTGGCAAGTAGACAGGATGAGGATTAGA---ACATGGAAAAGTTTAGTAAA
ACACCATATGTATCGGTCTAAAAAGGCTAATGGATGGT---TTTATAGACATCACTATGAAAGCCCTCATCC---AAGAA
TAAGTTCAGAAGTACACATCCCCCTAGG------------GG---------A---TG---CTAA---ATTGGTAGTAACA
ACATA---TTGGGGT---CTGCATACAGGAGAAAGAGATTGGCACTTGGGT---CAGGGAGTCTCCATAGAATGGAGGAA
AAAGAGATATAGCACACAAGTAGACCCTAGCCTAGCAGACCAACTAATTCATCTG---TATTACTTT---GATTGTTTTT
CAGAATC---TGCTATAAGAAATGCCATATTAGGACATAT---AGG---TAGTCC---TAGGTGTGAATATCAAGCA---
GGACATA---ACAAGGTAGGATCCCT---ACAGTACTTGGCACTAGTAGCATT---AATAA---CA---C---C---A--
-AA---------AAAGA---TAAAGCCACCTTTACCTAGTGTTAAGAAACTAACAGAGGATAGATGGAACAAGCCCCAGA
AAACCAAGGGCCACAGAGGGAGCCATACAATGAGTGGACACTAG
>DQ127548/B/US/-/AC_59_41_Days_Seq1_fa
ATGGAAAACAGATGGCAGGTGATGATTGTGTGGCAAGTGGACAGGATGAGGATTAGC---ACATGGAAAAGTTTAGTAAA
ACACCATATGTATGTTTCAAAGAAAGCTAAGGGATGGG---TTTATAAACATCACTATGAAGGCACTCATCC---AAGAA
TAAGTTCAGAAGTACACATCCCATTAGG------------AG---------A---TG---CTAA---ATTGATAGTGACA
ACATA---TTGGGGT---CTACATACAGGAGAAAGAGAATGGCATTTGGGT---CAGGGAGTCTCCATAGAATGGAGAAA
AAGGAGATATAGCACACAAGTAGACCCTGGCCTAGCAGACCAACTAATCCATATG---TATTACTTT---GATTGTTTTT
CAGACTC---TGCTATAAGAAGAGCCATAATAGGACATAT---AGT---TAGTCC---TAGTTGTGAATATCAGGCA---
GGACATA---ACAAGGTAGGATCTCT---ACAGTATCTGGCACTAGCAGCATT---AGTAA---CA---C---C---A--
-AG---------AAAGA---TAAAGCCACCCTTGCCTAGTATTGCAAAACTGACAGAGGATAGATGGAACAAGCCCCACA
AGACCAAGGGCCACCGAGGGAGCCATACCATGACTGGGCACTAG
>DQ127549/B/US/-/AC_59_41_Days_Seq2_fa
ATGGAAAACAGATGGCAGGTGATGATTGTGTGGCAAGTGGACAGGATGAGGATTAGC---ACATGGAAAAGTTTAGTAAA
ACACCATATGTATGTTTCAAAGAAAGCTAAGGGATGGG---TTTATAAACATCACTATGAAGGCACTCATCC---AAGAA
TAAGTTCAGAAGTACACATCCCATTAGG------------AG---------A---TG---CTAA---ATTGATAGTGACA
ACATA---TTGGGGT---CTACATACAGGAGAAAGAGAATGGCATTTGGGT---CAGGGAGTCTCCATAGAATGGAGAAA
AAGGAGATATAGCACACAAGTAGACCCTGGCCTAGCAGACCAACTAATCCATATG---TATTACTTT---GATTGTTTTT
CAGACTC---TGCTATAAGAAGAGCCATAATAGGACATAT---AGT---TAGTCC---TAGTTGTGAATATCAGGCA---
GGACATA---ACAAGGTAGGATCTCT---ACAGTATCTGGCACTAGCAGCATT---AGTAA---CA---C---C---A--
-AG---------AAAGA---TAAAGCCACCCTTGCCTAGTATTGCAAAACTGACAGAGGATAGATGGAACAAGCCCCACA
AGACCAAGGGCCACCGAGGGAGCCATACCATGACTGGGCACTAG
>DQ127550/B/US/-/AC_59_111_Days_Seq1_fa
ATGGAAAACAGATGGCAGGTGATGATTGTGTGGCAAGTGGACAGGATGAGGATTAGC---ACATGGAAAAGTTTAGTAAA
ACACCATATGTATGTTTCAAAGAAAGCTAAGGGATGGG---TTTATAAACATCACTATGAAGGCACTCATCC---AAGAA
TAAGTTCAGAAGTACACATCCCATTAGG------------AG---------A---TG---CTAA---ATTGATAGTGACA
ACATA---TTGGGGT---CTACATACAGGAGAAAGAGAATGGCATTTGGGT---CAGGGAGTCTCCATAGAATGGAGAAA
AAGGAGATATAGCACACAAGTAGACCCTGGCCTAGCAGACCAACTAATCCATATG---TATTACTTT---GATTGTTTTT
CAGACTC---TGCTATAAGAAGAGCCATAATAGGACATAT---AGT---TAGTCC---TAGTTGTGAATATCAGGCA---
GGACATA---ACAAGGTAGGATCTCT---ACAGTATCTGGCACTAGCAGCATT---AGTAA---CA---C---C---A--
-AG---------AAAGA---TAAAGCCACCCTTGCCTAGTATTGCAAAACTGACAGAGGATAGATGGAACAAGCCCCACA
AGACCAAGGGCCACCGAGGGAGCCATACCATGACTGGGCACTAG
>DQ127551/B/US/-/AC_59_111_Days_Seq2_fa
ATGGAAAACAGATGGCAGGTGATGATTGTGTGGCAAGTGGACAGGATGAGGATTAGC---ACATGGAAAAGTTTAGTAAA
ACACCATATGTATGTTTCAAAGAAAGCTAAGGGATGGG---TTTATAAACATCACTATGAAGGCACTCATCC---AAGAA
TAAGTTCAGAAGTACACATCCCATTAGG------------AG---------A---TG---CTAA---ATTGATAGTGACA
ACATA---TTGGGGT---CTACATACAGGAGAAAGAGAATGGCATTTGGGT---CAGGGAGTCTCCATAGAATGGAGAAA
AAGGAGATATAGCACACAAGTAGACCCTGGCCTAGCAGACCAACTAATCCATATG---TATTACTTT---GATTGTTTTT
CAGACTC---TGCTATAAGAAGAGCCATAATAGGACATAT---AGT---TAGTCC---TAGTTGTGAATATCAGGCA---
GGACATA---ACAAGGTAGGATCTCT---ACAGTATCTGGCACTAGCAGCATT---AGTAA---CA---C---C---A--
-AG---------AAAGA---TAAAGCCACCCTTGCCTAGTATTGCAAAACTGACAGAGGATAGATGGAACAAGCCCCACA
AGACCAAGGGCCACCGAGGGAGCCATACCATGACTGGGCACTAG
>DQ207940/B/GE/2003/03GEMZ004
ATGGAAAACAGATGGCAGGTGATGATTGTGTGGCAAGTAGACAGGATGAGGATTAGA---ACATGGAACAGTTTAGTAAA
ACACCATATGTATATTTCAAAGAAAGCTGCAGGATGGG---TTTATAGACATCACTATGAAAGTACTAATCC---AAGAA
CAAGTTCAGAAGTACACATCCCACTAGG------------GG---------A---TG---CTAA---ATTGGTAGTAATA
ACATA---TTGGGGT---CTGCATACAGGAGAACAAGACTGGCATTTGGGC---CAGGGAGTCTCCATAGAATGGAGAAA
AAAGGAATATAGCACACAAGTAGACCCTGGCATAGCAGACCAATTAATTCATCTG---TATTATTTT---GATTGTTTTT
CAGAATC---TGCCATAAGAAATGCCATATTAGGACATAT---AGT---TAGTCC---TAGGTGTGAATATCAAGCA---
GGACACA---GCAAGGTAGGGACTCT---ACAATACTTGGCACTAGCTGCATT---AAAAA---GA---A---C---A--
-AA---------AAAGA---GAAAGCCACCTTTGCCTAGTGTTAGGAAACTGACAGAGGATAGATGGAACAAGCCCCGGA
AGACCAAGGGCCACAGAGGGAACAATACAATGAATGGACACTAG
>DQ207942/B/GE/2003/03GEMZ010
ATGGAAAACAGATGGCAGGTGATGATTGTGTGGCAAGTAGACAGGATGAGGATTAAA---ACATGGCACAGTCTAGTAAA
ATATCACATGTATATTTCAAAGAAAGCTAGGGACTGGC---GTTATAGACATCACTATGAAAGCACTCACCC---AAAAA
TAAGTTCAGAAGTACATATCCCACTAGG------------GG---------A---TG---CTGA---ATTAGTAGTAATA
ACATA---TTGGGGT---CTGCATTCAGGAGAAAGAGACTGGCATTTGGGA---CAGGGAGTCTCCATAGAATGGAGAAA
AAAGAGATATAGCACACAAGTAGACCCTGACTCAGCAGACCAACTAATTCATCTA---TATTATTTT---GATTGTTTTT
CAGAGTC---TGCTATAAGGAGAGCCATAATAGGACGTTT---AGT---TAGTCC---TAGGTGTGAATATCAAGCA---
GGACATA---ACAAGGTAGGGTCTCT---ACAGTACTTGGCACTAACAGCATT---AGTAA---AG---C---C---A--
-AA---------AAAGA---AAAAACCACCTTTGCCTAGTATTAGGAAACTGACAGAGGACAGATGGAACAAACCCCAGA
GGACCAAGGGCCACAGAGGGAGCCATCCAATGAATGGGCACTAG
>DQ295192/B/KR/2004/04LSK7
ATGGAAAACAGATGGCAGGTGATGATTGTGTGGCAAGTAGACAGGATGAGAATTAAA---ACATGGAAAAGTTTAGTAAA
ACACCATAAGTATATTTCAAAGAAAGCTAAGGGATGGG---TCTATAGACATCACTATGAAAACCCTCATCC---AAGAA
TAAGTTCAGAAGTACACATCCCACTAGG------------GG---------A---TG---CTAA---ATTAGTAATAACA
ACATA---TTGGGGT---CTGCATACAGGAGAAAGAGAATGGCATCTGGGT---CAGGGAGTCTCCATAGAATGGAGGAA
AAGGAGTTATACCACACAAGTAGACCCTGACCTAGCAGACAAACTAATTCACCTG---TATTATTTT---GATTGTTTTT
CAGAATC---TGCTATAAGACATGCCATATTAGGACGTTT---AGT---TAGGAC---TAGGTGTGAATATCCAGCA---
GGACATA---ACCAGGTAGGGTCTCT---ACAGTACTTGGCACTAACAGCATT---AATAA---CA---C---C---A--
-AA---------AAAGA---TAAAGCCACCTTTGCCTAGTGTTAGGAAACTAACAGAGGATAGATGGAACAAGCCCCAGA
AGACCAAGGGCCACAGAGAGAGCCATTCAATGAATGGACACTAG
>DQ295193/B/KR/2004/04KMH5
ATGGAAAACAGATGGCAGGTGATGATTGTGTGGCAAGTAGACAGGATGAGGATTAGA---ACATGGAAAAGTTTAGTAAA
ACACCATATGTATATTTCAAAGAAAGCTAAGGAATGGG---TCTATAGACATCACTATGAAAGCACTCATCC---AAGAA
TAAGTTCAGAAGTACACATCCCACTAGG------------GG---------A---TG---CTAA---ATTAGTAATAACT
ACATA---TTGGGGT---CTGCATACAGGAGAAAGAGAATGGCATCTGGGT---CAAGGAGTCTCCATAGAATGGAGGAA
AGAGAGATATATCACACAAGTAGACCCTGACCTAGCAGACAAACTAATTCACCTG---CATTATTTT---GATTGTTTTT
CAGACTC---TGCTATAAGACATGCCATATTAGGACATGT---AGT---TAGGCC---TCAGTGTGAATATCAAGCA---
GGACATA---ACARGGTAGGGTCTCT---ACAGTACTTGGCACTAAGAGCATT---AATAA---CA---C---C---A--
-AA---------AAAGA---TAAAGCCACCTTTGCCTAGTGTTAGGAAACTAACAGAGGATAGATGGAACAAGCCCCAGA
AGACCAAGGGCCACAGAGGGAGCCATACAATGAGTGGACACTAG
>DQ295194/B/KR/2004/04WK7_HIV_1_wk
ATGGAAAACAGATGGCAGGTGATGATTGTGTGGCAAGTAGACAGGATGAGGATTAAA---ACATGGAAAAGTTTAGTAAA
ACATCATATGTATGTTTCAAAGAAAGCTAAGGAATGGG---TCTATAGACATCACTATGAAAGCACTCATCC---AAGAA
TAAGTTCAGAAGTACACATCCCACTAGG------------GG---------A---TG---CTAA---ATTAGTAATAACA
ACATA---TTGGGGT---CTGCATACAGGAGAAAGAGAATGGCATCTGGGT---CAGGGAGTCTCCATAGAATGGAGGAA
AAAGAGGTATAACACACAAGTAGACCCTGACCTAGCAGACAAACTAATCCACCTG---CATTATTTT---GATTGTTTTT
CAGACTC---TGCTATAAGACATGCCATATTAGGACATAG---AGT---TAGGCC---TAAGTGTGAATATCAAGCA---
GGACATA---ACAAGGTAGGGTCTCT---ACAGTACTTGGCACTAACAGCATT---AATAA---CA---C---C---A--
-AA---------AAAGA---TAAAGCCACCTTTGCCTAGTGTTAGGAAACTAACAGAGGATAGATGGAACAAGCCCCAGA
AGACCAAGGGCCACAGAGGGAGCCATACAATGAATGGACACTAG
>DQ295196/B/KR/2004/04KYR8
ATGGAAAACAGATGGCAGGTGATGATTGTGTGGCAAGTAGACAGGATGAGGATTAGA---ACATGGAAAAGTTTAGTAAA
ACACCATATGTATGTTTCAAAGAAAGCTAAGGGATGGG---TCTATAGACATCACTATGAAAGCACTAATCC---AAGAA
TAAGTTCAGAAGTACACATCCCACTAGG------------AG---------A---TG---CTAA---ATTAGTAATAACA
ACATA---TTGGGGT---CTGAATACAGGAGAAAGAGAATGGCATCTGGGT---CAGGGAGTCTCCATAGAATGGAGGAA
AAAGAGATATAACACACAAGTAGACCCTGACCTAGCAGACAAACTAATTCACCTG---CATTATTTT---GATTGTTTTT
CAGACTC---TGCTATAAGACATGCCATATTAGGAAATTC---AGT---TAGGCC---TAGGTGTGAATATCAAGCA---
GGACATA---ACAAGGTAGGGTCTCT---ACAGTACTTGGCACTAATAGCATT---AATAA---CA---C---C---A--
-AA---------AAAGA---TAAGGCCACCTTTGCCTAGTGTTAAGAAGCTAACAGAGGATAGATGGAACGAGCCCCAGA
AGACCAAGGGCCACAGAGGGAGCCATACAATGAATGGACACTAG
>DQ322223/B/CA/-/GOL016V01
ATGGAAAACAGATGGCAGGTGATGATTGTGTGGCAAGTGGACAGAATGAGGATTAAA---ACATGGAAAAGTTTAGTAAA
ACACCATATGTATATTTCAAAGAAAGCTAAGGGATGGA---TTTATAAACATCACTATGAAAGCAATAATCC---AAGAA
CAAGTTCAGAAGTRCACATCCCACTAGG------------GG---------A---TG---CTAA---ATTGGTAATAACA
ACATA---TTGGGGT---CTGCATACAGGAGAAAGAGACTGGCATTTGGGC---CAGGGAGTCTCCATAGAATGGAGGAA
AAAGAGGTATAGCACACAAGTAGACCCTAACCTAGCAGACCAACTAATTCATCTG---TATTATTTT---GATTGTTTTT
CAGAAAC---TGCTATAAGAAAAGCCATATTAGGACATAT---AGT---TAGCCC---TAGTTGTGCATATCCAGCA---
GGACATA---ACAAGGTAGGATCTCT---ACAGTACTTGGCACTAGCAGCATT---ACTAA---CA---C---C---A--
-AA---------AAGGA---TAAAGCCACCTTTGCCTAGTGTTACGAAACTGACAGAGGATAGATGGAACAAGCCCCAGG
AGACCAAGGGCCACAGAGGGAGCCATATAATGAATGGGCACTAG
>DQ322224/B/CA/-/GOL016V10
ATGGAAAACAGATGGCAGGTGATGATTGTGTGGCAAGTGGACAGAATGAGGATTAAA---ACATGGAAAAGTTTAGTAAA
ACACCATATGTATATTTCAAAGAAAGCTAAGGGATGGA---TTTATAAACATCACTATGAAAGCAATAATCC---AAGAA
CAAGTTCAGAAGTACACATCCCACTAGG------------GG---------A---TG---CGAA---ATTGGTAATAACA
ACATA---TTGGGGT---CTGCATACAGGAGAAAGAGACTGGCATTTGGGC---CAGGGAGTCTCCATAGAATGGAGGAA
AAAGAGGTATAGCACACAAGTAGACCCTAACCTAGCAGACCAACTAATTCATCTG---TATTATTTT---GATTGTTTTT
CAGAAAC---TGCTATAAGAAAAGCCATATTAGGACATAT---AGT---TAGCCC---TAGTTGTGCATATCCAGCA---
GGACATA---AAAAGGTAGGATCTCT---ACAGTACTTGGCACTAGCAGCATT---ACTAA---CA---C---C---A--
-AA---------AAGGA---TAAAGCCACCTTTGCCTAGTGTTACGAAACTGACAGAGGATAGATGGAACAAGCCCCAGG
AGACCAAGGGCCACAGAGGGAGCCATATAATGAATGGGCACTAG
>DQ322225/B/CA/-/HND_DRPI039V01
ATGGAAAACAGATGGCAGGTGATGATTGTGTGGCAAGTAGACAGGATGAGGATTAGA---ACATGGAAGAGTTTAGTAAA
ACATCATATGTATATTTCAAAGAAAGCTAAAGGATGGT---CTTATAGACATCACTATGAAAGCACTCATCC---AAGAA
YRAGTTCAGAAGTACACATCCCACTAGG------------GG---------A---AG---ATGA---ATTAGTAGTAACA
ACATA---TTGGGGT---CTGCATACAGGAGAAAGAGACTGGCATTTGGGT---CAGGGAGTCTCCATAGAATGGAGGAA
AAGGAGATACAGGACACAAGTAGACCCTGACCTAGCAGACCAACTAATTCATCTG---TATCACTTT---GATTGTTTTA
CAGACTC---TGCTATAAGGAATGCCATATTAGGACATAG---AGT---TAGTCC---TAGGTGTGAATATCAAACA---
GGACATA---ATAAGGTAGGATCCCT---ACAGTACTTGGCCCTAGCAGCATT---AATAA---AA---C---C---A--
-AA---------GAAGA---TAAAGCCACCTTTGCCTAGTGTCAAGAAACTGACAGAGGATAGATGGAACAAGCCCCGGA
AGACCAAGGGCCACAGAGAGAGCCATACAATCAATGGACACTAG
>DQ322226/B/CA/-/HND_DRPI039V08
ATGGAAAACAGATGGCAGGTGATGATTGTGTGGCAAGTAGACAGGATGAGGATTAGA---ACATGGAAGAGTTTAGTAAA
ACATCATATGTATATTTCAAAGAAAGCTARAGGATGGT---CTTATAGACATCACTATGAAAGCACTCATCC---AAGAA
CAAGTTCAGAAGTACACATCCCACTAGG------------GG---------A---AG---ATGA---ATTAGTAGTAACA
ACATA---TTGGGGT---CTGCATACAGGAGAAAGAGACTGGCATTTGGGT---CAGGGAGTCTCCATAGAATGGAGGAA
AAGGAGATACAGGACACAAGTAGACCCTGACCTAGCAGACCAACTAATTCATCTG---TATCACTTT---GATTGTTTTA
CAGACTC---TGCTATAAGGAATGCCATATTAGGACATAG---ART---TAGTCC---TAGGTGTGAATATCRAACA---
GGACAYA---ATAAGGTAGGATCCCT---ACAGTRCTTGGCCCTAGCAGCATT---AATAA---AA---C---C---A--
-AA---------GAAGA---TAAAGCCACCTTTGCCTAGTGTCAAGAAACTGACAGAGGATAGATGGAACAAGCCCCGGA
AGACCAARGGCCACAGAGAGAGCCATACAATCAATGGACACTAG
>DQ322227/B/CA/-/HDM003V01
ATGGAAAACAGATGGCAGGTGATGATTGTGTGGCAGGTAGACAGGATGAGGATTAGC---ACATGGAAAAGTCTAGTAAA
ACATCATATGTATAGGTCAAAGAAAGCTAAGGGATGGT---TTTATAGACATCACTATGATAGCAATCATCC---AAAAA
TAAGTTCAGAAGTACACATCCCACTAGG------------GG---------A---TG---CTAG---ATTGGTAATAACA
ACATA---TTGGGGT---CTGCATACAGRAGAAAGAGACTGGCATTTGGGT---CAGGGAGTCTCCATAGAATGGAGGAA
AAGGAGATATAGCACACAAGTAGAACCTGGCCTAGCAGACCAACTAATTCATCTG---TATTACTTT---GATTGTTTTT
CAGACTC---TGCCATAAGAAAGGCCATARTAGGACATAT---AGT---TAGTCC---TAGGTGTGACTATCAAGCA---
GGACATA---ACAAGGTAGGATCCCT---ACAGTACTTGGCACTAGCAGCCTT---AATAA---AA---C---C---A--
-AA---------ACAGA---TAAAGCCACCTTTGCCTAGTGTTGCAAAGCTGACAGAGGATAGATGGAACAAGCCCCAGA
AGACCAAGGGCCACAGAGAGAGCCATACAATGAATGGACACTAG
>DQ322228/B/CA/-/HDM003V04
ATGGAAAACAGATGGCAGGTGATGATTGTGTGGCAGGTAGACAGGATGAGGATTAGC---ACATGGAAAAGTCTAGTAAA
ACATCATATGTATAGGTCAAAGAAAGCTAAGGGATGGT---TTTATAGACATCACTATGATAGCAATCATCC---AAAAA
TAAGTTCAGAAGTACACATCCCACTAGG------------GG---------A---TG---CTAG---ATTGGTAATAACA
ACATA---TTGGGGT---CTGCATACAGGAGAAAGAGACTGGCATTTGGGT---CAGGGAGTCTCCATAGAATGGAGGAA
AAGGAGATATAGCACACAAGTAGAACCTGGCCTAGCAGACCAACTAATTCATCTG---TATTACTTT---GATTGTTTTT
CAGACTC---TGCCATAAGAAAGGCCATAGTAGGACATAT---AGT---TAGTCC---TARGTGTGACTATCAAGCA---
GGACATA---ACAAGGTAGGATCCCT---ACAGTACTTGGCACTAGCAGCCTT---AATAA---AA---C---C---A--
-AA---------ACAGA---TAAAGCCACCTTTGCCTAGTGTTGCAAAGCTGACAGAGGATAGATGGAACAAGCCCCAGA
AGACCAAGGGCCACAGAGAGAGCCATACAATGAATGGACACTAG
>DQ322229/B/CA/-/HDM003V09_2
ATGGAAAACAGATGGCAGGTGATGATTGTGTGGCAGGTAGACAGGATGAGGATTAGC---ACATGGAAAAGTCTAGTAAA
ACATCATATGTATAGGTCAAAGAAAGCTAAGGGATGGT---TTTATAGACATCACTATGATAGCAATCATCC---AAAAA
TAAGTTCAGAAGTACACATCCCACTAGG------------GG---------A---TG---CTAG---ATTGGTAATAACA
ACATA---TTGGGGT---CTGCATACAGGAGAAAGAGACTGGCATTTGGGT---CAGGGAGTCTCCATAGAATGGAGGAA
AAGGAGATATAGCACACAAGTAGAACCTAGCCTAGCAGACCAACTAATTCATCTG---TATTACTTT---GATTGTTTTT
CAGACTC---TGCCATAAGAAAGGCCATAGTAGGACAAAT---AGT---TAGTCC---TAGGTGTGACTATCAAGCA---
GGACATA---ACAAGGTAGGATCCCT---ACAGTACTTGGCACTAGCAGCCTT---AATAA---AA---C---C---A--
-AA---------ACAGA---TAAAGCCACCTTTGCCTAGTGTTGCAAAGCTGACAGAGGATAGATGGAACAAGCCCCAGA
AGACCAAGGGCCACAGAGAGAGCCATACAATGAATGGACACTAG
>DQ322230/B/CA/-/HDM003V09_5
ATGGAAAACAGATGGCAGGTGATGATTGTGTGGCAGGTAGACAGGATGAGGATTAGC---ACATGGAAAAGTCTAGTAAA
ACATCATATGTATAGGTCAAAGAAAGCTAAGGGATGGT---TTTATAGACATCACTATGATAGCAATCATCC---AAAAA
TAAGTTCAGAAGTACACATCCCACTAGG------------GG---------A---TG---CTAG---ATTGGTAATAACA
ACATA---TTGGGGT---CTGCATACAGGAGAAAGAGACTGGCATTTGGGT---CAGGGAGTCTCCATAGAATGGAGGAA
AAGGAGATATAGCACACAAGTAGAACCTAGCCTAGCAGACCAACTAATTCATCTG---TATTACTTT---GATTGTTTTT
CAGACTC---TGCCATAAGAAAGGCCATAGTAGGACAAAT---AGT---TAGTCC---TAGGTGTGACTATCAAGCA---
GGACATA---ACAAGGTAGGATCCCT---ACAGTACTTGGCACTAGCAGCCTT---AATAA---AA---C---C---A--
-AA---------ACAGA---TAAAGCCACCTTTGCCTAGTGTTGCAAAGCTGACAGAGGATAGATGGAACAAGCCCCAGA
AGACCAAGGGCCACAGAGAGAGCCATACAATGAATGGACACTAG
>DQ322239/B/CA/-/HTM360V05_variant_3
ATGGAAAACAGATGGCAGGTGATGATTGTGTGGCAAGTAGACAGGATGAGGATTAAC---ACATGGAAAAGCTTAGTAAA
ACACCATATGTATAGTTCAAGGAAAACTGAGAGATGGA---GTTATAGACATCACTATGAAAGYACTAATCC---AAGAA
TAAGTTCAGAAGTACATATCCCACTAGG------------GG---------A---AG---CTAG---ATTGGTAATAAAA
ACATA---TTGGGGT---CTGCAWACAGGAGAAAGAGAYTGGCATATGGGY---CAGGGAGCTTCYATAGAATGGAGGAA
AGAGAGATATAGCACACAAGTAGACCCTGGCTTAGCAGACCAACTAATTCATCKG---TATTATTTT---GATTGTTTTT
CAGAATC---TGCTATAAGAAATGCCATATTAGGACGTAT---AGT---TAGTCC---TAGGTGTGAATATCAAGCA---
GGACATA---ACAAGGTAGGGTCTCT---ACAATACCTGGCACTAACAGCATT---AATAA---CA---C---C---A--
-AG---------AAAGA---CAAAGCCACCTTTGCCTAGCGTGACGAAACTGACAGAGGATAGATGGAACAAGCCCCAGA
GGACCAAGGGCCRCAGAGGGARCCATACAATGAATGGGCRCTAG
>DQ354112/B/TH/1996/M140
ATGGAAAACAGATGGCAGGTGATGGTTGTGTGGCAAGTAGACAGGATGAGGATTAGA---GCATGGAACAGTTTAGTAAA
ACACCATATGTATGTTTCAGGGAAAGCTAAGGGATGGG---TTTATAGACATCACTATGAAAGCACTAATCC---AAGAA
CAAGTTCAGAAGTACACATCCCACTAGG------------GA---------A---AG---CTAA---ATTGGTAATAAAA
ACATA---TTGGGGT---CTGCATACAGGAGAAAGAGAATGGCATTTGGGC---CAGGGAGTCTCCATAGAATGGAGGAA
AAAGAGATATAGCACACAAGTAGACCCTAACCTAGCAGATCACCTAATTCATCTG---TATTATTTT---GATTGTTTTT
CAGAATC---TGCTATAAGAAATACCATATTAGGATATAG---AGT---TAGTCC---TAGATGTGAATATCCAGCA---
GGACACA---GCAAGGTAGGATCTCT---ACAATACTTGGCATTAACAGCTCT---AATAC---AT---C---C---A--
-AC---------AAAGA---GAAAACCACCTTTGCCTAGTGTTACGAAACTGACAGAGGATAGATGGAACAAACCCCAGA
AGACCAAGGGCCACAGAGGGAACCAC------AATGGACACTAG
>DQ354119/B/TH/1996/M149
ATGGAAAACAGATGGCAGGTGATGATTGTGTGGCAAGTAGACAGGATGAGAATTAGA---GCATGGAAAAGTTTAGTAAA
GCACCATATGTATATTTCAGGGAAAGCTAAGAAATGGG---TTTATAGACATCACTATGAAAACACTCATCC---AAGAA
TAAGTTCAGAAGTACATATCCCACTAGG------------GG---------A---TG---CTGA---ATTAGTAATAACA
ACATA---TTGGGGT---CTGCATACAGGAGAGAGAGACTGGCATTTGGGT---CAGGGAGTCTCCATAGAATGGAGGAA
AGGGAGATATAGCACACAAGTAGACCCTAACCTAGCAGACCAGCTAATTCATCTG---CATTATTTT---GATTGTTTTT
CAGAGTC---TGCTATAAGACAAGCCATACTAGGACAAGT---AGT---TAGGCC---TAAGTGTGAATATCAAGCA---
GGACATA---ACAAGGTAGGATCTCT---ACAGTACTTGGCACTAACAGCATT---AATAA---CA---C---C---A--
-AA---------AAAGA---CAAAGCCACCTTTGCCTAGTGTTAGGAAACTGACAGAGGATAGATGGAACAAGCCCCAGA
AGACCAAGGGCCACAGAGGGAGCCAGCCAATGAATGGACAATAG
>DQ358805/B/BR/2002/02BR002
ATGGAAAACAGATGGCAGGTGATGATTGTGTGGCAAGTAGACAGGATGAGGATTAGA---ACATGGAACAGTTTAGTAAA
ACACCATATGTATGTTTCAGGGAAAGCTAAGAAATGGG---TTTATAGACATCACTATGAAAGCACTCATCC---AAGAA
TAAGTTCAGAAGTACACATCCCACTAGG------------GG---------A---TG---CTAG---ATTAGTAATAACA
ACATA---TTGGGGT---CTGCATACAGGAGAAAGAGACTGGCATTTGGGT---CAGGGAGTCTCCATAGAATGGAGGAA
AAGGAGATATAGCACACAAGTAGACCCTGACCTAGCAGACCAACTAATTCATCTG---TATTATTTT---GATTGTTTTT
CAGAATC---TGCTATAAGAAATGCCATATTAGGACATAT---AGT---TAGACC---TAGGTGTGAATATCAAGCA---
GGACATA---ACAAGGTAGGATCTCT---ACAGTACTTGGCACTAGCAGCATT---AATAA---CA---C---C---A--
-AA---------AAAGA---CAAAGCCACCTCTGCCTAGTGTTATAAAACTGACAGAGGATAGATGGAACAAGCCCCAGA
AGACCAAGGGCCACAGAGGGAGCCATACAATGAGTGGACACTAG
>DQ358808/B/BR/2002/02BR008
ATGGAAAACAGATGGCAGGTGATGATTGTGTGGCAAGTAGACAGGATGAGGATTAGA---GCATGGCACAGTTTAGTAAA
ACACCATATACATATTTCAAAGAAAGCTAAGGGATGGA---TATATAGACATCACTATGAAAGCACTCATCC---AAGAA
TAAGTTCAGAAGTACACATACCACTAGG------------GG---------A---TG---CTAA---ATTAGTAGTATCA
ACATA---TTGGGGT---CTACATACAGGAGAAAGAGACTGGCATTTGGGT---CAGGGAGTCTCCATAGAATGGAGGAA
AAGGAGATATAGCACACAAGTAGACCCTGACCTAGCAGACCAACTAATTCATCTG---TATTATTTT---GATTGTTTTT
CAGAATC---TGCTATAAGGAATGCCATATTAGGACATAG---AGT---TAGGCC---TAGGTGTGAATATCAAGCA---
GGACATA---ACAAGGTAGGGTCTCT---ACAGTACTTGGCACTAACAGCATT---AATAA---CA---C---C---A--
-AA---------ACAGA---CAAAGCCACCTCTGCCTAGTGTTAGGAAACTGACAGAGGATAGATGGAACAAACCCCAGA
AGACCAAGGGCCACAGAGGGAGCCATATAATGAATGGACACTAG
>DQ358809/B/BR/2002/02BR011
ATGGAAAACAGATGGCAGGTGATGATTGTGTGGCAAGTAGACAGGATGAGGATTAGA---ACATGGAACAGTTTAGTAAA
ACACCATATGTATGTTTCAAAGAAAGCTAAGGAATGGT---GCTATAGACATCACTATCAAAGCCCTCATCC---AAGAA
TAAGTTCAGAAGTATACATCCCACTAGG------------GG---------A---AG---CTAA---ATTAGTAGTAACA
ACATA---TTGGGGT---CTGCATACAGGAGAAAGAGACTGGCATTTGGGT---CAGGGAGTCTCCATAGAATGGAGAAA
AGGGAGATATAGCACACAAGTAGACCCTGACGCAGCAGACCAACTAATTCATCTG---TATCATTTT---GATTGTTTTT
CAGAATC---TGCTATAAGACAAGCCCTATTAGGACGCAT---AGT---TAGACC---TAGGTGTAATTATCAAGCA---
GGACATA---ACAAGGTAGGGTCTCT---ACAGTACTTGGCACTAACAGCATT---AATAA---CA---C---C---A--
-AA---------AAAGA---TAAAGCCACCTTTGCCTAGTGTTAGGAAGCTGACAGAGGATAAATGGAACGAGCCCCGGA
AGACCAAGGGCCACAGAGGGAGCCATACAATGAATGGACACTAG
>DQ358810/B/BR/2002/02BR013
ATGGAAAACAGATGGCAGGTGATGATTGTGTGGCAAGTAGACAGGATGAGGATTAGT---ACATGGAAAAGTTTAGTAAA
ACATCATATTCATATCTCAAAGAAAGCTAAGGGATGGG---TATATAGGCATCACTATGAAAACACTCATCC---AAAAA
TAAGTTCAGAAGTACACATCCCACTAGG------------GG---------A---CG---CTAA---ATTAGTAATAATA
ACATA---TTGGGGT---CTGCTTACAGGAGAAAGAGACTGGCATTTGGGT---CAAGGAGTCTCCATAGAATGGAGAAA
AAGAAGATATAGCACACAAGTAGACCCTGACTTAGCAGACCAACTAATTCATCTG---TATTATTTT---GATTGTTTTT
CAGAATC---TGCTATAAGGAATGCCATATTAGGCCATAT---AGT---TAGACC---TAGGTGTGAATATCAAGCA---
GGACATA---ACAAGGTAGGATCTCT---ACAGTACTTGGCACTAGCAGCATT---GATAG---CA---C---C---A--
-AA---------AAAGA---TAAAGCCACCTTTGCCTAGTGTTAGGAAGTTAACAGAGGATAGATGGAACAAGCCCCAGA
AGACCAAGGGCCACAGAGAGAGCCATACAATGAATGGACACTAG
>DQ383746/B/AR/2002/02AR114146
ATGGAAAACAGATGGCAGGTGATGATTGTGTGGCAGGTAGACAGGATGAGGATTAGA---ACATGGAACAGTTTAGTAAA
ACACCATATGTATATTTCAAAAAAGGCTAAGGGATGGG---TTTATAGACATCACTATGAAAGCACTAATCC---AAGAA
TAAGTTCAGAAGTACACATCCCGCTAGG------------GG---------A---TG---CTAA---ATTGGTAATAACA
ACATA---TTGGGGT---CTGCATACAGGAGAAAGAGACTGGCATTTGGGT---CAGGGAGTCTCCATAGAATGGAGGGA
AAAGAGATATAGCTCACAAGTCGACCCTAACCTAGCAGACCAACTAATTCACCTG---TATTACTTT---GATTGTTTTT
CAGAATC---TGCTATAAGAAGTGCCATATTAGGACATAT---AGT---TAGTCC---TAGTTGTGAATATCAAGCA---
GGACATA---ACAAGGTAGGATCTCT---ACAGTACTTGGCACTAGCAGCATT---AATAA---CA---C---C---A--
-AA---------AAAGA---GAAAGCCACCTTTGCCTAGTGTTGGGAAATTGGCAGAGGATAGATGGAACAAGCCCCAGA
AGATCAAGGGCCACAGAGGGAGCCATACAATGAATGGACACTAG
>DQ383748/B/AR/2003/03AR137681
ATGGAAAACAGATGGCAGGTGATGATTGTGTGGCAAGTAGACAGGATGAGGATTAGA---ACATGGAAAAGCTTAGTAAA
ACACCATATATATGTTTCAAGGAAAGCTGAGGGATGGT---TATATAGACATCACTATGAAAGCACTCATCC---AAGAA
TAAGTTCAGAAGTACACATTCCACTAGG------------GG---------A---TG---CTAA---ATTGGTAGTAACA
ACATA---TTGGGGT---CTGCATACAGGAGAAAGAGAATGGCATTTGGGC---CAGGGAGTCTCCATAGAATGGAGGAA
AAAGAGATATAGCACACAAGTAGACCCTGACCTGGCAGACCATCTAATTCATCTG---CATTATTTT---GATTGTTTTT
CAGAATC---TGCCATAAGACATGCCATACTAGGAAATAG---AGT---TAGACC---TAGGTGTGAATATCAAGCA---
GGACATA---ACAAGGTAGGATCTCT---GCAATACTTGGCACTAACAGCATT---GATAA---CA---C---C---T--
-AA---------AAAGG---TAAAGCCACCTTTGCCTAGTGTTACGAGACTGACAGAGGATAGATGGAACAAGCCCCAGA
AGACCAAGGGCCACAGAGAGAGCCATACAATGAATGGACACTAG
>DQ383749/B/AR/2003/03AR138910
ATGGAAAACAGATGGCAGGTGATGATTGTGTGGCAAGTAGACAGGATGAGGATTAAC---ACATGGAAAAGTTTAGTAAA
ACATCATATATATACTTCAAGGAAAGCTAAGGGATGGG---TTTATAAACATCACTATGAAAACTTCCATCC---AAGAA
TAAGTTCAGAAGTACACATCCCACTAGG------------GG---------A---TG---CTAA---GTTGGTAGTAACA
ACATA---TTGGGGT---CTGCATGCAGGAGAAAGAGACTGGCATTTGGGT---CAGGGAGTCTCCATAGAATGGAGGAA
GGAGAGATATAACACACAAGTAGACCCTAACCTAGCAGACCAACTAATTCATGTG---TATTACTTT---GATTGTTTTT
CAGAATC---TGCTATAAGAAATGCCATATTAGGACACAT---AGT---TACCCC---TAGTTGTGAATACCAAGCA---
GGACATA---ACAAGGTAGGGTCTTT---ACAGTACTTGGCACTAGCAGCATT---AATAA---CA---C---C---A--
-AG---------AAAGA---GAAGGCCACCTCTGCCTAGTGTTCAGAAATTGACAGAGGATAGATGGAACGAGCCCCAGA
AGACCAAGGGCCACAGAGGGAGCCATACAATGAATGGACACTAG
>DQ383751/B/AR/2004/04AR151263
ATGGAAAACAGATGGCAGGTGATGATTGTGTGGCAGGTAGACAGGATGAGGATTAGA---GCATGGAAAAGTTTAGTAAA
ACACCATATGTTTATTTCCAAGAAAGCTAAAAGATGGT---TCTATAGACATCATTATGAAAGCCATCATCC---AAGAA
TAAGTTCAGAAGTACACATCCCATTAGG------------GG---------A---TG---CTAA---ATTGGTGATAGTG
ACATA---TTGGGGT---CTGCATACAGGAGAAAGAGACTGGCATTTGGGT---CAGGGGGTCTCCATAGAATGGAGGAA
AAAGAGATATCACACACAAGTAACCCCTGACCTAGCAGACCAACTAATTCATCTG---CATTACTTT---GATTGTTTTT
CAGACTC---TGCTATAAGAAATGCCATATTAGGACGTAT---AGT---TAGTCC---TAGTTGTGAATATCAAGCA---
GGACATA---ACAAGGTAGGATCTCT---ACAGTACTTGGCACTAACAGCATT---AATAA---CA---C---C---A--
-AA---------AAAGA---CAAAGCCACCTTTGCCCAGTGTTACGAAACTGACAGAGGATAGATGGAACAAGCCCCGGA
AGACCAAGGGCCACAGAGGGAGCCATACAGTGAATGGACATTAG
>DQ383752/B/AR/2004/04AR151516
ATGGAAAACAGATGGCAGGTGATGATTGTGTGGCAAGTAGACAGGATGAGGATTAGC---ACATGGAAAAGTTTAGTAAA
ACACCATATGTACACTTCAGGGAAAGCTAAGAGATGGA---TTTATAGACATCACTATGAAAGCACTAATCC---AAGGA
TAAGTTCAGAAGTACACATCCCACTAGG------------GG---------A---TG---CTAG---ATTAATAATAACA
ACATA---TTGGGGT---CTGCATACAGGAGAAAGAGAATGGCATTTGGGT---CAGGGAGTCTCCATAGAATGGAGGAA
AGAGAAATATAGTACACAAGTAGACCCTGACATAGCAGACCAACTAATTCATCTG---TATTATTTT---GATTGTTTTT
CAGACTC---TGCTATAAGGAAAGCCTTATTAGGACATAT---AGT---TAGACC---TAGTTGTGAATATCAAGCA---
GGACATA---ACAAGGTAGGATCCCT---ACAATATTTGGCACTAGCAGCATT---AGTAA---AA---C---C---A--
-AA---------AAGGA---AAAGGCCACCTTTGCCTAGTGTTAAAAAACTGACAGAGGATAGATGGAACAAGCCCCAGA
AAACCAAGGGCCACAGAGGGAACCATACAATGAGTGGACATTAG
>DQ396398/B/ZA/2003/03ZAPS045MB2
ATGGAAAACAGATGGCAGGTGATGATTGTGTGGCAAGTAGACAGGATGAGGATTAGA---ACATGGAAAAGTTTAGTAAA
ACACCATATGTATATTTCAAAGAAAGCTAGGGGATGGG---TTTATAGACACCACTTTGAAAGCCATCATCC---AAAAA
TAAGTTCAGAAGTACACATCCCACTAGG------------GG---------AAGCAG---CTAA---ATTGATAATAACA
ACATA---TTGGGGT---CTGCATACAGGAGAAAGAGAGTGGCATTTGGGT---CAGGGAGTCTCCATAGAATGGAGAAA
AAAGAGATATAGCACACAAGTAGACCCTGGCCTAGCAGACCAACTAATCCATCAA---TATTACTTT---GACTGTTTTT
CAGACAC---TGCTATAAGAAAGGCCTTATTAGGACATAG---AGT---TATTCA---TAGGTGTGAATATCAAGCA---
GGACATA---ACAAGGTAGGATCTCT---ACAGTACCTGGCACTAGCAGCATT---ACTAA---CA---C---C---A--
-AG---------AAAGA---TAAAGCCACCTTTGCCTAGTGTTGCGAAACTGACAGAGGATAGATGGAACAAACCCCAGA
AGACCACGGGCCACAGAGGGAGCCATACAATGAATGGACATTAG
>DQ487188/B/US/1993/WCD32P0793
ATGGAAAACAGATGGCAGGTGATGATTGTGTGGCAAGTAGACAGGATGAGGATTAGA---ACATGGAAAAGTTTAGTAAA
ACACCATATGTATATTTCAGGGAAAGCTAAGAAATGGT---TTTATAGACATCACTATGAAAGTACTCATCC---AAGAA
TAAGTTCAGAAGTACACATCCCACTAAG------------GG---------A---TG---AGGC---ATTGGTAGTAACA
ACATA---TTGGGGT---CTACATACAGGAGAAAGAGACTGGCATTTGGGT---CAAGGAGTCTCCATAGAATGGAGGAA
AAACAGATATAGCACACAAGTAGACCCTAACCTAGCAGACCAACTAATTCATCTG---CATTACTTT---GATTGTTTTT
CAGAATC---TGCCATAAGAAATGCCATATTAGGACATAT---AGT---TAGTCC---TAGGTGTGAATATCAAGCA---
GGACATA---ACAAGGTAGGATCTCT---ACAGTACTTGGCACTAGCAGCATT---AGTAACACCA---C---C---A--
-AA---------AAAGA---GAAAGCCACCTTTGCCTAGTGTTACAAAACTGACAGAGGATAGATGGAACAAGCCCCAGA
AGACCAAGGGCCACAGAGGGAGCCATACCATGAATGGACACTAG
>DQ487189/B/US/1995/WCD32P1195
ATGGAAAACAGATGGCAGGTGATGATTGTGTGGCAAGTAGACAGGATGAGGATTAGA---ACATGGAAAAGTTTAGTAAA
ACACCATATGTATATTTCAGGGAAAGCTAAGAAATGGG---TTTATAGACATCACTATGAAAGTACTCATCC---AAGAA
TAAGTTCAGAAGTACACATCCCACTAGG------------GG---------A---TG---CGGA---ATTGGTAGTGAAA
ACATA---CTGGGGT---CTACATACAGGAGAAAGAGACTGGCATTTGGGT---CAAGGAGTCTCCATAGAATGGAGGAA
AGACAGATATAGCACACAAGTAGACCCTAACCTAGCAGACCAACTAATTCATCTG---CATTACTTT---GATTGTTTTT
CAGAATC---TGCCATAAGAAATGCCATATTAGGACATAT---AGT---TAGTCC---TAGGTGTGAATATCAAGCA---
GGACATA---ACAAGGTAGGATCTCT---ACAGTACTTGGCACTAGCAGCATT---AGTAACACCA---C---C---A--
-AA---------AAAGA---GAAAGCCACCTTTGCCTAGTGTTACAAAACTGACAGAGGATAGATGGAACAAGCCCCAGA
AGACCAAGGGCCACAGAGGGAGCCATACCATGAATGGACACTAG
>DQ487190/B/US/1993/WCM32P0793
ATGGAAAACAGATGGCAGGTGATGATTGTGTGGCAAGTAGACAGGATGAGGATTAGA---ACATGGAAAAGTTTAGTAAA
ACACCATATGTATGTTTCAGGGAAAGCTAAGGGATGGT---TTTATAGACATCACTATGAAAGTACTCATCC---AAGAA
TAAGTTCAGAAGTACACATCCCACTAGG------------GG---------C---TG---CGGA---ATTGGTAATAACA
ACATA---TTGGGGT---CTACATACAGGAGAAAGAGACTGGCATTTGGGT---CAGGGAGTCTCCATAGAATGGAGGAA
AAAGAGATATAGCACACAAGTAGACCCTACCCTAGCAGACCAACTAATTCATCTG---TATTACTTT---GATTGTTTTT
CAGAATC---TGCTATAAGAAATGCCATATTAGGACATAT---AGT---TAGTCC---TAGGTGTGAATATCAAGCA---
GGACATA---ACAAGGTAGGATCTCT---ACAGTACTTGGCACTAGCAGCATT---AGCAA---CA---C---C---A--
-AA---------AAGGA---GAAAGCCACCTTTGCCTAGTGTTACGAAACTGACAGAAGATAGATGGAACAAGCCCCAGA
AGACCAAGGGCCACAGAGGGAGCCATACAATGAATGGACATTAG
>DQ487191/B/US/1996/WCM32P0896
ATGGAAAACAGATGGCAGGTGATGATTGTGTGGCAAGTAGACAGGATGAGGATTAGA---ACATGGAAAAGTTTAGTAAA
ACACCATATGTATGTTTCAGGGAAAGCTAAGGGATGGT---TTTATAGACATCACTATGAAAGTACTCATCC---AAGAA
TAAGTTCAGAAGTACACATCCCACTAGG------------GG---------A---TG---CGGA---ATTAGTAATAACA
ACATA---TTGGGGT---CTACATACAGGAGAAAGAGACTGGCATTTGGGT---CAGGGAGTCTCCATAGAATGGAGGAA
AAAGAGATATAGCACACAAGTAGACCCTACCCTAGCAGACCAACTAATTCATCTG---TATTACTTT---GATTGTTTTT
CAGAATC---TGCTATAAGAAATGCCATATTAGGACATAT---AGT---TAGTCC---TAGGTGTGAATATCAAGCA---
GGACATA---ACAAGGTAGGATCTCT---ACAGTACTTGGCACTAGCAGCATT---AACAA---CA---C---C---A--
-AA---------AAGGA---GAAAGCCACCTTTGCCTAGTGTTACGAAACTGACAGAAGATAGATGGAACAAGCCCCAGA
AGACCAAGGGCCACAGAGGGAGCCATACAATGAATGGACATTAG
>DQ672623/B/IT/2005/SG1
ATGGAAAACAGATGGCAGGTGATGATTGTGTGGCAAGTAGACAGGATGAGGATTAGA---ACATGGCACAGCTTAGTAAT
ACATCATAAGTATATGTCAAAGAAAGCTAAGAACTGGG---TTTATAGACATCACTATGAAAACCCTCATCC---AAGAA
TAGGTTCAGAAGTACACATCCCACTAGG------------GG---------A---TG---GTAA---ATTGGTAATAACA
ACATA---TTGGGGT---CTGCATACAGGAGAACAAGACTGGCAACTGGGT---CATGGAGTCTCCATAGAATGGAGGAA
AGAGAGATATAGCACACAAGTAGACCCTGACCTAGCGGACCGACTAATTCATCTG---TATTACTTT---GATTGTTTTT
CAGAATC---TGCTATAAGAAATGCAATATTAGGACGTAG---AGT---TAGTCC---TTTATGTGAGTATCAAGCA---
GGACATA---ACAAGGTAGGATCTCT---ACAGTACTTGGCACTAGCAGCATT---AATAA---CA---C---C---A--
-AG---------AAGGA---GAAAGCCACCTTTGCCTAGTGTTCAGAAACTGACAGAGGATAGATGGAACAAGCCCCAGA
AGACCAAGGGCCACAGAGGGAGCCATACAATAGATGGACACTAG
>DQ676870/B/AU/2003/PS1038_Day0
ATGGAAAACAGATGGCAGGTGATGATTGTGTGGCAAGTRGACAGGATGAGGATTAGA---ACATGGAAAAGTTTAGTAAA
ACACCATATGTATACTTCAAGGAAAGCTAAAGGATGGT---TCTACAGACATCACTATGAAAGCCCTCATCC---AAGAG
TAAGTTCAGAAGTACACATCCCACTAGG------------GGATG------A---TG---CTAA---ATTGGTAGTAAAA
ACATA---TTGGGGT---CTGCATACAGGAGAAAGAGAATGGCATTTGGGT---CAGGGAGTCTCCATAGAATGGAGGAA
AAAGAGATATAGCACACAAGTAGACCCTAACMTAGCAGACCAACTAATTCATCTG---TATTATTTT---GATTGTTTTT
CAGAATC---TGCTATAAGAAATACCATATTAGGACGTAT---AGT---TAGTCC---YATTTGTGAATATCAAGCA---
GGGCATA---ACAAGGTAGGATCTCT---ACAATACTTGGCACTAACAGCATT---AATAA---CA---C---C---A--
-AA---------AAGGA---CAAAGCCACCTTTGCCTAGTRTTACRAAACTGACAGARGATAGATGGAACAAGCCCCAGA
AGATCAAGGGCCACAGAGGGAGCCATACAATGAATGGACACTAG
>DQ676871/B/AU/2004/PS1038_Day174
ATGGAAAACAGATGGCAGGTGATGATTGTGTGGCAAGTRGACAGGATGAGGATTAGA---ACATGGAAAAGTTTAGTAAA
ACACCATATGTATRYTTCAAGGAAAGCTAAAGGATGGT---TCTACAGACATCACTATGAAAGCCCTCATCC---AAGAG
TAAGTTCAGAAGTACACATCCCACTAGG------------GGATG------A---TG---CTAA---ATTGGTAGTAAAA
ACATA---YTGGGGT---CTGCATACAGGAGAAAGAGAATGGCATTTGGGT---CAGGGAGTCTCCATAGAATGGAGGAA
AAAGAGATATAGCACACAAGTAGACCCTAACMTAGCAGACCAACTAATTCATCTG---TATTATTTT---GATTGTTTTT
CAGAATC---TGCTATAAGAAATACCATATTAGGACGTAT---AGT---TAGTCC---YATTTGTGAATATCAAGCA---
GGGCATA---ACAAGGTAGGATCTCT---ACAATACTTGGCACTAACAGCATT---AATAA---CA---C---C---A--
-AA---------ARGGA---CAAAGCCACCTTTGCCTAGTRTTRCGAAACTGACAGAGGATAGATGGAACAAGCCCCAGA
AGATCAAGGGCCACAGAGGGAGCCATACAATGAATGGACACTAG
>DQ676874/B/AU/2002/PS2008_Day0
ATGGAAAACAGGTGGCAGGTGATGATTGTGTGGCAAGTAGACAGGATGAGGATTAGA---ACATGGAAAAGTTTAGTAAA
ACACCATATGCATATCTCAAAGAAAGCTAGGGGATGGG---TTTATAGACATCACTATGAAAGTACTCATCC---AAGAA
TAAGTTCAGAGGTACACATCCCTCTAGG------------GG---------A---AG---CTAA---ATTGGTAATAACA
ACATA---TTGGGGT---CTGCATACAGGAGAAAGAGACTGGCACTTAGGT---CAGGGAGTCTCCATAGAATGGAGGGA
AAGAAGATATAGCACACAAGTAGACCCTGGCATAGCAGACCAACTAATTCACCTG---CATTATTTT---GATTGTTTTT
CAGAATC---TGCTATAAGAAATGCCATATTAGGACGTAT---AGT---TAGTCC---TAGTTGTGAATATCAAGCA---
GGACATA---ACAAGGTAGGATCTTT---ACAATACTTGGCACTAGCAGCATT---AGTAA---CA---C---C---A--
-AA---------AAGGA---GAAAGCCACCTTTGCCTAGTGTTAAGAAACTGACAGAGGATAGATGGAACAAGCCCCAGA
GGACCAAGGGCCACAGAGAGAGCCATACAATGAATGGACACTAG
>DQ676875/B/AU/2003/PS2008_Day182
ATGGAAAACAGGTGGCAGGTGATGATTGTGTGGCAAGTAGACAGGATGAGGATTAGA---ACATGGAAAAGTTTAGTAAA
ACACCATATGCATATCTCAAAGAAAGCTAGGGGATGGG---TTTATAGACATCACTATGAAAGTACTCATCC---AAGAA
TAAGTTCAGAGGTACACATCCCTCTAGG------------GG---------A---AG---CTAA---ATTGGTAATAACA
ACATA---TTGGGGT---CTGCATACAGGAGAAAGAGACTGGCACTTAGGT---CAGGGAGTCTCCATAGAATGGAGGGA
AAGAAGATATAGCACACAAGTAGACCCTGGCATAGCAGACCAACTAATTCACCTG---CATTATTTT---GATTGTTTTT
CAGAATC---TGCTATAAGAAATGCCATATTAGGACGTAT---AGT---TAGTCC---TAGTTGTGAATATCAAGCA---
GGACATA---ACAAGGTAGGATCTTT---ACAATACTTGGCACTAGCAGCATT---AGTAA---CA---C---C---A--
-AA---------AAGGA---GAAAGCCACCTTTGCCTAGTGTTAAGAAACTGACAGAGGATAGATGGAACAAGCCCCAGA
GGACCAAGGGCCACAGAGAGAGCCATACAATGAATGGACACTAG
>DQ676876/B/AU/2003/PS2008_Day377
ATGGAAAACAGGTGGCAGGTGATGATTGTGTGGCAAGTAGACAGGATGAGGATTAGA---ACATGGAAAAGTTTAGTAAA
ACACCATATGCATATCTCAAAGAAAGCTAGGGGATGGG---TTTATAGACATCACTATGAAAGTACTCATCC---AAGAA
TAAGTTCAGAGGTACACATCCCTCTAGG------------GG---------A---AG---CTAA---ATTGGTAATAACA
ACATA---TTGGGGT---CTGCATACAGGAGAAAGAGACTGGCACTTAGGT---CAGGGAGTCTCCATAGAATGGAGGGA
AAGAAGATATAGCACACAAGTAGACCCTGGCATAGCAGACCAACTAATTCACCTG---CATTATTTT---GATTGTTTTT
CAGAATC---TGCTATAAGAAAWGCCATATTAGGACGTAT---AGT---TAGTCC---TAGTTGTGAATATCAAGCA---
GGACATA---ACAAGGTAGGATCTTT---ACAATACTTGGCACTAGCAGCATT---AGTAA---CA---C---C---A--
-AA---------AAGGA---GAAAGCCACCTTTGCCTAGTGTTAAGAAACTGACAGAGGATAGATGGAACAAGCCCCAGA
GGACCAAGGGCCACAGAGAGARCCATACAATGAATGGACACTAG
>DQ676877/B/AU/2003/PS2016_Day0
ATGGAAAACAGATGGCAGGTGATGATTGTGTGGCAAGTAGACAGGATGAGGATTAGA---ACATGGAAAAGTTTAGTAAA
ACACCATATGTATAGGTCAAAGAAAGCTAAGAAATGGT---TTTATAGACATCACTATGAAGGCACTCATCC---AAAAA
TAAGTTCAGAAGTACACATCCCACTAGG------------GG---------A---TG---CTAG---ATTGGTAATAACA
ACATA---TTGGGGT---CTGCAGACAGGAGAAAGAGACTGGCATTTGGGT---CAGGGAGTCTCCATAGAATGGAGGAA
AAGGAGATATAGCACACAAGTAGACCCTATCATGGCAGACCAACTAATTCATCTG---CATTACTTT---GATTGTTTTT
CAGAATC---TGCTATAAGAAATACCATATTAGGACGTAT---AGC---TAGTCC---TAGTTGTGAATATCAAGCA---
GGACATA---ACAAGGTAGGATCTCT---ACAATACTTGGCACTAACAGCACT---AGTAA---CA---C---C---A--
-AA---------GAAGA---GAAAGCCACCTCTGCCTAGTGTTACAAAGCTGACAGAGGATAGATGGAACGAGCCCCAGA
AGACCAAGGGCCACAGAGAGAGCCAGACAATGAATGGACACTAG
>DQ676878/B/AU/2003/PS2016_Day193
ATGGAAAACAGATGGCAGGTGATGATTGTGTGGCAAGTAGACAGGATGAGGATTAGA---ACATGGAAAAGTTTAGTAAA
ACACCATATGTATAGGTCAAAGAAAGCTAAGAAATGGT---TTTATAGACATCACTATGAARGCACTCATCC---AAAAA
TAAGTTCAGAAGTACACATCCCACTAGG------------GG---------A---TG---CTAG---ATTGGTAATAACA
ACATA---TTGGGGT---CTGCAGACAGGAGAAAGAGACTGGCATTTGGGT---CAGGGAGTCTCCATAGAATGGAGGAA
AAGGAGATATAGCACACAAGTAGACCCTATCATGGCAGACCAACTAATTCATCTG---CATTACTTT---GATTGTTTTT
CAGAATC---TGCTATAAGAAATACCATATTAGGACGTAT---AGC---TAGTCC---TAGTTGTGAATATCAAGCA---
GGACATA---ACAAGGTAGGATCTCT---ACAATACTTGGCACTAACAGCACT---AGTAA---CA---C---C---A--
-AA---------GAAGA---GAAAGCCACCTCTGCCTAGTGTTACAAAGCTGACAGAGGATAGATGGAACGAGCCCCAGA
AGACCAAGGGCCACAGAGAGAGCCAGACAATGAATGGACACTAG
>DQ676879/B/AU/2004/PS2016_Day380
ATGGAAAACAGATGGCAGGTGATGATTGTGTGGCAAGTAGACAGGATGAGGATTAGA---ACATGGAAAAGTTTAGTAAA
ACACCATATGTATAGGTCAAAGAAAGCTAAGAAATGGK---TTTATAGACATCACTATGAARGCACTCATCC---AAAAA
TAAGTTCAGAAGTRCACATYCCACTAGG------------GG---------A---TG---CTAG---ATTGGTAATAACA
ACATA---TTGGGGT---CTGCAGACAGGAGAAAGAGACTGGCATTTGGGT---CAGGGAGTCTCCATAGAATGGAGGRA
AAGGAGATATAGCACACAAGTAGACCCTRTCATGGCAGACCAACTAATTCATCTG---CATTACTTT---GATTGTTTTT
CAGAATC---TGCYATAAGAAATACCATATTAGGACGTAT---AGC---TAGTCC---TAGTTGTGAATATCAAGCA---
GGACATA---AYAAGGTAGGATCTCT---ACAATACTTGGCACTAACAGCACT---AGTAA---CA---C---C---A--
-AA---------GAAGA---GAAAGCCACCTCTGCCTAGTGTTACAAAGCTGACAGAGGATAGATGGAACGAGCCCCAGA
AGACCAAGGGCCACAGAGAGAGCCAGACAATGAATGGACACTAG
>DQ676880/B/AU/2003/PS2019_Day0
ATGGAAAACAGATGGCAGGTGATGATTGTGTGGCAAGTAGACAGGATGAGGATTAAA---ACATGGAAAAGTTTAGTCAA
ATACCATATGTATAAGTCAAAGAAAGCTAAGAAATGGT---TTTATAGACATCACTATGAAAGCATTCATCC---AAAAA
TAAGTTCAGAAGTACACATCCCACTAGG------------GG---------A---TG---CTAG---ATTGGTAATAACA
ACATA---TTGGGGT---CTGCATACAGGAGAAAGAGACTGGCATTTGGGT---CAGGGAGTCTCCATAGAATGGAGGAA
AAGGAGATATAGAACACAAGTAGACCCTATCATGGCAGACCAACTAATTCATCTG---CATTACTTT---GATTGTTTTT
CAGAATC---TGCTATAAGAAATACCATATTAGGACGTAT---AGC---TAGTCC---TAGTTGTGAATATCAAGCA---
GGACATA---ACAAGGTAGGATCTCT---ACAATACTTGGCACTAACAGCATT---AGTAA---CA---C---C---A--
-AA---------GAAGA---GAAAGCCACCTCTGCCTAGTGTTACAAAGCTGACAGAGGATAGATGGAACGAGCCCCAGA
AGACCAAGGGCCACAGAGAGAGCCAGACAATGAATGGACACTAG
>DQ676881/B/AU/2003/PS2019_Day171
ATGGAAAACAGATGGCAGGTGATGATTGTGTGGCAAGTAGACAGGATGAGGATTAAA---ACATGGAAAAGTTTAGTCAA
ATACCATATGTATAAGTCAAAGAAAGCTAAGAAATGGT---TTTATAGACATCACTATGAAAGCATTCATCC---AAAAA
TAAGTTCAGAAGTACACATCCCACTAGG------------GG---------A---TG---CTAG---ATTGGTAATAACA
ACATA---TTGGGGT---CTGCATACAGGAGAAAGAGACTGGCATTTGGGT---CAGGGAGTCTCCATAGAATGGAGGAA
AAGGAGATATAGAACACAAGTAGACCCTATCATGGCAGACCAACTAATTCATCTG---CATTACTTT---GATTGTTTTT
CAGAATC---TGCTATAAGAAATACCATATTAGGACGTAT---AGY---TAGTCC---TAGKTGTGAATATCAAGCA---
GGACATA---ACAAGGTAGGATCTCT---ACAATACTTGGCACTAACAGCATT---AGTAA---CA---C---C---A--
-AA---------GAAGA---GAAAGCCACCTCTGCCTAGTGTTACAAAGCTGACAGAGGATAGATGGAACGAGCCCCAGA
AGACCAAGGGCCACAGAGAGAGCCAGACAATGAATGGACACTAG
>DQ676882/B/AU/2004/PS2019_Day367
ATGGAAAACAGATGGCAGGTGATGATTGTGTGGCAAGTAGACAGGATGAGGATTAAA---ACATGGAAAAGTTTAGTCAA
ATACCATATGTATAAGTCAAAGAAAGCTAAGAAATGGT---TTTATAGACATCACTATGAAAGCAHTCATCC---AAAAA
TAAGTTCAGAAGTACACATCCCACTAGR------------GG---------A---TG---CTAG---ATTGGTAATAACA
ACATA---TTGGGGT---CTGCATACAGGAGAAAGAGACTGGCATTTGGGT---CAGGGAGTCTCCATAGAATGGAGGAA
AAGGAGATATAGAACACAAGTAGACCCTATCATGGCAGACCAACTAATTCATCTG---CATTACTTT---GATTGTTTTT
CAGAATC---TGCTATAAGAAATACCATATTAGGACGTAT---AGT---TAGTCC---TAGTTGTGAATATCAAGCA---
GGACATA---ACAAGGTAGGATCYCT---ACAATACTTGGCACTAACAGCATT---AGTAA---CA---C---C---A--
-AA---------GAAGA---GAAAGCCACCTCTGCCTAGTGTTRCAAAGCTGACAGAGGATAGATGGAACGAGCCCCRGA
AGACCAAGGRCCACAGAGAGAGCCAGACAATGAATGGACACTAG
>DQ676883/B/AU/2002/PS3002_Day0
ATGGAAAACAGATGGCAGGTGATGATTGTGTGGCAAGTAGACAGGATGAGGATTAAA---ACATGGAACAGTTTAGTAAA
ATACCATATGTATAAGTCAAGAAAAACTAGGGGATGGG---TTTATAGACATCACTACGAAAGCACCCATCC---AAGAA
TAAGCTCAGAAGTACACATCCCTCTAGA------------GA---------A---AG---GTAA---CTTGGTAATAACA
ACATA---TTGGGGT---CTGCATACAGGAGAAAAAGACTGGCATTTAGGC---CAGGGAGTCTCCATAGAATGGAGGGA
AAGAAGATATACCACACAAGTAGACCCTGYCMTAGCAGACCAACTAATTCACCTG---CATTATTTT---GATTGTTTTT
CAGAATC---TGCTATAAGAAATGCCATATTAGGACGTAT---AGT---TAGTCC---TAGGTGTGAATTTCAAGCA---
GGACATA---ACAAGGTAGGATCTCT---ACAATACTTGGCACTAGCAGCATT---GATAA---CA---C---T---A--
-AA---------AAAGA---TAAAGCCACCTTTACCTAGTGTCATAAAACTAACAGAAGATAGATGGAACAAGCCCCAGG
AGACCAAGGGCCACAGAGGGAGCCATACAATGAATGGACACTAG
>DQ676884/B/AU/2003/PS3002_Day199
ATGGAAAACAGATGGCAGGTGATGATTGTGTGGCAAGTAGACAGGATGAGGATTAAA---ACATGGAACAGTTTAGTAAA
ATACCATATGTATAARTCAAGAAAAACTAGGGGATGGR---TTTATAGACATCACTACGAAAGCACCCATCC---AAGAA
TAAGCTCAGAAGTACACATCCCTCTAGA------------GA---------A---AG---GTAA---CTTGGTARTAACA
ACATA---TTGGGGT---CTGCATACAGGAGAAAAAGACTGGCATTTAGGC---CAGGGAGTCTCCATAGAATGGAGGGA
AARAAGATATACCACACAAGTAGACCCTGCCCTAGCAGACCAACTAATTCACCTG---CATTATTTT---GATTGTTTTT
CAGAATC---TGCTATAAGAAATGCCATATTAGGACGTAT---AGT---TAGTCC---TAGGTGTGAATTTCAAGCA---
GGACATA---ACAAGGTAGGATCTCT---ACAATACTTGGCACTAGCAGCATT---GATAA---CW---C---T---A--
-AA---------AAAGA---TAAAGCCACCTTTACCTAGTGTCATAAAACTAACAGAAGATAGATGGAACAAGCCCCAGG
AGACCAAGGGCCACAGAGGGAGCCATACAATGAATGGACACTAG
>DQ676885/B/AU/2003/PS3002_Day385
ATGGAAAACAGATGGCAGGTGATGATTGTGTGGCAAGTAGACAGGATGAGGATTAAA---ACATGGAACAGTTTAGTAAA
ATACCATATGTATAAGTCAAGAAAAACTAGGGGATGGG---TTTATAGACATCACTACGAAAGCACCCATCC---AAGAA
TAAGCTCAGAAGTACACATCCCTCTAGA------------GA---------A---AG---GTAA---CTTGGTAATAACA
ACATA---TTGGGGT---CTGCATACAGGAGAAAAAGACTGGCATTTAGGC---CAGGGAGTCTCCATAGAATGGAGGGA
AAGAAGATATACCACACAAGTAGACCCTGYCMTAGCAGACCAACTAATTCACCTG---CATTATTTT---GATTGTTTTT
CAGAATC---TGCTATAAGAAATGCCMTATTAGGACGTAT---AGT---TAGTCC---TAGGTGTGAATTTCAAGCA---
GGACATA---ACAAGGTAGGATCTCT---ACAATACTTGGCACTAGCAGCATT---GAYAA---CA---C---T---A--
-AA---------AAAGA---TAAAGCCACCTTTACCTAGYGTCATAAAACTAACAGAAGATAGATGGAACAAGCCCCAGR
AGACCAAGGGCCACAGAGGGAGCCATACAATGAATGGACACTAG
>DQ676886/B/AU/2003/PS4048_Day0
ATGGAAAACAGATGGCAGGTGATGATTGTGTGGCAAGTAGACAGGATGAGGATTAGA---ACATGGATCAGTTTAGTAAA
ACATCATAAGTATATTTCAAGGAAAACTAAGGAATGGA---TTTATAGACATCACTATGAAAACAGTCATCC---AAGAA
TAAGTTCAGAAATACACATCCCACTAGG------------GG---------A---AG---CTAG---ATTGGTAGTAACA
ACATA---TTGGGGT---CTGCACCCAGGAGAAAGAGACTGGCATTTGGGT---CATGGAGCCTCCATAGAATGGAGAAC
AAGGAGATATAGCACACAAGTAGACCCTAACTTAGCAGACCAACTAATTCATCTG---TATTACTTT---GATTGTTTTT
CAGAGTC---TGCTATAAGAAATGCCATATTAGGACGTGT---AGT---TAGTCC---TAGTTGTGAATATCAAGCA---
GGACATA---ACAAGGTAGGATCTCT---ACAATACTTGGCACTAGCAGCATT---AAGGA---CA---C---C---A--
-AA---------AAAGA---ATAAGCCACCTTTACCTAGTATTGTGAAACTGACAGAGGATAGATGGAACGAGCCCCAGA
AGATCAAGGGCCACAGAGGGAGCCATACAATGAATGGACACTAG
>DQ676887/B/AU/2004/PS4048_Day143
ATGGAAAACAGATGGCAGGTGATGATTGTGTGGCAAGTAGACAGGATGAGGATTAGA---ACATGGATCAGTTTAGTAAA
ACATCATAAGTATATTTCAAGGAAAACTAAGGAATGGA---TTTATAGACATCACTATGAAAACAGTCATCC---AAGAA
TAAGTTCAGAAATACACATCCCACTAGG------------RG---------A---AG---MTAG---ATTGGTAGTAACA
ACATA---TTGGGGT---CTGCACCCAGGAGAAAGAGACTGGCATTTGGGT---CATGGAGCCTCCATAGAATGGAGAAC
AAGGAGATATAGCACACAAGTAGACCCTAACTTAGCAGACCAACTAATTCATCTG---TATTACTTT---GATTGTTTTT
CAGAGTC---TGCTATAAGAAATGCCATATTAGGACGTGT---AGT---TAGTCC---TAGTTGTGAATATCAAGCA---
GGACATA---ACAAGGTAGGATCTCT---ACAATACTTGGCACTAGCAGCATT---AAGGA---CA---C---C---A--
-AA---------AAAGA---ATAAGCCACCTTTACCTAGTATTGTGAAACTGACAGAGGATAGATGGAACGAGCCCCAGA
AGATCAAGGGCCACAGAGGGAGCCATACAATGAATGGACACTAG
>DQ823362/B/UA/2001/01UAKV167
ATGGAAAACAGATGGCAGGTGATGATTGTGTGGCAAGTAGACAGGATGAGGATTAGA---ACATGGAACAGTTTAGTAAA
ACACCATATGTATATTTCAGGGAAAGCTAGGAAATGGT---GTTATAAACATCACTATGAAAGCACTAACCC---AAGAA
CAAGTTCAGAAGTACATATCCCACTAGG------------GG---------A---TG---CTAA---ATTAGTAGTAATA
ACATA---TTGGGGT---CTGCATACAGGAGAAAGAGAATGGCATTTGGGA---CAAGGAGTCTCCATAGAATGGAGGAA
AAAGAAATATAGCACACAAATAGACCCTGACTTAGCAGACCAACTAATTCATCTA---TATTATTTT---GATTGTTTTT
CAGGGTC---TGCTATAAGGAGTGCCATATTAGGACGTTT---AGT---TAGTCC---TAGTTGTGAATATCAAACA---
GGACACA---GCAAGGTAGGATCTTT---ACAGTACTTGGCATTAGCAGCATT---AGTAA---AA---C---C---A--
-AA---------AAGGC---AGAAGCCACCTTTGCCTAGTGTTAGGAAACTGACAGAGGATAGATGGAACAAGCCCCAGA
AGACCAAGGGCCACCGAGGGAGCCATACAATGCATGGGCACTAG
>DQ823363/B/UA/2001/01UAKV252
ATGGAAAACAGATGGCAGGTGATGATTGTGTGGCAAGTAGACAGGATGAGGATTAGA---GCATGGAAGAGTTTAGTAAA
ATACCATATACATATTTCAGGGAAAGCTAGGAAATGGT---GTTATAGACATCACTATGAAAGCACTCACCC---AAGAA
TAAGTTCAGAAGTACATATCCCACTAGG------------GG---------A---TG---CTAA---ATTAGTAATAATA
ACATA---TTGGGGT---CTGCATACAGGAGAAAGAGACTGGCATTTGGGA---CAGGGAGTCTCCATAGAATGGAGGAA
AAAGAGTTATAGCACACAAGTAGACCCTAACTTAGCAGACCAACTAATTCATCAA---TATTATTTT---GATTGTTTTT
CAGAGTC---TGCTATAAGGAATGCCCTAATAGGACGTGT---AGT---TAGTCC---TGGGTGTGAATATCTAGCA---
GGACATA---ACAAGGTAGGATCCCT---ACAGTACTTGGCACTAGCAGCATT---AGTAA---AA---C---C---A--
-AA---------AAAGA---ACAAGCCGCCTTTGCCTAGTATTAGGAAACTGACAGAAGATAGATGGAACAAACCCCAGA
AGACCAAGGGCCACAGAGAGAGCCACACAATGAATGGACACTAG
>DQ823364/B/UA/2001/01UAKV259
ATGGAAAACAGATGGCAGGTGATGATTGTGTGGCAAGTAGACAGGATGAGGATTAGA---GCATGGAATAGTTTAGTAAA
ACACCATATGTATGTTTCAAGGAAAGCCAGGAAATGGT---GTTATAAACATCACTATGAAAGCACTAACCC---AAAAA
TAAGTTCAGAAGTACATATCCCACTAGG------------GG---------A---AG---CTAA---ATTAGTAATAAAA
ACATA---TTGGGGT---CTGCATACAGGAGAAAGAGACTGGCATTTGGGA---CAGGGAGTCTCCATAGAATGGAGGAA
AGAGAGATACAGCACACAAGTAGACCCTAACTTAGCAGACCAACTAATTCATCTA---TATTATTTT---GATTGTTTTT
CAGAGTC---TGCTATAAGGAATGCCCTATTAGGACGTGT---AGT---TAGTCC---TGGGTGTGAATATCTAGCA---
GGACATA---ACAAGGTAGGATCCCT---ACAGTACTTGGCACTAACAGCATT---AGTAA---AA---C---C---A--
-AA---------AAAGA---ACAAGCCGCCTTTGCCTAGTATTAGAAAACTGACAGAAGATAGATGGAACAAACCCCAGA
AGACCAAGGGCCACAGAGGGAGCCACATAATGAATGGACACTAG
>DQ837381/B/KR/2005/05CSR3
ATGGAAAACAGATGGCAGGTGATGATTGTGTGGCAAGTAGACAGGATGAGGATTAGA---ACATGGAAAAGTCTAGTAAA
ACACCATATGTACATCTCAAGGAAAGCTAAGGGATGGG---TTTATAGACATCACTATGAAAACATTCATCC---AAGAG
TAAGTTCAGAAGTGCACATCCCACTAGG------------GG---------A---TG---CTAA---ATTGGTAGTAACA
ACATA---TTGGGGT---CTGCATACAGGAGAAAGAGATTGGCATTTGGGT---CAGGGAGTCTCCATAGAATGGAGAAA
AGGGAGATATAATACACAAGTAGACCCAACACTAGCAGACCAACTAATTCATCGG---TATTACTTT---GATTGTTTTT
CAGACTC---TGCCATAAGAAAGGCCATATTAGGACATAT---AGT---TAGTCC---TAGTTGTGAATATCAAGCA---
GGACATA---ACAAGGTAGGATCTCT---ACAGTACTTGGCACTAACAGCATT---AATAA---CA---C---C---A--
-AA---------AAAGA---CAAAGCCACCTTTGCCTAGTGTTGCAAAATTGACAGAGGATAGATGGAACAAGCCCCAGA
AGACCAAGGGCCACAAAGGGAGCCATACAATGAATGGTCACTAG
>DQ853436/B/US/2000/14294_1
ATGGAAAACAGATGGCAGGTGATGATTGTGTGGCAAGTAGACAGGATGAGGATTAGA---ACATGGAAAAGTCTAGTAAA
ACACCATATGTATATATCAGGGAAAGCTAGGAAATGGT---TTTATAGGCATCACTATGAAAGCATTAATCC---AAGAA
TAAGTTCAGAAGTACACATCCCACTAGG------------GG---------A---CG---CTAA---ATTGGTAGTAATA
ACATA---TTGGGGT---CTGCATACAGGAGAAAGAGACTGGCATTTGGGC---CAGGGAGTCTCCATAGAATGGAGGAA
AGGGAGATATAGCACACAAGTAGACCCTGGCCTAGCGGACCAACTAATTCATATG---TATTATTTT---GATTGTTTTA
CAGAATC---TGCTATAAGAAATGCCATATTAGGACATAT---AGT---TAGGCC---TAAGTGTGAATATCAAACA---
GGACACA---ACAAGGTAGGATCTCT---ACAATACTTGGCACTAACAGCATT---AATAA---CA---C---C---A--
-AA---------AAAGA---GAAAGCCACCTTTGCCTAGTGTTAAGAAGCTAACAGAGGATAGATGGAACAAGCCCCAGA
AGACCAAGGGCCACAGAGGGAGCCATACAATGAATGGGCACTAG
>DQ853437/B/US/2000/14297_1
ATGGAAAACAGATGGCAGGTGATGATTGTGTGGCAAGTAGACAGGATGAGGATTAGA---ACATGGAAAAGTCTAGTAAA
ACACCATATATATATATCAGGGAAAGCTAGGAAATGGC---TTTATAGGCATCACTATGAAAGCATTAATCC---AAGAA
TAAGTTCAGAAGTACACATCCCACTAGG------------GG---------A---CG---CTAA---ATTGGTAGTAATA
ACATA---TTGGGGT---CTGCATACAGGAGAAAGAGACTGGCATTTGGGC---CAGGGAGTCTCCATAGAATGGAGGAA
AGGGAGATATAGCACACAAGTAGACCCTGGCCTAGCAGACCAGCTAATTCATATG---TATTATTTT---GATTGTTTTA
CAGAATC---TGCTATAAGAAATGCCATATTAGGACATAT---AGT---TAGGCC---TAAGTGTGAATATCAAACA---
GGACACA---ACAAGGTGGGATCTCT---ACAATACTTGGCACTAACAGCATT---AATAA---CA---C---C---A--
-AA---------AAAGA---GAAAGCCACCTTTGCCTAGTGTTAAGAAGCTAACAGAGGATAGATGGAACAAGCCCCAGA
AGACCAAGGGCCACAGAGGGAGCCGTACAATGAATGGGCACTAG
>DQ853438/B/US/2000/14300_1
ATGGAAAACAGATGGCAGGTGATGATTGTGTGGCAAGTAGACAGGATGAGGATTAGA---ACATGGAAAAGCCTAGTAAA
ACACCATATGTATATATCAGGGAAAGCTAGGAAATGGT---TTTATAGGCATCACTATGAAAGCCCTCATCC---AAGAA
TAAGTTCAGAAGTACACATCCCACTAGG------------GG---------A---CG---CTAA---ATTGGTAGTAATA
ACATA---TTGGGGT---CTGCATACAGGAGAAAGAGACTGGCATTTGGGC---CAGGGAGTCTCCATAGAATGGAGGAA
AGGGAGATATAGCACACAAGTAGACCCTGGCCTAGCAGACCAACTAATTCATATG---TATTATTTT---GATTGTTTTA
CAGAATC---TGCTATAAGAAATGCCATATTAGGACATAT---AGT---TAGGCC---TAAGTGTGAATATCAAACA---
GGACACA---ACAAGGTAGGATCTCT---ACAATACTTGGCACTAACAGCATT---AATAA---CA---C---CA--A--
-AA---------AAAGA---GAAAGCCACCTTTGCCTAGTGTTAAGAAGCTAACAGAGGATAGATGGAACAAGCCCCAGA
AGACCAAGGGCCACAGAGGGAGCCATACAATGAATGGGCACTAG
>DQ853439/B/US/2002/14186_1
ATGGAAAACAGATGGCAGGTGATGATTGTGTGGCAAGTAGACAGGATGAGGATTAGA---ACATGGAAAAGTCTAGTAAA
ACACCATATGTATATATCAGGGAAAGCTAGGAAATGGG---TTTATAGGCATCACTATGAAAGCATTAATCC---AAGAA
TAAGTTCAGAAGTACACATCCCACTAGG------------GG---------A---CG---CTAA---ATTGGTAGTAATA
ACATA---TTGGGGT---CTGCATACAGGAGAAAGAGACTGGCATTTGGGC---CAGGGAGTCTCCATAGAATGGAGGAA
AGGGAGATATAGCACACAAGTAGACCCTGGCCTAGCAGACCAACTAATTCATATG---TATTATTTT---GATTGTTTTA
CAGAATC---TGCTATAAGAAATGCCATATTAGGACATAT---AGT---TAGGCC---TAAGTGTGAATATCAAACA---
GGACACA---ACAAGGTAGGATCTCT---ACAATACTTGGCACTAACAGCATT---AATAA---CA---C---C---A--
-AA---------AAAGA---GAAAGCCACCTTTGCCTAGTGTTAAGAAGCTAACAGAGGATAGATGGAACAAGCCCCAGA
AGACCAAGGGCCACAGAGGGAGCCATACAATGAGTGGGCACTAG
>DQ853440/B/US/2002/14182_1
ATGGAAAACAGATGGCAGGTGATGATTGTGTGGCAAGTAGACAGGATGAGGATTAAA---GCATGGAAAAGTCTAGTAAA
ACACCATATGTATATATCAGGGAAAGCTAGGAAATGGG---TTTATAGGCATCACTATGAAAGCATTAATCC---AAGAA
TAAGTTCAGAAGTACACATCCCACTAGG------------GG---------A---CG---CTAA---ATTGGTAGTAATA
ACATA---TTGGGGT---CTGCATACAGGAGAAAGAGACTGGCATTTGGGC---CAGGGAGTCTCCATAGAATGGAGGAA
AGGGAGATATAGCACACAAGTAGACCCTGGCCTAGCAGACCAACTAATTCATATG---TATTATTTT---GATTGTTTTA
CAGAATC---TGCTATAAGAAATGCCATATTAGGACATAT---AGT---TAGGCC---TAAGTGTGAATATCAAGCA---
GGACACA---ACAAGGTAGGATCTCT---ACAATACTTGGCACTAACAGCATT---AATAA---CA---C---C---A--
-AA---------AAAGA---GAAAGCCACCTTTGCCTAGTGTTAAGAAGCTAACAGAGGATAGATGGAACAAGCCCCAGA
AGACCAAGGGCCACAGAGGGAGCCATACAATGAATGGGCACTAG
>DQ853441/B/US/2002/14189_1
ATGGAAAACAGATGGCAGGTGATGATTGTGTGGCAAGTAGACAGGATGAGGATTAGA---ACATGGAAAAGTCTAGTAAA
ACACCATATGTATATATCAGGGAAAGCTAGGAAATGGT---TTTATAGGCATCACTATGAAAGCATTAATCC---AAGAA
TAAGTTCAGAAGTGCACATCCCACTAGG------------GG---------A---CG---CTAA---ATTGGTAGTAATA
ACATA---TTGGGGT---CTGCATACAGGAGAAAGAGACTGGCATTTGGGC---CAGGGAGCCTCCATAGAATGGAGGAA
AGGGAGATATAGCACACAAGTAGACCCTGGCCTAGCAGACCAACTAATTCATATG---TATTATTTT---GATTGTTTTA
CAGAATC---TGCTATAAGAAACGCCATATTAGGACATAT---AGT---TAGGCC---TAAGTGTGGATATCAAGCA---
GGACACA---ACAAGGTAGGATCTCT---ACAATACTTGGCACTAACAGCATT---AATAA---CA---C---C---A--
-AA---------AAAGA---GAAAGCCACCTTTGCCTAGTGTTAAGAAGCTAACAGAGGATAGATGGAACAAGCCCCAGA
AGACCAAGGGCCACAGAGGGAGCCATACAATGAATGGGCACTAG
>DQ853442/B/US/2002/14184_1
ATGGAAAACAGATGGCAGGTGATGATTGTGTGGCAAGTAGACAGGATGAGGATTAGA---ACATGGAAAAGTCTAGTAAA
ACACCATATGTATATATCAGGGAAAGCTAGGAAATGGG---TTTATAGGCATCACTATGAAAGCATTAATCC---AAGAA
TAAGTTCAGAAGTACACATCCCACTAGG------------GG---------A---CG---CTAA---ATTGGTAGTAATA
ACATA---TTGGGGT---CTGCATACAGGAGAAAGAGGCTGGCATTTGGGC---CAGGGAGTCTCCATAGAATGGAGGAA
AGGGAGATATAGCACACAAGTAGACCCTGGCCTAGCAGACCAACTAATTCATATG---TATTATTTT---GATTGTTTTA
CAGAATC---TGCTATAAGAAATGCCATATTAGGACATAT---AGT---TAGGCC---TAAGTGTGAATATCAAGCA---
GGACACA---ACAAGGTAGGATCTCT---ACAATACTTGGCACTAACAGCATT---AATAA---CA---C---C---A--
-AA---------AAAGA---GAAAGCCACCTTTGCCTAGTGTTAAGAAGCTAACAGAGGATAGATGGAACAAGCCCCAGA
AGACCAAGGGCCACAGAGGGAGCCATACAATGAATGGGCACTAG
>DQ853443/B/US/2002/14181_1
ATGGAAAACAGATGGCAGGTGATGATTGTGTGGCAAGTAGACAGGATGAGGATTAGA---ACATGGAAAAGTCTAGTAAA
ACACCATATGTATATATCAGGGAAAGCTAGGAAATGGG---TTTATAGGCATCACTATGAAAGCATTAATCC---AAGAA
TAAGTTCAGAAGTACACATCCCACTAGG------------GG---------A---CG---CTAA---ATTGGTAGTAATA
ACATA---TTGGGGT---CTGCATACAGGAGAAAGAGACTGGCATTTGGGC---CAGGGAGTCTCCATAGAATGGAGGAA
AGGGAGATATAGCACACAAGTAGACCCTGGCCTAGCAGACCAACTAATTCATATG---TATTATTTT---GATTGTTTTA
CAGAATC---TGCTATAAGAAATGCCATATTAGGACATAT---AGT---TAGGCC---TAAGTGTGAATATCAAGCA---
GGACACA---ACAAGGTAGGATCTCT---ACAATACTTGGCACTAACAGCATT---AATAA---CA---C---C---A--
-AA---------AAAGA---GAAAGCCACCTTTGCCTAGTGTTAAGAAGCTAACAGAGGATAGATGGAACAAGCCCCAGA
AGACCAAGGGCCACAGAGGGAGCCATACAATGAATGGGCACTAG
>DQ853444/B/US/2002/14183_1
ATGGAAAACAGATGGCAGGTGATGATTGTGTGGCAAGTAGACAGGATGAGGATTAGA---ACATGGAAAAGTCTAGTAAA
ACACCATATGTATATATCAGGGAAAGCTAGGAAATGGT---TTTATAGGCATCACTATGAAAGCCCTCATCC---AAAAA
TAAGTTCAGAAGTACACATCCCACTAGG------------GG---------A---CG---CTAA---ATTGGTAGTAATA
ACATA---TTGGGGT---CTGCATACAGGAGAAAGAGACTGGCATTTGGGC---CAGGGAGTCTCCATAGAATGGGGGAA
AGGGAGATATAGCACACAAGTAGACCCTGGCCTAGCAGACCAACTAATTCATATG---TATTATTTT---GATTGTTTTA
CAGAATC---TGCTATAAGAAATGCCATATTAGGACATAT---AGT---TAGGCC---TAAGTGTGAATATCAAGCA---
GGACACA---ACAAGGTAGGATCTCT---ACAATACTTGGCACTAACAGCATT---AATAA---CA---C---C---A--
-AA---------AAAGA---GAAAGCCACCTTTGCCTAGTGTTAAGAAGCTAACAGAGGATAGATGGAACAAGCCCCAGA
AGACCAAGGGCCACAGAGGGAGCCATACAATGAATGGGCACTAG
>DQ853445/B/US/2002/14185_1
ATGGAAAACAGATGGCAGGTGATGATTGTGTGGCAAGTAGACAGGATGAGGATTAGA---ACATGGAAAAGTCTAGTAAA
ACACCATATGTATATATCAGGGAAAGCTAGGAAATGGG---TTTATAGGCATCACTATGAAAGCATTAATCC---AAGAA
TAAGTTCAGAAGTACACATCCCACTAGG------------GG---------A---CG---CTAA---ATTGGTAGTAATA
ACATA---TTGGGGT---CTGCATACAGGAGAAAGAGACTGGCATTTGGGC---CAGGGAGTCTCCATAGAATGGAGGAA
AGGGAGATATAGCACACAAGTAGACCCTGGCCTAGCAGACCAACTAATTCATATG---TATTATTTT---GATTGTTTTA
CAGAATC---TGCTATAAGAAATGCCATATTAGGACATAT---AGT---TAGGCC---TAAGTGTGAATATCAAGCA---
GGACACA---ACAAGGTAGGATCTCT---ACAATACTTGGCACTAACAGCATT---AATAA---CA---C---C---A--
-AA---------AAAGA---GAAAGCCACCTTTGCCTAGTGTTAAGAAGCTAACAGAGGATAGATGGAACAAGCCCCGGA
AGACCAAGGGCCACAGAGGGAGCCATACAATGAATGGGCACTAG
>DQ853446/B/US/2002/14188_1
ATGGAAAACAGATGGCAGGTGATGATTGTGTGGCAAGTAGACAGGATGAGGATTAGA---ACATGGAAAAGTCTAGTAAA
ACACCATATGTATATATCAGGGAAAGCTAGGAAATGGT---TTTATAGGCATCACTATGAAAGCCCTCATCC---AAGAA
TAAGTTCAGAAGTACACATCCCACTAGG------------GG---------A---CG---CTAA---ATTGGTAGTAATA
ACATA---TTGGGGT---CTGCATACAGGAGAAAGAGACTGGCATTTGGGC---CAGGGAGTCTCCATAGAATGGAGGAA
GGGGAGATATAGCACACAAGTAGACCCTGGCCTAGCAGACCAACTAATTCATATG---TATTATTTT---GATTGTTTTA
CAGAATC---TGCTATAAGAAATGCCATATTAGGACATAT---AGT---TAGGCC---TAAGTGTGAATATCAAACA---
GGACACA---ACAAGGTAGGATCTCT---ACAATACTTGGCACTAACAGCATT---AATAA---CA---C---C---A--
-AA---------AAAGA---GAAAGCCACCTTTGCCTAGTGTTAAGAAGCTAACAGAGGATAGATGGAACAAGCCCCAGA
AGACCAAGGGCCACAGAGGGAGCCATACAATGAATGGGCACTAG
>DQ853447/B/US/2002/14187_1
ATGGAAAACAGATGGCAGGTGATGATTGTGTGGCAAGTAGACAGGATGAGGATTAGA---ACATGGAAAAGTCTAGTAAA
ACACCATATGTATATATCAGGGAAAGCTAGGAAATGGC---TTTATAGGCATCACTATGAAAGCATTAATCC---AAGAA
TAAGTTCAGAAGTACACATCCCACTAGG------------GG---------A---CG---CTAA---GTTGGTAGTAATA
ACATA---TTGGGGT---CTGCATACAGGAGAAAGAGACTGGCATTTGGGC---CAGGGAGTCTCCATAGAATGGAGGAA
AGGGAGATATAGCACACAAATAGACCCTGGCCTAGCAGACCAACTAATTCATATG---TATTATTTT---GATTGTTTTA
CAGAATC---TGCTATAAGAAATGCCATATTAGGACATAT---AGT---TAGGCC---TAAGTGTGAATATCAAACA---
GGACACA---ACAAGGTAGGATCTCT---ACAATACTTGGCACTAACAGCATT---AATAA---CA---C---C---T--
-AA---------AAAGA---GAAAGCCACCTTTGCCTAGTGTTAAGAAGCTAACAGAGGATAGATGGAACAAGCCCCAGA
AGACCAAGGGCCACAGAGGGAGCCATACAATGAATGGGCACTAG
>DQ853448/B/US/2002/14190_1
ATGGAAAACAGATGGCAGGTGATGATTGTGTGGCAAGTAGACAGGATGAGGATTAAA---GCATGGAAAAGTCTAGTAAA
ACACCATATGTATATATCAGGGAAAGCTAGGAAATGGC---TTTATAGGCATCACTATGAAAGCATTAATCC---AAGAA
TAAGTTCAGAAGTACACATCCCACTAGG------------GG---------A---CG---CTAA---ATTGGTAGTAATA
ACATA---TTGGGGT---CTGCATACAGGAGAAAGAGACTGGCATTTGGGC---CAGGGAGTCTCCATAGAATGGAGGAA
AGGGAGATATGGCACACAAGTAGACCCTGGCCTAGCAGACCAACTAATTCATATG---TATTATTTT---GATTGTTTTA
CAGAATC---TGCTATAAGAAATGCCATATTAGGACATAT---AGT---TAGGCC---TAAGTGTGAATATCAAACA---
GGACACA---ACAAGGTAGGATCTCT---ACAATACTTGGCACTAACAGCATT---AATAA---CA---C---C---A--
-AA---------AAAGA---GAAAGCCACCTTTGCCTAGTGTTAAGAAGCTAACAGAGGATAGATGGAACAAGCCCCAGA
AGACCAAGGGCCACAGAGGGAGCCATACAATGAATGGGCACTAG
>DQ853449/B/US/2000/14299_1
ATGGAAAACAGATGGCAGGTGATGATTGTGTGGCAAGTAGACAGGATGAGGATTAGA---ACATGGAAAAGTCTAGTAAA
ACACCATATGTATATATCAGGGAAAGCTAGGAAATGGC---TTTATAGGCATCACTATGAAAGCATTAATCC---AAGAA
TAAGTTCAGAAGTACACATCCCACTAGG------------GG---------A---CG---CTAA---ATTGGTAGTAATA
ACATA---TTGGGGT---CTGCATACAGGAGAAAGAGACTGGCATTTGGGC---CAGGGAGTCTCCATAGAATGGAGGAA
AGGGAGATATAGCACACAAGTAGACCCTGGCCTAGCAGACCAACTAATTCATATG---TATTATTTT---GATTGTTTTA
CAGAATC---TGCTATAAGAAATGCCATATTAGGACATAT---AGT---TAGGCC---TAAGTGTGAATATCAAGCA---
GGACACA---ACAAGGTAGGATCTCT---ACAATACTTGGCACTAACAGCATT---AATAA---CA---C---C---A--
-AA---------AAAGA---GAAAGCCACCTTTGCCTAGTGTTAAGAAGCTAACAGAGGATAGATGGAACAAGCCCCAGA
AGACCAAGGGCCACAGAGGGAGCCATACAATGAATGGGCACTAG
>DQ853450/B/US/2000/14302_1
ATGGAAAACAGATGGCAGGTGATGATTGTGTGGCAAGTAGACAGGATGAGGATTAGA---ACATGGAAAAGTCTAGTAAA
ACACCATATGTATATATCAGGGAAAGCTAGGAAATGGT---TTTATAGGCATCACTATGAAAGCATTAATCC---AAGAA
TAAGTTCAGAAGTACACATCCCACTAGG------------GG---------A---CG---CTAA---ATTGGTAGTAATA
ACATA---TTGGGGT---CTGCATACAGGAGAAAGAGACTGGCATTTGGGC---CAGGGAGTCTCCATAGAATGGAGGAA
AGGGAGATATAGCACACAAGTAGACCCTGGCCTAGCAGACCAACTAATTCATATG---TATTATTTT---GATTGTTTTA
CAGAATC---TGCTATAAGAAATGCCATATTAGGACATAT---AGT---TAGGCC---TAAGTGTGAATATCAAACA---
GGACACA---ACAAGGTAGGATCTCT---ACAATACTTGGCACTAACAGCATT---AATAA---CA---C---C---A--
-AA---------AAAGA---GAAAGCCACCTTTGCCTAGTGTTAAGAAGCTAACAGAGGATAGATGGAACAAGCCCCAGA
AGACCAAGGGCCACAGAGGGAGCCATACAATGAATGGGCACTAG
>DQ853451/B/US/2000/14303_1
ATGGAAAACAGATGGCAGGTGATGATTGTGTGGCAAGTAGACAGGATGAGGATTAGA---ACATGGAAAAGTCTAGTAAA
ACACCATATGTATATATCAGGGAAAGCTAGGAAATGGT---TTTATAGGCATCACTATGAAAGCCCTCATCC---AAGAA
TAAGTTCAGAAGTACACATCCCACTAGG------------GG---------A---CG---CTAA---ATTGGTAGTAATA
ACATA---TTGGGGT---CTGCATACAGGAGAAAGAGACTGGCATTTGGGC---CAGGGAGTCTCCATAGAATGGAGGAA
AGGGAGATATAGCACACAAGTAGACCCTGGCCTAGCAGACCAACTAATTCATATG---TATTATTTT---GATTGTTTTA
CAGAATC---TGCTATAAGAAATGCCATATTAGGACATAT---AGT---TAGGCC---TAAGTGTGAATATCAAACA---
GGACACA---ACAAGGTAGGATCTCT---ACAATACTTGGCACTAACAGCATT---AATAA---CA---C---C---A--
-AA---------AAAGA---GAAAGCCACCTTTGCCTAGTGTTAAGAAGCTAACAGAGGATAGATGGAACAAGCCCCAGA
AGACCAAGGGCCACAGAGGGAGCCATACAATGAATGGGCACTAG
>DQ853452/B/US/2000/14296_1
ATGGAAAACAGATGGCAGGTGATGATTGTGTGGCAAGTAGACAGGATGAGGATTAGA---ACATGGAAAAGTCTAGTAAA
ACACCATATGTATATATCAGGGAAAGCTAGGAAATGGT---TTTATAGGCATCACTATGAAAGCACTCATCC---AAAAA
TAAGTTCAGAAGTACACATCCCACTAGG------------GG---------A---CG---CTAA---ATTGGTAGTAATA
ACATA---TTGGGGT---CTGCATACAGGAGAAAGAGACTGGCATTTGGGC---CAGGGAGTCTCCATAGAGTGGAGGAA
AGGGAGATATAGCACACAAGTAGACCCTGGCCTAGCAGACCAACTAATTCATATG---TATTATCTT---GATTGTTTTA
CAGAATC---TGCTATAAGAAATGCCATATTAGGACATAT---AGT---TAGGCC---TAAGTGTGAATATCAAGCA---
GGACACA---ACAAGGTAGGATCTCT---ACAATACTTGGCACTAACAGCATT---AGTAA---CA---C---C---A--
-AA---------AAAGA---GAAAGCCACCTTTGCCTAGTGTTAAGAAGCTAACAGAGGATAGATGGAACAAGCCCCAGA
AGACCAAGGGCCACAGAGGGAGCCATACAATGAATGGGCACTAG
>DQ853453/B/US/2000/14298_1
ATGGAAAACAGATGGCAGGTGATGATTGTGTGGCAAGTAGACAGGATGAGGATTAGA---ACATGGAAAAGTCTAGTAAA
ACACCATATGTATATATCAGGGAAAGCTAGGAAATGGT---TTTATAGGCATCACTATGAAAGCCCTCATCC---AAGAA
TAAGTTCAGAAGTACACATCCCACTAGG------------GG---------A---CG---CTAA---ATTGGTAGTAATA
ACATA---TTGGGGT---CTGCATACAGGAGAAAGAGACTGGCATTTGGGC---CAGGGAGTCTCCATAGAATGGAGGAA
AGGGAGATATAGCACACAAGTAGACCCTGGCCTAGCAGACCAACTAATTCATATG---TATTATTTT---GATTGTTTTA
CAGAATC---TGCTATAAGAAATGCCATATTAGGACATAT---AGT---TAGGCC---TAAGTGTGAATATCAAGCA---
GGACACA---ACAAGGTAGGATCTCT---ACAATACTTGGCACTAACAGCATT---AATAA---CA---C---C---A--
-AA---------AAAGA---GAAAGCCACCTTTGCCTAGTGTTAAGAAGCTAACAGAGGATAGATGGAACAAGCCCCAGA
AGACCAAGGGCCACAGAGGGAGCCATACAATGAATGGGCACTAG
>DQ853454/B/US/2000/14295_1
ATGGAAAACAGATGGCAGGTGATGATTGTGTGGCAAGTAGACAGGATGAGGATTAGA---ACATGGAAAAGTCTAGTAAA
ACACCATATGTATATATCAGGGAAAGCTAGGAAATGGT---TTTATAGGCATCACTATGAAAGCATTAATCC---AAGAA
TAAGTTCAGAAGTACACATCCCACTAGA------------GG---------A---CG---CTAA---ATTGGTAGTAATA
ACATA---TTGGGGT---CTGCATACAGGAGAAAGAGACTGGCATTTGGGC---CAGGGAGTCTCCATAGAATGGAGGAA
AGGGAGATATAGCACACAAGTAGACCCTGGCCTAGCAGACCAACTAATTCATATG---TATTATTTT---GATTGTTTTA
CAGAATC---TGCTATAAGAAATGCCATATTAGGACATAT---AGT---TAGGCC---TAAGTGTGAATATCAAACA---
GGACACA---ACAAGGTAGGATCTCT---ACAATACTTGGCACTAACAGCATT---AATAA---CA---C---C---A--
-AA---------AAAGA---GAAAGCCACCTTTGCCTAGTGTTAAGAAGCTAACAGAGGATAGATGGAACAAGCCCCAGA
AGACCAAGGGCCACAGAGGGAGCCATACAATGAATGGGCACTAG
>DQ853455/B/US/1998/15387_1
ATGGAAAACAGATGGCAGGTGATGATTGTGTGGCAAGTAGACAGGATGAGGATTAGA---ACATGGAAAAGTCTAGTAAA
ACACCATATGTATAGATCAGGGAAAGCTAGGAAATGGT---TTTATGGGCATCACTATGAAAGCACTCATCC---AAGAA
TAAGTTCAGAAGTACACATCCCACTAGG------------GG---------A---CG---CTAA---ATTGGTAGTAATA
ACGTA---TTGGGGT---CTGCATACAGGAGAAAGAGACTGGCATTTGGGC---CAGGGAGTCTCCATAGAATGGAGGAA
AGGGAGATATAGCACACAAGTAGACCCTGGCCTAGCAGACCAACTAATTCATATG---TATTATTTT---GATTGTTTTA
CAGAATC---TGCTATAAGAAATGCCATATTAGGACATAT---AGT---TAGGCC---TAAGTGTGAATATCAAGCA---
GGACACA---ACAAGGTAGGATCTCT---ACAATACTTGGCACTAACAGCATT---AATAA---CA---C---C---A--
-AA---------AAAGA---GAAAGCCACCTTTGCCTAGTGTTAAGAAGCTAACAGAGGATAGATGGAACAAGCCCCAGA
AGACCAAGGGCCACAGAGGGAGCCGTACAATGAATGGGCACTAG
>DQ853456/B/US/1998/15388_1
ATGGAAAACAGATGGCAGGTGATGATTGTGTGGCAAGTAGACAGGATGAGGATTAGA---ACATGGAAAAGTCTAGTAAA
ACACCATATGTATAGATCAGGGAAAGCTAGGAAATGGT---TTTATAGGCATCACTATGAAAGCACTCATCC---AAGAA
TAAGTTCAGAAGTACACATCCCACTAGG------------GG---------A---CG---CTAA---ATTGGTAGTAATA
ACGTA---TTGGGGT---CTGCATACAGGAGAAAGAGACTGGCATTTGGGC---CAGGGAGTCTCCATAGAATGGAGGAA
AGGGAGATATAGCACACAAGTAGACCCTGGCCTAGCAGACCAACTAATTCATATG---TATTATTTT---GATTGTTTTA
CAGAATC---TGCTATAAGAAATGCCATATTAGGACATAT---AGT---TAGGCC---TAAGTGTGAATATCAAGCA---
GGACACA---ACAAGGTAGGATCTCT---ACAATACTTGGCACTAACAGCATT---AATAA---CA---C---C---A--
-AA---------AAAGA---GAAAGCCACCTTTGCCTAGTGTTAAGAAGCTAACAGAGGATAGATGGAACAAGCCCCAGA
AGACCAAGGGCCACAGAGGGAGCCGTACAATGAATGGGCACTAG
>DQ853457/B/US/1998/15389_1
ATGGAAAACAGATGGCAGGTGATGATTGTGTGGCAAGTAGACAGGATGAGGATTAGA---ACATGGAAAAGTCTAGTAAA
ACACCATATGTATAGATCAGGGAAAGCTAGGAAATGGT---TTTATAGGCATCACTATGAAAGCACTCATCC---AAGAA
TAAGTTCAGAAGTACACATCCCACTAGG------------GG---------A---CG---CTAA---ATTGGTAGTAATA
ACGTA---TTGGGGT---CTGCATACAGGAGAAAGAGACTGGCATTTGGGC---CAGGGAGTCTCCATAGAATGGAGGAA
AGGGAGATATAGCACACAAGTAGACCCTGGCCTAGCAGACCAACTAATTCATATG---TATTATTTT---GATTGTTTTA
CAGAATC---TGCTATAAGAAATGCCATATTAGGACATAT---AGT---TAGGCC---TAAGTGTGAATATCAAGCA---
GGACACA---ACAAGGTAGGATCTCT---ACAATACTTGGCACTAACAGCATT---AATAA---CA---C---C---A--
-AA---------AAAGA---GAAAGCCACCTTTGCCTAGTGTTAAGAAGCTAACAGAGGATAGATGGAACAAGCCCCAGA
AGACCAAGGGCCACAGAGGGAGCCGTACAATGAATGGGCACTAG
>DQ853458/B/US/1998/15390_1
ATGGAAAACAGGTGGCAGGTGATGATTGTGTGGCAAGTAGACAGGATGAGGATTAGA---ACATGGAAAAGTCTAGTAAA
ACACCATATGTATAGATCAGGGAAAGCTAGGAAATGGT---TTTATAGGCATCACTATGAAAGCACTCATCC---AAGAA
TAAGTTCAGAAGTACACATCCCACTAGG------------GG---------A---CG---CTAA---ATTGGTAGTAATA
ACGTA---TTGGGGT---CTGCATACAGGAGAAAGAGACTGGCATTTGGGC---CAGGGAGTCTCCATAGAATGGAGGAA
AGGGAGATATAGCACACAAGTAGACCCTGGCCTAGCAGACCAACTAATTCATATG---TATTATTTT---GATTGTTTTA
CAGAATC---TGCTATAAGAAATGCCATATTAGGACATAT---AGT---TAGGCC---TAAGTGTGAATATCAAGCA---
GGACACA---ACAAGGTAGGATCTCT---ACAATACTTGGCACTAACAGCATT---AATAA---CA---C---C---A--
-AA---------AAAGA---GAAAGCCACCTTTGCCTAGTGTTAAGAAGCTAACAGAGGATAGATGGAACAAGCCCCAGA
AGACCAAGGGCCACAGAGGGAGCCGTACAATGAATGGGCACTAG
>DQ853459/B/US/1998/15382_1
ATGGAAAACAGATGGCAGGTGATGATTGTGTGGCAAGTAGACAGGATGAGGATTAGA---ACATGGAAAAGTTTAGTAAA
ACACCATATGTATATTTCAGGGAAAGCTAGGAAATGGT---TTTATAGACATCACTATGAAAGCACTCATCC---AAGAA
TAAGTTCAGAAGTACACATCCCACTAGG------------GG---------A---CG---CTAA---ATTAGTAGTAATA
ACATA---TTGGGGT---CTGCATACAGGGGAAAGAGACTGGCATTTGGGC---CAGGGAGTCTCCATAGAATGGAGGAA
AGGGAGATATAGCACACAAGTAGACCCTGGCCTAGCAGACCAACTAATTCACATG---TACTATTTT---GATTGTTTTA
CAGAATC---TGCTATAAGAAATGCCATATTAGGACATAT---AGT---TAGGCC---TAAGTGTGAATATCAAGCA---
GGACACA---ACAAGGTAGGATCTCT---ACAATACTTGGCACTAACAGCATT---AATAA---CA---C---C---A--
-AA---------AACGA---GAAAGCCACCTTTGCCCAGTGTCAAGAAGCTAACAGAGGATAGATGGAACAAGCCCCAGA
AGACCAAGGGCCACAGAGGGAGCCATACAATGAATGGACACTAG
>DQ853460/B/US/1998/15386_1
ATGGAAAACAGATGGCAGGTGATGATTGTGTGGCAAGTAGACAGGATGAGGATTAGA---ACATGGAAAAGTTTAGTAAA
ACACCATATGTATATTTCAGGGAAAGCTAGGAAATGGT---TTTATAGACATCACTATGAAAGCACTCATCC---AAGAA
TAAGTTCAGAAGTACACATCCCACTAGG------------GG---------A---CG---CTAA---ATTAGTAGTAATA
ACATA---TTGGGGT---CTGCATACAGGGGAAAGAGACTGGCATTTGGGC---CAGGGAGTCTCCATAGAATGGAGGAA
AGGGAGATATAGCACACAAGTAGACCCTGGCCTAGCAGACCAACTAATTCACATG---TACTATTTT---GATTGTTTTA
CAGAATC---TGCTATAAGAAATGCCATATTAGGACATAT---AGT---TAGGCC---TAAGTGTGAATATCAAGCA---
GGACACA---ACAAGGTAGGATCTCT---ACAATACTTGGCACTAACAGCATT---AATAA---CA---C---C---A--
-AA---------AACGA---GAAAGCCACCTTTGCCCAGTGTCAAGAAGCTAACAGAGGATAGATGGAACAAGCCCCAGA
AGACCAAGGGCCACAGAGGGAGCCATACAATGAATGGACACTAG
>DQ853461/B/US/1998/15383_1
ATGGAAAACAGATGGCAGGTGATGATTGTGTGGCAAGTAGACAGGATGAGGATTAGA---ACATGGAAAAGTCTAGTAAA
ACACCATATGTATATTTCAGGGAAAGCTAGGAAATGGT---TTTATAGACATCACTATGAAAGCACTCATCC---AAGAA
TAAGTTCAGAAGTACACATCCCACTAGG------------GG---------A---CG---CTAA---ATTAGTAGTAATA
ACATA---TTGGGGT---CTGCATACAGGGGGAAGAGACTGGCATTTGGGC---CAGGGAGTCTCCATAGAATGGAGGAA
AGGGAGATATAGCACACAAGTAGACCCTGGCCTAGCAGACCAACTAATTCACATG---TACTATTTT---GATTGTTTTA
CAGAATC---TGCTATAAGAAATGCCATATTAGGACATAT---AGT---TAGGCC---TAAGTGTGAATATCAAGCA---
GGACACA---ACAAGGTAGGATCTCT---ACAATACTTGGCACTAACAGCATT---AATAA---CA---C---C---A--
-AA---------AACGA---GAAAGCCACCTTTGCCCAGTGTCAAGAAGCTAACAGAGGATAGATGGAACAAGCCCCAGA
AGACCAAGGGCCACAGAGGGAGCCATACAATGAATGGACACTAG
>DQ853462/B/US/1998/15381_1
ATGGAAAACAGACGGCAGGTGATGATTGTGTGGCAAGTAGACAGGATGAGGATTAGA---ACATGGAAAAGTTTAGTAAA
ACACCATATGTATATTTCAGGGAAAGCTAGGAAATGGT---TTTATAGACATCACTATGAAAGCACTCATCC---AAGAA
TAAGTTCAGAAGTACACATCCCACTAGG------------GG---------A---CG---CTAA---ATTAGTAGTAATA
ACATA---TTGGGGT---CCGCATACGGGGGAAAGAGACTGGCATTTGGGC---CAGGGAGTCTCCATAGAATGGAGGAA
AGGGAGATATAGCACACAAGTAGACCCTGGCCTAGCAGACCAACTAATTCACATG---TACTATTTT---GATTGTTTTA
CAGAATC---TGCTATAAGAAATGCCATATTAGGACATAT---AGT---TAGGCC---TAAGTGTGAATATCAAGCA---
GGACACA---ACAAGGTAGGATCTCT---ACAATACTTGGCACTAACAGCATT---AATAA---CA---C---C---A--
-AA---------AACGA---GAAAGCCACCTTTGCCCAGTGTCAAGAAGCTAACAGAGGATAGATGGAACAAGCCCCAGA
AGACCAAGGGCCACAGAGGGAGCCATACAATGAATGGACACTAG
>DQ853463/B/US/1998/15384_1
ATGGAAAACAGATGGCAGGTGATGATTGTGTGGCAAGTAGACAGGATGAGGATTAGA---ACATGGAAAAGTTTAGTAAA
ACACCATATGTATATTTCAGGGAAAGCTAGGAAATGGT---TTTATAGACATCACTATGAAAGCACTCATCC---AAGAA
TAAGTTCAGAAGTACACATCCCACTAGG------------GG---------A---CG---CTAA---ATTAGTAGTAATA
ACATA---TTGGGGT---CTGCATACAGGGGAAAGAGACTGGCATTTGGGC---CAGGGAGTCTCCATAGAATGGAGGAA
AGGGAGATATAGTACACAAATAGACCCTGGCCTAGCAGACCAACTAATTCATATA---TATTATTTT---GATTGTTTTA
CAGAATC---TGCTATAAGAAATGCCATATTAGGACATAT---AGT---TAGGCC---TAAGTGTGAATATCAAGCA---
GGACACA---ACAAGGTAGGATCCCT---ACAATACTTGGCCCTAACAGCAGT---AATAA---CA---C---C---A--
-AA---------AACAA---GAAAGCCACCTTTGCCCAGTGTCAAGAAGCTAACAGAGGATAGATGGAACAAGCCCCAGA
AGACCAAGGGCCACAGAGGGAGCCATACAATGAATGGACACTAG
>DQ853464/B/US/1998/15385_1
ATGGAAAACAGATGGCAGGTGATGATTGTGTGGCAAGTAGACAGGATGAGGATTAGA---ACATGGAAAAGTCTAGTAAA
ACACCATATGTATAGATCAGGGAAAGCTAGGAAATGGT---TTTATAGGCATCACTATGAAAGCACTCATCC---AAGAA
TAAGTTCAGAAGTACACATCCCACTAGG------------GG---------A---CG---CTAA---ATTGGTAGTAATA
ACGTA---TTGGGGT---CTGCATACAGGAGAAAGAGACTGGCATTTGGGC---CAGGGAGTCTCCATAGAATGGAGGAA
AGGGAGATATAGCACACAAGTAGACCCTGGCCTAGCAGACCAACTAATTCATATG---TATTATTTT---GATTATTTTA
CAGAATC---TGCTATAAGAAATGCCATATTAGGACATAT---AGT---TAGGCC---TAAGTGTGAATATCAGGCA---
GGACACA---ACAAGGTAGGATCTCT---ACAATACTTGGCACTAACAGCATT---AATAA---CA---C---C---A--
-AA---------AAAGA---GAAAGCCACCTTTGCCTAGTGTTAAGAAGCTAACAGAGGATAGATGGAACAAGCCCCAGA
AGACCAAGGGCCACAGAGGGAGCCGTACAATGAATGGGCACTAG
>DQ854714/B/ES/1989/M61
ATGGAAAACAGATGGCAGGTGATGATTGTGTGGCAAGTAGACAGGATGAGGATTAGA---ACATGGAAAAGTTTAGTAAA
ACACCATATGTATGTTTCAAGGAAAGCTAAGGGATGGT---TTTATAGACATCACTATGAAAGCACTCATCC---GAGAA
TAAGTTCAGAAGTACACATCCCACTAGG------------GG---------A---TG---CAAA---ATTGGTAATAACA
ACATA---TTGGGGT---CTACATACAGGAGAAAGAGACTGGCATTTGGGT---CAGGGAGTCTCCATAGAATGAAGGAA
AAAGAGATATAGCACACAATTAGACCCTAACCTAGCAGACCAACTAATTCATCTG---CATTACTTT---GATTGTTTTT
CAGAATC---TGCTATAAGAAATGCCATATTAGGACATAT---AGT---TAGCCC---TAGGTGTGAATATCAAGCA---
GGACATA---ACAAGGTAGAATCTCT---ACAGTACTTAGCACTAACAGCATT---AATAA---AA---C---CAAGA--
-AA---------AAAGA---TAAAGCCACCTTTGCCTAGTGTTACGAAACTGACAGAGGATAGATGGAACAAGCCCCAGA
AGACCAAGGGCCACAAAGGGAGCCATACAATGAATGGACACTAG
>DQ886031/B/US/-/F703
ATGGAAAACAGATGGCAGGTGATGATTGTGTGGCAAGTAGACAGGATGAGGATTAGA---ACATGGAAAAGTTTAGTAAA
ACACCACATGTATATTTCAAAGAAAGCCACAGGATGGG---TTTATAGACATCACTATGAAAGCATTCATCC---AAGAA
TAAGTTCAGAAGTACACATCCCACTAGG------------GG---------A---TG---CTAG---ATTGGTAATAAAA
ACATA---TTGGGGT---CTGCATACAGGAGAAAGAGACTGGCATTTGGGT---CAGGGAGTCTCCATAGAATGGAAAAT
AAGGAGATATAGCACACAAGTAAGCCCTGACCTAGCAGACCATCTAATTCATCTG---TATTATTTT---GATTGTTTTT
CAGAATC---TGCCATAAGAAAAGCCATATTAGGACATAT---AGT---TAGTCC---TAGGTGTGAATATCAAGCA---
GGACATA---ACAAGGTAGGATCTCT---ACAGTACTTGGCACTATCAGCATT---AATAA---CA---C---C---A--
-AA---------AAAGA---CAAAGCCACCTTTGCCTAGTATTACGAAACTGACAGAGGATAGATGGAACAAGCCCCAGA
AGACCAAGGGCCACAGAGGGAGCCATACCAGGAATGGACACTAG
>DQ886032/B/US/-/F7174
ATGGAAAACAGATGGCAGGTGATGATTGTGTGGCAAGTAGACAGGATGAGGATTAGA---GCATGGAAAAGTTTAGTAAA
ACATCATATGTATATTTCAAGGAAAGCTAAGGGATGGT---TTTATAGACATCACTATGAAAGCCCTCACCC---AAGAG
TAAGTTCAGAAGTACACATACCACTAGG------------GG---------A---TG---CTAA---CTTGGTAATAACA
ACATA---TTGGGGT---CTGCATACAGGAGAGAGAGACTGGCATTTGGGT---CAGGGAGTCTCCATAGAATGGAGGGA
AAGGAGATATAGCACACAAGTAGACCCTAACTTAGCAGACCAACTAATTCACCTG---TATTATTTT---GATTGTTTTT
CAGAATC---TGCTATAAGAAAGGCCATATTAGGACATAT---AGT---TAGTCC---TAGTTGTGAATATCAAGCA---
GGACATA---ACAAGGTAGGATCTCT---ACAGTACTTGGCACTAGCAGCACT---AACAA---AG---T---C---A--
-AA---------AAGGA---GAAAGCCACCTTTGCCTAGTGTTGCAAAACTGACAGAGGATAGATGGAACAAGCCCCAGA
AGATCAAGGGCCACAGAGGGAGCCATACAATGAATGGACACTAG
>DQ886033/B/US/-/F7204
ATGGCAAGCAGATGGCAGGTGATGATTGTGTGGCAAGTAGACAGGATGAGGATTAGA---GCATGGAAAAGTTTAGTAAA
ACACCACATGTATATATCAGGGAAAGCTAGGGGATGGT---TTTATAGACACCACTATGAAAGCAATAATCC---AAGAA
TAAGTTCAGAAGTACACATCCCACTAGG------------GG---------A---TG---CTAG---ATTAGTAATAACA
ACATA---TTGGGGT---CTGCATACAGGAGAAAGAGAATGGCATTTGGGT---CAGGGAGTTTCCATAGAATGGAGGAA
AAGGAGATATAGCACACAAGTAGACCCTGGCCTAGCAGACCAACTAATTCATCTG---TATTACTTT---GATTGTTTTT
CAGAATC---TGCTATAAGAAATGCCATATTAGGACATAT---AGT---TAGTCC---TAGTTGTGAATATCAAGCA---
GGACATA---ACAAGGTAGGATCTTT---ACAGTACTTGGCACTAACAGCATT---AATAA---AA---C---C---A--
-AA---------AAGGA---GAAAGCCGCCTTTGCCTAGTGTTAGGAAATTGACAGAGGATAGATGGAACGAGCCCCGGA
AGACCAAGGGCCACAGAGGGAACCATACAATGAATGGACACTAG
>DQ886034/B/US/-/L8146
ATGGAAAACAAATGGCAGGTGATGATTGTGTGGCAGGTAGACAGGATGAGGATTAGC---ACATGGAAAAGTTTAGTAAA
ACACCATATGCATATTTCAGGGAAAGCTAGGGGATGGG---TTTATAGACATCACTATGAAAGTAATAATCC---AAGAA
TAAGTTCAGAAGTACACATCCCACTAGG------------GG---------A---AG---CTAA---AATGGTAGTAACA
ACATA---TTGGGGT---CTGCATACAGGAGAAAGAGACTGGCATTTGGGT---CAGGGAGTCTCCATAGAATGGAGGGA
AAGAAAATATAGCACACAAGTAGACCCTAACCTAGCAGACCAACTAATTCATCTG---TATTACTTT---GATTGTTTTT
CAGAATC---TGCTATAAGGAAAGCCATATTAGGACATAT---AGT---TAGTCC---TAGTTGTGATTATCAAGCA---
GGACATA---ACAAGGTAGGATCTCT---ACAGTATTTGGCACTAACAGCATT---AATAA---AA---C---C---A--
-AA---------ACAGA---GAAAGCCACCTTTGCCTAGTGTTGCGAAACTGACAGAGGATAGATGGAACAAGCCCCAGA
GGACCAAGGGCCACAGAGGGAACCATACAATGAATGGGCACTAG
>DQ886035/B/US/-/L8157
ATGGAAAACAGATGGCAGGTGATGATTGTGTGGCAAGTAGACAGGATGAGGATTAGA---ACATGGAAAAGTTTAGTAAA
ACACCATATGTATGTTTCAAAGAAAGCTAAGGGATGGT---TTTATAGACATCACTATGAAAGTACTCATCC---AAAAA
TAAGTTCAGAAGTACACATCCCATTAGG------------GG---------A---TG---CAGA---ATTGGTAATAATA
ACATA---TTGGGGT---CTACATACAGGAGAAAGAGATTGGCATTTGGGT---CAGGGAGTCTCCATAGAATGGAGAAA
AAAGAGATACAGCACACAAGTAGACCCTAACCTAGCAGACCAACTGATTCATCTG---TATTACTTT---GATTGTTTTG
CAGAATC---TGCTATAAGAAAAGCCATCTTAGGAATTAG---AAT---TAGCCC---TAGGTGTGAATATCAAGCA---
GGACATA---ACAAGGTAGGATCTCT---ACAGTACTTGGCACTAGCAGCATT---AATAA---CA---C---C---A--
-AA---------AAAGA---TAAAGCCACCTTTGCCCAGTGTTAAGAAACTGACAGAGGACAGATGGAACAAGCCCCAGA
AGACCAAGGGCCACAGAGGGAGCCATACAATGAATGGACACTAG
>DQ886036/B/US/-/L8185
ATGGAAAACAGATGGCAGGTGATGATTGTGTGGCAAGTGGACAGGATGAGGATTAGA---GCATGGAAAAGTTTAGTAAA
ACACCATATGTACATTTCAGGGAAAGCTAGAAAATGGT---TTTATAGACATCATTATGAAAGTACTCATCC---AAAAA
TAAGTTCAGAAGTACACATCCCACTAGG------------GG---------A---TG---AGAA---ATTGGTAATAACA
ACATA---TTGGGGT---CTGAATACAGGAGAAAGAGACTGGCATTTGGGT---CAGGGAGTCTCTATAGAATGGAGGAA
AAACAGATATAGAACACAAGTAGACCCTGACCTAGCAGACCAACTAATTCATCTG---TATTACTTT---GATTGTTTTT
CAGAATC---TGCTATAAGACAGGCCATATTAGGACTTAG---AGT---TAGTCC---TAGGTGTGAATATCAAGCA---
GGACATA---ACAAGGTAGGATCTCT---ACAGTACTTGGCACTAACAGCATT---AATAA---AA---C---C---A--
-AA---------AAAGA---TAAAGCCACCTTTGCCTAGTGTTACAAAACTGACAGAGGATAGATGGAACAAGCCCCAGA
AGACCAAGGGCCACAGAGGGAGCCATACAATGAATGGACACTAG
>DQ886037/B/US/2005/L8249
ATGGAAAACAGATGGCAGGTGATGATTGTGTGGCAAGTAGACAGGATGAGGATTAGA---ACATGGAACAGCTTGGTAAA
ACACCATATGTATATTTCAAAGAAAGCTAAGGGATGGT---TTTATAGACATCACTATGAAAGCAATCATCC---AAAAA
TAAGTTCAGAAGTACACATCCCACTAGG------------GG---------A---TG---CGAC---ATTGGTAATAACA
ACATA---TTGGGGT---CTACATACAGGAGAAAGAGACTGGCATTTGGGT---CAGGGAGTCTCCATAGAATGGAGGAG
AAAGAGATATAGCACACAAGTAGACCCTAACCTAGCAGACCAACTAATTCATCTG---CATTATTTT---GATTGTTTTT
CAGAATC---TGCTATAAGAAATGCCATATTAGGACATAT---AGT---TAGTCC---TAGGTGTGATTACCAAGCA---
GGACATA---ACAAGGTAGGATCCCT---ACAGTACTTGGCACTAGCAGTATT---AATAA---AA---C---C---A--
-AA---------AAAGA---GAAAGCCACCTTTGCCTAGTGTTGCAAAACTAACAGAGGATAGATGGAACAAGCCCCAGA
AGACCAAGGGCCGCAGAGGGAACCATACAATGAATGGGCACTAG
>DQ990880/B/CN/2005/05CNHB_hp3
ATGGCAAACAGATGGCAGGTGATGATTGTGTGGCAAGTAGACAGGATGAGGATTAGA---ACATGGAAAAGCTTAGTAAA
ACACCATATGTATATTTCAAGGAAAGCTAAAGGATGGT---GTTATAAACACCACTATGATAGCACTCATCC---AAAAA
TAAGTTCAGAAGTACACATCCCACTAGG------------GG---------A---TG---CTAA---ATTGGTAATAACA
ACATA---TTGGGGT---CTGCATACAGGAGAAAGAGACTGGCATTTGGGC---CAGGGAGTCTCCATAGAATGGAGGAG
AGACAGATATAGCACACAAGCAGAACCTAGCCTAGCAGACCAACTAATTCATCTG---TATTATTTT---GATTGTTTTT
CAGAATC---TGCCATAAGAAAAGCCATTTTAGGACGTGT---AGT---TAGCTC---TAGTTGCAATTATCCAGAA---
GGACATA---GCAAGGTAGGATCCCT---ACAGTACTTGGCACTAGCAGCATT---AGTAA---CA---C---C---A--
-AA---------AAGGA---GAAAGCCACCTTTGCCTAGTGTTGCGAAACTGACAGAGGATAGATGGAACAAGCCCCAGA
GGATCAAGGGCCACAGAGGGAACCATACAATGAGTGGACACTAG
>EF057102/B/CN/2001/pCNHN24
ATGGAAAACAGATGGCAGGCGATGATTGTGTGGCAAGTAGACAGGATGAGGATTAGA---ACATGGAAAAGTTTAGTAAA
ACACCATGTGCATATTTCAAGGAAAGCTAAGGGGTGGT---GTTATAAACATCACTATGATAGCACTCATCC---AAAAA
TAAGTTCGGAAGTACACATCCCACTAGG------------GG---------A---TG---CTAA---ATTGGTAATAACA
ACATA---TTGGGGT---CTGCATACAGGAGAAAGAGACTGGCATCTGGGC---CAGGGAGTCTCCACAGAATGGAGGAG
AGAGAGATATAGCACACAAGTAGAACCTGGCCTAGCAGACCAACTAATTCATCTG---TATTATTTT---GATTGTTTTT
CAGAATC---TGCTATAAGAAATGCCATTTTAGGACGTGT---AGT---TAGCCA---TAGTTGTGATTATCTAGCA---
GGACATA---ACAAGGTAGGATCCCT---ACAGTACTTGGCACTAGCAGCATT---AGTAA---CA---C---C---A--
-AA---------AAGGA---GAAAGCCACCTTTGCCTAGTGTTGCAAAACTGACAGAGGATAGATGGAACAAGCCCCAGA
GGACCAAGGGCCACAGAAGGAACCATACAATGAGTGGACACTAG
>EF175209/B/US/1998/WC3_0498_1
ATGGAAAACAGATGGCAGGTGATGATTGTGTGGCAAGTAGACAGGATGAGGATTAAA---ACATGGAAAAGTTTAGTAAA
ACACCACATGTATATTTCAAGGAAAGCTGAAGGATGGG---TTTATAAACATCACTATGAAAGCAATAATCC---AAGAA
TAAGTTCAGAAGTACACATCCCACTAGG------------GG---------A---TG---CTAG---ATTGATAATAACA
ACATA---TTGGGGT---CTGCATACAGGAGAAAGAGACTGGCATTTGGGT---CAGGGAGTCTCCATAGAATGGAGGAA
AGAGAGATATAGCACACAAGTAGACCCTGTCCTAGCAGACCAACTAATTCATCTG---TATTATTTT---GATTGTTTTT
CAGACTC---TGCTATAAGAAATGCCATATTAGGAAAAAT---AGT---TAGTCC---TAGTTGTGCATACCAAGCA---
GGACATA---ACAAGGTAGGATCTCT---ACAGTACTTGGCACTAACAGCATT---AATAA---CA---C---C---A--
-AA---------AAAGA---TAAAGCCACCTTTGCCTAGTGTTGCGAAACTGACAGAGGATAGATGGAACAAGCCCCAGA
GGACCAAGGGCCACAGAGGGAGCCATACAATGAGTGGACACTAG
>EF175210/B/US/1998/WC3_0498_2
ATGGAAAACAGATGGCAGGTGATGATTGTGTGGCAAGTAGACAGGATGAGGATTAGA---ACATGGAAAAGTTTAGTAAA
GCACCACATGTATATTTCAAGGAAAGCTGAAGGATGGG---TCTATAAACATCACTATGAAAGCAATAATCC---AAGAA
TAAGTTCAGAAGTACACATCCCACTAGG------------GG---------A---TG---CTAG---ATTGATAATAACA
ACATA---TTGGGGT---CTGCATACAGGAGAAAGAGACTGGCATTTGGGT---CAGGGAGTCTCCATAGAATGGAGGAA
AGAGAGATATAGCACACAAGTAGACCCTGTCCTAGCAGACCAACTAATTCATCTG---TATTATTTT---GATTGTTTTT
CAGACTC---TGCTATAAGAAATGCCATATTAGGAAAAAT---AGT---TAGTCC---TAGTTGTGCATACCAAGCA---
GGACATA---ACAAGGTAGGATCTCT---ACAGTACTTGGCACTAACAGCATT---AATAA---CA---C---C---A--
-AA---------AAAGA---TAAAGCCACCTTTGCCTAGTGTTGCGAAACTGACAGAGGATAGATGGAACAAGCCCCAGA
GGACCAAGGGCCACAGAGGGAGCCATACAATGAGTGGACACTAG
>EF175211/B/US/1998/WC3_0498_3
ATGGAAAACAGATGGCAGGTGATGATTGTGTGGCAAGTAGACAGGATGAGGATTAGA---ACATGGAAAAGTTTAGTAAA
GCACCACATGTATATTTCAAGGAAAGCTGAAGGATGGG---TTTATAAACATCACTATGAAAGCAATAATCC---AAGAA
TAAGTTCAGAAGTACACATCCCACTAGG------------GG---------A---TG---CTAG---ATTGATAATAACA
ACATA---TTGGGGT---CTGCATACAGGAGAAAGAGACTGGCATTTGGGT---CAGGGAGTCTCCATAGAATGGAGGAA
AGAGAGATATAGCACACAAGTAGACCCTGTCCTAGCAGACCAACTAATTCATCTG---TATTATTTT---GATTGTTTTT
CAGACTC---TGCTATAAGAAATGCCATATTAGGAAAAAT---AGT---TAGTCC---TAGTTGTGCATACCAAGCA---
GGACATA---ACAAGGTAGGATCTCT---ACAGTACTTGGCACTAACAGCATT---AATAA---CA---C---C---A--
-AA---------AAAGA---TAAAGCCACCTTTGCCTAGTGTTGCGAAACTGACAGAGGATAGATGGAACAAGCCCCAGA
GGACCAAGGGCCACAGAGGGAGCCATACAATGAGTGGACACTAG
>EF175212/B/US/1998/WC3_0498_4
ATGGAAAACAGATGGCAGGTGATGATTGTGTGGCAAGTAGACAGGATGAGGATTAGA---ACATGGAAAAGTTTAGTAAA
GCACCACATGTATATTTCAAGGAAAGCTGAAGGATGGG---TCTATAAACATCACTATGAAAGCAATAATCC---AAGAA
TAAGTTCAGAAGTACACATCCCACTAGG------------GG---------A---TG---CTAG---ATTGATAATAACA
ACATA---TTGGGGT---CTGCATACAGGAGAAAGAGACTGGCATTTGGGT---CAGGGAGTCTCCATAGAATGGAGGAA
AGAGAGATATAGCACACAAGTAGACCCTGTCCTAGCAGACCAACTAATTCATCTG---TATTATTTT---GATTGTTTTT
CAGACTC---TGCTATAAGAAATGCCATATTAGGAAAAAT---AGT---TAGTCC---TAGTTGTGCATACCAAGCA---
GGACATA---ACAAGGTAGGATCTCT---ACAGTACTTGGCACTAACAGCATT---AATAA---CA---C---C---A--
-AA---------AAAGA---TAAAGCCACCTTTGCCTAGTGTTGCGAAACTGACAGAGGATAGATGGAACAAGCCCCAGA
GGACCAAGGGCCACAGAGGGAGCCATACAATGAGTGGACACTAG
>EF178338/B/AU/2004/MS2004_37_040
ATGGAAAACAGATGGCAGGTGATGATTGTGTGGCAGGTGGACAGGATGAGGATTAGC---ACATGGAAAAGTTTAGTAAA
ACACCATATGCATATTTCAAAAAAGGCTAAGGGATGGT---CTTATAGACATCATTATGAAARCAATCATCC---AAGAA
TAAGTTCAGAAGTACACATCCCACTAGG------------GG---------A---TG---CTAA---ATTGGTAATARCA
ACATA---TTGGGGT---CTGCATACAGGAGAAAGAGACTGGCATTTGGGT---CAGGGAGTYTCCATAGAATGGAGGAA
AAATAGATATAGCACACAAGTAGACCCTGGCCTAGCAGACCAACTAATTCACCTG---TATTATTTT---GACTGTTTTT
CAGAATC---TGCTATAAGRAATNGCATATTAGGACGGYT---AGT---TAGTCC---TAGGTGTRACTATCAAGYA---
GGACACA---ACAAGGTCAGATCTYT---ACAGTACTTGGCACTGACAGCATT---AATAM---CA---C---C---A--
-AA---------AAGGA---TAAAGCCACCTTTGCCTAGTGTTAGGAAGCTGACAGAGGATAGATGGAACAAGCCCCAGA
AGACCAAGGGCCACAGAGGGAACCATACAATGAATGGACACTAG
>EF178354/B/AU/2004/MS2004_37_056
ATGGAAAACAGATGGCAGGTGATGATKGTGTGGCAAGWAAACAGGATGAGGATTAGA---GCATGGAAAAGTTTAGTAAA
ACACCATATGTACAGGTCAAAGAAAGCTAAGGAATGGT---TTTATAGACATCACTATGAAAGTAATCATCC---AAGAA
TAAGTTCAGAAGTACACATCCCACTAGG------------GG---------A---TG---CTAG---ATTGGTAATAACA
ACATA---TTRRGGC---CTGCATACAGGAGAAAGAGACTGGCATTTRGGC---CAGGGAGTCTCCATAGAATGGARGAA
AAGGAGATATAACACACAAGTAGACCCCAACCTAGCAGACCAACTAATTNNTCGG---TATTATTTT---GATTGTTTTT
CAGAATC---TGCTATAARGAATGCCATATTAGGGCATAG---AGT---TAGCCC---TAGTTGTGAATATCAAGCA---
GGACACA---ACAAGGTAGGATCTTT---ACAATACCTAGCACTAGCAGCATT---AGTAA---YA---C---C---A--
-AA---------AAAGA---TAAAGCCACCTTTGCCTAGTGTTACAAAACTAACAGAGGACAGATRGAACAAGCCCCAGA
AGACCAAGGGCCACAGAGGGAGCCATACAATGAATGGACATTAG
>EF178358/B/AU/2004/MS2004_37_060
ATGGAAAACAGATGGCAGGTGATGATTGTGTGGCAAGTAGACAGGATGAGGATTAGG---ACATGGAACAGTTTAGTAAA
ACACCATATGTATGTGTCACGGAAAGCTAAGAATTGGT---TTTATAGACATCACTATGAAAGCCATCATCC---AAAAA
TAAGTTCAGAAGTGCACATCCCACTAGG------------GG---------A---AG---CTAG---ATTGATAATAAAA
ACATA---CTGGGGT---CTGCATACAGGAGAAAGAGACTGGCATTTGGGT---CAGGGAGTCTCCATAGAATGGAGGAA
AGGGAAATATAATACACAAGTAGACCCTAACCTGGCAGACCAACTAATCCATCTG---CACTACTTT---GATTGTTTTT
CAGACTC---TGCTATAAGACAAGCCATATTAGGACATAT---AGT---TAGACC---TAAGTGTGAATATCAAGCA---
GGACACA---GTAAGGTAGGATCTCT---ACAGTACTTGGCACTAACAGCACT---AATAA---AG---C---C---A--
-AA---------AAAGA---TAAAGCCACCTTTACCTAGTGTTACAAAACTGACAGAGGATAGATGGAACAAGCCCCAGA
AGACCACGGGCCACAAAGGGAGCCATACAATGAATGGACATTAG
>EF363122/B/US/2000/ES1-16
ATGGAAAACAGATGGCAGGTGATGATTGTGTGGCAAGTAGACAGGATGAGGATTAGA---AAATGGAAAAGCTTAGTAAA
ACACCACATGTATGTTTCAAAGAAAGCTAAAGGATGGT---TTTATAAACATCACTATGAAAGCCCTCATCC---AAGAA
TAAGCTCAGAAGTACACATCCCACTAGG------------GGATGATA---A---TG---CTAG---ATTGGTAGTAATA
ACATA---TTGGGGT---CTGCATACAGGAGAAAGGGACTGGCATTTGGGT---CAGGGAGTCTCCATAGAATGGAGGAA
AAGGAGATATAGCACACAAGTAGACCCTGACCTAGCAGACCAACTAATTCATCTG---TATTACTTT---GATTGTTTTG
CAGAATC---TGCTATAAGAAATGCCATATTAGGACGGAT---AGT---TAGTCC---TAGTTGTGAATATCAAGCA---
GGACATA---GCAAGGTAGGATCTCT---ACAGTACTTGGCACTAACAGCATT---AATAA---CA---C---C---A--
-AA---------AAAGA---TAAAGCCCCCTTTGCCTAGTATTAAGAAATTGACAGAGGATCGATGGAACAAGCCCCAGA
AGACCAAGGGCCACAGAGGGAGCCATACAATGAATGGACACTAG
>EF363123/B/US/2000/ES1-20
ATGGAAAACAGATGGCAGGTGATGATTGTGTGGCAAGTAGACAGGATGAGGATTAGA---AAATGGAAAAGCTTAGTAAA
ACACCACATGTATGTTTCAAAGAAAGCTAAAGGATGGT---TTTATAAACATCACTATGAAAGCCCTCATCC---AAGAA
TAAGCTCAGAAGTACACATCCCACTAGG------------GGATGATA---A---TG---CTAG---ATTGGTAGTAATA
ACATA---TTGGGGT---CTGCATACAGGAGAAAGGGACTGGCATTTGGGT---CAGGGAGTCTCCATAGAATGGAGGAA
AAGGAGATATAGCACACAAGTAGACCCTGACCTAGCAGACCAACTAATTCATCTG---TATTACTTT---GATTGTTTTG
CAGAATC---TGCTATAAGAAATGCCATATTAGGACGGGT---AGT---TAGTCC---TAGTTGTGAATATCAAGCA---
GGACATA---GCAAGGTAGGATCTCT---ACAGTACTTGGCACTAACAGCATT---AATAA---CA---C---C---A--
-AA---------AAAAA---TAAAGCCACCTTTGCCTAGTATTAAAAAATTGACAGAGGATCGATGGAACAAGCCCCAGA
AGACCAAGGGCCACAGAGGGAGCCATACAATGAATGGACACTAG
>EF363124/B/US/2004/ES4-24
ATGGAAAACAGATGGCAGGTGATGATTGTGTGGCAAGTAGACAGGATGAGGATTAGA---ACATGGAAAAGTTTAGTAAA
GCACCATATGTATATTTCAGGGAAAGCTAAGGGATGGT---TTTATAGACATCACTATGAAAACACTCATCC---AAAAA
TAAGTTCAGAAGTACACATCCCACTAGG------------GG---------A---TG---CTAG---ATTGGTAATAACA
ACATA---TTGGGGT---CTGCATACAGGAGAAAGAGACTGGCATTTGGGT---CAGGGAGTCTCCATAGAATGGAGGAA
AAAGAGATATAGCACACAAGTAGACCCTAACCTAGCAGATCAACTAATTCATCTG---TATTACTTT---GATTGTTTTT
CAGAATC---TGCTATAAGAAATGCCATATTAGGACATAT---AGT---TAGTCC---TAGTTGTGAATATCAAGCA---
GGACATA---ACAAGGTAGGATCTCT---ACAGTATTTGGCACTAGCAGCATT---AATAA---CA---C---C---A--
-AA---------AAAGA---GAAAGCCACCTTTGCCTAGTGTTACGAAACTGACAGAGGATAGATGGAACAAGCCCCAGG
GGACCAAGGGCCACAGAGGGAGCCATACAATGAATGGACACTAG
>EF363125/B/US/2004/ES8-17
ATGGAAAACAGATGGCAGGTGATGATTGTGTGGCAAGTAGACAGGATGAGGATTAGA---ACATGGAAAAGTTTAGTAAA
ACACCATATGTATATCTCAAAGAAAGCTGACAGATGGT---TTTATAGACATCATTTTGAAAGCACTCATCC---AAAAA
TAAGTTCAGAAGTACACATCCCATTAGG------------GG---------A---TG---CAGA---ATTGGTAATAATA
ACATA---TTGGGGT---CTACATACAGGAGAAAGAGATTGGCATTTGGGA---CAAGGAGTCTCCATAGAATGGAGGAA
AAAGAGATATAGCACACAAGTAGACCCTAACCTAGCAGACCAACTGATTCATCTG---TATTACTTT---GATTGTTTTA
CAGAATC---TGCCATAAGAAATGCCATCTTAGGAAATAG---AGT---TAGTCC---TAGGTGTGAATATCAAGCA---
GGACATA---ACAAGGTAGGATCCCT---ACAGTACTTAGCACTAGCAGCATT---AGTAA---CA---C---C---A--
-AA---------AAAGA---CAAAGCCACCTTTGCCTAGTGTCGCGAAACTGACAGAGGATAGATGGAACAAGCCCCAGA
GGACCAAGGGCCACAGAGGGAGCCATACAATGAATGGACACTAG
>EF363126/B/US/2004/ES8-43
ATGGAAAACAGATGGCAGGTGATGATTGTGTGGCAAGTAGACAGGATGAGGATTAGA---ACATGGAAAAGTTTAGTAAA
ACACCATATGTATATCTCAAAGAAAGCTGACAGATGGT---TTTATAGACATCATTTTGAAAGCACTCATCC---AAAAA
TAAGTTCAGAAGTACACATCCCATTAGG------------GG---------A---TG---CAGA---ATTGGTAATAATA
ACATA---TTGGGGT---CTACATACAGGAGAAAGAGATTGGCATTTGGGA---CAAGGAGTCTCCATAGAATGGAGGAA
AAAGAGATATAGCACACAAGTAGACCCTAACCTAGCAGACCAACTGATTCATCTG---TATTACTTT---GATTGTTTTA
CAGAATC---TGCCATAAGAAATGCCATCTTAGGAAATAG---AGT---TAGTCC---TAGGTGTGAATATCAAGCA---
GGACATA---ACAAGGTAGGATCCCT---ACAGTACTTAGCACTAGCAGCATT---AGTAA---CA---C---C---A--
-AA---------AAAGA---CAAAGCCACCTTTGCCTAGTGTCGCGAAACTGACAGAGGATAGATGGAACAAGCCCCAGA
GGACCAAGGGCCACAGAGGGAGCCATACAATGAATGGACACTAG
>EF363127/B/US/2004/ES10-53
ATGGAAAACAGATGGCAGGTGATGATTGTGTGGCAAGTAGACAGGATGAGGATTAGT---ACATGGAAAAGTTTAGTAAA
ATACCATATGTATGTTTCAAAGAAAGCTAGGGGATGGT---TTTATAGACATCACTATGAAAGCCCTCATCC---AAAAA
TAAGTTCAGAAGTACACATCCCACTAGG------------GG---------A---GG---CTAG---ATTGGTAATAACA
ACATA---TTGGGGT---CTGCATACAGGAGAAAGAGACTGGCATTTGGGA---CAGGGAGTCTCCATAGAATGGAGAAA
AAGGAGATATAGCACACAAGTAGACCCTGAACTAGCAGACCAACTAATTCATCTG---TATTACTTT---GATTGTTTTT
CAGAATC---TGCTATAAGAAATGCCATATTAGGACAGAT---AGT---TAGCCC---TAGGTGTGAGTATCAAGCA---
GGACATA---ACAAGGTAGGATCCCT---ACAGTACTTGGCACTAGCAGCATT---AATAA---CA---C---C---A--
-AA---------AAGGA---GAAAACCACCTTTGCCCAATGTTGCAAAACTAACAGAGGATAGATGGAACAAGCCCCGGA
AGACCAAGGGCCACAGAGGGAACCATACAATGAATGGACACTAG
>EF514697/B/DK/2004/PMVL_018
ATGGAAAACAAATGGCAGGTGATGATTGTGTGGCAAGTAGACAGGATGAGGATTAAC---ACATGGAAAAGTTTAGTAAA
ATACCATATTCATATTTCGAAAAAAGCTAAGGGATGGA---TTTATAAACATCACTATGACAGTACTCATCC---AAGAA
TAAGCTCAGAAGTATACATCCCACTAGG------------GG---------A---TG---CTAG---ATTGGTAATAACA
ACATA---TTGGGGT---CTGCATACAGGAGAAAGAGACTGGCATTTGGGT---CAGGGAGTCTCCATAGAATGGAGAAA
AAAGAGCTATAACACACAAGTAGACCCTGACCTAGCAGACCAACTAATTCATCTG---TACTATTTT---GATTGTTTTT
CAGAATC---TGCTATAAGAAATGCCATATTAGGACATAG---AGT---TAGTCC---TAGTTGTGAATATCAAGCA---
GGACATA---ACAAGGTAGGATCTCT---ACAGTACTTGGCACTAACAGCATT---AAGAA---CA---C---C---A--
-AA---------AAAGA---TAAAGCCACCTTTGCCTAGTGTTAGGAAACTGACAGAGGATAGATGGAACGAGCCCCAGA
AGATCAAGGGCCGCAGAGGGAGCCATACAATGAATGGACACTAG
>EF514698/B/DK/2004/PMVL_027
ATGGAAAACAGATGGCAGGTGCTGATTGTGTGGCAGGTAGACAGGATGAGGATTAGC---ACATGGAAAAGTTTAGTAAA
GCACCATATATATGTTTCAAGGAAAGCTAAAGGATGGG---TTTATAGACAGCACTATGAAAGCAATCATCC---AAGAA
TAAGTTCAGAAGTACACATCCCGCTAGG------------GG---------A---TG---CTAA---ATTGGTAATAACA
ACGTA---TTGGGGT---CTGCATGCAGGAGAAAGAGACTGGCATTTGGGT---CAGGGAGTTTCCATAGAATGGAGGAT
AAAGAAATATAACACACAAGTAGACCCTACCCTAGCAGACCAACTAATTCATATG---TATTACTTT---GATTGTTTTT
CAGAATC---TGCTATAAGAAATGCCATATTAGGACATAG---AGT---TAGTCC---TAGTTGTGAATATCAAGCA---
GGACATA---ACCAGGTAGGATCTCT---ACAGTACTTGGCACTAGCAGCATT---AATAA---CA---C---C---A--
-AA---------AAGGA---GAAAGCCACCTTTGCCTAGTGTTAAGAAACTGACAGAGGATAGATGGAACAAGCCCCAGA
AGACCAAGGGCCACCGAGGGAGCCATACAATGAATGGACACTAG
>EF514699/B/DK/2004/PMVL_012
ATGGAAAACAGATGGCAGGTGATGATTGTGTGGCAAGTAGACAGGATGAGGATTAGT---ACATGGAAAAGTTTAGTAAA
ACACCATATGTTTATTTCAAAGAAAGCTAAGGGATGGT---TCTATAGACATCATTATGAAAATCCTCATCC---AAGAG
TAAGTTCAGAAGTACACATCCCACTAGG------------GG---------A---TG---CTAA---ACTAGTAATAATA
ACCTA---TTGGGGT---CTGCATACAGGGGAAAGAGAATGGCATTTGGGT---CAGGGAGTTTCCATAGAATGGAGGAA
AAGGAGATATAGCACACAAGTAGACCCTGGTCTAGCAGACCAACTGATTCATATG---TATTACTTT---GATTGTTTTT
CAGAATC---TGCTATAAGAAATGCCATATTAGGACATAG---AGT---TAGTCC---TAGGTGTGAATATCAAGCA---
GGACATA---ACAAGGTAGGATCTCT---ACAGTACTTGGCACTAGCAGCATT---AATAA---CA---C---C---A--
-GA---------AAAGA---GAAAGCCACCTTTGCCTAGTGTTGCGAAACTGACAGAGGATAGATGGAACAAGCCCCAGA
AGACCAAGGGCCACAGAGAGAGCCATACAATGAATGGACACTAG
>EF514700/B/DK/2004/PMVL_013
ATGGAAAACAGATGGCAGGTGATGATTGTGTGGCAAATAGACAGGATGAGGATTAGA---ACATGGCATAGTTTAGTAAA
ACACCATAAGTATATTTCAAAGAAAGCCAAGAACTGGA---TTTATAGACCTCACTATGAAAGTGCTCATCC---AAGAA
TAAGTTCAGAAGTGCACATCCCACTAAA------------AG---------A---TG---CTGT---ATTGGTAGTAACA
ACATA---CTGGGGT---CTGCATACAGGAGAACAAGAATGGCATTTGGGT---CATGGAGCCTCCATAGAATGGAGGAA
AAAGAGATATAGCACACAAGTAGACCCTGACCTAGCAGACCAACTAATTCATCTG---TATTACTTT---AATTGTTTTT
CAGAATC---TGCTATAAGAAATGCCATATTAGGACGCAT---AGT---TAGTCC---TAGTTGTGAATATCAAGCA---
GGACATA---ACAAGGTAGGATCTCT---ACAGTACTTGGCACTAACAGCATT---AATAA---CA---C---C---A--
-AA---------AAAGA---TAAAGCCACCTTTGCCTAGTATTAAGAAGCTGACAGAGGACAGATGGAACGAGCCCCAGA
AGACCAAGGGCCACAGAGGGAGCCATACAATGAATGGACACTAG
>EF514701/B/DK/2004/PMVL_049
ATGGAAAACAGATGGCAGGTGATGATTGTGTGGCAAGTAGACAGGATGAGGATTAAA---GCATGGAAAAGTTTAGTAAA
ACATCATATGTATATTTCAGGGAAAGCTAAGAAATGGT---GTTATAAACATCACTATGAAAGTATTAATCC---AAGAA
TAAGCTCAGAAGTACACATCCCACTAGA------------GG---------A---TG---ATAA---ATTGGTAATAACA
ACATA---TTGGGGT---CTGCATACAGGAGAAAGAGATTGGCATTTGGGT---CAGGGAGTCTCCATAGAATGGAGGAA
AAACAGATATAGAACACAGGTAGACCCTAACCTAGCAGACCAACTAATTCACCTG---TATTACTTT---GATTGTTTTT
CAGAATC---TGCTATAAGAAAAGCCATATTAGGACATAT---AGT---TAGCCC---TAGGTGTGATTATCAAGCA---
GGACATA---ACAAGGTAGGATCCCT---ACAGTACTTGGCACTAGCAGCATT---AATAA---CA---C---C---A--
-AA---------AAAGA---CAAAGCCACCTTTGCCTAGTGTTACAAAACTGACAGAGGATAGATGGAACAAGTCCCAGA
GGACCAAGGGCCACAGAGGGAGCCATACAATGAATGGACACTAG
>EF514702/B/DK/2004/PMVL_025
ATGGAAAACAGATGGCAGGTGATGATTGTGTGGCAAGTAGACAGGATGAGGATTAAC---ACATGGAAAAGTTTGGTAAA
ATACCATATGCATGTTTCAAAGAAAGCTAGGAAATGGG---TTTATAAACACCATTATGAAAGCAATAATCC---AAGAA
TAAGTTCAGAAGTACACATCCCACTAGG------------GG---------A---TG---CTAA---ATTGGTAATAACA
ACATA---TTGGGGT---CTACATACAGGAGAAAGAGACTGGCATTTGGGT---CAGGGAGTCTCCATAGAATGGAGGAA
AGAGARATATAACACACAAGTAGACCCTAACCTAGCAGACCAACTAATTCATCTG---TATTACTTT---GATTGTTTTT
CAGAATC---TGCTATAAGAAAAGCCATAGTAGGACATAT---AGT---TAGTCC---TAGTTGTGAATATCAAGCA---
GGACATA---ACAAGGTAGGATCTCT---ACAGTACTTGGCACTAGTAGCATT---AACAA---CA---C---C---A--
-AG---------AAAGA---CAAAGCCACCTTTGCCCAGTGTTACGAAACTGACAGAGGATAGATGGAACGAGCCCCAGA
AGACCAAGGGCCACAGAGGGAGCCATACAATGAATGGACACTAG
>EF514703/B/DK/2004/PMVL_039
ATGGAAAACAGATGGCAGGTGATGATTGTGTGGCAAGTAGACAGGATGAGGATTARA---GCATGGAAAAGTTTAGTAAA
ACACCATATGTATGTTTCAGGAAAAGCTAAGGGATGGT---TTTATAGACATCACTATGAAAGTACTCATCC---GARAA
TAAGTTCAGAAGTACACATTCCACTAGG------------GG---------A---TG---CGAA---ATTGGTAATAACA
ACATA---TTGGGGT---CTACATACAGGAGAAAGAGATTGGCATTTGGGT---CAGGGAGTCTCCATAGAATGGAGGAA
AAAGAGATATAGCACACAAATAGACCCTAACCTAGCAGACCAACTAATTCATCTG---TATTACTTT---GTGTGTTTTT
CAGAATC---TGCTATAAGAAAGGCCCTATTAGGACATAG---AGT---TAGTCC---TAGGTGTGAATATCAAGCA---
GGACATA---ATAAGGTAGGATCTCT---ACAGTACTTGGCACTAGCAGCATT---AAYAA---AA---Y---C---A--
-AA---------AAAGA---CAAAGCCGCCTTTGCCTAGTGTTGCGAAACTGACAGAGGATAGATGGAACAAGCCCCGGA
AGACCAAGGGCCACAAAGAGAGCCATACAATGAATGGGCACTAG
>EF514704/B/DK/2001/CTL_016
ATGGAAAACAGATGGCAGGTGATGATTGTGTGGCAAGTAGACAGGATGAGGATTAAT---GCATGGAAAAGTTTAGTAAA
ACACCATATGTATATTTCAAAGAAAGCTAAGCGATGGT---GTTATAAACATCACTTTGAAAGCACTAATCC---AAGAA
TAAGTTCAGAAGTACACATCCCACTAGG------------GG---------A---TG---CTAA---ATTGGTAGTAACA
ACATA---TTGGGGT---CTGCAAACAGGAGAAAGAGAATGGCATTTGGGT---AATGGAGCCTCCATAGAATGGAGGAA
AAAGAGATATAGCACACAAGTAGACCCCAACCTAGCAGACCAACTAATTCATCTG---TATTATTTT---GATTGTTTTT
CAGAATC---TGCTATAAGAAAAGCCATATTAGGACAAAT---AGT---TAGTCC---TAGGTGTGAATATCAAGCA---
GGACATA---ACAAGGTAGGATCTCT---ACAGTACTTGGCACTAGCAGCATT---GATAA---CA---C---C---A--
-AA---------AAAGA---CAAAGCCACCTTTGCCTAGTGTTAAGAAACTGACAGAGGATAGATGGAACAAGCCCCAGA
GGACCAAGGGCCACAGAGAGAGCCATACAATGAGTGGACACTAG
>EF514705/B/DK/2001/CTL_017
ATGGAAAACAGATGGCAGGTGATGATTGTGTGGCAAGTAGACAGGATGAGGATTAAA---ACATGGAAAAGTTTAGTAAA
ACACCATATGTATATCTCAAAGAAAGCTAGGGGATGGT---TTTATAGACATCACTATGAAAGCACTCATCC---AAAAT
TAAGTTCAGAAGTACACATCCCATTAGG------------GG---------A---TG---CTAA---ATTGGTAATATCA
ACATA---TTGGGGT---TTGCATACAGGAGAAAGAGACTGGCATTTGGGT---CAGGGAGTCTCCATAGAATGGAGAAA
AAGGAACTATAGCACACAAGTAGACCCGAACCTAGCAGACCAACTAATTCATCTG---CATTACTTT---GATTGTTTTT
CAGAATC---TGCTATAAGAAATGCCATATTAGGACGTAT---AGT---TAGTCC---TAGTTGTGACTATCAAGCA---
GGACATA---ACAAGGTAGGATCTCT---ACAGTACTTGGCACTAGCAGCATT---AGTAA---CA---C---C---A--
-AA---------AAGGA---TAAAGCCACCTTTACCTAGTGTCGCGAAACTGACAGAGGATAGATGGAACAAGCCCCAGA
AGACCAGGGGCCACAGAGGGAGCCATACAATGAATGGACACTAG
>EF514706/B/DK/2001/CTL_018
ATGGAAAACAGATGGCAGGTGATGATTGTGTGGCAAGTAGACAGGATGAGGATTAGA---ACATGGAAAAGTTTAGTAAA
ACACCATATGTATGTTTCAAAGAAAGCTAAGGGATGGT---TTTATAGACATCACTATGAAAGCACTCATCC---AAGAA
TAAGTTCAGAAGTACACATCCCACTAGG------------GG---------A---TG---CTAA---ATTGGTCATAACA
ACATA---TTGGGGT---CTGCATACAGGAGAAAGAGACTGGCATTTGGGT---CAGGGAGTCTCCATAGAATGGAGGAG
AAAGAGATATAACACACAAGTAGACCCTGACCTAGCAGACCATCTAATTCATCTG---CATTACTTT---GATTGTTTTT
CAGAATC---TGCTATAAGGAGTGCCATATTAGGACGTAG---AGT---TAGTCC---TAGGTGTGAATATCAAGCA---
GGACATA---ACAAGGTAGGATCTCT---ACAGTACTTGGCACTAACAGCATT---AATAA---CA---C---C---A--
-AA---------AAAGA---CAAAGCCACCTTTGCCTAGTGTTGCGAAGCTGACAGAGGATAGATGGAACAAGCCCCAGA
AGACCAAGGGCCACAGAGGGAGCCATACAATGAATGGACACTAG
>EF514707/B/DK/2001/CTL_023
ATGGAAAACAGATGGCAGGTGATGATTGTGTGGCAAGTAGACAGGATGAAGATTAGA---GCATGGAACAGTTTAGTAAA
ACACCATATGTATATTTCAAAGAAAGCTAGGGGATGGG---TTTATAGACATCACTATGAAAGCACTAATCC---AAGAA
TAAGTTCAGAAGTACACATCCCACTAGG------------GG---------A---TG---CTAA---ATTGGTAATAACA
ACATA---TTGGGGT---CTGCATACAGGAGAAAGAGACTGGCATTTGGGT---CAGGGAGCCTCCATAGAATGGAGGAA
AAAGAACTATAGAACACAAGTAACCCCTGACCTAGCAGACCAACTAATTCATCTG---TATTACTTT---GATTGTTTTT
CAGAAAC---TGCTATAAGAAAAGCCATTTTAGGACATAG---AGT---TAGCCC---TAGGTGTGAATATCAAGCA---
GGACATA---ACAAGGTAGGATCTCT---ACAGTACTTGGCACTAACAGCATT---AATAG---CA---A---C---A--
-AA---------AAAGA---CAAAGCCACCTTTGCCTAGTGTTACAAAACTGACAGAGGATAGATGGAACAAGCCCCAGA
AGACCAAGGGCCACAGAGGGAGCCAAGCAATGAATGGACACTAG
>EF514708/B/DK/2001/CTL_030
ATGGAAAACAGATGGCAGGTGATGATTGTGTGGCAAGTAGACAGGATGAGGATTAGA---ACATGGAAAAGTCTAGTAAA
ACACCATATGCATGTTTCAGGGAAAACTAAGGCATGGT---TTTATAGACACCACTATGAAAGCACTCATCC---AAGAA
TAAGTTCAGAAGTACACATCCCACTAGG------------GG---------A---TG---CTAG---ATTAGTAGTAACA
ACATA---TTGGGGT---CTGCTTACAGGAGAAAGAGACTGGCATTTAGGT---CAGGGAGTCTCCATAGAATGGAGGAA
AAGGAGATATAGCACACAAGTGGACCCTGAGGTAGCAGACCAACTAATTCATCTG---TATTATTTT---GATTGTTTTT
CAGAAAC---TGCTATAAGAAATGCCATAGTAGGACGAGT---AGT---TAGTCC---TAAGTGTGAATATCAAGCG---
GGACATA---ATAAAGTAAGATCTCT---ACAGTACTTGGCACTAACAGCATT---AATAA---CA---C---C---A--
-AA---------AAAGA---CAAAACCACCTTTGCCTAGTGTTAGGAAATTGACAGAGGATAGATGGAACAAGCCCCAGA
GGACCAAGGGCCACAGAGGGAGCCATACAATGAATGGACACTAG
>EF514709/B/DK/2001/CTL_033
ATGGAAAACAGATGGCAGGTGATGATTGTGTGGCAAGTAGACAGGATGAGGATTAGA---ACATGGAAAAGTTTAGTAAA
ACACCATATACATGTTTCAAAGAAAACTAAGGGATGGG---TTTATAGACATCACTATGAAAGTACTAATCC---AAGAA
TAAGTTCAGAAGTACACATCCCACTAGG------------GG---------A---TG---CTAA---ATTGGTAGTAACA
ACATA---TTGGGGT---CTGCATACAGGAGAAAAAGACTGGCATTTGGGT---CAGGGAGTCTCCATAAAATGGGAGAC
AAAGAGATATAACACACAAGTAGACCCTGACCTAGCAGACCAACTAATTCATCTG---TACTACTTT---GATTGTTTTT
CAGAATC---TGCTATAAGAAATGCCATATTAGGACTTAG---AGT---TAGTCC---TAGTTGTGAATATCAAGCA---
GGACATA---ACAAGGTAGGATCTCT---ACAGTACTTGGCACTAGCTGCATT---AAGGA---CA---C---C---A--
-AA---------AAAGA---CAAAGCCACCTTTGCCCAGTGTTAAGAAACTGACAGAGGATAGATGGAACAAGCCCCAGA
AAACCAAGGGCCACAGAGGGAGCCATACAATGAATGGGCACTAG
>EF514710/B/DK/2001/CTL_035
ATGGAAAACAGATGGCAGGTGATGATTGTGTGGCAAGTAGACAGGATGAGGATTAAT---GCATGGAAAAGTTTAGTAAA
ACACCATATGCATCGTTCAAAGAAAGCTAAGAAATGGT---GTTATAAACATCACTTTGAAAGCATTAATCC---AAGAA
TAAGTTCAGAAGTACACATCCCCCTAGG------------GG---------A---TG---CTAA---ATTGGTAGTAACA
ACATA---TTGGGGT---CTGCAACCAGGAGAAAGAGACTGGCATTTGGGT---CAGGGAGTCTCCATAGAATGGAGGAA
AAAGAGATATAGCACACAAGTAGACCCCAGCCTAGCAGACCAACTAATTCATCTG---TATTATTTT---GATTGTTTTT
CAGAATC---TGCCATAAGAAATGCCATATTAGGACATAT---AGT---TAGCCC---TAGTTGTGAATATCAAGCA---
GGACATA---ACAAGGTAGGATCTCT---ACAGTACTTGGCACTAGCAGCATT---AATAA---CA---C---C---A--
-AA---------AAAGA---TAAAGCCACCTTTGCCTAGTGTTAAGAAACTGACAGAGGATAGATGGAACAAGCCCCAGA
GAACCAAGGGCCACAGAGAGAGCCATACAATGAATGGACACTAG
>EF514711/B/DK/2001/CTL_041
ATGGAAAACAGATGGCAGGTGATGATTGTGTGGCAAGTAGACAGGATGAGGATTAAA---ACATGGAAAAGTTTAGTAAA
ACACCATATGTATGTTTCAGGGAAAGCTAAGGGATGGT---TTTATAGACATCACTATGAAAGTACTCATCC---GAGAG
TAAGTTCAGAAGTACACATCCCACTAGG------------GG---------A---TG---CGGA---ATTGGTAGTAACA
ACATA---TTGGGGT---CTACATACAGGAGAAAGAGAATGGCACTTGGGT---CAGGGAGCCTCCATAGAATGGAGGAA
AAAGAGATATAGCACACAAGTAGACCCTCACTTAGCAGACCAACTAATTCATCAA---TATTACTTT---ATGTGTTTTT
CAGAATC---TGCTATAAGAAATGCCATATTAGGACATAG---AGT---TAGCCC---TAGGTGTGAATATCAAGCA---
GGACATA---ACAAGGTAGGATCCCT---ACAGTACTTGGCACTAGCAGCATT---AATAA---GA---C---C---A--
-AA---------AAAGA---TAAAGCCACCTTTGCCTAGTGTTGCGAAGCTGACAGAGGACAGATGGAACAAGCCCCAGA
AGACCAAGGGCCACAAAGGGAGCCATACAGTGAATGGGCGCTAG
>EF514712/B/DK/2001/CTL_043
ATGGAAAACAGATGGCAGGTGATGATTGTGTGGCAAGTAGACAGGATGAGGATTAGA---ACATGGAAAAGTTTAGTAAA
ACACCATATGTATATTTCAAGGAAAGCTAAGGGATGGT---TTTATAGACATCACTATGAAAGCACTCATCC---AAGAG
TAAGTTCAGAAGTACACATCCCACTAGG------------GG---------A---TG---CTAA---ATTAGTAATAACA
ACATA---TTGGGGT---CTGCATACAGGAGAAAGAGACTGGCATTTGGGT---CAGGGAGTCTC-ATAGA-TGGAGGAA
AAGGAGATATAGCACACAAGTAGACCCTGGCCTAGCAGACCGACTAATTCATCTG---TATTACTTT---GATTGTTTTT
CAGAATC---TGCTATAAGACATGCCATATTAGGACATAG---AGT---TAGTCC---TAGTTGTGAATATCAAGCA---
GGACATA---CCAAGGTAGGATCTCT---ACAGTACTTGGCACTAGCAGCAGT---AATAA---CA---C---C---A--
-AA---------AAAGA---CAAAGCCACCTTTGCCTAGTGTTGCGAAACTGACAGAGGATAGATGGAACAAGCCCCAGA
AGACCAAGGGCCACAGAGGGAGCCATACCAGGAATGGACACTAG
>EF637046/B/BR/2003/BREPM2012
ATGGAAAACAGATGGCAGGTGATGATTGTGTGGCAAGTAGACAGGATGAGGATTAGA---ACATGGAAAAGCTTAGTAAA
ACACCATATGTATATTTCAGGGAAAGCTAAGGAATGGT---TTTATAGACATCATTATGAAAGCACTCATCC---AAGAA
TAAGTTCAGAAGTACACATTCCACTAGG------------GG---------A---TG---CTAG---ATTAGTAATAACA
ACATA---TTGGGGT---CTGCATACAGGAGAAAGGGATTGGCATTTGGGT---CAGGGAGTCTCCATAGAATGGAGGAA
AAGGAGATATAGCACACAGGTAGACCCTGATCTAGCAGACCAACTAATTCACCTG---TATTATTTT---AATTGTTTTT
CAGAATC---TGCTATAAGAAATGCCATATTAGGACGCAT---AGT---TAGTCC---TAAGTGTGAATATCAAGCA---
GGACATA---ACAGGGTAGGATCCCT---ACAGTACTTGGCACTAGCAGCATT---AATAA---CA---C---C---A--
-AG---------AAGGG---TAAAGCCACCTTTGCCTAGTGTTAGAAAACTGACAGAGGATAGATGGAACAAGCCCCACA
AGACCAAGGGCCACAGAGGGAACCATTCAATGAATGGACACTAG
>EF637047/B/BR/2003/BREPM1040
ATGGCAAACAGATGGCAGGTGATGATTGTGTGGCAAGTGGACAGGATGAGGATTAAA---ACATGGAAAAGTTTAGTAAA
ACACCATATGTATATTTCAGGAAAAGCTAAGGGATGGG---TTTATAGACATCACTATGAAAGCACTCATCC---AAGAA
TAAGTTCAGAAGTATACATCCCACTAGG------------GG---------A---TG---CTAA---GTTAGTAATAACA
ACATA---TTGGGGT---CTGCATACAGGAGAAAGAGACTGGCATTTGGGT---CAGGGAGTCTCCATAGAATGGAGGAG
AAGGACATATAGCACACAAGTAGACCCTGGCCTAGCAGACCAACTAATTCATATG---TATTATTTT---GATTGTTTTT
CAGAATC---TGCTATAAGAAATACCATATTAGGACATAG---AGT---TAGACC---TAGGTGTGAATATCAAGCA---
GGACATA---ACAAGGTAGGATCTCT---ACAGTACTTGGCACTAGCAGCATT---AATAA---CA---C---C---A--
-AA---------AAAGA---TAAAGCCACCTTTGCCCAGTGTTAGGAAACTGACAGAGGACAGATGGAACAAGCCCCAGA
AGACCAAGGGCCACAGAGGGAGCCATACACTGAGTGGGCATTAG
>EF637048/B/BR/2003/BREPM1038
ATGGAAAACAGATGGCAGGTGATGATTGTGTGGCAAGTAGACAGGATGAGGATTAGA---ACATGGAAGAGTTTAGTAAA
ACACCATATGTACATTTCAAAGAAAGCTAAGGGCTGGT---TTTATAGACATCACTATGAAAGCAATCATCC---AAGAA
TAAGTTCAGAAGTACACATCCCACTAGG------------GG---------A---TG---CTAG---ATTAGTAATAACA
ACATA---TTGGGGT---CTACATACAGGAGAAAGAGACTGGCATTTGGGT---CAGGGAGTCTCCATAGAATGGAGGAA
AAGGAGATATAGCACACAAGTAGACCCTGACCTAGCAGACCATCTAATTCATCTG---CATTATTTT---GATTGTTTTT
CAGAAAC---TGCTATAAGAAATGCCATATTAGGACATAG---AAT---TAGACC---TAGGTGTGAGTATCAAGCA---
GGACATA---ACAAGGTAGGATCTCT---ACAGTACTTGGCACTAACAGCATT---AATAA---CA---C---C---A--
-AG---------AAAGA---TAAAGCCACCTTTGCCTAGTGTTAAGAAACTGACAGAGGATAGATGGAACAAGCCCCGGA
AGACCAAGGGCCACAGAGGGAGCCATTCAATGAATGGACACTAG
>EF637049/B/BR/2003/BREPM1035
ATGGAAAACAGATGGCAGGTGATGATTGTGTGGCAAGTAGACAGGATGAGGATTAGA---ACATGGAAAAGTTTAGTAAA
ACACCATATGCATATTTCAGGGAAAGCTAAGAAATGGT---CTTATAGACATCACTATGAAAGCACTCATCC---AAGAG
TAAGTTCAGAAGTACACATCCCACTAGG------------GG---------A---TG---CTAG---ATTAGTAGTAACA
ACATA---TTGGGGT---CTGCATACAGGGGAAAGAGACTGGCATTTGGGT---CAGGGAGTCTCCATAGAATGGAGAAA
AAGGAGTTATAGCACACAAGTAGACCCTGACCTAGCAGACCAACTAATTCATCTG---TATTATTTT---GATTGTTTTT
CAGAATC---TGCTATAAGACAAGCCATATTAGGACGTAT---AGT---TAGACC---TAGGTGCAATTATCAAGCA---
GGACATA---ACAAGGTAGGATCTCT---GCAGTACTTGGCACTAACAGCACT---AATAC---CC---C---C---A--
-AA---------AGAGA---TAAAGCCACCTTTGCCTAGTGTTAGGAAATTGACAGAAGACAGATGGAACAAGCTCCAGA
AGACCAAGGGCCACAGAGAGAGCCATACAATGAATGGGCACTAG
>EF637051/B/BR/2003/BREPM1032
ATGGAAAACAGATGGCAGGTGATGATTGTGTGGCAAGTAGACAGGATGAGGATTAGA---ACATGGAAAAGTTTAGTAAA
ACACCATATGTATGTTTCAAAGAAAGCTAAGAAATGGT---CTTATAGACATCACTATGAAAGCACTAATCC---AAGAA
TAAGTTCAGAAGTACATATCCCACTAGA------------GA---------C---GG---CTAA---ATTAGTAATAACA
ACATA---TTGGGGT---CTGCATACAGGAGAAAGAGATTGGCACTTGGGT---CAGGGAGTCTCCATAGAATGGAGGGA
AAGGAGATATAGAACACAAGTAGACCCTGACCTAGCAGACCAACTAATTCATTTG---TACTATTTT---GATTGTTTTT
CAGAATC---TGCTATAAGACATGCCATATTAGGACGGAT---AGT---TAGACC---TAGGTGTGATTATCCAGCA---
GGACATA---GACAGGTAGGATCTTT---ACAATACTTGGCACTGACAGCATT---AGTAA---CA---C---C---A--
-AA---------AAAGA---TAAAGCCACCTTTGCCTAGTGTTAGGAAACTGACAGAGGATAGATGGAACAAGCCCCAGA
AGACCAGGGACCACAGAGGGAGCCATACAATGAATGGACACTAG
>EF637053/B/BR/2003/BREPM1028
ATGGAAAACAGATGGCAGGTGATGATTGTGTGGCAAGTAGACAGGATGAGGATTAGA---ACATGGAACAGTCTAGTAAA
ATACCATATGTATGCTTCAGGGAGAGCTAGGGGATGGT---TTTATAGACATCACTATGAAAGTAATCACCC---GAAAA
TAAGTTCAGAAGTACACATCCCACTAGG------------GG---------A---TG---CGAC---ACTGGTAGTAACA
ACATA---TTGGGGT---CTACATACAGGAGAAAGAGATTGGCATTTGGGT---CAGGGAGTCTCCATAGAATGGAGGAA
GAAGAGATATAGCACTCAAGTAGACCCTGACCTAGCAGACCAACTAATTCATCTG---TATTATTTT---GATTGTTTTT
CAGAATC---TGCTATAAGAAATGCCATATTAGGATGTGT---AGT---TAGACC---TAGGTGTGATTATCAAGCA---
GGACATA---ACAAGGTAGGATCTTT---ACAGTACTTGGCACTAACAGCATT---AGTAA---AA---C---C---A--
-AA---------AAGGA---TAAAGCCGCCTTTGCCTAGTGTTAAGAAACTGACAGAGGACAGATGGAACAAGCCCCAGA
AGACCAAGGGCCCCAGAGGGAGCCATACAATGAATGGACACTAG
>EF637054/B/BR/2003/BREPM1027
ATGGAAAACAGATGGCAGGTGATGATTGTGTGGCAAGTAGACAGGATGAGGATTAGA---ACATGGAAAAGTCTAGTAAA
GTACCATATGTATGTTTCAAAGAAAGCTAAAGGATGGT---TTTATAGACATCACTATGAAAGTACTCATCC---AAGGG
TAAGTTCAGAAGTACACATCCCACTAGG------------GG---------C---TG---CTAA---ATTAGTAGTAATA
ACATA---TTGGGGT---CTGCATACAGGAGAAAGAGACTGGCATTTGGGT---CAGGGAGTCTCCATAGAATGGAGGAA
AAGGAGATATAGCACACAAGTAACCCCTGACCTAGCAGACCAACTAATTCATCTG---CATTATTTT---GATTGTTTTT
CAGACTC---TGCTATAAGAAATACCCTATTAGGACGAGT---AGT---TAGACC---TAGGTGTGATTATCAAGCA---
GGACATA---ACAAGGTAGGATCTCT---ACAGTACTTGGCACTAGCAGCATT---AATAA---AG---C---C---A--
-AA---------AAAGAAGCAAAAGCCACCATTACCTAGTGTTCAGAAACTGACAGAGGATAGATGGAACAAGCCCCAGA
AGACCAAGGGCCACAGAGGGAGCCATACAATGAATGGACACTAG
>EF637056/B/BR/2003/BREPM1024
ATGGAAAACAGATGGCAGGTGATGATTGTGTGGCAAGTAGACAGGATGAGGATTAGA---ACATGGAACAGTTTAGTAAA
ACACCATAAGTATATTTCAGGAAAAACTAAAAAATGGG---TTTATAGACATCACTATGAAAGCATTAATCC---AAGAA
TAAGTTCAGAAGTACTCATTCCACTAGG------------GG---------A---AG---ATAA---ATTAGCAATAACA
ACATA---TTGGGGT---CTGCATACAGGAGAAAGAGATTGGCATTTGGGT---CAGGGAGTCTCCATAGAATGGAGGAA
AGGGAAATATAGCACACAAGTAGACCCTGACCTAGCAGACCAACTAATTCATCTG---TATTATTTT---GATTGTTTTT
CAGAATC---TGCTATAAGAAATGCACTATTAGGACATAT---AGC---TAGACC---TAGGTGTGAGTATCAAGCA---
GGACATA---ACAAGGTAGGATCTCT---ACAGTACTTGGCACTAGCAGCATT---AGTAA---GA---C---C---A--
-AA---------AAGGA---CAAAGCCACCTTTGCCTAGTGTCAGAAAACTGACAGAGGATAGATGGAACAAGCCCCAGA
AGACCAAGGGCCACAGAGGGAACCATACAATGAATGGACACTAG
>EF637057/B/BR/2003/BREPM1023
ATGGAAAACAGATGGCAGGTGATGATTGTGTGGCAAGTAGACAGGATGAAGATTAGA---ACATGGAACAGTTTAGTAAA
ACACCATATGTATATTTCAAAGAAAGCTAAGGGATGGT---TTTATAAACATCACTATGAAAGTGTTCATCC---AAAAA
TAAGTTCAGAAGTACACATCCCATTAGG------------GG---------A---TG---GTAA---ATTGGTAGTGACA
ACATA---TTGGGGT---CTGCATACAGGAGAAAGAGCCTGGCATTTGGGT---CATGGAGTCTCCATAGAATGGAGGAA
AAGGGAATATAGCACACAAGTAGACCCTGACCTAGCAGACCAACTAATTCATCTG---TATTATTTT---GATTGTTTTT
CAGAATC---TGCTATAAGAAATGCCATATTAGGACATAG---AGT---TAGCCC---TAGGTGTGAATACCAAGCA---
GGACATA---GAAAGGTAGGATCTCT---ACAGTACTTGGCACTAGCAGCATT---ACTAA---CA---C---C---A--
-AA---------AAAGA---GCAAGCCACCTTTGCCTAGTGTTGTGAAGCTGACAGAGGATAGATGGAACAAGCCCCGGA
GGACCAAGGGCCACAGAGGGAGCCATACAATGAATGGGCACTAG
>EF694037/B/IN/-/11807
ATGGAAAACAGATGGCAGGTGATGATTGTGTGGCAAGTAGACAGGATGAGGATTAGA---ACATGGAAAAGTTTAGTAAA
ACACCATATGTATATTTCAGGGAAAGCTAAGAAATGGA---CTTATAAACATCACTATGAAAGCCCTCATCC---AAGAA
TAGGTTCAGAAGTACACATCCCACTAGA------------GG---------A---AG---CTAA---ACTGGTAATAACA
ACATA---TTGGGGT---CTGCATACAGGGGAAAGAGACTGGCATTTGGGT---CAGGGAGTCTCCATAGAATGGAGGGA
AAAGAGATATAGCACACAAGTAGACCCTGGTCTAGCAGACCAACTAATTCATCAA---TATTACTTT---GATTGTTTTT
CAGAATC---TGCTGTAAGACAGGCCATACTAGGATATAT---AGT---TAGCCC---TAGATGTGAATATCAAGCA---
GGACATA---ACAAGGTAGGATCTCT---ACAATACTTGGCACTAGCCGCACT---AAAAA---CA---C---C---A--
-AA---------GAAGA---TAAAGCCACCTTTGCCTAGTGTTAAAAAGCTGACAGAGGATAGATGGAACGAGCCCCAGA
AGATCAAGGGCCACAGAGGGAACCATACAATGAATGGACACTAG
>EU541617/B/-/-/pIIIB
ATGGAAAACAGATGGCAGGTGATGATTGTGTGGCAAGTAGACAGGATGAGGATTAAC---ACATGGAAAAGATTAGTAAA
ACACCATATGTATATTTCAAGGAAAGCTAAGGACTGGT---TTTATAGACATCACTATGAAAGTACTAATCC---AAAAA
TAAGTTCAGAAGTACACATCCCACTAGG------------GG---------A---TG---CTAA---ATTAGTAATAACA
ACATA---TTGGGGT---CTGCATACAGGAGAAAGAGACTGGCATTTGGGT---CAGGGAGTCTCCATAGAATGGAGGAA
AAAGAGATATAGCACACAAGTAGACCCTGACCTAGCAGACCAACTAATTCATCTG---CACTATTTT---GATTGTTTTT
CAGAATC---TGCTATAAGAAATACCATATTAGGACGTAT---AGT---TAGTCC---TAGGTGTGAATATCAAGCA---
GGACATA---ACAAGGTAGGATCTCT---ACAGTACTTGGCACTAGCAGCATT---AATAA---AA---C---C---A--
-AA---------ACAGA---TAAAGCCACCTTTGCCTAGTGTTAGGAAACTGACAGAGGACAGATGGAACAAGCCCCAGA
AGACCAAGGGCCACAGAGGGAGCCATACAATGAATGGACACTAG
>EU616639/B/US/-/AC160_T1_Day_22_Dom
ATGGAAAACAGATGGCAGGTGATGATTGTGTGGCAAGTAGACAGGATGAGGATTAGA---ACATGGAAAAGTTTAGTAAA
ATACCATATATATGTTTCAAAGAAAGCTAAGGGATGGT---TTTATAGACATCACTATGAAAGCACTCATCC---AAGAA
TAAGTTCAGAAGTACACATCCCACTAGG------------GG---------A---TG---CTGA---ACTGGTAATATCA
ACATA---TTGGGGT---CTGCTTACAGGAGAAAGAGACTGGCATTTGGGT---CAGGGAGTTTCCATAGAGTGGAGGAA
AAGGAGATATAGGACACAAGTAGACCCTGACCTAGCAGACCAACTAATTCATCTG---TATTACTTT---GATTGTTTTT
CAGAATC---TGCTATAAGAAATGCCATAGTAGGACATAG---AGT---TAGTCC---TAGTTGTGAATATCAAGCA---
GGACATA---ACAAGGTAGGATCTTT---ACAGTACTTGGCACTAGCAGCATT---GATAA---CA---C---C---A--
-AA---------AAGGA---GAAAGCCACCTTTGCCTAGTGTTAAGAAACTGACAGAGGATAGATGGAACAATTCCCAGA
AGACCAAGGGCCACAAAGAGAACCATACAATGAATGGGCACTAG
>EU616640/B/US/-/AC160_T2_Day_83_Dom
ATGGAAAACAGATGGCAGGTGATGATTGTGTGGCAAGTAGACAGGATGAGGATTAGA---ACATGGAAAAGTTTAGTAAA
ATACCATATATATGTTTCAAAGAAAGCTAAGGGATGGT---TTTATAGACATCACTATGAAAGCACTCATCC---AAGAA
TAAGTTCAGAAGTACACATCCCACTAGG------------GG---------A---TG---CTGA---ACTGGTAATATCA
ACATA---TTGGGGT---CTGCTTACAGGAGAAAGAGACTGGCATTTGGGT---CAGGGAGTTTCCATAGAGTGGAGGAA
AAGGAGATATAGGACACAAGTAGACCCTGACCTAGCAGACCAACTAATTCATCTG---TATTACTTT---GATTGTTTTT
CAGAATC---TGCTATAAGAAATGCCATAGTAGGACATAG---AGT---TAGTCC---TAGTTGTGAATATCAAGCA---
GGACATA---ACAAGGTAGGATCTTT---ACAGTACTTGGCACTAGCAGCATT---GATAA---CA---C---C---A--
-AA---------AAGGA---GAAAGCCACCTTTGCCTAGTGTTAAGAAACTGACAGAGGATAGATGGAACAATTCCCAGA
AGACCAAGGGCCACAAAGAGAACCATACAATGAATGGGCACTAG
>EU616641/B/US/-/AC160_T3_Day_419_Dom
ATGGAAAACAGATGGCAGGTGATGATTGTGTGGCAAGTAGACAGGATGAGGATTAGA---ACATGGAAAAGTTTAGTAAA
ATACCATATATATGTTTCAAAGAAAGCTAAGGGATGGT---CTTATAGACATCACTATGAAAGCACTCATCC---AAGAA
TAAGTTCAGAAGTACACATCCCACTAGG------------GG---------A---TG---CTGA---ACTGGTAATATCA
ACATA---TTGGGGT---CTGCTTACAGGAGAAAGAGACTGGCATTTGGGT---CAGGGAGTTTCCATAGAGTGGAGGAA
AAGGAGATATAAGACACAAGTAGACCCTGACCTAGCAGACCAACTAATTCATCTG---TATTACTTT---GATTGTTTTT
CAGAATC---TGCTATAAGAAATGCCATAGTAGGACATAG---AGT---TAGTCC---TAGTTGTGAATATCAAGCA---
GGACATA---GCAAGGTAGGATCTTT---ACAGTACTTGGCACTAGCAGCATT---GATAA---CA---C---C---A--
-AA---------AAGGA---AAAAGCCACCTTTGCCTAGTGTTAAGAAACTGACAGAGGATAGATGGAACAATTCCCAGA
AGACCAAGGGCCACAAAGAGAACCATACAATGAATGGGCACTAG
>EU616642/B/US/-/AC160_T4_Day_503_Dom
ATGGAAAACAGATGGCAGGTGATGATTGTGTGGCAAGTAGACAGGATGAGGATTAGA---ACATGGAAAAGCTTAGTAAA
ACACCATATACATGTTTCAAGGAAAACTAAGGGATGGT---TTTATAGACATCACTATGAAAGTCCTCATCC---AAGAA
TAAGCTCAGAAGTACACATCCCACTAGG------------GG---------A---AG---CAAG---ATTGGTAATAACA
ACATA---TTGGGGT---CTAAATACAGGAGAAAGAGACTGGCATTTGGGT---CAGGGAGTCTCCATAGAATGGAGGAA
AAAGAGATATAACACACAAGTAGACCCTAACCTAGCAGACCAACTAATTCATCTG---TATTACTTT---GATTGTTTTT
CAGAATC---TGCTATAAGAAAAGCCATATTAGGAAATAT---AGT---TTATCC---TAGGTGTGAATACCCAGCA---
GGACATA---ACAAGGTAGGGTCTTT---ACAATACTTGGCATTAACAGCATT---AATAA---CA---C---C---A--
-AA---------AAGAG---CAAGGCCACCTTTGCCTAGTGTTAGGAAACTGACAGAGGATAGATGGAACAAGCCCCAGA
AGACCAAGGGCCACAAAGGGAACCATACAATGAATGGACACTAG
>EU616643/B/US/-/AC160_T5_Day_545_Dom
ATGGAAAACAGATGGCAGGTGATGATTGTGTGGCAAGTAGACAGGATGAGGATTAGA---ACATGGAAAAGCTTAGTAAA
ACACCATATACATGTTTCAAGGAAAACTAAGGGATGGT---TTTATAGACATCACTATGAAAGTCCTCATCC---AAGAA
TAAGCTCAGAAGTACACATCCCACTAGG------------GG---------A---AG---CAAG---ATTGGTAATAACA
ACATA---TTGGGGT---CTAAATACAGGAGAAAGAGACTGGCATTTGGGT---CAGGGAGTCTCCATAGAATGGAGGAA
AAAGAGATATAACACACAAGTAGACCCTAACCTAGCAGACCAACTAATTCATCTG---TATTACTTT---GATTGTTTTT
CAGAATC---TGCTATAAGAAAAGCCATATTAGGAAATAT---AGT---TTATCC---TAGGTGTGAATACCCAGCA---
GGACATA---ACAAGGTAGGGTCTTT---ACAATACTTGGCATTAACAGCATT---AATAA---CA---C---C---A--
-AA---------AAGAG---CAAGGCCACCTTTGCCTAGTGTTAGGAAACTGACAGAGGATAGATGGAACAAGCCCCAGA
AGACCAAGGGCCACAAAGGGAACCATACAATGAATGGACACTAG
>EU616644/B/US/-/AC160_T6_Day_664_Dom
ATGGAAAACAGATGGCAGGTGATGATTGTGTGGCAAGTAGACAGGATGAGGATTAGA---ACATGGAAAAGCTTAGTAAA
ACACCATATACATGTTTCAAAGAAAACTAAGGGATGGT---TTTATAGACATCACTATGAAAGTCCTCATCC---AAGAA
TAAGCTCAGAAGTACACATCCCACTAGG------------GG---------A---AG---CAAG---ATTGGTAATAACA
ACATA---TTGGGGT---CTAAATACAGGAGAAAGAGACTGGCATTTGGGT---CAGGGAGTCTCCATAGAATGGAGGAA
AAAGAGATATAACACACAAGTAGACCCTAACCTAGCAGACCAACTAATTCATCTG---TATTACTTT---GATTGTTTTT
CAGAATC---TGCTATAAGAAAAGCCATATTAGGAAATAT---AGT---TTATCC---TAGGTGTGAATACCCAGCA---
GGACATA---ACAAGGTAGGGTCTTT---ACAATACTTGGCATTAACAGCATT---AATAA---CA---C---C---A--
-AA---------AAGAG---CAAGGCCACCTTTGCCTAGTGTTAGGAAACTGACAGAGGATAGATGGAACAAGCCCCAGA
AGACCAAGGGCCACAAAGGGAACCATACAATGAATGGACACTAG
>EU616645/B/US/-/AC160_T7_Day_762_Dom
ATGGAAAACAGATGGCAGGTGATGATTGTGTGGCAAGTAGACAGGATGAGGATTAGA---ACATGGAAAAGCTTAGTAAA
ACACCATATACATGTTTCAAAGAAAACTAAGGGATGGC---TTTATAGACATCACTATGAAAGTCCTCATCC---AAGAA
TAAGCTCAGAAGTACACATCCCACTAGG------------GG---------A---AG---CAAA---ATTGGTAATAACA
ACATA---TTGGGGT---CTAAATACAGGAGAAAGAGACTGGCATTTGGGT---CAGGGAGTCTCCATAGAATGGAGGAA
AAAGAGATATAACACACAAGTAGACCCTAACCTAGCAGACCAACTAATTCATCTG---TATTACTTT---GATTGTTTTT
CAGAATC---TGCTATAAGAAAAGCCATATTAGGAAATAT---AGT---TTATCC---TAGGTGTGAATACCCAGCA---
GGACATA---ACAAGGTAGGGTCTTT---ACAATACTTGGCATTAACAGCATT---AATAA---CA---C---C---A--
-AA---------AAGAG---CAAGGCCACCTTTACCTAGTGTTAGGAAACTGACAGAGGATAGATGGAACAAGCCCCAGA
AGACCAAGGGCCACAAAGGGAACCATACAATGAATGGACACTAG
>EU616649/B/US/-/AC160_T9_Day_1034_Dom
ATGGAAAACAGATGGCAGGTGATGATTGTGTGGCAAGTAGACAGGATGAGGATTAGA---ACATGGAAAAGCTTAGTAAA
ACACCATATACATGTTTCAAAGAAAACTAAGGGATGGT---TTTATAGACATCACTATGAAAGTCCTCATCC---AAGAA
TAAGTTCAGAAGTACACATCCCACTAGG------------GG---------A---AG---CAAG---ATTGGTAATAACA
ACATA---TTGGGGT---CTAAATACAGGAGAAAGAGACTGGCATTTGGGT---CAGGGAGTCTCCATAGAATGGAGGAA
AAAGAGATATAACACACAAGTAGACCCTAACCTAGCAGACCAACTAATTCATCTA---TATTACTTT---GATTGTTTTT
CAGAATC---TGCTATAAGAAAAGCCATATTAGGAAATAT---AGT---TTATCC---TAGGTGTGAATACCCAGCA---
GGACATA---ACAAGGTAGGGTCTTT---ACAATACTTGGCATTAACAGCATT---AATAA---CA---C---C---A--
-AA---------AAGAG---CAAGGCCACCTTTGCCTAGTGTTAGGAAACTGACAGAGGATAGATGGAACAAGCCCCAGA
AGACCAAGGGCCACAAAGGGAACCATACAATGAATGGACACTAG
>EU786672/B/ES/2005/X1890
ATGGAAAACAGATGGCAGGTGATGATTGTGTGGCAAGTAGACAGAATGAGGATTAGA---ACATGGAAAAGTTTAGTAAA
ACACCACATGTATGTTTCAAGGAAAGCTAAGGGATGGT---TTTATAGACATCACTATGAAAGCACTCATCC---AAGAA
TAAGTTCAGAAGTACACATCCCACTAGG------------GG---------A---TG---CTAA---ATTGGTAGTAACA
ACATA---TTGGGGT---CTGCATACAGGAGAAAGAGACTGGCATTTGGGA---CAGGGAGTCTCCATAGAATGGAGAAA
AAAGAGATATAGCACACAAGTGGACCCTAACCTAGCAGACCGATTAATTCATCTG---TTTTACTTT---GATTGTTTTT
CAGAATC---TGCTATAAGAAATGCCATATTAGGACGTAT---AGT---TAGTCC---TAGTTGTGAATATCAAGCA---
GGACATA---RCAAGGTAGGGTCTCT---ACAGTACTTGGCACTAGCAGCATT---AATAA---CA---C---C---A--
-AA---------AAAGA---TAAAGCCACCTTTGCCTAGTGTTGCAAAATTGACAGAGGATAGATGGAACAAGCCCCAGA
AGACCAAGGGCCACAGAGGGAGCCATACAATGAATGGGCACTAG
>EU786674/B/ES/2006/X1958
ATGGAAAACAGATGGCAGGTGATGATTGTGTGGCAGGTAGACAGGATGAGGATTAGA---GCATGGAAAAGTTTAGTAAA
ACACCATATGTATATTTCAAAGAAAGCTAAGGGATGGT---TTTATAAACATCACTATGAAAGCAATAATCC---AAGAA
TAAGTTCAGAAGTACACATCCCATTAGG------------GG---------A---GG---CTAG---ATTGGTAATAACA
ACATA---TTGGGGT---CTGCMTACAGGGGAGARAGAATGGMACTTGGGT---CARGGAGTCTCCATARAATGGAKAGA
AAGGAGATATAACACACARGTASATCCTAATCTAGCMSACCAACTAATTCACCTG---CATTACTTT---AATTGTTTTT
CAGACTC---TGSTATAARAAATGCCCTATTAGGACATAGC--AGTG--TAGTCCT--TAGGTGTGAATATCAAGCA---
GGACATA---ACCAGGTAGGAACCCT---ACAGTACTTGGCACTAGTAGCTTT---AATAA---AA---C---C---A--
-AA---------AAAGA---CAAAGCCACCTTTGCCTAGTGTTTCAAAACTGACAGAGGATCGATGGAACAACCCCCAGA
AGACCAAGGGCCACAGAGGGAGCCATACAATGAGTGGACACTAG
>EU786675/B/ES/2006/X1959
ATGGAAAACAGATGGCAGGTGATGATTGTGTGGCAAGTAGACAGGATGAGGATTAAA---ACATGGAAAAGTTTAGTAAA
ACACCATATGTATATTTCAAAGAAAGCTAAAGGATGGT---TTTATAGACATCACTATGAAACCACTCATCC---AAGAA
TAAGTTCAGAAGTACACATCCCACTAGA------------GG---------A---TG---CTAA---ATTGGTAATAACA
ACATA---TTGGGGT---CTGCATACAGGAGAAAGAGACTGGCATTTGGGC---CAGGGAGTCTCCATAGAATGGAGGAA
AAAGAGATATAGCACACAAATAGATCCTATCCTAGCAGACCAACTAATTCATCTG---CATTATTTT---GATTGTTTTT
CARAATC---TGCTATAARAAATGCCATATTAGGACATAT---AGT---TAGCCC---TAGGTGTGAATATCAAGCA---
GGACATA---ATAAGGTAGGGTCTCT---ACAGTACTTGGCACTAACAGCATT---AATAA---AA---C---C---A--
-AA---------AAGGA---TAAAGCCACCTTTGCCTAGTGTAAAGAAGCTGACAGAGGATAGATGGAACGAGCCCCGGA
AGACCAAGGGCCACAGAGGGAACCATACAATGAATGGACACTAG
>EU786676/B/ES/2006/X1998
ATGGCAAACAGATGGCAGGTGATGATTGTGTGGCAAGTAGACAGGATGAGGATTAGA---ACATGGAACAGTTTAGTAAA
ACACCATATGTACATTTCAAAGAAAGCTAAAAAATGGT---CTTATAGACATCACTATGAAAGCATTAATCC---AAGAA
TAAGTTCAGAAGTACACATCCCACTAGG------------GG---------A---AG---CTAA---ACTGGTAGTAACA
ACATA---TTGGGGG---CTGCATGCAGGAGAACAAGACTGGCATTTGGGT---CAGGGAGTCTCCATAGAGTGGAGGAA
AGAGAGATATAGCACWCCAGAAAMCCCTGAACYAGSAGAMRGACWAATTCRKCTG---AATTRCTTTAG-AATKGTTTTT
CMRAATC---TGCTATAAGAAATGYYGTAYYAKKACRWAA---AGY---TMYYCC---YAGGGGTGAAAATMAAGCGG--
GGACATA---GMRAGGWARGRTCTCTG--ACRRAACTTGGCTYTRWYCSYTGT---RWTCT---TG---CA--C---N--
-NN---------NNNGA---GAAAGCAACCTTTGCCCAGTGTTAAGAAACTGACAGAGGATAGATGGAACAAGCCCCAGG
AAACCAAGGGCCACAGAGAGAGCCATACAATGAATGGACACTAG
>EU786677/B/ES/2006/X2102
ATGGAAAACAGATGGCAGGTGATGATTGTGTGGCAAGTAGACAGAATGAGGATTAGA---ACATGGAAAAGTTTAGTAAA
ACACCATATGTATGTTTCAAAGAAAGCTAGGGGATGGG---TTTATAGACATCACTATCAAAGCATGAATCC---AAGAA
TAAGTTCAGAGGTACACATTCCACTAGG------------GG---------A---AG---CTAG---ACTGGAAATAGTA
ACATA---TTGGGGT---CTGCATACAGGAGAAAGAGACTGGCATTTGGGC---CARGGAGTCTCCATAACATGGAGGAA
AAACAGATATAGTACACAAGTAGACCCTGGCCTAGCAGACCAACTAATTCATATG---CATTATTTT---GATTGTTTTT
CAGAATC---TGCTATAAGACATGCCATACTAGGAAGAAT---AGT---TAGTCC---TAGTTGTGAATATCACGCA---
GGACATA---AAAAGGTAGGATCTCT---ACAATACTTGGCACTATCAGCATT---GATAA---CA---C---C---A--
-AA---------AGAGA---CAAAGCCACCCTTGCCTAGTGTTGCGAAACTGACAGAGGATAGATGGAACAAGCCCCAGA
AGACCAAGGGCCACAGAGAGAGCCAYACAATGAATGGACACTAG
>EU786678/B/ES/2007/X2149
ATGGAAAACAGATGGCAGGTGATGATTGTGTGGCAAGTAGACAGGATGAGGATTAGA---ACATGGAATAGTTTAGTAAA
ACATCATAAGTATATTTCAAAGAAAGCTAAGGGATGGC---TATATAAACATCACTATGAAAACCCTCACCC---AAGAG
TAAGTTCAGAAGTACACATCCCACTAGG------------GG---------A---TG---CTAA---ATTGGTAGTAACA
ACATA---TTGGGGT---CTGCATACAGGAGAAAGAGACTGGCATCTGGGT---CAGGGAGTCTCCATAGAATGGAGGAA
AAGGACATATAGCACACAAGTAGACCCTAACCTAGCAGACCAACTAATTCACCAA---TATTACTTT---GATTGTTTTT
CAGACTC---TGCTATAAGAAATGCCATATTAGGACATAT---AGT---TATCCC---TAGTTGTGAATATCCAGCA---
GGACATA---ACAAGGTAGGGTCTCT---ACAGTACTTGGCACTAGCAGCATT---AACAA---CA---T---C---A--
-AG---------AAAGA---GAAAGCCACCTTTGCCTAGTATTAAGAAACTGACAGAGGATAGATGGAACAAGCCCCAGA
AGACCAAGGGCCACAGAGGGAGCCTTACTATGAATGGACACTAG
>EU786679/B/ES/2007/X2210_3
ATGGAAAACAGATGGCAGGTGATGATTGTGTGGCAAGTAGACAGGATGAGGATTAGA---ACATGGAAGAGTTTAGTGAA
ACACCATATATATGTTTCAAAGAAAGCTAGAGGATGGA---GTTATATACATCACTATGACAGCACTAATCC---AAGAA
TAAGTTCAGAAGTACACATCCCACTAGG------------GG---------A---TG---CTAA---GATAATAGTAACA
ACATA---TTGGGGT---CTACATACAGGAGAAAGAGACTGGCATCTGGGT---CAGGGAGTCTCCATAGAATGGAGGCA
AAAGAGATATAGTACACAAATAGACCCTAACCTAGCAGATCAACTAATTCATCTG---TATTACTTT---GATTGTTTTT
CAGAATC---TGCTATAAGAAATGCCCTATTAAGACGTAT---AGT---TAGACC---TAGTTGTGAGTACCAAGCA---
GGACACA---ACAAGGTAGGATCTCT---ACAGTACTTGGCACTAGCAGCAAT---AGTAC---CA---C---C---A--
-AA---------AAAGA---GAAAGCCACCTTTGCCTAGTGTCACAAAATTGACAGAAGACAGATGGAACAAGCCCCAGA
GGACCAAGGGCCACAAAGGGAACCATACAATGAATGGACACTAG
>EU786680/B/ES/2007/X2231
ATGGAAAACAGATGGCAGGTGATGATTGTGTGGCAAGTAGACAGGATGAGGATTAGA---ACATGGAACAGTCTAGTAAA
ACACCATATGTATATTTCAAAGAAAGCTAGGGGATGGG---TTTATAGACATCACTATGAAAACACTCATCC---AAAAA
TAAGTTCAGAAGTACACATCCCCCTAGG------------GA---------A---AG---ATCA---CTTGGTAGTAACA
ACATA---TTGGGGG---CTGCATACAGGAGAAAGAGACTGGCATTTGGGT---CAGGGGGTCTCCATAGAATGGAGGAA
AGGGAGATATAACACACAAGTAGACCCTGACCTAGCAGACCAATTAATTCATCTG---CATTACTTT---GAATGTTTTT
CARAATC---TGCTATAAGAAATGCCATATTAGGACATAG---AGT---TATCCA---TAGGTGTGAATATCGATCA---
GGACATA---AAAAGGTAGGGTCTCT---ACAGTACTTGGCACTAGCAGCACT---AACAA---AA---C---C---A--
-AA---------ACAGA---TAAAGCCACCCTTGCCTAGTGTTGTGAAGCTAACAGAGGATAGATGGAACAGACCCCAGA
AGACCAAGGACCACAGAGGGAGCCAAACAATGAATGGACATTAG
>EU839596/B/DO/2005/05DO_162387
ATGGAAAACAGATGGCAGGTGATGATTGTGTGGCAAGTAGACAGGATGAGGATTAAC---ACATGGAAAAGTTTAGTAAA
ATACCATATGAATGTTTCAAGAAAAGCTAGGGGATGGT---TTTATAGACATCACTTTGAAAGCAATCATCC---AAGAA
TAAGTTCAGAAGTACACATCCCACTAGG------------GG---------A---AG---CTGA---ATTGGTAATAATA
ACATA---TTGGGGT---CTGCATACAGGAGAAAGAGATTGGCATTTGGGT---CAGGGAGTCTCCATAGAATGGAGGAA
AAGGAGATACAGCACACAGGTAGACCCTGGCCTTGCAGACCAACTAATTCATCTG---TATTATTTT---GACTGTTTTT
CAGAATC---TGCTATAAGACAAGCCATATTAGGACATAG---AGT---TAGTCC---TAGGTGTGAATATCAAGCA---
GGACATA---ACCAGGTAGGATCTCT---ACAGTACTTGGCACTAGCAGCACT---AACAA---CA---C---C---A--
-AA---------AAAGA---GAAAGCCACCTTTGCCTAGTGTTCAGAAGCTAACAGAGGATAGATGGAACAAGCCCCAGA
AGACCAAGGGCCACAAAGGGAGCCATACAATGAATGGACACTAG
>EU839597/B/DO/2005/05DO_160884
ATGGAAAACAGATGGCAGGTGATGATTGTGTGGCAGGTAGACAGGATGAGGATTAGA---ACATGGAAAAGTTTAGTAAA
ACACCATATGTATATTTCAAAGAAAGCTAGGGGATGGA---TTTATAGACATCACTATGACAGCCCTCATCC---AAAAG
TAAGTTCAGAAGTACACATCCCACTAGG------------GG---------A---TG---CTAA---ATTAGTAATAATA
ACATA---TTGGGGT---CTACAGACAGGAGAAAGAGACTGGCATTTGGGT---CAGGGAGTTGCCATAGAATGGAGAAC
AAGGACATATAGAACACAAGTAGACCCTGACCTAGCAGACCATCTAATTCATCTG---TATTATTTT---GACTGTTTTT
CAGACTC---TGCTATAAGAAAAGCCATATTAGGATACAG---AGT---TAGTCC---TAGGTGTGAATATCAAGCA---
GGACATA---GCAAGGTAGGATCTCT---ACAGTACTTGGCACTAGCAGCATT---AGTAA---AC---C---C---A--
-AA---------AAAGA---CAAAGCCACCTTTGCCTAGTGTTAGAAAACTGACAGAGGATAGATGGAACAAGCCCCACA
AGACCAAGGACCACCGAGGGAGCCATACAATGTATGGGCACTAG
>EU839598/B/DO/2005/05DO_163007
ATGGAAAACAGATGGCAGGTGATGATTGTATGGCAAGTAGACAGGATGAGGATTAAA---ACATGGAAAAGTTTAGTAAA
ACATCATATATATGTTTCAAGAAAAGCTAGGGGATGGT---TTTATAGACATCACTATGAAAGCAGGCATCC---AAAAA
TAAGTTCAGAAGTACACATCCCTCTAGG------------GG---------A---TG---CTAA---ATTGGTAATAACA
ACATA---TTGGGGT---CTGCAGACAGGAGAAAGAGACTGGCATTTGGGC---CAAGGAGTCTCCATAGAATGGAGAAA
AGGGAGATATAATACACAAGTAGACCCTGACCTGGCAGACCAACTAATTCACCTG---TATTATTTT---AATTGTTTTT
CAGAATC---TGCTATAAGACAAGCCATATTAGGACATAG---AGT---TAGTCC---TAGGTGTGAATATCAAGCA---
GGACATA---ACAAGGTAGGATCTTT---GCAGTACTTGGCACTAGTAGCATT---AGTAA---CA---C---C---A--
-AA---------AAGGC---CAAAGCCACCTTTGCCTAGTGTTAAAAAACTGACAGAGGATAGATGGAACGAGCCCCAGA
AGACCAAGGGCCACAGAGGGAGCCATACAATGAGTGGACACTAG
>EU839600/B/HT/2005/05HT_129517
ATGGAAAACAGATGGCAGGTGATGATTGTGTGGCAAGTAGACAGGATGAGGATTAGA---ACATGGAAAAGTTTAGTCAA
ACACCATATGTATATCTCAAAGAAAGCTAAGGGATGGT---TTTATAGACATCACTATGAGAGCACTCATCC---AAGAA
TAAGTTCAGAAGTACACATTCCACTAGG------------GG---------A---TG---CCAG---ATTGGTAGTAACA
ACATA---TTGGGGT---CTGCATACAGGAGAAAGAGACTGGCATTTGGGT---CAAGGAGTCTCCATAGAATGGAGGAA
AAGGAGATATAGCACACAAGTAGACCCTGACCTAGCAGATCAACTAATTCATCTG---CATTATTTT---GACTGTTTTT
CAGACTC---TGCTATAAGACAAGCCATATTAGGACATAG---AGT---TAGCCC---TAGGTGTGAATATCAAGCA---
GGACATA---ACAAGGTAGGATCTCT---ACAGTACTTGGCACTGGCAGCATT---AGTAA---CACCGC---C---A--
-AA---------AAAGA---TAAAGCCACCTTTGCCTAGTGTTAAGAAGCTGACAGAGGATAGATGGAACAAGCCCCAGA
AAACCAAGGGCCACAGAGGGAGCCATACAATCAATGGACACTAG
>EU839601/B/HT/2005/05HT_129696
ATGGAAAACAGATGGCAGGTGATGATTGTGTGGCAAGTAGACAGGATGAGGATTAGA---ACATGGAACAGTTTAGTAAA
ACACCATATGTATAATTCAAAGAAAGCTAAGGGATGGT---TTTATAGACATCACTATGAAATCATTCATCC---AAAAA
TAAGTTCAGAAGTACACATCCCACTAGGAGA---------AG---------A---GG---CTAA---ATTGGTAGTAACA
ACATA---TTGGGGT---CTGCATACAGGAGAAAGAGACTGGCATTTGGGT---CAGGGAGTCTCCATAGACTGGAGAAA
AAAGAGATATAGCACACAAGTAGATCCTGACCTAGCAGACCAACTAATTCACCTG---CATTATTTT---GACTGTTTTT
CAGACTC---TGCTATAAGAAAAGCCATATTAGGACATAG---AGT---TAGTCC---TAGGTGTGAATATCAAGCA---
GGACACA---ACAAGGTAGGATCTCT---ACAATACTTGGCACTAGCAGCATT---AATAA---CA---C---C---A--
-AA---------AAAGA---CAAAGCCACCTTTGCCCAGTGTTAAGAAACTGACAGAGGATAGATGGAACAAGCCCCAGA
AGACCAAGGGCCACAGAGGGAACCATACAATGAGTGGACACTAG
>EU839602/B/HT/2005/05HT_129389
ATGGAAAACAGATGGCAGGTGATGATTGTGTGGCAAGTAGACAGGATGAGGATTAGA---GCATGGAAGAGTTTAGTAAA
ACACCATATGTATGTTTCAGGAAAAGCTAAGAGATGGT---TTTATAGACATCACTATGAAAGTACTCATCC---AAGAA
TAAGTTCAGAAGTACACATACCACTAGG------------GG---------A---TG---CTAG---ATTGGTAATAACA
ACATA---TTGGGGT---CTGCATACAGGAGAAAGAGATTGGCATTTGGGT---CAGGGAGTCTCCATAGAATGGAGGAA
AAGGAGATATAGCACACAAGTAGATCCTGGCCTAGCAGACCAACTAATCCATCTG---TATTATTTT---GATTGTTTTT
CAGAATC---TGCCATAAGAAAAGCCATATTAGGATATAG---AGT---TAGTCC---TAGGTGTGAATATCAAGCA---
GGACATA---ACAAGGTAGGATCACT---ACAGTACTTGGCACTAGTAGCATT---AATAA---CA---C---C---A--
-AA---------AAAGA---TAAAGCCACCTTTGCCTAGCGTACAGAAACTGACAGAGGATAGATGGAACAAGCCCCAGA
AGATCAAGGGCCACAGAGAGAGCCCTACAATGAATGGGCACTAG
>EU839603/B/HT/2005/05HT_129473
ATGGAAAACAGATGGCAGGTGATGATTGTGTGGCAAGTAGACAGGATGAGGATTAGA---ACATGGAAAAGTTTGGTAAA
ACACCATATGTATATTTCARGGAAGGCTAGGAAATGGT---TTTATAGACATCACTATGAAAGTACTCATCC---AAAGA
TAAGCTCAGAAGTACACATCCCACTAGC------------AG---------A---TG---GTGA---ATTGGTAGTCACA
ACATA---TTGGGGT---TTGAATACAGGAGAAAGAGACTGGCATTTGGGT---CAGGGAGTCTCCATAGAATGGAGGAA
AAGGAGATATAGCACACAAGTAGACCCTGACCTGGCAGACCAACTAATTCATCTG---TATTATTTT---AATTGTTTTT
CAGAATC---TGCTATAAGAAAAGCCATATTAGGATATAG---AGT---TAGYCC---TAGGTGTGAATATCAAGCA---
GGACATA---ACAAGGTAGGATCTCT---ACAGTACTTGGCACTAGCAGCACT---AGTAA---AG---C---C---A--
-AA---------AAAGA---TAAGGCCACCTTTRCCTAGTATTAAGAAACTGACAGAGGATAGATGGAACAAGCCCCGGA
AGACCAAGGACCACAGAGAGAGCCATACAATGAATGGACATTAG
>EU839604/B/HT/2005/05HT_129805
ATGGAAAACAGATGGCAGGTGATGATTGTGTGGCAAGTGGACAGGATGAGGATTAAA---ACATGGAAAAGTTTAGTAAA
ACACCATATGTATGTCTCAAAGAAAGCTAAAGGATGGT---TTTATAGACATCACTATGAAAGCCCTCATCC---AAAAA
TAAGCTCAGAAGTACACATCCCACTAAG------------GG---------A---GG---ATAA---ATTGGTAATAACA
ACATA---TTGGGGT---CTGCATACAGGAGAAAGAGACTGGCATTTGGGT---CAGGGAGTCTCCATAGAATGGAGAAA
AGGGAGATATAGCACACAAGTAGACCCTGATCTAGCAGACCAACTAATTCATCTG---TATTATTTT---GATTGTTTTT
CAGAATC---TGCTATAAGAAAGGCCATATTAGGACAAAT---AGT---TAGACC---TAGGTGTGAATATCAAGCA---
GGACATA---ACAAGGTAGGATCTTT---ACAGTACTTGGCACTAACAGCATT---AATAA---CA---C---C---A--
-AA---------AAGAA---TCAAGCCACCTCTGCCTAGTGTTAAGAAACTGACAGAGGATAGATGGAACATGCCCCAGA
GGACCAAGGGCCACAGAGGGAGCCATACAATGAATGGACACTAG
>EU839605/B/JM/2005/05JM_KJ108
ATGGAAAACAGATGGCAGGTGATGATTGTGTGGCAAGTAGACAGGATGAGGATTAGA---ACATGGAACAGTTTAGTAAA
ACATCATATGTATGTTTCAAGGAAAGCTAAAGGATGGT---TTTACAGACATCACTATGAAAGCCCTCATCC---AAAAA
TAAGTTCAGAAGTACACATCCCTCTAGG------------GG---------A---TG---CCAG---AATGGTAATAACA
ACATA---TTGGGGT---CTGCATACAGGAGAGAAGGATTGGCATTTGGGT---CAGGGAGTCTCCATAGAATGGAGGAA
AAGGAAATATAGCACACAAGTAGACCCTGACCAGGCAGACCAACTAATTCATCTG---CATTATTTT---GACTGTTTTT
CAGAATC---TGCTATAAGACAAGCCATATTAGGATATAG---AGT---TAGTCC---TAGGTGTGAATATCAAGCA---
GGACATA---ACAAGGTAGGATCTCT---ACAGTACTTGGCACTAGCAGCGTT---AACAA---CA---C---C---A--
-AA---------AAAGA---TAAAGCCACCTTTGCCTAGTGTTCGGAAACTGACAGAGGATAGATGGAACAAGCCCCAGA
AGACCAGGGGCCACAGAGGGAGCCATACAATGAATGGACACTAG
>EU839606/B/TT/2000/00TT_CRC08767
ATGGAAAACAGATGGCAGGTGATGATTGTGTGGCAAGTAGACAGGATGAGGATTAGA---ACATGGAAAAGTCTAGTAAA
ACATCATATGTATAGTTCAAAGAAAGCTAAGGGATGGT---TCTATAGACATCACTACGAAAGCACTCATCC---AAGAA
TAAGTTCAGAAGTACACATCCCACTAGGAAATGG------GG---------A---TG---AAAA---ATTGGTAATAACA
ACATA---TTGGGGT---CTGCATACAGGAGAAAGAGACTGGCATTTGGGT---CAGGGAGTCTCTGTAGAATGGAGGAA
AAAGAGATATAGCACACAAGTAGACCCTGACCTAGCAGACCAACTAATTCATCTG---TATTATTTT---GACTGTTTTT
CAGAATC---TGCTATAAGAAAAGCCATATTAGGAGAACT---AGT---TAGGCC---TAGGTGTGAGTATCAAGCA---
GGACATA---ACAAGGTAGGATCACT---ACAGTACTTGGCATTATCAGCATT---AATAA---CA---C---C---A--
-AA---------AAAGA---GAAGGCCACCTTTGCCTAGTGTGAAGAAATTGACAGAGGATAGATGGAACAAGCCCCAGA
AGACCAAGGGCCACAGAGAGAGCCATACAATGAATGGACACTAG
>EU839607/B/TT/2000/00TT_CRC50018
ATGGAAAACAGATGGCAGGTGATGATTGTGTGGCAAGTAGACAGGATGAGGATTAGA---GCATGGAAAAGTTTAGTAAA
ACACCATATATATATTTCAAAGAAAGCTAAGGGATGGT---TCTATAGACATCACTATGAAAGCACTCATCC---AAGAA
TAAGCTCAGAAGTACATATCCCAATAGG------------GG---------A---GG---CTAA---ATTGGTAGTAACA
ACATA---TTGGGGT---CTGCAGACAGGAGAAAGAGACTGGCATTTGGGT---CAGGGAGTCTCCATAGAATGGAGGAA
AGGGAGATATGGTACACAAGTAGACCCTGACCTAGCAGACCAACTAATTCATCTG---TATTATTTT---AATTGTTTTT
CAGAATC---TGCCATAAGAAAAGCCATATTAGGACATAT---AGT---TTATCC---TAGGTGTGATTATCAAGCA---
GGCCATA---ACAAGGTAGGATCTCT---ACAGTACCTGGCACTAACAGCATT---AATAG---CA---C---C---A--
-AA---------AAAGA---TAAAGCCACCTTTGCCTAGTGTCAGGAAACTGACAGAGGATAGATGGAACAAGCCCCAGA
AGACCAAGGGCCACAGAGGGAGCCATACAATGAATGGACATTAG
>EU839608/B/TT/2001/01TT_CRC50069
ATGGAAAACAGATGGCAGGTGATGATTGTGTGGCAAGTAGACAGGATGAGGATTAGA---GCATGGAAAAGTTTAGTGAA
ACACCATATGCATATTTCAAAGAGAGCCAGGGGATGGT---TTTATAGACATCACTATGAAAGCACTCATCC---AAGAA
TAAGTTCAGAAGTACACATCCCACTAGG------------GG---------A---TG---CTAA---ATTGGTAATAACA
ACATA---TTGGGGT---CTGCATACAGGAGAAAGAGACTGGCATTTGGGT---CAGGGAGTCTCTGTAGAATGGAGGAA
AGGGAGATATAGCACACAAGTAGACCCTGACCAGGCAGACCGACTAATTCATCTG---TATTATTTT---GACTGTTTTT
CAGAATC---TGCTATAAGACAAGCCATATTGGGACATAG---AGT---TAGTCC---TAGGTGTAACTATCCAGCA---
GGGCATA---GCAAGGTAGGATCTCT---ACAGTACTTGGCACTAACAGCATT---AGTAA---AA---C---C---A--
-AG---------ACAGA---TAAAGCCACCTTTGCCTAGTGTTAAGAAACTGACAGAGGATAGATGGAACAAGCCCCAGA
AGACCAAGGGCCACAGAGAGAGCCATACAATGAATGGACACTAG
>EU839609/B/TT/2000/00TT_CRC50060
ATGGAAAACAGATGGCAGGTGATGATTGTGTGGCAAGTAGACAGGATGAGGATTAGA---ACATGGAAAAGCTTAGTAAA
ATACCATATGTATATGTCAAGGAAAGCTCAAGGATGGT---CTTATAGGCATCACTATGAAAGCCATCATCC---AAGAA
TAAGTTCAGAAGTACACATCCCACTAGG------------GG---------A---TG---CTAA---ATTGGTAATAACA
ACATA---TTGGGGT---CTGCATACAGGAGAAAGAGACTGGCATTTGGGT---CAGGGAGTCTCTATAGAATGGAGGAA
AAGAAGATATAGCACACAAGTAGACCCTGGCCTAGCAGACCAACTAATTCACCAA---TATTATTTT---GACTGTTTTT
CAGACTC---TGCCATAAGAAAAGCCATAGTAGGACATAG---AGT---TAGTCC---TAGGTGTGAATATCAAGCA---
GGACATA---ATAAGGTAGGATCTCT---ACAGTACTTAGCACTAACAGCATT---AATAA---CA---C---C---A--
-AA---------GAAGA---TAAAGCCACCTTTGCCTAGTGTTAGGAAACTGACAGAGGATAGATGGAACGAGCCCCAGA
AGACCAAGGGCCACAGAGGGTGCCATACAATGACTGGGCACTAG
>EU839610/B/TT/2001/01TT_CRC50077
ATGGAAAACAGATGGCAGGTGATGATTGTATGGCAAGTAGACAGGATGAGGATTAGA---ACATGGAAAAGCTTAGTAAA
ATACCATATGTATATGTCAAGGAAAGCTCAAGGATGGG---TTTATAGGCATCACTATGAAAGCCATCATCC---AAGAA
TAAGTTCAGAAGTACACATCCCACTAGG------------GG---------A---TG---CTAA---ATTGGTAATAACA
ACATA---TTGGGGT---CTGCATACAGGAGAAAGAGACTGGCATTTGGGT---CAGGGAGTCTCTATAGAATGGAGGAG
AAGAAGATATAGCACACAAGTAGACCCTGGCCTAGCAGACCAACTAATTCACCAA---TATTATTTT---GACTGTTTTT
CAGACTC---TGCCATAAGAAAAGCCATAGTAGGACATAG---AGT---TAGTCC---TAGGTGTGAATATCAAGCA---
GGACATA---ATAAGGTAGGATCTCT---ACAGTACTTAGCACTAACAGCATT---AATAA---CA---C---C---A--
-AA---------GAAGA---TAAAGCCACCTTTGCCTAGTGTTAGGAAACTGACAGAGGATAGATGGAACGAGCCCCAGA
AGACCAAGGGCCACAGAGGGAGC------ATGACTGGGCACTAG
>FB341548/B/FR/1983/HXB2_patent
ATGGAAAACAGATGGCAGGTGATGATTGTGTGGCAAGTAGACAGGATGAGGATTAGA---ACATGGAAAAGTTTAGTAAA
ACACCATATGTATGTTTCAGGGAAAGCTAGGGGATGGT---TTTATAGACATCACTATGAAAGCCCTCATCC---AAGAA
TAAGTTCAGAAGTACACATCCCACTAGG------------GG---------A---TG---CTAG---ATTGGTAATAACA
ACATA---TTGGGGT---CTGCATACAGGAGAAAGAGACTGGCATTTGGGT---CAGGGAGTCTCCATAGAATGGAGGAA
AAAGAGATATAGCACACAAGTAGACCCTGAACTAGCAGACCAACTAATTCATCTG---TATTACTTT---GACTGTTTTT
CAGACTC---TGCTATAAGAAAGGCCTTATTAGGACACAT---AGT---TAGCCC---TAGGTGTGAATATCAAGCA---
GGACATA---ACAAGGTAGGATCTCT---ACAATACTTGGCACTAGCAGCATT---AATAA---CA---C---C---A--
-AA---------AAAGA---TAAAGCCACCTTTGCCTAGTGTTACGAAACTGACAGAGGATAGATGGAACAAGCCCCAGA
AGACCAAGGGCCACAGAGGGAGCCACACAATGAATGGACACTAG
>FB707281/B/FR/1983/HXB2-patent
ATGGAAAACAGATGGCAGGTGATGATTGTGTGGCAAGTAGACAGGATGAGGATTAGA---ACATGGAAAAGTTTAGTAAA
ACACCATATGTATGTTTCAGGGAAAGCTAGGGGATGGT---TTTATAGACATCACTATGAAAGCCCTCATCC---AAGAA
TAAGTTCAGAAGTACACATCCCACTAGG------------GG---------A---TG---CTAG---ATTGGTAATAACA
ACATA---TTGGGGT---CTGCATACAGGAGAAAGAGACTGGCATTTGGGT---CAGGGAGTCTCCATAGAATGGAGGAA
AAAGAGATATAGCACACAAGTAGACCCTGAACTAGCAGACCAACTAATTCATCTG---TATTACTTT---GACTGTTTTT
CAGACTC---TGCTATAAGAAAGGCCTTATTAGGACACAT---AGT---TAGCCC---TAGGTGTGAATATCAAGCA---
GGACATA---ACAAGGTAGGATCTCT---ACAATACTTGGCACTAGCAGCATT---AATAA---CA---C---C---A--
-AA---------AAAGA---TAAAGCCACCTTTGCCTAGTGTTACGAAACTGACAGAGGATAGATGGAACAAGCCCCAGA
AGACCAAGGGCCACAGAGGGAGCCACACAATGAATGGACACTAG
>FJ195086/B/BR/2004/BREPM1070
ATGGAAAACAGATGGCAGGTGATGATTGTGTGGCAAGTAGACAGGATGAGGATTAAA---ACATGGAAAAGTTTAGTAAA
ACACCATATACATATTTCAAAGAAAGCTAAGGAATGGG---TTTATAGACATCACTATGAAAGCACTAATCC---AAAAA
TAAGTTCAGAAGTACACATCCCACTAGG------------GG---------A---CG---CCAG---ATTAGTAATAAAA
ACATA---TTGGGGT---CTGCATACAGGAGAAAGAGAATGGCATTTGGGT---CAGGGAGTCTCCATAGAATGGAGGAA
AAGGAGATATAACACACAAGTAGACCCTGACCTAGCAGACCAACTAATTCATCTG---TATTATTTT---GATTGTTTTT
CAGAATC---TGCTATAAGAAAGGCCATATTAGGATGTAT---AGT---TAGACC---TAGGTGTGAATATCACGCA---
GGACATA---ACAAGGTAGGATCTCT---ACAGTACTTGGCACTGACAGCATT---AATAA---CA---C---C---A--
-AA---------AAGGA---GAAAGCCACCTTTACCGAGTGTCAGGAAACTGACAGAGGATAGATGGAACAAACCCCAGA
AGACCAAGGGCCACAGAGAGAGCCATACAATGAATGGGCATTAG
>FJ195088/B/BR/2005/BREPM1084
ATGGAAAACAGATGGCAGGTGATGATTGTGTGGCAAGTAGACAGGATGAGGATTAGA---ACATGGAAAAGTTTAGTAAA
ACACCATAAGTATGTGTCAGGGAAAGCTAGGGAATGGT---TTTATAGACATCACTATGAAAGCACTCATCC---AAGAA
TAAGTTCAGAAGTACACATCCCACTAGG------------GG---------A---GG---CTAG---ATTAGTAGTAATA
ACATA---TTGGGGT---CTGCACACAGGAGAAAGAGATTGGCATTTGGGT---CAGGGAGTCTCCATAGAGTGGAGGAA
AAAGAGATATAGCACACAAGTAGACCCTGACCTAGCAGACCGACTGATTCATCTG---TATTATTTT---GATTGTTTTT
CAGAATC---TGCTATAAGAAATGCCCTATTAGGACGTAT---AGT---TAGCCC---TAAGTGTAATTATCAAGCA---
GGACATA---ACAAGGTAGGATCTCT---ACAGTACCTGGCACTAACAGCATT---AATAA---CA---C---C---A--
-AA---------AAAGA---TAAAGCCACCTTTGCCTAGTGTTAAGAAACTGACAGAGGACAGATGGAACAAGCCCCAGA
AGACCAAGGGCCACAGAGGGAGCCATACAATGAATGGGCACTAG
>FJ195089/B/BR/2005/BREPM1093
ATGGAAAACAGATGGCAGGTGATGATTGTGTGGCAAGTAGACAGGATGAGGATTAAA---ACATGGAAAAGCTTAGTAAA
ACACCATATGTATATTTCAAGAAAAGCTCAAGGATGGG---TTTATAAACATCACTATCAAAGTTCCCATCC---AAGAA
TCAGTTCAGAAGTACATATCCCATTAGG------------GG---------A---TG---CTAA---ATTAGTAGTAACA
ACATA---CTGGGGT---CTGCATACAGGAGAAAGAGACTGGCATTTGGGT---CAGGGAGTCTCCATAGAATGGAGGAA
AAGGAGATATAATACACAAGTAGACCCTGACATAGCAGACCAACTAATTCATCTG---TATTATTTT---GATTGTTTTT
CAGAATC---TGCTATAAGAAATGCCATATTAGGACGTAT---AGT---TAGCCC---TAGGTGTGATTATCAAGCA---
GGACATA---ACAAGGTAGGATCTCT---ACAGTACTTGGCACTAACAGCATT---AATAA---AA---C---C---A--
-AA---------AAAGA---GAACGCCACCTTTGCCTAGTGTCAGAAAATTGACAGAGGATAGATGGAACAAGCCCCAGA
AGACCAAGGGCCACAGAGGGAGCCACACAATGAATGGACATTAG
>FJ195090/B/BR/2004/BREPM1066
ATGGAAAACAGATGGCAGGTGATGATTGTGTGGCAAGTAGACAGGATGAGGATTAAC---ACATGGAAAAGTTTAGTAAA
ACACCATATGCATATTTCAAGAAAGGCTAAAGGATGGT---TTTATAGACATCACTATGAAAGCACTCATCC---AAGAA
TAAGTTCAGAAGTACACATCCCACTAGG------------GG---------A---TG---CTGA---ATTAGTAGTAACA
AATTA---TTGGGGT---CTGCATACAGGAGAAAGAGACTGGCATTTGGGT---CAAGGAGTCTCCATAGAATGGAGGAA
AAAGAGATTTAGCACACAAGTAGACCCTAGCCTAGCAGACCAACTAATTCATCAA---TATTATTTT---GATTGTTTTT
CAGAATC---GGCCATAAGAAATGCCATATTAGGACGTAT---AGT---TAGGCC---TAGGTGTGAGTATCAAGCA---
GGACATA---ACAAGGTAGGGTCTCT---ACAGTACTTGGCACTATCAGTATT---ACTAA---CC---C---C---A--
-AA---------AAGGA---GAAAGCCACCTTTGCCTAGTGTTAGGAAACTGACAGAGGATAGATGGAACAAGCCCCAGA
GGATCAAGGGCCACAGAGGGAACCATACAATGAATGGACACTAG
>FJ195091/B/BR/2005/BREPM1081
ATGGAAAACAGATGGCAGGTGATGATTGTGTGGCAAGTAGACAGGATGAGGATTAGA---GCATGGAAAAGTTTGGTAAA
ACACCATATGTACACTTCAAAGAAAGCTAGAGGATGGT---TTTATAGACATCACTATGAAAGCCATCATCC---AAAAA
TAAGCTCAGAAGTACACATCCCACTAGG------------GG---------A---TG---CTAA---ATTAGTAGTGACA
ACATA---TTGGGGT---CTGCATACAGGAGAAAGAGACTGGCATTTGGGT---CAGGGAGTCTCCATAGAATGGAGAAA
AAGGAGATATAGCACACAAGTAGACCCTAACATAGCAGACCAACTAATTCATCTG---CATTATTTT---GATTGTTTTT
CAGACTC---TGCTATAAGAAATGCAATATTAGGACGTAT---AGT---TAGTCC---TAGGTGTGATTATCCAGGA---
GGACATA---ACAAGGTAGGATCTCT---ACAGTACTTGGCACTAGCAGCATT---AATAA---CA---C---C---A--
-AG---------AAGGA---GAAAGCCACCTTTGCCTAGTGTCAGGAAGTTAACAGAGGATAGATGGAACAAGCCCCAGA
AGACCAAGGGCCACAAAGGGAACCATACAATGCATGGACACTAG
>FJ388890/B/CY/2005/CY018
ATGGAAAACAGATGGCAGGTGATGATTGTGTGGCAAGTAGACAGGATGAGGATTAGA---ACATGGAAAAGTTTAGTAAA
ACACCATATGTACATTTCAGGAAAAGCTAGGAAATGGT---TTTATAGACATCACTATGAAAGCACTCATCC---AAGAA
TAAGTTCAGAAGTACACATCCCACTAGG------------GG---------A---AGAAACTAA---ATTGGTAGTAACA
ACCTA---TTGGGGT---CTGCATACAGGAGAAAGAGACTGGCATTTGGGT---CAGGGAGTCTCCATAGAATGGAGGAC
AAGGAGATACAGCACACAAGTAGACCCTAACTTAGCAGACCAACTAATTCATCAA---TATTACTTT---GATTGTTTTT
CAGACGC---TGCTATAAGGAGTGCCATATTAGGACATAT---AGT---TAGTCC---TAGGTGTGAATATCAAGCA---
GGACACA---ACAAGGTAGGATCTCT---ACAGTACTTGGCACTAGCAGCATT---AGTAA---CA---C---C---A--
-AA---------AAGGA---TAAAGCCACCTTTGCCTAGTGTTGCAAAACTGACAGAGGATAGATGGAACAGGCCCCGGA
AGACCAAGGGCCACAAAGGGAGCCATACAATGAATGGACACTAG
>FJ388891/B/CY/2005/CY020
ATGGAAAACAGATGGCAGGTGATGATTGTGTGGCAAGTAGACAGGATGAGGATTAGA---ACATGGATAAGTTTAGTAAA
ATACCATATGTATAGATCAAAGAAAGCTAAGGAATGGT---TTTATAGACATCACTATGAAAGCACTCATCC---AAGAA
TAAGTTCAGAAGTACACATCCCACTAGG------------GG---------A---GG---CTAA---ATTAGTAGTAATA
ACATA---TTGGCGT---TTGCATACAGGAGAAAGAGACTGGCATTTGGGT---CAGGGAGTCTCCATAGAATGGAGGAA
AAAGAGATATAGCACACAAGTAGACCCTACCTTAGCAGACCAACTAATTCATCTG---TGTTACTTT---GATTGTTTTT
CAGAATC---TGCTATAAGGAATGCCATATTAGGACATAG---AGT---TAGGCC---TAGGTGTGATTATCAAGCA---
GGACATA---ACAAGGTAGGATCTTT---ACAGTACTTGGCACTAGTAGCATT---AGTGA---AA---C---C---A--
-AA---------AAGGA---GAAAGCCCCCTTTGCCTAGTGTTGCAAAACTGACAGAGGATAGATGGAACAAGCCCCAGA
AGACCAAGGGCCCCAAAGGGAACCATTCAATGAATGGGCACTAG
>FJ388895/B/CY/2005/CY028
ATGGAAAACAGATGGCAGGTGATGATTGTGTGGCAAGTAGACAGGATGAGGATTAGA---ACATGGAAAAGTTTAGTAAA
ACACCATATGTATATTTCAGGGAAAGCTAAAGGATGGT---CTTATAGACATCACTATGAAAGCATTCATCC---AAGAA
TAAGTTCAGAAGTACACATCCCACTAGG------------GG---------A---TG---CTAA---ATTGGTAGTAAAA
ACCTA---TTGGGGT---CTGCATGCAGGAGAAAGAGATTGGCATTTGGGT---CAGGGAGTCTCCATAGAATGGAGGAA
AAGGGAATATAGCACACAAGTAGACCCTGACCTAGCAGACCAACTAATTCATCTG---TATTACTTT---GACTGTTTTT
CAGACTC---TGCTATAAGAAAAGCCCTATTAGGATATAG---AGT---TAGCCC---TAGGTGTGAATATCAAGCA---
GGACATA---ACAAGGTAGGATCTCT---ACAGTACTTGGCACTAACAGCATT---AATAA---AA---C---C---A--
-AA---------AAAGA---TAAGGCCACCATTGCCTAGTATCAAGAAACTGACAGAGGACAGATGGAACAAGCCCCAGA
AGACCAAGGGCCACAGAGGGAGCCATACAATCAATGGACACTAG
>FJ388898/B/CY/2005/CY032
ATGGAAAACAGATGGCAGGTGATGATTGTGTGGCAGGTAGACAGGATGAGGATTAAC---ACATGGAAAAGTTTAGTAAA
ATACCATATGCATATTTCAAAGAAAGCTAAGGGATGGT---CTTATAGACATCACTATCATAGCACTCATCC---AAAAA
TAAGTTCAGAAGTACACATCCCACTAGG------------GA---------A---TG---CTAGCCTCTTGGTAGTAACA
ACATA---TTGGGGT---CTGCATAAAGGAGAAAGAGACTGGCATTTAGGG---CAGGGAGTCTCCATAGAATGGAGACA
AAGGAAATATAGCACACAAGTAGACCCTAACCTAGCAGACCAACTAATTCATCTG---TATTATTTT---GATTGTTTTT
CAGAATC---TGCCATAAGAAGTGCCCTATTAGGACATAG---AGT---TAGTCC---TAGTTGTAACTATCAAGCA---
GGACATA---GCAAGGTAGGATCTCT---ACAATACTTGGCACTAACAGCATT---GATAC---CA---C---C---A--
-GA---------AAAGA---TAAAGCCACCTTTGCCTAGTGTTACAAAACTGACAGAGGATAGATGGAACAAGCCCCAGA
AAACCAAGGGCCACAGAGGGAGCCATACAATGAATGGACACTAG
>FJ388899/B/CY/2005/CY037
ATGGAAAACAGATGGCAGGTGATGATTGTGTGGCAAGTAGACAGGATGAGGATTAGT---ACATGGAAAAGTTTAGTAAA
ATACCATATGTATATTTCAAAGAAAGCTAGGGGATGGT---CTTATAGACATCACTATGAAAACCCTCATCC---AAAAA
TAAGTTCAGCAGTACACATTCCACTAGG------------GG---------A---TG---CTAA---ATTGGTAGTAAAG
ACATA---TTGGGGT---CTGCATACAGGAGAAAGAGACTGGCATTTGGGA---CAGGGAGTCTCCATAGAATGGAGGAA
AAAGGGATATAACACACAAGTAGACCCTGATCTAGCAGACCAACTAATTCATTCG---CATTACTTT---GATTGTTTTT
CAGAATC---TGCTATAAGAAATGCTATAATAGGACATAG---AGT---TAGTCC---TAGGTGTGAATATCAAGCA---
GGACATA---ACAAGGTAGGATCTCT---ACAGTACTTGGCACTAACAGCACT---AATAA---CA---C---C---A--
-AA---------AAAGA---CAAAGCCACCTTTGCCTAGTATTAAGAAACTGACAGAGGATAGATGGAACAAGCCCCAGG
AGACCAAGGGCCACCGAGGGAGCCATACAATGAATGGACACTAG
>FJ388904/B/CY/2005/CY055
ATGGAAAACAGATGGCAGGTGATGATTGTGTGGCAAGTAGACAGGATGAGGATTAGA---ACATGGAAAAGTTTAGTGAA
ACACCATATATATATTTCAAAGAAAGCTAAGGGCTGGT---TTTATATACATCACTATGAAAACCCTCATCC---AAAAA
TAAGTTCAGAAGTACACATCCCACTAGG------------GG---------A---TG---CTAA---ATTAGTAATAACA
ACATA---TTGGGGT---CTACATCCAGGAGAAAGAGCCTGGCACTTAGGT---CAGGGAGTCTCTATAGAATGGAGGAA
AAGGAGATATAGCACACAAGTAGACCCTGACCTAGCAGACCAACTAATTCATCTG---CATTATTTT---GATTGTTTTT
CAGAATC---TGCTATAAGAAATGCCATATTAGGACGGTT---AGT---TAGTCC---TAGGTGTGAATATCAAGCA---
GGACATA---ACCAGGTAGGATCTCT---ACAGTACTTGGCACTAGCAGCATT---AATAA---CA---C---C---A--
-AA---------ACAGA---TAAAGCCACCTTTGCCTAGTGTTAGGAAACTAACAGAGGATAGATGGAACAAGCCCCAGA
AGACCAAGGGCCACAGAGGGAACCATACAATGAATGGACACTAG
>FJ388905/B/CY/2005/CY056
ATGGAAAACAGATGGCAGGTGATGATTGTGTGGCAAGTAGACAGGATGAGGATTAAA---ACATGGAACAGTTTAGTAAA
ACACCATATGTATATATCAAAGAAGGCTAGGGGATGGG---TTTATAAACATCATTATCAGAGCACTCATCC---AAAAA
TAAGTTCAGAAGTACACATACCACTAGG------------GG---------A---TG---CTAA---ATTGGTAATAATA
ACATA---TTGGGGT---CTGCATACAGGAGAAAGAGACTGGCATTTGGGC---CAGGGAGTCTCCATAGAATGGAGGAC
AGAGAAATATAGCACACAAGTAGACCCTAGCCTAGCAGACCAACTGATTCATATG---CATTATTTT---GATTGTTTTT
CAGAATC---TGCCATAAGAAATGCCATATTAGGACATAT---AGT---TAGTCC---TAGGTGTGAATATCAAGCA---
GGACATA---ACAAGGTAGGATCCCT---ACAATACTTGGCACTAACAGCATT---AATAA---AA---C---C---A--
-AA---------AAAGA---TAAAGCCACCTTTGCCTAGTGTAGTGAAACTGACAGAAGATAGATGGAACAAGCCCCAGA
GGATCAAGGGCCACAGAGGGAGCCATACAATGAATGGACACTAC
>FJ388910/B/CY/2005/CY065
ATGGAAAACAGATGGCAGGTGATGATTGTGTGGCAGGTAGACAGGATGAGGATTAGA---ACATGGAAAAGTTTAGTAAA
ACACCATATGTATATTTCAGGGAAAGCTAAAGGATGGA---TTTATAAACATCACTATGAAAACCCTCATCC---AAGAA
TAAGTTCAGAAGTATTCATCCCACTAGG------------GG---------A---TG---CTAA---ATTGGTAGTAACA
ACATA---TTGGGGT---CTGCATACAGGAGAAAGAGATTGGCATTTGGGT---CAGGGAGTCTCCATAGAATGGAGGCA
AAGGAGATACAGCACACAAGTAGACCCTGACCTAGCAGACCAACTAATTCATCTG---TATTACTTT---GATTGTTTTT
CAGAATC---TGCTATAAGACAAGCCATATTAAGACGTAT---AGT---TAGTCC---TAGTTGTGAATATCAAGCA---
GGACATA---ACAAGGTAGGATCTCT---ACAATACTTGGCAATAACAGCATT---AACAA---CA---C---C---A--
-AA---------AAAGA---TAAAGCCACCTTTGCCTAGTGTTTCAAAACTGACAGAGGATAGATGGAACAAGCCCCGGA
AGACCAAGGGCCACAGAGGGAGCCATACAATGAATGGACACTAG
>FJ388911/B/CY/2005/CY067
ATGGAAAACAGATGGCAGGTGATGATTGTGTGGCAGGTAGACAGGATGAGGATTAGA---ACATGGAAAAGTTTAGTGAA
ACACCATATGTATATCTCGGGGAAAGCTAAGGGATGGG---TTTATAGACATCACTATCAAAGCACTAATCC---AAGAA
CAAGTTCAGAAGTACACATCCCACTAGG------------GG---------A---TG---CTAA---ATTAGTAATAGCA
ACATA---TTGGGGT---CTGCATACAGGAGAAAGAGAGTGGCATTTGGGT---CAGGGAGTCTCCATAGAATGGAAAAA
AAAGAGATATAGCACACAAGTAGACCCTGACCTAGCAGACCAACTAATTCATCTG---CACTATTTT---AATTGTTTTT
CAGAATC---TGCTATAAGAAATGCCATATTAGGACGTTT---AGT---TAGTCC---TAGGTGTGAATATCAAGCA---
GGACATA---ACCAGGTAGGATCCCT---ACAGTACCTGGCACTAACAGCATT---AATAA---CA---C---C---A--
-AA---------AAAGA---TAAAGCCACCTTTGCCTAGTGTTAGAAAACTGACAGAGGACAGATGGAACAAGCCCCAGA
GGACCAAGGGCCACAGAGGGAACCATACAATGAATGGACATTAG
>FJ388912/B/CY/2005/CY068
ATGGAAAACAGATGGCAGGTGATGATTGTGTGGCAGGTAGACAGGATGAGGATTAGA---ACATGGAAAAGTTTAGTAAA
ACACCATATACATATATCAAAGAAGGCTAAGGGATGGG---TTTATAGACATCACTATGAAAGCCCTCATCC---AAGAA
TAAGTTCAGAAGTACACATCCCACTAGG------------GG---------A---TT---CTAA---ATTGGTAGTAGCA
ACATA---TTGGGGT---CTACATACAGGAGAAAGAGACTGGCATTTGGGT---CAGGGAGTCTCCATAGAATGGAGGAA
ACAGAGATATAGCACACAAGTAGACCCTAACCTAGCAGACCAACTAATTCATCTA---TATTACTTT---GATTGTTTTT
CAGAATC---TGCTATAAGAAGGGCCATATTAGGACGTAT---AGT---TAGTCC---TAGGTGTGAATATCAAGCA---
GGACATA---ACAAGGTAGGATCTCT---ACAGTACTTGGCACTAGCAGCATT---GATAA---CA---C---C---A--
-AG---------AAAGA---CAAAGCCACCTTTGCCTAGTATTACGAAACTGACAGAGGATAGATGGAACAAGCCCCAGA
AGACCAAGGGCCACAGAGGGAGCCATACAATGAATGGACACTAG
>FJ388914/B/CY/2005/CY072
ATGGAAAACAGATGGCAGGTGATGATTGTGTGGCAAGTAGACAGGATGAGGATTAGA---ACATGGATAAGTTTAGTAAA
ACACCATATGTACATTTCAAAGAAAGCTAAGGAATGGT---TTTATAGACGTCACTATGAAAGCACTCATCC---AAGAA
TAAGTTCAGAAGTACACATCCCAATAGG------------GG---------A---GG---CTAA---ATTGGTAGTAACA
ACATA---TTGGGGT---CTGCATACAGGAGAAAGAGACTGGCATTTGGGT---CAGGGAGTCTCCATAGAATGGAGGGA
AAGGAGATATAGCACACAAGTAGACCCTAACTTAGCAGACCAACTAATTCATCTG---CATTACTTT---GATTGTTTTT
CAGAAAC---TGCTATAAGAAATGCCATATTAGGACATAG---AGT---TAGTCC---TAGGTGTGATTATCAAGCA---
GGACATA---ACAAGGTAGGATCCCT---ACAGTACTTGGCATTAGCAGCATT---AGTAA---AA---C---C---A--
-AA---------AAGGA---GAAAGCCACCTTTGCCTAGTGTTGCAAAACTGACAGAGGATAGATGGAACAAGCCCCAGA
AGACCAAGGGCCACAAAGGGAGCCATACAATGAATGGACACTAG
>FJ388915/B/CY/2005/CY074
ATGGAAAACAGATGGCAGGTGATGATTGTGTGGCAAGTAGACAGGATGAGGATTAGA---ACATGGAAAAGTTTAGTAAA
ACATCATATATATATTTCAAGAAAAGCTAAGAACTGGG---TTTATAGACATCACTATGAAAGCATTAATCC---AAGAA
TAAGTTCAGAAGTCCACATCCCACTAGG------------GG---------A---TG---GTAA---ATTAGTCATAACA
ACATAT--TTGGGGT---CTGCAGACAGGAGAAAGAGACTGGCATTTGGGT---CAGGGAGTCTCCATAGAATGGAGGGA
AAAGAGATATAGCACACAAGTAGACCCTGACCTAGCAGACCAACTAATTCATCTG---CATTATTTT---GATTGTTTTT
CAGAGTC---TGCTATAAGAAATGCCATATTAGGACGTTT---AGT---TAGTCC---TAGGTGTGAATATCCAGCA---
GGACATA---ACCAGGTAGGATCTCT---ACAGTACTTGGCATTAGCAGCATT---AATAA---CA---C---C---A--
-AG---------AAAGA---GAAAGCCACCTTTGCCTAGTGTTAGGAAACTGACAGAGGATAGATGGAACAAGCCCCAGA
GGACCAAGGACCACAGAGGGAGCCATACAATGAATGGACACTAG
>FJ388916/B/CY/2005/CY075
ATGGAAAACAGATGGCAGGTGATGATTGTGTGGCAAGTAGACAGGATGAGGATTAAA---ACATGGAAAAGTTTAGTGAA
ACACCATATATATATTTCAAGGAAAGCTAGGGGCTGGT---TTTATAGACATCACTATGAAAGCACTCATCC---AAAAA
TAAGTTCAGAAGTACACATCCCACTAGG------------GG---------A---TG---CTAA---ATTAGTAATAACA
ACATA---TTGGGGT---CTGCATCCAGGAGAAAGAGCCTGGCATTTGGGT---CAGGGAGTCTCTATAGAATGGAGGAA
AAGGAGATATAGCACACAAGTAGACCCTGACCTAGCAGACCAACTAATTCATCTT---CACTATTTT---GATTGTTTTT
CAGAATC---TGCTATAAGAAATGCCATATTAGGACGTTT---AGT---TAGTCC---TAGGTGTGAATATCAAGCA---
GGACATA---ACAAGGTAGGATCTCT---ACAGTACTTGGCACTAGCAGCATT---AATAA---CA---C---C---A--
-AA---------GAAGA---GAAAGCCACCTTTGCCTAGTGTTAGGAAACTAACAGAGGATAGATGGAACAAACCCCAGG
AGACCAAGGGCCACAGAGGGAACCATACAATGAATGGACACTAG
>FJ388918/B/CY/2005/CY087
ATGGAAAACAGATGGCAGGTGATGATTGTGTGGCAAGTAGACAGGATGAGGATTAAA---GTATGGAAAAGTTTAGTAAA
ACATCATATATATATTTCAAGAAAAGCTAAGGACTGGG---TTTATAGACATCACTATGAAAGCACTAATCC---AAGAA
TAAGTTCAGAAGTACACATCCCACTAGG------------GG---------A---TG---CTAA---ATTAGTCATAACA
ACATA---TTGGGGT---CTGCAGACAGGAGAAAGAGACTGGCATTTGGGT---CAGGGGGTCTCCATAGAATGGAGGGA
AAAGAGGTATAGCACACAAGTAGACCCTGACCTAGCAGACCAACTAATTCATCTG---TATTATTTT---GATTGTTTTT
CAGAGTC---TGCTATAAGACATGCCATATTAGGACGTTT---AGT---TAGTCC---TAGGTGTGAATATCAAGCA---
GGACATA---ACCAGGTAGGATCTCT---ACAGTACTTGGCATTAGCAGCATT---AATAA---CA---C---C---A--
-AA---------AAGGA---GAAAGCCACCCTTGCCTAGTGTTAGGAAACTGACAGAGGATAGATGGAACAAGCCCCAGA
GGACCAAGGACCACAGAGGGAGCCATACAATGAATGGGCACTAG
>FJ388919/B/CY/2005/CY088
ATGGAAAACAGATGGCAGGTGATGATTGTGTGGCAAGTAGACAGGATGAGGATTAGA---ACATGGATAAGTTTAGTAAA
ATACCATATGTATGTTTCAAAGAAAGCTAAGGAATGGT---GTTATAAACATCACTATGAAAGCACTCATCC---AAGAA
TAAGTTCAGAAATACACATCCCACTAGG------------GG---------A---AG---CTAA---ATTGGTAGTAATA
ACATA---TTGGGGT---CTGCATACAGGAGAAAGAGACTGGCATTTGGGT---CAGGGAGTCTCTGTAGAATGGAGGAA
AAAGAGATATAGCACACAAGTAGACCCTGACTTAGCAGACCAACTGATTCATCTG---TATTACTTT---GATTGTTTTT
CAGAATC---TGCTATAAGGAATGCCATATTAGGACATAT---AGT---TAGCCC---TAGGTGTGATTATCAAGCA---
GGACATA---ACAAGGTAGGATCTTT---ACAGTACTTGGCACTAGCAGCATT---AGTAA---AA---C---C---A--
-AA---------GAAGA---GAAAGCCACCTTTGCCTAGTGTTGCAAAACTGACAGAGGATAGATGGAACAAGCCCCAGA
AGACCAAGGGCCACAAAGAGAGCCATACACTGAATGGACACTAG
>FJ388920/B/CY/2005/CY089
ATGGAAAACAGATGGCAGGTGATGATTGTGTGGCAAGTAGACAGGATGAGGATTAGA---ACATGGATAAGCTTAGTAAA
ATACCATATGTATGTTTCAAAGAAAGCTAAGGAATGGG---TTTATAGACATCACTATGAAAGCACTCATCC---AAGAA
TAAGTTCAGAAATACACATCCCACTAGG------------GG---------A---AG---CTAA---ATTGGTAGTAATA
ACATA---TTGGGGT---CTGCATACAGGAGAAAGAGACTGGCATTTGGGT---CAGGGAGTCTCTGTAGAATGGAGGAA
AAAGAGATATAGCACACAAGTAGACCCTGACTTAGCAGACCAACTGATTCATCTG---TATTACTTT---GATTGTTTTT
CAGAATC---TGCTATAAGGAATGCCATATTAGGACATAT---AGT---TAGCCC---TAGGTGTGATTATCAAGCA---
GGACATA---ACAAGGTAGGATCTTT---ACAGTACTTGGCACTAGCAGCATT---AGTAA---AA---C---C---A--
-AA---------GAAGA---GAAAGCCACCTCTGCCTAGTGTTGCAAAACTGACAGAGGATAGATGGAACAAGCCCCAGA
AGACCAAGGGCCACAAAGAGAGCCATACAATGAATGGACACTAG
>FJ388923/B/CY/2005/CY093
ATGGAAAACAGATGGCAGGTGATGATTGTGTGGCAAGTAGACAGGATGAGGATTAGA---ACATGGATAAGTTTAGTAAA
ACACCATATGTATATTTCAAAGAAAGCTAAGGAATGGT---TTTATAGACATCACTATGAAAGCACTCATCC---AAGAA
TAAGTTCAGAAGTACACATCCCACTAAG------------GG---------A---AG---CTAA---ATTGGTAATAACA
ACATA---TTGGGGT---CTGCATACAGGAGAAAGAGACTGGCATTTGGGT---CAGGGAGTCTCCATAGAATGGAGGAA
AAAGAGATATAGCACACAAGTAGACCCTAACTTAGCAGACCAACTAATTCATCTG---TATTACTTT---GATTGTTTTT
CAGAATC---TGCTATAAGAAATGCCATATTAGGACATAG---AGT---TAGTCC---TAGGTGTGATTATCAAGCA---
GGACATA---ACAAGGTAGGATCTCT---ACAGTACTTGGCACTAGCAGCATT---AGTAA---AA---C---C---A--
-AA---------AAAGA---GAAAGCCACCTTTGCCTAGTGTTGCAAAACTGACAGAGGATAGATGGAACAAGCCCCAGA
AGACCAAGGGCCACAAAGGGAGCCATACAATGAATGGACACTAG
>FJ388924/B/CY/2005/CY097
ATGGAAAACAGATGGCAGGTGATGATTGTGTGGCAAGTAGACAGGATGAGGATTAGA---ACATGGATAAGCTTAGTAAA
ATACCATATGTATGTTTCAAAGAAAGCTAAGGAATGGT---TTTATAGACATCACTATGAAAGCACTCATCC---AAGAA
TAAGTTCAGAAATACACATCCCACTAGG------------GG---------A---AG---CTAA---ATTGGTAGTAATA
ACATA---TTGGGGT---CTGCATACAGGAGAAAGAGACTGGCATTTGGGT---CAGGGAGTCTCTGTAGAATGGAGGAA
AAAGAGATATAGCACACAAGTAGACCCTAACTTAGCAGACCAACTGATTCATCTG---TATTACTTT---GATTGTTTTT
CAGAATC---TGCTATAAGGAATGCCATATTAGGACATAT---AGT---TAGTCC---TAGGTGTGATTATCAAGCA---
GGACATA---ACAAGGTAGGATCTCT---ACAGTACTTGGCACTAGCAGCATT---AGTAA---AA---C---C---A--
-AA---------GAAGA---GAAAGCCACCTTTGCCTAGTGTTGCAAAACTGACAGAGGATAGATGGAACAAGCCCCAGA
AGACCAAGGGCCACAAAGGGAGCCATACAATGAATGGACACTAG
>FJ388927/B/CY/2005/CY110
ATGGAAAACAGGTGGCAGGTGATGATTGTGTGGCAAGTAGACAGGATGAGGATTAGA---GCATGGAACAGTTTAGTAAA
GCACCATATGTATATTTCAAAGAAAGCCAATGGATGGT---CTTATAGACATCATTATGAGAGCATTAATCC---AAAAA
TAAGCTCAGAAGTACACATCCCACTAGG------------GG---------A---TG---CTAA---ATTGGTAATAACA
ACATA---TTGGGGT---CTGCATACAGGAGAAAGAGACTGGCATTTGGGT---CAGGGAGTCTCCATAGAATGGAAAAC
AGGGAAATATAGCACACAAGTAGACCCTGGACTAGCAGACCAACTAATTCATATG---CATTACTTT---GATTGTTTTT
CAGAATG---TGATATAAGAAGGGCCATATTAGGACATAG---AGT---TAGTCC---TAGGTGTGAATATCAAGCA---
GGACATA---ACAAGGTAGGATCTCT---ACAGTACTTGGCACTAACAGCATT---AATAA---CA---C---C---A--
-AA---------AAAGA---GAAAGCCACCTTTGCCTAGTGTTGCGAAACTGACAGAGGATAGATGGAACAAGCCCCGGA
AGACCAAGGGCCACAGAGGGAGCCATACAATGAATGGACACTAG
>FJ388930/B/CY/2005/CY113
ATGGAAAACAGATGGCAGGTGATGATTGTATGGCAAGTAGACAGGATGAGGATTAAA---ACATGGAAAAGTCTGGTAAA
ACACCATATGTATATTTCTAAGAAAGCTAAGGGCTGGT---TTTATAGACATCACTATGAAAGCACTCATCC---AAAAG
TAAGTTCAGAAGTACACATCCCATTAGG------------GG---------A---GG---CTAG---ATTAGTAATAACA
ACATA---TTGGGGT---CTGCATACAGGAGAAAGAGACTGGCATTTGGGT---CAGGGAGTCTCCATAGAATGGAGGAA
AAGGAGATATAGCACACAAGTAGACCCTAACCTAGCAGACCAACTAATTCATCTG---TATTATTTT---GATTGTTTTT
CAGAATC---TGCTATAAGAAAGGCCATATTAGGACATCT---AGT---TAGTCC---TAGTTGTGAATATCAAGCA---
GGACATA---AAAAGGTAGGATCTTT---GCAATACTTGGCACTAGCAGCATT---AGTAA---CA---A---C---A--
-AA---------AAGGA---GAAAGCCACCTTTGCCTAGTGTTGCGAAACTGACAGAGGATAGATGGAACGAGCCCCAGA
AGATCAAGGGCCACAGAGGGAGCCATACAATGAATGGGCACTAG
>FJ388931/B/CY/2005/CY120
ATGGAAAACAGATGGCAGGTGATGATTGTGTGGCAAGTAGACAGGATGAGGATTAAG---GCATGGAAAAGCTTAGTAAA
ACACCATAAGTATATCTCAAAGAAAGCTAGGGGATGGG---TTTATAAACATCACTATGAGAACCCTCATCC---AAGAG
TAAGTTCAGAAGTACACATTCCACTAAG------------GG---------A---GG---CTAA---ATTGGTAATAACA
ACATA---TTGGGGT---CTGCATACAGGAGAAAGAGACTGGCATTTGGGC---CAGGGAGTCTCCATAGAATGGAGAAA
AGAGAGTTATAGCACACAAGTAGACCCTGGCCTAGCAGACCAACTAATTCATATG---CAATATTTT---GATTGTTTTT
CAGAATC---TGCTATAAGAAATGCCATACTAGGAGAATT---AGT---TAGTCC---TAGGTGTGAATATCAAGCA---
GGACATA---ACAAGGTAGGATCTCT---ACAATACTTGGCACTAACAGCATT---GATAA---AA---C---C---A--
-AA---------AAAGA---TAAAGCCACCCTTGCCTAGTGTTGCGAAACTGACAGAGGATAGATGGAACAAGCCCCAGA
AGATCAAGGGCCACAGAGAGAGCCATACAATGAATGGACACTAG
>FJ388933/B/CY/2005/CY124
ATGGAAAACAGATGGCAGGTGATGATTGTGTGGCAAGTAGACAGGATGAGGATTAAC---ACATGGAAAAGTTTAGTAAA
ACCCCATATATATATATCAAGAAAAGCTAAGGGATGGT---TGTATAGACATCACTATGAAAACACTCATCC---AAAAA
TAAGTTCAGAAGTACACATCCCGCTAGG------------GG---------A---TG---ATAA---ATTGGTAATAACA
ACATA---TTGGGGT---CTGCTCACAGGAGAAAGAGACTGGCATTTGGGT---CAAGGAGTCTCCATAGAATGGAGGAA
AAAGAGATATAACACACAAGTAGACCCTGAACTGGCAGATCAACTAATTCATCTG---TATTACTTT---GATTGTTTTT
CAGAATC---TGCTATAAGAAATGCCATAGTAGGACATAT---AGT---TAGTCC---TAGTTGTGAATATCAAGCA---
GGACATA---ACAAGGTAGGATCTCT---ACAGTACTTGGCACTAACAGCATT---AATAA---CA---C---C---A--
-AA---------AAGGA---GAAAGCCACCTTTGCCTAGTGTTACGAAACTGACAGAGGACAGATGGAACAAGCCCCGGA
AGACCAAGGGCCACAGAGGGAGCCATACAATGAATGGACACTAG
>FJ388934/B/CY/2005/CY130
ATGGAAAACAGATGGCAGGTGATGATTGTGTGGCAAGTAGACAGGATGAAGATTAGA---ACATGGCACAGTTTAGTAAA
ACACCATAAGTATATTTCAAAGAAAGCTAAGGGATGGG---TTTATAAACCTCACTATGAAAGCACTCATCC---AAGAG
TAAATTCAGAAGTACACATCCCACTAGG------------GG---------A---TG---CTAA---ATTGGTAATAATA
ACATA---TTGGGGT---CTGCATACAGGAGAAAGAGAATGGCATTTGGGT---CATGGAGTCTCCATAGAATGGAGGAA
AAGGAGATATAGTACACAAGTAGACCCTGACCTAGCAGACCAACTAATTCATCTG---TACTACTTT---GATTGTTTTT
CAGAATC---TGCTATAAGAAATGCCATATTAGGACATAG---AGT---TAGCCC---TAGGTGTGAGTATCAAGCA---
GGACATA---ACAAGGTAGGATCTCT---ACAGTACTTGGCACTAACAGCATT---AGTGA---CA---C---C---A--
-AG---------AAAGA---AAAAGCCACCTTTGCCTAGTATTAAGAAACTGACAGAGGATAGATGGAACAAGCCCCAGA
AGACCAAGGACCACAGAGGGAACCGTACCATGAGTGGACACTAG
>FJ388935/B/CY/2005/CY131
ATGGCAAACAAATGGCAGGTGATGATTGTGTGGCAAGTAGACAGGATGAGGATTAGA---ACATGGCACAGTTTAGTAAA
ACATCATATGTATATATCAAAGAAAGCTAAGGGATGGA---GTTATAAACATCACTATGAAAGCACTAATCC---AAGAG
TAAGTTCAGAAGTACACATCCCACTAGG------------GG---------A---TG---CTAA---ATTGGTAGTATCA
ACATA---TTGGGGT---CTGCATACAGGAGAAAGAGACTGGCATTTGGGT---CAGGGAGTCTCCATAGAGTGGAGGAA
AAAGGGATATAACACACAAGTAGACCCTGACCTAGCAGACCAACTAATTCATCTG---TATTATTTC---AATTGTTTTT
CAGACTC---TGCCATAAGACAGGCCACATTAGGACATAT---AGT---TACTTC---TAGGTGTGAATATCGAGCA---
GGACATA---ACAAGGTAGGATCTCT---ACAGTACTTGGCACTAGTAGCATT---AACAA---CA---C---C---A--
-AA---------AAGGA---TAAAGCCACCTTTGCCTAGTGTTGCGAAACTAGCAGAGGACAAATGGAACAAGCCCCAGA
GGACCAAGGGCCACAGAGAGAACCACACAATGAGTGGACACTAG
>FJ388936/B/CY/2005/CY132
ATGGAAAACAGATGGCAGGTGATGATTGTGTGGCAAGTAGACAGGATGAGGATTAGA---ACATGGAAAAATTTAGTAAA
ACACCATATGTATATTTCAGGAAAAAATAAGAAATGGT---TTTATAGACATCACTATGAAAGCACTCATCC---AAGAA
TAAGTTCAGAAGTACACCTCCCCCCAGG------------GGAAG------A---AG---CTAA---ATTGGTAGTAACA
ACATA---TTGGGGT---CTGCATACAGGAGAAAGAGACTGGCATTTGGGT---CAGGGAGTCTCCATAGAATGGAGGAA
AAGGAGATATAGCACACAAGTAGACCCTAACTTAGCAGACCAACTAATTCATCTG---TATTACTTT---GAATGTTTTT
CAGAAGC---TGCTATAAGAAGTGCCATATTAGGACATAT---AGT---TAGTCC---TAGGTGTGACTATCAAGCA---
GGACACA---ACAAGGTAGGATCTCT---ACAGTACTTGGCACTAGCAGCATT---AGTAA---AA---C---C---A--
-AA---------AAAGA---TAAAGCCACCTTTGCCTAGTGTTGCGAAACTGACAGAGGATAGATGGAACAGGCCCCGGA
AGACCAAGGGCCACAAAGGGAGCCATACAATGAATGGACACTAG
>FJ388937/B/CY/2005/CY137
ATGGAAAACAGATGGCAGGTGATGATTGTGTGGCAAGTAGACAGGATGAGGATTAAT---AAATGGAAAAGTTTAGTAAA
ACACCATATGTATATCTCAAAGAAAGCTAGGGGATGGT---TTTATAGACATCACTATGAGAACCCTCATCC---AAGAA
TAAGTTCAGAAGTATACATTCCACTAGG------------GG---------A---TG---CCAA---GTTGGTAGTAACA
ACATA---TTGGGGT---CTGCATACAGGAGAAAGAGACTGGCATTTGGGC---CAGGGAGTCTCCATAGAATGGAGGAA
AAGGAGATATAGAACACAAGTAGACCCTGGCCTAGCAGACCGACTAATTCATATG---CAATATTTT---GATTGTTTTT
CAGAATC---TGCTATAAGAAAAGCCATACTAGGAGAATT---AGT---TAGTCC---TAGGTGTGAATATCAAGCA---
GGACATA---ACAAGGTAGGATCTCT---ACAATACTTGGCACTAACAGCATT---GATAA---CA---C---C---A--
-AA---------AAAGA---TAAAGCCACCCTTGCCTAGCGTTACGAAACTGACAGAGGATAGATGGAACAAGCCCCAGA
AGATCAAGGGCCACAGAGAGAGCCATACAATGAATGGACACTAG
>FJ388939/B/CY/2005/CY141
ATGGAAAACAGATGGCAGGTGATGATTGTGTGGCAAGTAGACAGGATGAAGATTAGA---ACATGGCACAGTTTAGTAAA
ACACCATAAGTATATTTCAAAGAAAGCTAAGGGATGGG---TTTATAAACCTCACTATGAAAACACTCATCC---AAGAG
TAAATTCAGAAGTACACATCCCACTAGG------------GG---------A---TG---CTAA---ATTGGTAGTAATA
ACATA---TTGGGGT---CTGCATACAGGAGAAAGAGAATGGCATTTGGGT---CATGGAGTCTCCATAGAATGGAGGAA
AAGGAGATATAGTACACAAGTAGACCCTGACCTAGCAGACCAACTAATTCATCTG---TACTACTTT---GATTGTTTTT
CAGAATC---TGCTATAAGAAATGCCATATTAGGACATAG---AGT---TAGCCC---TAGGTGTGAATATCAAGCA---
GGACATA---ACAAGGTAGGATCTCT---ACAGTACTTGGCACTAACAGCATT---AGTGA---CA---C---C---A--
-AG---------AAAGA---AAAAGCCACCTTTGCCTAGTATTAAGAAACTGACAGAGGATAGATGGAACAAGCCCCAGA
AGACCAAGGGCCACAGAGGGAACCTTACAATGAGTGGACACTAG
>FJ388940/B/CY/2005/CY149
ATGGAAAACAGATGGCAGGTGATGATTGTGTGGCAAGTAGACAGGATGAGGATTAGA---ACATGGAAAAGTTTAGTAAA
ACATCATATGTTTATTTCAAGGAAAGCCCGAGGATGGT---TTTATAAACATCACTATGATAGCCCTCATCC---AAAAA
TAAGTTCAGAAGTACACATCCCACTAGG------------GG---------A---TG---CTAA---ATTGGTAATAACA
ACATA---TTGGGGT---CTGCATACAGGAGAAAGAAACTGGCATTTGGGT---CAGGGAGTCTCCATAGAATGGAGGAA
AAGGAGATATAGCACACAAGTAGACCCTGGCCTAGCAGACCAACTAATTCATCTG---CATTACTTT---GATTGTTTTT
CAGATTC---TGCTATAAGAAATGCCATATTAGGACGTAT---AGT---TATTCC---TTGTTGTGAATATCAAGCA---
GGGCATA---ACGGGGTAGGGACTCT---ACAGTACTTGGCACTAGCAGCATT---AGTAA---AA---T---C---A--
-AA---------ACAGA---GAAAGCCACCTTTGCCCAGTGTTGTGAAACTGACAGAGGATAGATGGAACAAGCCCCAGA
AGACCAAGGGCCACAGAGGGAACCATATGCTGAATGGACACTAG
>FJ388941/B/CY/2005/CY150
ATGGAAAACAGATGGCAGGTGATGATTGTGTGGCAAGTAGACAGGATGAGGATTAAT---AAATGGAAAAGTTTAGTAAA
ATACCATATGTTTATTTCAAAGAAAACTAGGAGATGGA---TTTATAGACATCACTATGAAAGCACCAATCC---AAGAA
TAAGTTCAGAAGTACACATCCCACTAAG------------GG---------A---AG---CTAG---ATTGGTAGTAACA
ACATA---TTGGGGT---CTGCATACAGGAGAAAGAGACTGGCATTTGGGA---CAGGGAGTCTCCATAGAATGGAGAGA
AAAGAATTATAGCACACAAGTAGACCCTAACCTAGCAGACCAACTAATTCATCTG---TATTACTTT---GATTGTTTTT
CAGAAGC---TGCTATAAGACAGGCCATATTAGGACATAG---AGT---TAGTCC---TAGGTGTGAATATCAAGCA---
GGACATA---ACAAGGTAGGATCTTT---ACAGTACTTGGCACTAACAGCATT---AATAA---CA---C---C---A--
-AA---------AAAGA---CAAAGCCACCTTTGCCTAGTGTTACAAAACTGACAGAAGATAGATGGAACAAGCCCCAGA
GGACCAAGGGCCACAGAGGGAACCATACAATGAATGGGCATTAG
>FJ388947/B/CY/2006/CY165
ATGGAAAACAGATGGCAGGTGATGATTGTGTGGCAAGTAGACAGGATGAGGATTAGA---ACATGGATAAGTTTAGTAAA
ACACCATATGTATATTTCAAAGAAAGCTAAGGGATGGT---TTTATAGACATCACTATGAAAGCCCTCATCC---AAGAA
TAAGTTCAGAAGTACATATCCCATTAGG------------GG---------A---TG---CTAG---ATTGGTAGTAATA
ACATA---TTGGGGT---CTGCATACAGGAGAAAGAGACTGGCATTTGGGT---CAGGGAGTCTCCATAGAATGGAGGAG
AAAGAGATATAACACACAAGTAGACCCTAACTTAGCAGACCAACTAATTCACCTG---TATTACTTT---GATTGTTTTT
CAGAATC---TGCTATAAGAAATGCCATATTAGGACATAG---AGT---TAGTCC---TAGGTGTGATTATCAAGCA---
GGACATA---ACAAGGTAGGATCTCT---ACAGTACTTGGCACTAGCAGCAGT---AGTAA---AA---A---C---A--
-AA---------AAAGA---CAAAGCCACCTTTGCCTAGTGTTGCAAAACTGACAGAGGATAGATGGAACAAGCCCCAGA
AGACCAAGGGCCACAAAGGGAGCCATACAATGAATGGACACTAG
>FJ388949/B/CY/2006/CY168
ATGGAAAACAGATGGCAGGTGATGATTGTGTGGCAAGTAGACAGGATGAGGATTAAC---ACATGGAAAAGTTTAGTAAA
ATACCATATGCATATTTCAAAGAAAGCTAGGAAATGGT---GTTATAAACATCACTATGAAAGCCTTAACCC---AAGAA
CAAGTTCAGAAGTACATATCCCATTAGG------------GG---------A---AG---CTAA---ATTAGTAGTAAAA
ACATA---TTGGGGT---CTGCATACAGGAGAAAGAGACTGGCATCTGGGA---CAGGGAGTCTCCATAGAATGGATGAC
AGGGAGATATAACACACAAGTAGACCCTGATGTAGCAGACCAACTAATTCATCAA---CATTATTTT---GATTGTTTTT
CAGACTC---TGCTATAAGGAATGCCCTATTAGGACGTAT---AGT---TAGTCC---TAGTTGTGAATATCAAACA---
GGACATA---ACAAGGGAGGATCTCT---ACAGTACTTGGCACTAGCAGCACT---AGTAA---AA---C---C---A--
-AG---------AAAGA---AAAAGCCACCTTTGCCTAGTATTAGGAAACTGACAGAAGATAGATGGAACAAGCTCCCGG
AGATCAAGGGCCACCGAGAGAGCCACACAATGAATGGACACTAG
>FJ388955/B/CY/2006/CY180
ATGGAAAACAGATGGCAGGTGATGATTGTGTGGCAAGTAGACAGGATGAGGATTAGA---ACATGGAAAAGTCTAGTGAA
ACACCATATATACAGGTCAAAGAAAGCTAAGGGATGGT---TTTATAGACATCATTATGAAAGTACTCATCC---AAAAA
TAAGTTCAGAAGTACACATCCCACTAGG------------GG---------A---TG---CTAA---ATTGGTAGTAACA
ACATA---TTGGGGT---CTGAATACAGGAGAAAGAGACTGGCATCTGGGT---CAGGGAGTCTCCGTAGAATGGAGGAA
AAGGAAATATAGCACACAAGTAGACCCTGACCTAGCAGACCAACTAATTCACCTG---CACCACTTT---GATTGTTTTT
CAGAATC---TGCTATAAGAAGTGCCATATTAGGACAAAT---AGT---TAGGCC---TAAGTGTGAATATCAAGCA---
GGACATA---ACAAGGTAGGATCCCT---ACAGTACTTGGCACTAGTAGCAAT---AACAA---CA---C---C---A--
-AG---------AAAGA---CAAAGCCACCTTTACCTAGTGTTGAGAAACTGACAGAGGATAGATGGAACAAGCCCCAGA
AGACCAAGGGCCGCAGAGAGAGCCATACAATGAATGGACACTAG
>FJ388957/B/CY/2005/CY033
ATGGAAAACAGATGGCAGGTGATGATTGTGTGGCAAGTAGACAGGATGAGGATTAGA---ACATGGATAAGTTTAGTAAA
ACACCATATGTATATTTCAAAGAAAGCTAAGGAATGGT---CTTATAGACATCACTATGAAAGCACTAATCC---AAGAA
TAAGTTCAGAAGTACACATCCCACTAAG------------GG---------A---AG---CTAA---ATTGGTAGTAACA
ACATA---TTGGGGT---CTGCATACAGGAGAAAGAGACTGGCATTTGGGT---CAGGGAGTCTCCATAGAATGGAGGAA
AAAGAGATATAGCACACAAGTAGACCCTAACTTAGCAGACCAACTAATTCATCTG---TATTACTTT---GATTGTTTTT
CAGAATC---TGCTATAAGAAATGCCATATTAGGACATAT---AGT---TAGTCC---TAGGTGTGATTATCAAGCA---
GGACATA---ACAAGGTAGGATCTCT---ACAGTACTTGGCACTAGCAGCATT---AGTAA---AA---C---C---A--
-AA---------AAGGA---GAAAGCCACCTTTGCCTAGTGTTGCAAAACTGACAGAGGATAGATGGAACAAGCCCCAGA
AGACCAAGGGCCACAAAGGGAGCCATACAATGAATGGGCACTAG
>FJ388958/B/CY/2005/CY035
ATGGAAAACAGATGGCAGGTGATGATTGTGTGGCAAGTAGACAGGATGAGGATTAGA---ACATGGAAAAGTTTAGTAAA
ACACCATATTTATATTTCAAAGAAAGCTAAGGGATGGC---TCTATAAACATCACTATGAAAGTACTAATCC---AAGAA
TAAGTTCAGAAGTACACATCCCACTAGG------------GG---------A---CG---CTAG---CTTGGTAATAACA
ACATA---TTGGGGT---CTGCAGACAGGAGAACGAGACTGGCATTTGGGT---CAGGGAGTCTCCATGGAATGGAGGAA
AAGGAGATATAGAACACAAGTAGACCCTGACATAGCAGACCAACTAATTCATATG---TATTACTTT---GATTGTTTTT
CAGAATC---TGCCATAAGAAATGCCATATTAGGACGTAT---AGT---TAGTCC---TAGTTGTGATTATCAAGCA---
GGACATA---GCAAGGTAGGATCTCT---ACAGTACTTGGCATTAACAGCATT---AGTAA---CA---C---C---A--
-AA---------AAAGA---CAAAGCCACCTTTGCCTAGTGTTAGGAAACTGACAGAGGATAGATGGAACAAGCCCCAGA
GGATCAAGGGCCACAGAGGGAGCCATACAATGCATGGACACTAG
>FJ388959/B/CY/2005/CY036
ATGGAAAACAGATGGCAGGTGATGATTGTGTGGCAAGTAGACAGGATGAGGATTAGA---ACATGGATAAGTTTAGTAAA
ATACCATATGTATATTTCAAAGAAAGCTAAGGAATGGT---TTTATAGACATCACTATGAAAGCACTCATCC---AAGAA
TAAGTTCAGAAGTACACATCCCACTAGG------------GG---------A---GG---ATAA---ATTGGTAGTAATA
ACATA---TTGGGGT---CTGCATACAGGAGAAAGAGACTGGCATTTGGGT---CAGGGAGTCTCCATAGAATGGAGGAA
AAAGAGATATAGCACACAAGTAGACCCTAACTTAGCAGATCAACTAATTCATCTG---TATTACTTT---GATTGTTTTT
CAGAATC---TGCTATAAGAAATGCCATATTAGGACATAG---AGT---TAGTCC---TAGGTGTGATTATCAAGCA---
GGACATA---ACAAGGTAGGATCTTT---ACAGTACTTGGCACTAGCAGCATT---AGTGA---AA---C---C---A--
-AA---------AAAGA---GAAAGCCACCTTTGCCTAGTGTTGCAAAACTGACAGAGGATAGATGGAACAAGCCCCAGA
AGACCAAGGGCCACAAAGGGAGCCATACAATGAATGGACACTAG
>FJ388960/B/CY/2005/CY070
ATGGAAAACAGATGGCAGGTGATGATTGTGTGGCAAGTAGACAGGATGAGGATTAGA---ACATGGAAAAGTTTAGTAAA
ACACCATATGCATGTTTCAAAGAAAGCTAAGGGATGGT---TTTATAGACATCATTATGAAAGCACTCATCC---AAGAA
TAAGTTCAGAAGTACACATCCCACTAGG------------GG---------A---AG---CTAA---ATTGGTAGTAACA
ACATA---TTGGGGT---CTGCATACAGGAGAAAGAGACTGGCATTTGGGT---CAGGGAGTCTCCATAGAATGGAGGAG
AAAGAGGTATAGCACACAAGTAGACCCTAACTTAGCAGACCAACTAATTCATCTG---TATTACTTT---GATTGTTTTT
CAGAATC---TGCTATAAGAAGTGCCATATTAGGACATAT---AGT---TAGTCC---TAGTTGTGATTATCAAGCA---
GGACATA---ACAAGGTAGGATCTCT---ACAGTACTTGGCACTAGCAGCATT---AGTAA---CA---C---C---A--
-AA---------AAAGA---GAAAGCCACCTTTGCCTAGTGTTGCGAAATTAACAGAGGATAGATGGAACAAGCCCCAGA
AGACCAAGGGCCGCAAAGGGAGCCATACAATGAATGGGCACTAG
>FJ388962/B/CY/2005/CY082
ATGGAAAACAGATGGCAGGGGATGATTGTGTGGCAAGTAGACAGGATGAGGATTAGA---ACATGGATAAGTTTAGTAAA
ACACCATATGTATATTTCAAAGAAAGCTAAGGAATGGT---TTTATAGACATCACTATGAAAGCACTCATCC---AAGAA
TAAGTTCAGAAGTACACATCCCATTAGG------------GG---------A---GG---CTGA---ATTAGTAGTAAAA
ACATA---TTGGGGT---CTGCATACAGGAGAAAGAGATTGGCATTTGGGT---CAGGGAGTCTCCATAGAATGGAGGAA
AAAGAGATATAGCACACAAGTAGACCCTAACTTAGCAGACCAACTAATTCATCTG---TATTACTTT---GATTGTTTTT
CAGAATC---TGCTATAAGAAATGCCATATTAGGACATAT---AGT---TAGTTC---TAGGTGTGATTATCAAGCA---
GGACATA---ACAAGGTAGGATCTCT---ACAGTACTTGGCACTAGCAGCATT---AGTAA---AA---C---C---A--
-AA---------AAAGA---GAAAGCCACCTTTGCCTAGTGTTGCAAAACTGACAGAGGATAGATGGAACAAGCCCCAGA
AGACCAAGGGCCACAAAGGGAGCCATACAATGAATGGACACTAG
>FJ388963/B/CY/2005/CY096
ATGGAAAACAGATGGCAGGTGATGATTGTGTGGCAAGTAGACAGGATGAGGATTAAA---ACATGGAAAAGTTTAGTAAA
ACACCATATTTATATTTCAAAGAAAGCTAAGGGATGGC---TCTATAGACATCACTATGAAAGTACTAATCC---AAGAA
TAAGTTCAGAAGTACACATCCCACTAGG------------GG---------A---AG---CTAG---CTTGGTAATATCA
ACATA---TTGGGGT---CTACAGACAGGAGAAAGAGACTGGCATTTGGGT---CAGGGAGTCTCCATAGAATGGAGGAA
AAGGAGATATAGAACACAAGTAGACCCTAGCCTAGCAGACCAACTAATTCATATG---TATTACTTT---GATTGTTTTT
CAGAATC---TGCCATAAGAAAAGCCATATTAGGACGTAT---AGT---TAGTCC---TAGTTGTGATTATCAAGCA---
GGACATA---GCAAGGTAGGATCTCT---ACAGTACTTGGCACTAACAGCATT---AGTCA---CA---C---C---C--
-AA---------AAGGA---CAAGGCCACCTTTGCCTAGTGTTAGGAAACTGACAGAGGATAGATGGAACAAGCCCCAGA
GGATCAAGGGCCACAGAGGGAGCCATACAATCAATGGACACTAG
>FJ388964/B/CY/2005/CY100
ATGGAAAACAGATGGCAGGTGATGATTGTGTGGCAAGTAGACAGGATGAGGATTAGA---ACATGGAAAAGTTTAGTAAA
ACACCATATTTATATTTCAAAGAAAGCCAAGGGATGGT---CTTATAAACATCACTATGAAAGCACTCATCC---AAAAA
TAAGTTCAGAAGTACACATCCCACTAGG------------GG---------A---TG---CTAA---ATTGGTAATAATA
ACATA---TTGGGGT---CTGCATACAGGAGAAAGAGAATGGCATTTGGGT---CAGGGAGTCTCCATAGAATGGAGAAA
AAGGAGATATAGTACACAAGTAGACCCTGACCTAGCAGACCAACTAATTCATCTG---TATTATTTT---GATTGTTTTT
CAGAATC---TGCTATAAGAAATGCCATATTAGGACATAT---AGT---TAGGCC---TAAGTGTGAATATCAAGCA---
GGACATA---ACAAGGTAGGATCCCT---ACAGTACTTGGCACTAGCAGCATT---AACAA---CA---C---C---A--
-AA---------AAGGA---TAAAGCCACCTTTGCCTAGTGTTGCAAAACTAACAGAGGATAGATGGAACGAGCCCCAGA
AGACCAAGGGCCACAGAGGGAGCCATACAATGAATGGACACTAG
>FJ388965/B/CY/2005/CY142
ATGGAAAACAGATGGCAGGTGATGATTGTGTGGCAGGTAGACAGGATGAGGATTAGA---ACATGGAACAGTTTAGTAAA
ACACCATATGTATATTTCAAAGAAAGCTAAGGGATGGG---TTTATAAACATCACTATGAAAGCACTAATCC---AAAAA
TAAGTTCAGAAGTACACATCCCACTAGG------------GG---------A---TG---CTAA---ATTGGTAATAAAA
ACATA---TTGGGGT---CTGCATACAGGAGAAAGAGACTGGCATTTGGGT---CAGGGAGTCTCCATAGAATGGAGGAA
AGAGAGATATAGCACACAAGTAGACCCTGGCCTAGCAGACCAACTAATTCATATG---TATTACTTT---GATTGTTTTG
CAGAGTC---TGCTATAAGACAAGCCATATTAGGACATAG---AGT---TAGTCC---TAGTTGTGAATATCAAGCA---
GGACATAACAACAAGGTAGGATCTCT---ACAGTACTTGGCACTAGCAGCAAT---AATAA---CA---C---C---A--
-AA---------GAAGA---TAAAGCCACCCTTGCCTAGTGTTACAAAACTGACAGAGGATAGATGGAACGAGCCCCAGA
AGACCAAGGGCCACAGAGGGAGCCATACAATGAATGGACATTAG
>FJ403482/B/CY/2005/CY122
ATGGAAAACAGATGGCAGGTGATGATTGTGTGGCAAGTAGACAGGATGAGGATTAAC---ACATGGAAAAGTTTAGTAAA
ATACCATATGTATAGATCAAGAAAAGCTGAGAAATGGT---TTTATAGACATCACTATGAAAGCACTCATCC---AAGAA
TAAGTTCAGAAGTCCACATCCCACTAGG------------GG---------A---TG---CTAA---ATTGGTAATAATC
ACATA---TTGGGGT---CTGCATACAGGAGAAAGAGACTGGCATTTGGGC---CAGGGAGTCTCCATAGAATGGAGAAA
AAGGAGATATAGCACACAAGTAGACCCTAACCTAGCAGACCAACTAATTCATCTG---TACTATTTT---GATTGTTTTT
CAGAATC---TGCTATAAGAAGTGCCATAGTAGGACGTAG---AGT---TAGTCC---TAGTTGTGAATATCAAGCA---
GGACATA---ACAAGGTAGGATCTCT---ACAGTACTTGGCACTAGCAGCATT---AGTAG---CA---C---C---A--
-AA---------AAGGA---CAAAGCCACCTTTGCCTAGTGTTGCAAAACTGACAGAGGATAGATGGAACAAGCCCCAGA
AGACCAAGGGCCACAGAGGGAGCCATACCATGAATGGGCACTAG
>FJ460499/B/HK/2006/HK002
ATGGCAAACAGATGGCAGGTGATGATTGTGTGGCAAGTAGACAGGATGAGGATTAGA---ACATGGCAYAGTTTAGTAAA
ACACCATATGTATATTTCAAAGAAAGCTAAGGGATGGT---CTTATAGACATCACTATGAAAGCATTCATCC---AAAAA
TAAGTTCAGAAGTACACATTCCACTAGG------------GG---------A---TG---AGAC---ATTGGTAGTAACA
ACATA---TTGGGGT---CTGCAGACAGGAGAAAGAGACTGGCATATGGGT---CAGGGAGTCTCCATAGAATGGAGGAA
AAAGGGATATAGAACACAAGTAGACCCTGGCCTAGCAGACAAACTAATTCATTTG---CATTACTTT---GATTGTTTTT
CAGACTC---TGCTGTAAGAAAGGCCATATTAGGACATAG---AGT---TAGTCC---TAGTTGTGAATATCAAGCA---
GGACATA---ACCAGGTAGGGTCTCT---ACAGTACTTGGCACTAAAAGCATT---AATAA---CA---C---C---A--
-AA---------AAGGA---TAAAGCCACCTCTGCCTAGTGTTACGAAGCTGACAGAGGATAGATGGAACAAGCCCCAGA
AGACCACGGGCCACCGAGGGAGCCATACAATGAATGGACACTAG
>FJ460500/B/HK/2006/HK003
ATGGCAAACAGATGGCAGGTGATGATTGTGTGGCAAGTAGACAGGATGAGGATTAGA---ACATGGCATAGTTTAGTAAA
ATACCATATGCATATTTCAAAGAAAGCTAAGGGATGGT---CTTATAAACATCACTATGAAAGCATTCATCC---AAAGA
TAAGTTCAGAAGTACACATTCCACTAGG------------GG---------A---TG---AGAC---ATTGGTAATAACA
ACATA---TTGGGGT---CTGCAGACAGGAGAAAGAGACTGGCATATGGGT---CATGGAGTCTCCATAGAATGGAGGAA
AAAGGGATATAGAACACAAGTAGACCCTGGCCTAGCAGACAAACTAATTCATTTG---CATTACTTT---GATTGTTTTT
CAGACTC---TGCTGTAAGAAAGGCCATATTAGGACATAG---AGT---TAGTCC---TAGTTGTGAATATCAAGCA---
GGACATA---ACCAGGTAGGGTCTCT---ACAGTACTTGGCACTAAAAGCATT---AATAA---CA---C---C---A--
-AA---------AAAGA---TAAAACCACCTCTGCCTAGTGTTACGAAGCTGACAGAGGATAGATGGAACAAGCCCCAGA
AGACCACGGGCCACCGAGGGAGCCATACAATGCATGGACACTAG
>FJ460501/B/HK/2006/HK004
ATGGCAAACAGATGGCAGGTGATGATTGTGTGGCAAGTAGACAGGATGAGGATTAAA---ACATGGAACAGTTTAGTAAA
ACACCATATGTATATCTCAAAGAAAGCTAAGGGATGGT---CTTATAAACATCACTATGAAAGCATTCATCC---AAAAA
TAAGTTCAGAAGTACACATTCCACTAGG------------GG---------A---TG---AGAT---ATTGGTAATAACA
ACATA---TTGGGGT---CTGCAGACAGGAGAAAGAGACTGGCATATGGGT---CAGGGAGTCTCCATAGAATGGAGGAA
AAAGGGATATAGAACACAAGTAGACCCTGGCCTAGCAGACAAACTAATTCATTTG---CATTACTTT---GATTGTTTTT
CAGACTC---TGCTGTAAGAAAGGCCATATTAGGACATAG---AGT---TAGTCC---TAGTTGTGAATATCAAGCA---
GGACATA---ACCAGGTAGGGTCGCT---ACAGTACTTGGCACTAACAGCATT---AATAA---CC---C---C---A--
-AA---------AAGGA---TAAAGCCACCTCTGCCTAGTGTTACGAAGCTGACAGAGGATAGATGGAACAAGCCCCAGA
AGACCACGGGCCACCGAGGGAGCCATACAATGCATGGGCACTAG
>FJ469682/B/US/2005/01144G
ATGGAAAACAGATGGCAGGTGATGATTGTGTGGCAGGTAGACAGGATGAGGATTAGA---ACATGGAAAAGTTTAGTAAA
ACACCATATGTATATTTCAAAGAAAGCTAAGGGATGGT---TTTATAGACATCACTATGAAAGCACTCATCC---AAAAA
TAAGCTCAGAAGTACACATCCCACTAGG------------GG---------A---TG---CTAA---ATTGGTAATAACA
ACATA---TTGGGGT---CTGCATACAGGAGAAAGAGACTGGCATTTGGGT---CAGGGAGTCTCCATAGAATGGAGGAA
AAAGAGATATAGCACACAAGTAGACCCTGGCCTAGCAGACCAACTAATTCATATG---TATTACTTT---GATTGTTTTT
CAGAATC---TGCTATAAGAAAAGCCATATTAGGACATAG---AGT---TAGCCC---TAGTTGTGAATATCAAGCA---
GGACATA---ACAAGGTAGGATCTCT---ACAGTACTTGGCACTAGCAGCATT---AATAA---CA---C---C---A--
-AA---------AAAGA---GAAAGCCACCTTTGCCTAGTGTTGCGAAGCTGACAGAGGATAGATGGAACAAGCCCCAGA
AGACCAAGGGCCACAGAGGGAGCCATACAATGACTGGACACTAG
>FJ469683/B/US/2005/012286G
ATGGAAAACAGATGGCAGGTGATGATTGTGTGGCAAGTAGACAGGATGAGGATTAGA---ACATGGAATAGTTTAGTAAA
ACACCATATGTATATTTCAGGGAAAGCTAGAGGATGGT---TGTATAGACATCACTATGAAAGCACTAATCC---AAGAA
TAAGTTCAGAAGTACACATCCCACTAGG------------GG---------A---TG---CTAG---ATTGGTAATAACA
ACATA---TTGGGGT---CTGCATACAGGAGAAAGAGACTGGCATTTGGGT---CAGGGAGTCTCCATAGAATGGAGGAA
AAAGAGATATAGCACACAAGTAGACCCTGCCCTAGCAGACCAACTAATTCATATG---CATTACTTT---GATTGTTTTT
CAGAATC---TGCTATAAGAAATGCCATATTAGGAAATAG---AAT---TAGTCC---TAGGTGTGAATATCAAGCA---
GGACATA---ACAAGGTAGGATCTCT---ACAGTACTTGGCACTAACAGCATT---AGTAA---CA---C---C---A--
-AA---------AAAGA---GAAAGCCACCTTTGCCGAGTGTTGCAAAACTGACAGAGGATAGATGGAACAAGCCCCAGA
AGACCAAGGGCCACAGAGGGAGCCATACAATCAATGGACACTAG
>FJ469684/B/US/2004/014837G
ATGGAAAACAGATGGCAGGTGATGATTGTGTGGCAAGTAGACAGGATGAGAATTAGA---ACATGGAACAGTCTAGTAAA
ACACCATATACATATTTCAAAGAAAACTAGGAGATGGG---TTTATAGACATCACTATGAAAGCACTAATCC---AAGAG
TAAGTTCAGAAGTACACATCCCATTAGG------------GG---------A---TG---CTAA---ATTGGTAATAACA
ACATA---TTGGGGT---ATGCATACAGGAGAAAGAGAATGGCATATGGGT---CAGGGAGTCTCCATAGAATGGAGGAA
AAAGAGATATAGCACACAAGTAGACCCTGGCCTAGCAGACCAACTAATTCATCTG---CATTACTTT---GATTGTTTTT
CAGAATC---TGCTATAAGGAATGCCATAATAGGACGTGT---AGT---TAGTCC---TAGTTGTGAATATCAAGCA---
GGACATA---ATAAAGTAGGATCTCT---ACAATACTTGGCACTATCAGCATT---AATAA---AA---C---C---A--
-AA---------AAAGA---AGAAGCCACCTTTGCCTAGTGTTAGAAAACTGACAGAGGATAGATGGAACAAGCCCCAGA
AGACCAAGGGCCACAGAGGGAACCATATAATGAATGGGCACTAG
>FJ469685/B/US/-/1229I
ATGGAAAACAGATGGCAGGTGATGATTGTGTGGCAAGTAGACAGGATGAGGATTAGA---ACATGGAAAAGTTTAGTAAA
ACACCATATATATATTTCAAAGAAAGCTAAGGAATGGT---GTTATAGACATCACTATGAAAGCATTCATCC---AAGAA
AAAGTTCAGAAGTACACATCCCACTAGG------------GG---------A---GG---CTAG---ATTGGTAGTAACA
ACATA---TTGGGGT---CTGCATACAGGAGAAAGAGACTGGCATTTGGGT---CAAGGAGTCTCCATAGAATGGAGGAG
AGAGAGATATAGCACACAAGTAGACCCTGACCTAGCAGACCAACTAATTCATCTG---TATTACTTT---GATTGTTTTT
CAGAATC---TGCTATAAGAAATGCCATATTAGGACGTAT---AGT---TAGCCC---TAGTTGTGACTATCAAGCA---
GGACATA---ACAAGGTAGGATCTCT---ACAGTACTTGGCACTAGCAGCACT---AGTAA---CA---C---C---A--
-AA---------AAGGA---TAAAGCCACCTTTGCCTAGTGTCAAGAAACTGACAGAGGATAGATGGAACGAGCCCCAGA
AGACCAAGGGCCACAGAGGGAGCCATACAATGAGTGGACACTAG
>FJ469686/B/US/2003/AT01480
ATGGAAAACAGATGGCAGGTGATGATTGTGTGGCAAGTAGACAGGATGAGGATTAGA---GCATGGAACAGTTTAGTAAA
ACACCATATGTATATTTCAGGAAAAGCTAGGAAATGGT---GTTATAAACATCATTATGAAAGCATTAATCC---AAGAG
TAAGTTCAGAAGTACACATCCCAATAGG------------GG---------A---TG---CTAA---ATTAGTAGTAACA
ACATA---TTGGGGT---CTGCATGCAGGAGAAAGAGACTGGCATTTGGGT---CAAGGAGTCTCCATAGAATGGAGAAA
AGAGAGATATAACACACAAGTAACCCCTGACCTAGCAGACCAACTAATTCATATG---TATTATTTT---GATTGTTTTT
CAGAATC---TGCTATAAGAAATGCCATATTAGGACATAG---AAT---TAGCCC---TAGGTGTGAATATCAAGCA---
GGACATA---ATAAGGTAGGATCTCT---ACAGTACTTGGCACTAGCAGCATT---AATAA---AA---C---C---A--
-AA---------AAAGA---GAAAGCCACCTTTGCCTAGTGTCACAAAACTAACAGAGGATAGATGGAACAAGCCCCAGA
AGACCAAGGGCCACAGAGGGAACCATACAATGAATGGACACTAG
>FJ469687/B/US/2002/CR0017Q
ATGGAAAACAGATGGCAGGTGATGATTGTGTGGCAAGTGGACAGGATGAGGATTAGA---ACATGGAAAAGTTTAGTGAA
ACACCATATGTTTGTTTCAAAGAAAGCTAAAGGATGGT---TTTATAGACATCACTATGAAAGCAGGCATCC---AAAAA
TAAGTTCAGAAGTACACATCCCACTAGG------------GG---------A---GG---CTAG---ATTGGTAATAACA
ACATA---TTGGGGT---CTGCATACAGGAGAAAGAGACTGGCATTTGGGT---CAGGGAGTCTCCATAGAATGGAGGAA
AAGGAGATATAGCACACAAGTAGACCCTGACCTAGCAGACCATCTAATTCATGTG---TATTACTTT---GATTGTTTTT
CAGACTC---TGCTATAAGGAAAGCCATCTTAGGACAGAT---AGT---TAGTCC---TAGTTGTGAATATCCAGCA---
GGACATA---ACAAAGTAGGATCTCT---ACAGTACTTGGCACTAGCAGCATT---AATAA---AA---C---C---A--
-AA---------AAAGA---TAAAGCCACCTTTGCCTAGTGTTGCAAAACTGACAGAGGATAGATGGAACAAGCCCCAAA
GGACCAAGGGCCACAGAGAGAGCCATACAATGAATGGACACTAG
>FJ469688/B/US/2002/CR0023W
ATGGAAAACAGATGGCAGGTGATGATTGTGTGGCAAGTAGACAGGATGAGGATTAGA---GCATGGAAAAGTTTAGTAAA
ACACCATATGCACATTTCAAAGAAAACTAAGGAATGGT---GTTATAGACATCACTATGAAAGCCCTCATCC---AAGAA
TAAGTTCAGAAGTACACATCCCACTAGG------------GG---------A---TG---CTAG---ACTGGTAGTAACA
ACATA---TTGGGGC---CTGCATACAGGAGAAAGAGACTGGCATTTGGGT---CAGGGAGTTTCCATAGAATGGAGGAA
AAAGAGATATAGAACACAAGTAACCCCTGACCTAGCAGACCAACTAATTCATCTG---TATTACTTT---GATTGTTTTT
CAGAATC---TGCTATAAGACAAGCCATATTAGGACGTAT---AGT---TAGCCC---TAGTTGTGAATATCAAGCA---
GGACATA---ACAAGGTAGGATCTCT---ACAGTACTTGGCACTAGCAGCATT---AATAA---AA---C---C---A--
-AA---------AAAGA---CAAAGCCACCTCTGCCTAGTGTTGCGAAACTGACAGAGGATAGATGGAACAAGCCCCAGA
AGACCAAGGGCCACAAAGGGAGCCATACAATGAATGGACACTAG
>FJ469689/B/US/2007/CR0027M
ATGGAAAACAGATGGCAGGTGATGATTGTGTGGCAAGTAGACAGGATGAGGATTAGA---ACATGGAACAGTTTAGTAAA
ACACCATATACATATTTCAGGGAAAGCTAAGAGATGGG---TTTATAGACATCACTATGAAAGTACTAATCC---AAGGA
TAAGTTCAGAAGTACACATCCCACTAGG------------GG---------A---TG---CAGA---ATTGGTAGTGACA
ACATA---TTGGGGT---CTACATACAGGAGAAAGAGATTGGCATTTGGGT---CAGGGAGTCTCCATAGAATGGAGGCA
GAAGAGATACAGCACACAAGTAGACCCTAACCTAGCAGACCAACTAATTCATCTG---TATTACTTT---GATTGTTTTT
CAGAATC---TGCTATAAGAAATGCCCTATTAGGAAATAG---AGT---TAGACC---TAGGTGTGAATATCAAGCA---
GGACATA---ACAAGGTAGGATCTCT---ACAGTACCTGGCACTAGCAGCATT---AATAC---CA---C---C---A--
-AA---------AAGGA---GAAAGCCACCTTTACCCAGTGTTACAAAATTAACAGAGGATAGATGGAACAAGCCCCAGA
AGACCAAGGGCCACAGAGGGAGCCATACAATGAATGGACACTAG
>FJ469690/B/US/-/CR0036W
ATGGAAAACAGATGGCAGGTGATGATTGTGTGGCAAGTAGACAGGATGAGGATTAGA---ACATGGAAAAGTTTAGTAAA
ACACCACATGTATATTTCAGGGAAAGCTAAGGGATGGC---TGTATAAACATCACTATGAAAGCACTCATCC---AAGAA
CAAGTTCAGAAGTACATATCCCACTAGG------------GG---------A---TG---CTAG---ATTGGTAGTAACA
ACATA---TTGGGGT---CTGCACACAGGAGAAAGAGACTGGCATTTGGGT---CAGGGGGTCTCCATAGAATGGAGGAA
AAGGAGATATAGCACACAAGTAACCCCTGACCTAGCAGACCGACTAATTCACCTG---TATTACTTT---GATTGTTTTT
CAGAATC---TGCTATAAGAAATGCCATATTAGGACGTAT---AGT---TAGCCC---TAGTTGTGACTATCAAGCA---
GGACATA---ACAAGGTAGGATCTCT---ACAGTACTTGGCACTAACAGCATT---AATAA---CA---C---C---A--
-AA---------AAGGA---TAAAGCCACCCCTGCCTAGTATTACGAAACTGACAGAGGATAGATGGAACAAGCCCCAGA
AGACCAAGGGCCACAGAGGGAGCCATACAATGAATGGACACTAG
>FJ469691/B/US/2006/CR0047U
ATGGAAAACAGATGGCAGGTGATGATTGTGTGGCAAGTAGACAGGATGAGGATTAGA---ACATGGAAAAGTTTGGTAAA
ACACCATATGTATATTTCAGGGAAAGCTAGAAAATGGT---TTTATAGACATCATTATGAAAGCACTCATCC---AAAAA
CAAGTTCAGAAGTACACATCCCACTAGG------------GG---------A---TG---CGGA---ATTGGTAGTAACA
ACATA---TTGGGGT---CTGAATACAGGAGAAAGAGACTGGCATTTGGGT---CAGGGAGTCTCCATAGAATGGAGGAA
AAATAGATATAGAACACAAGTAGACCCTGACCTAGCAGACCAACTAATTCATCTG---TATTACTTT---GATTGTTTTT
CAGAATC---TGCTATAAGACAGGCCTTATTAGGACGTAT---AGT---CAGTCC---TAGTTGTGAATATCACGCA---
GGACATA---GCAAGGTAGGATCTCT---GCAGTACTTGGCACTAACAGCATT---AATAA---AA---C---C---A--
-AA---------AAAGA---TAAAGCCACCTTTGCCTAGTGTTGCGAAACTGACAGAGGATAGATGGAACAAGCCCCAGA
AGACCAAGGGCCACAGAGGGAGCCATACAATGAATGGACACTAG
>FJ469692/B/US/-/CR0050Z
ATGGAAAACAGATGGCAGGTGATGATTGTGTGGCAAGTAGACAGGATGAGGATTAGA---ACATGGAAAAGTTTAGTAAA
ACACCATATGTATATCTCAAAGAAAGCTGGGAAATGGT---TTTATAGACACCATTATGAAAGTACTCATCC---AAAAA
TAAGTTCAGAAGTACACATCCCGCTAGG------------GG---------A---TG---CTAA---ATTGGTAATAACA
ACATA---TTGGGGT---CTGCATACAGGGGAAAGAGACTGGCATTTAGGT---CAGGGAGTCTCCATAGAATGGAGGAT
TAACAGATATAGCACACAAGTAGACCCCGGCTTAGCAGACCAACTAATTCATCTG---TATTATTTT---GATTGTTTTT
CAGAATC---TGCTGTAAGGAAAGCCATATTAGGACATAG---AGT---TAGACC---TAGGTGTGAATATCAAGCA---
GGACATA---ACAAGGTAGGGTCTCT---ACAGTATTTGGCACTAGTAGCATT---AATAA---CA---C---C---A--
-AA---------AAAGA---CAAAGCCACCTTTGCCTAGTGTTACGAAACTGACAGAGGATAGATGGAACAAGCCCCAGA
GGACCACGGGCCACAGAGGGAGCCATACAATGAATGGACACTAG
>FJ469693/B/US/2002/CR0058S
ATGGAAAACAGATGGCAGGTGATGATTGTGTGGCAAGTAGACAGGATGAGGATTAGA---ACATGGAAAAGTTTAGTAAA
ACATCATATGTATATTTCAAAGAAAGCTAAAGGATGGT---TTTATAGACATCACTATGAAAGCACTAATCC---AAGAA
TAAGTTCAGAAGTACACATCCCACTAGG------------GG---------A---TG---CTAG---CTTGGTAATAACA
ACATA---TTGGGGT---CTGCATACAGGAGAAAGAGACTGGCATTTGGGT---CAGGGAGTCTCCATAGAATGGAGGGA
AAAGAGATATCGCACACAAGTAGACCCTGGCCTAGCAGACCAACTAATTCATCTG---TATTACTTT---GATTGTTTTT
CAGAATC---TGCTATAAGACATGCCATATTAGGACGTGT---AGT---TAGCCC---TAGTTGTGAATATCAAGCA---
GGACATA---ACAAGGTAGGGTCTCT---ACAGTACTTGGCAATAACAGCATT---AACAT---CA---C---C---A--
-AA---------AAAGA---TAAAGCCACCTTTGCCTAGTGTTACGAAGCTGACAGAGGATAGATGGAACAAGCCCCGGA
AGACCAAGGGCCACAGAGGGAACCATACAATGAATGGACACTAG
>FJ469694/B/US/-/CR0059T
ATGGAAAACAGATGGCAGGTGATGATTGTGTGGCAAGTAGACAGGATGAGGATTAGA---ACATGGAAAAGTTTAGTAAA
ACACCATATACATATTTCAAAGAAAGCTAAAGGATGGG---TTTATAAACATCACTATGAAAGCACTCATCC---AAGAA
TAAGTTCAGAAGTACACATCCCACTAGA------------GG---------A---GG---CCAA---ATTGGTAATAACA
ACATA---TTGGGGT---CTGCATACAGGAGAAAGAGACTGGCATTTGGGT---CAAGGAGTCTCCATAGAATGGAGGAA
AAGGAGATATAGCACACAAGTAGACCCTAACACAGCAGACCAACTAATTCACCTG---TATTACTTT---GATTGTTTTT
CAGAATC---TGCTATAAGAAAGGCCCTATTAGGACAATT---AGT---TAGCCC---TATTTGTGAACACCGAGCA---
GGACATA---ACAAGGTAGGATCTCT---ACAGTACCTGGCACTAACAGCATT---AGTAA---CA---C---C---A--
-AG---------GAAGA---TAAAGCCCCCTTTGCCTAGTGTTACGAAATTGACAGAGGATAGATGGAACAAGCCCCGGA
AGACCAAGGGCCACAGAGAGAGCCATACCATGAATGGACACTAG
>FJ469695/B/US/2004/CR0068P
ATGGAAAACAGATGGCAGGTGATGATTGTGTGGCAGGTAGACAGGATGAGGATTAGA---ACATGGAAAAGTTTAGTAAA
ACACCATATGTATATTTCAAAGAAAGCTAAGGGATGGA---TTTATAGACATCACTATGAAAACCCTCATCC---AAGAG
TAGGCTCAGAAGTACACATCCCATTAGG------------GG---------A---TG---CTAA---ATTGGTAATAACA
ACATA---TTGGGGT---CTGCATACAGGAGAAAGAGACTGGCATTTGGGT---CAGGGAGTCTCTATAGAATGGAGGAA
AGAGAGATATAACACACAAGTAGATCCTAACCTAGCAGACCAACTAATTCATCTG---CATTACTTT---GATTGTTTTT
CAGAATC---TGCTATAAGAAATGCCATATTAGGATATAG---AGT---TAGCCC---TAGTTGTGAATATCAAGCA---
GGACATA---ACAAGGTAGGATCTCT---ACAGTACTTGGCACTAGTAGCATT---AACAA---CA---C---C---A--
-AA---------AAAGA---AAAAGCCACCTTTGCCTAGTGTTACGAAACTGACAGAGGATAGATGGAACGAGCCCCGGA
AGACCAAGGGCCGCAGAGGGAGCCATACAATGAATGGACACTAG
>FJ469696/B/US/2006/CR0078
ATGGAAAACAGATGGCAGGTGATGATTGTGTGGCAAGTAGACAGGATGAGGATTAGC---ACATGGAAAAGTTTAGTAAA
ACACCATATGTATACTTCAAGAAAAGCTAGGAAATGGT---TATATAAACATCACTATGAAAACACTCATCC---AAAAA
TAAGTTCAGAAGTACACATCCCACTAGG------------GG---------A---TG---CTAG---ATTGGTCATAATA
ACATA---TTGGGGT---CTGCATACAGGAGAAAGAGACTGGCATTTGGGT---CAGGGAGTCTCCATAGAATGGAGAAA
AAAGAGATATAGTACACAAGTGACCCCTGACCTAGCAGACCAACTAATTCATCTG---TATTATTTT---GATTGTTTTT
CAGAATC---TGCTATAAGAAATGCCATATTAGGACGAAT---AGT---TAGTCC---TAGTTGTGAATACCAAGCA---
GGACATA---ACAAGGTAGGGTCTCT---ACAGTACTTGGCATTAGCAGCATT---AATAG---CA---C---C---A--
-AA---------AAAGA---CAAAGCCACCTTTGCCTAGTGTTACAAAACTGACAGAGGATAGATGGAACAAGCCCCGGA
GAACCAAGGGCCACAGAGGGAGCCATACAATGAATGGGCACTAG
>FJ469697/B/US/2004/CR0080N
ATGGCAAACAGATGGCAGGTGATGATTGTGTGGCAAGTAGACAGGATGAGGATTAGA---ACATGGAAAAGTTTAGTGAA
ACACCATATGTATATTTCAGGGAAAGCCAGGGGATGGT---TTTATAGACATCACTATGAAAGCACTCATCC---AAGAA
TAAGTTCAGAAGTACACATCCCACTAGG------------GG---------A---TG---CTGA---ATTAGTAATAACA
ACATA---TTGGGGT---CTGCATACAGGAGAAAGAGACTGGCATTTGGGC---CAGGGAGTCTCCATAGAATGGAGGAA
AAAGAGATATAGCACACAAGTAGACCCTGGCCTAGCAGACCAACTAATTCATACG---TATTATTTT---GACTGTTTTT
CAGAATC---TGCTATAAGAAATGCCATATTAGGACATAG---AGT---TAGCCC---TAGGTGTGAATATCAAGCA---
GGACATA---ACAAGGTAGGATCTCT---ACAATACTTGGCACTAGCAGCATT---AAGAA---AA---C---C---A--
-AA---------GAAGA---CAAAGCCACCTTTGCCTAGTGTTAAGAAACTGACAGAGGATAGATGGAACGAGCCCCAGA
AGACCAAGGGCCACAGAGGGAGCCATACAATGAATGGACACTAG
>FJ469698/B/US/2004/CR0116Y
ATGGAAAACAGATGGCAGGTGATGATTGTGTGGCAAGTAGACAGGATGAGGATTAGA---ACATGGAAAAGTTTAGTAAA
ACACCATATGTATATTTCAAGAAAAGCTAAAGGATGGT---TCTATAGACATCACTATGAAAGCCCTCATCC---AAGAA
TAAGTTCAGAAGTACACATCCCACTAGG------------GG---------A---TG---CTAA---ATTGGTAGTAATA
ACATA---TTGGGGT---CTGCATACAGGAGAAAGAGACTGGCATATGGGT---CAGGGAGTCTCCATAGAATGGAGGAA
AAGAAGATATAGCACACAAGTAGACCCTATCCTAGCAGACCATCTAATTCATCTG---CATTACTTT---GACTGTTTTT
CAGAAGC---TGCTATAAGACATGCCATATTAGGACGTAT---AGT---TAGCCC---TAGGTGTGAATATCAAGCA---
GGACATA---ACAAGGTAGGATCTCT---ACAGTACTTGGCACTGACAGCATT---AATAA---AA---C---C---AAA
GAA---------GAAGA---TAAAGCCACCTTTGCCTAGTGTTACAAAACTGACAGAGGATAGATGGAACAAGCACCAGA
AGATCAAGGGCCACAGAGGGAGCCATACAATGAATGGACACTAG
>FJ469699/B/US/-/CR0127W
ATGGAAAACAGATGGCAGGTGATGATTGTGTGGCAAGTAGACAGGATGAGGATTAGG---GCATGGAAAAGTTTAGTAAA
ACACCATATGTATATTTCAAAGAAAGCTAAGGGATGGT---CTTATAGACATCACTATCAAAGTACTAATCC---AAGAG
TAAGTTCAGAAGTACACATCCCACTAGG------------GG---------A---TG---CGAA---ATTGGTAATAACA
ACATA---TTGGGGT---CTACATACAGGAGAAAGAGACTGGCATTTGGGT---CAGGGAGCCTCCATAGAATGGAGGAA
AAAGGGATATAGCACACAAGTAGACCCTAACCTAGCAGACAAACTAATCCACCTG---TATTACTTT---GATTGTTTTT
CAGAATC---TGCCATAAGAAATGCCTTATTAGGATATAG---AGT---TAGTCC---TAGGTGTGAATATCAAGCA---
GGACATA---ACAAGGTAGGGTCTCT---ACAGTACTTGGCACTAACAGCATT---AATAA---AA---C---C---A--
-AA---------AAAGA---TAAAGCCACCTTTGCCTAGTGTTACGAAACTGACAGAGGATAGATGGAACAAGCCCCAGA
AGACCAAGGGCCACAGAGGGAGCCATACAATGAATGGACACTAG
>FJ469700/B/US/2006/CR0131
ATGGAAAACAGATGGCAGGTGATGATTGTGTGGCAAGTAGACAGGATGAGGATTAGC---ACATGGAAAAGCTTAGTAAA
ACACCATATGTATATTTCAAAGAAAGCTAGGGGATGGT---TTTATAGACATCACTATGAAAGCACTCATCC---AAGAA
TAAGTTCAGAGGTACACATCCCACTAGG------------GG---------A---AG---CTAA---ATTGGTAATAATA
ACATA---TTGGGGT---CTGCACACAGGAGAAAGAGAATGGCATTTGGGT---CAAGGAGTCTCCATAGAATGGAGGAT
AAGGAGATATAGATCACAAATAGACCCCAAACTAGCAGACCAACTAATTCATCTG---CATTACTTT---GATTGTTTTT
CAGAATC---TGCTATAAGAAATGCCATATTAGGACGTAT---AGT---TAGTCC---TAGTTGTGAATATCAAGCA---
GGACATA---ACAAGGTAGGCTCTCT---ACAATACTTGGCACTAATAGCATT---AATAA---AA---C---C---A--
-AG---------AAAGA---AAAGGCCACCCTTGCCTAGTGTTACGAAACTAACAGAGGATAGATGGAACAAGCCCCAGA
AGATCAAGGGCCACAGAGAGAGCCATACAATGAATGGACACTAG
>FJ469701/B/US/2003/CR0154X
ATGGAAAACAGATGGCAGGTGATGATTGTGTGGCAAGTAGACAGGATGAGGATTAAA---ACATGGAAAAGCTTAGTAAA
ACACCACATGTATATTTCAAAGAAAGCTCAGGGATGGA---TTTATAAACATCACTATGAAAGCACTCATCC---AAGAA
TAAGTTCAGAAGTACACGTCCCACTAGG------------GG---------A---TA---ATAG---ATTGGTGATAACT
ACATA---TTGGGGT---CTGCATACAGGAGAAAGAGACTGGCATTTGGGT---CAGGGAGTCTCCATAGAATGGAGGAA
AAAGAGATATAGCACACAAGTAGACCCTGACCTAGCAGACCAACTAATTCATCTG---TATTACTTT---GATTGTTTTT
CAGAATC---TGCCATAAGAAATGCCATATTAGGACATAT---AGT---TAGTCC---TAGTTGTGAATACCAAGCA---
GGACATA---GCAAGGTAGGATCTCT---ACAGTACTTGGCACTAACAGCATT---AATAA---AA---C---C---A--
-AA---------ACAGG---TAAAGCCACCTTTGCCCAGTGTTAGGAAACTGACAGAGGATAGATGGAACAAGCCCCGGA
AGACCAAGGGCCACAGAGGGAACCATACAATGAATGGACACTAG
>FJ469702/B/US/-/CR0164U
ATGGAAAACAGATGGCAGGTGATGATTGTGTGGCAAGTAGACAGGATGAGGATTAGC---ACTTGGAAAAGTTTAGTAAA
ACACCATATACATGTTTCAAAGAAAGCTAAGAAATGGG---TTTATAAACATCACTATGAAAGCACTAATCC---AAGAG
TAAGTTCAGAAGTACACATCCCATTAGG------------GG---------A---TG---CTAA---ATTGGTAATAAAA
ACATA---TTGGGGT---CTGCATACAGGAGAAAGAGAATGGCATTTGGGC---CAGGGAGTCTCCATAGAATGGAGGAA
AAGGAGATATAGCACACAAGTAGACCCTGGCCTAGCAGACCAACTAATTCATCTG---TATTATTTT---GATTGTTTTT
CAGAATC---TGCTATAAGAAATGCCATTTTAGGACACAT---AGT---TAGTCC---TAGGTGTGAATATCAAGCA---
GGACATA---ACAAGGTAGGATCTCT---ACAGTACTTGGCACTAGCAGCATT---AGTAA---CA---C---C---A--
-AA---------AAGGA---TAAAGCCACCTTTGCCTAGTGTCACAAAACTAACAGAGGATAGATGGAACAAGCCCCAGA
AGACCAAGGGCCACAGAGAGAGCCATACAATGAGTGGACACTAG
>FJ469703/B/US/2005/CR0175S
ATGGAAAACAGATGGCAGGTGATGATTGTGTGGCAAGTAGACAGGATGAGGATTAGG---ACATGGAAAAGTTTAGTAAA
ACATCATATGTACATTTCAGGGAAAGCTAGGGGATGGT---GTTACAGACATCACTATGAAAGCAATCATCC---GAGAG
TAAGTTCAGAAGTACACATTCCACTAGG------------GG---------A---TG---CGAG---AGTGGTAGTAAAA
ACATA---TTGGGGT---CTACATACAGGAGAAAGAGAATGGCATTTGGGC---CAGGGAGTCTCCATAGAATGGAGGAA
AAAGAAATATAGCACACAAATAGACCCTAACCTAGCAGACCAACTAATTCATCTG---TATTACTTT---GATTGTTTTT
CAGAATC---TGCCATAAGAAATGCCATATTAGGCTATAG---AGT---TAGCCC---TAGGTGTGAATATCAAGCA---
GGACATA---ACAAGGTAGGGTCTCT---ACAGTACTTGGCACTAACAGCATT---AATAA---CA---C---C---A--
-AG---------AAGGG---TAAAGCCACCTTTACCTAGTGTTACAAAACTGACAGAGGATAGATGGAACAAGCCCCAGA
AGACCAAGGGCCACAAAGGGAGCCATACAATGAATGGGCATTAG
>FJ469704/B/US/-/CR0192W
ATGGAAAACAGATGGCAGGTGATGATTGTGTGGCAAGTAGACAGGATGAAGATTAGA---ACATGGAACAGTTTAGTAAA
ACACCATATGTATGTTTCAGGGAAAGCTAAGGACTGGT---GTTATAGACATCACTATGAAAGCACTAATCC---AAGAA
TAAGTTCAGAAGTACACATCCCACTAGG------------AG---------A---GG---CTAG---ATTAGTAGTAATA
ACATA---TTGGGGT---CTGCATACAGGAGAAAGAGACTGGCATTTGGGC---CATGGAGCCTCCATTGAATGGAGAAA
AAAGAGATATAGCACACAAGTAGACCCTGAAACAGCAGACCGACTAATTCATATG---TATTATTTT---GATTGTTTTT
CAGAATC---TGCTATAAGAAATGCCATATTAGGATATAG---AAT---TGGGCC---TAGTTGTGAATATCAAGCA---
GGACATA---ACAAGGTAGAATCTCT---ACAATACTTGGCATTAACAGCATT---AATAA---CA---C---C---A--
-AA---------AAAGA---TAAAGCCACCTTTGCCTAGTATTACAAAATTGACAGAGGATAGATGGAACAAGCCCCAGA
AGACCAAGGGCCGCAGAGGGAACCATACAATGAATGGACACTAG
>FJ469705/B/US/-/CR0206U
ATGGCAAACAGATGGCAGGTGATGATTGTGTGGCAAGTAGACAGGATGAGGATTAGA---ACATGGAAAAGTTTAGTAAA
ACACCATATGTATATTTCAAAGAAAGCTAAAGGATGGT---TTTATAGACATCACTATGAAAGCACTCATCC---AAAAA
TAAGCTCAGAAGTACACATCCCACTAGG------------GG---------A---TG---CTAA---ACTGGTAATAATA
ACATA---TTGGGGT---CTGCATACAGGAGAAAGAGACTGGCATTTGGGT---CAGGGAGTCTCCATAGAATGGAGGAA
AAGGAAATATAGCACACAAATAGATCCTAACCTAGCAGACCAACTAATTCATCTG---CATTACTTT---GATTGTTTTT
CAGAATC---TGCTATAAGAAAAGCCATATTAGGACATAG---AGT---TAGCCC---TAGTTGTGAATATCAAGCA---
GGACATA---ACAAGGTAGGATCTCT---ACAGTACTTGGCACTAGCAACATT---AATAA---CA---C---C---A--
-AA---------AAAGA---TAAAACCACCTTTGCCTAGTGTTGCGAAACTGACAGAGGATAGATGGAACAAGCCCCAGA
AGACCAAGGACCACAGAGGGAGCCATACAATGACTGGACAATAG
>FJ469706/B/US/2005/CR0208W
ATGGAAAACAGATGGCAGGTGATGATTGTGTGGCAAGTAGACAGGATGAGGATTAGA---ACATGGAAAAGTTTAGTAAA
ACACCATATGCATGTTTCAAAGAAAGCTAAGGGATGGG---TTTATAGACATCACTATGATAGCACTCATCC---AAAGA
TAAGTTCAGAAGTACATATCCCACTAAG------------GG---------A---AG---GTAC---ATTGATAGTAACA
ACATA---TTGGGGT---CTGCATACAGGAGAAAGAGAATGGCATTTGGGT---CAGGGGGTCTCCATAGAATGGAGGAA
AAGGAGATATAGCACACAAGTAGACCCCAACCTAGCAGACCAACTAATTCATATG---TATTACTTT---GATTGTTTTT
CAGAATC---TGCTATAAGAAAAGCCATATTAGGACAAGT---AGT---TAGTCC---TAGTTGTGATTATCAAGCA---
GGACATA---CCAAGGTAGGATCTTT---ACAGTACTTGGCACTAAAAGCATT---AGTAA---TA---C---C---A--
-AA---------AAAGA---GAAAGCCACCCTTGCCTAGTATTGCGAAACTGACAGAGGATAGATGGAACAAGCCCCAGA
AGACCAAGGGCCACAGAGAGAGCCATTCAATGAATGGACACTAG
>FJ469707/B/US/2007/CR0214
ATGGAAAACAGATGGCAGGTGATGATTGTGTGGCAAGTGGACAGGATGAGAATTAGA---GCATGGAAAAGTTTAGTAAA
ACACCATATGTATATATCAGGGAAGGCTAGGGGATGGT---TTTATAGACACCACTATGATAGCCATCATCC---AAAAA
TAAGTTCAGAAGTACACATCCCACTAGG------------GG---------A---TG---CTAG---ATTGGTAATAACA
ACATA---TTGGGGT---CTGCATACAGGAGAAAGAGAATGGCATTTGGGT---CAGGGAGTTTCCATAGAATGGAGGAA
AAGGAGATATAGCACACAAGTAGACCCTGGCCTAGCAGACCAACTAATTCATATG---TATTACTTT---GATTGTTTTT
CAGAATC---TGCTATAAGAAATGCCATATTAGGACATAT---AGT---TAGTCC---TAGTTGTGATTATCGAGCA---
GGACATA---ACAAGGTAGGATCTTT---ACAGTACTTGGCACTAACAGCACT---AATAA---AA---C---C---A--
-AA---------AAAGA---TAAAGCCGCCTTTGCCTAGTGTTAGGAAACTGACAGAGGATAGATGGAACGCGCCCCAGA
AGACCAAGGGCCACAGAGAGAACCATACAATGAATGGACACTAG
>FJ469708/B/US/2006/CR0215
ATGGAAAACAGATGGCAGGTGATGATTGTGTGGCAAGTAGACAGGATGAGGATTAAA---ACATGGAAAAGTTTAGTAAA
ACACCATATGTATATTTCAGGAAAAGCTAAAAAATGGT---TTTATAGACATCATTATGAAAGCACTCATCC---AAAAA
TAAGTTCAGAAGTGCACATCCCACTAGG------------GG---------A---TG---AGAA---ATTGGTAGTAACA
ACATA---TTGGGGT---CTGAATACAGGAGAAAGAGCCTGGCATTTGGGT---CAGGGGGTCTCCATAGAATGGAGGAA
AAACAGATATAGAACACAAGTAGACCCTGACCTAGCAGACCAACTAATTCATCTG---TATTACTTT---GATTGTTTTT
CAGAATC---TGCTATAAGACAGGCCCTATTAGGACGCAT---AGT---TAGAAC---TAGGTGTGAATATCAAGCA---
GGACATA---ACAAGGTAGGATCTCT---ACAGTACTTGGCACTAACAGCATT---AATAA---AA---C---C---A--
-AG---------AAGGA---TAAAGCCACCTTTGCCTAGTGTTGCGAAACTGACAGAGGATAGATGGAACGAGCCCCAGA
AGACCAAGGGCCGCAGAGGGAGCCATACAATGAATGGACACTAG
>FJ469709/B/US/2006/CR0222X
ATGGAAAACAGATGGCAGGTGATGATTGTGTGGCAAGTAGACAGGATGAGGATTAGA---ACATGGAAAAGCTTAGTAAA
GCACCATATGTATGTTTCAAGGAAAGCTAAAGGATGGT---TTTATAGACACCATTATGAAAGCCCTCATCC---AAGAA
TAAGTTCAGAAGTACACATCCCACTAGG------------GG---------A---TG---CTAA---ATTGGTAATAACA
ACATA---TTGGGGC---CTGCATACAGGAGAAAGAGACTGGCATTTGGGT---CAGGGAGTCTCCATAGAATGGAGGAA
AAGGAGATATAGCACACAAGTAGACCCTAACCTAGCAGACCAACTAATTCATCTG---TATTATTTT---GATTGTTTTT
CAGAATC---TGCTATAAGGAATGCCATATTAGGACATAT---AGC---TAGTCC---TAGGTGTGAATATCAAGCA---
GGACATA---GCCAGGTAGGATCCCT---ACAGTACTTGGCATTAACAGCAGT---AATAA---AA---A---C---A--
-AA---------ACAGA---GAAAGCCACCTTTGCCGAGTGTTGCAAAATTAACAGAGGATAGATGGAACAAGCCCCGGA
AGACCAAGGGCCACAGAGAGAGCCATTCAATGAATGGACACTGG
>FJ469710/B/US/2006/CR0228Q
ATGGCAAACAGATGGCAGGTGATGATTGTGTGGCAGGTAGACAGGATGAGGATTAGA---ACATGGAACAGTTTAGTAAA
ACACCATATGTATATATCAAGGAAAGCTAGGGGATGGG---TTTATAGACATCACTATGAAAGCCATAATCC---AAGAA
TAAGTTCAGAAGTACACATCCCATTAGG------------GG---------A---TG---CTAA---AATGGTAATAACA
ACATA---TTGGGGT---CTGCATACAGGAGAAAGAGACTGGCATTTGGGT---CAGGGAGTCTCCATAGAATGGAAGAA
AAGGACATATAGCACACAAGTAGACCCTGACCTAGCAGACCAACTAATTCATCTG---TACTACTTT---GATTGTTTTT
CAGAATC---TGCTATAAGAAATGCCATATTAGGACATAG---AGT---TAGCCC---TAGTTGTGAATATCAAGCA---
GGACATA---ACAAGGTAGGATCTCT---ACAGTACTTGGCACTAACAGCATT---AATAA---CA---C---C---A--
-AA---------AAGGA---TAAAGCCACCTTTGCCTAGTGTTAGAAAACTGACAGAGGATAGATGGAACAAGCCCCAGA
AGACCAAGGGCCACAGAGGGAG------------TGGACACTAG
>FJ469711/B/US/-/CR0234
ATGGAAAACAGATGGCAGGTGATGATTGTGTGGCAAGTAGACAGGATGAGGATTAAA---ACATGGAAAAGCTTAGTAAA
ACACCATATGTACATTTCAAAGAAAGCTAAGGGATGGT---CTTACAGACATCACTATGAAAACAATCATCC---AAGAA
TAAGTTCAGAAGTACACATCCCACTAGG------------GG---------A---TG---CTAA---ATTGGTAGTAATA
ACATA---TTGGGGT---CTGCAAACAGGAGAAAGAGACTGGCATTTGGGT---CAAGGAGTCTCCATAGAATGGAGGAA
AAGGAGCTATAGCACACAAGTAGACCCTAACCTAGCAGACCAACTAATTCATCTG---TATCACTTT---GATTGTTTTT
CAGACTC---AGCTATAAGAAAGGCCATATTAGGACGAAT---AGT---TAGTCC---TAGTTGTGAATATCAAGCA---
GGACATA---ACAAGGTAGGATCTCT---ACAGTACTTGGCACTAGCAGCATT---AACAA---CA---C---C---A--
-AG---------GAGGA---CAAAGCCACCTTTGCCTAGCATTACAAAACTGACAGAGGATAGATGGAACAAGCCCCAGA
AGACCAAGGGCCACAGAGAGAGCCATACAATGCATGGGCACTAG
>FJ469712/B/US/-/CR0248X
ATGGAAAACAGATGGCAGGTGCTGATTGTGTGGCAGGTGGACAGGATGAGGATTAGA---ACATGGAACAGTTTAGTCAA
ACACCATATGTATATTTCAAAGAAAGCTAAGGGATGGT---TTTATAGACATCACTATGAAAGCAATCATCC---AAAAA
TAAGTTCAGAAGTACACATCCCACTAGG------------GG---------A---AG---CTAG---ATTAGTAGTAACA
ACATA---TTGGGGT---CTGCATACAGGAGAAAGAGACTGGCATTTGGGT---CAGGGAGTCTCCATAGAATGGAGAAA
AGGAAGATATAACACACAAGTAGACCCTAACCTAGCAGACCAACTAATTCATCTG---TATTACTTT---GACTGTTTTT
CAGAATC---TGCTATAAGAAATGCCATATTAGGACATAG---AGT---TAGTCC---TAGGTGTGAATATCAAGCA---
GGACATA---ATAAGGTAGGATCTCT---ACAATACTTGGCATTAGCAGCATT---ATTAA---AA---C---C---C--
-AA---------AAAGA---AAAGGCCACCTTTGCCTAGTGTTGCAAAACTAACAGAAGACAGATGGAACAAGCCCCAGA
AGATCAAGGGCCACAGAGGGAGCCATACAATGCATGGACACTAG
>FJ469713/B/US/2007/CR0275
ATGGAAAACAGATGGCAGGTGATGATTGTGTGGCAAGTAGACAGGATGAGGATTAAC---AAATGGAAGAGTTTAGTAAA
ACACCATATGCATATTTCAAGGAAAGCTAAGAAATGGT---CTTATAGACATCACTATGAAAGCACTCATCC---AAGAA
TAAGTTCAGAAGTACACATCCCACTAGG------------GG---------A---TG---CTAA---GTTGGTAGTAACA
ACATA---TTGGGGT---CTGCATACAGGAGAAAGAGATTGGCATTTGGGT---CATGGAGTCTCTATAGAATGGAGACA
AAGGAGATATAGCACACAAGTAGACCCTAGCCTAGCAGACCAACTAATTCACCTG---TATTACTTT---GATTGTTTTT
CAGAATC---TGCTATAAGACAAGCCATATTAGGACATAT---AGT---TAGTCC---TAGTTGTGAATATCAAGCA---
GGACATA---ATAAGGTAGGATCTCT---ACAGTACTTGGCACTAGCAGCATT---AGTAA---AA---C---C---A--
-AA---------AAAGA---GAAGGCCACCTCTGCCTAGTGTTGAGAAATTGACAGAGGATAGATGGAACAAGCCCCAGA
AGACCAAGGACCACAGAGGGAGCCATACAATGAATGGACATTAG
>FJ469714/B/US/2006/CR0276Z
ATGGAAAACAGATGGCAGGTGATGATTGTGTGGCAAGTAGACAGGATGAGGATTAGA---ACCTGGAAAAGTTTAGTAAA
ACACCATATGTATATTTCAAAGAAAGCTAAGAACTGGT---TTTATAGACATCACTATGAAAGCCATCATCC---AAGAA
TAAGTTCAGAAGTACACATCCCACTAGG------------GG---------A---TG---CTAG---ATTAGTAGTAACA
ACATA---TTGGGGT---CTGCATACTGGGGAAAGAGAATGGCACTTGGGT---CAGGGAGCCTCCATAGAATGGAGGAA
AAGGAGATATAGCACACAAATAGACCCTGACCTAGCAGACCAACTAATTCATCTG---CATTATTTT---GACTGTTTTT
CAGAATC---TGCTATAAGAAATGCCATATTAGGACGTAT---AGT---TAGTCC---TAGGTGTGAATATCAAACA---
GGACATA---ACAAGGTAAAATCCCT---ACAGTACTTGGCACTAGCAGCATT---AACAA---CA---C---C---A--
-AA---------AAGGA---CAAAGCCACCTTTGCCCAGTGTAAGGAAACTGACAGAGGATAGATGGAACAAGCCCCAGA
AGACCAAGGGCCGCAGAGGGAGCCATACAATGAATGGACACTAG
>FJ469715/B/US/-/CR0289Z
ATGGAAAACAGATGGCAGGTGATGATTGTGTGGCAAGTAGACAGGATGAGGATTAGA---ACATGGAACAGTTTAGTAAA
ACACCATATGTATATTTCAAAGAAAGCTCAAAGATGGA---TTTATAGACATCACTATGAGAGTACTAATCC---AAGAA
TAAGTTCAGAAGTGCACATCCCACTAGG------------GG---------A---GG---CTAA---ATTGGTAATAATA
ACATA---TTGGGGT---CTGCATGCAGGAGAAAGAGATTGGCATTTAGGT---CAGGGAGTCTCCATAGAATGGAGGGA
AAGGAGGTATAGCACACAAGTAGACCCTCACCTAGCAGACAAACTAATTCACCTG---TATTACTTT---GATTGTTTTT
CAGAATC---TGCTATAAGAAATGCCATATTAGGACGTAT---AGT---TAGTCC---TAGTTGTGAATATCAAGCA---
GGACATA---ACAAGGTAGGATCTCT---ACAGTACTTGGCACTAGCAGCACT---AAGAA---CA---C---C---A--
-AA---------AAAGA---GAAAGCCACCTTTGCCTAGTGTTGCGAAACTGACAGAGGATAGATGGAACAAATCCCAGA
AGACCAAGGGCCACAGAGAGAACCAAACAATGAGTGGACACTAG
>FJ469716/B/US/2007/CR0295S
ATGGAAAACAGATGGCAGGTGATGATTGTGTGGCAGGTAGACAGGATGAAGATCAGA---ACATGGAATAGCTTAGTAAA
ACACCATATGTATATATCAAAGAAAGCTAAGGGATGGT---GTTATAAACATCACTATGAAAGCAACAATCC---AAGAG
TAAGCTCAGAAGTACACATCCCATTAAA------------GG---------A---TG---CTAA---ATTGGTGATAACA
ACATA---TTGGGGT---CTGCATACTGGAGAAAAAGACTGGCATTTGGGT---CATGGAGTCTCCATAGAATGGAGGGA
AAGGAGCTATAGAACACAAGTAGACCCTGACCTAGCAGACCAACTAATTCATCTG---TATTATTTT---GATTGTTTTT
CAGAATC---TGCTATCAGAAAAGCCATAGTAGGACTTAG---AGT---TAGTCC---TAGGTGTGAATATCAAGCA---
GGACATA---ACAAGGTAGGATCTCT---ACAGTACTTGGCACTAGCAGCCTT---AATAG---CA---C---C---A--
-AA---------AAAGA---GAAAGCCACCTCTGCCTAGTGTTAAGAAACTGACAGAGGATAGATGGAACAAGCCCCACA
AGACCAAGGGCCACAGAGGGAGCCATACAATGAATGGACACTAG
>FJ469717/B/US/2005/CR0307R
ATGGAAAGCAGATGGCAGGTGATGATTGTGTGGCAGGTAGACAGGATGAGGATTAAC---ACATGGAAAAGTTTAGTAAA
ATACCATATGCATGTTTCAAAGAAAGCTAGGAAATGGG---TTTATAAACATCACTATGAACACACTCATCC---AAGAA
TAAGTTCAGAAGTACACATTCCACTAGG------------GG---------A---TG---CTAA---ATTGGTAGTAACA
ACATA---TTGGGGT---CTGCATACAGGAGAAAGAGACTGGCATTTGGGT---CAGGGAGTATCCATAGAATGGAGGGA
AAGGAGATATAGCACACAAGTAGACCCTGACCTAGCAGACCAACTAATTCATATA---TATTATTTT---GACTGTTTTT
CAGAAAC---TGCTATAAGAAATGCCATACTAGGAAATAT---AGT---TAGACC---TAGGTGTGAATATCAAGCA---
GGACATA---ACAAGGTAGGATCTCT---ACAGTACTTGGCACTAACAGCACT---AATAG---CA---C---C---T--
-AA---------ACAGA---CAAAGCCACCTTTGCCTAGTGTTAGGAAACTGACAGAAGATAGATGGAACAAGCCCCAGA
AGACCAAGGACCACAGAGGGAGCCATACAATGCATGGACACTAG
>FJ469718/B/US/2005/CR0312W
ATGGAAAACAGATGGCAGGTGATGATTGTGTGGCAAGTAGACAGGATGAGGATTAAC---CAATGGAAAAGTTTAGTAAA
ATACCATATGTATATTTCAAAAAAGGCTAAGGGATGGT---TTTATAGACATCACTATGAAAGCACTCATCC---AAGAA
TAAGTTCAGAAGTACACATCCCACTAGG------------GG---------A---GG---CTAA---ATTGGTAGTAATA
ACATA---TTGGGGT---CTGCATACAGGAGAAAGAGACTGGCATTTGGGT---CAGGGAGTCTCCATAGAATGGAGAAA
AGGGAGATATAGCACACAAGTAGACCCCGACCAAGCAGACCAACTAATTCACCTG---CATTACTTT---GATTGTTTTT
CAGAATC---TGCTATAAGGAAAGCCATATTAGGACATAG---AGT---TAGTCC---TAGGTGTGAATATCAAACA---
GGACATA---ACAAGGTAGGATCTCT---ACAGTACTTGGCACTAACAGCATT---AATAA---AA---C---C---A--
-AA---------AAGGA---TAAAGCCACCTTTGCCTAGTGTTGCGAAACTGACAGAGGATAGATGGAACAAGCCCCAGA
AAACCAAAGGCCACAGAGGGAGCCATACAATGAATGGACACTAG
>FJ469719/B/US/-/CR0317N
ATGGAAAACAGATGGCAGGTGATGATTGTGTGGCAAGTAGACAGGATGAGGATTAGA---ACATGGAAAAGTTTAGTAAA
ACACCATATATATATTTCAAAGAAAGCTAAGGGATGGG---TTTATAAACATCACTATGAAAGCACTCATCC---AAGAA
TAAGTTCAGAAGTACACATCCCACTAGG------------GG---------A---TG---GTAA---ATTGGTAGTCACA
ACATA---TTGGGGT---CTGCATACAGGAGAAAGAGACTGGCATTTGGGT---CAGGGAGTCTCCATAGAATGGAGGAA
AGAGAGGTATAACACACAAGTAGCTCCTGACCTAGCAGACCAACTAATTCACCTG---TATTACTTT---GATTGTTTTT
CAGAATC---TGCTATAAGAAAAGCCATATTAGGACATAG---AGT---TAGCCC---TAGGTGTGAATATCAAGCA---
GGACATA---ACAAGGTAGGAACTCT---ACAGTACTTGGCACTAGCAGCATT---AACAA---GA---C---C---A--
-AA---------AAAGA---TAAAGCCACCTTTGCCTAGTGTCGCGAAACTGACAGAGGACAGATGGAACACGCCCCAGA
AGACCAAGGGCCACAGAGGGAGCCATACAATGAATGGGCACTAG
>FJ469720/B/US/-/CR0331P
ATGGAAAACAGATGGCAGGTGATGATTGTGTGGCAGGTAGACAGGATGAGGATTAGA---ACATGGAAAAGCTTAGTAAA
ACACCATATGTATATTTCAAAGAAAGCTAAGGGATGGT---TTTATAGACATCACTATGAAAGCACTCATCC---AAAAA
TAAGCTCAGAAGTACACATCCCACTAGG------------GG---------A---TG---CTAA---ATTGGTAATAACA
ACATA---TTGGGGT---CTGCATACAGGAGAAAGAGGCTGGCATTTGGGT---CAGGGAGTCTCCATAGAATGGAGGAA
AAAGAGATATAGTACACAAGTAGACCCTGGCCTAGCAGACCAACTAATTCATATG---TATTACTTT---GATTGTTTTT
CAGAATC---TGCTATAAGAAAAGCCATATTAGGACATAG---AGT---TAGCCC---TAGTTGTGAATATCAAGCA---
GGACATA---ACAAGGTAGGATCTCT---ACAGTACTTGGCACTAGCAGCATT---AATAA---CA---C---C---A--
-AA---------AAAGA---GAAAGCCACCTTTGCCTAGTGTTGCGAAACTGACAGAGGATAGATGGAACCAGCCCCAGA
AGACCAAGGGCCACAGAGGGAACCATACAATGACTGGACATTAG
>FJ469721/B/US/2007/CR0339X
ATGGAAAACAGATGGCAGGTGATGATTGTGTGGCAAGTAGACAGAATGAGGATTAAC---ACATGGAAAAGTATAGTAAA
ACACCATATGTATATTTCAGGGAAAGCTAGAGGATGGG---TGTACAGACATCACTATGAAAGCCTTAATCC---AAGAA
TAAGTTCAGAAGTATACATCCCACTAGG------------GG---------A---TG---CTAA---ATTGGTAATAACA
ACATA---TTGGGGT---CTGCATACAGGAGAAAGAGACTGGCATTTGGGT---CAGGGAGTCTCCATAGAATGGAGGAA
AGAGAAATATAGCACACAAGTAGACCCTGACCTAGCAGACCAACTAATTCATCTG---CATTACTTT---GATTGTTTTT
CAGAAAC---TGCTATAAGAAATGCCATATTAGGACATAT---AGT---TAGTCC---TAGTTGTGAATATCAAGCA---
GGACATT---CCAAGGTGGGATCTCT---ACAGTACTTGGCACTAGCAGCACT---AATAA---AA---C---C---A--
-AA---------AAGGA---TAAAGCCACCTTTGCCTAGTGTTGCGAAACTGACAGAGGATAGATGGAACAAGCCCCAGA
AGACCAAGGGCCACAGAGGGAGCCATACAATGCATGGACATTAG
>FJ469722/B/US/2004/CR0345Q
ATGGAAAACAGATGGCAGGTGATGATTGTGTGGCTAGTAGACAGGATGAGGATTAAT---ATATGGAAAAGTTTAGTAAA
ACACCATATGTATATTTCAAAGAAAGCTAGGGGATGGT---CTTATAGACATCACTATGAAAGCACTAATCC---AAGAA
TAAGTTCAGAAGTACACATACCACTTGG------------GGAAGCAG---G---AG---CTAA---ATTGGTAATAACA
ACTTA---TTGGGGT---CTGCATACAGGAGAAAGAGACTGGCATTTGGGT---CAGGGAGTCTCCATAGAATGGAAAAC
AAAGAAATATAGCACACAAGTAGACCCTGACCTAGCAGACCGACTAATTCATCTG---CATTACTTT---GATTGTTTTT
CAGAATC---TGCCATAAGAAAAATCATAGTAGGACATAG---AGT---TAGTCC---TAGGTGTGAATATCAAGCA---
GGACATA---ACAAGGTAGGATCTCT---ACAGTACTTGGCACTAGCAGCATT---AATAA---TA---C---C---A--
-GA---------AAGGA---GAAAGCCACCTTTACCTAGTGTTGCAAAACTGACCGAGGATAGATGGAACAAGCCCCAGA
AGACCAAGGGCCACAGAGAGAGCCATACAATGAATGGACACTAG
>FJ469723/B/US/2006/CR0361T
ATGGAAAACAGATGGCAGGTGATGATTGTGTGGCAAGTAGACAGGATGAGGATTAAC---ACATGGAAAAGTATAGTAAA
ATATCATATACATATTTCAAAGAAAGCTAAGGGATGGG---TTTATCACCATCACTATGAAGGCACTCATCC---AAGAA
TAAGTTCAGAAGTACACATCCCACTAGG------------GG---------A---TG---CTAG---ATTAGTAATAACA
ACATA---TTGGGGT---CTGCATACAGGAGAAAGAGATTGGCATTTGGGT---CAGGGAGTCTCCATAGAATGGAGAAA
AAAGAGATATAGCACACAAGTAGACCCTGACCTAGCAGACCAACTAATTCATCTG---TATTATTTT---GACTGTTTTT
CAGAATC---TGCTATAAGAAAAGCCATATTAGGACGTTT---AGT---TAGTCC---TAGGTGTGAATATCAAGCA---
GGACATA---ACAAGGTAGGATCTCT---ACAGTACTTGGCACTAACAGCAAT---AATAA---CA---C---C---A--
-AA---------AAAGA---TAAAGCCACCTTTGCCTAGTGTTAGGAAACTGACAGAGGATAGATGGAACAAGCCCCAGA
AGACCAAGGGCCACAGAGGGAGCCATACAATGAATGGACACTAG
>FJ469724/B/US/2005/CR0367Z
ATGGAAAACAGATGGCAGGTGATGATTGTGTGGCAGGTAGACAGGATGAGGATTAGA---ACATGGAAAAGTTTAGTAAA
ACACCATATGTATATTTCAAAGAAAGCTAAGGGATGGT---TTTATAGACATCACTATGAAAATACACACCC---AAAAA
TAAGCTCAGAAGTACACATCCCACTAGG------------GG---------A---TG---CTAA---ATTGGTAATAACA
ACATA---TTGGGGT---CTGCATACAGGAGAAAGAGATTGGCATCTGGGT---CAGGGAGTCTCCATAGAATGGAGGAA
AAGGAAATATAGCACACAAGTAGACCCTGGCCTAGCAGACCAACTAATTCATATG---TATTACTTT---GATTGTTTTT
CAGACTC---TGCTATAAGAAAAGCCATATTAGGACATAG---AGT---TAGCCC---TAGTTGTGAATATCAAGCA---
GGACATA---ACAAGGTAGGATCTCT---ACAATACTTGGCACTAGCAGCATT---AATAA---CA---C---C---A--
-AA---------AAGGA---GAAAGCCACCTTTGCCTAGTGTTGCGAAACTGACAGAGGATAGATGGAACAAGCCCCAGA
AGACCAAGGGCCACAGAGGGAGCCATACAATGACTGGACACTAG
>FJ469725/B/US/-/CR0382N
ATGGAAAACAGATGGCAGGTGATGATTGTGTGGCAAGTAGACAGGATGAGGATTAAA---ACATGGAAAAGTTTAGTAAA
ACACCATATGTATATCTCAGGAAAAGCCAAGAAATGGG---TTTATAAACATCACTATGATAGTACTCATCC---AAAAG
TAAGCTCAGAAGTACACATCCCACTAAG------------GG---------A---TG---CTAA---ATTGGTAGTAAAA
ACATA---TTGGGGT---CTGCATACAGGAGAAAGGGACTGGCATTTGGGT---CAGGGAGTCTCCATAGAATGGAGGAA
AGAGAGATATAGCACACAAGTAGATCCTGACCTAGCAGACAAACTAATTCACCTG---CATTACTTT---GATTGTTTTT
CAGAATC---TGCTATAAGAAATGCCATATTAGGACTTAG---AGT---TAGTCC---TAGGTGTGAATATCAAGCA---
GGACATA---ATCAGGTAGGATCTCT---ACAGTACTTGGCATTAGCAGCATT---AATAA---CA---C---C---A--
-AA---------GAAGA---TAAAGCCCCCTTTGCCTAGTGTTAAGAAATTAACAGAGGATAGATGGAACAAGCCCCAGA
AGACCAAGGGCCACAGAGGGAGCCATACAATGAATGGACATTAG
>FJ469726/B/US/-/CR0413T
ATGGAAAACAGATGGCAGGTGGTGATTGTGTGGCAAGTAGACAGGATGAGGATTAGA---GCATGGAAAAGTTTAGTGAA
ACACCATATACATATTTCAAAGAAAGCTAAGGAATGGG---TTTATAGACATCACTATGAAAGCACTAATCC---AAGAA
TAAGTTCAGAAGTGTACATCCCACTAGG------------GG---------A---TG---CTAG---ATTGGTAATAACA
ACATA---TTGGGGT---CTGCATACAGGAGAAAGAGATTGGCATTTGGGC---CAGGGAGTCTCCATAGAATGGAGGAA
AAAGAGATATAGCACACAAGTAGACCCTGACCTAGCAGACCAACTAATTCATCTG---TATTACTTT---GATTGTTTTT
CAGAATC---TGCTATAAGAAATGCCATCTTAGGACAGAT---AGT---TAGCCC---TAGTTGTGAATATCAAGCA---
GGACATA---ACAAGGTAGGATCTCT---ACAGTACTTGGCACTAACAGCATT---AATAA---CA---C---C---A--
-AG---------AAGGA---GAAAGCCACCTTTGCCTAGTGTTAAGAAATTGACAGAGGATAGATGGAACGAGCCCCAGA
AGATCAAGGGCCACAGAGGGAGCCATACAATGAATGGACATTAG
>FJ469727/B/US/-/F701
ATGGAAAACAGATGGCAGGTGATGATTGTGTGGCAAGTAGACAGGATGAGGATTAGA---ACATGGAAAAGTTTAGTAAA
ACACCATATGTATATTTCAAAGAAAGCTAAGGGATGGT---TTTATAGACATCACTATGAAAACCCTCATCC---AAGAG
TAAGTTCAGAAGTACACATCCCACTAGG------------GG---------A---TG---CTAG---ATTGGTAATAACA
ACATA---TTGGGGT---CTGCATACAGGAGAAAGAGACTGGCATTTGGGT---CATGGAGTCTCCATAGAATGGAGGAA
AAGGAGATATAGCACACAGGTAGACCCTGACCTAGCAGACCGACTAATTCATCTG---TATTACTTT---GATTGTTTTT
CAGACTC---TGCTATAAGAAATGCCATATTAGGAAATAG---AGT---TAGCCC---TAGATGTGAATATCAAACA---
GGACATA---ACAAGGTAGGGTCTCT---ACAGTACTTGGCACTAGTAGCATT---GACAA---CA---C---C---A--
-AA---------AAAGA---TAAAGCCACCTCTGCCTAGTGTTAAGAAACTGACAGAGGATAGATGGAACAAGCCCCAGA
GAACCAAGGGCCACAGAGGGAGTCATACAATGAATGGACACTAG
>FJ469729/B/US/-/F710
ATGGAAAACAGATGGCAGGTGATGATTGTGTGGCAAGTAGACAGGATGAGGATTAGA---GCATGGAAAAGTTTAGTAAA
ACACCATATGTATATTTCAAGGAAGGCTAAGGGATGGT---TCTATAGACATCACTATGAAAGCCATCATCC---AAGAA
TAAGTTCAGAAGTACACATCCCACTAGG------------GG---------A---GG---CTAG---ATTGGTAGTAACA
ACATA---TTGGGGT---CTGCATACAGGAGAAAGAGAATGGCATTTGGGT---CAGGGAGTCTCCATAGAATGGAGGAA
AAAGAGATATAGCACACAAGTAGACCCTGACTTAGCAGACCAACTAATTCACCTG---CATTACTTT---GAATGTTTTT
CAGAATC---TGCCATAAGAAATGCCATACTAGGATATAG---AGT---TAGTCC---TAGGTGTGAATATCAAGCA---
GGACATA---ACAAGGTAGGATCTCT---ACAGTACTTGGCACTAACAGCATT---AATAG---CA---C---C---A--
-AA---------GAAGA---CAAAGCCACCTTTGCCTAGTATTAAGAAACTGACAGAGGACAGATGGAACAAGCCCCAGA
AGACCAAGGGCCACAGAGGGAGCCATACAATGAATGGACACTAG
>FJ469730/B/US/2002/F714
ATGGAAAACAGATGGCAGGTGATGATTGTGTGGCAAGTAGACAGGATGAGGATTAGA---GCATGGAAAAGTTTAGTAAA
ACACCATATGTATATTTCAGGGAAAGCTCGGGGATGGT---TTTATAGGCATCACTATCAAAGCCGTCATCC---AAGAA
TAAGTTCAGAAGTACACATCCCACTAGG------------GG---------A---TG---CTAG---ATTGGTAATAACA
ACATA---TTGGGGT---CTGCATACAGGAGAAAGAGACTGGCATCTGGGT---CAGGGAGTCTCCATAGAATGGAGGAA
AAAGAGGTATAGCACACAAGTAGACCCTGGCCTAGCAGACCAACTAATTCATCTG---CATTACTTT---GATTGTTTTT
CAGAATC---CGCTATAAGAAATGCCACATTAGGACGTAT---AGT---TAGTCC---TAGGTGTGAATATCAAGCA---
GGACATA---ACCAGGTAGGGTCTCT---ACAGTACTTGGCACTAGCAGCATT---AACAA---CA---C---C---A--
-AA---------AAAGA---TAAAGCCACCTTTGCCTAGTGTTACGAAACTGACAGAGGATAGATGGAACAAGCCCCAGA
AGACCAAGGGCCACAGAGAGAGCCAAACAATGAATGGACACTAG
>FJ469731/B/US/2003/F7157
ATGGAAAACAGATGGCAGGTGATGATTGTGTGGCAAGTAGACAGGATGAGGATTAGA---ACATGGAACAGTTTAGTAAA
ACATCACATGCATGTTTCAAAGAAAGCTAGAGGATGGT---CTTATAGACATCACTATGAAAACATTCATCC---AAAAA
TAAGTTCAGAAGTACACATCCCACTAGG------------GG---------A---TG---CTAA---ATTGGTAGTAATA
ACATA---TTGGGGT---CTGCATACAGGAGAAAGAGACTGGCATTTGGGT---CAGGGAGTCTCCATAGAATGGAGGAA
AAGGAGCTATAGCACACAAGTAGACCCTGACCTAGCAGACCAACTAATTCACCTG---TATTATTTT---GATTGTTTTT
CAGAATC---TGCTGTAAGGAAAGCCATATTAGGACATAT---AGT---TAGTCC---TAGGTGTGAATATCAAGCA---
GGACATA---ATAAGGTAGGATCTCT---ACAGTACTTGGCACTAGCAGCATT---AATAA---CA---C---C---A--
-AA---------AAGGA---GAAAGCCACCTTTGCCTAGTGTTGCAAAATTGACAGAGGATAGATGGAACAAGCCCCAGA
GGACCAAGGGCCACAAAGGGAGCCATACAATGAATGGACACTAG
>FJ469732/B/US/2004/F7165
ATGGAAAACAGATGGCAGGTGATGATTGTGTGGCAAGTAGACAGGATGAGGATTAGA---ACATGGAAAAGTTTAGTAAA
ACACCATATGTACAGTTCAAAGAAAGCTAAGAAATGGT---TTTATAGACATCATTATGAAAGCACTCATCC---AAGAA
TAAGTTCAGAAGTACACATCCCATTAGG------------GG---------A---TG---CTAG---ATTGATAATAACA
ACATA---TTGGGGT---TTGCATACAGGAGAAAGAGACTGGCATCTGGGA---CAGGGAGTCTCCATAGAATGGAGGAA
AAGAAGATATAGCACACAAGTAGACCCGCACCTAGCAGACCAACTAATTCATCTG---TATTACTTT---GATTGTTTTT
CAGAATC---TGCTATAAGAAATGCCATATTAGGACACAT---AGT---TAGTCC---TAGGTGTGAATATCAAGCA---
GGACATA---ACAAGGTAGGATCTTT---ACAGTACTTGGCACTAGCAGCATT---AGTAA---CA---C---C---A--
-AA---------AAAGA---TAAAGCCACCTTTGCCTAGTGTTGCAAAACTGACAGAGGATAGATGGAACAAGCCCCAGA
AGACCAAGGGCCACAGAGGGAGCCATACAATGAATGGACACTAG
>FJ469733/B/US/2004/F7172
ATGGAAAACAGATGGCAGGTGATGATTGTGTGGCAAGTAGACAGGATGAGGATTAGA---ACATGGAACAGTCTAGTAAA
ACACCATATGTATATTTCAAAGAAAGCCCAAAGATGGA---TTTATAGACATCACTATGAAAGTACTAATCC---AAGAA
TAAGTTCAGAAGTGCACATCCCACTAGG------------GG---------A---GG---CTAA---ATTGGTAATAATA
ACATA---TTGGGGT---CTGCATGTAGGAGAAAGAGACTGGCATCTAGGT---CAGGGAGTCTCCATAGAATGGAGGGA
AAGGAGATATAGCACACAAGTAGACCCTAACCTAGCAGACAAACTAATTCACCTG---TATTACTTT---GATTGTTTTT
CAGAATC---TGCTATAAGAAATGCCATATTAGGACGTAT---AGT---TAGTCC---TAGTTGTGAATATCAAGCA---
GGACATA---ACAAGGTAGGATCTCT---ACAGTACTTGGCACTAGCAGCATT---AAGAA---CA---C---C---A--
-AA---------AAAGA---GAAAGCCACCTTTGCCTAGTGTTGCGAAACTGACAGAGGATAGATGGAACAAATCCCAGA
AGACCAAGGGCCACAGAGAGAACCAAACAATGAGTGGACACTAG
>FJ469734/B/US/2002/F719
ATGGAAAACAGATGGCAGGTGATGATTGTGTGGCAAGTAGACAGGATGAGGATTAGA---ACATGGAACAGTTTAGTAAA
ACACCATATGTATGTTTCAAGGAAGGCTAGAGGATGGT---TTTATAGACATCACTATGAAAGCTCTCATCC---AAAAA
TAAGTTCAGAAGTACATATCCCACTAGG------------GG---------A---TG---CTAA---ATTGGTAATAACA
ACATA---TTGGGGT---CTGCATACAGGAGAAAGAGACTGGCATCTGGGT---CAGGGAGTCTCCATAGAATGGAGGAA
AAGGAGATATAGCACACAAGTAGACCCTGACCTAGCAGACCAACTAATTCATCTG---CATTATTTT---GATTGTTTTT
CAGAATC---TGCTATAAGAAATGCCATATTAGGACATAT---AGT---TAGTCC---TAGTTGTGAATATCAAGCA---
GGACATA---ACAAGGTAGGATCTCT---ACAGTACTTGGCATTAGCAACATT---AATAC---CA---C---C---A--
-AA---------AAGGA---GAAAGCCACCTCTGCCTAGTGTTGCAAAGCTGACAGAAGATAGATGGAACAAGCCCCAGA
GGACCAAGGGCCGCAGAGGGAGCCATACAATGAATGGACACTAG
>FJ469735/B/US/2002/F762P
ATGGAAAACAGATGGCAGGTGATGATTGTGTGGCAAGTAGACAGGATGAGGATTAGA---ACATGGAAAAGTTTAGTAAA
ACACCATATGTATAGATCAAAGAAAGCTAAGGAATGGA---TTTATAGACATCACTATGAAAGTACTAATCC---AAGAA
TAAGTTCAGAAGTACACATCCCACTAGG------------GG---------A---TG---AGAG---ACTGGTAATAACA
ACATA---TTGGGGT---CTGCATACAGGAGAAAGAGACTGGCATCTGGGT---CAGGGAGTCTCCATAGAATGGAGAAA
AAGGAGATATAGAACACAAGTAGACCCTGACCTAGCAGACCAACTAATTCATCTG---CACTATTTT---GATTGTTTTT
CAGAATC---TGCTATAAGAAAAGCCATAGTAGGACATAG---AGT---TAGTCC---TAGGTGTGAATATCAAGCA---
GGACACA---ACAAGGTAGGATCTCT---ACAGTACTTGGCACTAGCAGCATT---AATAA---CA---C---C---A--
-AA---------GAAGA---TAAAGCCGCCTTTGCCTAGTGTTAGGAAACTGACAGAGGATAGATGGAACAAGCCCCAGG
AGACCAAGGGCCACAGAGAGAGCCATACAATCAATGGACACTAG
>FJ469737/B/US/2002/F797
ATGGAAAACAGATGGCAGGTGATGATTGTGTGGCAAGTAGACAGAATGAGGATTAGA---ACATGGAAAAGTTTAGTAAA
ACACCATATGTATGTTTCAAAGAAAGCTAAGGGATGGT---TTTATAGACATCACTATGAAAGCACCCATCC---AAGAA
TAAGTTCAGAAGTACACATCCCATTAGG------------GG---------A---TG---CTAG---ATTGGTGATAACA
ACATA---TTGGGGT---CTGCATACAGGAGAAAGAGACTGGCATTTGGGT---CAGGGAGTCTCCATAGAATGGAGGCA
AAGGAGATATAGCACACAAGTAGACCCTAACCTAGCAGATCAACTAATTCATCTG---TATTACTTT---GATTGTTTTT
CAGACTC---TGCTATAAGAAAAGCCATAGTAGGACATAT---AGT---TAGCCC---TAGGTGTGAATATCAAGCA---
GGACATA---ACAAGGTAGGATCTTT---ACAGTACCTGGCACTAGCAGCATT---AATAA---CA---C---C---A--
-AA---------AAAGA---TAAGACCACCTTTGCCTAGTGTTAAGAAGCTGACAGAGGATAGATGGAACAAGCCCCAGA
AGACCAAGGGCCACAGAGGGAGCCATACAATGAATGGACACTAG
>FJ469738/B/US/2001/L805
ATGGAAAACAGATGGCAGGTGATGATTGTGTGGCAAGTAGACAGGATGAGGATTAGA---ACATGGAAAAGTTTAGTAAA
ACACCATATGTATATTTCAAAGAAAACTAAAGAATGGG---TCTATAGACATCACTATGAAAGTACTAATCC---AAGAA
TAAGTTCAGAAGTACACATTCCACTAGG------------GG---------A---TG---CGGG---ACTGGTAATAACA
ACATA---TTGGGGT---CTGCATACAGGAGAAAGAGACTGGCATTTGGGT---CAGGGAGTCTCCATAGAATGGAGAAA
AAAGAGATATAGCACACAAGTAGACCCTAACCTAGCAGATCAACTAATTCATCAA---TATTATTTT---GATTGTTTTT
CAGACAC---TGCTATAAGAAGGGCCCTATTAGGACATAG---AGT---TAGTCC---TAGGTGTGAATATCAAGCA---
GGACATA---ACAAGGTAGGATCCCT---ACAGTACTTGGCACTCACAGCATT---AATAA---AA---C---C---A--
-AA---------AAGGG---TAAAGCCACCTTTGCCTAGTGTCACGAAACTGACAGAGGATAGATGGAACAAGCCCCGGA
AGACCACGGGCCACAGAGGGAGCCATACAATGAATGGACACTAG
>FJ469739/B/US/2003/L8107
ATGGAAAACAGATGGCAGGTGATGATTGTGTGGCAAGTAGACAGGATGAGGATTAAA---ACATGGAAAAGTTTAGTAAA
ACACCATATGTACGTCTCAAGAAAAGCTAAGGGATGGG---TTTATAAACATCACTATGAAAACACTAATCC---AAGAA
TAAGTTCAGAAGTACACATCCCACTAGA------------GG---------A---TG---CTAG---ATTGGTAATAACA
ACATA---TTGGGGT---CTGCATACAGGAGAAAGAGACTGGCATTTGGGT---CAGGGAGTCTCCATAGAATGGAGGAA
GAGGAGCTATAGCTCACAAGTAGACCCTAACCTAGCAGACCAACTAATTCATCTG---TATTACTTT---GATTGTTTTT
CAGAATC---TGCTATAAGGGAAGCCATATTAGGACATAT---AGT---TAGTCC---TAGTTGTGAATATCAAGCA---
GGACATA---ACAAGGTAGGATCTCT---ACAGTACTTGGCACTAGCAGCATT---AATAA---CA---C---C---A--
-AG---------AAAGA---GAAAGCCACCTCTGCCTAGTGTTGCAAAACTAACAGAGGATAGATGGAACAAGCCCCAGA
AGATCAAGGGCCACAGAGGGAGCCATACAATGAATGGGCACTAG
>FJ469740/B/US/2003/L8116
ATGGAAAACAGATGGCAGGTGATGATTGTGTGGCAAGTAGACAGAATGAGGATTAGC---ACATGGAAAAGTTTAGTAAA
ATATCATACACATGTTTCAAAGAAAGCTAAAGGATGGG---TTTATAAACATCACTATGAAAGCCCTCATCC---AAGAA
TAAGTTCAGAAGTACACATCCCACTAGG------------GG---------A---TG---CTAA---ATTGGTAATAACA
ACATA---TTGGGGT---CTGCATACAGGAGAAAGAGAATGGCATTTGGGT---CAGGGAGTCTCCATAGAATGGAGGAT
AAGGAGATATAGCACACAAGTAGACCCCGACCAGGCAGACCAACTAATTCATCTG---TATTATTTT---AATTGTTTTT
CAGAATC---TGCTATAAGAAATGCCATATTAGGACATAT---AGT---TAATCC---TAGGTGTGAATATCAAGCA---
GGACATG---ACAAGGTAGCATCTCT---ACAATACTTGGCACTAACAGCATT---AATAA---CA---C---C---A--
-AA---------ACAGA---CAAAGCCACCTTTGCCTAGTGTTGCGAAACTGACAGAGGATAGATGGAACAAGCCCCGGA
AGACCAAGGGCCACAGAGGGAACAGTTCAATGAGCGAACACTAG
>FJ469742/B/US/2003/L8152
ATGGAAAACAGGTGGCAGGTGATGATTGTGTGGCAAGTAGACAGGATGAGGATTAGA---ACATGGAACAGTCTAGTAAA
ACACCATATGTATAATTCAAAGAAAGCTAGGGGATGGT---TTTATAGACATCACTATGAAAGCTCTCATCC---AAAAA
TAAGTTCAGAAGTACATATCCCACTAGG------------GG---------A---GG---CTAA---ATTGGTAATAACA
ACATA---TTGGGGT---CTACATACAGGAGAAAGAGACTGGCACTTAGGT---CAGGGAGTCTCCATAGAATGGAGGAA
AAACAGATATAACACACAAGTAGATCCTAACCTAGCAGACCAACTAATTCATCTG---TACTACTTT---AATTGTTTTT
CAGAAGC---TGCTGTCAGACAAGCCATATTAGGACGTAT---AGT---TAGTCC---TAGGTGTGAATATCAAGCA---
GGACATA---ACACGGTAGGATCTCT---ACAGTACTTGGCACTAACAGCATT---AGTAA---AA---T---C---A--
-GA---------AAGGA---GAAAGCCACCTTTGCCTAGTGTTGCAAAGCTGACAGAGGATAGATGGAACAAGCCCCAGA
AGACCAAGGGCCACAGAGGGAGCCGTTCAATGCATGGACACTAG
>FJ469743/B/US/2003/L8180
ATGGCAAACAGATGGCAGGTGATGATTGTGTGGCAAGTAGACAGGATGAGGATTAGA---ACATGGATAAGTTTAGTAAA
ATATCACATGTATAGGTCAGGGAAAGCTAAGCAATGGT---TTTATAGACATCACTATGAAAGCCCTCATCC---AAGAA
TAAGTTCAGAAGTACACATCCCACTGAA------------GG---------A---TG---AGAA---GTTGGTAATAACA
ACATA---TTGGGGT---CTGCATACAGGAGAAAGAGAGTGGCATTTGGGT---CAGGGAGTCTCAATAGAATGGAGGAA
AGGGAGATATAGCACACAAGTAGACCCTGACCTAGCAGACCAACTAATTCATCTG---TACTATTTT---GACTGTTTTT
CAGACTC---TGCTATAAGGAAAGCCATATTAGGATATAG---AGT---TAGCCC---TAGGTGTGAATATCGAGCA---
GGACATA---ACAAGGTAGGATCCCT---GCAGTACTTGGCACTAACAGCATT---AATAC---CA---C---C---A--
-AA---------AAAGA---TAAAGCCACCTTTGCCTAGTGTGAAGAAACTGACAGAGGATAGATGGAACAAGCCCCAGA
AGACCAAGGGCCACAGAGGGAGCCATACCATGAATGGACACTAG
>FJ469744/B/US/-/L8188
ATGGAAAACAGATGGCAGGTGATGATTGTGTGGCAAGTAGACAGGATGAGGATTAGA---GCATGGAACAGTTTAGTAAA
ACACCATATGTATATCTCAAGGAAAGCTAAGGGATGGT---CTTATAGACATCACTATGAAAGTACTAACCC---AAGAA
CAAGTTCAGAAGTACATATCCCACTAGG------------GA---------A---TG---CAAA---ATTGGTAATAACA
ACATA---TTGGGGT---CTACATACAGGAGAAAGAGATTGGCATTTGGGT---CAGGGAGTCTCCATAGAATGGAGGGA
AAAGGGATATAACACACAAGTAGATCCTAACCTAGCAGACCAACTAATTCATCTG---TATTACTTT---GATTGTTTTT
CAGAATC---TGCTATAAGAAATGCCATATTAGGCCATAG---AGT---TAGTCC---TAGGTGTGAATATCAAGCA---
GGACATA---ACAAGGTAGGGTCTCT---ACAGTACTTGGCACTAACAGCATT---AGTAA---CA---C---C---A--
-GA---------AAGGA---GAAAGCCACCTTTGCCTAGTGTTACAAAACTGACAGAGGATAGATGGAGCAAGCCCCAGA
AGACCAAGGGCCGCAGAGGGAGCCATACAATGAATGGACACTAG
>FJ469745/B/US/2004/L819
ATGGAAAACAGATGGCAGGTGATGATTGTGTGGCAAGTGGACAGGATGAGGATTAGA---ACATGGAAAAGTTTAGTAAA
ACACCATATGTATATTTCAGGAAAAGCTAAAAAATGGT---TTTATAGACATCATTATGAAAGCATTCATCC---AAAAG
TAAGTTCAGAAGTACACATCCCACTAGG------------GG---------A---TG---CAGA---ATTGATAATAACA
ACATA---TTGGGGT---CTGAATACAGGAGAAAGAGACTGGCATTTGGGT---CAGGGAGTCTCCATGGAATGGAGGAA
AAATAGATATAGAACACAAGTAGACCCTGACCTAGCAGACCAACTAATCCATCTG---TATTACTTT---GATTGTTTTT
CAGAATC---TGCTATAAGACAGGCCATATTAGGACGTAT---AGT---TAGTCC---TAGGTGTGAATATCAAGCA---
GGACATA---ACAAGGTAGGATCTCT---ACAGTACTTGGCACTAACAGCATT---AATAA---AA---C---C---A--
-AA---------AAAGA---GAAAGCCACCTTTGCCTAGTGTTACAAAACTGACAGAGGATAGATGGAACAAGCCCCAGA
AGACCAAGGGCCACAGAGGGAGCCATACAATGAATGGACACTAG
>FJ469746/B/US/2005/L8249
ATGGAAAACAGATGGCAGGTGATGATTGTGTGGCAAGTAGACAGGATGAGGATTAGA---ACATGGAACAGCTTGGTAAA
ACACCATATGTATATTTCAAAGAAAGCTAAGGGATGGT---TTTATAGACATCACTATGAAAGCAATCATCC---AAAAA
TAAGTTCAGAAGTACACATCCCACTAGG------------GG---------A---TG---CGAC---ATTGGTAATAACA
ACATA---TTGGGGT---CTACATACAGGAGAAAGAGACTGGCATTTGGGT---CAGGGAGTCTCCATAGAATGGAGGAG
AAAGAGATATAGCACACAAGTAGACCCTAACCTAGCAGACCAACTAATTCATCTG---CATTATTTT---GATTGTTTTT
CAGAATC---TGCTATAAGAAATGCCATATTAGGACATAT---AGT---TAGTCC---TAGGTGTGATTACCAAGCA---
GGACATA---ACAAGGTAGGATCCCT---ACAGTACTTGGCACTAGCAGTATT---AATAA---AA---C---C---A--
-AA---------AAAGA---GAAAGCCACCTTTGCCTAGTGTTGCAAAACTAACAGAGGATAGATGGAACAAGCCCCAGA
AGACCAAGGGCCGCAGAGGGAACCATACAATGAATGGGCACTAG
>FJ469747/B/US/2005/L827
ATGGAAAACAGATGGCAGGTGATGATTGTGTGGCAAGTAGACAGGATGAGGATTAGA---ACATGGAAAAGCTTAGTAAA
ACACCATATGTATATCTCAAGGAAAGCTAAGGGATGGT---CTTATAGACATCACTATGAAAGTTCTAATCC---AAGAA
CAAGTTCAGAAGTACATATCCCACTAGG------------GA---------A---TG---CAAA---ATTGGTAATAACA
ACATA---TTGGGGT---CTACATACAGGAGAAAGAGACTGGCATTTGGGT---CAGGGAGTCTCCATAGAATGGAGGAA
AGAGAGATATAGCACACAAGTAGATCCTAACATAGCAGACCAACTAATTCATCTG---TATTACTTT---GATTGTTTTT
CAGAATC---TGCTATAAGAAATGCCATATTAGGACATAT---AGT---TAGTCC---TAGGTGTGAATATCAAGCA---
GGACATA---ACAAGGTAGGATCTCT---ACAGTACTTGGCACTAGCAGCATT---AATAA---CA---C---C---A--
-AA---------GAAGA---GAAAGCCCCCTTTGCCTAGTATTAAGAAACTGACAGAGGATAGATGGAACAAGCCCCAGC
AGACCAAGGGCCACAGAGGGAGCCATACAATGAATGGACATTAG
>FJ469748/B/US/2002/L861P
ATGGAAAACAGATGGCAGGTGATGATTGTGTGGCAAGTAGACAGGATGAGGATTAGA---GCATGGAAAAGTTTAGTAAA
ACACCATATGTATATTTCAAAGAAAGCTAAGGGATGGT---CTTACAGACATCACTATGAAAGTACTCATCC---AAAAG
TAAGTTCAGAAGTGCACATCCCACTAGG------------GG---------A---TG---CAAA---ATTGGTAATAACC
ACATA---TTGGGGT---CTACACACAGGAGAAAGAGACTGGCATTTGGGT---CAGGGAGTCTCCATAGAATGGAGGGA
AAGGAGATATAGCACACAAGTAGACCCTAACCTAGCTGACCACCTAATTCATACG---CATTACTTT---GATTGTTTTT
CAGAATC---TGCTATAAGAAATGCCATATTAGGACATAG---AGT---TAGTCC---TAGGTGTGAATACCAAGCA---
GGACATA---ATAAGGTAGGATCTTT---ACAGTACTTGGCACTAGCAGCATT---AATAA---CA---C---C---A--
-AA---------GAGGA---CAAAGCCACCTTTGCCTAGTGTTACGAAGCTGACAGAGGATAGATGGAACAAGCCCCAGA
AGACCAAGGGCCACAGAGGGAGCCATTCACTGAATGGACACTAG
>FJ469749/B/US/2002/L893P
ATGGAAAACAGATGGCAGGTGATGATTGTGTGGCAAGTAGACAGGATGAGGATTAGA---ACATGGAAAAGTTTAGTAAA
ACACCATATGTATATTTCAGGGAAAGCTAGAAAATGGT---TTTATAGACATCATTATGAAAGCACTCATCC---AAAAA
TAAGTTCAGAAGTACACATCCCACTAGG------------GG---------A---TG---CGGA---ATTGGTAATAACA
ACATA---TTGGGGT---CTGAATACAGGAGAAAGAGACTGGCATTTGGGT---CAGGGAGTCTCCATAGAATGGAGGAA
AAATAGATATAGAACACAAGTAGACCCTGACCTAGCAGACCAACTAATCCATCTG---TATTACTTT---GATTGTTTTT
CAGAATC---TGCTATAAGACAGGCCATATTAGGACGTAT---AGT---TAGTCC---TAGGTGTGAATATCAAGCA---
GGACATA---ACAAGGTAGGATCTCT---ACAGTACTTGGCACTAACAGCATT---GATAA---AA---C---C---A--
-AA---------AAAGA---CAAAGCCACCTTTGCCTAGTGTTACAAAACTGACAGAGGATAGATGGAACAAGCCCCAGA
AGACCAAGGGCCACAAAGGGAGCCATACAATGAATGGACACTAG
>FJ469750/B/US/-/L896
ATGGAAAACAGATGGCAGGTGATGATTGTGTGGCAAGTAGACAGGATGAGGATTAGA---GCATGGAAAAGTTTAGTAAA
ACATCATATGTATATTTCAAGGAAAGCTAGGGGATGGT---TTTATAGACATCACTATGAAAGTACTCACCC---AAGAA
TAAGTTCAGAAGTACACATCCCACTAGG------------AA---------A---CG---CGGT---CCTGGTAGTGACA
ACATA---TTGGGGT---CTACATACGGGAGAAAGAGACTGGCATTTGGGT---CAGGGAGTCTCCGTCGAATGGAGGAC
AAAGAGATATAGCACACAAGTAGACCCTAACCTAGCAGACCAACTAATTCATCTG---TATTACTTT---GATTGTTTTT
CAGAATC---TGCTATAAGAAATGCCCTATTAGGATATAG---AGT---TAGTCC---TAGGTGTGACTATCAAGCA---
GGACATA---ACAAGGTAGGATCTCT---ACAGTACTTGGCACTAACAGCATT---AATAA---CA---C---C---A--
-AA---------GAAGA---GAAAACCACCTTTGCCTAGTGTTACGAAACTGACAGAGGATAGATGGAACAAGCCCCAGA
AGACCAAGGGCCACAGAGGGAGCCATACAATGAATGGGCACTAG
>FJ469751/B/US/2002/MTF
ATGGAAAACAGATGGCAGGTGATGATTGTGTGGCAAGTAGACAGGATGAGGATTAAA---ACATGGCACAGTTTAGTAAA
ACACCATAAGTATATTTCAAAGAAAGCTAAGGAATGGA---TTTATAGACATCACTATGAAAACCCTCATCC---AAGAG
TAAGTTCAGAAGTACACATCCCATTAGG------------GG---------A---TG---CTAG---ATTAGTGATAACA
ACGTA---TTGGGGC---CTGCATACAGGAGAAAGAGACTGGCATTTGGGT---CAAGGAGTCTCCATAGAATGGAGGAA
AGAAAGATATAGCACTCAAGTAGACCCTAACCTAGCAGACCATCTAATTCATATG---TATTATTTT---GATTGTTTTT
CAGAGTC---TGCTATAAGAAATGCCATAATAGGACGTTT---AGT---TAGTCC---TAGGTGTGAATATCAAGCA---
GGACATA---ACAAGGTAGGATCCCT---ACAGTACTTGGCACTAACAGCATT---AGCAC---CA---C---C---A--
-AA---------AAAGA---TAAAGCCACCTTTGCCTAGTGTTAGGAAACTGACAGAGGATAGATGGAACAAGCCCCAGA
AGACCAAGGGCCACAGAGAGAGCCATACAATGAATGGACACTAG
>FJ469752/B/US/-/NCQ
ATGGAAAACAAATGGCAGGTGATGATTGTGTGGCAGGTAGACAGGATGAGGATTAAA---ACATGGAAAAGTCTAGTAAA
ACACCATATACATATTTCAAAGAAAGCTAAGAAATGGG---TTTATAAACATCACTATGAAAACACTCATCC---AAAAA
TAAGTTCAGAAGTACACATCCCACTAGG------------GG---------A---TG---CTAA---ATTGGTAGTAACA
ACATA---TTGGGGT---CTGCATACAGGAGAAAGAGATTGGCATTTGGGT---CAAGGAGTCTCCATAGAATGGAGGAA
AAGGAGATATAGCACACAAGTAGACCCTGACCTAGCAGACCAACTAATTCATCTG---CATTACTTT---AATTGTTTTT
CAGACTC---TGCTATAAGAAAGGCCTTATTAGGACACCT---AGT---TAGTCC---TAGTTGTGAATATCAAGCA---
GGACATA---ACAAGGTAGGATCTCT---ACAATACTTGGCACTAACAGCTTT---AATAA---CA---C---C---A--
-AA---------AAAGA---GTAAGCCACCTTTGCCCAGTGTTGTGAAATTGACAGAGGATAGATGGAACAAGCCCCAGA
AGACCAAGGGCCACAGAGGGAGCCATACCATGAGTGGACACTAG
>FJ469753/B/US/2003/PRLS01
ATGGAAAACAGATGGCAGGTGATGATTGTGTGGCAAGTAGACAGGATGAGGATTAGC---ACATGGAAAAGCTTAGTAAA
ACATCACATACATATTTCAAAGAAAGCTAAAAAATGGG---TTTATAGACATCATTATGAAAGCACTCATCC---AAAAA
TAAGCTCAGAAGTACACATCCCAACAGG------------GG---------A---TG---CTAA---ATTGGTGATAAAA
ACATA---TTGGGGT---CTGCATACAGGAGAGAGAGACTGGCATTTGGGT---CAGGGAGTCTCCATAGAATGGAGGAA
AAGGGGATATAGCACACAAGTAGACCCTGACATAGCAGACCAACTAATTCATCTG---TATTACTTT---GATTGTTTTT
CAGAATC---TGCTATAAGAAAGGCCATATTAGGACACAT---AGT---TAGTCC---TAGGTGTGAATATCAAACA---
GGACATA---ATAAGGTAGGATCCCT---ACAGTACTTGGCATTAGCAGCATT---AATAA---CA---C---C---A--
-AA---------AAAGA---TAAAGCCACCTTTGCCTAGTGTTGCGAAACTGACAGAGGATAGATGGAACAAGCCCCAGA
AGACCAAGGGCCACAGAGAGAGCCATACAATGAATGGACACTAG
>FJ469754/B/US/2002/PRLS02
ATGGAAAACAGATGGCAGGTGATGATTGTGTGGCAAGTAGACAGGATGAGGATTAGA---ACATGGAACAGTTTAGTAAA
ACACCATATGTATGTTTCAAGGAAGGCTAGGGGATGGT---TTTATAGACATCACTATGAAAGCCCTCATCC---AAAAG
TAAGTTCAGAAGTACATATCCCACTAGG------------GG---------A---TG---CTAA---ATTGGTAATAACA
ACATA---TTGGGGT---CTGCATACAGGAGAAAGAGACTGGCATCTGGGT---CAGGGAGTCTCCATAGAATGGAGGAA
AAGGAGATATAGCACACAAGTAGACCCTGACCTAGCAGACCAACTGATTCATCTG---CATTATTTT---GATTGTTTTT
CAGAATC---TGCTATAAGACATGCCATATTAGGACATAT---AGT---TAGTCC---TAGTTGTGAATATCAAGCA---
GGACATA---ACAAGGTAGGATCTCT---ACAGTACTTGGCATTAGCAACATT---AATAC---CA---C---C---A--
-AA---------AAGGA---GAAAGCCACCTCTGCCTAGTGTTGCAAAGCTGACAGAAGATAGATGGAACAAGCCCCAGA
GGACCAAGGGCCGCAGAGGGAGCCATACAATGAATGGACACTAG
>FJ469755/B/US/2003/PRLS04
ATGGAAAACAGATGGCAGGTGATGATTGTGTGGCAAGTAGACAGGATGAAGATTAGA---ACATGGAACAGTTTAGTAAA
ACACCATATGTATGTCTCAAAGAAAGCTAAGGGATGGG---TTTATAAACATCACTATGAGAGCACTAATCC---AAGAA
TAAGTTCAGAAGTACACATCCCACTAGG------------GG---------A---TG---CTAA---ATTGGTAATAACA
ACATA---TTGGGGT---CTGCATACAGGAGAAAGAGACTGGCATTTGGGT---CAGGGAGTCTCCATAGAATGGAGGAA
GAGGAGCTATAGCTCACAAGTAGACCCTAACCTAGCAGACCAACTAATTCATTTG---TATTACTTT---GATTGTTTTA
CAGAATC---TGCTATAAGGAAAGCCTTATTAGGACATAT---AGT---TAGTCC---TAGTTGTGAATATCAAGCA---
GGACATA---ACAAGGTTGGATCTCT---ACAGTACTTGGCACTAGCAGCACT---AATAA---GA---C---C---A--
-AA---------AAAGA---GAAAGCCACCTCTGCCTAGTGTTGCGAAACTAACAGAGGATAGATGGAACAAGCCCCACA
AGACCAAGGGCCACCGAGGGAGCCATACAATGCACAGACACTAG
>FJ469756/B/US/-/PRLS05
ATGGAAAACAGATGGCAGGTGATGATTGTGTGGCAAGTAGACAGGATGAGGATTAGA---ACATGGAACAGTTTAGTAAA
ACACCATATGTATGTTTCAAGGAAAGCTAAGGGATGGT---TTTATAGACATCACTATGAAAGTACTCATCC---AAAAA
TAAGTTCAGAAGTACACATCCCACTAGG------------GG---------A---TG---CTAG---ATTGGTAATAACA
ACATA---TTGGGGT---CTGCATACAGGAGAAAGAGACTGGCATTTGGGT---CAGGGAGTCTCCATAGAATGGAGGAA
AAGGAGATACAGCACACAAGTAGACCCCAACACAGCAGACCAACTAATTCATATG---TATTACTTT---GATTGTTTTT
CAGGATC---TGCTATAAGAAATGCCATATTAGGAAATAG---AGT---TAGCCC---TAGATGTGAATATCAAGCA---
GGACATA---AGAAGGTAGGATCTCT---ACAGTACTTGGCACTAACAGCATT---AATAA---CA---C---C---A--
-AA---------AAGGA---GAAAGCCACCTTTGCCTAGTGTTACGAAGCTAACAGAGGATAGATGGAACAAGCCCCAGA
AGACCAAGGACCACAGAGAGAGCCATACAATGAATGGGCACTAG
>FJ469757/B/US/2002/PRLS08
ATGGAAAACAGATGGCAGGTGATGATTGTGTGGCAAGTAGACAGGATGAGGATTAGA---ACATGGAAAAGTTTAGTAAA
ACACCATATGTACATCTCAAAGAAAGCTAAAGGATGGT---TTTATAGACATCACTATGAAAGCACTCATCC---AAGAA
TAAGTTCAGAAGTACACATCCCACTAGG------------GG---------A---TG---CTAA---ACTGGTAGTAACA
ACATA---TTGGGGT---CTGCATACAGGAGAAAGAGAATGGCATTTGGGT---CAGGGAGTCTCCATAGAATGGAGAAA
AAGAAGATATAGCACACAAGTAGACCCTAACCTAGCAGACCAACTAATTCATCTA---TATTACTTT---GACTGTTTTT
CAGAATC---TGCCATAAGAAAAGCCATATTAGGACATAG---AGT---TAGTCC---TAGGTGTGAATATCAAGCA---
GGACATA---ATAAGGTAGGATCTCT---ACAATACTTGGCACTAGCAGCATT---AACAA---CA---C---C---A--
-AA---------AAGGA---CAAAGCCACCTTTGCCTAGTGTTGCAAAACTGACAGAGGATAGATGGAACAAGCCCCAGA
AGACCAAGGGCCACAGAGGGAACCATACAATGAATGGACACTAG
>FJ469758/B/US/2002/PRLS09
ATGGAAAACAGATGGCAGGTGATGATTGTGTGGCAAGTAGACAGGATGAGGATTAGC---ACATGGAAAAGTTTAGTAAA
ACATCATATGCATATTTCAAAGAAAACTAAGAGATGGG---TTTATAGACATCATTATGAAAGTACTCATCC---AAGAA
TAAGTTCAGAAGTACACATCCCACTAGG------------GG---------A---TG---CAGT---ATTGGTAATAACA
ACATA---TTGGGGT---CTACATACAGGAGAAAGAGAATGGCATTTGGGT---CAGGGAGTCTCCATAGAATGGAGGAA
AGAGAGATATAGCACACAAGTAGACCCTAACCTAGCAGACCAACTAATTCATCTG---CATTACTTT---GATTGTTTTT
CAGACTC---TGCTATAAGGAAAGCCATATTAGGACATAT---AGT---TAGTCC---TAGTTGTGAATATCAAGCA---
GGACATA---AAAAGGTAGGATCCCT---ACAGTACTTGGCACTAGCAGCATT---AATAA---CA---C---C---A--
-AA---------AAAGA---GAAAGCCACCTTTGCCTAGTGTTGCAAAACTGACAGAGGATAGATGGAACAAGCCCCAGA
AGATCAAGGGCCACAGAGGGAGCCATACAATGAATGGACACTAG
>FJ469760/B/US/2002/PRLS16
ATGGAAAACAGATGGCAGGTGATGATTGTGTGGCAAGTAGACAGGATGAGGATTAGA---GCATGGAAAAGTTTAGTAAA
ACACCATATGTATATTTCAAAGAAAGCTAAGGGATGGT---TTTACAGACACCACTATGAAAGCACTCATCC---AAGAA
TAAGCTCAGAAGTACACATACCACTAGG------------GG---------A---GG---CTAA---ATTGGTAATAACA
ACATA---TTGGGGT---CTGAATACAGGAGAAAGAGACTGGCATTTGGGT---CAGGGAGTCTCCATAGAATGGAGAAA
AAGGAGATACAGCACACAAGTAGACCCTACCCTAGCAGACCAACTAATTCATACG---CATTACTTT---GATTGTTTTT
CAGAATC---TGCTATAAGGAATGCCATATTAGGATATAG---AGT---TAGCCC---TAGGTGTGAATATCAAGCA---
GGACATA---ACAAGGTAGGATCTCT---ACAGTACTTGGCACTAACAGCATT---AATAG---CA---C---C---A--
-AA---------GAAGA---GAAAGCCACCTTTGCCTAGTGTTACAAAGCTGACAGAGGATAGATGGAACAAGCCCCAGA
AGACCAAGGGCCACAAAGGGAGCCATACAATGCATGGACACTAG
>FJ469761/B/US/-/PRLS17
ATGGAAAACAGATGGCAGGTGATGATTGTGTGGCAAGTAGACAGGATGAGGATTAGA---GCATGGAAGAGTTTAGTAAA
ACACCATATGCATATTTCAGGGAAAGCTAGGAGGTGGA---TTTATAGACATCACTATGAAAGTACTAATCC---AAGAA
TAAGTTCAGAAGTACACATCCCGCTAGG------------GG---------A---TG---CGAA---ATTGGTAATAACA
ACATA---TTGGGGT---CTACATACAGGAGAAAGAGACTGGCATTTGGGT---CAAGGAGTCTCCATAGAATGGAGGAA
AAAGAAATATAGCACACAAGTAGACCCTAACCTAGCAGACCATCTAATTCATTTG---TATTACTTT---GATTGTTTTT
CAGAATC---TGCTATAAGAAATGCCTTATTAGGACATAT---AGT---TAGTCC---TAGGTGTGAATATCAAGCA---
GGACATA---ACAAGGTAGGATCCCT---ACAGTACTTGGCACTAACAGCATT---AACAA---AA---C---C---A--
-AA---------AAAGA---CAAAGCCACCTTTGCCTAGTGTTACAAAACTGACAGAGGATAGATGGAACAAGCCCCAGA
AGACCAAGGGCCACAGAGGGAGCCATACAATGAATGGACACTAG
>FJ469762/B/US/2002/PRLS18
ATGGAAAACAGATGGCAGGTGATGATTGTGTGGCAAGTAGACAGAATGAGGATTAGC---ACATGGAAAAGTTTAGTAAA
ATATCATACACATGTTTCAAAGAAAGCTAAAGGATGGG---TTTATAAACATCACTATGAAAGCCCTCATCC---AAGAA
TAAGTTCAGAAGTACACATCCCACTAGG------------GG---------A---TG---CTAA---ATTGGTAATAACA
ACATA---TTGGGGT---CTGCATACAGGAGAAAGAGAATGGCATTTGGGT---CAGGGAGTCTCCATAGAATGGAGGAT
AAGGAGATATAGCACACAAGTAGACCCCGACCAGGCAGACCAACTAATTCATCTG---TATTATTTT---AATTGTTTTT
CAGAATC---TGCTATAAGAAATGCCATATTAGGACATAT---AGT---TAATCC---TAGGTGTGAATATCAAGCA---
GGACATG---ACAAGGTAGCATCTCT---ACAATACTTGGCACTAACAGCATT---AATAA---CA---C---C---A--
-AA---------ACAGA---CAAAGCCACCTTTGCCTAGTGTTGCGAAACTGACAGAGGATAGATGGAACAAGCCCCGGA
AGACCAAGGGCCACAGAGGGAACAGTTCAATGAATGGACACTAG
>FJ469763/B/US/-/PRLS19
ATGGAAAACAGATGGCAGGTGATGATTGTGTGGCAAGTAGACAGGATGAGGATTAGA---ACATGGAACAGTTTAGTAAA
ACACCATATATATGTTTCAAGGAAGGCTAAGGGATGGG---TTTATAAACATCACTATGAAAGCATTCACCC---AAGAA
TAAGTTCAGAAGTACACATCCCACTAGG------------GG---------A---TG---CTAA---ATTGGTAATAATA
ACATA---TTGGGGT---TTGCATACAGGAGAAAGAGACTGGCATTTGGGT---CAGGGAGTCTCCATAGAATGGAGGAA
AAGGAGATATAGCACACAAGTAGACCCTGGCCTAGCAGACCAACTAATCCATTTG---TATTACTTT---AATTGTTTTT
CAGAATC---TGCTATAAGAAAAGCCATAGTAGGACGTAT---AGT---TAGTCC---TAGTTGTGAATATCAAGCA---
GGACATA---ACAAGGTAGGATCTCT---ACAGTACTTGGCACTAGCAGCTTT---AATAA---CA---C---C---A--
-AA---------AAAGA---TAAAGCCCCCTTTGCCTAGTGTTACGAAACTGACAGAGGATAGATGGAACAAGCCCCAGA
AGACCAAGGGCCACCAAGAGAGCCATACCATGACTGGGCACTAG
>FJ469764/B/US/2003/PRLS24
ATGGAAAACAGATGGCAGGTGACGGTTGTGTGGCAAGTAGACAGGATGAGGATTAGA---GCATGGAAGAGTCTAGTAAA
ACACCATATGCATATTTCAGGGAAAGCTAGGAAATGGG---TGTATAAACATCACTATGAAAGCACTAATCC---AAGAA
TAAGTTCACAAGTATACATCCCACTAGG------------GG---------A---TG---CTAG---CTTGGTAGTAACA
ACATA---TTGGGGT---CTACATACAGGAGAAAGAGACTGGCATTTGGGT---CAGGGAGCCTCCATAGAATGGAGAAC
AGGGAATTATAGCACACAAGTAGACCCTAACCTAGCAGACCAACTAATTCATCTG---TATTACTTT---GATTGTTTTT
CAGAATC---TGCTATAAGAAAGGCCCTATTAGGACATAG---AGT---TAGTCC---TAGGTGTGAATATCCAGCA---
GGACATA---ACAAGGTAGGGTCTCT---ACAGTATCTGGCACTAACAGCATT---AGTAA---CA---C---C---A--
-AG---------AAAGA---CAAAGCCACCTTTGCCTAGTGTTACGAAACTGACAGAGGATAGATGGAACAAGCCCCGGA
AGACCAAGGGCCACAGAGGGAGCCATACAATGAATGGACACTAG
>FJ469765/B/US/2003/PRLS25
ATGGAAAACAGATGGCAGGTGATGATTGTGTGGCAAGTAGACAGGATGAGGATTAGA---ACATGGAAAAGTTTAGTAAA
ACACCATATGTATATTTCAAGGAAAGCTAAGGGATGGT---TTTATAGACATCACTATGAAAACCCTCATCC---AAGAG
TAAGTTCAGAAGTACACATCCCACTAGG------------GG---------A---TG---CTAG---ATTGGTAATAACA
ACATA---TTGGGGT---CTGCATACAGGAGACAGAGACTGGCATTTGGGT---CAGGGAGTCTCCATAGAATGGAGGAA
AAGGAGATATAACACACAGGTAGACCCTGACCTAGCAGACCGACTAATTCATCTG---TATTACTTT---GATTGTTTTT
CAGACTC---TGCTATAAGAAATGCCATATTAGGAAATAG---AGT---TAGCCC---TAGATGTGAATATCAAACA---
GGACATA---ACAAGGTAGGGTCTCT---ACAGTACTTGGCACTAGTAGCATT---AACAA---CA---C---C---A--
-AA---------AAAGA---TAAAGCCACCTCTGCCTAGTGTTAAGAAACTGACAGAGGATAGATGGAACAAGCCCCAGA
GGACCAAGGGCCACAGAGGGAGCCATACAATGAATGGACACTAG
>FJ469766/B/US/-/PRLS28
ATGGAAAACAGATGGCAGGTGATGATTGTGTGGCAAGTAGACAGGATGAGGATTAGA---ACATGGAAAAGTTTAGTAAA
ACACCATATGTATATTTCAAGAAAAGCTAAAGGATGGT---TTTATAGACATCACTATGAAAGCACTCATCC---AAGAA
TAAGTTCAGAAGTGCACATCCCACTAGG------------GG---------A---AG---CTAG---ATTGGTAGTAACA
ACATA---TTGGGGT---CTGCAGACAGGAGAAAGAGACTGGCACTTAGGT---CAGGGAGTCTCCATAGAATGGAGGAA
AAGGAGATATAGCACACAAGTAGACCCTGACCTAGCAGACCAACTAATTCATCTG---TATTACTTT---GATTGTTTTT
CAGAATC---CGCTATAAGAAATGCCATATTAGGACATAT---AGT---TAGCCC---TAGGTGTGAATATCAAGCA---
GGACATA---ACAAGGTAGGATCTCT---ACAGTACTTGGCATTAGCAGCATT---AATAA---CA---C---C---A--
-AA---------AAAGA---TAAAGCCACCTTTGCCTAGTGTTGCAAAACTGACAGAGGATAGATGGAACAAGCCCCAGA
AGACCAAGGGCCACAGAGGGAGCCATACAATGAATGGGCACTAG
>FJ469767/B/US/-/SH8127
ATGGAAAACAGGTGGCAGGTGATGATTGTGTGGCAGGTAGACAGGATGAGGATTAAA---ACATGGAAAAGTTTAGTAAA
ACACCATATGTATATATCAAAGAAAGCTAAAGGATGGG---TTTATAGACATCACTATGAAAGCACTCATCC---AAGAA
TAAGTTCAGAAGTACACATCCCACTAGG------------GG---------A---TG---CTAG---GTTGGTAGTGACA
ACATA---TTGGGGT---CTGCATACAGGAGAAAGAGACTGGCATTTGGGT---CAGGGAGTCTCCATAGAATGGAGAAA
AAGGAGATATAGTACACAAGTAGACCCTGATCTAGCAGACCGACTAATTCATCTG---TATTATTTT---GATTGTTTTT
CAGAATC---TGCTATAAGACAAGCCATATTAGGATTTAG---AGT---TAGTCC---TAGGTGTGAATATCAAGCA---
GGACATA---ACAAGGTAGGATCTCC---CCAGTACTTGGCACTAACAGCACT---AGTGA---AG---C---C---A--
-AA---------AAGGA---TAAAGCCACCTTTGCCTAGTGTTAGGAAACTGACAGAAGATAGATGGAACGAGCCCCAGA
AGACCAAGGGCCACAGAGGGAACCATACAATGAATGGACACTAG
>FJ469768/B/US/-/SH8183
ATGGAAAACAGATGGCAGGTGATGATTGTGTGGCAAGTAGACAGGATGAGGATTAGA---GCATGGAAAAGTTTAGTAAA
ACACCATATGTATATCTCAAGGAAAGCTAAGGGATGGG---TTTATAGACATCACTATGAAAGTACTCATCC---AAGAA
TAAGTTCAGAAGTTCACATCCCACTAGG------------GG---------A---TG---GGAA---ATTGGTAATAACA
ACATA---TTGGGGT---CTACATACAGGAGAAAGAGACTGGCATTTGGGT---CAGGGAGTCTCCATAGAATGGAGGAA
[truncated: 885,792 more chars]
