# Supplementary material for: An integrated map of HIV genome-wide variation from a population perspective
Source: Retrovirology. 2015 Feb 15;12:18. doi: 10.1186/s12977-015-0148-6 (PMC4358901; doi:10.1186/s12977-015-0148-6)
Supplement: Additional file 3: — Software. Our Matlab toolbox developed for data visualization, genomic diversity analysis and HIV genomic alignment. Our sequence datasets are also included. [file 12977_2015_148_MOESM3_ESM.zip › HIVGenomeAnalysisToolbox/TemporaryData/Integrase.fasta]

>K03455/B/FR/1983/HXB2-LAI-IIIB-BRU
TTTTTAGAT---GGAATAGATAAGGCCCAAGATGAACATGAGAAATATCACAGTAATTGGAGAGCAATGGCTAGTGATTT
TAACCTGCCACCTGTAGTAGCAAAAGAAATAGTAGCCAGCTGTGATAAATGTCAGCTAAAAGGAGAAGCCATGCATGGAC
AAGTAGACTGTAGTCCAGGAATATGGCAACTAGATTGTACACATTTAGAAGGAAAAGTTATCCTGGTAGCAGTTCATGTA
GCCAGTGGATATATAGAAGCAGAAGTTATTCCAGCAGAAACAGGGCAGGAAACAGCATATTTTC---TTTTAAAATTAGC
AGGAAGATGGCCAGTAAAAACAATACATACTGACAATGGCAGCAATTTCACCGGTGCTACGGTTAGGGCCGCCTGTTGGT
GGGCGGGAATCAAGCAGGAATTTGGAATTCCCTACAATCCCCAAAGTCAAGGAGTAGTAGAATCTATGAATAAAGAATT-
--AAAGAAAATTATAGGACAGGTAAGAGATCAGGCTGAACATCTTAAGACAGCAGTACAAATGGCAGTATTCATCCACAA
TTTTAAAAGAA---AA---GGGG---GGATTG---GGGGGT---------------------------------------
---------ACAGTGCAGGGGAAAGAATAGTAGACATAATAGCAACAGACATACAAACTAAAGAATTACAAAAACAAATT
ACAAAAATTCAAAATTTTCGGG---TTTATTACAGGGACAGCAGAAATCCACTTTGGAAAGGACCAGCAAAGCTCCTCTG
GAAAGGTGAAGGGGCAGTAGTAATACAAGATAA------TAGTGACATAAAAGTAGTGCCAAGAAGAAAAGCAAAGATCA
TTAGGG---ATTATGGAAAACAGATGGCAGGTGATGATTGTGTGGCAAGTAGACAGGATGAGGATTAG
>A04321/B/FR/1983/IIIB_LAI
TTTTTAGAT---GGAATAGATAAGGCCCAAGATGAACATGAGAAATATCACAGTAATTGGAGAGCAATGGCTAGTGATTT
TAACCTGCCACCTGTAGTAGCAAAAGAAATAGTAGCCAGCTGTGATAAATGTCAGCTAAAAGGAGAAGCCATGCATGGAC
AAGTAGACTGTAGTCCAGGAATATGGCAACTAGATTGTACACATTTAGAAGGAAAAGTTATCCTGGTAGCAGTTCATGTA
GCCAGTGGATATATAGAAGCAGAAGTTATTCCAGCAGAAACAGGGCAGGAAACAGCATACTTTC---TTTTAAAATTAGC
AGGAAGATGGCCAGTAAAAACAATACATACAGACAATGGCAGCAATTTCACCAGTACTACGGTTAAGGCCGCCTGTTGGT
GGGCGGGAATCAAGCAGGAATTTGGAATTCCCTACAATCCCCAAAGTCAAGGAGTAGTAGAATCTATGAATAAAGAATT-
--AAAGAAAATTATAGGCCAGGTAAGAGATCAGGCTGAACATCTTAAGACAGCAGTACAAATGGCAGTATTCATCCACAA
TTTTAAAAGAA---AA---GGGG---GGATTG---GGGGGT---------------------------------------
---------ACAGTGCAGGGGAAAGAATAGTAGACATAATAGCAACAGACATACAAACTAAAGAATTACAAAAACAAATT
ACAAAAATTCAAAATTTTCGGG---TTTATTACAGGGACAGCAGAGATCCACTTTGGAAAGGACCAGCAAAGCTCCTCTG
GAAAGGTGAAGGGGCAGTAGTAATACAAGATAA------TAGTGACATAAAAGTAGTGCCAAGAAGAAAAGCAAAGATCA
TTAGGG---ATTATGGAAAACAGATGGCAGGTGATGATTGTGTGGCAAGTAGACAGGATGAGGATTAG
>A07867/B/FR/1983/LAI-J19
TTTTTAGAT---GGAATAGATAAGGCCCAAGATGAACATGAGAAATATCACAGTAATTGGAGAGCAATGGCTAGTGATTT
TAACCTGCCACCTGTAGTAGCAAAAGAAATAGTAGCCAGCTGTGATAAATGTCAGCTAAAAGGAGAAGCCATGCATGGAC
AAGTAGACTGTAGTCCAGGAATATGGCAACTAGATTGTACACATTTAGAAGGAAAAGTTATCCTGGTAGCAGTTCATGTA
GCCAGTGGATATATAGAAGCAGAAGTTATTCCAGCAGAAACAGGGCAGGAAACAGCATACTTTC---TTTTAAAATTAGC
AGGAAGATGGCCAGTAAAAACAATACATACAGACAATGGCAGCAATTTCACCAGTACTACGGTTAAGGCCGCCTGTTGGT
GGGCGGGAATCAAGCAGGAATTTGGAATTCCCTACAATCCCCAAAGTCAAGGAGTAGTAGAATCTATGAATAAAGAATT-
--AAAGAAAATTATAGGCCAGGTAAGAGATCAGGCTGAACATCTTAAGACAGCAGTACAAATGGCAGTATTCATCCACAA
TTTTAAAAGAA---AA---GGGG---GGATTG---GGGGGT---------------------------------------
---------ACAGTGCAGGGGAAAGAATAGTAGACATAATAGCAACAGACATACAAACTAAAGAATTACAAAAACAAATT
ACAAAAATTCAAAATTTTCGGG---TTTATTACAGGGACAGCAGAGATCCACTTTGGAAAGGACCAGCAAAGCTCCTCTG
GAAAGGTGAAGGGGCAGTAGTAATACAAGATAA------TAGTGACATAAAAGTAGTGCCAAGAAGAAAAGCAAAGATCA
TTAGGG---ATTATGGAAAACAGATGGCAGGTGATGATTGTGTGGCAAGTAGACAGGATGAGGATTAG
>AB078005/B/US/1997/ARES2
TTTTTAGAT---GGAATAGACAAGGCCCAAGAAGAACATGAAAAATATCACAGTAATTGGAGAGCAATGGCTAGTGACTT
TAACCTGCCACCTGTAGTAGCAAAAGAAATAGTAGCTAGTTGTGATAAATGTCAGTTAAAAGGAGAAGCCATGCATGGAC
AAGTAGACTGTAGCCCAGGAATATGGCAACTAGATTGTACACATTTAGAGGGAAAAATTATCCTGGTAGCAGTTCATGTA
GCCAGTGGATATATAGAAGCAGAAGTCATTCCAGCAGAGACAGGACAGGAAACAGCATACTTTA---TCTTAAAACTAGC
AGGAAGATGGCCAGTAAAAACAGTACATACAGACAATGGCAGCAATTTCACTAGTACTACTGTTAAGGCTGCCTGTTGGT
GGGCAGGGATCAAACAGGAATTTGGCATTCCCTACAATCCCCAAAGTCAAGGAGTAGTGGAATCTATGAATAAAGAATT-
--AAAGAAAATTATAGGACAGGTAAGAGATCAGGCTGAACATCTTAAGACAGCAGTACAAATGGCAGTACTCATCCACAA
TTTTAAAAGAA---AA---GGGG---GGATTG---GGGGGT---------------------------------------
---------ACAGTGCAGGGGAAAGAATAGTAGACATAATAGCAACAGACATACAAACTAAAGAATTACAAAAACAAATT
ACAAAAATTCAAAATTTTCGGG---TTTATTACAGGGACAGCAGAGATCCACTTTGGAAAGGACCAGCAAAGCTTCTCTG
GAAAGGTGAAGGGGCAGTAGTAATACAAGACAA------TAGTGACATAAAAGTAGTGCCAAGAAGAAAAGTAAAGATCA
TTAGGG---ATTATGGAAAACCGATGGCAGGTGATGATTGTGTGGCAAGTAGACAGGATGAGGATTAA
>AB221005/B/US/1985/Ba_L
TTTTTAGAT---GGAATAGATATAGCCCAAGAAGAACATGAGAAATATCACAGTAATTGGAGAGCAATGGCTAGTGATTT
TAACCTGCCACCTGTGGTAGCAAAAGAAATAGTAGCCAGCTGTGATAAATGTCAGCTAAAAGGAGAAGCCATGCATGGAC
AAGTAGACTGTAGTCCAGGAATATGGCAACTAGATTGTACACATTTAGAAGGAAAAATTATCCTGGTAGCAGTTCATGTA
GCCAGTGGATATATAGAAGCAGAAGTTATTCCAGCAGAGACAGGGCAGGAAACAGCATACTTTC---TCTTAAAATTAGC
AGGAAGATGGCCAGTAAAAACAATACATACAGACAATGGCAGCAATTTCACTAGTACTACAGTCAAGGCCGCCTGTTGGT
GGGCGGGGATCAAGCAGGAATTTGGCATTCCCTACAATCCCCAAAGTCAGGGAGTAGTAGAATCTATAAATAAAGAATT-
--AAAGAAAATTATAGGACAGGTAAGAGATCAGGCTGAACATCTTAAAACAGCAGTACAAATGGCAGTATTCATCCACAA
TTTTAAAAGAA---AA---GGGG---GGATTG---GGGGGT---------------------------------------
---------ATAGTGCAGGGGAAAGAATAGTAGACATAATAGCAACAGACATACAAACTAAAGAATTACAAAAACAAATT
ACAAAAATTCAAAATTTTCGGG---TTTATTACAGGGACAGCAGAGATCCACTTTGGAAAGGACCAGCAAAGCTTCTCTG
GAAAGGTGAAGGGGCAGTAGTAATACAAGATAA------TAGTGACATAAAAGTAGTACCAAGAAGAAAAGCAAAGATCA
TTAGGG---ATTATGGAAAACAGATGGCAGGTGATGATTGTGTGGCAAGTAGACAGGATGAGGATTAG
>AB253432/B/US/1985/Ba_L
TTTTTAGAT---GGAATAGATATAGCCCAAGAAGAACATGAGAAATATCACAGTAATTGGAGAGCAATGGCTAGTGATTT
TAACCTGCCACCTGTGGTAGCAAAAGAAATAGTAGCCAGCTGTGATAAATGTCAGCTAAAAGGAGAAGCCATGCATGGAC
AAGTAGACTGTAGTCCAGGAATATGGCAACTAGATTGTACACATTTAGAAGGAAAAATTATCCTGGTAGCAGTTCATGTA
GCCAGTGGATATATAGAAGCAGAAGTTATTCCAGCAGAGACAGGGCAGGAAACAGCATACTTTC---TCTTAAAATTAGC
AGGAAGATGGCCAGTAAAAACAATACATACAGACAATGGCAGCAATTTCACTAGTACTACAGTCAAGGCCGCCTGTTGGT
GGGCGGGGATCAAGCAGGAATTTGGCATTCCCTACAATCCCCAAAGTCAGGGAGTAGTAGAATCTATAAATAAAGAATT-
--AAAGAAAATTATAGGACAGGTAAGAGATCAGGCTGAACATCTTAAAACAGCAGTACAAATGGCAGTATTCATCCACAA
TTTTAAAAGAA---AA---GGGG---GGATTG---GGGGGT---------------------------------------
---------ATAGTGCAGGGGAAAGAATAGTAGACATAATAGCAACAGACATACAAACTAAAGAATTACAAAAACAAATT
ACAAAAATTCAAAATTTTCGGG---TTTATTACAGGGACAGCAGAGATCCACTTTGGAAAGGACCAGCAAAGCTTCTCTG
GAAAGGTGAAGGGGCAGTAGTAATACAAGATAA------TAGTGACATAAAAGTAGTACCAAGAAGAAAAGCAAAGATCA
TTAGGG---ATTATGGAAAACAGATGGCAGGTGATGATTGTGTGGCAAGTAGACAGGATGAGGATTAG
>AB286955/B/JP/2004/DR6089
TTTTTAGAT---GGAATAGATAAGGCCCAAGAAGAGCATGAGAAATATCACAGTAATTGGAGAGCAATGGCAAGTGATTT
TAACCTGCCCCCTATAGTAGCAAAAGAAATAGTAGCCAGCTGTGATAAATGTCAGTTAAAAGGAGAAGCCATGCATGGAC
AAGTAGACTGTAGTCCAGGAATATGGCAACTAGATTGTACACATTTAGAAGGAAAAATTATCCTGGTAGCAGTTCATGTA
GCCAGTGGATATATAGAAGCAGAAGTTATTCCAGCAGAAACAGGGCAGGAAACAGCATACTTTA---TCTTAAAATTAGC
AGGGAGATGGCCAGTAACAACAATACATACAGACAATGGCACCAATTTCACCAGCACCACGGTTAAGGCCGCCTGTTGGT
GGGCGGGGGTCAAGCAGGAATTCGGTGTTCCCTACAATCCCCAAAGTCAAGGAGTAGTAGAATCTATGAATAAAGAGTT-
--AAAGAAAATTATAGGACAGGTAAGAGATCAGGCTGAACACCTTAAGACAGCAGTACAAATGGCAGTATTCATCCACAA
TTTTAAAAGAA---AA---GGGG---GGATTG---GGGGGT---------------------------------------
---------ACAGTGCAGGGGAAAGAATAATAGACATAATAGCATCAGACCTACAGACTAAAGAATTACAAAAACAAATT
ACAAAAATTCAAAATTTTCGGG---TTTATTACAGGGACAGCAGAGATCCTCTTTGGAAAGGACCAGCAAAGCTTCTCTG
GAAAGGTGAAGGGGCAGTAGTAATACAAGATAA------TAGTGACATAAAAGTAGTGCCAAGAAGAAAAGCAAAAATCA
TTAGGG---ATTATGGAAAACAGATGGCAGGTGATGATTGTGTGGCAAGTAGACAGGATGAGGATTAA
>AB286956/B/JP/2004/DR6089
TTTTTAGAT---GGAATAGATAAGGCCCAAGAAGAGCATGAGAAATATCACAGTAATTGGAGAGCAATGGCAAGTGATTT
TAACCTGCCCCCTATAGTAGCAAAAGAAATAGTAGCCAGCTGTGATAAATGTCAGTTAAAAGGAGAAGCCATGCATGGAC
AAGTAGACTGTAGTCCAGGAATATGGCAACTAGATTGTACACATTTAGAAGGAAAAATTATCCTGGTAGCAGTTCATGTA
GCCAGTGGATATATAGAAGCAGAAGTTATTCCAGCAGAAACAGGGCAGGAAACAGCATACTTTA---TCTTAAAATTAGC
AGGGAGATGGCCAGTAACAACAATACATACAGACAATGGCACCAATTTCACCAGCACCACGGTTAAGGCCGCCTGTTGGT
GGGCGGGGGTCAAGCAGGAATTCGGTGTTCCCTACAATCCCCAAAGTCAAGGAGTAGTAGAATCTATGAATAAAGAGTT-
--AAAGAAAATTATAGGACAGGTAAGAGATCAGGCTGAACACCTTAAGACAGCAGTACAAATGGCAGTATTCATCCACAA
TTTTAAAAGAA---AA---GGGG---GGATTG---GGGGGT---------------------------------------
---------ACAGTGCAGGGGAAAGAATAATAGACATAATAGCATCAGACCTACAGACTAAAGAATTACAAAAACAAATT
ACAAAAATTCAAAATTTTCGGG---TTTATTACAGGGACAGCAGAGATCCTCTTTGGAAAGGACCAGCAAAGCTTCTCTG
GAAAGGTGAAGGGGCAGTAGTAATACAAGATAA------TAGTGACATAAAAGTAGTGCCAAGAAGAAAAGCAAAAATCA
TTAGGG---ATTATGGAAAACAGATGGCAGGTGATGATTGTGTGGCAAGTAGACAGGATGAGGATTAA
>AB287363/B/JP/2005/DR6538
TTCTTGGAT---GGAATAGATAAGGCCCAAGAAGAACATGAGAAATATCACAGTAATTGGAGAGCAATGGCCAGTGATTT
TAACCTGCCACCTGTGGTAGCAAAAGAAATAGTAGCCAGCTGTGATAAATGCCAGATAAAAGGAGAAGCCATGCATGGAC
AAGTAGACTGTAGCCCAGGAATCTGGCAACTAGATTGTACACATTTAGAAGGGAAAATTATCCTGGTAGCAGTTCATGTA
GCCAGTGGATATATAGAAGCAGAAGTCATTCCAGCAGAAACAGGGCAGGAAACAGCATACTTTC---TCTTAAAATTAGC
AGGAAGATGGCCAGTAAAAACAGTACATACAGACAATGGCAGCAACTTCACCAGCACTACGGTTAAGGCTGCCTGTTGGT
GGGCAGGGATCAAGCAGGAATTCGGCATTCCCTACAATCCCCAAAGTCAAGGAGTAGTAGAATCTATGAATAAAGAATT-
--AAAGAAAATTATAGGACAGGTAAGAGATCAGGCTGAACATCTTAAGACAGCAGTACAAATGGCAGTATTCATCCACAA
TTTTAAAAGAA---AA---GGGG---GGATTG---GGGGAT---------------------------------------
---------ACAGTGCAGGGGAGAGAATAGTAGACATAATAGCAACAGACATACAAACTAAAGAATTACAAAAACAAATT
ACAAAAATTCAAAATTTTCGGG---TTTATTACAGGGACAGCAGAGAGCCACTTTGGAAAGGACCAGCAAAGCTTCTCTG
GAAAGGTGAAGGGGCAGTAGTAATACAAGATAA------TAGTGACATAAAAGTAGTGCCAAGAAGAAAAGTAAAGATCA
TTAGGG---ATTATGGAAAACAGATGGCAGGTGATGATTGTGTGGCAAGTAGACAGGATGAGGATTAG
>AB287364/B/JP/2005/DR6737
TTTTTAGAT---GGAATAGATAAGGCCCAAGAAGAACATGAGAAATATCACAGTAATTGGAGGGCAATGGCTAGTGACTT
TAACCTGCCCCCTATAGTAGCAAAAGAAATAGTAGCCAGCTGTGATAAATGTCAATTAAAAGGAGAAGCCATGCATGGAC
AAGTAGACTGTAGTCCAGGAATATGGCAACTAGATTGTACACATTTAGAAGGAAAAATCATCCTGGTAGCAGTTCATGTA
GCCAGTGGATATATAGAAGCAGAAGTTATTCCAGCAGAGACAGGACAGGAAACAGCATACTTTG---TCTTAAAATTAGC
AGGGAGATGGCCAGTAACCACAATACATACAGACAATGGCACCAATTTCACCAGTGCCGCGGTTAAAGCCGCCTGCTGGT
GGGCGGGGGTCAAGCAGGAATTTGGCATTCCCTACAATCCTCAAAGTCAAGGAGTGGTAGAATCTATGAACAAAGAGTT-
--AAAGAAAATTATAGGACAAGTAAGAGATCAGGCTGAACACCTTAAGACAGCAGTACAAATGGCAGTACTCATCCACAA
TTTTAAAAGAA---AA---GGGG---GGATTG---GGGGGT---------------------------------------
---------ACAGTGCAGGAGAAAGAATAGTAGACATGATAGCATCAGACTTACAAACTAAAGAATTACAGAAACAAATT
ACAAAAATTCAAAATTTTCGGG---TTTATTACAGGGACAGCAGAGATCCTCTTTGGAAAGGACCAGCAAAGCTTCTCTG
GAAAGGTGAAGGGGCAGTAGTAATACAAGATAA------TAGTGACATAAAAGTAGTGCCAAGAAGAAAAGCAAAAATCA
TTAGGG---ATTATGGAAAACAGATGGCAGGTGATGATTGTGTGGCAAGTAGACAGGATGAGGATTAA
>AB287365/B/JP/2005/DR6737
TTTTTAGAT---GGAATAGATAAGGCCCAAGAAGAACATGAGAAATATCACAGTAATTGGAGGGCAATGGCTAGTGACTT
TAACCTGCCCCCTATAGTAGCAAAAGAAATAGTAGCCAGCTGTGATAAATGTCAATTAAAAGGAGAAGCCATGCATGGAC
AAGTAGACTGTAGTCCAGGAATATGGCAACTAGATTGTACACATTTAGAAGGAAAAATCATCCTGGTAGCAGTTCATGTA
GCCAGTGGATATATAGAAGCAGAAGTTATTCCAGCAGAGACAGGACAGGAAACAGCATACTTTG---TCTTAAAATTAGC
AGGGAGATGGCCAGTAACCACAATACATACAGACAATGGCACCAATTTCACCAGTGCCGCGGTTAAAGCCGCCTGCTGGT
GGGCGGGGGTCAAGCAGGAATTTGGCATTCCCTACAATCCTCAAAGTCAAGGAGTGGTAGAATCTATGAACAAAGAGTT-
--AAAGAAAATTATAGGACAAGTAAGAGATCAGGCTGAACACCTTAAGACAGCAGTACAAATGGCAGTACTCATCCACAA
TTTTAAAAGAA---AA---GGGG---GGATTG---GGGGGT---------------------------------------
---------ACAGTGCAGGAGAAAGAATAGTAGACATGATAGCATCAGACTTACAAACTAAAGAATTACAGAAACAAATT
ACAAAAATTCAAAATTTTCGGG---TTTATTACAGGGACAGCAGAGATCCTCTTTGGAAAGGACCAGCAAAGCTTCTCTG
GAAAGGTGAAGGGGCAGTAGTAATACAAGATAA------TAGTGACATAAAAGTAGTGCCAAGAAGAAAAGCAAAAATCA
TTAGGG---ATTATGGAAAACAGATGGCAGGTGATGATTGTGTGGCAAGTAGACAGGATGAGGATTAA
>AB287366/B/JP/2005/DR7060
TTTTTAGAT---GGAATAGATAAGGCCCAAGAAGAACATGAGAAATATCACAGTAACTGGAGAGCAATGGTTAGTGATTT
CAATCTACCACCTGTAGTAGCAAAAGAAATAGTAGCCAGCTGTGATAAATGCCAGCTAAAAGGAGAAGCCATGCATGGAC
AAGTAGACTGCAGTCCAGGAATATGGCAACTAGATTGTACACATTTAGAGGGGAAAATTATCCTGGTAGCAGTTCATGTT
GCCAGTGGATATATAGAAGCAGAAGTTATTCCAGCAGAGACAGGGCAGGAAACAGCATACTTTC---TCTTAAAATTAGC
AGGGAGATGGCCAGTGAAAACAATACATACAGACAATGGCAGCAATTTCACCAGTGCTGCGGTTAAGGCCGCCTGTTGGT
GGGCGGGGGTCAAGCAGGAATTTGGCATTCCCTACAATCCCCAAAGTCAAGGAGTAGTAGAATCTATGAATAAAGAATT-
--AAAGAAAATTATAGGACAAGTAAGAGATCAGGCTGAACATCTTAAAACAGCAGTACAGATGGCAGTATTCATCCACAA
TTTTAAAAGAA---AA---GGGG---GGATTG---GGGGGT---------------------------------------
---------ACAGTGCAGGGGAAAGAATAATAGACATGATAGCAACAGACATACAAACTAAAGAACTACAAAAACAAATT
ACAAAAATTCAAAATTTTCGGG---TTTATTACAGGGACAGCAGAGACCCACTTTGGAAAGGACCAGCAAAGCTTCTCTG
GAAAGGTGAAGGGGCAGTAGTAATACAAGATAA------TAGTGATATAAAAGTAGTGCCAAGAAGAAAAGCAAAGATCA
TTAGAG---ATTATGGAAAACAGATGGCAGGTGATGATTGTGTGGCAAGTAGACAGGATGAGGATTAG
>AB287367/B/JP/2005/DR7060
TTTTTAGAT---GGAATAGATAAGGCCCAAGAAGAACATGAGAAATATCACAGTAACTGGAGAGCAATGGTTAGTGATTT
CAATCTACCACCTGTAGTAGCAAAAGAAATAGTAGCCAGCTGTGATAAATGCCAGCTAAAAGGAGAAGCCATGCATGGAC
AAGTAGACTGCAGTCCAGGAATATGGCAACTAGATTGTACACATTTAGAGGGGAAAATTATCCTGGTAGCAGTTCATGTT
GCCAGTGGATATATAGAAGCAGAAGTTATTCCAGCAGAGACAGGGCAGGAAACAGCATACTTTC---TCTTAAAATTAGC
AGGGAGATGGCCAGTGAAAACAATACATACAGACAATGGCAGCAATTTCACCAGTGCTGCGGTTAAGGCCGCCTGTTGGT
GGGCGGGGGTCAAGCAGGAATTTGGCATTCCCTACAATCCCCAAAGTCAAGGAGTAGTAGAATCTATGAATAAAGAATT-
--AAAGAAAATTATAGGACAAGTAAGAGATCAGGCTGAACATCTTAAAACAGCAGTACAGATGGCAGTATTCATCCACAA
TTTTAAAAGAA---AA---GGGG---GGATTG---GGGGGT---------------------------------------
---------ACAGTGCAGGGGAAAGAATAATAGACATGATAGCAACAGACATACAAACTAAAGAACTACAAAAACAAATT
ACAAAAATTCAAAATTTTCGGG---TTTATTACAGGGACAGCAGAGACCCACTTTGGAAAGGACCAGCAAAGCTTCTCTG
GAAAGGTGAAGGGGCAGTAGTAATACAAGATAA------TAGTGATATAAAAGTAGTGCCAAGAAGAAAAGCAAAGATCA
TTAGAG---ATTATGGAAAACAGATGGCAGGTGATGATTGTGTGGCAAGTAGACAGGATGAGGATTAG
>AB287368/B/JP/2005/DR7065
TTTTTGGAT---GGAATAGATAAAGCCCAAGAAGAACATGAGAAATATCACAATAATTGGAGAGCAATGGCTAGTGATTT
TAACCTGCCACCTATAGTAGCAAAAGAAATAGTAGCCAGCTGTGATAAATGTCAGCTAAAAGGAGAAGCCATGCATGGAC
AAGTAGACTGTAGCCCAGGAATATGGCAACTAGACTGTACACATTTAGAAGGAAAAGTTATTCTAGTAGCAGTCCATGTA
GCCAGTGGCTATATAGAAGCAGAAGTTATTCCAGCAGAGACAGGGCAGGAAACAGCATACTTTC---TCTTAAAATTAGC
AGGAAGATGGCCAGTAAAAGTAATACATACAGACAATGGCAGCAATTTCACCAGTAGCGCGGTTAAGGCCGCCTGTTGGT
GGGCAGGAGTCAAACAGGAATTTGGCATTCCCTACAATCCCCAAAGTCAAGGAGTAGTAGAGTCTATGAATAAAGAATT-
--AAAGAAAATTATAGGACAGGTAAGAGATCAAGCTGAACATCTTAAGACAGCAGTACAAATGGCAGTATTCATCCACAA
TTTTAAAAGAA---AA---GGGG---GGATTG---GGGGGT---------------------------------------
---------ACAGTGCAGGGGAAAGAATAATAGACATAATAGCAACAGACATACAAACTACAGAATTACAAAAACAAGTT
ACAAAAATTCAAAATTTTCGGG---TTTATTACAGGGACAGCAGAGATCCACTTTGGAAAGGACCAGCAAAGCTTCTCTG
GAAAGGTGAAGGGGCAGTAGTAATACAAGATAA------TAGTGACATAAAAGTAGTGCCAAGAAGGAAAGCAAAGATCA
TCAGGG---ATTATGGAAAACAGATGGCAGGTGATGATTGTATGGCAGGTAGACAGGATAAGGATTAG
>AB287369/B/JP/1999/DR1348
TTTTTGGAT---GGAATAGATAGAGCCCAAGAAGAACATGAGAAATATCACAATAATTGGAGAGCAATGGCTAGTGATTT
TAACCTGCCACCTATAGTAGCAAAAGAAATAGTAGCCAGCTGTGATAAATGTCAGCTAAAAGGAGAAGCCATGCATGGAC
AAGTAGACTGTAGTCCAGGAATATGGCAACTAGATTGCACACATTTAGAAGGAAAAGTTATCCTGGTAGCAGTTCATGTA
GCCAGTGGATACATAGAAGCAGAAGTTATCCCAGCAGAAACAGGGCAGGAAACAGCATACTTTC---TCTTAAAATTAGC
AGGAAGATGGCCAGTAAAAACAATACATACAGACAATGGTAGCAATTTCACCAGTGCTACGGTTAAGGCCGCCTGTTGGT
GGGCAGGGATCAAGCAGGAATTTGGCATTCCCTACAATCCCCAAAGTCAGGGAGTAGTAGAATCTATGAATAAAGAATT-
--AAAGAAAATTATAGGACAGGTAAGAGATCAAGCTGAACATCTTAAGACAGCAGTACAAATGGCAGTATTCATTCACAA
TTTTAAGAGAA---AA---GGGG---GGATTG---GGGGAT---------------------------------------
---------ACAGTGCAGGGGAAAGAATAGTAGACATAATAGCAACAGACATACAAACTAAAGAATTACAAAAACAAATT
TCAAAAATTCAAAATTTTCGGG---TTTATTACAGGGACAACAGAGATCCCCTTTGGAAAGGACCAGCAAAGCTTCTCTG
GAAAGGTGAAGGGGCAGTAGTGATACAAGAGAA------TAGTGAAATCAAAGTAGTGCCAAGAAGAAAAGCAAAGATCA
TTAGGG---ATTATGGAAAACAGATGGCAGGTGATGATTGTGTGGCAGGTAGACAGGATGAGGATCAG
>AB287370/B/JP/1999/DR1348
TTTTTGGAT---GGAATAGATAGAGCCCAAGAAGAACATGAGAAATATCACAATAATTGGAGAGCAATGGCTAGTGATTT
TAACCTGCCACCTATAGTAGCAAAAGAAATAGTAGCCAGCTGTGATAAATGTCAGCTAAAAGGAGAAGCCATGCATGGAC
AAGTAGACTGTAGTCCAGGAATATGGCAACTAGATTGCACACATTTAGAAGGAAAAGTTATCCTGGTAGCAGTTCATGTA
GCCAGTGGATACATAGAAGCAGAAGTTATCCCAGCAGAAACAGGGCAGGAAACAGCATACTTTC---TCTTAAAATTAGC
AGGAAGATGGCCAGTAAAAACAATACATACAGACAATGGTAGCAATTTCACCAGTGCTACGGTTAAGGCCGCCTGTTGGT
GGGCAGGGATCAAGCAGGAATTTGGCATTCCCTACAATCCCCAAAGTCAGGGAGTAGTAGAATCTATGAATAAAGAATT-
--AAAGAAAATTATAGGACAGGTAAGAGATCAAGCTGAACATCTTAAGACAGCAGTACAAATGGCAGTATTCATTCACAA
TTTTAAGAGAA---AA---GGGG---GGATTG---GGGGAT---------------------------------------
---------ACAGTGCAGGGGAAAGAATAGTAGACATAATAGCAACAGACATACAAACTAAAGAATTACAAAAACAAATT
TCAAAAATTCAAAATTTTCGGG---TTTATTACAGGGACAACAGAGATCCCCTTTGGAAAGGACCAGCAAAGCTTCTCTG
GAAAGGTGAAGGGGCAGTAGTGATACAAGAGAA------TAGTGAAATCAAAGTAGTGCCAAGAAGAAAAGCAAAGATCA
TTAGGG---ATTATGGAAAACAGATGGCAGGTGATGATTGTGTGGCAGGTAGACAGGATGAGGATCAG
>AB287371/B/JP/2000/DR2510
TTTTTGGAT---GGAATAGATAAGGCCCAAGAAGAACATGAGAAGTATCACAATAATTGGAGAGCAATGGCTAGTGACTT
TAACCTGCCACCTGTAGTAGCAAAAGAAATAGTAGCCAGCTGTGATAAATGTCAGCTAAAAGGAGAAGCCATGCATGGAC
AAGTAGACTGTAGTCCAGGAATATGGCAACTAGATTGCACACATTTAGAAGGAAAAGTTATCCTGGTAGCAGTTCATGTA
GCCAGTGGATACATAGAAGCAGAAGTTATCCCAGCAGAGACAGGGCAGGAAACAGCATACTTTC---TCTTAAAATTAGC
AGGAAGATGGCCAGTAAAAACAGTACATACAGACAATGGTAGCAATTTCACCAGTGCTGCGGTCAAGGCCGCCTGTTGGT
GGGCAGGGATCAAGCAGGAATTTGGCATTCCCTACAATCCTCAAAGTCAGGGAGTAGTAGAATCTATGAATAAAGAATT-
--AAAGAAAATTATAGGACAGGTAAGAGATCAAGCTGAACATCTTAAGACAGCAGTACAAATGGCAGTATTCATTCACAA
TTTTAAGAGAA---AA---GGGG---GGATTG---GGGGAT---------------------------------------
---------ACAGTGCAGGGGAAAGAATAGTAGACATAATTGCAACAGACATACAAACTAAAGAATTACAAAAACAAATT
TCAAAAATTCAAAATTTTCGGG---TTTATTACAGGGACAACAGAGATCCCCTTTGGAAAGGACCAGCAAAGCTTCTCTG
GAAAGGTGAAGGGGCAGTAGTAATACAAGAGAA------TAGTGAAATTAAAGTAGTGCCAAGAAGAAAAGCAAAGATCA
TTAGGG---ATTATGGAAAACAGATGGCAGGTGATGATTGTGTGGCAAGTAGACAGGATGAGGATCAG
>AB287372/B/JP/2000/DR2510
TTTTTGGAT---GGAATAGATAGAGCCCAAGAAGAACATGAGAAATATCACAATAATTGGAGAGCAATGGCTAGTGATTT
TAACCTGCCACCTGTAGTAGCAAAAGAAATAGTGGCCAGCTGTGATAAATGTCAGCTAAAAGGAGAAGCCATGCATGGAC
AAGTAGACTGTAGTCCAGGAATATGGCAATTAGATTGCACACATTTAGAAGGAAAAGTTATCCTGGTAGCAGTTCATGTA
GCCAGTGGATACATAGAAGCAGAAGTTATCCCAGCAGAGACAGGGCAGGAAACAGCATACTTTC---TCTTAAAATTAGC
AGGAAGATGGCCAGTAAAAACAATACATACAGACAATGGTAGTAATTTCACCAGTGCTACGGTCAAGGCCGCCTGTTGGT
GGGCAGGGATCAAGCAGGAATTTGGCATTCCCTACAATCCCCAAAGTCAGGGAGTAGTAGAATCTATGAATAAAGAATT-
--AAAGAAAATTATAGGACAGGTAAGAGATCAAGCTGAACATCTTAAGACAGCAGTACAAATGGCAGTATTCATTCACAA
TTTTAAGAGAA---AA---GGGG---GGATTG---GGGGAT---------------------------------------
---------ACAGTGCAGGGGAAAGAATAGTAGACATAATAGCAACAGACATACAAACTAAAGAACTACAGAAACAAATT
ACAAAAATTCAAAATTTTCGGG---TTTATTACAGGGACAACAGAGATCCCCTTTGGAAAGGACCAGCAAAGCTTCTCTG
GAAAGGTGAAGGGGCAGTAGTAATACAAGAGAA------TAGTGAAATTAAAGTAGTGCCAAGAAGAAAAGCAAAGATCA
TTAGGG---ATTATGGAAAACAGATGGCAGGTGATGATTGTGTGGCAAGTAGACAGGATGAGGATCAG
>AB289587/B/JP/2000/DR2508
TTTTTGGAT---GGAATAGATAAAGCCCAAGAAGAGCATGAGAAATATCACAATAATTGGAAAGCAATGGCTAGTGATTT
TAACCTGCCACCTATAGTAGCAAAAGAAATAGTAGCCAGCTGTGATAAATGTCAGCTAAAAGGGGAAGCCATGCATGGAC
AAGTAGATTGTAGCCCAGGAATATGGCAACTAGATTGTACACATTTAGAAGGAAAAATTATTCTGGTAGCAGTTCATGTA
GCCAGTGGCTATATAGAAGCAGAAGTTATTCCAGCAGAGACAGGGCAGGAAACAGCATACTTTA---TCTTAAAATTAGC
AGGAAGATGGCCAGTAAAAACAATACATACAGACAATGGCAGCAATTTCACCAGTGCTGTAGTTAAGGCCGCCTGTTGGT
GGGCAGGAATCAAACAGGAATTTGGAATTCCCTACAATCCCCAAAGTCAAGGAGTAGTAGAATCTATGAATAAAGAATT-
--AAAGAAAATTATAGAACAAGTAAGAGATCAAGCTGAACATCTTAAGACAGCAGTACAAATGGCAGTATTCATCCACAA
TTTTAAAAGAA---AA---GGGG---GGATTG---GGGGGT---------------------------------------
---------ATAGTGCAGGGGAAAGAATAATAGACATAATAGCATCAGACATACAAACTAAAGAATTACAAAAACAAGTT
TCAAAAATTCAAAATTTTCGGG---TTTATTACAGGGACAGCAGAGATCCACTTTGGAAAGGACCAGCAAAGCTTCTCTG
GAAAGGTGAAGGGGCAGTAGTAATACAAGATAA------TAGTGACATAAAAGTAGTGCCAAGAAGAAAAGCAAAGATCA
TTAGGG---ATTATGGAAAACAGATGGCAGGTGATGATTGTGTGGCAAGTAGACAGGATGAGGATTAA
>AB289588/B/JP/2000/DR2508
TTTTTGGAT---GGAATAGATAAAGCCCAAGAAGAGCATGAGAAATATCACAATAATTGGAAAGCAATGGCTAGTGATTT
TAACCTGCCACCTATAGTAGCAAAAGAAATAGTAGCCAGCTGTGATAAATGTCAGCTAAAAGGGGAAGCCATGCATGGAC
AAGTAGATTGTAGCCCAGGAATATGGCAACTAGATTGTACACATTTAGAAGGAAAAATTATTCTGGTAGCAGTTCATGTA
GCCAGTGGCTATATAGAAGCAGAAGTTATTCCAGCAGAGACAGGGCAGGAAACAGCATACTTTA---TCTTAAAATTAGC
AGGAAGATGGCCAGTAAAAACAATACATACAGACAATGGCAGCAATTTCACCAGTGCTGTAGTTAAGGCCGCCTGTTGGT
GGGCAGGAATCAAACAGGAATTTGGAATTCCCTACAATCCCCAAAGTCAAGGAGTAGTAGAATCTATGAATAAAGAATT-
--AAAGAAAATTATAGAACAAGTAAGAGATCAAGCTGAACATCTTAAGACAGCAGTACAAATGGCAGTATTCATCCACAA
TTTTAAAAGAA---AA---GGGG---GGATTG---GGGGGT---------------------------------------
---------ATAGTGCAGGGGAAAGAATAATAGACATAATAGCATCAGACATACAAACTAAAGAATTACAAAAACAAGTT
TCAAAAATTCAAAATTTTCGGG---TTTATTACAGGGACAGCAGAGATCCACTTTGGAAAGGACCAGCAAAGCTTCTCTG
GAAAGGTGAAGGGGCAGTAGTAATACAAGATAA------TAGTGACATAAAAGTAGTGCCAAGAAGAAAAGCAAAGATCA
TTAGGG---ATTATGGAAAACAGATGGCAGGTGATGATTGTGTGGCAAGTAGACAGGATGAGGATTAA
>AB289589/B/JP/2001/DR388
TTTTTAGAT---GGAATAGATAAGGCCCAGGAAGAACATGAGAAATATCACAGTAACTGGAGAGCAATGGCTAGTGATTT
TAACCTGCCCCCTGTAGTAGCAAAAGAAATAGTAGCCTGCTGTGATAAATGTCAACTAAAAGGAGAAGCCATGCATGGAC
AAGTAGACTGTAATCCAGGAATATGGCAACTAGATTGTACACATTTAGAAGGAAAAATTATCCTGGTAGCAGTTCATGTA
GCTAGTGGATATATGGAAGCAGAAGTTATTCCAGCAGAGACAGGGCAAGAAACAGCATACTTTC---TCCTAAAATTAGC
AGGAAGATGGCCAGTAAAAACAATACACACAGACAATGGTACCAATTTCACTAGTACTACAGTTAAGGCAGCCTGTTGGT
GGGCAGGGATCAAGCAGGAATTTGGCATTCCCTACAATCCCCAAAGTCAAGGAGTAGTAGAATCTATGAATAAAGAATT-
--AAAGAAAATTATAGGACAGGTAAGAGATCAGGCTGAACACCTTAAGACAGCAGTACAAATGGCAGTATTCATCCACAA
TTTTAAAAGAA---AA---GGGG---GGATTG---GGGGGT---------------------------------------
---------ACAGTGCAGGGGAGAGAATAATAGACATAATAGCATCAGACATACAAACTAAAGAATTACAAAAACAAATT
ACAAAAATTCAAAATTTTCGGG---TTTATTACAGGGACAGCAGAGATCCACTTTGGAAAGGACCAGCAAAGCTTCTTTG
GAAAGGTGAAGGGGCAGTAGTAATACAAGATAA------TAGTGACATAAAAGTAGTGCCAAGAAGGAAAGTAAAGATCA
TTAGGG---ATTATGGAAAACAGATGGCAGGTGATGATTGTGTGGCAAGTAGACAGAATGAGGATTAG
>AB289590/B/JP/2001/DR388
TTTTTAGAT---GGAATAGATAAGGCCCAGGAAGAACATGAGAAATATCACAGTAACTGGAGAGCAATGGCTAGTGATTT
TAACCTGCCCCCTGTAGTAGCAAAAGAAATAGTAGCCTGCTGTGATAAATGTCAACTAAAAGGAGAAGCCATGCATGGAC
AAGTAGACTGTAATCCAGGAATATGGCAACTAGATTGTACACATTTAGAAGGAAAAATTATCCTGGTAGCAGTTCATGTA
GCTAGTGGATATATGGAAGCAGAAGTTATTCCAGCAGAGACAGGGCAAGAAACAGCATACTTTC---TCCTAAAATTAGC
AGGAAGATGGCCAGTAAAAACAATACACACAGACAATGGTACCAATTTCACTAGTACTACAGTTAAGGCAGCCTGTTGGT
GGGCAGGGATCAAGCAGGAATTTGGCATTCCCTACAATCCCCAAAGTCAAGGAGTAGTAGAATCTATGAATAAAGAATT-
--AAAGAAAATTATAGGACAGGTAAGAGATCAGGCTGAACACCTTAAGACAGCAGTACAAATGGCAGTATTCATCCACAA
TTTTAAAAGAA---AA---GGGG---GGATTG---GGGGGT---------------------------------------
---------ACAGTGCAGGGGAGAGAATAATAGACATAATAGCATCAGACATACAAACTAAAGAATTACAAAAACAAATT
ACAAAAATTCAAAATTTTCGGG---TTTATTACAGGGACAGCAGAGATCCACTTTGGAAAGGACCAGCAAAGCTTCTTTG
GAAAGGTGAAGGGGCAGTAGTAATACAAGATAA------TAGTGACATAAAAGTAGTGCCAAGAAGGAAAGTAAAGATCA
TTAGGG---ATTATGGAAAACAGATGGCAGGTGATGATTGTGTGGCAAGTAGACAGAATGAGGATTAG
>AB428551/B/JP/2000/117
TTTTTAGAT---GGAATAGATAAGGCTCAAGAAGAACATGAAAAATATCATAGTAATTGGAGAGCAATGGCTAGTGATTT
CAACCTGCCACCTGTAGTAGCAAAAGAAATAGTAGCCAGCTGTGATAAATGTCAGCTAAAAGGAGAAGCCATGCATGGAC
AAGTAGACTGTAGTCCAGGAATATGGCAACTAGATTGTACACATTTAGAGGGAAAAATTATCCTGGTAGCAGTTCATGTA
GCCAGTGGATATATAGAAGCAGAAGTTATTCCAGCAGAGACAGGGCAGGAAACAGCATACTTTC---TCTTAAAATTAGC
AGGGAGATGGCCAGTAAAAACAATACATACAGACAATGGCAGCAATTTCACTAGTGCTGCGGTTAAGGCCGCCTGTTGGT
GGGCGGGGGTCAAGCAGGAATTTGGCATTCCCTACAATCCCCAAAGTCAAGGAGTAGTAGAATCTATGAACAAAGAATT-
--AAAGAAAATTATAGGACAAGTAAGAGATCAGGCTGAACATCTTAAGACAGCAGTACAAATGGCAGTATTCATCCACAA
TTTTAAAAGAA---AA---GGGG---GGATTG---GGGGGT---------------------------------------
---------ACAGTGCAGGGGAAAGAATGATAGACATAATAGCAACAGACATACAAACTAAAGAACTACAAAAACAAATT
ACAAAACTTCAAAATTTTCGGG---TTTATTACAGGGACAGCAGAGATCCACTTTGGAAAGGACCAGCAAAGCTTCTCTG
GAAAGGTGAAGGGGCAGTAGTAATACAAGATAA------TAGTGATATAAAAGTAGTGCCAAGAAGAAAAGCAAAGATCA
TTAGAA---ATTATGGAAAACAGATGGCAGGTGATGATTGTGTGGCAAGTAGACAGGATGAGGATTAG
>AB428552/B/JP/2001/134
TTTTTGGAT---GGAATAGATAAGGCCCAAGAAGAACATGAAAAATATCACAGTAATTGGAGAGCAATGGCTAGTGATTT
CAACCTGCCACCTGTAGTAGCAAAAGAAATAGTAGCCAGCTGTGATAAATGTCAGCTAAAAGGAGAAGCCATGCATGGAC
AGGTAGACTGTAGTCCAGGAATATGGCAACTAGATTGCACACATTTAGAGGGAAAAATTATCCTGGTAGCAGTTCATGTA
GCCAGTGGATATATAGAAGCAGAAGTTATCCCAGCAGAGACAGGGCAGGAAACAGCATACTKTC---TCTTAAAATTAGC
AGGGAGATGGCCAGTAACAACAATACATACAGACAATGGCAGCAATTTCACCAGTGCTGCGGTTAAGGCCGCCTGTTGGT
GGGCGGGGGTCAARCAGGAATTTGGCATTCCCTACAATCCCCAAAGTCAAGGAGTAGTAGAATCYATGAACAAAGAATT-
--AAAGAAAATTATAGGACAAGTCAGAGATCAGGCTGAACATCTTAAGACAGCAGTACAGATGGCAGTATTCATCCACAA
TTTTAAAAGAA---AA---GGGG---GGATTG---GGGGGT---------------------------------------
---------ACAGTGCAGGGGAAAGAATAGTAGACATGATAGCAACAGACATACAAACTAAAGAACTACAAAAACAAATT
ACAAAAATTCAAAATTTTCGGG---TTTATTACAGGGACAGCAGAGATCCACTTTGGAAAGGACCAGCAAAGCTTCTCTG
GAAAGGTGAAGGGGCAGTAGTAATACAAGATAA------TAGTGATATAAAAGTAGTGCCAAGAAGAAAAGCAAAGATCA
TTAGAG---ATTATGGAAAACAGATGGCAGGTGATGATTGTGTGGCAGGTAGACAGGATGAGGATTAG
>AB428553/B/JP/2002/194
TTTTTAGAT---GGAATAGATAAGGCCCAAGAAGAACATGAAAAATATCATAGTAATTGGAGAGCAATGGCTAGTGATTT
CAACCTGCCACCTGTAGTAGCAAAAGAAATAGTAGCCAGCTGTGATAAATGTCAGCTAAAAGGAGAAGCCATGCATGGAC
AAGTAGACTGCAGTCCAGGAATATGGCAACTAGATTGCACACATTTAGAGGGAAAAATTATCCTGGTAGCAGTTCATGTT
GCCAGTGGATACATAGAGGCAGAAGTTATCCCAACAGAGACAGGGCAGGAAACAGCATACTTTC---TCTTAAAATTAGC
AGGGAGATGGCCAGTAAAAACAATACATACAGACAATGGCAGCAATTTCACCAGTGCTGCGGTTAAGGCCGCCTGTTGGT
GGGCGGGGGTCAAGCAGGAATTTGGCATTCCCTACAATCCCCAAAGTCAAGGAGTAGTAGAATCTATGAACAAAGAATT-
--AAAGAAAATTATAGGACAAGTAAGAGATCAGGCTGAACATCTTAAAACAGCAGTACAGATGGCAGTATTCATCCACAA
TTTTAAAAGAA---AA---GGGG---GGATTG---GGGGGT---------------------------------------
---------ACAGTGCAGGGGAAAGAATAATAGACATAATAGCAACAGACATACAAACTAAAGAACTACAAAAACAAATT
ACAAAAATTCAAAATTTTCGGG---TTTATTACAGAGACAGCAGAGACCCACTTTGGAAAGGACCAGCAAAGCTTCTCTG
GAAAGGTGAAGGGGCAGTAGTAATACAAGATAA------CAGTGATATAAAAGTAGTGCCAAGAAGAAAAGCAAAGATCA
TTAGAG---ATTATGGAAAACAGATGGCAGGTGATGATTGTGTGGCAAGTAGACAGGATGAGGATTAG
>AB428554/B/JP/2002/197
TTTTTAGAT---GGAATAGATAAGGCCCAAGAAGAACATGAGAAATATCATAGCAATTGGAGAGCAATGGCTAGTGATTT
CAACCTGCCACCTGTAGTAGCAAAAGAAATAGTAGCCAGCTGTGATAAATGTCAGCTAAAAGGAGAAGCCATGCATGGAC
AAGTAGACTGCAGTCCAGGAATATGGCAACTAGATTGTACACATTTAGAAGGAAAAATTATCCTGGTAGCAGTTCATGTT
GCCAGTGGATATATAGAGGCAGAAGTTATCCCAGCAGAAACAGGGCAGGAAACAGCATACTTTC---TCTTAAAATTAGC
AGGGAGATGGCCAGTAAAAACAATACATACAGACAATGGCAGCAATTTCACCAGTGCTGCGGTTAAGGCCGCCTGTTGGT
GGGCGGGGGTCAAGCAGGAATTTGGCATTCCCTACAATCCCCAAAGTCAAGGAGTAGTAGAATCTATGAACAAAGAATT-
--AAAGAAAATTATAGGACAAGTAAGAGATCAGGCTGAACATCTTAAAACAGCAGTACAGATGGCAGTATTCATCCACAA
TTTTAAAAGAA---AA---GGGG---GGATTG---GGGGGT---------------------------------------
---------ACAGTGCAGGGGAAAGAATAATAGACATAATAGCAACAGACATACAAACTAAAGAACTACAAAAACAAATT
ACAAAAATTCAAAATTTTCGGG---TTTATTACAGAGACAGCAGAGACCCACTTTGGAAAGGACCAGCAAAGCTTCTCTG
GAAAGGTGAAGGGGCAGTAGTAATACAAGATAA------CAGTGATATAAAAGTAGTGCCAAGAAGAAAAGCAAAGATCA
TTAGAG---ATTATGGAAAACAGATGGCAGGTGATGATTGTGTGGCAAGTAGACAGGATGAGGATTAG
>AB428555/B/JP/2003/227
TTTTTGGAT---GGAATAGAAAAGGCCCAAGAAGAACATGAAAGATATCACAGTAATTGGAGAGCAATGGCTAGTGACTT
CAACCTGCCACCTGTAATAGCAAAAGAAATAGTAGCCAGCTGTGATAAATGTCAGCTAAAAGGAGAAGCCATGCATGGAC
AAGTAGACTGTAGTCCAGGAATATGGCAACTAGATTGCACACATCTAGAGGGAAAAATTATCCTGGTAGCAGTTCATGTA
GCCAGTGGATATATAGAAGCAGAAGTTATTCCAGCAGAAACAGGGCAGGAAACAGCATACTTTC---TCTTAAAATTGGC
AGGGAGATGGCCAGTAAAAATAATACATACAGACAATGGCAGCAATTTCACCAGTGCTGCGGTTAAGGCCGCCTGCTGGT
GGGCGGGGGTCAAGCAGGAATTTGGCATTCCCTACAATCCCCAAAGYCAAGGAGTAGTAGAATCCATGAACAAAGAATT-
--AAAGAAAATTATAGGACAAGTCAGAGATCAGGCTGAACATCTTAAGACAGCAGTACAGATGGCAGTATTCATTCACAA
TTTTAAAAGAA---AA---GGGG---GGATTG---GGGGGT---------------------------------------
---------ACAGTGCAGGGGAAAGAATAATAGACATAATAGCAACAGACATACAAACTAAAGAACTACAAAAACAAATT
ACAAAAATTCAAAATTTTCGGG---TTTATTACAGGGACAGCAGAGACCCACTTTGGAAAGGACCAGCAAAGCTTCTCTG
GAAAGGTGAAGGGGCAGTAGTAATACAAGATAA------TAGTGATATAAAAGTAGTGCCAAGAAGAAAAGCAAAGATCA
TTAGAG---ATTATGGAAAACAGATGGCAGGTGATGATTGTGTGGCAGGTAGACAGGATGAGGATTAG
>AB428556/B/JP/2005/426
TTTTTAGAT---GGAATAGATAAGGCCCAAGAAGAACATGAAAAATATCACAGTAATTGGAGAGCAATGGCTAGTGATTT
CAACCTGCCACCTGTAGTAGCAAAAGAAATAGTAGCCAGCTGTGATAAATGTCAGCTAAAAGGAGAAGCCATGCATGGAC
AAGTAGACTGTAGTCCAGGAATATGGCAACTAGATTGCACACATTTAGAGGGAAAAATTATCCTGGTAGCAGTTCATGTA
GCCAGTGGATATATAGAAGCAGAAGTTATCCCAGCAGAGACAGGGCAGGAAACAGCATACTTTC---TATTAAAATTAGC
AGCGAGATGGCCAGTAAAAACAATACATACAGACAATGGCAGCAACTTCACCAGTGCTGCGGTTAAGGCCGCCTGTTGGT
GGGCGGGGGTCAAGCAGGAATTTGGTATTCCCTACAATCCCCAAAGTCAAGGAGTAGTAGAATCCATGAACAAAGAATT-
--AAAGACAATTATAGGACAAGTAAGAGATCAGGCTGAACATCTTAAGACAGCAGTACARATGGCAGTTTTCATCCACAA
TTTTAARAAAA---AA---GGGG---GGATTG---GGGGGT---------------------------------------
---------ACAGTGCAGGGGAAAGAATGATAGACATAATAGCAACAGACATACAAACTAAAGAACTACAAAAACAAATT
ACAAAAATTCAAAATTTTCGGG---TTTATTACAGGGACAGCAGAGATCCACTTTGGAAAGGACCAGCAAAGCTTCTTTG
GAAAGGTGAAGGGGCAGTAGTAATACAAGATAA------TGGTGATATAAAAGTAGTGCCAAGAAGAAAAGCAAAGATCA
TTAGAG---ATTATGGAAAACAGATGGCAGGTGATGATTGTGTGGCAAGTAGACAGGATGAGGATTAR
>AB428557/B/JP/2005/436
TTTTTAGAG---GGAATAGATAAGGCTCAAGAAGAACATGAAAAATATCATAGTAATTGGAGAGCAATGGCTAGTGATTT
CAACCTGCCACCTGTAGTAGCAAAAGAAATAGTAGCCAGCTGTGATAAATGTCAGCTAAAAGGAGAAGCCATGCATGGAC
AAGTAGACTGTAGTCCAGGAATATGGCAACTAGATTGTACACATTTAGAGGGAAAAATTATCCTGGTAGCAGTTCATGTA
GCCAGTGGATATATAGAAGCAGAAGTTATTCCAGCAGAGACAGGGCAGGAAACAGCATACTTTC---TCTTAAAATTAGC
AGGGAGATGGCCAGTAAAAACAATACATACAGACAATGGCAGCAATTTCACTAGTGCTGCGGTTAAGGCCGCCTGTTGGT
GGGCGGGGGTCAAGCAGGAATTTGGCATTCCCTACAATCCCCAAAGTCAAGGAGTAGTAGAATCTATGAACAAAGAATT-
--AAAGAAAATTATAGGACAAGTAAGRGATCAGGCTGAACATCTTAAGACAGCAGTACAAATGGCAGTATTCATCCACAA
TTTTAAAAGAA---AA---GGGG---GGATTG---GGGGGT---------------------------------------
---------ACAGTGCAGGGGAAAGAATGATAGACATAATAGCAACAGACATACAAACTAAAGAACTACAAAAACAAATT
ACAAAACTTCAAAATTTTCGGG---TTTATTACAGGGACAGCAGAGATCCACTTTGGAAAGGACCAGCAAAGCTTCTCTG
GAAAGGTGAAGGGGCAGTAGTAATACAAGATAA------TAGTGATATAAAAGTAGTGCCAAGAAGAAAAGCAAAGATCA
TTAGAG---ATTATGGAAAACAGATGGCAGGTGATGATTGTGTGGCAAGTAGACAGGATGAGGATTAG
>AB428558/B/JP/2003/285
TTTTTGGAT---GGAATAGATAAGGCCCAAGAAGAACATGAAAAATACCACAGTAATTGGAGAGCAATGGCTAGTGATTT
TAACCTACCACCTGTAGTTGCAAAAGAAATAGTAGCCAGCTGTGATAAATGTCAGCTAAAAGGAGAAGCCATGCATGGAC
AAGTAGACTGTAGTCCAGGAATATGGCAACTAGATTGTACACACTTAGAAGGGAAAATTATCATAGTAGCAGTTCATGTA
GCTAGTGGATATATAGAAGCAGAAGTCATTCCAGCAGAGACAGGACAGGAAACAGCATACTTTC---TCTTAAAGTTAGC
AGGAAGATGGCCAGTAAAAACAATACATACAGATAATGGCAGCAATTTCACCAGTACTGCAGTAAAGGCTGCCTGYTGGT
GGGCAGGGATCAAGCAGGAATTTGGCATTCCCTACAATCCCCAAAGTCAGGGAGTGRTAGAATCTATGAATAATGAATT-
--AAAGAAAATTATAGGGCAGGTAAGAGATCAGGCTGAACTTCTTAAGACAGCAGTACAAATGGCAGTATTCATCCACAA
TTTTAAAAGAA---AA---GGGG---GGATTG---GGGGGT---------------------------------------
---------ACAGTGCAGGAGAAAGGATAGTAGACATAATAGCAACAGACATACAAACTAGAGAATTACAAAAACAAATT
ACAAAAATTCAAAATTTTCGGG---TTTATTACAGGGACAGCAGAGATCCACTTTGGAAAGGACCAGCAAAGCTCCTCTG
GAAAGGTGAAGGGGCAGTAGTAATTCAAGATAA------TAGTGACATAAAAGTAGTGCCAAGAAGAAAAGCAAAGATCA
TTAGGG---ATTATGGAAAACAGATGGCAGGTGATGATTGTGTGGCAAGTAGACAGGATGAGGATTAA
>AB428559/B/JP/2004/329
TTTTTGGAT---GGAATAGATAAGGCCCAAGAAGAACATGAAAAATACCACAGTAATTGGAGAGCAATGGCTAGTGATTT
TAACCTACCACCTGTAGTTGCAAAAGAAATAGTAGCCAGCTGTGATAAATGTCAGCTAAAAGGAGAAGCCATGCATGGAC
AAGTAGACTGTAGTCCAGGAATATGGCAACTAGATTGTACACACTTAGAAGGGAAAATTATCATAGTAGCAGTTCATGTA
GCTAGTGGATATATAGAAGCAGAAGTCATTCCAGCAGAGACAGGACAGGAAACAGCATACTTTC---TCTTAAAGTTAGC
AGGAAGATGGCCAGTAAAAACAATACATACAGATAATGGCAGCAATTTCACCAGTACTGCAGTAAAGGCTGCCTGTTGGT
GGGCAGGGATCAAGCAGGAATTTGGCATTCCCTACAATCCCCAAAGTCAGGGAGTGGTAGAATCTATGAATAATGAATT-
--AAAGAAAATTATAGGGCAGGTAAGAGATCAGGCTGAACTTCTTAAGACAGCAGTACAAATGGCGGTATTCATCCACAA
TTTTAAAAGAA---AA---GGGG---GGATTG---GGGGGT---------------------------------------
---------ACAGTGCAGGAGAAAGGATAGTAGACATAATAGCAACAGACATACAAACTAGAGAATTACAAAAACAAATT
ACAAAAATTCAAAATTTTCGGG---TTTATTACAGGGACAGCAGAGATCCACTTTGGAAAGGACCAGCAAAGCTCCTCTG
GAAAGGTGAAGGGGCAGTAGTAATTCAAGATAA------TAGTGACATAAAAGTAGTGCCAAGAAGAAAAGCAAAGATCA
TTAGGG---ATTATGGAAAACAGATGGCAGGTGATGATTGTGTGGCAAGTAGACAGGATGAGGATTAA
>AB428560/B/JP/2005/398
TTTTTGGAT---GGAATAGATAAGGCCCAAGAAGAACATGAAAAATACCACAGTAATTGGAGAGCAATGGCTAGTGATTT
TAACCTACCACCTGTAGTTGCAAAAGAAATAGTAGCCARCTGTGATAAATGTCAGCTAAAAGGAGAAGCCATGCATGGAC
AAGTAGACTGTAGTCCAGGAATATGGCAACTAGATTGTACACACTTAGAAGGGAAAATTATCATAGTAGCAGTTCATGTA
GCTAGTGGATATATAGAAGCAGAAGTCATTCCAGCAGAGACAGGACAGGAAACAGCATACTTTC---TCTTAAAGTTAGC
AGGAAGATGGCCAGTAAAAACAATACATACAGATAATGGCAGCAATTTCACCAGTACTGCAGTAAAGGCTGCCTGTTGGT
GGGCAGGGATCAAGCAGGAATTTGGCATTCCCTACAATCCCCAAAGTCAGGGAGTGGTAGAATCYATGAATAATGAATT-
--AAAGAAAATTATAGGACAGGTAAGAGATCAGGCTGAACTTCTTAAGACAGCAGTACAAATGGCAGTATTCATCCACAA
TTTTAAAAGAA---AA---GGGG---GGATTG---GGGGGT---------------------------------------
---------ACAGTGCAGGAGAAAGGATAGTAGACATAATAGCAACAGACATACAAACTAAAGAATTACAAAAACAAATT
ACAAAAATTCAAAATTTTCGGG---TTTATTACAGGGACAGCAGAGATCCACTTTGGAAAGGACCAGCAAAGCTCCTCTG
GAAAGGTGAAGGGGCAGTAGTAATTCAAGATAA------TAGTGACATAAAAGTAGTGCCAAGAAGAAAAGCAAAGATCA
TTAGGG---ATTATGGAAAACAGATGGCAGGTGATGATTGTGTGGCAAGTAGACAGGATGAGGATTAA
>AB428561/B/JP/2006/472
TTTTTGGAT---GGAATAGATAAGGCCCAAGAAGACCATGAAAAATACCACAGTAATTGGAAAGCAATGGCCAGTGATTT
CAACATACCACCTGTAGTTGCAAAAGAAATAATAGCCAGCTGTGATAAATGTCAGCTAAAAGGAGAAGCCATGCATGGAC
AAGTAGACTGTAGTCCAGGAATATGGCAACTAGATTGTACACACTTAGAAGGAAAAATTATCATAGTAGCAGTTCATGTA
GCTAGTGGATATATAGAAGCAGAAGTCATTCCAGCAGAGACAGGACAGGAAACAGCATACTTTC---TCTTAAAGCTAGC
AGGAAGATGGCCAGTAAAAACAATACATACAGATAATGGCAGCAATTTCACCAGTACTGCAGTAAAGGCTGCCTGTTGGT
GGGCAGGGATCAAGCAGGAATTTGGCATTCCCTACAATCCCCAAAGTCAGGGAGTAGTAGAATCCATGAATAATGAATT-
--AAAGAAAATTATAGGGCAGGTAAGAGATCAGGCTGAACTTCTTAAGACAGCAGTACAAATGGCAGTATTCATCCACAA
TTTTAAAAGAA---AA---GGGG---GGATTG---GGGGGT---------------------------------------
---------ACAGTGCAGGAGAAAGGATAATAGACATAATAGCAACAGACATACAAACTAGAGAATTACAAAAACAAATT
ACAAAAATTCAAAATTTTCGGG---TTTATTACAGGGACAGCAGAGATCCACTTTGGAAAGGACCAGCAAAGCTCCTCTG
GAAAGGTGAAGGGGCAGTAGTAATTCAAGATAA------TAGTGACATAAAAGTAGTGCCAAGAAGAAAAGCAAAGATCA
TTAGGG---ATTATGGAAAACAGATGGCAGGTGATGATTGTGTGGCAAGTAGACAGGATGAGGATTAA
>AB428562/B/JP/2006/574
TTTTTGGAT---GGAATAAATAAGGCCCAAGAAGAACATGAAAAATACCACAATAATTGGAGAGCAATGGCTAGTGATTT
TAACATACCACCCGTAGTTGCAAAAGAAATAGTGGCCAGCTGTGATAAATGTCAGCTAAAAGGAGAAGCCATGCATGGAC
AAGTAGACTGTAGTCCAGGAATATGGCAACTAGATTGTACACACTTAGAAGGAAAAATTATCATAGTAGCAGTTCATGTA
GCTAGTGGATATATAGAAGCAGAAGTCATTCCAGCAGAGACAGGACAGGAAACAGCATACTTTC---TCTTAAAGTTAGC
AGGAAGATGGCCAGTAAAAACAATACATACAGATAATGGCAGCAATTTCACCAGTACTGCAGTAAAAGCTGCCTGTTGGT
GGGCAGGGATCAAGCAGGAATTTGGCATTCCCTACAATCCCCAAAGTCAGGGAGTGGTAGAATCTATGAATAATGAATT-
--AAAGAAAATTATAGGGCAGGTAAGAGATCAGGCTGAACTTCTTAAGACAGCAGTACAAATGGCAGTATTCATCCACAA
TTTTAAAAGAA---AA---GGGG---GGATTG---GGGGGT---------------------------------------
---------ACAGTGCAGGAGAAAGGATAATAGACATAATAGCAACAGACATACAAACTAAAGAATTACAAAAACAAATT
ACAAAAATTCAAAATTTTCGGG---TTTATTACAGGGACAGCAGAGATCCACTTTGGAAAGGACCAGCAAAGCTCCTCTG
GAAAGGTGAAGGGGCAGTAGTAATCCAAGATAA------TAGTGACATAAAAGTAGTGCCAAGAAGAAAAGCAAAGATCA
TTAGGG---AATATGGAAAACAGATGGCAGGTGATGATTGTGTGGCAAGTAGACAGGATGAGGATTAA
>AB480692/B/JP/2004/DR6174
TTTTTGGAT---GGAATAGATAAGGCCCAAGAAGAACATGAAAGATATCACAGTAATTGGAGAGCAATGGCTAGTGAATT
TAACATACCACCTGTAGTTGCAAAAGAAATAGTAGCCTGCTGTGATAAATGTCAGCTAAAAGGAGAAGCCATGCATGGAC
AAGTAGACTGTAGTCCAGGAATATGGCAACTAGATTGTACACACTTAGAAGGGAAAATTATCCTGGTAGCAGTTCATGTA
GCCAGTGGATACATAGAAGCAGAAGTCATTCCAGCAGAGACAGGACAGGAAACAGCATACTTTC---TCTTAAAATTAGC
AGGAAGATGGCCAGTAAAAACAATACATACAGATAATGGCAGCAATTTCACCAGTACTACAGTAAAGGCTGCCTGTTGGT
GGGCAGGGATCAAGCAGGAATTTGGCATTCCCTACAATCCCCAAAGTCAGGGAGTAGTAGAATCTATGAATAATGAATT-
--AAAGAAAATTATAGGGCAGGTAAGAGATCAGGCTGAACATCTTAAGACAGCAGTACAAATGGCAGTATTCATCCACAA
TTTTAAAAGAA---AA---GGGG---GGATTG---GGGGAT---------------------------------------
---------ACAGTGCAGGGGAAAGGATAATAGACATAATAGCAACAGACATACAAACTAAAGAATTACAAAAACAAATT
TCAAAAATTCAAAATTTTCGGG---TTTATTACAGGGACAGCAGAGATCCACTTTGGAAAGGACCAGCAAAGCTTCTCTG
GAAAGGTGAAGGGGCAGTAGTAATTCAAGATAA------TAGTGACATAAAAGTAGTGCCAAGAAGAAAAGCAAAAATCA
TTAGGG---ATTATGGAAAACAGATGGCAGGTGATGATTGTGTGGCAAGTAGACAGGATGAGGATTAA
>AB480693/B/JP/2004/DR6174
TTTTTGGAT---GGAATAGATAAAGCCCAAGAAGAACATGAGAGATATCACAGTAATTGGAGAGCAATGGCTAGTGAATT
TAACATACCACCTGTAGTTGCAAAAGAAATAGTAGCCTGCTGTGATAAATGTCAGCTAAAAGGAGAAGCCATGCATGGAC
AAGTAGACTGTAGTCCAGGAATATGGCAACTAGATTGTACACACTTAGAAGGGAAAATTATCCTGGTAGCAGTTCATGTA
GCCAGTGGATACATAGAAGCAGAAGTCATTCCAGCAGAGACAGGACAGGAAACAGCATACTTTC---TCTTAAAATTAGC
AGGAAGATGGCCAGTAAAAACAATACATACAGATAATGGCAGCAATTTCACCAGTACTACAGTAAAGGCTGCCTGTTGGT
GGGCAGGGATCAAGCAGGAATTTGGCATTCCCTACAATCCCCAAAGTCAGGGAGTAGTAGAATCTATGAATAATGAATT-
--AAAGAAAATTATAGGGCAGGTAAGAGATCAGGCTGAACATCTTAGGACAGCAGTACAAATGGCAGTATTCATCCACAA
TTTTAAAAGAA---AA---GGGG---GGATTG---GGGGAT---------------------------------------
---------ACAGTGCAGGGGAAAGGATAATAGACATAATAGCAACAGACATACAAACTAAAGAATTACAAAAACAAATT
TCAAAAATTCAAAATTTTCGGG---TTTATTACAGGGACAGCAGAGATCCACTTTGGAAAGGACCAGCAAAGCTTCTCTG
GAGAGGTGAAGGGGCAGTAGTAATTCAAGATAA------TAGTGACATAAAAGTAGTGCCAAGAAGAAAAGCAAAGATTA
TTAGGG---ATTATGGAAAACAGATGGCAGGTGATGATTGTGTGGCAAGTAGACAGGATGAGGATTAA
>AB480694/B/JP/2004/DR6175
TTTTTAGAT---GGAATAGATAAGGCCCAAGAAGAACATGAGAAATATCACAGTAATTGGAAAGCAATGGCTAGTGATTT
TAACCTGCCACCTGTAATAGCAAAAGAAATAGTAGCCTGCTGTAATAAATGTCAGCTAAAAGGAGAAGCCATGCATGGAC
AAGTAGACTGTAGCCCAGGAATATGGCAACTAGATTGTACACATTTAGAAGGAAAAGTTATCCTGGTAGCAGTTCATGTA
GCCAGTGGATATATAGAAGCAGAAGTTATTCCAGCAGAAACAGGGCAGGAAACAGCATACTTTA---TCTTAAAATTAGC
AGGAAGATGGCCAGTAAAAGTAATACACACAGACAATGGCAGCAATTTCACCAGTACTACAGTTAAGGCCGCCTGTTGGT
GGGCAGGGATCAAGCAGGAATTTGGCATTCCCTACAATCCCCAAAGTCAGGGAGTAGTAGAATCTATGAATAAAGAATT-
--AAAGAAAATTATAGGACAAGTAAGAGATCAGGCTGAACATCTTAAGACAGCAGTACAAATGGCAGTATTCATTCACAA
TTTTAAAAGAA---AA---GGGG---GGATTG---GAGGGT---------------------------------------
---------ACAGTGCAGGGGAAAGAATAATAGACATAATAGCATCAGACATACAAACTAAAGAACTACAAAAACAAATT
ACAAAAATTCAAAATTTTCGGG---TTTATTACAGGGACAGCAGAGATCCACTTTGGAAAGGACCAGCAAAGCTTCTCTG
GAAAGGTGAAGGGGCAGTAGTAATACAAGATAA------TAGTGACATAAAAATAGTGCCAAGAAGAAAAGCAAAAATCA
TTAGGG---ACTATGGAAAACAAATGGCAGGTGATGATTGTGTGGCAAGTAGACAGGATGAGGATTAG
>AB480695/B/JP/2004/DR6175
TTTTTAGAT---GGAATAGATAAAGCCCAAGAAGAACATGAGAAATATCACAGTAATTGGAGAGCAATGGCTAGTGATTT
TAACCTGCCACCTGTAATAGCAAAAGAAATAGTAGCCTGCTGTGATAAATGTCAGCTAAAAGGAGAAGCCATGCATGGAC
AGGTAGACTGTAGTCCAGGAATATGGCAACTAGATTGTACACATTTAGAAGGAAAAATTATCCTGGTAGCAGTTCATGTA
GCCAGTGGATATATAGAAGCAGAAGTAATTCCAGCAGAAACAGGGCAGGAAACAGCATACTTTA---TCTTAAAATTAGC
AGGAAGATGGCCAGTAAAAGTAATACACACAGACAATGGCAGCAATTTCACTAGTACTACAGTTAAGGCCGCCTGTTGGT
GGGCAGGGATCAAGCAGGAATTTGGCATTCCCTACAATCCCCAAAGTCAAGGAGTAGTAGAATCTATGAATAAAGAATT-
--AAAGAAAATTATAGGACAAGTAAGAGATCAGGCTGAACATCTTAAGACAGCAGTACAAATGGCAGTATTCATTCACAA
TTTTAAAAGAA---AA---GGGG---GGATTG---GAGGGT---------------------------------------
---------ACAGTGCAGGGGAAAGAATAATAGACATAATAGCATCAGACATACAAACTAAAGAACTACAAAAACAAATT
ACAAAAATTCAAAATTTTCGGG---TTTATTACAGGGACAGCAGAGATCCACTTTGGAAAGGACCAGCAAAGCTTCTCTG
GAAAGGTGAAGGGGCAGTAGTAATACAAGATAA------TAGTGACATAAAAATAGTGCCAAGAAGAAAAGCAAAAATCA
TTAGGG---ACTATGGAAAACAAATGGCAGGTGATGATTGTGTGGCAAGTAGACAGGATGAGGATTAG
>AB480696/B/JP/2004/DR5913
TTTTTAGAT---GGAATAGATAAGGCCCAAGAAGAACATGAAAAATATCACAGTAATTGGAGAGCAATGGCTAGTGACTT
TAACCTGCCACCTGTAGTAGCAAAAGAAATAGTAGCCAGCTGTGATAAATGTCAGCTAAAAGGAGAAGCCATGCATGGTC
AAGTAGACTGTAGCCCAGGAATATGGCAACTAGATTGTACACATTTAGAAGGAAAAGTTATCCTGGTAGCAGTTCATGTA
GCCAGTGGATATATAGAAGCAGAAGTTATTCCAGCAGAGACAGGACAGGAAACAGCATACTTCC---TCTTAAAATTAGC
AGGAAGATGGCCAGTAAAAACAATACATACAGACAATGGCAGCAATTTTACCAGTGCTACAGTTAAGGCCGCCTGTTGGT
GGGCAGGGATCAAGCAGGAATTTGGCATTCCCTACAATCCCCAAAGTCAAGGAGTAGTAGAATCTATGAATAAAGAATT-
--AAAGAAAATCATAGGACAGGTAAGAGATCAGGCTGAACATCTTAAGACAGCAGTACAAATGGCAGTTTTCATCCACAA
TTTTAAAAGAA---AA---GGGG---GGATTG---GGGGGT---------------------------------------
---------ACAGTGCAGGAGAAAGGATAATAGACATCATAGCAACAGACATACAAACTAAAGAATTACAAAACCAAATT
ACAAAAATTCAAAATTTTCGGG---TCTATTACAGGGACAGCAGAGATCCACTTTGGAAAGGACCAGCAAAGCTTCTCTG
GAAAGGTGAAGGGGCAGTAGTAATACAAGATAA------TAGTGAGATAAAAGTAGTGCCAAGAAGAAAAGCAAAAATCA
TTAGGG---ATTATGGAAAACAGATGGCAGGTGATGATTGTGTGGCAAGTAGACAGGATGAGGATTAG
>AB480697/B/JP/2004/DR5913
TTTTTAGAT---GGAATAGATAAGGCCCAAGAAGAACATGAAAAATATCACAGTAATTGGAGAGCAATGGCTAGTGATTT
TAACCTGCCACCTGTAGTAGCAAAAGAAATAGTAGCCAGCTGTGATAAATGTCAGCTAAAAGGAGAAGCCATGCATGGAC
AAGTAGACTGTAGCCCAGGAATATGGCAACTAGATTGTACACATTTAGAAGGAAAAGTTATCCTGGTAGCAGTCCATGTA
GCCAGTGGATATATAGAAGCAGAAGTTATTCCAGCAGAGACAGGACAGGAAACAGCATACTTCC---TCTTAAAATTAGC
AGGAAGATGGCCAGTAAAAACAGTACATACAGACAATGGCAGCAATTTTACCAGTGCTACAGTTAAGGCCGCCTGTTGGT
GGGCGGGGATCAAGCAGGAATTTGGCATTCCCTACAATCCCCAAAGTCAAGGAGTAGTAGAATCTATGAATAAAGAATT-
--AAAAAAAATTATAGGACAGGTAAGAGATCAGGCTGAACATCTGAAGACAGCAGTACAAATGGCAGTATTCATCCACAA
TTTTAAAAGAA---AA---GGGG---GGATTG---GGGGGT---------------------------------------
---------ACAGTGCAGGAGAAAGAATAATAGACATCATAGCAACAGACATACAAACTAAAGAATTACAAAACCAAATT
ACAAAAATTCAAAATTTTCGGG---TCTATTACAGGGACAGCAGAGATCCACTTTGGAAAGGACCAGCAAAGCTTCTCTG
GAAAGGTGAAGGGGCAGTAGTAATACAAGATAA------TAGTGACATAAAAGTAGTGCCAAGAAGAAAAGCAAAAATCA
TTAGGG---ATTATGGAAAACAGATGGCAGGTGATGATTGTGTGGCAAGTAGACAGGATGAGGATTAG
>AB480698/B/JP/1998/DR1120
TTTTTAGAT---GGAATAGATAAAGCCCAAGAAGAACATGAGAAATATCACAATAATTGGAGAGCAATGGCTAGTGATTT
TAACCTGCCACCTATAGTAGCAAAAGAGATAGTAGCCAGCTGTGATAAATGTCAGCTAAAAGGAGAAGCCATGCATGGAC
AAGTGGACTGTAGCCCAGGAATATGGCAACTAGATTGTACACATCTAGAAGGAAAAATTATCATAGTAGCAGTTCATGTA
GCCAGTGGATATATAGAAGCAGAAGTTATTCCAGCAGAGACAGGACAGGAAACAGCATACTTTC---TCTTAAAGTTAGC
AGGAAGATGGCCAGTAAAAACAATACATACAGACAATGGCAGCAATTTCACCAGTACTACAGTTAAGGCCGCCTGTTGGT
GGGCAGGGATCAAACAGGAATTTGGTATTCCCTACAATCCTCAAAGTCAAGGAGTAGTAGAATCTATGAATAAAGAATT-
--AAAGAAAATTATAGAACAGGTAAGAGATCAGGCTGAACAGCTTAAGACAGCAGTGCAAATGGCAGTATTCATCCACAA
TTTTAAAAGAA---AA---GGGG---GGATTG---GGGGGT---------------------------------------
---------ACAGTCCAGGGGACAGAATAATAGACATACTAGCAACAGACATACAAACTAAAGAATTACAAAAACAAATT
ACAAAGATTCAAAATTTTCGGG---TCTATTACAGGGACAGCAGAGATCCACTTTGGAAAGGACCAGCAAAGCTTCTCTG
GAAAGGTGAAGGGGCAGTAGTAATACAAGATAA------TAGTGAAATAAAAGTAGTGCCAAGAAGAAAAGCAAAGATCA
TTAGGG---ATTATGGAAAACAGATGGCAGGTGATGATTGTGTGGCAAATAGACAGGATGAGGATTAG
>AB485638/B/US/1991/US2
TTTTTAGAT---GGAATAGATAAGGCCCAAGACGAACATGAGAAATATCACAGTAATTGGAGAGCAATGGCTAGTGATTT
TAACCTACCACCTGTAGTAGCAAAAGAAATAGTAGCCAGCTGTGATAAATGTCAGCTAAAAGGAGAAGCCATGCATGGAC
AGGTAGACTGTAGTCCAGGAATATGGCAACTAGATTGTACACATTTAGAAGGAAAAGTTATCCTGGTAGCAGTTCATGTA
GCCAGTGGATATATAGAAGCAGAAGTCATTCCAGCAGAGACAGGACAGGAAACAGCATACTTTC---TCTTAAAATTAGC
AGGAAGATGGCCAGTAAAAACAATACACACAGACAATGGCAGCAATTTCACTAGTACTACGGTTAAGGCCGCCTGCTGGT
GGGCAGGGATCAAGCAGGAATTTGGAATTCCCTACAATCCCCAAAGTCAAGGAGTAGTAGAATCCATGAATAAAGAATT-
--AAAGAAAATTATAGGACAGGTAAGAGATCAGGCTGAACATCTTAAGACAGCAGTACAAATGGCAGTATTCATCCACAA
TTTTAAAAGAA---AA---GGGG---GGATTG---GGGGGT---------------------------------------
---------ACAGTGCAGGGGAAAGAATAGTAGACATAATAGCAACAGACATACAAACTAAAGAATTACAAAAACAAATT
ACAAAAATTCAAAATTTTCGGG---TTTATTACAGGGACAGCAGAGATCCACTTTGGAAAGGACCAGCAAAGCTTCTCTG
GAAAGGTGAAGGGGCAGTAGTAATACAAGATAA------TAGTGACATAAAAGTTGTGCCAAGAAGAAAAGTAAAGATCA
TTAGGG---ATTATGGAAAACAGATGGCAGGTGATGATTGTGTGGCAAGTAGACAGGATGAGGATTAG
>AB485639/B/US/1991/US2
TTTTTAGAT---GGAATAGATAAGGCCCAAGACGAACATGAGAAATATCACAGTAATTGGAGAGCAATGGCTAGTGATTT
TAACCTACCACCTGTAGTAGCAAAAGAAATAGTAGCCAGCTGTGATAAATGTCAGCTAAAAGGAGAAGCCATGCATGGAC
AGGTAGACTGTAGTCCAGGAATATGGCAACTAGATTGTACACATTTAGAAGGAAAAGTTATCCTGGTAGCAGTTCATGTA
GCCAGTGGATATATAGAAGCAGAAGTCATTCCAGCAGAGACAGGACAGGAAACAGCATACTTTC---TCTTAAAATTAGC
AGGAAGATGGCCAGTAAAAACAATACACACAGACAATGGCAGCAATTTCACTAGTACTACGGTTAAGGCCGCCTGCTGGT
GGGCAGGGATCAAGCAGGAATTTGGCATTCCCTACAATCCCCAAAGTCAAGGAGTAGTAGAATCCATGAATAAAGAATT-
--AAAGAAAATTATAGGACAGGTAAGAGATCAGGCTGAACATCTTAAGACAGCAGTACAAATGGCAGTATTCATCCACAA
TTTTAAAAGAA---AA---GGGG---GGATTG---GGGGGT---------------------------------------
---------ACAGTGCAGGGGAAAGAATAGTAGACATAATAGCAACAGACATACAAACTAAAGAATTACAAAAACAAATT
ACAAAAATTCAAAATTTTCGGG---TTTATTACAGGGACAGCAGAGATCCACTTTGGAAAGGACCAGCAAAGCTTCTCTG
GAAAGGTGAAGGGGCAGTAGTAATACAAGATAA------TAGTGACATAAAAGTTGTGCCAAGAAGAAAAGTAAAGATCA
TTAGGG---ATTATGGAAAACAGATGGCAGGTGATGATTGTGTGGCAAGTAGACAGGATGAGGATTAG
>AB485640/B/US/1991/US2
TTTTTAGAT---GGAATAGATAAGGCCCAAGACGAACATGAGAAATATCACAGTAATTGGAGAGCAATGGCTAGTGATTT
TAACCTACCACCTGTAGTAGCAAAAGAAATAGTAGCCAGCTGTGATAAATGTCAGCTAAAAGGAGAAGCCATGCATGGAC
AGGTAGACTGTAGTCCAGGAATATGGCAACTAGATTGTACACATTTAGAAGGAAAAGTTATCCTGGTAGCAGTTCATGTA
GCCAGTGGATATATAGAAGCAGAAGTCATTCCAGCAGAGACAGGACAGGAAACAGCATACTTTC---TCTTAAAATTAGC
AGGAAGATGGCCAGTAAAAACAATACACACAGACAATGGCAGCAATTTCACTAGTACTACGGTTAAGGCCGCCTGCTGGT
GGGCAGGGATCAAGCAGGAATTTGGAATTCCCTACAATCCCCAAAGTCAAGGAGTAGTAGAATCCATGAATAAAGAATT-
--AAAGAAAATTATAGGACAGGTAAGAGATCAGGCTGAACATCTTAAGACAGCAGTACAAATGGCAGTATTCATCCACAA
TTTTAAAAGAA---AA---GGGG---GGATTG---GGGGGT---------------------------------------
---------ACAGTGCAGGGGAAAGAATAGTAGACATAATAGCAACAGACATACAAACTAAAGAATTACAAAAACAAATT
ACAAAAATTCAAAATTTTCGGG---TTTATTACAGGGACAGCAGAGATCCACTTTGGAAAGGACCAGCAAAGCTTCTCTG
GAAAGGTGAAGGGGCAGTAGTAATACAAGATAA------TAGTGACATAAAAGTTGTGCCAAGAAGAAAAGTAAAGATCA
TTAGGG---ATTATGGAAAACAGATGGCAGGTGATGATTGTGTGGCAAGTAGACAGGATGAGGATTAG
>AB485641/B/BR/1990/BZ167
TTTTTAGAT---GGAATAGACAAGGCCCAAGAGGAACATGAGAAATATCACAGTAATTGGAGAGCAATGGCTAGTGATTT
TAACCTGCCACCTGTAGTAGCAAAAGAAATAGTAGCCAGCTGTGACAAATGTCAGCTAAAAGGAGAAGCTATGCATGGAC
AAGTAGACTGTAGTCCAGGAATATGGCAGCTAGATTGTACACATTTAGAAGGAAAAATTATCCTGGTAGCAGTTCATGTA
GCCAGTGGATATATAGAAGCAGAAGTTATTCCAGCAGAGACAGGGCAGGAAACAGCATACTTTA---TCTTAAAATTAGC
AGGAAGATGGCCAGTAAAAACAATACATACAGACAATGGCAGCAATTTCACCAGTACCGCGGTTAAGGCCGCCTGTTGGT
GGGCGGGGGTCAAGCAGGAATTTGGCATTCCCTACAATCCCCAAAGTCAAGGAGTAGTAGAATCTATGAATAAGGAATT-
--AAAGAAAATTATAGGACAGGTAAGAGACCAGGCTGAACATCTTAAGACAGCAGTACAAATGGCAGTACTCATCCACAA
TTTTAAAAGAA---AA---GGGG---GGATTG---GGAGGT---------------------------------------
---------ACAGTGCAGGGGAAAGAATAATAGACATAATAGCAACAGACTTACAAACTACAGAATTACAAAAACAAATT
ACAAAAATTCAAAATTTTCGGG---TTTATTACAGAGACAGCAGAGACCCACTTTGGAAAGGACCAGCAAAGCTTCTCTG
GAAAGGTGAAGGGGCAGTAGTAATACAAGATAA------TAGTGACATAAAAGTAGTGCCAAGAAGAAAAGTAAAGATCA
TAAGGG---ATTATGGAAAACAGATGGCAGGTGATGATTGTGTGGCAGGTAGACAGGATGAGGATTAA
>AB485642/B/BR/1990/BZ167
TTTTTAGAT---GGAATAGATAAGGCCCAAGAGGAACATGAGAAATATCACAGTAATTGGAGAGCAATGGCTAGTGATTT
TAACCTGCCACCTGTAGTAGCAAAAGAAATAGTAGCCAGCTGTGACAAATGTCAGCTAAAAGGAGAAGCTATGCATGGAC
AAGTAGACTGTAGTCCAGGAATATGGCAACTAGATTGTACACATTTAGAAGGAAAAATTATCCTGGTAGCAGTTCATGTA
GCCAGTGGATACATAGAAGCAGAAGTTATTCCAGCAGAGACAGGGCAGGAAACAGCATACTTTA---TCTTAAAATTAGC
AGGAAGATGGCCAGTAAAAACAATACATACAGACAATGGCAGCAATTTCACCAGTACTGCGGTTAAGGCCGCCTGTTGGT
GGGCGGGGGTCAAGCAGGAATTTGGCATTCCCTACAATCCCCAAAGTCAAGGAGTAGTAGAATCTATGAATAAGGAATT-
--AAAGAAAATTATAGGACAGGTAAGAGACCAGGCTGAACATCTTAAGACAGCAGTACAAATGGCAGTACTCATCCACAA
TTTTAAAAGAA---AA---GGGG---GGATTG---GGAGGT---------------------------------------
---------ACAGTGCAGGGGAAAGAATAATAGACATAATAGCAACAGACTTACAAACTACAGAATTACAAAAACAAATT
ACAAAAATTCAAAATTTTCGGG---TTTATTACAGAGACAGCAGAGACCCACTTTGGAAAGGACCAGCAAAGCTTCTCTG
GAAAGGTGAAGGGGCAGTAGTAATACAAGATAA------TAGTGACATAAAAGTAGTGCCAAGAAGAAAAGTAAAGATCA
TTAGGG---ACTATGGAAAACAGATGGCAGGTGATGATTGTGTGGCAGGTAGACAGGATGAGGATTAA
>AB564744/B/JP/-/DR1673
TTTTTAGAT---GGAATAGATAAGGCCCAAGAAGAACATGAGAAATATCACAGTAATTGGAGAGCAATGGCTAGTGATTT
TAACCTGCCACCTGTAATAGCAAAAGAAATAGTAGCCAGCTGTGATAAATGTCAGCTAAAAGGAGAAGCCATGCATGGAC
AAGTAGACTGTAGTCCAGGAATATGGCAACTAGATTGTACACACCTAGAAGGAAAAATTATCCTGGTAGCAGTTCATGTG
GCCAGTGGATATATAGAAGCAGAAGTTATTCCAGCAGAAACAGGGCAGGAAACAGCATACTTCC---TCTTAAAATTAGC
AGGAAGATGGCCAGTAAAAGTAATACATACAGACAATGGCAGCAATTTCACCAGTACTACAGTTAAGGCCGCCTGTTGGT
GGGCGGGGATCAAGCAGGAATTTGGTATTCCCTACAATCCCCAAAGTCAAGGAGTAGTGGAATCTATGAATAAAGAATT-
--AAAGAAAATTATAGGACAGGTAAGAGATCAAGCTGAACATCTCAAAACAGCAGTACAAATGGCAGTATTCATCCACAA
TTTTAAAAGAA---AA---GGGG---GGATTG---GGGGGT---------------------------------------
---------ACAGTGCAGGGGAAAGAATAGTAGACATAATAGCAACAGACATACAAACTAAAGAATTACAAAAACAAATT
ACAAAAATTCAAAATTTTCGGG---TTTATTACAGGGACAGCAGAGATCCACTTTGGAAAGGACCAGCAAAGCTTCTTTG
GAAAGGTGAAGGGGCAGTAGTAATACAAGATAA------TAGTGACATAAAGGTAGTGCCAAGAAGAAAAGCAAAGATCA
TTAGGG---ATTATGGAAAACAGATGGCAGGTGATGATTGTGTGGCAAGTAGACAGGATGAGGATTAG
>AB564745/B/JP/-/DR1673
TTTTTAGAT---GGAATAGACAAGGCCCAAGAAGAACATGAGAAATATCACAGTAATTGGAGAGCAATGGCTAGTGATTT
TAACCTGCCACCTATAATAGCAAAAGAAATAGTAGCCAGCTGTGATAAATGTCAGCTAAAAGGAGAAGCCATGCATGGAC
AAGTAGACTGTAGTCCAGGAATATGGCAACTAGATTGTACACACCTAGAAGGAAAAATTATCCTGGTAGCAGTTCATGTG
GCCAGTGGATATATAGAAGCAGAAGTTATTCCAGCAGAAACAGGGCAGGAAACAGCATACTTCC---TCTTAAAATTAGC
AGGAAGATGGCCAGTAAAAGTAATACATACAGACAATGGCAGCAATTTCACCAGTACTACAGTTAAGGCCGCCTGTTGGT
GGGCGGGGATCAAGCAGGAATTTGGCATTCCCTACAATCCCCAAAGTCAAGGAGTAGTAGAATCTATGAATAAAGAATT-
--AAAGAAAATTATAGGACAGGTAAGAGATCAGGCTGAACATCTCAAGACAGCAGTACAAATGGCAGTATTCATCCACAA
TTTTAAAAGAA---AA---GGGG---GGATTG---GGGGGT---------------------------------------
---------ACAGTGCAGGGGAAAGAATAGTAGACATAATAGCAACAGACATACAAACTAAAGAATTACAAAAACAAATT
ACAAAAATTCAAAATTTTCGGG---TTTATTACAGGGACAGCAGAGATCCACTTTGGAAAGGACCAGCAAAGCTTCTTTG
GAAAGGTGAAGGGGCAGTAGTAATACAAGATAA------TAGTGACATAAAGGTAGTGCCAAGAAGAAAAGCAAAGATCA
TTAGGG---ATTATGGAAAACAGATGGCAGGTGATGATTGTGTGGCAAGTAGACAGGATGAGGATTAG
>AB564746/B/JP/-/DR2735
TTTTTAGAT---GGAATAGATAAGGCCCAAGAAGAACATGAGAAATATCACAGTAATTGGAGAGCAATGGCTAGTGATTT
TAACCTGCCACCTGTAATAGCAAAAGAAATAGTAGCCAGCTGTGATAAATGTCAGCTAAAAGGAGAAGCCATGCATGGAC
AAGTAGACTGTAGTCCAGGAATATGGCAACTAGATTGTACACATCTAGAAGGAAAAATTATCCTGGTAGCAGTTCATGTG
GCCAGTGGATATATAGAAGCAGAAGTTATTCCAGCAGAAACAGGGCAGGAAACAGCATACTTCC---TCTTAAAATTAGC
AGGAAGATGGCCAGTAAAAGTAATACATACAGACAATGGCAGCAATTTCACCAGTACTACAGTCAAGGCCGCCTGTTGGT
GGGCGGGAATCAAACAGGAATTTGGCATTCCATACAATCCCCAAAGTCAAGGAGTAGTAGAATCTATGAATAAAGAATT-
--AAAGAAAATTATAGGACAGGTAAGAGATCAGGCTGAACATCTCAAGACAGCAGTACAAATGGCAGTATTCATCCACAA
TTTTAAAAGAA---AA---GGGG---GGATTG---GGGGGT---------------------------------------
---------ACAGTGCAGGGGAAAGAATAATAGACATAATAGCAACAGACATACAAACTAAAGAATTACAAAAACAAATT
ACAAAAATTCAAAATTTTCGGG---TTTATTACAGGGACAACAGAGATCCACTTTGGAAAGGACCAGCAAAGCTTCTTTG
GAAAGGTGAAGGGGCAGTAGTAATACAGGATAA------TAGTGACATAAAGGTAGTGCCAAGAAGAAAAGCAAAGATCA
TTAGGG---ATTATGGAAAACAGATGGCAGGTGATGATTGTGTGGCAAGTAGACAGGATGAGGATTAG
>AB565495/B/JP/-/JRC03B
TTTTTGGAT---GGAATAGATAAGGCCCAAGAAGAACATGAGAAATATCACAGTAATTGGAGAGCAATGGCTAGCGACTT
TAACCTACCACCTGTAGTTGCAAAGGAAATAGTAGCCAGCTGTGATAAATGTCAGCTAAAAGGAGAAGCCATGCATGGAC
AAGTAGACTGTAGTCCAGGAATATGGCAACTAGATTGTACACATTTAGAAGGGAAAATTATCCTGGTAGCAGTTCATGTA
GCCAGTGGATATATAGAAGCAGAAGTCATTCCAGCAGAGACAGGACAGGAAACAGCATACTTTC---TCTTAAAATTAGC
AGGAAGATGGCCAGTAAAAACAATACATACAGATAATGGCAGCAATTTCACCAGTACTACAGTAAAGGCTGCCTGTTGGT
GGGCAGGGATCAAGCAGGAATTTGGCATTCCCTACAATCCCCAAAGTCAGGGAGTAGTAGAATCTATGAATAATGAATT-
--AAAGAAAATTATAGGGCAAGTAAGAGATCAGGCTGAACATCTTAAGACAGCAGTACAAATGGCAGTATTCATCCACAA
TTTTAAAAGAA---AA---GGGG---GGATTG---GGGGGT---------------------------------------
---------ACAGTGCAGGGGAAAGGATAGTAGACATAATAGCAACAGACATACAAACTAAAGAATTACAAAAACAAATT
ACAAAAATTCAAAATTTTCGGG---TTTATTACAGGGACAGCAGAGATCCACTTTGGAAAGGACCAGCAAAGCTTCTCTG
GAAAGGTGAAGGGGCAGTAGTAATTCAAGATAA------TAGTGACATAAAAGTAGTGCCAAGGAGAAAAGCAAAGATCA
TTAGGG---ATTATGGAAAACAGATGGCAGGTGATGATTGTGTGGCAAGTAGACAGGATGAGGATTAA
>AB565496/B/JP/-/JRC03B
TTTTTGGAT---GGAATAGATAAGGCCCAAGAAGAACATGAGAAATATCACAGTAATTGGAGAGCAATGGCTAGCGACTT
TAACCTACCACCTGTAGTTGCAAAGGAAATAGTAGCCAGCTGTGATAAATGTCAGCTAAAAGGAGAAGCCATGCATGGAC
AAGTAGACTGTAGTCCAGGAATATGGCAACTAGATTGTACACATTTAGAAGGGAAAATTATCCTGGTAGCAGTTCATGTA
GCCAGTGGATATATAGAAGCAGAAGTCATTCCAGCAGAGACAGGACAGGAAACAGCATACTTTC---TCTTAAAATTAGC
AGGAAGATGGCCAGTAAAAACAATACATACAGATAATGGCAGCAATTTCACCAGTACTACAGTAAAGGCTGCCTGTTGGT
GGGCAGGGATCAAGCAGGAATTTGGCATTCCCTACAATCCCCAAAGTCAGGGAGTAGTAGAATCTATGAATAATGAATT-
--AAAGAAAATTATAGGGCAAGTAAGAGATCAGGCTGAACATCTTAAGACAGCAGTACAAATGGCAGTATTCATCCACAA
TTTTAAAAGAA---AA---GGGG---GGATTG---GGGGGT---------------------------------------
---------ACAGTGCAGGGGAAAGGATAGTAGACATAATAGCAACAGACATACAAACTAAAGAATTACAAAAACAAATT
ACAAAAATTCAAAATTTTCGGG---TTTATTACAGGGACAGCAGAGATCCACTTTGGAAAGGACCAGCAAAGCTTCTCTG
GAAAGGTGAAGGGGCAGTAGTAATTCAAGATAA------TAGTGACATAAAAGTGGTGCCAAGGAGAAAAGCAAAGATCA
TTAGGG---ATTATGGAAAACAGATGGCAGGTGATGATTGTGTGGCAAGTAGACAGGATGAGGATTAA
>AB565497/B/JP/-/JRC05B
TTTTTAGAT---GGAATAGATAAGGCCCAAGAAGACCATGAAAAATATCACAGTAATTGGAGAGCAATGGCTAGTGATTT
TAACCTGCCACCAGTAGTAGCAAAAGAAATAGTAGCCAGCTGTGATAAATGCCAGCTAAAAGGAGAAGCCATGCATGGAC
AAGTAGACTGTAGTCCAGGAATATGGCAACTAGATTGTACACATCTAGAAGGAAAAGTTATCCTGGTAGCAGTTCATGTA
GCCAGTGGATACATAGAAGCAGAAGTTATTCCAGCAGAGACAGGGCAGGAAACAGCATACTTTA---TTTTAAAATTAGC
AGGAAGATGGCCAGTAAAAGCAATACATACAGACAATGGCAGCAATTTCACTAGCACTACAGTTAAGGCCGCCTGCTGGT
GGGCGGGGATCAAGCAGGAATTTGGAATCCCCTACAATCCCCAAAGTCAAGGGGTAGTAGAATCTCTAAATAAAGAATT-
--AAAGAAAATTATAGGACAGGTAAGAGATCAGGCTGAACATCTTAAGACAGCAGTACAAATGGCAGTATTCATCCACAA
TTTTAAAAGAA---AA---GGGG---GGATTG---GGGGGT---------------------------------------
---------ACTGTGCAGGGGAAAGAATAATAGATATAATAGCAACAGACATACAAACTAAAGAATTACAAAACCAAATT
ACAAAAATTCAAAATTTTCGGG---TTTATTACAGGGACAGCAGAGATCCACTTTGGAAAGGACCAGCAAAGCTTCTCTG
GAAAGGTGAAGGGGCAGTAGTAATACAAGATAA------TAGTGACATAAAAGTAGTGCCTAGAAGAAAAGCAAAGATCA
TTAGGG---ATTATGGAAAACAGATGGCAGGTGATGGTTGTGTGGCAAGTAGACAGGATGAGGATTAG
>AB565498/B/JP/-/JRC05B
TTTTTAGAT---GGAATAGATAAGGCCCAAGAAGACCATGAAAAATATCACAGTAATTGGAGAGCAATGGCTAGTGATTT
TAACCTGCCACCAGTAGTAGCAAAAGAAATAGTAGCCAGCTGTGATAAATGCCAGCTAAAAGGAGAAGCCATGCATGGAC
AAGTAGACTGTAGTCCAGGAATATGGCAACTAGATTGTACACATCTAGAAGGAAAAGTTATCCTGGTAGCAGTTCATGTA
GCCAGTGGATACATAGAAGCAGAAGTTATTCCAGCAGAGACAGGGCAGGAAACAGCATACTTTA---TTTTAAAATTAGC
AGGAAGATGGCCAGTAAAAGCAATACATACAGACAATGGCAGCAATTTCACTAGCACTACAGTTAAGGCCGCCTGCTGGT
GGGCGGGGATCAAGCAGGAATTTGGAATCCCCTACAATCCCCAAAGTCAAGGGGTAGTAGAATCTCTAAATAAAGAATT-
--AAAGAAAATTATAGGACAGGTAAGAGATCAGGCTGAACATCTTAAGACAGCAGTACAAATGGCAGTATTCATCCACAA
TTTTAAAAGAA---AA---GGGG---GGATTG---GGGGGT---------------------------------------
---------ACTGTGCAGGGGAAAGAATAATAGATATAATAGCAACAGACATACAAACTAAAGAATTACAAAACCAAATT
ACAAAAATTCAAAATTTTCGGG---TTTATTACAGGGACAGCAGAGATCCACTTTGGAAAGGACCAGCAAAGCTTCTCTG
GAAAGGTGAAGGGGCAGTAGTAATACAAGATAA------TAGTGACATAAAAGTAGTGCCTAGAAGAAAAGCAAAGATCA
TTAGGG---ATTATGGAAAACAGATGGCAGGTGATGGTTGTGTGGCAAGTAGACAGGATGAGGATTAG
>AB565499/B/JP/-/JRC53B
TTTTTGGAT---GGAATAGATAAGGCCCAAGAAGAACATGAGAAATATCACAATAATTGGAGAGCAATGGCTAGTGATTT
TAACATACCACCTGTAGTTGCAAAAGAAATAGTTGCCTGCTGTGATAAATGCCAGATAAAAGGAGAAGCCATGCATGGAC
AAGTAGACTGTAGTCCAGGAATATGGCAACTAGATTGTACACACTTAGAAGGAAAAATTATCCTGGTAGCAGTTCATGTA
GCCAGTGGATATATAGAAGCAGAAGTCATTCCAGCAGAGACAGGACAGGAAACAGCATACTTTC---TCTTAAAATTAGC
AGGAAGATGGCCAGTAAAAACAATACATACAGATAATGGCAGCAATTTCACCAGTACTACAGTAAAGGCTGCCTGTTGGT
GGGCAGGGATCAAGCAGGAATTTGGCATTCCCTACAATCCCCAAAGTCAGGGAGTAGTAGAATCTATGAATAATGAATT-
--AAAGAAAATTATAGGGCAGGTAAGAGATCAGGCTGAGCATCTTAAGACAGCAGTACAAATGGCAGTATTCATCCACAA
TTTTAAGAGAA---AA---GGGG---GGATTG---GGGGGT---------------------------------------
---------ACAGTGCAGGGGAAAGGATAGTAGACATAATAGCAACAGACATACAAACTAAAGAATTACAAAAACAAATT
ACAAAAATTCAAAATTTTCGGG---TTTATTACAGGGACAGCAGAGATCCACTTTGGAAAGGACCAGCAAAGCTTCTCTG
GAAAGGTGAAGGGGCAGTAGTAATTCAAGATAA------TAGTGACATAAAAGTAGTGCCAAGAAGAAAAGCAAAGATCA
TTAGGG---ATTATGGAAAACAGATGGCAGGTGATGATTGTGTGGCAAGTAGACAGGATGAGGATTAA
>AB565500/B/JP/-/JRC53B
TTTTTGGAT---GGAATAGATAAGGCCCAAGAAGAACATGAGAAATATCACAATAATTGGAGAGCAATGGCTAGTGATTT
TAACATACCACCTGTAGTTGCAAAAGAAATAGTTGCCTGCTGTGATAAATGCCAGATAAAAGGAGAAGCCATGCATGGAC
AAGTAGACTGTAGTCCAGGAATATGGCAACTAGATTGTACACACTTAGAAGGAAAAATTATCCTGGTAGCAGTTCATGTA
GCCAGTGGATATATAGAAGCAGAAGTCATTCCAGCAGAGACAGGACAGGAAACAGCATACTTTC---TCTTAAAATTAGC
AGGAAGATGGCCAGTAAAAACAATACATACAGATAATGGCAGCAATTTCACCAGTACTACAGTAAAGGCTGCCTGTTGGT
GGGCAGGGATCAAGCAGGAATTTGGCATTCCCTACAATCCCCAAAGTCAGGGAGTAGTAGAATCTATGAATAATGAATT-
--AAAGAAAATTATAGGGCAGGTAAGAGATCAGGCTGAGCATCTTAAGACAGCAGTACAAATGGCAGTATTCATCCACAA
TTTTAAGAGAA---AA---GGGG---GGATTG---GGGGGT---------------------------------------
---------ACAGTGCAGGGGAAAGGATAGTAGACATAATAGCAACAGACATACAAACTAAAGAATTACAAAAACAAATT
ACAAAAATTCAAAATTTTCGGG---TTTATTACAGGGACAGCAGAGATCCACTTTGGAAAGGACCAGCAAAGCTTCTCTG
GAAAGGTGAAGGGGCAGTAGTAATTCAAGATAA------TAGTGACATAAAAGTAGTGCCAAGAAGAAAAGCAAAGATCA
TTAGGG---ATTATGGAAAACAGATGGCAGGTGATGATTGTGTGGCAAGTAGACAGGATGAGGATTAA
>AB565501/B/JP/-/JRC65B
TTTTTAGAT---GGAATAGATAAGGCCCAAGATGAACATGAGAAATATCATAGCAACTGGAGAGCAATGGCTAGTGATTT
CAACCTACCACCGGTAGTAGCAAAAGAAATAGTAGCCAGCTGTGATAAATGTCAGCTAAAAGGAGAAGCCATGCATGGAC
AAGTAGACTGTAGCCCAGGAATATGGCAGCTAGATTGTACACATTTAGAAGGAAAAATTATCCTGGTAGCAGTTCATGTA
GCCAGTGGATATATAGAAGCAGAAGTTATTCCAGCAGAGACAGGGCAGGAAACAGCATACTTTA---TCCTAAAATTAGC
AGGAAGATGGCCAGTGAAAACAATACATACAGACAATGGCAGCAATTTCACCAGTAATGCAGTTAAGGCCGCCTGTTGGT
GGGCGGGGATCAAGCAGGACTTTGGCATTCCCTACAATCCCCAAAGTCAAGGAGTAGTAGAGTCTATGAATAAAGAATT-
--AAAGAAAATTATAGGACAGGTCAGAGATCAAGCTGAACATCTTAAGACAGCAGTACAAATGGCAGTATTCATCCACAA
TTTTAAAAGAA---AA---GGGG---GGATTG---GGGGTT---------------------------------------
---------ACAGTGCAGGGGAAAGAATAGTAGACATAATAGCAACAGACATACAAACTAGAGAACTACAAAAACAAATT
ACAAAAATCCAAAATTTTCGGG---TTTATTACAGGGACAGCAGAGATCCACTTTGGAAAGGACCAGCAAAGCTCCTTTG
GAAAGGTGAAGGGGCAGTAGTAATACAAGATAA------TAGTGACATAAAGGTAGTGCCAAGAAGAAAAGTAAAGATCA
TTAGGG---ACTATGGCAAACAGATGGCAGGTGACGATTGTGTGGCAAGTAGACAGGATGAGGATTAA
>AB565502/B/JP/-/JRC65B
TTTTTAGAT---GGAATAGATAAGGCCCAAGATGAACATGAGAAATATCATAGCAACTGGAGAGCAATGGCTAGTGATTT
CAACCTACCACCGGTAGTAGCAAAAGAAATAGTAGCCAGCTGTGATAAATGTCAGCTAAAAGGAGAAGCCATGCATGGAC
AAGTAGACTGTAGCCCAGGAATATGGCAGCTAGATTGTACACATTTAGAAGGAAAAATTATCCTGGTAGCAGTTCATGTA
GCCAGTGGATATATAGAAGCAGAAGTTATTCCAGCAGAGACAGGGCAGGAAACAGCATACTTTA---TCCTAAAATTAGC
AGGAAGATGGCCAGTGAAAACAATACATACAGACAATGGCAGCAATTTCACCAGTAATGCAGTTAAGGCCGCCTGTTGGT
GGGCGGGGATCAAGCAGGACTTTGGCATTCCCTACAATCCCCAAAGTCAAGGAGTAGTAGAGTCTATGAATAAAGAATT-
--AAAGAAAATTATAGGACAGGTCAGAGATCAAGCTGAACATCTTAAGACAGCAGTACAAATGGCAGTATTCATCCACAA
TTTTAAAAGAA---AA---GGGG---GGATTG---GGGGTT---------------------------------------
---------ACAGTGCAGGGGAAAGAATAGTAGACATAATAGCAACAGACATACAAACTAGAGAACTACAAAAACAAATT
ACAAAAATCCAAAATTTTCGGG---TTTATTACAGGGACAGCAGAGATCCACTTTGGAAAGGACCAGCAAAGCTCCTTTG
GAAAGGTGAAGGGGCAGTAGTAATACAAGATAA------TAGTGACATAAAGGTAGTGCCAAGAAGAAAAGTAAAGATCA
TTAGGG---ACTATGGCAAACAGATGGCAGGTGATGATTGTGTGGCAAGTAGACAGGATGAGGATTAA
>AB604948/B/JP/-/DR1777
TTTTTAGAT---GGAATAGATAAAGCCCAAGAAGAACATGAAAAATATCACAATAATTGGAGAGCAATGGCTAGTGATTT
TAACCTGCCACCTGTAGTAGCAAAAGAAATAGTAGCCAGCTGTGATAAATGTCAGCTAAAAGGAGAAGCCATGCATGGAC
AAGTAGATTGTAGTCCAGGAATATGGCAACTAGATTGTACACATTTAGAAGGAAAGGTTATCCTGGTAGCAGTTCATGTA
GCCAGTGGCTATATAGAAGCAGAAGTTATTCCAGCAGAGACAGGGCAGGAAACAGCATACTTCC---TCTTAAAATTAGC
AGGAAGATGGCCAGTAAAAGTGATACATACAGACAATGGCAGCAATTTCACCAGTAGTACTGTTAAGGCCGCCTGTTGGT
GGGCGGGGATTAAGCAGGAATTTGGCATTCCCTACAATCCCCAAAGTCAAGGAGTAGTAGAATCTATGAATAAAGAATT-
--AAAGAAAATTATAGGACAAGTAAGAGATCAGGCTGAACATCTTAAGACAGCAGTACAAATGGCAGTATTCATCCACAA
TTTTAAAAGAA---AA---GGGG---GGATTG---GGGGGT---------------------------------------
---------ACAGTGCAGGGGAAAGAATAGTAGACATAATAGCAACAGACATACAAACTAAAGAACTACAAAAACAAATT
ACAAAAATTCAAAATTTTCGGG---TTTATTACAGGGACAGCAGAGATCCACTTTGGAAAGGACCAGCAAAGCTTCTCTG
GAAAGGTGAAGGGGCAGTAGTAATACAAGATAA------TAGTGACATAAAAGTAGTGCCAAGAAGGAAAGCAAAAATCA
TTAGGG---ATTATGGAAAACAGATGGCAGGTGATGATTGTGTGGCAAGTAGACAGGATGAGGATTAA
>AB604949/B/JP/-/DR2735
TTTTTAGAT---GGAATAGATAAGGCCCAAGAAGAACATGAGAAATATCACAGTAATTGGAGAGCAATGGCTAGTGATTT
TAACCTGCCACCTGTAATAGCAAAAGAAATAGTAGCCAGCTGTGATAAATGTCAGCTAAAAGGAGAAGCCATGCATGGAC
AAGTAGACTGTAGTCCAGGAATATGGCAACTAGATTGTACACATCTAGAAGGAAAAATTATCCTGGTAGCAGTTCATGTG
GCCAGTGGATATATAGAAGCAGAAGTTATTCCAGCAGAAACAGGGCAGGAAACAGCATACTTCC---TCTTAAAATTAGC
AGGAAGATGGCCAGTAAAAGTAATACATACAGACAATGGCAGCAATTTCACCAGTACTACAGTCAAGGCCGCCTGTTGGT
GGGCGGGAATCAAACAGGAATTTGGCATTCCATACAATCCCCAAAGTCAAGGAGTAGTAGAATCTATGAATAAAGAATT-
--AAAGAAAATTATAGGACAGGTAAGAGATCAGGCTGAACATCTCAAGACAGCAGTACAAATGGCAGTATTCATCCACAA
TTTTAAAAGAA---AA---GGGG---GGATTG---GGGGGT---------------------------------------
---------ACAGTGCAGGGGAAAGAATAGTAGACATAATAGCAACAGACATACAAACTAAAGAATTACAAAAACAAATT
ACAAAAATTCAAAATTTTCGGG---TTTATTACAGGGACAGCAGAGATCCACTTTGGAAAGGACCAGCAAAGCTTCTTTG
GAAAGGTGAAGGGGCAGTAGTAATACAGGATAA------TAGTGACATAAAGGTAGTGCCAAGAAGAAAAGCAAAGATCA
TTAGGG---ATTATGGAAAACAGATGGCAGGTGATGATTGTGTGGCAAGTAGACAGGATGAGGATTAG
>AB604950/B/JP/-/DR5929
TTCTTAGAT---GGGATAGATAAGGCCCAAGAAGAACATGAGAAATATCATAGTAATTGGAGAGCAATGGTTAGTGATTT
TAACCTGCCACCTATAGTAGCAAAAGAAATAGTAGCCAGCTGTGACAAATGTCAGTTAAAAGGAGAAGCCATGCATGGAC
AAGTAGACTGTAGTCCAGGAATATGGCAGCTAGATTGTACACACTTAGAAGGAAAAATTATCCTGGTAGCAGTTCATGTG
GCCAGTGGGTATATAGAAGCAGAAGTTATTCCAGCAGAGACAGGGCAAGAAACAGCATATTTTA---TCTTAAAATTAGC
AGGAAGATGGCCAGTAAAAACAATACACACAGACAATGGTGGCAATTTCATCAGTACTGCGGTTAAGGCCGCCTGTTGGT
GGGCAGGGATCAAGCAAGAATTTGGTATTCCCTACAATCCCCAAAGTCAAGGAGTAGTAGAATCCATGAATAAAGAATT-
--AAAGAAAATTATAGGACAGGTAAGAGATCAGGCTGAACATCTTAAAACAGCAGTGCAAATGGCAGTATTCATCCACAA
TTTTAAAAGAA---AA---GGGG---GGATTG---GGGGGT---------------------------------------
---------ACAGTGCAGGGGAAAGAATAATAGACATGATAGCAACAGACATACAAACTAAAGAACTACAAAACCAAATT
ACAAAAATTTCAAAATTTCGGG---TTTATTACAGGGACAGCAGAGATCCACTTTGGAAAGGACCAGCAAAGCTTCTCTG
GAAAGGTGAAGGGGCAGTAGTAATACAAGATAA------TAGTGAGATAAAAGTAGTGCCAAGAAGAAAAGCAAAAATCA
TTAAAG---ATTATGGAAAACAGATGGCAGGTGATGATTGTGTGGCAAGTAGACAGGATGAGAATTAG
>AB604951/B/JP/-/DR5929
TTCTTAGAT---GGGATAGATAAGGCCCAAGAAGAACATGAGAAATATCATAGTAATTGGAGAGCAATGGTTAGTGATTT
TAACCTGCCACCTATAGTAGCAAAAGAAATAGTAGCCAGCTGTGACAAATGTCAGTTAAAAGGAGAAGCCATGCATGGAC
AAGTAGACTGTAGTCCAGGAATATGGCAGCTAGATTGTACACACTTAGAAGGAAAAATTATCCTGGTAGCAGTTCATGTG
GCCAGTGGGTATATAGAAGCAGAAGTTATTCCAGCAGAGACAGGGCAAGAAACAGCATATTTTA---TCTTAAAATTAGC
AGGAAGATGGCCAGTAAAAACAATACACACAGACAATGGTGGAAATTTCATCAGTACTGCGGTTAAGGCCGCCTGTTGGT
GGGCGGGGATCAAGCAAGAATTTGGTATTCCCTACAATCCCCAAAGTCAAGGAGTAGTAGAATCCATGAATAAAGAATT-
--AAAGAAAATTATAGGACAGGTAAGAGATCAGGCTGAACATCTTAAAACAGCAGTGCAAATGGCAGTATTCATCCACAA
TTTTAAAAGAA---AA---GGGG---GGATTG---GGGGGT---------------------------------------
---------ACAGTGCAGGGGAAAGAATAATAGACATGATAGCAACAGACATACAAACTAAAGAACTACAAAACCAAATT
ACAAAAATTTCAAAATTTCGGG---TTTATTACAGGGACAGCAGAGATCCACTTTGGAAAGGACCAGCAAAGCTTCTCTG
GAAAGGTGAAGGGGCAGTAGTAATACAAGATAA------TAGTGAGATAAAAGTAGTGCCAAGAAGAAAAGCAAAAATCA
TTAAAG---ATTATGGAAAACAGATGGCAGGTGATGATTGTGTGGCAAGTAGACAGGATGAGAATTAG
>AB641836/B/JP/-/pJRC57B09
TTTTTGGAT---GGAATAGATAAGGCCCAAGAAGATCATGAGAGATATCACACTAATTGGAGAGCAATGGTTAGTGATTT
CAACCTACCACCTATAGTAGCAAAAGAAATAGTAGCCAGCTGTGATAAATGCCAACTAAAAGGAGAAGCCATGCATGGAC
AAGTAGACTGTAGTCCAGGAATATGGCAACTAGATTGTACACATGTAGAAGGAAAAGTTATCTTGGTAGCAGTTCATGTA
GCCAGTGGATATATAGAAGCAGAAGTTATTCCAGCAGAAACAGGGCAGGAAACAGCATACTTTC---TCTTAAAATTAGC
AGGAAGGTGGCCAGTAAAAACAATACATACAGACAATGGCAGCAATTTCACCAGTACTACGGTTAAGGCCGCCTGTTGGT
GGGCAGGGATCAAGCAGGAATTTGGCATTCCCTACAATCCCCAAAGTCAAGGAGTAGTAGAATCTATGAACAAAGAATT-
--AAAGAAAATTATAGGACAGGTTAGAGATCAGGCTGAACATCTTAAGACAGCAGTACAAATGGCAGTATTCATCCACAA
TTTTAAAAGAA---AA---GGGG---GGATTG---GGGGGT---------------------------------------
---------ACAGTGCAGGAGAAAGAATAGTAGACATAATAGCATCAGACATACAAACTAAAGAACTACAAAAACAAATT
ACAAAAATTCAAAATTTTCGGG---TTTATTACAGGGACAGCAGAGATCCACTTTGGAAAGGACCAGCAAAGCTCCTCTG
GAAAGGTGAAGGGGCAGTAGTAATACAAGATAA------TAGTGATATAAAAGTAGTGCCAAGAAGAAAAGCAAAGATTA
TTAGGG---ACTATGGCAAACAGATGGCAGGTGATGATTGTGTGGCAAGTAGACAGGATGAGGATTAG
>AB641837/B/JP/-/pJRC57B05
TTTTTGGAT---GGAATAGATAAGGCCCAAGAAGATCATGAGAGATATCACACTAATTGGAGAGCAATGGTTAGTGATTT
CAACCTACCACCTATAGTAGCAAAAGAAATAGTAGCCAGCTGTGATAAATGCCAACTAAAAGGAGAAGCCATGCATGGAC
AAGTAGACTGTAGTCCAGGAATATGGCAACTAGATTGTACACATGTAGAAGGAAAAGTTATCTTGGTAGCAGTTCATGTA
GCCAGTGGATATATAGAAGCAGAAGTTATTCCAGCAGAAACAGGGCAGGAAACAGCATACTTTC---TCTTAAAATTAGC
AGGAAGGTGGCCAGTAAAAACAATACATACAGACAATGGCAGCAATTTCACCAGTACTACGGTTAAGGCCGCCTGTTGGT
GGGCAGGGATCAAGCAGGAATTTGGCATTCCCTACAATCCCCAAAGTCAAGGAGTAGTAGAATCTATGAACAAAGAATT-
--AAAGAAAATTATAGGACAGGTTAGAGATCAGGCTGAACATCTTAAGACAGCAGTACAAATGGCAGTATTCATCCACAA
TTTTAAAAGAA---AA---GGGG---GGATTG---GGGGGT---------------------------------------
---------ACAGTGCAGGAGAAAGAATAGTAGACATAATAGCATCAGACATACAAACTAAAGAACTACAAAAACAAATT
ACAAAAATTCAAAATTTTCGGG---TTTATTACAGGGACAGCAGAGATCCACTTTGGAAAGGACCAGCAAAGCTCCTCTG
GAAAGGTGAAGGGGCAGTAGTAATACAAGATAA------TAGTGATATAAAAGTAGTGCCAAGAAGAAAAGCAAAGATTA
TTAGGG---ACTATGGCAAACAGATGGCAGGTGATGATTGTGTGGCAAGTAGACAGGATGAGGATTAG
>AB731663/B/JP/2008/08JP_NMC104_clone_01
TTTTTAGAT---GGAATAGATAAGGCCCAAGAAGAACATGAGAAATATCACAGTAATTGGAGAGCAATGGCTAGTGATTT
TAACCTGCCACCTGTAGTAGCAAAGGAAATAGTAGCTTGCTGTGATAAATGCCAGCTAAAAGGGGAAGCCATGCATGGAC
AAGTAGACTGTAGTCCAGGAATATGGCAACTAGATTGTACACATTTAGAAGGAAAAATTATCCTGGTAGCAGTTCATGTA
GCTAGTGGATATATAGAAGCAGAAGTGATTCCAGCAGAAACAGGGCAGGAAACAGCATACTTTA---TCTTAAAATTAGC
AGGAAGGTGGCCAGTAAAAACAATACATACAGACAATGGCAGTAACTTCACCAGTACTACGGTTAAGGCCGCCTGTTGGT
GGGCAGGAATCAAGCAGGAATTTGGCATTCCCTACAATCCCCAAAGTCAAGGAGTAGTAGAATCCATGAATAAAGAATT-
--AAAGAAAATTATAGGACAGGTAAGAGATCAGGCTGAACATCTTAAGACAGCATTACAAATGGCAGTATTCATCCACAA
TTTTAAAAGAA---AA---GGGG---GGATTG---GGGGGT---------------------------------------
---------ACAGTGCAGGGGAAAGAATAGTAGACATAATAGCAACAGACATACAAACTAAAGAATTACAAAAACAAATT
ACAAAAATTCAAAATTTTCGGG---TTTATTACAGGGACAGCAGAGATCCACTTTGGAAAGGACCAGCAAAGCTTCTCTG
GAAAGGTGAAGGGGCAGTAGTAATACAGGATAA------TAGTGACATAAAAGTAGTGCCAAGAAGAAAGGCAAAGATCA
TTAGGG---ATTATGGAAAACAGATGGCAGGTGATGATTGTGTGGCAAGTAGACAGGATGAGGATTAA
>AB731664/B/JP/2008/08JP_NMC104_clone_09
TTTTTAGAT---GGAATAGATAAGGCCCAAGAAGAACATGAGAAATATCACAGTAATTGGAGAGCAATGGCTAGTGATTT
TAACCTGCCACCTGTAGTAGCAAAGGAAATAGTAGCTTGCTGTGATAAATGCCAGCTAAAAGGGGAAGCCATGCATGGAC
AAGTAGACTGTAGTCCAGGAATATGGCAACTAGATTGTACACATTTAGAAGGAAAAATTATCCTGGTAGCAGTTCATGTA
GCTAGTGGATATATAGAAGCAGAAGTGATTCCAGCAGAAACAGGGCAGGAAACAGCATACTTTA---TCTTAAAATTAGC
AGGAAGGTGGCCAGTAAAAACAATACATACAGACAATGGCAGTAACTTCACCAGTACTACGGTTAAGGCCGCCTGTTGGT
GGGCAGGAATCAAGCAGGAATTTGGCATTCCCTACAATCCCCAAAGTCAAGGAGTAGTAGAATCCATGAATAAAGAATT-
--AAAGAAAATTATAGGACAGGTAAGAGATCAGGCTGAACATCTTAAGACAGCATTACAAATGGCAGTATTCATCCACAA
TTTTAAAAGAA---AA---GGGG---GGATTG---GGGGGT---------------------------------------
---------ACAGTGCAGGGGAAAGAATAGTAGACATAATAGCAACAGACATACAAACTAAAGAATTACAAAAACAAATT
ACAAAAATTCAAAATTTTCGGG---TTTATTACAGGGACAGCAGAGATCCACTTTGGAAAGGACCAGCAAAGCTTCTCTG
GAAAGGTGAAGGGGCAGTAGTAATACAGGATAA------TAGTGACATAAAAGTAGTGCCAAGAAGAAAGGCAAAGATCA
TTAGGG---ATTATGGAAAACAGATGGCAGGTGATGATTGTGTGGCAAGTAGACAGGATGAGGATTAA
>AB731669/B/JP/2011/11JP_NMC851C_clone_13
TTTTTAGAT---GGAATAGATAAGGCCCAAGAAGAACATGAAAAATATCATAGTAATTGGAGAGCAATGGCTAGTGACTT
CAACCTGCCACCTGTGGTAGCAAAAGAAATAGTAGCCTGCTGTGATAAATGTCAGCTAAAAGGAGAAGCCATGCATGGAC
AAGTAGACTGCAGTCCAGGAATATGGCAACTAGATTGTACACATTTAGAGGGGAAAATTATCGTGGTAGCAGTTCATGTT
GCCAGTGGATATATAGAGGCAGAAGTTATCCCAGCAGAGACAGGGCAGGAAGCAGCATACTTTA---TCTTAAAATTAGC
AGGGAGATGGCCAGTAAAAACAATACATACAGACAATGGCAGAAATTTCACCAGTGCTGCGGTAAAGGCCGCCTGTTGGT
GGGCGGGGGTCAAGCAGGAATTTGGCATTCCCGCCAATCCCCAAAGTCAAGGAGTAGTAGAATCTATGAACAAAGAATT-
--AAAGAAAATTATAGGACAAGTAAGAGATCAGGCTGAGCATCTTAAAACAGCAGTACAGATGGCAGTACTCATCCACAA
TTTTAAGAGAA---AA---GGGG---GGATTG---GGGGGT---------------------------------------
---------ACAGTGCAGGGGAAAGAATAATAGATATAATAGCAACAGACATACAAACTAAAGAACTACAAAAACAAATT
ACAAAAATTCAAAATTTTCGGG---TTTATTACAGAGACAGCAGAAACCCACTTTGGAAAGGACCAGCAAAGCTTCTCTG
GAAAGGTGAAGGGGCAGTGGTAATACAAGATAA------CAGTGATATAAAAATAGTGCCAAGAAGAAAAGCAAAGATCA
TTAGAG---ATTATGGAAAACAGATGGCAGGTGATGATTGTGTGGCAAGTAGACAGGATGAGGATTAG
>AB731670/B/JP/2011/11JP_NMC851C_clone_48
TTTTTAGAT---GGAATAGATAAGGCCCAAGAAGAACATGAAAAATATCATAGTAATTGGAGAGCAATGGCTAGTGACTT
CAACCTGCCACCTGTGGTAGCAAAAGAAATAGTAGCCTGCTGTGATAAATGTCAGCTAAAAGGAGAAGCCATGCATGGAC
AAGTAGACTGCAGTCCAGGAATATGGCAACTAGATTGTACACATTTAGAGGGGAAAATTATCGTGGTAGCAGTTCATGTT
GCCAGTGGATATATAGAGGCAGAAGTTATCCCAGCAGAGACAGGGCAGGAAGCAGCATACTTTA---TCTTAAAATTAGC
AGGGAGATGGCCAGTAAAAACAATACATACAGACAATGGCAGAAATTTCACCAGTGCTGCGGTAAAGGCCGCCTGTTGGT
GGGCGGGGGTCAAGCAGGAATTTGGCATTCCCGCCAATCCCCAAAGTCAAGGAGTAGTAGAATCTATGAACAAAGAATT-
--AAAGAAAATTATAGGACAAGTAAGAGATCAGGCTGAGCATCTTAAAACAGCAGTACAGATGGCAGTACTCATCCACAA
TTTTAAGAGAA---AA---GGGG---GGATTG---GGGGGT---------------------------------------
---------ACAGTGCAGGGGAAAGAATAATAGATATAATAGCAACAGACATACAAACTAAAGAACTACAAAAACAAATT
ACAAAAATTCAAAATTTTCGGG---TTTATTACAGAGACAGCAGAAACCCACTTTGGAAAGGACCAGCAAAGCTTCTCTG
GAAAGGTGAAGGGGCAGTGGTAATACAAGATAA------CAGTGATATAAAAATAGTGCCAAGAAGAAAAGCAAAGATCA
TTAGAG---ATTATGGAAAACAGATGGCAGGTGATGATTGTGTGGCAAGTAGACAGGATGAGGATTAG
>AF003887/B/FR/1985/NL43xWC001
TTTTTAGAT---GGAATAGATAAGGCCCAAGAAGAACATGAGAAATATCACAGTAATTGGAGAGCAATGGCTGGTGATTT
TAACCTGCCACCTGTAGTAGCAAAAGAAATAGTAGCCTGCTGTGATAAATGTCAGCTAAAAGGAGAAGCCATGCATGGAC
AAGTAGACTGTAGTCCAGGAATATGGCAACTAGATTGTACACATTTAGAAGGAAAAGTTATCCTGGTAGCAGTTCATGTA
GCCAGTGGATATATAGAAGCAGAAGTCATTCCAGCAGAGACAGGGCAGGAAACAGCATACTTTC---TCTTAAAATTAGC
AGGAAGATGGCCAGTAAAAACAATACATACAGATAATGGCAGCAATTTCACCAGTACTACAGTTAAGGCTGCTTGTTGGT
GGGCAGGGATCAAGCAGGAATTTGGCATTCCCTACAATCCCCAAAGTCAAGGAGTAGTAGAATCTATGAATAAAGAATT-
--AAAGAAAATTATAGGACAGGTAAGAGATCAGGCTGAACATCTTAAGACAGCAGTCCAAATGGCAGTATTCATCCACAA
TTTTAAGAGAA---AA---GGGG---GGATTG---GGGGGT---------------------------------------
---------ACAGTGCAGGGGAAAGAATAGTAGACATAATAGCAACAGACATACAAACTAAAGAATTACAAAAACACATT
ACAAAGATTCAAAATTTTCGGG---TTTATTACAGGGACAGCAGAGATCCACTTTGGAAAGGACCAGCAAAGCTTCTCTG
GAAAGGTGAAGGGGCAGTAGTAATACAAGATAA------TAGTGACATAAAAGTAGTGCCAAGAAGAAAAGCAAAGATCA
TTAGGG---ATTATGGAAAACAGATGGCAGGTGAAGATTGTGTGGCAAGTAGACAGGATGAGGATTAG
>AF003888/B/FR/1985/NL43WC001
TTTTTAGAT---GGAATAGATAAGGCCCAAGAAGAACATGAGAAATATCACAGTAATTGGAGAGCAATGGCTGGTGATTT
TAACCTGCCACCTGTAGTAGCAAAAGAAATAGTAGCCTGCTGTGATAAATGTCAGCTAAAAGGAGAAGCCATGCATGGAC
AAGTAGACTGTAGTCCAGGAATATGGCAACTAGATTGTACACATTTAGAAGGAAAAGTTATCCTGGTAGCAGTTCATGTA
GCCAGTGGATATATAGAAGCAGAAGTCATTCCAGCAGAGACAGGGCAGGAAACAGCATACTTTC---TCTTAAAATTAGC
AGGAAGATGGCCAGTAAAAACAATACATACAGATAATGGCAGCAATTTCACCAGTACTACAGTTAAGGCTGCTTGTTGGT
GGGCAGGGATCAAGCAGGAATTTGGCATTCCCTACAATCCCCAAAGTCAAGGAGTAGTAGAATCTATGAATAAAGAATT-
--AAAGAAAATTATAGGACAGGTAAGAGATCAGGCTGAACATCTTAAGACAGCAGTCCAAATGGCAGTATTCATCCACAA
TTTTAAGAGAA---AA---GGGG---GGATTG---GGGGGT---------------------------------------
---------ACAGTGCAGGGGAAAGAATAGTAGACATAATAGCAACAGACATACAAACTAAAGAATTACAAAAACATATT
ACAAAAATTCAAAATTTTCGGG---TTTATTACAGGGACAGCAGAGATCCACTTTGGAAAGGACCAGCAAAGCTTCTCTG
GAAAGGTGAAGGGGCAGTAGTAATACAAGATAA------TAGTGACATAAAAGTAGTGCCAAGAAGAAAAGCAAAGATCA
TTAGGG---ATTATGGAAAACAGATGGCAGGTGAAGATTGTGTGGCAAGTAGACAGGATGAGGATTAG
>AF004394/B/US/1986/AD87_ADA
TTTTTGGAT---GGAATAGATAAGGCCCAAGAAGATCATGAGAAATATCACAGTAATTGGAGAGCAATGGCTAGTGATTT
TAACCTGCCACCTATAGTAGCAAAAGAGATAGTAGCCAGCTGTGATAAATGTCAGCTAAAAGGAGAAGCCATGCATGGAC
AAGTAGACTGTAGTCCAGGAATATGGCAACTAGATTGTACACATTTAGAAGGAAAAATTATCCTGGTAGCAGTTCATGTA
GCCAGTGGATATATAGAAGCAGAGGTTATTCCAGCAGAGACAGGACAGGAAACAGCATACTTTA---TCTTAAAATTAGC
AGGAAGATGGCCAGTAACAACAATACATACAGACAATGGCACCAATTTCACCAGCACTACGGTTAAGGCCGCCTGTTGGT
GGGCAGGGATCAAGCAGGAATTTGGCATTCCCTACAATCCCCAAAGTCAAGGGGTAGTAGAATCTATGAATAAAGAATT-
--AAAGAAAATTATAGGACAGGTAAGAGATCAGGCTGAACATCTTAAGACAGCAGTACAAATGGCAGTATTCATCCACAA
TTTTAAAAGAA---AA---GGGG---GGATTG---GGGGAT---------------------------------------
---------ACAGTGCAGGGGAAAGAATAGTAGACATGATAGCAACAGACCTACAAACTAAAGAATTACAAAAACAAATT
ACAAAAATTCAAAATTTTCGGG---TTTATTACAGGGACAGCAGAGATCCACTTTGGAAAGGACCAGCAAAGCTTCTCTG
GAAAGGTGAAGGGGCAGTAGTAATACAAGATAA------TAGTGACATAAAAGTAGTGCCAAGAAGAAAAGCAAAAATCA
TTAGGG---ATTATGGAAAACAGATGGCAGGTGATGATTGTGTGGCAAGTAGACAGGATGAGGATTAG
>AF033819/B/FR/1983/HXB2_copy_LAI
TTTTTAGAT---GGAATAGATAAGGCCCAAGATGAACATGAGAAATATCACAGTAATTGGAGAGCAATGGCTAGTGATTT
TAACCTGCCACCTGTAGTAGCAAAAGAAATAGTAGCCAGCTGTGATAAATGTCAGCTAAAAGGAGAAGCCATGCATGGAC
AAGTAGACTGTAGTCCAGGAATATGGCAACTAGATTGTACACATTTAGAAGGAAAAGTTATCCTGGTAGCAGTTCATGTA
GCCAGTGGATATATAGAAGCAGAAGTTATTCCAGCAGAAACAGGGCAGGAAACAGCATATTTTC---TTTTAAAATTAGC
AGGAAGATGGCCAGTAAAAACAATACATACTGACAATGGCAGCAATTTCACCGGTGCTACGGTTAGGGCCGCCTGTTGGT
GGGCGGGAATCAAGCAGGAATTTGGAATTCCCTACAATCCCCAAAGTCAAGGAGTAGTAGAATCTATGAATAAAGAATT-
--AAAGAAAATTATAGGACAGGTAAGAGATCAGGCTGAACATCTTAAGACAGCAGTACAAATGGCAGTATTCATCCACAA
TTTTAAAAGAA---AA---GGGG---GGATTG---GGGGGT---------------------------------------
---------ACAGTGCAGGGGAAAGAATAGTAGACATAATAGCAACAGACATACAAACTAAAGAATTACAAAAACAAATT
ACAAAAATTCAAAATTTTCGGG---TTTATTACAGGGACAGCAGAAATCCACTTTGGAAAGGACCAGCAAAGCTCCTCTG
GAAAGGTGAAGGGGCAGTAGTAATACAAGATAA------TAGTGACATAAAAGTAGTGCCAAGAAGAAAAGCAAAGATCA
TTAGGG---ATTATGGAAAACAGATGGCAGGTGATGATTGTGTGGCAAGTAGACAGGATGAGGATTAG
>AF042100/B/AU/1986/MBC200
TTTTTAGAT---GGGATAGATAAGGCCCAAGAGGAGCATGAGAAATATCACAGTAATTGGAGAGCAATGGCTAGTGATTT
TAACCTGCCACCTGTAGTAGCAAAAGAAATAGTAGCCAGCTGTGATAAATGTCAGCTAAAAGGAGAAGCCATGCATGGAC
AAGTAGACTGTAGTCCAGGAATATGGCAACTAGATTGTACACATTTAGAAGGAAAAGTTATCCTGGTAGCAGTTCATGTA
GCCAGTGGATATATAGAAGCAGAAGTTATTCCAGCAGAGACAGGGCAGGAAACAGCATACTTTC---TCTTAAAATTAGC
AGGAAGATGGCCAGTAAAAGCAATACATACAGACAATGGCAGCAATTTCACCAGTACTACGGTTAAGGCCGCCTGCTGGT
GGGCGGGGATCAAGCAGGAATTTGGCATTCCCTACAATCCCCAAAGTCAAGGAGTAGTAGAATCTATGAATAAAGAATT-
--AAAGAAAATTATAGGACAGGTAAGAGATCAGGCTGAACATCTTAAGACAGCAGTACAAATGGCAGTATTCATCCACAA
TTTTAAAAGAA---AA---GGGG---GGATTG---GGGATT---------------------------------------
---------ACTGTGCAGGGGAAAGAATAGTAGACATAATAGCAACAGACATACAAACTAAAGAATTACAGAAACAAATT
ACAAAAATTCAAAATTTTCGGG---TTTATTACAGGGACAGCAGAGATCCACTTTGGAAAGGACCAGCAAAGCTCCTCTG
GAAAGGTGAAGGGGCAGTAGTAATACAAGATAA------TAGTGACATAAAAGTAGTGCCAAGAAGAAAAGCAAAGATCA
TTAGGG---ATTATGGAAAACAGATGGCAGGTGATGATTGTGTGGCAGGTAGACAGGATGAGGATTAG
>AF042101/B/AU/1987/MBC925
TTTTTAGAT---GGAATAGATAAGGCCCAAGAAGAACATGAGAAATATCACAATAATTGGAGAGCAATGGCTAGTGATTT
TAACATACCACCTGTAGTAGCAAAAGAAATAGTAGCCTGCTGTGATAAATGTCAGCTAAAAGGAGAAGCCATGCATGGAC
AAGTAGACTGTAGTCCAGGAATATGGCAACTAGATTGTACACATTTAGAAGGAAAAGTTATCCTGGTAGCAGTTCATGTA
GCCAGTGGATATATAGAAGCAGAAGTTATTCCAGCAGAGACAGGGCAGGAAACAGCATACTTTC---TCTTAAAATTAGC
AGGAAGATGGCCAGTAAAAACAATACATACAGACAATGGCCCCAATTTCACCAGTAATACAGTTAAGGCCGCCTGTTGGT
GGGCGGGGATCAAGCAGGAATTTGGCATTCCCTACAATCCCCAAAGTCAAGGAGTAGTAGAATCTATAAATAAAGAATT-
--AAAGAAAATTATAGGACAGGTAAGAGATCAGGCTGAACATCTTAAGACAGCAGTACAAATGGCAGTATTCATCCACAA
TTTTAAAAGAA---AA---GGGG---GGATTG---GGGGGT---------------------------------------
---------ACAGTGCAGGGGAAAGAATAATAGACATAATAGCAACAGACATACAAACTAAAGAATTACAAAAACAAATT
ACAAAAATTCAAAATTTTCGGG---TTTATTACAGGGACAGCAGAGATCCACTTTGGAAAGGACCAGCAAAGCTTCTCTG
GAAAGGTGAAGGGGCAGTAGTAATACAAGATAA------TAGTGACATAAAAGTAGTGCCAAGAAGAAAAGCAAAGATCA
TTAGGG---ATTATGGAAAACAGATGGCAGGTGATGATTGTGTGGCAAGTAGACAGGATGAGGATTAG
>AF042102/B/AU/1993/MBC18_MBCC18
TTTTTAGAT---GGAATAGATAGGGCACAAGAAGACCATGAGAAATATCACAGTAATTGGAGAGCAATGGCTAGTGATTT
TAACCTGCCACCTATAGTAGCAAAAGAAATAGTAGCCAGCTGTGATAAATGTCAGCTGAAAGGAGAGGCCATGCATGGAC
AAGTAGACTGTAGTCCAGGAATATGGCAACTAGATTGTACACATCTAGAAGGAAAAATTATCCTGGTAGCAGTTCATGTA
GCCAGTGGATATATAGAAGCAGAAGTTATTCCAGCAGAGACAGGGCAGGAAACAGCATACTTTA---TCTTAAAATTAGC
AGGAAGATGGCCAGTAACAACAATACATACAGACAATGGCAGCAATTTCATCAGTACTACAGTTAAGGCCGCCTGTTGGT
GGGCAGGGATCAAGCAGGAATTTGGCACTCCCTACAATCCCCAAAGCCAAGGAGTAGTAGAATCTATGAATAAAGAATT-
--AAAGAAAATTATAGGACAGGTAAGAGATCAGGCTGAACATCTTAAGACAGCAGTACAAATGGCAGTATTCATCCACAA
TTTTAAAAGAA---AA---GGGG---GGATTG---GGGGAT---------------------------------------
---------ACAGTGCAGGGGAAAGAATAGTAGACATAATAGCATCAGACATACAAACTAAGGAATTACAAAAACAAATT
ACAAAAATTCAAAATTTTCGGG---TTTATTACAGGGACAACAGAGATCCACTTTGGAAAGGACCAGCAAAACTTCTCTG
GAAAGGCGAAGGGGCAGTAGTAATACAAGATAA------TAGTGACATAAAAGTAGTGCCAAGAAGAAAAGTAAAGATCA
TTAGGG---ATTATGGAAAACAGATGGCAGGTGATGATTGTGTGGCAAGTAGACAGGATGAGGATTAG
>AF042103/B/AU/1995/MBCC54
TTTTTAGAT---GGAATAGATAAGGCACAAGAAGAACATGAGAAATATCACAGTAATTGGAGAGCCATGGCTAGTGATTT
TAACCTGCCACCGGTAGTAGCAAAAGAAATAGTAGCCAGCTGTGATAAATGTCAGCTAAAAGGAGAAGCCACGCATGGAC
AAGTAGACTGTAGTCCAGGAATATGGCAACTAGATTGTACACATCTAGAAGGAAAAGTTATCCTGGTAGCAGTTCATGTA
GCCAGTGGATATATAGAGGCAGAAGTTATTCCAGCAGAGACAGGGCAAGATACAGCATACTTTC---TCTTAAAATTAGC
AGGAAGATGGCCAGTAAAAACAATACATACAGACAATGGCAGCAATTTCATCAGTACTACAGTTAAGGCCGCCTGTTGGT
GGGCGGGGATCAAGCAGGAATTTGGCATTCCCTACAATCCCCAAAGCCAAGGAGTTGTAGAATCTATGAATAAAGAATT-
--AAAGAAAATTATAGGACAGGTAAGAGATCAGGCTGAACATCTTAAGACAGCCGTACAAATGGCAGTATTCATCCACAA
TTATAAAAGAA---AA---GGGG---GGATTG---GGGGGT---------------------------------------
---------ACAGTGCAGGGGAAAGAATAGTAGACATAATAGCAACAGACATGCAAACTAAAGAATTACAAAAACAAATT
ACAAGAATTCAACATTTTCGGG---TTTATTACAGGGACAGCAGAGATCCACTTTGGAAAGGACCAGCAAAGCTTCTCTG
GAAAGGTGAAGGGGCAGTAGTAATACAAGATAA------TAGTGACATAAAAGTAGTGCCAAGAAGAAAAGTAAAGATCA
TTAGGG---ATTATGGAAAACAGATGGCGGGTGATGATTGTGTGGCAAGTAGACAGGATGAGGATTAG
>AF042105/B/AU/1996/MBCD36
TTTTTAGAT---GGAATAGATAAGGCACAAGAAGAACATGAGAAATATCACAGTAATTGGAGAGCAATGGCTAGTGATTT
TAATCTGCCACCAGTAGTAGCAAAAGAAATAGTAGCCAGCTGTGATAAATGTCAGCTAAAAGGAGAAGCCATGCATGGAC
AAGTAGACTGTAGTCCAGGAATATGGCAACTAGATTGTACACATCTAGAAGAAAAAGTTATCCTGGTAGCAGTTCATGTA
GCCAGTGGATATATAGAGGCAGAAGTCATTCCAGCAGACACAGCACAGGATACAGCATACTTTC---TCTTAAGATTAGC
AGGGAGATGGCCAGTAAAAACAATACATACAGACAATGGCAGCAATTTCATCAGTGCTACGGTTAAGGCCGCCTGTTGGT
GGGCGGGGATCAAGCAAGAATTTGGCATACCCTACAATCCCCAAAGCCAAGGAGTAGTGGAATCTATGAATAGAGAATT-
--AAAGAAAATTATAGGACAGGTAAGAGATCAGGCTGAACATCTTAAGACAGCAGTACAAATGGCAGTATTCATCCACAA
TTTTAAAAGAA---AA---GGGG---GGATTG---GGGGAT---------------------------------------
---------ACAGTGCAGGGGAAAGAATAGTAGACATAATAGCAACAGACATACAAACTAAAGAATTACAAAAACAAATT
ACAAAAATTCAAAATTTTCGGG---TTTATTACAGGGACAGCAGAGACCCACTTTGGAAAGGACCAGCAAAGCTTCTCTG
GAAAGGTGAAGGGGCAGTAGTAATACAAGATAA------TAGTGACATAAAAGTAGTGCCAAGAAGAAAAGTAAAGATCA
TCAGGG---ATTATGGAAAACAGATGGCAGGTGATGATTGTGTGGCAAGTAGACAGGATGAGGATTAG
>AF042106/B/AU/1993/MBCC18R01_C18R01
TTTTTAGAT---GGAATAGATAAGGCACAAGAAGACCATGAGAAATATCACAGTAATTGGAGAGCAATGGCTAGTGATTT
TAACCTGCCACCTATAGTAGCAAAAGAAATAGTAGCCAGCTGTGATAAATGTCAGCTAAAAGGAGAAGCCATGCATGGAC
AAGTAGACTGTAGTCCAGGAATATGGCAACTAGATTGTACACATCTAGAAGGAAAAATTATCCTGGTAGCAGTTCATGTA
GCCAGTGGATATATAGAAGCAGAAGTTATTCCAGCAGAGACAGGGCAGGAAACAGCATACTTTA---TCTTAAAATTAGC
AGGAAGGTGGCCAGTAAACACAATACATACAGACAATGGCAGCAATTTCATCAGTACCACGGTTAAGGCCGCCTGTTGGT
GGGCAGGGATCAAGCAGGAATTTGGCATTCCCTACAATCCCCAAAGCCAAGGAGTAGTGGAATCTATGAATAGAGAATT-
--AAAGAAAATTATAGGACAGGTAAGAGATCAGGCTGAACATCTTAAGACAGCAGTACAAATGGCAGTATTCATCCACAA
TTTTAAAAGAA---AA---GGGG---GGATTG---GGGGAT---------------------------------------
---------ACAGTGCAGGGGAAAGAATAGTAGACATAATAGCAACAGACATACAAACTAAAGAATTACAAAAGCAAATT
ACAAAAATTCAAAATTTTCGGG---TTTATTACAGGGACAGCAGAGATCCACTTTGGAAAGGACCAGCAAAACTTCTCTG
GAAAGGCGAAGGGGCAGTAGTAATACAAGATAA------TAGTGACATAAAAGTAGTGCCAAGAAGAAAAGTAAAGATCA
TTAGGG---ATTATGGAAAACAGATGGCAGGTGATGATTGTGTGGCAAGTAGACAGGATGAGGATTAG
>AF049494/B/US/-/499JC16
TTTTTAGAT---GGAATAGATAAGGCCCAAGAAGAACATGAGAAATATCACAATAATTGGAGAGCAATGGCTAGTGATTT
TAACCTGCCACCTGTAGTAGCAAAAGAAATAGTAGCCAGCTGTGATAAATGTCAGCTAAAAGGAGAAGCTATGCATGGAC
AAGTAGACTGTAGTCCAGGAATATGGCAACTAGATTGTACACATTTAGAAGGAAAAGTTATCCTGGTAGCAGTTCATGTA
GCCAGTGGATATATAGAAGCAGAAGTTATTCCAGCAGAAACAGGGCAGGAAACAGCATACTTTC---TCTTAAAATTAGC
AGGAAGATGGCCAGTAAAAACAATACATACAGACAATGGCAGCAATTTCACCAGTGCTGCGGTTAAGGCCGCCTGTTGGT
GGGCAGGAGTCAAACAAGAATTTGGAATTCCCTACAATCCCCAAAGTCAAGGAGTAGTAGAATCTATGAATAAAGAATT-
--AAAGAAAATTATAGGACAGGTAAGAGATCAAGCTGAACATCTTAAGACAGCAGTACAAATGGCAGTATTTGTCCACAA
TTTTAAAAGAA---AA---GGGG---GGATTG---GGGGGT---------------------------------------
---------ACAGTGCAGGGGAAAGAATAATAGACATAATAGCAACAGACATACAAACTAGAGAACTACAAAAACAAATT
ACAAAAATTCAAAATTTTCGGG---TTTATTACAGGGACAGCAGAGATCCACTTTGGAAAGGACCAGCAAAGCTCCTCTG
GAAAGGTGAAGGGGCAGTAGTAATACAAGATAA------TAGTGACATAAAAGTAGTGCCAAGAAGAAAAGCAAAGATCA
TTAGGG---ATTATGGAAAACAGATGGCAGGTGATGATTGTGTGGCAAGTAGACAGGATGAGGATTAG
>AF049495/B/US/-/NC7
TTTCTAGAT---GGAATAGATAAGGCCCAAGAAGAACATGAGAAATATCATAATAATTGGAGAGCAATGGCTAGTGATTT
TAACCTGCCACCTGTAGTAGCAAAGGAAATAGTAGCCAGCTGTGATAAATGTCAGCTAAAAGGAGAAGCCATGCATGGAC
AAGTAGACTGTAGTCCAGGAATATGGCAACTAGATTGTACACATTTAGAAGGAAAAGTTATCCTAGTAGCAGTTCATGTA
GCCAGTGGATATATAGAAGCAGAAGTTATTCCAGCAGAAACAGGGCAGGAAACAGCATACTTTC---TCTTAAAATTAGC
AGGAAGATGGCCAGTAAAAACAATACACACAGATAATGGCAGCAATTTCACCAGTGCTGCGGTTAAGGCCGCCTGTTGGT
GGGCGGGAGTCAAGCAGGAATTTGGAATTCCCTACAATCCCCAAAGTCAAGGAGTAGTAGAATCTATGAATAAAGAATT-
--AAAGAAAATTATAGGACAGGTAAGAGATCAAGCTGAACATCTTAAGACAGCAGTACAAATGGCAGTATTTGTCCACAA
TTTTAAAAGAA---AA---GGGG---GGATTG---GGGGGT---------------------------------------
---------ACAGTGCAGGGGAAAGAATAATAGACATAATAGCAACAGACATACAAACTAGAGAACTACAAAAACAAATT
ACAAAAATTCAAAATTTTCGGG---TTTATTACAGGGACAGCAGAGACCCACTTTGGAAAGGACCAGCAAAGCTCCTCTG
GAAAGGTGAAGGGGCAGTAGTAATACAAGATAA------TAGTGACATAAAAGTAGTGCCAAGAAGAAAAGCAAAGATCA
TTAGGG---ATTATGGAAAACAGATGGCAGGTGATGATTGTGTGGCAAGTAGACAGGATGAGGATTAG
>AF069140/B/US/1991/DH12_3
TTTCTAGAT---GGAATAGAGAAGGCCCAAGAAGAACATGAGAAATATCATAGTAATTGGAGAGCAATGGCTAGTGAATT
TAACCTGCCAGCTGTAGTAGCAAAAGAGATAGTAGCCTGCTGTGATAAGTGCCAGGTAAAAGGAGAAGCCATGCATGGAC
AAGTAGACTGCAGTCCAGGAATATGGCAACTAGATTGTACACATTTAGAAGGAAAAGTTATCCTGGTAGCAGTTCATGTA
GCCAGTGGATATATAGAAGCAGAGGTTATTCCAGCAGAGACAGGACAGGAAACAGCATACTTTA---TTTTAAAATTAGC
AGGAAGATGGCCAGTAAAAACAATACATACAGACAATGGCAGTAATTTCACCAGTACTACGGTTAAGGCCGCCTGTTGGT
GGGCAGGGATCAAGCAGGAATTTGGCATTCCCTACAATCCCCAAAGTCAAGGAGTAGTAGAATCTATGAATAAAGAATT-
--AAAGAAAATTATAGAACAAGTAAGAGATCAGGCTGAACATCTTAAGACAGCAGTACAAATGGCAGTATTCATTCACAA
TTTTAAAAGAA---AA---GGGG---GGATTG---GGGGGT---------------------------------------
---------ACAGTGCAGGGGAAAGAATAGTAGACATAATAGCATCAGACATACAAACTAAAGAACTACAAAAACAAATT
ACAAAAATTCAAAATTTTCGGG---TTTATTACAGGGACAGCAGAGATCCACTTTGGAAAGGACCAGCAAAGCTTCTTTG
GAAAGGTGAAGGGGCAGTAGTAATACAAGATAA------GAGTGACATAAAAGTAGTGCCAAGAAGAAAAGCAAAGATTA
TCAGGG---ATTATGGAAAACAGATGGCAGGTGATGATTGTGTGGCAAGTAGACAGGATGAGGATTAG
>AF070521/B/FR/1985/NL43E9_LAI_IIIB_NY5
TTTTTAGAT---GGAATAGATAAGGCCCAAGAAGAACATGAGAAATATCACAGTAATTGGAGAGCAATGGCTAGTGATTT
TAACCTACCACCTGTAGTAGCAAAAGAAATAGTAGCCAGCTGTGATAAATGTCAGCTAAAAGGGGAAGCCATGCATGGAC
AAGTAGACTGTAGCCCAGGAATATGGCAGCTAGATTGTACACATTTAGAAGGAAAAGTTATCTTGGTAGCAGTTCATGTA
GCCAGTGGATATATAGAAGCAGAAGTAATTCCAGCAGAGACAGGGCAAGAAACAGCATACTTCC---TCTTAAAATTAGC
AGGAAGATGGCCAGTAAAAACAGTACATACAGACAATGGCAGCAATTTCACCAGTACTACAGTTAAGGCCGCCTGTTGGT
GGGCGGGGATCAAGCAGGAATTTGGCATTCCTTACAATCCCCAAAGTCAAGGAGTAATAGAATCTATGAATAAAGAATT-
--AAAGAAAATTATAGGACAGGTAAGAGATCAGGCTGAACATCTTAAGACAGCAGTACATATGGCAGTATTCATCCACAA
TTTTAAAAGAA---AA---GGGG---GGATTG---GGGGGT---------------------------------------
---------ACAGTGCAGGGGAAAGAATAGTAGACATAATAGCAACAGACATACAAACTAAAGAATTACAAAAACAAATT
ACAAAAATTCAAAATTTTCGGG---TTTATTACAGGGACAGCAGAGATCCAGTTTGGAAAGGACCAGCAAAGCTCCTCTG
GAAAGGTGAAGGGGCAGTAGTAATACAAGATAA------TAGTGACATAAAAGTAGTGCCAAGAAGAAAAGCAAAGATCA
TCAGGG---ATTATGGAAAACAGATGGCAGGTGATGATTGTGTGGCAAGTAGACAGGATGAGGATTAA
>AF086817/B/TW/1994/TWCYS_LM49
TTTTTGGAT---GGAATAGATAGGGCCCAAGAAGAACATGAGAAATACCACAGTAATTGGAGAGCAATGGCTAGTGATTT
TAACCTGCCACCTGTAGTAGCAAAAGAAATAGTAGCCAGCTGTGATAAATGTCAGCTAAAAGGAGAAGCCATGCATGGAC
AAGTAGACTGTAGTCCAGGAATATGGCAACTAGATTGTACACATTTAGAAGGAAAAATTATCCTAGTAGCAGTTCATGTA
GCCAGTGGGTATATAGAAGCAGAAGTTATTCCAGCAGAGACAGGACAGGAAACAGCATACTTTC---TCTTAAAATTAGC
AGGAAGATGGCCAGTAAAAACAATCCATACAGACAATGGCAGCAATTTCACTAGTGCTGCGGTTAAGGCCGCCTGTTGGT
GGGCAGGGATCAAGCAGAAATTTGGCATTCCCTACAATCCCCAAAGTCAAGGAGTAATAGAATCTATGAATAAAGAATT-
--AAAGAAAATTATAGGACAGGTAAGAGATCAGGCTGAACATCTTAAGACAGCAGTACAAATGGCAGTATTCATCCACAA
TTTTAAAAGAA---AAG--GGGG---GGATTG---GGGGAT---------------------------------------
---------ACAGTGCAGGGGAAAGAATAGTAGACATAATAGCAACAGACATACAAACTAAAGAACTACAAAAACAAATT
ACAAAAATTCAAAATTTTCGGG---TTTATTACAGAGACAACAGAGATCCACTTTGGAAAGGACCAGCAAAGCTGCTCTG
GAAAGGTGAAGGGGCAGTAGTAATACAAGATAA------TAGTGACATAAAAGTAGTGCCAAGAAGAAAAGCAAAAATCA
TTAGGG---ATTATGGAAAACAGATGGCAGGTGATGATTGTGTGGCAGGTAGACAGGATGAGGATTAG
>AF146728/B/AU/-/VH_VHPCR
TTCTTGGAT---GGAATAGATAAGGCCCAAGATGATCATGAGATATATCACAGTAATTGGAGGGCAATGGCTAATGATTT
TTACCTGCCACCTATAGTAGCAAAAGATATAGTAGCCAGCTGTGATAAGTGTCAGCAAAAAGGAGAAGCCATGCATGGCC
AAGTAGACTGTAGTCCAGGTTTATGGCAACTAGATTGTACACATTTAGAAGGAAAAGTTATCCTGGTAGCAGTCCATGTA
GCCAGTGGGTATATAGAAGCAGAAGTCATTCCAGCAGAGACAGGGCAGGAAACAGCATATTTTC---TATTAAAATTAGC
AGGACGATGGCCAGTAAAAACAGTACATACAGACAATGGCCCCATTTTCATCAGTACTGCGGTTAAGGCCGCCTGTTGGT
GGGCAGGGATTAAGCAGGAATTTGGCATTCCCTACAATCCCCAACGTCAAGGAGTGGTAGACTCTATGAATAACGACTT-
--AACGACAATTATAGGACAGGTAAGAGATCAGGCTGAACATCTTAAGACAGCAGTACAAATGGCAGTATTCATCCACAA
TTTTAAAAGAA---AA---GGGG---GGATTG---GGGGGT---------------------------------------
---------ACAGTGCAGGGGAAAGAATAATAGACATAATAGCATCAGACATACAAACCAAAGAATTACAAAAACAAATT
ACAAAAGTTCAAAATTTTCGGG---TTTATTACAGGGACAGCAGAGATCCACTTTGGAAAGGACCAGCAAAGCTCCTCTG
GAAAGGTGAAGGGGCAGTAGTAATACAAGATAA------TAGTGACATAAAAGTAGTGCCAAGAAGAAAAGCAAAGATTA
TTAGGG---ATTATGGAAAACAGATGGCAGGTGATGATTGTGTGGCAAGTAGACAGGATGAGGATTAG
>AF224507/B/KR/1997/WK
TTTCTAGAT---GGAATAGATAAGGCCCAAGAAGAGCATGAAAAATATCACAGTAATTGGAGAGCAATGGCTGGTGATTT
TAACCTGCCACCTGTGGTAGCAAAAGAAATAGTAGCCTGCTGTGATAAATGTCAGCTAAAAGGAGAAGCCATGCATGGAC
AAGTAGACTGTAGTCCAGGAATATGGCAGCTAGATTGTACACATTTAGAAGGAAAAGTTATCCTGGTAGCAGTTCATGTA
GCCAGTGGATATATAGAAGCAGAAGTTATTCCAGCAGAGACAGGGCAGGAAACAGCATACTTTC---TCTTAAAATTAGC
AGGAAGATGGCCAGTAAAAACAATACATACAGACAATGGCAGCAATTTCACCAGTAATACAGTTAAGGCCGCCTGTTGGT
AGGCGAGGATCAAGCAGGAATTTGGCATTCCCTACAATCCCCAAAGTCAAGGAGTAGTAGAATCTATGAATAAAGAATT-
--AAAGAAAATTATAGGACAGGTAAGAGATCAAGCTGAACATCTTAAGACAGCAGTACAAATGGCAGTATTCATCCACAA
TTTTAAAAGAA---AA---GGGG---GGATTG---GGGGGT---------------------------------------
---------ACAGTGCAGGGGAAAGGATAATAGACATAATAGCAACAGACATACAGACCAAAGAACTACAAAAACAAGTT
ACAAAAATTCAAAATTTTCGGG---TTTATTACAGGGACAGCAGAGATCCACTTTGGAAAGGACCAGCAAAGCTTCTCTG
GAAAGGTGAAGGGGCAGTAGTGATACAAGATAA------TAGTGACATAAAAGTAGTGCCAAGAAGAAAAGCAAAGATCA
TTAGGG---ATTATGGAAAACAGATGGCAGGTGATGATTGTGTGGCAAGTAGACAGGATGAGGATTAA
>AF256204/B/ES/1989/S61I1
TTTTTAGAT---GGAATAGATAAAGCCCAAGAAGAACATGAAAAATATCACAGTAATTGGAGGGCAATGGCTAGTGATTT
TAACCTGCCACCTGTGGTAGCAAAAGAGATAGTAGCCAGCTGTGATAAATGTCAGCTAAAAGGAGAAGCCATGCATGGAC
AAGTAGACTGTAGTCCAGGAATATGGCAACTAGATTGTACACATTTAGAAGGAAAAATTATCCTGGTAGCAGTTCATGTA
GCCAGTGGATATATAGAAGCAGAAGTTATTCCAGCAGAGACAGGGCAAGAAACAGCATACTTTC---TCTTAAAATTAGC
AGGAAGATGGCCAGTAAAAACAATACATACAGACAATGGCAGCAATTTCACCAGTACTACAGTTAAGGCCACCTGTTGGT
GGGCAGGAATCAAGCAGGAATTTGGCATTCCCTACAATCCCCAAAGTCAAGGAGTAGTAGAATCTATAAATAAAGAATT-
--AAAGAAAATTATAGGACAGATAAGAGATCAGGCTGAACATCTTAAGACAGCAGTACAAATGGCAGTATTCATCCACAA
TTTTAAAAGAA---AA---GGGG---GGATTG---GGGGGT---------------------------------------
---------ACAGTGCAGGGGAAAGAATAGTAGACATAATAGCAACAGACATACAAACTAAAGAACTACAAAAACAAATT
ACAAAAATTCAAAATTTTCGGG---TTTATTACAGGGACAGCAGAGATCCACTTTGGAAAGGACCAGCAAAGCTTCTCTG
GAAAGGTGAAGGGGCAGTAGTAATACAAGATAA------TAGTGAAATAAAAGTAGTACCAAGAAGAAAAGCAAAGATCA
TTAGGG---ATTATGGAAAACAGATGGCAGGTGATGATTGTGTGGCAAGTAGACAGGATGAGGATTAG
>AF256206/B/ES/1989/S61G1
TTTTTAGAT---GGAATAGATAAAGCCCAAGAAGAACATGAAAAATATCACAGTAATTGGAGGGCAATGGCTAGTGATTT
TAACCTGCCACCTGTGGTAGCAAAAGAGATAGTAGCCAGCTGTGATAAATGTCAGTTAAAAGGAGAAGCCATGCATGGAC
AAGTAGACTGTAGTCCAGGAATATGGCAACTAGATTGTACACATTTAGAAGGAAAAATTATCCTGGTAGCAGTTCATGTA
GCCAGTGGATATATAGAAGCAGAAGTTATTCCAGCAGAGACAGGGCAAGAAACAGCATACTTTC---TCTTAAAATTAGC
AGGAAGATGGCCAGTAAAAACAATACATACAGACAATGGCAGCAATTTCACCAGTACTACAGTTAAGGCTGCCTGTTGGT
GGGCAGGAATCAAGCAGGAATTTGGCATTCCCTACAATCCCCAAAGTCAAGGAGTAGTAGAATCTATAAATAAAGAGTT-
--AAAGAAAATTATAGGACAGATAAGAGATCAGGCTGAACATCTTAAGACAGCAGTACAAATGGCAGTATTCATCCACAA
TTTTAAAAGAA---AA---GGGG---GGATTG---GGGGGT---------------------------------------
---------ACAGTGCAGGGGAAAGAATAGTAGACATAATAGCAACAGACATACAAACTAAAGAACTACAAAAACAAATT
ACAAAAATTCAAAATTTTCGGG---TTTATTACAGGGACAGCAGAGATCCACTTTGGAAAGGACCAGCAAAGCTTCTCTG
GAAAGGTGAAGGGGCAGTAGTAATACAAGATAA------TAGTGAAATAAAAGTAGTACCAAGAAGAAAAGCAAAGATCA
TTAGGG---ATTATGGAAAACAGATGGCAGGTGATGATTGTGTGGCAAGTAGACAGGATGAGGATTAG
>AF256207/B/ES/1989/S61G7
TTTTTAGAT---GGAATAGATAAAGCCCAAGAAGAACATGAAAAATATCACAGTAATTGGAGGGCAATGGCTAGTGATTT
TAACCTGCCACCTGTGGTAGCAAAAGAGATAGTAGCCAGCTGTGATAAATGTCAGTTAAAAGGAGAAGCCATGCATGGAC
AAGTAGACTGTAGTCCAGGAATATGGCAACTAGATTGTACACATTTAGAAGGAAAAATTATCCTGGTAGCAGTTCATGTA
GCCAGTGGATATATAGAAGCAGAAGTTATTCCAGCAGAGACAGGGCAAGAAACAGCATACTTTC---TCTTAAAATTAGC
AGGAAGATGGCCAGTAAAAACAATACATACAGACAATGGCAGCAATTTCACCAGTACTACAGTTAAGGCTGCCTGTTGGT
GGGCAGGAATCAAGCAGGAATTTGGCATTCCCTACAATCCCCAAAGTCAAGGAGTAGTAGAATCTATAAATAAAGAGTT-
--AAAGAAAATTATAGGACAGATAAGAGATCAGGCTGAACATCTTAAGACAGCAGTACAAATGGCAGTATTCATCCACAA
TTTTAAAAGAA---AA---GGGG---GGATTG---GGGGGT---------------------------------------
---------ACAGTGCAGGGGAAAGAATAGTAGACATAATAGCAACAGACATACAAACTAAAGAACTACAAAAACAAATT
ACAAAAATTCAAAATTTTCGGG---TTTATTACAGGGACAGCAGAGATCCACTTTGGAAAGGACCAGCAAAGCTTCTCTG
GAAAGGTGAAGGGGCAGTAGTAATACAAGATAA------TAGTGAAATAAAAGTAGTACCAAGAAGAAAAGCAAAGATCA
TTAGGG---ATTATGGAAAACAGATGGCAGGTGATGATTGTGTGGCAAGTAGACAGGATGAGGATTAG
>AF256208/B/ES/1989/S61I15
TTTTTAGAT---GGAATAGATAAAGCCCAAGAAGAACATGAAAAATATCACAGTAATTGGAGGGCAATGGCTAGTGATTT
TAACCTGCCACCTGTGGTAGCAAAAGAGATAGTAGCCAGCTGTGATAAATGTCAGCTAAAAGGAGAAGCCATGCATGGAC
AAGTAGACTGTAGTCCAGGAATATGGCAACTAGATTGTACACATTTAGAAGGAAAAATTATCCTGGTAGCAGTTCATGTA
GCCAGTGGATATATAGAAGCAGAAGTTATTCCAGCAGAGACAGGGCAAGAAACAGCATACTTTC---TCTTAAAATTAGC
AGGAAGATGGCCAGTAAAAACAATACATACAGACAATGGCAGCAATTTCACCAGTACTACAGTTAAGGCCACCTGTTGGT
GGGCAGGAATCAAGCAGGAATTTGGCATTCCCTACAATCCCCAAAGTCAAGGAGTAGTAGAATCTATAAATAAAGAATT-
--AAAGAAAATTATAGGACAGATAAGAGATCAGGCTGAACATCTTAAGACAGCAGTACAAATGGCAGTATTCATCCACAA
TTTTAAAAGAA---AA---GGGG---GGATTG---GGGGGT---------------------------------------
---------ACAGTGCAGGGGAAAGAATAGTAGACATAATAGCAACAGACATACAAACTAAAGAACTACAAAAACAAATT
ACAAAAATTCAAAATTTTCGGG---TTTATTACAGGGACAGCAGAGATCCACTTTGGAAAGGACCAGCAAAGCTTCTCTG
GAAAGGTGAAGGGGCAGTAGTAATACAAGATAA------TAGTGAAATAAAAGTAGTACCAAGAAGAAAAGCAAAGATCA
TTAGGG---ATTATGGAAAACAGATGGCAGGTGATGATTGTGTGGCAAGTAGACAGGATGAGGATTAG
>AF286365/B/US/1988/WR27
TTTTTGGAT---GGAATAGATAAGGCCCAAGAAGATCATGAGAAATATCACAGTAATTGGAGAGCAATGGCTGGTGAATT
TAACCTGCCACCTGTGGTAGCAAAAGAAATAGTAGCCTGCTGTGATAAATGTCAGCTAAAGGGAGAAGCCATGCATGGAC
AAGTAGACTGTAGTCCAGGAATATGGCAACTAGATTGTACACATTTAGAAGGAAAAATTATCCTGGTAGCAGTTCATGTA
GCCAGTGGATATATAGAAGCAGAAGTTATTCCAGCAGAGACAGGGCAGGAAACAGCATACTTTA---TCTTAAAATTAGC
AGGAAGATGGCCAGTAAAAACAATACATACAGACAATGGCAGCAATTTCATCAGTGCTACGGTTAAGGCCGCCTGTTGGT
GGGCGGGGATCAAGCAGGAATTTGGCATTCCCTACAATCCCCAAAGTCAAGGAGTAGTAGAATCTATGAATAAAGAATT-
--AAAGAAAATTATAGGACAAGTAAGAGATCAGGCTGAACATCTTAAGACAGCAGTACAAATGGCAGTATTCATCCACAA
TTTTAAAAGAA---AA---GGGG---GGATTG---GGGGGT---------------------------------------
---------ATAGTGCAGGGGAAAGAATAATAGACATAATAGCAACAGACATACAAACCAAAGAATTACAAAAACAAATT
ACAAAAATTCAAAATTTTCGGG---TTTATTACAGAGACAGCAGAGATCCACTTTGGAAAGGACCAGCAAAGCTTCTCTG
GAAAGGTGAAGGGGCAGTAGTAATACAAGATAA------TAGTGACATAAAAGTAGTGCCAAGAAGAAAAGCAAAGATCA
TTAGGG---ATTATGGAAAACAGATGGCAGGTGATGATTGTGTGGCAAGTAGACAGGATGAGGATTAG
>AF538302/B/AU/1999/1181
TTTTTAGAT---GGAATAGATAAGGCCCAAGAAGATCATGAGAAATATCACAGTAATTGGAAAGCAATGGCTAGTGATTT
TAACCGACCACCTGTGGTAGCAAAGGAAATAGTAGCCAGCTGTGATAAATGTCAGCTAAAAGGAGAAGCCATGCATGGAC
AAGTAGACTGTAGTCCAGGAATATGGCAGTTAGATTGTACACATTTAGAAGGAAAAGTTATCCTGGTAGCAGTTCATGTA
GCCAGTGGATATATAGAAGCAGAAGTTATTCCAGCAGAGACAGGACAGGAAACAGCATACTTCC---TCTTAAAATTAGC
AGGAAGATGGCCAGTAAAAACAATACATACAGATAATGGCAGTAATTTCACCAGTACCACAGTTAAGGCCGCCTGTTGGT
GGGCGGGGATCAAGCAGGAATTTGGCATTCCCTACAATCCCCAAAGTCAAGGAGTAATAGAATCTATGAATAAAGAATT-
--AAAGAAAATTATAGGACAGGTAAGAGATCAGGCTGAACATCTTAAGACAGCAGTACAAATGGCAGTATTCATCCACAA
TTTTAAAAGAA---AA---GGGG---GGATTG---GGGAGT---------------------------------------
---------ACAGTGCAGGGGAAAGAATAGTAGACATAATAGCAACAGACATACAAACTAAAGAATTACAAAAACAAATT
ACAAAAATTCAAAATTTTCGGG---TTTATTACAGGGACAGCAGAGATCCAGTTTGGAAAGGACCAGCAAAGCTTCTCTG
GAAAGGTGAAGGGGCAGTAGTAATACAAGATAA------TAGTGACATAAAAGTAGTGCCAAGAAGAAAAGTAAAGATCA
TTAGGG---ATTATGGAAAACAGATGGCAGGTGATGATTGTGTGGCAAGTAGACAGGATGAGGATTAG
>AF538303/B/AU/1999/1182
TTTTTAGAT---GGAATAGATAAGGCCCAAGAAGACCATGAGAAATATCACAGTAATTGGAGAACAATGGCTAGTGATTT
TAACCTGCCACCTGTAGTAGCAAAAGAAATAGTAGCCAGCTGTGATAAATGTCAGCTAAAAGGAGAAGCCATGCATGGAC
AAGTAGACTGTAGTCCAGGAATATGGCAATTAGATTGTACACATTTAGAAGGAAAAGTTATCCTGGTAGCAGTTCATGTA
GCCAGTGGATATATAGAAGCAGAAGTTATTCCAGCAGAGACAGGGCAGGAAACAGCATACTTTC---TCTTAAAATTAGC
AGGAAGATGGCCAGTAAAAACAATACATACAGATAATGGCAGTAATTTCACCAGTACCACAGTTAAGGCCGCCTGTTGGT
GGGCGGGGATCAAGCAGGAATTTGGCATTCCCTACAATCCCCAAAGTCAAGGAGTAGTAGAATCTATGAATAAAGAATT-
--AAAGAAAATTATAGGACAAGTAAGAGATCAGGCTGAACATCTTAAGACAGCAGTACAAATGGCAGTATTCATCCACAA
TTTTAAGAGAA---AA---GGGG---GGATTG---GGGGGT---------------------------------------
---------ACAGTGCAGGGGAAAGAATAATAGACATAATAGCAACAGACATACAAACTAAAGAATTACAAAAACAAATT
ACAAAAATTCAAAATTTTCGGG---TTTATTACAGGGACAGCAGAGATCCAGTTTGGAAAGGACCAGCAAAGCTTCTCTG
GAAAGGTGAAGGGGCAGTAGTAATACAAGATAA------TAGTGACATAAAAGTAGTGCCAAGAAGAAAAGTAAAGATCA
TTAGAG---AACATGGAAAACAGATGGCAGGTGATGATTGTGTGGCAAGAAGACAGGATGAGGATTAG
>AF538304/B/AU/1995/C24
TTTTTAGAT---GGAATAGATAAGGCCCAAGAAGAACATGAGAAGTATCACAGTAATTGGAGAGCAATGGCTAGTGATTT
TAACCTGCCGCCTATAGTAGCAAAAGAAATAGTAGCCAGCTGTGATAAATGTCAACTAAAAGGGGAAGCCATGCATGGAC
AAGTAGACTGTAGTCCAGGAATATGGCAACTAGATTGTACACATTTAGAAGGAAAAGTTATCCTGGTAGCAGTTCATGTA
GCCAGTGGATATATAGAAGCAGAAGTTATCCCAGCAGAGACAGGGCAGGAAACAGCATACTTCA---TCTTAAAATTAGC
AGGAAGATGGCCAGTAAAAATAATACATACAGACAATGGCGGCAATTTCATCAGTGCTATGGTCAAGGCCGCCTGTTGGT
GGGCGGGGATCAAGCAGGAATTTGGTATTCCCTACAATCCCCAAAGTCAAGGAGTAGTAGAATCTATGAATAAAGAATT-
--AAAGAAAATTATAGGACAGGTAAGAGATCAGGCTGAACATCTTAAGACAGCAGTACAAATGGCAGTATTCATCCACAA
TTTTAAAAGAA---AA---GGGG---GGATTG---GGGAGT---------------------------------------
---------ACAGTGCAGGGGAAAGAATAATAGACATAATAGCAACAGACATACAAACTAAAGAATTACAAAAACAAATT
ACAAAAATTCAAAATTTTCGGG---TTTATTACAGGGACAGCAGAGATCCAGTTTGGAAAGGACCAGCAAAGCTTCTCTG
GAAAGGTGAAGGGGCAGTAGTAATACAGGATAA------TAGTGACATAAAAGTAGTGCCAAGAAGAAAAGCAAAGATCA
TCTGGG---ATTATGGAAAACAAATGGCAGGTAATGATTGTGTGGCAAGTAGACAGGATGAGGATTAA
>AF538305/B/AU/1995/C42
TTTTTAGAT---GGAATAGATAAGGCCCAAGAAGAACATGAGAAGTATCACAGTAATTGGAGAGCAATGGCTAGTGATTT
TAACCTGCCGCCTATAGTAGCAAAAGAAATAGTAGCCAGCTGTGATAAATGTCAACTAAAAGGGGAAGCCATGCATGGAC
AAGTAGACTGTAGTCCAGGAATATGGCAACTAGATTGTACACATTTAGAAGGAAAAGTTATCCTGGTAGCAGTTCATGTA
GCCAGTGGATATATAGAAGCAGAAGTTATTCCAGCAGAGACAGGGCAGGAAACAGCATACTTTA---TCCTAAAATTAGC
AGGAAGATGGCCAGTAACAACAATACATACAGACAATGGCAGCAATTTCATCAGTGCTACGGTTAAGGCCGCCTGCTGGT
GGGCGGGGATCAAGCAAGAATTTGGCATTCCCTACAATCCCCAAAGTCAAGGAGTAGTAGAATCTATGAATAAAGAATT-
--AAAGAAAATTATAGGGCAAGTGACAGATCAGGCTGAACATCTTAAGACAGCAGTACAAATGGCAGTATTCATCCACAA
TTTTAAAAGAA---AA---GGGG---GGATTG---GGGAGT---------------------------------------
---------ACAGTGCAGGAGAAAGAATAGTAGACATAATAGCAACAGACATACAAACTAAAGAATTACAAAAACAAATT
ACAAAAATTCAAAATTTTCGGG---TTTATTACAGGGACAGCAGAGATCCACTTTGGAAAGGACCAGCAAAGCTTCTCTG
GAAAGGTGAAGGGGCAGTAGTAATACAAGATAA------TAGTGACATAAAAGTAGTGCCAAGAAGAAAAGCAAAGATCA
TTAGGG---ATTATGGAAAACAGATGGCAGGTGATGATTGTGTGGCAAGAAGACAGGATGAGGATTAG
>AF538306/B/AU/1995/C76
TTTTTAGAT---GGAATAGATAAGGCCCAAGAAGAACATGAGAAGTATCACAGTAATTGGAGAGCAATGGCTAGTGATTT
TAACCTGCCGCCTATAGTAGCAAAAGAAATAGTAGCCAGCTGTGATAAATGTCAACTAAAAGGGGAAGCCATGCATGGAC
AAGTAGACTGCAGTCCAGGAATATGGCAATTGGATTGTACACATTTAGAAGGAAAAATTATCCTGGTAGCAGCTCATGTA
GCCAGTGGATATATAGAAGCAGAAGTTATTCCAGCAGAGACAGGGCAGGAAACAGCATACTTCC---TCTTAAAATTAGC
AGGAAGATGGCCAGTAAAAACAATACATACAGACAATGGCAGCAATTTCACCAGTGCTACAGTTAAGGCCGCCTGTTGGT
GGGCGGGGATCAAGCAAGAATTTGGCATTCCCTACAATCCCCAAAGTCAAGGAGTAGTAGAATCTATGAATAAAGAATT-
--AAAGAAAATTATAGGACAGGTAAGAGATCAGGCTGAACATCTTAAGACAGCAGTACAAATGGCAGTATTTATCCACAA
TTTTAAAAGAA---AA---GGGG---GGATTG---GGGAGT---------------------------------------
---------ACAGTGCAGGGGAAAGAATAGTAGACATGATAGCAACAGACATACAAACTAGAGAATTACAAAAACAAATT
ACAAAAATTCAAAATTTTCGGG---TTTATTACAGAGACAACAGAGATCCTCTTTGGAAAGGACCAGCAAAGCTGCTCTG
GAAAGGTGAAGGGGCAGTAGTAATACAAGATAA------TAGGGACATAAAAGTAGTGCCAAGGAGAAAAGCAAAGATCA
TTAGGG---ATTATGGAAAACAGATGGCAGGTGATGATTGTGTGGCAAGTAGACAGGATGAGGATTAA
>AF538307/B/AU/1995/C92
TTTTTAGAT---GGAATAGATAAGGCCCAAGAAGAACATGAGAAGTATCACAGTAATTGGAGAGCAATGGCTAGTGATTT
TAACCTGCCGCCTATAGTAGCAAAAGAAATAGTAGCCAGCTGTGATAAATGTCAACTAAAAGGGGAAGCCATGCATGGAC
AAGTAGACTGTAGTCCAGGAATATGGCAACTAGATTGTACACATTTAGAAGGAAAAATTATCCTGGTAGCAGTTCATGTA
GCCAGTGGATATATAGAAGCAGAAGTTATTCCAGCAGAGACAGGGCAGGAAACAGCATACTTTA---TCTTAAAATTAGC
AGGAAGATGGCCAGTAAAAACAATACATACAGACAATGGCAGCAATTTCACCAGTACAACGGTTAAGGCCGCCTGTTGGT
GGGCAGGGATCAAGCAGGAATTTGGCATTCCCTACAATCCCCAAAGTCAAGGAGTAGTGGAATCTATGAATAAAGAATT-
--AAAGAAAATTATAGGACAGGTAAGAGATCAGGCTGAACATCTTAAAACAGCAGTACAAATGGCAGTATTCATTCACAA
TTTTAAGAGAA---AA---GGGG---GGATTG---GGGAGT---------------------------------------
---------ACAGTGCAGGGGAAAGAATAGTAGACATAATAGCAACAGACATACAAACTAAAGAACTACAAAAACAAATT
ACAAAAATTCAAAATTTTCGGG---TTTATTACAGGGACAGCAGAGATCCACTTTGGAAAGGACCAGCAAAGCTTCTCTG
GAAAGGTGAAGGGGCAGTAGTAATACAAGATAA------TAGTGAAATAAAAGTAGTGCCAAGAAGAAAAGCAAAGATCA
TTAGGG---ATTATGGAAAACAGATGGCAGGTGATGATTGTGTGGCAAGTAGACAGAATGAGGATTAG
>AJ271445/B/GB/1986/GB8_46R
TTTTTGGAT---GGAATAGATAAGGCCCAAGAGGACCATGAGAAATATCACAGTAATTGGAGAGCAATGGCTAATGATTT
TAACCTGCCACCTGTAGTAGCAAAAGAAATAGTAGCCAGCTGTGATAAATGTCAGCTAAAAGGAGAAGCCATGCATGGAC
AAGTAGACTGTAGTCCAGGAATATGGCAACTAGATTGTACACATTTAGAAGGAAAAATTATCCTAGTAGCAGTTCATGTA
GCCAGTGGATATATAGAAGCAGAAGTTATTCCAGCAGAGACAGGGCAGGACACAGCATACTTTA---TCTTAAAATTAGC
AGGAAGATGGCCAGTAAAAACAATACATACAGATAATGGCCGCAATTTCACCAGTACTACGGTTAAGGCCGCCTGTTGGT
GGGCAGGGATCAAGCAGGAATTTGGCATTCCCTACAATCCCCAAAGTCAAGGAGTAGTAGAATCTATGAATAAAGAATT-
--AAAGAAAATTATAGGACAGGTAAGAGATCAGGCTGAACATCTTAAAACAGCAGTACAAATGGCAGTATTCATCCACAA
TTTTAAAAGAA---AA---GGGG---GGATTG---GGGGAT---------------------------------------
---------ACAGTGCAGGGGAAAGAATAGTAGACATAATAGCAACAGATATACAAACTAAAGAATTACAAAAACAAATT
ACAAAAATTCAAAATTTTCGGG---TTTATTACAGGGACAGCAGAGATCCACTTTGGAAAGGACCAGCAAAGCTTCTCTG
GAAAGGTGAAGGGGCAGTAGTAATACAAGATAA------TAGTGACATAAAAGTAGTGCCAAGAAGAAAAGCAAAGATCA
TTAGGG---ATTATGGAAAACAGATGGCAGGTGATGATTGTGTGGCAAGTAGACAGGATGAGGATTAG
>AX032749/B/FR/1985/pNL43_patent
TTTTTAGAT---GGAATAGATAAGGCCCAAGAAGAACATGAGAAATATCACAGTAATTGGAGAGCAATGGCTAGTGATTT
TAACCTACCACCTGTAGTAGCAAAAGAAATAGTAGCCAGCTGTGATAAATGTCAGCTAAAAGGGGAAGCCATGCATGGAC
AAGTAGACTGTAGCCCAGGAATATGGCAGCTAGATTGTACACATTTAGAAGGAAAAGTTATCTTGGTAGCAGTTCATGTA
GCCAGTGGATATATAGAAGCAGAAGTAATTCCAGCAGAGACAGGGCAAGAAACAGCATACTTCC---TCTTAAAATTAGC
AGGAAGATGGCCAGTAAAAACAGTACATACAGACAATGGCAGCAATTTCACCAGTACTACAGTTAAGGCCGCCTGTTGGT
GGGCGGGGATCAAGCAGGAATTTGGCATTCCCTACAATCCCCAAAGTCAAGGAGTAATAGAATCTATGAATAAAGAATT-
--AAAGAAAATTATAGGACAGGTAAGAGATCAGGCTGAACATCTTAAGACAGCAGTACAAATGGCAGTATTCATCCACAA
TTTTAAAAGAA---AA---GGGG---GGATTG---GGGGGT---------------------------------------
---------ACAGTGCAGGGGAAAGAATAGTAGACATAATAGCAACAGACATACAAACTAAAGAATTACAAAAACAAATT
ACAAAAATTCAAAATTTTCGGG---TTTATTACAGGGACAGCAGAGATCCAGTTTGGAAAGGACCAGCAAAGCTCCTCTG
GAAAGGTGAAGGGGCAGTAGTAATACAAGATAA------TAGTGACATAAAAGTAGTGCCAAGAAGAAAAGCAAAGATCA
TCAGGG---ATTATGGAAAACAGATGGCAGGTGATGATTGTGTGGCAAGTAGACAGGATGAGGATTAA
>AX078307/B/FR/1983/LAI-patent
TTTTTAGAT---GGAATAGATAAGGCCCAAGATGAACATGAGAAATATCACAGTAATTGGAGAGCAATGGCTAGTGATTT
TAACCTGCCACCTGTAGTAGCAAAAGAAATAGTAGCCAGCTGTGATAAATGTCAGCTAAAAGGAGAAGCCATGCATGGAC
AAGTAGACTGTAGTCCAGGAATATGGCAACTAGATTGTACACATTTAGAAGGAAAAGTTATCCTGGTAGCAGTTCATGTA
GCCAGTGGATATATAGAAGCAGAAGTTATTCCAGCAGAAACAGGGCAGGAAACAGCATATTTTC---TTTTAAAATTAGC
AGGAAGATGGCCAGTAAAAACAATACATACAGACAATGGCAGCAATTTCACCAGTGCTACGGTTAAGGCCGCCTGTTGGT
GGGCGGGAATCAAGCAGGAATTTGGAATTCCCTACAATCCCCAAAGTCAAGGAGTAGTAGAATCTATGAATAAAGAATT-
--AAAGAAAATTATAGGACAGGTAAGAGATCAGGCTGAACATCTTAAGACAGCAGTACAAATGGCAGTATTCATCCACAA
TTTTAAAAGAA---AA---GGGG---GGATTG---GGGGGT---------------------------------------
---------ACAGTGCAGGGGAAAGAATAGTAGACATAATAGCAACAGACATACAAACTAAAGAATTACAAAAACAAATT
ACAAAAATTCAAAATTTTCGGG---TTTATTACAGGGACAGCAGAAATCCACTTTGGAAAGGACCAGCAAAGCTCCTCTG
GAAAGGTGAAGGGGCAGTAGTAATACAAGATAA------TAGTGACATAAAAGTAGTGCCAAGAAGAAAAGCAAAGATCA
TTAGGG---ATTATGGAAAACAGATGGCAGGTGATGATTGTGTGGCAAGTAGACAGGATGAGGATTAG
>AY037268/B/AR/1998/ARCH054
TTCTTAGAT---GGAATAGATAAGGCCCAAGACGAACATGAAAAATATCACAGTAATTGGAGAGCAATGGCTAGTGATTT
TAACCTGCCACCGGTAGTAGCAAAAGAAATAGTAGCCAGCTGTGATAAATGTCAGCTAAAAGGGGAAGCCATGCATGGAC
AAGTAGACTGTAGTCCAGGAATATGGCAGCTAGATTGTACACATTTAGAAGGAAAAGTTATCTTGGTAGCAGTTCATGTA
GCCAGTGGATATATAGAAGCAGAAGTTATTCCAGCAGAAACAGGGCAGGAAACAGCATACTTCC---TCTTAAAATTAGC
AGGAAGATGGCCAGTAAAAACAATACATACAGACAATGGCAGCAATTTCACCAGTGCTACAGTTAAAGCTGCCTGCTGGT
GGGCGGGGATCAAGCAGGAATTTGGTATTCCCTACAATCCCCAAAGTCAAGGGGTAGTAGAATCTATGAATAAAGAATT-
--AAAGAAAATTATAGGACAGGTAAGAGATCAGGCTGAACATCTTAAAACAGCAGTACAAATGGCAGTATTCATTCACAA
TTTTAAGAGAA---AA---GGGG---GGATTG---GGGGAT---------------------------------------
---------ACAGTGCAGGGGAAAGAATAGTAGACATAATAGCAACAGACATACAAACTAAAGAATTACAAAAACAAATT
ACAAAAATTCAAAATTTTCGGG---TTTATTACAGGGACAGCAGAGATCCACTTTGGAAAGGACCAGCAAAGCTTCTCTG
GAAAGGTGAAGGGGCAGTAGTAATACAAGATAA------TAGTGACATAAAAGTAGTGCCAAGAAGAAAAGCAAAAATCA
TTAGGG---ACTATGGAAAACAGATGGCAGGTGATGATTGTGTGGCAAGTAGACAGGATGAGGATTAG
>AY037269/B/AR/2000/ARMS008
TTTTTAGAT---GGAATAGACAAGGCCCAAGAAGAACATGAGAAATATCACAGTAATTGGAGAGCAATGGCTAGTGATTT
TAACCTGCCACCTGTGGTGGCAAAAGAAATAGTAGCCAGCTGTGATAAATGTCAGCTAAAAGGGGAAGCCATGCATGGAC
AAGTAGACTGTAGCCCAGGAATATGGCAGCTAGATTGTACACACTTAGAAGGAAAAATTATCCTGGTAGCAGTTCATGTA
GCCAGTGGATATATAGAAGCAGAAGTTATTCCAGCAGAGACAGGGCAAGAAACAGCATACTTCA---TCTTAAAATTAGC
AGGAAGATGGCCAGTGAAAACAATACATACAGACAATGGTCCCAATTTCACCAGTACTACTGTTAAGGCCGCCTGTTGGT
GGGCGGGGATCAAGCAGGAATTTGGCATTCCCTACAATCCCCAAAGTCAAGGAGTAATAGAGTCTATGAATAAAGAATT-
--AAAGAAAATCATAGGACAGGTAAGAGATCAGGCTGAACATCTTAAGACAGCAGTACAAATGGCAGTATTCATTCACAA
TTTTAAAAGAA---AA---GGGG---GGATTG---GGGGGT---------------------------------------
---------ACAGTGCAGGGGAAAGAATAATAGACATAATAGCAACAGACATACAAACTAAAGAACTACAAAACCAAATT
ACAAAAATTCAAAATTTTCGGG---TTTATTACAGGGACAGCAGAGATCCACTTTGGAAAGGACCAGCAAAGCTTCTCTG
GAAAGGTGAAGGGGCAGTAGTAATACAGGATAA------TAGTGAAATAAAAGTAGTGCCAAGAAGAAAAGCAAAGATCA
TTAGGG---ATTATGGAAAACAGATGGCAGGTGATGATTGTGTGGCAAGTAGACAGGATGAGGATTAA
>AY037270/B/BO/1999/BOL0122
TTTCTGGAT---GGAATAGATAAGGCCCAAGATGAGCATGAGAAATATCACAGTAATTGGAGAGCAATTGCTAGTGATTT
TAACCTGCCACCTGTAGTAGCAAAACAAATAGTAGCTAACTGTGATAAATGTCAGGTAAAGGGAGAAGCCATGCATGGAC
AAGTAGACTGTAGTCCAGGAATATGGCAACTAGATTGTACACATTTAGAAGGAAAAATTATCCTGGTAGCAGTTCATGTA
GCCAGTGGATATATAGAAGCAGAAGTTATCCCAGCAGAAACAGGGCAGGAAACAGCATACTTTA---TCTTAAAATTAGC
AGGAAGGTGGCCAGTAAAAACAATACATACAGACAATGGCAGCAATTTCACCAGTAATGCGGTCAAGGCCGCCTGCTGGT
GGGCAGGGGTCAAGCAGGAATTTGGCATTCCCTACAATCCCCAAAGTCAAGGAGTAGTAGAATCTATGAATAATGAATT-
--AAAGAAAATTATAGGACAAGTAAGAGATCAGGCTGAACATCTTAAAACAGCAGTACAAATGGCAGTATTCATCCACAA
TTTTAAAAGAA---AA---GGGG---GGATTG---GGGGGT---------------------------------------
---------ACAGTGCAGGGGAAAGAATAGTAGACATAATAGCAACAGACATACAAACTAAAGAACTACAAAAACAAATT
ACAAAAATTCAAAATTTTCGGG---TTTATTACAGGGACAGCAGAGATCCACTTTGGAAAGGACCAGCAAAGCTCCTCTG
GAAAGGTGAAGGGGCAGTAGTAATACAAGATAA------TAGTGACATAAAAGTAGTGCCAAGGAGAAAAGCAAAGATCA
TTAGGG---ATTATGGAAAACAGATGGCAGGTGATGATTGTGTGGCAAGTAGACAGGATGAGGATTAA
>AY037282/B/AR/1999/ARMA132
TTTTTAGAT---GGAATAGATAAGGCCCAAGAAGACCATGAGAAATATCACAGTAATTGGAGAGCAATGGCTGATGATTT
TAACCTGCCACCTATAGTAGCAAAAGAGATAATAGCCTGCTGTGATAAATGTCAGCTAAAAGGAGAAGCCATACATGGGC
AAGTAGACTGTAGTCCAGGAATATGGCAGCTAGATTGTACACACTTAGAAGGAAAAGTTATCCTGGTAGCAGTCCATGTA
GCCAGTGGATATTTAGAAGCAGAAGTTATTCCAGCAGAAACAGGGCAAGAAACAGCATACTTTC---TCTTAAAATTAGC
AGGAAGATGGCCAGTAAAAACAATACATACAGACAATGGCCCCAATTTCGTCAGTACTGCGGTTAAAGCCGCCTGTTGGT
GGGCGGGGATCAAGCAGGAATTTGGCATTCCCTACAATCCCCAAAGTCAAGGAGTAGTAGAATCTATGAATAAAGAATT-
--AAAGAAAATTATAGGACAGGTAAGAGATCAGGCTGAACATCTCAAGACAGCAGTACAAATGGCAGTATTCATCCACAA
TTTTAAGAGAA---AA---GGGG---GGATTG---GGGGGT---------------------------------------
---------ACAGTGCAGGGGAAAGAATAATAGACATAATAGCAACAGACATACAAACTAAAGAATTACAAAAACAAATT
ACAAAAATTCAAAATTTTCGGG---TTTATTACAGGGACAGCAGAGATCCAATTTGGAAAGGACCAGCAAAACTTCTCTG
GAAAGGTGAAGGGGCAGTAGTGATACAAGAGAA------TAGTGACATAAAAGTAGTGCCAAGAAGAAAAGCAAAGATCA
TTAGGG---ATTATGGAAAACAGATGGCAGGTGATGATTGTGTGGCAGGTAGACAGGATGAGGATTAG
>AY173951/B/TH/1990/BK132
TTTCTAGAT---GGAATAGATAAGGCCCAAGAAGAGCATGAAAAATATCACAGTAATTGGAGAGCAATGGCTAGTGATTT
TAACCTGCCACCTGTAGTAGCAAAAGAAATAGTAGCCAGCTGTGATAAATGTCAGCTAAAAGGAGAAGCCATGCATGGAC
AGGTAGACTGTAGTCCAGGAATATGGCAACTAGATTGTACACATTTAGAAGGAAAAGTTATCCTGGTAGCAGTTCATGTA
GCCAGTGGATATATAGAAGCAGAAGTTATTCCAGCAGAGACAGGGCAGGAAACAGCATACTTTC---TCTTAAAATTAGC
AGGAAGATGGCCAGTAAAAACAATACATACAGACAATGGCAGCAATTTCACCAGTACTACGGTTAAGGCTGCCTGTTGGT
GGGCGGGGATCAAGCAGGAATTTGGCATCCCCTACAATCCCCAAAGTCAAGGAGTAGTAGAATCTATAAATAAAGAATT-
--AAAGAAAATTATAGGACAGGTAAGAGATCAGGCTGAACATCTTAAAACAGCAGTACAAATGGCAGTATTTATCCACAA
TTTTAAAAGAA---AA---GGGG---GGATTG---GGGGGT---------------------------------------
---------ACAGTGCAGGGGAAAGAATAGTAGACATAATAGCAACAGACATACAGACTAAAGAATTACAAAAACAAATT
ACAAAAATTCAAAATTTTCGGG---TTTATTACAGGGACAGCAGAGATCCACTTTGGAAAGGACCAGCAAAGCTTCTGTG
GAAAGGTGAAGGGGCAGTAGTAATACAAGATAA------TAGTGACATAAAAGTAGTGCCAAGAAGAAAAGCAAAGATCA
TTAGGG---ATTATGGAAAACAGATGGCAGGTGATGATTGTGTGGCAAGTAGACAGGATGAGGATTAA
>AY173952/B/US/1990/US1
TTTTTAGAT---GGAATAGATAAGGCCCAAGAAGAACATGAGAAATATCACAATAATTGGAGAGCAATGGCTAGTGATTT
TAACCTGCCACCTGTAGTAGCAAAAGAAATAGTAGCCAGCTGTGATAAATGCCAGCTAAAAGGAGAAGCCATGCATGGAC
AAGTAGACTGTAGTCCAGGCATATGGCAACTAGATTGTACACATTTAGAAGGAAAAGTTATCCTGGTAGCAGTTCATGTA
GCCAGTGGATATGTAGAAGCAGAAGTTATTCCAGCAGAGACAGGGCAGGAAACAGCATACTTTC---TCTTAAAATTAGC
AGGAAGATGGCCAGTAAAAACAATACATACAGACAATGGCAGCAATTTCACCAGTGCTACGGTTAAGGCCGCCTGTTGGT
GGGCGGGGATCAAGCAGGAATTTGGCATTCCCTACAATCCCCAAAGTCAAGGAGTAGTAGAATCTATAAATAAAGAATT-
--AAAGAAAATTATAGGACAAGTAAGAGATCAGGCTGAACATCTTAGGACAGCAGTACAAATGGCAGTATTCATCCACAA
TTTTAAAAGAA---AA---GGGG---GGATTG---GGGGGT---------------------------------------
---------ACAGTGCAGGGGAAAGAATAGTAGACATAATAGCAACAGACATACAAACTAAAGAATTACAAAAACAAATT
ACAAAAATTCAAAATTTTCGGG---TTTATTACAGGGACAGCAGAGATCCGCTTTGGAAGGGACCAGCAAAGCTTCTCTG
GAAAGGTGAAGGGGCAGTAGTAATACAAGATAA------TAGTGACATAAAAGTAGTGCCAAGAAGAAAAGCAAAGATCA
TTAGGG---ATTATGGAAAACAGATGGCAGGTGATGATTGTGTGGCAAGTAGACAGGATGAGGATTAA
>AY173953/B/US/1990/US2
TTTTTAGAT---GGAATAGATAAGGCCCAAGACGAACATGAGAAATATCACAGTAATTGGAGAGCAATGGCTAGTGATTT
TAACCTACCACCTGTAGTAGCAAAAGAAATAGTAGCCAGCTGTGATAAATGTCAGCTAAAAGGAGAAGCCATGCATGGAC
AGGTAGACTGTAGTCCAGGAATATGGCAACTAGATTGTACACATTTAGAAGGAAAAGTTATCCTGGTAGCAGTTCATGTA
GCCAGTGGATATATAGAAGCAGAAGTCATTCCAGCAGAGACAGGACAGGAAACAGCATACTTTC---TCTTAAAATTAGC
AGGAAGATGGCCAGTAAAAACAATACACACAGACAATGGCAGCAATTTCACTAGTACTACGGTTAAGGCCGCCTGCTGGT
GGGCAGGGATCAAGCAGGAATTTGGCATTCCCTACAATCCCCAAAGTCAAGGAGTAGTAGAATCCATGAATAAAGAATT-
--AAAGAAAATTATAGGACAGGTAAGAGATCAGGCTGAACATCTTAAGACAGCAGTACAAATGGCAGTATTCATCCACAA
TTTTAAAAGAA---AA---GGGG---GGATTG---GGGGGT---------------------------------------
---------ACAGTGCAGGGGAAAGAATAGTAGACATAATAGCAACAGACATACAAACTAAAGAATTACAAAAACAAATT
ACAAAAATTCAAAATTTTCGGG---TTTATTACAGGGACAGCAGAGATCCACTTTGGAAAGGACCAGCAAAGCTTCTCTG
GAAAGGTGAAGGGGCAGTAGTAATACAAGATAA------TAGTGACATAAAAGTTGTGCCAAGAAGAAAAGTAAAGATCA
TTAGGG---ATTATGGAAAACAGATGGCAGGTGATGATTGTGTGGCAAGTAGACAGGATGAGGATTAG
>AY173954/B/US/1990/US3
TTTTTAGAT---GGAATAGATAAGGCCCAAGAAGAACATGAAAAATATCACAGTAATTGGAGAGCTATGGCTAGTGACTT
TAACCTGCCACCTATAGTAGCAAAAGAAATAGTAGCCAGCTGTGATAAATGTCAGCTGAAAGGAGAAGCCATGCATGGAC
AAGTAGACTGTAGTCCAGGAATATGGCAGCTAGATTGTACACATTTAGAAGGAAAAGTTATCCTGGTAGCAGTTCATGTA
GCCAGTGGATATATAGAAGCAGAAGTTATTCCAGCAGAGACAGGGCAAGAAACAGCATACTTTA---TCTTAAAATTAGC
AGGAAGGTGGCCAGTAAAAACAATACATACAGACAATGGTGGCAATTTCATCAGTAATACAGTTAAGGCCGCCTGTTGGT
GGGCGGGGATCAAGCAAGAATTTGGCATTCCCTACAATCCCCAAAGTCAAGGAGTAGTAGAATCTATGAATAAAGAATT-
--AAAGAAAATTATAGGACAGGTAAGAGATCAGGCTGAACATCTTAAGACAGCAGTACAAATGGCAGTATTCATCCACAA
TTTTAAAAGAA---AA---GGGG---GGATTG---GGGGGT---------------------------------------
---------ACAGTGCAGGGGAAAGAATAGTAGACATAATAGCAACAGACATACAAACTAAAGAATTACAAAAACAAATT
ACAAAGATTCAAAATTTTCGGG---TTTATTACAGGGACAGCAGAGATCCACTTTGGAAAGGACCAGCAAAGCTTCTCTG
GAAAGGTGAAGGGGCAGTAGTAATACAAGATAA------TAGTGACATAAAAGTAGTGCCAAGAAGAAAAGTAAAGATCA
TTAGGG---ATTATGGAAAACAGATGGCAGGTGATGATTGTGTGGCAAGTAGACAGGATGAGGATTAG
>AY173955/B/US/1990/US4
TTTTTGGAT---GGAATAGATAAGGCTCAAGAAGAACATGAAAAATATCACAGTAATTGGAGAGCAATGGCTAGTGATTT
TAACCTGCCACCTGTAGTAGCAAAAGAAATAGTAGCCAGCTGTGATAAATGTCAGCTAAAAGGAGAAGCCATGCATGGAC
AAGTAGATTGTAGTCCAGGAATATGGCAACTAGATTGTACACATCTAGAAGGAAAGATTATCCTGGTAGCAGTTCATGTA
GCCAGTGGCTATATAGAAGCAGAAGTTATTCCAGCAGAGACAGGGCAGGAAACAGCATACTTTA---TCTTAAAATTAGC
AGGAAGATGGCCAGTAAAAACAATACATACAGACAATGGCAGCAATTTCATCAGTAACACAGTTAAGGCCGCCTGCTGGT
GGGCAGGAATCAAGCAGGAATTTGGCATTCCCTACAATCCCCAAAGTCAAGGAGTAGTAGAATCTATGAATAAAGAATT-
--AAAGAAAATTATAGGACAGGTAAGGGATCAGGCTGAACATCTTAAGACAGCAGTACAAATGGCAGTATTCATTCACAA
TTTTAAAAGAA---AA---GGGG---GGATTG---GGGGAT---------------------------------------
---------ATAGTGCAGGGGAAAGAATAGTAGACATAATAGCAACAGACATACAAACTAAAGAATTACAAAAACAAATT
ACAAAAATTCAAAATTTTCGGG---TTTATTACAGGGACAGCAGAGATCCACTTTGGAAAGGACCAGCAAAGCTTCTCTG
GAAAGGTGAAGGGGCAGTAGTAATACAAGATAA------TAGTGACATAAAAGTAGTGCCAAGAAGAAAAGTAAAAATCA
TTAGGG---ATTATGGAAAACAGATGGCAGGTGATGATTGTGTGGCAAGTAGACAGGATGAGGATTAG
>AY173956/B/BR/1989/BZ167
TTTTTAGAT---GGAATAGATAAGGCCCAAGAGGAACATGAGAAATATCACAGTAATTGGAGAGCAATGGCTAGTGATTT
TAACCTGCCACCTGTAGTAGCAAAAGAAATAGTAGCCAGCTGTGACAAATGTCAGCTAAAAGGAGAAGCTATGCATGGAC
AAGTAGACTGTAGTCCAGGAATATGGCARCTAGATTGTACACATTTAGAAGGAAAAATTATCCTGGTAGCAGTTCATGTA
GCCAGTGGATATATAGAAGCAGAAGTTATTCCAGCAGAGACAGGGCAGGAAACAGCATACTTTA---TCTTAAAATTAGC
AGGAAGATGGCCAGTAAAAACAATACATACAGACAATGGCAGCAATTTCACCAGTACTGCGGTTAAGGCCGCCTGTTGGT
GGGCGGGGGTCAAGCAGGAATTTGGCATTCCCTACAATCCCCAAAGTCAAGGAGTAGTAGAATCTATGAATAAGGAATT-
--AAAGAAAATTATAGGACAGGTAAGAGASCAGGCTGAACATCTTAAGACAGCAGTACAAATGGCAGTATTCATCCACAA
TTTTAAAAGAA---AA---GGGG---GGATTG---GGAGGT---------------------------------------
---------ACAGTGCAGGGGAAAGAATAATAGACATAATAGCAACAGACTTACAAACTACAGAATTACAAAAACAAATT
ACAAAAATTCAAAATTTTCGGG---TTTATTACAGAGACAGCAGAGACCCACTTTGGAAAGGACCAGCAAAGCTTCTCTG
GAAAGGTGAAGGGGCAGTAGTAATACAAGATAA------TAGTGACATAAAAGTAGTGCCAAGAAGAAAAGTAAAGATCA
TTAGGG---ATTATGGAAAACAGATGGCAGGTGATGATTGTGTGGCAGGTAGACAGGATGAGGATTAA
>AY180905/B/CN/2001/CNHN24
TTTTTAGAT---GGAATAGATAAGGCCCAAGAAGAACATGAGAAATATCACAATAACTGGAGAGCAATGGCTAGTGATTT
TAACCTACCACCTGTGGTAGCAAAAGAAATAGTAGCCAGTTGTGATAAATGTCAGCTAAAAGGAGAAGCCATGCATGGAC
AAGTAGACTGTAGCCCAGGAATATGGCAACTAGATTGTACACATATAGAAGGACAAATTATCCTGGTAGCAGTTCATGTA
GCCAGTGGATATATAGAAGCAGAAATTATTCCAACAGAGACAGGGCAGGAAACAGCATACTTTA---TCCTAAAATTAGC
AGGAAGATGGCCAGTGAAAACAATACATACAGACAATGGCAGAAATTTTACCAGTAATGCGGTTAAGGCCGCCTGTTGGT
GGGCGGGAATCAAGCAGGAATTTGGCATTCCCTACAATCCCCAAAGTCAAGGAGTAGTAGAATCTATGAATAATGAATT-
--AAAGAAAATTGTAGGACAGGTAAGAGATCAAGCTGAACATCTTAAGACAGCAGTACAAATGGCAGTATTCATCCACAA
TTTTAAAAGAA---AA---GGGG---GGATTG---GGGGGT---------------------------------------
---------ACAGTGCAGGGGAAAGAATAGTAGACATAATAGCAACAGACATACAAACTAGAGAATTACAAAAACAAATT
ACAAAAATTCAAAATTTTCGGG---TTTATTACAGGGACAGCAGAGACCCACTTTGGAAAGGACCAGCAAAGCTCCTTTG
GAAAGGTGAAGGGGCAGTAGTAATACAAGATAA------TAGTGACATAAAAGTAGTGCCAAGAAGAAAAGCAAAGATCA
TTAGGG---ACTATGGAAAACAGATGGCAGGCGATGATTGTGTGGCAAGTAGACAGGATGAGGATTAG
>AY308760/B/US/1996/1333_d2
TTTTTAGAT---GGAATAGATAAGGCCCAAGAAGAACATGAGAAATATCACAATAATTGGAGAGCAATGGCTAGTGATTT
TAACCTGCCACCTGTAGTAGCAAAAGAAATAGTAGCCAGCTGTGATAAATGTCAGCTAAAAGGAGAAGCCATGCATGGAC
AAGTAGACTGTAGTCCAGGAATATGGCAACTAGATTGTACACATTTAGAAGGAAAAGTTATCCTGGTAGCAGTTCATGTA
GCCAGTGGATATATAGAAGCAGAAGTTATTCCAGCAGAGACAGGGCAGGAAACAGCATACTTTC---TCTTAAAATTAGC
AGGAAGATGGCCAGTAAAAACAATACATACAGACAATGGCAGAAATTTCACCTGTAATACAGTTAAGGCCGCCTGTTGGT
GGGCGGGGATCAAGCAAGAATTTGGCATTCCCTACAATCCCCAAAGTCAAGGAGTAGTAGAATCTATGAATAAAGAATT-
--AAAGAAAATTATAGGCCAGGTAAGAGATCAGGTTGAACATCTTAAGACAGCAGTACAAATGGCAGTATTCATCCACAA
TTTTAAAAGAA---AA---GGGG---GGATTG---GGGGGT---------------------------------------
---------ACAGTGCAGGGAAAAGAATAGTAGACATAATAGCATCAGACATACAAATTAAAGAATTACAAAAACAAATT
ACAAAAATTCAAAATTTTCGGG---TTTATTACAGGGACAGCAGAGATCCAATTTGGAAAGGACCAGCAAAGCTTCTCTG
GAAAGGTGAAGGGGCAGTAGTAATACAAGATAA------TAGTGACATAAAAGTAGTGCCAAGAAGAAAAGCAAAGATCA
TTAGGG---ATTATGGAAAACAGATGGCAGGTGATGATTGTGTGGCAAGTAGACAGGATGAGGATTAG
>AY308761/B/US/1996/1299_d22
TTTTTAGAT---GGAATAGATAAGGCCCAAGAAGAACATGAGAAATATCACAATAATTGGAGAGCAATGACTAGTGATTT
TAACCTGCCACCTGTAGTAGCAAAAGAAATAGTAGCCAGCTGTGATAAATGTCAGCTAAAAGGGGAAGCCATGCATGGAC
AAGTAGACTGTAGTCCAGGAATATGGCAACTAGATTGTACACATTTAGAAGGAAAAGTTATCCTGGTAGCAGTTCATGTA
GCCAGTGGATATATAGAAGCAGAAGTTATYCCAGCAGAGACAGGGCAGGAAACAGCATACTTTC---TCTTAAAATTAGC
AGGAAGATGGCCAGTAAAAATAATACATACAGACAATGGCAGAAATTTCACCTGTAATACAGTTAAGGCCGCCTGTTGGT
GGGCGGGGATCAAGCAAGAATTTGGCATTCCCTACAATCCCCAAAGTCAGGGAGTAGTAAAATCTATAAATAAAGAATT-
--AAAGAAAATTATAGAACAGGTAAGAGATCAGGCTGAACATCTTAAGACAGCAGTACAAATGGCAGTATTCATCCACAA
TTTTAAAAGAA---AA---GGGG---GGATTG---GGGGGT---------------------------------------
---------ACAGTGCAGGGGAAAGAATAGTAGACATAATAGCATCAGAAATACAAACTAAAGAATTACAAAAACAAATT
ACAAAAATTCAAAATTTTCGGG---TTTATTACAGGGACAGCAGAGATCCAATTTGGAAAGGACCAGCAAAGCTTCTCTG
GAAAGGTGAAGGGGCAGTAGTAATACAAGATAA------TAGTGACATAAAAGTAGTGCCAAGAAGAAAAGCAAAGATCA
TTAGGG---ATTATGGAAAACAGATGGCAGGCGATGATTGTGTGGCAAGTAGACAGGATGAGGATTAG
>AY308762/B/US/1996/1304_d31
TTTTTAGAT---GGAATAGATAAGGCCCAAGAAGAACATGAGAAATATCACAATAATTGGAGAGCAATGGCTAGTGATTT
TAACCTGCCACCTGTAGTAGCAAAAGAAATAGTAGCCAGCTGTGATAAATGTCAGCTAAAAGGGGAAGCCATGCATGGAC
AAGTAGACTGTAGTCCAGGAATATGGCAACTAGATTGTACACATTTAGAAGGAAAAGTTATCCTGGTAGCAGTTCATGTA
GCCAGTGGATATATAGAAGCAGAAGTTATCCCAGCAGAGACAGGGCAGGAAACAGCATACTTTC---TCTTAAAATTAGC
AGGAAGATGGCCAGTAAAAAYAATACATACAGACAATGGCAGAAATTTCACCTGTAATACAGTTAAGGCCGCCTGTTGGT
GGGCGGGGATCAAGCAAGAATTTGGCATTCCCTACAATCCCCAAAGTCAGGGAGTAGTAGAATCTATGAATAAAGAATT-
--AAAGAAAATTATAGGACAGGTAAGAGATCAGGCTGAACATCTTAAGACAGCAGTACAAATGGCAGTATTCATCCACAA
TTTTAAAAGAA---AA---GGGG---GGATTG---GGGGGT---------------------------------------
---------ACAGTGCAGGGGAAAGAATAGTAGACATAATAGCATCAGAMATACAAACTAAAGAATTACAAAAACAAATT
ACAAAAATTCAAAATTTTCGGG---TTTATTACAGGGACAGCAGAGATCCAATTTGGAAAGGACCAGCAAAGCTTCTCTG
GAAAGGTGAAGGGGCAGTAGTAATACAAGATAA------TAGTGACATAAAAGTAGTGCCAAGAAGAAAAGCAAAGATCA
TTAGGG---ATTATGGAAAACAGATGGCAGGCGATGATTGTGTGGCAAGTAGACAGGATGAGGATTAG
>AY314044/B/CA/1996/WC10P_1
TTTTTAGAT---GGAATAGATAAAGCCCAAGAAGAACATGAAAAATATCACAGTAATTGGAGAGCAATGGCTAGTGATTT
TAACCTGCCACCTGTAGTAGCAAAAGAAATAGTAGCCAGCTGTGATAAATGTCAGCTAAAAGGAGAAGCCATGCATGGAC
AAGTAGACTGCAGTCCAGGAATATGGCAACTAGATTGTACACATCTAGAAGGAAAAATTATCCTGGTAGCAGTTCATGTA
GCCAGTGGATATATAGAAGCAGAAGTTATTCCAGCAGAGACAGGGCAGGAAACAGCATACTTTA---TCTTAAAATTAGC
AGGAAGATGGCCAGTAAAAACAATACATACAGACAATGGCAGCAATTTCACCAGTACTGCGGTTAAGGCCGCCTGTTGGT
GGGCGGGGATCAAGCAGGAATTTGGCATTCCCTACAATCCCCAAAGTCAAGGAGTAGTAGAATCTATAAATAAAGAATT-
--AAAGAAAATTATAGGACAGGTAAGAGATCAGGCTGAACATCTTAAGACAGCAGTACAAATGGCAGTATTCATTCACAA
TTTTAAAAGAA---AA---GGGG---GGATTG---GGGGAT---------------------------------------
---------ACAGTGCAGGGGAAAGAATGATAGACATAATAGCAACAGACATACAAACTACAGAACTACAAAAACAAATT
ACAAAAATTCAAAATTTTCGGG---TTTATTACAGGGACAGCAGAGATCCACTTTGGAAAGGACCAGCAAAACTTCTCTG
GAAAGGTGAAGGGGCAGTAGTAATACAAGATAA------TAGTGACATAAAAGTAGTGCCAAGAAGAAAAGCAAAGATCA
TTAGGG---ATTATGGAAAACAGATGGCAGGTGATGATTGTGTGGCAAGTAGACAGGATGAGGATTAG
>AY314045/B/CA/1996/WC10P_2
TTTTTAGAT---GGAATAGATAAAGCCCAAGAAGAACATGAAAAATATCACAGTAATTGGAGAGCAATGGCTAGTGATTT
TAACCTGCCACCTGTAGTAGCAAAAGAAATAGTAGCCAGCTGTGATAAATGTCAGCTAAAAGGAGAAGCCATGCATGGAC
AAGTAGACTGCAGTCCAGGAATATGGCAACTAGATTGTACACATCTAGAAGGAAAAATTATCCTGGTAGCAGTTCATGTA
GCCAGTGGATATATAGAAGCAGAAGTTATTCCAGCAGAGACAGGGCAGGAAACAGCATACTTTA---TCTTAAAATTAGC
AGGAAGATGGCCAGTAAAAACAATACATACAGACAATGGCAGCAATTTCACCAGTACTGCGGTTAAGGCCGCCTGTTGGT
GGGCGGGGATCAAGCAGGAATTTGGCATTCCCTACAATCCCCAAAGTCAAGGAGTAGTAGAATCTATAAATAAAGAATT-
--AAAGAAAATTATAGGACAGGTAAGAGATCAGGCTGAACATCTTAAGACAGCAGTACAAATGGCAGTATTCATTCACAA
TTTTAAAAGAA---AA---GGGG---GGATTG---GGGGAT---------------------------------------
---------ACAGTGCAGGGGAAAGAATGATAGACATAATAGCAACAGACATACAAACTACAGAACTACAAAAACAAATT
ACAAAAATTCAAAATTTTCGGG---TTTATTACAGGGACAGCAGAGATCCATTTTGGAAAGGACCAGCAAAACTTCTCTG
GAAAGGTGAAGGGGCAGTAGTAATACAAGATAA------TAGTGACATAAAAGTAGTGCCAAGAAGAAAAGCAAAGATCA
TTAGGG---ATTATGGAAAACAGATGGCAGGTGATGATTGTGTGGCAAGTAGACAGGATGAGGATTAG
>AY314046/B/CA/1996/WC10P_3
TTTTTAGAT---GGAATAGATAAAGCCCAAGAAGAACATGAAAAATATCACAGTAATTGGAGAGCAATGGCTAGTGATTT
TAACCTGCCACCTGTAGTAGCAAAAGAAATAGTAGCCAGCTGTGATAAATGTCAGCTAAAAGGAGAAGCCATGCATGGAC
AAGTAGACTGCAGTCCAGGAATATGGCAACTAGATTGTACACATCTAGAAGGAAAAATTATCCTGGTAGCAGTTCATGTA
GCCAGTGGATATATAGAAGCAGAAGTTATTCCAGCAGAGACAGGGCAGGAAGCAGCATACTTTA---TCTTAAAATTAGC
AGGAAGATGGCCAGTAAAAACAATACATACAGACAATGGCACCAATTTCACCAGTACTGCGGTTAAGGCCGCCTGTTGGT
GGGCGGGGATCAAACAGGAATTTGGCATTCCCTACAATCCCCAAAGTCAAGGAGTAGTAGAATCTATAAATAAAGAATT-
--AAAGAAAATTATAGGACAGGTAAGAGATCAGGCTGAACATCTTAAGACAGCAGTACAAATGGCAGTATTCATTCACAA
TTTTAAAAGAA---AA---GGGG---GGATTG---GGGGAT---------------------------------------
---------ACAGTGCAGGGGAAAGAATGATAGACATAATAGCAACAGACATACAAACTACAGAACTACAAAAACAAATT
ACAAAAATTCAAAATTTTCGGG---TTTATTACAGGGACAGCAGAGATCCACTTTGGAAAGGACCAGCAAAACTTCTCTG
GAAAGGTGAAGGGGCAGTAGTAATACAAGATAA------TAGTGACATAAAAGTAGTGCCAAGAAGAAAAGCAAAGATCA
TTAGGG---ATTATGGAAAACAGATGGCAGGTGATGATTGTGTGGCAAGTAGACAGGATGAGGATTAG
>AY314047/B/CA/1996/WC10P_4
TTTTTAGAT---GGAATAGATAAAGCCCAAGAAGAACATGAAAAATATCACAGTAATTGGAGAGCAATGGCTAGTGATTT
TAACCTGCCACCTGTAGTAGCAAAAGAAATAGTAGCCAGCTGTGATAAATGTCAGCTAAAAGGAGAAGCCATGCATGGAC
AAGTAGACTGCAGTCCAGGAATATGGCAACTAGATTGTACACATCTAGAAGGAAAAATTATCCTGGTAGCAGTTCATGTA
GCCAGTGGATATATAGAAGCAGAAGTTATTCCAGCAGAGACAGGGCAGGAAACAGCATACTTTA---TCTTAAAATTAGC
AGGAAGATGGCCAGTAAAAACAATACATACAGACAATGGCAGCAATTTCACCAGTACTGCGGTTAAGGCCGCCTGTTGGT
GGGCGGGGATCAAGCAGGAATTTGGCATTCCCTACAATCCCCAAAGTCAAGGAGTAGTAGAATCTATAAATAAAGAATT-
--AAAGAAAATTATAGGACAGGTAAGAGATCAGGCTGAACATCTTAAGACAGCAGTACAAATGGCAGTATTCATTCACAA
TTTTAAAAGAA---AA---GGGG---GGATTG---GGGGAT---------------------------------------
---------ACAGTGCAGGGGAAAGAATGATAGACATAATAGCAACAGACATACAAACTACAGAACTACAAAAACAAATT
ACAAAAATTCAAAATTTTCGGG---TTTATTACAGGGACAGCAGAGATCCATTTTGGAAAGGACCAGCAAAACTTCTCTG
GAAAGGTGAAGGGGCAGTAGTAATACAAGATAA------TAGTGACATAAAAGTAGTGCCAAGAAGAAAAGCAAAGATCA
TTAGGG---ATTATGGAAAACAGATGGCAGGTGATGATTGTGTGGCAAGTAGACAGGATGAGGATTAG
>AY314048/B/CA/1996/WC10P_6
TTTTTAGAT---GGAATAGATAAAGCCCAAGAAGAACATGAAAAATATCACAGTAATTGGAGAGCAATGGCTAGTGATTT
TAACCTGCCACCTGTAGTAGCAAAAGAAATAGTAGCCAGCTGTGATAAATGTCAGCTAAAAGGAGAAGCCATGCATGGAC
AAGTAGACTGCAGTCCAGGAATATGGCAACTAGATTGTACACATCTAGAAGGAAAAATTATCCTGGTAGCAGTTCATGTA
GCCAGTGGATATATAGAAGCAGAAGTTACTCCAGCAGAGACAGGGCAGGAAACAGCATACTTTA---TCTTAAAATTAGC
AGGAAGATGGCCAGTAAAAACAATACATACAGACAATGGCAGCAATTTCACCAGTACTGCTGTTAAGGCCGCCTGTTGGT
GGGCGGGGATCAAGCAGGAATTTGGCATTCCCTACAATCCCCAAAGTCAAGGAGTAGTAGAATCTATAAATAAAGAATT-
--AAAGGAAATTATAGGACAGGTAAGAGATCAGGCTGAACATCTTAAGACAGCAGTACAAATGGCAGTATTCATTCACAA
TTTTAAAAGAA---AA---GGGG---GGATTG---GGGGAT---------------------------------------
---------ACAGTGCAGGGGAAAGAATGATAGACATAATAGCAACAGACATACAAACTACAGAACTACAAAAACAAATT
ACAAAAATTCAAAATTTTCGGG---TTTATTACAGGGACAGCAGAGATCCACTTTGGAAAGGACCAGCAAAACTTCTCTG
GAAAGGTGAAGGGGCAGTAGTAATACAAGATAA------TAGTGACATAAAAGTAGTGCCAAGAAGAAAAGCAAAGATCA
TTAGGG---ATTATGGAAAACAGATGGCAGGTGATGATTGTGTGGCAAGTAGACAGGATGAGGATTAG
>AY314049/B/CA/1996/WC10P_7
TTTTTAGAT---GGAATAGATAAAGCCCAAGAAGAACATGAAAAATATCACAGTAATTGGAGAGCAATGGCTAGTGATTT
TAACCTGCCACCTGTAGTAGCAAAAGAAATAGTAGCCAGCTGTGATAAATGTCAGCTAAAAGGAGAAGCCATGCATGGAC
AAGTAGACCGCAGTCCAGGAATATGGCAACTAGATTGTACACATCTAGAAGGAAAAATTATCCTGGTAGCAGTTCATGTA
GCCAGTGGATATATAGAAGCAGAAGTTATTCCAGCAGAGACAGGGCAGGAAACAGCATACTTTA---TCTTAAAATTAGC
AGGAAGATGGCCAGTAAAAACAATACATACAGACAATGGCAGCAATTTCACCAGTACTGCGGTTAAGGCCGCCTGTTGGT
GGGCGGGGATCAAGCAGGAATTTGGCATTCCCTACAATCCCCAAAGTCAAGGAGTAGTAAAATCTATAAATAAAGAATT-
--AAAGAAAATTATAGGACAGGTAAGAGATCAGGCTGAACATCTTAAGACAGCAGTACAAATGGCAGTATTCATTCACAA
TTTTAAAAGAA---AA---GGGG---GGATTG---GGGGAT---------------------------------------
---------ACAGTGCAGGGGAAAGAATGATAGACATAATAGCAACAGACATACAAACTACAGAACTACAAAAACAAATT
ACAAAAATTCAAAATTTTCGGG---TTTATTACAGGGACAGCAGAGATCCACTTTGGAAAGGACCAGCAAAACTTCTCTG
GAAAGGTGAAGGGGCAGTAGTAATACAAGATAA------TAGTGACATAAAAGTAGTGCCAAGAAGAAAAGCAAAGATCA
TTAGGG---ATTATGGAAAACAGATGGCAGGTGATGATTGTGTGGCAAGTAGACAGGATGAGGATTAG
>AY314050/B/CA/1996/WC10P_8
TTTTTAGAT---GGAATAGATAAAGCCCAAGAAGAACATGAAAAATATCACAGTAATTGGAGAGCAATGGCTAGTGATTT
TAACCTGCCACCTGTAGTAGCAAAAGAAATAGTAGCCAGCTGTGATAAATGTCAGCTAAAAGGAGAAGCCATGCATGGAC
AAGTAGACTGCAGTCCAGGAATATGGCAACTAGATTGTACACATCTAGAAGGAAAAATTATCCTGGTAGCAGTTCATGTA
GCCAGTGGATATATAGAAGCAGAAGTTATTCCAGCAGAGACAGGGCAGGAAACAGCATACTTTA---TCTTAAAATTAGC
AGGAAGATGGCCAGTAAAAACAATACATACAGACAATGGCAGCAATTTCACCAGTACTGCGGTTAAGGCCGTCTGTTGGT
GGGCGGGGATCAAGCAGGAATTTGGCATTCCCTACAATCCCCAAAGTCAAGGAGTAGTAGAATCTATAAATAAAGAATT-
--AAAGAAAATTATAGGACAGGTAAGAGATCTGGCTGAACATCTTAAGACAGCAGTACAAATGGCAGTATTCATTCACAA
TTTTAAAAGAA---AA---GGGG---GGATTG---GGGGAT---------------------------------------
---------ACAGTGCAGGGGAAAGAATGATAGACATAATAGCAACAGACATACAAACTACAGAACTACAAAAACAAATT
ACAAAAATTCAAAATTTTCGGG---TTTATTACAGGGACAGCAGAGATCCACTTTGGAAAGGACCAGCAAAACTTCTCTG
GAAAGGTGAAGGGGCAGTAGTAATACAAGATAA------TAGTGACATAAAAGTAGTGCCAAGAAGAAAAGCAAAGATCA
TTAGGG---ATTATGGAAAACAGATGGCAGGTGATGATTGTGTGGCAAGTAGACAGGATGAGGATTAG
>AY314051/B/CA/1996/WC10P_9
TTTTTAGAT---GGAATAGATAAAGCCCAAGAAGAACATGAAAAATATCACAGTAATTGGAGAGCAATGGCTAGTGATTT
TAACCTGCCACCTGTAGTAGCAAAAGAAATAGTAGCCAGCTGTGATAAATGTCAGCTAAAAGGAGAAGCCATGCATGGAC
AAGTAGACTGCAGTCCAGGAATATGGCAACTAGATTGTACACATCTAGAAGGAAAAATTATCCTGGTAGCAGTTCATGTA
GCCAGTGGATATATAGAAGCAGAAGTTATTCCAGCAGAGACAAGGCAGGAAACAGCATACTTTA---TCTTAAAATTAGC
AGGAAGATGGCCAGTAAAAACAATACATACAGACAATGGCAGCAATTTCACCAGTACTGCGGTTAAGGCCGCCTGTTGGT
GGGCGGGGATCAAGCAGGAATTTGGCATTCCCTACAATCCCCAAAGTCAAGGAGTAGTAGAATCTATAAATAAAGAATT-
--AAAGAAAATTATAGGACAGGTAAGAGATCAGGCTGAACATCTTAAGACAGCAGTACAAATGGCAGTATTCATTCACAA
CTTTAAAAGAA---AA---GGGG---GGATTG---GGGGAT---------------------------------------
---------ACAGTGCAGGGGAAAGAATGATAGACATAATAGCAACAGACATACAAACTACAGAACTACAAAAACAAATT
ACAAAAATTCAAAATTTTCGGG---TTTATTACAGGGACAGCAGAGATCCACTTTGGAAAGGACCAGCAAAACTTCTCCG
GAAAGGTGAAGGGGCAGTAGTAATACAAGATAA------TAGTGACATAAAAGTAGTGCCAAGAAGAAAAGCAAAGATCA
TTAGGG---ATTATGGAAAACAGATGGCAGGTGATGATTGTGTGGCAAGTAGACAGGATGAGGATTAG
>AY314052/B/CA/1996/WC10P_10
TTTTTAGAT---GGAATAGGTAAAGCCCAAGAAGAACATGAAAAATATCACAGTAATTGGAGAGCAATGGCTAGTGATTT
TAACCTGCCACCTGTAGTAGCAAAAGAAATAGTAGCCAGCTGCGATAAATGTCAGCTAAAAGGAGAAGCCATGCATGGAC
AAGTAGACTGCAGTCCAGGAATATGGCAACTAGATTGTACACATCTAGAAGGAAAAATTATCCTGGTAGCAGTTCATGTA
GCCAGTGGATATATAGAAGCAGAAGTTATTCCAGCAGAGGCAGGGCAGGAAACAGCATACTTTA---TCTTAAAATTAGC
AGGAAGATGGCCAGTAAAAACAATACATACAGACAATGGCAGCAATTTCACCAGTACTGCGGTTAAGGCCGCCTGTTGGT
GGGCGGGGATCAAGCAGGAATTTGGCATTCCCTACAATCCCCAAAGTCAAGGAGTAGTAAAATCTATAAATAAAGAATT-
--AAAGAAAATTATAGGACAGGTAAGAGATCAGGCTGAACATCTTAAGACAGCAGTACAAATGGCAGTATTCATTCACAA
TTTTAAAAGAA---AA---GGGG---GGATTG---GGGGAT---------------------------------------
---------ACAGTGCAGGGGAAAGAATGATAGACATAATAGCAACAGACATACAAACTACAGAACTACAAAAACAAATT
ACAAAAATTCAAAATTTTCGGG---TTTATTACAGGGACAGCAGAGATCCACTTTGGAAAGGACCAGCAAAACTTCTCTG
GAAAGGTGAAGGGGCAGTAGTAATACAAGATAA------TAGTGACATAAAAGTAGTGCCAAGAAGAAAAGCAAAGATCA
TTAGGG---ATTATGGAAAACAGATGGCAGGTGATGATTGTGTGGCAAGTAGACAGGATGAGGATTAG
>AY314053/B/CA/1996/WC10P_11
TTTTTAGAT---GGAATAGATAAAGCCCAAGAAGAACATGAAAAATATCACAGTAATTGGAGAGCAATGGCTAGTGATTT
TAACCTGCCACCTGTAGTAGCAAAAGAAATAGTAGCCAGCTGTGATAAATGTCAGCTAAAAGGAGAAGCCATGCATGGAC
AAGTAGACTGCAGTCCAGGAATATGGCAACTAGATTGTACACATCTAGAAGGAAAAATTATCCTGGTAGCAGTTCATGTA
GCCAGTGGATATATAGAAGCAGAAGTTATTCCAGCAGAGACAGGGCAGGAAACAGCATACTTTA---TCTTAAAATTAGC
AGGAAGATGGCCAGTAAAAACAATACATACAGGCAATGGCAGCAATTTCACCAGTACTGCGGTTAAGGCCGCCTGTTGGT
GGGCGGGGATCAAGCAGGAATTTGGCATTCCCTACAATCCCCAAAGTCAAGGAGTAGTAGAATCTATAAATAAAGAATT-
--AAAGAAAATTATAGGACAGGTAAGAGATCAGGCTGAACATCTTAAGACAGCAGTACAAATGGCAGTACTCATTCACAA
TTTTAAAAGAA---AA---GGGG---GGATTG---GGGGAT---------------------------------------
---------ACAGTGCAGGGGAAAGAATGATAGACATAATAGCAACAGACATACAAACTACAGAACTACAAAAACAAATT
ACAAAAATTCAAAATTTTCGGG---TTTATTACAGGGACAGCAGAGATCCACTTTGGAAAGGACCAGCAAAACTTCTCTG
GAAAGGTGAAGGGGCAGTAGTAATACAAGATAA------TAGTGACATAAAAGTAGTGCCAAGAAGAAAAGCAAAGATCA
TTAGGG---ATTATGGAAAACAGATGGCAGGTGATGATTGTGTGGCAAGTAGACAGGATGAGGATTAG
>AY314054/B/CA/1996/WC10C_1
TTTTTAGAT---GGAATAGATAAAGCCCAAGAAGAACATGAGAGATATCACAGTAATTGGAAAGCAATGGCTAGTGATTT
TAACCTGCCACCTGTGGTAGCAAAAGAAATAGTAGCCAGCTGTGATAAATGTCAGCTAAAAGGAGAAGCCATGCATGGAC
AAGTAGACTGTAGTCCAGGAATATGGCAACTAGATTGTACACATCTAGAAGGAAAAATTATCCTGGTAGCAGTTCATGTA
GCCAGTGGATATATAGAAGCAGAAGTTATTCCAGCAGAAACAGGGCAGGAAACAGCATACTTTA---TCTTAAAATTAGC
AGGAAGATGGCCAGTAAAAATAATACATACAGACAATGGCAGCAACTTCACCAGCACTGCGGTTAAGGCCGCCTGTTGGT
GGGCGGGGATCAAGCAGGAATTTGGCATTCCCTACAATCCCCAAAGTCAAGGAGTAGTAGAATCTATAAATAAAGAATT-
--AAAGAAAATTATAAAACAGGTAAGAGATCAGGCTGAACATCTTAAGACAGCAGTACAAATGGCAGTATTCATCCACAA
TTTTAAAAGAA---AA---GGGG---GGATTG---GGGGAT---------------------------------------
---------ACAGTGCAGGGGAAAGAATGATAGACATAATAGCAACAGACATACAAACTACAGAACTACAAAAACAAATT
ACAAAAATTCAAAATTTTCGGG---TTTATTACAGGGACAGCAGAGATCCACTTTGGAAAGGACCAGCAAAACTTCTCTG
GAAAGGTGAAGGGGCAGTAGTAATACAAGATAA------TAGTGACATCAAAGTAGTGCCAAGAAGAAAAGCAAAGATCA
TTAGGG---ATTATGGAAAACAGATGGCAGGTGATGATTGTGTGGCAAGTAGACAGGATGAGGATTAG
>AY314055/B/CA/1996/WC10C_3
TTTTTAGAT---GGAATAGATAAAGCCCAAGAAGAACATGAGAGATATCACAGTAATTGGAAAGCAATGGCTAGTGATTT
TAACCTGCCACCTGTGGTAGCAAAAGAAATAGTAGCCAGCTGTGATAAATGTCAGCTAAAAGGAGAGGCCATACATGGAC
AAGTAGACTGTAGTCCAGGAATATGGCAACTAGATTGTACACATCTAGAAGGAAAAATTATCCTGGTAGCAGTTCATGTA
GCCAGTGGGTATATAGAAGCAGAAGTTATTCCAGCAGAGACAGGGCAAGAAACAGCATACTTTA---TCTTAAAATTAGC
AGGAAGATGGCCAGTAAAAACAATACATACAGACAATGGCAGCAACTTCACCAGTACTGCAGTTAAGGCCGCCTGTTGGT
GGGTGGGGATCAAGCAGGAATTTGGCATTCCCTACAATCCCCAAAGTCAAGGAGTAGTAGAATCTATAAATAAAGAATT-
--AAAGAAAATTATAGGGCAAGTAAGAGATCAGGCTGAACATCTTAAGACAGCAGTACAAATGGCAGTATTCATCCACAA
TTTTAAAAGAA---AA---GGGG---GGATTG---GGGGGT---------------------------------------
---------ATAGTGCAGGGGAAAGAATGATAGACATAATAGCAACAGACATACAAACTACAGAACTACAAAAACAAATT
ACAAAAATTCAAAATTTTCGGG---TTTATTACAGGGACAGCAGAGATCCACTTCGGAAAGGACCAGCAAAACTTCTCTG
GAAAGGTGAAGGGGCAGTAGTAATACAAGATAA------TAGTGACATAAAAGTAGTGCCAAGAAGTAAAGCAAAGATCA
TTAGGG---ATTATGGAAAACAGATGGCAGGTGATGATTGTGTGGCAAGTAGACAGGATGAGGATTAG
>AY314056/B/CA/1996/WC10C_4
TTTTTAGAT---GGAATAGATAAAGCCCAAGAAGAACATGAAAAATATCACAGTAATTGGAGAGCAATGGCTAGTGATTT
TAACCTGCCACCTGTGGTAGCAAAAGAAATAGTAGCCAGCTGTGATAAATGTCAGCTAAAAGGAGAAGCCATACATGGAC
AAGTAGACTGTAGTCCAGGAATATGGCAACTAGATTGCACACATCTAGAAGGAAAAATTATCCTGGTAGCAGTTCATGTA
GCCAGTGGATATATAGAAGCAGAAGTTATTCCAGCAGAGACAGGGCAAGAAACAGCATACTTTA---TCTTAAAATTAGC
AGGAAGATGGCCAGTAAAAACAATACACACAGACAATGGCAGCAACTTCACCAGCACTGCAGTTAAGGCCGCCTGTTGGT
GGGCGGGGATCAAGCAGGAATTTGCCATTCCCTACAATCCCCAAAGTCAAGGAGTAGTAGAATCTATAAATAAAGAATT-
--AAAAAAAATTATAAAACAGGTAAGAGATCAGGCTGAACATCTTAAGACAGCAGTACAAATGGCAGTATTCATCCACAA
TTTTAAAAGAA---AA---GGGG---GGATTG---GGGGGT---------------------------------------
---------ACAGTGCAGGGGAAAGAATGATAGACATAATAGCAACAGACATACAAACTACAGAACTACAAAAACAAATT
ACAAAAATTCAAAATTTTCGGG---TTTATTACAGAGACAGCAGAGATCCACTTTGGAAAGGACCAGCAAAACTTCTCTG
GAAAGGTGAAGGGGCAGTAGTAATACAAGATAA------TAGTGACGTAAAAGTAGTGCCAAGAAGAAAAGCAAAGATCA
TTAGGG---ATTATGGAAAACAGATGGCAGGTGATGATTGTGTGGCAAGTAGACAGGATGAGGATTAG
>AY314057/B/CA/1996/WC10C_5
TTTTTAGAT---GGAATAGATAAAGCCCAAGAAGAACATGAGAGATATCACAGTAATTGGAAAGCAATGGCTAGTGATTT
TAACCTGCCACCTGTGGTAGCAAAAGAAATAGTAGCCAGCTGTGATAAATGTCAGCTAAAAGGAGAGGCCATACATGGAC
AAGTAGACTGTAGTCCAGGAATATGGCAACTAGATTGTACACATCTAGAAGGAAAAATTATCCTGGTAGCAGTTCATGTA
GCCAGTGGGTATATAGAAGCAGAAGTTATTCCAGCAGAGACAGGGCAAGAAACAGCATACTTTA---TCTTAAAATTAGC
AGGAAGATGGCCAGTAAAAACAATACACACAGACAATGGCAGCAACTTCACCAGCACTGCAGTTAAGGCCGCCTGTTGGT
GGGCGGGGATCAAGCAGGAATTTGGCATTCCCTACAATCCCCAAAGTCAAGGAGTAGTAGAATCTATAAATAAAGAATT-
--AAAGAAAATTATAAAACAGGTAAGAGATCAGGCTGAACATCTTAAGACAGCAGTACAAATGGCAGTATTCATCCACAA
TTTTAAAAGAA---AA---GGGG---GGATTG---GGGGGT---------------------------------------
---------ACAGTGCAGGGGAAAGAATGATAGACATAATAGCAACAGACATACAAACTACAGAACTACAAAAACAAATT
ACAAAAATTCAAAATTTTCGGG---TTTATTACAGGGACAGCAGAGATCCACTTTGGAAAGGACCAGCAAAACTTCTTTG
GAAAGGTGAAGGGGCAGTAGTAATACAAGATAA------TAGTGACATAAAAGTAGTGCCAAGAAGAAAAGCAAAGATCA
TTAGGG---GTTATGGAAAACAGATGGCAGGTGATGATTGTGTGGCAAGTAGACAGGATGAGGATTAG
>AY314058/B/CA/1996/WC10C_6
TTTTTAGAT---GGAATAGATAAAGCCCAAGAAGAACATGAAAAATATCACAGTAATTGGAAAGCAATGGCTAGTGATTT
TAACCTGCCACCTGTGGTAGCAAAAGAAATAGTAGCCAGCTGTGATAAATGTCAGCTAAAAGGAGAAGCCATGCATGGAC
AAGTAGACTGTAGTCCAGGAATATGGCAACTAGACTGTACACATCTAGAAGGAAAAATTATCCTGGTAGCAGTTCATGTA
GCCAGTGGATATATAGAAGCAGAAGTTATTCCAGCAGAGACAGGGCAGGAAACAGCATACTTTA---TCTTAAAATTAGC
AGGAAGATGGCCAGTAAAAACAATACACACAGACAATGGCAGCAACTTCACCAGTACTGCAGTTAAGGCCGCCTGTTGGT
GGGCGGGGATCAAGCAGGAATTTGGCATTCCCTACAATCCCCAAAGTCAAGGAGTAGTAGAATCTATAAATAAAGAATT-
--AAAGAAAATTATAGGACAAGTAAGAGATCAGGCTGAACATCTTAAGACAGCAGTACAAATGGCAGTATTCATCCACAA
TTTTAAAAGAA---AA---GGGG---GGATTG---GGGGGT---------------------------------------
---------ACAGTGCAGGGGAAAGAATGATAGACATAATAGCAACAGACATACAAACTACAGAACTACAAAAACAAATT
ACAAAAATTCAAAATTTTCGGG---TTTATTACAGGGACAGCAGAGATCCACTTTGGAAAGGACCAGCAAAACTTCTTTG
GAAAGGTGAAGGGGCAGTAGTAATACAAGATAA------TAGTGACATAAAAGTAGTGCCAAGAAGAAAAGCAAAGATCA
TTAGGG---ATTATGGAAAACAGATGGCAGGTGATGATTGTGTGGCAAGTAGACAGGATGAGGATTAG
>AY314059/B/CA/1996/WC10C_8
TTTTTAGAT---GGAATAGATAAAGCCCAAGAAGAACATGAGAGATATCACAGTAATTGGAAAGCAATGGCTAGTGATTT
TAACCTGCCACCTGTGGTAGCAAAAGAAATAGTAGCCAGCTGTGATAAATGTCAGCTAAAAGGAGAGGCCATACATGGAC
AAGTAGACTGTAGTCCAGGAATATGGCAACTAGATTGTACACATCTAGAAGGAAAAATTATCCTGGTAGCAGTTCATGTA
GCCAGTGGGTATATAGAAGCAGAAGTTATTCCAGCAGAGACAGGGCAAGAAACAGCATACTTTA---TCTTAAAATTAGC
AGGAAGATGGCCAGTAAAAACAATACATACAGACAATGGCAGCAACTTCACCAGTACTGCAGTTAAGGCCGCCTGTTGGT
GGGCGGGGATCAAGCAGGAATTTGGCATTCCCTACAATCCCCAAAGTCAAGGAGTAGTAGAATCTATAAATAAAGAATT-
--AAAGAAAATTATAAAACAGGTAAGAGATCAGGCTGAACATCTTAAGACAGCAGTACAAATGGCAGTATTCATCCACAA
TTTTAAAAGAA---AA---GGGG---GGATTG---GGGGAT---------------------------------------
---------ACAGTGCAGGGGAAAGAATGATAGACATAATAGCAACAGACATACAAACTACAGAACTACAAAAACAAATT
ACAAAAATTCAAAATTTTCGGG---TTTATTACAGGGACAGCAGAGATCCACTTTGGAAAGGACCAGCAAAACTTCTCTG
GAAAGGTGAAGGGGCAGTAGTAACACAAGATAA------TAGTGACATAAAAGTAGTGCCACGAAGAAAAGCAAAGATCA
TTAGGG---ATTATGGAAAACAGATGGCAGGTGATGATTGTGTGGCAAGTAGACAGGATGAGGATTAG
>AY314060/B/CA/1996/WC10C_9
TTTTTAGAT---GGAATAGATAAAGCCCAAGAAGAACATGAGAGATATCACAGTAATTGGAAAGCAATGGCTAGTGATTT
TAACCTGCCACCTGTGGTAGCAAAAGAAATAGTAGCCAGCTGTGATAAATGTCAGCTAAAAGGAGAGGCCATACATGGAC
AAGTAGACTGTAGTCCAGGAATATGGCAACTAGATTGTACACATCTAGAAGGAAAAATTATCCTGGTAGCAGTTCATGTA
GCCAGTGGGTATATAGAAGCAGAAGTTATTCCAGCAGAGACAGGGCAAGAAACAGCATACTTTA---TCTTAAAATTAGC
AGGAAGATGGCCAGTAAAAACAATACATACAGACAATGGCAGCAACTTCACCAGTACTGCAGTTAAGGCCGCCTGTTGGT
GGGCGGGGATCAAGCAGGAATTTGGCATTCCCTACAATCCCCAAAGTCAAGGAGTAGTAGAATCTATAAATAAAGAATT-
--AAAGAAAATTATAAAACAGGTAAGAGATCAGGCTGAACATCTTAAGACAGCAGTACAAATGGCAGTATTCATCCACAA
TTTTAAAAGAA---AA---GGGG---GGATTG---GGGGGT---------------------------------------
---------ACAGTGCAGGGGAAAGAATGATAGACATAATAGCAACAGACATACAAACTACAGAACTACAAAAACAAATT
ACAAAAATTCAAAATTTTCGGG---TTTATTACAGGGACAGCAGAGATCCACTTTGGAAAGGACCAGCAAAACTTCTCTG
GAAAGGTGAAGGGGCAGTAGTAATACAAGATAA------TAGTGACATAAAAGTAGTGCCAAGAAGAAAAGCAAAGATCA
TTAGGG---ATTATGGAAAACAGATGGCAGGTGATGATTGTGTGGCAAGTAGACAGGATGAGGATTAG
>AY314061/B/CA/1996/WC10C_10
TTTTTAGAT---GGAATAGATAAAGCCCAAGAAGAACATGAGAGATATCACAGTAATTGGAAAGCAATGGCTAGTGATTT
TAACCTGCCACCTGTGGTAGCAAAAGAAATAGTAGCCAGCTGTGATAAATGTCAGCTAAAAGGAGAGGCCATACATGGAC
AAGTAGACTGTAGTCCAGGAATATGGCAACTAGATTGTACACATCTAGAAGGAAAAATTATCCTGGTAGCAGTTCATGTA
GCCAGTGGGTATATAGAAGCAGAAGTTATTCCAGCAGAGACAGGGCAAGAAACAGCATACTTTA---TCTTAAAATTAGC
AGGAAGATGGCCAGTAAAAACAATACATACAGACAATGGCAGCAACTTCACCAGTACTGCAGTTAAGGCCGCCTGTTGGT
GGGCGGGGATCAAGCAGGAATTTGGCATTCCCTACAATCCCCAAAGTCAAGGAGTAGTAGAATCTATAAATAAAGAATT-
--AAAGAAAATTATAAAACAGGTAAGAGATCAGGCTGAACATCTTAAGACAGCAGTACAAATGGCAGTATTCATCCACAA
TTTTAAAAGAA---AA---GGGG---GGATTG---GGGGGT---------------------------------------
---------ACAGTGCAGGGGAAAGAATGATAGACATAATAGCAACAGACATACAAACTACAGAACTACAAAAACAAATT
ACAAAAATTCAAAATTTTCGGG---TTTATTACAGGGACAGCAGAGATCCACTTTGGAAAGGACCAGCAAAACTTCTCTG
GAAAGGTGAAGGGACAGTAGTAATACAAGATAA------TAGTGACATAAAAGTAGTGCCAAGAAGAAAAGCAAAGATCA
TTAGGG---ATTATGGAAAACAGATGGCAGGTGATGATTGTGTGGCAAGTAGACAGGATGAGGATTAG
>AY314062/B/CA/1996/WC10C_11
TTTTTAGAT---GGAATAGATAAAGCCCAAGAAGAACATGAGAAATATCACAGTAATTGGAGAGCAATGGCTAGTGATTT
TAACCTGCCACCTGTGGTAGCAAAAGAAATAGTGGCCAGCTGTGATAAATGTCAGCTAAAAGGAGAAGCCATACATGGAC
AAGTAGACTGTAGTCCAGGAATATGGCAACTAGATTGCACACATCTAGAAGGAAAAATTATCCTGGTAGCAGTTCATGTA
GCCAGTGGATATATAGAAGCAGAAGTTATTCCAGCAGAGACAGGGCAAGAAACAGCATACTTTA---TCTTAAAATTAGC
AGGAAGATGGCCAGTAAAAACAATACACACAGACAATGGCAGCAACTTCACCAGCACTGCAGTTAAGGCCGCCTGTTGGT
GGGCGGGGATCAAGCAGGAATTTGGTATTCCCTACAATCCCCAAAGTCAAGGAGTAGTAGAATCTATAAATAAAGAATT-
--AAAGAAAATTATAAAACAGGTAAGAGATCAGGCTGAACATCTTAAGACAGCAGTACAAATGGCAGTATTCATCCACAA
TTTTAAAAGAA---AA---GGGG---GGATTG---GGGGGT---------------------------------------
---------ACAGTGCAGGGGAAAGAATGATAGACATAATAGCAACAGACATACAAACCACAGAACTACAAAAACAAATT
ACAAAAATTCAAAATTTTCGGG---TTTATTACAGGGACAGCAGAGATCCACTTTGGAAAGGACCAGCAAAACTTATCTG
GAAAGGTGAAGGGGCAGTAGTAATACAAGATAA------TAGTGACATCAAAGTAGTGCCAAGAAGAAAAGCAAAGATCA
TTAGGG---ATTATGGAAAACAGATGGCAGGTGATGATTGTGTGGCAAGTAGACAGGATGAGGATTAG
>AY314063/B/CA/1996/WC10C_12
TTTTTAGAT---GGAATAGATAAAGCCCAAGAAGAACATGAGAGATATCACAGTAATTGGAAAGCAATGGCTAGTGATTT
TAACCTGCCACCTGTGGTAGCAAAAGAAATAGTAGCCAGCTGTGATAAATGTCAGCTAAAAGGAGAAGCCATGCATGGAC
AAGTAGACTGTAGTCCAGGAATATGGCAACTAGATTGTACACATCTAGAAGGAAAAATTATCCTGGTAGCAGTTCATGTA
GCCAGTGGATATATAGAAGCAGAAGTTATTCCAGCAGAAACAGGGCAGGAAACAGCATACTTTA---TCTTAAAATTAGC
AGGAAGATGGCCAGTAAAAATAATACATACAGACAATGGCAGCAACTCCACCAGCACTGCGGTTAAGGCCGCCTGTTGGT
GGGCGGGGATCAAGCAGGAATTTGGCATTCCCTACAATCCCCAAAGTCAAGGAGTAGTAGAATCTATAAATAAAGAATT-
--AAAGAAAATTATAAAACAGGTAAGAGATCAGGCTGAACATCTTAAGACAGCAGTGCAAATGGCAGTATTCATCCACAA
TTTTAAAAGAA---AA---GGGG---GGATTG---GGGGGT---------------------------------------
---------ACAGTGCAGGGGAAAGAATGATAGACATAATAGCAACAGACATACAAACTACAGAACTACAAAAACAAATT
ACAAAAATTCAAAATTTTCGGG---TTTATTACAGAGACAGCAGAGATCCACTTTGGAAAGGACCAGCAAAACTTCTCTG
GAAAGGTGAAGGGGCAGTAGTAATACAAGATAA------TAGTGACATAAAAGTAGTGCCAAGAAGAAAAGCAAAGATCA
TTAGGG---ATCATGGAAAACAGATGGCAGGTGATGATTGTGTGGCAAGTAGACAGGATGAGGATTAG
>AY331282/B/US/1997/1001_07
TTTTTAGAT---GGAATAGACAAGGCCCAAGAAGACCATGAAAAATATCACAGTAATTGGAGAGCAATGGCTAATGAATT
TAACCTACCACCTATAGTAGCAAAAGAAATAGTAGCCAGCTGTGATAAGTGTCAGCTAAAAGGAGAAGCCATGCATGGAC
AAGTAGACTGTAGTCCAGGAATATGGCAACTAGATTGTACACATTTAGAAGGAAAAGTTATCCTGGTAGCAGTTCATGTA
GCCAGTGGATATATAGAAGCAGAAGTTATCCCAGCAGAGACAGGGCAGGAAACAGCATACTTTA---TCTTAAAATTAGC
AGGAAGATGGCCAGTAAAAGCAATACATACAGACAATGGCCCCAATTTCACCAGTACTACAGTCAAGGCCGCCTGTTGGT
GGGCAGGGATCAAGCAGGAATTTGGCATTCCCTACAATCCCCAAAGTCAAGGAGTAGTAGAATCTATGAATAAAGAATT-
--AAAGAAAATTATAGGACAGGTAAGAGATCAGGCTGAACATCTTAAGACAGCAGTACAAATGGCAGTATTCATTCACAA
TTTTAAAAGAA---GA---GGGG---GGATTG---GAGGGT---------------------------------------
---------ATAGTGCAGGGGAAAGAATAGTAGACATAATAGCAACAGACATACAAACCAAAGAACTACAAAAACAAATT
ACAAAAATTCAAAATTTTCGGG---TTTATTACAGGGACAGCAGAGATCCACTTTGGAAAGGACCAGCAAAGCTGCTCTG
GAAAGGTGAAGGGGCAGTAGTAATACAAGATAA------TAGTGACATAAAAGTTGTGCCAAGGAGGAAAGTAAAGATCA
TTAGAG---ATTATGGAAAACAGATGGCAGGTGATGATTGTGTGGCAAGTAGACAGGATGAGGATTAG
>AY331283/B/US/1997/1001_09
TTTTTAGAT---GGAATAGACAAGGCCCAAGAAGACCATGAAAAATATCACAGTAATTGGAGAGCAATGGCTAATGAATT
TAACCTACCACCTATAGTAGCAAAAGAAATAGTAGCCAGCTGTGATAAGTGTCAGCTAAAAGGAGAAGCCATGCATGGAC
AAGTAGACTGTAGTCCAGGAATATGGCAACTAGATTGTACACATTTAGAAGGAAAAGTTATCCTGGTAGCAGTTCATGTA
GCCAGTGGATATATAGAAGCAGAAGTTATCCCAGCAGAGACAGGGCAGGAAACAGCATACTTTA---TCTTAAAATTAGC
AGGAAGATGGCCAGTAAAAGCAATACATACAGACAATGGCCCCAATTTCACCAGTACTACAGTCAAGGCCGCCTGTTGGT
GGGCAGGGATCAAGCAGGAATTTGGCATTCCCTACAATCCCCAAAGTCAAGGAGTAGTAGAATCTATGAATAAAGAATT-
--AAAGAAAATTATAGGACAGGTAAGAGATCAGGCTGAACATCTTAAGACAGCAGTACAAATGGCAGTATTCATTCACAA
TTTTAAAAGAA---GA---GGGG---GGATTG---GAGGGT---------------------------------------
---------ATAGTGCAGGGGAAAGAATAGTAGACATAATAGCAACAGACATACAAACCAAAGAACTACAAAAACAAATT
ACAAAAATTCAAAATTTTCGGG---TTTATTACAGGGACAGCAGAGATCCACTTTGGAAAGGACCAGCAAAGCTGCTCTG
GAAAGGTGAAGGGGCAGTAGTAATACAAGATAA------TAGTGACATAAAAGTTGTGCCAAGGAGGAAAGTAAAGATCA
TTAGAG---ATTATGGAAAACAGATGGCAGGTGATGATTGTGTGGCAAGTAGACAGGATGAGGATTAG
>AY331284/B/US/1997/1006_08
TTTTTGGAT---GGAATAGATAAGGCTCAAGAAGAACATGAGAAATATCACAATAATTGGAGAGCAATGGCTAGTGATTT
TAACCTGCCACCTGTAGTAGCAAAAGAAATAGTAGCCAGCTGTGATAAATGTCAGCTAAAAGGAGAAGCCATGCATGGAC
AAGTAGACTGTAGTCCAGGAATATGGCAACTAGATTGTACACATTTGGAAGGAAAAATTATCCTGGTAGCAGTGCATGTG
GCCAGTGGATATATAGAAGCAGAAGTTATTCCAGCAGAAACAGGGCAGGAAACAGCATACTTTA---TCTTAAAATTAGC
AGGAAGATGGCCAGTAAAAACAATACATACAGATAATGGCAGCAATTTCACCAGTACTACGGTTAAGGCCGCCTGCTGGT
GGGCGGGGATCAAGCAGGAATTTGGCATCCCCTACAATCCACAAAGTCAAGGAGTAGTAGAATCTATGAATAAAGAATT-
--AAAGAAAATTATAGGACAGGTAAGAGATCAAGCTGAACATCTTAAGACAGCAGTACAAATGGCAGTATTCATCCACAA
TTTTAAAAGAA---AA---GGGG---GGATTG---GGGGGT---------------------------------------
---------ACAGTGCAGGGGAAAGAATAGTAGACATAATAGCAACAGACATACAAACTAAAGAATTACAAAAACAAATT
ACAAAAATTCAAAATTTTCGGG---TTTATTACAGGGACAGCAGAGATCCACTTTGGAAAGGACCAGCAAAGCTTCTCTG
GAAAGGTGAAGGGGCAGTAGTAATACAAGAGAA------TAGTGACATAAAAGTAGTGCCAAGAAGAAAAGTAAAGATCA
TTAGGG---ATTATGGAAAACAGATGGCAGGTGATGATTGTGTGGCAAGTAGACAGGATGAGGATTAG
>AY331285/B/US/1997/1012_08
TTTTTAGAT---GGAATAGATAAGGCCCAAGAAGACCATGAGAAATATCACAGTAATTGGAGAGCAATGGCTAGTGATTT
TAACCTGCCACCTGTAGTAGCAAAAGAAATAGTAGCCAGCTGTGATAAATGCCAGTTAAAAGGAGAAGCCATGCATGGAC
AAGTAGACTGTAGTCCAGGAATATGGCAACTAGATTGTACACATTTAGAAGGAAAAATTATCCTGGTAGCAGTTCATGTA
GCCAGTGGATATATAGAAGCAGAAGTTATTCCAGCAGAGACAGGGCAGGAAACAGCATACTTTC---TTTTAAAATTAGC
AGGAAGATGGCCAGTAAAAACAATACATACAGACAATGGCAGCAATTTCACCAGTGCTACTGTTAAGGCCGCCTGTTGGT
GGGCGGGGATCAAGCAAGAATTTGGTATTCCCTACAATCCCCAAAGTCAGGGAGTAGTAGAATCTATGAATAAAGAATT-
--AAAGAAAATTATAGGCCAGGTAAGAGATCAGGCTGAACATCTTAAGACAGCAGTACAGATGGCAGTATTCATCCACAA
TTTTAAAAGAA---AA---GGGG---GGATTG---GGGGGT---------------------------------------
---------ACACTGCAGGGGAAAGAATAGTAGACATAATAGCAACAGACATACAAACTCMAGAATTACAAAAACAAATT
ACAAAAATTCAAAATTTTCGGG---TTTATTACAGAGACAACAGAGATCCGCTTTGGAAAGGACCAGCAAAGCTTCTCTG
GAAAGGTGAAGGGGCAGTAGTAATACAAGATAA------TAGTGATATAAAAGTAGTGCCAAGAAGAAAAGCAAAAATCA
TTAGGG---ATTATGGAAAACAGATGGCAGGTGATGATTGTGTGGCAAGTAGACAGGATGAGGATTAG
>AY331286/B/US/1997/1012_11
TTTTTAGAT---GGAATAGATAAGGCCCAAGAAGACCATGAGAAATATCACAGTAATTGGAGAGCAATGGCTAGTGATTT
TAACCTGCCACCTGTAGTAGCAAAAGAAATAGTAGCCAGCTGTGATAAATGCCAGTTAAAAGGAGAAGCCATGCATGGAC
AAGTAGACTGTAGTCCAGGAATATGGCAACTAGATTGTACACATTTAGAAGGAAAAATTATCCTGGTAGCAGTTCATGTA
GCCAGTGGATATATAGAAGCAGAAGTTATTCCAGCAGAGACAGGGCAGGAAACAGCATACTTTC---TTTTAAAATTAGC
AGGAAGATGGCCAGTAAAAACAATACATACAGACAATGGCAGCAATTTCACCAGTGCTACTGTTAAGGCCGCCTGTTGGT
GGGCGGGGATCAAGCAAGAATTTGGTATTCCCTACAATCCCCAAAGTCAGGGAGTAGTAGAATCTATGAATAAAGAATT-
--AAAGAAAATTATAGGCCAGGTAAGAGATCAGGCTGAACATCTTAAGACAGCAGTACAGATGGCAGTATTCATCCACAA
TTTTAAAAGAA---AA---GGGG---GGATTG---GGGGGT---------------------------------------
---------ACACTGCAGGGGAAAGAATAGTAGACATAATAGCAACAGACATACAAACTCAAGAATTACAAAAACAAATT
ACAAAAATTCAAAATTTTCGGG---TTTATTACAGAGACAACAGAGATCCGCTTTGGAAAGGACCAGCAAAGCTTCTCTG
GAAAGGTGAAGGGGCAGTAGTAATACAAGATAA------TAGTGATATAAAAGTAGTGCCAAGAAGAAAAGCAAAAATCA
TTAGGG---ATTATGGAAAACAGATGGCAGGTGATGATTGTGTGGCAAGTAGACAGGATGAGGATTAG
>AY331287/B/US/1997/1013_03
TTTCTAGAT---GGAATAGATAAAGCCCAAGAAGAACATGAAAAATATCACAACAACTGGAGAGCAATGGCTAGTGATTT
TAACCTACCACCTGTGGTAGCAAGAGAAATAGTAGCCAGCTGTGATAAATGTCAGCTAAAAGGAGAAGCCATGCATGGAC
AAGTAGACTGTAGTCCAGAAATATGGCAACTAGATTGTACACATTTAGAGGGAAAAGTTATCCTAGTAGCAGTCCATGTA
GCCAGTGGATATATAGAAGCAGAAGTTATTCCAGCAGAAACAGGACAGGAAACAGCATACTTTA---TCTTAAAATTGGC
AGGAAGATGGCCAGTAAAAGCAATACATACAGACAATGGCAGCAACTTCACCAGTGCTGCGGTAAAGGCCGCCTGTTGGT
GGACGGGGATCAAGCAGGAGTTTGGCATTCCCTACAATCCCCAAAGTCAAGGAGTAGTAGAATCTATGAATAAAGAATT-
--AAAGAAAATTATAGGACAGGTAAGAGATCAGGCTGAACATCTTAAGACAGCAGTACAAATGGCAGTATTCATCCACAA
TTTTAAAAGAA---AA---GGGG---GGATTG---GGGGGT---------------------------------------
---------ACAGTGCAGGGGAAAGAATAGTAGACATAATAGCAACAGACATACAAACTAAAGAACTACAAAAACAAATT
ACAAAAATTCAAAATTTTCGGG---TTTATTACAGGGACAGCAGAGATCCACTTTGGAAAGGACCAGCAAAACTTCTCTG
GAAAGGTGAAGGGGCAGTAGTAATACAAGATAA------TAGTGACATAAAAGTAGTGCCAAGAAGAAAAGCAAAGATCA
TTAGGG---ATTATGGAAAACAGATGGCAGGTGATGATTGTGTGGCAAGTAGACCGGATGAGGATTAG
>AY331288/B/US/1997/1013_07
TTTCTAGAT---GGAATAGATAAAGCCCAAGAAGAACATGAAAAATATCACAACAACTGGAGAGCAATGGCTAGTGATTT
TAACCTACCACCTGTGGTAGCAAGAGAAATAGTAGCCAGCTGTGATAAATGTCAGCTAAAAGGAGAAGCCATGCATGGAC
AAGTAGACTGTAGTCCAGAAATATGGCAACTAGATTGTACACATTTAGAGGGAAAAGTTATCCTAGTAGCAGTCCATGTA
GCCAGTGGATATATAGAAGCAGAAGTTATTCCAGCAGAAACAGGACAGGAAACAGCATACTTTA---TCTTAAAATTGGC
AGGAAGATGGCCAGTAAAAGCAATACATACAGACAATGGCAGCAACTTCACCAGTGCTGCGGTTAAGGCCGCCTGTTGGT
GGACGGGGATCAAGCAGGAGTTTGGCATTCCCTACAATCCCCAAAGTCAAGGAGTAGTAGAATCTATGAATAAAGAATT-
--AAAGAAAATTATAGGACAGGTAAGAGATCAGGCTGAACATCTTAAGACAGCAGTACAAATGGCAGTATTCATCCACAA
TTTTAAAAGAA---AA---GGGG---GGATTG---GGGGGT---------------------------------------
---------ACAGTGCAGGGGAAAGAATAGTAGACATAATAGCAACAGACATACAAACTAAAGAACTACAAAAACAAATT
ACAAAAATTCAAAATTTTCGGG---TTTATTACAGGGACAGCAGAGATCCACTTTGGAAAGGACCAGCAAARCTTCTCTG
GAAAGGTGAAGGGGCAGTAGTAATACAAGATAA------TAGTGACATAAAAGTAGTGCCAAGAAGAAAAGCAAAGATCA
TTAGGG---ATTATGGAAAACAGATGGCAGGTGATGATTGTGTGGCAAGTAGACCGGATGAGGATTAG
>AY331289/B/US/1997/1018_06
TTTTTGGAT---GGAATAGATAAGGCCCAAGAAGAACATGAGAAATATCACAATAATTGGAGAGCAATGGCTAGTGATTT
TAACCTGCCACCTGTGGTAGCAAAAGAAATAGTAGCCAGCTGTGATAAATGTCAGCTAAAAGGAGAAGCCATGCATGGAC
AAGTAGACTGTAGTCCAGGAATATGGCAACTAGATTGTACACATTTAGAAGGAAAAGTTATCCTGGTAGCAGTTCATGTA
GCCAGTGGATATATAGAAGCAGAAGTTATCCCAGCAGAGACAGGGCAAGAAACAGCATACTTTC---TCTTAAAATTAGC
AGGAAGATGGCCAGTAAAAACAATACATACAGACAATGGCAGCAATTTCACCAGTACTACAGTTAAGGCCGCCTGTTGGT
GGGCGGGAATTAAGCAGGAATTTGGCATTCCCTACAATCCCCAAAGTCAAGGAGTAGTAGAATCAATGAATAATGAATT-
--AAAGAAAATTATAGGACAGGTAAGAGATCAGGCTGAACATCTTAAGACAGCAGTACAAATGGCAGTATTCATCCACAA
TTTTAAAAGAA---AA---GGGG---GGATTG---GGGGGT---------------------------------------
---------ACAGTGCAGGGGAAAGAATAGTAGACATAATAGCAACAGACATACAAACTAAAGAATTACAAAAACAAATT
ACAAAAATTCAAAATTTTCGGG---TTTATTACAGGGACAGCAGAGATCCACTTTGGAAAGGACCAGCAAAGCTTCTCTG
GAAAGGTGAAGGGGCAGTAGTAATACAAGATAA------TAGTGAAATAAAAGTAGTGCCAAGGAGAAAAGCAAAGATCC
TTAGGG---ATTATGGAAAACAGATGGCAGGTGATGATTGTGTGGCAAGTAGACAGGATGAGGATTAG
>AY331290/B/US/1997/1018_10
TTTTTGGAT---GRAATAGATAAGGCCCAAGAAGAACATGAGAAATATCACAATAATTGGAGAGCAATGGCTAGTGATTT
TAACCTGCCACCTGTGGTAGCAAAAGAAATAGTAGCCAGCTGTGATAAATGTCAGCTAAAAGGAGAAGCCATGCATGGAC
AAGTAGACTGTAGTCCAGGAATATGGCAACTAGATTGTACACATTTAGAAGGAAAAGTTATCCTGGTAGCAGTTCATGTA
GCCAGTGGATATATAGAAGCAGAAGTTATCCCAGCAGAGACAGGGCAAGAAACAGCATACTTTC---TCTTAAAATTAGC
AGGAAGATGGCCAGTAAAAACAATACATACAGACAATGGCAGCAATTTCACCAGTACTACAGTTAAGGCCGCCTGTTGGT
GGGCGGGAATTAAGCAGGAATTTGGCATTCCCTACAATCCCCAAAGTCAAGGAGTAGTAGAATCAATGAATAATGAATT-
--AAAGAAAATTATAGGACAGGTAAGAGATCAGGCTGAACATCTTAAGACAGCAGTACAAATGGCAGTATTCATCCACAA
TTTTAAAAGAA---AA---GGGG---GGATTG---GGGGGT---------------------------------------
---------ACAGTGCAGGGGAAAGAATAGTAGACATAATAGCAACAGACATACAAACTAAAGAATTACAAAAACAAATT
ACAAAAATTCAAAATTTTCGGG---TTTATTACAGGGACAGCAGAGATCCACTTTGGAAAGGACCAGCAAAGCTTCTCTG
GAAAGGTGAAGGGGCAGTAGTAATACAAGATAA------TAGTGAAATAAAAGTAGTGCCAAGGAGAAAAGCAAAGATCC
TTAGGG---ATTATGGAAAACAGATGGCAGGTGATGATTGTGTGGCAAGTAGACAGGATGAGGATTAG
>AY331291/B/US/1996/1027_05
TTTTTAGAT---GGAATAGATAAGGCCCAAGAAGACCATGAGAAATATCACAGTAATTGGAGAGCAATGGCTAGTGATTT
CAACCTGCCACCCATAGTAGCAAAAGAAATAGTAGCCAGCTGTGATAAATGCCAGCAAAAAGGAGAAGCCATGCATGGAC
AAGTAGACTGTAGTCCAGCAATATGGCAACTAGATTGTACACATTTAGAAGGAAAAGTTATCTTGGTAGCAGTCCATGTA
GCCAGTGGATACATAGAAGCAGAAGTCATCCCAGCAGAGACAGGGCAGGAAACAGCATACTTTC---TCTTAAAACTAGC
AGGAAGATGGCCAGTAAAAACAATACATACAGACAATGGCAGTAATTTCACCAGTACCGCGGTTAAGGCCGCCTGCTGGT
GGGCAGGGATCAAGCAGGAATTTGGCATTCCCTACAATCCCCAAAGTCAAGGAGTAGTAGAATCTATGAATAAAGAATT-
--AAAGAAAATTATAGGACAGGTAAGAGATCAGGCTGAACATCTTAAGACAGCAGTACAAATGGCAGTATTCATCCACAA
TTTTAAAAGAA---AA---GGGG---GGATTG---GGGGGT---------------------------------------
---------ACAGTGCAGGGGAAAGAATAATAGACATAATAGCAGCAGACATACAAACTAGAGAACTACAAAAACAAATT
ACAAAAATTCAAAATTTTCGGG---TTTATTACAGGGACAGCAGAGATCCACTTTGGAAAGGACCAGCAAAGCTCCTCTG
GAAAGGTGAAGGGGCAGTAGTAATACAAGACAA------TAGTGATATAAAAGTAGTGCCAAGAAGAAAAGCAAAGATCA
TTAGGG---ATTATGGAAAACAGATGGCAGGTGATGATTGTGTGGCAAGTAGACAGGATGAGGATTAG
>AY331292/B/US/1996/1057_01
TTTTTAGAT---GGAATAGATAAGGCCCAAGAAGAACATGAGAAATATCACAGTAATTGGAGAGCAATGGCTAGTGATTT
TAACCTGCCACCTGTAGTAGCAAAAGAAATAGTGGCCAGCTGTGATAAATGTCAGCTAAAAGGAGAAGCCATGCATGGAC
AAGTAGACTGTAGTCCAGGAATATGGCAACTAGATTGTACACATTTAGAAGGAAAAGTTATCCTGGTAGCAGTTCATGTA
GCCAGTGGATACATAGAAGCAGAAGTTATTCCAGCAGAGACAGGGCAGGAAACAGCATATTTTC---TTTTAAAGTTAGC
AGGAAGATGGCCAGTAACAACAATACATACAGACAATGGCAGCAATTTCATCAGCACTACAGTTAAGGCCGCCTGTTGGT
GGGCGGGGATAAAGCAGGAATTTGGCATTCCCTACAACCCTCAAAGTCAAGGAGTAGTAGAATCTATGAATAAAGAGTT-
--AAAGAAAATTATAGGACAGGTAAGAGATCAGGCTGAACATCTTAAGACAGCAGTGCAAATGGCAGTATTCATCCACAA
TTTTAAAAGAA---AA---GGGG---GGATTG---GGGGAT---------------------------------------
---------ACAGTGCAGGGGAAAGAATAGTAGACATAATAGCAACAGACATACAGACTAAAGAACTACAAAAACAAATT
ACAAAAATTCAAAATTTTCGGG---TTTATTACAGGGACAGCAGAGATCCACTTTGGAAAGGACCAGCAAAGCTCCTCTG
GAAAGGTGAAGGGGCAGTAGTAATACAAGATAA------TAGTGACATAAAAGTAGTGCCAAGAAGAAAAGCAAAAATCA
TCAGGG---ATTATGGAAAACAGATGGCAGGTGATGATTGTGTGGCAAGTAGACAGGATGAGGATTAA
>AY331293/B/US/1996/1057_09
TTTTTAGAT---GGAATAGATAAGGCCCAAGAAGAACATGAGAAATATCACAGTAATTGGAGAGCAATGGCTAGTGATTT
TAACCTGCCACCTGTAGTAGCAAAAGAAATAGTGGCCAGCTGTGATAAATGTCAGCTAAAAGGAGAAGCCATGCATGGAC
AAGTAGACTGTAGTCCAGGAATATGGCAACTAGATTGTACACATTTAGAAGGAAAAGTTATCCTGGTAGCAGTTCATGTA
GCCAGTGGATACATAGAAGCAGAAGTTATTCCAGCAGAGACAGGGCAGGAAACAGCATATTTTC---TTTTAAAGTTAGC
AGGAAGATGGCCAGTAACAACAATACATACAGACAATGGCAGCAATTTCATCAGCACTACAGTTAAGGCCGCCTGTTGGT
GGGCGGGGATAAAGCAGGAATTTGGCATTCCCTACAACCCTCAAAGTCAAGGAGTAGTAGAATCTATGAATAAAGAGTT-
--AAAGAAAATTATAGGACAGGTAAGAGATCAGGCTGAACATCTTAAGACAGCAGTGCAAATGGCWGTATTCATCCACAA
TTTTAAAAGAA---AA---GGGG---GGATTG---GGGGAT---------------------------------------
---------ACAGTGCAGGGGAAAGAATAGTAGACATAATAGCAACAGACATACAGACTAAAGAACTACAAAAACAAATT
ACAAAAATTCAAAATTTTCGGG---TTTATTACAGGGACAGCAGAGATCCACTTTGGAAAGGACCAGCAAAGCTCCTCTG
GAAAGGTGAAGGGGCAGTAGTAATACAAGATAA------TAGTGACATAAAAGTAGTGCCAAGAAGAAAAGCAAAAATCA
TCAGGG---ATTATGGAAAACAGATGGCAGGTGATGATTGTGTGGCAAGTAGACAGGATGAGGATTAA
>AY331294/B/US/1998/1058_08
TTTTTAGAT---GGAATAGATAAGGCCCAGGAAGAACATGAAAAATATCACAATAATTGGAAAGCAATGGCTAGTGATTT
TAACCTGCCACCTATAGTAGCAAAAGAAATAGTAGCCAGCTGTGATAAATGTCAGCTAAAAGGGGAAGCCATGCATGGAC
AAGTAGACTGTAGTCCAGGAATATGGCAACTAGATTGTACACATTTAGAAGGAAGAGTTATCCTGGTAGCAGTTCATGTA
GCCAGTGGGTATATAGAAGCAGAAGTGATCCCAGCAGAGACAGGGCAGGAAACAGCATACTTTC---TCTTAAAATTAGC
AGGAAGATGGCCAGTAAAGACAATACATACAGACAATGGCAGCAACTTCACCAGTAGTGCGGTCAAGGCCGCCTGTTGGT
GGGCGGGGGTCAAGCAGGAATTTGGCATTCCCTACAATCCCCAAAGTCAAGGAGTAGTAGAATCTATGAATAAAGAATT-
--AAAGAAAATTATAGGACAGGTAAGAGATCAGGCTGAACATCTTAAGACAGCAGTACAAATGGCAGTATTCATCCACAA
TTTTAAAAGAA---GA---GGGG---GGATTG---GGGACT---------------------------------------
---------ATAGTGCAGGGGAGAGAATAATAGACATAATAGCAACAGACATACAAACCAAAGAATTACAAAAACAAATT
ACAAAAATTCAAAATTTTCGGG---TCTATTACAGGGACAGCAGAGATCCACTTTGGAAAGGACCAGCAAAGCTCCTCTG
GAAAGGTGAAGGGGCAGTAGTAATACAAGATAA------GAGTGACATAAAAGTAGTACCAAGAAGAAAAGTAAAGATCA
TTAGGG---ATTATGGAAAACAGATGGCAGGTGATGATTGTATGGCAAGTAGACAGGATGAGGATTAG
>AY331295/B/US/1998/1058_11
TTTTTAGAT---GGAATAGATAAGGCCCAGGAAGAACATGAAAAATATCACAATAATTGGAAAGCAATGGCTAGTGATTT
TAACCTGCCACCTATAGTAGCAAAAGAAATAGTAGCCAGCTGTGATAAATGTCAGCTAAAAGGGGAAGCCATGCATGGAC
AAGTAGACTGTAGTCCAGGAATATGGCAACTAGATTGTACACATTTAGAAGGAAGAGTTATCCTGGTAGCAGTTCATGTA
GCCAGTGGGTATATAGAAGCAGAAGTGATCCCAGCAGAGACAGGGCAGGAAACAGCATACTTTC---TCTTAAAATTAGC
AGGAAGATGGCCAGTAAAGACAATACATACAGACAATGGCAGCAACTTCACCAGTAGTGCGGTCAAGGCCGCCTGTTGGT
GGGCGGGGGTCAAGCAGGAATTTGGCATTCCCTACAATCCCCAAAGTCAAGGAGTAGTAGAATCTATGAATAAAGAATT-
--AAAGAAAATTATAGGACAGGTAAGAGATCAGGCTGAACATCTTAAGACAGCAGTACAAATGGCAGTATTCATCCACAA
TTTTAAAAGAA---GA---GGGG---GGATTG---GGGACT---------------------------------------
---------ATAGTGCAGGGGAGAGAATAATAGACATAATAGCAACAGACATACAAACCAAAGAATTACAAAAACAAATT
ACAAAAATTCAAAATTTTCGGG---TCTATTACAGGGACAGCAGAGATCCACTTTGGAAAGGACCAGCAAAGCTCCTCTG
GAAAGGTGAAGGGGCAGTAGTAATACAAGATAA------GAGTGACATAAAAGTAGTACCAAGAAGAAAAGTAAAGATCA
TTAGGG---ATTATGGAAAACAGATGGCAGGTGATGATTGTATGGCAAGTAGACAGGATGAGGATTAG
>AY331296/B/US/1999/PRB959_03
TTTTTGGAT---GGAATAGATAAGGCCCAAGAGGAACATGAGAAATATCACAATAATTGGAGAGCAATGGCTAGTGATTT
TAACTTACCACCTGTGGTAGCAAAAGAAATAGTAGCCAGCTGTGATAAATGTCAGCTAAAAGGAGAAGCCATGCATGGAC
AAGTAGACTGTAGTCCAGGAATATGGCAACTAGACTGTACACATTTAGAAGGAAAAGTTATCCTGGTAGCAGTTCATGTA
TCCAGTGGATATATAGAAGCAGAAGTTATTCCAGCAGAGACAGGGCAGGAAACAGCATACTTTA---TCTTAAAATTAGC
AGGAAGATGGCCAGTAAGAACAGTACATACAGACAATGGCCCCAATTTCACCAGTGCTGCGGTTAAGGCCGCTTGTTGGT
GGGCAGGGATCAAGCAGGAATTTGGCATTCCCTACAATCCCCAAAGTCAAGGAGTAGTAGAATCTATGAATAAAGAATT-
--AAAGAAAATTATAGGACAGGTAAGAGATCAGGCTGAACATCTTAAGACAGCAGTACAAATGGCAGTATTCATCCACAA
TTTTAAAAGAA---AA---GGGG---GGATTG---GGGGGT---------------------------------------
---------ACAGTGCAGGGGAAAGAATAGTAGACATAATAGCAACAGACATACAAACTAAAGAATTACAAAAACAAATT
ACAAAAATTCAAAATTTTCGGG---TTTATTACAGAGACAGCAGAGATCCACTTTGGAAAGGACCAGCAAAGCTTCTCTG
GAAAGGTGAAGGGGCAGTAGTAATACAAGATAA------TAGTGACATAAAAGTAGTGCCAAGAAGAAAAGCAAAGATCA
TTAGGG---ATTATGGAAAACAGATGGCAGGTGATGATTGTGTGGCAAGTAGACAGGATGAGGATTAG
>AY331297/B/US/1999/PRB959_05
TTTTTGGAT---GGAATAGATAAGGCCCAAGAGGAACATGAGAAATATCACAATAATTGGAGAGCAATGGCTRGTGATTT
TAACTTACCACCTGTGGTAGCAAAAGAAATAGTAGCCAGCTGTGATAAATGTCAGCTAAAAGGAGAAGCCATGCATGGAC
AAGTAGACTGTAGTCCAGGAATATGGCAACTAGACTGTACACATTTAGAAGGAAAAGTTATCCTGGTAGCAGTTCATGTA
TCCAGTGGATATATAGAAGCAGAAGTTATTCCAGCAGAGACAGGGCAGGAAACAGCATACTTTA---TCTTAAAATTAGC
AGGAAGATGGCCAGTAAGAACAGTACATACAGACAATGGCCCCAATTTCACCAGTGCTGCGGTTAAGGCCGCTTGTTGGT
GGGCAGGGATCAAGCAGGAATTTGGCATTCCCTACAATCCCCAAAGTCAAGGAGTAGTAGAATCTATGAATAAAGAATT-
--AAAGAAAATTATAGGACAGGTAAGAGATCAGGCTGAACATCTTAAGACAGCAGTACAAATGGCAGTATTCATCCACAA
TTTTAAAAGAA---AA---GGGG---GGATTG---GGGGGT---------------------------------------
---------ACAGTGCAGGGGAAAGAATAGTAGACATAATAGCAACAGACATACAAACTAAAGAATTACAAAAACAAATT
ACAAAAATTCAAAATTTTCGGG---TTTATTACAGAGACAGCAGAGATCCACTTTGGAAAGGACCAGCAAAGCTTCTCTG
GAAAGGTGAAGGGGCAGTAGTAATACAAGATAA------TAGTGACATAAAAGTAGTGCCAAGAAGAAAAGCAAAGATCA
TTAGGG---ATTATGGAAAACAGATGGCAGGTGATGATTGTGTGGCAAGTAGACAGGATGAGGATTAG
>AY332236/B/US/1997/1006_10
TTTTTGGAT---GGAATAGATAAGGCTCAAGAAGAACATGAGAAATATCACAATAATTGGAGAGCAATGGCTAGTGATTT
TAACCTGCCACCTGTAGTAGCAAAAGAAATAGTAGCCAGCTGTGATAAATGTCAGCTAAAAGGAGAAGCCATGCATGGAC
AAGTAGACTGTAGTCCAGGAATATGGCAACTAGATTGTACACATTTGGAAGGAAAAATTATCCTGGTAGCAGTGCATGTG
GCCAGTGGATATATAGAAGCAGAAGTTATTCCAGCAGAAACAGGGCAGGAAACAGCATACTTTA---TCTTAAAATTAGC
AGGAAGATGGCCAGTAAAAACAATACATACAGATAATGGCAGCAATTTCACCAGTACTACGGTTAAGGCCGCCTGCTGGT
GGGCGGGGATCAAGCAGGAATTTGGCATCCCCTACAATCCACAAAGTCAAGGAGTAGTAGAATCTATGAATAAAGAATT-
--AAAGAAAATTATAGGACAGGTAAGAGATCAAGCTGAACATCTTAAGACAGCAGTACAAATGGCAGTATTCATCCACAA
TTTTAAAAGAA---AA---GGGG---GGATTG---GGGGGT---------------------------------------
---------ACAGTGCAGGGGAAAGAATAGTAGACATAATAGCAACAGACATACAAACTAAAGAATTACAAAAACAAATT
ACAAAAATTCAAAATTTTCGGG---TTTATTACAGGGACAGCAGAGATCCACTTTGGAAAGGACCAGCAAAGCTTCTCTG
GAAAGGTGAAGGGGCAGTAGTAATACAAGAGAA------TAGTGACATAAAAGTAGTGCCAAGAAGAAAAGTAAAGATCA
TTAGGG---ATTATGGAAAACAGATGGCAGGTGATGATTGTGTGGCAAGTAGACAGGATGAGGATTAG
>AY332237/B/US/1996/1027_03
TTTTTAGAT---GGAATAGATAAGGCCCAAGAAGACCATGAGAAATATCACAGTAATTGGAGAGCAATGGCTAGTGATTT
CAACCTGCCACCCATAGTAGCAAAAGAAATAGTAGCCAGCTGTGATAAATGCCAGCAAAAAGGAGAAGCCATGCATGGAC
AAGTAGACTGTAGTCCAGCAATATGGCAACTAGATTGTACACATTTAGAAGGAAAAGTTATCTTGGTAGCAGTCCATGTA
GCCAGTGGATACATAGAAGCAGAAGTCATCCCAGCAGAGACAGGGCAGGAAACAGCATACTTTC---TCTTAAAACTAGC
AGGAAGATGGCCAGTAAAAACAATACATACAGACAATGGCAGTAATTTCACCAGTACCGCGGTTAAGGCCGCCTGCTGGT
GGGCAGGGATCAAGCAGGAATTTGGCATTCCCTACAATCCCCAAAGTCAAGGAGTAGTAGAATCTATGAATAAAGAATT-
--AAAGAAAATTATAGGACAGGTAAGAGATCAGGCTGAACATCTTAAGACAGCAGTACAAATGGCAGTATTCATCCACAA
TTTTAAAAGAA---AA---GGGG---GGATTG---GGGGGT---------------------------------------
---------ACAGTGCAGGGGAAAGAATAATAGACATAATAGCAGCAGACATACAAACTAGAGAACTACAAAAACAAATT
ACAAAAATTCAAAATTTTCGGG---TTTATTACAGGGACAGCAGAGATCCACTTTGGAAAGGACCAGCAAAGCTCCTCTG
GAAAGGTGAAGGGGCAGTAGTAATACAAGACAA------TAGTGATATAAAAGTAGTGCCAAGAAGAAAAGCAAAGATCA
TTAGGG---ATTATGGAAAACAGATGGCAGGTGATGATTGTGTGGCAAGTAGACAGGATGAGGATTAG
>AY352275/B/US/1984/SF33
TTTTTGGAT---GGAATAGATAAGGCCCAAGAAGAACATGAGAAATATCACAGTAATTGGAGAGCAATGGCTAGTGACTT
TAACCTGCCACCTGTAGTAGCAAAAGAAATAGTAGCCAGCTGTGATAAATGTCAGTTAAAAGGAGAAGCCATGCATGGAC
AAGTAGACTGTAGTCCAGGAATATGGCAACTAGATTGTACACATTTAGAAGGAAAAATTATCCTGGTAGCAGTTCATGTA
GCCAGTGGATACATAGAAGCAGAAGTCATTCCAGCAGAGACAGGGCAGGAAACAGCATACTTTC---TCTTAAAACTAGC
AGGAAGATGGCCAGTAAAAACAATACATACAGACAATGGCAGCAATTTCACCAGTACTACGGTTAAGGCCGCCTGTTGGT
GGGCAGGGATCAAGCAGGAATTTGGCATTCCCTACAATCCCCAAAGTCAAGGAGTAGTAGAATCTATGAATAAAGAATT-
--AAAGAAAATTATAGGACAGGTAAGAGATCAGGCTGAACATCTTAAGACAGCAGTACAAATGGCAGTATTCATCCACAA
TTTTAAAAGAA---AA---GGGG---GGATTG---GGGGGT---------------------------------------
---------ACAGTGCAGGGGAAAGAATAGTAGACATAATAGCAACAGACATACAAACTAAAGAACTACAAAAACAAATT
ACAAAAATTCAAAATTTTCGGG---TTTATTACAGGGACAGCAGAGATCCACTTTGGAAAGGACCAGCAAAGCTTCTTTG
GAAAGGTGAAGGGGCAGTAGTAATACAAGATAA------TACTGACATAAAAGTAGTGCCAAGAAGAAAAGTAAAGATCA
TTAGGG---ACTATGGAAAACAGATGGCAGGTGATGATTGTGTGGCAAGTAGACAGGATGAGGATTAG
>AY423381/B/NL/1999/671_99T12
TTTTTAGAT---GGAATAGATAAGGCCCAAGAAGAACATGAGAAATATCACAGTAATTGGAGAGCAATGGCTAGTGATTT
TAACCTGCCACCTATAGTAGCAAAAGAAATAGTAGCCAGTTGTGATAAATGTCAGCTAAAAGGAGAAGCCATGCATGGAC
AAGTAGACTGTAGTCCAGGAATATGGCAGCTAGATTGTACACATTTAGAAGGAAAAATTATCCTGGTAGCAGTTCATGTA
GCCAGTGGATATATAGAAGCAGAAGTTATTCCAGCAGAAACAGGGCAAGAAACAGCATACTTTC---TCTTAAAATTAGC
AGGAAGATGGCCAGTAAAAACCATACATACAGACAATGGCCCCAATTTCATCAGTACTGCAGTTAAGGCCGCCTGTTGGT
GGGCGGGGATCAAGCAGGAATTTGGCATTCCCTACAATCCCCAAAGTCAAGGAGTAGTAGAATCTATGAATAAAGAATT-
--AAAGAAAATTATAGGACAGGTAAGAGAGCAGGCTGAACATCTCAAGACAGCAGTACAAATGGCAGTATTCATCCACAA
TTTTAAAAGAA---AA---GGGG---GGATTG---GGGAGT---------------------------------------
---------ACAGTGCAGGGGAAAGAATAATAGACATAATAGCAACAGACATACAAACTAAAGAATTACAAAAGCAAATT
ACAAAAATTCAAAATTTTCGGG---TTTATTACAGGGACAGCAGAGATCCACTTTGGAAAGGACCAGCAAAGCTTCTCTG
GAAAGGTGAAGGGGCAGTAGTAATACAAGATAA------TAGTGACATAAAAGTAGTACCAAGAAGAAAAGCAAAAATCA
TTAGGG---ATTATGGAAAACAGATGGCAGGTGATGATTGTGTGGCAAGTAGACAGGATGAGGATTAG
>AY423382/B/NL/2000/671_00T93
TTTTTAGAT---GGAATAGATAAGGCCCAAGAAGAACATGAGAAATATCACAGTAATTGGAGAGCAATGGCTAGTGATTT
TAACCTGCCACCTATAGTAGCAAAAGAAATAGTAGCCAGTTGTGATAAATGTCAGCTAAAAGGAGAAGCCATGCATGGAC
AAGTAGACTGTAGTCCAGGAATATGGCAGCTAGATTGTACACATTTAGAAGGAAAAATTATCCTGGTAGCAGTTCATGTA
GCCAGTGGATATATAGAAGCAGAAGTTATTCCAGCAGAAACAGGGCAAGAAACAGCATACTTTC---TCTTAAAATTAGC
AGGAAGATGGCCAGTAAAAACCATACATACAGACAATGGCCCCAATTTCATCAGTACTGCAGTTAAGGCCGCCTGTTGGT
GGGCGGGGATCAAGCAGGAATTTGGCATTCCCTACAATCCCCAAAGTCAAGGAGTAGTAGAATCTATGAATAAAGAATT-
--AAAGAAAATTATAGGACAGGTAAGAGAGCAGGCTGAACATCTCAAGACAGCAGTACAAATGGCAGTATTCATCCACAA
TTTTAAAAGAA---AA---GGGG---GGATTG---GGGAGT---------------------------------------
---------ACAGTGCAGGGGAAAGAATAATAGACATAATAGCAACAGACATACAAACTAAAGAATTACAAAAGCAAATT
ACAAAAATTCAAAATTTTCGGG---TTTATTACAGGGACAGCAGAGATCCACTTTGGAAAGGACCAGCAAAGCTTCTCTG
GAAAGGTGAAGGGGCAGTAGTAATACAAGATAA------TAGTGACATAAAAGTAGTACCAAGAAGAAAAGCAAAAATCA
TTAGGG---ATTATGGAAAACAGATGGCAGGTGATGATTGTGTGGCAAGTAGACAGGATGAGGATTAG
>AY423383/B/NL/2000/671_00T162
TTTTTAGAT---GGAATAGATAAGGCCCAAGAAGAACATGAGAAATATCACAGTAATTGGAGAGCAATGGCTAGTGATTT
TAACCTGCCACCTGTAGTAGCAAAAGAAATAGTAGCCAGTTGTGATAAATGTCAGCTAAAAGGAGAAGCCATGCATGGAC
AAGTAGACTGTAGTCCAGGAATATGGCAGCTAGATTGTACACATTTAGAAGGAAAAATTATCCTGGTAGCAGTTCATGTA
GCCAGTGGATATATAGAAGCAGAAGTTATTCCAGCAGAAACAGGGCAAGAAACAGCATACTTTC---TCTTAAAATTAGC
AGGAAGATGGCCAGTAAAAACCATACATACAGACAATGGCCCCAATTTCATCAGTACTGCAGTTAAGGCCGCCTGTTGGT
GGGCGGGGATCAAGCAGGAATTTGGCATTCCCTACAATCCCCAAAGTCAAGGAGTAGTAGAATCTATGAATAAAGAATT-
--AAAGAAAATTATAGGACAGGTAAGAGAGCAGGCTGAACATCTCAAGACAGCAGTACAAATGGCAGTATTCATCCACAA
TTTTAAAAGAA---AA---GGGG---GGATTG---GGGAGT---------------------------------------
---------ACAGTGCAGGGGAAAGAATAATAGACATAATAGCAACAGACATACAAACTAAAGAATTACAAAAGCAAATT
ACAAAAATTCAAAATTTTCGGG---TTTATTACAGGGACAGCAGAGATCCACTTTGGAAAGGACCAGCAAAGCTTCTCTG
GAAAGGTGAAGGGGCAGTAGTAATACAAGATAA------TAGTGACATAAAAGTAGTACCAAGAAGAAAAGCAAAAATCA
TTAGGG---ATTATGGAAAACAGATGGCAGGTGATGATTGTGTGGCAAGTAGACAGGATGAGGATTAG
>AY423384/B/NL/2000/671_00T167
TTTTTAGAT---GGAATAGATAAGGCCCAAGAAGAACATGAGAAATATCACAGTAATTGGAGAGCAATGGCTAGTGATTT
TAACCTGCCACCTGTAGTAGCAAAAGAAATAGTAGCCAGTTGTGATAAATGTCAGCTAAAAGGAGAAGCCATGCATGGAC
AAGTAGACTGTAGTCCAGGAATATGGCAGCTAGATTGTACACATTTAGAAGGAAAAATTATCCTGGTAGCAGTTCATGTA
GCCAGTGGATATATAGAAGCAGAAGTTATTCCAGCAGAAACAGGGCAAGAAACAGCATACTTTC---TCTTAAAATTAGC
AGGGAGATGGCCAGTAAAAACCATACATACAGACAATGGACCCAATTTCATCAGTACTGCAGTTAAGGCCGCCTGTTGGT
GGGCGGGGATCAAGCAGGAATTTGGCATTCCCTACAATCCCCAAAGTCAAGGAGTAGTAGAATCTATGAATAAAGAATT-
--AAAGAAAATTATAGGACAGGTAAGAGAGCAGGCTGAACATCTCAAGACAGCAGTACAAATGGCAGTATTCATCCACAA
TTTTAAAAGAA---AA---GGGG---GGATTG---GGGAGT---------------------------------------
---------ACAGTGCAGGGGAAAGAATAATAGACATAATAGCAACAGACATACAAACTAAAGAATTACAAAAACAAATT
ACAAAAATTCAAAATTTTCGGG---TTTATTACAGGGACAGCAGAGATCCACTTTGGAAAGGACCAGCAAAGCTTCTCTG
GAAAGGTGAAGGGGCAGTAGTAATACAAGATAA------TAGTGACATAAAAGTAGTACCAAGAAGAAAAGCAAAAATCA
TTAGGG---ATTATGGAAAACAGATGGCAGGTGATGATTGTGTGGCAAGTAGACAGGATGAGGATTAG
>AY423385/B/NL/2000/671_00T169
TTTTTAGAT---GGAATAGATAAGGCCCAAGAAGAACATGAGAAATATCACAGTAATTGGAGAGCAATGGCTAGTGATTT
TAACCTGCCACCTGTAGTAGCAAAAGAAATAGTAGCCAGTTGTGATAAATGTCAGCTAAAAGGAGAAGCCATGCATGGAC
AAGTAGACTGTAGTCCAGGAATATGGCAGCTAGATTGTACACATTTAGAAGGAAAAATTATCCTGGTAGCAGTTCATGTA
GCCAGTGGATATATAGAAGCAGAAGTTATTCCAGCAGAAACAGGGCAAGAAACAGCATACTTTC---TCTTAAAATTAGC
AGGAAGATGGCCAGTAAAAACCATACATACAGACAATGGCCCCAATTTCATCAGTACTGCAGTTAAGGCCGCCTGTTGGT
GGGCGGGGATCAAGCAGGAATTTGGCATTCCCTACAATCCCCAAAGTCAAGGAGTAGTAGAATCTATGAATAAAGAATT-
--AAAGAAAATTATAGGACAGGTAAGAGAGCAGGCTGAACATCTCAAGACAGCAGTACAAATGGCAGTATTCATCCACAA
TTTTAAAAGAA---AA---GGGG---GGATTG---GGGAGT---------------------------------------
---------ACAGTGCAGGGGAAAGAATAATAGACATAATAGCAACAGACATACAAACTAAAGAATTACAAAAGCAAATT
ACAAAAATTCAAAATTTTCGGG---TTTATTACAGGGACAGCAGAGATCCACTTTGGAAAGGACCAGCAAAGCTTCTCTG
GAAAGGTGAAGGGGCAGTAGTAATACAAGATAA------TAGTGACATAAAAGTAGTACCAAGAAGAAAAGCAAAAATCA
TTAGGG---ATTATGGAAAACAGATGGCAGGTGATGATTGTGTGGCAAGTAGACAGGATGAGGATTAG
>AY423386/B/NL/2000/671_00T103
TTTTTAGAT---GGAATAGATAAGGCCCAAGAAGAACATGAGAAATATCACAGTAATTGGAGAGCAATGGCTAGTGATTT
TAACCTGCCACCTGTAGTAGCAAAAGAAATAGTAGCCAGTTGTGATAAATGTCAGATAAAAGGAGAAGCCATGCATGGAC
AAGTAGACTGTAGTCCAGGAATATGGCAGCTAGATTGTACACATTTAGAAGGAAAAATTATCCTGGTAGCAGTTCATGTA
GCCAGTGGATATATAGAAGCAGAAGTTATTCCAGCAGAAACAGGGCAAGAACCAGCATACTTTC---TCTTAAAATTAGC
AGGAAGATGGCCAGTAAAAACCATACATACAGACAATGGCCCCAATTTCATCAGTACTGCAGTTAAGGCCGCCTGTTGGT
GGGCGGGGATCAAGCAGGAATTTGGCATTCCTTACAATCCCCAAAGTCAAGGAGTAGTAGAATCTATGAATAAAGAATT-
--AAAGAAAATTATAGGACAGGTAAGAGAGCAGGCTGAACATCTCAAAACAGCAGTACAAATGGCAGTATTCATCCACAA
TTTTAAAAGAA---AA---GGGG---GGATTG---GGGAGT---------------------------------------
---------ACAGTGCAGGGGAAAGAATAATAGACATAATAGCAACAGACATACAAACTAAAGAATTACAAAAGCAAATT
ACAAAAATTCAAAATTTTCGGG---TTTATTACAGGGACAGCAGAGATCCACTTTGGAAAGGACCAGCAAAGCTTCTCTG
GAAAGGTGAAGGGGCAGTAGTAATACAGGATAA------TAGTGACATAAAAGTAGTACCAAGAAGAAAAGCAAAAATCA
TTAGGG---ATTATGGAAAACAGATGGCAGGTGATGGTTGTGTGGCAAGTAGACAGGATGAGGATTAG
>AY423387/B/NL/2000/671_00T36
TTTTTAGAT---GGAATAGATAAGGCCCAAGAAGAACATGAGAAATATCACAGTAATTGGAGAGCAATGGCTAGTGATTT
TAACCTGCCACCTGTAGTAGCAAAAGAAATAGTAGCCAGTTGTAATAAATGTCAGCTAAAAGGAGAAGCCATGCATGGAC
AAGTAGACTGTAGTCCAGGAATATGGCAGCTAGATTGTACACATTTAGAAGGAAAAATTATCCTGGTAGCAGTTCATGTA
GCCAGTGGATATATAGAAGCAGAAGTTATTCCAGCAGAAACAGGGCAAGAAACAGCATACTTTC---TCTTAAAATTAGC
AGGAAGATGGCCAGTAAAAACCATACATACAGACAATGGCCCCAATTTCATCAGTACTGCAGTTAAGGCCGCCTGTTGGT
GGGCGGGGATCAAGCAGGAATTTGGCATTCCCTACAATCCCCAAAGTCAAGGAGTAGTAGAATCTATGAATAAAGAATT-
--AAAGAAAATTATAGGACAGGTAAGAGAGCAGGCTGAACATCTCAAGACAGCAGTACAAATGGCAGTATTTATCCACAA
TTTTAAAAGAA---AA---GGGG---GGATTG---GGGAGT---------------------------------------
---------ATAGTGCAGGGGAAAGAATAATAGACATAATAGCAACAGACATACAAACTAAAGAATTACAAAAGCAAATT
ACAAAAATTCAAAATTTTCGGG---TTTATTACAGGGACAGCAGAGATCCACTTTGGAAAGGACCAGCAAAGCTTCTCTG
GAAAGGTGAAGGGGCAGTAGTAATACAAGATAA------TAGTGACATAAAAGTAGTACCAAGAAGAAAAGCAAAAATCA
TTAGGG---ATTATGGAAAACAGATGGCAGGTGATGATTGTGTGGCAAGTAGACAGGATGAGGATTAG
>AY560107/B/US/1998/98USHVTN1925c1
TTTTTAGAT---GGGATAGATAAAGCCCAAGAAGACCATGAGAAATATCACAGTAATTGGAGAGCAATGGCTAGTGATTT
TAACCTGCCACCAGTAGTAGCAAAAGAAATAGTAGCCAGCTGTGATAAATGTCAGCTAAAAGGAGAAGCCATGCATGGAC
AAGTAGACTGCAGTCCAGGAATATGGCAGCTAGATTGTACACATTTAGAAGGAAAAGTTATCCTGGTAGCAGTCCATGTA
GCCAGTGGATATATAGAAGCAGAAGTTATTCCAGCAGAAACAGGACAGGAAACAGCATACTTTA---TCTTAAAATTAGC
AGGAAGATGGCCAGTAAACACAATACATACAGACAATGGCAGCAATTTCACCAGTACTACAGTTAAGGCCGCCTGTTGGT
GGGCGGGGGTCAAGCAAGAATTTGGCATTCCCTACAATCCCCAAAGTCAAGGAGTAGTAGAATCTATGAATAAAGAATT-
--AAAGAAAATTATAGGACAAGTGAGAGATCAGGCTGAGCATCTTAAGACAGCAGTACAAATGGCAGTATACATCCACAA
TTTTAAGAAAA---AA---GGGG---GGATTG---GGGGGT---------------------------------------
---------ACAGTGCAGGGGAAAGAATAGTAGACATAATAGCAACAGACATACAAACTAAAGAACTACAAAAACAAATT
ACAAAACTTCAAAATTTTCGGG---TTTATTACAGGGACAGCAGAGATCCACTTTGGAAAGGACCAGCAAAGCTTCTCTG
GAAAGGTGAAGGGGCAGTAGTAATACAAGATAA------CAGTGACATAAAAGTAGTGCCAAGAAGAAAAGCAAAGATCA
TTAGGG---ATTATGGAAAACAGATGGCAGGTGATGATTGTGTGGCAAGTAGACAGGATGAGGATTAA
>AY560108/B/US/1998/98USHVTN3605c9
TTTTTAGAT---GGAATAGATAAAGCCCAAGATGACCATGAGAAATATCACAGTAACTGGAAAGCAATGGCTAGTGATTT
TAACCTACCACCTGTAGTAGCAAAAGAAATAGTAGCCAGCTGTGATAAATGTCAGCTAAAAGGAGAAGCCATGCATGGAC
AAGTAGACTGTAGCCCAGGAATATGGCAACTAGATTGTACACATTTAGAAGGAAAAATTATCCTGGTAGCAGTTCGTGTA
GCCAGTGGATATATAGAAGCAGAAGTTATTCCAGCAGAGACAGGGCAGGAAACAGCATACTTTA---TCCTAAAATTAGC
AGGAAGATGGCCGGTAAAAACAATACATACAGATAATGGTAGCAATTTCACCAGTACCACGGTTAAGGCCGCCTGTTGGT
GGGCAGGGATCAAGCAGGAATTTGGCATTCCCTACAATCCCCAAAGTCAAGGAGTAGTAGAATCTATGAATAAAGAATT-
--AAAGAAAATTATAGAACAGGTAAGAGATCAGGCAGAACATCTTAAGACAGCAGTACAAATGGCAGTATTTATCCACAA
TTTTAAAAGAA---AA---GGGG---GGATTG---GGGGGT---------------------------------------
---------ACAGTGCAGGAGAAAGAATAATAGACATAATAGCAACAGACATACAAACTAAAGAATTACAAAAACAAATT
ACAAAAATTCAAAATTTTCGGG---TTTATTACAGGGACAGCAGAGATCCACTTTGGAAAGGACCAGCAAAGCTTCTCTG
GAAAGGTGAAGGAGCAGTAGTAATACAAGATAA------TAGTGACATAAAAGTAGTGCCAAGAAGAAAAGCAAAGATCA
TTAGGG---ATTATGGAAAACAGATGGCAGGTGATGATTGTATGGCAGGTAGACAGGATGAGGATTAA
>AY560109/B/US/1998/98USHVTN8229c6
TTTTTGGAT---GGAATAGATAAGGCCCAAGAAGAACATGAGAAATATCACAGTAATTGGAGAGCAATGGCTAGTGATTT
TAACCTGCCACCTGTAGTAGCAAAAGAAATAGTAGCCAGCTGTGATAAATGTCAGCTAAAAGGAGAAGCCATGCATGGAC
AAGTAGACTGTAGTCCAGGAATATGGCAACTAGATTGTACACACTTAGAAGGAAAAATTATCCTGGTAGCAGTACATGTA
GCCAGTGGATATATAGAAGCAGAAGTTATTCCAGCAGAGACAGGGCAGGAAACAGCATACTTCA---TCTTAAAATTAGC
AGGAAGATGGCCAGTAAAAACAATACATACAGACAATGGCAGCAACTTCACCAGTAATGTGGTTAAGGCCGCCTGTTGGT
GGGCAGGGGTCAAGCAGGAATTTGGCATTCCCTACAATCCCCAAAGTCAAGGAGTAGTAGAATCTATGAATAAAGAATT-
--AAAGAAAATTATAGGACAAGTAAGAGAGCAGGCTGAACATCTTAAGACAGCAGTGCAAATGGCAGTATTCATCCACAA
TTTTAAAAGAA---AA---GGGG---GGATTG---GGGGGT---------------------------------------
---------ACAGCGCAGGAGAAAGAATAGTAGACATAATAGCAACAGACCTACAAACCCAAGAACTACAAAAACAAATT
ACAAAAATTCAAAATTTTCGGG---TTTATTACAGGGACAGCAGAGAGCCACTTTGGAAAGGACCAGCAAAGCTGCTCTG
GAAAGGTGAAGGGGCAGTAGTAATACAAGATAA------TAGTGAAATAAAAGTAGTGCCAAGAAGAAAAGCTAAGATCA
TTAGGG---ATTATGGAAAACAGATGGCAGGTGATGATTGTGTGGCAAGTAGACAGGATGAGGATTAG
>AY560110/B/US/1998/98USHVTN941c1
TTTTTAGAT---GGAATAGATAAGGCCCAAGAAGAACATGAGAAATATCACAGTAATTGGAGAGCAATGGCTGCTAATTT
TAACCTGCCACCTGTGGTAGCAAAAGAAATAGTAGCCAGCTGTGATAAATGTCAGCTAAAAGGAGAAGCCATGCATGGAC
AAGTAGACTGTAGTCCAGGAATATGGCAACTAGATTGTACACATTTAGAAGGAAAAATTATCCTGGTGGCAGTTCATGTA
GCCAGTGGATATATAGAAGCAGAAGTTATTCCAGCAGAGACAGGGCAGGAAACAGCATACTTTC---TCTTAAAATTAGC
AGGAAGATGGCCAGTAAAAACAATACATACAGACAATGGAACCAATTTCACCAGCAATGTGGTTAAGGCCGCGTGTTGGT
GGGCAGGGATCAAACAGGAATTTGGGATTCCCTACAATCCCCAAAGTCAAGGAGTAGTAGAATCTATGAATAAAGAATT-
--AAAAAAAATTATAGGACAGGTAAGAGATCAGGCTGAACATCTTAAGACAGCAGTACAAATGGCAGTATTCATCCACAA
TTTTAAAAGAA---AA---GGGG---GGATTG---GGGGAT---------------------------------------
---------ACAGTGCAGGGGACAGAATAATAGACATAATAGCATCAGACATACAAACTAAAGAATTACAAAAACAAATT
ACAAAAATTCAAAATTTTCGGG---TTTATTACAGGGACAGCAGAGATCCACTTTGGAAAGGACCAGCAAAGCTCCTCTG
GAAAGGTGAAGGGGCAGTAGTAATACAAGATAA------TAGTGAAATAAAAGTAGTGCCAAGAAGAAAAGCAAAGATCA
TTAGAG---ATTATGGAAAACAGATGGCAGGTGATGATTGTGTGGCAAGTAGACAGGATGAGGATTAG
>AY561236/B/CO/2001/PCM001
TTTTTGGAT---GGGATAGATAAAGCTCAGGAAGACCATGAGAAATATCACAGTAATTGGAGAGCAATGGCTAGTGATTT
TAACCTGCCACCTATAGTAGCAAAAGAAATAGTAGCCAGCTGTGATAAATGTCAACTAAAAGGAGAAGCCATGCATGGAC
AAGTAGACTGTAGTCCAGGAGTATGGCAACTAGATTGTACACATTTAGAAGGAAAAATTATCCTGGTAGCAGTTCATGTA
GCCAGTGGATATATAGAAGCAGAAGTTATTCCAGCAGAGACAGGGCCGGAAACAGCATACTTTA---TCTTAAAATTAGC
AGGAAGATGGCCAGTAAAAACAATACATACAGATAATGGCAGCAATTTCACCAGCACTACAGTTAAGGCCGCCTGTTGGT
GGGCAGGGGTCAAGCAAGAATTTGGCATTCCCTACAATCCCCAAAGTCAAGGAGTAGTAGAATCTATGAATAATGAATT-
--AAAGAAAATTATAGGGCAGGTAAGAGATCAGGCTGAACATCTTAAGACAGCAGTACAAATGGCAGTGTTCATTCACAA
TTTTAAAAGAA---AA---GGGG---GGATTG---GGAGGT---------------------------------------
---------ACAGTGCAGGGGAAAGAATAGTAGACATAATAGCAACAGACATACAAACTAAAGAATTACAAAAACAGATT
ACAAAAATTCAAAATTTTCGGG---TTTATTACAGGGACAGCAGAGATCCACTTTGGAAAGGACCAGCAAAGCTTCTCTG
GAAAGGTGAAGGGGCAGTAGTAATACAAGATAA------TAGTGACATAAAAGTAGTGCCAAGAAGAAAAGCAAAGATCA
TTAGGG---ATTATGGAAAACAGATGGCAGGTGATGATTGTGTGGCAAGTAGACAGGATGAGGATTAG
>AY561237/B/CO/2001/PCM013
TTTTTAGAT---GGAATAGATAAGGCTCAAGAAGAACATGAGAAATACCACAATAATTGGAGAGCAATGGCTAGTGATTT
TAACCTGCCACCTGTAGTAGCAAAGGAAATAGTAGCTAGCTGTGATAAATGTCAGCTAAAAGGAGAAGCCATGCATGGAC
AAGTAGATTGTAGTCCAGGAATATGGCAACTAGATTGTACACATTTAGAAGGGAAAGTTATCCTGGTAGCAGTTCATGTA
GCCAGTGGATATATAGAAGCAGAAGTTATTCCAGCAGAGACAGGACAGGAAACAGCATACTTTC---TCTTAAAATTAGC
AGGAAGATGGCCAGTAAAAACAATACATACAGACAATGGCACCAATTTCACCAGTGCTACAGTTAAGGCCGCCTGTTGGT
GGGCGGGGATCAAACAGGAATTTGGCATTCCCTACAATCCTCAAAGTCAAGGAGTAGTAGAATCTATGAATAAAGAATT-
--AAAGAAAATTATAGGACAGGTAAGAGATCAGGCTGAACATCTTAAGACAGCAGTACAAATGGCAGTATTCATCCACAA
TTTTAAAAGAA---AA---GGGG---GGATTG---GGGGGT---------------------------------------
---------ACAGTGCAGGGGAAAGAATAGTAGACATAATAGCATCAGACATACAAACTAAAGGATTACAAAAACAAATT
ACAAAACTTCAAAATTTTCGGG---TTTATTTCAGGGACAGCAGAGATCCACTTTGGAAAGGACCAGCAAAGCTTCTCTG
GAAAGGTGAAGGGGCAGTAGTAATACAATATAA------TAGTGACATAAAAGTAGTGCCCAGAAGAAAAGTAAAGATCA
TTAGGG---ATTATGGAAAACAGATGGCAGGTGATGATTGTGTGGCAAGTGGACAGGATGAGGATTAG
>AY561239/B/CO/2001/PCM039
TTTTTAGAT---GGAATAGATAAGGCCCAAGAAGAACATGAGAAGTATCACAGTAATTGGAGGGCAATGGCTAGTGATTT
TAACCTGCCACCTGTGGTTGCAAAGGAAATAGTAGCCTGCTGTGATAAATGTCAACTAAAAGGAGAAGCCATACATGGAC
AAATAGACTGTAGTCCAGGAATATGGCAACTAGATTGTACACATTTAGAAGGAAAAATTATCCTGGTAGCAGTCCATGTA
GCCAGTGGATATATAGAAGCAGAAGTTATTCCAGCAGAGACAGGGCAGGAAACAGCATACTTTC---TCTTAAAGTTAGC
AGGAAGATGGCCTGTAAAAACAATACATACAGACAATGGCAGCAATTTCACCAGTAACACAGTTAAGGCCGCCTGTTGGT
GGGCGGGGATCAAGCAAGAATTTGGCGTACCCTACAATCCTCAAAGTCAAGGAGTGGTAGAATCTATGAATAAAGAATT-
--AAAGAAAATTATAGGACAGGTAAGAGATCAGGCTGAACATCTTAAGACAGTAGTACAAATGGCAGTATTCATTCACAA
TTTTAAAAGAA---AA---GGGG---GGATTG---GGGGGT---------------------------------------
---------ACAGTGCAGGGGAAAGAATAATAGACATAATAGCAACAGACATACAAACTAAAGAATTACAAAAACAAATT
ACAAAAATTCAAAATTTTCGGG---TTTATTACAGGGACAGCAGAGATCCAATTTGGAAAGGACCAGCAAAGCTTCTCTG
GAAAGGTGAAGGGGCAGTAGTAATACAAGATAA------TAGTGACATAAAAGTAGTGCCAAGAAGAAAAGCAAAGATCA
TTAGGG---ATTATGGAAAACAGATGGCAGGTGATGATTGTGTGGCAAGTAGACAGGATGAGGATTAG
>AY561240/B/CO/2001/PCM074
TTTTTAGAT---GGAATAGATAAGGCACAAAAAGATCATGAGAAATATCACAGTAATTGGAGAGCAATGGCCAGTGATTT
TAACCTACCACCTATAGTAGCAAAAGAAATAGTAGCCAGCTGTGATAAATGTCAGCTAAAAGGGGAAGCCATGCATGGAC
AAGTAGACTGTAGTCCAGGAATATGGCAACTAGATTGTACACATTTAGAAGAGAAAATTATCCTGGTAGCAGTTCATGTA
GCCAGTGGATATATAAAAGCAGAAGTTATTCCAGCAGAAACAGGGCAGGAAACAGCATACTTCC---TCTTAAAATTAGC
AGCAAGGTGGCCAGTAAAAACAATACATACAGACAATGGCAGAAATTTCACCAGTACTACAGTTAAAGCTGCCTGTTGGT
GGGCAGGGATTAAGCAAGAATTTGGTATTCCTTACAATCCCCAAAGTCAAGRAGTAGTAAAATCTATGAATAAAGAATT-
--AAAGAAAATTATAGGACAGGTAAGAGATCAGGCTGAACATCTTAAGACAGCAGTACAAATGGCAGTATTCATTCACAA
TTTTAAAAAAA---AA---GGGG---GGATTG---GGGGAT---------------------------------------
---------ACAGTGCAGGGGAAAGAATAATAGACATAATAGCATCAGACATACAAACTAAAGAATTACAAAAACAAATT
ACAAAAATTCAAAATTTTCGGG---TTTATTACAGGGACAGCAGAGAGCCACTTTGGAAAGGACCAGCAAAACTTCTCTG
GAAAGGTGAAGGGGCAGTAGTAATACAAGACAA------TAGTGACATAAAAGTAGTGCCAAGRAAAAAAGCAAAGATCA
TTAGGA---ATTATGGAAAACAGATGGCAGGTGATGATTGTGTGGCAAGTGGACAGGATGAGGATTAG
>AY586542/B/CU/1999/Cu19
TTTTTGGAT---GGAATAGATAAGGCCCAAGAAGACCATGAGAGATACCACAGTAATTGGAGAGCAATGGCTAGTGATTT
TAACATACCACCTGTAGTAGCAAAAGAAATAATAGCCTGCTGTGATAAATGTCAGCTAAAAGGAGAAGCCATGCATGGAC
AAGTAGACTGTAGTCCAGGAGTATGGCAACTAGATTGCACACATTTAGAAGGAAAAATTATCCTGGTAGCAGTTCATGTA
GCCAGTGGATATATAGAAGCAGAAGTCATTCCAGCAGAGACAGGACAGGAAACAGCATACTTTG---TCTTAAAACTAGC
AGGAAGATGGCCAGTAAAAACAATACATACAGATAATGGCCCCAATTTCATCAGTCCTGCGGTAAAGGCCGCCTGTTGGT
GGGCAGGGATCAAGCAGGAATTTGGCATTCCCTACAATCCCCAAAGTCAAGGAGTAGTAGAATCTATGAATAAAGAATT-
--AAAGAAAATTATAGGACAGGTAAGAGATCAGGCTGAACATCTTAAGACAGCAGTACAAATGGCAGTATTCATCCACAA
TTTTAAAAGAA---AA---GGGG---GGATTG---GGGGGT---------------------------------------
---------ACAGTGCAGGGGAAAGAATAGTAGACATAATATCAACAGACATACAAACTAAAGAACTACAAAAACAAATT
ACAAAAATTCAAAATTTTCGGG---TTTATTACAGGGACAGCAGAGACCCACTTTGGAAAGGACCAGCAAAACTTCTCTG
GAAAGGTGAAGGGGCAGTAGTAATTCAAGATAA------TAGTGACATAAAAGTAGTGCCAAGAAGGAAAGCAAAGATCA
TTAGGG---ATTATGGAAAACAGATGGCAGGTGATGATTGTGTGGCAAGTAGACAGGATGAGGATTAG
>AY586543/B/CU/1999/Cu43
TTTTTGGAT---GGCATAGATAAGGCCCAAGAAGACCATGAGAAATATCACAGTAATTGGAGAGCAATGGCTAGTGATTT
TAACATACCACCTGTAGTAGCAAAAGAAATAATAGCCTGCTGTGATAAATGCCAGCTAAAAGGAGAAGCCATGCATGGAC
AAGTAGACTGTAGTCCAGGAGTATGGCAACTAGATTGCACACATTTAGAAGGAAAAATTATCCTGGTAGCAGTTCATGTA
GCCAGTGGATATATAGAAGCAGAAGTCATTCCAGCAGAGACAGGACAGGAAACAGCATACTTTC---TCTTAAAATTAGC
AGGAAGATGGCCAGTAAAAACAATACATACAGATAATGGCCCCAATTTCATCAGTGCTACGGTAAAGGCCGCCTGTTGGT
GGGCAGGGATCAAGCAGGAATTTGGCATTCCCTACAATCCCCAAAGTCAAGGAGTAGTAGAATCTATGAATAAAGAATT-
--AAAGAAAATTATAGGACAGGTAAGAGATCAGGCTGAACATCTTAAGACAGCAGTACAAATGGCAGTATTCATCCACAA
TTTTAAAAGAA---AA---GGGG---GGATTG---GGGGGT---------------------------------------
---------ACAGTGCAGGGGAAAGAATAGTAGACATAATAGCAACAGACATACAAACTAAAGAATTACAAAAACATATT
ACAAAAATTCAAAATTTTCGGG---TTTATTACAGGGACAGCAGAGATCCACTTTGGAAAGGACCAGCAAAACTTCTCTG
GAAAGGTGAAGGAGCAGTAGTAATTCAAGATAA------TAGTGACATAAAAGTAGTGCCAAGGAGAAAAGCAAAGATCA
TTAGGG---ATTATGGAAAACAGATGGCAGGTGATGATTGTGTGGCAAGTAGACAGGATGAGGATTAG
>AY682547/B/RU/2004/04RU128005
TTYTTAGAT---GGCATAGATAAGGCCCAAGAYGAACATGAGAAATATCACAGTAATTGGAGAGCAATGGCTAGTGATTT
TAACCTGCCACCTGTAGTAGCAAAAGAAATAGTAGCCAGCTGTGATAAATGCCAGCTAAAAGGAGAAGCCATGCATGGAC
AAGTAGACTGTAGTCCAGGAATATGGCAATTAGATTGTACACATTTAGAAGGAAAAATTATCCTGGTAGCAGTACATGTA
GCCAGTGGGTATATAGAAGCAGAAGTTATTCCAGCAGAGACAGGACAGGAAACAGCATACTTTC---TCTTGAAATTAGC
AGGAAGATGGCCCGTAAAAACAATACATACAGACAATGGCAGCAATTTCACCAGTAATACGGTCAAGGCCGCCTGTTGGT
GGGCGGGGATCAAGCAAGAATTTGGCATTCCCTACAATCCCCAAAGTCAAGGAGTAGTAGAATCTATGAACAAAGAATT-
--AAAGAAAATTATAGGACAGGTAAGAGATCAGGCTGAACATCTTAAGACAGCAGTACAAATGGCAGTATTCATCCACAA
TTTTAAAAGAA---AA---GGGG---GGATTG---GGGGAT---------------------------------------
---------ACAGTGCAGGAGAAAGAATAGTAGACATAATAGCAACAGATATACAAACTAAAGAATTACAAAAACAAATT
ACAAAAATTCAAAATTTTCGGG---TTTATTACAGGGACAGCAGAGATCCACTTTGGAAAGGACCAGCAAAGCTTCTTTG
GAAAGGTGAAGGGGCAGTRGTAATACAAGATAA------TACTGAAATAAAAGTAGTGCCAAGAAGAAAAGCAAAAATCA
TTAGGG---ATTATGGAAAACAGATGGCAGGTGATGATTGTGTGGCAAGTAGACAGGATGAGGATTAA
>AY713408/B/TH/1996/96TH_NP1538
TTTTTAGAT---GGAATAGATAAGGCCCAAGAAGAACATGAGAAATATCACAGTAACTGGAGAGCAATGGCTAGTGATTT
TAACCTACCACCTGTAGTAGCAAAAGAAATAGTAGCCAGCTGTGATAAATGTCAGCTAAAAGGAGAAGCTATGCATGGAC
AAGTAGACTGTAGCCCAGGAATATGGCAACTAGATTGTACACATTTAGAAGAAAAAATTATCCTGGTAGCAGTCCATGTA
GCCAGTGGATATATAGAAGCAGAAGTTATTCCAGCAGAGACAGGGCAGGAAACAGCATACTTTC---TCCTAAAATTAGC
AGGAAGATGGCCAGTGAAAACAATACATACAGACAATGGCAGAAATTTCACCAGTAATGCGGTTAAGGCCGCCTGTTGGT
GGGCGGGGATCAAGCAGGAATTTGGCATTCCCTACAATCCCCAAAGTCAAGGAGTAGTAGAATCTATGAATAAAGAATT-
--AAAGAAAATTATAGGACAGGTAAGAGATCAAGCTGAACATCTTAAAACTGCAGTACAAATGGCAGTATTCATACACAA
TTTTAAAAGAA---AA---GGGG---GGATTG---GGGGGT---------------------------------------
---------ACAGTGCAGGGGAAAGAATAGTAGACATAATAGCAACAGACATACAAACTAGAGAATTACAAAAACAAATT
ACAAAAATTCAAAATTTTCGGG---TTTATTACAGGGACAGCAGAGATCCACTTTGGAAAGGACCAGCAAAGCTCCTTTG
GAAAGGTGAAGGGGCAGTAGTAATACAAGATAA------TAGTGACATAAAAGTAGTGCCAAGAAGAAAAGCAAAGATCA
TTAGGG---ACTATGGAAAACAGATGGCAGGTGATGATTGTGTGGCAAGTAGACAGGATGAGGATTAA
>AY713409/B/US/1985/BAL_85US_Ba_L
TTTTTAGAT---GGAATAGATAAAGCCCAAGAAGAACATGAGAAATATCACAGTAATTGGAGAGCAATGGCTAGTGATTT
TAACCTGCCACCTGTGGTAGCAAAAGAAATAGTAGCCAGCTGTGATAAATGTCAGCTAAAAGGAGAAGCCATGCATGGAC
AAGTAGACTGTAGTCCAGGAATATGGCAACTAGATTGTACACATTTAGAAGGAAAAATTATCCTGGTAGCAGTTCATGTA
GCCAGTGGATATATAGAAGCAGAAATTATTCCAGCAGAGACAGGGCAGGAAACAGCATACTTTC---TCTTAAAATTAGC
AGGGAGATGGCCAGTAAAAACAATACATACAGACAATGGCAGCAATTTCACTAGTACTACAGTCAAGGCCGCCTGCTGGT
GGGCGGGGATCAAGCAGGAATTTGGCATTCCCTACAATCCCCAAAGTCAAGGAGTAGTAGAATCTATAAATAAAGAATT-
--AAAGAAAATTATAGGACAGGTAAGAGATCAGGCTGAACATCTTAAAACAGCAGTACAAATGGCAGTATTCATCCACAA
TTTTAAAAGAA---AA---GGGG---GGATTG---GGGGGT---------------------------------------
---------ATAGTGCAGGGGAAAGAATAGTAGACATAATAGCAACAGACATACAAACTAAAGAATTACAAAAGCAAATT
ACAAAAATTCAAAATTTTCGGG---TTTATTACAGGGACAGCAGAGATCCACTTTGGAAAGGACCAGCAAAGCTTCTCTG
GAAAGGTGAAGGGGCAGTAGTAATACAAGATAA------TAGTGATATAAAAGTAGTGCCAAGAAGAAAAGCAAAGATCA
TTAGGG---ATTATGGAAAACAGATGGCAGGTGATGATTGTGTGGCAAGTAGACAGGATGAGGATTAG
>AY713410/B/US/1994/94US_33931N
TTTTTAGAT---GGAATAGATAAGGCCCAAGAAGAACATGAGAAATATCACAGTAATTGGAGAGCAATGGCTAGTGATTT
TAACCTGCCACCTATAGTAGCAAAAGAAATAGTAGCCAGTTGTGATAAATGTCAGCTAAAAGGAGAAGCCATGCATGGAC
AAGTAGACTGTAGTCCAGGAATATGGCAGCTAGACTGTACACATTTAGAAGGAAAAATTATCCTGGTAGCAGTTCATGTA
GCCAGTGGATATATAGAAGCAGAAGTTATTCCAGCAGAGACAGGGCAAGACACAGCATACTTTA---TCTTAAAATTAGC
AGGAAGATGGCCAGTAAAAACAATACATACAGATAATGGCAGCAATTTTACCAGTACTACGGTTAAGGCCGCCTGTTGGT
GGGCGGGAATCAAGCAGGAATTTGGCATTCCCTACAATCCCCAAAGTCAAGGAGTAGTAGAATCTATGAATAAAGAATT-
--AAAGAAAATTATAGGACAGGTAAGAGATCAGGCTGAACATCTTAAGACAGCAGTACAAATGGCAGTGTTCATTCACAA
TTTTAAAAGAA---AA---GGGG---GGATTG---GGGAGT---------------------------------------
---------ACAGTGCAGGGGAAAGAATAATAGACATAATAGCAACAGACATACAAACTAAAGAATTACAAAAACAAATT
ACAAAGATTCAAAATTTTCGGG---TTTATTACAGGGACAACAGAGATCCGCTTTGGAAAGGACCAGCAAAGCTTCTCTG
GAAAGGTGAAGGGGCAGTAGTAATACAAGATAA------TAGTGACATAAAAGTAGTGCCAAGAAGAAAAGCAAAGATCA
TTAGGG---ATTATGGAAAACAGATGGCAGGTGATGATTGTGTGGCAAGTAGACAGAATGAGGATTAG
>AY713411/B/FR/1992/92FR_BX08
TTTTTGGAT---GGAATAGATAAGGCCCAAGAAGATCATGAGAAATATCACAGTAATTGGAGAGCAATGGCTAGTGATTT
TAACCTGCCACCTGTAGTAGCAAAAGAAATAGTAGCCAGCTGTGATAAATGTCAGCTAAAAGGAGAAGCCATGCATGGAC
AAGTAGACTGTAGTCCAGGAATATGGCAGCTAGATTGTACACATTTAGAAGGAAAAATTATCCTGGTAGCAGTTCATGTA
GCCAGTGGATACATAGAAGCAGAAGTCATTCCAGCAGAGACAGGGCAGGAAACAGCATACTTTC---TTTTAAAATTAGC
TGGTAGATGGCCAGTAAAAACAATACATACAGATAATGGCAGCAATTTCACCAGTACTACAGTTAAGGCCGCATGTTGGT
GGGCAGGGATCAAGCAGGAATTTGGCATTCCCTACAATCCCCAAAGTCAAGGAGTAGTAGAATCTATGAATAACGAATT-
--AAAGAAAATTATAGGACAGGTAAGAGATCAGGCTGAGCATCTTAAGACAGCAGTACAAATGGCAGTATTCATCCACAA
TTTTAAAAGAA---AA---GGGG---GGATTG---GGGGGT---------------------------------------
---------ACAGTGCAGGGGAAAGAATAGTAGACATAATAGCAACAGACATACAAACTAAAGAACTACAAAAACAAATT
ACAAAAATTCAAAATTTTCGGG---TTTATTACAGGGACAGCAGAGATCCACTTTGGAAAGGACCAGCAAAGCTTCTCTG
GAAAGGTGAAGGGGCAGTAGTAATACAAGATAA------TAGTRATATAAAAGTAGTGCCAAGAAGAAAAGCAAAGATCA
TTAGGG---ATTATGGAAAACAGATGGCAGGTGATGATTGTGTGGCAAGTAGACAGGATGAGGATTAG
>AY713412/B/US/1990/90US_873
TTTTTAGAT---GGAATAGATAAGGCACAAGAAGAACATGAGAAATATCACAGCAATTGGAGAGCAATGGCTAGTGATTT
TAACCTGCCACCTGTAGTAGCAAAAGAAATAGTAGCCAGCTGTGATAAATGTCAGGTAAAAGGAGAAGCCATGCATGGAC
AAGTAGACTGTAGTCCAGGAATATGGCAACTAGATTGTACACATTTAGAAGGAAAAGTTATCCTGGTAGCAGTTCATGTA
GCCAGTGGATATATAGAAGCAGAAGTTATTCCAGCAGAGACAGGGCAGGAAACAGCATACTTTC---TCTTAAAATTAGC
AGGAAGATGGCCAGTAAAGATAATACATACAGACAATGGCAGCAATTTCACCAGTGCTACGGTTAAGGCCGCCTGTTGGT
GGGCGGGGATCAAGCAGGAATTCGGCATTCCCTACAATCCCCAAAGTCAAGGAGTAGTAGAATCTATGAATAAAGAATT-
--AAAGAAAATTATAGGACAGGTAAGAGATCAGGCTGAACATCTCAAAACAGCAGTACAAATGGCAGTATTCATCCACAA
TTTTAAAAGAA---AA---GGGG---GGATTG---GGGGGT---------------------------------------
---------ACAGTGCAGGGGAAAGAATAGTAGACATAATAGCAACAGACATACAAACTAAAGAATTACAGAAACAAATT
ACAAAAATTCAAAATTTTCGGG---TTTATTACAGGGACAACAGAGATCCACTTTGGAAAGGACCAGCAAAGCTTCTCTG
GAAAGGTGAAGGGGCAGTAGTAATACAAGATAA------TAGTGACATAAAAGTAGTGCCAAGAAGAAAAGCAAAGATCA
TTAGGG---ACTATGGAAAACAGATGGCAGGTGATGATTGTGTGGCAAGTAGACAGGATGAGGATTAG
>AY751406/B/RU/2004/04RU129005
TTTTTAGAT---GGAATAGATAAGGCCCARGAAGAACATGAGAAATATCACAGTAATTGGAGAGCAATGGCTRGTGAYTT
YAACCTGCCACCTGTGGTAGCAAAAGAAATAGTAGCCAGCTGTGATAAATGTCAGCTMAAAGGAGAAGCCATRCATGGAC
AAGTAGACTGTAGTCCAGGAATATGGCAACTAGATTGTACACATTTAGAAGGAAAAATTATCCTAGTAGCAGTTCATGTK
GCCAGTGGATATATAGAAGCAGAAGTTATTCCAGCAGAGACAGGGCAGGAAACAGCATACTTTA---TCTTAAAATTAGC
AGGAAGATGGCCAGTAAAAACAATACATACAGACAATGGTAGCAATTTCACCAGTAATGYGGTTAAGGCCGCCTGTTGGT
GGGCAGGGATCAAGCAGGAATTTGGCATTCCCTACAATCCCCAAAGTCAAGGAGTAGTAGAATCTATGAATAAAGAATT-
--AAAGAAAATTATAGGACAGATAAGAGATCAGGCTGAACAKCTTAAAACAGCAGTACAAATGGCAGTATTCATCCACAA
TTTTAAAAGAA---AA---GGGG---GGATTG---GGGGGT---------------------------------------
---------ACAGTGCAGGAGAAAGAATAGTAGACATAATAGCAACAGACATACAAACTAAAGAACTACAAAAACAAATT
ACAAAAATTCAAAATTTTCGGG---TTTATTACAGGGACAGCAGAGAGCCACTTTGGAAAGGACCAGCAAAGCTTCTCTG
GAAAGGTGAAGGGGCAGTAGTAATACAAGATAA------TAGTGACATAAAAGTAGTGCCAAGAAGAAAAGTAAAGATCA
TTAGGG---ATTATGGAAAACAGATGGCAGGTGATGATTGTGTGGCAAGTAGACAGGATGAGGATTAG
>AY751407/B/RU/2004/04RU139089
TTTTTAGAT---GGAATAGATAAAGCCCAAGAAGATCATGAGAAATATCACAGTAACTGGAAAGCAATGGCTAGTGATTT
TAACCTGCCACCTRTAGTAGCAAAAGAAATAGTAGCCARCTGTGATAAATGTCARTTAAAAGGAGAAGCCATGCATGGAC
AAGTAGACTGTAGTCCAGGAATATGGCAACTAGATTGTACACATTTGGAAGGAAAAATTATCCTGGTAGCAGTTCATGTA
GCYAGTGGATATATAGAAGCAGAAGTTATCCCAGCAGAGACAGGGCAAGAAACAGCATACTTTA---TCTTAAAATTAGC
AGGAAGATGGCCAGTTAAAACGATACATACAGACAATGGCAGCAATTTCATCAGCGCCACGGTTAAGGCCGCCTGCTGGT
GGGCAGGGATCAAGCAAGAGTTTGGCATTCCCTACAATCCCCAAAGTCAAGGAGTAATAGAATCTATGAATAAAGAATT-
--AAAGAAAATTATAGGACAGGTAAGAGATCAGGCTGAACATCTTAAGACAGCAGTACAAATGGCAGTATTCATCCACAA
TTTTAAAAGAA---AA---GGGG---GGATTG---GGGGGT---------------------------------------
---------ACAGTGCAGGAGAAAGAATAGTAGACATAATAGCATCAGATATACAAACTAAAGAATTACAAAAACAAATT
ACAAAAATCCAAAATTTTCGGG---TTTATTACAGGGACAGCAGAGATCCACTTTGGAAAGGACCAGCAAAGCTTCTTTG
GAAAGGTGAAGGGGCAGTAGTAATACAAGATAA------CAGTGACATAAAAGTAGTGCCAAGAAGAAAAGCAAAGATCA
TTAGGG---ATTATGGAAAACAGATGGCAGGTGATGATTGTGTGGCAAGTAGACAGGATGAGGATTAG
>AY779550/B/CA/1998/CANA3FULL
TTTTTGGAT---GGAATAGATAAGGCCCAAGAAGAACATGAGAAATACCACAGTAATTGGAGAGCGATGGCTAGTGATTT
TAATCTGCCACCTGTAGTAGCAAAAGAAATAGTAGCCAGCTGTGATAAATGTCAGCTAAAAGGAGAAGCCATGCATGGAC
AAGTAGACTGTAGTCCAGGAATATGGCAACTAGATTGTACACATTTAGAGGGAAAAATTATCCTGGTAGCAGTTCATGTA
GCCAGTGGATACATAGAAGCAGAAGTTATCCCAGCAGAGACAGGGCAGGAAACAGCATACTTTC---TCTTAAAACTAGC
AGGAAGATGGCCAGTAAAAACAATACATACAGACAATGGCAGCAATTTCACCAGTACTCAGGTTAAGGCTGCCTGTTGGT
GGGCAGGGATCAAGCAGGAATTTGGTATTCCCTACAATCCCCAGAGTCAAGGAGTAGTAGAATCTATGAATAAAGAATT-
--AAAGAAAATTATAGGACAGGTAAGAGATCAGGCTGAACATCTTAAGACAGCAGTACAAATGGCAGTATTCATCCACAT
TTTTAAAAGAA---AA---GGGG---GGATTG---GGGGAT---------------------------------------
---------ACAGTGCAGGGGAAAGAATAGTAGACATAATAGCAACAGACATACAAACTAAAGAATTACAAAAACAAATT
ACAAAAATTCAAAATTTTCGGG---TTTATTACAGGGACAGCAGAGATCCACTTTGGAAAGGACCAGCAAAACTTCTGTG
GAAAGGTGAAGGGGCAGTAGTAATACAAGATAA------TAGTGCCATAAAAGTAGCGCCAAGAAGAAAAGCAAAGATCA
TTAGGG---ATTATGGAAACCAGATGGCAGGTGATGATTGTGTGGCAGGTAGACAGGATGAGGATTAG
>AY779551/B/CA/1999/CANA5FULL
TTTTTGGAT---GGAATAGATAAGGCCCAAGAAGAACATGAGAAATACCACAGTAATTGGAGAGCGATGGCTAGTGATTT
TAATCTGCCACCTGTAGTAGCAAAAGAAATAGTAGCCAGCTGTGATAAATGTCAGCTAAAAGGGGAAGCCATGCATGGAC
AAGTAGACTGTAGTCCAGGAATATGGCAACTAGATTGTACACATTTAGAAGGAAAAATTATCCTGGTAGCAGTTCATGTA
GCCAGTGGATATATAGAAGCAGAAGTTATTCCAGCAGAAACAGGGCAGGAAACAGCATACTTTC---TCTTAAAACTAGC
AGGAAGATGGCCAGTAAAAACAATACATACAGACAATGGCAGCAATTTCACCAGTACTACGGTTAAGGCCGCCTGTTGGT
GGGCAGGGATCAAGCAGGAATTTGGTATTCCCTACAATCCCCAAAGTCAAGGAGTAGTAGAATCTATGAATAAAGAATT-
--AAAGAAAATTATAGGACAGGTAAGAGATCAGGCTGAACATCTTAAGACAGCAGTACAAATGGCAGTATTCATCCACAA
TTTTAAAAGAA---AA---GGGG---GGATTG---GGGGAT---------------------------------------
---------ACAGTGCAGGGGAAAGAATAGTAGACATAATAGCAACAGACATACAAACTAAAGAATTACAAAAACAAATT
ACAAAAATTCAAAATTTTCGGG---TTTATTACAGGGACAGCAGAGATCCACTTTGGAAAGGACCAGCAAAACTTCTGTG
GAAAGGTGAAGGGGCAGTAGTAATACAAGATAA------TAGTGCCATAAAAGTAGTGCCAAGAAGAAAAGTAAAAATCA
TTAGGG---ATTATGGAAAACAGATGGCAGGTGATGATTGTGTGGCAAGTAGACAGGATGAGGATTAG
>AY779552/B/CA/2000/CANA6FULL
TTTTTGGAT---GGAATAGATAAGGCCCAAGAAGAACATGAGAAATACCACAGTAATTGGAGAGCGATGGCTAGTGATTT
TAATCTGCCACCTGTAGTAGCAAAAGAAATAGTAGCCAGCTGTGATAAATGTCAGCTAAAAGGGGAAGCCATGCATGGAC
AAGTAGACTGTAGTCCAGGAATATGGCAACTAGATTGTACACATTTAGAAGGAAAAATTATCCTGGTAGCAGTTCATGTA
GCCAGTGGATATATAGAAGCAGAAGTTATTCCAGCAGAAACAGGGCAGGAAACAGCATACTTTC---TCTTAAAACTAGC
AGGAAGATGGCCAGTAAAAACAATACATACAGACAATGGCAGCAATTTCACCAGTACTACGGTTAAGGCCGCCTGTTGGT
GGGCAGGGATCAAGCAGGAATTTGGTATTCCCTACAATCCCCAGAGTCAAGGAGTAGTAGAATCTATGAATAAAGAATT-
--AAAGAAAATTATAGGACAGGTAAGAGATCAGGCTGAACATCTTAAGACAGCAGTACAAATGGCAGTATTCATCCACAA
TTTTAAAAGAA---AA---GGGG---GGATTG---GGGGAT---------------------------------------
---------ACAGTGCAGGGGAAAGAATAGTAGACATAATAGCAACAGACATACAAACTAAAGAATTACAAAAACAAATT
ACAAAAATTCAAAATTTTCGGG---TTTATTACAGGGACAGCAGAGATCCACTTTGGAAAGGACCAGCAAAACTTCTGTG
GAAAGGTGAAGGGGCAGTAGTAATACAAGATAA------TAGTGACATAAAAGTAGTGCCAAGAAGAAAAGTAAAAATCA
TTAGGG---ATTATGGAAAACAGATGGCAGGTGATGATTGTGTGGCAAGTAGACAGGATGAGGATTAA
>AY779553/B/CA/1997/CANB3FULL
TTTTTGGAT---GGAATAGATAAGGCCCAAGAAGAACATGAGAAATACCACAGTAATTGGAGAGCGATGGCTAGTGATTT
TAACCTGCCACCTGTAGTAGCAAAAGAGATAGTAGCCAGCTGTGATAAATGTCAGCTAAAAGGAGAAGCCATGCATGGAC
AAGTAGACTGTAGTCCAGGAATATGGCAACTAGATTGTACACATTTAGAAGGAAAAATTATCCTGGTAGCAGTCCATGTA
GCCAGTGGATATATAGAAGCAGAAGTTATTCCAGCAGAGACAGGGCAGGAAACAGCATACTTTC---TCTTGAAACTAGC
AGGAAGATGGCCAGTAAAAACAATACATACAGACAATGGCAGCAATTTCACCAGTGCTACAGTTAAGGCCGCCTGTTGGT
GGGCAGGGATCAAGCAGGAATTTGGCATTCCCTACAATCCCCAAAGTCAAGGAGTAGTAGAATCTATGAATAAAGAATT-
--AAAGAAAATTATAGGACAAGTAAGAGATCAGGCTGAACATCTTAAGACAGCAGTACAAATGGCAGTATTCATCCACAA
TTTTAAGAGAA---AA---GGGG---GGATTG---GGGGAT---------------------------------------
---------ACAGTGCAGGGGAAAGAATAGTAGACATATTAGCAACAGACATACAAACTAAAGAATTACAAAAACAAATT
ACAAAAATTCAAAATTTTCGGG---TTTATTACAGGGACAGCAGAGATCCACTTTGGAAAGGACCAGCAAAGCTTCTGTG
GAAAGGTGAAGGGGCAGTAGTAATACAAGACAA------TAGTGACATAAAAGTAGTGCCAAGAAGAAAAGCAAAAATCA
TTAGGG---ATTATGGAAAACAGATGGCAGGTGATGATTGTGTGGCAAGTAGACAGGATGAGGATTAA
>AY779554/B/CA/1998/CANB4FULL
TTTTTGGAT---GGAATAGATAAGGCCCAAGAAGAACATGAGAAATACCACAGTAATTGGAGAGCGATGGCTAGTGATTT
TAACCTGCCACCTGTGGTAGCAAAAGAAATAGTAGCCAGCTGTGATAAATGTCAGCTAAAAGGAGAAGCCATGCATGGAC
AAGTAGACTGTAGTCCAGGAATATGGCAACTAGATTGTACACATTTAGAAGGAAAAATTATCCTGGTAGCAGTTCATGTA
GCCAGTGGATATATAGAAGCAGAAGTTATTCCAGCAGAGACAGGGCAGGAAACAGCTTACTTCC---TCTTAAAACTAGC
AGGAAGATGGCCAGTAAAAACAATACATACAGACAATGGCAGCAATTTCACCAGTACTACGGTTAAGGCCGCCTGTTGGT
GGGCAGGGATCAAGCAGGAATTTGGCATTCCCTACAATCCCCAAAGTCAAGGAGTGGTAGAATCTATGAATAAAGAATT-
--AAAGAAAATTATAGGACAGGTAAGAGATCAGGCTGAACATCTTAAGACAGCAGTACAAATGGCAGTATTCATCCACAA
TTTTAAAAGAA---AA---GGGG---GGATTG---GGGGAT---------------------------------------
---------ACAGTGCGGGGGAAAGAATTGTAGACATAATAGCAACAGACATACAAACTAAAGAATTACAAAAACAAATT
ACAAAAATTCAAAATTTTCGGG---TTTATTACAGGGACAGCAGAGATCCACTTTGGAAAGGACCAGCAAAGCTTCTGTG
GAAAGGTGAAGGGGCAGTAGTAATACAGGACAA------TAGTGACATAAAAGTAGTGCCAAGAAGAAAAGCAAAGATCA
TTAGGG---ATTATGGAAAACAGATGGCAGGTGATGATTGTGTGGCAAGTAGACAGGATGAGGATTAA
>AY779555/B/CA/1998/CANB5FULL
TTTTTGGAT---GGAATAAATAAGGCCCAAGAAGAACATGAGAAATACCACAGTAATTGGAGAGCGATGGCTAGTGACTT
TAACCTGCCACCTGTAGTGGCAAAAGAGATAGTAGCCAGCTGTGATAAATGTCAGCTAAAAGGAGAAGCCATGCATGGAC
ATGTAGACTGTAGTCCAGGAATATGGCAACTAGATTGTACACATTTAGAAGGAAAAATTATCCTAGTAGCAGTTCATGTA
GCCAGTGGATATATAGAAGCAGAAGTTATTCCAGCAGAGACAGGGCAGGAAACAGCATACTTCA---TCTTAAAACTAGC
AGGAAGATGGCCAGTAAAAACATTACATACAGACAATGGCAGCAATTTCACCAGTACTACAGTTAAGGCCGCCTGTTGGT
GGGCAGGGATCAAGCAGGAATTTGGCATTCCCTACAATCCCCAAAGTCAAGGAGTGGTAGAATCTATGAATAAAGAATT-
--AAAGAAAATTATAGGACAGGTAAGAGATCAGGCTGAACATCTTAAGACAGCAGTACAAATGGCAGTATTCATCCACAA
TTTTAAAAGAA---AA---GGGG---GGATTG---GGGGAT---------------------------------------
---------ACAGTGCAGGGGAAAGAATAGTAGACATAATAGCAACAGATATACAAACTAAAGAATTACAAAAACAAATT
ACAAAAATTCAAAATTTTCGGG---TTTATTACAGGGACAGCAGAGATCCACTTTGGAAAGGACCAGCAAAGCTTCTGTG
GAAAGGTGAAGGGGCAGTAGTAATACAAGATAA------TAGTGACACAAAAGTAGTGCCAAGAAGAAAAGTAAAGATCA
TTAAGG---ATTATGGAAAACAAATGGCAGGTGATAATTGTGTGGCAAGTAGACAGGATGAGGATTAG
>AY779557/B/CA/1998/CANC10FULL
TTTTTGGAT---GGAATAGATCAAGCCCAGGAAGAACATGAGAAATACCACAGTAATTGGAGAGCGATGGCTAGTGATTT
TAACCTGCCACCTGTGGTAGCAAAAGAGATAGTAGCCAGCTGTGATAAATGTCAGCTAAAAGGAGAAGCCATGCATGGAC
AAGTAGACTGTAGTCCAGGAATATGGCAATTAGATTGTACACATTTAGAAGGAAAAATTATCCTGGTTGCAGTTCATGTA
GCCAGTGGATATATAGAAGCAGAAGTTATTCCAGCAGAGACAGGGCAGGAAACAGCATACTTTC---TCTTGAAACTAGC
AGGAAGATGGCCAGTAAAAACAATACATACAGACAATGGCAGTAATTTCACCAGTGCTACAGTTAAGGCCGCCTGTTGGT
GGGCAGGGATCAAGCAGGAATTTGGCATTCCCTACAATCCCCAAAGTCAAGGAGTAGTAGTATCTATGAATAAAGAATT-
--AAAGAAAATTATAGGACAGGTAAGAGATCAGGCTGAACATCTTAAGACAGCAGTACAAATGGCAGTATTCATCCACAA
TTTTAAGAGAA---AA---GGGG---GGATTG---GGGGAT---------------------------------------
---------ACAGTGCAGGGGAAAGAATAGTAGACATAATAGCAACAGACATACAAACTAAAGAACTACAAAAACAAATT
ACAAAAATTCAAAATTTTCGGG---TTTATTACAGGGACAGCAGAGATCCACTTTGGAAAGGACCAGCAAAGCTTCTGTG
GAAAGGTGAAGGGGCAGTATTAATACAAGACAA------TAGTGACATAAAAGTAGTGCCAAGAAGAAAAGCAAAAATCA
TTAGGG---ATTATGGAAAACAGATGGCAGGTGATGATTGTGTGGCAAGTAGACAGGATGAGGATTAG
>AY779558/B/CA/1999/CAN11FULL
TTTTTGGAT---GGAATAGATCAAGCCCAGGAAGAACATGAGAAATACCACAGTAATTGGAGGGCGATGGCTAGTGATTT
TAACCTGCCACCTGTGGTAGCAAAAGAAATAGTACCCAGCTGTGATAAATGTCAGCTAAAAGGAGAAGCCATGCATGGAC
AAGTAGACTGTAGTCCAGGAATATGGCAATTAGATTGTACACATTTAGAAGGAAAAATTATCCTGGTAGCAGTTCATGTA
GCCAGTGGATATATAGAAGCAGAAGTTATTCCAGCAGAGACAGGGCAGGAAACAGCATACTTTC---TCTTGAAACTAGC
AGGAAGATGGCCAGTAAAAACAATACATACAGACAATGGCAGCAATTTCACTAGTGCTACAGTTAAGGCCGCCTGTTGGT
GGGCAGGGATCAAGCAGGAATTTGGCATTCCCTACAATCCCCAAAGTCAAGGAGTAGTAGAATCTATGAATAAAGAATT-
--AAAGAAGATTATAGGACAGGTAAGAGATCAGGCTGAACATCTTAAGACAGCAGTACAAATGGCAGTATTCATCCACAA
TTTTAAGAGAA---AA---GGGG---GGATTG---GGGGAT---------------------------------------
---------ACAGTGCAGGGGAAAGAATAGTAGACATAATAGCAACAGACATACAAACTAAAGAACTACAAAAACAAATT
ACAAAAATTCAAAATTTTCGGG---TTTATTACAGGGACAGCAGAGATCCACTTTGGAAAGGACCAGCAAAGCTTCTGTG
GAAAGGTGAAGGGGCAGTAGTAATACAAGACAA------TAGTGACATAAAAGTAGTGCCAAGAAGAAAAGCAAAAATCA
TTAGGG---ATTATGGAAAACAGATGGCAGGTGATGATTGTGTGGCAAGTAGACAGGATGAGGATTAG
>AY779559/B/CA/1992/CANC2FULL
TTTTTGGAT---GGAATAGATAAGGCCCAAGAAGAACATGAGAAATACCACAGTAATTGGAGAGCGATGGCTAGTGATTT
TAACCTGCCACCTGTAGTAGCAAAAGAAATAGTAGCCAGCTGTGATAAATGTCAGCTAAAAGGGGAAGCCATGCATGGAC
AAGTAGACTGTAGTCCAGGAATATGGCAACTAGAATGCACACATTTAGAAGGAAAAATTATCCTGGTAGCAGTTCATGTA
GCCAGTGGATATATAGAAGCAGAAGTTATTCCAGCAAAGACAGGGCAGGAAACAGCATACTTTT---TCTTAAAACTAGC
AGGAAGATGGCCAGTAAAAACAATACATACAGACAATGGCAGCAATTTCACCAGTGCTACAGTTAAGGCCGCCTGTTGGT
GGGCAGGGATCAAGCAGGAATTTGGCATTCCCTACAATCCCCAAAGTCAAGGAGTAGTAGAATCTATGAATAAAGAATT-
--AAAGAAAATTATAGGACAAGTAAAAGACCAGGCTGAACATCTTAAGACAGCAGTACAAATGGCAGTATTCATCCACAA
TTTTAAAAGAA---AA---GGGG---GGATTG---GGGGAT---------------------------------------
---------ACAGTGCAGGGGAAAGAATAGTAGACATATTAGCAACAGACATACAAACTAAAGAATTACAAAACCAAATT
ACAAAAATTCAAAATTTTCGGG---TTTATTACAGGGACAGCAAAAATCCACTTTGGAAAGGACCAGCAAAGCTTCTGTG
GAAAGGTGAAGGGGCAGTAGTAATACAAGACAA------TAGTGACATAAAAGTAGTGCCAAGAAGAAAAGCAAAAATCA
TTAGGG---ATTATGGAAAACAGATGGCAGGTGATGATTGTGTGGCAAGTAGACAGGATGAGGATTAA
>AY779560/B/CA/1994/CANC3FULL
TTTTTGGAT---GGAATAGATCAAGCCCAAGAAGAACATGAGAAATACCACAGTAATTGGAGAGCGATGGCTAGTGATTT
TAACCTGCCACCTGTAGTAGCAAAAGAAATAGTAGCCAGCTGTGATAAATGTCAGCTAAAAGGAGAAGCCATGCATGGAC
AAGTAGACTGTAGTCCAGGAATATGGCAACTAAATTGTACACATTTAGAAGGAAAAGTTATCCTGGTAGCAGTTCATGTA
GCCAGTGGATATATAGAAGCAGAAGTTATTCCAGCAGAGACAGGGCAGGAAACAGCATACTTCC---TCTTAAAACTAGC
AGGAAGATGGCCAGTAAAAACAGTACATACAGACAATGGCAGCAATTTCACCAGTGCTACGGTTAAGGCCGCCTGTTGGT
GGGCAGGAATCAAGCAGGAATTTAGCATTCCCTACAATCCCCAAAGTCAAGGAGTAGTAGATTCTATGAATAAAGAATT-
--AAAGAAAATTATAGGACAGGTAAGAGATCAGGCTGAACATCTTAAGACAGCAGTACAAATGGCAGTATTCATCCACAA
TTTTAAAAGAA---AA---GGGG---GGATTG---GGGGAT---------------------------------------
---------ACAGTGCAGGGGAAAGAATAGTAGACATAATAGCAACAGACATACAAACTAAAGAATTACAAAAACAAATT
ACAAAAATTCAAAATTTTCGGG---TTTATTACAGGGACAGCAGAGATCCACTTTGGAAAGGACCAGCAAAGCTTCTGTG
GAAAGGTGAAGGGGCAGTAGTAATACAAGACAA------TAGTGACATAAAAGTAGTGCCAAGAAGAAAAGCAAAAATCA
TTAGGG---ATTATGGAAAACAGATGGCAGGTGATGATTGTGTGGCAAGTAGACAGGATGAGGATTAG
>AY779561/B/CA/1992/CANC5FULL
TTTTTGGAT---GGAATAGATAAGGCCCAAGAAGAACATGAGAAATACCACAGTAATTGGAGAGCGATGGCTAGTGATTT
TAACCTGCCACCTGTGGTAGCAAAAGAAATAGTAGCCAGCTGTGATAAATGTCAGCTAAAAGGGGAAGCCATGCATGGAC
AAGTAGACTGTAGTCCAGGAATATGGCAACTAAATTGTACACATTTAGAAGGAAAAGTTATCCTGGTAGCAGTTCATGTA
GCCAGTGGATATATAGAAGCAGAAGTTATTCCAGCAGAGACAGGGCAGGAAACAGCATACTTCC---TCTTAAAACTAGC
AGGAAGATGGCCAGTAAAAACAGTACATACAGACAATGGCAGCAATTTCACCAGTGCTACGGTTAAGGCCGCCTGTTGGT
GGGCAGGAATCAAGCAGGAATTTAGCATTCCCTACAATCCCCAAAGTCAAGGAGTAGTAGATTCTATGAATAAAGAATT-
--AAAGAAAATTATAGGACAGGTAAGAGATCAGGCTGAACATCTTAAGACAGCAGTACAAATGGCAGTATTCATCCACAA
TTTTAAAAGAA---AA---GGGG---GGATTG---GGGGAT---------------------------------------
---------ACAGTGCAGGGGAAAGAATAGTAGACATAATAGCAACAGACATACAAACTAAAGAATTACAAAAACAAATT
ACAAAAATTCAAAATTTTCGGG---TTTATTACAGGGACAGCAGAGATCCAGTTTGGAAAGGACCAGCAAAGCTTCTGTG
GAAAGGTGAAGGGGCAGTAGTAATACAAGATAA------TAGTGACATCAAAGTAGTGCCAAGAAGAAAAGCAAAAATCA
TTAGGG---ATTATGGAAAACAGATGGCAGGTGATGATTGTGTGGCAAGTAGACAGGATGAGGATTAG
>AY779562/B/CA/1993/CANC6FULL
TTTTTGGAT---GGAATAGATCAAGCCCAGGAAGAACATGAGAAATACCACAGTAATTGGAGAGCGATGGCTAGTGATTT
TAACCTGCCACCTGTGGTAGCAAAAGAGATAGTAGCCAGCTGTGATAAATGTCAGCTAAAAGGAGAAGCCATGCATGGAC
AAGTAGACTGTAGTCCAGGAATATGGCAATTAGATTGTACACATTTAGAAGGAAAAATTATCCTGGTTGCAGTTCATGTA
GCCAGTGGATATATAGAAGCAGAAGTTATTCCAGCAGAGACAGGGCAGGAAACAGCATACTTTC---TCTTGAAACTAGC
AGGAAGATGGCCAGTAAAAACAATACATACAGACAATGGCAGTAATTTCACCAGTGCTACAGTTAAGGCCGCCTGTTGGT
GGGCAGGGATCAAGCAGGAATTTGGCATTCCCTACAATCCCCAAAGTCAAGGAGTAGTAGTATCTATGAATAAAGAATT-
--AAAGAAAATTATAGGACAGGTAAGAGATCAGGCTGAACATCTTAAGACAGCAGTACAAATGGCAGTATTCATCCACAA
TTTTAAGAGAA---AA---GGGG---GGATTG---GGGGAT---------------------------------------
---------ACAGTGCAGGGGAAAGAATAGTAGACATAATAGCAACAGACATACAAACTAAAGAACTACAAAAACAAATT
ACAAAAATTCAAAATTTTCGGG---TTTATTACAGGGACAGCAGAGATCCACTTTGGAAAGGACCAGCAAAGCTTCTGTG
GAAAGGTGAAGGGGCAGTATTAATACAAGACAA------TAGTGACATAAAAGTAGTGCCAAGAAGAAAAGCAAAAATCA
TTAGGG---ATTATGGAAAACAGATGGCAGGTGATGATTGTGTGGCAAGTAGACAGGATGAGGATTAG
>AY779563/B/CA/1996/CANC8FULL
TTTTTGGAT---GGAATAGATCAAGCCCAGGAAGAACATGAGAAATACCACAGTAATTGGAGAGCGATGGCTAGTGATTT
TAACCTGCCACCTGTGGTAGCAAAAGAGATAGTAGCCAGCTGTGATAAATGTCAGCTAAAAGGGGAAGCCATGCATGGAC
AAGTAGCCTGTAGTCCAGGAATATGGCAATTAGATTGCACACATTTAGAAGGAAAAATTATCCTGGTAGCAGTTCATGTA
GCCAGTGGATATATAGAAGCAGAAGTTATTCCAGCAAAGACAGGGCAGGAAACAGCATACTTTC---TCTTGAAACTAGC
AGGAAGATGGCCAGTAAAAACAATACATACAGACAATGGCAGCAATTTCACTAGTGCTACAGTTAAGGCCGCCTGTTGGT
GGGCAGGGATCAAGCAGGAATTTGGCATTCCCTACAATCCCCAAAGTCAAGGAGTAGTAGAATCTATGAATAAAGAATT-
--AAAGAAAATTATAGGACAAGTAAGAGATCAGGCTGAACATCTTAAGACAGCAGTACAAATGGCAGTATTCATCCACAA
TTTTAAGAGAA---AA---GGGG---GGATTG---GGGGAT---------------------------------------
---------ACAGTGCAGGGGAAAGAATAGTAGACATAATAGCACCAGACTTACAAACTAAAGAATTACAAAACCAATTT
ACAAAAATTCAAAATTTTCGGG---TTTATTACAGGGACAGCAAAAATCCACTTTGGAAAGGACCAGCAAAGCTTTTGGG
GAAAGGTGAAGGGGCAGTAGTAATACAAGACAA------TAGTGACATAAAAGTAGTGCCAAGAAGAAAAGCAAAAATCA
TTAGGG---ATTATGGAAAACAGATGGCAGGTGATGATTGTGTGGCAAGTAGACAGGATGAGGATTAG
>AY779564/B/CA/1996/CANA1FULL
TTTTTGGAT---GGAATAGATAAGGCCCAAGAAGAACATGAGAAATACCACAGTAATTGGAGAGCGATGGCTAGTGATTT
TAATCTGCCACCTGTAGTAGCAAAAGAAATAGTAGCCAGCTGTGATAAATGTCAGCTAAAAGGAGAAGCCATGCATGGAC
AAGTAGCCTGTAGTCCAGGAATATGGCAACTAGATTGCACACATTTAGAAGGAAAAATTATCCTGGTAGCAGTTCATGTA
GCCAGTGGATATATAGAAGCAGAAGTTATCCCAGCAGAGACAGGGCAGGAAACAGCATACTTTC---TCTTAAAGCTAGC
AGGAAGATGGCCAGTAAAAACAATACATACAGACAATGGCAGCAATTTCACCAGTAATACAGTTAAGGCCGCCTGCTGGT
GGGCAGGAATCAAGCAGGAATTTGGCATTCCCTACAATCCCCAAAGTCAAGGAGTAGTAGAATCTATGAATAAAGAATT-
--AAAGAAAATTATAGGACAGGTAAGAGATCAGGCTGAACATCTTAAGACAGCAGTACAAATGGCAGTATTCATCCACAA
TTTTAAAAGAA---AA---GGGG---GGATTG---GGGGAT---------------------------------------
---------ACAGTGCAGGGGAAAGAATAGTAGACATAATAGCAACAGACATACAAACTAAAGAATTACAAAAACAAATT
ACAAAAATTCAAAATTTTCGGG---TTTATTACAGGGACAGCAGAGATCCACTTTGGAAAGGACCAGCAAAACTTCTGTG
GAAAGGTGAAGGGGCAGTAGTAATACAAGATAA------TAGTGACATAAAAGTAGTGCCAAGAAGAAAAGTAAAGATCA
TTAGGG---ATTATGGAAAACAGATGGCAGGTGATGATTGTGTGGCAGGTAGACAGGATGAGGATTAG
>AY781127/B/UY/2001/01UYTRA1179
TTTTTAGAT---GGAATAGATAAGGCCCAAGAAGAACATGAGAAATATCACAATAATTGGAGAGCAATGGCTAGTGATTT
TAACATACCACCTGTGGTGGCAAAAGAAATAGTAGCCAGCTGTGATAAATGTCAGCTAAAAGGAGAAGCTATGCATGGAC
AAGTAGACTGTAGTCCAGGAATATGGCAGCTAGATTGTACACACTTAGAAGGAAAAGTTATCCTGGTAGCAGTTCATGTA
GCCAGTGGATATATAGAAGCAGAAGTTATTCCAGCAGAGACAGGGCAAGAGACAGCATACTTTA---TCTTAAAATTAGC
AGGAAGATGGCCAGTAAAAACAATACACACAGACAATGGTAGCAATTTCACCAGTACTACAGTCAAGGCCGCCTGTTGGT
GGGCGGGTATCAAGCAGGAATTTGGCATTCCCTACAATCCCCAAAGTCAAGGAGTAATAGAATCTATGAATAAAGAATT-
--AAAGAAAATTATAGGACAGGTAAGAGATCAGGCTGAACATCTTAAGACAGCAGTACAAATGGCAGTATTCATTCACAA
TTTTAAAAGAA---AA---GGGG---GGATTG---GGGGGT---------------------------------------
---------ACAGTGCAGGGGAAAGAATAGTAGACATAATAGCAACAGACATACAAACTAAAGAATTACAAAAGCAAATT
ACAAAAATTCAAAATTTTCGGG---TTTATTACAGGGACAGCAGAGATCCACTTTGGAAAGGACCAGCAAAGCTTCTCTG
GAAAGGTGAAGGGGCAGTAGTAATACAAGATAA------TAGTGACATAAAAGTAGTGCCAAGAAGAAAAGTAAAGATCA
TTAGGG---ATTATGGAAAACAGATGGCAGGTGATGATTGTGTGGCAAGTAGACAGGATGAGGATTAG
>AY795904/B/YE/2002/02YE507
TTTTTAGAT---GGAATAGATAAAGCCCAAGAAGAACATGAAAAATATCACAGTAATTGGAGAGCAATGGCTAGTGATTT
TAACCTGCCACCGGTGGTAGCAAAAGAAATAGTAGCCTGCTGTGATAAATGTCAACTAAAAGGAGAAGCCATACATGGAC
AAGTAGACTGTAGTCCAGGAATATGGCAACTAGATTGCACACATTTAGAAGGAAAAGTTATCCTGGTAGCAGTCCATGTA
GCCAGTGGGTATATAGAAGCAGAAGTTATCCCAGCAGAGACAGGGCAGGAAACAGCATACTTTC---TCCTAAAACTAGC
AGGAAGATGGCCAGTAAAAACAATACATACAGACAATGGTAGCAATTTCACCAGTGCTACAGTTAAGGCCGCCTGTTGGT
GGGCGGGGATCAAGCAGGAATTTGGCATTCCCTACAATCCCCAAAGTCAAGGAGTAGTAGAATCTATGAATAAAGAATT-
--AAAGAAAATTATAGGACAGGTAAGAGATCAGGCTGAACATCTTAAGACAGCAGTACAAATGGCAGTATTCATCCACAA
TTTTAAAAGAA---AA---GGGG---GGATTG---GGGGGT---------------------------------------
---------ACAGTGCAGGGGAAAGAATAGTAGACATAATAGCAACAGACATACAAACTAAAGAACTACAAAAACATATT
ACAAAAATTCAAAATTTTCGGG---TTTATTACAGGGACAGCAGAGATCCACTTTGGAAAGGACCAGCAAAGCTTCTCTG
GAAAGGTGAAGGAGCAGTAGTAATACAAGATAA------TAGTGACATAAAAGTAGTGCCAAGAAGAAAAGCAAAGATTA
TTAGGG---ATTATGGAAAACAGATGGCAGGTGATGATTGTGTGGCAAGCAGACAGGATGAGGATTAG
>AY795905/B/YE/2002/02YE508
TTTTTAGAT---GGAATAGAGAAAGCCCAAGAAGAGCATGAAAAATATCACAGTAATTGGAGAGCAATGGCTGGTGAATT
TAATCTGCCACCGGTGGTAGCAAAAGAAATAGTAGCCTGCTGTGATAAATGTCAACAGAAAGGAGAAGCCATGCATGGAC
AAGTAGACTGTAGTCCAGGAATATGGCAACTAGATTGCACACATTTAGAAGGAAAAGTTATCCTGGTAGCAGTTCATGTA
GCCAGTGGGTATATAGAAGCAGAAGTTATCCCAGCAGAGACAGGGCAGGAAACAGCATACTTTC---TCTTAAAATTAGC
AGGAAGATGGCCAGTAAAAACAATACATACAGACAATGGCAGCAATTTCACCAGTACTACAGTTAAGGCCGCCTGTTGGT
GGGCAGGGATCAAGCAGGAATTTGGCATTCCCTACAATCCCCAAAGTCAAGGAGTAGTAGAATCTATGAATAAAGAATT-
--AAAGAAAATTATAGGACAGGTAAGAGATCAGGCTGAACATCTTAAGACAGCAGTACAAATGGCAGTATTCATCCACAA
TTTTAAGAGAA---AA---GGGG---GGATTG---GGGGGT---------------------------------------
---------ACAGTGCAGGGGAAAGAATAGTAGACATAATAGCAACAGACATACAAACTAAAGAATTACAAAAACATATT
ACAAAAATTCAAAATTTTCGGG---TTTATTACAGGGACAGCAGAGATCCACTTTGGAAAGGACCAGCAAAGCTTCTCTG
GAAAGGTGAAGGAGCAGTAGTAATACAAGATAA------TAGTGACATAAAAGTAGTGCCAAGAAGAAAAGCAAAGATCA
TTAGGG---ATTATGGAAAACAGATGGCAGGTGATGATTGTGTGGCAAGTAGACAGGATGAGGATTAG
>AY818644/B/AU/2004/Phcsffull04
TTTTTGGAT---GGAATAGATAAGGCCCAAGAAGACCATGAGAAATATCACAGTAATTGGAGAGCAATGGCTAGTGATTT
TAACCTGCCACCTGTAGTAGCAAAAGAAATAGTAGCCAGCTGTGATAAATGTCAGCTAAAAGGAGAAGCCATGCATGGAC
AAGTAGACTGTAGTCCAGGAATATGGCAACTAGATTGTACACATTTGGAAGGAAAAATTATCCTGGTAGCAGTTCATGTA
GCCAGTGGATATATAGAAGCAGAAGTCATTCCAGCAGAGACAGGGCAGGAAACAGCATACTTTC---TTTTAAAATTAGC
AGGAAGATGGCCAGTAAAAACAATACATACAGACAATGGCGGCAATTTCATCAGTGCTACGGTTAAGGCCGCCTGTTGGT
GGGCAGGAATTAAGCAGGAATTTGGCATTCCCTACAATCCCCAAAGTCAAGGAGTAGTAGAATCTATGAATAAAGAATT-
--AAAGAAAATTATAGGGCAAGTAAGAGATCAGGCTGAACATCTTAAGACAGCAGTACAAATGGCAGTATTCATCCACAA
TTTTAAAAGAA---AA---GGGG---GGATTG---GGGGGT---------------------------------------
---------ACAGTGCAGGGGAAAGAATAGTAGACATAATAGCAACAGACATACAAACTAGAGAACTACAAAAACAAATT
ACAAAAATTCAAAACTTTCGGG---TTTATTACAGGGACAGCAGAGATCCACTTTGGAAAGGACCAGCAAAGCTTCTCTG
GAAAGGTGAAGGGGCAGTAGTAATACAAGATAA------TAGTGACATAAAAGTAGTGCCAAGAAGAAAAGTAAAGATCA
TTAGGG---ATTATGGAAAACAGATGGCAGGTGATGATTGTGTGGCAAGTAGACAGGATGAGGATTAG
>AY819715/B/RU/2004/04RU139095
TTTTTAGAT---GGAATAGACAAAGCCCAAGAAGATCATGAGAAATATCACAGTAATTGGAGAGCAATGGCTAGTGATTT
TAACCTGCCACCTGTAGTAGCAAAAGAAATAGTAGCCAGCTGTGATAAATGTCAGTTAAAAGGAGAAGCCATGCATGGAC
AAGTAGACTGTAGTCCAGGAATGTGGCAACTAGATTGTACACATTTAGAAGGAAAAATTATCCTGGTAGCAGTCCATGTA
GCCAGTGGATATATAGAAGCAGAAGTTATTCCAGCAGAAACAGGGCAGGAAACAGCATATTTTC---TCTTAAAATTAGC
AGGAAGATGGCCAGTAACAACAATACATACAGACAATGGCGGCAATTTCATCAGTACTACAGTTAAGGCCGCCTGTTGGT
GGGCAGGGATCAAGCAGGAATTTGGAATTCCCTACAATCCCCAAAGTCAAGGARTAGTAGAATCTATGAATAAAGAATT-
--AAAGAAAATTATAGGACAAGTAAGAGATCAGGCTGAACATCTTAAGACAGCAGTACAAATGGCAGTATTTATTCACAA
TTTTAAAAGAA---AA---GGGG---GGATTG---GGGGGT---------------------------------------
---------ACAGTGCAGGGGAAAGAATAGTAGACATAATAGCAACAGACATACAAACTAAAGAATTACAAAAACAAATT
ACAAAAATTCAAAACTTTCGGG---TCTATTACAGGGACAGCAGAGACCCACTTTGGAAAGGACCAGCAAAGCTTCTCTG
RAAAGGTGAAGGGGCAGTGGTAATACARRATAA------TAGTGACATAAAAGTAGTGCCAAGAAGAAAAGCAAAGATCA
TTAGGG---ATTATGRAAAACAGATGGCAGGTAATGATTGTGTGGCAAGTAGACAGGATGAGGATTAG
>AY835748/B/US/1983/5096_83
TTTTTAGAT---GGGATAGATAAGGCCCAAGAAGAGCATGAGAAATATCACAGTAATTGGACAGCAATGGCTAGTGATTT
TAACCTGCCACCTATAGTAGCAAAAGAAATAGTAGCCAGCTGTGATAAATGTCAGCTAAAAGGAGAAGCCATGCATGGAC
AAGTAGACTGTAGTCCAGGAATATGGCAATTAGATTGTACACATTTAGAAGGAAAAGTTATCCTGGTAGCAGTTCATGTA
GCCAGTGGATATATAGAAGCAGAAGTTATTCCAGCAGAGACAGGGCAGGAAACAGCATACTTTC---TCTTAAAATTAGC
AGGAAGATGGCCAGTAAGAGTAATACATACAGACAATGGCAGCAATTTCACCAGCACTACGGTTAAAGCCGCCTGTTGGT
GGGCGGGGATCAAGCAGGAATTTGGAATTCCCTACAATCCCCAAAGTCAAGGAGTGGTAGAATCTATGAATAAAGAATT-
--AAAGAAAATTATAGGACAGGTAAGAGATCAGGCTGAACATCTTAAAACAGCAGTACAAATGGCAGTATTCATCCACAA
TTTTAAAAGAA---AA---GGGG---GGATTG---GGGGGT---------------------------------------
---------ACAGTGCAGGGGAAAGAATAGTAGACATAATAGCAACAGACATACAAACTAAAGAATTACAAAAACAAATT
ACAAAAATTCAAAATTTTCGGG---TTTATTACAGAGACAGCAGAGATCCACTTTGGAAAGGACCAGCAAAGCTCCTCTG
GAAAGGTGAAGGGGCAGTAGTAATACAAGATAA------TAGTGACATAAAAGTAGTGCCAAGAAGAAAAGCAAAGATCA
TTAGGG---ATTATGGAAAACAGATGGCAGGTGATGATTGTGTGGCAAGTAGACAGGATGAGGATTAG
>AY835749/B/US/1986/5096_86
TTTTTAGAT---GGGATAGATAAAGCCCAAGAAGAACATGAGAAATACCACAATAATTGGAGAGCAATGGCTAGTGATTT
TAACCTGCCACCTATAGTAGCAAAAGAAATAGTAGCCAGCTGTGATAAATGTCAGCTAAAAGGAGAAGCCATGCATGGAC
AAGTAGACTGTAGTCCAGGAATATGGCAACTAGATTGTACACATTTAGAAGGGAAAGTTATCCTGGTAGCAGTTCATGTA
GCCAGTGGATATATAGAAGCAGAAGTTATTCCAGCAGAGACAGGGCAGGAAACAGCATACTTTC---TCTTAAAATTAGC
AGGAAGATGGCCAGTAAAAGCAATACATACAGACAATGGCAGCAATTTCACCAGCACTACGGTTAAAGCCGCCTGTTGGT
GGGCGGGGATCAAGCAGGAATTTGGCATTCCCTACAATCCCCAAAGTCAAGGAGTAGTAGAATCTATGAATAAAGAATT-
--AAAGAAAATTATAGGACAGGTAAGAGATCAGGCTGAACATCTTAAAACAGCAGTACAAATGGCAGTATTCATCCACAA
TTTTAAAAGAA---AA---GGGG---GGATTG---GGGGGT---------------------------------------
---------ACAGTGCAGGGGAAAGAATAGTAGACATAATAGCAACAGACATACAAACTAAAGAATTACAAAAACAAATT
ACAAAGATTCAAAATTTTCGGG---TTTATTACAGGGACAGCAGAGATCCACTTTGGAAAGGACCAGCAAAGCTCCTCTG
GAAAGGTGAAGGGGCAGTAGTAATACAAGATAA------TAGTGACATAAAAGTAGTGCCAAGAAGAAAAGTAAAGATCA
TTAGGG---ATTATGGAAAACAGATGGCAGGTGATGATTGTGTGGCAAGTAGACAGGATGAGGATTAG
>AY835750/B/US/1989/5096_89
TTTTTAGAT---GGGATAGATAAAGCCCAAGAAGAACATGAGAAATATCACAGTAATTGGAGAGCAATGGCTAGTGATTT
TAACCTGCCACCTATAGTAGCAAAAGAAATAGTAGCCAGCTGTGATAAATGTCAGCTAAAAGGAGAAGCCATGCATGGAC
AAGTAGACTGTAGTCCAGGAATATGGCAATTAAATTGTACACATTTAGAAGGAAAAGTTATCCTGGTAGCAGTCCATGTA
GCCGGTGGATATATAGAAGCAGAAGTTATTCCAGCAGAGACAGGGCAGGAAACAGCATACTTTC---TCTTAAAATTAGC
AGGAAGATGGCCAGTAAGAGTAATACATACAGACAATGGCAGCAATTTCACCAGCACTACGGTTAAAGCCGCCTGTTGGT
GGGCGGGGATCAAGCAGGAATTTGGCATTCCCTACAATCCCCAAAGTCAGGGAGTAGTAGAATCTATGAATAAAGAATT-
--AAAGAAAATTATAGGACAGGTAAGAGATCAGGCTGAACATCTTAAAACAGCAGTACAAATGGCAGTATTCATCCACAA
TTTTAAAAGAA---AA---GGGG---GGATTG---GGGGGT---------------------------------------
---------ACAGTGCAGGGGAAAGAATAGTAGATATAATAGCAACAGACTTACAAACTAAAGAATTACAAAAACAAATT
ACAAAAATTCAAAATTTTCGGG---TTTATTACAGAGACAGCAGAGATCCACTTTGGAAAGGACCAGCAAAGCTCCTCTG
GAAAGGTGAAGGGGCAGTATATATACAAGATAA------TAGTGACATAAAAGTAGTGCCAAGAAGAAAAGCAAAGATCA
TTAGGG---ATTATGGAAAACAGATGGCAGGTGATGATTGTGTGGCAAGTAGACAGGATGAGGATTAC
>AY835751/B/US/1990/5096_90
TTTTTAGAT---GGGATAGATAAGGCCCAAGAAGAGCATGAGAAATATCACAGTAATTGGACAGCAATGGCTAGTGATTT
TAACCTGCCACCTATAGTAGCAAAAGAAATAGTAGCCAGCTGTGATAAATGTCAGCTAAAAGGAGAAGCCATGCATGGAC
AAGTAGACTGTAGTCCAGGAATATGGCAATTAGATTGTACACATTTAGAAGGAAAAGTTATCCTGGTAGCAGTTCATGTA
GCCAGTGGATATATAGAAGCAGAAGTTATTCCAGCAGAGACAGGGCAGGAAACAGCATACTTTC---TCTTAAAATTAGC
AGGAAGATGGCCAGGAAGAGTAATACATACAGACAATGGCAGCAATTTCACCAGCACCACGGTTAAAGCCGCCTGTTGGT
GGGCGGGGATCAAGCAGGAATTTGGCATTCCCTACAATCCCCAAAGTCAAGGAGTGGTAGAATCTATGAATAAAGAATT-
--AAAGAAGATTATAGGACAGGTAAGAGATCAGGCTGAGCATCTTAAAACAGCAGTACAAATGGCAGTATTCATCCACAA
TTTTAAAAGAA---AA---GGGG---GGATTG---GGGGGT---------------------------------------
---------ACAGTGCAGGGGAAAGAATAGTAGACATAATAGCAACAGACATACAAACTAAAGAATTACAAAAACAAATT
ACAAAAATTCAAAATTTTCGGG---TTTATTACAGAGACAGCAGAGATCCACTTTGGAAAGGACCAGCAAAGCTCCTCTG
GAAAGGTGAAGGGGCAGTAGTAATACAAGATAA------TAGTGACATAAAAGTAGTGCCAAGAAGAAAAGCAAAGATCA
TTAGGG---ATTATGGAAAACAGATGGCAGGTGATGATTGTGTGGCAAGTAGACAGGATGAGGATTAG
>AY835752/B/US/1992/5096_92
TTTTTAGAT---GGGATAGATAAGGCCCAAGAAGAACATGAGAAATATCACAGTAATTGGAGAGCAATGGCTAGTGATTT
TAACCTGCCACCTGTGGTAGCAAAAGAAATAGTAGCCAGCTGTGATAAATGTCAGCTAAAAGGAGAAGCCATGCATGGAC
AAGTAGACTGTAGTCCAGGAATATGGCAACTAGATTGTACACATTTAGAAGGAAAAGTTATCCTGGTAGCAGTTCATGTA
GCCGGTGGATATATAGAAGCAGAAGTTATTCCAGCAGAGACAGGGCAGGAAACAGCATACTTTC---TCTTAAAATTAGC
AGGAAGATGGCCAGTAAGAGTAATCCATACAGACAATGGCAGCAATTTCACCAGCACTACGGTTAAAGCCGCCTGTTGGT
GGGCGGGGATCAAGCAGGAATTTGGAATTCCCTACAATCCCCAAAGTCAAGGAGTGGTAGAATCTATGAATAAAGAATT-
--AAAGAAAATTATAGGACAGGTAAGAGATCAGGATGAACATCTTAAAACAGCAGTACAAATGGCAGTATTCATCCACAA
TTTTAAAAGAA---AA---GGGG---GGATTG---GGGGGT---------------------------------------
---------ACAGTGCAGGGGAAAGAATAGTAGACTTAATAGCAACAGACTTACAAACTAAAGAATTACAAAAACAAATT
ACAAAAATTCAAAATTTTCGGG---TTTATTACAGAGACAGCAAAGATCCACTTTGGAAAGGACCAGCAAAGCTCCTCTG
GAAAGGTGAAGGGGCAGTAGTAATACAAGATAA------TAGTGACATAAAAGTAGTGCCAAGAAGAAAAGCAAAGATCA
TTAGGG---ATTATGGAAAACAGATGGCAGGTGATGATTGTGTGGCAAGTAAACGGGATGAGGATTAA
>AY835753/B/US/1996/5155_96
TTTTTAGAT---GGAATAGATAAGGCCCAAGAAGACCATGAGAAATATCATAGTAATTGGAGAACAATGGCCAGTGATTT
TAACCTACCACCTGTAGTAGCAAAAGAAATAGTAGCCAGCTGTGATAAATGTCAGCTAAAAGGAGAAGCCACACATGGAC
AAGTAGACTGTAGTCCAGGAATATGGCAACTGGATTGTACACATTTAGAAGGAAAAGTTATCCTGGTAGCAGTTCATGTA
GCCGGTGGATATATAGAAGCAGAAGTAATTCCAGCAGAGACAGGGCAGGAAACAGCATACTTTC---TCTTAAAATTAGC
AGGAAGATGGCCAGTAAAGACAATCCATACAGACAATGGCCCCAATTTCATCAGTACTGCAGTTAAGGCTGCTTGTTGGT
GGGCAGGGATCAAGCAGGAATTTGGGATTCCCTACAATCCCCAAAGTCAAGGAGTAGTAGAATCTATGAATAAAGAATT-
--AAAGAAAATTATAGGACAGGTAAGAGATCAGGCTGAGCATCTGAAGACAGCAGTACAAATGGCAGTATTCATCCACAA
TTTTAAAAGAA---AA---GGGG---GGATTG---GGGGAT---------------------------------------
---------ACAGTGCAGGGGAAAGAATAGTAGACATAATAGCAACAGACTTACAAACCAAAGAATTACAAAAACACATT
ACAAAAATTCAAAATTTTCGGG---TTTATTACAGGGACAGCAAAGATCCACTTTGGAAAGGACCAGCAAAGCTTCTCTG
GAAAGGTGAAGGGGCAGTATTAATACAAGATAA------CAGTGAAATAAAAGTAGTGCCACCAAGAAAAGCAAAGATCA
TTAGGG---ATTATGGAAAACAGATGGCAGGTGATGATTGTGTGGCAAGTAGACAGGATGAGGATTAG
>AY835754/B/US/1983/5084_83
TTTCTAGAT---GGAATAGATAAGGCCCAAGACGAACATGAGAGATATCACAGTAATTGGAGAGCAATGGCTAGTGATTT
TAATCTGCCACCTGTAGTAGCAAAAGAAATAGTAGCCAGCTGTGATAAATGTCAGCTAAAAGGAGAAGCCATGCATGGAC
AGGTAGACTGTAGTCCAGGAATATGGCAACTAGATTGTACACATTTAGAAGGAAAAGTTATCCTGGTAGCAGTTCATGTA
GCAAGTGGATATATAGAAGCAGAAGTTATTCCAGCAGAGACAGGGCAGGAAACAGCATACTTTC---TCTTAAAATTAGC
AGGAAGATGGCCAGTAAAAACAATACATACAGACAATGGCGGCAATTTCATCAGTACTGCGGTTAAGGCCGCCTGTTGGT
GGGCGGGGATCAAGCAGGAATTTGGCATTCCCTACAATCCCCAAAGTCAAGGAGTAGTAGAATCTATAAATAAAGAATT-
--AAAGAAAATTATAGGACAGGTAAGAGATCAGGCTGAACATCTTAAGACAGCAGTACAAATGGCAGTATTCATCCACAA
TTTTAAAAGAA---AA---GGGG---GGATTG---GGGGGT---------------------------------------
---------ATAGTGCAGGGGAAAGAATAATAGACATAATAGCAACAGACATACAAACTAAAGAATTACAAAAACAAATT
ACAAAAATTCAAAATTTTCGGG---TTTATTACAGAGACAGCAGAGATCCACTTTGGAAAGGACCAGCAAAGCTCCTGTG
GAAAGGTGAAGGGGCAGTAGTAATACAAGATAA------TAGTGACATAAAAGTAGTGCCAAGAAGAAAAGCAAAGATCA
TTAGGG---ATTATGGAAAACAGATGGCAGGTGATGATTGTGTGGCAAGTACACGGGATGAGGATTAA
>AY835755/B/US/1985/5157_85
TTTTTAGAT---GGAATGGATAAGGCCCAAGAAGAGCATGAGAAATATCACAGTAATTGGAGAGCAATGGCTAGTGATTT
TAACCTGCCACCTGTAGTAGCAAAAGAAATAGTAGCCAGCTGTGATAAATGTCAGCTAAAAGGAGAAGCCATGCATGGAC
AAGTAGACTGTAGTCCAGGAATATGGCAACTAGATTGTACACATTTAGAAGGAAAAATTATCCTGGTAGCAGTTCATGTA
GCCAGTGGATATATAGAAGCAGAAGTAATTCCAGCAGAGACAGGGCAGGAAACAGCATACTTTC---TCTTAAAATTAGC
AGGAAGATGGCCAGTAAAAACAATACATACAGATAATGGCCCCAATTTCACCAGTACTACGGTTAAGGCCGCCTGTTGGT
GGGCAGGGATCAAGCAGGAATTTGGCATTCCCTACAATCCCCAAAGTCAAGGAGTAGTAGAATCTATGAATAAAGAATT-
--AAAGAAAATTATAGGACAGGTAAGAGATCAGGCTGAACATCTTAAGACAGCAGTACAAATGGCAGTATTCATCCACAA
TTTTAAAAGAA---AA---GGGG---GGATTG---GGGGGT---------------------------------------
---------ACAGTGCAGGGGAAAGAATAGTAGACATAATAGCAACAGACATACAAACTAAAGAACTACAAAAACAAATT
ACAAAAATTCAAAATTTTCGGG---TTTATTACAGGGACAGCAGAGAGCCAATTTGGAAAGGACCAGCAAAGCTTCTCTG
GAAAGGTGAAGGGGCAGTAATAATACAAGATAA------TAGTGACATAAAAGTAGTGCCAAGAAGAAAAGCAAAGATCA
TTAGGG---ATTATGGAAAACAGATGGCAGGTGATGATTGTGTGGCAAGTAGACAGGATGAGGATTAG
>AY835756/B/US/1986/5157_86
TTTTTGGAT---GGAATAGATAAGGCCCAAGAAGAACATGAGAAATATCACAGTAATTGGAGAGCAATGGCTAGTGATTT
TAACCTGCCACCTGTAGTAGCAAAAGAAATAGTAGCCAGCTGTGATAAATGTCAGCTAAAAGGAGAAGCCATGCATGGAC
AAGTAGACTGTAGTCCAGGAATATGGCAACTAGACTGTACACATTTAGAAGGAAAAATTATCCTGGTAGCAGTTCATGTA
GCCAGTGGATATATAGAAGCAGAAGTTATTCCAGCAGAGACAGGGCAGGAAACAGCATACTTTC---TTTTAAAATTAGC
AGGAAGATGGCCAGTAAAAACAATACATACAGACAATGGCACCAATTTCACCAGTACTACGGTTAAGGCCGCCTGTTGGT
GGGCAGGGATCAAGCAGGAATTTGGCATTCCCTACAATCCCCAAAGTCAAGGAGTAGTGGAATCTATGAATAAAGAATT-
--AAAGAAAATTATAGGACAGGTAAAAGATCAGGCTGAACATCTTAAGACAGCAGTACAAATGGCAGTATTCATCCACAA
TTTTAAAAGAA---AA---GGGG---GGATTG---GGGGGT---------------------------------------
---------ACAGTGCAGGGGAAAGAATAGTAGACATAATAGCAACAGACATACAAACTAAAGAACTACAAAAACAAATT
ACAAAAATTCAAAATTTTCGGG---TTTATTACAGGGACAGCAGAGAGCCATTTTGGAAAGGACCAGCAAAGCTTCTCTG
GAAAGGTGAAGGGGCAGTAGTAATACAAGATAA------TAGTGACATAAAAGTAGTGCCAAGAAGAAAAGCAAAGATCA
TTAGGG---ATTATGGAAAACAGATGGCAGGTGATGATTGTGTGGCAAGTAAACAGGATGAGGATTAG
>AY835757/B/US/1986/5113_86
TTTCTAGAT---GGGATAGATAAGGCCCAAGAAGAACATGAGAAATATCACAATAATTGGAGAGCAATGGCTAGTGATTT
TAATCTGCCACCTGTAGTAGCAAAAGAAATAGTAGCCAGCTGTGATAAATGTCAACTAAAAGGAGAAGCCATGCATGGAC
AAGTAGACTGTAGTCCAGGAATATGGCAACTAGATTGTACACATTTAGAAGGAAAAGTTATCCTGGTAGCAGTTCATGTA
GCCAGTGGATATATAGAAGCAGAAGTTATTCCAGCAGAGACAGGGCAGGAAACAGCATACTTTC---TCTTAAAATTAGC
AGGAAGATGGCCAGTAAAAACAATACATACAGACAATGGCAGCAATCTCACCAGTGCTACGGTTAAGGCCGCCTGTTGGT
GGGCGGGGATCAAGCAGGAATTTGGCATTCCCTACAATCCCCAAAGTCAAGGGGTAGTAGAATCTATGAATAAAGAATT-
--AAAGAAAATTATAGGACAGGTAAAAGATCAGGCTGAACATCTTAAAACAGCAGTACAAATGGCAGTATTCATCCACAA
TTTTAAAAGAA---AA---GGGG---GGATTG---GGGGAT---------------------------------------
---------ACAGTGCAGGGGAAAGAATAATAGACATAATAGCAACAGACATACAAACTAAAGAATTACAAAAACAAATT
ACAAAAATTCAAAATTTTCGGG---TTTATTACAGGGACAGCAGAGATCCACTTTGGAAAGGACCAGCAAAGCTCCTCTG
GAAAGGTGAAGGGGCAGTAATAATACAAGATAA------TAGTGACATAAAAGTAGTGCCAAGAAGAAAAGTAAAGATCA
TTAGGG---ATTATGGAAAACAAATGGCAGGTGATGATTGTGTGGCAAGTAGACAGGATGAGGATTAG
>AY835758/B/US/1987/5113_87
TTTTTAGAT---GGGATAGATAAGGCCCAAGAAGAACATGAGAAATATCACAATAATTGGAGAGCAATGGCTAGTGATTT
TAACCTGCCACCTGTAGTAGCAAAAGAAATAGTAGCCAGCTGTGATAAATGTCAACTAAAAGGAGAAGCCATGCATGGAC
AAGTAGACTGTAGTCCAGGAATATGGCAACTAGATTGTACACATTTAGAAGGAAAAGTTATCTTGGTAGCAGTTCATGTA
GCCAGTGGATATATAGAAGCAGAAGTTATTCCAGCAGAGACAGGGCAGGAAACAGCATACTTTC---TCTTAAAATTAGC
AGGAAGATGGCCAGTAAAAACAATACATACAGACAATGGCAGCAACTTCACCAGTGCTACGGTTAAGGCCGCCTGTTGGT
GGGCGGGGATCAAGCAGGAATTTGGCATTCCCTACAATCCCCAAAGTCAAGGGGTAGTAGAATCTATGAATAAAGAATT-
--AAAGAAAATTATAGGACAGGTAAAAGATCAGGCTGAACATCTTAAGACAGCAGTACAAATGGCAGTATTCATCCACAA
TTTTAAAAGAA---AA---GGGG---GGATTG---GGGGAT---------------------------------------
---------ACAGTGCAGGGGAAAGAATAGTAGACATAATAGCAACAGACATACAAACCAAAGAATTACAAAAACAAATT
ACAAAAATTCAAAATTTTCGGG---TTTATTACAGGGACAGCAGAGATCCACTTTGGAAAGGACCAGCAAAGCTTCTCTG
GAAAGGTGAAGGGGCAGTAGTAATACAAGATAA------TAGTGACATAAAAGTAGTGCCAAGAAGAAAAGTAAAGATCA
TTAGGG---ATTATGGAAAACAGATGGCAGGTGATGATAGTGTGGCAAGTAGACAGGATGAGGATTAG
>AY835759/B/US/1982/5048_82
TTTTTAGAT---GGAATAGATAAGGCCCAAGAAGACCATGAGAAATATCACAGTAATTGGAGAGCAATGGCTAGTGATTT
TAACCTGCCACCTGTAGTAGCAAAAGAAATAGTAGCCAGCTGTGATAAATGCCAGCTAAAAGGAGAAGCCATGCATGGAC
AAGTAGACTGTAGTCCAGGAATATGGCAACTAGATTGTACCCATTTAGAAGGAAAAGTTATCCTGGTAGCAGTTCATGTA
GCCAGTGGATACATAGAAGCAGAAGTTATTCCAGCAGAGACAGGACAGGAAACAGCATACTTTC---TCTTAAAATTAGC
AGGAAGATGGCCAGTAAAAACAATACATACAGACAATGGCAGCAATTTCACCAGTACTACGGTTAAGGCCGCCTGTTGGT
GGGCGGGGATCAAGCAGGAATTTGGCATTCCCTACAATCCCCAAAGTCAAGGAGTAGTAGAATCTATGAATAAAGAATT-
--AAAGAAAATTATAGGACAGGTAAGAGATCAGGCTGAACATCTTAAGACAGCAGTACAAATGGCAGTATTCATCCACAA
TTTTAAAAGAA---AA---GGGG---GGATTG---GGGGGT---------------------------------------
---------ACAGTGCAGGGGAAAGAATAGTAGACATAATAGCATCAGACATACAAACTAAAGAATTACAAAAACAAATT
ACAAAAATTCAAAATTTTCGGG---TTTATTACAGGGACAGCAGAGATCCACTTTGGAAAGGACCAGCAAAGCTTCTCTG
GAAAGGTGAAGGGGCAGTAGTAATACAAGATAA------TAGTGACATAAAAGTAGTGCCAAGAAGGAAAGTAAAGATTA
TCAGGG---ATTATGGAAAACAGATGGCAGGTGATGATTGTGTGGCAAGTAGACAGGATGAGGATTAG
>AY835760/B/US/1987/5048_87
TTTTTAGAT---GGAATAGATAAGGCCCAAGAAGAACATGAGAAATATCACAGTAATTGGAGAGCAATGGCTAGTGATTT
TAACCTGCCACCTATAGTAGCAAAAGAAATAGTAGCCAGCTGTGATAAATGCCAGCTAAAAGGAGAAGCTATGCATGGAC
AAGTAGACTGTAGTCCAGGAATATGGCAACTAGATTGTACCCATTTAGAAGGAAAAATTATCCTGGTAGCAGTTCATGTA
GCCAGTGGATACATAGAAGCAGAAGTCATTCCAGCAGAGACAGGACAGGAAACAGCATACTTTC---TCTTAAAATTAGC
AGGAAGATGGCCAGTAAAAACAATACATACAGACAATGGCAGCAATTTCACCAGTACTACGGTTAAGGCCGCCTGTTGGT
GGGCGGGGATCAAGCAGGAATTTGGCATTCCCTACAATCCCCAAAGTCAAGGAGTAGTAGAATCTATGAATAAAGAATT-
--AAAGAAAATTATAGGACAGGTAAGAGATCAGGCTGAACATCTTAAGACAGCAGTACAAATGGCAGTATTCATCCACAA
TTTTAAAAGAA---AA---GGGG---GGATTG---GGGGGT---------------------------------------
---------ACAGTGCAGGGGAAAGAATAGTAGACATAATAGCATCAGACATACAAACTAAAGAATTACAAAAACAAATT
ACAAAAATTCAAAATTTTCGGG---TTTATTACAGGGACAGCAGAGATCCACTTTGGAAAGGACCAGCAAAGCTTCTCTG
GAAAGGTGAAGGGGCAGTAGTAATACAAGATAA------TAGTGACATAAAAGTAGTGCCAAGAAGGAAAGCAAAGATTA
TCAGGG---ATTATGGAAAACAGATGGCAGGTGATGATTGTGTGGCAAGTAGACAGGATGAGGATTAG
>AY835761/B/US/1991/5048_91
TTTTTAGAT---GGAATAGATAAGGCCCAAGAAGAACATGAGAAATATCACAGTAATTGGAGAGCAATGGCTAGTGATTT
TAACCTGCCACCTATAGTAGCAAAAGAAATAGTAGCCAGCTGTGATAAATGCCAGCTAAAAGGAGAAGCCATGCATGGAC
AAGTAGACTGTAGTCCAGGAATATGGCAACTAGATTGTACCCATTTAGAAGGAAAAATTATCCTGGTAGCAGTTCATGTA
GCCAGTGGATACATAGAAGCAGAAGTTATTCCAGCAGAGACAGGACAGGAAACAGCATACTTTC---TCTTAAAATTAGC
AGGAAGATGGCCAGTAAAAACAATACATACAGACAATGGCAGCAATTTCACCAGTGCTACAGTTAAGGCCGCCTGTTGGT
GGGCGGGGATCAAGCAGGAATTTGGCATTCCCTACAATCCCCAAAGTCAAGGAGTAGTAGAATCTATGAATAAAGAATT-
--AAAGAAAATTATAGGGCAGGTAAGAGATCAGGCTGAACATCTTAAGACAGCAGTACAAATGGCAGTATTCATTCACAA
TTTTAAAAGAA---AA---GGGG---GGATTG---GGGGGT---------------------------------------
---------ACAGTGCAGGGGAAAGAATAGTAGACATAATAGCATCAGACATACAAACTAAAGAATTACAAAAACAAATT
ACAAAAATTCAAAATTTTCGGG---TTTATTACAGGGACAGCAGAGATCCACTTTGGAAAGGACCAGCAAAGCTTCTCTG
GAAAGGTGAAGGGGCAGTAGTAATACAAGATAA------TAGTGACATAAAAGTAGTGCCAAGGAGGAAAGCAAAGATTA
TCAGGG---ATTATGGAAAACAGATGGCAGGTGATGATAGTGTGGCAAGTAGACAGGATGAGGATTAG
>AY835762/B/US/1984/5160_84
TTTTTAGAT---GGAATAGATAAGGCCCAAGAAGAACATGAGAAATATCACAGTAATTGGAGAGCAATGGCTAGTGATTT
TAACTTGCCACCTGTAGTAGCAAAAGAAATAGTAGCCAGCTGTGATAAATGTCAGCTAAAAGGAGAAGCCATGCATGGAC
AAGTAGACTGTAGTCCAGGAATATGGCAACTGGATTGTACACATTTAGAAGGAAAAGTTATCCTGGTAGCAGTTCATGTA
GCCAGTGGATATATAGAAGCAGAAGTTATTCCAGCAGAGACAGGGCAGGAAACAGCATACTTTC---TCTTAAAATTAGC
AGGAAGATGGCCAGTAAAAACCATACATACAGACAATGGCAGCAATTTCACCAGTACTACGGTTAAGGCCGCCTGTTGGT
GGGCGGGGATCAAGCAGGAATTTGGCATTCCCTACAATCCCCAAAGTCAAGGAGTAGTAGAATCTATGAATAAAGAATT-
--AAAGAAAATTATAGGACAGGTAAGAGATCAGGCTGAACATCTTAAGACAGCAGTACAAATGGCAGTATTCATCCACAA
TTTTAAAAGAA---AA---GGGG---GGATTG---GGGGAT---------------------------------------
---------ATAGTGCAGGGGAAAGAATAGTAGACATAATAGCAACAGACATACAAACTAAAGAATTACAAAAACAAATT
ACAAAAATTCAAAATTTTCGGG---TTTATTACAGGGACAGCAGAGATCCACTTTGGAAAGGACCAGCAAAGCTTCTCTG
GAAAGGTGAAGGGGCAGTAGTAATACAAGATAA------TAGTGACATAAAAGTAGTGCCAAGAAGAAAAGTAAAGATCA
TTAGAG---ATTATGGAAAACAGATGGCAGGTGATGATTGTGTGGCAAGTAGACAGGATGAGGATTAG
>AY835763/B/US/1988/5160_88
TTTTTAGAT---GGAATAGATAAGGCCCAAGAAGAACATGAGAAATATCACAGTAATTGGAGAGCAATGGCTAGTGATTT
TAACCTGCCACCTGTAGTAGCAAAAGAAATAGTAGCCAGCTGTGATAAATGTCAGCTAAAAGGAGAAGCCATGCATGGAC
AAGTAGACTGTAGTCCAGGAATATGGCAACTAGATTGTACACATTTAGAAGGAAAAGTTATCCTGGTAGCAGTTCATGTA
GCCAGTGGATATATAGAAGCAGAAGTTATTCCAGCAGAGACAGGGCAGGAAACAGCATACTTTC---TCTTAAAATTAGC
AGGAAGATGGCCAGTAAAAACCATACATACAGACAATGGCAGCAATTTCACCAGTACGACGGTTAAGGCCGCCTGTTGGT
GGGCGGGGATTAAGCAGGAATTTGGCATTCCCTACAATCCCCAAAGTCAAGGAGTAGTAGAATCTATGAATAAAGAATT-
--AAAGAAAATTATAGGACAGGTAAGAGATCAGGCTGAACATCTTAAGACAGCAGTACAAATGGCAGTATTCATCCACAA
TTTTAAAAGAA---AA---GGGG---GGATTG---GGGGAT---------------------------------------
---------ATAGTGCAGGGGAAAGAATAGTAGACATAATAGCAACAGACATACAAACTAAAGAATTACAAAAACAAATT
ACAAAAATTCAAAATTTTCGGG---TTTATTACAGGGACAGCAGAGATCCACTTTGGAAAGGACCAGCAAAGCTTCTCTG
GAAAGGTGAAGGGGCAGTAGTAATACAAGATAA------TAGTGACATAAAGGTAGTGCCAAGAAGAAAAGTAAAGATCA
TTAGAG---ATTATGGAAAACAGATGGCAGGTGATGATTGTGTGGCAAGTAGACAGGATGAGGATTAG
>AY835764/B/US/1992/5160_92
TTTTTAGAT---GGAATAGATAAGGCCCAAGAAGAACATGAGAAATATCACAGTAATTGGAGAGCAATGGCTAGTGACTT
TAACCTACCACCTGTAGTAGCAAAAGAAATAGTAGCCAGCTGTGACAAATGTCAGCTAAAAGGAGAAGCCATGCATGGAC
AAGTAGACTGTAGTCCAGGAATATGGCAACTGGATTGTACACATTTAGAAGGAAAAGTTATCCTGGTAGCAGTCCATGTA
GCCAGTGGATATATAGAAGCAGAAGTTATTCCAGCAGAGACAGGGCAGGAAACAGCATACTTCC---TCTTAAAATTAGC
AGGAAGATGGCCAGTAAAAACCATACATACAGACAATGGCAGCAATTTCACCAGTACTACAGTTAAGGCCGCCTGTTGGT
GGGCAGGGATCAAGCAGGAATTTGGCATTCCCTACAATCCCCAAAGTCAAGGAGTAGTAGAATCTATGAATAAAGAATT-
--AAAGAAAATCATAGGACAGGTAAGAGACCAGGCTGAACATCTTAAGACAGCAGTACAAATGGCAGTATTCATTCACAA
TTTTAAAAGAA---AA---GGGG---GGATTG---GGGGAT---------------------------------------
---------ACAGTGCAGGGGAAAGAATAATAGACATAATAGCAACAGACATACAAACTAAAGAATTACAAAAACAAATC
ACAAAAATTCAAAATTTTCGGG---TTTATTACAGGGACAGCAGAGATCCACTTTGGAAAGGACCAGCAAAGCTTCTCTG
GAAAGGTGAAGGGGCAGTAGTAATACAAGAGAA------TAGTGACATAAAGGTAGTGCCAAGAAGAAAAGTAAAGATCA
TTAGAG---ATTATGGAAAACAGATGGCAGGTGATGATTGTGTGGCAAGTAGACAGGATGAGGATTAG
>AY835765/B/US/1984/5084_84
TTTCTAGAT---GGAATAGATAAGGCCCAAGAAGAACATGAAAAATATCACAGTAATTGGAGAGCAATGGCTAGTGATTT
TAATCTGCCACCTGTAGTAGCAAAAGAAATAGTAGCCAGCTGTGATAAATGTCAGCTAAAAGGAGAAGCCATGCATGGAC
AGGTAGACTGTAGTCCAGGAATATGGCAACTAGATTGTACACATTTAGAAGGAAAAGTTATCCTAGTAGCAGTTCATGTA
GCAGGTGGATATATAGAAGCAGAAGTTATTCCAGCAGAGACAGGGCAGGAAACAGCATACTTTC---TCTTAAAATTAGC
AGGAAGATGGCCAGTAAAAACAATACATACAGACAATGGCGGCAATTTCATCAGTACTGCGGTTAAGGCCGCCTGTTGGT
GGGCGGGGATCAAGCAAGAATTTGGCATTCCCTACAATCCCCAAAGTCAAGGAGTAGTAGAATCTATGAATAAAGAATT-
--AAAGAAAATTATAGGACAGGTAAGAGATCAGGCTGAACATCTTAAGACAGCAGTACAAATGGCAGTATTCATCCACAA
TTTTAAAAGAA---AA---GGGG---GGATTG---GGGGGT---------------------------------------
---------ACAGTGCAGGGGAAAGAATAATAGACATAATAGCAACAGACATACAAACTAAAGAATTACAAAAGCAAATT
ACAAAAATTCAAAATTTTCGGG---TTTATTACAGGGACAGCAGAGATCCCCTTTGGAAAGGACCAGCAAAACTTCTGTG
GAAAGGTGAAGGGGCAGTAGTAATACAAGATAA------TAGTGACATAAAAGTAGTGCCAAGAAGAAAAGCAAAGATCA
TTAGGG---ATTATGGAAAACAGATGGCAGGTGATGATTGTGTGGCAAATAGACGGGATGAGGATTAG
>AY835766/B/US/1989/5073_89
TTTTTAGAT---GGAATAGATAAGGCCCAAGACGAACATGAGAAATATCACAGTAATTGGAGAGCAATGGCTAGTGATTT
TAACCTGCCACCTATAGTAGCAAAAGAAATAGTAGCCAGCTGTGATAAATGTCAGCTAAAAGGAGAAGCCATACATGGAC
AAGTAGACTGTAGTCCAGGAATATGGCAACTAGATTGTACACATTTAGAAGGAAAAGTTATCCTGGTAGCAGTTCATGTA
GCCAGTGGGTATATAGAAGCAGAAGTTATTCCAGCAGAGACAGGGCAGGAAACAGCATACTTTC---TCTTAAAATTAGC
AGGAAGATGGCCAGTAAAAGCAATACATACAGACAATGGCAGCAATTTTACCAGCGCTACGGTTAAAGCCGCCTGTTGGT
GGGCGGGGATCAAGCAGGAATTTGGCATTCCCTACAATCCCCAAAGTCAAGGAGTAGTAGAATCTATGAATAAAGAATT-
--AAAGAAAATTATAGGGCAGGTAAGAGATCAGGCTGAGCATCTTAAGACAGCAGTACAAATGGCAGTATTCATCCACAA
TTTTAAAAGAA---AA---GGGG---GGATTG---GGGGGT---------------------------------------
---------ACAGTGCAGGGGAAAGAATAATAGACATAATAGCAACAGACATACAAACTAAAGAATTACAAAAACAAATT
ACAAAAATTCAAAATTTTCGGG---TTTATTACAGGGACAGCAGAGATCCACTTTGGAAAGGACCAGCAAAGCTTCTCTG
GAAAGGTGAAGGGGCAGTAGTAATACAAGATAA------TAGTGACATAAAAGTAGTGCCAAGAAGAAAAGTAAAGATCA
TTAGAG---ATTATGGAAAACAGATGGCAAGTGATGATTGTGTGGCAAGTAGACAGGATGAGGATTAG
>AY835767/B/US/1993/5073_93
TTTTTAGAT---GGAATAGATAAGGCCCAAGATGAACATGAGAAATATCACAGTAATTGGAGAGCCATGGCTAGTGATTT
TAACCTGCCACCTGTAGTAGCAAAAGAAATAGTAGCCAGCTGTGATAAATGTCAGCTAAAACGGGAAGCCATGCATGGAC
AAGTAGACTGTAGTCCAGGAATATGGCAACTAGATTGTACACATTTAGAAGGAAAAGTTATCCTGGTAGCAGTTCATGTA
GCCAGTGGGTATATAGAAGCAGAAGTTATTCCAGCAGAGACAGGGCAGGAAACAGCATACTTTC---TCTTAAAATTAGC
AGGAAGATGGCCAGTAAAAGCAATACATACAGACAATGGCAGCAATTTTACCAGCGCTACGGTTAAAGCCGCCTGTTGGT
GGGCGGGGATCAAGCAGGAATTTGGCATTCCCTACAATCCCCAAAGTCAAGGAGTAGTAGAATCTATGAATAAAGAATT-
--AAAGAAAATTATAGGGCAGGTAAGAGATCAGGCTGAACATCTTAAGACAGCAGTACAAATGGCAGTATTCATCCACAA
TTTTAAAAGAA---AA---GGGG---GGATTG---GGGGGT---------------------------------------
---------ACAGTGCAGGGGAAAGAATAATAGACATAATAGCAACAGACATACAAACTAAAGAATTACAAAAACAAATT
ACAAAAATTCAAAATTTTCGGG---TTTATTACAGGGACAGCAGAGATCCACTTTGGAAAGGACCAGCAAAGCTTCTCTG
GAAAGGTGAAGGGGCAGTAGTAATACAAGATAA------TAGTGATATAAAAGTAGTGCCAAGAAGAAAAGCAAAGATCA
TTAGAG---ATTATGGAAAACAGATGGCAGGTGATGATTGTGTGGCAAGTAGACAGGATGAGGATTAG
>AY835768/B/US/1995/5073_95
TTTTTAGAT---GGAATAGATAAGGCCCAAGAAGAACATGAGAAATATCACAGTAATTGGAGAGCAATGGCTAGTGATTT
TAACCTACCACCTGTAGTAGCAAAAGAAATAGTAGCCAGCTGTGATAAATGTCAGCTAAAAGGGGAAGCCATGCATGGAC
AAGTAGGCTGTAGTCCAGGAATATGGCAACTAGATTGTACACATTTAGAAGGAAAAGTTATCCTGGTAGCAGTTCATGTA
GCCAGTGGGTATATAGAAGCAGAAGTTATTCCAGCAGAGACAGGGCAGGAAACAGCATACTTTC---TCTTAAAATTAGC
AGGAAGATGGCCAGTAAAAGCAATACATACAGACAATGGCAGCAATTTTACCAGCACTACGGTTAAAGCCGCCTGTTGGT
GGGCGGGGATCAAGCAGGAATTTGGCATTCCCTACAATCCCCAAAGTCAAGGAGTAGTAGAATCTATGAATAAAGAATT-
--AAAGAAAATTATAGGGCAGGTAAGAGATCAGGCTGAACATCTTAAGACAGCAGTACAAATGGCAGTATTCATCCACAA
TTTTAAAAGAA---AA---GGGG---GGATTG---GGGGGT---------------------------------------
---------ACAGTGCAGGGGAAAGAATAATAGACATAATAGCAACAGACATACAAACTAAAGAATTACAAAAACAAATT
ACAAAAATTCAAAATTTTCGGG---TTTATTACAGGGACAGCAGAGATCCACTTTGGAAAGGACCAGCAAAGCTTCTCTG
GAAAGGTGAAGGGGCAGTAGTAATACAAGATAA------TAGTGATATAAAAGTAGTGCCAAGAAGAAAAGCAAAGATCA
TTAGAG---ATTATGGAAAACAGATGGCAGGTGATGATTGTGTGGCAAGTAGACAGGATGAGGATTAA
>AY835769/B/US/1985/5077_85
TTTTTAGAT---GGAATAGATAAGGCTCAAGAAGAGCATGAGAAATATCACAGTAATTGGAGAGCAATGGCTAATGATTT
TAACCTGCCACCTGTAGTAGCAAAAGAAATAGTAGCCAGCTGTGATAAATGTCAGCTAAAAGGAGAAGCCATGCATGGAC
AAGTAGACTGTAGTCCAGGAATATGGCAACTAGATTGTACACATTTAGAAGGAAAAGTTATCTTGGTAGCAGTTCATGTA
GCCAGTGGATATATAGAAGCAGCAGTTATTCCAGCAGAGACAGGGCAGGAAACAGCATACTTTC---TCTTAAAATTAGC
AGGGAGATGGCCAGTAAAAGCAATACATACAGACAATGGCAGCAATTTCACCAGCACTACAGTTAAAGCCGCCTGTTGGT
GGGCGGGGATCAAGCAGGAATTTGGCATTCCCTACAATCCCCAAAGTCAAGGAGTAGTAGAATCTATGAATAAAGAATT-
--AAAGAAAATTATAGGACAGGTAAGAGATCAGGCTGAACATCTTAAGACAGCAGTACAAATGGCAGTATTCATCCACAA
TTTTAAAAGAA---AA---GGGG---GGATTG---GGGGGT---------------------------------------
---------ACAGTGCAGGGGAAAGAATAGTAGACATAATAGCAACAGACATACAAACTAAAGAATTACAAAAACAAATT
ACAAAAATTCAAAATTTTCGGG---TTTATTACAGGGACAGCAGAGATCCACTTTGGAAAGGACCAGCAAAGCTTCTCTG
GAAAGGTGAAGGGGCAGTAGTAATACAAGATAA------TAGTGACATAAAAGTAGTGCCAAGAAGAAAAGCAAAGATCA
TTAGAG---ATTATGGAAAACAGATGGCAGGTGATGATTGTGTGGCAAGTAGACAGGATGAGGATTAG
>AY835770/B/US/1983/5082_83
TTTTTAGAT---GGAATAAATAAGGCCCAAGAAGAACATGAGAAATATCACAATAATTGGAGAGCAATGGCTAGTGATTT
TAACCTGCCACCTGTAGTAGCAAAAGAAATAGTAGCCAGCTGTGATAAATGTCAGCTAAAAGGAGAAGCCATGCATGGAC
AAGTAGATTGTAGTCCAGGAATATGGCAACTAGACTGTACACATTTAGAAGGAAAAGTTATCCTGGTAGCAGTTCATGTA
GCCAGTGGATATATAGAAGCAGAAGTTATTCCAGCAGAGACAGGGCAGGAAACAGCATACTTTC---TCTTAAAATTAGC
AGGAAGATGGCCAGTAAAAACAGAACATACAGACAATGGCACCAATTTCACCAGTACTACGGTTAAGGCTGCCTGTTGGT
GGGCGGGGATCAAGCAAGAATTTGGCATTCCCTACAATCCCCAAAGTCAAGGAGTAGTAGAATCTATGAATAAAGAATT-
--AAAGAAAATTATAGGACAGGTAAGAGATCAGGCTGAACATCTTAAGACAGCAGTACAAATGGCAGTGTTCATCCACAA
TTTTAAAAGAA---AA---GGGG---GGATTG---GGGGGT---------------------------------------
---------ACAGTGCAGGGGAAAGAATAGTAGACATAATAGCAACAGACATACAAACTAAAGAATTACAAAAACAAATT
ACAAAAATTCAAAATTTTCGGG---TTTATTACAGGGACAGCAGAGATCCACTTTGGAAAGGACCAGCAAAGCTTCTCTG
GAAAGGTGAAGGGGCAGTAGTAATACAAGATAA------TAGTGAAATAAAAGTAGTGCCAAGAAGAAAAGTAAAGATCA
TTAGGG---ATTATGGAAAACAGATGGCAGGTGATGATTGTGTGGCAAGTAGACAGGATGAGGATTAG
>AY835771/B/US/1986/5082_86
TTTTTAGAC---GGGATAGATAAGGCCCAAGAAGACCATGAGAAATATCACACTAATTGGAGAGCAATGGCTAGTGATTT
TAACCTGCCACCTGTAGTAGCAAAAGAAATAGTAGCCAGCTGTGATAAATGTCAGCTAAAAGGAGAAGCCATGCATGGAC
AAGTAGATTGTAGTCCAGGAATATGGCAACTAGACTGTACACATTTAGAAGGAAAAGTTATCCTGGTAGCAGTTCATGTA
GCCAGTGGATATATAGAAGCAGAAGTTATTCCAGCAGAAACAGGGCAGGAAACAGCATACTTTA---TCTTAAAATTAGC
AGGAAGATGGCCAGTAACAACAATACATACAGACAATGGCACCAATTTCACCAGTACTACGGTTAAGGCCGCCTGTTGGT
GGGCGGGGATCAAGCAAGAATTTGGCATTCCCTACAATCCCCAAAGTCAAGGAGTAGTAGAATCTATGAATAAAGAATT-
--AAAGAAAATTATAGGACAGGTAAGAGATCAGGCTGAACATCTTAAGACAGCAGTACAAATGGCAGTGTTCATCCACAA
TTTTAAAAGAA---AA---GGGG---GGATTG---GGGGGT---------------------------------------
---------ACAGTGCAGGGGAAAGAATAGTAGACATAATAGCAACAGACATACAAACTAAAGAATTACAAAAACAAATT
ACAAAAATTCAAAATTTTCGGG---TTTATTACAGGGACAGCAGAGATCCACTTTGGAAAGGACCAGCAAAGCTTCTCTG
GAAAGGTGAAGGGGCAGTAGTAATACAAGATAG------TAGTGAAATAAAAGTAGTGCCAAGAAGAAAAGCAAAGATCA
TTAGGG---ACTATGGAAAACAGATGGCAGGTGATGATTGTGTGGCAAGTAGACAGGATGAGGATTAG
>AY835772/B/US/1997/5082_97
TTTTTAGAT---GGAATAAATAAGGCCCAAGAAGAACATGAGAAATATCACAATAATTGGAGAGCAATGGCTAGTGATTT
TAACCTGCCACCTGTAGTAGCAAAAGAAATAGTAGCCAGCTGTGATAAATGTCAGCTAAAAGGAGAAGCCATGCATGGAC
AAGTAGATTGTAGTCCAGGAATATGGAAGCTAGACTGTACACATTTAGAAGGAAAAATTATCCTGGTAGCAGTCCATGTA
GCCAGTGGATATATAGAAGCAGAAGTTATTCCAGCAGAGACAGGGCAGGAAACAGCATACTTTA---TCTTAAAATTAGC
AGGAAGATGGCCAGTAACAACAATAAATACAGACAATGGCCCCAATTTCACCAGTACTACAGTTAAGGCCGCCTGTTGGT
GGGCGGGGGTCAAGCAAGAATTTGGCATTCCCTACAATCCCCAAAGTCAAGGAGTAGTAGAATCTATGAATAAAGAATT-
--AAAGAAAATTATAGGACAGGTAAGAGATCAGGCTGAACATCTTAAGACAGCAGTACAAATGGCAGTGTTCATTCACAA
TTTTAAAAGAA---AA---GGGG---GGATTG---GGGGGT---------------------------------------
---------ACAGTGCAGGGGAAAGAATAGTAGACATAATAGCAACAGACATACAAACTAAAGAACTACAAAAACAAATT
ACAAAAATTCAAAATTTTCGGG---TTTATTACAGGGACAGCAGAGATCCACTTTGGAAAGGACCAGCAAAGCTCCTCTG
GAAAGGTGAAGGGGCAGTAGTAATACAAGATAA------TAGTGAAATAAAAGTAGTGCCAAGAAGAAAAGCAAAGATCA
TTAGGG---ATTATGGAAAACAGATGGCAGGTGATGATTGTGTGGCAGGTAGACAGGATTAGGATTAG
>AY835773/B/US/1994/5082_94
TTTTTAGAT---GGAATAGATAAGGCCCAAGAAGACCATGAGAAATATCACACTAATTGGAGAGCAATGGTTAGTGATTT
TAACCTGCCACCTATAGTAGCCAAAGAAATAGTAGCCAGCTGTGATAAATGTCAGCTAAAAGGAGAAGCCATGCATGGAC
AAGTAGATTGTAGTCCAGGAATATGGCAACTAGACTGTACACATTTAGAAGGAAAAATTATCCTGGTAGCAGTTCATGTA
GCCAGTGGATATATAGAAGCAGAAGTTATTCCAGCAGAGACAGGGCAAGAAACAGCATACTTTA---TCTTAAAATTAGC
AGGAAGATGGCCAGTAACAACAATACATACAGACAATGGCCCCAATTTCACCAGTACTACAGTTAAGGCCGCCTGTTGGT
GGGCGGGGGTCAAGCAAGAATTTGGCATTCCCTACAATCCCCAAAGTCAAGGAGTAGTAGAATCTATGAATAAAGAATT-
--AAAGAAAATTATAGGACAGGTAAGAGATCAGGCTGAACATCTTAAGACAGCAGTACAAATGGCAGTGTTCATCCACAA
TTTTAAAAGAA---AA---GGGG---GGATTG---GGGGGT---------------------------------------
---------ACAGTGCAGGGGAAAGAATAGTAGACATAATAGCAACAGACATACAAACTAAAGAACTACAAAAACAAATT
ACAAAAATTCAAAATTTTCGGG---TTTATTACAGGGACAGCAGAGATCCACTTTGGAAAGGACCAGCAAAGCTTCTCTG
GAAAGGTGAAGGGGCAGTAGTAATACAGGATAA------TAGTGAAATAAAAGTAGTGCCAAGAAGAAAAGCAAAGATCA
TTAGGG---ATTATGGAAAACAGATGGCAGGTGATGATTGTGTGGCAAGTAGACAGGATGAGGATTAG
>AY835774/B/US/1986/5127_86
TTTTTGGAT---GGAATAGATAAGGCCCAAGAAGAACATGAGAAATATCACAGTAATTGGAGAGCAATGGCTAGTGATTT
TAACCTGCCACCTGTAGTAGCAAAAGAAATAGTAGCCAGCTGTGATAAATGTCAGCTAAAAGGAGAAGCCATGCATGGAC
AAGTAGACTGTAGTCCAGGAATATGGCAGCTAGATTGTACACATTTAGAAGGAAAAATTATCCTGGTAGCAGTGCATGTA
GCCAGTGGATATATAGAAGCAGAAGTAATTCCAGCAGAGACAGGGCAGGAAACAGCATACTTTC---TCTTAAAATTAGC
AGGAAGATGGCCAGTAAAAACAATACATACAGACAATGGCAGCAATTTCATCAGCAATACGGTTAAGGCCGCCTGTTGGT
GGGCAGGGATCAAGCAGGAATTTGGCATTCCCTACAATCCCCAAAGTCAAGGAGTAGTAGAATCTATGAATAAAGAATT-
--GAAGAAAATTATAGGACAGGTAAGAGATCAGGCTGAACATCTTAAGACAGCAGTACAAATGGCAGTATTCATCCACAA
TTTTAAAAGAA---AA---GGGG---GGATTG---GGGGGT---------------------------------------
---------ACAGTGCAGGGGAAAGAATAGTAGACATAATAGCAACAGACATACAAACTAAAGAATTACAAAAACAAATT
ACAAAAATTCAAAATTTTCGGG---TTTATTACAGGGACAGCAGAGATCCACTTTGGAAAGGACCAGCAAAGCTTCTCTG
GAAAGGTGAAGGGGCAGTAGTAATACAAGATAA------TAGTGATATAAAAGTAGTGCCAAGAAGAAAAGTAAAGATCA
TTAGGG---ATTATGGAAAACAGATGGCAGGTGATGATTGTGTGGCAAGTAGACAGGATGAGGATTAG
>AY835775/B/US/1986/5084_86
TTTCTAGAT---GGAATAGATAAGGCCCAAGAAGAACATGAAAAATATCACAATAATTGGAGAGCAATGGCTAGTGATTT
TAATCTGCCCCCTGTGGTAGCAAAAGAAATAGTAGCCAGCTGTGATAAATGTCAGCTAAAAGAGGAAGCCATGCATGGAC
AAGTAGACTGTAGTCCAGGAATATGGCAACTAGATTGTACACATTTAGAAGGAAAAGTTATCCTGGTAGCAGTTCATGTA
GCAAGTGGATATATAGAAGCAGAAGTTATTCCAGCAGAGACAGGGCAGGAAACAGCATACTTTC---TCTTAAAATTAGC
AGGAAGATGGCCAGTAAAAACAATACATACAGACAATGGAGGCAATTTCATCAGTACTGCGGTTAAGGCCGCCTGTTGGT
GGGCGGGGATCAAGCAAGAATTTGGCATTCCCTACAATCCCCAAAGTCAAGGAGTAGTAGAATCTATGAATAAAGAATT-
--AAAGAAAATTATAGGACAGGTAAGAGATCAGGCTGAACATCTTAAGACAGCAGTACAAATGGCAGTATTCATCCACAA
TTTTAAAAGAA---AA---GGGG---GGATTG---GGGGGT---------------------------------------
---------ACAGTGCAGGGGAAAGAATAATAGACATAATAGCAACAGACATACAAACTAAAGAATTACAAAAGCAAATT
ACAAAAATTCAAAATTTTCGGG---TTTATTACAGGGACAGCAGAGATCCCCTTTGGAAAGGACCAGCAAAACTTCTGTG
GAAAGGTGAAGGGGCAGTAGTAATACAAGATAA------TAGTGACATAAAAGTAGTGCCAAGAAGAAAAGCAAAGATCA
TTAGGG---ATTATGGAAAACAGATGGCAGGTGATGATTGTGTGGCAAATAGACGGGATGAGGATTAA
>AY835776/B/US/1993/5127_93
TTTTTGGAT---GGAATAGATAAGGCCCAAGAAGAACATGAGAAATATCACAGTAATTGGAGAGCAATGGCTAGTGATTT
TAACCTGCCACCTGTAGTAGCAAAAGAAATAGTAGCCAGCTGTGATAAATGTCAGCTAAAAGGAGAAGCCATGCATGGAC
AAGTAGACTGTAGTCCAGGAATATGGCAACTAGATTGTACACATTTAGAAGGAAAAATTATCCTGGTAGCAGTTCATGTA
GCCAGTGGATATATAGAAGCAGAAGTAATTCCAGCAGAGACAGGGCAAGGAACAGCATACTTTC---TCTTGAAATTAGC
AGGAAGATGGCCAGTAAAAACAATACATACAGACAATGGCAGCAATTTCATCAGTAATACAGTTAAGGCCGCCTGTTGGT
GGGCAGGGATCAAGCAGGAATTTGGCATTCCCTACAATCCCCAAAGTCAAGGAGTAGTAGAATCCATGAATAAAGAATT-
--AAAGAAAATTATAGGACAGGTAAGAGATCAGGCTGAACATCTTAAGACAGCAGTACAAATGGCAGTATTCATCCACAA
TTTTAAGAGAA---AA---GGGG---GGATTG---GGGGGT---------------------------------------
---------ACAGTGCAGGGGAAAGAATAGTAGACATAATAGCAACAGACATACAGACTAAAGAACTACAAAAACAAATT
ACAAAAATTCAAAATTTTCGGG---TTTATTACAGGGACAGCAGAGATCCACTTTGGAAAGGACCAGCAAAGCTTCTCTG
GAAAGGTGAAGGGGCAGTAGTAATACAAGATAA------TAGTGATATAAAAGTAGTGCCAAGAAGAAAAGTAAAGATCA
TTAGGG---ATTATGGAAAACAGATGGCAGGTGATGATTGTGTGGCAAGTAGACAGGATGAGGATTAG
>AY835777/B/US/1983/5018_83
TTTTTAGAT---GGAATAGATAAGGCCCAAGAAGACCATGAGAAATATCACAGCAATTGGAGAGCAATGGCTAGTGATTT
TAACCTGCCACCTATAGTAGCAAAAGAAATAGTAGCCAGCTGTGATAAATGTCAGCTAAAAGGAGAAGCCATGCATGGAC
AAGTAGACTGTAGTCCAGGAATATGGCAGCTAGATTGTACACATTTAGAAGGAAAAGTTATCCTGGTAGCAGTTCATGTA
GCCAGTGGATATATAGAAGCAGAAGTTATTCCAGCAGAGACAGGGCAAGAAACAGCATACTTTC---TCTTAAAACTAGC
AGGAAGATGGCCAGTAAAAACAATACATACAGACAATGGCGGCAATTTCGTCAGTACTACGGTTAAGGCTGCCTGTTGGT
GGGCGGAAATCAAGCAGGAATTTGGCATTCCCTACAATCCCCAAAGTCAAGGAGTAATAGAATCTATGAATAAAGAATT-
--AAAGAAAATTATAGGACAGGTAAGAGATCAGGCTGAACATCTTAAGACAGCAGTACAAATGGCAGTATTCATCCACAA
TTTTAAAAGAA---AA---GGGG---GGATTG---GGGGGT---------------------------------------
---------ACAGTGCAGGGGAAAGAATAGTAGACATAATAGCAACAGACATACAAACTAAAGAATTACAAAAACAAATT
ACAAAAATTCAAAATTTTCGGG---TTTATTACAGGGACAGCAGAGATCCCCTTTGGAAAGGACCAGCAAAGCTTCTGTG
GAAAGGTGAAGGGGCAGTAATAATACAAGATAA------TAGTGACATAAAAGTAGTGCCAAGAAGAAAAGCAAAGATCA
TTAGGG---ATTATGGAAAACAGATGGCAGGTGATGATTGTGTGGCAAGTACACAGGATGAGGATTAG
>AY835778/B/US/1986/5018_86
TTTTTAGAT---GGAATAGATAAGGCCCAAGAAGACCATGAGAAATATCACAGCAATTGGAGAGCAATGGCTAGTGATTT
TAACCTTCCACCTGTAGTAGCAAAAGAAATAGTAGCCAGCTGTGATAAATGTCAGCTAAAAGGAGAAGCCATGCATGGAC
AAGTAGACTGTAGTCCAGGAATATGGCAGCTAGATTGTACACATTTAGAAGGAAAAATTATCCTGGTAGCAGTTCATGTA
GCCGGTGGATATATAGAAGCAGAAGTTATTCCAGCAGAGACAGGGCAAGAAACAGCATACTTTC---TCTTAAAACTAGC
AGGAAGATGGCCAGTAAAAACAATACATACAGACAATGGCGGCAATTTCGTCAGTACTACGGTTAAGGCTGCCTGTTGGT
GGGCGGAAATCAAGCAGGAATTTGGCATTCCCTACAATCCCCAAAGTCAAGGAGTAATAGAATCTATGAATAAAGAATT-
--AAAGAAAATTATAGGACAGGTAAGAGATCAGGCTGAACATCTTAAGACAGCAGTACAAATGGCAGTATTCATCCACAA
TTTTAAAAGAA---AA---GGGG---GGATTG---GGGGGT---------------------------------------
---------ACAGTGCAGGGGAAAGAATAGTAGACATAATAGCAACAGACATACAAACTAAAGAATTACAAAAACACATT
ACAAAAATTCAAAATTTTCGGG---TTTATTACAGGGACAGCAGAGATCCACTTTGGAAAGGACCAGCAAAGCTGCTCTG
GAAAGGTGAAGGGGCAGTAGTAATACAAGATAA------TAGTGACATAAAAGTAGTGCCAAGAAGAAAAGCAAAGATCA
TTAGGG---ATTATGGAAAACAGATGGCAGGTGATGATTGTGTGGCAAGTAAACAGGATGAGGATTAG
>AY835779/B/US/1984/5019_84
TTTTTAGAT---GGAATAGATAAGGCCCAAGAAGATCATGAGAAATATCACAGTAATTGGAGAGCAATGGCTAGTGATTT
TAACCTGCCACCTATAGTAGCAAAAGAAATAGTAGCCAGCTGTGATAAATGTCAGCTAAAAGGAGAGGCCATGCATGGAC
AAGTAGACTGTAGTCCAGGAATATGGCAACTAGATTGTACACATTTAGAAGGAAAAGTTATCCTGGTAGCAGTTCATGTA
GCCAGTGGATACATAGAAGCAGAAGTTATTCCAGCAGAGACAGGGCAGGAAACAGCATACTTTA---TCTTAAAATTAGC
AGGAAGATGGCCAGTAAAAACAATACAAACAGACAATGGCGGCAATTTCACCAGTACTACGGTTAAGGCCGCCTGTTGGT
GGGCAGGAATCAAGCAGGAATTTGGCATTCCCTACAATCCCCAAAGTCAAGGAGTAGTGGAATCTATGAATAAAGAATT-
--AAAGAAAATTATAGGACAGGTAAAAGATCAGGCTGAACATCTTAAGACAGCAGTACAAATGGCAGTATTCATCCACAA
TTTTAAAAGAA---AA---GGGG---GGATTG---GGGGGT---------------------------------------
---------ACAGTGCAGGGGAAAGAATAGTAGACATAATAGCAACAGACATACAAACTAAAGAATTACAAAAACAAATC
ACAAAAATTCAAAATTTTCGGG---TTTATTACAGGGACAGCAGAGATCCACTTTGGAAAGGACCAGCAAAGCTCCTCTG
GAAAGGTGAAGGGGCAGTAGTAATACAAGATAA------TAGTGACATAAAAGTAGTGCCAAGAAGAAAAGCAAAGATCA
TTAGAG---ATTATGGAAAACAGATGGCAGGTGATGATTGTGTGGCAAGTAGACGGGATGAGGATTAA
>AY835780/B/US/1986/5019_86
TTTTTAGAT---GGAATAGATAAGGCCCAAGAAGATCATGAGAAATATCACAGTAATTGGAGAGCAATGGCTAGTGATTT
TAACCTGCCACCTGTAGTAGCAAAAGAAATAGTAGCCAGCTGTGATAAATGTCAGCTAAAAGGAGAAGCCATGCATGGAC
AAGTAGACTGTAGTCCAGGAATATGGCAACTAGATTGTACACATTTAGAAGGAAAAATTATCTTGGTAGCAGTTCATGTA
GCCAGTGGATATATAGAAGCAGAAGTAATTCCAGCAGAGACAGGGCAAGAAACAGCATACTTTA---TCTTAAAATTAGC
AGGAAGATGGCCAGTAAAAACAATACACACAGACAATGGCGGCAATTTCATCAGTACTACGGTTAAGGCCGCCTGTTGGT
GGGCGGGAATCAAGCAGGAATTTGGCATTCCCTACAATCCCCAAAGTCAAGGAGTAGTGGAATCTATGAATAAAGAATT-
--AAAGAAAATTATAGGACAGGTAAAAGATCAGGCTGAACATCTTAAGACAGCAGTACAAATGGCAGTATTCATCCACAA
TTTTAAAAGAA---AA---GGGG---GGATTG---GGGGGT---------------------------------------
---------ACAGTGCAGGGGAAAGAATAGTAGACTTAATAGCAACAGACATACAAACTAAAGAATTACAAAAACAAATT
ACAAAAATTCAAAATTTTCGGG---TTTATTACAGGGACAGCAGAGATCCACTTTGGAAAGGACCAGCAAAGCTCCTCTG
GAAAGGTGAAGGGGCAGTAGTAATACAAGATAA------TAGTGATATAAAAGTAGTGCCAAGAAGAAAAGCAAAAATCA
TTAGGG---ATTATGGAAAACAGATGGCAGGTGATGATTGTGTGGCAAGTACACAGGATGAGGATTAA
>AY835781/B/US/1983/5157_83
TTTTTGGAT---GGAATAGATAAGGCCCAAGAAGACCATGAGAAATATCACAGTAATTGGAGAGCAATGGCTAGTGATTT
TAACCTGCCACCTGTAGTAGCAAAAGAAATAGTAGCCAGCTGTGATAAATGTCAGCTAAAAGGAGAAGCCATGCATGGAC
AAGTAGACTGTAGTCCAGGAATATGGCAACTAGATTGTACACATTTAGAAGGAAAAATTATCCTGGTAGCAGTTCATGTA
GCCAGTGGATATATAGAAGCAGAAGTTATTCCAGCAGAGACAGGGCAGGAAACAGCATACTTTC---TCTTAAAATTAGC
AGGAAGATGGCCAGTAAAAACAATACATACAGACAATGGCCCCAATTTCACCAGTACTACGGTTAAGGCCGCCTGTTGGT
GGGCAGGGATCAAGCAGGAATTTGGCATTCCCTACAATCCCCAAAGTCAAGGAGTAGTAGAATCTATGAATAAAGAATT-
--AAAGAAAATTATAGGACAGGTAAAAGATCAGGCTGAACATCTTAAGACAGCAGTACAAATGGCAGTATTCATCCACAA
TTTTAAAAGAA---AA---GGGG---GGATTG---GGGGGT---------------------------------------
---------ACAGTGCAGGGGAAAGAATAGTAGACATAATAGCAACAGACATACAAACTAAAGAACTACAAAAACAAATT
ACAAAAATTCAAAATTTTCGGG---TTTATTACGGGGACAGCAGAGATCCAATTTGGAAAGGACCAGCAAAGCTTCTCTG
GAAAGGTGAAGGGGCAGTAGTAATACAAGATAA------TAGTGACATAAAAGTAGTGCCAAGAAGAAAAGTAAAGATCA
TTAGGG---ATTATGGAAAACAGATGGCAGGTGATGATTGTGTGGCAAGTAGAGAGGATGAGGATTAA
>AY839827/B/KR/2004/04LHS6
TTTTTAGAT---GGAATAGATAAGGCCCAAGAAGAGCATGAAAAATATCACAATAATTGGAGAGCTATGGCTAGTGATTT
TAACCTGCCACCTATAGTAGCAAAAGAAATAGTAGCCAGCTGTGATAAATGTCAGCTAAAAGGAGAAGCCATGCATGGAC
AAGTAGACTGTAGTCCAGGAATATGGCAGCTAGATTGTACACACTTAGAAGGAAAAATTATTCTGGTAGCAGTTCATGTA
GCTAGTGGATATATAGAAGCAGAAGTTATTCCAGCAGAGACAGGGCAGGAAACAGCATACTTTC---TCTTAAAATTAGC
AGGCAGATGGCCAGTAAAAACAGTACATACAGATAATGGCAGCAATTTCACCAGTAATACAGTTAAGGCCGCCTGTTGGT
GGGCAGGGATCAAGCAGGAATTTGGTATTCCCTACAATCCCCAAAGTCAAGGAGTAGTAGAATCTATGAATAAAGAATT-
--AAAGAAAATTATAGGACAGGTAAGAGATCAGGCTGAACATCTTAAGACAGCAGTACAAATGGCAGTATTCATTCACAA
TTTTAAAAGAA---AA---GGGG---GGATTG---GGGGGT---------------------------------------
---------ACAGTCCAGGGGAAAGAATAATAGACATAATAGCAACAGACATACAAACCAAAGAACTACAAAAACAAATT
ACAAAAATTCAAAATTTTCGGG---TTTATTACAGGGACAGCAGAGATCCACTTTGGAAAGGACCAGCAAAGCTTCTTTG
GAAAGGTGAAGGGGCAGTAGTAATACAAGATAA------TAGTGATATAAAAGTAGTGCCAAGGAGAAAAGCAAAGATCA
TCAGGG---ATTATGGAAAACAGATGGCAGGTGATGATTGTGTGGCAAGTAGACAGGATGAGGATTAG
>AY857022/B/AU/-/2870718
TTTTTGGAT---GGAATAGACAAGGCCCAAGAGGAGCATGAAAAATATCACAGTAATTGGAGAGCAATGGCTAGTGATTT
TAACCTGCCACCTGTAGTAGCAAAAGAAATAGTAGCCAGCTGTGATAAATGTCAGCTAAAAGGAGAAGCCATACATGGAC
AAGTAGACTGTAGTCCAGGAATATGGCAACTAGATTGTACACATCTAGAAGATAAAATTATCCTGGTAGCAGTTCATGTA
GCCAGTGGATATATAGAAGCAGAAGTTATTCCAGCAGAGACAGGGCAAGAAACAGCATACTTTC---TCTTAAAATTAGC
AGGAAGATGGCCAGTAAAAACAGTACATACAGACAATGGCAGAAATTTCACCAGTAATGCGGTTAAGGCCGCCTGTTGGT
GGGCGGGGATCAAGCAAGAATTTGGCATTCCCTACAATCCCCAAAGTCAAGGAGTAGTAGAATCTATGAATAATGAATT-
--AAAGAAAATTATAGGACARGTAAGAGATCAGGCTGAACATCTCAAGACAGCAGTACAAATGGCAGTATTCATCCACAA
TTTTAAGAGAA---AA---GGGG---GGATTG---GGGGGT---------------------------------------
---------ACAGTGCAGGGGAAAGAATA-TAGACATAATAGCAACAGACATACAAACTAAAGAATTACAAAAACAAATT
ACAAAAATTCAAAATTTTCGGG---TTTATTACAGGGACAGCAGAGATCCCCTCTGGAAAGGACCAGCAAAGCTTCTCTG
GAAAGGTGAAGGGGCAGTAGTAATACAAGATAA------TAGTGAAATAAAAGTAGTGCCAAGAAGAAAAGCAAAGATCA
TTAGGG---ATTATGGAAAACAGATGGCAGGTGATGATTGTGTGGCAAGTAGACAGGATGAGGATTAG
>AY857144/B/AU/-/8634991
TTTTTAGAT---GGAATAGATAAGGCCCAAGAAGACCATGAGAAATATCACAGTAATTGGAGAACAATGGCTAGTGATTT
TAACCTGCCACCTGTGGTAGCAAAAGAAATAGTGGCCAGCTGTGATAAGTGTCAGCTAAAAGGAGAAGCCATGCATGGAC
AAGTAGACTGTAGTCCAGGAATATGGCAGCTAGATTGTACACATTTAGAGGGAAAAATTATCCTGGTAGCAGTTCATGTA
GCTAGTGGATATATAGAAGCAGAAGTTATCCCAGCAGAGACAGGACAAGAAACAGCATACTTTC---TCTTAAAATTAGC
AGGAAGATGGCCAGTAAAAATAATACATACAGACAATGGCCCCAATTTCATCAGCACTACGGTTAAGGCAGCCTGTTGGT
GGGCGGGAATCAAGCAGGAATTTGGTATTCCCTACAATCCCCAAAGTCAAGGAGTAATAGAATCTATGAATAAAGAATT-
--AAAGAAAATTATAGGACAGGTAAGGGATCAGGCTGAACATCTTAAGACAGCAGTACAAATGGCAGTATTCATCCACAA
TTTTANNNNNN---NN---NNNN---NNNNNN---NNNNNN---------------------------------------
---------NNNNNNNNNNNNNNNNNNNNGTAGACATAATAGCAACAGACATACAAACTAAAGAATTACAAAAACAAATT
ACAAAGATTCAAAATTTTCGGG---TTTATTACAGGGACAGCAGAGATCCGCTTTGGAAAGGACCAGCAAAGCTTCTCTG
GAAAGGTGAAGGGGCAGTAGTAATACAAGACAA------TAGTGAAATAAAAGTAGTGCCAAGAAGAAAAGCAAAAATCA
TTAGGG---ATTATGGAAAACAGATGGCAGGTGATGATTGTGTGGCAAGTAGACAGGATGAGGATTAA
>AY857165/B/AU/-/9125091
TTTTTAGAT---GGCATAGATAAGGCCCAAGAAGACCATGAAAAATATCACAGCAATTGGAGAGCGATGGCTAATGATTT
TAACCTGCCACCTGTAGTAGCAAAAGAAATAGTAGCCAGTTGTGATAAATGCCAGCTAAAAGGAGAAGCCACGCATGGAC
AAGTAGACTGTAGTCCAGGAATATGGCAGCTAGATTGTACACATTTAGAAGGAAAAATTATCCTGGTAGCAGTTCATGTA
GCCAGTGGATATATAGAAGCARAAGTTATTCCAGCAGAAAACGGGCAAGAAACAGCATACTTTA---TCCTAAAATTAGC
AGGAAGATGGCCAGTAAAAACAATACATACAGACAACGGCAGCAACTTCACCAGTACTACGGTTAAGGCCGCCTGTTGGT
GGGCAGGGATCAAGCAGGAATTTGGCATTCCCTACAATCCCCAAAGTCAAGGAGTAGTAGAATCCATGAATAAAGAATT-
--AAAGAAAATTATAGGACAGGTGAGAGATCAGGCTGAACATCTTAAGACAGCAGTACAAATGGCAGTATTCATCCACAA
TTTTAAAAGAA---AA---GGGG---RSATTG---GGGGAT---------------------------------------
---------ATAGTGCAGGGGAAAGAATAGTAGACATGATAGCAACAGACATACAAACTAAAGAACTACAAAAACAAATT
ACAAAAATTCAAMATTTTCGGG---TTTATTACAGGGACAGCAGAGACCCCCTTTGGAAAGGACCAGCAAAGCTTCTTTG
GAAAGGTGAAGGGGCAGTAGTAATACAAGATAA------TAGTGATATAAAAGTAGTGCCAAGAAGAAAAGCAAAGATCA
TTAGGG---ATTATGGAAAACAGATGGCAGGTGATGATTGTGTGGCAAGTAGACAGGATGAGGATTAG
>AY970946/B/NL/1986/H434-8-A3
TTTTTGGAT---GGAATAGATAAGGCCCAAGAAGACCATGAGAAATATCATAGTAATTGGAGAGCAATGGCTAATGATTT
TAACCTGCCACCTATAGTAGCAAAAGAAATAGTAGCCAGCTGTGATAAATGTCAGATAAAAGGAGAAGCCATGCATGGAC
AAGTAGACTGTAGTCCAGGAATATGGCAACTAGATTGTACACATTTAGAAGGAAAAATTATCCTGGTAGCAGTTCATGTC
GCCAGTGGATATATAGAAGCAGAAGTTATTCCAGCAGAGACAGGGCAGGAAACAGCATACTTTC---TCTTAAAATTAGC
AGGAAGATGGCCAGTAAAAACAATACATACAGACAATGGCAGCAATTTCACCAGTACTACGGTTAAGGCTGCCTGTTGGT
GGGCAGGGATCAAGCAGGAATTTGGCATTCCCTACAATCCCCAAAGTCAAGGAGTAGTAGAATCTATGAATAAAGAATT-
--AAAAAAAATTATAGGACAGGTAAGAGATCAGGCTGAACATCTTAAGACAGCAGTACAAATGGCAGTATTCATCCACAA
TTTTAAAAGAA---AA---GGGG---GGATTG---GGGGGT---------------------------------------
---------ACAGTGCAGGGGAAAGAATAATAGACATAATAGCAACAGACATACAAACTAAAGAATTACAAAAACAAATT
ACAAAAATTCAAAATTTTCGGG---TTTATTACAGGGACAACAGAGATCCACTTTGGAAGGGACCAGCAAAGCTTCTCTG
GAAAGGTGAAGGGGCAGTAGTAATACAAGATAA------TAGTGACATAAAAGTAGTGCCAAGAAGAAAAGTAAAGATCA
TTAGAG---ATTATGGAAAACAGATGGCAGGTGATGATTGTGTGGCAAGTAGACAGGATGAGGATTAG
>AY970947/B/NL/1986/H434-8-F4
TTTTTGGAT---GGAATAGATAAGGCCCAAGAAGACCATGAGAAATATCATAGTAATTGGAGAGCAATGGCTAATGATTT
TAACCTGCCACCTATAGTAGCAAAAGAAATAGTAGCCAGCTGTGATAAATGTCAGATAAAAGGAGAAGCCATGCATGGAC
AAGTAGACTGTAGTCCAGGAATATGGCAACTAGATTGTACACATTTAGAAGGAAAAATTATCCTGGTAGCAGTTCATGTC
GCCAGTGGATATATAGAAGCAGAAGTTATTCCAGCAGAGACAGGGCAGGAAACAGCATACTTTC---TCTTAAAATTAGC
AGGAAGATGGCCAGTAAAAACAATACATACAGACAATGGCAGCAATTTCACCAGTACTACGGTTAAGGCTGCCTGTTGGT
GGGCAGGGATCAAGCAGGAATTTGGCATTCCCTACAATCCCCAAAGTCAAGGAGTAGTAGAATCTATGAATAAAGAATT-
--AAAGAAAATTATAGGACAGGTAAGAGATCAGGCTGAACATCTTAAGACAGCAGTACAAATGGCAGTATTCATCCACAA
TTTTAAAAGAA---AA---GGGG---GGATTG---GGGGGT---------------------------------------
---------ACAGTGCAGGGGAAAGAATAATAGACATAATAGCAACAGACATACAAACTAAAGAATTACAAAAACAAATT
ACAAAAATTCAAAACTTTCGGG---TTTATTACAGGGACAACAGAGATCCACTTTGGAAGGGACCAGCAAAGCTTCTCTG
GAAAGGTGAAGGGGCAGTAGTAATACAAGATAA------TAGTGACATAAAAGTAGTGCCAAGAAGAAAAGTAAAGATCA
TTAGAG---ATTATGGAAAACAGATGGCAGGTGATGATTGTGTGGCAAGTAGACAGGATGAGGATTAG
>AY970948/B/NL/1996/H434-42-A1
TTTTTGGAT---GGAATAGATAAGGCCCAAGAAGACCATGAGAAATATCATAGTAATTGGAGAGCAATGGCTAGTGATTT
TAACCTGCCACCTATAGTAGCAAAAGAAATAGTAGCCAGCTGTGATAAATGTCAGCTAAAAGGGGAAGCCATACATGGAC
AAGTAGACTGTAGTCCAGGAATATGGCAACTAGATTGTACACATTTAGAAGGAAAAATTATCCTGGTAGCAGTTCATGTC
GCCAGTGGATATATAGAAGCAGAAGTTATCCCAGCAGAGACAGGGCAGGAAACAGCATACTTTC---TTTTAAAATTAGC
AGGAAGATGGCCAGTAAAAACAATACATACAGACAATGGCAGCAATTTCACCAGTACTACAGTTAAGGCTGCCTGTTGGT
GGGCAGGGATCAAGCAGGAATTTGGCATTCCCTACAATCCCCAAAGTCAAGGAGTAGTAGAATCTATGAATAAAGAATT-
--AAAGAAAATTATAGGACAGGTAAGAGATCAGGCTGAACATCTTAAGACAGCAGTACAAATGGCAGTATTCATCCACAA
TTTTAAAAGAA---AA---GGGG---GGATTG---GGGAGT---------------------------------------
---------ACAGTGCAGGGGAAAGAATAATAGACATAATAGCAACAGACATACAAACTAAAGAATTACAAAAGCAAATT
ACAAAAATTCAAAATTTTCGGG---TTTATTACAGGGACAACAGAGATCCACTTTGGAAGGGACCAGCAAAGCTGCTCTG
GAAAGGTGAAGGGGCAGTAGTAATACAAGATAA------TAGTGACATAAAAGTAGTGCCAAGAAGAAAAGCAAAGATCA
TTAGAG---ATTATGGAAAACAGATGGCAGGTGATGATTGTGTGGCAAGTAGACAGGATGAGGATTAG
>AY970949/B/NL/1996/H434-42-C1
TTTTTAGAT---GGAATAGATAAGGCCCAAGAAGGCCATGAGAAATATCATAGTAATTGGAGAGCAATGGCTAGTGATTT
TAACCTGCCACCTATAGTAGCAAAAGAAATAGTAGCCAGCTGTGATAAATGTCAGCTAAAAGGGGAAGCCATACATGGAC
AAGTAGACTGTAGTCCAGGAATATGGCAACTAGATTGTACACATTTAGAAGGAAAAATTATCCTGGTAGCAGTTCATGTT
GCCAGTGGATATATAGAAGCAGAAGTTATCCCAGCAGAGACAGGGCAGGAAACAGCATACTTTC---TCTTAAAATTAGC
AGGAAGATGGCCAGTAAAAACAATACATACAGACAATGGCAGCAATTTCACCAGTACTACAGTTAAGGCTGCCTGTTGGT
GGGCAGGGATCAAGCAGGAATTTGGCATTCCCTACAATCCCCAAAGTCAAGGAGTAGTAGAATCTATGAATAAAGAATT-
--AAAGAAAATTATAGGACAAGTAAGAGATCAGGCTGAACATCTTAAGACAGCAGTACAAATGGCAGTATTCATCCACAA
TTTTAAAAGAA---AA---GGGG---GGATTG---GGGAGT---------------------------------------
---------ACAGTGCAGGGGAAAGAATAATAGACATAATAGCAACAGACATACAAACTAAAGAATTACAAAAGCAAATT
ACAAAAATTCAAAATTTTCGGG---TTTATTACAGGGACAACAGAGACCCACTTTGGAAGGGACCAGCAAAGCTGCTCTG
GAAAGGTGAAGGGGCAGTAGTAATACAAGATAA------TAGTGATATAAAAGTAGTGCCAAGAAGAAAAGCAAAGATCA
TTAGAG---ATTATGGAAAACAGATGGCAGGTGATGATTGTGTGGCAAGTAGACAGGATGAGGATTAG
>AY970950/B/NL/1996/H434-42-E12
TTTTTGGAT---GGAATAGATAAGGCCCAAGAAGACCATGAGAAATATCATAGTAATTGGAGAGCAATGGCTAGTGATTT
TAACCTGCCACCTATAGTAGCAAAAGAGATAGTAGCCAGCTGTGATAAATGTCAGCTAAAAGGAGAAGCCATGCATGGAC
AAGTAGACTGTAGTCCAGGAATATGGCAACTAGATTGTACACATTTAGAAGGAAAAATTATCCTGGTAGCAGTTCATGTT
GCCAGTGGATATATAGAAGCAGAAGTTATTCCAGCAGAGACAGGGCAGGAAACAGCATACTTTC---TCTTAAAATTAGC
AGGAAGATGGCCAGTAAAAACAATACATACAGACAATGGCAGCAATTTCACCAGTACTACAGTTAAGGCTGCCTGTTGGT
GGGCAGGGATCAGGCAGGAATTTGGCATTCCCTACAATCCCCAAAGTCAAGGAGTAGTAGAATCTATGAATAAAGAATT-
--AAAGAAAATTATAGGACAGGTAAGAGATCAGGCTGAGCATCTTAAGACAGCAGTACAAATGGCAGTATTCATTCACAA
TTTTAAAAGAA---AA---GGGG---GGATTG---GGGAGT---------------------------------------
---------ACAGTGCAGGGGAAAGAATAATAGACATAATAGCAACAGACATACAAACTAAAGAATTACAAAAGCAAATT
ACAAAAATTCAAAATTTTCGGG---TTTATTACAGGGACAACAGAGACCCACTTTGGAAGGGACCAGCAAAGCTGCTCTG
GAAAGGTGAAGGGGCAGTAGTAATACAAGATAA------TAGTGATATAAAAGTAGTGCCAAGAAGAAAAGCAAAGATCA
TTAGAG---ATTATGGAAAACAGATGGCAGGTGATGATTGTGTGGCAAGTAGACAGGATGAGGATTAG
>BD238372/B/FR/1985/pNL43_patent
TTTTTAGAT---GGAATAGATAAGGCCCAAGAAGAACATGAGAAATATCACAGTAATTGGAGAGCAATGGCTAGTGATTT
TAACCTACCACCTGTAGTAGCAAAAGAAATAGTAGCCAGCTGTGATAAATGTCAGCTAAAAGGGGAAGCCATGCATGGAC
AAGTAGACTGTAGCCCAGGAATATGGCAGCTAGATTGTACACATTTAGAAGGAAAAGTTATCTTGGTAGCAGTTCATGTA
GCCAGTGGATATATAGAAGCAGAAGTAATTCCAGCAGAGACAGGGCAAGAAACAGCATACTTCC---TCTTAAAATTAGC
AGGAAGATGGCCAGTAAAAACAGTACATACAGACAATGGCAGCAATTTCACCAGTACTACAGTTAAGGCCGCCTGTTGGT
GGGCGGGGATCAAGCAGGAATTTGGCATTCCCTACAATCCCCAAAGTCAAGGAGTAATAGAATCTATGAATAAAGAATT-
--AAAGAAAATTATAGGACAGGTAAGAGATCAGGCTGAACATCTTAAGACAGCAGTACAAATGGCAGTATTCATCCACAA
TTTTAAAAGAA---AA---GGGG---GGATTG---GGGGGT---------------------------------------
---------ACAGTGCAGGGGAAAGAATAGTAGACATAATAGCAACAGACATACAAACTAAAGAATTACAAAAACAAATT
ACAAAAATTCAAAATTTTCGGG---TTTATTACAGGGACAGCAGAGATCCAGTTTGGAAAGGACCAGCAAAGCTCCTCTG
GAAAGGTGAAGGGGCAGTAGTAATACAAGATAA------TAGTGACATAAAAGTAGTGCCAAGAAGAAAAGCAAAGATCA
TCAGGG---ATTATGGAAAACAGATGGCAGGTGATGATTGTGTGGCAAGTAGACAGGATGAGGATTAA
>BD298114/B/FR/1983/BH10_patent
TTTTTAGAT---GGAATAGATAAGGCCCAAGATGAACATGAGAAATATCACAGTAATTGGAGAGCAATGGCTAGTGATTT
TAACCTGCCACCTGTAGTAGCAAAAGAAATAGTAGCCAGCTGTGATAAATGTCAGCTAAAAGGAGAAGCCATGCATGGAC
AAGTAGACTGTAGTCCAGGAATATGGCAACTAGATTGTACACATTTAGAAGGAAAAGTTATCCTGGTAGCAGTTCATGTA
GCCAGTGGATATATAGAAGCAGAAGTTATTCCAGCAGAAACAGGGCAGGAAACAGCATATTTTC---TTTTAAAATTAGC
AGGAAGATGGCCAGTAAAAACAATACATACAGACAATGGCAGCAATTTCACCAGTGCTACGGTTAAGGCCGCCTGTTGGT
GGGCGGGAATCAAGCAGGAATTTGGAATTCCCTACAATCCCCAAAGTCAAGGAGTAGTAGAATCTATGAATAAAGAATT-
--AAAGAAAATTATAGGACAGGTAAGAGATCAGGCTGAACATCTTAAGACAGCAGTACAAATGGCAGTATTCATCCACAA
TTTTAAAAGAA---AA---GGGG---GGATTG---GGGGGT---------------------------------------
---------ACAGTGCAGGGGAAAGAATAGTAGACATAATAGCAACAGACATACAAACTAAAGAATTACAAAAACAAATT
ACAAAAATTCAAAATTTTCGGG---TTTATTACAGGGACAGCAGAAATCCACTTTGGAAAGGACCAGCAAAGCTCCTCTG
GAAAGGTGAAGGGGCAGTAGTAATACAAGATAA------TAGTGACATAAAAGTAGTGCCAAGAAGAAAAGCAAAGATCA
TTAGGG---ATTATGGAAAACAGATGGCAGGTGATGATTGTGTGGCAAGTAGACAGGATGAGGATTAG
>CS272319/B/FR/1985/pNL43_patent
TTTTTAGAT---GGAATAGATAAGGCCCAAGAAGAACATGAGAAATATCACAGTAATTGGAGAGCAATGGCTAGTGATTT
TAACCTACCACCTGTAGTAGCAAAAGAAATAGTAGCCAGCTGTGATAAATGTCAGCTAAAAGGGGAAGCCATGCATGGAC
AAGTAGACTGTAGCCCAGGAATATGGCAGCTAGATTGTACACATTTAGAAGGAAAAGTTATCTTGGTAGCAGTTCATGTA
GCCAGTGGATATATAGAAGCAGAAGTAATTCCAGCAGAGACAGGGCAAGAAACAGCATACTTCC---TCTTAAAATTAGC
AGGAAGATGGCCAGTAAAAACAGTACATACAGACAATGGCAGCAATTTCACCAGTACTACAGTTAAGGCCGCCTGTTGGT
GGGCGGGGATCAAGCAGGAATTTGGCATTCCCTACAATCCCCAAAGTCAAGGAGTAATAGAATCTATGAATAAAGAATT-
--AAAGAAAATTATAGGACAGGTAAGAGATCAGGCTGAACATCTTAAGACAGCAGTACAAATGGCAGTATTCATCCACAA
TTTTAAAAGAA---AA---GGGG---GGATTG---GGGGGT---------------------------------------
---------ACAGTGCAGGGGAAAGAATAGTAGACATAATAGCAACAGACATACAAACTAAAGAATTACAAAAACAAATT
ACAAAAATTCAAAATTTTCGGG---TTTATTACAGGGACAGCAGAGATCCAGTTTGGAAAGGACCAGCAAAGCTCCTCTG
GAAAGGTGAAGGGGCAGTAGTAATACAAGATAA------TAGTGACATAAAAGTAGTGCCAAGAAGAAAAGCAAAGATCA
TCAGGG---ATTATGGAAAACAGATGGCAGGTGATGATTGTGTGGCAAGTAGACAGGATGAGGATTAA
>D10112/B/GB/1983/CAM1
TTTTTAGAT---GGAATAGATAAGGCCCAAGAAGAACATGAGAAATATCACAGTAATTGGAGAGCAATGGCTAGTGATTT
TAACCTGCCACCTGTAGTAGCAAAAGAAATAGTAGCCAGCTGTGATAAATGTCAGCTAAAAGGAGAAGCCATGCATGGAC
AAGTAGACTGTAGTCCAGGAATATGGCAGCTAGATTGTACACATTTAGAAGGAAAAGTTATCCTGGTAGCAGTGCATGTA
GCCAGTGGATATATAGAAGCAGAAGTTATTCCAGCAGAGACAGGGCAAGAAACAGCATACTTTC---TCTTAAAATTAGC
AGGAAGATGGCCAGTAAAAACAATACACACAGACAATGGTGGCAATTTCATCAGTACTACAGTTAAGGCCGCCTGTTGGT
GGGCAGGGATCAAGCAGGAATTTGGCATTCCCTACAATCCCCAAAGTCAAGGAGTAGTAGAATCTATGAATAATGAATT-
--AAAGAAAATTATAGGACAGGTAAGAGATCAAGCTGAACATCTTAAGACAGCAGTACAAATGGCAGTATTCATCCACAA
TTTTAAAAGAA---AA---GGGG---GGATTG---GGGGGT---------------------------------------
---------ACAGTGCAGGGGAAAGAATAATAGACATAATAGCAACAGATATACAAACTAAAGAATTACAAAAACAAATT
ACAAAGATTCAAAATTTTCGGG---TTTATTACAGGGACAGCAGAGATCCACTTTGGAAAGGACCAGCAAAGCTTCTCTG
GAAAGGTGAAGGGGCAGTAGTAATACAAGATAA------TAGTGACATAAAAGTAGTGCCAAGAAGAAAAGCAAAGATCA
TTAGGG---ATTATGGAAAACAGATGGCAGGTGATGATTGTGTGGCAAGTAGACAGGATGAGGATTAG
>D86068/B/FR/1983/MCK1_LAI_IIIB
TTTTTAGAT---GGAATAGATAAGGCCCAAGATGAACATGAGAAATATCACAGTAATTGGAGAGCAATGGCTAGTGATTT
TAACCTGCCACCTGTAGTAGCAAAAGAAATAGTAGCCAGCTGTGATAAATGTCAGCTAAAAGGAGAAGCCATGCATGGAC
AAGTAGACTGTAGTCCAGGAATATGGCAACTAGATTGTACACATTTAGAAGGAAAAGTTATCCTGGTAGCAGTTCATGTA
GCCAGTGGATATATAGAAGCAGAAGTTATTCCAGCAGAAACAGGGCAGGAAACAGCATATTTTC---TTTTAAAATTAGC
AGGAAGATGGCCAGTAAAAACAATACATACAGACAATGGCAGCAATTTCACCAGTACTACGGTTAAGGCCGCCTGTTGGT
GGGCGGGGATCAAGCAGGAATTTGGAATTCCCTACAATCCTCAAAGTCAAGGAGTAGTAGAATCTATGAATAAAGAATT-
--AAAGAAAATTATAGGACAGGTAAGAGATCAGGCTGAACATCTTAAGACAGCAGTACAAATGGCAGTATTCATCCACAA
TTTTAAAAGAA---AA---AGGG---GGATTG---GGGGGT---------------------------------------
---------ACAGTGCAGGGGAAAGAATAGTAGACATAATAGCAACAGACATACAAACTAAAGAATTACAAAAACAAATT
ACAAAAATTCAAAATTTTCGGG---TTTATTACAGGGACAGCAGAAATCCACTTTGGAAAGGACCAGCAAAGCTCCTCTG
GAAAGGTGAAGGGGCAGTAGTAATACAAGATAA------TAGTGACATAAAAGTAGTGCCAAGAAGAAAAGCAAAGATCA
TTAGGG---ATTATGGAAAACAGATGGCAGGTGATGATTGTGTGGCAAGTAGACAGGATGAGGATTAG
>D86069/B/FR/1983/PM213_LAI_IIIB
TTTTTAGAT---GGAATAGATAAGGCCCAAGATGAACATGAGAAATATCACAGTAATTGGAGAGCAATGGCTAGTGATTT
TAACCTGCCACCTGTAGTAGCAAAAGAAATAGTAGCCAGCTGTGATAAATGTCAGCTAAAAGGAGAAGCCATGCATGGAC
AAGTAGACTGTAGTCCAGGAATATGGCAACTAGATTGTACACATTTAGAAGGAAAAGTTATCCTGGTAGCAGTTCATGTA
GCCAGTGGATATATAGAAGCAGAAGTTATTCCAGCAGAAACAGGGCAGGAAACAGCATACTTTC---TCTTAAAATTAGC
AGGAAGATGGCCAGTAAAAACAATACATAGAGACAATGGCAGCAATTTCACCAGTACTACGGTTAAGGCCGCCTGTTGGT
GGGCGGGAATCAAGCAGGAATTTGGAATTCCCTACAATCCCCAAAGTCAAGGAGTAGTAGAATCTATGAATAAAGAATT-
--AAAGAAAATTATAGGACAGGTAAGAGATCAGGCTGAACATCTTAAGACAGCAGTACAAATGGCAGTATTCATCCACAA
TTTTAAAAGAA---AA---GGGG---GGATTG---GGGGGT---------------------------------------
---------ACAGTGCAGGGGAAAGAATAGTAGACATAATAGCAACAGACATACAAACTAAAGAATTACAAAAACAAATT
ACAAAAATTCAAAATTTTCGGG---TTTATTACAGGGACAGCAGAGATCCACTTTGGAAAGGACCAGCAAAGCTCCTCTG
GAAAGGTGAAGGGGCAGTAGTAATACAAGATAA------TAGTGACATAAAAGTAGTGCCAAGAAGAAAAGCAAAGATCA
TTAGGG---ATTATGGAAAACAGATGGCAGGTGATGATTGTGTGGCAAGTAGACAGGATGAGGATTAG
>DD153311/B/FR/1985/pNL43-patent
TTTTTAGAT---GGAATAGATAAGGCCCAAGAAGAACATGAGAAATATCACAGTAATTGGAGAGCAATGGCTAGTGATTT
TAACCTACCACCTGTAGTAGCAAAAGAAATAGTAGCCAGCTGTGATAAATGTCAGCTAAAAGGGGAAGCCATGCATGGAC
AAGTAGACTGTAGCCCAGGAATATGGCAGCTAGATTGTACACATTTAGAAGGAAAAGTTATCTTGGTAGCAGTTCATGTA
GCCAGTGGATATATAGAAGCAGAAGTAATTCCAGCAGAGACAGGGCAAGAAACAGCATACTTCC---TCTTAAAATTAGC
AGGAAGATGGCCAGTAAAAACAGTACATACAGACAATGGCAGCAATTTCACCAGTACTACAGTTAAGGCCGCCTGTTGGT
GGGCGGGGATCAAGCAGGAATTTGGCATTCCCTACAATCCCCAAAGTCAAGGAGTAATAGAATCTATGAATAAAGAATT-
--AAAGAAAATTATAGGACAGGTAAGAGATCAGGCTGAACATCTTAAGACAGCAGTACAAATGGCAGTATTCATCCACAA
TTTTAAAAGAA---AA---GGGG---GGATTG---GGGGGT---------------------------------------
---------ACAGTGCAGGGGAAAGAATAGTAGACATAATAGCAACAGACATACAAACTAAAGAATTACAAAAACAAATT
ACAAAAATTCAAAATTTTCGGG---TTTATTACAGGGACAGCAGAGATCCAGTTTGGAAAGGACCAGCAAAGCTCCTCTG
GAAAGGTGAAGGGGCAGTAGTAATACAAGATAA------TAGTGACATAAAAGTAGTGCCAAGAAGAAAAGCAAAGATCA
TCAGGG---ATTATGGAAAACAGATGGCAGGTGATGATTGTGTGGCAAGTAGACAGGATGAGGATTAA
>DD153312/B/FR/1985/pNL43-patent
TTTTTAGAT---GGAATAGATAAGGCCCAAGAAGAACATGAGAAATATCACAGTAATTGGAGAGCAATGGCTAGTGATTT
TAACCTACCACCTGTAGTAGCAAAAGAAATAGTAGCCAGCTGTGATAAATGTCAGCTAAAAGGGGAAGCCATGCATGGAC
AAGTAGACTGTAGCCCAGGAATATGGCAGCTAGATTGTACACATTTAGAAGGAAAAGTTATCTTGGTAGCAGTTCATGTA
GCCAGTGGATATATAGAAGCAGAAGTAATTCCAGCAGAGACAGGGCAAGAAACAGCATACTTCC---TCTTAAAATTAGC
AGGAAGATGGCCAGTAAAAACAGTACATACAGACAATGGCAGCAATTTCACCAGTACTACAGTTAAGGCCGCCTGTTGGT
GGGCGGGGATCAAGCAGGAATTTGGCATTCCCTACAATCCCCAAAGTCAAGGAGTAATAGAATCTATGAATAAAGAATT-
--AAAGAAAATTATAGGACAGGTAAGAGATCAGGCTGAACATCTTAAGACAGCAGTACAAATGGCAGTATTCATCCACAA
TTTTAAAAGAA---AA---GGGG---GGATTG---GGGGGT---------------------------------------
---------ACAGTGCAGGGGAAAGAATAGTAGACATAATAGCAACAGACATACAAACTAAAGAATTACAAAAACAAATT
ACAAAAATTCAAAATTTTCGGG---TTTATTACAGGGACAGCAGAGATCCAGTTTGGAAAGGACCAGCAAAGCTCCTCTG
GAAAGGTGAAGGGGCAGTAGTAATACAAGATAA------TAGTGACATAAAAGTAGTGCCAAGAAGAAAAGCAAAGATCA
TCAGGG---ATTATGGAAAACAGATGGCAGGTGATGATTGTGTGGCAAGTAGACAGGATGAGGATTAA
>DL260745/B/FR/1983/HXB2_patent
TTTTTAGAT---GGAATAGATAAGGCCCAAGATGAACATGAGAAATATCACAGTAATTGGAGAGCAATGGCTAGTGATTT
TAACCTGCCACCTGTAGTAGCAAAAGAAATAGTAGCCAGCTGTGATAAATGTCAGCTAAAAGGAGAAGCCATGCATGGAC
AAGTAGACTGTAGTCCAGGAATATGGCAACTAGATTGTACACATTTAGAAGGAAAAGTTATCCTGGTAGCAGTTCATGTA
GCCAGTGGATATATAGAAGCAGAAGTTATTCCAGCAGAAACAGGGCAGGAAACAGCATATTTTC---TTTTAAAATTAGC
AGGAAGATGGCCAGTAAAAACAATACATACTGACAATGGCAGCAATTTCACCGGTGCTACGGTTAGGGCCGCCTGTTGGT
GGGCGGGAATCAAGCAGGAATTTGGAATTCCCTACAATCCCCAAAGTCAAGGAGTAGTAGAATCTATGAATAAAGAATT-
--AAAGAAAATTATAGGACAGGTAAGAGATCAGGCTGAACATCTTAAGACAGCAGTACAAATGGCAGTATTCATCCACAA
TTTTAAAAGAA---AA---GGGG---GGATTG---GGGGGT---------------------------------------
---------ACAGTGCAGGGGAAAGAATAGTAGACATAATAGCAACAGACATACAAACTAAAGAATTACAAAAACAAATT
ACAAAAATTCAAAATTTTCGGG---TTTATTACAGGGACAGCAGAAATCCACTTTGGAAAGGACCAGCAAAGCTCCTCTG
GAAAGGTGAAGGGGCAGTAGTAATACAAGATAA------TAGTGACATAAAAGTAGTGCCAAGAAGAAAAGCAAAGATCA
TTAGGG---ATTATGGAAAACAGATGGCAGGTGATGATTGTGTGGCAAGTAGACAGGATGAGGATTAG
>DL464814/B/FR/1983/HXB2_patent
TTTTTAGAT---GGAATAGATAAGGCCCAAGATGAACATGAGAAATATCACAGTAATTGGAGAGCAATGGCTAGTGATTT
TAACCTGCCACCTGTAGTAGCAAAAGAAATAGTAGCCAGCTGTGATAAATGTCAGCTAAAAGGAGAAGCCATGCATGGAC
AAGTAGACTGTAGTCCAGGAATATGGCAACTAGATTGTACACATTTAGAAGGAAAAGTTATCCTGGTAGCAGTTCATGTA
GCCAGTGGATATATAGAAGCAGAAGTTATTCCAGCAGAAACAGGGCAGGAAACAGCATATTTTC---TTTTAAAATTAGC
AGGAAGATGGCCAGTAAAAACAATACATACTGACAATGGCAGCAATTTCACCGGTGCTACGGTTAGGGCCGCCTGTTGGT
GGGCGGGAATCAAGCAGGAATTTGGAATTCCCTACAATCCCCAAAGTCAAGGAGTAGTAGAATCTATGAATAAAGAATT-
--AAAGAAAATTATAGGACAGGTAAGAGATCAGGCTGAACATCTTAAGACAGCAGTACAAATGGCAGTATTCATCCACAA
TTTTAAAAGAA---AA---GGGG---GGATTG---GGGGGT---------------------------------------
---------ACAGTGCAGGGGAAAGAATAGTAGACATAATAGCAACAGACATACAAACTAAAGAATTACAAAAACAAATT
ACAAAAATTCAAAATTTTCGGG---TTTATTACAGGGACAGCAGAAATCCACTTTGGAAAGGACCAGCAAAGCTCCTCTG
GAAAGGTGAAGGGGCAGTAGTAATACAAGATAA------TAGTGACATAAAAGTAGTGCCAAGAAGAAAAGCAAAGATCA
TTAGGG---ATTATGGAAAACAGATGGCAGGTGATGATTGTGTGGCAAGTAGACAGGATGAGGATTAG
>DM111087/B/FR/1985/pNL43-patent
TTTTTAGAT---GGAATAGATAAGGCCCAAGAAGAACATGAGAAATATCACAGTAATTGGAGAGCAATGGCTAGTGATTT
TAACCTACCACCTGTAGTAGCAAAAGAAATAGTAGCCAGCTGTGATAAATGTCAGCTAAAAGGGGAAGCCATGCATGGAC
AAGTAGACTGTAGCCCAGGAATATGGCAGCTAGATTGTACACATTTAGAAGGAAAAGTTATCTTGGTAGCAGTTCATGTA
GCCAGTGGATATATAGAAGCAGAAGTAATTCCAGCAGAGACAGGGCAAGAAACAGCATACTTCC---TCTTAAAATTAGC
AGGAAGATGGCCAGTAAAAACAGTACATACAGACAATGGCAGCAATTTCACCAGTACTACAGTTAAGGCCGCCTGTTGGT
GGGCGGGGATCAAGCAGGAATTTGGCATTCCCTACAATCCCCAAAGTCAAGGAGTAATAGAATCTATGAATAAAGAATT-
--AAAGAAAATTATAGGACAGGTAAGAGATCAGGCTGAACATCTTAAGACAGCAGTACAAATGGCAGTATTCATCCACAA
TTTTAAAAGAA---AA---GGGG---GGATTG---GGGGGT---------------------------------------
---------ACAGTGCAGGGGAAAGAATAGTAGACATAATAGCAACAGACATACAAACTAAAGAATTACAAAAACAAATT
ACAAAAATTCAAAATTTTCGGG---TTTATTACAGGGACAGCAGAGATCCAGTTTGGAAAGGACCAGCAAAGCTCCTCTG
GAAAGGTGAAGGGGCAGTAGTAATACAAGATAA------TAGTGACATAAAAGTAGTGCCAAGAAGAAAAGCAAAGATCA
TCAGGG---ATTATGGAAAACAGATGGCAGGTGATGATTGTGTGGCAAGTAGACAGGATGAGGATTAA
>DQ007901/B/CN/2002/02HNsmx2
TTTTTAGAT---GGAATAGATAAGGCCCAAGAAGAACATGAGAAATATCACAGTAACTGGAGAGCAATGGCTAGTGATTT
TAACCTACCACCTGTGGTAGCAAAAGAAATAGTAGCCAGCTGTGATAAATGTCAGCTAAAAGGAGAAGCCATGCATGGAC
AAGTAGACTGTAGCCCAGGAATATGGCAACTAGATTGTACACA--------------------TGGTAGCAGTTCATGTA
GCCAGTGGATATATAGAAGCAGAAATTATTCCAACAGAGACAGGGCAGGAAACAGCATACTTTA---TCCTAAAATTAGC
AGGAAGATGGCCAGTGAAAACAATACATACAGACAATGGCAGAAATTTTACCAGTAATTCAGTTAAGGCCGCCTGTTGGT
GGGCGGGGATCAAGCAGGAATTTGGCATTCCCTACAATCCCCAAAGTCAAGGAGTAGTAGAATCTATGAATAATGAATT-
--AAAGAAAATTATAGGACAGGTAAGAGATCAAGCTGAACATCTTAAGACAGCAGTACAAATGGCAGTATTCATCCACAA
TTTTAAAAGAA---AA---GGGG---GGATTG---GGGGGT---------------------------------------
---------ACAGTGCAGGGGAAAGAATAGTAGACATAATAGCAACAGACATACAAACTAGAGAATTACAAAAACAAATT
ACAAAAATTCAAAATTTTCGGG---TTTATTACAGGGACAGCAGAGATCCACTTTGGAAAGGACCAGCAAAGCTCCTTTG
GAAAGGTGAAGGGGCAGTAGTAATACAAGATAA------TAGTGACATAAAAGTAGTGCCAAGAAGAAAAGCAAAGATCA
TTAGGG---ACTATGGAAAACAGATGGCAGGTGATGATTGTGTGGCAAGTAGACAGGATGAGGATTAG
>DQ127534/B/US/-/AC_04_0_Days_Consen_fa
TTTTTGGAT---GGAATAGATAAAGCTCAAGAAGAACATGAAAAATATCACAATAATTGGAGAGCAATGGCTAGTGATTT
TAACCTGCCACCTGTAGTAGCAAAAGAAATAGTAGCCAGCTGTGATAAATGTCAGCTAAAAGGAGAAGCCATGCATGGAC
AAGTAGATTGTAGTCCAGGAATATGGCAACTAGATTGCACACATTTAGAAGGAAAGATTATCCTGGTAGCAGTTCATGTA
GCCAGTGGCTATATAGAAGCAGAAGTTATTCCAGCAGAGACAGGGCAGGAAACAGCATACTTCC---TCTTAAAATTAGC
AGGAAGATGGCCAGTAAAAGTAATACATACAGACAATGGCGGCAATTTCATCAGTAATGCAGTTAAGGCTGCCTGTTGGT
GGGCGGGGATCAAGCAGGAATTTGGCATCCCCTACAATCCCCAAAGTCAAGGAGTAGTAGAATCTATGAATAAAGAATT-
--AAAGAAAATTATAGGACAGGTAAGAGATCAGGCTGAACATCTTAAGACAGCAGTACAAATGGCAGTATTCGTCCACAA
TTTTAAAAGAA---AA---GGGG---GGATTG---GGGGGT---------------------------------------
---------ACAGTGCAGGGGAAAGAATAATAGACATAATAGCAACAGACATACAAACTAAAGAATTACAAAAACAAATT
ACAAAAATTCAAAATTTTCGGG---TTTATTACAGGGACAGCAGAGATCCCCTTTGGAAAGGACCAGCAAAACTTCTCTG
GAAAGGTGAAGGGGCAGTAGTAATACAAGACAA------TAGTGACATAAAAGTAGTGCCAAGAAGAAAAGTAAAAATCA
TCAGGG---ATTATGGAAAACAGATGGCAGGTGATGATTGTGTGGCAAGTAGACAGGATGAGGATTAG
>DQ127535/B/US/-/AC_04_1650_Days_Seq1_fa
TTTTTGGAT---GGAATAGATAAAGCTCAAGAAGAACATGAAAAATATCACAATAATTGGAGAGCAATGGCTAGTGATTT
TAACCTGCCACCTGTAGTAGCAAAAGAAATAGTAGCCAGCTGTGATAAATGTCAGCTAAAAGGAGAAGCCATGCATGGAC
AAGTAGATTGTAGTCCAGGAATATGGCAACTAGATTGCACACATTTAGAAGGAAAGATTATCCTGGTAGCAGTTCATGTA
GCCAGTGGCTATATAGAAGCAGAAGTTATTCCAGCAGAGACAGGGCAGGAAACAGCATACTTCC---TCTTAAAATTAGC
AGGAAGATGGCCAGTAAAAGTAATACATACAGACAATGGCGGCAATTTCATCAGTAATGCAGTTAAGGCTGCCTGTTGGT
GGGCGGGGATCAAGCAGGAATTTGGCATCCCCTACAATCCCCAAAGTCAAGGAGTAGTAGAATCTATGAATAAAGAATT-
--AAAGAAAATTATAGGACAGGTAAGAGATCAGGCTGAACATCTTAAGACAGCAGTACAAATGGCAGTATTCGTCCACAA
TTTTAAAAGAA---AA---GGGG---GGATTG---GGGGGT---------------------------------------
---------ACAGTGCAGGGGAAAGAATAATAGACATAATAGCAACAGACATACAAACTAAAGAATTACAAAAACAAATT
ACAAAAATTCAAAATTTTCGGG---TTTATTACAGGGACAGCAGAGATCCCCTTTGGAAAGGACCAGCAAAACTTCTCTG
GAAAGGTGAAGGGGCAGTAGTAATACAAGACAA------TAGTGACATAAAAGTAGTGCCAAGAAGAAAAGTAAAAATCA
TCAGGG---ATTATGGAAAACAGATGGCAGGTGATGATTGTGTGGCAAGTAGACAGGATGAGGATTAG
>DQ127536/B/US/-/AC_04_1650_Days_Seq2_fa
TTTTTGGAT---GGAATAGATAAAGCTCAAGAAGAACATGAAAAATATCACAATAATTGGAGAGCAATGGCTAGTGATTT
TAACCTGCCACCTGTAGTAGCAAAAGAAATAGTAGCCAGCTGTGATAAATGTCAGCTAAAAGGAGAAGCCATGCATGGAC
AAGTAGATTGTAGTCCAGGAATATGGCAACTAGATTGCACACATTTAGAAGGAAAGATTATCCTGGTAGCAGTTCATGTA
GCCAGTGGCTATATAGAAGCAGAAGTTATTCCAGCAGAGACAGGGCAGGAAACAGCATACTTCC---TCTTAAAATTAGC
AGGAAGATGGCCAGTAAAAGTAATACATACAGACAATGGCGGCAATTTCATCAGTAATGCAGTTAAGGCTGCCTGTTGGT
GGGCGGGGATCAAGCAGGAATTTGGCATCCCCTACAATCCCCAAAGTCAAGGAGTAGTAGAATCTATGAATAAAGAATT-
--AAAGAAAATTATAGGACAGGTAAGAGATCAGGCTGAACATCTTAAGACAGCAGTACAAATGGCAGTATTCGTCCACAA
TTTTAAAAGAA---AA---GGGG---GGATTG---GGGGGT---------------------------------------
---------ACAGTGCAGGGGAAAGAATAATAGACATAATAGCAACAGACATACAAACTAAAGAATTACAAAAACAAATT
ACAAAAATTCAAAATTTTCGGG---TTTATTACAGGGACAGCAGAGATCCCCTTTGGAAAGGACCAGCAAAACTTCTCTG
GAAAGGTGAAGGGGCAGTAGTAATACAAGACAA------TAGTGACATAAAAGTAGTGCCAAGAAGAAAAGTAAAAATCA
TCAGGG---ATTATGGAAAACAGATGGCAGGTGATGATTGTGTGGCAAGTAGACAGGATGAGGATTAG
>DQ127537/B/US/-/AC_16_0_Days_Consen_fa
TTTTTAGAT---GGAATAGATAAGGCCCAAGAAGAACATGAAAAATATCACAGTAATTGGAGAGCAATGGCTAGTGATTT
TAACCTGCCACCTATAGTAGCAAAAGAAATAGTAGCCAGCTGTGACAAATGTCAGCTAAAAGGAGAAGCCATGCATGGAC
AAGTAGACTGTAGTCCAGGAATATGGCAACTAGATTGTACACATTTAGAAGGAAAAGTTATCCTGGTAGCAGTTCATGTA
GCCAGTGGATATATAGAAGCAGAAGTAATTCCAGCAGAGACAGGGCAAGAAACAGCATACTTTC---TCTTAAAATTAGC
AGGAAGGTGGCCAGTAAAAACAATACATACAGACAATGGCAGCAATTTCACCAGCACTACAGTTAAGGCCGCCTGCTGGT
GGGCGGGGATCAAGCAGGAATTTGGCATTCCCTACAATCCCCAAAGTCAAGGAGTAGTAGAATCTATGAATAAAGAATT-
--AAAGAAAATTATAGGACAGGTAAGAGATCAGGCTGAACATCTTAAGACAGCAGTACAAATGGCAGTATTCATCCACAA
TTTTAAAAGAA---AA---GGGG---GGATTG---GGGGGT---------------------------------------
---------ACAGTGCAGGGGAAAGAATAATAGACATAATAGCAACAGACATACAAACTAAAGAATTACAAAAACAAATT
ACAAAAATTCAAAATTTTCGGG---TTTATTTCAGGGACAGCAGAGATCCACTTTGGAAAGGACCAGCAAAGCTTCTCTG
GAAAGGTGAAGGGGCAGTAGTAATACAAGATAA------TAGTGACATAAAAGTAGTGCCAAGAAGAAAAGTAAAGATCA
TTAGGG---ATTATGGAAAACAGATGGCAGGTGATGATTGTGTGGCAAGTAGACAGGATGAGGATTAG
>DQ127538/B/US/-/AC_16_1934_Days_Seq1_fa
TTTTTAGAT---GGAATAGATAAGGCCCAAGCAGAACATGAAAAATATCACAGTAATTGGAGAGCAATGGCTAGTGATTT
TAACCTGCCACCTATAGTAGCAAAAGAAATAGTAGCCAGCTGTGACAAATGTCAGCTAAAAGGAGAAGCCATGCATGGAC
AAGTAGACTGTAGTCCAGGAATATGGCAGCTAGATTGTACACATTTAGAAGGAAAAGTTATCCTGGTAGCAGTTCATGTA
GCCAGCGGATATATAGAAGCAGAAGTAATTCCAGCAGAGACAGGGCAAGAAACAGCATACTTTC---TCTTAAAATTAGC
AGGAAGGTGGCCAGTAAAAACAATACATACAGACAATGGCAGCAATTTCACCAGCACTACAGTTAAGGCCGCCTGCTGGT
GGGCGGGGATCAAGCAGGAATTTGGCATTCCCTACAATCCCCAAAGTCAAGGAGTAGTAGAATCTATGAATAAAGAATT-
--AAAGAAAATTATAGGACAGGTAAGAGATCAGGCTGAACATCTTAAGACAGCAGTACAAATGGCAGTATTCATCCACAA
TTTTAAAAGAA---AA---GGGG---GGATTG---GGGGGT---------------------------------------
---------ACAGTGCAGGGGAAAGAATAATAGACATAATAGCAACAGACATACAAACTAAAGAATTACAAAAACAAATT
ACAAAAATTCAAAATTTTCGGG---TTTATTTCAGGGACAGCAGAGATCCACTTTGGAAAGGACCAGCAAAGCTTCTCTG
GAAAGGTGAAGGGGCAGTAGTAATACAAGATAA------TAGTGACATAAAAGTAGTGCCAAGAAGAAAAGTAAAGATCA
TTAGGG---ATTATGGAAAACAGATGGCAGGTGATGATTGTGTGGCAAGTAGACAGGATGAGGATTAG
>DQ127539/B/US/-/AC_16_1934_Days_Seq2_fa
TTTTTAGAT---GGAATAGATAAGGCCCAAGCAGAACATGAAAAATATCACAGTAATTGGAGAGCAATGGCTAGTGATTT
TAACCTGCCACCTATAGTAGCAAAAGAAATAGTAGCCAGCTGTGACAAATGTCAGCTAAAAGGAGAAGCCATGCATGGAC
AAGTAGACTGTAGTCCAGGAATATGGCAGCTAGATTGTACACATTTAGAAGGAAAAGTTATCCTGGTAGCAGTTCATGTA
GCCAGCGGATATATAGAAGCAGAAGTAATTCCAGCAGAGACAGGGCAAGAAACAGCATACTTTC---TCTTAAAATTAGC
AGGAAGGTGGCCAGTAAAAACAATACATACAGACAATGGCAGCAATTTCACCAGCACTACAGTTAAGGCCGCCTGCTGGT
GGGCGGGGATCAAGCAGGAATTTGGCATTCCCTACAATCCCCAAAGTCAAGGAGTAGTAGAATCTATGAATAAAGAATT-
--AAAGAAAATTATAGGACAGGTAAGAGATCAGGCTGAACATCTTAAGACAGCAGTACAAATGGCAGTATTCATCCACAA
TTTTAAAAGAA---AA---GGGG---GGATTG---GGGGGT---------------------------------------
---------ACAGTGCAGGGGAAAGAATAATAGACATAATAGCAACAGACATACAAACTAAAGAATTACAAAAACAAATT
ACAAAAATTCAAAATTTTCGGG---TTTATTTCAGGGACAGCAGAGATCCACTTTGGAAAGGACCAGCAAAGCTTCTCTG
GAAAGGTGAAGGGGCAGTAGTAATACAAGATAA------TAGTGACATAAAAGTAGTGCCAAGAAGAAAAGTAAAGATCA
TTAGGG---ATTATGGAAAACAGATGGCAGGTGATGATTGTGTGGCAAGTAGACAGGATGAGGATTAG
>DQ127548/B/US/-/AC_59_41_Days_Seq1_fa
TTTTTAGAT---GGAATAGATAAGGCCCAAGAAGACCATGAGAAATATCACAGTAATTGGAGAGCAATGGCTAGTGATTT
TAACCTGCCACCTATAGTAGCAAAAGAAATAGTAGCCAGCTGTGATAAATGCCAGCTAAAAGGGGAAGCCATGCATGGGC
AAGTAGACTGTAGTCCAGGAATATGGCAATTGGATTGTACACATTTAGAAGGAAAGATTGTCCTGGTAGCAGTTCATGTA
GCCAGTGGATATATAGAAGCAGAAGTTATTCCAGCAGAAACAGGGCAAGAAACAGCATACTTCA---TCTTAAAATTGGC
AGGAAGATGGCCAGTAAAAACAATACATACAGACAATGGCCCCAATTTCATCAGTACTACGGTTAAGGCCGCCTGTTGGT
GGGCGGGAATCAAGCAGGAATTTGGCATACCCTACAATCCCCAAAGTCAAGGAGTAGTGGAATCTATGAATAAAGAATT-
--AAAGAAAATTATAGGACAGGTAAGAGATCAGGCTGAACATCTTAAGACAGCAGTACAAATGGCAGTATTCATCCACAA
TTTTAAAAGAA---AA---GGGG---GGATTG---GGGGGT---------------------------------------
---------ACACTGCAGGGGAAAGAATAGTAGACATAATAGCAACAGACATACAAACTAAGGAATTACAAAAACAAATT
ACAAAAATTCAAAATTTTCGGG---TTTATTTCAGGGACAACAGAGATCCACTTTGGAAAGGACCAGCAAAGCTCCTCTG
GAAAGGTGAAGGGGCAGTAGTGATACAGGATAA------TAATGAGATAAAAGTAGTGCCAAGAAGAAAAGCAAAGATCA
TTAGAG---ATTATGGAAAACAGATGGCAGGTGATGATTGTGTGGCAAGTGGACAGGATGAGGATTAG
>DQ127549/B/US/-/AC_59_41_Days_Seq2_fa
TTTTTAGAT---GGAATAGATAAGGCCCAAGAAGACCATGAGAAATATCACAGTAATTGGAGAGCAATGGCTAGTGATTT
TAACCTGCCACCTATAGTAGCAAAAGAAATAGTAGCCAGCTGTGATAAATGCCAGCTAAAAGGGGAAGCCATGCATGGGC
AAGTAGACTGTAGTCCAGGAATATGGCAATTGGATTGTACACATTTAGAAGGAAAGATTGTCCTGGTAGCAGTTCATGTA
GCCAGTGGATATATAGAAGCAGAAGTTATTCCAGCAGAAACAGGGCAAGAAACAGCATACTTCA---TCTTAAAATTGGC
AGGAAGATGGCCAGTAAAAACAATACATACAGACAATGGCCCCAATTTCATCAGTACTACGGTTAAGGCCGCCTGTTGGT
GGGCGGGAATCAAGCAGGAATTTGGCATACCCTACAATCCCCAAAGTCAAGGAGTAGTGGAATCTATGAATAAAGAATT-
--AAAGAAAATTATAGGACAGGTAAGAGATCAGGCTGAACATCTTAAGACAGCAGTACAAATGGCAGTATTCATCCACAA
TTTTAAAAGAA---AA---GGGG---GGATTG---GGGGGT---------------------------------------
---------ACACTGCAGGGGAAAGAATAGTAGACATAATAGCAACAGACATACAAACTAAGGAATTACAAAAACAAATT
ACAAAAATTCAAAATTTTCGGG---TTTATTTCAGGGACAACAGAGATCCACTTTGGAAAGGACCAGCAAAGCTCCTCTG
GAAAGGTGAAGGGGCAGTAGTGATACAGGATAA------TAATGAGATAAAAGTAGTGCCAAGAAGAAAAGCAAAGATCA
TTAGAG---ATTATGGAAAACAGATGGCAGGTGATGATTGTGTGGCAAGTGGACAGGATGAGGATTAG
>DQ127550/B/US/-/AC_59_111_Days_Seq1_fa
TTTTTAGAT---GGAATAGATAAGGCCCAAGAAGACCATGAGAAATATCACAGTAATTGGAGAGCAATGGCTAGTGATTT
TAACCTGCCACCTATAGTAGCAAAAGAAATAGTAGCCAGCTGTGATAAATGCCAGCTAAAAGGGGAAGCCATGCATGGGC
AAGTAGACTGTAGTCCAGGAATATGGCAATTGGATTGTACACATTTAGAAGGAAAGATTGTCCTGGTAGCAGTTCATGTA
GCCAGTGGATATATAGAAGCAGAAGTTATTCCAGCAGAAACAGGGCAAGAAACAGCATACTTCA---TCTTAAAATTGGC
AGGAAGATGGCCAGTAAAAACAATACATACAGACAATGGCCCCAATTTCATCAGTACTACGGTTAAGGCCGCCTGTTGGT
GGGCGGGAATCAAGCAGGAATTTGGCATACCCTACAATCCCCAAAGTCAAGGAGTAGTGGAATCTATGAATAAAGAATT-
--AAAGAAAATTATAGGACAGGTAAGAGATCAGGCTGAACATCTTAAGACAGCAGTACAAATGGCAGTATTCATCCACAA
TTTTAAAAGAA---AA---GGGG---GGATTG---GGGGGT---------------------------------------
---------ACACTGCAGGGGAAAGAATAGTAGACATAATAGCAACAGACATACAAACTAAAGAATTACAAAAACAAATT
ACAAAAATTCAAAATTTTCGGG---TTTATTTCAGGGACAACAGAGATCCACTTTGGAAAGGACCAGCAAAGCTCCTCTG
GAAAGGTGAAGGGGCAGTAGTGATACAGGATAA------TAATGAGATAAAAGTAGTGCCAAGAAGAAAAGCAAAGATCA
TTAGAG---ATTATGGAAAACAGATGGCAGGTGATGATTGTGTGGCAAGTGGACAGGATGAGGATTAG
>DQ127551/B/US/-/AC_59_111_Days_Seq2_fa
TTTTTAGAT---GGAATAGATAAGGCCCAAGAAGACCATGAGAAATATCACAGTAATTGGAGAGCAATGGCTAGTGATTT
TAACCTGCCACCTATAGTAGCAAAAGAAATAGTAGCCAGCTGTGATAAATGCCAGCTAAAAGGGGAAGCCATGCATGGGC
AAGTAGACTGTAGTCCAGGAATATGGCAATTGGATTGTACACATTTAGAAGGAAAGATTGTCCTGGTAGCAGTTCATGTA
GCCAGTGGATATATAGAAGCAGAAGTTATTCCAGCAGAAACAGGGCAAGAAACAGCATACTTCA---TCTTAAAATTGGC
AGGAAGATGGCCAGTAAAAACAATACATACAGACAATGGCCCCAATTTCATCAGTACTACGGTTAAGGCCGCCTGTTGGT
GGGCGGGAATCAAGCAGGAATTTGGCATACCCTACAATCCCCAAAGTCAAGGAGTAGTGGAATCTATGAATAAAGAATT-
--AAAGAAAATTATAGGACAGGTAAGAGATCAGGCTGAACATCTTAAGACAGCAGTACAAATGGCAGTATTCATCCACAA
TTTTAAAAGAA---AA---GGGG---GGATTG---GGGGGT---------------------------------------
---------ACACTGCAGGGGAAAGAATAGTAGACATAATAGCAACAGACATACAAACTAAAGAATTACAAAAACAAATT
ACAAAAATTCAAAATTTTCGGG---TTTATTTCAGGGACAACAGAGATCCACTTTGGAAAGGACCAGCAAAGCTCCTCTG
GAAAGGTGAAGGGGCAGTAGTGATACAGGATAA------TAATGAGATAAAAGTAGTGCCAAGAAGAAAAGCAAAGATCA
TTAGAG---ATTATGGAAAACAGATGGCAGGTGATGATTGTGTGGCAAGTGGACAGGATGAGGATTAG
>DQ207940/B/GE/2003/03GEMZ004
TTTTTGGAT---GGAATAGAAAAGGCCCAAGAAGAACATGACAAATATCACAGTAATTGGAGAGCAATGGCTAGTGATTT
TAACCTGCCACCAGTAGTAGCAAAAGAAATAGTAGCCAGCTGTGATAAATGTCAGCTAAAAGGAGAAGCCATGCATGGAC
AAGTAGACTGTAGTCCAGGAATATGGCAATTAGATTGTACACATTTAGAAGGAAAAATTGTCCTAGTAGCAGTTCATGTA
GCCAGTGGATATATAGAAGCAGAAGTTATTCCAGCAGAAACAGGGCAGGAAACAGCATACTTTA---TCTTAAAATTAGC
AGGAAGATGGCCAGTAAAAATAATACATACAGACAATGGCAGCAATTTCACCAGTGCTGTGGTCAAGGCCGCCTGTTGGT
GGGCAGGGATCAAGCAGGAATTTGGCATTCCCTACAATCCCCAAAGTCAAGGAGTAGTGGAAACTATGAATAAAGAATT-
--AAAGAAAATCATAGGACAGGTAAGAGATCAGGCTGAACATCTTAAGACAGCAGTACAAATGGCAGTATTCATCCACAA
TTTTAAAAGAA---AA---GGGG---GGATTG---GGGGAT---------------------------------------
---------ACAGTGCAGGGGAAAGAATAGTAGACATAATAGCAACAGACATACAAACTAAAGAATTACAAAAACACATT
ACAAAAATTCAAAATTTTCGGG---TTTATTACAGGGACAGCAGAGATCCACTTTGGAAAGGACCAGCAAAACTTCTCTG
GAAAGGTGAAGGGGCAGTAGTAATACAAGATAA------TAGTGACATAAAAGTAGTGCCAAGAAGAAAAGCAAAGATCA
TTAGGG---ATTATGGAAAACAGATGGCAGGTGATGATTGTGTGGCAAGTAGACAGGATGAGGATTAG
>DQ207942/B/GE/2003/03GEMZ010
TTTTTAGAT---GGAATAGATAAAGCCCAAGAAGAGCATGAAAAATATCACAGTAATTGGAGAGCACTGGCTAGTGATTT
TAACCTGCCACCTGTGGTAGCAAAAGAAATAATAGCCTGCTGTGATAAATGTCAGATAAAAGGAGAAGCCATGCATGGAC
AAGTAGACTGTAGTCCAGGAATATGGCAGCTAGATTGTACACATTTAGAAGGAAAAATTATCTTGGTAGCAGTTCATGTA
GCCAGTGGATATATAGAAGCAGAAGTTATTCCAGCAGAGACAGGGCAAGAAACAGCATACTTTC---TCTTAAAACTAGC
AGGAAGGTGGCCAGTAAAAGTAATACATACAGACAATGGCAGCAATTTCACCAGTAATGCGCTTAAAGCCGCCTGTTGGT
GGGCGGGGATCAAGCAGGAATTTGGTATTCCCTACAATCCCCAAAGTCAAGGGGTAGTAGAATCCATGAATAAAGAATT-
--AAAGAAAATTATAGCACAGGTAAGAGATCAGGCTGAACATCTTAAAACAGCAGTACAAATGGCAGTATTCATCCACAA
TTTTAAAAGAA---AA---GGGG---GGATTG---GGGGGT---------------------------------------
---------ACAGTGCAGGGGAAAGAATAGTAGATATAATAGCAACAGATATACAAACTAAAGAACTACAAAAACAAATT
ACAAAACTTCAAAATTTTCGGG---TTTATTTCAGGGACAGCAGAGATCCACTTTGGAAAGGACCAGCAAAGCTGCTCTG
GAAAGGTGAAGGGGCAGTAGTAATACAAGATAA------TAGTGACATAAAAGTAGTGCCAAGAAGAAAAGCAAAGATCA
TTAGGG---ACTATGGAAAACAGATGGCAGGTGATGATTGTGTGGCAAGTAGACAGGATGAGGATTAA
>DQ295192/B/KR/2004/04LSK7
TTTTTAGAT---GGAATAGATAAAGCCCAAGAAGAGCATGAAAAATATCACAGTAATTGGAGAGCAATGGCTAGTGATTT
TAACCTGCCACCTATAGTAGCAAAAGAAATAGTAGCCAGCTGTGATAAATGTCAGCTAAAAGGGGAAGCCATGCATGGAC
AGGTAGACTGTAGTCCAGGAATATGGCAGCTAGACTGTACACATTTAGAAGGAAAAATTATCCTGGTAGCAGTTCATGTA
GCCAGTGGATATATAGAAGCAGAAGTTATCCCAGCAGAGACAGGGCAGGAAACAGCATACTTTC---TCTTAAAGTTAGC
AGGAAGATGGCCAGTAAAAACCATCCATACAGACAATGGCAGCAATTTCACCAGTAATACAGTTAAGGCTGCCTGTTGGT
GGGCGGGGATCAAGCAGGAATTTGGTATTCCCTACAATCCCCAAAGTCAAGGAGTAGTAGAATCTATGAATAAAGAATT-
--AAAGAAAATTATAGGGCAAGTAAGAGATCAGGCTGAACATCTTAAGACAGCAGTACAAATGGCAGTATTCATCCACAA
TTTTAAAAGAA---AA---GGGG---GGATTG---GGGAGT---------------------------------------
---------ACAGTGCAGGGGGAAGAATAGTAGACATAATAGCATCAGACATACAAACCAAAGAACTACAAAAACAAATT
ACAAAAATTCAAAATTTTCGGG---TTTATTACAGGGACAGCAGAGATCCACTTTGGAAAGGACCAGCAAAGCTTCTCTG
GAAAGGTGAAGGGGCAGTAGTAATACAAGATAA------TAGTGACATAAAAGTAGTGCCAAGGAGAAAAGCAAAGATCA
TTAGGG---ATTATGGAAAACAGATGGCAGGTGATGATTGTGTGGCAAGTAGACAGGATGAGAATTAA
>DQ295193/B/KR/2004/04KMH5
TTTTTAGAT---GGAATAGATAAGGCCCAAGAAGAGCATGAAAAATATCACAGTAATTGGAGAGCAATGGCTAGTGATTT
TAACCTGCCACCTATAGTAGCAAAAGAAATAGTAGCCAGCTGTGATAAATGTCAGCTAAAAGGAGAAGCCATGCATGGGC
AAGTAGACTGTAGTCCAGGAATATGGCAGCTAGATTGTACACATTTAGAAGGAAAAATTATCATAGTAGCAGTTCATGTA
GCCAGTGGATATATAGAAGCAGAAGTTATTCCAGCAGAAACAGGGCAAGAAACAGCATACTTTC---TCTTAAAATTAGC
AGGAAGATGGCCAGTAAAAACAATACATACAGACAATGGCAGCAATTTCACCAGTAATACAGTTAAAGCCGCCTGTTGGT
GGGCAGGGATCAAGCAGGAATTTGGCATTCCCTACAATCCCCAAAGTCAAGGAGTAGTAGAATCTATGAATAAAGAATT-
--AAAGAAAATTATAGGACAGGTAAGAGATCAGGCTGAACATCTTAAGACAGCAGTACAAATGGCAGTATTCATCCACAA
TTTTAAGAGAA---AA---GGGG---GGATTG---GGGGGT---------------------------------------
---------ACAGTGCAGGGGAAAGAATAGTAGACATAATAGCAACAGACATACAAACCAAAGAACTACAAAAACAAATT
ACAAAAATTCAAAATTTCCGGG---TTTATTACAGGGACAGCAGAGATCCACTTTGGAAAGGACCAGCAAAGCTTCTCTG
GAAAGGTGAAGGGGCAGTAGTAATACAAGATAA------TAGTGACATAAAAGTAGTGCCAAGAAGAAAAGTAAAGATCA
TTAGGG---ATTATGGAAAACAGATGGCAGGTGATGATTGTGTGGCAAGTAGACAGGATGAGGATTAG
>DQ295194/B/KR/2004/04WK7_HIV_1_wk
TTTTTAGAT---GGAATAGATAAGGCCCAAGAAGAGCATGAAAAATATCACAGTAATTGGAGAGCAATGGCTAGTGATTT
TAACCTGCCACCTGTAGTAGCAAAAGAAATAGTAGCCTGCTGTGATAAATGTCAGCTAAAAGGAGAAGCCATGCATGGAC
AAGTAGACTGTAGTCCAGGAATATGGCAGCTAGATTGTACACATTTAGAAGGAAAAATTATCCTGGTAGCAGTTCATGTA
GCCAGTGGATATATAGAAGCAGAAGTTATTCCAGCAGAGACAGGGCAGGAAACAGCATACTTTC---TCTTAAAATTAGC
AGGAAGATGGCCAGTAAAAACAATACATACAGACAATGGCAGCAATTTCACCAGTAATACGGTTAAGGCCGCTTGTTGGT
GGGCAGGGATCAAGCAGGAATTTGGCATTCCCTACAATCCCCAAAGTCAAGGAGTAGTAGAATCTATGAATAAAGAATT-
--AAAGAAAATTATAGGACAGGTAAGAGATCAGGCGGAACATCTTAAGACAGCAGTACAAATGGCAGTATTCATCCACAA
TTTTAAAAGAA---AA---GGGG---GGATTG---GGGGGT---------------------------------------
---------ACAGTGCAGGGGAAAGAATAATAGATATAATAGCAACAGACATACAGACCAAAGAACTACAAAAACAAATT
ACAAAAATTCAAAATTTTCGGG---TTTATTACAGGGACAGCAGAGATCCACTTTGGAAAGGACCAGCAAAGCTTCTCTG
GAAAGGTGAAGGGGCAGTAGTGATACAAGATAA------TAGTGACATAAAAGTAGTGCCAAGAAGAAAAGCAAAGATCA
TTAGGG---ATTATGGAAAACAGATGGCAGGTGATGATTGTGTGGCAAGTAGACAGGATGAGGATTAA
>DQ295196/B/KR/2004/04KYR8
TTTTTAGAT---GGAATAGATAAGGCCCAAGAAGAACATGAAAAATATCACAATAATTGGAGAGCAATGGCTAGTGATTT
TAACCTGCCACCTATAGTAGCAAAAGAAATAGTGGCCAGCTGTGATAAATGTCAGCTAAAAGGAGAAGCCATGCATGGAC
AAGTAGACTGTAGTCCAGGAATATGGCAGCTAGATTGTACACATTTAGAAGGAAAAGTTATCCTGGTAGCAGTTCATGTA
GCCAGTGGATATATAGAAGCAGAAGTTATTCCAGCAGAGACAGGGCAGGAAACAGCATACTTTA---TCTTAAAATTAGC
AGGAAGATGGCCAGTAAAAACAATACATACAGACAATGGCAGCAACTTCACTAGTAATACGGTTAAGGCCGCCTGTTGGT
GGGCGGGGATCAAGCAGGAATTTGGCATTCCCTACAATCCCCAAAGTCAAGGAGTAGTAGAATCTATGAATAAAGAATT-
--AAAGAAAATCATAGGACAGGTAAGAGATCAGGCTGAACATCTTAAGACAGCAGTACAAATGGCAGTATTCATCCACAA
TTTTAAAAGAA---AA---GGGG---GGATTG---GGGGGT---------------------------------------
---------ACAGTGCAGGGGAAAGAATAGTAGACATAATAGCAACAGACATACAAACCAAAGAACTACAAAAACAAATT
ACAAAAATTCAAAATTTTCGGG---TTTATTACAGGGACAGCAGAGAGCCACTTTGGAAAGGACCAGCAAAGCTTCTCTG
GAAAGGTGAAGGGGCAGTAGTAATACAAGATAA------TAGTGACATAAAAGTAGTGCCAAGAAGAAAAGTAAAGATCA
TTAGGG---ATTATGGAAAACAGATGGCAGGTGATGATTGTGTGGCAAGTAGACAGGATGAGGATTAG
>DQ322223/B/CA/-/GOL016V01
TTTTTGGAT---GGAATAGATAAGGCCCAAGAAGACCATGAGAAATATCACAGTAATTGGAGAGCAATGGCTAGTGATTT
TAATATACCACCTGTAGTAGCAAAAGAAATAATAGCCAGCTGTGATAAATGTCAACTAAAAGGAGAAGCCATACATGGAC
AAGTAGACTGTAGTCCAGGAATATGGCAACTAGATTGTACACATTTAGAAGGAAAAGTTATCCTGGTAGCAGTTCATGTA
GCCAGTGGGTATATAGAAGCAGAAGTTATCCCAGCAGAGACAGGGCAGGAAACAGCATACTTTA---TCTTAAAATTAGC
AGGAAGATGGCCAGTAAAAACAATACATACAGACAATGGAGGTAATTTCATCAGTACTACGGTTAAGGCCGCCTGTTGGT
GGGCAGGGATCCAGCAGGAATTTGGAATCCCCTACAATCCCCAAAGTCAAGGAGTAGTAGAATCTATGAATAAAGAATT-
--AAAGAAGATTATAGGACAGGTAAGAGATCAAGCTGAACATCTTAAAACAGCAGTACAAATGGCAGTGTTCATCCACAA
TTTTAAAAGAA---AA---GGGG---GGATTG---GGGGGT---------------------------------------
---------ACAGTGCAGGGGAAAGAATAATAGACATAATAGCATCAGACATACAAACTAAAGAATTACAAAAACAAATT
ACAAAAATTCAAAATTTTCGGG---TTTATTACAGGGACAGCAGAGACCCCCTTTGGAAAGGACCAGCAAAGCTTCTCTG
GAAAGGTGAAGGGGCAGTAGTAATACAAGATAA------TAGTGAAATAAAAGTAGTACCAAGAAGAAAAGCAAAGATCA
TTAGGG---ATTATGGAAAACAGATGGCAGGTGATGATTGTGTGGCAAGTGGACAGAATGAGGATTAA
>DQ322224/B/CA/-/GOL016V10
TTTTTGGAT---GGAATAGATAAGGCCCAAGAAGACCATGAGAAATATCACAGTAATTGGAGARCAATGGCTAGTGATTT
TAATATACCACCTGTAGTAGCAAAAGAAATAATAGCCAGCTGTGATAAATGTCAACTAAAAGGAGAAGCCATACATGGAC
AAGTAGACTGTAGTCCWGGAATATGGCAACTAGATTGTACACATTTAGAAGGAAAAGTTATCCTGGTAGCAGTTCATGTA
GCCAGTGGGTATATAGAAGCAGAAGTTATCCCAGCAGAGACAGGGCAGGAAACAGCATACTTTA---TCTTAAARTTAGC
AGGAAGATGGCCAGTAAAAACAATACATACAGACAATGGAGGTAATTTCATCAGTACTAYGGTTAAGGCCGCCTGTTGGT
GGGCAGGGATCCAGCAGGAATTTGGAATTCCCTACAATCCCCAAAGTCAAGGAGTAGTAGAATCTATGAATAAAGAATT-
--AAAGARGATTATAGGACAGGTAAGAGATCAAGCTGAACATCTTAAAACAGCAGTACAAATGGCAGTGTTCATCCACAA
TTTTAAAAGAA---AA---GGGG---GGATTG---GGGGGT---------------------------------------
---------ACAGTGCAGGGGAAAGAATAATAGACATAATAGCATCAGACATACAAACYAAAGAATTACAAAAACAAATT
ACAAAAATTCAAAATTTTCGGG---TTTATTACAGGGACAGCAGAGACCCCCTTTGGAAAGGACCAGCAAAGCTTCTCTG
GAAAGGTGAAGGGGCAGTAGTAATACAAGATAA------TAGTGAAATAAAAGTAGTACCAAGAAGAAAAGCAAAGATCA
TTAGGG---ATTATGGAAAACAGATGGCAGGTGATGATTGTGTGGCAAGTGGACAGAATGAGGATTAA
>DQ322225/B/CA/-/HND_DRPI039V01
TTCTTGGAC---GGAATAGATAAGGCCCAAGAAGAACATGAGAAATATCATAGTAATTGGAGAGCAATGGCCAGTGAATT
TAACCTACCACCTGTAGTAGCAAAGGAAATTGTAGCCAGCTGTGATAAATGTCAGCTAAAAGGAGAAGCCATGCATGGAC
AAGTAGACTGTAGTCCAGGAATATGGCAACTAGATTGTACACATTTAGAAGGGAAAATTATCCTGGTAGCAGTTCATGTA
GCCAGTGGATATATAGAAGCAGAAGTTATTCCGGCAGAGACAGGGCAGGAAACAGCATACTTTA---TATTAAAATTAGC
AGGAAGATGGCCAGTGAAAACAATACATACAGACAATGGCAGCAACTTCACCAGTACTACTGTTAAGGCCGCCTGTTGGT
GGGCGGGGATCAAGCAGGAATTTGGCATTCCCTACAATCCCCAAAGTCAAGGAGTAGTAGAATCTATGAATAAAGAATT-
--AAAGAAAATTATAGGACAGGTAAGAGATCAGGCTGAACATTTGAAGACAGCAGTACAGATGGCAGTATTCATCCACAA
TTTTAAAAGAA---AA---GGGG---GGATTG---GGGGGT---------------------------------------
---------ATAGTGCAGGGGAAAGAATAATAGACATAATAGCAACAGACATACAAACTAAAGAATTACAAAAACAAATT
ACAAAAATTCAAAATTTTCGGG---TTTATTACAGAGACAGCAGAGATCCACTTTGGAAAGGACCAGCAAAACTCCTCTG
GAAAGGTGAAGGGGCAGTAGTAATACAAGATAA------TAGTGACATAAAAGTAGTGCCAAGAAGGAAAGCAAAGATCA
TTAGGG---ATTATGGAAAACAGATGGCAGGTGATGATTGTGTGGCAAGTAGACAGGATGAGGATTAG
>DQ322226/B/CA/-/HND_DRPI039V08
TTCTTGGAC---GGAATAGATAAGGCCCAAGAAGAACATGAGAAATATCATAGTAATTGGAGAGCAATGGCCAGTGATTT
TAACCTACCACCTGYAGTAGCAAAGGAAATTGTAGCCAGCTGTGATAAATGTCAGCTAAAAGGAGAAGCCATGCATGGAC
AAGTAGACTGTAGTCCAGGAATATGGCAACTAGATTGTACACATTTAGAAGGGAAAATTATCCTGGTAGCAGTTCATGTA
GCCAGTGGATATATAGAAGCAGAAGTTATTCCGGCAGAGACAGGGCAGGAAACAGCATACTTTA---TATTAAAATTAGC
AGGAAGATGGCCAGTGAAAACAATACATACAGACAATGGCAGCAACTTCACCAGTACTACTGTTAAGGCCGCCTGTTGGT
GGGCGGGGATCAAGCAGGAATTTGGCATTCCCTACAATCCCCAAAGTCAAGGAGTAGTAGAATCTATGAATAAAGAATT-
--AAARAAAATTATAGGACAGGTAAGAGATCAGGCTGAACATYTGAAGACAGCAGTACAGATGGCAGTATWCATCCACAA
TTTTAAAAGAA---AA---GGGG---GGATTG---GGGGGT---------------------------------------
---------ATAGTGCAGGGGAAAGAATAATAGACATAATAGCAACAGACATACAAACTAAAGAATTACAAAAACAAATT
ACAAAAATTCAAAATTTTCGGG---TTTATTACAGAGACAGCAGAGATCCACTTTGGAAAGGACCAGCAAAACTCCTCTG
GAAAGGTGAAGGGGCAGTAGTAATACAAGATAA------TAGTGACATAAAAGTAGTGCCAAGAAGGAAAGCAAAGATCA
TTAGGG---ATTATGGAAAACAGATGGCAGGTGATGATTGTGTGGCAAGTAGACAGGATGAGGATTAG
>DQ322227/B/CA/-/HDM003V01
TTTTTAGAT---GGAATAGATAAGGCCCAAGAAGACCATGAGAGATATCACACTAATTGGAGAGCAATGGTTAGTGATTT
TAACATACCACCTGTAGTAGCAAAAGAAATAATAGCCTGCTGTGATAAATGTCAACTAAAAGGAGAAGCCATACATGGAC
AAGTAGACTGTAGTCCAGGAATATGGCAACTAGATTGTACACACTTAGAAGGAAAAGTTATCCTGGTAGCAGTTCATGTA
GCCAGTGGATATATAGAAGCTGAAGTTATTCCAGCAGAGACAGGGCAGGAAACAGCATACTTTC---TCTTAAAATTAGC
AGGGAGATGGCCAGTGAAAACAGTACATACAGACAATGGCAGCAATTTCACCAGTGCTACAGTTAAGGCCGCCTGTTGGT
GGGCGGGAATCAAACAGGAATTTGGCATTCCCTACAATCCCCAAAGTCAAGGAGTAGTAGAATCTATGAATAAAGAGTT-
--AAAGAAAATTATAGGACAAGTAAGAGATCAGGCTGAACATCTTAAGACAGCAGTACAAATGGCAGTATTCATTCACAA
TTTTAAAAGAA---AA---GGGG---GGATTG---GGGGGT---------------------------------------
---------ACAGTGCAGGGGAAAGAATAATAGATATAATAGCAACAGACATACAAACTAAAGAACTACAAAAACAAATT
ACAAAAATTCAAAATTTTCGGG---TTTATTACAGGGACAGCAGAGATCCACTTTGGAAAGGACCAGCAAAGCTCCTCTG
GAAAGGTGAAGGGGCAGTAGTAATACAAGATAA------TAGTGACATAAAAGTAGTGCCAAGAAGAAAAGCAAAGATCA
TTAGGG---ATTATGGAAAACAGATGGCAGGTGATGATTGTGTGGCAGGTAGACAGGATGAGGATTAG
>DQ322228/B/CA/-/HDM003V04
TTTTTAGAT---GGAATAGATAAGGCCCAAGAAGACCATGAGAGATATCACACTAATTGGAGAGCAATGGTTAGTGATTT
TAACATACCACCTGTAGTAGCAAAAGAAATAATAGCCTGCTGTGATAAATGTCAACTAAAAGGAGAAGCCATACATGGAC
AAGTAGACTGTAGTCCAGGAATATGGCAACTAGATTGTACACACTTAGAAGGAAAAGTTATCCTGGTAGCAGTTCATGTA
GCCAGTGGATATATAGAAGCTGAAGTTATTCCAGCAGAGACAGGGCAGGAAACAGCATACTTTC---TCTTAAAATTAGC
AGGGAGATGGCCAGTGAAAACAGTACATACAGACAATGGCAGCAATTTCACCAGTGCTACAGTTAAGGCCGCCTGTTGGT
GGGCGGGAATCAAACAGGAATTTGGCATTCCCTACAATCCCCAAAGTCAAGGAGTAGTAGAATCTATGAATAAAGAGTT-
--AAAGAAAATTATAGGACAAGTAAGAGATCAGGCTGAACATCTTAAGACAGCAGTACAAATGGCAGTATTCATTCACAA
TTTTAAAAGAA---AA---GGGG---GGATTG---GGGGGT---------------------------------------
---------ACAGTGCAGGGGAAAGAATAATAGATATAATAGCAACAGACATACAAACTAAAGAACTACAAAAACAAATT
ACAAAAATTCAAAATTTTCGGG---TTTATTACAGGGACAGCAGAGATCCACTTTGGAAAGGACCAGCAAAGCTCCTCTG
GAAAGGTGAAGGGGCAGTAGTAATACAAGATAA------TAGTGACATAAAAGTAGTGCCAAGAAGAAAAGCAAAGATCA
TTAGGG---ATTATGGAAAACAGATGGCAGGTGATGATTGTGTGGCAGGTAGACAGGATGAGGATTAG
>DQ322229/B/CA/-/HDM003V09_2
TTTTTAGAT---GGAATAGATAAGGCCCAAGAAGACCATGAGAGATATCACACTAATTGGAGAGCAATGGTTAGTGATTT
TAACATACCACCTGTAGTAGCAAAAGAAATAATAGCCTGCTGTGATAAATGTCAACTAAAAGGAGAAGCCATACATGGAC
AAGTAGACTGTAGTCCAGGAATATGGCAACTAGATTGTACACACTTAGAAGGAAAAGTTATCCTGGTAGCAGTTCATGTA
GCCAGTGGATATATAGAAGCTGAAGTTATTCCAGCAGAGACAGGGCAGGAAACAGCATACTTTC---TCTTAAAATTAGC
AGGGAGATGGCCAGTGAAAACAGTACATACAGACAATGGCAGCAATTTCACCAGTGCTACAGTTAAGGCCGCCTGTTGGT
GGGCGGRAATCAAACAGGAATTTGGCATTCCCTACAATCCCCAAAGTCAAGGAGTAGTAGAATCTATGAATAAAGAGTT-
--AAAGAAAATTATAGGACAAGTAAGAGATCAGGCTGAACATCTTAAGACAGCAGTACAAATGGCAGTATTCATTCACAA
TTTTAAAAGAA---AA---GGGG---GGATTG---GGGGGT---------------------------------------
---------ACAGTGCAGGGGAARGMATAATAGATATAATAGCAACAGACATACAAACTAAAGAACTACAAAAACAAATT
ACAAAAATTCAAAATTTTCGGG---TTTATTACAGGGACAGCAGAGATCCACTTTGGAAAGGACCAGCAAAGCTCCTCTG
GAAAGGTGAAGGGGCAGTAGTAATACAAGATAA------TAGTGACATAAAAGTAGTGCCAAGAAGAAAAGCAAAGATCA
TTAGGG---ATTATGGAAAACAGATGGCAGGTGATGATTGTGTGGCAGGTAGACAGGATGAGGATTAG
>DQ322230/B/CA/-/HDM003V09_5
TTTTTAGAT---GGAATAGATAAGGCCCAAGAAGACCATGAGAGATATCACACTAATTGGAGAGCAATGGTTAGTGATTT
TAACATACCACCTGTAGTAGCAAAAGAAATAATAGCCTGCTGTGATAAATGTCAACTAAAAGGAGAAGCCATACATGGAC
AAGTAGACTGTAGTCCAGGAATATGGCAACTAGATTGTACACACTTAGAAGGAAAAGTTATCCTGGTAGCAGTTCATGTA
GCCAGTGGATATATAGAAGCTGAAGTTATTCCAGCAGAGACAGGGCAGGAAACAGCATACTTTC---TCTTAAAATTAGC
AGGGAGATGGCCAGTGAAAACAGTACATACAGACAATGGCAGCAATTTCACCAGTGCTACAGTTAAGGCCGCCTGTTGGT
GGGCGGRAATCAAACAGGAATTTGGCATTCCCTACAATCCCCAAAGTCAAGGAGTAGTAGAATCTATGAATAAAGAGTT-
--AAAGAAAATTATAGGACAAGTAAGAGATCAGGCTGAACATCTTAAGACAGCAGTACAAATGGCAGTATTCATTCACAA
TTTTAAAAGAA---AA---GGGG---GGATTG---GGGGGT---------------------------------------
---------ACAGTGCAGGGGAAAGAATAATAGATATAATAGCAACAGACATACAAACTAAAGAACTACAAAAACAAATT
ACAAAAATTCAAAATTTTCGGG---TTTATTACAGGGACAGCAGAGATCCACTTTGGAAAGGACCAGCAAAGCTCCTCTG
GAAAGGTGAAGGGGCAGTAGTAATACAAGATAA------TAGTGACATAAAAGTAGTGCCAAGAAGAAAAGCAAAGATCA
TTAGGG---ATTATGGAAAACAGATGGCAGGTGATGATTGTGTGGCAGGTAGACAGGATGAGGATTAG
>DQ322239/B/CA/-/HTM360V05_variant_3
TTCTTGGAT---GGAATAGATAAGGCCCAAGAAGAACATGAAAAATATCACAGTAATTGGAGAGCAATGGCTGCTGATTT
TAACCTGCCACCTGTGGTRGCAAAAGAAATAGTAGCCAGCTGTGATAAATGTCAGCTAAAAGGAGAAGCCATGCATGGAC
AGGTAGACTGTAGTCCAGGAATATGGCAACTAGATTGTACACATTTAGAAGGAAAAATTATCCTGGTAGCAGTTCATGTA
GCCAGTGGATATATAGAAGCAGAAGTYATTCCAGCAGAGACAGGGCAGGAAACAGCATACTTTC---TCTTAAAATTAGC
AGGAAGATGGCCAGTAAAAACAATACATACAGACAATGGCAGCAATTTCACTAGTACTACGGTTAAGGCCGCCTGTTGGT
GGGCAGGGATCAAACAGGARTTTGGCATTCCCTACAATCCCCAAAGTCAAGGAGTGGTAGAGTCTATGAATAAAGAATT-
--AAAGAAAATTATAGGACAGGTAAGAGATCARGCTGAACATCTTAAGACAGCAGTACAAATGGCAGTATTCATCCACAA
TTTTAAAAGAA---RA---GGGG---GGATTG---GGGRGT---------------------------------------
---------ACAGTGCAGGGGAAAGAATARTAGACATAATAGCAACAGACATACAAACAAGAGAATTACAAAAACARATT
ACAAAAATTCRAAATTTTCGGG---TTTATTACAGGGACAACAGAGAGCCACTTTGGAAAGGACCAGCAAAGCTCCTCTG
GAAAGGTGAAGGGGCAGTAGTAATACAAGATAA------TACTGACATAAAAGTAGTGCCAAGAAGAAAAGTAAARATCA
TTAGGG---ATTATGGAAAACAGATGGCAGGTGATGATTGTGTGGCAAGTAGACAGGATGAGGATTAA
>DQ354112/B/TH/1996/M140
TTTTTGGAT---GGAATAGATAAGGCTCAAGAAGATCATGAGAAATATCACAGTAATTGGAGAGCAATGGCTAGTGAATT
TAACCTACCACCTATAGTAGCAAAAGAAATAGTAGCCAGCTGTGATAAATGTCAGCTAAAAGGAGAGGCCATGCATGGAC
AAGTAGACTGTAGTCCAGGAATATGGCAACTAGATTGTACACATTTAGAAGGAAAAATTATTCTGGTAGCAGTTCATGTA
GCCAGTGGATATATAGAAGCAGAAGTCATTCCAGCAGAGACAGGACAGGAAACAGCATACTTTC---TCTTAAAATTAGC
AGGAAGATGGCCAGTAAAAACAATACATACAGATAATGGCAGCAATTTTACCAGTACTACGGTAAAAGCCGCCTGTTGGT
GGGCAGGGATCAAACAGGAATTTGGCATTCCCTACAATCCCCAAAGTCAAGGAGTAGTAGAATCTATGAATAATGAATT-
--AAAGAAAATTATAGGACAGGTAAGAGATCAGGCTGAACATCTTAAGACAGCAGTACAAATGGCAGTATTCATCCACAA
TTTTAAAAGAA---AA---GGGG---GGATTG---GGGGGT---------------------------------------
---------ACAGTGCAGGGGAAAGAATAATAGATATAATAGCAACAGACATACAAACTAAAGAATTACAAAAACAAATT
TCAAAAATTCAAAATTTTCGGG---TTTATTACAGGGACAACAGAGATCCACTTTGGAAAGGACCAGCAAAGCTTCTCTG
GAAAGGTGAAGGGGCAGTAGTAATTCAGGATAA------TAGTGATATAAAAGTAGTGCCAAGAAGGAAAGCAAAGATCA
TTAGGG---ATTATGGAAAACAGATGGCAGGTGATGGTTGTGTGGCAAGTAGACAGGATGAGGATTAG
>DQ354119/B/TH/1996/M149
TTTCTAGAT---GGAATAGATAAGGCCCAAGAAGATCATGAGAAGTATCACAGTAATTGGAGAGCAATGGCTAGTGATTT
TAACCTGCCACCGGTAGTAGCAAAAGAAATAGTAGCCAGCTGTGATAAATGTCAACAAAAAGGAGAAGCCATGCATGGAC
AAGTAGACTGTAGTCCAGGAATATGGCAGCTAGATTGTACACATTTAGAAGGAAAAATTATCCTGGTAGCAGTTCATGTA
GCCAGTGGATATATAGAAGCAGAAGTTATCCCAGCAGAGACAGGACAAGAAACAGCATATTTTA---TTTTAAAACTAGC
AGGAAGATGGCCAGTAAAAACAATACATACAGACAATGGCAGCAATTTCACCAGTACTACGGTTAAGGCCGCCTGTTGGT
GGGCAGGGATCAAGCAGGAATTTGGTATTCCCTACAATCCCCAAAGTCAAGGAGTAATAGAATCTATGAATAAAGACTT-
--AAAGAGAATTATAGGACAGGTAAGAGATCAGGCTGAACATCTTAAGACAGCAGTACAGATGGCAGTATTCATCCACAA
TTTTAAAAGAA---AA---GGGG---GGATTG---GGGGGT---------------------------------------
---------ACAGTGCAGGGGAAAGAATAATAGACATAATAGCAACAGACTTACAAACTAAAGAATTACAAAAACAAATT
ACAAAGATTCAAAATTTTCGGG---TTTATTACAGGGACAGCAGAGATCCACTTTGGAAAGGACCAGCAAAGCTTCTCTG
GAAAGGTGAAGGGGCAGTAGTAATACAAGACAA------TAGTGATATAAAAGTAGTGCCAAGAAGAAAAGCAAAGATCA
TTAGGG---ATTATGGAAAACAGATGGCAGGTGATGATTGTGTGGCAAGTAGACAGGATGAGAATTAG
>DQ358805/B/BR/2002/02BR002
TTTTTAGAT---GGAATAGATAAGGCCCAAGAGGAACATGAGAAATATCACAATAATTGGAGAGCAATGGCTAGTGATTT
TAACCTGCCACCTATAGTAGCAAAAGAAATAGTAGCAAGCTGTGATAAATGTCAGCTAAAAGGAGAAGCCATGCATGGAC
AAGTAGACTGTAGTCCGGGAATATGGCAGCTAGATTGTACACACTTGGAAGGAAAAGTTATCCTGGTAGCAGTTCATGTA
GCCAGTGGATATATAGAAGCAGAAGTTATTCCAGCAGAGACAGGGCAAGAGACAGCATACTTTC---TCTTAAAATTAGC
AGGAAGATGGCCAGTGAAAACAGTACATACAGACAATGGCAGTAATTTCACCAGTGCTGCGGTTAAGGCCGCCTGTTGGT
GGGCGGGGATCAAGCAGGAATTTGGCATCCCCTACAATCCCCAAAGTCAAGGAGTAATAGAATCTATGAATAAAGAATT-
--AAAGAAAATTATAGGACAGGTAAGAGATCAGGCTGAACATCTTAAGACAGCAGTACAAATGGCAGTGTTCATACACAA
TTTTAAAAGAA---AA---GGGG---GGATTG---GGGGGT---------------------------------------
---------ACAGTGCAGGGGAAAGAATAGTAGACATAATAGCAACAGACATACAAACTAAAGAACTACAAAAACATATT
ACAAAAATTCAAAATTTTCGGG---TTTATTACAGGGACAGCAGAGATCCACTTTGGAAAGGACCAGCAAAGCTTCTCTG
GAAAGGTGAAGGGGCAGTAGTAATACAAGATAA------TAGTGACATAAAAGTAGTGCCAAGAAGAAAAGCAAAGATCA
TCAGGG---ATTATGGAAAACAGATGGCAGGTGATGATTGTGTGGCAAGTAGACAGGATGAGGATTAG
>DQ358808/B/BR/2002/02BR008
TTTTTAGAT---GGAATAGATAAGGCTCAAGAAGAACATGAGAAATATCACAGTAATTGGAGAGCAATGGCTAGTGATTT
TAATCTGCCACCTATAGTAGCAAAAGAAATAGTAGCCAGCTGTGATAAATGTCAGCTAAAAGGAGAAGCCATGCATGGAC
AAGTAGACTGTAGTCCAGGAATATGGCAGTTAGATTGCACACACTTAGAAGGAAAAGTTATCCTGGTAGCAGTTCATGTA
GCCAGTGGGTACATAGAAGCAGAAGTTATTCCAGCAGAGACAGGGCAAGAAACAGCATACTTTC---TCTTAAAATTAGC
AGGAAGATGGCCAGTAAAAACAATACATACAGACAATGGCACCAATTTCACCAGCACTACTGTAAAGGCCGCCTGTTGGT
GGGCGGGGATCCAGCAGGAATTTGGCATTCCCTACAATCCCCAAAGCCAAGGAGTAGTAGAATCTATGAATAAAGAATT-
--AAAGAAAATTATAGGACAGGTAAGAGATCAGGCTGAACATCTTAAGACAGCAGTACAAATGGCAGTATTCATCCACAA
TTTTAAGAGAA---AA---GGGG---GGATTG---GGGGGT---------------------------------------
---------ACAGTGCAGGGGAAAGAATAGTAGACATGATAGCAACAGACATACAAACTAAAGAACTACAGAAACAAATT
ACAAAAATTCAAAATTTTCGGG---TTTATTACAGGGACAGCAGAGACCCACTTTGGAAAGGACCAGCAAAGCTGCTCTG
GAAAGGTGAAGGGGCAGTAGTAATACAAGATAA------TAGTGACATAAAAGTAGTGCCAAGAAGAAAAGCAAAGATCA
TTAGGG---ATTATGGAAAACAGATGGCAGGTGATGATTGTGTGGCAAGTAGACAGGATGAGGATTAG
>DQ358809/B/BR/2002/02BR011
TTTTTGGAG---GGAATAGATAAAGCCCAAGAAGAACATGAGAAATATCACAGTAATTGGAGAGCAATGGCTAGTGATTT
TAACATACCAGCTGTAGTAGCAAAAGAAATAGTAGCCAGCTGTGATAAATGTCAGCTAAAAGGAGAGGCCATGCATGGAC
AAGTAGACTGTAGTCCAGGAATATGGCAGCTAGATTGTACACACTTAGAAGGAAAAGTTATCCTGGTAGCAGTTCATGTA
GCCAGTGGATATATAGAAGCAGAAGTTATTCCAGCAGAGACAGGGCAGGAAACAGCATACTTTA---TCTTAAAATTAGC
AGGAAGATGGCCAGTAAAAACAATACATACAGACAATGGCAGCAATTTCACCAGTACTACGGTTAAGGCCGCCTGTTGGT
GGGCGGGGATCAAGCAGGAATTTGGCATTCCCTACAATCCCCAAAGTCAAGGAGCAATAGAGTCTATGAATAAACAATT-
--AAAGACAATTATCCAACAGGTAAGAGATCAGGCTGAACATCTTAAAACAGCAGTACAAATGGCAGTATTCATCCACAA
TTTTAAAAGAA---AA---GGGG---GGATTG---GGGGGT---------------------------------------
---------ACAGTGCAGGGGAAAGAATAATAGACATAATAGCAACAGACATACAAACAAAAGAATTACAAAAACAAATC
ACAAAAATTCAAAATTTTCGGG---TTTATTACAGGGACAGCAGAGATCCACTTTGGAAAGGACCAGCAAAGCTTCTCTG
GAAAGGTGAAGGGGCAGTAGTAATACAAGATAA------TAGTGACATAAAAGTAGTGCCAAGAAGAAAAGCAAAGATCA
TTAGGG---ATTATGGAAAACAGATGGCAGGTGATGATTGTGTGGCAAGTAGACAGGATGAGGATTAG
>DQ358810/B/BR/2002/02BR013
TTTTTAGAT---GGAATAGATAAGGCCCAAGAAGAACATGAGAAATATCACAGTAATTGGAGAGCAATGGCTAGTGATTT
TAACCTGCCACCTATAGTAGCAAAAGAAATAGTAGCCAGCTGTGATAAATGTCAGCTAAAAGGAGAAGCCATGCATGGAC
AAGTAGACTGTAGTCCAGGAATATGGCAGCTAGATTGTACACACTTAGAAGGAAAAATTATCCTGGTAGCAGTTCATGTA
GCCAGTGGATATATAGAAGCAGAAGTTATCCCAGCAGAGACAGGGCAAGAAACAGCATACTTTC---TCTTAAAATTAGC
AGGAAGATGGCCAGTAAAAACAATACATACAGACAATGGCAGCAATTTCACCAGTACTACAGTGAAGGCCGCCTGTTGGT
GGGCGGGGATCAAGCAGGAATTTGGCATTCCCTACAATCCCCAAAGTCAAGGAGTAATAGAATCTATGAATAAAGAATT-
--AAAGAAAATTATAGGACAAGTAAGAGATCAGGCTGAACATCTTAAGACAGCAGTACAAATGGCAGTATTTATCCACAA
TTTTAAAAGAA---AA---GGGG---GGATTG---GGGGGT---------------------------------------
---------ACAGTGCAGGGGAAAGAATAGTAGACATAATAGCAACAGACATACAAACTAAAGAACTACAAAAACAAATT
ACAAAAATTCAAAATTTTCGGG---TTTATTACAGGGACAGCAGAGATCCACTTTGGAAAGGACCAGCAAAGCTTCTCTG
GAAAGGTGAAGGGGCAGTAGTAATACAAGATAA------TAGTGACATAAAAGTAGTGCCAAGAAGAAAAGCAAAGATCA
TTAGGG---ATTATGGAAAACAGATGGCAGGTGATGATTGTGTGGCAAGTAGACAGGATGAGGATTAG
>DQ383746/B/AR/2002/02AR114146
TTTTTAGAT---GGAATAGATAAGGCCCAAGAAGACCATGAGAAATATCACAGTAATTGGAGAGCAATGGCTAGTGATTT
TAACCTGCCACCTATAGTAGCAAAAGAGATAATAGCCAGCTGTGATAAATGTCAGCTAAAAGGAGAAGCCATGCATGGGC
AAGTAGACTGTAGTCCAGAAATATGGCAGCTAGATTGTACACACTTAGAAGGAAAAGTTATCCTGGTAGCAGTTCATGTA
GCCAGTGGATATATAGAAGCAGAAGTTATTCCAGCAGAAACAGGGCAAGAAACAGCATATTTTC---TCTTAAAATTAGC
AGGAAGATGGCCAGTAAAAGCAATACATACAGACAATGGCAGCAATTTCACCAGTGCTGCGGTTAAGGCCGCCTGTTGGT
GGGCGGGGATCAAGCAGGAATTTGGCATTCCCTACAATCCCCAAAGTCAAGGAGTAGTAGAATCTATGAATAAAGAATT-
--AAAAAAGATTATAGGACAGGTAAGAGATCAGGCTGAACATCTTAAGACAGCAGTACAAATGGCAGTATTCATCCACAA
TTTTAAAAGAA---AA---GGGG---GGATTG---GGGGGT---------------------------------------
---------ACAGTGCAGGGGAAAGAATAATAGACATAATAGCAACAGACATACAAACAAAAGAATTACAAAAACAAATT
ACAAAAATTCAAAATTTTCGGG---TTTATTACAGGGACAGCAGAGATCCACTTTGGAAAGGACCAGCAAAGCTTCTCTG
GAAAGGTGAAGGGGCAGTAGTAATACAAGAGAA------TAGTGACATAAAGGTAGTGCCAAGAAGAAAAGCAAAGATCA
TTAGGG---ATTATGGAAAACAGATGGCAGGTGATGATTGTGTGGCAGGTAGACAGGATGAGGATTAG
>DQ383748/B/AR/2003/03AR137681
TTTTTGGAT---GGAATAGATAAGGCCCAAGAGGAACATGAGAAATATCACAGTAACTGGAGAGCAATGGCCAGTGATTT
TAACCTGCCACCTGTAGTAGCAAAAGAAATAGTAGCCAGCTGTGATAAATGTCAGCTAAAAGGAGAAGCCATGCATGGGC
AAGTAGACTGTAGCCCAGGAATATGGCAACTAGATTGTACACATTTAGAAGGAAAAGTTATCCTGGTAGCAGTTCATGTA
GCCAGTGGATATATAGAAGCAGAGGTTATTCCAGCAGAGACAGGGCAGGAAACAGCATATTTTC---TCTTAAAATTAGC
AGCAAGATGGCCAGTACAAGCAATACATACAGACAATGGCAGCAACTTCACCAGTAATGCGGTTAAGGCCGCTTGTTGGT
GGGCAGGGATCAAGCAGGAATTTGGCATTCCCTACAATCCCCAAAGTCAAGGAGTAGTAGAATCTATGAATAAAGAATT-
--AAAGAAAATTATAGGACAAGTAAGAGATCAGGCTGAACATCTTAAGACAGCAGTACAAATGGCAGTATTCATCCACAA
TTTTAAAAGAA---AA---GGGG---GGATTG---GGGGGT---------------------------------------
---------ACAGTGCAGGAGAAAGAATAGTAGACATAATAGCAACAGACATACAAACTAAAGAATTACAAAAACAAATT
ACAAAAATTCAAAATTTTCGGG---TTTATTACAGGGACAGCAGAGATCCACTTTGGAAAGGACCAGCAAAGCTTCTTTG
GAAAGGTGAAGGGGCAGTAGTAATACAAGATAA------TAGTGACATAAAAGTAGTGCCAAGAAGAAAAGCAAAGATCA
TTAGGG---ACTATGGAAAACAGATGGCAGGTGATGATTGTGTGGCAAGTAGACAGGATGAGGATTAG
>DQ383749/B/AR/2003/03AR138910
TTTTTAGAT---GGAATAGAAAAGGCCCAAGATGAACATGAAAAGTATCACAGTAATTGGAGAGCAATGGCCAGTGAATT
TAACCTGCCGCCTGTAGTAGCAAAAGAAATAGTAGCCAGCTGTGATAAATGTCAGCTAAAAGGAGAAGCCATGCATGGAC
AAGTGGACTGTAGTCCAGGAATATGGCAACTAGATTGCACACATTTAGAAGGAAAAGTTATCCTAGTAGCAGTCCATGTA
GCCAGTGGATATATAGAAGCAGAAGTCATCCCAGCAGAGACAGGGCAGGAAACAGCATACTTTA---TCTTAAAATTAGC
AGGAAGATGGCCTGTAAAAATAATACATACAGACAATGGCCCCAATTTCATCAGTGCTGCGGCTAAGGCTGCCTGTTGGT
GGGCGGGGATCCAACAGGAATTTGGCATTCCCTACAATCCCCAAAGTCAAGGAGTAGTAGAATCTATGAATAAAGAATT-
--AAAGAAAATTATAGGACAAATAAGAGATCAGGCTGAACATCTTAAGACAGCAGTACAAATGGCAGTATTCATCCACAA
TTTTAAAAGAA---AA---GGGG---GGATTG---GAGGGT---------------------------------------
---------ACAGTGCAGGGGAAAGAATAGTAGACATAATAGCAACAGACATACAAACTAAAGAATTACAAAAACAAATT
ACAAAAATTCAAAATTTTCGGG---TTTATTACAGGGACAGCAGAGATCCACTTTGGAAAGGACCAGCAAAGCTTCTCTG
GAAAGGTGAAGGGGCAGTAGTAATACAAGATAA------TAGTGACATAAAAGTAGTGCCAAGAAGAAAAGCAAAGATCA
TTAGGG---ATTATGGAAAACAGATGGCAGGTGATGATTGTGTGGCAAGTAGACAGGATGAGGATTAA
>DQ383751/B/AR/2004/04AR151263
TTTTTAGAG---GGGATAGATAAGGCCCAAGAAGAACATGAGAAATATCACAATAATTGGAGAGCAATGGCTAGTGATTT
TAACATACCACCTGTAGTAGCAAAAGAAATAGTAGCCTGCTGTGATAAATGCCAGCTAAAAGGAGAAGCCATGCATGGAC
AAGTAGACTGTAGTCCAGGAATATGGCAACTAGATTGTACACATTTAGAAGGAAAAATTATCCTGGTAGCAGTTCATGTA
GCCAGTGGATATATAGAAGCAGAAGTTATTCCAGCAGAGACAGGGCAGGAAACAGCATACTTTA---TTTTAAAATTAGC
AGGAAGRTGGCCAGTAAARACAATACATACTGACAATGGCCCCAATTTCACTAGTACTGCAGTTAAGGCCGCCTGTTGGT
GGGCGGGGATCAAGCAGGAATTTGGCATTCCCTACAATCCCCAAAGTCAAGGAGTAGTAGAATCAATGAATAAAGAATT-
--AAAGAAAATTATAGGACAGGTAAGAGATCAGGCTGAGCATCTCAAAACAGCAGTACAAATGGCAGTATTCATTCACAA
TTTTAAAAGAA---AA---GGGG---GGATTG---GGGGGT---------------------------------------
---------ACAGCGCAGGGGAAARAATAGTAGACATAATAGCAACAGACATACAAACTAAAGAATTACAAAAACATATT
ACAAAAATTCAAAATTTTCGGG---TTTATTACAGGGACAGCAGAGATCCACTTTGGAAAGGACCAGCAAAGCTCCTCTG
GAAAGGTGAAGGGGCAGTAGTAATACAAGATAA------TAGTGACATAAAAGTAGTGCCAAGAAGAAAAGCAAAGATCA
TTAGGG---ATTATGGAAAACAGATGGCAGGTGATGATTGTGTGGCAGGTAGACAGGATGAGGATTAG
>DQ383752/B/AR/2004/04AR151516
TTTCTAGAT---GGAATAGATAAAGCCCAAGAAGACCATGAAAAATATCACAGTAATTGGAGAGCAATGGCTAATGATTT
TAACCTGCCACCTGTAGTAGCAAAAGAAATAGTAGCCAGTTGTGATAAATGTCAGCTAAAAGGAGAAGCCATACACGGGC
AAGTAGACTGTAGTCCAGGAATATGGCAGCTAGATTGTACACACTTGGAAGGAAAAGTTATCCTGGTAGCAGTTCATGTA
GCCAGTGGATATATAGAAGCAGAAGTTATTCCAGCAGAGACAGGGCAAGAAACAGCATACTTTA---TCTTAAAATTAGC
AGGAAGATGGCCAGTAAAAACAATCCATACAGACAATGGCAGCAATTTCACCAGTACTACGGTTAAGGCTGCCTGTTGGT
GGGCAGGGATCAATCAGGAATTTGGCATTCCCTACAATCCCCAAAGTCAAGGAGTAGTAGAATCTATGAATAAAGAATT-
--AAAGAAAATTATAGGACAGGTAAGAGATCAGGCTGAACATCTTAAGACAGCAGTACAAATGGCAGTATTCATCCACAA
TTTTAAAAGAA---AA---GGGG---GGATTG---GGGGGT---------------------------------------
---------ACAGTGCAGGGGAAAGAATAGTAGACATAATAGCAACAGACATACAAACTAAAGAATTACAAAAACAAATT
ACAAAAATTCAAAATTTTCGGG---TTTATTACAGGGACAGCAGAGATCCACTTTGGAAAAGACCAGCAAAGCTTCTCTG
GAAAGGTGAAGGGGCAGTAGTAATACAAGATAA------TAGTGACATAAAAGTAGTGCCAAGAAGAAAAGCAAAGATCA
TTAGGG---ATTATGGAAAACAGATGGCAGGTGATGATTGTGTGGCAAGTAGACAGGATGAGGATTAG
>DQ396398/B/ZA/2003/03ZAPS045MB2
TTTTTAGAT---GGAATAGATAAGGCCCAAGAAGACCATGATAAATATCACAGTAATTGGAAAACAATGGCTAGTGATTT
TAACCTGCCACCCGTAGTAGCAAAAGAAATAGTAGCCAGCTGTGGCAAATGTCAGCTAAAAGGAGAGGCCATGCATGGAC
AAGTAGACTGTAGTCCAGGAATATGGCAACTAGATTGTACACATTTAGAAGGAAAAGTTATCCTGGTAGCAGTTCATGTA
GCCAGTGGATATATAGAAGCAGAAGTTATCCCAGCAGAGACAGGGCAGGAAACAGCATACTTTC---TCTTAAAATTAGC
AGGAAGATGGCCAGTAAGAACAATACATACAGACAATGGCAGCAATTTCACCAGTGCTACGGTTAAGGCCGCCTGTTGGT
GGGCGGGGATCAAGCAGGAATTTGGCATTCCCTACAATCCCCAAAGTCAAGGAGTAGTAGAATCTCTAAATAAAGAATT-
--AAAGAAAATTATAGGACAGATAAGGGATCAGGCTGAACATCTTAAGACAGCAGTACAAATGGCAGTATTCATCCACAA
TTTTAAAAGAA---AA---GGGG---GGATTG---GAGGGT---------------------------------------
---------ACAGTGCAGGGGAAAGAATAGTAGACATAATAGCAACAGGCATACAAACCAGAGAATTACAAAAACAAATT
ATAAAAATTCAAAATTTTCGGG---TTTATTACAGGGACAACAGAGATCCCCTTTGGAAAGGACCAGCAAAGCTTCTCTG
GAAAGGTGAAGGGGCAGTAGTAATACAAGATAA------TAGTGACATAAAAGTAGTGCCAAGAAGGAAAGCAAAGATCA
TTAGGG---ATTATGGAAAACAGATGGCAGGTGATGATTGTGTGGCAAGTAGACAGGATGAGGATTAG
>DQ487188/B/US/1993/WCD32P0793
TTTTTAGAT---GGAATAGAAAAGGCCCAAGAAGAACATGAAAAATATCACAGTAATTGGAGAGCAATGGCTAGTGAGTT
TAACCTGCCACCTGTGGTAGCAAAAGAAATAGTAGCCAGCTGTGATAAATGTCAGCTAAAAGGAGAAGCCATGCATGGAC
AAGTAGACTGTAGTCCAGGCATATGGCAACTAGATTGTACACATTTAGAAGGAAAAATTATCCTGGTAGCAGTTCATGTA
GCCAGTGGGTATATAGAAGCAGAAGTTATTCCGGCAGAAACAGGACAGGAAACAGCATACTTTA---TCTTAAAATTAGC
AGGAAGATGGCCAGTGAAAACAATACATACAGACAATGGCAGCAATTTCACCAGTACTACGGTGAAGGCCGCCTGTTGGT
GGGCGGGGATCAAGCAGGAATTTGGCATTCCCTACAATCCCCAAAGTCAAGGAGTAGTAGAATCTATGAATAATGAGTT-
--AAAGAAAATTATAGGGCAGGTAAGAGATCAGGCTGAACATCTTAAGACAGCAGTACAAATGGCAGTATTCATCCACAA
TTTTAAAAGAA---AA---GGGG---GGATTG---GGGGGT---------------------------------------
---------ACAGTGCAGGGGAAAGAATAGTAGACATAATAGCAACAGACATACAAACTAAAGAACTACAAAAACAAATT
ATAAAAATTCAAAATTTCCGGG---TTTATTACAGGGACAGCAGAGATCCACTTTGGAAAGGACCAGCAAAGCTTCTCTG
GAAAGGTGAAGGGGCAGTAGTAATACAAGATAA------TAGTGACATAAAAGTAGTGCCAAGAAGAAAAGCAAAGATCA
TTAGGG---ATTATGGAAAACAGATGGCAGGTGATGATTGTGTGGCAAGTAGACAGGATGAGGATTAG
>DQ487189/B/US/1995/WCD32P1195
TTTTTAGAT---GGAATAGAAAAAGCCCAAGAAGAACATGAAAAATATCACAATAATTGGAGAGCAATGGCTAGTGAGTT
TAACCTGCCACCTGTGGTAGCAAAAGAAATAGTAGCCAGCTGTGATAAATGTCAGCTAAAAGGAGAAGCCATGCATGGAC
AAGTAGACTGTAGTCCAGGCATATGGCAACTAGATTGTACACATTTAGAAGGAAAAATTATCCTGGTAGCAGTTCATGTA
GCCAGTGGGTATATAGAAGCAGAAGTTATTCCAGCAGAAACAGGGCAGGAAACAGCATACTTTA---TCTTAAAGTTAGC
AGGAAGATGGCCAGTGAAAACAATACATACAGACAATGGCAGCAATTTCACCAGTACTACGGTGAAGGCCGCCTGTTGGT
GGGCGGGGATCAAGCAGGAATTTGGCATTCCCTACAATCCCCAAAGTCAAGGAGTAGTAGAATCCATGAATAATGAGTT-
--AAAGAAAATTATAGGACAGGTAAGAGATCAGGCTGAACATCTTAGGACAGCAGTACAAATGGCAGTATTCATCCACAA
TTTTAAAAGAA---AA---GGGG---GGATTG---GGGGGT---------------------------------------
---------ACAGTGCAGGGGAAAGAATAGTAGACATAATAGCAACAGACATACAAACTAAAGAACTACAAAAACAAATT
ATAAAAATTCGAAATTTCCGGG---TTTATTACAGGGACAGCAGAGATCCACTTTGGAAAGGACCAGCAAAGCTTCTCTG
GAAAGGTGAAGGGGCAGTAGTAATACAAGATAA------TAGTGACATAAAAGTAGTGCCAAGAAGAAAAGCAAAGATCA
TTAGGG---ATTATGGAAAACAGATGGCAGGTGATGATTGTGTGGCAAGTAGACAGGATGAGGATTAG
>DQ487190/B/US/1993/WCM32P0793
TTTTTAGAT---GGAATAGATAGGGCCCAAGAAGAGCATGAAAAATATCACAGTAATTGGAGAGCAATGGCTAGTGATTT
TAACCTGCCACCTGTGGTAGCAAAAGAAATAGTAGCCAGCTGTGATAAATGTCAGCTAAAAGGAGAAGCCATGCATGGAC
AAGTAGACTGCAGTCCAGGAATATGGCAACTAGATTGTACACATTTAGAAGGAAAAGTTATCCTGGTAGCAGTTCATGTA
GCCAGTGGATATATAGAAGCAGAAGTTATTCCAGCAGAGACAGGGCAGGAAACAGCATACTTTC---TCTTAAAATTAGC
AGGAAGATGGCCAGTAAAAACAATACATACAGACAATGGCAGCAATTTCACCAGTACTACGGTTAAAGCCGCCTGTTGGT
GGGCGGGGATCAAGCAGGAATTTGGCATTCCCTACAATCCCCAAAGTCAAGGAGTAGTAGAATCTATAAATAAAGAATT-
--AAAGAAAATTATAGGACAGGTAAGAGATCAGGCTGAACATCTTAAGACAGCAGTACAAATGGCAGTATTCATCCACAA
TTTTAAAAGAA---AA---GGGG---GGATTG---GGGGAT---------------------------------------
---------ACAGTGCAGGGGAGAGAATAGTAGACATAATAGCAACAGACATACAAACTAAAGAATTACAAAAACAAATT
ACAAAAATTCAAAATTTTCGGG---TTTATTACAGGGACAGCAGAGATCCACTTTGGAAAGGACCAGCAAAGCTTCTCTG
GAAAGGTGAAGGGGCAGTAGTAATACAAGATAA------TAGTGACATAAAAGTAGTGCCAAGAAGAAAAGCAAAGATCA
TTAGGG---ATTATGGAAAACAGATGGCAGGTGATGATTGTGTGGCAAGTAGACAGGATGAGGATTAG
>DQ487191/B/US/1996/WCM32P0896
TTTTTAGAT---GGAATAGATAAGGCCCAAGAAGAACATGAAAAATATCACAGTAATTGGAGAGCAATGGCTAGTGATTT
TAACCTGCCACCTGTGGTAGCAAAAGAAATAGTAGCCAGCTGTGATAAATGTCAGCTAAAAGGAGAAGCCATGCATGGAC
AAGTAGACTGTAGTCCAGGAATATGGCAACTAGATTGTACACATTTAGAAGGAAAAGTTATCCTGGTAGCAGTCCATGTA
GCCAGTGGATATATAGAAGCAGAAGTTATTCCAGCAGAGACAGGACAGGAAACAGCATACTTTC---TCTTAAAATTAGC
AGGAAGATGGCCAGTAAAAACAATACATACAGACAATGGCAGCAATTTCACCAGTACTACGGTTAAGGCCGCCTGTTGGT
GGGCAGGGATCAAGCAGGAATTTGGCATTCCCTACAATCCCCAAAGTCAAGGAGTAGTAGAATCTATAAATAAAGAATT-
--AAAGAAAATTATAGGACAGGTAAGAGATCAGGCTGAACATCTTAAGACAGCAGTACAAATGGCAGTATTCATCCACAA
TTTTAAAAGAA---AA---GGGG---GGATTG---GGGGAT---------------------------------------
---------ACAGTGCAGGGGAAAGAATAGTAGACATAATAGCAACAGACATACAAACTAAAGAATTACAAAAACAAATT
ACAAAAATTCAAAATTTTCGGG---TTTATTACAGGGACAGCAGAGATCCACTTTGGAAAGGACCAGCAAAGCTTCTCTG
GAAAGGTGAAGGGGCAGTAGTAATACAAGATAA------TAGTGACATAAAAGTAGTGCCAAGAAGAAAAGCAAAGATCA
TTAGGG---ATTATGGAAAACAGATGGCAGGTGATGATTGTGTGGCAAGTAGACAGGATGAGGATTAG
>DQ672623/B/IT/2005/SG1
TTTTAGGAT---GGAATAGATAAGNCCCAAGANGAACCTGAGAATTATCATAGTAACTGAAGACCATNGGCTAGTGATTT
AAMCCGGCCACCTATAGTACCAAAAAAATTAGTACCCAGCGGTGATAATTGTCAGCTAAAAGGAGAAGCATTGCTTGGAC
AAGTGGACNGTAGTCCAGGATTATGGCAACTAAATGGTACACATTAAAAAGGAAAGGTAATCCNNGTACCAGTCCATGTA
GCCAGTGNATTTATAGAAGCAGAAGTTATTCCAGCAGAGACAGGGCAGGAAACAGCATACTTTC---TCTTGAAAATAGC
AGGAAGATGGCCAGTAAAAACAATACATACAGACAATGGCAGCAACTTCACCAGTAGTACGGTTAAGGCCGCCTGTTGGT
GGGCGGGGATCAAGCAGGAATTTGGCATTCCCTACAATCCCCAAAGTCAAGGAGTAGTAGAATCTATGAATAAAGAATT-
--AAAGAAAATTATAGGACAGGTAAGAGATCAGGCTGAACATCTTAAGACAGCAGTACAAATGGCAGTATTCATCCACAA
TTTTAAAAGAA---AA---GGGG---GGATTG---GGGGGT---------------------------------------
---------ACAGTGCAGGGGAAAGAATAATAGACATAATAGCAACAGACATACAAACTAAAGAATTACAAAACCAAATT
ACAAAAATTCAAAATTTTCGGG---TTTATTACAGGGACAACAGAGATCCATTTTGGAAAGGACCAGCAAAGCTTCTCTG
GAAAGGTGAAGGGGCAGTAGTAATACAAGATAA------TAGTGACATAAAAGTAGTGCCAAGGAGAAAAGCAAAGATCA
TCAGGG---ATTATGGAAAACAGATGGCAGGTGATGATTGTGTGGCAAGTAGACAGGATGAGGATTAG
>DQ676870/B/AU/2003/PS1038_Day0
TTTTTAGAT---GGAATAGATAAGGCCCAAGAAGACCATGAGAGATATCACAGTAATTGGAGAACAATGGCTAGTGATTT
TAACCTGCCACCGGTAGTAGCAAAAGAAATAGTAGCCAGCTGTGATAAATGTCAGGTAAAAGGAGAAGCCATACATGGAC
AAGTAGACTGTAGTCCAGGAATATGGCAACTAGAYTGTACACATTTAGAAGGCAAAATTATCCTGGTAGCAGTTCATGTA
GCYAGTGGATATATAGAAGCAGAAGTTATTCCAGCAGAGACAGGGCAGGAAACAGCATACTTTA---TCTTAAAGTTAGC
AGGAAGATGGCCAGTAAAAACAATACATACAGACAATGGCAGCAATTTCACCAGTACYACGGTTAAGGCCGCCTGTTGGT
GGGCGGGGGTCAAGCAGGAATTCGGCATTCCCTACAATCCCCAAAGCCAAGGAGTAGTAGAATCTATGAATAAAGAATT-
--AAAAAAGATTATAGGACAAGTAAGAGATCAGGCTGAACATCTTAAGACAGCAGTACAAATGGCAGTATTCATCCACAA
TTTTAAAAGAA---AA---GGGG---GGATTG---GGGGGT---------------------------------------
---------ACAGTGCAGGGGAAAGAATAATAGACATAATAGCAACAGACATACAAACCAAAGAATTACAAAAACAAATT
ACAAAAGTTCAAAATTTTCGGG---TTTATTACAGGGACAACAGAGATCCACTTTGGAAAGGACCAGCAAAGCTTCTCTG
GAAAGGTGAAGGGGCAGTAGTAATACAAGATAA------TAGTGAAATAAAAGTAGTGCCAAGAAGAAAAGCAAAGATCA
TTAGGG---ATTATGGAAAACAGATGGCAGGTGATGATTGTGTGGCAAGTRGACAGGATGAGGATTAG
>DQ676871/B/AU/2004/PS1038_Day174
TTTTTAGAT---GGAATAGATAAGGCCCAAGAAGACCATGAGAGATATCACAGTAATTGGAGAACAATGGCTAGTGATTT
TAACCTGCCACCGGTAGTAGCAAAAGAAATAGTAGCCAGCTGTGATAAATGTCAGGTAAAAGGAGAAGCCATACATGGAC
AAGTAGACTGTAGTCCAGGAATATGGCAACTAGAYTGTACACATTTAGAAGGCAAAATTATCCTGGTAGCAGTTCATGTA
GCCAGTGGATATATAGAAGCAGAAGTTATTCCARCAGAGACAGGGCAGGAAACAGCATACTTTA---TCTTAAAGTTAGC
AGGAAGATGGCCAGTAAAAACMATACATACAGACAATGGCAGCAATTTCACCAGTACYRCGGTTAAGGCCGCCTGTTGGT
GGGCGGGGGTCAAGCAGGAATTCGGCATTCCCTACAATCCCCAAAGCCAAGGAGTAGTAGAATCTATGAATAAAGAATT-
--AAAAAAGATTATAGGACAAGTAAGAGATCAGGCTGAACATCTTAAGACAGCAGTACAAATGGCAGTATTCATCCACAA
TTTTAAAAGAA---AA---GGGG---GGATTG---GGGGGT---------------------------------------
---------ACAGTGCAGGGGAAAGAATAATAGACATAATAGCAACAGACATACAAACCAAAGAATTACAAAAACAAATT
ACAAAAGTTCAAAATTTTCGGG---TTTATTACAGRGACAACAGAGATCCACTTTGGAAAGGACCAGCAAAGCTTCTCTG
GAAAGGTGAAGGGGCAGTAGTAATACAAGATAA------TAGTGAAATAAAAGTAGTGCCAAGAAGAAAAGCAAAGATCA
TTAGGG---ATTATGGAAAACAGATGGCAGGTGATGATTGTGTGGCAAGTRGACAGGATGAGGATTAG
>DQ676874/B/AU/2002/PS2008_Day0
TTCTTGGAT---GGAATAGACAAGGCCCAAGAAGAGCATGAGAGATATCACAGCAATTGGAGAGCAATGGCTAGTGATTT
TAACATACCAGCTGTAGTAGCAAAAGAAATAGTAGCCTGCTGTGATAAGTGTCAGCTAAAAGGAGAAGCCATACATGGAC
AGGTAGACTGTAGTCCAGGAATATGGCAACTAGATTGTACACATCTAGAAGGAAAAATTATCCTGGTAGCAGTTCATGTA
GCCAGTGRATATATAGAAGCAGAAGTTATTCCAGCAGAGACAGGGCAGGAAACAGCATATTTCA---TCCTAAAATTAGC
AGGAAGATGGCCAGTAAAAACAATACATACAGACAATGGCAGCAATTTCACCAGTGCTACAGTTAAGGCTGCCTGTTGGT
GGGCAGGGATCAAGCAGGAATTTGGCATTCCCTACAATCCCCAAAGTCAAGGAGTAGTARAATCCATGAATAAARAATT-
--AAARAAAATTATAGGACAGGTAAGAGATCAGGCTGAACATCTTAAGACAGCAGTACAAATGGCAGTATTCATTCACAA
TTTTAAAAGAA---AA---GGGG---GGATTG---GGGGGT---------------------------------------
---------ACAGTGCAGGGGAAAGAATAATAGACATAATAGCATCAGACATACAAACTAAAGAACTACAAAAACAAATT
TCAAAAATTCAAAATTTTCGGG---TTTATTACAGGGACAGCAGAGATCCACTTTGGAAAGGACCAGCAAAACTCCTCTG
GAAAGGTGAAGGGGCAGTAGTAATACAAGAGAA------TAGTGACATAAAAGTAGTGCCAAGAAGAAAAGCAAAGATCA
TTAGGG---ATTATGGAAAACAGGTGGCAGGTGATGATTGTGTGGCAAGTAGACAGGATGAGGATTAG
>DQ676875/B/AU/2003/PS2008_Day182
TTCTTGGAT---GGAATAGACAAGGCCCAAGAAGAGCATGAGARATATCACAGCAATTGGAGAGCAATGGCTAGTRATTT
TAACATACCAGCTGTAGTAGCAAAAGAAATAGTAGCCTGCTGTGATAAGTGTCAGCTAAAAGGAGAAGCCATACATGGAC
AGGTAGACTGTAGTCCAGGAATATGGCAACTAGATTGTACACATCTAGAAGGAAAAATTATCCTGGTAGCAGTTCATGTA
GCCAGTGGATATATAGAAGCAGAAGTTATTCCAGCAGAGACAGGGCAGGAAACAGCATATTTCA---TCCTAAAATTAGC
AGGAAGATGGCCAGTAAAAACAATACATACAGACAATGGCAGCAATTTCACCAGTGCTACAGTTAAGGCTGCCTGTTGGT
GGGCAGGGATCAAGCAGGAATTTGGCATTCCCTACAATCCCCAAAGTCAAGGAGTAGTAGAATCCATGAATAAAGAATT-
--AAARAAAATTATAGGACAGGTAAGAGATCAGGCTGAACATCTTAAGACAGCAGTACAAATGGCAGTATTCATTCACAA
TTTTAAAAGAA---AA---GGGG---GGATTG---GGGGGT---------------------------------------
---------ACAGTGCAGGGGAAAGAATAATAGACATAATAGCATCAGACATACAAACTAAAGAACTACAAAAACAAATT
TCAAAAATTCAAAATTTTCGGG---TTTATTACAGGGACAGCAGAGATCCACTTTGGAAAGGACCAGCAAAACTCCTCTG
GAAAGGTGAAGGGGCAGTAGTAATACAAGAGAA------TAGTGACATAAAARTAGTGCCAAGAAGAAAAGCAAAGATCA
TTAGGG---ATTATGGAAAACAGGTGGCAGGTGATGATTGTGTGGCAAGTAGACAGGATGAGGATTAG
>DQ676876/B/AU/2003/PS2008_Day377
TTCTTGGAT---GGAATAGACAAGGCCCARGAAGAGCATGAGAGATATCACAGCAATTGGAGAGCAATGGCTAGTGATTT
TAACATACCAGCTGTAGTAGCAAAAGAAATAGTAGCCTGCTGTGATAAGTGTCAGCTAAAAGGAGAAGCCATACATGGAC
AGGTAGACTGTAGTCCAGGAATATGGCAACTAGATTGTACACATCTAGAAGGAAAAATTATCCTGGTAGCAGTTCATGTA
GCCAGTGGATATATAGAAGCAGAAGTTATTCCAGCAGAGACAGGGCAGGAAACAGCATATTTCA---TCCTAAAATTAGC
AGGAAGATGGCCAGTAAAAACAATACATACAGACAATGGCAGCAATTTCACCAGTGCTACAGTTAAGGCTGCCTGTTGGT
GGGCAGGGATCAAGCAGGAATTTGGCATTCCCTACAATCCCCAAAGTCAAGGAGTAGTAGAATCCATGAATAAAGAATT-
--AAAGAAAATTATAGGACAGGTAAGAGATCAGGCTGAACATCTTAAGACAGCAGTACAAATGGCAGTATTCATTCACAA
TTTTAAAAGAA---AA---GGGG---GGATTG---GGGGGT---------------------------------------
---------ACAGTGCAGGGGAAAGAATAATAGACATAATAGCATCAGACATACAAACTAAAGAACTACAAAAACAAATT
TCAAAAATTCAAAATTTTCGGG---TTTATTACAGGGACAGCAGAGATCCACTTTGGAAAGGACCAGCAAAACTCCTCTG
GAAAGGTGAAGGGGCAGTAGTAATACAAGAGAA------TAGTGACATAAAAGTAGTGCCAAGAAGAAAAGCAAAGATCA
TTAGGG---ATTATGGAAAACAGGTGGCAGGTGATGATTGTGTGGCAAGTAGACAGGATGAGGATTAG
>DQ676877/B/AU/2003/PS2016_Day0
TTTTTGGAT---GGAATAGATAAGGCCCAAGAAGATCATGAGAAATATCACAGTAATTGGAGAGCAATGGCTAGTGATTT
TAACCTGCCACCTATAGTAGCAAAAGAAATAGTAGCCAGCTGTGATAAATGTCAGCTAAAAGGAGAAGCCATGCATGGAC
AAGTAGACAGTAGTCCAGGAATATGGCAACTAGATTGTACACACTTAGAAGGAAAAATTATCCTGGTAGCAGTTCATGTA
GCCAGCGGATATATAGAAGCAGAAGTTATTCCAGCAGAGACAGGGCAGGAAACAGCATATTTCA---TCTTAAAATTAGC
AGGAAGATGGCCAGTAAACACAATACATACAGACAATGGCCCCAATTTCATCAGTACTACGGTTAAGGCTGCCTGTTGGT
GGGCAGGGATCAAGCAGGAATTTGGCATTCCCTACAATCCCCAAAGTCAGGGAGTAGTAGAATCCATGAATAAAGAATT-
--GAAGAAAATTATAGGACAGGTAAGAGATCAGGCTGAACATCTTAAGACAGCAGTACAAATGGCAGTATTCATCCACAA
TTTTAAAAGAA---AA---GGGG---GGATTG---GGGGGT---------------------------------------
---------ATAGTGCAGGGGAAAGAATAATAGACATAATAGCATCAGACATACAAACTAAAGAACTACAAAAACAGATT
ACAAAAATTCAAAATTTTCGGG---TTTATTACAGGGACAGCAGAGATCCACTTTGGAAAGGACCAGCAAAGCTTCTCTG
GAAAGGTGAAGGGGCAGTAGTAATACAAGATAA------TAGTGAAATAAAAGTAGTGCCAAGAAGAAAAGCAAAGATCA
TTAGGG---ATTATGGAAAACAGATGGCAGGTGATGATTGTGTGGCAAGTAGACAGGATGAGGATTAG
>DQ676878/B/AU/2003/PS2016_Day193
TTTTTGGAT---GGAATAGATAAGGCCCAAGAAGATCATGAGAAATATCACAGTAATTGGAGAGCAATGGCTAGTGATTT
TAACCTGCCACCTATAGTAGCAAAAGAAATAGTAGCCAGCTGTGATAAATGTCAGCTAAAAGGAGAAGCCATGCATGGAC
AAGTAGACAGTAGTCCAGGAATATGGCAACTAGATTGTACACACTTAGAAGGAAAAATTATCCTGGTAGCAGTTCATGTA
GCCAGCGGATATATAGAAGCAGAAGTTATTCCAGCAGAGACAGGGCAGGAAACAGCATATTTCA---TCTTAAAATTAGC
AGGAAGATGGCCAGTAAACACAATACATACAGACAATGGCCCCAATTTCATCAGTACTACGGTTAAGGCTGCYTGTTGGT
GGGCAGGGATCAAGCAGGAATTTGGCATTCCCTACAATCCCCAAAGTCAGGGAGTAGTAGAATCCATGAATAAAGAATT-
--GAAGAAAATTATAGGACAGGTAAGAGATCAGGCTGAACATCTTAAGACAGCAGTACAAATGGCAGTATTCATCCACAA
TTTTAAAAGAA---AA---GGGG---GGATTG---GGGGGT---------------------------------------
---------ATAGTGCAGGGGAAAGAATAATAGACATAATAGCATCAGACATACAAACTAAAGAACTACAAAAACAGATT
ACAAAAATTCAAAATTTTCGGG---TTTATTACAGGGACAGCAGAGATCCACTTTGGAAAGGACCAGCAAAGCTTCTCTG
GAAAGGTGAAGGGGCARTAGTAATACAAGATAA------TAGTGAAATAAAAGTAGTGCCAAGAAGAAAAGCAAAGATCA
TTAGGG---ATTATGGAAAACAGATGGCAGGTGATGATTGTGTGGCAAGTAGACAGGATGAGGATTAG
>DQ676879/B/AU/2004/PS2016_Day380
TTTTTGGAT---GGAATAGATAAGGCCCAAGAAGATCATGAGAAATATCACAGTAATTGGAGAGCAATGGCTAGTGATTT
TAACCTGCCACCTATAGTAGCAAAAGAAATAGTAGCCAGCTGTGATAAATGTCAGCTAAAAGGAGAAGCCATGCATGGAC
AAGTAGACAGTAGTCCAGGAATATGGCAACTAGATTGTACACACTTAGAAGGAAAAATTATCCTGGTAGCAGTTCATGTA
GCCAGCGGATATATAGAAGCAGAAGTTATTCCAGCAGAGACAGGGCAGGAAACAGCATATTTCA---TCTTAAAATTAGC
AGGAAGATGGCCAGTAAACACAATACATACAGACAATGGCCCCAATTTCATCAGTACTACGGTTAAGGCTGCCTGTTGGT
GGGCAGGGATCAAGCAGGAATTTGGCATTCCCTACAATCCCCAAAGTCAGGGAGTAGTAGAATCCATGAATAAAGAATT-
--GAAGAAAATTATAGGACAGGTAAGAGATCAGGCTGAACATCTTAAGACAGCAGTACAAATGGCAGTATTCATCCACAA
TTTTAAAAGAA---AA---GGGG---GGATTG---GGGGGT---------------------------------------
---------ATAGTGCAGGGGAAAGAATAATAGACATAATAGCATCAGACATACAAACTAAAGAACTACAAAAACAGATT
ACAAAAATTCAAAATTTTCGGG---TTTATTACAGGGACAGCAGAGATCCACTTTGGAAAGGACCAGCAAAGCTTCTCTG
GAAAGGTGAAGGGGCAGTAGTAATACAAGATAA------TAGTGAAATAAAAGTAGTGCCAAGAAGAAAAGCAAAGATCA
TTAGGG---ATTATGGAAAACAGATGGCAGGTGATGATTGTGTGGCAAGTAGACAGGATGAGGATTAG
>DQ676880/B/AU/2003/PS2019_Day0
TTTTTGGAT---GGAATAGATAAGGCCCAAGAAGATCATGAAAAATATCACAGTAATTGGAGAGCAATGGCTAGTGATTT
TAACTTACCACCTATAGTAGCAAAAGAAATAGTAGCCAGCTGTGATAAATGTCAGCTAAAAGGAGAAGCCATGCATGGAC
AAGTAGACAGTAGTCCAGGAATATGGCAACTAGATTGTACACACTTAGAAGGAAAAATTATCCTGGTAGCAGTACATGTA
GCCAGCGGGTATATAGAAGCAGAAGTTATTCCAGCAGAGACAGGGCAGGAAACAGCATATTTCA---TCTTAAAATTAGC
AGGAAGATGGCCAGTAAACACAATACATACAGACAATGGCCCCAATTTCACCAGTACTACGGTTAAGGCTGCCTGTTGGT
GGGCAGGGATCAAGCAGGAATTTGGCATTCCCTACAATCCCCAAAGTCAGGGAGTAGTAGAATCCATGAATAAAGAATT-
--GAAGAAAATCATAGGACAAGTAAGAGATCAGGCTGAGCATCTTAAGACAGCAGTACAAATGGCAGTATTCATCCACAA
TTTTAAAAGAA---AA---GGGG---GGATTG---GGGGGT---------------------------------------
---------ATAGTGCAGGGGAAAGAATAATAGACATAATAGCATCAGACATACAAACTAAAGAATTACAAAAACAAATT
ACAAAAATTCAAAATTTTCGGG---TTTATTACAGGGACAGCAGAGATCCACTTTGGAAAGGACCAGCAAAGCTTCTCTG
GAAAGGTGAAGGGGCAGTAGTAATACAAGATAA------TAGTGAAATAAAAGTAGTGCCTAGAAGAAAAGCAAAGATCA
TTAGGG---ATTATGGAAAACAGATGGCAGGTGATGATTGTGTGGCAAGTAGACAGGATGAGGATTAA
>DQ676881/B/AU/2003/PS2019_Day171
TTTTTGGAT---GGAATAGATAAGGCCCAAGAAGATCATGAAAAATATCACAGTAATTGGAGAGCAATGGCTAGTGATTT
TAACTTACCACCTATAGTAGCAAAAGAAATAGTAGCCAGCTGTGATAAATGTCAGCTAAAAGGAGAAGCCATGCATGGAC
AAGTAGACAGTAGTCCAGGAATATGGCAACTAGATTGTACACACTTAGAAGGAAAAATTATCCTGGTAGCAGTACATGTA
GCCAGCGGGTATATAGAAGCAGAAGTTATTCCAGCAGAGACAGGGCAGGAAACAGCATATTTCA---TCTTAAAATTAGC
AGGAAGATGGCCAGTAAACACAATACATACAGACAATGGCCCCAATTTCACCAGTACTACGGTTAAGGCTGCCTGTTGGT
GGGCAGGGATCAAGCAGGAATTTGGCATTCCCTACAATCCCCAAAGTCAGGGAGTAGTAGAATCCATGAATAAAGAATT-
--GAAGAAAATCATAGGACAAGTAAGAGATCAGGCTGAGCATCTTAAGACAGCAGTACAAATGGCAGTATTCATCCACAA
TTTTAAAAGAA---AA---GGGG---GGATTG---GGGGGT---------------------------------------
---------ATAGTGCAGGGGAAAGAATAATAGACATAATAGCATCAGACATACAAACTAAAGAATTACAAAAACAAATT
AYAAAAATTCAAAATTTTCGGG---TTTATTACAGGGACAGCAGAGATCCACTTTGGAAAGGACCAGCAAAGCTTCTCTG
GAAAGGTGAAGGGGCAGTAGTAATACAAGATAA------TAGTGAAATAAAAGTAGTGCCTAGAAGAAAAGCAAAGATCA
TTAGGG---ATTATGGAAAACAGATGGCAGGTGATGATTGTGTGGCAAGTAGACAGGATGAGGATTAA
>DQ676882/B/AU/2004/PS2019_Day367
TTTTTGGAT---GGAATAGATAAGGCCCAAGAAGATCATGAAAAATATCACAGTAATTGGAGAGCAATGGCTAGTGATTT
TAACTTACCACCTATAGTAGCAAAAGAAATAGTAGCCAGCTGTGATAAATGTCAGCTAAAAGGAGAAGCCATGCATGGAC
AAGTAGACAGTAGTCCAGGAATATGGCAACTAGATTGTACACACTTAGAAGGAAAAATTATCCTGGTAGCAGTACATGTA
GCCAGCGGGTATATAGAAGCAGAAGTYATTCCAGCAGAGACAGGGCAGGAAACAGCATATTTCA---TCTTAAAATTAGC
AGGAAGATGGCCAGTAAAYACAATACATACAGACAATGGCCCCAATTTCACCAGTACTACGGTKAAGGCTGCCTGTTGGT
GGGCAGGGATCAAGCAGGAATTTGGCATTCCCTACAATCCCCAAAGTCAGGGAGTAGTAGAATCCATGAATAAAGAATT-
--GAAGAAAATCATAGGACAAGTAAGAGATCAGGCTGAGCATCTTAAGACAGCAGTACAAATGGCAGTATTCATCCACAA
TTTTAAAAGAA---AA---GGGG---GGATTG---GGGGGT---------------------------------------
---------ATAGTGCAGGGGAAAGAATAATAGACATAATAGCATCAGACATACAAACTAAAGAATTACAWAAACAAATT
WCAAAAATTCAAAATTTTCGGG---TTTATTACAGGGACAGCAGAGATCCACTTTGGAAAGGACCAGCAAAGCTTCTCTG
GAAAGGTGAAGGGGCAGTAGTAATACAAGATAA------TAGTGAAATAAAAGTAGTGCCTAGAAGAAAAGCAAAGATCA
TTAGRG---ATTATGGAAAACAGATGGCAGGTGATGATTGTGTGGCAAGTAGACAGGATGAGGATTAA
>DQ676883/B/AU/2002/PS3002_Day0
TTTCTGGAT---GGAATAGATAAGGCCCAAGAAGAGCATGAGAAATATCACAGTAACTGGAGAGCGATGGCTAATGATTT
TAACCTACCACCTATAGTAGCAAAAGAAATAGTAGCCAGCTGTGATAAATGTCAGCTAAARGGAGAAGCCACGCATGGAC
AAGTAGACTGTAGCCCAGGAATATGGCAACTAGATTGTACACATTTAGAAGGAAAAATTATCCTGGTAGCAGTTCATGTA
GCCAGTGGATATATAGAAGCAGAAGTTATTCCAGCGGAGACAGGGCAGGAAACAGCATACTTTA---TCTTAAAGTTAGC
AGGAAGATGGCCAGTAAAAATAATACATACAGACAATGGTGGCAATTTCATCAGTAATACAGTTAAGGCTGCCTGTTGGT
GGGCAGGGATCAAACAGGAATTTGGCATTCCCTACAATCCCCAAAGTCAAGGAGTAGTAGAATCTATGAATAAAGAATT-
--AAAGAAAATTATAGGACAGGTAAGAGATCAGGCTGAACATCTTAAGACAGCAGTACAAATGGCAGTATTCATCCACAA
TTTTAAAAGAA---AA---GGGG---GGATTG---GGGGAT---------------------------------------
---------ACAGTGCAGGGGAAAGAATAGTAGACATAATAGCAACAGACATACAAACTAAAGAATTACAAAAACAAATT
ACAAAAATTCAAAATTTTCGGG---TTTATTACAGGGACAGCAGAGATCCACTTTGGAAAGGACCAGCAAAGCTTCTCTG
GAAAGGTGAAGGGGCAGTAGTAATACAAGATAA------TAGTGACATAAAAGTAGTACCAAGAAGGAAAGCAAAGATCA
TTCGGG---ATTATGGAAAACAGATGGCAGGTGATGATTGTGTGGCAAGTAGACAGGATGAGGATTAA
>DQ676884/B/AU/2003/PS3002_Day199
TTTCTGGAT---GGAATAGATAAGGCCCAAGAAGAGCATGAGAAATATCACAGTAACTGGAGAGCGATGGCTARTGATTT
TAACCTACCACCTATAGTAGCAAAAGAAATAGTAGCCAGCTGTGATAAATGTCAGCTAAAAGGAGAAGCCACGCATGGAC
AAGTAGACTGTAGYCCAGGAATATGGCAACTAGATTGYACACATTTAGAAGGAAAAATTATCCTGGTAGCAGTTCATGTA
GCCAGTGGATATATAGAAGCAGAAGTTATTCCAGCGGAGACAGGGCAGGAAACAGCATACTTTA---TCTTAAAGTTAGC
AGGAAGATGGCCAGTAAAAATAATACATACAGACAATGGTGGCAATTTCATCAGTAATACAGTTAAGGCTGCCTGTTGGT
GGGCAGGGATCAAACAGGAATTTGGCATTCCCTACAATCCCCAAAGTCAAGGAGTAGTAGAATCTATGAATAAAGAATT-
--AAAGAAAATTATAGGACAGGTAAGAGATCAGGCTGAACATCTTAAGACAGCAGTACAAATGGCAGTATTCATCCACAA
TTTTAAAAGAA---AA---GGGG---GGATTG---GGGGAT---------------------------------------
---------ACAGTGCAGGGGAAAGAATAGTAGACATAATAGCAACAGACATACAAACTAAAGAATTACAAAAACAAATT
ACAAAAATTCAAAATTTTCGGG---TTTATTACAGGGACAGCAGAGATCCACTTTGGAAAGGACCAGCAAAGCTTCTCTG
GAAAGGTGAAGGGGCAGTAGTAATACAAGATAA------TAGTGACATAAAAGTAGTACCAAGAAGGAAAGCAAAGATCA
TTCGGG---ATTATGGAAAACAGATGGCAGGTGATGATTGTGTGGCAAGTAGACAGGATGAGGATTAA
>DQ676885/B/AU/2003/PS3002_Day385
TTTCTGGAT---GGAATAGATAAGGCCCAAGAAGAGCATGAGAAATATCACAGTAACTGGAGAGCGATGGCTAGTGATTT
TAACCTACCACCTATAGTAGCAAAAGAAATAGTAGCCAGCTGTGATAAATGTCAGCTAAAAGGAGAAGCCACGCATGRAC
AAGTAGACTGTAGYCCAGGAATATGGCAACTAGATTGYACACATTTAGAAGGAAAAATTATCCTGGTAGCAGTTCATGTA
GCCAGTGGATATATAGAAGCAGAAGTTATTCCAGCGGAGACAGGGCAGGAAACAGCATACTTTA---TCTTAAAGTTAGC
AGGAAGATGGCCAGTAAAAATAATACATACAGACAATGGTGGCAATTTCATCAGTAATACAGTTAAGGCTGCCTGTTGGT
GGGCAGGGATCAAACAGGAATTTGGCATTCCCTACAATCCCCAAAGTCAAGGAGTAGTAGAATCTATGAATAAAGAATT-
--AAAGAAAATTATAGGACAGGTAAGAGATCAGGCTGAACATCTTAAGACAGCAGTACAAATGGCAGTATTCATCCACAA
TTTTAAAAGAA---AA---GGGG---GGATTG---GGGGAT---------------------------------------
---------ACAGTGCAGGGGAAAGAATAGTAGACATAATAGCAACAGACATACAAACTAAAGAATTACAAAAACAAATT
ACAAARATTCAAAATTTYCGGG---TTTATTACAGGGACAGCAGAGATCCACTTTGGAAAGGACCAGCAAAGCTTCTCTG
GAAAGGTGAAGGGGCAGTAGTAATACAAGATAA------TAGTGACATAAAAGTAGTACCAAGAAGGAAAGCAAAGATCA
TTCGGG---ATTATGGAAAACAGATGGCAGGTGATGATTGTGTGGCAAGTAGACAGGATGAGGATTAA
>DQ676886/B/AU/2003/PS4048_Day0
TTTCTGGAT---GGAATAGATAAGGCCCAAGAAGAACATGAAAAATATCACAATAATTGGAGAGCAATGGCTAGTGATTT
TAACCTGCCACCTATAGTAGCAAAAGAAATAGTAGCCAGCTGTGATAAATGTCAGCTAAAAGGAGAAGCCATGCATGGAC
AAGTAGACTGTAGTCCAGGAATATGGCAATTAGATTGTACACATTTAGAAGGCAAAATTATCCTGGTGGCAGTTCATGTA
GCCAGTGGGTATATAGAAGCAGAAGTCATTCCAGCAGAGACAGGACAGGAAACAGCATACTTCA---TCTTAAAATTAGC
AGGAAGGTGGCCAGTAAAAACAATACATACAGACAATGGTGGCAATTTCATTAGTAATGCAGTTAAGGCCGCCTGTTRGT
GGGCGGGGATCAAGCAGGAATTTGGCATTCCCTACAATCCCCAAAGTCAAGGAGTAGTAGAGTCAATGAACAAGGAACT-
--AAAGAAAATTATAGAACAGGTAAGAGATCAGGCTGAACATCTTAAGACAGCAGTACAAATGGCAGTACTCATCCACAA
TTTTAAAAGAA---AA---GGGG---GGATTG---GGGGGT---------------------------------------
---------ACAGTGCAGGGGAAAGAATAATAGACATAATAGCAACAGACATACAAACTAAAGAACTACAAAAACAAATT
ACAAAAATTCAAAATTTTCGGG---TTTATTACAGGGACAGCAGAGATCCACTTTGGAAAGGACCAGCAAAGCTCCTCTG
GAAAGGTGAAGGGGCAGTAGTAATACAAGATAA------TAGTGAGATAAAAGTAGTGCCAAGAAGAAAAGCAAAAATCA
TTAGGG---ATTATGGAAAACAGATGGCAGGTGATGATTGTGTGGCAAGTAGACAGGATGAGGATTAG
>DQ676887/B/AU/2004/PS4048_Day143
TTTCTGGAT---GGAATAGATAAGGCCCAAGAAGAACATGAAAAATATCACAATAATTGGAGAGCAATGGCTAGTGATTT
TAACCTGCCACCTATAGTAGCAAAAGAAATAGTAGCCAGCTGTGATAAATGTCAGCTAAAAGGAGAAGCCATGCATGGAC
AAGTAGACTGTAGTCCAGRAATATGGCAATTAGATTGTACACATTTAGAAGGCAAAATTATCCTGGTGGCAGTTCATGTA
GCCAGTGGGTATATAGAAGCAGAAGTCATTCCAGCAGAGACAGGACAGGAAACAGCATACTTCA---TCTTAAAATTAGC
AGGAAGGTGGCCAGTAAAAACAATACATACAGACAATGGTGGCAATTTCATTAGTAATGCAGTTAAGGCCGCCTGTTGGT
GGGCGGGGATCAAGCAGGAATTTGGCATTCCCTACAATCCCCAAAGTCAAGGAGTAGTAGAGTCAATGAACAAGGAACT-
--AAAGAAAATTATAGAACAGGTAAGAGATCAGGCTGAACATCTTAAGACAGCAGTACAAATGGCAGTACTCATCCACAA
TTTTAAAAGAA---AA---GGGG---GGATTG---GGGGGT---------------------------------------
---------ACAGTGCAGGGGAAAGAATAATAGACATAATAGCAACAGACATACAAACTAAAGAACTACAAAAACAAATT
ACAAAAATTCAAAATTTTCGGG---TTTATTACAGGGACAGCAGAGATCCACTTTGGAAAGGACCAGCAAAGCTCCTCTG
GAAAGGTGAAGGGGCAGTAGTAATACAAGATAA------TAGTGAGATAAAAGTAGTGCCAAGAAGAAAAGCAAAAATCA
TTAGGG---ATTATGGAAAACAGATGGCAGGTGATGATTGTGTGGCAAGTAGACAGGATGAGGATTAG
>DQ823362/B/UA/2001/01UAKV167
TTTTTAGAT---GGAATAGATAAGGCCCAAGACGAACATGAGAAATATCACAGTAATTGGAGAGCAATGGCTAGTGATTT
TAACCTGCCACCAGTAGTAGCAAAAGAAATAGTAGCCAGCTGTGATAAATGTCAGCTAAAAGGAGAAGCCATGCATGGAC
AAGTAGACTGTAGTCCAGGAATATGGCAGCTAGATTGTACACATTTAGAAGGAAAAATTATCCTGGTAGCAGTTCATGTA
GCCAGTGGATATATAGAAGCAGAAGTCATTCCAGCAGAAACAGGACAAGAAACAGCATACTTTC---TCTTAAAACTAGC
AGGAAGGTGGCCAGTAAAAATAGTACATACAGACAATGGCAGCAATTTCACCAGCAACGCGGTTAAGGCCGCCTGTTGGT
GGGCAGGGATCAAGCAGGAATTTGGTATTCCCTACAATCCCCAAAGTCAAGGAGTAGTAGAATCTATGAATAAAGAATT-
--AAAGAAAATTATAGGACAGGTAAGAGATCAGGCTGAACATCTTAAGACAGCAGTACAAATGGCAGTATTTATCCACAA
TTTTAAAAGAA---AA---GGGG---GGATTG---GGGGGT---------------------------------------
---------ACAGTGCAGGGGAAAGAATAGTAGACATGATAGCAACAGATATACAGACTAAAGAACTACAAAAACAAATT
ACAAAAATTCAAAATTTTCGGG---TTTATTACAGGGACAGCAGAGATCCACTTTGGAAAGGACCAGCAAAACTGCTCTG
GAAAGGTGAAGGGGCAGTAGTAATACAAGATAA------TAGTGACATAAAAGTAGTGCCAAGAAGAAAAGCAAAGATCA
TTAGGG---ATTATGGAAAACAGATGGCAGGTGATGATTGTGTGGCAAGTAGACAGGATGAGGATTAG
>DQ823363/B/UA/2001/01UAKV252
TTTTTAGAT---GGAATAGATAAGGCCCAAGAAGAGCATGAAAAATATCACAGTAATTGGAGAGCGATGGCTAGTGATTT
TAACCTGCCACCTGTAGTAGCAAAAGAAATAGTAGCCAGCTGTGATAAATGTCAGCTAAAAGGAGAAGCCATGCATGGAC
AAGTAGACTGTAGTCCAGGAATATGGCAGCTAGATTGTACACATTTAGAAGGAAAAATTATCATAGTAGCAGTTCATGTA
GCCAGTGGATATATAGAAGCAGAAGTTATTCCAGCAGAAACAGGACAAGAAACAGCATACTTTA---TCTTAAAACTAGC
AGGAAGGTGGCCAGTAACAACAATACATACAGACAATGGCCCCAATTTCATCAGTACCACGGTTAAGGCCGCCTGTTGGT
GGGCGGGGATCAAGCAAGAATTTGGTATTCCCTACAATCCCCAAAGTCAAGGAGTAGTAGAATCTATGAATAAAGAATT-
--AAAGAAAATTATAGGACAGGTAAGAGATCAGGCTGAACATCTTAAGACAGCAGTACAAATGGCAGTATTTATCCACAA
TTTTAAAAGAA---AA---GGGG---GGATTG---GGGGGT---------------------------------------
---------ACAGTGCAGGAGAAAGAATAGTAGACATAATAGCAACAGATATACAGACTAAAGAACTACAAAAACAAATT
ACAAAGATTCAAAATTTTCGGG---TTTATTACAGGGACAGCAGAGATCCACTTTGGAAAGGACCAGCAAAGCTGCTCTG
GAAAGGTGAAGGGGCAGTAGTAATACAAGATAA------TAGTGACATAAAAGTGGTGCCAAGAAGAAAAGCAAAGATCA
TTAGGG---ACTATGGAAAACAGATGGCAGGTGATGATTGTGTGGCAAGTAGACAGGATGAGGATTAG
>DQ823364/B/UA/2001/01UAKV259
TTTTTAGAT---GGAATAGATAAGGCCCAAGAAGATCATGAAAAATATCACAGTAATTGGAGAGCAATGGCTAGTGATTT
TAACCTGCCACCTGTGGTAGCAAAAGAAATAGTAGCCAGCTGTGATAAATGTCAACTAAAAGGAGAAGCCATGCATGGAC
AAGTAGACTGTAGTCCAGGAATATGGCAGCTAGATTGTACACATTTAGAAGGAAAAATTATCCTGGTAGCAGTTCATGTA
GCCAGTGGATATATAGAAGCAGAAGTTATTCCAGCAGAAACAGGACAAGAAACAGCATACTTTC---TCTTAAAACTAGC
AGGAAGGTGGCCAGTAACAACAATACATACAGACAATGGCAGCAATTTCACCAGTACTACGGTTAAGGCCGCCTGTTGGT
GGGCGGGGATCAAGCAGGAATTTGGTATTCCCTACAATCCCCAAAGTCAAGGAGTAATAGAATCTATGAATAAAGAATT-
--AAAGAAAATTATAGGACAGGTAAGAGATCAGGCTGAACATCTTAAGACAGCAGTACAAATGGCAGTATTTATCCACAA
TTTTAAAAGAA---AA---GGGG---GGATTG---GGGGGT---------------------------------------
---------ACAGTGCAGGGGAAAGAATAGTAGACATAATAGCAACAGATATACAGACTAAAGAACTACAAAAACAAATT
ACAAAGATTCAAAATTTTCGGG---TTTATTACAGGGACAGCAGAGATCCACTTTGGAAAGGACCAGCAAAGCTGCTCTG
GAAAGGTGAAGGGGCAGTAGTAATACAAGATAA------TAGTGACATAAAAGTGGTGCCAAGAAGAAAAGCAAAGATCA
TTAGGG---ACTATGGAAAACAGATGGCAGGTGATGATTGTGTGGCAAGTAGACAGGATGAGGATTAG
>DQ837381/B/KR/2005/05CSR3
TTTTTAGAT---GGAATAGATAAGGCCCAAGAAGACCATGAAAAATATCACACTAATTGGAGAGCAATGGTTAGTGATTT
TAACTTGCCACCTGTGGTAGCAAAAGAAATAGTAGCCAGCTGTGATAAATGTCAGCTAAAAGGAGAAGCCATGCATGGAC
AGGTAGACTGTAGTCCAGGAATATGGCAACTAGATTGTACACACTTAGAGGGAAAAATTATCCTGGTAGCAGTTCATGTA
GCCAGTGGATATGTAGAAGCAGAAGTCATTCCAGCAGAAACAGGGCAGGAAACAGCATACTTTA---TCTTAAAATTAGC
AGGAAGATGGCCAGTAAAAACAATACATACAGACAATGGCAGCAATTTCACCAGTACTACAGTTAAGGCTGCCTGTTGGT
GGGCGGGGGTCAAGCAGGAATTTGGCATCCCCTACAATCCCCAAAGTCAAGGAGTAGTAGAATCTATGAATAAAGAATT-
--AAAGAAAATTATAGCACAAGTAAGAGATCAGGCTGAACATCTTAAGACAGCAGTACAAATGGCAGTATTCATTCACAA
TTTTAAAAGAA---AA---GGGG---GGATTG---GGGGGT---------------------------------------
---------ACAGTGCAGGGGAAAGAATAGTAGACATAATAGCAACAGACATACAAACTAAAGAATTACAAAAACAAATT
ACAAAAATTCAAAATTTTCGGG---TTTATTACAGGGACAGCAGAGATCCAATTTGGAAAGGACCAGCAAAGCTTCTCTG
GAAAGGTGAAGGGGCAGTAGTGATACAAGATAA------CAGTGAAATAAAAGTAGTGCCAAGAAGGAAAGCAAAGATCT
TTAGGG---ATTATGGAAAACAGATGGCAGGTGATGATTGTGTGGCAAGTAGACAGGATGAGGATTAG
>DQ853436/B/US/2000/14294_1
TTTTTGGAT---GGAATAGATAAGGCACAAGAAGAACATGAGAAATATCACAGTAATTGGAGAGCAATGGCTGGTGATTT
TAACCTGCCACCTATAGTAGCAAAAGAGATAGTAGCCTGCTGTGATAAATGTCAACTAAAAGGAGAAGCCATACATGGAC
AAGTAGACTGTAGTCCAGGAATATGGCAACTAGACTGTACACATTTAGAAGGAAAAATTATCATAGTAGCAGTTCATGTA
GCCAGTGGATATATAGAAGCAGAAGTTATTCCAGCAGAGACAGGGCAGGAAACAGCATACTTTC---TTTTAAAATTAGC
AGGAAGATGGCCAGTAAAAACAATACATACAGACAATGGCAGCAATTTCACCAGTACTGCGGTTAAGGCTGCCTGTTGGT
GGGCAGGGATCAAGCAGGAATTTGGCATTCCCTACAATCCCCAAAGTCAAGGAGTAGTAGAATCTATGAATAAAGAATT-
--AAAGAAAATTATAGGACAGGTAAGAGATCAGGCTGAACATCTTAAGACAGCAGTACAAATGGCAGTATTTATCCACAA
TTTTAAAAGAA---AA---GGGG---GGATTG---GGGGGT---------------------------------------
---------ACAGTGCAGGGGAAAGAATAGTAGACATAATAGCAACAGACATACAAACTAAAGAACTACAAAAACAAATT
ACAAAAATTCAAAATTTTCGGG---TTTATTACAGGGACAGCAGAGACCCACTTTGGAAAGGACCAGCAAAGCTTCTCTG
GAAAGGTGAAGGGGCAGTAGTAATACAAGATAA------CAGTGACATAAAAGTAGTGCCAAGAAGAAAAGCAAAGATCA
TTAGGG---ATTATGGAAAACAGATGGCAGGTGATGATTGTGTGGCAAGTAGACAGGATGAGGATTAG
>DQ853437/B/US/2000/14297_1
TTTTTGGAT---GGAATAGATAAGGCACAAGAAGAACATGAGAAATATCACAGTAATTGGAGAGCAATGGCTGGTGATTT
TAACCTGCCACCTGTAGTAGCAAAAGAGATAGTAGCCTGCTGTGATAAATGTCAACTAAAAGGAGAAGCCATACATGGAC
AAGTAGACTGTAGTCCAGGAATATGGCAACTAGACTGTACACATTTAGAAGGAAAAATTATCATAGTAGCAGTTCATGTA
GCCAGTGGATATATAGAAGCAGAAGTTATTCCAGCAGAGACAGGGCAGGAAACAGCATACTTTC---TTTTAAAATTAGC
AGGAAGATGGCCAGTAAAAACAATACATACAGACAATGGCAGCAATTTCACCAGTACTGCGGTTAAGGCTGCCTGTTGGT
GGGCAGGGATCAAGCAGGAATTTGGCATTCCCTACAATCCCCAAAGTCAAGGAGTAGTAGAATCTATGAATAAAGAATT-
--AAAGAAAATTATAGGACAGGTAAGAGATCAGGCTGAACATCTTAAGACAGCAGTACAAATGGCAGTATTTATCCACAA
TTTTAAAAGAA---AC---GGGG---GGATTG---GGGGGT---------------------------------------
---------ACAGTGCAGGGGAAAGAATAGTAGACATAATAGCAACAGACATACAAACTAAAGAACTACAAAAACAAATT
ACAAAAATTCAAAATTTTCGGG---TTTATTACGGGGACAGCAGAGACCCACTTTGGAAAGGACCAGCAAAGCTTCTCTG
GAAAGGTGAAGGGGCAGTAGTAATACAAGATAA------CAGTGACATAAAAGTAGTGCCAAGAAGAAAAGCAAAGATCA
TTAGGG---ATTATGGAAAACAGATGGCAGGTGATGATTGTGTGGCAAGTAGACAGGATGAGGATTAG
>DQ853438/B/US/2000/14300_1
TTTTTGGAT---GGAATAGATAAGGCCCAAGAAGAACATGAGAAATATCACAGTAATTGGAGAGCAATGGCTGGTGATTT
TAACCTGCCACCTGTAGTAGCAGAAGAGATAGTAGCCTGCTGTGATAAATGTCAACTAAAAGGAGAAGCCATACATGGAC
AAGTAGACTGTAGTCCAGGAATATGGCAACTAGACTGTACACATTTAGAAGGAAAAATTATCATAGTAGCAGTTCATGTA
GCCAGCGGATATATAGAAGCAGAAGTTATTCCAGCAGAGACAGGGCAGGAAACAGCATATTTTC---TTTTAAAATTAGC
AGGAAGATGGCCAGTAAAAACAATACATACAGACAATGGCAGCAATTTCACCAGTACTACGGTTAAGGCTGCCTGTTGGT
GGGCAGGGATCAAACAGGAATTTGGCATTCCCTACAATCCCCAAAGTCAAGGAGTAGTAGAATCTATGAATAAAGAATT-
--AAAGAAAATTATAGGACAGGTAAGAGATCAGGCTGAACATCTTAAGACAGCAGTACAAATGGCAGTATTCATCCACAA
TTTTAAAAGAA---AA---GGGG---GGATTG---GGGGGT---------------------------------------
---------ACAGTGCAGGGGAAAGAATAGTAGACATAATAGCAACAGACATACAAACTAAAGAACTACAAAAACAAATT
ACAAAAATTCAAAATTTTCGGG---TTTATTACAGGGACAGCAGAGACCCACTTTGGAAAGGACCAGCAAAGCTTCTCTG
GAAAGGTGAAGGGGCAGTAGTAATACAAGATAA------CAGTGACATAAAAGTAGTGCCAAGAAGAAAAGCAAAGATCA
TTAGGG---ATTATGGAAAACAGATGGCAGGTGATGATTGTGTGGCAAGTAGACAGGATGAGGATTAG
>DQ853439/B/US/2002/14186_1
TTTTTGGAT---GGAATAGATAAGGCCCAAGAAGAACATGAGAAATATCACAGTAATTGGAGAGCAATGGCTGGTGATTT
TAACCTGCCACCTGTAGTAGCAAAAGAGATAGTAGCCTGTTGTGATAAATGTCAACTAAAAGGAGAAGCCATACATGGAC
AAGTAGACTGTAGTCCAGGAATATGGCAACTAGACTGTACACATTTAGAAGGAAAAATTATCATAGTAGCAGTTCATGTA
GCCAGTGGATATATAGAAGCAGAAGTTATTCCAGCAGAGACAGGGCAGGAAACAGCATACTTTC---TTTTAAAATTAGC
AGGAAGGTGGCCAGTAAAAACAATACATACAGACAATGGCAGCAATTTCACCAGTACTGCAGTTAAGGCTGCCTGTTGGT
GGGCAGGGATCAAGCAGGAATTTGGCATTCCCTACAATCCCCAAAGTCAAGGAGTAGTAGAATCTATGAATAAAGAATT-
--AAAGAAAATTATAGGACAGGTAAGAGATCAGGCTGAACATCTTAAGACAGCAGTACAAATGGCAGTATTTATCCACAA
TTTTAAAAGAA---AA---GGGG---GGATTG---GGGGGT---------------------------------------
---------ACAGTGCAGGGGAAAGAATAATAGACATAATAGCAACAGACATACAAACTAAAGAACTACAAAAACAAATT
ACAAAAATTCAAAATTTTCGGG---TTTATTACAGGGACAGCAGAGACCCACTTTGGAAAGGACCAGCAAAGCTTCTCTG
GAAAGGTGAAGGGGCAGTAGTAATACAAGATAA------CAGTGACATAAAAGTAGTGCCAAGAAGGAAAGCAAAGATCA
TTAGGG---ATTATGGAAAACAGATGGCAGGTGATGATTGTGTGGCAAGTAGACAGGATGAGGATTAG
>DQ853440/B/US/2002/14182_1
TTTTTGGAT---GGAATAGATAAGGCCCAAGAAGAACATGAGAAATATCATAGTAATTGGAGAGCAATGGCTGGTGATTT
TAACCTGCCACCTGTAGTAGCAAAAGAGATAGTAGCCTGCTGTGATAAATGTCAACTAAAAGGAGAAGCCATACATGGAC
AAGTAGACTGTAGTCCAGGAATATGGCAACTAGACTGTACACATTTAGAAGGAAAAATTATCATAGTAGCAGTTCATGTA
GCCAGTGGATATATAGAAGCAGAAGTTATTCCAGCAGAAACAGGGCAGGAAACAGCATACTTTC---TTTTAAAATTAGC
AGGAAGATGGCCAGTAAAAACAATACATACAGACAATGGCAGCAATTTCACCAGTACTGCGGTTAAGGCTGCCTGTTGGT
GGGCAGGGATCAAGCAGGAATTTGGCATTCCCTACAACCCCCAAAGTCAAGGAGTAGTAGAATCTATGAATAAAGAATT-
--AAAGAAAATTATAGGACAGGTGAGAGATCAGGCTGAACATCTTAAGACAGCAGTACAAATGGCAGTATTTATCCACAA
TTTTAAAAGAA---AA---GGGG---GGATTG---GGGGGT---------------------------------------
---------ACAGTGCAGGGGAAAGAATAGTAGACATAATAGCAACAGACATACAAACTAAAGAACTACAAAAACAAATT
ACAAAAATTCAAAATTTTCGGG---TTTATTACAGGGACAGCAGAGACCCACTTTGGAAAGGACCAGCAAAGCTTCTCTG
GAAAGGTGAAGGGGCAGTAGTAATACAAGATAA------CAGTGACATAAAAGTAGTGCCAAGAAGAAAAGCAAAGATCA
TTAGGG---ATTATGGAAAACAGATGGCAGGTGATGATTGTGTGGCAAGTAGACAGGATGAGGATTAA
>DQ853441/B/US/2002/14189_1
TTTTTGGAT---GGAATAGATAAGGCCCAAGAAGAACATGAGAAATATCACAGTAATTGGAGAGCAATGGCTGGTGATTT
TAACCTGCCACCTGTAGTAGCAAAAGAGATAGTAGCCTGCTGTGATAAATGTCAACTAAAAGGAGAAGCCATGCATGGAC
AAGTAGACTGTAGTCCAGGAATATGGCAACTAGACTGTACACATTTAGAAGGGAAAATTATCATAGTAGCAGTTCATGTA
GCCAGTGGATATATAGAAGCAGAAGTTATTCCAGCAGAGACAGGGCAGGAAACAGCATACTTTCT--TTTTAAAATTAGC
AGGAAGATGGCCAGTAAAAACAATACATACAGACAATGGCAGCAACTTCACCAGTACTGCGGTTAAGGCTGCCTGTTGGT
GGGCAGGGATCAAGCAGGAATTTGGCATTCCCTACAATCCCCAAAGTCAAGGAGTAGTAGAATCTATGAATAAAGAATT-
--AAAGAAAATTATAGGACAGGTAAGAGATCAGGCTGAACATCTTAAGACAGCAGTACAAATGGCAGTATTTATCCACAA
TTTTAAAAGAA---AA---GGGG---GGATTG---GGGGGT---------------------------------------
---------ACAGTGCAGGGGAAAGAATAGTAGACATAATAGCAACAGACATACAAACTAAAGAACTACAAAAACAAATT
ACAAAAATTCAAAATTTTCGGG---TTTATTACAGGGACAGCAGAGACCCACTTTGGAAAGGACCAGCAAAGCTTCTCTG
GAAGGGTGAAGGGGCAGTAGTAATACAAGATAA------CAGTGACATAAAAGTAGTGCCAAGAAGAAAAGCAAAGATCA
TTAGGG---ATTATGGAAAACAGATGGCAGGTGATGATTGTGTGGCAAGTAGACAGGATGAGGATTAG
>DQ853442/B/US/2002/14184_1
TTTTTGGAT---GGAATAGATAAGGCCCAAGAAGAACATGAGAAATATCACAGTAATTGGAGAGCAATGGCTAGTGATTT
TAACCTGCCACCTGTAATAGCAAAAGAGATAGTAGCCTGCTGTGATAAATGTCAACTAAAAGGAGAAGCCATGCATGGAC
AAGTAGACTGTAGTCCAGGAATATGGCAACTAGACTGTACACATTTAGAAGGGAAAATTATCATAGTAGCAGTTCATGTA
GCCAGTGGATATATAGAAGCAGAAGTTATTCCAGCAGAGACAGGGCAGGAAACAGCATACTTTC---TTTTAAAATTAGC
AGGAAGATGGCCAGTAAAAACAATACATACAGACAATGGCAGCAATTTCACCAGTACTGCGGTTAAGGCTGCCTGTTGGT
GGGCAGGGATCAAGCAGGAATTTGGCATTCCCTACAATCCCCAAAGTCAAGGAGTAGTAGAATCTATGAATAAAGAATT-
--AAAGAAAATTATAGGTCAGGTAAGAGATCAGGCTGAACATCTTAAGACAGCAGTACAAATGGCAGTATTTATCCACAA
TTTTAAAAGAA---AA---GGGG---GGATTG---GGGGGT---------------------------------------
---------ACAGTGCAGGGGAAAGAATAGTAGACATAATAGCAACAGACATACAAACTAAAGAACTACAAAAACAAATT
ACAAGAATTCAAAATTTTCGGG---TTTATTACAGGGACAGCAGAGACCCACTTTGGAAAGGACCAGCAAAGCTTCTCTG
GAAAGGTGAAGGGGCAGTAGTAATACAAGATAA------CAGTGACATAAAAGTAGTGCCAAGAAGAAAAGCAAAGATCA
TTAGGG---ATTATGGAAAACAGATGGCAGGTGATGATTGTGTGGCAAGTAGACAGGATGAGGATTAG
>DQ853443/B/US/2002/14181_1
TTT-TGGAT---GGAATAGATAAGGCCCAAGAAGAACATGAGAAATATCACAGTAATTGGAGAGCAATGGCTGGTGATTT
TAACCTGCCACCTGTAGTAGCAAAAGAGATAGTAGCCTGCTGTGATAAATGTCAACTAAAAGGAGAAGCCATGCATGGAC
AAGTAGACTGTAGTCCAGGAATATGGCAACTAGACTGTACACATTTAGAAGGAAAAATTATCATAGTAGCAGTTCGTGTA
GCCAGTGGATATATAGAAGCAGAAGTTATTCCAGCAGGGACAGGGCAGGAAACAGCATACTTTC---TTTTAAAATTAGC
AGGAAGATGGCCAGTAAAAACAATACATACAGACAATGGCAGCAATTTCACCAGTACTACGGTCAAGGCTGCCTGTTGGT
GGGCAGGGATCAAGCAGGAATTTGGCATTCCCTACAATCCCCAAAGTCAAGGAGTAGTAGAATCTATGAATAAAGAATT-
--AAAGAAAATTATAGGACAGGTAAGAGATCAGGCTGAACATCTTAAGACAGCAGTACAAATGGCAGTATTTATCCACAA
TTTTAGAAGAA---AA---GGGG---GGATTG---GGGGGT---------------------------------------
---------ACAGTGCAGGGGAAAGAATAGTAGACATAATAGCAACAGACATACAAACTAAAGAACTACAAAAACAAATT
ACAAAAATTCAAAATTTTCGGG---TTTATTACAGGGACAGCAGAGACCCACTTTGGAAAGGACCAGCAAAGCTTCTCTG
GAAAGGTGAAGGGGCAGTAGTAATACAAGATAA------CAGCGACATAAAAGTAGTGCCAAGAAGAAAAGTAAAGATCA
TTAGGG---ATTATGGAAAACAGATGGCAGGTGATGATTGTGTGGCAAGTAGACAGGATGAGGATTAG
>DQ853444/B/US/2002/14183_1
TTTTTGGAT---GGAATAGATAAGGCCCAAGAAGAACATGAGAAATATCACAGTAATTGGAGAGCAATGGCTGGTGATTT
TAACCTGCCACCTGTAGTAGCAAAAGAGATAGTAGCCTGCTGTGATAAATGTCAACTAAAAGGAGAAGCCATACATGGAC
AAGTAGACTGTAGTCCAGGAATATGGCAACTAGACTGTACACATTTAGAAGGAAAAATTATCATAGTAGCAGTTCATGTA
GCCAGTGGATATATAGAAGCAGAAGTTATTCCAGCAGAGACAGGGCAGGAAACAGCATACTTTC---TTTTAAAATTAGC
AGGAAGATGGCCAGTAAAAACAATACATACAGACAATGGCAGCAATTTCACCAGTACTGCGGTTAAGGCTGCCTGTTGGT
GGGCAGGGATCAAGCAGGAATTTGGCATTCCCTACAATCCCCAAAGTCAAGGAGTAGTAGAATCTATGAATAAAGAATT-
--AAAGAAAATTATAGGACAGGTAAGAGATCAGGCTGAACATCTTAAGACAGCAGTACAAATGGCAGTATTTATCCACAA
TTTTAAAAGAA---AA---GGGG---GGATTG---GGGGGT---------------------------------------
---------ACAGTGCAGGGGAAAGAATAGTAGACATAATAGCAACAGACATACAAACTAAAGAACTACAAAAACAAATT
ACAAAAATTCAAAATTTTCGGG---TTTATTACAGGGACAGCAGAGACCCACTTTGGAAAGGACCAGCAAAGCTTCTCTG
GAAAGGTGAAGGGGCAGTAGTAATACAAGATAA------CAGTGACATAAAAGTAGTGCCAAGAAGAAAAGCAAAGATCA
TTAGGG---ATTATGGAAAACAGATGGCAGGTGATGATTGTGTGGCAAGTAGACAGGATGAGGATTAG
>DQ853445/B/US/2002/14185_1
TTTTTGGAT---GGAATAGATAAGGCCCAAGAAGAACATGAGAAATATCACAGTAATTGGAGAGCAATGGCTGGTGATTT
TAACCTGCCACCTGTAGTAGCAAAAGAGATAGTAGCCTGCTGTGATAAATGTCAACTAAAAGGAGAAGCCATACATGGAC
AAGTAGACTGTAGTCCAGGAATATGGCAACTAGACTGTACACATTTAGAAGGAAAAATTATCATAGTAGCAGTCCATGTA
GCCAGTGGATATATAGAAGCAGAAGTTATTCCAGCAGAGACAGGGCAGGAAACAGCATACTTTC---TTTTAAAACTAGC
AGGAAGATGGCCAGTAAAAACAATACATACAGACAATGGCAGCAATTTCACCAGTACTACAGTTAAGGCTGCCTGTTGGT
GGGCAGGGATCAAGCAGGAATTTGGCATTCCCTACAATCCCCAAAGTCAAGGAGTAGTAGAATCTATGAATAAAGAATT-
--AAAGAAAATTATAGGTCAGGTAAGAGATCAGGCTGAACATCTTAAGACAGCAGTACAAATGGCAGTATTTATCCACAA
TTTTAAAAGAA---AA---GGGG---GGATTG---GGGGGT---------------------------------------
---------ACAGTGCAGGGGAAAGAATAGTAGACATAATAGCAACAGACATACAAACTAAAGAACTACAAAAACAAATT
ACAAAAATTCAAAATTTTCGGG---TTTATTACAGGGACAGCAGAGACCCACTTTGGAAAGGACCAGCAAAGCTTCTCTG
GAAAGGTGAAGGGGCAGTAGTAATACAAGATAA------CAGTGACATAAAAGTAGTGCCAAGAAGAAAAGCAAAGATCA
TTAGGG---ATTATGGAAAACAGATGGCAGGTGATGATTGTGTGGCAAGTAGACAGGATGAGGATTAG
>DQ853446/B/US/2002/14188_1
TTTTTGGAT---GGAATAGATAAGGCCCAAGAAGAACATGAGAAATATCGCAGTAATTGGAGAGCAATGGCTGGTGATTT
TAACTTGCCACCGGTAGTAGCAAAAGAGATAGTAGCCTGCTGTGATAAATGTCAACTAAAAGGAGAAGCCATACATGGAC
AAGTAGACTGTAGTCCAGGAATATGGCAACTAGACTGTACACATTTAGAAGGAAAAATTATCATAGTAGCAGTTCATGTA
GCCAGTGGATATATAGAAGCAGAAGTTATTCCAGCAGAGACAGGGCAGGAAACAGCATACTTTC---TTTTAAAATTAGC
AGGAAGATGGCCAGTAAAAACAATACATACAGACAATGGCAGCAATTTCACCAGTACTGCGGTTAAGGCTGCCTGTTGGT
GGGCAGGGATCAAGCAGGAATTTGGCATTCCCTACAATCCCCAAAGTCAAGGAGTAGTAGAATCTATGAATAAAGAATT-
--AAAGAAAATTATAGGACAAGTAAGAGATCAGGCTGAACATCTTAAGACAGCAGTACAAATGGCAGTATTTATCCACAA
TTTTAAAAGAA---AA---GGGG---GGATTG---GGGGGT---------------------------------------
---------ACAGTGCAGGGGAAAGAATAGTAGACATAATAGCAACAGACATACAAACTAAAGAACTACAAAAACAAATT
ACAAAAATTCAAAATTTTCGGG---TTTATTACAGGGACAGCAGAGACCCACTTTGGAAAGGACCAGCAAAGCTTCTCTG
GAAAGGTGAAGGGGCAGTAGTAATACAAGATAA------CAGTGACATAAAAGTAGTGCCAAGAAGGAAAGCAAAGATCA
TTAGGG---ATTATGGAAAACAGATGGCAGGTGATGATTGTGTGGCAAGTAGACAGGATGAGGATTAG
>DQ853447/B/US/2002/14187_1
TTTTTGGAT---GGAATAGATAAGGCCCAAGAAGAACATGAGAAATATCACAGTAATTGGAGAGCAATGGCTGGTGATTT
TAACCTGCCACCTGTAGTAGCAAAAGAGATAGTAGCCTGCTGTGATAAATGTCAACTAAAGGGAGAAGCCATACATGGAC
AAGTAGACTGTAGTCCAGGAATATGGCAACTAGACTGTACACATTTAGAAGGAAAAATTATCATAGTAGCAGTTCATGTA
GCCAGTGGATATATAGAAGCAGAAGTTATTCCAGCAGAGACAGGGCAGGAAACAGCATACTTTC---TTTTAAAATTAGC
AGGAAGATGGCCAGTAAAAACAATACATACAGACAATGGCAGCAATTTCACCAGTACTGCGGTTAAGGCTGCCTGTTGGT
GGGCAGGGATCAAGCAGGAATTTGGCATTCCCTACAATCCCCAAAGTCAAGGAGTAGTAGAATCTATGAATAAAGAATT-
--AAAGAAAATTATAGGACAGGTAAGAGATCAGGCTGAACATCTTAAGACAGCAGTACAAATGGCAGTATTTATCCACAA
TTTTAAAAGAA---AA---GGGG---GGATTG---GGGGGT---------------------------------------
---------ACAGTGCAGGGGAAAGAATAGTAGACATAATAGCAACAGACATACAAACTAAAGAACTACAAAAACAAATT
ACAAAAATTCAAAATTTTCGGG---TTTATTACAGGGACAGCAGAGACCCACTTTGGAAAGGACCAGCAAAGCTTCTCTG
GAAAGGTGAAGGGGCAGTAGTAATACAAGATAA------CAGTGACATAAAAGTAGTGCCAAGAAGAAAAGCAAAGATCA
TTAGGG---ATTATGGAAAACAGATGGCAGGTGATGATTGTGTGGCAAGTAGACAGGATGAGGATTAG
>DQ853448/B/US/2002/14190_1
TTTTTGGAT---GGAATAGATAAGGCCCAAGAAGAACATGAGAAATATCACAGTAATTGGAGAGCAATGGCTGGTGATTT
TAACCTGCCACCTGTAGTAGCAAAAGAGATAGTAGCCTGCTGTGATAAATGTCAACTAAAAGGAGAAGCCATACATGGAC
AAGTAGACTGTAGTCCAGGAATATGGCAACTAGACTGTACACATTTAGAAGGAAAAATTATCATAGTAGCAGTTCATGTA
GCCAGTGGGTATATAGAAGCAGAAGTTATTCCAGCAGAGACAGGGCAGGAAACAGCATACTTTC---TTTTAAAATTAGC
AGGAAGATGGCCAGTAAAAACAATACATACAGACAATGGCAGCAATTTCACCAGTACTGCGGTTAAGGCTGCCTGTTGGT
GGGCAGGGATCAAGCAGGAATTTGGCATTCCCTACAATCCCCAAAGTCAAGGAGTGGTAGAATCTATGAATAAAGAATT-
--AAAGAAAATTATAGGACAAGTAAGAGATCAGGCTGAACATCTTAAGACAGCAGTACAAATGGCAGTATTTATCCACAA
TTTTAAAAGAA---AA---GGGG---GGATTG---GGGGGT---------------------------------------
---------ACAGTGCAGGGGAAAGAATAGTAGACATAATAGCAACAGACATACAAACTAAAGAACTACAAAAACAAATT
ACAAAAATTCAAAATTTTCGGG---TTTATTACAGGGACAGCAGAGACCCACTTTGGAAAGGACCAGCAAAGCTTCTCTG
GAAAGGTGAGGGGGCAGTAGTAATACAAGATAA------CAGTGACATAAAAGTAGTGCCAAGAAGAAAAGCAAAGATCA
TTAGGG---ATTATGGAAAACAGATGGCAGGTGATGATTGTGTGGCAAGTAGACAGGATGAGGATTAA
>DQ853449/B/US/2000/14299_1
TTTTTGGAT---GGAATAGACAAGGCCCAAGAAGAACATGAGAAATATCACAGTAATTGGAGAGCAATGGCTGGTGATTT
TAACCTGCCACCTGTAGTAGCAAAAGAAATAGTAGCCTGCTGTGATAAATGTCAACTAAAAGGAGAAGCCATACATGGAC
AAGTAGACTGTAGTCCAGGAATATGGCAACTAGACTGTACACATTTAGAAGGAAAAATTATCATAGTAGCAGTACATGTA
GCCAGTGGATATATAGAAGCAGAAGTTATTCCAGCAGAGACAGGGCAAGAAACAGCATACTTTC---TTTTAAAATTAGC
AGGAAGATGGCCAGTAAAAACAATACATACAGACAATGGCAGCAATTTCACCAGTACTACAGTTAAGGCCGCCTGTTGGT
GGGCAGGGATCAAGCAGGAATTTGGCATTCCCTACAATCCCCAAAGTCAAGGAGTAGTAGAATCTATGAATAAAGAATT-
--AAAGAAAATTATAGGACAGGTAAGAGATCAGGCTGAACATCTTAAGACAGCAGTACAAATGGCAGTATTTATCCACAA
TTTTAAAAGAA---AA---GGGG---GGATTG---GGGGGT---------------------------------------
---------ACAGTGCAGGGGAAAGAATAGTAGACATAATAGCAACAGACATACAAACTAAAGAACTACAAAAACAAATT
ACAAAAATTCAAAATTTTCGGG---TTTATTACAGGGACAGCAGAGACCCACTTTGGAAAGGACCAGCAAAGCTTCTCTG
GAAAGGTGAAGGGGCAGTAGTAATACAAGATAA------CAGTGACATAAAAGTAGTGCCAAGAAGGAAAGCAAAGATCA
TTAGGG---ATTATGGAAAACAGATGGCAGGTGATGATTGTGTGGCAAGTAGACAGGATGAGGATTAG
>DQ853450/B/US/2000/14302_1
TTTTTGGAT---GGAATAGATAAGGCCCAAGAAGAACATGAGAAATATCACAGTAATTGGAGAGCAATGGCTAGTGATTT
TAACCTGCCACCTGTAGTAGCAAAAGAGATAGTAGCCTGCTGTGATAAATGTCAACTAAAAGGAGAAGCCATACATGGAC
AAGTAGGCTGTAGTCCAGGAATATGGCAACTAGACTGTACACATTTAGAAGGAAAAATTATCATAGTAGCAGTTCATGTA
GCCAGTGGATATATAGAAGCAGAAGTTATTCCAGCAGAGACAGGGCAGGAAACAGCATACTTTC---TTTTAAAATTAGC
AGGAAGATGGCCAGTAAAAACAATACATACAGACAATGGCAGCAATTTCACCAGTACTACGGTTAAGGCTGCCTGTTGGT
GGGCAGGGATCAAGCAGGACTTTGGCATTCCCTACAATCCCCAAAGTCAAGGAGTAGTAGAATCTATGAATAAAGAATT-
--AAAGAAAATTATAGGACAGGTAAGAGATCAGGCTGAACATCTTAAGACAGCAGTACAAATGGCAGTATTTATCCACAA
TTTTAAAAGAA---AA---GGGG---GGATTG---GGGGGT---------------------------------------
---------ACAGTGCAGGGGAAAGAATAGTAGACATAATAGCAACAGGCATACAAACTAAAGAACTACAAAAACAAATT
ACAAAAATTCAAAATTTTCGGG---TTTATTACAGGGACAGCAGAGACCCACTTTGGAAAGGACCAGCAAAGCTTCTCTG
GAAAGGTGAAGGGGCAGTAGTAATACAAGATAA------CAGTGACATAAAAGTAGTGCCAAGAAGAAAAGCAAAGATCA
TTAGGG---ATTATGGAAAACAGATGGCAGGTGATGATTGTGTGGCAAGTAGACAGGATGAGGATTAG
>DQ853451/B/US/2000/14303_1
TTTTTGGAT---GGAATAGATAAGGCCCAAGAAGAACATGAGGAATATCACAGTAATTGGAGAGCAATGGCTGGTGATTT
TAACCTGCCACCTGTAGTAGCAAAAGAGATAGTAGCCTGCTGTGATAAATGTCAACTAAAAGGAGAAGCCATACATGGAC
AAGTAGACTGTAGTCCAGGAATATGGCAACTAGACTGTACACATTTAGAAGGAAAAATTATCATAGTAGCAGTTCATGTA
GCCAGTGGATATATAGAAGCAGAAGTTATTCCAGCAGAGACAGGGCAAGAAACAGCATACTTTC---TTTTAAAATTAGC
AGGAAGATGGCCAGTAAAAACAATACATACAGACAATGGCAGCAATTTCACCAGTACTACGGTTAAGGCTGCCTGTTGGT
GGGCAGGGATCAAGCAGGAATTTGGCATTCCCTACAATCCCCAAAGTCAAGGAGTAGTAGAATCTATGAATAAAGAATT-
--AAAGAAAATTATAGGACAGGTAAGAGATCAGGCTGAACATCTTAAGACAGCAGTACAAATGGCAGTATTTATCCACAA
TTTTAAAAGAA---AA---GGGG---GGATTG---GGGGGT---------------------------------------
---------ACAGTGCAGGGGAAAGAATAGTAGACATAATAGCAACAGACATACAAACTAAAGAACTACAAAAACAAATT
ACAAAAATTCAAAATTTTCGGG---TTTATTACAGGGACAGCAGAGACCCACTTTGGAAAGGACCAGCAAAGCTTCTCTG
GAAAGGTGAAGGGGCAGTAGTAATACAAGATAA------CAGTGACATAAAAGTAGTGCCAAGAAGAAAAGCAAAGATTA
TTAGGG---ATTATGGAAAACAGATGGCAGGTGATGATTGTGTGGCAAGTAGACAGGATGAGGATTAG
>DQ853452/B/US/2000/14296_1
TTTTTGGAT---GGAATAGATAAGGCCCAAGAAGAACATGAGAAATATCACAGTAATTGGAGAGCAATGGCTGGTGATTT
TAACCTGCCACCTGTAGTAGCAAAAGAGAGAGTAGCCTGCTGTGATAAATGTCAACTAAAAGGAGAAGCCATACATGGAC
AAGTAGACTGTAGTCCAGG-ATATGGCAACTAGACTGTACACATTTAGAAGGAAAAATTATCATAGTAGCAGTTCATGTA
GCCAGTGGATATATAGAAGCAGAAGTTATTCCAGCAGAGACAGGGCAGGAAACAGCATACTTTC---TTTTAAAATTAGC
AGGAAGATGGCCAGTAAAAACAATACATACAGACAATGGCAGCAATTTCACCAGTACTACAGTTAAGGCTGCCTGTTGGT
GGGCAGGGATCAAGCAGGAATTTGGCATTCCCTACAATCCCCAAAGTCAAGGAGTAGTAGAATCTATGAATAAAGAATT-
--AAAGAAAATTATAGGACAGGTAAGAGATCAGGCTGAACATCTTAAGACAGCAGTACAAATGGCAGTATTTATCCACAA
TTTTAAAAGAA---AA---GGGG---GGATTG---GGGGGT---------------------------------------
---------ACAGTGCAGGGGAAAGAATAGTAGACATAATAGCAACAGACATACAAACTAAAGAACTACAAAAACAAATT
ACAAAAATTCAAAATTTTCGGG---TTTATTACAGGGACAGCAGAGACCCACTTTGGAAAGGACCAGCAAAGCTTCTCTG
GAAAGGTGAAGGGGCAGTAGTAATACAAGATAA------CAGTGACATAAAAGTAGTGCCAAGAAGAAAAGCAAAGATCA
TTAGGG---ATTATGGAAAACAGATGGCAGGTGATGATTGTGTGGCAAGTAGACAGGATGAGGATTAG
>DQ853453/B/US/2000/14298_1
TTTTTGGAT---GGAATAGATAAGGCCCAAGAAGAACATGAGAAATATCACAGTAATTGGAGAGCAATGGCTGGTGATTT
TAACCTGCCACCTGTAGTAGCAAAAGAGATAGTAGCCTGCTGTGATAAATGTCAACTAAAAGGAGAAGCCATACATGGAC
AAGTAGACTGTAGTCCAGGAATATGGCAACTAGACTGTACACATTTAGAAGGAAAAATTATCATAGTAGCAGTTCATGTA
GCCAGTGGATATATAGAGGCAGAAGTTATTCCAGCAGAGACAGGGCAGGAAACAGCATACTTTC---TTTTAAAATTAGC
AGGAAGATGGCCAGTAAAGACAATACATACAGACAATGGCAGCAATTTCACCAGTACTGCGGTTAAGGCTGCCTGTTGGT
GGGCAGGGATCAAGCAGGAATTTGGCATCCCCTACAATCCCCAAAGTCAAGGAGTAGTAGAATCTATGAATAAAGAATT-
--AAAGAAAATTATAGGACAGGTAAGAGATCARGCTGAACGTCTTAAGACAGCAGTACAAATGGCAGTATTTATCCACAA
TTTTAAAAGAA---AA---GGGG---GGATTG---GGGGGT---------------------------------------
---------ACGGTGCAGGAGAAAGAATAGTAGACATAATAGCAACAGACATGCAAACTAAAGAACTACAAAAACAAATT
ACAAAAATTCAAAATTTTCGGG---TTTATTACAGGGACAGCAGAGACCCACTTTGGAAAGGACCAGCAAAGCTTCTCTG
GAAAGGTGAAGGGGCAGTAGTAATACAAGATAA------CAGTGACATAAAAGTAGTGCCAAGAAGAAAAGCAAAGATCA
TTAGGG---ATTATGGAAAACAGATGGCAGGTGATGATTGTGTGGCAAGTAGACAGGATGAGGATTAG
>DQ853454/B/US/2000/14295_1
TTTTTGGAT---GGAATAGATAAGGCCCAAGAAGAACATGAGAAATATCACAGTAATTGGAGAGCAATGGCTAGTGATTT
TAACCTGCCACCTGTAGTAGCTAAAGAGATAGTAGCCTGCTGTGATAAATGTCAACTAAAAGGAGAAGCCATACATGGAC
AAGTAGACTGTAGTCCAGGAATATGGCAACTAGACTGTACACATTTAGAAGGAAAAATTATCATAGCAGCAGTTCATGTA
GCCAGTGGATATATAGAAGCAGAAGTTATTCCAGCAGAGACAGGGCAGGAAACAGCATACTTTC---TTTTAAAATTAGC
AGGAAGATGGCCAGTAAAAACAATACATACAGACAATGGCAGCAATTTCACCAGTACTACGGTTAAGGCTGCCTGTTGGT
GGGCAGGGATCGAGCAGGAATTTGGCATTCCCTACAATCCCCAAAGTCAAGGAGTAGTAGAATCTATGAATAAAGAATT-
--AAAGAAAATTATAGGACGGGTAAGAGATCAGGCTGAACATCTTAAGACAGCAGTACAAATGGCAGTATTTATCCACAA
TTTTAAAAGAA---AA---GGGG---GGATTG---GGGGGT---------------------------------------
---------ACAGTGCAGGGGAAAGAATAGTAGACATAATAGCAACAGACATACAAACTAAAGAACTACAAAAACAAATT
ACAAAAATTCAAAATTTTCGGG---TTTATTACAGGGACAGCAGAGACCCACTTTGGAAAGGACCGGCAAAGCTCCTCTG
GAAAGGTGAAGGGGCAGTAGTAATACAAGATAA------CAGTGACATAAAAGTAGTGCCAAGAAGGAAAGCAAAGATCA
TTAGGG---ATTATGGAAAACAGATGGCAGGTGATGATTGTGTGGCAAGTAGACAGGATGAGGATTAG
>DQ853455/B/US/1998/15387_1
TTTTTGGAT---GGAATAGATAAAGCCCAAGAAGAACGTGAGAAATATCACAGTAATTGGAGAGCAATGGCTAGTGATTT
TAACCTGCCACCTGTGGTAGCAAAAGAAATAGTAGCCTGCTGTGATAAATGTCAACTAAAAGGAGAAGCCATACATGGAC
AAGTAGACTGTAGTCCAGGAATATGGCAATTAGACTGTACACATTTAGAAGGAAAAATTATCATAGTAGCAGTTCATGTA
GCCAGTGGATATATAGAAGCAGAAGTTATTCCAGCAGAGACAGGGCAGGAAACAGCATACTTTC---TCTTAAAATTAGC
AGGAAGATGGCCAGTAAAAACAATACATACAGACAATGGCAGCAATTTCACCAGTACTACGGTTAAGGCTGCCTGTTGGT
GGGCAGGGATCAAGCAGGAATTTGGCATTCCCTACAATCCCCAAAGTCAAGGAGTAGTAGAATCTATGAATAAAGAATT-
--AAAGAAAATTATAGGACAGGTAAGAGATCAGGCTGAACATCTTAGGACAGCAGTACAAATGGCAGTATTTATCCACAA
TTTTAAAAGAA---AA---GGGG---GGATTG---GGGGGT---------------------------------------
---------ACAGTGCAGGGGAAAGAATAGTAGACATAATAGCAACAGACATACAAACTAAAGAACTACAAAAACAAATT
ACAAAAATTCAAAATTTTCGGG---TTTATTACAGGGACAGCAGAGACCCACTTTGGAAAGGACCAGCAAAGCTTCTCTG
GAAAGGTGAAGGGGCAGTAGTAATACAAGATAA------CAGTGACATAAAAGTAGTGCCAAGAAGAAAAGCAAAGATCA
TTAGGG---ATTATGGAAAACAGATGGCAGGTGATGATTGTGTGGCAAGTAGACAGGATGAGGATTAG
>DQ853456/B/US/1998/15388_1
TTTTTGGAT---GGAATAGATAAAGCCCAAGAAGAACATGAGAAATATCACAGTAATTGGAGAGCAATGGCCAGTGATTT
TAACCTGCCACCTGTGGTAGCAAAAGAAATAGTAGCCTGCTGTGATAAATGTCAACTAAAAGGAGAAGCCATACATGGAC
AAGTAGACTGTAGTCCAGGAATATGGCAATTAGACTGTACACATTTAGAAGGAAAAATTATCATAGTAGCAGTTCATGTA
GCCAGTGGATATATAGAAGCAGAAGTTATTCCAGCAGAGACAGGGCAGGAAACAGCATACTTTC---TCTTAAAATTAGC
AGGAAGATGGCCAGTAAAAACAATACATACAGACAATGGCAGCAATTTCACCAGTACTACGGTTAAGGCTGCCTGTTGGT
GGGCAGGGATCAAGCAGGAATTTGGCATTCCCTACAATCCCCAAAGTCAAGGAGTAGTAGAATCTATGAATAAAGAATT-
--AAAGAAAATTATAGGACAGGTAAGAGATCAGGCTGAACATCTTAGGACAGCAGTACAAATGGCAGTATTTATCCACAA
TTTTAAAAGAA---AA---GGGG---GGATTG---GGGGGT---------------------------------------
---------ACAGTGCAGGGGAAAGAATAGTAGACATAATAGCAACAGGCATACAAACTAAAGAACTACAAAAACAAATT
ACAAAAATTCAAAATTTTCGGG---TTTATTACAGGGACAGCAGAGACCCACTTTGGAAAGGACCAGCAAAGCTTCTCTG
GAAAGGTGAAGGGGCAGTAGTAATACAAGATAA------CAGTGACATAAAAGTAGTGCCAAGAAGAAAAGCAAAGATCA
TTAGGG---ATTATGGAAAACAGATGGCAGGTGATGATTGTGTGGCAAGTAGACAGGATGAGGATTAG
>DQ853457/B/US/1998/15389_1
TTTTTGGAT---GGAATAGATAAAGCCCAAGAAGAACATGAGAAATATCACAGTAATTGGAGAGCAATGGCTAGTGATTT
TAACCTGCCACCTGTGGTAGCAAAAGAAATAGTAGCCTGCTGTGATAAATGTCAACTAAAAGGAGAAGCCATACATGGAC
AAGTAGACTGTAGTCCAGGAATATGGCAATTAGACTGTACACATTTAGAAGGAAAAATTATCATAGTAGCAGTTCATGTA
GCCAGTGGATATATAGAAGCAGAAGTTATTCCAGCAGAGACAGGGCAGGAAACAGCATACTTTC---TCTTAAAATTAGC
AGGAAGATGGCCAGTAAAAACAATACATACAGACAATGGCAGCAATTTCACCAGTACTACGGTTAAGGCTGCCTGTTGGT
GGGCAGGGATCAAGCAGGAATTTGGCATTCCCTACAATCCCCAAAGTCAAGGAGTAGTAGAATCTATGAATAAAGAATT-
--AAAGAAAATTATAGGACAGGTAAGAGATCAGGCTGAACATCTTAGGACAGCAGTACAAATGGCAGTATTTATCCACAA
TTTTAAAAGAA---AA---GGGG---GGATTG---GGGGGT---------------------------------------
---------ACAGTGCAGGGGAAAGAATAGTAGACATAATAGCAACAGACATACAAACTAAAGAACTACAAAAACAAATT
ACAAAAATTCAAAATTTTCGGG---TTTATTACAGGGACAGCAGAGACCCACTTTGGAAAGGACCAGCAAAGCTTCTCTG
GAAAGGTGAAGGGGCAGTAGTAATACAAGATAA------CAGTGACATAAAAGTAGTGCCAAGAAGAAAAGCAAAGATCA
TTAGGG---ATTATGGAAAACAGATGGCAGGTGATGATTGTGTGGCAAGTAGACAGGATGAGGATTAG
>DQ853458/B/US/1998/15390_1
TTTTTGGAT---GGAATAGATAAAGCCCAAGAAGAACATGAGAAATATCACAGTAATTGGAGAGCAATGGCTAGTGATTT
TAACCTGCCACCTGTGGTAGCAAAAGAAATAGTAGCCTGCTGTGATAAATGTCAACTAAAAGGAGAAGCCATACATGGAC
AAGTAGACTGTAGTCCAGGAATATGGCAATTAGACTGTGCACATTTAGAAGGAAAAATTATCATAGTAGCAGTTCATGTA
GCCAGTGGATATATAGAAGCAGAAGTTATTCCAGCAGAGACAGGGCAGGAAACAGCATACTTTC---TCTTAAAATTAGC
AGGAAGATGGCCAGTAAAAACAATACATACAGACAATGGCAGCAATTTCACCAGTACTACGGTTAAGGCTGCCTGTTGGT
GGGCAGGGATCAAGCAGGAATTTGGCATTCCCTACAATCCCCAAAGTCAAGGAGTAGTAGAATCTATGAATAAAGAATT-
--AAAGAAAATTATAGGACAGGTAAGAGATCAGGCTGAACATCTTAGGACAGCAGTACAAATGGCAGTATTTATCCACAA
TTTTAAAAGAA---AA---GGGG---GGATTG---GGGGGT---------------------------------------
---------ACAGTGCAGGGGAAAGAATAGTAGACATAATAGCAACAGACATACAAACTAAAGAACTACAAAAACAAATT
ACAAAAATTCAAAATTTTCGGG---TTTATTACAGGGACAGCAGCGACCCACTTTGGAAAGGACCAGCAAAGCTTCTCTG
GAAAGGTGAAGGGGCAGTAGTAATACAAGATAA------CAGTGACATAAAAGTAGTGCCAAGAAGAAAAGCAAAGATCA
TTAGGG---ATTATGGAAAACAGGTGGCAGGTGATGATTGTGTGGCAAGTAGACAGGATGAGGATTAG
>DQ853459/B/US/1998/15382_1
TCTTTGGAT---GGAATAGATAAGGCCCAAGAAGACCATGAGAAATATCACAGTAATTGGAGAACAATGGCTAGTGATTT
TAACCTGCCACCTGTGGTAGCAAAAGAAATAGTAGCCTGTTGTGATAAATGTCAACTAAAAGGAGAAGCCATGCATGGAC
AAGTAGACTGTAGTCCAGGAATACGGCAATTAGACTGTGCACATTTAGAAGGAAAAATTATCCTAGTAGCAGTTCATGTA
GCCAGTGGATATATAGAAGCAGAAGTTGTCCCAGCAGAGACAGGGCAGGAAACAGCATACTTTA---TCTTGAAATTAGC
AGGAAGATGGCCAGTAAAAACAATACATACAGACAATGGCAGCAATTTCACCAGTACTACAGTTAAGGCTGCCTGTTGGT
GGGCAGGGATCAAGCAGGAATTTGGCATTCCCTACAATCCTCAAAGTCAAGGAGTAGTAGAATCTATGAATAAAGAATT-
--AAAGAAAATTATAGGACAGGTCAGAGATCAGGCTGAACATCTTAGGACAGCAGTACAAATGGCAGTATTCATCCACAA
TTTTAAAAGAA---AA---GGGG---GGATTG---GGGGGT---------------------------------------
---------ACAGTGCAGGGGAAAGAATAGTAGACATAATAGCAACAGACATACAAACTAAAGAACTACAAAAACAAATT
ACAAAAATTCAAAATTTTCGGG---TTTATTACAGGGACAGCAGAGACCCACTTTGGAAAGGACCAGCAAAGCTTCTCTG
GAAAGGTGAAGGGGCAGTAGTAATACAAGAGAA------CAGTGACATAAAAGTAGCGCCAAGAAGAAAAGCAAAGATCA
TTAGGG---ATTATGGAAAACAGATGGCAGGTGATGATTGTGTGGCAAGTAGACAGGATGAGGATTAG
>DQ853460/B/US/1998/15386_1
TTTTTGGAT---GGAATAGATAAGGCCCAAGAAGACCATGAGAAATATCACAGTAATTGGAGAACAATGGCTAGTGATTT
TAACCTGCCACCTGTGGTAGCAAAAGAAATAGTAGCCTGTTGTGATAAATGTCAACTAAAAGGAGAAGCCATGCATGGAC
AAGTAGACTGTAGTCCAGGAATATGGCAATTAGACTGTACACATTTAGAAGGAAAAATTATCCTAGTAGCAGTTCATGTA
GCCAGTGGATATATAGAAGCAGAAGTTATCCCAGCAGAGACAGGGCAGGAAACAGCATACTTTA---TCTTGAAATTAGC
AGGAAGATGGCCAGTAAAAACAATACATACAGACAATGGCAGCAATTTCACCAGTACTACAGTTAAGGCTGCCTGTTGGT
GGGCAGGGATCAAGCAGGAATTTGGCATTCCCTACAATCCTCAAAGTCAAGGAGTAGTAGAATCTATGAATAAAGAATT-
--AAAGAAAATTATAGGACAGGTCAGAGATCAGGCTGAACATCTTAGGACAGCAGTACAAATGGCAGTATTCATCCACAA
TTTTAAAAGAA---AA---GGGG---GGATTG---GGGGGT---------------------------------------
---------ACAGTGCAGGGGAAAGAATAGTAGACATAATAGCAACAGACATACAAACTAAAGAACTACAAAAACAAATT
ACAAAAATTCAAAATTTTCGGG---TTTATTACAGGGACAGCAGAGACCCACTTTGGAAAGGACCAGCAAAGCTTCTCTG
GAAAGGTGAAGGGGCAGTAGTAATACAAGAGAA------CAGTGACATAAAAGTAGTGCCAAGAAGAAAAGCAAAGATCA
TTAGGG---ATTATGGAAAACAGATGGCAGGTGATGATTGTGTGGCAAGTAGACAGGATGAGGATTAG
>DQ853461/B/US/1998/15383_1
TTTTTGGAT---GGAATAGATAAGGCCCTAGAAGACCATGAGAAATATCACAGTAATTGGAGAACAATGGCTAGTGATTT
TAACCTGCCACCTGTGGTAGCAAAAGAAATAGTAGCCTGTTGTGATAAATGTCAACTAAAAGGAGAAGCCATGCATGGAC
AAGTAGACTGTAGTCCAGGAATATGGCAATTAGACTGTACACATTTAGAAGGAAAAATTATCCTAGTAGCAGTTCATGTA
GCCAGTGGATATATAGAAGCAGAAGTTATCCCAGCAGAGACAGGGCAGGAAACAGCATACTTTA---TCTTGAAATTAGC
AGGAAGATGGCCAGTAAAAACAATACATACAGACAATGGCAGCAATTTCACCAGTACTACAGTTAAGGCTGCCTGTTGGT
GGGCAGGGATCAAGCAGGAATTTGGCATTCCCTACAATCCTCAAAGTCAAGGAGTAGTAGAATCTATGAATAAAGAATT-
--AAAGAAAATTATAGGACAGGTCAGAGATCAGGCTGAACATCTTAGGACAGCAGTACAAATGGCAGTATTCATCCACAA
TTTTAAAAGAA---AA---GGGG---GGATTG---GGGGGT---------------------------------------
---------ACAGTGCAGGGGAAAGAATAGTAGACATAATAGCAACAGACATACAAACTAAAGAACTACAAAAACAAATT
ACAAAAATTCAAAATTTTCGGG---TTTATTACAGGGACAGCAGAGACCCACTTTGGAAAGGACCAGCAAAGCTTCTCTG
GAAAGGTGAAGGGGCAGTAGTAATACAAGAGAA------CAGTGGCATAAAAGTAGTGCCAAGAAGAAAAGCAAAGATCA
TTAGGG---ATTATGGAAAACAGATGGCAGGTGATGATTGTGTGGCAAGTAGACAGGATGAGGATTAG
>DQ853462/B/US/1998/15381_1
TTTTTGGAT---GGAATAGATAAGGCCCAAGAAGACCATGAGAAATATCACAGTAATTGGAGAACAATGGCTAGTGATTT
TAACCTGCCACCTGTGGTAGCAAAAGAAATAGTAGCCTGTTGTGATAAATGTCAACTAAAAGGAGAAGCCATGCATGGAC
AAGTAGACTGTAGTCCAGGAATATGGCAATTAGACTGTGCACATTTAGAAGGAAAAATTATCCTAGTAGCAGTTCATGTA
GCCAGTGGATATATAGAAGCAGAAGTTATCCCAGCAGAGACAGGGCAGGAAACAGCATACTTTA---TCTTGAAATTAGC
AGGAAGATGGCCAGTAAAAACAATACATACAGACAATGGCAGCAATTTCACCAGTACTACAGTTAAGGCTGCCTGTTGGT
GGGCAGGGATCAAGCAGGAATTTGGCATTCCCTACAATCCTCAAAGTCAAGGAGTAGTAGAATCTATGAATAAAGAATT-
--AAAGAAAATTATAGGACAGGTCAGAGATCAGGCTGAACATCTTAGGACAGCAGTACAAATGGCAGTATTCATCCACAA
TTTTAAAAGAA---AA---GGGG---GGATTG---GGGGGT---------------------------------------
---------ACAGTGCAGGGGAAAGAATAGTAGACATAATAGCAACAGACATACAAACTAAAGAACTACAAAAACAAATT
ACAAAAGTTCAAAATTTTCGGG---TTTATTACAGGGACAGCAGAGACCCACTTTGGAAAGGACCAGCAAAGCTTCTCTG
GAAAGGTGAAGGGGCAGTAGTAATACAAGAGAA------CAGTGGCATAAAAGTAGTGCCAAGAAGAAAAGCAAAGATCA
TTAGGG---ATTATGGAAAACAGACGGCAGGTGATGATTGTGTGGCAAGTAGACAGGATGAGGATTAG
>DQ853463/B/US/1998/15384_1
TTTTTAGAT---GGAATAGATAAGGCCCAAGAAGACCATGAGAAATATCACAGTAATTGGAGAACAATGGCTAGTGATTT
TAACCTGCCACCTGTGGTAGCAAAAGAAATAGTAGCCTGCTGTGATAAATGCCAACTAAAAGGAGAAGCCATGCATGGAC
AAGTAGACTGTAGTCCAGGAATATGGCAATTAGACTGTACACATTTAGAAGGAAAAATTATCCTAGTAGCAGTTCATGTG
GCCAGTGGATATATAGAAGCAGAAGTTATTCCAGCAGAAACAGGGCAGGAAACAGCATACTTTC---TCTTAAAACTAGC
AGGAAGATGGCCAGTAAAAACAATACATACAGACAATGGCAGCAATTTCACCAGTACTACAGTTAAGGCTGCCTGTTGGT
GGGCAGGGATCAAGCAGGAATTTGGCATTCCCTACAATCCTCAAAGTCAAGGAGTAGTAGAATCTATGAATAAAGAATT-
--AAAGAAAATTATAGGACAGGTAAGAGATCAGGCTGAACATCTTAAGACAGCAGTACAAATGGCAGTATTCATCCACAA
TTTTAAAGGAA---AA---GGGG---GGATTG---GGGGGT---------------------------------------
---------ACAGTGCAGGGGAAAGAATAGTAGACATAATAGCAACAGACATACAAACTAAAGAACTACAAAAACAAATT
ACAAAAATTCAAAATTTTCGGG---TTTATTACAGGGACAGCAGAGACCCACTTTGGAAAGGACCAGCAAAGCTTCTCTG
GAAAGGTGAAGGGGCAGTAGTAATACAAGATAA------TAGTGACATAAAAGTAGTGCCAAGAAGAAAAGCAAAGATCA
TTAGGG---ATTATGGAAAACAGATGGCAGGTGATGATTGTGTGGCAAGTAGACAGGATGAGGATTAG
>DQ853464/B/US/1998/15385_1
TTTTTGGAT---GGAATAGATAAAGCCCAAGAAGAACATGAGAAATATCACAGTAATTGGAGAGCAATGGCTAGTGATTT
TAACCTGCCACCTGTGGTAGCAAAAGAAATAGTAGCCTGCTGTGATAAATGTCAACTAAAAGGAGAAGCCATACATGGAC
AAGTAGACTGTAGTCCAGGAATATGGCAATTAGACTGTGCACATTTAGAAGGAAAAATTATCATAGTAGCAGTTCATGTA
GCCAGTGGATATATAGAAGCAGAAGTTATTCCAGCAGAGACAGGGCAGGAAACAGCATACTTTC---TCTTAAAATTAGC
AGGAAGATGGCCAGTAAAAACAATACATACAGACAATGGCAGCAATTTCACCAGTACTACGGTTAAGGCTGCCTGTTGGT
GGGCAGGGATCAAGCAGGAATTTGGCATTCCCTACAATCCCCAAAGTCAAGGAGTAGTAGAATCTATGAATAAAGAATT-
--AAAGAAAATTATAGGACAGGTAAGAGATCAGGCTGAACATCTTAGGACAGCGGTACAAATGGCAGTATTTATCCACAA
TTTTAAAAGAA---AA---GGGG---GGATTG---GGGGGT---------------------------------------
---------ACAGTGCAGGGGAAAGAATAGTAGACATAATAGCAACAGACATACAAACTAAAGAACTACAAAAACAAATT
ACAAAAATTCAAAATTTTCGGG---TTTATTACAGGGACAGCAGAGACCCACTTTGGAAAGGACCAGCAAAGCTTCTCTG
GAAAGGTGAAGGGGCAGTAGTAATACAAGATAA------CAGTGACATAAAAGTAGTGCCAAGAAGAAAAGCAAAGATCA
TTAGGG---ATTATGGAAAACAGATGGCAGGTGATGATTGTGTGGCAAGTAGACAGGATGAGGATTAG
>DQ854714/B/ES/1989/M61
TTTTTAGAT---GGAATAGATAAAGCCCAAGAAGAACATGAAAAATATCCCAATAATTGGAGGGCAATGGCTAGTGATTT
TAACCTGCCACCTGTGGTAGCAAAAGAGATAGTAGCCAGCTGTGATAAATGTCAGCTAAAAGGAGAAGCCATGCATGGAC
AAGTAGACTGTAGTCCAGGAATATGGCAACTAGATTGTACACATTTAGAAGGAAAAATTATCCTGGTAGCAGTTCATGTA
GCCAGTGGATATATAGAAGCAGAAGTTATTCCAGCAGAGACAGGGCAAGAAACAGCATACTTTC---TCTTAAAATTAGC
AGGAAGATGGCCAGTAAAAACAATACATACAGACAATGGCAGCAATTTCACCAGTACTACAGTTAAGGCCGCCTGTTGGT
GGGCAGGAATCAAGCAGGAATTTGGCATTCCCTACAATCCCCAAAGTCAAGGAGTAGTAGAATCTATAAATAAAGAATT-
--AAAGAAAGTTATAGGACAGATAAGAGATCAGGCTGAACATCTTAAGACAGCAGTACAAATGGCAGTATTCATCCACAA
TTTTAAAAGAA---AA---GGGG---GGATTG---GGGGGT---------------------------------------
---------ACAGTGCAGGGGAAAGAATAGTAGACATAATAGCAACAGACATACAAACTAAAGAACTACAAAAACAAATT
ACAAAAATTCAAAATTTTCGGG---TTTATTACAGGGACAGCAGAGATCCACTTTGGAAAGGACCAGCAAAGCTTCTCTG
GAAAGGTGAAGGGGCAGTAGTAATACAAGATAA------TAGTGAAATAAAAGTAGTACCAAGAAGAAAAGCAAAGATCA
TTAGGG---ATTATGGAAAACAGATGGCAGGTGATGATTGTGTGGCAAGTAGACAGGATGAGGATTAG
>DQ886031/B/US/-/F703
TTTCTGGAT---GGAATAGATAAGGCCCAAGAAGAACATGAGAAATATCACAGTAATTGGAGAGCAATGGCTAGTGATTT
CAACCTGCCACCTGTAGTAGCAAAAGAAATAGTAGCCAGCTGTGATAAATGTCAGCTAAAAGGAGAAGCCATGCATGGAC
AAGTAGACTGTAGTCCAGGAATATGGCAACTGGATTGTACACACTTAGAAGGAAAAATTATCCTGGTAGCAGTTCATGTA
GCCAGTGGATATATAGAAGCAGAAGTGATTCCAGCAGAAACAGGGCAAGAGACAGCATACTTTC---TCTTAAAATTAGC
AGCAAGATGGCCAGTAAAAACAATACATACAGACAATGGCAGTAATTTCATCAGTACTGTGGTGAAGGCCGCCTGCTGGT
GGGCGGGGATCAAGCAGGAATTTGGCATCCCCTACAATCCCCAAAGTCAAGGGGTAGTAGAATCTATGAATAAAGAATT-
--AAAGAACATTATAGGACAGGTAAGAGACCAGGCTGAACATCTTAAGACAGCAGTACAAATGGCAGTATTCATCCACAA
TTTTAAAAGAA---AA---GGGG---GGATTG---GGGGGT---------------------------------------
---------ACAGTGCAGGGGAAAGAATAATAGACATAATAGCAACAGACATACAAACTAAAGAATTACAAAAACAAATT
ACAAATATTCAAAAATTTCGGG---TTTATTACAGGGACAGCAGAGATCCACTTTGGAAAGGACCAGCAAAGCTTCTCTG
GAAAGGTGAAGGGGCAGTAGTAATACAAGATAA------TAGTGACATAAAAGTTGTGCCAAGAAGAAAAGCAAAGATTA
TTAGGG---ATTATGGAAAACAGATGGCAGGTGATGATTGTGTGGCAAGTAGACAGGATGAGGATTAG
>DQ886032/B/US/-/F7174
TTTTTGGAT---GGAATAGATAAAGCACAAGAAGAACATGAGAAATATCACAGTAATTGGAGAGCAATGGCTGGTGAGTT
TAACCTGCCACCTGTGGTAGCAAAAGAAATAGTGGCTATGTGTGATAAATGTCAGCTAAAAGGAGAAGCCATACATGGAC
AAGTAGACTGTAGTCCAGGAATATGGCAACTAGATTGTACACATTTAGAAGGAAAAATTGTCCTAGTAGCAGTCCATGTA
GCCAGTGGGTATATAGAAGCAGAAGTTATTCCAGCAGAGACAGGGCAGGAAACAGCATACTTTA---TCTTAAAATTAGC
AGGGAGATGGCCAGTAAAAACAATACATACAGACAATGGCAGCAATTTCACCAGTACTCCAGTTAAGGCCGCCTGCTGGT
GGGCAGGGATCAATCAGGAATTTGGTATCCCCTACAATCCTCAAAGTCAAGGAGTAGTAGAATCTATGAATAAAGAATT-
--AAAGAAAATTATAGGACAAGTAAGAGATCAGGCTGAACATCTTAAGACAGCAGTACAAATGGCAGTATTCATCCACAA
TTTTAAAAGAA---AA---GGGG---GGATTG---GGGGGT---------------------------------------
---------ACAGTGCAGGGGAAAGAATAATAGACATAATAGCAACAGACATACAAACTAAAGAACTACAAAAACAAATT
TCAAAAATTCAAAATTTTCGGG---TTTATTACAGGGACAGCAGAGATCCACTTTGGAAAGGACCAGCAAAGCTCCTCTG
GAAAGGTGAAGGGGCAGTAGTAATACAAGAGAA------TAGTGACATAAAAGTAGTGCCAAGAAGAAAAGCAAAGGTCA
TTAGGG---ATTATGGAAAACAGATGGCAGGTGATGATTGTGTGGCAAGTAGACAGGATGAGGATTAG
>DQ886033/B/US/-/F7204
TTTTTAGAT---GGAATAGATAAGGCCCAAGAAGAGCATGAGAAATATCACAATAATTGGAGAGCAATGGCTAGTGATTT
TAACCTGCCACCTGTTGTAGCAAAAGAGATAGTAGCCAGCTGTGATAAGTGTCAATTGAAAGGAGAAGCCATGCATGGAC
AAGTAGACTGTAGTCCAGGAATATGGCAACTAGATTGTACACATTTAGAAGGAAAAGTTATCCTGGTAGCAGTTCATGTA
GCCAGTGGGTATATAGAAGCAGAAGTTATTCCAGCAGAAACAGGGCAGGAGACAGCATACTTTA---TTTTAAAATTAGC
AGGAAGATGGCCAGTAAAAACAATACATACAGACAATGGCAGCAATTTCACCAGTAATACAGTTAAGGCCGCCTGTTGGT
GGGCGGGGATCAAACAGGAATTTGGCATTCCCTACAATCCCCAAAGTCAAGGAGTAGTAGAATCTATGAATAAAGAATT-
--AAAGAAAATTATAGGACAAGTAAGAGATCAGGCTGAACATCTTAAGACAGCAGTACAAATGGCAGTATTCATCCACAA
TTTTAAAAGAA---AA---GGGG---GGATTG---GGGGGT---------------------------------------
---------ACAGTGCAGGGGAAAGAATAGTAGACATAATAGCAACAGACATACAAACTAAAGAATTACAAAAACAAATT
ACAAAAATTCAAAATTTTCGGG---TTTATTACAGGGACAGCAGAGATCCACTTTGGAAAGGACCAGCAAAACTTCTCTG
GAAAGGTGAAGGGGCAGTAGTAATACAAGATAA------TAGTGAAATAAAAGTAGTGCCAAGAAGAAAAGTAAAGATCA
TTAGGG---ATTATGGCAAGCAGATGGCAGGTGATGATTGTGTGGCAAGTAGACAGGATGAGGATTAG
>DQ886034/B/US/-/L8146
TTTTTAGAT---GGAATAGATAAAGCCCAAGAAGAACATGAGAAATATCACAGCAATTGGAGAGCAATGGCTAGTGATTT
TAACCTGCCACCTGTGGTAGCAAAGGAAATAGTAGCCAGCTGTGATAAATGTCAAGTAAAAGGAGAAGCCATGCATGGAC
AAGTAGACTGTAGTCCAGGAATATGGCAACTAGATTGTACACATTTAGAAGGAAAAGTTATCCTGGTAGCAGTTCATGTA
GCCAGTGGATATATAGAAGCAGAAGTTATTCCAGCAGAGACAGGGCAGGAAACAGCATACTTTC---TTTTAAAATTAGC
AGGAAGATGGCCAGTAAAAACAATACATACAGACAATGGTAGCAATTTCACTAGTACTACAGTTAAGGCCGCCTGTTGGT
GGGCGGGGATCAAGCAGGAATTTGGCATTCCCTACAATCCCCAAAGTCAAGGAGTAGTAGAATCAATGAATAAAGAATT-
--AAAGAAAATTATAGGACAAGTAAGAGATCAGGCTGAGCATCTTAAGACAGCAGTACAAATGGCAGTATTCATCCACAA
TTTTAAAAGAA---GA---GGGG---GGATTG---GGGGGT---------------------------------------
---------ACAGTGCAGGGGAAAGAATAATAGACATAATAGCAACAGACATACAAACTAAAGAATTACAAAACCAAATT
ACAAAAATTCAAAATTTTCGGG---GTTATTACAGGGACAGCAGAGATCCACTGTGGAAAGGACCAGCAAAACTGCTTTG
GAAAGGTGAAGGGGCAGTAGTAATACAGGATAA------TAGTGACATAAAAGTAGTGCCAAGAAGAAAAGCAAAGATCA
TTAGGG---ATTATGGAAAACAAATGGCAGGTGATGATTGTGTGGCAGGTAGACAGGATGAGGATTAG
>DQ886035/B/US/-/L8157
TTTTTAGAT---GGAATAGATAAAGCCCAAGAAGAACATGAGAAATATCACAGTAATTGGAGAGCAATGGCTAGTGATTT
TAACCTGCCACCTGTGATAGCAAGAGAAATAGTGGCCAGCTGTAATAAATGTCAACTAAAAGGAGAAGCCATGCATGGAC
AAGTAGACTGTAGTCCAGGAATATGGCAACTAGATTGTACACACTTAGAAGGAAAAGTTATCCTGGTAGCAGTTCATGTA
GCCAGTGGATATATAGAAGCAGAAGTTATTCCAGCAGAGACAGGGCAGAAGACAGCATACTTTC---TTTTAAAATTAGC
AGGAAGATGGCCAGTAAAAACAATACATACAGACAATGGCAGCAATTTCACCAGTACTACAGTTAAGGCCGCCTGTTGGT
GGGCGGGGATCAAACAGGAATTTGGCATTCCCTACAATCCCCAAAGTCAAGGAGTAGTAGAATCTATAAATAAAGAATT-
--AAAGAAAATTATAGGACAGATAAGAGATCAGGCTGAGCATCTTAAGACAGCAGTACAAATGGCAGTATTCATTCACAA
TTTTAAAAGAA---AA---GGGG---GGATTG---GGGGGT---------------------------------------
---------ACAGTGCAGGGGAAAGAATAATAGACATAATAGCAACAGACATACAAACTAAAGAATTACAAAAACAAATT
TTAAAAATTCAAAATTTTCGGG---TTTATTACAGGGACAGCAGAGATCCACTTTGGAAGGGACCAGCAAAGCTTCTCTG
GAAAGGTGAAGGGGCAGTAGTAATACAAGATAA------TAGTGACATAAAAGTAGTGCCAAGAAGAAAAGCAAAGATCA
TTAGGG---ATTATGGAAAACAGATGGCAGGTGATGATTGTGTGGCAAGTAGACAGGATGAGGATTAG
>DQ886036/B/US/-/L8185
TTTTTAGAT---GGAATAGATAAAGCCCAAGAAGAACATGAGAAATATCACAGTAATTGGAGAGCAATGGCTAGTGATTT
CAACCTGCCACCTGTGGTGGCAAAAGAAATAGTAGCCAGCTGTGATAAATGTCAGTTAAAAGGAGAAGCCATGCATGGAC
AAGTAGACTGTAGTCCAGGAATATGGCAACTAGATTGTACACATCTAGAAGGAAAAATTATTCTGGTAGCAGTTCATGTA
GCCAGTGGATATATAGAAGCAGAAGTTATTCCAGCAGAGACAGGACAGGAAACAGCATACTTTC---TCTTAAAATTAGC
AGGAAGATGGCCAGTAAAAACAATACATACAGACAATGGCAGCAATTTCACCAGTACTACAGTTAAGGCCGCCTGTTGGT
GGGCGGGGATCAAACAGGAATTTGGCATTCCCTACAATCCCCAAAGTCAAGGAGTAGTGGAATCTATGAATAAAGAATT-
--AAAGAAAATTATAGGACAGGTAAGAGATCAAGCTGAACATCTTAAGACAGCAGTACAAATGGCAGTATTCATCCACAA
TTTTAAAAGAA---AA---GGGG---GGATTG---GGGGAT---------------------------------------
---------ACAGTGCAGGGGAAAGAATAGTAGACATAATAGCAACAGACATACAAACCAAAGAACTACAAAAACAAATT
ACAAAAATTCAAAATTTTCGGG---TTTATTACAGAGACAACAGAGATCCACTTTGGAAAGGACCAGCAAAACTACTCTG
GAAAGGTGAAGGGGCAGTAGTAATACAAGATAA------TAGTGAAATAAAAGTAGTGCCAAGAAGAAAAGCAAAGATCA
TTAGGG---ATTATGGAAAACAGATGGCAGGTGATGATTGTGTGGCAAGTGGACAGGATGAGGATTAG
>DQ886037/B/US/2005/L8249
TTTTTAGAT---GGAATAGATAAGGCCCAAGAAGAGCATGAGAAATATCACAGTAATTGGAGAGCAATGGCTAGTGATTT
TAACCTGCCACCCGTGGTAGCAAAAGAAATAGTAGCCAGCTGTGACAAATGTCAGCTAAAAGGAGAAGCCATACATGGAC
AAGTAGACTGTAGTCCAGGAATATGGCAACTAGATTGCACACATCTAGAAGGAAAAATTATCCTGGTAGCAGTTCATGTA
GCCAGTGGATATATAGAAGCAGAAGTTATCCCAGCAGAGACAGGGCAAGAAACAGCATACTTTC---TCTTAAAATTAGC
AGGAAGATGGCCAGTAAAAACAATACATACAGACAATGGCAGCAATTTCACCAGTAATGCGGTTAAGGCCGCCTGTTGGT
GGGCGGGGATCAAGCAGGAATTTGGCATTCCCTACAATCCCCAAAGTCAAGGAGTAGTAGAATCTATGAATAAAGAATT-
--AAAGAAAATTATAGGTCAAGTAAGGGATCAGGCTGAACATCTTAAGACAGCATTACAAATGGCAGTATTCATCCACAA
TTTTAAAAGAA---AA---GGGG---GGATTG---GGGGGT---------------------------------------
---------ACAGTGCAGGGGAAAGAATAGTAGACATAATAGCAACAGACATACAAACCAAAGAATTACAGAAACAAATT
ACAAAAATTCAAAATTTTCGGG---TTTATTACAGGGACAGCAGAGATCCACTTTGGAAAGGACCAGCAAAGCTTCTCTG
GAAAGGTGAAGGGGCAGTAGTAATACAAGATAA------TAGTGACATAAAAGTAGTGCCAAGAAGAAAAGCAAAGATCA
TTAGGG---ATTATGGAAAACAGATGGCAGGTGATGATTGTGTGGCAAGTAGACAGGATGAGGATTAG
>DQ990880/B/CN/2005/05CNHB_hp3
TTTTTAGAT---GGAATAGATAAGGCCCAAGAAGAACATGAGAAATATCACAATAACTGGAGAGCAATGGCTAGTGATTT
TAACATACCACCTGTGGTAGCAAAAGAAATAGTAGCCTGCTGTGATAAATGTCAGCTGAAAGGAGAAGCCATGCATGGAC
AAGTAGACTGTAGCCCAGGAATATGGCAACTAGATTGTACACATCTAGAAGGAAAAATTATCCTGGTAGCGGTTCATGTA
GCCAGTGGATATATAGAAGCAGAAATTATTCCAACAGAGACAGGGCAAGAAACAGCATACTTTA---TCCTAAAATTAGC
AGGAAGATGGCCAGTGAAAACAATACATACAGACAATGGCAGAAATTTTACCAGTACTTCAGTTAAGGCCGCCTGTTGGT
GGGCAGGGATCAAGCAGGAATTTGGCATTCCCTACAATCCCCAAAGTCAAGGAGTAGTAGAATCTATGAATAATGAGTT-
--AAAGAAAATTATAGGACAGGTAAGAGATCAAGCTGAACATCTTAAGACAGCAGTACAAATGGCAGTATTTATCCACAA
TTTTAAGAGAA---AA---GGGG---GGATTG---GGGGGT---------------------------------------
---------ACAGTGCAGGGGAAAGGATAGTAGACATAATAGCAACAGACATACAAACTAGAGAACTACAAAAACAAATT
ACAAAAATTCAAAATTTTCGGG---TTTATTACAGGGACAGCAGAGATCCACTTTGGAAAGGACCAGCAAAGCTTCTGTG
GAAAGGTGAAGGGGCAGTAGTGATACAAGATAA------TAGTGACATAAAAGTAGTGCCAAGAAGAAAAGCAAAGATCA
TTAGGG---ACTATGGCAAACAGATGGCAGGTGATGATTGTGTGGCAAGTAGACAGGATGAGGATTAG
>EF057102/B/CN/2001/pCNHN24
TTTTTAGAT---GGAATAGATAAGGCCCAAGAAGAACATGAGAAATATCACAATAACTGGAGAGCAATGGCTAGTGATTT
TAACCTACCACCTGTGGTAGCAAAAGAAATAGTAGCCAGCTGTGATAAATGTCAGCTAAAAGGAGAAGCCATGCATGGAC
AAGTAGACTGTAGCCCAGGAATATGGCAACTAGATTGTACACATATAGAAGGACAAATTATCCTGGTAGCAGTTCATGTA
GCCAGTGGATATATAGAAGCAGAAATTATTCCAACAGAGACAGGGCAGGAAACAGCATACTTTA---TCCTAAAATTAGC
AGGAAGATGGCCAGTGAAAACAATACATACAGACAATGGCAGAAATTTTACCAGTAATGCGGTTAAGGCCGCCTGTTGGT
GGGCAGGGATCAAGCAGGAATTTGGCATTCCCTACAATCCCCAAAGTCAAGGAGTAGTAGAATCTATGAATAATGAATT-
--AAAGAAAATTGTAGGACAGGTAAGAGATCAAGCTGAACATCTTAAGACAGCAGTACAAATGGCAGTATTCATCCACAA
TTTTAAAAGAA---AA---GGGG---GGATTG---GGGGGT---------------------------------------
---------ACAGTGCAGGGGAAAGAATAGTAGACATAATAGCAACAGACATACAAACTAGAGAATTACAAAAACAAATT
ACAAAAATTCAAAATTTTCGGG---TTTATTACAGGGACAGCAGAGACCCACTTTGGAAAGGACCAGCAAAGCTCCTTTG
GAAAGGTGAAGGGGCAGTAGTAATACAAGATAA------TAGTGACATAAAAGTAGTGCCAAGAAGAAAAGCAAAGATCA
TTAGGG---ACTATGGAAAACAGATGGCAGGCGATGATTGTGTGGCAAGTAGACAGGATGAGGATTAG
>EF175209/B/US/1998/WC3_0498_1
TTTTTGGAT---GGAATAGATAAGGCCCAAGAAGAACATGAAAAATATCACAATAATTGGAGAGCAATGGCTAGTGATTT
TAACCTGCCGCCTGTACTAGCAAAAGAAATAGTAGCCAGCTGTGATAAATGTCAGCTAAAAGGAGAAGCCATGCATGGAC
AAGTAGACTGTAGTCCAGGAATATGGCAACTAGATTGTACACATTTAGAAGGAAAAGTTATCCTGGTAGCAGTTCATGTA
GCCAGTGGATATATGGAAGCAGAAGTCATCCCAGCAGAGACAGGGCAGGAAACAGCATACTTTC---TCTTAAAATTAGC
AGGAAGATGGCCAGTAAAAGCAATACATACAGACAATGGCAGCAATTTCACCAGCAATGCGGTTAAGGCCGCCTGTTGGT
GGGCAGGGATCAAGCAGGAATTTGGCATTCCCTACAATCCCCAAAGTCAAGGAGTAGTAGAATCTATGAATAAAGAATT-
--AAAGAAAATTATAGGACAGGTAAGAGATCAGGCTGAACATCTTAAGACAGCAGTACAAATGGCAGTATTCATTCACAA
TTTTAAAAGAA---AA---GGGG---GGATTG---GGGGAT---------------------------------------
---------ACAGTGCAGGGGAAAGAATAATAGACATAATAGCAACAGACATACAAACTAAAGAATTACAAAAACAAATT
ACAAAAATTCAAAATTTTCGGG---TTTATTACAGGGACAGCAGAGATCCACTTTGGAAAGGACCAGCAAGGCTCCTCTG
GAAAGGTGAAGGGGCAGTAGTAATACAAGATAA------TAGTGAAATAAAAGTAGTGCCAAGAAGAAAAGCAAAGATCA
TTAGGG---ATTATGGAAAACAGATGGCAGGTGATGATTGTGTGGCAAGTAGACAGGATGAGGATTAA
>EF175210/B/US/1998/WC3_0498_2
TTTTTGGAT---GGAATAGATAAGGCCCAAGAAGAACATGAAAAATATCACAATAATTGGAGAGCAATGGCTAGTGATTT
TAACCTGCCGCCTGTACTAGCAAAAGAAATAGTAGCCAGCTGTGATAAATGTCAGCTAAAAGGAGAAGCCATGCATGGAC
AAGTAGACTGTAGTCCAGGAATATGGCAACTAGATTGTACACATTTAGAAGGAAAAGTTATCCTGGTAGCAGTTCATGTA
GCCAGTGGATATATGGAAGCAGAAGTCATCCCAGCAGAGACAGGGCAGGAAACAGCATACTTTC---TCTTAAAATTAGC
AGGAAGATGGCCAGTAAAAGCAATACATACAGACAATGGCAGCAATTTCACCAGCAATGCGGTTAAGGCCGCCTGTTGGT
GGGCAGGGATCAAGCAGGAATTTGGCATTCCCTACAATCCCCAAAGTCAAGGAGTAGTAGAATCTATGAATAAAGAATT-
--AAAGAAAATTATAGGACAGGTAAGAGATCAGGCTGAACATCTTAAGACAGCAGTACAAATGGCAGTATTCATTCACAA
TTTTAAAAGAA---AA---GGGG---GGATTG---GGGGAT---------------------------------------
---------ACAGTGCAGGGGAAAGAATAATAGACATAATAGCAACAGACATACAAACTAAAGAATTACAAAAACAAATT
ACAAAAATTCAAAATTTTCGGG---TTTATTACAGGGACAGCAGAGATCCACTTTGGAAAGGACCAGCAAGGCTCCTCTG
GAAAGGTGAAGGGGCAGTAGTAATACAAGATAA------TAGTGAAATAAAAGTAGTGCCAAGAAGAAAAGCAAAGATCA
TTAGGG---ATTATGGAAAACAGATGGCAGGTGATGATTGTGTGGCAAGTAGACAGGATGAGGATTAG
>EF175211/B/US/1998/WC3_0498_3
TTTTTGGAT---GGAATAGATAAAGCCCAAGAAGAACATGAAAAATATCACAATAATTGGAGAGCAATGGCTAGTGATTT
TAACCTGCCGCCTGTACTAGCAAAAGAAATAGTAGCCAGCTGTGATAAATGTCAGCTAAAAGGAGAAGCCATGCATGGAC
AAGTAGACTGTAGTCCAGGAATATGGCAACTAGATTGTACACATTTAGAAGGAAAAGTTATCCTGGTAGCAGTTCATGTA
GCCAGTGGATATATGGAAGCAGAAGTCATCCCAGCAGAGACAGGGCAGGAAACAGCATACTTTC---TCTTAAAATTAGC
AGGAAGATGGCCAGTAAAAGCAATACATACAGACAATGGCAGCAATTTCACCAGCAATGCGGTTAAGGCCGCCTGTTGGT
GGGCAGGGATCAAGCAGGAATTTGGCATTCCCTACAATCCCCAAAGTCAAGGAGTAGTAGAATCTATGAATAAAGAATT-
--AAAGAAAATTATAGGACAGGTAAGAGATCAGGCTGAACATCTTAAGACAGCAGTACAAATGGCAGTATTCATTCACAA
TTTTAAAAGAA---AA---GGGG---GGATTG---GGGGAT---------------------------------------
---------ACAGTGCAGGGGAAAGAATAATAGACATAATAGCAACAGACATACAAACTAAAGAATTACAAAAACAAATT
ACAAAAATTCAAAATTTTCGGG---TTTATTACAGGGACAGCAGAGATCCACTTTGGAAAGGACCAGCAAGGCTCCTCTG
GAAAGGTGAAGGGGCAGTAGTAATACAAGATAA------TAGTGAAATAAAAGTAGTGCCAAGAAGAAAAGCAAAGATCA
TTAGGG---ATTATGGAAAACAGATGGCAGGTGATGATTGTGTGGCAAGTAGACAGGATGAGGATTAG
>EF175212/B/US/1998/WC3_0498_4
TTTTTGGAT---GGAATAGATAAAGCCCAAGAAGAACATGAAAAATATCACAATAATTGGAGAGCAATGGCTAGTGATTT
TAACCTGCCGCCTGTACTAGCAAAAGAAATAGTAGCCAGCTGTGATAAATGTCAGCTAAAAGGAGAAGCCATGCATGGAC
AAGTAGACTGTAGTCCAGGAATATGGCAACTAGATTGTACACATTTAGAAGGAAAAGTTATCCTGGTAGCAGTTCATGTA
GCCAGTGGATATATGGAAGCAGAAGTCATCCCAGCAGAGACAGGGCAGGAAACAGCATACTTTC---TCTTAAAATTAGC
AGGAAGATGGCCAGTAAAAGCAATACATACAGACAATGGCAGCAATTTCACCAGCAATGCGGTTAAGGCCGCCTGTTGGT
GGGCAGGGATCAAGCAGGAATTTGGCATTCCCTACAATCCCCAAAGTCAAGGAGTAGTAGAATCTATGAATAAAGAATT-
--AAAGAAAATTATAGGACAGGTAAGAGATCAGGCTGAACATCTTAAGACAGCAGTACAAATGGCAGTATTCATTCACAA
TTTTAAAAGAA---AA---GGGG---GGATTG---GGGGAT---------------------------------------
---------ACAGTGCAGGGGAAAGAATAATAGACATAATAGCAACAGACATACAAACTAAAGAATTACAAAAACAAATT
ACAAAAATTCAAAATTTTCGGG---TTTATTACAGGGACAGCAGAGATCCACTTTGGAAAGGACCAGCAAGGCTCCTCTG
GAAAGGTGAAGGGGCAGTAGTAATACAAGATAA------TAGTGAAATAAAAGTAGTGCCAAGAAGAAAAGCAAAGATCA
TTAGGG---ATTATGGAAAACAGATGGCAGGTGATGATTGTGTGGCAAGTAGACAGGATGAGGATTAG
>EF178338/B/AU/2004/MS2004_37_040
TTTTTAGAT---GGCATAGATAAGGCCCAAGAAGAACATGAGAAATATCACAGTAATTGGAGAGCAATGGCTAGTGATTT
TAACCTACCACCTATAGTRGCAAAAGAAATAGTAGCCAGCTGTGATAAATGTCAGCTAAAAGGAGAAGCCATGCATGGAC
AAGTAGACTGTAGTCCRGGAATATGGCAGCTAGATTGTACACATTTAGAAGGAAAAGTTATCCTGGTAGCAGTCCACGTA
GCCAGTGGATACATAGAAGCAGAAGTTATTCCAGCAGAAACAGGGCAAGAAACAGCATACTTTC---TCTTAAAATTAGC
AGGAAGATGGCCAGTAAGAACAATACATACAGACAATGGCAGCAATTTCACCAGTACTGTGCTTAAGGCCGCCTGTTGGT
GGGCGGGGATCAAGCAGGAATTTGGCATTCCCTACAATCCTCAAAGTCAAGGAGTAGTAGAATCTATGAATAAACAATT-
--AAAGCAAATTATAGGACAGGTGAGAGATCARGCTGAACATCNTTAGACAGCAGTACAAATGGCAGTATTCATCCACAA
TTTTAAGAGAA---AA---GGGG---GGATTG---GGGGAT---------------------------------------
---------ACAGTGCAGGGGAAAGAATAGTAGACATAATAGCAACAGACATACAAACTAGAGAATTACAAAAACAAATT
ACAAAAATTCAAAATTTTCGGG---TTTATTACAGGGACAGCAGAGACCCCCTTTGGAAAGGACCAGCAAAGCTTCTCTG
GAAAGGTGAAGGGGCAGTAGTAATACAAGATAA------TAGTGACATAAAAGTAGTGCCAAGAAGAAAAGTAAAGATCA
TTAGAG---ATTATGGAAAACAGATGGCAGGTGATGATTGTGTGGCAGGTGGACAGGATGAGGATTAG
>EF178354/B/AU/2004/MS2004_37_056
TTTTTGGAT---GGGATAGATAAGGCCCAAGTAGAACATGACAAATATCACAGTAATTGGAGAGCCATGGCTAGTGATTT
TAACCTGCCCCCGATAGTAGCAAAAGAAATAGTAGCCAGCTGTGATAAATGTCAGCTAAAAGGAGAAGCCATGCATGGGC
AAGTAGACTGTAGCCCAGGAATATGGCAACTAGATTGTACACACTTAGAAGGAAAAGTTATTCTGGTAGCAGTTCATGTA
GCCAGTGGATATATAGAAGCAGAAGTTATTCCAGCAGAGACAGGGCAGGAAACAGCATACTTTA---TCTTAAAATTAGC
AGGAAGATGGCCAGTAAAAACAATACATACAGACAATGGCGGCAACTTCATCAGCTCTACAGTTAAGGCCGCCTGCTGGT
GGGCGGGGATCAAGCAGGAATTTGGCATTCCCTACAATCCCCAAAGTCAAGGAGTAGTAGAATCTATGAATAAAGAATT-
--AAAAANAGTTATAGGACAGGTAAGAGATCAGGCTGAACATCTTAAGACAGCAGTACAAATGGCAGTATTCATCCACAA
TTTTAAAAGAA---AA---GGGG---GGATTG---GGGGGT---------------------------------------
---------ACAGTGCAGGGGAAAGAATATTAGACATAATAGCAACAGACATACAAACTAAAGAATTACAAAAACAAATT
ACAAAAATTCAAAACTTTCGGG---TTTATTACAGGGACAACAGAGATCCACTTTGGAAAGGACCAGCAAAGCTTCTCTG
GAAAGGTGAAGGGGCAGTAGTAATACAAGATAA------TAGTGACATAAAAGTAGTGCCAAGAAGAAAAGTAAAGATCA
TTAGGG---ATTATGGAAAACAGATGGCAGGTGATGATKGTGTGGCAAGWAAACAGGATGAGGATTAG
>EF178358/B/AU/2004/MS2004_37_060
TTTCTGGAT---GGAATAGATAAGGCCCAAGAAGAACATGAGAAATATCACAATAATTGGAGAGCAATGGCTAGTGATTT
TAACCTGCCACCTGTAGTAGCAAAAGAAATAGTAGCCAGCTGTGATAAATGTCAGCTAAAAGGAGAAGCCATGCATGGAC
AAGTAGACTGTAGTCCAGGAATATGGCAACTAGATTGTACACATTTAGAAGGAAAAATTATCCTGGTAGCAGTTCATGTA
GCAAGTGGATATATAGAAGCAGAAGTTATTCCAGCAGAGACAGGGCAGGAAACAGCATACTTTA---TTTTAAAATTAGC
AGGAAGGTGGCCAGTAAAAACAATACATACAGACAATGGCAGCAATTTCACCAGTGGTGCGGTAAAGGCCGCCTGTTGGT
GGGCAGGGATCAAGCAGGAATTTGGCATTCCCTACAATCCCCAAAGTCAAGGAGTAGTAGAATCTATGAATAAAGAATT-
--AAAGANAGTTATAGGACAGGTAAGAGATCAGGCTGAACATCTTAAGACAGCAGTACAAATGGCAGTATTCATCCACAA
TTTTAAAAGAA---AA---GGGG---GGATTG---GGGGGT---------------------------------------
---------ACAGTGCAGGGGAAAGAATAGTAGACATAATAGCAACAGACATACAAACTAAAGAACTACAAAAACAAATT
ACAAAAATTCAAAATTTTCGGG---TTTATTACAGGGACAGCAGAGATCCACTTTGGAAAGGACCAGCAAAGCTGCTCTG
GAAAGGTGAAGGGGCAGTAGTAATACAAGATAA------TAGTGACATAAAAGTAGTGCCAAGAAGAAAAGCAAAAATCA
TTAGGG---ATTATGGAAAACAGATGGCAGGTGATGATTGTGTGGCAAGTAGACAGGATGAGGATTAG
>EF363122/B/US/2000/ES1-16
TTTTTAGAT---GGAATAGATAAGGCCCAAGCAGACCATGAGAAATATCACAGTAATTGGAGAGCAATGGCTGGTGAGTT
TAACCTACCACCGGTAGTAGCAAAAGAAATAGTAGCCTGCTGTGATAAATGTCAGCAAAAAGGAGAAGCCATGCATGGAC
AAGTAGACTGTAGTCCAGGAATATGGCAATTAGATTGTACACATTTAGAAGGAAAAATTATCCTGGTAGCAGTTCATGTA
GCCAGTGGATATATAGAAGCGGAAGTCATTCCAGCAGAAACAGGGCAGGAAACAGCATACTTTA---TCTTAAAATTAGC
AGGAAGATGGCCAGTAAAAACAATACATACAGACAATGGCGGCAATTTCATCAGTACTACGGTTAAGGCCGCCTGTTGGT
GGGCGGGGATCAAGCAGGAATTTGGCATTCCCTACAATCCCCAAAGTCAAGGAGTAGTAGAATCTATGAACAAAGAATT-
--AAAGAAAATTATAGGACAGGTAAGAGATCAGGCTGAACATCTTAAGACAGCAGTACAAATGGCAGTATTCATCCACAA
TTTTAAAAGAA---AA---GGGG---GGATTG---GGGGGT---------------------------------------
---------ACAGTGCAGGGGAAAGAATAGTAGACATAATAGCAACAGACATACAAACCAGAGAACTACAAAAACAAATT
ACAAAAATTCAAAATTTTCGGG---TTTATTACAGGGACAGCAGAGATCCACTTTGGAAAGGACCAGCAAAGCTCCTCTG
GAAAGGTGAAGGGGCAGTAGTAATACAAGATAA------TAGTGACATAAAAGTAGTGCCAAGAAGAAAAGCAAAAATCA
TCAGGG---ATTATGGAAAACAGATGGCAGGTGATGATTGTGTGGCAAGTAGACAGGATGAGGATTAG
>EF363123/B/US/2000/ES1-20
TTTTTAGAT---GGAATAGATAAGGCCCAAGCAGACCATGAGAAATATCACAGTAATTGGAGAGCAATGGCTGGTGAGTT
TAACCTACCACCGGTAGTAGCAAAAGAAATAGTAGCCTGCTGTGATAAATGTCAGCAAAAAGGAGAAGCCATGCATGGAC
AAGTAGACTGTAGTCCAGGAATATGGCAATTAGATTGTACACATTTAGAAGGAAAAATTATCCTGGTAGCAGTTCATGTA
GCCAGTGGATATATAGAAGCGGAAGTCATTCCAGCAGAAACAGGGCAGGAAACAGCATACTTTA---TCTTAAAATTAGC
AGGAAGATGGCCAGTAAAAACAATACATACAGACAATGGCGGCAATTTCATCAGTACTACGGTTAAGGCCGCCTGTTGGT
GGGCGGGGATCAAGCAGGAATTTGGCATTCCCTACAATCCCCAAAGTCAAGGAGTAGTAGAATCTATGAACAAAGAATT-
--AAAGAAAATTATAGGACAGGTAAGAGATCAGGCTGAACATCTTAAGACAGCAGTACAAATGGCAGTATTCATCCACAA
TTTTAAAAGAA---AA---GGGG---GGATTG---GGGGGT---------------------------------------
---------ACAGTGCAGGGGAAAGAATAGTAGACATAATAGCAACAGACATACAAACCAGAGAACTACAAAAACAAATT
ACAAAAATTCAAAATTTTCGGG---TTTATTACAGGGACAGCAGAGATCCACTTTGGAAAGGACCAGCAAAGCTCCTCTG
GAAAGGTGAAGGGGCAGTAGTAATACAAGATAA------TAGTGACATAAAAGTAGTGCCAAGAAGAAAAGCAAAAATCA
TCAGGG---ATTATGGAAAACAGATGGCAGGTGATGATTGTGTGGCAAGTAGACAGGATGAGGATTAG
>EF363124/B/US/2004/ES4-24
TTTTTAGAT---GGAATAGATAAGGCCCAAGAAGAACATGAGAAATATCACAGTAATTGGAGAGCAATGGCTAGTGATTT
TAACCTGCCACCTGTAGTAGCAAAAGAAATAGTAGCCAGCTGCGATAAATGTCAGTTAAAAGGAGAAGCCACGCATGGAC
AAGTAGACTGTAGTCCAGGAATATGGCAACTAGATTGTACACACTTAGAAGGAAAAGTTATCCTGGTAGCAGTTCATGTA
GCCAGTGGATATATAGAAGCAGAAGTTATTCCAGCAGAGACAGGGCAGGAAACAGCATACTTTC---TCTTAAAATTAGC
AGGAAGATGGCCAGTAAAAACAATACATACGGACAATGGCAGCAATTTCACCAGTACTACGGTTAAGGCCGCCTGCTGGT
GGGCGGGGATCAAGCAGGAATTTGGCATTCCCTACAATCCCCAAAGTCAAGGGGTAGTAGAATCTATGAATAAAGAATT-
--AAAGAAAATTATAGGACAGGTAAGAGATCAGGCTGAACATCTTAAGACAGCAGTACAAATGGCAGTATTCATCCACAA
TTTTAAAAGAA---AA---GGGG---GGATTG---GGGGGT---------------------------------------
---------ACAGTGCAGGGGAAAGAATAGTAGACATAATAGCAACAGACATACAAACTAAAGAATTACAAAAACAAATT
ACAAAAATTCAAAATTTTCGGG---TTTATTACAGGGACAGCAGAGATCCACTTTGGAAAGGACCAGCAAAGCTTCTCTG
GAAAGGTGAAGGGGCAGTAGTAATACAAGATAA------TAGTGACATAAGAGTAGTGCCAAGAAGAAAAGTAAAGATCA
TTAGGG---ATTATGGAAAACAGATGGCAGGTGATGATTGTGTGGCAAGTAGACAGGATGAGGATTAG
>EF363125/B/US/2004/ES8-17
TTTTTAGAC---GGAATAGATAAAGCCCAAGAAGAACATGAGAAATATCACAGCAATTGGAGAGCAATGGCTAGTGATTT
TAACCTGCCACCTGTGGTAGCCAAAGAAATAGTAGCCAGCTGTGATAAATGTCAGCTAAAAGGAGAAGCCATGCATGGAC
AAGTAGACTGTAGTCCAGGAATATGGCAATTAGATTGTACACATTTAGAAGGAAAAATTATCATAGTAGCAGTTCATGTA
GCCAGTGGGTATATAGAAGCAGAAGTCATTCCAGCAGAGACAGGGCAGGAAACAGCATACTTTA---TCTTAAGGTTAGC
AGGAAGATGGCCAGTAAAAACAATACATACAGACAATGGCAGCAATTTCACCAGTACTACAGTTAAGGCCGCCTGTTGGT
GGGCAGGGATCAAACAGGAATTTGGCATTCCCTACAATCCTCAAAGTCAAGGAGTAGTAGAATCTATGAATAAAGAATT-
--AAAGAAAATTATAGGACAGATAAGAGATCAGGCTGAGCATCTCAAGACAGCAGTACAAATGGCAGTATTCATTCACAA
TTTTAAAAGAA---AA---GGGG---GGATTG---GGGGGT---------------------------------------
---------GCAGTGCAGGGGAAAGAATAGTAGACATAATAGCATCAGACATACAAACTAAAGAATTACAAAAACAAATT
TCAAAACTTCAAAATTTTCGGG---TTTATTTCAGGGACAGCAGAGATCCACTTTGGAAAGGACCAGCAAAACTTCTCTG
GAAAGGTGAAGGGGCAGTAGTAATACAAGATAA------TAGTGAAATAAAAGTAGTGCCAAGAAGAAAAGCAAAGATAC
TTAGGC---ATTATGGAAAACAGATGGCAGGTGATGATTGTGTGGCAAGTAGACAGGATGAGGATTAG
>EF363126/B/US/2004/ES8-43
TTTTTAGAC---GGAATAGATAAAGCCCAAGAAGAACATGAGAAATATCACAGCAATTGGAGAGCAATGGCTAGTGATTT
TAACCTGCCACCTGTGGTAGCCAAAGAAATAGTAGCCAGCTGTGATAAATGTCAGCTAAAAGGAGAAGCCATGCATGGAC
AAGTAGACTGTAGTCCAGGAATATGGCAATTAGATTGTACACATTTAGAAGGAAAAATTATCATAGTAGCAGTTCATGTA
GCCAGTGGGTATATAGAAGCAGAAGTCATTCCAGCAGAGACAGGGCAGGAAACAGCATACTTTA---TCTTAAGGTTAGC
AGGAAGATGGCCAGTAAAAACAATACATACAGACAATGGCAGCAATTTCACCAGTACTACAGTTAAGGCCGCCTGTTGGT
GGGCAGGGATCAAACAGGAATTTGGCATTCCCTACAATCCTCAAAGTCAAGGAGTAGTAGAATCTATGAATAAAGAATT-
--AAAGAAAATTATAGGACAGATAAGAGATCAGGCTGAGCATCTCAAGACAGCAGTACAAATGGCAGTATTCATTCACAA
TTTTAAAAGAA---AA---GGGG---GGATTG---GGGGGT---------------------------------------
---------GCAGTGCAGGGGAAAGAATAGTAGACATAATAGCATCAGACATACAAACTAAAGAATTACAAAAACAAATT
TCAAAACTTCAAAATTTTCGGG---TTTATTTCAGGGACAGCAGAGATCCACTTTGGAAAGGACCAGCAAAACTTCTCTG
GAAAGGTGAAGGGGCAGTAGTAATACAAGATAA------TAGTGAAATAAAAGTAGTGCCAAGAAGAAAAGCAAAGATAC
TTAGGC---ATTATGGAAAACAGATGGCAGGTGATGATTGTGTGGCAAGTAGACAGGATGAGGATTAG
>EF363127/B/US/2004/ES10-53
TTTTTAGAT---GGAATAGATAAGGCCCAAGAAGAACATGAGAAATATCACAGTAACTGGAGAGCAATGGCTAGTGATTT
TGGCCTGCCACCTGTAGTAGCAAGAGAAATAGTAGCCAGTTGTGATAAATGTCAACTAAAAGGAGAAGCCATGCATGGAC
AAGTAGACTGTAGTCCAGGAATATGGCAACTAGATTGTACACATTTGGAAGGAAAAATTATTCTGGTAGCAGTTCATGTA
GCCAGTGGATATATAGAAGCAGAAGTTATTCCAGCAGAGACAGGGCAGGAAACAGCATACTTTG---TCTTAAAATTAGC
AGGAAGATGGCCAGTAACAACAATACATACAGACAATGGCAGCAATTTCACCAGTACTGCAGTTAAGGCCGCCTGTTGGT
GGGCGGGGATCAAGCAAGAATTTGGCATCCCCTACAATCCCCAAAGTCAAGGAGTAGTAGAATCTATGAATAAAGAATT-
--AAAGAAAATTATAGGACAGGTAAGAGAGCAGGCTGAACATCTTAAGACAGCAGTACAAATGGCAGTATTCATCCACAA
TTTTAAAAGAA---AA---GGGG---GGATTG---GGGGGT---------------------------------------
---------ACAGTGCAGGGGAAAGAATAGTAGACATAATAGCAACAGACATACAAACTAAAGAACTACAAAAACAAATT
ACAAAAATTCAAAATTTTCGGG---TTTATTACAGGGACAACAGAGATCCCCTTTGGAAAGGACCAGCAAAACTTCTGTG
GAAAGGTGAAGGGGCAGTAGTAATACAAGATAA------TAGTGACATAAAAGTAGTGCCAAGAAGAAAAGCAAAGATCA
TTAGGG---ATTATGGAAAACAGATGGCAGGTGATGATTGTGTGGCAAGTAGACAGGATGAGGATTAG
>EF514697/B/DK/2004/PMVL_018
TTTCTAGAT---GGAATAGATAAGGCCCAAGAAGAACATGAAAAATATCACAGTAATTGGAGAGCAATGGCCAGTGATTT
TAACCTGCCACCTGTGGTAGCAAAAGAAATAGTGGCCAGCTGTGATAAGTGTCAGCTAAAAGGAGAAGCCATGCATGGAC
AAGTAGACTGTAGTCCAGGAATATGGCAACTAGATTGTACACATTTAGAAGGAAAAGTTATCCTGGTAGCAGTTCATGTA
GCCAGTGGATATATAGAAGCAGAAGTTATTCCAGCAGAGACAGGGCAGGAAACAGCATACTTTC---TCTTAAAATTAGC
AGGAAGATGGCCAGTACAAACAATACATACAGACAATGGCAGCAATTTCACCAGCACTACGGTTAAGGCCGCCTGTTGGT
GGGCAGGGATCAAGCAGGAATTTGGCATTCCCTACAATCCCCAAAGTCAAGGAGTAGTAGAATCTATGAATAAAGAATT-
--AAAGAAAATCATAGGACAGGTAAGAGATCAGGCTGAACATCTTAAGACAGCAGTACAAATGGCAGTATTCATCCACAA
TTTTAAAAGAA---AA---GGGG---GGATTG---GGGGGT---------------------------------------
---------ACAGTGCAGGGGAAAGAATAGTAGACATAATAGCAACAGAAATACAAACTAAAGAATTACAAAAACAAATT
ACAAAAATTCAAAATTTTCGGG---TTTATTACAGGGACAGCAGAGATCCAATTTGGAAAGGACCAGCAAAGCTCCTCTG
GAAAGGTGAAGGGGCAGTAGTAATACAAGATAA------TAGTGACATAAAAGTGGTGCCAAGAAGAAAAGTAAAGATCA
TTAGGG---ATTATGGAAAACAAATGGCAGGTGATGATTGTGTGGCAAGTAGACAGGATGAGGATTAA
>EF514698/B/DK/2004/PMVL_027
TTTTTAGAT---GGAATAGATAAGGCCCAAGAAGACCATGAGAAATATCACAGTAATTGGAGAGCAATGACTAGTGATTT
TAACCTGCCACCTATAGTAGCAAAAGAAATAGTAGCCAGCTGTGATAAATGTCAGCTAAAAGGAGAAGCCCTGCATGGAC
AAGTAGACTGTAGTCCAGGAATATGGCAACTAGATTGTACACATTTAGAGGGAAAAGTTATCCTGGTAGCAGTTCATGTA
GCCAGTGGATATATAGAAGCAGAAGTTATCCCAGCAGAAACAGGGCAGGAAACAGCATACTTTC---TCTTAAAATTAGC
AGGAAGATGGCCAGTAAAAACAATACATACAGACAATGGCAGCAATTTCATCAGTGGTGCGGTTAAGGCCGCCTGTTGGT
GGGCAGGGATCAAGCAGGAATTTGGTATTCCCTACAATCCCCAAAGTCAAGGAGTAGTAGAATCTATGAATAAAGAATT-
--AAAGAAAATTATAGGACAGGTAAGAGATCAGGCTGAACATCTTAAGACAGCGGTACAAATGGCAGTATTCATCCACAA
TTTTAAAAGAA---AA---GGGG---GGATTG---GGGAGT---------------------------------------
---------ACAGTGCAGGAGAAAGAATAGTAGATATAATAGCAACAGACATACAGACTAAAGAATTACAAAAACAAATT
ACAAAAATGCAAAATTTTCGGG---TTTATTACAGGGACAGCAGAGACCCACTTTGGAAAGGACCAGCAAAGCTTCTTTG
GAAAGGTGAAGGGGCAGTAGTAATACAAGATAA------CAGTGACATAAAAGTAGTACCAAGAAGAAAAGCAAAGATCA
TTAGGG---ATTATGGAAAACAGATGGCAGGTGCTGATTGTGTGGCAGGTAGACAGGATGAGGATTAG
>EF514699/B/DK/2004/PMVL_012
TTTTTAGAT---GGAATAGATAAGGCCCAAGAAGACCATGAGAAATATCACAGCAATTGGAAAGCAATGGCTAGTGATTT
TAACTTGCCACCTGTRGTAGCAAAAGAAATAGTAGCCAGCTGTGATAAATGYCAGTTAAAAGGAGAAGCCATGCATGGAC
AAATAGACTGTAGTCCAGGAATATGGCAATTAGATTGTACACATTTAGAAGGAAAAGTTATCCTAGTAGCAGTTCATGTA
GCCAGTGGATATATAGAAGCAGAAGTTATCCCAGCAGAGACAGGACAGGAAACAGCATACTTTA---TCTTAAAATTAGC
AGGAAGATGGCCAGTAACAACAATACATACAGACAATGGCCCMAATTTCACCAGTRCTACGGTTAAGGCCGCCTGTTGGT
GGGCGGGGATCAAACAGGAATTTGGCATTCCCTACAATCCCCAAAGTCAAGGAGTAGTAGAATCTATGAATAAAGAATT-
--AAAGAAAATTATAGGACAGGTAAGAGATCAGGCTGAACATCTCAAGACAGCAGTACAAATGGCAGTATTCATCCACAA
TTTTAAAAGAA---AA---GGGG---GGATTG---GGGGGT---------------------------------------
---------ACAGTGCAGGGGAAAGAATAGTAGACATAATAGCAACAGACATACAAACTAAAGAATTACAAAAACAAATT
ACAAAAATTCAAAATTTTCGGG---TTTATTACAGGGACAGCAGAGATCCTCTTTGGAAAGGACCAGCAAAACTTCTYTG
GAAAGGTGAAGGGGCAGTAGTAATACAAGATAA------TAGTGACATAAAAGTAGTGCCAAGAAGAAAAGCAAAGATCA
TTAGGG---ATTATGGAAAACAGATGGCAGGTGATGATTGTGTGGCAAGTAGACAGGATGAGGATTAG
>EF514700/B/DK/2004/PMVL_013
TTTCTGGAT---GGAATAGATAAAGCCCAAGAAGATCATGAGAAATATCACAGCAATTGGAGAGCAATGGTTAGTGATTT
TAACCTGCCACCTGTAGTAGCAAAAGAAATAGTAGCCAGCTGTGATAAATGTCAGCTAAAAGGAGAAGCCATGCATGGAC
AAGTAGACTGTAGTCCAGGAATATGGCAACTGGATTGTACACATTTAGAAGGAAAAATTGTCCTGGTAGCAGTTCATGTA
GCCAGTGGATATATAGAAGCAGAAGTCATTCCAGCAGAAACAGGACAGGAAACAGCATACTTTA---TCTTAAAATTAGC
AGGAAGGTGGCCAGTAAGAATAATACATACAGACAATGGCGGCAATTTCACCAGTCAGGTGGTTAAGGCTGCCTGTTGGT
GGGCAGGGATCAAACAGGAATTTGGCATTCCCTACAATCCCCAAAGTCAAGGAGTAGTGGAATCTATGAATAAAGAATT-
--AAAGAAAATTATAGGACAGGTAAGAGATCAGGCTGAACATCTTAAGACAGCAGTACAAATGGCAGTATTCATCCACAA
TTTTAAAAGAA---AA---GGGG---GGATTG---GGGGAT---------------------------------------
---------ACAGTGCAGGGGAAAGAATAATAGACATAATAGCAACAGACATACAAACTAAAGAATTACAAAAACAAATT
ACAAAAATTCAAAATTTTCGGG---TTTATTACAGGGACAGCAGAGATCCACTTTGGAAAGGACCAGCAAAGCTTCTCTG
GAAAGGTGAAGGGGCAGTAGTAATACAAGATAA------TAGTGACATAAAAGTAGTGCCAAGAAGAAAAGCAAAAATTA
TTAGGG---ATTATGGAAAACAGATGGCAGGTGATGATTGTGTGGCAAATAGACAGGATGAGGATTAG
>EF514701/B/DK/2004/PMVL_049
TTTTTAGAT---GGAATAGATAAGGCCCAAGAAGAACATGAGAAATATCACAATAATTGGAGAGCAATGGTTAGTGATTT
TAACATACCACCTGTAGTAGCAAAAGAAATAGTAGCCAGCTGTGATAAATGTCAGTCAAAAGGAGAAGCCATGCATGGAC
AAGTAGACTGTAGTCCAGGAATATGGCAACTGGATTGTACACATTTAGAAGGAAAAATTATCCTGGTAGCAGTTCATGTA
GCCAGTGGATATATAGAAGCAGAAGTTATTCCAGCAGAAACAGGGCAGGAAACAGCATTCTTTC---TCTTAAAATTAGC
AGGAAGATGGCCAGTAAAAACAGTACATACAGACAATGGCAGCAATTTCACCAGTAATGCAGTTAAGGCCGCCTGTTGGT
GGGCGGGAATCAAGCAGGAATTTGGCATTCCCTACAATCCCCAAAGTCAAGGAGTAGTAGAATCTATGAATAAAGAATT-
--AAAGAAAATTATAGGACAGGTAAGAGACCAGGCTGAACACCTTAAGACAGCAGTACAGATGGCAGTATTCATCCACAA
TTTTAAAAGAA---AA---GGGG---GGATTG---GGGGAT---------------------------------------
---------ACAGTGCAGGGGAAAGAATAATAGACATAATAGCAACAGACATACAAACTAAAGAATTACAAAAACAAATT
ACAAAAATTCAAAATTTTCGGG---TTTATTACAGGGACAGCAGAGATCCACTTTGGAAAGGACCAGCAAAGCTCCTCTG
GAAAGGTGAAGGGGCAGTAGTAATACAAGATAA------TAGTGAAATAAAAGTAGTGCCAAGAAGAAAAGCAAAGATCA
TTAGGG---ATTATGGAAAACAGATGGCAGGTGATGATTGTGTGGCAAGTAGACAGGATGAGGATTAA
>EF514702/B/DK/2004/PMVL_025
TTTTTAGAT---GGAATAGATAAAGCCCAAGAAGACCATGAAAAGTATCACAGTAATTGGAGAGCAATGGCTAGTGATTT
TAACCTGCCACCTGTAGTAGCAAAAGAAATAGTAGCCAGCTGTGATAAATGTCAGCTAAAAGGAGAAGCCATGCATGGAC
AAGTAGACTGTAGTCCAGGAATATGGCAACTAGATTGTACACATTTAGAAGGAAAAATTATCCTGGTAGCAGTTCATGTA
GCCAGTGGATATATAGAAGCAGAAGTTATTCCAGCAGAAACAGGGCAGGAAACAGCATACTTTA---TCTTAAAACTAGC
AGGAAGATGGCCAGTACAAACAATACATACAGACAATGGCAGCAATTTCACCAGTACTACAGTTAAGGCCGCCTGTTGGT
GGGCAGGGATCAAGCAGGAATTTGGCATTCCCTACAATCCCCAAAGTCAAGGAGTAGTAGAATCTATGAATAAAGAATT-
--AAAGAAAATTATAGGACAGGTGAGAGATCAGGCTGAACATCTTAGGACAGCAGTACAAATGGCAGTACTCATCCACAA
TTTTAAAAGAA---AA---GGGG---GGATTG---GGGGGT---------------------------------------
---------ACAGTGCAGGAGAGAGAATAATAGACATAATAGCATCAGACATACAAACTAAAGTATTACAAAAACAGATT
ATAAAAATTCAAAATTTTCGGG---TTTATTACAGGGACAGCAGAGATCCCCTTTGGAAAGGACCAGCAAAGCTTCTCTG
GAAAGGTGAAGGGGCAGTAGTAATACAGGATAA------TAGTGAAATAAAAGTAGTGCCAAGAAGAAAAGCAAAGATCA
TTAGGG---ATTATGGAAAACAGATGGCAGGTGATGATTGTGTGGCAAGTAGACAGGATGAGGATTAA
>EF514703/B/DK/2004/PMVL_039
TTTTTAGAT---GGAATAGATAAAGCACAAGAAGAACATGAGAAATATCACAGTAATTGGAGAGCAATGGCTAGTGATTT
TAACCTGCCACCTGTGGTAGCAAAGGAAATAGTAGCCTGCTGTGACAAATGTCAGGTAAAAGGAGAAGCCATGCATGGAC
AAGTAGACTGCAGTCCAGGAATATGGCAACTAGATTGTACACATTTAGAAGGAAAAATTATCCTAGTAGCAGTTCATGTA
GCCAGTGGATATATAGAAGCAGAAGTTATTCCAGCAGAGACAGGGCAGGAAACAGCATACTTTA---TCTTAAAATTAGC
AGGAAGATGGCCAGTAAAAACAATACATACAGACAATGGCAGCAATTTCACTAGTACTACTGTTAAGGCCGCCTGTTGGT
GGGCAGGGATCAAGCAGGAATTTGGCATTCCCTACAATCCCCAAAGTCAAGGAGTAGTAGAATCTATAAATAAAGAATT-
--AAAGAAAATTATAGGACAGATAAGAGATCAGGCTGAACATCTGAAGACAGCAGTACAAATGGCAGTATTCATTCACAA
TTTTAAAAAGA---AA---GGGG---GGATTG---GGGGGT---------------------------------------
---------ACAGTGCAGGGGAAAGAATAGTAGACATAATAGCAACAGACATACAAACTAGAGAATTACAAAATCAAATT
ACAAAAATCCAAAATTTTCGGG---TTTATTACAGGGACAGCAGAGATCCACTTTGGAAAGGACCAGCAAAGCTTCTCTG
GAAAGGTGAAGGGGCAGTAGTAATACAAGATAA------TAGTGACATAAAAGTAGTGCCAAGAAGAAAAGCAAAGATCA
TTAGGG---ATTATGGAAAACAGATGGCAGGTGATGATTGTGTGGCAAGTAGACAGGATGAGGATTAR
>EF514704/B/DK/2001/CTL_016
TTTTTAGAT---GGAATAGATAAGGCCCAAGAAGATCACGAAAAATATCACAGTAATTGGAAAGCAATGGCTAGTGATTT
TAACCTGCCACCTGTAATAGCAAAAGAAATAGTAGCCAGCTGCGATAAATGTCAGCTAAAAGGAGAAGCCATGCATGGGC
AAGTAGACTGTAGTCCAGGAATATGGCAACTGGATTGTACACATTTAGAAGGAAAAGTTATCATAGTGGCAGTTCATGTA
GCCAGTGGATATATAGAAGCAGAAGTTATTTCAGCAGAGACAGGGCAGGAAACAGCATACTTCC---TCTTAAAACTAGC
AGGAAGATGGCCAGTAAAAGTAATACATACAGACAATGGCAGCAATTTCACCAGTACTACAGTTAAAGCCGCCTGTTGGT
GGGCGGGAATCAAGCAGGAATTTGGAATTCCCTACAATCCCCAAAGTCAAGGAGTAGTAGAGTCTATGAATAATGAATT-
--AAAGAAAATTATAGGACAGATAAGAGATCAGGCTGAACTCCTTAAGACAGCAGTACAAATGGCAGTATTCATCCACAA
TTTTAAAAGAA---AA---GGGG---GGATTG---GGGGAT---------------------------------------
---------ACAGTGCAGGGGAAAGAATAATAGACATAATAGCAACAGACATACAAACTAAAGAATTACAAAAACAAATT
ACAAAAATTCAAAATTTTCGGG---TTTATTACAGGGACAGCAGAGATCCACTTTGGAAAGGACCAGCAAAGCTCCTCTG
GAAAGGTGAAGGGGCAGTAGTAATACAAGATAA------TAGTGAAATAAAAGTAGTGCCAAGAAGAAAAGCAAAGATCA
TTAGGG---ATTATGGAAAACAGATGGCAGGTGATGATTGTGTGGCAAGTAGACAGGATGAGGATTAA
>EF514705/B/DK/2001/CTL_017
TTTTTAGAT---GGAATAGATAAGGCCCAAGAAGAACATGAGAAATATCACAATAATTGGAGAGCAATGGCTAGTGATTT
TAACCTACCACCTGTAGTAGCAAAAGAAATAGTAGCATGCTGTGATAAATGTCAGCTAAAAGGAGAAGCCATGCATGGAC
AAGTAGACTGTAGTCCAGGAATATGGCAACTAGATTGTACACACTTAGAAGGCAAAGTTATCCTAGTAGCAGTTCATGTA
GCCAGTGGATATATAGAAGCAGAAGTTATTCCAGCAGAAACAGGGCAGGAAACAGCATACTTTA---TCTTAAAATTAGC
AGGAAGATGGCCAGTAAAAACAATACATACAGACAATGGCAGCAATTTCACCAGTACTACGGTTAAGGCCGCCTGTTGGT
GGGCAGGGATCAAGCAGGAATTTGGCATTCCCTACAATCCCCAAAGTCAAGGAGTAGTAGAATCTATGAATAAAGAATT-
--AAAGAAAATTATAGGACAGGTAAGAGATCAGGCTGAACATCTTAAAACAGCAGTACAAATGGCAGTATTCATCCACAA
TTTTAAAAGAA---AA---GGGG---GGATTG---GGGAGT---------------------------------------
---------ACAGTGCAGGGGAAAGAATAATAGACATAATAGCAACAGACATACAAACTAAAGAACTACAAAAACAAATT
ACAAAAATTCAAAATTTTCGGG---TTTATTACAGGGACAGCAGAGAGCCACTTTGGAAAGGACCAGCAAAGCTTCTCTG
GAAAGGTGAAGGGGCAGTAGTAATACAAGATAA------CAGTGACATAAAAGTAGTGCCAAGAAGAAAAGCAAAAATCA
TTAGAG---ATTATGGAAAACAGATGGCAGGTGATGATTGTGTGGCAAGTAGACAGGATGAGGATTAA
>EF514706/B/DK/2001/CTL_018
TTTTTAGAC---GGGATAGATAAGGCCCAAGATGAACATCAGAAATATCACAGTAATTGGAGAGCAATGGCTAGTGATTT
TAACCTGCCACCTGTAGTAGCAAGAGAAATAGTAGCCAGCTGTGATAAATGTCAGCTAAAAGGAGAAGCCATACATGGAC
AAGTAGATTGTAGTCCAGGAATATGGCAACTAGATTGCACACATTTAGAAGGAAAAGTTATCCTGGTAGCAGTTCATGTA
GCCAGTGGATATATAGAAGCAGAAGTCATTCCAGCAGAGACAGGGCAGGAAACAGCATACTTTA---TCTTAAAATTAGC
AGGAAGATGGCCAGTAACAACAATACATACAGACAATGGCAGCAAYTTCACCAGTAATACGGTTAAGGCTGCCTGTTGGT
GGGCAGGGGTCAAGCAAGAATTTGGCATTCCCTACAATCCCCAAAGTCAAGGAGTAGTAGAATCTATGAATAAAGAATT-
--AAAGAAGATTATAGGACAGGTAAGAGATCAGGCTGAACATCTTAAGACAGCAGTACAAATGGCAGTGTTCATCCACAA
TTTTAAAAGAA---AA---GGGG---GGATTG---GGGGAT---------------------------------------
---------ACAGTGCAGGGGAAAGAATAGTAGACATAATAGCAACAGACATACAAACTAAAGAATTACAAAAACAAATT
ACAAAACTTCAAAATTTTCGGG---TTTATTACAGGGACAGCAGAGATCCACTTTGGAAAGGACCAGCAAAGCTTCTCTG
GAAAGGTGAAGGGGCAGTAGTAATACAAGATAA------TAGTGACATAAAAGTAGTGCCAAGAAGAAAAGCAAAGATCA
TTAGGG---ATTATGGAAAACAGATGGCAGGTGATGATTGTGTGGCAAGTAGACAGGATGAGGATTAG
>EF514707/B/DK/2001/CTL_023
TTTCTAGAT---GGAATAGATAAGGCTCAAGATGAACATGAAAAATATCACAGTAACTGGAGAGCAATGGCTAGTGATTT
TAATCTGCCACCTATAGTAGCAAAAGAAATAGTAGCCAGCTGTGATAAATGTCAGCTAAAAGGAGAAGCCATGCATGGAC
AAGTAGACTGTAGTCCAGGAATATGGCAATTAGATTGTACACACTTAGAAGGAAAAATTATCCTGGTAGCAGTTCATGTA
GCCAGCGGATATATAGAAGCAGAAGTTATTCCAGCAGAGACAGGGCAGGAAACAGCATACTTTA---TCTTAAAACTAGC
AGGAAGTTGGCCAGTGAAAACAATACATACAGACAATGGCAGCAATTTCACCAGTGCCACGGTTAAAGCCGCCTGTTGGT
GGGCGGGGATCAAGCAGGAATTTGGTATTCCCTACAATCCYCAAAGTCAAGGAGTAGTAGAATCCATGAATAATGAATT-
--AAAGAAAATTATAGGACAGGTGAGAGATCAGGCTGAACATCTTAAGACAGCAGTACAAATGGCAGTATTCATCCACAA
TTTTAAAAGAA---AA---GGGG---GGATTG---GGGGGT---------------------------------------
---------ACAGTGCAGGGGAAAGAATAGTAGACATAATAGCAACAGACATACAAACTAGAGAACTACAAAAACAAATT
ACAAAAATTCAAAATTTTCGGG---TTTATTACAGGGACAGCAGAGATCCACTTTGGAAAGGACCAGCAAAGCTGCTCTG
GAAAGGTGAAGGGGCAGTAGTAATACAAGATAA------TAGTGACATAAAAGTAGTGCCAAGAAGAAAAGCAAAGATCA
TTAGGG---ATTATGGAAAACAGATGGCAGGTGATGATTGTGTGGCAAGTAGACAGGATGAAGATTAG
>EF514708/B/DK/2001/CTL_030
TTTYTGGAT---GGAATAGAGAAGGCCCAAGATGAACATGAGAAATATCACAGTAATTGGAGAGCAATGGCTAGTGATTT
TAACCTGCCACCTGTAGTAGCAAAAGAAATAGTAGCCAGCTGTGATAAATGTCAGCTRAAAGGAGAAGCCATGCATGGAC
AAGTAGACTGTAGTCCAGGAATATGGCAGCTAGACTGTACACATTTAGAAGGAAAAGTTATCCTGGTAGCAGTTCATGTA
GCCAGTGGATATATAGAAGCAGAAGTTATTCCAGCAGAGACAGGGCAAGAGACAGCATACTTTC---TCTTAAAATTAGC
AGCAAGATGGCCAGTAAAAACAATACATACAGACAATGGCAGCAATTTCAYCAGTAATGTGGTTAAGGCTGCCTGTTGGT
GGGCAGGGATCAAGCAGGAATTTGGCATTCCCTACAATCCCCAAAGTCAAGGAGTAGTAGAATCTATGAATAAAGAATT-
--AAAGAAAATTATAGGACAGGTAAGAGACCAGGCTGAACATCTTAAGACAGCAGTACAAATGGCAGTATTCATCCACAA
TTTTAAGAGAA---AA---GGGG---GGATTG---GGGGGT---------------------------------------
---------ACAGTGCAGGGGAAAGAATAGTAGACATAATAGCAACAGACATACAAACTAAAGAATTACAAAAACAAATT
ACAAAAATTCAAAATTTTCGGG---TTTATTACAGGGACAGCAGAGATCCACTTTGGAAAGGACCAGCAAAGCTCCTCTG
GAAAGGTGAAGGGGCAGTAGTAATACAGGATAA------TAGTGACATAAAAGTAGTGCCAAGAAGAAAAGCAAAAATCA
TTAGGG---ACTATGGAAAACAGATGGCAGGTGATGATTGTGTGGCAAGTAGACAGGATGAGGATTAG
>EF514709/B/DK/2001/CTL_033
TTTCTAGAT---GGAATAGATAAGGCCCAGGAAGAACATGAGAAATATCACAGTAATTGGAGAGCAATGGCTAGTGATTT
TAACCTGCCACCTGTGGTAGCAAAAGAAATAGTAGCCAGCTGTGATAAATGTCAGCTAAAGGGAGAAGCCATGCATGGAC
AAGTAGACTGTAGTCCAGGAATATGGCAACTAGATTGTACACATTTAGAAGGAAAAATTATCCTGGTAGCAGTTCATGTA
GCCAGTGGATATATAGAAGCAGAAGTTATTCCAGCAGAGACAGGGCAAGAAACAGCATACTTTC---TCTTAAAATTAGC
AGGAAGATGGCCAGTAAAAACAATACATACAGACAATGGCGGAAATTTCATCAGTAATACGGTTAAGGCCGCCTGTTGGT
GGGCAGGGATCAAGCAGGAATTTGGCATTCCCTACAATCCCCAAAGTCAAGGAGTAGTAGAATCTATGAATAAAGAATT-
--AAAGAAAATCATAGGACAGGTAAGAGATCAGGCTGAACATCTTAAGACAGCAGTACAAATGGCAGTATTCATCCACAA
TTTTAAAAGAA---AA---GGGG---GGATTG---GGGGGT---------------------------------------
---------ACAGTGCAGGGGAAAGAATAGTAGACATAATAGCAACAGACATACAAACTAAAGAATTACAAAAACAAATT
ACAAAAATTCAAAATTTTCGGG---TTTATTACAGGGACAGCAGAGATCCAATTTGGAAAGGACCAGCAAAGCTTCTCTG
GAAAGGTGAAGGGGCAGTAGTAATACAAGATAA------TAGTGATATAAAAGTAGTGCCAAGAAGAAAAGTAAAGATCA
TTAGGG---ATTATGGAAAACAGATGGCAGGTGATGATTGTGTGGCAAGTAGACAGGATGAGGATTAG
>EF514710/B/DK/2001/CTL_035
TTTTTAGAT---GGAATAGATAAAGCCCAAGAAGACCATGAAAAATATCACAGTAATTGGAAAGCAATGGCTAGTGATTT
TAACCTGCCACCTATAGTAGCAAAAGAAATAGTTGCCAGTTGTGATAAATGTCAGTTAAAAGGAGAAGCCATACATGGAC
AGGTAGACTGTAGCCCAGGAATATGGCAACTGGATTGTACACATTTAGAAGGAAAAATTATCCTAGTAGCAGTTCATGTA
GCCAGTGGGTATATAGAAGCAGAAGTTATTCCAGCAGAGACAGGGCAGGAAACAGCATACTTCC---TCTTAAAATTAGC
AGGAAGATGGCCAGTAAAAATAATACATACAGACAATGGCAGCAATTTCATCAGCAACACAGTTAAGGCTGCCTGTTGGT
GGGCAGGGATCAAGCAGGAATTTGGCATTCCCTACAATCCTCAAAGTCAAGGAGTAGTAGAATCTATGAATAAAGAATT-
--AAAGAAAATTATAGGACAGGTAAGAGATCAGGCTGAACACCTTAAGACAGCAGTACAAATGGCAGTACTCATCCACAA
TTTTAAAAGAA---AA---GGGG---GGATTG---GGGGAT---------------------------------------
---------ACAGTGCAGGGGAAAGAATAATAGACATAATAGCATCAGACATACAAACTAAAGAATTACAAAAACAAATT
ACAAAAATTCAAAATTTTCGGG---TTTATTACAGGGACAGCAGAGATCCACTTTGGAAAGGACCAGCAAAGCTCCTCTG
GAAAGGTGAAGGGGCAGTAGTAATACAAGATAA------TAGTGAAATAAAAGTAGTGCCAAGAAGAAAAGCAAAGATCA
TTAGGG---ATTATGGAAAACAGATGGCAGGTGATGATTGTGTGGCAAGTAGACAGGATGAGGATTAA
>EF514711/B/DK/2001/CTL_041
TTTTTAGAT---GGAATAGATAAAGCCCAAGAAGAACATGAGAAATATCACAGTAATTGGAGAGCAATGGTTGGTGATTT
TAACATACCACCTGTGGTAGCAAAAGAAATAGTAGCCAGCTGTGATAAATGTCAACTGAAAGGAGAAGCCATGCATGGAC
AGGTAGACTGTAGTCCAGGAATATGGCAACTAGACTGTACACATTTAGAAGGAAAAATTATCATAGTAGCAGTTCATGTA
GCCAGTGGATATATAGAAGCAGAAGTTATTCCAGCAGAGACAGGGCAGGAAACAGCATACTTTC---TCTTAAAATTAGC
AGGAAGATGGCCAGTAAAAACAATACATACAGACAATGGCAGCAATTTCACTAGTACCGCGGTTAAGGCCGCCTGTTGGT
GGGCAGGAATCAAACAGGAATTTGGCATTCCCTACAATCCCCAAAGTCAAGGAGTAGTAGAATCTATGAATAAAGAATT-
--AAAGAAAATCATAGGACAAGTAAGAGATCAGGCTGAACAGCTTAAGACAGCAGTACAAATGGCAGTATTCATCCACAA
TTTTAAAAGAA---AA---GGGG---GGATTG---GGGGGT---------------------------------------
---------ACAGTGCAGGGGAAAGAATAGTAGACATAATAGCAACAGACATACAAACTAAAGAACTACAAAAACAAATT
ACAAAAATTCAAAATTTTCGGG---TTTATTACAGGGACAGCAGAGATCCACTTTGGAAAGGACCAGCAAAGCTTCTCTG
GAAAGGTGAAGGGGCAGTAGTAATACAAGATAA------TAGTGACATAAAAGTAGTGCCAAGAAGAAAAGCAAAAATCA
TTAGGG---ATTATGGAAAACAGATGGCAGGTGATGATTGTGTGGCAAGTAGACAGGATGAGGATTAA
>EF514712/B/DK/2001/CTL_043
TTTTTAGAT---GGAATAGATAAGGCCCAAGAAGAACATGAGAAATATCACAACAATTGGAGAGCAATGGCTAGTGATTT
TAACCTGCCACCTGTAGTAGCAAAAGAAATAGTAGCCAGCTGTGATAAATGTCAGCTAAAAGGAGAAGCCATACATGGAC
ATGTAGACTGTAGTCCAGGAATATGGCAACTAGATTGCACACATTTAGAAGGAAAAGTTATCCTGGTAGCAGTTCATGTA
GCCAGTGGATATATAGAAGCAGAAGTGATTCCAGCAGAGACAGGGCAGGAAACAGCATACTTTA---TCTTAAAATTAGC
AGGAAGGTGGCCAGTAAAAATAATACATACAGACAATGGCAGCAATTTTACCAGTGCTACGGTTAAGGCTGCCTGTTGGT
GGGCAGGGATCAAGCAGGAATTTGGCATTCCCTACAATCCCCAAAGTCAAGGAGTAGTAGAATCTATGAATAAAGAATT-
--AAAGAAAATTATAGGACAGGTAAGAGATCAGGCTGAACATCTTAAGACAGCAGTACAAATGGCAGTATTCATCCACAA
TTTTAAAAGAA---AA---GGGG---GGATTG---GGGGGT---------------------------------------
---------ACAGTGCAGGGGAAAGAATAGTAGACATAATAGCAACAGACATACAAACTAAAGAATTACAAAAACAAATC
ACAAAAATCCAAAATTTTCGGG---TTTATTACAGGGACAGCAGAGATCCCCTTTGGAAAGGACCAGCAAAGCTTCTCTG
GAAAGGTGAAGGGGCAGTAGTAATACAAGATAA------CAGTGACATAAAAGTAGTGCCAAGAAGAAAAGCAAAGATCA
TTAGGG---ATTATGGAAAACAGATGGCAGGTGATGATTGTGTGGCAAGTAGACAGGATGAGGATTAG
>EF637046/B/BR/2003/BREPM2012
TTTTTAGAT---GGAATAGATAAGGCCCAAGAAGAGCATGAAAAATATCACAATAATTGGAGAGCAATGGCTAGTGATTT
TAACCTGCCACCTATAGTAGCAAAAGAAATAGTAGCCAGCTGTGATAAATGTCAGCTAAAAGGAGAAGCCATGCATGGAC
AAGTAGACTGTAGTCCAGGAATATGGCAGCTAGATTGCACACACTTAGAAGGAAAAGTTATCCTGGTGGCAGTCCATGTA
GCCAGTGGGTATATAGAAGCAGAAGTTATTCCAGCAGAAACAGGGCAAGAAACAGCATACTTTC---TCTTAAAATTAGC
AGGAAGATGGCCAGTAAAAACAATACATACAGATAATGGTAGCAATTTCACCAGTGCTGCAGTTAAGGCCGCCTGTTGGT
GGGCAGGGGTCAAGCAGGAATTTGGCATTCCCTACAATCCCCAAAGTCAAGGAGTAGTAGAATCTATGAATAAAGAATT-
--AAAGAAAATTATAGGACAGGTAAGAGATCAGGCTGAACATCTTAAGACAGCAGTACAAATGGCAGTATTCATTCACAA
TTTTAAAAGAA---AA---GGGG---GGATTG---GGGGGT---------------------------------------
---------ACAGTGCAGGGGAAAGAATAATAGACATAATAGCAACAGACATACAAACTAAAGAACTACAAAAACAAATT
ACAAAAATTCAAAATTTTCGGG---TTTATTACAGGGACAGCAGAGATCCACTTTGGAAAGGACCAGCAAAGCTTCTCTG
GAAAGGTGAAGGGGCAGTAGTAATACAAGACAA------TAGTGATATAAAAGTAGTGCCAAGAAGGAAAGTAAAAATCA
TTAAGG---ATTATGGAAAACAGATGGCAGGTGATGATTGTGTGGCAAGTAGACAGGATGAGGATTAG
>EF637047/B/BR/2003/BREPM1040
TTTCTAGAT---GGAATAAGTAAGGCCCAAGATGAACATGAGAAATATCACAATAATTGGAGAGCAATTGCTAGTGATTT
TAACCTGCCACCTGTAATAGCAAAGGAAATAGTAGCCAGTTGTGATAAATGTCAGGTAAAAGGAGAAGCCATGCATGGAC
AAGTAGACTGTAGTCCAGGAATATGGCAACTAGATTGCACACATTTAGAAGGAAAAGTTATCCTGGTAGCAGTGCATGTA
GCCAGTGGATATATAGAAGCAGAGGTTATTCCAGCAGAAACAGGACAAGAAACAGCATACTTTC---TCTTAAAATTAGC
AGGAAGATGGCCAGTAAAAACAATACATACAGACAATGGCAGCAATTTCACCAGTACTGCGGTTAAGGCTGCCTGTTGGT
GGGCGGGGATCAAGCAGGAGTTTGGCATTCCCTACAATCCCCAAAGCCAAGGAGTAGTAGAATCCATGAATAAAGAATT-
--AAAGAAAATTATAGGACAGATAAAAGATCCAGCTGAACATCCTATGACAGCAGGACAAATGGCAGTGTTCATCCACAA
TTTTAAAAGAA---AA---GGGG---GGATTG---GGGGAT---------------------------------------
---------ACAGTGCAGGGGATAGAATAATAGACATAATAGCAACAGACATACGAACTAAAGAATTACAAAAACAAATT
ACAAAAATTCAAAATTTTCGGG---TTTATTACAGGGACAGCAGAGATCCACTTTGGAAAGGACCAGCAAAGCTTCTCTG
GAAAGGTGAAGGGGCAGTAGTAATACAAGATAA------TAGTGACATAAAAGTAGTACCAAGAAGAAAAGCAAAGATCA
TTAGGG---ATTATGGCAAACAGATGGCAGGTGATGATTGTGTGGCAAGTGGACAGGATGAGGATTAA
>EF637048/B/BR/2003/BREPM1038
TTTTTAGAT---GGAATAACTAAGGCCCAAGATGAACATGACAAATATCACAGTAATTGGAGAGCAATGGCTAGTGATTT
TAACCTGCCACCTATAATAGCAAAAGAAATAGTAGCCAGCTGTGATAAATGTCAGCTAAAAGGAGAAGCCACACATGGAC
AAGTAGACTGTAGTCCAGGAATATGGCAACTAGATTGTACACACTTAGAAGGAAAAGTTATCCTAGTAGCAGTTCATGTA
GCCAGTGGATATATAGAAGCAGAAGTTATTCCAGCAGAGACAGGGCAAGAAACAGCACACTTTC---TTTTAAAATTAGC
AGGAAGATGGCCAGTAGCAACAGTACATACAGACAATGGAACCAATTTCACCAGTAATGCGGTTAAGGCCGCCTGTTGGT
GGGCAGGGATCAAGCAGGAATTTGGCATTCCCTACAATCCCCAAAGTCAAGGAGTAATAGAATCTATGAATAAAGAACT-
--AAAGAAAATTATAGGACAGGTGAGAGATCAGGCTGAACATCTTAAGACAGCAGTACAAATGGCAGTATTCATTCACAA
TTTTAAAAGAA---AA---GGGG---GGATTG---GGGGAT---------------------------------------
---------ACAGTGCAGGGGAAAGAATAGTAGACATAATAGCAACAGACATACAAACTAAAGAACTACAAAAACAAATT
ACAAAAATTCAAAATTTTCGGG---TTTATTACAGGGACAGCAGAGATCCACTTTGGAAAGGACCAGCAAAGCTCCTCTG
GAAAGGTGAAGGGGCAGTAGTGATACAAGACAA------TAGTGACATAAAAGTAGTGCCAAGAAGAAAAGCAAAGATCA
TTAGGG---ATTATGGAAAACAGATGGCAGGTGATGATTGTGTGGCAAGTAGACAGGATGAGGATTAG
>EF637049/B/BR/2003/BREPM1035
TTTCTAGAT---GGAATAGATAAGGCCCAAGAAGACCATGAAAAATATCACAGTAATTGGAGAGCAATGGCTAGTGATTT
TAACATACCACCTATAGTAGCAAAAGAAATAATAGCCAGCTGTGATAAATGTCAGCTAAAAGGAGAAGCTATGCATGGAC
AAGTAGATTGTAGTCCAGGAATGTGGCAGCTAGATTGTACACACTTAGAAGGAAAGATTATCCTGGTAGCAGTTCATGTA
GCCAGTGGATATATAGAAGCAGAAGTTATTCCAGCGGAGACAGGGCAAGAAACAGCATACTTTC---TCTTAAAGTTAGC
AGGAAGATGGCCAGTAAAAGTAATACATACAGACAATGGCAGCAATTTCACCAGTGCTACAGTTAAGGCCGCCTGTTGGT
GGGCCGGGATCAAGCAGGAATTTGGCATTCCCTACAATCCCCAAAGTCAAGGGGTAGTAGAATCTATGAATAATGAATT-
--AAAGAAAATTATAGGACAGGTAAGAGATCAGGCTGAACATCTTAAGACAGCAGTACAAATGGCAGTATTCATTCACAA
TTTTAAAAGAA---AA---GGGG---GGATTG---GGGGGT---------------------------------------
---------ACAGTGCAGGGGAAAGAATAGTAGACATAATATCAACAGACATACAAACTAAAGAATTACAAAAACAAATT
ACAAAAATTCAAAATTTTCGGG---TTTATTACAGGGACAGCAGAGATCCACTTTGGAAAGGACCAGCAAAGCTCCTCTG
GAAAGGTGAAGGGGCAGTAGTAATACAAGATAA------GAGTGACATAAAAGTAGTGCCAAGAAGAAAAGCAAAGATCA
TTAGGG---ATTATGGAAAACAGATGGCAGGTGATGATTGTGTGGCAAGTAGACAGGATGAGGATTAG
>EF637051/B/BR/2003/BREPM1032
TTTTTAGAT---GGAATAGATAAGGCCCAAGACGAGCATGAGAAATATCACAGTAATTGGAGAGCAATGGCTAGTGATTT
TAACCTGCCACCTGTAGTAGCAAAAGAAATAGTAGCCAGCTGTGATAAGTGTCAGCTAAAAGGAGAAGCCATACATGGAC
AAGTAGACTGTAGTCCAGGAATATGGCAGCTAGATTGTACACACTTAGAAGGAAAAGTTATCCTGGTAGCAGTTCATGTA
GCCAGTGGATATATAGAAGCAGAAGTTATTCCAGCAGAGACAGGGCAAGAAACAGCATACTTTC---TCTTAAAATTAGC
AGGAAGGTGGCCAGTAAAAACAATACATACAGACAATGGCACCAATTTCACCAGTACGGTGGTGAAGGCCGCCTGTTGGT
GGGCGGGGATCAAGCAGGAATTTGGCATTCCCTACAATCCCCAAAGTCAAGGAGTAATAGAATCCATGAATAAAGAATT-
--AAAGAAAATTATAGGACAGGTAAGAGATCAGGCTGAACATCTTAGGACAGCAGTACAAATGGCAGTATTTATCCACAA
TTTTAAAAGAA---AA---GGGG---GGATTG---GGGGGT---------------------------------------
---------ACAGTGCAGGGGAAAGAATAGTAGACATAATAGCAACAGACATACAAACTAAAGAGTTACAAAAACAAATT
ACAAAAATTCAAAATTTTCGGG---TTTATTACAGGGACAGCAGAGATCCACTTTGGAAAGGACCAGCAAAGCTCCTCTG
GAAAGGTGAAGGGGCAGTAGTAATACAAGATAA------TAATGATATAAAAGTAGTGCCAAGAAGAAAAGCAAAGATCA
TTAGGG---ATTATGGAAAACAGATGGCAGGTGATGATTGTGTGGCAAGTAGACAGGATGAGGATTAG
>EF637053/B/BR/2003/BREPM1028
TTTTTAGAT---GGAATAGATAAAGCCCAAGAAGAACATGAGAAATATCACAGTAATTGGAGGGCAATGGCTAGTGATTT
TAATCTGCCACCTGTGGTAGCAAAAGAAATAGTAGCCAGCTGTGATAAATGTCAGCTAAAAGGAGAAGCCATGCATGGAC
AAGTAGACTGTAGTCCAGGAATATGGCAACTAGATTGTACACATTTGGAAGGAAAAGTTATCCTGGTAGCAGTTCATGTA
GCCAGTGGATATATAGAAGCAGAAGTCATTCCAGCAGAGACAGGGCAGGAAACAGCATACTTTC---TATTAAAATTAGC
AGGGAGATGGCCAGTAAAAACAATACATACAGACAATGGCAGCAATTTCACTAGTACTACAGTTAAGGCCGCCTGTTGGT
GGGCGGGGATCAAGCAGGAATTTGGCATTCCCTACAATCCCCAAAGTCAAGGAGTAGTAGAATCTATGAATAAGGAATT-
--AAAGAAAATTATAGGACAGGTAAGAGATCAAGCTGAGCATCTTAGGACAGCAGTACAAATGGCAGTACTCATCCACAA
TTTTAAAAGAA---GA---GGGG---GGATTG---GGGGGT---------------------------------------
---------ACAGTGCAGGGGAAAGAATAATAGACATAATAGCAACAGACATACAAACTAAAGAATTACAAAAACAAATT
ACAAAAATTCAAAATTTTCGGG---TTTATTACAGGGACAGCAGAGATCCACTTTGGAAAGGACCAGCAAAGCTTCTCTG
GAAAGGTGAAGGGGCAGTAGTAATACAAGATAA------TAGTGACATAAAAGTAGTGCCAAGAAGAAAAGTAAAGATCA
TTAGGG---ATTATGGAAAACAGATGGCAGGTGATGATTGTGTGGCAAGTAGACAGGATGAGGATTAG
>EF637054/B/BR/2003/BREPM1027
TTTTTAGAT---GGAATAACTGAGGCCCAAGAAGACCATGATAAATATCACAGTAATTGGAGAGCAATGGCTAGTGATTT
TAACCTGCCACCCATAGTAGCAAAAGAGATAGTAGCCAGCTGTGATAAATGCCAGCTAAAAGGAGAAGCCACGCATGGAC
AAGTAGACTGTAGTCCAGGAATATGGCAGCTAGATTGTACACACTTAGAAGGAAAAGTTATCCTGGTAGCAGTTCATGTA
GCCAGTGGATATATAGAAGCAGAAGTTATCCCAGCAGAGACAGGGCAAGAAGCAGCATATTTTA---TCTTAAAATTAGC
AGGAAGATGGCCAGTAAAAACAATACACACAGACAATGGCAGCAATTTCACCAGTACTACAGTTAAGGCCGCCTGTTGGT
GGGCTGGGATCAAGCAGGAATTCGGTATTCCCTACAATCCCCAAAGTCAAGGAGTAATAGAATCCATGAATAGAGAATT-
--AAAGAAAATTATAGGACAGGTAAGAGATCAGGCAGAACATCTTAAGACAGCAGTACAAATGGCAGTATTCATTCACAA
TTTTAAAAGAA---AA---GGGG---GGATTG---GGGGGT---------------------------------------
---------ACAGTGCAGGGGAAAGAATAGTAGACATAATAGCAACAGACATACAAACTAAAGAATTACAAAAGCAAATT
ACAAAAATTCAAAATTTTCGGG---TTTATTACAGGGACAGCAGAGATCCACTTTGGAAAGGACCAGCAAAGCTTCTCTG
GAAAGGTGAAGGGGCAGTAGTTATACAAGATAA------TAGTGACATAAAAGTAGTACCAAGAAGAAAAGCAAAAATCA
TTAGGG---ATTATGGAAAACAGATGGCAGGTGATGATTGTGTGGCAAGTAGACAGGATGAGGATTAG
>EF637056/B/BR/2003/BREPM1024
TTTTTAGAT---GGAATAGATAAGGCCCAAGAAGAACATGAAAAATATCACAATAATTGGAGAGCAATGGCTAGTGATTT
TAACCTGCCACCTGTAGTAGCTAAAGAAATAGTAGCCAGCTGTGATAAGTGTCAGCTAAAAGGGGAAGCCATGCATGGAC
AAGTAGACTGCAGTCCAGGAATATGGCAGCTAGATTGTACACACCTAGAAGGAAAAATTATCCTGGTAGCAGTTCATGTG
GCCAGTGGATATATAGAAGCAGAAGTTATTCCAGCAGAGACAGGGCAAGAAACAGCATACTTTG---TCTTAAAATTAGC
AGGAAGATGGCCAGTAAAAACAATACACACAGACAATGGTCCCAATTTCACCAGTACAACAGTGAAGGCTGCCTGTTGGT
GGGCAGGGATTAAGCAGGAATTTGGCATTCCCTACAATCCCCAAAGTCAAGGAGTAGTAGAATCTATGAATAAAGAATT-
--AAAGAACATTATAGGACAAGTGAGAGATCAGGCTGAACACCTTAAGACAGCAGTACAAATGGCAGTATTCATCCACAA
TTTTAAAAGAA---AA---GGGG---GGATTG---GGGGGT---------------------------------------
---------ACAGTGCAGGGGAAAGAATAGTAGACATAATAGCAACAGACATACAAACTAAAGAATTACAAAAACAAATT
ACAAAACTTCAAAATTTTCGGG---TTTATTTCAGGGACAGCAGAGATCCACTTTGGAAAGGACCAGCAAAGCTCCTCTG
GAAAGGTGAAGGGGCAGTAGTGATACAAGATAA------TAGTGAAATAAAAGTAGTGCCAAGAAGAAAAGCAAAGATCA
TTAGGG---ATTATGGAAAACAGATGGCAGGTGATGATTGTGTGGCAAGTAGACAGGATGAGGATTAG
>EF637057/B/BR/2003/BREPM1023
TTTTTAGAT---GGAATAGATAAGGCTCAAGAAGAACATGAGAAATATCACTGTAATTGGAGAGCAATGGCTAGTGATTT
TAACCTGCCACCTGTAGTAGCAAAAGAAATAGTAGCCAGCTGTGATAAATGTCAGCTAAAAGGAGAAGCCATACATGGAC
GAGTAGACTGTAGCCCAGGAATATGGCAACTAGATTGTACACATTTAGAAGGAAAAATTATCCTGGTAGCAGTTCATGTA
GCCAGTGGATATATAGAAGCAGAAGTTATTCCAGCAGAAACAGGGCAGGAAACAGCATACTTTC---TCTTAAAATTAGC
AGGAAGATGGCCAGTAAAAACAATACACACAGATAATGGCAGCAATTTCACCAGTGCTACAGTTAAGGCCGCCTGTTGGT
GGGCGGGGATCAACCACGAATTTGGCATTCCCTACAATCCCCAAAGTCAAGGAGTAGTAGAATCAATGAATAAAGAATT-
--AAAGAAAATTATAGGACAGGTAAGAGATCAGGCTGAACATCTTAAGACAGCAGTACAAATGGCAGTATTCATCCACAA
TTTTAAAAGAA---AA---GGGG---GGATTG---GGGGGT---------------------------------------
---------ACAGTGCAGGAGAAAGAATAGTAGACATAATAGCAACAGACATACAAACTAAAGAATTACAAAAACAAATT
TCAAAAATTCAAAATTTTCGGG---TTTATTACAGGGACAGCAGAGATCCCCTTTGGAAAGGACCAGCAAAGCTTCTCTG
GAAAGGTGAAGGGGCAGTAGTAATACAAGATAA------TAGTGACATAAAAGTAGTGCCAAGAAGAAAAGCAAAAATCA
TTAGGG---ATTATGGAAAACAGATGGCAGGTGATGATTGTGTGGCAAGTAGACAGGATGAAGATTAG
>EF694037/B/IN/-/11807
TTTTTAGAT---GGAATAGATAAGGCCCAAGAAGAACATGAGAAATATCACAATAATTGGAGAGCAATGGCTAGTGATTT
TAACCTGCCACCTGTGGTAGCAAAAGAAATAGTAGCCAGCTGTGATAAATGTCAGCTAAAAGGAGAAGCCATGCATGGAC
AAGTAGACTGTAGTCCAGGAATATGGCAACTAGATTGTACACATTTAGAGGGAAAAATTATCCTGGTAGCAGTGCATGTA
GCCAGTGGATATATGGAAGCAGAAGTTATTCCAGCAGAGACAGGGCAGGAAACAGCATACTTTC---TTTTAAAATTAGC
GGGAAGATGGCCAGTAAAAACAGTACATACAGACAATGGCAGCAATTTCACCAGTACAGCGGTTAAGGCCGCCTGTTGGT
GGGCAGGGATCAAGCAGGAATTTGGCATTCCCTACAATCCCCAAAGTCAAGGAGAAGTAGAATCTATGAATAAAGAATT-
--AAAGAAAATTATAGGACAGGTAAGAGATCAGGCTGAACATCTTAAGACAGCAGTACAAATGGCAGTATTCATCCACAA
TTTTAAAAGAA---AA---GGGG---GGATTG---GGGGGT---------------------------------------
---------ACAGTGCAGGGGAAAGAATAATAGACATAATAGCAACAGACATACAAACTAAAGAATTACAAAAACAAATT
ACAAAAATTCAAAATTTTCGGG---TTTACTACAGGGACAGCAGAGATCCACTGTGGAAAGGACCAGCAAAGCTTCTTTG
GAAAGGTGAAGGGGCAGTAGTAATACAAGATAA------TAGTGACATAAAAGTAGTGCCAAGAAGGAAAGCAAAGATCA
TTAGGG---ATTATGGAAAACAGATGGCAGGTGATGATTGTGTGGCAAGTAGACAGGATGAGGATTAG
>EU541617/B/-/-/pIIIB
TTTTTAGAT---GGAATAGATAAGGCCCAAGAAGAACATGAGAAATATCACAGTAATTGGAGAGCAATGGCTAGTGATTT
TAACCTACCACCTGTAGTAGCAAAAGAAATAGTAGCCAGCTGTGATAAATGTCAGCTAAAAGGGGAAGCCATGCATGGAC
AAGTAGACTGTAGCCCAGGAATATGGCAGCTAGATTGTACACATTTAGAAGGAAAAGTTATCTTGGTAGCAGTTCATGTA
GCCAGTGGATATATAGAAGCAGAAGTAATTCCAGCAGAGACAGGGCAAGAAACAGCATACTTCC---TCTTAAAATTAGC
AGGAAGATGGCCAGTAAAAACAGTACATACAGACAATGGCAGCAATTTCACCAGTACTACAGTTAAGGCCGCCTGTTGGT
GGGCGGGGATCAAGCAGGAATTTGGCATTCCCTACAATCCCCAAAGTCAAGGAGTAATAGAATCTATGAATAAAGAATT-
--AAAGAAAATTATAGGACAGGTAAGAGATCAGGCTGAACATCTTAAGACAGCAGTACAAATGGCAGTATTCATCCACAA
TTTTAAAAGAA---AA---GGGG---GGATTG---GGGGGT---------------------------------------
---------ACAGTGCAGGGGAAAGAATAGTAGACATAATAGCAACAGACATACAAACTAAAGAATTACAAAAACAAATT
ACAAAAATTCAAAATTTTCGGG---TTTATTACAGGGACAGCAGAGATCCAGTTTGGAAAGGACCAGCAAAGCTCCTCTG
GAAAGGTGAAGGGGCAGTAGTAATACAAGATAA------TAGTGACATAAAAGTAGTGCCAAGAAGAAAAGCAAAGATCA
TCAGGG---ATTATGGAAAACAGATGGCAGGTGATGATTGTGTGGCAAGTAGACAGGATGAGGATTAA
>EU616639/B/US/-/AC160_T1_Day_22_Dom
TTTTTAGAT---GGAATAGATAGGGCCCAAGAAGAACATGAGAAATATCACAATAATTGGAGAGCAATGGCTAGTGATTT
TAACCTACCACCTGTAGTAGCAAAAGAAATAGTAGCCAGCTGTGATAAATGTCAGCTAAAAGGAGAAGCCATGCATGGAC
AAGTAGACTGTAGTCCAGGAATATGGCAACTAGATTGTACACATTTAGAAGGAAAAGTTATCCTGGTAGCAGTTCATGTG
GCCAGTGGATATATAGAAGCAGAAGTTATTCCAGCAGAAACAGGGCAGGAAACAGCATACTTTC---TTTTAAAGTTAGC
AGGAAGATGGCCAGTAAAAACAATACATACAGACAATGGCAGCAATTTCACCAGTGCTACTGTTAAGGCCGCCTGTTGGT
GGGCCGGGATCAAGCAGGAATTTGGCATTCCCTACAATCCCCAAAGTCAAGGAGTAGTAGAATCTATGAATAAAGAATT-
--AAAGAAAATTATAGGACAGGTAAGAGATCAGGCTGAGCATCTTAAGACAGCAGTACAAATGGCAGTATTCATCCACAA
TTTTAAAAGAA---AA---GGGG---GGATTG---GGGGGT---------------------------------------
---------ACAGTGCAGGGGAAAGAATAATAGACATAATAGCAACAGACATACAAACTAAAGAATTACAAAAACAAATT
ACAAAAATTCAAAATTTTCGGG---TTTATTACAGGGACAACAGAGATCCACTTTGGAAAGGACCAGCAAAGCTACTCTG
GAAAGGTGAAGGGGCAGTAGTAATACAAGAGAA------TAGTGACATAAAAGTAGTGCCTAGAAGAAAAGTAAAGATCA
TTAGGG---ATTATGGAAAACAGATGGCAGGTGATGATTGTGTGGCAAGTAGACAGGATGAGGATTAG
>EU616640/B/US/-/AC160_T2_Day_83_Dom
TTTTTAGAT---GGAATAGATAGGGCCCAAGAAGAACATGAGAAATATCACAATAATTGGAGAGCAATGGCTAGTGATTT
TAACCTACCACCTGTAGTAGCAAAAGAAATAGTAGCCAGCTGTGATAAATGTCAGCTAAAAGGAGAAGCCATGCATGGAC
AAGTAGACTGTAGTCCAGGAATATGGCAACTAGATTGTACACATTTAGAAGGAAAAGTTATCCTGGTAGCAGTTCATGTG
GCCAGTGGATATATAGAAGCAGAAGTTATTCCAGCAGAAACAGGGCAGGAAACAGCATACTTTC---TTTTAAAGTTAGC
AGGAAGATGGCCAGTAAAAACAATACATACAGACAATGGCAGCAATTTCACCAGTGCTACTGTTAAGGCCGCCTGTTGGT
GGGCCGGGATCAAGCAGGAATTTGGCATTCCCTACAATCCCCAAAGTCAAGGAGTAGTAGAATCTATGAATAAAGAATT-
--AAAGAAAATTATAGGACAGGTAAGAGATCAGGCTGAGCATCTTAAGACAGCAGTACAAATGGCAGTATTCATCCACAA
TTTTAAAAGAA---AA---GGGG---GGATTG---GGGGGT---------------------------------------
---------ACAGTGCAGGGGAAAGAATAATAGACATAATAGCAACAGACATACAAACTAAAGAATTACAAAAACAAATT
ACAAAAATTCAAAATTTTCGGG---TTTATTACAGGGACAACAGAGATCCACTTTGGAAAGGACCAGCAAAGCTACTCTG
GAAAGGTGAAGGGGCAGTAGTAATACAAGAGAA------TAGTGACATAAAAGTAGTGCCTAGAAGAAAAGTAAAGATCA
TTAGGG---ATTATGGAAAACAGATGGCAGGTGATGATTGTGTGGCAAGTAGACAGGATGAGGATTAG
>EU616641/B/US/-/AC160_T3_Day_419_Dom
TTTTTAGAT---GGAATAGATAGGGCCCAAGAAGAACATGAGAAATATCACAATAATTGGAGAGCAATGGCTAGTGATTT
TAACCTACCACCTGTAGTAGCAAAAGAAATAGTAGCCAGCTGTGATAAATGTCAACTAAAAGGAGAAGCCATGCATGGAC
AAGTAGACTGTAGTCCAGGAATATGGCAACTAGATTGTACACATTTAGAAGGAAAAGTTATCCTGGTAGCAGTTCATGTG
GCCAGTGGATATATAGAAGCAGAAGTTATTCCAGCAGAAACAGGGCAGGAAACAGCATACTTTC---TTTTAAAGTTAGC
AGGAAGATGGCCAGTAAAAACAATACATACAGACAATGGCAGCAATTTCACCAGTGCTACTGTTAAGGCCGCCTGTTGGT
GGGCCGGGATCAAGCAGGAATTTGGCATTCCCTACAATCCCCAAAGTCAAGGAGTAGTAGAATCTATGAATAAAGAATT-
--AAAGAAAATCATAGGACAGGTAAGAGATCAGGCTGAGCATCTTAAGACAGCAGTACAAATGGCAGTATTCATCCACAA
TTTTAAAAGAA---AA---GGGG---GGATTG---GGGGGT---------------------------------------
---------ACAGTGCAGGGGAAAGAATAATAGACATAATAGCAACAGACATACAAACTAAAGAATTACAAAAACAAATT
ACAAAAATTCAAAATTTTCGGG---TTTATTACAGGGACAACAGAGATCCACTTTGGAAAGGACCAGCAAAGCTACTCTG
GAAAGGTGAAGGGGCAGTAGTAATACAAGAGAA------TAGTGACATAAAAGTAGTGCCTAGAAGAAAAGTAAAGATCA
TTAGGG---ATTATGGAAAACAGATGGCAGGTGATGATTGTGTGGCAAGTAGACAGGATGAGGATTAG
>EU616642/B/US/-/AC160_T4_Day_503_Dom
TTTTTAGAT---GGAATAGATAAAGCCCAAGAGGAGCATGAGAAATATCACAGTAATTGGAGGGCAATGGCTAGTGATTT
TAACCTGCCACCTGTGGTAGCAAAAGAAATAGTAGCCAGCTGTGATAAATGTCAGTTAAAAGGAGAAGCTATGCATGGAC
AAGTAGACTGTAGTCCAGGAATATGGCAGCTAGATTGTACACATTTAGAAGGAAAAATTATCCTGGTAGCAGTTCATGTA
GCCAGTGGATATATAGAAGCAGAAGTTATTCCAGCAGAGACAGGGCAGGAAACAGCATACTTTC---TCTTAAAATTAGC
AGGAAGATGGCCAGTAAAAACAATACATACAGATAATGGCAGCAATTTCACCAGTCAGGCGGTTAAGGCCGCCTGTTGGT
GGGCGGGGATCAAACAGGAATTTGGCATTCCCTACAATCCCCAAAGTCAAGGAGTGGTAGAATCTATAAATAAAGAATT-
--AAAGAAAATTATAGGACAGGTAAGAGATCAGGCTGAACATCTTAAGACAGCAGTACAAATGGCAGTATTCATCCACAA
CTTTAAGAAAA---AA---GGGG---GGATTG---GAGGGT---------------------------------------
---------ACAGTGCAGGGGAAAGAATAGTAGACATAATAGCAACAGACATACAAACTAAAGAATTACAAAAACAAATT
ACAAAAATCCAAAATTTTCGGG---TTTATTACAGGGACAGCAGAGATCCACTTTGGAAAGGACCAGCAAAGCTTCTCTG
GAAAGGTGAAGGGGCAGTAGTAATACAAGATAA------TAGTGACATAAAAGTAGTGCCAAGAAGAAAAGCAAAGATCA
TTAGAG---ATTATGGAAAACAGATGGCAGGTGATGATTGTGTGGCAAGTAGACAGGATGAGGATTAG
>EU616643/B/US/-/AC160_T5_Day_545_Dom
TTTTTAGAT---GGAATAGATAAAGCCCAAGAGGAGCATGAGAAATATCACAGTAATTGGAGGGCAATGGCTAGTGATTT
TAACCTGCCACCTGTGGTAGCAAAAGAAATAGTAGCCAGCTGTGATAAATGTCAGTTAAAAGGAGAAGCTATGCATGGAC
AAGTAGACTGTAGTCCAGGAATATGGCAGCTAGATTGTACACATTTAGAAGGAAAAATTATCCTGGTAGCAGTTCATGTA
GCCAGTGGATATATAGAAGCAGAAGTTATTCCAGCAGAGACAGGGCAGGAAACAGCATACTTTC---TCTTAAAATTAGC
AGGAAGATGGCCAGTAAAAACAATACATACAGATAATGGCAGCAATTTCACCAGTCAGGCGGTTAAGGCCGCCTGTTGGT
GGGCGGGGATCAAACAGGAATTTGGCATTCCCTACAATCCCCAAAGTCAAGGAGTGGTAGAATCTATAAATAAAGAATT-
--AAAGAAAATTATAGGACAGGTAAGAGATCAGGCTGAACATCTTAAGACAGCAGTACAAATGGCAGTATTCATCCACAA
CTTTAAGAAAA---AA---GGGG---GGATTG---GAGGGT---------------------------------------
---------ACAGTGCAGGGGAAAGAATAGTAGACATAATAGCAACAGACATACAAACTAAAGAATTACAAAAACAAATT
ACAAAAATCCAAAATTTTCGGG---TTTATTACAGGGACAGCAGAGATCCACTTTGGAAAGGACCAGCAAAGCTTCTCTG
GAAAGGTGAAGGGGCAGTAGTAATACAAGATAA------TAGTGACATAAAAGTAGTGCCAAGAAGAAAAGCAAAGATCA
TTAGAG---ATTATGGAAAACAGATGGCAGGTGATGATTGTGTGGCAAGTAGACAGGATGAGGATTAG
>EU616644/B/US/-/AC160_T6_Day_664_Dom
TTTTTAGAT---GGAATAGATAAAGCCCAAGAGGAGCATGAGAAATATCACAGTAATTGGAGGGCAATGGCTAGTGATTT
TAACCTGCCACCTGTGGTAGCAAAAGAAATAGTAGCCAGCTGTGATAAATGTCAGTTAAAAGGAGAAGCTATGCATGGAC
AAGTAGACTGTAGTCCAGGAATATGGCAGCTAGATTGTACACATTTAGAAGGAAAAATTATCCTGGTAGCAGTTCATGTA
GCCAGTGGATATATAGAAGCAGAAGTTATTCCAGCAGAGACAGGGCAGGAAACAGCATACTTTC---TCTTAAAATTAGC
AGGAAGATGGCCAGTAAAAACAATACATACAGATAATGGCAGCAATTTCACCAGTCAGGCGGTTAAGGCCGCCTGTTGGT
GGGCGGGGATCAAACAGGAATTTGGCATTCCCTACAATCCCCAAAGTCAAGGAGTGGTAGAATCTATAAATAAAGAATT-
--AAAGAAAATTATAGGACAGGTAAGAGATCAGGCTGAACATCTTAAGACAGCAGTACAAATGGCAGTATTCATCCACAA
CTTTAAGAAAA---AA---GGGG---GGATTG---GAGGGT---------------------------------------
---------ACAGTGCAGGGGAAAGAATAGTAGACATAATAGCAACAGACATACAAACTAAAGAATTACAAAAACAAATT
ACAAAAATCCAAAATTTTCGGG---TTTATTACAGGGACAGCAGAGATCCACTTTGGAAAGGACCAGCAAAGCTTCTCTG
GAAAGGTGAAGGGGCAGTAGTAATACAAGATAA------TAGTGACATAAAAGTAGTGCCAAGAAGAAAAGCAAAGATCA
TTAGAG---ATTATGGAAAACAGATGGCAGGTGATGATTGTGTGGCAAGTAGACAGGATGAGGATTAG
>EU616645/B/US/-/AC160_T7_Day_762_Dom
TTTTTAGAT---GGAATAGATAAAGCCCAAGAGGAGCATGAGAAATATCACAGTAATTGGAGGGCAATGGCTAGTGATTT
TAACCTGCCACCTGTGGTAGCAAAAGAAATAGTAGCCAGCTGTGATAAATGTCAGTTAAAAGGAGAAGCTATGCATGGAC
AAGTAGACTGTAGTCCAGGAATATGGCAGCTAGATTGTACACATTTAGAAGGAAAAATTATCCTGGTAGCAGTTCATGTA
GCCAGTGGATATATAGAAGCAGAAGTTATTCCAGCAGAGACAGGGCAGGAAACAGCATACTTTC---TCTTAAAATTAGC
AGGAAGATGGCCAGTAAAAACAATACATACAGATAATGGCAGCAATTTCACCAGTCAGGCGGTTAAGGCCGCCTGTTGGT
GGGCGGGGATCAAACAGGAATTTGGCATTCCCTACAATCCCCAAAGTCAAGGAGTGGTAGAATCTATAAATAAAGAATT-
--AAAGAAAATTATAGGACAGGTAAGAGATCAGGCTGAACATCTTAAGACAGCAGTACAAATGGCAGTATTCATCCACAA
CTTTAAGAAAA---AA---GGGG---GGATTG---GAGGGT---------------------------------------
---------ACAGTGCAGGGGAAAGAATAGTAGACATAATAGCAACAGACATACAAACTAAAGAATTACAAAAACAAATT
ACAAAAATCCAAAATTTTCGGG---TTTATTACAGGGACAGCAGAGATCCACTTTGGAAAGGACCAGCAAAGCTTCTCTG
GAAAGGTGAAGGGGCAGTAGTAATACAAGATAA------TAGTGACATAAAAGTAGTGCCAAGAAGAAAAGCAAAGATCA
TTAGAG---ATTATGGAAAACAGATGGCAGGTGATGATTGTGTGGCAAGTAGACAGGATGAGGATTAG
>EU616649/B/US/-/AC160_T9_Day_1034_Dom
TTTTTAGAT---GGAATAGATAAAGCCCAAGAGGAGCATGAGAAATATCACAGTAATTGGAGGGCAATGGCTAGTGATTT
TAACCTGCCACCTGTGGTAGCAAAAGAAATAGTAGCCAGCTGTGATAAATGTCAGTTAAAAGGAGAAGCTATGCATGGAC
AAGTAGACTGTAGTCCAGGAATATGGCAGCTAGATTGTACACATTTAGAAGGAAAAATTATCCTGGTAGCAGTTCATGTA
GCCAGTGGATATATAGAAGCAGAAGTTATTCCAGCAGAGACAGGGCAGGAAACAGCATACTTTC---TCTTAAAATTAGC
AGGAAGATGGCCAGTAAAAACAATACATACAGATAATGGCAGCAATTTCACCAGTCAGGCGGTTAAGGCCGCCTGTTGGT
GGGCGGGGATCAAACAGGAATTTGGCATTCCCTACAATCCCCAAAGTCAAGGAGTGGTAGAATCTATAAATAAAGAATT-
--AAAGAAAATTATAGGACAGGTAAGAGATCAGGCTGAACATCTTAAGACAGCAGTACAAATGGCAGTATTCATCCACAA
CTTTAAGAAAA---AA---GGGG---GGATTG---GAGGGT---------------------------------------
---------ACAGTGCAGGGGAAAGAATAGTAGACATAATAGCAACAGACATACAAACTAAAGAATTACAAAAACAAATT
ACAAAAATCCAAAATTTTCGGG---TTTATTACAGGGACAGCAGAGATCCACTTTGGAAAGGACCAGCAAAGCTTCTCTG
GAAAGGTGAAGGGGCAGTAGTAATACAAGATAA------TAGTGACATAAAAGTAGTGCCAAGAAGAAAAGCAAAGATCA
TTAGAG---ATTATGGAAAACAGATGGCAGGTGATGATTGTGTGGCAAGTAGACAGGATGAGGATTAG
>EU786672/B/ES/2005/X1890
TTTTTAGAT---GGAATAGATAAGGCCCAAGAAGACCATGAGAAATATCACACTAATTGGAGAGCAATGGCTAGTGATTT
TAACCTGCCACCTGTAGTAGCAAAAGAAATAGTAGCCAGCTGTGATAAATGTCAGCTAAAAGGAGAAGCCATACATGGGC
AAGTAGACTGTAGTCCAGGAATATGGCAACTAGATTGTACACATTTAGAAGGAAAAATTATCCTGGTAGCAGTTCATGTA
GCCAGTGGATATATAGAAGCAGAAGTTATTCCAGCAGAGACAGGGCAGGAAACAGCATACTTTA---TCTTAAAATTAGC
GGGAAGATGGCCAGTAACAACAATACATACAGACAATGGCAGTAATTTCATTAGTAATACAGTTAAGGCTGCCTGTTGGT
GGGCAGGGATCAAGCAGGAATTTGGCATTCCCTACAATCCCCAAAGTCAAGGGGTAGTAGAATCTATGAATAAAGAATT-
--AAAGAAAATTATAGGACAAGTAAGAGATCAGGCTGAACATCTTAAAACAGCAGTACAAATGGCAGTATTTATCCACAA
TTTTAAAAGAA---AA---GGGG---GGATTG---GGGGGT---------------------------------------
---------ACAGTGCAGGAGAAAGAATAGTAGATATAATAGCAACAGACATACAAACTAAAGAATTACAAAAACAAATT
ACAAAAATTCAAAATTTTCGGG---TTTATTACAGGGACAGCAGAGATCCACTTTGGAAAGGACCAGCAAAGCTTCTTTG
GAAAGGTGAAGGGGCAGTRGTTATACAAGATAA------TAGTGACATAAAAGTAGTGCCAAGAAGAAAAGCAAAGATCA
TTAGGG---ATTATGGAAAACAGATGGCAGGTGATGATTGTGTGGCAAGTAGACAGAATGAGGATTAG
>EU786674/B/ES/2006/X1958
TTTTTAGAT---GGAATAGATAAGGCCCAAGAAGAACATGAGAAATATCACAGCAATTGGAGAGCAATGGCTAGTGATTT
TAACCTGCCACCTGTAGTAGCAAAAGAAATAGTAGCCAGCTGTGATAAGTGTCAGCTAAAAGGAGAAGCCATGCATGGAC
AAGTAGACTGTAGTCCAGGAATATGGCAACTAGATTGTACACATTTAGAAGGAAAAATTATCCTGGTAGCAGTGCATGTA
GCCAGTGGATACATAGAAGCAGAAGTCATTCCAGCAGAAACAGGGCAAGAAACAGCATACTTCA---TCCTAAAATTAGC
AGGAAGATGGCCAGTAAAAATAATACATACAGACAATGGCAGCAATTTCATCAGTGCTGTGGTTAAGGCCGCCTGCTGGT
GGGCAGGGATCAAGCAGGAATTCGGCATTCCCTATAATCCCCAAAGTCAAGGAGTGGTAGAATCCATGAATAAAGAATT-
--AAAGAAAATTATAGAACAAGTAAGAGATCAGGCTGAGCATCTTAAAACAGCAGTACAAATGGCAGTATTCATCCACAA
TTTTAAAAGAA---AA---GGGG---GGATTG---GGGGAT---------------------------------------
---------ACAGTGCAGGGGAAAGAATAGTAGACATAATAGCAACAGACATACAAACTAAAGAATTACAAAAACAAATT
ACAAAAATTCAAAATTTCCGGG---TTTATTACAGGGACAGCAGAGATCCACTTTGGAAAGGACCAGCAAAACTTCTTTG
GAAAGGTGAAGGGGCAGTAGTAATACAAGATAA------AACTGAAATAAAAGTAGTGCCAAGAAGAAAAGCAAAGATCA
TTAGGG---ATTATGGAAAACAGATGGCAGGTGATGATTGTGTGGCAGGTAGACAGGATGAGGATTAG
>EU786675/B/ES/2006/X1959
TTTTTAGAT---GGAATAGATAAGGCCCAAGATGAACATGAAAAATATCACAGTAATTGGAGAGCAATGGCCAGTGATTT
TAACCTGCCACCTGTAGTAGCAAAAGAAATAGTAGCCAGCTGTGATAAATGTCAGCTAAAAGGAGAAGCCATGCATGGAC
AAGTAGACTGTAGTCCAGGAATATGGCAACTAGATTGTACACATTTAGAAGGAAAGATTATCCTGGTAGCAGTTCATGTA
GCCAGTGGATATATAGAAGCAGAAGTAATTCCAGCAGAGACAGGGCAGGAAACAGCATATTTTA---TCTTAAAATTAGC
AGGAAGATGGCCAGTAAAAACAATACATACAGACAATGGCCCAAATTTTATCAGTGCTGCGGTTAAGGCCGCCTGTTGGT
GGGCAGGAATCAAGCAGGAATTTGGTATTCCCTACAATCCTCAAAGTCAAGGAGTRGTGGAATCTATGAATAAAGAATT-
--AAAGAAAATTATAGGACAGGTAAGAGATCAGGCTGAACATCTTAAGACAGCAGTACAAATGGCAGTATTCATCCACAA
TTTTAAAAGAA---AA---GGGG---GGATTG---GGGGGT---------------------------------------
---------ACAGTGCAGGGGAAAGAATAGTAGACATAATAGCATCAGAAATACAAACTAAAGAACTACAAAAACAAATT
TCAAAAATTCAAAATTTTCGGG---TTTATTACAGGGACAGCAGAGATCCACTTTGGAAAGGACCAGCAAAGCTTCTTTG
GAAAGGTGAAGGGGCAGTAGTAATACAAGATAA------TAGTGATATAAAAGTAGTGCCAAGAAGAAAAGCAAAAATCA
TTAGGG---ATTATGGAAAACAGATGGCAGGTGATGATTGTGTGGCAAGTAGACAGGATGAGGATTAA
>EU786676/B/ES/2006/X1998
TTTTTAGAT---GGAATAGATAGGGCCCAAGAAGATCATGAGAAATACCACAGTAATTGGAGAGCAATGGTTAGTGATTT
TAACATACCAGCTGTAGTAGCAAAAGAAATAATAGCCTGCTGTGATAAATGTCAGCTAAAAGGAGAAGCCATGCATGGAC
AAGTAGACTGTAGTCCAGGAGTATGGCAACTAGATTGTACACATTTAGAAGGAAAAATTATCCTGGTAGCAGTTCATGTA
GCCAGTGGATATATAGAAGCAGAAGTTATTCCAGCAGAGACAGGGCAGGAAACAGCATACTTTC---TCTTAAAATTAGC
AGGAAGATGGCCAGTAAAAACAATACATACAGACAATGGCACCAACTTCACCAGTACTACAGTTAAGGCTGCCTGTTGGT
GGGCAGGGATCAAGCAGGAATTTGGCATTCCCTACAATCCCCAAAGTCAAGGGGTAGTAGAATCTATGAATAAAGAATT-
--AAAGAAAATTATAGGACAGGTACGAGATCAGGCTGAACATCTTAAGACAGCAGTACAAATGGCAGTATTCATCCACAA
TTTTAAGAGAA---AA---GGGG---GGATTG---GGGGAT---------------------------------------
---------ACAGTGCAGGAGAAAGAATAGTAGACATGATAGCAACAGACATACAAACAAGAGAATTACAAAAACAAATT
ACAAAAATTCAAAATTTTCGGG---TTTATTACAGGGACAGCAGAGATCCACTTTGGAAAGGACCAGCAAAGCTCCTCTG
GAAAGGTGAAGGGGCAGTAGTAATACAAGATAA------CAGTGACATAAAAGTAGTACCAAGAAGAAAAGCAAAGATCA
TTAGGG---ATTATGGCAAACAGATGGCAGGTGATGATTGTGTGGCAAGTAGACAGGATGAGGATTAG
>EU786677/B/ES/2006/X2102
TTTTTGGAT---GGAATAGATAAGGCCCAAGAGGACCATGAGAGATATCACAGTAACTGGAGAGCAATGGCTAATGAATT
TAACCTGCCACCTGTGGTAGCAAAAGAAATAGTAGCCTGCTGTGATAAATGTCAGGTAAAAGGAGAAGCTATACATGGAC
AAGTAGACTGTAGTCCAGGAATATGGCAACTAGATTGTACACATTTAGAAGGGAAAATTATCCTGGTAGCAGTTCATGTA
GCCAGTGGATATATAGAAGCAGAAGTTATCCCAGCAGAGACAGGGCAGGAAACAGCATACTTTC---TCTTAAAATTAGC
AGGAAGATGGCCAGTAAAAACAATACATACAGATAATGGCAGCAACTTCACCAGCACTACGGTCAARGCCGCTTGTTGGT
GGGCAGGGATCAAGCAGGAATTTGGCATTCCCTACAATCCCCAAAGTCAAGGAGTAGTAGAATCTATGAATAAAGAATT-
--AAAGAAAATTATAGGACAAGTAAGAGATCAGGCTGAACATCTTAAGACAGCAGTACAAATGGCAGTATTCATCCACAA
TTTTAAAAGAA---AA---GGGG---GGATTG---GGGGGT---------------------------------------
---------ACAGTGCAGGGGAAAGAATAATAGACATAATAGCAACAGACATACAAACTAAAGAACTACAAAAACAAATT
ACAAAAATTCAAAATTTTCGGG---TTTATTACAGGGACAGCAGAGATCCACTTTGGAAAGGACCAGCAAAGCTCCTTTG
GAAAGGTGAAGGGGCAGTAGTAATACAAGAAGA------TAGTGACATAAAAGTAGTGCCAAGAAGAAAAGCAAAAATCA
TTAGGG---ATTATGGAAAACAGATGGCAGGTGATGATTGTGTGGCAAGTAGACAGAATGAGGATTAG
>EU786678/B/ES/2007/X2149
TTTTTAGAT---GGAATAGAAAAGGCTCAAGAAGATCATGAGAAATATCACACTAATTGGAGAGCAATGGCTAGTGATTT
TAACCTGCCACCTATAATAGCAAAAGAAATAATAGCCAGCTGTGATAAATGCCAACTAAAAGGAGAGGCCATGCATGGAC
AAGTAGACTGTAGTCCAGGAATATGGCAACTAGATTGTACACATCTAGAAGGAAAAGTTATCCTAGTAGCAGTTCATGTT
GCCAGTGGATATATAGAAGCAGAAGTTATTCCAGCAGAGACAGGGCAGGAAACAGCATACTTTA---TCTTAAAACTAGC
AGGAAGATGGCCAGTAAAAACAGTACATACAGACAATGGCCCCAACTTCATCAGTAATGCAGTTAAAGCTGCCTGTTGGT
[truncated: 1,357,347 more chars]
