# Supplementary material for: An integrated map of HIV genome-wide variation from a population perspective
Source: Retrovirology. 2015 Feb 15;12:18. doi: 10.1186/s12977-015-0148-6 (PMC4358901; doi:10.1186/s12977-015-0148-6)
Supplement: Additional file 3: — Software. Our Matlab toolbox developed for data visualization, genomic diversity analysis and HIV genomic alignment. Our sequence datasets are also included. [file 12977_2015_148_MOESM3_ESM.zip › HIVGenomeAnalysisToolbox/TemporaryData/RT.fasta]

>K03455/B/FR/1983/HXB2-LAI-IIIB-BRU
CCCATTAGCCCTATTGAGACTGTACCAGTAAAATT---AAAGCCAGGAATGG---ATGGCCCAAAAGTTAAACAA---TG
GCCATTGACAGAAG---AAAAAATAAAAGCATTAGTAGAAATTTGTACA------G---AGATGGAAAAGGAAGGGAAAA
TTTCAAAAA---TTGGGCCTGAAAATCCATACAATACTCCAGTATTTGCCATAAAGAAAAAAGAC------AGTACT---
AAATGGAGAAAATTAGTAGATTTCAGAGAACTTAATAAGAGAACTCAAGACTTCT---GGGAAGTTCAATTAGGAATAC-
-----CACATCCCGCA---GGGTTAAAA---AAG---AAA---AAAT---CAG------TAACAGTACTGGATGTGGGTG
ATGCATATTTTTCAGTTCCCTTAGATGAAGACTTCAGGAAGTATACTGCATTTACCATACCTAGTATAAACAATGAGACA
CCAGGGATTAGATATCAGTACAATGTGCTTCCACAGGGATGGAAAGGATCACCAGCAATATTCCAAAGTAGCATGACAAA
AATCTTAGAGCCTTTTAGAAAACAAAATCCAGACATAGTTATCTATCAATACATGGATGATTTGTATGTAGGATCTGACT
TAGAAATAGGGCAGCATAGAACAAAAATAGAGGAGCTGAGACAACATCTGTTGAGGTGGGGACTTACCACACCAGAC---
AAAAAACATCAGAAAGAACCTCCATTCCTTTGGATGGGTTATGAACTCCATCCTGATAAATGGACAGTACAGCCTATAGT
GCTGCCAGAAAAAGACAGCTGGACTGTCAATGACATACAGAAGTTAGTGGGGAAATTG------------------AATT
GGGCAAGTCAGATTTACCCAGGGATTAAAGTAAGGCAATTATGTAAACTCCTTAGAGGAACCAAAGCACTAACAGAAGTA
ATACCACTAACAGAAGAAGCAGAGCTAGAACTGGCAGAAAACAGAGAGATTCTAAAAGAACCAGTACATGGAGTGTATTA
TGACCCATC---AA---------------AAGACTTAATAGCAGAAATACAGAAGCAGGGGCAAGGCCAATGGACATATC
AAATTTATCAAGAGCCATTTAAAAATCTGAAAACAGGAAAATATGCAAGAATGAGGGGTGCCCACACTAATGATGTAAAA
CAATTAACAGAGGCAGTGC---AAAAAATAACCACAGAAAGCATAGTAA---TATGGGGAAAGACTCCTAAATTTAAACT
GCCCATACAAAAGGAAACATGGGAAACATGGTGGACAGAGTATTGGCAAGCCACCTGGATTCCTGAGTGGGAGTTTGTTA
ATA---CCCCTCCCTT---AGTGAAATTATGGTACCAGTTAGAGAAAGAACCCATAGTAGGAGCAGAAACCTTCTATGTA
GATGGGGCAGCTAAC---AGGGAGAC------T---AAATTAGGAAAAGCAGGATATGTTACTAATAGAGGAAGACAAAA
AGTTGTCACCCTAACTGACACAACAAATCAGAAGACTGAGTTACAAGCAATTTATCTAGCTTTGCAGGATTCGGGATTAG
AAGTAAACATAGTAACAGACTCACAATATGCATTAGGAATCATTCAAGCACAACCAGATCAAAGTGAATCAGAGTTAGTC
AATCAAATAATAGAGCAGTTAAT---AAAAAAGGAAAAGGTCTATCTGGCATGGGTACCAGCACACAAAGGAATTGGAGG
AAATGAA---CAAGTAGATAAATTAGTCAGTGCTGGAATCAGGAAAGTACTA
>A04321/B/FR/1983/IIIB_LAI
CCCATTAGTCCTATTGAAACTGTACCAGTAAAATT---AAAGCCAGGAATGG---ATGGCCCAAAAGTTAAACAA---TG
GCCATTGACAGAAG---AAAAAATAAAAGCATTAGTAGAAATTTGTACA------G---AAATGGAAAAGGAAGGGAAAA
TTTCAAAAA---TTGGGCCTGAAAATCCATACAATACTCCAGTATTTGCCATAAAGAAAAAAGAC------AGTACT---
AAATGGAGAAAATTAGTAGATTTCAGAGAACTTAATAAGAGAACTCAAGACTTCT---GGGAAGTTCAATTAGGAATAC-
-----CACATCCCGCA---GGGTTAAAA---AAG---AAA---AAAT---CAG------TAACAGTACTGGATGTGGGTG
ATGCATATTTTTCAGTTCCCTTAGATGAAGACTTCAGGAAGTATACTGCATTTACCATACCTAGTATAAACAATGAGACA
CCAGGGATTAGATATCAGTACAATGTGCTTCCACAGGGATGGAAAGGATCACCAGCAATATTCCAAAGTAGCATGACAAA
AATCTTAGAGCCTTTTAGAAAACAAAATCCAGACATAGTTATCTATCAATACATGGATGATTTGTATGTAGGATCTGACT
TAGAAATAGGGCAGCATAGAACAAAAATAGAGGAGCTGAGACAACATCTGTTGAGGTGGGGACTTACCACACCAGAC---
AAAAAACATCAGAAAGAACCTCCATTCCTTTGGATGGGTTATGAACTCCATCCTGATAAATGGACAGTACAGCCTATAGT
GCTGCCAGAAAAAGACAGCTGGACTGTCAATGACATACAGAAGTTAGTGGGAAAATTG------------------AATT
GGGCAAGTCAGATTTACCCAGGGATTAAAGTAAGGCAATTATGTAAACTCCTTAGAGGAACCAAAGCACTAACAGAAGTA
ATACCACTAACAGAAGAAGCAGAGCTAGAACTGGCAGAAAACAGAGAGATTCTAAAAGAACCAGTACATGGAGTGTATTA
TGACCCATC---AA---------------AAGACTTAATAGCAGAAATACAGAAGCAGGGGCAAGGCCAATGGACATATC
AAATTTATCAAGAGCCATTTAAAAATCTGAAAACAGGAAAATATGCAAGAACGAGGGGTGCCCACACTAATGATGTAAAA
CAATTAACAGAGGCAGTGC---AAAAAATAACCACAGAAAGCATAGTAA---TATGGGGAAAGACTCCTAAATTTAAACT
ACCCATACAAAAGGAAACATGGGAAACATGGTGGACAGAGTATTGGCAAGCCACCTGGATTCCTGAGTGGGAGTTTGTCA
ATA---CCCCTCCTTT---AGTGAAATTATGGTACCAGTTAGAGAAAGAACCCATAGTAGGAGCAGAAACGTTCTATGTA
GATGGGGCAGCTAGC---AGGGAGAC------T---AAATTAGGAAAAGCAGGATATGTTACTAATAGAGGAAGACAAAA
AGTTGTCACCCTAACTGACACAACAAATCAGAAGACTGAGTTACAAGCAATTCATCTAGCTTTGCAGGATTCGGGATTAG
AAGTAAATATAGTAACAGACTCACAATATGCATTAGGAATCATTCAAGCACAACCAGATAAAAGTGAATCAGAGTTAGTC
AATCAAATAATAGAGCAGTTAAT---AAAAAAGGAAAAGGTCTATCTGGCATGGGTACCAGCACACAAAGGAATTGGAGG
AAATGAA---CAAGTAGATAAATTAGTCAGTGCTGGAATCAGGAAAGTACTA
>A07867/B/FR/1983/LAI-J19
CCCATTAGTCCTATTGAAACTGTACCAGTAAAATT---AAAGCCAGGAATGG---ATGGCCCAAAAGTTAAACAA---TG
GCCATTGACAGAAG---AAAAAATAAAAGCATTAGTAGAAATTTGTACA------G---AAATGGAAAAGGAAGGGAAAA
TTTCAAAAA---TTGGGCCTGAAAATCCATACAATACTCCAGTATTTGCCATAAAGAAAAAAGAC------AGTACT---
AAATGGAGAAAATTAGTAGATTTCAGAGAACTTAATAAGAGAACTCAAGACTTCT---GGGAAGTTCAATTAGGAATAC-
-----CACATCCCGCA---GGGTTAAAA---AAG---AAA---AAAT---CAG------TAACAGTACTGGATGTGGGTG
ATGCATATTTTTCAGTTCCCTTAGATGAAGACTTCAGGAAGTATACTGCATTTACCATACCTAGTATAAACAATGAGACA
CCAGGGATTAGATATCAGTACAATGTGCTTCCACAGGGATGGAAAGGATCACCAGCAATATTCCAAAGTAGCATGACAAA
AATCTTAGAGCCTTTTAGAAAACAAAATCCAGACATAGTTATCTATCAATACATGGATGATTTGTATGTAGGATCTGACT
TAGAAATAGGGCAGCATAGAACAAAAATAGAGGAGCTGAGACAACATCTGTTGAGGTGGGGACTTACCACACCAGAC---
AAAAAACATCAGAAAGAACCTCCATTCCTTTGGATGGGTTATGAACTCCATCCTGATAAATGGACAGTACAGCCTATAGT
GCTGCCAGAAAAAGACAGCTGGACTGTCAATGACATACAGAAGTTAGTGGGAAAATTG------------------AATT
GGGCAAGTCAGATTTACCCAGGGATTAAAGTAAGGCAATTATGTAAACTCCTTAGAGGAACCAAAGCACTAACAGAAGTA
ATACCACTAACAGAAGAAGCAGAGCTAGAACTGGCAGAAAACAGAGAGATTCTAAAAGAACCAGTACATGGAGTGTATTA
TGACCCATC---AA---------------AAGACTTAATAGCAGAAATACAGAAGCAGGGGCAAGGCCAATGGACATATC
AAATTTATCAAGAGCCATTTAAAAATCTGAAAACAGGAAAATATGCAAGAACGAGGGGTGCCCACACTAATGATGTAAAA
CAATTAACAGAGGCAGTGC---AAAAAATAACCACAGAAAGCATAGTAA---TATGGGGAAAGACTCCTAAATTTAAACT
ACCCATACAAAAGGAAACATGGGAAACATGGTGGACAGAGTATTGGCAAGCCACCTGGATTCCTGAGTGGGAGTTTGTCA
ATA---CCCCTCCTTT---AGTGAAATTATGGTACCAGTTAGAGAAAGAACCCATAGTAGGAGCAGAAACGTTCTATGTA
GATGGGGCAGCTAGC---AGGGAGAC------T---AAATTAGGAAAAGCAGGATATGTTACTAATAGAGGAAGACAAAA
AGTTGTCACCCTAACTGACACAACAAATCAGAAGACTGAGTTACAAGCAATTCATCTAGCTTTGCAGGATTCGGGATTAG
AAGTAAATATAGTAACAGACTCACAATATGCATTAGGAATCATTCAAGCACAACCAGATAAAAGTGAATCAGAGTTAGTC
AATCAAATAATAGAGCAGTTAAT---AAAAAAGGAAAAGGTCTATCTGGCATGGGTACCAGCACACAAAGGAATTGGAGG
AAATGAA---CAAGTAGATAAATTAGTCAGTGCTGGAATCAGGAAAGTACTA
>AB078005/B/US/1997/ARES2
CCTATTAGTCCTATTGAAACTGTACCAGTAAAATT---AAAGCCAGGAATGG---ATGGCCCAAAAGTTAAACAA---TG
GCCATTGACAGAAG---AAAAAATAAAAGCATTAGTAGAAATTTGTACA------G---AAATGGAAAAGGAAGGTAAGA
TTTCAAAAA---TTGGGCCTGAAAATCCATACAATACTCCAGTATTTGCCATAAAGAAAAAAGAC------AGTACT---
AAATGGAGAAAATTAGTAGATTTCAGAGAACTTAATAAGAGAACTCAAGACTTCT---GGGAAGTTCAATTAGGAATAC-
-----CACATCCCGCA---GGGTTAAAA---AAG---AAA---AAAT---CAG------TAACAGTACTGGATGTAGGTG
ATGCATATTTTTCAGTTCCCTTAGATGAAGATTTCAGGAAGTATACTGCATTTACCATACCTAGTATAAACAATGAGACA
CCAGGGATTAGATATCAGTACAATGTGCTTCCACAGGGATGGAAAGGATCACCAGCAATATTCCAATGTAGCATGACAAA
GATCTTAGAGCCTTTTAGACAACAAAATCCAGACATAGTTATCTATCAATACATGGATGATTTGTATGTAGGATCTGACT
TAGAAATAGGGCAACATAGAACAAAAATAGAGGAACTGAGACAGCATCTGTTGAGGTGGGGGTTTACCACACCAGAC---
AAAAAGCATCAGAAAGAACCTCCATTCCTTTGGATGGGTTATGAACTCCATCCTGATAAATGGACAGTACAGCCTATAGT
GCTGCCAGAAAAAGACAGCTGGACTGTCAATGACATACAGAAATTAGTGGGAAAATTA------------------AATT
GGGCAAGTCAAATTTATGCAGGGATTAAAGTAAAGCAATTATGTAAGCTCCTTAGGGGAACCAAAGCACTAACAGAAGTA
ATACCACTAACAGAAGAAGCAGAGCTAGAACTGGCAGAAAACAGGGAGATTCTAAAAGAACCAGTACATGGAGTGTATTA
TGACCCATC---AA---------------AAGACTTAATAGCAGAACTACAGAAACAGGGGCAAGGCCAATGGACATATC
AAATTTATCAAGAGCCATTTAAGAATCTAAAAACAGGAAAGTATACAAGAATGAGGGGTGCCCATACTAATGATGTAAAA
CAGTTAACAGAGGCAGTGC---AAAAGGTAGCTACAGAAAGCATAGTAA---TATGGGGAAAGACTCCTAAATTTAAACT
ACCCATACAAAAGGAGACATGGGAAACATGGTGGACGGAGTATTGGCAAGCCACCTGGATTCCTGAGTGGGAGTTTGTCA
ATA---CCCCTCCCTT---AGTAAAATTATGGTACCAGTTAGAGAAAGAACCCATAGTAGGAGCAGAAACTTTCTATGTA
GATGGGGCAGCTAAT---AGGGAGAC------T---AAATCAGGAAAAGCAGGATATGTTACTGACAGAGGAAGACAAAA
AGTTGTCCCCATAGCTGACACAACAAATCAGAAGACTGAATTACAAGCAATTCATCTAGCTTTGCAGGATTCGGGACTAG
AAGTAAACATAGTAACAGACTCACAATATGCATTAGGAATCATTCAAGCACAACCAGATAAGAGTGAATCAGAATTAGTC
AGTCAAATAATAGAGCAGTTAAT---AAAAAAGGAAAAAGTCTACCTGGCATGGGTACTAGCACACAAAGGAATTGGAGG
AAATGAA---CAAGTAGATAAATTAGTTAGTACTGGAATCAGGAAAGTACTA
>AB221005/B/US/1985/Ba_L
CCCATTAGTCCTATTGAAACTGTACCAGTAAAATT---AAAACCAGGAATGG---ATGGCCCAAAAGTTAAACAA---TG
GCCACTGACAGAAG---AAAAAATAAAAGCATTAATGGAAATCTGTACA------G---AAATGGAAAAGGAAGGGAAAA
TTTCAAAAA---TTGGGCCTGAAAATCCATACAATACTCCAGTATTTGCCATAAAGAAAAAAGAC------AGTACT---
AAATGGAGAAAATTAGTAGATTTCAGAGAACTTAATAAGAAAACTCAAGACTTCT---GGGAAGTACAATTAGGAATAC-
------ACATCCCGCAG--GGGTTAAAA---AAG---AAA---AAAT---CAG------TAACAGTACTGGATGTGGGTG
ATGCATATTTTTCAGTTCCCTTAGATAAAGAATTCAGGAAGTATACTGCATTTACCATACCTAGTATAAACAATGAAACA
CCAGGGATCAGATATCAGTACAATGTACTTCCACAGGGATGGAAAGGATCACCAGCAATATTTCAAAGTAGCATGACAAG
AATCTTAGAGCCTTTTAGAAAACAAAATCCAGAAATAGTGATCTATCAATACATGGATGATTTGTATGTAGGATCTGACT
TAGAAATAGGGCAGCATAGAACAAAAATAGAGGAACTGAGACAACATCTGTTGAGGTGGGGATTTACCACACCAGAC---
AAAAAACATCAGAAAGAACCTCCATTCCTTTGGATGGGTTATGAACTCCATCCTGATAAATGGACAGTACAGCCTATAGT
GCTGCCAGAAAAAGACAGCTGGACTGTCAATGACATACAGAAGTTAGTGGGAAAATTG------------------AATT
GGGCAAGTCAGATTTACCCAGGAATTAAAGTAAAGCAATTATGTAGGCTCCTTAGGGGAACCAAGGCATTAACAGAAGTA
ATACCACTAACAAAAGAAACAGAGCTAGAACTGGCAGAGAACAGGGAAATTCTAAAAGAACCAGTACATGGGGTGTATTA
TGACCCATC---AA---------------AAGACTTAATAGCAGAAATACAGAAGCAGGGGCAAGGCCAATGGACATATC
AAATTTATCAAGAGCCATTTAAAAATCTGAAAACAGGAAAATATGCAAGAATGAGGGGTGCCCACACTAATGATGTAAAA
CAATTAACAGAGGCAGTGC---AAAAAATAACCACAGAAAGCATAGTAA---TATGGGGAAAGACTCCTAAATTTAAACT
ACCCATACAAAAAGAAACATGGGAAACATGGTGGACAGAGTATTGGCAAGCCACCTGGATTCCTGAGTGGGAGTTTGTCA
ATA---CCCCTCCCTT---AGTGAAATTATGGTACCAGTTAGAGAAAGAACCCATAATAGGAGCAGAAACATTCTATGTA
GATGGAGCAGCTAAC---CGGGAGAC------T---AAATTAGGAAAAGCAGGATATGTTACTAACAGAGGAAGACAAAA
AGTTGTCTCCCTAACTGACACAACAAATCAGAAGACTGAGTTACAAGCAATTCATCTAGCTTTACAAGATTCAGGATTAG
AAGTAAACATAGTAACAGACTCACAATATGCATTAGGAATCATTCAAGCACAACCAGATAAAAGTGAATCAGAGTTAGTC
AGTCAAATAATAGAACAGTTAAT---AAAAAAGGAAAAGGTCTACCTGGCATGGGTACCAGCGCACAAAGGAATTGGAGG
AAATGAA---CAAGTAGATAAATTAGTCAGTACTGGAATCAGGAAAGTACTA
>AB253432/B/US/1985/Ba_L
CCCATTAGTCCTATTGAAACTGTACCAGTAAAATT---AAAACCAGGAATGG---ATGGCCCAAAAGTTAAACAA---TG
GCCACTGACAGAAG---AAAAAATAAAAGCATTAATGGAAATCTGTACA------G---AAATGGAAAAGGAAGGGAAAA
TTTCAAAAA---TTGGGCCTGAAAATCCATACAATACTCCAGTATTTGCCATAAAGAAAAAAGAC------AGTACT---
AAATGGAGAAAATTAGTAGATTTCAGAGAACTTAATAAGAAAACTCAAGACTTCT---GGGAAGTACAATTAGGAATAC-
------ACATCCCGCAG--GGGTTAAAA---AAG---AAA---AAAT---CAG------TAACAGTACTGGATGTGGGTG
ATGCATATTTTTCAGTTCCCTTAGATAAAGAATTCAGGAAGTATACTGCATTTACCATACCTAGTATAAACAATGAAACA
CCAGGGATCAGATATCAGTACAATGTACTTCCACAGGGATGGAAAGGATCACCAGCAATATTTCAAAGTAGCATGACAAG
AATCTTAGAGCCTTTTAGAAAACAAAATCCAGAAATAGTGATCTATCAATACATGGATGATTTGTATGTAGGATCTGACT
TAGAAATAGGGCAGCATAGAACAAAAATAGAGGAACTGAGACAACATCTGTTGAGGTGGGGATTTACCACACCAGAC---
AAAAAACATCAGAAAGAACCTCCATTCCTTTGGATGGGTTATGAACTCCATCCTGATAAATGGACAGTACAGCCTATAGT
GCTGCCAGAAAAAGACAGCTGGACTGTCAATGACATACAGAAGTTAGTGGGAAAATTG------------------AATT
GGGCAAGTCAGATTTACCCAGGAATTAAAGTAAAGCAATTATGTAGGCTCCTTAGGGGAACCAAGGCATTAACAGAAGTA
ATACCACTAACAAAAGAAACAGAGCTAGAACTGGCAGAGAACAGGGAAATTCTAAAAGAACCAGTACATGGGGTGTATTA
TGACCCATC---AA---------------AAGACTTAATAGCAGAAATACAGAAGCAGGGGCAAGGCCAATGGACATATC
AAATTTATCAAGAGCCATTTAAAAATCTGAAAACAGGAAAATATGCAAGAATGAGGGGTGCCCACACTAATGATGTAAAA
CAATTAACAGAGGCAGTGC---AAAAAATAACCACAGAAAGCATAGTAA---TATGGGGAAAGACTCCTAAATTTAAACT
ACCCATACAAAAAGAAACATGGGAAACATGGTGGACAGAGTATTGGCAAGCCACCTGGATTCCTGAGTGGGAGTTTGTCA
ATA---CCCCTCCCTT---AGTGAAATTATGGTACCAGTTAGAGAAAGAACCCATAATAGGAGCAGAAACATTCTATGTA
GATGGAGCAGCTAAC---CGGGAGAC------T---AAATTAGGAAAAGCAGGATATGTTACTAACAGAGGAAGACAAAA
AGTTGTCTCCCTAACTGACACAACAAATCAGAAGACTGAGTTACAAGCAATTCATCTAGCTTTACAAGATTCAGGATTAG
AAGTAAACATAGTAACAGACTCACAATATGCATTAGGAATCATTCAAGCACAACCAGATAAAAGTGAATCAGAGTTAGTC
AGTCAAATAATAGAACAGTTAAT---AAAAAAGGAAAAGGTCTACCTGGCATGGGTACCAGCGCACAAAGGAATTGGAGG
AAATGAA---CAAGTAGATAAATTAGTCAGTACTGGAATCAGGAAAGTACTA
>AB286955/B/JP/2004/DR6089
CCCATTAGTCCTATTGAAACTGTACCAGTAAAATT---GAAGCCAGGAATGG---ATGGCCCAAGAGTTAAACAA---TG
GCCATTGACAGAAG---AAAAAATAAAAGCATTAGTAGAAATTTGTACA------G---AAATGGAAAAGGAAGGAAAAA
TTTCAAAAA---TTGGGCCTGAAAATCCATACAATACTCCAGTATTTGCCATAAAGAAAAAAGAC------AGTACT---
AAATGGAGAAAATTAGTAGATTTCAGAGAACTTAATAAGAGGACTCAAGACTTCT---GGGAAGTTCAATTAGGAATAC-
-----CACATCCCGCA---GGGTTAAAA---AAG---AAA---AAAT---CAG------TAACAGTACTGGATGTGGGTG
ATGCATATTTCTCAGTTCCCTTAGATAAAGAATTCAGGAAGTACACTGCATTTACCATACCTAGTATAAACAATGAGACA
CCAGGGATAAGATATCAGTACAATGTGCTTCCACAGGGATGGAAAGGATCACCAGCAATATTCCAATGTAGCATGACAAA
AATTTTAGAGCCCTTTAGAAAACAAAATCCAGAAATAGTTATCTATCAATACATGGATGACTTGTATGTAGGATCTGACT
TAGAGATAGGACAGCATAGAGCAAAAATAGAAGAACTGAGACAGCATCTGTTGAGGTGGGGGTTTACCACACCAGAC---
AAAAAACATCAGAAGGAACCTCCATTTCTTTGGATGGGTTATGAACTCCATCCGGACAAATGGACAGTACAACCTATAGT
GCTGCCAGAAAAAGACAGCTGGACTGTCAATGACATACAGAAGTTAGTGGGAAAATTG------------------AATT
GGGCAAGTCAGATTTACCCAGGGATTAAAGTAAAGCAATTATGTAAACTCCTTAGGGGAGCCAAAGCACTAACAGAAGTA
ATACAACTAACAGAAGAAGCAGAGCTAGAACTGGTAGAAAACAGGGAGATTCTAAAAGAACCAGTACATGGAGTGTATTA
TGACCCATC---AA---------------AAGACTTAATAGCAGAAATACAGAAGCAGGGGCAAGGACAATGGACATATC
AAATTTATCAAGAGCCATTTAAAAATCTGAAAACAGGAAAATATGCAAAAACAAAGGGGGCCCACACTAATGATGTAAAA
CAATTAACAGAGGCAGTGC---AAAAAATAGCCACAGAAAGCATAGTAA---TATGGGGAAAGACTCCTAAATTTAAACT
ACCCATACAAAAAGAAACATGGGAAGCATGGTGGACAGAGTATTGGCAAGCCACCTGGATTCCCGAGTGGGAGTTTGTCA
ATA---CCCCTCCCTT---AGTAAAGCTATGGTACCAGTTAGAGAAAGAACCCATAGCGGGAGCAGAAACTTTCTATGTA
GATGGGGCAGCTAAC---AGGGAGAC------G---AAATTAGGAAAAGCAGGATATGTTACAAACCAAGGAAGACAAAA
AGTTGTCTCCCTAACTGACACAACAAATCAGAAGACTGAGTTACAAGCAATTCATCTAGCTCTGCAGGACTCAGGATTAG
AAGTAAACATAGTAACAGACTCACAATATGCATTAGGAATCATTCAAGCACAACCAGATAAAAGTGAATCAGAGTTAGTC
AGTCAAATAATAGAGCAGTTAAT---AAAAAAGGAAAAGGTCTACCTAGCATGGGTACCAGCACACAAAGGAATTGGAGG
AAATGAA---CAAGTAGATAAATTAGTCAGTTCTGGAATCAGGAAAGTGCTA
>AB286956/B/JP/2004/DR6089
CCCATTAGTCCTATTGAAACTGTACCAGTAAAATT---GAAGCCAGGAATGG---ATGGCCCAAGAGTTAAACAA---TG
GCCATTGACAGAAG---AAAAAATAAAAGCATTAGTAGAAATTTGTACA------G---AAATGGAAAAGGAAGGAAAAA
TTTCAAAAA---TTGGGCCTGAAAATCCATACAATACTCCAGTATTTGCCATAAAGAAAAAAGAC------AGTACT---
AAATGGAGAAAATTAGTAGATTTCAGAGAACTTAATAAGAGGACTCAAGACTTCT---GGGAAGTTCAATTAGGAATAC-
-----CACATCCCGCA---GGGTTAAAA---AAG---AAA---AAAT---CAG------TAACAGTACTGGATGTGGGTG
ATGCATATTTCTCAGTTCCCTTAGATAAAGAATTCAGGAAGTACACTGCATTTACCATACCTAGTATAAACAATGAGACA
CCAGGGATAAGATATCAGTACAATGTGCTTCCACAGGGATGGAAAGGATCACCAGCAATATTCCAATGTAGCATGACAAA
AATTTTAGAGCCCTTTAGAAAACAAAATCCAGAAATAGTTATCTATCAATACATGGATGACTTGTATGTAGGATCTGACT
TAGAGATAGGACAGCATAGAGCAAAAATAGAGGAACTGAGACAGCATCTGTTGAGGTGGGGGTTCACCACACCAGAC---
AAAAAACATCAGAAGGAACCTCCATTTCTTTGGATGGGTTATGAACTCCATCCGGACAAATGGACAGTACAACCTATAGT
GCTGCCAGAAAAAGACAGCTGGACTGTCAATGACATACAGAAGTTAGTGGGAAAATTG------------------AATT
GGGCAAGTCAGATTTACCCAGGGATTAAAGTAAAGCAATTATGTAAACTCCTTAGGGGAGCCAAAGCACTAACAGAAGTA
ATACAACTAACAGAAGAAGCAGAGCTAGAACTGGCAGAAAACAGGGAGATTCTAAAAGAACCAGTACATGGAGTGTATTA
TGACCCATC---AA---------------AAGACTTAATAGCAGAAATACAGAAGCAGGGGCAAGGACAATGGACATATC
AAATTTATCAAGAGCCATTTAAAAATCTGAAAACAGGAAAATATGCAAGAACAAAGGGGGCCCACACTAATGATGTAAAA
CAATTAACAGAGGCAGTGC---AAAAAATAGCCACAGAAAGCATAGTAA---TATGGGGAAAGACTCCTAAATTTAAACT
ACCCATACAAAAAGAAACATGGGAAGCATGGTGGACAGAGTATTGGCAAGCCACCTGGATTCCCGAGTGGGAGTTTGTCA
ATA---CCCCTCCCTT---AGTAAAGCTATGGTACCAGTTAGAGAAAGAACCCATAGCGGGAGCAGAAACTTTCTATGTA
GATGGGGCAGCTAAC---AGGGAGAC------G---AAATTAGGAAAAGCAGGATATGTTACTAACCAAGGAAGACAAAA
AGTTGTCTCCCTAACTGACACAACAAATCAGAAGACTGAGTTACAAGCAATTTATCTAGCTCTGCAGGACTCAGGATTAG
AAGTAAACATAGTAACAGACTCACAATATGCATTAGGAATCATTCAAGCACAACCAGATAAAAGTGAATCAGAGTTAGTC
AGTCAAATAATAGAGCAGTTAAT---AAAAAAGGAAAAGGTCTACCTAGCATGGGTACCAGCACACAAAGGAATTGGAGG
AAATGAA---CAAGTAGATAAATTAGTCAGTTCTGGAATCAGGAAAGTGCTA
>AB287363/B/JP/2005/DR6538
CCCATTAGTCCTATTGAAACTGTACCAGTAAAATT---AAAGCCAGGAATGG---ATGGCCCAAAAGTTAAACAA---TG
GCCATTGACAGAAG---AAAAAATAAAAGCATTGGTAGAAATTTGTACA------G---AAATGGAAAAGGAAGGGAAAA
TTTCAAAAA---TTGGGCCTGAAAATCCATACAATACTCCAGTATTTGCCATAAAGAAAAAAGAC------AGTACT---
AAATGGAGAAAATTAGTAGATTTCAGAGAACTTAATAAGAGAACTCAAGACTTCT---GGGAAGTTCAATTAGGAATAC-
-----CACACCCTGCA---GGGTTAAAA---AAG---AAA---AAAT---CAG------TAACAGTACTAGATGTGGGTG
ATGCATACTTTTCAGTACCCTTAGATAAAGACTTCAGAAAGTATACTGCATTCACCATACCTAGTGTAAACAATGAGACA
CCAGGGATTAGATATCAGTACAATGTGCTTCCACAGGGATGGAAAGGATCACCAGCAATATTCCAATGTAGCATGACAAA
AATCTTAGAGCCTTTTAGAAAACAAAATCCAGAAATAGTTATCTATCAATATATGGATGATTTATATGTAGGATCTGACT
TAGAAATAGGGCAGCATAGAACAAAAATAGAGGAACTGAGACAACATTTGTTGGGGTGGGGATTTACCACACCAGAC---
AAAAAACACCAGAAAGAACCTCCATTCCTTTGGATGGGTTATGAACTCCATCCTGATAAATGGACAGTACAGCCTATAGT
GCTACCAGAAAAGGACAGCTGGACTGTCAATGACATACAGAAGTTAGTGGGAAAATTG------------------AATT
GGGCAAGTCAGATTTATGCAGGGATTAAAGTAAAGCAATTATGTAAACTCCTTAGGGGAGCCAAAGCACTAACAGAAATA
ATAGTGTTAACAGAAGAAGCAGAGCTAGAACTGGCAGAAAACAGAGAAATTTTAAAAGAACCAGTACATGGGGCATATTA
TGACCCATC---AA---------------AAGACTTAGTAGCAGAAGTACAGAAACAGGGGCAAGGTCAATGGACATATC
AAATTTATCAAGAGCCATTTAAAAATCTGAAAACAGGAAAGTATGCAAGAATGAAGGGTGCCCACACTAATGATGTAAAA
CAATTAACAGAGGCAGTGC---AAAAAATAGCCACAGAAAGCATAGTAA---TATGGGGAAAGACTCCTAAATTTAAACT
GCCCATACAAAAAGAAACATGGGAAGCATGGTGGATGGAGTATTGGCAAGCCACCTGGATTCCTGAATGGGAGTTTGTCA
ATA---CCCCTCCCTT---AGTGAAGCTATGGTACCAACTAGAAAAAGAACCCATAGTAGGAGCAGAAACTTTCTATGTA
GATGGGGCAGCTAGT---AGGGAGAC------T---AAATTAGGAAAAGCAGGATATGTTACTGACAGAGGAAGACAAAA
GGTTGTCCACCTAGCTGACACAACAAATCAGAAGACTGAGTTACAAGCAATTCATCTAGCTTTGCAGGATTCGGGATTAG
AAGTAAACATAGTAACAGACTCACAATATGCATTAGGTATCATTCAAGCACAACCAGATAAGAGTGAATCAGAGTTAGTC
AGTCAAATAATAGAACAGTTAAT---AAAAAAGGAAAAGGTTTACCTAGCATGGGTACCAGCACACAAAGGAATTGGGGG
AAATGAA---CAAGTAGATAAATTAGTCAGTGCTGGAATCAGAAAAGTACTA
>AB287364/B/JP/2005/DR6737
CCCATTAGTCCTATTGAAACTGTACCAGTAAAATT---AAAGCCAGGAATGG---ATGGCCCAAAAGTTAAACAA---TG
GCCATTGACAGAAG---AAAAAATAAAAGCATTAGTAGAAATTTGTACA------G---AGATGGAAAAGGAAGGGAAAA
TTTCAAAAA---TTGGGCCTGAAAATCCATACAATACTCCAGTATTTGCCATAAAGAAAAAGGAC------AGTACT---
AAATGGAGAAAATTAGTAGATTTCAGAGAACTTAATAAAAGAACTCAAGACTTCT---GGGAAGTTCAACTAGGAATAC-
-----CACATCCCGCA---GGGTTAAAA---AAG---AAA---AAAT---CAG------TAACAGTACTGGATGTGGGTG
ATGCATATTTTTCAGTTCCCTTAGATAAAGAATTCAGGAAGTACACAGCATTTACCATACCTAGTGTAAACAATGAAACA
CCAGGGATAAGATATCAGTACAATGTGCTTCCACAGGGATGGAAAGGATCACCAGCAATATTCCAATGTAGCATGACAAA
AATCTTAGAGCCCTTTAGAAAACAAAATCCAGAAATAGTTATCTATCAATACATGGATGACTTGTATGTAGGATCTGACT
TAGAAATAGGGCAGCATAGAACAAAAATAGAGGAACTGAGACAACATCTGTTGAAGTGGGGATTTACCACACCAGAC---
AAAAAACATCAGAAGGAACCTCCATTCCTTTGGATGGGTTATGAACTCCATCCAGATAAATGGACAGTACAACCTATAGT
ATTGTCAGAAAAAGACAGCTGGACTGTCAATGACATACAGAAGTTAGTGGGAAAATTG------------------AATT
GGGCAAGTCAGATTTACCCAGGGATTAAAGTAAGGCAATTATGTAAGCTCCTTAGGGGAGCCAAAGCACTAACAGAAGTA
GTACCACTAACAGCAGAAGCAGAGCTAGAACTGGCAGAAAACAGGGAAATTCTAAAAGAACCAGTACATGGAGTGTATTA
TGACCCATC---AA---------------AAGACTTAATAGCAGAAATACAGAAACAGGGGCAAGGACAGTGGACATATC
AACTTTATCAAGAGCCATTTAAAAATCTGAAAACAGGAAAATATGCAAGAACAAAGGGGGCCCACACTAATGATGTAAGA
CAATTGACAGAGGCAGTGC---AAAAAATAGCCACAGAAAGCATAGTGA---TATGGGGAAAGACTCCTAAATTTAAACT
ACCCATACAAAAGGAAACATGGGAAGCATGGTGGACAGAGTATTGGCAAGCCACCTGGATTCCTGAGTGGGAGTTTGTCA
ATA---CCCCTCCCTT---AGTGAAACTATGGTACCAGTTAGAAACAGAACCCATAGCAGAAGCAGAAACTTTCTATGTA
GATGGAGCAGCTAAC---AGGGAGAC------T---AAACTAGGAAAAGCAGGATATGTTACTAACAAAGGAAAACAAAA
AGTTGTTTCCCTAACTGACACAACAAATCAGAAGGCTGAGTTAGAAGCAATTCATCTAGCTCTGCAGGATTCAGGATTAC
AAGTAAACATAGTGACAGACTCACAATATGCACTAGGAATCATTCAAGCACAACCAGATAAAAGTGAATCAGAACTAGTC
AGTCAAATAATAGAGGAGTTAAT---AAAAAAGGAAAAGATCTACCTGGCATGGGTACCAGCACATAAAGGAATTGGAGG
AAATGAA---CAAGTAGATAAGTTAGTCAGTTCTGGAATCAGGAAAGTGCTA
>AB287365/B/JP/2005/DR6737
CCCATTAGTCCTATTGAAACTGTACCAGTAAAATT---AAAGCCAGGAATGG---ATGGCCCAAAAGTTAAACAA---TG
GCCATTGACAGAAG---AAAAAATAAAAGCATTAGTAGAAATTTGTACA------G---AGATGGAAAAGGAAGGGAAAA
TTTCAAAAA---TTGGGCCTGAAAATCCATACAATACTCCAGTATTTGCCATAAAGAAAAAGGAC------AGTACT---
AAATGGAGAAAATTAGTAGATTTCAGAGAACTTAATAAAAGAACTCAAGACTTCT---GGGAAGTTCAACTAGGAATAC-
-----CACATCCCGCA---GGGTTAAAA---AAG---AAA---AAAT---CAG------TAACAGTACTGGATGTGGGTG
ATGCATATTTTTCAGTTCCCTTAGATAAAGAATTCAGGAAGTACACAGCATTTACCATACCTAGTGTAAACAATGAAACA
CCAGGGATAAGATATCAGTACAATGTGCTTCCACAGGGATGGAAAGGATCACCAGCAATATTCCAATGTAGCATGACAAA
AATCTTAGAGCCCTTTAGAAAACAAAATCCAGAAATAGTTATCTATCAATACATGGATGACTTGTATGTAGGATCTGACT
TAGAAATAGGGCAGCATAGAACAAAAATAGAGGAACTGAGACAACATCTGTTGAAGTGGGGATTTACCACACCAGAC---
AAAAAACATCAGAAGGAACCTCCATTCCTTTGGATGGGTTATGAACTCCATCCAGATAAATGGACAGTACAACCTATAGT
ATTGTCAGAAAAAGACAGCTGGACTGTCAATGACATACAGAAGTTAGTGGGAAAATTG------------------AATT
GGGCAAGTCAGATTTACCCAGGGATTAAAGTAAGGCAATTATGTAAGCTCCTTAGGGGAGCCAAAGCACTAACAGAAGTA
GTACCACTAACAGCAGAAGCAGAGCTAGAACTGGCAGAAAACAGGGAAATTCTAAAAGAACCAGTACATGGAGTGTATTA
TGACCCATC---AA---------------AAGACTTAATAGCAGAAATACAGAAACAGGGGCAAGGACAGTGGACATATC
AACTTTATCAAGAGCCATTTAAAAATCTGAAAACAGGAAAATATGCAAGAACAAAGGGGGCCCACACTAATGATGTAAGA
CAATTGACAGAGGCAGTGC---AAAAAATAGCCACAGAAAGCATAGTGA---TATGGGGAAAGACTCCTAAATTTAAACT
ACCCATACAAAAGGAAACATGGGAAGCATGGTGGACAGAGTATTGGCAAGCCACCTGGATTCCTGAGTGGGAGTTTGTCA
ATA---CCCCTCCCTT---AGTGAAACTATGGTACCAGTTAGAAACAGAACCCATAGCAGAAGCAGAAACTTTCTATGTA
GATGGAGCAGCTAAC---AGGGAGAC------T---AAACTAGGAAAAGCAGGATATGTTACTAACAAAGGAAAACAAAA
AGTTGTTTCCCTAACTGACACAACAAATCAGAAGGCTGAGTTAGAAGCAATTCATCTAGCTCTGCAGGATTCAGGATTAC
AAGTAAACATAGTGACAGACTCACAATATGCACTAGGAATCATTCAAGCACAACCAGATAAAAGTGAATCAGAACTAGTC
AGTCAAATAATAGAGGAGTTAAT---AAAAAAGGAAAAGATCTACCTGGCATGGGTACCAGCACATAAAGGAATTGGAGG
AAATGAA---CAAGTAGATAAGTTAGTCAGTTCTGGAATCAGGAAAGTGCTA
>AB287366/B/JP/2005/DR7060
CCCATTAGTCCTATTGAAACTGTACCAGTAAAATT---AAAGCCAGGAATGG---ATGGCCCAAAAGTCAAACAA---TG
GCCATTGACAGAAG---AAAAAATAAAAGCATTAGTAGAAATTTGTACA------G---AGATGGAAAAGGAAGGGAAAA
TTTCAAAAA---TTGGGCCTGAAAATCCATACAATACTCCAGTATTTGCTATAAAGAAAAAAGAC------AGTACT---
AAATGGAGAAAATTAGTAGATTTCAGAGAACTTAATAAGAGAACTCAAGATTTCT---GGGAAGTTCAATTAGGAATAC-
-----CACATCCCGCA---GGGTTAAAA---AAG---AAA---AAAT---CAG------TAACAGTGCTAGATGTAGGTG
ATGCATATTTCTCAGTTCCCTTAGATGAAGACTTCAGGAAGTATACTGCATTTACCATACCTAGTATAAACAATGAGACA
CCAGGACTTAGATATCAGTACAATGTGCTTCCACAGGGATGGAAAGGATCACCAGCAATATTCCAAAGTAGCATGACAAA
AATCTTAGAGCCTTTCAGAAAACAAAATCCGGACATAGTTATTTATCAATACATGGATGATTTATATGTAGGATCTGACT
TAGAAATAGAGCAGCATAGAACAAAAATAGAGGAACTGAGACAACATCTGTTGGGGTGGGGATTTACCACACCAGAT---
AAAAAACATCAGAAGGAACCTCCATTCCTTTGGATGGGTTATGAACTCCATCCTGATAAATGGACAGTACAGCCTATAGA
GCTGCCAGAAAAAGACAGCTGGACTGTCAATGACATACAGAAGTTAGTGGGAAAATTG------------------AATT
GGGCAAGTCAAATTTATCCAGGGATCAAAGTAAAGCATTTATGTAAACTCCTTAGGGGAACCAAAGCACTAACAGAAGTA
GTACCACTAACAAAAGAAGCAGAGCTAGAGCTGGCAGAAAACAGGGAGATTCTAAGAGAACCAGTACATGGAGTATATTA
TGACCCATC---AA---------------AAGACTTAATAGCAGAAGTACAGAAGCAGGAGAACGGCCAATGGACATATC
AAATTTATCAGGAGCCATTTAAGAATCTGAAAACAGGAAAGTATGCAAGAATGAGGGGTACCCATACTAATGATGTAAAG
CAATTAACAGAGGCAGTGC---AAAAAATAGCCAAAGAAAGTATAGTAA---TATGGGGAAAGACTCCTAAATTTAAACT
ACCCATACAAAAAGAAACATGGGAAGCATGGTGGATGGAGTATTGGCAAGCCACCTGGATCCCTGAGTGGGAGTTTGTCA
ATA---CCCCTCCCTT---AGTGAAATTATGGTACCAGTTAGAAAAAGAACCCATAGTAGGAGCAGAAACTTTCTATGTA
GATGGGGCAGCTAAT---AGGGAATC------T---AAATTAGGAAAAGCAGGATATGTTACTGACAGAGGAAGACAAAA
GGTTGTCCCCCTAACAGACACAACAAATCAAAAAACTGAGCTACAGGCAATTTATCTAGCTTTACAGGATTCAGGATTAG
AAGTAAACATAGTAACAGATTCACAATATGCATTAGGAATCATACAAGCACAACCAGATAAGAGTGAATCAGAGTTAGTC
AGTCAAATAATAGAACAATTAAT---AAAAAAGGAAAAGGTCTACCTGGCATGGGTGCCAGCACACAAAGGAATTGGAGG
CAATGAA---CAAGTAGATAAATTAGTCAGCTCAGGAATTAGGAAAGTACTA
>AB287367/B/JP/2005/DR7060
CCCATTAGTCCTATTGAAACTGTACCAGTAAAATT---AAAGCCAGGAATGG---ATGGCCCAAAAGTCAAACAA---TG
GCCATTGACAGAAG---AAAAAATAAAAGCATTAGTAGAAATTTGTACA------G---AGATGGAAAAGGAAGGGAAAA
TTTCAAAAA---TTGGGCCTGAAAATCCATACAATACTCCAGTATTTGCTATAAAGAAAAAAGAC------AGTACT---
AAATGGAGAAAATTAGTAGATTTCAGAGAACTTAATAAGAGAACTCAAGATTTCT---GGGAAGTTCAATTAGGAATAC-
-----CACATCCCGCA---GGGTTAAAA---AAG---AAA---AAAT---CAG------TAACAGTGCTAGATGTAGGTG
ATGCATATTTCTCAGTTCCCTTAGATGAAGACTTCAGGAAGTATACTGCATTTACCATACCTAGTATAAACAATGAGACA
CCAGGACTTAGATATCAGTACAATGTGCTTCCACAGGGATGGAAAGGATCACCAGCAATATTCCAAAGTAGCATGACAAA
AATCTTAGAGCCTTTCAGAAAACAAAATCCGGACATAGTTATTTATCAATACATGGATGATTTATATGTAGGATCTGACT
TAGAAATAGAGCAGCATAGAACAAAAATAGAGGAACTGAGACAACATCTGTTGGGGTGGGGATTTACCACACCAGAT---
AAAAAACATCAGAAGGAACCTCCATTCCTTTGGATGGGTTATGAACTCCATCCTGATAAATGGACAGTACAGCCTATAGA
GCTGCCAGAAAAAGACAGCTGGACTGTCAATGACATACAGAAGTTAGTGGGAAAATTG------------------AATT
GGGCAAGTCAAATTTATCCAGGGATCAAAGTAAAGCATTTATGTAAACTCCTTAGGGGAACCAAAGCACTAACAGAAGTA
GTACCACTAACAAAAGAAGCAGAGCTAGAGCTGGCAGAAAACAGGGAGATTCTAAGAGAACCAGTACATGGAGTATATTA
TGACCCATC---AA---------------AAGACTTAATAGCAGAAGTACAGAAGCAGGAGAACGGCCAATGGACATATC
AAATTTATCAGGAGCCATTTAAGAATCTGAAAACAGGAAAGTATGCAAGAATGAGGGGTACCCATACTAATGATGTAAAG
CAATTAACAGAGGCAGTGC---AAAAAATAGCCAAAGAAAGTATAGTAA---TATGGGGAAAGACTCCTAAATTTAAACT
ACCCATACAAAAAGAAACATGGGAAGCATGGTGGATGGAGTATTGGCAAGCCACCTGGATCCCTGAGTGGGAGTTTGTCA
ATA---CCCCTCCCTT---AGTGAAATTATGGTACCAGTTAGAAAAAGAACCCATAGTAGGAGCAGAAACTTTCTATGTA
GATGGGGCAGCTAAT---AGGGAATC------T---AAATTAGGAAAAGCAGGATATGTTACTGACAGAGGAAGACAAAA
GGTTGTCCCCCTAACAGACACAACAAATCAAAAAACTGAGCTACAGGCAATTTATCTAGCTTTACAGGATTCAGGATTAG
AAGTAAACATAGTAACAGATTCACAATATGCATTAGGAATCATACAAGCACAACCAGATAAGAGTGAATCAGAGTTAGTC
AGTCAAATAATAGAACAATTAAT---AAAAAAGGAAAAGGTCTACCTGGCATGGGTGCCAGCACACAAAGGAATTGGAGG
CAATGAA---CAAGTAGATAAATTAGTCAGCTCAGGAATTAGGAAAGTACTA
>AB287368/B/JP/2005/DR7065
CCCATTAGTCCTATTGACACTGTACCAGTAAAATT---AAAGCCAGGAATGG---ATGGCCCAAAAGTTAAACAA---TG
GCCATTGACAGAAG---AAAAAATAAAAGCATTGACAGAAATTTGTACA------G---AAATGGAAAAAGAAGGAAAAA
TTTCAAAAA---TTGGGCCTGAAAATCCATACAATACTCCAGTATTTGCTATAAAGAAAAAGGAT------AGTACT---
AAATGGAGAAAACTAGTAGATTTCAGGGAACTTAATAAGAGAACTCAAGACTTCT---GGGAAGTTCAATTAGGAATAC-
-----CACATCCCGCA---GGGTTAAAA---AAG---AAA---AAGT---CAG------TAACAGTACTGGATGTGGGTG
ATGCATATTTTTCAGTTCCCTTAGATAAAGAATTTAGGAAGTATACTGCATTTACCATACCTAGTGTAAACAATGAAACA
CCAGGGATTAGATATCAATACAATGTGCTTCCACAAGGATGGAAAGGATCACCAGCAATATTTCAAAGTAGCATGACAAA
AATCTTAGAGCCTTTTAGAAAACAAAATCCAGAAATAGTTATCTATCAATACATGGATGACTTGTATGTAGGATCTGACT
TAGAAATAGGGCAGCATAGAACAAAAGTAGAGGAACTGAGAGAACATCTGTTAAAGTGGGGGTTTACCACACCAGAC---
AAAAAACATCAGAAGGAACCTCCATTTCTTTGGATGGGTTATGAACTCCATCCTGATAAATGGACAGTACAGCCTATAGA
GCTGCCAGAAAAAGAAAGCTGGACTGTCAATGATATACAAAAGTTAGTGGGAAAATTA------------------AATT
GGGCAAGTCAGATTTATCCAGGGATTAAAGTAAAGCAATTATGTAAACTCCTCAGGGGAACCAAAGCACTAACAGAAGTA
GTACCACTAACAGAAGAAGCAGAGTTAGAACTAGCAGAAAATAGGGAGATTCTACAAGAACCAGTACATGGAGTGTATTA
TGACCCGTC---AA---------------AAGACTTAATAGCAGAAATACAGAAGCAGGGGCAAGGCCAATGGACATATC
AAATTTACCAAGAGCCATTTAAAAATCTGAAAACAGGAAAGTATGCAAAATTGAGGGGTGCCCACACTAATGATGTAAAA
CAATTAACAGAGGCAGTAC---AGAAAATAGCCACAGAGAGCATAGTAA---TATGGGGAAAAATACCTAAATTCAAACT
ACCCATGCAAAAAGAGACATGGGAAGCATGGTGGGCAGAGTATTGGCAAGCCACCTGGATCCCTGAGTGGGAGTTTGTCA
ATA---CTCCTCCCTT---AGTGAAACTATGGTACCAGTTAGAAAAAGAACCCATAGTAGGAGCAGAAACTTTCTATGTA
GATGGGGCCGCTAAT---AGAGAGAC------T---AAATTAGGAAGAGCAGGATATGTTACTGACAAAGGAAGACAAAA
GGTTGTCACCGTAAATGACACAACAAATCAGAAGACTGAGTTACAAGCAATTTATCTAGCCTTGCAGGATTCAGGATCAG
AAGTAAATATAGTAACAGACTCACAATATGCATTAGGAATCATTCAAGCACAGCCAGATAAAAGTGAATCAGAGTTGGTC
AGTCAAATAATAGAGCAGTTAAT---AAAAAAGGAAAAGATTTACCTGGCATGGGTACCAGCACACAAAGGGATTGGAGG
AAATGAA---CAAATAGATAAATTAGTTAGTGCTGGAATCAGGAAAGTACTA
>AB287369/B/JP/1999/DR1348
CCCATTAGTTCTATTGAAACTGTACCAGTAAAATT---GAAGCCAGGAATGG---ATGGTCCAAAAGTTAAACAA---TG
GCCATTGACAGAAG---AGAAAATAAAAGCTTTAACAGAAATTTGTACA------G---AATTGGAGAAGGACGGGAAAA
TTTCAAAAA---TTGGGCCTGAAAATCCATACAATACTCCAGTATTTGCCATAAAGAAGAAAAAC------AGTACT---
AAATGGAGAAAATTAGTAGATTTCAGAGAACTTAATAAGAGAACTCAAGACTTCT---GGGAAGTTCAACTAGGAATAC-
-----CACATCCCGCA---GGGTTAGAA---AAG---AAA---AAAT---CAG------TAACAGTACTGGATGTGGGTG
ATGCATATTTTTCAGTTCCCTTAGATGAAGACTTCAGGAAGTATACTGCATTTACCATACCTAGTGTAAACAATAAAACA
CCAGGGATTAGATATCAGTACAATGTACTTCCACAGGGATGGAAAGGGTCACCAGCAATATTCCAATATAGCATGACAAA
AATCTTAGAGCCTTTTAGAGAACAAAATCCAAACATAATTATCTATCAATACATGGATGATTTGTATGTAGGATCTGACT
TAGAAATAGGGCAGCATAGAACAAAAATAGAGGAACTGAGAGAACATCTATGGAAGTGGGGGTTTTACACACCAGAC---
AAGAAGCATCAGAAAGAACCTCCATTTCTTTGGATGGGTTATGAACTCCATCCTGATAAATGGACAGTACAGCCTATAGT
GTTGCCAGAAAAAGACAGCTGGACTGTCAATGACATACAGAAGTTAGTGGGAAAATTG------------------AATT
GGGCAAGTCAAATTTATGCAGGGATTAAAGTAAGGCAATTATGTAAACTCATTAGGGGGGCCAAAACACTAACAGAAGTA
GTACCACTAACAGAAGAAGCAGAGCTAGAACTGGCAGAAAACAGGGAAATTCTAAAAGAACCAGTACATGGAGTGTATTA
TGACCCATC---AA---------------AAGACTTAATAGCAGAAATACAGAAGCAGGGTCAAAGCCAATGGACATATC
AGATTTATCAAGAGCCATTTAAAAATCTGAGAACAGGAAAGTATGCAAAAATGAGGGGTACCCACACTAATGATGTAAGA
CAATTAACAGAGGCAGTGC---AAAAAATAGCTACAGAAAGTATAGTAA---TATGGGGAAAGACTCCTAAATTTAAACT
ACCCATACAAAAAGAAACATGGGAAGCATGGTGGACAGAGTATTGGCAAGCCACCTGGATTCCTGAGTGGGAGTTTGTCA
ATA---CCCCTCCCTT---AGTGAAATTATGGTACCAGTTAGAGAAAGAACCCATAGTAGGAGCAGAAACCTTCTATGTA
GATGGGGCAGCTAAC---AGGGAGAC------T---AAATTAGGGAAAGCAGGATATGTTACTGACAGAGGAAAACAAAA
AGTTGTCTCCCTAACTGACACAACAAATCAGAAGACTGAGTTACAAGCAATTTATCTAGCTTTGCAGGATTCAGGATCAG
AAGTAAACATAGTAACAGACTCACAATATGCATTAGGAATCATTCAAGCACAACCAGATAAGAGTGAATCAGAGTTAGTC
AGTCAAATAATAGAGCAGTTAAT---AAACAAGGAAAGGGTCTACCTGGCATGGGTACCAGCACACAAAGGAATTGGAGG
AAATGAA---CAAGTAGATAAATTAGTCAGTGCTGGAATCAGAAGAGTACTA
>AB287370/B/JP/1999/DR1348
CCCATTAGTTCTATTGAAACTGTACCAGTAAAATT---GAAGCCAGGAATGG---ATGGTCCAAAAGTTAAACAA---TG
GCCATTGACAGAAG---AGAAAATAAAAGCTTTAACAGAAATTTGTACA------G---AATTGGAGAAGGACGGGAAAA
TTTCAAAAA---TTGGGCCTGAAAATCCATACAATACTCCAGTATTTGCCATAAAGAAGAAAAAC------AGTACT---
AAATGGAGAAAATTAGTAGATTTCAGAGAACTTAATAAGAGAACTCAAGACTTCT---GGGAAGTTCAACTAGGAATAC-
-----CACATCCCGCA---GGGTTAGAA---AAG---AAA---AAAT---CAG------TAACAGTACTGGATGTGGGTG
ATGCATATTTTTCAGTTCCCTTAGATGAAGACTTCAGGAAGTATACTGCATTTACCATACCTAGTGTAAACAATAAAACA
CCAGGGATTAGATATCAGTACAATGTACTTCCACAGGGATGGAAAGGGTCACCAGCAATATTCCAATATAGCATGACAAA
AATCTTAGAGCCTTTTAGAGAACAAAATCCAAACATAATTATCTATCAATACATGGATGATTTGTATGTAGGATCTGACT
TAGAAATAGGGCAGCATAGAACAAAAATAGAGGAACTGAGAGAACATCTATGGAAGTGGGGGTTTTACACACCAGAC---
AAGAAGCATCAGAAAGAACCTCCATTTCTTTGGATGGGTTATGAACTCCATCCTGATAAATGGACAGTACAGCCTATAGT
GTTGCCAGAAAAAGACAGCTGGACTGTCAATGACATACAGAAGTTAGTGGGAAAATTG------------------AATT
GGGCAAGTCAAATTTATGCAGGGATTAAAGTAAGGCAATTATGTAAACTCATTAGGGGGGCCAAAACACTAACAGAAGTA
GTACCACTAACAGAAGAAGCAGAGCTAGAACTGGCAGAAAACAGGGAAATTCTAAAAGAACCAGTACATGGAGTGTATTA
TGACCCATC---AA---------------AAGACTTAATAGCAGAAATACAGAAGCAGGGTCAAAGCCAATGGACATATC
AGATTTATCAAGAGCCATTTAAAAATCTGAGAACAGGAAAGTATGCAAAAATGAGGGGTACCCACACTAATGATGTAAGA
CAATTAACAGAGGCAGTGC---AAAAAATAGCTACAGAAAGTATAGTAA---TATGGGGAAAGACTCCTAAATTTAAACT
ACCCATACAAAAAGAAACATGGGAAGCATGGTGGACAGAGTATTGGCAAGCCACCTGGATTCCTGAGTGGGAGTTTGTCA
ATA---CCCCTCCCTT---AGTGAAATTATGGTACCAGTTAGAGAAAGAACCCATAGTAGGAGCAGAAACCTTCTATGTA
GATGGGGCAGCTAAC---AGGGAGAC------T---AAATTAGGGAAAGCAGGATATGTTACTGACAGAGGAAAACAAAA
AGTTGTCTCCCTAACTGACACAACAAATCAGAAGACTGAGTTACAAGCAATTTATCTAGCTTTGCAGGATTCAGGATCAG
AAGTAAACATAGTAACAGACTCACAATATGCATTAGGAATCATTCAAGCACAACCAGATAAGAGTGAATCAGAGTTAGTC
AGTCAAATAATAGAGCAGTTAAT---AAACAAGGAAAGGGTCTACCTGGCATGGGTACCAGCACACAAAGGAATTGGAGG
AAATGAA---CAAGTAGATAAATTAGTCAGTGCTGGAATCAGAAGAGTACTA
>AB287371/B/JP/2000/DR2510
CCCATTAGTCCTATTGAGACTGTACCAGTAAAATT---AAAGCCAGGAATGG---ATGGTCCGAAAGTTAAACAA---TG
GCCATTGACAGAAG---AGAAAATAAAAGCTTTAACAGAAATTTGTACA------G---AATTGGAGAAGGACGGGAAAA
TTTCAAAAA---TTGGGCCTGAAAATCCATACAATACTCCAGTATTTGCCATAAAGAAGAAAAAC------AGTACT---
AAATGGAGAAAATTAGTAGATTTCAGAGAACTTAATAAGAGAACTCAAGACTTCT---GGGAAGTTCAACTAGGAATAC-
-----CACATCCCGCA---GGGTTAGAA---AAG---AAA---AAAT---CAG------TAACAGTACTGGATGTGGGTG
ATGCATATTTTTCAATTCCCTTAGATGAAGACTTCAGGAAGTATACTGCATTTACCATACCTAGTGTAAACAATAAGACA
CCAGGGATTAGATATCAGTACAATGTGCTTCCACAGGGATGGAAAGGGTCACCAGCAATATTCCAATGTAGCATGACAAA
AATCTTAGAGCCTTTTAGAGAACAAAATCCAGACATAATTATCTATCAATACATGGATGATTTGTATGTAGGATCTGACT
TAGAAATAGGGCAGCATAGAACAAAAATAGAGGAACTGAGAGAACATCTGTGGAAGTGGGGGTTTTACACACCAGAC---
AAGAAGCATCAGAAAGAACCTCCATTTCTTTGGATGGGTTATGAACTCCATCCTGATAAATGGACAGTACAGCCTATAGT
GTTGCCAGAAAAAGACAGCTGGACTGTCAATGACATACAGAAGTTAGTGGGAAAATTA------------------AATT
GGGCAAGTCAAATTTATGCAGGGATTAAAGTAAGGCAATTATGTAAACTCATTAGGGGGGCCAAAACACTAACAGAAGTA
GTACCACTAACAGAAGAAGCAGAGCTAGAACTGGCAGAAAACAGGGAAATTCTAAAAGAACCAGTACATGGGGTATATTA
TGACCCATC---AA---------------AAGACTTAATAGCAGAAATACAGAAGCAGGGTCAAAGCCAATGGACATATC
AGATTTATCAAGAGCCATTTAAAAATCTGAGAACAGGAAAGTATGCAAAAATGAGGGGTGCCCACACTAATGATGTAAGA
CAATTAACAGAGGCAGTGC---AAAAAATAGCCACAGAATGCATAGTAA---TATGGGGAAAGACTCCTAAATTTAAACT
ACCCATACAAAAGGAAACATGGGAAGCATGGTGGACAGAGTATTGGCAAGCCACCTGGATTCCTGAGTGGGAGTTTGTCA
ATA---CCCCTCCCTT---AGTGAAATTATGGTATCAGTTAGAAAAAGAACCCATAGTAGGAGCAGAAACTTTCTATGTA
GATGGGGCAGCTAAT---AGAGAGAC------T---AAATTAGGAAAAGCAGGATATGTTACTGACAGAGGAAAACAAAA
AGTTGTCTCCCTAACGGACACAACAAATCAGAAGACGGAGTTACAAGCAATTCACCTAGCTCTGCAGGATTCAGGATCAG
AAGTAAACATAGTAACAGACTCACAATATGCATTAGGAATCATTCAAGCACAACCAGATAAGAGTGAATCAGAGTTAGTC
AGTCAAATAATAGAGCAGTTAAT---AAACAAGGAAAAGGTCTACCTGGCATGGGTACCAGCACACAAAGGGATTGGAGG
AAATGAA---CAAGTAGATAAATTAGTCAGTGCTGGAATCAGAAAAGTACTA
>AB287372/B/JP/2000/DR2510
CCCATTAGTCCTATTGAGACTGTACCAGTAAAATT---AAAGCCAGGAATGG---ATGGTCCAAAAGTTAAACAA---TG
GCCATTGACAGAAG---AGAAAATAAAAGCTTTAACAGAAATTTGTACA------G---AATTGGAGAATGACGGGAAAA
TTTCAAAAA---TTGGGCCTGAAAACCCATACAATACTCCAGTATTTGCCATAAAGAAGAAAAAC------AGTACT---
AAATGGAGAAAATTAGTAGATTTTAGAGAACTTAATAAGAGAACTCAAGACTTCT---GGGAAGTTCAACTAGGAATAC-
-----CACATCCCGCA---GGGTTAGAA---AAG---AAA---AAAT---CAG------TAACAGTACTGGATGTGGGTG
ATGCATATTTTTCAATTCCCTTAGATGAAGACTTCAGGAAGTATACTGCATTTACCATACCTAGTGTAAACAATAAGACA
CCAGGGATTAGATATCAGTACAATGTGCTTCCACAGGGATGGAAAGGGTCACCAGCAATATTCCAATGTAGCATGACAAA
AATCTTAGAGCCTTTTAGAGAACAAAATCCAGACATAATTATCTATCAATACATGGATGATTTGTATGTAGGATCTGATT
TAGAAATAGGGCAGCATAGAACAAAAATAGAGGAACTGAGAGAACATCTGTGGAAGTGGGGGTTTTACACACCAGAC---
AAGAAGCATCAGAAAGAACCTCCATTTCTTTGGATGGGTTATGAACTCCATCCTGATAAATGGACAGTACAGCCTATAGT
GTTGCCAGAAAAAGACAGCTGGACTGTCAATGACATACAGAAGTTAGTGGGAAAATTA------------------AATT
GGGCAAGTCAAATTTATGCAGGGATTAAAGTAAGGCAATTATGTAAACTCATTAGGGGGGCCAAAACACTAACAGAAGTA
GTACCACTAACAGAAGAAGCAGAGCTAGAACTGGCAGAAAACAGGGAAATTCTAAAAGAACCAGTACATGGGGTATATTA
TGACCCATC---AA---------------AAGACTTAATAGCAGAAATACAGAAGCAGGGTCAAAGCCAATGGACATATC
AGATTTATCAAGAGCCATTTAAAAATCTGAGAACAGGAAAGTATGCAAAAATGAGGGGTGCCCACACTAATGATGTAAGA
CAATTAACAGAGGCAGTGC---AAAAAATAGCCACAGAATGCATAGTAA---TATGGGGAAAGACTCCTAAATTTAAACT
ACCCATACAAAAGGAAACATGGGAAGCATGGTGGACAGAGTATTGGCAAGCTACCTGGATTCCTGAGTGGGAGTTTGTCA
ATA---CCCCTCCCTT---AGTGAAATTATGGTATCAGTTAGAAAAAGAACCCATAGTAGGAGCAGAAACCTTCTATGTA
GATGGGGCAGCTAAC---AGGGAGAC------T---AAATTAGGAAAAGCAGGATATGTTACTGACAGAGGAAAACAAAA
GGTTGTCTCCCTAACTGACACAACAAATCAGAAGACTGAGTTACAGGCAATTTATCTAGCTTTGCAGGATTCAGGATCAG
AAGTAAACATAGTAACAGACTCACAATATGCATTAGGAATCATTCAAGCACAACCAGATAAGAGTGAGTCAGAGTTAGTC
AGTCAAATAATAGAGCAGTTAAT---AAACAAGGAAAGGGTCTACCTGGCATGGGTACCAGCACACAAAGGAATTGGAGG
AAATGAA---CAAGTAGATAAATTAGTCAGTGCTGGAATCAGGAAAGTACTA
>AB289587/B/JP/2000/DR2508
CCCATTAGTCCTATTGAAACTGTACCAGTAAAATT---AAAGCCAGGAATGG---ATGGGCCAAGAGTTAAACAA---TG
GCCATTGACAGAAG---AAAAAATAAAAGCATTAATAGAAATTTGTACA------G---AATTGGAAAAAGAAGGAAAAA
TTTCAAAAA---TTGGGCCTGAAAATCCATATAATACTCCAATATTTGCCATAAAGAAAAAGAAC------AGTACT---
AGATGGAGAAAATTAATGGATTTCAGAGAACTCAATAAGAGAACTCAAGACTTCT---GGGAAGTTCAATTAGGAATAC-
-----CACATCCCGCA---GGATTACAA---AAG---AAA---AATT---CAG------TAACAGTACTGGATGTGGGGG
ATGCATATTTTTCAGTTCCCTTAGATGAAGAATTCAGGAAGTATACTGCATTTACCATACCTAGTAGAAACAATGAGACA
CCAGGGATTAGATATCAGTACAATGTACTTCCACAAGGATGGAAAGGATCACCAGCAATATTCCAAAGTAGCATGACAAA
AATTTTAGAGCCCTTTAGAAAACAAAATCCAGACATAGTTATCTATCAATACATGGATGATTTGTATGTAGGATCTGACT
TAGAAATAGGGCAGCATAGAACAAAAATAGAGGAACTGAGAGAACATCTGTTAAGGTGGGGATTTTTCACACCAGAC---
CAAAAACATCAGAAAGAACCTCCATTTCATTGGATGGGTTATGAACTTCATCCTGATAAATGGACAGTGCAGCCTATAAA
GCTGCCAGAAAAAGACAGCTGGACTGTCAATGACATACAGAAGTTAGTGGGAAAATTA------------------AATT
GGGCAAGTCAAATTTATCCAGGAATTAAAGTAAAACAATTATGTAAACTCCTTAGAGGAAACAAATCACTAACAGAAGTA
GTGCCACTAACAGAAGAAGCAGAGCTAGAACTGGCAGAAAATAGAGAAATTCTAAAAGAACCAGTACATGGAGTGTATTA
TGACCCATC---AA---------------AAGACTTAATAGCAGAAATACAGAAGCAGGGAAACGGGCAATGGACATATC
AAATTTATCAAGAGCCATTTAAAAACCTAAAAACAGGAAAGTATGCAAGAACAAAAGGTGCCCACACTAATGATGTAAAA
CAATTAACAGAGGCAGTAC---AAAAAATAGCCACAGAAAGCATAGTAA---TATGGGGAAAGACACCTAAGTTTAGATT
ACCCATACAAAAAGAAACATGGGAAACATGGTGGGTAGAGTATTGGCAAGCCACCTGGATTCCTGAGTGGGAGTTTGTCA
ATA---CCCCTCCCTT---AGTAAAATTATGGTACCAATTAGAAAAAGAACCCATAGTAGGAGCAGAAACTTTTTATGTA
GATGGAGCAGCTAAC---AGAGAGAC------T---AAATTAGGAAAAGCAGGATATGTTACTGACAGAGGAAGACAAAA
GGCTGTCTCCCTAACTGACACAACAAATCAGAAGACTGAGTTACAAGCAATTCATCTAGCTTTGCAGGATTCGGGATTAG
AGGTAAACATAGTAACAGACTCACAATATGCACTAGGAATCATTCAAGCACACCCAGATAAGAGTGAATCAGAGTTAGTC
AGTCAAATAATAGAGCAATTAAT---AAACAAGGAAAAAGTCTACCTGGCATGGGTACCAGCACACAAAGGGATTGGAGG
AAATGAA---CAAGTAGATAAATTAGTTAGTGCTGGAATCAGGAAAGTACTA
>AB289588/B/JP/2000/DR2508
CCCATTAGTCCTATTGAAACTGTACCAGTAAAATT---AAAGCCAGGAATGG---ATGGGCCAAGAGTTAAACAA---TG
GCCATTGACAGAAG---AAAAAATAAAAGCATTAATAGAAATTTGTACA------G---AATTGGAAAAAGAAGGAAAAA
TTTCAAAAA---TTGGGCCTGAAAATCCATATAATACTCCAATATTTGCCATAAAGAAAAAGAAC------AGTACT---
AGATGGAGAAAATTAATGGATTTCAGAGAACTCAATAAGAGAACTCAAGACTTCT---GGGAAGTTCAATTAGGAATAC-
-----CACATCCCGCA---GGATTACAA---AAG---AAA---AATT---CAG------TAACAGTACTGGATGTGGGGG
ATGCATATTTTTCAGTTCCCTTAGATGAAGAATTCAGGAAGTATACTGCATTTACCATACCTAGTAGAAACAATGAGACA
CCAGGGATTAGATATCAGTACAATGTACTTCCACAAGGATGGAAAGGATCACCAGCAATATTCCAAAGTAGCATGACAAA
AATTTTAGAGCCCTTTAGAAAACAAAATCCAGACATAGTTATCTATCAATACATGGATGATTTGTATGTAGGATCTGACT
TAGAAATAGGGCAGCATAGAACAAAAATAGAGGAACTGAGAGAACATCTGTTAAGGTGGGGATTTTTCACACCAGAC---
CAAAAACATCAGAAAGAACCTCCATTTCATTGGATGGGTTATGAACTTCATCCTGATAAATGGACAGTGCAGCCTATAAA
GCTGCCAGAAAAAGACAGCTGGACTGTCAATGACATACAGAAGTTAGTGGGAAAATTA------------------AATT
GGGCAAGTCAAATTTATCCAGGAATTAAAGTAAAACAATTATGTAAACTCCTTAGAGGAAACAAATCACTAACAGAAGTA
GTGCCACTAACAGAAGAAGCAGAGCTAGAACTGGCAGAAAATAGAGAAATTCTAAAAGAACCAGTACATGGAGTGTATTA
TGACCCATC---AA---------------AAGACTTAATAGCAGAAATACAGAAGCAGGGAAACGGGCAATGGACATATC
AAATTTATCAAGAGCCATTTAAAAACCTAAAAACAGGAAAGTATGCAAGAACAAAAGGTGCCCACACTAATGATGTAAAA
CAATTAACAGAGGCAGTAC---AAAAAATAGCCACAGAAAGCATAGTAA---TATGGGGAAAGACACCTAAGTTTAGATT
ACCCATACAAAAAGAAACATGGGAAACATGGTGGGTAGAGTATTGGCAAGCCACCTGGATTCCTGAGTGGGAGTTTGTCA
ATA---CCCCTCCCTT---AGTAAAATTATGGTACCAATTAGAAAAAGAACCCATAGTAGGAGCAGAAACTTTTTATGTA
GATGGAGCAGCTAAC---AGAGAGAC------T---AAATTAGGAAAAGCAGGATATGTTACTGACAGAGGAAGACAAAA
GGCTGTCTCCCTAACTGACACAACAAATCAGAAGACTGAGTTACAAGCAATTCATCTAGCTTTGCAGGATTCGGGATTAG
AGGTAAACATAGTAACAGACTCACAATATGCACTAGGAATCATTCAAGCACACCCAGATAAGAGTGAATCAGAGTTAGTC
AGTCAAATAATAGAGCAATTAAT---AAACAAGGAAAAAGTCTACCTGGCATGGGTACCAGCACACAAAGGGATTGGAGG
AAATGAA---CAAGTAGATAAATTAGTTAGTGCTGGAATCAGGAAAGTACTA
>AB289589/B/JP/2001/DR388
CCCATTAGTCCTATTGAAACTGTACCAGTAAAATT---AAAGCCAGGAATGG---ATGGCCCAAAAGTTAAACAA---TG
GCCATTAACAAAAG---AAAAAATAAAAGCATTAATAGAAATTTGTACA------G---AAATGGAAAAGGAAGGAAAAA
TTTCAAAGA---TTGGGCCTGAAAATCCATACAATACTCCAGTATTTGCCATAAAGAAAAAGAAT------AGTACC---
AGGTGGAGAAAATTAGTAGATTTCAGGGAGCTTAATAAGAGAACTCAAGACTTCT---GGGAAGTCCAATTAGGAATAC-
-----CACATCCCGCA---GGGTTGAAA---AAG---AAA---AAAT---CAG------TAACAGTACTGGATGTGGGTG
ATGCATATTTTTCAGTTCCCTTAGATAAAGATTTCAGGAAGTATACTGCATTCACCATACCTAGTGTAAATAATGAGACA
CCAGGGATTAGATATCAGTACAATGTGCTTCCACAGGGATGGAAAGGATCACCAGCAATATTCCAATGCAGCATGACAAA
GATCTTAGAGCCCTTTAGAAAACAAAATCCAGACATAGTTATCTATCAATACATGGATGATTTATATGTAGGATCTGATT
TAGAAATAGGACAGCATAGAATAAAAATAGAGGAACTGAGAGAACATCTGTTGAGGTGGGGATTTTTCACACCAGAC---
CAAAAACATCAGAAAGAACCTCCATTCCTTTGGATGGGTTATGAACTCCATCCTGATAAATGGACAGTACAGCCTATAAC
GCTGCCAGAAAAAGACAGCTGGACTGTCAATGACATACAGAAATTAGTGGGAAAACTG------------------AATT
GGGCAAGTCAGATTTACGCAGGGATTAAAGTAAAGCAATTATGTAAACTTCTTAGGGGAACCAAAGCACTAACAGAAGTA
ATACCACTAACAGAAGAAGCAGAGCTAGAACTGGCAGAAAACAGGGAGATCCTAAAAGAACCAGTACATGGAGCATATTA
TGACCCATC---AA---------------AAGACTTAATAGCAGAACTACAGAAGCAGGGGCAAGGTCAATGGACATATC
AAATTTATCAAGAGCCATTCAAAAATCTAAAAACAGGAAAATATGCAAGAACAAGGGGGGCCCATACTAATGATGTAAAA
CAATTAACAGAGGCAGTGC---AAAAAATAGCCACAGAAAGCATAGTGA---TATGGGGAAAGACTCCTAAATTTAAACT
ACCCATACAAAAAGAAACATGGGAAACATGGTGGACAGAGTATTGGCAAGCCACCTGGATTCCTGAGTGGGAATTTGTCA
ATA---CCCCTCCCTT---AGTGAAATTATGGTATCAGTTAGAAAAAGAACCCATAGAAGGAGCAGAAACTTTCTATGTA
GATGGGGCAGCCGAC---AGGGAGAC------T---AAAATAGGAAAAGCAGGATATGTTACTAACAAAGGAAGACAAAA
AGTTGTCTCCCTAACTGACACAACAAATCAGAAGACTGAGTTAGAAGCAATCCATCTAGCTTTGCAGGATTCAGGATTAG
AAGTAAACATAGTAACAGACTCACAGTATGCACTAGGAATTATTCAAGCACAACCAGATAAAAGTGAATCAGAGTTAGTC
AGTCAAATAATAGAGCAGTTAAT---AAAAAAGGAGAGGGTCTACCTGGCATGGGTACCAGCACACAAAGGAATTGGAGG
AAATGAA---CAAGTAGATAAATTAGTCAGTGCTGGAATCAGAAAGGTACTA
>AB289590/B/JP/2001/DR388
CCCATTAGTCCTATTGAAACTGTACCAGTAAAATT---AAAGCCAGGAATGG---ATGGCCCAAAAGTTAAACAA---TG
GCCATTAACAAAAG---AAAAAATAAAAGCATTAATAGAAATTTGTACA------G---AAATGGAAAAGGAAGGAAAAA
TTTCAAAGA---TTGGGCCTGAAAATCCATACAATACTCCAGTATTTGCCATAAAGAAAAAGAAT------AGTACC---
AGGTGGAGAAAATTAGTAGATTTCAGGGAGCTTAATAAGAGAACTCAAGACTTCT---GGGAAGTCCAATTAGGAATAC-
-----CACATCCCGCA---GGGTTGAAA---AAG---AAA---AAAT---CAG------TAACAGTACTGGATGTGGGTG
ATGCATATTTTTCAGTTCCCTTAGATAAAGATTTCAGGAAGTATACTGCATTCACCATACCTAGTGTAAATAATGAGACA
CCAGGGATTAGATATCAGTACAATGTGCTTCCACAGGGATGGAAAGGATCACCAGCAATATTCCAATGCAGCATGACAAA
GATCTTAGAGCCCTTTAGAAAACAAAATCCAGACATAGTTATCTATCAATACATGGATGATTTATATGTAGGATCTGATT
TAGAAATAGGACAGCATAGAATAAAAATAGAGGAACTGAGAGAACATCTGTTGAGGTGGGGATTTTTCACACCAGAC---
CAAAAACATCAGAAAGAACCTCCATTCCTTTGGATGGGTTATGAACTCCATCCTGATAAATGGACAGTACAGCCTATAAC
GCTGCCAGAAAAAGACAGCTGGACTGTCAATGACATACAGAAATTAGTGGGAAAACTG------------------AATT
GGGCAAGTCAGATTTACGCAGGGATTAAAGTAAAGCAATTATGTAAACTTCTTAGGGGAACCAAAGCACTAACAGAAGTA
ATACCACTAACAGAAGAAGCAGAGCTAGAACTGGCAGAAAACAGGGAGATCCTAAAAGAACCAGTACATGGAGCATATTA
TGACCCATC---AA---------------AAGACTTAATAGCAGAACTACAGAAGCAGGGGCAAGGTCAATGGACATATC
AAATTTATCAAGAGCCATTCAAAAATCTAAAAACAGGAAAATATGCAAGAACAAGGGGGGCCCATACTAATGATGTAAAA
CAATTAACAGAGGCAGTGC---AAAAAATAGCCACAGAAAGCATAGTGA---TATGGGGAAAGACTCCTAAATTTAAACT
ACCCATACAAAAAGAAACATGGGAAACATGGTGGACAGAGTATTGGCAAGCCACCTGGATTCCTGAGTGGGAATTTGTCA
ATA---CCCCTCCCTT---AGTGAAATTATGGTATCAGTTAGAAAAAGAACCCATAGAAGGAGCAGAAACTTTCTATGTA
GATGGGGCAGCCGAC---AGGGAGAC------T---AAAATAGGAAAAGCAGGATATGTTACTAACAAAGGAAGACAAAA
AGTTGTCTCCCTAACTGACACAACAAATCAGAAGACTGAGTTAGAAGCAATCCATCTAGCTTTGCAGGATTCAGGATTAG
AAGTAAACATAGTAACAGACTCACAGTATGCACTAGGAATTATTCAAGCACAACCAGATAAAAGTGAATCAGAGTTAGTC
AGTCAAATAATAGAGCAGTTAAT---AAAAAAGGAGAGGGTCTACCTGGCATGGGTACCAGCACACAAAGGAATTGGAGG
AAATGAA---CAAGTAGATAAATTAGTCAGTGCTGGAATCAGAAAGGTACTA
>AB428551/B/JP/2000/117
CCCATTAGTCCTATTGATACTGTACCAGTAAAATT---GAAGCCAGGAATGG---ATGGCCCAAAAGTTAAACAA---TG
GCCATTGACAGAAG---AAAAAATAAAAGCATTAATAGAAATTTGTACA------G---AAATGGAAAAGGAAGGGAAAA
TTTCAAAAA---TTGGGCCTGAAAATCCATATAATACTCCAGTATTTGCCATAAAGAAAAAAGAC------GGTACC---
AAATGGAGAAAATTAGTAGATTTCAGAGAACTCAACAAAAGAACTCAAGATTTCT---GGGAAGTTCAGTTAGGAATAC-
-----CACATCCTGCA---GGGTTAAAA---AAG---AAA---AAAT---CAG------TGACAGTACTGGATGTGGGTG
ATGCATATTTCTCAGTTCCCTTAGATAAAGACTTCAGGAAGTATACTGCATTTACCATACCTAGTACAAACAATGAGATA
CCAGGAATTAGATATCAGTACAATGTGCTTCCACAAGGATGGAAAGGATCACCAGCAATATTCCAAAGTAGCATGACAAA
AATCTTAGAGCCTTTCAGAAAACAAAATCCAGACATAGTTATTTATCAATACATGGACGATTTGTATGTAGGATCTGACT
TAGAAATAGAGCAGCATAGAACAAAAATAGAGGAACTGAGACAACATCTGTTGGGGTGGGGATTTACCACACCAGAT---
AAAAAACATCAGAAAGAACCTCCATTCCTTTGGATGGGATATGAACTACATCCTGATAAATGGACAGTACAGCCTATAGA
GCTGCCAGAAAAAGACAGCTGGACTGTCAATGACATACAGAAGTTAGTGGGAAAATTA------------------AACT
GGGCAAGTCAGATTTATCCAGGGATTAAAGTAAAGCAATTATGTAAACTCCTTAGGGGAGCCAAAGCACTAACAGAAGTA
ATACAGCTAACAGAAGAAGCAGAGCTAGAACTGGCAGAAAACAGGGAGATTCTAAGAGAACCAGTACATGGAGTGTATTA
TGACCCATC---AA---------------AAGACTTAATAGCAGAAATACAGAAGCAGGAGCTGGGCCAATGGACATATC
AAATTTATCAAGACCCATTTAAAAATCTGAAGACAGGAAAATATGCAAGAATGAGGGGTGCCCACACTAATGATGTAAAA
CAATTAACAGAGGTAGTGC---AAAAAATAGCCAAAGAAAGTATAGTAA---TATGGGGAAAAACTCCTAAATTTAGACT
ACCCATACAGAAGGAAACATGGGAAGCATGGTGGATGGAGTATTGGCAAGCCACCTGGATTCCTGAGTGGGAGTTTGTCA
ATA---CCCCTCCCTT---AGTAAAATTATGGTACCAATTAGAGAAAGAACCCATAGTAGAAGCAGAAACTTTCTATGTA
GATGGGGCAGCTAAT---AGGGAGAC------T---AAATTAGGAAAAGCAGGATATGTTACTAACAGAGGAAGACAAAA
AGTTATCTCCCTAACTGACACAACAAATCAGAAGACTGAGTTACAAGCAATTTATCTAGCTTTGCAGGATTCAGGATCAG
AGGTAAACATAGTAACAGACTCACAATATGCATTGGGAATTATTCAAGCACAACCAGATAAGAGTGAATCAGAGGTAGTC
AGTCAAATAATAGAGCAGTTAAT---AAAAAAGGAAAAGGTCTACCTGGCATGGGTACCAGCACACAAAGGGATTGGAGG
AAATGAA---CAAGTAGATAAATTAGTCAGTGCTGGAATCAGGAGAGTACTA
>AB428552/B/JP/2001/134
CCCATTAGTCCTATTGAAACTGTACCAGTAAAATT---GAAGCCAGGAATGG---ATGGTCCAAAAGTTAAACAA---TG
GCCATTGACAGAAG---AAAAAATAAAAGCATTAGTAGAAATTTGTACA------G---AAATGGAAAAGGAAGGGAAAA
TTTCAAAAA---TYGGGCCTGAWAATCCATATAATACTCCAGTGTTTGCCATAAAGAAAAAAGAY------GGTACC---
AAATGGAGAAAATTAGTAGATTTCAGAGAACTCAATAAAAGAACTCAAGATTTCT---GGGAAGTTCAGTTAGGAATAC-
-----CACATCCTGCA---GGGTTAAAA---AAG---AAA---AAAT---CHG------TAACAGTACTGGATGTGGGTG
ATGCATATTTCTCAGTTCCCTTAGATMAAGASTTCAGAAAGTATACTGCATTTACTATACCTAGTATAAACAATGAGACA
CCAGGAATTAGATATCAGTACAATGTGCTTCCACAGGGATGGAAAGGATCACCAGCAATATTCCAAAGTAGCATGACAAA
AATCTTAGAACCTTTCAGAAAACAAAATCCAGAAATAGTTATTTATCAATACATGGATGATTTGTATGTAGGATCTGACT
TAGAAATAGAGCAGCATAGAACAAAAATAGAGGAACTGAGACAACATCTRTTGGGGTGGGGATTTACCACACCAGAC---
AAAAAACATCAGAAAGAACCTCCATTCCTTTGGATGGGATATGAACTACATCCTGATAAATGGACAGTACAGCCTATAGA
ACTGCCAGAAAAAGACAGCTGGACTGTCAATGACATACAGAAGTTAGTGGGAAAACTA------------------AACT
GGGCAAGCCAGATTTATCCAGGGATTAAAATAAAGCAATTATGTAAACTCMTTAGGGGTGCCAAAGCACTAACAGAAGTA
ATACAACTAACAGAAGAAGCAGAGCTAGAAYTGGCAGAAAACAGGGAGATTCTAAAAGAACCAGTACATGGAGTGTATTA
TGACCCTTC---AA---------------AAGACTTAATAGCAGAAATACAGAAGCAGGGGATGGGCCAATGGACATATC
AAATTTATCAAGAGCCATTTAAAAATCTGAAGACAGGAAAATATGCAAGAATAAGGAGTGCCCACACTAATGATGTAAAA
CAATTAACAGAGGTAGTGC---AAAAAGTAGCCAAAGAAAGTATAATAA---TATGGGGAAAAACTCCTAAATTTAAACT
ACCCATACAAAAAGAGACATGGGAAGCATGGTGGATGGAGTATTGGCAAGCCACCTGGATTCCTGAGTGGGAGTTTGTCA
ATA---CCCCTCCCTT---AGTGAAATTATGGTACCAATTAGAGAAAGAACCCATAGTAGGAGCAGAAACTTTCTATGTA
GATGGGGCAGCTAAT---AGGGAGAC------T---AAATTAGGAAAAGCAGGATATGTTACTAACAGAGGGAGACAAAA
AGTTATCTCCCTAGCTGACACAACAAATCAGAAGACTGAGTTACAAGCAATTCATYTAGCTTTGCAGGATTCAGGATCAG
AGGTAAACATAGTAACAGACTCACAATATGCATTGGGAATTATTCAAGCACAACCAGATAACAGTGAATCAGAGGTAGTC
AGTCAAATAATAGAGCAGTTGAT---AAAAAAGGAAAAGGTCTACCTGGCATGGGTACCAGCACACAAAGGGATTGGAGG
AAATGAA---CAAGTAGATAAATTAGTCAGTGCTGGAATCAGGAGAGTACTA
>AB428553/B/JP/2002/194
CCCATTAGTCCTATTGAAACTGTACCAGTAAAATT---GAAGCCAGGAATGG---ATGGCCCAAAAGTTAAACAA---TG
GCCGTTGACAGAAG---AAAAAATAAAAGCATTAGTAGAAATTTGTACA------G---AAATGGAAAAGGAAGGGAAAA
TTTCAAAAA---TTGGGCCTGAAAATCCATATAATACTCCAATATTTGCCATAAAGAAAAAAGAC------GGTACC---
AAATGGAGAAAATTAGTAGATTTCAGAGAACTCAACAAAAGAACTCAAGATTTCT---GGGAAGTTCAGTTAGGAATAC-
-----CACATCCTGCA---GGGCTAAAA---AAG---AAA---AAAT---CAG------TGACAGTACTGGATGTGGGTG
ATGCATATTTCTCAGTTCCCTTAGATAAAGACTTCAGGAAGTATACTGCATTTACCATACCTAGTATAAACAATGAGACA
CCAGGAATTAGATATCAGTACAATGTGCTTCCACAGGGATGGAAAGGATCACCAGCAATATTCCAAAGTAGCATGACAAA
AATCTTAGAGCCTTTCAGAAAACAAAATCCAGACATAGTTATTTATCAATACATGGATGATTTATATGTAGGATCTGATT
TAGAAATAGAGCAGCATAGAACAAAAATAGAGGAACTGAGACAACATCTGTTAGGGTGGGGATTTACCACACCAGAT---
AAAAAACATCAGAAAGAACCTCCATTCCTTTGGATGGGATATGAACTACATCCTGATAAATGGACAGTACAGCCTATAGA
GCTGCCAGAAAAAGACAGCTGGACTGTCAATGACATACAGAAGTTAGTGGGAAAATTA------------------AATT
GGGCAAGTCAGATTTATCCAGGGATTAAAGTAAAGCAATTATGCAGACTCCTTAGAGGAGCCAAAGCACTAACAGAAGTA
GTACAGCTAACAGAAGAAGCAGAGCTAGAACTGGCAGAAAACAGGGAGATTCTAAGAGAACCAGTACATGGAGTGTATTA
TGACCCATC---AA---------------AAGACTTAATAGCAGAAATACAGAAGCAGGAACTGGGCCAATGGACATATC
AAATTTATCAAGAGCCATTTAAAAATCTGAAGACAGGAAAATATGCAAGAATGAGGGGTGCCCACACTAATGATGTAAAA
CAATTAACAGAGGTAGTGC---AAAAAATAGCCAAAGAAAGTATAGTAA---TATGGGGAAAGACTCCTAAATTTAAACT
ACCCATACAAAAAGAAACATGGGAAGCATGGTGGATGGAGCATTGGCAAGCCACCTGGATTCCTGAATGGGAGTTTGTCA
ATA---CCCCTCCCTT---AGTGAAACTATGGTACCAATTAGAGAAAGAACCCATAGTAGGAGCAGAAACTTTCTATGTA
GATGGGGCAGCTAAT---AGGGAGAC------T---AAATTAGGAAAAGCAGGATATGTTACTAACAGAGGAAGACAAAA
GGTTATCTCCCTAACTGACACCACAAATCAGAAGACTGAGCTACAAGCAATTCATCTAGCTTTGCAGGATTCAGGATCAG
AGGTAAACATAGTAACAGACTCACAATATGCACTGGGAATCATTCAAGCACAACCAGATAAAAGTGAATCAGAGGTGGTC
AGTCAAATAATAGAACAGTTAAT---AAAAAAGGAAAAGGTCTACCTGGCATGGGTACCAGCACACAAAGGGATTGGAGG
AAATGAA---CAAGTAGATAAATTAGTCAGTGCTGGAATCAGGAGAGTACTA
>AB428554/B/JP/2002/197
CCCATTAGTCCTATTGAAACTGTACCAGTAAAATT---GAAGCCAGGAATGG---ATGGCCCAAAAGTTAAACAA---TG
GCCATTGACAGAAG---AAAAAATAAAAGCATTAGTAGAAATTTGTACA------G---AAATGGAAAAGGAAGGGAAAA
TTTCAAAAA---TTGGGCCTGAGAATCCATATAATACTCCAATATTTGCCATAAAGAAAAAAGAC------GGTACC---
AAATGGAGAAAATTAGTAGATTTCAGAGAACTCAACAAAAGAACTCAAGATTTCT---GGGAAGTTCAGTTAGGAATAC-
-----CACATCCTGCA---GGGTTAAAA---AAG---AAA---AAAT---CAG------TGACAGTACTGGATGTGGGTG
ATGCATATTTCTCAGTTCCCTTAGATAAAGACTTCAGGAAGTATACTGCATTTACCATACCTAGTATAAACAATGAGACA
CCAGGAATTAGATATCAGTACAATGTGCTTCCACAGGGATGGAAAGGATCACCAGCAATATTCCAAAGTAGCATGACAAA
AATCTTAGAGCCTTTCAGAAAACAAAATCCAGACATAGTTATTTATCAATACATGGATGATTTATATGTAGGATCTGACT
TAGAAATAGAGCAGCATAGAACAAAAATAGAGGAACTGAGACAACATCTGTTAGGGTGGGGATTTACCACACCAGAT---
AAAAAACATCAGAAAGAACCTCCATTCCTTTGGATGGGATATGAACTACATCCTGATAAATGGACAGTACAGCCTATAGA
GCTGCCAGAAAAAGACAGCTGGACTGTCAATGACATACAGAAGTTAGTGGGAAAATTA------------------AATT
GGGCAAGTCAGATTTATCCAGGGATTAAAGTAAAGCAATTATGTAGACTCCTTAGAGGAGCCAAAGCACTAACAGAAGTA
GTACAGCTAACAGAAGAAGCAGAGCTAGAATTGGCAGAAAACAGGGAGATTCTAAGAGAACCAGTACATGGAGTGTATTA
TGACCCATC---AA---------------AAGACTTAATAGCAGAAATACAGAAGCAGGAACTGGGCCAATGGACATATC
AAATTTATCAAGAGCCATTTAAAAATCTGAAGACAGGAAAATATGCAAGAATGAGGGGTGCCCACACTAATGATGTAAAA
CAATTAACAGAGGTAGTGC---AAAAAATAGCCAAAGAAAGTATAGTAA---TATGGGGAAAGACTCCTAAATTTAAACT
ACCCATACAAAAAGAAACATGGGAAGCATGGTGGATGGAGCATTGGCAAGCCACCTGGATTCCTGAATGGGAGTTTGTCA
ATA---CCCCTCCCTT---AGTGAAATTATGGTACCAATTAGAGAAAGAACCCATAGTAGGAGCAGAAACTTTCTATGTA
GATGGGGCAGCTAAT---AGGGAGAC------T---AAATTAGGAAAAGCAGGATATGTTACTAGCAGAGGAAGACAAAA
GGTTATCTCCCTAACTGACACAACAAATCAGAAGACTGAGTTACAAGCAATTCATCTAGCTTTGCAGGATTCAGGATCAG
AGGTAAACATAGTAACAGACTCACAATATGCACTGGGAATCATTCAAGCACAACCAGATAAAAGTGAATCAGAGGTAGTC
AGTCAAATAATAGAACAGTTAAT---AAAAAAGGAAAAGGTCTACCTGGCATGGGTACCAGCACACAAAGGGATTGGAGG
AAATGAA---CAAGTAGATAAATTAGTCAGTGCTGGAATCAGGAGAGTACTA
>AB428555/B/JP/2003/227
CCCATTAGTCCTATTGATACTGTACCAGTAAAATT---GAAGCCAGGAATGG---ATGGCCCAAAAGTTAAACAA---TG
GCCATTGACAGAAG---AAAAAATAAAAGCATTAGTAGAAATTTGTACA------G---AAATGGAAAAGGAAGGGAAAA
TTTCAAAAA---TTGGGCCTGAAAATCCATAYAATACTCCAGTATTTGCCATAAAGAAAAAGGAT------GGCACC---
AAATGGAGAAAATTAGTAGATTTTAGAGAACTCAACAAAAGAACTCAAGATTTCT---GGGAAGTTCAGTTAGGAATAC-
-----CACATCCTGCA---GGGTTAAAA---AGG---AAA---AAAT---CAG------TAACAGTACTAGATGTGGGTG
ATGCATATTTCTCAGTTCCCTTAGATGAAGACTTCAGAAAGTATACTGCATTTACTATACCTAGTACAAACAATGAGACA
CCAGGACTTAGATATCAGTACAATGTGCTTCCACAGGGATGGAAAGGATCACCAGCAATATTCCAAAGTAGCATGACAAA
AATCTTAGAGCCTTTCAGAAAACAAAATCCAGACATAATTATTTATCAATACATGGATGATTTGTATGTAGGATCTGACT
TAGAAATAGAGCAGCATAGAAYAAAARTAGAGGAACTGAGACAACATCTGTTGGGGTGGGGATTTACCACACCAGAC---
AAAAAACATCAGAAAGAACCTCCATTCCTTTGGATGGGATATGAACTACATCCTGATAAATGGACAGTGCAGCCTATAGA
GCTGCCAGAAAAAGACAGCTGGACTGTCAATGACATACAAAAGTTAGTGGGAAAATTA------------------AACT
GGGCAAGCCAGATTTATCCAGGGATTAAGGTAAAGCAATTATGTAAACTCCTTAGGGGAGTTAAAGCACTAACAGAAGTA
ATACAACTAACAGAAGAAGCAGAGCTAGAACTGGCAGAAAACAGGGAGATTCTAAAAGAACCAGTACATGGAGTRTATTA
TGACCCATC---AA---------------AAGACTTAATAGCAGAAATACAGAAGCAGGAGATGGGCCAATGGACATATC
AAATTTATCAAGAGCCATTTAAAAATCTGAAGACAGGAAAATATGCAAGAATGAGGAGTGCCCACACTAATGATGTAAAA
CAATTAACAGAGGTAGTGC---AAAAAATAGCCAAAGAAAGTATAGTAA---TATGGGGAAAAACTCCTAAATTTAGACT
ACCCATACAGAAAGAAACATGGGAAGCATGGTGGATGGAGTATTGGCAAGCCACCTGGATTCCTGAGTGGGAGTTTGTCA
ATA---CCCCTCCCTT---AGTGAAATTATGGTACCAATTAGAGAAAGAACCCATAGTAGGAGCAGAAACTTTCTATGTA
GATGGGGCAGCTAGT---AGGGAGAC------T---AAATTAGGAAAAGCAGGATATGTTACTAACAGAGGAAGACAAAA
RGTTATCTCCCTAACTGACACAACAAATCAGAAGACTGAGTTACAAGCAATTCATCTAGCTTTGCAGGATTCAGGATCAG
AGGTAAACATAGTAACAGACTCACAATATGCATTGGGAATTATTCAAGCACAACCAGATAAGAGTGAATCAGAGGTAGTC
AGTCAAATAATAGAGCAGTTGAT---AAAAAAGGAAAAGGTCTACCTGGCATGGGTACCAGCACACAAAGGAATTGGAGG
AAATGAA---CAAGTAGATAAATTAGTCAGTGCTGGAATCAGGAAAGTACTA
>AB428556/B/JP/2005/426
CCCATAAGTCCTATTGATACTGTACCAGTAAAATT---GAAGCCAGGAATGG---ATGGTCCAAAAGTTAAACAA---TG
GCCATTGACAGAAG---AAAAAATAAAAGCATTAGTAGAAATTTGTACA------G---AAATGGARAAGGAAGGGAAAA
TTTCAAAAA---TTGGGCCTGAAAATCCATATAATACKCCAGTATTTGCCATAAAGAAAAAAGAT------GGCACC---
AAATGGAGAAAATTAGTAGATTTTAGAGAACTCAACAAAAGAACTCAAGATTTTT---GGGAAGTTCAGTTAGGAATAC-
-----CACATCCTGCA---GGGTTAAAA---AAG---AAA---AAAT---CAA------TAACAGTACTGGATGTGGGTG
ATGCATATTTCTCAGTTCCCTTAGATAAAGAATTCAGGAAGTATACTGCRTTTACCATACCTAGTATAAACAATGAGACA
CCAGGAATTAGATATCAGTACAATGTGCTTCCACAGGGATGGAAAGGATCACCAGCAATATTCCAAAGTAGCATGACAAR
AATCTTAGAGCCTTTCAGAAAACAAAATCCAGACATAGATATTTATCAATACATGGATGATTTATATGTAGGATCTGACT
TAGAAATAGAGCAGCATAGAACAAAAATAGAGGARCTGAGACAACATCTGTTGGGGTGGGGAYTGACCACWCCAGAC---
AAAAAACATCAGAAAGAACCTCCATTCCTKTGGATGGGATATGAACTACATCCTGATAAATGGACAGTACAGCCTATAGA
GCTGCCAGAAAAGGACAGCTGGACTGTCAATGACATACAGAAGTTAGTGGGAAAATTA------------------AACT
GGGCAAGTCAGATTTATCCAGGGATTAAAGTAAAGCAATTATGTAGACTCCTTAGGGGAGCCAAAGCACTAACAGAGGTA
GTACAGCTAACAGAAGAAGCAGAGCTAGAACTGGCAGAAAACAGGGAGATTCTAAGAGYACCAGTACATGGAGTGTATTA
TGACCCATC---AA---------------AAGACTTAATAGCAGAAATACAGAAGCAGGAGTTGGGCCAATGGACATATC
AAATTTATCAAGAGCCATTTAAAAATCTGAAGACAGGAAAATATGCAAGAATGAGGGGTGCCCACACTAATGATGTAAGA
CAATTAACAGAGGTAGTGC---AAAAAATAGCTAAAGAAAGTATAGTAA---TATGGGGAAAAACTCCTAAATTTAGACT
ACCCATACAGAAGGAAACATGGGAAGCATGGTGGATGGAGTATTGGCAAGCCACCTGGATTCCTGAGTGGGAGTTTGTCA
ATA---CCCCTCCCTT---AGTGAAATTATGGTACCAATTAGAGAAAGAACCCATAGTAGGRGCAGAAACTTTCTATGTA
GATGGGGCAGCTAAY---AGGGAGAC------T---AAATTAGGAAAAGCAGGATATGTCACYAACAGAGGAAGACAAAA
GGTTATCTCCCTAAATGACACAACAAATCAGAAAACTGAGTTACAAGCAATTCATCTAGCTTTGCAGGATTCAGGATCAG
AGGTAAACATAGTAACAGACTCACAATATGCATTGGGAATTATTCAAGCACAACCAGATAARAGTGAATCAGAGGTAGTC
AGTCAAATAATAGAGCAGTTGAT---AAAAAAGGAAAAAGTCTACCTGGCATGGGTACCAGCACACAAAGGAATTGGAGG
AAATGAA---CAAGTAGATAAATTAGTCAGTGCTGGAATCAGGAAAGTACTA
>AB428557/B/JP/2005/436
CCCATTAGTCCTATTGATACTGTACCAGTAAAATT---GAAGCCAGGAATGG---ATGGCCCAAAAGTTAAACAA---TG
GCCATTGACAGAAG---AAAAAATAAARGCATTAATAGAAATTTGTACA------G---AAATGGAAAAGGAAGGGAAAA
TTTCAAAAA---TTGGGCCTGAAAATCCATATAATACTCCAGTATTTGCCATAAAGAAAAAAGAC------GGTACC---
AAATGGAGAAAATTAGTAGATTTCAGAGAACTCAACARAAGAACKCAAGATTTCT---GGGAAGTTCAGTTAGGAATAC-
-----CACATCCTGCA---GGGTTAAAA---AAG---AAA---AAAT---CAG------TGACAGTACTGGATGTGGGTG
ATGCATATTTCTCAGTTCCCTTAGATAAAGACTTCAGGAAGTATACTGCATTTACCATACCTAGTATAAACAATGAGTTA
CCAGGAATTAGATATCAGTACAATGTGCTTCCACAGGGATGGAAAGGATCACCAGCAATATTCCAAAGTAGCATGACAAA
AATCTTAGAGCCTTTCAGAAAACAAAATCCAGACATAGTTATTTATCAATACATGGACGATTTGTATGTAGGATCTGACT
TAGAAATAGAGCAGCATAGAATAAAAATAGAGGAACTGAGACAACATCTGTTGGGGTGGGGATTTACCACACCAGAT---
AAAAAACATCAGAAAGAACCTCCATTCCTTTGGATGGGATATGAACTACATCCTGATAAATGGACAGTACAGCCTATAGA
ACTGCCAGAAAAAGACAGCTGGACTGTCAATGACATACAGAAGTTAGTGGGAAAATTA------------------AACT
GGGCAAGTCAGATTTATCCAGGGATTAAAGTAAAGCAAYTATGTAAACTYCTTAGGGGAGCCAAAGCACTAACAGAAGTA
GTACAGCTAACAGAAGAAGCAGAGCTAGAACTGGCAGAAAACAGRGAGGTTCTAAGAGAACCAGTACATGGRGTGTATTA
TGACCCAKC---AA---------------AAGACTTAATAGCAGAAATACAGAAGCAGGAGCTRGGCCAATGGACATATC
AAATTTTTCAAGAGCCATTTAAAAATCTGAAGACAGGAAAATATGCAAGAGTGAGGGGTGCCCATACTAATGATGTAAAA
CAATTAACAGAGGTAGTGC---AAAAAGTAGCCAAAGAAAGTATAGTAA---TATGGGGAAAAACTCCTAAATTTAGACT
ACCCATACAGAAGGAAACATGGGAAGCATGGTGGATGGAGTATTGGCAAGCCACYTGGATTCCTGAGTGGGAGTTTGTCA
ATA---CCCCTCCCTT---AGTGAAATTATGGTACCAATTAGAGAAAGAACCCATAGTRGAAGCAGAAACTTTCTATGTA
GATGGGGCAGCTAAT---AGGGAGAC------T---AAATTAGGAAAAGCAGGATATGTTACTAACAGAGGAAGACAAAA
RGTTATCTCCCTAACTGACACAACAAATCAGAAAACTGAGTTACAAGCAATTTATCTAGCTTTGCAGGATTCAGGATCAG
AGGTAAACATAGTAACAGACTCACAATATGCATTGGGAATTATTCAAGCACAACCAGATAAGAGTGAATCAGAGGTAGTC
AGTCAAATAATAGAGCAGTTAAT---AAAAAAGGAAAAGGTCTACCTGGCATGGGTACCAGCACACAAAGGGATTGGAGG
AAATGAA---CAAGTAGATAAATTAGTCAGTGCTGGAATCAGGAGAGTACTA
>AB428558/B/JP/2003/285
CCCATTAGTCCTATTGAAACTGTACCAGTAAAATT---AAAGCCAGGAATGG---ATGGCCCAAAAGTGAAACAA---TG
GCCATTGACAGAAG---AAAAAATAAAAGCATTGATAGAAATTTGCACA------G---AGATGGAAAAGGAAGGGAAAA
TCTCAAAAA---TTGGGCCTGAAAATCCATACAATACTCCAGTATTTGCTATAAAGAAAAAAGAC------AGTACT---
AAATGGAGAAAATTAGTAGATTTCAGGGAACTTAATAAAAGAACTCAAGACTTCT---GGGAAGTTCAATTAGGAATAC-
-----CACATCCTGCA---GGGTTAAAA---AAG---AAC---AAAT---CAG------TAACAGTACTGGATGTGGGTG
ATGCATATTTTTCAGTTCCCTTAGATGAAGATTTTAGAAAATATACTGCATTTACCATACCTAGTTTAAACAATGAGACA
CCAGGGATTAGATATCAGTACAATGTGCTTCCACAGGGATGGAAAGGATCACCAGCAATATTTCAATGTAGCATGACAAA
GATCTTAGAGCCTTTTAGAAAACAAAATCCAGACATAGTTATCTATCAATACATGGATGATTTGTATGTAGGATCTGACT
TAGAAATAGAGAAGCATAGAACAAAAATAGAGAAACTGAGACAACATTTGTTGAGGTGGGGATTTACCACACCAGAC---
AAAAAACATCAGAAAGAGCCTCCATTCCTTTGGATGGGTTATGAACTCCATCCTGATAAATGGACAGTACAGCCTATAGT
GCTGCCAGAAAAAGACAGCTGGACTGTCAATGATATACAGAAGTTAGTAGGAAAATTA------------------AATT
GGGCAAGTCAGATCTATCCAGGGATTAAAGTAAGACAATTATGTAAACTCCTTAGGGGAGCCAAAGGGCTAACAGAAGTA
GTACCACTCACAGCAGAAGCAGAATTAGAATTGGCAGAGAACAGGGAGATTTTAAAAGAACCAGTACATGGAGTGTATTA
TGACCCATC---AA---------------AAGACTTAGTAGCAGAAATACAGAAGCAGGGGCTAGGCCAATGGACATATC
AAATTTATCAGGAGCCATTTAAAATTCTGAAAACAGGAAAGTATGCAAGAATGAAGGGTGCCCACACTAATGATATAAAA
CAGTTAACAGAGGCAGTGC---AAAAAATAGCCACAGAAAGCATAGTAA---TATGGGGAAGAACTCCTAAATTTAGACT
ACCCATACAAAAAGAGACATGGGAAGCATGGTGGATGGAGTATTGGCAAGCCACCTGGATTCCTGAGTGGGAGTTTGTCA
RTA---CCCCTCCCCT---AGTAAAATTATGGTACCAGTTAGAAAAAGAACCCATAGTAGGAGCAGAAACTTTCTATGTA
GATGGGGCAGCTAAT---AGGGAGAC------T---AAATTAGGAAAAGCAGGATATGTTACTGACAGGGGAAGACAAAA
AGTCGTCTCCCTAACTGACACAACAAATCAGAAAACTGAATTACAAGCCATCCATTTAGCTTTGCAGGATTCGGGGTTAG
AAGTAAACATAGTAACAGACTCACAATATGCATTAGGAATCATTCAAGCACAACCAGATAAGAGTGAATCAGAATTAGTC
AGTCAAATAATAGAGCAGTTAAT---AAACAAGGAAAAGGTCTACCTAGCATGGGTACCAGCACACAAAGGAATTGGAGG
AAATGAA---CAAGTAGATAAATTAGTCAGTGCTGGAATCAGGAGAGTACTA
>AB428559/B/JP/2004/329
CCCATTAGTCCTATTGAAACTGTACCAGTAAAATT---AAAGCCAGGAATGG---ATGGCCCAAAAGTGAAACAA---TG
GCCATTGACAGAAG---AAAAAATAAAAGCATTAATAGAAATTTGCACA------G---AGATGGAAAAGGAAGGGAAAA
TCTCAAAAA---TTGGGCCTGAAAATCCATACAATACTCCAGTATTTGCTATAAAGAAAAAAGAC------AGTACT---
AAATGGAGAAAATTAGTAGATTTCAGGGAACTTAATAAAAGAACTCAAGACTTCT---GGGAAGTTCAATTAGGAATAC-
-----CACATCCTGCA---GGGTTAAAA---AAG---AAC---AAAT---CAG------TAACAGTACTGGATGTGGGTG
ATGCATATTTTTCAGTTCCCTTAGATGAAGATTTTAGAAAATATACTGCATTTACCATACCTAGTTTAAACAATGAGACA
CCAGGGATTAGATATCAGTACAATGTGCTTCCACAGGGATGGAAAGGATCACCAGCAATATTTCAATGTAGCATGACAAA
GATCTTAGAGCCTTTTAGAAAACAAAATCCAGACATAGTTATCTATCAATACATGGATGATTTGTATGTAGGATCTGACT
TAGAAATAGAGAAGCATAGAACAAAAATARAGGAACTGAGACAACATTTGTTGAGGTGGGGATTTACCACACCAGAC---
AAAAAACATCAGAAAGAGCCTCCATTCCTTTGGATGGGTTATGAACTCCATCCTGATAAATGGACAGTACAGCCTATAGT
GCTGCCAGAAAAAGACAGCTGGACTGTCAATGATATACAGAAGTTAGTAGGAAAATTA------------------AATT
GGGCAAGTCAGATCTATCCAGGGATTAAAGTAAGACAATTATGTAAACTCCTTAGGGGAACCAAAGGGCTAACAGAAGTA
GTACCACTCACAGCAGAAGCAGAATTAGAATTGGCAGAGAACAGGGAGATTTTAAAAGAACCAGTACATGGAGTGTATTA
TGACCCATC---AA---------------AAGACTTAGTAGCAGAAATACAGAAGCAGGGGCTAGGCCAATGGACATATC
AAATTTATCAGGAGCCATTTAAAAATCTGAAAACAGGAAAGTATGCAAGAATGAAGGGTGCCCACACTAATGATATAAAA
CAGTTAACAGAGGCAGTGC---AAAAAATAGCCACAGAAAGCATAGTAA---TATGGGGAAGAACTCCTAAATTTAGACT
ACCCATACAAAAAGAGACATGGGAAGCATGGTGGATGGAGTATTGGCAAGCCACCTGGATTCCTGAGTGGGAGTTTGTCA
ATA---CCCCTCCCCT---AGTAAAATTATGGTACCAGTTAGAAAAAGAACCCATAGTAGGAGCAGAAACTTTCTATGTA
GATGGGGCAGCTAAT---AGGGAGAC------T---AAATTAGGAAAAGCAGGATATGTTACTGACAGGGGAAGACAAAA
AGTCGTCTCCCTAACTGACACAACAAATCAGAAGACTGAATTACAAGCCATCCATTTAGCTTTGCAGGATTCGGGGTTAG
AAGTAAACATAGTAACAGACTCACAATATGCATTAGGAATCATTCAAGCACAACCAGATAAGAGTGAATCAGAATTAGTC
AGTCAAATAATAGAGCAGTTAAT---AAACAAGGAAAAGGTCTACCTAGCATGGGTACCAGCACACAAAGGAATTGGAGG
AAATGAA---CAAGTAGATAAATTAGTCAGTGCTGGAATCAGGAGAGTACTA
>AB428560/B/JP/2005/398
CCCATTAGTCCTATTGAAACTGTACCAGTAAAATT---AAAGCCAGGAATGG---ATGGCCCAAAAGTGAAACAA---TG
GCCATTGACAGAAG---AAAAAATAAAAGCATTAATAGAAATTTGCACA------G---AGATGGAAAAGGAAGGGAAAA
TCTCAAAAA---TTGGGCCTGAAAATCCATACAATACTCCAGTATTTGCTATAAAGAAAAAAGAC------AGTACT---
AAATGGAGAAAATTAGTAGATTTCAGGGAACTTAATAAAAGAACTCAAGACTTCT---GGGAAGTTCAATTAGGAATAC-
-----CACATCCTGCA---GGGTTAAAA---AAG---AAC---AAAT---CAG------TAACAGTACTGGATGTGGGTG
ATGCATATTTTTCAGTTCCCTTAGATGAAGATTTTAGAAAATATACTGCATTTACCATACCTAGTTTAAACAATGAGACA
CCAGGGATTAGATATCAGTACAATGTGCTTCCACAGGGATGGAAAGGATCACCAGCAATATTTCAATGTAGCATGACAAA
GATCYTAGAGCCTTTTAGAAAACAAAATCCAGACATARTTATCTATCAATACATGGATGATTTGTATGTAGGATCTGACT
TAGAAATAGAGAAGCATAGAACAAAAATAGAGGAACTGAGACAACATTTGTTGAGGTGGGGATTTACCACACCAGAC---
AAAAAACATCAGAAAGAGCCTCCATTCCTTTGGATGGGTTATGAACTCCATCCTGATAAATGGACAGTACAGCCTATAGT
GCTGCCAGAAAAAGACAGCTGGACTGTCAATGATATACAGAAGTTAGTAGGAAAATTA------------------AATT
GGGCAAGTCAGATCTAYCCAGGGATTAAAGTAAGACAATTATGTAAACTCCTTAGGGGAACCAAAGGGCTAACAGAAGTA
GTACCACTCACAGCAGAAGCAGAATTAGAATTGGCAGAGAACAGGGAGATTTTAAAAGAACCAGTACATGGAGTGTATTA
TGACCCATC---AA---------------AAGACTTAGTAGCAGAAATACAGAAGCAGGGGCTAGGCCAATGGACATATC
AAATTTATCAGGAGCCATTTAAAAATCTGAAAACAGGAAAGTATGCAAGAATGAAGGGTGCCCACACTAATGATATAAAA
CAGTTAACAGAGGCAGTGC---AAAAAATAGCCACAGAAAGCATAGTAA---TATGGGGAAGAACTCCTAAATTTAGACT
ACCCATACAAAAAGAGACATGGGAAGCATGGTGGATGGAGTATTGGCAAGCCACCTGGATTCCTGAGTGGGAGTTTGTCA
ATA---CCCCTCCCCT---AGTAAAATTATGGTACCAGTTAGAAAAAGAACCCATAGYAGGAGCAGAAACTTTCTATGTA
GATGGGGCAGCTAAT---AGGGAGAC------T---AAATTAGGAAAAGCAGGATATGTTACTGACAGGGGAAGACAAAA
AGTCGTCTCCCTAACTGACACAACAAATCAGAAGACTGAATTACAAGCCATYCAYTTAGCTTTGCAGGATTCGGGGTTAG
AAGTAAACATAGTAACAGACTCACAATATGCATTAGGAATCATTCAAGCACAACCAGATAAGAGTGAATCAGAATTAGTC
AGTCAAATAATAGAGCAGTTAAT---AAACAAGGAAAAGGTCTACCTAGCATGGGTACCAGCACACAAAGGAATTGGAGG
AAATGAA---CAAGTAGATAAATTAGTCAGTGCTGGAATCAGGAGAGTACTA
>AB428561/B/JP/2006/472
CCCATTAGTCCTATTGAAACTGTACCAGTAAAATT---AAAGCCAGGAATGG---ATGGCCCAAAAGTGAAACAA---TG
GCCATTGACAGAAG---AGAAAATAAAAGCATTAATAGATATTTGCACG------G---AGATGGAAAAGGAAGGGAAAA
TCTCAAAAA---TTGGGCCTGAAAATCCATACAATACTCCAGTATTTGCCATAAAGAAAAAAGAC------AGTACT---
AAATGGAGAAAATTAGTAGATTTCAGGGAACTTAATAAAAGGACTCAAGATTTCT---GGGAAGTTCAATTAGGAATAC-
-----CACATCCTGCA---GGGTTAAAA---AAG---AAC---AAAT---CAG------TAACAGTACTGGATGTGGGTG
ATGCATATTTTTCAGTTCCCTTAGATGAAGAATTTAGAAAATATACTGCATTTACCATACCTAGTTTAAACAATGAGACA
CCAGGGATTAGATATCAGTACAATGTGCTTCCACAGGGATGGAAAGGATCACCAGCAATATTTCAATGTAGCATGACAAA
GATCTTAGAGCCTTTTAGAAAACAGAATCCAGACATAGTTATCTATCAATACATGGATGATTTGTATGTAGGATCTGACT
TAGAAATAGAGAAGCATAGAACAAAAATAGAGGAACTGAGACAACATCTGTTGAGGTGGGGATTTACCACACCAGAC---
AAAAAACATCAGAAAGAGCCTCCATTCCTTTGGATGGGTTATGAACTCCATCCTGATAAATGGACAGTACAGCCTATAGT
GCTGCCAGAAAAAGACAGCTGGACTGTCAATGACATACAGAAGTTAGTAGGAAAATTA------------------AATT
GGGCAAGCCAGATCTATCCAGGGATTAAAGTAAGACAATTATGTAAACTCCTTAGGGGAACCAAAGGGCTAACAGAAGTA
GTACCACTCACAGCAGAAGCAGAGCTAGAATTGGCAGAGAATAGAGAGATTTTAAAAGAACCAGTACATGGAGTGTATTA
TGACCCATC---AA---------------AAGACTTAGTAGCAGAAATACAGAAGCAGGGGCTAGGCCAATGGACATATC
AAATTTATCAGGAGCCATTTAAAAATCTGAAAACAGGAAAGTATGCAAGAATGAAGGGTGCCCACACTAATGATATAAAA
CAGTTAACAGAGGCAGTGC---AAAAAATAGCCACAGAAAGCATAGTAA---TATGGGGAAGAACTCCTAAATTTAGACT
ACCCATACAAAAGGAGACATGGGAAGCATGGTGGATGGAGTATTGGCAAGCCACCTGGATTCCTGAGTGGGAGTTTGTCA
ATA---CCCCTCCCTT---AGTAAAATTATGGTACCAGTTAGAAAAAGAACCCATAGTAGGAGCAGAAACTTTCTATGTA
GATGGGGCAGCTAAT---AGGGAGAC------T---AAGTTAGGGAAAGCAGGATATGTTACTGACAGAGGAAGACAAAA
AGTCATCTCCCTAACTGACACAACAAATCAGAAGACTGAATTACAAGCCATCCATTTAGCTTTGCAGGATTCGGGGTTAG
AAGTAAACATAGTAACAGACTCACAATATGCATTAGGAATCATTCAAGCACAACCAGATAAGAGTGAATCAGAATTAGTC
AGTCAAATAATAGAGCAGTTAAT---AAAAAAGGAAAAAGTCTACTTAGCATGGGTACCAGCACACAAAGGAATTGGAGG
AAATGAA---CAAGTAGATAAATTAGTCAGTGCTGGAGTCAGGAGAGTACTA
>AB428562/B/JP/2006/574
CCCATTAGTCCTATTGAAACTGTACCAGTAAAATT---AAAACCAGGAATGG---ATGGCCCAAAAGTGAAACAA---TG
GCCATTGACAGAAG---AAAAAATAAAAGCATTAATAAAAATTTGCACA------G---AGATGGAAAAGGAAGGAAAAA
TCTCAAAAA---TTGGGCCTGAAAATCCATACAATACTCCAGTATTTGCTATAAAGAAAAAAGAC------AGTACT---
AAATGGAGAAAATTAGTAGATTTCAGGGAACTTAATAAAAGAACTCAAGACTTCT---GGGAAGTTCAATTAGGAATAC-
-----CACATCCTGCA---GGGTTAAAA---AAG---AAC---AAAT---CAG------TAACAGTACTGGATGTGGGTG
ATGCATATTTTTCAGTTCCCTTAGATGAAAATTTTAGAAAATATACTGCATTTACCATACCTAGTTTAAACAATGAGACA
CCAGGGATTAGATATCAGTACAATGTGCTTCCACAGGGATGGAAAGGATCACCAGCAATATTTCAATGTAGCATGACAAA
GATCTTAGAGCCTTTTAGAAAACAAAATCCAGACATAGTTATCTATCAATACATGGATGATTTGTATGTAGGATCTGACT
TAGAAATAGAGAAGCATAGAACAAAAATAGAGGAACTGAGACAACATTTATTGAGGTGGGGATTTACCACACCAGAC---
AAAAAACATCAGAAAGAGCCTCCATTCCTTTGGATGGGTTATGAACTCCATCCTGATAAATGGACAGTACAGCCTATAGT
GCTGCCAGAAAAAGACAGCTGGACTGTCAATGATATACAGAAGTTAGTAGGAAAATTA------------------AATT
GGGCAAGTCAGATCTATCCAGGGATTAAAGTAAGACAATTATGTAAACTCCTTAGGGGAGCCAAAGGGCTAACAGAAGTA
GTACCACTCACAGCAGAAGCAGAATTAGAATTGGCAGAGAACAGGGAGATCTTAAAAGAACCAGTACATGGAGTGTATTA
TGACCCATC---AA---------------AAGACTTAGTAGCAGAAATACAGAAGCAGGGGCTAGGCCAATGGACATATC
AAATTTATCAGGAGCCATTTAAAAATCTGAAAACAGGAAAGTATGCAAGAATGAAGGGTGCCCACACTAATGATATAAAA
CAGTTAACAGAGGCAGTGC---AAAAAATAGCCACAGAAAGCATAGTAA---TATGGGGAAGAACTCCTAAATTTAGACT
ACCCATACAAAAAGAGACATGGGAATCATGGTGGATGGAGTATTGGCAAGCCACCTGGATTCCTGAGTGGGAGTTTGTCA
ATA---CCCCTCCCCT---AGTAAAATTATGGTACCAGTTAGAAAAAGAACCCATAGTAAAAGCAGAAACTTTCTATGTA
GATGGGGCAGCTAAT---AGGAAGAC------T---AAATTAGGAAAAGCAGGATATGTTACTGACAGGGGAAGAYAAAA
AATCGTCTCCCTAACTGACACAACAAATCAGAAGACTGAATTACAAGCCATCCATTTAGCTTTGCAGGATTCGGGGTTAG
AAGTAAACATAGTAACAGACTCACAATATGCATTAGGAATCATTCAAGCACAACCAGATAAGAGTGAATCAGAATTAGTC
AGTCAAATAATAAAGCAGTTAAT---AAACAAAGAAAAGGTCTACCTAGCATGGGTACCAGCACACAAAGGAATTGGAGG
AAATGAA---CAAGTAGATAAATTAGTCAGTGCTGGAATCAGGAGAGTACTA
>AB480692/B/JP/2004/DR6174
CCCATTAGTCCTATTGAAACTGTACCAGTAAAATT---AAAGCCAGGAATGG---ATGGCCCAAAAGTGAAACAA---TG
GCCATTGACAGAAG---AAAAAATAAAAGCATTAAAAGAAATTTGCACA------G---AGCTGGAAGAGGCAGGGAAAA
TCTCAAAAA---TTGGGCCTGAAAATCCATACAATACTCCAGTATTTGCTATAAAGAAAAAGAAC------AGTACT---
AAATGGAGAAAATTAGTAGATTTCAGAGAACTTAATAAAAGAACTCAAGACTTCT---GGGAAGTTCAATTAGGAATAC-
-----CACATCCTGCA---GGGTTAAAA---AAG---AAA---AAAT---CAG------TAACAGTACTGGATGTGGGTG
ATGCATATTTTTCAATTCCCTTAGATGAAGACTTTAGAAAATATACTGCATTTACCATACCTAGTTTAAACAATGAGACA
CCAGGGATTAGATATCAGTACAATGTGCTTCCACAGGGATGGAAAGGATCACCAGCAATATTTCAATGTAGCATGACAAA
AATCTTAGAGCCTTTTAGAAAACAAAATCCAGACATAGTTATCTATCAATACATGGATGATTTGTATGTAGGATCTGACT
TGCAAATAGAGCAGCATAGAACAAAAATAGAGGAACTGAGACAACATCTGTGGAGGTGGGGATTTTACACCCCAGAC---
AAAAAACATCAGAAAGAGCCTCCATTCCTTTGGATGGGTTATGAACTCCATCCTGATAAATGGACAGTACAGCCTATAGT
GCTGCCAGAAAAGGACAGCTGGACTGTCAATGACATACAGAAGTTAGTAGGAAAATTA------------------AATT
GGGCAAGTCAGATTTATCCAGGGATTAAAGTAAAGCAATTATGTAAACTCCTTAGGGGAACCAAAGGACTAACAGAAGTA
GTACCACTCACAGCAGAAGCAGAGTTAGAATTGGCAGAAAACAGGGAGATTCTAAAAGAACCAGTACATGGAGTGTATTA
TGACCCATC---AA---------------AAGACTTAGTAGCAGAAATACAGAAGCAGGGGCAAGGCCAATGGACATATC
AAATTTATCAGGATCCATGTAAAAACCTGAAAACAGGAAAGTATGCAAGAACGAAGGGTGCCCACACTAATGATGTAAAA
CAGTTAACAGAGGCAGTGC---AAAAAATAGCCACAGAAAGCATAGTAA---TATGGGGAAAAACTCCTAAATTTAGACT
ACCCATACAAAAAGAGACGTGGGAAGCATGGTGGACAGAGTATTGGCAAGCCACCTGGATTCCTGAGTGGGAGTTTGTCA
ATA---CCCCTCCCTT---AGTGAAATTATGGTACCAGTTAGAGAAAGAACCCATAGTAGGAGCAGAAACTTTCTATGTA
GATGGAGCAGCTAAT---AGAGAGAC------T---AAATTAGGAAAAGCAGGATATGTTACTGACAGAGGAAAACAAAA
AGTCGTCTCCCTAACTGACACAACAAATCAGAAGACTGAGTTACAAGCAATCCATTTAGCTTTGCAGGATTCAGGGTCAG
AAGTAAACATAGTAACAGACTCACAATATGCATTAGGAATCATTCAAGCACAACCAGATAAGAGTGAATCAGAACTAGTC
AGTCAAATAATAGAGCAGTTAAT---AAAAAAGGAAAAGGTTTACCTAGCATGGGTACCAGCACACAAAGGAATTGGAGG
AAATGAA---CAAGTAGATAAATTAGTCAGTGCTGGAGTCAGGAAAGTACTA
>AB480693/B/JP/2004/DR6174
CCCATTAGTCCTATTGAAACTGTACCAGTAAAATT---AAAGCCAGGAATGG---ATGGCCCAAAAGTGAAACAA---TG
GCCATTGACAGAAG---AAAAAATAAAAGCATTAAAAGAAATTTGCGCA------G---AGCTGGAAGAGGCAGGGAAAA
TCTCAAAAA---TTGGGCCTGAAAATCCATACAATACTCCAGTATTTGCTATAAAGAAAAAGAAT------AGTACT---
AAATGGAGAAAATTAGTAGATTTCAGAGAACTTAATAAAAGAACTCAAGACTTCT---GGGAAGTTCAATTAGGAATAC-
-----CACATCCTGCA---GGGTTAAAA---AAG---AAA---AAAT---CAG------TAACAGTACTGGATGTGGGTG
ATGCATATTTTTCAATCCCCTTAGATGAAGACTTTAGAAAATATACTGCATTTACCATACCTAGTTTAAACAATGAGACA
CCAGGGATTAGATATCAGTACAATGTGCTTCCACAGGGATGGAAAGGATCACCAGCAATATTTCAATGTAGCATGACAAA
AATTTTAGAGCCTTTTAGAAAACAAAATCCAGACATAGTTATCTATCAATACATGGATGATTTGTATGTAGGATCTGACT
TGCAAATAGAGCAGCATAGAACAAAAATAGAGGAACTGAGACAACATTTGTGGAGGTGGGGATTTTACACCCCAGAC---
AAAAAACATCAGAAAGAGCCTCCATTCCTTTGGATGGGTTATGAACTCCATCCTGATAAATGGACAGTACAGCCTATAGT
GCTGCCAGAAAAGGACAGCTGGACTGTCAATGACATACAGAAGTTAGTAGGAAAATTA------------------AATT
GGGCAAGTCAGATTTATCCAGGGATTAAAGTAAAGCAATTATGTAAACTCCTTAGGGGAACCAAAGGACTAACAGAAGTA
GTACCACTCACAGCAGAAGCAGAGTTAGAATTGGCAGAAAACAGGGAGATTTTAAAAGAACCAGTACATGGAGTGTATTA
TGACCCATC---AA---------------AAGACTTAGTAGCAGAAATACAGAAGCAGGGGCAAGGCCAATGGACATATC
AAATTTATCAGGATCCATGTAAAAACCTGAAAACAGGAAAGTATGCAAGAATGAAGGGTGCCCACACTAATGATGTAAAA
CAGTTAACAGAGGCAGTGC---AAAAAATAGCCACAGAAAGCATAGTAA---TATGGGGAAAAACTCCTAAATTTAGACT
ACCCATACAAAAAGAGACATGGGAAGCATGGTGGACAGAGTATTGGCAAGCCACCTGGATTCCTGAGTGGGAGTTTGTCA
ATA---CCCCTCCCTT---AGTGAAATTATGGTACCAGTTAGAGAAAGAACCCATAGTAGGAGCAGAAACTTTCTATGTA
GATGGAGCAGCTAAT---AGAGAGAC------T---AAATTAGGAAAAGCAGGATATGTTACTGACAGAGGAAAACAAAA
AGTCGTCTCCCTACCTGACACAACAAATCAGAAGACTGAGTTACAAGCAATCCATTTAGCTTTGCAGGATTCAGGGTCAG
AAGTAAACATAGTAACAGACTCACAATATGCATTAGGAATCATTCAAGCACAACCAGACAAGAGTGAATCAGAACTAGTC
AGTCAAATAATAGAGCAGTTAAT---AAAAAAGGAAAAGGTTTACCTAGCATGGGTACCAGCACACAAAGGAATTGGAGG
AAATGAA---CAAGTAGATAAATTAGTCAGTGCTGGAGTCAGGAAAGTGCTA
>AB480694/B/JP/2004/DR6175
CCCATTAGTCCTATTGAAACTGTACCAGTAAAATT---AAAGCCAGGAATGG---ATGGCCCAAAGGTTAAACAA---TG
GCCATTGACAAAAG---AAAAAATAGAAGCATTAGTAGAAATTTGTACA------G---AATTGGAAGAGGACGGAAAAA
TTTCAAAAA---TTGGGCCTGAAAATCCATACAATACTCCAGTATTTGCCATAAAGAAAAAGAAC------AGTACT---
AAATGGAGAAAATTAGTAGATTTCAGGGAACTCAATAAGAGGACTCAAGACTTCT---GGGAAGTTCAATTAGGAATAC-
-----CACACCCCGCA---GGATTAAAA---AAG---AAA---AAAT---CAG------TAACAGTATTGGATGTGGGTG
ATGCATATTTTTCAATTCCCTTAGATGAAGACTTCAGAAAGTATACTGCATTTACCATACCAAGCACAAACAATGAGACA
CCAGGGATTAGATATCAGTACAATGTGCTCCCACAGGGATGGAAAGGATCACCAGCAATATTCCAGTATAGCATGACAAA
AATCTTAGAGCCTTTTAGAAAACAAAACCCAGACATAGTTATCTATCAATATGTGGATGATTTGTATGTAGGATCTGACC
TAGAAATTGGGCAGCATAGAACAAAAATAGAGGAACTGAGACAACATCTCTGGAAGTGGGGGTTTTACACACCAGAC---
AAAAAACATCAGAAAGAACCCCCATTCCTTTGGATGGGTTATGAACTCCATCCTGATAAATGGACAGTACAGCCTATAGT
GTTGCCAGAAAAAGACAGCTGGACTGTCAATGACATACAGAAGTTAGTGGGAAAATTA------------------AATT
GGGCAAGTCAGATTTATCCAGGAATTAAGGTAAAACACTTATGTAAACTCCTTAGGGGAACCAAAGCACTAACAGAGGTA
ATACCACTAACAGAAGAAGCAGAGCTAGAACTAGCAGAAAACAGGGAAATTCTAAAACAACCAGTACATGGAGTGTATTA
TGACCCATC---AA---------------AAGAATTAATTGCAGAAATACAGAAGCAGGGGCAAGGCCAATGGACATATC
AAATTTATCAAGAGCCATTTCAAAATCTGAAAACAGGAAAATATGCAAGAACGAGGGGCGCCCACACTAATGATGTAAAA
CAATTAACAGAGGCAGTGC---AAAAGATAGCCACAGAAAGCATAGTAA---TATGGGGAAAGACCCCTAAATTTAAACT
GCCCATCCAAAAGGAAACATGGGAAACATGGTGGACAGAGTATTGGCAAGCCACCTGGATTCCTGAGTGGGAGTTTGTCA
ATA---CCCCTCCCTT---AGTGAAATTATGGTACCAGTTAGAGAAAGAACCCATAGTAGGAGCAGAAACCTTCTATGTA
GATGGGGCAGCTAAC---AGAGAGAC------T---AAATTAGGAAAAGCAGGATATGTTACTGACAGAGGAAGACGAAA
GGCTATCTCCCTAACTGACACAACAAATCAGAAGACTGAGTTACAAGCAATTTATCTAGCTTTGCAGGATTCAGGATCAG
AAGTAAACATAGTAACAGACTCACAGTATGCATTAGGAATCATTCAAGCACAACCAGATAAAAGTGAATCAGAGTTAGTC
AGTCAAATAATAGAGCAGTTAAT---AAACAAGGACAAGGTCTACTTGGCATGGGTACCAGCACACAAAGGAATTGGAGG
AAATGAA---CAAGTAGATAAACTAGTCAGTTCTGGAATCAGGAAAGTACTA
>AB480695/B/JP/2004/DR6175
CCCATTAGTCCTATTGAAACTGTACCAGTAAAATT---AAAGCCAGGAATGG---ATGGCCCAAAGGTTAAACAA---TG
GCCATTGACAAAAG---AAAAAATAGAAGCATTAGTAGAAATTTGTACA------G---AATTGGAAGAGGACGGAAAAA
TTTCAAAAA---TTGGGCCTGAAAATCCATACAATACTCCAGTATTTGCCATAAAGAAAAAGAAT------AGTACT---
AAATGGAGAAAATTAGTAGATTTCAGGGAACTCAATAAGAGGACTCAAGACTTCT---GGGAAGTTCAATTAGGAATAC-
-----CACACCCCGCA---GGGTTAAAG---AAG---AAA---AAAT---CAG------TAACAGTATTGGATGTGGGTG
ATGCATATTTTTCAATTCCCTTAGACGAAAACTTCAGAAAGTATACTGCATTTACCATACCAAGCACAAACAATGAGACA
CCAGGGATTAGATATCAGTACAATGTGCTCCCACAGGGATGGAAAGGATCACCAGCAATATTTCAATACAGCATGACAAA
AATCTTAGAGCCTTTTAGAAAACAAAATCCAGACATAGTTATTTATCAATATGTGGACGATTTGTATGTAGGATCTGACC
TAGAAATTGGGCAGCATAGAACAAAAATAGAGGAACTGAGACAACATCTCTGGAAGTGGGGATTTTACACACCAGAC---
AAGAAACATCAGAAAGAACCCCCATTCCTTTGGATGGGTTATGAACTCCATCCTGATAAATGGACAGTACAGCCTATAGT
GTTGCCAGAAAAAGACAGCTGGACTGTCAATGACATACAGAAGTTAGTGGGAAAATTA------------------AATT
GGGCAAGTCAGATTTATCCAGGGATTAAGGTAAAACACTTATGTAAACTCCTTAGGGGAACCAAAACACTAACAGAGGTA
GTACCACTAACAGAAGAAGCAGAGCTAGAACTAGCAGAAAACAGGGAAATTCTAAAAGCACCAGTGCATGGAGTGTATTA
TGACCCATC---AA---------------AAGAATTAATTGCAGAAATACAGAAGCAGGGGCAAGGCCAATGGACATATC
AAATTTATCAAGAGCCATTTAAAAATCTGAAAACAGGAAAATATGCAAGAACAAGGGGTGCCCACACTAATGATGTAAGG
CAATTAACAGAGGCAGTGC---AAAAGATAGCCACAGAAAGCATAGTAA---TATGGGGAAAGACCCCTAAATTTAAACT
GCCCATCCAAAAAGAAACATGGGAAACATGGTGGACAGAATATTGGCAAGCCACCTGGATTCCTGAGTGGGAGTTTGTCA
ATA---CCCCTCCCTT---AGTGAAATTATGGTACCAGTTAGAGAAAGAACCCATAGTAGGAGCAGAAACTTTCTATGTA
GATGGGGCAGCTAAC---AGGGAAAC------T---AAACTAGGAAAAGCAGGATATGTTACTGACAGAGGAAGACGAAA
AGCTATCTCCATAACTGACACAACAAATCAGAAGACTGAGTTACAAGCAATTCATCTAGCTTTGCAGGATTCAGGATCAG
AAGTAAACATAGTAACAGACTCACAGTATGCATTAGGAATCATTCAAGCACAACCAGATAAAAGTGAATCAGAGTTAGTC
AATCAAATAATAGAGCAGTTAAT---AAACAAGGACAAGGTCTACTTGGCATGGGTACCAGCACACAAAGGAATTGGAGG
AAATGAA---CAAGTAGATAAACTAGTCAGTTCTGGAATCAGGAAAGTACTA
>AB480696/B/JP/2004/DR5913
CCCATTAGTCCTATTGAAACTGTACCAGTAAAATT---AAAGCCAGGAATGG---ATGGCCCAAAAGTTAAACAA---TG
GCCATTGACAGAAG---AAAAAATAAAAGCATTAGTAGAAATTTGTACA------G---AAATGGAAAAGGAAGGGAAAA
TTTCAAAAA---TTGGACCTGAAAATCCATACAATACTCCAGTATTTGCCATAAAGAAAAAAGAC------AGTACT---
AAATGGAGAAAATTAGTAGACTTCAGAGAACTTAATAAGAGAACTCAAGACTTCT---GGGAAGTTCAATTAGGAATAC-
-----CACATCCCGCA---GGATTAAAA---AAG---AAA---AAAT---CAG------TAACAGTATTGGATGTGGGTG
ATGCATATTTTTCAGTCCCCTTAGATGAGGACTTCAGGAAGTATACTGCATTTACCATACCTAGTATAAACAATGAGACA
CCAGGGATTAGGTATCAGTACAATGTGCTTCCACAAGGGTGGAAAGGATCACCAGCAATATTCCAAAGTGGCATGACAAA
AATCTTAGAGCCTTTTAGAAAACAGAATCCAGAAATGGTAATCTATCAATACATGGATGATTTATATGTAGGATCTGACT
TAGAAATAGAGCAGCATAGAACAAAAATAGAGGAGCTAAGAAAACATCTGTTGGCGTGGGGATTTACCACACCAGAC---
AAAAAGCACCAGAAAGAACCCCCATTTCTTTGGATGGGTTATGAACTCCATCCTGATAAATGGACAGTACAGCCTATAGT
GCTGCCAGAAAAAGACAGCTGGACTGTCAATGACATACAGAAGTTAGTGGGAAAATTA------------------AATT
GGGCAAGTCAGATTTATGCAGGGATCAAAGTAAAGCAATTGTGCAAACTCCTCAGAGGAACCAAAGCACTAACAGAAGTA
GTACCACTAACAGAAGAAGCAGAGCTAGAACTGGCAGAAAACAGGGAGATTCTAAGAGAACCAGTACATGGAGCATATTA
TGACCCATC---AA---------------AAGACTTAATAGCAGAAATACAGAAGCAGGGGCTAGGCCAATGGACATATC
AAATTTATCAAGAGCCATTTAAAAATCTGAAAACAGGAAAATATGCAAGAGTGAGGGGTGCCCACACTAATGATGTAAAA
CAATTAACAGAGGCAGTGC---AAAAAATAGCCACAGAAAGCATAGTAA---TATGGGGAAAGACTCCTAAATTTAAACT
ACCCATACAAAAGGAAACATGGGAAACATGGTGGACAGAGTATTGGCAAGCCACCTGGATTCCTGAGTGGGAGTTTGTTA
ATA---CCCCTCCCCT---AGTAAAACTATGGTACCAGTTAGAAAAAGAACCCATAGAAGGAGCAGAAACTTTCTATGTA
GATGGGGCAGCTAAC---AGAGAGAC------T---AAATTAGGAAAAGCAGGATATGTTACTAACAGAGGAAGACAAAA
AGTTGTCTCCCTAACTGACACAACAAATCAAAAGACAGAGTTACAAGCAATTTATCTAGCTTTGCAGGACTCGGGATTAG
AAGTAAACATAGTAACAGACTCACAATATGCATTAGGGATCATTCAAGCACAACCAGACCAAAGTGAATCGGAGTTAGTC
AATCAAATAATAGAGCAGTTAAT---AAAAAAGGAAAAGGTCTACTTGGCATGGGTACCAGCACACAAAGGAATTGGAGG
AAATGAA---CAAGTAGATAAATTAGTTAGTACTGGAATCAGGAGAGTACTA
>AB480697/B/JP/2004/DR5913
CCCATTAGTCCTATTGAAACTGTACCAGTAAAATT---AAAGCCAGGAATGG---ATGGCCCAAAAGTTAAACAA---TG
GCCACTGACAGAAG---AAAAAATAAAAGCATTAGTAGAAATTTGTACA------G---AAATGGAAAAGGAAGGGAAAA
TTTCAAAAA---TTGGGCCGGAAAATCCATACAATACTCCAGTATTTGCCATAAAAAAAAAAGAC------AGTACT---
AAATGGAGAAAATTAGTAGATTTCAGAGAACTTAATAAGAGAACTCAAGACTTCT---GGGAAGTTCAATTAGGAATAC-
-----CACATCCCGCA---GGATTAAAA---AAG---AAA---AAAT---CAG------TAACAGTATTGGATGTGGGTG
ATGCATATTTTTCAGTCCCCTTAGATGAGGATTTCAGGAAGTATACTGCATTCACCATACCTAGTATAAACAATGAGACA
CCAGGGATTAGGTATCAGTACAATGTGCTTCCACAGGGATGGAAAGGATCACCAGCAATATTCCAAAGTAGCATGACAAA
AATCTTAGAGCCTTTTAAAAAACAAAATCCAGACATGGTCATCTATCAATACATGGATGATTTATATGTAGGATCTGACT
TAGAAATAGAGCAGCATAGAACAAAAATAGAGGAGCTAAGAAAACATCTGTTGGCGTGGGGATTTACCACACCAGAC---
AAGAAGCATCAGAAAGAACCCCCATTTCTTTGGATGGGTTATGAACTCCATCCTGATAAATGGACAGTACAGCCTATAAT
GCTGCCAGAAAAAGACAGCTGGACTGTCAATGACATACAGAAGTTAGTGGGAAAATTG------------------AATT
GGGCAAGTCAGATTTATCCAGGGATTAAAGTAAAGCAATTATGCAAACTCCTCAGGGGAACCAAAGCACTAACAGAAGTA
GTACCACTAACAGAAGAAGCAGAGCTAGAACTGGCAGAAAACAGGGAGATTCTAAGAGAACCAGTACATGGAGCATATTA
TGACCCATC---AA---------------AAGACTTAATAGCAGAAATACAGAAGCAGGGGCTAGGCCAATGGACATATC
AAATTTATCAAGAGCCATTTAAAAATCTGAAAACAGGAAAATATGCAAGAGTGAGGGGTGCCCACACTAATGATGTAAAA
CAATTAACAGAGGCAGTGC---AAAAAATAGCCACAGAAAGCATAGTAA---TATGGGGAAAGACCCCTAAATTTAAACT
ACCCATACAGAAAGAAACATGGGAAACATGGTGGACAGAGTATTGGCAAGCCACCTGGATTCCTGAGTGGGAGTTTGTTA
ATA---CCCCTCCCCT---AGTAAAACTATGGTACCAGTTAGAAAAAGAACCCATAGAAGGAGCAGAAACTTTCTATGTA
GATGGGGCAGCTAAC---AGAGAGAC------T---AAATTAGGAAAAGCAGGATATGTTACTAACAGAGGAAGACAAAA
AGTTGTCTCCCTAACTGACACAACAAATCAGAAGACTGAGTTACAAGCAATTTATCTAGCTTTGCAGGATTCGGGATTAG
AAGTAAACATAGTAACAGACTCACAATATGCATTAGGGATCATTCAAGCACAACCAGACCAAAGTGAATCAGAGTTAGTC
AATCAAATAATAGAGCAGTTAAT---AAAAAAGGAAAAGGTCTACTTGGCATGGGTACCAGCACACAAAGGAATTGGAGG
AAATGAA---CAAGTAGATAAATTAGTTAGTACTGGAATCAGGAGAGTACTA
>AB480698/B/JP/1998/DR1120
CCCATTAGTCCTATTGAAACTGTACCAGTAAAATT---AAAGCCAGGAATGG---ATGGCCCAAGAGTTAAACAA---TG
GCCATTGACAGAAG---AAAAAATTAAAGCTTTAGTAGAAATTTGTACA------G---AGTTGGAAAATGAAGGAAAAA
TTTCAAAAA---TTGGGCCTGAAAATCCCTACAATACTCCAGTATTTGTCATAAAGAAAAAAGGC------AGTACT---
AAATGGAGAAAATTAGTAGATTTCAGAGAACTTAATAAAAGAACTCAGGACTTCT---GGGAAGTTCAATTAGGAATAC-
-----CACATCCTGCA---GGGTTGAAA---AAG---AAA---AAAT---CAG------TAACAGTACTGGATGTGGGTG
ATGCATATTTTTCAATTCCCTTAGATGAAGACTTCAGGAAGTATACTGCATTTACCATACCTAGTACAAATAATGAGACA
CCAGGGATTAGATATCAATACAATGTGCTTCCACAGGGATGGAAAGGATCACCAGCAATATTTCAGAGTAGCATGACAAA
AATCTTAGAGCCTTTTAGAAAACAAAATCCAGACATAGTTATCTACCAATATGTGGATGATTTGTATGTAGGATCTGACT
TAGAAATAGAGAAGCATAGAACAAAAATAGAGGAACTGAGACAATATCTGTGGAAGTGGGGATTTTACACACCAGAT---
AAAAAACATCAGCAAGAACCTCCATTCCTTTGGATGGGTTATGAACTCCATCCTGATAAATGGACAGTACAGCCTATAGT
GCTGCCAGAAAAGGACAGCTGGACTGTCAATGACATACAGAAGTTAGTGGGAAAATTG------------------AATT
GGGCAAGTCAGATTTATCCAGGGATTAGAGTAAAGCAGTTATGTAAACTCATTAGGGGAACTAAAGCATTAACAGAAGTA
GTACCACTAACAGAAGAAGCAGAGCTAGAACTAGCAGAAAACAGGGAGATTCTAAAAGAACCAGTGCATGGAGTGTATTA
TGACCCATC---AA---------------AAGACTTAATAGCAGAAATACAGAAGCAGGGGCAAGGCCAGTGGACATATC
AAATTTATCAAGAGCCATTTAAAAATCTGAAAACAGGAAAGTATGCAAAAATGAGGGGTGCCCACACTAATGATGTAAAA
CAATTAACAGAGACAGTGC---AAAAAATAGCCACAGAAAGCATAGTAA---TATGGGGAAAGACTCCTAAATTTAGATT
ACCCATACAAAAAGAAACATGGGAAGCATGGTGGACAGAGTATTGGCAAGCCACCTGGATTCCTGAATGGGAGTTTGTCA
ATA---CCCCTCCCCT---AGTGAAATTATGGTACCAGTTAGAGACAGAACCCATAGTAGGAGCAGAAACTTTCTATGTA
GATGGGGCAGCTAAC---AGAGAAAC------T---AAATTAGGCAAAGCAGGATATGTTACTGACAGAGGAAGACAAAA
AGTTGTCTCCATACCGGACACAACAAATCAGAAAACTGAGTTACAAGCAATTTATCTAGCTTTGCAGGATTCAGGATCAG
AAGTAAACATAGTAACAGACTCACAATATGCATTAGGAATAATTCAAGCACAACCAGATAAGAGTGAATCAGAGTTAGTC
AGTCAAATAATAGAGGAGTTAAT---AAAAAAGGAAAAGATCTACCTAGCATGGGTACCTGCACACAAAGGAATTGGAGG
AAATGAC---CAAGTAGATAAATTAGTCAGTTCTGGAATTAGGAAAGTACTA
>AB485638/B/US/1991/US2
CCCATTAGTCCTATTGAAACTGTACCAGTAAAATT---AAAGCCAGGAATGG---ATGGCCCAAAAGTTAAACAA---TG
GCCATTGACAGAAG---AAAAAATAAAAGCATTAGTAGAAATTTGTACA------G---AAATGGAAAAGGAAGGAAAAA
TTTCAAAAA---TTGGGCCTGAAAATCCATACAATACTCCAGTATTTGCCATAAAGAAAAAAGAC------AGTACT---
AAATGGAGAAAATTAGTAGATTTCAGAGAACTCAATAAGAAAACTCAAGATTTCT---GGGAAGTTCAATTAGGAATAC-
-----CACATCCCGCA---GGGTTAAAA---AAG---AAG---AAAT---CAG------TAACAGTACTGGATGTGGGTG
ATGCATATTTTTCAGTTCCCTTAGATAAAGACTTTAGGAAGTATACTGCATTTACCATACCTAGTATAAACAATGAGACA
CCAGGGATTAGATATCAGTACAATGTGCTTCCACAGGGATGGAAAGGATCACCAGCAATATTCCAAAGTAGCATGACAAA
AATCTTAGAGCCTTTTAGAAAACAAAATCCAGACATAGTTATCTATCAATACATGGATGATTTGTATGTAGGATCTGACT
TAGAAATAGGACAGCATAGAACAAAAATAGAGGAACTGAGACAACATCTGTTGAAATGGGGATTTACCACACCAGAC---
AAAAAACATCAGAAAGAACCTCCATTCCTTTGGATGGGTTATGAACTCCATCCTGATAAATGGACAGTACAGCCTATAGC
ACTGCCAGAAAAAGATAGCTGGACTGTCAATGACATACAGAAGTTAGTGGGAAAATTG------------------AATT
GGGCAAGTCAGATTTACGCAGGGATTAAAGTAAAACAATTATGTAAACTCCTTAGGGGAACCAAAGCACTAACAGAAGTA
ATACCACTGACAGAAGAAGCAGAGCTAGAACTGGCAGAAAACAGGGAAATTCTAAAAGAACCAGTACATGGAGTGTATTA
TGACCCATC---AA---------------AAGAATTAATAGCAGAAATACAGAAGCAGGGGCCAGGCCAATGGACATATC
AAATTTATCAAGAGCCATTTAAAAATCTGAAAACAGGAAAATATACAAGAATGAGGGGTGCACACACTAATGATGTAAGA
CAATTAACAGAGGCGGTGC---AAAAAATAACCACAGAAAGCATAGTAA---TATGGGGAAAGACTCCTAAATTTAAACT
ACCCATACAAAAAGAAACATGGGAAGCATGGTGGACAGAGTATTGGCAAGCCACCTGGATTCCTGAGTGGGAGTTTGTCA
ATA---CCCCTCCCTT---AGTAAAATTATGGTACCAGTTAGAGAAAGAACCCATAGTAGGAGCAGAAACTTTCTACGTA
GATGGGGCAGCTAAC---AGGGAGAC------T---AAATTAGGAAAAGCAGGATATGTTACTAACAGAGGAAGACAAAA
GGTTGTCCCCCTAACTGACACAACAAATCAGAAGACTGAGTTACAAGCAATTCATCTAGCTTTGCAGGATTCGGGATCAG
AAGTAAACATAGTAACAGACTCACAATATGCATTAGGAATCATTCAAGCACAACCAGATAAAAGTGAATCAGAGTTAGTC
AGTCAAATAATAGAGCAGTTAAT---AAAAAAGGAAAAGGTCTACCTGGCATGGGTACCAGCACACAAAGGAATTGGAGG
AAATGAA---CAAGTAGATAAATTAGTCAGTGCTGGAATCAGGAAAGTACTA
>AB485639/B/US/1991/US2
CCCATTAGTCCTATTGAAACTGTACCAGTAAAATT---AAAGCCAGGAATGG---ATGGCCCAAAAGTTAAACAA---TG
GCCATTGACAGAAG---AAAAAATAAAAGCATTAGTAGAAATTTGTACA------G---AAATGGAAAAGGAAGGAAAAA
TTTCAAAAA---TTGGGCCTGAAAATCCATACAATACTCCAGTATTTGCCATAAAGAAAAAAGAC------AGTACT---
AAATGGAGAAAATTAGTAGATTTCAGAGAACTCAATAAGAAAACTCAAGATTTCT---GGGAAGTTCAATTAGGAATAC-
-----CACATCCCGCA---GGGTTAAAA---AAG---AAG---AAAT---CAG------TAACAGTACTGGATGTGGGTG
ATGCATATTTTTCAGTTCCCTTAGATAAAGACTTTAGGAAGTATACTGCATTTACCATACCTAGTATAAACAATGAGACA
CCAGGGATTAGATATCAGTACAATGTGCTTCCACAGGGATGGAAAGGATCACCAGCAATATTCCAAAGTAGCATGACAAA
AATCTTAGAGCCTTTTAAAAAACAAAATCCAGACATAGTTATCTATCAATACATGGATGATTTGTATGTAGGATCTGACT
TAGAAATAGGACAGCATAGAACAAAAATAGAGGAACTGAGACAACATCTGTTGAAGTGGGGATTTACCACACCAGAC---
AAAAAACATCAGAAAGAACCTCCATTCCTTTGGATGGGTTATGAACTCCATCCTGATAAATGGACAGTACAGCCTATAGC
ACTGCCAGAAAAAGATAGCTGGACTGTCAATGACATACAGAAGTTAGTGGGAAAATTG------------------AATT
GGGCAAGTCAGATTTACGCAGGGATTAAAGTAAAACAATTATGTAAACTCCTTAGGGGAACCAAAGCACTAACAGAAGTA
ATACCACTGACAGAAGAAGCAGAGCTAGAACTGGCAGAAAACAGGGAAATTCTAAAAGAACCAGTACATGGAGTGTATTA
TGACCCATC---AA---------------AAGAATTAATAGCAGAAATACAGAAGCAGGGGCCAGGCCAATGGACATATC
AAATTTATCAAGAGCCATTTAAAAATCTGAAAACAGGAAAATATACAAGAATGAGGGGTGCACACACTAATGATGTAAGA
CAATTAACAGAGGCGGTGC---AAAAAATAACCACAGAAAGCATAGTAA---TATGGGGAAAGACTCCTAAATTTAAACT
ACCCATACAAAAAGAAACATGGGAAGCATGGTGGACAGAGTATTGGCAAGCCACCTGGATTCCTGAGTGGGAGTTTGTCA
ATA---CCCCTCCCTT---AGTAAAATTATGGTACCAGTTAGAGAAAGAACCCATAGTAGGAGCAGAAACTTTCTACGTA
GATGGGGCAGCTAAC---AGGGAGAC------T---AAATTAGGAAAAGCAGGATATGTTACTAACAGAGGAAGACAAAA
GGTTGTCCCCCTAACTGACACAACAAATCAGAAGACTGAGTTACAAGCAATTCATCTAGCTTTGCAGGATTCGGGATCAG
AAGTAAACATAGTAACAGACTCACAATATGCATTAGGAATCATTCAAGCACAACCAGATAAAAGTGAATCAGAGTTAGTC
AGTCAAATAATAGAGCAGTTAAT---AAAAAAGGAAAAGGTCTACCTGGCATGGGTACCAGCACACAAAGGAATTGGAGG
AAATGAA---CAAGTAGATAAATTAGTCAGTGCTGGAATCAGGAAAGTACTA
>AB485640/B/US/1991/US2
CCCATTAGTCCTATTGAAACTGTACCAGTAAAATT---AAAGCCAGGAATGG---ATGGCCCAAAAGTTAAACAA---TG
GCCATTGACAGAAG---AAAAAATAAAAGCATTAGTAGAAATTTGTACA------G---AAATGGAAAAGGAAGGAAAAA
TTTCAAAAA---TTGGGCCTGAAAATCCATACAATACTCCAGTATTTGCCATAAAGAAAAAAGAC------AGTACT---
AAATGGAGAAAATTAGTAGATTTCAGAGAACTCAATAAGAAAACTCAAGATTTCT---GGGAAGTTCAATTAGGAATAC-
-----CACATCCCGCA---GGGTTAAAA---AAG---AAG---AAAT---CAG------TAACAGTACTGGATGTGGGTG
ATGCATATTTTTCAGTTCCCTTAGATAAAGACTTTAGGAAGTATACTGCATTTACCATACCTAGTATAAACAATGAGACA
CCAGGGATTAGATATCAGTACAATGTGCTTCCACAGGGATGGAAAGGATCACCAGCAATATTCCAAAGTAGCATGACAAA
AATCTTAGAGCCTTTTAAAAAACAAAATCCAGACATAGTTATCTATCAATACATGGATGATTTGTATGTAGGATCTGACT
TAGAAATAGGACAGCATAGAACAAAAATAGAGGAACTGAGACAACATCTGTTGAAATGGGGATTTACCACACCAGAC---
AAAAAACATCAGAAAGAACCTCCATTCCTTTGGATGGGTTATGAACTCCATCCTGATAAATGGACAGTACAGCCTATAGC
ACTGCCAGAAAAAGATAGCTGGACTGTCAATGACATACAGAAGTTAGTGGGAAAATTG------------------AATT
GGGCAAGTCAGATTTACGCAGGGATTAAAGTAAAACAATTATGTAAACTCCTTAGGGGAACCAAAGCACTAACAGAAGTA
ATACCACTGACAGAAGAAGCAGAGCTAGAACTGGCAGAAAACAGGGAAATTCTAAAAGAACCAGTACATGGAGTGTATTA
TGACCCATC---AA---------------AAGAATTAATAGCAGAAATACAGAAGCAGGGGCCAGGCCAATGGACATATC
AAATTTATCAAGAGCCATTTAAAAATCTGAAAACAGGAAAATATACAAGAATGAGGGGTGCACACACTAATGATGTAAGA
CAATTAACAGAGGCGGTGC---AAAAAATAACCACAGAAAGCATAGTAA---TATGGGGAAAGACTCCTAAATTTAAACT
ACCCATACAAAAAGAAACATGGGAAGCATGGTGGACAGAGTATTGGCAAGCCACCTGGATTCCTGAGTGGGAGTTTGTCA
ATA---CCCCTCCCTT---AGTAAAATTATGGTACCAGTTAGAGAAAGAACCCATAGTAGGAGCAGAAACTTTCTACGTA
GATGGGGCAGCTAAC---AGGGAGAC------T---AAATTAGGAAAAGCAGGATATGTTACTAACAGAGGAAGACAAAA
GGTTGTCCCCCTAACTGACACAACAAATCAGAAGACTGAGTTACAAGCAATTCATCTAGCTTTGCAGGATTCGGGATCAG
AAGTAAACATAGTAACAGACTCACAATATGCATTAGGAATCATTCAAGCACAACCAGATAAAAGTGAATCAGAGTTAGTC
AGTCAAATAATAGAGCAGTTAAT---AAAAAAGGAAAAGGTCTACCTGGCATGGGTACCAGCACACAAAGGAATTGGAGG
AAATGAA---CAAGTAGATAAATTAGTCAGTGCTGGAATCAGGAAAGTACTA
>AB485641/B/BR/1990/BZ167
CCCATTAGTCCTATTGAAACTGTACCAGTAAAATT---AAAGCCAGGAATGG---ATGGCCCGAAAGTTAAACAA---TG
GCCATTGACAGAAG---AAAAAATAAAAGCATTAGTAGAAATTTGTACA------G---AAATGGAAAAGGAAGGGAAAA
TTTCAAAAA---TTGGGCCTGAAAATCCATACAATACTCCAGTATTTGCCATAAAGAAAAAAGAC------AGTACT---
AAATGGAGAAAATTAGTGGATTTCAGAGAACTTAATAAGAGAACTCAAGACTTCT---GGGAAGTTCAATTAGGAATAC-
-----CACATCCCGCA---GGGTTAAAA---AAG---AAA---AAAT---CAG------TAACAGTACTGGATGTGGGTG
ATGCATATTTTTCAGTTCCCTTAGATGAAGACTTCAGGAAGTATACTGCATTTACCATACCTAGTATAAACAATGAGACA
CCAGGGATTAGATATCAGTACAATGTGCTTCCACAGGGATGGAAAGGATCACCAGCAATATTCCAAAGTAGCATGACAAA
AATCTTAGAGCCTTTTAGAAAACAAAATCCAGACATGGTTATCTATCAATACATGGATGATTTGTATATAGGATCTGACT
TAGAAATAGGGCAACATAGAACAAAAATAGAGGAACTGAGACAACATCTGTTGAGGTGGGGATTTACCACACCAGAC---
AAAAAACATCAAAAAGAACCTCCATTCCTTTGGATGGGTTATGAACTCCATCCAGATAAATGGACAGTACAGCCTATAGT
GCTGCCAGAAAAAGACAGCTGGACTGTCAATGACATACAGAAGTTAGTGGGAAAATTG------------------AATT
GGGCAAGTCAAATTTATGCAGGGATTAAAGTAAAACAATTATGTAAACTCCTTAGGGGAACCAAGGCACTAACAGAAGTA
GTACCACTAACAGAAGAAGCAGAGCTAGAACTGGCAGAAAACAGGGAAATTCTAAAAGAACCAGTACATGGAGTGTATTA
TGACCCATC---AA---------------AAGACTTAATAGCAGAAATACAGAAGCAGGGGCAGGGCCAATGGACATATC
AAATTTATCAAGAGCCATTTAAAAATCTGAAAACAGGAAAATATGCAAGAACGAGGGGTGCCCACACTAATGATGTAAAA
CAATTAACAGAGGCAGTGC---AAAAAATAACCACAGAATGTATAGTAA---TATGGGGAAAGATTCCTAAATTTAAACT
ACCCATACAAAAAGAAACATGGGAAACATGGTGGACAGAGTATTGGCAAGCCACCTGGATCCCTGAATGGGAGTTTGTCA
ATA---CCCCTCCCTT---GGTAAAATTATGGTACCAGTTGGAGAAAGAACCCATAGTAGGAGCAGAGACTTTCTATGTA
GATGGGGCAGCTAAC---AGGGAGAC------T---AAATTAGGAAAAGCAGGATATGTTACTGACAGAGGAAGACAAAA
AGTTGTCTCCCTAGCTGACACAACAAATCAGAAGACTGAGTTGCAAGCAATTCATCTAGCTTTGCAGGATTCGGGATTAG
AAGTAAACATAGTAACAGACTCACAATATGCATTAGGAATCATTCAAGCACAACCAGATAAAAGTGAATCAGAGTTAGTC
AGTCAAATAATAGAGGAGTTAAT---AAAAAAGGAAAGGGTCTACCTGGCATGGGTACCAGCACACAAAGGAATTGGAGG
AAATGAA---CAAGTAGATAAGTTAGTCAGTAGTGGAATCAGGAAAGTACTA
>AB485642/B/BR/1990/BZ167
CCCATTAGTCCTATTGAAACTGTACCAGTAAAATT---AAAGCCAGGAATGG---ATGGCCCAAAAGTTAAACAA---TG
GCCATTGACAGAAG---AAAAAATAAAAGCATTAGTAGAAATTTGTACA------G---AAATGGAAAAGGAAGGGAAAA
TTTCAAAAA---TTGGGCCTGAAAATCCATACAATACTCCAGTATTTGCCATAAAGAAAAAAGAC------AGTACT---
AAATGGAGAAAATTAGTAGATTTCAGAGAACTTAATAAAAGAACTCAAGACTTCT---GGGAAGTTCAGTTAGGAATAC-
-----CACATCCCGCA---GGGTTAAAA---AAG---AAA---AAAT---CAG------TGACAGTACTGGATGTGGGTG
ATGCATATTTTTCAGTTCCCTTAGATGAAGACTTCAGGAAGTATACTGCATTTACCATACCTAGTATAAACAATGAGACA
CCAGGGATTAGATATCAGTACAATGTGCTTCCACAGGGATGGAAAGGATCACCAGCAATATTCCAAAGTAGCATGACAAA
AATCTTAGAGCCTTTTAGAAAGCAAAATCCAAACATGGTTATCTATCAATACATGGATGATTTGTATGTAGGATCTGACT
TAGAAATAGGGCAGCATAGAACAAAAATAGAGGAACTGAGACAACATCTGTTGAGGTGGGGATTTACCACACCAGAC---
AAAAAACATCAGAAGGAACCTCCATTCCTTTGGATGGGTTATGAACTCCATCCAGATAAATGGACAGTACAGCCTATAGT
GCTGCCAGAAAAAGACAGCTGGACTGTCAATGACATACAGAAGTTAGTGGGAAAATTA------------------AATT
GGGCAAGTCAGATTTATGCAGGGATTAAAGTAAAACAATTATGTAAACTCCTTAGGGGAACCAAGGCACTAACAGAAGTA
GTACCACTAACAGAAGAAGCAGAGCTAGAACTGGCAGAAAACAGGGAAATTCTAAAAGAACCAGTACATGGAGTGTATTA
TGACCCATC---AA---------------AAGACTTAATAGCAGAAATACAGAAGCAGGGGCAGGGCCAATGGACATATC
AAATTTATCAAGAACCATTTAAAAATCTGAAAACAGGAAAATATGCAAGAACGAGGGGTGCCCACACTAATGATGTAAAA
CAATTAACAGAGGCAGTGC---AAAAAATAACCACAGAATGCATAGTAA---TATGGGGAAAAATTCCTAAATTTAAACT
ACCCATACAAAAAGAAACATGGGAAACATGGTGGACAGAGTATTGGCAAGCCACTTGGATTCCTGAGTGGGAGTTTGTCA
ATA---CCCCTCCCTT---GGTGAAATTATGGTACCAGTTGGAGAAAGAACCCATAGTAGGAGCAGAGACTTTCTATGTA
GATGGGGCAGCTAAC---AGGGAAAC------T---AAATTAGGAAAAGCAGGATATGTTACTGACAGAGGAAGACAAAA
AGTTGTCTCCCTAACTGACACAACAAATCAGAAGACTGAGTTACAAGCAATTCATCTAGCTTTGCAGGATTCGGGATTAG
AAGTAAACATAGTAACAGACTCACAATATGCATTAGGAATCATTCAAGCACAACCAGATAAAAGTGAATCAGAGTTAGTC
AGTCAAATAATAGAGGAGTTAAT---AAAAAAGGAAAGGGTCTACCTGGCATGGGTACCAGCACACAAAGGAATTGGAGG
AAATGAA---CAAGTAGATAAATTAGTCAGTTCTGGAATCAGAAAAGTACTA
>AB564744/B/JP/-/DR1673
CCCATTAGTCCTATTGAAACTGTACCAGTAAAATT---AAAGCCAGGAATGG---ATGGCCCAAGAGTTAAACAA---TG
GCCATTGACAGAAG---AAAAAATAAAAGCATTAGTAGAAATTTGTACA------G---AACTGGAAAAGGAAGGGAAAA
TTTCAAAAA---TTGGGCCTGAAAATCCATACAATACTCCAATATTTGCCATAAAGAAAAAGAAC------AGTGAT---
AAATGGAGAAAATTAGTAGACTTCAGAGAACTTAATAAGAGAACTCAAGACTTCT---GGGAAGTTCAATTAGGAATAC-
-----CACATCCCGCA---GGGTTAAAA---AAG---AAA---AAAT---CAG------TAACAGTACTGGATGTGGGTG
ATGCATATTTTTCAGTTCCCTTAGATAAAGACTTCAGGAAGTATACTGCATTTACCATACCTAGTACAAACAATGAGACA
CCAGGGATTAGATATCAGTACAATGTGCTTCCACAGGGATGGAAAGGATCACCAGCAATATTCCAAAGTAGCATGACAAA
AATCTTGGAGCCTTTTAGAAAACAAAACCCAGACATAGTTATCTATCAATACATGGATGATTTGTATGTAGGGTCTGACT
TAGAAATAGGGCAGCATAGAACAAAAATAGAGGAACTAAGAGAACATCTGTTGAAGTGGGGATTTTACACACCAGAC---
AAAAAACATCAGAAAGAACCTCCATTCCTCTGGATGGGCTATGAACTCCATCCTGATAAATGGACAGTACAGCCTATAGT
GCTGCCAGAAAAAGACAGCTGGACTGTCAATGACATACAGAAGTTAGTGGGGAAATTA------------------AATT
GGGCAAGTCAGATTTATGCAGGGATTAGAGTAAAACAATTATGTAAACTCCTTAGAGGAACCAAAGCACTAACAGAAGTA
ATACCACTAACAGAAGAAGCAGAGTTAGAACTGGCAGAAAACAGGGAAATTCTAAAAGAGCCAGTACATGGAGTGTATTA
TGACCCATC---AA---------------AAGACTTAATAGCAGAAATACAGAAGCAGGGGCTAGGCCAATGGACATATC
AAATTTTTCAAGAACCATTTAAAAATCTGAAAACAGGAAAATATGCAAGAACAAGGGGTGTCCACACTAATGATGTAAAA
CAATTAACAGAGGCAGTGC---AAAAAATAGCCACAGAAAGCATAGTAA---TATGGGGAAAGATCCCTAAATTTAGACT
ACCCATACAAAAAGAAACATGGGAAACATGGTGGACAGAGTATTGGCAAGCCACCTGGATTCCTGAGTGGGAGTTTGTTA
ATA---CCCCTCCCTT---AGTGAAATTATGGTACCAGTTAGAGAAAGAACCCATAGTAGGAGCAGAAACTTTCTATGTA
GATGGGGCAGCTAAC---AGGGAGAC------T---AAATTAGGAAAAGCAGGATATGTTACTGACAAAGGAAGACAGAA
AGTGGTCTCCCTAACTGACACAACAAATCAGAAGACTGAGTTACAAGCAATTCATCTAGCTTTGCAGGATTCGGGATCAG
AAGTAAACATAGTAACAGACTCACAATATGCATTAGGAATCATTCAAGCACAACCAGATAAAAGTGAATCAGAGTTAGTC
AGTCAGATAATAGAGCAGTTAAT---AAACAAGGAAAAGGTCTACTTG-CATGGGTACCAGCACACAAAGGAATTGGAGG
AAATGAAT--CAAATAGATAAATTAGTCAGTGCTGGAATCAGGAAAGTACTA
>AB564745/B/JP/-/DR1673
CCCATTAGTCCTATTGAAACTGTACCAGTAAAATT---AAAGCCAGGAATGG---ATGGCCCAAGAGTTAAACAA---TG
GCCATTGACAGAAG---AAAAAATAAAAGCATTAGTAGAAATTTGTACA------G---AACTGGAAAAAGAAGGGAAAA
TTTCAAGAA---TTGGGCCTGAAAATCCATACAATACTCCAGTATTTGCCATAAAGAAAAAAGAC------AGTACT---
AAATGGAGAAAATTAGTAGATTTCAGAGAACTTAATAAGAGAACTCAAGACTTCT---GGGAAGTTCAATTAGGAATAC-
-----CACATCCCGCA---GGGTTAAAA---AAG---AAA---AAAT---CAG------TAACAGTACTGGATGTGGGTG
ATGCATATTTTTCAGTTCCCTTAGATAAAGACTTCAGGAAGTATACTGCATTTACCATACCTAGTACAAACAATGAGACA
CCAGGAATTAGATATCAGTACAATGTGCTTCCACAGGGATGGAAAGGATCACCAGCAATATTCCAAAGTAGCATGACAAA
AATCTTGAAGCCTTTTAGAGAACAAAATCCAGACATAGTCATCTATCAATACATGGATGATTTGTATGTAGGATCTGACT
TAGAAATAGGGCAGCATAGAACAAAAATAGAGGAACTGAGAGAACATCTGTTGAGGTGGGGATTTTACACACCAGAC---
AAAAAGCATCAGAAAGAACCTCCATTCCTTTGGATGGGTTATGAACTCCATCCTGATAAATGGACAGTACAGCCTATAGT
GCTGCCAGAAAAAGACAGCTGGACTGTCAATGACATACAGAAGTTAGTGGGGAAATTA------------------AATT
GGGCAAGTCAGATTTATGCAGGGATTAAAGTAAAACAATTATGTAAACTCCTTAGGGGAACCAAAGCACTAACAGAAGTA
ATACCACTAACAGAAGAAGCAGAGTTAGAACTGGCAGAAAACAGGGAAATTCTAAAAGAGCCAGTACATGGAGTGTATTA
TGACCCATC---AA---------------AAGACTTAATAGCAGAAATACAGAAGCAGGGGCTAGGCCAATGGACATATC
AAATTTTTCAAGAACCATTTAAAAATCTGAAAACAGGAAAATATGCAAGAACAAGGGGTGTCCACACTAATGATGTAAAA
CAATTAACAGAGGCAGTGC---AAAAAATAGCCACAGAAAGCATAGTAA---TATGGGGAAAGATCCCTAAATTTAGACT
ACCCATACAAAAAGAAACATGGGAAACATGGTGGACAGAGTATTGGCAAGCCACCTGGATTCCTGAGTGGGAGTTTGTTA
ATA---CCCCTCCCTT---AGTGAAATTATGGTACCAGCTAGAGAAAGAACCCATAGTAGGAGCAGAAACTTTCTATGTA
GATGGGGCAGCTAAC---AGGGAGAC------T---AAATTAGGAAAAGCAGGATATGTTACTGACAAAGGAAGACAGAA
AGTGGTCTCCCTAACTGACACAACAAATCAGAAGACTGAGTTACAAGCAATTCATCTAGCTTTGCAGGATTCAGAATCAG
AAGTAAACATAGTAACAGACTCACAATATGCATTAGGAATCATTCAAGCACAACCAGATAAAAGTGAATCAGAGTTAGTC
AGTCAAATAATAGAGCAGTTAAT---AAAAAAGGAAAAGGTCTACCTGGCATGGGTACCAGCACACAAAGGAATTGGAGG
AAATGAA---CAAGTAGATAAATTAGTCAGTACTGGAATCAGGAGAGTACTA
>AB564746/B/JP/-/DR2735
CCCATTAGTCCTATTGAAACTGTACCAGTAAAATT---AAAGCCAGGAATGG---ATGGCCCAAGAGTTAAACAA---TG
GCCATTGACAGAAG---AAAAAATAAAAGCATTAGTAGAAATTTGTACA------G---AACTGGAAAAGGAAGGGAAAA
TTTCGAAAA---TTGGGCCTGAAAATCCATACAATACTCCAGTATTTGCCATAAAGAAAAAGAAC------AGTGAT---
AAATGGAGAAAATTAGTAGACTTCAGAGAACTTAATAAGAGAACTCAAGACTTCT---GGGAAGTTCAATTAGGAATAC-
-----CACATCCCGCA---GGGATAAAA---AAG---AAC---AAAT---CAG------TAACAGTACTGGATGTGGGTG
ATGCATATTTTTCAATTCCCTTAGATAAAGACTTCAGGAAGTATACTGCATTTACCATACCTAGTACAAACAATGAGACA
CCAGGGATTAGATATCAGTACAATGTGCTTCCACAGGGATGGAAAGGATCACCAGCAATATTCCAAAGTAGCATGACAAA
AATCTTGAAGCCTTTTAGAGAACAAAATCCAGACATAGTCATCTATCAATACATGGATGATTTGTATGTAGGATCTGACT
TAGAAATAGGGCAGCATAGAACAAAAATAGAGGAACTGAGAGAACATCTGTTGAGGTGGGGATTTTACACACCAGAC---
AAAAAGCATCAGAAAGAACCTCCATTCCGTTGGATGGGTTATGAACTCCATCCTGATAAATGGACAGTACAGCCTATAGT
GCTGCCAGAAAAAGACAGCTGGACTGTCAATGACATACAGAAGTTAGTGGGGAAATTA------------------AATT
GGGCAAGTCAGATTTATGCAGGGATTAAAGTAAAACAATTATGTAAACTCCTTAGGGGAGCCAAAGCACTAACAGAAGTA
ATACCACTAACAGAAGAAGCAGAGCTAGAACTGGCAGAAAACAGGGAAATTCTAAAAGAACCAGTACACGGGGTGTACTA
TGACCCATC---AA---------------AAGACTTAATAGCAGAAATACAGAAGCAGGGGGTAGGCCAATGGACATATC
AAATTTATCAAGAGCCATTTAAAAATCTGAAAACAGGAAAATATGCAAGAACAAGGGGTATCCACACTAATGATGTAAAA
CAATTAACAGAGGCAGTGC---AAAAAATAGCCACAGAAAGCATAGTAA---TATGGGGAAAGATCCCTAAATTTAGACT
ACCCATACAAAAAGAAACATGGGAAACATGGTGGACAGAGTATTGGCAAGCCACCTGGATTCCTGAGTGGGAGTTTGTTA
ATA---CCCCTCCCTT---AGTGAAATTATGGTACCAGCTAGAGAAAGAACCCATAGTAGGAGCAGAAACTTTCTATGTA
GATGGGGCAGCTAAC---AGGGAGAC------T---AAATTAGGAAAAGCAGGATATGTTACTGACAAAGGAAGACAGAA
AGTGGTCTCCCTAACTGACACAACAAATCAGAAGACTGAGTTACAAGCAATTCATCTAGCTTTACAGGATTCGGGATCAG
AGGTAAACATAGTAACAGACTCACAATATGCATTAGGAATCATTCAAGCACAACCAGATAAAAGTGAATCAGAGTTAGTC
AGTCAAATAATAGAGCAGTTAAT---AAAAAAGGAAAAGGTCTACCTGGCATGGGTACCAGCACACAAAGGAATTGGAGG
AAATGAA---CAGGTAGATAAATTAGTCAGTACTGGAATCAGGAGAGTACTA
>AB565495/B/JP/-/JRC03B
CCCATAAGTCCTATTGAAACTGTACCAGTAAAATT---AAAGCCAGGAATGG---ATGGGCCAAAAGTGAAACAA---TG
GCCATTGACAGAAG---AAAAAATAAAAGCATTAATAGAAATTTGCACA------G---AGATGGAAAAGGAAGGGAAAA
TCTCAAAAA---TTGGGCCTGAAAATCCATACAATACTCCAGTATTTGCCATAAAGAAAAAAGAC------GGTACT---
AAATGGAGAAAATTAGTAGATTTCAGAGAACTTAATAAAAGAACTCAAGACTTCT---GGGAAGTTCAATTAGGAATAC-
-----CACATCCTGCA---GGGTTAAAA---AAG---AAA---AAAT---CAG------TAACAATACTAGATGTGGGTG
ATGCATATTTTTCAGTTCCCTTAGATAAAGAATTTAGAAAATATACTGCATTTACCATACCTAGTTTAAACAATGAGACA
CCAGGGATTAGATATCAGTACAATGTGCTCCCACAGGGATGGAAAGGATCACCAGCAATATTTCAATGCAGCATGACAAA
AATCTTAGAGCCTTTTAGAAAACAAAATCCAGACATGGTTATCTATCAATACATGGATGATTTGTATGTAGGATCTGACT
TAGAAATAGAGCAGCATAGAACAAAAATAGAGGAGCTGAGACAACATCTGTTAAGGTGGGGATTTGACACACCAGAC---
AAAAAACATCAGAAAGAGCCTCCATTCCTTTGGATGGGTTATGAACTCCATCCTGATAAATGGACAGTACAGCCTATAGT
GCTGCCAGAAAAAGACAGCTGGACTGTCAATGACATACAGAAGTTAGTAGGAAAATTA------------------AATT
GGGCAAGTCAGATTTATCCAGGGATTAAAGTAAAGCAATTGTGTAAACTCCTTAGGGGAACCAAAGGACTAACAGAAGTA
GTACCACTCACAGCAGAAGCAGAGTTAGAATTGGCAGAAAACAGGGAGATTTTAGGAGAACCAGTACATGGAGTGTATTA
TGACCCATC---AA---------------AAGACTTAATAGCAGAAATACAGAAGCAGGGGCTAGGCCAATGGACATATC
AAATTTATCAGGATCCATTTAAAAATCTGAAAACAGGAAAATATGCAAGAACAAAGGGTGCCCACACTAATGATGTAAAA
CAGTTAACAGAGGCAGTGC---AGAAAATAGCCACAGAAAGCATAGTAA---TATGGGGAAGAACTCCTAAATTTAGACT
ACCCATACAAAAAGAGACATGGGAAACATGGTGGACGGAGTATTGGCAAGCCACCTGGATTCCTGAGTGGGAGTTTGTCA
ATA---CCCCTCCCTT---AGTAAAATTATGGTACCAGTTAGAGAAAGAACCCATAGTAGGAGCAGAAACTTTCTATGTA
GATGGGGCAGCTAAT---AGGGAGAC------T---AAATTAGGAAAAGCAGGATATGTTACTGACAGAGGAAAACAAAA
GGTCATCTCCCTAACTGACACAACAAATCAGAAGACTGAGTTACAAGCAATCCAGTTAGCTTTGCAGGATTCGGGGTTAG
AAGTAAACATAGTAACAGACTCACAATATGCATTAGGAATCATTCAAGCACAACCAGATAAGAGTGAATCAGAATTAGTC
AGTCAAATAATAGAGCAGTTAAT---AAAAAAGGAAAGAGTTTACCTAGCATGGGTACCAGCACACAAAGGAATTGGAGG
AAATGAA---CAAGTAGATAGACTAGTCAGTGCTGGAGTCAGAAAAGTACTA
>AB565496/B/JP/-/JRC03B
CCCATAAGTCCTATTGAAACTGTACCAGTAAAATT---AAAGCCAGGAATGG---ATGGGCCAAAAGTGAAACAA---TG
GCCATTGACAGAAG---AAAAAATAAAAGCATTAATAGAAATTTGCACA------G---AGATGGAAAAGGAAGGGAAAA
TTTCAAAAA---TTGGGCCTGAAAATCCATACAATACTCCAGTATTTGCCATAAAGAAAAAAGAC------GGTACT---
AAATGGAGAAAATTAGTAGATTTCAGAGAACTTAATAAAAGAACTCAAGACTTCT---GGGAAGTTCAATTAGGAATAC-
-----CACATCCCGCA---GGGTTAAAA---AAG---AAA---AAAT---CAG------TAACAGTACTAGATGTGGGTG
ATGCATATTTTTCAGTTCCCTTAGATAAAGAATTTAGAAAATATACTGCATTTACCATACCTAGTTTAAACAATGAGACA
CCAGGGATTAGATATCAGTACAATGTGCTCCCACAGGGATGGAAAGGATCACCAGCAATATTTCAATGCAGCATGACAAA
AATCTTAGAGCCTTTTAGAAAACAAAATCCAGACATGGTTATCTATCAATACATGGATGATTTGTATGTAGGATCTGACT
TAGAAATAGAGCAGCATAGAACAAAAATAGAGGAGCTGAGACAACATCTGTTAAGGTGGGGATTTGACACACCAGAC---
AAAAAACATCAGAAAGAGCCTCCATTCCTTTGGATGGGTTATGAACTCCATCCTGATAAATGGACAGTACAGCCTATAGT
GCTGCCAGAAAAAGACAGCTGGACTGTCAATGACATACAGAAGTTAGTAGGAAAATTA------------------AATT
GGGCAAGTCAGATTTATCCAGGGATTAAAGTAAAGCAATTATGTAAACTCCTTAGGGGAACCAAAGGACTAACAGAAGTA
GTACCACTCACAGCAGAAGCAGAGTTAGAATTGGCAGAAAACAGGGAGATTTTAGGAGAACCAGTACATGGAGTGTATTA
TGACCCATC---AA---------------AAGACTTAATAGCAGAAATACAGAAGCAGGGGCTAGGCCAATGGACATATC
AAATTTATCAGGATCCATTTAAAAATCTGAAAACAGGAAAATATGCAAGAACAAAGGGTGCCCACACTAATGATATAAAA
CAGTTAACAGAGGCAGTGC---AGAAAATAGCCACAGAAAGCATAGTAA---TATGGGGAAGAACTCCTAAATTTAGACT
ACCCATACAAAAAGAGACATGGGAAACATGGTGGACGGAGTATTGGCAAGCCACCTGGATTCCTGAGTGGGAGTTTGTCA
ATA---CCCCTCCCTT---AGTAAAATTATGGTACCAGTTAGAAAAAGAACCCATAGTAGGAGCAGAAACTTTCTATGTA
GATGGGGCAGCTAAT---AGGGAGAC------T---AAATTAGGAAAAGCAGGATATGTTACTGACAGAGGAAAACAAAA
GGTCATCTCCCTAACTGACACAACAAATCAGAAGACTGAGTTACAAGCAATCCAGTTAGCTTTGCAGGATTCGGGGTTAG
AAGTAAACATAGTAACAGACTCACAATATGCATTAGGAATCATTCAAGCACAACCAGATAAGAGTGAATCAGAATTAGTC
AGTCAAATAATAGAGCAGTTAAT---AAAAAAGGAAAGAGTTTACCTAGCATGGGTACCAGCACACAAAGGAATTGGAGG
AAATGAA---CAAGTAGATAGACTAGTCAGTGCTGGAGTCAGAAAAGTACTA
>AB565497/B/JP/-/JRC05B
CCCATTAGTCCTATTGAAACTGTACCAGTAAAGTT---AAAGCCAGGAATGG---ATGGCCCAAAAGTTAAACAA---TG
GCCATTGACAGAAG---AAAAAATAAAAGCATTAGTAGAAATTTGTACA------G---AAATGGAAAAGGAAGGGAAAA
TTTCAAAAA---TTGGGCCTGAAAATCCATACAATACCCCAGTATTTGCCATAAAGAAAAAAGAC------AGTACT---
AAATGGAGAAAATTAGTAGATTTCAGAGAACTTAATAAAAGAACTCAAGACTTCT---GGGAAGTTCAATTAGGAATAC-
-----CACATCCTGCA---GGGTTAAAA---AAG---AAA---AAGT---CAG------TAACAGTACTGGATGTGGGTG
ATGCATATTTTTCAGTTCCCTTAGATAAAGAATTCAGAAAGTATACTGCATTTACCATACCTAGCACAAACAATGAGACA
CCAGGGATTAGATACCAGTACAATGTGCTTCCACAGGGATGGAAAGGATCACCAGCAATATTCCAATGTAGCATGACAAA
AATCTTGGAGCCTTTTAGAAAACAAAATCCAGAAATAGTTATCTACCAATACATGGATGATTTGTATGTAGGATCTGACT
TAGAAATAGGGCAGCATAGAACAAAAATAGAGGAACTGAGAGGACATCTGTTGAAGTGGGGATTTACCACACCAGAC---
AAAAAACATCAGAAAGAACCTCCATTCCTTTGGATGGGTTATGAACTCCATCCTGATAAATGGACAGTACAGCCTATAGT
GTTGCCAGAAAAAGACAGCTGGACTGTCAATGACATACAGAAGTTAGTGGGAAAATTG------------------AATT
GGGCGAGTCAGATTTATCCAGGGATAAAAGTAAAACAATTATGTAAACTCCTTAGGGGAACCAAAGCACTAACAGAAATA
GTACCACTAACAGAAGAAGCAGAGCTAGAACTGGCAGAAAATAGGGAAATTCTAAAAGAACCAGTACATGGAGTGTATTA
TGACCCAGC---AA---------------AAGATTTAATAGCAGAAATACAGAAACAGGGGCTAGGCCAATGGACATATC
AAATTTATCAGGAGCCATATAAAAATCTGAAAACAGGAAAATATGCAAAAACGAGGGGTGCCCACACTAATGATGTAAAA
CAATTAACAGAAGCAGTGC---AAAAAATAGCCACAGAAAGCATAGTAA---TATGGGGAAAGACTCCTAAATTTAAACT
ACCCATACAAAAGGAAACATGGGAAGCATGGTGGACAGAGTATTGGCAAGCAACCTGGATTCCTGAGTGGGAGTTTGTCA
ATA---CCCCTCCCTT---AGTGAAATTATGGTACCAGTTAGAAAAAGAACCCATAATAGGAGCAGAAACATTCTATGTA
GATGGGGCCGCTAAC---AGGGAAAC------T---AAATTAGGAAAAGCAGGATATGTTACTGACAAAGGAAGACAAAA
GGTTGTCTCCCTAACTGACACAACAAATCAGAAGACTGAGTTACAAGCAATTCATTTAGCTTTGCAAGATTCAGGATTAG
AAGTAAACATAGTAACAGACTCACAATATGCATTAGGAATCATTCAGGCACAGCCAGATAAAAGTGAATCAGAGTTAGTC
AGTCAAATAATAGAACAGTTAAT---AAAAAAGGAAAAGATCTACCTGGCATGGGTACCAGCACACAAAGGAATTGGAGG
AAATGAA---CAAGTAGATAAATTAGTCAGTGCTGGGATCAGGAAAGTACTA
>AB565498/B/JP/-/JRC05B
CCCATTAGTCCTATTGAAACTGTACCAGTAAAGTT---AAAGCCAGGAATGG---ATGGCCCAAAAGTTAAACAA---TG
GCCATTGACAGAAG---AAAAAATAAAAGCATTAGTAGAAATTTGTACA------G---AAATGGAAAAGGAAGGGAAAA
TTTCAAAAA---TTGGGCCTGAAAATCCATACAATACCCCAGTATTTGCCATAAAGAAAAAAGAC------AGTACT---
AAATGGAGAAAATTAGTAGATTTCAGAGAACTTAATAAAAGAACTCAAGACTTCT---GGGAAGTTCAATTAGGAATAC-
-----CACATCCTGCA---GGGTTAAAA---AAG---AAA---AAGT---CAG------TAACAGTACTGGATGTGGGTG
ATGCATATTTTTCAGTTCCCTTAGATAAAGAATTCAGAAAGTATACTGCATTTACCATACCTAGCACAAACAATGAGACA
CCAGGGATTAGATACCAGTACAATGTGCTTCCACAGGGATGGAAAGGATCACCAGCAATATTCCAATGTAGCATGACAAA
AATCTTGGAGCCTTTTAGAAAACAAAATCCAGAAATAGTTATCTACCAATACATGGATGATTTGTATGTAGGATCTGACT
TAGAAATAGGGCAGCATAGAACAAAAATAGAGGAACTGAGAGGACATCTGTTGAAGTGGGGATTTACCACACCAGAC---
AAAAAACATCAGAAAGAACCTCCATTCCTTTGGATGGGTTATGAACTCCATCCTGATAAATGGACAGTACAGCCTATAGT
GTTGCCAGAAAAAGACAGCTGGACTGTCAATGACATACAGAAGTTAGTGGGAAAATTG------------------AATT
GGGCGAGTCAGATTTATCCAGGGATAAAAGTAAAACAATTATGTAAACTCCTTAGGGGAACCAAAGCACTAACAGAAATA
GTACCACTAACAGAAGAAGCAGAGCTAGAACTGGCAGAAAATAGGGAAATTCTAAAAGAACCAGTACATGGAGTGTATTA
TGACCCAGC---AA---------------AAGATTTAATAGCAGAAATACAGAAACAGGGGCTAGGCCAATGGACATATC
AAATTTATCAGGAGCCATATAAAAATCTGAAAACAGGAAAATATGCAAAAACGAGGGGTGCCCACACTAATGATGTAAAA
CAATTAACAGAAGCAGTGC---AAAAAATAGCCACAGAAAGCATAGTAA---TATGGGGAAAGACTCCTAAATTTAAACT
ACCCATACAAAAGGAAACATGGGAAGCATGGTGGACAGAGTATTGGCAAGCAACCTGGATTCCTGAGTGGGAGTTTGTCA
ATA---CCCCTCCCTT---AGTGAAATTATGGTACCAGTTAGAAAAAGAACCCATAATAGGAGCAGAAACATTCTATGTA
GATGGGGCCGCTAAC---AGGGAAAC------T---AAATTAGGAAAAGCAGGATATGTTACTGACAAAGGAAGACAAAA
GGTTGTCTCCCTAACTGACACAACAAATCAGAAGACTGAGTTACAAGCAATTCATTTAGCTTTGCAAGATTCAGGATTAG
AAGTAAACATAGTAACAGACTCACAATATGCATTAGGAATCATTCAGGCACAGCCAGATAAAAGTGAATCAGAGTTAGTC
AGTCAAATAATAGAACAGTTAAT---AAAAAAGGAAAAGATCTACCTGGCATGGGTACCAGCACACAAAGGAATTGGAGG
AAATGAA---CAAGTAGATAAATTAGTCAGTGCTGGGATCAGGAAAGTACTA
>AB565499/B/JP/-/JRC53B
CCCATAAGTCCTATTGAAACTGTACCAGTAAAATT---AAAGCCAGGAATGG---ATGGCCCAAAAGTGAAACAA---TG
GCCATTGACAGAAG---AAAAAATAAAAGCATTAATAGAAATTTGCACA------G---AGATGGAAAAGGAAGGAAAAA
TCTCAAAAA---TTGGGCCTGAAAATCCATACAATACTCCAGTATTTGCCATAAAGAAAAAAGAC------AGTACT---
AAATGGAGAAAATTAGTAGATTTCAGAGAACTTAATAAAAGAACTCAAGACTTCT---GGGAAGTTCAATTAGGAATAC-
-----CACATCCTGCG---GGGTTAAAA---AGG---AAA---AAAT---CAG------TAACAGTACTGGATGTGGGTG
ATGCATATTTTTCAGTTCCCTTAGATAAAGAATTTAGAAAATATACTGCATTTACCATACCTAGTGTAAACAATGAGACA
CCAGGGATTAGATATCAGTACAATGTGCTTCCACAGGGATGGAAAGGATCACCAGCAATATTTCAATGTAGCATGACAAA
AATCTTAGAGCCTTTTAGAAAACAAAATCCAGACATAGTTATCTATCAATACATGGATGATTTGTATGTAGGATCTGACT
TAGAAATAGAGCAGCATAGAACAAAAATAGAGGAACTGAGACAACATCTGTTGAGGTGGGGATTTACCACACCAGAC---
AAAAAACATCAAAAAGAGCCTCCATTCCTTTGGATGGGTTATGAACTCCATCCTGATAAATGGACAGTACAGCCTATAAT
GCTGCCAGAAAAAGACAGCTGGACTGTCAATGACATACAGAAGTTAGTAGGAAAATTA------------------AATT
GGGCAAGTCAGATTTATCCAGGGATTAAAGTAAAGCAATTGTGTAAACTCCTTAGGGGAACCAAAGGACTAACAGAAGTA
GTACCACTCACAGCAGAAGCAGAGTTAGAATTGGCAGAAAACAGGGAGATTTTAAAAGAACCAGTACATGGAGTGTATTA
TGACCCATC---AA---------------AAGACTTAGTAGCAGAAATACAGAAGCAGGGGCAAGGCCAATGGACATATC
AAATTTATCAGGATGCATTTAAAAATCTGAAAACAGGAAAGTATGCAAGAATGAAGGGTGCCCACACTAATGATGTAAAA
CAGTTAACAGAGGCAGTGC---AAAAAATAGCCACGGAAAGCATAGTAA---TATGGGGAAAAACTCCTAAATTTAGACT
ACCCATACAAAAAGAGACATGGGAAGCATGGTGGATGGAGTATTGGCAAGCCACCTGGATTCCTGAGTGGGAATTCGTCA
ATA---CCCCTCCCTT---AGTAAAATTATGGTACCAGTTAGAGAAAGAACCCATAGTAGGAGCAGAAACTTTCTATGTA
GATGGGGCAGCTAAT---AGGGAGAC------T---AAATTAGGAAAAGCAGGATATGTCACTGACAGAGGAAAACAAAA
AGTCATCTCCCTAACTGACACAACAAATCAGAAGACTGAGTTACAAGCAATCCATTTAGCTTTGCAGGATTCGGGGTCAG
AAGTAAACATAGTAACAGACTCACAATATGCATTAGGAATCATTCAAGCACAACCAGATAAGAGTGAATCAGAATTAGTC
AGTCAAATAATAGAGCAGTTAAT---AAAAAAGGAAAAGGTTTACCTAGCATGGGTACCAGCACACAAAGGAATTGGAGG
GAATGAA---CAAGTAGATAGATTAGTCAGTGCTGGAGTTAGGAGAGTACTA
>AB565500/B/JP/-/JRC53B
CCCATAAGTCCTATTGAAACTGTACCAGTAAAATT---AAAGCCAGGAATGG---ATGGCCCAAAAGTGAAACAA---TG
GCCATTGACAGAAG---AAAAAATAAAAGCATTAATAGAAATTTGCACA------G---AGATGGAAAAGGAAGGAAAAA
TCTCAAAAA---TTGGGCCTGAAAATCCATACAATACTCCAGTATTTGCCATAAAGAAAAAAGAC------AGTACT---
AAATGGAGAAAATTAGTAGATTTCAGAGAACTTAATAAAAGAACTCAAGACTTCT---GGGAAGTTCAATTAGGAATAC-
-----CACATCCTGCG---GGGTTAAAA---AGG---AAA---AAAT---CAG------TAACAGTACTGGATGTGGGTG
ATGCATATTTTTCAGTTCCCTTAGATAAAGAATTTAGAAAATATACTGCATTTACCATACCTAGTGTAAACAATGAGACA
CCAGGGATTAGATATCAGTACAATGTGCTTCCACAGGGATGGAAAGGATCACCAGCAATATTTCAATGTAGCATGACAAA
AATCTTAGAGCCTTTTAGAAAACAAAATCCAGACATAGTTATCTATCAATACATGGATGATTTGTATGTAGGATCTGACT
TAGAAATAGAGCAGCATAGAACAAAAATAGAGGAACTGAGACAACATCTGTTGAGGTGGGGATTTACCACACCAGAC---
AAAAAACATCAAAAAGAGCCTCCATTCCTTTGGATGGGTTATGAACTCCATCCTGATAAATGGACAGTACAGCCTATAAT
GCTGCCAGAAAAAGACAGCTGGACTGTCAATGACATACAGAAGTTAGTAGGAAAATTA------------------AATT
GGGCAAGTCAGATTTATCCAGGGATTAAAGTAAAGCAATTGTGTAAACTCCTTAGGGGAACCAAAGGACTAACAGAAGTA
GTACCACTCACAGCAGAAGCAGAGTTAGAATTGGCAGAAAACAGGGAGATTTTAAAAGAACCAGTACATGGAGTGTATTA
TGACCCATC---AA---------------AAGACTTAGTAGCAGAAATACAGAAGCAGGGGCAAGGCCAATGGACATATC
AAATTTATCAGGATGCATTTAAAAATCTGAAAACAGGAAAGTATGCAAGAATGAAGGGTGCCCACACTAATGATGTAAAA
CAGTTAACAGAGGCAGTGC---AAAAAATAGCCACGGAAAGCATAGTAA---TATGGGGAAAAACTCCTAAATTTAGACT
ACCCATACAAAAAGAGACATGGGAAGCATGGTGGATGGAGTATTGGCAAGCCACCTGGATTCCTGAGTGGGAATTCGTCA
ATA---CCCCTCCCTT---AGTAAAATTATGGTACCAGTTAGAGAAAGAACCCATAGTAGGAGCAGAAACTTTCTATGTA
GATGGGGCAGCTAAT---AGGGAGAC------T---AAATTAGGAAAAGCAGGATATGTCACTGACAGAGGAAAACAAAA
AGTCATCTCCCTAACTGACACAACAAATCAGAAGACTGAGTTACAAGCAATCCATTTAGCTTTGCAGGATTCGGGGTCAG
AAGTAAACATAGTAACAGACTCACAATATGCATTAGGAATCATTCAAGCACAACCAGATAAGAGTGAATCAGAATTAGTC
AGTCAAATAATAGAGCAGTTAAT---AAAAAAGGAAAAGGTTTACCTAGCATGGGTACCAGCACACAAAGGAATTGGAGG
GAATGAA---CAAGTAGATAGATTAGTCAGTGCTGGAGTTAGGAGAGTACTA
>AB565501/B/JP/-/JRC65B
CCTATTAGTCCTATTGAAACTGTACCAGTAAAATT---AAAGCCAGGAATGG---ATGGCCCAAGAGTTAAACAA---TG
GCCATTGACAGAAG---AAAAAATAAAAGCATTAGTAGAAATTTGTACA------G---AAATGGAAAAGGAAGGGAAAA
TTTCAAAAA---TTGGACCTGAAAATCCATACAATACTCCAGTGTTTGCCATAAAGAAAAAAGAC------AGTACT---
AAATGGAGAAAATTAGTAGATTTTAGAGAACTTAATAAAAGAACTCAAGACTTCT---TCGAAGTTCAATTAGGGATAC-
-----CACATCCCGCA---GGGTTAAAA---AGG---AAA---AAAT---CAG------TAACAGTCCTGGATGTGGGTG
ATGCATATTTCTCAGTTCCCTTAGACGAAGACTTCAGGAAGTATACTGCATTTACCATACCTAGTATAAACAATGAGACA
CCAGGGATTAGATATCAGTACAATGTGCTTCCACAGGGATGGAAGGGATCACCAGCAATATTTCAAAGTAGCATGACAAA
AATCTTAGAGCCTTTTAGAAAACAAAATCCAGACATAGTTATCTATCAATACATGGATGATTTGTATGTAGGATCTGACT
TAGAAATAGGGCAGCACAAAACAAAAGTAGAGGAACTGAGACAACATCTGTTGAGGTGGGGGCTTACCACACCAGAC---
AAAAAACATCAGAAAGAACCTCCATTCCTTTGGATGGGTTATGAACTCCATCCTGATAAATGGACAGTACAGCCTATAGT
GCTGCCAGAAAAAGACAGCTGGACTGTCAATGACATACAGAAGTTAGTGGGAAAGTTG------------------AATT
GGGCAAGTCAAATTTATGCAGGGATTAAGGTAAGGGAATTATGTAAACTCCTTAGGGGAGCCAAAGGACTAACAGAAGTA
ATACCATTAACAGCAGAAGCAGAGCTAGAACTGGCAGAGAACAGGGAAATTTTGAAAGAACCAGTACATGGGGCATATTA
TGACCCATC---AA---------------AAGACTTAATAGCAGAAATACAGAAGCAGGGGCAAGGCCAATGGACATACC
AAATTTATCAAGAGCAACATAAAAATCTGAAAACAGGAAAGTATGCAAAAATGAAGGGCGCCCACACTAATGATGTAAAA
CAATTAACAGAGGCAGTGC---AAAAAATAGCCACAGAAAGCATAGTAA---TATGGGGGAAGACTCCTAAATTTAAATT
GCCCATACAAAAGGAAACATGGGAAACATGGTGGACAGAGTATTGGCAAGCCACCTGGGTTCCAGAATGGGAGTTTGTCA
ATA---CCCCACCCTT---AGTGAAATTATGGTACCAGTTAGAAAAAGAGCCCATAGAAGGAGCAGAAACTTTCTATGTA
GATGGGGCAGCTAAT---AGGGAGAC------T---AAATTAGGAAGAGCAGGATATGTTACTAACAAAGGAAGACAAAA
GGTTGTCACCCTAACTGACACAACAAATCAGAAGACTGAGTTACAAGCAATTTATTTAGCCTTGCAGGATTCAGGATTAG
AAGTAAACATAGTAACAGACTCACAATATGCATTAGGAATCATTCAAGCACAACCAGATAAGAGTGAATCAGAATTAGTC
AGTCAAATAATAGAGCAGTTAAT---AAAAAAGGAAAAAGTTTATCTGGCATGGGTACCAGCACACAAAGGAATTGGAGG
AAATGAA---CAAATCGATAAATTAGTCAGTGCTGGAATCAGGAAAGTACTA
>AB565502/B/JP/-/JRC65B
CCTATTAGTCCTATTGAAACTGTACCAGTAAAATT---AAAGCCAGGAATGG---ATGGCCCAAGAGTTAAACAA---TG
GCCATTGACAGAAG---AAAAAATAAAAGCATTAGTAGAAATTTGTACA------G---AAATGGAAAAGGAAGGGAAAA
TTTCAAAAA---TTGGACCTGAAAATCCATACAATACTCCAGTGTTTGCCATAAAGAAAAAAGAC------AGTACT---
AAATGGAGAAAATTAGTAGATTTTAGAGAACTTAATAAAAGAACTCAAGACTTCT---TCGAAGTTCAATTAGGGATAC-
-----CACATCCCGCA---GGGTTAAAA---AGG---AAA---AAAT---CAG------TAACAGTCCTGGATGTGGGTG
ATGCATATTTCTCAGTTCCCTTAGACGAAGACTTCAGGAAGTATACTGCATTTACCATACCTAGTATAAACAATGAGACA
CCAGGGATTAGATATCAGTACAATGTGCTTCCACAGGGATGGAAGGGATCACCAGCAATATTTCAAAGTAGCATGACAAA
AATCTTAGAGCCTTTTAGAAAACAAAATCCAGACATAGTTATCTATCAATACATGGATGATTTGTATGTAGGATCTGACT
TAGAAATAGGGCAGCACAAAACAAAAGTAGAGGAACTGAGACAACATCTGTTGAGGTGGGGGCTTACCACACCAGAC---
AAAAAACATCAGAAAGAACCTCCATTCCTTTGGATGGGTTATGAACTCCATCCTGATAAATGGACAGTACAGCCTATAGT
GCTGCCAGAAAAAGACAGCTGGACTGTCAATGACATACAGAAGTTAGTGGGAAAGTTG------------------AATT
GGGCAAGTCAAATTTATGCAGGGATTAAGGTAAGGGAATTATGTAAACTCCTTAGGGGAGCCAAAGGACTAACAGAAGTA
ATACCATTAACAGCAGAAGCAGAGCTAGAACTGGCAGAGAACAGGGAAATTTTGAAAGAACCAGTACATGGGGCATATTA
TGACCCATC---AA---------------AAGACTTAATAGCAGAAATACAGAAGCAGGGGCAAGGCCAATGGACATACC
AAATTTATCAAGAGCAACATAAAAATCTGAAAACAGGAAAGTATGCAAAAATGAAGGGCGCCCACACTAATGATGTAAAA
CAATTAACAGAGGCAGTGC---AAAAAATAGCCACAGAAAGCATAGTAA---TATGGGGGAAGACTCCTAAATTTAAATT
GCCCATACAAAAGGAAACATGGGAAACATGGTGGACAGAGTATTGGCAAGCCACCTGGGTTCCAGAATGGGAGTTTGTCA
ATA---CCCCACCCTT---AGTGAAATTATGGTACCAGTTAGAAAAAGAGCCCATAGAAGGAGCAGAAACTTTCTATGTA
GATGGGGCAGCTAAT---AGGGAGAC------T---AAATTAGGAAGAGCAGGATATGTTACTAACAAAGGAAGACAAAA
GGTTGTCACCCTAACTGACACAACAAATCAGAAGACTGAGTTACAAGCAATTTATTTAGCCTTGCAGGATTCAGGATTAG
AAGTAAACATAGTAACAGACTCACAATATGCATTAGGAATCATTCAAGCACAACCAGATAAGAGTGAATCAGAATTAGTC
AGTCAAATAATAGAGCAGTTAAT---AAAAAAGGAAAAAGTTTATCTGGCATGGGTACCAGCACACAAAGGAATTGGAGG
AAATGAA---CAAATCGATAAATTAGTCAGTGCTGGAATCAGGAAAGTACTA
>AB604948/B/JP/-/DR1777
CCCATTAGTCCTATTGAAACTGTACCAGTAAAATT---AAAGCCAGGAATGG---ATGGCCCAAAAGTTAAGCAA---TG
GCCATTGACAGAGG---AAAAAATAAAAGCATTAGTAGAAATTTGTACA------G---AAATGGAAAAGGAAGGAAAAA
TTTCAAAAA---TTGGGCCTGAGAATCCATACAATACTCCAATATTTGCCATAAAGAAAAAAGAC------AGTACT---
AAATGGAGAAAATTAGTAGATTTCAGAGAACTTAATAAGAGAACTCAAGACTTCT---GGGAAGTTCAATTAGGAATAC-
-----CACATCCTGCA---GGGTTAAAA---AAG---AAA---AAAT---CAG------TAACAGTACTGGATGTGGGTG
ATGCATATTTTTCAGTTCCCTTAGATAAAGACTTCAGGAAGTATACTGCATTTACCATACCTAGTGTAAACAATGAGACA
CCAGGGATTAGATATCAGTACAATGTGCTTCCACAAGGATGGAAAGGATCACCAGCAATATTCCAAAGTAGCATGACAAA
AATCTTAGAGCCTTTTAGAAAACAGAATCCAGACATAGTTATCTATCAATACATGGATGATTTGTATGTAGGATCTGACT
TAGAAATAGGGCAGCATAGAGCAAAAATAGAGGAACTGAGAGAACATCTGTCAAAGTGGGGATTTACCACACCAGAC---
AAAAAACATCAGAAAGAACCTCCATTTCTTTGGATGGGTTATGAACTTCATCCTGATAAATGGACAGTACAGCCTATACA
GCTGCCAGAAAAAGACAGCTGGACTGTCAATGATATACAGAAGTTAGTGGGAAAATTG------------------AATT
GGGCAAGTCAGATTTATGCAGGAATCAAAATAAAGCAATTATGTAAACTCCTTAGGGGAACCAAAGCACTAACAGAAGTA
GTACCACTAACAGAAGAAGCAGAGCTAGAACTGGCAGAAAACAGGGAGATTCTAAGAGAACCAGTACATGGGGTGTATTA
TGACCCATC---AA---------------AAGACTTAATAGCAGAAATACAGAAGCAGGGGCAAGGTCAATGGACATATC
AAATTTATCAAGAGCCATTTAAAAATCTGAAAACAGGAAAATATGCAAGAATGAGGAGTGCCCACACTAATGATGTAAAA
CAGTTAACAGAGGCAGTAC---AAAAAATAGCCATGGAAAGCATAGTAA---TATGGGGAAAGACACCTAAATTTAAACT
ACCCATACAGAAGGAAACATGGGAAGCATGGTGGGTAGAGTATTGGCAAGCCACCTGGATTCCTGAGTGGGAGTTTGTCA
ATA---CCCCTCCTTT---AGTGAAATTATGGTATCAGTTAGAAAAAGAACCCATAGTAGGAGCAGAAACTTTCTATGTG
GATGGAGCAGCTAAT---AGAGAGAC------T---AAATTAGGAAAAGCAGGATATGTCACTGACAGAGGAAGACAAAA
AGTTGTCTCCTTAACTGACACAACAAATCAGAAGACTGAGTTACAAGCAATTCATCTAGCTTTGCAGGATTCGGGATTAG
AAGTAAACATAGTAACAGACTCACAATATGCATTAGGAATTATTCAAGCACAACCAGATAAAAGTGAGTCAGAGTTAGCC
AGTCAAATAATAGAGCAGTTAAT---AAAAAAGGAGAAGGTCTACCTGGCATGGGTACCAGCACACAAAGGGATTGGAGG
AAATGAA---CAAGTAGATAAATTAGTCAGTGCTGGAATCAGAAAAGTACTA
>AB604949/B/JP/-/DR2735
CCCATTAGTCCTATTGAAACTGTACCAGTAAAATT---AAAGCCAGGAATGG---ATGGCCCAAGAGTTAAACAA---TG
GCCATTGACAGAAG---AAAAAATAAAAGCATTAGTAGAAATTTGTACA------G---AACTGGAAAAGGAAGGGAAAA
TTTCGAAAA---TTGGGCCTGAAAATCCATACAATACTCCAGTATTTGCCATAAAGAAAAAGAAC------AGTGAT---
AAATGGAGAAAATTAGTAGACTTCAGAGAACTTAATAAGAGAACTCAAGACTTCT---GGGAAGTTCAATTAGGAATAC-
-----CACATCCCGCA---GGGATAAAA---AAG---AAC---AAAT---CAG------TAACAGTACTGGATGTGGGTG
ATGCATATTTTTCAATTCCCTTAGATAAAGACTTCAGGAAGTATACTGCATTTACCATACCTAGTACAAACAATGAGACA
CCAGGGATTAGATATCAGTACAATGTGCTTCCACAGGGATGGAAAGGATCACCAGCAATATTCCAAAGTAGCATGACAAA
AATCTTGAAGCCTTTTAGAGAACAAAATCCAGACATAGTCATCTATCAATACATGGATGATTTGTATGTAGGATCTGACT
TAGAAATAGGGCAGCATAGAACAAAAATAGAGGAACTGAGAGAACATCTGTTGAGGTGGGGATTTTACACACCAGAC---
AAAAAGCATCAGAAAGAACCTCCATTCCGTTGGATGGGTTATGAACTCCATCCTGATAAATGGACAGTACAGCCTATAGT
GCTGCCAGAAAAAGACAGCTGGACTGTCAATGACATACAGAAGTTAGTGGGGAAATTA------------------AATT
GGGCAAGTCAGATTTATGCAGGGATTAAAGTAAAACAATTATGTAAACTCCTTAGGGGAGCCAAAGCACTAACAGAAGTA
ATACCACTAACAGAAGAAGCAGAGCTAGAACTGGCAGAAAACAGGGAAATTCTAAAAGAACCAGTACACGGGGTGTACTA
TGACCCATC---AA---------------AAGACTTAATAGCAGAAATACAGAAGCAGGGGGTAGGCCAATGGACATATC
AAATTTATCAAGAGCCATTTAAAAATCTGAAAACAGGAAAATATGCAAGAACAAGGGGTATCCACACTAATGATGTAAAA
CAATTAACAGAGGCAGTGC---AAAAAATAGCCACAGAAAGCATAGTAA---TATGGGGAAAGATCCCTAAATTTAGACT
ACCCATACAAAAAGAAACATGGGAAACATGGTGGACAGAGTATTGGCAAGCCACCTGGATTCCTGAGTGGGAGTTTGTTA
ATA---CCCCTCCCTT---AGTGAAATTATGGTACCAGCTAGAGAAAGAACCCATAGTAGGAGCAGAAACTTTCTATGTA
GATGGGGCAGCTAAC---AGGGAGAC------T---AAATTAGGAAAAGCAGGATATGTTACTGACAAAGGAAGACAGAA
AGTGGTCTCCCTAACTGACACAACAAATCAGAAGACTGAGTTACAAGCAATTCATCTAGCTTTGCAGGATTCGGGATCAG
AGGTAAACATAGTAACAGACTCACAATATGCATTAGGAATCATTCAAGCACAACCAGATAAAAGTGAATCAGAGTTAGTC
AGTCAAATAATAGAGCAGTTAAT---AAAAAAGGAAAAGGTCTACCTGGCATGGGTACCAGCACACAAAGGAATTGGAGG
AAATGAA---CAGGTAGATAAATTAGTCAGTACTGGAATCAGGAGAGTACTA
>AB604950/B/JP/-/DR5929
CTCATTAGTCCTGTTGAAACTGTACCAGTAAAATT---AAAGCCAGGAATGG---ATGGCCCAAAAGTTAAACAA---TG
GCCATTGACAGAAG---AAAAAATAAAAGCATTAGTAGAAATTTGTACA------G---AATTGGAAAAGGAAGGAAAAA
TTTCAAAAA---TTGGGCCTGAAAATCCATACAATACTCCAGTATTTGCCATAAAGAAGAAAAAC------AGTACT---
AGATGGAGAAAATTAGTAGATTTCAGAGAGCTTAATAAAAGAACTCAAGACTTCT---GGGAAGTTCAATTAGGATTAC-
-----CACATCCCGCG---GGGTTACAA---AAG---AAA---AAAT---CAG------TGACAGTATTGGATGTAGGTG
ATGCATATTTTTCAGTACCCTTAGATAAAGATTTCAGGAAGTATACTGCATTTACCATACCTAGTACTAACAATGAGACA
CCAGGGATTAGATATCAGTACAATGTGCTTCCACAGGGATGGAAAGGATCACCAGCAATATTCCAAAGTAGTATGACAAA
AGTCTTAGAGCCTTTTAGAAAACAAAATCCAGACATAGTTATCTATCAATACGTGGATGATTTGTATGTAGGATCTGATT
TAGAAATAGGGCAACATAGAACAAAAATAGAAGAACTGAGACAACATCTGTGGAAGTGGGGATTTTTCACACCAGAC---
CAAAAACATCAGAAAGAACCTCCATTCCTTTGGATGGGTTATGAACTCCATCCTGATAAATGGACAGTACAGCCTATAGT
GCTGCCAGAAAAGGACAGCTGGACTGTCAATGACATACAGAAGTTAGTGGGAAAATTA------------------AATT
GGGCAAGTCAGATTTATCCAGGGATTAAAGTAAAGCAATTATGTAAACTCCTTAGGGGAACCAAAGCACTAACAGAAGTA
GTACCACTAACAGAAGAGGCAGAGCTAGAACTGGCAGAAAATAGGGAGATTCTAAAAGAACCAGTACATGGAGTGTATTA
TGACCCATC---AA---------------AAGACTTAATAGCAGAAATACAGAAGCAGGGGAACGGCCAATGGACATATC
AAATTTATCAAGAGCCGTTTAAGAATCTGAAAACAGGAAAGTATGCAAAAATGAGGAGTGCCCACACTAATGATGTAAAG
CAATTAACGGAGGTAGTGC---AAAAAATAAGCACAGAAAGCATAGTAA---TATGGGGAAAGATCCCTAAGTTTAAATT
ACCCATACAAAAGGAAACATGGGACACATGGTGGATGGAGTATTGGCAAGCCACCTGGATTCCTGAGTGGGAGTTTGTCA
ATA---CTCCTCCCTT---AGTGAAATTATGGTACCAGTTAGAAAAAGAACCCATAGTAGGAGCAGAAACTTTCTATGTA
GATGGGGCAGCTAAT---AGGGATAC------T---AAATTAGGAAAAGCAGGATATGTTACTGACAGAGGAAGACAAAA
AGTTGTCCCTTTCACGGACACAACAAATCAGAAGACTGAGTTACAAGCAATTTATCTAGCTCTACAGGATTCAGGATCAG
AAGTAAACATAGTAACAGACTCACAATATGCATTAGGAATCATTCAAGCACAACCAGATAAGAGTGAATCAGAGTTAGTC
AGTCAAATAATAGAGCAGTTAAT---AAAAAAGGAAAAGGTCTACCTGGCATGGGTACCAGCACACAAAGGAATTGGAGG
AAATGAA---CAAGTAGACAAATTAGTCAGTAATGGAATTAGGAAAGTACTA
>AB604951/B/JP/-/DR5929
CTCATTAGTCCTGTTGAAACTGTACCAGTAAAATT---AAAGCCAGGAATGG---ATGGCCCAAAAGTTAAACAA---TG
GCCATTGACAGAAG---AAAAAATAAAAGCATTAGTAGAAATTTGTACA------G---AATTGGAAAAGGAAGGAAAAA
TTTCAAAAA---TTGGGCCTGAAAATCCATACAATACTCCAGTATTTGCCATAAAGAAAAAGAAC------AGTACT---
AGATGGAGAAAATTAGTAGATTTCAGAGAACTTAATAAAAGAACTCAAGACTTCT---GGGAAGTTCAATTAGGATTAC-
-----CACATCCCGCG---GGGTTACAA---AAG---AAA---AAAT---CAG------TGACAGTATTGGATGTAGGTG
ATGCATATTTTTCAGTACCCTTAGATAAAGATTTCAGGAAGTATACTGCATTTACCATACCTAGTACTAACAATGAGACA
CCAGGGATTAGATATCAGTACAATGTGCTTCCACAGGGATGGAAAGGATCACCAGCAATATTCCAAAGTAGTATGACAAA
AGTCTTAGAGCCTTTTAGAAAACAAAATCCAGACATAGTTATCTATCAATACGTGGATGATTTGTATGTAGGATCTGATT
TAGAAATAGGGCAACATAGAACAAAAATAGAAGAGCTGAGACAACATCTGTGGAAGTGGGGATTTTTCACACCAGAC---
CAAAAACATCAGAAAGAACCTCCATTCCTTTGGATGGGTTATGAACTCCATCCTGATAAATGGACAGTACAGCCTATAGT
GCTGCCAGAAAAGGACAGCTGGACTGTCAATGACATACAGAAGTTAGTGGGAAAATTA------------------AATT
GGGCAAGTCAGATTTATCCAGGGATTAAAGTAAAGCAATTATGTAAACTCCTTAGGGGAACCAAAGCACTAACAGAAGTA
GTACCACTAACAGAAGAGGCAGAGCTAGAACTGGCAGAAAATAGGGAGATTCTAAAAGAACCAGTACATGGAGTGTATTA
TGACCCATC---AA---------------AAGACTTAATAGCAGAAATACAGAAGCAGGGGAACGGCCAATGGACATATC
AAATTTATCAAGAGCCGTTTAAGAATCTGAAAACAGGAAAGTATGCAAAAATGAGGAGTGCCCACACTAATGATGTAAAG
CAATTAACGGAGGTAGTGC---AAAAAATAAGCACAGAAAGCATAGTAA---TATGGGGAAAGATCCCTAAGTTTAAATT
ACCCATACAAAAGGAAACATGGGACACATGGTGGACGGAGTATTGGCAAGCCACCTGGATTCCTGAGTGGGAGTTTGTCA
ATA---CTCCTCCCTT---AGTAAAATTATGGTACCAGTTAGAAAAAGAACCCATAGTAGGAGCAGAAACTTTCTATGTA
GATGGGGCAGCTAAT---AGGGATAC------T---AAATTAGGAAAAGCAGGATATGTTACTGACAGAGGAAGACAAAA
GGTTGTCCCTTTCACGGACACAACAAATCAGAAGACTGAGTTACAAGCAATTTATCTAGCTCTACAGGATTCAGGATCAG
AAGTAAACATAGTAACAGACTCACAATATGCATTAGGAATCATTCAAGCACAACCAGATAAGAGTGAATCAGAGTTAGTC
AGTCAAATAATAGAGCAGTTAAT---AAAAAAGGAAAAGGTCTACCTGGCATGGGTACCAGCACACAAAGGAATTGGAGG
AAATGAA---CAAGTAGACAAATTAGTCAGTAATGGAATTAGGAAAGTACTA
>AB641836/B/JP/-/pJRC57B09
CCCATTAGCCCTATTGACACTGTACCAGTAAAATT---AAAGCCAGGAATGG---ATGGCCCAAAAGTTAAACAA---TG
GCCATTGACAGAAG---AAAAAATAAAAGCATTAGTAGAAATTTGTACA------G---AAATGGAAAAGGAAGGAAAGA
TTTCAAAAA---TTGGGCCTGAAAATCCATACAATACTCCAGTATTTGCTATAAAGAAAAAGGAT------AGTACT---
AAATGGAGAAAATTAGTAGATTTCAGAGAACTTAATAAGAGAACTCAAGACTTCT---GGGAAGTTCAATTAGGAATAC-
-----CACATCCAGCA---GGATTAAAA---AAG---AAA---AAAT---CAG------TAACAGTACTGGACGTGGGTG
ATGCATATTTTTCAGTTCCCTTAGATAAAGACTTCAGGAAGTATACTGCATTTACCATACCTAGTATAAACAATGAGACA
CCAGGGATTAGATACCAGTACAATGTACTTCCACAGGGATGGAAGGGATCACCAGCAATATTCCAAAGTAGTATGACAAA
AATCTTAGAGCCTTTTAGAAAACAAAATCCAGACATAGTTATCTATCAATACATGGATGATTTGTATGTAGGATCTGACT
TAGAAATAGGGCAGCATAGAACAAAAATAGAGGAACTGAGACAACACCTGTTGAAGTGGGGGTTCACCACACCAGAC---
AAAAAACATCAGAAAGAGCCCCCATTCCTTTGGATGGGGTATGAACTCCATCCTGATAAGTGGACAGTACAGCCTATAAA
GCTGCCAGAAAAAGATAGCTGGACTGTCAATGACATACAAAAGTTAGTGGGGAAGTTG------------------AATT
GGGCAAGTCAGATTTATGCAGGGATTAAAGTAAAGCAATTATGTAAACTCCTTAGGGGAACTAAAGCACTAACAGAAGTA
ATACCACTGACAGAAGAAGCAGAGCTAGAACTGGCAGAAAACAGGGAAATTCTAAAAGAACCAGTACATGGAGCATATTA
TGACCCATC---AA---------------AAGACTTAACAGCAGAAATACAGAAGCAGGGGGAGGGCCAATGGACATATC
AAATTTATCAAGAGCCATTTAAAAATCTGAAAACAGGAAAGTATGCAAGAATGAGAAGTGCCCACACTAATGATGTAAAA
CAGTTAACAGAGGCAGTGC---AAAAAATAGCAATGGAAAGCATAGTAA---TATGGGGAAAGACTCCTAAATTTAGACT
ACCCATACAAAAAGAAACATGGGAAGCGTGGTGGATGGAGTATTGGCAAGCCACCTGGATTCCTGATTGGGAGTTTGTCA
ATA---CCCCTCCCTT---AGTAAAATTATGGTACCAGTTAGAGACAGAACCCATAGCGGGAGCAGAAACTTTCTATGTA
GATGGGGCAGCTAAT---AGGGAAAC------T---AAATTAGGAAAAGCAGGATATGTTACTAACAAAGGAAGACAAAA
GGTTATCACCCTAACAGACACAACAAATCAGAAGACTGAATTACAAGCAGTTCATCTAGCTTTGCAGGATTCAGGATTAG
AAGTAAACATAGTAACAGACTCACAATATGTATTAGGAATCATTCAAGCACAGCCAGATAGGAGTGAATCAGAGTTAGTC
AATCAAATAATAGAGCAGTTAAT---AAAAAAGGAGAAGGTCTACTTGGCATGGGTACCAGCACACAAAGGAATTGGAGG
AAATGAA---CAAGTAGATAAATTAGTCAGTGCTGGAATCAGGAAAGTACTA
>AB641837/B/JP/-/pJRC57B05
CCCATTAGCCCTATTGACACTGTACCAGTAAAATT---AAAGCCAGGAATGG---ATGGCCCAAAAGTTAAACAA---TG
GCCATTGACAGAAG---AAAAAATAAAAGCATTAGTAGAAATTTGTACA------G---AAATGGAAAAGGAAGGAAAGA
TTTCAAAAA---TTGGGCCTGAAAATCCATACAATACTCCAGTATTTGCTATAAAGAAAAAGGAT------AGTACT---
AAATGGAGAAAATTAGTAGATTTCAGAGAACTTAATAAGAGAACTCAAGACTTCT---GGGAAGTTCAATTAGGAATAC-
-----CACATCCAGCA---GGATTAAAA---AAG---AAA---AAAT---CAG------TAACAGTACTGGACGTGGGTG
ATGCATATTTTTCAGTTCCCTTAGATAAAGACTTCAGGAAGTATACTGCATTTACCATACCTAGTATAAACAATGAGACA
CCAGGGATTAGATACCAGTACAATGTACTTCCACAGGGATGGAAGGGATCACCAGCAATATTCCAAAGTAGTATGACAAA
AATCTTAGAGCCTTTTAGAAAACAAAATCCAGACATAGTTATCTATCAATACATGGATGATTTGTATGTAGGATCTGACT
TAGAAATAGGGCAGCATAGAACAAAAATAGAGGAACTGAGACAACACCTGTTGAAGTGGGGGTTCACCACACCAGAC---
AAAAAACATCAGAAAGAGCCCCCATTCCTTTGGATGGGGTATGAACTCCATCCTGATAAGTGGACAGTACAGCCTATAAA
GCTGCCAGAAAAAGATAGCTGGACTGTCAATGACATACAAAAGTTAGTGGGGAAGTTG------------------AATT
GGGCAAGTCAGATTTATGCAGGGATTAAAGTAAAGCAATTATGTAAACTCCTTAGGGGAACTAAAGCACTAACAGAAGTA
ATACCACTGACAGAAGAAGCAGAGCTAGAACTGGCAGAAAACAGGGAAATTCTAAAAGAACCAGTACATGGAGCATATTA
TGACCCATC---AA---------------AAGACTTAACAGCAGAAATACAGAAGCAGGGGGAGGGCCAATGGACATATC
AAATTTATCAAGAGCCATTTAAAAATCTGAAAACAGGAAAGTATGCAAGAATGAGAAGTGCCCACACTAATGATGTAAAA
CAGTTAACAGAGGCAGTGC---AAAAAATAGCAATGGAAAGCATAGTAA---TATGGGGAAAGACTCCTAAATTTAGACT
ACCCATACAAAAAGAAACATGGGAAGCGTGGTGGATGGAGTATTGGCAAGCCACCTGGATTCCTGATTGGGAGTTTGTCA
ATA---CCCCTCCCTT---AGTAAAATTATGGTACCAGTTAGAGACAGAACCCATAGCGGGAGCAGAAACTTTCTATGTA
GATGGGGCAGCTAAT---AGGGAAAC------T---AAATTAGGAAAAGCAGGATATGTTACTAACAAAGGAAGACAAAA
GGTTATCACCCTAACAGACACAACAAATCAGAAGACTGAATTACAAGCAGTTCATCTAGCTTTGCAGGATTCAGGATTAG
AAGTAAACATAGTAACAGACTCACAATATGTATTAGGAATCATTCAAGCACAGCCAGATAGGAGTGAATCAGAGTTAGTC
AATCAAATAATAGAGCAGTTAAT---AAAAAAGGAGAAGGTCTACTTGGCATGGGTACCAGCACACAAAGGAATTGGAGG
AAATGAA---CAAGTAGATAAATTAGTCAGTGCTGGAATCAGGAAAGTACTA
>AB731663/B/JP/2008/08JP_NMC104_clone_01
CCCATTAGTCCTATTGAAACTGTACCAGTAAAATT---AAAGCCAGGAATGG---ATGGCCCAAAAGTTAAACAA---TG
GCCATTGACAGAAG---AAAAAATAAAAGCACTAACAGAAATTTGTGCA------G---AATTGGAGAAGGAAGGGAAAA
TCTCAAAAA---TTGGGCCTGAAAATCCATACAATACTCCAGTATTTGTCATAAGGAAAAAAGACAATAGTAGTGGT---
AAATGGAGAAAATTAGTAGATTTCAGAGAACTTAATAAGAGAACTCAAGACTTCT---GGGAAATTCAATTAGGAATAC-
-----CACATCCCGCG---GGGTTAAAA---AAG---AGC---AAAT---CAG------TAACAGTACTGGATGTGGGTG
ATGCATATTTTTCAGTTCCCTTAGATAAAGACTTTAGGAAGTATACTGCATTTACCATACCTAGTACAAATAATGAGACA
CCAGGGATTAGATATCAGTACAATGTGCTCCCACAGGGATGGAAAGGATCACCAGCAATATTTCAAAGTAGCATGACAAA
AATCTTAGAGCCTTTTAGAAAACAAAATCCAGACATAGTCATTTATCAATATATAGATGATTTGTATGTAGGATCTGACT
TAGAAATAGGGCAGCATAGAACAAAAATAGAGGAATTGAGACATCATCTGTGGAAGTGGGGATTTTATACACCAGAC---
AAAAAACATCAGAAAGAACCTCCATTCCTATGGATGGGTTATGAACTCCATCCTGATAGCTGGACAGTACAGCCTGTAGT
GCTGCCAGAAAAAGACAGCTGGACTGTCAATGACATACAGAAGTTAGTGGGAAAATTG------------------AATT
GGGCAAGTCAGATTTATGCAGGGATTAAAGTGAAACAATTATGTAAACTCCTTAGGGGAACCAAGGCACTAACAGAAGTA
ATACCACTAACAAGAGAAGCAGAGCTAGAACTGGCAGAAAATAGGGAGATTCTAAAAACACCAGTACATGGAGTGTATTA
TGACCCATC---AA---------------AAGACTTAATAGCAGAAATACAGAAACAGGGGCTAGGCCAATGGACATATC
AGATTTATCAAGAGCCATTTAAAAATCTGAAAACAGGAAAGTATGCAAGAACGAGGGGTGCCCACACTAATGATGTAAAA
CAATTAACAGATGCAGTAC---AAAAAATAGCCACAGAAAGCATAGTAA---TATGGGGAAAGATTCCTAAATTTAGACT
ACCCATACAAAAAGAAACATGGGAATTATGGTGGACAGAGTATTGGCAAGCCACCTGGATTCCTGAGTGGGAGTTTGTCA
ATA---CCCCTCCCTT---AGTGAAATTATGGTACCAGTTAGAGAAAGAACCCATAGTAGGAGCAGAAACTTTCTATGTA
GATGGGGCAGCTAAC---AGAGAGAC------T---AAGTTAGGAAAAGCAGGATATGTGACTGACAGAGGAAGACAAAA
GGTTGTCTCCCTAACTGACACAACAAATCAGAAGACTGAGTTACAAGCAATCCATCTAGCTTTGCAGGATTCAGGATCAG
AAGTAAACATAGTAACAGACTCACAATATGCATTAGGAATCATTCAAGCACAACCAGATAAAAGTGAGTCAGAGTTAGTC
AGTCAAATAATAGAGCAGTTAAT---AAATAAGGAAAAGGTCTACCTGGCATGGGTACCAGCACACAAAGGAATTGGGGG
AAATGAA---AAAGTAGATAAGTTAGTCAGTGCTGGAATCAGGAAAGTACTA
>AB731664/B/JP/2008/08JP_NMC104_clone_09
CCCATTAGTCCTATTGAAACTGTACCAGTAAAATT---AAAGCCAGGAATGG---ATGGCCCAAAAGTTAAACAA---TG
GCCATTGACAGAAG---AAAAAATAAAAGCACTAACAGAAATTTGTGCA------G---AATTGGAGAAGGAAGGGAAAA
TCTCAAAAA---TTGGGCCTGAAAATCCATACAATACTCCAGTATTTGTCATAAGGAAAAAAGACAATAGTAGTGGT---
AAATGGAGAAAATTAGTAGATTTCAGAGAACTTAATAAGAGAACTCAAGACTTCT---GGGAAATTCAATTAGGAATAC-
-----CACATCCCGCG---GGGTTAAAA---AAG---AGC---AAAT---CAG------TAACAGTACTGGATGTGGGTG
ATGCATATTTTTCAGTTCCCTTAGATAAAGACTTTAGGAAGTATACTGCATTTACCATACCTAGTACAAATAATGAGACA
CCAGGGATTAGATATCAGTACAATGTGCTCCCACAGGGATGGAAAGGATCACCAGCAATATTTCAAAGTAGCATGACAAA
AATCTTAGAGCCTTTTAGAAAACAAAATCCAGACATAGTCATTTATCAATATATAGATGATTTGTATGTAGGATCTGACT
TAGAAATAGGGCAGCATAGAACAAAAATAGAGGAATTGAGACATCATCTGTGGAAGTGGGGATTTTATACACCAGAC---
AAAAAACATCAGAAAGAACCTCCATTCCTATGGATGGGTTATGAACTCCATCCTGATAGCTGGACAGTACAGCCTGTAGT
GCTGCCAGAAAAAGACAGCTGGACTGTCAATGACATACAGAAGTTAGTGGGAAAATTG------------------AATT
GGGCAAGTCAGATTTATGCAGGGATTAAAGTGAAACAATTATGTAAACTCCTTAGGGGAACCAAGGCACTAACAGAAGTA
ATACCACTAACAAGAGAAGCAGAGCTAGAACTGGCAGAAAATAGGGAGATTCTAAAAACACCAGTACATGGAGTGTATTA
TGACCCATC---AA---------------AAGACTTAATAGCAGAAATACAGAAACAGGGGCTAGGCCAATGGACATATC
AGATTTATCAAGAGCCATTTAAAAATCTGAAAACAGGAAAGTATGCAAGAACGAGGGGTGCCCACACTAATGATGTAAAA
CAATTAACAGATGCAGTAC---AAAAAATAGCCACAGAAAGCATAGTAA---TATGGGGAAAGATTCCTAAATTTAGACT
ACCCATACAAAAAGAAACATGGGAATTATGGTGGACAGAGTATTGGCAAGCCACCTGGATTCCTGAGTGGGAGTTTGTCA
ATA---CCCCTCCCTT---AGTGAAATTATGGTACCAGTTAGAGAAAGAACCCATAGTAGGAGCAGAAACTTTCTATGTA
GATGGGGCAGCTAAC---AGAGAGAC------T---AAGTTAGGAAAAGCAGGATATGTGACTGACAGAGGAAGACAAAA
GGTTGTCTCCCTAACTGACACAACAAATCAGAAGACTGAGTTACAAGCAATCCATCTAGCTTTGCAGGATTCAGGATCAG
AAGTAAACATAGTAACAGACTCACAATATGCATTAGGAATCATTCAAGCACAACCAGATAAAAGTGAGTCAGAGTTAGTC
AGTCAAATAATAGAGCAGTTAAT---AAATAAGGAAAAGGTCTACCTGGCATGGGTACCAGCACACAAAGGAATTGGGGG
AAATGAA---AAAGTAGATAAGTTAGTCAGTGCTGGAATCAGGAAAGTACTA
>AB731669/B/JP/2011/11JP_NMC851C_clone_13
CCCATTAGTCCTATTGAAACTGTACCAGTAAAATT---GAAGCCAGGAATGG---ATGGCCCAAAGATTAAACAA---TG
GCCATTGACAGAAG---AAAAAATAAAAGCATTAGTAGAAATTTGTACA------G---AAATGGAAAAGGAAGGAAAAA
TTTCAAAAA---TTGGGCCCGAAAATCCATATAATACTCCAATATTTGCCATAAAGAGAAAAGAT------GGTACC---
AAATGGAGAAAATTAGTAGATTTCAGAGAACTCAACAAAAGAACTCAAGATTTCT---GGGAAGTCCAGTTAGGAATAC-
-----CACATCCTGCA---GGGTTAAAG---AAG---AAA---AAAT---CAG------TGACAGTACTAGATGTGGGTG
ATGCATATTTCTCAGTTCCCTTAGATAAAGACTTCAGGAAGTATACTGCATTTACCATACCTAGTATAAACAATGAGACA
CCAGGAATTAGATATCAGTACAATGTGCTTCCACAGGGATGGAAAGGATCACCAGCAATATTCCAAAGTAGCATGACAAA
AATCTTAGAGCCTTTCAGGAAACAATATCCAGACATAGTTATTTATCAATATGTGGATGATTTATATGTAGGATCAGACT
TAGAAATAGAGCAGCATAGAGCAAAAATAGAGGAACTGAGACAACATCTGTTGGCGTGGGGGTTTACCACACCAGAT---
AAAAAACATCAGAAAGAACCTCCATTCCTTTGGATGGGATATGAACTACATCCTGATAAATGGACGGTACAGCCTATAGA
GCTGCCAGAAAAAGACAGCTGGACTGTCAATGACATACAGAAGTTAGTGGGAAAATTA------------------AATT
GGGCAAGTCAGATTTATCCAGGGATTAAGGTAAAGCAATTATGTAGACTCCTTAGAGGAGCCAAAGCACTAACAGAAGTA
GTCCAGCTAACAGAAGAAGCAGAGCTAGAACTGGCAGAAAACAGGGAGATTCTAAGAGAACCAGTACATGGAGTGTATTA
TGACCCATC---AA---------------AAGACTTAATAGCAGAAATACAGAAGCAGGAACTGGGCCAATGGACATATC
AAATTTATCAAGAGCCATTTAAAAATCTGAAGACAGGAAAATATGCAAGAATAAGGGGTGCCCACACTAATGATGTAAAA
CAATTAACAGAGGTAGTGC---AAAAAGTAGCCAAAGAAAGTATAGTAA---TATGGGGAAAGACTCCTAAATTTAGACT
ACCCATACAAAAAGAAACATGGGAAGCATGGTGGATGGAGTATTGGCAAGCCACCTGGATTCCTGAATGGGAGTTTGTCA
ATA---CCCCCCCCTT---AGTGAAATTATGGTACCAATTAGAGAAAGAACCCATAGTGGGAGCAGAAACTTTCTATGTA
GATGGGGCAGCTAAT---AGGGAGAC------T---AAATTAGGAAAAGCAGGATATGTTACTAACAGAGGAAGACAAAA
AGTTATCTCCCTAACTGACACCACAAATCAGAAAACTGAGTTACAAGCAATTCATCTAGCTTTACAGGATTCAGGATCAG
AGGTAAACATAGTAACAGACTCACAATATGCACTGGGAATCATTCAAGCACAACCAGATACAAGTGAATCAGAGGTAGTC
AATCAAATAATAGAACAGTTAGT---AAAAAAGGAAAAGGTCTACCTGGCATGGGTACCAGCACACAAAGGGATTGGAGG
AAATGAA---CAAGTAGATAAATTAGTCAGTGCTGGAATCAGGAGAGTACTA
>AB731670/B/JP/2011/11JP_NMC851C_clone_48
CCCATTAGTCCTATTGAAACTGTACCAGTAAAATT---GAAGCCAGGAATGG---ATGGCCCAAAGATTAAACAA---TG
GCCATTGACAGAAG---AAAAAATAAAAGCATTAGTAGAAATTTGTACA------G---AAATGGAAAAGGAAGGAAAAA
TTTCAAAAA---TTGGGCCCGAAAATCCATATAATACTCCAATATTTGCCATAAAGAGAAAAGAT------GGTACC---
AAATGGAGAAAATTAGTAGATTTCAGAGAACTCAACAAAAGAACTCAAGATTTCT---GGGAAGTCCAGTTAGGAATAC-
-----CACATCCTGCA---GGGTTAAAG---AAG---AAA---AAAT---CAG------TGACAGTACTAGATGTGGGTG
ATGCATATTTCTCAGTTCCCTTAGATAAAGACTTCAGGAAGTATACTGCATTTACCATACCTAGTATAAACAATGAGACA
CCAGGAATTAGATATCAGTACAATGTGCTTCCACAGGGATGGAAAGGATCACCAGCAATATTCCAAAGTAGCATGACAAA
AATCTTAGAGCCTTTCAGGAAACAATATCCAGACATAGTTATTTATCAATATGTGGATGATTTATATGTAGGATCAGACT
TAGAAATAGAGCAGCATAGAGCAAAAATAGAGGAACTGAGACAACATCTGTTGGCGTGGGGGTTTACCACACCAGAT---
AAAAAACATCAGAAAGAACCTCCATTCCTTTGGATGGGATATGAACTACATCCTGATAAATGGACGGTACAGCCTATAGA
GCTGCCAGAAAAAGACAGCTGGACTGTCAATGACATACAGAAGTTAGTGGGAAAATTA------------------AATT
GGGCAAGTCAGATTTATCCAGGGATTAAGGTAAAGCAATTATGTAGACTCCTTAGAGGAGCCAAAGCACTAACAGAAGTA
GTCCAGCTAACAGAAGAAGCAGAGCTAGAACTGGCAGAAAACAGGGAGATTCTAAGAGAACCAGTACATGGAGTGTATTA
TGACCCATC---AA---------------AAGACTTAATAGCAGAAATACAGAAGCAGGAACTGGGCCAATGGACATATC
AAATTTATCAAGAGCCATTTAAAAATCTGAAGACAGGAAAATATGCAAGAATAAGGGGTGCCCACACTAATGATGTAAAA
CAATTAACAGAGGTAGTGC---AAAAAGTAGCCAAAGAAAGTATAGTAA---TATGGGGAAAGACTCCTAAATTTAGACT
ACCCATACAAAAAGAAACATGGGAAGCATGGTGGATGGAGTATTGGCAAGCCACCTGGATTCCTGAATGGGAGTTTGTCA
ATA---CCCCCCCCTT---AGTGAAATTATGGTACCAATTAGAGAAAGAACCCATAGTGGGAGCAGAAACTTTCTATGTA
GATGGGGCAGCTAAT---AGGGAGAC------T---AAATTAGGAAAAACAGGATATGTTACTAACAGAGGAAGACAAAA
AGTTATCTCCCTAACTGACACCACAAATCAGAAAACTGAGTTACAAGCAATTCATCTAGCTTTACAGGATTCAGGATCAG
AGGTAAACATAGTAACAGACTCACAATATGCACTGGGAATCATTCAAGCACAACCAGATACAAGTGAATCAGAGGTAGTC
AATCAAATAATAGAACAGTTAGT---AAAAAAGGAAAAGGTCTACCTGGCATGGGTACCAGCACACAAAGGGATTGGAGG
AAATGAA---CAAGTAGATAAATTAGTCAGTGCTGGAATCAGGAGAGTACTA
>AF003887/B/FR/1985/NL43xWC001
CCCATTAGTCCTATTGAAACTGTACCAGTAAAATT---AAAGCCAGGAATGG---ATGGCCCAAAAGTTAAACAA---TG
GCCATTGACAGAAG---AAAAAATAAAGGCATTAGTAGAAATTTGTACA------G---AAATGGAAAAAGAAGGGAAAA
TTTCAAAAA---TTGGGCCTGAAAATCCATACAATACTCCAGTATTTGCCATAAAGAAAAAAGAC------AGTACT---
AAATGGAGAAAATTAGTAGATTTCAGAGAACTTAATAAGAGAACTCAAGACTTCT---GGGAAGTTCAATTAGGAATAC-
-----CACATCCCGCA---GGGTTAAAA---AAG---AAA---AAAT---CAG------TAACAGTATTGGATGTGGGTG
ATGCATATTTTTCAGTTCCCTTAGATAAAGACTTCAGAAAGTATACTGCATTTACCATACCTAGTACAAACAATGAGACA
CCAGGGATTAGGTATCAGTACAATGTGCTTCCACAGGGATGGAAAGGATCACCAGCAATATTCCAAAGTAGCATGACAAG
AATCTTAGAGCCTTTTAGAAAACAAAATCCAGACATAGTTATCTATCAATACATGGATGATTTGTATGTAGGATCTGACT
TAGAGATAGGGCAGCATAGAACAAAAATAGAGGAACTGAGGCAACATCTGTTGAGATGGGGATTTACCACACCAGAC---
AAAAAACATCAGAAAGAACCTCCATTCCTTTGGATGGGTTATGAACTCCATCCTGATAAATGGACAGTACAGCCTATAGT
GCTGCCAGAAAAAGACAGCTGGACTGTCAATGACATACAGAAGTTAGTGGGAAAATTA------------------AATT
GGGCAAGTCAGATCTACGCAGGGATTAAAGTAAAGCAATTATGTAAACTCCTCAGGGGAGCCAAAGCACTAACAGAAGTA
ATACCACTAACAGAAGAAGCAGAGCTAGAACTGGCAGAAAACAGGGAGATTTTAAAAGAACCAGTACATGGAGTGTATTA
TGACCCATC---AA---------------AAGACTTAATAGCAGAAATACAGAAGCAGGGGCAGGGCCAATGGACATATC
AAATTTATCAAGAGCCATATAAAAATCTGAAAACAGGAAAATATGCAAGAATGAGGGGTGCCCACACTAATGATGTTAAA
CAATTAACAGAGGCAGTGC---AAAAAATAGCCACAGAAAGCATAGTAA---TATGGAGAAAGATTCCTAAATTTAAACT
ACCCATACAAAGAGAAACATGGGAAACATGGTGGATAGAGTATTGGCAAGCAACCTGGATTCCTGAGTGGGAGTATGTCA
ATA---CCCCTCCCTT---AGTAAAATTATGGTACCAGTTAGAGAAAGAACCCATAGTAGGAGCAGAAACTTTCTATGTA
GATGGGGCAGCTAAC---AGAGAAAC------T---AAATTAGGAAAAGCAGGATATGTTACTGACAGAGGAAGACAAAA
AGTTGTCTCCCTAAGTGACACAACAAATCAGAAAACTGAGTTACAAGCAATTCATCTAGCTTTGCAGGATTCGGGCTTAG
AAGTAAACATAGTAACAGACTCACAATATGCATTAGGAATCATTCAAGCACAACCAGATAAAAGTGAATCAGAGTTAGTC
AGTCAAATAATAGAGCAGTTAAT---AAAAAAGGAAAAGGTCTACCTGGCATGGGTACCAGCACACAAAGGAATTGGAGG
AAATGAA---CAAGTAGATAAATTAGTCAGTGCTGGAATCAGGAAAGTACTA
>AF003888/B/FR/1985/NL43WC001
CCCATTAGTCCTATTGAAACTGTACCAGTAAAATT---AAAGCCAGGAATGG---ATGGCCCAAAAGTTAAACAA---TG
GCCATTGACAGAAG---AAAAAATAAAGGCATTAGTAGAAATTTGTACA------G---AAATGGAAAAAGAAGGGAAAA
TTTCAAAAA---TTGGGCCTGAAAATCCATACAATACTCCAGTATTTGCCATAAAGAAAAAAGAC------AGTACT---
AAATGGAGAAAATTAGTAGATTTCAGAGAACTTAATAAGAGAACTCAAGACTTCT---GGGAAGTTCAATTAGGAATAC-
-----CACATCCCGCA---GGGTTAAAA---AAG---AAA---AAAT---CAG------TAACAGTATTGGATGTGGGTG
ATGCATATTTTTCAGTTCCCTTAGATAAAGACTTCAGAAAGTATACTGCATTTACCATACCTAGTACAAACAATGAGACA
CCAGGGATTAGGTATCAGTACAATGTGCTTCCACAGGGATGGAAAGGATCACCAGCAATATTCCAAAGTAGCATGACAAG
AATCTTAGAGCCTTTTAGAAAACAAAATCCAGACATAGTTATCTATCAATACATGGATGATTTGTATGTAGGATCTGACT
TAGAGATAGGGCAGCATAGAACAAAAATAGAGGAACTGAGGCAACATCTGTTGAGATGGGGATTTACCACACCAGAC---
AAAAAACATCAGAAAGAACCTCCATTCCTTTGGATGGGTTATGAACTCCATCCTGATAAATGGACAGTACAGCCTATAGT
GCTGCCAGAAAAAGACAGCTGGACTGTCAATGACATACAGAAGTTAGTGGGAAAATTA------------------AATT
GGGCAAGTCAGATCTACGCAGGGATTAAAGTAAAGCAATTATGTAAACTCCTCAGGGGAGCCAAAGCACTAACAGAAGTA
ATACCACTAACAGAAGAAGCAGAGCTAGAACTGGCAGAAAACAGGGAGATTTTAAAAGAACCAGTACATGGAGTGTATTA
TGACCCATC---AA---------------AAGACTTAATAGCAGAAATACAGAAGCAGGGGCAGGGCCAATGGACATATC
AAATTTATCAAGAGCCATATAAAAATCTGAAAACAGGAAAATATGCAAGAATGAGGGGTGCCCACACTAATGATGTTAAA
CAATTAACAGAGGCAGTGC---AAAAAATAGCCACAGAAAGCATAGTAA---TATGGAGAAAGATTCCTAAATTTAAACT
ACCCATACAAAGAGAAACATGGGAAACATGGTGGATAGAGTATTGGCAAGCAACCTGGATTCCTGAGTGGGAGTATGTCA
ATA---CCCCTCCCTT---AGTAAAATTATGGTACCAGTTAGAGAAAGAACCCATAGTAGGAGCAGAAACTTTCTATGTA
GATGGGGCAGCTAAC---AGAGAAAC------T---AAATTAGGAAAAGCAGGATATGTTACTGACAGAGGAAGACAAAA
AGTTGTCTCCCTAAGTGACACAACAAATCAGAAAACTGAGTTACAAGCAATTCATCTAGCTTTGCAGGATTCGGGCTTAG
AAGTAAACATAGTAACAGACTCACAATATGCATTAGGAATCATTCAAGCACAACCAGATAAAAGTGAATCAGAGTTAGTC
AGTCAAATAATAGAGCAGTTAAT---AAAAAAGGAAAAGGTCTACCTGGCATGGGTACCAGCACACAAAGGAATTGGAGG
AAATGAA---CAAGTAGATAAATTAGTCAGTGCTGGAATCAGGAAAGTACTA
>AF004394/B/US/1986/AD87_ADA
CCCATTAGTCCTATTGAAACTGTACCAGTAAAATT---AAAGCCAGGAATGG---ATGGCCCAAAAGTTAAACAA---TG
GCCATTGACAGAAG---AAAAAATAAAAGCATTAGTAGAAATTTGTACA------G---AAATGGAAAAGGAAGGGAAAA
TTTCAAGAA---TTGGGCCTGAAAATCCATACAATACTCCAGTATTTGCCATAAAGAAAAAAGAC------AGTACT---
AGATGGAGAAAATTAGTAGATTTCAGAGAACTTAATAAGAGAACTCAAGACTTCT---GGGAAGTTCAATTAGGAATAC-
-----CACATCCCGCA---GGGTTAAAA---AAG---AAA---AAAT---CAG------TAACAGTACTGGATGTGGGTG
ATGCATATTTTTCAGTTCCCTTAGATAAGGACTTCAGAAAGTATACTGCATTTACCATACCTAGTATAAACAATGAGACA
CCAGGGATTAGATATCAGTACAATGTGCTTCCACAGGGATGGAAAGGATCACCAGCAATATTCCAAAGTAGCATGACAAA
AATCTTAGAGCCTTTTAGAAAACAGAATCCAGACATAGTTATCTATCAATACATGGATGATTTGTATGTAGGATCTGACT
TAGAAATAGGGCAGCATAGAACAAAAATAGAGGAACTGAGACAACATCTGTTGAGGTGGGGATTTACCACACCAGAC---
AAAAAACATCAGAAAGAGCCTCCATTCCTTTGGATGGGTTATGAACTCCATCCTGATAAATGGACAGTACAGCCTATAGT
GCTGCCAGAAAAAGACAGCTGGACTGTCAATGACATACAGAAGTTAGTGGGAAAATTG------------------AATT
GGGCAAGTCAGATTTATGCAGGGATTAAAGTAAAGCAATTATGTAAACTCCTTAGAGGAACCAAAGCACTAACAGAAGTA
GTACCACTAACAGAAGAAGCAGAGCTAGAACTGGCAGAAAACAGGGAGATTCTAAAAGAACCAGTACATGGAGTGTATTA
TGACCCATC---AA---------------AAGACCTAGTAGCAGAAGTACAGAAACAGGGGCAAGGCCAATGGACATATC
AAATTTATCAAGAGCCATTTAAAAATCTGAAAACAGGAAAGTATGCAAAAATGAGGGGTGCCCACACCAATGATGTAAAA
CAGTTAACAGAGGCAGTGC---AAAAAATAGCCACAGAAAGCATAGTAA---TATGGGGAAAGACTCCTAAATTTAAACT
ACCCATACAAAAAGAAACATGGGAAGCATGGTGGATGGAGTATTGGCAAGCCACCTGGATTCCTGAGTGGGAGTTTGTCA
ATA---CCCCTCCCTT---AGTGAAATTATGGTACCAGTTAGAGAAAGAACCCATAGTAGGAGCAGAAACTTTCTATGTA
GATGGGGCAGCTAAT---AGAGAAAC------T---AAATTAGGAAAAGCAGGATATGTTACTGACAGAGGAAGACAAAA
AGTTGTTCCCCTAACTGACACAACAAATCAGAAGACTGAGTTACAAGCAATTCATCTAGCTTTGCAGGATTCGGGATTAG
AAGTAAACATAGTAACAGACTCACAATATGCATTAGGAATCATTCAAGCACAACCAGATAAGAGTGAATCAGAGTTAGTC
AGTCAAATAATAGAGCAGTTAAT---AAAAAAGGAAAAGGTCTACCTGGCATGGGTACCAGCACACAAAGGAATTGGAGG
AAATGAA---CAAATAGATAAATTAGTCAGTAATGGAATCAGGAAAGTACTA
>AF033819/B/FR/1983/HXB2_copy_LAI
CCCATTAGCCCTATTGAGACTGTACCAGTAAAATT---AAAGCCAGGAATGG---ATGGCCCAAAAGTTAAACAA---TG
GCCATTGACAGAAG---AAAAAATAAAAGCATTAGTAGAAATTTGTACA------G---AGATGGAAAAGGAAGGGAAAA
TTTCAAAAA---TTGGGCCTGAAAATCCATACAATACTCCAGTATTTGCCATAAAGAAAAAAGAC------AGTACT---
AAATGGAGAAAATTAGTAGATTTCAGAGAACTTAATAAGAGAACTCAAGACTTCT---GGGAAGTTCAATTAGGAATAC-
-----CACATCCCGCA---GGGTTAAAA---AAG---AAA---AAAT---CAG------TAACAGTACTGGATGTGGGTG
ATGCATATTTTTCAGTTCCCTTAGATGAAGACTTCAGGAAGTATACTGCATTTACCATACCTAGTATAAACAATGAGACA
CCAGGGATTAGATATCAGTACAATGTGCTTCCACAGGGATGGAAAGGATCACCAGCAATATTCCAAAGTAGCATGACAAA
AATCTTAGAGCCTTTTAGAAAACAAAATCCAGACATAGTTATCTATCAATACATGGATGATTTGTATGTAGGATCTGACT
TAGAAATAGGGCAGCATAGAACAAAAATAGAGGAGCTGAGACAACATCTGTTGAGGTGGGGACTTACCACACCAGAC---
AAAAAACATCAGAAAGAACCTCCATTCCTTTGGATGGGTTATGAACTCCATCCTGATAAATGGACAGTACAGCCTATAGT
GCTGCCAGAAAAAGACAGCTGGACTGTCAATGACATACAGAAGTTAGTGGGGAAATTG------------------AATT
GGGCAAGTCAGATTTACCCAGGGATTAAAGTAAGGCAATTATGTAAACTCCTTAGAGGAACCAAAGCACTAACAGAAGTA
ATACCACTAACAGAAGAAGCAGAGCTAGAACTGGCAGAAAACAGAGAGATTCTAAAAGAACCAGTACATGGAGTGTATTA
TGACCCATC---AA---------------AAGACTTAATAGCAGAAATACAGAAGCAGGGGCAAGGCCAATGGACATATC
AAATTTATCAAGAGCCATTTAAAAATCTGAAAACAGGAAAATATGCAAGAATGAGGGGTGCCCACACTAATGATGTAAAA
CAATTAACAGAGGCAGTGC---AAAAAATAACCACAGAAAGCATAGTAA---TATGGGGAAAGACTCCTAAATTTAAACT
GCCCATACAAAAGGAAACATGGGAAACATGGTGGACAGAGTATTGGCAAGCCACCTGGATTCCTGAGTGGGAGTTTGTTA
ATA---CCCCTCCCTT---AGTGAAATTATGGTACCAGTTAGAGAAAGAACCCATAGTAGGAGCAGAAACCTTCTATGTA
GATGGGGCAGCTAAC---AGGGAGAC------T---AAATTAGGAAAAGCAGGATATGTTACTAATAGAGGAAGACAAAA
AGTTGTCACCCTAACTGACACAACAAATCAGAAGACTGAGTTACAAGCAATTTATCTAGCTTTGCAGGATTCGGGATTAG
AAGTAAACATAGTAACAGACTCACAATATGCATTAGGAATCATTCAAGCACAACCAGATCAAAGTGAATCAGAGTTAGTC
AATCAAATAATAGAGCAGTTAAT---AAAAAAGGAAAAGGTCTATCTGGCATGGGTACCAGCACACAAAGGAATTGGAGG
AAATGAA---CAAGTAGATAAATTAGTCAGTGCTGGAATCAGGAAAGTACTA
>AF042100/B/AU/1986/MBC200
CCCATTAGTCCTATTGAAACTGTACCAGTAAAATT---AAAGCCAGGAATGG---ATGGCCCAAAAGTTAAACAA---TG
GCCATTGACAGAAG---AAAAAATAAAAGCATTAGTAGAAATTTGTACA------G---AAATGGAAAAGGAAGGGAAGA
TTTCAAAAA---TTGGGCCTGAAAATCCATACAATACTCCAGTATTTGCCATAAAGAAAAAAGAC------AGTACT---
AAATGGAGAAAATTAGTAGATTTCAGAGAACTTAATAAGAGAACTCAAGACTTCT---GGGAAGTTCAATTAGGAATAC-
-----CACATCCCGCA---GGGTTAAAA---AAG---AAA---AAAT---CAG------TAACAGTACTGGATGTGGGTG
ATGCATATTTTTCAGTTCCCTTAGATAAAGAATTCAGGAAGTATACTGCATTTACCATACCTAGTATAAACAATGAGACA
CCAGGGATTAGATATCAATACAATGTGCTTCCACAGGGATGGAAAGGATCACCAGCTATATTCCAAAGTAGCATGACAAA
AATCTTAGAGCCTTTTAGAAAACAAAATCCAGAAATAGTTATCTATCAATACATGGATGATTTGTATGTAGGATCTGACT
TAGAAATAGGGCAGCATAGAACAAAAATAGAGGAACTGAGACACCATCTGTTGAGGTGGGGATTTACCACACCAGAC---
AAAAAACATCAGAAAGAACCTCCATTCCTTTGGATGGGTTATGAACTCCATCCTGATAAATGGACAGTACAGCCTATAGT
GCTGCCAGAAAAAGACAGCTGGACTGTCAATGACATACAGAAGTTAGTGGGAAAATTG------------------AATT
GGGCAAGTCAGATTTACCCAGGGATTAAAGTAAAGCAATTATGTAAACTCCTTAGGGGAACCAAAGCACTAACAGAAGTA
GTACCACTAACAAAAGAAGCAGAGCTAGAACTGGCAGAAAACAGGGAAATTCTAAAAGAACCAGTACATGGAGTGTATTA
TGACCCATC---AA---------------AAGACTTAATAGCAGAAATACAGAAGCAGGGGCAAGGCCAATGGACATATC
AAATTTATCAAGAGCCATTTAAAAATCTGAAAACAGGAAAATATGCAAGAATGAGGGGTGCCCACACTAATGATGTAAAA
CAATTAACAGAGGCAGTAC---AAAAAATAACCACAGAAAGCATAGTAA---TATGGGGAAAGACTCCTAAATTTAGACT
ACCCATACAAAAAGAAACATGGGAAACATGGTGGACAGAGTATTGGCAAGCCACCTGGATTCCTGAGTGGGAGTTTGTCA
ATA---CCCCTCCCTT---AGTGAAATTATGGTACCAGTTAGAGAAAGAACCCATAGTAGGAGCAGAAACTTTTTATGTA
GATGGGGCAGCTAAC---AGGGAGAC------T---AAATTAGGAAAAGCAGGATATGTTACTAACAGAGGAAGACAAAA
GGTTGTCCCCCTAACTGACACAACAAATCAGAAGACTGAGTTACAAGCAATTCATCTAGCTCTGCAGGATTCGGGATTAG
AAGTAAACATAGTAACAGACTCACAATATGCATTAGGAATCATTCAAGCACAACCAGATAAAAGTGAATCAGAGTTAGTC
AGTCAAATAATAGAGCAGTTAAT---AAAAAAGGAAAAGGTCTACCTGGCATGGGTACCAGCACACAAAGGAATTGGAGG
AAATGAA---CAAGTAGATAAATTAGTCAGTGCTGGAATCAGGAAAGTACTA
>AF042101/B/AU/1987/MBC925
CCCATTAGTCCTATTGAAACTGTACCAGTAAAATT---AAAGCCAGGAATGG---ATGGCCCAAAAGTTAAACAA---TG
GCCATTAACAGAAG---AAAAAATAAAAGCATTAGTAGAAATTTGTATAGTTATGG---AAATGGAAAAGGAAGGAAAAA
TTTCAAAAA---TTGGGCCTGAAAATCCATACAATACTCCAGTATTTGCTATAAAGAAAAAAGAC------GGTACT---
AAATGGAGAAAATTAGTAGATTTCAGAGAACTTAATAAGAGAACTCAAGACTTCT---GGGAAGTTCAATTAGGAATAC-
-----CACATCCCGCA---GGGTTAAAA---AAG---AAA---AAAT---CAG------TAACAGTACTGGATGTGGGTG
ATGCATATTTTTCAGTTCCCTTATATGAAGACTTCAGGAAGTATACTGCATTTACCATACCTAGTACAAACAATGAGACA
CCAGGGATTAGATATCAGTACAATGTGCTTCCACAGGGATGGAAAGGATCACCAGCAATATTCCAATGTAGCATGACAAA
AATCTTAGAGCCTTTTAGAAAACAAAATCCAGAAATAGTTATCTATCAATACATGGATGATTTGTATGTAGGATCTGACT
TAGAAATAGGGCAGCATAGAACAAAAATAGAGGAACTGAGACAACATCTGTTGAGGTGGGGATTTACCACACCAGAC---
AAAAAACATCAGAAAGAACCTCCATTCCTTTGGATGGGGTATGAACTCCATCCTGATAAATGGACAGTACAGCCTATAGT
GCTGCCAGAAAAAGACAGCTGGACTGTCAATGACATACAGAAGTTAGTGGGAAAATTG------------------AATT
GGGCAAGTCAGATTTATGCAGGGATTAAAGTAAAGCAATTATGTAAACTCATTAGGGGAACCAAAGCACTAACAGAAATA
GTACCACTAACAAAAGAAGCAGAGCTAGAACTGGCAGAAAACAGGGAAATTCTAAAAGAACCAGTACATGGAGTGTATTA
TGACCCATC---AA---------------AAGACTTAATAGCAGAAATACAGAAGCAGGGGCAAGGCCAATGGACATATC
AAATTTATCAAGAGCCATTTAAAAATCTAAAAACAGGAAAATATGCAAGAACGAGAGGTGCCCACACTAATGATGTAAAA
CAATTAACAGAGGCAGTGC---AGAAAATAACCACAGAAAGCATAGTAA---TATGGGGAAAGATTCCTAAATTTAAACT
ACCCATACAAAAAGAAACATGGGAAACATGGTGGACAGAGTATTGGCAAGCCACCTGGATTCCTGAGTGGGAGTTTGTCA
ATA---CCCCTCCCTT---AGTAAAATTATGGTACCAGTTAGAGAAAGAACCCATAATAGGAGCAGAAACTTTCTATGTA
GATGGGGCAGCTAAC---AGGGAGAC------G---AAATTAGGAAAAGCAGGATATGTTACTAACAAAGGAAGACAAAA
GGTTGTCTCCCTAACTGACACAACAAATCAGAAGACTGAGTTACAAGCAATTTATCTAGCTTTGCAAGATTCGGGATTAG
AAGTAAACATAGTAACAGACTCACAATATGCATTAGGAATCATTCAAGCACAACCAGATCAAAGTGAATCAGAGTTAGTC
AGTCAAATAATAGAGCAGTTAAT---AAAAAAGGAAAAGGTCTACCTGGCATGGGTACCAGCACACAAAGGAATTGGAGG
AAATGAA---CAAGTAGATAAGTTAGTCAGTGCTGGAATCAGGAAAGTACTA
>AF042102/B/AU/1993/MBC18_MBCC18
CCCATTAGTCCTATTGAAACTGTACCAGTAAGCTT---AAAGCCAGGAATGG---ATGGCCCAAAGGTTAAACAA---TG
GCCATTGACAGAAG---AGAAAATAAAAGCATTAGTAGAAATTTGTACA------G---AAATGGAAAAGGAAGGAAAGA
TTTCAAAAA---TTGGGCCTGAAAATCCATACAATACTCCAGTATTTGCCATAAGGAAAAAAGAT------GGTACT---
AAATGGAGAAAATTAGTAGATTTCAGAGAACTTAATAAGAGAACTCAAGACTTCT---GGGAAGTTCAATTAGGAATAC-
-----CACATCCCTCA---GGGTTAAAA---AAG---AAA---AGAT---CTG------TAACAGTACTGGATGTGGGTG
ATGCATACTTTTCAGTTCCCTTAGATGAAAACTTCAGGAAGTATACTGCATTTACCATACCTAGTATAAATAATGAGACA
CCAGGGATTAGATATCAGTACAATGTGCTTCCACAGGGATGGAAAGGATCACCAGCAATATTCCAAAGTAGCATGACAAG
AATCTTAGAGCCCTTTAGAAGACAAAATCCAGACATAGTTATCTATCAATACATGGATGACTTGTATGTAGGATCTGACT
TAGAAATAGGGCAGCATAGAATAAAAATAGAGGAACTGAGACAGCATCTGTTGAAGTGGGGATTTACCACACCAGAC---
AAAAAACATCAGAAAGAACCCCCATTCCTTTGGATGGGTTATGAGCTCCATCCTGACAAATGGACAGTGCAACCTATAGT
ACTGCCAGAAAAAGACAGCTGGACTGTCAATGACATACAGAAGTTAGTGGGAAAATTA------------------AATT
GGGCAAGTCAGATTTACCCAGGAATTAAAGTAAGGCAATTATGTAAACTCCTTAGGGGAACCAAAGCACTAACAGAAGTA
ATACCACTAACAGAAGAAGCAGAGTTAGAACTGGCAGAAAACAGGGAAATACTAAGAGAACCAGTACATGGAGTGTATTA
TGACCCATC---AA---------------AAGACTTAATAGCAGAAGTACAGAAGCAGGGGGAAGGTCAATGGACATATC
AAATTTATCAAGATCAATTTAGAAATCTGAAAACAGGAAAATATGCAAGAATGAGGGGTGCCCACACTAATGATGTAAAA
CAATTAACAGAAGCAGTGC---AAAAAATAGCCACAGAAAGCATAGTAA---TATGGGGAAAGACTCCTAAATTTAGACT
ACCCATACAAAAAGAAACATGGGACGCATGGTGGACAGAGTATTGGCAAGCCACCTGGATTCCTGAGTGGGAGTTTGTCA
ATA---CCCCTCCCCT---AGTGAAATTATGGTACCAGTTAGAAAAAGAACCCATAACAGGAGCAGAAACTTTCTATGTA
GATGGGGCAGCTAAC---AGGGAGAC------T---AAATTAGGAAAAGCAGGATATGTTACTGACAGAGGAAGACAAAA
AGTTGTCTCCCTAGCTGACACAACAAATCAGAAGACAGAGTTACAAGCAATTCATCTAGCTTTGCAGGATTCGGGATCAG
AAGTAAACATAGTAACAGACTCACAGTATGCATTAGGAATCATTCAAGCACAACCAGATAAAAGTGAATCAGAAATAGTC
AATAATATAATAGAGCAATTAAT---AAAAAAGGAAAAGGTCTACCTGGCGTGGGTACCAGCACACAAAGGAATTGGAGG
GAATGAA---AAAGTAGATAAATTAGTCAGTACTGGAATCAGGAAAGTACTA
>AF042103/B/AU/1995/MBCC54
CCCATTAGTCCTATTGATACTGTACCAGTAAAATT---AAAGCCAGGAATGG---ATGGCCCAAAAGTTAAACAA---TG
GCCATTGACAGAAG---AAAAAATAAAAGCATTAGTAGAAATTTGTACA------G---AAATGGAAAAGGAAGGGAAAA
TTTCAAAAA---TTGGGCCTGAAAATCCATACAATACTCCAGTATTTGCCATAAAGAAAAAAGAC------AGTACT---
AAATGGAGAAAATTAGTAGATTTCAGAGAACTTAATAAGAAAACTCAAGACTTCT---GGGAAGTTCAATTAGGAATAC-
-----CACATCCCGCA---GGGTTAAAA---AAG---AAA---AAAT---CAG------TAACAGTACTGGATGTGGGTG
ATGCATACTTTTCAGTTCCCTTAGATGAAAACTTCAGGAAGTATACTGCGTTTACCATACCTAGTATAAATAATGAGACA
CCAGGAATTAGATATCAGTACAATGTGCTTCCACAGGGATGGAAGGGATCACCAGCAATATTCCAAAGTAGCATGACAAA
AATCTTAGAGCCTTTTAGAAAACAAAATCCAGACATAGTTATCTATCAATACATGGATGACTTGTATGTAGGATCTGACT
TAGAGATAGGGCAGCATAGAACAAAAATAGAGGAACTGAGACAACATCTGTTGAAGTGGGGATTTACCACACCAGAC---
AAAAAACATCAGAAAGAACCTCCATTCCTTTGGATGGGTTATGAACTCCATCCTGATAAATGGACAGTACAGCCTATAGT
ACTGCCAGAAAAAGACAGCTGGACTGTCAATGACATACAGAAGTTAGTGGGAAAATTA------------------AATT
GGGCAAGTCAGATTTACGCAGGAATTAAAGTAAAGCAATTATGTAAACTCCTTAGGGGAACCAAAGCACTAACAGAAGTA
ATACCACTAACAGAAGAAGCAGAGCTAGAACTAGCAGAAAACAGGGAAATTCTAAAAGAGCCAGTACATGGAGTGTATTA
TGACCCATC---AA---------------AAGATTTAATAGCAGAAATACAGAAGCAGGGGCAAGGCCAATGGACATATC
AAATTTATCAAGAGCCATTTAAAAATCTGAAAACAGGAAAATATGCAAGAGTGAGGGGTGCCCACACTAATGATGTAAAA
CAATTAACAGAGGCAGTGC---AAAAAATAAGCACAGAAAGCATAATAA---TATGGGGAAAGACTCCTAAATTTAAACT
ACCCATACAAAGAGAAACATGGGAAGCATGGTGGACCGAGTATTGGCAAGCCACCTGGATTCCTGAGTGGGAGTTTGTCA
ATA---CCCCTCCCCT---AGTGAAGTTATGGTACCAGTTAGAGAAAGAACCCATAATAGGAGCAGAAACTTTCTATGTA
GATGGAGCAGCTAAC---AGGGAGAC------T---AAAATAGGGAAAGCAGGATATGTTACTAACAAAGGAAGACAAAA
GGTTGTCCTCCTAACTGACACAACAAATCAGAAGACTGAGTTACAAGCAATTCATCTAGCTTTGCAGGATTCGGGATTAG
AAGTAAACATAGTAACAGACTCACAATATGCATTAGGAATCATTCACGCACAACCAGATAAAAGTGAATCAGAAATAGTC
AGTCAAATAATAGAGCAATTAAT---AAAAAAGGAAAAGGTCTACCTGGCATGGGTACCAGCACACAAAGGAATTGGCGG
AAATGAA---CAAGTAGATAAATTAGTCAGTGCTGGAATCAGGAAAGTACTA
>AF042105/B/AU/1996/MBCD36
CCCATTAGTCCTATTGAAACTGTACCAGTAAAATT---AAAGCCAGAAATGG---ATGGCCCAAAAGTTAAACAA---TG
GCCATTGACAGAAG---AAAAAATAAAAGCATTAGTAGAAATTTGTACA------G---AGATGAAAAAGGAAGGAAAAA
TTTCAAGAA---TTGGGCCTAAAAATCCATACAATACTCCAGTATTTGCCATAAAGAAAAAAGAC------AGTACT---
AAATGGAGAAAATTAGTAGATTTCAGGGAACTTAATAAGAGAACTCAAGACTTCT---GGGAAGTTCAGTTAGGAATAC-
-----CACATCCCTCA---GGGTTAAAA---AAG---AAA---AAAT---CAG------TAACAGTACTGGATGTGGGTG
ATGCATACTTTTCAGTTCCCTTAGATGAAAGCTTCAGGAAGTATACTGCATTTACCATACCTAGTATCAATAATGAGACT
CCGGGGACTAGATATCAGTACAATGTGCTGCCACAGGGATGGAAAGGATCACCAGCAATATTCCAAAGTAGCATGACAAA
AATCTTAGAGCCCTTTAGAAAACAAAATCCAGACATAGTTATCTATCAATACATGGATGACTTGTATGTAGGATCTGATT
TAGAAATAGGGCAGCATAGAACAAAAATAGAGGAACTGAGACAACATCTGTTGAGGTGGGGATTTACCACACCAGAC---
AAAAAACATCAGAAAGAACCCCCATTCCTTTGGATGGGTTATGAACTCCATCCTAATAAATGGACAGTACAGCCTATAGT
ACTGCCAGAAAAAGACAGCTGGACTGTCAATGACATACAGAAGTTAGTGGGAAAATTA------------------TATT
GGGCAAGTCAGATTTACGCAGGAATCAGAGTAAAGCAATTATGTAAACTCCTTAGGGGAGCCAAAGCACTAACAGAAGTA
GTACCACTAACAGAAGAGGCAGAGCTAGAACTGGCAGAAAACAGGGAAATTCTAAGAAAACCAGTACATGAAGTGTATTA
TGACCCATC---AA---------------AAGACTTAATAGCAGAAATACAGAAGCAGGGGCAAGGCCAATGGACATATC
AGATTTATCAAGAGCCATTTAAAAATCTGAAAACAGGAAAATATGCAAAAACGAGGGGTGCCCACACTAATGATGTAAAA
CAATTAACAGAGGCAGTGC---AAAAAATAGCCACAGAAAGCATAGTAA---TATGGAAAAAGACTCCTAAATTTAAACT
ACCCATACAAAAAGAAACATGGGAAGCATGGTGGACAAAGTATTGGCAAGCCACCTGGATTCCTAAGTGGGAGTTTGTCA
ATA---CCCCTCCCCT---AGTGAAATTATGGTACCAGTTAGAGAAAGAACCCATAATAGGAGCAGAAACTTTTTATGTA
AATGGGGCAGCTAAC---AGGGAGAC------T---AAAGTAAAAAAAGCAGGATATGTTACTAACAAAGGAAGACAAAA
AGTTGTCCTCCTAAATGACACAACAAATCAGAAGACTGAGTTGCAAGCAATTCATCTAGCTTTGCAGGATTCAGGATTAG
AAGTAAACATAGTAACAGACTCACAATATGCATTAGGAATCATTCAAGCACAACCAGATAAAAGTGAATCAGAAATAGTC
AATCAAATAATAGAGCAATTAAT---AAAAAAGGAAAAAGTCTACCTGGCATGGGTACCAGCACACAAAGGAATTGGAGG
AAATGAA---CAAGTAGATAAATTAGTCAGTGCTGGAATCAGGAAAGTACTA
>AF042106/B/AU/1993/MBCC18R01_C18R01
CCCATTAGTCCTATTGAAACTGTACCAGTAAGCTT---AAAGCCAGGAATGG---ATGGCCCAAAAGTTAAACAA---TG
GCCATTGACAGAAG---AGAAAATAAAAGCATTAGTAGAAATTTGTACA------G---AAATGGAAAAGGAAGGAAAGA
TTTCAAAAA---TTGGGCCTGAAAATCCATACAATACTCCAGTATTTGCCATAAAGAAAAAAGAC------AGTACT---
AAATGGAGAAAATTAGTAGATTTCAGAGAACTTAATAAGAGAACTCAAGACTTCT---GGGAAGTTCAATTAGGAACAC-
-----CACATCCCTCA---GGGTTAAAA---AAG---AAA---AAAT---CAG------TAACAGTACTGGATGTGGGTG
ATGCATACTTTTCAGTTCCCTTAGATGAAAACTTCAGGAAGTATACTGCATTTACCATACCTAGTATAAATAATGAGACA
CCAGGGATTAGATATCAGTACAATGTGCTTCCACAGGGATGGAAAGGATCACCAGCAATATTCCAAAGTAGCATGACAAG
AATCTTAGAGCCTTATAGAAAACAAAATCCAGACATAGTTATCTATCAATACATGGATGACTTGTATGTAGGATCTGATT
TAGAAATAGGGCAGCATAGAATAAAAATAGAGGAACTGAGACAACATCTGTTGAAGGGGGGATTTACCACACCAGAC---
AAAAAACATCAGAAAGAACCCCCATTCCTTTGGATGGGTTATGAACTCCATCCTGATAAATGGACAGTGCAACCTATAGT
ACTGCCAGAAAAAGACAGCTGGACTGTCAATGACATACAGAAGTTAGTGGGAAAATTA------------------AATT
GGGCAAGTCAGATTTACCCAGGAATTAAAGGAAGGCAATTATGTAAACTCCTTAGGGGAACCAAAGCACTAACAGAAGTA
ATACCACTAACAGAAGAAGCAGAGCTAGAACTGGCAGAAAACAGGGAAATTCTAAGAGAACCAGTACATGGAGTGTATTA
TGACCCATC---AA---------------AAGACTTAATAGCAGAAATACAGAAGCAGGAGCAAGGCCAATGGACATATC
AAATTTATCAAGATCAATTTAAAAATCTAAAAACAGGAAAGTATGCAAGAATGAGGGGTGCCCACACTAATGATGTAAAA
CAATTAACAGAGGCAGTGC---AAAAAATAGCCACAGAAAGCATAGTAA---TATGGGGAAAGACTCCTAAATTTAGACT
ACCCATACAAAAAGAAACATGGGACGCATGGTGGACAGAGTATTGGCAAGCCACCTGGATTCCTGAGTGGGAGTTTGTCA
ATA---CCCCTCCCCT---AGTAAAATTATGGTACCAGTTAGAAAAAGAACCCATAATAGGAGCAGAAACTTTCTATGTA
GATGGGGCAGCTAAC---AGAGAGAC------T---AAATTAGGAAAAGCAGGATATGTTACTGACAGAGGAAGACAAAA
AGTTGTCTCCCTAACTGACACAACAAATCAGAAGACTGAGTTACAAGCAATTCATCTAGCTTTGCAGGATTCAGGATTAG
AAGTAAACATAGTAACAGACTCACAGTATGCATTAGGAATCATTCAAGCACAACCAGATAAAAGTGAATCAGAAATAGTC
AATCAAATAATAGAGCAATTAAT---AAAAAAGGAAAAGGTCTACCTGGCATGGGTACCAGCACACAAAGGAATTGGAGG
GAATGAA---CAAGTAGATAAATTAGTCAGTGCTGGAATCAGGAAAATACTA
>AF049494/B/US/-/499JC16
CCCATTAGTCCTATTGAAACTGTACCAGTGAGATT---AAAGCCAGGAATGG---ATGGCCCAAAAGTTAAACAA---TG
GCCATTGACAGAAG---AAAAAATAAAAGCATTAGTAGAAATTTGTACA------G---AAATGGAAAAGGAAGGGAAAA
TTTCAAAAA---TTGGGCCTGAAAATCCATACAATACTCCAGTATTTGCCATAAAGAAAAAAGAC------AGTACT---
AAATGGAGAAAATTAGTAGATTTCAGAGAACTTAATAAGAGAACTCAAGACTTCT---GGGAAGTTCAATTAGGAATAC-
-----CACATCCCTCA---GGTTTAAAA---AAG---AAA---AAAT---CAG------TAACAGTACTAGATGTGGGTG
ATGCATATTTTTCAGTTCCCTTAGATGAAGATTTCAGGAAGTATACTACATTTACCATACCTAGTATAAACAATCAGACA
CCAGGGATTAGATATCAGTACAATGTGCTTCCACAGGGATGGAAAGGATCACCAGCAATATTCCAAAGTAGCATGACAAA
AATCTTAGAGCCTTTTAGAAAACAGAATCCAGACATAGTTATCTATCAATACATGGATGATTTGTATGTAGGATCTGACT
TAGAAATAGAGCAGCATAGAACAAAAATAGAGGAACTGAGACAGCATCTGTTGAGGTGGGGATTTACCACACCAGAC---
AAAAAACATCAGAAAGAACCTCCATTCCTCTGGATGGGGTATGAACTCCATCCTGATAAATGGACAGTACAGCCTATAGT
GCTGCCAGAAAAAGACAGCTGGACTGTCAATGACATACAGAAGTTAGTGGGAAAATTG------------------AATT
GGGCAAGTCAGATTTACCCAGGGATTAAAGTAAGGCAATTATGTAAACTCCTTAGAGGAGCCAAAGCACTAACAGAAGTA
ATACCACTAACAGAAGGAGCAGAGCTAGAACTGGCAGAAAACAGAGAGATTCTAAAAGAACCAGTACATGGAGTGTATTA
TGACCCATC---AA---------------AAGACTTAATAGCAGAAATACAGAAGCAGGGGCAAGGCCAATGGACATATC
AAATTTATCAAGAGCCATTTAAAAATCTGAAAACAGGAAAATATGCAAGAACGAGGGGTGCCCACACTAATGATGTAAAA
CAATTAACAGAGGCAGTGC---AAAAAATAGCCACAGAAAGCATAGTAA---TATGGGGGAAGACTCCTAAATTTAAACT
GCCCATACAAAAGGAAACATGGGAAACATGGTGGACAGAGTATTGGCAAGCCACTTGGATTCCTGAATGGGAGTTTGTCA
ATA---CCCCTCCTTT---AGTAAAATTATGGTACCAGTTAGAGAAAGAACCCATAGTAGGAGCAGAAACTTTCTATGTA
GATGGGGCAGCTAAC---AGGGAGAC------T---AAATTAGGAAAAGCAGGATATGTTACTAACAGAGGAAGACAAAA
GGTTGTCACCCTGACTAACACAACAAATCAGAAGACTGAGTTACAAGCAATTCATCTAGCTTTACAGGATTCAGGATCAG
AAGTAAACATAGTAACAGACTCACAATATGCATTAGGAATCATTCAAGCACAACCAGATCAAAGTGAATCAGAGTTAGTC
AATCAAATAATAGAGCAGTTAAT---AAAAAAGGAAAAGGTCTATCTGGCATGGGTACCAGCACACAAAGGAATTGGAGG
AAATGAA---CAAGTAGATAAATTAGTCAGTGCTGGAATCAGAAAAGTACTA
>AF049495/B/US/-/NC7
CCCATTAGTCCTATTGAAACTGTACCAGTAAAATT---AAAGCCAGGAATGG---ATGGCCCAAAAGTTAAACAA---TG
GCCATTGACAGAAG---AAAAAATAAAAGCATTAATAGAAATTTGTACA------G---AAATGGAAAAGGAAGGGAAAA
TTTCAAAAA---TTGGGCCTGAAAATCCATACAATACTCCAGTATTTGCCATAAAGAAAAAAGAC------AGTACT---
AAATGGAGAAAATTAGTAGATTTCAGAGAACTTAATAAGAGAACTCAAGACTTCT---GGGAAGTTCAATTAGGAATAC-
-----CACATCCCGCA---GGGTTAAAA---AAG---AAA---AAAT---CAG------TAACAGTACTAGATGTGGGTG
ATGCATATTTTTCAGTTCCCTTAGATGAAGATTTCAGGAAGTATACTGCATTTACCATACCTAGTATAAACAATGAGACA
CCAGGGATTAGATATCAGTACAATGTGCTGCCACAGGGATGGAAAGGATCACCAGCAATATTCCAAAGTAGCATGACAAA
AATCTTAGAGCCTTTTAGAAAACAGAATCCAGACATAGTTATCTATCAATATATGGATGATTTGTATGTAGGATCTGACT
TAGAAATAGAGCAGCATAGAACAAAAATAGAGGAACTGAGACAGCATCTGTTGAAGTGGGGATTTACCACACCAGAC---
AAAAAACATCAGAAGGAACCTCCATTCCTCTGGATGGGTTATGAACTCCATCCTGATAAATGGACAGTACAGCCTATAGT
GCTGCCAGAGAAAGACAGCTGGACTGTCAATGACATACAGAAGTTAGTGGGAAAATTA------------------AATT
GGGCAAGTCAGATTTACCCAGGGATTAAAGTAAGGCAATTATGTAAACTCCTTAGGGGAGCCAAAGCACTAACAGATGTA
ATACCACTAACAGAAGGAGCAGAGCTAGAACTGGCAGAAAACAGAGAGATTCTAAAAGAACCAGTACATGGAGTGTATTA
TGACCCATC---AA---------------AAGACTTAATAGCAGAAATACAGAAGCAGGGACAAGGTCAATGGACATATC
AGATTTATCAAGAGCCATTTAAAAATCTGAGAACAGGAAAATATGCAAGAACGAGGGGTGCCCACACTAATGATATAAAA
CAATTAACAGAGGCAGTGC---AAAAAATAGCCACAGAAAGCATAGTAA---TATGGGGAAAGACTCCTAAATTTAAACT
GCCCATACAAAAGGAAACATGGGAAACATGGTGGACAGAGTATTGGCAAGCTACCTGGATTCCTGAGTGGGAGTTTGTCA
ATA---CCCCTCCTTT---AGTAAAATTATGGTACCAGTTAGAGAAAGAACCCATAGTAGGAGCAGAAACTTTCTATGTA
GATGGGGCAGCTAAC---AGGGAGAC------T---AAATTAGGAAAAGCAGGATATGTTACTAACAGAGGAAGACAAAA
GGTAGTCCCCCTGACTAACACAACAAATCAGAAGACTGAGTTACAAGCAATTCATCTAGCTTTACAGGATTCAGGATCAG
AAGTAAACATAGTAACAGACTCACAATATGCATTAGGAATCATTCAAGCACAACCAGATCAAAGTGAATCAGAGTTAGTC
AATCAAATAATAGAACAGTTAAT---AAAAAAGGAAAAGGTCTATCTGGCATGGGTACCAGCACACAAAGGAATTGGAGG
AAATGAA---CAAGTAGATAAATTAGTCAGTGCTGGAATCAGGAAAGTACTA
>AF069140/B/US/1991/DH12_3
CCCATTAGTCCTATTGAAACTGTACCAGTAAAATT---AAAGCCAGGAATGG---ATGGCCCAAGAGTTAAACAA---TG
GCCATTGTCAGAAG---AGAAAATAAAAGCATTAACAGAAATTTGTACA------G---AAATGGAAAAGGAAGGGAAAA
TTTCAAAAA---TTGGGCCTGAAAATCCATACAATACTCCAATATTTGCCATAAAGAAAAAGAAC------AGTACT---
AGATGGAGAAAATTAGTAGATTTCAGAGAACTTAATAAGAGAACTCAAGACTTCT---GGGAAGTTCAATTAGGAATAC-
-----CGCATCCCGCA---GGGTTAAAA---AAG---AAA---AAGT---CAG------TAACAGTACTGGACGTGGGTG
ATGCATATTTTTCAATTCCCTTAGATGAAGACTTTAGGAAGTATACTGCATTTACCATACCTAGTGTAAACAATGCAGCA
CCAGGGATTAGATATCAGTACAATGTGCTTCCACAGGGATGGAAAGGATCACCAGCAATATTCCAAAGTAGCATGACAAA
AATCTTAGAACCTTTTAGAAAACAAAATCCAGACATAGTAATCTATCAATACATGGATGATTTGTATGTAGGATCTGACT
TAGAAATAGAACAGCATAGAACAAAAATAGAGGAACTGAGACAACATCTGTTGAGGTGGGGACTTTTCACACCAGAC---
CAAAAACATCAGAAAGAACCTCCATTCCTTTGGATGGGTTATGAACTCCATCCTGATAAGTGGACAGTACAGCCTATAGT
GCTGCCAGAAAAGGACAGCTGGACTGTCAATGACATACAGAAGTTAGTGGGAAAATTA------------------AATT
GGGCAAGTCAGATTTACGCAGGGATTAAAGTAAAGCAATTATGTAAACTCCTTAGAGGAGCTAAAGCACTAACAGAAGTA
ATACCACTAACAGAAGAAGCAGAGTTAGAACTGGCAGAAAACAGGGAGATTCTAAAAGAACCAGTACATGGAGTGTATTA
TGACCCATC---AA---------------AAGACATAATAGCAGAGATACAGAAACAGGGGCAAGGCCAATGGACATATC
AAATTTATCAGGAACCATTTAAAAATCTGAAAACAGGAAAATATGCAAGAACGAGGGGTGCCCACACTAATGATGTAAAA
CAATTAACAGAGGTAGTGC---AAAAAGTAACCACAGAGTGCATAGTAA---TATGGGGAAAGACTCCTAAATTTAGACT
ACCCATACAAAAAGAAACATGGGAAACATGGTGGACAGAGTATTGGCAAGCCACCTGGATTCCTGAGTGGGAGTTTGTCA
ATA---CCCCTCCCTT---AGTAAAATTATGGTACCAGTTAGAGAAAGAACCCATAGTAGGGGCAGAAACTTTCTATGTA
GATGGGGCAGCTAGC---AGGGAAAC------T---AGATTAGGAAAGGCAGGATATGTTACTAACAGAGGAAGACAAAA
GGTTGTCTCCCTAACTGACACAACAAATCAGAAGACTGAGTTACAAGCAATTTATCTAGCTTTGCAGGATTCGGGATTAG
AAGTAAACATAGTAACAGACTCACAATATGCATTAGGAATCATTCAAGCACAACCAGATAAAAGTGAATCAGAGTTAGTC
AATCAAATAATAGAGCAGTTAAT---AAAAAAGGAAAAGGTCTACCTGGCATGGGTACCAGCACACAAAGGAATTGGAGG
AAATGAA---CAAGTAGATAAATTAGTCAGTACTGGAATCAGGAGAGTACTA
>AF070521/B/FR/1985/NL43E9_LAI_IIIB_NY5
CCCATTAGTCCTATTGAGACTGTACCAGTAAAATT---AAAGCCAGGAGTGG---ATGGCCCAAAAGTTAAACAA---TG
GCCATTGACAGAAG---AAAAAATAAAAGCATTAGTAGAAATTTGTACA------G---AAATGGAAAAGGAAGGAAAAA
TTTCAAAAA---TTGGGCCTGAAAATCCATACAATACTCCAGTATTTGCCATAAAGAAAAAAGAC------AGTACT---
AAATGGAGAAAATTAGTAGATTTCAGAGAACTTAATAAGAGAACTCAAGATTTCT---GGGAAGTTCAATTAGGAATAC-
-----CACATCCTGCA---GGGTTAAAA---CAG---AAA---AAAT---CAG------TAACAGTACTGGATGTGGGCG
ATGCATATTTTTCAGTTCCCTTAGATAAAGACTTCAGGAAGTATACTGCATTTACCATACCTAGTATAAACAATGAGACA
CCAGGGATTAGATATCAGTACAATGTGCTTCCACAGGGATGGAAAGGATCACCAGCAATATTCCAGTGTAGCATGACAAA
AATCTTAGAGCCTTTTAGAAAACAAAATCCAGACATAGTCATCTATCAATACATGGATGATTTGTATGTAGGATCTGACT
TAGAAATAGGGCAGCATAGAACAAAAATAGAGGAACTGAGACAACATCTGTTGAGGTGGGGATTTATCACACCAGAC---
AAAAAACATCAGAAAGAACCTCCATTCCTTTGGATGGGTTATGAACTCCATCCTGATAAATGGACAGTACAGCCTATAGT
GCTGCCAGAAAAGGACAGCTGGACTGTCAATGACATACAGAAATTAGTGGGAAAATTG------------------AATT
GGGCAAGTCAGATTTATGCAGGAATTAAAGTAAGGCAATTATGTAAACTTCTTAGGGGAACCAAAGCACTAACAGAAGTA
GTACCACTAACAGAAGAAGCAGAGCTAGAACTGGCAGAAAACAGGGAGATTCTAAAAGAACCGGTACATGGAGTGTATTA
TGACCCATC---AA---------------AAGACTTAATAGCAGAAATACAGAAGCAGGGGCAAGGCCAATGGACATATC
AAATTTATCAAGAGCCATTTAAAAATCTGAAAACAGGAAAGTATGCAAGAATGAAGGGTGCTCACACTAATGATGTGAAA
CAATTAACAGAGGCAGTAC---AAAAAATAGCCACAGAAAGCATAGTAA---TATGGGGAAAGACTCCTAAATTTAAATT
ACCCATACAAAAGGAAACATGGGAAGCATGGTGGACAGAGTATTGGCAAGCCACCTGGATTCCTGAGTGGGAGTTTGTCA
ATA---CCCCTCCCTT---AGTGAAGTTATGGTACCAGTTAGAGAAAGAACCCATAATAGGAGCAGAAACTTTCTATGTA
GATGGGGCAGCCAAT---AGGGAAAC------T---AAATTAGGAAAAGCAGGATATGTAACTGACAGAGGAAGACAAAA
GGTTGTCCCCCTAACGGACACAACAAATCAGAAGACTGAGTTACAAGCAATTCATCTAGCTTTGCAGGATTCAGGATCAG
AAGTAAACATAGTGACAGACTCACAATATGCATTGGGAATCATTCAAGCACAACCAGATAAGAGTGAATCAGAGTTAGTC
AGTCAAATAATAGAGCAGTTAAT---AGAAAAGGAAAAAGTCTACCTGGCATGGGTACCAGCACACAAAGGAATTGGAGG
AAATGAA---CAAGTAGATAAATTGGTCAGTGCTGGAATCAGGAAAGTACTA
>AF086817/B/TW/1994/TWCYS_LM49
CCCATTAGTCCTATTGATACTGTACCAGTAAAATT---AAAGCCAGGAATGG---ATGGCCCAAAAGTTAAACAA---TG
GCCATTGACAGAAG---AAAAAATAAAAGTACTAATAGAAATTTGTACA------G---AAATGGAAAAGGAAGGGAAAA
TTTCAAAAA---TTGGGCCTGAAAATCCATACAATACTCCAGTATTTGCTATAAAGAAAAAAGAC------AGTACT---
AAATGGAGAAAATTAGTAGATTTCAGAGAACTTAATAAGAGAACTCAAGATTTCT---GGGAAGTTCAATTAGGAATAC-
-----CACATCCCGCA---GGGTTAAAA---AAG---AAA---AAAT---CAG------TAACAGTACTGGATGTGGGTG
ATGCATATTTTTCAGTTCCCTTAGATAAAGACTTCAGAAAGTATACTGCATTTACCATACCTAGTATAAACAATGAGACA
CCAGGGATTAGATATCAGTACAATGTGCTCCCTCAGGGATGGAAAGGATCACCAGCAATATTCCAAAGTAGCATGACAAG
AATCTTAGAGCCTTTTAGAAAACAAAATCCAGACATAGTTATCTATCAATACATGGATGATTTGTATGTAGGATCTGACT
TAGAAATAGGGCAGCATAGAATAAAAGTAGAGGAACTGAGACAACATCTGTTAAGGTGGGGATTTACCACACCAGACA--
AAAAAACATCAGAAAGAGCCTCCATTCCTTTGGATGGGCTATGAGCTCCATCCTGATAAATGGACAGTACAGCCTATAGT
GCTGCCTGAAAAAGACAGCTGGACTGTCAATGACATACAAAAGTTAGTGGGAAAATTG------------------AATT
GGGCAAGTCAGATTTATGCAGGGATTAAAGTAAGGCAATTATGTAAACTTCTTAGAGGAACCAAAGCACTAACAGAAGTA
GTACCACTAACAAAAGAAGCAGAGCTAGAACTGGCAGAAAACAGGGAGATTCTAAAACAACCAGTACATGGAGCATATTA
CGACCCATC---AA---------------AAGACTTAGTAGCAGAAATACAGAAGCAGGGGCAAGGCCAATGGACATATC
AGATTTATCAAGAGACATTTAAAAATCTGAAAACAGGAAAGTATGCAAGGACGAGGGGTGCCCACACTAATGATGTAAAA
CAATTAACAGAGGCAGTAC---AAAAGATAGCCACAGAAAGCATAGTAA---TATGGGGAAAGACTCCTAAATTTAAACT
ACCCATACAAAAGGAAACATGGGAAGCATGGTGGACAGAGTATTGGCAAGCCACCTGGATTCCTGAGTGGGAGTTTGTCA
ATA---CCCCTCCCTT---AGTGAAATTATGGTACCAGTTAGAGAAAGAACCCATAATAGGAGCAGAAACTTTCTATGTA
GATGGGGCAGCTAAT---AGGGAGAC------T---AAATTAGGAAAAGCAGGATATGTTACTGACAAAGGAAGACAAAA
AGTAGTCTCACTAACTGACACAACAAATCAGAAGACTGAGTTACAAGCAATTCATCTAGCTTTGCAGGATTCAGGATTAG
AAGTAAACATAGTAACAGACTCACAATATGCATTAGGAATCATTCAAGCACAACCAGATAAGAGTGAATCAGAGTTAGTC
AGTCAAATAATAGAGGAGTTAAT---AAAAAAGGAAAAAGTCTACCTGACATGGGTTCCAGCACACAAAGGAATTGGAGG
AAATGAA---CAAGTAGATAAATTAGTCAGTGCTGGAATCAGGAAAGTACTA
>AF146728/B/AU/-/VH_VHPCR
CCCATTAGTCCTATTGAGACTGTACCAGTAAAATT---AAAGCCAGGAATGG---ATGGCCCAAAAGTTAAACAA---TG
GCCATTGACAGAAG---AAAAAATAAAAGCATTAGTAGAAATTTGTACA------G---AAATGGAAAAGGAAGGAAAAA
TTTCAAAAA---TTGGGCCTGAAAATCCATACAATACTCCAGTATTTGCCATAAAGAAAAAAGAC------AGTACT---
AAATGGAGAAAATTAGTAGATTTCAGAGAACTTAATAAGAGAACTCAAGACTTCT---GGGAAGTTCAATTAGGAATAC-
-----CACATCCCGCA---GGGTTAAAA---AAG---AAA---AAAT---CAG------TAACAGTACTGGATGTGGGCG
ATGCATATTTTTCAGTTCCCTTAGATAAAGACTTCAGAAAGTATACCGCATTCACCATACCTAGTATAAACAATGAGACA
CCAGGGATTAGATATCAGTACAATGTGCTTCCACAGGGATGGAAAGGATCACCAGCGATATTCCAAAGTAGCATGACAAA
AATCTTAGAGCCTTTTAGAAAACAAAATCCAGACGTAGTTATCTATCAATACATGGATGATTTGTATGTAGGATCTGACT
TAGAAATAGGGCAGCACAGAACAAAAATAGAGGAACTGAGACAACATCTGTTGAGGTGGGGGTTTACCACACCAGAC---
AAAAAACATCAGAAAGAACCTCCATTCCTTTGGATGGGTTATGAACTCCATCCTGATAAATGGACAGTACAGCCTATAGT
GCTGCCAGAAAAAGACAGCTGGACTGTCAATGACATACAGAAATTAGTGGGAAAATTA------------------AATT
GGGCAAGTCAGATTTATTCAGGGATTAAAGTAAGACAATTATGTAAACTTCTTAGGGGAACCAAGGCACTAACAGAAGTA
ATACCACTAACAGAAGAGGCAGAGCTAGAATTAGCAGAAAACAGGGAGATTCTAAAAGAACCAGTACATGGAGTGTATTA
TGACCCATC---AA---------------AAGATTTAATAGCAGAGGTACAGAAGCAGGAGCAAGGCCAATGGACATATC
AAATTTATCAAGAACCATTTAAAAATCTGAAAACAGGAAAGTATGCAAGAATGAAGGGTGCCCACACTAATGATGTAAAA
CAGTTAACAGAGGCAGTGC---AAAAAATAGCCACAGAAAGCATAGTAA---TATGGGGAAAGACTCCTAAATTTAAGCT
ACCCATACAAAAGGAGACATGGGAAGCATGGTGGATGGAGTATTGGCAGGCCACCTGGATTCCTGAGTGGGAGTTTGTCA
ATA---CCCCTCCCTT---AGTGAAATTATGGTACCAGTTAGAGAAAGAACCCATAGTAGGAGCAGAAACTTTCTATGTA
GATGGAGCAGCTAAT---AGGGAGAC------C---AAATTAGGAAAAGCAGGATATGTTACTGACAGAGGAAGACAAAA
GGTTGTCCCCCTAAGTGACACAACAAATCAGAAGACTGAGTTACAAGCAATTCAGCTAGCGTTGCAGGATTCGGGATTAG
AAGTAAACATAGTAACAGACTCACAATATGCATTAGGAATCATTCAAGCACAACCAGATAAGAGTGAATCAGAGTTAGTC
AATCAAATAATAGAGCAGCTAAT---AAAAAAGGAAAAGATCTATTTGGCATGGGTACCAGCACACAAAGGAATTGGTGG
AAATGAT---AAGGTAGATAGTTTGGTCAGTGCTGGGATCAGGAAAGTACTA
>AF224507/B/KR/1997/WK
CCCATTAGTCCTATTGAAACTGTACCAGTAAAATT---AAAGCCAGGAATGG---ATGGTCCAAAAGTTAAACAA---TG
GCCATTGACAGAAG---AAAAAATAAAGGCATTAGTAGAAATTTGTACA------G---AAATGGAAAAGGAAGGAAAAA
TTTCAAAAA---TTGGGCCTGAAAATCCATATAATACTCCAGTATTTGCTATAAAGAAAAAAGAC------AGTACT---
AAATGGAGAAAATTAGTAGATTTCAGAGAACTTAATAAGAGAACTCAAGACTTCT---GGGAAGTTCAATTAGGAATAC-
-----CACATCCAGCA---GGGTTAAAA---AAG---AAA---AAAT---CAG------TAACAGTACTGGATGTGGGTG
ATGCATATTTTTCAGTTCCCTTAGATGAGGACTTCAGAAAGTATACTGCATTTACCATACCTAGTACAAACAATGAGACA
CCAGGGATTAGATATCAGTACAATGTGCTTCCACAGGGGTGGAAAGGATCGCCAGCGATATTCCAAAGTAGCATGACAAA
AATCTTAGAGCCTTTTAGAAAACAAAATCCAGACATAGTTATCTATCAATACATGGATGATTTATATGTAGGATCTGACT
TAGAAATAGGACAGCATAGAATAAAAATAGAGGAACTGAGACAACATCTGTTGAGGTGGGGGTTTACCACACCAGAC---
AAAAAACATCAGAAAGAGCCTCCATTCCTTTGGATGGGTTATGAACTCCATCCTGATAAATGGACAGTACAGCCTATAGT
GCTACCAGAAAAAGATAGCTGGACTGTCAATGACATACAGAAGTTAGTGGGAAAACTG------------------AATT
GGGCAAGTCAGATTTATGCAGGCATTAAAGTAAAGCAATTATGTAAACTCCTTAGGGGAACCAAGGCACTAACAGAAGTA
GTACCACTAACAGAAGAAGCAGAGCTAGAACTGGCAGAAAACAGGGAAATTCTAAAAGAACCAGTACATGGAGTGTATTA
TGACCCAGC---AA---------------AAGACTTAATAGCAGAGATACAGAAGCAGGGGCAAGGCCAATGGACATATC
AAATTTATCAAGAGCCATTTAAAAATCTAAAAACAGGAAAATATGCAAGAATGAGGGGTGCCCACACTAATGATGTAAAA
CAATTAACAGAGGCTGTGC---AAAAAGTAGCCATAGAAAGCATAGTAA---TATGGGGAAAGACTCCTAAATTTAAACT
ACCCATACAAAAAGAAACATGGGAAGCATGGTGGACAGAGTATTGGCAAGCCACTTGGATTCCTGAGTGGGAGTTTGTCA
ATA---CCCCTCCCTT---AGTGAAGTTATGGTACCAGTTAGAGAAAGAACCCATAGTAGGAGCAGAAACTTTCTATGTA
GATGGGGCAGCTAAT---AGGGAAAC------T---AAATTAGGAAAAGCAGGATATGTTACTGACAGAGGAAGACAAAA
GGTTGTCCCCCTAACGGACACAACAAATCAGAAGACTGAGTTACAAGCAATTCATCTAGCTTTGCAGGATTCAGGATTAG
AAGTAAACATAGTAACAGACTCACAATATGCATTAGGAATCATTCAAGCACAACCAGATAAAAGTGAATCAGAGTTAGTC
AGCCAAATAATCGAGCAGTTAAT---AAAAAAGGAAAAGGTCTACCTGGCATGGGTACCAGCACACAAAGGAATTGGAGG
AAATGAA---CAAGTAGATAAATTAGTCAGTGCTGGAATCAGGAAAGTACTG
>AF256204/B/ES/1989/S61I1
CCCATTAGTCCTATTGAAACTGTACCAGTAAAATT---AAAGCCAGGAATGG---ATGGCCCAAAAGTTAAACAA---TG
GCCATTGACAGAAG---AAAAAATAAAAGCATTAGTAGAAATCTGTACA------G---AAATGGAAAAGGAAGGGAAAA
TTTCAAAAA---TTGGGCCTGAAAATCCATATAATACTCCAGTATTTGCCATAAAGAAAAAAGAC------AGTACT---
AAATGGAGAAAATTAGTAGATTTCAGAGAACTTAATAAGAAAACTCAAGACTTCT---GGGAAGTTCAATTAGGAATAC-
-----CACATCCCGCA---GGGTTAAAA---AAG---AAA---AAAT---CAG------TAACAGTACTGGATGTGGGTG
ATGCATATTTTTCAGTTCCCTTAGATAAAGAATTCAGGAAGTACACTGCATTTACCATACCTAGTATAAACAATGAGACA
CCAGGGATTAGATATCAGTACAATGTGCTTCCACAGGGATGGAAAGGATCACCAGCAATATTCCAAAGCAGCATGACAAA
AATCTTAGAGCCTTTTAGAAAACAAAATCCAGACATAGTTATCTATCAATACATGGATGATTTGTATGTAGGATCTGACT
TAGAAATAGGGCAGCATAGAACAAAAATAGAGGAACTGAGACAACATCTGTTGAAGTGGGGATTTACCACACCAGAC---
AAAAAACATCAGAAAGAACCTCCATTCCTTTGGATGGGTTATGAACTCCATCCTGATAAATGGACAGTACAGCCTATAGT
GCTGCCAGAAAAGGACAGCTGGACTGTCAATGACATACAGAAGTTAGTGGGAAAATTG------------------AATT
GGGCAAGTCAGATTTACCCAGGGATTAAAGTAAAGCAATTATGTAGACTCCTTAGGGGAACCAAGGCACTAACAGAGGTA
ATACCACTAACAAAAGAAGCAGAGCTAGAACTGGCAGAAAACAGGGAAATTCTAAAAGAACCAGTACATGGAGTGTATTA
TGACCCATC---AA---------------AAGACTTAATAGCAGAAATACAGAAGCAGGGGCAAGGTCAATGGACATATC
AAATTTATCAAGAGCCATTTAAAAATCTGAAAACAGGAAAATATGCAAGAATGAGGGGTGCCCACACTAATGATGTAAAG
CAATTAACAGAGGCAGTGC---AAAAAATAACCACAGAAAGCATAGTAA---TATGGGGAAAGACTCCTAAATTTAAATT
ACCCATACAAAAAGAAACATGGGAAACATGGTGGACAGAGTATTGGCAAGCCACCTGGATTCCTGAGTGGGAGTTTGTCA
ATA---CCCCTCCCTT---AGTAAAATTATGGTACCAGTTAGAGAAAGAACCCATAATAGGAGCAGAAACTTTCTATGTA
GATGGGGCAGCTAAC---AGGGAGAC------T---AAATTAGGAAAAGCAGGATATGTTACTAACAAAGGGAGACAAAA
AGTTGTCTCCATAACTGACACAACAAATCAGAAGACTGAGTTACAAGCAATTCTTCTAGCTTTACAGGATTCGGGATTAG
AAGTAAACATAGTAACAGACTCACAATATGCATTAGGAATCATTCAAGCACAACCAGATAAAAGTGAATCAGAGATAGTC
AGTCAAATAATAGAGCAGTTAAT---AAAAAAGGAAAAGGTCTACCTGGCATGGGTACCAGCGCACAAAGGAATTGGAGG
AAATGAA---CAAGTAGATAAATTAGTCAGTACTGGAATCAGGAAAGTACTC
>AF256206/B/ES/1989/S61G1
CCCATTAGTCCTATTGAAACTGTACCAGTAAAATT---AAAGCCAGGAATGG---ATGGCCCAAAAGTTAAACAA---TG
GCCATTGACAGAAG---AAAAAATAAAAGCATTAGTAGAAATCTGTACA------G---AAATGGAAAAGGAAGGGAAAA
TTTCAAAAA---TTGGGCCTGAAAATCCATATAATACTCCAGTGTTTGCCATAAAGAAAAAAGAC------AGTACT---
AAATGGAGAAAATTAGTAGATTTCAGAGAACTTAATAAGAAAACTCAAGACTTCT---GGGAAGTTCAATTAGGAATAC-
-----CACATCCCGCA---GGGTTAAAA---AAG---AAA---AAAT---CAG------TAACAGTACTGGATGTGGGTG
ATGCATATTTTTCAGTTCCCTTAGATAAAGAATTCAGGAAGTACACTGCATTTACCATACCTAGTATAAACAATGAGACA
CCAGGGATTAGATATCAGTACAATGTGCTTCCACAAGGATGGAAAGGATCACCAGCAATATTCCAAAGCAGCATGACAAA
AATCTTAAAGCCTTTTAGAGAACAAAATCCAGACATAGTTATCTATCAATACATGGATGATTTGTATGTAGGATCTGACT
TAGAAATAGAGCAGCATAGAACAAAAATAGAGGAACTGAGACAACATCTGTTGAAGTGGGGATTTACCACACCAGAC---
AAAAAACATCAGAAAGAACCTCCATTCCTTTGGATGGGTTATGAACTCCATCCTGATAAATGGACAGTACAGCCTATAGT
GCTGCCAGAAAAGGACAGCTGGACTGTCAATGACATACAGAAGTTAGTGGGAAAATTG------------------AATT
GGGCAAGTCAGATTTACCCAGGGATTAAAGTAAAGCAATTATGTAGACTCCTTAGGGGAACCAAGGCACTAACAGAAGTA
ATACCACTAACAAAAGAAGCAGAGCTAGAACTGGCAGAAAACAGGAAAATTCTAAAAGAACCAGTACATGGAGTGTATTA
TGACCCATC---AA---------------AAGACTTAATAGCAGAAATACAGAAGCAAGGGCAAGGTCAATGGACATATC
AAATTTATCAAGAGCCATTTAAAAATCTGAAAACAGGAAAATATGCAAGAATGAGGGGTGCCCACACTAATGATGTAAAA
CAATTAACAGAGGCAGTGC---AAAAAATAACCACAGAAAGCATAGTAA---TATGGGGAAAGACTCCTAAATTTAAACT
ACCCATACAAAAAGAAACATGGGAAACATGGTGGACAGAGTATTGGCAAGCCACCTGGATTCCTGAGTGGGAGTTTGTCA
ATA---CCCCTCCCTT---AGTAAAATTATGGTACCAGTTAGAGCAAGAACCCATAACAGGAGTAGAAACTTTCTATGTA
GATGGGGCAGCTAAC---AGGGAGAC------T---AAATTAGGAAAAGCAGGATATGTTACTAACAAAGGGAGACAAAA
AGTTGTCTCCATAACTGACACAACAAATCAGAAGACTGAGTTACAAGCAATTCTTCTAGCTTTACAGGATTCGGGATTAG
AAGTAAACATAGTAACAGACTCACAATATGCATTAGGAATCATTCAAGCACAACCAGATAAAAGTGAATCAGAGATAGTC
AGCCAAATAATAGAGCAGTTAAT---AAAAAAGGAAAAGGTCTACCTGACATGGGTACCAGCGCACAAAGGAATTGGAGG
AAATGAA---CAAGTAGATAAATTAGTCAGTACTGGAATCAGGAAAGTACTC
>AF256207/B/ES/1989/S61G7
CCCATTAGTCCTATTGAAACTGTACCAGTAAAATT---AAAGCCAGGAATGG---ATGGCCCAAAAGTTAAACAA---TG
GCCATTGACAGAAG---AAAAAATAAAAGCATTAGTAGAAATCTGTACA------G---AAATGGAAAAGGAAGGGAAAA
TTTCAAAAA---TTGGGCCTGAAAATCCATATAATACTCCAGTGTTTGCCATAAAGAAAAAAGAC------AGTACT---
AAATGGAGAAAATTAGTAGATTTCAGAGAACTTAATAAGAAAACTCAAGACTTCT---GGGAAGTTCAATTAGGAATAC-
-----CACATCCCGCA---GGGTTAAAA---AAG---AAA---AAAT---CAG------TAACAGTACTGGATGTGGGTG
ATGCATATTTTTCAGTTCCCTTAGATAAAGAATTCAGGAAGTACACTGCATTTACCATACCTAGTATAAACAATGAGACA
CCAGGGATTAGATATCAGTACAATGTGCTTCCACAAGGATGGAAAGGATCACCAGCAATATTCCAAAGCAGCATGACAAA
AATCTTAAAGCCTTTTAGAGAACAAAATCCAGACATAGTTATCTATCAATACATGGATGATTTGTATGTAGGATCTGACT
TAGAAATAGAGCAGCATAGAACAAAAATAGAGGAACTGAGACAACATCTGTTGAAGTGGGGATTTACCACACCAGAC---
AAAAAACATCAGAAAGAACCTCCATTCCTTTGGATGGGTTATGAACTCCATCCTGATAAATGGACAGTACAGCCTATAGT
GCTGCCAGAAAAGGACAGCTGGACTGTCAATGACATACAGAAGTTAGTGGGAAAATTG------------------AATT
GGGCAAGTCAGATTTACCCAGGGATTAAAGTAAAGCAATTATGTAGACTCCTTAGGGGAACCAAGGCACTAACAGAAGTA
ATACCACTAACAAAAGAAGCAGAGCTAGAACTGGCAGAAAACAGGAAAATTCTAAAAGAACCAGTACATGGAGTGTATTA
TGACCCATC---AA---------------AAGACTTAATAGCAGAAATACAGAAGCAAGGGCAAGGTCAATGGACATATC
AAATTTATCAAGAGCCATTTAAAAATCTGAAAACAGGAAAATATGCAAGAATGAGGGGTGCCCACACTAATGATGTAAAA
CAATTAACAGAGGCAGTGC---AAAAAATAACCACAGAAAGCATAGTAA---TATGGGGAAAGACTCCTAAATTTAAACT
ACCCATACAAAAAGAAACATGGGAAACATGGTGGACAGAGTATTGGCAAGCCACCTGGATTCCTGAGTGGGAGTTTGTCA
ATA---CCCCTCCCTT---AGTAAAATTATGGTACCAGTTAGAGCAAGAACCCATAACAGGAGTAGAAACTTTCTATGTA
GATGGGGCAGCTAAC---AGGGAGAC------T---AAATTAGGAAAAGCAGGATATGTTACTAACAAAGGGAGACAAAA
AGTTGTCTCCATAACTGACACAACAAATCAGAAGACTGAGTTACAAGCAATTCTTCTAGCTTTACAGGATTCGGGATTAG
AAGTAAACATAGTAACAGACTCACAATATGCATTAGGAATCATTCAAGCACAACCAGATAAAAGTGAATCAGAGATAGTC
AGCCAAATAATAGAGCAGTTAAT---AAAAAAGGAAAAGGTCTACCTGACATGGGTACCAGCGCACAAAGGAATTGGAGG
AAATGAA---CAAGTAGATAAATTAGTCAGTACTGGAATCAGGAAAGTACTC
>AF256208/B/ES/1989/S61I15
CCCATTAGTCCTATTGAAACTGTACCAGTAAAATT---AAAGCCAGGAATGG---ATGGCCCAAAAGTTAAACAA---TG
GCCATTGACAGAAG---AAAAAATAAAAGCATTAGTAGAAATCTGTACA------G---AAATGGAAAAGGAAGGGAAAA
TTTCAAAAA---TTGGGCCTGAAAATCCATATAATACTCCAGTATTTGCCATAAAGAAAAAAGAC------AGTACT---
AAATGGAGAAAATTAGTAGATTTCAGAGAACTTAATAAGAAAACTCAGGACTTCT---GGGAAGTTCAATTAGGAATAC-
-----CACATCCCGCA---GGGTTAAAA---AAG---AAA---AAAT---CAG------TAACAGTACTGGATGTGGGTG
ATGCATATTTTTCAGTTCCCTTAGATAAAGAATTCAGGAAGTACACTGCATTTACCATACCTAGTATAAACAATGAGACA
CCAGGGATTAGATATCAGTACAATGTGCTTCCACAGGGATGGAAAGGATCACCAGCAATATTCCAAAGCAGCATGACAAA
AATCTTAGAGCCTTTTAGAAAGCAAAATCCAGACATAGTTATCTATCAATACATGGATGATTTGTATATAGGATCTGACT
TAGAAATAGGGCAGCATAGAACAAAAATAGAGGAACTGAGACAACATCTGTTGAAGTGGGGATTTACCACACCAGAC---
AAAAAACATCAGAAAGAACCTCCATTCCTTTGGATGGGTTATGAACTCCATCCTGATAAATGGACAGTACAGCCTATAGT
GCTGCCAGAAAAGGACAGCTGGACTGTCAATGACATACAGAAGTTAGTGGGAAAATTG------------------AATT
GGGCAAGTCAGATTTACCCAGGGATTAAAGTAAAGCAATTATGTAGACTCCTTAGGGGAACCAAGGCACTAACAGAGGTA
ATACCACTAACAAAAGAAGCAGAGCTAGAACTGGCAGAAAACAGGGAAATTCTAAAAGAACCAGTACATGGAGTGTATTA
TGACCCATC---AA---------------AAGACTTAATAGCAGAAATACAGAAGCAGGGGCAAGGTCAATGGACATATC
AAATTTATCAAGAGCCATTTAAAAATCTGAAAACAGGAAAATATGCAAGAATGAGGGGTGCCCACACTAATGATGTAAAG
CAATTAACAGAGGCAGTGC---AAAAAATAACCACAGAAAGCATAGTAA---TATGGGGAAAGACTCCTAAATTTAAATT
ACCCATACAAAAAGAAACATGGGAAACATGGTGGACAGAGTATTGGCAAGCCACCTGGATTCCTGAGTGGGAGTTTGTCA
ATA---CCCCTCCCTT---AGTAAAATTATGGTACCAGTTAGAGAAAGAACCCATAATAGGAGCAGAAACTTTCTATGTA
GATGGGGCAGCTAAC---AGGGAGAC------T---AAATTAGGAAAAGCAGGATATGTTACTAACAAAGGGAGACAAAA
AATTGTCTCCATAACTGACACAACAAATCAGAAGACTGAGTTACAAGCAATTCTTCTAGCTTTACAGGATTCGGGATTAG
AAGTAAACATAGTAACAGACTCACAATATGCATTAGGAATCATTCAAGCACAACCAGATAAAAGTGAATCAGAGATAGTC
AGTCAAATAATAGAGCAGTTAAT---AAAAAAGGAAAAGGTCTACCTGGCATGGGTACCAGCGCACAAAGGAATTGGAGG
AAATGAA---CAAGTAGATAAATTAGTCAGTACTGGAATCAGGAAAGTACTC
>AF286365/B/US/1988/WR27
CCTATTAGCCCTATTGAAACTGTACCAGTAAAATT---AAAACCAGGAATGG---ATGGCCCAAAAGTTAAACAA---TG
GCCATTGACAGAAG---AAAAAATAAAAGCATTAATAGAAATTTGTACA------G---AAATGGAAAAGGAAGGGAAAA
TCTCAAAAA---TTGGGCCTGAAAATCCATATAATACTCCAGTATTTGCCATAAAGAAAAAAGAC------AGTACT---
AAATGGAGAAAATTAGTAGATTTCAGAGAACTTAATAAGAGAACTCAAGACTTCT---GGGAAGTCCAATTAGGAATAC-
-----CACATCCCGCA---GGGTTAAAA---AAG---AAA---AAAT---CAG------TAACAGTACTAGATGTGGGTG
ATGCATATTTTTCAGTTCCTTTAGATAAAGAGTTCAGGAAGTATACTGCATTTACCATACCTAGTACAAACAATGAGACA
CCAGGGATTAGATATCAGTACAATGTGCTTCCACAGGGATGGAAAGGATCACCAGCAATATTCCAAAGTAGCATGACAAA
AATCTTAGAGCCTTTTAGAAAACAAAATCCAGAAATAGTTATCTATCAATACATGGATGATTTGTATGTAGGATCTGACT
TAGAAATAGGGCAGCATAGAACAAAAATAGAGGAACTGAGACAGCATCTGTTAAGGTGGGGATTTACCACACCAGAC---
AAAAAACATCAGAAAGAACCCCCATTCCTTTGGATGGGTTATGAACTTCACCCTGATAAATGGACAGTACAGCCTATAGT
GCTGCCAGAAAAGGACAGCTGGACTGTCAATGATATACAGAAGTTAGTGGGAAAATTA------------------AATT
GGGCAAGTCAGATTTATGCAGGGATTAAAGTAAAGCAATTATGCAAGCTCCTTAGAGGAACCAAAGCACTAACAGAAGTA
GTACCACTAACAGAAGAAGCAGAATTAGAATTGGCAGAAAACAGGGAGATTCTAAAAGAACCAGTACATGGAGTGTATTA
TGACCCATC---AA---------------AAGACTTAGTAGCAGAATTACAGAAGCAAGGGCAAGGCCAATGGACATATC
AAATTTATCAAGAGCCATTTAAGAATCTGAAAACAGGAAAGTATGCAAGAACGAGAGGTGCCCACACTAATGATGTAAAA
CAATTAACAGAGGCAGTAC---AAAAAATAGCCACAGAAAGCATAGTGA---TATGGGGAAAGACTCCTAAATTTAAACT
ACCCATACAGAAAGAAACATGGGAATCATGGTGGACAGAGTATTGGCAAGCCACCTGGATTCCTGAGTGGGAGTTTGTCA
ATA---CCCCTCCATT---AGTAAAATTATGGTACCAATTAGAAAAAGAACCCATAGTAGGAGCAGAAACTTTCTATGTA
GATGGGGCAGCTAAT---AGGGAGAC------T---AAATTAGGAAAAGCAGGGTATGTTACTGACAGAGGAAGGCAAAA
AGTTGTCTCCCTAACTGACACAACAAATCAGAAAACTGAGTTACAAGCAATTCATCTAGCCTTGCAGGATTCAGGATTAG
AAGTAAACATAGTAACAGACTCACAATATGCATTAGGAATCATTCAAGCACAACCAGATAGGAGTGAATCAGAGTTAGTC
AGTCAAATAATAGAGCAGTTAAT---AAAAAAGGAAAAGGTCTACCTGGCATGGGTACCAGCACACAAAGGAATTGGAGG
AAATGAA---CAAGTAGATAAATTAGTCAGTTCTGGAATCAGGAAAGTACTA
>AF538302/B/AU/1999/1181
CCCATTAGTCCTATTGAAACTGTACCAGTAAAATT---AAAGCCAGGAATGG---ATGGCCCAAAAGTTAAACAA---TG
GCCATTGACAGAAG---AAAAAATAAAAGCATTAGTAGAAATTTGTACA------G---AAATGGAAAAGGAAGGAAAGA
TTTCAAAAA---TTGGGCCTGAAAATCCATACAATACTCCAGTATTTGCCATAAAGAAAAAAGAC------AGTACT---
AAATGGAGAAAATTAGTAGATTTCAGAGAACTTAATAAGAGAACTCAAGACTTCT---GGGAAGTTCAATTAGGAATAC-
-----CACATCCAGCA---GGGTTAAAA---AAG---AAA---AAAT---CAG------TAACAGTACTGGATGTGGGTG
ATGCATATTTTTCAGTTCCCTTAGATAAAGACTTCAGGAAGTACACTGCATTTACCATACCTAGTATAAACAATGAGACA
CCAGGGATTAGATATCAGTACAATGTGCTTCCACAGGGATGGAAAGGATCACCAGCAATATTCCAAAGTAGCATGACAAA
AATCTTAGAGCCTTTTAGAAAACAAAATCCAGACATAGTCATTTATCAATACATGGATGATTTGTATGTAGGCTCTGACT
TAAAAATAGGGCAGCATAGAACAAAAATAGAGGAACTGAGACAACATCTGTTAAAGTGGGGATTTACCACACCAGAC---
AAAAAACATCAGAAAGAACCTCCATTCCTTTGGATGGGTTATGAACTCCATCCTGATAAATGGACAGTACAGCCTATAGT
GCTGCCAGAAAAAGACAGCTGGACTGTCAATGACATACAGAAGTTAGTGGGAAAATTG------------------AATT
GGGCAAGTCAGATTTATGCAGGAATTAAAGTAAAGCAATTATGTAAACTCCTTAGGGGAGCCAAAGCACTAACAGAAGTA
GTACCACTAACAGAAGAAGCAGAGCTAGAACTGGCAGAAAACAGAGAAATTCTAAAAGAACCAGTACATGGAGTGTACTA
TGACCCATC---AA---------------AAATCTTAATAGCAGAAATACAGAAGCAGGGGCAAGGCCAATGGACATATC
AAATCTATCAAGAGCCATTTAAAAACCTGAAAACAGGAAAATATGCAAGAATGAGGGGTACCCACACTAATGATGTAAAA
CAATTAACAGAGGCAGTGC---AAAAAATAGCCACAGAAAGTATAGTAA---TATGGGGAAGGACTCCTAAATTTAAACT
ACCCATACAGAAAGAAACATGGGACGCATGGTGGACAGAGTATTGGCAAGCCACCTGGATTCCTGAGTGGGAGTTTGTCA
ATA---CCCCTCCCTT---AGTGAAATTATGGTACCAGTTAGAAAAAGAACCCATAGTAGGAGCAGAAACTTTCTATGTA
GATGGGGCAGCTAAT---AGGGAAAC------T---AAATTAGGAAAAGCAGGATATGTTACTAATAGAGGAAGACAAAA
AGTTGTCTCCCTAACTGACACAACAAATCAGAAGACTGAGCTACAAGCAATTTACCTAGCTTTGCAGGATTCGGGATTAG
AAGTAAACATAGTAACGGACTCACAATATGCATTAGGAATCATTCAAGCACAACCAGATATAAGTGAATCAGAGTTAGTC
AATCAAATAATAGAGCAGTTAAT---AAAAAAGGAAAAGGTTTACCTGGCATGGGTACCAGCACACAAAGGAATTGGAGG
AAATGAG---CAAGTAGACAAATTAGTCAGTGCTGGAATCAGGAAAGTACTA
>AF538303/B/AU/1999/1182
CCCATTAGTCCTATTGAAACTGTACCAGTAAAATT---AAAGCCAGGAATGG---ATGGCCCAAAAGTTAAACAA---TG
GCCATTGACAGAAG---AAAAAATAAAAGCATTAGTAGAAATTTGTACA------G---AAATGGAGAAGGAAGGAAAGA
TTTCAAAAA---TTGGGCCTGAAAATCCATACAATACTCCAGTATTTGCCATAAAGAAAAAAGAC------AGTACT---
AAATGGAGAAAATTAGTAGACTTCAGAGAACTTAATAAGAGAACTCAAGATTTCT---GGGAAGTTCAATTAGGAATAC-
-----CACATCCCGCA---GGGTTAAAA---AAG---AAA---AAAT---CAG------TAACAGTACTGGATGTGGGTG
ATGCATATTTTTCAGTTCCCTTAGATAAAGACTTCAGGAAGTATACTGCATTTACCATACCTAGTGTAAACAATGAGACA
CCAGGGATTAGATATCAGTACAATGTGCTTCCACAGGGATGGAAAGGATCACCAGCAATATTCCAAAGTAGCATGACAAG
AATTTTAGAGCCTTTTAGAAAACAAAATCCAGACATAGTTATCTATCAATACATGGATGATTTGTATGTAGGATCTGACT
TAGAAATAGGGCAGCATAGAACAAAAATAGAGGAACTGAGACAACATCTGTTAAAGTGGGGATTTACCACACCAGAC---
AAAAAACATCAGAAAGAACCTCCATTCCTTTGGATGGGTTATGAACTCCATCCTGATAAATGGACAGTACAGCCTATAGT
GCTGCCTGAAAAAGACAGCTGGACTGTCAATGACATACAGAAGTTAGTGGGAAAATTG------------------AATT
GGGCAAGTCAGATTTACCCAGGGATTAAAGTAAGGCAATTATGTAAACTCATTAGGGGAACCAAAGCACTAACAGAAGTA
GTACCACTAACAAAAGAAGCAGAACTAGAACTGGCAGAAAACAGGGAAATTCTAAAAGAACCAGTACATGGAGTGTATTA
TGACCCATC---AA---------------AAGACTTAATAGCAGAAATACAGAAGCAGGGGCAAGGCCAATGGACATATC
AAATTTATCAAGAGCCATTTAAAAATCTGAAAACAGGAAAATATGCAAGAATGAGGGGTACCCACACTAATGATGTAAAA
CAATTAACAGAGGCAGTGC---AAAAAATAGCCACAGAAAGCATAGTAA---TATGGGGAAGGACTCCTAAATTTAAACT
ACCCATACAAAAGGAAACATGGGAAGCATGGTGGACAGAGTATTGGCAAGCCACCTGGATTCCTGAGTGGGAGTTTGTCA
ATA---CCCCTCCCTT---AGTGAAATTATGGTACCAGTTAGAAAAAGAACCCATAGTAGGAGCAGAAACTTTCTATGTA
GATGGGGCAGCTAAT---AGGGACAC------T---AAATTAGGAAAAGCAGGATATGTTACTGACAGAGGAAGACAAAA
AGTTGTCTCCCTAACTGACACAACAAATCAGAAGACTGAATTACAAGCAATTCACCTAGCTTTGCAGGATTCAGGATTAG
AAGTAAACATAGTAACAGACTCACAATATGCATTAGGAATCATTCAAGCACAACCAGATAAAAGTGAATCAGAGTTAGTC
AGTCAAATAATAGAGCAGTTGAT---AAAAAAGGAAAAGGTCTACCTGGCATGGGTACCAGCACACAAAGGAATTGGAGG
AAATGAA---CAAGTAGACAAATTAGTCAGTGCTGGAATCAGGAGAGTACTA
>AF538304/B/AU/1995/C24
CCCATTAGTCCTATTGAAACTGTACCAGTAAAATT---AAAGCCAGGAATGG---ATGGCCCAAAAGTTAAACAA---TG
GCCATTGACAGAAG---AAAAAATAAAAGCATTAGTAGAAATCTGTACA------G---AAATGGAAAAGGAAGGAGAAA
TTTCAAAAA---TTGGGCCTGAAAATCCATACAATACTCCAGTATTTGCCATAAAGAAGAAAAAC------AGTACT---
AGATGGAGAAAATTAGTAGATTTCAGAGAACTTAATAAGAGAACTCAAGACTTCT---GGGAAGTTCAATTAGGAATAC-
-----CACATCCCGCA---GGGTTAAAA---AAG---AAA---AAAT---CAG------TAACAGTACTGGATGTGGGTG
ATGCATATTTCTCAGTTCCATTAGATAAAGACTTCAGGAAGTATACTGCATTTACCATACCTAGTATAAACAATGAGACA
CCAGGGGTTAGATATCAGTACAATGTGCTTCCACAGGGATGGAAAGGCTCACCAGCAATATTCCAAAGTAGCATGACAAA
AATCTTAGAGCCTTTTAGAAAACAAAATCCAGACTTAGTYATCTATCAATACGTGGATGATTTGTATGTAGGATCTGACT
TAGAAATAGGACAGCATAGAACAAAAATAGAGGAACTGAGACAACATCTGTTGAAGTGGGGGTTTACCACACCAGAC---
CAAAAACATCAGAAAGAACCTCCATTCCTTTGGATGGGTTATGAACTCCATCCTGATAAATGGACAGTACAGCCTATAAA
GCTGCCAGAAAAGAAAAGCTGGACTGTCAATGACATACAGAAGTTAGTGGGAAAATTG------------------AATT
GGGCAAGTCAAATTTACCCAGGGATTAAAGTAAAGCACTTATGTAAACTCCTTAGGGGAGCCAAAGCACTAACAGAAGTA
GTACCACTAACAGAAGAAGCAGAGCTAGAACTGGCAGAAAACAGGGAGATTCTAAAAGAGCCAGTACATGGAGTATATTA
TGACCCATC---AA---------------AAGACTTAATAGCAGAAATACAGAAGCAGGGGAACGGCCAATGGACATATC
AAATATATCAAGAGCCATTTAAAAATCTGAAAACAGGAAAGTATGCAAAAATGAGGGGTGCCCACACTAATGATGTAAAA
CAATTAACAGAGGCAGTGC---AAAAAATAGCCACAGAAAGCATAGTAA---TATGGGGAAAGACCCCTAAATTTAAACT
ACCCATACAAAAAGAAACATGGGAAACATGGTGGACAGAGTATTGGCAAGCCACATGGATTCCTGAGTGGGAGTTTGTCA
ACA---CCCCTCCCTT---AGTAAAATTATGGTACCAGTTAGAGAAAGAACCCATAGTAGGAGCAGAAACTTTCTATGTA
GATGGGGCAGCTAAG---AGGGAGAC------T---AGATTAGGAAAAGCAGGATATGTTACTGACAAAGGAAGACAAAA
AGTTGTCTCCATAACTGACACAACAAATCAGAAGACTGAGTTACAAGCAATTCATCTAGCTTTGCAGGATTCGGGATCAG
AAGTAAACATAGTAACAGACTCACAATATGCATTAGGAATCATTCAAGCACAACCAGATAAAAGTGAATCAGAGTTAGTC
AGTCAAATAATAGAGCAGTTAAT---AAAAAAGGAAAAGGTCTACCTAGCATGGGTACCTGCACACAAAGGAATTGGAGG
AAATGAA---CAAGTAGATAAATTAGTCAGTGCTGGAATCAGGAAAGTACTA
>AF538305/B/AU/1995/C42
CCCATTAGTCCTATTGAAACTGTACCAGTAAAATT---AAAGCCAGGAATGG---ATGGCCCAAAAGTTAAACAA---TG
GCCATTGACAGAAG---AAGAAATAAAAGCATTAGTATAAATCTGTACA------G---AAATGGAAAAGGAAGGGAAAA
TTTCAAAAA---TTGGGCCTGAAAATCCATACAATACTCCAGTATTTGCCATAAAGAAAAAAGAC------AGTACT---
AAATGGAGAAAATTAGTAGATTTCAGAGAACTTAATAAGAGAACTCAAGATTTCT---GGGAAGTTCAATTAGGAATAC-
-----CACATCCCGCA---GGGTTAAAG---AAG---AAA---AAAT---CAG------TAACAGTACTGGATGTGGGTG
ATGCATATTTTTCAGTACCATTAGATAAGGACTTCAGGAAGTATACTGCATTTACCATACCTAGCATAAACAATGAGACA
CCAGGGATTAGGTATCAGTACAATGTGCTTCCACAGGGATGGAAAGGATCACCAGCAATATTCCAAAGTAGCATGACAAA
AATCTTAGAGCCTTTTAGAAAACAAAATCCAGACATAGTTATCTATCAATACATGGATGATTTGTATGTAGGCTCTGACT
TAGAAATAGGGCAGCATAGAAAAAAGATAGAGGAACTGAGACAACATCTGTCGAGGTGGGGATTTACCACACCAGAC---
AAAAAACATCAGAAAGAACCTCCATTCCTTTGGATGGGTTATGAACTCCATCCTGATAAATGGACAGTACAGCCTATAGT
GCTGCCAGAAAAAGACAGCTGGACTGTCAATGACCTACAGAAGTTAGTGGGAAAATTG------------------AATT
GGGCAAGTCAGATTTACCCAGGGATTAAAGTAAAGCAATTATGTAAACTCCTTAGGGGAACCAAAGCACTAACAGAAGTA
GTACCACTAACAGAAGAAGCAGAGCTAGAACTGGCAGAAAACAGGGAGATTCTAAAAGAGCCAGTACATGGAGTGTATTA
TGACCCATC---AA---------------AAGACTTAATAGCAGAACTACAGAAGCAGGGGCAAGGCCAATGGACATATC
AAATTTATCAAGAGCCATTTAAAAATCTGAAAACAGGAAAGTATGCAAAAATGAGGGGTGCCCACACTAATGATGTAAAG
CAATTAACAGAGGCAGTGC---AAAAAATAGCCACAGAAAGCATAGTAA---TATGGGGAAAGACCCCTAAGTTTAAACT
ACCCATACAAAAAGAAACATGGGAAGCATGGTGGACAGAGTATTGGCAAGCCACCTGGATTCCTGAGTGGGAGTTTGTCA
ATA---CCCCTCCCTT---AGTAAAATTATGGTACCAGTTAGAAAAAGAACCCATAGTAGGAGCAGAAACTTTCTATGTA
GATGGGGCAGCTAAC---AGGGAGAC------T---AAATTAGGAAAAGCAGGATATGTAACTGACAAAGGAAGACAAAA
AGTTGTCTCCATAACGTACACAACAAATCAGAAGACTGAGTTACAAGCAATTCATCTAGCTTTGCAGGATTCAGGATCAG
AAGTAAACATAGTAACAGACTCACAATATGCATTAGGAATCATTCAAGCACAACCAGATAAAAGTGAATCAGAGTTAGTC
AGTCAAATAATAGAGCAGTTAAT---AAAAAAGGAAAAGGTCTACCTAGCATGGGTACCTGCACACAAAGGAATTGGAGG
AAATGAA---CAAGTAGATAAATTAGTCAGTGCTGGAATCAGGAAAGTACTA
>AF538306/B/AU/1995/C76
CCCATTAGTCCTATTGAAACTGTACCAGTAAAATT---AAAGCCAGGAATGG---ATGGCCCAAAAGTTAAACAA---TG
GCCATTAACAGAAG---AAAAAATAAAAGCCTTAATAGAAATTTGTACA------G---AAATGGAAAAGGAAGGGAAAA
TTTCAAAAA---TTGGGCCTGAAAATCCATACAATACTCCAGTATTTGCCATAAAGAAAAAAGAC------AGTACT---
AAATGGAGAAAATTAGTAGATTTTAGAGAACTTAATAAGAAAACTCAAGACTTCT---GGGAAGTTCAATTAGGAATAC-
-----CACATCCCGCA---GGGTTAAAA---AAG---AAA---AAAT---CAG------TAACAGTACTGGATGTGGGTG
ATGCATATTTTTCAGTTCCACTAGATAAAGATTTCAGGAAGTATACTGCATTTACCATACCTAGTATAAACAATGAGACA
CCAGGAATTAGATATCAGTACAATGTGCTTCCACAGGGATGGAAAGGATCACCAGCAATATTCCAAAGTAGCATGACAAA
AATCTTAGAGCCTTTTAGAAAACAAAATCCAGACATAGTTATCTATCAATACGTGGATGACTTGTATGTAGGATCTGACT
TAGAAATAGGGCAACATAGAACAAAAATAGAGGAACTGAGACAACATCTGTTGAGGTGGGGGTTTACCACACCAGAC---
AAAAAACATCAGAAAGAACCTCCATTCCTTTGGATGGGTTATGAACTCCATCCTGATAAATGGACAGTACAGCCTATAGT
GCTACCAGAAAAAGACAGCTGGACTGTCAATGACATACAGAAGTTAGTGGGAAAATTG------------------AATT
GGGCAAGTCAGATTTACCCAGGGATTAGAGTAACGCAATTATGTAAACTCCTTAGGGGAACCAAAGCACTGACAGAAGTA
GTACCACTAACAGAAGAAGCAGAGCTAGAACTGGCAGAAAACAGGGAGATTCTAAAAGAGCCAGTACATGGGGTGTATTA
TGACCCATC---AA---------------AAGACTTAATAGCAGAAATACAGAAGCAGGGGAAAGGCCAATGGACATACC
AAATTTATCAAGAGCCATTTAAAAATCTGAAAACAGGAAAGTATGCAAGAATGAGGGGTGCCCACACTAATGATGTAAAA
CAATTAACAGAAGCAGTGC---AAAAAATAGCCACAGAAAGCATAGTAA---TATGGGGAAAGACCCCTAAATTTAAACT
ACCCATACAAAAAGAAACATGGGAAACATGGTGGACAGAGTATTGGCAAGCCACCTGGATTCCTGAGTGGGAGTTTGTCA
ATG---CCCCTCCCTT---AGTAAAATTATGGTACCAGTTAGAGAAAGAACCCATAGTAGGAGCAGAAACTTTCTATGTA
GATGGGGCAGCTAAC---AGGGAGAC------T---AAATTAGGAAAAGCAGGATATGTGACTAACAGAGGAAGACAAAA
GGTTGTCCTCCTAACTGACACAACAAATCAGAAGACTGAGTTACAAGCAATTCATCTAGCTTTGCAGGATTCAGGATCAG
AAGTAAACATAGTAACAGACTCACAATATGCATTAGGAATCATTCAAGCACAACCAGATAAAAGTGAATCAGAGTTAGTC
AGTCAAATAATAGAGCAGTTAAT---AAAAAAGGAAAAGGTCTACCTGGCATGGGTACCAGCACACAAAGGAATTGGAGG
AAATGAA---CAAGTAGATAAATTAGTCAGTGCTGGAATCAGGAAAGTACTA
>AF538307/B/AU/1995/C92
CCCATTAGTCCTATTGAAACTGTACCAGTAAAATT---AAAGCCAGGAATGG---ATGGCCCAAAAGTTAAACAA---TG
GCCATTGACAGAAG---AAAAAATAAAAGCATTAATAGAAATTTGTACA------G---AAATGGAAAAGGAAGGGAAAA
TTTCAAAAA---TTGGGCCTGAAAATCCATACAATACTCCAGTATTTGCCATAAAGAAAAAAGAC------AGTACT---
AAATGGAGAAAATTAGTAGATTTCAGAGAACTTAATAAGAAAACTCAAGACTTCT---GGGAAGTTCAATTAGGAATAC-
-----CACATCCCGCA---GGGTTAAAA---AAG---AAA---AAAT---CAG------TAACAGTACTGGATGTGGGTG
ATGCATATTTTTCAGTTCCATTAGATAAAGAATTCAGGAAGTATACTGCATTTACCATACCTAGTATAAACAATGAGACA
CCAGGGACTAGATATCAGTACAATGTGCTTCCACAGGGATGGAAGGGATCACCAGCAATATTCCAAAGTAGCATGACAAA
AATCTTAGAGCCTTTTAGAAAACAAAATCCAGACCTAGTTATCTATCAATACATGGATGATTTGTATGTAGGATCTGACT
TAGAAATAGGGCAGCATAGAACAAAAATAGAGGAACTGAGACAACATCTGTTGAAGTGGGGATTTACCACACCAGAC---
AAAAAACATCAGAAAGAACCTCCATTCCTTTGGATGGGTTATGAACTCCATCCTGATAAATGGACAGTACAGCCTATAGT
GCTGCCAGAAAAAGACAGCTGGACTGTCAATGACATACAGAAGTTAGTGGGAAAATTG------------------AATT
GGGCAAGTCAGATCTACCCAGGGATTAAAGTAAAGCAATTATGTAAACTCCTTAGGGGAGCCAAAGCACTAACAGAAGTA
ATACCACTAACAGAAGAAGCAGAGCTAGAACTGGCAGAAAACAGGGAGATTCTAAAAGAGCCAGTACATGGAGTGTATTA
TGACCCATC---AA---------------AAGACTTAATAGCAGAAATACAGAAGCAGGGGAAAGGCCAATGGACATATC
AAATTTATCAAGAGCCATTTAAAAATCTAAAAACAGGAAAGTATGCAAAAATGAGGGGTACCCACACTAATGATGTAAAG
CAATTAACAGAGGTGGTGC---AAAAAGTAACCACAGAAAGCATAGTAA---TATGGGGAAAGACCCCTAAGTTTAAACT
ACCCATACAAAAAGAAACATGGGAAGCATGGTGGACAGAGTATTGGCAAGCCACCTGGATTCCTGAGTGGGAGTTTGTCA
ATA---CCCCTCCCTT---AGTAAAATTATGGTACCAGTTAGAAAAAGAACCCATAGTAGGAGCAGAAACTTTCTATGTA
GATGGGGCAGCTAAC---AGGGAGAC------T---AAATTAGGAAAAGCAGGATATGTGACTAACAGAGGAAGACAAAA
GGTTGTCTCTCTAACTGACACAACAAATCAGAAGACTGAGTTACAAGCAATTCATCTAGCTTTGCAGGATTCAGAATCAG
AAGTAAACATAGTAACAGACTCACAATATGCATTAGGAATCATTCAAGCACAACCAGATAGAAGTGAATCAGAGTTAGTC
AGTCAAATAATAGAGCAGTTAAT---AAACAAGGAAAAGGTCTACCTGGCATGGGTACCAGCACACAAAGGAATTGGAGG
AAATGAA---CAAGTAGATAAATTAGTCAGTGCTGGAATCAGGAAAGTACTA
>AJ271445/B/GB/1986/GB8_46R
CCCATTAGTCCTATTGAGACTGTACCAGTAAAATT---AAAGCCAGGAATGG---ATGGCCCAAAAGTTAAACAA---TG
GCCATTGACAGAAG---AAAAAATAAAAGCATTAGTAGAGATTTGTACA------G---AAATGGAAAAGGAAGGAAAAA
TTTCAAAAA---TTGGGCCTGAAAATCCATACAATACTCCAGTATTTGCCATAAAGAAAAAAGAC------AGTACT---
AAATGGAGAAAATTAGTAGATTTCAGAGAACTTAATAAGAGAACTCAAGACTTCT---GGGAAGTTCAATTAGGAATAC-
-----CACACCCCTCG---GGATTAAAA---AAG---AAA---AAAT---CAG------TAACAGTACTGGATGTGGGTG
ATGCATACTTTTCAGTTCCCTTAGATAAAGAATTCAGAAAGTATACTGCATTTACCATACCTAGTATAAACAATGAGACA
CCAGGGATTAGATATCAGTACAATGTGCTTCCACAGGGATGGAAAGGATCACCAGCAATATTCCAAAGTAGCATGACAAA
AATCTTAGAGCCCTTTAGAAAACAAAATCCAGAAATAGTTATCTATCAATACATGGATGATTTGTATGTAGGATCTGACT
TAGAAATAGGGCAGCATAGAACAAAAATAGAGGAACTAAGACAACATCTGTTAAGGTGGGGGTTTAGCACACCAGAC---
AAAAAACATCAGAAAGAACCTCCATTTCTTTGGATGGGTTATGAACTCCATCCTGATAAATGGACAGTACAGCCTATAGT
GCTGCCAGAAAAAGACAGCTGGACTGTTAATGACATACAGAAGTTAGTGGGAAAATTG------------------AATT
GGGCAAGTCAGATTTATCCAGGGATTAAAGTAAGGCAATTATGTAAACTCCTTAGGGGAGCCAAAGCACTAACAGAAGTA
ATAACACTGACAGAAGAAGCAGAGCTAGAACTGGCAGAAAACAGGGAGATTCTAAAAGAGCCAGTACATGGAGTGTATTA
TGACCCATC---AA---------------AAGACTTAGTAGCAGAGATACAGAAGCAAGGGCTAGGCCAATGGACATATC
AAATTTATCAAGAGCCATTTAAAAATCTGAAAACAGGAAAGTATGCAAAAATGAGGGGTGCCCACACTAATGATGTAAAA
CAGTTAACAGAGGCAGTGC---AAAAAATAGCCACAGAAAGCATAGTAA---TATGGGGAAAGACTCCTAAATTTAAGCT
ACCCATACAAAAAGAAACATGGGAAGCATGGTGGATGGAGTATTGGCAGGCCACCTGGATTCCTGAGTGGGAGTTTGTCA
ATA---CCCCTCCCTT---AGTGAAATTATGGTATCAGTTAGAGAAAGAACCCATAATAGGAGCAGAAACTTTCTATGTA
GATGGAGCAGCTAAT---AGGGAGAC------T---AAATTAGGGAAAGCAGGATATGTTACTGACAGAGGAAGACAAAA
AGTTGTCCCCCTAACTGACACAACAAATCAGAAGACTGAGTTACAAGCAATTCATCTAGCTTTGCAGGATTCGGGATTAG
AAGTAAACATAGTAACAGACTCACAATATGCATTAGGAATCATTCAAGCACAACCAGATAGGAGTGAATCAGAGGTAGTC
AGTCAAATAATAGAGCAGTTAAT---AAAAAAGGAAAAGGTCTACCTAGCATGGGTACCAGCACACAAAGGAATTGGAGG
AAATGAA---CAAGTAGATAAATTAGTCAGTTCTGGAATCAGGAAAATACTA
>AX032749/B/FR/1985/pNL43_patent
CCCATTAGTCCTATTGAGACTGTACCAGTAAAATT---AAAGCCAGGAATGG---ATGGCCCAAAAGTTAAACAA---TG
GCCATTGACAGAAG---AAAAAATAAAAGCATTAGTAGAAATTTGTACA------G---AAATGGAAAAGGAAGGAAAAA
TTTCAAAAA---TTGGGCCTGAAAATCCATACAATACTCCAGTATTTGCCATAAAGAAAAAAGAC------AGTACT---
AAATGGAGAAAATTAGTAGATTTCAGAGAACTTAATAAGAGAACTCAAGATTTCT---GGGAAGTTCAATTAGGAATAC-
-----CACATCCTGCA---GGGTTAAAA---CAG---AAA---AAAT---CAG------TAACAGTACTGGATGTGGGCG
ATGCATATTTTTCAGTTCCCTTAGATAAAGACTTCAGGAAGTATACTGCATTTACCATACCTAGTATAAACAATGAGACA
CCAGGGATTAGATATCAGTACAATGTGCTTCCACAGGGATGGAAAGGATCACCAGCAATATTCCAGTGTAGCATGACAAA
AATCTTAGAGCCTTTTAGAAAACAAAATCCAGACATAGTCATCTATCAATACATGGATGATTTGTATGTAGGATCTGACT
TAGAAATAGGGCAGCATAGAACAAAAATAGAGGAACTGAGACAACATCTGTTGAGGTGGGGATTTACCACACCAGAC---
AAAAAACATCAGAAAGAACCTCCATTCCTTTGGATGGGTTATGAACTCCATCCTGATAAATGGACAGTACAGCCTATAGT
GCTGCCAGAAAAGGACAGCTGGACTGTCAATGACATACAGAAATTAGTGGGAAAATTG------------------AATT
GGGCAAGTCAGATTTATGCAGGGATTAAAGTAAGGCAATTATGTAAACTTCTTAGGGGAACCAAAGCACTAACAGAAGTA
GTACCACTAACAGAAGAAGCAGAGCTAGAACTGGCAGAAAACAGGGAGATTCTAAAAGAACCGGTACATGGAGTGTATTA
TGACCCATC---AA---------------AAGACTTAATAGCAGAAATACAGAAGCAGGGGCAAGGCCAATGGACATATC
AAATTTATCAAGAGCCATTTAAAAATCTGAAAACAGGAAAATATGCAAGAATGAAGGGTGCCCACACTAATGATGTGAAA
CAATTAACAGAGGCAGTAC---AAAAAATAGCCACAGAAAGCATAGTAA---TATGGGGAAAGACTCCTAAATTTAAATT
ACCCATACAAAAGGAAACATGGGAAGCATGGTGGACAGAGTATTGGCAAGCCACCTGGATTCCTGAGTGGGAGTTTGTCA
ATA---CCCCTCCCTT---AGTGAAGTTATGGTACCAGTTAGAGAAAGAACCCATAATAGGAGCAGAAACTTTCTATGTA
GATGGGGCAGCCAAT---AGGGAAAC------T---AAATTAGGAAAAGCAGGATATGTAACTGACAGAGGAAGACAAAA
AGTTGTCCCCCTAACGGACACAACAAATCAGAAGACTGAGTTACAAGCAATTCATCTAGCTTTGCAGGATTCGGGATTAG
AAGTAAACATAGTGACAGACTCACAATATGCATTGGGAATCATTCAAGCACAACCAGATAAGAGTGAATCAGAGTTAGTC
AGTCAAATAATAGAGCAGTTAAT---AAAAAAGGAAAAAGTCTACCTGGCATGGGTACCAGCACACAAAGGAATTGGAGG
AAATGAA---CAAGTAGATGGGTTGGTCAGTGCTGGAATCAGGAAAGTACTA
>AX078307/B/FR/1983/LAI-patent
CCCATTAGCCCTATTGAGACTGTACCAGTAAAATT---AAAGCCAGGAATGG---ATGGCCCAAAAGTTAAACAA---TG
GCCATTGACAGAAG---AAAAAATAAAAGCATTAGTAGAAATTTGTACA------G---AAATGGAAAAGGAAGGGAAAA
TTTCAAAAA---TTGGGCCTGAGAATCCATACAATACTCCAGTATTTGCCATAAAGAAAAAAGAC------AGTACT---
AAATGGAGAAAATTAGTAGATTTCAGAGAACTTAATAAGAGAACTCAAGACTTCT---GGGAAGTTCAATTAGGAATAC-
-----CACATCCCGCA---GGGTTAAAA---AAG---AAA---AAAT---CAG------TAACAGTACTGGATGTGGGTG
ATGCATATTTTTCAGTTCCCTTAGATGAAGACTTCAGGAAGTATACTGCATTTACCATACCTAGTATAAACAATGAGACA
CCAGGGATTAGATATCAGTACAATGTGCTTCCACAGGGATGGAAAGGATCACCAGCAATATTCCAAAGTAGCATGACAAA
AATCTTAGAGCCTTTTAAAAAACAAAATCCAGACATAGTTATCTATCAATACATGGATGATTTGTATGTAGGATCTGACT
TAGAAATAGGGCAGCATAGAACAAAAATAGAGGAGCTGAGACAACATCTGTTGAGGTGGGGACTTACCACACCAGAC---
AAAAAACATCAGAAAGAACCTCCATTCCTTTGGATGGGTTATGAACTCCATCCTGATAAATGGACAGTACAGCCTATAGT
GCTGCCAGAAAAAGACAGCTGGACTGTCAATGACATACAGAAGTTAGTGGGGAAATTG------------------AATT
GGGCAAGTCAGATTTACCCAGGGATTAAAGTAAGGCAATTATGTAAACTCCTTAGAGGAACCAAAGCACTAACAGAAGTA
ATACCACTAACAGAAGAAGCAGAGCTAGAACTGGCAGAAAACAGAGAGATTCTAAAAGAACCAGTACATGGAGTGTATTA
TGACCCATC---AA---------------AAGACTTAATAGCAGAAATACAGAAGCAGGGGCAAGGCCAATGGACATATC
AAATTTATCAAGAGCCATTTAAAAATCTGAAAACAGGAAAATATGCAAGAATGAGGGGTGCCCACACTAATGATGTAAAA
CAATTAACAGAGGCAGTGC---AAAAAATAACCACAGAAAGCATAGTAA---TATGGGGAAAGACTCCTAAATTTAAACT
ACCCATACAAAAGGAAACATGGGAAACATGGTGGACAGAGTATTGGCAAGCCACCTGGATTCCTGAGTGGGAGTTTGTTA
ATA---CCCCTCCTTT---AGTGAAATTATGGTACCAGTTAGAGAAAGAACCCATAGTAGGAGCAGAAACCTTCTATGTA
GATGGGGCAGCTAAC---AGGGAGAC------T---AAATTAGGAAAAGCAGGATATGTTACTAACAAAGGAAGACAAAA
GGTTGTCCCCCTAACTAACACAACAAATCAGAAAACTGAGTTACAAGCAATTTATCTAGCTTTGCAGGATTCAGGATTAG
AAGTAAACATAGTAACAGACTCACAATATGCATTAGGAATCATTCAAGCACAACCAGATAAAAGTGAATCAGAGTTAGTC
AATCAAATAATAGAGCAGTTAAT---AAAAAAGGAAAAGGTCTATCTGGCATGGGTACCAGCACACAAAGGAATTGGAGG
AAATGAA---CAAGTAGATAAATTAGTCAGTGCTGGAATCAGGAAAATACTA
>AY037268/B/AR/1998/ARCH054
CCCATTTGTCCTATTGAAACTGTACCAGTAAAATT---AAAGCCAGGAATGG---ATGGCCCAAAAGTTAAACAA---TG
GCCATTGACAGAAG---AAAAAATAAAAGCATTAATAGAAATCTGTACA------G---AAATGGAAAAGGAAGGGAGAA
TTTCAAAAA---TTGGGCCTGAAAATCCATACAATACTCCAGTATTTGCCATAAAGAAAAAGGAC------AGTACT---
AGATGGAGAAAATTAGTAGATTTCAGAGAACTTAATAAGAAAACTCAAGACTTCT---GGGAAGTTCAATTAGGAATAC-
-----CACATCCCGCA---GGGTTAAAA---AAG---AAA---AAAT---CAG------TAACAGTACTGGATGTGGGTG
ATGCATATTTTTCAGTTCCCTTAGATAAAGATTTCAGAAAGTATACTGCATTTACCATACCTAGTATAAACAATGAGACA
CCAGGGATTAGATATCAGTACAATGTGCTTCCGCAGGGATGGAAAGGATCACCAGCGATATTCCAAAGTAGCATGACAAG
AATCTTAGAGCCTTTTAGAAAACAAAATCCAGACATAGTTATCTACCAATATATGGATGATTTGTATGTAGGATCTGACT
TAGAAATAGGACAGCATAGAACAAAAATAGAGGAACTGAGAGCACATCTGTTGAAGTGGGGATTTACCACACCAGAC---
AAAAAACATCAGAAAGAACCTCCATTCCTGTGGATGGGTTATGAACTCCATCCTGACAAATGGACAGTACAGCCTATAGT
GCTGCCAGAAAAAGATAGCTGGACTGTCAATGACATACAGAAGTTAGTAGGAAAATTG------------------AATT
GGGCAAGTCAGATTTATCCAGGGATTAAAGTAAAGCAGTTATGTAAACTTCTTAGGGGAACCAAAGCACTAACAGAAGTA
GTACCACTAACAGAAGAAGCAGAGCTAGAATTGGCAGAAAACAGGGAAATTCTAAAAGAACCAGTACATGGAGTCTATTA
TGACCCAAC---AA---------------AGGATTTAATAGCAGAAATACAGAAGCAGGGGCAAGGCCAATGGACATATC
AAATTTATCAAGAGCCATTTAAAAATCTAAAGACAGGAAAATATGCAAGAATGAGGGGTGCCCACACTAATGATGTAAGA
CAACTAACAGAGGCAGTGC---AAAAAATAACCACAGAGAGCATAGTGA---TATGGGGAAAGACTCCTAAATTTAGACT
ACCCATACAAAAGGAAACATGGGAAACATGGTGGACAGAGTATTGGCAAGCCACCTGGATTCCTGAGTGGGAGTTTGTCA
ATA---CCCCTCCCTT---AGTGAAATTATGGTATCAGTTAGAGAAAGAACCCATAGTAGGAGCAGAAACCTTCTATGTA
GATGGGGCAGCTAAC---AGGGAGAC------T---AAATCAGGAAAAGCAGGATATGTTACAAACAGAGGAAGACAAAA
AGTTGTCTCTCTAACTGACACAACAAATCAGCAGACTGAGTTACAAGCAATTCATCTAGCCTTGCAGGATTCAGGATTAG
AAGTAAACATAGTAACAGACTCACAATATGCATTAGGAATCATTCAAGCACAACCAGATAAAAGTGAATCAGAGTTAGTC
AATCAAATAATAGAACAGTTAAT---AAAAAAGGAAAAGGTCTACCTGGCATGGGTACCAGCACATAAAGGAATTGGAGG
AAATGAA---CAAGTAGATAAATTAGTTAGTGCTGGAATCAGGAAAGTACTA
>AY037269/B/AR/2000/ARMS008
CCCATTAGTCCTATTGAAACTGTACCAGTAAAATT---AAAGCCAGGAATGG---ATGGCCCAAAAATTAAGCAA---TG
GCCATTGACAGAAG---AAAAAATAAAAGCATTAGTAGAAATTTGTACA------G---AAATGGAAAAGGAAGGAAAAA
TTTCAAAAA---TTGGGCCTGAAAATCCATACAATACTCCAGTATTTGCCATAAAGAAAAAAGAC------AGTACT---
AAATGGAGGAAATTAGTAGATTTCAGAGAACTTAATAAAAGAACTCAAGACTTTT---GGGAAGTTCAATTAGGAATAC-
-----CACATCCTGCA---GGGTTAAAA---AAG---AAA---AAAT---CAG------TAACAGTACTGGATGTGGGTG
ATGCATATTTTTCAGTTCCTTTAGATAAAGACTTTAGGAAGTATACTGCATTTACCATACCAAGTATAAATAATGAGACA
CCAGGGATTAGATATCAGTACAATGTGCTTCCACAGGGATGGAAAGGATCACCAGCAATATTCCAAAGTAGCATGACAAA
AATCTTAGAGCCTTTTAGAAAACACAATCCAGACATGGTTATCTATCAATACATGGATGATTTGTATGTAGGGTCTGACT
TAGAAATAGGCCAGCATAGAACAAAAATAGAGGAACTGAGAGAACATCTGTTGAAGTGGGGATTTACCACACCAGAC---
AAAAAACATCAGAAAGAACCTCCATTCCTTTGGATGGGTTATGAACTCCATCCTGATAAATGGACAGTACAACCCATAAT
GTTGCCAGAAAAAGACAGCTGGACTGTCAATGACATACAGAAGTTAGTGGGAAAATTG------------------AATT
GGGCAAGTCAAATTTATCCAGGGATTAAGGTAAAGCAATTATGTAAACTCCTTAGGGGAACCAAAGCACTAACAGAAGTA
GTACCATTAACAGAAGAAGCAGAGCTAGAATTGGCAGAAAACAGGGAGATTCTAAAAGAACCAGTACATGGAGTGTATTA
TGACCCGTC---AA---------------AAGACTTAGTAGCAGAAGTACAGAAGCAGGACAATGGCCAATGGACATATC
AAATTTATCAAGAGCCATTTAAAAATCTGAAAACAGGAAAGTATGCAAGAATGAGGGGTGCCCACACTAATGATGTAAAA
CAGTTAACAGAGGCAGTAC---AAAAGATAGCCACAGAAAGCATAGTCA---TATGGGGAAAGGTTCCTAAATTTAAATT
ACCCATACAGAAGGAGACATGGGAAGCATGGTGGATGGAGTATTGGCAAGCCACCTGGATACCTGAATGGGAGTTTGTCA
ATA---CCCCTCCCTT---AGTGAAATTATGGTACCAGTTAGAGAAAGAACCCATAGTAGGAGCAGAAACTTTCTATGTA
GATGGGGCGGCTAAT---AGGGAAAC------T---AAAATAGGAAAAGCAGGATATGTTACTGACAGAGGAAGACAAAA
GGTAGTCCCTCTGAAGGACACAACAAATCAGAAAACTGAGTTACAAGCAATTCATCTAGCTTTGCAGGATTCAGGACTAG
AAGTAAATATAGTAACAGACTCACAATATGCATTAGGAATCATTCAAGCACAACCAGATAAGAGTGAATCAGAATTAGTC
AATCAAATAATAGAACAGTTAAT---AAAAAAGGAAAAGGTCTACCTGGCATGGGTGCCAGCACACAAAGGAATTGGAGG
AAATGAA---CAAGTAGATAAGTTAGTCAGTGCTGGAATCAGGAAAGTACTA
>AY037270/B/BO/1999/BOL0122
CCCATTAGTCCTATTGAAACTGTACCAGTAAAATT---AAAGCCAGGAATGG---ATGGCCCGAAAGTTAAACAA---TG
GCCATTGACAGAAG---AAAAAATAAAAGCATTAGTAGAAATTTGCACA------G---AAATGGAAAAGGAAGGGAAAA
TTTCAAAAA---TTGGGCCTGAAAATCCATACAATACTCCAGTATTTGCTATAAAGAAAAAAGAC------AGTACT---
AAATGGAGAAAATTAGTAGATTTCAGAGAACTTAATAAAAGAACTCAAGACTTCT---GGGAAGTTCAATTAGGAATAC-
-----CACATCCAGCA---GGGTTAAGA---AAG---AAA---AAAT---CAG------TAACAGTACTGGATGTGGGTG
ATGCATATTTTTCAGTTCCCTTAGATGAAGACTTCAGGAAGTATACTGCATTTACCATACCTAGTACAAACAATGAGACA
CCAGGGATCAGATATCAGTACAATGTGCTGCCACAGGGATGGAAAGGATCACCAGCAATATTCCAATGTAGCATGACAAA
AATATTAGAGCCTTTTAGAAAGCAAAATCCAGACATAGTTATCTATCAATACATGGATGATTTGTATGTAGGATCTGACT
TAGAAATAGGGCAGCATAGAACAAAAATAGAGGAACTAAGACAACATTTGTTGAAGTGGGGGTTAACCACACCAGAT---
AAAAAACATCAGAAAGAACCTCCATTCCTTTGGATGGGTTATGAACTCCATCCTGATAAATGGACAGTACAGCCCATAGT
GCTGCCACATAAAGACAGCTGGACTGTCAATGACATACAGAAGTTAGTGGGAAAACTG------------------AATT
GGGCAAGTCAGATTTATCCAGGGATTAAGGTAAAGCAACTATGTAAACTCCTTAGGGGAACCAAAGCGCTAACAGAAGTA
ATACCACTAACAGAAGAAGCAGAGCTAGAACTGGCAGAAAACAGGGAGATTCTAAAAGAACCAGTACATGGAGTGTATTA
TGACCCATC---AA---------------AAGACTTAATAGCAGAACTACAGAAGCAAGGGGAAGGTCAATGGACATACC
AAATTTTTCAAGACCCATTTAAAAATCTGAAAACAGGAAAGTATGCACGAGCGAAGGGTGCTCATACTAATGATATAAAA
CAATTAACGGAGGCAGTGC---AAAAAATAGCCACAGAAAGCATAGTAA---TATGGGGAAAGACTCCTAAATTTAAACT
ACCCATACAAAAGGAAACATGGGAAACATGGTGGACAGAGTATTGGCAAGCCACCTGGATTCCCGAGTGGGAGTTTGTCA
ATA---CCCCTCCCTT---AGTGAAATTATGGTACCAATTAGAGAAAGACCCCATAGAAGGAGTAGAAACTTTCTATGTA
GATGGGGCAGCTAAT---AGGGAGAC------C---AAATTAGGAAAAGCAGGATATGTTACTAATAGAGGAAGACAAAA
AGTTGTCTCCCTAACTGACACAACAAATCAGAAGACTGAGTTACAAGCAATTTATTTAGCTTTGCAGGATTCAGGACCAG
AAGTAAACATAGTAACAGACTCACAATATGCATTAGGAATCATTCAAGCACAACCAGATAGGAGTGAATCAGAGATAGTC
AGTCAAATAATAGAACAGTTAAT---AAAAAAGGAAAAGGTCTACCTGGCATGGGTACCAGCACACAAAGGAATTGGAGG
AAATGAA---CAAGTAGACAAATTAGTCAGTGCTGGAGTCAGGAAAGTACTA
>AY037282/B/AR/1999/ARMA132
CCCATTAGTCCTATTGAAACTGTGCCAGTAAAATT---AAAGCCAGGAATGG---ATGGCCCAAAAGTTAAACAA---TG
GCCACTGACAGAAG---AAAAAATAAAAGCATTAGTAGAAATTTGTACA------G---AAATGGAAAAGGAAGGAAAAA
TTTCAAAAA---TTGGGCCTGAAAATCCATACAATACTCCAGTATTTGCCATAAAGAAAAAAGAC------AGTACT---
AAATGGAGGAAATTAGTAGATTTCAGAGAACTTAATAAAAGAACTCAAGACTTCT---GGGAAGTTCAATTAGGAATAC-
-----CACATCCCGCA---GGGTTAAAA---AAG---AAA---AAAT---CAA------TAACAGTACTGGATGTGGGTG
ATGCATATTTCTCAGTTCCCTTAGATAAAGACTTCAGGAAGTATACTGCATTTACCATACCTAGTATAAACAATGAGACA
CCAGGGATTAGATATCAGTACAATGTGCTTCCACAGGGATGGAAAGGATCACCAGCGATATTCCAAAGCAGCATGACAAA
AATCTTAGAGCCTTTTAGAAAACAAAATCCAGACATAGTTATCTATCAATACATGGATGATCTGTATGTAGGATCTGACT
TAGAAATAGGGCAGCATAGAACAAAAATAGAGGAACTGAGACAACATCTATTGAGGTGGGGATTGACCACACCAGAT---
AAAAAACATCAGAAAGAACCTCCATTCCTTTGGATGGGTTATGAACTTCATCCTGATAAATGGACAGTACAGCCTATAGT
GCTGCCAGAAAAAGACAGTTGGACTGTCAATGACATACAGAAGTTAGTGGGAAAATTG------------------AATT
GGGCAAGTCAGATTTTCCCAGGGATTAAGGTAAGGCAATTATGTAAACTTCTTAGGGGAACCAAAGCACTAACAGAAGTA
GTACCATTAACAGAAGAAGCAGAGCTAGAACTGGCAGAAAACAGGGAGATTCTAAAAGAACCAGTACATGGAGTATATTA
TGACCCATC---AA---------------AAGACTTAATAGCAGAAATACAGAAGCAGGGAGAAGGCCAATGGACATATC
AAATTTATCAAGAGCAATTTAAAAATCTGAAAACAGGAAAGTATGCAAAAATGAGGGGTACCCATACTAATGATGTAAAA
CAATTAACAGAGGCAGTGC---AAAAAATAGTCACAGAAAGCATAGTCA---TATGGGGAAAGATTCCTAAATTTAGATT
ACCCATACAAAAAGAAACGTGGGAAACATGGTGGACAGAGTATTGGCAGGCCACCTGGATTCCTGAGTGGGAGTTTGTCA
ATA---CCCCTCCCTT---AGTGAAATTATGGTACCAGTTAGAGAAAGAACCCATAGTAGGCGCAGAAACTTTCTATGTA
GATGGGGCAGCTAAT---AGGGAAAC------T---AAATTAGGAAAAGCAGGATATGTTACTGACAGAGGAAGACAAAA
AGTTGTATCCCTAACGGACACAACGAATCAGAAGACTGAGTTACAAGCAATTCATCTAGCTTTGCAGGATTCAGGATTAG
AAGTAAACATAGTAACAGACTCACAATATGCATTAGGAATCATTCAAGCACAACCAGATAAGAGTGAATCAGAGTTAGTC
AGTCAAATAATAGAGCTGTTAAT---AAAAAAGGAAAAGGTCTACCTGGCATGGGTACCGGCACACAAAGGAATTGGAGG
AAATGAA---CAAGTAGATAAATTAGTCAGTGCTGGAATTAGGAAAATACTA
>AY173951/B/TH/1990/BK132
CCTATTAGTCCTATTGAAACTGTACCAGTAAAATT---AAAGCCAGGAATGG---ATGGCCCAAAAGTTAAACAA---TG
GCCATTGACAGAAG---AAAAAATAAAAGCATTAGTAGAAATTTGTACA------G---AAATGGAAAAGGAAGGAAAAA
TTTCAAAAA---TTGGGCCTGAAAATCCATACAATACTCCAGTATTTGCCATAAAGAAAAAAGAC------AGTACT---
AAATGGAGAAAATTAGTAGATTTCAGAGAACTTAATAAAAGAACTCAAGACTTCT---GGGAAGTTCAATTAGGAATAC-
-----CACATCCCGCA---GGGTTGAAA---AAG---AAA---AAAT---CAG------TAACGGTACTGGATGTGGGTG
ATGCATATTTTTCAGTTCCCTTAGATAAAGACTTCAGGAAATATACTGCATTTACCATACCGAGTACAAACAATGAGACA
CCAGGGATTAGATATCAGTACAATGTGCTTCCACAGGGATGGAAAGGATCACCAGCAATATTCCAATGTAGCATGACAAA
AATCTTAGAGCCTTTTAGAAAACAAAATCCAGACATAGTTATCTATCAATACATGGATGATTTGTATGTAGGATCTGACT
TAGAAATAGGGCAGCATAGAACAAAAATAGAGGAACTGAGACAACATCTGTTGAGGTGGGGATTTACCACACCAGAT---
AAAAAACATCAGAAAGAACCTCCATTCCTTTGGATGGGTTATGAACTCCATCCTGATAAATGGACAGTACAACCTATAGT
GCTGCCGGAAAAAGACAGCTGGACTGTCAATGACATACAGAAGTTAGTGGGAAAATTG------------------AATT
GGGCAAGTCAGATTTACCCAGGGATTAAAGTAAAGCAGTTATGTAAACTCCTTAGGGGAACCAAAGCACTAACAGAAGTA
GTACCACTAACAAAAGAGGCAGAGCTAGAACTGGCAGAAAACAGGGAAATTCTAAAAGAAACAGTACATGGAGTGTATTA
TGACCCATC---AA---------------AAGATTTAATAGCAGAAATACAGAAGCAGGGGCAAGGCCAATGGACATATC
AAATTTATCAAGAGCCATTTAAAAATCTAAAAACAGGAAAATATGCAAGAATGAGGGGTGCCCACACTAATGATGTAAAA
CAATTAACAGAGGCAGTGC---AAAAAATAGCCACAGAAAGCATAGTAA---TATGGGGAAAGACTCCTAAATTCAAACT
ACCCATACAAAAAGAAACATGGGAAACATGGTGGACAGAGTATTGGCAAGCCACCTGGATTCCTGAGTGGGAGTTTGTCA
ATA---CCCCTCCCTT---AGTGAAATTATGGTACCAGTTAGAAAAAGAGCCCATAGTAGGAGCAGAAACCTTCTATGTA
GATGGGGCGGCTAAC---AGGGAGAC------T---AAATTAGGAAAAGCAGGATATGTGACTAACAGAGGAAGACAAAA
AGTTGTCTCCCTAACTGACACAACAAATCAAAAGACTGAGTTACAAGCAATTCACCTAGCTTTGCAGGATTCGGGATTAG
AAGTAAATATAGTAACAGACTCACAATATGCATTAGGAATCATTCAAGCACAACCAGATAAAAGTGAATCAGAGATAGTC
AGTCAAATAATAGAGCAGTTAAT---ACAAAAGGAAAAGGTCTACCTGGCATGGGTACCAGCACACAAGGGAATTGGAGG
AAATGAA---CAAGTAGATAAATTAGTCAGTGCTGGAATCAGGAAAGTACTA
>AY173952/B/US/1990/US1
CCCATTAGTCCTATTGAAACTGTACCAGTAAAATT---AAAGCCAGGAATGG---ATGGCCCAAAAGTTAAACAA---TG
GCCATTGACAGAAG---AAAAAATAAAAGCATTAGTAGAAATTTGTACA------G---AAATGGAAAAGGAAGGGAAAA
TTTCAAAAA---TTGGGCCTGAAAATCCATACAATACTCCAGTATTTGCCATAAAGAAAAAAGAC------AGTACT---
AAATGGAGAAAATTAGTAGATTTCAGAGAACTTAATAAGAAAACTCAAGACTTCT---GGGAAGTTCAATTAGGAATAC-
-----CACATCCCGCA---GGGTTAAAA---AAG---AAA---AAAT---CAG------TAACCGTACTGGATGTGGGTG
ATGCATATTTTTCAGTTCCCTTAGATGAAGACTTCAGAAAGTATACTGCCTTCACCATACCTAGTATAAACAATGAGACA
CCAGGAATTAGATACCAGTACAATGTACTTCCACAAGGATGGAAAGGATCACCAGCTATATTCCAATGTAGCATGACAAA
AATCTTAGAGCCTTTTAGAAAACAAAATCCAGACCTAGTTATCTATCAATACATGGATGATTTGTATGTAGGATCTGACT
TAGAAATAGGGCAACATAGAATAAAAATAGAGGAACTGAGACAACATCTGTTAAGGTGGGGATTTACCACACCAGAC---
AAAAAACATCAGAAAGAACCTCCATTCCTTTGGATGGGTTATGAACTCCATCCTGATAAATGGACAGTACAGCCTATAGT
GCTGCCAGAAAAGGACAGCTGGACTGTCAATGACATACAGAAGTTAGTGGGAAAGTTG------------------AATT
GGGCAAGTCAGATTTACCCAGGGATTAAAGTAAGACAATTATGTAAACTCCTTAGGGGAACCAAAGCATTGACAGAAGTA
ATACCTCTAACAGCAGAAGCAGAGCTAGAACTGGCAGAAAACAGGGAGATTCTAAAAGAACCAGTACATGGAGTGTATTA
TGACCCATC---AA---------------AAGATTTAATAGCAGAAATACAGAAACAGGGGCAGGGCCAATGGACATATC
AAATCTATCAAGAACCATTTAAAAATCTTAAAACAGGAAAATATGCAAGAGTGAGGGGTGCCCACACTAATGATGTAAAG
CAATTAACAGAGGCAGTGC---AAAAAATAGCCACAGAAAGCATAGTAA---TATGGGGAAAGACTCCTAAATTTAAATT
ACCCATACAAAAAGAAACATGGGAAACATGGTGGACAGAGTATTGGCAAGCCACCTGGATTCCTGAGTGGGAGTTTGTCA
ACA---CCCCTCCCTT---AGTAAAATTATGGTACCAGTTAGAGAAAGAACCCATAGTAGGAGCAGAAACTTTCTATGTA
GATGGGGCAGCTAAC---AGGGAGAC------T---AAATTAGGAAAAGCAGGATATGTTACTAACAAAGGAAGACAAAA
AGTTGTCTCCATAACTGACACAACAAATCAGAAGACCGAATTACAAGCAATTTATCTAGCTTTGCAGGATTCAGGATCAG
AAGTAAACATAGTGACAGACTCACAATATGCATTAGGAATCATTCAAGCACAACCAGATAAAAGTGAATCAGAGTTAGTC
AGTCAAATAATAGAGCAGCTAAT---AAAAAAGGAAAAGGTCTACCTGGCATGGGTACCAGCACACAAAGGAATTGGAGG
AAATGAA---CAAGTAGATAAATTAGTCAGTGCTGGAATCAGGAAAATACTA
>AY173953/B/US/1990/US2
CCCATTAGTCCTATTGAAACTGTACCAGTAAAATT---AAAGCCAGGAATGG---ATGGCCCAAAAGTTAAACAA---TG
GCCATTGACAGAAG---AAAAAATAAAAGCATTAGTAGAAATTTGTACA------G---AAATGGAAAAGGAAGGAAAAA
TTTCAAAAA---TTGGGCCTGAAAATCCATACAATACTCCAGTATTTGCCATAAAGAAAAAAGAC------AGTACT---
AAATGGAGAAAATTAGTAGATTTCAGAGAACTCAATAAGAAAACTCAAGATTTCT---GGGAAGTTCAATTAGGAATAC-
-----CACATCCCGCA---GGGTTAAAA---AAG---AAG---AAAT---CAG------TAACAGTACTGGATGTGGGTG
ATGCATATTTTTCAGTTCCCTTAGATAAAGACTTTAGGAAGTATACTGCATTTACCATACCTAGTATAAACAATGAGACA
CCAGGGATTAGATATCAGTACAATGTGCTTCCACAGGGATGGAAAGGATCACCAGCAATATTCCAAAGTAGCATGACAAA
AATCTTAGAGCCTTTTAAAAAACAAAATCCAGACATAGTTATCTATCAATACATGGATGATTTGTATGTAGGATCTGACT
TAGAAATAGGACAGCATAGAACAAAAATAGAGGAACTGAGACAACATCTGTTGAAGTGGGGATTTACCACACCAGAC---
AAAAAACATCAGAAAGAACCTCCATTCCTTTGGATGGGTTATGAACTCCATCCTGATAAATGGACAGTACAGCCTATAGC
ACTGCCAGAAAAAGATAGCTGGACTGTCAATGACATACAGAAGTTAGTGGGAAAATTG------------------AATT
GGGCAAGTCAGATTTACGCAGGGATTAAAGTAAAACAATTATGTAAACTCCTTAGGGGAACCAAAGCACTAACAGAAGTA
ATACCACTGACAGAAGAAGCAGAGCTAGAACTGGCAGAAAACAGGGAAATTCTAAAAGAACCAGTACATGGAGTGTATTA
TGACCCATC---AA---------------AAGAATTAATAGCAGAAATACAGAAGCAGGGGCCAGGCCAATGGACATATC
AAATTTATCAAGAGCCATTTAAAAATCTGAAAACAGGAAAATATACAAGAATGAGGGGTGCACACACTAATGATGTAAGA
CAATTAACAGAGGCGGTGC---AAAAAATAACCACAGAAAGCATAGTAA---TATGGGGAAAGACTCCTAAATTTAAACT
ACCCATACAAAAAGAAACATGGGAAGCATGGTGGACAGAGTATTGGCAAGCCACCTGGATTCCTGAGTGGGAGTTTGTCA
ATA---CCCCTCCCTT---AGTAAAATTATGGTACCAGTTAGAGAAAGAACCCATAGTAGGAGCAGAAACTTTCTACGTA
GATGGGGCAGCTAAC---AGGGAGAC------T---AAATTAGGAAAAGCAGGATATGTTACTAACAGAGGAAGACAAAA
GGTTGTCCCCCTAACTGACACAACAAATCAGAAGACTGAGTTACAAGCAATTCATCTAGCTTTGCAGGATTCGGGATCAG
AAGTAAACATAGTAACAGACTCACAATATGCATTAGGAATCATTCAAGCACAACCAGATAAAAGTGAATCAGAGTTAGTC
AGTCAAATAATAGAGCAGTTAAT---AAAAAAGGAAAAGGTCTACCTGGCATGGGTACCAGCACACAAAGGAATTGGAGG
AAATGAA---CAAGTAGATAAATTAGTCAGTGCTGGAATCAGGAAAGTACTA
>AY173954/B/US/1990/US3
CCCATTAGTCCTATTGAAACTGTACCAGTAAAATT---AAAGCCAGGAATGG---ATGGCCCAAAAGTTAAACAA---TG
GCCATTGACAGAAG---AAAAAATAAAAGCATTAGYAGAAATTTGTACA------G---AGATGGAGAAGGAAGGAAAAA
TTTCAAAAA---TTGGGCCTGAAAATCCATACAATACTCCAGTATTTGCCATAAAGAAAAAAGAC------AGTACT---
AAATGGAGAAAATTAGTAGATTTCAGAGAACTTAATAAGAGAACTCAAGACTTCT---GGGAAGTTCAATTAGGAATAC-
-----CACATCCTGCA---GGGTTAAAA---AAG---AAA---AAAT---CAG------TAACAGTGCTGGATGTGGGTG
ATGCATATTTTTCAGTTCCCTTAGATAAAGACTTCAGGAAGTACACTGCATTTACCATACCTAGTATAAACAATGAGACA
CCAGGGATTAGATATCAGTACAATGTGCTTCCACAAGGATGGAAAGGATCACCAGCAATATTCCAAAGTAGCATGACAAA
AATCTTAGAGCCTTTTAGAAAACAAAATCCAGACATAGTTATCTATCAATACATGGATGATTTGTATGTAGGATCTGACT
TAGCAATAGGGCAGCATAGAACAAAAATAGAGGAACTGAGGCAACATCTGTTGAGGTGGGGATTTACCACACCAGAC---
AAAAAACATCAGAAAGAACCTCCATTCCTTTGGATGGGGTATGAGCTCCATCCTGATAAATGGACAGTACAGCCTATAAT
GCTGCCAGAAAAAGACAGCTGGACTGTCAATGACATACARAAGTTAGTGGGAAAACTG------------------AATT
GGGCAAGTCAGATTTATGCAGGGATTAAAGTAAGGCAATTATGTAAACTCCTTAGGGGAACCAAAGCACTAACAGAAGTA
GTACCACTAACAGCAGAAGCAGAGCTAGAACTGGCAGAAAACAGGGAGATTCTAAAAGAACCAGTACATGGAGTGTATTA
TGACCCATC---AA---------------AAGACTTAATAGCAGAAATACAGAAGCAGGGGCAAGGCCAATGGACATATC
AAATTTATCAAGAGCCATTTAAAAATCTGAAAACAGGAAAGTATGCAAAAATGAGGGGTGCCCACACTAATGATGTAAAA
CAATTAACAGAGGCAGTGC---AAAAAATAGCCACAGAAAGCATAGTAA---TATGGGGAAAGACTCCTAAATTTAAATT
ACCCATACAAAAAGAAACATGGGAAGCATGGTGGACAGAGTATTGGCAAGCCACCTGGATTCCTGAGTGGGAGTTTGTCA
ATA---CCCCTCCCTT---AGTGAAATTATGGTACCAGTTAGAGAAAGAACCCATAGTAGGAGCAGAAACTTTCTATGTA
GATGGGGCAGCTAAT---AGGGAAAC------T---AAATTAGGAAAAGCAGGATATGTTACTGACAGAGGAAGACAAAA
AGTTGTCCCCCTAACGGACACAACAAATCAAAAGACTGAGTTACAAGCAATTCATCTAGCTTTGCAGGATTCGGGATTAG
AAGTAAACATAGTAACAGACTCACAATATGCATTAGGAATCATTCAAGCACAACCAGATAAGAGTGAATCAGAGTTAGTC
AGTCAAATAATAGAGCAGTTAGT---AAAAAAGGAAAAGGTCTACCTGGCATGGGTACCAGCACACAAAGGAATTGGAGG
AAATGAA---CAAGTAGATAAATTAGTTAGTGCTGGAATCAGGAAAGTACTA
>AY173955/B/US/1990/US4
CCCATTAGTCCTATTGAAACTGTACCAGTAAAATT---AAAGCCAGGAATGG---ATGGCCCAAAAGTTAAGCAA---TG
GCCATTGACAGAGG---AAAAAATAAAAGCATTAGTAGAAATTTGTACA------G---AAATGGAAAAGGAAGGAAARA
TTTCAAAAA---TTGGGCCTGAAAATCCATACAATACKCCAGTATTTGCCATAAAGAAAAAAGAC------AGTACT---
AAATGGAGAAAATTAGTAGATTTTAGAGAGCTTAATAAGAGAACTCAGGACTTCT---GGGAAGTCCAATTAGGAATAC-
-----CACATCCCGCA---GGGTTAAAA---AAG---AAA---AAAT---CAG------TAACAGTACTGGATGTGGGTG
ATGCATATTTTTCAGTTCCCTTAGATAAAGAATTCAGAAAGTATACTGCATTTACCATACCTAGTATAAAYAATGAGACA
CCAGGGATTAGATATCAGTACAATGTACTTCCACAAGGATGGAAAGGATCACCAGCAATATTCCAAAGTAGCATGACAAA
AATCTTAGAGCCTTTTAGAAAACAAAATCCAGACATAGTTATCTATCAGTACATGGATGATTTGTATGTAGGATCTGACC
TAGAAATAGAGCAGCATAGAACAAAAATAGAGGAACTGAGAGGACATCTGTTAAGGTGGGGATTTACCACACCAGAC---
AAAAAACATCAGAAAGAACCTCCATTTCTTTGGATGGGTTATGAACTCCATCCTGATAAATGGACAGTACAGCCCATAAA
GCTGCCAGAAAAAGACAGCTGGACTGTCAATGATATACAGAAATTAGTGGGAAAATTG------------------AATT
GGGCAAGTCAGATTTATGCAGGGATTAAAGTAAGGCAATTATGTAAACTCCTTAGGGGAGCCAAAGCACTAACAGAAGTA
GTACCACTAACAGAAGAAGCAGAATTAGAACTGGCAGAAAACAGGGAGATTCTAAAAGAGCCAGTGCATGGAGTGTATTA
TGACCCATC---AA---------------AAGAATTAATAGCAGAAATACAGAAGCAGGAGCAAGGCCAATGGACATATC
AAATTTATCAAGAGCCATTTAAAAATCTGAAAACAGGAAAGTATGCAAGAATGAGGGGTGCCCACACCAATGATGTAAAA
CAATTAACAGAGGCAGTAC---AAAAAATAGCCAGAGAATGCATAGTAA---TATGGGGAAAAATACCTAAATTTAAATT
ACCCATACAGAAAGAAACATGGGAAACATGGTGGATAGAGCATTGGCAAGCCACCTGGATTCCTGAGTGGGAGTTTGTCA
ATA---CCCCTCCCTT---AGTGAAATTATGGTACCAGTTAGAAAAAGAACCCATAGTAGGAGCAGAAACTTTCTATGTA
GATGGGGCAGCTAAT---AGAGAGAC------T---AAATTAGGGAAAGCAGGATATGTTACTGACAGAGGAAGACAAAA
GGTTGTCTCCCTAACTGACACAACAAATCAGAAGACTGAGCTACAAGCAATTCATCTAGCTTTGCAGGATTCAGGATTAG
AAGTAAACATAGTAACAGACTCACAATATGCATTAGGAATTATTCAAGCACAACCAGATAAAAGTGAATCAGAAATAGTC
AGTCAAATAATAGAGCAATTAAT---CAAAAAGGAAAAGGTCTACCTGGCATGGGTACCAGCACACAAAGGGATTGGAGG
AAATGAA---CAAGTAGATAAATTAGTTAGTTCTGGAATCAGGAAAGTACTA
>AY173956/B/BR/1989/BZ167
CCCATTAGTCCTATTGAAACTGTACCAGTAAAATT---AAAGCCAGGAATGG---ATGGCCCAAAAGTTAAACAA---TG
GCCATTGACAGAAG---AAAAAATAAAAGCATTAGTAGAAATTTGTACA------G---AAATGGAAAAGGAAGGGAAAA
TTTCAAAAA---TTGGGCCTGAAAATCCATACAATACTCCAGTATTTGCCATAAAGAAAAAAGAC------AGTACT---
AAATGGAGAAAATTAGTGGATTTCAGAGAACTTAATAAGAGAACTCAAGACTTCT---GGGAAGTTCAATTAGGAATAC-
-----CACATCCCGCA---GGGTTAAAA---AAG---AAA---AAAT---CAG------TAACAGTACTGGATGTGGGTG
ATGCATATTTTTCAGTTCCCTTAGATGAAGACTTCAGGAAGTATACTGCATTTACCATACCTAGTATAAACAATGAGACA
CCAGGGATTAGATATCAGTACAATGTGCTTCCACAGGGATGGAAAGGATCACCAGCAATATTCCAAAGTAGCATGACAAA
AATCTTAGAGCCTTTTAGAAARCAAAATCCAGACATGGTTATCTATCAATACATGGATGATTTGTATGTAGGATCTGACT
TAGAAATAGGGCAGCATAGAACAAAAATAGAGGAACTGAGACAACATCTGTTGAGGTGGGGATTTACCACACCAGAC---
AAAAAACATCAAAAGGAACCTCCATTCCTTTGGATGGGTTATGAACTCCATCCAGATAAATGGACAGTACAGCCTATAGT
GCTGCCAGAAAAAGACAGCTGGACTGTCAATGACATACAGAAGTTAGTGGGAAAATTG------------------AATT
GGGCAAGTCAAATTTATGCAGGGATTAAAGTAAAACAATTATGTAAACTCCTTAGGGGAACCAAGGCACTAACAGAAGTA
GTACCACTAACAGAAGAAGCAGAGCTAGAACTGGCAGAAAACAGGGAAATTCTAAAAGAACCAGTACATGGAGTGTATTA
TGACCCATC---AA---------------AAGACTTAATAGCAGAAATACAGAAGCAGGGGCAGGGCCAATGGACATATC
AAATTTATCAAGAGCCATTTAAAAATCTGAAAACAGGAAAATATGCAAGAACGAGGGGTGCCCACACTAATGATGTAAAA
CAATTAACAGAGGCAGTGC---AAAAAATAACCACAGAATGTATAGTAA---TATGGGGAAAGATTCCTAAATTTAAACT
ACCCATACAAAAAGAAACATGGGAAACATGGTGGACAGAGTATTGGCAAGCCACCTGGATTCCTGAGTGGGAGTTTGTCA
ATA---CCCCTCCCTT---GGTRAAATTATGGTACCAGTTGGAGAAAGAACCCATAGTAGGAGCAGAGACTTTCTATGTA
GATGGGGCAGCTAAC---AGGGAGAC------T---AAATTAGGAAAAGCAGGATATGTTACTGACAGAGGAAGACAAAA
AGTTGTCTCCCTACCTGACACAACAAATCAGAAGACTGAGTTACAAGCAATTCATCTAGCTTTGCAGGATTCGGGATTAG
AAGTAAACATAGTAACAGACTCACAATATGCATTAGGAATCATTCAAGCACAACCAGATAAAAGTGAATCAGAGTTAGTC
AGTCAAATAATAGAGGAGTTAAT---AAAAAAGGAAAGGGTCTACCTGGCATGGGTACCAGCACACAAAGGAATTGGAGG
AAATGAA---CAAGTAGATAAATTAGTCAGTTCTGGAATCAGRAAAGTACTA
>AY180905/B/CN/2001/CNHN24
CCCATTAGTCCTATTGATACTGTACCAGTAAAATT---AAAGCCAGGAATGG---ATGGCCCAAAAGTTAAACAA---TG
GCCATTGACAGAAG---AAAAAATAAAAGCATTAGTAGAAATTTGTACA------G---AAATGGAAAAGGAAGGGAAAA
TTTCAAAAA---TAGGGCCTGAAAATCCATACAATACTCCAGTATTTGCCATAAAGAAAAAAGAC------AGTACT---
AAATGGAGAAAATTAGTAGATTTCAGGGAACTTAATAAAAGAACTCAAGACTTTT---GGGAAGTTCAATTAGGAATAC-
-----CACATCCCGCA---GGATTAAAA---AAG---AAA---AAAT---CTG------TAACAGTCCTGGATGTGGGTG
ATGCATATTTCTCAGTCCCTTTAGATAAAGACTTCAGGAAGTATACTGCATTTACCATACCTAGTATAAACAATGAGACA
CCAGGGATCAGATATCAGTACAATGTGCTTCCACAGGGATGGAAAGGATCACCAGCAATATTCCAATGTAGCATGACAAA
AATTTTAGAGCCTTTTAGAAAACAAAACCCAGACATAGTTATCTATCAATACATGGATGATTTGTATGTAGGATCTGATT
TAGAAATAGGGCAGCATAGAACAAAAATAGAGGAACTGAGACAACACCTGTTGAGGTGGGGGTTTACCACACCAGAC---
AAAAAACATCAGAAAGAACCTCCATTCCTTTGGATGGGTTATGAACTCCATCCTGATAAATGGACAGTACAGCCTATAGA
GCTGCCAGAAAAGGACAGCTGGACTGTCAATGACATACAGAAGTTAGTGGGAAAGTTG------------------AATT
GGGCAAGTCAGATTTATGCAGGGATTAAGGTAAGGGAATTATGTAAACTCCTTAGGGGAACCAAAGCACTAACAGAAGTA
GTACCACTAACAGAAGAAGCAGAGCTAGAACTGGCGGAAAACAGGGAAATTCTGAAAGAACCAGTACATGGAGTGTATTA
TGACCCATC---AA---------------AAGACTTAATAGCAGAAATACAGAAGCAGGGGCTAGGCCAATGGACATACC
AAATTTATCAAGAGCCATATAAAAATCTGAAAACAGGAAAGTATGCCAGAATGAGGGGTGCCCACACTAATGATGTAAAA
CAATTAACAGAGGCAGTGC---AAAAAGTAGCCACAGAAAGCATAGTAA---TATGGGGGAAGACTCCTAAATTTAAACT
ACCCATACAAAAGGAAACATGGGAAGCATGGTGGACAGAGTATTGGCAAGCCACCTGGATTCCTGAGTGGGAGTTTACCA
ATA---CCCCTCCCTT---AGTGAAATTATGGTATCAGTTAGAGAAAGAACCCATAGAAGGAGCAGAAACTTTCTATGTA
GATGGGGCAGCTAGT---AGGGAGAC------T---AAATTAGGAAAAGCAGGATATGTTACTAACAAAGGAAGACAAAA
AGTTGTCACCCTAACTGACACAACAAATCAGAAGACTGAGTTACAAGCAATTCATTTAGCTTTGCAGGATTCAGGAGCAG
AAGTAAACATAGTAACAGACTCACAATATGCATTAGGAATCATTCAAGCACAACCAGATAAGAGTGAATCAGAATTAGTC
AGTCAAATAATAGAGCAGTTAAT---AAAAAAGGAAAAAGTCTACCTGGCATGGGTGCCAGCACACAAGGGAATTGGAGG
GAATGAA---CAAATAGATAAATTAGTCAGTGCTGGAATCAGGAAAGTACTA
>AY308760/B/US/1996/1333_d2
CCCATTAGTCCTATTGAAACTGTACCAGTAAAATT---AAAGCCAGGAATGG---ATGGCCCAAAAGTTAAACAA---TG
GCCATTGACAGAAG---AAAAAATAAAAGCATTAGTAGAAATTTGTACA------G---AAATGGAAAAGGAAGGGAAAA
TTTCAAAAA---TTGGGCCTGAAAACCCATACAATACTCCAGTATTTGCTATAAAGAAAAAAGAC------AGTACT---
AAATGGAGAAAATTAGTAGATTTCAGGGAACTTAATAAGAGAACTCAAGACTTCT---GGGAAGTTCAATTAGGAATAC-
-----CACATCCCGCA---GGGTTAAAA---AAG---AAA---AAAT---CAG------TAMCCGTATTGGATGTGGGTG
ATGCATATTTTTCAGTTCCCTTAGATAAAAACTTCAGGAAGTATACTGCATTCACAATACCTAGTATAAACAATGAGACA
CCAGGGGTTAGATATCAGTACAATGTGCTTCCACAGGGATGGAAAGGATCACCAGCAATATTCCAAAGTAGTATGACAAA
AATCTTAGAGCCTTTTAGAAAACAAAATCCAGACCTAGTTATCTATCAATACATGGATGATTTGTATGTAGGATCTGACT
TAGAAATAGGGCAGCATAGAACAAAAATAGAGGAACTGAGACAGCATCTGTTGAGGTGGGGATTTACCACACCAGAC---
AAAAAACATCAGAAAGAACCTCCATTCCTTTGGATGGGTTATGAACTCCATCCTGATAAATGGACAGTACAGCCTATAGT
GCTACCAGACAAAGACAGCTGGACTGTCAATGACATACAGAAGTTAGTGGGAAAATTA------------------AATT
GGGCAAGTCAGATTTACCCAGGGATTAAAATAAGGCAATTATGCAAACTCCTTAGAGGAACCAAAGCGCTAACAGAAGTA
GTACCACTAACAGAAGAAGCAGAGCTAGAACTGGCAGAAAACAGGGAGATTCTAAAAGAACCAGTACATGGAGTATATTA
TGACCCATC---AA---------------AAGACTTAATAGCAGAAATCCAGAAGCAGGGGCAAGACCAATGGACATATC
AAATTTATCAAGATCCATTTAAAAATCTGAAAACAGGAAAATATGCAAGAAGGAGGGGTGCCCACACTAATGATGTAAAA
CAATTAACAGAAGCAGTGC---AAAAAATAACCACAGAAAGCATAGTGA---TATGGGGAAAGATTCCTAAATTTAAACT
ACCCATACAAAAAGAAACATGGGAAACATGGTGGACAGACTATTGGCAAGCCACCTGGATTCCGGAGTGGGAGTTTGTTA
ATA---CCCCTCCCTT---AGTGAAATTATGGTATCAGTTAGAGAAAGACCCCATAATAGGAGCAGAAACTTTCTATGTA
GATGGGGCAGCTAAC---AGGGAGAC------T---AAATTAGGAAAAGCAGGATATGTTACTAACAGAGGAAGACAAAA
AGTTATCTCCCTAACTGACACAACAAATCAGAAGACTGAGTTACAAGCAATTCATCTAGCTCTGCAGGATTCGGGATTAG
AAGTAAACATAGTAACAGACTCACAATATGCAATAGGAATCATTCAAGCACAACCAGATAGAAGTGAATCAGAGTTAGTC
AATCAAATAATAGAGCAGTTAAT---AAAAAAGGAAAAGGTCTACCTGGCATGGGTACCAGCACACAAAGGAATTGGAGG
AAATGAA---CAAGTAGATAAATTAGTCAGTGCTGGAATCAGGAAAGTACTA
>AY308761/B/US/1996/1299_d22
CCCATTAGTCCTATTGAAACTGTACCAGTAAAATT---AAAGCCAGGAATGG---ATGGCCCAAAAGTTAAGCAA---TG
GCCATTGACAGAAG---AAAAAATAAAAGCATTAGTAGAAATTTGTACA------G---AAATGGAAAAGGAAGGGAAAA
TTTCAAAAA---TTGGGCCTGAAAACCCATACAATACTCCAGTATTTGCCATAAAGAAAAAAGAT------GGAACT---
AAATGGAGAAAATTAGTAGATTTCAGAGAACTTAATAAGAGAACTCAAGACTTCT---GGGAGGTTCAATTAGGAATAC-
-----CACATCCCGCA---GGGTTAAAA---AAG---AAA---AAAT---CAG------TAACTGTATTAGATGTGGGTG
ATGCATATTTTTCAGTTCCCTTAGATCAAGAGTTCAGGAAGTATACTGCATTTACAATACCTAGTATAAACAATGAGACA
CCAGGGATTAGATATCAGTACAATGTGCTTCCACAGGGATGGAAAGGATCACCAGCAATATTCCAAAGTAGCATGACAAA
AATCTTAGAGCCTTTTAGAAAACAAAATCCAGACCTAGTTATCTATCAATACATGGATGATTTGTATGTAGGATCTGACT
TGGAAATWGAACAGCATAGAACAAAAATAGAGGAACTGAGACAGCATCTGTTGAGGTGGGGATTTACCACACCAGAC---
AAAAAACATCAGAAAGAACCTCCATTCCTTTGGATGGGTTATAAACTTCATCCTGATAAATGGACAGTACAGCCTATAGT
GCTACCAGACAAAGACAGCTGGACTGTCAATGACATACAGAAATTAGTGGGAAAATTA------------------AATT
GGGCAAGTCAGATTTACCCAGGGATTAAAATAAGGCAATTATGTAAACTCCTTAGAGGAACCAAAGCGCTAACAGAAGTA
ATACCACTAACACAAGAGGCAGAGCTAGAACTGGCAGAAAACAGGGAGATTCTAAAAGAACCAGTACATGGAGTGTATTA
TGACCCATC---AA---------------AAGACTTAATAGCAGAAATCCAGAAGCAGGGGCAAGACCAATGGACATATC
AAATTTATCAAGATCCATTTAAAAATCTGAAAACAGGAAAATATGCAAGAAGGAGGGGTGCCCACACTAATGATGTAAGA
CAATTAACAGAAGCAGTGC---AAAAAATAACCACAGAAAGCATAGTGA---TATGGGGAAAAATTCCTAAATTTAAACT
ACCCATACAAAAAGAAAYATGGGAAACATGGTGGACAGAGTATTGGCAAGCCACCTGGATTCCAGAGTGGAAGTTTGTCA
ATA---CCCCTCCCTT---AGTGAAATTATGGTACCAGTTAGAGAAAGACCCCATAATAGGAGCAGAAACTTTCTATGTA
GATGGGGCAGCTAAC---AGGGAGAC------T---AAATTAGGAAAAGCAGGATATGTTACTGACAGAGGAAGACAAAA
GGTTGTCTCCCTACCTGACACAACAAATCAGAAGACTGAGTTACAAGCAATTCATCTAGCTCTGCAGAATTCGGGATTAG
AAGTAAACATAGTAACAGACTCACAATATGCAATAGGAATCATTCAAGCACAACCAGATAGAAGTGAATCAGAGTTAGTC
AATCAAATAATAAAGCAGTTAAT---AAAAAAGGAAAAGGTCTACCTGGCATGGGTACCAGCACACAAAGGAATTGGAGG
AAATGAA---CAAGTAGATAAATTAGTCAGTGCTGGAATCAGGAAAGTACTA
>AY308762/B/US/1996/1304_d31
CCCATTAGTCCTATTGAAACTGTACCAGTAAAATT---AAAGCCAGGAATGG---ATGGCCCAAAAGTTAAGCAA---TG
GCCATTGACAGAAG---AAAAAATAAAAGCATTAGTAGAAATTTGTACA------G---AAATGGAAAAGGAAGGGAAAA
TTTCAAAAA---TTGGGCCTGAAAACCCATACAATACTCCAGTATTTGCCATAAAGAAAAAAGAT------GGAACT---
AAATGGAGAAAATTAGTAGATTTCAGAGAACTTAATAAGAGAACTCAAGACTTCT---GGGAGGTTCAATTAGGAATAC-
-----CACATCCCGCA---GGGTTAAAA---AAG---AAA---AAAT---CAG------TAACTGTATTAGATGTGGGTG
ATGCATATTTTTCAGTTCCCTTAGATCAAGAGTTCAGGAAGTATACTGCATTTACAATACCTAGTATAAACAATGAGACA
CCAGGGATTAGATATCAGTACAATGTGCTTCCACAGGGATGGAAAGGATCACCAGCAATATTCCAAAGTAGCATGACAAA
AATCTTAGAGCCTTTTAGAAAACAAAATCCAGACCTAGTTATCTATCAATACATGGATGATTTGTATGTAGGATCTGACT
TGGAAATAGAACAGCATAGAACAAAAATAGAGGAACTGAGACAGCATCTGTTGAGGTGGGGATTTACCACACCAGAC---
AAAAAACATCAGAAAGAACCTCCATTCCTTTGGATGGGTTATGAACTTCATCCTGATAAATGGACAGTACAGCCTATAGT
GCTACCAGACAAAGACAGCTGGACTGTCAATGACATACAGAAATTAGTGGGAAAATTA------------------AATT
GGGCAAGTCAGATTTACCCAGGGATTAAAATAAGGCAATTATGTAAACTCCTTAGAGGAACCAAAGCGCTAACAGAAGTA
ATACCACTAACACAAGAGGCAGAGCTAGAACTGGCAGAAAACAGGGAGATTCTAAAAGAACCAGTACATGGAGTGTATTA
TGACCCATC---AA---------------AAGACTTAATAGCAGAAATCCAGAAGCAGGGGCAAGACCAATGGACATATC
AAATTTATCAAGATCCATTTAAAAATCTGAAAACAGGAAAATATGCAAGAAGGAGGGGTGCCCACACTAATGATGTAAGA
CAATTAACAGAAGCAGTGC---AAAAAATAACCACAGAAAGCATAGTGA---TATGGGGAAAAATTCCTAAATTTAAACT
ACCCATACAAAAAGAAACATGGGAAACATGGTGGACAGAGTATTGGCAAGCCACCTGGATTCCAGAGTGGGAGTTTGTCA
ATA---CCCCTCCCTT---AGTGAAATTATGGTACCAGTTAGAGAAAGACCCCATAATAGGAGCAGAAACTTTCTATGTA
GATGGGGCAGCTAAC---AGGGAGAC------T---AAATTAGGAAAAGCAGGATATGTTACTGACAGAGGAAGACAAAA
GGTTGTCTCCCTACCTGACACAACAAATCAGAAGACTGAGTTACAAGCAATTCATCTAGCTCTGCAGGATTCGGGATTAG
AAGTAAACATAGTAACAGACTCACAATATGCAATAGGAATCATTCAAGCACAACCAGATAGAAGTGAATCAGAGTTAGTC
AATCAAATAATAGAGCAGTTAAT---AAAAAAGGAAAAGGTCTACCTGGCATGGGTACCAGCACACAAAGGAATTGGAGG
AAATGAA---CAAGTAGATAAATTAGTCAGTGCTGGAATCAGGAAAGTACTA
>AY314044/B/CA/1996/WC10P_1
CCCATTAGTCCTATTGAAACTGTACCAGTAAAATT---AAAGCCAGGAATGG---ATGGCCCAAAAGTTAAACAA---TG
GCCATTGACAGAAG---AAAAAATAAAAGCATTAATAGAAATCTGTACA------G---AATTGGAAAACGAAGGGAAAA
TTTCAAAAA---TTGGGCCTGAAAATCCATACAATACTCCAGTATTTGCCATAAAGAAAAAAGAC------AGTACT---
AAATGGAGAAAATTAGTAGATTTCAGAGAACTTAATAAGAGAACTCAAGACTTCT---GGGAAGTTCAATTAGGAATAC-
-----CACATCCCGCA---GGGTTAAAA---AAG---AAA---AAAT---CAG------TAACAGTACTGGATGTGGGTG
ATGCATATTTTTCAGTTCCCTTAGATAAAGAATTCAGGAAGTACGCTGCATTTACCATACCTAGTATAAACAATGAGACA
CCAGGGATTAGATATCAGTACAATGTGCTTCCACAGGGATGGAAAGGATCACCATCAATATTCCAAAGTAGCATGACAAA
AATCTTAGAGCCTTTTAGAAAACAAAATCCAGAAATAGTTATCTATCAATACATGGATGATTTGTATGTAGGGTCTGACT
TAGAATTAGGACAGCATAGAACAAAAATAGAAGAACTGAGACAACATCTGTTGAAGTGGGGATTTTACACACCAGAC---
AAAAAACATCAGAAAGAACCTCCATTCCTTTGGATGGGTTATGAACTCCATCCTGATAAATGGACAGTACAACCCATAGT
GCTGCCAGAAAAAGACAGCTGGACTGTCAATGATATACAGAAGTTAGTGGGAAAATTG------------------AATT
GGGCAAGTCAAATTTACCCAGGGATTAAAGTAAAGCAATTATGTAGACTCCTTAGGGGAGCCAAGGCACTGACAGAAGTA
ATACCACTAACAAAAGAAGCAGAGCTAGAACTGGCAGAAAACAGGGAAATTCTAAAAGAACCAGTACATGGAGTGTATTA
TGACCCATC---AA---------------AAGACTTAATAGCAGAAATACAGAAGCAGGGGGAAGGCCAGTGGACATATC
AAATTTATCAAGAGCCATTTAAAAATCTGAAAACAGGAAAATACGCAAGAATGAGGGGGGCCCACACAAATGATGTAAAA
CAATTAACAGAGACAGTAC---AAAAAATAACCACAGAAAGCATAGTGA---TATGGGGAAAGACTCCTAAGTTTAGACT
ACCCATACAGAAAGAAACATGGGAAACATGGTGGACAGAGTATTGGCAAGCCACCTGGATTCCTGAGTGGGAGTTTGTCA
ATA---CCCCTCCCTT---AGTAAAATTATGGTACCAGTTAGAGAAAGAACCCATAGTAGGAGCAGAAACTTTCTATGTA
GATGGGGCAGCTAAC---AGGGAGAC------T---AAATTAGGAAAAGCAGGATATGTTACTAACAGAGGAAGACAAAA
AGTTGTCTCCCTAACTGACACAACAAATCAGAAGACTGAGTTACAAGCAATTCTTCTAGCTTTACAGGACTCGGGATTAG
AGGTAAACATAGTAACAGACTCACAATATGCATTAGGAATCATTCAAGCACAACCAGATAGAAGTGAATCAGAGGTAGTC
AACCAAATAATAGAGCAGTTAAT---AAAAAAGGAAAAGATCTATCTGGCATGGGTACCAGCGCACAAAGGAATTGGAGG
AAATGAA---CAAGTAGATAAATTAGTCAGTAATGGAATCAGGAAAATACTC
>AY314045/B/CA/1996/WC10P_2
CCCATTAGCCCTATTGAAACTGTACCAGTAAAATT---AAAGCCAGGAATGG---ATGGCCCAAAAGTTAAACAA---TG
GCCATTGACAGAAG---AAAAAATAAAAGCATTAATAGAAATCTGTACA------G---AATTGGAAAACGAAGGGAAAA
TTTCAAAAA---TTGGGCCTGAAAATCCATACAATACTCCAGAATTTGCCATAAAGAAAAAAGAC------AGTACT---
AAATGGAGAAAATTAGTAGATTTCAGAGAACTTAATAAGAGAACTCAAGACTTCT---GGGAAGTTCAATTAGGGATAC-
-----CACATCCCGCA---GGGTTAAAA---AAG---AAA---AAAT---CAG------TAACAGTACTGGATGTGGGTG
ATGCATATTTTTCAGTTCCCTTAGATAAAGAATTCAGGAAGTACACTGCATTTACCATACCTAGTATAAACAATGAGACA
CCAGGGATTAGATATCAGTACAATGTGCTTCCACAGGGATGGAAAGGATCACCATCAATATTCCAAAGTAGCATGACAAA
AATCTTAGAGCCTTTTAGAAAACAAAATCCAGAAATAGTTATCTATCAATACATGGATGATTTGTATGTAGGGTCTGACT
TAGAATTAGGACAGCATAGAACAAAAATAGAAGAACTGAGACAACATCTGTTGAAGTGGGGATTTTACACACCAGAC---
AAAAAACATCAGAAAGAACCTCCATTCCTTTGGATGGGTTATGAACTCCATCCTGATAAATGGACAGTACAACCCATAGT
GCTGCCAGAAAAAGACAGCTGGACTGTCAATGATATACAGAAGTTAGTGGGAAAATTG------------------AATT
GGGCAAGTCAAATTTACCCAGGGATTAAAGTAAAGCAATTATGTAGACTCCTTAGGGGAGCCAAGGCACTGACAGAAGTA
ATACCACTAACAAAAGAAGCAGAGCTAGAACTGGCAGAAAACAGGGAAATTCTAAAAGAACCAGTACATGGAGTGTATTA
TGACCCATC---AA---------------AAGACTTAATAGCAGAAATACAGAAGCAGGGGGAAGGCCAGTGGACATATC
AAATTTATCAAGAGCCATTTAAAAATCTGAAAACAGGAAAATACGCAAGAATGAGGGGGGCCCACACAAATGATGTAAAA
CAATTAACAGAGACAGTAC---AAAAAATAACCACAGAAAGCATAGTGA---TATGGGGAAAGACTCCTAAGTTTAGACT
ACCCATACAGAAAGAAGCATGGGAAACATGGTGGACAGAGTATTGGCAAGCCACCTGGATTCCTGAGTGGGAGTTTGTCA
ATA---CCCCTCCCTT---AGTAAAATTATGGTACCAGTTAGAGAAAGAACCCATAGTAGGAGCAGAAACTTTCTATGTA
GATGGGGCAGCTAAC---AGGGAGAC------T---AAATTAGGAAAAGCAGGATATGTTACTAACAGAGGAAGACAAAA
AGTTGTCTCCCTAACTGACACAACAAATCAGAAGACTGAGTTACAAGCAATTCTTCTAGCTTTACAGGACTCGGGATTAG
AAATAAACATAGTAACAGACTCACAATATGCATTAGGAATCATTCAAGCACAACCAGATAGAAGTGAATCAGAGGTAGTC
AACCAAATAATAGAGCAGTTAAT---AAAAAAGGAAAAGATCTATCTGGCATGGGTACCAGCGCACAAAGGAATTGGAGG
AAATGAA---CAAGTAGATAAATTAGTCAGTAATGGAATCAGGAAAATACTC
>AY314046/B/CA/1996/WC10P_3
CCCATTAGTCCTATTGAAACTGTACCAGTAAAATT---AAAGCCAGGAATGG---ATGGCCCAAAAGTTAAACAA---TG
GCCATTGACAGAAG---AAAAAATAAAAGCATTAATAGAAATCTGTACA------G---AATTGGAAAACGAAGGGAAAA
TTTCAAAAA---TTGGGCCTGAAAATCCATACAATACTCCAGTATTTGCCATAAAGAAAAAAGAC------AGTACT---
AAATGGAGAAAATTAGTAGATTTCAGAGAACTTAATAAGAGAACTCAAGACTTCT---GGGAAGTTCAATTAGGAATAC-
-----CACATCCCGCA---GGGTTAAAA---AAG---AAA---AAAT---CAG------TAACAGTACTGGATGTGGGTG
ATGCATATTTTTCAGTTCCCTTAGATAAAGAATTCAGGAAGTACACTGCATTTACCATACCTAGTATAAACAATGAGACA
CCAGGGATTAGATATCAGTACAATGTGCTTCCACAGGGATGGAAAGGATCACCATCAATATTCCAAAGTAGCATGACAAA
AATCTTAGAGCCTTTTAGAAAACAAAATCCAGAAATAGTTATCTATCAATACATGGATGATTTGTATGTAGGGTCTGACT
TAGAATTAGGACAGCATAGAACAAAAATAGAAGAACTGAGACAACATCTGTTGAAGTGGGGATTTTACACACCAGAC---
AAAAAACATCAGAAAGAACCTCCATTCCTTTGGATGGGTTATGGACTCCATCCTGATAAATGGACAGTACAACCCATAGT
GCTGCCAGAAAAAGACAGCTGGACTGTCAATGATATACAGAAGTTAGTGGGAAAATTG------------------AATT
GGGCAAGTCAAATTTACCCAGGGATTAAAGTAAAGCAATTATGTAGACTCCTTAGGGGAGCCAAGGCACTGACAGAAGTA
ATACCACTAACAAAAGAAGCAGAGCTAGAACTGGCAGAAAACAGGGAAATTCTAAAAGAACCAGTACATGGAGTGTATTA
TGACCCATC---AA---------------AAGACTTAATAGCAGAAATACAGAAGCAGGGGGTAGGCCAGTGGACATATC
AAATTTATCAAGAGCCATTTAAAAATCTGAAAACAGGAAAATACGCAAGAATGAGGGGGGCCCACACAAATGATGTAAAA
CAATTAACAGAGACAGTAC---AAAAAATAACCACAGAAAGCATAGTGA---TATGGGGAAAGACTCCTAAGTTTAGACT
ACCCATACAGAAAGAAACATGGGAAACATGGTGGACAGAGTATTGGCAAGCCACCTGGATTCCTGAGTGGGAGTTTGTCA
ATA---CCCCTCCCTT---AGTAAAATTATGGTACCAGTTAGAGAAAGAACCCATAGTAGGAGCAGAAACTTTCTATGTA
GATGGGGCAGCTAAC---AGGGAGAC------T---AAATTAGGAAAAGCAGGATATGTTACTAACAGAGGAAGACAAAA
AGTTGTCTCCCTAACTGACACAACAAATCAGAAGACTGAGTTACAAGCAATTCTTCTAGCTTTACAGGACTCGGGATTAG
AAGTAAACATAGTAACAGACTCACAATACGCATTAGGAATCATTCAAGCACAACCAGATAGAAGTGAATCAGAGGTAGTC
AACCAAATAATAGAGCAGTTAAT---AAAAAAGGAAAAGATCTATCTGGCATGGGTACCAGCGCACAAAGGAATTGGAGG
AAATGAA---CAAGTAGATAAATTAGTCAGTAATGGAATCAGGAAAATACTC
>AY314047/B/CA/1996/WC10P_4
CCCATTAGCCCTATTGAAACTGTACCAGTAAAATT---AAAGCCAGGAATGG---ATGGCCCAAAAGTTAAACAA---TG
GCCATTGACAGAAG---AAAAAATAAAAGCATTAATAGAAATCTGTACA------G---AATTGGAAAACGAAGGGAAAA
TTTCAAAAA---TTGGGCCTGAAAATCCATACAATACTCCAGAATTTGCCATAAAGAAAAAAGAC------AGTACT---
AAATGGAGAAAATTAGTAGATTTCAGAGAACTTAATAAGAGAACTCAAGACTTCT---GGGAAGTTCAATTAGGGATAC-
-----CACATCCCGCA---GGGTTAAAA---AAG---AAA---AAAT---CAG------TAACAGTACTGGATGTGGGTG
ATGCATATTTTTCAGTTCCCTTAGATAAAGAATTCAGGAAGTACACTGCATTTACCATACCTAGTATAAACAATGAGACA
CCAGGGATTAGATATCAGTACAATGTGCTTCCACAGGGATGGAAAGGATCACCATCAATATTCCAAAGTAGCATGACAAA
AATCTTAGAGCCTTTTAGAAAACAAAATCCAGAAATAGTTATCTATCAATACATGGATGATTTGTATGTAGGGTCTGACT
TAGAATTAGGACAGCATAGAACAAAAATAGAAGAACTGAGACAACATCTGTTGAAGTGGGGATTTTACACACCAGAC---
AAAAAACATCAGAAAGAACCTCCATTCCTTTGGATGGGTTATGAACTCCATCCTGATAAATGGACAGTACAACCCATAGT
GCTGCCAGAAAAAGACAGCTGGACTGTCAATGATATACAGAAGTTAGTGGGAAAATTG------------------AATT
GGGCAAGTCAAATTTACCCAGGGATTAAAGTAAAGCAATTATGTAGACTCCTTAGGGGAGCCAAGGCACTGACAGAAGTA
ATACCACTAACAAAAGAAGCAGAGCTAGAACTGGCAGAAAACAGGGAAATTCTAAAAGAACCAGTACATGGAGTGTATTA
TGACCCATC---AA---------------AAGACTTAATAGCAGAAATACAGAAGCAGGGGGAAGGCCAGTGGACATATC
AAATTTATCAAGAGCCATTTAAAAATCTGAAAACAGGAAAATACGCAAGAATGAGGGGGGCCCACACAAATGATGTAAAA
CAATTAACAGAGACAGTAC---AAAAAATAACCACAGAAAGCATAGTGA---TATGGGGAAAGACTCCTAAGTTTAGACT
ACCCATACAGAAAGAAGCATGGGAAACATGGTGGACAGAGTATTGGCAAGCCACCTGGATTCCTGAGTGGGAGTTTGTCA
ATA---CCCCTCCCTT---AGTAAAATTATGGTACCAGTTAGAGAAAGAACCCATAGTAGGAGCAGAAACTTTCTATGTA
GATGGGGCAGCTAAC---AGGGAGAC------T---AAATTAGGAAAAGCAGGATATGTTACTAACAGAGGAAGACAAAA
AGTTGTCTCCCTAACTGACACAACAAATCAGAAGACTGAGTTACAAGCAATTCTTCTAGCTTTACAGGACTCGGGATTAG
AAATAAACATAGTAACAGACTCACAATATGCATTAGGAATCATTCAAGCACAACCAGATAGAAGTGAATCAGAGGTAGTC
AACCAAATAATAGAGCAGTTAAT---AAAAAAGGAAAAGATCTATCTGGCATGGGTACCAGCGCACAAAGGAATTGGAGG
AAATGAA---CAAGTAGATAAATTAGTCAGTAATGGAATCAGGAAAATACTC
>AY314048/B/CA/1996/WC10P_6
CCCATTAGTCCTATTGAAACTGTACCAGTAAAATT---AAAGCCAGGAATGG---ATGGCCCAAAAGTTAAACAA---TG
GCCATTGACAGAAG---AAAAAATAAAAGCATTAATAGAAATCTGTACA------G---AATTGGAAAACGAAGGGAAAA
TTTCAAAAA---TTGGGCCTGAAAATCCATACAATACTCCAGTATTTGCCATAAAGAAAAAAGAC------AGTACT---
AAATGGAGAAAATTAGTAGATTTCAGAGAACTTAATAAGAGAACTCAAGACTTCT---GGGAAGTTCAATTAGGAATAC-
-----CACATCCCGCA---GGGTTAAAA---AAG---AAA---AAAT---CAG------TAACAGTACTGGATGTGGGTG
ATGCATATTTTTCAGTTCCCTTAGATAAAGAATTCAGGAAGTACACTGCATTTACCATACCTAGTATAAACAATGAGACA
CCAGGGATTAGATATCAGTACAATGTGCTTCCACAGGGATGGAAAGGATCACCATCAATATTCCAAAGTAGCATGACAAA
AATCTTAGAGCCTTTTAGAAAACAAAATCCAGAAATAGTTATCTATCAATACATGGATGATTTGTATGTAGGGTCTGACT
TAGAATTAGGACAGCATAGAACAAAAATAGAAGAACTGAGACAACATCTGTTGAAGTGGGGATTTTACACACCAGAC---
AAAAAACATCAGAAAGAACCTCCATTCCTTTGGATGGGTTATGAACTCCATCCTGATAAATGGACAGTACAACCCATAGT
GCTGCCAGAAAAAGACAGCTGGACTGTCAATGATATACAGAAGTTAGTGGGAAAATTG------------------AATT
GGGCAAGTCAAATTTACCCAGGGATTAAAGTAAAGCAATTATGTAGACTCCTTAGGGGAGCCAAGGCACTGACAGAAGTA
ATACCACTAACAAAAGAAGCAGAGCTAGAACTGGCAGAAAACAGGGAAATTCTAAAAGAACCAGTACATGGAGTGTATTA
TGACCCATC---AA---------------AAGACTTAATAGCAGAAATACAGAAGCAGGGGGAAGGCCAGTGGACATATC
AAATTTATCAAGAGCCATTTAAAAATCTGAAAACAGGAAAATACGCAAGAATGAGGGGGGCCCACACAAATGATGTAAAA
CAATTAACAGAGACAGTAC---AAAAAATAACCACAGAAAGCATAGTGA---TATGGGGAAAGACTCCTAAGTTTAGACT
ACCCATACAGAAAGAAACATGGGAAACATGGTGGACAGAGTATTGGCAAGCCACCTGGATTCCTGAGTGGGAGTTTGTCA
ATA---CCCCTCCCTT---AGTAAAATTATGGTACCAGTTAGAGAAAGAACCCATAGTAGGAGCAGAAACTTTCTATGTA
GATGGGGCAGCTAAC---AGGGAGAC------T---AAATTAGGAAAAGCAGGATATGTTACTAACAGAGGAAGACAAAA
AGTTGTCTCCCTAACTGACACAACAAATCAGAAGACTGAGTTACAAGCAATTCTTCTAGCTTTACAGGACTCGGGATTAG
AAGTAAACATAGTAACAGACTCACAATATGCATTAGGAATCATTCAAGCACAACCAGATAGAAGTGAATCAGAGGTAGTC
AACCAAATAATAGAGCGGTTAAT---AAGAAAGGAAAAGATCTATCTGGCATGGGTACCAGCGCACAAAGGAATTGGAGG
AAATGAA---CAAGTAGATAAATTAGTCAGTAATGGAATCAGGAAAATACTC
>AY314049/B/CA/1996/WC10P_7
CCCATTAGTCCTATTGAAACTGTACCAGTAAAATT---AAAGCCAGGAATGG---ATGGCCCAAAAGTTAAACAA---TG
GCCATTGACAGAAG---AAAAAATAAAAGCATTAATAGAAATCTGTACA------G---AATTGGAAAACGAAGGGAAAA
TTTCAAAAA---TTGGGCCTGAAAATCCATACAATACTCCAGTATTTGCCATAAAGAAAAAAGAC------AGTACT---
AAATGGAAAAAATTAGTAGATTTCAGAGAACTTAATAAGAGAACTCAAGACTTCT---GGGAAGTTCAATTAGGAATAC-
-----CACATCCCGCA---GGGTTAAAA---AAG---AAA---AAAT---CAG------TAACAGTACTGGATGTGGGTG
ATGCATATTTTTCAGTTCCCTTAGATAAAGAATTCAGGAAGTACACTGCATTTACCATACCTAGTATAAACAATGAGACA
CCAGGGATTAGATATCAGTACAATGTGCTTCCACAGGGATGGAAAGGATCACCATCAATATTCCAAAGTAGCATGACAAA
AATCTTAGAGCCTTTTAGAAAACAAAATCCAGAAATAGTTATCTATCAATACATGGATGATTTGTATGTAGGGTCTGACT
TAGAATTAGGACAGCATAGAACAAAAATAGAAGAACTGAGACAACATCTGTTGAAGTGGGGATTTTACACACCAGAC---
AAAAAACATCAGAAAGAACCTCCATTCCTTTGGATGGGTTATGAACTCCATCCTGATAAATGGACAGTACAACCCATAGT
GCTGCCAGAAAAAGACAGCTGGACTGTCAATGATATACAGAAGTTAGTGGGAAAATTG------------------AATT
GGGCAAGTCAAATTTACCCAGGGATTAAAGTAAAGCAATTATGTAGACTCCTTAGGGGAGCCAAGGCACTGACAGAAGTA
ATACCACTAACAAAAGAAGCAGAGCTAGAACTGGCAGAAAACAGGGAAATTCTAAAAGAACCAGTACATGGAGTGTATTA
TGACCCATC---AA---------------AAGACTTAATAGCAGAAATACAGAAGCAGGGGGAAGGCCAGTGGACATATC
AAATTTATCAAGAGCCATTTAAAAATCTGAAAACAGGAAAATACGCAAGAATGAGGGGGGCCCACACAAACGATGTAAAA
CAATTAACAGAGACAGTAC---AAAAAATAACCACAGAAAGCATAGTGA---TATGGGGAAAGACTCCTAAGTTTAGACT
ACCCATACAGAAAGAAACATGGGAAACATGGTGGACAGAGTATTGGCAAGCCACCTGGATTCCTGAGTGGGAGTTTGTCA
ATA---CCCCTCCCTT---AGTAAAATTATGGTACCAGTTAGAGAAAGAACCCATAGTAGGAGCAGAAACTTTCTATGTA
GATGGGGCAGCTAAC---AGGGAGAC------T---AAATTAGGAAAAGCAGGATATGTTACTAACAGAGGAAGACAAAA
AGTTGTCTCCCTAACTGACACAACAAATCAGAAGACTGAGTTACAAGCAATTCTTCTAGCTTTACAGGACTCGGGATTAG
AAGTAAACATAGTAACAGACTCACAATATGCATTAGGAATCATTCAAGCACAACCAGATAGAAGTGAATCAGAGGTAGTC
AACCAAATAATAGAGCAGTTAAT---AAAAAAGGAAAAGATCTATCTGGCATGGGTACCAGCGCACAAAGGAATTGGAGG
AAATGGA---CAAGTAGATAAATTAGTCAGTAATGGAATCAGGAAAATACTC
>AY314050/B/CA/1996/WC10P_8
CCCATTAGTCCTATTGAAACTGTACCAGTAAAATT---AAAGCCAGGAATGG---ATGGCCCAAAAGTTAAACAA---TG
GCCATTGACAGAAG---AAAAAATAAAAGCATTAATAGAAATCTGTACA------G---AATTGGAAAACGAAGGGAAAA
TTTCAAAAA---TTGGGCCTGAAAATCCATACAATACTCCAGTATTTGCCATAAAGAAAAAAGAC------AGTACT---
AAATGGAGAAAATTAGTAGATTTCAGAGAACTTAATAAGAGAACTCAAGACTTCT---GGGAAGTTCAATTAGGAATAC-
-----CACATCCCGCA---GGGTTAAAA---AAG---AAA---AAAT---CAG------TAACAGTACTGGATGTGGGTG
ATGCATATTTTTCAGTTCCCTTAGATAAAGAATTCAGGAAGTACACTGCATTTACCATACCTAGTATAAACAATGAGACA
CCAGGGATTAGATATCAGTACAATGTGCTTCCACAGGGATGGAAAGGATCACCATCAATATTCCAAAGTAGCATGACAAA
AATCTTAGAGCCTTTTAGAAAACAAAATCCAGAAATAGTTATCTATCAATACATGGATGATTTGTATGTAGGGTCTGACT
TAGAATTAGGACAGCATAGAACAAAAATAGAAGAACTGAGACAACATCTGTTGAAGTGGGGATTTTACACACCAGAC---
AAAAAACATCAGAAAGAACCTCCATTCCTTTGGATGGGTTATGAACTCCATCCTGATAAATGGACAGTACAACCCATAGT
GCTGCCAGAAAAAGACAGCTGGACTGTCAATGATATACAGAAGTTAGTGGGAAAATTG------------------AATT
GGGCAAGTCAAATTTACCCAGGGATTAAAGTAAAGCAATTATGTAGACTCCTTAGGGGAGCCAAGGCACTGACAGAAGTA
ATACCACTAACAAAAGAGGCAGAGCTAGAACTGGCAGAAAACAGGGAAATTCTAAAAGAACCAGTACATGGAGTGTATTA
TGACCCATC---AA---------------AAGACTTAATAGCAGAAATACAGAAGCAGGGGGAAGGCCAGTGGACATATC
AAATTTATCAAGAGCCATTTAAAAATCTGAAAACAGGAAAATACGCAAAAATGAGGGGGGCCCACACAAATGATGTAAAA
CAATTAACAGAGACAGTAC---AAAAAATAACCACAGAAAGCATAGTGA---TATGGGGAAAGACTCCTAAGTTTAGACT
ACCCATACAGAAAAAAACATGGGAAACATGGTGGACAGAGTATTGGCAAGCCACCTGGATTCCTAAGTGGGAGTTTGTCA
ATA---CCCCTCCCTT---AGTAAAATTATGGTACCAGTTAGAGAAAGAACCCATAGTAGGAGCAGAAACTTTCTATGTA
GATGGGGCAGCTAAC---AGGGAGAC------T---AAATTAGAAAAAGCAGGATATGTTACTAACAGAGGAAGACAAAA
AGTTGTCTCCCTAACTGACACAACAAATCAGAAGACTGAGTTACAAGCAATTCTTCTAGCTTTACAGGACTCGGGATTAG
AAGTAAACATAGTAACAGACTCACAATATGCATTAGGAATCATTCAAGCACAACCAGATAGAAGTGAATCAGAGGTAGTC
AACCAAATAATAGAGCAGTTAAT---AAAAAAGAAAAAAATCTATCTGGCATGGGTACCAGCGCACAAAGGAATTGGAGG
AAATGAA---CAAGTAGATAAATTAGTCAGTAATGGAATCAGGAAAATACTC
>AY314051/B/CA/1996/WC10P_9
CCCATTAGTCCTATTGAAACTGTACCAGTAAAATT---AAAGCCAGGAATGG---ATGGCCCAAAAGTTAAACAA---TG
GCCATTGACAGAAG---AAAAAATAAAAGCATTAATAGAAATCTGTACA------G---AATTGGAAAACGAAGGGAAAA
TTTCAAAAA---TTGGGCCTGAAAATCCATACAATACTCCAGTATTTGCCATAAAGAAAAAAGAC------AGTACT---
AAATGGAGAAAATTAGTAGATTTCAGAGAACTTAATAAGAGAACTCAAGACTTCT---GGGAAGTTCAATTAGGAATAC-
-----CACATCCCGCA---GGGTTAAAA---AAG---AAA---AAAT---CAG------TAACAGTACTGGATGTGGGTG
ATGCATATTTTTCAGTTCCCTTAGATAAAGAATTCAGGAAGTACACTGCATTTACCATACCTAGTATAAACAATGAGACA
CCAGGGATTAGATATCAGTACAATGTGCTTCCACAGGGATGGAAAGGATCACCATCAATATTCCAAAGTAGCATGACAAA
AATCTTAGAGCCTTTTAGAAAACAAAATCCAGAAATAGTTATCTATCAATACATGGATGATTTGTATGTAGGGTCTGACT
TAGAATTAGGACAGCATAGAACAAAAATAGAAGAACTGAGACAACATCTGTTGAAGTGGGGATTTTACACACCAGAC---
AAAAAACATCAGAAAGAACCTCCATTCCTTTGGATGGGTTATGAACTCCATCCTGATAAATGGACAGTACAACCCATAGT
GCTGCCAGAAAAAGACAGCTGGACTGTCAACGATATACAGAAGTTAGTGGGAAAATTG------------------AATT
GGGCAAGTCAAATTTACCCAGGGATTAAAGTAAAGCAATTATGTAGACTCCTTAGGGGAGCCAAGGCACTGACAGAAGTA
ATACCACTAACAAAAGAAGCAGAGCTAGAACTGGCAGAAAACAGGGAAATTCTAAAAGAACCAGTACATGGAGTGTATTA
TGACCCATC---AA---------------AAGACTTAATAGCAGAAATACAGAAGCAGGGGGAAGGCCAGTGGACATATC
AAATTTATCAAGAGCCATTTAAAAATCTAAAAACAGGAAAATACGCAAGATGGAGGGGGGCCCACACAAATGATGTAAAA
CAATTAACAGAGACAGTAC---AAAAAATAACCACAGAAAGCATAGTGA---TATGGGGAAAGACTCCTAAGTTTAGACT
ACCCATACAGAAAGAAACATGGGAAACATGGTGGACAGAGTATTGGCAAGCCACCTGGATTCCTGAGTGGGAGTTTGTCA
ATA---CCCCTCCCTT---AGTAAAATTATGGTACCAGTTAGAGAAAGAACCCATAGTAGGAGCAGAAACTTTCTATGTA
GATGGGGCAGCTAAC---AGGGAGAC------T---AAATTAGGAAAAGCAGGATACGTTACTAACAGAGGAAGACAAAA
AGTTGTCTCCCTAACTGACACAACAAATCAGAAGACTGAGTTACAAGCAATTCTTCTAGCTTTACAGGACTCGGGATTAG
AAGTAAACATAGTAACAGACTCACAATATGCATTAGGAATCATTCAAGCACAACCAGATAGAAGTGAATCAGAGGTAGCC
AACCAAATAATAGAGCAGTTAAT---AAAAAAGGAAAAGATCTATCTGGCATGGGTACCAGCGCACAAAGGAATTGGAGG
AAATGAA---CAAGTAGATAAATTAGTCAGTAATGGAATCAGGAAAATACTC
>AY314052/B/CA/1996/WC10P_10
CCCATTAGTCCTATTGAAACTGTACCAGTAAAATT---AAAGCCAGGAATGG---ATGGCCCAAAAGTTAAACAA---TG
GCCATTGACAGAAG---AAAAAATAAAAGCATTAATAGAAATCTGTACA------G---AATTGGAAAACGAAGGGAAAA
TTTCAAAAA---TTGGGCCTGAAAATCCATACAATACTCCAGAATTTGCCATAAAGAAAAAAGAC------AGTACT---
AAATGGAGAAAATTAGTAGATTTCAGAGAACTTAATAAGAGAACTCAAGACTTCT---GGGAAGTTCAATTAGGAATAC-
-----CACATCCCGCA---GGGTTAAAA---AAG---AAA---AAAT---CAG------TAACAGTGCTGGATGTGGGTG
ATGCATATTTTTCAGTTCCCTTAGATAAAGAATTCAGGAAGTACACTGCATTTACCATACCTAGTATAAACAATGAGACA
CCAGGGATTAGATATCAGTACAATGTGCTTCCACAGGGATGGAAAGGATCACCATCAATATTCCAAAGTAGCATGACAAA
AATCTTAGAGCCTTTTAAAAAACAAAATCCAGAAATAGTTATCTATCAATACATGGATGATTTGTATGTAGGGTCTGACT
TAGAATTAGGACAGCATAGAACAAAAATAGAAGAACTGAGACAACATCTGTTGAAGTGGGGATTTTACACACCAGAC---
AAAAAACATCAGAAAGAACCTCCATTCCTTTGGATGGGTTATGAACTCCATCCTGATAAATGGACAGTACAACCCATAGT
GCTGCCAGAAAAAGACAGCTGGACTGTCAATGATATACAGAAGTTAGTGGGAAAATTG------------------AATT
GGGCAAGTCAAATTTACCCAGGGATTAAAGTAAAGCAATTATGTAGACTCCTTAGGGGAGCCAAGGCACTGACAGAAGTA
ATACCACTAACAAAAGAAGCAGAGCTAGAACTGGCAGAAAACAGGGAAATTCTAAAAGAACCAGTACATGGAGTGTATTA
TGACCCATC---AA---------------AAGACTTAATAGCAGAAATACAGAAGCAGGGGGAAGGCCAGTGGACATATC
AAATTTATCAAGAGCCATTTAAAAATCTGAAAACAGGAAAATACGCAAGAATGAGGGGGGCCCACGCAAATGATGTAAAA
CAATTAACAGAGACAGTAC---AAAAAATAACCACAGAAAGCATAGTGA---TATGGGGAAAGACTCCTAAGTTTAGACT
ACCCATACAGAAAGAAACATGGGAAACATGGTGGACAGAGTATTGGCAAGCCACCTGGATTCCTGAGTGGGAGTTTGTCA
ATA---CCCCTCCCTT---AGTAAAATTATGGTACCAGTTAGAGAAAGAACCCATAGTAGGAGCAGAAACTTTCTATGTA
GATGGGGCAGCTAAC---AGGGAGAC------T---AAATTAGGAAAAGCAGGATATGTTACTAACAGAGGAAGACAAAA
AGTTGTCTCCCTAACTGACACAACAAATCAGAAGACTGAGTTACAAGCAATTCTTCTAGCTTTACAGGACTCGGGATTAG
AAGTAAACATAGTAACAGACTCACAATATGCATTAGGAATCATTCAAGCACAACCAGATAGAAGTGAATCAGAGGTAGTC
AACCAAATAATAGAGCAGTTAAT---AAAAAAGGAAAAGATCTATCTGGCATGGGTACCAGCGCACAAAGGAATCGGAGG
AAATGAA---CAAGTAGATAAATTAGTCAGTAATGGAATCAGGAAAATACTC
>AY314053/B/CA/1996/WC10P_11
CCCATTAGTCCTATTGAAACTGTACCAGTAAAATT---AAAGCCAGGAATGG---ATGGCCCAAAAGTTAAACAA---TG
GCCATTGACAGAAG---AAAAAATAAAAGCATTAATAGAAATCTGTACA------G---AATTGGAAAACGAAGGGAAAA
TTTCAAAAA---TTGGGCCTGAAAATCCATACAATACTCCAGTATTTGCCATAAAGAAAAAAGAC------AGTACT---
AAATGGAGAAAATTAGTAGATTTCAGAGAACTTAATAAGAGAACTCAAGACTTCC---GGGAAGTTCAATTAGGAATAC-
-----CACATCCCGCA---GGGTTAAAA---AAG---AAA---AAAT---CAG------TAACAGTACTGGATGTGGGTG
ATGCATATTTTTCAGTTCCCTTAGATAAAGAATTCAGGAAGTACACTGCATTTACCATACCTAGTATAAACAATGAGACA
CCAGGGATTAGATATCAGTACAATGTGCTTCCACAGGGATGGAAAGGATCACCATCAATATTCCAAAGTAGCATGACAAA
AATCTTAGAGCCTTTTAGAAAACAAAATCCAGAAATAGTTATCTATCAATACATGGATGATTTGTATGTAGGGTCTGACT
TAGAATTAGGACAGCATAGAACAAAAATAGAAGAACTGAGACAACATCTGTTGAAGTGGGGATTTTACACACCAGAC---
AAAAAACATCAGAAAGAACCTCCATTCCTTTGGATGGGTTATGAACTCCATCCTGATAAATGGACAGTACAACCCATAGT
GCTGCCAGAAAAAGACAGCTGGACTGTCAATGATATACAGAAGTTAGTGGGAAAATTG------------------AATT
GGGCAAGTCAAATTTACCCAGGGATTAAAGTAAAGCAATTATGTAGACTCCTTAGGGGAGCCAAGGCACTGACAGAAGTA
ATACCACTAACAAAAGAAGCAGAGCTAGAACTGGCAGAAAACAGGGAAATTCTAAAAGAACCAGTACATGGAGTGTATTA
TGACCCATC---AA---------------AAGACTTAATAGCAGAAATACAGAAGCAGGGGGAAGGCCAGTGGACATATC
GAATTTATCAAGAGCCATTTAAAAATCTGAAAACAGGAAAATACGCAAGAATGAGGGGGGCCCACACAAATGATGTAAAA
CAATTAACAGAGACAGTAC---AAAAAATAACCACAGAAAGCATAGTGA---TATGGGGAAAGACTCCTAAGTTTAGACT
ACCCATACAGAAAGAAACATGGGAAACATGGTGGACAGAGTATTGGCTAGCCACCTGGATTCCTGAGTGGGAGTTTGTCA
ATA---CCCCTCCCTT---AGTAAAATTATGGTACCAGTTAGAGAAAGAACCCATAGTAGGAGCAGAAACTTTCTATGTA
GATGGGGCAGCTAAC---AGGGAGAC------T---AAATTAGGAAAAGCAGGATATGTTACTAACAGAGGAAGACAAAA
AGTTGTCTCCCTAACTGACACAACAAATCAGAAGACTGAGTTACAAGCAATTCTTCTAGCTTTACAGGACTCGGGATTAG
AAGTAAACATAGTAACAGACTCACAATATGCATTAGGAATCATTCAAGCACAACCAGATAGAAGTGAATCAGAGGTAGTC
AACCAAATAATAGAGCAGTTAAT---AAAAAAGGAAAAGATCTATCTGGCATGGGTACCAGCGCACAAAGGAATTGGAGG
AAATGAA---CAAGTAGATAAATTAGTCAGTAATGGAATCAGGAAAATACTC
>AY314054/B/CA/1996/WC10C_1
CCCATTAGTCCTATTGAAACTGTACCAGTAAAATT---AAAGCCAGGAATGG---ATGGCCCAAAAGTTAAACAA---TG
GCCATTGACAGAAG---AAAAAATAAAAGCATTAATAGAAATCTGTACA------G---AATTGGAAAACGAAGGAAAAA
TTTCAAAAA---TTGGGCCTGAAAATCCATACAATACTCCAGTATTTGCCATAAAGAAAAAAGAC------AGTACT---
AAATGGAGAAAATTAGTAGATTTCAGAGAACTTAATAAGAGAACTCAAGACTTCT---GGGAAGTTCAATTAGGAATAC-
-----CACATCCCGCA---GGGTTAAAA---AAG---AAA---AAAT---CAG------TAACAGTACTGGATGTGGGTG
ATGCATACCTTTCAGTTCCCTTAGATAAAGAATTCAGGAAGTACACTGCATTTACCATACCTAGTATAAACAATGAGACA
CCAGGGATTAGATATCAGTACAATGTGCTTCCACAGGGATGGAAAGGATCACCAGCAATATTCCAAAGTAGTATGACAAA
AATCTTAGAGCCTTTTAGAAAACAAAATCCAGAAATAGTTATCTATCAATACATGGATGATTTGTATGTAGGGTCTGACT
TAGAATTAGGACAGCATAGAACAAAAATAGAAGAACTGAGACAACATCTGTTGAAGTGGGGATTTTACACACCAGAC---
AAGAAACATCAGAAAGAACCCCCATTCCTTTGGATGGGTTATGAACTCCATCCTGATAGATGGACAGTACAACCCATAGT
GCTGCCAGAAAAAGACAGCTGGACTGTCAATGACATACAGAAGTTAGTGGGAAAATTG------------------AATT
GGGCAAGTCAGATTTACCCAGGGATTAAAGTAAAGCAATTATGTAAACTCCTGAGGGGAGCCAAGGCATTAACAGAAGTA
ATACCACTAACAAAAGAAGCAGAGCTAGAACTGGCAGAAAACAGGGAAATTCTAAAAGAACCAGTACATGGAGTGTATTA
TGACCCATC---AA---------------AAGACTTAATAGCAGAAATACAGAAGCAGGGGGAAGGCCAGTGGACATATC
AAATTTATCAAGAGCCATTTAAAAATCTGAAAACAGGAAAATATGCAAGAATGAAGGGGGCCCACACAAATGATGTAAAA
CAATTAACAGAGGCAGTGC---AAAAAATAACCACAGAAAGCATAGTAA---TATGGGGAAAGACTCCTAAGTTTAGACT
GCCCATACAGAAAGAAACATGGGAAACATGGTGGACAGAGTATTGGCAAGCCACCTGGATTCCTGAGTGGGAGTTTGTCA
ATA---CCCCTCCCTT---AGTAAAATTATGGTACCAGTTAGAGAAAGAACCCATAATGGGAGCAGAAACTTTCTATGTA
GATGGGGCAGCTAAC---AGGGAGAC------T---AAATTAGGAAAAGCAGGATATGTTACTGACAGAGGAAGACAAAA
AGTTGTCTCCCTACCTGACACAACAAATCAGAAGACTGAGTTACAAGCAATTCTTCTAGCTTTACAGGACTCGGGGTTAG
AAGTAAACATAGTAACAGACTCACAATATGCACTAGGAATCATTCAAGCACAACCAGATAGAAGTGAATCAGAGGTAGTC
AACCAAATAATAGAGCAGTTAAT---AAAAAAGGAAAAGATCTATCTGGCATGGGTACCAGCGCACAAAGGAATTGGAGG
AAATGAA---CAAGTAGATAAATTAGTCAGTAATGGAATCAGGAAAATACTC
>AY314055/B/CA/1996/WC10C_3
CCCATTAGTCCTATTGAAACTGTACCAGTAAAATT---AAAGCCAGGAATGG---ATGGCCCAAAAGTTAAACAA---TG
GCCATTGACAGAAG---AAAAAATAAAAGCATTAATAGAAATCTGTACA------G---AATTGGAAAACGAAGGAAAAA
TTTCAAAAA---TTGGGCCTGAAAATCCATGCAATACTCCAGTATTTGCCATAAAGAAAAAGGAC------AGTACT---
AAATGGAGAAAATTAGTAGATTTCAGAGAACTTAATAAGAGAACTCAAGACTTCT---GGGAAGTTCAATTAGGAATAC-
-----CACATCCCGCA---GGGTTAAAA---AAG---AAA---AAAT---CAG------TAACAGTACTGGATGTGGGTG
ATGCATATTTTTCAGTTCCCTTAGATAAAGAATTCAGGAAGTACACTGCATTCACCATACCTAGTATAAACAATGAGACA
CCAGGGATTAGATATCAGTACAATGTGCTTCCACAGGGATGGGAAGGATCACCATCAATATTCCAAAGTAGCATGACAAA
AATCTTAGAGCCTTTTAGAAAACAAAATCCAGAAATAGTTATCTATCAATACATGGATGATTTGTATGTAGGGTCTGACT
TAGAATTAGGACAGCATAGAACAAAAATAGAAGAACTGAGACAACATCTGTTGAAGTGGGGATTTTACACACCAGAC---
AAGAAACATCAGAAAGAACCTCCATTCCTTTGGATGGGTTATGAACTCCATCCTGATAAATGGACAGTACAACCCATAGT
GCTGCCAGAAAAAGACAGCTGGACTGTCAATGATATACAGAAGTTAGTGGGAAAATTG------------------AATT
GGGCAAGTCAGATTTACCCAGGGATTAAAGTAAAGCAATTATGTAAACTCCTGAGGGGAGCCAAGGCATTAACAGAAGTA
ATACCACTAACAAAAGGAGCAGAGCTAGAACTGGCAGAAAATAGGGAAATTCTAAAAGAACCAGTACATGGAGTGTATTA
TGACCCATC---AA---------------AAGACTTAATAGCAGAAATACAGAAGCAAGGGGAAGGCCAGTGGACATATC
AAATTTATCAAGAGCCATTTAAAAATCTGAAAACAGGAAAATATGCAAGAATGAGGGGGGCCCACACAAATGATGTAAAA
CAATTAACAGATGTAGTGC---AAAAAATAACTACAGAAAGCATAGTAA---TATGGGGAAAGACTCCTAAGTTTAGACT
GCCCATACAGAAAGAAACATGGGAAACATGGTGGACAGAGTATTGGCAAGCCACCTGGATTCCTGAGTGGGAGTTTGTCA
ATA---CCCCTCCCTT---AGTAAAATTATGGTACCAGTTAGAGAAAGAACCCATAGTAGGAGCAGAAACTTTCTATGTA
GATGGGGCAGCTAAC---AGGGAGAC------T---AAATTAGGGAAAGCAGGATATGTTACTGACAGAGGAAGACAAAA
AGTTGTCTCCCTACCTGACACAACAAATCAGAAGACTGAGTTACAAGCAATTCTTCTAGCTTTACAGGATTCGGGGTTAG
AAGTAAACATAGTAACAGACTCACAATATGCACTAGGAATCATTCAAGCACAACCAGATAGAAGTGAATCAGAGATAGTC
AACCAAATAATAGAGCAGTTAAT---AAAAAAGGAAAAGATCTATCTGGCATGGGTACCAGCGCACAAAGGAATTGGAGG
AAATGAA---CAAGTAGATAAATTAGTCAGTAATGGAATTAGGAAAATACTC
>AY314056/B/CA/1996/WC10C_4
CCCATTAGTCCTATTGAAACTGTACCAGTAAAATT---AAAGCCAGGAATGG---ATGGCCCAAAAGTTAAACAA---TG
GCCATTGACAGAAG---AAAAAATAAAAGCATTAATAGAAATCTGTACA------G---AATTGGGAAACGAAGGAAAAA
TTTCAAAAA---TTGGGCCTGAAAATCCATACAATACTCCAGTATTTGCCATAAAGAAAAAAGAC------AGTACT---
AAATGGAGAAAATTAGTAGATTTCAGAGAACTTAATAAGAGAACTCAAGACTTCT---GGGAAGTTCAATTAGGAATAC-
-----CACATCCCGCA---GGGTTAAAA---AAG---AAA---AAAT---CAG------TAACAGTACTGGATGTGGGTG
ATGCATACTTTTCAGTTCCCTTAGATAAAGAATTCAGGAAGTACACTGCATTTACCATACCTAGTATAAACAATGAGACA
CCAGGGATTAGATATCAGTACAATGTGCTTCCACAGGGATGGAAAGGATCACCAGCAATATTCCAAAATAGCATGACAAA
AATCTTAGAGCCTTTTAGAAAACAAAATCCAGAAATAGTTATCTATCAATACATGGATGATTTGTATGTAGGGTCTGACT
TAGAAATAGGACAGCATAGAACAAAAATAGAAGAACTGAGACAACATCTGTTGAAGTGGGGATTTTACACACCAGAC---
AAAAAACATCAGAAAGAACCTCCATTCCTTTGGATGGGTTATGAACTCCATCCTGATAAATGGACAGTACAACCTATAGT
GCTGCCAGAAAAGGACAGCTGGACTGTCAATGACATACAGAAGTTGGTGGGAAAATTG------------------AATT
GGGCAAGTCAGATTTACCCAGGGATTAAAGTAAAGCAATTATGTAGACTCCTTAGGGGAGCCAAGGCATTAACAGAAGTA
ATACCACTAACAAAAGAAGCAGAGCTAGAACTGGCAGAAAATAGGGAAATTCTAAAAGAACCAGTACATGGAGTGTATTA
TGACCCATC---AA---------------AAGACTTAATAGCAGAAATACAGAAGCAAGGGGAAGGCCAGTGGACATATC
AAATTTATCAAGAGCCATTTAAAAATCTGAAAACAGGAAAATATGCAAGAATGAGGGGGGCCCACACAAATGATGTAAAA
CAATTAACAGATGTAGTGC---AAAAAATAACTACAGAAAGCATAGTAA---TATGGGGAAAGACTCCTAAGTTTAGACT
GCCCATACAGAAAGAAACATGGGAAACATGGTGGACAGAGTATTGGCAAGCCACCTGGATTCCTGAGTGGGAGTTTGTCA
ATA---CCCCTCCCTT---AGTAAAATTATGGTACCAGTTAGAGAAAGAACCCATAGTAGGAGCAGAAACTTTCTATGTA
GATGGGGCAGCTAAC---AGGGAGAC------T---AAATTAGGGAAAGCAGGATATGTTACTGACAGAGGAAGACAAAA
AGTTGTCTCCCTACCTGACACAACAAATCAGAAGACTGAGTTACAAGCAATTCTTCTAGCTTTACAGGATTCGGGGTTAG
AAGTAAACATAGTAACAGACTCACAATATGCACTAGGAATCATTCAAGCACAACCAGATAGAAGTGAATCAGAGATAGTC
AACCAAATAATAGAGCAGTTAAT---AAAAAAGGAAAAGATCTATCTGGCATGGGTACCAGCGCACAAAGGAATTGGAGG
AAATGAA---CAAGTAGATAAATTAGTCAGTAATGGAATTAGGAAAATACTC
>AY314057/B/CA/1996/WC10C_5
CCCATTAGTCCTATTGAAACTGTACCAGTAAAATT---AAAGCCAGGAATGG---ATGGCCCAAAAGTTAAACAA---TG
GCCATTGACAGAAG---AAAAAATAAAAGCATTAATAGAAATCTGTACA------G---AATTGGAAAACGAAGGAAAAA
TTTCAAAAA---TTGGGCCTGAAAATCCATACAATACTCCAGTATTTGCCATAAAGAAAAAAGAC------AGTACT---
AAATGGAGAAAATTAGTAGATTTCAGAGAACTTAATAAAAGAACTCAAGACTTCT---GGGAAGTTCAATTAGGAATAC-
-----CACATCCCGCA---GGGTTAAAA---AAG---AAA---AAAT---CAG------TAACAGTACTGGATGTAGGTG
ATGCATACTTTTCAGTTCCCTTAGATAAAGAATTCAGGAAGTACACTGCGTTTACCATACCTAGTATAAACAATGAGACA
CCAGGGATTAGATATCAGTACAATGTGCTTCCACAGGGATGGAAAGGATCACCAGCAATATTCCAAAGTAGCATGACAAA
AATCTTAGAGCCTTTTAGAAAACAAAATCCAGAAATAGTTATCTATCAATACATGGATGATTTGTATGAAGGGTCTGACT
TAGAATTAGGACAGCATAGAACAAAAATAGAAGAACTGAGACAACATCTGTTGAAGTGGGGATTTTACACACCAGAC---
AAGAAACATCAGAAAGAACCCCCATTCCTTTGGATGGGTTATGAACTCCATCCTGATAAATGGGCAGTACAACCCATAGT
GCTGCCAGAAAAAGACAGCTGGACTGTCAATGATATACAGAAGTTAGTGGGAAAATTG------------------AATT
GGGCAAGTCAGATTTACCCAGGGATTAAAGTAAAGCAATTATGTAGACCCCTTAGGGGAGCCAAGGCACTGACAGAAGTA
ATACCACTAACAAAAGAAGCAGAGCTAGAACTGGCAGAAAACAGGGGAATTCTAAAAGAGCCAGTACATGGAGTGTATTA
TGACCCATC---AA---------------AAGATTTAATAGCAGAAATACAGAAGCAGGGGGAAGGCCAGTGGACATATC
AAATTTATCAAGAGCCATTTAAAAATCTGAAAACAGGAAAATATGCAAGAATGAAGGGGGCCCACACAAATGATGTAAAA
CAATTAACAGAGGCAGTGC---AAAAAATAACCACAGAAAGCATAGTAA---TATGGGGAAAGACTCCTAAGTTTAGACT
GCCCATACAGAAAGAAACATGGGAAACATGGTGGACAGAGTATTGGCAAGCCACCTGGATTCCTGAGTGGGAGTTTGTCA
ATA---CCCCTCCCTT---AGTAAAATTGTGGTACCAGTTAGAAAAAGAACCCATAGTAGGAGCAGAAACTTTCTATGTA
GATGGGGCAGCTAAC---AGGGAGAC------T---AAATTAGGGAAAGCAGGATATGTTACTGACAGAGGAAGACAAAA
AGTTGTCTCCCTACCTGACACAACAAATCAGAAGACTGAGTTACAAGCAATTCTTCTAGCTTTACAGGATTCGGGGTTAG
AAGTAAACATAGTAACAGACTCACAATATGCACTAGGAATCATTCAAGCACAACCAGATAGAAGTGAATCAGAGGTAGTC
AACCAAATAATAGAGCAGTTAAT---AAAAAAGGAAAAGATCTATCTGGCATGGGTACCAGCGCACAAAGGAATTGGAGG
AAATGAA---CAAGTAGATAAATTAGTCAGTAATGGAATCAGGAAAATACTC
>AY314058/B/CA/1996/WC10C_6
CCCATTAGTCCTATTGAAACTGTACCAGTAAAATT---AAAGCCAGGAATGG---TTGGCCCAAAAGTTAAACAA---TG
GCCATTGACAGAAG---AAAAAATAAAAGCATTAATAGAAATATGTACA------G---AATTGGAAAACGAAGGGAAAA
TTTCAAAAA---TTGGGCCTGAAAATCCATACAACACTCCAGTATTTGCCATAAAGAAAAAGGAC------AGTACT---
AAATGGAGAAAATTAGTAGATTTCAGAGAACTTAATAAGAGAACTCAAGACTTCT---GGGAAGTTCAATTAGGAATAC-
-----CACATCCCGCA---GGGTTAAAA---AAG---AAA---AAAT---CAG------TAACAGTACTGGATGTGGGTG
ATGCATATTTTTCAGTTCCCTTAGATAAAGAATTTAGGAAGTACACTGCATTTACCATACCTAGTATAAACAATGAGACC
CCAGGGATTAGATATCAGTACAATGTGCTTCCACAGGGATGGAAAGGATCACCATCAATATTCCAAAGTAGCATGACAAA
AATCTTAGAGCCTTTTAGAAAACAAAATCCAGAAATAATTATCTATCAATACGTGGATGATTTGTATGTAGGGTCTGACT
TAGAAATAGGACAGCATAGAACAAAAATAGAAGAACTGAGACAACATCTGTTGAAGTGGGGATTTTACACACCAGAC---
AAAAAACATCAGAAAGAACCTCCATTCCTTTGGATGGGTTATGAACTCCATCCTGATAAATGGACCGTACAACCCATAGT
GCTGCCAGAAAAAGACAGCTGGACTGTCAATGACATACAGAAGTTAGTGGGAAAATTA------------------AATT
GGGCAAGTCAGATTTACCCAGGGATTAAAGTAAAGCAATTATGTAGACTCCTTAGGGGAGCCAAGACACTAACAGAAGTA
ATACCACTAACAAAAGAAGCAGAGCTAGAACTGGCAGAAAACAGAGAAATTCTAAAAGAACCAGTACATGGAGTGTATTA
TGACCCATC---AA---------------AAGATTTAATAGCAGAAATACAGAAGCAGGGGGAAGGCCAGTGGACATATC
AAATTTATCAAGAGCCATTTAAAAATCTGAAAACAGGAAAATATGCAAGAATGAAGGGGGCCCACACAAATGATGTAAAA
CAATTAACAGAGGCAGTGC---AAAAAATAACCACAGAAAGCATAGTAA---TATGGGGAAAGACTCCTAAGTTTAGACT
GCCCATACAGAAAGAAACATGGGAAACATGGTGGACAGAGTATTGGCAAGCCACCTGGATTCCTGAGTGGGAGTTTGTCA
ATA---CCCCTCCCTT---AGTAAAATTGTGGTACCAGTTAGAAAAAGAACCCATAGTAGGAGCAGAAACTTTCTATGTA
GATGGGGCAGCTAAC---AGGGAGAC------T---AAATTAGGGAAAGCAGGATATGTTACTGACAGAGGAAGACAAAA
AGTTGTCTCCCTACCTGACACAACAAATCAGAAGACTGAGTTACAAGCAATTCTTCTAGCTTTACAGGATTCGGGGTTAG
AAGTAAACATAGTAACAGACTCACAATATGCACTAGGAATCATTCAAGCACAACCAGATAGAAGTGAATCAGAGGTAGTC
AACCAAATAATAGAGCAGTTAAT---AAAAAAGGAAAAGATCTATCTGGCATGGGTACCAGCGCACAAAGGAATTGGAGG
AAATGAA---CAAGTAGATAAATTAGTCAGTAATGGAATCAGGAAAATACTC
>AY314059/B/CA/1996/WC10C_8
CCCATTAGTCCTATTGAAACTGTACCAGTAAAATT---AAAGCCAGGAATGG---ATGGCCCAAAAGTTAAACAA---TG
GCCATTGACAGAAG---AAAAAATAAAAGCATTAATAGAAATCTGTACA------G---AATTGGAAAACGAAGGAAAAA
TTTCAAAAA---TTGGGCCTGAAAATCCATACAATACTCCAGTATTCGCCATAAAGAAAAAAGAC------AGTACT---
AAATGGAGAAAATTAGTAGATTTCAGAGAACTTAATAAAAGAACTCAAGACTTCT---GGGAAGTTCAATTAGGAATAC-
-----CACATCCCGCA---GGGTTAAAA---AAG---AAA---AAAT---CAG------TAACAGTACTGGATGTGGGTG
ATGCATATTTTTCAGTTCCCTTAGATAAAGAATTCAGGAAGTACACTGCATTTACCATACCTAGTATAAACAATGAGACC
CCAGGGATTAGATATCAGTACAATGTGCTTCCACAGGGATGGAAAGGATCACCATCAATATTCCAAAGTAGCATGACAAA
AATCTTAGAGCCTTTTAGAAAACAAAATCCAGAAATAGTTATCTATCAATACATGGATGATTTGTATGTAGGGTCTGACT
TAGAATTAGGACAGCATAGAACAAAAATAGAAGAACTGAGACAACATCTGTTGAAGTGGGGATTTTACACACCAGAC---
AAGAAACATCAGAAAGAACCCCCATTCCTTTGGATGGGTTATGAACTCCATCCTGATAAATGGACAGTACAACCCATAGT
GCTGCCAGAAAAAGACAGCTGGACTGTCAATGATATACAGAAGTTAGTGGGAAAATTG------------------AATT
GGGCAAGTCAGATTTACCCAGGGATTAAAGTAAAGCAATTATGTAGACTCCTTAGGGGAGCCAAGGCACTAACAGAAGTA
GTACCACTAACAAAAGAAGCAGAACTAGAACTAGCAGAAAACAGGGAAATTCTAAAAGAACCAGTACATGGAGTGTATTA
TGACCCATC---AA---------------AAGATTTAATAGCAGAAATACAAAAGCAGGGGGAGGGCCAGTGGACATATC
AAATTTATCAAGAGCCATTTAAAAATCTGAAGACAGGAAAATATGCAAGAATGAAGGGGGCCCACACAAATGATGTAAAA
CAATTAACAGAGGCAGTGC---AAAAAATAACCACAGAAAGCATAGTAA---TATGGGGAAAGACTCCTAAGTTTAGACT
GCCCATACAGAAAGAAACATGGGAAACATGGTGGACAGAGTATTGGCAAGCCACCTGGATTCCTGAGTGGGAGTTTGTCA
ATA---CCCCTCCCTT---AGTAAAATTGTGGTACCAGTTAGAAAAAGAACCCATAGTAGGAGCAGAAACTTTCTATGTA
GATGGGGCAGCTAAC---AGGGAGAC------T---AAATTAGGGAAAGCAGGATATGTTACTGACAGAGGAAGACAAAA
AGTTGTCTCCCTACCTGACACAACAAATCAGAAGACTGAGTTACAAGCAATTCTTCTAGCTTTACAGGATTCGGGGTTAG
AAGTAAACATAGTAACAGACTCACAATATGCACTAGGAATCATTCAAGCACAACCAGATAGAAGTGAATCAGAGGTAGTC
AACCAAATAATAGAGCAGTTAAT---AAAAAAGGAAAAGATCTATCTGGCATGGGTACCAGCGCACAAAGGAATTGGAGG
AAATGAA---CAAGTAGATAAATTAGTCAGTAATGGAATCAGGAAAATACTC
>AY314060/B/CA/1996/WC10C_9
CCCATTAGTCCTATTGAAACTGTACCAGTAAAATT---AAAGCCAGGAATGG---ATGGCCCAAAAGTTAAACAA---TG
GCCATTGACAGAAG---AAAAAATAAAAGCATTAATAGAAATCTGTACA------G---AATTGGAAAACGAAGGAAAAA
TTTCAAAAA---TTGGGCCTGAAAATCCATACAATACTCCAGTATTTGCCATAAAGAAAAAAGAC------AGTACT---
AAATGGAGAAAATTAGTAGATTTCAGAGAACTTAATAAAAGAACTCAAGACTTCT---GGGAAGTTCAATTAGGAATAC-
-----CACATCCCGCA---GGGTTAAAA---AAG---AAA---AAAT---CAG------TAACAGTACTGGATGTAGGTG
ATGCATACTTTTCAGTTCCCTTAGATAAAGAATTCAGGAAGTACACTGCATTCACCATACCTAGTATAAACAATGAGACC
CCAGGGATTAGATATCAGTATAATGTGCTTCCACAGGGATGGAAAGGATCACCATCAATATTCCAAAGTAGCATGACAAA
AATCTTAGAGCCTTTTAGAAAACAAAATCCAGAAATAGTTATCTATCAATACATGGATGATTTGTATGTAGGGTCTGACT
TAGAAATAGGACAGCATAGAACAAAAATAGAAGAACTGAGACAACATCTGTTGAAGTGGGGATTTTACACACCAGAC---
AAAAAACATCAGAAAGAACCTCCATTCCTTTGGATGGGTTATGAACTCCATCCTGATAAATGGACAGTACAACCTATAGT
GCTGCCAGAAAAGGACAGCTGGACTGTCAATGACATACAGAAGTTGGTGGGAAAATTG------------------AATT
GGGCAAGTCAGATTTACCCAGGGATTAAAGTAAAGCAATTATGTAGACTCCTTAGGGGAGCCAAGGCATTAACAGAAGTA
ATACCACTAACAAAAGAAGCAGAGCTAGAACTGGCAGAAAATAGGGAAATTCTAAAAGAACCAGTACATGGAGTGTATTA
TGACCCATC---AA---------------AAGACTTAATAGCAGAAATACAGAAGCAAGGGGAAGGCCAGTGGACATATC
AAATTTATCAAGAGCCATTTAAAAATCTGAAAACAGGAAAATATGCAAGAATGAGGGGGGCCCACACAAATGATGTAAAA
CAATTAACAGATGTAGTGC---AAAAAATAACTACAGAAAGCATAGTAA---TATGGGGAAAGACTCCTAAGTTTAGACT
GCCCATACAGAAAGAAACATGGGAAACATGGTGGACAGAGTATTGGCAAGCCACCTGGATTCCTGAGCGGGAGTTTGTCA
ATA---CCCCTCCCTT---AGTAAAATTATGGTACCAGTTAGAGAAAGAACCCATAGTAGGAGCAGAAACTTTCTATGTA
GATGGGGCAGCTAAC---AGGGAGAC------T---AAATTAGGGAAAGCAGGATATGTTACTGACAGAGGAAGACAAAA
AGTTGTCTCCCTACCTGACACAACAAATCAGAAGACTGAGTTACAAGCAATTCTTCTAGCTTTACAGGATTCGGGGTTAG
AAGTAAACATAGTAACAGACTCACAATATGCACTAGGAATCATTCAAGCACAACCAGATAGAAGTGAATCAGAGATAGTC
AACCAAATAATAGAGCAGTTAAT---AAAAAAGGAAAAGATCTATCTGGCATGGGTACCAGCGCACAAAGGAATTGGAGG
AAATGAA---CAAGTAGATAAATTAGTCAGTAATGGAATTAGGAAAATACTC
>AY314061/B/CA/1996/WC10C_10
CCCATTAGTCCTATTGAAACTGTACCAGTAAAATT---AAAGCCAGGAATGG---ATGGCCCAAAAGTTAAACAA---TG
GCCATTGACAGAAG---AAAAAATAAAAGCATTAATAGAAATCTGTACA------G---AATTGGAAAACGAAGGAAAAA
TTTCAAAAA---TTGGGCCTGAAAATCCATACAATACTCCAGTATTTGCCATAAAGAAAAAAGAC------AGTACT---
AAATGGAGAAAATTAGTAGATTTCAGAGAACTTAATAAAAGAACTCAAGACTTCT---GGGAAGTTCAATTAGGAATAC-
-----CACATCCCGCA---GGGTTAAAA---AAG---AAA---AAAT---CAG------TAACAGTACTGGATGTAGGTG
ATGCATACTTTTCAGTTCCCTTAGATAAAGAATTCAGGAAGTACACTGCATTCACCATACCTAGTATAAACAATGAGACC
CCAGGGATTAGATATCAGTATAATGTGCTTCCACAGGGATGGAAAGGATCACCATCAATATTCCAAAGTAGCATGACAAA
AATCTTAGAGCCTTTTAGAAAACAAAATCCAGAAATAGTTATCTATCAATACATGGATGATTTGTATGTAGGGTCTGACT
TAGAAATAGGACAGCATAGAACAAAAATAGAAGAACTGAGACAACATCTGTTGAAGTGGGGATTTTACACACCAGAC---
AAAAAACATCAGAAAGAACCTCCATTCCTTTGGATGGGTTATGAACTCCATCCTGATAAATGGACAGTACAACCTATAGT
GCTGCCAGAAAAGGACAGCTGGACTGTCAATGACATACAGAAGTTGGTGGGAAAATTG------------------AATT
GGGCAAGTCAGATTTACCCAGGGATTAAAGTAAAGCAATTATGTAGACTCCTTAGGGGAGCCAAGGCATTAACAGAAGTA
ATACCACTAACAAAAGAAGCAGAGCTAGAACTGGCAGAAAATAGGGAAATTCTAAAAGAACCAGTACATGGAGTGTATTA
TGACCCATC---AA---------------AAGACTTAATAGCAGAAATACAGAAGCAAGGGGAAGGCCAGTGGACATATC
AAATTTATCAAGAGCCATTTAAAAATCTGAAAACAGGAAAATATGCAAGAATGAGGGGGGCCCACACAAATGATGTAAAA
CAATTAACAGATGTAGTGC---AAAAAATAACTACAGAAAGCATAGTAA---TATGGGGAAAGACTCCTAAGTTTAGACT
GCCCATACAGAAAGAAACATGGGAAACATGGTGGACAGAGTATTGGCAAGCCACCTGGATTCCTGAGCGGGAGTTTGTCA
ATA---CCCCTCCCTT---AGTAAAATTATGGTACCAGTTAGAGAAAGAACCCATAGTAGGAGCAGAAACTTTCTATGTA
GATGGGGCAGCTAAC---AGGGAGAC------T---AAATTAGGGAAAGCAGGATATGTTACTGACAGAGGAAGACAAAA
AGTTGTCTCCCTACCTGACACAACAAATCAGAAGACTGAGTTACAAGCAATTCTTCTAGCTTTACAGGATTCGGGGTTAG
AAGTAAACATAGTAACAGACTCACAATATGCACTAGGAATCATTCAAGCACAACCAGATAGAAGTGAATCAGAGATAGTC
AACCAAATAATAGAGCAGTTAAT---AAAAAAGGAAAAGATCTATCTGGCATGGGTACCAGCGCACAAAGGAATTGGAGG
AAATGAA---CAAGTAGATAAATTAGTCAGTAATGGAATTAGGAAAATACTC
>AY314062/B/CA/1996/WC10C_11
CCCATTAGTCCTATTGAAACTGTACCAGTAAAATT---AAAGCCAGGAATGG---ATGGCCCAAAAGTTAAACAA---TG
GCCATTGACAGAAG---AAAAAATAAAAGCATTAATAGAAATCTGTACA------G---AATTGGAAAACGAAGGGAAAA
TTTCAAAAA---TTGGGCCTGAAAATCCATACAATACTCCAGTATTTGCTATAAAGAAAAAAGAC------AGTACT---
AAATGGAGAAAATTAGTAGATTTCAGAGAACTTAATAAGAGAACTCAAGACTTCT---GGGAAGTTCAATTAGGAATAC-
-----CACATCCCGCA---GGGTTAAAA---AAG---AAA---AAAT---CAG------TGACAGTACTGGATGTGGGTG
ATGCATACTTTTCAGTTCCCTTAGATAAAGAATTCAGGAAGTACACTGCATTCACCATACCTAGTATAAACAATGAGACA
CCAGGGATTAGATATCAGTACAATGTGCTTCCACAGGGATGGAAAGGATCACCAGCAATATTCCAAAGTAGCATGACAAA
AATCTTAGAGCCTTTTAGAAAACAAAATCCAGAAATAGTTATCTATCAATACATGGATGATTTGTATGTAGGGTCTGACT
TAGAATTAGGACAGCATAGAACAAAAATAGAAGAACTGAGACAACATCTGTTAAAGTGGGGATTTTACACACCAGAC---
AAAAAACATCAGAAAGAACCTCCATTCCTTTGGATGGGTTATGAACTCCATCCTGATAAATGGACAGTACAACCCATAGT
GCTGCCAGAAAAAGACAGCTGGACTGTCAATGATATACAGAAGTTAGTGGGAAAATTG------------------AATT
GGGCAAGTCAGATTTACCCAGGGATTAAAGTAAAGCAATTATGTAGACTCCTTAGGGGAGCCAAGGCACTAACAGAAGTA
GTACCACTAACAAAAGAAGCAGAGCTAGAACTAGCAGAAAACAGGGAAATTCTAAAAGAACCAGTACATGGAGTGTATTA
TGACCCATC---AA---------------AAGATTTAATAGCAGAAATACAAAAGCAGGGGGAGGGCCAGTGGACATATC
AAATTTATCAAGAGCCATTTAAAAATCTGAAAACAGGAAAATATGCAAGAATGAGGGGGGCCCACACAAATGATGTAAAA
CAATTAACAGAGGTAGTGC---AAAAAATAACCACAGAAAGCATAGTAA---TATGGGGAAAGACTCCTAAATTTAGACT
GCCCATACAGAAAGAAACATGGGAAACATGGTGGACAGAGTATTGGCAAGCCACCTGGATTCCTGAGTGGGAGTTTGTCA
ATA---CCCCTCCCTT---AGTAAAATTATGGTACCAGTTAGAGAAAGAACCCATAGTAGGAGCAGAAACTTTCTATGTA
GATGGGGCAGCTAAC---AGGGAGAC------T---AAATTAGGGAAAGCAGGATATGTTACTGACAGAGGAAGACAAAA
AGTTGTCTCCCTACCTGACACAACAAATCAGAAGACTGAGTTACTAGCAATTCTTCTAGCTTTACAGGATTCGGGGTTAG
AAGTAAACATAGTAACAGACTCACAATATGCACTAGGAATTATTCAAGCACAACCAGATAGAAGTGAATCAGAGGTAGTC
AACCAAATAATAGAGCAGTTAAT---AAAAAAGGAAAAGATCTATCTGGCATGGGTACCAGCGCACAAAGGAATTGGAGG
AAATGAA---CAAGTAGATAAATTAGTCAGTAATGGAATCAGGAAAATACTC
>AY314063/B/CA/1996/WC10C_12
CCCATTAGTCCTATTGAAACTGTACCAGTAAAATT---AAAGCCAGGAATGG---ATGGCCCAAAAGTTAAACAA---TG
GCCATTGACAGAAG---AAAAAATAAAAGCATTAATAGAAATATGTACA------G---AATTGGAAAACGAAGGGAAAA
TTTCAAAAA---TTGGGCCTGAAAATCCATACAACACTCCAGTATTTGCCATAAAGAAAAAGGAC------AGTACT---
AAATGGAGAAAATTAGTAGATTTCAGAGAACTTAATAAGAGAACTCAAGACTTCT---GGGAAGTTCAATTAGGAATAC-
-----CACATCCCGCA---GGGTTAAAA---AAG---AAA---AAAT---CAG------TAACAGTACTGGATGTGGGTG
ATGCATATTTTTCAGTTCCCTTAGATAAAGAATTCAGGAAGTACACTGCATTTACCATACCTAGTATAAACAATGAGACC
CCAGGGATTAGATATCAGTACAATGTGCTTCCACAGGGATGGAAAGGATCACCATCAATATTCCAAAGTAGCATGACAAA
AATCTTAGAGCCTTTTAGAAAACAAAATCCAGAAATAGTTATCTATCAATACATGGATGATTTGTATGTAGGGTCTGACT
TAGAATTAGGACAGCATAGAACAAAAATAGAAGAACTGAGACAACATCTGTTGAAGTGGGGATTTTACACACCAGAC---
AAGAAACATCAGAAAGAACCCCCATTCCTTTGGATGGGTTATGAACTCCATCCTGATAAATGGACAGTACAACCCATAGT
GCTGCCAGAAAAAGACAGCTGGACTGTCAATGACATACAGAAGTTAGTGGGAAAATTG------------------AATT
GGGCAAGTCAGATTTACCCAGGGATTAAAGTAAAGCAATTATGTAAACTCCTGAGGGGAGCCAAGGCATTAACAGAAGTA
ATACCACTAACAAAAGAAGCAGAGCTAGAACTGGCAGAAAACAGGGAAATTCTAAAAGAACCAGTACATGGAGTGTATTA
TGACCCATC---AA---------------AAGACTTAATAGCAGAAATACAGAACCAAGGGGAAGGCCAGTGGACATATC
AAATTTATCAAGAGCCATTTAAAAATCTGAAAACAGGAAAATATGCAAGAATGAAGGGGGCCCACACAAATGATGTAAAA
CAATTAACAGAGGCAGTGC---AAAAAATAACCACAGAAAGCATAGTAA---TATGGGGAAAGACTCCTAAGTTTAGACT
GCCCATACAGAAAGAAACATGGGAAACATGGTGGACAGAGTATTGGCAAGCCACCTGGATTCCTGAGTGGGAGTTTGTCA
ATA---CCCCTCCCTT---AGTAAAATTATGGTACCAGTTAGAGAAAGAACCCATAATGGGAGCAGAAACTTTCTATGTA
GATGGGGCAGCTAAC---AGGGAGAC------T---AAATTAGGAAAAGCAGGATATGTTACTGACAGAGGAAGACAAAA
AGTTGTCTCCCTACCTGACACAACAAATCAGAAGACTGAGTTACAAGCAATTCTTCTAGCTTTACAGGATTCGGGGTTAG
AAGTAAACATAGTAACAGACTCACAATATGCACTAGGAATCATTCAAGCACAACCAGATAGAAGTGAATCAGAGGTAGTC
AACCAAATAATAGAGCAGTTAAT---AAAAAAGGAAAAGATCTATCTGGCATGGGTACCAGCGCACAAAGGAATTGGAGG
AAATGAA---CAAGTAGATAAATTAGTCAGTAATGGAATCAGGAAAATACTC
>AY331282/B/US/1997/1001_07
CCCATTAGTCCTATTGAAACTGTACCAGTAAAATT---AAAGCCAGGAATGG---ATGGCCCAAAAGTTAAACAA---TG
GCCATTGACAGAAG---AAAAGATAAAAGCATTAGTAGAAATTTGTACA------G---AAATGGAAAAGGAAGGGAAAA
TTTCAAAAA---TTGGGCCTGAAAATCCATACAATACTCCAGTATTTGCCATAAAGAAAAAAGAC------AGTACT---
AAATGGAGAAAATTAGTAGATTTTAGAGAACTTAATAAGAGAACTCAAGACTTCT---GGGAAGTTCAATTAGGGATAC-
-----CACATCCCGCA---GGGTTAAAA---AAG---AAA---AAAT---CAG------TAACAGTACTGGATGTGGGTG
ATGCATATTTTTCAGTTCCCTTAGATAAAGACTTTAGGAAGTACACTGCATTTACCATACCTAGTACAAATAATGAGACA
CCAGGGATTAGATATCAGTACAATGTGCTGCCACAGGGATGGAAAGGGTCACCAGCAATATTCCAAAGTAGCATGACAAA
AATCTTAGAGCCTTTTAGAAAACAAAATCCAGACATAGTTATCTATCAATACATGGATGATTTGTATGTAGGATCTGACT
TAGAAATAGGGCCGCATAGAGCAAAAATAGAGGAACTGAGACAACATCTATTGAAGTGGGGACTTACCACACCAGAC---
AAAAAACATCAGAAAGAACCTCCATTCCTTTGGATGGGATATGAACTCCATCCTGATAAATGGACAGTACAGCCTATAGT
GTTGCCAGAAAAAGACAGCTGGACTGTCAATGACATACAAAAGTTAGTGGGAAAATTG------------------AATT
GGGCAAGTCAAATTTACGCAGGGATTAAAGTAAAGCAATTATGTAAACTCCTTAGGGGAACCAAAGCACTAACAGAAGTA
GTACCACTAACAGAAGAGGCAGAACTAGAACTGGCAGAAAACAGGGAGATTTTAAAGGAACCAGTACATGGAGTGTATTA
TGACCCATC---AA---------------AAGATTTAGTAGCAGAAATACAGAAGCAGGGACTAGGCCAATGGACATATC
AAATTTATCAAGAGCCATTTAAAAATCTGAAAACAGGAAAATATGCAAGAATGAGGGGTGCCCACACTAATGATGTAAAA
CAATTAACAGAGGCAGTGC---AAAAAATAGCCACAGAAAGTATAGTAA---TATGGGGAAAGACTCCTAAATTTAGACT
ACCCATACAAAAAGAAACATGGGAATCATGGTGGACAGAGTATTGGCAAGCCACCTGGATTCCTGAGTGGGAGTTTGTCA
ATA---CCCCTCCCTT---AGTGAAATTATGGTACCAGTTAGAGAAAGAACCCATAGTAGGAGCAGAAACTTTCTATGTA
GATGGGGCAGCTAAC---AGGGAGAC------T---AAATTAGGAAAAGCAGGATATGTGACTGACAGAGGAAAACAAAA
GGTTGTCCCCCTAGCTGACACAACAAATCAGAAGACCGAGTTACAAGCAATTCATCTAGCTTTGCAGGATTCGGGATTAG
AAGTAAATATAGTAACAGACTCACAATATGCCTTAGGAATCATTCAAGCCCGACCAGATAAAAGTGAATCAGAGTTAGTC
AATCAAATAATAGAGGAGTTAAT---AAAAAAGGAAAAGGTCTACCTGGCATGGGTACCAGCACATAAAGGAATTGGAGG
AAATGAA---AAGGTAGATAAATTAGTCAGTACTGGAATTAGGAAAGTACTA
>AY331283/B/US/1997/1001_09
CCCATTAGTCCTATTGAAACTGTACCAGTAAAATT---AAAGCCAGGAATGG---ATGGCCCAAAAGTTAAACAA---TG
GCCATTGACAGAAG---AAAAGATAAAAGCATTAGTAGAAATTTGTACA------G---AAATGGAAAAGGAAGGGAAAA
TTTCAAAAA---TTGGGCCTGAAAATCCATACAATACTCCAGTATTTGCCATAAAGAAAAAAGAC------AGTACT---
AAATGGAGAAAATTAGTAGATTTTAGAGAACTTAATAAGAGAACTCAAGACTTCT---GGGAAGTTCAATTAGGGATAC-
-----CACATCCCGCA---GGGTTAAAA---AAG---AAA---AAAT---CAG------TAACAGTACTGGATGTGGGTG
ATGCATATTTTTCAGTTCCCTTAGATAAAGACTTTAGGAAGTACACTGCATTTACCATACCTAGTACAAATAATGAGACA
CCAGGGATTAGATATCAGTACAATGTGCTGCCACAGGGATGGAAAGGGTCACCAGCAATATTCCAAAGTAGCATGACAAA
AATCTTAGAGCCTTTTAGAAAACAAAATCCAGACATAGTTATCTATCAATACATGGATGATTTGTATGTAGGATCTGACT
TAGAAATAGGGCCGCATAGAGCAAAAATAGAGGAACTGAGACAACATCTATTGAAGTGGGGACTTACCACACCAGAC---
AAAAAACATCAGAAAGAACCTCCATTCCTTTGGATGGGATATGAACTCCATCCTGATAAATGGACAGTACAGCCTATAGT
GTTGCCAGAAAAAGACAGCTGGACTGTCAATGACATACAAAAGTTAGTGGGAAAATTG------------------AATT
GGGCAAGTCAAATTTACGCAGGGATTAAAGTAAAGCAATTATGTAAACTCCTTAGGGGAACCAAAGCACTAACAGAAGTA
GTACCACTAACAGAAGAGGCAGAACTAGAACTGGCAGAAAACAGGGAGATTTTAAAGGAACCAGTACATGGAGTGTATTA
TGACCCATC---AA---------------AAGATTTAGTAGCAGAAATACAGAAGCAGGGACTAGGCCAATGGACATATC
AAATTTATCAAGAGCCATTTAAAAATCTGAAAACAGGAAAATATGCAAGAATGAGGGGTGCCCACACTAATGATGTAAAA
CAATTAACAGAGGCAGTGC---AAAAAATAGCCACAGAAAGTATAGTAA---TATGGGGAAAGACTCCTAAATTTAGACT
ACCCATACAAAAAGRAACATGGGAATCATGGTGGACAGAGTATTGGCAAGCCACCTGGATTCCTGAGTGGGAGTTTGTCA
ATA---CCCCTCCCTT---AGTGAAATTATGGTACCAGTTAGAGAAAGAACCCATAGTAGGAGCAGAAACTTTCTATGTA
GATGGGGCAGCTAAC---AGGGAGAC------T---AAATTAGGAAAAGCAGGATATGTGACTGACAGAGGAAAACAAAA
GGTTGTCCCCCTAGCTGACACAACAAATCAGAAGACCGAGTTACAAGCAATTCATCTAGCTTTGCAGGATTCGGGATTAG
AAGTAAATATAGTAACAGACTCACAATATGCCTTAGGAATCATTCAAGCCCGACCAGATAAAAGTGAATCAGAGTTAGTC
AATCAAATAATAGAGGAGTTAAT---AAAAAAGGAAAAGGTCTACCTGGCATGGGTACCAGCACATAAAGGAATTGGAGG
AAATGAA---AAGGTAGATAAATTAGTCAGTACTGGAATTAGGAAAGTACTA
>AY331284/B/US/1997/1006_08
CCCATTAGTCCTATTGAGACTGTACCAGTAAAATT---AAAGCCAGGGATGG---ATGGCCCAAAAGTTAAACAG---TG
GCCATTGACAGAAG---AAAAAATAAAAGCATTAGTAGAGATTTGTACA------G---AAATGGAAAAGGAAGGGAAGA
TTTCAAAAA---TTGGACCTGAAAATCCATACAATACTCCGGTATTTGCCATAAAGAAAAAAGAC------AGTACT---
AAATGGAGAAAACTAGTAGATTTCAGAGAACTTAATAAAAGAACTCAAGACTTCT---GGGAAGTTCAATTAGGAATAC-
-----CACATCCCGCA---GGGTTAAAA---AAG---AAA---AAAT---CAG------TAACAGTACTAGATGTGGGTG
ATGCATATTTTTCAGTTCCCTTAGATAAAGATTTCAGGAAGTATACTGCATTCACCATACCTAGTACAAACAATGAGACA
CCAGGGATGAGATATCAGTACAATGTACTTCCTCAGGGGTGGAAAGGATCACCATCAATATTTCAAAGTAGCATGATAAA
AATCTTAGAGCCTTTTAGGAAACAAAATCCAGACATAATTATCTATCAATACATGGATGATTTGTATGTAGGATCTGACT
TAGAAATAGGACAGCATAGAACAAAAATAGAGGAACTGAGGCAACATCTGTTGAAGTGGGGATTTACCACACCAGAC---
AAAAAACATCAGAAAGAACCCCCATTCCTTTGGATGGGTTATGAGCTCCATCCTGATAAATGGACAGTACAGCCTATAGT
GCTGCCAGAAAAAGACAGCTGGACTGTCAATGACATACAGAAGTTAGTGGGAAAATTG------------------AATT
GGGCAAGTCAAATTTATGCGGGGATTAAAGTCAGGCAATTATGTAAACTCCTAAGGGGAACCAAAGCACTAACAGAAGTA
GTACCACTAACAGAAGAAGCAGAGCTAGAACTGGCAGAAAATAGGGAAATTTTAAAAGAACCAGTACATGGAGCATATTA
TGACCCATC---AA---------------AAGAATTAATAGCAGAAATACAGAAGCAGGGGCTAGGCCAATGGACATATC
AAATTTATCAAGAGCCATTTAAAAATCTGAAAACAGGAAAGTATGCAAGAATGAGGGGTGCCCACACTAATGATGTAAAA
CAATTAACAGAGGCAGTGC---AAAAAATAACCACAGAAAGCATAGTAA---TATGGGGAAAGATTCCTAAATTTAAACT
ACCCATACAAAAAGAAACATGGGAAGCATGGTGGTTAGAGTATTGGCAAGCCACCTGGATCCCTGAGTGGGAGTTTGTCA
ATA---CCCCTCCCTT---AGTAAAATTATGGTACCAGTTAGAGAAAGAACCCATAGTAGGAGCAGAAACTTTCTATGTA
GATGGGGCAGCTAGT---AGGGAGAC------T---AAGTTAGGAAAAGCAGGATATGTTACTGACAGAGGAAGACAAAA
GGTTGTCTCCCTAACTGACACAACAAATCAGAAGACTGAGTTACAAGCAATTCATCTAGCTTTGCAGGATTCAGAATTAG
AAGTAAACATAGTAACAGACTCACAATATGCATTAGGAATCATTCAAGCACTCCCAGATAAGAGTGAATCAGAATTAGTC
AGTCAAATAATAGAACAGTTAAT---AAAAAAGGAAAAGGTCTACTTGGCATGGGTACCAGCACACAAAGGAATTGGAGG
AAATGAA---CAAGTAGATAAATTAGTTAGTGCTGGAATCAGGAAAATACTA
>AY331285/B/US/1997/1012_08
CCCATTAGTCCTATTGAAACTGTACCAGTAAAATT---AAAGCCAGGAATGG---ATGGCCCAAAAGTTAAACAA---TG
GCCATTGACAGAAG---AAAAAATAAAAGCATTAGTAGAAATTTGTACA------G---AAATGGAAAAGGAAGGGAAAA
TTTCAAAAA---TTGGGCCTGAAAATCCATACAATACTCCAGTATTTGCCATAAAGAAAAAAGAT------AGTACT---
AAATGGAGAAAATTAGTAGATTTCAGAGAACTTAATAAGAAAACTCAAGACTTCT---GGGAAGTTCAATTAGGAATAC-
-----CACATCCCGCA---GGGTTAAAA---AAG---AAA---AAAT---CAG------TAACAGTACTGGATGTGGGTG
ATGCATATTTTTCAGTTCCCTTAGATCCAGACTTTAGGAAATATACTGCATTTACCATACCTAGTGTAAACAATGAGACA
CCAGGGATTAGATATCAGTACAATGTGCTGCCACAGGGATGGAAAGGATCACCAGCAGTATTCCAAAGTAGCATGACAAA
AATCTTAGAGCCTTTTAGAAAACAAAATCCAGAAATAATTATCTATCAATACATGGATGATTTGTATGTAGGATCTGACT
TAGAAATAGGGCAGCATAGAACAAAAATAGAGGAACTAAGACAACATCTGTTGAAGTGGGGATTTACCACACCAGAC---
AAAAAACATCAGAAAGAACCTCCATTCCTTTGGATGGGTTATGAACTCCATCCTGATAAATGGACAGTACAGCCTATAGT
GCTGCCAGAAAAAGACAGCTGGACTGTCAATGACATACAGAAGTTAGTGGGAAAACTG------------------AATT
GGGCAAGTCAGATTTACCCAGGGATTAAAGTAAAGCAATTATGTAAACTCCTTAGGGGAACCAAAGCACTAACAGAAGTA
GTACCTCTAACAGAAGAGGCAGAGCTAGAACTAGCAGAAAACAGGGAGATTCTAAAAGAACCAGTACATGGAGTGTATTA
TGACCCATC---AA---------------AAGACTTAATAGCAGAAGTACAGAAGCAGGAGCAATGCCAATGGACATATC
AAATTTATCAAGAGCCATTTAAAAATCTGAAAACAGGAAAATATGCAAGAATGAGGGGTGCCCACACTAATGATGTAAAA
CAATTAACAGAGGTAGTGC---AAAAAATAACCACAGAAAGCATAGTAA---TATGGGGAAAAACCCCTAAATTTAGACT
ACCCATACAAAAAGAAACATGGGAAGCATGGTGGACAGAGTATTGGCAAGCCACCTGGATTCCTGAGTGGGAGTTTGTCA
ATA---CCCCTCCCTT---AGTGAAATTATGGTACCAGTTAGAGAAAGAACCCATAGCAGGAGCAGAAACTTTCTATGTA
GATGGGGCAGCTAAC---AGGGAGAC------T---AAATTAGGGAGAGCAGGATATGTTACTGATAGAGGAAGACAAAG
AGTTGTCTCCCTAACTGACACAACAAATCAGAAGACTGAGTTACAAGCAATTCATCTAGCTTTGCAGGATTCGGGATTAG
AAGTAAACATAGTAACAGACTCACAATATGCATTAGGAATCATTCAAGCACAACCAGATAAAAGTGAATCAGAGCTAGTC
AGTCAAATAATAGAGCAGTTAAT---AAAAAAGGAAAAGATCTACCTGGCATGGGTACCAGCACACAAAGGGATTGGAGG
AAATGAA---CAGGTAGATAAATTAGTCAGTAATGGAATCAGGAAGGTACTG
>AY331286/B/US/1997/1012_11
CCCATTAGTCCTATTGAAACTGTACCAGTAAAATT---AAAGCCAGGAATGG---ATGGCCCAAAAGTTAAACAA---TG
GCCATTGACAGAAG---AAAAAATAAAAGCATTAGTAGAAATTTGTACA------G---AAATGGAAAAGGAAGGGAAAA
TTTCAAAAA---TTGGGCCTGAAAATCCATACAATACTCCAGTATTTGCCATAAAGAAAAAAGAT------AGTACT---
AAATGGAGAAAATTAGTAGATTTCAGAGAACTTAATAAGAAAACTCAAGACTTCT---GGGAAGTTCAATTAGGAATAC-
-----CACATCCCGCA---GGGTTAAAA---AAG---AAA---AAAT---CAG------TAACAGTACTGGATGTGGGTG
ATGCATATTTTTCAGTTCCCTTAGATCCAGACTTTAGGAAATATACTGCATTTACCATACCTAGTGTAAACAATGAGACA
CCAGGGATTAGATATCAGTACAATGTGCTGCCACAGGGATGGAAAGGATCACCAGCAGTATTCCAAAGTAGCATGACAAA
AATCTTAGAGCCTTTTAGAAAACAAAATCCAGAAATAATTATCTATCAATACATGGATGATTTGTATGTAGGATCTGACT
TAGAAATAGGGCAGCATAGAACAAAAATAGAGGAACTAAGACAACATCTGTTGAAGTGGGGATTTACCACACCAGAC---
AAAAAACATCAGAAAGAACCTCCATTCCTTTGGATGGGTTATGAACTCCATCCTGATAAATGGACAGTACAGCCTATAGT
GCTGCCAGAAAAAGACAGCTGGACTGTCAATGACATACAGAAGTTAGTGGGAAAACTG------------------AATT
GGGCAAGTCAGATTTACCCAGGGATTAAAGTAAAGCAATTATGTAAACTCCTTAGGGGAACCAAAGCACTAACAGAAGTA
GTACCTCTAACAGAAGAGGCAGAGCTAGAACTAGCAGAAAACAGGGAGATTCTAAAAGAACCAGTACATGGAGTGTATTA
TGACCCATC---AA---------------AAGACTTAATAGCAGAAGTACAGAAGCAGGAGCAATGCCAATGGACATATC
AAATTTATCAAGAGCCATTTAAAAATCTGAAAACAGGAAAATATGCAAGAATGAGGGGTGCCCACACTAATGATGTAAAA
CAATTAACAGAGGTAGTGC---AAAAAATAACCACAGAAAGCATAGTAA---TATGGGGAAAAACCCCTAAATTTAGACT
ACCCATACAAAAAGAAACATGGGAAGCATGGTGGACAGAGTATTGGCAAGCCACCTGGATTCCTGAGTGGGAGTTTGTCA
ATA---CCCCTCCCTT---AGTGAAATTATGGTACCAGTTAGAGAAAGAACCCATAGCAGGAGCAGAAACTTTCTATGTA
GATGGGGCAGCTAAC---AGGGAGAC------T---AAATTAGGGAGAGCAGGATATGTTACTGATAGAGGAAGACAAAG
AGTTGTCTCCCTAACTGACACAACAAATCAGAAGACTGAGTTACAAGCAATTCATCTAGCTTTGCAGGATTCGGGATTAG
AAGTAAACATAGTAACAGACTCACAATATGCATTAGGAATCATTCAAGCACAACCAGATAAAAGTGAATCAGAGCTAGTC
AGTCAAATAATAGAGCAGTTAAT---AAAAAAGGAAAAGATCTACCTGGCATGGGTACCAGCACACAAAGGGATTGGAGG
AAATGAA---CAGGTAGATAAATTAGTCAGTAATGGAATCAGGAAGGTACTG
>AY331287/B/US/1997/1013_03
CCCATTAGTCCTATCGAAACTGTACCAGTAAAATT---AAAGCCAGGAATGG---ATGGTCCAAGAGTTAAACAA---TG
GCCATTAACAGAAG---AAAAAATAAAAGCATTAGTAGAAATTTGTACA------G---AAATGGAAAAGGAAGGAAAGA
TTTCAAAAA---TTGGGCCTGAAAATCCATACAATACTCCAGTATTTGCCATAAAGAAAAAAGAC------AGTACT---
AAATGGAGAAAATTAGTAGATTTCAGAGAACTTAATAAAAGAACTCAAGACTTCT---GGGAAGTTCAATTAGGAATAC-
-----CCCATCCTGCA---GGGTTAAAA---AAG---AAA---AAAT---CAG------TAACAGTACTGGATGTGGGTG
ATGCATACTTTTCAGTTCCCTTAGATAAAGACTTCAGGAAGTATACTGCATTTACCATACCTAGTATAAACAATGAGACA
CCAGGGATTAGATATCAGTACAATGTGCTTCCACAGGGATGGAAAGGATCACCAGCAATATTCCAAGCTAGTATGACAAA
AATCTTAGAGCCTTTTAGAAAACAAAATCCAGACATAGTTATCTATCAATACATGGATGATTTGTATGTAGGATCTGACT
TAGAAATAGGGCAGCATAGAACAAAAATAGAGGAATTGAGACAACATCTGTTGAGGTGGGGATTTACCACACCAGAC---
AAAAAACATCAGAAAGAACCTCCATTCCTTTGGATGGGTTATGAACTCCATCCTGATAAATGGACAGTACAACCTATAGT
GCTGCCAGACAAAGACAGCTGGACTGTCAATGACATACAGAAGTTAGTGGGAAAATTA------------------AATT
GGGCAAGTCAGATTTACGCAGGGATTAAAGTAAAGCAATTATGTAGACTCCTTAGGGGAACCAAAGCACTAACAGAAGTA
GTACCACTAACAGAAGAAGCAGAGCTAGAATTGGCAGAAAACAGGGAGATCCTAAAAGAACCAGTACATGGAGTGTATTA
TGACCCATC---AA---------------AAGACTTAATAGCAGAAATACAGAAACARGAGCAAGGCCAATGGACATATC
AAATATATCAAGAGCCATTTAAAAATCTGAAAACAGGAAAATATGCAAGAATGAGGGGTGCCCACACTAATGATGTAAAA
CTATTAACAGAGGCAGTGC---AAAAAATAGCCACAGAAAGCATAGTAA---TATGGGGAAAGACTCCTAAATTTAGATT
ACCCATACAAAAAGAAACATGGGACACATGGTGGACGGAGTATTGGCAGGCCACCTGGATTCCTGAGTGGGAGTTTGTCA
ATA---CCCCTCCCTT---AGTAAAATTATGGTACCAGTTAGAGAAAGAACCCATAATGGGAGCAGAAACTTTCTATGTA
GATGGGGCAGCTAAC---AGAGAGAC------T---AAATTAGGAAAAGCAGGATATGTTACTGACAGAGGAAGACAAAA
GGTTATCTCCCTAACTGACACAACAAATCAGAAGACTGAGTTACAAGCAATTCATCTAGCTTTGCAGGATTCAGGATTAG
AAGTAAACATAGTAACAGACTCACAATATGCATTAGGAATCATTCAAGCACAACCAGATAAAAGTGAATCAGAGCTAGTC
AGTCAAATAATAGAACAATTAAT---AAAAAAGGAAAAGGTCTACCTGGCATGGGTACCAGCACACAAAGGAATTGGAGG
AAATGAG---CAAGTAGATAAATTAGTCAGTACTGGAGTCAGGAAGGTACTA
>AY331288/B/US/1997/1013_07
CCCATTAGTCCTATCGAAACTGTACCAGTAAAATT---AAAGCCAGGAATGG---ATGGTCCAAGAGTTAAACAA---TG
GCCATTAACAGAAG---AAAAAATAAAAGCATTAGTAGAAATTTGTACA------G---AAATGGAAAAGGAAGGAAAGA
TYTCAAAAA---TTGGGCCTGAAAATCCATACAATACTCCAGTATTTGCCATAAAGAAAAAAGAC------AGTACT---
AAATGGAGAAAATTAGTAGATTTCAGAGAACTTAATAARAGAACTCAAGACTTCT---GGGAAGTTCAATTAGGAATAC-
-----CCCATCCTGCA---GGGTTAAAA---AAG---AAA---AAAT---CAG------TAACAGTACTGGATGTGGGTG
ATGCATACTTTTCAGTTCCCTTAGATAAAGACTTCAGGARGTATACTGCATTTACYATACCTAGTATAAACAATGAGACA
CCAGGGATTAGATATCAGTACAATGTGCTTCCACAGGGATGGAAAGGATCACCAGCAATATTCCAAGCTAGTATGACAAA
AATCTTAGAGCCTTTTAGAAAACAAAATCCAGACATAGTTATCTATCAATACATGGATGATTTGTATGTAGGATCTGACT
TAGAAATAGGGCAGCATAGAACAAAAATAGAGGAATTGAGACAACATCTGTTGAGGTGGGGATTYACCACACCAGAC---
AAAAAACATCAGAAAGAACCTCCATTCCTTTGGATGGGTTATGAACTCCATCCTGATAAATGGACAGTACAACCTATAGT
GCTGCCAGACAAAGACAGCTGGACTGTCAATGACATACAGAAGTTAGTGGGAAAATTA------------------AATT
GGGCAAGTCAGATTTACGCAGGGATTAAAGTAAAGCAATTATGTAGACTCCTTAGGGGAACCAAAGCACTAACAGAAGTA
GTACCACTAACAGAAGAAGCAGAGCTAGAATTGGCAGAAAACAGGGAGATCCTAARAGAACCAGTACATGGAGTGTATTA
TGACCCATC---AA---------------AAGACTTAATAGCAGAAATACAGAAACARGAGCAAGGCCAATGGACATATC
AAATATATCAAGAGCCATTTAAAAATCTGAAAACAGGAAARTATGCAAGAATGAGGGGTGCCCACACTAATGATGTAAAA
CTATTAAYAGAGGCAGTGC---AAAAAATAGCCACAGAAAGCATAGTAA---TATGGGGAAAGACTCCTAAATTTAGATT
ACCCATACAAAAAGAAACATGGGACACATGGTGGACRGAGTATTGGCAGGCCACCTGGATTCCTGAGTGGGAGTTTGTCA
ATA---CCCCTCCCTT---AGTAAAATTATGGTACCAGTTAGAGAAAGAACCCATAATGGGAGCAGAAACTTTCTATGTA
GATGGGGCAGCTAAC---AGAGAGAC------T---AAATTAGGAAAAGCAGGATATGTTACTGACAGAGGAAGACAAAA
GGTTRTCTCCCTAACTGACACAACAAATCAGAAGACTGAGTTACAAGCAATTCATCTAGCTTTGCAGGATTCAGGATTAG
AAGTAAACATAGTAACAGACTCACAATATGCATTAGGAATCATTCAAGCACAACCAGATAAAAGTGAATCAGAGCTAGTC
AGTCAAATAATAGAACWATTAAT---AAAAAAGGAAAAGGTCTACCTGGCATGGGTACCAGCACACAAAGGAATTGGAGG
AAATGAG---CAAGTAGATAAATTAGTCAGTACTGGRGTCAGGAAGGTACTA
>AY331289/B/US/1997/1018_06
CCCATTAGTCCTATTGAAACTGTACCAGTAAAATT---AAAGCCAGGAATGG---ATGGCCCAAAAGTTAAACAA---TG
GCCATTGACAGAAG---AAAAAATAAAAGCATTAGTAGAAATTTGTACA------G---AAATGGAAAAGGAAGGGAAAA
TTACAAAAA---TTGGGCCTGAAAATCCATACAATACTCCAGTGTTTGCCATAAAGAAAAAAGAC------AGTACT---
AAATGGAGAAAATTAGTAGATTTCAGAGAACTTAATAAGAGAACTCAAGACTTCT---GGGAAGTTCAATTAGGAATAC-
-----CACACCCCGCA---GGGTTAAAA---AAG---AAA---AAAT---CAG------TAACAGTACTGGATGTGGGTG
ATGCATATTTTTCAGTTCCCTTAGATGAAGACTTCAGGAAGTATACTGCATTTACCATACCTAGTATAAACAATGAGACA
CCAGGGATTAGATATCAGTACAATGTGCTTCCACAAGGATGGAAAGGCTCACCAGCAATATTCCAAGCTAGCATGACAAA
AATTTTAGAGCCTTTTAGAAAACAAAATCCAGACATAGTTATTTATCAATACATGGACGACTTGTATGTGGGATCTGACC
TAGAAATAGGACAGCATAGAACAAAAATAGAGGAACTGAGACAACATCTGTTGAGGTGGGGGTTTACCACACCAGAC---
AAAAAGCATCAGAAAGAACCTCCATTCCTCTGGATGGGTTATGAACTCCATCCTGATAAATGGACAGTACAGCCTATAAT
GCTGCCAGAAAAAGAAAGCTGGACTGTCAATGACATACAGAAGTTAGTGGGAAAATTG------------------AATT
GGGCAAGTCAGATTTATCCAGGGATTAAAGTAAGGCAATTATGTAAACTCCTTAGGGGAGCCAAAGCACTAACAGAAGTA
ATACCACTAACAGAAGAAGCAGAGCTAGAACTGGCTGAAAACAGGGAGATTCTAAAAGAACCAGTACATGGAGTGTATTA
TGACCCATC---AA---------------AAGACTTAATAGCAGAAATACAGAAGCAGGGGCAAGGCCAATGGACATATC
AAATTTATCAAGAGCCATTTAAAAATCTGAAAACAGGAAAATATGCAAGAATGAAGGGTACCCACACTAATGATGTAAGA
CAATTAACAGAGGCAGTGC---AAAAAGTAGCCACAGAAAGCATAGTAA---TATGGGGAAAGACTCCTAAATTTAGACT
ACCCATACAAAAAGAAACATGGGAAGCATGGTGGATGGAGTATTGGCAAGCCACATGGATTCCTGAGTGGGAGTTTGTCA
ATA---CCCCTCCCTT---AGTGAAATTATGGTACCAACTAGAAAAAGAACCCATAGTAGGAGCAGAAACTTTCTATGTA
GATGGGGCATCTAAT---AGGGAAAC------T---AAATTAGGAAAAGCAGGATATGTTACTGACAGAGGGAGACAAAA
AGTTGTCCCCCTAAATGACACAACAAATCAGAAAACTGAGTTACAAGCAATTCATCTAGCTTTGCAGGATTCAGGATTAG
AAGTAAACATAGTAACAGACTCACAATATGCATTAGGAATCATTCAAGCACAACCAGATAAGAGTGAATCAGAGTTAGTC
AGTCTAATAATAGAGGAGTTAAT---AAAAAAGGAAAAGGTCTACCTGGCATGGGTACCAGCACACAAAGGAATTGGAGG
AAATGAA---CAAGTAGACAAATTAGTCAGTTCTGGAATCAGAAAAGTACTA
>AY331290/B/US/1997/1018_10
CCCATTAGTCCTATTGAAACTGTACCAGTAAAATT---AAAGCCAGGAATGG---ATGGCCCAAAAGTTAAACAA---TG
GCCATTGACAGAAG---AAAAAATAAAAGCATTAGTAGAAATTTGTACA------G---AAATGGAAAAGGAAGGGAAAA
TTACAAAAA---TTGGGCCTGAAAATCCATACAATACTCCAGTGTTTGCCATAAAGAAAAAAGAC------AGTACT---
AAATGGAGAAAATTAGTAGATTTCAGAGAACTTAATAAGAGAACTCAAGACTTCT---GGGAAGTTCAATTAGGAATAC-
-----CACACCCCGCA---GGGTTAAAA---AAG---AAA---AAAT---CAG------TAACAGTACTGGATGTGGGTG
ATGCATATTTTTCAGTTCCCTTAGATGAAGACTTCAGGAAGTATACTGCATTTACCATACCTAGTATAAACAATGAGACA
CCAGGGATTAGATATCAGTACAATGTGCTTCCACAAGGATGGAAAGGCTCACCAGCAATATTCCAAGCTAGCATGACAAA
AATTTTAGAGCCTTTTAGAAAACAAAATCCAGACATAGTTATTTATCAATACATGGACGACTTGTATGTGGGATCTGACC
TAGAAATAGGACAGCATAGAACAAAAATAGAGGAACTGAGACAACATCTGTTGAGGTGGGGGTTTACCACACCAGAC---
AAAAAGCATCAGAAAGAACCTCCATTCCTCTGGATGGGTTATRAACTCCATCCTGATAAATGGACAGTACAGCCTATAAT
GCTGCCARAAAAAGAAAGCTGGACTGTCAATGACATACAGAAGTTAGTGGGAAAATTG------------------AATT
GGGCAAGTCAGATTTATCCAGGGATTAAAGTAAGGCAATTATGTAAACTCCTTAGGGGAGCCAAAGCACTAACAGAAGTA
ATACCACTAACAGAAGAAGCAGAGCTAGAACTGGCTGAAAACAGGRARATTCTAAAAGAACCAGTACATGGAGTGTATTA
TGACCCATC---AA---------------AAGACTTAATAGCAGAAATACAGAAGCAGGGGCAAGGCCAATGGACATATC
AAATTTATCAAGAGCCATTTAAAAATCTGAAAACAGGAAAATATGCAAGAATGAAGGGTACCCACACTAATGATGTAAGA
CAATTAACAGAGGCAGTGC---AAAAAGTAGCCACAGAAAGCATAGTAA---TATGGGGAAAGACTCCTAAATTTAGACT
ACCCATACAAAAAGAAACATGGGAAGCATGGTGGATGGAGTATTGGCAAGCCACATGGATTCCTGAGTGGGAGTTTGTCA
ATA---CCCCTCCCTT---AGTGAAATTATGGTACCAACTAGAAAAAGAACCCATAGTAGGAGCAGAAACTTTCTATGTA
GATGGGGCATCTAAT---AGGGAAAC------T---AAATTAGGAAAAGCAGGATATGTTACTGACAGAGGGAGACAAAA
AGTTGTCCCCCTAAATGACACAACAAATCAGAAAACTGAGTTACAAGCAATTYATCTAGCTTTGCAGGATTCAGGATTAG
AAGTAAACATAGTAACAGACTCACAATATGCATTAGGAATCATTCAAGCACAACCAGATAAGAGTGAATCAGAGTTAGTC
AGTCTAATAATAGAGGAGTTAAT---AAAAAAGGAAAAGGTCTACCTGGCATGGGTACCAGCACACAAAGGAATTGGAGG
AAATGAA---CAAGTAGACAAATTAGTCAGTTCTGGAATCAGAAAAGTACTA
>AY331291/B/US/1996/1027_05
CCCATTAGTCCTATTGAAACTGTACCAGTAAAATT---AAAGCCAGGAATGG---ATGGCCCAAAAGTTAAACAA---TG
GCCATTGACAGAAG---AAAAAATAAAAGCATTAGTAGAAATTTGTACA------G---AAATGGAAAAGGAGGGGAAAA
TTTCAAAAA---TCGGGCCTGAAAATCCATATAATACTCCAGTATTTGCCATAAAGAAAAAGGAC------AGTACT---
AAATGGAGAAAATTAGTAGATTTCAGAGAACTTAATAAGAAAACTCAAGACTTCT---GGGAAGTTCAATTAGGAATAC-
-----CACACCCCGCA---GGGTTAAAA---AAG---AAA---AAGT---CAG------TAACAGTACTGGATGTGGGTG
ATGCATATTTTTCAGTTCCTTTAGATAAAGACTTTAGAAAGTATACTGCATTTACCATACCTAGTATAAATAATGAGACA
CCAGGGATTAGATATCAGTACAATGTGCTTCCACAAGGATGGAAAGGATCACCAGCAATATTCCAATGTAGCATGACAAA
AATCTTAGAGCCTTTTAGAAAACAAAATCCAGACATAGTTATCTATCAATACATGGATGATTTGTATGTAGGATCTGACT
TAGAAATAGAGCAGCATAGAATAAAAATAGATGAACTAAGACAACATCTGTTGAAGTGGGGATTTACCACACCAGAC---
AAAAAACACCAGAAAGAACCTCCATTCCTTTGGATGGGTTATGAACTCCATCCTGATAAATGGACAGTACAGCCTATAGT
GCTGCCAGAAAAAGACAGCTGGACTGTCAATGACATACAGAAGTTAGTGGGAAAATTG------------------AATT
GGGCAAGTCAGATTTATCCAGGGATTAAAGTAAGGCAATTATGTAAACTCCTTAGGGGAACCAAGGCACTAACAGAAGTA
ATACCACTAACAAGAGAAGCAGAACTAGAACTGGCAGAAAACAGGGAAATTCTAAAAGAACCAGTACACGGAGTGTATTA
TGACCCATC---AA---------------AAGACTTAATAGCAGAAATACAGAAGCAGGGGCTAGGCCAATGGACATATC
AAATTTATCAAGAGCCATTTAAAAATCTGAAAACAGGAAAATATGCAAGAGTGAGGGGTGCCCACACTAATGATGTAAAA
CAACTAACAGAGGCAGTGC---AAAAAATAGCTACAGAAAGCATAGTAA---TATGGGGAAAGACTCCTAAATTTAGACT
ACCCATACAAAAAGAAACATGGGAAATATGGTGGACAGAGTATTGGCAGGCCACTTGGATTCCTGAGTGGGAGTTTGTCA
ATA---CCCCTCCCTT---AGTGAAATTATGGTACCAGTTAGAAAAAGAACCCATAGTAGGAGCAGAAACTTTCTATGTA
GATGGGGCAGCTAAC---AGGGAGAC------T---AGATTAGGAAAAGCAGGATATGTTACTAACAGAGGAAGACAAAA
AGTTGTCTCCCTAACTGACACAACAAATCAAAAGACTGAGTTACAAGCAATTAATCTAGCTTTGCAAGATTCGGGGTTAG
AAGTAAACATAGTAACAGACTCACAATATGCAATAGGAATCATTCAAGCACAACCAGATAAAAGTGAATCAGAGTTAGTC
AGTCAAATAATAGAGCAGTTAAT---AAAAAAGGAAAAGGTTTACCTGGCATGGGTACCAGCACACAAAGGAATTGGAGG
AAATGAA---CAAGTAGATAAATTAGTCAGTGCTGGAATCAGAAAAGTACTA
>AY331292/B/US/1996/1057_01
CCCATTAGTCCTATTGAAACTGTACCAGTAAAATT---AAAGCCAGGAATGG---ATGGCCCAAAAGTTAAACAA---TG
GCCATTGACAGAAG---AGAAAATAAAAGCATTAGTAGAAATTTGTACA------G---AAATGGAAAAGGAAGGGAAAA
TTTCAAAAA---TTGGGCCTGAAAATCCATACAATACTCCAGTATTTGCCATAAAGAAAAAAGAC------AGTACT---
AAATGGAGAAAATTAGTAGATTTCAGAGAGCTTAATAAGAGAACACAAGACTTTT---GGGAAGTTCAGTTAGGAATAC-
-----CACATCCCGCA---GGATTAAAA---AAG---AAA---AAAT---CAG------TAACAGTATTGGATGTGGGTG
ATGCATATTTTTCAGTTCCCTTAGATAAAGAATTTAGGAAGTACACTGCATTTACCATACCTAGTATAAACAATGAAACA
CCAGGGATTAGATATCAGTATAATGTGCTTCCACAGGGATGGAAAGGATCACCAGCAATATTCCAAAGTAGCATGACAAA
AATCTTAGAGCCTTTTAGAAAACAAAATCCAGACATAGTTATCTATCAATACATGGATGATTTGTATGTAGGATCTGACT
TAGAAATAGGGCAGCATAGAACAAGAATAGAGGAACTGAGACAACATTTGCTGAAGTGGGGATTTACCACACCAGAC---
AAAAAACATCAGAAGAAACCTCCATTCCTTTGGATGGGTTACGAACTCCACCCTGACAAATGGACAGTACAGCCTATAGT
GCTGCCAGAAAAAGACAGCTATACTGTCAATGATATACAGAAGTTAGTGGGAAAATTA------------------AATT
GGGCAAGTCAGATTTACGCAGGGATTAAAGTAAGACAATTGTGTAARCTCCTTAGGGGAGCCAAAGCACTAACAGAAGTA
ATACCACTAACAAAAGAGGCAGAGCTAGAACTGGCAGAAAACAGGGAGATTCTAAAAGAACCAGTACATGGAGTGTATTA
TGACCCATC---AA---------------AAGACTTAATAGCAGAAATACAGAAACAGGGGCAAGGTCAATGGACATATC
AAATTTATCAGGAGCCATTTAAGAATCTGAAAACAGGAAAGTATGCAAGAATGAGGGGTGCCCACACTAATGATGTAAAA
CAATTAACAGAGGCAGTGC---AAAAAATAACCACAGAAAGCATAGTAA---TATGGGGAAAGATTCCTAAATTTAGACT
CCCCATACAAAAAGAAACATGGGAAATATGGTGGACAGAATATTGGCAAGCCACCTGGATTCCTGAGTGGGAGTTTGTCA
ATA---CCCCTCCCCT---AGTGAAATTATGGTACCAATTAGAGAAAGAACCCATAATAGGAGCAGAAACTTTCTATGTA
GATGGGGCATCTAAC---AGGGAAAC------T---AAATTAGGAAAAGCAGGATATGTCACTAACAGAGGAAGACAAAA
AGTTGTCTCCCTAACTGACACAACAAATCAGAAAACTGAGTTACAAGCAATTTATCTAGCTTTGCAGGATTCGGGATCAG
AAGTAAACATAGTAACAGACTCACAATATGCATTAGGAATCATTCAAGCACAACCAGATAAGAGTGAATCAGAGCTAGTC
AATCAAATAATAGAGCAGTTAAT---AAATAAGGAAAAGGTCTACCTGGCATGGGTACCAGCACACAAAGGAATTGGAGG
AAATGAA---CAAGTAGATAAATTAGTCAGTGCTGGAATCAGGAAAGTACTA
>AY331293/B/US/1996/1057_09
CCCATTAGTCCTATTGAAACTGTACCAGTAAAATT---AAAGCCAGGAATGG---ATGGCCCAAAAGTTAAACAA---TG
GCCATTGACAGAAG---AGAAAATAAAAGCATTAGTAGAAATTTGTACA------G---AAATGGAAAAGGAAGGGAAGA
TTTCAAAAA---TTGGGCCTGAAAATCCATACAATACTCCAGTATTTGCCATAAAGAAAAAAGAC------AGTACT---
AAATGGAGAAAATTAGTAGATTTCAGAGAGCTTAATAAGAGAACACAAGACTTTT---GGGAAGTTCAGTTAGGAATAC-
-----CACATCCCGCA---GGATTAAAA---AAG---AAA---AAAT---CAG------TAACAGTATTGGATGTGGGTG
ATGCATATTTTTCAGTTCCCTTAGATAAAGAATTTAGGAAGTACACTGCATTTACCATACCTAGTATAAACAATGAAACA
CCAGGGATTAGATATCAGTATAATGTGCTTCCACAGGGATGGAAAGGATCACCAGCAATATTCCAAAGTAGCATGACAAA
AATCTTAGAGCCTTTTAGAAAACAAAATCCAGACATAGTTATCTATCAATACATGGATGATTTGTATGTAGGATCTGACT
TAGAAATAGGGCAGCATAGAACAAGAATAGAGGAACTGAGACAACATTTGCTGAAGTGGGGATTTACCACACCAGAC---
AAAAAACATCAGAAGAAACCTCCATTCCTTTGGATGGGTTACGAACTCCACCCTGACAAATGGACAGTACAGCCTATAGT
GCTGCCAGAAAAAGACAGCTATACTGTCAATGATATACAGAAGTTAGTGGGAAAATTA------------------AATT
GGGCAAGTCAGATTTACGCAGGGATTAAAGTAAGACAATTGTGTAAACTCCTTAGGGGAGCCAAAGCACTAACAGAAGTA
ATACCACTAACAAAAGAGGCAGAGCTAGAACTGGCAGAAAACAGGGAGATTCTAAAAGAACCAGTACATGGAGTGTATTA
TGACCCATC---AA---------------AAGACTTAATAGCAGAAATACAGAAACAGGGGCAAGGTCAATGGACATATC
AAATTTATCAGGAGCCATTTAAGAATCTGAAAACAGGAAAGTATGCAAGAATGAGGGGTGCCCACACTAATGATGTAAAA
CAATTAACAGAGGCAGTGC---AAAAAATAACCACAGAAAGCATAGTAA---TATGGGGAAAGATTCCTAAATTTAGACT
CCCCATACAAAAAGAAACATGGGAAATATGGTGGACAGAATATTGGCAAGCCACCTGGATTCCTGAGTGGGAGTTTGTCA
ATA---CCCCTCCCCT---AGTGAAATTATGGTACCAATTAGAGAAAGAACCCATAATAGGAGCAGAAACTTTCTATGTA
GATGGGGCATCTAAC---AGGGAAAC------T---AAATTAGGAAAAGCAGGATATGTCACTAACAGAGGAAGACAAAA
AGTTGTCTCCCTAACTGACACAACAAATCAGAAAACTGAGTTACAAGCAATTTATCTAGCTTTGCAGGATTCGGGATCAG
AAGTAAACATAGTAACAGACTCACAATATGCATTAGGAATCATTCAAGCACAACCAGATAAGAGTGAATCAGAGCTAGTC
AATCAAATAATAGAGCAGTTAAT---AAATAAGGAAAAGGTCTACCTGGCATGGGTACCAGCACACAAAGGAATTGGAGG
AAATGAA---CAAGTAGATAAATTAGTCAGTGCTGGAATCAGGAAAGTACTA
>AY331294/B/US/1998/1058_08
CCCATTAGTCCTATTGAGACTGTACCAGTAAAATT---GAAGCCAGGAATGG---ATGGTCCAAAAGTTAAACAA---TG
GCCATTAACAGAAG---AAAAAATAAAAGCATTAGCAGAAATTTGTGCA------G---AAATGGAAAAGGAAGGGAAAA
TTTCAAAAA---TTGGGCCTGAAAATCCATACAATACTCCAGTATTTGCTATAAAAAAGAAAGAC------AGTACT---
AAATGGAGAAAGTTAGTAGATTTTAGAGAACTTAATAAGAAAACTCAAGACTTCT---GGGAAGTTCAATTAGGAATAC-
-----CACATCCCGCA---GGGTTAAAA---AAG---AAA---AAAT---CAG------TAACAGTACTGGATGTGGGTG
ATGCATATTTCTCAGTTCCCTTAGATAGAGAATTCAGAAAGTATACTGCATTTACCATACCTAGTGTAAACAACGAGACA
CCAGGGATTAGATATCAGTATAATGTGCTTCCACAGGGATGGAAAGGATCACCAGCAATATTCCAAAGTAGCATGACAAA
AATCTTAGAGCCTTTTAGAAAACAAAATCCAGAAATAGTTATCTATCAATACGTGGATGATTTGTATGTAGGATCTGACT
TAGAAATAGGGCAGCATAGAACAAAAATAGAGGAACTGAGACAACATCTGTTGAAGTGGGGATTTACCACACCAGAC---
AAAAAACATCAGAAAGAACCTCCATTCCTTTGGATGGGGTATGAACTCCATCCTGATAAATGGACAGTACAGCCTATAGT
GCTGCCAGAGAAAGACACCTGGACTGTCAATGACATACAGAAGTTAGTGGGAAAATTG------------------AATT
GGGCAAGTCAGATTTATGCAGGGATTAAAGTAAGGCACTTATGTAAACTCCTTAGGGGAACCAAAGCACTAACAGAAGTA
ATACCTCTAACAGAAGAAGCAGAATTAGAATTGGCAGAAAACAGGGAGATTCTAAAAGAACCAGTACATGGAGTGTATTA
TGACCCATC---AA---------------AAGACTTAATAGCAGAAATACAGAAGCAGGGGCAAGGCCAATGGACATATC
AAATTTATCAAGAGCCATTTAAAAATCTAAAGACAGGAAAATATGCAAGAATGAGGGGTGCCCACACTAATGATGTAAAA
CAATTAACAGAGGCAGTGC---AAAAAATAGCCACAGAAAGCATAGTAA---TATGGGGCAAGACTCCTAAATTTAGACT
ACCCATACAAAAGGAAACATGGGAATCATGGTGGACAGATTATTGGCAAGCCACCTGGATTCCTGAGTGGGAATTTGTCA
ATA---CCCCTCCCTT---AGTGAAATTATGGTACCAGTTAGAGAAAGAACCCATAGTAGGAGCAGAAACCTTCTACGTA
GATGGGGCAGCTAAC---AGGGAGAC------T---AAACTAGGAAAAGCAGGATATGTTACCGACAGAGGAAGACAAAA
GGTTGTCTCCCTGACTGACACAACAAATCAGAAGACTGAGTTACAAGCAATTCATCTAGCACTGCAGGATTCAGGATTAG
AAGTAAACATAGTAACAGACTCACAATATGCATTAGGAATCATTCAAGCACAACCAGATAAAAGTGAATCAGAGTTAGTC
AGTCAAATAATAGAGGAGTTAAT---AAAAAAGGAAAAGGTCTACCTGACATGGGTACCAGCACACAAAGGAATTGGGGG
AAATGAA---AAAGTAGATAAATTAGTCAGTGCTGGGATCAGGAAAGTACTA
>AY331295/B/US/1998/1058_11
CCCATTAGTCCTATTGAGACTGTACCAGTAAAATT---GAAGCCAGGAATGG---ATGGTCCAAAAGTTAAACAA---TG
GCCATTAACAGAAG---AAAAAATAAAAGCATTAGCAGAAATTTGTGCA------G---AAATGGAAAAGGAAGGGAAAA
TTTCAAAAA---TTGGGCCTGAAAATCCATACAATACTCCAGTATTTGCTATAAAAAAGAAAGAC------AGTACT---
AAATGGAGAAAGTTAGTAGATTTTAGAGAACTTAATAAGAAAACTCAAGACTTCT---GGGAAGTTCAATTAGGAATAC-
-----CACATCCCGCA---GGGTTAAAA---AAG---AAA---AAAT---CAG------TAACAGTACTGGATGTGGGTG
ATGCATATTTCTCAGTTCCCTTAGATAGAGAATTCAGAAAGTATACTGCATTTACCATACCTAGTGTAAACAACGAGACA
CCAGGGATTAGATATCAGTATAATGTGCTTCCACAGGGATGGAAAGGATCACCAGCAATATTCCAAAGTAGCATGACAAA
AATCTTAGAGCCTTTTAGAAAACAAAATCCAGAAATAGTTATCTATCAATACGTGGATGATTTGTATGTAGGATCTGACT
TAGAAATAGGGCAGCATAGAACAAAAATAGAGGAACTGAGACAACATCTGTTGAAGTGGGGATTTACCACACCAGAC---
AAAAAACATCAGAAAGAACCTCCATTCCTTTGGATGGGGTATGAACTCCATCCTGATAAATGGACAGTACAGCCTATAGT
GCTGCCAGAGAAAGACACCTGGACTGTCAATGACATACAGAAGTTAGTGGGAAAATTG------------------AATT
GGGCAAGTCAGATTTATGCAGGGATTAAAGTAAGGCACTTATGTAAACTCCTTAGGGGAACCAAAGCACTAACAGAAGTA
ATACCTCTAACAGAAGAAGCAGAATTAGAATTGGCAGAAAACAGGGAGATTCTAAAAGAACCAGTACATGGAGTGTATTA
TGACCCATC---AA---------------AAGACTTAATAGCAGAAATACAGAAGCAGGGGCAAGGCCAATGGACATATC
AAATTTATCAAGAGCCATTTAAAAATCTAAAGACAGGAAAATATGCAAGAATGAGGGGTGCCCACACTAATGATGTAAAA
CAATTAACAGAGGCAGTGC---AAAAAATAGCCACAGAAAGCATAGTAA---TATGGGGCAAGACTCCTAAATTTAGACT
ACCCATACAAAAGGAAACATGGGAATCATGGTGGACAGATTATTGGCAAGCCACCTGGATTCCTGAGTGGGAATTTGTCA
ATA---CCCCTCCCTT---AGTGAAATTATGGTACCAGTTAGAGAAAGAACCCATAGTAGGAGCAGAAACCTTCTACGTA
GATGGGGCAGCTAAC---AGGGAGAC------T---AAACTAGGAAAAGCAGGATATGTTACCGACAGAGGAAGACAAAA
GGTTGTCTCCCTGACTGACACAACAAATCAGAAGACTGAGTTACAAGCAATTCATCTAGCACTGCAGGATTCAGGATTAG
AAGTAAACATAGTAACAGACTCACAATATGCATTAGGAATCATTCAAGCACAACCAGATAAAAGTGAATCAGAGTTAGTC
AGTCAAATAATAGAGGAGTTAAT---AAAAAAGGAAAAGGTCTACCTGACATGGGTACCAGCACACAAAGGAATTGGGGG
AAATGAA---AAAGTAGATAAATTAGTCAGTGCTGGGATCAGGAAAGTACTA
>AY331296/B/US/1999/PRB959_03
CCCATTAGTCCTATTGAAACTGTACCAGTAAAATT---GAAGCCAGGAATGG---ATGGCCCAAAAGTTAAACAA---TG
GCCATTGACAGAAG---AAAAAATAAAAGCATTAGTAGAAATTTGTACA------G---AAATGGAAAAGGAAGGGAAAA
TTTCAAAAA---TTGGGCCTGAAAATCCATACAATACTCCAGTATTTGCCATAAAGAAAAAGGAC------AGTACT---
AAATGGAGAAAATTAGTAGATTTCAGAGAACTTAATAAGAGAACTCAAGACTTCT---GGGAAGTTCAATTAGGAATAC-
-----CACATCCCGCG---GGGTTAAAA---AAG---AAA---AAAT---CAG------TAACAGTACTGGATGTGGGTG
ATGCATATTTTTCAGTTCCCTTAGATCCAGATTTCAGGAAGTATACTGCATTTACCATACCTAGTATAAACAATGAGACA
CCAGGAATTAGATATCAGTACAATGTGCTTCCACAGGGATGGAAAGGATCACCAGCAATATTCCAAAGTAGCATGACAAA
AATCTTAGAGCCTTTTAGAGAACAAAATCCAGAAATAGTTATCTATCAATACATGGATGATCTGTATGTAGGATCTGACT
TAGAAATAGGGCATCATAGAACAAAAATAGAGGAACTGAGAGAACATTTGTTGAAGTGGGGGTTTACCACACCAGAC---
AAAAAGCATCAGAAAGAACCCCCATTCCTTTGGATGGGTTATGAACTCCATCCTGACAAATGGACAGTACAGCCTATAGA
GCTGCCAGAAAAAGAAAGCTGGACTGTCAATGACATACAGAAGTTAGTGGGAAAATTA------------------AATT
GGGCAAGTCAGATTTACCCAGGGATTAAAGTAAAGCAATTATGTAAACTCCTTAGGGGAACCAAATCACTGACAGAAGTA
ATACCACTAACAGAAGAAGCAGAACTAGAACTGGCAGAAAACAGGGAGATTCTAAGAGAACCAGTACATGGAGTGTATTA
TGACCCCTC---AA---------------AAGACTTAATAGCAGAGCTACAGAAACAGGAGTATGGCCAATGGACATACC
AAATTTATCAAGAGCCATTTAAAAATCTGAAAACAGGAAAGTATGCACGAATGAGGGGTGCCCACACTAATGATATAAAA
CAGTTAACAGAGGCAGTGC---AAAAAATAGCCACAGAAAGCATAGTAA---TATGGGGAAAGACTCCTAAATTTAGACT
ACCCATACAAAAAGAAACATGGGAAACATGGTGGACAGAGTATTGGCAAGCCACCTGGATTCCTGAGTGGGAGTTTGTCA
ATA---CCCCTCCCTT---AGTGAAATTATGGTACCAGCTAGAAAAAGAACCCATATTAGGAGCAGAAACTTTCTATGTA
GATGGGGCAGCTAAT---AGGGAGAC------T---AAATTAGGAAAAGCAGGATATGTCACTGACAGAGGAAGACAAAA
GGTTGTCTCCCTACCTGACACAACAAATCAGAAGACTGAGTTACAGGCAATTCGTCTAGCTTTGCAGGATTCAGAATTAG
AAGTAAACATAGTAACAGACTCACAATATGCATTAGGAATTATTCAAGCACAACCAGATAAGAGTGAATCAGAGTTAGTC
AATCAAATAATAGAGCAGTTAAT---CAAAAAGGAAAAGGTCTACCTGGCATGGGTACCAGCACACAAAGGAATTGGAGG
AAATGAA---CAAGTAGATAAATTAGTCAGTTCAGGAATCAGGAAAGTACTA
>AY331297/B/US/1999/PRB959_05
CCCATTAGTCCTATTGAAACTGTACCAGTAAAATT---GAAGCCAGGAATGG---ATGGCCCAAAAGTTAAACAA---TG
GCCATTGACAGAAG---AAAAAATAAAAGCATTAGTAGAAATTTGTACA------G---AAATGGAAAAGGAAGGGAAAA
TTTCAAAAA---TTGGGCCTGAAAATCCATACAATACTCCAGTATTTGCCATAAAGAAAAAGGAC------AGTACT---
AAATGGAGAAAATTAGTAGATTTCAGAGAACTTAATAAGAGAACTCAAGACTTCT---GGGAAGTTCAATTAGGAATAC-
-----CACATCCCGCG---GGGTTAAAA---AAG---AAA---AAAT---CAG------TAACAGTACTGGATGTGGGTG
ATGCATATTTTTCAGTTCCCTTAGATCCAGATTTCAGGAAGTATACTGCATTTACCATACCTAGTATAAACAATGAGACA
CCAGGAATTAGATATCAGTACAATGTGCTTCCACAGGGATGGAAAGGATCACCAGCAATATTCCAAAGTAGCATGACAAA
AATCTTAGAGCCTTTTAGAGAACAAAATCCAGAAATAGTTATCTATCAATACATGGATGATCTGTATGTAGGATCTGACT
TAGAAATAGGGCATCATAGAACAAAAATAGAGGAACTGAGAGAACATTTGTTGAAGTGGGGGTTTACCACACCAGAC---
AAAAAGCATCAGAAAGAACCCCCATTCCTTTGGATGGGTTATGAACTCCATCCTGACAAATGGACAGTACAGCCTATAGA
GCTGCCAGAAAAAGAAAGCTGGACTGTCAATGACATACAGAAGTTAGTGGGAAAATTA------------------AATT
GGGCAAGTCAGATTTACCCAGGGATTAAAGTAAAGCAATTATGTAAACTCCTTAGGGGAACCAAATCACTGACAGAAGTA
ATACCACTAACAGAAGAAGCAGAACTAGAACTGGCAGAAAACAGGGAGATTCTAAGAGAACCAGTACATGGAGTGTATTA
TGACCCCTC---AA---------------AAGACTTAATAGCAGAGCTACAGAAACAGGAGTATGGCCAATGGACATACC
AAATTTATCAAGAGCCATTTAAAAATCTGAAAACAGGAAAGTATGCACGAATGAGRGGTGCCCACACTAATGATATAAAA
CAGTTAACAGAGGCAGTGC---AAAAAATAGCCACAGAAAGCATAGTAA---TATGGGGAAAGACTCCTAAATTTAGACT
ACCCATACAAAAAGAAACATGGGAAACATGGTGGACAGAGTATTGGCAAGCCACCTGGATTCCTGAGTGGGAGTTTGTCA
ATA---CCCCTCCCTT---AGTGAAATTATGGTACCAGCTAGAAAAAGAACCCATATTAGGAGCAGAAACTTTCTATGTA
GATGGGGCAGCTAAT---AGGGAGAC------T---AAATTAGGAAAAGCAGGATATGTCACTGACAGAGGARGACAAAA
GGTTGTCTCCCTACCTGACACAACAAATCAGAAGACTGAGTTACAGGCAATTCGTCTAGCTTTGCAGGATTCAGAATTAG
AAGTAAACATAGTAACAGACTCACAATATGCATTAGGAATTATTCAAGCACAACCAGATAAGAGTGAATCAGAGTTAGTC
AATCAAATAATAGAGCAGTTAAT---CAAAAAGGAAAAGGTCTACCTGGCATGGGTACCAGCACACAAAGGAATTGGAGG
AAATGAA---CAAGTAGATAAATTAGTCAGTTCAGGAATCAGGAAAGTACTA
>AY332236/B/US/1997/1006_10
CCCATTAGTCCTATTGAGACTGTACCAGTAAAATT---AAAGCCAGGGATGG---ATGGCCCAAAAGTTAAACAG---TG
GCCATTGACAGAAG---AAAAAATAAAAGCATTAGTAGAGATTTGTACA------G---AAATGGAAAAGGAAGGGAAGA
TTTCAAAAA---TTGGACCTGAAAATCCATACAATACTCCGGTATTTGCCATAAAGAAAAAAGAC------AGTACT---
AAATGGAGAAAACTAGTAGATTTCAGAGAACTTAATAAAAGAACTCAAGACTTCT---GGGAAGTTCAATTAGGAATAC-
-----CACATCCCGCA---GGGTTAAAA---AAG---AAA---AAAT---CAG------TAACAGTACTAGATGTGGGTG
ATGCATATTTTTCAGTTCCCTTAGATAAAGATTTCAGGAAGTATACTGCATTCACCATACCTAGTACAAACAATGAGACA
CCAGGGATGAGATATCAGTACAATGTACTTCCTCAGGGGTGGAAAGGATCACCATCAATATTTCAAAGTAGCATGATAAA
AATCTTAGAGCCTTTTAGGAAACAAAATCCAGACATAATTATCTATCAATACATGGATGATTTGTATGTAGGATCTGACT
TAGAAATAGGACAGCATAGAACAAAAATAGAGGAACTGAGGCAACATCTGTTGAAGTGGGGATTTACCACACCAGAC---
AAAAAACATCAGAAAGAACCCCCATTCCTTTGGATGGGTTATGAGCTCCATCCTGATAAATGGACAGTACAGCCTATAGT
GCTGCCAGAAAAAGACAGCTGGACTGTCAATGACATACAGAAGTTAGTGGGAAAATTG------------------AATT
GGGCAAGTCAAATTTATGCGGGGATTAAAGTCAGGCAATTATGTAAACTCCTAAGGGGAACCAAAGCACTAACAGAAGTA
GTACCACTAACAGAAGAAGCAGAGCTAGAACTGGCAGAAAATAGGGAAATTTTAAAAGAACCAGTACATGGAGCATATTA
TGACCCATC---AA---------------AAGAATTAATAGCAGAAATACAGAAGCAGGGGCTAGGCCAATGGACATATC
AAATTTATCAAGAGCCATTTAAAAATCTGAAAACAGGAAAGTATGCAAGAATGAGGGGTGCCCACACTAATGATGTAAAA
CAATTAACAGAGGCAGTGC---AAAAAATAACCACAGAAAGCATAGTAA---TATGGGGAAAGATTCCTAAATTTAAACT
ACCCATACAAAAAGAAACATGGGAAGCATGGTGGTTAGAGTATTGGCAAGCCACCTGGATCCCTGAGTGGGAGTTTGTCA
ATA---CCCCTCCCTT---AGTAAAATTATGGTACCAGTTAGAGAAAGAACCCATAGTAGGAGCAGAAACTTTCTATGTA
GATGGGGCAGCTAGT---AGGGAGAC------T---AAGTTAGGAAAAGCAGGATATGTTACTGACAGAGGAAGACAAAA
GGTTGTCTCCCTAACTGACACAACAAATCAGAAGACTGAGTTACAAGCAATTCATCTAGCTTTGCAGGATTCAGAATTAG
AAGTAAACATAGTAACAGACTCACAATATGCATTAGGAATCATTCAAGCACTCCCAGATAAGAGTGAATCAGAATTAGTC
AGTCAAATAATAGAACAGTTAAT---AAAAAAGGAAAAGGTCTACTTGGCATGGGTACCAGCACACAAAGGAATTGGAGG
AAATGAA---CAAGTAGATAAATTAGTTAGTGCTGGAATCAGGAAAATACTA
>AY332237/B/US/1996/1027_03
CCCATTAGTCCTATTGAAACTGTACCAGTAAAATT---AAAGCCAGGAATGG---ATGGCCCAAAAGTTAAACAA---TG
GCCATTGACAGAAG---AAAAAATAAAAGCATTAGTAGAAATTTGTACA------G---AAATGGAAAAGGAGGGGAAAA
TTTCAAAAA---TCGGGCCTGAAAATCCATATAATACTCCAGTATTTGCCATAAAGAAAAAGGAC------AGTACT---
AAATGGAGAAAATTAGTAGATTTCAGAGAACTTAATAAGAAAACTCAAGACTTCT---GGGAAGTTCAATTAGGAATAC-
-----CACACCCCGCA---GGGTTAAAA---AAG---AAA---AAGT---CAG------TAACAGTACTGGATGTGGGTG
ATGCATATTTTTCAGTTCCTTTAGATAAAGACTTTAGAAAGTATACTGCATTTACCATACCTAGTATAAATAATGAGACA
CCAGGGATTAGATATCAGTACAATGTGCTTCCACAAGGATGGAAAGGATCACCAGCAATATTCCAATGTAGCATGACAAA
AATCTTAGAGCCTTTTAGAAAACAAAATCCAGACATAGTTATCTATCAATACATGGATGATTTGTATGTAGGATCTGACT
TAGAAATAGAGCAGCATAGAATAAAAATAGATGAACTAAGACAACATCTGTTGAAGTGGGGATTTACCACACCAGAC---
AAAAAACACCAGAAAGAACCTCCATTCCTTTGGATGGGTTATGAACTCCATCCTGATAAATGGACAGTACAGCCTATAGT
GCTGCCAGAAAAAGACAGCTGGACTGTCAATGACATACAGAAGTTAGTGGGAAAATTG------------------AATT
GGGCAAGTCAGATTTATCCAGGGATTAAAGTAAGGCAATTATGTAAACTCCTTAGGGGAACCAAGGCACTAACAGAAGTA
ATACCACTAACAAGAGAAGCAGAACTAGAACTGGCAGAAAACAGGGAAATTCTAAAAGAACCAGTACACGGAGTGTATTA
TGACCCATC---AA---------------AAGACTTAATAGCAGAAATACAGAAGCAGGGGCTAGGCCAATGGACATATC
AAATTTATCAAGAGCCATTTAAAAATCTGAAAACAGGAAAATATGCAAGAGTGAGGGGTGCCCACACTAATGATGTAAAA
CAACTAACAGAGGCAGTGC---AAAAAATAGCTACAGAAAGCATAGTAA---TATGGGGAAAGACTCCTAAATTTAGACT
ACCCATACAAAAAGAAACATGGGAAATATGGTGGACAGAGTATTGGCAGGCCACTTGGATTCCTGAGTGGGAGTTTGTCA
ATA---CCCCTCCCTT---AGTGAAATTATGGTACCAGTTAGAAAAAGAACCCATAGTAGGAGCAGAAACTTTCTATGTA
GATGGGGCAGCTAAC---AGGGAGAC------T---AGATTAGGAAAAGCAGGATATGTTACTAACAGAGGAAGACAAAA
AGTTGTCTCCCTAACTGACACAACAAATCAAAAGACTGAGTTACAAGCAATTAATCTAGCTTTGCAAGATTCGGGGTTAG
AAGTAAACATAGTAACAGACTCACAATATGCAATAGGAATCATTCAAGCACAACCAGATAAAAGTGAATCAGAGTTAGTC
AGTCAAATAATAGAGCAGTTAAT---AAAAAAGGAAAAGGTTTACCTGGCATGGGTACCAGCACACAAAGGAATTGGAGG
AAATGAA---CAAGTAGATAAATTAGTCAGTGCTGGAATCAGAAAAGTACTA
>AY352275/B/US/1984/SF33
CCCATTAGTCCCATTGAAACTGTACCAGTAAAATT---AAAGCCAGGAATGG---ATGGCCCAAAAGTTAAACAA---TG
GCCATTGACAGAAG---AAAAAATAAAAGCATTAGTAGAAATTTGTACA------G---AAATGGAAAAGGAAGGAAAAA
TTTCAAAAA---TTGGGCCTGAAAATCCATACAATACTCCAGTATTTGCCATAAAGAAAAAAGAC------AGTACT---
AAATGGAGAAAATTAGTAGATTTCAGAGAACTTAATAAGAAAACTCAAGACTTCT---GGGAAGTTCAATTAGGAATAC-
-----CACATCCCGCA---GGGTTAAAA---AAG---AAA---AAAT---CAG------TAACAGTACTGGATGTGGGTG
ATGCATATTTTTCAGTTCCCTTAGATAAAGACTTCAGAAAGTATACTGCATTTACCATACCTAGTATAAACAATGAGACA
CCCGGGATTAGGTATCAGTACAATGTGCTTCCACAGGGATGGAAAGGATCACCAGCAATATTCCAAAGTAGCATGACAAA
AATCTTAGAGCCTTTTAGAAAACAAAATCCAGACATAGTTATCTATCAATACATGGATGATTTGTATGTAGGATCTGACT
TAGAAATAGGGCAGCATAGAACAAAAATAGAGGAACTGAGACAACATCTGTTGAGGTGGGGATTTACCACACCAGAC---
AAAAAACATCAGAAAGAACCTCCATTCCTTTGGATGGGTTATGAACTCCATCCTGATAAATGGACAGTACAGCCTATAGT
ACTACCAGAAAAAGACAGCTGGACTGTCAATGACATACAGAAGTTAGTGGGAAAATTA------------------AATT
GGGCAAGTCAGATTTATGCAGGGATTAAAGTAAAGCAATTATGTAAACTCCTTAGGGGAACCAAAGCACTAACAGAAGTA
ATACCACTAACAGAAGAAGCAGAGCTAGAACTGGCAGAAAACAGGGAGATTCTAAAAGAACCAGTACATGGAGTGTATTA
TGACCCATC---AA---------------AAGACTTAATAGCAGAAATACAGAAGCAGGGGCAAGGCCAATGGACATATC
AAATTTATCAAGAGCCATTTAAAAATCTGAAAACAGGAAAGTATGCAAAAATGAGGGGTGCCCACACTAATGATGTAAAA
CAGTTAACAGAGGCAGTGC---AAAAAATAGCCACAGAAAGCATAGTAA---TATGGGGAAAGACTCCTAAATTTAAACT
ACCCATACAAAAGGAAACATGGGAAGCATGGTGGACGGAGTATTGGCAAGCCACCTGGATTCCTGAATGGGAGTTTGTCA
ATA---CCCCTCCCTT---AGTAAAATTATGGTACCAGTTAGAGAAAGAACCCATAGTAGGAGCAGAAACTTTCTATGTA
GATGGGGCAGCTAAT---AGGGAGAC------T---AAATTAGGAAAAGCAGGATATGTTACTGACAGAGGAAGACAAAA
AGTTGTCTCCCTAACTGACACAACAAATCAGAAGACTGAGTTACAAGCAATTCATCTAGCTTTGCAGGATTCAGGATTAG
AAGTAAACATAGTAACAGACTCACAATATGCATTAGGAATCATTCAAGCACAACCAGATAAGAGTGAATCAGAGTTAGTC
AGTCAAATAATAGAGCAGTTAAT---AAAAAAGGAAAAGGTCTACCTGGCATGGGTACCAGCACACAAAGGAATTGGAGG
AAATGAA---CAAGTAGATAAATTAGTCAGTACAGGAATCAGGAAAGTACTA
>AY423381/B/NL/1999/671_99T12
CCTATTAGTCCTATTGAAACTGTACCAGTAAAATT---AAAGCCAGGAATGG---ATGGCCCAAAAGTTAAACAA---TG
GCCATTGACAGAAG---AAAAAATAAAAGCATTAGTAGAAATTTGTACA------G---AACTGGAAAAGGAAGGAAAAA
TTTCAAAAA---TTGGGCCTGAAAATCCATACAATACTCCAGTATTTGCCATAAAGAAAAAAGAC------AGCACT---
AAATGGAGAAAATTAGTAGATTTCAGAGAACTTAATAAAAGAACTCAAGACTTCT---GGGAAGTTCAATTAGGAATAC-
-----CACATCCTGCG---GGGTTAAAA---AAG---AAA---AAAT---CAG------TAACAGTACTGGACGTGGGTG
ATGCATATTTTTCAGTTCCCTTAGATAAAGACTTCAGGAAGTATACTGCATTTACCATACCTAGTATAAACAATGAGACA
CCAGGGATTAGATATCAGTATAATGTGCTTCCACAGGGATGGAAAGGATCACCAGCAATATTCCAAAGTAGCATGACAAA
AATCTTAGAGCCCTTTAGAAAACAAAATCCAGACATAGTTATCTATCAATACATGGATGATTTGTATGTAGGATCTGACT
TAGAAATAGGGCAGCATAGAACAAAAATAGAAGAACTAAGACAACATTTGTTAAAGTGGGGATTTTACACACCAGAC---
AAAAAACATCAGAAAGAACCTCCATTCCTTTGGATGGGTTATGAACTCCATCCTGATAAATGGACAGTACAGCCTATAGT
GCTGCCAGAAAAAGACCACTGGACTGTCAATGACATACAGAAGTTAGTGGGAAAATTG------------------AATT
GGGCAAGTCAGATTTATCCAGGGATTAAAGTAAGGCAATTATGTAAACTCCTTAGGGGAACTAAAGCACTAACAGAAATA
GTACCACTAACAGCAGAAGCAGAGCTAGAACTAGCAGAAAACAGAGAGATTCTAAAAGAACCAGTACATGGAGTGTATTA
TGACCCAAC---AA---------------AAGACTTAATAGCAGAAATACAGAAGCAGGGACAAGGCCAATGGACATATC
AAATTTATCAAGAGCCATTTAAAAATCTGAAAACAGGAAAGTATGCAAAAGTGAGGGGTGCCCACACCAATGATGTAAAA
CAATTAACAGAGGCAGTGC---AAAAAATAGCTACAGAAAGCATAGTAA---TATGGGGAAAGACTCCTAAATTTAAATT
ACCCATACAAAAAGAAACATGGGAAACATGGTGGACAGAGTATTGGCAAGCCACCTGGATTCCTGAGTGGGAGTTTGTCA
ATA---CCCCTCCCTT---AGTGAAATTATGGTACCAGTTAGAAAAAGAACCCATAGTAGGAGCAGAAACTTTCTATGTA
GATGGGGCAGCTAAT---AGGGAAAC------T---AAGTTAGGAAAAGCAGGATATGTTACTGACAGAGGAAGACAAAA
AGTTATCCCCATAAAGGACACAACAAATCAGAAGACTGAGTTACAAGCAATTCATCTAGCTTTGCAAGATTCAGGACTAG
AAGTAAACATAGTAACAGACTCACAATATGCATTAGGAATCATTCAAGCACAACCAGATAAGAGTGAATCAGAGTTAGTC
AGCCAAATAATAGAGCAGTTAAT---AAAAAAGGAAAAGGTCTACCTGGCATGGGTGCCAGCACACAAAGGAATTGGAGG
AAATGAA---CAAGTAGATAAATTAGTCAGTACTGGAATCAGGAAAGTACTA
>AY423382/B/NL/2000/671_00T93
CCTATTAGTCCTATTGAAACTGTACCAGTAAAATT---AAAGCCAGGAATGG---ATGGCCCAAAAGTTAAACAA---TG
GCCATTGACAGAAG---AAAAAATAAAAGCATTAGTAGAAATTTGTACA------G---AACTGGAAAAGGAAGGAAAAA
TTTCAAAAA---TTGGGCCTGAAAATCCATACAATACTCCAGTATTTGCCATAAAGAAAAAAGAC------AGCACT---
AAATGGAGAAAATTAGTAGATTTCAGAGAACTTAATAAAAGAACTCAAGACTTCT---GGGAAGTTCAATTAGGAATAC-
-----CACATCCTGCG---GGGTTAAAA---AAG---AAA---AAAT---CAG------TAACAGTACTGGACGTGGGTG
ATGCATATTTTTCAGTTCCCTTAGATAAAGACTTCAGGAAGTATACTGCATTTACCATACCTAGTATAAACAATGAGACA
CCAGGGATTAGATATCAGTANAATGTGCTTCCACAGGGATGGAAAGGATCACCAGCAATATTCCAAAGTAGCATGACAAA
AATCTTAGAGCCCTTTAGAAAACAAAATCCAGACATAGTTATCTATCAATACATGGATGATTTGTATGTAGGATCTGACT
TAGAAATAGGGCAGCATAGAACAAAAATAGAAGAACTAAGACAACATTTGTTAAAGTGGGGATTTTACACACCAGAC---
AAAAAACATCAGAAAGAACCTCCATTCCTTTGGATGGGTTATGAACTCCATCCTGATAAATGGACAGTACAGCCTATAGT
GCTGCCAGAAAAAGACCACTGGACTGTCAATGACATACAGAAGTTAGTGGGAAAATTG------------------AATT
GGGCAAGTCAGATTTATCCAGGGATTAAAGTAAGGCAATTATGTAAACTCCTTAGGGGAACTAAAGCACTAACAGAAATA
GTACCACTAACAGCAGAAGCAGAGCTAGAACTAGCAGAAAACAGAGAGATTCTAAAAGAACCAGTACATGGAGTGTATTA
TGACCCAAC---AA---------------AAGACTTAATAGCAGAAATACAGAAGCAGGGACAAGGCCAATGGACATATC
AAATTTATCAAGAGCCATTTAAAAATCTGAAAACAGGAAAGTATGCAAAAGTGAGGGGTGCCCACACCAATGATGTAAAA
CAATTAACAGAGGCAGTGC---AAAAAATAGCTACAGAAAGCATAGTAA---TATGGGGAAAGACTCCTAAATTTAAATT
ACCCATACAAAAAGAAACATGGGAAACATGGTGGACAGAGTATTGGCAAGCCACCTGGATTCCTGAGTGGGAGTTTGTCA
ATA---CCCCTCCCTT---AGTGAAATTATGGTACCAGTTAGAAAAAGAACCCATAGTAGGAGCAGAAACTTTCTATGTA
GATGGGGCAGCTAAT---AGGGAAAC------T---AAGTTAGGAAAAGCAGGATATGTTACTGACAGAGGAAGACAAAA
AGTTATCCCCATAAAGGACACAACAAATCAGAAGACTGAGTTACAAGCAATTCATCTAGCTTTGCAAGATTCAGGACTAG
AAGTAAACATAGTAACAGACTCACAATATGCATTAGGAATCATTCAAGCACAACCAGATAAGAGTGAATCAGAGTTAGTC
AGCCAAATAATAGAGCAGTTAAT---AAAAAAGGAAAAGGTCTACCTGGCATGGGTGCCAGCACACAAAGGAATTGGAGG
AAATGAA---CAAGTAGATAAGTTAGTCAGTACTGGAATCAGGAAAGTACTA
>AY423383/B/NL/2000/671_00T162
CCTATTAGTCCTATTGAAACTGTACCAGTAAAATT---AAAGCCAGGAATGG---ATGGCCCAAAAGTTAAACAA---TG
GCCATTGACAGAAG---AAAAAATAAAAGCATTAGTAGAAATTTGTACA------G---AACTGGAAAAGGAGGGAAAAA
TTTCAAAAA---TTGGGCCTGAAAATCCATACAATACTCCAGTATTTGCCATAAAGAAAAAAGAC------AGCACT---
AAATGGAGAAAATTAGTAGATTTCAGAGAACTTAATAAAAGAACTCAAGACTTCT---GGGAAGTTCAATTAGGAATAC-
-----CACATCCTGCG---GGGTTAAAA---AAG---AAA---AAAT---CAG------TAACAGTACTGGACGTGGGTG
ATGCATATTTTTCAGTTCCCTTAGATAAAGACTTCAGGAAGTATACTGCATTTACCATACCTAGTATAAACAATGAGACA
CCAGGGATTAGATATCAGTATAATGTGCTTCCACAGGGATGGAAAGGATCACCAGCAATATTCCAAAGTAGCATGACAAA
AATCTTAGAGCCCTTTAGAAAACAAAATCCAGACATAGTTATCTATCAATACATGGATGATTTGTATGTAGGATCTGACT
TAGAAATAGGGCAGCATAGAACAAAAATAGAAGAACTAAGACAACATTTGTTAAAGTGGGGATTTGACACACCAGAC---
AAAAAACATCAGAAAGAACCTCCATTCCTTTGGATGGGTTATGAACTCCATCCTGATAAATGGACAGTACAGCCTATAGT
GCTGCCAGAAAAAGACCACTGGACTGTCAATGACATACAGAAGTTAGTGGGAAAATTG------------------AATT
GGGCAAGTCAGATTTATCCAGGGATTAAAGTAAGGCAATTATGTAAACTCCTTAGGGGAACTAAAGCACTAACAGAAATA
GTACCACTAACAGCAGAAGCAGAGCTAGAACTAGCAGAAAACAGAGAGATTCTAAAAGAACCAGTACATGGAGTGTATTA
TGACCCAAC---AA---------------AAGACTTAATAGCAGAAATACAGAAGCAGGGACAAGGCCAATGGACATATC
AAATTTATCAAGAGCCATTTAAAAATCTGAAAACAGGAAAGTATGCAAAAGTGAGGGGTGCCCACACAAATGATGTAAAA
CAATTAACAGAGGCAGTGC---AAAAAATAGCTACAGAAAGCATAGTAA---TATGGGGAAAGACTCCTAAATTTAAATT
ACCCATACAAAAAGAAACATGGGAAACATGGTGGACAGAGTATTGGCAAGCCACCTGGATTCCTGAGTGGGAGTTTGTCA
ATA---CCCCTCCCTT---AGTGAAATTATGGTACCAGTTAGAAAAGGAACCCATAGTAGGAGCAGAAACTTTCTATGTA
GATGGGGCAGCTAAT---AGGGAAAC------T---AAGTTAGGAAANGCAGGATATGTTACTGACAGAGGGAGACAAAA
AGTTATCCCCATAAAGGACACAACAAATCAGAAGACTGAGTTACAAGCAATTCATCTAGCTTTGCAAGATTCAGGACTAG
AAGTAAACATAGTAACAGACTCACAATATGCATTAGGAATCATTCAAGCACAACCAGATAAGAGTGAATCAGAGTTAGTC
AGCCAAATAATAGAGCAGTTAAT---AAAAAAGGAAAAGGTCTACCTGGCATGGGTGCCAGCACACAAAGGAATTGGAGG
AAATGAA---CAAGTAGATAAGTTAGTCAGTACTGGAATCAGGAAAGTACTA
>AY423384/B/NL/2000/671_00T167
CCTATTAGTCCTATTGAAACTGTACCAGTAAAATT---AAAGCCAGGAATGG---ATGGCCCAAAAGTTAAACAA---TG
GCCATTGACAGAAG---AAAAAATAAAAGCATTAGTAGAAATTTGTACA------G---AACTGGAAAAGGAAGGAAAAA
TTTCAAAAA---TTGGGCCTGAAAATCCATACAATACTCCAATATTTGCCATAAAGAAAAAAGAC------AGCACT---
AAATGGAGAAAATTAGTAGATTTCAGAGAACTTAATAAAAGAACTCAAGACTTCT---GGGAAGTTCAATTAGGAATAC-
-----CACATCCTGCG---GGGTTAAAA---AAG---AAA---AAAT---CAG------TAACAGTACTGGACGTGGGTG
ATGCATATTTTTCAGTTCCCTTAGATAAAGACTTCAGGAAGTATACTGCATTTACCATACCTAGTATAAACAATGAGACA
CCAGGGATTAGATATCAGTATAATGTGCTTCCACAGGGATGGAAAGGATCACCAGCAATATTCCAAAGTAGCATGACAAA
AATCTTAGAGCCCTTTAGAAAACAAAATCCAGACATAGTTATCTATCAATACATGGATGATTTGTATGTAGGATCTGACT
TAGAAATAGGGCAGCATAGAACAAAAGTAGAAGAACTAAGACAACATTTGTTAAAGTGGGGATTTTACACACCAGAC---
AAAAAACATCAGAAAGAACCTCCATTCCTCTGGATGGGTTATGAACTCCATCCTGATAAATGGACAGTACAGCCTATAGT
GCTGCCAGAAAAAGACCACTGGACTGTCAATGACATACAGAAGCTAGTGGGAAAATTG------------------AATT
GGGCAAGTCAGATTTATCCAGGGATTAAAGTAAGGCAATTATGTAAACTCCTTAGGGGAACTAAAGCACTAACAGAAATA
GTACCACTAACAGCAGAAGCAGAGCTAGAACTAGCAGAAAACAGAGAGATTCTAAAAGAACCAGTACATGGAGTGTATTA
TGACCCAAC---AA---------------AAGACTTAATAGCAGAAATACAGAAGCAGGGACAAGGCCAATGGACATATC
AAATTTATCAAGAGCCATTTAAAAATCTGAAAACAGGAAAGTATGCAAAAGTGAGGGGTGCCCACACCAATGATGTAAAA
CAATTAACAGAGGCAGTGC---AAAAAATAGCTACAGAAAGCATAGTAA---TATGGGGAAAGACTCCTAAATTTAAATT
ACCCATACAAAAAGAAACATGGGAAACATGGTGGACAGAGTATTGGCAAGCCACCTGGATTCCTGAGTGGGAGTTTGTCA
ATA---CCCCTCCCTT---AGTGAAATTATGGTACCAGTTAGAAAAAGAACCCATAGTAGGAGCAGAAACTTTCTATGTA
GATGGGGCAGCTAAT---AGGGAAAC------T---AAGTTAGGAAAAGCAGGATATGTTACTGACAGAGGGAGACAAAA
AGTTATCCCCATAAAGGACACAACAAATCAGAAGACTGAGTTACAAGCAATTCATCTAGCTTTGCAAGATTCAGGACTAG
AAGTAAACATAGTAACAGACTCACAATATGCATTAGGAATCATTCAAGCACGACCAGATAAGAGTGAATCAGAGTTAGTC
AGCCAAATAATAGAGCAGTTAAT---AAAAAAGGAAAAGGTCTACCTGGCATGGGTGCCAGCACACAAAGGAATTGGAGG
AAATGAA---CAAGTAGATAAGTTAGTCAGTACTGGAATCAGGAAAGTACTA
>AY423385/B/NL/2000/671_00T169
CCTATTAGTCCTATTGAAACTGTACCAGTAAAATT---AAAGCCAGGAATGG---ATGGCCCAAAAGTTAAACAA---TG
GCCATTGACAGAAG---AAAAAATAAAAGCATTAGTAGAAATTTGTACA------G---AACTGGAAAAGGAGGGAAAAA
TTTCAAAAA---TTGGGCCTGAAAATCCATACAATACTCCAGTATTTGCCATAAAGAAAAAAGAC------AGCACT---
AAATGGAGAAAATTAGTAGATTTCAGAGAACTTAATAAAAGAACTCAAGACTTCT---GGGAAGTTCAATTAGGAATAC-
-----CACATCCTGCG---GGGTTAAAA---AAG---AAA---AAAT---CAG------TAACAGTACTGGACGTGGGTG
ATGCATATTTTTCAGTTCCCTTAGATAAAGACTTCAGGAAGTATACTGCATTTACCATACCTAGTATAAACAATGAGACA
CCAGGGATTAGATATCAGTATAATGTGCTTCCACAGGGATGGAAAGGATCACCAGCAATATTCCAAAGTAGCATGACAAA
AATCTTAGAGCCCTTTAGAAAACAAAATCCAGACATAGTTATCTATCAATACATGGATGATTTGTATGTAGGATCTGACT
TAGAAATAGGGCAGCATAGAACAAAAATAGAAGAACTAAGACAACATTTGTTAAAGTGGGGATTTAACACACCAGAC---
AAAAAACATCAGAAAGAACCTCCATTCCTTTGGATGGGTTATGAACTCCATCCTGATAAATGGACAGTACAGCCTATAGT
GCTGCCAGAAAAAGACCACTGGACTGTCAATGACATACAGAAGTTAGTGGGAAAATTG------------------AATT
GGGCAAGTCAGATTTATCCAGGGATTAAAGTAAGGCAATTATGTAAACTCCTTAGGGGAACTAAAGCACTAACAGAAATA
GTACCACTAACAGCAGAAGCAGAGCTAGAACTAGCAGAAAACAGAGAGATTCTAAAAGAACCAGTACATGGAGTGTATTA
TGACCCAAC---AA---------------AAGACTTAATAGCAGAAATACAGAAGCAGGGACAAGGCCAATGGACATATC
AAATTTATCAAGAGCCATTTAAAAATCTGAAAACAGGAAAGTATGCAAAAGTGAGGGGTGCCCACACCAATGATGTAAAA
CAATTAACAGAGGCAGTGC---AAAAAATAGCTACAGAAAGCATAGTAA---TATGGGGAAAGACTCCTAAATTTAAATT
ACCCATACAAAAAGAAACATGGGAAACATGGTGGACAGAGTATTGGCAAGCCACCTGGATTCCTGAGTGGGAGTTTGTCA
ATA---CCCCTCCCTT---AGTGAAATTATGGTACCAGTTAGAAAAAGAACCCATAGTAGGAGCAGAAACTTTCTATGTA
GATGGGGCAGCTAAT---AGGGAAAC------T---AAGTTAGGAAAAGCAGGATATGTTACTGACAGAGGAAGACAAAA
AGTTATACCCATAAAGGACACAACAAATCAGAAGACTGAGTTACAAGCAATTCATCTAGCTTTGCAAGATTCAGGACTAG
AAGTAAACATAGTAACAGACTCACAATATGCATTAGGAATCATTCAAGCACAACCAGATAAGAGTGAATCAGAGTTAGTC
AGCCAAATAATAGAGCAGTTAAT---AAAAAAGGAAAAGGTCTACCTNGCATGGGTGCCAGCACACAAAGGAATTGGAGG
AAATGAA---CAAGTAGATAAGTTAGTCAGTACTGGAATCAGGAAAGTACTA
>AY423386/B/NL/2000/671_00T103
CCTATTAGTCCTATTGAAACTGTACCAGTAAAATT---AAAGCCAGGAATGG---ATGGCCCAAAAGTTAAACAA---TG
GCCATTGACAGAAG---AAAAAATAAAAGCATTAGTAGAAATTTGTACA------G---AACTGGAAAAGGAAGGAAAAA
TTTCAAAAA---TTGGGCCTGAAAATCCATACAATACTCCAATATTTGCCATAAAGAAAAAAGAC------AGCACT---
AAATGGAGAAAATTAGTAGATTTCAGAGAACTTAATAAAAGAACTCAAGACTTCT---GGGAAGTTCAATTAGGAATAC-
-----CACATCCTGCG---GGGTTAAAA---AAG---AAA---AAAT---CAG------TAACAGTACTGGACGTGGGTG
ATGCATATTTTTCAGTTCCCTTAGATAAAGATTTCAGGAAGTATACTGCATTTACCATACCTAGTACAAACAATGAGACA
CCAGGGATTAGATATCAGTATAATGTGCTTCCACAGGGATGGAAAGGATCACCAGCAATATTCCAAAGTAGCATGACAAA
AATCTTAGAGCCCTTTAGAAAACAAAATCCAGACATAGTTATCTATCAATACATGGATGATTTGTATGTAGGATCTGACT
TAGAAATAGGGCAGCATAGAACAAAAATAGAAGAACTAAGACAACATTTGTTAAAGTGGGGATTTGACACACCAGAC---
AAAAAACATCAGAAGGAACCCCCATTCCTTTGGATGGGTTATGAACTCCATCCTGATAAATGGACAGTACAGCCTATAGT
GCTGCCAGAAAAAGACCACTGGACTGTCAATGACATACAGAAGTTAGTGGGAAAATTG------------------AATT
GGGCAAGTCAGATTTATCCAGGGATTAAGGTAAGGCAATTATGTAAACTCCTTAGGGGAACTAAAGCACTAACAGAAATA
GTACCACTAACAGCAGAAGCAGAGCTAGAACTAGCAGAAAACAGAGAGATTCTAAAAGAACCAGTACATGGAGTGTATTA
TGACCCGAC---AA---------------AAGACTTAATAGCAGAAATACAGAAGCAGGGACAAGGCCAATGGACATATC
AAATTTATCAAGAGCCATTTAAAAATCTGAAAACAGGAAAGTATGCAAAAGTGAGGGGTGCCCACACAAATGATGTAAAA
CAATTAACAGAGGCAGTGC---AAAAAATAGCTACAGAAAGCATAGTAA---TATGGGGAAAGACTCCTAAATTTAAATT
ACCCATACAAAAAGAAACATGGGAAGCATGGTGGACAGAGTATTGGCAAGCCACCTGGATTCCTGAGTGGGAATTTGTCA
ATA---CCCCTCCCTT---AGTGAAATTATGGTACCAGTTAGAAAAAGAACCCATAGTAGGAGCAGAAACTTTCTATGTA
GATGGGGCAGCTAAT---AGGGAAAC------T---AAGTTAGGAAAAGCAGGATATGTTACTGACAGAGGAAGACAAAA
AGTTATCCCCATAAAGGACACAACAAATCAGAAGACTGAGTTACAAGCAATTCATCTAGCTTTGCAAGATTCAGGACTAG
AAGTAAACATAGTAACAGACTCACAATATGCATTAGGAATCATTCAAGCACAACCAGATAAGAGTGAATCAGAGTTAGTC
AGCCAAATAATAGAGCAGTTAAT---AAAAAAGGAAAAGGTCTACCTGGCATGGGTGCCAGCACACAAAGGAATTGGAGG
AAATGAA---CAAGTAGATAAATTAGTCAGTACTGGAATCAGGAAAGTACTA
>AY423387/B/NL/2000/671_00T36
CCTATTAGTCCTATTGAAACTGTACCAGTAAAATT---AAAGCCAGGAATGG---ATGGCCCAAAAGTCAAACAA---TG
GCCATTGACAGAAG---AAAAAATAAAAGCATTAGTAGAAATTTGTACA------G---AACTGGAAAAGGAAGGAAAAA
TTTCAAAAA---TTGGGCCTGAAAATCCATACAATACTCCAATATTTGCCATAAAGAAAAAAGAC------AGCACT---
AAATGGAGAAAATTAGTAGATTTCAGAGAACTTAATAAAAGAACTCAAGACTTCT---GGGAAGTTCAATTAGGAATAC-
-----CACACCCTGCG---GGGTTAAAA---AAG---AAA---AAAT---CAG------TAACAGTACTGGACGTGGGTG
ATGCATATTTTTCAGTTCCCTTAGATAAAGACTTCAGGAAGTATACTGCATTTACCATACCTAGTACAAACAATGAGACA
CCAGGGATTAGATATCAGTATAATGTGCTTCCACAGGGATGGAAAGGATCACCAGCAATATTCCAAAGTAGCATGACAAA
AATCTTAGAGCCCTTTAGAAAACAAAATCCAGACATAGTTATCTATCAATACATGGATGATTTGTATGTAGGATCTGACT
TAGAAATGGGGCAGCATAGAACAAGAATAGAAGAACTAAGACAACATTTGTTAAAGTGGGGATTTGACACACCAGAC---
AAAAAACATCAGAAAGAACCCCCATTCCTTTGGATGGGTTATGAACTCCATCCTGATAAATGGACAGTACAGCCTATAGT
GCTGCCAGAAAAAGACCNCTGGNCTGTCAATGACATACAGAAGTTAGTGGGAAAANTG------------------AATT
GGGCAAGTCAGATTTATCCAGGGATTAAAGTAAGGCAATTATGTAAACTCCTTAGGGGAACTAAAGCACTAACAGAAATA
GTACCACTAACAGCAGAAGCAGAGCTAGAACTAGCAGAAAACAGAGAGATTCTAAAAGAACCAGTACATGGAGTGTATTA
TGACCCAAC---AA---------------AAGACTTAATAGCAGAAATACAGAAGCAGGGACAAGGCCAATGGACATATC
AAATTTATCAAGAGCCATTTAAAAATCTGAAAACAGGAAAGTATGCAAAAGTGAGGGGTGCCCACACAAATGATGTAAAA
CAATTAACAGAGGCAGTGC---AAAAAATAGCTACAGAAAGCATAGTAA---TATGGGGAAAGACTCCTAAATTTAAATT
ACCCATACAAAAAGAAACATGGGAAGCATGGTGGACAGAGTATTGGCAAGCCACCTGGATTCCTGAGTGGGAGTTTGTCA
ATA---CCCCTCCCTT---AGTGAAATTATGGTACCAGTTAGAAAAGGAACCCATAGTAGGAGCAGAAACTTTCTATGTA
GATGGGGCAGCTAAT---AGGGAAAC------T---AAGTTAGGAAAAGCAGGATATGTTACTGACAGAGGGAGACAAAA
AGTTATCCCCATAAAGGACACAACAAATCAGAAGACTGAGTTACAAGCAATTCATCTAGCTTTGCAAGATTCAGGACTAG
AAGTAAACATAGTAACAGACTCACAATATGCATTAGGAATCATTCAAGCACAACCAGATAAGAGTGAATCAGAGTTAGTC
AGTCAAATAATAGAGCAGTTAAT---AAAAAAGGAAAAGGTCTACCTGGCATGGGTGCCAGCACACAAAGGAATTGGAGG
AAATGAA---CAAGTAGATAAATTAGTTAGTACTGGAATCAGGAAAGTACTA
>AY560107/B/US/1998/98USHVTN1925c1
CCCATTAGTCCTATTGAAACTGTACCAGTAAAATT---AAAGCCAGGAATGG---ATGGCCCAAAAGTTAAACAA---TG
GCCATTGACAGAAG---AAAAAATAAAAGCATTAGTAGAAATTTGTACA------G---AAATGGAAAAGGAAGGGAAAA
TTTCAAAAA---TTGGGCCTGAAAATCCATACAATACTCCAGTATTTGCTATAAAGAAAAAGGAC------AGTACT---
AAATGGAGAAAATTAGTAGATTTCAGAGAACTTAATAAGAGAACTCAAGACTTCT---GGGAAGTTCAATTAGGAATAC-
-----CACATCCTGCA---GGGTTAAAA---AAG---AAG---AAAT---CAG------TAACAGTACTGGATGTGGGTG
ATGCATATTTTTCAGTTCCCTTAGATGAGGACTTCAGAAAGTATACTGCATTTACCATACCTAGTATAAACAATGAGACA
CCAGGGATTAGATATCAGTATAATGTGCTCCCACAGGGATGGAAAGGATCACCAGCGATATTCCAATGTAGCATGACAAA
AATCTTAGAGCCTTTTAGAAAACAAAATCCAGACATAGTCATCTATCAATACATGGATGATTTGTATGTAGGATCTGACT
TAGAAATAGAGCAGCATAGAACAAAAATAGAGGAACTGAGACAACATTTGTTGGGATGGGGGTTTACAACACCAGAC---
AAAAAACATCAGAAAGAACCTCCATTCCTTTGGATGGGTTATGAACTCCATCCTGATAAATGGACAGTACAGCCTATAGT
GCTGCCAGAAAAAGACAGTTGGACTGTCAATGACATACAGAAGTTAGTGGGAAAATTA------------------AATT
GGGCAAGTCAGATTTACCCAGGGATTAAAGTAAAGCAATTATGCAAACTCCTTAGGGGAACCAAAGCATTAACAGAAGTA
ATACCACTAACAAAAGAAGCAGAGCTAGAGCTGGCAGAAAACAGGGAGATTCTAAAAGAGCCAGTACATGTAGTGTATTA
TGACCCATC---AA---------------AAGACTTAATAGCAGAAGTACAGAAGCAGGGGGAGGGCCAATGGACATATC
AAATTTATCAAGAGCCATTTAAAAATCTGAAAACAGGAAAATATGCAAGAATGAGGGGTGCCCACACTAATGATGTAAAA
CAATTAACAGAGGCAGTGC---AAAAAATAGCCACAGAAAGCATAGTGA---TATGGGGGAAGGCTCCTAAGTTTAGACT
ACCCATACAAAGAGAAACATGGGACACATGGTGGACAGAATATTGGCAAGCCACCTGGATTCCTGAGTGGGAATTTGTCA
ATA---CCCCTCCCCT---AGTGAAATTATGGTACCAGTTAGAGAAAGAACCCATAGAAGGAGCAGAAACTTTCTATGTA
GATGGGGCAGCTAAC---AGGGAGAC------T---AAAGTAGGAAAAGCAGGATATGTTACTAACAGAGGAAGACAAAA
GGTTGTCTCCCTAAATGACACAACAAATCAGAAGACTGAGTTACAAGCAATTCATCTAGCTTTGCAGGATTCAGGATTAG
AAGTAAACATAGTAACAGACTCACAATATGCATTAGGAATCATTCAAGCACAACCAGATAAAAGTGAATCAGAATTAGTC
AGTCAAATAATAGAACAGTTAAT---AAAAAAGGAAAAGGTCTACCTGGCATGGGTACCAGCACACAAAGGGATAGGAGG
AAATGAA---CAAGTAGATAAACTAGTCAGTGCTGGAATCAGGAAAGTACTA
>AY560108/B/US/1998/98USHVTN3605c9
CCCATTAGTCCTATTGAAACTGTACCAGTAAAATT---AAAGCCAGGGATGG---ATGGCCCCAAAGTCAAACAA---TG
GCCATTGACAGAGG---AAAAAATAAAAGCATTACTAGAAATTTGTACA------G---AAATGGAAAAGGAAGGGAAGA
TTTCAAAAA---TTGGGCCTGAAAATCCATACAATACTCCAGTATTTGCAATAAAGAAAAAAGAC------AGTACT---
AAATGGAGAAAATTAGTAGATTTCAGAGAACTTAATAAGAAAACTCAAGACTTCT---GGGAAGTTCAATTAGGAATAC-
-----CACATCCCGCA---GGGTTAAAG---AAG---AAA---AAAT---CAG------TAACAGTACTGGATGTGGGCG
ATGCATATTTTTCAGTTCCCTTGGATAAAGATTTCAGGAAGTATACTGCATTTACCATACCTAGTATAAACAATGAGACA
CCAGGGATTAGATATCAGTACAATGTGCTTCCACAGGGATGGAAAGGATCACCAGCAATATTTCAAAGTAGTATGACAAA
AATCTTAGAGCCTTTTAGAAAACAAAACCCAGACATAGTTATCTATCAATACATGGATGATTTGTATGTAGGATCTGACT
TAGAAATAGGGCAACATAGAGCAAAAATAGAGGAACTGAGACAACATCTGTTGAAGTGGGGATTTACCACACCAGAT---
AAAAAACATCAGAAAGAACCTCCATTCCTTTGGATGGGTTATGAACTCCATCCGGATAAATGGACAGTACAGCCTATAGT
GCTGCCAGACAGAGACAGCTGGACTGTCAATGATATACAGAAGCTAGTGGGAAAATTG------------------AACT
GGGCAAGTCAAATTTATGTAGGGATTAAAGTAAAGCAATTATGTAAACTCCTTAGGGGGACCAAAGCACTAACAGAAGTG
GTACCATTAACGAGAGAAGCAGAGCTAGAACTGGCAGAAAACAGGGAAATTCTCAAAGAACCAGTACATGGAGTGTATTA
TGACCCATC---AA---------------AAGACTTAATAGCAGAATTACAGAAGCAGGGGCAAGGTCAATGGACATATC
AAATTTATCAAGAGCCATTTAAAAATCTGAAAACAGGAAAATATGCAAGAACGAGGGGTGCCCACACTAATGATGTAAAA
CAATTAACAGAGGCGGTAC---AAAAAATAACCACAGAAAGCATAGTAA---TATGGGGAAAGACTCCTAAATTTAGACT
ACCCATACAAAAAGAAACATGGGAAACATGGTGGACAGAGTATTGGCAAGCCACCTGGATTCCTGAGTGGGAGTTTGTCA
ATA---CCCCTCCCTT---AGTGAAACTATGGTACCAGTTAGAGAAAGAACCCATAATAGGAGCAGAAACTTTCTATGTA
GATGGGGCAGCTAAC---AGGGAGAC------T---AAATTAGGAAAAGCAGGATATGTTACTAACAAAGGAAGACAAAA
GGTTGTCTCCCTAACTGACACAACAAATCAGAAGACTGAGTTACAAGCAATTTATCTAGCTTTGCAGGATTCGGGATTAG
AAGTAAACATAGTAACAGACTCGCAATATGCATTAGGAATCATTCAAGGACAACCAGACAAAAGTGAATCAGAGGTAGTC
AGTCAAATAATAGAGGAGTTAAT---AAAAAAGGAAAAGGTCTACCTGGCATGGGTGCCAGCACACAAAGGAATTGGAGG
AAATGAA---CAAGTAGATAAATTAGTCAGTGATGGAATCAGGAAAGTACTA
>AY560109/B/US/1998/98USHVTN8229c6
CCCATTAGTCCTATTGAAACTGTACCAGTAAAATT---AAAGTCAGGAATGG---ATGGCCCAAAAGTTAAACAA---TG
GCCATTGACAGAGG---AAAAAATAAAAGCATTAATAGAAATTTGTACA------G---AAATGGAAAAGGAAGGGAAAA
TTTCAAAAA---TTGGGCCTGAAAATCCATACAATACTCCAGTATTTGCCATAAAGAAAAAAGAT------GGTACT---
AAATGGAGAAAATTAGTAGATTTCAGAGAACTTAATAAGAGAACTCAAGACTTCT---GGGAAGTTCAATTAGGAATAC-
-----CACATCCAGCA---GGGTTAAAA---AAG---AAA---AAAT---CAG------TAACAGTACTGGATGTGGGTG
ATGCATATTTTTCAGTTCCATTAGATAAAGAATTCAGAAAGTATACTGCATTTACCATACCTAGTATAAACAATGAGACA
CCAGGGATTAGATATCAATACAATGTGCTTCCACAGGGATGGAAAGGATCACCAGCAATATTCCAAAGTAGCATGACAAG
AATCTTAGAGCCTTTTAGAAAACAGAATCCAGACATAGTTATATATCAATACATGGATGATCTGTATGTAGGATCTGATT
TAGAAATAGGACAGCATAGAACAAAAATAGAGGAGCTGAGACAACATCTGTTAAGGTGGGGATTTACCACACCAGAC---
AAAAAACATCAGAAAGAACCTCCATTCCTTTGGATGGGTTATGAACTCCATCCTGATAAATGGACAGTACAGCCTATAGA
GCTGCCAGAAAAAGACAGCTGGACTGTCAATGACATACAGAAGTTAGTGGGAAAACTG------------------GATT
GGGCAAGTCAGATTTATCCAGGGATTAAAGTAAGGCAACTATGTAAACTCCTTAGGGGAGCCAAAGCACTAACAGAAGTA
ATACCACTAACAGAAGAAGCAGAGCTAGAACTGGCAGAAAACAGGGAAATTCTAAAAGAACCAGTACATGGAGTGTATTA
TGACCCATC---AA---------------AAGACTTAATAGCAGAAATACAGAAGCAGGGGCAAGGCCAATGGACATATC
AAATTTATCAAGAGCCATTTAAAAATCTGAAAACAGGAAAGTATGCAAAAATGAGGGGAGCCCACACTAATGATGTAAAA
CAGTTAACAGAGGCAGTGC---AAAAGGTAGCCACAGAAAGCATAGTAA---TATGGGGAAAGACTCCAAAATTTAAACT
ACCCATACAAAAGGAGACATGGGAAGCATGGTGGATGGAGTATTGGCAAGCCACCTGGATTCCTGAGTGGGAGTTTGTCA
ATA---CCCCTTCCTT---AGTAAAATTGTGGTACCAGTTAGAAAAGGAACCCATAGCAGGAGCAGAAACTTTCTATGTA
GATGGGGCAGCTAAT---AGGGAGGC------T---AAAGTAGGAAAAGCAGGATATGTCACTGACAGAGGAAGACAAAA
AGTTGTCTCTCTAAATGACACAACAAATCAGAAGACTGAGTTACAAGCAATTCATCTAGCTTTGCAAGATTCAGGATTAG
AAGTAAACATAGTAACAGACTCACAATATGTATTAGGAATCATTCAAGCACAACCAGATAAGAGTGAATCAGAAATAGTC
AATCAAATAATAGAACAGTTAAT---AAAAAAGGAAAAGGTCTACCTGGCATGGGTACCAGCACACAAAGGAATTGGGGG
AAATGAA---CAAGTAGATAAATTAGTCAGTTCTGGAATCAGGAAGGTACTA
>AY560110/B/US/1998/98USHVTN941c1
CCCATTAGTCCTATTAAAACTGTACCAGTAAAATT---AAAGCCAGGAATGG---ATGGCCCAAAAGTTAAACAA---TG
GCCATTGACAGAAG---AAAAGATAAAAGCATTAATAGAAATTTGTACA------G---AAATGAAAAAGAAAGGGAAAA
TTTCAAAAA---TTGGGCCTGAAAATCCATACAATACTCCAGTATTTGCCATAAAGAAAAAAGAT------GGTACT---
AAATGGAGAAAATTGGTAGATTTTAGAGAACTTAATAAGAGAACTCAAGACTTCT---GGGAAGTGCAACTAGGAATAC-
-----CACATCCCGCA---GGGTTAAAA---AAA---AAA---AAAT---CAG------TGACAGTACTGGATGTGGGTG
ATGCATATTTCTCAGTTCCCTTAGATGAAGACTTCAGAAAGTATACTGCATTTACCATACCTAGTACAAACAATGAGACA
CCAGGAATTAGATATCAGTACAATGTGCTTCCACAGGGATGGAAAGGATCACCAGCAATATTCCAAAGTAGCATGACAAG
AATCTTAGAGCCTTTTAGAAAACAAAATCCAGACATAGTTATCTATCAATACATGGATGATTTGTATGTAGGATCTGACT
TAGAAATAGAGCAGCATAGAACAAAAATAGAGGAATTGAGACAGCATCTATTGAGGTGGGGATTTACCACACCAGAC---
AAAAAACATCAGAAAGAACCTCCATTCCTTTGGATGGGTTATGAACTCCATCCAGATAAATGGACAGTGCAGCCTATAAA
GCTGCCAGAAAAGGATAGCTGGACTGTCAATGACATACAGAAGTTAGTGGGAAAATTA------------------AATT
GGGCAAGTCAAATTTATGCAGGGATTAAAGTAAGGCAGTTATGTAAACTCCTTAGAGGAACCAAATCACTAACAGAAGTA
GTACCACTAACAGCAGAAGCAGAGATGGAACTGGCAGAAAACAGGGAAATTCTAAAAGAACCAGTACATGGAGTATATTA
TGACCCATC---AA---------------AAGACTTAATAGCAGAAATACAGAAGCAGGGGCAAGGCCAATGGACATATC
AGATTTATCAAGAGCCATTTAAGAATCTGAAAACAGGAAAATATGCAAGAATGAGGGAAGCCCACACTAATGATGTAAAA
CAATTAACAGAGGCAGTGC---AAAAAATAGCCACAGAAGGCATAATAA---TATGGGGAAGGACTCCTAAATTTAGACT
ACCCATACAAAAGGAAACATGGGAGACATGGTGGATGAAGTATTGGCAAGCCACCTGGATTCCTGAGTGGGAGTTTGTCA
ATA---CCCCTCCCCT---AGTGAAACTATGGTACCAGTTAGAGACAGAACCCATAGTAGGAGCAGAGACTTTCTATGTA
GATGGAGCAGCTAAT---AGGGAGAC------T---AAATTAGGGAAAGCAGGATATGTTACTGACAGAGGAAGACAAAA
AGTTGTCTCCCTAACTGACACAACAAATCAGAAGACTGAATTACAAGCAATTCATCTAGCTTTGCAGGATTCGGGATCAG
AAGTAAACATAGTAACAGACTCACAATATGCATTAGGAATCATTCAAGCACAACCAGATAAGAGTGAATCAGAGTTAGTC
AGTCAAATAATAGAACAGTTAAT---AAAAAAGGACAAGGTCTACCTGGCATGGGTACCAGCACACAAAGGAATTGGAGG
AAATGAA---CAAGTAGATAAATTAGTCAGTGCTGGAATCAGGAAAGTACTA
>AY561236/B/CO/2001/PCM001
CCCATTAGTCCTATTGAAACTGTACCAGTAAAATT---AAAGCCAGGAATGG---ATGGCCCAAAAGTTAAGCAA---TG
GCCATTGACAGAAG---AAAAAATAAAAGCATTAGTAGAAATTTGTACA------G---AAATGGAAAAGGAAGGAAAAA
TTTCAAAAA---TTGGGCCTGAAAATCCATACAATACTCCAGTATTTGCCATAAAGAAAAAAGAC------AGTACT---
AAATGGAGAAAATTAGTAGATTTCAGAGAACTTAATAAGAGAACTCAAGACTTTT---GGGAAGTTCAATTAGGAATAC-
-----CACATCCCGCA---GGGTTAAAA---AAG---AAA---AAAT---CAG------TAACAGTACTGGATGTGGGGG
ATGCTTATTTTTCAGTTCCCTTAGATGAAGATTTCAGGAAATATACTGCATTTACCATACCTAGCATAAACAATGAGACA
CCAGGGGTTAGATATCAGTACAATGTGCTTCCACAGGGATGGAAAGGATCACCAGCAATATTCCAATGTAGCATGACAAA
AATCTTAGAGCCTTTTAGAAAACAAAATCCAGACATAGTTATCTATCAATACATGGATGATTTGTATGTAGGATCTGACT
TAGAAATAGGGCAGCATAGAACAAAAGTAGAAGAACTGAGAGAACATCTGTTGAAGTGGGGATTTGCCACACCAGAC---
AAAAAACACCAGAAAGAACCTCCATTTCTTTGGATGGGTTATGAACTCCATCCTGACAAATGGACAGTACAGCCCATAAT
ACTGCCAGAAAAAGACAGCTGGACTGTCAATGACATACAGAAGTTAGTGGGAAAATTA------------------AATT
GGGCAAGTCAAATTTATCCAGGGATTAAGGTAAAGCAATTATGTAAACTCCTTAGGGGAACCAAAGCCCTAACAGAAGTA
GTACCCCTATCAGCAGAGGCGGAGCTAGAATTGGCAGAAAACAGGGAGATTCTAAAAGAGCCAGTACATGGAGTGTATTA
TGACCCATC---AA---------------AAGACTTGATAGCAGAACTACAGAAGCAAGGGCAAGGACAATGGTCATATC
AAATTTATCAAGAGCCATTTAAAAATCTGAAAACAGGAAAATATGCAAGAATGAGGGGTACCCACACTAATGATGTAAAA
CAATTAACAGAAGCAGTGC---AAAAAATAGCCACAGAAAGCATAGTAA---TATGGGGAAAGACTCCTAAATTTAAACT
ACCCATACAAAAAGAAACATGGGAAGCATGGTGGACAGAGTATTGGCAAGCCACCTGGATCCCTGAGTGGGAGTTTGTCA
ATA---CCCCTCCCTT---AGTAAAATTATGGTACCAGTTAGAAAAAGAACCCATAGTAGGAGCAGAAACCTTCTATGTA
GATGGGGCAGCTAAT---AGGGATAC------T---AAATCAGGAAAAGCAGGATATGTTACTGACAGAGGAAGACAAAA
AGTGGTCTCCCTAACTGATACAACAAATCAGAAGACTGAGTTACAGGCAATTCATCTAGCTTTACAGGATTCGGGACTAG
AAGTAAACATAGTAACAGACTCACAATATGCATTAGGAATCATTCAAGCACAACCAGATAAGAGTGAATCAGAATTAGTC
AGTCAAATAATAGAGCAGTTAAT---AAAAAAGGAAAAGGTCTATCTGGCATGGGTACCAGCACACAAGGGAATTGGAGG
AAATGAA---CAAGTAGATAAGCTAGTCAGTGCTGGAATCAGGAAAGTACTG
>AY561237/B/CO/2001/PCM013
CCCATTAGTCCTATTGAAACTGTACCAGTAAAATT---AAAGCCAGGAATGG---ATGGCCCAAAGGTTAAACAA---TG
GCCATTGACAGAAG---AAAAAATAAAAGCATTAGTAGAAATTTGTACA------G---AAATGGAAAAGGAAGGAAAAA
TTTCAAAAA---TTGGGCCTGAAAATCCATACAATACTCCAGTATTTGCCATAAAGAAGAAAGAC------AGTACT---
AAATGGAGAAAATTAGTAGATTTCAGAGAACTTAATAAGAAAACACAAGACTTTT---GGGAAGTTCAGCTAGGAATAC-
-----CACATCCCGCA---GGGTTAAAA---CAG---AAA---AAAT---CAG------TGACAGTACTGGATGTGGGTG
ATGCATATTTTTCAGTTCCCTTAGATAAAGAATTCAGGAAGTATACTGCATTTACTATACCTAGTACAAATAATGAGACA
CCAGGGATTAGATATCAGTACAATGTGCTTCCACAGGGATGGAAAGGATCACCAGCAATTTTCCAATGTAGCATGACAAA
AATTTTAGAGCCTTTTAGAAAACAAAATCCAGACCTAGTTATCTATCAATACATGGATGATTTGTATGTAGGATCTGACT
TAGAAATAGGGCAGCATAGAACAAAAATAGAGGAACTGAGACAGCATCTGTTGGGGTGGGGGTTTACCACCCCAGAT---
AAAAAACATCAGAAAGAACCTCCATTCCTTTGGATGGGTTATGAACTCCATCCTGATAAATGGACAGTACAGCCTATAGT
GCTGCCAGAAAAAGACAGCTGGACAGTCAATGACATACAGAAGTTAGTGGGAAAATTA------------------AATT
GGGCAAGTCAGATTTACCCAGGGATTAAAGTAAAGCAATTATGTAAACTCCTCAGGGGAACCAAAGCATTAACAGAAGTA
ATACCAATAACAAAAGAAGCAGAGCTAGAACTGGCAGAAAACAGGGAGATTCTAAAAGAACCAGTACATGGAGTGTATTA
TGACCCATC---AA---------------AAGAATTAATAGCAGAAATACAGAAGCAGGGGCAAGACCAGTGGACATATC
AAATTTATCAAGAGCCATTTAAAAATCTGAAAACAGGAAAGTATGCAAGAATGAGGAGTGCCCACACTAATGATGTAAAA
CAATTAACAGAGGCAGTAC---AAAAAATAGCCATGGAAAGCATAGTAA---TATGGGGAAAAACTCCTAAATTCAGACT
ACCCATACAAAAGGAAACATGGGAAGCATGGTGGACAGACTATTGGCAAGCCACCTGGATTCCTGAATGGGAGTTTGTCA
ATA---CCCCTCCCTT---AGTGAAATTATGGTACCAGTTAGAAAAAGAACCCATATTAGGAGCAGAAACTTTCTATGTA
GATGGAGCAGCTAAC---AGGGAGAC------C---AAATTAGGAAAAGCAGGATATGTTACTAACAAAGGAAGACAAAA
GGTTGTCTCCCTAACTGACACAACAAATCAGAAGACTGAGTTACATGCAATTCATCTAGCTTTGCAGGATTCAGGATTAG
AAGTAAACATAGTAACAGACTCACAATATGCAATAGGAATCATTCAAGCACAACCAGATAAAAGTGAATCAGAGTTAGTC
AGCCAAATAATAGAACAGTTGAT---AAAAAAGGAAAAGGTTTACCTGGCATGGGTGCCAGCACACAAAGGAATAGGAGG
AAATGAA---CAAGTAGATAAATTAGTCAGTGCTGGAATCAGAAAAGTACTA
>AY561239/B/CO/2001/PCM039
CCCATTAGTCCTATTGAAACTGTACCAGTAAAATT---AAAGCCAGGAATGG---ATGGCCCAAAGGTTAAACAA---TG
GCCATTAACAGAAG---AAAAAATAAAAGCGTTAATAGAAATTTGTACA------G---AAATGGAAAAGGAAGGAAAAA
TTTCAAAAA---TTGGACCTGAAAATCCATACAATACTCCAGTATTTGCCATAAAGAAAAAAGAC------AGTACT---
AAATGGAGAAAATTAGTAGATTTTAGAGAGCTTAATAAGAAAACCCAAGACTTCT---GGGAAGTTCAATTAGGAATAC-
-----CACATCCTGCA---GGGTTAAAA---AAG---AAA---AAAT---CAG------TAACAGTACTGGATGTGGGTG
ATGCATATTTTTCAGTTCCCTTAGATCAAGACTTCAGGAAGTATACTGCATTCACCATACCTAGTATAAATAATGAGACA
CCAGGGATTAGATATCAGTACAATGTGCTTCCACAAGGATGGAAAGGGTCACCAGCAATATTCCAAAGTAGTATGACAAA
AATCTTAGAGCCTTTTAGAAAACAAAATCCAGACTTGGTGATCTATCAATACATGGATGATTTATATGTAGGATCTGACT
TAGAAATAGAGCAACATAGAACAAAAATAGAGGAGCTGAGACAACATCTGTTGAAGTGGGGGTTTACCACACCAGAT---
AAAAAACATCAGAAAGAACCTCCATTCCTTTGGATGGGTTATGAGCTCCATCCTGATAAATGGACAGTACAGCCTATAGT
GCTGCCAGAAAAAGACAGCTGGACTGTCAATGACATACAGAAGTTAGTGGGAAAATTG------------------AATT
GGGCAAGTCAGATTTACTCAGGAATTAAAGTAAAGCAACTATGTAGACTCCTTAGGGGAACCAAAGCACTAACAGAAGTA
ATACCACTAACATCAGAAGCAGAGCTAGAACTGGCAGAAAACAGGGAGATTCTAAAAGAACCAGTACATGGAGTGTATTA
TGACCCATC---AA---------------AAGACTTAATAGCAGAAATACAGAAGCAGGGGGACGGTCAGTGGACATATC
AAATTTATCAAGAGCCATTTAAAAATCTAAGAACAGGAAAATATGCAAGAACAAGGGGAGCCCACACTAATGATGTAAAA
CAATTAACAGAGGCAGTGC---AAAAAATAGCCAGGGAAAGCATAGTAA---TATGGGGAAAAACTCCTAAATTTAAACT
ACCCATACAGAAAGAATCATGGGAGTTATGGTGGACAGATTATTGGCAAGCCACCTGGATTCCTGAATGGGAATTTGTCA
ACA---CCCCTCCCTT---AGTGAAATTATGGTACCAGTTAGAAAAAGAACCCATATTAGGAGCAGAAACTTTCTATGTA
GATGGGGCAGCTAAC---AGAGAGAC------T---AAAATAGGAAAAGCAGGATATGTTACTGACAAAGGAAGGCAAAA
GGTTGTCTCCCTAACTGACACAACAAATCAGAAGACTGAGTTACAAGCAATTCATCTAGCTTTGCAGGATTCAGGATTAG
AAGTAAACATAGTAACAGACTCACAATATGCATTAGGAATCATTCAAGCACAACCAGATAAAAGTGAATCAGAGTTAGTC
AACCTAATAATAGAACAGTTAAT---AAAAAAGGAAAAGGTCTACCTGGCATGGGTACCAGCACACAAAGGAATTGGGGG
AAATGAA---CAAGTAGATAAATTAGTCAGTTCTGGAATCAGAAAAGTACTA
>AY561240/B/CO/2001/PCM074
CCCATTAGTCCTATTGAAACTGTACCAGTRAAATT---AAAGCCAGGGATGG---ATGGCCCAAAAGTTAAACAA---TG
GCCTTTGACAGAAG---AAAAAATAAAAGCATTAGAAGAAATTTGTACA------G---AAATGGAAAAGGAAGGAAAAA
TTTCAAAAA---TTGGGCCTGAAAACCCATACAATACTCCAGTGKTTGCAATAAAGAAGAAAGAC------AGTACT---
AAGTGGAGAAAGTTAGTAGATTTCAGAGAACTTAATAAGAGAACTCAAGACTTCT---GGGAAGTTCAATTAGGGATAC-
-----CACATCCCTCA---GGGTTAAAA---AAA---AAA---AAAT---CAG------TAACAGTACTAGATGTGGGAG
ATGCATATTTTTCAGTTCCCTTAGATAAAGACTTCAGGAAGTATACTGCATTTACCATACCTAGTAGAAATAATGAGACA
CCAGGGATTAGATATCAGTACAATGTGCTTCCACAGGGATGRAAAGGATCGCCAGCAATATTTCAAAGTAGTATGACAAA
AATCCTAGAGCCTTTTAGGAAACAAAATCCAGAAATAGTTATCTATCAATACATGGATGATTTGTATGTAGGATCTGACT
TAGAAATAGGGCAGCATAGAACAAAAATAGAGGAGCTRAGAGAACATCTGTTGAAGTGGGGATTTACCACACCAGAT---
AAAAAACATCAGAAAGAACCGCCATTCCTTTGGATGGGTTATGAACTTCATCCTGATAAATGGACAGTACAGCCTATAAT
GCTGCCAGAAAAAGACAGCTGGACTGTCAATGATATACAGAAGTTAGTGGGAAAATTA------------------AATT
GGGCAAGTCAAATTTACCCAGGGATTAAAGTAAAGCAATTATGTAAACTCCTGAGGGGAGCCAAAGCACTAACAGAAATA
ATACCACTAACAGAAGAAGCAGAGCTAGAACTGGCAGAAAACAGGGAGATTCTAAAAGAACCAGTACATGGAGTGTATTA
TGATCCATC---AA---------------AAGATTTAGTAGCAGAAATACAGAAGCAGGGACCAGGCCAGTGGACATATC
AAATTTATCAAGAACCATTTAAAAATCTAAAGACAGGAAAATATGCAAGAACAAGGGGTGCCCACACTAATGATATAAAA
CAATTAACAGAAGCGGTGC---AGAAAATATCCACAGAAAGCATAGTAA---TATGGGGAAGGACTCCTAAATTTAAACT
ACCCATACAAAAAGAAACATGGGAATCATGGTGGACAGAGTATTGGCAAGCCACCTGAATCCCTGAATGGGAGTTTGTCA
ATA---CCCCTCCCTT---AGTAAAATTATGGTACCAGTTA-AAAAAGAACCCATAGTAGGAGCAGAAACATTCTATGTA
GATGGGGCATCTAAT---AGGGAGAC------T---AAAATAGGAAAAGCAGGATATGTTACTGACAGAGGAAGACAAAA
AGTTGTCTCCCTAACTGATACAACAAATCAGAAGACTGAGTTACAAGCAATTCATCTAGCTTTACAGGATTCAGGATTAG
AAGTAAACATAGTAACAGACTCACAATATGCATTAGGAATCATTCAAGCACAACCAGATACAAGTGAATCAGAGTTAGTC
AGTCAAATAATAGAACAGTTAAT---AAAAAAGGAAAAGGTCTACCTGGCATGGGTACCAGCACACAAGGGAATTGGAGG
AAATGAA---CAAGTAGATAAATTAGTCAGTGCTGGAATCAGGAAAGTACTA
>AY586542/B/CU/1999/Cu19
CCCATTAGTCCTATTGAAACTGTACCAGTAAAATT---AAAGCCAGGAATGG---ATGGCCCAAAAGTGAAACAG---TG
GCCATTGACAGAAG---AAAAAATAAAAGCATTAGTAGAAATTTGTACA------G---AAATGGAAAAGGAAGGAAAAA
TTTCAAAAA---TTGGGCCTGAAAATCCATACAATACTCCAGTATTTGCCATAAAGAAAAAAGAC------AGTACT---
AAATGGAGAAAATTAGTAGATTTCAGAGAACTTAATAAGAGAACTCAAGACTTCT---GGGAAGTTCAATTAGGAATAC-
-----CACATCCCGCA---GGGTTAAAA---AAG---AAC---AAAT---CAG------TAACAGTACTGGATGTGGGTG
ATGCATATTTTTCAGTTCCCTTAGATAAAGAATTCAGAAAGTATACTGCATTTACCATACCTAGTACAAACAATGAGACA
CCAGGAATCAGGTATCAGTACAATGTGCTTCCACAGGGATGGAAAGGGTCACCAGCAATATTCCAATGTAGCATGACAAA
AATCTTAGAGCCTTTTAGAAAACAAAATCCAGAAATAGTTATCTATCAATACATGGATGATTTGTATGTAGGATCTGACT
TAGAAATAGGGCAGCATAGAACAAAAATAGAGGAACTGAGACAACATCTGTTGAAGTGGGGATTTACCACACCAGAC---
AAAAAACATCAGAAAGAACCTCCATTCCTTTGGATGGGTTATGAACTCCATCCTGATAAATGGACAGTACAGCCTATAGT
GCTGCCAGAGAAAGACAGCTGGACTGTCAATGACATACAGAAGTTAGTGGGAAAATTG------------------AATT
GGGCAAGTCAGATTTATCCAGGGATTAAAGTAAGGCAACTATGTAAACTCCTTAGGGGAACCAAAGCACTAACAGAAGTA
GTACCACTAACAGCAGAAGCAGAGCTAGAATTGGCAGAAAACAGGGAGATTCTAAAAGAACCAGTACATGGAGTGTATTA
TGACCCATC---AA---------------AAGACTTAGTAGCAGAAATACAGAAGCAGGGGCAAGGCCAATGGACATATC
AAATTTATCAAGAACCATTTAAAAATCTGAAAACAGGAAAGTATGCAAGAATGAAGAGTGCCCACACTAATGATGTGAAA
CAGTTAACAGAGGCAGTGC---AAAAAATAGCCATGGAAAGCATAGTAA---TATGGGGAAAGACTCCTAAATTTAAACT
ACCCATACAAAAAGAAACATGGGAAGCATGGTGGATGGATTATTGGCAGGCCACCTGGATTCCTGAGTGGGAGTTTGTCA
ATA---CCCCTCCCTT---AGTGAAATTATGGTACCAGTTAGAGAAAGAACCCATAGTAGGAGCAGAAACTTTCTATGTA
GATGGGGCAGCTAAT---AGAGAGAC------T---AAATTAGGAAGAGCAGGATATGTTACTGACAGAGGAAAACAAAA
GGTTGTCTCCCTAACTGACACAACAAATCAGAAGACTGAGTTACAAGCAATTCATCTAGCTTTGCAGGATTCAGGGTTAG
AAGTAAACATAGTAACAGACTCACAATATGCATTAGGAATCATTCAAGCACAACCAGATAAGAGTGAATCAGAATTAGTC
AGTCAAATAATAGAGCAGTTAAT---AAAAAAGGAAAAGGTTTACCTAGCATGGGTACCAGCACACAAAGGAATTGGAGG
AAATGAA---CAAGTAGATAAATTAGTCAGTAATGGTATCAGGAAAATACTA
>AY586543/B/CU/1999/Cu43
CCCATTAGTCCTATTGAAACTGTACCAGTAAAATT---AAAGCCAGGAATGG---ATGGCCCAAAAGTGAAGCAA---TG
GCCATTGACAGAAG---AAAAAATAAAAGCATTAGTAGAAATCTGTACA------G---AAATGGAAAAGGACGGGAAAA
TTTCAAAAA---TTGGGCCTGAAAATCCATACAATACTCCAGTATTTGCCATAAAGAAAAAAGAC------GGTACT---
AAATGGAGAAAATTAGTAGATTTCAGAGAACTTAATAAGAGAACTCAAGACTTCT---GGGAAGTTCAATTAGGAATAC-
-----CACATCCCGCA---GGGTTAAAA---AAG---AAA---AAAT---CAG------TAACAGTACTGGATGTGGGTG
ATGCATATTTTTCAGTTCCCTTAGATAAAGACTTCAGAAAGTATACTGCATTTACCATACCTAGTAYAAACAATGAGACA
CCAGGGATCAGATATCAGTACAATGTGCTTCCACAGGGATGGAAAGGGTCACCAGCAATATTCCAATGTAGCATGACAAA
AATCTTAGAGCCTTTTAGAAAACAAAATCCAGACATAGTTATCTATCAATACATGGATGATTTGTATGTAGGAAGTGACT
TAGAAATAGGGCAGCATAGAACAAAAATAGAGGAACTGAGACAACATTTGTTGAGGTGGGGATTTACCACACCAGAC---
AAAAAACATCAGAAAGAACCTCCATTTCTTTGGATGGGTTATGAACTCCATCCTGATAAATGGACAGTACAGCCTATAGT
GCTGCCAGAAAAAGACAGCTGGACTGTCAATGACATACAGAAGTTAGTGGGAAAATTG------------------AATT
GGGCAAGTCAGATTTATCCAGGGATTAAAGTAAGGCAACTATGTAAACTCCTTAGGGGAGCCAAATCACTAACAGAAGTA
GTACCACTAACAGAAGAAGCAGAACTAGAATTGGCAGAAAACAGGGAAATTCTAAAAGAACCAGTACATGGAGTGTATTA
TGACCCATC---AA---------------AAGACTTAGTAGCAGAACTACAGAAGCAGGGGCAAGGCCAATGGACATATC
AAATTTATCAAGAACCATTTAAAAATCTGAAAACAGGAAAGTATGCAAGAATGAAGGGTGCCCACACTAATGATGTAAAA
CAGTTAACAGAGGCAGTGC---AAAAAATAGCCACAGAAAGCATAGTAA---TATGGGGAAAGACTCCTAAATTTAAATT
ACCCATACAAAGAGAAACATGGGACGCATGGTGGATGGAGTATTGGCAGGCCACCTGGATTCCTGAGTGGGAGTTTGTCA
ATA---CCCCTCCCTT---AGTGAAATTATGGTACCAGTTAGAGAAAGAACCCATAGTAGGAGCAGAAACTTTCTATGTA
GATGGGGCAGCTAAT---AGGGACAC------T---AAATTAGGAAAAGCAGGATATGTTACTGACAGAGGAAAACAAAA
GGTTGTTTCCCTAACTGACACAACAAATCAGAAGACTGAGTTACAAGCAATTCATCTAGCCTTGCAGGATTCAGGATTAG
AAGTAAACATAGTAACAGACTCACAATATGCATTAGGAATCATTCAGGCACAACCAGATCAGAGTGAATCAGGGTTAGTC
AGTCAAATAATAGAGCAGTTAAT---AAAAAAGGAAAAGGTTTACCTAGCATGGGTGCCAGCACACAAAGGAATTGGAGG
AAATGAA---CAAGTAGATAAATTAGTCAGTACTGGAATCAGGAAAGTACTA
>AY682547/B/RU/2004/04RU128005
CCCATAAGTCCTATTGAAACTGTACCAGTAAAATT---AAAGTCAGGAATGG---ATGGCCCAAAAGTTAAACAA---TG
GCCATTGACAGAAG---AAAAAATAAAAGCATTAGTAGAAATTTGCACA------G---AAATGGAAAAGGAAGGAAAAA
TTTCAAAAA---TTGGGCCTGAAAACCCATACAACACTCCAGTATTTGCCATAAAGAAAAAAGAC------AGTACT---
AAATGGAGAAAATTAGTAGACTTCAGAGAACTTAATAAAAGAACTCAAGACTTCT---GGGAAGTTCAATTAGGAATAC-
-----CACATCCCTCA---GGRTTAAAA---AAG---AAA---AAAT---CAG------TAACAGTACTGGATGTGGGTG
ATGCATATTTTTCAGTTCCATTAGATAAAGACTTCAGGAAGTATACTGCATTTACCATACCTAGTATAAACAATGAGACA
CCAGGGATTAGATACCAGTACAATGTACTTCCACAGGGATGGAAAGGATCACCATCAATATTCCAGAGTAGCATGACAAA
AATCTTAGAGCCTTTTAGAAAACAAAATCCAGACATAGTTATCTATCAGTACATGGATGATTTGTATGTAGGGTCTGACT
TAGAAATAGGGCAACATAGAACAAAAATAGAGGAACTAAGACAACACCTGTTGAGGTGGGGATTTACCACACCAGAC---
AAAAAACATCAGAAAGAACCTCCATTTCTTTGGATGGGTTATGAACTCCATCCTGAYAARTGGACAGTMCAGCCTATAAA
ACTGCCAGACAAAGACAGCTGGACTGTCAATGACATACAGAAGTTAGTGGGAAAATTA------------------AATT
GGGCAAGTCAGATTTATCCAGGGATTAAAGTAAGACAGTTGTGTAAACTCCTTAGGGGAGCCAAAGCACTAACAGAAGTA
ATACCACTAACACAAGGAGCAGAGCTAGAACTGGCAGAAAACAGAGAGATTCTAAAAGAACCAGTACATGGAGTGTACTA
TGACCCAWC---AA---------------AAGACTTAATAGCAGAAATACAGAAGCAGGGGCAAGGCCAATGGACATATC
AAATATATCAAGAGCCATTTAAAAATCTGAAGACAGGAAAATATGCAAAAATGAGGGGTACCCACACTAATGATGTAAAG
CAATTAACAGAGGCAGTGC---AAAAAATAGCCACAGAAAGCATAGTAA---TCTGGGGAAAGACTCCTAAATTTAGACT
ACCCATACAAAAAGAAACATGGGAAGCATGGTGGACAGAGTATTGGCAAGCCACCTGGATTCCTGAGTGGGAGTTTGTTA
ATA---CCCCTCCCTT---AGTGAAATTATGGTATCAGTTAGAAAAAGAACCAATAGAAGGAGCAGAAACTTTCTATGTA
GATGGGGCAGCTAAC---AGGGAAAC------T---AAATTAGGAAAAGCAGGGTATGTTACTAACAGAGGAAGACAAAA
AGTTGTCTCCCTAACTGACACAACGAATCAGAAAACTGAGTTACAAGCAATTCATCTAGCTTTGCAGGATTCAGGATTAG
AAGTAAATATAGTAACAGACTCACAATATGCACTAGGAATCATTCAAGCAAAACCAGATAAAAGTGAATCAGAGTTGGTC
AGTCAAATAATAGAACAGTTAAT---AAAAAAGGAAAAGGTCTACCTGGCATGGGTACCAGCACACAAAGGAATTGGAGG
AAATGAA---CAAGTAGATAAATTAGTCAGTTCTGGAATCAGGAAAGTACTA
>AY713408/B/TH/1996/96TH_NP1538
CCCATTAGTCCTATTGAAACTGTACCAGTAAAATT---AAAGCCAGGAATGG---ATGGCCCAAAAGTTAAACAA---TG
GCCATTGACAGAAG---AAAAAATAAAAGCATTAGTAGAAATTTGTACA------G---AAATGGAAAAAGAAGGGAAAA
TTTCAAAAA---TCGGGCCTGAAAATCCATACAATACTCCAGTATTTGCCATAAAGAAAAAAGAC------AGTACT---
AAATGGAGAAAATTAGTAGATTTTAGAGAACTTAATAAAAGAACTCAAGACTTCT---GGGAAGTTCAATTAGGAATAC-
-----CACATCCTGCA---GGGTTAAAA---AAG---AAA---AAAT---CCG------TAACAGTCCTGGATGTGGGTG
ATGCATATTTCTCAGTTCCTTTAGATAAAGACTTCAGGAAGTATACTGCATTTACCATACCTAGTGTAAACAATGAGACA
CCAGGGATTAGATATCAGTACAATGTGCTTCCACAGGGATGGAAAGGATCACCAGCAATATTCCAATGTAGCATGACAAA
AATCTTAGAGCCTTTTAGAAAACAAAATCCAGACATAGTTATCTATCAATACATGGATGATTTGTATGTAGGATCTGACT
TAGAAATAGGGGAGCATAGAACAAAAATAGAGGAACTGAGAAAACATCTGTTGAAGTGGGGGTTTACCACACCAGAC---
AAAAAACATCAGAAAGAACCTCCATTCCTTTGGATGGGTTATGAACTCCATCCTGATAAATGGACAGTACAGCCTATAAT
GCTGCCAGTAAAAGACAGCTGGACTGTCAATGACATACAGAAGTTAGTGGGAAAGTTA------------------AATT
GGGCAAGTCAGATTTATGCAGGGATTAAGGTAAGGGAATTATGTAAACTCCTTAGGGGAGCCAAAGCACTAACAGAAGTA
ATACCACTAACAAAAGAAGCAGAGCTAGAACTGGCAGAAAACAGGGAAATTCTGAAAGTACCAGTACATGGGGTGTATTA
TGACCCATC---AA---------------AAGATTTAATAGCAGAACTACAGAAGCAGGGGCTAGGTCAATGGACATACC
AAATTTATCAAGAACCATGTAAAAATCTGAAAACAGGAAAGTATGCAAAAATGAGGGGTGCCCACACTAATGATGTAAAA
CAATTAGCAGAAGCAGTGC---AAAAAATAGCCACAGAAAGCATAGTAA---TATGGGGGAAGACTCCTAAATTTAAACT
ACCCATACAAAAGGAAACATGGGAAGCATGGTGGACAGAGTATTGGCAAGCCACCTGGATTCCTGAGTGGGAGTTTGTCA
ATA---CCCCTCCCTT---AGTGAAATTATGGTACCAGTTAGAGAAAGAACCCATAGAAGGAGCAGAAACTTTCTATGTA
GATGGGGCAGCTAAT---AGGGAGAC------T---AAATTAGGAAAAGCAGGATATGTTACTAACAAAGGAAGACAAAA
AGTTGTCACCCTAACTGACACAACAAATCAGAAGACTGAGTTACAAGCAATTCATTTAGCTTTGCAGGATTCGGGATTAG
AAGTAAACATAGTAACAGACTCACAATATGCATTGGGAATCATTCAAGCACAACCAGATAAGAGTGAATCAGAGTTAGTC
AGTCAAATAATAGAGCAGTTAAT---AAAAAAGGAAAAGGTCTACCTGGCATGGGTGCCAGCACACAAAGGAATTGGAGG
GAATGAA---CAAGTAGATAAATTAGTTAGTGCTGGAATCAGGAAAGTACTA
>AY713409/B/US/1985/BAL_85US_Ba_L
CCCATTAGTCCTATTGAAACTGTACCAGTAAAATT---AAAGCCAGGAATGG---ATGGCCCAAAAGTTAAACAA---TG
GCCATTGACAGAAG---AAAAAATAAAAGCATTAATGGAAATCTGTACA------G---AAATGGAAAAGGAAGGGAAAA
TTTCAAAAA---TTGGGCCTGAAAATCCATACAATACTCCAGTATTTGCCATAAAGAAAAAAGAC------AGTACT---
AAATGGAGAAAATTAGTAGATTTCAGAGAGCTTAATAAGAAAACTCAAGACTTCT---GGGAAGTACAATTAGGAATAC-
-----CACATCCCGCA---GGGTTAAAA---AAG---AAA---AAAT---CAG------TAACAGTACTGGATGTGGGTG
ATGCATATTTTTCAGTTCCCTTAGATAAAGAATTCAGGAAGTATACTGCATTTACCATACCTAGTATAAACAATGAAACA
CCAGGGATCAGATATCAGTACAATGTACTTCCACAGGGATGGAAAGGATCACCAGCAATATTTCAAAGTAGCATGACAAG
AATCTTAGAGCCTTTTAGAAAACAAAATCCAGAAATAGTGATCTATCAATACATGGATGATTTGTATGTAGGATCTGACT
TAGAAATAGGGCAGCATAGAACAAAAATAGAGGAACTGAGACAACATCTGTTGAGGTGGGGATTTACCACACCAGAT---
AAGAAACATCAGAAAGAACCTCCATTCCTTTGGATGGGTTATGAACTCCATCCTGATAAATGGACAGTACAGCCTATAGT
GCTGCCAGAAAAAGACAGCTGGACTGTCAATGACATACAGAAGTTAGTGGGAAAATTG------------------AATT
GGGCGAGTCAGATTTACCCAGGGATTAAAGTAAAGCAATTATGTAAACTCCTTAGGGGAACCAAGGCACTAACAGAAGTA
ATACCACTAACAAAAGAAGCAGAGCTAGAACTGGCAGAGAACAGGGAAATTCTAAAAGAGCCAGTACATGGGGTGTATTA
TGACCCATC---AA---------------AAGACTTAATAGCAGAAATACAGAAGCAGGGGCAAGGCCAATGGACATATC
AAATTTATCAAGAGCCATTTAAAAATCTGAAAACAGGAAAATATGCAAGAATGAGGGGTGCCCACACTAATGATGTAAAA
CAATTAACAGAGGCAGTGC---AAAAAATAACCACAGAAAGCATAGTAA---TATGGGGAAAGACTCCTAAATTTAAACT
ACCCATACAAAAAGAAACATGGGAAACATGGTGGACAGAGTATTGGCAAGCTACCTGGATTCCTGAGTGGGAGTTTGTCA
ATA---CCCCTCCCTT---AGTGAAATTATGGTACCAGTTAGAGAAAGAACCCATAATAGGAGCAGAAACTTTCTATGTA
GATGGGGCAGCTAAC---AGGGAGAC------T---AAATTAGGAAAAGCAGGATATGTTACTAACAGAGGGAGACAAAA
AGTTGTCTCCCTAACTGACACAACAAATCAGAAGACTGAGTTACAAGCAATTCATCTAGCTTTACAAGATTCAGGATTAG
AAGTAAACATAGTAACAGACTCACAATATGCATTAGGGATCATTCAAGCACAACCAGATAAAAGTGAATCAGAGTTAGTC
AGTCAAATAATAGAACAGTTAAT---AAAAAAGGAAAAGGTCTACCTAGCATGGGTGCCAGCGCACAAAGGAATTGGAGG
AAATGAA---CAAGTAGATAAATTAGTCAGTAATGGAATCAGGAAAGTACTA
>AY713410/B/US/1994/94US_33931N
CCCATTAGTCCTATTGAAACTGTACCAGTAAAATT---AAAGCCAGGAATGG---ATGGCCCAAAAGTTAAACAA---TG
GCCATTGACAGAAG---AGAAAATAAAAGCATTAGTAGAAATTTGCACA------G---AAATGGAAAAGGAAGGAAAAA
TTTCAAAAG---TTGGGCCTGAAAATCCATACAATACTCCAGTATTTGCCATAAAGAAAAAAGAT------GGTACT---
AAATGGAGAAAATTAGTAGATTTCAGAGAACTTAATAAAAGGACTCAAGACTTTT---GGGAAGTTCAATTAGGAATAC-
-----CACATCCTGCA---GGGTTAAAA---AAG---AAA---AAAT---CAG------TAACAGTACTGGATGTGGGTG
ATGCATATTTTTCAGTTCCCTTAGATGAAGAATTCAGGAAGTATACTGCATTTACCATCCCTAGTATAAACAATGAGACA
CCAGGGATTAGATACCAGTACAATGTGCTTCCACAGGGATGGAAAGGATCACCAGCAATATTCCAAAGTAGCATGACAAA
AATCTTAGAGCCTTTTAGGAAACAAAATCCAGACATAGTTATCTATCAATACATGGATGATTTGTATGTAGGATCTGACT
TAGAAATAGAACAACATAGAAGAAAAATAGATGAACTGCGACAGCATCTATTGAGGTGGGGATTTACCACACCAGAC---
AAAAAACATCAGAAAGAACCTCCATTCCTTTGGATGGGTTATGAACTCCATCCTGATAAATGGATAGTACAGCCTATAAT
ACTGCCAGAAAAAGACAGCTGGACTGTCAATGACATACAGAAGTTAGTGGGAAAATTG------------------AATT
GGGCAAGTCAGATTTATGCAGGGATTAAAGTAAAACAATTATGTAAACTCCTTAGGGGAACCAAAGCACTAACAGAAGTA
GTACCACTAACAGAAGAAGCAGAGCTAGAACTAGCAGAAAACAGGGAGATTCTAAAAGAACCGGTACATGGAGTGTATTA
TGACCCATC---AA---------------AAGACTTAATAGCAGAAATACAAAAGCAGGGGCAAGGTCAATGGACATATC
AAATTTATCAAGAGCCATTTAAAAATCTGAAAACAGGAAAGTATGCAAAAATGAGGGGTGCCCATACTAATGATGTAAAA
CAATTAACAGAGGCAGTGC---ACAAAATAGCCACAGAAAGCATAGTCA---TATGGGGAAAGACTCCTAAATTTAAATT
ACCCATACAAAAGGAAACATGGGAAGCATGGTGGACAGAGTATTGGCAAGCCACCTGGATTCCTGAGTGGGAATTTGTCA
ATA---CCCCTCCCTT---AGTAAAATTATGGTACCAGTTAGAGAAAGAACCCATAGTAGGAGCAGAAACTTTCTATGTA
GATGGGGCAGCTAAT---AGAGAAAC------T---AAATTAGGAAAAGCAGGATATGTTACTGACAGAGGAAGACAAAA
AGTTGTCTCCTTCACGGACACAACAAATCAGAAGACTGAGTTACAAGCAATTCATTTAGCTTTGCAGGATTCAGGACTAG
AAGTGAACATAGTAACAGACTCACAATATGTATTAGGAATCATTCAAGCAACACCAGATAAGAGTGAATCAGAGTTAGTC
AATCAAATAATAGAGCAGTTAAT---AAAAAAGGAAAAGGTCTACCTGGCATGGGTACCAGCACACAAAGGAATTGGAGG
AAATGAA---CAAGTAGATAAATTAGTTAGTGCTGGAATCAGGAGAGTACTA
>AY713411/B/FR/1992/92FR_BX08
CCCATTAGTCCTATTGAAACTGTACCAGTAAGATT---AAAGCCAGGAATGG---ATGGCCCAAAAGTTAAACAA---TG
GCCATTGACAGAAG---AAAAAATAAAAGCATTAGTAGAAATTTGTACA------G---AAATGGAAAAGGAAGGGAAAA
TTTCAAAAA---TTGGGCCTGAAAATCCATACAATACTCCAGTATTTGCCATAAAGAAAAAAGAC------AGTACT---
AAATGGAGAAAATTAGTAGATTTCAGAGAACTTAATAAAAGAACTCAAGACTTCT---GGGAAGTTCAATTAGGAATAC-
-----CACATCCGGCA---GGGTTAAAA---AAG---AAA---AAAT---CAG------TAACAGTCCTGGATGTGGGTG
ATGCATATTTTTCAGTTCCCTTACATGAAGACTTTAGAAARTATACTGCATTTACTATACCTAGCATAAACAATGAGACA
CCAGGGATCAGGTATCAGTACAATGTGCTTCCACAGGGATGGAAAGGATCACCAGCAATATTCCAATGTAGCATGACAAA
AATCTTGGAGCCTTTTAGAAAACAAAATCCAGACATAGTTATCTATCAATACATGGATGATTTGTATGTAGGATCTGACT
TAGAAATAGGGCAGCATAGAACAAAAATAGAGAACCTAAGACAACATCTGTTGAGGTGGGGGTTTACCACACCAGAC---
AAAAAACATCAGAAAGAACCTCCATTCCTTTGGATGGGTTATGAACTCCATCCTRATAAATGGACAGTACAGCCTATAGT
GCTGCCAGAAAAAGACAGCTGGACTGTCAATGACATACAGAAGTTAGTGGGAAAATTG------------------AATT
GGGCAAGTCAGATTTATGCAGGAATTAAAGTAAAGCAATTATGTAAGCTCCTTAGGGGAACCAAAGCACTAACAGAAGTA
ATACCACTAACAGAAGAAGCAGAGCTAGAACTAGCAGAAAACAGGGAGATTCTAAAAGAGCCAGTACATGGAGTGTATTA
TGACCCATC---AA---------------AAGACTTAGTAGCAGAAATACAGAAGCAGGGGCAAGGCCAATGGACGTATC
AAATTTATCAAGAGCCATTTAAAAATCTGAAAACAGGAAAGTATGCAAGAATGAGGGGTGCCCACACTAATGATGTAAAA
CAGTTAACAGAGGCAGTGC---AAAAAATAGCCCAAGAAAGCATAGTAA---TATGGGGAAAGACTCCTAAATTTAAACT
ACCCATACAAAAGGAAACATGGGAAGCATGGTGGATGGAGTATTGGCAAGCCACCTGGATTCCTGAATGGGAGTTTGTCA
ATA---CCCCTCCCTT---AGTAAAATTATGGTACCAGTTAGAGAGAGAACCCATAGCAGGAGCAGAAACGTTCTATGTA
GATGGGGCAGCTAAT---AGGGAGAC------T---AAATTAGGAAAAGCAGGGTATGTTACTGACAGAGGAAGACAAAA
GGTTGTCTCCCTAACTGACACAACAAATCAGAAGACTGAGTTACAAGCAATTCATCTAGCTTTGCAGGATTCGGGACTAG
AAGTAAACATAGTAACAGACTCACAATATGCACTAGGAATCATTCAAGCACAGCCAGATAAAAGCGAATCAGAGCTAGTT
AGTCAAATAATAGAGCAGTTAAT---AAAAAAGGAAAAGGTCTACCTAGCATGGGTACCAGCACACAAAGGAATTGGAGG
AAATGAA---CAAGTAGATAAATTAGTCAGTACTGGAATCAGGAAAGTACTA
>AY713412/B/US/1990/90US_873
CCCATTAGTCCTATTGAAACGGTACCAGTAAAATT---AAAGCCAGGAATGG---ATGGTCCAAAGGTTAAACAA---TG
GCCATTGACAGAAG---AAAAAATAAAAGCATTAGTAGAAATTTGTACA------G---AAATGGAAAAGGAAGGGAAAA
TTTCAAAAA---TTGGGCCTGAAAATCCATACAATACTCCAGTATTTGCCATAAAGAAAAAAGAC------AGTACT---
AAATGGAGAAAATTAGTAGATTTCAGAGAACTTAATAAGAAAACTCAAGACTTCT---GGGAAGTTCAATTAGGAATAC-
-----CACATCCAGCA---GGGTTAAAA---AAG---AAA---AAAT---CAG------TAACAGTACTGGATGTGGGTG
ATGCATATTTTTCAGTTCCCTTAGATGAAGACTTCAGGAAGTATACTGCATTTACCATACCTAGTATAAACAATGAGACA
CCAGGGATTAGATATCAGTACAATGTGCTTCCACAGGGATGGAAAGGATCACCAGCAATATTCCAAAGTAGCATGACAAG
AATCTTAGAGCCTTTTAGAAAACAAAATCCAGACATAGTTATCTATCAATACATGGATGATTTGTATATAGGATCTGATT
TAGAAATAGGGCAGCATAGAACAAAAATAGAGGAACTGAGACAACATCTGTTAAGGTGGGGATTTACCACACCAGAC---
AAAAAACATCAGAAAGAACCTCCATTCCTTTGGATGGGTTATGAACTCCATCCGGATAAATGGACAGTACAGCCTATAGT
GCTGCCAGAAAAAGACAGCTGGACTGTCAATGACATACAAAAGTTAGTGGGAAAATTG------------------AATT
GGGCAAGTCAGATTTATGCAGGGATTAAAGTAAAGCAATTATGTAAACTCCTTAGGGGAACCAAAGCACTAACAGAAGTA
ATACCACTAACAGCAGAAGCAGAGCTAGAACTGGCAGAAAACAGAGAGATTCTAAAAGAGCCAGTACATGGAGTGTATTA
TGACCCATC---AA---------------AAGACTTAATAGCAGAAATACARAAGCAGGGGCAAGGCCAATGGACATATC
AAATTTATCAAGAGCCATTTAAAAATCTGAAAACAGGAAAATATGCAAGAACAAGGGGTGCCCACACTAATGATGTAAAA
CAATTAACAGAGGCAGTGC---AAAAAATAACCACAGAAAGCATAGTAA---TATGGGGAAAGATTCCTAAATTTAAACT
ACCCATACAAAAAGAAACATGGGAAACATGGTGGACAGAGTATTGGCAAGCCACCTGGATTCCTGAGTGGGAGTTTGTCA
ACA---CCCCTCCCTT---AGTGAAATTATGGTACCAATTAGAGAAAGAACCAATAGCAGGAGCAGAAACTTTCTATGTA
GATGGGGCAGCTAAC---AGGGAGAC------T---AAATTAGGAAAAGCAGGATATGTTACTAACAGAGGAAGACAAAA
AGTTGTCCCCCTAACTGACACAACAAATCAGAAGACTGAGTTACAAGCAATTCATCTAGCTTTGCAGGATTCGGGATTAG
AAGTAAACATAGTAACAGACTCACAATATGCATTAGGAATCATTCAAGCACAACCAGATAGAAGTGAATCAGAGATAGTC
AGTCAAATAATAGAGCAGTTAAT---AAAAAAGGAAAAGGTCTACCTGGCATGGGTACCAGCGCACAAAGGAATTGGAGG
AAATGAA---CAAGTAGATAAATTAGTCAGTACTGGAATCAGGAAAGTACTA
>AY751406/B/RU/2004/04RU129005
CCCATTAGTCCTATTGAAACTGTACCAGTAAAATT---AAARCCAGGAATGG---ATGGCCCAAAAGTTAAACAA---TG
GCCATTGACAGAAG---AAAAAATAAAAGCATTAGTAGAAATTTGTACA------G---AAATGGAAAARGAAGGGAAAA
TTTCMAAAA---TTGGGCCTGAAAATCCATATAATACTCCAGTATTTGCCATAARGAAAAAAGAC------AGTACT---
AAATGGAGAAAATTAGTAGATTTTAGAGAACTTAATAAGAGAACTCAAGACTTCT---GGGAGGTTCAATTAGGAATAC-
-----CRCAYCCAGCA---GGGCTAAAA---AAG---AAA---AAAT---CAG------TAACAGTACTGGATGTGGGTG
ATGCATATTTTTCAGTTCCCTTAGATGAGGACTTCAGGAAGTATACTGCATTTACCATACCTAGTAAAAACAATGAGACA
CCAGGGATTAGATATCAGTACAATGTGCTTCCACAAGGGTGGAAAGGATCACCAGCAATATTCCAAAGTAGCATGACAAA
AATCTTAGAGCCTTTTAGAAAACAAAATCCAGACATAGTTATMTATCAATACATGGATGATTTGTATGTAGGATCTGACY
TAGAAATAGGRCAGCATAGAACAAAGATAGAGGAACTGAGACAACATYTGTTGAGATGGGGATTTACCACACCAGAC---
AAAAARCATCAGAARGAACCTCCATTCCTTTGGATGGGATATGAACTCCATCCTGATAAATGGACAGTACAGCCTATAGT
GCTGCCAGAAAAAGACATCTGGACTGTCAATGACRTACAGAAGTTAGTGGGAAAATTA------------------AATT
GGGCAAGTCAGATTTACTCAGGGATTAAAGTAAAACAATTATGTAAACTCCTGAGGGGAACCAAAGCACTAACAGAAGTA
ATACAACTAACAGAAGAAGCAGAGCTAGAACTGGCAGAAAACAGGGAAATTCTAAAAGAACCAGTACATGGAGTGTATTA
TGACCCATC---AA---------------AAGACTTAATAGCAGAAATACAGAAGCAGGGKCAAGGTCAATGGACATATC
AAATTTATCAAGARCCATTTAAAAATCTGAAAACAGGRAAATATGCAAAAATGAGGGGTACCCACACTAATGATGTAAGG
CAATTAACAGAGGCAGTGC---AAAAGATAGTCACAGAAAGCATARTAA---TATGGGGAAAGATYCCTAAATTTAAATT
ACCCATACAAAAAGAAACATGGGAAACATGGTGGACAGAGTATTGGCAAGCCACCTGGATTCCTGAATGGGAGTTTGTCA
ATA---CCCCTCCCTT---AGTRAAATTATGGTACCAGTTAGARAAAGAMCCCATAGCAGGAGCAGAAACTTTCTATGTA
GATGGGGCAGCTAAY---AGGGAGAC------T---AAACTAGGAAAAGCAGGATATGTCACTAACAGAGGCAGACAAAA
AGTTATCTCCCTAACTGACACAACAAATCAGAAGACTGAATTACAAGCAATTCATCTAGCTTTGCAGGATTCGGGGTCAG
ARGTAAACATAGTAACAGACTCACAATATGCATTAGGGATCATTCAAKCACAACCAGATAAAAGTGAATCAGAGTTAGTC
AATCAAATAATAGAGCAGTTAAT---AAAAAAGGAAAAGGTATACCTGGCATGGGTACCAGCACACAAAGGAATTGGAGG
AAATGAA---CARGTAGACAAATTAGTTAGTACTGGAATTAGGAGAGTGCTA
>AY751407/B/RU/2004/04RU139089
CCCATTAGTCCTATTGAGACTGTACCAGTAAAATT---AAAGCCAGGAATGG---ATGGCCCAAAAGTTAAACAA---TG
GCCATTGACAGAAG---AAAAAATAAAAGCATTAGTAGAAATTTGTACA------G---AAATGGAGAAGGAAGGAAAAA
TTTCAAAAA---TTGGGCCTGAAAACCCATACAATACTCCAGTATTTGCCATAAAGAAAAAAGAC------AGTACT---
AAATGGAGAAAATTAGTAGATTTTAGAGAGCTTAATAAAAGAACTCAAGACTTCT---GGGAAGTTCAATTAGGGATAC-
-----CACATCCTGCA---GGGTTAAAA---AGG---AAA---AAAT---CAG------TAACAGTACTGGATGTGGGTG
ATGCATATTTTTCAGTTCCCTTAGATAAAGACTTCAGGAAGTATACTGCATTCACCATACCTAGTATAAACAATGAGACA
CCAGGGTTTAGATATCAGTACAATGTGCTTCCACAGGGGTGGAAAGGATCACCAGCAATATTCCAATGTACCATGACAAG
GATCTTAGAGCCTTTTAGAAAACAAAATCCAGACATGGTTATCTATCAATATATGGATGATTTGTATGTAGGATCTGACT
TAGAAATAGGGCAGCATAGAACAAAGATAGAGGAACTAAGACAACATCTGTTAAGGTGGGGATTTACAACACCAGAC---
AAAAAACACCAAAAGGAACCTCCATTCCTTTGGATGGGTTATGAACTACATCCTGATAAATGGACAGTACAGCCTATAGA
GCTGCCAGAAAAGGATAGCTGGACTGTCAATGACATACAGAAGTTAGTGGGAAAATTG------------------AATT
GGGCAAGCCAGATTTACCCAGGGATTAAAGTAAAGCAATTATGTAAACTCCTTAGGGGAGCCAAAGCACTAACACAAGTA
ATCCCACTAACTAAAGAAGCAGAGCTAGAATTGGCAGAAAACAGGGAGATTCTAAGAGAACCAGTACATGGAGTGTATTA
TGACCCATC---AA---------------AAGACTTAATAGCAGAAATACAGAAGCAGGAACAAGGCCAATGGACATATC
AAATTTATCAAGAGCCATTTAAAAATCTGAAAACAGGAAAGTATGCAAAAATGAGGGGTGCCCACACTAATGATGTAAGG
CAATTAGTAGAAGCAGTGC---ACAAAATAACCATGGAAAGCATAGTCA---TATGGGGAAAGACCCCTAAATTTAAACT
ACCCATACAAAAGGAAACATGGGAAACATGGTGGACAGAGTATTGGCAAGCCACCTGGATTCCTGAATGGGAGTTTGTCA
ATA---CCCCTCCCTT---AGTAAAATTATGGTACCAGTTAGAGAAAGAACCCATAACAGGAGCAGAAACTTTCTATGTA
GATGGGGCAGCTAAT---AGGGAGAC------T---AAATTAGGAAAAGCAGGGTATGTTACTGACAGAGGAAGACAAAA
AGTTGTCTCCTTTAATGACACAACAAATCAGAAGACTGAGTTACAAGCAATCCATCTAGCTTTGCAGGATTCAGGAGCAG
AAGTAAATATAGTTACAGACTCACAATATGCATTAGGAATCATTCAAGCACAACCAGATAAAAGTGAATCAGAGTTAGTC
AGTCAAATAATAGAGCAATTAAT---AAAAAAGGAAAAGATCTACCTGGCATGGGTACCAGCACACAAAGGAATTGGAGG
AAATGAA---CAAGTAGATAAATTAGTCAGTTCTGGGATCAGGAAAGTACTA
>AY779550/B/CA/1998/CANA3FULL
CCCATTAGTCCTATTGAAACTGTACCAGTAAAATT---AAAGCCAGGAATGG---ATGGCCCAAAAGTTAAACAA---TG
GCCATTGACAGAAG---AAAAAATAAAAGCATTAGTAGAAATTTGTACA------G---AAATGGAAAAGGAAGGAAAAA
TTTCAAAAA---TTGGGCCTGAAAATCCATACAATACTCCAATATTTGCCATAAAGAAAAAGGAC------AGTACT---
AAATGGAGAAAATTAGCAGATTTCAGAGAACTTAATAAGAGAACTCAAGACTTCT---GGGAAGTCCAATTAGGAATAC-
-----CACATCCCGCA---GGGTTAAAA---AAG---AAA---AAAT---CAG------TAACAGTACTGGATGTGGGAG
ATGCATATTTCTCAGTTCCCTTAGATAAAGACTTCAGAAAGTATACTGCATTTACCATACCTAGCATAAACAATGAGACA
CCAGGAATTAGATATCAGTACAATGTGCTTCCACAGGGATGGAAAGGGTCACCAGCAATATTCCAAAGTAGCATGACAAA
AATCTTGGAGCCTTTTAGAAAACAAAATCCAGAAATAGTTATCTATCAATACATGGATGACTTGTATGTAGGATCTGACT
TAGAAATAGGGCAGCATAGAACAAAAATAGAGGAACTGAGACAACATCTGTTGAGGTGGGGATTTACCACACCAGAC---
AAAAAACATCAGAAAGAACCTCCATTCCTTTGGATGGGTTATGAACTCCATCCTGATAAATGGACAGTACAGCCTATAGT
GCTGCCAGAAAAGGACAGCTGGACGGTCAATGACATACAGAAGTTAGTGGGAAAATTG------------------AATT
GGGCAAGTCAGATTTACCCAGGGATTAAAGTAAGGCAATTATGTAAACTCCTTAGGGGGACCAAAGCACTAACAGAAGTA
ATACCACTAACAGAAGAAGCAGAGCTAGAACTGGCAGAAAACAGGGAAATTCTAAAAGAACCAGTACATGGAGTGTATTA
TGACCCATC---AA---------------AAGACTTAATAGCAGAAATACAGAAACAGGGGCAAGGCCAATGGACATATC
AAATTTATCAAGAGCCATTTAAAAATCTAAAAACAGGAAAATATGCAAGAATGAGGGGTGCCCACACTAATGATGTAAAA
CAATTAACAGAGGCAGTGC---AAAAAATAGCCACAGAAAGCATAGTAA---TATGGGGAAAGACCCCTAAATTTAAACT
ACCCATACAAAAGGAAACATGGGAAGCATGGTGGATGGAGTATTGGCAAGCTACCTGGATTCCTGAATGGGAGTTTGTCA
ATA---CCCCTCCCTT---AGTGAAATTATGGTACCAGTTAGAGAAAGAACCCATAGAAGGAGCAGAAACTTTCTATGTA
GATGGGGCAGCTAAT---AGGGACAC------T---AAATTAGGAAAAGCAGGATATGTTACTGATAGAGGAAGACAAAA
AGTTGTCTCCATAACTGATACAACAAATCAGAAAACTGAGTTACAAGCAATTCATCTAGCTTTGCAGGATTCGGGATTAG
AAGTAAACATAGTGACAGATTCACAGTATGCATTAGGAATCATTCAAGCCCAACCAGATAAAAGTGAATCAGAGTTAGTC
AGTCAAATAATAGAGCAGTTAAT---AAAAAAGGAAAAGGTCTATCTGACCTGGGTACCAGCACACAAAGGAATTGGAGG
AAATGAC---CAAGTAGATAAATTAGTCAGTGCTGGAATCAGGAAAGTACTA
>AY779551/B/CA/1999/CANA5FULL
CCCATTAGTCCTATTGAAACTGTACCAGTAAAATT---AAAGCCAGGAATGG---ATGGCCCAAAAGTTAAACAA---TG
GCCATTGACAGAAG---AAAAAATAAAAGCATTAGTAGAAATTTGTACA------G---AAATGGAAAAGGAAGGAAAAA
TTTCAAAAA---TTGGGCCTGAAAATCCATACAATACTCCAATATTTGCCATAAAGAAAAAGGAC------AGTACT---
AAATGGAGAAAATTAGTAGATTTCAGAGAACTTAATAAGAGAACTCAAGACTTCT---GGGAAGTTCAATTAGGAATAC-
-----CACATCCCGCA---GGGTTAAAA---AAG---AAA---AAAT---CAG------TAACAGTACTGGATGTGGGAG
ATGCATATTTTTCAGTTCCCTTAGATAAAGACTTCAGGAAGTATACTGCATTTACCATACCTAGTATAAACAATGAGACA
CCAGGAATTAGATATCAGTACAATGTGCTTCCACAGGGATGGAAAGGATCACCAGCAATATTCCAAAGTAGCATGACAAA
AATCTTGGAGCCTTTTAGAAAACAAAATCCAGAAATAGTTATCTATCAGTACATGGATGACTTGTATGTAGGATCTGACT
TAGAAATAGGGCAGCATAGAACAAAAATAGAGGAACTGAGACAACATCTGTTGAGGTGGGGATTTACCACACCAGAC---
AAAAAACATCAGAAAGAACCTCCATTCCTTTGGATGGGTTATGAACTCCATCCTGATAAATGGACAGTACAGCCTATAGT
GCTGCCAGAAAAGGACAGCTGGACTGTCAATGACATACAAAAGTTAGTGGGAAAATTG------------------AATT
GGGCAAGTCAGATTTACCCAGGGATTAAAGTAAGGCAATTATGTAAACTCCTTAGGGGGACCAAAGCACTAACAGAAGTA
ATACCACTAACAGAAGAAGCAGAGCTAGAACTGGCAGAAAACAGGGAAATTCTAAAAGAACCAGTACATGGAGTGTATTA
TGACCCATC---AA---------------AAGACTTAATAGCAGAAATACAGAAGCAGGGGCAAGGCCAATGGACATATC
AAATTTATCAAGAGCCATTTAAAAATCTAAAAACAGGAAAATATGCAAGAATGAGGGGTGCCCACACTAATGATGTAAAA
CAATTAACAGAGGCAGTGC---AAAAAATAGCCACAGAAAGCATAGTAA---TATGGGGAAAGACCCCTAAATTTAAACT
GCCCATACAAAAGGAAACATGGGAAGCATGGTGGATGGAGTATTGGCAAGCTACCTGGATTCCTGAGTGGGAGTTTGTCA
ATA---CCCCTCCCTT---AGTGAAATTATGGTACCAGTTAGAGAAAGAACCCATAGAAGGAGCAGAAACTTTCTATGTA
GATGGGGCAGCTAAT---AGGGACAC------T---AAATTAGGAAAAGCAGGATATGTTACTGATAGAGGAAGACAAAA
AGTTGTCTCCATAACTGACACAACAAATCAGAAGACTGAGTTACAAGCAATTCATCTAGCTTTGCAGGATTCGGGATTAG
AAGTAAACATAGTGACAGACTCACAATATGCATTAGGAATCATCCAAGCACAACCAGATAAAAGTGAATCAGAGTTAGTC
AGTCAAATAATAGAGCAGTTAAT---AAACAAGGAAAAAGTCTACCTGACATGGGTGCCAGCACACAAAGGAATTGGAGG
AAATGAA---CAAGTAGATAAATTAGTCAGTGCTGGAATCAGGAAAGTACTA
>AY779552/B/CA/2000/CANA6FULL
CCCATTAGTCCTATTGAAACTGTACCAGTAAAATT---AAAGCCAGGAATGG---ATGGCCCAAAAGTTAAACAA---TG
GCCATTGACAGAAG---AAAAAATAAAAGCATTAGTAGAAATTTGTACA------G---AAATGGAAAAGGAAGGAAAAA
TTTCAAAAA---TTGGGCCTGAAAATCCATACAATACTCCAATATTTGCCATAAAGAAAAAGGAC------AGTACT---
AAATGGAGAAAATTAGTAGATTTCAGAGAACTTAATAAGAGAACTCAAGACTTCT---GGGAAGTTCAATTAGGAATAC-
-----CCCATCCCGCA---GGGTTAAAA---AAG---AAA---AAAT---CAG------TAACAGTACTGGATGTGGGAG
ATGCATATTTTTCAGTTCCCTTAGATAAAGACTTCAGGAAGTATACTGCATTTACCATACCTAGTATAAACAATGAGACA
CCAGGAATTAGATATCAGTACAATGTGCTTCCACAGGGATGGAAAGGATCACCAGCAATATTCCAAAGTAGCATGACAAA
AATCTTGGAGCCTTTTAGAAAACAAAATCCAGAAATAGTTATCTATCAATACATGGATGACTTGTATGTAGGATCTGACT
TAGAAATAGGGCAGCATAGAACAAAAATAGAGGAACTGAGACAACATCTGTTGAGGTGGGGATTTACCACACCAGAC---
AAAAAACATCAGAAAGAACCTCCATTCCTTTGGATGGGTTATGAACTCCATCCTGATAAATGGACAGTACAGCCTATAGT
GCTGCCAGAAAAGGACAGCTGGACTGTCAATGACATACAAAAGTTAGTGGGAAAATTG------------------AATT
GGGCAAGTCAGATTTACCCAGGGATTAAAGTAAGGCAATTATGTAAACTCCTTAGGGGAACCAAAGCACTAACAGAAGTA
ATACCACTAACAGAAGAAGCAGAGCTAGAACTGGCAGAAAACAGGGAAATTCTAAAAGAACCAGTACATGGAGTGTATTA
TGACCCATC---AA---------------AAGACTTAATAGCAGAAATACAGAAACAGGGGCAAGGCCAATGGACATATC
AAATTTATCAAGAGCCATTTAAAAATCTAAAAACAGGAAAATATGCAAGAATGAGGGGTGCCCACACTAATGATGTAAAA
CAATTAACAGAGGCAGTGC---AAAAAATAGCCACAGAAAGCATAGTAA---TATGGGGAAAGACCCCTAAATTTAAACT
GCCCATACAAAAGGAAACATGGGAAGCATGGTGGATGGAGTATTGGCAAGCTACCTGGATTCCTGAGTGGGAGTTTGTCA
ATA---CCCCTCCCTT---AGTGAAATTATGGTACCAGTTAGAGAAAGAACCCATAGAAGGAGCAGAAACTTTCTATGTA
GATGGGGCAGCTAAT---AGGGACAC------T---AAATTAGGAAAAGCAGGATATGTTACTGATAGAGGAAGACAAAA
AGTTGTCTCCATAACTGACACAACAAATCAGAAGACTGAGTTACAAGCAATTCATCTAGCTTTGCAGGATTCGGGATTAG
AAGTAAACATAGTGACAGACTCACAATATGCATTAGGAATCATTCAAGCACAACCAGATAAAAGTGAATCAGAGTTAGTC
AGTCAAATAATAGAGCAGTTAAT---AAACAAGGAAAAAGTCTACCTGACATGGGTGCCAGCACACAAAGGAATTGGAGG
AAATGAA---CAAGTAGATAAATTAGTCAGTGCTGGAATCAGGAAAGTACTA
>AY779553/B/CA/1997/CANB3FULL
CCCATTAGTCCTATTGAAACTGTACCAGTAAAATT---AAAGCCAGGAATGG---ATGGCCCAAAAGTTAAACAA---TG
GCCATTGACAGAAG---AAAAAATAAAAGCATTAGTAGAAATTTGTACA------G---AACTGGAAAAGGATGGAAAAA
TTTCAAAAA---TTGGGCCTGAAAATCCATACAATACTCCAGTATTTGCCATAAAGAAAAAGGAC------GGTACT---
AAATGGAGAAAATTAGTAGATTTCAGGGAACTTAATAAGAGAACTCAAGACTTCT---GGGAAGTTCAATTAGGAATAC-
-----CACATCCCGCA---GGGTTAAAA---AAG---AAA---AAAT---CAG------TAACAGTACTGGATGTGGGTG
ATGCATATTTTTCAATTCCCTTAGATGAAGACTTAAGGAAGTATACTGCATTTACCATACCTAGTATAAACAATGAGACA
CCAGGGATTAGATATCAGTACAATGTGCTTCCACAGGGATGGAAAGGATCACCATCAATATTCCAAAGTAGCATGACAAA
AATCTTAGAGCCTTTTAGAAAACAAAATCCAGACATAGTTATCTATCAGTACATGGATGACTTGTATGTAGGATCTGACT
TAGAAATAGGGCAGCATAGAACAAAAATAGAGGAACTGAGACAACATCTGTGGAAGTGGGGATTTTACACACCAGAC---
AAAAAACATCAGAAAGAACCTCCATTCCTTTGGATGGGGTATGAACTCCATCCTGATAAATGGACAGTACAGCCTATAGT
GCTGCCAGAAAAGGACAGCTGGACTGTCAATGACATACAAAAGTTAGTGGGAAAATTG------------------AATT
GGGCAAGTCAGATTTACGCAGGGATTAAAGTAAAGCAATTATGTAAACTCCTTAGGGGAACCAAAGCACTAACAGAAGTA
ATACCACTAACAGAAGAAGCAGAGCTAGAACTGGCAGAAAACAGGGAAATTCTAAAAGAACCAGTACATGGAGTGTATTA
TGACCCATC---AA---------------AAGACTTAATAGCAGAAATACAGAAACAGGGGCAACGCCAATGGACATATC
AAATTTATCAAGAGCCATTTAAAAATCTGAAAACAGGAAAATATGCAAGAATGAGGGGTGCCCACACTAATGATGTAAAA
CAATTAACAGAGGCAGTGA---AACAAATAACCACAGAAAGCATAGTAA---TATGGGGAAAGACTCCTAAATTTAAACT
ACCCATACAAAAGGAAACATGGGAAGCATGGTGGACGGAGTATTGGCAAGCTACCTGGATTCCTGAGTGGGAGTTTGTCA
ATA---CCCCTCCCTT---AGTAAAATTATGGTACCAGTTAGAGAAAGAACCCATAGTAGGAGCAGAAACTTTCTATGTA
GATGGGGCAGCTAAT---AGGGAGAC------T---AAATTAGGAAAAGCAGGATATGTTACTGATAGGGGAAGACAAAA
AGTTGTCTCCATACCTGACACAACAAATCAGAAGACTGAGTTACAAGCAATTAATCTAGCTTTGCAGGATTCGGGATCAG
AAGTAAACATAGTAACAGACTCACAATATGCATTAGGAATCATTCAAGCACAACCAGATAAAAGTGAATCAGAGTTAGTC
AGTCAAATAATAGAGCAGTTAAT---ACAAAAGGAAAGGGTCTACCTGGCATGGGTACCAGCACACAAAGGAATTGGAGG
AAATGAA---CAAGTAGATAAATTAGTCAGTTCTGGAATCAGGAAAGTACTA
>AY779554/B/CA/1998/CANB4FULL
CCCATTAGTCCTATTGAAACTGTACCAGTAAAATT---AAAGCCAGGAATGG---ATGGCCCAAAAGTTAAACAA---TG
GCCATTGACAGAAG---AAAAAATAAAAGCATTGATAGAAATTTGTACA------G---AAATGGAAAAGGAAGGAAAAA
TTTCAAAAA---TTGGGCCTGAAAATCCATACAATACTCCAGTATTTGCCATAAAGAAAAAGGAC------AGTACT---
AAATGGAGAAAATTAGTAGATTTCAGAGAACTTAATAAGAGAACTCAAGACTTCT---GGGAAGTTCAATTAGGAATAC-
-----CACATCCCGCA---GGGTTAAAA---AAG---AAA---AAAT---CAG------TAACAGTACTGGATGTGGGTG
ATGCATATTTTTCAGTTCCCTTAGATGAAGACTTCAGGAAGTATACTGCATTTACCATACCTAGTATAAACAATGAGACA
CCAGGGATTAGATATCAGTACAATGTGCTTCCACAGGGATGGAAAGGATCACCATCAATATTCCAAAGTAGCATGACAAA
AATCTTAGAGCCTTTTAGAAAACAAAATCCAGACATAGTTATCTATCAGTACATGGATGACTTGTATGTAGGATCTGACT
TGGAAATAGGGCAGCATAGAACAAAAATAGAGGAACTGAGACAACATCTGTTGAGGTGGGGATTTACCACACCAGAC---
AAAAAACATCAGAAAGAACCTCCATTCCTTTGGATGGGTTATGAACTCCATCCTGATAAATGGACAGTACAGCCTATAGT
GCTGCCAGAAAAAGACAGCTGGACTGTCAATGACATACAAAAGTTAGTGGGAAAATTG------------------AATT
GGGCAAGTCAGATTTACGCAGGGATTAAAGTAAAGCAATTATGTAAACTCCTTAGGGGAACCAAAGCACTAACAGAAGTA
ATACCACTAACAGAAGAAGCAGAGCTAGAACTGGCAGAAAACAGGGAAATTCTAAAAGAACCAGTACATGGAGTGTATTA
TGACCCATC---AA---------------AAGACTTAATAGCAGAAATACAGAAACAGGGGCAACGCCAATGGACATATC
AAATTTATCAAGAGCCATTTAAAAATCTGAAAACAGGAAAATATGCAAGAATGAGGGGTGCCCACACTAATGATGTAAAA
CAATTAACAGAGGCAGTGA---ACAAAATAACCACAGAAAGCATAGTAA---TATGGGGAAAGACTCCTAAATTTAAGCT
ACCCATACAAAAGGAAACATGGGAAGCATGGTGGATGGAGTATTGGCAAGCTACCTGGATTCCTGAGTGGGAGTTTGTCA
ATA---CCCCTCCCTT---AGTGAAATTATGGTACCAGTTAGAGAAAGAACCCATAGTAGGAGCAGAAACTTTCTATGTA
GATGGGGCAGCTAAT---AGGGAGAC------T---AAATTAGGAAAAGCAGGATATGTTACTGATAGGGGAAGACAAAA
AGTTGTCTCCATACCTGACACAACAAATCAGAAGACTGAGTTACAAGCAATTCATCTAGCTTTGCAGGATTCGGGATTAG
AAGTAAACATAGTAACAGACTCACAATATGCATTAGGATTCATTCAAGCACAACCAGATAAAAGTGAATCAGAGTTAGTC
AGTCAAATAATAGAGCAGTTAAT---AAAAAAGGAAAAGGTCTACCTGGCATGGGTACCAGCACACAAAGGAATTGGAGG
AAATGAA---CAAGTAGATAAATTAGTCAGTTCTGGAATCAGGAAAGTACTA
>AY779555/B/CA/1998/CANB5FULL
CCCATTAGTCCTATTGAAACTGTACCAGTAAAATT---AAAGCCAGGAATGG---AGGGCCCAAAAGTTAAACAA---TG
GCCATTGACAGAAG---AAAAAATAAAAGCATTAGTAGAAATTTGTACA------G---AAATGGAAAAGGATGGAAAAA
TTTCAAAAA---TTGGGCCTGAAAATCCATACAATACTCCAGTATTTGCCATAAAGAAAAAGGAC------GGTACT---
AAATGGAGAAAATTAGTAGATTTCAGGGAACTTAATAAGAGAACTCAAGACTTCT---GGGAAGTTCAATTAGGAATAC-
-----CACATCCCGCA---GGGTTAAAA---AAG---AAA---AAAT---CAG------TAACAGTACTGGATGTGGGTG
ATGCATATTTTTCAATTCCCTTAGATGAAGACTTCAGGAAGTATACTGCATTTACCATACCTAGTATAAACAATGAGACA
CCAGGGATTAGGTATCAGTACAATGTGCTTCCACAGGGATGGAAAGGATCACCATCAATATTCCAAAGTAGCATGACAAA
AATCTTAGAGCCTTTTAGAAAACAAAATCCAGACATAGTTATCTATCAATACGTGGATGACTTGTATGTAGGGTCTGACT
TAGAAATAGGGCAGCATAGAACAAAAATAGAGGAACTGAGACAACATCTGTGGAAGTGGGGATTTTACACACCAGAC---
AAAAAACATCCGAAAGAACCTCCATTCCTTTGGATGGGTTATGAACTCCATCCTGATAAATGGACAGTACAGCCTATAGT
GCTGCCAGAAAAAGACAGCTGGACCGTCAATGACATACAAAAGTTAGTGGGAAAACTG------------------AATT
GGGCAAGTCAGATTTACGCAGGGATTAAAGTAAAGCACTTATGTAAACTCCTTAGGGGAGCCAAAGCACTAACAGAAGTA
ATACCACTAACAGAAGAAGCAGAGCTAGAACTGGCAGAAAACAGGGAAATTCTAAAAGAACCAGTACATGGAGCGTATTA
TGACCCATC---AA---------------AAGACTTAATAGCGGAAATACAGAAACAGGGGCACGGCCAATGGACATATC
AAATTTATCAAGAGCCATTTAAAAATCTGAAAACAGGAAAATATGCAAGAATGAGGGGTGCCCACACTAATGATGTAAAA
CAATTAACAGAAGTAGTGC---AAAAAGCAGCCACAGAAAGCATAGTAA---TATGGGGAAAGACTCCTAAATTTAAACT
ACCCATACAAAAGGAAACATGGGAAGCATGGTGGATGGAGTATTGGCAAGCTACCTGGATTCCTGAGTGGGAGTTTGTCA
ATA---CCCCTCCCTT---AGTGAAATTATGGTACCAGTTAGAGAAAGAACCCATAGTAGGAGCAGAAACTTTCTATGTA
GATGGGGCAGCTAAT---AGGGAGAC------T---AAATTAGGAAAAGCAGGATATGTCACTGACAGAGGAAGACAAAA
GGTTGTCTCCATACCTGACACAACAAATCAGAAGACTGAATTACAAGCAATTCATCTAGCTTTGCAGGATTCGGGGTTAG
AAGTAAACATAGTAACAGACTCACAATATGCATTAGGAATCATTCAAGCACAACCAGATAAAAGTGAATCAGAATTAGTC
AGTCAAATAATAGAGCAGTTAAT---ACAAAAGGAAAGGGTCTACCTGGCATGGGTCCCAGCACACAAAGGAATTGGAGG
AAATGAA---CAAGTAGATAAATTAGTCAGTTCTGGAATCAGGAAAGTACTA
>AY779557/B/CA/1998/CANC10FULL
CCCATTAGTCCTATTGAAACTGTACCAGTAAAATT---AAAGCCAGGAATGG---ATGGCCCAAAAGTTAAACAA---TG
GCCATTGACAGAAG---AAAAAATAAAAGCATTAGTAGAAATTTGTACA------G---AACTGGAGAAGGAAGGAAAAA
TTTCAAAAA---TTGGGCCTGAGAATCCATACAATACTCCAGTATTTGCCATAAAGAAAAAGGAC------AGTACT---
AAATGGAGAAAAGTAGTAGATTTCAGAGAACTTAATAAGAGAACTCAAGACTTCT---GGGAAGTTCAATTAGGAATAC-
-----CACATCCCGCA---GGGTTAAAA---AAG---AAA---AAAT---CAG------TAACAGTACTAGATGTGGGTG
ATGCATATTTCTCAGTTCCCTTAGATAAAGACTTCAGGAAGTATACTGCATTTACCATACCTAGTATAAACAATGAGACA
CCAGGGATTAGATATCAGTACAATGTGCTTCCACAGGGATGGAAAGGATCACCAGCAATATTCCAAAGTAGCATGACAAG
AATCTTAGAGCCTTTTAGAAAACAAAATCCAGACATAATTATCTATCAGTACGTGGATGACTTGCATGTAGCATCTGACT
TAGAAATAGGACAGCATAGAACAAAAATAGAGGAACTGAGAGAACATCTGTGGAAGTGGGGGTTTTACACACCAGAC---
AAAAAACATCAGAAAGAACCTCCATTCCTTTGGATGGGTTATGAACTCCATCCTGATAAATGGACAGTACAGCCTATAGT
GCTGCCAGAAAAGGACAGCTGGACTGTCAATGACATACAGAAGTTAGTGGGAAAATTG------------------AATT
GGGCAAGTCAGATTTATGCAGGGATTAAAGTAAGACAATTATGTAAACTCCTTAGAGGAACCAAAGCACTAACAGAAGTA
GTACCACTAACAGAAGAAGCAGAGTTAGAACTGGCAGAAAACAGGGAAATTCTAAAAGAACCAGTACATGGGGCATATTA
TGACCCAAC---AA---------------AAGACTTAATAGCAGAAGTACAGAAACAGGAGCTAGGCCAATGGACATATC
AAATCTATCAAGAGCCATTTAAAAATTTGAAAACAGGAAAATATGCAAAAATGAGGGGAGCTCACACTAATGATGTAAGA
CAATTAACAGAGGCAGTGC---AAAAAATAGCCACAGAAAGCATAGTAA---TATGGGGAAAAACTCCTAAATTTAGACT
ACCTATACAAAAGGAAACATGGGAAGCATGGTGGATGGAGTATTGGCAGGCTACCTGGATTCCTGAGTGGGAGTTTGTCA
ATA---CCCCTCCCTT---AGTGAAATTATGGTACCAGTTAGAGAAAGAACCCATAGTAGGAGTAGAAACTTTCTATGTA
GATGGGGCAGCTAAC---AGGGAGAC------T---AAATTAGGAAAAGCAGGATATGTTACTGACAAAGGAAGACAAAA
GGTTGTCTCCATAACTGCCCCAACAAATCAGAAGACTGAGTTACAAGCAATTCATCTAGCTTTGCAGGATTCAGGGTCAG
AAGTAAACATAGTAACAGACTCCCAATATGCATTAGGAATCATTCAAGCACACCCAGATAAAAGTGAATCAGAGTTAGTC
AGTCAAATAATAGAGCAGTTAAT---AAAAAAGGAAAAGGTCTACCTAGCATGGGTACCAGCACATACAGGAATTGGAGG
AAATGAA---CAAGTAGATAAATTAGTCAGTGCTGGAATCAGAAGAGTACTA
>AY779558/B/CA/1999/CAN11FULL
CCCATTAGTCCTATTGAAACTGTACCAGTAAAATT---AAAGCCAGGAATGG---ATGGTCCAAAAGTTAAACAA---TG
GCCATTGACAGAAG---AAAAAATAAAAGCATTAGTAGAAATTTGTACA------G---AACTGGAGAAGGAAGGAAAAA
TTTCAAAAA---TTGGGCCTGAGAATCCATACAATACTCCAGTATTTGCCATAAAGAAAAAGGAC------AGTACT---
AAATGGAGAAAAGTAGTAGATTTCAGAGAACTTAATAAGAGAACTCAAGACTTCT---GGGAAGTTCAATTAGGAATAC-
-----CACATCCCGCA---GGGTTAAAA---AAG---AAA---AAAT---CAG------TAACAGTACTAGATGTGGGTG
ATGCATATTTCTCAGTTCCCTTAGATAAAGACTTCAGGAAGTATACTGCATTTACCATACCTAGTATAAACAATGAGACA
CCAGGGATTAGATATCAGTACAATGTGCTTCCACAGGGATGGAAAGGATCACCAGCAATATTCCAAAGTAGCATGACAAG
AATCTTAGAGCCTTTTAGAAAACAAAATCCAGACATAATTATCTATCAGTACGTGGATGACTTGCTTGTAGCATCTGACT
TAGAAATAGGACAGCATAGAACAAAAATAAAGGAACTGAGAGAACATCTGTGGAAGTGGGGGTTTTACACACCAGAC---
AAAAAACATCAGAAAGAACCTCCATTCCTTTGGATGGGTTATGAACTCCATCCTGATAAATGGACAGTACAGCCTATAGT
GCTGCCAGAAAAAGACAGCTGGACTGTCAATGACATACAGAAGTTAGTGGGAAAATTG------------------AATT
GGGCAAGTCAGATTTATGCAGGGATTAAAGTAAGACAATTATGTAAACTCCTTAGGGGAACCAAAGCACTAACAGAAGTA
GTACCACTAACAGAAGAAGCAGAGTTAGAACTGGCAGAAAACAGGGAAATTCTAAAAGAACCAGTACATGGGGCATATTA
TGACCCAAC---AA---------------AAGACTTAATAGCAGAAGTACAGAAACAGGAGCTAGGCCAATGGACATATC
AAATCTATCAAGAGCCATTTAAAAATCTGAAAACAGGAAAATATGCAAAAATGAGGGGAGCTCACACTAATGATGTAAGA
CAATTAACAGAGGCAGTGC---AAAAAATAGCCACAGAAAGCATAGTAA---TATGGGGAAAAACTCCTAAATTTAGACT
ACCTATACAAAAGGAAACATGGGAAGCATGGTGGATGGAGTATTGGCAAGCTACCTGGATTCCTGAGTGGGAGTTTGTCA
ATA---CCCCTCCCTT---AGTGAAATTATGGTACCAGTTAGAGAAAGAACCCATAGTAGGAGCAGAAACTTTCTATGTA
GATGGGGCAGCTAAC---AGGGAGAC------T---AAATTAGGAAAAGCAGGATATGTAACTGACAAAGGAAGACAAAA
AGTTGTCTCCATAACTGACACAACAAATCAGAAGACTGAGTTACAAGCAATTCATCTAGCTTTGCAGGCTTCAGGGTCAG
AAGTAAACATAGTAACGGACTCACAATATGCATTAGGAATCATTCAAGCACAACCAGATAAAAGTGAATCAGAGTTAGTC
AGTCAAATAATAGAGCAGTTAAT---AAAAAAGGAAAAAGTCTACCTAGCATGGGTACCAGCACATAAAGGAATTGGAGG
AAATGAA---AAAGTAGATAAATTAGTCAGTGCTGGAATCAGAAAAGTACTA
>AY779559/B/CA/1992/CANC2FULL
CCCATTAGTCCTATTGAAACTGTACCAGTAAAATT---AAAGCCAGGAATGG---ATGGCCCAAAAGTTAAACAG---TG
GCCATTGACAGAAG---AAAAAATAAAAGCATTAGTAGAAATTTGTACA------G---AAATGGAAAAGGAAGGAAAAA
TTTCAAAAA---TTGGGCCTGAAAATCCATACAATACTCCAGTATTTGCCATAAAGAAAAAGGAC------AGTACT---
AAATGGAGAAAATTAGTAGATTTCAGAGAACTTAATAAGAGAACTCAAGACTTCT---GGGAAGTTCAATTAGGAATAC-
-----CACATCCCGCA---GGGTTAAAA---AAG---AAG---AAAT---CAG------TAACAGTACTGGATGTGGGTG
ATGCATATTTTTCAGTTCCCTTAGATAAAGATTTCAGGAAGTATACTGCATTTACCATACCTAGTATAAACAATGAGACA
CCAGGGATTAGATATCAGTACAATGTGCTTCCACAGGGATGGAAAGGGTCACCAGCAATATTCCAAAACAGCATGACAAG
AATCTTAGAGCCTTTTAGAAAACAAAATCCAGACATAGTTATCTATCAGTACATGGATGACTTGTATGTAGGATCTGACT
TAGAAATAGGACAGCATAGAACAAAAATAGAGGAACTGAGAGAACATCTGCTGAAGTGGGGGTTTACCACACCAGAC---
AAAAAACATCAGAAAGAACCTCCATTCCTTTGGATGGGTTATGAACTCCATCCTGATAAATGGACAGTACAGCCTATAGT
GCTGCCAGAAAAGGACAGCTGGACTGTCAATGACATACAAAAGTTAGTGGGAAAACTG------------------AATT
GGGCAAGTCAGATTTACGCAGGGATTAAAGTAAAGCACTTATGTAAACTCCTTAGGGGAGCCAAAGCACTAACAGAAGTA
ATACCACTAACAGAAGAAGCAGAGCTAGAACTGGCAGAAAACAGGGAAATTCTAACAGAACCAGTACATGGAGTGTATTA
TGACCCATC---AG---------------AAGACTTAATAGCAGAAATACAGAAACAAGGGCACGGCCAATGGACATATC
AAATTTATCAAGAGCCATTTAAAAATCTGAAATCAGGAAAATATGCGAGAATGAGGGGTGCCCACACTAATGATGTAAAA
CAATTAACAGAGGCAGTGC---AAAAAGCATCCACAGAAAGCATAGTAA---TATGGGGAAAGACTCCTAAATTTAAACT
ACCCATACAAAAGGAAACATGGGAAGCATGGTGGATGGAGTATTGGCAAGCTACCTGGATTCCTGAGTGGGAGTTTGTCA
ATA---CCCCTCCCTT---AGTGAAATTATGGTACCAGTTAGAGAAGGAACCCATAGTAGGAGCAGAAACTTTCTATGTA
GATGGGGCAGCTAAT---AGGGAGAC------T---AAATTAGGAAAAGCAGGATATGTTACTGACAGAGGAAGACAAAA
AGTTGTCTCCATAGCTGACACAACAAATCAGAAGACTGAGTTACAAGCAATTCATCTAGCTTTGCAGGATTCGGGATTAG
AAGTAAACATAGTAACAGACTCACAATATGCATTAGGAATCATTCAAGCACAACCAGATAAAAGTGAATCAGAGTTAGTC
AGTCAAATAATAGAGCAGTTAAT---ACAAAAGGAAAAGGTCTACCTGGCATGGGTACCAGCACACAAAGGAATTGGAGG
AAATGAA---CAAGTAGATAAATTAGTCAGTTCTGGAATCAGGAAAGTACTA
>AY779560/B/CA/1994/CANC3FULL
CCCATTAGTCCTATTGAAACTGTACCAGTAAAATT---AAAGCCAGGAATGG---ATGGCCCAAAAGTTAAACAA---TG
GCCATTGACAGAAG---AAAAAATAAAAGCATTAATAGAAATTTGTACA------G---AAATGGAAAAGGAAGGGAAAA
TTTCAAAAA---TTGGGCCTGAGAATCCATACAATACTCCAGTATTTGCCATAAAGAAAAAGGAC------AGTACT---
AAATGGAGAAAAGTAGTAGATTTCAGAGAACTTAATAAGAGAACTCAAGACTTCT---GGGAAGTTCAATTAGGAATAC-
-----CACATCCCGCA---GGGTTAAAA---AAG---AAA---AAAT---CAG------TAACAGTACTAGATGTGGGTG
ATGCATATTTCTCAGTTCCCTTAGATAAAGACTTCAGGAAGTATACTGCATTTACCATACCTAGTATAAACAATGAGACA
CCAGGGAGTAGATATCAGTACAATGTGCTTCCACAGGGATGGAAAGGATCACCAGCAATATTCCAAAGTAGCATGACAAG
AATCTTAGATCCTTTTAGAAAACAAAATCCAGACATAGTTATCTGTCAGTATATGGATGACTTGTATGTAGGATCTGACT
TAGAAATAGGACAGCATAGAACAAAAATAGAGGAACTGAGAGAACATCTGTTGAAGTGGGGATTTACCACACCAGAC---
AAAAAACATCAGAAAGAACCTCCATTCCTTTGGATGGGTTATGAACTCCATCCTGATAAATGGACAGTACAGCCTATAGT
GCTGCCAGAAAAAGACAGCTGGACTGTCAATGACATACAGAAGTTAGTGGGAAAATTG------------------AATT
GGGCAAGTCAGATTTATGCAGGGATTAAAGTAAGGCAATTATGTAAACTCCTTAGGGGAACCAAAGCACTAACAGAAGTA
GTACCACTAACAGAAGAAGCAGAGCTAGAACTGGCAGAAAACAGGGAAATTCTAAAAGAACCAGTACATGGAGCATATTA
TGACCCAAC---AA---------------AAGACTTAATAGCAGAAGTACAGAAACAGGAGCAAGGCCAATGGACATATC
AAATTTATCAAGAGCCATTTAAAAATCTGAAAACAGGAAAATATGCAAAAATGAGGGGTGCTCACACTAATGATGTAAAA
CAATTAACAGAGGCGGTGC---AAAAAATAGCCACAGAAAGCATAGTAA---TATGGGGAAAGACTCCTAAATTTACACT
ACCCATACAAAAGGAAACATGGGAAGCATGGTGGACGGAGTATTGGCAAGCTACCTGGATTCCTGAGTGGGAGTTTGTCA
ATA---CCCCTCCCTT---AGTGAAATTATGGTACCAGTTAGAGAAAGAGCCCATAGTAGGAGCAGAAACTTTCTATGTA
GATGGGGCAGCTAAC---AGGGAGAC------T---AAATTAGGAAAAGCAGGATATGTTACTGACAAAGGAAGACAAAA
AGTTGTCTCCATAACTGACACAACAAATCAGAAGACTGAGTTACAAGCAATTCATCTAGCTTTGCAGGATTCGGGATTAG
AAGTAAACATAGTAACAGACTCACAATATGCATTAGGAATCATTCAAGCACAACCAGATAAAAGTGAATCAGAGTTAGTC
AGTCAAATAATAGAGCAGTTAAT---AAAAAAGGAAAAGGTCTACCTAGCATGGGTACCAGCACATAAAGGAATTGGAGG
AAATGAA---CAAGTAGATAAATTAGTCAGTGCTGGAATCAGGAAAGTACTA
>AY779561/B/CA/1992/CANC5FULL
CCCATTAGTCCTATTGAAACTGTACCAGTAAAATT---AAAGCCAGGAATGG---ATGGCCCAAAAGTTAAACAA---TG
GCCATTGACAGAAG---AAAAAATAAAAGCATTAGTAGAAATTTGTACA------G---AAATGGAAAAGGAAGGAAAAA
TTTCAAAAA---TTGGGCCTGAAAATCCATACAATACTCCAGTATTTGCTATAAAGAAAAAGGAC------AGTACT---
AAATGGAGAAAATTAGTAGATTTCAGAGAACTTAATAAGAGAACTCAAGACTTCT---GGGAAGTTCAATTAGGAATAC-
-----CACATCCCGCA---GGGTTAAAA---AAG---AAA---AAAT---CAG------TAACAGTACTGGATGTGGGTG
ATGCATATTTTTCAGTTCCCTTAGATAAAGACTTCAGGAAGTATACTGCATTTACCATACCTAGTATAAACAATGAGACA
CCAGGGATTAGATATCAGTACAATGTGCTTCCACAGGGATGGAAAGGATCACCAGCAATATTCCAAAGTAGCATGACAAA
AATCTTAGAGCCTTTTAGAAAACAAAATCCAGACATAGTTATCTATCAGTACATGGATGACTTGTATGTAGGATCTGACT
TAGAAATAGGACAGCATAGAACAAAAATAGAGGAACTGAGAGAACATCTGTTAAGGTGGGGATTTACCACACCAGAC---
AAAAAACATCAGAAAGAACCTCCATTCCTTTGGATGGGTTATGAACTCCATCCTGATAAATGGACAGTACAGCCTATAGT
GCTGCCAGAAAAAGACAGCTGGACTGTCAATGACATACAGAAGTTAGTGGGAAAATTG------------------AATT
GGGCAAGTCAGATTTATGCAGGAATTAAAGTAAGGCAATTATGTAAACTCCTTAGGGGAACCAGAGCACTAACAGAAGTA
GTACCACTAACAGAAGAAGCAGAGCTAGAACTGGCAGAAAACAGGGAAATTCTAAAAGAACCAGTACATGGAGCATATTA
TGACCCAAC---AA---------------AAGACTTAATAGCAGAAGTACAGAAACAGGAGCTAGGCCAATGGACATATC
AAATCTATCAAGAGCCATTTAAAAATCTGAAAACAGGAAAATATGCAAAGATGAGGGGTGCTCACACTAATGATGTAAAA
CAATTAACAGAGGCAGTGC---AAAAAATAGCCACAGAAAGCATAGTAA---TATGGGGAAAGACTCCTAAATTTAGACT
ACCCATACAAAAGGAAACATGGGAAGCATGGTGGATGGAGTATTGGCAAGCTACCTGGATTCCTGAGTGGGAGTTTGTCA
ATA---CCCCTCCCTT---AGTGAAATTATGGTACCAGTTAGAGAAAGAGCCCATAGTAGGAGCAGAAACTTTCTATGTA
GATGGGGCAGCTAAC---AGGGAGAC------T---AAATTAGGAAAAGCAGGATATGTAACTGACAAAGGAAGACAAAA
AGTTGTCTCCATAACTGACACAACAAATCAGAAGACTGAGTTACAAGCAATTCATCTAGCTTTGCAGGATTCGGGATTAG
AAGTAAACATAGTAACAGACTCACAATATGCATTAGGAATCATTCAAGCACAACCAGATAAAAGTGAGTCAGAGTTAGTC
AGTCAAATAATAGAGCAGTTAAT---AAAAAAGGAAAAGGTCTACCTGGCATGGGTACCAGCACATAAAGGAATAGGAGG
AAATGAA---CAAGTAGATAAATTAGTCAGTGCTGGAATCAGGAAAGTACTA
>AY779562/B/CA/1993/CANC6FULL
CCCATTAGTCCTATTGAAACTGTACCAGTAAAATT---AAAGCCAGGAATGG---ATGGCCCAAAAGTTAAACAA---TG
GCCATTGACAGAAG---AAAAAATAAAAGCATTAGTAGAAATTTGTACA------G---AACTGGAGAAGGAAGGAAAAA
TTTCAAAAA---TTGGGCCTGAGAATCCATACAATACTCCAGTATTTGCCATAAAGAAAAAGGAC------AGTACT---
AAATGGAGAAAAGTAGTAGATTTCAGAGAACTTAATAAGAGAACTCAAGACTTCT---GGGAAGTTCAATTAGGAATAC-
-----CACATCCCGCA---GGGTTAAAA---AAG---AAA---AAAT---CAG------TAACAGTACTAGATGTGGGTG
ATGCATATTTCTCAGTTCCCTTAGATAAAGACTTCAGGAAGTATACTGCATTTACCATACCTAGTATAAACAATGAGACA
CCAGGGATTAGATATCAGTACAATGTGCTTCCACAGGGATGGAAAGGATCACCAGCAATATTCCAAAGTAGCATGACAAG
AATCTTAGAGCCTTTTAGAAAACAAAATCCAGACATAATTATCTATCAGTACGTGGATGACTTGCATGTAGCATCTGACT
TAGAAATAGGACAGCATAGAACAAAAATAGAGGAACTGAGAGAACATCTGTGGAAGTGGGGGTTTTACACACCAGAC---
AAAAAACATCAGAAAGAACCTCCATTCCTTTGGATGGGTTATGAACTCCATCCTGATAAATGGACAGTACAGCCTATAGT
GCTGCCAGAAAAGGACAGCTGGACTGTCAATGACATACAGAAGTTAGTGGGAAAATTG------------------AATT
GGGCAAGTCAGATTTATGCAGGGATTAAAGTAAGACAATTATGTAAACTCCTTAGAGGAACCAAAGCACTAACAGAAGTA
GTACCACTAACAGAAGAAGCAGAGTTAGAACTGGCAGAAAACAGGGAAATTCTAAAAGAACCAGTACATGGGGCATATTA
TGACCCAAC---AA---------------AAGACTTAATAGCAGAAGTACAGAAACAGGAGCTAGGCCAATGGACATATC
AAATCTATCAAGAGCCATTTAAAAATTTGAAAACAGGAAAATATGCAAAAATGAGGGGAGCTCACACTAATGATGTAAGA
CAATTAACAGAGGCAGTGC---AAAAAATAGCCACAGAAAGCATAGTAA---TATGGGGAAAAACTCCTAAATTTAGACT
ACCTATACAAAAGGAAACATGGGAAGCATGGTGGATGGAGTATTGGCAGGCTACCTGGATTCCTGAGTGGGAGTTTGTCA
ATA---CCCCTCCCTT---AGTGAAATTATGGTACCAGTTAGAGAAAGAACCCATAGTAGGAGTAGAAACTTTCTATGTA
GATGGGGCAGCTAAC---AGGGAGAC------T---AAATTAGGAAAAGCAGGATATGTTACTGACAAAGGAAGACAAAA
GGTTGTCTCCATAACTGCCCCAACAAATCAGAAGACTGAGTTACAAGCAATTCATCTAGCTTTGCAGGATTCAGGGTCAG
AAGTAAACATAGTAACAGACTCCCAATATGCATTAGGAATCATTCAAGCACACCCAGATAAAAGTGAATCAGAGTTAGTC
AGTCAAATAATAGAGCAGTTAAT---AAAAAAGGAAAAGGTCTACCTAGCATGGGTACCAGCACATACAGGAATTGGAGG
AAATGAA---CAAGTAGATAAATTAGTCAGTGCTGGAATCAGAAGAGTACTA
>AY779563/B/CA/1996/CANC8FULL
CCCATTAGTCCTATTGAAACTGTACCAGTAAAATT---AAAGCCAGGAATGG---ATGGCCCAAAAGTTAAACAA---TG
GCCATTGACAGAAG---AAAAAATAAAAGCATTAGTAGAAATTTGTACA------G---AAATGGAGAAGGAAGGAAAAA
TTTCAAAAA---TTGGGCCTGAGAATCCATACAATACTCCAGTATTTGCGATAAAGAAAAAAGAC------AGTACT---
AAATGGAGAAAATTAGTAGATTTCAGAGAACTTAATAAGAGAACTCAAGACTTCT---GGGAAGTTCAATTAGGAATAC-
-----CACATCCCGCA---GGGTTAAAA---AAG---AAA---AAAT---CAG------TAACAGTACTAGATGTGGGTG
ATGCATATTTTTCAGTTCCCTTAGATAAAGACTTCAGGAAGTATACTGCATTTACCATACCTAGTATAAACAATGAGACA
CCAGGGATTAGATATCAGTACAATGTGCTTCCACAGGGATGGAAAGGATCACCAGCAATATTCCAAAGTAGCATGACAAA
AATCTTAGAGCCTTTTAGAAAACAAAATCCAGACATAGTTATCTATCAGTACGTGGATGACTTGTATGTAGGATCTGACT
TAGAAATAGGACAGCCTAGAACAAAAATAGAGGAACTGAGAGAACATCTGTTGAAGTGGGGGTTTTACACACCAGAC---
AAAAAACATCAGAAAGAACCTCCATTCCTTTGGATGGGTTATGAACTCCATCCTGATAAATGGACAGTACAGCCTATAGT
GCTGCCAGAAAAAGACAGCTGGACTGTCAATGACATACAGAAGTTAGTGGGAAAATTG------------------AATT
GGGCAAGTCAGATTTATGCAGGGATTAAAGTAAGACAATTATGTAAACTCCTTAGAGGAACCAAAGCACTAACAGAAGTA
GTACCACTAACAGAAGAAGCAGAGTTAGAACTGGCAGAAAACAGGGAAATTCTAAAAGAACCAGTACATGGGGCATATTA
TGACCCAAC---AA---------------AAGACTTAATAGCAGAAGTACAGAAACAGGAGCTAGGCCAATGGACATATC
AAATCTATCAAGAGCCATTTAAAAATTTGAAAACAGGAAAATATGCAAAAATGAGGGGAGCTCACACTAATGATGTAAGA
CAATTAACAGAGGCAGTGC---AAAAAATAGCCACAGAAAGCATAGTAA---TATGGGGAAAAACTCCTAAATTTAGACT
ACCTATACAAAAGGAAACATGGGAAGCATGGTGGATGGAGTATTGGCAGGCTACCTGGATTCCTGAGTGGGAGTTTGTCA
ATA---CCCCTCCCTT---AGTGAAATTATGGTACCAGTTAGAGAAAGAACCCATAGTAGGAGTAGAAACTTTCTATGTA
GATGGGGCAGCTAAC---AGGGAGAC------T---AAATTAGGAAAAGCAGGATATGTTACTGACAAAGGAAGACAAAA
GGTTGTCTCCATAACTGACACAACAAATCAGAAGACTGAGTTACAAGCAATTCATCTAGCTTTGCAGGATTCAGGATTAG
AAGTAAACATAGTAACAGACTCACAATATGCATTAGGAATCATTCAAGCACAACCAGATAAAAGTGAATCAGAGTTAGTC
AGTCAAATAATAGAGCAGTTAAT---AAAAAAGGAAAAGGTATACCTAGCATGGGTACCAGCACATAAAGGAATTGGAGG
AAATGAA---CAAATAGATAAATTAGTCAGTGCTGGAATCAGAAAAGTACTA
>AY779564/B/CA/1996/CANA1FULL
CCCATTAGTCCTATTGAAACTGTACCAGTAAAATT---AAAGCCAGGAATGG---ATGGCCCAAAAGTTAAACAA---TG
GCCATTGACAGAAG---AAAAAATAAAAGCATTAGTAGAAATTTGTACA------G---AAATGGAAAAGGAAGGAAAAA
TTTCAAAAA---TTGGGCCTGAAAATCCATACAATACTCCAGTATTTGCCATAAAGAAAAAGGAC------AGTACT---
AAATGGAGAAAATTAGTAGATTTCAGAGAACTTAATAAGAGAACTCAAGACTTCT---GGGAAGTTCAATTAGGAATAC-
-----CACATCCCGCA---GGGTTAAAA---AAG---AAA---AAAT---CAG------TAACAGTACTGGATGTGGGAG
ATGCATATTTTTCAGTTCCCTTAGATAAAAACTTCAGGAAGTATACTGCATTTACCATACCTAGTATAAACAATGAGACA
CCAGGGATTAGATATCAGTACAATGTACTTCCACAGGGATGGAAAGGATCACCAGCAATATTCCAAAGTAGCATGACAAA
AATCTTGGAGCCTTTTAGAAAACAAAATCCAGACATAGTTATCTATCAGTACATGGATGACTTGTATGTGGGATCTGACT
TAGAAATAGGGCAGCATAGAGCAAAAATAGAGGAACTGAGACAACATCTGTTGAGGTGGGGATTTACCACACCAGAC---
AAAAAACATCAGAAAGAACCTCCATTCCTTTGGATGGGTTATGAACTCCATCCTGATAAATGGACAGTACAGCCTATAGT
GCTGCCAGAAAAGGACAGCTGGACTGTCAATGACATACAGAAGTTAGTGGGAAAATTG------------------AATT
GGGCAAGTCAGATTTACCCAGGGATTAGAGTAAGGCAATTATGTAAACTCCTTAGGGGAACCAAAGCACTAACAGAAGTA
ATACCACTAACAGAAGAAGCAGAGCTAGAACTGGCAGAAAACAGGGAAATTCTAAAAGAACCAGTACATGGAGTGTATTA
TGACCCATC---AA---------------AAGACTTAATAGCAGAAATACAGAAACAGGGGCAAGGCCAATGGACATATC
AAATTTATCAAGAGCCATTTAAAAATCTGAAAACCGGAAAATATGCAAGAATGAGGGGTGCCCACACTAATGATGTGAAA
CAATTAACAGAGGCAGGAC---AAAAAATAGCCACAGAAAGCATAGTAA---TATGGGGAAAGACCCCTAAATTTAAACT
ACCCATACAAAAGGAAACATGGGAAGCATGGTGGATGGAGTATTGGCAGGCTACCTGGATTCCTGAATGGGAGTTTGTCA
ATA---CCCCTCCCTT---AGTAAAATTATGGTACCAGTTAGAGAAAGAACCCATAGAAGGAGCAGAAACCTTCTATGTA
GATGGGGCAGCTAAC---AGGGACAC------T---AAAATGGGAAAAGCAGGATATGTTACTGATAGGGGAAGACAAAA
AGGTGTCTCCATACTGGACACAACAAATCAGAAGACTGAGTTACAAGCAATTCATCTAGCTTTGCAGGATTCGGGATTAG
AAGTAAACATAGTAACAGATTCACAATATGCATTAGGAATCATTCAAGCACAACCAGATAAAAGTGAATCAGAGTTAGTC
AGTCAAATAATAGAGCAGTTAAT---AAAAAAGGAAAAGGTCTATCTGACCTGGGTACCAGCACACAAAGGAATTGGAGG
AAATGAC---CAAGTAGATAAATTAGTCAGTGCTGGAATCAGGAAAGTACTA
>AY781127/B/UY/2001/01UYTRA1179
CCCATTAGTCCTATTGAAACTGTACCAGTGAAATT---AAAGCCAGGAATGG---ATGGCCCAAAAGTTAAACAA---TG
GCCATTGACAGAAG---AAAAAATAAAAGCATTAGTAGAAATTTGTACA------G---AAATGGAAAAGGAAGGAAAAA
TTTCAAAAA---TTGGGCCTGAAAATCCATACAATACTCCAGTATTTGCCATAAGGAAAAAAGAC------AGTACT---
AAATGGAGAAAATTAGTAGATTTCAGAGAACTTAATAAGAGAACTCAAGACTTCT---GGGAAGTTCAATTAGGAATAC-
-----CACATCCCGCA---GGGTTAAAG---AAG---AAA---AAAT---CAG------TAACAGTACTGGATGTGGGTG
ATGCATATTTTTCAGTTCCCTTAGATAAAGACTTCAGGAAGTATACTGCATTTACCATACCTAGTACAAACAATGAAACG
CCAGGAATTAGATATCAGTACAATGTGCTGCCACAAGGATGGAAAGGATCACCAGCAATATTCCAGAGTAGCATGACAAA
AATCTTAGAGCCTTTTAGAAAGCAAAATCCAGACATAGTTATCTATCAATACATGGATGACTTGTATGTAGGATCTGACT
TGGAAATAGGGCAGCATAGAGCAAAAATAGAAGAACTGAGACAACATCTGTTGAGGTGGGGGTTTACCACACCAGAC---
AAAAAACATCAGAAAGAACCACCATTCCTTTGGATGGGTTATGAACTCCATCCTGATAAATGGACAGTACAGCCTATAGT
GCTGCCAGAAAAAGACAGCTGGACTGTCAATGACATACAGAAGTTAGTGGGAAAATTG------------------AATT
GGGCAAGTCAGATTTATGCAGGGATTAAAGTAAAGCAATTATGTAAACTCCTTAGGGGAACCAAATCACTAACAGAAATA
GTGCCACTAACAGCAGAAGCAGAGCTAGAACTAGCAGAAAACAGGGAGATTCTAAAAGAACCAGTACATGGAGTGTATTA
TGACCCATC---AA---------------AAGACTTAATAGCAGAAATACAGAAGCAAGGGCAAGGCCAATGGACATATC
AAATTTATCAAGAGCCATTTAAAAATCTGAAAACAGGAAAGTATGCAAGAATGAGGGGTACCCACACTAATGATGTAAAA
CAATTAACAGAAGCAGTGC---AAAAAATAACCACAGAAAGCATAGTAA---TATGGGGAAAGATTCCTAAGTTTAAACT
ACCCATACAAAAAGAAACGTGGGAAGCATGGTGGATAGAGTATTGGCAAGCCACCTGGATTCCTGAGTGGGAATTTGTCA
ATA---CCCCTCCCTT---AGTGAAATTATGGTACCAGTTAGAGAAAGAACCCATAGTAGGGGCAGAAACTTTCTATGTA
GATGGGGCAGCTAAT---AGGGAAAC------T---AAATTAGGAAAAGCAGGATATGTTACTGACAGAGGAAGACAAAA
AGTTGTCCCCTTAACGGACACAACAAATCAGAAGACTGAGTTACAAGCAATTCATCTAGCTTTGCAGGATTCGGGATTAG
AAGTAAACATAGTAACAGACTCACAATATGCATTAGGAATCATTCAAGCACAACCAGATAAGAGTGAATCAGAAATAGTC
AGTAAAATAATAGAGCAGTTGAT---AAACAAGGAAAAGGTCTACTTGGCATGGGTACCAGCACACAAAGGAATTGGAGG
AAATGAA---CAGGTAGATAAATTAGTCAGTTCTGGAATCAGGAAAGTACTA
>AY795904/B/YE/2002/02YE507
CCCATTAGTCCTATTGAAACTGTACCAGTAAAATT---AAAGTCAGGAATGG---ATGGCCCAAAAGTTAAACAA---TG
GCCATTGACAGAAG---AAAAAATAAAAGCATTAATAGAAATATGTTCA------G---AAATGGAAAAGGAAGGGAAAA
TTTCAAAAA---TTGGGCCTGAAAATCCATACAATACTCCAGTATTTGCCATAAAGAAAAAAGAT------AGTACT---
AAATGGAGAAAATTAGTAGATTTCAGAGAACTTAATAAGAGAACTCAAGACTTCT---GGGAAGTCCAGTTAGGAATAC-
-----CACATCCCTCA---GGGTTAAAA---AAG---AAA---AAAT---CAG------TAACAGTACTGGATGTGGGTG
ATGCATATTTTTCAGTTCCCTTAGATGAAGCATTCAGAAAGTACACTGCATTCACTATACCTAGTTTAAACAATGAGACA
CCAGGGATTAGATATCAGTATAATGTGCTTCCACAGGGATGGAAAGGATCACCAGCAATATTCCAAAGTAGCATGACAAA
AATCTTAGAGCCTTTTAGAAAACAAAATCCAGACATAGTCATCTATCAATACATGGATGATTTGTATGTAGGATCTGACT
TAGAAATAGAGCAGCATAGAACAAAAATAGAAAAACTGAGACAACATCTGTTGAGGTGGGGATTTACCACACCAGAC---
AAAAAACATCAGAAAGAACCCCCATTCCTTTGGATGGGTTATGAACTCCATCCTGATAAATGGACAGTACAGCCTATAGA
ACTGCCAGACAAAGACAGCTGGACTGTCAATGACATACAGAAGTTAGTGGGAAAATTA------------------AATT
GGGCAAGTCAGATTTACCCAGGGATTAAAGTAAAGCAATTATGTAAACTCCTTAGGGGAGCCAAGGCGCTAACAGAAGTA
ATACAATTAACAAAAGAAGCAGAATTAGAACTGGCAGAAAACAGGGAAATTATAAAAGAACCAGTACATGGAGTGTATTA
TGATCCATC---AA---------------AAGAATTAATAGCAGAAATACAGAAGCAGGGGCAAGGCCAATGGACATATC
AAATTTATCAAGAGCCATTTAAAAATCTAAAAACAGGAAAGTATGCAAGAATGAGGGGTGCCCACACTAATGATGTCAAA
CAATTAACAGAGGCAGTGC---AGAAAATAACCACAGAAAGCATAGTAA---TATGGGGAAAGATTCCTAAATTTAGACT
ACCCATACAAAAAGAAACATGGGAAACATGGTGGACAGAATATTGGCAAGCCACCTGGATTCCTGAGTGGGAGTTTGTCA
ATA---CCCCTCCCTT---AGTAAAATTATGGTACCAGTTAGAGAAAGAACCCATACCAGGAGCAGAAACTTACTATGTA
GATGGGGCAGCTAAC---AGAGAGAC------T---AGATTAGGAAAAGCAGGATATGTTACTAACAAAGGGAGGCAAAA
AGTTGTCTCCCTAACTGACACAACAAATCAGAAGACTGAGTTACAAGCAATTTATCTAGCTTTACAGGATTCAGGATTAG
AAGTAAACATAGTAACAGACTCACAATATGCATTGGGAATCATTCAAGCACAACCAGATAAAAGTGAATCAGAATTAGTC
AGTCAAATAATAGAGCAGTTAAT---AAAAAAGGAAAAGGTCTACCTGGCATGGGTACCAGCGCATAAAGGAATAGGAGG
AAATGAA---CAAGTAGACAAATTAGTCAGTGCTGGAATCAGGAAAGTACTA
>AY795905/B/YE/2002/02YE508
CCCATTAGTCCTATTGAAACTGTACCAGTAAAATT---AAAGCCAGGAATGG---ATGGCCCAAAAGTTAAACAA---TG
GCCATTAACAGAAG---AAAAAATAAAAGCATTAATAGAAATCTGTACA------G---AAATGGAAAAGGAAGGGAAAA
TTTCAAAAA---TTGGGCCTGAAAATCCATACAATACTCCAGTATTTGCCATAAAGAAAAAAGAC------AGTACT---
AAATGGAGAAAATTAGTAGATTTCAGAGAACTTAATAAGAGAACTCAAGACTTCT---GGGAAGTCCAGTTAGGAATAC-
-----CACATCCCTCA---GGGTTAAAA---AAG---AAA---AAAT---CAG------TAACAGTACTGGATGTGGGTG
ATGCATATTTTTCAGTTCCCTTAGATGAAGAGTTCAGGAAATATACTGCATTCACTATACCTAGTTTAAACAATGAGACA
CCAGGGATTAGATATCAGTATAATGTGCTTCCACAGGGATGGAAAGGATCACCAGCAATATTCCAAAGTAGTATGACAAA
AATCTTAGAGCCTTTTAGAAAACAAAATCCAGACATGGTTATCTATCAATACATGGATGATTTGTATGTAGGATCTGATT
TAGAAATAGGGCAGCATAGAACAAAAATAGAGGAACTGAGACAACATCTGTTGAAGTGGGGGTTTACCACACCAGAC---
AAAAAACATCAGAAAGAACCTCCATTCCTTTGGATGGGCTATGAACTCCATCCTGATAAATGGACAGTACAGTCTATAGA
GCTGCCAGACAAAGACAGCTGGACTGTCAATGACATACAGAAGCTAGTGGGGAAGTTA------------------AATT
GGGCAAGTCAGATTTACCCAGGGATTAAAGTAAAGCAATTATGTAAACTCCTTAGGGGAGCCAAAGCGCTAACAGAAGTA
ATACCATTAACAAAAGAAGCAGAACTAGAATTGGCAGAAAACAGGGAGATTCTAAAAGAACCAGTACATGGAGTGTATTA
TGACCCATC---AA---------------AGGACTTAATAGCAGAAATACAGAAGCAGGGGCAAGGCCAATGGACATATC
AAATTTATCAAGAGCCATTTAAAAATCTGAAAACAGGCAAATATGCAAGAATGAAGGGTGCCCACACTAATGATGTAAGA
CAATTAACAGAGGCAGTGC---AAAAAATAACCACAGAAAGCATAGTAA---TATGGGGAAAGATTCCTAAATTTAGACT
ACCCATACAAAAAGAAACATGGGAAACATGGTGGACAGAGTATTGGCAAGCCACCTGGATTCCTGAGTGGGAGTTTGTCA
ATA---CCCCTCCCTT---AGTGAAATTATGGTACCAGTTAGAAAAGGAACCCATAATAGGAGCAGAAACTTTCTATGTA
GATGGGGCATCCAAC---AGAGAGAC------T---AAATTAGGAAAAGCAGGATATGTTACTAACAGAGGGAGACAAAA
AGTTGTCTCTCTAACTGACACAACAAATCAGAAGACTGAGTTACAAGCAATTTATCTAGCTTTACAGGATTCGGGATTAG
AAGTAAACATAGTAACAGACTCACAATATGCATTAGGAATCATTCAAGCACAACCAGATAAAAGTGAATCAGAGTTAGTC
AGTAAAATAATAGAGCAGTTAAT---AAAAAAGGAAAAGGTCTACTTGGCATGGGTACCAGCGCACAAAGGAATAGGAGG
AAATGAA---CAAGTAGATAAATTAGTCAGTACTGGAATCAGGAAAGTACTA
>AY818644/B/AU/2004/Phcsffull04
CCCATTAGTCCTATTGAAACTGTACCAGTAAAATT---AAAGCCAGGAATGG---ATGGCCCAAAAGTTAAACAA---TG
GCCATTGACAGAGG---AAAAAATAAAAGCATTAGTAGAAATTTGTACA------G---AAATGGAGAAGGAAGGGAAAA
TTTCAAAAA---TTGGGCCTGAAAATCCATACAATACTCCAGTATTTGCCATAAAGAAAAAAGAC------AGTACT---
AAATGGAGAAAATTAGTAGATTTCAGAGAACTTAATAAAAGAACTCAAGACTTCT---GGGAAGTTCAATTAGGAATAC-
-----CACATCCAGCA---GGGTTAAAA---AAG---AAA---AAAT---CAG------TAACAGTACTGGATGTGGGTG
ATGCATATTTTTCAGTTCCCTTAGATAAAAACTTCAGGAAGTATACTGCATTTACCATACCTAGTATAAATAATGAGACA
CCAGGGATTAGATATCAGTACAATGTGCTTCCACAGGGATGGAAAGGATCACCAGCAATATTCCAAAGTAGCATGACAAA
AATCTTAGAACCTTTTAGAAAACAAAATCCAGACATAGTTATCTATCAATACATGGATGATTTGTATGTAGGATCTGACT
TAGAAATAGGGCAGCATAGAACAAAAATAGAGGAACTGAGACAACATCTGTTGAGGTGGGGATTTACCACACCAGAC---
AAAAAGCATCAGAAAGAACCCCCATTCCTTTGGATGGGTTATGAGCTCCATCCTGATAAATGGACAGTACAGCCTATAGT
GCTGCCAGAAAAAGACAGCTGGACTGTTAATGACATACAAAAGTTAGTGGGAAAATTA------------------AATT
GGGCAAGTCAGATTTATGCAGGAATTAAAGTAAAGCAGCTATGTAAACTCCTTAGGGGAGCCAAAGCACTAACAGAAGTA
ATACCACTAACCGAAGAAGCAGAGCTAGAACTGGCAGAAAACAGGGAGATTCTAAAAGAACCAGTACATGGGGTGTATTA
TGACCCATC---AA---------------AAGACTTAGTAGCAGAAATACAGAAGCAGGGGCAAGGCCAATGGACATATC
AAATTTATCAAGAGCCATTTAAAAATCTGAAGACAGGAAAGTATGCAAGAATGAGGGGAGCCCACACTAATGATGTAAAA
CAATTAACAGAGACAGTGC---AAAAAATAGCCACAGAAAGCATAGTAA---TATGGGGAAAGACTCCAAAATTTAAACT
ACCCATACAAAAAGAAACATGGGAAGCATGGTGGATGGAGTATTGGCAGGCCACCTGGATTCCTGAGTGGGAGTTTGTCA
ATA---CCCCTCCCCT---AGTGAAATTATGGTATCAGTTAGAGAAAGAACCCATAGTAGGAGCAGAAACTTTCTATGTA
GATGGGGCAGCTAAT---AGGGAAAC------T---AAATTAGGAAAAGCAGGATATGTTACTGACAGAGGAAGACAAAA
AGTTGTCCCCCTAACTGATACAACAAATCAGAAGACTGAGTTACAAGCAATCCATTTAGCTTTGCAGGATTCGGGATTAG
AAGTAAACATAGTAACAGACTCACAATATGCATTAGGAATTATTCAAGCACAACCAGATAAAAGTGAATCAGAAGTAGTC
AGTCAAATAATAGAGCAGTTAAT---AAAAAAGGAAAAGGTCTACCTGGCATGGGTACCAGCACACAAAGGAATTGGAGG
AAATGAA---CAAATAGATAAATTAGTCAGTGCTGGAATCAGGAAAGTACTA
>AY819715/B/RU/2004/04RU139095
CCCATTAGTCCTATTGAAACTGTACCCGTAAAATT---AAAGCCAGGAATGG---ATGGCCCAAAAGTTAAACAA---TG
GCCATTGACAGAAG---AAAAAATAAAAGCATTAGTAGAAATTTGTACA------G---AAATGGAAAAGGAAGGGAAAA
TTTCAAAAA---TTGGGCCTGAAAATCCATACAATACTCCAATATTTGCCATAAAGAAAAAAGAC------AGTACA---
AAATGGAGAAAATTAGTAGATTTCAGAGAACTTAATAAGAGAACTCAAGACTTCT---GGGAAGTTCAGTTAGGAATAC-
-----CACATCCCGCA---GGGTTAAAA---AAG---AAA---AAAT---CAG------TAACAGTACTGGATGTGGGTG
ATGCATACTTCTCAGTTCCCTTAGATAAAGACTTCAGGAAGTATACTGCATTTACCATACCTAGCATAAACAATGAGACA
CCAGGGGTTAGGTATCAGTACAATGTGCTTCCACAGGGATGGAAAGGATCACCAGCAATATTCCAAAGTAGCATGACAAA
AATTTTAGAGCCTTTTAGAAAACAAAATCCAGACATAGTTATTTATCAATATATGGATGATTTGTATGTAGGGTCTGATT
TAGAAATAGGAGAACATAGAACAAAAATAGAGGAACTGAGACAACATCTGTTGAAGTGGGGATTTACCACACCAGAC---
AAAAAACATCAGAAAGAACCCCCATTCCTTTGGATGGGTTATGAACTACATCCTGATAAATGGACAGTACAGCCTATAGA
GCTGCCAGAAAAGGATAGCTGGACTGTCAATGACATACAGAAGTTAGTGGGAAAATTG------------------AATT
GGGCAAGCCAGATTTACCCAGGGATTAAAGTAAAGCAATTATGTAAACTCCTTAGGGGAGCCAAAGCACTAACAGAAATA
ATCCCACTAACAAAAGAAGCAGAGCTAGAACTAGCAGAAAACAGGGAGATTCTAAGAGAACCAGTACATGGAGTGTATTA
TGACCCATC---AA---------------AAGACTTAATAGCAGAAATACAGAAACAGGAACAAGGCCAATGGACATATC
AAATTTATCAAGAGCCATTTAAAAATCTGAAAACAGGAAAGTATGCAAAAATGAGGGGTGCCCACACTAATGATGTAAGA
CAATTAGTAGAGGCAGTGC---ACAAAATAACCATGGAAAGCATAGTCA---TATGGGGAAAGACTCCTAAATTTAAACT
ACCCATACAAAAGGAAACATGGGAAACATGGTGGACAGAGTATTGGCAAGCCACCTGGATTCCTGAGTGGGAGTTTGTCA
ATA---CCCCTCCCTT---AGTAAAATTATGGTACCAGTTAGAGAAAGAACCCATAACAGGAGCAGAAACTTTTTATGTA
GATGGGGCAGCTAAT---AGGGAGAC------T---AAATTAGGAAAAGCAGGGTATGTTACTGACAGGGGAAGACAAAA
GGTTGTCTCCTTTAATGATACAACAAATCAGAAGACTGAGTTACAAGCAATTCATCTGGCTTTACAGGATTCAGGAGTAG
AAGTAAACATAGTTACAGACTCACAATATGCATTAGGAATCATTCAAGCACAACCAGACAAAAGTGAATCAGAGTTAGTC
AATCAAATAATAGAACAGTTAAT---AAAAAAGGAAAAGGTCTACCTGGCATGGGTACCAGCACACAAAGGAATTGGAGG
AAATGAA---CAAGTAGATAAATTAGTCAGCTCTGGAATCAGGAAAGTACTA
>AY835748/B/US/1983/5096_83
CCCATTAGTCCTATTGAAACTGTACCAGTAAAATT---AAAGCCAGGAATGG---ATGGCCCAAAAGTTAAACAA---TG
GCCATTGACAGAAG---AAAAAATAAAAGCATTAGTAGAAATTTGTACA------G---AAATGGAGAAGGAAGGAAAAA
TTTCAAAAA---TTGGGCCTGAAAATCCATACAATACTCCAGTATTTGCCATAAAGAAAAAAGAC------AGTACT---
AAATGGAGAAAATTAGTAGATTTCAGAGAACTTAATAAGAAAACTCAAGACTTCT---GGGAAGTTCAATTAGGAATAC-
-----CACATCCCGCA---GGGTTAAGA---AAG---AAA---AAAT---CAG------TAACAGTACTGGATGTGGGTG
ATGCATATTTTTCAGTTCCCTTAGATAAAGACTTCAGGAAGTATACTGCATTTACCATACCTAGTATAAACAATGAGACA
CCAGGGATTAGATATCAGTACAATGTGCTGCCACAGGGATGGAAAGGATCACCAGCAATATTCCCAAGTAGCATGACAAA
AATCTTAGAGCCTTTTAGAAAACAAAATCCCGACCTAGTTATCTATCAATACATGGATGATTTGTATGTAGGATCTGACT
TAGAAATAGGGCAGCATAGAACAAAAATAGAGGAACTGAGACAACATCTGTTGAGGTGGGGATTTACCACACCAGAC---
AAAAAACACCAGAAAGAACCTCCATTCCTTTGGATGGGTTATGAACTCCATCCTGATAAATGGACAGTACAGCCTATAGT
GCTGCCAGAAAAAGACAGCTGGACTGTCAATGACATACAGAAGTTAGGGGGAAAATTG------------------AATT
GGGCAAGTCAGATCTACGCAGGGATTAAAGTAAGGCAATTATGTAAACTCCTTAGGGGAACCAAAGCACTAACAGAAGTA
GTACCACTAACAACAGAAGCAGAGCTAGAACTAGCAGAAAACGGGGAAATTCTAAAAGAACCAGTACGTGGAGTGTATTA
TGACCCATC---AA---------------AAGACTTAATAGCAAAAATACAGAAGCAGGGGCAGGGCCAATGGACATATC
AAATTTATCAAGAGCCATTTAAAAATCTGAAAACAGGAAAATATGCAAGAATGAGGGGTGCCCACACTAATGATGTGAAA
CAATTAACAGAGGCAGTAC---AAAAAATACCCACAGAAAGCATAGTAA---TATGGGGAAAGACTCCTAATTTTAAACT
CCCCATACAAAAAGAAACGTGGGAAACATGGGGGACAGAGTATTGGCAAGCCCCCTGGATTCCTGAGGGGGAGTTTGTCA
ATA---CCCCTCCCTT---AGGGAAATTATGGCACCAGTTAAAAAAAGAACCCATAGTAGGAGCAGAAACTTTCTATGTA
GATGGGGCAGCCAAT---AGGGAGAC------T---AAATTAGGAAAAGCAGGATGTGTTTCTGACAGAGGAAGACAAAA
AGTTGTCCCCCTAACTGACACAACAAATCAGAAGACTGAATTACAAGCAATTCTTCTAGCTTTGCAGGATTCGGGACTAG
AAGTAAACATAGTAACCGACTCACAATTTGCATACGGAATCATTCAAGCACAACCAGATAAAAGTGAATCAGAGTTAGTC
AGCCAAATAATAGAACAGTTAAT---AAAAAAGGAAAAGGTTTACCTGGCATGGGTACCAGCACACAAAGGAATTGGAGG
AAATGAA---CAAGTAGATAAGTTAGTCAGTACTGGAATCAGGAAAGTACTA
>AY835749/B/US/1986/5096_86
CCCATTAGTCCTATTGAAACTGTACCAGTAAAATT---AAAGCCAGGAATGG---ATGGCCCAAAAGTTAAACAA---TG
GCCATTGACAGAAG---AAAAAATAAAAGCATTAGTAGAAATTTGTACA------G---AAATGGAGAAGGAAGGAAAAA
TTTCAAAAA---TTGGGCCTGAAAATCCATACAATACTCCAGTATTTGCCATAAAGAAAAAAGAC------AGTACT---
AAATGGAGAAAATTAGTAGATTTCAGAGAACTTAATAAGAAAACTCAAGACTTCT---GGGAAGTTCAATTAGGAATAC-
-----CACATCCCGCA---GGGTTAAAA---AAG---AAA---AAAT---CAG------TAACAGTACTGGATGTGGGTG
ATGCATATTTTTCAGTTCCCTTAGATAAAGACTTCAGGAAGTATACTGCATTCACCATACCTAGTATAAACAATGAGACA
CCAGGGATTAGATATCAGTACAATGTGCTTCCACAGGGATGGAAAGGATCACCAGCAATATTCCAAAGTAGCATGACAAA
AATCTTAGAGCCTTTTAGAAAACAAAATCCAGACATAGTTATCTATCAATACATGGATGATTTGTATGTAGGATCTGACT
TAGAAATAGGGCAGCATAGAACAAAAATAGAGGAACTGAGACAACATCTGTTGAGGTGGGGATTTACCACACCAGAC---
AAAAAACATCAGAAAGAACCTCCATTCCTTTGGATGGGTTATGAACTCCATCCTGATAAATGGACGGTACAGCCTATAGT
GCTGCCAGAAAAAGACAGCTGGACTGTCAATGACATACAGAAGTTAGTTAGAAAATTA------------------AATT
GGGCAAGTCATATTTACGCAGGGATTAGGGTAAGGCAATTATGTAACCTCCTTAGGGGAACCAAAGCACTAACAGTAGTA
GTCCCACTAACAAAAGAAGCAGAGCTAGAACTAGCAAAAAACGGGGAATTTCTAAAAGAACCAGTACGTGGAGTGTATTA
TGACCCATC---AA---------------AAGACTTAATAGCAAAAATACAGAAGCGGGGGCAGGGCCAGTGGACATATC
ATATTTATCAAGAGCCATTTAAAAATCTGAAAACAGGAAAATATGCAAGAATGAGGGGTGCCCACACTAATGATGTAAAA
CAATTAACAGAGGCGGTGC---AAAAAATACCCACAGAAAGCATAGTAA---TATGGGGAAAGACTCCTAGATTTAAACT
CCCCATACAAAAGGAAACATGGGAAACATGGGGGACAGAGTATTGGCAAGCCACCTGGTTTCCTGAGTGGGAGTTTGTCA
ATA---CCCCTCCCTT---AGTGAAATTATGGTACCAGTTAGAAAAAGAACCCATAGTAGGAGCAGAAACTTTCTATGTA
GATGGGGCAGCCAAT---AGGGAGAC------T---AAATTAGGAAAAGCAGGATGTGTTTCTGACAGAGGAAGACAAAA
AGTTGTCCCCCTAACTGACACAACAAATCAGAAGACTGAATTACAAGCAATTCTTCTAGCTTTGCAGGATTCGGGACTAG
AAGTAAACATAGTAACCGACTCACAATTTGCATACGGAATCATTCAAGCACAACCAGATAAAAGTGAATCAGAGTTAGTC
AGCCAAATAATAGAACAGTTAAT---AAAAAAGGAAAAGGTCTACCTGGCATGGGTACCAGCACACAAAGGAATTGGAGG
AAATGAA---CAAGTAGATAAATTAGTCAGTACTGGAATCAGGAAAGTACTA
>AY835750/B/US/1989/5096_89
CCCATTAGTCCTATTGAAACTGTACCAGTAAAATT---AAAGCCAGGAATGG---ATGGCCCAAAAGTTAAACAA---TG
GCCATTGACAGAAG---AAAAAATAAAAGCATTAGTAGAAATTTGTACA------G---AAATGGAAAAGGAAGGAAAAA
TTTCAAAAA---TTGGGCCTGAAAATCCATACAATACTCCAGTATTTGCCATAAAGAAAAAAGAC------AGTACT---
AAATGGAGAAAATTAGTAGATTTCAGAGAACTTAATAAGAAAACTCAAGACTTCT---GGGAAGTTCAATTAGGAATAC-
-----CACATCCCGCA---GGGTTAAAA---CAG---AAA---AAAT---CAG------TAACAGTACTGGATGTGGGTG
ATGCATATTTTTCAGTTCCCTTAGATAAAGATTTCAGGAAGTATACTGCATTTACCATACCTAGTATAAACAATGAGACA
CCAGGGATTAGATATCAGTACAATGTGCTGCCACAGGGATGGAAAGGATCACCAGCAATATTCCAAAGTAGCATGACAAA
AATCTTAGAGCCTTTTAGAAAACAAAATCCAGACATAGTTATCTATCAATACATGGATGATTTGTATGTAGGATCTGACT
TAGAAATAGGGCAGCATAGAACAAAAATAGAGGAACTGAGACAACATCTGTTGAGGTGGGGATTTACCACACCAGAC---
AAAAAACATCAGAAAGAACCTCCATTCCTTTGGATGGGTTATGAACTCCATCCTGATAAATGGACAGTACAGCCTATAGT
GCTGCCAGAAAAAGACAGCTGGACTGTCAATGACATACAGAAATTAGTTAGAAAATTA------------------AATT
GGGCAAGTCATATTTACGCAGGGATTAGGGTAAGGCAATTATGTAACCTCCTTAGGGGAACCAAAGCACTAACAGTAGTA
GTCCCACTAACAAAAGAAGCAGAGCTAGAACTAGCAAAAAACGGGGAATTTCTAAAAGAACCAGTACGTGGAGTGTATTA
TGACCCATC---AA---------------AAGACTTAATAGCAAAAATACAGAAGCAGGGGCAGGGCCAGTGGACATATC
ATATTTATCAAGAGCCATTTAAAAATCTGAAAACAGGAAAATATGCAAGAATGAGGGGTGCCCACACTAATGATGTAAAA
CAATTAACAGAGGCGGTGC---AAAAAATACCCACAGAAAGCATAGTAA---TATGGGGAAAGACTCCTAGATTTAAACT
CCCCATACAAAAGGAAACATGGGAAACATGGGGGACAGAGTATTGGCAAGCCACCTGGTTTCCTGAGTGGGAGTTTGTCA
ATA---CCCCTCCCTT---AGTGAAATTATGGTACCAGTTAGAAAAAGAACCCATAGTAGGAGCAGAAACTTTCTATGTA
GATGGGGCAGCCAAT---AGGGAGAC------T---AAATTAGGAAAAGCAGGATGTGTTTCTGACAGAGGAAGACAAAA
AGTTGTCCCCCTAACTGACACAACAAATCAGAAGACTGAATTACAAGCAATTCTTCTAGCTTTGCAGGATTCGGGACTAG
AAGTAAACATAGTAACAGACTCACAATATGCATTAGGAATCATTCAAGCACAACCAGATAAAAGTGAATCAGAGTTAGTT
AGCCAAATAATAGAACAGTTAAT---AAAAAAGGAAAAGGTCTACCTGGCATGGGTACCAGCACACAAAGGAATTGGAGG
AAATGAA---CAAGTAGATAAATTAGTCAGTACTGGAATCAGGAAAGTACTA
>AY835751/B/US/1990/5096_90
CCCATTAGTCCTATTGAAACTGTACCAGTAAAATT---AAAGCCAGGAATGG---ATGGCCCAAAAGTTAAACAA---TG
GCCATTGACAGAAG---AAAAAATAAAAGCATTAGTAGAAATTTGTACA------G---AAATGGAAAAGGAAGGAGAAA
TTTCAAAAA---TTGGGCCTGAAAATCCATACAATACTCCAGTATTTGCCATAAAGAAAAAAGAC------AGTACT---
AAATGGAGAAAATTAGTAGATTTCAGAGAGCTTAATAAGAAAACTCAAGACTTCT---GGGAAGTTCAATTAGGAATAC-
-----CACACCCCGCA---GGGTTAAAA---AAG---AAA---AAAT---CAG------TAACAGTACTGGATGTGGGCG
ATGCATATTTTTCAGTTCCCTTAGATGAAGATTTCAGGAAGTATACTGCATTTACCATACCCAGTATAAACAATGAGACA
CCAGGGATTAGATATCAATACAATGTGCTGCCACAGGGATGGAAAGGATCACCAGCAATATTCCAAAGTAGCATGACCAA
AATCTTAGAGCCTTTTAGAAAACAAAATCCAGACCTAGTTATCTATCAATACATGGATGATTTGTATGTAGGATCTGACT
TAGAAATAGGGCAGCATAGAACAAAAATAGAGGAACTGAGACAACATCTGTTGGGGTGGGGATTTACCACACCAGAC---
AAAAAACACCAGAAAGAACCTCCATTCCTTTGGATGGGTTATGAACTCCATCCTGATAAATGGACAGTACAGCCTATAGT
GCTGCCAGAAAAGGACAGCTGGACTGTCAATGACATACAGAAGTTAGGGGGAAAATTA------------------AATT
GGGCAAGTCAGATTTATGCGGGGATTAAAGTAGGGCAATTATGTAACCTCCTTAGGGGAACCAAAGCACTAACAGAAGTA
GTACCACTAACAAAAGAAGCAGAGCTAGAACTAGCAAAAAAACGGGAAATTCTAAAAGAACCAGTACGTGGAGTGTATTA
TGCCCCATC---AA---------------AAGACTTAATAGCAAAAATACAGAAGCAGGGGCAGGGCCTTTGTACATATC
AAATTTATCAAGAGCCTTTTAAAAATCTGAAAACAGGAAAATATGCAAAAATGAGGGGTGCCCACACTAATGATGTAAAA
CAATTAACAGAGGCGGGGC---AAAAAATACCCACAGAAAGTATAGTAA---TATGGGGAAAGACTCCTAATTTTAAACT
ACCCATACAAAAAGAAACATGGGAAACTTGGGGGACAGGATATTGGCAAGCCACCTGGATTCCTGAGTGGGAGTTTGTCA
ATA---CCCCTCCCTT---AGGGAATTTATGGTCCCAGCTTGAAAAAGAACCCATAGTAGGAGCAGAAACTTTCTATGTA
GATGGGGCAGCCAAT---AGGGAGAC------T---AAATTAGGAAAAGCAGGATGTGTTTCTGACAGAGGAAGACAAAA
AGTTGTCCCCCTAACTGACACAACAAATCAGAAGACTGAATTACAAGCAATTCTTCTAGCTTTGCAGGATTCGGGACTAG
AAGTAAACATAGTAACCGACTCACAATTTGCATACGGAATCATTCAAGCACAACCAGATAAAAGTGAATCAGAGTTAGTC
AGCCAAATAATAGAACAGTTAAT---AAAAAAGGAAAAGGTTTACCTGGCATGGGTACCAGCACACAAAGGAATTGGAGG
AAATGAA---CAAGTAGATAAGTTAGTCAGTACTGGAATCAGGAAAGTACTA
>AY835752/B/US/1992/5096_92
CCCATTAGTCCTATTGAAACTGTACCAGTAAGACT---AAAGCCAGGAATGG---ATGGCCCAAAAGTTAAACAA---TG
GCCATTGACAGAAG---AAAAAATAAAAGCATTAGTAGAAATTTGTACA------G---AATTGGAGAAGGAAGGAAAAA
TTTCAAAAA---TTGGGCCTGAAAACCCATACAATACTCCAGTATTTGCCATAAAGAAAAAAGAC------AGTACT---
AAATGGAGAAAATTAGTAGATTTCAGAGAACTTAATAAGAAAACTCAAGACTTCT---GGGAAGTTCAATTAGGAATAC-
-----CACATCCCTCA---GGGTTAAAA---AAG---AAA---AAAT---CAG------TAACAGTACTGGATGTGGGTG
ATGCATATTTTTCAGTTCCCTTAGATAAAGATTTCAGGAAGTATACTGCATTTACCATACCTAGTGTAAACAATGAGACA
CCAGGGATTAGATATCAATACAATGTGCTGCCACAGGGATGGAAAGGATCACCAGCAATATTCCCAAGCAGCATGACAAG
AATCTTAGAGCCTTTTAGAAAACAAAATCCAGACCTAGTTATCTATCAATACATGGATGATTTGTATGTAGGATCTGACT
TAGAAATAGGGCAACATAGAACAAAAATAGAGGAACTGAGACAGCATCTGTTGAGGTGGGGATTTTACACACCAGAC---
AAAAAACATCAGAAAGAACCTCCATTCCTTTGGATGGGGTATGAACTCCATCCTGATAAATGGACAGTACAGCCTATAGT
GCTGCCAGAAAAAGACAGGTGGACTGTCAATGACATACAGAAGTTAGGGGGAAAATTG------------------AATT
GGGCAAGTCAGATTTCCCCGGGGATTAAAGTAGGGCAATTATGTAACCTCCTTAGGGGACCCAAAGCACTAACAGAAGTA
GTACCACTAACAACAGAAGCAGAGCTAGAACTAGCAAAAAACGGGGAATTTCTAAAAGAACCAGTACGTGGGGTGTATTA
TGCCCCATC---AA---------------AAGATTTAATAGCAGAAATACAGAAGCGGGGGCAAGGCCAGTGGACTTATC
ATATTTATCAAGAGCCTTTTAAAAATCTGAAAACAGGAAAATATGCAAGAATGAGGGGTGCCCACACTAATGATGTAAAA
CAATTAACAGAGGCGGTGC---AAAAAATACCCACAGAAAGCATAGTAT---TATGGGGAAAGACTCCTAAATTTAAACT
ACCCATACAAAGGGAAACATGGGAAACATGGGGAACAGAGTATTGGCAAGCCACCTGGATTCCTGAGGGGGAGTTTGTTA
ATA---CCCCTCCCTT---AGGGAAATTATGGTACCAGTTAGAAAAAGGACCCATAGTAGAAGCAGAAACTTTCTATGTG
GATGGGGCAGCTACC---AGGGAGGC------T---AAATTAGGAAAAGCCGGATATACAACTGACAGAGGAAGGCAAAA
AGTTGTCCCCCTAACTGACACACCAAATCAGAAGACTGAATTACAAGCAATTCTTCTAGCTTTGCAGGATTCGGGACTAG
AAGTAAACATAGTAACAGACTCACAATATGCATTAGGAATCATTCAAGCACAGCCAGATAAAAGTGAATCAGAATTAGTC
AGCCAGATAATAGAACAGTTAAT---AAAAAAGGAAAAGGTCTACCTGGCATGGGTACCAGCACACAAAGGAATTGGAGG
AAATGAA---CAAGTAGATAAATTAGTCAGTACTGGAATCAGGAAAGTACTA
>AY835753/B/US/1996/5155_96
CCCATTAGTCCTATTGAAACTGTACCAGTAAAATT---AAAGCCAGGAATGG---ATGGCCCAAAAGTTAAACAA---TG
GCCATTGACAGAAG---AAAAAATAAAAGCATTAGTAGAAATTTGTACA------G---AAATGGAGAAGGAAGGGAAAA
TTTCAAAAA---TTGGGCCTGAAAATCCATACAATACTCCAGTATTTGCCATAAAGAAAAAAGAC------AGTACT---
AAATGGAGAAAATTAGTAGATTTCAGAGAACTTAATAAGAGAACTCAAGACTTCT---GGGAAGTTCAATTAGGAATAC-
-----CACATCCCGCA---GGGTTAAAA---AAG---AAA---AAAT---CAG------TAACAGTACTGGATGTGGGTG
ATGCATATTTTTCAGTTCCATTAGATAAAGACTTCAGGAAGTATACTGCATTTCCCATACCTAGTATAAACAATGAGACA
CCAGGGGTTAGATATCAGTACAATGTGCTTCCACAGGGATGGAAAGGATCACCAGCAATATTCCAAAGTAGCATGACAAA
AATCTTAGAGCCTTTTAGGAAACAAAATCCAGACATAGTTATCTATCAATACATGGATGATTTGTATGTAGGATCTGACT
TAGAAATAGGGCAGCATAGAACAAAAATAGAGGAACTGAGACAACATCTGTTGAAGTGGGGGTTTACCACGCCAGAC---
AAAAAACATCAGAAAGAACCCCCATTCCTTTGGATGGGTTATGAACTCCATCCTGATAAATGGACAGTACAGCCTATAGT
GCTGCCAGAAAAGGACAGCTGGACTGTCAATGACATACAGAAGTTAGTGGGAAAATTG------------------AATT
GGGCAAGTCAGATCTACCCAGGGATTAAAGTAAGGCAATTATGTAAACTCCTTAGGGGAGCCAAAGCACTAACAGAAGTA
GTACCACTAACAAAAGAAGCAGAGCTAGAACTGGCAAAAAACAGAGAGATTCTAAAAGAACCAGTACGTGGAGTGTATTA
TGACCCATC---AA---------------AAGACTTAATAGCAAAATTACAGAAGCAGGAACGGGGTCAGTGGACATATC
AAATTTATCAAGAGCCTTTTAAAAATCTGAAAACAGGAAAATATGCAAGAACGAAGGGTGCCCACACTAATGATGTGAAA
CAATTAACAGAGGCAGTAC---AAAAAATAGCCACAGAAAGCATAGTAA---TATGGGGAAAAACTCCTAATTTTAAGCT
ACCCATACAAAAGGAAACGTGGGAGTCGTGGGGGACAGAATGTTGGCAAGCCACCTGGATTCCTGAGGGGGAGTTTGTCA
ACA---CCCCTCCCCT---AGGGAAATTATGGACCCAGTTAGAAAAAGAACCCATAGTAGGGGCAGAATCTTTCTATGTA
GAGGGGGCAGCTAAC---AGGGAAAC------T---AAGTTAGGGAAAGCAGGATATGTCACTAACAGAGGGAGACAAAA
GGTTGTCCCCCTAACTGACACAACAAATCAGAAGACTGAGTTACAAGCAATTCATCTAGCTTTACAGGATTCAGGATTAG
AAGTAAACATAGTAACAGACTCACAATATGCATTAGGAATCATTCAAGCACAACCAGATAAAAGTGAATCAGAGTTAGTC
AGTCAAATAATAGAGCAGTTAAT---AAAAAAGGAAAAGGTCTACCTGGCATGGGTCCCAGCACACAAAGGAATTGGAGG
AAATGAA---CAAGTAGATAAATTAGTCAGTGCTGGAATCAGGAAAGTACTA
>AY835754/B/US/1983/5084_83
CCCATTAGTCCTATTGAAACTGTACCAGTAAAATT---AAAGCCAGGAATGG---ATGGCCCAAAAGTTAAACAA---TG
GCCATTGACAGAAG---AAAAAATAAAAGCATTAGTAGAAATTTGTACA------G---AAATGGAACAGGAAGGAAAAA
TTTCAAGAA---TTGGGCCTGAAAATCCATACAATACTCCAGTATTTGCCATAAAGAAAAAAGAC------AGTACT---
AAATGGAGAAAATTAGTAGATTTCAGAGAACTTAATAAGAGAACTCAAGACTTCT---GGGAAGTTCAATTAGGAATAC-
-----CACATCCCGCA---GGGTTAAAA---AAG---AAA---AAAT---CAG------TAACAGTACTGGATGTGGGTG
ATGCATATTTTTCAGTTCCCTTAGATAAAGACTTCAGGAAGTATACTGCATTTACCATACCTAGTATAAACAATGAGACA
CCAGGGATTAGATATCAGTACAATGTGCTTCCACAGGGATGGAAAGGATCACCAGCAATATTCCAAAGTAGCATGACAAA
AATCTTAGAGCCTTTTAGAAAACAAAATCCAGACGTAGTTATCTATCAATACATGGATGATTTGTATGTAGGATCTGACT
TAGAAATAGGGCGGCATGGAACAAAAATAGAGGAACTGAGACAACATCTGTTGAGGTGGGGATTTACCACACCAGAC---
AAAAAACATCAGAAAGAACCCCCATTCCTTTGGATGGGTTATGAACTCCATCCTGATAAATGGACAGTACAGCCTATAGT
GCTGCCAGAAAAAGACAGCTGGACTGTCAATGACATACAGAAGTTAGTGGGAAAATTG------------------AATT
GGGCAAGTCAGATTTACGCAGGGATTAAAGTAAGGCAATTATGTAAACTCCTTAGGGGAACCAAAGCACTAACAGAAGTA
ATACCACTAACAAAAGAAGCAGAGCTAGAACTGGCAGAAAACAGGGAAATTCTAAAAGAACCAGTACATGGAGTGTATTA
TGACCCATC---AA---------------AAGACTTAATAGTAGAAATACAGAAGCAGGGGCAAGGCCAATGGACATATC
AGATTTATCAAGAGCCATTTAAAAATCTGAAAACAGGAAAATATGCAAGAATGAGGGGTGCCCACACTAATGATGTAAAA
CAATTAACAGAGGCAGTGC---AAAAAATAACCACAGAAAGCATAGTAA---TATGGGGAAAGACTCCTAAATTTAGACT
ACCCATACAAAAAGAAACATGGGAAGCATGGTGGACAGAGTATTGGCAAGCCACCTGGATTCCTGAGTGGGAGTTTGTCA
ATA---CCCCTCCCTT---AGTAAAATTATGGTACCAGTTAGAGAAAGAACCCATAGTAGGAGCAGAAACTTTCTATGTA
GATGGGGCAGCTAAC---AGGGAGAC------T---AAATTAGGAAAAGCAGGATATGTTACTGACAGAGGAAGACAAAA
AGTTGTCCCCCTAACTGACACAACAAATCAGAAGACTGAGTTACAAGCAATTCATCTAGCTTTGCAGGATTCGGGATTAG
AAGTAAACATAGTAACAGACTCACAATATGCATTAGGAATCATTCAAGCACAACCAGATAAAAGTGAATCAGAGTTAGTC
AGTCAAATAATAGAGCAGTTAAT---AAAAAAGGAAAAAGTCTACCTGGCATGGGTACCAGCACACAAAGGAATTGGAGG
AAATGAA---CAAGTAGATAAATTAGTCAGTGCTGGAATCAGGAAAGTACTA
>AY835755/B/US/1985/5157_85
CCCATTAGTCCTATTGAAACTGTACCAGTAAAATT---AAAGCCAGGAATGG---ATGGCCCAAAAGTTAAACAA---TG
GCCATTGACAGAAG---AAAAAATAAAAGCATTAGTAGAAATTTGTACA------G---AAATGGAAAAGGAAGGGAAAA
TCTCAAAAA---TTGGGCCTGAAAATCCATACAATACTCCAGTATTTGCCATAAAGAAAAAAGAC------AGTACT---
AAATGGAGAAAATTAGTAGATTTCAGAGAACTTAATAAGAGAACTCAAGACTTCT---GGGAAGTTCAATTAGGAATAC-
-----CACATCCCGCA---GGGTTAAAA---AAG---AAA---AAAT---CAG------TAACAGTACTGGATGTGGGTG
ATGCATACTTTTCAGTTCCTTTAGATAAAGACTTCAGAAAGTATACTGCATTTACCATACCTAGTATAAACAATGAGACA
CCAGGGATTAGATATCAGTACAATGTGCTTCCACAGGGATGGAAAGGATCACCAGCAATATTCCAAAGTAGCATGACAAA
AATCTTAGAGCCTTTTAGGAAACAAAATCCAGACATAGTTATCTATCAATACATGGATGATTTGTATGTAGGATCTGACT
TAGAAATAGGGCAGCATAGAACAAAAATAGAGGAACTGAGAGAACATCTGTTGAAGTGGGGATTTACCACACCAGAC---
AAAAAACATCAGAAAGAACCTCCATTCCTTTGGATGGGTTATGAACTCCATCCTGATAAATGGACAGTACAGCCTATAGT
GCTGCCAGAAAAAGACAGCTGGACTGTCAATGACATACAGAAGTTAGTGGGAAAATTG------------------AATT
GGGCAAGTCAGATTTATGCAGGGATTAAAGTAAGGCAATTATGTAAACTCCTTAGGGGGGCCAAAGCACTAACAGAAGTA
ATACCACTAACAGAAGAAGCAGAGCTAGAACTGGCAGAAAACAGGGAGATTCTAAAAGAACCAGTACATGGAGTGTATTA
TGACCCATC---AA---------------AAGACTTAGTAGCAGAAGTACAGAAGCAGGGGTATGGCCAATGGACATATC
AAATTTATCAAGAGCCATTTAAAAATCTGAAAACAGGAAAGTATGCAAGAATGAGGGGTGCCCACACTAATGATGTAAAA
CAGTTAACAGAGGCAGTGC---AAAAAATAGCCACAGAAAGCATAGTAA---TATGGGGAAAGACTCCTAAATTTAAACT
ACCCATACAAAAAGAAACATGGGAAGCATGGTGGATGGAGTATTGGCAAGCCACCTGGATTCCTGAGTGGGAGTTTGTCA
ATA---CCCCTCCCTT---AGTGAAATTATGGTACCAGTTAGAAAAAGAACCCATAGTAGGAGCAGAAACTTTCTATGTA
GATGGGGCAGCTAAT---AGGGAGAC------T---AAATTAGGAAAAGCAGGATATGTTACTGACAGAGGAAGACAAAA
AATTGTCTCCCTAACTAACACAACAAATCAGAAGACTGAGTTACAAGCAATTCATCTAGCTTTGCAGGATTCGGGATTAG
AAGTAAACATAGTAACAGACTCACAATATGCATTAGGAATCATTCAAGCACAACCAGATAAGAGTGAATCAGAGTTAGTC
AGTCAAATAATAGAGCAGTTAAT---AAAAAAGGAGAAGGTCTACCTGGCATGGGTACCAGCACACAAAGGAATTGGAGG
AAATGAA---CAAGTAGATAAATTAGTCAGTGCTGGAATCAGGAAAGTACTA
>AY835756/B/US/1986/5157_86
CCCATAAGTCCTATTGAAACTGTACCAGTAAAATT---AAAGCCAGGAATGG---ATGGCCCAAAAGTTAAACAA---TG
GCCATTGACAGAAG---AAAAAATAAAAGCATTAGTAGAAATTTGTACA------G---AAATGGAAAAGGAAGGGAAAA
TCTCAAAAA---TTGGGCCTGAAAATCCATACAATACTCCAGTATTTGCCATAAAGAAAAAAGAC------AGTACT---
AAATGGAGAAAATTAGTAGATTTCAGAGAACTTAATAAGAGAACTCAAGACTTCT---GGGAAGTTCAATTAGGAATAC-
-----CACATCCCGCA---GGGTTAAAA---AAG---AAA---AAAT---CAG------TAACAGTACTAGATGTAGGTG
ATGCATACTTCTCAGTTCCCTTAGATAAAGACTTCAGAAAGTATACTGCATTTACCATACCTAGTATAAACAATGAGACA
CCAGGGATTAGATATCAGTACAATGTGCTTCCACAGGGATGGAAAGGATCACCAGCAATATTCCAAAGTAGCATGACAAA
GATCTTAGAGCCTTTTAGGAAACAAAATCCAGACATAGTTATCTATCAATACATGGATGATTTGTATGTAGGCTCTGACT
TAGAAATAGGGCAGCATAGAACAAAAATAGAGGAACTGAGAGAACATCTGTTGAGGTGGGGATTTACCACACCAGAC---
AAAAAACATCAGAAAGAACCTCCATTCCTTTGGATGGGTTATGAACTCCATCCTGATAAATGGACAGAACAGCCTATAAA
GCTGCCAGAAAAGGACAGCTGGACTGTCAATGACATACAGAAATTAGTGGGAAAATTG------------------AATT
GGGCAAGTCAGATTTATGCAGGGATTAAAGTAAAGCAATTATGTAAACTCCTTAGGGGAACCAAAGCACTAACAGAAGTA
ATACCACTAACAGAAGAAGCAGAGCTAGAACTGGCAGAAAACAGGGAGATTCTAAAAGAACCAGTACATGGAGTGTATTA
TGACCCATC---AA---------------AAGACTTAGTAGCAGAAGTACAGAAGCAGGGGTATGGCCAATGGACATATC
AAATTTATCAAGAGCCATTTAAAAATCTGAAAACAGGAAAGTATGCAAGAATGAAGGGTGCCCACACTAATGATGTAAAA
CAGTTAACAGAGGCAGTGC---AAAAAATAGCCACAGAAAGCATAGTAA---TATGGGGAAAGACTCCTAAATTTAAACT
ACCCATACAAAAAGAAACATGGGAAGCATGGTGGATGGAGTATTGGCAAGCCACCTGGATTCCTGAGTGGGAGTTTGTCA
ATA---CCCCTCCCTT---AGTGAAATTATGGTACCAGTTAGAAAAAGAACCCATAGTAGGAGCAGAAACTTTCTATGTA
GATGGGGCAGCTAAT---AGGGAGAC------T---AAATTAGGAAAAGCAGGATATGTTACTGACAGAGGAAGACAAAA
AATTATCTCCCTACCTCACACAACAAATCAGAAGACTGAGTTACAAGCAATTTATCTAGCTTTGCAGGATTCAGGATTAG
AAGTAAACATAGTAACAGACTCACAATATGCATTAGGAATCATTCAGGCACAACCAGATAAGAGTGAATCAGAGTTAGTC
AGTCAAATAATAGAGCAGTTAAT---AAATAAGGAGAAGGTCTACCTGGCATGGGTACCAGCACACAAAGGAATTGGAGG
AAATGAA---CAAGTAGATAAATTAGTCAGTGCTGGAATCAGGAAAGTACTA
>AY835757/B/US/1986/5113_86
CCCATTAGTCCTATTGAAACTGTACCAGTGAAATT---AAAGCCAGGAATGG---ATGGCCCAAGAGTTAAACAA---TG
GCCATTGACAGAAG---AAAAAATAAAAGCATTAGTAGAAATTTGTACA------G---AAATGGAAAAGGAAGGAAAAA
TTTCAAAAA---TTGGGCCTGAAAATCCATACAATACTCCAGTATTTGCCATAAAGAAAAAAGAC------AGTACT---
AAATGGAGAAAATTAGTAGATTTCAGAGAACTTAATAAGAGAACTCAAGACTTCT---GGGAAGTTCAATTAGGAATAC-
-----CACATCCCGCA---GGGTTAAAA---AAG---AAA---AAAT---CAG------TAACAGTACTGGATGTGGGTG
ATGCATATTTTTCAGTTCCCTTAGATGAAGACTTCAGGAAGTATACTGCATTTACCATACCTAGTATAAACAATGAGACA
CCAGGGATTAGATATCAGTACAATGTGCTTCCACAGGGATGGAAAGGATCACCAGCAATATTCCAAAGTAGCATGACAAA
AATCTTAGAGCCTTTTAGAAAACAAAATCCAGACATAGTTATCTATCAATACATGGATGATTTGTATGTAGGATCTGACT
TAGAAATAGGGCAGCATAGAACTAAAATAGAGGAACTGAGACAACATCTGTTGAGGTGGGGATTTACCACACCAGAC---
AAAAAACATCAGAAAGAACCTCCATTCCTTTGGATGGGTTATGAACTCCATCCTGATAAATGGACAGTACAGCCTATAGT
GCTGCCAGAAAAAGACAGCTGGACTGTCAATGACATACAGAAGTTAGTGGGAAAATTA------------------AATT
GGGCAAGTCAGATTTACGCAGGGATTAAAGTAAAGCAGTTATGTAAACTCCTTAGGGGAACCAAAGCACTAACAGAAGTA
ATACCACTAACAGCAGAAGCAGAGCTAGAACTGGCAGAAAACAGGGAAATTCTAAAAGAGCCAGTACATGGAGTGTATTA
TGACCCATC---AA---------------AAGACTTAATAGCAGAAATACAGAAGCAGGGGCAAGGCCAATGGACATACC
AAATTTATCAAGAGCCATTTAAAAATCTGAAAACAGGAAAATATGCAAGAACGAGGGGTGCCCACACTAATGATGTAAGA
CAATTAACAGAGGCGGTGC---AAAAAATAACCACAGAAAGCATAGTAA---TCTGGGGAAAGACTCCTAAATTTAAATT
ACCCATACAAAAAGAAACATGGGAAACATGGTGGACAGAGTATTGGCAAGCCACCTGGATTCCTGAGTGGGAGTTTGTCA
ATA---CCCCTCCCTT---AGTGAAATTATGGTACCAGTTAGAGAAAGAACCCATAGTAGGAGCAGAAACTTTCTATGTA
GATGGGGCAGCTAAC---AGGGAGAC------T---AAATTAGGAAAAGCAGGGTATGTTACTAACAAAGGAAGACAAAA
AGTTGTTTCCATAACTGACACAACAAATCAGAAGACTGAGTTACAAGCAATTCATCTAGCTTTGCAGGATTCGGGATCAG
AAGTAAACATAGTAACAGACTCACAATATGCATTAGGAATCATTCAAGCGCAACCAGATAGAAGTGAATCAGAGATAGTC
AGTCAAATAATAGAGGAGTTAAT---AAAAAAGGAAAAGGTCTATCTGGCATGGGTACCAGCACACAAAGGAATTGGAGG
AAATGAA---CAAGTAGATAAATTAGTCAGTACTGGAATCAGGAAAGTACTA
>AY835758/B/US/1987/5113_87
CCCATTAGTCCTATTGAAACTGTACCAGTAAAATT---AAAGCCAGGAATGG---ATGGCCCAAGAGTTAAACAA---TG
GCCATTGACAGAAG---AAAAAATAAAAGCATTATTAGAAATTTGTACA------G---AAATGGAAAAGGAAGGAAAAA
TTTCAAAAA---TTGGGCCTGAAAATCCATATAATACTCCAGTATTTGCCATAAAGAAAAAGGAC------AGTACT---
AAATGGAGAAAATTAGTAGATTTCAGAGAACTCAATAAGAGAACTCAAGATTTCT---GGGAAGTTCAATTAGGAATAC-
-----CACATCCCGCA---GGGTTAAAA---AAG---AAA---AAAT---CAG------TAACAGTACTAGATGTGGGTG
ATGCATATTTTTCAGTTCCCTTAGATGAAGACTTCAGGAAATATACTGCATTTACCATACCTAGTATAAACAATGAGACA
CCAGGGATTAGATATCAGTACAATGTGCTTCCACAGGGATGGAAAGGATCACCAGCAATATTCCAAAGTAGCATGACAAA
AATCTTAGAGCCTTTTAGAAAACAAAATCCAGACATAGTTATCTATCAATACATGGATGATTTGTATGTAGGATCTGACT
TAGAAATAGGGCAGCATAGAACTAAAATAGAGGAACTGAGACAACATCTGTTGAGGTGGGGATTAACCACACCAGAC---
AAAAAACATCAGAAAGAACCTCCATTCCTTTGGATGGGTTATGAACTCCATCCTGATAAATGGACAGTACAGCCTATAGT
GCTGCCAGAAAAAGACAGCTGGACTGTCAATGACATACAGAAGTTAGTGGGAAAATTA------------------AATT
GGGCAAGTCAGATTTACGCAGGGATTAAAGTAAAGCAATTATGTAAACTCCTTAGGGGAACCAAAGCACTAACAGAAGTA
ATACCACTAACAGCAGAAGCAGAGCTAGAACTGGCAGAAAACAGGGAAATTCTAAAAGAGCCAGTACATGGAGTGTATTA
TGACCCATC---AA---------------AAGACTTAATAGCAGAAATACAGAAACAGGGGCAAGGCCAATGGACATATC
AAATTTATCAAGAGCCATTTAAAAATCTGAAAACAGGAAAATATGCAAGAACAAGGGGTGCTCACACTAATGATGTAAAG
CAATTAACAGAGGCAGTGC---AAAAAATAACCACAGAAAGCATAGTGA---TATGGGGAAAGACTCCTAAATTTGAACT
ACCCATACAAAAAGAGACATGGGAAACATGGTGGACAGAGTATTGGCAAGCCACCTGGATTCCTGAGTGGGAGTTTGTCA
ATA---CCCCTCCCTT---AGTGAAATTATGGTACCAGTTAGAGAAAGAACCCATAGTAGGAGCAGAAACTTTCTATGTA
GATGGGGCAGCTAAC---AGGGAGAC------T---AAATTAGGGAAAGCAGGGTATGTTACTAACAAAGGAAGACAAAA
AGTTGTTTCCATAGCTGACACAACAAATCAGAAGACTGAGTTACAAGCAATTCATCTAGCTTTGCAGGATTCGGGATCAG
AAGTAAACATAGTAACAGACTCACAATATGCATTAGGAATCATTCAAGCACAACCAGATAAAAGTGAATCAGAGATAGTC
AGTCAAATAATAGAGGAGTTAAT---AAAAAAGGAAAAGGTCTACCTGGCATGGGTACCAGCACACAAAGGAATTGGAGG
AAATGAA---CAAGTAGATAAATTAGTCAGTACTGGAATCAGGAAAGTACTA
>AY835759/B/US/1982/5048_82
CCTATTAGTCCTATTGAAACTGTACCAGTAAAATT---AAAGCCAGGAATGG---ATGGCCCAAAAGTTAAACAA---TG
GCCATTGACAGAAG---AAAAAATAAAAGCATTAGTAGAGATTTGTACA------G---AAATGGAAAAGGAAGGAAAAA
TTTCAAAAA---TTGGGCCTGAAAATCCATACAATACTCCAGTATTTGCTATAAAGAAAAAAGAC------AGTACT---
AAATGGAGAAAATTAGTAGATTTCAGAGAACTTAATAAGAAAACTCAAGACTTCT---GGGAAGTTCAATTAGGAATAC-
-----CACATCCCGCA---GGGTTAAAA---AAG---AAA---AAGT---CAG------TAACAGTACTGGATGTGGGTG
ATGCATATTTTTCAGTTCCCTTAGATAAAGACTTTAGGAAGTATACTGCATTTACCATACCTAGTATAAACAATGAGACA
CCAGGGATTAGATATCAGTACAATGTGCTTCCACAGGGATGGAAAGGATCACCAGCAATATTCCAAAGTAGCATGACAAA
AATCTTGGAGCCTTTTAGAAAACAAAATCCAGACATAGTTATCTATCAATACATGGATGATTTGTATGTAGGATCTGACT
TAGAAATAGGGCAGCATAGAACAAAAATAGAGGAACTGAGACAACATTTGTTGAGGTGGGGATTTACCACACCAGAC---
AAAAAACATCAGAAAGAACCTCCATTCCTTTGGATGGGTTATGAACTCCATCCTGATAAATGGACAGTACAGCCTATAGT
GTTGCCAGAAAAAGACAGCTGGACTGTCAATGACATACAGAAGTTAGTGGGAAAATTG------------------AATT
GGGCAAGTCAGATTTACGCAGGAATTAAGGTAAAGCAATTATGTAAACTCCTTAGGGGAGCCAAAGCACTAACAGAAGTA
ATACCACTAACAGAAGAAGCAGAGCTAGAACTGGCAGAAAACAGGGAGATTCTAAAAGAACCAGTACATGGAGTGTATTA
TGACCCATC---AA---------------AAGACTTAATAGCAGAACTACAGAAGCAGGGGCAAGGCCAATGGACATATC
AAATCTATCAAGAACCATTTAAAAATCTGAAAACAGGAAAATATGCAAGAATGAGGGGTGCCCACACTAATGATGTAAAA
CAATTAACAGAGGCAGTGC---AAAAAATAGCCACAGAAAGCATAGTAA---TATGGGGAAAGACTCCTAAATTTAAACT
ACCCATACAAAAAGAAACATGGGAAACATGGTGGTCAGAGTATTGGCAAGCCACCTGGATTCCTGAGTGGGAGTTTGTCA
ATA---CCCCTCCCTT---AGTGAAATTATGGTACCAGTTAGAGAAAGAACCCATAGTAGGAGCAGAAACTTTCTATGTA
GATGGGGCAGCTAAC---AGGGAGAC------T---AAATTAGGAAAAGCAGGATATGTTACTAACAAAGGAAGACAAAA
GGTCGTCTCCCTAACTGACACAACAAATCAGAGGACTGAGTTACAAGCAATACATCTAGCTTTGCAGGATTCGGGATTAG
AAGTAAACATAGTAACAGACTCACAATATGCATTAGGAATCATTCAAGCACAACCAGATAAAAGTGAATCAGAGTTAGTC
AATCAAATAATAGAGCAGTTAAT---AAAAAAGGAAAAAGTTTACCTGGCATGGGTACCAGCACACAAAGGAATTGGAGG
AAATGAA---CAAGTAGATAAATTAGTCAGTGCTGGAATCAGGAAAGTACTA
>AY835760/B/US/1987/5048_87
CCTATTAGTCCTATTGAAACTGTACCAGTAAAATT---AAAGCCAGGAATGG---ATGGCCCAAAAGTTAAACAA---TG
GCCATTAACAGAAG---AAAAAATAAAAGCATTAGTAGAAATTTGTACA------G---AAATGGAAAAGGAAGGAAAAA
TTTCAAAAA---TTGGGCCTGAAAATCCATACAATACTCCAGTATTTGCTATAAAGAAAAAAGAC------AGTACT---
AAATGGAGAAAATTAGTAGATTTCAGAGAACTTAATAAGAGAACTCAAGACTTCT---GGGAAGTTCAATTAGGAATAC-
-----CACATCCCGCA---GGGTTAAAA---AAG---AAA---AAGT---CAG------TAACAGTACTGGATGTGGGTG
ATGCATATTTTTCAGTTCCCTTAGATAAAGACTTTAGGAAGTATACTGCATTTACCATACCTAGTATAAACAATGAGACA
CCAGGGATTAGATATCAGTACAATGTGCTTCCACAGGGATGGAAAGGATCACCAGCAATATTCCAAAGTAGCATGACAAA
AATCTTGGGGCCTTTTAGAAAACAAAATCCAGACATAGTTATCTATCAATACATGGATGATTTGTATGTAGGATCTGACT
TAGAAATAGGGCAGCATAGAACAAAAATAGAGGAACTGAGACAACATTTGTTGAGGTGGGGATTTACCACACCAGAC---
AAAAAACATCAGAAAGAACCTCCATTCCTTTGGATGGGTTATGAACTCCATCCTGATAAATGGACAGTACAGCCTATAGT
GTTGCCAGAAAAAGACAGCTGGACTGTCAATGACATACAGAAGTTAGTGGGAAAATTG------------------AATT
GGGCAAGTCAGATTTACGCAGGAATTAAAGTAAAGCAATTATGTAAACTCCTTAGGGGAGCCAAAGCACTAACAGAAGTA
ATACCACTAACAGAAGAAGCAGAGCTAGAACTGGCAGAAAACAGGGAGATTCTAAAAGAACCAGTACATGGAGTGTATTA
TGACCCATC---AA---------------AAGACTTAATAGCAGAACTGCAGAAGCAGGGGCAAGGCCAATGGACATATC
AAATCTATCAAGAGCCATTTAAAAATCTGAAAACAGGAAAATATGCAAGAATGAGGGGTGCCCACACTAATGATGTAAAA
CAATTAACAGAGGCAGTGC---AAAAAATAGCCACAGAAAGCATAGTAA---TATGGGGAAAGACTCCTAAATTTAGACT
ACCCATACAAAAGGAAACATGGGAAACCTGGTGGTCAGAGTATTGGCAAGCCACCTGGATTCCTGAGTGGGAGTTTGTCA
ATA---CCCCTCCCTT---AGTGAAATTATGGTACCAGTTAGAGAAAGAACCCATAGTAGGAGCAGAAACTTTCTATGTA
GATGGGGCAGCTAAC---AGGGAGAC------T---AAATTAGGAAAAGCAGGATATGTTACTAACAAAGGAAGGCAAAA
CGTCGTCACCCTAACTGACACAACAAATCAGAAGACTGAGTTACAAGCAATATATCTAGCTTTGCAGGATTCGGGATTAG
AAGTAAACATAGTGACAGACTCACCATATGCATTAGGAATCATTCAGGCACAACCAGATAAGAGTGAATCAGAGTTAGTC
AGTCAAATAATAGAGCAGTTAAT---AAAAAAGGAAAAAGTTTACCTGGCATGGGTACCAGCACACAAAGGAATTGGAGG
AAATGAA---CAAGTAGATAAATTAGTCAGTGCTGGAATCAGGAAAGTACTA
>AY835761/B/US/1991/5048_91
CCTATTAGTCCTATTGAAACTGTACCAGTAAAATT---AAAGCCAGGAATGG---ATGGCCCAAAAGTTAAACAG---TG
GCCATTAACAGAAG---AAAAAATAAAAGCATTAGTAGAAATTTGTACA------G---AACTGGAAAAGGAAGGAAAAA
TTTCAAAAA---TTGGGCCTGAAAATCCATACAATACTCCAGTATTTGCTATAAAGAAAAAAGAC------AGTACT---
AAATGGAGAAAATTAGTAGATTTCAGAGAACTTAATAAGAGAACTCAAGACTTCT---GGGAAGTTCAATTAGGAATAC-
-----CACATCCCGCA---GGGTTAAAA---AAG---AAA---AAGT---CAG------TAACAGTACTGGATGTGGGTG
ATGCATATTTTTCAGTTCCCTTAGATAAAGACTTTAGGAAGTATACTGCATTTACCATACCTAGTATAAACAATGAGACA
CCAGGGGTTAGATATCAGTATAATGTGCTTCCACAGGGATGGAAAGGATCACCAGCAATATTCCAAAGTAGCATGACAAA
AATCTTGGAGCCTTTTAGAAAACAAAATCCAGACATAGTTATCTATCAATACATGGATGATTTGTATGTAGGATCTGATT
TAGAAATAGGGCAGCATAGAACAAAAATAGAGGAACTGAGACAACATTTGTTGAGGTGGGGATTTTACACACCAGAC---
AAAAAACATCAGAAAGAACCTCCATTCCTTTGGATGGGTTATGAACTCCATCCTGATAAATGGACAGTACAGCCTATAGT
GTTGCCAGAAAAAGACAGCTGGACTGTCAATGACATACAGAAGTTAGTGGGAAAATTG------------------AATT
GGGCAAGTCAGATTTATGCAGGAATTAAGGTAAAGCAATTATGTAAACTTCTTAGGGGAGCCAAAGCACTAACAGAAGTA
ATACCACTAACAGAAGAAGCAGAGCTAGAACTGGCAGAAAACAGGGAGATTCTAAAAGAACCAGTACATGGAGTGTATTA
TGACCCATC---AA---------------AGGAATTAATAGCAGAACTACAGAAGCAGGGGCAAGGCCAATGGACATATC
AAATCTATCAAGAACCATTTAAAAATCTGAAAACAGGAAAATATGCAAGAACGAGGGGTGTCCACACTAATGATGTAAAA
CAATTAACAGAGGCAGTGC---AAAAAATAGCCACAGAAAGCATAGTGA---TATGGGGAAAGACTCCTAAATTTAGACT
ACCCATACAAAAGGAAACATGGGAAACATGGTGGTTAGAGTATTGGCAAGCCACCTGGATTCCTGAGTGGGAGTTTGTCA
ATA---CCCCTCCCTT---AGTGAAATTATGGTACCAGTTAGAGAAAGAACCCATAGTAGGAGCAGAAACTTTCTATGTA
GATGGGGCAGCTAAC---AGGGAGAC------T---AAATTAGGAAAAGCAGGATATGTTACTAACAAAGGAAGACAAAA
GGTCATCACCCTAACTGACACAACAAATCAGAAGACTGAGTTACAAGCAATACATCTAGCTTTGCAGGATTCGGGATTAG
AAGTAAACATAGTAACAGACTCACAATATGCAATAGGAATCATTCAAGCACAACCAGATAAAAGTGAATCAGAGTTAGTC
AGTCAAATAATAGAGCAGTTAAT---AAAAAAGGAAAAAGTTTACCTGGCATGGGTACCAGCACACAAAGGAATTGGAGG
AAATGAA---CAAGTAGATAAATTAGTCAGTGCTGGAATCAGGAAAGTACTA
>AY835762/B/US/1984/5160_84
CCCATTAGTCCTATTGAAACTGTACCAGTAAAATT---AAAGCCAGGAATGG---ATGGCCCAAAAGTTAAACAA---TG
GCCATTGACAGAAG---AAAAAATAAAAGCATTAGTAGAAATTTGTACA------G---AAATGGAAAGGGAAGGGAAAA
TTTCAAAAA---TTGGGCCTGAAAATCCATACAATACTCCAGTATTTGCCATAAAGAAAAAAGAC------AGTACT---
AAATGGAGAAAATTAGTAGACTTCAGAGAACTGAATAAGAGAACTCAAGACTTCT---GGGAAGTTCAATTAGGAATAC-
-----CACATCCTGCA---GGGTTAAAA---AAG---AAA---AAAT---CAG------TAACAGTACTGGATGTGGGTG
ATGCATATTTCTCAGTTCCCTTAGATGAAGACTTCAGGAAGTATACTGCATTTACCATACCTAGTACAAACAATGAGACA
CCAGGGATTAGATATCAGTACAATGTGCTTCCACAGGGATGGAAAGGATCACCAGCAATATTCCAATGTAGCATGACAAA
AATCTTAGAGCCTTTTAGAAAACAAAATCCAGACATAGTTATCTATCAATACATGGATGATTTGTATGTAGGATCTGACT
TAGAAATAGGGCAGCATAGAACAAAAATAGAGGAACTGAGACAACATCTGTTGAGGTGGGGATTTACCACACCAGAC---
AAAAAACATCAGAAAGAACCTCCATTCCTTTGGATGGGTTATGAACTCCATCCTGATAAATGGACAGTACAGCCTATAGT
GCTGCCAGAAAAAGACAGCTGGACTGTCAATGACATACAGAAGTTAGTGGGAAAATTG------------------AATT
GGGCAAGTCAGATTCACGCAGGGATTAAGGTAAAGCAATTATGTAAACTTCTTAGGGGAACCAAAGCACTAACAGAAGTA
GTATCACTAACAGAAGAAGCAGAGCTAGAACTGGCAGAAAACAGGGAGATTCTAAAAGAACCAGTACATGGAGTGTATTA
TGACCCATC---AA---------------AAGACTTAATAGCAGAAATACAGAAGCAGGGGCAAGGCCAATGGACATATC
AAATTTATCAAGAGCCATTTAAAAATCTGAAAACAGGAAAATATGCAAGAACGAGGGGTGCCCACACTAATGATGTGAAA
CAATTAACAGAGGCAGTGC---AAAAAATAGCCACAGAAAGCATAGTAA---TATGGGGAAAGACTCCTAAATTTAAACT
ACCCATACAAAAAGAAACATGGGAATCATGGTGGACAGAGTATTGGCAAGCTACCTGGATTCCTGAGTGGGAGTTTGTCA
ATA---CCCCTCCCTT---AGTGAAATTATGGTACCAGTTAGAGAAAGAACCCATAGTAGGAGCAGAAACTTTCTACGTA
GATGGGGCAGCTAAC---AGGGAAAC------T---AAATTAGGGAAAGCAGGATATGTTACAAACAGAGGAAGACAAAA
AGTTGTCACCCTAACTGACACAACAAATCAGAAGACTGAGTTACAAGCAATTCATCTAGCTTTGCAGGATTCGGGATTAG
AAGTAAACATAGTAACAGACTCACAATATGCATTAGGAATCATTCAAGCACAACCAGATAAAAGTGAATCAGAGTTAGTC
AGTCAAATAATAGAGCAGTTAAT---AAAAAAGGAAAAAGTCTACCTGGCATGGGTCCCAGCACACAAAGGAATTGGAGG
AAATGAA---CAAGTAGATAAATTAGTCAGTGCTGGAATCAGGAAAGTACTA
>AY835763/B/US/1988/5160_88
CCCATTAGTCCTATTGAAACTGTACCAGTAAAATT---AAAGCCAGGAATGG---ATGGCCCAAGAGTTAAACAA---TG
GCCATTGACAGAAG---AAAAAATAAAAGCATTAGTAGAAATTTGTACA------G---AAATGGAAAAGGAAGGGAAAA
TTTCAAGAA---TTGGGCCTGAAAATCCATACAATACTCCAGTATTTGCCATAAAGAAAAAAGAC------AGTACT---
AAATGGAGAAAATTAGTAGATTTCAGAGAACTGAATAAGAGAACTCAGGACTTCT---GGGAAGTTCAATTAGGAATAC-
-----CACATCCCGCA---GGGTTAAAA---AAG---AAA---AAAT---CAG------TAACAGTACTGGATGTGGGTG
ATGCATATTTCTCAGTTCCCTTAGATGAAGACTTCAGGAAGTATACTGCATTTACCATACCTAGTACAAACAATGAGACA
CCAGGGATTAGATATCAGTACAATGTGCTTCCACAGGGATGGAAGGGATCACCAGCAATATTCCAATGTAGCATGACAAA
AATCTTAGAACCTTTTAGAAAACAAAACCCAGACATAGTTATCTATCAATACATGGATGATTTGTATGTAGGATCTGACT
TAGAAATAGGGCAGCATAGAACAAAAATAGAGGAACTGAGACAACATCTGTTGAGATGGGGATTTACCACACCAGAC---
AAAAAACATCAGAAAGAACCTCCATTCCTTTGGATGGGTTATGAACTCCATCCTGATAAATGGACAGTACAGCCTATAGT
GTTGCCAGAAAAAGACAGCTGGACTGTCAATGACATACAGAAGTTAGTGGGAAAATTG------------------AATT
GGGCAAGTCAGATCTACGCAGGGATTAAAGTAAAGCAATTATGTAAACTTCTTAGGGGAACCAAAGCACTAACAGAAGTA
GTACCACTAACAGAAGAAGCAGAGCTAGAACTGGCAGAAAACAGGGAGATTCTAAAAGAACCAGTACGTGGAGTGTATTA
TGACCCATC---AA---------------AAGACTTAATAGCAGAAATACAGAAGCAGGGGCAAGGCCAATGGACATATC
AAATTTATCAAGAGCCATTTAAAAATCTGAAAACAGGAAAATATGCAAGAACGAGGGGTGCCCACACTAATGATGTAAAA
CAATTAACAGAGGCAGTGC---AAAAAATAGCCACAGAAAGCATAGTAA---TATGGGGAAAGACTCCTAAATTTAGACT
ACCCATACAAAAAGAAACATGGGAATCATGGTGGACAGATTATTGGCAAGCTACCTGGATTCCTGAGTGGGAGTTTGTCA
ATA---CCCCTCCCTT---AGTGAAATTATGGTACCAGTTAGAGAAAGAACCCATAGTAGGAGCAGAAACTTTCTACGTA
GATGGGGCAGCTAAC---AGGGAAAC------T---AAATTAGGGAAAGCAGGATATGTTACAAACAGAGGAAGACAAAA
AGGTTGTCACCTAACTGACACAACAAATCAGAAGACTGAGTTACAAGCAATTCATCTAGCTTTGCAGGATTCGGGATTAG
AAGTAAACATAGTAACAGACTCACAATATGCATTAGGAATCATTCAAGCACAACCAGATAAAAGTGAATCAGAGTTAGTC
AGTCAAATAATAGAGCAGTTAAT---AAAAAAGGAAAAGGTCTACCTGGCATGGGTCCCAGCACACAAAGGAATTGGAGG
AAATGAA---CAAGTAGATAAATTAGTCAGTGCTGGAATCAGGAAAGTACTA
>AY835764/B/US/1992/5160_92
CCCATTAGTCCTATTGAAACTGTACCAGTAAAATT---AAAGCCAGGAATGG---ATGGCCCAAGAGTTAAACAA---TG
GCCATTGACAGAAG---AAAAAATAAAAGCATTAGTAGAAATTTGTACA------G---AAATGGAAAAGGAAGGGAAAA
TTTCAAGAA---TTGGGCCTGAAAATCCATATAATACTCCAGTATTTGCCATAAAGAAAAAGAAC------AGTACT---
AGATGGAGAAAATTAGTAGATTTCAGAGAACTGAATAAGAGAACTCAAGACTTCT---GGGAAGTTCAATTAGGAATAC-
-----CACATCCCGCA---GGGTTAAAA---AAG---AAA---AATT---CAG------TAACAGTACTGGATGTGGGTG
ATGCATATTTCTCAGTTCCCTTAGATGAAGACTTCAGGAAGTATACTGCATTTACCATACCTAGTATAAACAATGAGATG
CCAGGGATTAGATATCAGTACAATGTGCTTCCACAGGGATGGAAGGGATCACCAGCAATATTCCAATGTAGCATGACAAA
AATCTTAGAGCCTTTTAGAAAACAAAACCCAGACATAGTGATCTATCAATACATGGATGATTTGTATGTAGGATCTGACT
TAGAAATAGGGCAGCATAGAACAAAAATAGAGGAACTGAGACAACATCTGTGGAGGTGGGGATTTTACACACCAGAC---
AAAAAACATCAGAAAGAACCTCCATTCCTTTGGATGGGTTATGAACTCCATCCTGATAAATGGACAGTACAGCCTATAGT
GCTGCCAGAAAAAGACAGCTGGACTGTCAATGACATACAGAAGTTAGTGGGAAAATTG------------------AATT
GGGCAAGTCAGATCTACGCAGGGATTAAAGTAAAGCAACTATGTAAACTTCTTAGGGGAACCAAAGCACTAACAGAAGTA
GTATCACTAACAGAAGAAGCAGAGCTAGAACTGGCAGAAAACAGGGAGATTCTAAAAGAACCAGTACATGGAGTGTATTA
TGACCCATC---AG---------------AAGACTTAATAGCAGAAATACAGAAGCAGGGGCAAGGCCAATGGACATATC
AAATTTATCAAGAGCCATTTAAAAATCTGAAAACAGGAAAATATGCAAGAACGAGGGGTGCCCACACTAATGATGTAAAA
CAATTAACAGAGGCAGTGC---AAAAAATAGCCACAGAAAGCATAGTAA---TATGGGGAAAGACTCCTAAATTTAGACT
ACCCATACAAAAAGAAACATGGGAATCATGGTGGACAGATTATTGGCAAGCTACCTGGATCCCTGAGTGGGAGTTTGTCA
ATA---CCCCTCCCTT---AGTGAAATTATGGTACCAGTTAGAGAAAGAACCCATAGTAGGAGCAGAAACTTTCTACGTA
GATGGGGCAGCTAAC---AGGGAAAC------T---AAATTAGGGAAAGCAGGATATGTTACAAACAGAGGAAGACAAAA
GGTTGTCACCCTAAATGACACAACAAATCAGAAGACTGAGTTACAAGCAATTCATCTAGCTTTGCAGGATTCAGGATTAG
AAGTAAACATAGTAACAGATTCACAATATGCATTAGGAATCATTCAAGCACAACCAGATAAAAGTGAATCAGAATTAGTC
AGTCAAATAATAGAGCAGTTAAT---AAAGAAGGAAAAGGTCTACCTGGCATGGGTCCCAGCACACACAGGAATTGGAGG
AAATGAA---CAAGTAGATAAATTAGTCAGTGCTGGAATCAGGAAAGTACTA
>AY835765/B/US/1984/5084_84
CCCATTAGTCCTATTGAAACTGTACCAGTAAAATT---AAAGCCAGGAATGG---ATGGCCCAAAAGTTAAACAA---TG
GCCATTAACAGAAG---AAAAAATAAAAGCATTAGTAGAAATTTGTACA------G---AAATGGAGAATGAAGGAAAAA
TTTCAAAAA---TTGGGCCTGAAAACCCATACAATACTCCAGTGTTTGCCATAAAGAAAAAGGAC------AGTACT---
AAATGGAGAAAATTAGTAGATTTCAGAGAACTTAATAAGAGAACTCAAGACTTCT---GGGAAGTTCAATTAGGAATAC-
-----CACATCCCGCA---GGGTTAAAA---AAG---AAA---AAAT---CAG------TAACAGTACTGGATGTGGGTG
ATGCATATTTTTCAGTTCCCTTAGATAAAGACTTCAGGAAGTATACTGCATTTACCATACCTAGTATAAACAATGAGACA
CCAGGGATTAGATATCAGTACAATGTACTTCCACAGGGATGGAAAGGATCACCAGCAATATTCCAAAGTAGCATGACAAA
AATCTTAGAGCCTTTTAGAAAACAAAATCCAGACATAATTATCTATCAATACATGGATGATTTGTATGTAGGATCTGACT
TAGAAATAGGGCGGCATAGGACAAAAATAGAGGAACTGAGACAACATCTGTTGAGGTGGGGATTTACCACACCAGAC---
AAAAAACATCAGAAAGAACCCCCATTCCTTTGGATGGGTTATGAACTCCATCCTGATAAATGGACAGTACAGCCTATAGT
GCTGCCAGAAAAAGACAGCTGGACTGTCAATGACATACAGAAGTTAGTGGGAAAATTA------------------AATT
GGGCAAGTCAGATTTACGCAGGGATTAAAGTAAGGCAATTATGTAAACTCCTTAGGGGAACCAAAGCACTAACAGAAGTA
ATACCACTAACAAAAGAAGCAGAGCTAGAACTGGCAGAAAACAGGGAAATTCTAAAAGAACCAGTACATGGAGTGTATTA
TGACCCATC---AA---------------AAGACTTAATAGCAGAAATACAGAAGCAGGGGCAAGGCCAATGGACATATC
AGATTTATCAAGAGCCATTTAAAAACCTGAAAACAGGAAAATATGCAAGAATGAGGGGTGCCCACACTAATGATGTAAAA
CAATTAACAGAGGCAGTGC---AAAAAATAACCACAGAAAGCATAGTAA---TATGGGGAAAGACTCCTAAATTTAGACT
ACCCATACAAAAAGAAACATGGGAAGCATGGTGGACAGAGTATTGGCAAGCCACCTGGATTCCTGAGTGGGAGTTTGTCA
ATA---CCCCTCCCTT---AGTAAAATTATGGTACCAGTTAGAGAAAGAACCCATAGTAGGAGCAGAAACTTTCTATGTA
GATGGGGCAGCTAAC---AGGGAGAC------T---AAATTAGGAAAAGCAGGATATGTTACTGACAGAGGAAGACAAAA
AGTTGTCCCCCTAACTGACACAACAAATCAAAAGACTGAGTTACAAGCAATTCATCTAGCTTTGCAGGATTCGGGATTAG
AAGTAAACATAGTAACAGACTCACAATATGCATTGGGAATCATTCAAGCACAGCCAGATAAGAGTGAATCAGAGTTAGTC
AGTCAAATAATAGAGCAGTTAAT---AAAAAAGGAAAAGGTCTACCTGGCATGGGTACCAGCACACAAAGGAATTGGAGG
AAATGAA---CAAGTAGATAAATTAGTCAGTGCTGGAATCAGGAAAGTACTA
>AY835766/B/US/1989/5073_89
CCCATTAGTCCTATTGAAACTGTACCAGTAAAATT---AAAGCCAGGAATGG---ATGGCCCAAAAGTTAAACAA---TG
GCCATTGACAGAAG---AAAAAATAAAAGCATTAATAGAAATTTGTACA------G---AAATGGAAAAGGAAGGAAAAA
TTTCAAGAG---TTGGGCCTGAAAATCCATACAATACTCCAGTATTTGCCATAAAGAAAAAAGAC------AGTACT---
AAATGGAGAAAATTAGTAGATTTCAGAGAACTTAATAAGAAAACTCAAGACTTCT---GGGAAGTTCAATTAGGAATAC-
-----CACATCCCGCA---GGGTTAAAA---AAG---AAA---AAAT---CAG------TAACAGTACTGGATGTGGGTG
ATGCATATTTTTCAGTTCCTTTAGATAAAGACTTCAGGAAATATACTGCATTTACCATACCTAGTATAAATAATGAGACA
CCAGGGATTAGATATCAGTACAATGTGCTTCCACAGGGATGGAAAGGATCACCATCAATATTCCAAAGTAGCATGACAAA
AATCTTAGAGCCTTTTAGAAAACAAAATCCAGACATAGTTATCTATCAATACATGGATGATTTGTATGTAGGATCTGACT
TAGAAATAGGGCAGCATAGAACAAAAATAGAGGAACTGAGACAACATCTGTTGAAGTGGGGATTTACCACACCAGAC---
AAAAAACATCAGAAAGAACCTCCATTCCTTTGGATGGGTTATGAACTCCATCCTGATAAATGGACAGTACAGCCTATAGT
GCTGCCAGAGAAAGACAGCTGGACTGTCAATGACATACAGAAGTTAGTGGGAAAATTA------------------AATT
GGGCAAGTCAGATTTACGCAGGAATTAAAGTAAAGCAATTATGTAAACTCCTTAGGGGAACCAAAGCACTAACAGAAGTA
ATACCACTAACAAGAGAAGCAGAGCTAGAACTGGCAGAAAACAGGGAGATTCTAAAAGAACCGGTACATGGAGTGTATTA
TGACCCATC---AA---------------AAGACTTAATAGCAGAACTACAGAAGCAGGGGCAAGGTCAATGGACATATC
AAATTTATCAAGAGCCATTTAAAAATCTGAAAACAGGAAAATATGCAAGAATGAGGGGTGCCCACACTAATGATGTAAAA
CAATTAACAGAGGCAGTGC---ATAAAATAGCCACAGAAAGCATAATAA---TATGGGGAAAGACTCCTAAATTCAAACT
ACCCATACAAAAAGAAACATGGGAAGCATGGTGGACAGAGTATTGGCAAGCCACCTGGATTCCTGAGTGGGAGTTTGTCA
ATA---CCCCTCCCTT---AGTGAAATTATGGTACCAGTTAGAAAAAGAACCCATAGTAGGAGCAGAAACTTTCTATGTA
GATGGGGCAGCTAAC---AGGGATAC------T---AAATTAGGAAAAGCAGGATATGTTACTAACAGAGGAAGACAAAA
AGTTGTCTCCCTAACTGACACAACAAATCAGAAGACTGAGTTACAAGCAATTCATCTAGCTTTGCAGGATTCGGGATCAG
AAGTAAACATAGTAACAGACTCACAATATGCATTAGGAATTATTCAAGCACAACCAGATAAAAGTGAATCAGAGTTAGTC
AGTCAAATAATAGAACAGTTAAT---AAAAAAGGAAAAGGTCTACCTGGCATGGGTACCAGCACACAAAGGAATTGGAGG
AAATGAA---CAAGTAGATAAATTAGTCAGTGCTGGAATCAGGAAAGTACTA
>AY835767/B/US/1993/5073_93
CCCATTAGTCCTATTGAAACTGTACCAGTAAAATT---AAAGCCAGGAATGG---ATGGCCCAAAAGTTAAACAA---TG
GCCATTGACAGAAG---AAAAAATAAAAGCATTAATAGAAATTTGTACA------G---AAATGGAAAAGGAAGGAAAAA
TTTCAAGAG---TTGGGCCTGAAAATCCATACAATACTCCAGTATTTGCCATAAAGAAAAAAGAC------AGTACT---
AAATGGAGAAAATTAGTTGATTTCAGAGAACTTAATAAGAAAACTCAAGACTTCT---GGGAAGTTCAATTAGGAATAC-
-----CACATCCCGCA---GGGTTAAAA---AAG---AAA---AAAT---CAG------TAACAGTACTGGATGTGGGTG
ATGCATATTTTTCAGTTCCCTTAGATAAAGACTTCAGGAAATATACTGCATTTACCATACCTAGTATAAACAATGAGACA
CCAGGGATTAGATATCAGTACCATGTGCTTCCACAGGGATGGAAAGGATCACCATCAATATTCCAAAGTAGCATGACAAA
AATCTTAGAGCCTTTTAGAAAACAAAATCCAGACATAGTTATCTATCAATACATGGATGATTTGTATGTAGGATCTGACT
TAGAAATAGGGCAGCATAGAACAAAAATAGAGGAACTGAGACAACATCTGTTGAAGTGGGGATTTACCACACCAGAC---
AAAAAACATCAGAAAGAACCTCCATTCCTTTGGATGGGTTATGAACTCCATCCTGATAAATGGACAGTACAGCCTATAGT
GCTGCCAGAGAAAGACAGCTGGACTGTCAATGACATACAGAAGTTAGTGGGAAAATTA------------------AATT
GGGCAAGTCAGATTTACGCAGGGATTAAAGTAAAGCAATTATGTAAACTCCTTAGGGGAACCAAAGCACTAACAGAAGTG
ATACCACTAACAAGAGAAGCAGAGCTAGAACTGGCAGAAAACAGGGAAATTCTAAAAGAACCAGTACATGGAGTGTATTA
TGACCCTTC---AA---------------AAGACTTAATAGCAGAACTACAGAAGCAGGGGCAAGGTCAATGGACATATC
AAATTTATCAAGAGCCATTTAAAAATCTGAAAACAGGAAAATATGCAAGAATGAGGGGTGCCCACACTAATGATGTAAAA
CAATTAACAGAGGCAGTGC---ATAAAATAGCCACAGAAAGCATAATAA---TATGGGGAAAGACTCCTAAATTCAAACT
[truncated: 2,902,550 more chars]
