# Supplementary material for: An integrated map of HIV genome-wide variation from a population perspective
Source: Retrovirology. 2015 Feb 15;12:18. doi: 10.1186/s12977-015-0148-6 (PMC4358901; doi:10.1186/s12977-015-0148-6)
Supplement: Additional file 3: — Software. Our Matlab toolbox developed for data visualization, genomic diversity analysis and HIV genomic alignment. Our sequence datasets are also included. [file 12977_2015_148_MOESM3_ESM.zip › HIVGenomeAnalysisToolbox/TemporaryData/Protease.fasta]

>K03455/B/FR/1983/HXB2-LAI-IIIB-BRU
CCTCAGGTCACTCTTTGGCAACGACCCCTCGTCACAATAAAGATA---GGGGGGCAACTAAAGGAAGCTCTATT---AGA
TACAGGAGCAGATGATACAGTATT---AGAAGAA---A---TGAGTTTGCCAGGAAGATGGAAACCAAAAATGATAGGGG
GAATTGGAGGTTTTATCAAAGTAAGACAGTATGATCAGATACTCATAGAAATCTGTGGACATAAAGCTATAGGTACAGTA
TTAGTAGGACCTACACCTGTCAACA---TAATTGGAAGAAATCTGTTGACTCAGATTGGTTGCACTTTAAATTTT
>A04321/B/FR/1983/IIIB_LAI
CCTCAGATCACTCTTTGGCAACGACCCCTCGTCACAATAAAGATA---GGGGGGCAACTAAAGGAAGCTCTATT---AGA
TACAGGAGCAGATGATACAGTATT---AGAAGAA---A---TGAGTTTGCCAGGAAGATGGAAACCAAAAATGATAGGGG
GAATTGGAGGTTTTATCAAAGTAAGACAGTATGATCAGATACTCATAGAAATCTGTGGACATAAAGCTATAGGTACAGTA
TTAGTAGGACCTACACCTGTCAACA---TAATTGGAAGAAATCTGTTGACTCAGATTGGTTGCACTTTAAATTTT
>A07867/B/FR/1983/LAI-J19
CCTCAGATCACTCTTTGGCAACGACCCCTCGTCACAATAAAGATA---GGGGGGCAACTAAAGGAAGCTCTATT---AGA
TACAGGAGCAGATGATACAGTATT---AGAAGAA---A---TGAGTTTGCCAGGAAGATGGAAACCAAAAATGATAGGGG
GAATTGGAGGTTTTATCAAAGTAAGACAGTATGATCAGATACTCATAGAAATCTGTGGACATAAAGCTATAGGTACAGTA
TTAGTAGGACCTACACCTGTCAACA---TAATTGGAAGAAATCTGTTGACTCAGATTGGTTGCACTTTAAATTTT
>AB078005/B/US/1997/ARES2
CCTCAAATCACTCTTTGGCAACGACCCCTCGTTACAATAAAGGTA---GGGGGGCAACTAAAGGAAGCTCTGTT---AGA
CACAGGAGCAGATGATACAGTATT---AGAAGAA---A---TGAATTTGCCAGGAAGATGGAAACCGAAAATGATAGGGG
GAATTGGAGGTTTTATTAAAGTAAGACAGTATGATCAGATACTCATAGAAATCTGTGGACATAAAGCTATAGGTACAGTA
TTGGTAGGACCTACACCTGTCAACA---TAATTGGAAGAAATCTGTTGACTCAGATTGGTTGCACTTTAAATTTT
>AB221005/B/US/1985/Ba_L
CCTCAGATCACTCTTTGGCAACGACCCCTCGTCACAATAAAGATA---GGGGGGCAACTAAAGGAAGCTCTATT---AGA
TACAGGAGCAGATGATACAGTATT---AGAAGAA---A---TGAATTTGCCAGGAAGATGGAAACCAAAAATGATAGGGG
GAATTGGAGGTTTTATCAAAGTAAGACAGTATGATCAGATACTCATAGAAATCTGTGGACATAAAGCTATAGGTACAGTA
TTAATAGGACCTACACCTGTCAACA---TAATTGGAAGAAATCTGTTGACTCAGATTGGTTGCACTTTAAATTTT
>AB253432/B/US/1985/Ba_L
CCTCAGATCACTCTTTGGCAACGACCCCTCGTCACAATAAAGATA---GGGGGGCAACTAAAGGAAGCTCTATT---AGA
TACAGGAGCAGATGATACAGTATT---AGAAGAA---A---TGAATTTGCCAGGAAGATGGAAACCAAAAATGATAGGGG
GAATTGGAGGTTTTATCAAAGTAAGACAGTATGATCAGATACTCATAGAAATCTGTGGACATAAAGCTATAGGTACAGTA
TTAATAGGACCTACACCTGTCAACA---TAATTGGAAGAAATCTGTTGACTCAGATTGGTTGCACTTTAAATTTT
>AB286955/B/JP/2004/DR6089
CCTCAAATCACTCTTTGGCAACGACCCCTCGTCACAATAAAGGTA---GGGGGACAGCTAAAAGAGGCTCTATT---AGA
TACAGGAGCAGATGATACAGTATT---AGAAGAA---A---TAAATTTGCCAGGAAGATGGAAACCAAAAATGATAGGGG
GAATTGGAGGTTTTATCAAAGTAAGACAGTATGATCAGATACTCGTAGAAATCTGTGGACATAAAGCTATAGGTACAGTC
TTAGTAGGACCTACACCTGTCAACA---TAATTGGAAGAAACCTGTTGACTCAGATTGGCTGCACTTTAAATTTT
>AB286956/B/JP/2004/DR6089
CCTCAAATCACTCTTTGGCAACGACCCCTCGTCACAATAAAGGTA---GGGGGACAGCTAAAAGAAGCTCTATT---AGA
TACAGGAGCAGATGATACAGTATT---AGAAGAA---A---TAAATTTGCCAGGAAGATGGAAACCAAAAATGATAGGGG
GAATTGGAGGTTTTATCAAAGTAAGACAGTATGATCAGATACTCGTAGAAATCTGTGGACATAAAGCTATAGGTACAGTC
TTAGTAGGACCTACACCTGTCAACA---TAATTGGAAGAAACCTGTTGACTCAGATTGGCTGCACTTTAAATTTT
>AB287363/B/JP/2005/DR6538
CCTCAGATCACTCTTTGGCAACGACCCCTCGTCACAATAAAGATA---GGGGGGCAACTAAAGGAAGCTCTATT---AGA
TACAGGAGCAGATGATACAGTATT---AGAAGAA---A---TGAATTTGCCAGGAAAATGGAAACCAAAAATGATAGGAG
GAATTGGAGGTTTTATCAAAGTAAGACAGTATGATCAGATACCCATAGAAATCTGTGGACATAAAGCTATAGGTACAGTA
TTAATAGGACCTACACCCGTCAACA---TAATTGGAAGAAATTTGTTGACGCAGCTTGGGTGTACTTTAAATTTT
>AB287364/B/JP/2005/DR6737
CCTCAAATCACTCTTTGGCAACGACCCCTCGTCACAATAAAGGTA---GGGGGACAGCTAAAGGAAGCTCTATT---AGA
TACAGGAGCAGATGATACAGTATT---AGAAGAA---A---TAGATTTACCAGGAAGATGGAAACCAAAAATGATAGGGG
GAATTGGAGGTTTTATCAAAGTAAGACAGTATGATCAGATACTAGTAGAAATTTGTGGACATAGAGCTATAGGTACAGTA
TTAGTAGGACCTACACCTGTTAACA---TAATTGGAAGAAATCTGTTGACTCAGATTGGCTGCACTTTAAATTTT
>AB287365/B/JP/2005/DR6737
CCTCAAATCACTCTTTGGCAACGACCCCTCGTCACAATAAAGGTA---GGGGGACAGCTAAAGGAAGCTCTATT---AGA
TACAGGAGCAGATGATACAGTATT---AGAAGAA---A---TAGATTTACCAGGAAGATGGAAACCAAAAATGATAGGGG
GAATTGGAGGTTTTATCAAAGTAAGACAGTATGATCAGATACTAGTAGAAATTTGTGGACATAGAGCTATAGGTACAGTA
TTAGTAGGACCTACACCTGTTAACA---TAATTGGAAGAAATCTGTTGACTCAGATTGGCTGCACTTTAAATTTT
>AB287366/B/JP/2005/DR7060
CCTCAGATCACTCTTTGGCAGCGACCCCTCGTCACAATAAGGATA---GGAGGGCAGCTAAAGGAAGCTCTATT---AGA
TACAGGAGCAGATGATACAGTATT---AGAAGAA---A---TGAATTTGCCGGGAAGATGGAAACCGAAAATGATAGGGG
GAATTGGAGGTTTTATCAAAGTAAGACAGTATGATCAGATACCCATAGAAATCTGTGGAAAGAAAACTATAGGTACAGTA
TTAATAGGACCTACACCTGTCAACA---TAATTGGAAGAAATCTGTTGACTCAGCTTGGATGCACTTTAAATTTT
>AB287367/B/JP/2005/DR7060
CCTCAGATCACTCTTTGGCAGCGACCCCTCGTCACAATAAGGATA---GGAGGGCAGCTAAAGGAAGCTCTATT---AGA
TACAGGAGCAGATGATACAGTATT---AGAAGAA---A---TGAATTTGCCGGGAAGATGGAAACCGAAAATGATAGGGG
GAATTGGAGGTTTTATCAAAGTAAGACAGTATGATCAGATACCCATAGAAATCTGTGGAAAGAAAACTATAGGTACAGTA
TTAATAGGACCTACACCTGTCAACA---TAATTGGAAGAAATCTGTTGACTCAGCTTGGATGCACTTTAAATTTT
>AB287368/B/JP/2005/DR7065
CCTCAGATCACTCTTTGGCAACGACCCCTTGTCACAGTAAAGGTA---GGGGGGCAACTAAGGGAAGCCCTATT---AGA
TACAGGAGCAGATGATACAGTGTT---AGAAGAA---A---TGAATTTGCCAGGAAAATGGAAACCAAAAATGATAGGGG
GAATTGGAGGTTTTATCAAAGTAAGACAGTATGATCAAATACCTGTAGACATCTGTGGTCATAAAGCTGTAGGTACAGTG
TTAATAGGACCTACACCTGTCAACA---TAATTGGAAGAAATCTGTTGACTCAGATTGGGTGCACTTTAAATTTT
>AB287369/B/JP/1999/DR1348
CCTCAAATCACTCTTTGGCAACGACCCATCGTCACAATAAAGATA---GGGGGGCAACTAAAAGAGGCTCTATT---AGA
TACAGGAGCAGATGATACAGTATT---AGAAGAA---A---TGAATTTGCCAGGAAGATGGAAACCAAAAATGATAGTGG
GAATTGGAGGTTTTGTCAAAGTAAGACAGTATGATCAGGTACCCATAGAAATCTGTGGGCATAAAATTGAAGGTACAGTG
TTAATAGGACCTACCCCTGCCAACA---TAATTGGAAGAAATCTGATGACTCAGCTTGGTTGCACTTTAAATTTT
>AB287370/B/JP/1999/DR1348
CCTCAAATCACTCTTTGGCAACGACCCATCGTCACAATAAAGATA---GGGGGGCAACTAAAAGAGGCTCTATT---AGA
TACAGGAGCAGATGATACAGTATT---AGAAGAA---A---TGAATTTGCCAGGAAGATGGAAACCAAAAATGATAGTGG
GAATTGGAGGTTTTGTCAAAGTAAGACAGTATGATCAGGTACCCATAGAAATCTGTGGGCATAAAATTGAAGGTACAGTG
TTAATAGGACCTACCCCTGCCAACA---TAATTGGAAGAAATCTGATGACTCAGCTTGGTTGCACTTTAAATTTT
>AB287371/B/JP/2000/DR2510
CCTCAAATCACTCTTTGGCAACGACCCATCGTCACAGTAAAGATA---GGGGGGCAACTAAAAGAGGCTATATT---AGA
TACAGGAGCAGATAATACAGTATT---AGAAGAC---A---TGAATTTGCCAGGAAGATGGACACCAAAAATAATAGGAG
GAATTGGAGGTTTTGTCAAAGTAAGACAGTATGATCAGGTACCCATAGAAATCTGTGGGCACAAAACTGAAGGTACAGTA
TTAATAGGACCTACACCTGTCAACA---TAATTGGAAGAGATCTGATGACTCAGCTTGGTTTCACTTTAAATTTT
>AB287372/B/JP/2000/DR2510
CCTCAAATCACTCTTTGGCAACGACCCATCGTCACAGTAAAGATA---GGGGGGCAACTAAAAGAGGCTATATT---AGA
TACAGGAGCAGATAATACAGTATT---AGAAGAC---A---TGAATTTGCCAGGAAGATGGACACCAAAAATAATAGGAG
GAATTGGAGGTTTTGTCAAAGTAAGACAGTATGATCAGGTACCCATAGAAATCTGTGGGCACAAAACTGAAGGTACAGTA
TTAATAGGACCTACACCTGTCAACA---TAATTGGAAGAGATCTGATGACTCAGCTTGGTTTCACTTTAAATTTT
>AB289587/B/JP/2000/DR2508
CCTCAGATCACTCTTTGGCAACGACCCATCGTCACAATAAAGATA---GGGGGGCAACTGAGGGAAGCTCTATT---GGA
TACAGGAGCAGATGATACAGTGTT---AGAAGAA---A---TAAATTTGCCAGGAAAATGGAAACCAAAAATAATAGGGG
GAATTGGAGGTCTTATCAAAGTAAGACAGTATGATAATATACCCATAGAAATCTGTGGACATAAAGTTATAGGTTCAGTA
TTAGTAGGACCTACACCTACCAACA---TAATTGGAAGAAGTCTGATGACTCAACTTGGTTGCACTTTAAATTTT
>AB289588/B/JP/2000/DR2508
CCTCAGATCACTCTTTGGCAACGACCCATCGTCACAATAAAGATA---GGGGGGCAACTGAGGGAAGCTCTATT---GGA
TACAGGAGCAGATGATACAGTGTT---AGAAGAA---A---TAAATTTGCCAGGAAAATGGAAACCAAAAATAATAGGGG
GAATTGGAGGTCTTATCAAAGTAAGACAGTATGATAATATACCCATAGAAATCTGTGGACATAAAGTTATAGGTTCAGTA
TTAGTAGGACCTACACCTACCAACA---TAATTGGAAGAAGTCTGATGACTCAACTTGGTTGCACTTTAAATTTT
>AB289589/B/JP/2001/DR388
CCTCAGATCACTCTTTGGCAACGACCCATCGTCACAATAAAGATA---GGGGGGCAGCTAAAGGAAGCACTATT---AGA
TACAGGAGCAGATAATACAGTATT---AGAAGAA---A---TGAATTTGCCAGGAAGATGGAAACCAAAAATAATAGGGG
GAATTGGAGGTTTTCTCAAAGTAAGACAGTATGATCAGATACCCATAGAAATCTGTGGACATAAAACTATAGGTACAGTA
TTAGTAGGACCTACACCTGTCAACG---TAGTTGGAAGGGATCTGATGACTCAGCTTGGTTGCACTTTAAATTTT
>AB289590/B/JP/2001/DR388
CCTCAGATCACTCTTTGGCAACGACCCATCGTCACAATAAAGATA---GGGGGGCAGCTAAAGGAAGCACTATT---AGA
TACAGGAGCAGATAATACAGTATT---AGAAGAA---A---TGAATTTGCCAGGAAGATGGAAACCAAAAATAATAGGGG
GAATTGGAGGTTTTCTCAAAGTAAGACAGTATGATCAGATACCCATAGAAATCTGTGGACATAAAACTATAGGTACAGTA
TTAGTAGGACCTACACCTGTCAACG---TAGTTGGAAGGGATCTGATGACTCAGCTTGGTTGCACTTTAAATTTT
>AB428551/B/JP/2000/117
CCTCAGATCACTCTTTGGCAACGACCCCTCGTCCCAATAAAGATA---GGGGGGCAACTAAAGGAAGCCCTATT---AGA
TACAGGAGCAGATGATACAGTATT---AGAAGAA---A---TGAATTTGCCAGGAAAATGGAAACCAAAAATAATAGGGG
GAATTGGAGGTTTTATCAAAGTAAGACAGTATGATCAGGTACCCGTAGAAATCTGCGGACATAAAGCTATAGGTGCAGTA
TTAGTAGGACCTACACCTGTCAACA---TAATTGGAAGAAATCTGTTGACTCAGCTTGGTTGCACTTTAAATTTT
>AB428552/B/JP/2001/134
CCTCAGATCACTCTTTGGCAACGACCCCTCGTCACAATAAAGATA---GGGGGGCAACTAAAGGAAGCTCTATT---AGA
TACAGGAGCAGATGATACAGTATT---AGAAGAA---A---TGAATTTGCCAGGAAAATGGAAACCAAAAATGATAGGGG
GAATTGGAGGTTTTATCAAAGTAAGACAGTATGAACAGGTACCCATAGAAATCTGCGGACATAAAGCTATAGGTACAGTA
TTAGTAGGACCTACACCTGTCAACA---TAATTGGAAGAAATCTGATGACTCAGCTTGGGTGCACTTTAAATTTT
>AB428553/B/JP/2002/194
CCTCAGATCACTCTTTGGCAACGACCCCTCGTCACAATAAAGATA---GGGGGGCAACTAAAGGAAGCTCTATT---AGA
TACAGGAGCAGATGATACAGTATT---AGAAGAA---A---TGAATTTGCCAGGAAAATGGAAACCAAAAATAATAGGGG
GAATTGGAGGTTTTATCAAAGTAAGACAGTATGATCAGGTAACCGTAGAAATCTGCGGACATAAAGCTATAGGTGCAGTA
TTAATAGGACCTACACCTGTCAACA---TAATTGGAAGAAATCTGTTGACTCAGCTTGGTTGCACTTTAAATTTT
>AB428554/B/JP/2002/197
CCTCAGATCACTCTTTGGCAACGACCCCTCGTCACAATAAAGATA---GGGGGGCAACTAAAAGAAGCTCTATT---AGA
TACAGGAGCAGATGATACAGTATT---AGAAGAA---A---TGAATTTGCCAGGAAAATGGAAACCAAAAATAATAGGGG
GAATTGGAGGCTTTATCAAAGTAAGACAGTATGATCAGGTAACCGTAGAAATCTGCGGACATAAAGCTATAGGTGCAGTA
TTAATAGGACCTACACCTGTCAACA---TAATTGGAAGAAATCTGTTGACTCAGCTTGGTTGCACTTTAAATTTT
>AB428555/B/JP/2003/227
CCTCAGATCACTCTTTGGCAACGACCCCTCGTCACAATAAAGATA---GGGGGGCAACTAAAGGAAGCTCTATT---AGA
TACAGGAGCAGATGATACAGTATT---AGAAGAA---A---TGAATTTGCCAGGAAAATGGAAACCAAAAATAATAGGGG
GAATTGGAGGTTTTATCAAAGTAAGACAGTATGATCAGGTACCCATAGAAATCTGCGGACATAAAGCTATAGGTACAGTA
TTAGTAGGACCTACACCTGTCAACA---TAATTGGAAGAAATCTGTTGACTCAGCTTGGTTGCACTTTAAATTTT
>AB428556/B/JP/2005/426
CCTCAGATCACTCTTTGGCAACGACCCCTCGTCACAATAAAGATA---GGGGGGCAAGTAAARGAAGCTCTATT---AGA
TACAGGAGCAGATGATACAGTATT---AGAAGAA---A---TGAATTTGCCAGGAAAATGGAAACCAAAAATAATAGGGG
GAATTGGAGGTTTTATCAAAGTAAGACAGTATGATCAGGTACCCGTAGAAATCTGCGGRCATAAAGCTATAGGTGCAGTA
TTAATAGGACCTACACCTGTCAATA---TAATTGGAAGAAATATACTGACTAAGCTTGGGTGCACTTTAAATTTT
>AB428557/B/JP/2005/436
CCTCAGATCACTCTTTGGCAACGACCCCTCGTCCCAATAAAGATA---GGGGGGCAAMTAAAGGAAGCCCTATT---AGA
CACAGGAGCAGATGAYACAGTATT---AGAAGAA---A---TGAATTTGCCAGGAAAATGGAAACCAAAAATAATAGGGG
GAATTGGAGGTTTTATCAAAGTAAGACAGTATGATCAGGTACCCGTAGAAATCTGCGGACATAAAGCTATAGGTGCAGTA
TTAGTAGGACCTACACCTGTCAACA---TAATTGGAAGAAATCTGTTGACTCAGCTTGGTTGCACTTTAAATTTT
>AB428558/B/JP/2003/285
CCTCAAATCACTCTTTGGCAACGACCCTTAGTCACAATAAAGGTA---GGAGGACAGCTAAAGGAAGCTCTATT---AGA
TACAGGAGCAGATGATACAGTATT---AGAAGAA---A---YGAATTTACCAGGCAAATGGAAACCAAAAATGATAGGGG
GAATTGGAGGTTTTATCAAAGTAAGACAGTATGATCAGGTAGCTATAGAAATCTGCGGACATAAAGCTATAGGTACAGTG
TTAGTAGGACCTACACCTGTCAACA---TAATTGGAAGAAATCTGTTAACTCAGCTTGGCTGCACTTTAAATTTC
>AB428559/B/JP/2004/329
CCTCAAATCACTCTTTGGCAACGACCCTTAGTCACAATAAAGGTA---GGAGGACAGCTAAAGGAAGCTCTATT---AGA
CACAGGAGCAGATGATACAGTATT---AGAAGAA---A---TGAATTTACCAGGCAAATGGAAACCAAAAATGATAGGGG
GAATTGGAGGTTTTATCAAAGTAAGACAGTATGATCAGGTAGCTATAGAAATCTGCGGACATAAAGCTATAGGTACAGTG
TTAGTAGGACCTACACCTGTCAACA---TAATTGGAAGAAATCTGTTAACTCAGCTTGGCTGCACTTTAAATTTC
>AB428560/B/JP/2005/398
CCTCAAATCACTCTTTGGCAACGACCCTTAGTCACAATAAAGGTA---GGAGGACAGCTAAAGGAAGCTCTATT---AGA
TACAGGAGCAGATGATACAGTATT---AGAAGAA---A---TGAATYTACCAGGCAAATGGAAACCAAAAATGATAGGGG
GAATTGGAGGTTTTATCAAAGTAAGACAGTATGATCAGGTAGCTATAGAAATCTGCGGACATAAAGCTATAGGTACAGTG
TTAGTAGGACCTACCCCTGTCAACA---TAATTGGAAGAAATYTGTTAACTCAGCTTGGCTGCACTTTAAATTTC
>AB428561/B/JP/2006/472
CCTCAAATCACTCTTTGGCAACGACCCTTAGTCACAATAAAGGTA---GGAGGACAGCTAAAGGAAGCTCTATT---AGA
TACAGGAGCAGATGATACAGTATT---AGAAGAA---A---TGAGTTTACCAGGCAGATGGAAACCAAAAATGATAGGGG
GAATTGGAGGTTTTATCAAAGTAAGACAGTATGATCAGGTAGCTATAGAAATCTGCGGACATAAAGCTATAGGTACAGTG
TTAGTAGGACCTACACCTGTCAACA---TAATTGGAAGAAATCTGTTAACTCAGCTTGGCTGCACTTTAAATTTC
>AB428562/B/JP/2006/574
CCTCAAATCACTCTTTGGCAACGACCCTTAGTCACAATAAAGGTA---GGAGGACAGCTAAAGGAAGCTCTATT---AGA
TACAGGAGCAGATGATACAGTATT---AGGAGAA---A---TGAATTTACCAGGCAAATGGAAACCAAAAATGATAGGGG
GAATTGGAGGTTTTATCAAAGTAAGACAGTATGATCAGGTAGCTATAGAAATCTGCGGACATAAAGCTATAGGTACAGTG
TTAGTAGGACCTACACCTGTCAACA---TAATTGGAAGAAATCTGTTAACTCAGCTTGGCTGCACTTTAAATTTC
>AB480692/B/JP/2004/DR6174
CCTCAAATCACTCTTTGGCAACGACCCGTAGTCAAAGTAAGGGTA---GGAGGGCAACTAACGGAAGCTCTATT---AGA
TACAGGAGCAGATAATACAGTATT---AGAGAAC---A---TAAATTTACCAGGGAAATGGAAACCAAAAATGATAGGGG
GAATTGGAGGTTTTGTCAAAGTAAGACAGTATGATCAGGTAACTATAGAATTCTGCGGACATAAAGTTGTAGGTGCAGTA
TTAGTAGGACCTACACCTGTCAACA---TAATTGGAAGAGATCTGATGACTCAGATTGGCTGCACCTTAAATTTT
>AB480693/B/JP/2004/DR6174
CCTCAAATCACTCTTTGGCAACGACCCGTAGTCAAAGTAAGGGTA---GGAGGGCAACTAACGGAAGCTCTATT---AGA
TACAGGAGCAGATAATACAGTATT---AGAGAAC---A---TAAATTTACCAGGGAAATGGAAACCAAAAATGATAGGGG
GAATTGGAGGTTTTGTCAAAGTAAGACAGTATGATCAGGTAACTATAGAATTCTGCGGACATAAAGTTGTAGGTGCAGTA
TTAGTAGGACCTACACCTGTCAACA---TAATTGGAAGAGATCTGATGACTCAGATTGGCTGCACCTTAAATTTT
>AB480694/B/JP/2004/DR6175
CCTCAAATCACTCTTTGGCAACGACCCGTCGTCACAATGAAGGTA---GGGGGGCAGCTAAGGGAAGCTCTGTT---AGA
TACAGGAGCAGATGATACAATATT---AGAAGAA---A---TAGATTTGCCGGGAAGATGGAAACCAAAATTAATAGGGG
GAATTGGAGGTTTGGTCAAAGTAAGACAGTATGATCAGGTACCCATAGAATTCTGTGGGCATAAAGTTATAGGTACAGTA
TTAGTAGGACCCACACCTGCCAACA---TAATTGGAAGAAATCTGATGACTCAGATTGGTTGCACTCTAAATTTC
>AB480695/B/JP/2004/DR6175
CCTCAAATCACTCTTTGGCAACGACCCGTCGTCACAATAAAGGTA---GGGGGGCAGCTAAGGGAAGCTCTGTT---AGA
TACAGGAGCAGATGATACAATATT---AGAAGAA---A---TAGATTTGCCGGGAAGATGGACACCAAAATTAATAGGGG
GAATTGGAGGTCTTGTCAAAGTAAGACAGTATGATCAGATACCCATAGAATTCTGTGGGCATAAAGTTATAGGTACAGTA
TTAGTAGGACCCACACCTGCCAACA---TAATTGGAAGAAATCTGATGACTCAGATTGGTTGCACTCTAAATTTC
>AB480696/B/JP/2004/DR5913
CCTCAGATCACTCTATGGCAACGACCCCTCGTCACAATAAAGATA---GGGGGGCAACTAAAGGAAGCTCTACT---AGA
TACAGGAGCAGATGATACAGTATT---GGAAGAA---A---TGAATTTGCCAGGGAGATGGAAACCAAAAATGATAGGAG
GAATTGGAGGTTTTATCAAAGTAAAACAGTATGATCAGATACCCATAGAAATTTGTGGACATAAAGTTATAGGTACAGTA
TTAATAGGACCTACACCTGTCAACA---TAATTGGAAGAAATCTGTTGACTCAGCTTGGTTGCACTTTAAATTTT
>AB480697/B/JP/2004/DR5913
CCTCAGATCACTCTTTGGCAACGACCCCTTGTCACAATAAAGATA---GGGGGGCAACTAAAGGAAGCTCTACT---AGA
TACAGGAGCAGATGATACAGTCTT---AGAAGAA---A---TGAATTTGCCAGGGAGATGGAAACCAAAAATGATAGGAG
GAATTGGAGGTTTTATCAAAGTAAAACAGTATGATCAGATACCCATAGAAATTTGTGGACATAAAGTTATAGGTACAGTA
TTAATAGGACCTACACCTGTCAACA---TAATTGGAAGAAATCTGTTGACTCAGCTTGGTTGCACTTTAAATTTC
>AB480698/B/JP/1998/DR1120
CCTCAAATCACTCTTTGGCAACGACCCATCGTCACAGTAAAGATA---GGGGGACAGCTAAAGGAAGCTCTATT---AGA
CACAGGAGCAGATGATACAGTATT---CCAAGAA---A---TGAATTTGCCAGGAAGATGGAAACCAAAAATGATAGGGG
GAATTGGAGGTTTTGTCAAAGTAAGAGAGTATGATCAAATACCCATAGAAATCTGTGGACATAAAGTTATAAGTACAGTA
TTAGTAGGACCTACACCTAGCAACA---TAATTGGAAGAAATCTGATGACTCAGATTGGCTGCACTTTAAATTTT
>AB485638/B/US/1991/US2
CCTCAAATCACTCTTTGGCAACGACCCCTCGTCACAATAAAGATA---GGGGGGCAACTAAAGGAAGCTCTATT---AGA
CACAGGAGCAGATGATACAGTATT---AGAAGAA---G---TGAGTTTGCCAGGAAGGTGGAAACCAAAAATGATAGGGG
GAATTGGAGGTTTTATCAAAGTAAGACAGTATGATCAAATACTCATAGAAATCTGTGGACATAAAGCTATAGGTACAGTA
TTAGTAGGACCTACACCTGTCAACA---TAATTGGAAGAAATCTGTTGACTCAGATTGGTTGCACCTTAAATTTT
>AB485639/B/US/1991/US2
CCTCAAATCACTCTTTGGCAACGACCCCTCGTCACAATAAAGATA---GGGGGGCAACTAAAGGAAGCTCTATT---AGA
CACAGGAGCAGATGATACAGTATT---AGAAGAA---G---TGAGTTTGCCAGGAAGGTGGAAACCAAAAATGATAGGGG
GAATTGGAGGTTTTATCAAAGTAAGACAGTATGATCAAATACTCATAGAAATCTGTGGACATAAAGCTATAGGTACAGTA
TTAGTAGGACCTACACCTGTCAACA---TAATTGGAAGAAATCTGTTGACTCAGATTGGTTGCACCTTAAATTTT
>AB485640/B/US/1991/US2
CCTCAAATCACTCTTTGGCAACGACCCCTCGTCACAATAAAGATA---GGGGGGCAACTAAAGGAAGCTCTATT---AGA
CACAGGAGCAGATGATACAGTATT---AGAAGAA---G---TGAGTTTGCCAGGAAGGTGGAAACCAAAAATGATAGGGG
GAATTGGAGGTTTTATCAAAGTAAGACAGTATGATCAAATACTCATAGAAATCTGTGGACATAAAGCTATAGGTACAGTA
TTAGTAGGACCTACACCTGTCAACA---TAATTGGAAGAAATCTGTTGACTCAGATTGGTTGCACCTTAAATTTT
>AB485641/B/BR/1990/BZ167
CCTCAAATCACTCTTTGGCAACGACCCCTCGTCACAGTAAAAATA---GGGGGGCAATTAAAGGAAGCTCTATT---AGA
TACAGGAGCAGATGATACAGTATT---AGAAGAA---A---TGAATTTGCCAGGAAGATGGAAACCAAAAATGATAGGGG
GAATTGGAGGTTTTATCAAAGTAAGACAGTATGATCAGATACCCATAGAAATCTGTGGACATAAAGCTATAGGTACAGTA
TTAGTAGGACCTACACCGGTCAACA---TAATTGGAAGAAATTTGTTGACGCAGATTGGTTGCACTTTAAATTTT
>AB485642/B/BR/1990/BZ167
CCTCAAATCACTCTTTGGCAACGACCCCTCGTCACAGTAAAAATA---GGGGGGCAATTAAAGGAAGCTCTATT---AGA
TACAGGAGCAGATGATACAGTATT---AGAAGAA---A---TGAATTTGCCAGGAAGATGGAAACCAAAAATGATAGGGG
GAATTGGAGGTTTTATCAAAGTAAGACAGTATGATCAGATACCCATAGAAATCTGTGGACATAAAGCTATAGGTACAGTA
TTAGTAGGACCTACACCGGTCAACA---TAATTGGAAGAAATCTGTTGACACAAATTGGTTGCACTTTAAATTTT
>AB564744/B/JP/-/DR1673
CCTCAGATCACTCTTTGGCAACGACCCCTCGTCACAGTAAAGGTA---GGGGGGCAACTAACGGAAGCTCTATT---AGA
TACAGGAGCAGATGATACAGTATT---AGAAGAA---A---TGAATTTACCAGGAAAATGGAGACCAAAAATAATAGGGG
GAATTGGAGGTTTTATCAGAGTAAGACAGTATGATCAGGTACCCATAGAAATCTGTGGACATAAAGTTACAAGTACAGTA
TTAATAGGACCTACACCTGTCAACG---TAATTGGAAGAAATCTGATGACTCAGCTTGGTTGCACTTTAAATTTT
>AB564745/B/JP/-/DR1673
CCTCAAATCACTCTTTGGCAACGACCCCTCGTCACAGTAAAGATA---GGGGGGCAACTAAAGGAAGCTCTATT---AGA
TACAGGAGCAGATGATACAGTATT---AGAAGAA---A---TGAATTTACCAGGAAAATGGAGACCAAAAATAATAGGGG
GAATTGGAGGTTTTATCAGAGTAAGACAGTATGATCAGGTACCCATAGAAATCTGTGGACATAAAGTTACAAGTACAGTA
TTAATAGGACCTACACCTGTCAACG---TAATTGGAAGAAATCTGATGACTCAGCTTGGTTGCACTTTAAATTTT
>AB564746/B/JP/-/DR2735
CCTCAGATCACTCTTTGGCAACGACCCATCGTCACAGTAAGGATA---GGGGGGCAACTAAAGGAAGCTCTATT---AGA
TACAGGAGCAGATGATACAGTATT---AGAAGAA---A---TGAATTTGCCAGGAAAATGGAGACCAAAAATAATAGGGG
GAATTGGAGGTTTTATCAGAGTAAGACAGTATGATCAGGTACCCATAGAAATCTGTGGACATAAAGTTACAAGTACAGTA
TTAATAGGACCTACACCTGTCAACG---TAATTGGAAGAAATCTGATGACTCAGCTTGGTTGCACTTTAAATTTT
>AB565495/B/JP/-/JRC03B
CCTCAAATCACTCTTTGGCAACGACCCTTAGTCACAATAAAGGTA---GGAGGGCAACTAAAGGAAGCTCTATT---AGA
TACAGGAGCAGATGATACAGTATT---AGAAGAA---A---TAAATTTACCAGGGAAATGGAAACCAAAAATGATAGGGG
GAATTGGAGGTTTTATCAAAGTAAGACAGTATGATCAGATAGCTATAGAAATCTGCGGACATAAAGCTATAGGTACAGTA
TTAGTAGGACCTACACCTATCAACA---TAATTGGAAGAAATCTGTTGACTCAGCTTGGCTGCACTTTAAATTTT
>AB565496/B/JP/-/JRC03B
CCTCAAATCACTCTTTGGCAACGACCCTTAGTCACAATAAAGGTA---GGAGGGCAACTAAAGGAAGCTCTATT---AGA
TACAGGAGCAGATGATACAGTATT---AGAAGAA---A---TGAATTTACCAGGAAAATGGAAACCAAAAATGATAGGGG
GAATTGGAGGTTTTATCAAAGTAAGACAGTATGATCAGATAGCTATAGAAATCTGCGGACATAAAGCTATAGGTACAGTA
TTAGTAGGACCTACACCTATCAACA---TAATTGGAAGAAATCTGTTGACTCAGCTTGGCTGCACTTTAAATTTT
>AB565497/B/JP/-/JRC05B
CCTCAAATCACTCTTTGGCAACGACCACTAGTTACCATAAAGATA---GGAGGGCAACTAAAGGAAGCTCTGTT---AGA
TACAGGAGCAGATGATACAGTATT---AGAAGAC---A---TGAATTTGCCAGGAAAATGGAGACCAAAAATGATAGGGG
GAATTGGAGGTTTTATCAAAGTAAAACAGTATGATCAGATACCCATAGAAATTTGTGGACATAAAACTATAGGTACAGTA
TTAGTAGGACCTACACCTGTCAACA---TAATTGGAAGAAATCTGTTGACTCAGCTTGGTTGCACTTTAAATTTT
>AB565498/B/JP/-/JRC05B
CCTCAAATCACTCTTTGGCAACGACCACTAGTTACCATAAAGATA---GGAGGGCAACTAAAGGAAGCTCTGTT---AGA
TACAGGAGCAGATGATACAGTATT---AGAAGAC---A---TGAATTTGCCAGGAAAATGGAGACCAAAAATGATAGGGG
GAATTGGAGGTTTTATCAAAGTAAAACAGTATGATCAGATACCCATAGAAATTTGTGGACATAAAACTATAGGTACAGTA
TTAGTAGGACCTACACCTGTCAACA---TAATTGGAAGAAATCTGTTGACTCAGCTTGGTTGCACTTTAAATTTT
>AB565499/B/JP/-/JRC53B
CCTCAAATCACTCTTTGGCAACGACCCGTAGTCACAATAAGGGTA---GGAGGGCAACTAAAGGAAGCTCTATT---AGA
TACAGGAGCAGATGATACAGTATT---AGAAGAA---A---TGAATTTACCAGGGAAATGGAAACCAAAAATGATAGGGG
GAATTGGAGGTTTTATCAAAGTAAGACAATATGATCAGATAGCTATAGAAATCTGCGGACATAAAGCTATAGGTACAGTA
TTAGTAGGACCTACACCTGTCAATA---TAATTGGAAGGAATCTGTTGACTCAGCTTGGCTGCACTTTAAATTTT
>AB565500/B/JP/-/JRC53B
CCTCAAATCACTCTTTGGCAACGACCCGTAGTCACAATAAGGGTA---GGAGGGCAACTAAAGGAAGCTCTATT---AGA
TACAGGAGCAGATGATACAGTATT---AGAAGAA---A---TGAATTTACCAGGGAAATGGAAACCAAAAATGATAGGGG
GAATTGGAGGTTTTATCAAAGTAAGACAATATGATCAGATAGCTATAGAAATCTGCGGACATAAAGCTATAGGTACAGTA
TTAGTAGGACCTACACCTGTCAATA---TAATTGGAAGGAATCTGTTGACTCAGCTTGGCTGCACTTTAAATTTT
>AB565501/B/JP/-/JRC65B
CCTCAGATCACTCTTTGGCAGCGACCCCTCGTCACAATAAAGATA---GGGGGGCAATTAAAGGAAGCTCTATT---AGA
TACAGGAGCAGATGATACAGTATT---AGAAGAC---A---TGAATTTGCCAGGAAGATGGAAACCAAAAATGATAGGGG
GAATTGGAGGTTTTATCAAAGTAAGACAGTATGATGAGATACCAATAGAAATCTGTGGACACAAAACTATAGGTACAGTG
TTAATAGGACCTACACCTGTCAACA---TAATTGGAAGAAATCTGTTGACTCAGCTTGGGTGCACTTTAAATTTT
>AB565502/B/JP/-/JRC65B
CCTCAGATCACTCTTTGGCAGCGACCCCTCGTCACAATAAAGATA---GGGGGGCAATTAAAGGAAGCTCTATT---AGA
TACAGGAGCAGATGATACAGTATT---AGAAGAC---A---TGAATTTGCCAGGAAGATGGAAACCAAAAATGATAGGGG
GAATTGGAGGTTTTATCAAAGTAAGACAGTATGATGAGATACCAATAGAAATCTGTGGACACAAAACTATAGGTACAGTG
TTAATAGGACCTACACCTGTCAACA---TAATTGGAAGAAATCTGTTGACTCAGCTTGGGTGCACTTTAAATTTT
>AB604948/B/JP/-/DR1777
CCTCAGATCACTCTTTGGCAACGACCCCTCGTCGCAATAAAAATA---GGGGGACAGCTAAAGGAAGCTCTATT---AGA
TACAGGAGCAGATGATACAGTATT---AGAAGAA---A---TGAATTTGCCAGGAAAATGGAGACCAAAAATGATAGGAG
GAATTGGAGGTTTTATCAAAGTAAGACAGTATGATCAAGTACCCATAGAAATCTGTGGGCATAAAGCTATAGGTACAGTA
TTAATAGGACCTACACCTGTCAACA---TAATTGGCAGAAACCTGTTGACTCAGCTTGGTTGCACTTTAAATTTT
>AB604949/B/JP/-/DR2735
CCTCAGATCACTCTTTGGCAACGACCCATCGTCACAGTAAGGATA---GGGGGGCAACTAAAGGAAGCTCTATT---AGA
TACAGGAGCAGATGATACAGTATT---AGAAGAA---A---TGAATTTGCCAGGAAAATGGAGACCAAAAATAATAGGGG
GAATTGGAGGTTTTATCAGAGTAAGACAGTATGATCAGGTACCCATAGAAATCTGTGGACATAAAGTTACAAGTACAGTA
TTAATAGGACCTACACCTGTCAACG---TAATTGGAAGAAATCTGATGACTCAGCTTGGTTGCACTTTAAATTTT
>AB604950/B/JP/-/DR5929
CCTCAGATCACTCTTTGGCAACGACCCATCGTCACAATAAAAATT---GGGGGACAGCTAAAGGAAGCCATATT---AGA
TACAGGAGCAGATGATACAGTATT---CGAAGAA---A---TGAATTTGCCAGGAAGATGGAAACCAAAAATAATAGGGG
GAATTGGAGGTTTAGTCAAAGTAAGAGAGTATGATCAGATACCCATAGAAATCTGTGGAAGGAAAGTTATAAGTACAGTA
TTAATAGGACCTACACCTTTCAACA---TAATTGGAAGAAATCTGATGACTCAGCTTGGCTGCACTTTAAATTTT
>AB604951/B/JP/-/DR5929
CCTCAGATCACTCTTTGGCAACGACCCATCGTCACAATGAAAATA---GGGGGACAGCTAAAGGAAGCCATATT---AGA
TACAGGAGCAGATGATACAGTATT---CGAAGAA---A---TGAATTTGCCAGGAAGATGGAAACCAAAAATAATAGGGG
GAATTGGAGGTTTAGTCAAAGTAAGAGAGTATGATCAGGTACCCATAGAAATCTGTGGAAGGAAAGTTATAAGTACAGTA
TTAATAGGACCTACACCTTTCAACA---TAATTGGAAGAAATCTGATGACTCAGCTTGGCTGCACTTTAAATTTT
>AB641836/B/JP/-/pJRC57B09
CCTCAGATCACTCTTTGGCAACGACCCCTCGTCCCAATAAAGATA---GGGGGGCAACTAAAGGAAGCTCTATT---AGA
TACAGGAGCAGATGATACAGTATT---AGAAGAA---A---TGAGTTTGCCAGGAAGATGGAAACCAAAAATGATAGGGG
GAATTGGAGGTTTTATCAAAGTAAGACAGTATGATCAGATACCCATAGAAATCTGTGGACATAAAGCTATAGGTACAGTG
TTAATAGGACCTACACCTGTCAACA---TAATTGGAAGAAATCTGTTGACTCAGCTTGGTTGTACCTTAAATTTT
>AB641837/B/JP/-/pJRC57B05
CCTCAGATCACTCTTTGGCAACGACCCCTCGTCCCAATAAAGATA---GGGGGGCAACTAAAGGAAGCTCTATT---AGA
TACAGGAGCAGATGATACAGTATT---AGAAGAA---A---TGAGTTTGCCAGGAAGATGGAAACCAAAAATGATAGGGG
GAATTGGAGGTTTTATCAAAGTAAGACAGTATGATCAGATACCCATAGAAATCTGTGGACATAAAGCTATAGGTACAGTG
TTAATAGGACCTACACCTGTCAACA---TAATTGGAAGAAATCTGTTGACTCAGCTTGGTTGTACCTTAAATTTT
>AB731663/B/JP/2008/08JP_NMC104_clone_01
CCTCAAATCACTCTTTGGCAACGACCCATAGTCACAATAAAGGTA---GCGGGGCAGCTAAGGGAAGCTCTATT---AGA
TACAGGAGCAGATGATACAATATT---AGAAGAA---A---TGGATTTGCCAGGAAGATGGACACCAAAAATAATAGGGG
GAATTGGAGGTTTTCTTAGAGTAAGACAGTATGACCAGATACCCATAGAAATTTGTGGACATAAAGTTGTAAGTCCAGTA
TTAGTAGGACCTACACCTACCAACA---TAGTTGGAAGAAATGTGATGACTCAACTTGGTTGCAGTTTAAATTTT
>AB731664/B/JP/2008/08JP_NMC104_clone_09
CCTCAAATCACTCTTTGGCAACGACCCATAGTCACAATAAAGGTA---GCGGGGCAGCTAAGGGAAGCTCTATT---AGA
TACAGGAGCAGATGATACAATATT---AGAAGAA---A---TGGATTTGCCAGGAAGATGGACACCAAAAATAATAGGGG
GAATTGGAGGTTTTCTTAGAGTAAGACAGTATGACCAGATACCCATAGAAATTTGTGGACATAAAGTTGTAAGTCCAGTA
TTAGTAGGACCTACACCTACCAACA---TAGTTGGAAGAAATGTGATGACTCAACTTGGTTGCAGTTTAAATTTT
>AB731669/B/JP/2011/11JP_NMC851C_clone_13
CCTCAGATCACTCTTTGGCAACGACCCCTCGTCACAATAAAGATA---GGGGGGCAACTAAAGGAAGCTCTATT---AGA
TACAGGAGCAGATGATACAGTAAT---AGAAGAA---A---TGAATTTGCCAGGAAAATGGAAACCAAAATTAATAGGGG
GAATTGGAGGTTTTATTAAAGTAAGACAGTATGATCAGGTAGCAATAGAAATCTGTGGACATAAAACTATAGGTGCAGTA
TTAATAGGACCTACACCTGTCAACA---TAATTGGAAGAAATCTGTTGACTCAGCTTGGTTGCACTTTAAATTTT
>AB731670/B/JP/2011/11JP_NMC851C_clone_48
CCTCAGATCACTCTTTGGCAACGACCCCTCGTCACAATAAAGATA---GGGGGGCAACTAAAGGAAGCTCTATT---AGA
TACAGGAGCAGATGATACAGTAAT---AGAAGAA---A---TGAATTTGCCAGGAAAATGGAAACCAAAATTAATAGGGG
GAATTGGAGGTTTTATTAAAGTAAGACAGTATGATCAGGTAGCAATAGAAATCTGTGGACATAAAACTATAGGTGCAGTA
TTAATAGGACCTACACCTGTCAACA---TAATTGGAAGAAATCTGTTGACTCAGCTTGGTTGCACTTTAAATTTT
>AF003887/B/FR/1985/NL43xWC001
CCTCAGATCACTCTTTGGCAACGACCCCTCGTCAAAGTAAAGATA---GGGGGGCAACTAAAGGAAGCTCTATT---AGA
TACAGGAGCAGATGATACAGTATT---AGAAGAA---A---TGAATTTGCCAGGAAGATGGAAACCAAAAATGATAGGGG
GAATTGGAGGTTTTATCAAAGTAAGACAGTATGATCAGGTACTTGTAGAAATCTGTGGACATAAAGCTATAGGTACAGTA
TTAGTAGGACCTACACCCGTCAACA---TAATTGGAAGAAATCTGTTGACTCAGATTGGTTGCACTTTAAATTTT
>AF003888/B/FR/1985/NL43WC001
CCTCAGATCACTCTTTGGCAACGACCCCTCGTCAAAGTAAAGATA---GGGGGGCAACTAAAGGAAGCTCTATT---AGA
TACAGGAGCAGATGATACAGTATT---AGAAGAA---A---TGAATTTGCCAGGAAGATGGAAACCAAAAATGATAGGGG
GAATTGGAGGTTTTATCAAAGTAAGACAGTATGATCAGGTACTTGTAGAAATCTGTGGACATAAAGCTATAGGTACAGTA
TTAGTAGGACCTACACCCGTCAACA---TAATTGGAAGAAATCTGTTGACTCAGATTGGTTGCACTTTAAATTTT
>AF004394/B/US/1986/AD87_ADA
CCTCAAATCACTCTTTGGCAACGACCCATCGTCACAATAAAGATA---GGGGGGCAACTAAAGGAAGCTCTATT---AGA
TACAGGAGCAGATGATACAGTATT---AGAAGAC---A---TGAATTTGCCAGGAAGATGGAAACCAAAAATGATAGGGG
GAATTGGAGGTTTTATCAAAGTAAGACAGTATGATCAGATACTCATAGAAATCTGTGGACATAAAGCTATAGGTACAGTA
TTAGTAGGACCTACACCTGTCAACA---TAATTGGAAGAAATCTGTTGACTCAGCTTGGTTGCACTTTAAATTTT
>AF033819/B/FR/1983/HXB2_copy_LAI
CCTCAGGTCACTCTTTGGCAACGACCCCTCGTCACAATAAAGATA---GGGGGGCAACTAAAGGAAGCTCTATT---AGA
TACAGGAGCAGATGATACAGTATT---AGAAGAA---A---TGAGTTTGCCAGGAAGATGGAAACCAAAAATGATAGGGG
GAATTGGAGGTTTTATCAAAGTAAGACAGTATGATCAGATACTCATAGAAATCTGTGGACATAAAGCTATAGGTACAGTA
TTAGTAGGACCTACACCTGTCAACA---TAATTGGAAGAAATCTGTTGACTCAGATTGGTTGCACTTTAAATTTT
>AF042100/B/AU/1986/MBC200
CCTCAGATCACTCTTTGGCAACGACCCCTCGTCACAATAAAGATA---GGGGGGCAACTAAAGGAAGCTCTATT---AGA
TACAGGAGCAGATGATACAGTAGT---AGAAGAA---A---TGAATTTGCCAGGAAGATGGAAACCAAAAATGATAGGGG
GAATTGGAGGTTTTATCAAAGTAAGACAGTATGATCAGATACTCATAGAAATCTGTGGACATAAAGCTATAGGTACAGTA
TTAGTAGGACCTACACCTGTCAACA---TAATTGGAAGAAATCTGTTGACTCAGATTGGTTGCACTTTAAATTTT
>AF042101/B/AU/1987/MBC925
CCTCAAATCACTCTTTGGCAACGACCCCTCGTCACAGTAAAGGTA---GGGGGACAACTAAAGGAAGCTCTATT---AGA
TACAGGAGCAGATGATACAGTATT---AGAAGAA---A---TGAATTTGCCAGGAAGATGGAAACCAAAAATGATAGGGG
GAATTGGAGGTTTTATCAAAGTAAGACAGTATGATCAGATACTCATAGAAATCTGTGGACATAAAGCTATAGGTACAGTA
TTAGTAGGACCTACACCTGTCAACA---TAATTGGAAGAAATCTGTTGACTCAGATTGGTTGCACTTTAAATTTT
>AF042102/B/AU/1993/MBC18_MBCC18
CCTCAGATCACTCTTTGGCAACGACCCCTCGTCACAATAAAGATA---GGGGGGCAACTAAAGGAAGCTCTATT---AGA
TACAGGAGCAGATGATACAGTATT---AGAAGAC---A---TGCATCTGCCAGGAAAATGGAAACCAAAAATGATAGGGG
GAATTGGAGGTTTTATCAAAGTAAAACAATATGATGAAATTCTTGTAGAAATCTGTGGACATAAAGCTATAGGTACAGTA
TTAGTAGGACCTACACCTGTCAACA---TAATTGGAAGAAATCTGTTGACTCAGATTGGTTGCACTTTAAATTTC
>AF042103/B/AU/1995/MBCC54
CCTCAGATCACTCTTTGGCAACGACCCCTCGTCACAATAAAAATA---GGAGGGCAACTAAAGGAAGCTCTATT---AGA
TACAGGAGCAGATGATACAGTATT---AGAAGAA---A---TGAATTTGCCAGGAAGATGGAAACCAAAAATGATAGGGG
GAATTGGAGGTTTTATCAAAGTAAGACAATATGATCAAATCCTCATAGAAATCTGTGGACATAAAGCTATAGGTACAGTA
TTAGTAGGACCTACACCTGTCAACA---TAATTGGAAGAGATCTGTTGACTCAGATTGGTTGCACTTTATATTTT
>AF042105/B/AU/1996/MBCD36
CCTCAGATCACTCTTTGGCAACGACCCCTCGTCACAATAAAGATA---GGGGGGCAACTAAAGGAAGCTCTATT---AGA
TACAGGAGCAGATGATACAGTATT---AGAAAAA---A---TGAATTTGCCAGGAAGATGGAAACCAAAAATGATAGGGG
GAATTGGAGGTTTTATCAAAGTAAGACAATATGATCAGATACTCGTAGAAATCTGTGGACATAAAGCTATAGGTACAGTA
TTAGTAGGACCTACACCTGTCAACA---TAATTGGAAAAAATCTGTTGACTCAAATTGGTTGCACTTTAAATTTT
>AF042106/B/AU/1993/MBCC18R01_C18R01
CCTCAGATCACTCTTTGGCAACGACCCCTCGTCACAATAAAGATA---GGGGGGCAACTAAAGGAAGCTCTATT---AGA
TACAGGAGCAGATGATACAGTATT---AGAAGAC---A---TGCATTTGCCAGGAAAATGGAAACCAAAAATGATAGGGG
GAATTGGAGGTTTTATCAAAGTAAAACAATATGATGAAATTCTTGTAGAAATCTGTGGACATAAAGCTATAGGTACAGTA
TTAGTAGGACCTACACCTGTCAACA---TAATTGGAAGAAATCTGTTGACTCAGATTGGTTGCACTCTAAATTTT
>AF049494/B/US/-/499JC16
CCTCAGATCACTCTTTGGCAACGACCCCTCGTCACAATAAAGATA---GGGGGGCAACTAAAGGAAGCTCTATT---AGA
TACAGGAGCAGATGATACAGTATT---AGAAGAA---A---TGAATTTGCCAGGAAGATGGAAGCCAAAAATGATAGGGG
GCATTGGAGGTTTTATCAAAGTAAGACAGTATGATCAGATACCCATAGAAATCTGTGGACATAAAGCTATAGGTACAGTA
TTAGTAGGACCTACACCTGTCAACA---TAATTGGAAGAAATCTGTTGACTCAGATTGGTTGCACTTTAAATTTT
>AF049495/B/US/-/NC7
CCTCAGATCACTCTTTGGCAACGACCCCTCGTCACAATAAAGATA---GGGGGGCAACTAAAGGAAGCTCTATT---AGA
TACAGGAGCAGATGATACAGTATT---AGAAGAA---A---TGAATTTGCCAGGAAGATGGAAACCAAAAATGATAGGGG
GAATTGGAGGTTTTATCAAAGTAAGACAGTATGATCAGATACCCATAGAAATCTGTGGACATAAAGCTATAGGTACAGTA
TTAGTAGGACCTACACCTGTCAACA---TAATTGGAAGAAATCTGTTGACTCAGATTGGTTGCACTTTAAATTTT
>AF069140/B/US/1991/DH12_3
CCTCAAATCACTCTTTGGCAACGACCCCTAGTCAAGATAAAAATA---GGGGGGCAACTAAAAGAAGCTCTATT---AGA
TACAGGAGCAGATGATACAGTATT---AGAAGAA---A---TAAATTTGCCAGGAAAATGGAAACCAAAAATGATAGGGG
GAATTGGAGGTTTTATCAAAGTAAGACAGTATGATCAGGTACTCATAGAAATTTGTGGACATAAAGCTATAGGTACAGTA
TTAGTAGGACCTACACCTGTCAACA---TAATTGGAAGAAATCTGTTGACTCAGATTGGTTGCACTTTAAATTTT
>AF070521/B/FR/1985/NL43E9_LAI_IIIB_NY5
CCTCAGATCACTCTTTGGCAGCGACCCCTCGTCACAATAAAGATA---GGGGGGCAATTAAAGGAAGCTCTATT---AGA
TACAGGAGCAGATGATACAGTATT---AGAAGAA---A---TGAATTTGCCAGGAAGATGGAAACCAAAAATGATAGGGG
GAATTGGAGGTTTTATCAAAGTAAGACAGTATGATCAGATACTCATAGAAATCTGCGGACATAAAGCTATAGGTACAGTA
TTAGTAGGACCTACACCTGTCAACA---TAATTGGAAGAAATCTGTTGACTCAGATTGGCTGCACTTTAAATTTT
>AF086817/B/TW/1994/TWCYS_LM49
CCTCGAATCACTCTTTGGCAACGACCCCTCGTCACAATAAGGATA---GGGGGGCAACTAAAGGAAGCCCTATT---AGA
TACAGGAGCAGATGATACAGTATT---AGAAGAA---A---TGAATTTGCCAGGAAAATGGAAACCAAAAATGATAGGGG
GAATTGGAGGTTTTATCAAAGTAAGACAGTATGATCAGATACCCATAGAAATCTGTGGACATAAAGCTATAGGTACAGTA
TTAGTAGGACCTACACCTGTCAACA---TAATTGGAAGAAATCTGTTGACTCAGATTGGCTGCACTTTAAATTTT
>AF146728/B/AU/-/VH_VHPCR
CCTCAGATCACTCTTTGGCAACGACCCATCGTCACAATAAAGATA---GGGGGGCAACTAAAGGAAGCTCTATT---AGA
TACAGGAGCAGATGATACAGTATT---AGAAGAA---A---TGTGTTTACCAGGAAGATGGAAACCAAAAATGATAGGGG
GAATTGGAGGTTTTATCAAAGTAAGACAGTATGATCAGGTATTAGTAGAAATTTGTGGACATAAAGCTATAGGTACAGTA
TTAGTAGGACCTACACCTGTCAACA---TAATTGGAAGAAATCTGTTGACTCAGCTTGGATGTACTTTAAATTTT
>AF224507/B/KR/1997/WK
CCTCAGATCACTCTTTGGCAACGACCCCTCGTCGCAATAAAGATA---GGGGGGCAACTAAAGGAAGCTCTATT---AGA
TACAGGAGCAGATGATACAGTATT---AGAAGAA---A---TGAGTTTACCAGGGAGATGGAAACCAAAAATGATAGGGG
GAATTGGAGGTTTTATCAAAGTAAGACAGTATGATCAGGTAGCCATAGAAATCTGTGGACATAAAGCTATAGGTACAGTA
TTAATAGGACCTACACCTGTCAACA---TAATTGGAAGAAATCTGTTGACTCAGATTGGCTGCACTTTAAATTTT
>AF256204/B/ES/1989/S61I1
CCTCAAATCACTCTTTGGCAACGACCCCTTGTCACAATAAAGATA---GGGGGGCAACTAAAGGAAGCTCTATT---AGA
TACAGGAGCAGATGATACAGTATT---AGAAGAA---A---TAAATTTGCCAGGAAGATGGAAACCAAAAATGATAGGGG
GAATTGGAGGTTTTATCAAAGTAAGACAGTATGATCAAATACTCGTAGAAATCTGTGGACATAAAGCTATAGGTACAGTA
TTAGTAGGACCTACACCTGTCAACA---TAATTGGAAGAAATCTGTTGACTCAGATTGGTTGCACTTTAAATTTT
>AF256206/B/ES/1989/S61G1
CCTCAAATCACTCTTTGGCAACGACCCCTTGTTACAATAAAGATA---GGGGGGCAACTAAAGGAAGCTCTATT---AGA
TACAGGAGCAGATGATACAGTATT---AGAAGAA---A---TAAATTTGCCAGGAAGATGGAAACCAAAAATGATAGGGG
GAATTGGAGGTTTTATCAAAGTAAGACAGTATGATCAAATACTAGTAGAAATCTGTGGACATAAAGCTATAGGTACAGTA
TTAGTAGGACCTACACCTGTCAACA---TAATTGGAAGAAATCTGTTGACTCAGATTGGTTGCACTTTAAATTTT
>AF256207/B/ES/1989/S61G7
CCTCAAATCACTCTTTGGCAACGACCCCTTGTTACAATAAAGATA---GGGGGGCAACTAAAGGAAGCTCTATT---AGA
TACAGGAGCAGATGATACAGTATT---AGAAGAA---A---TAAATTTGCCAGGAAGATGGAAACCAAAAATGATAGGGG
GAATTGGAGGTTTTATCAAAGTAAGACAGTATGATCAAATACTAGTAGAAATCTGTGGACATAAAGCTATAGGTACAGTA
TTAGTAGGACCTACACCTGTCAACA---TAATTGGAAGAAATCTGTTGACTCAGATTGGTTGCACTTTAAATTTT
>AF256208/B/ES/1989/S61I15
CCTCAAATCACTCTTTGGCAACGACCCCTTGTCACAATAAAGATA---GGGGGGCAACTAAAGGAAGCTCTATT---AGA
TACCGGAGCAGATGATACAGTATT---AGAAGAA---A---TAAATTTGCCAGGAAGATGGAAACCAAAAATGATAGGGG
GAATTGGAGGTTTTATCAAAGTAAGACAGTATGATCAAATACTCGTAGAAATCTGTGGACATAAAGCTATAGGTACAGTA
TTAGTAGGACCTACACCTGTCAACA---TAATTGGAAGAAATCTGTTGACTCAGATTGGTTGCACTTTAAATTTT
>AF286365/B/US/1988/WR27
CCTCAGATCACTCTTTGGCAACGACCCCTCGTCACAATAAAGATA---GGGGGGCAAATAAAGGAAGCTTTATT---AGA
TACAGGAGCAGATGATACAGTATT---AGAAGAA---A---TGAATTTGCCAGGAAGATGGAAACCAAAAATGATAGGGG
GAATTGGAGGTTTTATCAAAGTAAGACAGTATGATCAGATACCCATAGAAATCTGTGGACATAAAGCTATAGGTACAGTA
TTAGTAGGACCTACACCTGTCAACA---TAATTGGAAGAAATCTGTTGACTCAGATTGGTTGCACTTTAAATTTT
>AF538302/B/AU/1999/1181
CCTCAGATCACTCTTTGGCAACGACCCCTCGTCACAATAAAGATA---GGGGGGCAACTAAAGGAAGCTCTATT---AGA
TACAGGAGCAGATGATACAGTATT---AGAAGAA---A---TGAGTTTGCCAGGAAGATGGAAACCAAAAATGATAGGGG
GAATTGGAGGTTTTATCAAAGTAAGACAGTATGATCAGATACTTATAGAAATCTGTGGACATAAGGCTATAGGTACAGTA
TTAGTAGGACCTACACCTGTCAACA---TAATTGGAAGAAATCTGTTGACTCAGATTGGCTGCACTTTAAATTTT
>AF538303/B/AU/1999/1182
CCTCAGATCACTCTTTGGCAACGACCCCTCGTCACAATAAAGATA---GGGGGGCAACTAAAGGAAGCTCTATT---AGA
TACAGGAGCAGATGATACAGTATT---AGAAGAC---A---TGAATTTGCCAGGAAGATGGAAACCAAAAATGATAGGGG
GAATTGGAGGTTTTATCAAAGTAAGACAGTATGATCAAATACCCATAGAAATCTGTGGACATAAAGCTATAGGTACAGTA
TTAGTAGGACCTACACCTGTCAACA---TAATTGGAAGAAATCTGTTGACTCAGATTGGCTGCACTTTAAATTTT
>AF538304/B/AU/1995/C24
CCTCAGATCACTCTTTGGCAACGACCCCTCGTTACAATAAAGATA---GGGGGGCAACTAAAGGAAGCTCTATT---AGA
TACAGGAGCAGATGATACAGTATT---AGAAGAA---A---TGAATTTGCCAGGAAGATGGAAACCAAAAATGATAGGGG
GAATTGGAGGTTTTATCAAAGTAAGACAGTATGATCAGATACTCATAGAAATCTGTGGACATAAAGCTATAGGTACAGTG
TTAGTAGGACCTACACCTGTCAACA---TAATTGGAAGAAATCTGTTGACTCAGATTGGTTGCACCTTAAATTTT
>AF538305/B/AU/1995/C42
CCTCAGATCACTCTTTGGCAGCGACCCCTCGTCACAATAAAGATA---GGGGGGCAACTAAAGGAAGCTCTATT---AGA
TACAGGAGCAGATGATACAGTATT---AGAAGAA---A---TGAATTTGCCAGGAAGATGGAAACCAAAAATGATAGGGG
GAATTGGAGGTTTTATCAAAGTAAGACAGTATGATCAGATACCTGTAGAAATCTGTGGACATAAAGCTATAGGTACAGGA
TTAGTAGGACCTACACCTGTCAACA---TAATTGGAAGAAATTTGTTGACTCAGATTGGTTGCACCTTAAATTTT
>AF538306/B/AU/1995/C76
CCTCAAATCACTCTTTGGCAGCGACCCCTCGTCACAATAAAGATA---GAGGGGCAGCTAAAGGAAGCTCTATT---AGA
TACAGGAGCAGATGATACAGTATT---AGAAGAA---A---TGAATTTGCCAGGAAGATGGAAACCAAAAATGATAGGGG
GAATTGGAGGTTTTATCAAAGTAAGACAGTATGATCAGATACTAATAGAAATCTGTGGACATAAAGCTATAGGTACAGTA
TTAGTAGGACCTACACCTGTCAACA---TAATTGGAAGAAATCTGTTGACTCAGATTGGTTGCACCTTAAATTTT
>AF538307/B/AU/1995/C92
CCTCAGATCACTCTTTGGCAGCGACCCCTCGTCACAATAAAGATA---GGGGGGCAACTAAAGGAAGCTCTATT---AGA
TACAGGAGCAGATGATACAGTATT---AGAAGAA---A---TGAATTTGCCAGGAAGATGGAAGCCAAAAATGATAGGGG
GAATTGGAGGTTTTATCAAAGTAAGACAGTATGATCAGATAGCCATAGAAATCTGTGGACATAAAGCTATAGGTACAGTA
TTAATAGGACCTACACCTGTCAACA---TAATTGGAAGAAATCTGTTGACTCAGATTGGTTGCACCTTAAATTTT
>AJ271445/B/GB/1986/GB8_46R
CCTCAGATCACTCTTTGGCAACGACCCATCGTCACAATAAAGATA---GGGGGGCAGCTAAAGGAAGCTCTATT---AGA
TACAGGAGCAGATGATACAGTATT---AGAAGAC---A---TGAATTTGCCAGGAAGATGGAAACCAAAAATGATAGGGG
GAATTGGAGGTTTTATCAAAGTAAAACAATATGATCAGATACTCGTAGAAATCTGCGGACATAAAGCTATAGGTACAGTA
TTAGTAGGACCTACACCTGTCAACA---TAATTGGAAGAAATCTGTTGACTCAGCTTGGTTGCACTTTAAATTTT
>AX032749/B/FR/1985/pNL43_patent
CCTCAGATCACTCTTTGGCAGCGACCCCTCGTCACAATAAAGATA---GGGGGGCAATTAAAGGAAGCTCTATT---AGA
TACAGGAGCAGATGATACAGTATT---AGAAGAA---A---TGAATTTGCCAGGAAGATGGAAACCAAAAATGATAGGGG
GAATTGGAGGTTTTATCAAAGTAGGACAGTATGATCAGATACTCATAGAAATCTGCGGACATAAAGCTATAGGTACAGTA
TTAGTAGGACCTACACCTGTCAACA---TAATTGGAAGAAATCTGTTGACTCAGATTGGCTGCACTTTAAATTTT
>AX078307/B/FR/1983/LAI-patent
CCTCAGATCACTCTTTGGCAACGACCCCTCGTCACAATAAAGATA---GGGGGGCAACTAAAGGAAGCTCTATT---AGA
TACAGGAGCAGATGATACAGTATT---AGAAGAA---A---TGAGTTTGCCAGGAAGATGGAAACCAAAAATGATAGGGG
GAATTGGAGGTTTTATCAAAGTAAGACAGTATGATCAGATACTCATAGAAATCTGTGGACATAAAGCTATAGGTACAGTA
TTAGTAGGACCTACACCTGTCAACA---TAATTGGAAGAAATCTGTTGACTCAGATTGGTTGCACTTTAAATTTT
>AY037268/B/AR/1998/ARCH054
CCTCAGATCACTCTTTGGCAACGACCCATCGTCACAATAAAAATA---GGGGGGCAACTAAAGGAAGCTCTATT---AGA
TACAGGAGCAGATGATACAGTATT---AGAAGAA---A---TGAGTTTACCAGGAAGATGGAAACCAAAAATGATAGGGG
GAATTGGAGGTTTTATCAAAGTAAGACAGTATGATCAGGTACCCATAGAAATCTGTGGACATAAAGCTATAGGTACAGTA
TTAGTAGGACCTACACCTGTCAACA---TAATTGGAAGAAATCTGTTGACTCAGCTTGGTTGCACTTTAAATTTT
>AY037269/B/AR/2000/ARMS008
CCTCAAATCACTCTTTGGCAACGACCCCTTGTCACAATAAAGGTA---GGGGGGCAACTAAGGGAAGCTCTATT---AGA
TACAGGAGCAGATGATACAGTATT---AGAAGAA---A---TAGATTTGCCAGGAAGATGGAAACCAAAAATGATAGGGG
GAATTGGAGGTTTTATCAAAGTAAGACAGTATGATCAGATAACTGTAGAAATCTATGGAAAGAAAGCTATAGGTACAGTA
TTAGTAGGACCTACACCTGTCAACA---TAATTGGAAGAAATCTGTTGACTCAGCTTGGCTGCACTTTAAATTTT
>AY037270/B/BO/1999/BOL0122
CCTCAAATCACTCTTTGGCAACGACCCCTAGTCAAAATAAAAGTA---GGGGGGCAACTAAAGGAAGCTCTATT---AGA
TACAGGAGCAGATGATACAGTACT---AGAAGAC---A---TGAATTTGCCAGGAAAATGGAAACCAAAAATGATAGGGG
GAATTGGAGGTTTTATCAAAGTAAAGCAGTATGATCAGATACCCATAGAAATCTGCGGGCATAAAGCTATAGGTACAGTA
TTAGTAGGACCTACACCTGTCAACA---TAATTGGAAGAAATTTGTTGACTCAGATTGGTTGCACTTTAAATTTT
>AY037282/B/AR/1999/ARMA132
CCTCAGATCACTCTTTGGCAACGACCCATCGTCACAATAAAGATA---GGGGGGCAACTAAAAGAAGCTCTATT---AGA
TACAGGAGCAGATGATACAGTATT---AGAAGAA---A---TGAATTTGCCAGGAAGATGGAAACCAAAAATGATAGGGG
GAATTGGAGGATTTATCAAAGTAAGACAGTATGATCAGATACTTGTAGAAATCTGTGGACATAAAGCTATAGGCACAGTG
TTAGTAGGACCTACACCTGTCAACA---TAATTGGAAGAAATCTGTTGACTCAGATTGGCTGCACTTTAAATTTT
>AY173951/B/TH/1990/BK132
CCTCAAATCACTCTTTGGCAACGACCCCTCGTCACAATAAAGATA---GGGGGGCAACTAAAGGAAGCTCTATT---AGA
TACAGGGGCAGATGATACAGTATT---AGAAGAA---A---TGAATTTGCCAGGAAGATGGAAACCAAAAATGATAGGGG
GAATTGGAGGTTTTATCAAAGTAAGACAATATGATCAGATACTTGTAGAAATCTGTGGACATAAAGCTATAGGTACAGTA
TTAATAGGACCTACACCTGTCAACA---TAATTGGAAGAAATTTGTTGACTCAGCTTGGTTGCACTTTAAATTTT
>AY173952/B/US/1990/US1
CCTCAGATCACTCTTTGGCAACGACCCCTCGTCTCAATAAAGATA---GGGGGGCAACTAAAGGAAGCTCTATT---AGA
TACAGGAGCAGATGATACAGTATT---AGAAGAA---A---TGAATTTGCCAGGAAGATGGAAACCAAAAATGATAGGGG
GAATTGGAGGTTTTATCAAAGTAAGACAGTATGATCAGATACCCATAGAAATCTGTGGACACAAAGCAATAGGTACAGTA
TTAGTAGGACCTACACCTGTCAACA---TAATTGGAAGAAATCTGTTGACTCAGATTGGTTGCACTTTAAATTTT
>AY173953/B/US/1990/US2
CCTCAAATCACTCTTTGGCAACGACCCCTCGTCACAATAAAGATA---GGGGGGCAACTAAAGGAAGCTCTATT---AGA
CACAGGAGCAGATGATACAGTATT---AGAAGAA---G---TGAGTTTGCCAGGAAGGTGGAAACCAAAAATGATAGGGG
GAATTGGAGGTTTTATCAAAGTAAGACAGTATGATCAAATACTCATAGAAATCTGTGGACATAAAGCTATAGGTACAGTA
TTAGTAGGACCTACACCTGTCAACA---TAATTGGAAGAAATCTGTTGACTCAGATTGGTTGCACCTTAAATTTT
>AY173954/B/US/1990/US3
CCTCAGATCACTCTTTGGCAACGACCCCTCGTTACAATAAAGATA---GGGGGGCAACTAAAGGAAGCTCTATT---AGA
TACAGGAGCAGATGATACAGTATT---AGAAGAA---A---TAAATTTGCCAGGAAGATGGAAACCAAAAATGATAGGGG
GAATTGGAGGCTTTATCAAAGTAAGACAGTATGATCAGATACTCATAGAAATCTGCGGACATAAAGCTATAGGTACAGTA
TTAGTAGGACCTACACCTGTCAACA---TAATTGGAAGAAATCTGTTGACTCAGATTGGCTGCACTTTAAATTTT
>AY173955/B/US/1990/US4
CCTCAGATCACTCTTTGGCAACGACCCCTCGTCACAGTAAAGATA---GGGGGGCARTTAAAGGAAGCTCTATT---AGA
TACAGGAGCAGATGATACAGTATT---AGAAGAA---A---TGAGTTTGCCAGGAAAATGGAAACCAAAAATGATAGGGG
GAATTGGAGGTTTTATCAAAGTAAAACAGTATGAGCAAATACTTGTAGAAATCTGTGGACATAAAGCTATAGGTACAGTG
TTAGTAGGACCTACACCTGTCAACA---TAATTGGAAGAAATCTGTTGACTCAGATTGGGTGCACTTTAAATTTT
>AY173956/B/BR/1989/BZ167
CCTCAAATCACTCTTTGGCAACGACCCCTCGTCACAGTAAAAATA---GGGGGGCAATTAAAGGAAGCTCTATT---AGA
TACAGGAGCAGATGATACAGTATT---AGAAGAA---A---TGAATTTGCCAGGAAGATGGAAACCAAAAATGATAGGGG
GAATTGGAGGTTTTATCAAAGTAAGACAGTATGATCAGATACCCATAGAAATCTGTGGACATAAAGCTATAGGTACAGTA
TTAGTAGGACCTACACCGGTCAACA---TAATTGGAAGAAATCTGTTGACRCAGATTGGTTGCACTTTAAATTTT
>AY180905/B/CN/2001/CNHN24
CCTCAAATCACTCTTTGGCAACGACCCCTCGTCACAATAAAGATA---GGGGGACAATTAAAGGAAGCTCTATT---AGA
TACAGGAGCAGATGATACAGTATT---AGAAGAC---A---TGAATTTGCCAGGAAGATGGAAACCAAAAATGATAGGGG
GAATTGGAGGTTTTATCAAAGTAAGACAGTATGATCAGATACCCATAGAAATCTGCGGACACAAGGTAGAAGGTACAGTA
TTAATAGGACCTACACCTGTCAACA---TAATTGGGAGAAATCTGTTGACTCAGCTTGGTTGCACTTTAAATTTT
>AY308760/B/US/1996/1333_d2
CCTCAGATCACTCTTTGGCAACGACCCCTCGTCACAATAAAGATA---GGGGGGCAGCTAAAGGAAGCTCTATT---AGA
TACAGGAGCAGATGATACAGTATT---AGAAGAA---A---TGAATTTGCCAGGAAGATGGAAACCAAAAATGATAGGAG
GAATTGGAGGTTTTATCAAAGTAAGACAGTATGATCAGATACTAATAGAAATCTGTGGCCATAAAGCTATAGGTACAGTG
TTAGTAGGACCTACACCAGTCAACA---TAATTGGAAGAAATCTGTTGACTCAGATTGGTTGCACTTTAAATTTT
>AY308761/B/US/1996/1299_d22
CCTCAGATCACTCTTTGGCAACGACCCCTYGTCACAATAAAGATA---GGGGGGCAGCTAAAGGAAGCTCTATT---AGA
CACAGGGGCAGATGATACAGTATT---AAAAGAA---A---TGAATTTGCCAGGAAGATGGAAACCAAAAATGATAGGAG
GAATTGGAGGTTTTATCAAAGTAAGACAGTATGATCAGATACCAATAGAGATCTGTGGCCATAAAGCTATAGGTACAGTA
TTAGTAGGACCTACACCAGTCAACA---TAATTGGAAGAAATCTGTTGACTCAGATTGGTTGCACTTTAAATTTT
>AY308762/B/US/1996/1304_d31
CCTCAGATCACTCTTTGGCAACGACCCCTCGTCACAATAAAGATA---GGGGGGCAGCTAAAGGAAGCTCTATT---AGA
CACAGGGGCAGATGATACAGTATT---AGAAGAA---A---TGAATTTGCCAGGAAGATGGAAACCAAAAATGATAGGAG
GAATTGGAGGTTTTATYAAAGTAAGACAGTATGATCAGATACCAATAGAGATCTGTGGCCATAAAGCTATAGGTACAGTA
TTAGTAGGACCTACACCAGTCAACA---TAATTGGAAGAAATCTGTTGACTCAGATTGGTTGCACTTTAAATTTT
>AY314044/B/CA/1996/WC10P_1
CCTCAGATCACTCTTTGGCAACGACCCCTCGTCACAATAAAGATA---GGGGGGCAGCAAAAGGAAGCTCTACT---AGA
TACGGGAGCAGATGATACAGTATT---AGAAGAA---A---TGAATTTGCCAGGAAGATGGAAACCAAAAATGATAGGGG
GAATTGGAGGCTTTATTAAAGTAACACAATATGATCAGATACCCATAGAAATTTGTGGACATAAAGCTATAGGTACAGTA
TTAGTAGGACCTACACCTGTCAACA---TAATTGGAAGAAATCTGTTGACTCAGATTGGTTGCACTTTAAATTTT
>AY314045/B/CA/1996/WC10P_2
CCTCAGATCACTCTTTGGCAACGACCCCTCGTCACAATAAAGATA---GGGGGGCAGCAAAAGGAAGCTCTACT---AGA
TACAGGAGCAGATGATACAGTATT---AGAAGAA---A---TGAATTTGCCAGGAAGATGGAAACCAAAAATGATAGGGG
GAATTGGAGGCTTTATTAAAGTAACACAATATGATCAGACACCCATAGAAATTTGTGGACATAAAGCTATAGGTACAGTA
TTAGTAGGACCTACACCTGTCAACA---TAATTGGAAGAAATCTGTTGACTCAGATTGGTTGCACTTTAAATTTT
>AY314046/B/CA/1996/WC10P_3
CCTCAGATCACTCTTTGGCAACGACCCCTCGTCACAATAAAGATA---GGGGGGCAGCAAAAGGAAGCTCTACT---AGA
TACAGGAGCAGATGATACAGTATT---AGAAGAA---A---TGAATTTGCCAGGAAGATGGAAACCAAAAATGATAGGGG
GAATTGGAGGCTTTATTAAAGTAACACAATATGATCAGATACCCATAGAAATTTGTGGACATAAAGCTATAGGTACAGTA
TTAGTAGGACCTACACCTGTCAACA---TAATTGGAAGAAATCTGTTGACTCAGATTGGTTGCACTTTAAATTTT
>AY314047/B/CA/1996/WC10P_4
CCTCAGATCACTCTTTGGCAACGACCCCTCGTCACAATAAAGATA---GGGGGGCAGCAAAAGGAAGCTCTACT---AGA
TACAGGAGCAGATGATACAGTATT---AGAAGAA---A---TGAATTTGCCAGGAAGATGGAAACCAAAAATGATAGGGG
GAATTGGAGGCTTTATTAAAGTAAGACAATATGATCAGACACCCATAGAAATTTGTGGACATAAAGCTATAGGTACAGTA
TTAGTAGGACCTACACCTGTCAACA---TAATTGGAAGAAATCTGTTGACTCAGATTGGTTGCACTTTAAATTTT
>AY314048/B/CA/1996/WC10P_6
CCTCAGACCACTCTTTGGCAACGACCCCTCGTCACAATAAAGATA---GGGGGGCAGCAAAAGGAAGCTCTACT---AGA
TACAGGAGCAGATGATACAGTATT---AGAAGAA---A---TGAATTTGCCAGGAAGATGGAAACCAAAAATGATAGGGG
GAATTGGAGGCTTTATTAAAGTAAGACAATATGATCAGATACCCATAGAAATTTGTGGACATAAAGCTATAGGTACAGTA
TTAGTAGGACCTACACCTGTCAACA---TAATTGGAAGAAATCTGTTGACTCAGATTGGTTGCACTTTAAATTTT
>AY314049/B/CA/1996/WC10P_7
CCTCAGATCACTCTTTGGCAACGACCCCTCGTCACAATAAAGATA---GGGGGGCAGCAAAAGGAAGCTCTACT---AGA
TACAGGAGCAGATGATACAGTATT---AGAAGAA---A---TGAATTTGCCAGGAAGATGGAAACCAAAAATGATAGGGG
GAATTGGAGGCTTTATTAAAGTAAGACAATATGATCAGATACCCATAGAAATTTGTGGACATAAAGCTATAGGTACAGTA
TTAGTAGGACCTACACCTGTCAACA---TAATTGGAAGAAATCTGTTGACTCAGATTGGTTGCACTTTAAATTTT
>AY314050/B/CA/1996/WC10P_8
CCTCAGATCACTCTTTGGCAACGACCCCTCGTCACGATAAAGATA---GGGGGGCAGCAAAAGGAAGCTCTACT---AGA
TACAGGAGCAGATGATACAGTATT---AGAAGAA---A---TGAATTTGCCAGGAAGATGGAAACCAAAAATGATAGGGG
GAATTGGAGGCTTTATTAAAGTAAGACAATATGATCAGATACCCATAGAAATTTGTGGACATAAAGCTATAGGTACAGTA
TTAGTAGGACCTACACCTGTCAACA---TAATTGGAAGAAATCTGTTGACTCAGATTGGTTGCACTTTAAATTTT
>AY314051/B/CA/1996/WC10P_9
CCTCAGATCACTCTTTGGCAACGACCCCTCGTCACAATAAAGATA---GGGGGGCAGCAAAAGGAAGCTCTACT---AGA
TACAGGAGCAGATGATACAGTATT---AGAAGAA---A---TGAATTTGCCAGGAAGATGGAAACCAAAAATGATAGGGG
GAATTGGAGGCTTTATTAAAGTAACACAATATGATCAGATACCCATAGAAATTTGTGGACATAAAGCTATAGGTACAGTA
TTAGTAGGACCTACACCTGTCAACA---TAATTGGAAGAAATCTGTTGACTCAGATTGGTTGCACTTTAAATTTT
>AY314052/B/CA/1996/WC10P_10
CCTCAGATCACTCTTTGGCAACGACCCCTCGTCACAATAAGGATA---GGGGGGCAGCAAAAGGAAGCTCTACT---AGA
TACAGGAGCAGACGATACAGTATT---AGAAGAA---A---TGAATTTGCCAGGAAGATGGAAACCAAAAATGATAGGGG
GAATTGGAGGCTTTATTAAAGTAACACAATATGATCAGATACCCATAGAAATTTGTGGACATAAAGCTATAGGTACAGTA
TTAGTAGGACCTACACCTGTCAACA---TAATTGGAAGAAATCTGTTGACTCAGATTGGTTGCACTTTAAATTTT
>AY314053/B/CA/1996/WC10P_11
CCTCAGATCACTCTTTGGCAACGACCCCTCGTCACAATAAAGATA---GGGGGGCAGCAAAAGGAAGCTCTACT---AGA
TACAGGAGCAGATGATACAGTATT---AGAAGAA---A---TGAATTTGCCAGGAAGATGGAAACCAAAAATGATAGGGG
GAATTGGAGGCTTTATTAAAGTAACACAATATGATCAGATACCCATAGAAATTTGTGGACATAAAGCTATAGGTACAGTA
TTAGTAGGACCTACACCTGTCAACA---TAATTGGAAGAAATCTGTTGACTCAGATTGGTTGCACTTTAAATTTT
>AY314054/B/CA/1996/WC10C_1
CCTCAGATCACTCTTTGGCAACGACCCCTCGCCACAATAAAGATA---GGGGGGCAGCAAAAGGAAGCTCTACT---AGA
TACAGGAGCAGATGATACAATATT---AGAAGAA---A---TAAATTTGCCAGGAAGATGGAAACCAAAAATAATAGGGG
GAATTGGAGGTTTTATTAAAGTAACACAATATGATCAGATACCCATAGAAATTTGTGGACATAAAGTTATAGGTACAGTA
TTAGTAGGACCTACACCTGCCAACA---TAATTGGAAGAAATCTGTTGACTCAGATTGGTTGCACTTTAAATTTT
>AY314055/B/CA/1996/WC10C_3
CCTCAGATCACTCTTTGGCAACGACCCCTCGTCACAATAAAGATA---GGGGGGCAGCAAAAGGAAGCTCTACT---AGA
TACAGGAGCAGATGATACAGTATT---AGAAGAA---A---TGAATTTGCCAGGAAGATGGAAACCAAAAATAATAGGGG
GAATTGGAGGTTTTATTAAAGTAACACAATATGATCAGATACCCATAGAAATTTGTGGACATAAAGCTATAGGTACAGTA
TTAGTAGGACCTACTCCTGTCAACA---TAATTGGAAGAGATCTGTTGACTCAGATTGGCTGCACTTTAAATTTT
>AY314056/B/CA/1996/WC10C_4
CCTCAGATCACTCTTTGGCAACGACCCCTCGTCACAATAAAGATA---GGGGGGCAGCAAAAGGAAGCTCTACT---AGA
TACAGGAGCAGATGATACAATATT---AGAAGAA---A---TAAATTTGCCAGGAAGATGGAAACCAAAAATAATAGGGG
GAATTGGAGGTTTTATTAAAGTAACACAATATGATCAGATACCCATAGAAATTTGTGGACATAAAGTTATAGGTACAGTA
TTAGTAGGACCTACACCTGCCAACA---TAATTGGAAGAAATCTGTTGACTCAGATTGGTTGCACTTTAAATTTT
>AY314057/B/CA/1996/WC10C_5
CCTCAGATCACTCTTTGGCAACGACCCCTCGTCACAATAAAGATA---GGGGGGCAGCAAAAGGAAGCTCTACT---AGA
TACAGGAGCAGATGATACAGTATT---AGAAGAA---A---TGAATTTGCCAGGAAGATGGAAACCAAAAATGATAGGGG
GAATTGGAGGCTTTATTAAAGTAACACAATATGATCAGATACCCATAGAAATTTGTGGACATAAAACTATAGGTACAGTA
TTAGTAGGACCTACACCTGCCAACA---TAATTGGAAGAAATCTGTTGACTCAGATTGGTTGCACTTTAAATTTT
>AY314058/B/CA/1996/WC10C_6
CCTCAGATCACTCTTTGGCAACGACCCCTCGTCACAATAAAGATA---GGGGGGCAGCAAAAGGAAGCTCTACT---AGA
TACAGGAGCAGATGATACAGTATT---AGAAGAA---A---TGAATTTGCCAGGAAGATGGAAACCAAAAATAATAGGGG
GAATTGGAGGTTTTATTAAAGTAACACAATATGATCAGATACCCATAGAAATTTGTGGACATAAAGCTATAGGTACAGTA
TTAGTAGGACCTACTCCTGTCAACA---TAATTGGAAGAGATCTGTTGACTCAGATTGGTTGCACTTTAAATTTT
>AY314059/B/CA/1996/WC10C_8
CCTCAGATCACTCTTTGGCAACGACCCCTCGTCACAATAAAGATA---GGGGGGCAGCAAATAGAAGCTCTACT---AGA
TACAGGAGCAGATGATACAGTATT---AGAAGAA---A---TAAATTTGCCAGGAAGATGGAAACCAAAAATAATAGGGG
GAATTGGAGGTTTTATTAAAGTAACACAATATGATCAGATACCCATAGAAATTTGTGGACATAAAGCTATAGGTACAGTA
TTAGTAGGACCTACACCTGTCAACA---CAATTGGAAGAAATCTGTTGACTCAGATTGGTTGCACTTTAAATTTT
>AY314060/B/CA/1996/WC10C_9
CCTCAGATCACTCTTTGGCAACGACCCCTCGTCACAATAAAGATA---GGGGGGCAGCAAAAGGAAGCTCTACT---AGA
TACAGGAGCAGATGATACAGTATT---AGAAGAA---A---TGAATTTGCCAGGAAGATGGAAACCAAAAATGATAGGGG
GAATTGGAGGCTTTATTAAAGTAACACAATATGATCAGATGCCCATAGAAATTTGTGGACATAAAACTATAGGTACAGTA
TTAGTAGGACCTACACCTGCCAACA---TAATTGGAAGAAATCTGTTGACTCAGATTGGTTGCACTTTAAATTTT
>AY314061/B/CA/1996/WC10C_10
CCTCAGATCACTCTTTGGCAACGACCCCTCGTCACAATAAAGATA---GGGGGGCAGCAAAAGGAAGCTCTACT---AGA
TACAGGAGCAGATGATACAGTATT---AGAAGAA---A---TGAATTTGCCAGGAAGATGGAAACCAAAAATGATAGGGG
GAATTGGAGGCTTTATTAAAGTAAGACAATATGATCAGATGCCCATAGAAATTTGTGGACATAAAACTATAGGTACAGTA
TTAGTAGGACCTACACCTGCCAACA---TAATTGGAAGAAATCTGTTGACTCAGATTGGTTGCACTTTAAATTTT
>AY314062/B/CA/1996/WC10C_11
CCTCAGATCACTCTTTGGCAACGACCCCTCGTCACAATAAAGATA---GGGGGGCAGCAAAAGGAAGCTCTACT---AGA
TACAGGAGCAGATGATACAGTATT---AGAAGAA---A---TGAATTTGCCAGGAAGATGGAAACCAAAAATAATAGGGG
GAATTGGAGGTTTTATTAAAGTAACACAATATGATCAGATACCCATAGAAATTTGTGGACATAAAGCTATAGGTACAGTA
TTAGTAGGACCTACTCCTGTCAACA---TAATTGGAAGAGATCTGTTGACTCAGATTGGTTGCACTTTAAATTTT
>AY314063/B/CA/1996/WC10C_12
CCTCAGATCACTCTTTGGCAACGACCCCTCGTCACAATAAAGATA---GGGGGGCAGCAAAAGGAAGCTCTACT---AGA
TACAGGGGCAGATGATACAATATT---AGAAGAA---A---TAAATTTGCCAGGAAGATGGAAACCAAAAATAATAGGGG
GAATTGGAGGTTTTATTAAAGTAACACAATATGATCAGATACCCATAGAAATTTGTGGACATAAAGTTATAGGTACAGTA
TTAGTAGGACCTACACCTGCCAACA---TAATTGGAAGAAATCTGTTGACTCAGATTGGTTGCACTTTAAATTTT
>AY331282/B/US/1997/1001_07
CCTCAGATCACTCTTTGGCAACGACCCCTCGTCACAATAAAGATA---GGGGGGCAATTAAAGGAAGCTCTGTT---AGA
TACAGGAGCAGATGATACAGTAGT---AGAAGAA---A---TGGCTTTGCCAGGAAGATGGAAACCAAAAATGATAGGGG
GAATTGGAGGTTTTATCAAAGTAAGACAATATGATCAGATACTCGTAGAAATCTGTGGACATAAAGCTATAGGTACAGTA
TTAGTAGGACCTACACCTGTCAACA---TAATTGGAAGAAACCTGTTGACTCAGATTGGTTGCACTTTAAATTTT
>AY331283/B/US/1997/1001_09
CCTCAGATCACTCTTTGGCAACGACCCCTCGTCACAATAAAGATA---GGGGGGCAATTAAAGGAAGCTCTGTT---AGA
TACAGGAGCAGATGATACAGTAGT---AGAAGAA---A---TGGCTTTGCCAGGAAGATGGAAACCAAAAATGATAGGGG
GAATTGGAGGTTTTATCAAAGTAAGACAATATGATCAGATACTCGTAGAAATCTGTGGACATAAAGCTATAGGTACAGTA
TTAGTAGGACCTACACCTGTCAACA---TAATTGGAAGAAACCTGTTGACTCAGATTGGTTGCACTTTAAATTTT
>AY331284/B/US/1997/1006_08
CCTCAAATCACTCTTTGGCAACGACCCCTAGTCACAATAAAGATA---GGAGGGCAACTAAAGGAAGCTCTATT---AGA
TACAGGAGCAGATGATACAGTATT---AGAAGAA---A---TAGATTTGCCAGGAAGATGGAAACCAAAAATGATAGGGG
GAATTGGAGGTTTTATCAAAGTTAGACAGTATGATCAGATACCCATAGAGATCTGTGGGCATAAAGCTATAGGTACAGTA
TTAGTAGGACCTACACCTGTCAACA---TAATTGGAAGAAATCTGTTGACTCAGATTGGTTGCACTTTAAATTTT
>AY331285/B/US/1997/1012_08
CCTCAGATCACTCTTTGGCAACGACCCCTCGTCACAATAAAGATA---GGGGGGCAAACAAAGGAAGCTCTACT---AGA
TACAGGAGCAGATGATACAGTATT---AGAAGAC---A---TGTGTTTGCCAGGCAGATGGAAACCAAAAATGATAGGGG
GAATTGGAGGTTTTATCAAAGTAAGACAGTATGATCAGATACCCCTAGAAATCTGTGGACATAAAGCTATAGGTACAGTA
TTAGTAGGACCTACACCTGTCAACA---TAATTGGAAGAAATCTGTTGACTCAGCTTGGTTGCACTTTAAATTTT
>AY331286/B/US/1997/1012_11
CCTCAGATCACTCTTTGGCAACGACCCCTCGTCACAATAAAGATA---GGGGGGCAAACAAAGGAAGCTCTACT---AGA
TACAGGAGCAGATGATACAGTATT---AGAAGAC---A---TGTGTTTGCCAGGCAGATGGAAACCAAAAATGATAGGGG
GAATTGGAGGTTTTATCAAAGTAAGACAGTATGATCAGATACCCCTAGAAATCTGTGGACATAAAGCTATAGGTACAGTA
TTAGTAGGACCTACACCTGTCAACA---TAATTGGAAGAAATCTGTTGACTCAGCTTGGTTGCACTTTAAATTTT
>AY331287/B/US/1997/1013_03
CCTCAAATCACTCTTTGGCAACGACCCCTTGTTACAATAAAAATA---GGGGGGCAACTAAAGGAAGCTCTATT---AGA
TACAGGAGCAGATGATACAGTATT---AGAAGAA---A---TGAATTTGCCAGGAAGATGGAAACCAAAAATGATAGGGG
GAATTGGAGGTTTTATCAAAGTAAGACAGTATGATCAGATACCCATAGAAATCTATGGACATAAAGCTATAGGTACAGTA
TTAGTAGGGCCTACACCTGTCAACA---TAATTGGAAGAAATCTGTTGACTCAGATTGGTTGCACTTTAAATTTC
>AY331288/B/US/1997/1013_07
CCTCAAATCACTCTTTGGCAACGACCCCTTGTTACAATAAAAATA---GGGGGGCAACTAAAGGAAGCTCTATT---AGA
TACAGGAGCAGATGATACAGTATT---AGAAGAA---A---TGAATTTGCCAGGAAGATGGAAACCAAAAATGATAGGGG
GAATTGGAGGTTTTATCAAAGTAAGACAGTATGATCAGATACCCATAGAAATCTATGGACATAAAGCTATAGGTACAGTA
TTAGTAGGGCCTACACCTGTCAACA---TAATTGGAAGAAATCTGTTGACTCAGATTGGTTGCACTTTAAATTTC
>AY331289/B/US/1997/1018_06
CCTCAAATCACTCTTTGGCAACGACCCCTCGTATCAATAAAGGTA---GGGGGGCAAATAAAGGAAGCTTTATT---AGA
TACAGGAGCAGATGATACAGTATT---AGAAGAA---A---TGAATTTGCCAGGAAGATGGAAGCCAAAAATGATAGGGG
GAATTGGAGGTTTTATCAAAGTAAGACAGTATGATCAGATACTCATAGAAATTAGTGGATATAAAGCTATAGGTACAGTA
TTAGTAGGACCTACACCTGTCAACA---TAATTGGAAGAAATCTGTTGACTCAGATTGGTTGCACTTTAAATTTT
>AY331290/B/US/1997/1018_10
CCTCAAATCACTCTTTGGCAACGACCCCTCGTATCAATAAAGGTA---GGGGGGCAAATAAAGGAAGCTTTATT---AGA
TACAGGAGCAGATGATACAGTATT---AGAAGAA---A---TGAATTTGCCAGGAAGATGGAAGCCAAAAATGATAGGGG
GAATTGGAGGTTTTATCAAAGTAAGACAGTATGATCAGATACTCATAGAAATTAGTGGATATAAAGCTATAGGTACAGTA
TTAGTAGGACCTACACCTGTCAACA---TAATTGGAAGAAATCTGTTGACTCAGATTGGTTGCACTTTAAATTTT
>AY331291/B/US/1996/1027_05
CCTCAAATCACTCTTTGGCAACGACCCCTTGTCACAATAAAGATA---GGGGGGCAACTAAAGGAAGCTCTATT---AGA
TACAGGAGCAGATGATACAGTATT---AGAAGAA---A---TGAGTTTGCCAGGAAGATGGAAACCAAAAATGATAGGGG
GAATTGGAGGTTTTATCAAAGTAAGACAGTATGATCAGATACCCATAGAGATCTGTGGGCATAAAGCTATAGGTACAGTA
TTAATAGGATCTACACCTGTCAACA---TAATTGGAAGAAATCTGTTGACTCAGATTGGTTGCACTTTAAATTTT
>AY331292/B/US/1996/1057_01
CCTCARATCACTCTTTGGCAACGACCCCTCGTCACAATAAAGATA---GGGGGGCAACTAAAGGAAGCTCTATT---AGA
TACAGGAGCAGATGATACAGTATT---AGAAGAA---A---TGAATTTACCAGGAAGATGGAAACCAAAAATGATAGGGG
GAATTGGAGGTTTTATCAAAGTAAAACAGTATGATCAGATACTTATAGAAATCTGTGGACATAAGGCTATAGGTACAGTA
TTAGTAGGACCTACACCTGTCAACA---TAATTGGAAGAAACCTGTTGACTCAGATTGGTTGCACCTTAAATTTT
>AY331293/B/US/1996/1057_09
CCTCAGATCACTCTTTGGCAACGACCCCTCGTCACAATAAAGATA---GGGGGGCAACTAAAGGAAGCTCTATT---AGA
TACAGGAGCAGATGATACAGTATT---AGAAGAA---A---TGAATTTACCAGGAAGATGGAAACCAAAAATGATAGGGG
GAATTGGAGGTTTTATCAAAGTAAAACAGTATGATCAGATACTTATAGAAATCTGTGGACATAAGGCTATAGGTACAGTA
TTAGTAGGACCTACACCTGTCAACA---TAATTGGAAGAAACCTGTTGACTCAGATTGGTTGCACCTTAAATTTT
>AY331294/B/US/1998/1058_08
CCTCAGATCACTCTTTGGCAACGACCCCTCGTCACAATAAAGATA---GGGGGGCAGCTAAAGGAAGCTCTATT---AGA
TACAGGAGCAGATGATACAGTATT---AGAAGAA---A---TGAATTTGCCCGGAAGATGGAAACCAAAAATGATAGGGG
GAATTGGAGGTTTTATCAAAGTAAGACAGTATGATCAGATACCCATAGAAATTTGTGGAAATAAAGCTATAGGTACAGTG
TTAATAGGACCTACACCTGTCAACA---TAATTGGAAGAAATCTGTTGACTCAGATTGGTTGCACTCTAAATTTT
>AY331295/B/US/1998/1058_11
CCTCAGATCACTCTTTGGCAACGACCCCTCGTCACAATAAAGATA---GGGGGGCAGCTAAAGGAAGCTCTATT---AGA
TACAGGAGCAGATGATACAGTATT---AGAAGAA---A---TGAATTTGCCCGGAAGATGGAAACCAAAAATGATAGGGG
GAATTGGAGGTTTTATCAAAGTAAGACAGTATGATCAGATACCCATAGAAATTTGTGGAAATAAAGCTATAGGTACAGTG
TTAATAGGACCTACACCTGTCAACA---TAATTGGAAGAAATCTGTTGACTCAGATTGGTTGCACTCTAAATTTT
>AY331296/B/US/1999/PRB959_03
CCTCAGATCACTCTTTGGCAACGACCCCTCGTCACAATAAAGATA---GGGGGGCAACTAAAGGAAGCTCTATT---AGA
TACAGGAGCAGATGATACAGTATT---AGAAGAA---A---TGAATTTGCCAGGAAGATGGAAACCAAAAATGATAGGGG
GAATTGGAGGTTTTATCAAAGTAAGACAGTATGATCAGATACCCATAGAAATCTGTGGACATAGAGCTATAGGTACAGTA
TTAATAGGACCTACACCTGTCAACA---TAATTGGAAGAAATATGTTGACTCAGCTTGGTTGCACTTTAAATTTT
>AY331297/B/US/1999/PRB959_05
CCTCAGATCACTCTTTGGCAACGACCCCTCGTCACAATAAAGATA---GGGGGGCAACTAAAGGAAGCTCTATT---AGA
TACAGGAGCAGATGATACAGTATT---AGAAGAA---A---TGAATTTGCCAGGAAGATGGAAACCAAAAATGATAGGGG
GAATTGGAGGTTTTATCAAAGTAAGACAGTATGATCAGATACCCATAGAAATCTGTGGACATAGAGCTATAGGTACAGTA
TTAATAGGACCTACACCTGTCAACA---TAATTGGAAGAAATATGTTGACTCAGCTTGGTTGCACTTTAAATTTT
>AY332236/B/US/1997/1006_10
CCTCAAATCACTCTTTGGCAACGACCCCTAGTCACAATAAAGATA---GGAGGGCAACTAAAGGAAGCTCTATT---AGA
TACAGGAGCAGATGATACAGTATT---AGAAGAA---A---TAGATTTGCCAGGAAGATGGAAACCAAAAATGATAGGGG
GAATTGGAGGTTTTATCAAAGTTAGACAGTATGATCAGATACCCATAGAGATCTGTGGGCATAAAGCTATAGGTACAGTA
TTAGTAGGACCTACACCTGTCAACA---TAATTGGAAGAAATCTGTTGACTCAGATTGGTTGCACTTTAAATTTT
>AY332237/B/US/1996/1027_03
CCTCAAATCACTCTTTGGCAACGACCCCTTGTCACAATAAAGATA---GGGGGGCAACTAAAGGAAGCTCTATT---AGA
TACAGGAGCAGATGATACAGTATT---AGAAGAA---A---TGAGTTTGCCAGGAAGATGGAAACCAAAAATGATAGGGG
GAATTGGAGGTTTTATCAAAGTAAGACAGTATGATCAGATACCCATAGAGATCTGTGGGCATAAAGCTATAGGTACAGTA
TTAATAGGATCTACACCTGTCAACA---TAATTGGAAGAAATCTGTTGACTCAGATTGGTTGCACTTTAAATTTT
>AY352275/B/US/1984/SF33
CCTCAAATCACTCTTTGGCAACGACCCCTCGTCTCAATAAAGATA---GGGGGGCAAGTAAAGGAAGCTCTATT---AGA
TACAGGAGCAGATGATACAGTATT---AGAAGAA---A---TGAATTTGCCAGGAAGATGGAAACCAAAAATGATAGGGG
GAATTGGAGGTTTTATCAAAGTAAGACAGTATGATCAGATACCCATAGAAATCTGCGGACATAAAGCTATAGGTACAGTA
TTAATAGGACCTACACCTGTCAACA---TAATTGGAAGAAATCTGTTGACTCAGATTGGTTGCACTTTAAATTTT
>AY423381/B/NL/1999/671_99T12
CCTCAAATCACTCTTTGGCAACGACCCATAGTCACAATAAAGATA---GGGGGGCAGCTAAAGGAAGCTCTATT---AGA
CACAGGAGCAGATGATACAGTATT---AGAAGAA---A---TGGATTTGCCAGGAAGATGGAAACCAAAAATGATAGGGG
GAATTGGAGGTTTTATCAAAGTAAGACAGTATGATCAGATACTCATAGAAATTAGTGGACATAAAACTATAGGTACAGTA
TTAGTAGGACCTACACCTGTCAACA---TAATTGGAAGAAATCTGTTGACTCAGATTGGCTGCACTTTAAATTTT
>AY423382/B/NL/2000/671_00T93
CCTCAAATCACTCTTTGGCAACGACCCATAGTCACAATAAAGATA---GGGGGGCAGCTAAAGGAAGCTCTATT---AGA
CACAGGAGCAGATGATACAGTATT---AGAAGAA---A---TGGATTTGCCAGGAAGATGGAAACCAAAAATGATAGGGG
GAATTGGAGGTTTTATCAAAGTAAGACAGTATGATCAGATACTCATAGAAATTAGTGGACATAAAACTATAGGTACAGTA
TTAGTAGGACCTACACCTGTCAACA---TAATTGGAAGAAATCTGTTGACTCAGATTGGCTGCACTTTAAATTTT
>AY423383/B/NL/2000/671_00T162
CCTCAAATCACTCTTTGGCAACGACCCATAGTCACAATAAAGATA---GGGGGGCAGCTAAAGGAAGCTCTATT---AGA
CACAGGAGCAGATGATACAGTATT---AGAAGAA---A---TGGATTTGCCAGGAAGATGGAAACCAAAAATGATAGGGG
GAATTGGAGGTTTTATCAAAGTAAGACAGTATGATCAGATACTCATAGAAATTAGTGGACATAAAACTATAGGTACAGTA
TTAGTAGGACCTACACCTGTCAACA---TAATTGGAAGAAATCTGTTGACTCAGCTTGGCTGCACTTTAAATTTT
>AY423384/B/NL/2000/671_00T167
CCTCAAATCACTCTTTGGCAACGACCCATAGTCACAATAAAGATA---GGGGGGCAGCTAAAGGAAGCTCTATT---AGA
CACAGGAGCAGATGATACAGTATT---AGAAGAA---A---TGGATTTGCCAGGAAGATGGAAACCAAAAATGATAGGGG
GAATTGGAGGTTTTATCAAAGTAAAACAGTATGATCAGATACTCATAGAAATTAGTGGACATAAAACCATAGGTACAGTA
TTAGTAGGACCTACACCTGTCAACA---TAATTGGAAGAAATCTGTTGACTCAGCTTGGCTGCACTTTAAATTTT
>AY423385/B/NL/2000/671_00T169
CCTCAAATCACTCTTTGGCAACGACCCATAGTCACAATAAAGATA---GGGGGGCAGCTAAAGGAAGCTCTATT---AGA
CACAGGAGCAGATGATACAGTATT---AGAAGAA---A---TGGATTTGCCAGGAAGATGGAAACCAAAAATGATAGGGG
GAATTGGAGGTTTTATCAAAGTAAGACAGTATGATCAGATACTCATAGAAATTAGTGGACATAAAACTATAGGTACAGTA
TTAGTAGGACCTACACCTGTCAACA---TAATTGGAAGAAATCTGTTGACTCAGCTTGGCTGCACTTTAAATTTT
>AY423386/B/NL/2000/671_00T103
CCTCAAATCACTCTTTGGCAACGACCCATAGTCACAATAAAGATA---GGGGGGCAGCTAAAGGAAGCTCTATT---AGA
TACAGGAGCAGATGATACAGTATT---AGAAGAA---A---TGGATTTGCCAGGAAGATGGAAACCAAAAATGATAGGGG
GAATTGGAGGTTTTATCAAAGTAAGACAGTATGATCAGATACTCATAGAAATTAGTGGACATAAAACTATAGGTACAGTA
TTAGTAGGACCTACACCTGTCAACA---TAATTGGAAGAAATCTGTTGACTCAGCTTGGCTGCACTTTAAATTTT
>AY423387/B/NL/2000/671_00T36
CCTCAAATCACTCTTTGGCAGCGACCCATAGTCACAATAAAGATA---GGGGGGCAGCTAAAGGAAGCTCTATT---AGA
CACAGGAGCAGATGATACAGTATT---AGAAGAA---A---TGGATTTGCCAGGAAGATGGAAACCAAAAATGATAGGGG
GAATTGGAGGTTTTATCAAAGTAAGACAGTATGATCAGATACTCATAGAAATTAGTGGACATAAAACTATAGGTACAGTA
TTAGTAGGACCTACACCTGTCAACA---TAATTGGAAGAAATCTGTTGACTCAGCTTGGCTGCACTTTAAATTTT
>AY560107/B/US/1998/98USHVTN1925c1
CCTCAGATCACTCTTTGGCAACGACCCCTCGTCACAATAAAGATA---GGGGGACAACTAAAGGAAGCTCTATT---AGA
TACAGGAGCGGATGATACAGTATT---AGAAGAA---A---TGAATTTGCCAGGAAGATGGAAACCAAAAATGATAGGGG
GAATTGGAGGTTTTATCAAAGTAAGACAGTATGATCAGATACCCATAGAAATCTGTGGACATAAAGCTATAGGTACAGTA
TTAGTAGGACCTACACCTGTCAACA---TAATTGGAAGAAATCTGTTGACTCAGATTGGTTGTACTTTAAATTTT
>AY560108/B/US/1998/98USHVTN3605c9
CCTCAGATCACTCTTTGGCAACGACCCCTCGTCACAATAAAGGTA---GGGGGGCAACTAAAGGAAGCTCTATT---AGA
TACAGGAGCAGATGATACAGTATT---AGAAGAC---A---TGAATTTGCCAGGAAGATGGAAACCAAAAATGATAGGGG
GAATTGGAGGTTTTATCAAAGTAAAACAGTATGATCAGGTACCCCTAGAAATTTGTGGACACAAAGCTATAGGTACAGTA
TTAGTAGGACCTACACCAGTCAACA---TAATTGGAAGAAATCTGTTGACTCAGATTGGTTGCACCTTAAATTTT
>AY560109/B/US/1998/98USHVTN8229c6
CCTCAAATCACTCTTTGGCAACGACCCCTCGTCACAATAAGGATA---GGGGGGCAACTAAAGGAAGCTCTATT---AGA
TACAGGAGCAGATGATACAGTATT---AGAAGAA---A---TAAATTTGCCAGGAAGATGGAAACCAAAAATGATAGGGG
GAATTGGAGGTTTTATCAAAGTAAGACAGTATGATCAGATACCCATAGAAATTTGTGGACATAAAGCTGTAGGTACAGTA
TTAGTAGGACCTACACCTGTCAACA---TAATTGGAAGAAATCTGTTGACTCAGATTGGTTGCACTTTAAATTTT
>AY560110/B/US/1998/98USHVTN941c1
CCTCAAATCACTCTTTGGCAACGACCCCTCGTCACAATAAGGGTA---GGGGGGCAAATAAAAGAAGCTCTATT---AGA
TACAGGAGCAGATGATACAGTATT---AGAAGAA---A---TGAATTTGCCAGGAAAATGGAAACCAAAAATGATAGGGG
GAATTGGAGGTTTTATCAAAGTAAGACAGTATGATCAGATACCCATAGAAATCTGTGGGCATAAAGCTATAGGTACAGTA
TTAGTAGGACCTACACCTGTCAACA---TAATTGGGAAAAATCTGTTGACTCAAATTGGTTGTACTTTAAATTTT
>AY561236/B/CO/2001/PCM001
CCTCAAATCACTCTTTGGCAACGACCCCTCGTCACAATAAAGATA---GGGGGACAGCTAAAGGAAGCTCTATT---AGA
TACAGGAGCAGATGACACAGTATT---AGAAGAA---A---TGAGTTTGCCAGGGAAATGGAGACCAAAAATGATAGGGG
GAATTGGAGGGTTTATCAAAGTAAGACAGTATGATCATATACTCGTAGAAATCTGTGGGCATAAAGCTATAGGTACAGTC
TTAGTAGGACCTACACCTGTCAACA---TAATTGGAAGAAATCTGTTGACTCAGATTGGCTGCACTTTAAATTTT
>AY561237/B/CO/2001/PCM013
CCTCAAATCACTCTTTGGCAACGACCCCTTGTTACAATAAAGATA---GGGGGGCAATTAAAAGAAGCTCTATT---AGA
TACAGGAGCAGATGATACAGTATT---AGAAGAA---A---TGAATTTGCCAGGAAGATGGAAACCAAAAATGATAGGGG
GAATTGGAGGCTTTATCAAAGTAAGACAGTATGATCAGATACTCATAGAGATCTGTGGGCATAAAGCTATAGGTACAGTA
TTAGTAGGACCTACACCTGTCAACA---TAATTGGAAGAAACCTGTTGACTCAGATTGGCTGCACTTTAAATTTT
>AY561239/B/CO/2001/PCM039
CCTCAGATCACTCTTTGGCAACGACCCCTTGTCACAATAAAGATA---GGGGGACAACTAAAGGAAGCTCTATT---AGA
TACAGGAGCAGATGATACAGTAGT---AGAAGAA---A---TGAATTTGCCAGGAAAATGGAAACCAAAAATGATAGGGG
GAATTGGAGGTTTTATCAAAGTAAGACAGTATGAGCAGATACTTGTAGAAATCTGTGGACATAAAGCAATAGGTACAGTA
TTAGTAGGACCTACACCTGTCAACA---TAATTGGAAGAAATCTGTTGACTCAGATTGGTTGCACTTTAAATTTT
>AY561240/B/CO/2001/PCM074
CCTCAGATCACTCTTTGGCAACGACCCATCGTCACAATAAAGGTA---GGGGGGCAACTAAAAGAAGCTCTATT---AGA
TACAGGAGCAGATGATACAGTATT---AGAAGAC---A---TAGATTTACCAGGAAGATGGAAACCAAAAATGATAGGGG
GAATTGAAGGTTTTATCAAAGTAAGACAATATGAGCAGATAACCATAGAAATTTGTGGACATAAAGCTATAGGTACAGTA
TTAGTAGGACCTACACCTGTCAACA---TAATTGGAAGAAATCTGTTGACTCAGCTTGGTTGCACCTTAAATTTT
>AY586542/B/CU/1999/Cu19
CCTCAAATCACTCTTTGGCAACGACCCCTAGTCAAAATAAAGGTA---GGGGGGCAAATAAAGGAAGCTCTATT---AGA
TACAGGAGCAGATGATACAGTATT---AGAAGAC---A---TGTGTTTACCGGGAAAATGGAAACCAAAAATGATAGGGG
GAATTGGAGGTTTTATCAAAGTAAGACAGTATGATCAGATACCTATAGAAATCTGCGGACATAAAGCTATAGGTACAGTA
TTAGTAGGACCTACACCTGTCAACA---TAATTGGAAGAAATCTGTTGACTCAGATTGGCTGCACTTTAAATTTC
>AY586543/B/CU/1999/Cu43
CCTCAAATCACTCTTTGGCAACGACCCCTCGTCACAGTAAAGATA---GGAGGGCAACTAAAGGAAGCTCTATT---AGA
TACAGGAGCAGATGATACAGTATT---AGAAGAC---A---TGAATTTGCCAGGAAGATGGAAACCAAAAATGATAGGGG
GAATTGGAGGTTTTATCAAAGTAAGACAGTATGATCAGATACCCCTAGAAATCTGCGGACATAAAGCTATAGGTACAGTA
TTAGTAGGACCTACACCTGTCAACA---TAATTGGAAGAAATCTGTTGACCCAGATTGGCTGCACTTTAAATTTC
>AY682547/B/RU/2004/04RU128005
CCTCARATCACTCTTTGGCAACGACCCGTCGTCACAATAAAGATA---GAGGGGCAACTAAAGGAAGCTCTATT---AGA
TACAGGAGCAGATGATACAGTATT---AGAAGAA---A---TGAGTTTACCAGGAAAATGGAAACCAAAAATGATAGGRG
GAATTGGAGGTTTTATTAAAGTAAGACAGTATGATCAGATAACTATAGACATATGTGGACATAAAGCTATAGGTACAGTA
TTAGTAGGACCCACACCTGTCAACA---TAATTGGAAGAAATCTGTTGACTCAGATTGGTTGCACTTTAAATTTC
>AY713408/B/TH/1996/96TH_NP1538
CCTCAAATCACTCTTTGGCAGCGACCCCTAGTCACAATAAAGATA---GGGGGGCAATTAAAGGAAGCTCTATT---AGA
TACAGGAGCAGATGATACAGTATT---AGAAGAC---A---TGAATTTGCCAGGAAGATGAAAACCAAAAATGATAGGGG
GAATTGGAGGTTTTATCAAAGTAAGACAGTATGATCAGGTACCCATAGAAATCTGCGGACACAAAGCTATAGGTACAGTA
TTAGTAGGACCTACACCTGTCAACA---TAATTGGAAGAAATCTGTTGACTCAGCTTGGTTGCACTTTAAATTTT
>AY713409/B/US/1985/BAL_85US_Ba_L
CCTCAGATCACTCTTTGGCAACGACCCCTCGTCACAATAAAGATA---GGGGGGCAACTAAAGGAAGCTCTATT---AGA
TACAGGAGCAGATGATACAGTATT---AGAAGAA---A---TAAATTTGCCAGGAAGATGGAAACCAAAAATGATAGGGG
GAATTGGAGGTTTTATCAAAGTAAGACAGTATGATCAGATACTCATAGAAATCTGTGGACATAAAGCTATAGGTACAGTA
TTAATAGGACCTACACCTGTCAACA---TAATTGGAAGAAATCTGTTGACTCAGATTGGTTGCACTTTAAATTTT
>AY713410/B/US/1994/94US_33931N
CCTCAGATCACTCTTTGGCAACGACCCCTCGTCACAATAAAGATA---GGGGGGCAAATAAAGGAAGCTCTACT---AGA
TACAGGAGCAGATGATACAGTATT---AGAAGAA---A---TGAATTTGCCAGGAAGATGGAAACCAAAAATGATAGGGG
GAATTGGAGGTTTTATCAAAGTAAAACAGTATGATCAGATACCCATAGAAATCTGTGGACATAAAGCTATAGGTACAGTA
TTAGTAGGACCTACACCTGTCAACA---TAATTGGAAGAAATCTGTTGACTCAGATTGGCTGCACTTTAAATTTT
>AY713411/B/FR/1992/92FR_BX08
CCTCAAATCACTCTTTGGCAACGACCCCTCGTCACAATAAAAATA---GGGGGGCAACTAAAGGAAGCTCTATT---AGA
TACAGGAGCAGATGACACAGTATT---AGAAGAC---A---TGAATTTGCCAGGAAGATGGAAACCAAAAATGATAGGGG
GAATTGGAGGTTTTATCAAAGTAAGACAGTATGATCAGATACTCATAGAAATTTGTGGRCATAAAGCTATAGGTACAGTA
TTAGTAGGACCTACACCTGTCAACA---TAATTGGAAGAAATCTGTTGACTCAGATTGGTTGCACCTTAAATTTT
>AY713412/B/US/1990/90US_873
CCTCAAATCACTCTTTGGCAACGACCCCTCGTCACAATAAGGGTA---GGGGGGCAACTAAAGGAAGCTCTATT---AGA
CACAGGAGCAGATGATACAGTATT---AGAAGAA---A---TGAATTTGCCAGGAAGGTGGAAACCAAAAATGATAGGGG
GAATTGGAGGTTTTATCAAAGTAAGGCAGTATGATCAGATACTCATAGAAATCTGTGGGCATAAAGCTATAGGTACAGTG
TTAGTAGGACCTACGCCTGTCAACA---TAATTGGAAGAAATCTGTTGACTCAGATTGGTTGCACTTTAAATTTT
>AY751406/B/RU/2004/04RU129005
CCTCAAATCACTCTTTGGCAACGACCCCTTGTTACAATAAGGATA---GGGGGGCAACTAAAGGAAGCCCTATT---AGA
TACAGGAGCAGATGATACAGTATT---AGAAGAA---A---TGAATTTACCAGGAAGATGGAAACCAAAAATGATAGGGG
GAATTGGAGGTTTTATCAAAGTAAGACAGTATGATCAGATACCCATAGAAATATGTGGACATAAAGCTATAGGTACTGTA
TTAATAGGAYCTACACCTGTCAACA---TAATTGGAAGAAATCTGTTGACTCAGCTTGGTTGTACTTTAAATTTT
>AY751407/B/RU/2004/04RU139089
CCTCAGATCACTCTTTGGCAACGACCCATCGTCTCAATAAAGATA---GGGGGGCAACTAAAGGAAGCTCTATT---AGA
TACAGGAGCAGATGATACAGTATT---AGAAGAC---A---TGGAATTGCCAGGAAGATGGAAACCAAAAATGATAGGGG
GAATTGGAGGTTTTATCAAAGTAAGACAGTATGATCAGATACCCATAGAAATCCATGGACATAAAACTAAAGGTACAGTG
TTAGTAGGACCTACACCTGTCAACA---TAATTGGAAGAAATCTGCTGACTCAGCTTGGCTGCACTTTAAATTTT
>AY779550/B/CA/1998/CANA3FULL
CCTCAAATCACTCTTTGGCAACGACCCCTCGTCACAATAAGGATA---GGGGGGCAACTAAAGGAAGCTCTATT---AGA
TACAGGAGCAGATGATACAGTATT---AGAAGAA---A---TGAATTTGCCAGGAAGATGGAAACCAAAAATGATAGGGG
GAATTGGAGGTTTTATCAAAGTAAGACAGTATGATCAGATAGCCATAGAAATCTGTGGACATAAAGCTATAGGTACAGTC
TTAGTAGGACCTACACCTGTCAACA---TAATTGGAAGAAATCTGTTGACTCAGATTGGTTGCACTTTAAATTTT
>AY779551/B/CA/1999/CANA5FULL
CCTCAAATCACTCTTTGGCAACGACCCCTCGTCACAATAAAGATA---GGGGGGCAACTAAAGGAAGCTCTATT---AGA
TACAGGAGCAGATGATACAGTATT---AGAAGAA---A---TGAATTTGCCAGGAAGATGGAAACCAAAAATGATAGGGG
GAATTGGAGGTTTTATCAAAGTAAGACAGTATGATCAGATAGCCATAGAAATCTGTGGACATAAAGCTATAGGTACAGTC
TTAGTAGGACCTACACCTGTCAACA---TAATTGGAAGAAATCTGTTGACTCAGATTGGTTGCACTTTAAATTTT
>AY779552/B/CA/2000/CANA6FULL
CCTCAAATCACTCTTTGGCAACGACCCCTCGTCACAATAAAGATA---GGGGGGCAACTAAAGGAAGCTCTATT---AGA
TACAGGAGCAGATGATACAGTATT---AGAAGAA---A---TGAATTTGCCAGGAAGATGGAAACCAAAAATGATAGGGG
GAATTGGAGGTTTTATCAAAGTAAGACAGTATGATCAGATAACCATAGAAATCTGTGGACATAAAGCTATAGGTACAGTC
TTAGTAGGACCTACACCTGTCAACA---TAATTGGAAGAAATCTGTTGACTCAGATTGGTTGCACTTTAAATTTT
>AY779553/B/CA/1997/CANB3FULL
CCTCAAATCACTCTTTGGCAACGACCCCTCGTCACAATAAAGATA---GGGGGGCAACTAAAGGAAGCTCTATT---AGA
TACAGGAGCAGATGATACAGTATT---AGAAGAA---A---TGAATTTGCCAGGAAGATGGAAACCAAAAATGATAGGGG
GAATTGGAGGTTTTATCAAAGTAAGACAGTATGATCAGATAAGCATAGAAATCTGTGGACATAAAGCAGTAGGTACAGTT
TTAATAGGACCTACACCTGTCAACA---TAATTGGAAGAAATCTGTTGACTCAGATTGGTTGTACTTTAAATTTT
>AY779554/B/CA/1998/CANB4FULL
CCTCAAATCACTCTTTGGCAACGACCCCTCGTCACAATAAAGATA---GGGGGGCAACTAAAGGAAGCTCTATT---AGA
TACAGGAGCAGATGATACAGTATT---AGAAGAA---A---TGAATTTGCCAGGAAGATGGAAACCAAAAATGATAGGGG
GAATTGGAGGTTTTATCAAAGTAAGACAGTATGATCAGGTTACCATAGAAATCTGTGGACATAAAGCTATAGGTACAGTC
TTAGTAGGACCTACACCTGTCAACA---TAATTGGAAGAAATCTGTTGACTCAGATTGGTTGCACTTTAAATTTT
>AY779555/B/CA/1998/CANB5FULL
CCTCAAATCACTCTTTGGCAACGACCCATCGTCACAATAAGGATA---GGGGGGCAACTAAAGGAAGCTCTATT---AGA
TACAGGAGCAGATGATACAGTATT---AGAAGAA---A---TGAATTTGCCAGGAAGATGGAAACCAAAAATGATAGGGG
GAATTGGAGGTTTTATCAAAGTAAGACAGTATGATCAGATTACCATAGAAATCTGTGGACATAAAGCTATAGGTACAGTC
TTAATAGGACCTACACCTGCCAACA---TAATTGGAAGAAATCTGTTGACTCAGATTGGTTGTACTTTAAACTTT
>AY779557/B/CA/1998/CANC10FULL
CCTCAAATCACTCTTTGGCAACGACCCATCGTCACAGTAAAGATA---GAGGGGCAACTAAAGGAAGCTCTATT---AGA
TACAGGAGCAGATGATACAGTATT---AGAAGAA---A---TGGATTTGCCAGGAAGATGGAAACCAAAAATAATAGGGG
GAATTGGAGGTTTTATCAAAGTAAGACAGTATGATCAGATAAGCATAGAAATCTGTGGACATAAAGCTATAGGTGCAGTC
TTAATAGGACCTACACCTGCCAACA---TAATTGGAAGAAATCTATTGACTCAGCTTGGTTGCACTTTAAATTTT
>AY779558/B/CA/1999/CAN11FULL
CCTCAAATCACTCTTTGGCAACGACCCATCGTCACAGTAAAGGTA---GAGGGGCAACTAACGGAAGCCCTATT---AGA
TACAGGAGCAGATGATACAGTATT---AGAAGAA---A---TGAATTTGCCAGGAAGATGGAAACCAAAAATGATAGGGG
GAATTGGAGGTTTTATCAAAGTAGGACAGTATGATCAGATAAGCATAGAAATCTGTGGACATAAAGTTATAGGTACAGTC
TTAATAGGACCTACACCTGTCAACA---TAATTGGGAGAAATCTAATGACTCAGCTTGGTTGCACTTTAAATTTT
>AY779559/B/CA/1992/CANC2FULL
CCTCAAATCACTCTTTGGCAACGACCCATTGTCACAATAAAGATA---GGGGGGCAACTAAAGGAAGCTCTATT---AGA
TACAGGAGCAGATGATACAGTATT---AGAAGAA---A---TGAATTTGCCAGGAAGATGGAAACCAAAAATGATAGGGG
GAATTGGAGGTTTTATCAAAGTGAGACAGTATGATCAGATAAGCATAGAAATCTGTGGACATAAGGCTATAGGTACAGTC
TTGATAGGACCTACACCTGTCAACA---TAATTGGAAGAAATCTGTTGACTCAGCTTGGTTGCACTTTAAATTTT
>AY779560/B/CA/1994/CANC3FULL
CCTCAAATCACTCTTTGGCAACGACCTATTGTCACAGTAAAGATA---GAGGGGCAACTAAAGGAAGCTCTATT---AGA
TACAGGAGCAGATGATACAGTATT---AGAAGAA---A---TGAATTTGCCAGGAAGATGGAAACCAAAAATGATAGGGG
GAATTGGAGGTTTTATCAAAGTAAGACAGTATGATCAGATAAGCATAGAAATCTGTGGACATAAAGCTATAGGTACAGTC
TTAGTAGGACCCACACCTGTCAACA---TAATTGGAAGAAATCTGTTGACTCAGCTTGGTTGCACTTTAAATTTT
>AY779561/B/CA/1992/CANC5FULL
CCTCAAATCACTCCTTGGCAACGACCCATTGTCACAATAAAGATA---GGGGGGCAACTAAAGGAAGCTCTAGT---AGA
TACAGGAGCAGATGATACAGTATT---AGAAGAA---A---TGAATTTGCCAGGAAGATGGAAACCAAAAATGATAGGGG
GAATTGGAGGTTTTATCAAAGTAAGACAGTATGATCAGATAGTCATAGAAATCTGTGGACATAAAGCCATAGGTACAGTC
TTAGTAGGACCTACACCTGTCAACA---TAATTGGAAGAAATCTGTTGACTCAGCTTGGGTGCACTTTAAATTTT
>AY779562/B/CA/1993/CANC6FULL
CCTCAAATCACTCTTTGGCAACGACCCATCGTCACAGTAAAGATA---GAGGGGCAACTAAAGGAAGCTCTATT---AGA
TACAGGAGCAGATGATACAGTATT---AGAAGAA---A---TGGATTTGCCAGGAAGATGGAAACCAAAAATAATAGGGG
GAATTGGAGGTTTTATCAAAGTAAGACAGTATGATCAGATAAGCATAGAAATCTGTGGACATAAAGCTATAGGTGCAGTC
TTAATAGGACCTACACCTGCCAACA---TAATTGGAAGAAATCTATTGACTCAGCTTGGTTGCACTTTAAATTTT
>AY779563/B/CA/1996/CANC8FULL
CCTCAAATCACTCTTTGGCAACGACCCATCGTCACAGTAAAGATA---GAGGGGCAACTAAAGGAAGCTCTATT---AGA
TACAGGAGCAGATGATACAGTATT---AGAAGAA---A---TGGATTTGCCAGGAAGATGGAAACCAAAAATGATAGGGG
GAATTGGAGGTTTTATCAAAGTAGGCCAGTATGATCAGATAAGCATAGAAATCTGTGGACATAAAGGTATAGGTACAGTC
TTAATAGGACCTACACCTGTCAACA---TAATTGGAAGAAATCTATTGACTCAGCTTGGTTGCACTTTAAATTTT
>AY779564/B/CA/1996/CANA1FULL
CCTCAAATCACTCTTTGGCAACGACCCCTCGTCACAATAAAGATA---GGGGGGCAACTAAAGGAAGCTCTATT---AGA
TACAGGAGCAGATGATACAGTATT---AGAAGAA---A---TAAGTTTGCCAGGAAGATGGAAACCAAAAATGATAGGGG
GAATTGGAGGTTTTATCAAAGTAAGACAGTATGATCAGATAACCATAGAAATCTGTGGACATAAAGCTATAGGTACAGTC
TTAGTAGGACCTACACCTGTCAACA---TAATTGGAAGAAATCTGTTGACTCAGATTGGTTGCACTTTAAATTTT
>AY781127/B/UY/2001/01UYTRA1179
CCTCAGATCACTCTTTGGCAACGACCCCTCGTCACAATAAAGATA---GGGGGGCAACTAAAGGAAGCTCTATT---AGA
TACAGGAGCAGATGACACAGTATT---AGAAGAA---A---TGAATTTGCCAGGAAGATGGAAGCCAAAAATGATAGGGG
GAATTGGGGGTTTTATCAAAGTAAGACAGTATGATCAGATACTCATAGAAATCTGTGGACACAAAGCTATAGGTACAGTA
TTAGTAGGACCTACACCTGTCAACA---TAATTGGAAGAAATCTGTTGACTCAGATTGGCTGCACTTTAAATTTT
>AY795904/B/YE/2002/02YE507
CCTCAGATCACTCTTTGGCAACGACCCATTGTCACAGTAAAAATA---GGGGGACAAATAAAGGAAGCTCTATT---AGA
TACAGGAGCAGATGATACAGTATT---AGAAGAA---A---TGAATTTGCCAGGAAAATGGAAACCAAAAATGATAGGGG
GAATTGGAGGTTTTATTAAAGTAAGACAGTATGAACAGATACCCATAGAAATCAGTGGACATAAAGCTATAGGTACAGTA
TTAGTAGGACCTACACCTGTCAACA---TAATTGGAAGAAATCTGTTGACTCAAATTGGTTGCACTTTAAATTTT
>AY795905/B/YE/2002/02YE508
CCTCAGATCACTCTTTGGCAACGACCCCTCGTCACAATAAAAATA---GGGGGACAAATAAAGGAAGCTCTATT---AGA
TACAGGAGCAGATGATACAGTATT---AGAAGAA---A---TGAATTTGCCAGGAAAATGGAAACCAAAAATGATAGGGG
GAATTGGAGGTTTTATCAAAGTAAGACAGTATGAGCAGATACCCATAGAAATCTGTGGGCATAAAGCTATAGGTACAGTA
TTAGTAGGACCTACACCTGTCAACA---TAATTGGAAGAAATCTGTTGACTCAGATTGGCTGCACTTTAAATTTT
>AY818644/B/AU/2004/Phcsffull04
CCTCAGATCACTCTTTGGCAACGACCCCTCGTCACAATAAAGATA---GGGGGGCAGCTAAAGGAAGCTCTATT---AGA
TACAGGAGCAGATGATACCGTATT---AGAAGAA---A---TAAGTTTGCCAGGAAAGTGGAAACCAAAAATGATAGGGG
GAATTGGAGGTTTTATCAAAGTAAGACAGTATGATCAGATACTCATAGAAATCTGCGGACATAAAGCCATAGGTACAGTG
TTAGTAGGACCTACACCTGTCAACA---TCATTGGAAGAAATCTGTTGACTCAGATTGGTTGCACTTTAAATTTT
>AY819715/B/RU/2004/04RU139095
CCTCAAATCACTCTTTGGCAACGACCCCTCGTCACAATAAAGATA---GGGGGGCAACTAAAGGAAGCTCTATT---AGA
TACAGGAGCAGATGATACAGTATT---AGAAGAM---A---TGTGTTTRCCAGGAAGATGGAAACCAAAAATGATAGGGG
GAATTGGAGGTTTTATCAAAGTAAGACAGTATGATGAGGTAACCATAGACATCTGTGGACATAAAGCTATAGGTACAGTA
TTAGTAGGACCTACACCTGTCAACA---TAATTGGAAGAAATCTGTTGACCCAGATTGGTTGTACTCTAAATTTT
>AY835748/B/US/1983/5096_83
CCTCAGATCACTCTTTGGCAACGACCCCTCGTCACAATAAAGATA---GGAGGGCAACTAAAGGAAGCTCTATT---AGA
TACAGGAGCAGATGATACAGTATT---AGAAGAA---A---TGAATTTGCCAGGAAGATGGAAACCAAAGATGATAGGGG
GAATTGGAGGTTTTATCAAAGTAAGACAGTATGATCAGATACCCATAGAAATTTGTGGACATAAAGCTATAGGTACAGTA
TTAGTAGGACCTACACCTGTCAACA---TAATTGGAAGAAATCTGTTGACTCAACTTGGTTGCACTTTAAATTTT
>AY835749/B/US/1986/5096_86
CCTCAGATCACTCTTTGGCAACGACCCCTCGTCACAATAAAGATA---GGGGGGCAACTAAAGGAAGCTCTATT---AGA
TACAGGAGCAGATGATACAGTATT---AGAAGAA---A---TGAATTTGCCAGGAAGATGGAAACCAAAGATGATAGGGG
GAATTGGAGGTTTTATCAAAGTAAGACAGTATGATCAGATACCCATAGAAATTTGTGGACATAAAGCTATAGGTACAGTA
TTAGTAGGACCTACACCTGTCAATA---TAATTGGAAGAAATCTGTTGACTCAGATTGGTTGCACTTTAAATTTT
>AY835750/B/US/1989/5096_89
CCTCAGATCACTCTTTGGCAACGACCCCTCGTCACAATAAAGATA---GGAGGGCAACTAAAGGAAGCTCTATT---AGA
TACAGGAGCAGATGATACAGTATT---AGAAGAA---A---TGAATTTGCCAGGAAGATGGAAACCAAAGATGATAGGGG
GAATTGGAGGTTTTATCAAAGTAAGACAGTATGATCAGATACCCATAGAAATTTGTGGACATAAAGCTATAGGTACAGTA
TTAGTAGGACCTACACCTGTTAACA---TAATTGGAAGAAATCTGTTGACTCAACTTGGTTGCACTTTAAATTTT
>AY835751/B/US/1990/5096_90
CCTCAGATCACTCTTTGGCAACGACCCCTCGTCACAATAAAGATA---GGAGGGCAACTAAAGGAAGCTCTATT---AGA
TACAGGAGCAGATGATACAGTATT---AGAAGAA---A---TGAATTTGCCAGGAAGATGGAAACCAAAGATGATAGGGG
GAATTGGAGGTTTTATCAAAGTAAGACAGTATGATCAGATACCCATAGAAATTTGTGGACATAAAGCTATAGGTACAGTA
TTAGTAGGACCTACACCTGTCAATA---TAATTGGAAGAAATCTGTTGACTCAACTTGGTTGCACTTTAAATTTT
>AY835752/B/US/1992/5096_92
CCTCAGATCACTCTTTGGCAACGACCCCTCGTCACAATAAAGATA---GGAGGGCAACTAAAGGAAGCTCTATT---AGA
TACAGGAGCAGATGATACAGTATT---AGAAGAA---A---TGAATTTGCCAGGAAGATGGAAACCAAAGATGATAGGGG
GAATTGGAGGTTTTATCAAAGTAAGACAGTATGATCAGATACCCATAGAAATTTGTGGACATAAAGCTATAGGTACAGTA
TTAGTAGGACCTACACCTGTCAACA---TAATTGGAAGAAATCTGTTGACTCAACTTGGTTGCACTTTAAATTTT
>AY835753/B/US/1996/5155_96
CCTCAAATCACTCTTTGGCAACGACCCCTCGTCACAATAAAGTAC---GAGGGGCAACTAAAGGAAGCTCTATT---AGA
TACAGGAGCAGATGATACAGTATT---AGAAGAC---A---TGAGTTTGCCAGGAAAATGGAAACCAAAAATGATAGGGG
GAATTGGAGGTTTTATCAAAGTAAGACAGTATGATCAGGTACTTGTAGAAATCTGTGGACATAAAGCTATAGGTGCAGTT
TTAGTAGGACCTACACCCGTCAACA---TAATTGGAAGAAATCTGTTGACTCAGATTGGTTGCACTTTAAATTTT
>AY835754/B/US/1983/5084_83
CCTCAGATCACTCTTTGGCAACGACCCCTCGTCACAATAAAGATA---GGGGGGCAACTAAAGGAAGCTCTATT---AGA
TACAGGAGCAGATGATACAGTATT---AGAAGAA---A---TGAATTTGCCAGGAAGATGGAAACCAAAAATGATAGGGG
GAATTGGAGGTTTTATCAAAGTAAGACAGTATGATCAGATACTCATAGAAATCTGTGGACATAAAGCTATAGGTACAGTA
TTAGTAGGACCTACACCTGTCAACA---TAATTGGAAGAAATTTGTTGACTCAGATTGGTTGCACTTTAAATTTT
>AY835755/B/US/1985/5157_85
CCTCAGATCACTCTTTGGCAACGACCCCTCGTCACAATAAAGATA---GGGGGACAACTAAAGGAAGCTCTATT---AGA
TACAGGAGCAGATGATACAGTATT---AGAAGAA---A---TGAATTTGCCAGGAAGATGGAAACCAAAAATGATAGGGG
GAATTGGAGGTTTTATCAAAGTAAGACAGTATGATCAGGTACCCATAGAAATCTGCGGACATAAAGCTATAGGTACAGTA
TTAGTAGGACCTACACCTGTCAACA---TAATTGGAAGAAATCTGTTGACTCAGCTTGGTTGCACTTTAAATTTT
>AY835756/B/US/1986/5157_86
CCTCAGATCACTCTTTGGCAACGACCCCTCGTCACAATAAAGATA---GGAGGGCAACTAAAGGAAGCTCTATT---AGA
TACAGGAGCAGATGATACAGTATT---AGAAGAA---A---TGAATTTGCCAGGAAGATGGAAACCAAAAATGATAGGGG
GAATTGGAGGTTTTATCAAAGTAAGACAGTATGATCAGGTACCCATAGAAATCTGCGAACATAAGGTTATAGGTACAGTA
TTAGTAGGACCTACACCTGTCAACA---TAATTGGAAGAAATCTGTTGACTCAGCTTGGTTGCACTTTAAATTTT
>AY835757/B/US/1986/5113_86
CCTCAGATCACTCTTTGGCAACGACCCCTCGTCACAGTAAAGATA---GGGGGGCAACTAAAGGAAGCTCTATT---AGA
TACAGGAGCAGATGATACAGTATT---AGAAGAA---A---TGAATTTGCCAGGAAGATGGAAACCAAAAATGATAGGGG
GAATTGGAGGTTTTATCAAAGTAAGACAGTATGATCAGATACCCATAGAAATCTGTGGACATAAAGCTATAGGTACAGTA
TTAGTAGGACCTACACCTGTCAACA---TAATTGGAAGAAATCTGTTGACTCAGATTGGCTGCACTTTAAATTTT
>AY835758/B/US/1987/5113_87
CCTCAGATCACTCTTTGGCAACGACCCCTCGTCACAGTAAAGATA---GGGGGGCAACTAAAGGAAGCTCTATT---AGA
TACAGGAGCAGATGATACAGTATT---AGAAGAA---A---TGAATTTGCCAGGAAGATGGAAACCAAAAATGATAGGGG
GAATTGGAGGTTTTATCAAAGTAAGACAGTATGATCAGATACCCATAGAAATCTGTGGACATAAAGCTATAGGTACAGTA
TTAGTAGGACCTACACCTGTCAACA---TAATTGGAAGAAATCTGTTGACTCAGATTGGTTGCACTTTAAATTTT
>AY835759/B/US/1982/5048_82
CCTCAGATCACTCTTTGGCAACGACCCCTCGTCACAATAAAGATA---GGGGGGCAACTAAAAGAAGCTCTATT---AGA
TACAGGAGCAGATGATACAGTATT---AGAAGAA---A---TGAGTTTGCCAGGAAGATGGAAACCAAAAATGATAGGGG
GAATTGGAGGTTTTATCAAAGTAAGACAGTATGATCAGATACTCATAGAAATTTGTGGACATAAAGCTATAGGTACAGTA
TTAGTAGGACCTACACCTGTCAACA---TAATTGGAAGAAATCTGTTGACTCAGATTGGTTGCACTTTAAATTTT
>AY835760/B/US/1987/5048_87
CCTCAGATCACTCTTTGGCAACGACCCCTCGTCACAATAAAGATA---GGGGGGCAACTAAAAGAAGCTCTATT---AGA
TACAGGAGCAGATGATACAGTATT---AGAAGAA---A---TGAATTTGCCAGGAAGATGGAAACCAAAAATGATAGGGG
GAATTGGAGGTTTTATCAAAGTAAGACAGTATGATCAGATACTCATAGAAATTTGTGGACATAAAGCTATAGGTACAGTA
TTAGTAGGACCTACACCTGTCAACA---TAATTGGAAGAAATCTGTTGACTCAGATTGGTTGCACTTTAAATTTT
>AY835761/B/US/1991/5048_91
CCTCAGATCACTCTTTGGCAACGACCCCTCGTCACAATAAAGATA---GGGGGGCAACTAAAAGAAGCTCTATT---AGA
TACAGGAGCAGATGATACAGTATT---AGAAGAA---A---TGAATTTGCCAGGAAGATGGAAACCAAAAATGATAGGGG
GAATTGGAGGTTTTATCAAAGTAAGACAGTATGATCAGATACTCGTAGAAATTTGTGGACATAAAGCTATAGGTACAGTA
TTAGTAGGACCTACACCTGTCAACA---TAATTGGAAGAAATCTGTTGACTCAGATTGGTTGCACTTTAAATTTT
>AY835762/B/US/1984/5160_84
CCTCAGATCACTCTTTGGCAACGACCCCTCGTCACAATAAAGATA---GAGGGGCAACTAAAGGAAGCTCTATT---AGA
TACAGGAGCAGATGATACAGTATT---AGAAGAA---A---TGAGTTTGCCAGGAAAATGGAAACCAAAAATGATAGGGG
GAATTGGAGGTTTTATCAAAGTAAGACAGTATGATCAGATACTCATAGAAATCTGTGGACATAGAGCTATAGGTACAGTA
TTAGTAGGACCTACACCTGTCAACA---TAATTGGAAGAAATCTGTTGACTCAGATTGGTTGCACTTTAAATTTT
>AY835763/B/US/1988/5160_88
CCTCAGATCACTCTTTGGCAACGACCCCTCGTCACAATAAAGATA---GGGGGGCAACTAAAGGAAGCTCTATT---AGA
TACAGGAGCAGATGATACAGTATT---AGAAGAA---A---TGAGTTTGCCAGGAAAATGGAAACCAAAAATGATAGGGG
GAATTGGAGGTTTTATCAAAGTAAGACAGTATGATCAGATACACATAGAAATCTGTGGACATAAAGCTATAGGTACAGTA
TTAGTAGGACCTACACCTGTCAACA---TAATTGGAAGAAATCTGTTGACTCAGATTGGTTGCACTTTAAATTTT
>AY835764/B/US/1992/5160_92
CCTCAGATCACTCTTTGGCAACGACCCCTCGTCACAATAAAGATA---GGGGGGCAGCTAAAGGAAGCTCTATT---AGA
TACAGGAGCAGATGATACAGTATT---AGAAGAA---A---TGAGTTTGCCAGGAAAATGGAAACCAAAAATGATAGGGG
GAATTGGAGGTTTTATCAAAGTAAGACAGTATGATCAGATACACATAGAAATCTGTGGACATAAAGCTATAGGTACAGTA
TTAGTAGGACCTACACCTGTCAACA---TAATTGGAAGAAATCTGTTGACTCAGATTGGTTGCACTTTAAATTTT
>AY835765/B/US/1984/5084_84
CCTCAGATCACTCTTTGGCAACGACCCCTCGTCACAATAAAGATA---GGGGGGCAACTAAAGGAAGCTCTATT---AGA
TACAGGAGCAGATGATACAGTATT---AGAAGAA---A---TGAATTTGCCAGGAAGATGGAAACCAAAAATGATAGGGG
GAATTGGAGGTTTTATCAAAGTAAGACAGTATGATCAGATACTCATAGAAATCTGTGGACATAAAGCTATAGGTACAGTA
TTAGTAGGACCTACACCTGTCAACA---TAATTGGAAGAAATTTGTTGACTCAGATTGGTTGCACTTTAAATTTT
>AY835766/B/US/1989/5073_89
CCTCAGATCACTCTTTGGCAACGACCCCTCGTCACAATAAAGATA---GGGGGGCAACTAAAGGAAGCTCTATT---AGA
TACAGGAGCAGATGATACAGTATT---AGAAGAA---A---TGAGTTTGCCAGGAAGATGGAAACCAAAAATGATAGGGG
GAATTGGAGGTTTTATCAAAGTAAGACAGTATGATCAGATACTCATAGAAATTTGTGGACATAAAGCTATAGGTACAGTA
CTAGTAGGACCTACACCTGTCAACA---TAATTGGAAGAAACCTGTTGACTCAGATTGGTTGCACTTTAAATTTT
>AY835767/B/US/1993/5073_93
CCTCAAATCACTCTTTGGCAACGACCCCTCGTCACAATAAAGATA---GGGGGGCAACTAAAGGAAGCTCTATT---AGA
TACAGGAGCAGATGATACAGTATT---AGAAGAA---A---TGTGTTTGCCAGGAAGATGGAAACCAAAAATGATAGGGG
GAATTGGAGGTTTTATCAAAGTAAGACAGTATGATCAGATACTCATAGAAATTTGTGGACATAAAGCTATAGGTACAGTA
CTAGTAGGACCTACACCTGTCAACA---TAATTGGAAGAAACTTGTTGACTCAGATTGGCTGCACTTTAAATTTT
>AY835768/B/US/1995/5073_95
CCTCAAATCACTCTTTGGCAACGACCCCTCGTCACAATAAAGATA---GGGGGGCAACTAAAGGAAGCTCTATT---AGA
TACAGGAGCAGATGATACAGTATT---AGAAGAC---A---TGAGTTTGCCAGGAAGATGGAAACCAAAAATGATAGGGG
GAATTGGAGGTTTTATCAAAGTAAGACAGTATGATCAGATACCCATAGAGATTTGTGGACATAAAGCTATAGGTACAGTA
CTAGTAGGACCTACTCCTGTCAACA---TAATTGGAAGAAACTTGTTGACTCAGATTGGCTGCACTTTAAATTTT
>AY835769/B/US/1985/5077_85
CCTCAGATCACTCTTTGGCAACGACCCCTCGTCACAATAAAGATA---GGGGGGCAGCTAAAAGAAGCTCTATT---AGA
TACAGGAGCAGATGATACAGTATT---AGAAGAA---A---TGAATTTGCCAGGAAGATGGAAACCAAAAATGATAGGGG
GAATTGGAGGTTTTATCAAAGTAAGACAGTATGATCAGATACACATAGAAATTTGTGGACATAAAGCTATAGGTACAGTA
CTAGTAGGACCTACACCTGTCAACA---TAATTGGAAGAAATCTGTTGACTCAAATTGGTTGCACTTTAAATTTT
>AY835770/B/US/1983/5082_83
CCTCAGATCACTCTTTGGCAACGACCCCTCGTCACAATAAAGATA---GGGGGGCAACTAAAGGAAGCTCTATT---AGA
TACAGGAGCAGATGATACAGTATT---AGAAGAA---A---TGAATTTACCAGGAAGATGGAAACCAAAAATGATAGGGG
GAATTGGAGGCTTTATCAAAGTAAGACAGTATGATCAGATACCCATAGAAATCTGTGGACATAAAGCTATAGGTACAGTA
TTAGTAGGACCTACACCTGTCAACA---TAATTGGAAGAAATCTGTTGACTCAGCTTGGTTGCACTTTAAATTTT
>AY835771/B/US/1986/5082_86
CCTCAGATCACTCTTTGGCAACGACCCCTCGTCACAATAAAGATA---GGGGGGCAACTAAAGGAAGCTCTATT---AGA
TACAGGAGCAGATGATACAGTATT---AGAAGAA---A---TGAATTTACCAGGAAGATGGAAACCAAAAATGATAGGGG
GAATTGGAGGTTTTATCAAAGTAAGACAGTATGATCAGATACTCATAGAAATCTGTGGACATAAAGCTATAGGTACAGTA
TTAGTAGGACCTACACCTGTCAACA---TAATTGGAAGAAATCTGTTGACTCAGCTTGGTTGCACTTTAAATTTT
>AY835772/B/US/1997/5082_97
CCTCAGATCACTCTTTGGCAACGACCCCTCGTCACAATAAAGGTA---GGGGGGCAACTAAAGGAAGCTCTATT---AGA
TACAGGAGCAGATGATACAGTATT---AGAAGAC---A---TGAATTTACCAGGAAGATGGAAACCAAAAATGATAGGGG
GAATTGGAGGTTTTATCAAAGTAAGACAGTATGATCAGATACCCATAGAAATCTGTGGACATAAAGCTATAGGTACAGTA
TTAGTAGGACCTACCCCTGTCAACA---TAATTGGAAGAAATCTGTTGACTCAGCTTGGTTGCACTTTAAATTTT
>AY835773/B/US/1994/5082_94
CCTCAGATCACTCTTTGGCAACGACCCCTCGTCACAATAAAGATA---GGGGGGCAGCTAAAGGAAGCTCTATT---AGA
TACAGGAGCAGATGATACAGTATT---AGAAGAT---A---TGAGTTTACCAGGAAGATGGAAACCAAAAATGATAGGGG
GAATTGGAGGTTTTATCAAAGTAAGACAGTATGATCAGATACCCATAGAAATTTGTGGACATAAGGCTATAGGCACAGTA
TTAATAGGACCTACACCTGTCAACA---TAATTGGAAGAAATCTGTTGACTCAGCTTGGTTGCACTTTAAATTTT
>AY835774/B/US/1986/5127_86
CCTCAGATCACTCTTTGGCAACGACCCCTCGTCACAATAAAGATA---GGGGGGCAACTAAAGGAAGCTCTATT---AGA
TACAGGAGCAGATGATACAGTATT---AGAAGAA---A---TGAATTTGCCAGGAAGATGGAAACCAAAGATGATAGGGG
GAATTGGAGGTTTTATCAAAGTAAGACAGTATGATCAGATACTCATAGAAATCTGCGGACATAAAGCTATAGGTACAGTA
TTAGTAGGACCTACACCTGTCAACA---TAATTGGAAGAAATCTGTTGACTCAGATTGGTTGCACTTTAAATTTT
>AY835775/B/US/1986/5084_86
CCTCAGATCACTCTTTGGCAACGACCCCTCGTCACAATAAAGATA---GGGGGGCAACTAAAGGAAGCTCTATT---AGA
TACAGGAGCAGATGATACAGTATT---AGAAGAA---A---TGAATTTGCCAGGAAGATGGAAACCAAAAATGATAGGGG
GAATTGGAGGTTTTATCAAAGTAAGACAGTATGATCAGATACCCATAGAAATCTGTGGACATAAAGCTATAGGTACAGTA
TTAGTAGGACCTACACCTGTCAACA---TAATTGGAAGAAATTTGTTGACTCAGATTGGTTGCACTTTAAATTTT
>AY835776/B/US/1993/5127_93
CCTCAGATCACTCTTTGGCAACGACCCCTCGTCACAATAAAGGTA---GGGGGACAACTAAAGGAAGCTCTATT---AGA
TACAGGAGCAGATGATACAGTGTT---AGAAGAA---A---TGAATTTGCCAGGAAGATGGAAACCAAAAATGATAGGGG
GAATTGGAGGTTTTATCAAAGTAAGACAGTATGATCAGATACCCATAGAAATCTGTGGACATAAAGCTATAGGTACAGTA
TTAGTAGGACCTACACCTGTCAACA---TAATTGGAAGAAATCTGTTGACTCAGATTGGTTGCACTTTAAATTTT
>AY835777/B/US/1983/5018_83
CCTCAAATCACTCTTTGGCAACGACCCCTCGTCACAATAAAGATA---GGGGGACAACTAAAGGAAGCTCTATT---AGA
TACAGGAGCAGATGATACAGTATT---AGAAGAC---A---TGAATTTGCCAGGAAGATGGAAACCAAAAATGATAGGGG
GAATTGGAGGTTTTATCAAAGTAAGACAATATGATCAGATATGCATAGAAATCTGCGGACATAAAGCTATAGGTACAGTA
TTAGTAGGACCTACACCTGTCAACA---TAATTGGAAGAAATCTGTTGACTCAGATTGGCTGCACTTTAAATTTT
>AY835778/B/US/1986/5018_86
CCTCAAATCACTCTTTGGCAACGACCCCTCGTCACAATAAAGATA---GGGGGACAGCTAAAGGAAGCTCTATT---AGA
TACAGGAGCAGATGATACAGTATT---AGAAGAC---A---TGAATTTGCCAGGAAGATGGAAACCAAAAATGATAGGGG
GAATTGGAGGTTTTATCAAAGTAAGACAGTATGATCAGGTATGCATAGAAATCTGTGGACATAAAGCTATAGGTACAGTA
TTAGTAGGACCTACACCTGTCAACA---TAATTGGAAGAAATCTGTTGACTCAGATTGGCTGCACTTTAAATTTT
>AY835779/B/US/1984/5019_84
CCTCAAATCACTCTTTGGCAACGACCCCTCGTCACAATAAAGATA---GGGGGGCAACTAAAGGAAGCTCTATT---AGA
TACAGGAGCAGATGATACAGTATT---AGAAGAT---A---TGGATTTGCCAGGAAGATGGAAACCAAAAATGATAGGGG
GAATTGGAGGTTTTATCAAAGTAAGACAGTATGATCAGATACTCATAGAAATCTGTGGACATAAAGCAATAGGTACAGTA
TTAGTAGGACCTACACCTGTCAACA---TAATTGGAAGAAATCTGTTGACTCAGATTGGTTGCACTTTAAATTTT
>AY835780/B/US/1986/5019_86
CCTCAAATCACTCTTTGGCAACGACCCCTCGTCACAATAAAGATA---GGGGGGCAACTAAAGGAAGCTCTATT---AGA
TACAGGAGCAGATGATACAGTATT---AGAAGAT---A---TGGATTTGCCAGGAAGATGGAAACCAAAAATGATAGGGG
GAATTGGAGGTTTTATCAAAGTAAGACAGTATGATCAGATACTCATAGAAATATGTGGACATAAAGCAATAGGTACAGTA
TTAATAGGACCTACACCTGTCAACA---TAATTGGAAGAAATCTGTTGACTCAGATTGGTTGCACTCTAAATTTT
>AY835781/B/US/1983/5157_83
CCTCAGATCACTCTTTGGCAACGACCCCTCGTCACAATAAAGATA---GGGGGGCAACTAAAAGAAGCTCTATT---AGA
TACAGGAGCAGATGATACAGTATT---AGAAGAA---A---TGAATTTGCCAGGAAGATGGAAACCAAAAATGATAGGGG
GAATTGGAGGTTTTATCAAAGTAGGACAGTATGATCAGGTACCCATAGAAATCTGCGGACATAAAGCTATAGGTACAGTA
TTAGTAGGACCTACACCTGTCAACA---TAATTGGAAGAAATCTGTTGACTCAGCTTGGTTGCACTTTAAATTTT
>AY839827/B/KR/2004/04LHS6
CCTCAGATCACTCTTTGGCAACGACCCCTTGTCATAATAAAAGTA---GAGGGGCAACTGAGGGAAGCTCTATT---AGA
TACAGGAGCAGATGATACAGTATT---AGAAGAA---A---TAAATTTACCAGGGAGATGGAAACCAAAAATGATAGTGG
GAATTGGAGGTTTTACCAAAGTAAAACAGTATGATCAGGTAGCCATAGAAATTTGTGGACATAAAGCTGTAGGTACAGTG
TTAGTGGGACCTACACCTGCCAACA---TAATTGGAAGAAATCTGTTGACTCAGATTGGCTGTACTTTAAATTTT
>AY857022/B/AU/-/2870718
CCTCAGATCACTCTTTGGCAACGACCCATAGTCACAATAAAGATA---GGGGGGCAACCAAAGGAAGCTCTATT---AGA
TACAGGAGCAGATGATACAGTGTT---AGAAGAC---A---TAAATTTGCCAGGAAAATGGAAACCAAAAATGATAGGGG
GAATTGGAGGTTTTATCAAAGTAAGACAGTATGATCAGGTATCAGTAGAAATCTGTGGACATAAAGTTATAGGTACAGTA
TTGATAGGACYTACACYTGTCAACA---TAATTGGAAGAAATCTGTTGACTCAGCTTGGTTGCACTTTAAATTTT
>AY857144/B/AU/-/8634991
CCTCAGATCACTCTTTGGCAACGACCCCTCGTCACAATAAAGATA---GGGGGGCAACAAAAGGAAGCTCTGTT---AGA
TACAGGAGCAGATGATACAGTAAT---TGAAGAA---A---TGAGTTTGCCAGGAAGATGGAAACCAAAAATGATAGGGG
GAATTGGAGGTTTTATCAA-GTAAAACAGTATGATCAGATACTCATAGAAATCTGTGGACATAAAACTATAGGTACAGTA
TTAATAGGACCTACACCTGTCAACA---TAATTGGAAGAAATCTGTTGACTCAGCTTGGCTGCACTTTAAATTTT
>AY857165/B/AU/-/9125091
CCTCAGATCACTCTTTGGCAACGACCCCTCGTCACAATAAAGATA---GGGGGGCAAATAAAGGAAGCTCTATT---AGA
TACAGGAGCAGATGATACAGTATT---AGAAGAC---A---TGAATTTGCCAGGAAGATGGAAACCAAAAATGATAGGGG
GAATTGGAGGTTTTATCAAAGTAAGGCAGTATGATCAGATACTAGTAGAAATCTGTGGCCATAAAGCTATAGGTACAGTA
TTAGTAGGACCTACACCTGTCAACA---TAATTGGAAGAAATCTGTTGACTCAGATTGGATGCACTTTAAATTTC
>AY970946/B/NL/1986/H434-8-A3
CCTCAGATCACTCTTTGGCAACGACCCCTCGTCACAATAAAGATA---GGGGGGCAACTAAAGGAAGCTCTATT---GGA
TACAGGAGCAGATGATACAGTATT---AGAAGAC---A---TGAATTTGCCAGGAAAATGGAAACCAAAAATGATAGGGG
GAATTGGAGGTTTTATCAAAGTAAGACAGTATGATCAGATACCCTTAGAAATCTGCGGACATAAAGCTATAGGTACAGTA
TTAGTAGGACCTACACCTGTCAACA---TAATTGGAAGAAATCTGTTGACTCAGATTGGTTGTACTTTAAATTTT
>AY970947/B/NL/1986/H434-8-F4
CCTCAGATCACTCTTTGGCAACGACCCCTCGTCACAATAAAGATA---GGGGGGCAACTAAAGGAAGCTCTATT---GGA
TACAGGAGCAGATGATACAGTATT---AGAAGAC---A---TGAATTTGCCAGGAAAATGGAAACCAAAAATGATAGGGG
GAATTGGAGGTTTTATCAAAGTAAGACAGTATGATCAGATACCCTTAGAAATCTGCGGACATAAAGCTATAGGTACAGTA
TTAGTAGGACCTACACCTGTCAACA---TAATTGGAAGAAATCTGTTGACTCAGATTGGTTGTACTTTAAATTTT
>AY970948/B/NL/1996/H434-42-A1
CCTCAAATCACTCTTTGGCAACGACCCCTCGTCACAATAAAGATA---GGGGGGCAGCTAAAGGAAGCTCTATT---AGA
TACAGGAGCAGATGATACAGTATT---AGAAGAC---A---TGAATTTGCCAGGAAAATGGAAACCAAAAATGATAGGGG
GAATTGGAGGTTTTATCAAAGTAAGACAGTATGATCAGATACCCTTAGAAATCTGCGGACACAAAGCTATAGGTACAGTA
TTAGTAGGACCTACACCTGTCAACA---TAATTGGAAGAAATCTGTTGACTCAGATTGGTTGTACTTTAAATTTT
>AY970949/B/NL/1996/H434-42-C1
CCTCAAATCACTCTTTGGCAACGACCCCTCGTCACAATAAAGATA---GGGGGGCAACTAAAGGAAGCTCTATT---AGA
TACAGGAGCAGATGATACAGTATT---AGAAGAC---A---TGAATTTACCAGGAAAATGGAAACCAAAAATGATAGGGG
GAATTGGAGGTTTTATCAAAGTAAGACAGTATGATCAGATACCCTTAGAAATCTGTGGACACAAAGCTATAGGTACAGTA
TTAGTAGGACCTACACCTGTCAACA---TAATTGGAAGAAATCTGTTGACTCAGATTGGTTGTACTTTAAATTTT
>AY970950/B/NL/1996/H434-42-E12
CCTCAAATCACTCTTTGGCAACGACCCCTCGTCACAATAAAGATA---GGGGGGCAGCTAAAGGAAGCTCTATT---AGA
TACAGGAGCAGATGATACAGTATT---AGAAGAC---A---TGAATTTGCCAGGAAAATGGAAACCAAAAATGATAGGGG
GAATTGGAGGTTTTATCAAAGTAAGACAGTATGATCAGATACCCTTAGAAATCTGTGGACATAAAGCTATAGGTACAGTA
TTAGTAGGACCTACACCTGTCAACA---TAATTGGAAGAAATCTGTTGACTCAGATTGGTTGTACTTTAAATTTT
>BD238372/B/FR/1985/pNL43_patent
CCTCAGATCACTCTTTGGCAGCGACCCCTCGTCACAATAAAGATA---GGGGGGCAATTAAAGGAAGCTCTATT---AGA
TACAGGAGCAGATGATACAGTATT---AGAAGAA---A---TGAATTTGCCAGGAAGATGGAAACCAAAAATGATAGGGG
GAATTGGAGGTTTTATCAAAGTAGGACAGTATGATCAGATACTCATAGAAATCTGCGGACATAAAGCTATAGGTACAGTA
TTAGTAGGACCTACACCTGTCAACA---TAATTGGAAGAAATCTGTTGACTCAGATTGGCTGCACTTTAAATTTT
>BD298114/B/FR/1983/BH10_patent
CCTCAGATCACTCTTTGGCAACGACCCCTCGTCACAATAAAGATA---GGGGGGCAACTAAAGGAAGCTCTATT---AGA
TACAGGAGCAGATGATACAGTATT---AGAAGAA---A---TGAGTTTGCCAGGAAGATGGAAACCAAAAATGATAGGGG
GAATTGGAGGTTTTATCAAAGTAAGACAGTATGATCAGATACTCATAGAAATCTGTGGACATAAAGCTATAGGTACAGTA
TTAGTAGGACCTACACCTGTCAACA---TAATTGGAAGAAATCTGTTGACTCAGATTGGTTGCACTTTAAATTTT
>CS272319/B/FR/1985/pNL43_patent
CCTCAGATCACTCTTTGGCAGCGACCCCTCGTCACAATAAAGATA---GGGGGGCAATTAAAGGAAGCTCTATT---AGA
TACAGGAGCAGATGATACAGTATT---AGAAGAA---A---TGAATTTGCCAGGAAGATGGAAACCAAAAATGATAGGGG
GAATTGGAGGTTTTATCAAAGTAGGACAGTATGATCAGATACTCATAGAAATCTGCGGACATAAAGCTATAGGTACAGTA
TTAGTAGGACCTACACCTGTCAACA---TAATTGGAAGAAATCTGTTGACTCAGATTGGCTGCACTTTAAATTTT
>D10112/B/GB/1983/CAM1
CCTCAGATCACTCTTTGGCAACGACCCCTCGTCACAATAAAGATA---GGGGGGCAACTAAAGGAAGCTCTATT---AGA
TACAGGAGCAGATGATACAGTATT---AGAAGAA---A---TGAATTTGCCAGGAAGATGGAAACCAAAAATGATAGGGG
GAATTGGAGGTTTTATCAAAGTAAGACAGTATGATCAGATACCCATAGAAATCTGTGGACATAAAGCTATAGGTACAGTA
TTAGTAGGACCTACACCTGTCAACA---TAATTGGAAGAAATCTGTTGACTCAGATTGGCTGTACTTTAAATTTT
>D86068/B/FR/1983/MCK1_LAI_IIIB
CCTCAGATCACTCTTTGGCAACGACCCCTCGTCACAATAAAGATA---GGGGGGCAACTAAAGGAAGCTCTATT---AGA
TACAGGAGCAGATGATACAGTATT---AGAAGAA---A---TGAGTTTGCCAGGAAGATGGAAACCAAAAATGATAGGGG
GAATTGGAGGTTTTATCAAAGTAAGACAGTATGATCAGATACTCATAGAAATCTGTGGACATAAAGCTATAGGTACAGTA
TTAGTAGGACCTACACCTGTCAACA---TAATTGGAAGAAATCTGTTGACTCTGATTGGTTGCACTTTAAATTTT
>D86069/B/FR/1983/PM213_LAI_IIIB
CCTCAGATCACTCTTTGGCAACGACCCCTCGTCACAATAAAGATA---GGGGGGCAACTAAAGGAAGCTCTATT---AGA
TACAGGAGCAGATGATACAGTATT---AGAAGAA---A---TGAGTTTGCCAGGAAGATGGAAACCAAAAATGATAGGGG
GAATTGGAGGTTTTATCAAAGTAAGACAGTATGATCAGATACTCATAGAAATCTGTGGACATAAAGCTATAGGTACAGTA
TTAGTAGGACCTACACCTGTCAACA---TAATTGGAAGAAATCTGTTGACTCAGATTGGTTGCACTTTAAATTTT
>DD153311/B/FR/1985/pNL43-patent
CCTCAGATCACTCTTTGGCAGCGACCCCTCGTCACAATAAAGATA---GGGGGGCAATTAAAGGAAGCTCTATT---AGA
TACAGGAGCAGATGATACAGTATT---AGAAGAA---A---TGAATTTGCCAGGAAGATGGAAACCAAAAATGATAGGGG
GAATTGGAGGTTTTATCAAAGTAGGACAGTATGATCAGATACTCATAGAAATCTGCGGACATAAAGCTATAGGTACAGTA
TTAGTAGGACCTACACCTGTCAACA---TAATTGGAAGAAATCTGTTGACTCAGATTGGCTGCACTTTAAATTTT
>DD153312/B/FR/1985/pNL43-patent
CCTCAGATCACTCTTTGGCAGCGACCCCTCGTCACAATAAAGATA---GGGGGGCAATTAAAGGAAGCTCTATT---AGA
TACAGGAGCAGATGATACAGTATT---AGAAGAA---A---TGAATTTGCCAGGAAGATGGAAACCAAAAATGATAGGGG
GAATTGGAGGTTTTATCAAAGTAGGACAGTATGATCAGATACTCATAGAAATCTGCGGACATAAAGCTATAGGTACAGTA
TTAGTAGGACCTACACCTGTCAACA---TAATTGGAAGAAATCTGTTGACTCAGATTGGCTGCACTTTAAATTTT
>DL260745/B/FR/1983/HXB2_patent
CCTCAGGTCACTCTTTGGCAACGACCCCTCGTCACAATAAAGATA---GGGGGGCAACTAAAGGAAGCTCTATT---AGA
TACAGGAGCAGATGATACAGTATT---AGAAGAA---A---TGAGTTTGCCAGGAAGATGGAAACCAAAAATGATAGGGG
GAATTGGAGGTTTTATCAAAGTAAGACAGTATGATCAGATACTCATAGAAATCTGTGGACATAAAGCTATAGGTACAGTA
TTAGTAGGACCTACACCTGTCAACA---TAATTGGAAGAAATCTGTTGACTCAGATTGGTTGCACTTTAAATTTT
>DL464814/B/FR/1983/HXB2_patent
CCTCAGGTCACTCTTTGGCAACGACCCCTCGTCACAATAAAGATA---GGGGGGCAACTAAAGGAAGCTCTATT---AGA
TACAGGAGCAGATGATACAGTATT---AGAAGAA---A---TGAGTTTGCCAGGAAGATGGAAACCAAAAATGATAGGGG
GAATTGGAGGTTTTATCAAAGTAAGACAGTATGATCAGATACTCATAGAAATCTGTGGACATAAAGCTATAGGTACAGTA
TTAGTAGGACCTACACCTGTCAACA---TAATTGGAAGAAATCTGTTGACTCAGATTGGTTGCACTTTAAATTTT
>DM111087/B/FR/1985/pNL43-patent
CCTCAGATCACTCTTTGGCAGCGACCCCTCGTCACAATAAAGATA---GGGGGGCAATTAAAGGAAGCTCTATT---AGA
TACAGGAGCAGATGATACAGTATT---AGAAGAA---A---TGAATTTGCCAGGAAGATGGAAACCAAAAATGATAGGGG
GAATTGGAGGTTTTATCAAAGTAGGACAGTATGATCAGATACTCATAGAAATCTGCGGACATAAAGCTATAGGTACAGTA
TTAGTAGGACCTACACCTGTCAACA---TAATTGGAAGAAATCTGTTGACTCAGATTGGCTGCACTTTAAATTTT
>DQ007901/B/CN/2002/02HNsmx2
CATCAAATCACTCTTTGGCAACAGACCCTCGTCACAATAAAGATA---GGGGGGCAATTAAAGGAAGCTCTATT---AGA
TACAGGAGCAGATGATACAGTATT---AGAAGAC---A---TGAATTTGCCAGGAAGATGGAAACCAAAAATGATAGGGG
GAATTGGAGGTTTTATCAAAGTAAAACAGTATGATCAGGTACCCATAGAAATCTGTGGACACAAGGCTGTAGGTACAGTA
TTAATAGGACCTACACCTATCAACA---TAATTGGGAGAAATCTGTTGACTCAGCTTGGTTGCACTTTAAATTTT
>DQ127534/B/US/-/AC_04_0_Days_Consen_fa
CCTCAGATCACTCTTTGGCAGCGACCCCTCGTCACAATAAAGATA---GGGGGGCAGCTAAAGGAAGCTCTATT---AGA
TACAGGAGCAGATGATACAGTATT---AGAAGAA---A---TGAATTTGCCAGGAAAATGGAAACCAAAAATGATAGGAG
GAATTGGAGGTTTTATCAAAGTAAGACAGTATGATCAAATACTCATAGAAATTTGTGGACATAAAGCTATAGGTGCAGTA
TTAGTAGGACCTACCCCTGTTAACA---TAATTGGAAGAAATCTGTTAACTCAGATTGGTTGCACTTTAAATTTT
>DQ127535/B/US/-/AC_04_1650_Days_Seq1_fa
CCTCAGATCACTCTTTGGCAGCGACCCCTCGTCACAATAAAGATA---GGGGGGCAGCTAAAGGAAGCTCTATT---AGA
TACAGGAGCAGATGATACAGTATT---AGAAGAA---A---TGAATTTGCCAGGAAAATGGAAACCAAAAATGATAGGAG
GAATTGGAGGTTTTATCAAAGTAAGACAGTATGATCAAATACTCATAGAAATTTGTGGACATAAAGCTATAGGTACAGTA
TTAGTAGGACCTACACCTGTTAACA---TAATTGGAAGAAATCTGTTAACTCAGATTGGTTGCACTTTAAATTTT
>DQ127536/B/US/-/AC_04_1650_Days_Seq2_fa
CCTCAGATCACTCTTTGGCAGCGACCCCTCGTCACAATAAAGATA---GGGGGGCAGCTAAAGGAAGCTCTATT---AGA
TACAGGAGCAGATGATACAGTATT---AGAAGAA---A---TGAATTTGCCAGGAAAATGGAAACCAAAAATGATAGGAG
GAATTGGAGGTTTTATCAAAGTAAGACAGTATGATCAAATACTCATAGAAATTTGTGGACATAAAGCTATAGGTACAGTA
TTAGTAGGACCTACACCTGTTAACA---TAATTGGAAGAAATCTGTTAACTCAGATTGGTTGCACTTTAAATTTT
>DQ127537/B/US/-/AC_16_0_Days_Consen_fa
CCTCAAATCACTCTTTGGCAACGACCCCTCGTCACAATAAAGATA---GGGGGGCAACTAAAGGAAGCTTTATT---AGA
TACAGGAGCAGATGATACAGTATT---AGAAGAA---A---TGAATTTGCCAGGAAGATGGAAACCAAAAATGATAGGGG
GAATTGGAGGTTTTATCAAAGTAAGACAGTATGATCAGGTGTCCATAGAAATTTGTGGACATAAAACTATAGGTACAGTA
TTAATAGGACCTACACCTGTCAACA---TAATTGGAAGAAATCTGTTGACTCAGATTGGCTGCACTTTAAATTTT
>DQ127538/B/US/-/AC_16_1934_Days_Seq1_fa
CCTCAAATCACTCTTTGGCAACGACCCCTCGTCACAATAAAGATA---GGGGGGCAACTAAAGGAAGCTTTATT---AGA
TACAGGAGCAGATGATACAGTATT---AGAAGAA---A---TGAATTTGCCAGGAAGATGGAAACCAAAAATGATAGGGG
GAATTGGAGGTTTTATCAAAGTAAGACAGTATGATCAGGTGTCCATAGAAATTTGTGGACATAAAACTATAGGTACAGTA
TTAATAGGACCTACACCGGTCAACA---TAATTGGAAGAAATCTGTTGACTCAGATTGGCTGCACTTTAAATTTT
>DQ127539/B/US/-/AC_16_1934_Days_Seq2_fa
CCTCAAATCACTCTTTGGCAACGACCCCTCGTCACAATAAAGATA---GGGGGGCAACTAAAGGAAGCTTTATT---AGA
TACAGGAGCAGATGATACAGTATT---AGAAGAA---A---TGAATTTGCCAGGAAGATGGAAACCAAAAATGATAGGGG
GAATTGGAGGTTTTATCAAAGTAAGACAGTATGATCAGGTGTCCATAGAAATTTGTGGACATAAAACTATAGGTACAGTA
TTAATAGGACCTACACCGGTCAACA---TAATTGGAAGAAATCTGTTGACTCAGATTGGCTGCACTTTAAATTTT
>DQ127548/B/US/-/AC_59_41_Days_Seq1_fa
CCTCAAATCACTCTTTGGCAGCGACCCCTTGTCACAATAAAGATA---GGGGGGCAACTAAAGGAAGCCCTATT---AGA
TACAGGAGCAGATGATACAGTATT---AGAAGAC---A---TAAATTTACCAGGAAGATGGAAGCCAAAAATGATAGGGG
GAATTGGAGGTTTTATCAAAGTAAGACAGTATGATCAGGTATCCATAGAAATCTGTGGCCATAAAGCTGTAGGTACAGTA
TTAGTAGGACCTACCCCTGTCAACA---TAATTGGAAGAAACCTGTTGACTCAGATTGGTTGCACCTTAAATTTT
>DQ127549/B/US/-/AC_59_41_Days_Seq2_fa
CCTCAAATCACTCTTTGGCAGCGACCCCTTGTCACAATAAAGATA---GGGGGGCAACTAAAGGAAGCCCTATT---AGA
TACAGGAGCAGATGATACAGTATT---AGAAGAC---A---TAAATTTACCAGGAAGATGGAAGCCAAAAATGATAGGGG
GAATTGGAGGTTTTATCAAAGTAAGACAGTATGATCAGGTATCCATAGAAATCTGTGGCCATAAAGCTGTAGGTACAGTA
TTAGTAGGACCTACCCCTGTCAACA---TAATTGGAAGAAACCTGTTGACTCAGATTGGTTGCACCTTAAATTTT
>DQ127550/B/US/-/AC_59_111_Days_Seq1_fa
CCTCAAATCACTCTTTGGCAGCGACCCCTTGTCACAATAAAGATA---GGGGGGCAACTAAAGGAAGCCCTATT---AGA
TACAGGAGCAGATGATACAGTATT---AGAAGAC---A---TAAATTTACCAGGAAGATGGAAGCCAAAAATGATAGGGG
GAATTGGAGGTTTTATCAAAGTAAGACAGTATGATCAGGTATCCATAGAAATCTGTGGCCATAAAGCTGTAGGTACAGTA
TTAGTAGGACCTACCCCTGTCAACA---TAATTGGAAGAAACCTGTTGACTCAGATTGGTTGCACCTTAAATTTT
>DQ127551/B/US/-/AC_59_111_Days_Seq2_fa
CCTCAAATCACTCTTTGGCAGCGACCCCTTGTCACAATAAAGATA---GGGGGGCAACTAAAGGAAGCCCTATT---AGA
TACAGGAGCAGATGATACAGTATT---AGAAGAC---A---TAAATTTACCAGGAAGATGGAAGCCAAAAATGATAGGGG
GAATTGGAGGTTTTATCAAAGTAAGACAGTATGATCAGGTATCCATAGAAATCTGTGGCCATAAAGCTGTAGGTACAGTA
TTAGTAGGACCTACCCCTGTCAACA---TAATTGGAAGAAACCTGTTGACTCAGATTGGTTGCACCTTAAATTTT
>DQ207940/B/GE/2003/03GEMZ004
CCTCAAATCACTCTTTGGCAACGACCCCTCGTCTCAATAAAGATA---GGGGGGCAGCTAAAGGAAGCTCTATT---AGA
TACAGGAGCAGATGATACAGTATT---AGAAGAA---A---TGAATCTGCCAGGAAGGTGGAAACCAAAAATGATAGGGG
GAATTGGAGGTTTTATCAAAGTAAGACAGTATGATCAGATACTCATAGAAATTTGTGGACATAAAGCTATAGGTACAGTA
TTAATAGGACCTACACCTGTCAACA---TAATTGGAAGAAATCTGTTGACTCAGATTGGTTGCACCCTAAATTTT
>DQ207942/B/GE/2003/03GEMZ010
CCTCAAATCACTCTTTGGCAGCGACCCCTCGTCACAGTAAGAGTA---GGGGGGCAACTAAAGGAAGCTCTATT---AGA
TACAGGAGCAGATGATACAGTATT---AGAAGAA---A---TGAATTTACCAGGAAGATGGAAACCAAAAATGATAGGGG
GAATTGGAGGTTTTATCAAAGTAAGACAGTATGATCAGATACCCATAGAAATTTGCGGACACAAAGCTATAGGTACAGTA
TTAGTAGGACCTACACCTGTCAACA---TAATTGGAAGAAACCTGTTGACTCAGATTGGCTGCACTTTAAATTTT
>DQ295192/B/KR/2004/04LSK7
CCTCAGATCACTCTTTGGCAACGACCCCTCGTCACAATAAAGGTA---GGGGGGCAACTAAAGGAAGCTCTATTA--AGA
TACAGGAGCAGATGATACAGTATT---AGAAGAA---A---TGAGTTTACCAGGGAGATGGAGGCCAAAAATGATAGGGG
GAATTGGAGGTTTTATCAAAGTAAGACAGTATGATCAGATAACCATAGAAATCTGTGGACATAAAGCTGTAGGTACAGTG
TTAATAGGACCTACACCTGTCAACA---TAATTGGAAGAAATCTGTTGACTCAGATTGGTTGCACTTTAAATTTT
>DQ295193/B/KR/2004/04KMH5
CCTCAGATCACTCTTTGGCAACGACCCCTCGTCAAAATAAAGATA---GGGGGGCAAATAAAGGAAGCTCTATT---AGA
TACAGGAGCAGATGATACAGTATT---AGAAGAA---A---TGAATTTACCAGGGAGATGGAAACCAAAAATGATAGGGG
GAATTGGAGGTTTTATCAAAGTAAGACAATATGATCAGATAGCCATAGAAATCTGTGGACATAAAGCTGTAGGTACAGTA
TTAATAGGACCTACACCTATCAACA---TAATTGGAAGAAATCTGTTGACTCAGCTTGGCTGCACTTTAAATTTT
>DQ295194/B/KR/2004/04WK7_HIV_1_wk
CCTCAGATCACTCTTTGGCAGCGACCCCTCGTCGCAGTAAAGATA---GAGGGGCAACTAAAGGAAGCTCTATT---AGA
TACAGGAGCAGATGATACAGTATT---AGAAGAA---A---TGAGTTTACCAGGGAGATGGAAACCAAAAATGATAGGGG
GAATTGGAGGTTTTATCAAAGTAAGACAGTATGATCAGATAGCCATAGAAATCTGTGGACATAAAGCTATAGGTACAGTA
TTAATAGGACCTACACCTGTCAACA---TAATTGGAAGAAATCTGTTGACTCAGATTGGCTGCACTTTAAATTTT
>DQ295196/B/KR/2004/04KYR8
CCTCAGATCACTCTTTGGCAACGACCCCTCGTCACAATAAAGATA---GGGGGGCAACTAAAGGAAGCTCTATT---AGA
TACAGGAGCAGATGATACAGTATT---AGAAGAA---A---TAAATTTACCAGGGAGATGGAAACCAAAAATGATAGGGG
GAATTGGAGGTTTTATCAAAGTAAGACAGTATGATCAGGTAACCATAGAAATCTGTGGACATAAGGTTACAGGTACAGTA
TTAGTAGGACCTACACCTGTCAACA---TAATTGGAAGAAATCTGTTGACTCAGCTTGGCTGCACTTTAAATTTT
>DQ322223/B/CA/-/GOL016V01
CCTCAGATCACTCTTTGGCGACGACCCCTCGTCACAGTAAAGGTA---GGGGGGATACTAAGGGAAGCTCTATT---AGA
TACAGGAGCAGATGATACAGTATT---AGAAGAA---A---TGAATTTGCCAGGAAAATGGAAACCAAAAATGATAGGGG
GAATTGGAGGTTTTATCAGAGTAAGACAGTATGATCAGATACACGTAGAAATCTGTGGACATAAAGCTATAGGTACAGTA
TTAGTAGGACCTACACCTGTCAACA---TAATTGGAAGAAATCTGTTGACTCAGATTGGCTGTACTTTAAATTTT
>DQ322224/B/CA/-/GOL016V10
CCTCAGATCACTCTTTGGCGACGACCCCTCGTCACAGTAAAGGTA---GGGGGGATACTAAGGGAAGCTCTATT---AGA
TACAGGAGCAGATGATACAGTATT---AGAAGRA---A---TGAATTTGCCAGGAAAATGGAAACCAAAAWTGATAGGGG
GAATTGGAGGTTTTATCAGAGTAAGACAGTATGATCAGATACACGTAGAAATCTGTGGACATAAAGCTATAGGTACARTA
TTAGTAGGACCTACACCTGTCAACA---TAATTGGAAGAAATCTGTTGACTCAGATTGGCTGTACTTTAAATTTT
>DQ322225/B/CA/-/HND_DRPI039V01
CCTCAGATCACTCTTTGGCAACGACCCCTCGTCACAATAAAGATA---GGGGGGCAACTAAAGAAAGCTCTATT---AGA
TACAGGAGCAGATGATACAGTATT---AGAAGAA---A---TGAATTTGTCAGGAAAATGGAAACCAAAAATGATAGGGG
GAATTGGAGGCTTTATCAAAGTAAGACAGTATGATCAGATACCCATAGAAATTTGTGGCCATAAAGTTCTAGGTACAGTA
TTAGTAGGACCTACACCTGTCAACA---TAATTGGAAGAAATCTGTTGACTCAGCTTGGTTGCACTTTAAATTTT
>DQ322226/B/CA/-/HND_DRPI039V08
CCTCAGATCACTCTTTGGCAACGACCCCTCGTCACAATAAAGATA---GGGGGGCAACTAAAGGAAGCTCTATT---AGA
TACAGGAGCAGATGATACAGTATT---AGAAGAA---A---TGAATTTGTCAGGAAAATGGAAACCAAAAATGATAGGGG
GAATTGGAGGCTTTATCAAAGTAAGACAGTATGATCAGATACCCATAGAAATTTGTGGCCATAAAGTTCTAGGTACAGTA
TTAGTAGGACCTACACCTGTCAACA---TAATTGGAAGAAATCTGTTGACTCAGCTTGGTTGCACTTTAAATTTT
>DQ322227/B/CA/-/HDM003V01
CCTCAGATCACTCTTTGGCAACGACCCCTCGTCAACATAAGGATA---GGGGGACAATTAAAGGAAGCTCTATT---AGA
TACAGGAGCAGATGACACAGTATT---AGAAGAC---A---TGAGTTTACCAGGAAGATGGAAACCAAAAATGATAGGGG
GAATTGGAGGTTTTATTAAAGTAAGACAGTATGATCAGATACCCATAGAAATCTGTGGACATAAAGCTATAGGTACAGTA
TTAGTAGGACCTACACCTGTCAACA---TAATTGGAAGAAATCTGTTGACTCAGATTGGTTGCACTTTAAATTTC
>DQ322228/B/CA/-/HDM003V04
CCTCAGATCACTCTTTGGCAACGACCCCTCGTCAACATAAGGATA---GGGGGRCAATTAAAGGAAGCTCTATT---AGA
TACAGGAGCAGATGACACAGTATT---AGAAGAC---A---TGAGTTTACCAGGAAGATGGAAACCAAAAATGATAGGGG
GAATTGGAGGTTTTATTAAAGTAAGACAGTATGATCAGATACCCATAGAAATCTGTGGACATAAAGCTATAGGTACAGTA
TTAGTAGGACCTACACCTGTCAACA---TAATTGGAAGAAATCTGTTGACTCAGATTGGTTGCACTTTAAATTTC
>DQ322229/B/CA/-/HDM003V09_2
CCTCAGATCACTCTTTGGCAACGACCCCTCGTCAACATAAGGATA---GGGGGRCAATTAAAGGAAGCTCTATT---AGA
TACAGGAGCAGATGACACAGTATT---AGAAGAC---A---TGAGTTTACCAGGAAGATGGAAACCAAAAATGATAGGGG
GAATTGGAGGTTTTATTAAAGTAAGACAGTATGATCAGATACCCATAGAAATCTGTGGAYATAAAGCTATAGGTACAGTA
TTAGTAGGACCTACACCTGTCAACA---TAATTGGAAGAAATCTGTTGACTCAGATTGGTTGCACTTTAAATTTC
>DQ322230/B/CA/-/HDM003V09_5
CCTCAGATCACTCTTTGGCAACGACCCCTCGTCAACATAAGGATA---GGGGGRCAATTAAAGGAAGCTCTATT---AGA
TACAGGAGCAGATGACACAGTATT---AGAAGAC---A---TGAGTTTACCAGGAAGATGGAAACCAAAAATGATAGGGG
GAATTGGAGGTTTTATTAAAGTAAGACAGTATGATCAGATACCCATAGAAATCTGTGGAYATAAAGCTATAGGTACAGTA
TTAGTAGGACCTACACCTGTCAACA---TAATTGGAAGAAATCTGTTGACTCAGATTGGTTGCACTTTAAATTTC
>DQ322239/B/CA/-/HTM360V05_variant_3
CCTCAAATCACTCTTTGGCAACGACCCCTCGTCACAATAAAGATA---GGGGGGCAATTAAAGGAAGCTTTATT---AGA
TACAGGAGCAGATGATACAGTATT---GGAAGAA---A---TGAATTTGCCAGGAAGATGGAAACCAAAAATGATAGGGG
GAATTGGAGGTTTTATCAAAGTAAGACAGTATGATCAGATACTCATAGAAATCTGCGGACATAAAGCTATAGGTACAGTA
TTAGTAGGACCCACACCTGTCAACA---TAATTGGAAGAAATCTGTTGACTCAGATTGGTTGCACTTTAAATTTC
>DQ354112/B/TH/1996/M140
CCTCAAATCACTCTTTGGCAACGACCTCTAGTTACAATAAAGGTA---GGAGGGCAACTAAAGGAAGCTCTATT---AGA
TACAGGAGCAGATGATACAGTATT---AGAAGAA---A---TAAATTTACCAGGAAAATGGAAACCAAAAATGATAGGGG
GAATTGGAGGTTTTATCAAAGTAAGACAGTATGATCAGATACTCATAGAAATTTGCGGACATAAAGCTATAGGTACAGTA
TTAGTAGGACCTACACCTGTCAACA---TAATTGGAAGAAATCTGTTGACTCAGATTGGCTGCACTTTAAATTTT
>DQ354119/B/TH/1996/M149
CCTCAAATCACTCTTTGGCAACGACCCCTCGTCACAATAAAGATA---GGGGGGCAACTAAAGGAAGCTCTCTT---AGA
TACAGGAGCAGATGATACAGTATT---AGAGGAA---A---TGAATTTGCCAGGAAGATGGAAACCAAAAATGATAGGGG
GAATTGGAGGTTTTATCAAAGTAAGACAGTATGATCAAATACCCATAGAAATCTGCGGACATAAAGTTATAGGTACAGTA
TTAATAGGACCTACACCTGTCAACA---TAATTGGAAGAAACCTGTTGACTCAGCTTGGCTGCACTTTAAATTTC
>DQ358805/B/BR/2002/02BR002
CCTCAGATCACTCTTTGGCAACGACCCCTCGTCACAGTAAAGATA---GGGGGGCAGCTAAAGGAAGCTCTATT---AGA
TACAGGAGCAGATGATACAGTATT---AGAAGAA---A---TAAATTTGCCAGGAAAGTGGAAACCAAAAATGATAGGGG
GAATTGGAGGTTTTATCAAAGTAAGACAGTATGATCAGATGCTTGTAGAAATCTGTGGACATAAAGCCATAGGTACAGTG
TTAGTAGGACCTACACCTGTCAACA---TAATTGGAAGAAATCTGTTGACTCAGATTGGCTGCACTTTAAATTTT
>DQ358808/B/BR/2002/02BR008
CCTCAAATCACTCTTTGGCAGCGACCCATCGTCTCAATAAAGATA---GGGGGGCAATTAAAGGAAGCTCTATT---AGA
TACAGGAGCAGATGATACAGTATT---AGAAGAA---A---TGAATTTGCCAGGAAGATGGAAACCAAAAATGATAGGGG
GAATTGGAGGTTTTATCAAAGTAAGACAGTATGATCAGATACTTGTAGAAATTTGTGGACATAAAGCAATAGGTACAGTA
TTAGTAGGACCTACACCTGTCAACA---TAATTGGAAGAAATCTGTTGACTCAGCTTGGCTGCACTTTAAATTTT
>DQ358809/B/BR/2002/02BR011
CCTCAAATCACTCTTTGGCAACGACCAGTAGTCACAATAAAAGTA---GGGGGGCAACTAAAGGAAGCCCTATT---AGA
TACAGGGGCAGATAATACAGTATT---AGAAGAA---A---TGAATTTGCCAGGAAAATGGAAACCAAGAATGATAGGGG
GAATTGGAGGTTTTATCAAAGTAAAACAGTATGATCAGATACCCTTAGAAATCTGTGGGCATAGAGCTATAGGTACAGTG
TTAATAGGACCTACGCCTGTCAATA---TAATTGGAAGAGATCTCTTGACTCAGATTGGCTGCACTTTGAATTTT
>DQ358810/B/BR/2002/02BR013
CCTCAAATCACTCTTTGGCAACGACCCCTCGTCACAATAAAGATA---GGAGGGCAACTAAAGGAAGCTCTATT---AGA
TACAGGAGCAGATGATACAGTATT---AGAAGAA---A---TGGATTTGCCAGGAAGATGGAAACCAAAAATGATAGGGG
GAATTGGAGGTTTTATCAAAGTAAGACAGTATGATCAGATACCCATAGAAATCTGTGGACATAAAGCTATAGGTACAGTA
TTAATAGGACCTACACCTGTCAACA---TAATTGGAAGAAATCTGTTGACTCAGCTTGGCTGCACTTTAAATTTT
>DQ383746/B/AR/2002/02AR114146
CCTCAGATCACTCTTTGGCAACGACCCCTCGTCACAATAAAGATA---GGGGGGCAACTAAAAGAAGCTCTACT---AGA
TACAGGAGCAGATGATACAGTATT---AGAAGAA---A---TGAGTTTGCCAGGAAGATGGAAACCAAAAATGATAGGGG
GAATTGGAGGATTTATCAAAGTAAGACAGTATGATCAGGTACAAGTAGAAATTTGTGGACATAAAGCTATGGGTACAGTA
TTAATAGGGCCGACACCTGTCAACA---TAATTGGAAGAAATCTGTTGACTCAGATTGGCTGCACTTTAAATTTT
>DQ383748/B/AR/2003/03AR137681
CCTCAGATCACTCTTTGGCAACGACCCCTCGTCACAATAAAGGTA---GGGGGGCAAATGAAGGAAGCTCTATT---AGA
CACAGGAGCAGATGATACAGTATT---AGAAGAA---A---TGAATTTGCCAGGAAGATGGAAACCAAAAATGATAGGGG
GAATTGGAGGTTTTATCAAAGTAAGACAGTATGATCAGATACTCATAGAAATTTGTGGACACAAAGCTATAGGTACAGTA
TTAGTAGGACCTACACCTGTCAACA---TAATTGGAAGAAATCTGTTGACTCAGATTGGTTGCACTTTAAATTTT
>DQ383749/B/AR/2003/03AR138910
CCTCAAATCACTCTTTGGCAACGACCCCTCGTCACAATAAAGATA---GGGGGGCAAATAAAGGAAGCTCTATT---AGA
TACAGGAGCAGATGATACAGTATT---AGAAGAC---A---TGAATTTGCCAGGAAGATGGAAACCAAAAATGATAGGGG
GAATTGGAGGTTTTATCAAAGTAAGACAGTATGATCAGATACCCATAGAAATCTGTGGGCATAAAGCTATAGGTACAGTA
TTAATAGGACCTACACCTGTTAACA---TAATTGGAAGAAATCTGTTGACTCAACTTGGTTGCACTTTAAATTTT
>DQ383751/B/AR/2004/04AR151263
CCTCAAATCACTCTTTGGCAACGACCCCTCGTCCCAATAAGGATA---GGGGGGCAACTAAAGGAAGCTCTATT---AGA
TACAGGAGCAGATGATACAGTATT---AGAGGAA---A---TGAATTTGCCAGGGAGATGGAAGCCAAAAATGATAGGGG
GAATTGGAGGTTTTATCAAAGTAAGACAGTATGATGAGATACCCATAGAAATTTGTGGACATAAAGCTATAGGTACAGTA
TTAATAGGACCTACACCTGTCAACA---TAATTGGAAGAAATCTGTTGACTCAGCTTGGTTGCACTTTAAATTTT
>DQ383752/B/AR/2004/04AR151516
CCTCAAATCACTCTTTGGCAACGACCCTTAGTCAACATAAAGATA---GGGGGACAAATAAAGGAAGCTCTACT---AGA
CACAGGAGCAGATGATACAGTMTT---AGAAGAC---A---TGAATTTGCCAGGAAAATGGAAACCAAAAATGATAGGGG
GAATTGGAGGCTTTATCAAAGTAAGACAGTATGATCAGATATCTATAGAAATTTGCGGACATAAAGCTGTGGGTACAGTA
TTAGTAGGACCTACACCTGTCAACA---TAATTGGAAGGAATCTGTTAACTCAGATTGGCTGCACTTTAAATTTT
>DQ396398/B/ZA/2003/03ZAPS045MB2
CCTCAAATCACTCTTTGGCAGCGACCCCTCGTCACAATAAAAATA---GGGGGACAACTAAAGGAAGCTCTATT---AGA
TACAGGGGCAGATGATACAGTATT---AGAGGAC---A---TGAGTTTGCCAGGAAGATGGAAACCAAAAATGATAGGGG
GAATTGGAGGTTTTATCAAAGTAAAACAGTATGATCAGATACCAATAGAAATCTGTGGACATAGAGCTATAGGTACAGTA
TTAATAGGACCTACACCTGTCAACA---TAATTGGAAGAAATCTGTTGACTCAGCTCGGTTGCACTTTAAATTTT
>DQ487188/B/US/1993/WCD32P0793
CCTCAGATCACTCTTTGGCAACGACCCCTCGTCACAATAAAGATA---GGGGGGCAACTAAAGGAAGCTCTATT---AGA
TACAGGAGCAGATGATACAGTATT---AGAAGAA---A---TGAATTTGCCAGGCAGATGGAAACCAAAAATGATAGGGG
GAATTGGAGGTTTTATCAAAGTAAGACAATATGATCAGATACTAGTAGAAATCTGTGGACACAAAGCTATAGGTACAGTA
TTAGTAGGACCTACACCTGTCAACA---TAATTGGAAGAAACCTGTTGACTCAGATTGGCTGTACTTTAAATTTT
>DQ487189/B/US/1995/WCD32P1195
CCTCAGATCACTCTTTGGCAACGACCCCTCGTCACAATAAGGATA---GGGGGGCAACTAAAGGAAGCTCTATT---AGA
TACAGGAGCAGATGATACAGTATT---AGAAGAA---A---TGAATTTGCCAGGTAGATGGAAACCAAAAATGATAGGGG
GAATTGGAGGTTTTATCAAAGTAAGACAATATGATCAGATACAAGTAGAAATCTGTGGACACAAAGCTATAGGTACAGTA
TTAGTAGGACCCACACCTGTCAACA---TAATTGGAAGAAATCTGTTGACTCAGATTGGTTGCACTTTAAATTTT
>DQ487190/B/US/1993/WCM32P0793
CCTCAGATCACTCTTTGGCAACGACCCCTCGTCACAATAAAAATA---GGAGGGCAACTAAAGGAAGCTCTATT---AGA
TACAGGAGAAGATGATACAGTATT---AGAAGAA---A---TGAATTTGCCAGGAAGATGGAAACCAAAAATGATAGGGG
GAATTGGAGGTTTTATCAAAGTAAGACAGTATGATCAGATACTCATAGAAATCTGTGGACATAAAGCTATAGGTACAGTA
TTAGTAGGACCTACACCTGTCAACA---TAATTGGAAGAAATCTGTTGACTCAGATTGGTTGCACTTTAAATTTT
>DQ487191/B/US/1996/WCM32P0896
CCTCAGATCACTCTTTGGCAACGACCCCTTGTCACAATAAAGATA---GGGGGGCAACTAAAGGAAGCTCTATT---AGA
TACAGGAGCAGATGATACAGTATT---AGAAGAA---A---TGGATTTGCCAGGAAGATGGAGACCAAAAATGATAGGGG
GAATTGGAGGTTTTATCAAAGTAAGACAGTATGAACAGATACTTGTAGAAATATGTGGACATAAAGCTATAGGTACAGTT
TTAGTAGGACCTACACCTGTCAACA---TAATTGGAAGAAATCTGTTGACTCAGATTGGTTGCACTTTAAATTTT
>DQ672623/B/IT/2005/SG1
CCTCAGATCCCTCTTTGGCAACGACCCCTCGTCACAATAAAGATA---GGGGGGCAACTAAAAGAAGCTCTATT---AGA
TACAGGAGCAGATGATACAGTATG---AGAAGAA---A---TGAATTTGCCAGGGAGATGGAAACCAAAAATGATAGGAG
GAGTTGGAGGTTTTATCAAAGTAAGACAGTATGATCAGATACCCATAGAAATCTGTGGANATAAAGCTATAGGTACAGTA
TGAGTACGACCTACACCTGTCAACA---TAGTNGAACGAAATCTGTAGACTMGAATGGTTTGCACTCTAAATTTT
>DQ676870/B/AU/2003/PS1038_Day0
CCTCAAATCACTCTTTGGCAACGACCCCTCGTCTCAATAAAGATA---GGGGGGCAACTAAAGGAAGCTCTATT---AGA
TACAGGAGCAGATGATACAGTATT---AGAAGAA---A---TRAATTTGCCAGGAAAATGGAAACCAAAAATGATAGGGG
GAATTGGAGGTTTTATCAAAGTAAGACAGTATGATCARATATCTATAGAAATYTGTGGACATAAAGYCAYAGGTACAGTA
TTAATAGGACCTACACCTGTCAACA---TAATTGGAAGAAATCTGTTGACTCAGCTTGGWTGCACTTTAAATTTT
>DQ676871/B/AU/2004/PS1038_Day174
CCTCAAATCACTCTTTGGCAACGACCCCTCGTCTCAATAAAGATA---GGGGGGCAACTAAAGGAAGCTCTATT---AGA
TACAGGAGCAGATGATACAGTATT---AGAAGAA---A---TRAATTTGSCAGGAAAATGGAAACCAAAAATGATAGGGG
GAATTGGAGGTTTTATCAAAGTAAGACAGTATGATCAAATATCTATAGAAATYTGTGGACATAAAGTCACAGGTACAGTR
TTAATAGGACCTACACCTGTCAACA---TAATTGGAAGAAATCTGTTGACTCAGCTTGGWTGCACTTTAAATTTT
>DQ676874/B/AU/2002/PS2008_Day0
CCTCAGATCACTCTTTGGCAGCGACCCATCGTCACAGTAAGGGTA---GGAGGGCAGCTAAAGGAGGCTTTATT---AGA
TACAGGAGCAGATGATACAGTACT---AGAAGAA---A---TGGATTTACCAGGAAGATGGAAACCAAAAATGATAGGGG
GAATTGGAGGTTTTATCAAAGTAAGACAGTATGAGCAAATAACCATAGAAATCTATGGACACAAAGCTATAGGTACAGTA
TTAGTAGGACCTACACCTGTCAACA---TAATTGGAAGAAATCTGTTGACTCARATTGGTTGCACTTTAAATTTT
>DQ676875/B/AU/2003/PS2008_Day182
CCTCAGATCACTCTTTGGCAGCGACCCATCGTCACAGTAAGGGTA---GGAGGGCAGCTAAAGGAGGCTTTATT---AGA
TACAGGAGCAGATGATACAGTACT---AGAAGAA---A---TGGATTTACCAGGAAGATGGAAACCAAAAATGATAGGGG
GAATTGGAGGTTTTATCAAAGTAAGACAGTATGAGCAAATAACCATAGAAATCTATGGACACAAAGCTATAGGTACAGTA
TTAGTAGGACCTACACCTGTCAACA---TAATTGGAAGAAATCTGTTGACTCAGATTGGTTGCACTTTAAATTTT
>DQ676876/B/AU/2003/PS2008_Day377
CCTCAGATCACTCTTTGGCAGCGACCCATCGTCACARTAAGGGTA---GGAGGGCAGCTAAAGGAGGCTTTATT---AGA
TACAGGAGCAGATGATACAGTACT---AGAARAA---A---TGGATTTACCAGGAAGATGGAAACCAAAAATGATAGGGG
GAATTGGAGGTTTTATCAAAGTAAGACAGTATGAGCAAATAACCATAGAAATCTATGGACACAAAGCTATAGGTACAGTA
TTAGTAGGACCTACACCTGTCAACA---TAATTGGAAGAAATCTGTTGACTCAGATTGGTTGCACTTTAAATTTT
>DQ676877/B/AU/2003/PS2016_Day0
CCTCAGATCACTCTTTGGCAACGACCCCTCGTCACAATAAAGATA---GGGGGGCAGCTAAAGGAAGCTCTATT---AGA
TACAGGAGCAGATGATACAGTATT---AGAAGAC---A---TGAATTTACCAGGAAGATGGAAACCAAAAATGATAGGGG
GAATTGGAGGGTTTATCAAAGTAAGACAATATGATCAGATACCCATAGAAATCTGTGGACACAAAGCTATAGGTACGGTA
TTAGTAGGACCTACACCTGTCAACA---TAATTGGAAGAAATCTGTTGACTCAGATTGGTTGCACTCTAAATTTT
>DQ676878/B/AU/2003/PS2016_Day193
CCTCAGATCACTCTTTGGCAACGACCCCTCGTCACAATAAAGATA---GGGGGGCAGCTAAAGGAAGCTCTATT---AGA
TACAGGAGCAGATGATACAGTATT---RGAAGAC---A---TGAATTTACCAGGAAGATGGAAACCAAAAATGATAGGGG
GAATTGGAGGGTTTATCAAAGTAAGACAATATGATCAGATACCCATAGAAATCTGTGGACACAAAGCTATAGGTACGGTR
TTAGTAGGACCTACACCTGTCAACA---TAATTGGAAGAAATCTGTTGACTCAGATTGGTTGCACTCTAAATTTT
>DQ676879/B/AU/2004/PS2016_Day380
CCTCAGATCACTCTTTGGCAACGACCCCTYGTCACAATAAAGATA---GGGGGGCAGCTRAAGGAAGCTCTATT---AGA
TACAGGAGCAGATGATACAGTATT---AGAAGAC---A---TGAATTTACCAGGAAGATGGAAACCAAAAATGATAGGGG
GAATTGGAGGGTTTATCAAAGTAAGACAATATGATCAGATAYCMATAGAAATCTGTGGACACAAAGCTATAGGTACGGTA
TTAGTAGGACCTACACCTGTCAACA---TAATTGGAAGAAATCTGTTGACTCAGATTGGTTGCACTCTAAATTTT
>DQ676880/B/AU/2003/PS2019_Day0
CCTCAGATCACTCTTTGGCAACGACCCCTTGTCACAATAAAGATA---GGGGGGCAGCTAAAGGAAGCCCTATT---AGA
TACAGGAGCAGATGATACAGTATT---AGAAGAC---A---TGAATTTACCAGGAAGATGGAAACCAAAAATGATAGGGG
GAATTGGAGGCTTTATCAAAGTAAGACAATATGATCAGATACCCATAGAAATCTGTGGACATAAAGCCATAGGTACAGTA
TTAGTAGGACCTACACCTGTCAACA---TAATTGGAAGAAATCTGTTGACTCAGATTGGTTGCACTCTAAATTTT
>DQ676881/B/AU/2003/PS2019_Day171
CCTCAGATCACTCTTTGGCAACGACCCCTTGTCACAATAAAGATA---GGGGGGCAGCTAAAGGAAGCCCTATT---AGA
TACAGGAGCAGATGATACAGTATT---AGAAGAC---A---TGAATTTACCAGGAAGATGGAAACCAAAAATGATAGGGG
GAATTGGAGGCTTTATCAAAGTAAGACAATATGATCAGATACCCATAGAARTCTGTGGACATRAAGCCATAGGTACAGTA
TTAGTAGGACCTACACCTGTCAACA---TAATTGGAAGAAATCTGTTGACTMAGMTTGGTTGCACTCTAAATTTT
>DQ676882/B/AU/2004/PS2019_Day367
CCTCAGATCACTCTTTGGCAACGACCCCTYGTCACAATAAAGATA---GGGGGGCAGCTAAAGGAAGCCCTATT---AGA
TACAGGAGCAGATGATACAGTATT---AGAAGAC---A---TGAATTTACCAGGAAGATGGAAACCAAAAATGATAGGGG
GAATTGGAGGCTTTATCAAAGTAAGACAATATGATCAGATACCCATAGAARTCTGTGGACATRAAGCCATAGGTACAGTA
TTAGTAGGACCTACACCTGTCAACA---TAATTGGAAGAAATCTGTTGACTCAGMTTGGTTGCACTCTAAATTTT
>DQ676883/B/AU/2002/PS3002_Day0
CCTCAGATCWCTCTTTGGCAGCGACCCATCGTCACAATAAAGATA---GGGGGGCAGCTAAAAGAAGCTCTATT---AGA
TACAGGAGCAGATGATACAGTATT---AGAAGAC---A---TAAGTTTACCAGGAAAATGGAAACCAAAAATGATAGGAG
GAATTGGGGGTTTTGTCAAAGTAAGACAGTATGATCAGGTACCCATAGAAATCTGTGGACATAAAGTTATAGGTACAGTA
TTAGTAGGACCTACACCTGCCAACA---TAATTGGAAGAAATCTGATGACTCAGCTTGGGTTCACTTTAAATTTT
>DQ676884/B/AU/2003/PS3002_Day199
CCTCAGATCACTCTTTGGCAGCGACCCATCGTCACAATAAAGATA---GGGGGGCAGCTAAAAGAAGCTCTATT---AGA
TACAGGAGCAGATGATACAGTATT---AGAAGAC---A---TRAGTTTACCAGGAAAATGGAAACCAAAAATGATAGGAG
GAATTGGGGGTTTTGTCAARGTAAGACAGTATGATCAGGTACCCATAGAAATCTGTGGACATAAAGTTATAGGTACAGTA
TTAGTAGGACCTACACCTGCCAACA---TAATTGGAAGAAATCTGATGACTCAGCTTGGGTTCACTTTAAATTTT
>DQ676885/B/AU/2003/PS3002_Day385
CCTCAGATCACTCTTTGGCAGCGACCCATCGTCACAATAAAGATA---GGGGGGCAGCTAAAAGAAGCTCTATT---AGA
TACAGGAGCAGATGATACAGTATT---AGAAGAC---A---TRAGTTTACCAGGAAAATGGAAACCAAAAATGATAGGAG
GAATTGGGGGTTTTGTCAAAGTAAGACAGTATGATCAGGTACCCATAGAAATCTGTGGACATAAAGTTATAGGTACAGTA
TTAGTAGGACCTACACCTGCCAACA---TAATTGGAAGAAATCTGATGACTCAGCTTGGGTTCACTTTAAATTTT
>DQ676886/B/AU/2003/PS4048_Day0
CCTCAAATCACTCTTTGGCAACGACCCCTCGTCACAGTAAAGATA---GGGGGGCAATTAAAGGAAGCTCTATT---AGA
TACAGGAGCAGATGATACAGTATT---AGAAGAA---A---TGAATTTGCCAGGAAAATGGAAACCAAAAATGATAGGGG
GAATTGGAGGTTTTATCAAAGTAAGACAGTATGAGCAGATACTTGTAGAAATCTGTGGACATAAAGCTATAGGTACAGTA
TTAGTAGGACCTACACCTGTCAACA---TAATTGGAAGAAATCTGTTGACTCAAATTGGTTGCACTTTAAATTTT
>DQ676887/B/AU/2004/PS4048_Day143
CCTCAAATCACTCTTTGGCAACGACCCCTCGTCACAGTAAAGATA---GGGGGGCAATTAAAGGAAGCTCTATT---AGA
TACAGGAGCAGATGATACAGTATT---AGAAGAA---A---TGAATTTGCCAGGAAAATGGAAACCAAAAATGATAGGGG
GAATTGGAGGTTTTATCAAAGTAAGACAGTATGAGCAGATACTTGTAGAAATCTGTGGACATAAAGCTATAGGTACAGTA
TTAGTAGGACCTACACCTGTCAACA---TAATTGGAAGAAATCTGTTGACTCAAATTGGTTGCACTTTAAATTTT
>DQ823362/B/UA/2001/01UAKV167
CCTCAAATCACTCTTTGGCAACGACCCCTCGTCACAATAAAGATA---GGGGGGCAACTAAAGGAAGCTCTATT---AGA
TACAGGAGCAGATGATACAGTATT---AGAAGAA---A---TGAATTTGCCAGGAAGATGGAAACCAAAAATGATAGGGG
GAATTGGAGGTTTTATCAAAGTAAGACAGTATGATCAGATACTCGTAGAAATCTGCGGACACAAAGCTATAGGTACAGTA
TTAGTAGGACCTACACCTGTCAACA---TAATTGGAAGAAATCTGTTGACACAGATTGGATGCACTTTAAATTTT
>DQ823363/B/UA/2001/01UAKV252
CCTCAGATCACTCTTTGGCAACGACCCCTCGTCACAATAAAGATA---GGGGGGCAACTAAAGGAGGCTCTATT---AGA
TACAGGAGCAGATGATACAGTACT---AGAGGAA---A---TGCATTTGCCAGGAAAATGGAAACCAAAAATGATAGGGG
GAATTGGAGGTTTTATCAAAGTAAGACAGTATGATCAGATACTCATAGAAATCTGTGGACACAAAGCTATAGGTACAGTA
TTAATAGGACCTACACCTGTCAACA---TAATTGGAAGAAATCTGTTGACTCAGCTTGGCTGCACTTTAAATTTT
>DQ823364/B/UA/2001/01UAKV259
CCTCAGATCACTCTTTGGCAACGACCCCTCGTCACAATAAAGATA---GGGGGGCAACTAAAGGAGGCTCTATT---AGA
TACAGGAGCAGACGATACAGTACT---AGAGGAA---A---TGCATTTGCCAGGAAAATGGAAGCCAAAAATGATAGGGG
GAATTGGAGGTTTTATCAAAGTAAGACAGTATGATCAGATACTCATAGAAATCTGCGGACACAAAGCTATAGGTACAGTA
TTAATAGGACCTACACCTGTCAACA---TAATTGGAAGAAATCTGTTGACTCAGCTTGGCTGCACTTTAAATTTT
>DQ837381/B/KR/2005/05CSR3
CCTCAGATCACTCTTTGGCAACGACCCCTCGTCACAATAAAGATA---GGGGGGCAGCTAAAGGAAGCTCTATT---AGA
TACAGGAGCAAATGATACAGTATT---AGAAGAA---A---TGAGTTTACCAGGAAGATGGAAACCAAAAATGATAGGGG
GAATTGGAGGTTTTATCAAAGTAAGACAGTATGATCAGATAATGATAGAAATCTGTGGACATAAAGCTATAGGTACAGTA
TTAGTAGGACCTACACCTGTCAACA---TAATTGGAAGAAATCTGTTGACTCAGATTGGTTGCACTTTAAATTTT
>DQ853436/B/US/2000/14294_1
CCTCAAATCACTCTTTGGCAACGACCCCTCGTCACAATAAAGATA---GGGGGGCAACTAAAGGAAGCTCTATT---AGA
TACTGGAGCAGATGATACAGTATT---AGAAGAA---A---TGAATTTACCAGGCAGGTGGAAGCCAAAAATGATAGGGG
GAATTGGAGGTTTTATCGAAGTAAGACAGTATGATCAGGTACTCATAGAAATCTGTGGACATAAAGCTATAGGTACAGTA
TTAATAGGACCTACACCTATCAACA---TAATTGGAAGGAATCTGTTAACTCAGCTTGGTTGCACTTTAAATTTT
>DQ853437/B/US/2000/14297_1
CCTCAAATCACTCTTTGGCAACGACCCCTCGTCACAATAAGGATA---GGGGGGCAACTAAAGGAAGCTCTATT---AGA
TACTGGAGCAGATGATACAGTATT---AGAAGAA---A---TGAATTTACCAGGCAGGTGGAAACCAAAAATGATAGGGG
AAATTGGAGGTTTTATCAAAGTAAGACAGTATGATCAGGTACTCATAGAAATCTGTGGACATAAAGCTATAGGTACAGTA
TTAATAGGACCTACACCTATCAACA---TAATTGGAAGGAATCTGTTAACTCAGCTTGGTTGCACTTTAAATCTT
>DQ853438/B/US/2000/14300_1
CCTCAAATCACTCTTTGGCAACGACCCCTCGTCACAATAAGGATA---GGGGGGCAACTAAAGGAAGCTCTATT---AGA
TACTGGAGCAGATGATACAGTATT---AGAAGAA---A---TGAATTTACCAGGCAGGTGGAAGCCAAAAATGATAGGGG
GAATTGGAGGTTTTATCAAAGTAAGACAGTATGATCAGGTACTCATAGAAATCTGTGGACATAAAGCTATAGGTACAGTA
TTAATAGGACCTACACCTATCAACA---TAATTGGAAGGAATCTGTTAACTCAGCTTGGTTGCACTTTAAATTTT
>DQ853439/B/US/2002/14186_1
CCTCAAATCACTCTTTGGCAGCGACCCCTCGTCACAATAAGGGTA---GGGGGGCAACTAAAGGAAGCTCTATT---AGA
TACTGGAGCAGATGATACAGTATT---AGAAGAA---A---TGAATTTACCAGGCAGGTGGAAGCCAAAAATGATAGGGG
GAATTGGAGGTTTTATCAAAGTAAGACAGTATGATCAGGTACTCATAGAAATCTGTGGACATAAAGCTATAGGTACAGTA
TTAATAGGACCTACACCTATCAACA---TAATTGGAAGGAATCTGTTAACTCAGCTTGGTTGCACTTTAAATTTT
>DQ853440/B/US/2002/14182_1
CCTCAAATCACTCTTTGGCAGCGACCCCTCGTCACAATAAGGGTA---GGGGGGCAACTAAAGGAAGCTCTATT---AGA
TACTGGAGCAGATGATACAGTATT---AGAAGAA---A---TGAATTTACCAGGCAGGTGGAAGCCAAAAATGATAGGGG
GAATTGGAGGTTTTATCAAAGTAAGACAGTATGATCAGGTACTCATAGAAATCTGTGGACATAAAGCTATAGGTACAGTA
TTAATAGGACCTACACCTATCAACA---TAATTGGAAGGAATCTGTTAACTCAGCTTGGTTGCACTTTAAATTTT
>DQ853441/B/US/2002/14189_1
CCTCAAATCACTCTTTGGCAGCGACCCCTCGTCACAATAAAGGTA---GGAGGGCAACTAAAGGAAGCTCTATT---AGA
TACTGGAGCAGATGATACAGTATT---AGAAGAA---A---TGAATTTACCAGGCAGGTGGAAGCCAAAAATGATAGGGG
GAATTGGAGGTTTTATCAAAGTAAGACAGTATGATCAGGTACTCATAGAAATCTGTGGACATAAAGCTATAGGTACAGTA
TTAATAGGACCTACACCTATCAACA---TAATTGGAAGGAATCTGTTAACTCAGCTTGGTTGCACTTTAAATTTT
>DQ853442/B/US/2002/14184_1
CCTCAAATCACTCTTTGGCAGCGACCCCTCGTCTCAATAAGGATA---GGGGGGCAACTAAAGGAAGCCCTATT---AGA
TACTGGAGCAGATGATACAGTATT---AGAAGAA---A---TGAATTTACCAGGCAGGTGGAAGCCAAAAATGATAGGGG
GAATTGGAGGTTTTATCAAAGTAAGACAGTATGATCAGGTACTCATAGAAATCTGTGGACACAAAGCTATAGGTACAGTA
TTAATAGGACCCACACCTATCAACA---TAATTGGAAGGAATCTGTTAACTCAGCTTGGTTGCACTTTAAATTTT
>DQ853443/B/US/2002/14181_1
CCTCAAATCACTCTTTGGCAGCGACCCCTCGTCTCAATAAGGATA---GGGGGGCAACTAAAGGAAGCTCTATT---AGA
TACTGGAGCAGATGATACAGTATT---AGAAGAA---A---TGAATTTACCAGGCAGGTGGAAGCCAAAAATGATAGGGG
GAATTGGAGGTTTTATCAAAGTAAGACAGTATGATCAGGTACTCATAGAAATCTGTGGACATAAAGCTATAGGTACAGTA
TTAATAGGACCTACACCTATCAACA---TAATTGGAAGGAATCTGCTAACTCAGCTTGGTTGCACTTTAAATTTT
>DQ853444/B/US/2002/14183_1
CCTCAAATCACTCTTTGGCAGCGACCCCTCGTCTCAATAAAGGTA---GGGGGGCAACTAAAGGAAGCTCTATT---AGA
TACCGGAGCAGATGATACAGTATT---AGAAGAA---A---TGAATTTACCAGGCAGGTGGAAGCCAAAAATGATAGGGG
GAATTGGAGGTTTTATCAAAGTAAGACAGTATGATCAAGTACTCATAGAAATCTGTGGACATAAAGCTATAGGTACAGTA
TTAATAGGACCTACACCTATCAACA---TAATTGGAAGGAATCTGTTAACTCAGCTTGGTTGCACTTTAAATTTT
>DQ853445/B/US/2002/14185_1
CCTCAAATCACTCTTTGGCAGCGACCCCTCGTCTCAATAAGGATA---GGGGGGCAACTAAAGGAAGCTCTATT---AGA
TACTGGAGCAGATGATACAGTATT---AGAAGAA---A---TGAATTTACCAGGCAGGTGGAAGCCAAAAATGATAGGGG
GAATTGGAGGTTTTATCAAAGTAAGACAGTATGATCAGGTACTCATAGAAATCTGTGGACATAAAGCTATAGGTACAGTA
TTAATAGGACCTACACCTATCAACA---TAATTGGAAGGAATCTGTTAACTCAGCTTGGTTGCACTTTAAATTTT
>DQ853446/B/US/2002/14188_1
CCTCAAATCACTCTTTGGCAGCGACCCCTCGTCACAATAAGGGTA---GGGGGGCAACTAAAGGAAGCTCTATT---AGA
TACTGGAGCAGATGATACAGTATT---AGAAGAA---A---TGAATTTACCAGGCAGGTGGAAGCCAAAGATGATAGGGG
GAATTGGAGGTTTTATCAAAGTAAGACAATATGATCAGGTACTCATAGAAATCTGTGGACATAAAGCTATAGGTACAGTA
TTAATAGGACCTACACCTATCAACA---TAATTGGAAGGAATCTGTTAACTCAGCTTGGTTGCACTTTAAATTTT
>DQ853447/B/US/2002/14187_1
CCTCAAATCACTCTTTGGCAGCGACCCCTCGTCACAATAAAGGTA---GGGGGGCAACTAAAGGAAGCTCTATT---AGA
TACTGGAGCAGATGATACAGTATT---AGAAGAA---A---TGAATTTACCAGGCAGATGGAAGCCAAAAATGATAGGGG
GAATTGGAGGTTTTATCAAAGTAAGACAGTATGATCAGGTACTCATAGAAATCTGTGGACATAAAGCTATAGGTACAGTA
TTAATAGGACCTACACCTATCAACA---TAATTGGAAGGAATCTGTTAACTCAGCTTGGTTGCACTTTAAATTTC
>DQ853448/B/US/2002/14190_1
CCTCAAATCACTCTTTGGCAGCGACCCCTCGTCACAATAAAGGTA---GGGGGGCAACTAAAGGAAGCTCTATT---AGA
TACTGGAGCAGATGATACAGTATT---AGAAGAA---A---TGAATTTACCAGGCAGGTGGAAGCCAAAAATGATAGGGG
GAATTGGAGGTTTTATCAAAGTAAGACAGTATGATCAGGTACTCATAGAAATCTGTGGACATAAAGCTATAGGTACAGTA
TTAATAGGACCTACACCTATTAACA---TAATTGGAAGAAATCTGTTAACTCAGCTTGGTTGCACTTTAAATTTC
>DQ853449/B/US/2000/14299_1
CCTCAAATCACTCTTTGGCAACGACCCCTCGTCACAATAAGGATA---GGGGGGCAACTAAAGGAAGCTCTATT---AGA
TACTGGAGCAGATGATACAGTATT---AGAAGAA---A---TGAATTTACCAGGCAGGTGGAAGCCAAAAATGATAGGGG
GAATTGGAGGTTTTATCAAAGTAAGACAGTATGATCAGGTACTCATAGAAATCTGTGGACATAAAGCTATAGGTACAGTA
TTAATAGGACCTACACCTATCAACA---TAATTGGAAGGAATCTGTTAACTCAGCTTGGTTGCACTTTAAATTTT
>DQ853450/B/US/2000/14302_1
CCTCAAATCACTCTTTGGCAACGACCCCTCGTCACAATAAAGATA---GGGGGGCAACTAAAGGAAGCTCTATT---AGA
TACTGGAGCAGATGATACAGTATT---AGAAGAA---A---TGAATTTACCAGGCAGGTGGAAGCCAAAAATGATAGGGG
GAATTGGAGGTTTTATCAAAGTAAGACAATATGATCAGGTACTCATAGAAATCTGTGGACATAAAGCTATAGGTACAGTA
TTAATAGGACCTACACCTATCAACA---TAATTGGAAGGAATCTGTTAACTCAGCTTGGTTGCACTTTAAATTTT
>DQ853451/B/US/2000/14303_1
CCTCAAATCACTCTTTGGCAACGACCCCTCGTCACAATAAAGATA---GGAGGGCAACTAAAGGAAGCTCTATT---AGA
TACTGGGGCAGATGATACAGTATT---AGAAGAA---A---TGAATCTACCAGGCAGGTGGAAGCCAAAAATGATAGGGG
GAATTGGAGGTTTTATCAAAGTAAGACAGTATGATCAGGTACTCACAGAAATCTGTGGACATAAAGCTATAGGTACAGTA
TTAATAGGACCTACACCTATCAACA---TAATTGGAAGGAATCTGTTAACTCAGCTTGGTTGCACTTTAAATTTT
>DQ853452/B/US/2000/14296_1
CCTCAAATCACTCTTTGGCAACGACCCCTCGTCACAATAAGGATA---GGGGGGCAACTAAAGGAAGCTCTATT---AGA
TACTGGAGCAGATGATACAGTATT---AGAAGAA---A---TGAATTTACCAGGCAGGTGGAAGCCAAAAATGATAGGGG
GAATTGGAGGTTTTATCAAAGTAAGACGGTATGATCAGGTACTCATAGAAATCTGTGGACATAAAGCTATAGGTACAGTA
TTAATAGGACCTACACCTATCAACA---TAATTGGAAGGAATCTGTTAACTCAGCTTGGTTGCACTTTAAATTTT
>DQ853453/B/US/2000/14298_1
CCTCAAATCACTCTTTGGCAACGACCCCTCGTCACAATAAAGATA---GGGGGGCAACTAAAGGAAGCTCTATT---AGA
TACTGGAGCAGATGATACAGTATT---AGAAGAA---A---TGAATTTACCAGGCAGGTGGAAGCCAAAAATGATAGGGG
GAATTGGAGGTTTTATCAAAGTAAGACAGTATGATCAGGTACTCATAGAAATCTGTGGACATAAAGCTATAGGTACAGTA
TTAATAGGACCTACACCGATCAACA---TAATTGGAAGGAATCTGTTAACTCAGCTTGGTTGCACTTTAAATTTT
>DQ853454/B/US/2000/14295_1
CCTCAAATCACTCTTTGGCAACGACCCCTCGTCGCAATAAGGATA---GGGGGGCAACTAAAGGAAGCTCTATT---AGA
TACTGGAGCAGATGATACAGTATT---AGAAGAA---A---TGAATTTACCAGGCAGGTGGAAGCCAAAAATGATAGGGG
GAATTGGAGGTTTTATCAAAGTAAGACAGTATGATCAGGTACTCACAGAAATCTGTGGACATAAAGCTATAGGTACAGTA
TTAATAGGACCTACACCTATCAACA---TAATTGGAAGGAATCTGTTAACTCAGCTTGGGTGCACTTTAAATTTT
>DQ853455/B/US/1998/15387_1
CCTCAAATCACTCTTTGGCAACGACCCCTCGTCGCAATAAGGATA---GGGGGGCAACTAAAGGAAGCTCTATT---AGA
TACTGGAGCAGATGATACAGTATT---AGAAGAA---A---TGAATTTACCAGGCAGGTGGAAGCCAAAAATGATAGGGG
GAATTGGAGGTTTTATCAAAGTAAGACAGTATGATCAGGTACTCATAGAAATCTGTGGACATAAAGCTATAGGTACAGTA
TTAATAGGACCTACACCTATCAACA---TAATTGGAAGGAATCTGTTAACTCAGCTTGGTTGCACTTTAAATTTT
>DQ853456/B/US/1998/15388_1
CCTCAAATCACTCTTTGGCAACGACCCCTCGTCGCAATAAGGATA---GGGGGGCAACTAAAGGAAGCTCTATT---AGA
TACTGGAGCAGATGATACAGTATT---AGAAGAA---A---TGAATTTACCAGGCAGGTGGAAGCCAAAAATGATAGGGG
GAATTGGAGGTTTTATCAAAGTAAGACAGTATGATCAGGTACTCATAGAAATCTGTGGACATAAAGCTATAGGTACAGTA
TTAATAGGACCTACACCTATCAACA---TAATTGGAAGGAATCTGTTAACTCAGCTTGGTTGCACTTTAAATTTT
>DQ853457/B/US/1998/15389_1
CCTCAAATCACTCTTTGGCAACGACCCCTCGTCGCAATAAGGATA---GGGGGGCAACTAAAGGAAGCTCTATT---AGA
TACTGGAGCAGATGATACAGTATT---AGAAGAA---A---TGAATTTACCAGGCAGGTGGAAGCCAAAAATGATAGGGG
GAATTGGAGGTTTTATCAAAGTAAGACAGTATGATCAGGTACTCATAGAAATCTGTGGACATAAAGCTATAGGTACAGTA
TTAATAGGACCTACACCTATCAACA---TAATTGGAAGGAATCTGTTAACTCAGCTTGGTTGCACTTTAAATTTT
>DQ853458/B/US/1998/15390_1
CCTCAAATCACTCTTTGGCAACGACCCCTCGTCGCAATAAGGATA---GGGGGGCAACTAAAGGAAGCTCTATT---AGA
TACTGGAGCAGATGATACAGTATT---AGAAGAA---A---TGAATTTACCAGGCAGGTGGAAGCCAAAAATGATAGGGG
GAATTGGAGGTTTTATCAAAGTAAGACAGTATGATCAGGTACTCATAGAAATCTGTGAACATAAAGCTATAGGTACAGTA
TTAATAGGACCTACACCTATCAACA---TAATTGGAAGGAATCTGTTAACTCAGCTTGGTTGCACTTTAAATTTT
>DQ853459/B/US/1998/15382_1
CCTCAAATCACTCTTTGGCAACGACCCCTCGTCGCAATAAGGATA---GGGGGGCAACTAAAGGAAGCTCTATT---AGA
TACTGGAGCAGATGATACAGTATT---AGAAGAA---A---TGAATTTACCAGGAAGGTGGAAACCAAAAATGATAGGGG
GAATTGGAGGTTTTATCAAAGTAAGACAGTACGATCAGGTACTCATAGAAATTTGTGGACATAAAGCTATAGGTACAGTA
TTAATAGGACCTACACCTATCAACA---TAATTGGAAGAAATCTGTTAACTCAGCTTGGTTGCACTTTAAATTTT
>DQ853460/B/US/1998/15386_1
CCTCAAATCACTCTTTGGCAACGACCCCTCGTCGCAATAAGGATA---GGGGGGCAACTAAAGGAAGCTCTATT---AGA
TACTGGAGCAGATGATACAGTATT---AGAAGAA---A---TGAATTTACCAGGAAGGTGGAAACCAAAAATGATAGGGG
GAATTGGAGGTTTTATCAAAGTAAGACAGTATGATCAGGTACTCATAGAAATTTGTGGACATAAAGCTATAGGTACAGTA
TTAATAGGACCTACACCTATCAACA---TAATTGGAAGAAATCTGTTAACTCAGCTTGGTTGCACTTTAAATTTT
>DQ853461/B/US/1998/15383_1
CCTCAAATCACTCTTTGGCAACGACCCCTCGTCGCAATAAGGATA---GGGGGGCAACTAAAGGAAGCTCTATT---AGA
TACTGGAGCAGATGATACAGTATT---AGAAGAA---A---TGAATTTACCAGGAAGGTGGAAACCAAAAATGATAGGGG
GAATTGGAGGTTTTATCAAAGTAAGACAGTATGATCAGGTACTCATAGAAATTTGTGGACATAAAGCTATAGGTACAGTA
TTAATAGGACCTACACCTATCAACA---TAATTGGAAGAAATCTGTTAACTCAGCTTGGTTGCACTTTAAATTTT
>DQ853462/B/US/1998/15381_1
CCTCAAATCACTCTTTGGCAACGACCCCTCGTCGCAATAAGGATA---GGGGGGCAACTAAAGGAAGCTCTATT---AGA
TACTGGAGCAGGTGATACAGTATT---AGAAGAA---A---TGAATTTACCAGGCAGGTGGAAGCCAAAAATGATAGGGG
GAATTGGAGGTTTTATCAAAGTAAGACAGTATGATCAGGTACTCATAGAAATCTGTGGACATAAAGCTATAGGTACAGTA
TTAATAGGACCTACACCTATCAACA---TAATTGGAAGGAATCTGTTAACTCAGCTTGGTTGCACTTTAAATTTT
>DQ853463/B/US/1998/15384_1
CCTCAAATCACTCTTTGGCAACGACCCCTTGTCGCAATAAGGATA---GGGGGGCAGCTAAAGGAAGCTCTATT---AGA
TACTGGAGCAGATGATACAGTATT---AGAAGAA---A---TGAATTTACCAGGAAGATGGAAACCAAAAATGATAGGGG
GAATTGGAGGTTTTATCAAAGTAAGACAGTATGATCAGGTACCCATAGAAATCTGTGGACATAAAGCTATAGGTACAGTA
TTAATAGGACCTACACCTATCAACA---TAATTGGAAGAAATCTGTTAACTCAGCTTGGTTGCACTTTAAATTTT
>DQ853464/B/US/1998/15385_1
CCTCAAATCACTCTTTGGCAACGACCCCTCGTCGCAATAAGGATA---GGGGGGCAACTAAAGGAAGCTCTATT---AGA
TACTGGAGCAGATGATACAGTATT---AGAAGAA---A---TGAATTTACCAGGCAGGTGGAAGCCAAAAATGATAGGGG
GAATTGGAGGTTTTATCAAAGTAAGACAGTATGATCAGGTACTCATAGAAATCTGTGGACATAAAGCTATAGGTACAGTA
TTAATAGGACCTACACCTATCAACA---TAATTGGAAGGAATCTGTTAACTCAGCTTGGTTGCACTTTAAATTTT
>DQ854714/B/ES/1989/M61
CCTCAAATCACTCTTTGGCAACGACCCCTTGTCACAATAAAGATA---GGGGGGCAACTAAAGGAAGCTCTATT---AGA
TACAGGAGCAGATGATACAGTATT---AGAAGAA---A---TAAATTTGCCAGGAAGATGGAAACCAAAAATGATAGGGG
GAATTGGAGGTTTTATCAAAGTAAGACAGTATGATCAAATACTCGTAGAAATCTGTGGACATAAAGCTATAGGTACAGTA
TTAGTAGGACCTACACCTGTCAACA---TAATTGGAAGAAATCTGTTGACTCAGATTGGTTGCACTTTAAATTTT
>DQ886031/B/US/-/F703
CCTCAGATCACTCTTTGGCAACGACCCCTTGTCACAATAAAGATA---GGGGGGCAACTAAAGGAAGCTCTATT---AGA
TACAGGAGCAGATGATACAGTAGT---AGAAGAA---A---TGAATTTGCCGGGGAGGTGGAAACCAAAAATGATAGGGG
GAATTGGGGGTTTTATCAAAGTAAGACAGTATGATCAGATACTCATAGAAATTTGTGGACATAAGGCTATAGGTACAGTA
TTAGTAGGACCTACACCTGTCAACA---TAATTGGAAGAAATATGTTGACTCAGATTGGTTGCACTTTAAATTTT
>DQ886032/B/US/-/F7174
CCTCAGATCACTCTTTGGCAACGACCCCTCGTCACAATAAAGGTA---GGGGGGCAACTAAAGGAAGCTCTATT---AGA
TACAGGAGCAGATGATACAGTATT---AGAAGAA---A---TGAATTTGCCAGGAAGATGGAAACCAAAAATGATAGGGG
GAATTGGAGGCTTTATCAAGGTAAGACAGTATGATCAGGTATCCATAGAAATCTGTGGACATAAAGCTATAGGGACAGTA
TTAGTAGGACCTACACCTGTCAACA---TAATTGGAAGAAATCTGTTGACTCAGATTGGTTGCACTTTAAATTTT
>DQ886033/B/US/-/F7204
CCTCAAATCACTCTTTGGCAGCGACCCCTCGTCACAATAAAGATA---GGGGGGCAACTAAAAGAAGCTCTATT---AGA
TACAGGAGCAGATGACACAGTATT---AGAAGAA---A---TGAATTTGCCAGGAAGATGGAAACCAAAAATGATAGGGG
GAATTGGAGGTTTTATCAAAGTAAGACAGTATGATCAGATACCCATAGAAATCTGTGGACATAGAGCTATAGGTACAGTA
TTAATAGGACCTACACCTGTCAACA---TAATTAGAAGAAATCTGTTGACTCAGATTGGTTGCACTTTAAATTTT
>DQ886034/B/US/-/L8146
CCTCAGATCACTCTTTGGCAACGACCCCTCGTCACAATAAAGATA---GAGGGGCAATTAAAAGAAGCTCTATT---AGA
TACAGGAGCAGATGATACAGTATT---AGAAGAA---A---TGAAGTTGTCAGGAAAATGGAGACCAAAAATGATAGGGG
GAATTGGAGGTTTTATCAAAGTAAGACAGTATGATCAGATACCCATAGAAATTTGTGGCCACAGAGCTGTAGGTACAGTA
TTAGTAGGACCTACACCTGTCAACA---TAATTGGAAGAAATCTGTTGACTCAGATTGGTTGTACTTTAAATTTT
>DQ886035/B/US/-/L8157
CCTCAGATCACTCTTTGGCAACGACCCCTCGTCGAAATAAAGATA---GGGGGGCAAATAAAGGAAGCTCTATT---AGA
TACAGGAGCAGATGATACAGTATT---AGAAGAA---A---TGAATTTGCCAGGAAGATGGAAACCAAAAATGATAGGGG
GAATTGGAGGTTTTATCAAAGTAAGACAGTATGATCAGATACTCATAGAAATCTGTGGACATAAAACTATAGGTACAGTA
TTAGTAGGACCTACACCTGTCAATA---TAATTGGAAGAAATCTGTTGACTCAGATTGGTTGCACTTTAAATTTT
>DQ886036/B/US/-/L8185
CCTCAGATCACTCTTTGGCAACGACCCCTCGTCACAATAAAGATA---GGGGGGCAACTAAAGGAAGCTCTATT---AGA
TACAGGAGCAGATGATACAGTATT---AGAAGAA---A---TGACTTTGCCAGGAAAATGGAAACCAAAAATGATAGGGG
GAATTGGAGGTTTTATCAAAGTAAGACAATATGATAATATACTTATAGAAATCTGTGAACATAAAGTTATAGGTACAGTA
TTAGTAGGACCTACACCTGTCAACA---TAATTGGAAGAAATCTGTTGACTCAGCTTGGTTGCACTTTAAATTTT
>DQ886037/B/US/2005/L8249
CCTCAAATCACTCTTTGGCAACGACCCCTTGTCACAATAAAGATA---GGGGGGCAACTAAAGGAAGCTCTATT---AGA
TACAGGAGCAGATGATACAGTATT---AGAAGAA---A---TAGATTTGCCAGGAAGATGGAAACCAAAAATGATAGGGG
GAATTGGAGGTTTTATCAAAGTAAGACAGTATGATCAGGTATCCGTAGAAATCTGTGGACATAAAGCTATAGGTACAGTA
TTAGTAGGACCTACACCTGTCAACA---TAATTGGAAGAAATCTGTTGACTCAGATTGGTTGCACTTTAAATTTT
>DQ990880/B/CN/2005/05CNHB_hp3
CCTCAGATCACTCTTTGGCAACGACCCCTCGTCCCAATAAAGATA---GGGGGGCAAATAAAGGAAGCTCTGTT---AGA
TACAGGAGCAGATGATACAGTATT---AGAAGAC---A---TGAATTTGCCAGGAAGATGGAAACCAAAAATGATAGGGG
GAATTGGAGGTTTTATCAAAGTAAGACAGTATGATCAGATACCCATAGAAATCTGCGGACACAAGGCTGTAGGTACAGTA
CTAATAGGACCTACACCTATCAACA---TAATTGGGAGAAATCTGTTGACTCAGCTTGGTTGCACTTTAAATTTT
>EF057102/B/CN/2001/pCNHN24
CCTCAAATCACTCTTTGGCAACGACCCCTCGTCACAATAAAGATA---GGGGGACAATTAAAGGAAGCTCTATT---AGA
TACAGGAGCAGATGATACAGTATT---AGAAGAC---A---TGAATTTGCCAGGAAGATGGAAACCAAAAATGATAGGGG
GAATTGGAGGTTTTATCAAAGTAAGACAGTATGATCAGATACCCATAGAAATCTGCGGACACAAGGTAGAAGGTACAGTA
TTAATAGGACCTACACCTGTCAACA---TAATTGGGAGAAATCTGTTGACTCAGCTTGGTTGCACTTTAAATTTT
>EF175209/B/US/1998/WC3_0498_1
CCTCAAATCACTCTTTGGCAACGACCCCTCGTCTCAATAAGGATA---GGGGGGCAAATAAAGGAAGCTTTATT---AGA
TACAGGAGCAGATGATACAGTATT---AGAAGAA---A---TGAATTTGCCAGGAAGATGGAAACCAAAAATGATAGGGG
GAATTGGAGGTTTTATCAAAGTAAGACAGTATGATCAGATACTCATAGAAATCTGTGGGCATAAAGCTATAGGTACAGTA
TTAGTAGGACCTACACCTGTCAACA---TAATTGGAAGAAACCTGTTGACTCAGATTGGTTGCACTTTAAATTTT
>EF175210/B/US/1998/WC3_0498_2
CCTCAAATCACTCTTTGGCAACGACCCCTCGTCTCAGTAAGGATA---GGGGGGCAACTAAAGGAAGCTTTATT---AGA
TACAGGAGCAGATGATACAGTATT---AGAAGAA---A---TGAATTTGCCAGGAAGATGGAAACCAAAAATGATAGGGG
GAATTGGAGGTTTTATCAAAGTAAGACAGTATGATCAGATACTCATAGAAATCTGTGGGCATAAAGCTATAGGTACAGTA
TTAGTAGGACCTACACCTGTCAACA---TAATTGGAAGAAACCTGTTGACTCAGATTGGTTGCACTTTAAATTTT
>EF175211/B/US/1998/WC3_0498_3
CCTCAAATCACTCTTTGGCAACGACCCCTCGTCTCAGTAAGGATA---GGGGGGCAAATAAAGGAAGCTTTATT---AGA
TACAGGAGCAGATGATACAGTATT---AGAAGAA---A---TGAATTTGCCAGGAAGATGGAAACCAAAAATGATAGGGG
GAATTGGAGGTTTTATCAAAGTAAGACAGTATGATCAGATACTCATAGAAATCTGTGGGCATAAAGCTATAGGTACAGTA
TTAGTAGGACCTACACCTGTCAACA---TAATTGGAAGAAACCTGTTGACTCAGATTGGTTGCACTTTAAATTTT
>EF175212/B/US/1998/WC3_0498_4
CCTCAAATCACTCTTTGGCAACGACCCCTCGTCTCAATAAGGATA---GGGGGGCAAATAAAGGAAGCTTTATT---AGA
TACAGGAGCAGATGATACAGTATT---AGAAGAA---A---TGAATTTGCCAGGAAGATGGAAACCAAAAATGATAGGGG
GAATTGGAGGTTTTATCAAAGTAAGACAGTATGATCAGATACTCATAGAAATCTGTGGGCATAAAGCTATAGGTACAGTA
TTAGTAGGACCTACACCTGTCAACA---TAATTGGAAGAAACCTGTTGACTCAGATTGGTTGCACTTTAAATTTT
>EF178338/B/AU/2004/MS2004_37_040
CCTCAGATCACTCTTTGGCAACGACCCCTAGTCACAATAAAGGTA---GGGGGGCAACTAAAGGAAGCTCTATT---AGA
TACAGGAGCAGATGATACAGTATT---AGAAGAA---A---TAAATTTGCCAGGAAGATGGAAACCAAAAATGATAGGGG
GAATTGGAGGTTTTATCAAAGTAAGACAGTATGATCAGATACTTGTAGAAATTTGTGGCCATAAAGCTATAGGTACAGTA
TTAGTAGGACCTACACCTGTCAACA---TAATTGGAAGAAATCTGTTGACTCAGATTGGATGCACTTTAAATTTT
>EF178354/B/AU/2004/MS2004_37_056
CCTCAGATCACTCTTTGGCAACGACCCATTGTCACAATAAAGATA---GGGGGGCAACTAAAGGAAGCTCTATT---AGA
TACAGGAGCAGATGATACAGTATT---AGGGGAA---A---TGAATTTGGCAGGAAAATGGAAACCAAAAATGATAGGAG
GAATTGGAGGTTTTATCAAAGTAAGACAATACGATCAGGTACCCATAGAGATCTGTGGACATAAAGCTATAGGCACAGTA
TTAATAGGACCTACACCYGTCAATA---TAATTGGAAGAAATCTGTTGACTCAGCTTGGGTGCACTCTAAATTTT
>EF178358/B/AU/2004/MS2004_37_060
CCTCAAATCACTCTTTGGCAACGACCCCTTGTCACAGTAAAGATA---GGGGGACAGCTAAAGGAAGCTCTACT---AGA
TACAGGAGCAGATGATACAGTACT---AGAAGAA---A---TGAATTTGCCAGGAAGATGGAAACCAAAAATGATAGGGG
GAATTGGAGGTTTTATCAAAGTAAGACAGTATGATCAGATACCCATAGAAATCTGTGGGCATAAAGCTATAGGTACAGTA
TTAGTAGGACCTACACCTGTCAACA---TAATTGGAAGAAATCTGTTGACTCAGATTGGTTGCACTTTAAATTTT
>EF363122/B/US/2000/ES1-16
CCTCAGATCACTCTTTGGCAACGACCCCTCGTCACAGTAAAGATA---GGGGGGCAACTAAAGGAAGCTCTATT---AGA
TACAGGAGCAGATGATACAGTATT---AGAAGAC---A---TGAATTTGCCAGGAAGATGGAAACCAAAAATGATAGGGG
GAATTGGAGGTTTTATCAAAGTAAGACAGTATGATCAGATACCCATAGAAATCTGTGGACATAAAGCTATAGGTACAGTA
TTAGTAGGACCTACACCTGTCAACA---TAATTGGAAGAAATCTGTTGACTCAGATTGGTTGCACCTTAAATTTT
>EF363123/B/US/2000/ES1-20
CCTCAGATCACTCTTTGGCAACGACCCCTCGTCACAGTAAAGATA---GGGGGGCAACTAAAGGAAGCTCTATT---AGA
TACAGGAGCAGATGATACAGTATT---AGAAGAC---A---TGAATTTGCCAGGAAGATGGAAACCAAAAATGATAGGGG
GAATTGGAGGTTTTATCAAAGTAAGACAGTATGATCAGATACCCATAGAAATCTGTGGACATAAAGCTATAGGTACAGTA
TTAGTAGGACCTACACCTGTCAACA---TAATTGGAAGAAATCTGTTGACTCAGATTGGTTGCACCTTAAATTTT
>EF363124/B/US/2004/ES4-24
CCTCAGATCACTCTTTGGCAACGACCCCTCGTCACAATAAAGATA---GGGGGGCAACTAAAGGAAGCTCTATT---AGA
TACAGGAGCAGATGATACAGTGTT---AGAAGAA---A---TGAATTTGCCAGGAAGATGGAAACCAAAAATGATAGGGG
GAATTGGAGGTTTTATCAAAGTAAGACAGTATGATCAGATACTCATAGAAATCTGTGGACATAAAGCTATAGGTACAGTA
TTAGTAGGACCTACACCTGTCAACA---TAATTGGAAGAAATTTGTTGACTCAGATTGGTTGCACTTTAAATTTT
>EF363125/B/US/2004/ES8-17
CCTCAAATCACTCTTTGGCAACGACCCCTTGTTAAAATAAAGATA---GGGGGGCAAGTAAAGGAAGCTCTATT---AGA
CACAGGAGCAGATGATACAGTGTT---AGAAGAA---A---TAAGTTTGCCAGGAAGATGGAAACCAAAAATGATAGGGG
GAATTGGAGGTTTTATCAAAGTAAAACAGTATGATCAGATACCCATAGAAATCTGTGGGCATAAAGCTATAGGTACAGTA
TTAGTAGGACCTACACCTGTCAACA---TAATTGGAAGAAATCTGTTGACTCAACTTGGTTGCACTATAAATTTT
>EF363126/B/US/2004/ES8-43
CCTCAAATCACTCTTTGGCAACGACCCCTTGTTAAAATAAAGATA---GGGGGGCAAGTAAAGGAAGCTCTATT---AGA
CACAGGAGCAGATGATACAGTGTT---AGAAGAA---A---TAAGTTTGCCAGGAAGATGGAAACCAAAAATGATAGGGG
GAATTGGAGGTTTTATCAAAGTAAAACAGTATGATCAGATACCCATAGAAATCTGTGGGCATAAAGCTATAGGTACAGTA
TTAGTAGGACCTACACCTGTCAACA---TAATTGGAAGAAATCTGTTGACTCAACTTGGTTGCACTATAAATTTT
>EF363127/B/US/2004/ES10-53
CCTCAGATCACTCTTTGGCAACGACCCCTCGTCACAATAAAGATA---GGGGGGCAACTAAAGGAAGCTCTATT---AGA
TACAGGAGCAGATGATACAGTATT---AGAAGAA---A---TAAATTTGCCAGGAAGATGGAAACCAAGAATGATAGGGG
GAATTGGAGGATTTATCAAAGTAAGACAGTATGATCAGATACCCATAGAAATTTGTGGACATAAAGCTATAGGTACAGTA
TTAGTAGGACCTACACCTGTCAACA---TAATTGGAAGAAATCTGTTGACTCAGATTGGTTGCACTTTAAATTTT
>EF514697/B/DK/2004/PMVL_018
CCTCAAATCACTCTTTGGCAACGACCAATAGTCACAATAAAGATA---GGGGGGCAACTAAAGGAAGCTCTATT---AGA
TACAGGAGCAGATGATACAGTATT---AGAAGAA---A---TGAATTTGCCAGGAAGATATAAGCCAAAAATGATAGGGG
GAATTGGAGGTTTTATCAAAGTAAGACAGTATGATCAGATACCCATAGAAATCTGTGGACATAAAGCTATAGGTACAGTA
TTAGTAGGACCTACACCTGTCAACA---TAATTGGAAGAAATTTGTTGACTCAACTTGGTTGCACTTTAAATTTT
>EF514698/B/DK/2004/PMVL_027
CCTCAGATTACTCTTTGGCAACGACCCCTCGTCACAATAAAGATA---GGGGGGCAACTAAAGGAAGCTCTATT---AGA
TACAGGGGCAGATGATACAGTATT---AGAAGAA---C---TGACTTTGCCAGGAAGATGGAAACCAAAAATGATAGGGG
GCATTGGGGGTTTTATCAAAGTAAAACAGTATGATCAAATACCTATAGAAATATGTGGACATAAAGCTATAGGTACAGTA
TTAGTAGGACCTACACCTGTCAACA---TAATTGGAAGAAATCTGTTGACTCAGATTGGTTGCACTCTAAATTTC
>EF514699/B/DK/2004/PMVL_012
CCTCAGATCACTCTTTGGCAACGACCCCTCGTCACAATAAGGATA---GRGGGGCAACTAAAGGAAGCTCTATT---AGA
TACAGGAGCAGATGATACAGTAKT---AGAAGAC---A---TGGATTTGCCAGGAAGATGGAAACCAAAAATGATAGGGG
GAATTGGAGGTTTTATCAAAGTAAAACAGTATGAKCAGATAACARTAGAAATCTGTGGACATAAAACTAYAGGTACAGTA
TTAGTAGGACCTACACCTGTCAACA---TAATTGGAAGAAATCTGTTGACTCAAMTTGGTTGCACTTTAAATTTT
>EF514700/B/DK/2004/PMVL_013
CCTCAGATCACTCTTTGGCAACGACCCATCGTCACAATAAAGATA---GGGGGGCAGCTAAAGGAAGCTTTATT---AGA
TACAGGAGCAGATGATACAGTACT---AGAAGAA---A---TAAATTTACCAGGAAGATGGAAACCAAAAATGATAGGAG
GAATTGGAGGTTTTATCAAAGTAAGACAGTATGATCAGATATCAGTGGAAATTTGTGGACATAAAGCTATAGGTACAGTA
TTAGTAGGACCTACACCTGTCAACA---TAATTGGAAGAAATCTGTTGACTCAGCTTGGTTGTACTTTAAATTTT
>EF514701/B/DK/2004/PMVL_049
CCTCAGATCACTCTTTGGCAACGACCCCTTGTCCCAATAAGGATA---GGGGGGCAATTAAAGGAAGCTCTATT---AGA
TACAGGAGCAGATGATACAGTATT---AGAAGAA---A---TGAATTTGCCAGGAAAATGGAAACCAAAAATGATAGGGG
GAATTGGAGGTTTTATCAAAGTAAGACAGTATGATCAGATACCCATAGAAATCTGTGGACATAAAGCTATAGGTACAGTA
TTAATAGGACCTACACCTGTCAACA---TAATTGGAAGAAATCTGTTGACTCAGCTTGGTTGCACTTTAAATTTT
>EF514702/B/DK/2004/PMVL_025
CCTCAGATCACTCTTTGGCAACGACCCCTAGTCACAATAAAGATA---GGGGGGCAACTAAAGGAAGCTCTATT---AGA
TACAGGAGCAGATGATACAGTATT---AGAAGAA---A---TGAGTTTGCCAGGAAGATGGAAACCAAAAATGATAGGGG
GAATTGGAGGTTTTATCAAAGTAAGACAATATGATCAGATACCCATAGAAATCAGTGGGCATAAAGCTATAGGTACAGTA
TTAGTAGGACCCACACCTGTCAACA---TAATTGGAAGAAATCTGTTGACTCAGATTGGTTGCACTTTAAATTTT
>EF514703/B/DK/2004/PMVL_039
CCTCAGATCACTCTTTGGCAACGGCCCCTCGTCATGATAAGGATA---GGGGGGCAACTAAAGGAAGCTCTATT---AGA
TACAGGAGCAGATGATACAGTATT---AGAAGAA---A---TGGATTTGCCAGGAAGATGGAAACCAAAAATGATAGGGG
GAATTGGAGGCTTTATCAAAGTAAGACAGTATGATCAAATACCCGTAGAAATCTGTGGAAATAAAGCTATAGGTACAGTA
TTAATAGGACCTACCCCTGTCAACA---TAATTGGAAGAAATCTGTTGACTCAGATTGGTTGCACTCTAAATTTT
>EF514704/B/DK/2001/CTL_016
CCTCAGATCACTCTTTGGCAACGACCCCTCGTCACAGTAAAGATA---GGGGGGCAACTAAAGGAAGCTTTATT---AGA
TACAGGAGCAGATGATACAGTATT---AGAAGAA---A---TGAGTTTGCCAGGAAGATGGAAACCAAAAATGATAGGGG
GAATTGGAGGTTTTATCAAAGTAAGACAGTACGATCAGGTACCCATAGAAATTTGTGGATATAAAGCTATAGGTACAGTA
TTAGTAGGACCTACACCTGTCAACA---TAATTGGAAGAAATCTGTTGACTCAGATTGGTTGCACTTTAAATTTT
>EF514705/B/DK/2001/CTL_017
CCTCAGATCACTCTTTGGCAACGACCCCTCGTCACAGTAAAGGTG---GGGGGACAACTAAAGGAAGCTCTATT---AGA
TACAGGAGCAGATGATACAGTATT---AGAAGAA---A---TGAATTTGCCAGGAAGATGGAAACCAAAAATGATAGGGG
GAATTGGAGGTTTTATCAAAGTAAGACAGTATGATCAGATACTCATAGAAATTTGTGGACATAAAGCTATCGGTACAGTA
TTAGTAGGACCTACACCTGTCAACA---TAATTGGAAGAAATCTGTTGACTCAGATTGGTTGTACTTTAAATTTT
>EF514706/B/DK/2001/CTL_018
CCTCAGATCACTCTTTGGCAGCGACCCCTCGTCCCAATAAAGATA---GGGGGGCAACTAAAGGAAGCTCTATT---AGA
TACAGGAGCAGATGATACAGTATT---AGAAGAC---A---TAAATTTGCCAGGAAGATGGAAACCAAAAATGATAGGGG
GAATTGGAGGTTTTATCAAAGTAAAACAGTATGAGCAGATATCCGTAGAAATCTGTGGACATAAAGCTATAGGTACAGTA
TTAATAGGACCTACACCTGTCAACA---TAATTGGAAGGAATCTGTTGACTCAGCTTGGCTGTACTCTAAATTTT
>EF514707/B/DK/2001/CTL_023
CCTCAGATCACTCTTTGGCAACGACCCCTCGTCTCAATAAAGATA---GGGGGGCAGCTAAAGGAAGCTCTATT---AGA
TACAGGAGCAGATGATACAGTATT---AGAAGAT---A---TGAATTTGCCAGGAAGATGGAGACCAAAAATGATAGGGG
GAATTGGAGGGTTTATCAAAGTAAGACAGTATGATGAGGTGCCCATAGAAATTTGTGGACATAAAGCTATAGGTACAGTA
TTAGTAGGACCTACACCTGTCAACA---TAATTGGAAGAAATCTGTTGACTCAGCTTGGTTGCACTTTAAATTTT
>EF514708/B/DK/2001/CTL_030
CCTCAGATCACTCTTTGGCAACGACCCCTCGTCACAATAAAGATA---GGGGGGCAACTAAAGGAAGCTCTATT---AGA
TACAGGAGCAGATGATACAGTATT---GGAAGAA---A---TGAATTTGTCAGGGAGATGGAAACCAAAAATGATAGGGG
GAATTGGAGGTTTTATCAAAGTAAGACAGTATGATCAGGTACCCATAGAAATCTGTGGGCATAAAGCTATAGGTACAGTA
TTAGTAGGACCTACACCTGTCAACA---TCATTGGAAGAAATCTGTTGACTCAGATTGGCTGTACTTTAAATTTT
>EF514709/B/DK/2001/CTL_033
CCTCAGATCACTCTTTGGCAACGACCCCTCGTCACAATAAAGATA---GGGGGGCAACTAAAGGAAGCTCTATT---AGA
TACAGGAGCAGATGATACAGTATT---AGAAGAA---A---TAAATCTGCCAGGGAGATATAAACCAAGAATGATAGGGG
GAATTGGAGGTTTTATTAAAGTAAGACAGTATGATCAGATACCCATAGAAATATGTGGACATAAAGCTATAGGTACAGTA
TTAGTAGGACCTACACCTGTCAACA---TAATTGGAAGAAATCTGTTGACTCAGCTTGGTTGCACTTTAAATTTT
>EF514710/B/DK/2001/CTL_035
CCTCAGATCACTCTTTGGCAACGACCCCTCGTCACAATAAAAATA---GGGGGGCAACTAAAGGAAGCTTTGTT---AGA
TACAGGAGCAGATGATACAGTATT---AGAAGAC---A---TGAGTTTACCAGGAAGATGGAAACCAAAAATGATAGGGG
GAATTGGAGGTTTTATCAAAGTAAGACAATATGATCAGATACCCATAGAAATCTGTGGGCATAAAGCTATAGGTACAGTA
TTAGTAGGACCTACACCTGTCAACA---TAATTGGAAGAAATCTGTTGACTCAGATTGGTTGTACTTTAAATTTT
>EF514711/B/DK/2001/CTL_041
CCTCAGATCACTCTTTGGCAACGACCCTTCGTCATAATAAGGGTA---GGAGGGCAACTAAAAGAAGCTCTACT---AGA
TACAGGAGCAGATGATACAGTATT---AGAAGAA---A---TGAATTTGCCAGGGAAATGGAAACCAAAAATGATAGGAG
GAATTGGAGGTTTTATTAAAGTAAGACAGTATGATCAAGTACCCATAGAAATCTGTGGAAACAAAGCTGTAGGTACAGTA
TTAGTAGGACCTACACCTGTCAACA---TAATTGGAAGAAATCTGTTGACTCAAATTGGYTGCACTTTAAATTTT
>EF514712/B/DK/2001/CTL_043
CCTCAGATCACTCTTTGGCAACGACCCCTCGTCTCAATAAAGATA---GGGGGGCAACTAAAGGAAGCTCTATT---AGA
TACAGGAGCAGATGATACAGTATT---AGAAGAA---A---TGAATTTACCAGGAAGATGGAAACCAAAAATGATAGGGG
GAATTGGAGGTTTTATCAAAGTAAGACAGTATGATCAGGTACCCATAGAAATCTATGGGCATAAAGCTATAGGTACAGTA
TTAATAGGACCCACACCTGTCAACA---TAATTGGAAGAAATCTGTTGACTCAGATTGGTTGCACTTTAAATTTT
>EF637046/B/BR/2003/BREPM2012
CCTCAGATCACTCTTTGGCAACGACCCCTCGTCACAATAAAGATA---GGGGGGCAACTAAAGGAAGCACTATT---AGA
TACAGGAGCAGATGATACAGTAGT---AGAAGAA---A---TGAATTTGCCAGGAAAATGGAAACCAAAAATGATAGGGG
GAATTGGAGGTTTTATCAAAGTAAGACAGTATGATCAGATACCTATAGAAATTTGTGGACATAAAGCTATAGGTACAGTA
TTAGTAGGACCTACACCTGTCAACA---TAATTGGAAGAAATTTGTTGACTCAGATTGGCTGCACTTTAAATTTT
>EF637047/B/BR/2003/BREPM1040
CCTCAGATCACTCTTTGGCAACGACCCCTCGTCCGAATAAAGATA---GGGGGGCAACTAAAGGAAGCTCTATT---AGA
TACAGGAGCAGATGATACAGTGTT---AGAAGAC---A---TGAGTTTGCCAGGAAAATGGAAACCAAAAATGATAGGGG
GAATTGGAGGTTTTATCAAAGTAAGACAGTATGATCAAGTAGCCATAGAGATTTGCGGCCACAAAGTTATAGGTACAGTG
TTAGTGGGACCTACACCTGTCAATA---TAATTGGAAGAAATTTGTTGACTCAGCTTGGCTGCACTTTAAATTTT
>EF637048/B/BR/2003/BREPM1038
CCTCAAATCACTCTTTGGCAACGACCCCTCGTCACAATAAAGATA---GGAGGGCAACTAAAGGAAGCTCTATT---AGA
TACAGGAGCAGATAATACAGTATT---AGAAGAC---G---TGAATTTGCCAGGAAGATGGAAACCAAAAATGATAGGGG
GAATTGGAGGTTTTATCAAAGTAAGACAGTATGATCAGGTACCCATAGAAATCAGTGGACATAAAGCTGTAGGTACAGTA
TTAGTAGGACCTACACCTGTCAACA---TAATTGGAAGAGATCTGTTGACTCAGCTTGGCTGCACTTTAAATTTT
>EF637049/B/BR/2003/BREPM1035
CCTCAGATCACTCTTTGGCAACGACCCCTCGTCGCAATAAAGATA---GGGGGGCAAACAAAGGAAGCTCTATT---AGA
TACAGGAGCAGATGATACAGTATT---AGAAGAA---A---TGAGTTTGCCAGGAAGATGGAAACCAAAAATGATAGGGG
GAATTGGAGGTTTTATCAAAGTAAGACAGTATGATCAGATACTTGTAGAAATCTGTGGACATAAAGCTATAGGTACAGTA
TTAGTAGGACCTACACCTGTCAACA---TAATTGGAAGAAATCTGTTGACTCAGATTGGCTGCACTTTAAATTTT
>EF637051/B/BR/2003/BREPM1032
CCTCAGATCACTCTTTGGCAACGACCCCTCGTCACAATAAGGGTA---GGGGGGCAACTAAAGGAAGCTCTATT---AGA
TACAGGAGCAGATGATACAGTATT---AGAAGAA---A---TGAATTTGCCAGGAAGATGGAAACCAAAAATGATAGGGG
GAATTGGAGGTTTTATCAAAGTAAGACAGTATGATCAGATACTCATAGAAATTTGTGGACATAAAGCTATAGGTACAGTA
TTAGTAGGACCTACGCCTGTCAACA---TAATTGGAAGAAATCTGTTGACTCAGCTTGGCTGCACTTTAAATTTT
>EF637053/B/BR/2003/BREPM1028
CCTCAGATCACTCTTTGGCAACGACCCCTCGTCACAATAAAGATA---GGGGGGCACCTAAAGGAAGCTTTACT---AGA
TACAGGAGCAGATGATACAGTATT---AGAAGAA---A---TGAATTTGCCAGGAAGATGGAAACCAAAAATGATAGGGG
GAATTGGAGGTTTTATCAAAGTAAGACAGTATGATCAAATACCCATAGAAATAGATGGAAAGAAAGCTATAGGGACAGTA
TTAATAGGACCGACACCTGTCAACA---TAATTGGAAGAAATCTGTTGACTCAGATTGGTTGCACTTTAAATTTT
>EF637054/B/BR/2003/BREPM1027
CCTCAAATCACTCTTTGGCAGCGACCCCTCGTCACAGTAAAGATA---GGGGGGCAACTAAAGGAAGCTCTATT---AGA
TACAGGAGCAGATGATACAGTATT---AGAAGAC---A---TGAATTTGCAAGGAAGATGGAAACCAAAAATGATAGGGG
GAATTGGAGGTTTTATCAAAGTAAGACAGTATGATCAGATACCCATAGAAATTTGTGGACATAAAGCTATAGGTACAGTA
TTAGTAGGACCTACACCTGTCAACA---TAATTGGAAGGAATCTGTTGACTCAGATTGGCTGCACTTTAAATTTT
>EF637056/B/BR/2003/BREPM1024
CCTCAAATCACTCTTTGGCAACGACCCCTAGTCAACATAAAGGTA---GGGGGGCAACTAAAGGAAGCTCTATT---AGA
TACAGGAGCAGATGATACAGTATT---AGAAGAA---A---TAAATTTGCCAGGAAAATGGAAACCAAAAATGATAGGGG
GAATTGGAGGTTTTATCAAAGTAAAACAGTATGATCAGATATCTGTAGAAATCTGTGGACATAAAGCTATAGGTACAGTA
TTAGTAGGACCTACACCTGTCAACA---TAATTGGAAGAAATCTGTTGACTCAGATTGGCTGCACTTTAAATTTT
>EF637057/B/BR/2003/BREPM1023
CCTCAGATCACTCTTTGGCAACGACCCATCGTCTCAATAAAAATA---GGGGGGCAACTAAAGGAAGCTTTATT---AGA
TACGGGAGCAGATGATACAGTATT---AGAAGAC---A---TAAATTTGCCAGGAAGATGGAAACCAAAAATGATAGGGG
GAATTGGAGGTTTTATCAAAGTAAGACAATATGATCAGATAGCCATAGAAATCTGTGGACATAAGGCTATAGGTACAGTA
TTAGTAGGACCTACACCTGTCAATA---TAATTGGAAGGAATCTGTTGACTCAGCTTGGTTGCACTTTAAATTTT
>EF694037/B/IN/-/11807
CCTCAAATCACTCTTTGGCAACGACCCATCGTCACAGTAAAGATA---GGGGGGCAAATAAAGGAAGCTCTATT---AGA
TACAGGAGCAGATGATACAGTATT---AGAAGAC---A---TGAATTTGCCAGGAAGATGGAAACCAAAAATGATAGGGG
GAATTGGAGGTTTTATCAAAGTAAGACAGTATGATCAGATACTCGTAGAAATCTGTGGACATCAAGCTATAGGTACAGTA
TTAGTAGGACCTACGCCTGTCAACA---TAATTGGAAGAAATCTGTCGACTCAGATTGGTTGCACCTTAAATCTT
>EU541617/B/-/-/pIIIB
CCTCAGATCACTCTTTGGCAGCGACCCCTCGTCACAATAAAGATA---GGGGGGCAATTAAAGGAAGCTCTATT---AGA
TACAGGAGCAGATGATACAGTATT---AGAAGAA---A---TGAATTTGCCAGGAAGATGGAAACCAAAAATGATAGGGG
GAATTGGAGGTTTTATCAAAGTAAGACAGTATGATCAGATACTCATAGAAATCTGCGGACATAAAGCTATAGGTACAGTA
TTAGTAGGACCTACACCTGTCAACA---TAATTGGAAGAAATCTGTTGACTCAGATTGGCTGCACTTTAAATTTT
>EU616639/B/US/-/AC160_T1_Day_22_Dom
CCTCAGATCACTCTTTGGCAACGACCCCTCGTCACAATAAAGATA---GGGGGGCAACTAAAGGAAGCTCTATT---AGA
TACAGGAGCAGATGATACAGTATT---AGAAGAA---A---TGAATTTACCAGGAAAATGGAAACCAAAAATGATAGGGG
GAATTGGAGGTTTTATCAAAGTAAGACAGTATGAACAGATACTCATAGAAATCTGTGGACACAAAGCTATAGGTACAGTA
TTGGTAGGACCTACACCTGTCAATA---TAATTGGAAGAAATCTGTTGACTCAGATTGGTTGCACTTTAAATTTT
>EU616640/B/US/-/AC160_T2_Day_83_Dom
CCTCAGATCACTCTTTGGCAACGACCCCTCGTCACAATAAAGATA---GGGGGGCAACTAAAGGAAGCTCTATT---AGA
TACAGGAGCAGATGATACAGTATT---AGAAGAA---A---TGAATTTACCAGGAAAATGGAAACCAAAAATGATAGGGG
GAATTGGAGGTTTTATCAAAGTAAGACAGTATGAACAGATACTCATAGAAATCTGTGGACACAAAGCTATAGGTACAGTA
TTGGTAGGACCTACACCTGTCAATA---TAATTGGAAGAAATCTGTTGACTCAGATTGGTTGCACTTTAAATTTT
>EU616641/B/US/-/AC160_T3_Day_419_Dom
CCTCAGATCACTCTTTGGCAACGACCCCTCGTCACAATAAAGATA---GGGGGGCAACTAAAGGAAGCTCTATT---AGA
TACAGGAGCAGATGATACAGTATT---AGAAGAA---A---TGAATTTACCAGGAAAATGGAAACCAAAAATGATAGGGG
GAATTGGAGGTTTTATCAAAGTAAGACAGTATGAACAGATACTCGTAGAAATCTGTGGACACAAAGCTATAGGTACAGTA
TTGGTAGGACCTACACCTGTCAATA---TAATTGGAAGAAATCTGTTGACTCAGATTGGTTGCACTTTAAATTTT
>EU616642/B/US/-/AC160_T4_Day_503_Dom
CCTCAAATCACTCTTTGGCAACGACCCCTAGTCACAATAAAGATA---GGGGGGCAACTAAGGGAAGCTCTATT---AGA
TACAGGAGCAGATGATACAGTATT---AGAAGAA---A---TAAATTTGCCAGGAAGATGGAAACCAAAAATGATAGGAG
GAATTGGAGGTTTTATCAAAGTAAAACAGTATGATGAGATACCTATAGAAATCTGTGGACATAAAACTGTAGGTACAGTA
TTAATAGGACCTACACCTGTCAACA---TAATTGGAAGAAATCTGTTGACTCAGCTGGGTTGCACTTTAAATTTT
>EU616643/B/US/-/AC160_T5_Day_545_Dom
CCTCAAATCACTCTTTGGCAACGACCCCTAGTCACAATAAAGATA---GGGGGGCAACTAAGGGAAGCTCTATT---AGA
TACAGGAGCAGATGATACAGTATT---AGAAGAA---A---TAAATTTGCCAGGAAGATGGAAACCAAAAATGATAGGAG
GAATTGGAGGTTTTATCAAAGTAAAACAGTATGATGAGATACCTATAGAAATCTGTGGACATAAAACTGTAGGTACAGTA
TTAATAGGACCTACACCTGTCAACA---TAATTGGAAGAAATCTGTTGACTCAGCTGGGTTGCACTTTAAATTTT
>EU616644/B/US/-/AC160_T6_Day_664_Dom
CCTCAAATCACTCTTTGGCAACGACCCCTAGTCACAATAAAGATA---GGGGGGCAACTAAGGGAAGCTCTATT---AGA
TACAGGAGCAGATGATACAGTATT---AGAAGAA---A---TAAATTTGCCAGGAAGATGGAAACCAAAAATGATAGGAG
GAATTGGAGGTTTTATCAAAGTAAAACAGTATGATGAGATACCTATAGAAATCTGTGGACATAAAACTGTAGGTACAGTA
TTAATAGGACCTACACCTGTCAACA---TAATTGGAAGAAATCTGTTGACTCAGCTGGGTTGCACTTTAAATTTT
>EU616645/B/US/-/AC160_T7_Day_762_Dom
CCTCAAATCACTCTTTGGCAACGACCCCTAGTCACAATAAAGATA---GGGGGGCAACTAAGGGAAGCTCTATT---AGA
TACAGGAGCAGATGATACAGTATT---AGAAGAA---A---TAAATTTGCCAGGAAGATGGAAACCAAAAATGATAGGAG
GAATTGGAGGTTTTATCAAAGTAAAACAGTATGATGAGATACCTATAGAAATCTGTGGACATAAAACTGTAGGTACAGTA
TTAATAGGACCTACACCTGTCAACA---TAATTGGAAGAAATCTGTTGACTCAGCTGGGTTGCACTTTAAATTTT
>EU616649/B/US/-/AC160_T9_Day_1034_Dom
CCTCAAATCACTCTTTGGCAACGACCCCTAGTCACAATAAAGATA---GGGGGGCAACTAAGGGAAGCTCTATT---GGA
TACAGGAGCAGATGATACAGTATT---AGAAGAA---A---TAAATTTGCCAGGAAGATGGAAGCCAAAAATGATAGGAG
GAATTGGAGGTTTTATCAAAGTAAAACAGTATGATGAGATACCTATAGAAATCTGTGGACATAAAACTGTAGGTACAGTA
TTAATAGGACCTACACCTGTCAACA---TCATTGGAAGAAATCTGTTGACTCAGCTGGGTTGCACTTTAAATTTT
>EU786672/B/ES/2005/X1890
CCTCAAATCACTCTTTGGCAACGACCCCTCGTCCCAATAAGGATA---GGGGGGCAACTAAAGGAAGCTCTATT---AGA
CACAGGAGCAGATGATACAGTATT---AGAAGAC---A---TGGATTTGCCAGGAAGATGGAAACCAAAAATGATAGGGG
GAATTGGAGGTTTTATCAAAGTAAGACAGTATGATCAGATACCCATAGAAATCTGTGGACATAAAACTATAGGTACAGTA
TTAATAGGACCTACACCTGTCAACA---TAATTGGAAGAAATCTGTTGACTCAGCTTGGTTGCACTTTAAATTTT
>EU786674/B/ES/2006/X1958
CCTCAAATCACTCTTTGGCAACGACCCCTTGTCACAATAAAGGTA---GGGGGGCAACTAAAGGAAGCTCTATT---AGA
TACAGGAGCAGATGATACAGTATT---AGAAGAA---A---TAACTTTGTCAGGAAGATGGAAACCMAAAATGATAGGRG
GAATTGGAGGTTTTATCATAGTAAGACRGTATGATCAGGTACCCATAGAAATCTGTGGACATAAAGCTATAGGTACAGTA
TTAGTAGGACCTACACCTGTCAACA---TAATTGGAAGAAATCTGTTGACTCAGATTGGTTGCACTTTAAATTTT
>EU786675/B/ES/2006/X1959
CCTCAAATCACTCTTTGGCAACGACCMCTCGTCACAATAAAGATA---GGGGGGCARYTAAAGGAAGCTCTATT---AGA
TACAGGAGCAGATGATACAGTMTT---AGAAGAC---A---TGARTTTACCAGGAAGATGGAAACCAAAAATGATAGGGG
GAATTGGAGGTTTTATCAAAGTAAAACAGTATGATCAGATACCYGTAGAAATYTGTGGACATAARGCTGTAGGTACAGTA
TTAGTAGGACCYACACCTGTCAACA---TAATTGGAAGAAATCTGTTGACTCAGATTGGTTGCACTTTAAATTTT
>EU786676/B/ES/2006/X1998
CCTCAAATCACTCTTTGGCAACGACCCCTCGTCAAAATAAAGGTA---GGGGGGCAACTAAAGGAAGCTCTATT---AGA
TACAGGAGCAGATGATACAGTATT---AGAAGAA---A---TGACTTTGCCTGGAAGATGGAAACCAAAAATGATAGGGG
GAATTGGAGGTTTTATCAAAGTAAGACAGTATGATCAGGTACTCATAGAAATCTGTGGACAAAAAGCTATAGGTACAGTA
TTAGTAGGACCTACACCTGTCAACA---TAATTGGAAGAAATCTGTTGACTCRGATTGGTTGCACTTTAAATTTT
>EU786677/B/ES/2006/X2102
CCTCAGATCTCTCTTTGGCAACGACCCCTCGTCACRATAAGGATA---GGGGGGCAACTAAAGGAAGCTCTATT---AGA
TACAGGAGCAGATGATACAGTATT---AGAAGAC---A---TGAATTTGCCAGGAAGATGGAAACCAAAAATGATAGGGG
GAATTGGAGGTTTTATCAAAGTAAGACARTATGATCAGATACTCATAGAAATATGTGGACATAAAGCTATAGGTACAGTA
TTAGTAGGACCTACACCTATCAACA---TAATTGGAAGAAATATGTTGACTCAGATTGGTTGCACTTTAAATTTT
>EU786678/B/ES/2007/X2149
CCTCAGATCACTCTTTGGCAGCGACCCCTCGTCGCAATAAGGATA---GGGGGGCAACTAAAGGAAGCTCTATT---AGA
TACAGGAGCAGATGATACAGTATT---AGAAGAA---A---TGGATTTGCCAGGAAGATGGAAACCAAAAATGATAGGGG
GAATTGGAGGTTTTATCAAAGTAAGACAATATGAGGAAATACCAGTAGAAATTTGTGGACATAAAGCTATAGGTACAGTA
TTAGTAGGACCTACACCTGTCAACA---TAATTGGAAGAAATCTGTTGACTCAGATTGGTTGCACTTTAAATTTT
>EU786679/B/ES/2007/X2210_3
CCTCAAATCACTCTTTGGCAACGACCCCTCGTCCCAATAAGGATA---GGGGGGCAGCTAAAGGAAGCTTTATT---AGA
TACAGGAGCAGATGATACAGTGTT---AGAAGAA---A---TGAATTTACCAGGAAGATGGAAACCAAAAATGATAGGGG
GAATTGGAGGTTTTATCAAAGTAAGGCAGTATGATCAGATACCCATTGAAATTTGTGGACATAAAACCACAGGTACAGTA
TTAGTAGGACCTACACCTGTCAACA---TAATTGGAAGAAATCTGTTGACTCAAATTGGTTGTACCTTGAATTTC
>EU786680/B/ES/2007/X2231
CCTCAGATCACTCTTTGGCAACGACCCCTCGTCACAATAAAGGTA---GGAGGGCAACTAAAGGAAGCTCTGCT---AGA
TACAGGAGCAGATGATACAGTATT---AGAAGAT---A---TGAACTTGCCAGGAAGATGGAAACCAAAAATGATAGGAG
GAATTGGAGGTTTTATCAAAGTAAGACAGTATGATCAGGTACCCATAGAAATTTGCGGACAAAAAGCTATAGGTACAGTA
TTAGTAGGACCTACACCTATCAACA---TAATTGGAAGAAATCTATTGACTCAGATTGGTTGCACTTTAAATTTT
>EU839596/B/DO/2005/05DO_162387
CCTCAGATCACTCTTTGGCAACGACCCCTTGTCACAGTAAAGGTC---GGGGGACAATTAAAAGAAGCCCTATT---AGA
TACAGGAGCAGATGATACAGTATT---AGAAGAA---A---TGAGTTTACCAGGAAAATGGAAACCAAAAATGATAGGGG
GAATTGGAGGTTTTATCAAAGTAAGACAGTATGATCAAGTAAGGGTAGAAATCTGTGGACATACAGCTATAGGTACAGTG
TTAATAGGACCTACACCTGTCAACA---TAATTGGAAGAAATCTGTTGACTCAGATTGGTTGCACTTTAAATTTT
>EU839597/B/DO/2005/05DO_160884
CCTCAGATCACTCTTTGGCAACGACCCCTCGTCACAATAAAGATA---GGGGGGGAACTAAAGGAAGCCCTATT---AGA
TACAGGAGCAGATGATACAGTATT---AGAAGAA---A---TAAATTTGCCAGGAAGATGGAAACCAAAAATGATAGGGG
GAATTGGAGGTTTTATCAAAGTAAGACAATATGAGCAAGTACCCATAGAAATTTGTGGACATAAAGCTGTAGGTACAGTC
TTAGTAGGACCTACACCTGTTAACA---TAATTGGAAGAAATCTGTTGACTCAGCTTGGKTGCACTTTAAATTTT
>EU839598/B/DO/2005/05DO_163007
CCTCAAATCACTCTTTGGCAACGACCCCTCGTCGTAGTAAAGATA---GGGGGGCAGTTAAGGGAAGCTCTATT---AGA
TACAGGAGCAGATGATACAGTATT---AGAAGAA---A---TAAATTTGCCAGGAAAATGGAAACCAAAAATGATAGGGG
GAATTGGAGGCTTTATCAAAGTAAGACAGTATGATCAAGTATCCATAGAAATCTGTGGACATAAAGCTATAGGTACAGTA
TTAGTAGGACCTACACCTGTCAACA---TAATTGGAAGGAATCTGTTGACTCARATTGGTTGCACTTTAAATTTT
>EU839600/B/HT/2005/05HT_129517
CCTCAAATCACTCTTTGGCAACGACCCCTCGTCACAATAAAGATA---GGGGGACAAGTAAAGGAAGCTCTATT---AGA
CACAGGAGCAGATGATACAGTATT---AGAAGAA---A---TGAGTTTGCCAGGAAAATGGAAACCAAAAATGATAGGGG
GAATTGGAGGTTTTATCAAAGTAAAACAATATGATCAAATAGTTATAGAAATCTGTGGACATAAAGCTATAGGTACAGTA
TTAGTAGGACCTACACCTGTCAACA---TAATTGGAAGAAATCTGTTGACTCAGATTGGTTGCACTTTAAATTTT
>EU839601/B/HT/2005/05HT_129696
CCTCAAATCACTCTTTGGCAGCGACCCCTAGTCACAATAAGGATA---GGGGGGCAACTAAAGGAAGCGCTATT---AGA
CACAGGAGCAGATGATACAGTATT---AGAAGAA---A---TAAATTTGCCAGGAAAATGGAAACCAAAAATGATAGGGG
GAATTGGAGGTTTTATCAAAGTAAGACAGTATGATCAAGTATGCATAGAAATCTGTGGACATAAAGCTATAGGTACAGTA
TTAGTAGGACCTACACCTGTCAACA---TAATTGGAAGAAATATGTTGACTCAGATTGGYTGTACTTTAAATTTT
>EU839602/B/HT/2005/05HT_129389
CCTCAAATCACTCTTTGGCAACGACCCCTAGTCACAATAAAGATA---GGGGGGCAACTAAAGGAAGCTCTATT---AGA
TACAGGAGCAGATGATACAGTATT---AGAAGAA---A---TGAATTTGCCAGGAAAATGGAAACCAAAAATGATAGGGG
GAATTGGAGGTTTTATCAAAGTAAGACAGTATGATCAAGTACACATAGAAATTTGTGGACATAAAACTATAGGTACAGTA
TTAGTAGGACCTACACCTGTCAACA---TAATTGGAAGAAATCTGTTGACTCAGATTGGTTGCACTTTAAATTTT
>EU839603/B/HT/2005/05HT_129473
CCTCAGATCACTCTTTGGCAACGACCCCTCGTCACAGTAAAAATA---GGGGGGCAAATAAAGGAAGCTCTATT---AGA
CACAGGAGCAGATGATACAGTATT---AGAAGAA---A---TGAGTTTACCAGGAAAATGGAAACCAAGAATGATAGGGG
GAATTGGAGGTTTTATCAAAGTRAGACAGTATGAKCAAATACTCGTAGAMATYTGTGGACATAAAGCTATAGGTACAGTA
TTAGTAGGGCCCACACCTGTCAACA---TAATTGGAAGAAATCTGTTGACTCAGATTGGGTGCACTTTAAATTTT
>EU839604/B/HT/2005/05HT_129805
CCTCAGATCACTCTTTGGCAACGACCCCTTGTCACAATAAAGATA---GGGGGGCAACTAAAGGAAGCTCTTTT---AGA
TACAGGAGCAGATGACACAGTATT---AGAGGAA---A---TGGATTTACCAGGAAAATGGAAACCAAAAATGATAGGGG
GAATTGGAGGTTTTATCAAAGTAAGACAATATGAGAACATAACAATAGACATCTGTGGACATAAAGCTGTAGGTACAGTA
TTAATAGGACCTACACCTGTCAACA---TAATTGGAAGAAATCTGTTGACTCAGATTGGTTGCACTTTAAATTTT
>EU839605/B/JM/2005/05JM_KJ108
CCTCAAATCACTCTTTGGCAACGACCCCTCGTCACAATAAAGGTA---GGGGGGCMACAAGTGGAAGCCCTATT---AGA
TACAGGAGCAGATGATACAGTATT---AGAAGAA---A---TGAGTTTGCCAGGAAAATGGAAACCAAAAATGATAGGGG
GAATTGGGGGTTTTATCAAAGTAAGACAGTATGAGAATATACCCATAGAAATCTGTGGACATAAAGCTATAGGTACAGTA
TTGGTAGGACCTACACCTGTCAACA---TAATTGGAAGAAATCTGTTGACTCAGATTGGTTGCACTTTAAATTTY
>EU839606/B/TT/2000/00TT_CRC08767
CCTCAAATCACTCTTTGGCAACGACCCCTAGTCACAATAAAGGTA---GGGGGGCAACTAAAGGAAGCTCTATT---AGA
TACAGGAGCAGATGATACAGTATT---AGAAAAC---A---TAAATTTGCCAGGAAAATGGAAACCAAAAATGATAGGGG
GAATTGGAGGTTTTATCAAAGTAAGACAGTATGATCAAATAGCCATAGAAATCTGTGGGCATAAAGCTATAGGTACAGTA
TTAGTAGGACCTACACCTGTCAACA---TAATTGGAAGAAATCTGTTGACTCAGATTGGTTGCACTTTAAATTTT
>EU839607/B/TT/2000/00TT_CRC50018
CCTCAAATCACTCTTTGGCAACGACCCCTTGTCACAATAAAGATA---GGGGGGCAAATAAAGGAAGCTCTATT---AGA
TACCGGAGCAGATGATACAGTATT---AGAAGAA---A---TAGATTTGCCAGGAAAATGGAAACCAAAAATGATAGGGG
GAATTGGAGGTTTTATCAAAGTAAGACAGTATGATCAAATACCCTTAGAAATTTGTGGACATAAGGCTATAGGTACAGTG
TTAATAGGACCTACACCTGTCAACA---TAATCGGAAGAAATCTGTTGACTCAGCTTGGTTGCACTTTAAATTTT
>EU839608/B/TT/2001/01TT_CRC50069
CCTCAAATCACTCTTTGGCAACGACCTCTTGTCACAATAAGGATA---GGAGGACAGCTAAAGGAAGCTCTATT---AGA
CACAGGAGCAGATGATACAGTATT---AGAAGAA---A---TGAATTTGCCAGGGAAATGGAAACCAAAAATGATAGGGG
GAATTGGAGGTTTTATCAAAGTAAGACAGTATGAACAAATACCCATAGAAATTTGTGGACACAAAGCTGTAGGTACAGTA
TTAATAGGACCTACGCCTGTAAACA---TAATTGGGAGAAACCTATTGACTCAGATTGGTTGCACTTTAAATTTT
>EU839609/B/TT/2000/00TT_CRC50060
CCTCAAATCACTCTTTGGCAACGACCACTCGTCACAATAAAGATA---GGGGGGCAACTAAAGGAAGCTCTATT---AGA
TACAGGAGCAGATGATACAGTATT---AGAAGAA---A---TGAGTCTGCCAGGAAAATGGAAACCAAAAATGATAGGGG
GAATTGGAGGTTTTATCAAAGTAAGACAGTATGATCAAATACTCATAGAAATCTGTGGACATAAAGCTATAGGTACAGTA
TTAGTAGGACCCACACCTGTCAACA---TAATTGGAAGAAATCTGTTAACKCAGATMGGTTGCACTTTAAATTTT
>EU839610/B/TT/2001/01TT_CRC50077
CCTCAAATCACTCTTTGGCAACGACCACTCGTCACAATAAAGATA---GGGGGGCAATTAAAGGAAGCTCTATT---AGA
TACAGGAGCAGATGATACAGTATT---AGAAGAA---A---TGAGTCTGCCAGGAAAATGGAAACCAAAAATGATAGGGG
GAATTGGAGGTTTTATCAAAGTAAGACAGTATGATCAAATACTCATAGAAATCTGTGGACATAAAGCTATAGGTACAGTA
TTAGTAGGACCCACACCTGTCAACA---TAATTGGAAGAAATCTGTTAACACAGATCGGTTGCACTTTAAATTTT
>FB341548/B/FR/1983/HXB2_patent
CCTCAGGTCACTCTTTGGCAACGACCCCTCGTCACAATAAAGATA---GGGGGGCAACTAAAGGAAGCTCTATT---AGA
TACAGGAGCAGATGATACAGTATT---AGAAGAA---A---TGAGTTTGCCAGGAAGATGGAAACCAAAAATGATAGGGG
GAATTGGAGGTTTTATCAAAGTAAGACAGTATGATCAGATACTCATAGAAATCTGTGGACATAAAGCTATAGGTACAGTA
TTAGTAGGACCTACACCTGTCAACA---TAATTGGAAGAAATCTGTTGACTCAGATTGGTTGCACTTTAAATTTT
>FB707281/B/FR/1983/HXB2-patent
CCTCAGGTCACTCTTTGGCAACGACCCCTCGTCACAATAAAGATA---GGGGGGCAACTAAAGGAAGCTCTATT---AGA
TACAGGAGCAGATGATACAGTATT---AGAAGAA---A---TGAGTTTGCCAGGAAGATGGAAACCAAAAATGATAGGGG
GAATTGGAGGTTTTATCAAAGTAAGACAGTATGATCAGATACTCATAGAAATCTGTGGACATAAAGCTATAGGTACAGTA
TTAGTAGGACCTACACCTGTCAACA---TAATTGGAAGAAATCTGTTGACTCAGATTGGTTGCACTTTAAATTTT
>FJ195086/B/BR/2004/BREPM1070
CCTCAGATCACTCTTTGGCAACGACCCCTCGTCACAATAAAGGTA---GAGGGACAACTAAAGGAAGCTCTATT---AGA
TACAGGAGCAGATGATACAGTATT---AGAAGAA---A---TAAATTTATCAGGAAGATGGAAACCAAAAATGATAGGGG
GAATTGGAGGTTTTATCAAAGTAAGACAGTATGATCAGATACCTATAGAAATCTGCGGGCATAAAGCTGTAGGTACAGTG
TTAGTAGGGCCTACACCTGTCAACA---TAATTGGAAGAAATCTGTTGACTCAGATTGGTTGCACTTTAAATTTT
>FJ195088/B/BR/2005/BREPM1084
CCTCAGATCACTCTTTGGCAACGACCCCTCGTCACAATAAAGATA---GGGGGGCAACTAAAGGAAGCTTTATT---AGA
TACAGGAGCAGATGATACAGTATT---AGAAGAA---A---TGAATTTGCCAGGAAAGTGGAAACCAAAAATGATAGGGG
GAATTGGAGGTTTTATTAAAGTAAGACAGTATGAGCAGATACCTATGGAAATCTGCGGACATAAAGCTATAGGTACAGTA
TTAGTGGGACCTACACCTGTCAACA---TAATTGGAAGAAATCTGTTGACTCAGATTGGCTGCACTTTAAATTTT
>FJ195089/B/BR/2005/BREPM1093
CCTCAAATCACTCTTTGGCAGCGACCCCTCGTCACAATAAAGATA---GGGGGGCAACTAAAGGAAGCCCTATT---AGA
TACAGGGGCAGATGATACAGTATT---AGAAGAT---A---TAAATTTGCCAGGAAGATGGAAACCAAAAATGATAGGAG
AAATTGGAGGTTTCATCAAAGTAAGACAGTATGATCAAGTATCTGTAGAAATCTGTGGACATAAAGCTATAGGTACAGTA
TTAGTAGGACCTACACCTGTCAACA---TAATTGGAAGAAATCTGTTGACTCAGATTGGCTGCACTTTAAATTTT
>FJ195090/B/BR/2004/BREPM1066
CCTCAGATCACTCTTTGGCAACGACCCCTCGTCACAGTAAAGATA---GGGGGACAGCTAAAAGAGGCTCTATT---AGA
TACAGGAGCAGATGATACAGTATT---AGAAGAA---A---TGAATTTACCAGGAAGATGGAAACCAAAAATGATAGGGG
GAATTGGAGGTTTTATCAAAGTAAGACAGTATGAGCAGGTAGAAGTAGATATCTGTGGACATAAGGCTACAGGTACAGTA
TTAATAGGACCTACACCGGTCAACA---TAATTGGAAGAAATCTGTTGACCCAGATTGGCTGTACTTTAAATTTT
>FJ195091/B/BR/2005/BREPM1081
CCTCAAATCACTCTTTGGCAACGACCATTAGTCATAATAAGAGTA---GGGGGGCAACTAAAAGAAGCTCTATT---AGA
TACAGGAGCAGATGATACAGTATT---AGAAGAA---A---TGGATTTGCCAGGAAAATGGAAACCAAAAATGATAGGGG
GAATTGGAGGTTTTATCAAAGTAAGACAGTATGATCAGATAGCCATAGAGATCTGTGGACATAAAGCTATAGGTACAGTA
TTAGTAGGACCTACACCTGTCAACA---TAATTGGAAGGAATCTGTTGACTCAGATTGGCTGTACTTTAAATTTT
>FJ388890/B/CY/2005/CY018
CCTCAGATCACTCTTTGGCAACGACCCTTCGTCACAATAAAGATA---GGGGGGCAACTAATAGAAGCTCTATT---AGA
CACAGGAGCAGATGATACAGTATT---AGAAGAC---A---TAGATTTGCCAGGAAGATGGAAACCAAAAATAATAGGGG
GAATTGGAGGTTTTGTCAAAGTAAAACAGTATGAGCAAATACCCATAGAAATTTGTGGACATAAAGTTATAGGTACAGTA
TTGGTAGGACCTACGCCTGCCAACA---TAATTGGAAGAAATCTGATGACTCAGCTAGGTTGCACTTTAAATTTT
>FJ388891/B/CY/2005/CY020
CCTCAAATCACTCTTTGGCAACGACCCCTTGTCACAATAAAGATA---GGAGGGCAACTAAAAGAAGCTCTATT---AGA
TACAGGAGCAGATGATACAGTATT---AGAAGAC---A---TGAATTTGCCAGGAAGATGGAAACCAAAAATGATAGGGG
GAATTGGAGGTTTTATCAAAGTAAAACAGTATGATCAAATAGCCATAGACATTTGCGGACATAAAGTTATAGGTACAGTA
TTAGTAGGACCGACACCTGTCAACA---TAATTGGAAGAAATCTGTTGACTCAGCTTGGTTGCACTTTAAATTTT
>FJ388895/B/CY/2005/CY028
CCTCAAATCACTCTTTGGCAACGACCAATAGTCACAATAAAGATA---GGGGGGCAACTAATGGAAGCTCTATT---AGA
TACAGGAGCAGATGATACAGTGAT---AACAGAA---A---TAAATTTGCCAGGAAAATGGAAACCAAAAATGATAGGGG
GAATTGGAGGTTTTATCAAAGTAAGACAGTATGATCAAGTATCTGTAGAAATCTGTGGACATAAAGCTATAGGTACAGTA
TTAGTAGGACCTACACCTGTCAACA---TAATTGGAAGAAATCTGATGACTCAGATTGGTTGCACTTTAAATTTT
>FJ388898/B/CY/2005/CY032
CCTCAAATCACTCTTTGGCAACGACCCCTTGTCTCAATAAAGATA---GGGGGGCAAATAAAGGAAGCTCTATT---AGA
TACAGGAGCAGATGATACAGTATT---AGAAGAA---A---TGGATTTGCCAGGAAGATGGAAACCAAAAATGATAGGGG
GAATTGGAGGTTTTATCAAAGTAAGACAGTATGATCAGATACCCATTGAAATCTGTGGGCATAAAGCTATAGGTACAGTA
TTAATAGGACCTACACCTGTTAACA---TAATTGGAAGAAATCTGTTAACTCAGCTTGGTTGCACTTTAAATTTT
>FJ388899/B/CY/2005/CY037
CCTCAGATCACTCTTTGGCAACGACCCCTCGTCGTAATAAAGATA---GGGGGGCAGCTAAAGGAAGCTCTATT---AGA
TACTGGAGCAGATGATACAGTATT---AGAAGAT---A---TAGATTTGCCAGGAAGATGGAAACCAAAAATGATAGGGG
GAATTGGAGGTTTTATCAAAGTAAGACAGAATGATCAGATACCTATAGAAATCTGTGGACATAAAGCTATAGGGACAGTA
TTGGTAGGACCCACACCTGTCAACA---TAATTGGAAGAAATCTGTTGACCCAGATTGGTTGCACTTTAAATTTT
>FJ388904/B/CY/2005/CY055
CCTCAAATCACTCTTTGGCAACGACCCCTTGTCACAATAAGGATA---GGGGGGCAACTAAAAGAAGCTCTATT---AGA
TACAGGAGCAGATGATACAGTATT---GGAAGAA---A---TGCATTTGCCAGGAAAATGGAAACCAAAAATGATAGGGG
GAATTGGAGGTTTTATCAAAGTAAGACAGTATGATCAGATATCAGTAGATATCTGTGGACATAGGGCTATAGGTACAGTA
TTAATAGGACCTACACCTGTCAACA---TAATTGGAAGAAATCTGTTGACTCAGATTGGCTGTACTTTAAATTTT
>FJ388905/B/CY/2005/CY056
CCTCAGATCACTCTTTGGCAACGACCCCTTGTCACAATAAGGATA---GGAGGGCAACTAAAGGAAGCTCTATT---AGA
TACAGGAGCAGATGATACAGTATT---AGAAGAA---A---TGAATTTGCCAGGAAGATGGAAACCAAAAATGATAGGGG
GAATTGGAGGTTTTATCAAAGTAAAACAGTATGATCAGGTACCCATAGAAATCTGTGGACATAAAGCTATAGGTACAGTC
TTAGTAGGACCTACACCTGTCAATA---TAATTGGAAGAAACCTGTTGACCCAACTTGGTTGCACTTTAAATTTC
>FJ388910/B/CY/2005/CY065
CCTCAGATCACTCTTTGGCAACCACCCCTCGTTAATATAAAGATA---GGGGGGCAACTAAAAGAAGCCCTATT---GGA
TACAGGAGCAGATGATACAGTATT---AGAAGAC---A---TAGATTTGCCAGGAAGATGGAAACCAAAGATGATAGGGG
GAATTGGAGGTTTTATTAAAGTAAAACAGTATGATCAGATACCCATAGAAATCTGTGGGCATAAAGCTATAGGTACAGTA
TTAGTAGGACCTACACCTGTCAACA---TAATTGGAAGAAATTTGTTGACTCAGATTGGTTGCACCTTAAATTTT
>FJ388911/B/CY/2005/CY067
CCTCAAATCACTCTTTGGCAACGACCCCTCGTCACAATAAAGATA---GGGGGGCAACTAAAGGAAGCTCTATT---AGA
TACAGGAGCAGATGATACAGTATT---GGAAGAA---A---TGAATTTGCCAGGAAGATGGAAACCAAAAATGATAGGGG
GAATTGGAGGTTTTATCAAAGTAAGACAGTATGATCAGGTAAACATAGAAATCTGTGGACATAAAGCAATAGGTTCAGTA
TTAGTAGGACCTACTCCTGTCAACA---TAATTGGAAGGAATCTGTTGACTCAGATTGGCTGTACTTTAAATTTT
>FJ388912/B/CY/2005/CY068
CCTCAGATCACTCTTTGGCAACGACCCCTCGTCACAGTAAAAATA---GGGGGACAACTAAAAGAAGCTCTATT---AGA
TACAGGAGCAGATGATACAGTATT---AGAAGAA---A---TGAATTTGCCAGGAAGATGGAAACCAAAAATGATAGGGG
GAATTGGAGGTTTTATCAAAGTAAGACAGTATGATCAGATACCCATAGAAATCTGTGGACATAAAGCTATAGGTACAGTA
TTAGTAGGACCTACACCTGTCAACA---TAATTGGAAGAAATCTGTTGACTCAGATTGGTTGCACCTTAAATTTT
>FJ388914/B/CY/2005/CY072
CCTCAAATCACTCTTTGGCAACGACCCCTTGTCCCAATAAAAATA---GGGGGGCAACTAAAAGAAGCTCTATT---AGA
TACAGGAGCAGATGATACAGTATT---AGAAGAC---A---TAAATTTGCCAGGAAGATGGAAACCAAAAATGATAGGGG
GAATTGGAGGTTTTATCAAGGTAAAACAGTATGATCAAGTAGCCATAGACATTTGTGGACATAAAGTTATAGGTACAGTA
TTAGTAGGACCTACACCTGTCAACA---TAATTGGAAGAAATCTGTTGACTCAGCTTGGTTGCACTTTAAATTTT
>FJ388915/B/CY/2005/CY074
CCTCAGATCACTCTTTGGCAACGACCCCTCGTTACAATAAAGATA---GGGGGGCAACTAAAGGAAGCTCTATT---GGA
TACAGGAGCAGATGATACAGTATT---AGAAGAC---A---TGAGTTTGCCAGGAAAATGGAAACCAAAAATGATAGGGG
GAATTGGAGGTTTTATCAAAGTAAGACAGTATGATCAGATACCCATAGAAATTTGTGGACATAAAGCTATAGGTACAGTA
TTAGTAGGACCTACACCTGTCAACA---TAATTGGAAGAAATCTGTTGACTCAGATTGGTTGTACTTTAAATTTT
>FJ388916/B/CY/2005/CY075
CCTCAGATCACTCTTTGGCAACGACCCCTCGTCACAATAAGGATA---GGGGGGCAACTAAAGGAAGCTCTATT---AGA
TACAGGAGCAGATGATACAGTATT---GGAAGAA---A---TGCATTTGCCAGGAAAATGGAAACCAAAAATGATAGGGG
GAATTGGAGGTTTTATCAAAGTTAGACAGTATGATCAGATACTAGTAGAAATCTGTGGACATAAAGCTATAGGTACAGTA
TTAATAGGGCCTACACCTGTCAACA---TAATTGGAAGAAATCTGTTGACTCAGATTGGCTGTACTTTAAATTTT
>FJ388918/B/CY/2005/CY087
CCTCAAATCACTCTTTGGCAACGACCCCTTGTTGCAATAAAGGTA---GAGGGACAACTAAAGGAAGCTCTATT---GGA
TACAGGAGCAGATGATACAGTATT---AGAAGAC---A---TGAGTTTGCCAGGAAAATGGAAACCAAAAATGATAGGGG
GAATTGGAGGTTTTATCAAAGTAAGACAGTATGATCAGATAACCATAGAAATTTGTGGACATAAAGCTATAGGTACAGTA
TTAGTAGGACCTACACCTGTCAACA---TAATTGGAAGAAATCTGTTGACTCAGATTGGTTGTACTTTAAATTTT
>FJ388919/B/CY/2005/CY088
CCTCAAATCACTCTTTGGCAACGACCCCTTGTCACAATAAAGATA---GGGGGGCAACTAAAAGAAGCTCTATT---AGA
TACAGGAGCAGATGATACAGTATT---AGAAGAC---A---TGGATTTGCCAGGAAGATGGAAGCCAAAAATGATAGGGG
GAATTGGAGGTTTTATCAAAGTAAAGCAGTATGATCAAGTAGCCATAGACATTTGTGGACATAAAGTTATAGGTACAGTA
TTAGTAGGACCTACACCTGTCAACA---TAATTGGAAGAAATCTGTTGACTCAGCTTGGTTGCACTTTAAATTTT
>FJ388920/B/CY/2005/CY089
CCTCAAATCACTCTTTGGCAACGACCCCTTGTCACAATAAAGATA---GGGGGGCAACTAAAAGAAGCTCTATT---AGA
TACAGGAGCAGATGATACAGTATT---AGAAGAC---A---TGGATTTGCCAGGAAGATGGAAGCCAAAAATGATAGGGG
GAATTGGAGGTTTTATCAAAGTAAAGCAGTATGATCAAGTAGCCATAGACATTTGTGGACATAAAGTTATAGGTACAGTA
TTAGTAGGACCTACACCTGTCAACA---TAATTGGAAGAAATCTGTTGACTCAGCTTGGTTGCACTTTAAATTTT
>FJ388923/B/CY/2005/CY093
CCTCAAATCACTCTTTGGCAACGACCCCTTGTCACAATAAAAATA---GGGGGGCAACTAAAAGAAGCTCTATT---AGA
TACAGGAGCAGATGATACAGTATT---AGAAGAC---A---TGAATTTGCCAGGAAGATGGAAACCAAAAATGATAGGGG
GAATTGGAGGTTTTATCAAAGTAAAACAGTATGATCAGATACCCCTAGAAATTTGTGGACATAAAGTTACAGGTACAGTA
TTAGTAGGACCTACACCTGTCAACA---TAATTGGAAGAAATCTGTTGACTCAGCTTGGTTGCACTTTAAATTTT
>FJ388924/B/CY/2005/CY097
CCTCAAATCACTCTTTGGCAACGACCCCTCGTCACAATAAAGATA---GGGGGGCAACTAAAAGAAGCTCTATT---AGA
TACAGGAGCAGATGATACAGTATT---AGAAGAC---A---TGGATTTGCCAGGAAGATGGAAGCCAAAAATGATAGGGG
GAATTGGAGGTTTTATCAAAGTAAAACAGTATGATCAAGTAGCAATAGACATTTGTGGACATAAAGTTATAGGTACAGTA
TTAGTAGGACCTACACCTGTCAATA---TAATTGGAAGAAATCTGTTGACTCAGCTTGGTTGCACTTTAAATTTT
>FJ388927/B/CY/2005/CY110
CCTCAGATCACTCTTTGGCAACGACCCCTCGTCCCAATAAAGGTA---GGGGGGCAGCTAAAGGAAGCTCTATT---AGA
TACAGGAGCAGATGATACAGTATT---AGAAGAC---A---TGAGTTTACCAGGAAAATGGAAACCAAAAATGATAGGGG
GAATTGGAGGTTTTATCAAAGTAAGACAGTATGATCAGGTACGTATAGAAATCTGTGGCCATGAAACTATAGGTACAGTA
TTAGTAGGACCTACACCTGTCAACA---TAATTGGAAGAAATCTGTTGACTCAGCTTGGTTGCACTTTAAATTTT
>FJ388930/B/CY/2005/CY113
CCTCAAATCACTCTTTGGCAACGACCCCTCGTCACAGTAAAGATA---GGGGGGCAACTAAAGGAAGCTCTATT---AGA
TACAGGAGCAGATGATACAGTATT---AGAAGAA---A---TGAATTTGCCAGGAAGATGGAAACCAAAAATGATAGGGG
GAATTGGAGGTTTTATCAAAGTAAGACAGTATGATCAAATACTAGTAGAAATCTGTGGACATAAAGCTATAGGTACAGTA
TTAGTAGGACCTACACCTGTCAACA---TAATTGGAAGAAACTTGTTGACTCAGATTGGTTGTACTTTAAATTTT
>FJ388931/B/CY/2005/CY120
CCTCAGATCACTCTTTGGCAACGACCCCTCGTCAACATAAAGATA---GGGGGGCAACTAAAAGAAGCTCTATT---AGA
TACAGGAGCAGATGATACAGTATT---GGAAGAA---A---TGAATTTGCCAGGAAGATGGAAACCAAAAATGATAGGGG
GAATTGGAGGTTTTATCAAAGTAAGACAGTATGATCAGATACCCATAGAAATATGTGGACATAAAGCTATAGGCACAGTA
TTAATAGGACCTACACCTGTCAACA---TAATTGGAAGAAATCTGTTGACTCAGCTTGGTTGCACTTTAAATTTT
>FJ388933/B/CY/2005/CY124
CCTCAGATCACTCTTTGGCAACGACCCCTCGTCACAATAAGAATA---GGGGGGCAACTAAAGGAAGCTCTATT---AGA
TACAGGAGCAGATGATACAGTGTT---AGAAGAA---A---TGAATTTGCCAGGAAGATGGAAACCAAAAATGATAGGGG
GAATTGGAGGTTTTATCAAAGTAAGACAGTATGATCAGATACTCATAGAAATATGTGGACATAAAGCTATAGGTACAGTA
TTAGTAGGACCTACACCGGTCAACA---TAATTGGCAGAAATCTGTTGACTCAGATTGGTTGCACTTTAAATTTT
>FJ388934/B/CY/2005/CY130
CCTCAGATCACTCTTTGGCAACGACCCCTCGTCTCAATAAAAATA---GGGGGGCAAATAAAAGAAGCTCTACT---AGA
TACAGGAGCAGATGATACAGTCTT---AGAAGAA---A---TGTGTTTGCCAGGAAGATGGAAACCAAAAATGATAGGGG
GAATTGGAGGTTTTATCAAAGTAAAACAGTACGAACAGATATCAGTAGAGATCTGTGGACATAAAGCTATAGGTACAGTA
TTAGTAGGACCTACACCTGTCAACA---TAATTGGAAGAAATCTGTTGACTCAGATTGGTTGCACTTTAAATTTC
>FJ388935/B/CY/2005/CY131
CCTCAAATCACTCTTTGGCAACGACCTCTAGTCACAATAAAGGTA---GGGGGGCAAATAATGGAAGCTCTATT---AGA
TACAGGAGCAGATGATACAGTACT---AGAAGAC---A---TAAATTTGCCAGGAAGATGGAAACCAAAAATGATAGGGG
GAATTGGAGGTTTTATCAAAGTAAAACAGTATGATCAGATACCCATAGAAATCTGTGGACAGAAAGCTATAGGTACAGTA
TTAGTAGGACCTACACCTGTCAACA---TAATTGGAAGAAATCTGTTGACTCAGATTGGGTGCACTTTAAATTTT
>FJ388936/B/CY/2005/CY132
CCTCAGATCACTCTTTGGCAACGACCCCTCGTCACAATAAAGATA---GGGGGGCAACTAAAAGAAGCTCTATT---AGA
TACAGGAGCAGATGATACAGTATT---AGAAGAA---A---TGGATTTGCCAGGAAGATGGAAACCAAAAATGATAGGGG
GAATTGGAGGTTTTATCAAAGTAAAACAGTATGAGCAGATACCCATAGAAATTTGTGGACATAAAGCTATAGGTACAGTA
TTGATAGGACCTACACCTGTCAACA---TAATTGGAAGAAATCTGTTGACTCAGCTTGGTTGCACTTTAAATTTT
>FJ388937/B/CY/2005/CY137
CCTCAGATCACTCTTTGGCAACGACCCCTCGTCACCATAAAGATA---GGGGGGCAACTAAAGGAAGCTCTATT---AGA
TACAGGAGCAGATGATACAGTATT---AGAAGAA---A---TGAATTTGCCAGGAAGATGGAAACCAAAAATGATAGGGG
GAATTGGAGGTTTTATCAAAGTAAGACAGTATGATCAGATACCCATAGAAATATGTGGACATAAAGCTATAGGCACAGTA
TTAATAGGACCTACACCTGTCAACA---TAATTGGAAGAAATCTGTTGACTCAGCTTGGTTGCACTTTAAATTTT
>FJ388939/B/CY/2005/CY141
CCTCAGATCACTCTTTGGCAACGACCCCTCGTCCCAATAAAAATA---GGGGGGCAAATAAAAGAAGCTCTACT---AGA
TACAGGAGCAGATGATACAGTCTT---AGAAGAA---A---TGTGTTTGCCAGGAAGATGGAAACCAAAAATGATAGGGG
GAATTGGAGGTTTTATCAAAGTAAAACAGTACGAACAGATATCAGTAGAGATCTGTGGACATAAAGCTATAGGTACAGTA
TTAGTAGGACCTACACCTGTCAACA---TAATTGGAAGAAATCTGTTGACTCAGATTGGTTGCACTTTAAATTTC
>FJ388940/B/CY/2005/CY149
CCTCAGATCACTCTTTGGCAACGACCCCTAGTCACAATAAAGATA---GGAGGGCAACTAAAAGAAGCTCTATT---AGA
CACAGGAGCAGATGATACAGTATT---AGAAGAA---A---TGAGTTTACCAGGAAGATGGAAACCAAAAATGATAGGGG
GAATTGGAGGTTTTATCAAAGTAAGACAGTATGATCAGATAGCCATAGAAATCTGTGGCCATAAGGCTATAGGTACAGTA
TTAGTAGGACCTACACCTGTTAACA---TAATTGGAAGAAATTTGTTGACTCAACTTGGTTGCACTTTAAATTTT
>FJ388941/B/CY/2005/CY150
CCTCAAATCACTCTTTGGCAACGACCCCTCGTCACAATAAAGATA---GGGGGACAACAAAAGGAAGCTCTATT---AGA
TACAGGAGCAGATGATACAGTGTT---AGAAGAA---A---TGAATTTGCCAGGAAGATGGAAACCAAAAATGATAGGGG
GAATTGGAGGTTTTATCAAAGTAAGACAGTATGATCAGATACCCATAGAAATCTGTGGACATAAAGCTATAGGTACAGTA
TTAGTAGGACCTACGCCTGTCAATA---TAATTGGAAGAAATCTGTTGACTCAGATTGGTTGCACTTTAAATTTT
>FJ388947/B/CY/2006/CY165
CCTCAAATCACTCTTTGGCAACGACCCATTGTCACAGTAAAGATA---GGGGGGCAACTAATAGAAGCTCTATT---AGA
TACAGGAGCAGATGATACAGTATT---AGAAGAC---A---TAAATTTGCCAGGAAGATGGAAACCAAAAATAGTAGGGG
GAATTGGAGGTTTTATTAGGGTAAAACAGTATGATCAAGTACCCGTAGAAATTTGTGGACATAAAGTTATAGGTACAGTA
GTAGTAGGACCTACACCTGTCAACG---TAATTGGAAGAAATCTGTTGACTCAGCTTGGTTGCACTTTAAATTTT
>FJ388949/B/CY/2006/CY168
CCTCAGATCACTCTTTGGCAACGACCCCTCGTCACAATAAAGATA---GGGGGGCAACTAAAAGAGGCTCTATT---AGA
TACAGGAGCAGATGATACAGTGCT---AGAAGAG---A---TGAATTTGCCAGGAAGATGGAAACCAAAAATGATAGGGG
GAATTGGAGGTTTTATCAAAGTAAGACAGTATGATCAGATACCCCTAGAAATCTGTGGGCACAAAGCTATAGGTACAGTA
TTAGTAGGACCTACACCTGTTAACA---TAATTGGAAGAAATCTCTTGACTCAGATTGGCTGCACTTTAAATTTT
>FJ388955/B/CY/2006/CY180
CCTCAGATCACTCTTTGGCAACGACCCCTCGTCTCAATAAAAATA---GGGGGGCAAATAAAAGAAGCTCTACT---AGA
TACAGGAGCAGATGATACAGTCTT---AGAAGAA---A---TGTGTTTGCCAGGAAGATGGAAACCAAAAATGATAGGGG
GAATTGGAGGTTTTATCAAAGTAAAACAGTACGAACAGGTATCAGTAGAGATCTGTGGACATAAAGCCATAGGTACAGTA
TTAGTAGGACCTACACCTGTCAACA---TAATTGGAAGAAATCTGTTGACTCAGATTGGTTGCACTTTAAATTTC
>FJ388957/B/CY/2005/CY033
CCTCAAATCACTCTTTGGCAACGACCCCTTGTCTCAATAAAGGTA---GGGGGGCAACTAAAAGAAGCTCTATT---AGA
TACAGGAGCAGATGATACAGTATT---AGAAGAC---A---TGAATTTGCCAGGAAGATGGAAACCAAAAATGATAGGGG
GAATTGGAGGTTTTATCAAAGTAAAACAGTATGATCAAGTAGCCATAGACATTTGTGGACATAAAGTTATAGGTACAGTA
TTAGTAGGACCTACACCTGTCAACA---TAATTGGAAGAAATCTGTTGACTCAACTTGGTTGCACTTTAAATTTT
>FJ388958/B/CY/2005/CY035
CCTCAGATCACTCTTTGGCAACGACCCCTCGTCACAATAAGGGTA---GGGGGGCAACAAAAGGAAGCTCTATT---AGA
TACAGGAGCAGATGATACAGTATT---AGAAGAT---A---TGAATTTGCCAGGAAGATGGACACCAAAAATGATAGGGG
GAATTGGAGGCTTTATCAAAGTAAGACAGTATGATCAGGTATCCTTAGAAATTTGCGGACACAAAGTTATAGGTACAGTA
TTAGTAGGACCTACTCCTGTTAATA---TAATTGGAAGAAATTTGTTGACTCAGCTTGGGTGTACTTTAAATTTT
>FJ388959/B/CY/2005/CY036
CCTCAAATCACTCTTTGGCAACGACCCCTTGTCACAATAAAGATA---GGAGGGCAACTAAAAGAAGCTCTATT---AGA
TACAGGAGCAGATGATACAGTATT---AGAAGAC---A---TGAATTTGCCAGGAAGATGGAAACCAAAAATGATAGGGG
GAATTGGAGGTTTTATCAAAGTAAAACAGTATGATCAAGTAGCCATAGACATTTGTGGACATAAAGTTATAGGTACAGTA
TTAGTAGGACCTACACCTGTCAACA---TAATTGGAAGAAATCTGTTGACTCAGCTTGGGTGCACTTTAAATTTT
>FJ388960/B/CY/2005/CY070
CCTCAAATCACTCTTTGGCAACGACCCCTCGTCACAATAAAGATA---GGGGGGCAACTAAAAGAAGCTCTATT---AGA
TACAGGAGCAGATGATACAGTATT---AGAAGAC---A---TGAATTTGCCAGGAAGATGGAAACCAAAAATGATAGGGG
GAATTGGAGGTTTTATCAAAGTAAAACAGTATGATCAGATACCCATAGAAATTTGTGGACATAAAGCTATAGGTACAGTA
TTAGTAGGACCTACACCTGTCAATA---TAATTGGAAGAAATCTGTTGACTCAGCTTGGTTGCACTTTAAATTTT
>FJ388962/B/CY/2005/CY082
CCTCAAATCACTCTTTGGCAACGACCCCTTGTCACAATAAAGATA---GGAGGGCAACTAAAAGAAGCTCTATT---AGA
TACAGGAGCAGATGATACAGTATT---AGAAGAC---A---TGAATTTGCCGGGAAGATGGAAACCAAAAATGATAGGGG
GAATTGGAGGTTTTATCAAAGTAAAACAGTATGATCAAGTAGCCATAGACATTTGTGGACATAAAGTTATAGGTACAGTA
TTAGTAGGACCTACACCTGTCAACA---TAATTGGAAGAAATCTGTTGACTCAGCTTGGTTGCACTTTAAATTTT
>FJ388963/B/CY/2005/CY096
CCTCAGATCACTCTTTGGCAACGACCCCTCGTCACAGTAAAGGTA---GGGGGGCAACTAAAGGAAGCTCTATT---AGA
TACAGGAGCAGATGATACAGTATT---AGAAGAT---A---TGAATTTGCCAGGAAGATGGACACCAAAAATGATAGGGG
GAATTGGAGGCTTTATCAAAGTAAGACAGTATGATCAGGTATCCATGGAAATTTGCGGACATAAAGTTATAGGTACAGTA
TTAGTAGGACCTACACCTGTTAATA---TAATTGGAAGAAATTTGTTGACTCAGCTTGGGTGTACTTTAAATTTT
>FJ388964/B/CY/2005/CY100
CCTCAGATCACTCTTTGGCAGCGACCCCTCGTCACAATAAAGATA---GGGGGGCAGCTAAAGGAAGCTCTATT---AGA
TACAGGAGCAGATGATACAGTAGT---AGAAGAA---A---TGAATTTGCCAGGAAGATGGAAACCAAAAATGATAGGGG
GAATTGGAGGTTTTATCAAAGTAAGACAGTATGATCAGATACTCATAGAAATTTGTGGACATAAAGCTATAGGTACAGTA
TTAGTAGGACCTACACCTGTCAACA---TAATTGGAAGAAATCTGTTGACTCAGATTGGGTGCACTTTAAATTTT
>FJ388965/B/CY/2005/CY142
CCTCAAATCACTCTTTGGCAACGACCCCTCGTCACAATAAAGATA---GGGGGGCAACTAAAGGAAGCTCTATT---AGA
TACAGGAGCAGATGATACAGTATT---AGAAGAA---A---TGAGTTTACCAGGAAGATGGAAACCAAAAATGATAGGGG
GAATTGGAGGTTTTATCAAAGTAAAACAGTATGATCAGGTAACCATAGAAATCTGTGAACATAAAGTTACAGGTACAGTG
TTAATAGGACCTACACCTGTCAACA---TAATTGGAAGAAATCTGTTGACTCAGCTTGGTTGCACTTTAAATTTC
>FJ403482/B/CY/2005/CY122
CCTCAAATCACTCTTTGGCAACGACCCCTCGTCACAATAAAGATA---GGGGGGCAACTAAAGGAAGCTCTATT---AGA
TACAGGAGCAGATGATACAGTATT---AGAAGAC---A---TGAATTTGCCAGGGAGATGGAAACCAAAAATGATAGGGG
GAATTGGAGGTTTTATCAAAGTAAGACAGTATGATCAGATACCCATAGAAATCTGTGGACATAAAGCTATAGGTACAGTA
TTAGTAGGACCTACACCTGTCAACA---TAATTGGAAGAAATTTGTTGACTCAGATTGGTTGCACTTTAAATTTT
>FJ460499/B/HK/2006/HK002
CCTCAGATCACTCTTTGGCAACGACCCCTCGTCACAGTAAAGGTA---GGGGGGCAACTAAAGGAAGCTCTATT---AGA
TACAGGAGCAGATGATACAGTATTAGAAGAAGAA---A---TAAATTTGCCAGGAAAATGGAAACCAAAAATGATAGGGG
GAATTGGAGGTTTTATCAAAGTAAAACAGTATGATCAGGTATCCATAGAAATCTGTGGGCATAAAGCCATAGGTACAGTA
TTAATAGGACCTACACCTGTCAACA---TAATTGGAAGAAATCTGTTGACTCAGATTGGTTGYACTTTAAATTTT
>FJ460500/B/HK/2006/HK003
CCTCAGATCACTCTTTGGCAACGACCCCTCGTCACAGTAAAGGTA---GGGGGGCAACTAAAGGAAGCTCTATT---AGA
TACAGGAGCAGATGATACAGTATTAGAAGAAGAA---A---TAAATTTGCCAGGAAAATGGAAACCAAAAATGATAGGGG
GAATTGGAGGTTTTATCAAAGTAAAACAGTATGATCAGGTATCCATAGAAATCTGTGGGCATAAAGCCATAGGTACAGTA
TTAATAGGACCTACACCTGTCAACA---TAATTGGAAGAAATCTGTTGACTCAGATTGGTTGCACTTTAAATTTT
>FJ460501/B/HK/2006/HK004
CCTCAGATCACTCTTTGGCAACGACCCCTCGTCACAATAAAGATA---GGGGGGCAACTAAAGGAAGCTCTATT---AGA
TACAGGAGCAGATGATACAGTATTAGAAGAAGAA---A---TAAATTTGCCAGGAAAATGGAAACCAAAAATGATAGGGG
GAATTGGAGGTTTTATCAAAGTAAAACAGTATGATCAGGTATCCATAGAAATCTGTGGGCATAAAGCCATAGGTACAGTA
TTAGTAGGACCTACACCTGTCAACA---TAATTGGAAGAAATCTGTTGACTCAGATTGGTTGCACTTTAAATTTT
>FJ469682/B/US/2005/01144G
CCTCAGATCACTCTTTGGCAACGACCCATCGTCACAATAAAGATA---GGAGGGCAACTAAAGGAAGCTCTATT---AGA
TACAGGAGCAGATGATACAGTATT---AGAAGAA---A---TGAATTTGCCAGGAAGATGGAAACCAAAAATGATAGGGG
GAATTGGAGGTTTTATCAAAGTAAGACAGTATGATCAGATAACCATAGAAATCTGTGGGCATAAAGCTATAGGTACAGTA
TTAGTAGGACCAACACCTGTCAACA---TAATTGGAAGAAATCTGTTGACTCAGCTTGGTTGTACCTTAAATTTT
>FJ469683/B/US/2005/012286G
CCTCAAATCACTCTTTGGCAACGACCCCTAGTCACAATAAAGATA---GGGGGGCAACTAAAGGAAGCTCTATT---AGA
TACAGGAGCAGATGATACAGTATT---AGAAGAA---A---TGAATTTGCCAGGAAGATGGAAACCAAAAATGATAGGGG
GAATTGGAGGTTTTATCAAAGTAAGACAGTATGATCAGATACTCATAGAAATTTGTGGACATAAAGCTATAGGTACAGTA
TTAGTAGGACCCACACCTGTCAACA---TAATTGGAAGAAATCTGTTGACTCAGATTGGTTGCACTTTAAATTTT
>FJ469684/B/US/2004/014837G
CCTCAAATCACTCTTTGGCAACGACCCCTAGTCACAATAAAGATA---GGGGAGCAATTAAAGGAAGCTCTATT---AGA
TACAGGAGCAGATGATACAGTATT---AGAAGAA---A---TGAATTTGCCAGGAAGATGGAAACCAAAAATGATAGGGG
GAATTGGAGGTTTTATCAAAGTAAGACAGTATGATCAGGTATCCATAGACATCTGTGGACATAAAGCTATAGGTACAGTA
TTAGTAGGACCTACACCTGTCAACA---TAATTGGAAGAAATCTGTTGACTCAAATTGGTTGCACTCTAAATTTT
>FJ469685/B/US/-/1229I
CCTCAGATTACTCTTTGGCAACGACCCCTCGTCACAATAAAGATA---GGGGGACAGCTAAAGGAAGCTCTATT---AGA
TACAGGAGCAGATGATACAGTATT---AGAAGAA---A---TGAATTTGCCAGGAAGATGGAAACCAAAAATGATAGGGG
GAATTGGAGGTTTTATCAAAGTAAGACAGTATGATCAGATACCCATAGAAATCTGTGGACAGAAAGCTATAGGTACAGTA
TTAATAGGACCTACACCTGTCAACA---TAATTGGAAGAAATCTGTTGACCCAGATTGGTTGCACCTTAAATTTT
>FJ469686/B/US/2003/AT01480
CCTCAGATCACTCTTTGGCAACGACCCTTCGTCACAGTAAAGATA---GGGGGGCAACTAAAGGAAGCTTTATT---AGA
TACAGGAGCAGATGATACAGTATT---TGAAGAC---A---TAGATTTGCCAGGAAGATGGAAACCAAAAATGATAGGGG
GAATTGGAGGTTTTATTAAAGTAAGACAATATGAGCAAGTACCCATAGAAATCTGTGGGCATAAAGTTGTAGGTACAGTA
TTAGTAGGATCTACACCTGCCAACG---TAATTGGAAGGAATCTGATGACTCAGATTGGTTGCACTTTAAATTTT
>FJ469687/B/US/2002/CR0017Q
CCTCAAATCACTCTTTGGCAACGACCCATCGTCCCAATAAGGATA---GGGGGGCAACTAAAGGAAGTTCTAAT---AGA
TACAGGAGCAGATGATACAGTATT---AGAAGAT---A---TAGATTTGCCAGGAAGATGGAAGCCAAAAATGATAGGGG
GAATTGGAGGTTTTGTCAAAGTAAAACAGTATGATCAGGTACCCATAGAAATCTGTGGGCATAAAGTTATAGGTACAGTA
TTAGTAGGACCTACACCTGTCAACG---TAATTGGAAGAAATCTGTTGACTAAGATTGGTTGCACTTTAAATTTT
>FJ469688/B/US/2002/CR0023W
CCTCAAATCACTCTTTGGCAACGACCCCTCGTCACAATAAAGGTA---GGGGGGCAACTAAAGGAAGCTCTATT---AGA
TACAGGAGCAGATGATACAGTATT---AGAAGAA---A---TGAATTTGCCAGGAAGATGGAAACCAAAAATGATAGGGG
GAATTGGAGGTTTTATCAAAGTAAGACAGTATGATCAGATACTCATAGAAATCTGTGGACATAAAGCTATAGGTACAGTA
TTAGTAGGACCTACACCTGTCAACA---TAATTGGAAGAAATCTGTTGACTCAGATTGGTTGCACTTTAAATTTT
>FJ469689/B/US/2007/CR0027M
CCTCAAATCACTCTTTGGCAACGACCTGTTGTCACAGTAAAGATA---GGGGGGCAACTAAAGGAAGCTCTATT---AGA
TACAGGGGCAGATGATACAGTATT---AGAAGAC---A---TAAATTTACCAGGAAGATGGAAACCAAAACTGATAGGGG
GAATTGGAGGTTTTGTCAAAGTAAGACAGTATGATCAGATACCCATAGAAATCTGTGGACATAAAGTTGTAGGTACAGTA
TTAGTAGGACCTACACCTGCCAATG---TAATTGGAAGAAATCTGTTGACTCAAATTGGTTGCACTTTAAATTTT
>FJ469690/B/US/-/CR0036W
CCTCAAATTACTCTTTGGCAGCGACCCCTAGTCACAATAAAGATA---GGGGGGCAACTAAAGGAAGCTCTATT---AGA
TACAGGAGCAGATGATACAGTATT---AGAAGAA---A---TAAATTTGCCAGGAAAATGGAAACCAAAAATGATAGGGG
GAATTGGAGGTTTTATCAAAGTAAGACAATATGATCAGATACAAGTAGAAATCTGTGGGCATAAAGCTATAGGTACAGTA
TTAGTAGGACCTACACCTGTCAACA---TAATTGGAAGAAATCTGTTGACTCAAATTGGGTGCACTTTAAATTTC
>FJ469691/B/US/2006/CR0047U
CCTCAGATCACTCTTTGGCAACGACCCCTCGTCACAATAAAGATA---GGGGGGCAGCTAAAGGAAGCTCTATT---AGA
TACAGGAGCAGATGATACAGTATT---AGAAGAA---A---TGAATTTGCCAGGAAGATGGAAACCAAAAATGATAGGGG
GAATTGGAGGTTTTATCAAAGTAAGACAGTATGATCAGATACTTGTAGACATCTGTGGACATAAAGCTATAGGTACAGTA
TTAATAGGACCTACACCTGTCAACA---TAATTGGAAGAAATCTGTTGACTCAGATTGGTTGCACTTTAAATTTT
>FJ469692/B/US/-/CR0050Z
CCTCAAATCACTCTTTGGCAGCGACCCCTCGTCACAATAAAGATA---GGGGGACAACTAAAGGAAGCTCTATT---AGA
CACAGGAGCAGATGATACAGTATT---AGAAGAC---A---TGAATTTGCCAGGAAAATGGAAACCAAAAATGATAGGGG
GAATTGGAGGTTTTATCAAAGTAAGAGAGTATGAAGAAATACCCATAGAAATTTGTGGACATAAAGCTATAGGTACAGTA
CTAGTAGGACCTACACCTGTCAACA---TAATTGGAAGAAATCTGTTGACTCAACTTGGCTGTACTTTAAATTTT
>FJ469693/B/US/2002/CR0058S
CCTCAAATCACTCTTTGGCAACGACCCCTCGTCACAATAAAGATA---GGGGGGCAACTAAAGGAAGCTCTATT---AGA
TACAGGAGCAGATGATACAGTATT---AGAAGAA---A---TGAATTTGCCAGGAAGATGGAAACCAAAAATGATAGGGG
GAATTGGAGGTTTTATCAAAGTAAGGCAGTATGATCAGATAACCATAGAAATCTGTGGACATAAAGCTATAGGTACAGTA
TTAGTAGGACCTACACCTGTCAACA---TAATTGGAAGAAATTTGTTGACTCAGATTGGTTGCACTTTAAATTTT
>FJ469694/B/US/-/CR0059T
CCTCAGATCACTCTTTGGCAACGACCCATCGTCACAATAAAGATA---GGGGGGCAACTAAAGGAAGCTCTATT---AGA
TACAGGAGCAGATGATACAGTATT---AGAAGAA---A---TGAATTTGCCAGGAAGATGGAAACCAAAAATGATAGGGG
GAATTGGAGGTTTTATCAAAGTAAGACAATATGATCAGATATCCATAGAAATCTGTGGACATAAAGCTATAGGTACAGTA
TTAGTAGGACCTACACCTGTCAACA---TAATTGGAAGAAATCTGTTGACTCAACTTGGTTGCACTTTAAATTTT
>FJ469695/B/US/2004/CR0068P
CCTCAGATCACTCTTTGGCAACGACCCCTCGTCACAGTAAAGATA---GGGGGACAACTAAAGGAAGCTCTATT---AGA
CACAGGAGCAGATGATACAGTATT---AGAAGAA---A---TGAATTTGCCAGGAAGATGGAAACCAAAAATGATAGGGG
GAATTGGAGGTTTTATCAAAGTAAGACAGTATGATCAGATACCCATAGAAATCTGTGGACATAAAGCTATAGGTACAGTA
TTAGTAGGACCTACACCTGTCAACA---TAATTGGAAGAAATCTGTTGACTCAGATTGGCTGCACTTTAAATTTT
>FJ469696/B/US/2006/CR0078
CCTCAAATCACTCTTTGGCAACGACCCCTCGTCACAATAAAGATA---GGGGGGCAAATAAAGGAAGCTCTATT---AGA
TACAGGAGCAGATGATACAGTATT---AGAAGAA---A---TGAATTTGCCAGGAAGATGGAAACCAAAAATGATAGGGG
GAATTGGAGGTTTTATCAAAGTAAAACAGTATGATCAGATACCCATAGAAATCAGTGGACATAAAGCTATAGGTACAGTA
TTAGTAGGACCTACACCTGTCAACA---TAATTGGAAGAAATCTGTTGACTCAGATTGGTTGCACTTTAAATTTT
>FJ469697/B/US/2004/CR0080N
CCTCAAATCACTCTTTGGCAACGACCCCTCGTCACAATAAAGGTA---GGGGGGCAACTAAAGGAGGCTCTATT---AGA
TACAGGAGCAGATGATACAGTATT---AGAAGAC---A---TAAATTTGCCAGGGAGATGGAAACCAAAAATGATAGGGG
GAATTGGAGGTTTTATCAAAGTAAGACAGTATGATCAAGTACCCATAGAAATCTGTGGGCATAAAGCTATAGGTACAGTA
TTAGTAGGACCTACACCTGTCAACA---TAATTGGAAGAAATCTGTTGACTCAGCTTGGTTGCACTTTAAATTTT
>FJ469698/B/US/2004/CR0116Y
CCTCAAATCACTCTTTGGCAACGACCCCTCGTCACAGTAAAGATA---GAGGGGCAACTAAAGGAAGCTCTGTT---AGA
TACAGGAGCAGATGATACAGTATT---AGAAGAC---A---TGAGTTTGCCAGGAAGATGGAAACCAAAAATGATAGGGG
GAATTGGAGGTTTTATCAAAGTAAGACAGTATGATCAGATAAGTGTAGAAATCTGTGGACATAAAGCTATAGGTACAGTA
TTAATAGGACCTACACCTGTCAACA---TAATTGGAAGAAATCTGTTGACTCAGATTGGTTGCACTTTAAATTTT
>FJ469699/B/US/-/CR0127W
CCTCAGATCACTCTTTGGCAACGACCCCTCGTCACAATAAAGATA---GGGGGACAACTAAAGGAAGCTCTATT---AGA
TACAGGAGCAGATGATACAGTATT---AGAAGAC---A---TGAGTTTGCCAGGAAGATGGAAACCAAGAATGATAGGGG
GAATTGGAGGTTTTATCAAAGTAAGACAATATGATCAGATATCAGTAGAAATCTGTGGACATAAAGCTATAGGTACAGTA
TTAATAGGACCTACACCTGTCAACA---TAATTGGAAGAAATCTGTTGACTCAGATTGGTTGTACTTTAAATTTT
>FJ469700/B/US/2006/CR0131
CCTCAGATCACTCTTTGGCAACGACCCCTCGTCACAATAAAGATA---GGGGGGCAACTAAAGGAAGCTCTATT---AGA
TACAGGGGCAGATGATACAGTATT---AGAAGAA---A---TGAATTTGCCAGGAAGATGGAAACCAAAAATGATAGGGG
GAATTGGAGGCTTTATCAAAGTAAGACAGTATGATCAGATACTTGTAGAGATTTGTGGACATAGAGCTATAGGTACAGTA
TTAGTAGGGCCTACACCTGTCAACA---TAATTGGAAGAAACCTGTTGACTCAGATTGGGTGCACTTTAAATTTT
>FJ469701/B/US/2003/CR0154X
CCTCAGATCACTCTTTGGCAACGACCCCTCGTCACAATAAAGATA---GGGGGGCAACTAAGGGAAGCTCTATT---AGA
TACAGGAGCAGATGATACAGTATT---AGAAGAA---A---TGAATTTGCCAGGAAGATGGAAACCAAAAATGATAGGGG
GAATTGGAGGTTTTATCAAAGTAAGACAGTATGATCAGATACCTGTAGAAATCTGTGGACATAAAACTATAGGTACAGTA
TTAGTAGGACCTACACCTGTCAACA---TAATTGGCAGAAATCTGTTGACTCAGATTGGTTGCACTCTAAATTTT
>FJ469702/B/US/-/CR0164U
CCTCAAATCACTCTTTGGCAACGACCCCTCGTCACAATAAGGATA---GGGGGGCAACTAAAGGAAGCTCTATT---AGA
TACAGGAGCAGATGATACAGTAGT---AGAAGAC---A---TGAGTTTGCCAGGAAAATGGAAACCAAAAATGATAGGGG
GAATTGGAGGTTTTATCAAAGTAAGACAGTATGATCAGATACTAGTAGAAATCTGTGGACATAAGGCTATAGGTACAGTA
TTAGTAGGACCTACACCTGTCAACA---TAATTGGAAGAAATCTGTTGACTCAGATTGGTTGCACTTTAAATTTT
>FJ469703/B/US/2005/CR0175S
CCTCAGATCACTCTTTGGCAACGACCCATCGTCACAATAAAGGTA---GGGGGGCAATTAAAGGAAGCTCTATT---AGA
TACAGGAGCAGATGATACAGTATT---AGAAGAA---A---TGAATTTGCCAGGAAGATGGAAACCAAAAATGATAGGGG
GAATTGGAGGTTTTATCAAAGTAAAACAGTATGAACAAATAACCATAGATATCTGTGGACATAAAGCTATAGGTACAGTA
TTAGTAGGACCTACACCTGTCAACA---TAATTGGAAGAAATCTGTTGACTCAGCTTGGTTGCACTTTAAATTTT
>FJ469704/B/US/-/CR0192W
CCTCAGATCACTCTTTGGCAACGACCCCTCGTCACAATAAAGATA---GGGGGACAACTAAAGGAAGCTCTATT---AGA
TACAGGAGCAGATGATACAGTATT---AGAAGAA---A---TGTGTTTGCCAGGAAGATGGAAACCAAAAATGATAGGGG
GGATTGGAGGTTTTATCAAAGTAAGACAGTATGATCAGATGCCCATAGAAATCTGTGGACATAAAACTATAGGTACAGTA
TTAGTAGGACCTACACCTGTCAACA---TAATTGGAAGAAATCTGTTGACTCAGCTTGGGTGCACTTTAAATTTT
>FJ469705/B/US/-/CR0206U
CCTCAGATCACTCTTTGGCAACGACCCATCGTCACAATAAAGCTA---GGAGGACAACTAAAGGAAGCTCTATT---AGA
TACAGGAGCAGATGATACAGTATT---AGAAGAA---A---TGAATTTGCCAGGAAGATGGAAACCAAAAATGATAGGGG
GAATTGGAGGTTTTATCAAAGTAAGACAGTATGATCAGGTACCCATAGAAATCTGTGGACATAAAGCTATAGGTACAGTA
TTGGTAGGACCTACACCTGTCAACA---TAATTGGAAGAAATCTGTTGACTCAGCTTGGGTGCACCTTAAATTTT
>FJ469706/B/US/2005/CR0208W
CCTCAGATCACTCTTTGGCAACGACCCTTAGTCAACATAAAAATA---GGGGGGCAACTAAAGGAAGCTCTATT---AGA
TACAGGAGCAGATGATACAGTATT---AGAAGAA---A---TGAATTTGCCAGGAAGATGGAAACCAAAAATGATAGGGG
GAATTGGAGGTTTTATCAAAGTAAGACAGTATGATCAGATACCCATAGAAATTTGTGGACAGAAAGCTATAGGTACAGTA
TTAATAGGACCTACACCTGTCAACA---TAATTGGAAGAAATCTGTTGACTCAGATTGGTTGCACTTTAAATTTT
>FJ469707/B/US/2007/CR0214
CCTCAGATCACTCTTTGGCAACGACCCCTTGTCACAATAAAGGTA---GGGGGGCAAATAAAGGAAGCTCTATT---AGA
TACAGGAGCAGATGATACAGTATT---AGAAGAA---A---TGGCTTTGCCAGGAAGATGGAAACCAAAAATGATAGGGG
GAATTGGAGGTTTTATCAAAGTAAGACAGTATGATCAGATACCCCTAGAAATCTGTGGACAAAAAGCTATAGGTACAGTA
TTAGTAGGACCTACACCTGTCAACA---TAATTGGAAGAAATCTGTTGACTCAGATTGGTTGCACTTTAAATTTT
>FJ469708/B/US/2006/CR0215
CCTCAAATCACTCTTTGGCAACGACCCCTCGTCACAATAAAGATA---GGGGGGCAGCTGAAGGAAGCTCTATT---AGA
TACAGGAGCAGATGATACAGTATT---AGAAGAA---A---TGAATTTGCCAGGAAAATGGAAACCAAAAATGATAGGGG
GAATTGGAGGTTTTATCAAAGTAAGACAGTATGATGAGATACTTGTAGAAATTTGTGGACATAAAGCTATAGGTACAGTA
TTAGTAGGACCTACTCCTGTCAACA---TAATTGGAAGAAATCTGTTGACTCAAATTGGTTGCACTCTAAATTTT
>FJ469709/B/US/2006/CR0222X
CCTCAGATCACTCTTTGGCAGCGACCCCTCGTCACAATAAAGATA---GGGGGGCAATTAAAGGAAGCTCTATT---AGA
TACAGGAGCAGATGATACAGTATT---AGAAGAA---A---TGAATTTGCCAGGAAGATGGAAACCAAAAATGATAGGGG
GAATTGGAGGTTTTATCAAAGTAAGACAGTATGATCAGATACTCATAGAAATCTGCGGACATAAAGCTATAGGTACAGTA
TTAGTAGGACCTACACCTGTCAACA---TAATTGGAAGAAATCTGTTGACTCAGATTGGTTGCACTTTAAATTTT
>FJ469710/B/US/2006/CR0228Q
CCTCAGATCACTCTTTGGCAACGACCCCTCGTCACAATAAGGGTA---GGGGGACAAACAAAGGAAGCTCTATT---AGA
TACAGGAGCAGATGATACAGTATT---AGAAGAA---A---TAGATTTGCCAGGAAGATGGAAACCAAAAATGATAGGAG
GAATTGGAGGTTTTATCAGAGTAAGACAATATGATCAGATACCCATAGAAATCTGTGGACATAAGGCTATAGGTACAGTA
TTAGTAGGACCTACACCTGTCAACA---TAATTGGAAGAAATCTGTTGACTCAGATTGGGTGCACTTTAAATTTT
>FJ469711/B/US/-/CR0234
CCTCAAATCACTCTTTGGCAGCGACCCCTCGTCAATATAAAGATA---GGGGGGCAACTAAAGGAAGCTCTATT---AGA
TACAGGAGCAGATGATACAGTATT---AGAAGAA---A---TGAACTTACCAGGAAGATGGAAACCAAAAATGATAGGGG
GAATTGGAGGTTTTATCAAAGTAAGACAGTATGATCAGATACCCATAGAAATTTGTGGACATAAAGCTATAGGTACAGTA
TTAATAGGACCTACACCTGTCAACA---TAATTGGAAGAAATCTGTTGACTCAGCTTGGGTGCACTTTAAATTTT
>FJ469712/B/US/-/CR0248X
CCTCAAATCACTCTTTGGCAACGACCCCTAGTCACAATAAAGATA---GGAGGGCAACTAAAGGAAGCTTTATT---AGA
TACAGGAGCAGATGATACAGTATT---AGAAGAA---A---TGAATTTGCCAGGAAGATGGAAACCAAAAATGATAGGGG
GAATTGGAGGTTTTATCAAAGTAAAACAGTATGATGAGATACCCTTAGAAATCTGTGGACATAAAGCTGTAGGTACAGTA
TTAGTAGGACCTACACCTGTCAACA---TAATTGGAAGAAATCTGTTGACTCAGCTTGGTTGCACTTTAAATTTT
>FJ469713/B/US/2007/CR0275
CCTCAAATCACTCTTTGGCAACGACCCCTCGTCACAGTAAAGATA---GGGGGGCAGCTAAAGGAAGCTTTATT---AGA
TACAGGAGCAGATGATACAGTATT---AGAAGAA---A---TGAATTTGCCAGGAAGATGGAAACCAAAAATGATAGGGG
GAATTGGAGGTTTTATCAAAGTAAGACAGTATGATCAGATACCCATAGAAATTTGTGGACATAAAGCTATAGGTACAGTA
TTAGTAGGACCTACACCTGTCAACA---TAATTGGAAGAAATCTGTTGACTCAAATTGGTTGCACTTTAAATTTT
>FJ469714/B/US/2006/CR0276Z
CCTCAGATCCCTCTTTGGCAACGACCCTTCGTCACAGTAAAAATA---GGGGGGCAACTAAAGGAAGCTCTATT---AGA
TACAGGAGCAGATGATACAGTATT---TGAAGAA---A---TGAATTTGCCAGGAAGATGGAAACCAAAAATAATAGGGG
GAATTGGAGGTTATCTCAAGGTAAGACAATATGATCATATACCCATAGAAATTTGTGGACAGAAAGTTATAGGTACAGTA
TTAATAGGACCTACACCTGTCAACG---TAATTGGAAGAAATCTGATGACTCAGATGGGCTGCACTTTAAATTTT
>FJ469715/B/US/-/CR0289Z
CCTCAGATCACTCTTTGGCAACGACCCCTTGTCACAATAAGGGTA---GGGGGGCAACTAAAGGAAGCTCTATT---AGA
TACAGGAGCAGATGATACAGTATT---AGAAGAA---A---TGGATTTGCCAGGGAGATGGAAACCAAAAATGATAGGGG
GAATTGGAGGTTTTATCAAAGTAAGACAGTATGATCAGATACTTGTAGAAATCTGTGGACATAAAGCTATAGGTACAGTA
TTAATAGGACCTACACCTGTCAACA---TAATTGGAAGAAATCTGTTGACTCAGCTTGGTTGTACTTTAAATTTT
>FJ469716/B/US/2007/CR0295S
CCTCAGATCACTCTTTGGCAACGACCCATTGTCACAATAAAGATA---GGGGGGCAGCTAAAGGAAGCTCTATT---AGA
TACAGGAGCAGATGATACAGTAGT---AGAAGAA---A---TGAGTTTGTCAGGAAAATGGAAACCAAAAATGATAGGAG
GAATTGGAGGTTTTATCAAAGTTAGACAGTATGATCAAATACCTGTAGAAATTTGTGGACATAAAGCTATAGGTACAGTA
TTAGTAGGACCCACACCTGTCAACA---TAATTGGAAGAAATCTGTTGACTCAGCTTGGTTGTACTTTAAATTTT
>FJ469717/B/US/2005/CR0307R
CCTCAGATCACTCTTTGGCAACGACCCCTTGTCACAATAAAGATA---GGGGGGCAACTAAAGGAAGCTCTATT---AGA
TACAGGAGCAGATGATACAGTATT---AGAAGAA---A---TAGATTTGCCAGGGAGATGGAAACCAAAAATAATAGGGG
GAATTGGAGGTTTTATCAAAGTAAGACAGTATGATCAGATACCCATAGAAATCTGTGGACATAAAGCTATAGGTACAGTA
TTAGTAGGACCTACACCTGTCAACA---TAATTGGAAGAAATCTGTTGACCCAGTTGGGTTGCACTTTAAATTTT
>FJ469718/B/US/2005/CR0312W
CCTCAGATCACTCTTTGGCAACGACCAATAGTCACAATAAAAGTA---GGGGGACAACTAAAGGAAGCCCTGTT---AGA
TACAGGGGCAGATGATACAGTATT---AGAAGAA---A---TGAATTTGCCAGGAAAATGGAAACCAAAAATCATAGTGG
GAATTGGAGGTTTTAGCAAAGTAAGACAGTATGATCAGGTACAAATAGAAATTTGTGGACATAAAGTTATAGGTTCAGTA
TTGGTAGGACCTACACCTGCCAACA---TAATTGGAAGAAACCTGCTGACGCAGCTTGGTTGCACTTTAAATTTT
>FJ469719/B/US/-/CR0317N
CCTCAAATCACTCTTTGGCAACGACCCCTCGTCACAATAAAGATA---GGGGGGCAGCTAAAGGAAGCTCTATT---AGA
TACAGGAGCAGATGATACAGTATT---AGAAGAA---A---TGAATTTGCCAGGAAAATGGAAACCAAAAATGATAGGGG
GAATTGGAGGTTTTATCAAAGTAAGGCAGTATGATCAGATACCCATAGAAATTTGTGGACATAAAGCTATAGGTACAGTA
TTGGTAGGACCTACACCTGTCAACA---TAATTGGAAGAAATCTGTTGACTCAGATCGGTTGCACTTTAAATTTT
>FJ469720/B/US/-/CR0331P
CCTCAGATCACTCTTTGGCAACGACCCATCGTCACAATAAAGATA---GGAGGGCAACTAAAGGAAGCTCTATT---AGA
TACAGGAGCAGATGATACAGTATT---AGAAGAA---A---TAAATTTGCCAGGAAGATGGAAACCAAAAATGATAGGGG
GAATTGGAGGTTTTATCAAAGTAAGACAGTATGATCAGATAACCATAGAAATCTATGGGCATAAAGCTATAGGTACAGTA
TTAGTGGGACCAACACCTGTCAACA---TAATTGGAAGAAATCTGTTGACTCAGCTTGGTTGTACCTTAAACTTT
>FJ469721/B/US/2007/CR0339X
CCTCAGATCACTCTTTGGCAACGACCCCTCGTCACAATAAAGATA---GGGGGGCAACTAAAGGAAGCTCTATT---AGA
TACAGGAGCAGATGATACAGTACT---AGAAGAA---A---TAACTTTGCCAGGAAGATGGAAACCAAAAATGATAGGGG
GAATTGGAGGTTTTATCAAAGTAAAACAGTATGATCAGGTACCCATAGAAATCTGTGGGCATAAAGCTATAGGTACAGTA
TTAGTAGGACCTACACCTGTCAACA---TAATTGGAAGAAATCTGATGACTCAGATTGGCTGCACTTTAAATTTT
>FJ469722/B/US/2004/CR0345Q
CCTCAGATCACTCTTTGGCAACGACCCCTCGTCACAATAAAGGTA---GAGGGGCAACTAAAGGAAGCTCTATT---AGA
TACAGGAGCAGATGATACAGTATT---AGAAGAC---A---TGAATTTGACAGGAAGATGGAAGCCAAAAATGATAGGGG
GAATTGGAGGTTTTATCAAAGTAAGACAGTATGAGCAAATACCCATAGAGATTTGTGGACATAAAGCTATAGGTACAGTA
TTAGTAGGACCCACACCTGTCAACA---TAATTGGAAGAAATCTGTTGACTCAGATTGGTTGTACTTTAAATTTT
>FJ469723/B/US/2006/CR0361T
CCTCAGATCACTCTTTGGCAACGACCCCTTGTCACAATAAGGATA---GGGGGGCAACTAAAGGAAGCTCTATT---AGA
TACAGGAGCAGATGATACAGTATT---AGAAGAA---A---TGGATTTACCAGGAAGATGGAAACCAAAAATGATAGGGG
GAATTGGAGGTTTTATCAAAGTAAGACAGTATGATCAGATACCCATAGAAATTGATGGACATAGAGCTATAGGTACAGTA
TTAATAGGACCTACACCTGTTAACA---TAATTGGAAGAAATCTGTTAACTCAGATTGGCTGCACTTTAAATTTT
>FJ469724/B/US/2005/CR0367Z
CCTCAGATCACTCTTTGGCAACGACCCATCGTCACAATAAAGATA---GGAGGGCAACTAAAGGAAGCTCTATT---AGA
TACAGGAGCAGATGATACAGTATT---AGAAGAC---A---TGAATTTGCCAGGAAGATGGAAACCAAAAATGATAGGGG
GAATTGGAGGTTTTATCAAAGTAAAACAGTATGATCAGATACCCATAGAAATCTGTGGGCATAAAGCTATAGGTACAGTA
TTAGTAGGACCAACACCTGTCAACA---TAATTGGAAGAAATTTGTTGACTCAGCTTGGTTGTACCTTAAATTTT
>FJ469725/B/US/-/CR0382N
CCTCAAATCACTCTTTGGCAACGACCCCTCGTCACAATAAAGATA---GGGGGGCAACTAAAAGAAGCTCTATT---AGA
TACAGGAGCAGATGATACAGTATT---AGAAGAC---A---TGGATTTGCCAGGAAGATGGAAACCAAAAATGATAGGGG
GAATTGGAGGTTTTATCAAAGTAAAACAGTATGATCAGATACTTATAGAAATTTGTGGGCATAAAGTTGAAGGTACAGTA
TTAATAGGACCTACACCTGTCAACA---TAATTGGAAGAAATCTGTTGACTCAGCTTGGTTGCACCTTAAATTTT
>FJ469726/B/US/-/CR0413T
CCTCAAATCACTCTTTGGCAACGACCCCTCGTCACAATAAAGGTA---GGGGGGCAACTAAAGGAAGCTCTATT---AGA
TACAGGAGCAGATGATACAGTATT---AGAAGAA---A---TAAATTTACCAGGAAGATGGAAACCAAAAATAATAGGGG
AAATTGGAGGTTTTATCAAAGTAAGACAGTATGATCAGATATCCATAGAAATCTGTGGACATAAAGCTATTGGTACAGTA
TTAGTAGGACCTACACCTGTCAACA---TAATTGGAAGAAATCTGTTGACTCAGATTGGTTGCACTTTAAATTTT
>FJ469727/B/US/-/F701
CCTCAGATCACTCTTTGGCAACGACCCCTCGTCACAATAAAGATA---GGGGGGCAAACAAAGGAAGCTCTATT---AGA
TACAGGAGCAGATGATACAGTATT---AGAAGAC---A---TGAGTTTGCCAGGAAGATGGAAGCCAAAAATGATAGGGG
GAATTGGAGGTTTTATCAAAGTAAGACAGTATGATCAGGTAGCCATAGAAATCTGTGGACATAAAGCTATAGGTACAGTA
TTAATAGGACCTACACCTGTCAACA---TAATTGGAAGGAATCTGTTGACTCAGATTGGTTGCACTTTAAATTTT
>FJ469729/B/US/-/F710
CCTCAAATCACTCTTTGGCAGCGACCCCTTGTTACAATAAAGATA---GGGGGGCAACTAAAGGAAGCTCTATT---GGA
CACAGGAGCAGATGATACAGTTTT---AGAAGAC---A---TGGATTTGCCAGGAAGGTGGAAGCCAAAAATGATAGGAG
GAATTGGAGGTTTTATCAAAGTAAGACAGTATGATCAGATACTCATAGAAATCTGTGGACATAGAGCTATAGGTACAGTA
TTAATAGGACCTACACCTGTCAACA---TAATTGGAAGAAATTTGTTGACTCAGATTGGTTGCACTTTAAATTTT
>FJ469730/B/US/2002/F714
CCTCAGATCACTCTTTGGCAACGACCCCTCGTTACAATAAAGATA---GGGGGGCAACTAAAGGAAGCTCTCTT---AGA
TACAGGAGCAGATGATACAGTATT---AGAAGAA---A---TGAATTTGCCAGGAAGATGGAAACCAAAAATGATAGGGG
GAATTGGAGGTTTTATCAAAGTAAGACAGTATGATCAGATACCCATAGAAATCTGTGGACATAAAACTATAGGCACAGTA
TTAATAGGACCTACACCTGTCAACA---TAATTGGAAGAAATCTGTTGACTCAGCTTGGTTGCACTTTAAATTTT
>FJ469731/B/US/2003/F7157
CCTCAGATCACTCTTTGGCAACGACCCCTTGTCACAATAAGAGTA---GGGGGGCAACTAAAGGAAGCTCTATT---AGA
TACAGGAGCAGATGATACAGTATT---AGAAGAA---A---TGAGTTTGCCAGGAAGATGGAAACCAAAAATGATAGGGG
GAATTGGAGGTTTTATCAAAGTAAAACAGTATGATCAGGTAGCCATGGAAATTTGCGGACATAAGGCTATAGGGACAGTT
TTAGTAGGACCTACACCTGTCAACA---TAATTGGAAGAAATCTGTTGACTCAAATTGGTTGCACTTTAAATTTT
>FJ469732/B/US/2004/F7165
CCTCAGATCACTCTTTGGCAGCGACCCCTCGTCACAATAAAGATA---GGGGGACAACTAAAGGAAGCTCTATT---AGA
TACAGGAGCAGATGATACAGTATT---AGAAGAC---A---TGAGTTTGCCAGGAAGATGGAAACCAAAAATGATAGGGG
GAATTGGAGGTTTTATCAAAGTAAAACAGTATGATCAGATACCCATAGAAATCTGTGGGCATAAAGCTATAGGTACGGTA
CTAGTAGGACCTACACCTGTCAACA---TAATTGGAAGAAATCTGTTGACTCAGATTGGTTGCACTTTAAATTTT
>FJ469733/B/US/2004/F7172
CCTCAGATCACTCTTTGGCAACGACCCCTTGTCACAATAAGGGTA---GGGGGGCAACTAAAGGAAGCTCTATT---AGA
TACAGGAGCAGATGATACAGTATT---AGAAGAA---A---TGGATTTGCCAGGGAGATGGAAACCAAAAATGATAGGGG
GAATTGGAGGTTTTATCAAAGTAAGACAGTATGATCAGATACTTGTAGAAATCTGTGGACATAAAGCTATAGGTACAGTA
TTAATAGGACCTACACCTGTCAACA---TAATTGGAAGAAATCTGTTGACTCAGCTTGGTTGCACTTTAAATTTT
>FJ469734/B/US/2002/F719
CCTCAAATCACTCTTTGGCAACGACCCCTAGTCAACATAAAGGTA---GGGGGGCAAATAAAGGAAGCTCTATT---AGA
TACAGGAGCAGATGATACAGTATT---AGAAGAA---A---TGAATTTGCCAGGAAGATGGAAACCAAAAATGATAGGGG
GAATTGGAGGTTTTATCAAAGTAAGACAGTATGATCAGATACCCATAGAAATTTGTGGACATAAAGCTATAGGTACAGTA
TTAGTAGGACCTACACCTGTCAACA---TAATTGGAAGAAATCTGTTGACTCAGATTGGCTGCACTTTAAATTTT
>FJ469735/B/US/2002/F762P
CCTCAAATCACTCTTTGGCAACGACCCCTCGTCACAATAAAGATA---GGGGGGCAGCTAAAGGAAGCTCTATT---AGA
TACAGGAGCAGATGATACAGTAAT---AGAAGAA---A---TGAGTCTGCCAGGAAAATGGAAACCAAAAATGATAGGAG
GAATTGGAGGTTTTATCAAAGTAAGACAGTATGAACAAATACTTGTAGAAATCTGTGGACATAAAGCTATAGGTACAGTA
TTAGTAGGACCTACACCTGTCAACA---TAATTGGAAGAAATCTGTTGACTCAGCTGGGCTGCACTTTAAATTTT
>FJ469737/B/US/2002/F797
CCTCAGATCACTCTTTGGCAACGACCCCTCGTCACAGTAAAGATA---GGGGGGCAAATAAGGGAAGCTCTATT---AGA
TACAGGAGCAGATGATACAGTATT---CGAAGAC---A---TAAATTTGCCAGGAAGATGGAAACCAAAATTAATAGGGG
GAATTGGAGGTTTTATCAAAGTAAGACAGTATGATCAGATACTCATAGAAATCTGTGGACATAAAGCTATAGGTACAGTA
TTGGTAGGACCTACACCTGTCAACG---TAATTGGAAGAAATTTCATGACTCAGATAGGTTGCACTTTAAATTTT
>FJ469738/B/US/2001/L805
CCTCAAATCACTCTTTGGCAACGACCCCTCGTCACAATAAAGATA---GAGGGGCAACTAAAGGAAGCTCTATT---AGA
TACAGGAGCAGATGATACAGTATT---GGAGGAC---A---TGAATTTATCAGGAAGATGGAAACCAAAAATGATAGGGG
GAATTGGAGGTTTTATCAAAGTAAGACAATATGAGCAGGTACCCATAGAAATTTGTGGACATAAAGCTATAGGGACAGTA
TTAGTAGGACCTACACCTGTCAACA---TAATTGGAAGAAATCTGTTGACTCAGATTGGTTGCACTTTAAATTTT
>FJ469739/B/US/2003/L8107
CCTCAGATCACTCTTTGGCAACGACCCCTCGTCACAATAAAGGTA---GAGGGGCAATTAAAGGAAGCTCTATT---AGA
TACAGGAGCAGATGATACAGTATT---AGAAGAA---A---TGGAGTTGTCAGGAAGATGGAAACCAAAAATGATAGGGG
GAATTGGAGGTTTTATCAAAGTAAGACAGTATGATCAGATACCCATAGAAATCTGTGGACATAAAGCTATAGGTACAGTA
TTAATAGGACCTACACCTGTCAACA---TAATTGGAAGAAATCTGTTGACTCAGATTGGGTGCACTTTAAATTTT
>FJ469740/B/US/2003/L8116
CCTCAGATCACTCTTTGGCAACGACCCGTCGTCCCAGTAAAGATA---GGGGGGCAACTAAAGGAAGCTCTATT---AGA
TACAGGAGCAGATGATACAGTATT---AGAAGAA---A---TGAATTTGCCAGGAAGATGGAAACCAAAAATGATAGGGG
GAATTGGAGGTTTTATCAAAGTAAGACAGTATGATCAGATACAAGTAGAAATTTGCGGACATAAAGCTATAGGTACAGTA
TTAGTAGGACCTACACCTGTCAACA---TAATTGGAAGGAACCTGTTGACTCAGATTGGTTGCACTTTAAATTTT
>FJ469742/B/US/2003/L8152
CCTCAAATCACTCTTTGGCAACGACCCCTCGTCACAATAAAGATA---GGGGGACAGCTAAAGGAAGCTCTATT---AGA
TACAGGAGCAGATGATACAGTATT---AGAAGAT---A---TAAATTTGCCAGGAAGATGGAAACCAAAAATGATAGGGG
GAATTGGAGGTTTTATCAAAGTAAAACAGTATGATCAGATAACTGTAGACATCTGTGGACATAAAGCTACAGGTACAGTA
TTAGTAGGACCTACACCTGTCAACA---TAATTGGAAGAAACCTGTTGACTCAAATTGGTTGCACTTTAAATTTT
>FJ469743/B/US/2003/L8180
CCTCAAATCACTCTTTGGCAACGACCCCTCGTCACAATAAAGATA---GGGGGGCAAATAAAGGAAGCTCTATT---AGA
TACAGGAGCAGATGATACAGTATT---AGAAGAA---A---TGAGTTTACCAGGAAGATGGAAACCAAAAATGATAGGGG
GAATTGGAGGTTTTATCAAAGTAAGACAGTATGATCAGATAGTCATAGAAATCTGTGGACAGAAAGCTATAGGTACAGTA
TTAATAGGACCCACACCTGTCAACA---TAATTGGAAGAAATCTGTTGACTCAGATTGGTTGCACTTTAAATTTT
>FJ469744/B/US/-/L8188
CCTCAGATCACTCTTTGGCAACGACCCCTCGTCACAATAAAGATA---GGGGGGCAACTAAAGGAAGCTCTGTT---AGA
TACAGGAGCAGATGATACAGTAGT---AGAAGAA---A---TGGCTTTGCCAGGGAGATGGAAACCAAAAATGATAGGGG
GAATTGGAGGTTTTATCAAAGTAAGACAGTATGATCAGATACAGGTAGAAATTTGTGGACATAAAGCTATAGGTACAGTA
TTAGTAGGACCTACACCTGTCAACA---TAATTGGAAGAAACCTGTTGACTCAGATTGGTTGCACTTTAAATTTT
>FJ469745/B/US/2004/L819
CCTCAAATCACTCTTTGGCAACGACCCCTCGTCACAGTAAAGATA---GGGGGGCAGCTAAAGGAAGCTCTATT---AGA
TACAGGAGCAGATGATACAGTATT---AGAAGAA---A---TAGATTTGCCAGGAAGATGGAAGCCAAAAATGATAGGGG
GAATTGGAGGTTTCATCAAAGTAAGACAGTATGATCAGATACTTGTAGAAATTTGTGGACATAAAGCTATAGGTACAGTA
TTAGTAGGACCTACACCTGTCAACA---TAATTGGAAGAAATCTGTTGACTCAGATTGGTTGCACTTTAAATTTT
>FJ469746/B/US/2005/L8249
CCTCAAATCACTCTTTGGCAACGACCCCTTGTCACAATAAAGATA---GGGGGGCAACTAAAGGAAGCTCTATT---AGA
TACAGGAGCAGATGATACAGTATT---AGAAGAA---A---TAGATTTGCCAGGAAGATGGAAACCAAAAATGATAGGGG
GAATTGGAGGTTTTATCAAAGTAAGACAGTATGATCAGGTATCCGTAGAAATCTGTGGACATAAAGCTATAGGTACAGTA
TTAGTAGGACCTACACCTGTCAACA---TAATTGGAAGAAATCTGTTGACTCAGATTGGTTGCACTTTAAATTTT
>FJ469747/B/US/2005/L827
CCTCAGATCACTCTTTGGCAACGACCCCTCGTCACAATAAAGGTA---GGGGGGCAAACAAAGGAAGCTCTATT---AGA
TACAGGAGCAGATGATACAGTATT---AGAAGAT---A---TGAGTTTGCCAGGAAAATGGAAACCAAAAATGATAGGGG
GAATTGGAGGTTTTATCAAAGTAAGACAGTATGATCAGGTACCCATAGAAATCTGTGGACATAAAACTATAGGTACAGTA
TTAGTAGGACCTACACCTGTCAACA---TAATTGGAAGGAATCTGTTGACTCAGCTTGGTTGCACTTTAAATTTT
>FJ469748/B/US/2002/L861P
CCTCAAATCACTCTTTGGCAACGACCCCTTGTCACAATAAGGATA---GGGGGGTTGCTAAAGGAAGCTCTATT---AGA
TACAGGAGCAGATGATACAGTATT---AGAAGAC---A---TGGATTTGCCAGGAAGATGGAAACCAAAAATGATAGGGG
GAATTGGAGGTTTTATCAAAGTAAGACAGTATGATCAGATACCCATAGAAATCTGTGGACATAAAGCTATAGGTACAGTA
TTAGTAGGACCTACACCTGTCAACA---TAATTGGAAGAAATCTGTTGACTCAGATTGGTTGCACTTTAAATTTT
>FJ469749/B/US/2002/L893P
CCTCAGATCACTCTTTGGCAACGACCCCTCGTCACAGTAAAGATA---GGGGGGCAACTAATGGAAGCTCTATT---AGA
TACAGGAGCAGATGATACAGTATT---AGAAGAA---A---TGAATTTGCCAGGAAGGTGGAAACCAAAAATGATAGGGG
GAATTGGAGGTTTTATCAAAGTAAGACAGTATGATCAGATACTTGTAGAAATCTGTGGACATAAAGCTATAGGTACAGTA
TTAGTAGGACCTACACCTGTCAACA---TAATTGGAAGAAATCTGTTGACTCAGATTGGTTGCACTTTAAATTTT
>FJ469750/B/US/-/L896
CCTCAGATCACTCTTTGGCAACGACCCCTCGTCACAATAAAGATA---GGGGGGCAAATAAAGGAAGCTCTATT---AGA
TACAGGAGCAGATGATACAGTATT---AGAAGAA---A---TGAATTTGCCAGGAAGATGGAAACCAAAAATGATAGGGG
GAATTGGAGGTTTTATCAAAGTAAGACAGTATGATCAGATACTCATAGAAATCTGTGGACATAAAGCTATAGGTACAGTA
TTAGTAGGACCTACACCTGTCAACA---TAATTGGAAGAAATCTGTTGACTCAAATTGGTTGCACTTTAAATTTT
>FJ469751/B/US/2002/MTF
CCTCAAATCACTCTTTGGCAACGACCCCTCGTCACAATAAAGATA---GGGGGGCAACTAAAGGAAGCTCTATT---AGA
TACAGGAGCAGATGATACAGTATT---AGAAGAC---A---TGGATTTGCCAGGAAGATGGAAACCAAAAATGATAGGAG
GAATTGGAGGTTTTATCAAAGTAAGACAGTATGATCAGATACCCATAGAAATCTGTGGGCATAAAACTGAAGGTACAGTA
TTAGTAGGACCTACACCTGTCAACA---TAATTGGAAGAAATCTGTTGACTCAGATTGGCTGCACTTTAAATTTT
>FJ469752/B/US/-/NCQ
CCTCAGATCACTCTTTGGCAACGACCACTCGTCACAATAAAAATA---GGGGGGCAACTAAAAGAAGCTCTATT---AGA
TACAGGAGCAGATGACACAGTATT---AGAAGAC---A---TGACTTTGCAAGGAAGATGGAAACCAAAAATGATAGGGG
GAATTGGAGGTTTTATCAAAGTAAGACAGTATGATCAGGTACCCATAGAAATTTGTGGACATAAAGTTATAGGTACAGTA
TTAATAGGACCTACACCTGTTAACA---TAATTGGAAGAAATTTGTTGACTCAGCTCGGTTGTACTTTAAATTTT
>FJ469753/B/US/2003/PRLS01
CCTCAGATCACTCTTTGGCAACGACCCCTCGTCACAATAAAGATA---GGGGGGCAACTAAAGGAAGCTCTATT---AGA
TACAGGAGCAGATGATACAGTAGT---AGAAGAA---A---TGAATTTGCCAGGAAAATGGAAACCAAAAATGATAGGGG
GAATTGGAGGTTTTATCAAAGTAAGACAGTATGATCAGATACCCATAGAAATCTGTGGACATAAAGCTATAGGTACAGTG
TTAGTAGGACCTACACCTGTCAACA---TAATTGGAAGAAATCTGTTGACTCAGATTGGTTGCACTTTAAATTTT
>FJ469754/B/US/2002/PRLS02
CCTCAAATCACTCTTTGGCAACGACCCCTAGTCACCATACAGGTA---GGGGGGCAAATAAAGGAAGCTCTATT---AGA
TACAGGAGCAGATGATACAGTATT---AGAAGAA---A---TGAATTTGCCAGGAAGATGGAAACCAAAAATGATAGGGG
GAATTGGAGGTTTTATCAAAGTAAGACAGTATGATCAGATACCCATAGAAATCTGTGGACATAAAGCTATAGGTACAGTA
TTAGTAGGACCTACACCTGTCAACA---TAATTGGAAGAAATCTGTTGACTCAGATTGGTTGCACTTTAAATTTT
>FJ469755/B/US/2003/PRLS04
CCTCAGATCACTCTTTGGCAACGACCCCTCGTCGCAGTAAGGATA---GGGGGGCAACTAAAGGAAGCTCTATT---AGA
TACAGGAGCAGATGATACAGTATT---AGAGGAA---A---TGGAGTTGCCAGGAAGATGGAAACCAAAAATGATAGGGG
GAATTGGAGGTTTTATTAAAGTAAGACAGTATGATCAGATACCAATAGAAATCTGTGGACATAAAGCTATAGGAACAGTA
TTAATAGGACCTACACCTGTCAACA---TAATTGGAAGAAATCTGTTAACTCAAATTGGTTGCACTTTAAATTTT
>FJ469756/B/US/-/PRLS05
CCTCAGATCACTCTTTGGCAACGACCCCTTGTCACAGTAAAGATA---GCAGGGCAACTAAAAGAAGCTCTATT---AGA
TACAGGAGCAGATGACACAGTATT---AGAAGAC---A---TGAGTTTGCCAGGAAGATGGAAACCAAAAATGATAGGGG
GAATTGGAGGATTCATTAAAGTAAGACAGTATGATCAGATACCCATAGAGATCTGTGGACATAAAGCTATAGGTACAGTA
TTAGTAGGACCTACACCTGTCAACA---TAATTGGAAGAAATTTGTTGACTCAGATTGGTTGCACTTTAAATTTT
>FJ469757/B/US/2002/PRLS08
CCTCAGATCACTCTTTGGCAACGACCCCTAGTCACAATAAAGATA---GGGGGGCAACTAAAGGAAGCTCTATT---AGA
TACAGGAGCAGATAATACAGTATT---AGAAGAC---A---TAAATTTGCCAGGAAGATGGAAACCAAGAATGATAGGGG
GAATTGGAGGTTTTATCAAAGTAAAGCAGTATGATCAGATACCCATAGAAATCTGTGGACAAAAAACTATAGGTACAGTA
TTAGTAGGGCCTACACCTGTCAACA---TAATTGGAAGAGATCTGTTGACTCAGATTGGTTGCACTTTAAATTTT
>FJ469758/B/US/2002/PRLS09
CCTCAGATCACTCTTTGGCAACGACCCCTCGTCACAGTAAAAATA---GGGGGGCAACTAAAAGAAGCTCTATT---AGA
TACAGGAGCAGATGATACAGTATT---AGAAGAC---A---TAGATTTGCCAGGAAGATGGAAACCAAAAATGATAGGGG
GAATTGGAGGTTTTATTAAAGTAAGACAGTATGATCAGATAGCCATAGAAATCTGTGGACATAAAGCTGTAGGTACAGTC
TTAGTAGGACCTACACCTGTCAACA---TAATTGGAAGAAATCTGTTGACTCAGATTGGTTGCACTTTAAATTTT
>FJ469760/B/US/2002/PRLS16
CCTCAAATCACTCTTTGGCAACGACCCATCGTCACAATAAAGATA---GGGGGGCAACTAATGGAAGCTCTAAT---AGA
TACAGGAGCAGATGATACAGTATT---TGAAGAC---A---TAAATTTGCCGGGAAAATGGAAACCAAAAATAATAGGGG
GAATTGGAGGTTTTGTCAAAGTAAGACAGTATGATCAGGTACCCATAGAAATCTGTGGGCATAAAGCTGTTGGTACAGTT
TTAGTAGGACCTACACCTGCCAACA---TAATTGGAAGAAATCTGTTGACTCAGATTGGTTGCACTTTAAATTTT
>FJ469761/B/US/-/PRLS17
CCTCAGATCACTCTTTGGCAACGACCCTTAGTCACAATAAAGATA---GGGGGGCAGCTAAAGGAAGCTCTATT---AGA
TACAGGAGCAGATGATACAGTATT---AGAAGAA---A---TGAATTTGCCAGGAAAATGGAAACCAAAAATGATAGGGG
GAATTGGAGGTTTTATCAAAGTAAGACAGTATGATCAGATACTCATAGAAATCTGTGGACATAAAGCTATAGGTACAGTA
TTAGTAGGACCTACACCTGTCAACA---TAATTGGAAGAAATCTGTTGACTCAGATTGGTTGCACTTTAAATTTT
>FJ469762/B/US/2002/PRLS18
CCTCAGATCACTCTTTGGCAACGACCCGTCGTCCCAGTAAAGATA---GGGGGGCAACTAAAGGAAGCTCTATT---AGA
TACAGGAGCAGATGATACAGTATT---AGAAGAA---A---TGAATTTGCCAGGAAGATGGAAACCAAAAATGATAGGGG
GAATTGGAGGTTTTATCAAAGTAAGACAGTATGATCAGATACAAGTAGAAATTTGCGGACATAAAGCTATAGGTACAGTA
TTAGTAGGACCTACACCTGTCAACA---TAATTGGAAGGAACCTGTTGACTCAGATTGGTTGCACTTTAAATTTT
>FJ469763/B/US/-/PRLS19
CCTCAGATCACTCTTTGGCAACGACCCCTCGTCACAATAAAGATA---GGGGGGCAATTAAAAGAAGCTCTATT---AGA
TACAGGAGCAGATGATACAGTAAT---AGAAGAA---A---TGAGTTTACCAGGAAAATGGAAACCAAAAATGATAGGGG
GAATTGGAGGTTTTATCAAAGTAAGACAGTATGAGCAGATACCCATAGAAATCAGTGGACATAAAGCTATAGGTACAGTA
TTAGTAGGACCTACACCTGTCAACA---TAATTGGAAGAAATCTGTTGACTCAGATTGGTTGCACTCTAAATTTT
>FJ469764/B/US/2003/PRLS24
CCTCAGATCACTCTTTGGCAACGACCCGTCGTCACAATAAAGGTA---TGGGGGCAACTAAAGGAAGCTCTATT---AGA
TACAGGAGCAGATGATACAGTATT---AGAAGAA---A---TGAATTTACCAGGAAAATGGAAACCAAAAATGATAGGGG
GAATTGGAGGTTTTATCAAAGTAAGACAGTATGATCAGATAGCCATAGAAATTTGTGGACATAAAGCTACAGGTACAGTA
TTAGTAGGACCTACACCTGTCAACA---TAATTGGAAGAAATCTGTTGACTCAGCTTGGTTGCACTTTAAATTTT
>FJ469765/B/US/2003/PRLS25
CCTCAGATCACTCTTTGGCAACGACCACTCGTCACAATAAAGATA---GGGGGGCAAACAAAGGAAGCTCTATT---AGA
TACAGGAGCAGATGATACAGTATT---AGAAGAC---A---TGAGTTTGCCAGGAAGATGGAAGCCAAAAATGATAGGGG
GAATTGGAGGTTTTATCAAAGTAAGACAGTATGATCAGATAGCCATAGAAATCTGTGGACATAAAGCTATAGGTACAGTA
TTAATAGGACCTACACCTGTCAACA---TAATTGGAAGAAATCTGTTGACTCAGATTGGTTGCACTTTAAATTTT
>FJ469766/B/US/-/PRLS28
CCTCAGATCACTCTTTGGCAACGACCCCTCGTCACAATAAAAATA---GGGGGACAGCTAAAGGAAGCTCTATT---AGA
TACAGGAGCAGATGATACAGTATT---AGAAGAA---A---TGAATTTACCAGGAAGATGGAAACCAAAAATGATAGGGG
GAATTGGAGGTTTTATCAAAGTAAGACAGTATGATCAGATATCCATAGAAATCTGTGGACATAAAGCTATAGGTACAGTA
TTAGTAGGACCTACACCTGTCAACA---TAATTGGAAGAAATCTGTTAACTCAAATTGGTTGTACTTTAAATTTT
>FJ469767/B/US/-/SH8127
CCTCAAATCACTCTTTGGCAACGACCCCTTGTCACAATAAAGATA---GGGGGGCAGCTAAAGGAAGCTCTACT---AGA
TACAGGAGCAGATGATACAGTATT---AGAAGAA---A---TGAATTTGCCAGGAAAATGGAAACCAAAAATGATAGGGG
GAATTGGAGGTTTTATCAAAGTAAGACAGTATGATCAAATACCTGTAGAAATCTGTGGACATAAAGCTATAGGTACAGTA
TTAATAGGACCTACACCTGTCAACA---TAATTGGAAGAAATCTGTTGACTCAGCTTGGTTGCACTTTAAACTTT
>FJ469768/B/US/-/SH8183
CCTCAAATCACTCTTTGGCAACGACCCCTCGTCCCAATAAAGATA---GGGGGGCAAATAAAGGAGGCTCTATT---AGA
TACAGGAGCAGATGATACAGTATT---AGAAGAA---T---TGAGCCTGCCAGGGAGATGGAAACCAAAAATGATAGGAG
GAATTGGAGGTTTTATCAAAGTAAGACAGTATGATCAGATACCCATAGAAATCTGTGGACATAAGGTTATAGGTACAGTA
TTAATAGGACCTACACCTGTCAACA---TAATTGGAAGAAATCTGTTGACTCAGCTTGGTTGCACTTTAAATTTT
>FJ469769/B/US/-/SH8229
CCTCAGATCACTCTTTGGCAACGACCCCTCGTCACAATAAAGATA---GGGGGGCAACTAAAGGAAGCTCTATT---AGA
TACAGGAGCAGATGATACAGTATT---AGAAGAA---A---TGAATTTGCCAGGAAGATGGAAACCAAAAATGATAGGGG
GAATTGGAGGTTTTATCAAAGTAAAACAGTATGATGAGATACCCATAGACATCTGTGGGCATAAAGCTATAGGTACAGTA
TTAATAGGACCTACACCTGTCAACA---TAATTGGAAGAAATCTGTTGACTCAGATTGGTTGCACTTTAAATTTT
>FJ469770/B/US/2003/SH8233
CCTCAGATCACTCTTTGGCAGCGACCCCTCGTCCCAATAAGGATA---GAGGGGCAACTAAAGGAAGCTCTATT---AGA
CACAGGAGCAGATGATACAGTATT---AGAAGAA---A---TGAGTTTGTCAGGAAGATGGAAACCAAAAATGATAGGGG
GAATTGGAGGTTTTATCAAAGTAAGACAGTATGATCAGGTACCCATAGAAATATGTGGGCAGAAAGCTATAGGTACAGTA
TTAATAGGACCTACACCTGTCAACA---TAATTGGAAGAAATCTGTTGACTCAGCTTGGTTGCACCTTAAATTTT
>FJ469772/B/US/2004/SH858
CCTCAGATCACTCTTTGGCAACGACCCCTCGTCACAATAAAGATA---GGGGGGCAACTAAAGGAAGCTCTATT---AGA
TACAGGAGCAGATGATACTGTATT---AGAAGAA---A---TGAATTTGCCAGGAAGATGGAAACCAAAAATGATAGGGG
GAATTGGAGGTTTTATCAAAGTAAGACAGTATGATCAGATACTTGTAGAAATTTGTGGACATAAAGCTATAGGTACAGTA
TTAGTAGGACCTACACCTGTCAACA---TAATTGGAAGAAATCTGTTGACTCAAATTGGTTGCACTTTAAATTTC
>FJ495818/B/US/2006/CH40E_flA1
CCTCAGATCACTCTTTGGCAACGACCCCTCGTCACAATAAAGATA---GGGGGGCAACTGAAGGAAGCTCTATT---AGA
TACAGGGGCAGATGATACAGTATT---AGAAGAA---A---TGAATTTGCCAGGAAGATGGAAACCAAAAATGATAGGGG
GAATTGGAGGTTTTATCAAAGTAAGACAGTATGATCAGGTACCCATAGAAATCTGTGGACATAAAGCTATAGGTACAGTA
TTAGTAGGACCTACACCTGTCAACA---TAATTGGAAGAAATCTGTTGACTCAGATTGGTTGCACTTTAAATTTT
>FJ495819/B/US/2006/CH40E_flA2
CCTCAGATCACTCTTTGGCAACGACCCCTCGTCACAATAAAGATA---GGGGGGCAACTGAAGGAAGCTCTATT---AGA
TACAGGGGCAGATGATACAGTATT---AGAAGAA---A---TGAATTTGCCAGGAAGATGGAAACCAAAAATGATAGGGG
GAATTGGAGGTTTTATCAAAGTAAGACAGTATGATCAGGTACCCATAGAAATCTGTGGACATAAAGCTATAGGTACAGTA
TTAGTAGGACCTACACCTGTCAACA---TAATTGGAAGAAATCTGTTGACTCAAATTGGTTGCACTTTAAATTTT
>FJ495820/B/US/2006/CH40E_flA3
CCTCAGATCACTCTTTGGCAACGACCCCTCGTCACAATAAAGATA---GGGGGGCAACTGAAGGAAGCTCTATT---AGA
TACAGGGGCAGATGATACAGTATT---AGAAGAA---A---TGAATTTGCCAGGAAGATGGAAACCAAAAATGATAGGGG
GAATTGGAGGTTTTATCAAAGTAAGACAGTATGATCAGGTACCCATAGAAATCTGTGGACATAAAGCTATAGGTACAGTA
TTAGTAGGACCTACACCTGTCAACA---TAATTGGAAGAAATCTGTTGACTCAGATTGGTTGCACTTTAAATTTT
>FJ495821/B/US/2006/CH40E_flC7
CCTCAGATCACTCTTTGGCAACGACCCCTCGTCACAATAAAGATA---GGGGGGCAACTGAAGGAAGCTCTATT---AGA
TACAGGGGCAGATGATACAGTATT---AGAAGAA---A---TGAATTTGCCAGGAAGATGGAAACCAAAAATGATAGGGG
GAATTGGAGGTTTTATCAAAGTAAGACAGTATGATCAGGTACCCATAGAAATCTGTGGACATAAAGCTATAGGTACAGTA
TTAGTAGGACCTACACCTGTCAACA---TAATTGGAAGAAATCTGTTGACTCAGATTGGTTGCACTTTAAATTTT
>FJ495822/B/US/2006/CH40E_flF10
CCTCAGATCACTCTTTGGCAACGACCCCTCGTCACAATAAAGATA---GGGGGGCAACTGAAGGAAGCTCTATT---AGA
TACAGGGGCAGATGATACAGTATT---AGAAGAA---A---TGAATTTGCCAGGAAGATGGAAACCAAAAATGATAGGGG
GAATTGGAGGTTTTATCAAAGTAAGACAGTATGATCAGGTACCCATAGAAATCTGTGGACATAAAGCTATAGGTACAGTA
TTAGTAGGACCTACACCTGTCAACA---TAATTGGAAGAAATCTGTTGACTCAGATTGGTTGCACTTTAAATTTT
>FJ495823/B/US/2006/CH40E_flF7
CCTCAGATCACTCTTTGGCAACGACCCCTCGTCACAATAAAGATA---GGGGGGCAACTGAAGGAAGCTCTATT---AGA
TACAGGGGCAGATGATACAGTATT---AGAAGAA---A---TGAATTTGCCAGGAAGATGGAAACCAAAAATGATAGGGG
GAATTGGAGGTTTTATCAAAGTAAGACAGTATGATCAGGTACCCATAGAAATCTGTGGACATAAAGCTATAGGTACAGTA
TTAGTAGGACCTACACCTGTCAACA---TAATTGGAAGAAATCTGTTGACTCAGATTGGTTGCACTTTAAATTTT
>FJ495824/B/US/2006/CH40E_flF9
CCTCAGATCACTCTTTGGCAACGACCCCTCGTCACAATAAAGATA---GGGGGGCAACTGAAGGAAGCTCTATT---AGA
TACAGGGGCAGATGATACAGTATT---AGAAGAA---A---TGAATTTGCCAGGAAGATGGAAACCAAAAATGATAGGGG
GAATTGGAGGTTTTATCAAAGTAAGACAGTATGATCAGGTACCCATAGAAATCTGTGGACATAAAGCTATAGGTACAGTA
TTAGTAGGACCTACACCTGTCAACA---TAATTGGAAGAAATCTGTTGACTCAGATTGGTTGCACTTTAAATTTT
>FJ495825/B/US/2006/CH40E_flG3
CCTCAGATCACTCTTTGGCAACGACCCCTCGTCACAATAAAGATA---GGGGGGCAACTGAAGGAAGCTCTATT---AGA
TACAGGGGCAGATGATACAGTATT---AGAAGAA---A---TGAATTTGCCAGGAAGATGGAAACCAAAAATGATAGGGG
GAATTGGAGGTTTTATCAAAGTAAGACAGTATGATCAGGTACCCATAGAAATCTGTGGACATAAAGCTATAGGTACAGTA
TTAGTAGGACCTACACCTGTCAACA---TAATTGGAAGAAATCTGTTGACTCAGATTGGTTGCACTTTAAATTTT
>FJ495826/B/US/2006/CH40E_flG6
CCTCAGATCACTCTTTGGCAACGACCCCTCGTCACAATAAAGATA---GGGGGGCAACTGAAGGAAGCTCTATT---AGA
TACAGGGGCAGATGATACAGTATT---AGAAGAA---A---TGAATTTGCCAGGAAGATGGAAACCAAAAATGATAGGGG
GAATTGGAGGTTTTATCAAAGTAAGACAGTATGATCAGGTACCCATAGAAATCTGTGGACATAAAGCTATAGGTACAGTA
TTAGTAGGACCTACACCTGTCAACA---TAATTGGAAGAAATCTGTTGACTCAGATTGGTTGCACTTTAAATTTT
>FJ495937/B/US/2006/CH58E_flA1
CCTCAAATCACTCTTTGGCAACGACCCCTAGTTACAATAAAGATA---GGGGGGCAGCTAAAGGAAGCTCTATT---AGA
TACAGGAGCAGATGATACAGTATT---AGAAGAC---A---TGAATTTGCCAGGAAAATGGAAACCAAAAATGATAGGGG
GAATTGGAGGTTTTATCAAAGTAAGACAATATGATCAGATACCTATAGAAATTTGTGGATATAAGGCTATAGGTACAGTA
TTAGTAGGACCTACACCTGTCAACA---TAATTGGAAGAAATCTGTTGACTCAGATTGGTTGCACTTTAAATTTT
>FJ495939/B/US/2006/CH58E_flA7
CCTCAAATCACTCTTTGGCAACGACCCCTAGTTACAATAAAGATA---GGGGGGCAGCTAAAGGAAGCTCTATT---AGA
TACAGGAGCAGATGATACAGTATT---AGAAGAC---A---TGAATTTGCCAGGAAAATGGAAACCAAAAATGATAGGGG
GAATTGGAGGTTTTATCAAAGTAAGACAATATGATCAGATACCTATAGAAATTTGTGGATATAAGGCTATAGGTACAGTA
TTAGTAGGACCTACACCTGTCAACA---TAATTGGAAGAAATCTGTTGACTCAGATTGGTTGCACTTTAAATTTT
>FJ495940/B/US/2006/CH58E_flA8
CCTCAAATCACTCTTTGGCAACGACCCCTAGTTACAATAAAGATA---GGGGGGCAGCTAAAGGAAGCTCTATT---AGA
TACAGGAGCAGATGATACAGTATT---AGAAGAC---A---TGAATTTGCCAGGAAAATGGAAACCAAAAATGATAGGGG
GAATTGGAGGTTTTATCAAAGTAAGACAATATGATCAGATACCTATAGAAATTTGTGGATATAAGGCTATAGGTACAGTA
TTAGTAGGACCTACACCTGTCAACA---TAATTGGAAGAAATCTGTTGACTCAGATTGGTTGCACTTTAAATTTT
>FJ495941/B/US/2006/CH58E_flA9
CCTCAAATCACTCTTTGGCAACGACCCCTAGTTACAATAAAGATA---GGGGGGCAGCTAAAGGAAGCTCTATT---AGA
TACAGGAGCAGATGATACAGTATT---AGAAGAC---A---TGAATTTGCCAGGAAAATGGAAACCAAAAATGATAGGGG
GAATTGGAGGTTTTATCAAAGTAAGACAATATGATCAGATACCTATAGAAATTTGTGGATATAAGGCTATAGGTACAGTA
TTAGTAGGACCTACACCTGTCAACA---TAATTGGAAGAAATCTGTTGACTCAGATTGGTTGCACTTTAAATTTT
>FJ495942/B/US/2006/CH58E_flC4
CCTCAAATCACTCTTTGGCAACGACCCCTAGTTACAATAAAGATA---GGGGGGCAGCTAAAGGAAGCTCTATT---AGA
TACAGGAGCAGATGATACAGTATT---AGAAGAC---A---TGAATTTGCCAGGAAAATGGAAACCAAAAATGATAGGGG
GAATTGGAGGTTTTATCAAAGTAAGACAATATGATCAGATACCTATAGAAATTTGTGGATATAAGGCTATAGGTACAGTA
TTAGTAGGACCTACACCTGTCAACA---TAATTGGAAGAAATCTGTTGACTCAGATTGGTTGCACTTTAAATTTT
>FJ495943/B/US/2006/CH58E_flC5
CCTCAAATCACTCTTTGGCAACGACCCCTAGTTACAATAAAGATA---GGGGGGCAGCTAAAGGAAGCTCTATT---AGA
TACAGGAGCAGATGATACAGTATT---AGAAGAC---A---TGAATTTGCCAGGAAAATGGAAACCAAAAATGATAGGGG
GAATTGGAGGTTTTATCAAAGTAAGACAATATGATCAGATACCTATAGAAATTTGTGGATATAAGGCTATAGGTACAGTA
TTAGTAGGACCTACACCTGTCAACA---TAATTGGAAGAAATCTGTTGACTCAGATTGGTTGCACTTTAAATTTT
>FJ496000/B/US/2006/CH77E_flA1
CCTCAGATCACTCTTTGGCAACGACCCCTCGTCACAATAAAGATA---GGGGGGCAACTAAAGGAAGCTCTATT---AGA
TACAGGAGCAGATGACACAGTATT---AGAAGAC---A---TAAGTTTACCAGGAAAATGGAAACCAAAAATGATAGGGG
GAATTGGAGGTTTTATCAAAGTAAGACAGTATGATCAGATATGCATAGAAATCTGTGGACATAAAGCTATAGGTACAGTA
TTAGTAGGACCTACACCTGTCAACA---TAATTGGGAGAAATCTGTTGACTCAAATTGGTTGCACTTTAAATTTT
>FJ496001/B/US/2006/CH77E_flA2
CCTCAGATCACTCTTTGGCAACGACCCCTCGTCACAATAAAGATA---GGGGGGCAACTAAAGGAAGCTCTATT---AGA
TACAGGAGCAGATGACACAGTATT---AGAAGAC---A---TAAGTTTACCAGGAAAATGGAAACCAAAAATGATAGGGG
GAATTGGAGGTTTTATCAAAGTAAGACAGTATGATCAGATATGCATAGAAATCTGTGGACATAAAGCTATAGGTACAGTA
TTAGTAGGACCTACACCTGTCAACA---TAATTGGGAGAAATCTGTTGACTCAAATTGGTTGCACTTTAAATTTT
>FJ496002/B/US/2006/CH77E_flB3
CCTCAGATCACTCTTTGGCAACGACCCCTCGTCACAATAAAGATA---GGGGGGCAACTAAAGGAAGCTCTATT---AGA
TACAGGAGCAGATGACACAGTATT---AGAAGAC---A---TAAGTTTACCAGGAAAATGGAAACCAAAAATGATAGGGG
GAATTGGAGGTTTTATCAAAGTAAGACAGTATGATCAGATATGCATAGAAATCTGTGGACATAAAGCTATAGGTACAGTA
TTAGTAGGACCTACACCTGTCAACA---TAATTGGGAGAAATCTGTTGACTCAAATTGGTTGCACTTTAAATTTT
>FJ496003/B/US/2006/CH77E_flC3
CCTCAGATCACTCTTTGGCAACGACCCCTCGTCACAATAAAGATA---GGGGGGCAACTAAAGGAAGCTCTATT---AGA
TACAGGAGCAGATGACACAGTATT---AGAAGAC---A---TAAGTTTACCAGGAAAATGGAAACCAAAAATGATAGGGG
GAATTGGAGGTTTTATCAAAGTAAGACAGTATGATCAGATATGCATAGAAATCTGTGGACATAAAGCTATAGGTACAGTA
TTAGTAGGACCTACACCTGTCAACA---TAATTGGGAGAAATCTGTTGACTC-----------ACTTTAAATTTT
>FJ496004/B/US/2006/CH77E_flC4
CCTCAGATCACTCTTTGGCAACGACCCCTCGTCACAATAAAGATA---GGGGGGCAACTAAAGGAAGCTCTATT---AGA
TACAGGAGCAGATGACACAGTATT---AGAAGAC---A---TAAGTTTACCAGGAAAATGGAAACCAAAAATGATAGGGG
GAATTGGAGGTTTTATCAAAGTAAGACAGTATGATCAGATATGCATAGAAATCTGTGGACATAAAGCTATAGGTACAGTA
TTAGTAGGACCTACACCTGTCAACA---TAATTGGGAGAAATCTGTTGACTCAAATTGGTTGCACTTTAAATTTT
>FJ496005/B/US/2006/CH77E_flC7
CCTCAGATCACTCTTTGGCAACGACCCCTCGTCACAATAAAGATA---GGGGGGCAACTAAAGGAAGCTCTATT---AGA
TACAGGAGCAGATGACACAGTATT---AGAAGAC---A---TAAGTTTACCAGGAAAATGGAAACCAAAAATGATAGGGG
GAATTGGAGGTTTTATCAAAGTAAGACAGTATGATCAGATATGCATAGAAATCTGTGGACATAAAGCTATAGGTACAGTA
TTAGTAGGACCTACACCTGTCAACA---TAATTGGGAGAAATCTGTTGACTCAAATTGGTTGCACTTTAAATTTT
>FJ496006/B/US/2006/CH77E_flC9
CCTCAGATCACTCTTTGGCAACGACCCCTCGTCACAATAAAGATA---GGGGGGCAACTAAAGGAAGCTCTATT---AGA
TACAGGAGCAGATGACACAGTATT---AGAAGAC---A---TAAGTTTACCAGGAAAATGGAAACCAAAAATGATAGGGG
GAATTGGAGGTTTTATCAAAGTAAGACAGTATGATCAGATATGCATAGAAATCTGTGGACATAAAGCTATAGGTACAGTA
TTAGTAGGACCTACACCTGTCAACA---TAATTGGGAGAAATCTGTTGACTCAAATTGGTTGCACTTTAAATTTT
>FJ496007/B/US/2006/CH77E_flD5
CCTCAGATCACTCTTTGGCAACGACCCCTCGTCACAATAAAGATA---GGGGGGCAACTAAAGGAAGCTCTATT---AGA
TACAGGAGCAGATGACACAGTATT---AGAAGAC---A---TAAGTTTACCAGGAAAATGGAAACCAAAAATGATAGGGG
GAATTGGAGGTTTTATCAAAGTAAGACAGTATGATCAGATATGCATAGAAATCTGTGGACATAAAGCTATAGGTACAGTA
TTAGTAGGACCTACACCTGTCAACA---TAATTGGGAGAAATCTGTTGACTCAAATTGGTTGCACTTTAAATTTT
>FJ496072/B/US/2002/04013226_2_flA8
CCTCAAATCACTCTTTGGCAACGACCCCTTGTCACAGTAAAGATA---GGGGGGCAGCTAAAGGAAGCTCTATT---AGA
TACAGGAGCAGATGATACAGTATT---AGAAGAA---A---TAAGTTTGCCAGGAAGATGGAAACCAAAAATGATAGGGG
GAATTGGAGGTTTTATCAAAGTAAAACAGTATGATCAGATACCCATAGAAATCTGTGGGCATAAAGCTATAGGTACAGTA
TTAGTAGGACCTACACCTGTCAACA---TAATTGGAAGAAATCTGTTGACTCAGATTGGTTGCACTTTAAATTTT
>FJ496073/B/US/2002/04013226_2_flA9
CCTCAAATCACTCTTTGGCAACGACCCCTTGTCACAGTAAAGATA---GGGGGGCAGCTAAAGGAAGCTCTATT---AGA
TACAGGAGCAGATGATACAGTATT---AGAAGAA---A---TAAGTTTGCCAGGAAGATGGAAACCAAAAATGATAGGGG
GAATTGGAGGTTTTATCAAAGTAAAACAGTATGATCAGATACCCATAGAAATCTGTGGGCATAAAGCTATAGGTACAGTA
TTAGTAGGACCTACACCTGTCAACA---TAATTGGAAGAAATCTGTTGACTCAGATTGGTTGCACTTTAAATTTT
>FJ496074/B/US/2002/04013226_2_flB10
CCTCAAATCACTCTTTGGCAACGACCCCTTGTCACAGTAAAGATA---GGGGGGCAGCTAAAGGAAGCTCTATT---AGA
TACAGGAGCAGATGATACAGTATT---AGAAGAA---A---TAAGTTTGCCAGGAAGATGGAAACCAAAAATGATAGGGG
GAATTGGAGGTTTTATCAAAGTAAAACAGTATGATCAGATACCCATAGAAATCTGTGGGCATAAAGCTATAGGTACAGTA
TTAGTAGGACCTACACCTGTCAACA---TAATTGGAAGAAATCTGTTGACTCAGATTGGTTGCACTTTAAATTTT
>FJ496075/B/US/2002/04013226_2_flC1
CCTCAAATCACTCTTTGGCAACGACCCCTTGTCACAGTAAAGATA---GGGGGGCAGCTAAAGGAAGCTCTATT---AGA
TACAGGAGCAGATGATACAGTATT---AGAAGAA---A---TAAGTTTGCCAGGAAGATGGAAACCAAAAATGATAGGGG
GAATTGGAGGTTTTATCAAAGTAAAACAGTATGATCAGATACCCATAGAAATCTGTGGGCATAAAGCTATAGGTACAGTA
TTAGTAGGACCTACACCTGTCAACA---TAATTGGAAGAAATCTGTTGACTCAGATTGGTTGCACTTTAAATTTT
>FJ496076/B/US/2002/04013226_2_flD12
CCTCAAATCACTCTTTGGCGACGACCCCTTGTCACAGTAAAGATA---GGGGGGCAGCTAAAGGAAGCTCTATT---AGA
TACAGGAGCAGATGATACAGTATT---AGAAGAA---A---TAAGTTTGCCAGGAAGATGGAAACCAAAAATGATAGGGG
GAATTGGAGGTTTTATCAAAGTAAAACAGTATGATCAGATACCCATAGAAATCTGTGGGCATAAAGCTATAGGTACAGTA
TTAGTAGGACCTACACCTGTCAACA---TAATTGGAAGAAATCTGTTGACTCAGATTGGTTGCACTTTAAATTTT
>FJ496077/B/US/2002/04013226_2_flD7
CCTCAAATCACTCTTTGGCAACGACCCCTTGTCACAGTAAAGATA---GGGGGGCAGCTAAAGGAAGCTCTATT---AGA
TACAGGAGCAGATGATACAGTATT---AGAAGAA---A---TAAGTTTGCCAGGAAGATGGAAACCAAAAATGATAGGGG
GAATTGGAGGTTTTATCAAAGTAAAACAGTATGATCAGATACCCATAGAAATCTGTGGGCATAAAGCTATAGGTACAGTA
TTAGTAGGACCTACACCTGTCAACA---TAATTGGAAGAAATCTGTTGACTCAGATTGGTTGCACTTTAAATTTT
>FJ496078/B/US/2002/04013226_2_flH11
CCTCAAATCACTCTTTGGCAACGACCCCTTGTCACAGTAAAGATA---GGGGGGCAGCTAAAGGAAGCTCTATT---AGA
TACAGGAGCAGATGATACAGTATT---AGAAGAA---A---TAAGTTTGCCAGGAAGATGGAAACCAAAAATGATAGGGG
GAATTGGAGGTTTTATCAAAGTAAAACAGTATGATCAGATACCCATAGAAATCTGTGGGCATAAAGCTATAGGTACAGTA
TTAGTAGGACCTACACCTGTCAACA---TAATTGGAAGAAATCTGTTGACTCAGATTGGTTGCACTTTAAATTTT
>FJ496079/B/US/2002/04013226_2_flH5
CCTCAAATCACTCTTTGGCAACGACCCCTTGTCACAGTAAAGATA---GGGGGGCAGCTAAAGGAAGCTCTATT---AGA
TACAGGAGCAGATGATACAGTATT---AGAAGAA---A---TAAGTTTGCCAGGAAGATGGAAACCAAAAATGATAGGGG
GAATTGGAGGTTTTATCAAAGTAAAACAGTATGATCAGATACCCATAGAAATCTGTGGGCATAAAGCTATAGGTACAGTA
TTAGTAGGACCTACACCTGTCAACA---TAATTGGAAGAAATCTGTTGACTCAGATTGGTTGCACTTTAAATTTT
>FJ496080/B/US/2002/04013226_2_flH6
CCTCAAATCACTCTTTGGCAACGACCCCTTGTCACAGTAAAGATA---GGGGGGCAGCTAAAGGAAGCTCTATT---AGA
TACAGGAGCAGATGATACAGTATT---AGAAGAA---A---TAAGTTTGCCAGGAAGATGGAAACCAAAAATGATAGGGG
GAATTGGAGGTTTTATCAAAGTAAAACAGTATGATCAGATACCCATAGAAATCTGTGGGCATAAAGCTATAGGTACAGTA
TTAGTAGGACCTACACCTGTCAACA---TAATTGGAAGAAATCTGTTGACTCAGATTGGTTGCACTTTAAATTTT
>FJ496081/B/US/2005/04013396_0_flE6
CCTCAAATCACTCTTTGGCAACGACCCCTCGTCACAATAAAGATA---GGGGGGCAACTAAAGGAAGCTCTATT---AGA
CACAGGAGCAGATGATACAGTATT---AGAAGAC---A---TGAGTTTGCCAGGAAAATGGAAACCAAAAATGATAGGGG
GAATTGGGGGTTTTATCAAAGTAAAACAGTATGATCAGATATCCATAGAAATCTGTGGACATAAAGTTGTAGGTACAGTA
TTAATAGGACCTACACCAGTCAACA---TAATTGGAAGAAATCTGTTGACTCAACTTGGTTGCACTTTAAATTTT
>FJ496082/B/US/2005/04013396_0_flF3
CCTCAAATCACTCTTTGGCAACGACCCCTCGTCACAATAAAGATA---GGGGGGCAACTAAAGGAAGCTCTATT---AGA
CACAGGAGCAGATGATACAGTATT---AGAAGAC---A---TGAGTTTGCCAGGAAAATGGAAACCAAAAATGATAGGGG
GAATTGGGGGTTTTATCAAAGTAAAACAGTATGATCAGATATCCATAGAAATCTGTGGACATAAAGTTGTAGGTACAGTA
TTAATAGGACCTACACCAGTCAACA---TAATTGGAAGAAATCTGTTGACTCAACTTGGTTGCACTTTAAATTTT
>FJ496083/B/US/2005/04013396_0_flF4
CCTCAAATCACTCTTTGGCAACGACCCCTCGTCACAATAAAGATA---GGGGGGCAACTAAAGGAAGCTCTATT---AGA
CACAGGAGCAGATGATACAGTATT---AGAAGAC---A---TGAGTTTGCCAGGAAAATGGAAACCAAAAATGATAGGGG
GAATTGGGGGTTTTATCAAAGTAAAACAGTATGATCAGATATCCATAGAAATCTGTGGACATAAAGTTGTAGGTACAGTA
TTAATAGGACCTACACCAGTCAACA---TAATTGGAAGAAATCTGTTGACTCAACTTGGTTGCACTTTAAATTTT
>FJ496084/B/US/2005/04013396_0_flG7
CCTCAAATCACTCTTTGGCAACGACCCCTCGTCACAATAAAGATA---GGGGGGCAACTAAAGGAAGCTCTATT---AGA
CACAGGAGCAGATGATACAGTATT---AGAAGAC---A---TGAGTTTGCCAGGAAAATGGAAACCAAAAATGATAGGGG
GAATTGGGGGTTTTATCAAAGTAAAACAGTATGATCAGATATCCATAGAAATCTGTGGACATAAAGTTGTAGGTACAGTA
TTAATAGGACCTACACCAGTCAACA---TAATTGGAAGAAATCTGTTGACTCAACTTGGTTGCACTTTAAATTTT
>FJ496085/B/US/2005/04013396_0_flG8
CCTCAAATCACTCTTTGGCAACGACCCCTCGTCACAATAAAGATA---GGGGGGCAACTAAAGGAAGCTCTATT---AGA
CACAGGAGCAGATGATACAGTATT---AGAAGAC---A---TGAGTTTGCCAGGAAAATGGAAACCAAAAATGATAGGGG
GAATTGGGGGTTTTATCAAAGTAAAACAGTATGATCAGATATCCATAGAAATCTGTGGACATAAAGTTGTAGGTACAGTA
TTAATAGGACCTACACCAGTCAACA---TAATTGGAAGAAATCTGTTGACTCAACTTGGTTGCACTTTAAATTTT
>FJ496145/B/US/1991/SUMA_flC5
CCTCAGATCACTCTTTGGCAACGACCCCTCGTCACAATAAAGGTA---GGGGGGCAACTAAAGGAAGCTCTATT---AGA
TACAGGAGCAGATGATACAGTATT---AGAAGAA---A---TGAGTTTACCAGGAAGATGGAAACCAAAAATGATAGGGG
GAATTGGAGGTTTTATCAAAGTAAGACAATATGATCAGGTAACCATAGAAATCTGTGGACACAAAGCTATAGGCACAGTA
TTAATAGGACCTACACCTGTCAACA---TAATTGGAAGAAATCTGTTGACTCAGATTGGTTGCACTTTAAATTTT
>FJ496146/B/US/1991/SUMA_flC7
CCTCAGATCACTCTTTGGCAACGACCCCTCGTCACAATAAAGGTA---GGGGGGCAACTAAAGGAAGCTCTATT---AGA
TACAGGAGCAGATGATACAGTATT---AGAAGAA---A---TGAGTTTACCAGGAAGATGGAAACCAAAAATGATAGGGG
GAATTGGAGGTTTTATCAAAGTAAGACAATATGATCAGGTAACCATAGAAATCTGTGGACACAAAGCTATAGGCACAGTA
TTAATAGGACCTACACCTGTCAACA---TAATTGGAAGAAATCTGTTGACTCAGATTGGTTGCACTTTAAATTTT
>FJ496147/B/US/1991/SUMA_flD10
CCTCAGATCACTCTTTGGCAACGACCCCTCGTCACAATAAAGGTA---GGGGGGCAACTAAAGGAAGCTCTATT---AGA
TACAGGAGCAGATGATACAGTATT---AGAAGAA---A---TGAGTTTACCAGGAAGATGGAAACCAAAAATGATAGGGG
GAATTGGAGGTTTTATCAAAGTAAGACAATATGATCAGGTAACCATAGAAATCTGTGGACACAAAGCTATAGGCACAGTA
TTAATAGGACCTACACCTGTCAACA---TAATTGGAAGAAATCTGTTGACTCAGATTGGTTGCACTTTAAATTTT
>FJ496148/B/US/1991/SUMA_flD3
CCTCAGATCACTCTTTGGCAACGACCCCTCGTCACAATAAAGGTA---GGGGGGCAACTAAAGGAAGCTCTATT---AGA
TACAGGAGCAGATGATACAGTATT---AGAAGAA---A---TGAGTTTACCAGGAAGATGGAAACCAAAAATGATAGGGG
GAATTGGAGGTTTTATCAAAGTAAGACAATATGATCAGGTAACCATAGAAATCTGTGGACACAAAGCTATAGGCACAGTA
TTAATAGGACCTACACCTGTCAACA---TAATTGGAAGAAATCTGTTGACTCAGATTGGTTGCACTTTAAATTTT
>FJ496149/B/US/1991/SUMA_flE5
CCTCAGATCACTCTTTGGCAACGACCCCTCGTCACAATAAAGGTA---GGGGGGCAACTAAAGGAAGCTCTATT---AGA
TACAGGAGCAGATGATACAGTATT---AGAAGAA---A---TGAGTTTACCAGGAAGATGGAAACCAAAAATGATAGGGG
GAATTGGAGGTTTTATCAAAGTAAGACAATATGATCAGGTAACCATAGAAATCTGTGGACACAAAGCTATAGGCACAGTA
TTAATAGGACCTACACCTGTCAACA---TAATTGGAAGAAATCTGTTGACTCAGATTGGTTGCACTTTAAATTTT
>FJ496150/B/US/1991/SUMA_flE7
CCTCAGATCACTCTTTGGCAACGACCCCTCGTCACAATAAAGGTA---GGGGGGCAACTAAAGGAAGCTCTATT---AGA
TACAGGAGCAGATGATACAGTATT---AGAAGAA---A---TGAGTTTACCAGGAAGATGGAAACCAAAAATGATAGGGG
GAATTGGAGGTTTTATCAAAGTAAGACAATATGATCAGGTAACCATAGAAATCTGTGGACACAAAGCTATAGGCACAGTA
TTAATAGGACCTACACCTGTCAACA---TAATTGGAAGAAATCTGTTGACTCAGATTGGTTGCACTTTAAATTTT
>FJ496151/B/US/2001/TRJO_flA1
CCTCAGATCACTCTTTGGCAACGACCCATCGTCACAATAAGGATA---GGGGGGCAACTAAAGGAAGCTCTATT---AGA
TACAGGAGCAGATGATACAGTATT---AGAAGAA---A---TGGATTTGCCAGGAAGATGGAAACCAAAAATGATAGGGG
GAATTGGAGGTTTTATCAAAGTAAGACAGTATGATCAGATACCCATAGAAATCTGTGGACATAGAGCTATTGGTACAGTA
TTAGTAGGACCTACACCTGTCAACA---TAATTGGAAGAAATCTGTTGACTCAGCTTGGTTGCACTCTAAATTTC
>FJ496152/B/US/2001/TRJO_flA2
CCTCAGATCACTCTTTGGCAACGACCCATCGTCACAATAAGGATA---GGGGGGCAACTAAAGGAAGCTCTATT---AGA
TACAGGAGCAGATGATACAGTATT---AGAAGAA---A---TGGATTTGCCAGGAAGATGGAAACCAAAAATGATAGGGG
GAATTGGAGGTTTTATCAAAGTAAGACAGTATGATCAGATACCCATAGAAATCTGTGGACATAGAGCTATTGGTACAGTA
TTAGTAGGACCTACACCTGTCAACA---TAATTGGAAGAAATCTGTTGACTCAGCTTGGTTGCACTCTAAATTTC
>FJ496153/B/US/2001/TRJO_flA9
CCTCAGATCACTCTTTGGCAACGACCCATCGTCACAATAAGGATA---GGGGGGCAACTAAAGGAAGCTCTATT---AGA
TACAGGAGCAGATGATACAGTATT---AGAAGAA---A---TGGATTTGCCAGGAAGATGGAAACCAAAAATGATAGGGG
GAATTGGAGGTTTTATCAAAGTAAGACAGTATGATCAGATACCCATAGAAATCTGTGGACATAGAGCTATTGGTACAGTA
TTAGTAGGACCTACACCTGTCAACA---TAATTGGAAGAAATCTGTTGACTCAGCTTGGTTGCACTCTAAATTTC
>FJ496154/B/US/2001/TRJO_flB1
CCTCAGATCACTCTTTGGCAACGACCCATCGTCACAATAAGGATA---GGGGGGCAACTAAAGGAAGCTCTATT---AGA
TACAGGAGCAGATGATACAGTATT---AGAAGAA---A---TGGATTTGCCAGGAAGATGGAAACCAAAAATGATAGGGG
GAATTGGAGGTTTTATCAAAGTAAGACAGTATGATCAGATACCCATAGAAATCTGTGGACATAGAGCTATTGGTACAGTA
TTAGTAGGACCTACACCTGTCAACA---TAATTGGAAGAAATCTGTTGACTCAGCTTGGTTGCACTCTAAATTTC
>FJ496155/B/US/2001/TRJO_flC6
CCTCAGATCACTCTTTGGCAACGACCCATCGTCACAATAAGGATA---GGGGGGCAACTAAAGGAAGCTCTATT---AGA
TACAGGAGCAGATGATACAGTATT---AGAAGAA---A---TGGATTTGCCAGGAAGATGGAAACCAAAAATGATAGGGG
GAATTGGAGGTTTTATCAAAGTAAGACAGTATGATCAGATACCCATAGAAATCTGTGGACATAGAGCTATTGGTACAGTA
TTAGTAGGACCTACACCTGTCAGCA---TAATTGGAAGAAATCTGTTGACTCAGCTTGGTTGCACTCTAAATTTC
>FJ496156/B/US/2001/TRJO_flC9
CCTCAGATCACTCTTTGGCAACGACCCATCGTCACAATAAGGATA---GGGGGGCAACTAAAGGAAGCTCTATT---AGA
TACAGGAGCAGATGATACAGTATT---AGAAGAA---A---TGGATTTGCCAGGAAGATGGAAACCAAAAATGATAGGGG
GAATTGGAGGTTTTATCAAAGTAAGACAGTATGATCAGATACCCATAGAAATCTGTGGACATAGAGCTATTGGTACAGTA
TTAGTAGGACCTACACCTGTCAACA---TAATTGGAAGAAATCTGTTGACTCAGCTTGGTTGCACTCTAAATTTC
>FJ496157/B/US/2001/TRJO_flD3
CCTCAGATCACTCTTTGGCAACGACCCATCGTCACAATAAGGATA---GGGGGGCAACTAAAGGAAGCTCTATT---AGA
TACAGGAGCAGATGATACAGTATT---AGAAGAA---A---TGGATTTGCCAGGAAGATGGAAACCAAAAATGATAGGGG
GAATTGGAGGTTTTATCAAAGTAAGACAGTATGATCAGATACCCATAGAAATCTGTGGACATAGAGCTATTGGTACAGTA
TTAGTAGGACCTACACCTGTCAACA---TAATTGGAAGAAATCTGTTGACTCAGCTTGGTTGCACTCTAAATTTC
>FJ496158/B/US/1990/WEAU_flA11
CCTCAAATCACTCTTTGGCAACGACCCCTCGTCACAATAAAGATA---GAGGGGCAACTGAAGGAAGCTCTATT---AGA
TACAGGAGCAGATGATACAGTATT---AGAAGAC---A---TGAATTTGCCAGGGAAATGGAAACCAAAAATGATAGGGG
GAATTGGAGGTTTTATCAAAGTAAGACAGTATGATCAGGTACCCATAGAAATCTGTGGACATAAAGCTATAGGTACAGTA
TTAGTAGGACCTACACCTGTCAACA---TAATTGGAAGAAATCTGTTGACTCAGATTGGCTGCACTTTAAATTTT
>FJ496159/B/US/1990/WEAU_flE1
CCTCAAATCACTCTTTGGCAACGACCCCTCGTCACAATAAAGATA---GAGGGGCAACTGAAGGAAGCTCTATT---AGA
TACAGGAGCAGATGATACAGTATT---AGAAGAC---A---TGAATTTGCCAGGGAAATGGAAACCAAAAATGATAGGGG
GAATTGGAGGTTTTATCAAAGTAAGACAGTATGATCAGGTACCCATAGAAATCTGTGGACATAAAGCTATAGGTACAGTA
TTAGTAGGACCTACACCTGTCAACA---TAATTGGAAGAAATCTGTTGACTCAGATTGGCTGCACTTTAAATTTT
>FJ496160/B/US/1990/WEAU_flE3
CCTCAAATCACTCTTTGGCAACGACCCCTCGTCACAATAAAGATA---GAGGGGCAACTGAAGGAAGCTCTATT---AGA
TACAGGAGCAGATGATACAGTATT---AGAAGAC---A---TGAATTTGCCAGGGAAATGGAAACCAAAAATGATAGGGG
GAATTGGAGGTTTTATCAAAGTAAGACAGTATGATCAGGTACCCATAGAAATCTGTGGACATAAAGCTATAGGTACAGTA
TTAGTAGGACCTACACCTGTCAACA---TAATTGGAAGAAATCTGTTGACTCAGATTGGCTGCACTTTAAATTTT
>FJ496161/B/US/1990/WEAU_flE8
CCTCAAATCACTCTTTGGCAACGACCCCTCGTCACAATAAAGATA---GAGGGGCAACTGAAGGAAGCTCTATT---AGA
TACAGGAGCAGATGATACAGTATT---AGAAGAC---A---TGAATTTGCCAGGGAAATGGAAACCAAAAATGATAGGGG
GAATTGGAGGTTTTATCAAAGTAAGACAGTATGATCAGGTACCCATAGAAATCTGTGGACATAAAGCTATAGGTACAGTA
TTAGTAGGACCTACACCTGTCAACA---TAATTGGAAGAAATCTGTTGACTCAGATTGGCTGCACTTTAAATTTT
>FJ496162/B/US/1990/WEAU_flF2
CCTCAAATCACTCTTTGGCAACGACCCCTCGTCACAATAAAGATA---GAGGGGCAACTGAAGGAAGCTCTATT---AGA
TACAGGAGCAGATGATACAGTATT---AGAAGAC---A---TGAATTTGCCAGGGAAATGGAAACCAAAAATGATAGGGG
GAATTGGAGGTTTTATCAAAGTAAGACAGTATGATCAGGTACCCATAGAAATCTGTGGACATAAAGCTATAGGTACAGTA
TTAGTAGGACCTACACCTGTCAACA---TAATTGGAAGAAATCTGTTGACTCAGATTGGCTGCACTTTAAATTTT
>FJ496163/B/US/1990/WEAU_flF5
CCTCAAATCACTCTTTGGCAACGACCCCTCGTCACAATAAAGATA---GAGGGGCAACTGAAGGAAGCTCTATT---AGA
TACAGGAGCAGATGATACAGTATT---AGAAGAC---A---TGAATTTGCCAGGGAAATGGAAACCAAAAATGATAGGGG
GAATTGGAGGTTTTATCAAAGTAAGACAGTATGATCAGGTACCCATAGAAATCTGTGGACATAAAGCTATAGGTACAGTA
TTAGTAGGACCTACACCTGTCAACA---TAATTGGAAGAAATCTGTTGACTCAGATTGGCTGCACTTTAAATTTT
>FJ496164/B/US/1990/WEAU_flF6
CCTCAAATCACTCTTTGGCAACGACCCCTCGTCACAATAAAGATA---GAGGGGCAACTGAAGGAAGCTCTATT---AGA
TACAGGAGCAGATGATACAGTATT---AGAAGAC---A---TGAATTTGCCAGGGAAATGGAAACCAAAAATGATAGGGG
GAATTGGAGGTTTTATCAAAGTAAGACAGTATGATCAGGTACCCATAGAAATCTGTGGACATAAAGCTATAGGTACAGTA
TTAGTAGGACCTACACCTGTCAACA---TAATTGGAAGAAATCTGTTGACTCAGATTGGCTGCACTTTAAATTTT
>FJ496165/B/US/1990/WEAU_flF7
CCTCAAATCACTCTTTGGCAACGACCCCTCGTCACAATAAAGATA---GAGGGGCAACTGAAGGAAGCTCTATT---AGA
TACAGGAGCAGATGATACAGTATT---AGAAGAC---A---TGAATTTGCCAGGGAAATGGAAACCAAAAATGATAGGGG
GAATTGGAGGTTTTATCAAAGTAAGACAGTATGATCAGGTACCCATAGAAATCTGTGGACATAAAGCTATAGGTACAGTA
TTAGTAGGACCTACACCTGTCAACA---TAATTGGAAGAAATCTGTTGACTCAGATTGGCTGCACTTTAAATTTT
>FJ496166/B/US/1990/WEAU_flF9
CCTCAAATCACTCTTTGGCAACGACCCCTCGTCACAATAAAGATA---GAGGGGCAACTGAAGGAAGCTCTATT---AGA
TACAGGAGCAGATGATACAGTATT---AGAAGAC---A---TGAATTTGCCAGGGAAATGGAAACCAAAAATGATAGGGG
GAATTGGAGGTTTTATCAAAGTAAGACAGTATGATCAGGTACCCATAGAAATCTGTGGACATAAAGCTATAGGTACAGTA
TTAGTAGGACCTACACCTGTCAACA---TAATTGGAAGAAATCTGTTGACTCAGATTGGCTGCACTTTAAATTTT
>FJ496167/B/US/2000/WITO_flA1
CCTCAGATCACTCTTTGGCAACGACCCCTTGTCGCAATAAAGATA---GGGGGGCAACTAAAGGAAGCTCTATT---AGA
TACAGGAGCAGATGATACAGTATT---AGAAGAA---A---TGAATTTGCCAGGAAGATGGAAACCAAAAATGATAGGGG
GAATTGGAGGTTTTATCAAAGTAAGACAGTATGATCAGATACCCATAGAAATCTGTGGACACAAAGCTATAGGTACAGTA
TTGGTAGGACCTACACCTGTCAACA---TAATTGGAAGAAATCTGTTGACTCAGATTGGTTGCACTTTAAATTTC
>FJ496168/B/US/2000/WITO_flA2
CCTCAGATCACTCTTTGGCAACGACCCCTTGTCGCAATAAAGATA---GGGGGGCAACTAAAGGAAGCTCTATT---AGA
TACAGGAGCAGATGATACAGTATT---AGAAGAA---A---TGAATTTGCCAGGAAGATGGAAACCAAAAATGATAGGGG
GAATTGGAGGTTTTATCAAAGTAAGACAGTATGATCAGATACCCATAGAAATCTGTGGACACAAAGCTATAGGTACAGTA
TTGGTAGGACCTACACCTGTCAACA---TAATTGGAAGAAATCTGTTGACTCAGATTGGTTGCACTTTAAATTTC
>FJ496169/B/US/2000/WITO_flB3
CCTCAGATCACTCTTTGGCAACGACCCCTTGTCGCAATAAAGATA---GGGGGGCAACTAAAGGAAGCTCTATT---AGA
TACAGGAGCAGATGATACAGTATT---AGAAGAA---A---TGAATTTGCCAGGAAGATGGAAACCAAAAATGATAGGGG
GAATTGGAGGTTTTATCAARGTAAGACAGTATGATCAGATACCCATAGAAATCTGTGGACACAAAGCTATAGGTACAGTA
TTGGTAGGACCTACACCTGTCAACA---TAATTGGAAGAAATCTGTTGACTCAGATTGGTTGCACTTTAAATTTC
>FJ496170/B/US/2000/WITO_flC1
CCTCAGATCACTCTTTGGCAACGACCCCTTGTCGCAATAAAGATA---GGGGGGCAACTAAAGGAAGCTCTATT---AGA
TACAGGAGCAGATGATACAGTATT---AGAAGAA---A---TGAATTTGCCAGGAAGATGGAAACCAAAAATGATAGGGG
GAATTGGAGGTTTTATCAAAGTAAGACAGTATGATCAGATACCCATAGAAATCTGTGGACACAAAGCTATAGGTACAGTA
TTGGTAGGACCTACACCTGTCAACA---TAATTGGAAGAAATCTGTTGACTCAGATTGGTTGCACTTTAAATTTC
>FJ496171/B/US/2000/WITO_flC10
CCTCAGATCACTCTTTGGCAACGACCCCTTGTCGCAATAAAGATA---GGGGGGCAACTAAAGGAAGCTCTATT---AGA
TACAGGAGCAGATGATACAGTATT---AGAAGAA---A---TGAATTTGCCAGGAAGATGGAAACCAAAAATGATAGGGG
GAATTGGAGGTTTTATCAAAGTAAGACAGTATGATCAGATACCCATAGAAATCTGTGGACACAAAGCTATAGGTACAGTA
TTGGTAGGACCTACACCTGTCAACA---TAATTGGAAGAAATCTGTTGACTCAGATTGGTTGCACTTTAAATTTC
>FJ496172/B/US/2000/WITO_flC3
CCTCAGATCACTCTTTGGCAACGACCCCTTGTCGCAATAAAGATA---GGGGGGCAACTAAAGGAAGCTCTATT---AGA
TACAGGAGCAGATGATACAGTATT---AGAAGAA---A---TGAATTTGCCAGGAAGATGGAAACCAAAAATGATAGGGG
GAATTGGAGGTTTTATCAAAGTAAGACAGTATGATCAGATACCCATAGAAATCTGTGGACACAAAGCTATAGGTACAGTA
TTGGTAGGACCTACACCTGTCAACA---TAATTGGAAGAAATCTGTTGACTCAGATTGGTTGCACTTTAAATTTC
>FJ496174/B/US/2000/WITO_flC9
CCTCAGATCACTCTTTGGCAACGACCCCTTGTCGCAATAAAGATA---GGGGGGCAACTAAAGGAAGCTCTATT---AGA
TACAGGAGCAGATGATACAGTATT---AGAAGAA---A---TGAATTTGCCAGGAAGATGGAAACCAAAAATGATAGGGG
GAATTGGAGGTTTTATCAAAGTAAGACAGTATGATCAGATACCCATAGAAATCTGTGGACACAAAGCTATAGGTACAGTA
TTGGTAGGACCTACACCTGTCAACA---TAATTGGAAGAAATCTGTTGACTCAGATTGGTTGCACTTTAAATTTC
>FJ496175/B/US/2000/WITO_flD5
CCTCAGATCACTCTTTGGCAACGACCCCTTGTCGCAATAAAGATA---GGGGGGCAACTAAAGGAAGCTCTATT---AGA
TACAGGAGCAGATGATACAGTATT---AGAAGAA---A---TGAATTTGCCAGGAAGATGGAAACCAAAAATGATAGGGG
GAATTGGAGGTTTTATCAAAGTAAGACAGTATGATCAGATACCCATAGAAATCTGTGGACACAAAGCTATAGGTACAGTA
TTGGTAGGACCTACACCTGTCAACA---TAATTGGAAGAAATCTGTTGACTCAGATTGGTTGCACTTTAAATTTC
>FJ496176/B/US/2000/WITO_flE1
CCTCAGATCACTCTTTGGCAACGACCCCTTGTCGCAATAAAGATA---GGGGGGCAACTAAAGGAAGCTCTATT---AGA
TACAGGAGCAGATGATACAGTATT---AGAAGAA---A---TGAATTTGCCAGGAAGATGGAAACCAAAAATGATAGGGG
GAATTGGAGGTTTTATCAAAGTAAGACAGTATGATCAGATACCCATAGAAATCTGTGGACACAAAGCTATAGGTACAGTA
TTGGTAGGACCTACACCTGTCAACA---TAATTGGAAGAAATCTGTTGACTCAGATTGGTTGCACTTTAAATTTC
>FJ496177/B/US/2000/WITO_flE10
CCTCAGATCACTCTTTGGCAACGACCCCTTGTCGCAATAAAGATA---GGGGGGCAACTAAAGGAAGCTCTATT---AGA
TACAGGAGCAGATGATACAGTATT---AGAAGAA---A---TGAATTTGCCAGGAAGATGGAAACCAAAAATGATAGGGG
GAATTGGAGGTTTTATCAAAGTAAGACAGTATGATCAGATACCCATAGAAATCTGTGGACACAAAGCTATAGGTACAGTA
TTGGTAGGACCTACACCTGTCAACA---TAATTGGAAGAAATCTGTTGACTCAGATTGGTTGCACTTTAAATTTC
>FJ496178/B/US/2000/WITO_flE11
CCTCAGATCACTCTTTGGCAACGACCCCTTGTCGCAATAAAGATA---GGGGGGCAACTAAAGGAAGCTCTATT---AGA
TACAGGAGCAGATGATACAGTATT---AGAAGAA---A---TGAATTTGCCAGGAAGATGGAAACCAAAAATGATAGGGG
GAATTGGAGGTTTTATCAAAGTAAGACAGTATGATCAGATACCCATAGAAATCTGTGGACACAAAGCTATAGGTACAGTA
TTGGTAGGACCTACACCTGTCAACA---TAATTGGAAGAAATCTGTTGACTCAGATTGGTTGCACTTTAAATTTC
>FJ496179/B/US/2000/WITO_flE2
CCTCAGATCACTCTTTGGCAACGACCCCTTGTCGCAATAAAGATA---GGGGGGCAACTAAAGGAAGCTCTATT---AGA
TACAGGAGCAGATGATACAGTATT---AGAAGAA---A---TGAATTTGCCAGGAAGATGGAAACCAAAAATGATAGGGG
GAATTGGAGGTTTTATCAAAGTAAGACAGTATGATCAGATACCCATAGAAATCTGTGGACACAAAGCTATAGGTACAGTA
TTGGTAGGACCTACACCTGTCAACA---TAATTGGAAGAAATCTGTTGACTCAGATTGGTTGCACTTTAAATTTC
>FJ496180/B/US/2000/WITO_flE3
CCTCAGATCACTCTTTGGCAACGACCCCTTGTCGCAATAAAGATA---GGGGGGCAACTAAAGGAAGCTCTATT---AGA
TACAGGAGCAGATGATACAGTATT---AGAAGAA---A---TGAATTTGCCAGGAAGATGGAAACCAAAAATGATAGGGG
GAATTGGAGGTTTTATCAAAGTAAGACAGTATGATCAGATACCCATAGAAATCTGTGGACACAAAGCTATAGGTACAGTA
TTGGTAGGACCTACACCTGTCAACA---TAATTGGAAGAAATCTGTTGACTCAGATTGGTTGCACTTTAAATTTC
>FJ496181/B/US/2000/WITO_flF2
CCTCAGATCACTCTTTGGCAACGACCCCTTGTCGCAATAAAGATA---GGGGGGCAACTAAAGGAAGCTCTATT---AGA
TACAGGAGCAGATGATACAGTATT---AGAAGAA---A---TGAATTTGCCAGGAAGATGGAAACCAAAAATGATAGGGG
GAATTGGAGGTTTTATCAAAGTAAGACAGTATGATCAGATACCCATAGAAATCTGTGGACACAAAGCTATAGGTACAGTA
TTGGTAGGACCTACACCTGTCAACA---TAATTGGAAGAAATCTGTTGACTCAGATTGGTTGCACTTTAAATTTC
>FJ496182/B/US/2000/WITO_flF4
CCTCAGATCACTCTTTGGCAACGACCCCTTGTCGCAATAAAGATA---GGGGGGCAACTAAAGGAAGCTCTATT---AGA
TACAGGAGCAGATGATACAGTATT---AGAAGAA---A---TGAATTTGCCAGGAAGATGGAAACCAAAAATGATAGGGG
GAATTGGAGGTTTTATCAAAGTAAGACAGTATGATCAGATACCCATAGAAATCTGTGGACACAAAGCTATAGGTACAGTA
TTGGTAGGACCTACACCTGTCAACA---TAATTGGAAGAAATCTGTTGACTCAGATTGGTTGCACTTTAAATTTC
>FJ496184/B/US/2000/WITO_flH3
CCTCAGATCACTCTTTGGCAACGACCCCTTGTCGCAATAAAGATA---GGGGGGCAACTAAAGGAAGCTCTATT---AGA
TACAGGAGCAGATGATACAGTATT---AGAAGAA---A---TGAATTTGCCAGGAAAATGGAAACCAAAAATGATAGGGG
GAATTGGAGGTTTTATCAAAGTAAGACAGTATGATCAGATACCCATAGAAATCTGTGGACACAAAGCTATAGGTACAGTA
TTGGTAGGACCTACACCTGTCAACA---TAATTGGAAGAAATCTGTTGACTCAGATTGGTTGCACTTTAAATTTC
>FJ647145/B/ZA/1985/R84
CCTCAGATCACTCTTTGGCAACGACCCCTCGTCACAATAAAGATA---GGGGGGCACCTAAAGGAAGCTCTATT---AGA
TACAGGAGCAGATGATACAGTATT---AGAAGAA---A---TGAGTTTGCCAGGAAGATGGAAACCAAAAATGATAGGGG
GAATTGGAGGTTTTATCAAAGTAAGACAGTATGATCAGATACCCATAGAAATCTGTGGACATAAAGCTATAGGTACAGTA
TTAATAGGACCTACACCTGTCAACA---TAATTGGAAGAAATCTGTTGACTCAGCTTGGTTGCACTTTAAATTTT
>FJ670524/B/ES/2008/X2400-3
CCTCAGATCACTCTTTGGCAACGACCCCTCGTCACAATAAAGATA---GGAGGGCAACTAAAGGAAGCTCTGCT---AGA
TACAGGAGCAGATGATACAGTATT---AGAAGAT---A---TGAACTTGCCAGGAAGATGGAAACCAAAAATGATAGGAG
GAATTGGAGGTTTTATCAAAGTAAGACAGTATGATCAGGTACCCATAGAAATTTGCGGACAAAAAGCTATAGGTACAGTA
TTAGTAGGACCTACACCTATCAACA---TAATTGGAAGAAATCTATTGACTCAGATTGGTTGCACTTTGAATTTT
>FJ670525/B/ES/2008/X2425-2
CCTCAAATCACTCTTTGGCAACGACCCCTCGTCACAATAAAGATA---GGGGGGCAATTAATGGAAGCTCTATT---AGA
TACAGGAGCAGATGATACAGTATT---AGAAGAC---A---TTAATTTGCCAGGAAAGTGGAAACCAAAAATGATAGGGG
GAATTGGAGGTTTTATCAAAGTAAGACAGTATGATCAAATACAGGTAGAAATCTGTGGACATAAGGCTATAGGTACAGTA
TTAGTAGGACCTACACCTGTCAACA---TAATTGGAAGAAACCTGTTAACTCAGATTGGTTGTACTTTAAATTTT
>FJ670531/B/ES/2008/P2008
CCTCAGATCACTCTTTGGCAACGACCCCTTGTCACAATAAAGATA---GGGGGGCAACTAAAGGAAGCTCTATT---AGA
CACAGGAGCAGATGATACAGTATT---AGAAGAA---A---TAGATTTGCCAGGAAGATGGAAACCAAAAATGATAGGGG
GAATTGGAGGTTTTATCAAAGTAAGACAGTATGATCAGATATGCATAGAAATCTGTGGACATAAAGCTATAGGTACAGTA
TTAGTAGGACCTACACCTGTCAACA---TAATTGGAAGAAACCTGTTGACTCAGATTGGTTGCACTTTAAATTTT
>FJ694790/B/DK/2007/PMVL_011
CCTCAGATCCCTCTTTGGCAACGACCCCTCGTCACAATAAAGGTA---GGGGGGCAACTAAAGGAAGCTCTATT---AGA
TACAGGAGCAGATGATACAGTATT---AGAAGAA---G---TGAGTTTGCCAGGAAGATGGAAACCAAAAATGATAGGGG
GAATTGGAGGTTTTATCAAAGTAAGACAATATGATCAAATCCCCATAGAAATATGTGGGCATAAAGCTATAGGTACAGTA
TTAGTAGGACCTACACCTGTCAACA---TAATTGGAAGAAATCTGTTGACTCAGATTGGTTGCACTTTAAATTTT
>FJ853620/B/ES/2008/P2021-3
CCTCAGATCACTCTTTGGCAACGACCCCTTGTCACAATAAAGATA---GGGGGGCAGCTAAAGGAAGCTCTATT---AGA
TACAGGAGCAGATGATACAGTATT---AGAAGAA---A---TGAATTTGCAAGGAAAATGGAAACCAAAAATGATAGGGG
GAATTGGAGGTTTTATCAAAGTAAGACAGTATGATCAGATACCCATAGAAATTTGTGGACATAAGACTATGGGTACAGTA
TTAATAGGGCCTACACCTGTCAACA---TAATTGGAAGAAATCTGTTGACTCAACTTGGTTGCACTTTAAATTTT
>FJ853622/B/ES/2008/X2510_2
CCTCAAATCACTCTTTGGCAACGACCCCTTGTCACAATAAAGATA---GGGGGGCAACTAAAGGAAGCTCTATT---AGA
CACAGGAGCAGATGATACAGTATT---AGAAGAC---A---TGGATCTGCCAGGGAGATGGAAACCAAAAATGATAGGGG
GAATTGGAGGTTTTATCAAAGTAAGACAGTATGATCAGGTATCCATAGAAATCTGTGGACATAAAGCTATAGGTACAGTA
TTAGTAGGACCTACACCTGTCAACA---TAATTGGAAGAAATCTGTTGACTAAGATTGGTTGTACTTTAAATTTT
>FW555696/B/FR/1985/pNL43_patent
CCTCAGATCACTCTTTGGCAGCGACCCCTCGTCACAATAAAGATA---GGGGGGCAATTAAAGGAAGCTCTATT---AGA
TACAGGAGCAGATGATACAGTATT---AGAAGAA---A---TGAATTTGCCAGGAAGATGGAAACCAAAAATGATAGGGG
GAATTGGAGGTTTTATCAAAGTAGGACAGTATGATCAGATACTCATAGAAATCTGCGGACATAAAGCTATAGGTACAGTA
TTAGTAGGACCTACACCTGTCAACA---TAATTGGAAGAAATCTGTTGACTCAGATTGGCTGCACTTTAAATTTT
>GQ372988/B/ES/2008/ES_X2515_3
CCTCAGATCACTCTTTGGCAACGACCCCTCGTCACAATAAAGATA---GGGGGGCAACTAAAGGAAGCTCTATT---AGA
TACAGGAGCAGATGATACAGTATT---AGAAGAC---A---TGGAATTGCCAGGAAGATGGAAACCAAAAATGATAGGGG
GAATTGGAGGTTTTATCAAAGTAAGAGAATATGAACAGATACCCATAGAAATCAGCGGACATAAAGCTGTAGGTACAGTA
TTAGTAGGACCTACACCTGTCAACA---TAATTGGGAGAAATCTGTTGACTCAGATTGGCTGCACTTTAAATTTT
>GQ372990/B/ES/2008/ES_X2556_3
CCTCAAATCACTCTTTGGCAACGACCCCTTGTCACAATAAAGGTA---GGAGGGCAACTAAAGGAAGCTCTATT---AGA
TACAGGAGCAGATGATACAGTATT---AGAAGAC---A---TAAATTTGCCAGGAAAATGGAAACCAAAAATGATAGGGG
GAATTGGCGGTTTTATCAAAGTAAGACAGTATGATCAGGTACCCATAGACATCTGTGGGCATAAAGCTATAGGTACAGTA
TTAGTAGGACCTACACCTGTCAACA---TAATAGGAAGAAACCTGTTGACTCAGATTGGATGCACTTTAAATTTT
>GQ386779/B/ES/1989/G1p1
CCTCAAATCACTCTTTGGCAACGACCCCTTGTTACAATAAAAATA---GGGGGGCAACTAAAGGAAGCTCTATT---AGA
TACAGGAGCAGATGATACAGTATT---AGAAGAA---A---TAAATTTGCCAGGAAGATGGAAACCAAAAATGATAGGGG
GAATTGGAGGTTTTATCAAAGTAAGACAGTATGATCAAATACTAGTAGAAATCTGTGGACATAAAGCTATAGGTACAGTA
TTAGTAGGACCTACACCTGTCAACA---TAATTGGAAGAAATCTGTTGACTCAGATTGGTTGTACTTTAAATTTT
>GQ386780/B/ES/1989/G1p11
CCTCAAATCACTCTTTGGCAACGACCCCTTGTTACAATAAAAATA---GGGGGGCAACTAAAGGAAGCTCTATT---AGA
TACAGGAGCAGATGATACAGTATT---AGAAGAA---A---TAAATTTGCCAGGAAGATGGAAACCAAAAATGATAGGGG
GAATTGGAGGTTTTATCAAAGTAAGACAGTATGATCAAATACTAGTAGAAATCTGTGGACATAAAGCTATAGGTACAGTA
TTAGTAGGACCTACACCTGTCAACA---TAATTGGAAGAAATCTGTTGACTCAGATTGGTTGTACTTTAAATTTT
>GQ386781/B/ES/1989/G1_5p11
CCTCAAATCACTCTTTGGCAACGACCCCTTGTTACAATAAAAATA---GGGGGGCAACTAAAGGAAGCTCTATT---AGA
TACAGGAGCAGATGATACAGTATT---AGAAGAA---A---TAAATTTGCCAGGAAGATGGAAACCAAAAATGATAGGGG
GAATTGGAGGTTTTATCAAAGTAAGACAGTATGATCAAATACTAGTAGAAATCTGTGGACATAAAGCTATAGGTACAGTA
TTAGTAGGACCTACACCTGTCAACA---TAATTGGAAGAAATCTGTTGACTCAGATTGGTTGTACTTTAAATTTT
>GQ386782/B/ES/1989/G2p1
CCTCAAATCACTCTTTGGCAACGACCCCTTGTTACAATAAAGATA---GGGGGGCAACTAAAGGAAGCTCTATT---AGA
TACAGGAGCAGATGATACAGTATT---AGAAGAA---A---TAAATTTGCCAGGAAGATGGAAACCAAAAATGATAGGGG
GAATTGGAGGTTTTATCAAAGTAAGACAGTATGATCAAATACTAGTAGAAATCTGTGGACATAAAGCTATAGGTACAGTA
TTAGTAGGACCTACACCTGTCAACA---TAATTGGAAGAAATCTGTTGACTCAGATTGGTTGTACTTTAAATTTT
>GQ386783/B/ES/1989/G2p11
CCTCAAATCACTCTTTGGCAACGACCCCTTGTTACAATAAAGATA---GGGGGGCAACTAAAGGAAGCTCTATT---AGA
TACAGGAGCAGATGATACAGTATT---AGAAGAA---A---TAAATTTGCCAGGAAGATGGAAACCAAAAATGATAGGGG
GAATTGGAGGTTTTATCAAAGTAAGACAGTATGATCAAATACTAGTAGAAATCTGTGGACATAAAGCTATAGGTACAGTA
TTAGTAGGACCTACACCTGTCAACA---TAATTGGAAGAAATCTGTTGACTCAGATTGGTTGTACTTTAAATTTT
>GQ386784/B/ES/1989/I1p1
CCTCAAATCACTCTTTGGCAACGACCCCTTGTCACAATAAAGATA---GGGGGGCAACTAAAGGAAGCTCTATT---AGA
TACCGGAGCAGATGATACAGTATT---AGAAGAA---A---TAAATTTGCCAGGAAGATGGAAACCAAAAATGATAGGGG
GAATTGGAGGTTTTATCAAAGTAAGACAGTATGATCAAATACTCGTAGAAATCTGTGGACATAAAGCTATAGGTACAGTA
TTAGTAGGACCTACACCTGTCAACA---TAATTGGAAGAAATCTGTTGACTCAGATTGGTTGCACTTTAAATTTT
>GQ386785/B/ES/1989/I1p11
CCTCAAATCACTCTTTGGCAACGACCCCTTGTCACAATAAAGATA---GGGGGGCAACTAAAGGAAGCTCTATT---AGA
TACCGGAGCAGATGATACAGTATT---AGAAGAA---A---TAAATTTGCCAGGAAGATGGAAACCAAAAATGATAGGGG
GAATTGGAGGTTTTATCAAAGTAAGACAGTATGATCAAATACTCGTAGAAATCTGTGGACATAAAGCTATAGGTACAGTA
TTAGTAGGACCTACACCTGTCAACA---TAATTGGAAGAAATCTGTTGACTCAGATTGGTTGCACTTTAAATTTT
>GQ386786/B/ES/1989/I5p1
CCTCAAATCACTCTTTGGCAACGACCCCTTGTCACAATAAAGATA---GGGGGGCAACTAAAGGAAGCTCTATT---AGA
TACCGGAGCAGATGATACAGTATT---AGAAGAA---A---TAAATTTGCCAGGAAGATGGAAACCAAAAATGATAGGGG
GAATTGGAGGTTTTATCAAAGTAAGACAGTATGATCAAATACTCGTAGAAATCTGTGGACATAAAGCTATAGGTACAGTA
TTAGTAGGACCTACACCTGTCAACA---TAATTGGAAGAAATCTGTTGACTCAGATTGGTTGCACTTTAAATTTT
>GQ386787/B/ES/1989/I5p11
CCTCAAATCACTCTTTGGCAACGACCCCTTGTCACAATAAAGATA---GGGGGGCAACTAAAGGAAGCTCTATT---AGA
TACCGGAGCAGATGATACAGTATT---AGAAGAA---A---TAAATTTGCCAGGAAGATGGAAACCAAAAATGATAGGGG
GAATTGGAGGTTTTATCAAAGTAAGACAGTATGATCAAATACTCGTAGAAATCTGTGGACATAAAGCTATAGGTACAGTA
TTAGTAGGACCTACACCTGTCAACA---TAATTGGAAGAAATCTGTTGACTCAGATTGGTTGCACTTTAAATTTT
>GQ386792/B/ES/1989/E1_5p1
CCTCAAATCACTCTTTGGCAACGACCCCTTGTCACAATAAAGATA---GGGGGGCAACTAAAGGAAGCTCTATT---AGA
TACAGGAGCAGATGATACAGTATT---AGAAGAA---A---TAAATTTGCCAGGAAGATGGAAACCAAAAATGATAGGGG
GAATTGGAGGTTTTATCAAAGTAAGACAGTATGATCAAATACTCGTAGAAATCTGTGGACATAAAGCTATAGGTACAGTA
TTAGTAGGACCTACACCTGTCAACA---TAATTGGAAGAAATCTGTTGACTCAGATTGGTTGCACTTTAAATTTT
>GQ386793/B/ES/1989/E1_5p11
CCTCAAATCACTCTTTGGCAACGACCCCTTGTCACAATAAAGATA---GGGGGGCAACTAAAGGAAGCTCTATT---AGA
TACAGGAGCAGATGATACAGTATT---AGAAGAA---A---TAAATTTGCCAGGAAGATGGAAACCAAAAATGATAGGGG
GAATTGGAGGTTTTATCAAAGTAAGACAGTATGATCAAATACTCGTAGAAATCTGTGGACATAAAGCTATAGGTACAGTA
TTAGTAGGACCTACACCTGTCAACA---TAATTGGAAGAAATCTGTTGACTCAGATTGGTTGCACTTTAAATTTT
>GU177863/B/CN/1999/plwj
CCTCAGATCACTCTTTGGCAACGACCCCTCGTCACAATAAAGATA---GGGGGGCAATTAAAGGAAGCTCTATT---AGA
TACAGGAGCAGATGATACAGTATT---AGAAGAA---A---TGAATTTGCCAGGAAGATGGAAACCAAAAATGATAGGGG
GAATTGGAGGTTTTATCAAAGTAAGACAGTATGATCAGATACCCATAGAAATCTGCGGACACAAGGCTGTAGGTACAGTA
TTAATAGGACCTACACCTGTCAACA---TAATTGGAAGAAATCTGTTGACTCAGATTGGTTGCACTTTAAATTTT
>GU362881/B/ES/2009/P2149_3
CCTCAAATCACTCTTTGGCAACGACCCCTTGTCACAATAAAGGTA---GGGGGGCAACTAAAGGAAGCTCTATT---AGA
TACAGGAGCAGATGATACAGTATT---AGAAGAA---A---TAAGTTTACCAGGAAGATGGAAACCAAAAATGATAGGGG
GAATTGGAGGTTTTATCAAAGTAAGACAGTATGATCAGGTAGCCATAGAAATCTGTGGCCATAAGGCTATAGGTACAGTC
TTAGTAGGACCTACACCTGTCAACA---TAATTGGAAGAAATCTGTTAACTCAGATTGGTTGCACTTTAAATTTT
>GU362883/B/ES/2008/X2555_2
CCTCAGATCACTCTTTGGCAACGACCCCTCGTCGAAATAAAGATA---GGGGGGCAACTAAAGGAAGCTCTATT---AGA
TACAGGAGCAGATGATACAGTATT---AGAAGAA---A---TGAATTTGCCAGGAAGATGGAAACCAAAAATGATAGGGG
GAATTGGAGGTTTTATCAAAGTAAAACAGTATGATCAGATACCCATAGATATTTGTGGGCATAAAGCTATAGGTACAGTG
TTAGTAGGACCTACACCTGTCAACA---TAATTGGAAGAAATCTGTTGACTCAAATTGGCTGCACTTTAAATTTT
>GU362885/B/ES/2009/X2689_2
CCTCAAATCACTCTTTGGCAACGACCCCTAGTCCCAATAAGGATA---GGGGGACAACTAAAGGAAGCTCTACT---AGA
TACAGGAGCAGATGATACAGTATT---AGAAGAA---A---TGAATTTGCCAGGAAAATGGAAACCAAAAATGATAGGGG
GAATTGGAGGTTTTATCAAAGTAAGACAGTATGATCAAATAGTCATAGAAATCTGTGGACATAAGGTTATGGGTACAGTA
TTAATAGGACCTACACCTGTCAACA---TAATTGGGAGAAATTTGTTGACTCAGCTTGGCTGCACTTTAAATTTT
>GU362886/B/ES/2008/X2574_2
CCTCAAATCACTCTTTGGCAACGACCCCTCGTCGTAATAAAGGTA---GGGGGGCAGCTAAAGGAAGCTCTATT---AGA
TACAGGAGCAGATGATACAGTGTT---AGAAGAC---A---TGAATTTGCCAGGAAGATGGAAACCAAAAATGATAGGGG
GAATTGGAGGTTTTATCAAAGTAAAACAGTATGATCAGGTAGCCATAGAAATCTGTGGACATAAAGCTATAGGTACAGTA
TTAGTAGGACCCACACCTGTCAACA---TAATTGGAAGAAATCTGTTGACTCAGATTGGCTGCACTTTAAATTTT
>GU647196/B/CN/1999/plwj11_6
CCTCAGATCACTCTTTGGCAACGACCCCTCGTCACAATAAAGATA---GGGGGGCAATTAAAGGAAGCTCTATT---AGA
TACAGGAGCAGATGATACAGTATT---AGAAGAA---A---TGAATTTGCCAGGAAGATGGAAACCAAAAATGATAGGGG
GAATTGGAGGTTTTATCAAAGTAAGACAGTATGATCAGATACCAATAGAAATCTGCGGACACAAGGCTGTAGGTACAGTA
TTAATAGGACCTACACCTGTCAACA---TAATTGGGAGAAATCTGTTGACTCAGCTTGGTTGCACTTTAAATTTT
>GU647197/B/CN/1999/plwj5_6
CCTCAGATCACTCTTTGGCAACGACCCCTCGTCACAATAAAGATA---GGGGGGCAATTAAAGGAAGCTCTATT---AGA
TACAGGAGCAGATGATACAGTATT---AGAAGAA---A---TGAATTTGCCAGGAAGATGGAAACCAAAAATGATAGGGG
GAATTGGAGGTTTTATCAAAGTAAGACAGTATGATCAGATACCCATAGAAATCTGCGGACACAAGGCTGTAGGTACAGTA
TTAATAGGACCTACACCTGTCAACA---TAATTGGAAGAGATCTGTTGACTCAGATTGGTTGCACTTTAGATTTT
>GU647198/B/CN/1999/plwj2_6
CCTCAGATCACTCTTTGGCAACGACCCCTCGTCACAATAAAGATA---GGGGGGCAATTAAAGGAAGCTCTATT---AGA
TACAGGAGCAGATGATACAGTATT---AGAAGAA---A---TGAATTTGCCAGGAAGATGGAAACCAAAAATGATAGGGG
GAATTGGAGGTTTTATCAAAGTAAGACAGTATGATCAGATACCCATAGAAATCTGCGGACACAAGGCTGTAGGTACAGTA
TTAATAGGACCTACACCTGTCAACA---TAATTGGAAGAAATCTGTTGACTCAGATTGGTTGCACTTTAAATTTT
>HH978650/B/FR/1983/HXB2_patent
CCTCAGGTCACTCTTTGGCAACGACCCCTCGTCACAATAAAGATA---GGGGGGCAACTAAAGGAAGCTCTATT---AGA
TACAGGAGCAGATGATACAGTATT---AGAAGAA---A---TGAGTTTGCCAGGAAGATGGAAACCAAAAATGATAGGGG
GAATTGGAGGTTTTATCAAAGTAAGACAGTATGATCAGATACTCATAGAAATCTGTGGACATAAAGCTATAGGTACAGTA
TTAGTAGGACCTACACCTGTCAACA---TAATTGGAAGAAATCTGTTGACTCAGATTGGTTGCACTTTAAATTTT
>HI964165/B/FR/1983/HXB2_patent
CCTCAGGTCACTCTTTGGCAACGACCCCTCGTCACAATAAAGATA---GGGGGGCAACTAAAGGAAGCTCTATT---AGA
TACAGGAGCAGATGATACAGTATT---AGAAGAA---A---TGAGTTTGCCAGGAAGATGGAAACCAAAAATGATAGGGG
GAATTGGAGGTTTTATCAAAGTAAGACAGTATGATCAGATACTCATAGAAATCTGTGGACATAAAGCTATAGGTACAGTA
TTAGTAGGACCTACACCTGTCAACA---TAATTGGAAGAAATCTGTTGACTCAGATTGGTTGCACTTTAAATTTT
>HM469975/B/ES/2009/S61_E1_5p21
CCTCAAATCACTCTTTGGCAACGACCCCTTGTCACAATAAAGATA---GGGGGGCAACTAAAGGAAGCTCTATT---AGA
TACAGGAGCAGATGATACAGTATT---AGAAGAA---A---TAAATTTGCCAGGAAGATGGAAACCAAAAATGATAGGGG
GAATTGGAGGTTTTATCAAAGTAAGACAGTATGATCAAATACTCGTAGAAATCTGTGGACATAAAGCTATAGGTACAGTA
TTAGTAGGACCTACACCTGTCAACA---TAATTGGAAGAAATCTGTTGACTCAGATTGGTTGCACTTTAAATTTT
>HM469977/B/ES/2009/S61_G2p21
CCTCAAATCACTCTTTGGCAACGACCCCTTGTTACAATAAAGATA---GGGGGGCAACTAAAGGAAGCTCTATT---AGA
TACAGGAGCAGATGATACAGTATT---AGAAGAA---A---TAAATTTGCCAGGAAGATGGAAACCAAAAATGATAGGGG
GAATTGGAGGTTTTATCAAAGTAAGACAGTATGATCAAATACTAGTAGAAATCTGTGGACATAAAGCTATAGGTACAGTA
TTAGTAGGACCTACACCTGTCAACA---TAATTGGAAGAAATCTGTTGACTCAGATTGGTTGTACTTTAAATTTT
>HM469978/B/ES/2009/S61_G1_5p21
CCTCAAATCACTCTTTGGCAACGACCCCTTGTTACAATAAAAATA---GGGGGGCAACTAAAGGAAGCTCTATT---AGA
TACAGGAGCAGATGATACAGTATT---AGAAGAA---A---TAAATTTGCCAGGAAGATGGAAACCAAAAATGATAGGGG
GAATTGGAGGTTTTATCAAAGTAAGACAGTATGATCAAATACTAGTAGAAATCTGTGGACATAAAGCTATAGGTACAGTA
TTAGTAGGACCTACACCTGTCAACA---TAATTGGAAGAAATCTGTTGACTCAGATTGGTTGTACTTTAAATTTT
>HM469979/B/ES/2009/S61_H1_5p21
CCTCAAATCACTCTTTGGCAACGACCCCTTGTTATAATAAAGATA---GGGGGGCAACTAAAGGAAGCTCTATT---AGA
TACAGGAGCAGATGATACAGTATT---AGAAGAG---A---TGAATTTACCAGGAAGATGGAAMCCAAAAATGATAGGGG
GAATTGGAGGTTTTATCAAAGTAAGACAGTATGATCAAATACTCGTAGAAATCTGTGGACATAAAGCTATAGGTACAGTA
TTAGTAGGACCTACACCTGTCAACA---TAATTGGAAGAAATCTGTTGACTCAGATTGGTTGCACTTTAAATTTT
>HM469980/B/ES/2009/S61_I1p21
CCTCAAATCACTCTTTGGCAACGACCCCTTGTCACAATAAAGATA---GGGGGGCAACTAAAGGAAGCTCTATT---AGA
TACCGGAGCAGATGATACAGTATT---AGAAGAA---A---TAAATTTGCCAGGAAGATGGAAACCAAAAATGATAGGGG
GAATTGGAGGTTTTATCAAAGTAAGACAGTATGATCAAATACTCGTAGAAATCTGTGGACATAAAGCTATAGGTACAGTA
TTAGTAGGACCTACACCTGTCAACA---TAATTGGAAGAAATCTGTTGACTCAGATTGGTTGCACTTTAAATTTT
>HM469981/B/ES/2009/S61_I5p21
CCTCAAATCACTCTTTGGCAACGACCCCTTGTCACAATAAAGATA---GGGGGGCAACTAAAGGAAGCTCTATT---AGA
TACCGGAGCAGATGATACAGTATT---AGAAGAA---A---TAAATTTGCCAGGAAGATGGAAACCAAAAATGATAGGGG
GAATTGGAGGTTTTATCAAAGTAAGACAGTATGATCAAATACTCGTAGAAATCTGTGGACATAAAGCTATAGGTACAGTA
TTAGTAGGACCTACACCTGTCAACA---TAATTGGAAGAAATCTGTTGACTCAGATTGGTTGCACTTTAAATTTT
>HM586187/B/GB/2003/MM33d12p
CCTCAAATCACTCTTTGGCAACGACCCCTAGTCACAATAAGGATA---GGGGGGCAACTAAAGGAAGCTCTATT---AGA
TACAGGAGCAGATGATACAGTGTT---AGAAGAA---A---TGAATTTGCCAGGAAGATGGAAACCAAAAATGATAGGGG
GAATTGGAGGTTTTATCAAAGTAAGACAGTATGATCAGATACCCATAGAAATCTGTGGGCATAAAGCTATAGGTACAGTA
TTAGTAGGACCTACACCTGTCAACA---TAATTGGAAGAAATCTGTTGACTCAGATTGGTTGCACTTTAAATTTC
>HM586193/B/GB/2004/MM39d11p
CCTCAGATCACTCTTTGGCAACGACCCCTTGTCACAATAAAGATA---GAGGGGCAACTAAAGGAAGCTCTATT---AGA
TACAGGAGCAGATGATACAGTATT---AGAAGAC---A---TGAATTTGCCAGGAAAATGGAAACCAAAAATGATAGGGG
GAATTGGAGGTTTTATCAAAGTAAAACAGTATGATCAGATACCCATAGAAATCTGTGGACATAAAGCTATAGGTACAGTA
TTAGTAGGACCTACTCCTGTCAACA---TAATTGGAAGAAATCTGTTGACTCAGATTGGTTGCACTTTAAATTTT
>HM586198/B/GB/2004/MM42d22_GN1
CCTCAGATCACTCTTTGGCAACGACCCCTCGTCACAATAAAGATA---GGGGGGCAGCTAAAAGAAGCTCTATT---AGA
TACAGGAGCAGATGATACAGTATT---AGAAGAA---A---TGAATTTGCCAGGAAGATGGAAACCAAAAATGATAGGGG
GAATTGGAGGTTTTATCAAAGTAAAACAGTATGATCAGATACCCATAGAGATCTGTGGACATAAGGCTATAGGTACAGTA
TTAGTAGGACCTACACCTGTCAACA---TAATTGGAAGAAATCTGTTGACTCAGCTTGGGTGTACTTTAAATTTT
>HM586200/B/GB/2004/MM42d92_GN1
CCTCAGATCACTCTTTGGCAACGACCCCTCGTCACAATAAAGATA---GGGGGGCAGCTAAAAGAAGCTCTATT---AGA
TACAGGAGCAGATGATACAGTATT---AGAAGAA---A---TGAATTTGCCAGGAAGATGGAAACCAAAAATGATAGGGG
GAATTGGAGGTTTTATCAAAGTAAAACAGTATGATCAGATACCCATAGAGATCTGTGGACATAAGGCTATAGGTACAGTA
TTAGTAGGACCTACACCTGTCAACA---TAATTGGAAGAAATCTGTTGACTCAGCTTGGGTGTACTTTAAATTTT
>HM586202/B/GB/2005/MM42d183_GN1
CCTCAGATCACTCTTTGGCAACGACCCCTCGTCACAATAAAGATA---GGGGGGCAGCTAAAAGAAGCTCTATT---AGA
TACAGGAGCAGATGATACAGTATT---AGAAGAA---A---TGAATTTGCCAGGAAGATGGAAACCAAAAATGATAGGGG
GAATTGGAGGTTTTATCAAAGTAAAACAGTATGATCAGATACCCATAGAGATCTGTGGACATAAGGCTATAGGTACAGTA
TTAGTAGGACCTACACCTGTCAACA---TAATTGGAAGAAATCTGTTGACTCAGCTTGGGTGTACTTTAAATTTT
>HM586204/B/GB/2005/MM42d324_GN1
CCTCAGATCACTCTTTGGCAACGACCCCTCGTCATAATAAAGATA---GGGGGGCAGCTAAAAGAAGCTCTATT---AGA
TACAGGAGCAGATGATACAGTATT---AGAAGAA---A---TGAATTTGCCAGGAAGATGGAAACCAAAAATGATAGGGG
GAATTGGAGGTTTTATCAAAGTAAAACAGTATGATCAGATACCCATAGAGATCTGTGGACATAAGGCTATAGGTACAGTA
TTAGTAGGACCTACACCTGTCAACA---TAATTGGAAGAAATCTGTTGACTCAGCTTGGGTGTACTTTAAATTTT
>HM586206/B/GB/2004/MM43d21_GN1
CCTCAGATCACTCTTTGGCAACGACCCCTCGTCACAATAAAGATA---GGGGGGCAACTAAAGGAAGCTCTATT---AGA
TACAGGAGCAGATGATACAGTATT---AGAAGAC---A---TGAATTTGCCAGGAAGATGGAAACCAAAAATGATAGGGG
GAATTGGAGGTTTTATCAAAGTAAGACAGTATGATCAGATACCCATAGAAATCTGTGGACATAAAGCTATAGGTACAGTA
TTAGTAGGACCTACACCTGTCAACA---TAATTGGAAGAAACCTGTTGACTCAGATTGGTTGCACTTTAAATTTT
>HM586207/B/GB/2005/MM43d101_GN1
CCTCAGATCACTCTTTGGCAACGACCCCTCGTCACAATAAAGATA---GGGGGGCAACTAAAGGAAGCTCTATT---AGA
TACAGGAGCAGATGATACAGTATT---AGAAGAC---A---TGAATTTGCCAGGAAGATGGAAACCAAAAATGATAGGGG
GAATTGGAGGTTTTATCAAAGTAAGACAGTATGATCAGATACCCATAGAAATCTGTGGACATAAAGCTATAGGTACAGTA
TTAGTAGGACCTACACCTGTCAACA---TAATTGGAAGAAACCTGTTGACTCAGATTGGTTGCACTTTAAATTTT
>HM586208/B/GB/2005/MM43d228_GN1
CCTCAGATCACTCTTTGGCAACGACCCCTCGTCACAATAAAGATA---GGGGGGCAACTAAAGGAAGCTCTATT---AGA
TACAGGAGCAGATGATACAGTATT---AGAAGAC---A---TGAATTTGCCAGGAAGATGGAAACCAAAAATGATAGGGG
GAATTGGAGGTTTTATCAAAGTAAGACAGTATGATCAGATACCCATAGAAATCTGTGGACATAAAGCTATAGGTACAGTA
TTAGTAGGACCTACACCTGTCAACA---TAATTGGAAGAAACCTGTTGACTCAGATTGGTTGCACTTTAAATTTT
>HM586209/B/GB/2005/MM43d368_GN1
CCTCAGATCACTCTTTGGCAACGACCCCTCGTCACAATAAAGATA---GGGGGGCAACTAAAGGAAGCTCTATT---AGA
TACAGGAGCAGATGATACAGTATT---AGAAGAC---A---TGAATTTGCCAGGAAGATGGAAACCAAAAATGATAGGGG
GAATTGGAGGTTTTATCAAAGTAAGACAGTATGATCAGATACCCATAGAAATCTGTGGACATAAAGCTATAGGTACAGTA
TTAGTAGGACCTACACCTGTCAACA---TAATTGGAAGAAACCTGTTGACTCAGATTGGTTGCACTTTAAATTTT
>HM586210/B/GB/2005/MM45d22_GN1
CCTCAGATCACTCTTTGGCAACGACCCCTCGTCACAATAAAGGTA---GGGGGACAACTAAAGGAAGCTCTATT---AGA
CACAGGGGCAGATGATACAGTATT---AGAAGAA---A---TGAATTTGCCAGGAAAATGGAAACCAAAAATGATAGGGG
GAATTGGAGGTTTTATCAAAGTAAGACAGTATGATCAGATACCCATAGAAATCTGTGGGCATAAAGCTATAGGTACAGTA
TTAGTAGGACCTACACCTGTCAACA---TAATTGGAAGAAATTTGTTGACTGAGATTGGGTGCACTTTGAATTTT
>HM586211/B/GB/2005/MM45d87_GN1
CCTCAGATCACTCTTTGGCAACGACCCCTCGTCACAATAAAGGTA---GGGGGACAACTAAAGGAAGCTCTATT---AGA
CACAGGGGCAGATGATACAGTATT---AGAAGAA---A---TGAATTTGCCAGGAAAATGGAAACCAAAAATGATAGGGG
GAATTGGGGGTTTTATCAAAGTAAGACAGTATGATCAGATACCCATAGAAATCTGTGGGCATAAAGCTATAGGTACAGTA
TTAGTAGGACCTACACCTGTCAACA---TAATTGGAAGAAATTTGTTGACTGAGATTGGGTGCACTTTGAATTTT
>HM586212/B/GB/2005/MM45d213_GN1
CCTCAGATCACTCTTTGGCAACGACCCCTCGTCACAATAAAGGTA---GGGGGACAACTAAAGGAAGCTCTATT---AGA
CACAGGGGCAGATGATACAGTATT---AGAAGAA---A---TGAATTTGCCAGGAAAATGGAAACCAAAAATGATAGGGG
GAATTGGAGGTTTTATCAAAGTAAGACAGTATGATCAGATACCCATAGAAATCTGTGGGCATAAAGCTATAGGTACAGTA
TTAGTAGGACCTACACCTGTCAACA---TAATTGGAAGAAATTTGTTGACTGAGATTGGGTGCACTTTGAATTTT
>HQ215554/B/CN/2008/1106
CCTCAAATCACTCTTTGGCAACGACCCCTCGTCTCAATAAAGATA---GGAGGGCAACTAAAGGAAGCTCTATT---AGA
TACAGGAGCAGATGATACAGTATT---AGAAGAA---A---TGAATTTACCAGGAAGATGGAAACCAAAAATGATAGGGG
GAATTGGAGGTTTTATCAAAGTAAGACAGTATGATCAGATACAAGTAGAAATTTGTGGACATAAAGCTGTAGGTACAGTG
TTAATAGGACCTACACCTGTCAACA---TAATTGGAAGAAATCTGTTGACTCAGATTGGCTGCACTTTAAATTTT
>HQ215556/B/CN/2009/1121
CCTCAAATCACTCTTTGGCAGCGACCCCTCGTCTCAATAAAGATA---GGGGGGCAACAAAARGAAGCTCTATT---AGA
TACAGGAGCAGATGATACAGTATT---AGAAGAA---A---TGCATTTACCAGGAAGATGGAAACCAAAAATGATAGGGG
GAATTGGAGGTTTTATCAAAGTAAGACAGTATGATCAGATACGCATAGAAATTTGCGGACATGAAGCTATAGGTACAGTA
TTAATAGGACCTACACCTGTCAACA---TAATTGGAAGAAATCTGTTGACTCAGATTGGCTGCACTTTAAATTTT
>JA806687/B/FR/1983/HXB2-patent
CCTCAGGTCACTCTTTGGCAACGACCCCTCGTCACAATAAAGATA---GGGGGGCAACTAAAGGAAGCTCTATT---AGA
TACAGGAGCAGATGATACAGTATT---AGAAGAA---A---TGAGTTTGCCAGGAAGATGGAAACCAAAAATGATAGGGG
GAATTGGAGGTTTTATCAAAGTAAGACAGTATGATCAGATACTCATAGAAATCTGTGGACATAAAGCTATAGGTACAGTA
TTAGTAGGACCTACACCTGTCAACA---TAATTGGAAGAAATCTGTTGACTCAGATTGGTTGCACTTTAAATTTT
>JF320003/B/US/2006/502_0341_FL05
CCTCAGATCACTCTTTGGCAACGACCCCTCGTCACAATAAAGGTA---GGGGGGCAAATAAAGGAAGCTCTATT---AGA
TACAGGAGCAGATGATACAGTATT---AGAAGAC---A---TGAGTTTGCCAGGGAGATGGAAACCAAAAATGATAGGGG
GAATTGGAGGTTTTATCAAAGTAAGACAGTATGATCAGATACAAATAGAAATATGTGGACATAAAGCTATAGGTACAGTA
TTAGTAGGGCCTACACCTGTCAACA---TAATTGGAAGAAATCTGTTGACTCAAATTGGTTGTACTTTAAATTTT
>JF320005/B/US/2006/502_0341_FL04
CCTCAGATCACTCTTTGGCAACGACCCCTCGTCACAATAAAGGTA---GGGGGGCAAATAAAGGAAGCTCTATT---AGA
TACAGGAGCAGATGATACAGTATT---AGAAGAC---A---TGAGTTTGCCAGGGAGATGGAAACCAAAAATGATAGGGG
GAATTGGAGGTTTTATCAAAGTAAGACAGTATGATCAGATACAAATAGAAATATGTGGACATAAAGCTATNGGTACAGTA
TTAGTAGGGCCTACACCTGTCAACA---TAATTGGAAGAAATCTGTTGACTCAAATTGGTTGTACTTTAAATTTT
>JF320006/B/US/2006/502_0341_FL07
CCTCAGATCACTCTTTGGCAACGACCCCTCGTCACAATAAAGGTA---GGGGGGCAAATAAAGGAAGCTCTATT---AGA
TACAGGAGCAGATGATACAGTATT---AGAAGAC---A---TGAGTTTGCCAGGGAGATGGAAACCAAAAATGATAGGGG
GAATTGGAGGTTTTATCAAAGTAAGACAGTATGATCAGATACAAATAGAAATATGTGGACATAAAGCTATAGGTACAGTA
TTAGTAGGGCCTACACCTGTCAACA---TAATTGGAAGAAATCTGTTGACTCAAATTGGTTGTACTTTAAATTTT
>JF320008/B/PE/2006/502_0524_FL04
CCTCAAATCACTCTTTGGCAACGACCCGTTGTCCCAATAAGAGTA---GGAGGGCAACTAAAGGAAGCTCTATT---AGA
TACAGGAGCAGATGATACAGTACT---AGAAGAG---A---TGAATTTGCCAGGAAAATGGAGACCAAAAATGATAGGGG
GAATTGGAGGTTTTATCAAAGTAAGACAGTATGATCAGATAACCATAGAAATCTGTGGACATAAAACTACAGGTACAGTA
TTAGTAGGACCTACACCTATCAACA---TAATTGGAAGAAATCTGTTGACTCAGCTTGGCTGCACTTTAAATTTT
>JF320009/B/PE/2006/502_0524_FL05
CCTCAAATCACTCTTTGGCAACGACCCGTTGTCCCAATAAGAGTA---GGAGGGCAACTAAAGGAAGCTCTATT---AGA
TACAGGAGCAGATGATACAGTACT---AGAAGAG---A---TGAATTTGCCAGGAAAATGGAGACCAAAAATGATAGGGG
GAATTGGAGGTTTTATCAAAGTAAGACAGTATGATCAGATAACCATAGAAATCTGTGGACATAAAACTACAGGTACAGTA
TTAGTAGGACCTACACCTATCAACA---TAATTGGAAGAAATCTGTTGACTCAGCTTGGTTGCACTTTAAATTTT
>JF320010/B/PE/2006/502_0524_FL06
CCTCAAATCACTCTTTGGCAACGACCCGTTGTCCCAATAAGAGTA---GGAGGGCAACTAAAGGAAGCTCTATT---AGA
TACAGGAGCAGATGATACAGTACT---AGAAGAG---A---TGAATTTGCCAGGAAAATGGAGACCAAAAATGATAGGGG
GAATTGGAGGTTTTATCAAAGTAAGACAGTATGATCAGATAACCATAGAAATCTGTGGACATAAAACTACAGGTACAGTA
TTAGTAGGACCTACACCTATCAACA---TAATTGGAAGAAATCTGTTGACTCAGCTTGGTTGCACTTTAAATTTT
>JF320012/B/PE/2007/502_1399_wg6
CCTCAAATCACTCTTTGGCAACGACCCCTTGTCACAATAAAGATA---GGGGGGCAGCTAAAGGAAGCTCTATT---AGA
TACAGGAGCAGATGATACAGTATT---AGAAGAA---A---TGACTTTGCCAGGAAGATGGAAACCAAAAATGATAGGGG
GAATTGGAGGTTTTATCAAAGTAAGACAGTATGATCAGATAAGCCTAGAAATCTGTGGACATAAAGCAGTAGGTACAGTG
TTAATAGGACCTACACCTGTCAACA---TAATTGGAAGAAATCTGTTGACTCAGCTTGGCTGCACTTTAAATTTT
>JF320013/B/PE/2007/502_1399_wg4
CCTCAAATCACTCTTTGGCAACGACCCCTTGTCACAATAAAGATA---GGGGGGCAGCTAAAGGAAGCTCTATT---AGA
TACAGGAGCAGATGATACAGTATT---AGAAGAA---A---TGACTTTGCCAGGAAGATGGAAACCAAAAATGATAGGGG
GAATTGGAGGTTTTATCAAAGTAAGACAGTATGATCAGATAAGCCTAGAAATCTGTGGACATAAAGCAGTAGGTACAGTG
TTAATAGGACCTACACCTGTCAACA---TAATTGGAAGAAATCTGTTGACTCAGCTTGGCTGCACTTTAAATTTT
>JF320014/B/PE/2007/502_1399_wg5
CCTCAAATCACTCTTTGGCAACGACCCCTTGTCACAATAAAGATA---GGGGGGCAGCTAAAGGAAGCTCTATT---AGA
TACAGGAGCAGATGATACAGTATT---AGAAGAA---A---TGACTTTGCCAGGAAGATGGAAACCAAAAATGATAGGGG
GAATTGGAGGTTTTATCAAAGTAAGACAGTATGATCAGATAAGCCTAGAAATCTGTGGACATAAAGCAGTAGGTACGGTG
TTAATAGGACCTACACCTGTCAACA---TAATTGGAAGAAATCTGTTGACTCAGCTTGGCTGCACTTTAAATTTT
>JF320015/B/PE/2007/502_1399_wg1
CCTCAAATCACTCTTTGGCAACGACCCCTTGTCACAATAAAGATA---GGGGGGCAGCTAAAGGAAGCTCTATT---AGA
TACAGGAGCAGATGATACAGTATT---AGAAGAA---A---TGACTTTGCCAGGAAGATGGAAACCAAAAATGATAGGGG
GAATTGGAGGTTTTATCAAAGTAAGACAGTATGATCAGATAAGCCTAGAAATCTGTGGACATAAAGCAGTAGGTACAGTG
TTAATAGGACCTACACCTGTCAACA---TAATTGGAAGAAATCTGTTGACTCAGCTTGGCTGCACTTTAAATTTT
>JF320016/B/PE/2007/502_1399_wg3
CCTCAAATCACTCTTTGGCAACGACCCCTTGTCACAATAAAGATA---GGGGGGCAGCTAAAGGAAGCTCTATT---AGA
TACAGGAGCAGATGATACAGTATT---AGAAGAA---A---TGACTTTGCCAGGAAGATGGAAACCAAAAATGATAGGGG
GAATTGGAGGTTTTATCAAAGTAAGACAGTATGATCAGATAAGCCTAGAAATCTGTGGACATAAAGCAGTAGGTACAGTG
TTAATAGGACCTACACCTGTCAACA---TAATTGGAAGAAATCTGTTGACTCAGCTTGGCTGCACTTTAAATTTT
>JF320017/B/PE/2007/502_2649_wg2
CCTCAAATCACTCTTTGGCAACGACCCCTCGTCACAATAAAGATA---GGGGGGCAACTAAAAGAAGCTCTATT---AGA
TACAGGAGCAGATGATACAGTATT---AGAAGAC---A---TGAATTTGCAAGGAAAATGGAAACCAAAAATGATAGGGG
GAATTGGAGGTTTTATCAAAGTAAGACAGTATGATCAGATACCCATAGAAATTTGTGGACATAAAGCTATGGGTACAGTA
TTAGTGGGACCTACACCTGTCAACA---TAATTGGAAGGAATCTGTTGACTCAGATTGGTTGCACTTTAAATTTT
>JF320018/B/PE/2007/502_2254_FL6
CCTCAGATCACTCTTTGGCAACGACCAATAGTTGTAGTAAAGGTA---GGGGGGCACCTAAAGGAAGCTCTATT---AGA
TACAGGAGCAGATGATACAGTATT---AGAAGAA---A---TGGATTTGCCAGGAAGATGGAAACCAAAAATGATAGGGG
GAATTGGAGGTTTTATCAAAGTAAGACAATATGATCAGATACCCATAGAAATCAGTGGACATAAAGCTATAGGTACAGTA
TTAGTAGGACCTACACCTGTCAACA---TAATTGGAAGAAATCTGTTGACTCAGATTGGTTGCACTTTAAATTTT
>JF320019/B/PE/2007/502_2649_wg8
CCTCAAATCACTCTTTGGCAACGACCCCTCGTCACAATAAAGATA---GGGGGGCAAATAAAAGAAGCTCTATT---AGA
TACAGGAGCAGATGATACAGTATT---AGAAGAC---A---TGAATTTGCAAGGAAAATGGAAACCAAAAATGATAGGGG
GAATTGGAGGTTTTATCAAAGTAAGACAGTATGATCAGATACCCATAGAAATTTGTGGACATAAAACTATAGGTACAGTA
TTAGTGGGACCTACACCTGTCAACA---TAATTGGAAGGAATCTATTGACTCAGATTGGTTGCACTTTAAATTTT
>JF320020/B/PE/2007/502_2254_FL2
CCTCAGATCACTCTTTGGCAACGACCAATAGTTGTAGTAAAGGTA---GGGGGGCACCTAAAGGAAGCTCTATT---AGA
TACAGGAGCAGATGATACAGTATT---AGAAGAA---A---TGGATTTGCCAGGAAGATGGAAACCAAAAATGATAGGGG
GAATTGGAGGTTTTATCAAAGTAAGACAATATGATCAGATACCCATAGAAATCAGTGGACATAAAGCTATAGGTACAGTA
TTAGTAGGACCTACACCTGTCAACA---TAATTGGAAGAAATCTGTTGACTCAGATTGGTTGCACTTTAAATTTT
>JF320021/B/PE/2007/502_2254_FL5
CCTCAGATCACTCTTTGGCAACGACCAATAGTTGTAGTAAAGGTA---GGGGGGCACCTAAAGGAAGCTCTATT---AGA
TACAGGAGCAGATGATACAGTATT---AGAAGAA---A---TGGATTTGCCAGGAAGATGGAAACCAAAAATGATAGGGG
GAATTGGAGGTTTTATCAAAGTAAGACAATATGATCAGATACCCATAGAAATCAGTGGACATAAAGCTATAGGTACAGTA
TTAGTAGGACCTACACCTGTCAACA---TAATTGGAAGAAATCTGTTGACTCAGATTGGTTGCACTTTAAATTTT
>JF320022/B/PE/2007/502_2649_wg7
CCTCAAATCACTCTTTGGCAACGACCCCTCGTCACAATAAAGATA---GGGGGGCAACTAAAAGAAGCTCTATT---AGA
TACAGGAGCAGATGATACAGTATT---AGAAGAC---A---TGAATTTGCAAGGAAAATGGAAACCAAAAATGATAGGGG
GAATTGGAGGTTTTATCAAAGTAAGACAGTATGATCAGATACCCATAGAAATTTGTGGACATAAAACTATAGGTACAGTA
TTAGTGGGACCTACACCTGTCAACA---TAATTGGAAGGAATCTATTGACTCAGATTGGTTGCACTTTAAATTTT
>JF320023/B/PE/2007/502_2254_FL3
CCTCAGATCACTCTTTGGCAACGACCAATAGTTGTAGTAAAGGTA---GGGGGGCACCTAAAGGAAGCTCTATT---AGA
TACAGGAGCAGATGATACAGTATT---AGAAGAA---A---TGGATTTGCCAGGAAGATGGAAACCAAAAATGATAGGGG
GAATTGGAGGTTTTATCAAAGTAAGACAATATGATCAGATACCCATAGAAATCAGTGGACATAAAGCTATAGGTACAGTA
TTAGTAGGACCTACACCTGTCAACA---TAATTGGAAGAAATCTGTTGACTCAGATTGGTTGCACTTTAAATTTT
>JF320024/B/PE/2007/502_2254_FL1
CCTCAGATCACTCTTTGGCAACGACCAATAGTTGTAGTAAAGGTA---GGGGGGCACCTAAAGGAAGCTCTATT---AGA
TACAGGAGCAGATGATACAGTATT---AGAAGAA---A---TGGATTTGCCAGGAAGATGGAAACCAAAAATGATAGGGG
GAATTGGAGGTTTTATCAAAGTAAGACAATATGATCAGATACCCATAGAAATCAGTGGACATAAAGCTATAGGTACAGTA
TTAGTAGGACCTACACCTGTCAACA---TAATTGGAAGAAATCTGTTGACTCAGATTGGTTGCACTTTAAATTTT
>JF320025/B/PE/2007/502_2649_wg10
CCTCAAATCACTCTTTGGCAACGACCCCTCGTCACAATAAAGATA---GGGGGGCAACTAAAAGAAGCTCTATT---AGA
TACAGGAGCAGATGATACAGTATT---AGAAGAC---A---TGAATTTGCAAGGAAAATGGAAACCAAAAATGATAGGGG
GAATTGGAGGTTTTATCAAAGTAAGACAGTATGATCAGATACCCATAGAAATTTGTGGACATAAAACTATAGGTACAGTA
TTAGTGGGACCTACACCTGTCAACA---TAATTGGAAGGAATCTATTGACTCAGATTGGTTGCACTTTAAATTTT
>JF320026/B/PE/2007/502_2254_FL4
CCTCAGATCACTCTGTGGCAACGACCAATAGTTGTAGTAAAGGTA---GGGGGGCACCTAAAGGAAGCTCTATT---AGA
TACAGGAGCAGATGATACAGTATT---AGAAGAA---A---TGGATTTGCCAGGAAGATGGAAACCAAAAATGATAGGGG
GAATTGGAGGTTTTATCAAAGTAAGACAATATGATCAGATACCCATAGAAATCAGTGGACATAAAGCTATAGGTACAGTA
TTAGTAGGACCTACACCTGTCAACA---TAATTGGAAGAAATCTGTTGACTCAGATTGGTTGCACTTTAAATTTT
>JF320027/B/PE/2007/502_2649_wg5
CCTCAAATCACTCTTTGGCAACGACCCCTCGTCACAATAAAGATA---GGGGGGCAACTAAAAGAAGCTCTATT---AGA
TACAGGAGCAGATGATACAGTATT---AGAAGAC---A---TGAATTTGCAAGGAAAATGGAAACCAAAAATGATAGGGG
GAATTGGAGGTTTTATCAAAGTAAGACAGTATGATCAGATACCCATAGAAATTTGTGGACATAAAACTATAGGTACAGTA
TTAGTGGGACCTACACCTGTCAACA---TAATTGGAAGGAATCTATTGACTCAGATTGGTTGCACTTTAAATTTT
>JF320028/B/PE/2007/502_2349_wg2
CCTCAAATCTCTCTTTGGCAACGACCCCTCGTCACAATAAAGATA---GAGGGGCAAATAAAGGAAGCTCTATT---AGA
TACAGGAGCAGATGATACAGTATT---AGAAGAA---A---TGAATTTGCCAGGAAGATGGAAACCAAAAATGATAGGGG
GAATTGGAGGTTTTATCAAAGTAAGACAGTATGATCAGATAGCCATAGAAATCTGTGGACATAAAGCTACAGGTACAGTA
TTAGTGGGACCCACACCTGTTAACA---TAATTGGAAGAAATCTGTTGACTAAGATAGGTTGCACTTTAAATTTT
>JF320029/B/PE/2007/502_2349_wg9
CCTCAAATCTCTCTTTGGCAACGACCCCTCGTCACAATAAAGATA---GAGGGGCAAATAAAGGAAGCTCTATT---AGA
TACAGGAGCAGATGATACAGTATT---AGAAGAA---A---TGAATTTGCCAGGAAGATGGAAACCAAAAATGATAGGGG
GAATTGGAGGTTTTATCAAAGTAAGACAGTATGATCAGATAGCCATAGAAATCTGTGGACATAAAGCTACAGGTACAGTA
TTAGTGGGACCCACACCTGTTAACA---TAATTGGAAGAAATCTGTTGACTAAGATAGGTTGCACTTTAAATTTT
>JF320030/B/PE/2007/502_2649_wg3
CCTCAAATCACTCTTTGGCAACGACCCCTCGTCACAATAAAGATA---GGGGGGCAACTAAAAGAAGCTCTATT---AGA
TACAGGAGCAGATGATACAGTATT---AGAAGAC---A---TGAATTTGCAAGGAAAATGGAAACCAAAAATGATAGGGG
GAATTGGAGGTTTTATCAAAGTAAGACAGTATGATCAGATACCCATAGAAATTTGTGGACATAAAACTATAGGTACAGTA
TTAGTGGGACCTACACCTGTCAACA---TAATTGGAAGGAATCTATTGACTCAGATTGGTTGCACTTTAAATTTT
>JF320031/B/PE/2007/502_2349_wg4
CCTCAAATCTCTCTTTGGCAACGACCCCTCGTCACAATAAAGATA---GAGGGGCAAATAAAGGAAGCTCTATT---AGA
TACAGGAGCAGATGATACAGTATT---AGAAGAA---A---TGAATTTGCCAGGAAGATGGAAACCAAAAATGATAGGGG
GAATTGGAGGTTTTATCAAAGTAAGACAGTATGATCAGATAGCCATAGAAATCTGTGGACATAAAGCTACAGGTACAGTA
TTAGTGGGACCCACACCTGTTAACA---TAATTGGAAGAAATCTGTTGACTAAGATAGGTTGCACTTTAAATTTT
>JF320032/B/PE/2007/502_2349_wg5
CCTCAAATCTCTCTTTGGCAACGACCCCTCGTCACAATAAAGATA---GAGGGGCAAATAAAGGAAGCTCTATT---AGA
TACAGGAGCAGATGATACAGTATT---AGAAGAA---A---TGAATTTGCCAGGAAGATGGAAACCAAAAATGATAGGGG
GAATTGGAGGTTTTATCAAAGTAAGACAGTATGATCAGATAGCCATAGAAATCTGTGGACATAAAGCTACAGGTACAGTA
TTAGTGGGACCCACACCTGTTAACA---TAATTGGAAGAAATCTGTTGACTAAGATAGGTTGCACTTTAAATTTT
>JF320033/B/PE/2007/502_2649_wg4
CCTCAAATCACTCTTTGGCAACGACCCCTCGTCACAATAAAGATA---GGGGGGCAACTAAAAGAAGCTCTATT---AGA
TACAGGAGCAGATGATACAGTATT---AGAAGAC---A---TGAATTTGCAAGGAAAATGGAAACCAAAAATGATAGGGG
GAATTGGAGGTTTTATCAAAGTAAGACAGTATGATCAGATACCCATAGAAATTTGTGGACATAAAACTATAGGTACAGTA
TTAGTGGGACCTACACCTGTCAACA---TAATTGGAAGGAATCTATTGACTCAGATTGGTTGCACTTTAAATTTT
>JF320034/B/PE/2007/502_2649_wg1
CCTCAAATCACTCTTTGGCAACGACCCCTCGTCACAATAAAGATA---GGGGGGCAACTAAAAGAAGCTCTATT---AGA
TACAGGAGCAGATGATACAGTATT---AGAAGAC---A---TGAATTTGCAAGGAAAATGGAAACCAAAAATGATAGGGG
GAATTGGAGGTTTTATCAAAGTAAGACAGTATGATCAGATACCCATAGAAATTTGTGGACATAAAACTATAGGTACAGTA
TTAGTGGGACCTACACCTGTCAACA---TAATTGGAAGGAATCTATTGACTCAGATTGGTTGCACTTTAAATTTT
>JF320035/B/PE/2007/502_2649_wg9
CCTCAAATCACTCTTTGGCAACGACCCCTCGTCACAATAAAGATA---GGGGGGCAACTAAAAGAAGCTCTATT---AGA
TACAGGAGCAGATGATACAGTATT---AGAAGAC---A---TGAATTTGCAAGGAAAATGGAAACCAAAAATGATAGGGG
GAATTGGAGGTTTTATCAAAGTAAGACAGTATGATCAGATACCCATAGAAATTTGTGGACATAAAACTATAGGTACAGTA
TTAGTGGGACCTACACCTGTCAACA---TAATTGGAAGGAATCTATTGACTCAGATTGGTTGCACTTTAAATTTT
>JF320036/B/US/2006/502_0227_FL05
CCTCAGATCACTCTTTGGCAACGACCCCTCGTCGCAATAAAGATA---GGGGGGCAACTAAAAGAGGCTCTATT---AGA
TACAGGAGCAGATGATACAGTATT---AGAAGAC---A---TGAATTTGCCAGGAAAATGGAAACCAAAAATGATAGGGG
GAATTGGAGGTTTTATCAAAGTAAGACAATATGATCAGATACCTATAGAAATCTGTGGACATAAAGCTATAGGTACAGTA
TTAGTAGGACCCACACCTGTCAACA---TAATTGGAAGAAATCTGTTGACTCAACTTGGTTGCACTTTAAATTTT
>JF320038/B/US/2006/502_0572_FL06
CCTCAAATCACTCTTTGGCAACGACCCCTCGTCACAATAAAGATA---GGGGGGCAGCTAAAGGAAGCTCTATT---AGA
TACAGGAGCAGATGATACAGTATT---AGAAGAA---A---TGAATTTGCCAGGAAAATGGAAACCAAAAATGATAGGGG
GAATTGGAGGTTTTATCAAAGTAAGACAGTATGATCAGGTACACATAGAAATCTGCGGACATAAAGTTATAGGTACAGTA
TTAATAGGACCTACACCTGTCAACA---TAATTGGAAGAAATCTGTTGACTCATCTTGGTTGCACTTTAAATTTT
>JF320039/B/US/2006/502_0572_FL02
CCTCAAATCACTCTTTGGCAACGACCCCTCGTCACAATAAAGATA---GGGGGGCAGCTAAAGGAAGCTCTATT---AGA
TACAGGAGCAGATGATACAGTATT---AGAAGAA---A---TGAATTTGCCAGGAAAATGGAAACCAAAAATGATAGGGG
GAATTGGAGGTTTTATCAAAGTAAGACAGTATGATCAGGTACACATAGAAATCTGCGGACATAAAGTTATAGGTACAGTA
TTAATAGGACCTACACCTGTCAACA---TAATTGGAAGAAATCTGTTGACTCATCTTGGTTGCACTTTAAATTTT
>JF320040/B/US/2006/502_0572_FL07
CCTCAAATCACTCTTTGGCAACGACCCCTCGTCACAATAAAGATA---GGGGGGCAGCTAAAGGAAGCTCTATT---AGA
TACAGGAGCAGATGATACAGTATT---AGAAGAA---A---TGAATTTGCCAGGAAAATGGAAACCAAAAATGATAGGGG
GAATTGGAGGTTTTATCAAAGTAAGACAGTATGATCAGGTACACATAGAAATCTGCGGACATAAAGTTATAGGTACAGTA
TTAATAGGACCTACACCTGTCAACA---TAATTGGAAGAAATCTGTTGACTCATCTTGGTTGCACTTTAAATTTT
>JF320041/B/US/2006/502_0572_FL01
CCTCAAATCACTCTTTGGCAACGACCCCTCGTCACAATAAAGATA---GGGGGGCAGCTAAAGGAAGCTCTATT---AGA
TACAGGAGCAGATGATACAGTATT---AGAAGAA---A---TGAATTTGCCAGGAAAATGGAAACCAAAAATGATAGGGG
GAATTGGAGGTTTTATCAAAGTAAGACAGTATGATCAGGTACACATAGAAATCTGCGGACATAAAGTTATAGGTACAGTA
TTAATAGGACCTACACCTGTCAACA---TAATTGGAAGAAATCTGTTGACTCATCTTGGTTGCACTTTAAATTTT
>JF320042/B/US/2006/502_0572_FL03
CCTCAAATCACTCTTTGGCAACGACCCCTCGTCACAATAAAGATA---GGGGGGCAGCTAAAGGAAGCTCTATT---AGA
TACAGGAGCAGATGATACAGTATT---AGAAGAA---A---TGAATTTGCCAGGAAAATGGAAACCAAAAATGATAGGGG
GAATTGGAGGTTTTATCAAAGTAAGACAGTATGATCAGGTACACATAGAAATCTGCGGACATAAAGTTATAGGTACAGTA
TTAATAGGACCTACACCTGTCAACA---TAATTGGAAGAAATCTGTTGACTCATCTTGGTTGCACTTTAAATTTT
>JF320043/B/US/2005/502_1400_FL02
CCTCAAATCACTCTTTGGCAACGACCCCTCGTCCCAATAAAAGTA---GGGGGGCAAATAAAGGAAGCTCTATT---AGA
TACAGGAGCAGATGATACAGTATT---AGAAGAA---A---TGAATTTGTCAGGAAGATGGAAGCCAAAAATGATAGGGG
GAATTGGAGGTTTTATCAAAGTAAGACAATATGATCAGATAGTCATAGAAATCTGTGGGCATAAAGCTATAGGTACAGTA
TTAGTAGGACCTACACCTGTCAACA---TAATTGGAAGAAATCTATTGGTTCAGCTTGGATGCACTTTAAATTTT
>JF320044/B/US/2006/502_1174_FL07
CCTCAGATCACTCTTTGGCAACGACCCCTCGTCACAATAAAGATA---GGGGGGCAACTAAAGGAAGCTCTATT---AGA
TACAGGAGCAGATGATACAGTAGT---AGAAGAA---AATCTGGAATTACAGGGAAGATGGAAACCAAAAATGATAGGGG
GAATTGGAGGATTTATCAAAGTAAAACAGTATGATGAGGTACCCATAGAAATCTGTGGACATAAGGTGGAAGGTACAGTT
TTAGTAGGACCCACACCTGTCAACA---TAATTGGAAGAAATCTGTTGACTCAGCTTGGTTGTACTTTAAATTTT
>JF320045/B/US/2007/502_1115_wg1
CCTCAAATCACTCTTTGGCAACGACCCCTCGTCTCAGTAAAAATA---GGGGGGCAAATAAAGGAAGCTCTATT---AGA
TACAGGAGCAGATGATACAGTATT---AGAAGAA---A---TGAATTTACCAGGCAGATGGAAACCAAAAATGATAGGGG
GAATTGGAGGTTTTATCAAAGTTAGACAGTATGATCAGATACCCATAGAAATCTGTGGGCATAAAGCTATAGGTACAGTA
TTAGTAGGACCTACACCTGTCAACA---TAATTGGAAGAAATCTGTTGACGCAGATTGGTTGCACTTTAAATTTT
>JF320046/B/US/2005/502_1400_FL05
CCTCAAATCACTCTTTGGCAACGACCCCTCGTCCCAATAAAAGTA---GGGGGGCAAATAAAGGAAGCTCTATT---AGA
TACAGGAGCAGATGATACAGTATT---AGAAGAA---A---TGAATTTGTCAGGAAGATGGAAGCCAAAAATGATAGGGG
GAATTGGAGGTTTTATCAAAGTAAGACAATATGATCAGATAGTCATAGAAATCTGTGGGCATAAAGCTATAGGTACAGTA
TTAGTAGGACCTACACCTGTCAACA---TAATTGGAAGAAATCTATTGGTTCAGCTTGGATGCACTTTAAATTTT
>JF320047/B/US/2006/502_1174_FL06
CCTCAGATCACTCTTTGGCAACGACCCCTCGTCACAATAAAGATA---GGGGGGCAACTAAAGGAAGCTCTATT---AGA
TACAGGAGCAGATGATACAGTAGT---AGAAGAA---AATCTGGAATTACAGGGAAGATGGAAACCAAAAATGATAGGGG
GAATTGGAGGATTTATCAAAGTAAAACAGTATGATGAGGTACCCATAGAAATCTGTGGACATAAGGTGGAAGGTACAGTT
TTAGTAGGACCCACACCTGTCAACA---TAATTGGAAGAAATCTGTTGACTCAGCTTGGTTGTACTTTAAATTTT
>JF320048/B/US/2006/502_0309_wg13
CCTCAAATCACTCTTTGGCAACGACCCCTCGTCACAATAAAAATA---GAGGGGCAACTAAAGGAAGCTCTCCT---AGA
TACAGGAGCAGATGATACAGTATT---AGAAGAC---A---TGAATTTGCCAGGAAGATGGAAACCAAAAATGATAGGGG
GAATTGGAGGTTTTATAAAAGTAAGACAGTATGATCAGGTACACATAGAAATATGTGGACATAAAGCTATAGGTACAGTA
TTAGTAGGACCCACACCTGTCAACA---TAATTGGAAGAAATTTGTTGACTCAGATTGGTTGCACTTTAAATTTT
>JF320049/B/US/2006/502_1174_FL02
CCTCAGATCACTCTTTGGCAACGACCCCTCGTCACAATAAAGATA---GGGGGGCAACTAAAGGAAGCTCTATT---AGA
TACAGGAGCAGATGATACAGTAGT---AGAAGAA---AATCTGGAATTACAGGGAAGATGGAAACCAAAAATGATAGGGG
GAATTGGAGGATTTATCAAAGTAAAACAGTATGATGAGGTACCCATAGAAATCTGTGGACATAAGGTGGAAGGTACAGTT
TTAGTAGGACCCACACCTGTCAACA---TAATTGGAAGAAATCTGTTGACTCAGCTTGGTTGTACTTTAAATTTT
>JF320050/B/US/2005/502_1400_FL01
CCTCAAATCACTCTTTGGCAACGACCCCTCGTCCCAATAAAAGTA---GGGGGGCAAATAAAGGAAGCTCTATT---AGA
TACAGGAGCAGATGATACAGTATT---AGAAGAA---A---TGAATTTGTCAGGAAGATGGAAGCCAAAAATGATAGGGG
GAATTGGAGGTTTTATCAAAGTAAGACAATATGATCAGATAGTCATAGAAATCTGTGGGCATAAAGCTATAGGTACAGTA
TTAGTAGGACCTACACCTGTCAACA---TAATTGGAAGAAATCTATTGGTTCAGCTTGGATGCACTTTAAATTTT
>JF320051/B/US/2006/502_1174_FL01
CCTCAGATCACTCTTTGGCAACGACCCCTCGTCACAATAAAGATA---GGGGGGCAACTAAAGGAAGCTCTATT---AGA
TACAGGAGCAGATGATACAGTAGT---AGAAGAA---AATCTGGAATTACAGGGAAGATGGAAACCAAAAATGATAGGGG
GAATTGGAGGATTTATCAAAGTAAAACAGTATGATGAGGTACCCATAGAAATCTGTGGACATAAGGTGGAAGGTACAGTT
TTAGTAGGACCCACACCTGTCAACA---TAATTGGAAGAAATCTGTTGACTCAGCTTGGTTGTACTTTAAATTTT
>JF320052/B/US/2007/502_1115_wg3
CCTCAAATCACTCTTTGGCAACGACCCCTCGTCTCAGTAAAAATA---GGGGGGCAAATAAAGGAAGCTCTATT---AGA
TACAGGAGCAGATGATACAGTATT---AGAAGAA---A---TGAATTTACCAGGCAGATGGAAACCAAAAATGATAGGGG
GAATTGGAGGTTTTATCAAAGTTAGACAGTATGATCAGATACCCATAGAAATCTGTGGGCATAAAGCTATAGGTACAGTA
TTAGTAGGACCTACACCTGTCAACA---TAATTGGAAGAAATCTGTTGACGCAGATTGGTTGCACTTTAAATTTT
>JF320053/B/US/2006/502_1174_FL09
CCTCAGATCACTCTTTGGCAACGACCCCTCGTCACAATAAAGATA---GGGGGGCAACTAAAGGAAGCTCTATT---AGA
TACAGGAGCAGATGATACAGTAGT---AGAAGAA---AATCTGGAATTACAGGGAAGATGGAAACCAAAAATGATAGGGG
GAATTGGAGGATTTATCAAAGTAAAACAGTATGATGAGGTACCCATAGAAATCTGTGGACATAAGGTGGAAGGTACAGTT
TTAGTAGGACCCACACCTGTCAACA---TAATTGGAAGAAATCTGTTGACTCAGCTTGGTTGTACTTTAAATTTT
>JF320054/B/US/2005/502_2495_wg02
CCTCAAATCACTCTTTGGCAACGACCCCTTGTCACAGTAAAGATA---GGGGGACAGCTAAAGGAAGCTCTACT---AGA
TACAGGAGCAGATGATACAGTATT---AGAAGAA---A---TGAATTTGCCAGGAAAATGGAAACCAAAAATGATAGGGG
GAATTGGAGGTTTTATCAAAGTAAGACAATATGATCAGATACCCATAGAAATCTGTGGACATAAAGCTATAGGTACAGTA
TTAATAGGACCTACACCTGTCAACA---TAATTGGAAGAAATCTGTTGACTCAAATTGGTTGTACTTTAAATTTT
>JF320055/B/US/2006/502_1174_FL04
CCTCAGATCACTCTTTGGCAACGACCCCTCGTCACAATAAAGATA---GGGGGGCAACTAAAGGAAGCTCTATT---AGA
TACAGGAGCAGATGATACAGTAGT---AGAAGAA---AATCTGGAATTACAGGGAAGATGGAAACCAAAAATGATAGGGG
GAATTGGAGGATTTATCAAAGTAAAACAGTATGATGAGGTACCCATAGAAATCTGTGGACATAAGGTGGAAGGTACAGTT
TTAGTAGGACCCACACCTGTCAACA---TAATTGGAAGAAATCTGTTGACTCAGCTTGGTTGTACTTTAAATTTT
>JF320056/B/US/2006/502_0309_wg02
CCTCAAATCACTCTTTGGCAACGACCCCTCGTCACAATAAAAATA---GAGGGGCAACTAAAGGAAGCTCTCCT---AGA
TACAGGAGCAGATGATACAGTATT---AGAAGAC---A---TGAATTTGCCAGGAAGATGGAAACCAAAAATGATAGGGG
GAATTGGAGGTTTTATAAAAGTAAGACAGTATGATCAGGTACACATAGAAATATGTGGACATAAAGCTATAGGTACAGTA
TTAGTAGGACCCACACCTGTCAACA---TAATTGGAAGAAATTTGTTGACTCAGATTGGTTGCACTTTAAATTTT
>JF320058/B/US/2006/502_1174_FL05
CCTCAGATCACTCTTTGGCAACGACCCCTCGTCACAATAAAGATA---GGGGGGCAACTAAAGGAAGCTCTATT---AGA
TACAGGAGCAGATGATACAGTAGT---AGAAGAA---AATCTGGAATTACAGGGAAGATGGAAACCAAAAATGATAGGGG
GAATTGGAGGATTTATCAAAGTAAAACAGTATGATGAGGTACCCATAGAAATCTGTGGACATAAGGTGGAAGGTACAGTT
TTAGTAGGACCCACACCTGTCAACA---TAATTGGAAGAAATCTGTTGACTCAGCTTGGTTGTACTTTAAATTTT
>JF320059/B/US/2005/502_0223_wg1
CCTCAGATCACTCTTTGGCAACGACCCCTCGTCACAATAAAAGTA---GGGGGGCAACTAAAGGAAGCTCTATT---AGA
CACAGGAGCAGATGATACAGTATT---AGAAGAA---A---TGAATTTGCCAGGGAGATGGAAACCAAAAATGATAGGGG
GAATTGGAGGTTTTATCAAAGTAAGACAGTATGATCAGATACCCATAGAAATCTGTGGGCATAAAGCTATGGGTACAGTA
TTAGTAGGACCTACACCTGTCAACA---TAATTGGAAGAAATTTGTTGACTCAGATTGGTTGTACTTTAAATTTT
>JF320060/B/US/2006/502_1174_FL08
CCTCAGATCACTCTTTGGCAACGACCCCTCGTCACAATAAAGATA---GGGGGGCAACTAAAGGAAGCTCTATT---AGA
TACAGGAGCAGATGATACAGTAGT---AGAAGAA---AATCTGGAATTACAGGGAAGATGGAAACCAAAAATGATAGGGG
GAATTGGAGGATTTATCAAAGTAAAACAGTATGATGAGGTACCCATAGAAATCTGTGGACATAAGGTGGAAGGTACAGTT
TTAGTAGGACCCACACCTGTCAACA---TAATTGGAAGAAATCTGTTGACTCAGCTTGGTTGTACTTTAAATTTT
>JF320061/B/US/2005/502_2495_wg03
CCTCAAATCACTCTTTGGCAACGACCCCTTGTCACAGTAAAGATA---GGGGGACAGCTAAAGGAAGCTCTACT---AGA
TACAGGAGCAGATGATACAGTATT---AGAAGAA---A---TGAATTTGCCAGGAAAATGGAAACCAAAAATGATAGGGG
GAATTGGAGGTTTTATCAAAGTAAGACAATATGATCAGATACCCATAGAAATCTGTGGACATAAAGCTATAGGTACAGTA
TTAATAGGACCTACACCTGTCAACA---TAATTGGAAGAAATCTGTTGACTCAAATTGGTTGTACTTTAAATTTT
>JF320062/B/US/2006/502_1174_FL11
CCTCAGATCACTCTTTGGCAACGACCCCTCGTCACAATAAAGATA---GGGGGGCAACTAAAGGAAGCTCTATT---AGA
TACAGGAGCAGATGATACAGTAGT---AGAAGAA---AATCTGGAATTACAGGGAAGATGGAAACCAAAAATGATAGGGG
GAATTGGAGGATTTATCAAAGTAAAACAGTATGATGAGGTACCCATAGAAATCTGTGGACATAAGGTGGAAGGTACAGTT
TTAGTAGGACCCACACCTGTCAACA---TAATTGGAAGAAATCTGTTGACTCAGCTTGGTTGTACTTTAAATTTT
>JF320064/B/US/2006/502_1174_FL03
CCTCAGATCACTCTTTGGCAACGACCCCTCGTCACAATAAAGATA---GGGGGGCAACTAAAGGAAGCTCTATT---AGA
TACAGGAGCAGATGATACAGTAGT---AGAAGAA---AATCTGGAATTACAGGGAAGATGGAAACCAAAAATGATAGGGG
GAATTGGAGGATTTATCAAAGTAAAACAGTATGATGAGGTACCCATAGAAATCTGTGGACATAAGGTGGAAGGTACAGTT
TTAGTAGGACCCACACCTGTCAACA---TAATTGGAAGAAATCTGTTGACTCAGCTTGGTTGTACTTTAAATTTT
>JF320065/B/US/2006/502_0309_wg14
CCTCAAATCACTCTTTGGCAACGACCCCTCGTCACAATAAAAATA---GAGGGGCAACTAAAGGAAGCTCTCCT---AGA
TACAGGAGCAGATGATACAGTATT---AGAAGAC---A---TGAATTTGCCAGGAAGATGGAAACCAAAAATGATAGGGG
GAATTGGAGGTTTTATAAAAGTAAGACAGTATGATCAGGTACACATAGAAATATGTGGACATAAAGCTATAGGTACAGTA
TTAGTAGGACCCACACCTGTCAACA---TAATTGGAAGAAATTTGTTGACTCAGATTGGTTGCACTTTAAATTTT
>JF320066/B/US/2005/502_1400_FL03
CCTCAAATCACTCTTTGGCAACGACCCCTCGTCCCAATAAAAGTA---GGGGGGCAAATAAAGGAAGCTCTATT---AGA
TACAGGAGCAGATGATACAGTATT---AGAAGAA---A---TGAATTTGTCAGGAAGATGGAAGCCAAAAATGATAGGGG
GAATTGGAGGTTTTATCAAAGTAAGACAATATGATCAGATAGTCATAGAAATCTGTGGGCATAAAGCTATAGGTACAGTA
TTAGTAGGACCTACACCTGTCAACA---TAATTGGAAGAAATCTATTGGTTCAGCTTGGATGCACTTTAAATTTT
>JF320067/B/US/2005/502_1400_FL04
CCTCAAATCACTCTTTGGCAACGACCCCTCGTCCCAATAAAAGTA---GGGGGGCAAATAAAGGAAGCTCTATT---AGA
TACAGGAGCAGATGATACAGTATT---AGAAGAA---A---TGAATTTGTCAGGAAGATGGAAGCCAAAAATGATAGGGG
GAATTGGAGGTTTTATCAAAGTAAGACAATATGATCAGATAGTCATAGAAATCTGTGGGCATAAAGCTATAGGTACAGTA
TTAGTAGGACCTACACCTGTCAACA---TAATTGGAAGAAATCTATTGGTTCAGCTTGGATGCACTTTAAATTTT
>JF320068/B/US/2006/502_0309_wg12
CCTCAAATCACTCTTTGGCAACGACCCCTCGTCACAATAAAAATA---GAGGGGCAACTAAAGGAAGCTCTCCT---AGA
TACAGGAGCAGATGATACAGTATT---AGAAGAC---A---TGAATTTGCCAGGAAGATGGAAACCAAAAATGATAGGGG
GAATTGGAGGTTTTATAAAAGTAAGACAGTATGATCAGGTACACATAGAAATATGTGGACATAAAGCTATAGGTACAGTA
TTAGTAGGACCCACACCTGTCAACA---TAATTGGAAGAAATTTGTTGACTCAGATTGGTTGCACTTTAAATTTT
>JF320069/B/US/2007/502_1115_wg2
CCTCAAATCACTCTTTGGCAACGACCCCTCGTCTCAGTAAAAATA---GGGGGGCAAATAAAGGAAGCTCTATT---AGA
TACAGGAGCAGATGATACAGTATT---AGAAGAA---A---TGAATTTACCAGGCAGATGGAAACCAAAAATGATAGGGG
GAATTGGAGGTTTTATCAAAGTTAGACAGTATGATCAGATACCCATAGAAATCTGTGGGCATAAAGCTATAGGTACAGTA
TTAGTAGGACCTACACCTGTCAACA---TAATTGGAAGAAATCTGTTGACGCAGATTGGTTGCACTTTAAATTTT
>JF320070/B/US/2007/502_1115_wg6
CCTCAAATCACTCTTTGGCAACGACCCCTCGTCTCAGTAAAAATA---GGGGGGCAAATAAAGGAAGCTCTATT---AGA
TACAGGAGCAGATGATACAGTATT---AGAAGAA---A---TGAATTTACCAGGCAGATGGAAACCAAAAATGATAGGGG
GAATTGGAGGTTTTATCAAAGTTAGACAGTATGATCAGATACCCATAGAAATCTGTGGGCATAAAGCTATAGGTACAGTA
TTAGTAGGACCTACACCTGTCAACA---TAATTGGAAGAAATCTGTTGACGCAGATTGGTTGCACTTTAAATTTT
>JF320071/B/US/2006/502_0309_wg04
CCTCAAATCACTCTTTGGCAACGACCCCTCGTCACAATAAAAATA---GAGGGGCAACTAAAGGAAGCTCTCCT---AGA
TACAGGAGCAGATGATACAGTATT---AGAAGAC---A---TGAATTTGCCAGGAAGATGGAAACCAAAAATGATAGGGG
GAATTGGAGGTTTTATAAAAGTAAGACAGTATGATCAGGTACACATAGAAATATGTGGACATAAAGCTATAGGTACAGTA
TTAGTAGGACCCACACCTGTCAACA---TAATTGGAAGAAATTTGTTGACTCAGATTGGTTGCACTTTAAATTTT
>JF320081/B/US/2006/502_0341_FL06
CCTCAGATCACTCTTTGGCAACGACCCCTCGTCACAATAAAGGTA---GGGGGGCAAATAAAGGAAGCTCTATT---AGA
TACAGGAGCAGATGATACAGTATT---AGAAGAC---A---TGAGTTTGCCAGGGAGATGGAAACCAAAAATGATAGGGG
GAATTGGAGGTTTTATCAAAGTAAGACAGTATGATCAGATACAAATAGAAATATGTGGACATAAAGCTATAGGTACAGTA
TTAGTAGGGCCTACACCTGTCAACA---TAATTGGAAGAAATCTGTTGACTCAAATTGGTTGTACTTTAAATTTT
>JF320082/B/US/2006/502_0341_FL03
CCTCAGATCACTCTTTGGCAACGACCCCTCGTCACAATAAAGGTA---GGGGGGCAAATAAAGGAAGCTCTATT---AGA
TACAGGAGCAGATGATACAGTATT---AGAAGAC---A---TGAGTTTGCCAGGGAGATGGAAACCAAAAATGATAGGGG
GAATTGGAGGTTTTATCAAAGTAAGACAGTATGATCAGATACAAATAGAAATATGTGGACATAAAGCTATAGGTACAGTA
TTAGTAGGGCCTACACCTGTCAACA---TAATTGGAAGAAATCTGTTGACTCAAATTGGTTGTACTTTAAATTTT
>JF320097/B/US/2006/502_0346_wg02
CCTCAGATCACTCTTTGGCAACGACCCCTCGTCGTAATAAAGGTA---GGAGGGCAACTAAAGGAAGCTCTATT---AGA
TACAGGAGCAGATGATACAGTATT---AGAAGAA---A---TGAGTTTGCCAGGAAAATGGAAACCAAAAATGATAGGGG
GAATTGGAGGTTTTATCAAAGTAAGACAGTATGATCAGATACCCATAGAAATCTGCGGACATAAAGCGGTTGGTACAGTA
TTAGTAGGACCTACACCTGTCAACA---TAATTGGAAGAAATCTGTTGACTCAGCTTGGTTGTACTTTAAATTTT
>JF320098/B/US/2006/502_0346_wg01
CCTCAGATCACTCTTTGGCAACGACCCCTCGTCGTAATAAAGGTA---GGAGGGCAACTAAAGGAAGCTCTATT---AGA
TACAGGAGCAGATGATACAGTATT---AGAAGAA---A---TGAGTTTGCCAGGAAAATGGAAACCAAAAATGATAGGGG
GAATTGGAGGTTTTATCAAAGTAAGACAGTATGATCAGATACCCATAGAAATCTGCGGACATAAAGCGGTTGGTACAGTA
TTAGTAGGACCTACACCTGTCAACA---TAATTGGAAGAAATCTGTTGACTCAGCTTGGTTGTACTTTAAATTTT
>JF320120/B/US/2006/502_1619_FL09
CCTCAAATCACTCTTTGGCAACGACCCCTCGTCACAATAAAGATA---GGGGAGATACTAAAGGAAGCTCTATT---AGA
TACAGGAGCAGATGATACAGTATT---AGAAGAC---A---TAAATTTGCCAGGAAAATGGAAACCAAAAATGATAGGGG
GAATTGGAGGTTTTATCAAAGTAAGACAGTATGATGAGGTAACTGTAGATATCTGTGGACATAAAGCTACAGGTACAGTA
TTAGTAGGACCTACACCTGTCAACA---TAATTGGAAGAAACCTGTTGACTCAGATTGGTTGCACTTTAAATTTT
>JF320121/B/US/2006/502_1619_FL08
CCTCAAATCACTCTTTGGCAACGACCCCTCGTCACAATAAAGATA---GGGGAGATACTAAAGGAAGCTCTATT---AGA
TACAGGAGCAGATGATACAGTATT---AGAAGAC---A---TAAATTTGCCAGGAAAATGGAAACCAAAAATGATAGGGG
GAATTGGAGGTTTTATCAAAGTAAGACAATATGATGAGGTAACTGTAGACATCTGTGGACATAAAGCTACAGGTACAGTA
TTAGTAGGACCTACACCTGTCAACA---TAATTGGAAGAAACCTGTTGACTCAGATTGGTTGCACTTTAAATTTT
>JF320122/B/US/2006/502_1619_FL03
CCTCAAATCACTCTTTGGCAACGACCCCTCGTCACAATAAAGATA---GGGGAGATACTAAAGGAAGCTCTATT---AGA
TACAGGAGCAGATGATACAGTATT---AGAAGAC---A---TAAATTTGCCAGGAAAATGGAAACCAAAAATGATAGGGG
GAATTGGAGGTTTTATCAAAGTAAGACAATATGATGAGGTAACTGTAGACATCTGTGGACATAAAGCTACAGGTACAGTA
TTAGTAGGACCTACACCTGTCAACA---TAATTGGAAGAAACCTGTTGACTCAGATTGGTTGCACTTTAAATTTT
>JF320123/B/US/2006/502_1619_FL01
CCTCAAATCACTCTTTGGCAACGACCCCTCGTCACAATAAAGATA---GGGGAGATACTAAAGGAAGCTCTATT---AGA
TACAGGAGCAGATGATACAGTATT---AGAAGAC---A---TAAATTTGCCAGGAAAATGGAAACCAAAAATGATAGGGG
GAATTGGAGGTTTTATCAAAGTAAGACAATATGATGAGGTAACTGTAGACATCTGTGGACATAAAGCTACAGGTACAGTA
TTAGTAGGACCTACACCTGTCAACA---TAATTGGAAGAAACCTGTTGACTCAGATTGGTTGCACTTTAAATTTT
>JF320124/B/US/2006/502_1619_FL10
CCTCAAATCACTCTTTGGCAACGACCCCTCGTCACAATAAAGATA---GGGGAGATACTAAAGGAAGCTCTATT---AGA
TACAGGAGCAGATGATACAGTATT---AGAAGAC---A---TAAATTTGCCAGGAAAATGGAAACCAAAAATGATAGGGG
GAATTGGAGGTTTTATCAAAGTAAGACAATATGATGAGGTAACTGTAGACATCTGTGGACATAAAGCTACAGGTACAGTA
TTAGTAGGACCTACACCTGTCAACA---TAATTGGAAGAAACCTGTTGACTCAGATTGGTTGCACTTTAAATTTT
>JF320125/B/US/2006/502_1619_FL05
CCTCAAATCACTCTTTGGCAACGACCCCTCGTCACAATAAAGATA---GGGGAGATACTAAAGGAAGCTCTATT---AGA
TACAGGAGCAGATGATACAGTATT---AGAAGAC---A---TAAATTTGCCAGGAAAATGGAAACCAAAAATGATAGGGG
GAATTGGAGGTTTTATCAAAGTAAGACAATATGATGAGGTAACTGTAGACATCTGTGGACATAAAGCTACAGGTACAGTA
TTAGTAGGACCTACACCTGTCAACA---TAATTGGAAGAAACCTGTTGACTCAGATTGGTTGCACTTTAAATTTT
>JF320126/B/US/2006/502_1619_FL06
CCTCAAATCACTCTTTGGCAACGACCCCTCGTCACAATAAAGATA---GGGGAGATACTAAAGGAAGCTCTATT---AGA
TACAGGAGCAGATGATACAGTATT---AGAAGAC---A---TAAATTTGCCAGGAAAATGGAAACCAAAAATGATAGGGG
GAATTGGAGGTTTTATCAAAGTAAGACAATATGATGAGGTAACTGTAGACATCTGTGGACATAAAGCTACAGGTACAGTA
TTAGTAGGACCTACACCTGTCAACA---TAATTGGAAGAAACCTGTTGACTCAGATTGGTTGCACTTTAAATTTT
>JF320127/B/US/2006/502_1619_FL04
CCTCAAATCACTCTTTGGCAACGACCCCTCGTCACAATAAAGATA---GGGGAGATACTAAAGGAAGCTCTATT---AGA
TACAGGAGCAGATGATACAGTATT---AGAAGAC---A---TAAATTTGCCAGGAAAATGGAAACCAAAAATGATAGGGG
GAATTGGAGGTTTTATCAAAGTAAGACAATATGATGAGGTAACTGTAGACATCTGTGGACATAAAGCTACAGGTACAGTA
TTAGTAGGACCTACACCTGTCAACA---TAATTGGAAGAAACCTGTTGACTCAGATTGGTTGCACTTTAAATTTT
>JF320128/B/US/2006/502_1619_FL07
CCTCAAATCACTCTTTGGCAACGACCCCTCGTCACAATAAAGATA---GGGGAGATACTAAAGGAAGCTCTATT---AGA
TACAGGAGCAGATGATACAGTATT---AGAAGAC---A---TAAATTTGCCAGGAAAATGGAAACCAAAAATGATAGGGG
GAATTGGAGGTTTTATCAAAGTAAGACAATATGATGAGGTAACTGTAGACATCTGTGGACATAAAGCTACAGGTACAGTA
TTAGTAGGACCTACACCTGTCAACA---TAATTGGAAGAAACCTGTTGACTCAGATTGGTTGCACTTTAAATTTT
>JF320129/B/US/2006/502_1619_FL02
CCTCAAATCACTCTTTGGCAACGACCCCTCGTCACAATAAAGATA---GGGGAGATACTAAAGGAAGCTCTATT---AGA
TACAGGAGCAGATGATACAGTATT---AGAAGAC---A---TAAATTTGCCAGGAAAATGGAAACCAAAAATGATAGGGG
GAATTGGAGGTTTTATCAAAGTAAGACAATATGATGAGGTAACTGTAGACATCTGTGGACATAAAGCTACAGGTACAGTA
TTAGTAGGACCTACACCTGTCAACA---TAATTGGAAGAAACCTGTTGACTCAGATTGGTTGCACTTTAAATTTT
>JF320144/B/US/2006/502_1211_FL04
CCTCAAATCACTCTTTGGCAACGACCCCTCGTCACAATAAAGATT---GGGGGACAGCTAAAGGAAGCTCTGTT---AGA
TACAGGAGCAGATGATACAGTATT---AGAAGAA---A---TAAATTTGCCAGGGAGATGGAAACCAAAAATGATAGGAG
GAATTGGAGGTTTTATCAAAGTAAGACAGTATGATGAAATACTTGTAGAAATCTGTGGATATAAAGCTATAGGTACAGTA
TTAGTAGGGCCCACACCTGTCAACA---TAATTGGAAGAAATCTGTTGACTCAGATTGGCTGCACTTTAAATTTT
>JF320145/B/US/2006/502_2667_FL03
CCTCAAATCACTCTTTGGCAGCGACCCCTCGTCACAATAAAGATA---GGGGGGCAATTAAAAGAAGCTTTATT---AGA
TACAGGAGCAGATGATACAGTATT---AGAAGAA---A---TGAGTTTGCCAGGAAGATGGAAACCAAAAATGATAGGGG
GAATTGGAGGTTTTATCAAAGTAAGACAGTATGATCAGATACCCCTAGAAATCTGTGGACATAAAGCTATAGGTACAGTA
TTAGTAGGACCTACACCTGTCAACA---TAATTGGAAGAAATCTGTTGACTCAGATTGGTTGCACTCTAAATTTT
>JF320146/B/US/2006/502_1211_FL05
CCTCAAATCACTCTTTGGCAACGACCCCTCGTCACAATAAAGATT---GGGGGACAGCTAAAGGAAGCTCTGTT---AGA
TACAGGAGCAGATGATACAGTATT---AGAAGAA---A---TAAATTTGCCAGGGAGATGGAAACCAAAAATGATAGGAG
GAATTGGAGGTTTTATCAAAGTAAGACAGTATGATGAAATACTTGTAGAAATCTGTGGATATAAAGCTATAGGTACAGTA
TTAGTAGGGCCCACACCTGTCAACA---TAATTGGAAGAAATCTGTTGACTCAGATTGGCTGCACTTTAAATTTT
>JF320147/B/US/2006/502_2667_FL01
CCTCAAATCACTCTTTGGCAGCGACCCCTCGTCACAATAAAGATA---GGGGGGCAATTAAAAGAAGCTTTATT---AGA
TACAGGAGCAGATGATACAGTATT---AGAAGAA---A---TGAGTTTGCCAGGAAGATGGAAACCAAAAATGATAGGGG
GAATTGGAGGTTTTATCAAAGTAAGACAGTATGATCAGATACCCCTAGAAATCTGTGGACATAAAGCTATAGGTACAGTA
TTAGTAGGACCTACACCTGTCAACA---TAATTGGAAGAAATCTGTTGACTCAGATTGGTTGCACTCTAAATTTT
>JF320148/B/US/2006/502_1211_FL02
CCTCAAATCACTCTTTGGCAACGACCCCTCGTCACAATAAAGATT---GGGGGACAGCTAAAGGAAGCTCTGTT---AGA
TACAGGAGCAGATGATACAGTATT---AGAAGAA---A---TAAATTTGCCAGGGAGATGGAAACCAAAAATGATAGGAG
GAATTGGAGGTTTTATCAAAGTAAGACAGTATGATGAAATACTTGTAGAAATCTGTGGATATAAAGCTATAGGTACAGTA
TTAGTAGGGCCCACACCTGTCAACA---TAATTGGAAGAAATCTGTTGACTCAGATTGGCTGCACTTTAAATTTT
>JF320149/B/US/2006/502_1211_FL03
CCTCAAATCACTCTTTGGCAACGACCCCTCGTCACAATAAAGATT---GGGGGACAGCTAAAGGAAGCTCTGTT---AGA
TACAGGAGCAGATGATACAGTATT---AGAAGAA---A---TAAATTTGCCAGGGAGATGGAAACCAAAAATGATAGGAG
GAATTGGAGGTTTTATCAAAGTAAGACAGTATGATGAAATACTTGTAGAAATCTGTGGATATAAAGCTATAGGTACAGTA
TTAGTAGGGCCCACACCTGTCAACA---TAATTGGAAGAAATCTGTTGACTCAGATTGGCTGCACTTTAAATTTT
>JF320150/B/US/2007/502_1478_wg4
CCTCAGATCACTCTTTGGCAACGACCCCTCGTCACAATAAAGATC---GGGGGGCAACTAAAGGAAGCTCTATT---AGA
TACAGGAGCAGATGATACAGTATT---AGAGGAC---A---TAAATTTGCCAGGAAGATGGAAACCAAAAATGATAGGGG
GAATTGGAGGCTTTATCAAAGTAAAACAGTATGATCAGATACCCATAGAAATATGTGGACATAAAGCTATAGGTACAGTA
TTAGTAGGACCTACACCTGTCAACA---TAATTGGAAGAAACCTGTTGACTCAGCTTGGTTGCACTTTAAATTTT
>JF320151/B/US/2006/502_1211_FL01
CCTCAAATCACTCTTTGGCAACGACCCCTCGTCACAATAAAGATT---GGGGGACAGCTAAAGGAAGCTCTGTT---AGA
TACAGGAGCAGATGATACAGTATT---AGAAGAA---A---TAAATTTGCCAGGGAGATGGAAACCAAAAATGATAGGAG
GAATTGGAGGTTTTATCAAAGTAAGACAGTATGATGAAATACTTGTAGAAATCTGTGGATATAAAGCTATAGGTACAGTA
TTAGTAGGGCCCACACCTGTCAACA---TAATTGGAAGAAATCTGTTGACTCAGATTGGCTGCACTTTAAATTTT
>JF320152/B/US/2006/502_2667_FL02
CCTCAAATCACTCTTTGGCAGCGACCCCTCGTCACAATAAAGATA---GGGGGGCAATTAAAAGAAGCTTTATT---AGA
TACAGGAGCAGATGATACAGTATT---AGAAGAA---A---TGAGTTTGCCAGGAAGATGGAAACCAAAAATGATAGGGG
GAATTGGAGGTTTTATCAAAGTAAGACAGTATGATCAGATACCCCTAGAAATCTGTGGACATAAAGCTATAGGTACAGTA
TTAGTAGGACCTACACCTGTCAACA---TAATTGGAAGAAATCTGTTGACTCAGATTGGTTGCACTCTAAATTTT
>JF320153/B/US/2006/502_2667_FL04
CCTCAAATCACTCTTTGGCAGCGACCCCTCGTCACAATAAAGATA---GGGGGGCAATTAAAAGAAGCTTTATT---AGA
TACAGGAGCAGATGATACAGTATT---AGAAGAA---A---TGAGTTTGCCAGGAAGATGGAAACCAAAAATGATAGGGG
GAATTGGAGGTTTTATCAAAGTAAGACAGTATGATCAGATACCCCTAGAAATCTGTGGACATAAAGCTATAGGTACAGTA
TTAGTAGGACCTACACCTGTCAACA---TAATTGGAAGAAATCTGTTGACTCAGATTGGTTGCACTCTAAATTTT
>JF320154/B/US/2006/502_2667_FL05
CCTCAAATCACTCTTTGGCAGCGACCCCTCGTCACAATAAAGATA---GGGGGGCAATTAAAAGAAGCTTTATT---AGA
TACAGGAGCAGATGATACAGTATT---AGAAGAA---A---TGAGTTTGCCAGGAAGATGGAAACCAAAAATGATAGGGG
GAATTGGAGGTTTTATCAAAGTAAGACAGTATGATCAGATACCCCTAGAAATCTGTGGACATAAAGCTATAGGTACAGTA
TTAGTAGGACCTACACCTGTCAACA---TAATTGGAAGAAATCTGTTGACTCAGATTGGTTGCACTCTAAATTTT
>JF320155/B/US/2007/502_1478_wg2
CCTCAGATCACTCTTTGGCAACGACCCCTCGTCACAATAAAGATC---GGGGGGCAACTAAAGGAAGCTCTATT---AGA
TACAGGAGCAGATGATACAGTATT---AGAGGAC---A---TAAATTTGCCAGGAAGATGGAAACCAAAAATGATAGGGG
GAATTGGAGGCTTTATCAAAGTAAAACAGTATGATCAGATACCCATAGAAATATGTGGACATAAAGCTATAGGTACAGTA
TTAGTAGGACCTACACCTGTCAACA---TAATTGGAAGAAACCTGTTGACTCAGCTTGGTTGCACTTTAAATTTT
>JF320156/B/US/2007/502_1478_wg3
CCTCAGATCACTCTTTGGCAACGACCCCTCGTCACAATAAAGATC---GGGGGGCAACTAAAGGAAGCTCTATT---AGA
TACAGGAGCAGATGATACAGTATT---AGAGGAC---A---TAAATTTGCCAGGAAGATGGAAACCAAAAATGATAGGGG
GAATTGGAGGCTTTATCAAAGTAAAACAGTATGATCAGATACCCATAGAAATATGTGGACATAAAGCTATAGGTACAGTA
TTAGTAGGACCTACACCTGTCAACA---TAATTGGAAGAAACCTGTTGACTCAGCTTGGTTGCACTTTAAATTTT
>JF320157/B/US/2007/502_1478_wg5
CCTCAGATCACTCTTTGGCAACGACCCCTCGTCACAATAAAGATC---GGGGGGCAACTAAAGGAAGCTCTATT---AGA
TACAGGAGCAGATGATACAGTATT---AGAGGAC---A---TAAATTTGCCAGGAAGATGGAAACCAAAAATGATAGGGG
GAATTGGAGGCTTTATCAAAGTAAAACAGTATGATCAGATACCCATAGAAATATGTGGACATAAAGCTATAGGTACAGTA
TTAGTAGGACCTACACCTGTCAACA---TAATTGGAAGAAACCTGTTGACTCAGCTTGGTTGCACTTTAAATTTT
>JF320158/B/US/2007/502_1478_wg1
CCTCAGATCACTCTTTGGCAACGACCCCTCGTCACAATAAAGATC---GGGGGGCAACTAAAGAAAGCTCTATT---AGA
TACAGGAGCAGATGATACAGTATT---AGAGGAC---A---TAAATTTGCCAGGAAGATGGAAACCAAAAATGATAGGGG
GAATTGGAGGCTTTATCAAAATAAAACAGTATGATCAGATACCCATAGAAATATGTGGACATAAAGCTATAGGTACAGTA
TTAGTAGGACCTACACCTGTCAACA---TAATTGGAAGAAACCTGTTGACTCAGCTTGGTTGCACTTTAAATTTT
>JF320160/B/US/2006/502_0923_wg07
CCTCAAATCACTCTTTGGCAGCGACCCCTCGTCACAATAAGGATA---GGGGGGCAATTAAAGGAAGCTCTATT---AGA
TACAGGAGCAGATGATACAGTATT---AGAAGAC---A---TGGATTTGCCAGGAAGATGGAAACCAAAAATGATAGGGG
GAATTGGAGGTTTTATCAAGGTAAGACAGTATGATCAGATACCCATAGAAATTTGTGGACATAAAGCTATAGGTACAGTA
CTAGTAGGACCTACACCTGTCAACA---TAATTGGAAGAAATCTGTTGACTCAGATTGGCTGCACCTTGAATTTT
>JF320161/B/US/2006/502_0923_wg04
CCTCAAATCACTCTTTGGCAGCGACCCCTCGTCACAATAAGGATA---GGGGGGCAATTAAAGGAAGCTCTATT---AGA
TACAGGAGCAGATGATACAGTATT---AGAAGAC---A---TGGATTTGCCAGGAAGATGGAAACCAAAAATGATAGGGG
GAATTGGAGGTTTTATCAAGGTAAGACAGTATGATCAGATACCCATAGAAATTTGTGGACATAAAGCTATAGGTACAGTA
CTAGTAGGACCTACACCTGTCAACA---TAATTGGAAGAAATCTGTTGACTCAGATTGGCTGCACCTTGAATTTT
>JF320162/B/US/2006/502_0923_wg01
CCTCAAATCACTCTTTGGCAGCGACCCCTCGTCACAATAAGGATA---GGGGGGCAATTAAAGGAAGCTCTATT---AGA
TACAGGAGCAGATGATACAGTATT---AGAAGAC---A---TGGATTTGCCAGGAAGATGGAAACCAAAAATGATAGGGG
GAATTGGAGGTTTTATCAAGGTAAGACAGTATGATCAGATACCCATAGAAATTTGTGGACATAAAGCTATAGGTACAGTA
CTAGTAGGACCTACACCTGTCAACA---TAATTGGAAGAAATCTGTTGACTCAGATTGGCTGCACCTTGAATTTT
>JF320163/B/US/2006/502_0923_wg02
CCTCAAATCACTCTTTGGCAGCGACCCCTCGTCACAATAAGGATA---GGGGGGCAATTAAAGGAAGCTCTATT---AGA
TACAGGAGCAGATGATACAGTATT---AGAAGAC---A---TGGATTTGCCAGGAAGATGGAAACCAAAAATGATAGGGG
GAATTGGAGGTTTTATCAAGGTAAGACAGTATGATCAGATACCCATAGAAATTTGTGGACATAAAGCTATAGGTACAGTA
CTAGTAGGACCTACACCTGTCAACA---TAATTGGAAGAAATCTGTTGACTCAGATTGGCTGCACCTTGAATTTT
>JF320164/B/US/2006/502_0923_wg08
CCTCAAATCACTCTTTGGCAGCGACCCCTCGTCACAATAAGGATA---GGGGGGCAATTAAAGGAAGCTCTATT---AGA
TACAGGAGCAGATGATACAGTATT---AGAAGAC---A---TGGATTTGCCAGGAAGATGGAAACCAAAAATGATAGGGG
GAATTGGAGGTTTTATCAAGGTAAGACAGTATGATCAGATACCCATAGAAATTTGTGGACATAAAGCTATAGGTACAGTA
CTAGTAGGACCTACACCTGTCAACA---TAATTGGAAGAAATCTGTTGACTCAGATTGGCTGCACCTTGAATTTT
>JF320165/B/US/2006/502_0923_wg03
CCTCAAATCACTCTTTGGCAGCGACCCCTCGTCACAATAAGGATA---GGGGGGCAATTAAAGGAAGCTCTATT---AGA
TACAGGAGCAGATGATACAGTATT---AGAAGAC---A---TGGATTTGCCAGGAAGATGGAAACCAAAAATGATAGGGG
GAATTGGAGGTTTTATCAAGGTAAGACAGTATGATCAGATACCCATAGAAATTTGTGGACATAAAGCTATAGGTACAGTA
CTAGTAGGACCTACACCTGTCAACA---TAATTGGAAGAAATCTGTTGACTCAGATTGGCTGCACCTTGAATTTT
>JF320166/B/US/2006/502_0923_wg06
CCTCAAATCACTCTTTGGCAGCGACCCCTCGTCACAATAAGGATA---GGGGGGCAATTAAAGGAAGCTCTATT---AGA
TACAGGAGCAGATGATACAGTATT---AGAAGAC---A---TGGATTTGCCAGGAAGATGGAAACCAAAAATGATAGGGG
GAATTGGAGGTTTTATCAAGGTAAGACAGTATGATCAGATACCCATAGAAATTTGTGGACATAAAGCTATAGGTACAGTA
CTAGTAGGACCTACACCTGTCAACA---TAATTGGAAGAAATCTGTTGACTCAGATTGGCTGCACCTTGAATTTT
>JF320167/B/US/2006/502_0923_wg05
CCTCAAATCACTCTTTGGCAGCGACCCCTCGTCACAATAAGGATA---GGGGGGCAATTAAAGGAAGCTCTATT---AGA
TACAGGAGCAGATGATACAGTATT---AGAAGAC---A---TGGATTTGCCAGGAAGATGGAAACCAAAAATGATAGGGG
GAATTGGAGGTTTTATCAAGGTAAGACAGTATGATCAGATACCCATAGAAATTTGTGGACATAAAGCTATAGGTACAGTA
CTAGTAGGACCTACACCTGTCAACA---TAATTGGAAGAAATCTGTTGAC----------------------TTT
>JF320169/B/US/2006/502_1055_FL01
CCTCAGATCACTCTTTGGCAACGACCCCTTGTCTCAGTAAGGATA---GGGGGGCAAGTAAAGGAAGCTCTATT---AGA
TACAGGAGCAGATGATACAGTATT---AGAAGAA---A---TGAGTTTGCCAGGAAGATGGAAACCAAAAATGGTAGGGG
GAATTGGAGGTTTTATCAAAGTAAGACAGTATGATCAGATACCTATAGAAATTTGTGGACATAAAGCTGTAGGTACAGTA
TTAGTAGGACCCACACCTGTCAACA---TAATTGGAAGGAATTTGTTGACTCAGATTGGCTGCACTTTAAATTTT
>JF320171/B/US/2006/502_1055_FL02
CCTCAGATCACTCTTTGGCAACGACCCCTTGTCTCAGTAAGGATA---GGGGGGCAAGTAAAGGAAGCTCTATT---AGA
TACAGGAGCAGATGATACAGTATT---AGAAGAA---A---TGAGTTTGCCAGGAAGATGGAAACCAAAAATGGTAGGGG
GAATTGGAGGTTTTATCAAAGTAAGACAGTATGATCAGATACCTATAGAAATTTGTGGACATAAAGCTGTAGGTACAGTA
TTAGTAGGACCCACACCTGTCAACA---TAATTGGAAGGAATTTGTTGACTCAGATTGGCTGCACTTTAAATTTT
>JF320179/B/US/2007/502_1897_wg2
CCTCAGATCACTCTTTGGCAACGACCCCTCGTCACAATAAAGATA---GGGGGGCAACTAAAGGAAGCTCTATT---AGA
TACAGGAGCAGATGATACAGTATT---AGAGGAA---A---TGAGTTTGCCAGGAAGATGGAAACCAAAAATGATAGGGG
GAATTGGAGGTTTTATCAAAGTAAGACAGTATGATCAGGTACCCATAGAAATTTGTGGACATAAAGCTGTAGGTACAGTA
TTAATAGGACCTACACCTGTCAACA---TAATTGGAAGAAATCTGTTGACTCAGCTTGGCTGCACTTTAAACTTT
>JF320181/B/US/2007/502_1897_wg4
CCTCAGATCACTCTTTGGCAACGACCCCTCGTCACAATAAAGATA---GGGGGGCAACTAAAGGAAGCTCTATT---AGA
TACAGGAGCAGATGATACAGTATT---AGAGGAA---A---TGAGTTTGCCAGGAAGATGGAAACCAAAAATGATAGGGG
GAATTGGAGGTTTTATCAAAGTAAGACAGTATGATCAGGTACCCATAGAAATTTGTGGACATAAAGCTGTAGGTACAGTA
TTAATAGGACCTACACCTGTCAACA---TAATTGGAAGAAATCTGTTGACTCAGCTTGGCTGCACTTTAAACTTT
>JF320182/B/US/2007/502_1897_wg6
CCTCAGATCACTCTTTGGCAACGACCCCTCGTCACAATAAAGATA---GGGGGGCAACTAAAGGAAGCTCTATT---AGA
TACAGGAGCAGATGATACAGTATT---AGAGGAA---A---TGAGTTTGCCAGGAAGATGGAAACCAAAAATGATAGGGG
GAATTGGAGGTTTTATCAAAGTAAGACAGTATGATCAGGTACCCATAGAAATTTGTGGACATAAAGCTGTAGGTACAGTA
TTAATAGGACCTACACCTGTCAACA---TAATTGGAAGAAATCTGTTGACTCAGCTTGGCTGCACTTTAAACTTT
>JF320183/B/PE/2006/502_0491_wg5
CCTCAGATCACTCTTTGGCAACGACCCCTCGTCACAATAAAAATA---GGGGAGCAACTAAAGGAAGCTCTATT---AGA
TACAGGAGCAGATGATACAGTATT---AGAAGAT---A---TGGATTTGCCAGGAAGATGGAAACCAAAAATGATAGGGG
GAATTGGAGGCTTTATCAAAGTAAGACAGTATGATCAGATACCCATAGAAATTTGTGGACATAAAGCTATAGGTACAGTA
TTAGTAGGACCTACACCTGTCAACA---TAATTGGAAGAAATCTGTTAACTCAACTTGGTTGCACTTTAAATTTT
>JF320185/B/US/2005/502_2136_FL02
CCTCAGATCACTCTTTGGCAACGACCCCTTGTTACAATAAAGATA---GGGGGGCAGCTAAAGGAAGCTCTATT---AGA
TACAGGAGCAGATGATACAGTATT---AGAAGAC---A---TGAGTTTGCCAGGAAAATGGAAACCAAAAATGATAGGGG
GAATTGGAGGTTTTATCAAGGTAAAACAGTATGATGAGATACCCATAGAAATTTGTGGGCATAAAACTGTAGGTACAGTA
TTAGTAGAACCTACACCTGTCAACA---TAATTGGAAGAAATCTGTTGACTCAGCTTGGTTGTACTTTAAATTTT
>JF320186/B/PE/2006/502_0648_FL03
CCTCAGATCACTCTTTGGCAACGACCCCTCGTCCCAATAAGGATA---GGGGGGCAACTAAAAGAAGCTCTATT---AGA
TACAGGAGCAGATGATACAGTATT---AGAAGAA---A---TGAATTTGCCAGGAAGATGGAAACCAAAAATGATAGGGG
GAATTGGAGGTTTTATCAAAGTAAGACAGTATGATCAGATACCCATAGAAATCAGTGGACACAAAGCTATAGGTACAGTA
TTAGTAGGACCTACACCTGTCAACA---TAATTGGAAGAAATCTGTTGACTCAGATTGGCTGTACCTTAAATTTT
>JF320187/B/PE/2006/502_0491_wg3
CCTCAGATCACTCTTTGGCAACGACCCCTCGTCACAATAAAAATA---GGGGAGCAACTAAAGGAAGCTCTATT---AGA
TACAGGAGCAGATGATACAGTATT---AGAAGAT---A---TGGATTTGCCAGGAAGATGGAAACCAAAAATGATAGGGG
GAATTGGAGGCTTTATCAAAGTAAGACAGTATGATCAGATACCCATAGAAATTTGTGGACATAAAGCTATAGGTACAGTA
TTAGTAGGACCTACACCTGTCAACA---TAATTGGAAGAAATCTGTTGACTCAACTTGGTTGCACTTTAAATTTT
>JF320188/B/US/2005/502_2136_FL03
CCTCAGATCACTCTTTGGCAACGACCCCTTGTTACAATAAAGATA---GGGGGGCAGCTAAAGGAAGCTCTATT---AGA
TACAGGAGCAGATGATACAGTATT---AGAAGAC---A---TGAGTTTGCCAGGAAAATGGAAACCAAAAATGATAGGGG
GAATTGGAGGTTTTATCAAGGTAAAACAGTATGATGAGATACCCATAGAAATTTGTGGGCATAAAACTGTAGGTACAGTA
TTAGTAGGACCTACACCTGTCAACA---TAATTGGAAGAAATCTGTTGACTCAGCTTGGTTGTACTTTAAATTTT
>JF320189/B/PE/2007/502_2622_wg1
CCTCAGATCACTCTTTGGCAACGACCCCTCGTTACAATAAAGATA---GGGGGGCAACTAAAGGAAGCTCTATT---AGA
TACAGGAGCAGATGATACAGTAGT---AGAAGAA---A---TGGATTTACCAGGAAGATGGAAGCCAAAAATGATAGGGG
GAATTGGAGGTTTTATCAAAGTAAGACAGTATGATCAGATACCCATAGAAATCTGTGGACATAAAGCTATAGGTACAGTA
TTAGTAGGATCTACACCTGTCAACA---TAATTGGAAGAAATCTGTTGACTCAGATTGGCTGCACCTTAAATTTT
>JF320190/B/US/2005/502_2136_FL05
CCTCAGATCACTCTTTGGCAACGACCCCTTGTTACAATAAAGATA---GGGGGGCAGCTAAAGGAAGCTCTATT---AGA
TACAGGAGCAGATGATACAGTATT---AGAAGAC---A---TGAGTTTGCCAGGAAAATGGAAACCAAAAATGATAGGGG
GAATTGGAGGTTTTATCAAGGTAAAACAGTATGATGAGATACCCATAGAAATTTGTGGGCATAAAACTGTAGGTACAGTA
TTAGTAGGACCTACACCTGTCAACA---TAATTGGAAGAAATCTGTTGACTCAGCTTGGTTGTACTTTAAATTTT
>JF320191/B/PE/2007/502_0525_wg5
CCTCAAATCACTCTTTGGCAACGACCCCTCGTCACAATAAAAATA---GGGGGGCAATTAAAGGAAGCTCTATT---AGA
TACAGGAGCAGATGATACAGTATT---AGAAGAA---A---TGAATTTGCCAGGAAGATGGAAACCAAAAATGATAGGGG
GAATTGGAGGTTTTATCAAAGTAAGACAGTATGATGAGGTGTCCTTAGAAATCTGCGGACATAAAGCTACGGGTACAGTG
TTAGTAGGACCTACACCTATCAACA---TAATTGGAAGAAATTTGTTGACTCAGCTTGGTTGCACTTTAAATTTT
>JF320192/B/US/2005/502_2136_FL04
CCTCAGATCACTCTTTGGCAACGACCCCTTGTTACAATAAAGATA---GGGGGGCAGCTAAAGGAAGCTCTATT---AGA
TACAGGAGCAGATGATACAGTATT---AGAAGAC---A---TGAGTTTGCCAGGAAAATGGAAACCAAAAATGATAGGGG
GAATTGGAGGTTTTATCAAGGTAAAACAGTATGATGAGATACCCATAGAAATTTGTGGGCATAAAACTGTAGGTACAGTA
TTAGTAGGACCTACACCTGTCAACA---TAATTGGAAGAAATCTGTTGACTCAGCTTGGTTGTACTTTAAATTTT
>JF320193/B/PE/2006/502_0648_FL05
CCTCAGATCACTCTTTGGCAACGACCCCTCGTCCCAATAAGGATA---GGGGGGCAACTAAAAGAAGCTCTATT---AGA
TACAGGAGCAGATGATACAGTATT---AGAAGAA---A---TGAATTTGCCAGGAAGATGGAAACCAAAAATGATAGGGG
GAATTGGAGGTTTTATCAAAGTAAGACAGTATGATCAGATACCCATAGAAATCAGTGGACACAAAGCTATAGGTACAGTA
TTAGTAGGACCTACACCTGTCAACA---TAATTGGAAGAAATCTGTTGACTCAGATTGGCTGTACCTTAAATTTT
>JF320194/B/US/2005/502_2136_FL01
CCTCAGATCACTCTTTGGCAACGACCCCTTGTTACAATAAAGATA---GGGGGGCAGCTAAAGGAAGCTCTATT---AGA
TACAGGAGCAGATGATACAGTATT---AGAAGAC---A---TGAGTTTGCCAGGAAAATGGAAACCAAAAATGATAGGGG
GAATTGGAGGTTTTATCAAGGTAAAACAGTATGATGAGATACCCATAGAAATTTGTGGGCATAAAACTGTAGGTACAGTA
TTAGTAGGACCTACACCTGTCAACA---TAATTGGAAGAAATCTGTTGACTCAGCTTGGTTGTACTTTAAATTTT
>JF320195/B/PE/2007/502_0525_wg2
CCTCAAATCACTCTTTGGCAACGACCCCTCGTCACAATAAAAATA---GGGGGGCAATTAAAGGAAGCTCTATT---AGA
TACAGGAGCAGATGATACAGTATT---AGAAGAA---A---TGAATTTGCCAGGAAGATGGAAACCAAAAATGATAGGGG
GAATTGGAGGTTTTATCAAAGTAAGACAGTATGATGAGGTGTCCTTAGAAATCTGCGGACATAAAGCTACGGGTACAGTG
TTAGTAGGACCTACACCTATCAACA---TAATTGGAAGAAATTTGTTGACTCAGCTTGGTTGCACTTTAAATTTT
>JF320196/B/PE/2006/502_0841_FL03
CCTCAAATCACTCTTTGGCAACGACCCCTCGTCACAATAAAGATA---GGGGGGCAACTAAAGGAAGCTCTATT---AGA
TACAGGAGCAGATGATACAGTATT---AGAAGAA---A---TGAGTTTGCCAGGAAGATGGAAGCCAAAAATGATAGGGG
GAATTGGAGGTTTTATCAAAGTAAGACAGTATGATCAGGTACCCATAGAAATCTGTGGACATAAAGTTGTAGGTACAGTA
TTAGTAGGATCTACACCTGTTAACA---TAATTGGAAGAAATCTATTGACTCAGCTTGGCTGCACCTTAAATTTT
>JF320197/B/US/2007/502_2289_05
CCTCAGATCACTCTTTGGCAACGACCCCTCGTCACAGTAAAGATA---GGGGGGCAGCTAAAGGAAGCTCTATT---AGA
TACAGGAGCCGATGATACAGTATT---AGAAGAC---A---TAAATTTGCCAGGAAAATGGAAGCCAAAAATGATAGGGG
GAATTGGAGGTTTTATCAAAGTAAGACAATATGATCAGATAGCCCTAGAAATCTGTGGACATAAAGCTATAGGTACAGTA
TTAGTAGGACCTACACCTGTCAACA---TAATTGGAAGAAATCTGTTGACTCAGATTGGCTGCACGTTAAATTTT
>JF320198/B/PE/2007/502_1047_wg4
CCTCAAATCACTCTTTGGCAACGACCCCTCGTCACCATAAAGATA---GGGGGGCAACTAAAGGAAGCTCTATT---AGA
TACAGGAGCAGATGATACAGTATT---AGAAGAA---A---TGAATTTGCCAGGAAGATGGAAACCAAAAATGATAGGAG
GGATTGGAGGTTTTATCAAAGTAAGACAGTATGATGAGGTACCCATGGAAATTTGCGGACATAAAGCGGTAGGTACAGTA
TTAGTAGGACCTACACCTGTCAACA---TAATTGGAAGAAATCTGTTGACTCAACTTGGTTGCACTTTAAATTTT
>JF320199/B/PE/2007/502_0525_wg4
CCTCAAATCACTCTTTGGCAACGACCCCTCGTCACAATAAAAATA---GGGGGGCAATTAAAGGAAGCTCTATT---AGA
TACAGGAGCAGATGATACAGTATT---AGAAGAA---A---TGAATTTGCCAGGAAGATGGAAACCAAAAATGATAGGGG
GAATTGGAGGTTTTATCAAAGTAAGACAGTATGATGAGGTGTCCTTAGAAATCTGCGGACATAAAGCTACGGGTACAGTG
TTAGTAGGACCTACACCTATCAACA---TAATTGGAAGAAATTTGTTGACTCAGCTTGGTTGCACTTTAAATTTT
>JF320200/B/US/2007/502_2289_06
CCTCAGATCACTCTTTGGCAACGACCCCTCGTCACAGTAAAGATA---GGGGGGCAGCTAAAGGAAGCTCTATT---AGA
TACAGGAGCCGATGATACAGTATT---AGAAGAC---A---TAAATTTGCCAGGAAAATGGAAGCCAAAAATGATAGGGG
GAATTGGAGGTTTTATCAAAGTAAGACAATATGATCAGATAGCCCTAGAAATCTGTGGACATAAAGCTATAGGTACAGTA
TTAGTAGGACCTACACCTGTCAACA---TAATTGGAAGAAATCTGTTGACTCAGATTGGCTGCACGTTAAATTTT
>JF320201/B/PE/2006/502_0648_FL04
CCTCAGATCACTCTTTGGCAACGACCCCTCGTCCCAATAAGGATA---GGGGGGCAACTAAAAGAAGCTCTATT---AGA
TACAGGAGCAGATGATACAGTATT---AGAAGAA---A---TGAATTTGCCAGGAAGATGGAAACCAAAAATGATAGGGG
GAATTGGAGGTTTTATCAAAGTAAGACAGTATGATCAGATACCCATAGAAATCAGTGGACACAAAGCTATAGGTACAGTA
TTAGTAGGACCTACACCTGTCAACA---TAATTGGAAGAAATCTGTTGACTCAGATTGGCTGTACCTTAAATTTT
>JF320202/B/US/2007/502_2289_02
CCTCAGATCACTCTTTGGCAACGACCCCTCGTCACAGTAAAGATA---GGGGGGCAGCTAAAGGAAGCTCTATT---AGA
TACAGGAGCCGATGATACAGTATT---AGAAGAC---A---TAAATTTGCCAGGAAAATGGAAGCCAAAAATGATAGGGG
GAATTGGAGGTTTTATCAAAGTAAGACAATATGATCAGATAGCCCTAGAAATCTGTGGACATAAAGCTATAGGTACAGTA
TTAGTAGGACCTACACCTGTCAACA---TAATTGGAAGAAATCTGTTGACTCAGATTGGCTGCACGTTAAATTTT
>JF320203/B/PE/2006/502_0524_FL03
CCTCAAATCACTCTTTGGCAACGACCCGTTGTCCCAATAAGAGTA---GGAGGGCAACTAAAGGAAGCTCTATT---AGA
TACAGGAGCAGATGATACAGTACT---AGAAGAG---A---TGAATTTGCCAGGAAAATGGAGACCAAAAATGATAGGGG
GAATTGGAGGTTTTATCAAAGTAAGACAGTATGATCAGATAACCATAGAAATCTGTGGACATAAAACTACAGGTACAGTA
TTAGTAGGACCTACACCTATCAACA---TAATTGGAAGAAATCTGTTGACTCAGCTTGGTTGCACTTTAAATTTT
>JF320204/B/PE/2007/502_0525_wg1
CCTCAAATCACTCTTTGGCAACGACCCCTCGTCACAATAAAAATA---GGGGGGCAATTAAAGGAAGCTCTATT---AGA
TACAGGAGCAGATGATACAGTATT---AGAAGAA---A---TGAATTTGCCAGGAAGATGGAAACCAAAAATGATAGGGG
GAATTGGAGGTTTTATCAAAGTAAGACAGTATGATGAGGTGTCCTTAGAAATCTGCGGACATAAAGCTACGGGTACAGTG
TTAGTAGGACCTACACCTATCAACA---TAATTGGAAGAAATTTGTTGACTCAGCTTGGTTGCACTTTAAATTTT
>JF320205/B/US/2007/502_2289_03
CCTCAGATCACTCTTTGGCAACGACCCCTCGTCACAGTAAAGATA---GGGGGGCAGCTAAAGGAAGCTCTATT---AGA
TACAGGAGCCGATGATACAGTATT---AGAAGAC---A---TAAATTTGCCAGGAAAATGGAAGCCAAAAATGATAGGGG
GAATTGGAGGTTTTATCAAAGTAAGACAATATGATCAGATAGCCCTAGAAATCTGTGGACATAAAGCTATAGGTACAGTA
TTAGTAGGACCTACCCCTGTCAACA---TAATTGGAAGAAATCTGTTGACTCAGATTGGCTGCACGTTAAATTTT
>JF320206/B/PE/2007/502_2622_wg3
CCTCAGATCACTCTTTGGCAACGACCCCTCGTTACAATAAAGATA---GGGGGGCAACTAAAGGAAGCTCTATT---AGA
TACAGGAGCAGATGATACAGTAGT---AGAAGAA---A---TGGATTTACCAGGAAGATGGAAGCCAAAAATGATAGGGG
GAATTGGAGGTTTTATCAAAGTCAGACAGTATGATCAGATACCCATAGAAATCTGTGGACATAAAGCTATAGGTACAGTA
TTAGTAGGATCTACACCTGTCAACA---TAATTGGAAGAAATCTGTTGACTCAGATTGGCTGCACCTTAAATTTT
>JF320207/B/US/2007/502_2289_04
CCTCAGATCACTCTTTGGCAACGACCCCTCGTCACAGTAAAGATA---GGGGGGCAGCTAAAGGAAGCTCTATT---AGA
TACAGGAGCCGATGATACAGTATT---AGAAGAC---A---TAAATTTGCCAGGAAAATGGAAGCCAAAAATGATAGGGG
GAATTGGAGGTTTTATCAAAGTAAGACAATATGATCAGATAGCCCTAGAAATCTGTGGACATAAAGCTATAGGTACAGTA
TTAGTAGGACCTACCCCTGTCAACA---TAATTGGAAGAAATCTGTTGACTCAGATTGGCTGCACGTTAAATTTT
>JF320208/B/PE/2006/502_0841_FL04
CCTCAAATCACTCTTTGGCAACGACCCCTCGTCACAATAAAGATA---GGGGGGCAACTAAAGGAAGCTCTATT---AGA
TACAGGAGCAGATGATACAGTATT---AGAAGAA---A---TGAGTTTGCCAGGAAGATGGAAGCCAAAAATGATAGGGG
GAATTGGAGGTTTTATCAAAGTAAGACAGTATGATCAGGTACCCATAGAAATCTGTGGACATAAAGTTGTAGGTACAGTA
TTAGTAGGATCTACACCTGTTAACA---TAATTGGAAGAAATCTATTGACTCAGCTTGGCTGCACCTTAAATTTT
>JF320209/B/PE/2006/502_0491_wg1
CCTCAGATCACTCTTTGGCAACGACCCCTCGTCACAATAAAAATA---GGGGAGCAACTAAAGGAAGCTCTATT---AGA
TACAGGAGCAGATGATACAGTATT---AGAAGAT---A---TGGATTTGCCAGGAAGATGGAAACCAAAAATGATAGGGG
GAATTGGAGGCTTTATCAAAGTAAGACAGTATGATCAGATACCCATAGAAATTTGTGGACATAAAGCTATAGGTACAGTA
TTAGTAGGACCTACACCTGTCAACA---TAATTGGAAGAAATCTGTTGACTCAACTTGGTTGCACTTTAAATTTT
>JF320211/B/PE/2007/502_2622_wg5
CCTCAGATCACTCTTTGGCAACGACCCCTCGTTACAATAAAGATA---GGGGGGCAACTAAAGGAAGCTCTATT---AGA
TACAGGAGCAGATGATACAGTAGT---AGAAGAA---A---TGGATTTACCAGGAAGATGGAAGCCAAAAATGATAGGGG
GAATTGGAGGTTTTATCAAAGTAAGACAGTATGATCAGATACCCATAGAAATCTGTGGACATAAAGCTATAGGTACAGTA
TTAGTAGGATCTACACCTGTCAACA---TARTTGGAAGAAATCTGTTGACTCAGATTGGCTGCACCTTAAATTTT
>JF320212/B/PE/2006/502_0491_wg4
CCTCAGATCACTCTTTGGCAACGACCCCTCGTCACAATAAAAATA---GGGGAGCAACTAAAGGAAGCTCTATT---AGA
TACAGGAGCAGATGATACAGTATT---AGAAGAT---A---TGGATTTGCCAGGAAGATGGAAACCAAAAATGATAGGGG
GAATTGGAGGCTTTATCAAAGTAAGACAGTATGATCAGATACCCATAGAAATTTGTGGACATAAAGCTATAGGTACAGTA
TTAGTAGGACCTACACCTGTCAACA---TAATTGGAAGAAATCTGTTGACTCAACTTGGTTGCACTTTAAATTTT
>JF320213/B/PE/2007/502_0525_wg3
CCTCAAATCACTCTTTGGCAACGACCCCTCGTCACAATAAAAATA---GGGGGGCAATTAAAGGAAGCTCTATT---AGA
TACAGGAGCAGATGATACAGTATT---AGAAGAA---A---TGAATTTGCCAGGAAGATGGAAACCAAAAATGATAGGGG
GAATTGGAGGTTTTATCAAAGTAAGACAGTATGATGAGGTGTCCTTAGAAATCTGCGGACATAAAGCTACGGGTACAGTG
TTAGTAGGACCTACACCTATCAACA---TAATTGGAAGAAATTTGTTGACTCAGCTTGGTTGCACTTTAAATTTT
>JF320214/B/PE/2006/502_0524_FL08
CCTCAAATCACTCTTTGGCAACGACCCGTTGTCCCAATAAGAGTA---GGAGGGCAACTAAAGGAAGCTCTATT---AGA
TACAGGAGCAGATGATACAGTACT---AGAAGAG---A---TGAATTTGCCAGGAAAATGGAGACCAAAAATGATAGGGG
GAATTGGAGGTTTTATCAAAGTAAGACAGTATGATCAGATAACCATAGAAATCTGTGGACATAAAACTACAGGTACAGTA
TTAGTAGGACCTACACCTATCAACA---TAATTGGAAGAAATCTGTTGACTCAGCTTGGTTGCACTTTAAATTTT
>JF320215/B/PE/2006/502_0648_FL02
CCTCAGATCACTCTTTGGCAACGACCCCTCGTCCCAATAAGGATA---GGGGGGCAACTAAAAGAAGCTCTATT---AGA
TACAGGAGCAGATGATACAGTATT---AGAAGAA---A---TGAATTTGCCAGGAAGATGGAAACCAAAAATGATAGGGG
GAATTGGAGGTTTTATCAAAGTAAGACAGTATGATCAGATACCCATAGAAATCAGTGGACACAAAGCTATAGGTACAGTA
TTAGTAGGACCTACACCTGTCAACA---TAATTGGAAGAAATCTGTTGACTCAGATTGGCTGTACCTTAAATTTT
>JF320216/B/PE/2007/502_1047_wg3
CCTCAAATCACTCTTTGGCAACGACCCCTCGTCACCATAAAGATA---GGGGGGCAACTAAAGGAAGCTCTATT---AGA
TACAGGAGCAGATGATACAGTATT---AGAAGAA---A---TGAATTTGCCAGGAAGATGGAAACCAAAAATGATAGGAG
GGATTGGAGGTTTTATCAAAGTAAGACAGTATGATGAGGTACCCATGGAAATTTGCGGACATAAAGCGGTAGGTACAGTA
TTAGTAGGACCTACACCTGTCAACA---TAATTGGAAGAAATCTGTTGACTCAACTTGGTTGCACTTTAAATTTT
>JF320217/B/PE/2007/502_2622_wg2
CCTCAGATCACTCTTTGGCAACGACCCCTCGTTACAATAAAGATA---GGGGGGCAACTAAAGGAAGCTCTATT---AGA
TACAGGAGCAGATGATACAGTAGT---AGAAGAA---A---TGGATTTACCAGGAAGATGGAAGCCAAAAATGATAGGGG
GAATTGGAGGTTTTATCAAAGTCAGACAGTATGATCAGGTACCCATAGAAATCTGTGGACATAAAGCTATAGGTACAGTA
TTAGTAGGATCTACACCTGTCAACA---TAATTGGAAGAAATCTGTTGACTCAGATTGGCTGCACCTTAAATTTT
>JF320218/B/PE/2006/502_0841_FL05
CCTCAAATCACTCTTTGGCAACGACCCCTCGTCACAATAAAGATA---GGGGGGCAACTAAAGGAAGCTCTATT---AGA
TACAGGAGCAGATGATACAGTATT---AGAAGAA---A---TGAGTTTGCCAGGAAGATGGAAGCCAAAAATGATAGGGG
GAATTGGAGGTTTTATCAAAGTAAGACAGTATGATCAGGTACCCATAGAAATCTGTGGACATAAAGTTGTAGGTACAGTA
TTAGTAGGATCTACACCTGTTAACA---TAATTGGAAGAAATCTATTGACTCAGCTTGGCTGCACCTTAAATTTT
>JF320219/B/PE/2006/502_0524_FL07
CCTCAAATCACTCTTTGGCAACGACCCGTTGTCCCAATAAGAGTA---GGAGGGCAACTAAAGGAAGCTCTATT---AGA
TACAGGAGCAGATGATACAGTACT---AGAAGAG---A---TGAATTTGCCAGGAAAATGGAGACCAAAAATGATAGGGG
GAATTGGAGGTTTTATCAAAGTAAGACAGTATGATCAGATAACCATAGAAATCTGTGGACATAAAACTACAGGTACAGTA
TTAGTAGGACCTACACCTATCAACA---TAATTGGAAGAAATCTGTTGACTCAGCTTGGTTGCACTTTAAATTTT
>JF320220/B/PE/2007/502_2622_wg4
CCTCAGATCACTCTTTGGCAACGACCCCTCGTTACAATAAAGATA---GGGGGGCAACTAAAGGAAGCTCTATT---AGA
TACAGGAGCAGATGATACAGTAGT---AGAAGAA---A---TGGATTTACCAGGAAGATGGAAGCCAAAAATGATAGGGG
GAATTGGAGGTTTTATCAAAGTCAGACAGTATGATCAGGTACCCATAGAAATCTGTGGACATAAAGCTATAGGTACAGTA
TTAGTAGGATCTACACCTGTCAACA---TAATTGGAAGAAATCTGTTGACTCAGATTGGCTGCACCTTAAATTTT
>JF320221/B/PE/2006/502_0524_FL02
CCTCAAATCACTCTTTGGCAACGACCCGTTGTCCCAATAAGAGTA---GGAGGGCAACTAAAGGAAGCTCTATT---AGA
TACAGGAGCAGATGATACAGTACT---AGAAGAG---A---TGAATTTGCCAGGAAAATGGAGACCAAAAATGATAGGGG
GAATTGGAGGTTTTATCAAAGTAAGACAGTATGATCAGATAACCATAGAAATCTGTGGACATAAAACTACAGGTACAGTA
TTAGTAGGACCTACACCTATCAACA---TAATTGGAAGAAATCTGTTGACTCAGCTTGGTTGCACTTTAAATTTT
>JF320222/B/PE/2006/502_0524_FL09
CCTCAAATCACTCTTTGGCAACGACCCGTTGTCCCAATAAGAGTA---GGAGGGCAACTAAAGGAAGCTCTATT---AGA
TACAGGAGCAGATGATACAGTACT---AGAAGAG---A---TGAATTTGCCAGGAAAATGGAGACCAAAAATGATAGGGG
GAATTGGAGGTTTTATCAAAGTAAGACAGTATGATCAGATAACCATAGAAATCTGTGGACATAAAACTACAGGTACAGTA
TTAGTAGGACCTACACCTATCAACA---TAATTGGAAGAAATCTGTTGACTCAGCTTGGTTGCACTTTAAATTTT
>JF320223/B/PE/2006/502_0841_FL07
CCTCAAATCACTCTTTGGCAACGACCCCTCGTCACAATAAAGATA---GGGGGGCAACTAAAGGAAGCTCTATT---AGA
TACAGGAGCAGATGATACAGTATT---AGAAGAA---A---TGAGTTTGCCAGGAAGATGGAAGCCAAAAATGATAGGGG
GAATTGGAGGTTTTATCAAAGTAAGACAGTATGATCAGGTACCCATAGAAATCTGTGGACATAAAGTTGTAGGTACAGTA
TTAGTAGGATCTACACCTGTTAACA---TAATTGGAAGAAATCTATTGACTCAGCTTGGCTGCACCTTAAATTTT
>JF320224/B/PE/2006/502_0524_FL01
CCTCAAATCACTCTTTGGCAACGACCCGTTGTCCCAATAAGAGTA---GGAGGGCAACTAAAGGAAGCTCTATT---AGA
TACAGGAGCAGATGATACAGTACT---AGAAGAG---A---TGAATTTGCCAGGAAAATGGAGACCAAAAATGATAGGGG
GAATTGGAGGTTTTATCAAAGTAAGACAGTATGATCAGATAACCATAGAAATCTGTGGACATAAAACTACAAGTACAGTA
TTAGTAGGACCTACACCTATCAACA---TAATTGGAAGAAATCTGTTGACTCAGCTTGGTTGCACTTTAAATTTT
>JF320225/B/PE/2007/502_1047_wg2
CCTCAAATCACTCTTTGGCAACGACCCCTCGTCACCATAAAGATA---GGGGGGCAACTAAAGGAAGCTCTATT---AGA
TACAGGAGCAGATGATACAGTATT---AGAAGAA---A---TGAATTTGCCAGGAAGATGGAAACCAAAAATGATAGGAG
GGATTGGAGGTTTTATCAAAGTAAGACAGTATGATGAGGTACCCATGGAAATTTGCGGACATAAAGCGGTAGGTACAGTA
TTAGTAGGACCTACACCTGTCAACA---TAATTGGAAGAAATCTGTTGACTCAACTTGGTTGCACTTTAAATTTT
>JF320226/B/PE/2007/502_1047_wg5
CCTCAAATCACTCTTTGGCAACGACCCCTCGTCACCATAAAGATA---GGGGGGCAACTAAAGGAAGCTCTATT---AGA
TACAGGAGCAGATGATACAGTATT---AGAAGAA---A---TGAATTTGCCAGGAAGATGGAAACCAAAAATGATAGGAG
GGATTGGAGGTTTTATCAAAGTAAGACAGTATGATGAGGTACCCATGGAAATTTGCGGACATAAAGCGGTAGGTACAGTA
TTAGTAGGACCTACACCTGTCAACA---TAATTGGAAGAAATCTGTTGACTCAACTTGGTTGCACTTTAAATTTT
>JF320227/B/PE/2007/502_1047_wg1
CCTCAAATCACTCTTTGGCAACGACCCCTCGTCACCATAAAGATA---GGGGGGCAACTAAAGGAAGCTCTATT---AGA
TACAGGAGCAGATGATACAGTATT---AGAAGAA---A---TGAATTTGCCAGGAAGATGGAAACCAAAAATGATAGGAG
GGATTGGAGGTTTTATCAAAGTAAGACAGTATGATGAGGTACCCATGGAAATTTGCGGACATAAAGCGGTAGGTACAGTA
TTAGTAGGACCTACACCTGTCAACA---TAATTGGAAGAAATCTGTTGACTCAACTTGGTTGCACTTTAAATTTT
>JF320241/B/PE/2006/502_2794_FL01
CCTCAGATCACTCTTTGGCAACGACCCATCATCCCAATAAAGATA---GGGGGGCAACTAAAGGAAGCTCTACT---AGA
TACAGGAGCAGATGATACAGTATT---AGAAGAA---A---TGGAATTGCCAGGAAGATGGAAACCAAAAATGATAGGGG
GAATTGGAGGTTTTATCAAAGTAAGACAGTATGATGAGGTAGCCTTAGAAATCTGCGGACATAAAGCTATAGGTACAGTA
TTAATAGGACCTACACCTGTCAACA---TAATTGGAAGAAATCTGTTGACTCAGCTTGGTTGCACTCTAAATTTT
>JF320242/B/PE/2006/502_2794_FL03
CCTCAGATCACTCTTTGGCAACGACCCATCATCCCAATAAAGATA---GGGGGGCAACTAAAGGAAGCTCTACT---AGA
TACAGGAGCAGATGATACAGTATT---AGAAGAA---A---TGGAATTGCCAGGAAGATGGAAACCAAAAATGATAGGGG
GAATTGGAGGTTTTATCAAAGTAAGACAGTATGATGAGGTAGCCTTAGAAATCTGCGGACATAAAGCTATAGGTACAGTA
TTAATAGGACCTACACCTGTCAACA---TAATTGGAAGAAATCTGTTGACTCAGCTTGGTTGCACTCTAAATTTT
>JF320243/B/PE/2006/502_2794_FL02
CCTCAGATCACTCTTTGGCAACGACCCATCATCCCAATAAAGATA---GGGGGGCAACTAAAGGAAGCTCTACT---AGA
TACAGGAGCAGATGATACAGTATT---AGAAGAA---A---TGGAATTGCCAGGAAGATGGAAACCAAAAATGATAGGGG
GAATTGGAGGTTTTATCAAAGTAAGACAGTATGATGAGGTAGCCTTAGAAATCTGCGGACATAAAGCTATAGGTACAGTA
TTAATAGGACCTACACCTGTCAACA---TAATTGGAAGAAATCTGTTGACTCAGCTTGGTTGCACTCTAAATTTT
>JF320244/B/PE/2006/502_2794_FL05
CCTCAGATCACTCTTTGGCAACGACCCATCATCCCAATAAAGATA---GGGGGGCAACTAAAGGAAGCTCTACT---AGA
TACAGGAGCAGATGATACAGTATT---AGAAGAA---A---TGGAATTGCCAGGAAGATGGAAACCAAAAATGATAGGGG
GAATTGGAGGTTTTATCAAAGTAAGACAGTATGATGAGGTAGCCTTAGAAATCTGCGGACATAAAGCTATAGGTACAGTA
TTAATAGGACCTACACCTGTCAACA---TAATTGGAAGAAATCTGTTGACTCAGCTTGGTTGCACTCTAAATTTT
>JF320245/B/PE/2006/502_2794_FL04
CCTCAGATCACTCTTTGGCAACGACCCATCATCCCAATAAAGATA---GGGGGGCAACTAAAGGAAGCTCTACT---AGA
TACAGGAGCAGATGATACAGTATT---AGAAGAA---A---TGGAATTGCCAGGAAGATGGAAACCAAAAATGATAGGGG
GAATTGGAGGTTTTATCAAAGTAAGACAGTATGATGAGGTAGCCTTAGAAATCTGCGGACATAAAGCTATAGGTACAGTA
TTAATAGGACCTACACCTGTCAACA---TAATTGGAAGAAATCTGTTGACTCAGCTTGGTTGCACTCTAAATTTT
>JF320247/B/US/2006/502_0227_FL06
CCTCAGATCACTCTTTGGCAACGACCCCTCGTCGCAATAAAGATA---GGGGGGCAACTAAAAGAGGCTCTATT---AGA
TACAGGAGCAGATGATACAGTATT---AGAAGAC---A---TGAATTTGCCAGGAAAATGGAAACCAAAAATGATAGGGG
GAATTGGAGGTTTTATCAAAGTAAGACAATATGATCAGATACCTATAGAAATCTGTGGACATAAAGCTATAGGTACAGTA
TTAGTAGGACCCACACCTGTCAACA---TAATTGGAAGAAATCTGTTGACTCAACTTGGTTGCACTTTAAATTTT
>JF320250/B/US/2006/502_0227_FL10
CCTCAGATCACTCTTTGGCAACGACCCCTCGTCGCAATAAAGATA---GGGGGGCAACTAAAAGAAGCTCTATT---AGA
TACAGGAGCAGATGATACAGTATT---AGAAGAC---A---TGAGTTTGCCAGGAAAATGGAAACCAAAAATGATAGGGG
GAATTGGAGGTTTTATCAAAGTAAGACAATATGATCAGATACCTATAGAAATCTGTGGACATAAAGCTATAGGTACAGTA
TTAGTAGGACCTACACCTGTCAACA---TAATTGGAAGAAATCTGTTGACTCAGCTTGGTTGCACTTTAAATTTT
>JF320251/B/US/2006/502_0227_FL08
CCTCAGATCACTCTTTGGCAACGACCCCTCGTCGCAATAAAGATA---GGGGGGCAACTAAAAGAGGCTCTATT---AGA
TACAGGAGCAGATGATACAGTATT---AGAAGAC---A---TGAATTTGCCAGGAAAATGGAAACCAAAAATGATAGGGG
GAATTGGAGGTTTTATCAAAGTAAGACAATATGATCAGATACCTATAGAAATCTGTGGACATAAAGCTATAGGTACAGTA
TTAGTAGGACCCACACCTGTCAACA---TAATTGGAAGAAATCTGTTGACTCAACTTGGTTGCACTTTAAATTTT
>JF320253/B/US/2006/502_0227_FL02
CCTCAGATCACTCTTTGGCAACGACCCCTCGTCGCAATAAAGATA---GGGGGGCAACTAAAAGAAGCTCTATT---AGA
TACAGGAGCAGATGATACAGTATT---AGAAGAC---A---TGAGTTTGCCAGGAAAATGGAAACCAAAAATGATAGGGG
GAATTGGAGGTTTTATCAAAGTAAGACAATATGATCAGATACCTATAGAAATCTGTGGACATAAAGCTATAGGTACAGTA
TTAGTAGGACCTACACCTGTCAACA---TAATTGGAAGAAATCTGTTGACTCAGCTTGGTTGCACTTTAAATTTT
>JF320255/B/US/2006/502_0227_FL09
CCTCAGATCACTCTTTGGCAACGACCCCTCGTCGCAATAAAGATA---GGGGGGCAACTAAAAGAGGCTCTATT---AGA
TACAGGAGCAGATGATACAGTATT---AGAAGAC---A---TGAATTTGCCAGGAAAATGGAAACCAAAAATGATAGGGG
GAATTGGAGGTTTTATCAAAGTAAGACAATATGATCAGATACCTATAGAAATCTGTGGACATAAAGCTATAGGTACAGTA
TTAGTAGGACCCACACCTGTCAACA---TAATTGGAAGAAATCTGTTGACTCAACTTGGTTGCACTTTAAATTTT
>JF320256/B/US/2006/502_0227_FL03
CCTCAGATCACTCTTTGGCAACGACCCCTCGTCGCAATAAAGATA---GGGGGGCAACTAAAAGAAGCTCTATT---AGA
TACAGGAGCAGATGATACAGTATT---AGAAGAC---A---TGAGTTTGCCAGGAAAATGGAAACCAAAAATGATAGGGG
GAATTGGAGGTTTTATCAAAGTAAGACAATATGATCAGATACCTATAGAAATCTGTGGACATAAAGCTATAGGTACAGTA
TTAGTAGGACCTACACCTGTCAACA---TAATTGGAAGAAATCTGTTGACTCAGCTTGGTTGCACTTTAAATTTT
>JF320257/B/US/2006/502_0227_FL07
CCTCAGATCACTCTTTGGCAACGACCCCTCGTCGCAATAAAGATA---GGGGGGCAACTAAAAGAAGCTCTATT---AGA
TACAGGAGCAGATGATACAGTATT---AGAAGAC---A---TGAGTTTGCCAGGAAAATGGAAACCAAAAATGATAGGGG
GAATTGGAGGTTTTATCAAAGTAAGACAATATGATCAGATACCTATAGAAATCTGTGGACATAAAGCTATAGGTACAGTA
TTAGTAGGACCTACACCTGTCAACA---TAATTGGAAGAAATCTGTTGACTCAGCTTGGTTGCACTTTAAATTTT
>JF320263/B/US/2006/502_0839_wg01
CCTCAGATCACTCTTTGGCAGCGACCCCTCGTCACAATAAAGATA---GGGGGGCAACTAAAGGAAGCTCTATT---AGA
TACAGGAGCAGATGATACAGTATT---AGAAGAC---A---TGAATTTGCCAGGAAAATGGAAACCAAAAATGATAGGGG
GAATTGGAGGTTTTATCAAAGTAAGACAGTATGATCAGATACTCATAGAAATTTGTGGACATAAAGCTATAGGTACAGTA
TTAGTAGGACCTACACCTGTCAACA---TAATTGGAAGAAATCTGTTGACTCAGATTGGGTGCACTCTAAATTTT
>JF320267/B/US/2006/502_0839_wg04
CCTCAGATCACTCTTTGGCAGCGACCCCTCGTCACAATAAAGATA---GGGGGGCAACTAAAGGAAGCTCTATT---AGA
TACAGGAGCAGATGATACAGTATT---AGAAGAC---A---TGAATTTGCCAGGAAAATGGAAACCAAAAATGATAGGGG
GAATTGGAGGTTTTATCAAAGTAAGACAGTATGATCAGATACTCATAGAAATTTGTGGACATAAAGCTATAGGTACAGTA
TTAGTAGGACCTACACCTGTCAACA---TAATTGGAAGAAATCTGTTGACTCAGATTGGGTGCACTCTAAATTTT
>JF320268/B/US/2006/502_0839_wg03
CCTCAGATCACTCTTTGGCAGCGACCCCTCGTCACAATAAAGATA---GGGGGGCAACTAAAGGAAGCTCTATT---AGA
TACAGGAGCAGATGATACAGTATT---AGAAGAC---A---TGAATTTGCCAGGAAAATGGAAACCAAAAATGATAGGGG
GAATTGGAGGTTTCATCAAAGTAAGACAGTATGATCAGATACTCATAGAAATTTGTGGACATAAAGCTATAGGTACAGTA
TTAGTAGGACCTACACCTGTCAACA---TAATTGGAAGAAATCTGTTGACTCAGATTGGGTGCACTCTAAATTTT
>JF320269/B/US/2006/502_0839_wg02
CCTCAGATCACTCTTTGGCAGCGACCCCTCGTCACAATAAAGATA---GGGGGGCAACTAAAGGAAGCTCTATT---AGA
TACAGGAGCAGATGATACAGTATT---AGAAGAC---A---TGAATTTGCCAGGAAAATGGAAACCAAAAATGATAGGGG
GAATTGGAGGTTTTATCAAAGTAAGACAGTATGATCAGATACTCATAGAAATTTGTGGACATAAAGCTATAGGTACAGTA
TTAGTAGGACCTACACCTGTCAACA---TAATTGGAAGAAATCTGTTGACTCAGATTGGGTGCACTCTAAATTTT
>JF320271/B/US/2006/502_0839_wg05
CCTCAAATCACTCTTTGGCAACGACCCCTCGTCACAATAAAGATA---GGGGGGCAACTAAAGGAAGCTCTATT---AGA
TACAGGAGCAGATGATACAGTATT---AGAAGAC---A---TGAATTTGCCAGGAAAATGGACACCAAAAATGATAGGGG
GAATTGGAGGTTTTATCAAAGTAAGACAGTATGATCAGATACTCATAGAAATTTGTGGACATAAAGCTATAGGTACAGTA
TTAGTAGGACCTACACCTGTCAACA---TAATTGGAAGAAATCTGTTAACTCAGATTGGGTGCACTCTAAATTTT
>JF320356/B/US/2006/502_1512_FL01
CCTCAAATCACTCTTTGGCAACGACCCCTTGTCACAATAAAGATC---GGGGGGCAACTAAAGGAAGCTCTATT---AGA
TACAGGAGCAGATGATACAGTATT---AGAAGAA---A---TGGATTTGCCAGGAAGATGGAAACCAAAAATGATAGGGG
GAATTGGAGGTTTTATCAAAGTAAGACAATATGATCAGATACACATAGAAATCTGTGGACATAAAGCTATAGGTACAGTA
TTAATAGGACCTACACCTGTCAACA---TAATTGGAAGAAATCTGTTGACTCAGCTTGGTTGCACGTTAAATTTT
>JF320361/B/US/2005/502_1926_FL01
CCTCAAATCACTCTTTGGCAACGACCCCTCGTCACAATAAAGGTA---GGGGGGCAAACAAAAGAAGCTCTATT---AGA
TACAGGAGCAGATGATACAGTATT---AGAAGAA---A---TGAGTTTGCCAGGAAGATGGAAACCAAAAATGATAGGGG
GAATTGGAGGTTTTATCAAAGTAAGACAGTATGATCAGGTATGTATAGAAATCTGTGGTCATAAAGCGATAGGTACAGTA
TTAGTAAGACCTACACCTGTCAACA---TAATTGGAAGAAATCTGTTGACTCAGCTTGGTTGTACTTTAAATTTT
>JF320363/B/US/2006/502_0176_FL06
CCTCAGATCACTCTTTGGCAACGACCCCTCGTCACAGTAAAAATA---GGGGGGCAACTAAGGGAAGCTCTATT---AGA
TACAGGAGCAGATGATACAGTATT---AGAAGAA---A---TAGATTTGCCAGGAAGATGGAAACCAAAAATGATAGGGG
GAATTGGAGGTTTTATCAAAGTAAGACAGTATGATCAGATACTAGTAGAAATCTGCGGACATAAAGCTATAGGTACAGTA
TTAGTAGGACCTACACCTGTCAACA---TAATTGGAAGAAATCTGTTGACTCAGCTTGGCTGCACTTTAAATTTT
>JF320364/B/US/2006/502_0176_FL09
CCTCAGATCACTCTTTGGCAACGACCCCTCGTCACAGTAAAAATA---GGGGGGCAACTAAGGGAAGCTCTATT---AGA
TACAGGAGCAGATGATACAGTATT---AGAAGAA---A---TAGATTTGCCAGGAAGATGGAAACCAAAAATGATAGGGG
GAATTGGAGGTTTTATCAAAGTAAGACAGTATGATCAGATACTAGTAGAAATCTGCGGACATAAAGCTATAGGTACAGTA
TTAGTAGGACCTACACCTGTCAACA---TAATTGGAAGAAATCTGTTGACTCAGCTTGGCTGCACTTTAAATTTT
>JF320365/B/US/2006/502_0176_FL02
CCTCAGATCACTCTTTGGCAACGACCCCTCGTCACAGTAAAAATA---GGGGGGCAACTAAGGGAAGCTCTATT---AGA
TACAGGAGCAGATGATACAGTATT---AGAAGAA---A---TAGATTTGCCAGGAAGATGGAAACCAAAAATGATAGGGG
GAATTGGAGGTTTTATCAAAGTAAGACAGTATGATCAGATACTAGTAGAAATCTGCGGACATAAAGCTATAGGTACAGTA
TTAGTAGGACCTACACCTGTCAACA---TAATTGGAAGAAATCTGTTGACTCAGCTTGGCTGCACTTTAAATTTT
>JF320366/B/US/2006/502_0176_FL10
CCTCAGATCACTCTTTGGCAACGACCCCTCGTCACAGTAAAAATA---GGGGGGCAACTAAGGGAAGCTCTATT---AGA
TACAGGAGCAGATGATACAGTATT---AGAAGAA---A---TAGATTTGCCAGGAAGATGGAAACCAAAAATGATAGGGG
GAATTGGAGGTTTTATCAAAGTAAGACAGTATGATCAGATACTAGTAGAAATCTGCGGACATAAAGCTATAGGTACAGTA
TTAGTAGGACCTACACCTGTCAACA---TAATTGGAAGAAATCTGTTGACTCAGCTTGGCTGCACTTTAAATTTT
>JF320374/B/US/2006/502_0176_FL04
CCTCAGATCACTCTTTGGCAACGACCCCTCGTCACAGTAAAAATA---GGGGGGCAACTAAGGGAAGCTCTATT---AGA
TACAGGAGCAGATGATACAGTATT---AGAAGAA---A---TAGATTTGCCAGGAAGATGGAAACCAAAAATGATAGGGG
GAATTGGAGGTTTTATCAAAGTAAGACAGTATGATCAGATACTAGTAGAAATCTGCGGACATAAAGCTATAGGTACAGTA
TTAGTAGGACCTACACCTGTCAACA---TAATTGGAAGAAATCTGTTGACTCAGCTTGGCTGCACTTTAAATTTT
>JF320411/B/CA/2006/502_1027_wg02
CCTCAGATCACTCTTTGGCAACGACCCCTCGTCACAATAAAGATA---GGGGGGCAACTAAAGGAAGCTCTATT---AGA
TACAGGAGCGGATGATACAGTAGT---AGAAGAA---A---TGAATCTACCAGGAAGATGGAAACCAAAAATGATAGGGG
GAATTGGAGGTTTTATCAAAGTAAGACAGTATGATCAGATACTCATAGAAATCTGTGGACATAAAGCTATAGGTACAGTC
TTAGTAGGACCTACACCTGTCAACA---TAGTTGGAAGAAATCTGTTGACTCAGATTGGTTGCACTTTAAATTTT
>JF320412/B/CA/2006/502_1027_wg10
CCTCAGATCACTCTTTGGCAACGACCCCTCGTCACAATAAAGATA---GGGGGGCAACTAAAGGAAGCTCTATT---AGA
TACAGGAGCGGATGATACAGTAGT---AGAAGAA---A---TGAATCTACCAGGAAGATGGAAACCAAAAATGATAGGGG
GAATTGGAGGTTTTATCAAAGTAAGACAGTATGATCAGATACTCATAGAAATCTGTGGACATAAAGCTATAGGTACAGTC
TTAGTAGGACCTACACCTGTCAACA---TAGTTGGAAGAAATCTGTTGACTCAGATTGGTTGCACTTTAAATTTT
>JF320413/B/CA/2006/502_1027_wg01
CCTCAGATCACTCTTTGGCAACGACCCCTCGTCACAATAAAGATA---GGGGGGCAACTAAAGGAAGCTCTATT---AGA
TACAGGAGCGGATGATACAGTAGT---AGAAGAA---A---TGAATCTACCAGGAAGATGGAAACCAAAAATGATAGGGG
GAATTGGAGGTTTTATCAAAGTAAGACAGTATGATCAGATACTCATAGAAATCTGTGGACATAAAGCTATAGGTACAGTC
TTAGTAGGACCTACACCTGTCAACA---TAGTTGGAAGAAATCTGTTGACTCAGATTGGTTGCACTTTAAATTTT
>JF320414/B/CA/2006/502_1027_wg09
CCTCAGATCACTCTTTGGCAACGACCCCTCGTCACAATAAAGATA---GGGGGGCAACTAAAGGAAGCTCTATT---AGA
TACAGGAGCGGATGATACAGTAGT---AGAAGAA---A---TGAATCTACCAGGAAGATGGAAACCAAAAATGATAGGGG
GAATTGGAGGTTTTATCAAAGTAAGACAGTATGATCAGATACTCATAGAAATCTGTGGACATAAAGCTATAGGTACAGTC
TTAGTAGGACCTACACCTGTCAACA---TAGTTGGAAGAAATCTGTTGACTCAGATTGGTTGCACTTTAAATTTT
>JF320415/B/CA/2006/502_1027_wg07
CCTCAGATCACTCTTTGGCAACGACCCCTCGTCACAATAAAGATA---GGGGGGCAACTAAAGGAAGCTCTATT---AGA
TACAGGAGCGGATGATACAGTAGT---AGAAGAA---A---TGAATCTACCAGGAAGATGGAAACCAAAAATGATAGGGG
GAATTGGAGGTTTTATCAAAGTAAGACAGTATGATCAGATACTCATAGAAATCTGTGGACATAAAGCTATAGGTACAGTC
TTAGTAGGACCTACACCTGTCAACA---TAGTTGGAAGAAATCTGTTGACTCAGATTGGTTGCACTTTAAATTTT
>JF320416/B/CA/2006/502_1027_wg04
CCTCAGATCACTCTTTGGCAACGACCCCTCGTCACAATAAAGATA---GGGGGGCAACTAAAGGAAGCTCTATT---AGA
TACAGGAGCGGATGATACAGTAGT---AGAAGAA---A---TGAATCTACCAGGAAGATGGAAACCAAAAATGATAGGGG
GAATTGGAGGTTTTATCAAAGTAAGACAGTATGATCAGATACTCATAGAAATCTGTGGACATAAAGCTATAGGTACAGTC
TTAGTAGGACCTACACCTGTCAACA---TAGTTGGAAGAAATCTGTTGACTCAGATTGGTTGCACTTTAAATTTT
>JF320417/B/CA/2006/502_1027_wg11
CCTCAGATCACTCTTTGGCAACGACCCCTCGTCACAATAAAGATA---GGGGGGCAACTAAAGGAAGCTCTATT---AGA
TACAGGAGCGGATGATACAGTAGT---AGAAGAA---A---TGAATCTACCAGGAAGATGGAAACCAAAAATGATAGGGG
GAATTGGAGGTTTTATCAAAGTAAGACAGTATGATCAGATACTCATAGAAATCTGTGGACATAAAGCTATAGGTACAGTC
TTAGTAGGACCTACACCTGTCAACA---TAGTTGGAAGAAATCTGTTGACTCAGATTGGTTGCACTTTAAATTTT
>JF320418/B/CA/2006/502_1027_wg05
CCTCAGATCACTCTTTGGCAACGACCCCTCGTCACAATAAAGATA---GGGGGGCAACTAAAGGAAGCTCTATT---AGA
TACAGGAGCGGATGATACAGTAGT---AGAAGAA---A---TGAATCTACCAGGAAGATGGAAACCAAAAATGATAGGGG
GAATTGGAGGTTTTATCAAAGTAAGACAGTATGATCAGATACTCATAGAAATCTGTGGACATAAAGCTATAGGTACAGTC
TTAGTAGGACCTACACCTGTCAACA---TAGTTGGAAGAAATCTGTTGACTCAGATTGGTTGCACTTTAAATTTT
>JF320419/B/CA/2006/502_1027_wg03
CCTCAGATCACTCTTTGGCAACGACCCCTCGTCACAATAAAGATA---GGGGGGCAACTAAAGGAAGCTCTATT---AGA
TACAGGAGCGGATGATACAGTAGT---AGAAGAA---A---TGAATCTACCAGGAAGATGGAAACCAAAAATGATAGGGG
GAATTGGAGGTTTTATCAAAGTAAGACAGTATGATCAGATACTCATAGAAATCTGTGGACATAAAGCTATAGGTACAGTC
TTAGTAGGACCTACACCTGTCAACA---TAGTTGGAAGAAATCTGTTGACTCAGATTGGTTGCACTTTAAATTTT
>JF320420/B/CA/2006/502_1027_wg06
CCTCAGATCACTCTTTGGCAACGACCCCTCGTCACAATAAAGATA---GGGGGGCAACTAAAGGAAGCTCTATT---AGA
TACAGGAGCGGATGATACAGTAGT---AGAAGAA---A---TGAATCTACCAGGMAGATGGAAACCAAAAATGATAGGGG
GAATTGGAGGTTTTATCAAAGTAAGACAGTATGATCAGATACTCATAGAAATCTGTGGACATAAAGCTATAGGTACAGTC
TTAGTAGGACCTACACCTGTCAACA---TAGTTGGAAGAAATCTGTTGACTCAGATTGGTTGCACTTTAAATTTT
>JF320423/B/CA/2007/502_1191_05
CCTCAAATCACTCTTTGGCAACGACCCGTTGTCACAATAAAGATA---GGGGGGCAATTAAAGGAAGCTCTATT---AGA
TACAGGAGCAGATGATACAGTATT---AGAAGAC---A---TAAATTTGCCAGGAAAATGGAAACCAAAAATGATAGGGG
GAATTGGAGGTTTTATCAAAGTAAAACAGTATGATCAGATACCCATAGAAATCTGTGGACATAAAACTATAGGTACAGTA
TTAGTAGGACCTACACCTGTCAACA---TAATTGGAAGAAACTTGTTGACTCAGCTTGGATGTACCTTAAATTTT
>JF320424/B/CA/2007/502_1191_03
CCTCAAATCACTCTTTGGCAACGACCCGTTGTCACAATAAAGATA---GGGGGGCAATTAAAGGAAGCTCTATT---AGA
TACAGGAGCAGATGATACAGTATT---AGAAGAC---A---TAAATTTGCCAGGAAAATGGAAACCAAAAATGATAGGGG
GAATTGGAGGTTTTATCAAAGTAAAACAGTATGATCAGATACCCATAGAAATCTGTGGACATAAAACTATAGGTACAGTA
TTAGTAGGACCTACACCTGTCAACA---TAATTGGAAGAAACTTGTTGACTCAGCTTGGATGTACCTTAAATTTT
>JF320425/B/CA/2007/502_1191_07
CCTCAAATCACTCTTTGGCAACGACCCGTTGTCACAATAAAGATA---GGGGGGCAATTAAAGGAAGCTCTATT---AGA
TACAGGAGCAGATGATACAGTATT---AGAAGAC---A---TAAATTTGCCAGGAAAATGGAAACCAAAAATGATAGGGG
GAATTGGAGGTTTTATCAAAGTAAAACAGTATGATCAGATACCCATAGAAATCTGTGGACATAAAACTATAGGTACAGTA
TTAGTAGGACCTACACCTGTCAACA---TAATTGGAAGAAACTTGTTGACTCAGCTTGGATGTACCTTAAATTTT
>JF320426/B/CA/2007/502_1191_06
CCTCAAATCACTCTTTGGCAACGACCCGTTGTCACAATAAAGATA---GGGGGGCAATTAAAGGAAGCTCTATT---AGA
TACAGGAGCAGATGATACAGTATT---AGAAGAC---A---TAAATTTGCCAGGAAAATGGAAACCAAAAATGATAGGGG
GAATTGGAGGTTTTATCAAAGTAAAACAGTATGATCAGATACCCATAGAAATCTGTGGACATAAAACTATAGGTACAGTA
TTAGTAGGACCTACACCTGTCAACA---TAATTGGAAGAAACTTGTTGACTCAGCTTGGATGTACCTTAAATTTT
>JF320427/B/CA/2006/502_1799_FL02
CCTCAGATCACTCTTTGGCAACGACCCCTCGTCACAGTAAGGATA---GGGGGGCAACTAAAGGAAGCTTTATT---AGA
TACAGGAGCAGATGATACAGTATT---AGAAGAA---A---TGGAGTTGCCAGGAAGATGGAAACCAAAAATGATAGGGG
GAATTGGAGGTTTTATCAAAGTAAGACAGTATGATGAGATACAAATAGACATCTGTGGACATAAAGCTATAGGTTCAGTA
TTAATAGGACCTACACCTGTCAACA---TAATTGGAAGAAATATGTTAACTCAGATTGGTTGCACTTTAAATTTC
>JF320428/B/CA/2006/502_1799_FL03
CCTCAGATCACTCTTTGGCAACGACCCCTCGTCACAGTAAGGATA---GGGGGGCAACTAAAGGAAGCTTTATT---AGA
TACAGGAGCAGATGATACAGTATT---AGAAGAA---A---TGGAGTTGCCAGGAAGATGGAAACCAAAAATGATAGGGG
GAATTGGAGGTTTTATCAAAGTAAGACAGTATGATGAGATACAAATAGACATCTGTGGACATAAAGCTATAGGTTCAGTA
TTAATAGGACCTACACCTGTCAACA---TAATTGGAAGAAATATGTTAACTCAGATTGGTTGCACTTTAAATTTC
>JF320429/B/CA/2006/502_1799_FL01
CCTCAGATCACTCTTTGGCAACGACCCCTCGTCACAGTAAGGATA---GGGGGGCAACTAAAGGAAGCTTTATT---AGA
TACAGGAGCAGATGATACAGTATT---AGAAGAA---A---TGGAGTTGCCAGGAAGATGGAAACCAAAAATGATAGGGG
GAATTGGAGGTTTTATCAAAGTAAGACAGTATGATGAGATACAAATAGACATCTGTGGACATAAAGCTATAGGTTCAGTA
TTAATAGGACCTACACCTGTCAACA---TAATTGGAAGAAATATGTTAACTCAGATTGGTTGCACTTTAAATTTC
>JF320430/B/CA/2006/502_1799_FL05
CCTCAGATCACTCTTTGGCAACGACCCCTCGTCACAGTAAGGATA---GGGGGGCAACTAAAGGAAGCTTTATT---AGA
TACAGGAGCAGATGATACAGTATT---AGAAGAA---A---TGGAGTTGCCAGGAAGATGGAAACCAAAAATGATAGGGG
GAATTGGAGGTTTTATCAAAGTAAGACAGTATGATGAGATACAAATAGACATCTGTGGACATAAAGCTATAGGTTCAGTA
TTAATAGGACCTACACCTGTCAACA---TAATTGGAAGAAATATGTTAACTCAGATTGGTTGCACTTTAAATTTC
>JF320431/B/CA/2006/502_1799_FL04
CCTCAGATCACTCTTTGGCAACGACCCCTCGTCACAGTAAGGATA---GGGGGGCAACTAAAGGAAGCTTTATT---AGA
TACAGGAGCAGATGATACAGTATT---AGAAGAA---A---TGGAGTTGCCAGGAAGATGGAAACCAAAAATGATAGGGG
GAATTGGAGGTTTTATCAAAGTAAGACAGTATGATGAGATACAAATAGACATCTGTGGACATAAAGCTATAGGTTCAGTA
TTAATAGGACCTACACCTGTCAACA---TAATTGGAAGAAATATGTTAACTCAGATTGGTTGCACTTTAAATTTC
>JF320460/B/US/2007/502_1709_07
CCTCAAATCACTCTTTGGCAACGACCCCTCGTCACAATAAAGATA---GGGGGGCAGCTAAAGGAAGCTCTATT---GGA
TACAGGAGCAGATGATACAGTATT---AGAAGAA---A---TGAATTTGCCAGGAAGATGGAAACCAAAAATGATAGGGG
GAATTGGAGGTTTTATCAAAGTAAGACAGTATGATCAGATACTCATAGAAATCTGTGGACATAAAGCTATAGGTACAGTA
TTAGTAGGACCTACACCTGTCAACA---TCATTGGAAGAAATCTGTTGACTCAGATTGGTTGCACTTTAAATTTT
>JF320461/B/US/2007/502_1709_10
CCTCAAATCACTCTTTGGCAACGACCCCTCGTCACAATAAAGATA---GGGGGGCAGCTAAAGGAAGCTCTATT---GGA
TACAGGAGCAGATGATACAGTATT---AGAAGAA---A---TGAATTTGCCAGGAAGATGGAAACCAAAAATGATAGGGG
GAATTGGAGGTTTTATCAAAGTAAGACAGTATGATCAGATACTCATAGAAATCTGTGGACATAAAGCTATAGGTACAGTA
TTAGTAGGACCTACACCTGTCAACA---TCATTGGAAGAAATCTGTTGACTCAAATTGGTTGCACTTTAAATTTT
>JF320462/B/US/2007/502_1709_06
CCTCAAATCACTCTTTGGCAACGACCCCTCGTCACAATAAAGATA---GGGGGGCAGCTAAAGGAAGCTCTATT---GGA
TACAGGAGCAGATGATACAGTATT---AGAAGAA---A---TGAATTTGCCAGGAAGATGGAAACCAAAAATGATAGGGG
GAATTGGAGGTTTTATCAAAGTAAGACAGTATGATCAGATACTCATAGAAATCTGTGGACATAAAGCTATAGGTACAGTA
TTAGTAGGACCTACACCTGTCAACA---TAATTGGAAGAAATCTGTTGACTCAGATTGGTTGCACTTTAAATTTT
>JF320463/B/US/2007/502_1709_14
CCTCAAATCACTCTTTGGCAACGACCCCTCGTCACAATAAAGATA---GGGGGGCAGCTAAAGGAAGCTCTATT---GGA
TACAGGAGCAGATGATACAGTATT---AGAAGAA---A---TGAATTTGCCAGGAAGATGGAAACCAAAAATGATAGGGG
GAATTGGAGGTTTTATCAAAGTAAGACAGTATGATCAAATACTCATAGAAATCTGTGGACATAAAGCTATAGGTACAGTA
TTAGTAGGACCTACACCTGTCAACA---TCATTGGAAGAAATCTGTTGACTCAAATTGGTTGCACTTTAAATTTT
>JF320464/B/US/2007/502_1709_09
CCTCAAATCACTCTTTGGCAACGACCCCTCGTCACAATAAAGATA---GGGGGGCAGCTAAAGGAAGCTCTATT---GGA
TACAGGAGCAGATGATACAGTATT---AGAAGAA---A---TGAATTTGCCAGGAAGATGGAAACCAAAAATGATAGGGG
GAATTGGAGGTTTTATCAAAGTAAGACAGTATGATCAGATACTCATAGAAATCTGTGGACATAAAGCTATAGGTACAGTA
TTAGTAGGACCTACACCTGTCAACA---TCATTGGAAGAAATCTGTTGACTCAAATTGGTTGCACTTTAAATTTT
>JF320465/B/US/2007/502_1709_11
CCTCAAATCACTCTTTGGCAACGACCCCTCGTCACAATAAAGATA---GGGGGGCAGCTAAAGGAAGCTCTATT---GGA
TACAGGAGCAGATGATACAGTATT---AGAAGAA---A---TGAATTTGCCAGGAAGATGGAAACCAAAAATGATAGGGG
GAATTGGAGGTTTTATCAAAGTAAGACAGTATGATCAGATACTCATAGAAATCTGTGGACATAAAGCTATAGGTACAGTA
TTAGTAGGACCTACACCTGTCAACA---TCATTGGAAGAAATCTGTTGACTCAAATTGGTTGCACTTTAAATTTT
>JF320466/B/US/2007/502_1709_02
CCTCAAATCACTCTTTGGCAACGACCCCTCGTCACAATAAAGATA---GGGGGGCAGCTAAAGGAAGCTCTATT---GGA
TACAGGAGCAGATGATACAGTATT---AGAAGAA---A---TGAATTTGCCAGGAAGATGGAAACCAAAAATGATAGGGG
GAATTGGAGGTTTTATCAAAGTAAGACAGTATGATCAGATACTCATAGAAATCTGTGGACATAAAGCTATAGGTACAGTA
TTAGTAGGACCTACACCTGTCAACA---TAATTGGAAGAAATCTGTTGACTCAGATTGGTTGCACTTTAAATTTT
>JF320467/B/US/2007/502_1709_04
CCTCAAATCACTCTTTGGCAACGACCCCTCGTCACAATAAAGATA---GGGGGGCAGCTAAAGGAAGCTCTATT---GGA
TACAGGAGCAGATGATACAGTATT---AGAAGAA---A---TGAATTTGCCAGGAAGATGGAAACCAAAAATGATAGGGG
GAATTGGAGGTTTTATCAAAGCAAGACAGTATGATCAGATACTCATAGAAATCTGTGGACATAAAGCTATAGGTACAGTA
TTAGTAGGACCTACACCTGTCAACA---TCATTGGAAGAAATCTGTTGACTCAAATTGGTTGCACTTTAAATTTT
>JF320468/B/US/2007/502_1709_03
CCTCAAATCACTCTTTGGCAACGACCCCTCGTCACAATAAAGATA---GGGGGGCAGCTAAAGGAAGCTCTATT---GGA
TACAGGAGCAGATGATACAGTATT---AGAAGAA---A---TGAATTTGCCAGGAAGATGGAAACCAAAAATGATAGGGG
GAATTGGAGGTTTTATCAAAGTAAGACAGTATGATCAGATACTCATAGAAATCTGTGGACATAAAGCTATAGGTACAGTA
TTAGTAGGACCTACACCTGTCAACA---TAATTGGAAGAAATCTGTTGACTCAGATTGGTTGCACTTTAAATTTT
>JF320469/B/US/2007/502_1709_08
CCTCAAATCACTCTTTGGCAACGACCCCTCGTCACAATAAAGATA---GGGGGGCAGCTAAAGGAAGCTCTATT---GGA
TACAGGAGCAGATGATACAGTATT---AGAAGAA---A---TGAATTTGCCAGGAAGATGGAAACCAAAAATGATAGGGG
GAATTGGAGGTTTTATCAAAGTAAGACAGTATGATCAGATACTCATAGAAATCTGTGGACATAAAGCTATAGGTACAGTA
TTAGTAGGACCTACACCTGTCAACA---TCATTGGAAGAAATCTGTTGACTCAGATTGGTTGCACTTTAAATTTT
>JF320470/B/US/2007/502_1709_12
CCTCAAATCACTCTTTGGCAACGACCCCTCGTCACAATAAAGATA---GGGGGGCAGCTAAAGGAAGCTCTATT---GGA
TACAGGAGCAGATGATACAGTATT---AGAAGAA---A---TGAATTTGCCAGGAAGATGGAAACCAAAAATGATAGGGG
GAATTGGAGGTTTTATCAAAGTAAGACAGTATGATCAGATACTCATAGAAATCTGTGGACATAAAGCTATAGGTACAGTA
TTAGTAGGACCTACACCTGTCAACA---TCATTGGAAGAAATCTGTTGACTCAAATTGGTTGCACTTTAAATTTT
>JF320477/B/US/2005/502_1926_FL04
CCTCAAATCACTCTTTGGCAACGACCCCTCGTCACAATAAAGGTA---GGGGGGCAAACAAAAGAAGCTCTATT---AGA
TACAGGAGCAGATGATACAGTATT---AGAAGAA---A---TGAGTTTGCCAGGAAGATGGAAACCAAAAATGATAGGGG
GAATTGGAGGTTTTATCAAAGTAAGACAGTATGATCAGGTATGTATAGAAATCTGTGGTCATAAAGCGATAGGTACAGTA
TTAGTAGGACCTACACCTGTCAACA---TAATTGGAAGAAATCTGTTGACTCAGCTTGGTTGTACTTTAAATTTT
>JF320478/B/US/2005/502_1926_FL03
CCTCAAATCACTCTTTGGCAACGACCCCTCGTCACAATAAAGGTA---GGGGGGCAAACAAAAGAAGCTCTATT---AGA
TACAGGAGCAGATGATACAGTACT---AGAAGAA---A---TGAGTTTGCCAGGAAGATGGAAACCAAAAATGATAGGGG
GAATTGGAGGTTTTATCAAAGTAAGACAGTATGATCAGGTATGTATAGAAATCTGTGGTCATAAAGCGATAGGTACAGTA
TTAGTAGGACCTACACCTGTCAACA---TAATTGGAAGAAATCTGTTGACTCAGCTTGGTTGTACTTTAAATTTT
>JF320482/B/US/2005/502_2008_FL12
CCTCAGATCACTCTTTGGCAACGACCCCTCGTCACAATAAAGATA---GGGGGGCAGCTAAAGGAAGCTCTATT---AGA
TACAGGAGCAGATGATACAGTATT---AGAAGAA---A---TGAATTTGCCAGGAAAATGGAAACCAAAAATAATAGGGG
GAATTGGAGGTTTTATCAAAGTAAGACAGTATGATCAGATACCCATAGACATCTGTGGGCACAAAGCTATAGGTACAGTA
TTAGTAGGACCTACACCTGTCAACA---TAATTGGAAGAAATCTGTTGACTCAGATTGGTTGCACCTTAAATTTT
>JF320483/B/US/2005/502_1926_FL02
CCTCAAATCACTCTTTGGCAACGACCCCTCGTCACAATAAAGGTA---GGGGGGCAAACAAAAGAAGCTCTATT---AGA
TACAGGAGCAGATGATACAGTATT---AGAAGAA---A---TGAGTTTGCCAGGAAGATGGAAACCAAAAATGATAGGGG
GAATTGGAGGTTTTATCAAAGTAAGACAGTATGATCAGGTATGTATAGAAATCTGTGGTCATAAAGCGATAGGTACAGTA
TTAGTAGGACCTACACCTGTCAACA---TAATTGGAAGAAATCTGTTGACTCAGCTTGGTTGTACTTTAAATTTT
>JF320484/B/US/2005/502_2008_FL04
CCTCAGATCACTCTTTGGCAACGACCCCTCGTCACAATAAAGATA---GGGGGGCAGCTAAAGGAAGCTCTATT---AGA
TACAGGAGCAGATGATACAGTATT---AGAAGAC---A---TGAATTTGCCAGGAAAATGGAAACCAAAAATGATAGGGG
GAATTGGAGGTTTTATCAAAGTAAGACAGTATGATCAGATACCCATAGAAATCTGTGGGCACAAAGCTATAGGTACAGTA
TTAGTAGGACCTACACCTGTCAACA---TAATTGGAAGAAATCTGTTGACTCAGCTTGGTTGCACCTTAAATTTT
>JF320485/B/US/2005/502_2008_FL08
CCTCAGATCACTCTTTGGCAACGACCCCTCGTCACAATAAAGATA---GGGGGGCAGCTAAAGGAAGCTCTATT---AGA
TACAGGAGCAGATGATACAGTATT---AGAAGAC---A---TGAATTTGCCAGGAAAATGGAAACCAAAAATGATAGGGG
GAATTGGAGGTTTTATCAAAGTAAGACAGTATGATCAGATACCCATAGACATCTGTGGGCACAAAGCTATAGGTACAGTA
TTAGTAGGACCTACACCTGTCAACA---TAATTGGAAGAAATCTGTTGACTCAGATTGGTTGCACCTTAAATTTT
>JF320486/B/US/2005/502_2008_FL03
CCTCAGATCACTCTTTGGCAACGACCCCTCGTCACAATAAAGATA---GGGGGGCAGCTAAAGGAAGCTCTATT---AGA
TACAGGAGCAGATGATACAGTATT---AGAAGAC---A---TGAATTTGCCAGGAAAATGGAAACCAAAAATGATAGGGG
GAATTGGAGGTTTTATCAAAGTAAGACAGTATGATCAGATACCCATAGAAATCTGTGGGCACAAAGCTATAGGTACAGTA
TTAGTAGGACCTACACCTGTCAACA---TAATTGGAAGAAATCTGTTGACTCAGCTTGGTTGCACCTTAAATTTT
>JF320487/B/US/2005/502_2008_FL01
CCTCAGATCACTCTTTGGCAACGACCCCTCGTCACAATAAAGATA---GGGGGGCAGCTAAAGGAAGCTCTATT---AGA
TACAGGAGCAGATGATACAGTATT---AGAAGAC---A---TGAATTTGCCAGGAAAATGGAAACCAAAAATGATAGGGG
GAATTGGAGGTTTTATCAAAGTAAGACAGTATGATCAGATACCCATAGAAATCTGTGGGCACAAAGCTATAGGTACAGTA
TTAGTAGGACCTACACCTGTCAACA---TAATTGGAAGAAATCTGTTGACTCAGCTTGGTTGCACCTTAAATTTT
>JF320488/B/US/2005/502_2008_FL10
CCTCAGATCACTCTTTGGCAACGACCCCTCGTCACAATAAAGATA---GGGGGGCAGCTAAAGGAAGCTCTATT---AGA
TACAGGAGCAGATGATACAGTATT---AGAAGAC---A---TGAATTTGCCAGGAAAATGGAAACCAAAAATGATAGGGG
GAATTGGAGGTTTTATCAAAGTAAGACAGTATGATCAGATACCCATAGAAATCTGTGGGCACAAAGCTATAGGTACAGTA
TTAGTAGGACCTACACCTGTCAACA---TAATTGGAAGAAATCTGTTGACTCAGCTTGGTTGCACCTTAAATTTT
>JF320489/B/US/2005/502_2008_FL11
CCTCAGATCACTCTTTGGCAGCGACCCCTCGTCACAATAAAGATA---GGGGGGCAGCTAAAGGAAGCTCTATT---AGA
TACAGGAGCAGATGATACAGTATT---AGAAGAA---A---TGAATTTGCCAGGAAAATGGAAACCAAAAATGATAGGGG
GAATTGGAGGTTTTATCAAAGTAAGACAGTATGATCAGATACCCATAGACATCTGTGGGCACAAAGCTATAGGTACAGTA
TTAGTAGGACCTACACCTGTCAACA---TAATTGGAAGAAATCTGTTGACTCAGATTGGTTGCACCTTAAATTTT
>JF320490/B/US/2005/502_2008_FL02
CCTCAGATCACTCATTGGCAACGACCCCTCGTCACAATAAAGATA---GGGGGGCAGCTAAAGGAAGCTCTATT---AGA
TACAGGAGCAGATGATACAGTATT---AGAAGAC---A---TGAATTTGCCAGGAAAATGGAAACCAAAAATGATAGGGG
GAATTGGAGGTTTTATCAAAGTAAGACAGTATGATCAGATACCCATAGAAATCTGTGGGCACAAAGCTATAGGTACAGTA
TTAGTAGGACCTACACCTGTCAACA---TAATTGGAAGAAATCTGTTGACTCAGCTTGGTTGCACCTTAAATTTT
>JF320491/B/US/2005/502_2008_FL09
CCTCAGATCACTCTTTGGCAACGACCCCTCGTCACAATAAAGATA---GGGGGGCAGCTAAAGGAAGCTCTATT---AGA
TACAGGAGCAGATGATACAGTATT---AGAAGAC---A---TGAATTTGCCAGGAAAATGGAAACCAAAAATGATAGGGG
GAATTGGAGGTTTTATCAAAGTAAGACAGTATGATCAGATACCCATAGAAATCTGTGGGCACAAAGCTATAGGTACAGTA
TTAGTAGGACCTACACCTGTCAACA---TAATTGGAAGAAATCTGTTGACTCAGCTTGGTTGCACCTTAAATTTT
>JF320492/B/US/2005/502_2008_FL07
CCTCAGATCACTCTTTGGCAACGACCCCTCGTCACAATAAAGATA---GGGGGGCAGCTAAAGGAAGCTCTATT---AGA
TACAGGAGCAGATGATACAGTATT---AGAAGAC---A---TGAATTTGCCAGGAAAATGGAAACCAAAAATGATAGGGG
GAATTGGAGGTTTTATCAAAGTAAGACAGTATGATCAGATACCCATAGAAATCTGTGGGCACAAAGCTATAGGTACAGTA
TTAGTAGGACCTACACCTGTCAACA---TAATTGGAAGAAATCTGTTGACTCAGCTTGGTTGCACCTTAAATTTT
>JF320515/B/US/2006/502_0176_FL07
CCTCAGATCACTCTTTGGCAACGACCCCTCGTCACAGTAAAAATA---GGGGGGCAACTAAGGGAAGCTCTATT---AGA
TACAGGAGCAGATGATACAGTATT---AGAAGAA---A---TAGATTTGCCAGGAAGATGGAAACCAAAAATGATAGGGG
GAATTGGAGGTTTTATCAAAGTAAGACAGTATGATCAGATACTAGTAGAAATCTGCGGACATAAAGCTATAGGTACAGTA
TTAGTAGGACCTACACCTGTCAACA---TAATTGGAAGAAATCTGTTGACTCAGCTTGGCTGCACTTTAAATTTT
>JF320516/B/US/2006/502_0176_FL01
CCTCAGATCACTCTTTGGCAACGACCCCTCGTCACAGTAAAAATA---GGGGGGCAACTAAGGGAAGCTCTATT---AGA
TACAGGAGCAGATGATACAGTATT---AGAAGAA---A---TAGATTTGCCAGGAAGATGGAAACCAAAAATGATAGGGG
GAATTGGAGGTTTTATCAAAGTAAGACAGTATGATCAGATACTAGTAGAAATCTGCGGACATAAAGCTATAGGTACAGTA
TTAGTAGGACCTACACCTGTCAACA---TAATTGGAAGAAATCTGTTGACTCAGCTTGGCTGCACTTTAAATTTT
>JF320518/B/US/2006/502_0176_FL03
CCTCAGATCACTCTTTGGCAACGACCCCTCGTCACAGTAAAAATA---GGGGGGCAACTAAGGGAAGCTCTATT---AGA
TACAGGAGCAGATGATACAGTATT---AGAAGAA---A---TAGATTTGCCAGGAAGATGGAAACCAAAAATGATAGGGG
GAATTGGAGGTTTTATCAAAGTAAGACAGTATGATCAGATACTAGTAGAAATCTGCGGACATAAAGCTATAGGTACAGTA
TTAGTAGGACCTACACCTGTCAACA---TAATTGGAAGAAATCTGTTGACTCAGCTTGGCTGCACTTTAAATTTT
>JF320519/B/US/2006/502_0176_FL05
CCTCAGATCACTCTTTGGCAACGACCCCTCGTCACAGTAAAAATA---GGGGGGCAACTAAGGGAAGCTCTATT---AGA
TACAGGAGCAGATGATACAGTATT---AGAAGAA---A---TAGATTTGCCAGGAAGATGGAAACCAAAAATGATAGGGG
GAATTGGAGGTTTTATCAAAGTAAGACAGTATGATCAGATACTAGTAGAAATCTGCGGACATAAAGCTATAGGTACAGTA
TTAGTAGGACCTACACCTGTCAACA---TAATTGGAAGAAATCTGTTGACTCAGCTTGGCTGCACTTTAAATTTT
>JF320526/B/US/2006/502_0717_FL02
CCTCAAATCACTCTTTGGCAACGACCCCTCGTCACAATAAAGATA---GGGGGGCAACTAAAGGAAGCTCTATT---AGA
TACAGGAGCAGATGATACAGTATT---AGAAGAA---A---TGAATTTGCCAGGAAGATGGAAACCAAAAATGATAGGGG
GAATTGGAGGTTTTATCAAAGTAAGACAGTATGATCAGATACCCATAGAAATCTGCGGTCACAAAGCCATAGGTACAGTA
TTAATAGGACCTACACCCGTCAACA---TAATTGGAAGAAATCTATTGACTCAGCTTGGCTGCACTTTAAATTTT
>JF320529/B/US/2006/502_0717_FL01
CCTCAAATCACTCTTTGGCAACGACCCCTCGTCACAATAAAGATA---GGGGGGCAACTAAAGGAAGCTCTATT---AGA
TACAGGAGCAGATGATACAGTATT---AGAAGAA---A---TGAATTTGCCAGGAAGATGGAAACCAAAAATGATAGGGG
GAATTGGAGGTTTTATCAAAGTAAGACAGTATGATCAGATACCCATAGAAATCTGCGGTCACAAAGCCATAGGTACAGTA
TTAATAGGACCTACACCCGTCAACA---TAATTGGAAGAAATCTATTGACTCAGCTTGGCTGCACTTTAAATTTT
>JF320530/B/US/2007/502_0823_05
CCTCAAATCACTCTTTGGCAACGACCCCTCGTCACAGTAAAGATA---GGGGGGCAACTAAAGGAAGCGCTATT---AGA
TACAGGAGCAGATGATACAGTATT---AGAAGAA---A---TGTGTTTGCCAGGAAGATGGAAACCAAAAATGATAGGGG
GAATTGGAGGTTTTATCAAAGTAAGACAGTATGATCAGATACCCATAGAAATCTGTGGACATAAAGCTATAGGTACAGTA
TTAGTAGGACCTACACCTGTCAACA---TAATTGGAAGAAATCTGTTGACTCAACTTGGCTGCACTTTAAATTTT
>JF320531/B/US/2007/502_0823_04
CCTCAAATCACTCTTTGGCAACGACCCCTCGTCACAGTAAAGATA---GGGGGGCAACTAAAGGAAGCGCTATT---AGA
TACAGGAGCAGATGATACAGTATT---AGAAGAA---A---TGTGTTTGCCAGGAAGATGGAAACCAAAAATGATAGGGG
GAATTGGAGGTTTTATCAAAGTAAGACAGTATGATCAGATACCCATAGAAATCTGTGGACATAAAGCTATAGGTACAGTA
TTAATAGGACCTACACCTGTCAACA---TAATTGGAAGAAATCTGTTGACTCAACTTGGCTGCACTTTAAATTTT
>JF320532/B/US/2007/502_0823_02
CCTCAAATCACTCTTTGGCAACGACCCCTCGTCACAGTAAAGATA---GGGGGGCAACTAAAGGAAGCGCTATT---AGA
TACAGGAGCAGATGATACAGTATT---AGAAGAA---A---TGTGTTTGCCAGGAAGATGGAAACCAAAAATGATAGGGG
GAATTGGAGGTTTTATCAAAGTAAGACAGTATGATCAGATACCCATAGAAATCTGTGGACATAAAGCTATAGGTACAGTA
TTAATAGGACCTACACCTGTCAACA---TAATTGGAAGAAATCTGTTGACTCAACTTGGCTGCACTTTAAATTTT
>JF320533/B/US/2007/502_0823_01
CCTCAAATCACTCTTTGGCAACGACCCCTCGTCACAGTAAAGATA---GGGGGGCAACTAAAGGAAGCGCTATT---AGA
TACAGGAGCAGATGATACAGTATT---AGAAGAA---A---TGTGTTTGCCAGGAAGATGGAAACCAAAAATGATAGGGG
GAATTGGAGGTTTTATCAAAGTAAGACAGTATGATCAGATACCCATAGAAATCTGTGGACATAAAGCTATAGGTACAGTA
TTAGTAGGACCTACACCTGTCAACA---TAATTGGAAGAAATCTGTTGACTCAACTTGGCTGCACTTTAAATTTT
>JF320534/B/US/2007/502_0823_06
CCTCAAATCACTCTTTGGCAACGACCCCTCGTCACAGTAAAGATA---GGGGGGCAACTAAAGGAAGCGCTATT---AGA
TACAGGAGCAGATGATACAGTATT---AGAAGAA---A---TGTGTTTGCCAGGAAGATGGAAACCAAAAATGATAGGGG
GAATTGGAGGTTTTATCAAAGTAAGACAGTATGATCAGATACCCATAGAAATCTGTGGACATAAAGCTATAGGTACAGTA
TTAGTAGGACCTACACCTGTCAACA---TAATTGGAAGAAATCTGTTGACTCAACTTGGCTGCACTTTAAATTTT
>JF320535/B/US/2007/502_0823_03
CCTCAAATCACTCTTTGGCAACGACCCCTCGTCACAGTAAAGATA---GGGGGGCAACTAAAGGAAGCGCTATT---AGA
TACAGGAGCAGATGATACAGTATT---AGAAGAA---A---TGTGTTTGCCAGGAAGATGGAAACCAAAAATGATAGGGG
GAATTGGAGGTTTTATCAAAGTAAGACAGTATGATCAGATACCCATAGAAATCTGTGGACATAAAGCTATAGGTACAGTA
TTAATAGGACCTACACCTGTCAACA---TAATTGGAAGAAATCTGTTGACTCAACTTGGCTGCACTTTAAATTTT
>JF320536/B/US/2007/502_0823_07
CCTCAAATCACTCTTTGGCAACGACCCCTCGTCACAGTAAAGATA---GGGGGGCAACTAAAGGAAGCGCTATT---AGA
TACAGGAGCAGATGATACAGTATT---AGAAGAA---A---TGTGTTTGCCAGGAAGATGGAAACCAAAAATGATAGGGG
GAATTGGAGGTTTTATCAAAGTAAGACAGTATGATCAGATACCCATAGAAATCTGTGGACATAAAGCTATAGGTACAGTA
TTAGTAGGACCTACACCTGTCAACA---TAATTGGAAGAAATCTGTTGACTCAACTTGGCTGCACTTTAAATTTT
>JF320559/B/US/2007/502_0364_wg5
CCTCAGATCACTCTTTGGCAGCGACCCCTCGTTACAATAAGGATA---GGGGAGCAGCTAAAGGAAGCTCTATT---AGA
TACAGGAGCAGATGATACAGTATT---AGAAGAA---A---TGAATTTACCAGGAAGATGGAAACCATGAATGATAGGGG
GAATTGGAGGCTTTATCAGAGTAAAACAGTATGATCAGGTACCCATAGAAATCTGTGGACATAAAACTATAGGTACAGTA
TTAGTAGGACCTACACCTGTCAACA---TAATTGGAAGAAACTTGTTGACTCAGATTGGTTGCACTTTAAATTTT
>JF320561/B/US/2007/502_0364_wg4
CCTCAGATCACTCTTTGGCAGCGACCCCTCGTTACAATAAGGATA---GGGGAGCAGCTAAAGGAAGCTCTATT---AGA
TACAGGAGCAGATGATACAGTATT---AGAAGAA---A---TGAATTTACCAGGAAGATGGAAACCAAGAATGATAGGGG
GAATTGGAGGCTTTATCAGAGTAAAACAGTATGATCAGGTACCCATAGAAATCTGTGGACATAAAACTATAGGTACAGTA
TTAGTAGGACCTACACCTGTCAACA---TAATTGGAAGAARCTTGTTGACTCAGATTGGTTGCACTTTAAATTTT
>JF320562/B/US/2007/502_0364_wg1
CCTCAGATCACTCTTTGGCAGCGACCCCTCGTTACAATAAGGATA---GGGGAGCAGCTAAAGGAAGCTCTATT---AGA
TACAGGAGCAGATGATACAGTATT---AGAAGAA---A---TGAATTTACCAGGAAGATGGAAACCAAGAATGATAGGGG
GAATTGGAGGCTTTATCAGAGTAAAACAGTATGATCAGGTACCCATAGAAATCTGTGGACATAAAACTATAGGTACAGTA
TTAGTAGGACCTACACCTGTCAACA---TAATTGGAAGAAACTTGTTGACTCAGATTGGTTGCACTTTAAATTTT
>JF320563/B/US/2007/502_0364_wg2
CCTCAGATCACTCTTTGGCAGCGACCCCTCGTTACAATAAGGATA---GGGGAGCAGCTAAAGGAAGCTCTATT---AGA
TACAGGAGCAGATGATACAGTATT---AGAAGAA---A---TGAATTTACCAGGAAGATGGAAACCAAGAATGATAGGGG
GAATTGGAGGCTTTATCAGAGTAAAACAGTATGATCAGGTACCCATAGAAATCTGTGGACATAAAACTATAGGTACAGTA
TTAGTAGGACCTACACCTGTCAACA---TAATTGGAAGAAACTTGTTGACTCAGATTGGTTGCACTTTAAATTTT
>JF320564/B/US/2006/502_1046_FL04
CCTCAAATCACTCTTTGGCAACGACCCCTCGTCACAATAAAGATA---GGGGGGCAACTAAAGGAAGCTCTATT---AGA
TACAGGAGCAGATGATACAGTGTT---AGAAGAA---A---TGAATTTGCCAGGGAGATGGAAACCAAAAATGATAGGGG
GAATTGGAGGTTTTATCAAAGTAAGACAGTATGATCAGATATCTATAGAGATCTGTGGACACAAAGCTGTGGGTACAGTA
TTAATAGGACCTACACCTGTCAACA---TAATTGGAAGAAATCTGTTGACTCAAATTGGCTGCACATTAAATTTT
>JF320565/B/US/2006/502_1046_FL05
CCTCAAATCACTCTTTGGCAACGACCCCTCGTCACAATAAAGATA---GGGGGGCAACTAAAGGAAGCTCTATT---AGA
TACAGGAGCAGATGATACAGTGTT---AGAAGAA---A---TGAATTTGCCAGGGAGATGGAAACCAAAAATGATAGGGG
GAATTGGAGGTTTTATCAAAGTAAGACAGTATGATCAGATATCTATAGAGATCTGTGGACACAAAGCTGTGGGTACAGTA
TTAATAGGACCTACACCTGTCAACA---TAATTGGAAGAAATCTGTTGACTCAAATTGGCTGCACATTAAATTTT
>JF320566/B/US/2006/502_1046_FL01
CCTCAAATCACTCTTTGGCAACGACCCCTCGTCACAATAAAGATA---GGGGGGCAACTAAAGGAAGCTCTATT---AGA
TACAGGAGCAGATGATACAGTGTT---AGAAGAA---A---TGAATTTGCCAGGGAGATGGAAACCAAAAATGATAGGGG
GAATTGGAGGTTTTATCAAAGTAAGACAGTATGATCAGATATCTATAGAGATCTGTGGACACAAAGCTGTGGGTACAGTA
TTAATAGGACCTACACCTGTCAACA---TAATTGGAAGAAATCTGTTGACTCAAATTGGCTGCACATTAAATTTT
>JF320567/B/US/2006/502_1046_FL03
CCTCAAATCACTCTTTGGCAACGACCCCTCGTCACAATAAAGATA---GGGGGGCAACTAAAGGAAGCTCTATT---AGA
TACAGGAGCAGATGATACAGTGTT---AGAAGAA---A---TGAATTTGCCAGGGAGATGGAAACCAAAAATGATAGGGG
GAATTGGAGGTTTTATCAAAGTAAGACAGTATGATCAGATATCTATAGAGATCTGTGGACACAAAGCTGTGGGTACAGTA
TTAATAGGACCTACACCTGTCAACA---TAATTGGAAGAAATCTGTTGACTCAAATTGGCTGCACATTAAATTTT
>JF320568/B/US/2006/502_1046_FL02
CCTCAAATCACTCTTTGGCAACGACCCCTCGTCACAATAAAGATA---GGGGGGCAACTAAAGGAAGCTCTATT---AGA
TACAGGAGCAGATGATACAGTGTT---AGAAGAA---A---TGAATTTGCCAGGGAGATGGAAACCAAAAATGATAGGGG
GAATTGGAGGTTTTATCAAAGTAAGACAGTATGATCAGATATCTATAGAGATCTGTGGACACAAAGCTGTGGGTACAGTA
TTAATAGGACCTACACCTGTCAACA---TAATTGGAAGAAATCTGTTGACTCAAATTGGCTGCACATTAAATTTT
>JF320577/B/US/2007/502_2305_01
CCTCAGATCACTCTTTGGCAACGACCCCTCGTCACAATAAAGATA---GGGGGGCAACTAAAGGAAGCTCTATT---AGA
TACAGGAGCAGATGATACAGTATT---AGAAGAC---A---TGAATTTGCCAGGAAGGTGGAAGCCAAAAATGATAGGGG
GAATTGGAGGTTTTATCAAAGTAAGACAATATGATCAGGTACCCATAGAAATCTGTGGACATAAAACTGAAGGTACAGTG
TTAGTAGGACCTACACCTGTCAACA---TAATTGGAAGAAATCTGTTGACTCAGCTTGGCTGCACTTTAAATTTT
>JF320613/B/US/2006/502_0062_FL04
CCTCAAATCACTCTTTGGCAACGACCCCTCGTCACAGTAAAGATA---GGGGGGCAACTAAAGGAAGCTCTATT---AGA
TACAGGAGCAGATGATACAGTATT---AGAAGAA---A---TAGATTTGCCAGGAAAATGGAAACCAAAAATGATAGGGG
GAATTGGAGGTTTTATCAAAGTAAGACAGTATGATCAGATACTTGTAGATATCTGTGGACATAAAGCAAGAGGTACAGTA
TTAGTAGGACCCACACCTGTCAACA---TAATTGGAAGAAATCTGTTGACTCAGATTGGCTGCACTTTAAATTTT
>JF320615/B/US/2006/502_0053_wg06
CCTCAGATCACTCTTTGGCAACGACCCCTCGTCACAATAAAGATA---GGGGGGCAACTAAAGGAAGCTCTATT---AGA
TACAGGAGCAGATGATACAGTATT---AGAAGAA---A---TGAATTTGCCAGGAAAATGGAGACCAAAAATGATAGGGG
GAATTGGAGGTTTTATCAAAGTAAGACAGTATGATCAGATACCAATAGAAATTTGTGGACATAAAGCCATAGGTACAGTA
TTAATAGGACCTACACCTGTCAACA---TAATTGGAAGAAATCTGTTGACTCAGATTGGTTGCACTTTAAATTTT
>JF320616/B/US/2006/502_0062_FL02
CCTCAAATCACTCTTTGGCAACGACCCCTCGTCACAGTAAAGATA---GGGGGGCAACTAAAGGAAGCTCTATT---AGA
TACAGGAGCAGATGATACAGTATT---AGAAGAA---A---TAGATTTGCCAGGAAAATGGAAACCAAAAATGATAGGGG
GAATTGGAGGTTTTATCAAAGTAAGACAGTATGATCAGATACTTGTAGATATCTGTGGACATAAAGCAAGAGGTACAGTA
TTAGTAGGACCCACACCTGTCAACA---TAATTGGAAGAAATCTGTTGACTCAGATTGGCTGCACTTTAAATTTT
>JF320617/B/US/2006/502_0053_wg01
CCTCAGATCACTCTTTGGCAACGACCCCTCGTCACAATAAAGATA---GGGGGGCAACTAAAGGAAGCTCTATT---AGA
TACAGGAGCAGATGATACAGTATT---AGAAGAA---A---TGAATTTGCCAGGAAAATGGAGACCAAAAATGATAGGGG
GAATTGGAGGTTTTATCAAAGTAAGACAGTATGATCAGATACCAATAGAAATTTGTGGACATAAAGCCATAGGTACAGTA
TTAATAGGACCTACACCTGTCAACA---TAATTGGAAGAAATCTGTTGACTCAGATTGGTTGCACTTTAAATTTT
>JF320619/B/US/2006/502_0062_FL06
CCTCAAATCACTCTTTGGCAACGACCCCTCGTCACAGTAAAGATA---GGGGGGCAACTAAAGGAAGCTCTATT---AGA
TACAGGAGCAGATGATACAGTATT---AGAAGAA---A---TAGATTTGCCAGGAAAATGGAAACCAAAAATGATAGGGG
GAATTGGAGGTTTTATCAAAGTAAGACAGTATGATCAGATACTTGTAGATATCTGTGGACATAAAGCAAGAGGTACAGTA
TTAGTAGGACCCACACCTGTCAACA---TAATTGGAAGAAATCTGTTGACTCAGATTGGCTGCACTTTAAATTTT
>JF320620/B/US/2006/502_0053_wg10
CCTCAGATCACTCTTTGGCAACGACCCCTCGTCACAATAAAGATA---GGGGGGCAACTAAAGGAAGCTCTATT---AGA
TACAGGAGCAGATGATACAGTATT---AGAAGAA---A---TGAATTTGCCAGGAAAATGGAGACCAAAAATGATAGGGG
GAATTGGAGGTTTTATCAAAGTAAGACAGTATGATCAGATACCAATAGAAATTTGTGGACATAAAGCCATAGGTACAGTA
TTAATAGGACCTACACCTGTCAACA---TAATTGGAAGAAATCTGTTGACTCAGATTGGTTGCACTTTAAATTTT
>JF320621/B/US/2006/502_0053_wg09
CCTCAGATCACTCTTTGGCAACGACCCCTCGTCACAATAAAGATA---GGGGGGCAACTAAAGGAAGCTCTATT---AGA
TACAGGAGCAGATGATACAGTATT---AGAAGAA---A---TGAATTTGCCAGGAAAATGGAGACCAAAAATGATAGGGG
GAATTGGAGGTTTTATCAAAGTAAGACAGTATGATCAGATACCAATAGAAATTTGTGGACATAAAGCCATAGGTACAGTA
TTAATAGGACCTACACCTGTCAACA---TAATTGGAAGAAATCTGTTGACTCAGATTGGTTGCACTTTAAATTTT
>JF320622/B/US/2006/502_0062_FL05
CCTCAAATCACTCTTTGGCAACGACCCCTCGTCACAGTAAAGATA---GGGGGGCAACTAAAGGAAGCTCTATT---AGA
TACAGGAGCAGATGATACAGTATT---AGAAGAA---A---TAGATTTGCCAGGAAAATGGAAACCAAAAATGATAGGGG
GAATTGGAGGTTTTATCAAAGTAAGACAGTATGATCAGATACTTGTAGATATCTGTGGACATAAAGCAAGAGGTACAGTA
TTAGTAGGACCCACACCTGTCAACA---TAATTGGAAGAAATCTGTTGACTCAGATTGGCTGCACTTTAAATTTT
>JF320624/B/US/2006/502_0053_wg04
CCTCAGATCACTCTTTGGCAACGACCCCTCGTCACAATAAAGATA---GGGGGGCAACTAAAGGAAGCTCTATT---AGA
TACAGGAGCAGATGATACAGTATT---AGAAGAA---A---TGAATTTGCCAGGAAAATGGAGACCAAAAATGATAGGGG
GAATTGGAGGTTTTATCAAAGTAAGACAGTATGATCAGATACCAATAGAAATTTGTGGACATAAAGCCATAGGTACAGTA
TTAATAGGACCTACACCTGTCAACA---TAATTGGAAGAAATCTGTTGACTCAGATTGGTTGCACTTTAAATTTT
>JF320626/B/US/2006/502_0053_wg05
CCTCAGATCACTCTTTGGCAACGACCCCTCGTCACAATAAAGATA---GGGGGGCAACTAAAGGAAGCTCTATT---AGA
TACAGGAGCAGATGATACAGTATT---AGAAGAA---A---TGAATTTGCCAGGAAAATGGAGACCAAAAATGATAGGGG
GAATTGGAGGTTTTATCAAAGTAAGACAGTATGATCAGATACCAATAGAAATTTGTGGACATAAAGCCATAGGTACAGTA
TTAATAGGACCTACACCTGTCAACA---TAATTGGAAGAAATCTGTTGACTCAGATTGGTTGCACTTTAAATTTT
>JF320627/B/US/2006/502_0053_wg07
CCTCAGATCACTCTTTGGCAACGACCCCTCGTCACAATAAAGATA---GGGGGGCAACTAAAGGAAGCTCTATT---AGA
TACAGGAGCAGATGATACAGTATT---AGAAGAA---A---TGAATTTGCCAGGAAAATGGAGACCAAAAATGATAGGGG
GAATTGGAGGTTTTATCAAAGTAAGACAGTATGATCAGATACCAATAGAAATTTGTGGACATAAAGCCATAGGTACAGTA
TTAATAGGACCTACACCTGTCAACA---TAATTGGAAGAAATCTGTTGACTCAGATTGGTTGCACTTTAAATTTT
>JF320628/B/US/2006/502_0062_FL03
CCTCAAATCACTCTTTGGCAACGACCCCTCGTCACAGTAAAGATA---GGGGGGCAACTAAAGGAAGCTCTATT---AGA
TACAGGAGCAGATGATACAGTATT---AGAAGAA---A---TAGATTTGCCAGGAAAATGGAAACCAAAAATGATAGGGG
GAATTGGAGGTTTTATCAAAGTAAGACAGTATGATCAGATACTTGTAGATATCTGTGGACATAAAGCAAGAGGTACAGTA
TTAGTAGGACCCACACCTGTCAACA---TAATTGGAAGAAATCTGTTGACTCAGATTGGCTGCACTTTAAATTTT
>JF320629/B/US/2006/502_0062_FL01
CCTCAAATCACTCTTTGGCAACGACCCCTCGTCACAGTAAAGATA---GGGGGGCAACTAAAGGAAGCTCTATT---AGA
TACAGGAGCAGATGATACAGTATT---AGAAGAA---A---TAGATTTGCCAGGAAAATGGAAACCAAAAATGATAGGGG
GAATTGGAGGTTTTATCAAAGTAAGACAGTATGATCAGATACTTGTAGATATCTGTGGACATAAAGCAAGAGGTACAGTA
TTAGTAGGACCCACACCTGTCAACA---TAATTGGAAGAAATCTGTTGACTCAGATTGGCTGCACTTTAAATTTT
>JF683736/B/CY/2007/CY181
CCTCAAATCACTCTTTGGCAGCGACCCTTAGTCAAAATAAAGATA---GGGGGGCAACTAAAGGAAGCTCTATT---AGA
TACAGGGGCAGATGATACAGTATT---AGAAGAA---A---TGAATTTGCCAGGAAAATGGAAACCAAAAATGATAGGGG
GAATTGGAGGTTTTATCAAAGTAAGACAGTATGATCAGATAACCATAGACATCTGTGGACATAAAGCTATAGGTACAGTA
TTAATAGGACCTACACCTGTCAACA---TAATTGGAAGAAACCTGTTGACTCAGATTGGTTGCACTTTAAATTTT
>JF683738/B/CY/2007/CY184
CCTCAAATCACTCTTTGGCAGCGACCCCTCGTCACAATAAAGATA---GGGGGGCAACTAAAAGAAGCTTTATT---AGA
TACAGGAGCAGATGACACAGTATT---AGAAGAA---A---TGAATTTGCCAGGAAGATGGAAACCAAGAATGATAGGGG
GAATTGGAGGTTTTATCAAAGTAAAACAGTATGATCAGATACTCATAGAAATCTGTGGACATAAAGCTATAGGTACAGTA
TTAGTAGGACCTACACCAGTCAACA---TAATTGGAAGAAATTTGTTGACTCAGATTGGCTGCACTTTAAATTTT
>JF683741/B/CY/2007/CY188
CCTCAKATCACTCTTTGGCAACGACCCCTAGTCAATATAAAGATA---GGGGGGCAACTAAAGGAAGCCTTATT---AGA
TACAGGAGCAGATGATACAGTATT---AGAAGAC---A---TGAATTTGCCAGGAAGATGGAAACCAAAAATGATAGGGG
GAATTGGAGGTTTTATCAAAGTAAGACAGTATGATCAGATACCCATAGAAATCTGTGGACATAAAGCTGTAGGTACAGTC
TTAATAGGACCTACACCTGTCAACA---TAATTGGGAGAAATCTGTTGACTCAGCTTGGYTGCACTCTAAATTTT
>JF683742/B/CY/2007/CY189
CCTCAAATCACTCTTTGGCAACGACCCCTCGTCCCAATAAAGATA---GRGGGGCAAMTAAAAGAAGCTCTATT---AGA
TACAGGAGCAGATGATACAGTATT---AGAAGAC---A---TGAATTTGCCAGGAAGGTGGAAACCAAAAATGATAGGGG
GAATTGGAGGTTTTATCAAAGTAAAACAATATGATCAGATATCCATAGATATTTGTGGACATAAAGTTATAGGTACAGTA
TTRGTAGGACCTACACCTGTCAACA---TAATTGGAAGAAATCTGTTGACTCAGCTTGGTTGCACTTTAAATTTT
>JF683743/B/CY/2007/CY190
CCTCAGATCACTCTTTGGCAACGACCCCTCGTCACAATAAAGATA---GGGGGGCAACTAAAGGAAGCTTTATT---AGA
TACAGGAGCAGATGATACAGTGTT---AGAAGAC---A---TGGATTTGCCAGGAAGATGGAAACCAAAAATGATAGGGG
GAATTGGAGGTTTTATCAAAGTAAGACARTATGATCAGATACTTATAGAAATTTGTGGACATAAAACTGTAGGTACAGTA
TTARTAGGACCTACCCCAGTCAACA---TAATTGGAAGAAATCTGTTGACTCAGATTGGTTGCACTTTAAATTTT
>JF683746/B/CY/2007/CY194
CCTCAGATCACTCTTTGGCGACGACCCCTCGGCACAATAAAGATA---GGGGGGCAACTAAAGGAAGCTTTATT---AGA
TACAGGAGCAGATGATACAATGTT---AGAAGAC---A---TGGATTTGCCAGGAAGATGGAAACCAAAAATGATAGGGG
GAATTGGAGGTTTTATCAAAGTAAGACAGTATGATCAGATACTTATAGAAATTTGTGGACATAAAACTGTAGGTACAGTA
TTAGTAGGACCTACCCCAGTCAACA---TAATTGGAAGAAATCTGTTGACTCAGATTGGTTGCACTTTAAATTTT
>JF683747/B/CY/2007/CY195
CCTCAGATCACTCTTTGGCAGCGACCCATCGTCACAATAAAGATA---GGGGGGCAGCTAAAGGAAGCCTTATT---AGA
CACAGGGGCAGATGATACAGTACT---AGAAGAA---A---TAAATTTACCAGGAAAGTGGAAACCAAAAATGATAGGGG
GAATTGGAGGTTTTATCAAAGTAAGACAGTATGATCAGGTACTCATAGAAATCTGTGGACACAAAGCTATAGGTACAGTA
TTAGTAGGACCTACACCTGTCAACA---TAATTGGAAGAAATCTGTTGACTCAACTTGGTTGCACTTTAAATTTT
>JF683749/B/CY/2007/CY197
CCTCAAATCACTCTTTRGCAACGACCCMTCGTCACCATAAAGATA---GGGGGGCAACTAAAGGAAGCTCTATT---AGA
TACAGGAGCAGATGATACAGTATT---AGAAGAA---A---TGGATTTGCCAGGTAGATGGAAGCCAAAAATGATAGGGG
GAATTGGAGGTTTTATCAAAGTTAGACAGTATGATCAGGTACYCATAGAAATTTGTGACCATAAAGCTRTTGGTACAGTA
TTAGTAGGACCTACACCTGTCAACA---TAATTGGAAGAAATTTGTTGACTCAGSTTGGTTGCACGTTAAATTTT
>JF683750/B/CY/2007/CY198
CCTCAGATCACTCTTTGGCAACGACCCCTCGTCCCAGTAAAGATA---GGGGGGCAACTAAAGGAAGCTCTATT---RGA
CACAGGAGCAGATGATACAGTATT---AGAAGAC---A---TGAATTTGCCAGGAAGATGGAAGCCAAAAATGATAGGGG
GAATTGGAGGTTTCATCAAAGTAAGACAGTATGATCAAATACCCATAGAAATCTGTGGACATAAAGCTATAGGTACAGTA
CTAGTAGGACCTACACCAGTCAACA---TAATTGGAAGAAATCTGTTGACTCAGATTGGTTGCACTCTAAATTTT
>JF683751/B/CY/2007/CY199
CCTCAAATCACTCTTTGGCAACGACCCCTCGTCACAATAAAGATA---GGGGGGCAACTAAAGGAAGCTCTATT---AGA
TACAGGAGCAGATGATACAGTART---AGAAGAA---A---TRAATCTGCCAGGAARATATAAACCAAGAATGATAGGGG
GAATTGGAGGTTTTATCAAAGTAAGACAATATGATCAGATACCCATAGAAATCTGTGGACATAAAACTATAGGTACAGTA
TTAGTAGGACCTACACCTGTCAACA---TAATTGGAAGAAATCTGTTGACTCAGCTTGGTTGCACTCTAAATTTT
>JF683753/B/CY/2007/CY201
CCTCAAATCACTCTTTGGCAACGACCCATCGTCACAATAAAGATA---GGGGGACAAATAAAGGAAGCTCTATT---AGA
TACAGGAGCAGATGATACAGTAWT---AGAAGAA---A---TGARTTTGCCAGGAAAATGGAAACCAAAAATGATAGGGG
GAATTGGAGGTTTTATCAAAGTAAGACAATATGAGCAGATACCCATAGAAATCTGTGGACATAAAGCTATAGGTACAGTA
TTARTAGGACCTACACCTGTCAACA---TAATTGGAAGAAATYTGTTGACTCAGCTTGGGTGCACTTTAAATTTT
>JF683754/B/CY/2007/CY202
CCTCAAATCACTCTTTGGCAACGACCTCTTGTCWCAATAAAAGTA---GGRGGRCAACTAAAAGAAGCTCTATT---AGA
TACAGGAGCAGATGATACAGTATT---AGAAGAC---A---TGAATTTGCCAGGRAGATGGARACCAAAAATGATAGGGG
GAATTGGAGGTTTTATCAAAGTAAGACAGTATGATCAAGTAGCCATAGACATTTGTGGACATAAAGTTATAGGTACAGTA
TTAGTAGGACCTACACCTGTCAACA---TAATTGGAAGAAATTTGTTGACTCAGCTTGGTTGCACTTTAAATTTT
>JF683756/B/CY/2007/CY204
CCTCAGATCACTCTTTGGCAACGACCCCTCGTCACARTAAAGATA---GGGGGGCAACTAAAGGAAGCTCTATT---AGA
TACAGGAGCAGATGATACAGTATT---AGAAGAA---A---TGGATTTGCCAGGAAGATGGAAACCAAAAATGATAGGGG
GAATTGGAGGTTTTATTAAAGTAAGACAATATGAGCAGGTAGCAGTRGAAATCAGTGGACATAAAGCWATAGGTACAGTA
TTRRTAGGACCTACMCCTGTCAACA---TAATTGGAAGAAATCTGTTGACTCARATTGGTTGTACTTTAAATTTT
>JF683764/B/CY/2007/CY214
CCTCAAATCACTCTTTGGCAACGACCCCTTGTCACAATAAAGATA---GAGGGRCARCTGARGGAAGCTCTATT---AGA
TACAGGAGCAGATGATACAGTATT---AGAAGAAGACA---TGAATTTGMCAGGAAGATGGAAACCAAAAATGATAGGGG
GAATTGGAGGTTTTATCAAAGTAAAACAGTATGATCAGGTACAMATAGAAATHTGTGGACATAAAGCTRTAGGTACAGTA
TTAATAGGACCTACACCTGTCAACA---TAATTGGAAGAAATCTGTTGACTCAGATTGGTTGCACTTTAAATTTT
>JF683765/B/CY/2007/CY216
CCTCAGATCACTCTTTGGCAACGGCCCCTCGTCACAATAAAGGTA---GGGGGGCAACTAAAGGAAGCTCTATT---AGA
TACAGGAGCAGATGACACAGTATT---AGAAGAA---A---TAAATTTGCCAGGAAGATGGAAACCAAAAATGATAGGGG
GAATTGGAGGTTTTATCAAAGTAAGACAGTATGATCAAGTAGCCATAGAAATCTGTGGACATAAAGCTATAGGTACAGTA
TTAGTAGGACCTACACCTGTCAACA---TAATTGGAAGAAATCTGTTGACTCAGCTTGGTTGCACTTTAAATTTT
>JF683769/B/CY/2008/CY220
CCTCAAATCACTCTTTGGCAACGACCCCTCGTCCCAATAAAGATA---GGGGGGCAACTAAAGGAAGCTCTGTT---AGA
TACAGGAGCAGATGATACAGTCTT---AGAAGAA---A---TGGATTTACCAGGAAGATGGAGACCTAAAATGATAGGGG
GAATTGGAGGTTTTATCAAAGTAAGACAGTATGATAATGTATCCATAGAAATCAGTGGACATAAAGCTGAAGGTACAGTA
TTAATAGGACCTACACCTGTCAATA---TAATTGGAAGAAATCTGTTGACTCAGCTGGGTTGCACTTTAAATTTT
>JF683773/B/CY/2008/CY224
CCTCAGATCACTCTTTGGCAACGACCCCTCGTCCCAATAAGGATA---GGGGGGCAGCTAAAGGAAGCTCTATT---AGA
TACAGGAGCAGATGATACAGTATT---RGAAGAC---A---TGAGTTTGCCAGGAAAGTGGAAACCAAAAATGATAGGGG
GAATTGGAGGTTTTATCAAAGTAAGACAGTATGATCAGGTACCCATAGAAATATGTGGACATAAAGCTATAGGTACAGTA
TTAATAGGACCTACACCTGTCAACA---TAATTGGAAGAAATCTGTTGACTCAGCTTGGTTGCACCTTAAATTTT
>JF683775/B/CY/2008/CY226
CCTCAAATCACTCTTTGGCAACGACCCCTCGTCACAATAAAAATA---GGGGGACAGTCAAAGGAAGCTCTATT---AGA
TACAGGAGCAGATGATACAGTATT---AGAAGAA---A---TGAATTTACCAGGRAGATGGAARCCAAAAATGATAGGGG
GAATTGGAGGTTTTATCAAAGTAAGACAGTATGATCAGATACCCATAGAAATCTGTGGACATAAAGCTATAGGTACAGTA
TTAGTRGGACCTACACCTRTCAAYA---TAATTGGAAGAAATCTGTTGACTCAGATTGGTTGCACTTTAAATTTT
>JF683778/B/CY/2008/CY229
CCTCAGATCACTCTTTGGCAACGACCCCTCGTCGAAATAAAGATA---GGGGGACAAATAAAAGAAGCTCTATT---AGA
TACAGGAGCAGATGATACAGTATT---AGAAGAC---A---TGRATTTGCCAGGAARATGGAAACCAAAAATGATAGGGG
GAATTGGAGGATTTATCAAAGTAAAACAGTATGAGCAAATACCCATAGAAATCTGTGGATATAAAACTGTAGGTACAGTA
TTAGTAGGAGCTACACCTGTCAACA---TAATTGGAAGAAATCTGTTGACTAAGATTGGTTGCACTTTAAATTTT
>JF683781/B/CY/2008/CY232
CCTCAAATCTCTCTTTGGCAACGACCCCTTGTCACAATAAAGATA---GGGGGGCAACTAAAAGAAGCTCTGTT---AGA
TACAGGAGCAGATGATACAGTATT---AGAAGAA---A---TGACGTTACCAGGAAAATGGAAACCAAAAATGATAGGGG
GAATTGGAGGTTTTATCAAAGTAAAACAGTATGATCAGATACTCATAGAAATTTGTGGACATAAGGTTATAGGTACAGTA
TTAGTAGGACCTACACCTGTCAACA---TAATTGGAAGAAATCTGTTGACTCAGCTTGGTTGCACTTTAAATTTT
>JF683784/B/CY/2008/CY237
CCTCAGATCACTCTTTGGCAACGACCCCTTGTCTCAATAAAGATA---GGGGGGCAACTAAARGAAGCTCTATT---AGA
TACAGGAGCAGATGATACAGTATT---AGAAGAA---A---TGAATTTGCCAGGAAGATGGAAACCAAAAATGATAGGGG
GAATTGGAGGTTTTATCAAAGTAAAACAGTATGATCAGATACCCATAGAAATCTGTGGACACAAAGCTATAGGTACAGTA
TTAGTAGGTCCTACACCTGTCAACA---TAATTGGAAGAAATCTGTTGACTCAGATTGGTTGCACTTTAAATTTT
>JF683785/B/CY/2008/CY238
CCTCAAATCACTCTTTGGCAACGACCYCTTGTCRYMATAAAGATM---GGGGGGCAGCTAAAGGAAGCTCTATT---AGA
YACAGGAGCAGATGATACAGTATT---AGAAGAA---A---TGAATTTRCCAGGAAGATGGAAACCAAAAATGATAGGGG
GAATTGGAGGTTTTATCAAAGTAAGACAGTATGATCAGATACCMATAGAAATYTGTGGACATAAAGCTATAGGTACAGTR
TTAATAGGACCTACACCTGTCAACA---TAATTGGAAGAAATCTGTTGACTCAGCTTGGTTGCACTYTAAATTTT
>JF683787/B/CY/2009/CY241
CCTCAGATCACTCTTTGGCAGCGACCCCTCGTCACAATAARGATA---GGGGGGCAACTAAAGGAAGCTCTATT---AGA
TACAGGAGCAGATGATACAGTATT---GGAAGAC---A---TGAATTTGCCAGGRAGGTGGAAACCAAAAATGATAGGGG
GAATTGGAGGTTTTATCAAAGTAAGACAGTATGATCAAATACMCMTAGAAATCTGTGGACATAAAGCTATAGGTACAGTA
TTAGTAGGACCTACACCTGTCAACA---TAATTGGAAGRAATCTGTTGACTCAGATTGGTTGCACTTTAAATTTT
>JF683788/B/CY/2009/CY242
CCTCAGATCACTCTTTGGCARCGACCCCTAGTCACAGTAAAGATA---GGGGGGCAACTAAAGGAAGCTCTATT---AGA
TACAGGAGCAGATGATACAGTATT---AGAAGAA---A---TGAATTTGCCAGGAAGATGGAAACCAAAAATGATAGGGG
GAATTGGAGGTTTTATCAAAGTAAGACAGTATGATCAGATACCAATAGAAATCTGTGGACATAAAGCTATAGGTACAGTA
TTAGTAGGACCTACACCTGTCAACA---TAATTGGAAGAAATCTGTTGACTCAGATTGGCTGTACTTTAAATTTT
>JF683790/B/CY/2009/CY244
CCTCAAATCACTCTTTGGCAACGACCCCTCGTCACAATAAAGATA---GGGGGACAACTAAARGAAGCTCTATT---AGA
TACAGGAGCAGATGATACAGTAKT---AGAAGAA---A---TRWGTTTGCCAGGAAGATGGAAACCAAAAATGATAGGGG
GAATTGGAGGTTTTATCAAAGTAAAACAGTATGAGCAGATAHYKGTAGAAATCTGTGGACATAAAGCTAYAGGTACAGTA
TTAGTAGGACCTACACCTGTCAACA---TAATTGGAAGAAATCTGTTGACTCAGATTGGTTGCACTTTAAATTTT
>JF683791/B/CY/2009/CY246
CCTCAGATCACTCTTTGGCAACGGCCCCTCGTCACAATAAAGGTA---GAGGGGCAACTAAAGGAAGCTCTATT---AGA
TACAGGAGCAGATGACACAGTATT---AGAAGAA---A---TAAATTTGCCAGGAAGATGGAAACCAAAAATGATAGGGG
GAATTGGAGGTTTTATCAAAGTAAGACAGTATGATCAAGTAGCCATAGAAATCTGTGGACATAAAGCTATAGGTACAGTA
TTAGTAGGACCTACACCTGTCAACA---TAATTGGAAGAAATCTGTTGACTCAGCTTGGTTGCACTTTAAATTTT
>JF683793/B/CY/2009/CY250
CCTCAAATCACTCTTTGGCAACGACCCCTCGTCACARTAAAGATA---GGAGGGGAACTAAAGGAAGCTCTAYT---AGA
TACAGGGGCAGATGATACAGTGTT---AGAAGAA---A---YAAATTTGCCAGGRAGATGGAAACCAAAAATGATAGGGG
GAATTGGAGGTTTTATCAAAGTAAGACAGTATGATCAAATACCCATTGAAATYTGTGGACATAAAGCTATAGGTACAGTR
TTAGTAGGACCTACACCTGTCAACA---TAATTGGAAGAAATCTGTTGACTCAGATTGGYTGCACTTTAAATTTT
>JF683794/B/CY/2009/CY251
CCTCAGATCACTCTTTGGCAACGACCCCTCGTCACAATAARGGTA---GGGGGGCATCTAAAGGAAGCTCTATT---AGA
TACAGGAGCAGATGATACAGTAYT---AGAAGAA---A---TGAGTTTGCCAGGAAGATGGAAACCAAAAATGATAGGGG
GAATTGGAGGTTTTATCAAAGTAAGACAGTATGATCAGGTACCCATAGAAATYTGTGGRCATAAAGCTATAGGTACAGTG
TTAATAGGACCTACACCTGTCAACA---TAATTGGAAGAAATTTGTTRACTCAGCTTGGGTGCACTTTAAATTTT
>JF683796/B/CY/2009/CY253
CCTCAGATCACTCTTTGGCAACGACCCCTCGTCACAATAAAGATC---GGGGGGCARCTAAGGGAGGCTCTACT---AGA
TACAGGAGCAGATGATACAGTATT---AGAAGAA---A---TGAATTTGCCAGGAAGATGGAAACCAAAAATGATAGGGG
GAATTGGAGGTTTTATCAAAGTAAGACAATATGATCAGATACCCATAGAAATCTGTGGGCATAAAGCTATAGGTACAGTA
TTAATAGGACCTACACCTGTCAACA---TAATTGGAAGAAATATGTTGACTCAGCTTGGCTGTACTTTAAATTTT
>JF683797/B/CY/2009/CY254
CCTCAGATCACTCTTTGGCAACGACCCCTCGTCACAATAAAGGTA---GGGGGGCAACTAAAGGAAGCTCTATT---AGA
TACAGGAGCAGATGATACAGTATT---AGAAGAC---A---TGAATCTACCAGGAAAATGGAAACCAAAAATGATAGGGG
GAATTGGAGGTTTTATCAAAGTGAGACAGTATGATCAGATACCCATAGACATCTGTGGACATAAAGCCATAGGTACAGTA
TTAGTAGGACCTACACCTGTCAACA---TAATTGGAAGAAATCTGTTGACTCAGATTGGTTGCACTCTAAATTTT
>JF683801/B/CY/2009/CY258
CCTCAAATCTCTCTTTGGCAACGACCCCTCGTCACAATAAAGGTA---GGGGGGCAAATAAAGGAAGCTCTATT---AGA
TACAGGAGCAGATGATACAGTATT---AGAAGAA---A---TGAAYTTGCCAGGAAGATGGAAACCAAAAATGATAGGGG
GAATTGGAGGTTTTATCAAAGTAAGACAGTATGATCAGATAHCAATAGAGATCTGTGGACATACAGCTATAGGTACAGTA
TTGRTAGGACMTACACCTGTCAACA---TAATTGGAAGAAATCTGTTGACTCAGATTGGCTGCACTTTAAATTTT
>JF683804/B/CY/2009/CY262
CCTCAGATCACTCTTTGGCAACGACCCCTCGTCACAATAAAGATA---GCAGGGCAACTAAAGGAAGCTCTATT---AGA
TACAGGAGCAGATGATACAGTATT---AGAAGAA---A---TGAATTTGCCAGGAAGATGGAAACCAAAAATGATAGGGG
GAATTGGAGGTTTTATCAAAGTAAGACAGTATGATCAGATACTCATAGAAATCTGTGGACATAGAGCTATAGGTACAGTA
TTAGTAGGACCTACACCTGTCAACA---TAATTGGAAAAAATCTGTTGACTCAGATTGGTTGTACTTTAAATTTT
>JF683805/B/CY/2009/CY263
CCTCAAATCACTCTTTGGCAACGACCCCTCGTCACAATAAAGGTA---GGAGGGCAAATAAAGGAAGCTCTATT---AGA
TACAGGAGCAGATGATACAGTATT---AGAAGAC---A---TGAATTTACCAGGAAAATGGAAACCAAAAATGATAGGGG
GAATTGGAGGTTTTATCAAAGTAAGACAGTATGATCAGATACATATAGAAATCTGTGGACATAAAGCTGTAGGTACAGTA
TTAGTAGGGCCTACACCTGTCAACA---TAATTGGAAGAAATCTGTTGACTCAGATTGGCTGCACTTTAAATTTT
>JF683807/B/CY/2009/CY266
CCTCAGATCACTCTTTGGCAACGACCCCTTGTCACAATAAAGATA---GGGGGTCAACTAAAGGAAGCTCTATT---AGA
TACAGGAGCAGATGATACAGTATT---AGAAGAA---A---TGAATTTGCAAGGAAGATGGAAACCAAAAATGATAGGGG
GAATTGGAGGTTTTATCAAAGTAAGACAGTATGATCAGATACCCATAGAAATCTGTGGCCATAAAGCTATAGGTACAGTG
TTAATAGGACCTACACCTGTCAACA---TAATTGGAAGAAATCTGTTGACTCAGCTTGGTTGCACCTTAAATTTT
>JF683808/B/CY/2009/CY267
CCTCAGATCACTCTTTGGCAACGGCCCCTCGTCATAATAAAGGTA---GGGGGGCAACTAAAGGAAGCTCTATT---AGA
TACAGGAGCAGATGACACAGTATT---AGAAGAA---A---TAAATTTGCCAGGAAGATGGAAACCAAAAATGATAGGGG
GAATTGGAGGTTTTATCAAAGTAAGACAGTATGATCAAGTAGCCATAGAAATCTGTGGACATAAAGCTATAGGTACAGTA
TTAGTAGGACCTACACCTGTCAACA---TAATTGGAAGAAATCTGTTGACTCAGCTTGGTTGCACTTTAAATTTT
>JF683809/B/CY/2009/CY268
CCTCAAATCACTCTTTGGCAACGACCCCTCGTCACAATAAAGATA---GGGGGGCAACTAAAAGAAGCTTTATT---AGA
TACAGGAGCAGATGATACAGTGTT---AGAAGAC---A---TGGATTTGCCAGGAAGATGGAAACCAAAAATGATAGGGG
GAATTGGAGGTTTTATCAAAGTAAGACAGTATGATCAGATACTTATAGAAATTTGTGGATATAAAACTGTAGGTACAGTA
TTAGTAGGACCTACCCCAGTCAACA---TAATTGGAAGAAATCTGTTGACTCAGATTGGTTGCACTTTAAATTTT
>JF689852/B/US/2005/05US_SAJ_NVS12
CCTCAGATCACTCTTTGGCAACGACCCCTCGTCGAAATAAAGATA---GGGGGGCAACTAAAGGAAGCTCTATT---AGA
TACAGGAGCAGATGATACAGTATT---AGAAGAA---A---TGAATTTGCCAGGAAGATGGAAACCAAAAATGATAGGGG
GAATTGGAGGTTTTATCAAAGTAAGACAGTATGATCAGATATCCATAGAAATCTGTGGACGTAAAGCTATAGGTACAGTA
TTAGTAGGACCTACACCGGTCAACA---TAATTGGAAGGAATCTGTTGACTCAGATTGGTTGCACTTTAAATTTT
>JF689854/B/US/2005/05US_SAJ_NVS16
CCTCAGATCACTCTTTGGCAACGACCCCTCGTCATAATAAAGATA---GGGGGGCAAATAAAGGAAGCTCTATT---AGA
TACAGGAGCAGATGATACAGTATT---AGAAGAA---A---TAAATTTGCCAGGAAAATGGAAACCAAGAATGATAGGGG
GAATTGGAGGCTTTATCAAAGTAAGACAGTATGATCAGATACCCATAGAAATTTGTGGACATAAAGCTATAGGTACAGTA
TTGATAGGACCTACACCTGTCAACA---TAATTGGAAGAAATCTGTTGACTCAGCTTGGTTGCACTTTAAATTTT
>JF689856/B/US/2005/05US_SAJ_NVS3
CCTCAAATCACTCTTTGGCAACGACCCGTTGTCACAATAAAGATA---GGGGGGCAGCTAAAGGAAGCCCTATT---AGA
TACAGGAGCAGATGATACAGTAGT---AGAAGAA---A---TGAATTTGCCAGGAAGATGGAAACCAAAAATGATAGGGG
GAATTGGAGGTTTTATCAAAGTAAGACAGTATGATCAGATACTCGTAGAAATCTGTGGATATAAAGCTATAGGTACAGTA
TTAGTAGGACCTACACCTGTCAACA---TAATTGGAAGAAATCTGTTGACTCAGATTGGTTGCACTTTAAATTTT
>JF689857/B/US/2005/05US_SAJ_NVS5
CCTCAGATCACTCTTTGGCAACGACCCCTCGTCACAATAAAGATA---GGAGGGCAACTAAAGGAAGCTCTATT---AGA
TACAGGAGCAGATGATACAGTATT---AGAAGAA---A---TGAATTTGCCAGGAAGATGGAAACCAAAATTGATAGGAG
GAATTGGAGGTTTTATCAAAGTAAGACAATATGATCAGGTACCCATAGAAATCTGTGGACATAAAGCTATAGGTACAGTG
TTAGTAGGACCTACACCTGTCAACA---TAATTGGAAGAAATCTGTTGACTCAGATTGGTTGCACTTTAAATTTT
>JF689859/B/US/2005/05US_SAJ_NVS8
CCTCAGATCACTCTTTGGCAACGACCCCTCGTCACAATAAAGATA---GGGGGGCAACTAAAGGAAGCTCTATT---AGA
TACAGGAGCAGATGATACAGTATT---AGAAGAA---A---TGAATTTGCCAGGAAGATGGAAACCAAAAATGATAGGGG
GAATTGGAGGTTTTATCAAAGTAAGACAGTATGATCAGATACTCATAGAAATCTGTGGACATAAAGCTATAGGTACAGTA
TTAGTAGGACCTACACCTGTCAACA---TAATTGGAAGAAATCTGTTGACTCAGATTGGTTGCACTTTAAATTTT
>JF689860/B/US/2005/05US_SAJ_NVS9
CCTCAAATCACTCTTTGGCAACGACCTGTCGTCACAGTAAAGATC---GGGGGGCAGCTAAAGGAAGCTTTATT---AGA
TACAGGAGCAGATGATACAGTATT---AGAGGAA---A---TGAATTTACCAGGAAGATGGAAACCAAAAATGATAGGGG
GAATTGGAGGTTTTATCAAAGTAAGACAGTATGATCAGATAGTCATCGAAATCTGTGGGCATAAAGCTATAGGTACAGTA
TTAGTAGGACCTACACCTGTCAACA---TAATTGGAAGAAATCTGTTGACTCAGATTGGTTGCACTTTAAATTTT
>JF689862/B/US/2006/06US_SAJ_C164_SC
CCTCAGATCACTCTTTGGCAACGACCCCTCGTCACAATAAAGATA---GGGGGGTTAATAAAGGAAGCGCTATT---AGA
TACAGGAGCAGATGATACAGTATT---AGAAGAA---A---TGAGTTTGCCAGGAAATTGGAAACCAAAAATGATAGGGG
GAATTGGAGGTTTTATCAAAGTAAGACAGTATGATCAGATACTTATAGAAATCTGTGGACATAAAACTATAGGTACAGTA
TTAATAGGACCTACACCTGTCAACA---TAATTGGAAGAAATCTGTTGACTCAGCTTGGTTGCACTTTAAATTTT
>JF689863/B/US/2006/06US_SAJ_C165_TJ
CCTCAAATCACTCTTTGGCAGCGACCCCTCGTCACAATAAAGGTA---GGGGGGCAACTAAAGGAAGCTCTATT---AGA
TACAGGAGCAGATGATACAGTATT---AGAAGAA---A---TGGATTTGCCAGGGAGATGGAAACCAAAAATGATAGGGG
GAATTGGAGGTTTTATCAAAGTAAGACAGTATGATCAGATACTCATAGAAATTTGTGGACATAGAGCTATAGGTACAGTA
TTAGTAGGACCTACACCTGTCAACA---TAATTGGAAGAAATCTGTTGACTCAGATTGGTTGCACTTTAAATTTT
>JF689864/B/US/2006/06US_SAJ_C166_SG
CCTCAGATCACTCTTTGGCAACGACCCCTCGTCACAATAAAGATA---GGGGGGCAGCTAAAGGAAGCTCTATT---AGA
TACAGGAGCAGATGATACAGTATT---AGAAGAA---A---TGAATTTGCCAGGAAGATGGAAGCCAAAAATGATAGGGG
GAATTGGAGGTTTTATCAAAGTAAGACAGTATGATCAGATACCCATAGAAATCTGTGGGCAGAAAGCTATAGGTACAGTG
TTAATAGGACCTACACCTGTCAACA---TAATTGGAAGAAATCTGTTGACTCAGATTGGTTGCACTTTAAATTTT
>JF689865/B/US/2006/06US_SAJ_C167_LH
CCTCAAATCACTCTTTGGCAACGACCCCTTGTCGAAATAAAGATA---GGGGGGCAACAAAAAGAAGCTCTATT---AGA
CACAGGAGCAGATGATACAGTATT---GGAAGAA---A---TGAATTTGTCAGGAAGATGGAAACCAAAAATGATAGGGG
GAATTGGAGGTTTTATCAAAGTAAGACAGTATGAACAGGTACCCATAGAAATCTGTGGACATAAAGCTATAGGTACAGTA
TTAGTAGGACCTACACCTGTCAACA---TAATTGGAAGAAATCTGTTGACTCAGATTGGTTGCACTTTAAATTTT
>JF689866/B/US/2006/06US_SAJ_C168_LS
CCTCAAATCACTCTTTGGCAACGACCCCTCGTCACAATAAAAGTA---GGGGGGCAGCTAAAGGAAGCTCTATT---AGA
TACAGGAGCAGATGATACAGTATT---AGAAGAA---A---TGAATTTGCCAGGAAGATGGAAGCCAAAAATGATAGGGG
GAATTGGAGGTTTTATCAAAGTAAGACAGTATGATCAGATAGCCATAGACATCTGTGGACATAAAGCTATAGGTACAGTA
TTAGTAGGACCTACACCTGTCAACA---TAATTGGAAGAAATCTGTTGACTCAGATTGGGTGCACTTTAAATTTT
>JF689867/B/US/2006/06US_SAJ_C169_JS
CCTCAGATCACTCTTTGGCAACGACCCCTCGTCGAAATAAAGATA---GGGGGGCAACTAAAGGAAGCTCTATT---AGA
CACAGGGGCAGATGATACAGTATT---AGAAGAA---A---TGAGTTTGCCAGGAAGATGGAAACCAAAAATGATAGGGG
GAATTGGAGGTTTTATCAAAGTAAGACAGTATGATCAGATACTTGTAGAAATTTGTGGATATAAAGCTATAGGTACAGTA
TTAGTAGGACCTACACCTGTCAACA---TAATTGGAAGAAATCTATTGACCCAGATTGGCTGTACTTTAAATTTT
>JF689870/B/US/2006/06US_SAJ_NVS22
CCTCAGATCACTCTTTGGCAACGACCCCTCGTCGAGATAAAGATA---GGGGGGCAACTAAAGGAAGCTCTATT---AGA
TACAGGAGCAGATGATACAGTATT---AGAAGAA---A---TGAAGTTGCCAGGAAGATGGAAACCAAAAATGATAGGGG
GAATTGGAGGTTTTATCAAAGTAAGACAGTATGATCAGATACTCATAGAAATCTGTGGACATAAAGCTATAGGTACAGTA
TTAATAGGACCTACACCTGTCAACA---TAATTGGAAGAAATCTGTTGACTCAGATCGGTTGCACTCTAAATTTT
>JF689871/B/US/2006/06US_SAJ_NVS23
CCTCAGATCACTCTTTGGCAACGACCCCTCGTCACAATAAAGGTA---GGGGGGCAACTAAAGGAAGCTCTATT---AGA
TACAGGAGCAGATGATACAGYATT---AGAAGAA---A---TGAATTTGCCAGGGAGATGGAAGCCAAAAATGATAGGGG
GAATTGGAGGTTTTATCAAAGTAAGGCAGTATGACCAGATACTTGTAGAAATTTGTGGACATAGAGCTATAGGTACAGTA
TTAGTAGGGCCTACACCTGTCAACA---TAATTGGAAGAAATCTGTTGACTCAGATTGGTTGCACTTTAAATTTT
>JF689872/B/US/2006/06US_SAJ_NVS27
CCTCAAATCACTCTTTGGCAACGACCCCTTGTTACAATAAAGATA---GGGGGACAACTAAAGGAAGCTCTATT---AGA
TACAGGAGCAGATGATACAGTATT---AGAAGAA---A---TAAATTTGCCAGGAAGATGGAAACCAAAAATGATAGGGG
GAATTGGAGGTTTTATCAAAGTAAAACAGTATGATCAGGTACTCATAGAAATCTGTGGACACAAAGCTATAGGTACAGTA
TTAGTAGGACCTACACCTGTCAACA---TAATTGGGAGAAATCTGTTGACTCAGATTGGTTGCACTTTAAATTTT
>JF689873/B/US/2006/06US_SAJ_NVS31
CCTCAAATCACTCTTTGGCAACGACCCCTCGTCACAATAAAGATA---GGGGGGCAACTAAAGGAAGCTCTATT---AGA
TACAGGAGCAGATGATACAGTAGT---AGAAGAA---A---TGAATTTGCCAGGAAGATGGAAACCAAAAATGATAGGGG
GAATTGGAGGTTTTATCAAAGTAAGACAGTATGATCAGATACAAGTAGAAATCTGTGGATATAAAGCTATAGGTACAGTT
TTAATAGGACCTACACCTGTCAACA---TAATTGGAAGAAATCTGTTGACTCAGATCGGTTGCACTTTAAATTTT
>JF689874/B/US/2006/06US_SAJ_NVS32
CCTCAAATCACTCTTTGGCAACGACCCTTAGTCACAATAAAGATA---GGGGGGCAATTAAAGGAAGCCCTACT---AGA
TACAGGAGCAGATGATACAGTATT---AGAAGAA---A---TGAATTTGCCAGGGAGATGGAAACCAAAAATGATAGGGG
GAATTGGAGGTTTTATCAAAGTAAGACAGTATGATCAGATACAAGTAGAAATCTGTGGACATAGAGCCATAGGTACAGTA
TTAGTAGGACCTACACCTGTCAACA---TAATTGGAAGGAATCTGTTGACTCAGATTGGTTGCACTTTAAATTTT
>JF689875/B/US/2006/06US_SAJ_NVS35
CCTCAGATCACTCTTTGGCAACGACCCCTCGTCGAAATAAAGATA---GGGGGGCAACTAAAGGAAGCTCTATT---AGA
TACAGGAGCAGATGATACAGTATT---AGAAGAT---A---TAGATTTGCCAGGAAGATGGAAACCAAAAATGATAGGGG
GAATTGGAGGTTTTATCAAAGTAAGGCAGTATGATCAGATACTCATAGAAATCTGTGGACATAAAGCTATAGGTACAGTA
TTAGTAGGACCTACACCTGTCAACA---TAATTGGAAGAAATCTGTTGACTCAGATTGGTTGCACTTTAAATTTT
>JF689876/B/US/2006/06US_SAJ_NVS39
CCTCAGATCACTCTTTGGCAACGACCCCTCGTCAAAATAAAGATA---GGGGGGCAACTAAAGGAAGCTCTATT---AGA
TACAGGAGCAGATGATACAGTATT---AGAAGAA---A---TGAGCTTGCCAGGAAGATGGAAACCAAAAATGATAGGGG
GAATTGGAGGTTTTATCAAAGTAAGACAATATGACCAGATACTCATAGAAATCTGTGGCCATAAAGCTATAGGTACAGTA
TTAGTAGGACCTACACCTGTCAACA---TAATTGGAAGAAATCTGTTGACTCAGATTGGTTGCACTTTAAATTTT
>JF689877/B/US/2007/07US_SAJ_C154
CCTCAAATCACTCTTTGGCAACGACCCCTCGTCACAATAAAGATA---GGGGGGATACTAAAGGAAGCTCTATT---AGA
TACAGGAGCAGATGATACAGTATT---AGAAGAA---A---TGGATTTACCAGGAAAATGGAAACCAAAAATGATAGGGG
GAATTGGAGGTTTTATCAAAGTAAGACAGTATGATCAGATACCCATAGAAATTTGTGGACACAAAACTATAGGTACAGTA
TTAATAGGACCTACACCTGTCAACA---TAATTGGAAGAAATCTGTTGACTCAGCTTGGTTGCACTTTAAATTTT
>JF689879/B/US/2007/07US_SAJ_C156
CCTCAAATCACTCTTTGGCAACGACCCCTTGTCACAATAAAGATA---GGGGGGCAACTAAAGGAAGCTCTATT---GGA
TACAGGGGCAGATGATACAGTATT---AGAAGAA---A---TAAATTTGCCAGGGAAATGGAAACCAAAAATGATAGGGG
GAATTGGAGGTTTTATCAAAGTAAGACAGTATGATCAGGTAGCTATAGAAATTTGTGGACACAAAGCTGTAGGTACAGTA
TTAGTAGGACCTACACCTGTCAACA---TAATTGGAAGAAACCTGTTGACTCAGCTTGGTTGCACTTTAAATTTT
>JF689883/B/US/2007/07US_SAJ_C161_H1
CCTCAGATCACTCTTTGGCAACGACCCCTCGTCACCATAAAGATA---GGGGGGCAGCTAAAGGAGGCTCTATT---AGA
TACAGGAGCAGATGATACAGTATT---AGAAGAC---A---TGAATTTGCCAGGGAGTTGGAAACCAAAAATGATAGGGG
GAATTGGAGGTTTTATCAAAGTGAGACAGTATGATCAGGTACCCATAGAAATCTGTGGGCATAAAGCTATAGGTACAGTA
TTAGTAGGACCTACACCTGTCAACA---TAATTGGAAGAAATCTGTTGACTCAGATTGGTTGTACTTTAAATTTT
>JF689884/B/US/2007/07US_SAJ_C162_H2
CCTCAAATCACTCTTTGGCAACGACCCCTYGTCGAAATAAAGATA---GGGGGGCAACAAAAAGAAGCTCTATT---AGA
CACAGGAGCAGATGATACAGTATT---AGAAGAA---A---TGAATTTGCCAGGAAGATGGAAACCAAAAATGATAGGGG
GAATTGGAGGTTTTATCAAAGTAAGACAGTATGAACAGGTACTCATAGAAATCTGTGGACATAAAGCTATAGGTACAGTA
TTAGTAGGACCTACACCTGTCAACA---TAATTGGAAGAAATCTGTTGACTCAGATTGGTTGCACTTTAAATTTT
>JF689885/B/US/2007/07US_SAJ_C163_H3
CCTCAGATCACTCTTTGGCAACGACCCCTCGTCACAGTAAAGGTA---GGGGGACAACAAAAGGAAGCTCTATT---AGA
TACAGGAGCAGATGATACAGTATT---AGAAGAA---A---TGAATTTGCCAGGAAGATGGAAACCAAAAATGATAGGGG
GAATTGGAGGTTTTATTAAAGTAAGACAATATGATCAGATACCTATAGAAATCTGTGGACATAGAGCTATAGGTACAGTA
TTAATAGGACCTACACCTGTCAACA---TAATTGGAAGAAATCTGTTGACTCAGATTGGTTGCACTTTAAATTTT
>JF689886/B/US/2007/07US_SAJ_C166_MS
CCTCAAATCACTCTTTGGCAGCGACCCCTCGTCACAATAAGGATA---GGGGGGCAAATGAAAGAAGCTCTATT---AGA
TACAGGAGCAGATGATACAGTATT---AGAAGAA---A---TGAGCTTACCAGGAAAATGGAAACCAAAAATGATAGGGG
GAATTGGAGGTTTTATCAAAGTAAGACAGTATGATCAAATAGTTGTAGATATCTGTGGATATAAAGCAGTGGGTACAGTA
TTAATAGGACCTACACCTGTCAACA---TAATTGGACGAAATTTGTTGACTCAGATTGGTTGCACTTTAAATTTT
>JF689887/B/US/2007/07US_SAJ_C200
CCTCARATCACTCTTAGGCAGCGACCCCTCGTCACAATAAGGATA---GGGGGGCAACTAAAGGAAGCTCTATT---AGA
TACAGGAGCAGATGATACAGTATT---AGAAGAA---A---TGAATTTGCCAGGAAGATGGAAACCAAAAATGATAGGGG
GAATTGGAGGTTTTATTAAAGTAAAACAGTATGATCAGGTACCCATAGAAATCTGTGGGCATAAAACTGTAGGTACAGTA
TTAATAGGAGATACACCTGTTAACA---TAATTGGAAGGAATCTGCTAACTCAGCTTGGTTGCACTTTAAATTTT
>JF689889/B/US/2007/07US_SAJ_NVS42
CCTCAGATCACTCTTTGGCAACGACCCCTCGTCACAATAAAGGTA---GGGGGACAGCTAAAGGAAGCTCTATT---AGA
TACAGGAGCAGATGATACAGTATT---AGAAGAA---A---TGGATTTGCCAGGAAGATGGAAACCAAAAATGATAGGGG
GAATTGGAGGTTTTATCAAAGTAAGACAGTATGATCAGATACCAATAGAAATATGTGGACATAAAGCTATAGGTACAGTA
TTAGTAGGACCTACACCTGTCAACA---TAATTGGAAGAAATATATTAACTCAGATTGGTTGCACTTTAAATTTT
>JF689890/B/US/2007/07US_SAJ_NVS48
CCTCAGATCACTCTTTGGCAACGGCCCCTCGTCACAATAAAGATA---GGGGGGCAACTAAAGGAAGCTCTATT---AGA
CACAGGAGCTGATGATACAGTATT---AGAAGAA---A---TGAATTTGCCAGGAAGATGGAAACCAAAAATGATAGGGG
GAATTGGAGGTTTTATCAAAGTAAGACAGTATGATCAGATACTCATAGAAATCTGTGGACATAAAGCTATAGGTACAGTA
TTAGTAGGACCTACACCTGTCAACA---TAATTGGAAGAAATCTGTTGACTCAGATTGGTTGCACTTTAAATTTT
>JF689892/B/US/2007/07US_SAJ_NVS54
CCTCAGATCACTCTTTGGCAACGACCCCTAGTCGCAATAAAGATA---GGGGGGCAAATAAAGCAAGCTCTATT---AGA
TACAGGAGCAGATGATACAGTAGT---AGAAGAA---A---TGAATTTGCCAGGAAGATGGAAACCAAAAATGATAGGGG
GAATTGGAGGTTTTATCAAAGTAAAACAGTATGATCAGATACAAGTAGAAATCTGTGGAAATAAAGCTATAGGTACAGTA
TTAGTAGGACCTACACCTGTCAACA---TAATTGGAAGAAATCTGTTGACTCAAATTGGTTGCACTTTAAATTTT
>JF689894/B/US/2008/08US_SAJ_C202
CCTCAAATCACTCTTTGGCAACGACCCATCGTCCAAGTAAAGGTA---GAGGGGCAAATAAAAGAAGCTCTATT---AGA
TACAGGAGCAGATGATACAGTRTT---AGAAGAM---A---TGAATTTGCCAGGAAGATGGAAACCAAAAATGATAGGGG
GAATTGGAGGTTTTATCAAAGTAAGACAGTATGATCAGGTAACCATAGAAATTTGTGGACATAAAGCTATAGGTACAGTA
TTAGTAGGACCTACACCTGTTAACA---TAATTGGAAGAAATCTGTTGACTCAGATTGGTTGCACTTTAAATTTT
>JF689895/B/US/2008/08US_SAJ_C203
CCTCAGATCACTCTTTGGCAACGACCCCTCGTCTCAATAAAGGTA---GGGGGGCAAATAAAGGAAGCTCTACT---AGA
TACAGGAGCAGATGATACAGTATT---AGAAGAA---A---TAAGTTTGCCAGGAAGATGGAAACCAAAAATGATAGGGG
GAATTGGAGGTTTTATCAAAGTAAGACAATATGATCAGATACTCATAGAAATCTGTGGACATAAAGCTATAGGTACAGTA
TTAGTAGGGCCTACACCTGTCAACA---TAATTGGAAGAAATCTGTTGACTCAGATTGGCTGCACTTTAAATTTT
>JF689896/B/US/2008/08US_SAJ_C204
CCTCAGATCACTCTTTGGCAACGACCCCTCGTCGAAATAAAGGTA---GGGGGGCAACTAAAGGAAGCTCTCTT---AGA
TACAGGAGCAGATGATACAGTATT---AGAAGAA---A---TGAATTTGCCAGGAAGATGGAAACCAAAAATGATAGGGG
GAATTGGAGGGTTTATCAAAGTAAGACAGTATGATCAGGTAGCCATAGAAATTTGTGGACATAAAGCTATAGGTACAGTA
TTAATAGGACCTACACCTGTCAACA---TAATTGGAAGAAATCTGTTGACGCAGATTGGTTGCACTTTAAATTTT
>JF689897/B/US/2008/08US_SAJ_C205
CCTCAAATCACTCTTTGGCAACGACCCCTCGTCACAGTAAARATA---GGGGGGCAACTAAAAGAAGCTCTATT---AGA
TACAGGGGCAGATGATACAGTATT---AGAAGAA---A---TGAATTTRCCGGGAAGATGGAAACCAAAAATGATAGGGG
GAATTGGAGGTTTTATCAAAGTAAGACAGTATGATCAGATACCCATAGAAATCTGTGGACATAAAGCTATAGGTACAGTA
TTAGTAGGACCTACACCTGTCAACA---TAATTGGAAGAAACCTGTTGACTCAAATTGGTTGCACTTTAAATTTT
>JF932470/B/CN/2007/AH070017
CCTCAAATCACTCTTTGGCAACGACCCCTCGTCACAATAAAGATA---GGGGGGCAATTAAAGGAAGCTCTATT---AGA
TACAGGAGCGGATGATACAGTATT---AGAAGAA---A---TGAATTTGCCAGGGAGATGGAAACCAAAAATGATAGGGG
GAATTGGAGGTTTTATCAAAGTAAGACAGTATGATCAGATACCCATAGAAATCTGTGGACACAAAACTGAAGGTACAGTA
TTAATAGGACCTACACCTGTCAACA---TAATTGGGAGAAATCTGTTGACTCAGCTTGGTTGCACTTTAAATTTT
>JF932471/B/CN/2007/AH070018
CCTCAAATCACTCTTTGGCAACGACCCCTCGTCACAATAAAAATA---GGGGGGCAATTAAAGGAAGCTCTATT---AGA
TACAGGAGCAGATGATACAGTATT---AGAAGAC---A---TGAATTTGCCAGGAAGATGGAAACCAAAAATGATAGGGG
GAATTGGAGGTTTTATCAAAGTAAGACAGTATGATCAGATACCCATAGAAATCTGTGGACACAAGACGGTAGGTACAGTA
TTAATAGGACCTACACCTGTCAACA---TAATTGGAAGAAATCTGTTGACTCAGCTTGGTTGCACTTTAAATTTT
>JF932473/B/CN/2007/BJ070030
CCTCAGATCACTCTTTGGCAACGACCCCTCGTCGCAATAAAGATA---GGGGGGCAATTAAAGGAAGCTCTATT---AGA
CACAGGAGCAGATGATACAGTGTT---AGAAGAC---A---TGAATTTACCAGGAAGATGGAAACCAAAAATGATAGGGG
GAATTGGAGGTTTTATCAAAGTAAGACAGTATGATCAGATACCCATAGAAATCTGTGGGCACAAGGCTGTAGGTACAGTA
TTAATAGGACCTACACCTGTCAACA---TAATTGGGAGAAATCTGTTGACTCAACTTGGTTGCACTTTAAATTTT
>JF932474/B/CN/2007/CBJC261
CCTCAAATCACTCTTTGGCAACGACCCCTCGTCACAATAAAGATA---GGGGGGCAATTAAAGGAAGCTCTATT---AGA
TACAGGAGCAGATGATACAGTATT---AGAAGAA---A---TGAATTTGCCAGGAAGGTGGAAACCAAAAATGATAGGGG
GAATTGGAGGTTTTATCAAAGTAAGACAGTATGATCAGATACCCATAGAAATCTGCGGACACAAGGCTGAAGGTACAGTA
TTAATAGGACCTACACCGGTCAACA---TAATTGGAAGAAATCTGTTGACTCAGCTTGGTTGCACTTTAAATTTT
>JF932475/B/CN/2007/CBJC392
CCTCAAATCACTCTTTGGCAACGACCCCTCGTCACAATAAAGATA---GGGGGGCAATTAAAGGAAGCTCTATT---AGA
TACAGGAGCAGATGATACAGTATT---AGAAGAA---A---TGAATTTGCCAGGAAAATGGAAACCAAAAATGATAGGGG
GAATTGGAGGTTTTATCAAAGTAAGACAGTATGATCAGATAACCATAGAAATCTGCGGCCACAAGGCTGTAGGTACAGTA
TTAATAGGACCTACCCCTGTCAACA---TAATTGGAAGAAATCTGTTGACTCAGATTGGTTGCACTTTAAATTTT
>JF932478/B/CN/2008/CBJC476
CCTCAAATCACTCTTTGGCAACGACCCCTCGTCACAATAAAGATA---GGGGGGCAATTAAAGGAAGCTCTATT---AGA
TACAGGAGCAGATGATACAGTATT---AGAAGAC---A---TGAATTTACCAGGGAAATGGAAACCAAAAATGATAGGGG
GAATTGGAGGTTTTATCAAAGTAAGACAGTATGATGAGGTACCCATAGAAATCTGTGGACACAAGGCTGTAGGTACAGTA
TTAATAGGACCTACACCTGTCAACA---TAATTGGGAGAAATCTGTTGACACAGCTTGGTTGCACATTAAATTTT
>JF932479/B/CN/2008/CBJC489
CCTCAAATCACTCTTTGGCAACGACCCATCGTCACAATAAAGATA---GGGGGGCAATTAAAGGAAGCTCTATT---AGA
TACAGGAGCAGATGATACAGTATT---AGAAGAC---A---TGAATTTGCCAGGAAAATGGAAACCAAAAATGATAGGGG
GAATTGGAGGTTTTATCAAAGTAAGACAGTATGATCAGATAACCATAGAAATCTGCGGACACAAGACTGTAGGTACAGTA
TTAATAGGACCCACACCTGTCAACA---TAATTGGAAGAAATCTGTTGACTCAGCTTGGTTGCACTTTAAATTTT
>JF932480/B/CN/2008/CBJC500
CCTCAAATCACTCTTTGGCAACGACCCCTCGTCAAAATAAAGATA---GGGGGGCAATTAAAGGAAGCTCTATT---AGA
TACAGGAGCAGATGACACAGTATT---AGAAGAA---A---TGGATTTGCCAGGAAAATGGAAACCAAAAATGATAGGGG
GAATTGGAGGTTTTATCAAAGTAAGACAGTATGAGAACATATCCCTAGAAATTTGCGGACACAAGACTGCAGGTACAGTA
TTGATAGGACCTACACCTGTCAACA---TAATTGGAAGAAATCTGTTGACTCAGCTTGGTTGCACTTTAAACTTT
>JF932482/B/CN/2006/CC056
CCTCAAATCACTCTTTGGCAACGACCCCTTGTCACAATAAAGATA---GGGGGGCAAGTAAAGGAAGCTCTATT---AGA
TACAGGAGCAGATGATACAGTATT---AGAAGAC---A---TGAATTTGCCAGGAAGATGGAGACCAAAAATGATAGGGG
GAATTGGAGGTTTTATCAAAGTAAGACAGTATGATCAGATACCCATAGAAATTTGTGGACACAAGACCGAAGGTACAGTA
TTAATAGGACCTACACCAGTCAACA---TAATTGGGAGAAATCTGTTGACTCAGCTTGGTTGCACTTTAAATTTT
>JF932483/B/CN/2007/FJ070016
CCTCAAATCACTCTTTGGCAACGACCCCTTGTCACAATAAAGATA---GGGGGGCAATTAAAGGAAGCTCTATT---AGA
TACAGGAGCAGATGATACAGTATT---AGAAGAA---A---TGAATTTGCCAGGAAGATGGAAACCAAAAATGATAGGGG
GAATTGGAGGTTTTATCAAAGTAAGACAGTATGATCAGATACCCATAGAAATCTGTGGACACAAGACTGAAGGTACAGTG
TTAATAGGACCTACACCTGTCAACA---TAATTGGAAGAAATCTGTTGACACAGCTTGGTTGCACTTTAAATTTT
>JF932484/B/CN/2007/GS070017
CCTCAAATCACTCTTTGGCAACGACCCCTCGTCACAATAAAGATA---GGGGGGCAATTAAAGGAAGCTCTATT---AGA
TACAGGAGCAGATGATACAGTATT---AGAAGAA---A---TGAATTTACCAGGAAGATGGAAACCAAAAATGATAGGGG
GAATTGGAGGTTTTATCAAAGTAAGACAGTATGATGAGATACCCATAGAAATCTGTGGCCACAAGGCTGTAGGTACAGTA
TTAATAGGACCCACACCTGTCAACA---TAATTGGAAGAAATCTGTTGACTCAGCTTGGTTGTACTTTAAATTTT
>JF932485/B/CN/2007/GZ070002
CCTCAAATCACTCTTTGGCAACGACCCCTCGTCACAATAAAGATA---GGGGGGCAATTAAAGGAAGCTCTATT---AGA
TACAGGAGCAGATGATACAGTATT---AGAAGAC---A---TGAATTTGCCAGGAAAATGGAAACCAAAAATGATAGGGG
GAATTGGAGGTTTTATCAAAGTGAGACAGTATGATCAGGTACACATAGAAATCTGCGGACACAAGGTTGTAGGTACAGTA
TTAATAGGACCTACACCTGTCAACA---TAATTGGGAGAAATCTGTTGACTCAGCTAGGTTGCACATTAAATTTT
>JF932486/B/CN/2007/GZ070030
CCTCAAATCACTCTTTGGCAACGACCCCTCGTCACAATAAAGATA---GGGGGGCAATTAAAGGAAGCTCTATT---AGA
TACAGGAGCAGATGATACAGTATT---AGAAGAC---A---TGAATTTGCCAGGAAGATGGAAACCAAAAATGATAGGGG
GAATTGGAGGTTTTATCAAAGTAAGACAGTATGATCAGATACCCATAGAAATTTGTGGACACAAGGCTGTAGGTACAGTA
TTAATAGGACCCACACCTGTCAACA---TAATTGGAAGAAATCTGTTGACTCAGATTGGTTGCACTTTAAATTTT
>JF932487/B/CN/2007/HB070006
CCTCAAATCACTCTTTGGCAACGACCCCTCGTCACAATAAGGATA---GGGGGGCAATTAAAGGAAGCTCTATT---AGA
TACAGGAGCAGATGATACAGTATT---AGAAGAC---A---TGAATTTGCCAGGGAGATGGAAACCAAAAATGATAGGGG
GAATTGGAGGTTTTATCAAAGTAAGACAGTATGATCAGATACCCATAGAAATCTGTGGGCACAAGACTGAAGGTACAGTG
TTAATAGGACCTACACCTGTCAACA---TAATTGGGAGGAATCTGTTGACTCAGCTTGGTTGCACTTTAAATTTT
>JF932488/B/CN/2007/HB070022
CCTCAAATCACTCTTTGGCAACGACCCCTCGTCACAATAAAGATA---GGGGGGCAATCAAAGGAAGCTCTATT---AGA
TACAGGAGCAGATGATACAGTATT---AGAAGAA---A---TGAATTTGCCAGGAAGATGGAAACCAAAAATGATAGGGG
GAATTGGGGGTTTTATCAAAGTAAGACAGTATGATCAGATACCCATAGAAATCTGTGGACACAAGGCTGTAGGTACAGTA
TTAATAGGACCTACACCTGTCAACA---TAATTGGGAGAAATCTGTTGACTCAGATTGATTGCACTTTAAATTTT
>JF932489/B/CN/2007/HB070035
CCTCAAATCACTCTTTGGCAACGACCCCTTGTCTCAATAAAGGTA---GGGGGGCAAATAAAAGAAGCTCTATT---AGA
TACAGGAGCAGATGATACAGTATT---AGAAGAA---A---TGAATTTGCCAGGAAGATGGAAACCAAAAATGATAGGGG
GAATTGGAGGTTTTATCAAAGTAAGACAGTATGATCAGATACCCATAGAAATCTGTGGACACAAGGCTATAGGTACAGTA
TTAGTAGGACCTACACCTGTCAACA---TAATTGGGAGAAATCTGTTGACTCAGCTTGGTTGCACTTTAAATTTT
>JF932490/B/CN/2007/JL070038
CCTCAAATCACTCTTTGGCAACGACCCCTCGTCACAGTAAAAATA---GGGGGGCAATTAAAGGAAGCTCTATT---AGA
TACAGGAGCAGATGATACAGTATT---AGAAGAA---A---TGAATTTGCCAGGAAGATGGAAACCAAAAATGATAGGGG
GAATTGGAGGTTTTATCAAAGTAAAACAGTATGATCAGATATCTCTAGAAATTTGCGGACACAAGGTTGAAGGTACAGTA
TTAATAGGACCTACACCTGTCAACA---TAATTGGAAGAAATCTGTTGACTCAACTTGGTTGTACTTTAAATTTT
>JF932491/B/CN/2007/JS070389
CCTCAAATCACTCTTTGGCAACGACCCCTCGTCGCAATAAAGATA---GGGGGGCAAGTAAAGGAAGCTCTATT---AGA
TACAGGAGCAGATGATACAGTATT---AGAAGAC---A---TGAATTTGCCAGGAAGATGGAAACCAAAAATGATAGGGG
GAATTGGAGGTTTTATCAAAGTAAGACAGTATGATCAGATACCCATAGAAATCTGCGGACACAAGACAGTAGGTACAGTA
TTAATAGGACCTACACCTGTCAACA---TAATTGGAAGAAATCTGTTGACTCAGCTTGGTTGCACTTTAAATTTT
>JF932494/B/CN/2009/YN09P0014
CCTCAAATCACTCTTTGGCAACGACCCCTCGTCTCAATAAAGATA---GGGGGGCAATTAAAGGAAGCTCTATT---AGA
TACAGGAGCAGATGATACAGTGTT---AGAAGAC---A---TGAATTTGCCAGGAAGATGGAAACCAAAAATGATAGGAG
GAATTGGAGGTTTTATCAAAGTAAGACAATATGATCAGGTACCCATAGAAATTTGCGGACACAAAGCTATAGGTACAGTA
TTAGTAGGACCTACACCTGTCAACA---TAATTGGAAGAAATCTGTTGACTCAGCTTGGTTGCACTTTAAATTTT
>JF932498/B/CN/2008/cbjc468
CCTCAAATCACTCTTTGGCAACGACCCCTTGTCACAGTAAAGATA---GGGGGGCAATTAAAGGAAGCTCTATT---AGA
TACAGGAGCAGATGATACAGTATT---AGAAGAT---A---TGAATTTGCCAGGAAGATGGAAACCAAAAATGATAGGGG
GAATTGGAGGCTTTATCAAAGTAAGACAGTATGAGCAGATACCCATAGAAATCTGCGGCCACAAGGCTGTAGGTACAGTA
TTAATAGGACCTACACCTGTCAACA---TAATTGGGAGAAATCTGTTGACTCAGCTTGGTTGCACTTTAAATTTT
>JF932499/B/CN/2007/hb070025
CCTCAAATCACTCTTTGGCAACGACCCCTCGTCACAGTAAAGATA---GGGGGGCAATTAAAGGAAGCTCTATT---AGA
TACAGGAGCAGATGATACAGTATT---AGAAGAA---A---TGAATTTACCAGGAAGATGGAAACCAAAAATGATAGGGG
GAATTGGAGGTTTTATCAAAGTAAGACAGTATGATCAGGTACCCATAGAAATCTGCGGCCACAAGGCTGTAGGAACAGTA
TTAATAGGACCTACACCTGTCAACA---TAATTGGGAGAAATCTGTTGACTCAACTTGGTTGCACTTTAAATTTT
>JF932500/B/CN/2007/hen1345
CCTCAAATCACTCTTTGGCAACGACCCATCGTCACAATAAAGATA---GGGGGACAATTAAAGGAAGCTCTATT---AGA
TACAGGAGCAGATGATACAGTATT---AGAAGAA---A---TGAATTTGCCAGGAAGATGGAAACCAAAAATGATAGGGG
GAATTGGAGGTTTTATCAAAGTAAGACAGTATGATCAGATACCCATAGAAATTTGTGGACACAAGACTGAAGGTACAGTA
TTAATAGGACCTACACCTGTCAACA---TAATTGGGAGAAATCTGTTGACTCAGCTTGGTTGCACTTTAAATTTT
>JN024100/B/US/2004/USPI83747EI6y04121pcWG2B5
CCTCAGATCACTCTTTGGCAACGACCCCTCGTCACAATAAAGATA---GGGGGGCAACTAAAGGAGGCTCTATT---AGA
TACAGGAGCAGATGATACAGTATT---AGAAGAC---A---TGAGTTTACCAGGAAAATGGAAACCAAAAATGATAGGGG
GAATTGGAGGTTTTATCAAAGTAAGACAGTATGATCAGATACCTATAGAAATCTGTGGACATAAAGCTATAGGTACAGTA
TTAGTAGGACCTACACCTGTCAACA---TAATTGGAAGAAATCTGTTGACTCAGATTGGTTGTACTTTAAATTTT
>JN024101/B/US/2004/USPI83747EI6y04121pcWG2B1
CCTCAGATCACTCTTTGGCAACGACCCCTCGTCACAATAAAGATA---GGGGGGCAACTAAAGGAGGCTCTATT---AGA
TACAGGAGCAGATGATACAGTATT---AGAAGAC---A---TGAGTTTACCAGGAAAATGGAAACCAAAAATGATAGGGG
GAATTGGAGGTTTTATCAAAGTAAGACAGTATGATCAGATACCTATAGAAATCTGTGGACATAAAGCTATAGGTACAGTA
TTAGTAGGACCTACACCTGTCAACA---TAATTGGAAGAAATCTGTTGACTCAGATTGGTTGTACTTTAAATTTT
>JN024103/B/US/2004/USPI83747EI6y04121pcWG2B7
CCTCAGATCACTCTTTGGCAACGACCCCTCGTCACAATAAAGATA---GGGGGGCAACTAAAGGAGGCTCTATT---AGA
TACAGGAGCAGATGATACAGTATT---AGAAGAC---A---TGAGTTTACCAGGAAAATGGAAACCAAAAATGATAGGGG
GAATTGGAGGTTTTATCAAAGTAAGACAGTATGATCAGATACCTATAGAAATCTGTGGACATAAAGCTATAGGTACAGTA
TTAGTAGGACCTACACCTGTCAACA---TAATTGGAAGAAATCTGTTGACTCAGATTGGTTGTACTTTAAATTTT
>JN024104/B/US/2004/USPI83747EI6y04121pcWG2B8
CCTCAGATCACTCTTTGGCAACGACCCCTCGTCACAATAAAGATA---GGGGGGCAACTAAAGGAGGCTCTATT---AGA
TACAGGAGCAGATGATACAGTATT---AGAAGAC---A---TGAGTTTACCAGGAAAATGGAAACCAAAAATGATAGGGG
GAATTGGAGGTTTTATCAAAGTAAGACAGTATGATCAGATACCTATAGAAATCTGTGGACATAAAGCTATAGGTACAGTA
TTAGTAGGACCTACACCTGTCAACA---TAATTGGAAGAAATCTGTTGACTCAGATTGGTTGTACTTTAAATTTT
>JN024105/B/US/2004/USPI83747EI6y04121pcWG2B10
CCTCAGATCACTCTTTGGCAACGACCCCTCGTCACAATAAAGATA---GGGGGGCAACTAAAGGAGGCTCTATT---AGA
TACAGGAGCAGATGATACAGTATT---AGAAGAC---A---TGAGTTTACCAGGAAAGTGGAAACCAAAAATGATAGGGG
GAATTGGAGGTTTTATCAAAGTAAGACAGTATGATCAGATACCTATGGAAATCTGTGGACATAAAGCTATAGGTACAGTA
TTAGTAGGACCTACACCTGTCAACA---TAATTGGAAGAAATCTGTTGACTCAGATTGGTTGTACTTTAAATTTT
>JN024106/B/US/2004/USPI83747EI6y04121pcWG2B9
CCTCAGATCACTCTTTGGCAACGACCCCTCGTCACAATAAAGATA---GGGGGGCAACTAAAGGAGGCTCTATT---AGA
TACAGGAGCAGATGATACAGTATT---AGAAGAC---A---TGAGTTTACCAGGAAAATGGAAACCAAAAATGATAGGGG
GAATTGGAGGTTTTATCAAAGTAAGACAGTATGATCAGATACCTATAGAAATCTGTGGACATAAAGCTATAGGTACAGTA
TTAGTAGGACCTACACCTGTCAACA---TAATTGGAAGAAATCTGTTGACTCAGATTGGTTGTACTTTAAATTTT
>JN024107/B/US/2004/USPI83747EI6y04121pcWG2B3
CCTCAGATCACTCTTTGGCAACGACCCCTCGTCACAATAAAGATA---GGGGGGCAACTAAAGGAGGCTCTATT---AGA
TACAGGAGCAGATGATACAGTATT---AGAAGAC---A---TGAGTTTACCAGGAAAATGGAAACCAAAAATGATAGGGG
GAATTGGAGGTTTTATCAAAGTAAGACAGTATGATCAGATACCTATAGAAATCTGTGGACATAAAGCTATAGGTACAGTA
TTAGTAGGACCTACACCTGTCAACA---TAATTGGAAGAAATCTGTTGACTCAGATTGGTTGTACTTTAAATTTT
>JN024108/B/US/2004/USPI83747EI6y04121pcWG2B4
CCTCAGATCACTCTTTGGCAACGACCCCTCGTCACAATAAAGATA---GGGGGGCAACTAAAGGAGGCTCTATT---AGA
TACAGGAGCAGATGATACAGTATT---AGAAGAC---A---TGAGTTTACCAGGAAAATGGAGACCAAAAATGATAGGGG
GAATTGGAGGTTTTATCAAAGTAAGACAGTGTGATCAGATACCTATAGAAATCTGTGGACATAAAGCTATAGGTACAGTA
TTAGTAGGACCTACACCTGTCAACA---TAATTGGAAGAAATCTGTTGACTCAGATTGGTTGTACTTTAAATTTT
>JN024109/B/US/2004/USPI83747EI6y04121pcWG2B2
CCTCAGATCACTCTTTGGCAACGACCCCTCGTCACAATAAAGATA---GGGGGGCAACTAAAGGAGGCTCTATT---AGA
TACAGGAGCAGATGATACAGTATT---AGAAGAC---A---TGAGTTTACCAGGAAAATGGAAACCAAAAATGATAGGGG
GAATTGGAGGTTTTATCAAAGTAAGACAGTATGATCAGATACCTATAGAAATCTGTGGACATAAAGCTATAGGTACAGTA
TTAGTAGGACCTACACCTGTCAGCA---TAATTGGAAGAAATCTGTTGACTCAGATTGGTTGTACTTTAAATTTT
>JN024110/B/US/2004/USPI83747EI12y04121pcWG2B10
CCTCAGATCACTCTTTGGCAACGACCCCTCGTCACAATAAAGATA---GGGGGGCAACTAAAGGAGGCTCTATT---AGA
TACAGGAGCAGATGATACAGTATT---AGAAGAC---A---TGAGTTTACCAGGAAAATGGAAACCAAAAATGATAGGGG
GAATTGGAGGTTTTATCAAAGTAAGACAGTATGATCAGATACCTATAGAAATCTGTGGACATAAAGCTATAGGTACAGTA
TTAGTAGGACCTACACCTGTCAACA---TAATTGGAAGAAATCTGTTGACTCAGATTGGTTGTACTTTAAATTTT
>JN024111/B/US/2004/USPI83747EI12y04121pcWG2B3
CCTCAGATCACTCTTTGGCAACGACCCCTCGTCACAATAAAGATA---GGGGGGCAACTAAAGGAGGCTCTATT---AGA
TACAGGAGCAGATGATACAGTATT---AGAAGAC---A---TGAGTTTACCAGGAAAATGGAAACCAAAAATGATAGGGG
GAATTGGAGGTTTTATCAAAGTAAGACAGTATGATCAGATACCTATAGAAATCTGTGGACATAAAGCTATAGGTACAGTA
TTAGTAGGACCTACACCTGTCAACA---TAATTGGAAGAAATCTGTTGACTCAGATTGGTTGTACTTTAAATTTT
>JN024112/B/US/2004/USPI83747EI12y04121pcWG2B7
CCTCAGATCACTCTTTGGCAACGACCCCTCGTCACAATAAAGATA---GGGGGGCAACTAAAGGAGGCTCTATT---AGA
TACAGGAGCAGATGATACAGTATT---AGAAGAC---A---TGAGTTTACCAGGAAAATGGAAACCAAAAATGATAGGGG
GAATTGGAGGTTTTATCAAAGTAAGACAGTATGATCAGATACCTATAGAAATCTGTGGACATAAAGCTATAGGTACAGTA
TTAGTAGGACCTACACCTGTCAACA---TAATTGGAAGAAATCTGTTGACTCAGATTGGTTGTACTTTAAATTTT
>JN024113/B/US/2004/USPI83747EI12y04121pcWG2B2
CCTCAGATCACTCTTTGGCAACGACCCCTCGTCACAATAAAGATA---GGGGGGCAACTAAAGGAGGCTCTATT---AGA
TACAGGAGCAGATGATACAGTATT---AGAAGAC---A---TGAGTTTACCAGGAAAATGGAAACCAAAAATGATAGGGG
GAATTGGAGGTTTTATCAAAGTAAGACAGTATGATCAGATACCTATAGAAATCTGTGGACATAAAGCTATAGGTACAGTA
TTAGTAGGACCTACACCTGTCAACA---TAATTGGAAGAAATCTGTTGACTCAGATTGGTTGTACTTTAAATTTT
>JN024114/B/US/2004/USPI83747EI12y04121pcWG2B6
CCTCAGATCACTCTTTGGCAACGACCCCTCGTCACAATAAAGATA---GGGGGGCAACTAAAGGAGGCTCTATT---AGA
TACAGGAGCAGATGATACAGTATT---AGAAGAC---A---TGAGTTTACCAGGAAAATGGAAACCAAAAATGATAGGGG
GAATTGGAGGTTTTATCAAAGTAAGACAGTATGATCAGATACCTATAGAAATCTGTGGACATAAAGCTATAGGTACAGTA
TTAGTAGGACCTACACCTGTCAACA---TAATTGGAAGAAATCTGTTGACTCAGATTGGTTGTACTTTAAATTTT
>JN024115/B/US/2004/USPI83747EI12y04121pcWG2B5
CCTCAGATCACTCTTTGGCAACGACCCCTCGTCACAATAAAGATA---GGGGGGCAACTAAAGGAGGCTCTATT---AGA
TACAGGAGCAGATGATACAGTATT---AGAAGAC---A---TAAGTTTACCAGGAAAATGGAAACCAAAAATGATAGGGG
GAATTGGAGGTTTTATCAAAGTAAGACAGTATGATCAGATACCTATAGAAATCTGTGGACATAAAGCTATAGGTACAGTA
TTAGTAGGACCTACACCTGTCAACA---TAATTGGAAGAAATCTGTTGACTCAGATTGGTTGTACTTTAAATTTT
>JN024116/B/US/2004/USPI83747EI12y04121pcWG2B8
CCTCAGATCACTCTTTGGCAACGACCCCTCGTCGCAATAAAGATA---GGGGGGCAACTAAAGGAGGCTCTATT---AGA
TACAGGAGCAGATGATACAGTATT---AGAAGAC---A---CGAGTTTACCAGGAAAATGGAAACCAAAAATGATAGGGG
GAATTGGAGGTTTTATCAAAGTAAGACAGTATGATCAGATACCTATAGAAATCTGTGGACATAAAGCTATAGGTACAGTA
TTAGTAGGACCTACACCTGTCAACA---TAATTGGAAGAAATCTGTTGACTCAGATTGGTTGTACTTTAAATTTT
>JN024117/B/US/2004/USPI83747EI12y04121pcWG2B1
CCTCAGATCACTCTTTGGCAACGACCCCTCGTCACAATAAAGATA---GGGGGGCAACTAAAGGAGGCTCTATT---AGA
TACAGGAGCAGATGATACAGTATT---AGAAGAC---A---TGAGTTTACCAGGAAAATGGAAACCAAAAATGATAGGGG
GAATTGGAGGTTTTATCAAAGTAAGACAGTATGATCAGATACCTATAGAAATCTGTGGACATAAAGCTATAGGTACAGTA
TTAGTAGGACCTACACCTGTCAACA---TAATTGGAAGAAATCTGTTGACTCAGATTGGTTGTACTTTAAATTTT
>JN024118/B/US/2004/USPI83747EI12y04121pcWG2B4
CCTCAGATCACTCTTTGGCAACGACCCCTCGTCACAATAAAGATA---GGGGGGCAACTAAAGGAGGCTCTATT---AGA
TACAGGAGCAGATGATACAGTATT---AGAAGAC---A---TGAGTTTACCAGGAAAATGGAAACCAAAAATGATAGGGG
GAATTGGAGGTTTTATCAAAGTAAG-------------------------------------------------ACAGTA
TTAGTAGGACCTACACCTGTCAACA---TAATTGGAAGAAATCTGTTGACTCAGATTGGTTGTACTTTAAATTTT
>JN024119/B/US/2004/USPI83747EI12y04121pcWG2B9
CCTCAGATCACTCTTTGGCAACGACCCCTCGTCACAATAAAGATA---GGGGGGCAACTAAAGGAGGCTCTATT---AGA
TACAGGAGCAGATGATACAGTATT---AGAAGAC---A---TGAGTTTACCAGGAAAATGGAAACCAAAAATGATAGGGG
GAATTGGAGGTTTTATCAAAGTAAGACAGTATGATCAGATACCTATAGAAATCTGTGGACATAAAGCTATAGGTACAGTA
TTAGTAGGACCTACACCTGTCAACA---TAATTGGAAGAAATCTGTTGACTCAGATTGGTTGTACTTTAAATTTT
>JN024120/B/US/2005/USPI83747EI21y05011pcWG2B5
CCTCAGATCACTCTTTGGCAACGACCCCTCGTCACAATAAAGATA---GGGGGGCAACTAAAGGAGGCTCTATT---AGA
TACAGGAGCAGATGATACAGTATT---AGAAGAC---A---TGAGTTTACCAGGAAAATGGAAACCAAAAATGATAGGGG
GAATTGGAGGTTTTATCAAAGTAAGACAGTATGATCAGATACCTATAGAAATCTGTGGACATAAAGCTATAGGTACAGTA
TTAGTAGGACCTACACCTGTCAACA---TAATTGGAAGAAATCTGTTGACTCAGATTGGTTGTACTTTAAATTTT
>JN024121/B/US/2005/USPI83747EI21y05011pcWG2B4
CCTCAGATCACTCTTTGGCAACGACCCCTCGTCACAATAAAGATA---GGGGGGCAACTAAAGGAGGCTCTATT---AGA
TACAGGAGCAGATGATACAGTATT---AGAAGAC---A---TGAGTTTACCAGGAAAATGGAAACCAAAAATGATAGGGG
GAATTGGAGGTTTTATCAAAGTAAGACAGTATGATCAGATACCTATAGAAATCTGTGGACATAAAGCTATAGGTACAGTA
TTAGTAGGACCTACACCTGTCAACA---TAATTGGAAGAAATCTGTTGACTCAGATTGGTTGTACTTTAAATTTT
>JN024122/B/US/2005/USPI83747EI21y05011pcWG2B10
CCTCAGATCACTCTTTGGCAACGACCCCTCGTCACAATAAAGATA---GGGGGGCAACTAAAGGAGGCTCTATT---AGA
TACAGGAGCAGATGATACAGTATT---AGAAGAC---A---TGAGTTTACCAGGAAAATGGAAACCAAAAATGATAGGGG
GAATTGGAGGTTTTATCAAAGTAAGACAGTATGATCAGATACCTATAGAAATCTGTGGACATAAAGCTATAGGTACAGTA
TTAGTAGGACCTACACCTGTCAACA---TAATTGGAAGAAATCTGTTGACTCAGATTGGTTGTACTTTAAATTTT
>JN024123/B/US/2005/USPI83747EI21y05011pcWG2B1
CCTCAGATCACTCTTTGGCAACGACCCCTCGTCACAATAAAGATA---GGGGGGCAACTAAAGGAGGCTCTATT---AGA
TACAGGAGCAGATGATACAGTATT---AGAAGAC---A---TGAGTTTACCAGGAAAATGGAAACCAAAAATGATAGGGG
GAATTGGAGGTTTTATCAAAGTAAGACAGTATGATCAGATACCTATAGAAATCTGTGGACATAAAGCTATAGGTACAGTA
TTAGTAGGACCTACACCTGTCAACA---TAATTGGAAGAAATCTGTTGACTCAGATTGGTTGTACTTTAAATTTT
>JN024124/B/US/2005/USPI83747EI21y05011pcWG2B8
CCTCAGATCACTCTTTGGCAACGACCCCTCGTCACAATAAAGATA---GGGGGGCAACTAAAGGAGGCTCTATT---AGA
TACAGGAGCAGATGATACAGTATT---AGAAGAC---A---TGAGTTTACCAGGAAAATGGAAACCAAAAATGATAGGGG
GAATTGGAGGTTTTATCAAAGTAAGACAGTATGATCAGATACCTATAGAAATCTGTGGACATAAAGCTATAGGTACAGTA
TTAGTAGGACCTACACCTGTCAACA---TAATTGGAAGAAATCTGTTGACTCAGATTGGTTGTACTTTAAATTTT
>JN024125/B/US/2005/USPI83747EI21y05011pcWG2B3
CCTCAGATCACTCTTTGGCAACGACCCCTCGTCACAATAAAGATA---GGGGGGCAACTAAAGGAGGCTCTATT---AGA
TACAGGAGCAGATGATACAGTATT---AGAAGAC---A---TGAGTTTACCAGGAAAATGGAAACCAAAAATGATAGGGG
GAATTGGAGGTTTTATCAAAGTAAGACAGTATGATCAGATACCTATAGAAATCTGTGGACATAAAGCTATAGGTACAGTA
TTAGTAGGACCTACACCTGTCAACA---TAATTGGAAGAAATCTGTTGACTCAGATTGGTTGTACTTTAAATTTT
>JN024126/B/US/2005/USPI83747EI21y05011pcWG2B6
CCTCAGACCACTCTTTGGCAACGACCCCTCGTCACAATAAAGATA---GGGGGGCAACTAAAGGAGGCTCTATT---AGA
TACAGGAGCAGATGATACAGTATT---AGAAGAC---A---TGAGTTTACCAGGAAAATGGAAACCAAAAATGATAGGGG
GAATTGGAGGTTTTATCAAAGTAAGACAGTATGATCAGATACCTATAGAAATCTGTGGACATAAAGCTATAGGTACAGTA
TTAGTAGGACCTACACCTGTCAACA---TAATTGGAAGAAATCTGTTGACTCAGATTGGTTGTACTTTAAATTTT
>JN024127/B/US/2005/USPI83747EI21y05011pcWG2B7
CCTCAGATCACTCTTTGGCAACGACCCCTCGTCACAATAAAGATA---GGGGGGCAACTAAAGGAGGCTCTATT---AGA
TACAGGAGCAGATGATACAGTATT---AGAAGAC---A---TGAGTTTACCAGGAAAATGGAAACCAAAAATGATAGGGG
GAATTGGAGGTTTTATCAAAGTAAGACAGTATGATCAGATACCTATAGAAATCTGTGGACATAAAGCTATAGGTACAGTA
TTAGTAGGACCTACACCTGTCAACA---TAATTGGAAGAAATCTGTTGACTCAGATTGGTTGTACTTTAAATTTT
>JN024128/B/US/2005/USPI83747EI21y05011pcWG2B2
CCTCAGATCACTCTTTGGCAACGACCCCTCGTCACAATAAAGATA---GGGGGGCAACCAAAGGAGGCTCTATT---AGA
TACAGGAGCAGATGATACAGTATT---AGAAGAC---A---TGAGTTTACCAGGAAAATGGAAACCAAAAATGATAGGGG
GAATTGGAGGTTTTATCAAAGTAAGACAGTATGATCAGATACCTATAGAAATCTGTGGACATAAAGCTATAGGTACAGTA
TTAGTAGGACCTACACCTGTCAACA---TAATTGGAAGAAATCTGTTGACTCAGATTGGTTGTACTTTAAATTTT
>JN024129/B/US/2005/USPI83747EI21y05011pcWG2B9
CCTCAGATCACTCTTTGGCAACGACCCCTCGTCACAATAAAGATA---GGGGGGCAACTAAAGGAGGCTCTATT---AGA
TACAGGAGCAGATGATACAGTATT---AGAAGAC---A---TGAGTTTACCAGGAAAATGGAAACCAAAAATGATAGGGG
GAATTGGAGGTTTTATCAAAGTAAGACAGTATGATCAGATACCTATAGAAATCTGTGGACATAAAGCTATAGGTACAGTA
TTAGTAGGACCTACACCTGTCAACA---TAATTGGAAGAAATCTGTTGACTCAGATTGGTTGTACTTTAAATTTT
>JN024130/B/US/2005/USPI83747EI42y05011pcWG2B3
CCTCAGATCACTCTTTGGCAACGACCCCTCGTCACAATAAAGATA---GGGGGGCAACTAAAGGAGGCTCTATT---AGG
TACAGGAGCAGATGATACAGTATT---AGAAGAC---A---TGAGTTTACCAGGAAAATGGAAACCAAAAATGATAGGGG
GAATTGGAGGTTTTATCAAAGTAAGACAGTATGATCAGATACCTATAGAAATCTGTGGACATAAAGCTATAGGTACAGTA
TTAGTAGGACCTACACCTGTCAACA---TAATTGGAAGAAATCTGTTGACTCAGATTGGTTGTACTTTAAATTTT
>JN024131/B/US/2005/USPI83747EI42y05011pcWG2B8
CCTCAGATCACTCTTTGGCAACGACCCCTCGTCACAATAAAGATA---GGGGGGCAACTAAAGGAGGCTCTATT---AGA
TACAGGAGCAGATGATACAGTATT---AGAAGAC---A---TGAGTTTACCAGGAAAATGGAAACCAAAAATGATAGGGG
GAATTGGAGGTTTTATCAAAGTAAGACAGTATGATCAGATACCTATAGAAATCTGTGGACATAAAGCTATAGGTACAGTA
TTAGTAGGACCTACACCTGTCAACA---TAATTGGAAGAAATCTGTTGACTCAGATTGGTTGTACTTTAAATTTT
>JN024132/B/US/2005/USPI83747EI42y05011pcWG2B10
CCTTAGATCACTCTTTGGCAACGACCCCTCGTCACAATAAAGATA---GGGGGGCAACTAAAGGAGGCTCTATT---AGA
TACAGGAGCAGATGATACAGTATT---AGAAGAC---A---TGAGTTTACCAGGAAAATGGGAACCAAAAATGATAGGGG
GAATTGGAGGTTTTATCAAAGTAAGACAGTATGATCAGATACCTATAGAAATCTGTGGACATAAAGCTATAGGTACAGTA
TTAGTAGGACCTACACCTGTCAACA---TAATTGGAAGAAATCTGTTGACTCAGATTGGTTGTACTTTAAATTTT
>JN024133/B/US/2005/USPI83747EI42y05011pcWG2B2
CCTCAGATCACTCTTTGGCAACGACCCCTCGTCACAATAAAGATA---GGGGGGCAACTAAAGGAGGCTCTATT---AGA
TACAGGAGCAGATGATACAGTATT---AGAAGAC---A---TGAGTTTACCAGGAAAATGGAAACCAAAAATGATAGGGG
GAATTGGAGGTTTTATCAAAGTAAGACAGTATGATCAGATACCTATAGAAATCTGTGGACATAAAGCTATAGGTACAGTA
TTAGTAGGACCTACACCTGTCAACA---TAATTGGAAGAAATCTGTTGACTCAGATTGGTTGTACTTTAAATTTT
>JN024134/B/US/2005/USPI83747EI42y05011pcWG2B4
CCTCAGATCACTCTTTGGCAACGACCCCTCGTCACAATAAAGATA---GGGGGGCAACTAAAGGAGGCTCTATT---AGA
TACAGGAGCAGATGATACAGTATT---AGAAGAC---A---TGAGTTTACCAGGAAAATGGAAACCAAAAATGATAGGGG
GAATTGGAGGTTTTATCAAAGTAAGACAGTATGATCAGATACCTATAGAAATCTGTGGACATAAAGCTATAGGTACAGTA
TTAGTAGGACCTACACCTGTCAACA---TAATTGGAAGAAATCTGTTGACTCAGATTGGTTGTACTTTAAATTTT
>JN024135/B/US/2005/USPI83747EI42y05011pcWG2B7
CCTCAGATCACTCTTTGGCAACGACCCCTCGTCACAATAAAGATA---GGGGGGCAACTAAAGGAGGCTCTATT---AGA
TACAGGAGCAGGTGATACAGTATT---AGAAGAC---A---TGAGTTTACCAGGAAAATGGAAACCAAAAATGATAGGGG
GAATTGGAGGTTTTATCAAAGTAAGACAGTATGATCAGATACCTATAGAAATCTGTGGACATAAAGCTATAGGTACAGTA
TTAGTAGGACCTACACCTGTCAACA---TAATTGGAAGAAATCTGTTGACTCAGATTGGTTGTACTTTAAATTTT
>JN024136/B/US/2005/USPI83747EI42y05011pcWG2B1
CCTCAGATCACTCTTTGGCAACGACCCCTCGTCACAATAAAGATA---GGGGGGCAACTAGAGGAGGCTCTATT---AGA
TACAGGAGCAGATGATACAGTATT---AGAAGAC---A---TGAGTTTACCAGGAAAATGGAAACCAAAAATGATAGGGG
GAATTGGAGGTTTTATCAAAGTAAGACAGTATGATCAGATACCTATAGAAATCTGTGGACATAAAGCTATAGGTACAGTA
CTAGTAGGACCTACACCTGTCAACA---TAATTGGAAGAAATCTGTTGACTCAGATTGGTTGTACTTTAAATTTT
>JN024137/B/US/2005/USPI83747EI42y05011pcWG2B5
CCTCAGATCACTCTTTGGCAACGACCCCTCGTCACAATAAAGATA---GGGGGGCAACTAAAGGAGGCTCTATT---AGA
TACAGGAGCAGATGATACAGTATT---AGAAGAC---A---TGAGTTTACCAGGAAAATGGAAACCAAAAATGATAGGGG
GAATTGGAGGTTTTATCAAAGTAAGACAGTATGATCAGATACCTATAGAAATCTGTGGACATAAAGCTATAGGTACAGTA
TTAGTAGGACCTACACCTGTCAACA---TAATTGGAAGAAATCTGTTGACTCAGATTGGTTGTACTTTAAATTTT
>JN024138/B/US/2005/USPI83747EI42y05011pcWG2B6
CCTCAGATCACTCTTTGGCAACGACCCCTCGTCACAATAAAGATA---GGGGGGCAACTAAAGGAGGCTCTATT---AGA
TACAGGAGCAGATGATACAGTATT---AGAAGAC---A---TGAGTTTACCAGGAAAATGGAAACCAAAAGTGATAGGGG
GAATTGGAGGTTTTATCAAAGTAAGACAGTATGATCAGATACCTATAGAAATCTGTGGACATAAAGCTATAGGTACAGTA
TTAGTAGGACCTACACCTGTCAACA---TAATTGGAAGAAATCTGTTGACTCAGATTGGTTGTACTTTAAATTTT
>JN024139/B/US/2005/USPI83747EI48y05021pcWG2B1
CCTCAGATCACTCTTTGGCAACGACCCCTCGTCACAATAAAGATA---GGGGGGCAACTAAAGGAGGCTCTATT---AGA
TACAGGAGCAGATGATACAGTATT---AGAAGAC---A---TGAGTTTACCAGGAA-ATGGAAACCAAAAATGATAGGGG
GAATTGGAGGTTTTATCAAAGTAAGACAGTATGATCAGATACCTATAGAAATCTGTGGACATAAAGCTATAGGTACAGTA
TTAGTAGGACCTACACCTGTCAACA---TAATTGGAAGAAATCTGTTGACTCAGATTGGTTGTACTTTAAATTTT
>JN024140/B/US/2005/USPI83747EI48y05021pcWG2B2
CCCCAGATCACTCTTTGGCAACGACCCCTCGTCACAATAAAGATA---GGGGGGCAACTAAAGGAGGCTCTATT---AGA
TACGGGAGCAGATGATACAGTATT---AGAAGAC---A---TGAGTTTACCAGGAAAATGGAAACCAAAAATGATAGGGG
GAATTGGAGGTTTTATCAAAGTAAGACAGTATGATCAGATACCTATAGAAATCTGTGGACATAAAGCTATAGGTACAGTA
TTAGTAGGACCTACACCTGTCAACA---TAATTGGAAGAAATCTGTTGACTCAGATTGGTTGTACTTTAAATTTT
>JN024141/B/US/2005/USPI83747EI48y05021pcWG2B10
CCTCAGATCACTCTTTGGCAACGACCCCTCGTCACAATAAAGATA---GGGGGGCAACTAAAGGAGGCTCTATT---AGA
TACAGGAGCAGATGATACAGTATT---AGAAGAC---A---TGAGTTTACCAGGAAAATGGAAACCAAAAATGATAGGGG
GAATTGGAGGTTTTATCAAAGTAAGACAGTATGATCAGATACCTATAGAAATCTGTGGACATAAAGCTATAGGTACAGTA
TTAGTAGGACCTACACCTGTCAACA---TAATTGGAAGAAATCTGTTGACTCAGATTGGTTGTACTTTAAATTTT
>JN024142/B/US/2005/USPI83747EI48y05021pcWG2B6
CCTCAGATCACTCTTTGGCAACGACCCCTCGTCACAATAAAGATA---GGGGGGCAACTAAAGGAGGCTCTATT---AGA
TACAGGAGCAGATGATACAGTATT---AGAAGAC---A---TGAGTTTACCAGGAAAATGGAAACCAAAAATGATAGGGG
GAATTGGAGGTTTTATCAAAGTAAGACAGTATGATCAGATACCTATAGAAATCTGTGGACATAAAGCTATAGGTACAGTA
TTAGTAGGACCTACACCTGTCAACA---TAATTGGAAGAAATCTGTTGACTCAGATTGGTTGTACTTTAAATTTT
>JN024143/B/US/2005/USPI83747EI48y05021pcWG2B9
CCTCAGATCACTCTTTGGCAACGACCCCTCGTCACAATAAAGATA---GGGGGGCAACTAAAGGAGGCTCTATT---AGA
TACAGGAGCAGATGATACAGTATT---AGAAGAC---A---TGAGTTTACCAGGAAAATGGAAACCAAAAATGATAGGGG
GAATTGGAGGTTTTATCAAAGTAAGACAGTATGATCAGATACCTATAGAAATCTGTGGACATAAAGCTATAGGTACAGTA
TTAGTAGGACCTACACCTGTCAACA---TAATTGGAAGAAATCTGTTGACTCAGATTGGTTGTACTTTAAATTTT
>JN024144/B/US/2005/USPI83747EI48y05021pcWG2B3
CCTCAGATCACTCTTTGGCAACGACCCCTCGTCACAATAAAGATA---GGGGGGCAACTAAAGGAGGCTCTATT---AGA
TACAGGAGCAGATGATACAGTATT---AGAAGAC---A---TGAGTTTACCAGGAAAATGGAAACCAAAAATGATAGGGG
GAATTGGAGGTTTTATCAAAGTAAGACAGTATGATCAGATACCTATAGAAATCTGTGGACATAAAGCTATAGGTACAGTA
TTAGTAGGACCTACACCTGTCAACA---TAATTGGAAGAAATCTGTTGACTCAGATTGGTTGTACTTTAAATTTT
>JN024145/B/US/2005/USPI83747EI48y05021pcWG2B7
CCTCAGATCACTCTTTGGCAACGACCCCTCGTCACAATAAAGATA---GGGGGGCAACTAAAGGAGGCTCTATT---AGA
TACAGGAGCAGATGATACAGTATT---AGAAGAC---A---TGAGTTTACCAGGAAAATGGAAACCAAAAATGATAGGGG
GAATTGGAGGTTTTATCAAAGTAAGACAGTATGATCAGATACCTATAGAAATCTGTGGACATAAAGCTATAGGTACAGTA
TTAGTAGGACCTACACCTGTCAACA---TAATTGGAAGAAATCTGTTGACTCAGATTGGTTGTACTTTAAATTTT
>JN024146/B/US/2005/USPI83747EI48y05021pcWG2B5
CCTCAGATCACTCTTTGGCAACGACCCCTCGTCACAATAAAGATA---GGGGGGCAACTAAAGGAGGCTCTATT---AGA
TACAGGAGCAGATGATACAGTATT---AGAAGAC---A---TGAGTTTACCAGGAAAATGGAAACCAAAAATGATAGGGG
GAATTGGAGGTTTTATCAAAGTAAGACAGTATGATCAGATACCTATAGAAATCTGTGGACATAAAGCTATAGGTACAGTA
TTAGTAGGACCTACACCTGTCAACA---TAATTGGAAGAAATCTGTTGACTCAGATTGGTTGTACTTTAAATTTT
>JN024147/B/US/2005/USPI83747EI48y05021pcWG2B4
CCTCAGATCACTCTTTGGCAACGACCCCTCGTCACAATAAAGATA---GGGGGGCAACTAAAGGAGGCTCTATT---AGA
TACAGGAGCAGATGATACAGTATT---AGAAGAC---A---TGAGTTTACCAGGAAAATGGAAACCAAAAATGATAGGGG
GAATTGGAGGTTTTATCAAAGTAAGACAGTATGATCAGATACCTATAGAAATCTGTGGACATAAAGCTATAGGTACAGTA
TTAGTAGGACCTACACCTGTCAACA---TAATTGGAAGAAATCTGTTGACTCAGATTGGTTGTACTTTAAATTTT
>JN024148/B/US/2005/USPI83747EI48y05021pcWG2B8
CCTCAGATCACTCTTTGGCAACGACCCCTCGTCACAATAAAGATA---GGGGGGCAACTAAAGGAGGCTCTATT---AGA
TACAGGAGCAGATGATACAGTATT---AGAAGAC---A---TGAGTTTACCAGGAAAATGGAAACCAAAAATGATAGGGG
GAATTGGAGGTTTTATCAAAGTAAGACAGTATGATCAGATACCTATAGAAATCTGTGGACATAAAGCTATAGGTACAGTA
TTAGTAGGACCTACACCTGTCAACA---TAATTGGAAGAAATCTGTTGACTCAGATTGGTCGTACTTTAAATTTT
>JN024149/B/US/2005/USPI83747EI57y05021pcWG2B3
CCTCAGATCACTCTTTGGCAACGACCCCTCGTCACAATAAAGATA---GGGGGGCAACTAAAGGAGGCTCTATT---AGA
TACAGGAGCAGATGATACAGTATT---AGAAGAC---A---TGAGTTTACCAGGAAAATGGAAACCAAAAATGATAGGGG
GAATTGGAGGTTTTATCAAAGTAAGACAGTATGATCAGATACCTATAGAAATCTGTGGACATAAAGCTATAGGTACAGTA
TTAGTAGGACCTACACCTGTCAACA---TAATTGGAAGAAATCTGTTGACTCAGATTGGTTGTACTTTAAATTTT
>JN024150/B/US/2005/USPI83747EI57y05021pcWG2B4
CCTCAGATCACTCTTTGGCAACGACCCCTCGTCACAATAAAGATA---GGGGGGCAACTAAAGGAGGCTCTATT---AGA
TACAGGAGCAGATGATACAGTATT---AGAAGAC---A---TGAGTTTACCAGGAAAATGGAAACCAAAAATGATAGGGG
GAATTGGAGGTTTTATCAAAGTAAGACAGTATGATCAGATACCTATAGAAATCTGTGGACATAAAGCTATAGGTACAGTA
TTAGTAGGACCTACACCTGTCAACA---TAATTGGAAGAAATCTGTTGACTCAGATTGGTTGTACTTTAAATTTT
>JN024151/B/US/2005/USPI83747EI57y05021pcWG2B9
CCTCAGATCACTCTTTGGCAACGACCCCTCGTCACAATAAAGATA---GGGGGGCAACTAAAGGAGGCTCTATT---AGA
TACAGGAGCAGATGATACAGTATT---AGAAGAC---A---TGAGTTTACCAGGAAAATGGAAACCAAAAATGATAGGGG
GAATTGGAGGTTTTATCAAAGTAAGACAGTATGATCAGATACCTATAGAAATCTGTGGACATAAAGCTATAGGTACAGTA
TTAGTAGGACCTACACCTGTCAACA---TAATTGGAAGAAATCTGTTGACTCAGATTGGTTGTACTTTAAATTTT
>JN024152/B/US/2005/USPI83747EI57y05021pcWG2B7
CCTCAGATCACTCTTTGGCAACGACCCCTCGTCACAATAAAGATA---GGGGGGCAACTAAAGGAGGCTCTATT---AGA
TACAGGAGCAGATGATACAGTATT---AGAAGAC---A---TGAGTTTACCAGGAAAATGGAAACCAAAAATGATAGGGG
GAATTGGAGGTTTTATCAAAGTAAGACAGTATGATCAGATACCTATAGAAATCTGTGGACATAAAGCTATAGGTACAGTA
TTAGTAGGACCTACACCTGTCAACA---TAATTGGAAGAAATCTGTTGACTCAGATTGGTTGTACTTTAAATTTT
>JN024153/B/US/2005/USPI83747EI57y05021pcWG2B6
CCTCAGATCACTCTTTGGCAACGACCCCTCGTCACAATAAAGATA---GGGGGGCAACTAAAGGAGGCTCTATT---AGA
TACAGGAGCAGATGATACAGTATT---AGAAGAC---A---TGAGTTTACCAGGAAAATGGAAACCAAAAATGATAGGGG
GAATTGGAGGTTTTATCAAAGTAAGACAGTATGATCAGATACCTATAGAAATCTGTGGACATAAAGCTATAGGTACAGTA
TTAGTAGGACCTACACCTGTCAACA---TAATTGGAAGAAATCTGTTGACTCAGATTGGTTGTACTTTAAATTTT
>JN024154/B/US/2005/USPI83747EI57y05021pcWG2B8
CCTCAGATCACTCTTTGGCAACGACCCCTCGTCACAATAAAGATA---GGGGGGCAACTAAAGGAGGCTCTATT---AGA
TACAGGAGCAGATGATACAGTATT---AGAAGAC---A---TGAGTTTACCAGGAAAATGGAAACCAAAAATGATAGGGG
GAATTGGAGGTTTTATCAAAGTAAGACAGTATGATCAGATACCTATAGAAATCTGTGGACATAAAGCTATAGGTACAGTA
TTAGTAGGACCTACACCTGTCAACA---TAATTGGAAGAAATCTGTTGACTCAGATTGGTTGTACTTTAAATTTT
>JN024155/B/US/2005/USPI83747EI57y05021pcWG2B10
CCTCAGATCACTCTTTGGCAACGACCCCTCGTCACAATAAAGATA---GGGGGGCAACTAAAGGAGGCTCTATT---AGA
TACAGGAGCAGATGATACAGTATT---AGAAGAC---A---TGAGTTTACCAGGAAAATGGAAACCAAAAATGATAGGGG
GAATTGGAGGTTTTATCAAAGTAAGACAGTATGATCAGATACCTATAGAAATCTGTGGACATAAAGCTATAGGTACAGTA
TTAGTAGGACCTACACCTGTCAACA---TAATTGGAAGAAATCTGTTGACTCAGATTGGTTGTACTTTAAATTTT
>JN024156/B/US/2005/USPI83747EI57y05021pcWG2B5
CCTCAGATCACTCTTTGGCAACGACCCCTCGTCACAATAAAGATA---GGGGGGCAACTAAAGGAGGCTCTATT---AGA
TACAGGAGCAGATGATACAGTATT---AGAAGAC---A---TGAGTTTACCAGGAAAATGGAAACCAAAAATGATAGGGG
GAATTGGAGGTTTTATCAAAGTAAGACAGTATGATCAGATACCTATAGAAATCTGTGGACATAAAGCTATAGGTACAGTA
TTAGTAGGACCTACACCTGTCAACA---TAATTGGAAGAAATCTGTTGACTCAGATTGGTTGTACTTTAAATTTT
>JN024157/B/US/2005/USPI83747EI57y05021pcWG2B2
CCTCAGATCACTCTTTGGCAACGACCCCTCGTCACAATAAAGATA---GGGGGGCAACTAAAGGAGGCTCTATT---AGA
TACAGGAGCAGATGATACAGTATT---AGAAGAC---A---TGAGTTTACCAGGAAAATGGAAACCAAAAATGATAGGGG
GAATTGGAGGTTTTATCAAAGTAAGACAGTATGATCAGATACCTATAGAAATCTGTGGACATAAAGCTATAGGTACAGTA
TTAGTAGGACCTACACCTGTCAACA---TAATTGGAAGAAATCTGTTGACTCAGATTGGTTGTACTTTAAATTTT
>JN024158/B/US/2005/USPI83747EI57y05021pcWG2B1
CCTCAGATCACTCTTTGGCAACGACCCCTCGTCACAATAAAGATA---GGGGGGCAACTAAAGGAGGCTCTATT---AGA
TACAGGAGCAGATGATACAGTATT---AGAAGAC---A---TGAGTTTACCAGGAAAATGGAAACCAAAAATGATAGGGG
GAATTGGAGGTTTTATCAAAGTAAGACAGTATGATCGGATACCTATAGAAATCTGTGGACATAAAGCTATAGGTACAGTA
TTAGTAGGACCTACACCTGTCAACA---TAATTGGAAGAAATCTGTTGACTCAGATTGGTTGTACTTTAAATTTT
>JN024159/B/US/2005/USPI83747EI69y05021pcWG2B16
CCTCAGATCACTCTTTGGCAACGACCCCTCGTCACAATAAAGATA---GGGGGGCAACTAAAGGAGGCTCTATT---AGA
TACAGGAGCAGATGATACAGTATT---GGAAGAC---A---TGAGTTTACCAGGAAAATGGAAACCAAAAATGATAGGGG
GAATTGGAGGTTTTATCAAAGCAAGACAGTATGATCAGATACCTATAGAAATCTGTGGACATAAAGCTATAGGTACAGTA
TTAGTAGGACCTACACCTGTCAACA---TAATTGGAAGAAATCTGTTGACTCAGATTGGTTGTACTTTAAATTTT
>JN024160/B/US/2005/USPI83747EI69y05021pcWG2B11
CCTCAGATCACTCTTTGGCAACGACCCCTCGTCACAATAAAGATA---GGGGGGCAAATAAAGGAGGCTCTATT---AGA
TACAGGAGCAGATGATACAGTATT---AGAAGAC---A---TGAGTTTACCAGGAAAATGGAAACCAAAAATGATAGGGG
GAATTGGAGGTTTTATCAAAGTAAGACAGTATGATCAGATACCTATAGAAATCTGTGGACATAAAGCTATAGGTACAGTA
TTAGTAGGACCTACACCTGTCAACA---TAATTGGAAGAAATCTGTTGACTCAGATTGGTTGTACTTTAAATTTT
>JN024161/B/US/2005/USPI83747EI69y05021pcWG2B13
CCTCAGATCACTCTTTGGCAACGACCCCTCGTCACAATAAAGATA---GGGGGGCAACTAAAGGAGGCTCTATT---AGA
TACAGGAGCAGATGATACAGTATT---AGAAGAC---A---TGAGTTTACCAGGAAAATGGAAACCAAAAATGATAGGGG
GAATTGGAGGTTTTATCAAAGTAAGACAGTATGATCAGATACCTATAGAAATCTGTGGACATAAAGCTATAGGTACAGTA
TTAGTAGGACCTACACCTGTCGACA---TAATTGGAAGAAATCTGTTGACTCAGATTGGTTGTACTTTAAATTTT
>JN024162/B/US/2005/USPI83747EI69y05021pcWG2B12
CCTCAGATCACTCTTTGGCAACGACCCCTCGTCACAATAAAGATA---GGGGGGCAACTAAAGGAGGCTCTATT---AGA
TACAGGAGCAGATGATACAGTATT---AGAAGAC---A---TGAGTTTACCAGGAAAATGGAAACCAAAAATGATAGGGG
GAATTGGAGGTTTTATCAAAGTAAGACAGTATGATCAGATACCTATAGAAATCTGTGGACATAAAGCTATAGGTACAGTA
TTAGTAGGACCTACACCTGTCAACA---TAATTGGAAGAAATCTGTTGACTCAGATTGGTTGTACTTTAAATTTT
>JN024163/B/US/2005/USPI83747EI69y05021pcWG2B14
CCTCAGATCACTCTTTGGCAACGACCCCTCGTCACAATAAAGATA---GGGGGGCAACTAAAGGAGGCTCTATT---AGA
TACAGGAGCAGATGATACAGTATT---AGAAGAC---A---TGAGTTTACCAGGAAAATGGAAACCAAAAATGATAGGGG
GAATTGGAGGTTTTATCAAAGTAAGACAGTATGATCAGATACCTATAGAAATCTGTGGACATAAAGCTATAGGTACAGTA
TTAGTAGGACCTACACCTGTCAACA---TAATTGGAAGAAATCTGTTGACTCAGATTGGTTGTACTTTAAATTTT
>JN024164/B/US/2005/USPI83747EI69y05021pcWG2B15
CCTCAGATCACTCTTTGGCAACGACCCCTCGTCACAATAAAGATA---GGGGGGCAACTAAAGGAGGCTCTATT---AGA
TACAGGAGCAGATGATACAGTATT---AGAAGAC---A---TGAGTTTACCAGGAAAATGGAAACCAAAAATGATAGGGG
GAATTGGAGGTTTTATCAAAGTAAGACAGTACGATCAGATACCTATAGAAATCTGTGGACATAAAGCTATAGGTACAGTA
TTAGTAGGACCTACACCTGTCAACA---TAATTGGAAGAAATCTGTTGACTCAGATTGGTTGTACTTTAAATTTT
>JN024165/B/US/2005/USPI83747EI98y05031pcWG2B8
CCTCAGATCACTCTTTGGCAACGACCCCTCGTCACAATAAAGATA---GGGGGGCAACTAAAGGGGGCTCTATT---AGA
TACAGGAGCAGATGATACAGTATT---AGAAGAC---A---TGAGTTTACCAGGAAAATGGAAACCAAAAATGATAGGGG
GAATTGGAGGTTTTATCAAAGTAAGACAGTATGATCAGATACCTATAGAAATCTGTGGACATAAAGCGATAGGTACAGTA
TTAGTAGGACCTACACCTGTCAACA---TAATTGGAAGAAATCTGTTGACTCAGATTGGTTGTACTTTAAATTTT
>JN024166/B/US/2005/USPI83747EI98y05031pcWG2B5
CCTCAGATCACTCTTTGGCAACGACCCCTCGTCACAATAAAGATA---GGGGGGCAACTAAAGGAGGCTCTATT---AGA
TACAGGAGCAGATGATACAGTATT---AGAAGAC---A---TGAGTTTACCAGGAAAATGGAAACCAAAAATGATAGGGG
GAATTGGAGGTTTTATCAAAGTAAGACAGTATGATCAGATACCTATAGAAATCTGTGGACATAAAGCTATAGGTACAGTA
TTAGTAGGACCTACACCTGTCAACA---TAATTGGAAGAAATCTGTTGACTCAGATTGGTTGTACTTTAAATTTT
>JN024167/B/US/2005/USPI83747EI98y05031pcWG2B2
CCTCAGATCACTCTTTGGCAACGACCCCTCGTCACAATAAAGATA---GGGGGGCAACTAAAGGAGGCTCTATT---AGA
TACAGGAGCAGATGATACAGTATT---AGAAGAC---A---TGAGTTTACCAGGAAAATGGAAACCAAAAATGATAGGGG
GAATTGGAGGTTTTATCAAAGTAAGGCAGTATGATCAGATACCTATAGAAATCTGTGGACATAAAGCTATAGGTACAGTA
TTAGTAGGACCTACACCTGTCAACA---TAATTGGAAGAAATCTGTTGACTCAGATTGGTTGTACTTTAAATTTT
>JN024168/B/US/2005/USPI83747EI98y05031pcWG2B7
CCTCAGATCACTCTTTGGCAACGACCCCTCGTCACAATAAAGATA---GGGGGGCAACTAAAGGAGGCTCTATT---AGA
TACAGGAGCAGATGATACAGTATT---AGAAGAC---A---TGAGTTTACCAGGAAAATGGAAACCAAAAATGATAGGGG
GAATTGGAGGTTTTATCAAAGTAAGACAGTATGATCAGATACCTATAGAAATCTGTGGACATAAAGCTATAGGTACAGTA
TTAGTAGGACCTACACCTGTCAACA---TAATTGGAAGAAATCTGTTGACTCAGATTGGTTGTACTTTAAATTTT
>JN024169/B/US/2005/USPI83747EI98y05031pcWG2B4
CCTCAGATCACTCTTTGGCAACGACCCCTCGTCACAATAAAGATA---GGGGGGCAACTAAAGGAGGCTCTATT---AGA
TGCAGGAGCAGATGATACAGTATT---AGAAGAC---A---TGAGTTTACCAGGAAAATGGAAACCAAAAATGACAGGGG
GAATTGGAGGTTTTATCAAAGTAAGACAGTATGATCAGATACCTATAGAAATCTGTGGACATAAAGCTATAGGTACAGTA
TTAGTAGGACCTACACCTGTCAACA---TAATTGGAAGAAATCTGTTGACTCAGATTGGTTGTACTTTAAATTTT
>JN024170/B/US/2005/USPI83747EI98y05031pcWG2B11
CCTCAGATCACTCTTTGGCAACGACCCCTCGTCACAATAAAGATA---GGGGGGCAACTAAAGGAGGCTCTATT---AGA
TACAGGAGCAGATGATACAGTATT---AGAAGAC---A---TGAGTTTACCAGGAAAATGGAAACCAAAAATGATAGGGG
GAATTGGAGGTTTTATCAAAGTAAGACAGTATGATCAGATGCCTATAGAAATCTGTGGACATAAAGCTATAGGTACAGTA
TTAGTAGGACCTACACCTGTCAACA---TAATTGGAAGAAATCTGTTGACTCAGATTGGTTGTACTTTAAATTTT
>JN024171/B/US/2005/USPI83747EI98y05031pcWG2B10
CCTCAGATCACTCTTTGGCAACGACCCCTCGTCACAATAAAGATA---GGGGGGCAACTAAAGGAGGCTCTATT---AGA
TACAGGAGCAGATGATACAGTATT---AGAAGAC---A---TGAGTTTACCAGGAAAATGGAAACCAAAAATGATAGGGG
GAATTGGAGGTTTTATCAAAGTAAGACAGTATGATCAGATACCTATAGAAATCTGTGGACATAAAGCTATAGGTACAGTA
TTAGTAGGACCTACACCTGTCAACA---TAATTGGAAGGAATCTGTTGACTCAGATTGGTTGTACTTTAAATTTT
>JN024172/B/US/2005/USPI83747EI98y05031pcWG2B1
CCTCAGATCACTCTTTGGCAACGACCCCTCGTCACAATAAAGATA---GGGGGGCAACTAAAGGAGGCTCTATT---AGA
TACGGGAGCAGATGATACAGTATT---AGAAGAC---A---TGAGTTTACCAGGAAAATGGAAACCAAAAATGATAGGGG
GAATTGGAGGTTTTATCAAAGTAAGACAGTATGATCAGATACCTATAGAAATCTGTGGACATAAAGCTATAGGTACAGTA
TTAGTAGGACCTACACCTGTCAACA---TAATTGGAAGAAATCTGTTGACTCAGATTGGTTGTACTTTAAATTTT
>JN024173/B/US/2005/USPI83747EI98y05031pcWG2B6
CCTCAGATCACTCTTTGGCAACGACCCCTCGTCACAATAAAGATA---GGGGGGCAACTAAAGGAGGCTCTATT---AGA
TACAGGAGCAGATGATACAGTATT---AGAAGAC---A---TGAGTTTACCAGGAAAATGGAAACCAAAAATGATAGGGG
GAATTGGAGGTTTTATCAAAGTAAGACAGTATGATCAGATACCTATAGAAATCTGTGGACATAAAGCTATAGGTACAGTA
TTAGTAGGACCTACACCTATCAACA---TAATTGGAAGAAATCTGTTGACTCAGATTGGTTGTACTTTAAATTTT
>JN024174/B/US/2005/USPI83747EI154y05051pcWG2B3
CCTCAGATCACTCTTTGGCAACGACCCCTCGTCACAATAAAGATA---GGGGGGCAACTAAAGGAGGCTCTATT---AGA
TACAGGAGCAGATGATACAGTATT---AGAAGAC---A---TGAGTTTACCAGGAAAATGGAAACCAAAAATGATGGGGG
GAATTGGAGGTTTTATCAAAGTAAGACGGTATGATCAGATACCTATAGAAATCTGTGGACATAAAGCTATAGGTACAGTA
TTAGTAGGACCTACACCTGTCAACA---TAATTGGAAGAAATCTGTTGACTCAGATTGGTTGTACTTTAAATTTT
>JN024175/B/US/2005/USPI83747EI154y05051pcWG2B10
CCTCAGATCACTCTTTGGCAACGACCCCTCGTCACAATAAAGATA---GGGGGGCAACTAAAGGAGGCTCTATT---AGA
TACAGGAGCAGATGATGCAGTATT---AGAAGAC---A---TGAGTTTACCAGGAAAATGGAAACCAAAAATGATAGGGG
GAATTGGAGGTTTTATCAAAGTAAGACAGTATGATCAGATACCTATAGAAATCTGTGGACATAAAGCTATAGGTACAGTA
TTAGTAGGACCTACACCTGTCAACA---TAATTGGAAGAAATCTGTTGACTCAGATTGGTTGTACTTTAAATTTT
>JN024176/B/US/2005/USPI83747EI154y05051pcWG2B7
CCTCAGATCACTCTTTGGCAACGACCCCTCGTCACAATAAAGATA---GGGGGGCAACTAAAGGAGGCTCTATT---AGA
TACAGGAGCAGATGATACAGTATT---AGAAGAC---A---TGAGTTTACCAGGAAAATGGAAACCAAAAATGATAGGGG
GAATTGGAGGTTTTATCAAAGTAAGACAGTATGATCAGATACCTATAGAAATCTGTGGACATAAAGCTATAGGTACAGTA
TTAGTAGGACCTACACCTGTCAACA---TAATTGGAAGAAATCTGTTGACTCAGATTGGTTGTACTTTAAATTTT
>JN024177/B/US/2005/USPI83747EI154y05051pcWG2B1
CCTCAGATCACTCTTTGGCAACGACCCCTCGTCACAATAAAGATA---GGGGGGCAACTAAAGGAGGCTCTATT---AGA
TACAGGAGCAGATGATACAGTATT---AGAAGAC---A---TGAGTTTACCAGGAAAATGGAAACCAAAAATGATAGGGG
GAATTGGAGGTTTTATCAAAGTAAGACAGTATGATCAGATACCTATAGAAATATGTGGACATAAAGCTATAGGTACAGTA
TTAGTAGGACCTACACCTGTCAACA---TAATTGGAAGAAATCTGTTGACTCAGATTGGTTGTACTTTAAATTTT
>JN024179/B/US/2005/USPI83747EI154y05051pcWG2B8
CCTCAGATCACTCTTTGGCAACGACCCCTCGTCACAATAAAGATA---GGGGGGCAACTAAAGGAGGCTCTATT---AGA
TACAGGAGCAGATGATACAGTATT---AGAAGAC---A---TGAGTTTACCAGGAAAATGGAAACCAAAAATGATAGGGG
GAATTGGAGGTTTTATCAAAGTAAGACAGTATGATCAGATACCTATAGAAATCTGTGGACATAAAGCTATAGGTACAGTA
TTAGTAGGACCTACACCTGTCAACA---TAATTGGAAGAAATCTGTTGACTCAGATTGGTTGTACTTTAAATTTT
>JN024180/B/US/2005/USPI83747EI154y05051pcWG2B5
CCTCAGATCACTCTTTGGCAACGACCCCTCGTCACAATAAAGATA---GGGGGGCAACTAAAGGAGGCTCTATT---AGA
TACAGGAGCAGATGATACAGTATT---AGAAGAC---A---TGAGTTTACCAGGAAAATGGAAACCAAAAATGATAGGGG
GAATTGGAGGTTTTATCAAAGTAAGACAGTATGATCAGATACCTATAGAAATCTGTGGACATAAAGCTATAGGTACAGTA
TTAGTAGGACCTACACCTGTCAACA---TAATTGGAAGAAATCTGTTGACTCAGATTGGTTGTATTTTAAATTTT
>JN024181/B/US/2005/USPI83747EI154y05051pcWG2B6
CCTCAGATCACTCTTTGGCAACGACCCCTCGTCACAATAAAGATA---GGGGGGCAACTAAAGGAGGCTCTATT---AGA
TACAGGAGCAGATGATACAGTATT---AGAAGAC---A---TGAGTTTACCAGGAAAATGGAAACCAAAAATGATAGGGG
GAATTGGAGGTTTTATCAAAGTAAGACAGTATGATCAGATACCTATAGAAATCTGTGGACATAAAGCTATAGGTACAGTA
TTAGTAGGACCTACACCTGTCAACA---TAATTGGAAGAAATCTGTTGACTCAGATTGGTGGTACTTTAAATTTT
>JN024182/B/US/2005/USPI83747EI210y05071pcWG2B1
CCTCAGATCACTCTTTGGCAACGACCCCTCGTCACAATAAAGATA---GGGGGGCAACTAAAGGAGGCTCTATT---AGA
TACAGGAGCAGATGATACAGTATT---GGAAGAC---A---TGAGTTTACCAGGAAAATGGAAACCAAGAATGATAGGGG
GAATTGGAGGTTTTATCAAAGTAAGACAGTATGATCAGATACCTATAGAAATCTGTGGACATAAAGCTATAGGTACAGTA
TTAGTAGGACCTACACCTGTCAACA---TAATTGGAAGAAATCTGTTGACTCAGATTGGTTGTACTTTAAATTTT
>JN024183/B/US/2005/USPI83747EI210y05071pcWG2B2
CCTCAGATCACTCTTTGGCAACGACCCCTCGTCACAATAAAGATA---GGGGGGCAACTAAAGGAGGCTCTATT---AGA
TACAGGAGCAGATGATACAGTATT---AGAAGAC---A---TGAGTTTACCAGGAAAATGGAAACCAAAAATGATAGGGG
GAATTGGAGGTTTTATCAAAGTAAGACAGTATGATCAGATACCTATAGAAATCTGTGGACATAAAGCTATAGGTACAGTA
TTAGTAGGACCTACACCTGTCAACA---TAATTGGAAGAAATCTGTTGACTCAGATTGGTTGTACTTTAAATTTT
>JN024184/B/US/2005/USPI83747EI210y05071pcWG2B5
CCTCAGATCACTCTTTGGCAACGACCCCTCGTCACAATAAAGATA---GGGGGGCAACTAAAGGAGGCTCTATT---AGA
TACAGGAGCAGATGATACAGTATT---AGAAGAC---A---TGAGTTTACCAGGAAAATGGAAACCAAAAATGATAGGGG
GAATTGGAGGTTTTATCAAAGTAAGACAGTATGATCAGATACCTATAGAAATCTGTGGACATAAAGCTATAGGTACAGTA
TTAGTAGGACCTACACCTGTCAACA---TAATTGGAAGAAATCTGTTGACTCAGATTGGTTGTACTTTAAATTTT
>JN024185/B/US/2005/USPI83747EI210y05071pcWG2B4
CCTCAGATCACTCTTTGGCAACGACCCCTCGTCACAATAAAGATA---GGGGGGCAACTAAAGGAGGCTCTATT---AGA
TACAGGAGCAGATGATACAGTATT---AGAAGAC---A---TGAGTTTACCAGGAAAATGGAAACCAAAAATGATAGGGG
GAATTGGAGGTTTTATCAAAGTAAGACAGTATGATCAGATACCTATAGAAATCTGTGGACATAAAGCTATAGGTACAGTA
TTAGTAGGACCTACACCTGTCAACA---TAATTGGAAGAAATCTGTTGACTCAGATTGGTTGTACTTTAAATTTT
>JN024186/B/US/2005/USPI83747EI210y05071pcWG2B6
CCTCAGATCACTCTTTGGCAACGACCCCTCGTCACAATAAAGATA---GGGGGGCAACTAAAGGAGGCTCTATT---AGA
TACAGGAGCAGGTGATACGGTATT---AGAAGAC---A---TGAGTTTACCAGGAAAATGGAAACCAAAAATGATAGGGG
GAATTGGAGGTTTTATCAAAGTAAGACAGTATGATCAGATACCTATAGAAATCTGTGGACATAAAGCTATAGGTACAGTA
TTAGTAGGACCTACACCTGTCAACA---TAATTGGAAGAAATCTGTTGACTCAGATTGGTTGTATTTTAAATTTT
>JN024187/B/US/2005/USPI83747EI273y05091pcWG2B8
CCTCAGATCACTCTTTGGCAACGACCCCTCGTCACAATAAAGATA---GGGGGGCAACTAAAGGAGGCTCTATT---AGA
TACAGGAGCAGATGATACAGTATT---AGAAGAC---A---TGAGTTTACCAGGAAAATGGAAACCAAAAATGATAGGGG
GAATTGGAGGTTTTATCAAAGTAAGACAGTATGATCAGATACCTATAGAAATCTGTGGACGTAAAGCTATAGGTACAGTA
TTAGTAGGACCTACACCTGTCAACA---TAATTGGAAGAAATCTGTTGACTCAGATTGGTTGTACTTTAAATTTT
>JN024188/B/US/2005/USPI83747EI273y05091pcWG2B2
CCTCAGATCACTCTTTGGCAACGACCCCTCGTCACAATAAAGATA---GGGGGGCAACTAAAGGAGGCTCTATT---AGA
TACGGGAGCAGATGATACAGTATT---AGAAGAC---A---TGAGTTTACCAGGAAAATGGAAACCAAAAATGATAGGGG
GAATTGGAGGTTTTATCAAAGTAAGACAGTATGATCAGATACCTATAGAAATCTGTGGACATAAAGCTATAGGTACAGTA
TTAGTAGGACCTACACCTGTCAACA---TAATTGGAAGAAATCTGTTGACTCAGATTGGTTGTACTTTAAATTTT
>JN024189/B/US/2005/USPI83747EI273y05091pcWG2B1
CCTCAGATCACTCTTTGGCAACGACCCCTCGTCACAATAAAGATA---GGGGGGCAACTAAAGGAGGCTCTATT---AGA
TACAGGAGCAGATGATACAGTATT---AGAAGAC---A---TGAGTTTACCAGGAAAATGGAAACCAAAAATGATAGGGG
GAATTGGAGGTTTTATCAAAGTAAGACAGTATGATCAGATACCTATAGAAATCTGTGGACATAAAGCTATAGGTACAGTA
TTAGTAGGACCTACACCTGTCAACA---TAATTGGAAGAAATCTGTTGACTCAGATTGGTTGTACTTTAAATTTT
>JN024190/B/US/2005/USPI83747EI273y05091pcWG2B5
CCTCAGATCACTCTTTGGCAACGACCCCTCGTCACAATAAAGATAG--GGGGGGCAACTAAAGGAGGCTCTATT---AGA
TACAGGAGCAGATGATACAGTATT---AGAAGAC---A---TGAGTTTACCAGGAAAATGGAAACCAAAAATGATAGGGG
GAATTGGAGGTTTTATCAAGGTAAGACAGTATGATCAGATACCTATAGAAATCTGTGGACATAAAGCTATAGGTACAGTA
TTAGTAGGACCCACACCTGTCAACA---TAATTGGAAGAAATCTGTTGACTCAGATTGGTTGTACTTTAAATTTT
>JN024191/B/US/2005/USPI83747EI273y05091pcWG2B7
CCTCAGATCACTCTTTGGCAACGACCCCTCGTCACAATAAAGATA---GGGGGGCAACTAAAGGAGGCTCTATT---AGA
TACAGGAGCAGATGATACAGTATT---AGAAGAC---A---TGAGTCTACCAGGAAAATGGAAACCAAAAATGATAGGGG
GAATTGGGGGTTTTATCAAAGTAAGACAGTATGATCAGATACCTATAGAAATCTGTGGACATAAAGCTATAGGTACAGTA
TTAGTAGGACCTACACCTGTCAACA---TAATTGGAAGAAATCTGTTGACTCAGATTGGTTGTACTTTAAATTTT
>JN024192/B/US/2005/USPI83747EI273y05091pcWG2B4
CCTCAGATCACTCTTTGGCAACGACCCCTCGTCACAATAAAGATA---GGGGGGCAACTAAAGGAGGCTCTATT---AGA
TACAGGAGCAGATGATACAGTATT---AGAAGAC---A---TGAGTTTACCAGGAAAATGGAAACCAAAAATGATAGGGG
GAATTGGAGGTTTTATCAAAGTAAGACAGTATGATCAGGTACCTATAGAAATCTGTGGACATAAAGCTATAGGTACAGTA
TTAGTAGGACCTACACCTGTCAACA---TAATTGGAAGAAATCTGTTGACTCAGATTGGTTGTACTTTAAATTTT
>JN024193/B/US/2005/USPI83747EI350y05111pcWG2B23
CCTCAGATCACTCTTTGGCAACGACCCCTCGTCGCAATAAAGATA---GGGGGGCAACTAAAGGAGGCTCTATT---AGA
TACAGGAGCAGATGATACAGTATT---AGAAGAC---A---TGAGTTTACCAGGAAAATGGAAACCAAAAATGATAGGGG
GAATTGGAGGTTTTATCAAAGTAAGACAGTACGATCAGATACCTATAGAAATCTGTGGACATAAAGCTATAGGTACAGTA
TTAGTAGGACCTACACCTGTCAACA---TAATTGGAAGAAATCTGTTGACTCAGATTGGTTGTACTTTAAATTTT
>JN024194/B/US/2005/USPI83747EI350y05111pcWG2B21
CCTCAGATCGCTCTTTGGCAACGACCCCTCGTCACAATAAAGATA---GGGGGGCAACTAAAGGAGGCTCTATT---AGA
TACAGGAGCAGATGATACAGTATT---AGAAGAC---A---TGAGTTTACCAGGAAAATGGAAACCAAAAATGATAGGGG
GAATTGGAGGTTTTATCAAAGTAAGACAGTATGATCAGATACCTATAGAAATCTGTGGACATAAAGCTATAGGTACAGTA
TTAGTAGGACCTACACCTGTCAACA---TAATTGGAAGAAATCTGTTGACTCAGATTGGTTGTACTTTAAATTTT
>JN024195/B/US/2005/USPI83747EI350y05111pcWG2B20
CCTCAGATCACTCTTTGGCAACGACCCCTCGTCACAATAAAGATA---GGGGGGCAACTAAAGGAGGCTCTATT---AGA
TACAGGAGCAGATGATACAGTATT---AGAAGAC---A---TGAGTTTACCAGGAAAATGGAAACCAAAAATGATAGGGG
GAATTGGAGGTTTTATCAAAGTAAGACAGTATGATCAGATACCTATAGAAATCCGTGGACATAAAGCTATAGGTACAGTA
TTAGTAGGACCTACACCTGTCAACA---TAATTGGAAGAAATCTGTTGACTCAGATTGGTTGTACTTTAAATTTT
>JN024196/B/US/2005/USPI83747EI350y05111pcWG2B36
CCTCAGATCACTCTTTGGCAACGACCCCTCGTCACAATAAAGATA---GGGGGGCAACTAAAGGAGGCTCTATT---AGA
TACAGGAGCAGATGATACAGTATT---AGAAGAC---A---TGAGTTTACCAGGAAAATGGAAACCAAAAATGATAGGGG
GAATTGGAGGTTTTATCAAAGTAAGACAGTATGATCAGATACCTATAGAAATCTGTGGACATAAAGCTATAGGTACAGTA
TTAGTAGGACCTACACCTGTCAACA---TAATTGGAAGAAATCTGTTGACTCAGATTGGTTGTACTTTAAATTTT
>JN024197/B/US/2005/USPI83747EI350y05111pcWG2B19
CCTCAGATCACTCTTTGGCAGCGACCCCTCGTCACAATAAAGATA---GGGGGGCAACTAAAGGAGGCTCTATT---AGA
TACAGGAGCAGATGATACAGTATT---AGAAGAC---A---TGAGTTTACCAGGAAAATGGAAACCAAAAATGATAGGGG
GAATTGGAGGTTTTATCAAAGTAAGACAGTATGATCAGATACCTATAGAAATCTGTGGACATAAAGCTATAGGTACAGTA
TTAGTAGGACCTACACCTGTCAACA---TAATTGGAAGAAATCTGTTGACTCAGATTGGTTGTACTTTAAATTTT
>JN024198/B/US/2005/USPI83747EI350y05111pcWG2B18
CCTCAGATCACTCTTTGGCAACGACCCCTCGTCACAATAAAGATA---GGGGGGCAACTAAAGGAGGCTCTATT---AGA
TACAGGAGCAGATGATACAGTATT---AGAAGAC---A---TGAGTTTACCAGGAAAATGGAAACCAAAAATGATAGGGG
GAATTGGAGGTTTTATCAAAGTAAGACAGTATGATCAGATACCTATAGAAATCTGTGGACATAAAGCTATAGGTACAGTA
TTAGTAGGACCTACACCTGTCAACA---TAATTGGAAGAAATCTGTTGACTCAGATTGGTTGTACTTTAAATTTT
>JN024199/B/US/2005/USPI83747EI350y05111pcWG2B22
CCTCAGATCACTCTTTGGCAACGACCCCTCGTCACAATAAAGATA---GGGGGGCAACTAAAGGAGGCTCTATT---AGA
TACAGGAGCAGATGATACAGTATT---AGAAGAC---A---TGAGTTTACCAGGAAAATGGAAACCAAAAATGATAGGGG
GAATTGGAGGTTTTATCAAAGTAAGACAGTATGATCAGATACCTATAGAAATCTGTGGACATAAAGCTATAGGTACAGTA
TTAGTAGGACCTACACCTGTCAACA---TAATTGGAAGAAATCTGTTGACTCAGATTGGTTGTACTTTAAATTTT
>JN024200/B/US/2005/USPI83747EI350y05111pcWG2B37
CCTCAGATCACTCTTTGGCAACGACCCCTCGTCACAATAAAGATA---GGGGGGCAACTAAAGGAGGCTCTATT---AGA
TACAGGAGCAGATGATACAGTATT---GGAAGAC---A---TGAGTTTACCAGGAAAATGGAAACCAAAAATGATAGGGG
GAATTGGAGGTTTTATCAAAGTAAGACAGTATGATCAGATACCTATAGAAATCTGTGGACATAAAGCTATAGGTACAGTA
TTAGTAGGACCTACACCTGTCAACA---TAATTGGAAGAAATCTGTTGACTCAGATTGGTTGTACTTTAAATTTT
>JN024201/B/US/2005/USPI83747EI350y05111pcWG2B24
CCTCAGATCACTCTTTGGCAACGACCCCTCGTCACAATAAAGATA---GGGGGGCAACTAAAGGAGGCTCTATT---AGA
TACAGGAGCAGATGATACAGTATT---AGAAGAC---A---TGAGTTTACCAGGAAAATGGAAACCAAAAATGATAGGGG
GAATTGGAGGTTTTATCAAAGTAAGACAGTATGATCAGATACCTATAGAAATCTGTGGACATAAAGCTATAGGTACAGTA
TTAGTAGGACCTACACCTGTCAACA---TAATTGGAAGAAATCTGTTGACTCAGATTGGTTGTACTTTAAATTTT
>JN024202/B/US/2005/USPI83747EI350y05111pcWG2B30
CCTCAGATCACTCTTTGGCAACGACCCCTCGTCACAATAAAGATA---GGGGGGCAACTAAAGGAGGCTCTATT---AGA
TACAGGAGCAGATGGTACAGTATT---AGAAGAC---A---TGAGTTTACCAGGAAAATGGAAACCAAAAATGATAGGGG
GAATTGGAGGTTTTATCAAAGTAAGACAGTATGATCAGGTACCTATAGAAATCTGTGGACATAAAGCTATAGGTACAGTA
TTAGTAGGACCTACACCTGTCAACA---TAATTGGAAGAAATCTGTTGACTCAGATTGGTTGTACTTTAAATTTC
>JN024203/B/US/2004/USPI71101EI7y04051pcWG2B14
CCTCAGATCACTCTTTGGCAACGACCCCTCGTCACAATAAAGATA---GGGGGGCAACTAAAAGAAGCTCTATT---AGA
TACAGGAGCAGATGATACAGTATT---AGAAGAC---A---TGAATTTGCCAGGAAGATGGAAACCAAAAATGATAGGGG
GAATTGGAGGTTTTATCAAAGTAAGACAGTATGATCAGGTACCCATAGAAATCTGTGGACATAAAGCTATAGGTACAGTA
TTAGTAGGACCTACACCTGTCAACA---TAATTGGAAGAAATCTATTGACTCAGCTTGGTTGTACTTTAAATTTT
>JN024204/B/US/2004/USPI71101EI7y04051pcWG2B1
CCTCAGATCACTCTTTGGCAACGACCCCTCGTCACAATAAAGATA---GGGGGGCAACTAAAAGAAGCTCTATT---AGA
TACAGGAGCAGATGATACAGTATT---AGAAGAC---A---TGAATTTGCCAGGAAGATGGAAACCAAAAATGATAGGGG
GAATTGGAGGTTTTATCAAAGTAAGACAGTATGACCAGGTACCCATAGAAATCTGTGGACATAAAGCTATAGGTACAGTA
TTAGTAGGACCTACACCTGTCAACA---TAATTGGAAGAAATCTATTGACTCAGCTTGGTTGTACTTTAAATTTT
>JN024205/B/US/2004/USPI71101EI7y04051pcWG2B13
CCTCAGATCACTCTTTGGCAACGACCCCTCGTCACAATAAAGATA---GGGGGGCAACTAAAAGAAGCTCTATT---AGA
TACAGGAGCAGATGATACAGTATT---AGAAGGC---A---TGAATTTGCCAGGAAGATGGAAACCAAAAATGATAGGGG
GAATTGGAGGTTTTATCAAAGTAAGACAGTATGATCAGGTACCCATAGAAATCTGTGGACATAAAGCTATAGGTACAGTA
TTAGTAGGACCTACACCTGTCAACA---TAATTGGAAGAAATCTATTGACTCAGCTTGGTTGTACTTTAAATTTT
>JN024206/B/US/2004/USPI71101EI7y04051pcWG2B8
CCTCAGATCACTCTTTGGCAACGACCCCTCGTCACAATAAAGATA---GGGGGGCAACTAAAAGAAGCTCTATT---AGA
TACAGGAGCAGATGATACAGTATT---AGAAGAC---A---TGAATTTGCCAGGAAGATGGAAACCAAAAATGATAGGGG
GAATTGGAGGTTTTATCAAAGTAAGACAGTATGATCAGGTACCCATAGAAATCTGTGGACATAAAGCTATAGGTACAGTA
TTAGTAGGACCTACACCTGTCAACA---TAATTGGAAGAAATCTATTGACTCAGCTTGGTTGTACTTTAAATTTT
>JN024208/B/US/2004/USPI71101EI7y04051pcWG2B11
CCTCAGATCACTCTTTGGCAACGACCCCTCGTCACAATAAAGATA---GGGGGGCAACTAAAAGAAGCTCTATT---AGA
TACAGGAGCAGATGATACAGTATT---AGAAGAC---A---TGAATTTGCCCGGAAGATGGAAACCAAAAATGATAGGGG
GAATTGGAGGTTTTATCAAAGTAAGACAGTATGATCAGGTACCCATAGAAATCTGTGGACATAAAGCTATAGGTACAGTA
TTAGTAGGACCTACACCTGTCAACA---TAATTGGAAGAAATCTATTGACTCAGCTTGGTTGTACTTTAAATTTT
>JN024209/B/US/2004/USPI71101EI7y04051pcWG2B2
CCTCAGATCACTCTTTGGCAACGACCCCTCGTCACAATAAAGATA---GGGGGGCAACTAAAAGAAGCTCTATT---AGA
TACAGGAGCAGATGATACAGTATT---AGAAGAC---A---TGAATTTGCCAGGAAGATGGAAACCAAAAATGATAGGGG
GAATTGGAGGTTTTATCAAAGTAAGACAGTATGATCAGGTACCCATAGAAATCTGTGGACATAAAGCTATAGGTACAGTA
TTAGTAGGACCTACACCTGTCAACA---TAATTGGAAGAAATCTATTGACTCAGCTTGGTTGTACTTTAAATTTT
>JN024210/B/US/2004/USPI71101EI7y04051pcWG2B9
CCTCAGATCACTCTTTGGCAACGACCCCTCGTCACAATAAAGATA---GGGGGGCAACTAAAAGAAGCTCTATT---AGA
TACAGGAGCAGATGATACAGTATT---AGAAGAC---A---TGAATTTGCCAGGAAGGTGGAAACCAAAAATGATAGGGG
GAATTGGAGGTTTTATCAAAGTAAGACAGTATGATCAGGTACCCATAGAAATCTGTGGACATAAAGCTATAGGTACAGTA
TTAGTAGGACCTACACCTGTCAACA---TAATTGGAAGAAATCTATTGACTCAGCTTGGTTGTACTTTAAATTTT
>JN024211/B/US/2004/USPI71101EI7y04051pcWG2B10
CCTCAGATCACTCTTTGGCAACGACCCCTCGTCACAATAAAGATA---GGGGGGCAACTAAAAGAAGCTCTATT---AGA
TACAGGAGCAGATGATACAGTATT---AGAAGAC---G---TGAATTTGCCAGGAAGATGGAAACCAAAAATGATAGGGG
GAATCGGAGGTTTTATCAAAGTAAGACAGTATGACCAGGTACCCATAGAAATCTGTGGACATAAAGCTATAGGTACAGTA
TTAGTAGGACCTACACCTGTCAACA---TAATTGGAAGAAATCTATTGACTCAGCTTGGTTGTACTTTAAATTTT
>JN024212/B/US/2004/USPI71101EI7y04051pcWG2B12
CCTCAGATCACTCTTTGGCAACGACCCCTCGTCACAATAAAGATA---GGGGGGCAACTAAAAGAAGCTCTATT---AGA
TACAGGAGCAGATGATACAGTATT---AGAAGAC---A---TGAATTTGCCAGGAAGATGGAAACCAAAAATGATAGGGG
GAATTGGAGGTTTTATCAAAGTAAGACAGTATGATCAGGTACCCATAGAAATCTGTGGACATAAAGCTATAGGTACAGTA
TTAGTAGGACCTACACCTGTCAACA---TAATTGGAAGAAATCTATTGACTCAGCTTGGTTGTACTTTAAATTTT
>JN024213/B/US/2004/USPI71101EI14y04061pcWG2B9
CCTCAGATCACTCTTTGGCAACGACCCCTCGTCACAATAAAGATA---GGGGGGCAACTAAAAGAAGCTCTATT---AGA
TACAGGAGCAGATGATACAGTATT---AGAAGAC---A---TGAATTTGCCAGGAAGATGGAAACCAAAAATGATAGGGG
GAATTGGAGGTTTTATCAAAGTAAGACAGTATGATCAGGTACCCATAGAAATCTGTGGACATAAAGCTATAGGTACAGTA
TTAGTAGGACCTACACCTGTCAACA---TAATTGGAAGAAATCTATTGACTCAGCTTGGTTGTACTTTAAATTTT
>JN024214/B/US/2004/USPI71101EI14y04061pcWG2B5
CCTCAGATCACTCTTTGGCAACGACCCCTCGTCACAATAAAGATA---GGGGGGCAACTAAAAGAAGCTCTATT---AGA
TACAGGAGCAGATGATACAGTATT---AGAAGAC---A---TGAATTTGCCAGGAAGATGGAAACCAAAAATGATAGGGG
GAATTGGAGGTTTTATCAAAGTAAGACGGTATGATCAGGTACCCATAGAAATCTGTGGACATAAAGCTATAGGTACAGTA
TTAGTAGGACCTACACCTGTCAACA---TAATTGGAAGAAATCTATTGACTCAGCTTGGTTGTACTTTAAATTTT
>JN024215/B/US/2004/USPI71101EI14y04061pcWG2B4
CCTCAGATCACTCTTTGGCAACGACCCCTCGTCACAATAAAGATA---GGGGGGCAACTAAAAGAAGCTCTATT---AGA
[truncated: 225,328 more chars]
