# Supplementary material for: An integrated map of HIV genome-wide variation from a population perspective
Source: Retrovirology. 2015 Feb 15;12:18. doi: 10.1186/s12977-015-0148-6 (PMC4358901; doi:10.1186/s12977-015-0148-6)
Supplement: Additional file 3: — Software. Our Matlab toolbox developed for data visualization, genomic diversity analysis and HIV genomic alignment. Our sequence datasets are also included. [file 12977_2015_148_MOESM3_ESM.zip › HIVGenomeAnalysisToolbox/TemporaryData/p6.fasta]

>K03455/B/FR/1983/HXB2-LAI-IIIB-BRU
CTTCAGAG------CAGA------------------------------------CCAGAGCCAACAGCCCCA--------
----------------------------------------CCA---------GAAGAGAGCTTCAGGTCTGGGGTAG---
AGACA---A------CA---------------------------ACTCCCCC---TC---A---GAAGCAGGAGCCG---
---------------ATAGA------CA---AGGAACTG---------------TAT---CCTTTAACTTCCCTCAGGTC
ACTCTTTGGCAACGACCCCTCGTCACAATAA
>A04321/B/FR/1983/IIIB_LAI
CTTCAGAG------CAGA------------------------------------CCAGAGCCAACAGCCCCA--------
----------------------------------------CCA---------GAAGAGAGCTTCAGGTCTGGGGTAG---
AGACA---A------CA---------------------------ACTCCCTC---TC---A---GAAGCAGGAGCCG---
---------------ATAGA------CA---AGGAACTG---------------TAT---CCTTTAACTTCCCTCAGATC
ACTCTTTGGCAACGACCCCTCGTCACAATAA
>A07867/B/FR/1983/LAI-J19
CTTCAGAG------CAGA------------------------------------CCAGAGCCAACAGCCCCA--------
----------------------------------------CCA---------GAAGAGAGCTTCAGGTCTGGGGTAG---
AGACA---A------CA---------------------------ACTCCCTC---TC---A---GAAGCAGGAGCCG---
---------------ATAGA------CA---AGGAACTG---------------TAT---CCTTTAACTTCCCTCAGATC
ACTCTTTGGCAACGACCCCTCGTCACAATAA
>AB078005/B/US/1997/ARES2
CTTCAGAG------CAGA------------------------------------CCAGAGCCAACAGCCCCA--------
----------------------------------------CCA---------GAAGAGAGCTTCAGGTTTGGGGAGG---
AGACA---------------------------------------ACTCCCCC---TC---A---GAAGCAGGAGCCA---
---------------ATAGA------CA---AGGAACTG---------------TAT---CCTTTAGCTTCCCTCAAATC
ACTCTTTGGCAACGACCCCTCGTTACAATAA
>AB221005/B/US/1985/Ba_L
CTTCAGAG------CAGA------------------------------------CCAGAGCCAACAGCCCCACCAGCCCC
A---------------------------------------CCA---------GAAGAGAGCTTCAGGTTTGGGGAAG---
AGACA---A------CA---------------------------ACTCCCTC---TC---A---GAAGCAGGAGCTG---
---------------ATAGA------CA---AGGAACTG---------------TAT---CCTTTAGCTTCCCTCAGATC
ACTCTTTGGCAACGACCCCTCGTCACAATAA
>AB253432/B/US/1985/Ba_L
CTTCAGAG------CAGA------------------------------------CCAGAGCCAACAGCCCCACCAGCCCC
A---------------------------------------CCA---------GAAGAGAGCTTCAGGTTTGGGGAAG---
AGACA---A------CA---------------------------ACTCCCTC---TC---A---GAAGCAGGAGCTG---
---------------ATAGA------CA---AGGAACTG---------------TAT---CCTTTAGCTTCCCTCAGATC
ACTCTTTGGCAACGACCCCTCGTCACAATAA
>AB286955/B/JP/2004/DR6089
CTCCAGAG------CAGA------------------------------------CCAGAGCCAACAGCCCCA--------
----------------------------------------CCA---------GAGGAGAGCTTCAGGTTTGGGGAAG---
AGACA---A------CA---------------------------ACTCCCCC---TC---A---GAAGCAGGAGCCA---
---------------ATAGA------CA---AGGACATG---------------TAT---CCTTTAGCTTCCCTCAAATC
ACTCTTTGGCAACGACCCCTCGTCACAATAA
>AB286956/B/JP/2004/DR6089
CTCCAGAG------CAGA------------------------------------CCAGAGCCAACAGCCCCA--------
----------------------------------------CCA---------GAAGAGAGCTTCAGGTTTGGGGAAG---
AGACA---A------CA---------------------------ACTCCCCC---TC---A---GAAGCAGGAGCCA---
---------------ATAGA------CA---AGGACATG---------------TAT---CCTTTAGCTTCCCTCAAATC
ACTCTTTGGCAACGACCCCTCGTCACAATAA
>AB287363/B/JP/2005/DR6538
CTTCAGAG------CAGA------------------------------------CCAGAGCCAACAGCCCCA--------
----------------------------------------CCA---------GAAGAGAGCTTCAGGTTTGGGGAAG---
AGATA---A------CA---------------------------ACTCCCTC---TC---A---GAAGCAGGAGCCG---
---------------ATAGA------CA---AGGAAATG---------------TAT---CCTTTAGCTTCCCTCAGATC
ACTCTTTGGCAACGACCCCTCGTCACAATAA
>AB287364/B/JP/2005/DR6737
CTTCAGAG------CAGA------------------------------------CCAGAACCATCAGCCCCA--------
----------------------------------------CCA---------GAGGAGAGCTTCAGGTTTGGGGAGG---
AGACA---A------CA---------------------------ACTCCCCC---TC---A---GAGGCAGGAGCCG---
---------------ATGGA------CA---AGGAGATG---------------TAT---CCTTTAGCTTCCCTCAAATC
ACTCTTTGGCAACGACCCCTCGTCACAATAA
>AB287365/B/JP/2005/DR6737
CTTCAGAG------CAGA------------------------------------CCAGAACCATCAGCCCCA--------
----------------------------------------CCA---------GAGGAGAGCTTCAGGTTTGGGGAGG---
AGACA---A------CA---------------------------ACTCCCCC---TC---A---GAGGCAGGAGCCG---
---------------ATGGA------CA---AGGAGATG---------------TAT---CCTTTAGCTTCCCTCAAATC
ACTCTTTGGCAACGACCCCTCGTCACAATAA
>AB287366/B/JP/2005/DR7060
CTTCAGAG------CAGG------------------------------------CCAGAGCCAACAGCCCCA--------
----------------------------------------CCA---------GAGGAGAGCTTCAGGTTTGGGGAGG---
AGACA---A------CA---------------------------ACTCCCTC---TC---A---GAAGCAGGAGCCA---
---------------ATAGA------AA---AGGAACTA---------------TAT---CCTTTAGCTTCCCTCAGATC
ACTCTTTGGCAGCGACCCCTCGTCACAATAA
>AB287367/B/JP/2005/DR7060
CTTCAGAG------CAGG------------------------------------CCAGAGCCAACAGCCCCA--------
----------------------------------------CCA---------GAGGAGAGCTTCAGGTTTGGGGAGG---
AGACA---A------CA---------------------------ACTCCCTC---TC---A---GAAGCAGGAGCCA---
---------------ATAGA------AA---AGGAACTA---------------TAT---CCTTTAGCTTCCCTCAGATC
ACTCTTTGGCAGCGACCCCTCGTCACAATAA
>AB287368/B/JP/2005/DR7065
CTCCAGAG------CAGA------------------------------------CCAGAGCCAACAGCCCCA--------
----------------------------------------CCA---------GAGGAGAGCTTCAGGTTTGGGGAAG---
AGACAGAGA------CA---------------------------ACTCCCCC---TC---A---GAAGCAGGAGCAG---
---------------AAAGA------CG---AGAAG------------------TAT---CCTTTAGCTTCCCTCAGATC
ACTCTTTGGCAACGACCCCTTGTCACAGTAA
>AB287369/B/JP/1999/DR1348
CTTCAGAG------CAGA------------------------------------CCAGAGCCAACAGCCCCACCAGCCCC
A---------------------------------------CCA---------GAAGAGAGCTTCAGGTTTGGGGAAG---
CGGCA---G------CA---------------------------GCTCCCCC---TC---T---GAAGCAGGAGTCG---
---------------ATAGA------CA---AGGAACTG---------------TAT---CCCTTGTCTTCCCTCAAATC
ACTCTTTGGCAACGACCCATCGTCACAATAA
>AB287370/B/JP/1999/DR1348
CTTCAGAG------CAGA------------------------------------CCAGAGCCAACAGCCCCACCAGCCCC
A---------------------------------------CCA---------GAAGAGAGCTTCAGGTTTGGGGAAG---
CGGCA---G------CA---------------------------GCTCCCCC---TC---T---GAAGCAGGAGTCG---
---------------ATAGA------CA---AGGAACTG---------------TAT---CCCTTGTCTTCCCTCAAATC
ACTCTTTGGCAACGACCCATCGTCACAATAA
>AB287371/B/JP/2000/DR2510
TTTCAGAG------CAGA------------------------------------CCAGAACCAACAGCCCCACCAGCCCC
A---------------------------------------CCA---------GAAGAGAGCTGCAGGTTTGGGGAAG---
CGGCA---G------CA---------------------------GCTCCCCC---TC---T---GAAGCAGGAGCCG---
---------------ATAGA------CA---AGGAACTG---------------TAT---CCCTTGTCTTCCCTCAAATC
ACTCTTTGGCAACGACCCATCGTCACAGTAA
>AB287372/B/JP/2000/DR2510
TTTCAGAG------CAGA------------------------------------CCAGAACCAACAGCCCCACCAGCCCC
A---------------------------------------CCA---------GAAGAGAGCTTCAGGTTTGGGGAAG---
CGGCA---G------CA---------------------------GCTCCCCC---TC---T---GAAGCAGGAGCCG---
---------------ATAGA------CA---AGGAACTG---------------TAT---CCCTTGTCTTCCCTCAAATC
ACTCTTTGGCAACGACCCATCGTCACAGTAA
>AB289587/B/JP/2000/DR2508
CTCCAGAG------CAGTCCAGAGAGCAGA------------------------CCAGAACCAACAGCCCCA--------
----------------------------------------CCA---------GAGGAGAGCTTCAGGTTTGGGGAAG---
AGACA---------------------------------------ACCCCCTC---TC---A---GAAGCAGAAGCAGGAG
CAG------------ACAGA------CC---AGGGACTG---------------TAT---CCTTTAGCTTCCCTCAGATC
ACTCTTTGGCAACGACCCATCGTCACAATAA
>AB289588/B/JP/2000/DR2508
CTCCAGAG------CAGTCCAGAGAGCAGA------------------------CCAGAACCAACAGCCCCA--------
----------------------------------------CCA---------GAGGAGAGCTTCAGGTTTGGGGAAG---
AGACA---------------------------------------ACCCCCTC---TC---A---GAAGCAGAAGCAGGAG
CAG------------ACAGA------CC---AGGGACTG---------------TAT---CCTTTAGCTTCCCTCAGATC
ACTCTTTGGCAACGACCCATCGTCACAATAA
>AB289589/B/JP/2001/DR388
CTCCAGAG------CAGC------------------------------------CTAGAGCCCACAGCCCCA--------
----------------------------------------CCA---------GAAGAGAGCTTCAGGTTTGGGGAGG---
AAACA---A------CA---------------------------ACTCCCCC---TC---A---GAAGCAGGAACCG---
---------------ATAGA------CA---AGGAGATG---------------TAT---CCTTTAGCTTCCCTCAGATC
ACTCTTTGGCAACGACCCATCGTCACAATAA
>AB289590/B/JP/2001/DR388
CTCCAGAG------CAGC------------------------------------CTAGAGCCCACAGCCCCA--------
----------------------------------------CCA---------GAAGAGAGCTTCAGGTTTGGGGAGG---
AAACA---A------CA---------------------------ACTCCCCC---TC---A---GAAGCAGGAACCG---
---------------ATAGA------CA---AGGAGATG---------------TAT---CCTTTAGCTTCCCTCAGATC
ACTCTTTGGCAACGACCCATCGTCACAATAA
>AB428551/B/JP/2000/117
CTTCAGAG------CAGA------------------------------------CCAGAGCCAACAGCTCCA--------
----------------------------------------CCA---------GCAGAGAGCTTCAGGTTTGGGGAAG---
AGACA---A------CA---------------------------ACTCCCTC---TC---A---GAAGCAGGAGCCG---
---------------ATAGA------AA---AGGAACTA---------------TAT---CCTTTAGCCTCCCTCAGATC
ACTCTTTGGCAACGACCCCTCGTCCCAATAA
>AB428552/B/JP/2001/134
CTTCAGAG------CAGA------------------------------------CCAGAGCCAACAGCTCCA--------
----------------------------------------CCA---------GCAGAGAGCTTCAGGTTTGGGGAGG---
AGACA---A------CA---------------------------ACCCCCTC---TC---A---GAAACAGGAGCCG---
---------------ATAGA------CA---AGGAGCTG---------------TAT---CCCTTAACCTCCCTCAGATC
ACTCTTTGGCAACGACCCCTCGTCACAATAA
>AB428553/B/JP/2002/194
CTCCAGAG------CAGA------------------------------------CCAGAGCCAACAGCTCCA--------
----------------------------------------CCA---------GCAGAGAGCTTCAGGTTAGGGGAAG---
AGACA---A------CA---------------------------AATCCCTC---TC---A---GAAGCAGGAGCCG---
---------------ATAGA------AA---AGGAATTA---------------TAT---CCTTTAACCTCCCTCAGATC
ACTCTTTGGCAACGACCCCTCGTCACAATAA
>AB428554/B/JP/2002/197
CTGCAGAG------CAGA------------------------------------CCAGAGCCAACAGCTCCA--------
----------------------------------------CCA---------GCAGAGAGCTTCAGGTTTGGGGAAG---
AGACA---A------CA---------------------------AATCCCTC---TC---A---GAAGCAGGAGCCG---
---------------ATAGA------AA---AGGAACTA---------------TAT---CCTTTAACCTCCCTCAGATC
ACTCTTTGGCAACGACCCCTCGTCACAATAA
>AB428555/B/JP/2003/227
CTTCAGAG------CAGA------------------------------------CCAGAGCCAACAGCTCCA--------
----------------------------------------CCA---------GCAGAGAGCTTCAGGTTTGGGGAGG---
AGACA---A------CA---------------------------ACTCCCTC---TC---A---GAAGCAGGAGCCG---
---------------ATAGA------CA---ARGAAWTG---------------TAT---CCCTTAGCCTCCCTCAGATC
ACTCTTTGGCAACGACCCCTCGTCACAATAA
>AB428556/B/JP/2005/426
CTTCAGAG------CAGA------------------------------------CCAGAGCCAACAGCTCCA--------
----------------------------------------CCA---------GCAGAGAACTTCAGGCTTGGGGAGG---
AGACA---A------CA---------------------------GCCCCCTC---TC---A---GAAACAGGAGCCG---
---------------ATAGA------CA---AAGAACTG---------------TAT---CCCTTAACCTCCCTCAGATC
ACTCTTTGGCAACGACCCCTCGTCACAATAA
>AB428557/B/JP/2005/436
CTTCAKAG------CAGA------------------------------------CCAGAGCCAACAGCTCCC--------
----------------------------------------CCG---------GCAGAGAGYTTCAGGTTTGGGGAAG---
AGACA---A------CA---------------------------ACTCCCTC---TC---A---GAAGCCGGAGCCG---
---------------ATAGA------AA---AGGAMCTA---------------TAT---CCTTTAGCCTCCCTCAGATC
ACTCTTTGGCAACGACCCCTCGTCCCAATAA
>AB428558/B/JP/2003/285
CTTCAGAG------CAGACCAGAGCCCAGA------------------------CCAGAGCCAACAGCCCCA--------
----------------------------------------CCA---------GAAGAGAGTTTCAGGTTCGGGGAAG---
AGACA---G------CG---------------------------ACTCCCTC---TC---A---GAAACAGGAGTCG---
---------------ATAGA------CA---AGGAACTG---------------TAT---CCTTTAGCTTCCCTCAAATC
ACTCTTTGGCAACGACCCTTAGTCACAATAA
>AB428559/B/JP/2004/329
CTTCAGAG------CAGACCAGAGCCCAGA------------------------CCAGAGCCAACAGCCCCA--------
----------------------------------------CCA---------GAAGAGAGTTTCAGGTTCGGGGAAG---
AGACA---G------CG---------------------------ACTCCCTC---TC---A---GAAACAGGAGTCG---
---------------ATAGA------CA---AGGAACTG---------------TAT---CCTTTAGCTTCCCTCAAATC
ACTCTTTGGCAACGACCCTTAGTCACAATAA
>AB428560/B/JP/2005/398
CTTCAGAG------CAGACCAGAGCCCAGA------------------------CCAGAGCCAACAGCCCCA--------
----------------------------------------CCA---------GAAGAGAGTTTCAGGTTCGGGGAAG---
AGACA---G------CG---------------------------ACTCCCTC---TC---A---GAAACAGGAGTCG---
---------------ATAGA------CA---RGGAAMTG---------------TAT---CCTTTAGCTTCCCTCAAATC
ACTCTTTGGCAACGACCCTTAGTCACAATAA
>AB428561/B/JP/2006/472
CTACAGAG------CAGA------------------------------------CCAGAGCCAACAGCCCCA--------
----------------------------------------CCA---------GAAGAGAGTTTCAGGTTTGGGGAAG---
AGACA---G------CG---------------------------ACTCCCTC---TC---A---GAAACAGGAGCCG---
---------------ATAGA------CA---AGGAACTG---------------TAT---CCTTTAGCTTCCCTCAAATC
ACTCTTTGGCAACGACCCTTAGTCACAATAA
>AB428562/B/JP/2006/574
CTTCAGAG------CAGACCAGAGCCCAGG------------------------CCAGAGCCAACAGCCCCA--------
----------------------------------------CCA---------GAAGAGAGTTTCAGGTTCGGGGAAG---
AGACA---G------CG---------------------------ACTCCCTC---TC---A---GAAACAGGAGTTG---
---------------ATAGA------CA---AGGAACTG---------------TAT---CCTTCAGCTTCCCTCAAATC
ACTCTTTGGCAACGACCCTTAGTCACAATAA
>AB480692/B/JP/2004/DR6174
CTTCAGAA------CAGA------------------------------------CTAGAGCCAACAGCCCCA--------
----------------------------------------CCA---------GAGGAGAGTTTCAAGTTTGGGGAAG---
AGACA---G------CG---------------------------ACTCCCTC---TC---A---GAAACAGGAGCCG---
---------------ACAGA------CA---AGGAACTG---------------TAT---CCTTTAGCTTCCCTCAAATC
ACTCTTTGGCAACGACCCGTAGTCAAAGTAA
>AB480693/B/JP/2004/DR6174
CTTCAGAA------CAGA------------------------------------CTAGAGCCAACAGCCCCA--------
----------------------------------------CCA---------GAGGAGAGTTTCAAGTTTGGGGAAG---
AGACA---G------CG---------------------------ACTCCCTC---TC---A---GAAACAGGAGCCG---
---------------ACAGA------CA---AGGAACTG---------------TAT---CCTTTAGCTTCCCTCAAATC
ACTCTTTGGCAACGACCCGTAGTCAAAGTAA
>AB480694/B/JP/2004/DR6175
CTTCAGAG------CAGA------------------------------------CTAGAGCCAACAGCCCCA--------
----------------------------------------CCA---------GAAGAGAGCTTCAGGTTTGGGGAGG---
GGGCA---G------CAGCAGCA---------------------ACTCCCTC---TC---A---GAAGCAGGAGCCG---
---------------ATAGA------CA---AGGAACTG---------------TAT---CCTTTAGCTTCCCTCAAATC
ACTCTTTGGCAACGACCCGTCGTCACAATGA
>AB480695/B/JP/2004/DR6175
CTTCAGAG------CAGA------------------------------------CTAGAGCCAACAGCCCCA--------
----------------------------------------CCA---------GAAGAGAGCTTCAGGTTTGGGGAGG---
GGGCA---G------CAGTAGCA---------------------ACTCCCTC---TC---A---GAAGCAGGAGCCG---
---------------ATAGA------CA---AGGAACTG---------------TAT---CCTTTAGCTTCCCTCAAATC
ACTCTTTGGCAACGACCCGTCGTCACAATAA
>AB480696/B/JP/2004/DR5913
CCTCAGGG------CAGA------------------------------------CTAGAGCCAACAGCCCCA--------
----------------------------------------CCA---------GAGGAGAGCCTCAAGTTCAGGGAAG---
AGACA---A------CA---------------------------ACTCCCCC---TC---A---GAAGCAGGAGCCG---
---------------ATAGA------CA---AGGAACTG---------------TAT---CCTTTAGCTTCCCTCAGATC
ACTCTATGGCAACGACCCCTCGTCACAATAA
>AB480697/B/JP/2004/DR5913
CCTCAGGG------CAGA------------------------------------CTAGAACCAACAGCCCCA--------
----------------------------------------CCA---------GAAGAGAGCCTCAGGTTCAGGGAGG---
AGACA---A------CA---------------------------ACTCCCTC---AC---A---GAAGCAGGAGCAG---
---------------ATAGA------CA---AGGAACTG---------------TAT---CCTTCAGCTTCCCTCAGATC
ACTCTTTGGCAACGACCCCTTGTCACAATAA
>AB480698/B/JP/1998/DR1120
CTTCAGAG------CAGA------------------------------------CCAGAGCCGTCAGCCCCA--------
----------------------------------------CCA---------GCAGAGAGCTTAATGTTTGGGGAGG---
AGACA---G------CA---------------------------ACTCCCCC---TC---A---GAAGCAGGAGCCG---
------------------GA------CA---GGGAACTG---------------TAT---CCTTTAGCTTCCCTCAAATC
ACTCTTTGGCAACGACCCATCGTCACAGTAA
>AB485638/B/US/1991/US2
CTTCAGAG------CAGA------------------------------------CCAGAGCCAACAGCCCCA--------
----------------------------------------CCA---------GAAGAGAGCTTCAGGTTTGGGGAAG---
AGACA---A------CA---------------------------ACTCCCTC---TC---A---GAAGCAGGAGCCG---
---------------ATAGA------CA---AGGAAATG---------------TAT---CCCTTAGCTTCCCTCAAATC
ACTCTTTGGCAACGACCCCTCGTCACAATAA
>AB485639/B/US/1991/US2
CTTCAGAG------CAGA------------------------------------CCAGAGCCAACAGCCCCA--------
----------------------------------------CCA---------GAAGAGAGCTTCAGGTTTGGGGAAG---
AGACA---A------CA---------------------------ACTCCCTC---TC---A---GAAGCAGGAGCCG---
---------------ATAGA------CA---AGGAAATG---------------TAT---CCCTTAGCTTCCCTCAAATC
ACTCTTTGGCAACGACCCCTCGTCACAATAA
>AB485640/B/US/1991/US2
CTTCAGAG------CAGA------------------------------------CCAGAGCCAACAGCCCCA--------
----------------------------------------CCA---------GAAGAGAGCTTCAGGTTTGGGGAAG---
AAACA---A------CA---------------------------ACTCCCTC---TC---A---GAAGCAGGAGCCG---
---------------ATAGA------CA---AGGAAATG---------------TAT---CCCTTAGCTTCCCTCAAATC
ACTCTTTGGCAACGACCCCTCGTCACAATAA
>AB485641/B/BR/1990/BZ167
CTTCAGAG------CAGA------------------------------------CCAGAGCCGACAGCCCCA--------
----------------------------------------CCA---------GAAGAGATCTTCAGGTTTGGGGAAG---
AGACA---A------CA---------------------------ACTCCCTC---TC---A---AAAGCAGGAGACG---
---------------AAAGA------CA---AGGAGTTG---------------TAT---CCTTTAGCTTCCCTCAAATC
ACTCTTTGGCAACGACCCCTCGTCACAGTAA
>AB485642/B/BR/1990/BZ167
CTTCAGAG------CAGA------------------------------------CCAGAGCCAACAGCCCCA--------
----------------------------------------CCA---------GAAGAGATCTTCAGGTTTGGGGAAG---
AGACA---A------CA---------------------------ACTCCCTC---TC---A---GAAGCAGGAGACA---
---------------AAAGA------CA---AGGAATTG---------------TAT---CCTTTAGCTTCCCTCAAATC
ACTCTTTGGCAACGACCCCTCGTCACAGTAA
>AB564744/B/JP/-/DR1673
CTTCAGAG------CAGA------------------------------------CTAGAGCCATCAGCCCCA--------
----------------------------------------CCA---------GCAGAGAGCTTCAGGTTTGGGGAGG---
AGACA---A------CA---------------------------ACTCCCCC---TC---A---GAAGCAGGAGCCG---
---------------ACAGA------CA---AGGAGATG---------------TAT---CCTTTAGCCTCCCTCAGATC
ACTCTTTGGCAACGACCCCTCGTCACAGTAA
>AB564745/B/JP/-/DR1673
CTTCAGAG------CAGA------------------------------------CTAGAGCCATCAGCCCCA--------
----------------------------------------CCA---------GCAGAGAGCTTCAGGTTTGGGGAGG---
AGACA---A------CA---------------------------ACTCCCCC---TC---A---GAAGCAGGAGCCG---
---------------ACAGA------CA---AGGAGATG---------------TAT---CCTTTAGCTTCCCTCAAATC
ACTCTTTGGCAACGACCCCTCGTCACAGTAA
>AB564746/B/JP/-/DR2735
CTTCAGAG------CAGA------------------------------------CTAGAGCCAACAGCCCCA--------
----------------------------------------CCA---------GAAGAGAGCTTCAGGTTTGGGGAGG---
AGACA---A------CA---------------------------ACTCCCCC---TC---A---GAAGCAGGAGCCG---
---------------ACAGA------CA---AGGAGATG---------------TAT---CCTTTAGCCTCCCTCAGATC
ACTCTTTGGCAACGACCCATCGTCACAGTAA
>AB565495/B/JP/-/JRC03B
CTTCAGAG------CAGA------------------------------------CCAGAGCCAACAGCCCCA--------
----------------------------------------CCA---------GAAGAGAGTTTCAGGTTTGGGGAAG---
AGACA---G------CG---------------------------ACTCCCCC---TC---A---GAAACAGGAGCCG---
---------------ACAGA------CA---AGGAACTG---------------TAT---CCTTTAGCTTCCCTCAAATC
ACTCTTTGGCAACGACCCTTAGTCACAATAA
>AB565496/B/JP/-/JRC03B
CTTCAGAG------CAGA------------------------------------CCAGAGCCAACAGCCCCA--------
----------------------------------------CCA---------GAAGAGAGTTTCAGGTTTGGGGAAG---
AGACA---G------CG---------------------------ACTCCCCC---TC---A---GAAACAGGAGCCG---
---------------ACAGA------CA---AGGAACTG---------------TAT---CCTTTAGCTTCCCTCAAATC
ACTCTTTGGCAACGACCCTTAGTCACAATAA
>AB565497/B/JP/-/JRC05B
CTTCAAAG------CAGA------------------------------------CCAGAGCCAACAGCCCCA--------
----------------------------------------CCA---------GAAGAGAGCTTCAGGTTTGGGGAAG---
AGACA---A------CA---------------------------ACTCCCTC---TC---A---GAAGCAGGAGCCG---
---------------ATAGA------CA---AGGAACTG---------------TAT---CCTTCAGCTTCCCTCAAATC
ACTCTTTGGCAACGACCACTAGTTACCATAA
>AB565498/B/JP/-/JRC05B
CTTCAAAG------CAGA------------------------------------CCAGAGCCAACAGCCCCA--------
----------------------------------------CCA---------GAAGAGAGCTTCAGGTTTGGGGAAG---
AGACA---A------CA---------------------------ACTCCCTC---TC---A---GAAGCAGGAGCCG---
---------------ATAGA------CA---AGGAACTG---------------TAT---CCTTCAGCTTCCCTCAAATC
ACTCTTTGGCAACGACCACTAGTTACCATAA
>AB565499/B/JP/-/JRC53B
CTTCAGAG------CAGA------------------------------------CCAGAGCCAACAGCCCCA--------
----------------------------------------CCA---------GAAGAGAGTTTCAGGTTTGGGGAGG---
AGACA---G------CG---------------------------ACTCCCTC---TC---A---GAAACAGGAGCCG---
---------------ATAAA------CA---AGGAACTG---------------TAT---CCTTCAGCTTCCCTCAAATC
ACTCTTTGGCAACGACCCGTAGTCACAATAA
>AB565500/B/JP/-/JRC53B
CTTCAGAG------CAGA------------------------------------CCAGAGCCAACAGCCCCA--------
----------------------------------------CCA---------GAAGAGAGTTTCAGGTTTGGGGAGG---
AGACA---G------CG---------------------------ACTCCCTC---TC---A---GAAACAGGAGCCG---
---------------ATAAA------CA---AGGAACTG---------------TAT---CCTTCAGCTTCCCTCAAATC
ACTCTTTGGCAACGACCCGTAGTCACAATAA
>AB565501/B/JP/-/JRC65B
CTCCAGAG------CAGA------------------------------------CCAGAGCCAACAGCCCCGCCAGCCCC
A---------------------------------------CCA---------GAGGAGAGCTTCAGGTTTGGGGAAG---
AGGCA---G------CG---------------------------ACTCCAGC---TC---A---GAAGCAGGAGCCG---
---------------ATAGA------CA---AGGATCTG---------------TAT---CCTTTAGCTTCCCTCAGATC
ACTCTTTGGCAGCGACCCCTCGTCACAATAA
>AB565502/B/JP/-/JRC65B
CTCCAGAG------CAGA------------------------------------CCAGAGCCAACAGCCCCGCCAGCCCC
A---------------------------------------CCA---------GAGGAGAGCTTCAGGTTTGGGGAAG---
AGGCA---G------CG---------------------------ACTCCAGC---TC---A---GAAGCAGGAGCCG---
---------------ATAGA------CA---AGGATCTG---------------TAT---CCTTTAGCTTCCCTCAGATC
ACTCTTTGGCAGCGACCCCTCGTCACAATAA
>AB604948/B/JP/-/DR1777
CTTCAGAG------CAGA------------------------------------CCAGAGCCAACAGCCCCA--------
----------------------------------------CCA---------GCAGAGAGCTTCAGGTTTGGGGAAG---
AGACG---------------------------------------ACTCCCTC---TC---A---GAAGCAAGAGCAGGAG
AAG------------GTAGA------CA---AGGAACTG---------------TAT---CCTTTAGCTTCCCTCAGATC
ACTCTTTGGCAACGACCCCTCGTCGCAATAA
>AB604949/B/JP/-/DR2735
CTTCAGAG------CAGA------------------------------------CTAGAGCCAACAGCCCCA--------
----------------------------------------CCA---------GAAGAGAGCTTCAGGTTTGGGGAGG---
AGACA---A------CA---------------------------ACTCCCCC---TC---A---GAAGCAGGAGCCG---
---------------ACAGA------CA---AGGAGATG---------------TAT---CCTTTAGCCTCCCTCAGATC
ACTCTTTGGCAACGACCCATCGTCACAGTAA
>AB604950/B/JP/-/DR5929
CTTCAGAG------CAGA------------------------------------GCAGAGCCAACAGCCCCACCAGCCCC
A---------------------------------------CCA---------GAGGAGAGCTTCAGGTTTGGGGAAA---
AGATA---A------CA---------------------------ACTCCCTC---CC---A---GAAGCAGGAGCCG---
---------------ATGGA------CG---AGGGACTG---------------TAT---CCTTTAGCTTCCCTCAGATC
ACTCTTTGGCAACGACCCATCGTCACAATAA
>AB604951/B/JP/-/DR5929
CTTCAGAG------CAGA------------------------------------GCAGAGCCAACAGCCCCACCAGCCCC
A---------------------------------------CCA---------GAGGAGAGCTTCAGGTTTGGGGAAA---
AGACA---A------CA---------------------------ACTCCCTC---CC---A---GAAGCAGGAGCCG---
---------------ATAGA------CG---AGGGACTG---------------TAT---CCTTTAGCTTCCCTCAGATC
ACTCTTTGGCAACGACCCATCGTCACAATGA
>AB641836/B/JP/-/pJRC57B09
CTTCAGAA------CAGA------------------------------------CCAGAGCCAACAGCCCCA--------
----------------------------------------CCA---------GAGGAGAGCTTCATGTTCGGGAAAG---
AGACA---A------CA---------------------------ACTCCCCC---TC---A---GAAGCAGGAGCCG---
---------------ATAGA------CA---GGGAAGGG---------------TAT---CCCTTGACCTCCCTCAGATC
ACTCTTTGGCAACGACCCCTCGTCCCAATAA
>AB641837/B/JP/-/pJRC57B05
CTTCAGAA------CAGA------------------------------------CCAGAGCCAACAGCCCCA--------
----------------------------------------CCA---------GAGGAGAGCTTCATGTTCGGGAAAG---
AGACA---A------CA---------------------------ACTCCCCC---TC---A---GAAGCAGGAGCCG---
---------------ATAGA------CA---GGGAAGGG---------------TAT---CCCTTGACCTCCCTCAGATC
ACTCTTTGGCAACGACCCCTCGTCCCAATAA
>AB731663/B/JP/2008/08JP_NMC104_clone_01
CTCCAAAG------CAGACCAGAGCAGAGCAGA---------------------CTAGAGCCAACAGCCCCA--------
----------------------------------------CCA---------GAGGAGAGCTCCAGGTTTGGGGAAG---
AGACA---A------CA---------------------------ATTCCCCG---TC---A---GAAGCAGGAGCCG---
---------------ATAGA------CA---AGGAACTA---------------TAT---CCTTTAGCTTCCCTCAAATC
ACTCTTTGGCAACGACCCATAGTCACAATAA
>AB731664/B/JP/2008/08JP_NMC104_clone_09
CTCCAAAG------CAGACCAGAGCAGAGCAGA---------------------CTAGAGCCAACAGCCCCA--------
----------------------------------------CCA---------GAGGAGAGCTCCAGGTTTGGGGAAG---
AGACA---A------CA---------------------------ATTCCCCG---TC---A---GAAGCAGGAGCCG---
---------------ATAGA------CA---AGGAACTA---------------TAT---CCTTTAGCTTCCCTCAAATC
ACTCTTTGGCAACGACCCATAGTCACAATAA
>AB731669/B/JP/2011/11JP_NMC851C_clone_13
GTTCAGAG------CAGA------------------------------------CCAGAGCCAACAGCTCCA--------
----------------------------------------CCA---------GCAGAGAGCTTCAGGTTTGGGGAGG---
AGACA---A------CA---------------------------AATCCCTC---TC---A---GAAGCAGGAGCCG---
---------------ATAGA------GA---AGGAACTA---------------TAT---CCTTTAACCTCCCTCAGATC
ACTCTTTGGCAACGACCCCTCGTCACAATAA
>AB731670/B/JP/2011/11JP_NMC851C_clone_48
GTTCAGAG------CAGA------------------------------------CCAGAGCCAACAGCTCCA--------
----------------------------------------CCA---------GCAGAGAGCTTCAGGTTTGGGGAGG---
AGACA---A------CA---------------------------AATCCCTC---TC---A---GAAGCAGGAGCCG---
---------------ATAGA------GA---AGGAACTA---------------TAT---CCTTTAACCTCCCTCAGATC
ACTCTTTGGCAACGACCCCTCGTCACAATAA
>AF003887/B/FR/1985/NL43xWC001
CTTCAGAG------CAGA------------------------------------CCAGAGCCAACAGCCCCA--------
----------------------------------------CCA---------GAAGAGAGCTTCAGGTTTGGGGAGG---
AGACA---A------CA---------------------------ACTCCCTC---TC---A---GAAGCAGGAGCCG---
---------------ATAGA------CA---AGGAACTG---------------TAT---CCTTTAGCTTCCCTCAGATC
ACTCTTTGGCAACGACCCCTCGTCAAAGTAA
>AF003888/B/FR/1985/NL43WC001
CTTCAGAG------CAGA------------------------------------CCAGAGCCAACAGCCCCA--------
----------------------------------------CCA---------GAAGAGAGCTTCAGGTTTGGGGAGG---
AGACA---A------CA---------------------------ACTCCCTC---TC---A---GAAGCAGGAGCCG---
---------------ATAGA------CA---AGGAACTG---------------TAT---CCTTTAGCTTCCCTCAGATC
ACTCTTTGGCAACGACCCCTCGTCAAAGTAA
>AF004394/B/US/1986/AD87_ADA
CTACAGAG------CAGA------------------------------------CCAGAGCCAACAGCCCCA--------
----------------------------------------CCA---------GAAGAGAGCTTCAGGTTTGGGGAGG---
AGACA---A------CA---------------------------ACTCCCTC---TC---A---GAAGCAGGAGCCG---
---------------ATAGA------CA---AGGAACTG---------------TAT---CCTTTGACTTCCCTCAAATC
ACTCTTTGGCAACGACCCATCGTCACAATAA
>AF033819/B/FR/1983/HXB2_copy_LAI
CTTCAGAG------CAGA------------------------------------CCAGAGCCAACAGCCCCA--------
----------------------------------------CCA---------GAAGAGAGCTTCAGGTCTGGGGTAG---
AGACA---A------CA---------------------------ACTCCCCC---TC---A---GAAGCAGGAGCCG---
---------------ATAGA------CA---AGGAACTG---------------TAT---CCTTTAACTTCCCTCAGGTC
ACTCTTTGGCAACGACCCCTCGTCACAATAA
>AF042100/B/AU/1986/MBC200
CTTCAGAG------CAGA------------------------------------CCAGAGCCAACAGCCCCA--------
----------------------------------------CCA---------GCAGAGAGCTTCAGGTTTGGGGAAG---
AGACA---A------CA---------------------------ACTCCCTC---TC---A---GAAGCAGGAGCCG---
---------------ATAGA------CA---AGGAACTG---------------TAT---CCTTTAGCTTCCCTCAGATC
ACTCTTTGGCAACGACCCCTCGTCACAATAA
>AF042101/B/AU/1987/MBC925
CTTCAGAG------CAGA------------------------------------CCAGAGCCAACAGCCCCA--------
----------------------------------------CCA---------GAAGAGAGCTTCAGGTTTGGGGAGG---
AGACA---A------CA---------------------------ACTCCCTC---TC---A---GAAGCAGGAGCCG---
---------------ATAGA------GA---AGGAACTG---------------TAT---CCTTTAGCTTCCCTCAAATC
ACTCTTTGGCAACGACCCCTCGTCACAGTAA
>AF042102/B/AU/1993/MBC18_MBCC18
CTTCAGAG------CAGA------------------------------------CCAGAGCCAACAGCCCCTctccagag
caggccggagccatcagcccca------------------CCA---------GAAGAGAGCTTCAGGTTTGGGGAAG---
AGACA---A------CA---------------------------ACTCCCTC---TC---A---GAAGCAGGAGCCG---
---------------ATAGA------CA---GGGAC-AGcagcctg--------TAT---CCTTTAGCTTCCCTCAGATC
ACTCTTTGGCAACGACCCCTCGTCACAATAA
>AF042103/B/AU/1995/MBCC54
CTTCAGAG------CAGA------------------------------------CCAGAGCCAACAGCCCCA--------
----------------------------------------CCA---------GAAGAGAGCTTCAGGTTTGGGGAGG---
AGACA---A------CA---------------------------ACTCCCTC---CC---A---GAAGCAGGAGTCG---
---------------ATAGA------CA---AGGAACTG---------------TAT---CCCTTAACTTCCCTCAGATC
ACTCTTTGGCAACGACCCCTCGTCACAATAA
>AF042105/B/AU/1996/MBCD36
CTTCAGAG------CAGA------------------------------------CCAGAGCCATCAGCCCCA--------
----------------------------------------CCA---------GAAGAGAGCTTCAGGTTTGGGGAGA---
AAACA---A------CC---------------------------ACTCCCCC---TC---A---GAAGCAGGAGCCG---
---------------ATAGA------CA---AGGAACTG---------------TAT---CCTTTAGCTTCCCTCAGATC
ACTCTTTGGCAACGACCCCTCGTCACAATAA
>AF042106/B/AU/1993/MBCC18R01_C18R01
CTTCAGAG------CAGA------------------------------------CCAGAGCCAACAGCCCCTctccagag
caggccggagccatcagcccca------------------CCA---------GAAGAGAGCTTCAGGTTTGGGGAGG---
AGACA---A------CA---------------------------ACTCCCTC---TC---A---GAAGCAGGAGCCG---
---------------ATAGA------CA---GGGACCTG---------------TAT---CCTTTAGCTTCCCTCAGATC
ACTCTTTGGCAACGACCCCTCGTCACAATAA
>AF049494/B/US/-/499JC16
CTTCAGAG------CAGA------------------------------------CCAGAGCCAACAGCCCCA--------
----------------------------------------CCA---------GAAGAGAGCCTCAGGTCTGGGATAG---
AGACA---A------CA---------------------------ACTCCCTC---TC---A---GAAGCAGGAGCCA---
---------------ATAGA------CA---AGGAAGTG---------------TAT---CCTTTAACTTCCCTCAGATC
ACTCTTTGGCAACGACCCCTCGTCACAATAA
>AF049495/B/US/-/NC7
CTTCAGAG------CAGA------------------------------------CCAGAGCCAACAGCCCCA--------
----------------------------------------CCA---------GAAGAGAGCCTCAGGTCTGGGATAG---
AGACA---A------CA---------------------------ACTCCCTC---TC---A---GAAGCAGGAGCCA---
---------------ATAGA------CA---AGGAAGTG---------------TAT---CCTTTAACTTCCCTCAGATC
ACTCTTTGGCAACGACCCCTCGTCACAATAA
>AF069140/B/US/1991/DH12_3
CTTCAGAG------CAGA------------------------------------CCAGAGCCATCAGCCCCA--------
----------------------------------------CCA---------GAAGAGAGCTTCAGGTTTGGGGAGG---
AGACA---G------CA---------------------------ACTCCCTC---TC---A---GAAGCAGGAGCCG---
---------------------------A---AGGAACTA---------------TAT---CCCTTAGCCTCCCTCAAATC
ACTCTTTGGCAACGACCCCTAGTCAAGATAA
>AF070521/B/FR/1985/NL43E9_LAI_IIIB_NY5
CTTCAGAG------CAGA------------------------------------CCAGAGCCAACAGCCCCA--------
----------------------------------------CCA---------GAAGAGAGCTTCAGGTTTGGGGAAG---
AGACA---A------CA---------------------------ACTCCCTC---TC---A---GAAGCAGGAGCCG---
---------------ATAGA------CA---AGGAACTG---------------TAT---CCTTTAGCTTCCCTCAGATC
ACTCTTTGGCAGCGACCCCTCGTCACAATAA
>AF086817/B/TW/1994/TWCYS_LM49
CTTCAGAG------CAGA------------------------------------CCAGAGCCAACAGCCCCA--------
----------------------------------------CCA---------GAGGAGAGCTTCAGGTTTGGGGAAC---
AGACA---A------CA---------------------------ACTCCCTC---TC---A---GAAGCAGGAGCCG---
---------------ATAGA------CA---AGGACCTG---------------TAT---CCTTTAGCTTCCCTCGAATC
ACTCTTTGGCAACGACCCCTCGTCACAATAA
>AF146728/B/AU/-/VH_VHPCR
CTTCAGAG------CAGA------------------------------------CCAGAGCCAACAGCCCCA--------
----------------------------------------CCA---------GAAGAGAGCTTCAGGTTTGGGGAAG---
AGACA---A------CA---------------------------ACTCCCTC---TC---A---GAAGCAGGAGCCG---
---------------ATAGA------CA---AGGAACTG---------------TAT---CCTTTAGCTTCCCTCAGATC
ACTCTTTGGCAACGACCCATCGTCACAATAA
>AF224507/B/KR/1997/WK
CTTCAGAG------CAGA------------------------------------CCAGAGCCATCAGCCCCG--------
----------------------------------------CCA---------GAAGAGAGCTTCAGGTTTGGGGAAG---
AGACA---A------CA---------------------------ACTCCCTC---TC---A---GAAGCAGGAGCCA---
---------------ATAGA------CA---AGGAACTG---------------TAT---CCTTTAGCTTCCCTCAGATC
ACTCTTTGGCAACGACCCCTCGTCGCAATAA
>AF256204/B/ES/1989/S61I1
CCTCAGAA------CAGA------------------------------------CTAGAGCCAACAGCCCCACCAGCCCC
A---------------------------------------CCA---------GAAGAGATCTTCAGGTTTGGGGAAG---
AGACA---A------CA---------------------------ACTCCCTC---TC---A---GAAGCAGGAGATG---
---------------ATAGA------CA---AGGAACTG---------------TAT---CCTTCAGCTTCCCTCAAATC
ACTCTTTGGCAACGACCCCTTGTCACAATAA
>AF256206/B/ES/1989/S61G1
CCTCAGAA------CAGA------------------------------------CTAGAGCCAACAGCCCCACCAGCCCC
A---------------------------------------CCA---------GAAGAGAGCTTCAGGTTTGGGGAAG---
AGACA---A------CA---------------------------ACTCCCTC---TC---A---GAAGCAGGAGTTG---
---------------ATAGA------CA---AGGAACTG---------------TAT---CCTTCAGCTTCCCTCAAATC
ACTCTTTGGCAACGACCCCTTGTTACAATAA
>AF256207/B/ES/1989/S61G7
CCTCAGAA------CAGA------------------------------------CTAGAGCCAACAGCCCCACCAGCCCC
A---------------------------------------CCA---------GAAGAGAGCTTCAGGTTTGGGGAAG---
AGACA---A------CA---------------------------ACTCCCTC---TC---A---GAAGCAGGAGTTG---
---------------ATAGA------CA---AGGAACTG---------------TAT---CCTTCAGCTTCCCTCAAATC
ACTCTTTGGCAACGACCCCTTGTTACAATAA
>AF256208/B/ES/1989/S61I15
CCTCAGAA------CAGA------------------------------------CTAGAGCCAACAGCCCCACCAGCCCC
A---------------------------------------CCA---------GAAGAGAGCTTCAGGTTTGGGGAAG---
AGACA---A------CA---------------------------ACTCCCTC---TC---A---GAAGCAGGAGATG---
---------------ATAGA------CA---AGGAACTG---------------TAT---CCTTCAGCTTCCCTCAAATC
ACTCTTTGGCAACGACCCCTTGTCACAATAA
>AF286365/B/US/1988/WR27
CTTCAGAA------CAGA------------------------------------CCAGAGCCAACAGCCCCA--------
----------------------------------------CCA---------GCAGAGAGCTTCAGGTTTGGGGAAG---
AGACA---A------CA---------------------------ACTCCCTC---TC---A---GAAGCAGGAGCCG---
---------------ATAGA------CA---AGGAACTG---------------TAT---CCTTTAGCTTCCCTCAGATC
ACTCTTTGGCAACGACCCCTCGTCACAATAA
>AF538302/B/AU/1999/1181
CTTCAGAA------CAGACCAGCT------------------------------GTAGAGCCATCAGCCCCA--------
----------------------------------------CCA---------GAGGAGAGCTTCAGGTTTGGGGAGG---
AGACC---A------CA---------------------------ACTCCCTC---TC---A---GAAACAGGAGCCG---
---------------ATAGA------CA---AGGAACTG---------------TAT---CCTTTAGCTTCCCTCAGATC
ACTCTTTGGCAACGACCCCTCGTCACAATAA
>AF538303/B/AU/1999/1182
CTTCAGAG------CAGA------------------------------------CCAGAGCCAACAGCCCCA--------
----------------------------------------CCA---------GAGGAGAGCTTCAGGTTTGGGGAGG---
AGACC---A------CA---------------------------ACTCCCTC---TC---A---GAAGCAGGAGCCG---
---------------ATAGA------CA---AGGAACTG---------------TAT---CCTTTAGCTTCCCTCAGATC
ACTCTTTGGCAACGACCCCTCGTCACAATAA
>AF538304/B/AU/1995/C24
CTTCAGAG------CAGACCAGGGGAGAGCAGA---------------------CCAGAGCCAACAGCCCCA--------
----------------------------------------CCA---------GAAGAGAGCTTCAGGTTTGGGGAGG---
AGACA---A------CA---------------------------ACTTCCTC---TC---A---GAAGCAGGAGCCG---
---------------ATAGA------CA---AGGAACTG---------------TAT---CCTTTAGCTTCCCTCAGATC
ACTCTTTGGCAACGACCCCTCGTTACAATAA
>AF538305/B/AU/1995/C42
GTTCAGAA------CAGA------------------------------------CCAGAGCCATCAGCCCCA--------
----------------------------------------CCG---------GCAGAGAGCTTCAGGTTTGGGGAGG---
AGACA---A------CA---------------------------ACTCCCTC---TC---A---AAAGCAGGAGCCG---
---------------GTAGA------CA---AGGAACTG---------------TAT---CCCTTAGCCTCCCTCAGATC
ACTCTTTGGCAGCGACCCCTCGTCACAATAA
>AF538306/B/AU/1995/C76
CTTCAGAG------CAGG------------------------------------CCAGAGCCAACAGCCCCA--------
----------------------------------------CCA---------GAAGAGAGCTTCAGGTTTGGGGAAG---
AGACA---A------CA---------------------------ACTCCCTC---TC---A---GAAGCAGGAGCCG---
---------------ATAGA------CA---AGGAACTG---------------TAT---CCCTTGACTTCCCTCAAATC
ACTCTTTGGCAGCGACCCCTCGTCACAATAA
>AF538307/B/AU/1995/C92
CTTCAGAG------CAGA------------------------------------CCAGAGCCATCAGCCCCA--------
----------------------------------------CCA---------GAGGAGAGCTTCAGGTTTGGGGAGG---
AGACA---A------CA---------------------------ACTCCCTC---TC---A---GAAGCAGGAGCCG---
---------------ACAGA------CA---AGGAACTG---------------TAT---CCCTTAGCTTCCCTCAGATC
ACTCTTTGGCAGCGACCCCTCGTCACAATAA
>AJ271445/B/GB/1986/GB8_46R
CTCCAGAG------CAGA------------------------------------CCAGAGCCAATAGCCCCAccagagcc
gacagcccca------------------------------CCA---------GAAGAGAGCTTCAGGTTCGGGGGAG---
AGACA---A------CA---------------------------ACTCCCTC---AC---A---GAAACAGGAGCCG---
---------------ATAAA------CA---AGGAACCG---------------TAT---CCTTTAGCTTCCCTCAGATC
ACTCTTTGGCAACGACCCATCGTCACAATAA
>AX032749/B/FR/1985/pNL43_patent
CTTCAGAG------CAGA------------------------------------CCAGAGCCAACAGCCCCA--------
----------------------------------------CCA---------GAAGAGAGCTTCAGGTTTGGGGAAG---
AGACA---A------CA---------------------------ACTCCCTC---TC---A---GAAGCAGGAGCCG---
---------------ATAGA------CA---AGGAACTG---------------TAT---CCTTTAGCTTCCCTCAGATC
ACTCTTTGGCAGCGACCCCTCGTCACAATAA
>AX078307/B/FR/1983/LAI-patent
CTTCAGAG------CAGA------------------------------------CCAGAGCCAACAGCCCCACCATTTCT
TCAGAGCAGACCAGAGCCAACAGCCCCA------------CCA---------GAAGAGAGCTTCAGGTCTGGGGTAG---
AGACA---A------CA---------------------------ACTCCCCC---TC---A---GAAGCAGGAGCCG---
---------------ATAGA------CA---AGGAACTG---------------TAT---CCTTTAACTTCCCTCAGATC
ACTCTTTGGCAACGACCCCTCGTCACAATAA
>AY037268/B/AR/1998/ARCH054
CTCCAAAG------CAGG------------------------------------CCAGAGCCAACAGCCCCA--------
----------------------------------------CCA---------GAAGAGAGCTTCAGGTTTGGGGAGG---
AGACA---A------CA---------------------------ACTCCCCC---TC---A---GAAGCAGGAGCCG---
---------------AGGGA------CA---AGGAACAG---------------TAT---CCCTTGACTTCCCTCAGATC
ACTCTTTGGCAACGACCCATCGTCACAATAA
>AY037269/B/AR/2000/ARMS008
CTTCAGAG------CAGA------------------------------------CCGGAGCCAACAGCCCCA--------
----------------------------------------CCA---------GCAGAGAGCTTCAGCTTTGGGGGGG---
AGACA---A------CA---------------------------ACTCCCGC---TC---A---GAAGCAGGAGCCG---
---------------ATAGA------TC---AGGAGAAG---------------TAT---CCTTTAACTGCCCTCAAATC
ACTCTTTGGCAACGACCCCTTGTCACAATAA
>AY037270/B/BO/1999/BOL0122
CTTCAGAG------CAGA------------------------------------CCAGAGCCAACAGCCCCA--------
----------------------------------------CCA---------GAGGAGAGCTTCAGGTTTGGGGAAG---
AGACA---A------CA---------------------------ACCCCCTT---TC---A---GAAGCAGGAACAG---
---------------AAAGA------CA---GGGGACTGTAT------------CCT---CCTTTGGATTCCCTCAAATC
ACTCTTTGGCAACGACCCCTAGTCAAAATAA
>AY037282/B/AR/1999/ARMA132
CTTCAGAG------CAGA------------------------------------CCAGAGCCAACAGCCCCA--------
----------------------------------------CCA---------GAAGAGAGCTTCAGGTTTGGGGAGG---
AAACA---G------CA---------------------------ACTCCCCC---TC---A---GAAGCAGGAGCCG---
---------------AGGGA------CA---AGGAGCTA---------------TAT---CCCTTAACCTCCCTCAGATC
ACTCTTTGGCAACGACCCATCGTCACAATAA
>AY173951/B/TH/1990/BK132
CTTCAGAG------CAGA------------------------------------CCAGAGCCGACAGCCCCA--------
----------------------------------------CCA---------GCAGAGAGCTTCAGGTTTGGGGAAG---
AGACA---A------CA---------------------------ACTCCCTC---TC---A---GAAGCAGGAGACA---
---------------ATAGA------CA---AGGAACTA---------------TAT---CCTTTAACTGCCCTCAAATC
ACTCTTTGGCAACGACCCCTCGTCACAATAA
>AY173952/B/US/1990/US1
CTTCAGAG------CAGA------------------------------------CCAGAGCCAACAGCCCCA--------
----------------------------------------CCA---------GAAGAGAGCTTCAGATTTGGGGAAG---
AGACA---A------CA---------------------------ACTCCCTC---TC---A---GAAGCAGGAGACG---
---------------ATAGA------CA---AAGAAATG---------------TAT---CCTTTAGCTTCCCTCAGATC
ACTCTTTGGCAACGACCCCTCGTCTCAATAA
>AY173953/B/US/1990/US2
CTTCAGAG------CAGA------------------------------------CCAGAGCCAACAGCCCCA--------
----------------------------------------CCA---------GAAGAGAGCTTCAGGTTTGGGGAAG---
AGACA---A------CA---------------------------ACTCCCTC---TC---A---GAAGCAGGAGCCG---
---------------ATAGA------CA---AGGAAATG---------------TAT---CCCTTAGCTTCCCTCAAATC
ACTCTTTGGCAACGACCCCTCGTCACAATAA
>AY173954/B/US/1990/US3
CTTCAGAG------CAGA------------------------------------CCAGAGCCAACAGCCCCA--------
----------------------------------------CCA---------GAAGAGAGCTTCAGGTTTGGGGAGG---
AGACA---A------CA---------------------------AATCCCTC---CC---C---GAAGCAGGAGCCG---
---------------ATAGA------CA---AGGAACTG---------------TAT---CCTTTAACCTCCCTCAGATC
ACTCTTTGGCAACGACCCCTCGTTACAATAA
>AY173955/B/US/1990/US4
CTTCAGAG------CAGA------------------------------------CCAGAGCCAACAGCCCCA--------
----------------------------------------CCA---------GAAGAGAGCTTCAGGTTTGGGGAAG---
AGACG---------------------------------------ACTCCCCC---TC---A---GAAGCAGGAGCGG---
---------------ACAGA------CA---AGGAACTG---------------TAT---CCTTTAGCTTCCCTCAGATC
ACTCTTTGGCAACGACCCCTCGTCACAGTAA
>AY173956/B/BR/1989/BZ167
CTTCAGAG------CAGA------------------------------------CCAGAGCCAACAGCCCCA--------
----------------------------------------CCA---------GAAGAGATCTTCAGGTTTGGGGAAG---
AGACA---A------CA---------------------------ACTCCCTC---TC---A---TAAGCAGGAGACG---
---------------AAAGA------CA---AGGAGTTG---------------TAT---CCTTTAGCTTCCCTCAAATC
ACTCTTTGGCAACGACCCCTCGTCACAGTAA
>AY180905/B/CN/2001/CNHN24
CTTCAGAG------CAGA------------------------------------CCAGAGCCAACAGCCCCA--------
----------------------------------------CCA---------GAGGAGAGCTTCAGGTTTGGGGAAG---
AGACA---A------CA---------------------------GCTCCATC---TC---A---GAAGCAGGAGCCG---
---------------ATAGA------CA---AGGAACTA---------------TAT---CCTTTAGCCTCCCTCAAATC
ACTCTTTGGCAACGACCCCTCGTCACAATAA
>AY308760/B/US/1996/1333_d2
CTTCAGAG------CAGA------------------------------------CCAGAGCCAACAGCCCCA--------
----------------------------------------CCA---------GAAGAGAGCTTCAGGTTTGGGGAGG---
AGACA---A------CA---------------------------AAGCCCTC---TC---A---GAAGCAGGAGCCG---
---------------ATAGA------CA---AGGAACAG---------------TAT---CCTTTAGCTTCCCTCAGATC
ACTCTTTGGCAACGACCCCTCGTCACAATAA
>AY308761/B/US/1996/1299_d22
CTTCAGAG------CAGA------------------------------------CCAGAGCCAACAGCCCCA--------
----------------------------------------CCA---------GAAGAGAGCTTCAGGTTTGGGGAGG---
AGACA---G------CA---------------------------ACACCCCC---TC---A---GAAGCAGGAGCCG---
---------------AAAGA------CA---AGGAACTG---------------TAT---CCTTTAGCTTCCCTCAGATC
ACTCTTTGGCAACGACCCCTYGTCACAATAA
>AY308762/B/US/1996/1304_d31
CTTCAGAG------CAGA------------------------------------CCAGAGCCAACAGCCCCA--------
----------------------------------------CCA---------GAAGAGAGCTTCAGGTTTGGGGAGG---
AGACA---G------CA---------------------------ACACCCCC---TC---A---GAAGCAGGAGCCG---
---------------AAAGA------CA---AGGAACTG---------------TAT---CCTTTAGCTTCCCTCAGATC
ACTCTTTGGCAACGACCCCTCGTCACAATAA
>AY314044/B/CA/1996/WC10P_1
CTTCAGAG------CAGA------------------------------------CCAGAGCCAACAGCCCCA--------
----------------------------------------CCA---------GAGGAGAGCTTCAGGTTTGGGGAAG---
AGACA---T------CA---------------------------ACTCCCCC---TC---A---GAAGCAGGGGACA---
------------------GA------CA---AGGAACTG---------------TAT---CCTTTAGCTTCCCTCAGATC
ACTCTTTGGCAACGACCCCTCGTCACAATAA
>AY314045/B/CA/1996/WC10P_2
CTTCAGAG------CAGA------------------------------------CCAGAGCCAACAGCCCCA--------
----------------------------------------CCA---------GAGGAGAGCTTCAGGTTTGGGGAAG---
AGACA---T------CA---------------------------ACTCCCCC---TC---A---GAAGCAGGGGACA---
------------------GA------CA---AGGAACTG---------------TAT---CCTTTAGCTTCCCTCAGATC
ACTCTTTGGCAACGACCCCTCGTCACAATAA
>AY314046/B/CA/1996/WC10P_3
CTTCAGAG------CAGA------------------------------------CCAGAGCCAACAGCCCCA--------
----------------------------------------CCA---------GAGGAGAGCCTCAGGTTTGGGGAAG---
AGACA---G------CA---------------------------ACTCCCCC---TC---A---GAAACAGGGGACA---
------------------GA------CA---AGGAACTG---------------TAT---CCTTTAGCTTCCCTCAGATC
ACTCTTTGGCAACGACCCCTCGTCACAATAA
>AY314047/B/CA/1996/WC10P_4
CTTCAGAG------CAGA------------------------------------CCAGAGCCAACAGCCCCA--------
----------------------------------------CCA---------GAGGAGAGCTTCAGGTTTGGGGAAG---
AGACA---T------CA---------------------------ACTCCCCC---TC---A---GAAGCAGGGGACA---
------------------GA------CA---AGGAACTG---------------TAT---CCTTTAGCTTCCCTCAGATC
ACTCTTTGGCAACGACCCCTCGTCACAATAA
>AY314048/B/CA/1996/WC10P_6
CTTCAGAG------CAGA------------------------------------CCAGAGCCAACAGCCCCA--------
----------------------------------------CCA---------GAGGAGAGCCTCAGGTTTGGGGAAG---
AGACA---T------CA---------------------------ACTCCCCC---TC---A---GAAGCAGGGGACA---
------------------GA------CA---AGGAACTG---------------TAT---CCTTTAGCTTCCCTCAGACC
ACTCTTTGGCAACGACCCCTCGTCACAATAA
>AY314049/B/CA/1996/WC10P_7
CTTCAGAG------CAGA------------------------------------CCAGAGCCAACAGCCCCA--------
----------------------------------------CCA---------GAGGAGAGCTTCAGGTTTGGGGAAG---
AGACA---T------CA---------------------------ACTCCCCC---TC---A---GAAGCAGGGGACA---
------------------GA------CA---AGGAACTG---------------TAT---CCTTTAGCTTCCCTCAGATC
ACTCTTTGGCAACGACCCCTCGTCACAATAA
>AY314050/B/CA/1996/WC10P_8
CTTCAGAG------CAGA------------------------------------CCAGAGCCAACAGCCCCA--------
----------------------------------------CCA---------GAGGAGAGCTTCAGGTTTGGGGAAG---
AGACA---T------CA---------------------------ACTCCCCC---TC---A---GAAGCAGGGGACA---
------------------GA------CA---AGGAACTG---------------TAT---CCTTTAGCTTCCCTCAGATC
ACTCTTTGGCAACGACCCCTCGTCACGATAA
>AY314051/B/CA/1996/WC10P_9
CTTCAGAG------CAGA------------------------------------CCAGAGCCAACAGCCCCA--------
----------------------------------------CCA---------GAGGAGAGCTTCAGGTTTGGGGAAG---
AGACA---T------CA---------------------------ACTCCCCC---TC---A---GAAGCAGGGGACA---
------------------GA------CA---AGGAACTG---------------TAT---CCTTTAGCTTCCCTCAGATC
ACTCTTTGGCAACGACCCCTCGTCACAATAA
>AY314052/B/CA/1996/WC10P_10
CTTCAGAG------CAGA------------------------------------CCAGAGCCAACAGCCCCA--------
----------------------------------------CCA---------GAGGAGAGCCTCAGGTTTGGGGAAG---
AGACA---G------CA---------------------------ACTCCCCC---TC---A---GAAACAGGGGACA---
------------------GA------CA---AGGAACTG---------------TAT---CCTTTAGCTTCCCTCAGATC
ACTCTTTGGCAACGACCCCTCGTCACAATAA
>AY314053/B/CA/1996/WC10P_11
CTTCAGAG------CAGA------------------------------------CCAGAGCCAACAGCCCCA--------
----------------------------------------CCA---------GAGGAGAGCTTCAGGTTTGGGGAAG---
AGACA---T------CA---------------------------ACTCCCCC---TC---A---GAAGCAGGGGACA---
------------------GA------CA---AGGAACTG---------------TAT---CCTTTAGCTTCCCTCAGATC
ACTCTTTGGCAACGACCCCTCGTCACAATAA
>AY314054/B/CA/1996/WC10C_1
CTTCAGAG------CAGA------------------------------------CCAGAGCCAACAGCCCCA--------
----------------------------------------CCA---------GAGGAGAGCTTCAGGTTTGGGGAAG---
AGACA---G------CA---------------------------ACTCCCTC---TC---A---GAAGCAGGGGACA---
------------------GA------CA---AGGAACTG---------------TAT---CCTTTAGCTTCCCTCAGATC
ACTCTTTGGCAACGACCCCTCGCCACAATAA
>AY314055/B/CA/1996/WC10C_3
CTTCAGAG------CAGA------------------------------------CCAGAGCCAACAGCCCCA--------
----------------------------------------CCA---------GAGGAGAGCCTCAGGTTTGGGGAAG---
AGACA---G------CA---------------------------ACCCCCCC---TC---A---GAAACAGGGGACA---
------------------GA------CA---AGGAACTG---------------TAT---CCTTTAGCTTCCCTCAGATC
ACTCTTTGGCAACGACCCCTCGTCACAATAA
>AY314056/B/CA/1996/WC10C_4
CTTCAGAG------CAGA------------------------------------CCAGAGCCAACAGCCCCA--------
----------------------------------------CCA---------GAGGAGAGCTTCAGGTTTGGGGAAG---
AGACA---G------CA---------------------------ACTCCCTC---TC---A---GAAGCAGGGGACA---
------------------GA------CA---AGGAACTG---------------TAT---CCTTTAGCTTCCCTCAGATC
ACTCTTTGGCAACGACCCCTCGTCACAATAA
>AY314057/B/CA/1996/WC10C_5
CTTCAGAG------CAGA------------------------------------CCAGAGCCAACAGCCCCA--------
----------------------------------------CCA---------GAGGAGAGCTTCAGGTTTGGGGAAG---
AGACA---G------CA---------------------------ACTCCCTC---TC---A---GAAGCAGAGGACA---
------------------GA------CA---AGGAACTG---------------TAT---CCTTTAGCTTCCCTCAGATC
ACTCTTTGGCAACGACCCCTCGTCACAATAA
>AY314058/B/CA/1996/WC10C_6
CTTCAGAG------CAGA------------------------------------CCAGAGCCAACAGCCCCA--------
----------------------------------------CCA---------GAGGAGAGCTTCAGGTTTGGGGAAG---
AGACA---G------CA---------------------------ACTCCCTC---TC---A---GAAGCAGGGGACA---
------------------GA------CA---AGGAACTG---------------TAT---CCTTTAGCTTCCCTCAGATC
ACTCTTTGGCAACGACCCCTCGTCACAATAA
>AY314059/B/CA/1996/WC10C_8
CTTCAGAG------CAGA------------------------------------CCAGAGCCAACAGCCCCA--------
----------------------------------------CCA---------GAGGAGAGCTTCAGGTTTGGGGAAG---
AGACA---G------CA---------------------------ACTCCCTC---TC---A---GAAGCAGGGGACA---
------------------GA------CA---AGGAACTG---------------TAT---CCTTTAGCTTCCCTCAGATC
ACTCTTTGGCAACGACCCCTCGTCACAATAA
>AY314060/B/CA/1996/WC10C_9
CTTCAGAG------CAGA------------------------------------CCAGAGCCAACAGCCCCA--------
----------------------------------------CCA---------GAGGAGAGCTTCAGGTTTGGGGAAG---
AGACA---G------CA---------------------------ACTCCCTC---TC---A---GAAGCAGAGGACA---
------------------GA------CA---AGGAACTG---------------TAT---CCTTTAGCTTCCCTCAGATC
ACTCTTTGGCAACGACCCCTCGTCACAATAA
>AY314061/B/CA/1996/WC10C_10
CTTCAGAG------CAGA------------------------------------CCAGAGCCAACAGCCCCA--------
----------------------------------------CCA---------GAGGAGAGCTTCAGGTTTGGGGAAG---
AGACA---G------CA---------------------------ACTCCCTC---TC---A---GAAGCAGGGGACA---
------------------GA------CA---AGGAACTG---------------TAT---CCTTTAGCTTCCCTCAGATC
ACTCTTTGGCAACGACCCCTCGTCACAATAA
>AY314062/B/CA/1996/WC10C_11
CTTCAGAG------CAGA------------------------------------CCAGAGCCAACAGCCCCA--------
----------------------------------------CCA---------GAGGAGAGCTTCAGGTTTGGGGAAG---
AGACA---G------CA---------------------------ACTCCCTC---TC---A---GAAGCAGGGGACA---
------------------GA------CA---AGGAACTG---------------TAT---CCTTTAGCTTCCCTCAGATC
ACTCTTTGGCAACGACCCCTCGTCACAATAA
>AY314063/B/CA/1996/WC10C_12
CTTCAGAG------CAGA------------------------------------CCAGAGCCAACAGCCCCA--------
----------------------------------------CCA---------GAGGAGAGCCTCAGGTTTGGGGGAG---
AGACA---T------CA---------------------------ACTCCCCC---TC---A---GAAGCAGGGGACA---
------------------GA------CA---AGGAACTG---------------TAT---CCTTTAGCTTCCCTCAGATC
ACTCTTTGGCAACGACCCCTCGTCACAATAA
>AY331282/B/US/1997/1001_07
CTTCAGAG------CAGA------------------------------------CCAGAGCCAACAGCCCCA--------
----------------------------------------CCA---------GAAGAGAGCTTCAGGTTTGGGGAAG---
AGACA---A------CA---------------------------ACTCCCTC---TC---A---GAAACAGGAGCCG---
---------------ATAGA------CA---AGGAACTG---------------TAT---CCTTTAGCTTCCCTCAGATC
ACTCTTTGGCAACGACCCCTCGTCACAATAA
>AY331283/B/US/1997/1001_09
CTTCAGAG------CAGA------------------------------------CCAGAGCCAACAGCCCCA--------
----------------------------------------CCA---------GAAGAGAGCTTCAGGTTTGGGGAAG---
AGACA---A------CA---------------------------ACTCCCTC---TC---A---GAAACAGGAGCCG---
---------------ATAGA------CA---AGGAACTG---------------TAT---CCTTTAGCTTCCCTCAGATC
ACTCTTTGGCAACGACCCCTCGTCACAATAA
>AY331284/B/US/1997/1006_08
CTCCAGAG------CAGA------------------------------------CCAGAGCCAACAGCCCCA--------
----------------------------------------CCA---------GAGGAGAGCTTCAGGTTTGGGGAAG---
AGACG---A------CA---------------------------CCTCCCTC---TC---A---GAAGCAGGAACCG---
---------------ATAGA------CA---AGGAACTA---------------TAT---CCCTTAGCCTCCCTCAAATC
ACTCTTTGGCAACGACCCCTAGTCACAATAA
>AY331285/B/US/1997/1012_08
CCTCAGAG------CAGA------------------------------------ACAGAGCCAACAGCCCCA--------
----------------------------------------CCA---------GAAGAGAGCTTCAGGTTTGGGGAAG---
AGACA---A------CA---------------------------ACTCCTCC---TC---A---GAA--------AG---
-------------------------------AGGAG------------------CCT---CCTTTAGTTTCCCTCAGATC
ACTCTTTGGCAACGACCCCTCGTCACAATAA
>AY331286/B/US/1997/1012_11
CCTCAGAG------CAGA------------------------------------ACAGAGCCAACAGCCCCA--------
----------------------------------------CCA---------GAAGAGAGCTTCAGGTTTGGGGAAG---
AGACA---A------CA---------------------------ACTCCTCC---TC---A---GAA--------AG---
-------------------------------AGGAG------------------CCT---CCTTTAGTTTCCCTCAGATC
ACTCTTTGGCAACGACCCCTCGTCACAATAA
>AY331287/B/US/1997/1013_03
CTTCAGAA------CAGA------------------------------------CCAGAGCCAACAGCCCCA--------
----------------------------------------CCA---------GCAGAGAGCTTCAGGTTCGGGGAAG---
AGACA---A------CA---------------------------ACTCCAGC---TC---A---GAAGCAGGAGCAG---
---------------ATAGA------CA---AGGAACTG---------------AAT---CACTCAGCTTCCCTCAAATC
ACTCTTTGGCAACGACCCCTTGTTACAATAA
>AY331288/B/US/1997/1013_07
CTTCAGAA------CAGA------------------------------------CYAGAGCCAACAGCCCCA--------
----------------------------------------CCA---------GCAGAGAGCTTCAGGTTCGGGGAAG---
AGACA---A------CA---------------------------ACTCCAGM---TC---A---GAAGCAGGAGCAG---
---------------ATAGA------CA---AGGAACTG---------------AAT---CACTCAGCTTCCCTCAAATC
ACTCTTTGGCAACGACCCCTTGTTACAATAA
>AY331289/B/US/1997/1018_06
CTTCAGAG------CAGA------------------------------------CCAGAGCCAACAGCCCCA--------
----------------------------------------CCA---------GAAGAGAGCTTCAGGTTTGGGGAAG---
AGACA---A------CA---------------------------ACTCCCTC---TC---A---GAAGCAGGAGACG---
---------------ATAGA------CA---AGGAACTG---------------TAT---CCCTTAGCTTCCCTCAAATC
ACTCTTTGGCAACGACCCCTCGTATCAATAA
>AY331290/B/US/1997/1018_10
CTTCAGAG------CAGA------------------------------------CCAGAGCCAACAGCCCCA--------
----------------------------------------CCA---------GAAGAGAGCTTCAGGTTTGGGGAAG---
AGACA---A------CA---------------------------ACTCCCTC---TC---A---GAAGCAGGAGACG---
---------------ATAGA------CA---AGGAACTG---------------TAT---CCCTTAGCTTCCCTCAAATC
ACTCTTTGGCAACGACCCCTCGTATCAATAA
>AY331291/B/US/1996/1027_05
CTCCAGAG------CCGA------------------------------------CCAGAGCCAACAGCCCCA--------
----------------------------------------CCA---------GAAGAGAGCTTCAGGTTTGGGGAGG---
AGACA---A------CA---------------------------ACTCCCTC---CC---C---GAAGCAGGAGCCG---
---------------ATAGA------CA---AGGACCTGTAT------------CCT---CCTTTAGCTTCCCTCAAATC
ACTCTTTGGCAACGACCCCTTGTCACAATAA
>AY331292/B/US/1996/1057_01
CTTCAGAG------CAGA------------------------------------CCAGAGCCAACAGCCCCA--------
----------------------------------------CCA---------GCAGAGAGCTTCAGGTTTGGGGAAG---
AGACA---A------CA---------------------------GCTCCCCC---TC---A---GAAGCAGGAGCCG---
---------------ATAGA------CA---AGGAACAGGGACAGGAACTG---TAT---CCCTTARCTTCCCTCARATC
ACTCTTTGGCAACGACCCCTCGTCACAATAA
>AY331293/B/US/1996/1057_09
CTTCAGAG------CAGA------------------------------------CCAGAGCCAACAGCCCCA--------
----------------------------------------CCA---------GCAGAGAGCTTCAGGTTTGGGGAAG---
AGACA---A------CA---------------------------GCTCCCCC---TC---A---GAAGCAGGAGCCG---
---------------ATAGA------CA---AGGAACAGGGACAGGAACTG---TAT---CCCTTAGCTTCCCTCAGATC
ACTCTTTGGCAACGACCCCTCGTCACAATAA
>AY331294/B/US/1998/1058_08
CTTCAGAG------CAGA------------------------------------CCAGAGCCAACAGCCCCA--------
----------------------------------------CCA---------GCAGAGAGCTTCAGGTTTGGGGAGG---
AGACA---A------CA---------------------------ACTCCCTC---TC---A---GAAGCAGGAGCCA---
---------------------------C---AAGAA------------------TAT---CCTTTAGCTTCCCTCAGATC
ACTCTTTGGCAACGACCCCTCGTCACAATAA
>AY331295/B/US/1998/1058_11
CTTCAGAG------CAGA------------------------------------CCAGAGCCAACAGCCCCA--------
----------------------------------------CCA---------GCAGAGAGCTTCAGGTTTGGGGAGG---
AGACA---A------CA---------------------------ACTCCCTC---TC---A---GAAGCAGGAGCCA---
---------------------------C---AAGAA------------------TAT---CCTTTAGCTTCCCTCAGATC
ACTCTTTGGCAACGACCCCTCGTCACAATAA
>AY331296/B/US/1999/PRB959_03
CTTCAGAG------CAGA------------------------------------CCAGAGCCAACAGCCCCA--------
----------------------------------------CCA---------GAAGAGAGCTTCAGGTTTGGGGAAG---
AGGCA---C------CA---------------------------GCTCCCTC---TC---A---GAAGCAGGAGACG---
---------------ATAGA------CA---AGGAACTG---------------TAT---CCTTCAGCTTCCCTCAGATC
ACTCTTTGGCAACGACCCCTCGTCACAATAA
>AY331297/B/US/1999/PRB959_05
CTTCAGAG------CAGA------------------------------------CCAGAGCCAACAGCCCCA--------
----------------------------------------CCA---------GAAGAGAGCTTCAGGTTTGGGGAAG---
AGGCA---C------CA---------------------------GCTCCCTC---TC---A---GAAGCAGGAGACG---
---------------ATAGA------CA---AGGAACTG---------------TAT---CCTTCAGCTTCCCTCAGATC
ACTCTTTGGCAACGACCCCTCGTCACAATAA
>AY332236/B/US/1997/1006_10
CTCCAGAG------CAGA------------------------------------CCAGAGCCAACAGCCCCA--------
----------------------------------------CCA---------GAGGAGAGCTTCAGGTTTGGGGAAG---
AGACG---A------CA---------------------------CCTCCCTC---TC---A---GAAGCAGGAACCG---
---------------ATAGA------CA---AGGAACTA---------------TAT---CCCTTAGCCTCCCTCAAATC
ACTCTTTGGCAACGACCCCTAGTCACAATAA
>AY332237/B/US/1996/1027_03
CTCCAGAG------CCGA------------------------------------CCAGAGCCAACAGCCCCA--------
----------------------------------------CCA---------GAAGAGAGCTTCAGGTTTGGGGAGG---
AGACA---A------CA---------------------------ACTCCCTC---CC---C---GAAGCAGGAGCCG---
---------------ATAGA------CA---AGGACCTGTAT------------CCT---CCTTTAGCTTCCCTCAAATC
ACTCTTTGGCAACGACCCCTTGTCACAATAA
>AY352275/B/US/1984/SF33
CTTCAGAG------CAGA------------------------------------CCAGAGCCAACAGCCCCAccagcccc
a---------------------------------------CCA---------GAGGAGAGCTTCAGGTTTGGGGAAG---
AGACA---A------TA---------------------------ACTCCCTC---TC---A---GAAGCAGGAGTCG---
---------------ATAGA------CA---AGGAACTG---------------TAT---CCTTTAGCTTCCCTCAAATC
ACTCTTTGGCAACGACCCCTCGTCTCAATAA
>AY423381/B/NL/1999/671_99T12
CTTCAGAG------CAGA------------------------------------CCAGAGCCAACAGCCCCTTTTCAGAG
CAGACCAGAGCCAACAGCCCCA------------------CCA---------GAAGAGAGCTTCAGGTTTGGGGAAG---
AGACA---A------CA---------------------------ACTCCCTC---TC---A---GAGGCAGGAACCA---
---------------ACAGA------CA---AGGAACTG---------------TAT---CCTTTAGCTTCCCTCAAATC
ACTCTTTGGCAACGACCCATAGTCACAATAA
>AY423382/B/NL/2000/671_00T93
CTTCAGAG------CAGA------------------------------------CCAGAGCCAACAGCCCCTTTTCAGAG
CAGACCAGAGCCAACAGCCCCA------------------CCA---------GAAGAGAGCTTCAGGTTTGGGGAAG---
AGACA---A------CA---------------------------ACTCCCTC---TC---A---GAGGCAGGAGCCA---
---------------ACAGA------CA---AGGAACTG---------------TAT---CCTTTAGCTTCCCTCAAATC
ACTCTTTGGCAACGACCCATAGTCACAATAA
>AY423383/B/NL/2000/671_00T162
CTTCAGAG------CAGA------------------------------------CCAGAGCCAACAGCCCCTTTTCAGAG
CAGACCAGAGCCAACAGCCCCA------------------CCA---------GAAGAGAGCTTCAGGTTTGGGGAAG---
AGACA---A------CA---------------------------ACTCCCTC---TC---A---GAGGCAGGAGCCA---
---------------ACAGA------CA---AGGAACTG---------------TAT---CCTTTAGCTTCCCTCAAATC
ACTCTTTGGCAACGACCCATAGTCACAATAA
>AY423384/B/NL/2000/671_00T167
CTTCAGAG------CAGA------------------------------------CCAGAGCCAACAGCCCCTTTTCAGAG
CAGACCAGAGCCAACAGCCCCA------------------CCA---------GAAGAGAGCTTCAGGTTTGGGGAAG---
AGACA---A------CA---------------------------ACTCCCTC---TC---A---GAGGCAGGAGCCA---
---------------ACAGA------CA---AGGAACTG---------------TAT---CCTTTAGCTTCCCTCAAATC
ACTCTTTGGCAACGACCCATAGTCACAATAA
>AY423385/B/NL/2000/671_00T169
CTTCAGAG------CAGA------------------------------------CCAGAGCCAACAGCCCCTTTTCAGAG
CAGACCAGAGCCAACAGCCCCA------------------CCA---------GAAGAGAGCTTCAGGTTTGGGGAAG---
AGACA---A------CA---------------------------ACTCCCTC---TC---A---GAGGCAGGAGCCA---
---------------ACAGA------CA---AGGAACTG---------------TAT---CCTTTAGCTTCCCTCAAATC
ACTCTTTGGCAACGACCCATAGTCACAATAA
>AY423386/B/NL/2000/671_00T103
CTTCAGAG------CAGA------------------------------------CCAGAGCCAACAGCCCCTTTTCAGAG
CAGACCAGAGCCAACAGCCCCA------------------CCA---------GAAGAGAGCTTCAGGTTTGGGGAAG---
AGACA---A------CA---------------------------ACTCCCTC---TC---A---GAGGCAGGAGCCA---
---------------ACAGA------CA---AGGAACTG---------------TAT---CCTTTAGCTTCCCTCAAATC
ACTCTTTGGCAACGACCCATAGTCACAATAA
>AY423387/B/NL/2000/671_00T36
CTTCAGAG------CAGA------------------------------------CCAGAGCCAACAGCCCCTtctcagag
cagaccagagccaacagcccca------------------CCA---------GAAGAGAGCTTCAGGTTTGGGGAAG---
AGACA---A------CA---------------------------ACTCCCTC---TC---A---GAGGCAGGAGCCA---
---------------ACAGA------CA---AGGAACTG---------------TAT---CCTTTAGCTTCCCTCAAATC
ACTCTTTGGCAGCGACCCATAGTCACAATAA
>AY560107/B/US/1998/98USHVTN1925c1
CTTCAGAG------CAGG------------------------------------CCAGAGCCATCAGCCCCA--------
----------------------------------------CCA---------GAGGAGAGCTTCAGGTTTGGGGAAG---
AGACA---A------CA---------------------------GCTCCCCC---TC---A---GAAGCAAGAGCCG---
---------------AGAGA------CA---AGGAACTG---------------TAT---CCTGTAACTTCCCTCAGATC
ACTCTTTGGCAACGACCCCTCGTCACAATAA
>AY560108/B/US/1998/98USHVTN3605c9
CTTCAGAG------CAGA------------------------------------CCAGAGCCAACAGCCCCA--------
----------------------------------------CCA---------GAAGAGAGCTTCAGGTTTGGGGAAG---
AGACA---A------CA---------------------------ACCCCCTC---TC---A---GAAGCAGGAGCCG---
---------------ATAGA------CA---AGGAACAG---------------TAT---CCTTTAGCTTCCCTCAGATC
ACTCTTTGGCAACGACCCCTCGTCACAATAA
>AY560109/B/US/1998/98USHVTN8229c6
CTGCAGAG------CAGA------------------------------------CCAGAGCCAACAGCCCCA--------
----------------------------------------CCA---------GAGGAGAGCTTCAGGTTTGGGGAAG---
AGACA---A------CG---------------------------GCTCCCCC---TC---A---GAAGCAGGAGCCG---
---------------ATAGA------CA---GGGAATTG---------------TAT---CCTTTAGCTTCCCTCAAATC
ACTCTTTGGCAACGACCCCTCGTCACAATAA
>AY560110/B/US/1998/98USHVTN941c1
CTTCAGAG------CAGA------------------------------------CCAGAGCCAACAGCCCCA--------
----------------------------------------CCA---------GCAGAGAGCTTCAGGTTTGGGGAGG---
AGACA---C------CA---------------------------ACTCCCTC---TC---A---GAAGCAGGAGACG---
---------------ATAGA------CA---AGGAGCTG---------------TAT---CCTTTGGCTTCCCTCAAATC
ACTCTTTGGCAACGACCCCTCGTCACAATAA
>AY561236/B/CO/2001/PCM001
CCTCAGAA------CAGA------------------------------------CTAGAGCCAACAGCCCCA--------
----------------------------------------CCA---------GAAGAGAGCTTCAGGTTTGGGGAGG---
AGGTG---A------CA---------------------------ACTCCCCT---TC---A---GAAACAGGAGCCA---
---------------ACAGA------CA---AGGAACTG---------------TAT---CCTTTAACTTCCCTCAAATC
ACTCTTTGGCAACGACCCCTCGTCACAATAA
>AY561237/B/CO/2001/PCM013
CTTCAGAG------CAGACCAGAGAGCAGA------------------------CCAGAGCCAACAGCCCCA--------
----------------------------------------CCA---------GAGGAGAGCTTCAGGGTCGGGGAAC---
AGACA---A------CA---------------------------ACCCCCCC---TC---A---GAAGCAGGAACCG---
---------------AGAGA------CA---AGGAACTG---------------TAT---CCTTTAGCTTCCCTCAAATC
ACTCTTTGGCAACGACCCCTTGTTACAATAA
>AY561239/B/CO/2001/PCM039
CTTCAGAG------CAGA------------------------------------CCAGAGCCAACAGCCCCACCGAGACC
AGAGCCAACAGCCCCA------------------------CCA---------GAGGAGAGCTTCAGGTTTGGGGAAG---
AAACA---A------CA---------------------------ACCCCCTC---TC---A---GAAGCAGGGGATG---
---------------ATAGA------CA---AGGAACTG---------------CAT---CCTTTAACTTCCCTCAGATC
ACTCTTTGGCAACGACCCCTTGTCACAATAA
>AY561240/B/CO/2001/PCM074
CTTCAGAG------CAGACCAGAGCAGAGA------------------------CTAGAGCCAACAGCCCCA--------
----------------------------------------CCA---------GAGGAGAGCTTCAGG------GAGG---
AGACA---------------------------------------ACTCCCCC---TC---A---AAGGCAGGATACG---
---------------ATAGA------CA---AGGAACTG---------------TAT---CCCTTAGCTTCCCTCAGATC
ACTCTTTGGCAACGACCCATCGTCACAATAA
>AY586542/B/CU/1999/Cu19
CTTCAGAG------CAGACAAAGCAGA---------------------------CTAGAGCCAACAGCCCCA--------
----------------------------------------CCA---------GAAGAGAGCTTCAGGTTTGGGGAGG---
AGACA---A------CA---------------------------ACTCCCTC---TC---A---GAAGCAGGAGCCA---
---------------GTAGA------CA---AGGAACTG---------------TAT---CCTTTAGCTTCCCTCAAATC
ACTCTTTGGCAACGACCCCTAGTCAAAATAA
>AY586543/B/CU/1999/Cu43
CTTCAGAG------CAGA------------------------------------CCAGAGCCAACAGCCCCA--------
----------------------------------------CCA---------GAGGAGAGCTTCAGGTTTGGGGAAG---
AGACA---A------CA---------------------------ACTCCCTC---TC---A---GAAGCAGGAGCCG---
---------------GTAGA------CA---AGGAACTG---------------TAT---CCTTTAGCTTCCCTCAAATC
ACTCTTTGGCAACGACCCCTCGTCACAGTAA
>AY682547/B/RU/2004/04RU128005
CTTCAGAG------CAGA------------------------------------CCAGAGCCAACAGCCCCA--------
----------------------------------------CCA---------GAAGAGAGCTTCAGGTTTGGGGAAG---
AGAAA---A------CA---------------------------ACTCCCTC---TC---A---GAAGCAGGAGCCG---
---------------GTAGA------AA---AGGAACTA---------------TAT---CCCTTAGCTTCCCTCARATC
ACTCTTTGGCAACGACCCGTCGTCACAATAA
>AY713408/B/TH/1996/96TH_NP1538
CTTCAGAA------CAGA------------------------------------CCAGAGCCAACAGCCCCA--------
----------------------------------------CCA---------GAGGAGAGCTTCAGGTTTGGGGAAG---
AGACA---A------CG---------------------------ACTCCATC---TC---A---GAAGCAGGAGCCG---
---------------ATAGA------CA---AGGAACTA---------------TAT---CCTTCAGCTTCCCTCAAATC
ACTCTTTGGCAGCGACCCCTAGTCACAATAA
>AY713409/B/US/1985/BAL_85US_Ba_L
CTTCAGAG------CAGA------------------------------------CCAGAGCCAACAGCCCCACCAGCCCC
A---------------------------------------CCA---------GAGGAGAGCTTCAGGTTTGGGGAAG---
AGACA---A------CA---------------------------ACTCCCTC---TC---A---GAAGCAGGAGCTG---
---------------ATAGA------CA---AGGAACTG---------------TAT---CCCTTAGCTTCCCTCAGATC
ACTCTTTGGCAACGACCCCTCGTCACAATAA
>AY713410/B/US/1994/94US_33931N
CTTCAGAG------CAGA------------------------------------CCAGAACCAACAGCCCCA--------
----------------------------------------CCA---------GAAGAGAGCTTCAGGTTTGGGGAGG---
AGACA---A------CA---------------------------ACTCCCTC---TC---A---GAAACAGGAGCCG---
---------------ATAGA------CA---AGGAACTG---------------TAT---CCTTTAGCTTCCCTCAGATC
ACTCTTTGGCAACGACCCCTCGTCACAATAA
>AY713411/B/FR/1992/92FR_BX08
CTTCAGAG------CAGA------------------------------------CCAGAGCCAACAGCCCCA--------
----------------------------------------CCA---------GAAGAGAGCTTCAGGTTTGGGGAAG---
CAACA---------------------------------------ACTCCCTC---TC---A---GAAGCAGGAGCCG---
---------------ATAGA------CA---AGGAACTG---------------TAT---CCTTTAGCTTCCCTCAAATC
ACTCTTTGGCAACGACCCCTCGTCACAATAA
>AY713412/B/US/1990/90US_873
CTTCAGAG------CAGA------------------------------------CCAGAGCCAACAGCACCA--------
----------------------------------------CCG---------GAAGAGAGCTTCAGGTTTGGGGAGG---
AGACA---A------TA---------------------------ACGCCCTC---TC---A---GAAGCAGGAGCCA---
---------------ATAGA------CA---AGGAACTG---------------TAT---CCTTTAGCTTCCCTCAAATC
ACTCTTTGGCAACGACCCCTCGTCACAATAA
>AY751406/B/RU/2004/04RU129005
CTTCAGAA------CAGA------------------------------------CCAGAACCATCAGCCCCACCAGCGCC
ATCAGCCCCA------------------------------CCR---------GCAGAGAGCTTCAGGTTTGGGGAGG---
AGACA---G------CA---------------------------GCTCCCTC---TC---A---GAAGCAGGAGCAG---
---------------ACAGA------CA---AGGAGATG---------------TAT---CCCTTARCCTCCCTCAAATC
ACTCTTTGGCAACGACCCCTTGTTACAATAA
>AY751407/B/RU/2004/04RU139089
CCTCAGAG------CAGA------------------------------------TCAGAGCCAACAGCCCCA--------
----------------------------------------CCA---------GAAGAGAGCTTCAGGTTTGGGGAGG---
AAACA---A------CA---------------------------ACTCCCTC---TC---A---GAAACAGGAGCCG---
---------------ATAGA------CA---AGGAACTA---------------TAT---CCCTTAGTTTCCCTCAGATC
ACTCTTTGGCAACGACCCATCGTCTCAATAA
>AY779550/B/CA/1998/CANA3FULL
CTTCAGAG------CAGA------------------------------------CCAGAGCCAACAGCCCCA--------
----------------------------------------CCA---------CTAGAGAGCTTCAGGTTCGAGGAAG---
AGACA---A------CA---------------------------CCTCCCTC---TC---A---GAAGCAGGAGCCG---
---------------GTAGA------CA---AGGAACAG---------------TAT---CCTTTAGCTTCCCTCAAATC
ACTCTTTGGCAACGACCCCTCGTCACAATAA
>AY779551/B/CA/1999/CANA5FULL
CTTCAGAG------CAGA------------------------------------CCAGAGCCAACAGCCCCA--------
----------------------------------------CCA---------CTAGAGAGCTTCAGGTTCGAGGAAC---
AGACA---A------CA---------------------------CCTCCCTC---TC---A---GAAGCAGGAGCCG---
---------------GTAGA------CA---AGGAACAG---------------TAT---CCTTTAGCTTCCCTCAAATC
ACTCTTTGGCAACGACCCCTCGTCACAATAA
>AY779552/B/CA/2000/CANA6FULL
CTTCAGAG------CAGA------------------------------------CCAGAGCCAACAGCCCCA--------
----------------------------------------CCA---------CTAGAGAGCTTCAGGTTCGAGGAAG---
AGACA---A------CA---------------------------ACTCCCTC---TC---A---GAAGCAGGAGCCG---
---------------GTAGA------CA---AGGAACAG---------------TAT---CCTTTAGCTTCCCTCAAATC
ACTCTTTGGCAACGACCCCTCGTCACAATAA
>AY779553/B/CA/1997/CANB3FULL
CTTCAGAG------CAGA------------------------------------CCAGAGCCAACAGCCCCACCAGTCCA
A---------------------------------------CCA---------CTAGAGAGCTTCAGGTTTGGGGAAG---
AGACA---T------CA---------------------------CCTCCCTC---TC---A---GAAGCAGGAGCAG---
---------------ACAGA------CC---AGGAACTG---------------TAT---CCTTTAGCTTCCCTCAAATC
ACTCTTTGGCAACGACCCCTCGTCACAATAA
>AY779554/B/CA/1998/CANB4FULL
CTTCAGAG------CAGA------------------------------------CCAGAGCCAACAGCCCCACCAGCCCC
A---------------------------------------CCA---------CTAGAGAGCTTCAGGTTTGGGGAAG---
AGACA---G------CA---------------------------ACTCCCTC---TC---A---GAAGCAGGAGCAG---
---------------ACAGA------CC---AGGGACTG---------------TAT---CCTTTAGCTTCCCTCAAATC
ACTCTTTGGCAACGACCCCTCGTCACAATAA
>AY779555/B/CA/1998/CANB5FULL
CTTCAGAG------CAGA------------------------------------CCAGAGCCAACAGCCCCAACAGCCCC
A---------------------------------------CCA---------CTAGAGAGCTTCAGGTTTGGGGAAG---
AGACA---G------CA---------------------------ACTCCCTC---TC---A---GAAGCAGGAGCAG---
---------------ACAGA------CC---AGGAACTG---------------TAT---CCTTTAGCTTCCCTCAAATC
ACTCTTTGGCAACGACCCATCGTCACAATAA
>AY779557/B/CA/1998/CANC10FULL
GTTCAGAG------CAGA------------------------------------CCAGAGCCAACAGCCCCG--------
----------------------------------------CCA---------CTAGAGAGCTTCAGGTTTGGGGAAG---
AGACA---A------CA---------------------------CCTCCCTC---TC---A---GAAGCAGGAGCCG---
---------------ATAGA------CA---AGGAACTG---------------TAT---CCTTTAGCTTCCCTCAAATC
ACTCTTTGGCAACGACCCATCGTCACAGTAA
>AY779558/B/CA/1999/CAN11FULL
GTTCAGAG------CAGA------------------------------------CCAGAGCCAACAGCCCCG--------
----------------------------------------CCA---------CTAGAGAGCTTCAGGTTTGGGGAAG---
AGACA---A------CA---------------------------CCTCCCTC---TC---A---GAAGCAGGAGCCG---
---------------ATAGA------CA---AGGAACTG---------------TAT---CCTTTAGCTTCCCTCAAATC
ACTCTTTGGCAACGACCCATCGTCACAGTAA
>AY779559/B/CA/1992/CANC2FULL
CTTCAGAG------CAGA------------------------------------CCAGAGCCAACAGCCCCG--------
----------------------------------------CCA---------CTAGAGAGCTTCAGGTTTGGGGAAG---
AGACA---A------CA---------------------------CCTCCCTC---TC---A---GAAGCAGGAGCCG---
---------------ATAGA------CC---AGGAACTG---------------TAT---CCTTCAGCTTCCCTCAAATC
ACTCTTTGGCAACGACCCATTGTCACAATAA
>AY779560/B/CA/1994/CANC3FULL
GTTCAGAG------CAGA------------------------------------CCAGAGCCAACAGCCCCG--------
----------------------------------------CCA---------CTAGAGAGCTTCAGGTTTGGGGAAG---
AGCCA---A------CA---------------------------CCTCCCTC---TC---A---GAAGCAGGAGCCG---
---------------ATAGA------CA---AGGAACTG---------------TAT---CCTTCAGCTTCCCTCAAATC
ACTCTTTGGCAACGACCTATTGTCACAGTAA
>AY779561/B/CA/1992/CANC5FULL
CTTCAGAA------CAGG------------------------------------CCAGAGCCAACAGCCCCA--------
----------------------------------------CCA---------TTAGAGAGCTTCAGATTTGGGGAAG---
AGACA---A------CA---------------------------CCTCCCTC---TC---A---GAAGCAGGAGCCG---
---------------ATAGA------CC---AGGAACTG---------------TAT---CCTTCAGCTTCCCTCAAATC
ACTCCTTGGCAACGACCCATTGTCACAATAA
>AY779562/B/CA/1993/CANC6FULL
GTTCAGAG------CAGA------------------------------------CCAGAGCCAACAGCCCCG--------
----------------------------------------CCA---------CTAGAGAGCTTCAGGTTTGGGGAAG---
AGACA---A------CA---------------------------CCTCCCTC---TC---A---GAAGCAGGAGCCG---
---------------ATAGA------CA---AGGAACTG---------------TAT---CCTTTAGCTTCCCTCAAATC
ACTCTTTGGCAACGACCCATCGTCACAGTAA
>AY779563/B/CA/1996/CANC8FULL
GTTCAGAG------CAGA------------------------------------CCAGAGCCAACAGCCCCG--------
----------------------------------------CCA---------CTAGAGAGCTTCAGGGTTGGGGAAG---
AGATA---A------CA---------------------------CCTCCCTC---TC---A---GAAGCAGGAGCCG---
---------------ATAGA------CA---AGGAACTG---------------TAT---CCTTTAGCTTCCCTCAAATC
ACTCTTTGGCAACGACCCATCGTCACAGTAA
>AY779564/B/CA/1996/CANA1FULL
CTTCAGAG------CAGA------------------------------------CCAGAGCCAACAGCCCCA--------
----------------------------------------CCA---------CTAGAGAGCTTCAGGTTCGAGGAAG---
AGACA---A------CA---------------------------CCTCCCTC---TC---A---GAAGCAGGAGCCG---
---------------GTAGA------CA---AGGAACAG---------------TAT---CCTTTAGCTTCCCTCAAATC
ACTCTTTGGCAACGACCCCTCGTCACAATAA
>AY781127/B/UY/2001/01UYTRA1179
CTTCAGAG------CAGA------------------------------------CCAGAGCCAACAGCCCCA--------
----------------------------------------CCA---------GAAGAGAGCTTCAGGTTTGGGGAAG---
AGACA---A------CA---------------------------ACTCCCTC---TC---A---GAAGCAGGAGCCG---
---------------ATAGA------CA---AGGAAAGG---------------TGT---CCTTTAGCTTCCCTCAGATC
ACTCTTTGGCAACGACCCCTCGTCACAATAA
>AY795904/B/YE/2002/02YE507
CTTCAGAG------CAGA------------------------------------CCAGAGCCGACAGCCCCA--------
----------------------------------------CCA---------GCAGAGAGCTTCAAGTTTGGGGAAG---
AGACA---A------CA---------------------------GCTCCCTC---TC---A---GAAGCAGGAGCGG---
---------------ATAGA------CA---AGGAGGAGATG------------TAT---CCCTTAGCTTCCCTCAGATC
ACTCTTTGGCAACGACCCATTGTCACAGTAA
>AY795905/B/YE/2002/02YE508
CTTCAGAG------CAGA------------------------------------CCAGAACCATCAGCCCCA--------
----------------------------------------CCA---------GCAGAGAGCTTCAGGTTTGGGGAGG---
AGACA---A------CA---------------------------ACTCCCCC---TC---A---GAAGCAGGAGCCG---
---------------ATAGA------CA---AGGAGATG---------------TAT---CCCTTAACTTCCCTCAGATC
ACTCTTTGGCAACGACCCCTCGTCACAATAA
>AY818644/B/AU/2004/Phcsffull04
CTTCAGAG------CAGA------------------------------------CCAGAGCCAACAGCCCCA--------
----------------------------------------CCA---------GAAGAGAGCTTCAGGTTTGGAGAAG---
AGACA---G------CA---------------------------ACTCCCTC---CC---A---GAAGCAGGAGCCG---
---------------ATAGA------CA---GGGACCTG---------------TAT---CCTTTAGCTTCCCTCAGATC
ACTCTTTGGCAACGACCCCTCGTCACAATAA
>AY819715/B/RU/2004/04RU139095
CTTCAGAG------CAGA------------------------------------CCAGAGCCAWCAGCCCCA--------
----------------------------------------CCA---------GMAGAGAGCTTCAGGTTTGGGGAGG---
AGACA---A------CA---------------------------ACYCCYTC---TC---A---GAAGCAGGAGATA---
------------------GA------CA---AGGAGATG---------------TAT---CCTTTAACTTCCCTCAAATC
ACTCTTTGGCAACGACCCCTCGTCACAATAA
>AY835748/B/US/1983/5096_83
CTTCAGAG------CAGA------------------------------------CCAGAGCCATCAGCCCCA--------
----------------------------------------CCA---------GAGGAGAGCTTCAGGTTTGGGGAAG---
AGACA---A------CA---------------------------ACTCCCTC---TC---A---GAAGCAGGAGCCG---
---------------ATAGA------CA---AGGAACTA---------------TAT---CCTTTAGCTTCCCTCAGATC
ACTCTTTGGCAACGACCCCTCGTCACAATAA
>AY835749/B/US/1986/5096_86
CTTCAGAG------CAGA------------------------------------CCAGAGCCATCAGCCCCA--------
----------------------------------------CCA---------GAGGAGAGCTTCAGGTTTGGGGAAG---
AGACA---A------CA---------------------------ACTCCCTC---TC---A---GAAGCAGGAGCCG---
---------------ATAGA------CA---AGGAACTG---------------TAT---CCTTTAGCTTCCCTCAGATC
ACTCTTTGGCAACGACCCCTCGTCACAATAA
>AY835750/B/US/1989/5096_89
CTTCAGAG------CAGA------------------------------------CCAGAGCCATCAGCCCCA--------
----------------------------------------CCA---------GAGGAGAGCTTCAGGTTTGGGGAAG---
AGACA---A------CA---------------------------ACTCCCTC---TC---A---GAAGCAGGAGCCG---
---------------ATAGA------CA---AGGAACTG---------------TAT---CCTTTAGCTTCCCTCAGATC
ACTCTTTGGCAACGACCCCTCGTCACAATAA
>AY835751/B/US/1990/5096_90
CTTCAGAA------CAGA------------------------------------CCAGAGCCATCAGCCCCA--------
----------------------------------------CCA---------GAAGAGAGCTTCAGGTTTGGGGAAG---
AGACA---A------CA---------------------------ACTCCCTC---TC---A---GAAGCAGGAGCCG---
---------------ATAGA------CA---AGGAACTG---------------TAT---CCTTTAGCTTCCCTCAGATC
ACTCTTTGGCAACGACCCCTCGTCACAATAA
>AY835752/B/US/1992/5096_92
CTTCAGAG------CAGA------------------------------------CCAGAGCCATCAGCCCCA--------
----------------------------------------CCA---------GAGGAAAGCTTCAGGTTTGGGGAAG---
AGACA---A------CA---------------------------ACTCCCTC---TC---A---GAAGCAGGAGCCG---
---------------ATAGA------CA---AGGAACTG---------------TAT---CCTTTAGCTTCCCTCAGATC
ACTCTTTGGCAACGACCCCTCGTCACAATAA
>AY835753/B/US/1996/5155_96
CTTCAGAG------CAGA------------------------------------CCAGAGCCAACAGCCCCA--------
----------------------------------------CCA---------GAATACAGCTTCAGGTTTGGGGAAG---
AGACA---A------CA---------------------------ACTCCCTC---TC---A---GAAGCAGGAGCCG---
---------------ATAGA------CA---AGGAAACG---------------TAT---CCTTTGGCTTCCCTCAAATC
ACTCTTTGGCAACGACCCCTCGTCACAATAA
>AY835754/B/US/1983/5084_83
CTTCAGAG------CAGA------------------------------------CCAGAGCCAACAGCCCCA--------
----------------------------------------CCA---------GAAGAAAGCTTCAGGTTTGGGGAAG---
AGACA---A------CA---------------------------ACTCCCTC---TC---A---GAAGCAGGAGCCG---
---------------AAAGA------CA---AGGAACAG---------------TAT---CCTTTAACTTCCCTCAGATC
ACTCTTTGGCAACGACCCCTCGTCACAATAA
>AY835755/B/US/1985/5157_85
CTTCAGAG------CAGA------------------------------------CCAGAGCCAACAGCCCCA--------
----------------------------------------CCA---------GAAGAGAGCTTCAGGTTTGGGGAGG---
AGACA---A------CA---------------------------ACTCCCTC---TC---A---GAAGCAGGAGCCG---
---------------ATAGA------CA---AGGAAATG---------------TAT---CCTTTAGCTTCCCTCAGATC
ACTCTTTGGCAACGACCCCTCGTCACAATAA
>AY835756/B/US/1986/5157_86
CTTCAGAG------CAGA------------------------------------CCAGAGCCAACAGCCCCA--------
----------------------------------------CCA---------GCAGAGAGCTTCAGGTTTGGGGAGG---
AGACA---A------CA---------------------------ACTCCCTC---TC---A---GAAGCAGGAGCCG---
---------------ATAGA------CA---AGGAGATG---------------TAT---CCTTTAGCTTCCCTCAGATC
ACTCTTTGGCAACGACCCCTCGTCACAATAA
>AY835757/B/US/1986/5113_86
CTTCAGAG------CAGA------------------------------------CCAGAGCCAACAGCCCCA--------
----------------------------------------CCA---------GAAGAGAGCTTCAGGTTTGGGGAAG---
AGACA---A------CA---------------------------ACTCCCTC---TC---A---GAAGCAGGAGCCG---
---------------ATAGA------CA---AGGAAATG---------------TAT---CCTTTAGCTTCCCTCAGATC
ACTCTTTGGCAACGACCCCTCGTCACAGTAA
>AY835758/B/US/1987/5113_87
CTTCAGAG------CAGA------------------------------------CCAGAGCCATCAGCCCCA--------
----------------------------------------CCA---------GAAGAGAGCTTCAGGTTTGGGGAAG---
AGACA---A------CA---------------------------ACTCCCGC---TC---A---GAAGCAGGAGCCG---
---------------ACAGA------CA---AGGAACTG---------------TAT---CCTTTAGCTTCCCTCAGATC
ACTCTTTGGCAACGACCCCTCGTCACAGTAA
>AY835759/B/US/1982/5048_82
CTTCAGAG------CAGA------------------------------------CCAGAGCCAACAGCCCCA--------
----------------------------------------CCA---------GAAGAGAGCTTCAGGTTTGGGGAAG---
AGACA---A------CA---------------------------GCTCCCTC---TC---A---GAAGCAGGAGCCG---
---------------ATAGA------CA---AGGAACTA---------------TAT---CCTTTAGCTTCCCTCAGATC
ACTCTTTGGCAACGACCCCTCGTCACAATAA
>AY835760/B/US/1987/5048_87
CTTCAGAG------CAGA------------------------------------CCAGAGCCAACAGCCCCA--------
----------------------------------------CCA---------GCAGAGAGCTTCAGGTTTGGGGAAG---
AGACA---A------CA---------------------------GCTCCCTC---TC---A---GAAGCAGGAGCCG---
---------------ATAGA------CA---AGGAACTA---------------TAT---CCTTTAGCTTCCCTCAGATC
ACTCTTTGGCAACGACCCCTCGTCACAATAA
>AY835761/B/US/1991/5048_91
CTTCAGAG------CAGA------------------------------------CCAGAGCCAACAGCCCCA--------
----------------------------------------CCA---------CAAGAGAGCTTCAGGTTTGGGGAAG---
AGACA---A------CA---------------------------GCTCCCTC---TC---A---GAAGCAGGAGCCG---
---------------ATAGA------CA---AGGAACTA---------------TAT---CCTTTAGCTTCCCTCAGATC
ACTCTTTGGCAACGACCCCTCGTCACAATAA
>AY835762/B/US/1984/5160_84
CTTCAGAG------CAGA------------------------------------CCAGAGCCAACAGCCCCA--------
----------------------------------------CCA---------GAAGAGAGCTTCAGGTTTGGGGAAG---
AGACA---A------CA---------------------------ACTCCCCC---TC---A---GAAGCAGGAGCCG---
---------------ATAGA------CA---AGGAACTG---------------TAT---CCTTTAGCTTCCCTCAGATC
ACTCTTTGGCAACGACCCCTCGTCACAATAA
>AY835763/B/US/1988/5160_88
CTTCAGAG------CAGA------------------------------------CCAGAGCCAACAGCCCCA--------
----------------------------------------CCA---------GAAGAGAGCTTCAGCTTTGGGGAAG---
AGACA---A------CA---------------------------ACTCCCTC---TC---A---GAAGCAGGAGCCG---
---------------ATAGA------CC---AGGGAAGG---------------TAT---CCTTTAGCTTCCCTCAGATC
ACTCTTTGGCAACGACCCCTCGTCACAATAA
>AY835764/B/US/1992/5160_92
CTTCAGAG------CAGA------------------------------------CCAGAGCCAACAGCCCCA--------
----------------------------------------CCA---------GAAGAGAGCTTCAGGTTTGGAGAAG---
AGACA---A------CA---------------------------ACTCCCTC---TC---A---GAAGCAGGAGCCG---
---------------ATAGA------CC---AGGGAATG---------------TAT---CCTTTAGCTTCCCTCAGATC
ACTCTTTGGCAACGACCCCTCGTCACAATAA
>AY835765/B/US/1984/5084_84
CTTCAGAG------CAGA------------------------------------CCAGAGCCAACAGCCCCA--------
----------------------------------------CCA---------GAAGAGAGCTTCAGGTTTGGGGAAG---
AGACA---A------CA---------------------------ACTCCCTC---TC---A---GAAGCAGGAGCCG---
---------------ATAGG------CA---AGGAACAA---------------TAT---CCTTTAACTTCCCTCAGATC
ACTCTTTGGCAACGACCCCTCGTCACAATAA
>AY835766/B/US/1989/5073_89
CTTCAAAG------CAGA------------------------------------CCAGAGCCATCAGCCCCA--------
----------------------------------------CCA---------GCGGAGAGCTTCAGGTTTGGGGAAG---
AGACA---A------CA---------------------------ACTCCCTC---TC---A---GAAGCAGGAGCCG---
---------------ATAGA------CA---AGGAACTG---------------TAT---CCTTTAGCTTCCCTCAGATC
ACTCTTTGGCAACGACCCCTCGTCACAATAA
>AY835767/B/US/1993/5073_93
CTTCAAAG------CAGA------------------------------------CCAGAGCCATCAGCCCCA--------
----------------------------------------CCA---------GCGGAGAGCTTCAGGTTTGGGGAAG---
AGACA---A------CA---------------------------ACTCCCTC---TC---A---GAAGCAGGAGCCG---
---------------ATAGA------CA---AGGACCTGTAT------------CCT---CCTTTAGCTTCCCTCAAATC
ACTCTTTGGCAACGACCCCTCGTCACAATAA
>AY835768/B/US/1995/5073_95
CTTCAAAG------CAGA------------------------------------CCAGAGCCATCAGCCCCA--------
----------------------------------------CCA---------GCGGAGAGCTTCAGGTTTGGGGAAG---
AGACA---A------CA---------------------------ACTCCCTC---TC---A---GAAGCAGGAGCCG---
---------------ATAGA------CA---AGGACCTGTAT------------CCT---CCTTTAGCTTCCCTCAAATC
ACTCTTTGGCAACGACCCCTCGTCACAATAA
>AY835769/B/US/1985/5077_85
CTTCAGAG------CAGA------------------------------------CCAGAGCCATCAGCCCCA--------
----------------------------------------CCA---------GAGGAGAGCTTCAGGTTTGGGGAAG---
AGACA---A------CA---------------------------ACTCCCTC---TC---A---GAAGCAGGAGCCG---
---------------ATAGA------CA---AGGAAATG---------------TAT---CCTTTAGCTTCCCTCAGATC
ACTCTTTGGCAACGACCCCTCGTCACAATAA
>AY835770/B/US/1983/5082_83
CTTCAGAG------CAGA------------------------------------CCAGAGCCAACAGCCCCA--------
----------------------------------------CCA---------GAAGAGAGCTTCAGGTTTGGGGAAG---
AGACA---A------CA---------------------------ACTCCCAC---TC---A---GAAACAGGAGCCG---
---------------ATAGA------CA---GGGAACTA---------------TAT---CCTTTAGCTTCCCTCAGATC
ACTCTTTGGCAACGACCCCTCGTCACAATAA
>AY835771/B/US/1986/5082_86
CTTCAGAG------CAGA------------------------------------CCAGAGCCAACAGCCCCA--------
----------------------------------------CCA---------GAAGAGAGCTTCAGGTTTGGGGAAG---
AGACA---A------CA---------------------------ACTCCCAC---TC---A---GAAACAGGAGCCG---
---------------ATAGA------CG---AGGAACTA---------------TAT---CCTTTAGCTTCCCTCAGATC
ACTCTTTGGCAACGACCCCTCGTCACAATAA
>AY835772/B/US/1997/5082_97
CTTCAGAG------CAGA------------------------------------TCAGAGCCAACAGCCCCA--------
----------------------------------------CCA---------GAAGAGAGCTTCAGGTTTGGGGAAG---
AGACA---G------CA---------------------------ACTCCCAG---TC---A---GAAACAGGAGCCG---
---------------ATAGA------CA---AGGAGTTA---------------TAT---CCTTTAGCTTCCCTCAGATC
ACTCTTTGGCAACGACCCCTCGTCACAATAA
>AY835773/B/US/1994/5082_94
CTTCAGAG------CAGA------------------------------------CCAGAGCCAACAGCCCCA--------
----------------------------------------CCA---------GAAGAGAGCTTCAGGTTTGGAGAAG---
AGACA---A------CA---------------------------GCTCCCCC---TC---A---GAAACAGGAGCCG---
---------------ATAGA------CA---AGGAGCTA---------------TAT---CCTTTAGCTTCCCTCAGATC
ACTCTTTGGCAACGACCCCTCGTCACAATAA
>AY835774/B/US/1986/5127_86
CTTCAGAG------CAGA------------------------------------CCAGAGCCAACAGCCCCA--------
----------------------------------------CCA---------GAAGAGAGCTTCAGGTTTGGGGAAG---
AGACA---A------CA---------------------------ACTCCCTC---TC---A---AAAGCAGGAGCCG---
---------------ATAGA------CA---AGGAACTG---------------TAT---CCTTTAGCTTCCCTCAGATC
ACTCTTTGGCAACGACCCCTCGTCACAATAA
>AY835775/B/US/1986/5084_86
CTTCAGAG------CAGA------------------------------------CCAGAGCCATCAGCCCCA--------
----------------------------------------CCA---------GACGAGAGCTTCGGGTTTGGGGAAG---
AGACA---A------CA---------------------------ACTCCCCC---TC---A---GAAGCAGGAGCCG---
---------------ATAGA------CA---AGGAAAAG---------------TAT---CCTTTGACTTCCCTCAGATC
ACTCTTTGGCAACGACCCCTCGTCACAATAA
>AY835776/B/US/1993/5127_93
CTTCAGAA------CAGA------------------------------------CCAGAGCCATCAGCCCCA--------
----------------------------------------CCA---------GAAGAGAGCTTCAGGTTTGGGGAAG---
AGACA---A------AA---------------------------GCTCCCTC---TC---A---GAAGCAGGAGCCG---
---------------ATAGA------CA---AGGAACTG---------------TAT---CCTTTAGCTTCCCTCAGATC
ACTCTTTGGCAACGACCCCTCGTCACAATAA
>AY835777/B/US/1983/5018_83
CTTCAGAG------CAGA------------------------------------CCAGAGCCAACAGCCCCA--------
----------------------------------------CCA---------GAAGAGAGCTTCAGGTTTGGGGAAG---
AGACA---A------CA---------------------------ACTCCCTC---TC---A---GAAGCAGGAGCCG---
---------------ATAGA------CA---AGGAACTG---------------TAT---CCTTTAGCTTCCCTCAAATC
ACTCTTTGGCAACGACCCCTCGTCACAATAA
>AY835778/B/US/1986/5018_86
CTCCAGAG------CAGA------------------------------------CCAGAGCCAACAGCCCCA--------
----------------------------------------CCA---------GAAGAGAGCTTCAGGTTTGGGGAAG---
AGATA---G------CA---------------------------ACTCCCTC---TC---A---GAAGCAGGAGCCG---
---------------ATAGA------CA---AGGAACTG---------------TAT---CCTTTAGCTTCCCTCAAATC
ACTCTTTGGCAACGACCCCTCGTCACAATAA
>AY835779/B/US/1984/5019_84
CTTCAGAG------CAGA------------------------------------CCAGAGCCAACAGCCCCA--------
----------------------------------------CCA---------GCAGAGAGCTTCAGGTTTGGGGAAG---
AGACA---A------CA---------------------------ACTCCTCC---TC---A---GAAGCAGGGGCCG---
---------------ATAGA------CA---AGGAACTA---------------TAT---CCTTTAGCTTCCCTCAAATC
ACTCTTTGGCAACGACCCCTCGTCACAATAA
>AY835780/B/US/1986/5019_86
GTTCAGAA------CAGA------------------------------------CTAGAGCCAACAGCCCCA--------
----------------------------------------CCA---------GCAGAGAGCTTCAGGTTTGGGGAAG---
AGACA---G------CA---------------------------ACTCCCCC---TC---A---GAAGCAGGGGCCG---
---------------ATAGA------CA---AGGAACTA---------------TAT---CCTTTAGCTTCCCTCAAATC
ACTCTTTGGCAACGACCCCTCGTCACAATAA
>AY835781/B/US/1983/5157_83
CTTCAGAG------CAGA------------------------------------CCAGAGCCAACAGCCCCA--------
----------------------------------------CCA---------GAAGAGAGCTTCAGGTTTGGGGAGG---
AGACA---A------CA---------------------------GCTCCCTC---TC---A---GAAGCAGGAGCCG---
---------------ATAGA------CA---AGGAAATG---------------TAT---CCTTTAGCTTCCCTCAGATC
ACTCTTTGGCAACGACCCCTCGTCACAATAA
>AY839827/B/KR/2004/04LHS6
CTTCAGAG------CAGA------------------------------------CCAGAGCCGACAGCCCCA--------
----------------------------------------CCA---------GAAGAGAGCTTCAGGTTAGGGGAAG---
AGACA---------------------------------------------------A---C---GAAGCAGGAGCCG---
---------------ATAGA------CA---AGGAACGGGGACAGGGACTA---TAT---CCTATGGATTCCCTCAGATC
ACTCTTTGGCAACGACCCCTTGTCATAATAA
>AY857022/B/AU/-/2870718
CCTCAGAG------CAGA------------------------------------CCAGAGCCAACAGCCCCR--------
----------------------------------------CCA---------GCRGAGAGCTTCAGCTTTGGGGAAG---
AGRTG---A------CA---------------------------AGTCCCTC---TC---A---GAAGCAGGAGCCA---
---------------ATAGA------CA---AGGAGAAG---------------TAT---CCTTTAGCTTCCCTCAGATC
ACTCTTTGGCAACGACCCATAGTCACAATAA
>AY857144/B/AU/-/8634991
CTTCAGAG------CAGA------------------------------------CCAGAGCCATCAGCCCCA--------
----------------------------------------CCA---------GAAGAGAGCTTCAGGTTTGGGGAAG---
AGACA---A------CA---------------------------GCTCCCTC---AC---A---GAAGCAGGAGCCG---
---------------ATAGA------CA---AGGAAGTG---------------TAT---CCTTTAGCTTCCCTCAGATC
ACTCTTTGGCAACGACCCCTCGTCACAATAA
>AY857165/B/AU/-/9125091
CTGCAGAG------CAGA------------------------------------CCAGAGCCAACAGCCCCA--------
----------------------------------------CCA---------GAAGAAAGCTTCAGGTTTGGGGAAG---
AGACA---------------------------------------AYTCCCTT---GC---A---GAAGCAGGAGCCG---
---------------ATAGA------CA---AGGAAAAG---------------TAT---CCTATGGCTTCCCTCAGATC
ACTCTTTGGCAACGACCCCTCGTCACAATAA
>AY970946/B/NL/1986/H434-8-A3
CTTCAGAG------CAGA------------------------------------CCAGAGCCAACAGCCCCA--------
----------------------------------------CCA---------GAAGAGAGCTTCAGGTTTGGGGAAG---
AGACA---A------CA---------------------------ACTCCTTC---TC---A---GAAGCAGGAGCCG---
---------------ATAGA------CA---AGGAACTG---------------TAT---CCTTTAGCTTCCCTCAGATC
ACTCTTTGGCAACGACCCCTCGTCACAATAA
>AY970947/B/NL/1986/H434-8-F4
CTTCAGAG------CAGA------------------------------------CCAGAGCCAACAGCCCCA--------
----------------------------------------CCA---------GAAGAGAGCTTCAGGTTTGGGGAAG---
AGACA---A------CA---------------------------ACTCCCTC---TC---A---GAAGCAGGAGCCG---
---------------ATAGA------CA---AGGAACTG---------------TAT---CCTTTAGCTTCCCTCAGATC
ACTCTTTGGCAACGACCCCTCGTCACAATAA
>AY970948/B/NL/1996/H434-42-A1
CTTCAGAG------CAGA------------------------------------CCAGAGCCAACAGCCCCA--------
----------------------------------------CCA---------GAAGAGAGCTTCAGGTTTGGGGAAG---
AGACA---A------CA---------------------------ACTCCCTC---TC---A---GAAGCAGGAGCCG---
---------------ATAGA------CA---AGGAACTG---------------TAT---CCTTTAGCTTCCCTCAAATC
ACTCTTTGGCAACGACCCCTCGTCACAATAA
>AY970949/B/NL/1996/H434-42-C1
CTTCAGAG------CAGA------------------------------------CCAGAACCAACAGCCCCA--------
----------------------------------------CCA---------GAGGAGAGCTTCAGGTTTGGGGAGG---
AGACA---A------CA---------------------------ACTCCCTC---TC---A---GAAGCAGGAGCCG---
---------------ATAGA------CA---AGGAACTG---------------TAT---CCTTTATCTTCCCTCAAATC
ACTCTTTGGCAACGACCCCTCGTCACAATAA
>AY970950/B/NL/1996/H434-42-E12
CTTCAGAG------CAGA------------------------------------CCAGAGCCAACAGCCCCA--------
----------------------------------------ACA---------GAAGAGAGCTTCAGGTTTGGGGAAG---
AGACA---A------CA---------------------------ACTCCCTC---TC---A---GAAGCAGGAGCCG---
---------------ATAGA------CA---AGGAACTG---------------TAT---CCTTTAGCTTCCCTCAAATC
ACTCTTTGGCAACGACCCCTCGTCACAATAA
>BD238372/B/FR/1985/pNL43_patent
CTTCAGAG------CAGA------------------------------------CCAGAGCCAACAGCCCCA--------
----------------------------------------CCA---------GAAGAGAGCTTCAGGTTTGGGGAAG---
AGACA---A------CA---------------------------ACTCCCTC---TC---A---GAAGCAGGAGCCG---
---------------ATAGA------CA---AGGAACTG---------------TAT---CCTTTAGCTTCCCTCAGATC
ACTCTTTGGCAGCGACCCCTCGTCACAATAA
>BD298114/B/FR/1983/BH10_patent
CTTCAGAG------CAGA------------------------------------CCAGAGCCAACAGCCCCACCATTTCT
TCAGAGCAGACCAGAGCCAACAGCCCCA------------CCA---------GAAGAGAGCTTCAGGTCTGGGGTAG---
AGACA---A------CA---------------------------ACTCCCCC---TC---A---GAAGCAGGAGCCG---
---------------ATAGA------CA---AGGAACTG---------------TAT---CCTTTAACTTCCCTCAGATC
ACTCTTTGGCAACGACCCCTCGTCACAATAA
>CS272319/B/FR/1985/pNL43_patent
CTTCAGAG------CAGA------------------------------------CCAGAGCCAACAGCCCCA--------
----------------------------------------CCA---------GAAGAGAGCTTCAGGTTTGGGGAAG---
AGACA---A------CA---------------------------ACTCCCTC---TC---A---GAAGCAGGAGCCG---
---------------ATAGA------CA---AGGAACTG---------------TAT---CCTTTAGCTTCCCTCAGATC
ACTCTTTGGCAGCGACCCCTCGTCACAATAA
>D10112/B/GB/1983/CAM1
CTTCAGAG------CAGA------------------------------------CCAGAGCCAACAGCCCCA--------
----------------------------------------CCA---------GAAGAGAGCTTCAGGTTTGGGGAAG---
AGAAA---A------CA---------------------------ACTCCCTC---TC---A---GAAGCAGGAGCCG---
---------------ATAGA------CA---AGGAACTG---------------TAT---CCTTTAGCTTCCCTCAGATC
ACTCTTTGGCAACGACCCCTCGTCACAATAA
>D86068/B/FR/1983/MCK1_LAI_IIIB
CTTCAGAG------CAGA------------------------------------CCAGAGCCAACAGCCCCACCATTTCT
TCAGAGCAGACCAGAGCCAACAGCCCCA------------CCA---------GAAGAGAGCTTCAGGTCTGGGGTAG---
AGACA---A------CA---------------------------ACTCCCTC---TC---A---GAAGCAGGAGCCG---
---------------ATAGA------CA---AGGAACTG---------------TAT---CCTTTAACTTCCCTCAGATC
ACTCTTTGGCAACGACCCCTCGTCACAATAA
>D86069/B/FR/1983/PM213_LAI_IIIB
CTTCAGAG------CAGA------------------------------------CCAGAGCCAACAGCCCCACCATTTCT
TCAGAGCAGACCAGAGCCAACAGCCCCA------------CCA---------GAAGAGAGCTTCAGGTCTGGGGTAG---
AGGCA---A------CA---------------------------ACTCCCCC---TC---A---GAAGCAGGAGCCG---
---------------ATAGA------CA---AGGAACTG---------------TAT---CCTTTAACTTCCCTCAGATC
ACTCTTTGGCAACGACCCCTCGTCACAATAA
>DD153311/B/FR/1985/pNL43-patent
CTTCAGAG------CAGA------------------------------------CCAGAGCCAACAGCCCCA--------
----------------------------------------CCA---------GAAGAGAGCTTCAGGTTTGGGGAAG---
AGACA---A------CA---------------------------ACTCCCTC---TC---A---GAAGCAGGAGCCG---
---------------ATAGA------CA---AGGAACTG---------------TAT---CCTTTAGCTTCCCTCAGATC
ACTCTTTGGCAGCGACCCCTCGTCACAATAA
>DD153312/B/FR/1985/pNL43-patent
CTTCAGAG------CAGA------------------------------------CCAGAGCCAACAGCCCCA--------
----------------------------------------CCA---------GAAGAGAGCTTCAGGTTTGGGGAAG---
AGACA---A------CA---------------------------ACTCCCTC---TC---A---GAAGCAGGAGCCG---
---------------ATAGA------CA---AGGAACTG---------------TAT---CCTTTAGCTTCCCTCAGATC
ACTCTTTGGCAGCGACCCCTCGTCACAATAA
>DL260745/B/FR/1983/HXB2_patent
CTTCAGAG------CAGA------------------------------------CCAGAGCCAACAGCCCCA--------
----------------------------------------CCA---------GAAGAGAGCTTCAGGTCTGGGGTAG---
AGACA---A------CA---------------------------ACTCCCCC---TC---A---GAAGCAGGAGCCG---
---------------ATAGA------CA---AGGAACTG---------------TAT---CCTTTAACTTCCCTCAGGTC
ACTCTTTGGCAACGACCCCTCGTCACAATAA
>DL464814/B/FR/1983/HXB2_patent
CTTCAGAG------CAGA------------------------------------CCAGAGCCAACAGCCCCA--------
----------------------------------------CCA---------GAAGAGAGCTTCAGGTCTGGGGTAG---
AGACA---A------CA---------------------------ACTCCCCC---TC---A---GAAGCAGGAGCCG---
---------------ATAGA------CA---AGGAACTG---------------TAT---CCTTTAACTTCCCTCAGGTC
ACTCTTTGGCAACGACCCCTCGTCACAATAA
>DM111087/B/FR/1985/pNL43-patent
CTTCAGAG------CAGA------------------------------------CCAGAGCCAACAGCCCCA--------
----------------------------------------CCA---------GAAGAGAGCTTCAGGTTTGGGGAAG---
AGACA---A------CA---------------------------ACTCCCTC---TC---A---GAAGCAGGAGCCG---
---------------ATAGA------CA---AGGAACTG---------------TAT---CCTTTAGCTTCCCTCAGATC
ACTCTTTGGCAGCGACCCCTCGTCACAATAA
>DQ007901/B/CN/2002/02HNsmx2
CTTCAGAG------CAGA------------------------------------CCAGAGCCAACAGCCCCA--------
----------------------------------------CCA---------GAGGAGAGCTTCAGGTTTGGGGAAG---
AGACA---A------CA---------------------------CCTCCATC---TC---A---GAAGCAGGAGCCG---
---------------ATAGA------CA---AGGAACTA---------------TAT---CCTTTAGCCTCCATCAAATC
ACTCTTTGGCAACAGACCCTCGTCACAATAA
>DQ127534/B/US/-/AC_04_0_Days_Consen_fa
CTTCAGAG------CAGA------------------------------------CCAGAGCCAACAGCCCCAACAGCCCC
AACAGCCCCA------------------------------CCA---------GAGGAGAGCTTCAGGTTTGGGGAAG---
AGATG---------------------------------------ACTCCCTC---TC---A---GAAGCAGGAGCGG---
---------------ATAGA------CA---AGGAACCG---------------TCT---CCTTTAGCTTCCCTCAGATC
ACTCTTTGGCAGCGACCCCTCGTCACAATAA
>DQ127535/B/US/-/AC_04_1650_Days_Seq1_fa
CTTCAGAG------CAGA------------------------------------CCAGAGCCAACAGCCCCAACAGCCCC
A---------------------------------------CCA---------GAGGAGAGCTTCAGGTTTGGGGAAG---
AGATG---------------------------------------ACTCCCTC---TC---A---GAAGCAGGAGCGG---
---------------ATAGA------CA---AGGAACCG---------------TCT---CCTTTAACTTCCCTCAGATC
ACTCTTTGGCAGCGACCCCTCGTCACAATAA
>DQ127536/B/US/-/AC_04_1650_Days_Seq2_fa
CTTCAGAG------CAGA------------------------------------CCAGAGCCAACAGCCCCAACAGCCCC
A---------------------------------------CCA---------GAGGAGAGCTTCAGGTTTGGGGAAG---
AGATG---------------------------------------ACTCCCTC---TC---A---GAAGCAGGAGCGG---
---------------ATAGA------CA---AGGAACCG---------------TCT---CCTTTAACTTCCCTCAGATC
ACTCTTTGGCAGCGACCCCTCGTCACAATAA
>DQ127537/B/US/-/AC_16_0_Days_Consen_fa
CTCCAGAA------CAGA------------------------------------CCAGAGCCAACAGCCCCA--------
----------------------------------------CCA---------GAAGAGAGCTTCAGGTTTGGGGAAG---
AGACA---A------CA---------------------------ACTCCCTC---TC---A---GAAGCAGGGGACG---
---------------ATAGA------CA---AGGAACTG---------------TAT---CCTTTAGCTTCCCTCAAATC
ACTCTTTGGCAACGACCCCTCGTCACAATAA
>DQ127538/B/US/-/AC_16_1934_Days_Seq1_fa
CTCCAGAA------CAGA------------------------------------CCAGAGCCAACAGCCCCA--------
----------------------------------------CCA---------GAAGAGAGCTTCAGGTTTGGGGAAG---
AGACA---A------CA---------------------------ACTCCCTC---TC---A---GAAGCAGGGGACG---
---------------AAAGA------CA---AGGAACTG---------------TAT---CCTTTAGTTTCCCTCAAATC
ACTCTTTGGCAACGACCCCTCGTCACAATAA
>DQ127539/B/US/-/AC_16_1934_Days_Seq2_fa
CTCCAGAA------CAGA------------------------------------CCAGAGCCAACAGCCCCA--------
----------------------------------------CCA---------GAAGAGAGCTTCAGGTTTGGGGAAG---
AGACA---A------CA---------------------------ACTCCCTC---TC---A---GAAGCAGGGGACG---
---------------AAAGA------CA---AGGAACTG---------------TAT---CCTTTAGTTTCCCTCAAATC
ACTCTTTGGCAACGACCCCTCGTCACAATAA
>DQ127548/B/US/-/AC_59_41_Days_Seq1_fa
CTTCAGAG------CAGG------------------------------------CCAGAGCCAACAGCCCCA--------
----------------------------------------CCA---------GAAGAGAGCTTCAGGTTTGGGGAAG---
AGACA---A------CA---------------------------ACTCCCCC---TC---A---GAAGCAGGAGACG---
---------------ATAGA------CC---AGGAAAAG---------------TAT---CCCTTAGCTTCCCTCAAATC
ACTCTTTGGCAGCGACCCCTTGTCACAATAA
>DQ127549/B/US/-/AC_59_41_Days_Seq2_fa
CTTCAGAG------CAGG------------------------------------CCAGAGCCAACAGCCCCA--------
----------------------------------------CCA---------GAAGAGAGCTTCAGGTTTGGGGAAG---
AGACA---A------CA---------------------------ACTCCCCC---TC---A---GAAGCAGGAGACG---
---------------ATAGA------CC---AGGAAAAG---------------TAT---CCCTTAGCTTCCCTCAAATC
ACTCTTTGGCAGCGACCCCTTGTCACAATAA
>DQ127550/B/US/-/AC_59_111_Days_Seq1_fa
CTTCAGAG------CAGG------------------------------------CCAGAGCCAACAGCCCCA--------
----------------------------------------CCA---------GAAGAGAGCTTCAGGTTTGGGGAAG---
AGACA---A------CA---------------------------ACTCCCCC---TC---A---GAAGCAGGAGACG---
---------------ATAGA------CC---AGGAAAAG---------------TAT---CCCTTAGCTTCCCTCAAATC
ACTCTTTGGCAGCGACCCCTTGTCACAATAA
>DQ127551/B/US/-/AC_59_111_Days_Seq2_fa
CTTCAGAG------CAGG------------------------------------CCAGAGCCAACAGCCCCA--------
----------------------------------------CCA---------GAAGAGAGCTTCAGGTTTGGGGAAG---
AGACA---A------CA---------------------------ACTCCCCC---TC---A---GAAGCAGGAGACG---
---------------ATAGA------CC---AGGAAAAG---------------TAT---CCCTTAGCTTCCCTCAAATC
ACTCTTTGGCAGCGACCCCTTGTCACAATAA
>DQ207940/B/GE/2003/03GEMZ004
CTCCAGAG------CAGA------------------------------------CCAGAGCCAACAGCCCCA--------
----------------------------------------CCA---------GCAGAGAGCTTCGGGTTTGGGGAGG---
AGACA---A------CA---------------------------ACTCCCTC---TC---A---GAAGGAGGAGCCG---
---------------ACAGA------CA---AGGAACTG---------------TAT---CCCTTAGCTTCCCTCAAATC
ACTCTTTGGCAACGACCCCTCGTCTCAATAA
>DQ207942/B/GE/2003/03GEMZ010
CTTCAGAG------CAGA------------------------------------CCAGAGCCAACAGCCCCA--------
----------------------------------------CCA---------GAGGAGAGCTTCAGGTTTGGGGAGG---
AGACA---G------CA---------------------------ACTCCCTC---TC---C---GAAGCAGGAGACG---
---------------ATAGA------CA---AGGATCTG---------------TAT---CCCTTAGCTTCCCTCAAATC
ACTCTTTGGCAGCGACCCCTCGTCACAGTAA
>DQ295192/B/KR/2004/04LSK7
CTTCAGAG------CAGA------------------------------------CCAGAGCCAACAGCCCCG--------
----------------------------------------CCA---------GAGGAGAGCTTCAGGTTTGGGGAGG---
AGACA---A------CA---------------------------ACTCCCTC---TC---A---GAAGCAGGAGACG---
---------------GTAGA------CA---AGGAACTG---------------TAT---CCTTTAGCTTCCCTCAGATC
ACTCTTTGGCAACGACCCCTCGTCACAATAA
>DQ295193/B/KR/2004/04KMH5
CTTCAGAG------CAGA------------------------------------CCAGAGCCAACAGCCCCA--------
----------------------------------------CCA---------GAAGAGAGCTTCAGGTTTGGGGAAG---
AGACA---A------CA---------------------------ACTCCCTC---TC---A---GAAGCAGGAGACG---
---------------ATAGA------CA---AGGAACTG---------------TAT---CCTTTAGCTTCCCTCAGATC
ACTCTTTGGCAACGACCCCTCGTCAAAATAA
>DQ295194/B/KR/2004/04WK7_HIV_1_wk
CTTCAGAG------CAGG------------------------------------CCAGAGCCATCAGCCCCA--------
----------------------------------------CCA---------GAGGAGAGCTTCAGGTTTGGGGAAG---
AGACA---A------CA---------------------------ACTCCCTC---TC---A---GAAGCAGGAGTCG---
---------------AGAGA------CA---AGGAACTG---------------TAT---CCTTTAGCTTCCCTCAGATC
ACTCTTTGGCAGCGACCCCTCGTCGCAGTAA
>DQ295196/B/KR/2004/04KYR8
CTTCAGAG------CAGA------------------------------------CCAGAGCCAACAGCCCCA--------
----------------------------------------CCA---------GAGGAGAGCTTCAGGTTTGGGGAAG---
AGACA---C------CA---------------------------ACTCCCTC---TC---A---GAAGCAGGAGCCG---
---------------ATAGA------CA---AGGAACTG---------------TAT---CCTTTAGCTTCCCTCAGATC
ACTCTTTGGCAACGACCCCTCGTCACAATAA
>DQ322223/B/CA/-/GOL016V01
CTTCAGAG------CAGA------------------------------------CCAGAGCCAACAGCCCCA--------
----------------------------------------CCA---------GAAGAGAGCTTCAGGTTTGGGGAAG---
AGACA---C------CA---------------------------ATGCCCTC---TC---A---GAAGCAGGAGCCG---
---------------ATAGA------CA---AGAACATG---------------TAT---CCCTTAGCTTCCCTCAGATC
ACTCTTTGGCGACGACCCCTCGTCACAGTAA
>DQ322224/B/CA/-/GOL016V10
CTTCAGAG------CAGA------------------------------------CCAGAGCCAACAGCCCCA--------
----------------------------------------CCA---------GAAGAGAGCTTCAGGTTTGGGGAAG---
AGACA---C------CA---------------------------AYGCCCTC---TC---A---GAAGCAGGAGCCG---
---------------ATAGA------CA---AGAACATG---------------TAY---CCCTTAGCTTCCCTCAGATC
ACTCTTTGGCGACGACCCCTCGTCACAGTAA
>DQ322225/B/CA/-/HND_DRPI039V01
CTTCAGAG------CAGA------------------------------------CCAGAGCCAACAGCCCCACCAGCCCC
A---------------------------------------CCA---------GAGGAGAGTTTCAGGTTTGGGGAAG---
AGACA---------------------------------------ACTCCCTC---TC---A---GAAGCGGGAGCCGGAG
ACA------------ACAGA------CA---AGAATATG---------------TAT---CCCTTAACCTCCCTCAGATC
ACTCTTTGGCAACGACCCCTCGTCACAATAA
>DQ322226/B/CA/-/HND_DRPI039V08
CTTCAGAG------CAGA------------------------------------CCAGAGCCAACAGCCCCACCAGCCCC
A---------------------------------------CCA---------GAGGAGAGTTTCAGGTTTGGGGAAG---
AGACA---------------------------------------ACTCCCTC---TC---A---GAAGCGGGAGCCGGAG
ACA------------ACAGA------CA---ARAATATG---------------TAT---CCCTTAACCTCCCTCAGATC
ACTCTTTGGCAACGACCCCTCGTCACAATAA
>DQ322227/B/CA/-/HDM003V01
CTTCAGAG------CAGA------------------------------------CCAGAGCCAACAGCCCCA--------
----------------------------------------CCA---------GAGGAGAGCTTCAGGTTTGGGGAGG---
AGACA---G------CA---------------------------ACTCCCTC---TC---A---GAAGCAGGAGCCGATA
GAC------------AGGGA------CA---AGGAACTG---------------TAT---CCTTTAGCTTCCCTCAGATC
ACTCTTTGGCAACGACCCCTCGTCAACATAA
>DQ322228/B/CA/-/HDM003V04
CTTCAGAG------CAGA------------------------------------CCAGAGCCAACAGCCCCA--------
----------------------------------------CCA---------GAGGAGAGCTTCAGGTTTGGGGAGG---
AGACA---G------CA---------------------------ACTCCCTC---TC---A---GAAGCAGGAGCCGATA
GAC------------AGGGA------CA---AGGAACTG---------------TAT---CCTTTAGCTTCCCTCAGATC
ACTCTTTGGCAACGACCCCTCGTCAACATAA
>DQ322229/B/CA/-/HDM003V09_2
CTTCAGAG------CAGA------------------------------------CCAGAGCCAACAGCCCCA--------
----------------------------------------CCA---------GAGGAGAGCTTCAGGTTTGGGGAGG---
AGACA---G------CA---------------------------ACTCCCTC---TC---A---GAAGCAGGAGCCGATA
GAC------------AGGGA------CA---AGGAACTG---------------TAT---CCTTTAGCTTCCCTCAGATC
ACTCTTTGGCAACGACCCCTCGTCAACATAA
>DQ322230/B/CA/-/HDM003V09_5
CTTCAGAG------CAGA------------------------------------CCAGAGCCAACAGCCCCA--------
----------------------------------------CCA---------GAGGAGAGCTTCAGGTTTGGGGAGG---
AGACA---G------CA---------------------------ACTCCCTC---TC---A---GAAGCAGGAGCCGATA
GAC------------AGGGA------CA---AGGAACTG---------------TAT---CCTTTAGCTTCCCTCAGATC
ACTCTTTGGCAACGACCCCTCGTCAACATAA
>DQ322239/B/CA/-/HTM360V05_variant_3
CTTCAGAA------CAGA------------------------------------CCAGAACCAACAGCCCCA--------
----------------------------------------CCA---------GMAGAGAGCTTCAGGTTTGGGGAGG---
AGACA---G------TA---------------------------ACTCCCCC---TC---A---GAAGCAGGAGCCG---
---------------ATAGA------CA---AGGAACTG---------------TAT---CCTTTAACCTCCCTCAAATC
ACTCTTTGGCAACGACCCCTCGTCACAATAA
>DQ354112/B/TH/1996/M140
CCTCAGAG------CAGA------------------------------------CTAGAGCCAACAGCCCCG--------
----------------------------------------CCA---------GAGGAGAGCTTCAGGTTTGGGGAAG---
AGACA---A------CA---------------------------ACTCCCTC---TC---A---GAAGCAGGAGCTG---
---------------ATAAA------CA---AGGAAATG---------------TCT---CCTTTAGCTTCCCTCAAATC
ACTCTTTGGCAACGACCTCTAGTTACAATAA
>DQ354119/B/TH/1996/M149
CTTCAGAA------CAGA------------------------------------CCAGAACCAACAGCCCCA--------
----------------------------------------CCA---------GAGGAGAGCTTCAGATTTGGGGAGG---
AGACA---A------CA---------------------------ACTCCCCC---TC---A---GAAGCAGGAGCCG---
---------------ATAGA------CA---AGGATCTG---------------TAT---CCTTTAGTTTCCCTCAAATC
ACTCTTTGGCAACGACCCCTCGTCACAATAA
>DQ358805/B/BR/2002/02BR002
CTTCAGAG------CAGA------------------------------------CCAGAGCCAACAGCCCCA--------
----------------------------------------CCAGCCCCATCAGAGGAGAGCTTCAGGTTTGGGGAAG---
AGACA---A------CA---------------------------ACTCCCTC---TC---A---GAAGCAGGAGCCG---
---------------AAAGA------CA---AGGAACTG---------------TAT---CCCTTGACTTCCCTCAGATC
ACTCTTTGGCAACGACCCCTCGTCACAGTAA
>DQ358808/B/BR/2002/02BR008
CCTCAGAG------CAGA------------------------------------ACAGAGCCAACAGCCCCA--------
----------------------------------------CCA---------GAAGAGAGCTTCAGGTTTGGGGAGG---
AGACA---A------CA---------------------------ACTCCCCC---TC---A---GAAGCAGGAGCCG---
---------------ATGGA------CA---AGGAACTA---------------TAT---CCTTTAGCTTCCCTCAAATC
ACTCTTTGGCAGCGACCCATCGTCTCAATAA
>DQ358809/B/BR/2002/02BR011
TTTCAGAG------CAGA------------------------------------CCAGAGCCAACAGCCCCA--------
----------------------------------------CCA---------GAAGAGAGCTTCAGGTTTGGGGAAG---
AGACA---A------CA---------------------------ACTCTCTC---TC---A---GAAGCAGGAGACG---
---------------GGAGA------CA---AGGAACTGTAT------------CCT---CCTTTAGCTTCCCTCAAATC
ACTCTTTGGCAACGACCAGTAGTCACAATAA
>DQ358810/B/BR/2002/02BR013
CTTCAGAA------CAGA------------------------------------CCAGAGCCAACAGCCCCA--------
----------------------------------------CCA---------GAAGAGAGCTTCAGGTTTGGGGAAG---
AGACA---G------CA---------------------------ACTCCCTC---TC---A---GAAGCAGGAGCAG---
---------------ATAGA------CA---AGGAACTG---------------TAT---CCTTTAGCTTCCCTCAAATC
ACTCTTTGGCAACGACCCCTCGTCACAATAA
>DQ383746/B/AR/2002/02AR114146
CTTCAGAG------CAGA------------------------------------CCAGAGCCAACAGCCCCA--------
----------------------------------------CCA---------GAAGAGAGCTTCAGGTTTGGGGAGG---
AAACA---A------CA---------------------------ACTCCCTC---TC---A---GAAGCAGGAGCCG---
---------------AGGGA------CA---AGGAACTG---------------TAT---CCCTTGACCTCCCTCAGATC
ACTCTTTGGCAACGACCCCTCGTCACAATAA
>DQ383748/B/AR/2003/03AR137681
CTTCAGAG------CAGA------------------------------------CCAGAGCCAACAGCCCCA--------
----------------------------------------CCA---------GAAGAGAGCTTCAGGTTTGGGGAAG---
AGACA---G------CA---------------------------ACTCCCTC---TC---A---GAAGCAGGGGTCG---
---------------ATAGA------CA---AGGAACTG---------------TAT---CCCTTAGCTTCCCTCAGATC
ACTCTTTGGCAACGACCCCTCGTCACAATAA
>DQ383749/B/AR/2003/03AR138910
CTTCAGAA------CAGA------------------------------------CCAGAGCCAACAGTCCCAACAGCCCC
A---------------------------------------CCA---------GCAGAGAGCTTCAGGTTTGGGGAGG---
AGACA---A------CA---------------------------ACTCCTTC---TC---A---GAAGCAGGGGACG---
---------------ATAGA------CA---AGGAAATG---------------TAT---CCTTTGGATTCCCTCAAATC
ACTCTTTGGCAACGACCCCTCGTCACAATAA
>DQ383751/B/AR/2004/04AR151263
CTTCAGAG------CAGACCAGAGCCAATCAGA---------------------TTAGAGCCAACAGCCCCA--------
----------------------------------------CCA---------GCAGAGAGCYTCAGGTTTGGGGAGG---
AGACA---G------CA---------------------------ACCCCCTC---TC---A---GAAACAGGAGCCG---
---------------ATAGA------CA---AGGAGACGGAGATG---------TAT---CCYTTAGCTTCCCTCAAATC
ACTCTTTGGCAACGACCCCTCGTCCCAATAA
>DQ383752/B/AR/2004/04AR151516
CTTCAGAG------CAGA------------------------------------CCAGAGCCAACAGCCCCAGAGCCAAC
AGCCCCA---------------------------------CCA---------GAAGAGAGCTTCAGGTTTGGGGAAG---
AGACA---C------CA---------------------------ACTCCCTC---TC---A---GAAGCAGGGAACA---
---------------ATAGA------CA---AGGAACTG---------------TAT---CCCTTGACCTCCCTCAAATC
ACTCTTTGGCAACGACCCTTAGTCAACATAA
>DQ396398/B/ZA/2003/03ZAPS045MB2
CTTCAGAG------CAGA------------------------------------CCAGAGCCAACAGCCCCA--------
----------------------------------------CCA---------GCAGAGAGCTTCAGGTTTGGGGAAG---
AGATA---A------CA---------------------------ACTCCCTC---TC---A---GAAACCGGAGACA---
---------------GTGGA------CA---AGGATCTG---------------TAT---CCTTTAGCTTCCCTCAAATC
ACTCTTTGGCAGCGACCCCTCGTCACAATAA
>DQ487188/B/US/1993/WCD32P0793
CTTCAGAG------CAGACCAGAGCAGAGCAGA---------------------CTAGAGCCAACAGCCCCA--------
----------------------------------------CCA---------GAAGAGAGCTTCAGGTTTGGGGAGG---
AGACA---A------CA---------------------------ACTCCCCC---TC---A---GAAGCAGGAGCCG---
---------------ATAGA------CA---AGGAACTG---------------TAT---CCTTTAGCTTCCCTCAGATC
ACTCTTTGGCAACGACCCCTCGTCACAATAA
>DQ487189/B/US/1995/WCD32P1195
CTTCAGAG------CAGACCAGAGCAGRGCAGG---------------------CTAGAGCCAACAGCCCCA--------
----------------------------------------CCA---------GAAGAGAGCTTCAGGTTYGGGGAGG---
AGACA---A------CA---------------------------ACTCCCCC---TC---A---GAAGCAGGAGCCG---
---------------ATAGA------CA---AGGAACTG---------------TAT---CCTTTAGCTTCCCTCAGATC
ACTCTTTGGCAACGACCCCTCGTCACAATAA
>DQ487190/B/US/1993/WCM32P0793
CTTCAGAG------CAGA------------------------------------CCAGAGCCAACAGCCCCA--------
----------------------------------------CCA---------GAAGAGAGCTTCAGGTTTGGGGAAG---
AGACA---A------CA---------------------------ACTCCCTC---TC---A---GAAGCAGGAGCCG---
---------------ATAAA------CA---AGGAACTG---------------TAT---CCTTTAGCTTCCCTCAGATC
ACTCTTTGGCAACGACCCCTCGTCACAATAA
>DQ487191/B/US/1996/WCM32P0896
CTTCAGAG------CAGA------------------------------------CCAGAGCCATCAGCCCCA--------
----------------------------------------CCA---------GAGGAGAGCTTCAGGTTTGGGGAAG---
AGACA---A------CA---------------------------ACTCCCCC---TC---A---GAAGCAGGAGCCG---
---------------ATAGA------CA---AGGAACTG---------------TAT---CCTTTAGCTTCCCTCAGATC
ACTCTTTGGCAACGACCCCTTGTCACAATAA
>DQ672623/B/IT/2005/SG1
CTTCAGAG------CAGG------------------------------------CCAGAGCCAACAGCCCCA--------
----------------------------------------CCA---------GAAGAGAGCTTCAGGTTTGGGGAAG---
AGATN---A------CA---------------------------ACTCCCCC---TC---A---GAAGCAGGAGCCG---
---------------ATAGA------CA---AGGAAATG---------------TAT---CCTTTAACTTCCCTCAGATC
CCTCTTTGGCAACGACCCCTCGTCACAATAA
>DQ676870/B/AU/2003/PS1038_Day0
CTTCAGAG------CAGA------------------------------------CCAGAGCCRACAGCCCCA--------
----------------------------------------CCA---------GCAGAGAGCTTCAGCTTTGGGGARG---
AGAAA---A------CA---------------------------ACTCCCCC---TC---A---GAAGCAGGAGCCG---
---------------ATAGA------CA---AGGAGATG---------------TAT---CCTTTAACTGCCCTCAAATC
ACTCTTTGGCAACGACCCCTCGTCTCAATAA
>DQ676871/B/AU/2004/PS1038_Day174
CTTCAGAG------CAGA------------------------------------CCAGAGCCRACAGCCCCA--------
----------------------------------------CCA---------GCAGAGAGCTTCAGCTTTGGGGARG---
AGAAA---A------CA---------------------------ACTCCCCC---TC---A---GAAGCAGGAGCCG---
---------------ATAGA------CA---AGGAGATG---------------TAT---CCTTTAACTGCCCTCAAATC
ACTCTTTGGCAACGACCCCTCGTCTCAATAA
>DQ676874/B/AU/2002/PS2008_Day0
ATACAAAG------CAGA------------------------------------ACAGAACCAACAGCCCCA--------
----------------------------------------CCA---------GAAGAGAGCTTCAGGTTTGGGGAAG---
AGACA---A------CA---------------------------ACTCCCTC---TC---A---GAAGCAGGAGACG---
---------------GTGGA------CA---AGGAGATG---------------TAT---CCTTTAGCTTCCCTCAGATC
ACTCTTTGGCAGCGACCCATCGTCACAGTAA
>DQ676875/B/AU/2003/PS2008_Day182
ATACAAAG------CAGA------------------------------------ACAGAACCAACAGCCCCA--------
----------------------------------------CCA---------GAAGAGAGCTTCAGGTTTGGGGAAG---
AGACA---A------CA---------------------------ACTCCCTC---TC---A---GAAGCAGGAGACG---
---------------GTGGA------CA---AGGAGAKG---------------TAT---CCTTTAGCTTCCCTCAGATC
ACTCTTTGGCAGCGACCCATCGTCACAGTAA
>DQ676876/B/AU/2003/PS2008_Day377
ATACAAAG------CAGA------------------------------------ACAGAACCAACAGCCCCM--------
----------------------------------------CCA---------GAAGAGAGCTTCAGGTTTGGGGAAG---
ARACA---A------CA---------------------------ACTCCCTC---TC---A---GAAGCAGGAGACG---
---------------GTGGA------CA---AGGASAKG---------------TAT---CCTTTAGCTTCCCTCAGATC
ACTCTTTGGCAGCGACCCATCGTCACARTAA
>DQ676877/B/AU/2003/PS2016_Day0
CTTCAGAA------CAGA------------------------------------CCAGAGCCAACAGCCCCA--------
----------------------------------------CCA---------GAAGAGAGCTTCAGGTTTGGGGAGG---
AGACA---A------CA---------------------------ACTCCTCC---TC---A---GAAGCAGGAGCCG---
---------------ATAGA------CA---AGGAGCTG---------------TAT---CCTTTAGCTTCCCTCAGATC
ACTCTTTGGCAACGACCCCTCGTCACAATAA
>DQ676878/B/AU/2003/PS2016_Day193
CTTCAGAA------CAGA------------------------------------CCAGAGCCAACAGCCCCA--------
----------------------------------------CCA---------GAAGAGAGCTTCAGGTTTGGGGAGG---
AGACA---A------CA---------------------------ACTCCTCC---TC---A---GAAGCAGGAGCCG---
---------------ATAGA------CA---AGGAGCTG---------------TAT---CCTTTAGCTTCCCTCAGATC
ACTCTTTGGCAACGACCCCTCGTCACAATAA
>DQ676879/B/AU/2004/PS2016_Day380
CTTCAGAA------CAGA------------------------------------CCAGAGCCAACAGCCCCA--------
----------------------------------------CCA---------GAAGAGAGCTTCAGGTTTGGGGAGG---
AGACA---A------CA---------------------------ACTCCTCC---TC---A---GAAGCAGGAGCCG---
---------------ATAGA------CA---AGGAGCTG---------------TAT---CCTTYAGCTTCCCTCAGATC
ACTCTTTGGCAACGACCCCTYGTCACAATAA
>DQ676880/B/AU/2003/PS2019_Day0
CTTCAGAA------CAGA------------------------------------CCAGAGCCAACAGCCCCA--------
----------------------------------------CCA---------GAAGAGAGCTTCAGGTTTGGGGAGG---
AGACA---A------CA---------------------------ACTCCTCC---TC---A---GAAGCAGGAGCCG---
---------------ACAGA------CA---AGGAGCTG---------------TAT---CCTTTGGCTTCCCTCAGATC
ACTCTTTGGCAACGACCCCTTGTCACAATAA
>DQ676881/B/AU/2003/PS2019_Day171
CTTCAGAA------CAGA------------------------------------CCAGAGCCAACAGCCCCA--------
----------------------------------------CCA---------GAAGAGAGCTTCAGGTTTGGGGAGG---
AGACA---A------CA---------------------------ACTCCTCC---TC---A---GAAGCAGGAGCCG---
---------------ACAGA------CA---AGGAGCTG---------------TAT---CCTTTGGCTTCCCTCAGATC
ACTCTTTGGCAACGACCCCTTGTCACAATAA
>DQ676882/B/AU/2004/PS2019_Day367
CTTCAGAA------CAGA------------------------------------CCAGAGCCAACAGCCCCA--------
----------------------------------------CCA---------GAAGAGAGCTTCAGGTTTGGGGAGG---
AGACA---A------CA---------------------------ACTCCTCC---TC---A---GAAGCAGGAGCCG---
---------------ACAGA------CA---AGGAGCTG---------------TAT---CCTTTGGCTTCCCTCAGATC
ACTCTTTGGCAACGACCCCTYGTCACAATAA
>DQ676883/B/AU/2002/PS3002_Day0
CTTCAGAG------CAGA------------------------------------YCAGAGCCAACAGCCCCA--------
----------------------------------------CCA---------GAAGAGAGCTTCAGGTTTGGGGAGG---
AAACA---A------CA---------------------------ACTCCCTC---TC---A---GAAGCAGGAACWG---
---------------ATAGA------CA---AGGAACTG---------------TAT---CCTTTAGCTTCCCTCAGATC
WCTCTTTGGCAGCGACCCATCGTCACAATAA
>DQ676884/B/AU/2003/PS3002_Day199
CTTCAGAG------CAGA------------------------------------CCAGAGCCAACAGCCCCA--------
----------------------------------------CCA---------GAAGAGAGCTTCAGGTTTGGGGAGG---
AAACA---A------CA---------------------------ACTCCCTC---TC---A---GAAGCAGGAACMG---
---------------ATAGA------CA---AGGAACTG---------------TAT---CCTTTAGCTTCCCTCAGATC
ACTCTTTGGCAGCGACCCATCGTCACAATAA
>DQ676885/B/AU/2003/PS3002_Day385
CTTCAGAG------CAGA------------------------------------CCAGAGCCAACAGCCCCA--------
----------------------------------------CCA---------GAAGAGAGCTTCAGGTTTGGGGAGG---
AAACA---A------CA---------------------------ACTCCCTC---TC---A---GAAGCAGGAASCG---
---------------AYAGA------CA---AGGAACTG---------------TAT---CCTTTAGCTTCCCTCAGATC
ACTCTTTGGCAGCGACCCATCGTCACAATAA
>DQ676886/B/AU/2003/PS4048_Day0
CTTCAGAG------CAGA------------------------------------CCAGAGCCAACAGCCCCA--------
----------------------------------------CCA---------GCAGAGAGCTTCAGCTTTGGGGAGG---
AGACA---C------CA---------------------------GCTCCCTC---TC---A---GAAGCAGGAGCCG---
---------------ATAGA------CA---AGGAGATG---------------TAT---CCCTTAGCTTCCCTCAAATC
ACTCTTTGGCAACGACCCCTCGTCACAGTAA
>DQ676887/B/AU/2004/PS4048_Day143
CTTCAGAG------CAGA------------------------------------CCAGAGCCAACAGCCCCA--------
----------------------------------------CCA---------GCAGAGAGCTTCAGCTTTGGGGAGG---
AGACA---C------CA---------------------------GCYCCCTC---TC---A---GAAGCAGGAGCCG---
---------------ATAGA------CA---AGGAGATG---------------TAT---CCCTTAGCTTCCCTCAAATC
ACTCTTTGGCAACGACCCCTCGTCACAGTAA
>DQ823362/B/UA/2001/01UAKV167
CTTCAGAG------CAGA------------------------------------CCAGGGCCAACAGCCCCACGAACAGA
GCCAACAGCCCCA---------------------------CCA---------GAGGAGAGCTTCAGGTTTGGGGAAG---
AGACA---A------CA---------------------------ACTCCCCC---TC---A---GAAGCAGGAACCG---
---------------ATAGA------CA---AGGAACTG---------------TAT---CCTTTAGCTTCCCTCAAATC
ACTCTTTGGCAACGACCCCTCGTCACAATAA
>DQ823363/B/UA/2001/01UAKV252
CTTCAGAG------CAGA------------------------------------CCAGAGCCATCAGCCCCA--------
----------------------------------------CCA---------GAGGAGAGCTTCAGGTTTGGGGAAG---
AGACA---A------CA---------------------------ACTCCCTC---TC---A---GAAGCAGGAGCCG---
---------------AGAGA------CA---AGGAACTG---------------TAT---CCCTTAACTTCCCTCAGATC
ACTCTTTGGCAACGACCCCTCGTCACAATAA
>DQ823364/B/UA/2001/01UAKV259
CTTCAGAG------CAGA------------------------------------CCAGAGCCAACAGCCCCA--------
----------------------------------------CCA---------GAGGAGAGCTTCAGGTTTGGGGAAG---
AGACA---A------CA---------------------------ACTCCCTC---TC---A---GAAGCAGGAGCCG---
---------------ATAGA------CA---AGGAACTG---------------TAT---CCCTTAACTTCCCTCAGATC
ACTCTTTGGCAACGACCCCTCGTCACAATAA
>DQ837381/B/KR/2005/05CSR3
CCTCAGAG------CAGA------------------------------------CTAGAGCCAACAGCCCCA--------
----------------------------------------CCA---------GAAGAGAGCTTCAGGTTTGGGGAGG---
AGACA---G------CG---------------------------ACTCCTCC---TC---A---GAAGCAGGAGCCG---
---------------ACAGA------CA---AGGAACAG---------------TAT---CCTTTAGCTTCCCTCAGATC
ACTCTTTGGCAACGACCCCTCGTCACAATAA
>DQ853436/B/US/2000/14294_1
CTTCAGAG------CAGA------------------------------------CCAGAGCCAACAGCCCCA--------
----------------------------------------CCA---------GAAGAGAGCTTCAGGTTTGGGGAAG---
GGACA---A------CA---------------------------ACTCCCTC---TC---A---GAAACAGGAGCCG---
---------------ATAGA------CA---AGGAACTG---------------TAT---CCCTTAACTTCCCTCAAATC
ACTCTTTGGCAACGACCCCTCGTCACAATAA
>DQ853437/B/US/2000/14297_1
CTTCAGAG------CAGA------------------------------------CCAGAGCCAACAGCCCCA--------
----------------------------------------CCA---------GAAGAGAGCTTCAGGTTTGGGGAAG---
GGACA---A------CA---------------------------ACTCCCTC---TC---A---GAAACAGGAGCCG---
---------------ATAGA------CA---AGGAACTG---------------TAT---CCCTTAGCCTCCCTCAAATC
ACTCTTTGGCAACGACCCCTCGTCACAATAA
>DQ853438/B/US/2000/14300_1
CTTCAGAG------CAGA------------------------------------CCAGAGCCAACAGCCCCACCAGCCCC
A---------------------------------------CCA---------GAAGAGAGCTTCAGGTTTGGGGAAG---
GGACA---A------CA---------------------------ACTCCCTC---TC---A---GAAACAGGAGCCG---
---------------ATAGA------CA---AGGAACTG---------------TAT---CCCTTAGCCTCCCTCAAATC
ACTCTTTGGCAACGACCCCTCGTCACAATAA
>DQ853439/B/US/2002/14186_1
CTTCAGAG------CAGA------------------------------------CCAGAGCCAACAGCCCCA--------
----------------------------------------CCAGCCCCACTAGAAGAGAGCTTCAGGTTTGGGGAAG---
GGACA---A------CA---------------------------ACTCCCTC---TC---A---GAAACAGGAGCCG---
---------------ATAGA------CA---AGGAACTG---------------TAT---CCCTTAGCCTCCCTCAAATC
ACTCTTTGGCAGCGACCCCTCGTCACAATAA
>DQ853440/B/US/2002/14182_1
CTTCAGAG------CAGA------------------------------------CCAGAGCCAACAGCCCCACCAGCCCC
A---------------------------------------CCA---------GAAGAGAGCTTCAGGTTTGGGGAAG---
GGACA---A------CA---------------------------ACTCCCTC---TC---A---GAAACAGGAGCCG---
---------------ATAGA------CA---AGGAACTG---------------TAT---CCCTTAGCCTCCCTCAAATC
ACTCTTTGGCAGCGACCCCTCGTCACAATAA
>DQ853441/B/US/2002/14189_1
CTTCAGAG------CAGA------------------------------------CCAGAGCCAACAGCCCCACCAGCCCC
A---------------------------------------CCA---------GAAGAGAGCTTCAGGTTTGGGGAAG---
GGACA---A------CA---------------------------ACTCCCTC---TC---A---GAAACAGGAGCCG---
---------------ATAGA------CA---AGGAACTG---------------TAT---CCCTTAGCCTCCCTCAAATC
ACTCTTTGGCAGCGACCCCTCGTCACAATAA
>DQ853442/B/US/2002/14184_1
CTTCAGAG------CAGACCAGAGAGCAGA------------------------CCAGAGCCAACAGCCCCA--------
----------------------------------------CCA---------GAAGAGAGCTTCAGGTTTGGGGAAG---
GGACA---A------CA---------------------------ACTCCCTC---TC---A---GAAACAGGAGCCG---
---------------ATAGA------CA---AGGAACTG---------------TAT---CCCTTAGCCTCCCTCAAATC
ACTCTTTGGCAGCGACCCCTCGTCTCAATAA
>DQ853443/B/US/2002/14181_1
CTTCAGAG------CAGA------------------------------------CCAGAGCCAACAGCCCCACCAGCCCC
A---------------------------------------CCA---------GAAGAGAGCTTCAGGTTTGGGGAAG---
GGACA---A------CA---------------------------ACTCCCTC---TC---A---GAAACAGGAGCCG---
---------------ATAGA------CA---AGGAACTG---------------TAT---CCCTTAGCCTCCCTCAAATC
ACTCTTTGGCAGCGACCCCTCGTCTCAATAA
>DQ853444/B/US/2002/14183_1
CTTCAGAG------CAGA------------------------------------CCAGAGCCAACAGCCCCACCAGCCCC
A---------------------------------------CCA---------GAGGAGAGCTTCAGGTTTGGGGAAG---
GGACA---A------CA---------------------------ACTCCCTC---TC---A---GAAACAGGAGCCG---
---------------ATAGA------CA---AGGAACTG---------------TAT---CCCTTAGCCTCCCTCAAATC
ACTCTTTGGCAGCGACCCCTCGTCTCAATAA
>DQ853445/B/US/2002/14185_1
CTTCAGAG------CAGA------------------------------------CCAGAGCCAACAGCCCCACCAGCCCC
A---------------------------------------CCA---------GAAGAGAGCTTCAGGTTTGGGGAAG---
GGACA---A------CA---------------------------ACTCCCTC---TC---A---GAAACAGGAGCCG---
---------------ATAGA------CA---AGGAACTG---------------TAT---CCCTTAACCTCCCTCAAATC
ACTCTTTGGCAGCGACCCCTCGTCTCAATAA
>DQ853446/B/US/2002/14188_1
CTTCAGAG------CAGA------------------------------------CCAGAGCCAACAGCCCCACCAGCCCC
A---------------------------------------CCA---------GAAGAGAGCTTCAGGTTTGGGGAAG---
GGACA---A------CA---------------------------ACTCCCTC---TC---A---GAAACAGGAGCCG---
---------------ATAGA------CA---AGGAACTG---------------TAT---CCCTTAGCCTCCCTCAAATC
ACTCTTTGGCAGCGACCCCTCGTCACAATAA
>DQ853447/B/US/2002/14187_1
CTTCAGAG------CAGA------------------------------------CCAGAGCCAACAGCCCCACCAGCCCC
A---------------------------------------CCA---------GAAGAGAGCTTCAGGTTTGGGGAAG---
GGACA---A------CA---------------------------ACTCCCTC---TC---A---GAAACAGGAGCCG---
---------------ATAGA------CA---AGGAACTG---------------TAT---CCCTTAGCCTCCCTCAAATC
ACTCTTTGGCAGCGACCCCTCGTCACAATAA
>DQ853448/B/US/2002/14190_1
CTTCAGAG------CAGA------------------------------------CCAGAGCCAACAGCCCCACCAGCCCC
A---------------------------------------CCA---------GAAGAGAGCTTCAGGTTTGGGGAAG---
GGACA---A------CA---------------------------ACTCCCTC---TC---A---GAAACAGGAGCCG---
---------------ATAGA------CA---AGGAACTG---------------TAT---CCCTTAGCCTCCCTCAAATC
ACTCTTTGGCAGCGACCCCTCGTCACAATAA
>DQ853449/B/US/2000/14299_1
CTTCAGAG------CAGA------------------------------------CCAGAGCCAACAGCCCCACCAGCCCC
A---------------------------------------CCA---------GAAGAGAGCTTCAGGTTTGGGGAAG---
GGACA---A------CA---------------------------ACTCCCTC---TC---A---GAAACAGGAGCCG---
---------------ATAGA------CA---AGGAACTG---------------TAT---CCCTTAGCCTCCCTCAAATC
ACTCTTTGGCAACGACCCCTCGTCACAATAA
>DQ853450/B/US/2000/14302_1
CTTCAGAG------CAGA------------------------------------CCAGAGCCAACAGCCCCA--------
----------------------------------------CCA---------GAAGAGAGCTTCAGGTTTGGGGAAG---
GGACA---A------CA---------------------------ACTCCCTC---TC---A---GAAACAGGAGCCG---
---------------ATAGA------CA---AGGAACTG---------------TAT---CCCTTAGCCTCCCTCAAATC
ACTCTTTGGCAACGACCCCTCGTCACAATAA
>DQ853451/B/US/2000/14303_1
CTTCAGAG------CAGA------------------------------------CCAGTGCCAACAGCCCCA--------
----------------------------------------CCA---------GAAGAGAGCTTCAGGTTTGGGGAAG---
GGACA---A------CA---------------------------ACTCCCTC---TC---A---GAAACAGGAGCCG---
---------------ATAGA------CA---AGGAACTG---------------TAT---CCCTTAGCCTCCCTCAAATC
ACTCTTTGGCAACGACCCCTCGTCACAATAA
>DQ853452/B/US/2000/14296_1
CTTCAGAG------CAGA------------------------------------CCAGAGCCAACAGCCCCA--------
----------------------------------------CCA---------GAAGAGAGCTTCAGGTTTGGGGAAG---
GGACA---A------CA---------------------------ACTCCCTC---TC---A---GAAACAGGAGCCG---
---------------ATAGA------CA---AGGAACTG---------------TAT---CCCTTAGCCTCCCTCAAATC
ACTCTTTGGCAACGACCCCTCGTCACAATAA
>DQ853453/B/US/2000/14298_1
CTTCGGAG------CAGA------------------------------------CCAGAGCCAACAGCCCCACCAGCCCC
A---------------------------------------CCA---------GAAGAGAGCTTCAGGTTTGGGGAAG---
GGACA---A------CA---------------------------ACTCCCTC---TC---A---GAAACAGGAGCCG---
---------------ATAGA------CA---AGGAACTG---------------TAT---CCCTTAGCTTCCCTCAAATC
ACTCTTTGGCAACGACCCCTCGTCACAATAA
>DQ853454/B/US/2000/14295_1
CTTCAGAG------CAGA------------------------------------CCAGAGCCAACAGCCCCACCAGTCCC
A---------------------------------------CCA---------GAAGAGAGCTTCAGGTTTGGGGAGG---
GGACA---A------CA---------------------------ACTCCCTC---TC---A---GAAACAGGAGCCG---
---------------ATAGA------CA---AGGAACTG---------------TAT---CCCTTAGCTTCCCTCAAATC
ACTCTTTGGCAACGACCCCTCGTCGCAATAA
>DQ853455/B/US/1998/15387_1
CTTCAGAG------CAGA------------------------------------CCAGAACCAACAGCCCCA--------
----------------------------------------CCA---------GAGGAGAGCTTCAGGTTTGGGGAAG---
GGACA---A------CA---------------------------ACTCCCCC---TC---A---GAAGCAGGAGCCG---
---------------ATAGA------CA---AGGAACTG---------------TAT---CCTTTAGCTTCCCTCAAATC
ACTCTTTGGCAACGACCCCTCGTCGCAATAA
>DQ853456/B/US/1998/15388_1
CTTCAGAG------CAGA------------------------------------CCAGAACCAACAGCCCCA--------
----------------------------------------CCA---------GAGGAGAGCTTCAGGTTTGGGGAAG---
GGACA---A------CA---------------------------ACTCCCCC---TC---A---GAAGCAGGAGCCG---
---------------ATAGA------CA---AGGAACTG---------------TAT---CCTTTAGCTTCCCTCAAATC
ACTCTTTGGCAACGACCCCTCGTCGCAATAA
>DQ853457/B/US/1998/15389_1
CTTCAGAG------CAGA------------------------------------CCAGAACCAACAGCCCCA--------
----------------------------------------CCA---------GAGGAGAGCTTCAGGTTTGGGGAAG---
GGACA---A------CA---------------------------ACTCCCCC---TC---A---GAAGCAGGAGCCG---
---------------ATAGA------CA---AGGAACTG---------------TAT---CCTTTAGCTTCCCTCAAATC
ACTCTTTGGCAACGACCCCTCGTCGCAATAA
>DQ853458/B/US/1998/15390_1
CTTCAGAG------CAGA------------------------------------CCAGAACCAACAGCCCCA--------
----------------------------------------CCA---------GAGGAGAGCTTCAGGTTTGGGGAAG---
GGACA---A------CA---------------------------ACTCCCCC---TC---A---GAAGCAGGAGCCG---
---------------ATAGA------CA---AGGAACTG---------------TAT---CCTTTAGCTTCCCTCAAATC
ACTCTTTGGCAACGACCCCTCGTCGCAATAA
>DQ853459/B/US/1998/15382_1
CTTCAGAG------CAGA------------------------------------CCAGAGCCAACAGCCCCAAGCAGACC
AGAGCCAACAGCCCCA------------------------CCA---------GAAGAGAGCTTCAGGTTTGGGGAAG---
GGACA---G------CA---------------------------ACTCCCCC---TC---A---GAAGCAGGAGCCG---
---------------ATAGA------CA---AGGAGCTG---------------TAT---CCTTTAGCTTCCCTCAAATC
ACTCTTTGGCAACGACCCCTCGTCGCAATAA
>DQ853460/B/US/1998/15386_1
CTTCAGAG------CAGA------------------------------------CCAGAGCCAACAGCCCCAAGCAGACC
AGAGCCAACAGCCCCA------------------------CCA---------GAAGAGAGCTTCAGGTTTGGGGAAG---
GGACA---G------CA---------------------------ACTCCCCC---TC---A---GAAGCAGGAGCCG---
---------------ATAGA------CA---AGGAACTG---------------TAT---CCTTTAGCTTCCCTCAAATC
ACTCTTTGGCAACGACCCCTCGTCGCAATAA
>DQ853461/B/US/1998/15383_1
CTTCAGAG------CAGA------------------------------------CCAGAGCCAACAGCCCCAAGCAGACC
AGAGCCAACAGCCCCA------------------------CCA---------GAAGAGAGCTTCAGGTTTGGGGAAG---
GGACA---G------CA---------------------------ACTCCCCC---TC---A---GAAGCAGGAGCCG---
---------------ATAGA------CA---AGGAACTG---------------TAT---CCTTTAGCTTCCCTCAAATC
ACTCTTTGGCAACGACCCCTCGTCGCAATAA
>DQ853462/B/US/1998/15381_1
CTTCAGAG------CAGA------------------------------------CCAGAACCAACAGCCCCA--------
----------------------------------------CCA---------GAGGAGAGCTTCAGGTTTGGGGAAG---
GGACA---A------CA---------------------------ACTCCCCC---TC---A---GAAGCAGGAGCCG---
---------------ATAGA------CA---AGGAACTG---------------TAT---CCTTTAGCTTCCCTCAAATC
ACTCTTTGGCAACGACCCCTCGTCGCAATAA
>DQ853463/B/US/1998/15384_1
CTTCAGAG------CAGA------------------------------------CCAGAGCCAACAGCCCCGAGCAGACC
AGAGCCAACAGCCCCA------------------------CCA---------GAAGAGAGCTTCAGGTTTGGGGAAG---
GGACA---A------CA---------------------------ACTCCCCC---TC---A---GAAGCAGGAGCCG---
---------------ATAGA------CA---AGGAACTG---------------TAT---CCTTTAGCTTCCCTCAAATC
ACTCTTTGGCAACGACCCCTTGTCGCAATAA
>DQ853464/B/US/1998/15385_1
CTTCAGAG------CAGA------------------------------------CCAGAACCAACAGCCCCA--------
----------------------------------------CCA---------GAGGAGAGCTTCAGGTTTGGGGAAG---
GGACA---A------CA---------------------------ACTCCCCC---TC---A---GAAGCAGGAGCCG---
---------------ATAGA------CA---AGGAACTG---------------TAT---CCTTTAGCTTCCCTCAAATC
ACTCTTTGGCAACGACCCCTCGTCGCAATAA
>DQ854714/B/ES/1989/M61
CCTCAGAA------CAGA------------------------------------CTAGAGCCAACAGCCCCA--------
----------------------------------------CCA---------GAAGAGAGCTTCAGGTTTGGGGAAG---
AGACA---A------CA---------------------------ACTCCCTC---TC---A---GAAGCAGGAGCAG---
---------------ATAGA------CA---AGGAACTG---------------TAT---CCTTTAGCTTCCCTCAAATC
ACTCTTTGGCAACGACCCCTTGTCACAATAA
>DQ886031/B/US/-/F703
CTTCAGAG------CAGA------------------------------------CCAGAGCCAACAGCCCCA--------
----------------------------------------CCA---------GAAGAGAGCTTCAGGTTTGGGGAAG---
AGACA---A------CG---------------------------ACCCCCTC---TC---A---GAAGCAGGAACTG---
---------------ATAGA------CA---AGGAACCGATAGACAAGGAGACATAT---CCCTTAGCCTCCCTCAGATC
ACTCTTTGGCAACGACCCCTTGTCACAATAA
>DQ886032/B/US/-/F7174
CCTCAGGG------CAGA------------------------------------CTAGAGCCAACAGCCCCA--------
----------------------------------------CCA---------GAGGAGAGCTTCAGGTTTGGAGAAG---
AGACA---A------CA---------------------------ACTCCCCC---TC---A---GAAGCAGGACCCG---
---------------ATAGA------CA---AGGAGATG---------------TAT---CCCTTAGCTTCCCTCAGATC
ACTCTTTGGCAACGACCCCTCGTCACAATAA
>DQ886033/B/US/-/F7204
CTTCAGAG------CAGA------------------------------------CCAGAGCCAACAGCCCCA--------
----------------------------------------CCA---------GAGGAGAGCTTCAGGTTTGGGGAGG---
AGACA---------------------------------------ACTCCCCC---TC---A---GAAGCAGGAGGCG---
---------------ATAGA------CA---AGGAACTG---------------TAT---CCTTTAGCTTCCCTCAAATC
ACTCTTTGGCAGCGACCCCTCGTCACAATAA
>DQ886034/B/US/-/L8146
CTTCAGAG------CAGA------------------------------------CCAGAGCCATCAGCCCCA--------
----------------------------------------CCA---------GAAGAGAGCTTCGGTTTTGGGGAAG---
AGGCA---------------------------------------ACCCCCTC---TC---A---AAAGCAGGAGCCG---
---------------AGGGA------CA---AGGAGACG---------------TAT---CCTTTAGCTTCCCTCAGATC
ACTCTTTGGCAACGACCCCTCGTCACAATAA
>DQ886035/B/US/-/L8157
CTTCAGAG------CAGA------------------------------------CCAGAGCCAACAGCCCCA--------
----------------------------------------CCA---------GAAGAGAGCTTCAGGTTTGGGGAAG---
AGACA---C------CA---------------------------ACTCCCTC---TC---A---GAAGCAGGAGCCGCTG
ATAGAC---------TTAGA------CA---AGGAACTCCTG------------TAT---CCTTTAGCTTCCCTCAGATC
ACTCTTTGGCAACGACCCCTCGTCGAAATAA
>DQ886036/B/US/-/L8185
CCTCAGAG------CAGA------------------------------------ACAGAGCCAACAGCCCCACCGGCCCC
A---------------------------------------CCA---------GAAGAGAGCTTCAGGTTTGGGGAAG---
AGACA---A------CA---------------------------ACTCCCCC---TC---A---GAAGCAGGAGCCGCCG
---------------ATAGA------CA---GGGAACTA---------------TAT---CCTTTAGCTTCCCTCAGATC
ACTCTTTGGCAACGACCCCTCGTCACAATAA
>DQ886037/B/US/2005/L8249
CTTCAGAG------CAGA------------------------------------CCAGAGCCAACAGCCCCA--------
----------------------------------------CCA---------GAAGAGAGCCTCAGGTTTGGGGGAG---
AGACA---A------CA---------------------------ACTCCCCC---TC---A---GAAACAGGAGCCG---
---------------ATAGA------CA---AGGAACTG---------------TAT---CCCTTAGCTTCCCTCAAATC
ACTCTTTGGCAACGACCCCTTGTCACAATAA
>DQ990880/B/CN/2005/05CNHB_hp3
CTTCAGAG------CAGA------------------------------------CCAGAGCCATCAGCCCCA--------
----------------------------------------CCA---------GAGGAGAGCTTCAGGTTCGGGGAGG---
AGACA---A------CA---------------------------ACTCCACC---TC---A---GAAGCAGGAGCCG---
---------------ATAGA------CA---AGGAACTA---------------TAT---CCTTTAACCTCCCTCAGATC
ACTCTTTGGCAACGACCCCTCGTCCCAATAA
>EF057102/B/CN/2001/pCNHN24
CTTCAGAG------CAGA------------------------------------CCAGAACCAACAGCCCCA--------
----------------------------------------CCA---------GAGGAGAGCTTCAGGTTTGGGGAAG---
AGACA---A------CA---------------------------GCTCCATC---TC---A---GAAGCAGGAGCCG---
---------------ATAGA------CA---AGGAACTA---------------TAT---CCTTTAGCCTCCCTCAAATC
ACTCTTTGGCAACGACCCCTCGTCACAATAA
>EF175209/B/US/1998/WC3_0498_1
CTTCAGAG------CAGA------------------------------------CCAGAGCCAACAGCCCCA--------
----------------------------------------CCA---------GAAGAGAGCTTCAGGTTTGGGGAGG---
AGACA---A------CA---------------------------ACTCCCCC---TC---A---GAAGCAGGAGCCG---
---------------ATAGA------CA---AGGAACTG---------------TAT---CCTTTAGCTTCCCTCAAATC
ACTCTTTGGCAACGACCCCTCGTCTCAATAA
>EF175210/B/US/1998/WC3_0498_2
CTTCAGAG------CAGA------------------------------------CCAGAGCCAACAGCCCCA--------
----------------------------------------CCA---------GAAGAGAGCTTCAGGTTTGGGGAGG---
AGACA---A------CA---------------------------ACTCCCCC---TC---A---GAAGCAGGAGCCG---
---------------ATAGA------CA---AGGAACTG---------------TAT---CCTTTAGCTTCCCTCAAATC
ACTCTTTGGCAACGACCCCTCGTCTCAGTAA
>EF175211/B/US/1998/WC3_0498_3
CTTCAGAG------CAGA------------------------------------CCAGAGCCAACAGCCCCA--------
----------------------------------------CCA---------GAAGAGAGCTTCAGGTTTGGGGAGG---
AGACA---A------CA---------------------------ACTCCCCC---TC---A---GAAGCAGGAGCCG---
---------------ATAGA------CA---AGGAACTG---------------TAT---CCTTTAGCTTCCCTCAAATC
ACTCTTTGGCAACGACCCCTCGTCTCAGTAA
>EF175212/B/US/1998/WC3_0498_4
CTTCAGAG------CAGA------------------------------------CCAGAGCCAACAGCCCCA--------
----------------------------------------CCA---------GAAGAGAGCTTCAGGTTTGGGGAGG---
AGACA---A------CA---------------------------ACTCCCCC---TC---A---GAAGCAGGAGCCG---
---------------ATAGA------CA---AGGAACTG---------------TAT---CCTTTAGCTTCCCTCAAATC
ACTCTTTGGCAACGACCCCTCGTCTCAATAA
>EF178338/B/AU/2004/MS2004_37_040
CTTCAGAA------CAGA------------------------------------CCAGAACCATCAGCCCCA--------
----------------------------------------CCA---------GARGAGAGCTTCAGGTTTGGGGAGG---
AGACA---A------YA---------------------------ACTCCCCC---TC---A---GAAGCAGGAGCCG---
---------------ATAGA------CA---AGGAGAAG---------------TAT---CCCTTGACTTCCCTCAGATC
ACTCTTTGGCAACGACCCCTAGTCACAATAA
>EF178354/B/AU/2004/MS2004_37_056
CTTCAGAG------CAGA------------------------------------CCAGAACCAACAGCCCCT--------
----------------------------------------CCA---------GAGGAGAGCTTCAGGTTTGGGGAGG---
AGATA---C------CA---------------------------ACTCCCTC---TC---A---GAAGSAGGGACCA---
---------------TTAGA------CA---AGGAA------------------CCT---CCTTTAGCTTCCCTCAGATC
ACTCTTTGGCAACGACCCATTGTCACAATAA
>EF178358/B/AU/2004/MS2004_37_060
CTACAGAG------CAGA------------------------------------CCAGAGCCAACAGCCCCA--------
----------------------------------------CCA---------GAAGAGAGCTTCAGGTTTGGGGAAG---
CCCCA---------------------------------------ACTCCCTC---TC---A---GAAGCAGGAGACG---
---------------GTAGA------CA---AAGAACTG---------------TAT---CCTGTAACCTCCCTCAAATC
ACTCTTTGGCAACGACCCCTTGTCACAGTAA
>EF363122/B/US/2000/ES1-16
CTTCAGAG------CAGA------------------------------------CCAGAGCCAACAGCCCCA--------
----------------------------------------CCA---------GAAGAGAGCTTCAGGTTTGGGGAAG---
AGACA---A------CA---------------------------ACTCCCTC---TC---A---GAAGCAGGAGCCG---
---------------AGAGA------CA---AGGAACTG---------------TAT---CCCTTAGCTTCCCTCAGATC
ACTCTTTGGCAACGACCCCTCGTCACAGTAA
>EF363123/B/US/2000/ES1-20
CTTCAGAG------CAGA------------------------------------CCAGAGCCAACAGCCCCA--------
----------------------------------------CCA---------GAAGAGAGCTTCAGGTTTGGGGAAG---
AGACA---A------CA---------------------------ACTCCCTC---TC---A---GAAGCAGGAGCCG---
---------------AGAGA------CA---AGGAACTG---------------TAT---CCCTTAGCTTCCCTCAGATC
ACTCTTTGGCAACGACCCCTCGTCACAGTAA
>EF363124/B/US/2004/ES4-24
CTTCAGAG------CAGA------------------------------------CCAGAGCCAACAGCCCCA--------
----------------------------------------CCA---------GAAGAGAGCTTCAGGTTTGGGGAAG---
AGACA---A------CA---------------------------ACTCCCTC---TC---A---GAAGCAGGAGCCG---
---------------ATAGA------CA---AGGAACTG---------------TAT---CCTTTAGCTTCCCTCAGATC
ACTCTTTGGCAACGACCCCTCGTCACAATAA
>EF363125/B/US/2004/ES8-17
CTTCAGAG------CAGG------------------------------------CCAGAGCCAACAGCCCCATCAGCCCC
A---------------------------------------CCA---------GCAGAGAGCTTCAGGTTTGGGGAAG---
AGATA---A------CA---------------------------ACTCCCCC---TC---A---GAAACAGGAGACGCTG
ATAGAC---------CTGGA------CA---AGGAACTG---------------TAT---CCCTCAGCCTCCCTCAAATC
ACTCTTTGGCAACGACCCCTTGTTAAAATAA
>EF363126/B/US/2004/ES8-43
CTTCAGAG------CAGG------------------------------------CCAGAGCCAACAGCCCCATCAGCCCC
A---------------------------------------CCA---------GCAGAGAGCTTCAGGTTTGGGGAAG---
AGATA---A------CA---------------------------ACTCCCCC---TC---A---GAAACAGGAGACGCTG
ATAGAC---------CTGGA------CA---AGGAACTG---------------TAT---CCCTCAGCCTCCCTCAAATC
ACTCTTTGGCAACGACCCCTTGTTAAAATAA
>EF363127/B/US/2004/ES10-53
CTCCAGAA------CAGA------------------------------------ACAGAGCCATCAGCCCCA--------
----------------------------------------CCA---------GAGGAGATCTTCGGGTTTGGGGAGG---
AGGCA---G------CA---------------------------GCTCCCCC---TC---A---GAAGCAGGAGCCG---
---------------ATAGA------CA---AGGAAAAG---------------TAT---CCCTTGACTTCCCTCAGATC
ACTCTTTGGCAACGACCCCTCGTCACAATAA
>EF514697/B/DK/2004/PMVL_018
CTTCAGAG------CAGA------------------------------------CCCGAGCCAACAGCCCCA--------
----------------------------------------CCA---------GAAGAGAGCTTCAGGTTTGGGGAGG---
AAGCA---G------CA---------------------------GCTCCCTC---TC---A---GAAACAGGAGCCG---
---------------ATAGA------CA---AGGAGACG---------------TAT---CCTTTAGCTTCCCTCAAATC
ACTCTTTGGCAACGACCAATAGTCACAATAA
>EF514698/B/DK/2004/PMVL_027
CTTCAGAG------CAGG------------------------------------CCAGAGCCATCAGCCCCA--------
----------------------------------------CCA---------GCAGAGAGCTTCAGGTTTGGGGAAG---
AGACA---C------CA---------------------------ACTCCCTC---TC---A---GAAGCAGGAGCCG---
---------------ATAGA------CA---AGGAGCTG---------------TAT---CCCTCAGCTTCCCTCAGATT
ACTCTTTGGCAACGACCCCTCGTCACAATAA
>EF514699/B/DK/2004/PMVL_012
CTTCAGAG------CAGA------------------------------------CCAGAGCCATCAGCCCCA--------
----------------------------------------CCA---------GAGGAAAGCTTCAGGTTTGGGGAAG---
AGACA---G------CA---------------------------ACTCCCTC---TC---A---GAAGCAGGAGCCG---
---------------AAGGA------CC---AGGAACTG---------------TGT---CCTTCAGCCTCCCTCAGATC
ACTCTTTGGCAACGACCCCTCGTCACAATAA
>EF514700/B/DK/2004/PMVL_013
CTTCAGAG------CAGA------------------------------------CCAGAGCCAACAGCCCCACCAGAGCC
AACAGCTCCA------------------------------CCA---------GCAGAGAGCTTCAGGTTTGGGGAAG---
GGACG---A------CA---------------------------ACTCCCTC---TC---A---GAGACAGGAGCCG---
---------------ATAGA------CA---AGGAACTG---------------TAT---CCTTCAGCTTCCCTCAGATC
ACTCTTTGGCAACGACCCATCGTCACAATAA
>EF514701/B/DK/2004/PMVL_049
CTTCAGAG------CAGA------------------------------------CCAGAGCCAACAGCCCCACCAGCCCC
AA--------------------------------------CCA---------GAGGAGAGCTTCAGGTTTGGGGAGG---
AGATA---G------CA---------------------------ACCCCCTC---TC---A---GAAGCAGGAGCCG---
---------------AAAGA------CA---AGGAGCTG---------------TAT---CCTTTAACCTCCCTCAGATC
ACTCTTTGGCAACGACCCCTTGTCCCAATAA
>EF514702/B/DK/2004/PMVL_025
CTTCAGAA------CAGA------------------------------------CCAGAGCCAACAGCCCCACCGAGCAG
GCTAGAGCCAACAGCCCCA---------------------CCA---------GAAGAGAGCTTCAGGTTTGGGGAGG---
AGACA---A------CA---------------------------GCTCCCTC---TC---A---GAAGCAGGAGCCG---
---------------AGAGA------CA---AGGAACTG---------------TAT---CCTTTAGCTTCCCTCAGATC
ACTCTTTGGCAACGACCCCTAGTCACAATAA
>EF514703/B/DK/2004/PMVL_039
CCTCAGGG------CAGA------------------------------------CTAGAGCCAACAGCCCCA--------
----------------------------------------CCA---------GAAGAGAGCTTCAGGTTTGGGGAAG---
AGACA---A------CA---------------------------ACTCCCTC---TC---A---GAAGCAGGAACTG---
---------------ATAGA------CA---AGGATCAG---------------CAT---CCTTTAGCTTCCCTCAGATC
ACTCTTTGGCAACGGCCCCTCGTCATGATAA
>EF514704/B/DK/2001/CTL_016
CTTCAGAA------CAGA------------------------------------CCAGAGCCATCAGCCCCG--------
----------------------------------------CCA---------GAGGAGAGCTTCAGGTTTGGGGAGG---
AGACA---A------CA---------------------------ACTCCCCT---TC---A---GAAGCAGGAGCCG---
---------------ATAGA------CA---AGGAGATG---------------TAT---CCCTTAGCTTCCCTCAGATC
ACTCTTTGGCAACGACCCCTCGTCACAGTAA
>EF514705/B/DK/2001/CTL_017
CTCCAGAG------CAGA------------------------------------CCAGAGCCAACAGCCCCA--------
----------------------------------------CCA---------GAAGAGAGCTTCAGGTTTGGGGAAG---
AGACA---G------CA---------------------------ACCCCATC---TC---A---GAAGCAGGGGCCA---
---------------ACAGA------CA---AAGAGATG---------------TAT---CCTTTAACCTCCCTCAGATC
ACTCTTTGGCAACGACCCCTCGTCACAGTAA
>EF514706/B/DK/2001/CTL_018
CTTCAGAG------CAGA------------------------------------CCAGAGCCAACAGCCCCA--------
----------------------------------------CCA---------GAGGAGAGCTTCAGGTTTGGGGAAG---
AGACA---G------CA---------------------------ACTCCCGA---TC---A---GAAGCAGGGGACA---
---------------GTAGA------CA---AGGAACTG---------------TAT---CCTTTAGCTTCCCTCAGATC
ACTCTTTGGCAGCGACCCCTCGTCCCAATAA
>EF514707/B/DK/2001/CTL_023
CTTCAGAG------CAGA------------------------------------CCAGAGCCAACAGCCCCA--------
----------------------------------------CCA---------GAGGAGATCTTCAGGTTTGGGGAAG---
AGACA---G------CA---------------------------ACTCCCTC---AC---A---GAAACAGGAAACG---
---------------ATAAA------CA---AGGAATCG---------------TAT---CCTTTAGCTTCCCTCAGATC
ACTCTTTGGCAACGACCCCTCGTCTCAATAA
>EF514708/B/DK/2001/CTL_030
CTTCAGAG------CAGA------------------------------------CCAGAGCCAACAGCCCCA--------
----------------------------------------CCA---------GAGGAGAGCTTCAGGTTTGGGGAAG---
AGACA---A------CA---------------------------GCTCCCAC---TC---A---GAAGCAGGAGCCG---
---------------ATAGA------CA---AGGAACTG---------------TAT---CCTTTAGCTTCCCTCAGATC
ACTCTTTGGCAACGACCCCTCGTCACAATAA
>EF514709/B/DK/2001/CTL_033
CTTCAGAG------CAGA------------------------------------CCCGAGCCAACAGCCCCACCAGCCCC
A---------------------------------------CCA---------GAAGAGAGCTTCAGGTTTGGGGAAG---
GGACA---A------CA---------------------------ACTCTCCC---TC---A---GAAACAGGAGCCG---
---------------ATAGA------CA---AGGAACTG---------------TAT---CCTTTAGCTTCCCTCAGATC
ACTCTTTGGCAACGACCCCTCGTCACAATAA
>EF514710/B/DK/2001/CTL_035
CTTCAGAG------CAGA------------------------------------CCGGAGCCATCAGCCCCA--------
----------------------------------------CCG---------GAGGAGAGCTTCAGGTTTGGGGAGG---
AGACA---A------CA---------------------------ACTCCCTC---TC---A---GAAGCAGGAGCCG---
---------------ATAGA------CA---AGGAGATG---------------TAT---CCTTTAGCTTCCCTCAGATC
ACTCTTTGGCAACGACCCCTCGTCACAATAA
>EF514711/B/DK/2001/CTL_041
CTTCAGAG------CAGA------------------------------------CCAGAGCCAACAGCCCCA--------
----------------------------------------CCA---------GAAGAGAGCTTCAGGTTTGGGGAAG---
AGACA---A------CA---------------------------ACTCCCTC---TC---A---GAGGCAGGAGAGG---
---------------ATAGA------CA---AGGAACTG---------------TAT---CCTTCAACCTCCCTCAGATC
ACTCTTTGGCAACGACCCTTCGTCATAATAA
>EF514712/B/DK/2001/CTL_043
CTTCAGAG------CAGACCAGAGCCAACAGCCCAGAGCAGA------------CCAGAGCCAACAGCCCCA--------
----------------------------------------CCA---------GAGGAGAGCTTCAGGTTTGGGGAAG---
AGACA---A------CA---------------------------ACTCCCTC---TC---A---GAAGCGGGAGCCG---
---------------ATAGA------CA---AGGAACTG---------------TAT---CCTTTAGCTTCCCTCAGATC
ACTCTTTGGCAACGACCCCTCGTCTCAATAA
>EF637046/B/BR/2003/BREPM2012
CTTCAGAA------CAGGCCAGAGCCCAGA------------------------CCAGAGCCAACAGCCCCA--------
----------------------------------------CCA---------GCAGAGAGCTTCAGGTTTGGGGAGG---
AGACA---A------CA---------------------------ACTCCCCC---TC---A---GAAGCAGGAGCCG---
---------------GTAGA------CA---AGGAACTG---------------TAT---CCTTTAGCTTCCCTCAGATC
ACTCTTTGGCAACGACCCCTCGTCACAATAA
>EF637047/B/BR/2003/BREPM1040
CTTCAGAG------CAGA------------------------------------CCAGAGCCAACAGCCCCA--------
----------------------------------------CCA---------GCAGAGAGCTTCAGCTTTGGGGAAG---
AGACA---A------CA---------------------------ACTCCCTT---TC---A---GAAGCAGGAGTCGGGG
AAC------------AAGGA------CA---AGGAAGTG---------------TAT---CCTTTAGCTTCCCTCAGATC
ACTCTTTGGCAACGACCCCTCGTCCGAATAA
>EF637048/B/BR/2003/BREPM1038
CTCCAGAA------CAGA------------------------------------CTAGAGCCAACAGCCCCA--------
----------------------------------------CCA---------GAAGAGAACTTCAGGTTTGGGGAGG---
AGACA---A------CA---------------------------GCTCCCCC---TC---A---GAAGCAGGAGCCG---
---------------ATAGA------CA---AGGAACTG---------------TAT---CCTTTAGCTTCCCTCAAATC
ACTCTTTGGCAACGACCCCTCGTCACAATAA
>EF637049/B/BR/2003/BREPM1035
CTTCAGAG------CAGA------------------------------------CCAGAGCCATCAGCCCCA--------
----------------------------------------CCA---------GCAGAGAGCTTCAGGTTTGGGGAGG---
AGACA---A------CA---------------------------ACTCCCTC---TC---A---GAAGCAGGAGCCA---
---------------ATAGA------CA---AAGAGATG---------------TAT---CCTTTAACTTCCCTCAGATC
ACTCTTTGGCAACGACCCCTCGTCGCAATAA
>EF637051/B/BR/2003/BREPM1032
CTTCAGAG------CAGA------------------------------------CCAGAGCCAACAGCCCCA--------
----------------------------------------CCA---------GAAGAGAGCTTCAGGTTTGGGGAAG---
AGACA---A------CA---------------------------ACTCCCTC---TC---A---GAAGCAGGAGCCG---
---------------ATAGA------CA---AGGAACAG---------------TAT---CCTTTAGCTTCCCTCAGATC
ACTCTTTGGCAACGACCCCTCGTCACAATAA
>EF637053/B/BR/2003/BREPM1028
CTTCAGAG------CAGA------------------------------------CCAGAGCCAACAGCCCCA--------
----------------------------------------CCA---------GAAGAGAGCTTCAGGTTTGGGGAAG---
AGACA---A------CA---------------------------ATTCCCCC---TC---A---GAAGCAGGAGCCG---
---------------ATAGA------CA---AGGAACTG---------------TAT---CCTTTAGCTTCCCTCAGATC
ACTCTTTGGCAACGACCCCTCGTCACAATAA
>EF637054/B/BR/2003/BREPM1027
CTTCAGAG------AAGA------------------------------------CCAGAGCCAACAGCCCCA--------
----------------------------------------CCA---------GAAGAGAGCTTCAGGTTTGGGGAGG---
AGACA---G------CA---------------------------ACTCCCTC---TC---A---GAAGCCGGAGCAG---
---------------ATAGA------CA---AGGAACTG---------------TAT---CCCTTAACTTCCCTCAAATC
ACTCTTTGGCAGCGACCCCTCGTCACAGTAA
>EF637056/B/BR/2003/BREPM1024
CTTCAGAG------CAGA------------------------------------CCAGAGCCAACAGCCCCA--------
----------------------------------------CCA---------GAAGAGAGCTTCAGGTTTGGGGAGG---
AGACA---A------CG---------------------------GCTCCCCC---TC---A---GAAGCAGGAGCAG---
---------------AAAGA------CA---AGGAACCG---------------TAT---CCCTTAGCCTCCCTCAAATC
ACTCTTTGGCAACGACCCCTAGTCAACATAA
>EF637057/B/BR/2003/BREPM1023
CTTCAGAG------CAGA------------------------------------CCAGAGCCAACAGCCCCA--------
----------------------------------------CCA---------GAAGAGAGCTTCAGGTTTGGGGAGG---
AGAAA---A------CA---------------------------ACTCCCCC---TC---A---GAAGCAGGAGCCG---
---------------ATAGA------CA---AGGATCTG---------------TAT---CCTTTAACTTCCCTCAGATC
ACTCTTTGGCAACGACCCATCGTCTCAATAA
>EF694037/B/IN/-/11807
CTTCAGAG------CAGA------------------------------------CCAGAGCCAACAGCCCCA--------
----------------------------------------CCA---------GAAGAGAGCTTCAGGTTTGGGGGAG---
AAACA---A------CA---------------------------CCCCCATC---TC---A---GAAGCAGGAGCCG---
---------------ATAGA------CA---AGGAACTG---------------TAT---CCTTTAGCTTCCCTCAAATC
ACTCTTTGGCAACGACCCATCGTCACAGTAA
>EU541617/B/-/-/pIIIB
CTTCAGAG------CAGA------------------------------------CCAGAGCCAACAGCCCCA--------
----------------------------------------CCA---------GAAGAGAGCTTCAGGTTTGGGGAAG---
AGACA---A------CA---------------------------ACTCCCTC---TC---A---GAAGCAGGAGCCG---
---------------ATAGA------CA---AGGAACTG---------------TAT---CCTTTAGCTTCCCTCAGATC
ACTCTTTGGCAGCGACCCCTCGTCACAATAA
>EU616639/B/US/-/AC160_T1_Day_22_Dom
CTTCAGAG------CAGA------------------------------------CCAGAGCCAACAGCCCCA--------
----------------------------------------CCA---------GAAGAGAGCTTCAGGTTTGGGGAGG---
AGACA---A------CA---------------------------ACTCCCTC---TC---A---GAAGCAGGAGCCG---
---------------AAGGA------CA---AGGACCTG---------------TAT---CCTTCAGCTTCCCTCAGATC
ACTCTTTGGCAACGACCCCTCGTCACAATAA
>EU616640/B/US/-/AC160_T2_Day_83_Dom
CTTCAGAG------CAGA------------------------------------CCAGAGCCAACAGCCCCA--------
----------------------------------------CCA---------GAAGAGAGCTTCAGGTTTGGGGAGG---
AGACA---A------CA---------------------------ACTCCCTC---TC---A---GAAGCAGGAGCCG---
---------------AAGGA------CA---AGGACCTG---------------TAT---CCTTCAGCTTCCCTCAGATC
ACTCTTTGGCAACGACCCCTCGTCACAATAA
>EU616641/B/US/-/AC160_T3_Day_419_Dom
CTTCAGAG------CAGA------------------------------------CCAGAGCCAACAGCCCCA--------
----------------------------------------CCA---------GAAGAGAGCTTCAGGTTTGGGGAGG---
AGACA---A------CA---------------------------ACTCCCTC---TC---A---GAAGCAGGAGCCG---
---------------AAGGA------CA---AGGACCTG---------------TAT---CCTTCAGCTTCCCTCAGATC
ACTCTTTGGCAACGACCCCTCGTCACAATAA
>EU616642/B/US/-/AC160_T4_Day_503_Dom
CTTCAGAA------CAGA------------------------------------CCAGAGCCAACAGCCCCA--------
----------------------------------------CCA---------GAAGAGAGCTTCAGGTTTGGGGAGG---
AGACA---A------CA---------------------------ACTCCCTC---TC---A---GAAGCAGGGGATG---
---------------ACAGA------CA---AGGAAATG---------------TAT---CCTCTAACTTCCCTCAAATC
ACTCTTTGGCAACGACCCCTAGTCACAATAA
>EU616643/B/US/-/AC160_T5_Day_545_Dom
CTTCAGAA------CAGA------------------------------------CCAGAGCCAACAGCCCCA--------
----------------------------------------CCA---------GAAGAGAGCTTCAGGTTTGGGGAGG---
AGACA---A------CA---------------------------ACTCCCTC---TC---A---GAAGCAGGGGATG---
---------------ACAGA------CA---AGGAAATG---------------TAT---CCTCTAACTTCCCTCAAATC
ACTCTTTGGCAACGACCCCTAGTCACAATAA
>EU616644/B/US/-/AC160_T6_Day_664_Dom
CTTCAGAA------CAGA------------------------------------CCAGAGCCAACAGCCCCA--------
----------------------------------------CCA---------GAAGAGAGCTTCAGGTTTGGGGAGG---
AGACA---A------CA---------------------------ACTCCCTC---TC---A---GAAGCAGGGGATG---
---------------ACAGA------CA---AGGAAATG---------------TAT---CCTCTAACTTCCCTCAAATC
ACTCTTTGGCAACGACCCCTAGTCACAATAA
>EU616645/B/US/-/AC160_T7_Day_762_Dom
CTTCAGAA------CAGA------------------------------------CCAGAGCCAACAGCCCCA--------
----------------------------------------CCA---------GAAGAGAGCTTCAGGTTTGGGGAGG---
AGACA---A------CA---------------------------ACTCCCTC---TC---A---GAAGCAGGAGATG---
---------------ACAGA------CA---AGGAAATG---------------TAT---CCTCTAACTTCCCTCAAATC
ACTCTTTGGCAACGACCCCTAGTCACAATAA
>EU616649/B/US/-/AC160_T9_Day_1034_Dom
CTTCAGAA------CAGA------------------------------------CCAGAGCCAACAGCCCCACCAGAGCC
AACAGCCCCA------------------------------CCA---------GAAGAGAGCTTCAGGTTTGGGGAGG---
AGACA---A------CA---------------------------ACTCCCTC---TC---A---GAAGCAGGGGATG---
---------------ACAGA------CA---AGGAAATG---------------TAT---CCTCTAACTTCCCTCAAATC
ACTCTTTGGCAACGACCCCTAGTCACAATAA
>EU786672/B/ES/2005/X1890
CTTCAGAG------CAGA------------------------------------CCAGAGCCAACAGCCCCA--------
----------------------------------------CCA---------GAAGAGAGCTTCAGGTTTGGGGAGG---
AGACA---A------CA---------------------------ACTCCCCC---TC---A---GAAGCAGGAGCCG---
---------------ATAGA------CA---AGGAACTG---------------TAT---CCCTTGTCTTCCCTCAAATC
ACTCTTTGGCAACGACCCCTCGTCCCAATAA
>EU786674/B/ES/2006/X1958
CTTCAGAG------CAGA------------------------------------CCAGAGCCAACAGCCCCA--------
----------------------------------------CCA---------CTAGAGAGCTTCAGGTTTGGGGAAG---
AGACA---A------CA---------------------------ACTCCCTC---TC---A---GAAGCAGGAGCCG---
---------------ACAGA------CA---AGGACATG---------------TAT---CCTTTAACTGCCCTCAAATC
ACTCTTTGGCAACGACCCCTTGTCACAATAA
>EU786675/B/ES/2006/X1959
CTTCAGAG------CAGA------------------------------------CCAGAGCCAACAGCCCCA--------
----------------------------------------CCA---------GAGGAGAGCTTCAGGTTTGGGGAGG---
AGACA---G------CA---------------------------ACTCCCCC---TC---A---GAAGCAGGAGCCG---
---------------AAAGA------CA---AGGAGATG---------------TAT---CCTTTAGCTTCCCTCAAATC
ACTCTTTGGCAACGACCMCTCGTCACAATAA
>EU786676/B/ES/2006/X1998
CTTCAGAG------CAGA------------------------------------CCAGAGCCAACAGCCCCA--------
----------------------------------------CCA---------GAAGAGAGCTTCAGGTTTGGGGAGG---
AGACA---G------CA---------------------------ACTCCCCC---TC---A---GAAGCAGGAGCCG---
---------------ATAGA------CA---AGGAACTG---------------TAT---CCTTTGGCTTCCCTCAAATC
ACTCTTTGGCAACGACCCCTCGTCAAAATAA
>EU786677/B/ES/2006/X2102
CCTCAGAG------CAGA------------------------------------CTAGAGCCAACAGCCCCA--------
----------------------------------------CCA---------GAAGAGAGCTTCAGCTTTGGGGAAG---
AGGCA---G------CG---------------------------ACTCCCTC---TC---A---GAAGCAGGAGCCG---
---------------ATAGA------CA---AGGAACTGTAT------------CCT---CCTTTAGCTTCCCTCAGATC
TCTCTTTGGCAACGACCCCTCGTCACRATAA
>EU786678/B/ES/2007/X2149
CTTCAGAG------CAGA------------------------------------CCAGAGCCAACAGCCCCACCAGCCCC
A---------------------------------------CCA---------GAAGAGAGCTTCAGGTTTGGGGAAG---
AGAAA---A------CA---------------------------ACTCCCTC---TC---A---GAAGCAGGAGCCA---
---------------AGGGA------CC---AGGAACTG---------------TAT---CCTTTAGCTTCCCTCAGATC
ACTCTTTGGCAGCGACCCCTCGTCGCAATAA
>EU786679/B/ES/2007/X2210_3
CTTCAGAA------CAGG------------------------------------CTAGAGCCAACAGCCCCA--------
----------------------------------------CCA---------GAAGAGAGCTTCAGGTTTGGGGAGG---
AGACA----------CA---------------------------ACTCCCTC---TC---A---GAAGCAGGAGCCG---
---------------ATAGA------CA---AGGAGATG---------------TAT---CCCTTAGCTTCCCTCAAATC
ACTCTTTGGCAACGACCCCTCGTCCCAATAA
>EU786680/B/ES/2007/X2231
CTTCAGAG------CAGA------------------------------------CCAGAGCCAACAGCCCCA--------
----------------------------------------CCG---------GCAGAGAGCTTCAGGTTTGGGGAGG---
AGACA---A------CA---------------------------ACTCCCCC---TC---A---GAAGCAGGAGCCG---
---------------GTAGG------CA---AGGACATG---------------TAT---CCTTGGGATTCCCTCAGATC
ACTCTTTGGCAACGACCCCTCGTCACAATAA
>EU839596/B/DO/2005/05DO_162387
CCTCAGAG------CAGA------------------------------------ACAGAGCCAACAGCCCCA--------
----------------------------------------CCA---------GAAGAGAGCTTCAAGTTTGGGGAAG---
AGACA---------------------------------------ACTCCCCC---TC---A---GCGGCAGGAACCG---
---------------AAAGA------CA---AGGAGCTG---------------TAT---CCTTTAGCTTCCCTCAGATC
ACTCTTTGGCAACGACCCCTTGTCACAGTAA
>EU839597/B/DO/2005/05DO_160884
CTTCAGAG------CAGA------------------------------------CCAGAACCCTCAGCCCCA--------
----------------------------------------CCA---------GCAGAGAGCTTCAGGTTTGGGGAAG---
AGACA---A------CA---------------------------ACTCCCCC---TC---A---GAAGCAGGAACAG---
---------------ATAAA------CC---AGGACCTGTAT------------CCT---CCTTTAGCTTCCCTCAGATC
ACTCTTTGGCAACGACCCCTCGTCACAATAA
>EU839598/B/DO/2005/05DO_163007
CTTCAGAG------CAGA------------------------------------CCAGAGCCAACAGCCCCACCAGCCCC
A---------------------------------------CCA---------GAGGAGAGCTTCAGGTTTGGGGAAG---
AGATA---------------------------------------ACTC---C---TC---A---GAGGCAGGAGCAG---
---------------AAAGA------CA---AGGAACTG---------------TAT---CCCTTAGCTTCCCTCAAATC
ACTCTTTGGCAACGACCCCTCGTCGTAGTAA
>EU839600/B/HT/2005/05HT_129517
CTTCAGAA------CAGG------------------------------------ACAGAGCCAACAGCCCCA--------
----------------------------------------CCA---------GCAGAGAGCTTCGGGTTTGGGGAGG---
AGACA---------------------------------------ACTCCTCC---TC---A---GAAGCAGGAGCCG---
---------------ATAGA------CA---AGGAACTT---------------TAT---CCTTTAGCTTCCCTCAAATC
ACTCTTTGGCAACGACCCCTCGTCACAATAA
>EU839601/B/HT/2005/05HT_129696
CCCCAGAG------CAGA------------------------------------ACAGAGCCAACAGCCCCA--------
----------------------------------------CCA---------GAAGAGAGCTTCAGGTTTGGGGAAG---
AGACT------------------------------------------CCCTC---TC---A---GAAGCAGGAGACG---
---------------GTAGA------CA---AGGAACTG---------------TAT---CCTTTAACCTCCCTCAAATC
ACTCTTTGGCAGCGACCCCTAGTCACAATAA
>EU839602/B/HT/2005/05HT_129389
CTTCAGAA------CAGG------------------------------------ACAGAGCCATCAGCCCCA--------
----------------------------------------CCA---------GAGGAGAGCTTCAGGTTTGGGGAAG---
AGACA---------------------------------------ACTCCCCC---TC---A---GAAGCAGGAGTCG---
---------------AGGGA------CA---AGGAACTG---------------TAT---CCTTTAGCTTCCCTCAAATC
ACTCTTTGGCAACGACCCCTAGTCACAATAA
>EU839603/B/HT/2005/05HT_129473
CCTCAGAA------AAGA------------------------------------ATAGAGCCAACAGCCCCA--------
----------------------------------------CCA---------GAAGAGAGCTTCAGGTTCGGGGAGG---
AGACA---------------------------------------ACCCCCTC---TC---A---GAAGCAGGAACCG---
---------------ATAGA------CA---AGGAGATG---------------TAT---CCCTTAGCTTCCCTCAGATC
ACTCTTTGGCAACGACCCCTCGTCACAGTAA
>EU839604/B/HT/2005/05HT_129805
CTTCAGAG------CAGA------------------------------------CCAGAGCCAACAGCCCCACCAGAACC
AACAGCCCCA------------------------------CCG---------AAAGAGAGCTTCAGGTTTGGGGAGG---
AGACA---------------------------------------ACTCCCCC---TC---A---GAAGAAGGAGCAGGGG
CCG------------ACAGA------CG---AGGGACTG---------------TAT---CCTTTAGCTTCCCTCAGATC
ACTCTTTGGCAACGACCCCTTGTCACAATAA
>EU839605/B/JM/2005/05JM_KJ108
CTCCAGAG------CAGA------------------------------------CCAGAGCCAACAGCCCCA--------
----------------------------------------CCA---------GAAGAGAGCTTCAAGTTTGGGGAAG---
AGACA---------------------------------------ACTCCCTC---TC---A---GAAGCAGGAGCCG---
---------------GTAGA------CA---AGGAACTG---------------TAT---CCCTTAGTCTCCCTCAAATC
ACTCTTTGGCAACGACCCCTCGTCACAATAA
>EU839606/B/TT/2000/00TT_CRC08767
CTCCAGAA------CAGA------------------------------------ACAGAGCCATCAGCTCCA--------
----------------------------------------CCA---------GCAGAGAGCTTCGGGTTTGGGGAAG---
AGACA---------------------------------------ACTCACCC---TC---A---GAAACAGGAGCCG---
---------------ATAGA------CA---AGGAACTG---------------TAT---CCTTTAGCCTCCCTCAAATC
ACTCTTTGGCAACGACCCCTAGTCACAATAA
>EU839607/B/TT/2000/00TT_CRC50018
GTTCAGAA------CAGA------------------------------------ACAGAGCCAACAGCCCCA--------
----------------------------------------CCA---------GAAGAGATCTTCAGGTTTGGGGAAG---
AGACC---------------------------------------------TC---TC---A---GAAACAGGAGCAG---
---------------AAAGA------CA---AGGAACTG---------------TAT---CCCTTAGCTTCCCTCAAATC
ACTCTTTGGCAACGACCCCTTGTCACAATAA
>EU839608/B/TT/2001/01TT_CRC50069
CTTCAGAA------CAGA------------------------------------CCAGAGCCAACAGCCCCA--------
----------------------------------------CCA---------GAAGAGAGCTTCAAGTTTGGGGAAG---
AGACA---------------------------------------GCTCCCCC---TC---A---GAAGCAGGGGCCG---
---------------ACAGG------AG---AGGAACTG---------------TAT---CCCTTAGCTTCCCTCAAATC
ACTCTTTGGCAACGACCTCTTGTCACAATAA
>EU839609/B/TT/2000/00TT_CRC50060
CTCCAGAA------CAGA------------------------------------ACAGAGCCAACAGCCCCA--------
----------------------------------------CCA---------GAAGAGAGCTTCAGGTTTGGGGAAG---
AGACA---------------------------------------GCTCCCCC---TC---A---GAAGCAGGAGCCG---
---------------ACAGA------CA---AGGATCTG---------------TAT---CCTTTAGCTTCCCTCAAATC
ACTCTTTGGCAACGACCACTCGTCACAATAA
>EU839610/B/TT/2001/01TT_CRC50077
CTCCAGAA------CAGA------------------------------------ACAGAGCCAACAGCCCCA--------
----------------------------------------CCA---------GAAGAGAGCTTCAGGTTTGGGGAAG---
AGACA---------------------------------------GCTCCCCC---TC---A---GAAGCAGGAGCCG---
---------------ACAGA------CA---AGGATCTG---------------TAT---CCTTTAGCTTCCCTCAAATC
ACTCTTTGGCAACGACCACTCGTCACAATAA
>FB341548/B/FR/1983/HXB2_patent
CTTCAGAG------CAGA------------------------------------CCAGAGCCAACAGCCCCA--------
----------------------------------------CCA---------GAAGAGAGCTTCAGGTCTGGGGTAG---
AGACA---A------CA---------------------------ACTCCCCC---TC---A---GAAGCAGGAGCCG---
---------------ATAGA------CA---AGGAACTG---------------TAT---CCTTTAACTTCCCTCAGGTC
ACTCTTTGGCAACGACCCCTCGTCACAATAA
>FB707281/B/FR/1983/HXB2-patent
CTTCAGAG------CAGA------------------------------------CCAGAGCCAACAGCCCCA--------
----------------------------------------CCA---------GAAGAGAGCTTCAGGTCTGGGGTAG---
AGACA---A------CA---------------------------ACTCCCCC---TC---A---GAAGCAGGAGCCG---
---------------ATAGA------CA---AGGAACTG---------------TAT---CCTTTAACTTCCCTCAGGTC
ACTCTTTGGCAACGACCCCTCGTCACAATAA
>FJ195086/B/BR/2004/BREPM1070
CTTCAGAA------CAGA------------------------------------CCAGAGCCAACAGCCCCA--------
----------------------------------------CCA---------GAAGAGAGCTTCAGATTTGGGGAGG---
AGACA---A------CA---------------------------ACCCCCTC---TC---A---GAAGCAGGATCCG---
---------------ATAGA------CA---AGGAACTG---------------TAT---CCCTTAGCTTCCCTCAGATC
ACTCTTTGGCAACGACCCCTCGTCACAATAA
>FJ195088/B/BR/2005/BREPM1084
CTTCAGAG------CAGA------------------------------------CCAGAGCCAACAGCCCCA--------
----------------------------------------CCA---------GAAGAGAGCTTCAGGTTTGGGGAGG---
AGATA---A------CA---------------------------ACTCCCTC---TC---A---GAAGCAGGAGCCG---
---------------ATAGA------CA---AGGATCCG---------------CAT---CCCTTAGCTTCCCTCAGATC
ACTCTTTGGCAACGACCCCTCGTCACAATAA
>FJ195089/B/BR/2005/BREPM1093
CTCCAGAG------CAGA------------------------------------TCAGAGCCAACAGCCCCA--------
----------------------------------------CCA---------GAAGAGAGCTTCAGGTTCGGGGAGG---
AGACA---A------CA---------------------------ACTCCCCC---TC---G---AAAGCCGGAGCCA---
---------------ATAGA------CA---AGGAACTG---------------TAT---CCCTTAGCTTCCCTCAAATC
ACTCTTTGGCAGCGACCCCTCGTCACAATAA
>FJ195090/B/BR/2004/BREPM1066
CTTCAGAG------CAGA------------------------------------CCAGAGCCATCAGCCCCA--------
----------------------------------------CCA---------GAGGAGAGCTTCAGGTTTGGGGAAG---
AGACA---A------CA---------------------------ACTCCCTC---TC---A---GAAGCAGGAACCG---
---------------AGGGA------CA---AGGAATTG---------------TAT---CCTTTAGCTTCCCTCAGATC
ACTCTTTGGCAACGACCCCTCGTCACAGTAA
>FJ195091/B/BR/2005/BREPM1081
CTTCAGAG------CAGA------------------------------------CCAGAGCCAACAGCCCCA--------
----------------------------------------CCA---------GAAGAGAGCTTCAGGTTTGGGGAGG---
AGACA---A------CA---------------------------ACTCCCCC---TC---A---GAAACAGGAGTCG---
---------------AGGGA------TC---AGGACCTA---------------TAT---CCTATGGCTTCCCTCAAATC
ACTCTTTGGCAACGACCATTAGTCATAATAA
>FJ388890/B/CY/2005/CY018
CTCCAGAG------GAGA------------------------------------CCAGAACCAACAGCCCCACCAGCCCC
A---------------------------------------CCA---------GAAGAGAGCTTCAGGTTTGGGGAAG---
AAAAA---G------CA---------------------------ACTCCA----------A---TGGACAGGGACAGGGA
CATGAACCCA-----AAAGA------CA---AGGAACTG---------------TAT---CCTTTAGCTTCCCTCAGATC
ACTCTTTGGCAACGACCCTTCGTCACAATAA
>FJ388891/B/CY/2005/CY020
CTTC---G------GGGG------------------------------------GGAGAACCAGCAGCACCA--------
----------------------------------------CCA---------CCAGAAGAAATCAGCTTCGGGGAGG---
AGGAA---A------CA---------------------------ATTCCCCC---TC---A---GAAGCCGGAGCCA---
---------------AAGGA------CA---AGGAACTG---------------TAT---CCTTTAGCTTCCCTCAAATC
ACTCTTTGGCAACGACCCCTTGTCACAATAA
>FJ388895/B/CY/2005/CY028
CTTCAGAG------CAGA------------------------------------CCAGAGCCAACAGCCCCA--------
----------------------------------------CCA---------GAAGAGAGCTTCAGGTTTGGGGAAG---
AGACA---A------CA---------------------------ACTCCCTC---TC---A---GAAGCAGGAGCCG---
---------------ATAGA------CA---AAGAAATG---------------TAT---CCTTTAACCTCCCTCAAATC
ACTCTTTGGCAACGACCAATAGTCACAATAA
>FJ388898/B/CY/2005/CY032
CTCCAGAA------CAGA------------------------------------CCAGAGCCAACAGCCCCACCAGAGCC
AACAGCCCCA------------------------------CCA---------GAAGAGAGCTTCAGGTTTGGGGAAG---
AGACA---------------------------------------ACTCCCTC---TC---A---GAAGAAGGAGTCG---
---------------ATAGA------CA---AGGAACTG---------------TAT---CCCTTAGCTGCCCTCAAATC
ACTCTTTGGCAACGACCCCTTGTCTCAATAA
>FJ388899/B/CY/2005/CY037
CCTCAGAA------GAGA------------------------------------CTAGAGCCAACAGCCCCA--------
----------------------------------------CCA---------GAAGAGAGCTTCAGGTTTGGGGAGG---
AAACA---A------CA---------------------------ACTCCCCC---TC---A---GAAGCCGGAGACA---
---------------GTAGA------CA---AGGAACTG---------------TAT---CCTTTAGCCTCCCTCAGATC
ACTCTTTGGCAACGACCCCTCGTCGTAATAA
>FJ388904/B/CY/2005/CY055
CTCCAGAA------CAGA------------------------------------CCAGAGCCATCAGCCCCA--------
----------------------------------------CCA---------GAAGAGAGCTTCAGGTTTGGAGAAG---
AGGCA---A------CA---------------------------GCTCCCCC---TC---A---GAAGCAGGAGCCG---
---------------AAAGC------CG---AGGAACTG---------------TAT---CCCTTAGCCTCCCTCAAATC
ACTCTTTGGCAACGACCCCTTGTCACAATAA
>FJ388905/B/CY/2005/CY056
CTTCAGAG------CAGA------------------------------------CCAGAGCCAACAGCCCCA--------
----------------------------------------CCA---------GAAGAGAGCTTCAGGTTTGGGGAGG---
AGACA---A------CA---------------------------ACTCCCCC---TC---A---AAAGCAGGAGCCG---
---------------ACAGA------CA---AGGAGGTG---------------TAT---CCTTTGACTTCCCTCAGATC
ACTCTTTGGCAACGACCCCTTGTCACAATAA
>FJ388910/B/CY/2005/CY065
TTTCTTAA------CAGC------------------------------------CCAGAACCATCATCACCC--------
----------------------------------------CCA---------CCGGAGAAGATCAGCTTTGGGGAAG---
AGGCG---A------CA---------------------------GCTCCTTCTTATC---A---GCAGCAGGAGCCA---
---------------GACAA------CA---ACGAG------------------CCT---CCCTTAGCTTCCCTCAGATC
ACTCTTTGGCAACCACCCCTCGTTAATATAA
>FJ388911/B/CY/2005/CY067
CTTCAGAG------CAGA------------------------------------CCAGAGCCAACAGCCCCA--------
----------------------------------------CCA---------GAAGAGAGCTTCAGGTTTGGGGAAG---
GGGCA---A------CA---------------------------GCTCCCCC---TC---A---GAAGCAGGATCCG---
---------------ATAGA------CA---AGGAACTG---------------TAT---CCTTTAGCTTCCCTCAAATC
ACTCTTTGGCAACGACCCCTCGTCACAATAA
>FJ388912/B/CY/2005/CY068
CTTCAGAG------CAGACCAGAGCCAACATTTCTTCAGAGCAGA---------CCAGAGCCAACAGCCCCA--------
----------------------------------------CCA---------GCAGAGAGCTTCAGGTTTGGGAACG---
AGACA---A------CA---------------------------ACTCCCTC---TC---A---GAAGCAGGAGACG---
---------------ATAGA------CA---AGGAACTG---------------TAT---CCCTTGTCTTCCCTCAGATC
ACTCTTTGGCAACGACCCCTCGTCACAGTAA
>FJ388914/B/CY/2005/CY072
CTTCAGAG------GACA------------------------------------CCAGAGCCAACAGCCCCA--------
----------------------------------------CCA---------GAAGAGAGCTTCATTTTTGGGGAGG---
AGACA---A------CA---------------------------ACTCCCCC---TC---A---GAAGCAGGAGCCA---
---------------ATAGA------CA---AGGAACTA---------------TAT---CCTCTAGCTTCCCTCAAATC
ACTCTTTGGCAACGACCCCTTGTCCCAATAA
>FJ388915/B/CY/2005/CY074
CTTCAGAA------CAGA------------------------------------CCAGAGCCAACAGCCCCA--------
----------------------------------------CCA---------GCAGAGAGCTTCAGGTTTGGGGAAG---
AGACA---A------CA---------------------------ACTCCCTC---TC---A---GAAACAGGAGCCG---
---------------ATAGA------CA---AGGAACTG---------------TAT---CCATTAACTTCCCTCAGATC
ACTCTTTGGCAACGACCCCTCGTTACAATAA
>FJ388916/B/CY/2005/CY075
CTTCAGAG------CAGA------------------------------------CCAGAGCCAACAGCCCCA--------
----------------------------------------CCA---------GAAGAGAGCTTCAGGTTTGGGGAAG---
AGGCA---A------CA---------------------------GCTCCCCC---TC---A---GAAGCAGGAGCCG---
---------------AAAGA------CA---AGGAACTG---------------TAT---CCCTTAGCCTCCCTCAGATC
ACTCTTTGGCAACGACCCCTCGTCACAATAA
>FJ388918/B/CY/2005/CY087
CTTCAGAA------CAGA------------------------------------CCAGAGCCAACAGCCCCA--------
----------------------------------------CCA---------GCAGAGAGCTTCAGGTTTGGGGAAG---
AGACA---A------CA---------------------------ACTCCCTC---TC---A---GAAGCAGGAGCCG---
---------------ATAGA------CA---AGGAACTG---------------TAT---CCGTCAACTTCCCTCAAATC
ACTCTTTGGCAACGACCCCTTGTTGCAATAA
>FJ388919/B/CY/2005/CY088
CCCCAGGG------GAGA------------------------------------CCAGAGCCATCAGCCCCA--------
----------------------------------------CCA---------GAGGAGAGCTTCAAGTTTGGGGAGGG--
AG-CA---A------CG---------------------------ACTCCCCC---TC---A---GAAGCAGGAGCCA---
---------------ATAGA------CA---AGGAACTG---------------TAT---CCCTTAGCTTCCCTCAAATC
ACTCTTTGGCAACGACCCCTTGTCACAATAA
>FJ388920/B/CY/2005/CY089
CCCCAGGG------GAGA------------------------------------CCAGAGCCATCAGCCCCA--------
----------------------------------------CCA---------GAAGAGAGCTTCAAGTTTGGGGAGGG--
AG-CA---A------CG---------------------------ACTCCCCC---TC---A---GAAGCAGGAGCCA---
---------------ATAGA------CA---AGGAACTG---------------TAT---CCCTTAGCTTCCCTCAAATC
ACTCTTTGGCAACGACCCCTTGTCACAATAA
>FJ388923/B/CY/2005/CY093
CTTCGGAG------CCCA------------------------------------CCAGCACCAACACCCCCA--------
----------------------------------------CCA---------GAGGAGATCATCTTTGGGGGGGAGG---
CGACA---------------------------------------ACTCCCCC---TC---A---GAAGCCGGAGCCA---
---------------ATAGA------CA---AGGAACTGTAT------------CCT---CCTTTAGCTTCCCTCAAATC
ACTCTTTGGCAACGACCCCTTGTCACAATAA
>FJ388924/B/CY/2005/CY097
CCCCAGGG------GAGA------------------------------------CCAGAACCATCAGCCCCA--------
----------------------------------------CCA---------GAAGAGAGCTTCAAGTTTGGGGAGG---
AAGCA---A------CG---------------------------ACTCCCCC---TC---A---GAAGCCGGAGCCA---
---------------ATAGA------CA---GGGAACTG---------------TAT---CCCTTAGCTTCCCTCAAATC
ACTCTTTGGCAACGACCCCTCGTCACAATAA
>FJ388927/B/CY/2005/CY110
CTTCAGAG------CAGA------------------------------------CCAGAGCCAACAGCCCCACCAGCCCC
A---------------------------------------CCA---------GAAGAGAGCTTCAGGTTTGGGGAAG---
GGACA---G------CA---------------------------ACTCCCTC---TC---A---GAAGCAGGAGCCG---
---------------ATAGA------CA---AGGAACTG---------------TAT---CCTTTAGCTTCCCTCAGATC
ACTCTTTGGCAACGACCCCTCGTCCCAATAA
>FJ388930/B/CY/2005/CY113
TTTCAGAG------CAGA------------------------------------CCAGAGCCATCAGCCCCACCAGAAGA
GAGCTTCAGGTTTCAGAGCAGACCAGAGCCAACAGCCCCACCA---------GAAGAGAGCTTCAGGTTTGGGAAAG---
AGACA---G------CA---------------------------ACTCCCTC---TC---A---GAAGCAGGAGACG---
---------------GTAGA------CA---AGGAGCTG---------------TAT---CCTTTAACTTCCCTCAAATC
ACTCTTTGGCAACGACCCCTCGTCACAGTAA
>FJ388931/B/CY/2005/CY120
CTTCAGAG------CAGG------------------------------------CCAGAGCCAACAGCCCCA--------
----------------------------------------CCA---------GAGGAGAGCTTCAGATTTGGGGAGG---
AGACA---G------CA---------------------------ACTCCCCC---TC---A---GAAGCAGGGGACA---
---------------ATAGA------CA---AGGAACTG---------------TAT---CCCTTAGCTTCCCTCAGATC
ACTCTTTGGCAACGACCCCTCGTCAACATAA
>FJ388933/B/CY/2005/CY124
CTTCAAAG------CAGA------------------------------------CCAGAGCCAACAGCCCCA--------
----------------------------------------CCA---------GAAGAGAGCTTCAGATTTGGGGAAG---
AGACA---A------CG---------------------------ACTCCCCC---TC---A---GAAGCAGGAGACG---
---------------ATAGA------CA---AGGAAATG---------------TAT---CCCTTAACCTCCCTCAGATC
ACTCTTTGGCAACGACCCCTCGTCACAATAA
>FJ388934/B/CY/2005/CY130
CCTCAGGG------CAGA------------------------------------CTAGAGCCAACAGCCCCA--------
----------------------------------------CCA---------GAAGAGAGCTTCAGGTTTGGGGAGG---
AGATA---A------CA---------------------------GCTCCCCC---TC---A---GAAGCAGGAGCCG---
---------------ATAAA------CA---AGGACCTG---------------TAT---CCTTTAACCTCCCTCAGATC
ACTCTTTGGCAACGACCCCTCGTCTCAATAA
>FJ388935/B/CY/2005/CY131
CCTCAGAG------CAGACCAGAGCACTTTCCTCGGAGCAGA------------CTAGAGCCCTCAGCCCCA--------
----------------------------------------CCA---------GAAGAGAGCTTCAGATTTGGGGAGG---
AGACA---G------CA---------------------------ACTCCCTC---TC---A---GAAGCAGGAGCCG---
---------------AGGGA------CA---AGGAACTG---------------TAT---CCCTTAGCCTCCCTCAAATC
ACTCTTTGGCAACGACCTCTAGTCACAATAA
>FJ388936/B/CY/2005/CY132
CTTCAGAG------GAGA------------------------------------CCAGAGCCAACAGCCCCACCAGCCCC
A---------------------------------------CCA---------GAAGAGAGCTGCAGGTTTGGGGAGG---
AAGTA---A------CA---------------------------ACTC--------------------------CAG---
----------------TAGA------CA---AGGAACTG---------------TAT---CCTTTAGCTTCCCTCAGATC
ACTCTTTGGCAACGACCCCTCGTCACAATAA
>FJ388937/B/CY/2005/CY137
CTTCAGAA------CAGA------------------------------------CCAGAGCCAACAGCCCCA--------
----------------------------------------CCA---------GAGGAGAGCTTCAGGTTTGGGGAAG---
AGACA---A------CA---------------------------ACTCCCCC---TC---A---GAAGCAGGGGCCG---
---------------ATAGA------CA---AGGAACTG---------------TAT---CCCTTAGCTTCCCTCAGATC
ACTCTTTGGCAACGACCCCTCGTCACCATAA
>FJ388939/B/CY/2005/CY141
CCTCAGGG------CAGA------------------------------------CTAGAGCCAACAGCCCCA--------
----------------------------------------CCA---------GAAGAGAGCTTCAGGTTTGGGGAGG---
AGACA---A------CA---------------------------GCTCCCCC---TC---A---GAAGCAGGAGCCG---
---------------ATAAA------CA---AGGAACTG---------------TAT---CCTTTAACCTCCCTCAGATC
ACTCTTTGGCAACGACCCCTCGTCCCAATAA
>FJ388940/B/CY/2005/CY149
CTTCAGAG------CAGACCAGAGCCCAGA------------------------CCAGAGCCAACAGCCCCA--------
----------------------------------------CCA---------GAAGAGAGCTTCAGGTTTGGGGAAG---
GGACA---A------CA---------------------------GCGCCCCC---TC---A---GAAGCAGGAGCCG---
---------------ATAGA------CG---AGGAACTG---------------TAT---CCTTCAGCTTCCCTCAGATC
ACTCTTTGGCAACGACCCCTAGTCACAATAA
>FJ388941/B/CY/2005/CY150
CTTCAGAG------CAGA------------------------------------CCAGAACCAACAGCCCCA--------
----------------------------------------CCA---------GAAGAGAGCTTCAGGTTTGGGGAAG---
AGACA---A------CA---------------------------ACTACCTC---TC---A---GAAGCAGGAGACG---
---------------ATAGA------CA---AGGAGCTG---------------TAT---CCTTTAGCCTCCCTCAAATC
ACTCTTTGGCAACGACCCCTCGTCACAATAA
>FJ388947/B/CY/2006/CY165
CCTCAGAG------CAGACTAGATCCAACAGCGGGGAATTTCCCTCAGATCAGACCAGAGCCAACAGCCCCACCAGCCCC
A---------------------------------------CCA---------GAAGAGAGCTTCAGGTTTGGGGAGG---
AAATG---A------CA---------------------------ACTCCCCC---TC---A---GAAGCCGGAGCCA---
---------------GTAGA------CA---AGGAGCTG---------------TAT---CCTTTAACTTCCCTCAAATC
ACTCTTTGGCAACGACCCATTGTCACAGTAA
>FJ388949/B/CY/2006/CY168
CTTCAGAG------CAGA------------------------------------CCAGAGCCAACAGCCCCA--------
----------------------------------------CCA---------GAGGAGAGCTTCAGGTTCGGGGAGG---
AGACA---A------CA---------------------------ACTCCCTC---TC---A---GAAGCAGAAGCCGACA
GAC------------AGGGA------CA---AGGAAACG---------------TAT---CCCTTAACTGCCCTCAGATC
ACTCTTTGGCAACGACCCCTCGTCACAATAA
>FJ388955/B/CY/2006/CY180
CTTCAGAG------CAGA------------------------------------CCAGAGCCAACAGCCCCAACAGCCCC
G---------------------------------------CCA---------GAGGAGAGCTTCAGGTTTGGGGAGG---
AGACA---A------CA---------------------------ACTCCATC---TC---A---GAAGCAGGGGGCA---
---------------GTAGA------CA---AGGACCCG---------------TAT---CCCTTAGCTTCCCTCAGATC
ACTCTTTGGCAACGACCCCTCGTCTCAATAA
>FJ388957/B/CY/2005/CY033
CCTCAGAA------GAGA------------------------------------CTAGAGCCAACAGCCCCA--------
----------------------------------------CCA---------GAAGAGAGCTTCAGGTTTGGGGAGG---
AGACA---A------CA---------------------------ACTCCCCC---TC---A---GAAGCCGGAGACA---
---------------GTAGA------CA---AGGAACTG---------------TAT---CCTTTAGCCTCCCTCAAATC
ACTCTTTGGCAACGACCCCTTGTCTCAATAA
>FJ388958/B/CY/2005/CY035
CTTCAGAG------CAGA------------------------------------CCAGAGCCAACAGCCCCA--------
----------------------------------------CCA---------GCGGAGAGCTTCAGCTTTGGGGAGG---
AGAAG---A------CA---------------------------ACCCCCCC---TC---A---GAAACAGGATCAG---
----------------GAGAG-----CA---AGGAACTG---------------TAT---CCCTTAGCTTCCCTCAGATC
ACTCTTTGGCAACGACCCCTCGTCACAATAA
>FJ388959/B/CY/2005/CY036
CTTCAGAG------CAGA------------------------------------CCAGAGCCAACAGCCCCA--------
----------------------------------------CCA---------GCAGAGAGCTTCAGGTTTGGGGAAG---
AGACA---A------CA---------------------------CCCTCCTC---TC---A---GAAGCAGGAACCG---
---------------ATAGA------CA---AGGAGATG---------------TAT---CCTTTAGCTTCCCTCAAATC
ACTCTTTGGCAACGACCCCTTGTCACAATAA
>FJ388960/B/CY/2005/CY070
CCTCAGAG------GAGA------------------------------------CCAGACCCAACAGCCCCA--------
----------------------------------------CCA---------GAAGAGAGCTTCAGGTTTGGGGAGG---
AAATA---A------CA---------------------------ACTCCCTC---TC---A---GAAGCAGGAGCCA---
---------------ATAGA------CA---AGGAACTG---------------TAT---CCTTTAGCTTCCCTCAAATC
ACTCTTTGGCAACGACCCCTCGTCACAATAA
>FJ388962/B/CY/2005/CY082
CTTCAGGA------GAGA------------------------------------CCAGAGCCAACAGCCCCA--------
----------------------------------------CCA---------GAAGAGAGCTTCAGGTTTGGGGAGG---
AAACA---A------CA---------------------------ACTCCCCC---TC---A---GAAGCCGAAGCCA---
---------------ATAGA------CA---AGGAACTG---------------TAT---CCTTTAGCTTCCCTCAAATC
ACTCTTTGGCAACGACCCCTTGTCACAATAA
>FJ388963/B/CY/2005/CY096
CTTCAGAG------CAGA------------------------------------CCAGAGCCAACAGCCCCA--------
----------------------------------------CCA---------GAGGAGAGCTTCAGGTTTGGGGAGG---
AGAAA---A------CA---------------------------GCCCCCCC---TC---A---GAAACAGGATCAG---
---------------GAGAA------CA---AGGAACTG---------------TAT---CCTTTAGCTTCCCTCAGATC
ACTCTTTGGCAACGACCCCTCGTCACAGTAA
>FJ388964/B/CY/2005/CY100
CTTCAGAG------CAGA------------------------------------CCAGAGCCAACAGCCCCA--------
----------------------------------------CCA---------GAAGAGAGCTTCAGGTTTGGGGAGG---
AGACA---A------CA---------------------------ACTCCCCC---TC---A---GAAGCAGGAGCCG---
---------------AGGGA------CA---AAGAACTG---------------TAT---CCCTTAGCTTCCCTCAGATC
ACTCTTTGGCAGCGACCCCTCGTCACAATAA
>FJ388965/B/CY/2005/CY142
CTTCAGAG------CAGA------------------------------------CCAGAGCCAACAGCCCCA--------
----------------------------------------CCA---------GAGGAGTGCTTCAGGATGGGGGAAG---
AGACA---A------CA---------------------------ACTCCCTT---TC---A---GAAGCAGGAGCCG---
---------------ATAGA------CA---AGGAACTG---------------TAT---CCCTTAGCCTCCCTCAAATC
ACTCTTTGGCAACGACCCCTCGTCACAATAA
>FJ403482/B/CY/2005/CY122
CTTCAGAG------CAGA------------------------------------CCAGTGCCAACAGCCCCA--------
----------------------------------------CCA---------GAGGAGAGCTTCAGGTTT---GGGG---
AAACA---A------CA---------------------------GCTCCCTC---TC---A---GAAGCAGGAGCCG---
---------------ATAGA------CA---AGGATCTG---------------TAT---CCTTTAGCTTCCCTCAAATC
ACTCTTTGGCAACGACCCCTCGTCACAATAA
>FJ460499/B/HK/2006/HK002
CTTCAGAG------CAGA------------------------------------CCAGAGCCAACAGCCCCA--------
----------------------------------------CCA---------GAAGAGAGCTTCAGGTATGGGGAAG---
AGACA---A------CA---------------------------ACTCCCCC---TC---A---GAAGCAGGGACCGCAG
GGACCG---------ATAGA------CA---AGGACCTG---------------TAT---CCTTTAACCTCCCTCAGATC
ACTCTTTGGCAACGACCCCTCGTCACAGTAA
>FJ460500/B/HK/2006/HK003
CTTCAGAG------CAGA------------------------------------CCAGAGCCAACAGCCCCA--------
----------------------------------------CCA---------GAGGAGAGCTTCAGGTATGGGGAAG---
AGACA---A------CA---------------------------ACTCCCCC---TC---A---GAAGCAGGGACTGCAG
GGACCG---------ATAGA------CA---AGGACCTG---------------TAT---CCTTTAACCTCCCTCAGATC
ACTCTTTGGCAACGACCCCTCGTCACAGTAA
>FJ460501/B/HK/2006/HK004
CTTCAGAG------CAGA------------------------------------CCAGAGCCAACAGCCCCA--------
----------------------------------------CCA---------GAAGAGAGCTTAAAGTATGGGGAAG---
AGACA---A------CA---------------------------ACTCCCCC---TC---A---GAAGCAGGGACCG---
---------------ATGGA------CA---AGGATCTG---------------TAT---CCTTTAACCTCCCTCAGATC
ACTCTTTGGCAACGACCCCTCGTCACAATAA
>FJ469682/B/US/2005/01144G
CTTCAGAG------CAGA------------------------------------CCAGAGCCAACAGCCCCA--------
----------------------------------------CCA---------GAAGAGAGTTTCAGGTTTGGGGAGG---
AGACA---A------CA---------------------------ACTCCCTC---TC---A---GAAGCCGGAGACG---
---------------ATAGA------CA---AGGAAGTG---------------TAT---CCTTTAACCTCCCTCAGATC
ACTCTTTGGCAACGACCCATCGTCACAATAA
>FJ469683/B/US/2005/012286G
CTCCAGAG------CAGA------------------------------------CCAGAGCCAACAGCCCCA--------
----------------------------------------CCA---------GAAGAAAGCTTCAGGTTTGGGGAAG---
AGACA---A------CA---------------------------ACTCCCTC---TC---A---GAAGCAGGAGCCG---
---------------AAAGA------CA---AGGAACTG---------------TAT---CCCTTAGCTTCCCTCAAATC
ACTCTTTGGCAACGACCCCTAGTCACAATAA
>FJ469684/B/US/2004/014837G
CTTCAGAG------CAGA------------------------------------CCAGAGCCAACAGCCCCA--------
----------------------------------------CCA---------GAAGAGAGTTTCAGGTTTGGGGAAG---
AGACA---A------CA---------------------------ACTCCCTC---TC---A---GAAGCAGGAGCCG---
---------------ATAGA------CA---GGGAGATG---------------TAT---CCGTCAACCTCCCTCAAATC
ACTCTTTGGCAACGACCCCTAGTCACAATAA
>FJ469685/B/US/-/1229I
CTTCAGAG------CAGG------------------------------------CCAGAGCCCTCAGCCCCA--------
----------------------------------------CCA---------GCAGAGAGCTTCAGGTTTGGGGAAG---
AGACA---C------CA---------------------------ACTCCCTC---TC---A---GAAGCAGGAGACA---
---------------ATAGA------CA---AGGAACTG---------------TAT---CCCTCGGCTTCCCTCAGATT
ACTCTTTGGCAACGACCCCTCGTCACAATAA
>FJ469686/B/US/2003/AT01480
CTTCAGAG------CAGA------------------------------------CTAGAGCCAACAGCCCCA--------
----------------------------------------CCA---------GCAGAGAGCTTCAGGTTTGGGGAAG---
AGACA---A------CAACTCCCCAGCAGAAGCAA---------GCTCCCCC---TC---A---GAAGCAGGAGCCG---
---------------ACAGA------CA---AGGAACTG---------------TAT---CCCTTAACTTCCCTCAGATC
ACTCTTTGGCAACGACCCTTCGTCACAGTAA
>FJ469687/B/US/2002/CR0017Q
CTTCAGAG------CAGG------------------------------------CTAGAGCCAACAGCCCCA--------
----------------------------------------CCA---------GAAGAGAGCTTCAGGTTTGGGGAAG---
AGACA---A------CA---------------------------ACTCCCTC---TC---A---GAAGCAGGAGCCC---
---------------AGAGA------CC---AGGAACTG---------------TAT---CCTTTAGCTTCCCTCAAATC
ACTCTTTGGCAACGACCCATCGTCCCAATAA
>FJ469688/B/US/2002/CR0023W
CTTCAGAA------CAGA------------------------------------CCAGAGCCAACAGCCCCA--------
----------------------------------------CCA---------GAGGAGAGCTTCAGGTTTGGGGAAG---
AGGCA---A------CA---------------------------GTTCCCTC---TC---A---GAAGCAGGAGTCG---
---------------ATAGA------CA---AGGACCTG---------------TAT---CCCTTAGCTTCCCTCAAATC
ACTCTTTGGCAACGACCCCTCGTCACAATAA
>FJ469689/B/US/2007/CR0027M
CTTCAGAA------CAGA------------------------------------CTAGAGCCAACAGCCCCATCAGCCCC
A---------------------------------------CCA---------GCGGAGAGCTTCGGGTTTGGGGAAG---
AGACA---G------CA---------------------------ACTCCCCC---TC---A---GAAGCAGGAACAG---
---------------ATAGA------CA---AGGAACTG---------------TAT---CCTTTGACTTCCCTCAAATC
ACTCTTTGGCAACGACCTGTTGTCACAGTAA
>FJ469690/B/US/-/CR0036W
CTTCAGAA------CAGA------------------------------------CCAGAGCCAACAGCCCCA--------
----------------------------------------CCA---------GAAGAGAGCTTCAGGTTTGGGGAGG---
AAACA---A------CA---------------------------ACTCCCCC---TC---A---GAAGCAGGGGACG---
---------------GCAGA------CA---AGGAACTG---------------TAT---CCCTCAACTTCCCTCAAATT
ACTCTTTGGCAGCGACCCCTAGTCACAATAA
>FJ469691/B/US/2006/CR0047U
CTTCAGAG------CAGG------------------------------------CCAGAGCCATCAGCCCCA--------
----------------------------------------CCA---------GAAGAGAGCTTCAGGTTTGGGGAAG---
AGACA---G------CA---------------------------ACTCCCCC---TC---A---GAAGCAGGAGCCGCCG
---------------GTAGA------CA---AGGAACTG---------------TAT---CCTTTAGCTTCCCTCAGATC
ACTCTTTGGCAACGACCCCTCGTCACAATAA
>FJ469692/B/US/-/CR0050Z
CTTCAGAG------CAGA------------------------------------CCAGAGCCAACAGCCCCA--------
----------------------------------------CCA---------GCAGAAAGCTTCAGGTTTGGGGAGG---
AGACA---A------CA---------------------------GCTCCCCC---TC---A---GAAGCAGGAGCCG---
---------------ATAGA------CA---AGGAACTG---------------TAT---CCTTTAGCTTCCCTCAAATC
ACTCTTTGGCAGCGACCCCTCGTCACAATAA
>FJ469693/B/US/2002/CR0058S
CTCCAGAG------CAGA------------------------------------CCAGAGCCAACAGCCCCA--------
----------------------------------------CCA---------GCAGAGAGCTTCGGGTTTGGGGAAG---
AGACA---A------CA---------------------------ACTCCCCC---TC---A---GAAGCAGGAGCCG---
---------------ACAGA------CA---AGGAACTG---------------TAT---CCCTTAGCTTCCCTCAAATC
ACTCTTTGGCAACGACCCCTCGTCACAATAA
>FJ469694/B/US/-/CR0059T
CTTCAGAA------CAGA------------------------------------CCAGAGCCAACAGTCCCGACAGCCCC
A---------------------------------------CCA---------GAGGAGAGCTTCAGGTTTGGGGAAG---
AGACA---A------CA---------------------------ACTCCCTC---TC---A---GAAACAGGAGCAG---
---------------AGGGA------CA---AGGATCTGTAT------------CCT---CCTTTAGCTTCCCTCAGATC
ACTCTTTGGCAACGACCCATCGTCACAATAA
>FJ469695/B/US/2004/CR0068P
CTTCAGAG------CCGA------------------------------------CCGGAACCATCAGCCCCA--------
----------------------------------------CCA---------GAGGAGAGCTTCAGGTTTGGGGAGG---
AGACA---A------CA---------------------------ACCCCCTC---TC---A---GAAACAGGAGCCA---
---------------GCAGA------CA---AGGGGATGTAC------------CCT---CCTTTAGCTTCCCTCAGATC
ACTCTTTGGCAACGACCCCTCGTCACAGTAA
>FJ469696/B/US/2006/CR0078
CTTCAGAG------CAGA------------------------------------CCCGAGCCAACAGCCCCA--------
----------------------------------------CCA---------GCAGAGAGCTTCAGGTTTGGGGAAG---
AGACA---G------CA---------------------------ACTCCCCC---TC---A---GAAGCAGGAGCCG---
---------------ATAGA------CA---AGGAAATG---------------TAT---CCCTTAGCCTCCCTCAAATC
ACTCTTTGGCAACGACCCCTCGTCACAATAA
>FJ469697/B/US/2004/CR0080N
CCTCAGAG------CAGA------------------------------------CCAGAGCCATCAGCCCCA--------
----------------------------------------CCA---------GAAGAGAGCTTCAGGTTTGGGGAGG---
AGACA---A------CA---------------------------GCTCCCTC---TC---T---GAAGCAGGAGCCG---
---------------ATAAA------CA---AGGAACTG---------------TAT---CCTTTAGCCTCCCTCAAATC
ACTCTTTGGCAACGACCCCTCGTCACAATAA
>FJ469698/B/US/2004/CR0116Y
CTTCAGAG------CAGA------------------------------------CCAGAGCCAACAGCCCCACCAGCCCC
A---------------------------------------CCA---------GCAGAGAGCTTCAGGTTTGGGGAAG---
AGACA---A------CA---------------------------ACTCCCCC---TC---A---GAAGCAGGAGCCG---
---------------ATAGA------CA---AGGAACTG---------------TAT---CCCTTAGCTTCCCTCAAATC
ACTCTTTGGCAACGACCCCTCGTCACAGTAA
>FJ469699/B/US/-/CR0127W
CTTCAGAG------CAGA------------------------------------CCAGAGCCAACAGCCCCATCAGCCCC
A---------------------------------------CCT---------GCAGAGAGCTTCAGGTTTGGGGAGG---
AGACA---A------CA---------------------------ACTCCCTC---TC---A---GAAACAGGAGCCG---
---------------ACAGA------CA---AGGAACTG---------------TAT---CCTTTAGCCTCCCTCAGATC
ACTCTTTGGCAACGACCCCTCGTCACAATAA
>FJ469700/B/US/2006/CR0131
CTCCAGAA------CAGA------------------------------------CCAGAACCAACAGCCCCA--------
----------------------------------------CCA---------GAGGAGAGCTTCGGGTTTGGGGAAG---
AGACA---A------CA---------------------------ACTCCCTC---TC---A---GAAGCAGGGGACG---
---------------ATAGA------CA---AGGAGCTG---------------TAT---CCCTTAGCTTCCCTCAGATC
ACTCTTTGGCAACGACCCCTCGTCACAATAA
>FJ469701/B/US/2003/CR0154X
CTCCAGAG------CAGA------------------------------------CCAGAGCCAACAGCCCCA--------
----------------------------------------CCA---------GAAGAGAGCTTCAGGTCTGGGGAGG---
AGACA---A------CA---------------------------GCTCCCTC---TC---A---GAAACAGGAGCCG---
---------------AAAGA------CA---AGGAACTG---------------TAT---CCTTTAGCTTCCCTCAGATC
ACTCTTTGGCAACGACCCCTCGTCACAATAA
>FJ469702/B/US/-/CR0164U
CTTCAGAG------CAGA------------------------------------CCAGAGCCAACAGCCCCA--------
----------------------------------------CCA---------GAAGAGAGCTTCAGGTTTGGGGAAG---
AGACA---A------CA---------------------------ACTCCCTC---TC---A---GAAGCAGGGGACG---
---------------ATAGA------CC---AGGAAACG---------------TAT---CCCTTAGCTTCCCTCAAATC
ACTCTTTGGCAACGACCCCTCGTCACAATAA
>FJ469703/B/US/2005/CR0175S
CTTCAGAG------CAGA------------------------------------CCAGAGCCAACAGCCCCA--------
----------------------------------------CCA---------GAAGAGAGCTTCAGGTTTGGGGAAG---
AGACA---A------CA---------------------------ACTCCCTC---TC---A---GAAGCAGGAGCAG---
---------------ATAGA------CA---AAGAACTG---------------TAT---CCTTTAACTTCCCTCAGATC
ACTCTTTGGCAACGACCCATCGTCACAATAA
>FJ469704/B/US/-/CR0192W
CTTCAGAG------CAGG------------------------------------CCAGAGCCAACAGCCCCA--------
----------------------------------------CCA---------GAAGAGAGCTTCAGGTTTGGGGAAG---
AGACA---A------CA---------------------------ACTCCCTC---TC---A---GAAGCAGGAGCCA---
---------------AGAGA------CA---AGGAACTG---------------TAT---CCTTTAGCTTCCCTCAGATC
ACTCTTTGGCAACGACCCCTCGTCACAATAA
>FJ469705/B/US/-/CR0206U
CTTCAGAG------CAGA------------------------------------CCAGAACCAACGGCCCCA--------
----------------------------------------CCA---------GAAGAGAGCTTCAGGTTTGGGGAGG---
AGACA---A------CA---------------------------ACTCCCTC---TC---A---GAAGCCGGAGCCG---
---------------ATAGA------CA---AGGAAGTG---------------TAT---CCTTTAACCTCCCTCAGATC
ACTCTTTGGCAACGACCCATCGTCACAATAA
>FJ469706/B/US/2005/CR0208W
CTTCAGAG------CAGA------------------------------------CCAGAGCCAACAGCCCCA--------
----------------------------------------CCA---------GCAGAGAGCTTAATGTTTGGGGAAG---
AGACA---A------CAACA------------------------ACAGCCCC---TC---A---GAAACAGGAGCCG---
---------------GGGGA------CA---AGGAACTA---------------TATCCGCCTTTAGCTTCCCTCAGATC
ACTCTTTGGCAACGACCCTTAGTCAACATAA
>FJ469707/B/US/2007/CR0214
CTTCAGAG------CAGA------------------------------------CCAGAGCCAACAGCCCCA--------
----------------------------------------CCA---------GAGGAGAGTTTCAGGCTTGGGGAGG---
AGACA---------------------------------------ACTCCCCC---TC---A---GAGGCGGGAGTCG---
---------------ATAGA------CA---AGGAGAAG---------------TAT---CCTTTAACTTCCCTCAGATC
ACTCTTTGGCAACGACCCCTTGTCACAATAA
>FJ469708/B/US/2006/CR0215
CCTCAGAG------CAGG------------------------------------CTAGAGCCAACAGCCCCA--------
----------------------------------------CCG---------GAGGAGAGCCTCAGG------GAGG---
AGACA---A------TA---------------------------ACTCCCCC---TC---A---GAGGCAGGAGCCGCCG
---------------GTGGA------CA---AGGAGATG---------------TAT---CCTTGGGCTTCCCTCAAATC
ACTCTTTGGCAACGACCCCTCGTCACAATAA
>FJ469709/B/US/2006/CR0222X
CTTCAGAG------CAGA------------------------------------CCAGAGCCAACAGCCCCA--------
----------------------------------------CCA---------GAAGAGAGCTTCAGGTTTGGGGAAG---
AGACA---A------CA---------------------------ACTCCCTC---TC---A---GAAGCAGGAGCCG---
---------------ATAGA------CA---AGGAACTG---------------TAT---CCTTTAGCTTCCCTCAGATC
ACTCTTTGGCAGCGACCCCTCGTCACAATAA
>FJ469710/B/US/2006/CR0228Q
CTTCAGAG------CAGA------------------------------------CCAGAGCCATCAGCTCCA--------
----------------------------------------CCA---------ATGGAGAGCTTCAGGTTTGGGGAAG---
AGACA---G------CA---------------------------ACTCCCTC---TC---A---GAAGCAGGAACAG---
---------------ACAGA------CA---AGGAACTG---------------TAT---CCTTTAGCTTCCCTCAGATC
ACTCTTTGGCAACGACCCCTCGTCACAATAA
>FJ469711/B/US/-/CR0234
CTTCAGAG------CAGA------------------------------------CCAGAGCCATCAGCCCCA--------
----------------------------------------CCA---------GAGGAGAGCTTCAGGTTTGGGGAGG---
AGACA---A------CAACTCCAACA------------------ACTCCCCC---TC---A---GAAGCAGGAGCCA---
---------------ATAGA------CA---AGGAACTG---------------TAT---CCCTCAGCTTCCCTCAAATC
ACTCTTTGGCAGCGACCCCTCGTCAATATAA
>FJ469712/B/US/-/CR0248X
CTCCAGAA------CAGG------------------------------------CCAGAGCCAACAGCCCCA--------
----------------------------------------CCA---------GCAGAGAGCTTCAGATTTGGGGAAG---
AGACA---A------CA---------------------------ACTCCCAA---TC---A---GAAGCAGGAGCCG---
---------------ACAGA------CA---AGGAGCTG---------------TAT---CCCTTAGCCTCCCTCAAATC
ACTCTTTGGCAACGACCCCTAGTCACAATAA
>FJ469713/B/US/2007/CR0275
CTTCAGAG------CAGA------------------------------------CCAGAGCCATCAGCCCCA--------
----------------------------------------CCA---------GCAGAGAGCTTCGGGTTTGGGGAAG---
AGACA---A------CA---------------------------ACTCCCTC---TC---A---GAAGCAGGAGACG---
---------------GTAGA------CA---AGGAACTG---------------TAT---CCCTTAGCTTCCCTCAAATC
ACTCTTTGGCAACGACCCCTCGTCACAGTAA
>FJ469714/B/US/2006/CR0276Z
CTTCAGAG------CAGA------------------------------------CTAGAGCCAACAGCCCCA--------
----------------------------------------CCA---------GAAGAGAGCTTCAGGTTTGGGGAAG---
AGAAA---G------CA---------------------------CCTCCCCC---TC---A---GAAGCAGGAGGCG---
---------------GTAGA------CA---AGGAGCTG---------------TAT---CCTTTAACTTCCCTCAGATC
CCTCTTTGGCAACGACCCTTCGTCACAGTAA
>FJ469715/B/US/-/CR0289Z
CTTCAGAG------CAGA------------------------------------CCAGAGCCAACAGCCCCATCAGCCCC
A---------------------------------------CCA---------GAAGAAAGCTTCAGGTTTGGGGAGG---
AGACA---------------------------------------ACTCCCTC---TC---A---GAAGCAGGAACAG---
---------------ATAGA------CA---AGGAACTG---------------TAT---CCTTCAGCTTCCCTCAGATC
ACTCTTTGGCAACGACCCCTTGTCACAATAA
>FJ469716/B/US/2007/CR0295S
CTTCAGAG------CAGA------------------------------------CCGGAGCCATCAGCCCCACCAGAGCC
ATCAGCCCCA------------------------------CCA---------GAGGAGAGCTTCAGGTTTGGGGAAG---
AGACG---------------------------------------ACTCCCGC---TC---A---GAAGCAAGAGCGG---
---------------ACAGA------CA---GGGAACTG---------------TAT---CCTTTAGCTTCCCTCAGATC
ACTCTTTGGCAACGACCCATTGTCACAATAA
>FJ469717/B/US/2005/CR0307R
CTTCAGAG------CAGA------------------------------------CCAGAGCCATCAGCCCCA--------
----------------------------------------CCA---------GAAGAGAGCTTCAGGTTTGGGGAAG---
AGGCA---A------CA---------------------------ACCCCCTC---TC---A---GAAGCAGGAGCAG---
---------------AAAGA------CA---AGGAAGTG---------------TAT---CCTTTAACCTCCCTCAGATC
ACTCTTTGGCAACGACCCCTTGTCACAATAA
>FJ469718/B/US/2005/CR0312W
CTTCAGAG------CAGA------------------------------------CCAGAACCAACAGCCCCACAACCAAC
AGCCCCA---------------------------------CCA---------GAGGAGAGCATCAGGTTTGGGGAGG---
AGACA---A------CA---------------------------ACTCCCTC---TC---A---GAAGCAGGAGCAG---
---------------AAGGA------CA---AGGAACTG---------------TAT---CCTTTAGCTTCCCTCAGATC
ACTCTTTGGCAACGACCAATAGTCACAATAA
>FJ469719/B/US/-/CR0317N
CTTCAGAG------CAGA------------------------------------CCAGAACCAACAGCCCCA--------
----------------------------------------CCA---------GAAGAGAGCTTCAGGTTTGGGGAAG---
AGACA---G------CG---------------------------ACTCCCGC---TC---A---GAAGCCGGAGCCG---
---------------ATAGA------CA---AGGAACTG---------------TAT---CCTTTAGCTTCCCTCAAATC
ACTCTTTGGCAACGACCCCTCGTCACAATAA
>FJ469720/B/US/-/CR0331P
CTTCAGAG------CAGA------------------------------------CCAGAACCAACAGCCCCA--------
----------------------------------------CCA---------GAAGAGAGTTTCAGGTTTGGGGAGG---
AGACA---A------CA---------------------------ACTCCCTC---TC---A---GAAGCCGGAGACG---
---------------ATAGA------CA---AGGAAGTG---------------TAT---CCTTTAACCTCCCTCAGATC
ACTCTTTGGCAACGACCCATCGTCACAATAA
>FJ469721/B/US/2007/CR0339X
CTTCAGAG------CAGA------------------------------------CCAGAGCCATCAGCCCCA--------
----------------------------------------CCA---------GAGGAGAGCTTCAGGTTTGGGGAAG---
AGACA---G------CA---------------------------ACTCCCCC---TC---A---GAAGCAGGAACAG---
---------------ACAGA------CA---AGGAACTG---------------TAT---CCCTTAGCCTCCCTCAGATC
ACTCTTTGGCAACGACCCCTCGTCACAATAA
>FJ469722/B/US/2004/CR0345Q
CTTCAGAG------CAGA------------------------------------CCAGAGCCAACAGCCCCA--------
----------------------------------------CCA---------GAAGAGATCTTCAGGTTTGGGGAAG---
AGACA---G------CA---------------------------ACTCCCCC---TC---A---GAAGCAGGAGCCA---
---------------ATAGA------CA---AGGAACTG---------------TAT---CCTTCAGCTTCCCTCAGATC
ACTCTTTGGCAACGACCCCTCGTCACAATAA
>FJ469723/B/US/2006/CR0361T
CTCCAGAG------CAAA------------------------------------CCAGAGCCAACAGCCCCACTAGAGCC
AACAGCCCCA------------------------------CCA---------GAAGAGAGCTTCAGGTTTGGGGAAG---
AGAGG---A------CG---------------------------ACTCCCTC---TC---A---GAAGCAGGAGCCG---
---------------ATAGA------CA---AGGGTCTG---------------TAT---CCTTTGGCTTCCCTCAGATC
ACTCTTTGGCAACGACCCCTTGTCACAATAA
>FJ469724/B/US/2005/CR0367Z
CTTCAGAG------CAGA------------------------------------CCAGAGCCAACAGCCCCA--------
----------------------------------------CCA---------GAAGAGAGTTTCAGGTTTGGGGAGG---
AGACA---A------CA---------------------------ACTCCCTC---TC---A---GAAGCCGGAGACG---
---------------ATAGA------CA---AGGAAGTG---------------TAT---CCTATAACCTCCCTCAGATC
ACTCTTTGGCAACGACCCATCGTCACAATAA
>FJ469725/B/US/-/CR0382N
CTTCAGAG------CAGACCAGAGCCAACAGCC---------------------CTAGAGCCAACAGCCCCA--------
----------------------------------------CCA---------GAAGAGAGCTTCAGGTTTGGGGAAG---
GGACA---G------CA---------------------------ACTCCCTC---TC------------AGGAGCAG---
---------------------------G---AGAAACTG---------------TAT---CCCTTGACTTCCCTCAAATC
ACTCTTTGGCAACGACCCCTCGTCACAATAA
>FJ469726/B/US/-/CR0413T
CTTCAGAA------CAGACCAGAGCCA---------------------------ACAGTGCCAACAGCCCCA--------
----------------------------------------CCA---------GCAGAGAGCTTCAGGTTTGGGGAAG---
AGACA---G------CA---------------------------ACCCCCTC---TC---A---GAAGCAGGAGCCG---
---------------ATAGA------CA---AGGAACTGTAT------------CCT---CCTTTAGCTTCCCTCAAATC
ACTCTTTGGCAACGACCCCTCGTCACAATAA
>FJ469727/B/US/-/F701
CCTCAGAG------CAAG------------------------------------ATAGAGCCAACAGCCCCA--------
----------------------------------------CCA---------GAAGAGAGCTTCAGGTTTGGGGAGG---
AGACA---A------CA---------------------------ACTCCCCC---TC---A---GAAGCAGGAGCCG---
---------------ATAGA------CA---AGGAACTA---------------TAT---CCTTTAGCTTCCCTCAGATC
ACTCTTTGGCAACGACCCCTCGTCACAATAA
>FJ469729/B/US/-/F710
CTTCAGAG------CAGG------------------------------------CCAGAGCCAACAGCCCCACCAGCTCA
GAGCAGACCAGAGCCAACAGCCCCA---------------CCA---------GCAGAGAGCTTCAGATTTGGGGAAG---
AAACA---G------CA---------------------------ACTCCCTC---TC---A---GAAGCAGGAGACA---
---------------GTAGA------CA---AGGAAGTG---------------TAT---CCTTTAGCTTCCCTCAAATC
ACTCTTTGGCAGCGACCCCTTGTTACAATAA
>FJ469730/B/US/2002/F714
CTTCAGAG------CAGA------------------------------------CCAGAGCCAACAGCCCCA--------
----------------------------------------CCA---------GAAGAGAGATTCAGG------GAAG---
AGACA---A------CA---------------------------ACCCCCTC---TC---A---GAAGCAGGAGCCG---
---------------ATAGA------CA---AGGAACTG---------------TAT---CCTTTAGCTTCCCTCAGATC
ACTCTTTGGCAACGACCCCTCGTTACAATAA
>FJ469731/B/US/2003/F7157
CTTCAGAA------CAGG------------------------------------CCAGAGCCATCAGCCCCA--------
----------------------------------------CCA---------GAGGAGAGCTTCAGGTTTGGGGAAG---
AGACA---A------TA---------------------------ACTCCCTC---TC---A---GAAGCAGGAACAGACA
GAC------------AGGGA------CA---AGGAAAAG---------------TAT---CCCTTAACCTCCCTCAGATC
ACTCTTTGGCAACGACCCCTTGTCACAATAA
>FJ469732/B/US/2004/F7165
CTTCAGAA------CAGG------------------------------------CCAGAGCCATCAGCCCCA--------
----------------------------------------CCA---------GAAGAGAGCTTCAGGTGTGGGGAGG---
AGACA---A------CA---------------------------ACTCCCTC---TC---A---GAAGCAGGAGACG---
---------------ATAGA------CA---AGGACTTG---------------TAT---CCTTTAACTTCCCTCAGATC
ACTCTTTGGCAGCGACCCCTCGTCACAATAA
>FJ469733/B/US/2004/F7172
CTTCAGAG------CAGA------------------------------------CCAGAGCCATCAGCCCCG--------
----------------------------------------CCA---------GAAGAGAGCTTCAGGTTTGGGGAGG---
AGACA---A------CA---------------------------CCTCCCTC---TC---A---GAAGCAGGAACAG---
---------------ATAGA------CA---AGGAACTG---------------TAT---CCTTCAGCTTCCCTCAGATC
ACTCTTTGGCAACGACCCCTTGTCACAATAA
>FJ469734/B/US/2002/F719
CTTCAGAG------CAGA------------------------------------CCAGAGCCATCAGCCCCA--------
----------------------------------------CCA---------GCAGAGAGCTTCGGGTTTGGGGAGG---
AGACA---A------CA---------------------------ACTCCCCC---TC---A---GAAGCAGGAGTCG---
---------------AGAGA------CA---AGGAACTG---------------TAT---CCTTTAGCCTCCCTCAAATC
ACTCTTTGGCAACGACCCCTAGTCAACATAA
>FJ469735/B/US/2002/F762P
CTTCAGAG------CAGA------------------------------------CCAGAGCCAACAGCCCCA--------
----------------------------------------CCA---------GAAGAGAGCTTCAGGTTTGGGGAAG---
AGACG---------------------------------------ACTCCCTC---TC---A---AAAGAAGGAGCAG---
---------------ATAGA------CA---AGGAACTGTAT------------CCT---CCTTTAGCTTCCCTCAAATC
ACTCTTTGGCAACGACCCCTCGTCACAATAA
>FJ469737/B/US/2002/F797
CTTCAGAG------CAGA------------------------------------CCAGAGCCATCAGCCCCA--------
----------------------------------------CCA---------GAGGAGAGCTTCAGGTTTGGGGAAG---
AAGCA---G------CA---------------------------GCTCCCTC---TC---A---GAAGCAGGAGCCG---
---------------ATAGA------CA---AGGAGATG---------------TAT---CCTTTAGCTTCCCTCAGATC
ACTCTTTGGCAACGACCCCTCGTCACAGTAA
>FJ469738/B/US/2001/L805
CTTCAGAG------CAGA------------------------------------CCAGAGCCAACAGCCCCA--------
----------------------------------------CCA---------GCAGAGAGCTTCGGGTTTGGGGAGG---
GGACA---A------CA---------------------------GCTCCCTC---TC---A---GAAGCAGGACCCG---
---------------ATAGA------CA---AGGAACTG---------------TAT---CCCTTAGCTTCCCTCAAATC
ACTCTTTGGCAACGACCCCTCGTCACAATAA
>FJ469739/B/US/2003/L8107
CTTCAGAG------CAGA------------------------------------CCAGAGCCAACAGCCCCA--------
----------------------------------------CCA---------GAAAAGAGCTTCAGGTTTGGGGAAG---
AGACA---G------CA---------------------------GCTCCCCC---TC---A---GAAGCAGGAGCCG---
---------------ATAGA------CA---AGGGACTG---------------TAT---CCTTCAGCTTCCCTCAGATC
ACTCTTTGGCAACGACCCCTCGTCACAATAA
>FJ469740/B/US/2003/L8116
CTTCAGAG------CAGA------------------------------------CCAGAGCCAACAGCCCCA--------
----------------------------------------CCA---------GAAGAGAGCTTCAGATCTGGGGAAG---
AGACA---A------CA---------------------------TCCCCCTC---TC---A---GAAACAGGAGACA---
---------------ATAGA------CA---AGACATTG---------------TAT---CCTTCAGCTTCCCTCAGATC
ACTCTTTGGCAACGACCCGTCGTCCCAGTAA
>FJ469742/B/US/2003/L8152
CTTCAGAG------CAGA------------------------------------CCAGAGCCATCAGCCCCA--------
----------------------------------------CCA---------GAAGAGAGCTTCAGGTTTGTGGAGG---
AGACA---A------CA---------------------------ACTCCCTC---TC---A---GAAGCAGGACACG---
---------------ATAGA------GA---AAGAAACG---------------TAT---CCTTTAGCTTCCCTCAAATC
ACTCTTTGGCAACGACCCCTCGTCACAATAA
>FJ469743/B/US/2003/L8180
CTCCAGAG------CAGG------------------------------------CCAGAGCCAACAGCCCCA--------
----------------------------------------CCA---------GAGGAGAGCTTCAGGTTTGGGGAAG---
AGACA---------------------------------------ACTCCCTC---TC---A---GAAGCAGGAGCAG---
---------------ATAGA------CA---AGGAACTG---------------TAT---CCTTCAGCTTCCCTCAAATC
ACTCTTTGGCAACGACCCCTCGTCACAATAA
>FJ469744/B/US/-/L8188
CTTCAGAG------CAGA------------------------------------CCAGAGCCAACAGCCCCA--------
----------------------------------------CCA---------GAAGAGAGCTTCAGGTTTGGGGAGG---
AGACA---A------CA---------------------------ACTCCCCC---TC---A---GAAGCAGGAACCG---
---------------AGGGA------CA---AGGAACTG---------------TAT---CCCTTAGCTTCCCTCAGATC
ACTCTTTGGCAACGACCCCTCGTCACAATAA
>FJ469745/B/US/2004/L819
CTTCAGAG------CAGA------------------------------------CCAGAGCCAACAGCCCCACCAGAGCC
AACAGCCCCA------------------------------CCA---------GCGGCGAGCTTCAGGTTTGGGGAGG---
AGACA---A------CA---------------------------ACTCCTCC---TC---A---GAAGCAGGAGCCGCCG
---------------GTGGA------CA---GGGAACTG---------------TAT---CCTTTAGCTTCCCTCAAATC
ACTCTTTGGCAACGACCCCTCGTCACAGTAA
>FJ469746/B/US/2005/L8249
CTTCAGAG------CAGA------------------------------------CCAGAGCCAACAGCCCCA--------
----------------------------------------CCA---------GAAGAGAGCCTCAGGTTTGGGGGAG---
AGACA---A------CA---------------------------ACTCCCCC---TC---A---GAAACAGGAGCCG---
---------------ATAGA------CA---AGGAACTG---------------TAT---CCCTTAGCTTCCCTCAAATC
ACTCTTTGGCAACGACCCCTTGTCACAATAA
>FJ469747/B/US/2005/L827
GCTCAGGG------CAGA------------------------------------CTAGAGCCAACAGCCCCA--------
----------------------------------------CCA---------GAGGAGGGCTTCAGGTTTGGGGAGG---
AGACA---A------CA---------------------------ACTCCCCC---TC---A---GAAACAGGAGCCG---
---------------ATAGA------CA---AGGATCTG---------------TAT---CCTTCAGTCTCCCTCAGATC
ACTCTTTGGCAACGACCCCTCGTCACAATAA
>FJ469748/B/US/2002/L861P
CTTCAGAG------CAGA------------------------------------CCAGAGCCATCAGCCCCA--------
----------------------------------------CCA---------GCAGAGAGCTTCAAGTTTGGGGAAG---
AGACA---A------CA---------------------------ACCCCCTC---TC---A---GAAGCAGGAGCCG---
---------------ATAGA------CA---AGGAGATG---------------TAT---CCTTTAGCTTCCCTCAAATC
ACTCTTTGGCAACGACCCCTTGTCACAATAA
>FJ469749/B/US/2002/L893P
CTTCAGAG------CAGA------------------------------------CCAGAGCCAACAGCCCCA--------
----------------------------------------CCA---------GAAGAGAGCTTCAGGTTTGGGGAGG---
AGACA---A------CA---------------------------ACTCCCCC---TC---A---GAAGCAGGAGCCGCCG
---------------AGAGA------CA---AGGAACTG---------------TAT---CCTTTAGCTTCCCTCAGATC
ACTCTTTGGCAACGACCCCTCGTCACAGTAA
>FJ469750/B/US/-/L896
CTTCAGAG------CAGA------------------------------------CCAGAACCAACAGCCCCA--------
----------------------------------------CCA---------GAAGAGAGCTTCAGGTTTGGGGAAG---
AGACA---G------CA---------------------------ACTCCCTC---TC---A---GAAGCAGGAACAG---
---------------ATAGA------CA---AGGAACTG---------------TAT---CCTTTAACTTCCCTCAGATC
ACTCTTTGGCAACGACCCCTCGTCACAATAA
>FJ469751/B/US/2002/MTF
CTTCAGAG------CAGG------------------------------------CCAGAACCAACAGCCCCACTAGAGGA
GAGCTTCAGGAGCAGACCAGAGCCAACAGCCCCA------CCA---------GCAGAGAGCTTCAGGTTTGGGGAAG---
AGGCA---G------CA---------------------------GCTCCCTC---TC---A---GAAGAGGGAACCG---
---------------ACAGA------CC---AGGAACTG---------------TAT---CCTTTAGCTTCCCTCAAATC
ACTCTTTGGCAACGACCCCTCGTCACAATAA
>FJ469752/B/US/-/NCQ
CTTCAGAG------CAGA------------------------------------CCAGAGCCAACAGCCCCA--------
----------------------------------------CCA---------GAAGAGAGCTTCAGGTTTGGGGAGG---
GGACA---G------CA---------------------------ATCCCCTC---TC---A---GAAACAGGAACCA---
---------------ATAGA------CA---AGGAGCTG---------------TAT---CCTTTGACTTCCCTCAGATC
ACTCTTTGGCAACGACCACTCGTCACAATAA
>FJ469753/B/US/2003/PRLS01
CTTCAGAG------CAGA------------------------------------CCAGAGCCAACAGCCCCT--------
----------------------------------------CCA---------GAAGAGAGCTTCAGGTTTGGGGAAG---
AGACA---A------CA---------------------------ACTCCCTC---TC---A---GAAGCAGGAGCCG---
---------------ATAAA------CA---AGGAACTG---------------TAT---CCTTTAGCTTCCCTCAGATC
ACTCTTTGGCAACGACCCCTCGTCACAATAA
>FJ469754/B/US/2002/PRLS02
CTTCAGAG------CAGA------------------------------------CCAGAGCCATCAGCCCCA--------
----------------------------------------CCA---------GCAGAGAGCTTCAGGTTTGGGGAGG---
AGACA---A------CA---------------------------TCTCCCCC---TC---A---GAAGCAGGAGCCG---
---------------ACAGA------CA---AGGAACTG---------------TAT---CCTTTAGCTTCCCTCAAATC
ACTCTTTGGCAACGACCCCTAGTCACCATAC
>FJ469755/B/US/2003/PRLS04
CTTCAGAG------CAGA------------------------------------CCAGAGCCAACAGCCCCA--------
----------------------------------------CCAGCCCCATCAGAAGAGAGCTTCAGGTTTGGGGAGG---
AGACA---G------CA---------------------------GCTCCCCC---TC---A---GAAGCAGGAGCCG---
---------------ATAGA------CC---AGGGACTG---------------TAT---CCTTTAGCTTCCCTCAGATC
ACTCTTTGGCAACGACCCCTCGTCGCAGTAA
>FJ469756/B/US/-/PRLS05
CTTCAGAA------CAGA------------------------------------CCAGAGCCAACAGCCCCA--------
----------------------------------------CCA---------GAGGAGAGCTTCAGGTTTGGGGAGG---
AGACA---A------CA---------------------------ACTCCCTC---TC---A---GAAGCAGGAGCCA---
---------------GCAGA------CA---AGGATCTGTAT------------CCT---CCTTTAGCCTCCCTCAGATC
ACTCTTTGGCAACGACCCCTTGTCACAGTAA
>FJ469757/B/US/2002/PRLS08
TTTCAGAG------CAGA------------------------------------CCAGAGCCAACAGCCCCA--------
----------------------------------------CCA---------GAAGAGAGCTTCAGGTTTGGGGAGG---
AGACA---A------CA---------------------------ACTCCCCC---TC---A---GAAGCAGGAGCCG---
---------------ATAGA------CA---AGGAGAAG---------------TAT---CCCTTAGCTGCCCTCAGATC
ACTCTTTGGCAACGACCCCTAGTCACAATAA
>FJ469758/B/US/2002/PRLS09
CTTCAGAG------CAGA------------------------------------CCAGAGCCAACAGCCCCA--------
----------------------------------------CCA---------GAAGAGAGCTTCAGGTTTGGGGAGG---
AGACA---A------CA---------------------------ACTCCCCC---TC---A---GAACCCGGAGATG---
---------------AGGGA------CA---AGGAACTG---------------TAT---CCCTTAGCCTCCCTCAGATC
ACTCTTTGGCAACGACCCCTCGTCACAGTAA
>FJ469760/B/US/2002/PRLS16
CTTCAGAA------CAGA------------------------------------CCAGAGCCAACAGCCCCA--------
----------------------------------------CCA---------GAAGAGAGCTTCAGGTTTGGGGAAG---
AGACG---A------CA---------------------------ACTCCTGC---TC---A---GAAGCAGGAACCG---
---------------ATAGA------CA---AGGAGCTG---------------TAT---CCTTTAGCTTCCCTCAAATC
ACTCTTTGGCAACGACCCATCGTCACAATAA
>FJ469761/B/US/-/PRLS17
CTCCAGAG------CCGA------------------------------------CCAGAGCCAACAGCCCCACCAGCCCC
A---------------------------------------CCA---------GAAGAGAGCTTCAGGTTTGGGGAAG---
AGACA---A------CA---------------------------ACCCCCTC---TC---A---GAGGCAGGAAATG---
---------------ACAGA------CA---AGGAAAAG---------------TAT---CCTTTAGCTTCCCTCAGATC
ACTCTTTGGCAACGACCCTTAGTCACAATAA
>FJ469762/B/US/2002/PRLS18
CTTCAGAG------CAGA------------------------------------CCAGAGCCAACAGCCCCA--------
----------------------------------------CCA---------GAAGAGAGCCTCAGATCTGGGGAAG---
AGACA---A------CA---------------------------TCCCCCTC---TC---A---GAAACAGGAGACA---
---------------ATAGA------CA---AGACATTG---------------TAT---CCTTTAGCTTCCCTCAGATC
ACTCTTTGGCAACGACCCGTCGTCCCAGTAA
>FJ469763/B/US/-/PRLS19
CTTCAGAG------CAGA------------------------------------CCAGAGCCAACAGCCCCA--------
----------------------------------------CCA---------GAAGAGAGCTTCAGGTTTGGGGAAG---
AGACA---------------------------------------GCAACCTC---TC---A---GAAGCAGGACCCG---
---------------ATAGA------CA---AGGAGATG---------------TAT---CCTTTAACTTCCCTCAGATC
ACTCTTTGGCAACGACCCCTCGTCACAATAA
>FJ469764/B/US/2003/PRLS24
CTTCAGAA------CAGG------------------------------------CCAGAGCCATCAGCCCCA--------
----------------------------------------CCA---------GCAGAGAGCTTCAGGTTTGGGGAGG---
AGACA---A------CA---------------------------ACTCCCCC---TC---A---GAAGCAGGAGCCA---
---------------ATAGA------CA---AGGAAATG---------------TAT---CCTTTAACCTCCCTCAGATC
ACTCTTTGGCAACGACCCGTCGTCACAATAA
>FJ469765/B/US/2003/PRLS25
CCTCAGAG------CAAG------------------------------------ATAGAGCCAACAGCCCCA--------
----------------------------------------CCA---------GAAGAGAGCTTCAGGTTTGGGGAGG---
AGACA---A------CA---------------------------ACTCCCCC---TC---A---GAAGCAGGAGCCG---
---------------ATAGA------CA---AGGAACTA---------------TAT---CCTTTAGCTTCCCTCAGATC
ACTCTTTGGCAACGACCACTCGTCACAATAA
>FJ469766/B/US/-/PRLS28
CTTCAGAG------CAGA------------------------------------CCAGAGCCAACAGCCCCA--------
----------------------------------------CCA---------GAAGAGAGCTTCAGGTTTGGGGAAG---
AGAAA---A------CG---------------------------GCTCCCTC---TC---A---GAAGCAGGAGCCG---
---------------ACAGA------CA---AGGAGATG---------------TAT---CCTTTAGCTTCCCTCAGATC
ACTCTTTGGCAACGACCCCTCGTCACAATAA
>FJ469767/B/US/-/SH8127
CCCCAGAG------CAGA------------------------------------ACAGAGCCAACAGCCCCA--------
----------------------------------------CCA---------GAAGAGAACTTCAGGTTTGGGGAAG---
AGACA---------------------------------------ACTCCCCC---TC---A---GAAGCAGGAGCCG---
---------------ATAGA------CA---AGGAACTG---------------TAT---CCTTTGGCTTCCCTCAAATC
ACTCTTTGGCAACGACCCCTTGTCACAATAA
>FJ469768/B/US/-/SH8183
CTTCAGAA------CAGACCAGAGAGCAGA------------------------CCAGAACCATCAGCCCCA--------
----------------------------------------CCA---------GAGGAGAGCTTCAGGTTTGGGGAAG---
AGACA---G------CA---------------------------TTTCCCTC---TC---A---GAAGCAGGAGCCG---
---------------ATAGA------CA---AGGAACTA---------------TAT---CCTTTAGTTTCCCTCAAATC
ACTCTTTGGCAACGACCCCTCGTCCCAATAA
>FJ469769/B/US/-/SH8229
CTCCAGAA------CAGGCCAGAGAGCAGA------------------------CTAGAGCCAACAGCCCCA--------
----------------------------------------CCA---------GCAGAGAGCTTCAGGTTTGGGGAAG---
AGACA---A------CA---------------------------ACTCCCTC---TC---A---GAAGCAGGAGCAG---
---------------ACAGA------CA---AGGAACTG---------------TAT---CCCTTAGCCTCCCTCAGATC
ACTCTTTGGCAACGACCCCTCGTCACAATAA
>FJ469770/B/US/2003/SH8233
CTACAGAA------CAGA------------------------------------ACAGAGCCAACAGCCCCA--------
----------------------------------------CCA---------GAAGAGATCTTCAGGTTTGGGGAAG---
AGACA---A------CA---------------------------ACTCCCTC---TC---A---AAAGCAGGGGCCA---
---------------ATGGA------CA---AGGAACAG---------------TAT---CCCTTGACCTCCCTCAGATC
ACTCTTTGGCAGCGACCCCTCGTCCCAATAA
>FJ469772/B/US/2004/SH858
CTTCAGAG------CAGA------------------------------------CCAGAGCCAACAGCCCCA--------
----------------------------------------CCA---------GAAGAGAGCTTCAAGTTTGGGGGAG---
AGACA---A------CA---------------------------ACTCCCCC---TC---A---GAAGCAGGAGACG---
---------------GTAGA------CA---AGGATCTG---------------TAT---CCTTTAGCTTCCCTCAGATC
ACTCTTTGGCAACGACCCCTCGTCACAATAA
>FJ495818/B/US/2006/CH40E_flA1
CTTCAGAG------CAGG------------------------------------CCAGAGCCAACAGCCCCA--------
----------------------------------------CCA---------GAGGAGAGCTTCAGGTTTGGGGAGG---
AAACA---------------------------------------ACTCCCCC---TC---A---GAAGCAGGAAACA---
---------------ACAGA------CA---AGGAACTG---------------TAT---CCTTTAGCTTCCCTCAGATC
ACTCTTTGGCAACGACCCCTCGTCACAATAA
>FJ495819/B/US/2006/CH40E_flA2
CTTCAGAG------CAGG------------------------------------CCAGAGCCAACAGCCCCA--------
----------------------------------------CCA---------GAGGAGAGCTTCAGGTTTGGGGAGG---
AAACA---------------------------------------ACTCCCCC---TC---A---GAAGCAGGAAACA---
---------------ACAGA------CA---AGGAACTG---------------TAT---CCTTTAGCTTCCCTCAGATC
ACTCTTTGGCAACGACCCCTCGTCACAATAA
>FJ495820/B/US/2006/CH40E_flA3
CTTCAGAG------CAGG------------------------------------CCAGAGCCAACAGCCCCA--------
----------------------------------------CCA---------GAGGAGAGCTTCAGGTTTGGGGAGG---
AAACA---------------------------------------ACTCCCCC---TC---A---GAAGCAGGAAACA---
---------------ACAGA------CA---AGGAACTG---------------TAT---CCTTTAGCTTCCCTCAGATC
ACTCTTTGGCAACGACCCCTCGTCACAATAA
>FJ495821/B/US/2006/CH40E_flC7
CTTCAGAG------CAGG------------------------------------CCAGAGCCAACAGCCCCA--------
----------------------------------------CCA---------GAGGAGAGCTTCAGGTTTGGGGAGG---
AAACA---------------------------------------ACTCCCCC---TC---A---GAAGCAGGAAACA---
---------------ACAGA------CA---AGGAACTG---------------TAT---CCTTTAGCTTCCCTCAGATC
ACTCTTTGGCAACGACCCCTCGTCACAATAA
>FJ495822/B/US/2006/CH40E_flF10
CTTCAGAG------CAGG------------------------------------CCAGAGCCAACAGCCCCA--------
----------------------------------------CCA---------GAGGAGAGCTTCAGGTTTGGGGAGG---
AAACA---------------------------------------ACTCCCCC---TC---A---GAAGCAGGAAACA---
---------------ACAGA------CA---AGGAACTG---------------TAT---CCTTTAGCTTCCCTCAGATC
ACTCTTTGGCAACGACCCCTCGTCACAATAA
>FJ495823/B/US/2006/CH40E_flF7
CTTCAGAG------CAGG------------------------------------CCAGAGCCAACAGCCCCA--------
----------------------------------------CCA---------GAGGAGAGCTTCAGGTTTGGGGAGG---
AAACA---------------------------------------ACTCCCCC---TC---A---GAAGCAGGAAACA---
---------------ACAGA------CA---AGGAACTG---------------TAT---CCTTTAGCTTCCCTCAGATC
ACTCTTTGGCAACGACCCCTCGTCACAATAA
>FJ495824/B/US/2006/CH40E_flF9
CTTCAGAG------CAGG------------------------------------CCAGAGCCAACAGCCCCA--------
----------------------------------------CCA---------GAGGAGAGCTTCAGGTTTGGGGAGG---
AAACA---------------------------------------ACTCCCCC---TC---A---GAAGCAGGAAACA---
---------------ACAGA------CA---AGGAACTG---------------TAT---CCTTTAGCTTCCCTCAGATC
ACTCTTTGGCAACGACCCCTCGTCACAATAA
>FJ495825/B/US/2006/CH40E_flG3
CTTCAGAG------CAGG------------------------------------CCAGAGCCAACAGCCCCA--------
----------------------------------------CCA---------GAGGAGAGCTTCAGGTTTGGGGAGG---
AAACA---------------------------------------ACTCCCCC---TC---A---GAAGCAGGAAACA---
---------------ACAGA------CA---AGGAACTG---------------TAT---CCTTTAGCTTCCCTCAGATC
ACTCTTTGGCAACGACCCCTCGTCACAATAA
>FJ495826/B/US/2006/CH40E_flG6
CTTCAGAG------CAGG------------------------------------CCAGAGCCAACAGCCCCA--------
----------------------------------------CCA---------GAGGAGAGCTTCAGGTTTGGGGAGG---
AAACA---------------------------------------ACTCCCCC---TC---A---GAAGCAGGAAACA---
---------------ACAGA------CA---AGGAACTG---------------TAT---CCTTTAGCTTCCCTCAGATC
ACTCTTTGGCAACGACCCCTCGTCACAATAA
>FJ495937/B/US/2006/CH58E_flA1
CTTCAGAG------CAGA------------------------------------CCAGAGCCAACAGCCCCACCAGCCCC
A---------------------------------------CCA---------GAAGAGAGCTTCAGGTTTGGGGAGG---
AGAAA---A------CA---------------------------GCTCCCGT---TC---A---GAAGCAGGAGCCG---
---------------ATAGA------CA---AGGAACTG---------------TAT---CCTTTAGCTTCCCTCAAATC
ACTCTTTGGCAACGACCCCTAGTTACAATAA
>FJ495939/B/US/2006/CH58E_flA7
CTTCAGAG------CAGA------------------------------------CCAGAGCCAACAGCCCCACCAGCCCC
A---------------------------------------CCA---------GAAGAGAGCTTCAGGTTTGGGGAGG---
AGAAA---A------CA---------------------------GCTCCCGT---TC---A---GAAGCAGGAGCCG---
---------------ATAGA------CA---AGGAACTG---------------TAT---CCTTTAGCTTCCCTCAAATC
ACTCTTTGGCAACGACCCCTAGTTACAATAA
>FJ495940/B/US/2006/CH58E_flA8
CTTCAGAG------CAGA------------------------------------CCAGAGCCAACAGCCCCACCAGCCCC
A---------------------------------------CCA---------GAAGAGAGCTTCAGGTTTGGGGAGG---
AGAAA---A------CA---------------------------GCTCCCGT---TC---A---GAAGCAGGAGCCG---
---------------ATAGA------CA---AGGAACTG---------------TAT---CCTTTAGCTTCCCTCAAATC
ACTCTTTGGCAACGACCCCTAGTTACAATAA
>FJ495941/B/US/2006/CH58E_flA9
CTTCAGAG------CAGA------------------------------------CCAGAGCCAACAGCCCCACCAGCCCC
A---------------------------------------CCA---------GAAGAGAGCTTCAGGTTTGGGGAGG---
AGAAA---A------CA---------------------------GCTCCCGT---TC---A---GAAGCAGGAGCCG---
---------------ATAGA------CA---AGGAACTG---------------TAT---CCTTTAGCTTCCCTCAAATC
ACTCTTTGGCAACGACCCCTAGTTACAATAA
>FJ495942/B/US/2006/CH58E_flC4
CTTCAGAG------CAGA------------------------------------CCAGAGCCAACAGCCCCACCAGCCCC
A---------------------------------------CCA---------GAAGAGAGCTTCAGGTTTGGGGAGG---
AGAAA---A------CA---------------------------GCTCCCGT---TC---A---GAAGCAGGAGCCG---
---------------ATAGA------CA---AGGAACTG---------------TAT---CCTTTAGCTTCCCTCAAATC
ACTCTTTGGCAACGACCCCTAGTTACAATAA
>FJ495943/B/US/2006/CH58E_flC5
CTTCAGAG------CAGA------------------------------------CCAGAGCCAACAGCCCCACCAGCCCC
A---------------------------------------CCA---------GAAGAGAGCTTCAGGTTTGGGGAGG---
AGAAA---A------CA---------------------------GCTCCCGT---TC---A---GAAGCAGGAGCCG---
---------------ATAGA------CA---AGGAACTG---------------TAT---CCTTTAGCTTCCCTCAAATC
ACTCTTTGGCAACGACCCCTAGTTACAATAA
>FJ496000/B/US/2006/CH77E_flA1
CTTCAGAA------CAGA------------------------------------CCAGAGCCAACAGCCCCACCAGCCCC
A---------------------------------------CCA---------GAGGAGAGCTTCAGGTTTGGGGAGG---
GGACA---A------CA---------------------------ACTCCCCC---TC---A---GAAGCAGGAGCCG---
---------------AAAGA------CA---AGGAACTG---------------TAT---CCTGTAACTTCCCTCAGATC
ACTCTTTGGCAACGACCCCTCGTCACAATAA
>FJ496001/B/US/2006/CH77E_flA2
CTTCAGAA------CAGA------------------------------------CCAGAGCCAACAGCCCCACCAGCCCC
A---------------------------------------CCA---------GAGGAGAGCTTCAGGTTTGGGGAGG---
GGACA---A------CA---------------------------ACTCCCCC---TC---A---GAAGCAGGAGCCG---
---------------AAAGA------CA---AGGAACTG---------------TAT---CCTGTAACTTCCCTCAGATC
ACTCTTTGGCAACGACCCCTCGTCACAATAA
>FJ496002/B/US/2006/CH77E_flB3
CTTCAGAA------CAGA------------------------------------CCAGAGCCAACAGCCCCACCAGCCCC
A---------------------------------------CCA---------GAGGAGAGCTTCAGGTTTGGGGAGG---
GGACA---A------CA---------------------------ACTCCCCC---TC---A---GAAGCAGGAGCCG---
---------------AAAGA------CA---AGGAACTG---------------TAT---CCTGTAACTTCCCTCAGATC
ACTCTTTGGCAACGACCCCTCGTCACAATAA
>FJ496003/B/US/2006/CH77E_flC3
CTTCAGAA------CAGA------------------------------------CCAGAGCCAACAGCCCCACCAGCCCC
A---------------------------------------CCA---------GAGGAGAGCTTCAGGTTTGGGGAGG---
GGACA---A------CA---------------------------ACTCCCCC---TC---A---GAAGCAGGAGCCG---
---------------AAAGA------CA---AGGAACTG---------------TAT---CCTGTAACTTCCCTCAGATC
ACTCTTTGGCAACGACCCCTCGTCACAATAA
>FJ496004/B/US/2006/CH77E_flC4
CTTCAGAA------CAGA------------------------------------CCAGAGCCAACAGCCCCACCAGCCCC
A---------------------------------------CCA---------GAGGAGAGCTTCAGGTTTGGGGAGG---
GGACA---A------CA---------------------------ACTCCCCC---TC---A---GAAGCAGGAGCCG---
---------------AAAGA------CA---AGGAACTG---------------TAT---CCTGTAACTTCCCTCAGATC
ACTCTTTGGCAACGACCCCTCGTCACAATAA
>FJ496005/B/US/2006/CH77E_flC7
CTTCAGAA------CAGA------------------------------------CCAGAGCCAACAGCCCCACCAGCCCC
A---------------------------------------CCA---------GAGGAGAGCTTCAGGTTTGGGGAGG---
GGACA---A------CA---------------------------ACTCCCCC---TC---A---GAAGCAGGAGCCG---
---------------AAAGA------CA---AGGAACTG---------------TAT---CCTGTAACTTCCCTCAGATC
ACTCTTTGGCAACGACCCCTCGTCACAATAA
>FJ496006/B/US/2006/CH77E_flC9
CTTCAGAA------CAGA------------------------------------CCAGAGCCAACAGCCCCACCAGCCCC
A---------------------------------------CCA---------GAGGAGAGCTTCAGGTTTGGGGAGG---
GGACA---A------CA---------------------------ACTCCCCC---TC---A---GAAGCAGGAGCCG---
---------------AAAGA------CA---AGGAACTG---------------TAT---CCTGTAACTTCCCTCAGATC
ACTCTTTGGCAACGACCCCTCGTCACAATAA
>FJ496007/B/US/2006/CH77E_flD5
CTTCAGAA------CAGA------------------------------------CCAGAGCCAACAGCCCCACCAGCCCC
A---------------------------------------CCA---------GAGGAGAGCTTCAGGTTTGGGGAGG---
GGACA---A------CA---------------------------ACTCCCCC---TC---A---GAAGCAGGAGCCG---
---------------AAAGA------CA---AGGAACTG---------------TAT---CCTGTAACTTCCCTCAGATC
ACTCTTTGGCAACGACCCCTCGTCACAATAA
>FJ496072/B/US/2002/04013226_2_flA8
CTCCAGAA------CAGA------------------------------------CCAGAACCCTCAGCCCCA--------
----------------------------------------CCA---------GAAGAGAGCTTCAGATTTGGGGAGG---
AGACA---G------CA---------------------------ACTCCCTC---TC---A---GAAGCAGGAGCCG---
---------------ATAGA------CA---AGGAACTG---------------TAT---CCCTTGACTTCCCTCAAATC
ACTCTTTGGCAACGACCCCTTGTCACAGTAA
>FJ496073/B/US/2002/04013226_2_flA9
CTCCAGAA------CAGA------------------------------------CCAGAACCCTCAGCCCCA--------
----------------------------------------CCA---------GAAGAGAGCTTCAGATTTGGGGAGG---
AGACA---G------CA---------------------------ACTCCCTC---TC---A---GAAGCAGGAGCCG---
---------------ATAGA------CA---AGGAACTG---------------TAT---CCCTTGACTTCCCTCAAATC
ACTCTTTGGCAACGACCCCTTGTCACAGTAA
>FJ496074/B/US/2002/04013226_2_flB10
CTCCAGAA------CAGA------------------------------------CCAGAACCCTCAGCCCCA--------
----------------------------------------CCA---------GAAGAGAGCTTCAGATTTGGGGAGG---
AGACA---G------CA---------------------------ACTCCCTC---TC---A---GAAGCAGGAGCCG---
---------------ATAGA------CA---AGGAACTG---------------TAT---CCCTTGACTTCCCTCAAATC
ACTCTTTGGCAACGACCCCTTGTCACAGTAA
>FJ496075/B/US/2002/04013226_2_flC1
CTCCAGAA------CAGA------------------------------------CCAGAACCCTCAGCCCCA--------
----------------------------------------CCA---------GAAGAGAGCTTCAGATTTGGGGAGG---
AGACA---G------CA---------------------------ACTCCCTC---TC---A---GAAGCAGGAGCCG---
---------------ATAGA------CA---AGGAACTG---------------TAT---CCCTTGACTTCCCTCAAATC
ACTCTTTGGCAACGACCCCTTGTCACAGTAA
>FJ496076/B/US/2002/04013226_2_flD12
CTCCAGAA------CAGA------------------------------------CCAGAACCCTCAGCCCCA--------
----------------------------------------CCA---------GAAGAGAGCTTCAGATTTGGGGAGG---
AGACA---G------CA---------------------------ACTCCCTC---TC---A---GAAGCAGGAGCCG---
---------------ATAGA------CA---AGGAACTG---------------TAT---CCCTTGACTTCCCTCAAATC
ACTCTTTGGCGACGACCCCTTGTCACAGTAA
>FJ496077/B/US/2002/04013226_2_flD7
CTCCAGAA------CAGA------------------------------------CCAGAACCCTCAGCCCCA--------
----------------------------------------CCA---------GAAGAGAGCTTCAGATTTGGGGAGG---
AGACA---G------CA---------------------------ACTCCCTC---TC---A---GAAGCAGGAGCCG---
---------------ATAGA------CA---AGGAACTG---------------TAT---CCCTTGACTTCCCTCAAATC
ACTCTTTGGCAACGACCCCTTGTCACAGTAA
>FJ496078/B/US/2002/04013226_2_flH11
CTCCAGAA------CAGA------------------------------------CCAGAACCCTCAGCCCCA--------
----------------------------------------CCA---------GAAGAGAGCTTCAGATTTGGGGAGG---
AGACA---G------CA---------------------------ACTCCCTC---TC---A---GAAGCAGGAGCCG---
---------------ATAGA------CA---AGGAACTG---------------TAT---CCCTTGACTTCCCTCAAATC
ACTCTTTGGCAACGACCCCTTGTCACAGTAA
>FJ496079/B/US/2002/04013226_2_flH5
CTCCAGAA------CAGA------------------------------------CCAGAACCCTCAGCCCCA--------
----------------------------------------CCA---------GAAGAGAGCTTCAGATTTGGGGAGG---
AGACA---G------CA---------------------------ACTCCCTC---TC---A---GAAGCAGGAGCCG---
---------------ATAGA------CA---AGGAACTG---------------TAT---CCCTTGACTTCCCTCAAATC
ACTCTTTGGCAACGACCCCTTGTCACAGTAA
>FJ496080/B/US/2002/04013226_2_flH6
CTCCAGAA------CAGA------------------------------------CCAGAACCCTCAGCCCCA--------
----------------------------------------CCA---------GAAGAGAGCTTCAGATTTGGGGAGG---
AGACA---G------CA---------------------------ACTCCCTC---TC---A---GAAGCAGGAGCCG---
---------------ATAGA------CA---AGGAACTG---------------TAT---CCCTTGACTTCCCTCAAATC
ACTCTTTGGCAACGACCCCTTGTCACAGTAA
>FJ496081/B/US/2005/04013396_0_flE6
CTTCAGAA------CAGA------------------------------------CCAGAGCCAACAGCTCCAGTAGAGCC
AACAGCCCCA------------------------------CCA---------GAAGAGAGTTTCAGGTTTGGAGAGG---
GGACA---------------------------------------ACCCCCTC---TC---T---GAAGCAGGAGCCG---
---------------ACAGA------CA---AGGAACTG---------------TAT---CCCTTGACTTCCCTCAAATC
ACTCTTTGGCAACGACCCCTCGTCACAATAA
>FJ496082/B/US/2005/04013396_0_flF3
CTTCAGAA------CAGA------------------------------------CCAGAGCCAACAGCTCCAGTAGAGCC
AACAGCCCCA------------------------------CCA---------GAAGAGAGTTTCAGGTTTGGAGAGG---
GGACA---------------------------------------ACCCCCTC---TC---T---GAAGCAGGAGCCG---
---------------ACAGA------CA---AGGAACTG---------------TAT---CCCTTGACTTCCCTCAAATC
ACTCTTTGGCAACGACCCCTCGTCACAATAA
>FJ496083/B/US/2005/04013396_0_flF4
CTTCAGAA------CAGA------------------------------------CCAGAGCCAACAGCTCCAGTAGAGCC
AACAGCCCCA------------------------------CCA---------GAAGAGAGTTTCAGGTTTGGAGAGG---
GGACA---------------------------------------ACCCCCTC---TC---T---GAAGCAGGAGCCG---
---------------ACAGA------CA---AGGAACTG---------------TAT---CCCTTGACTTCCCTCAAATC
ACTCTTTGGCAACGACCCCTCGTCACAATAA
>FJ496084/B/US/2005/04013396_0_flG7
CTTCAGAA------CAGA------------------------------------CCAGAGCCAACAGCTCCAGTAGAGCC
AACAGCCCCA------------------------------CCA---------GAAGAGAGTTTCAGGTTTGGAGAGG---
GGACA---------------------------------------ACCCCCTC---TC---T---AAAGCAGGAGCCG---
---------------ACAGA------CA---AGGAACTG---------------TAT---CCCTTGACTTCCCTCAAATC
ACTCTTTGGCAACGACCCCTCGTCACAATAA
>FJ496085/B/US/2005/04013396_0_flG8
CTTCAGAA------CAGA------------------------------------CCAGAGCCAACAGCTCCAGTAGAGCC
AACAGCCCCA------------------------------CCA---------GAAGAGAGTTTCAGGTTTGGAGAGG---
GGACA---------------------------------------ACCCCCTC---TC---T---GAAGCAGGAGCCG---
---------------ACAGA------CA---AGGAACTG---------------TAT---CCCTTGACTTCCCTCAAATC
ACTCTTTGGCAACGACCCCTCGTCACAATAA
>FJ496145/B/US/1991/SUMA_flC5
CTTCAGAG------CAGA------------------------------------CCAGAGCCAACAGCCCCA--------
----------------------------------------CCA---------GAAGAGAGCTTCAGGTTTGGGGAGG---
AGACA---A------CA---------------------------ACTCCCTC---TC---A---GAAGCAGGAGCCG---
---------------ATAGA------CC---AGGGAATG---------------TAT---CCTTTAGCTTCCCTCAGATC
ACTCTTTGGCAACGACCCCTCGTCACAATAA
>FJ496146/B/US/1991/SUMA_flC7
CTTCAGAG------CAGA------------------------------------CCAGAGCCAACAGCCCCA--------
----------------------------------------CCA---------GAAGAGAGCTTCAGGTTTGGGGAGG---
AGACA---A------CA---------------------------ACTCCCTC---TC---A---GAAGCAGGAGCCG---
---------------ATAGA------CC---AGGGAATG---------------TAT---CCTTTAGCTTCCCTCAGATC
ACTCTTTGGCAACGACCCCTCGTCACAATAA
>FJ496147/B/US/1991/SUMA_flD10
CTTCAGAG------CAGA------------------------------------CCAGAGCCAACAGCCCCA--------
----------------------------------------CCA---------GAAGAGAGCTTCAGGTTTGGGGAGG---
AGACA---A------CA---------------------------ACTCCCTC---TC---A---GAAGCAGGAGCCG---
---------------ATAGA------CC---AGGGAATG---------------TAT---CCTTTAGCTTCCCTCAGATC
ACTCTTTGGCAACGACCCCTCGTCACAATAA
>FJ496148/B/US/1991/SUMA_flD3
CTTCAGAG------CAGA------------------------------------CCAGAGCCAACAGCCCCA--------
----------------------------------------CCA---------GAAGAGAGCTTCAGGTTTGGGGAGG---
AGACA---A------CA---------------------------ACTCCCTC---TC---A---GAAGCAGGAGCCG---
---------------ATAGA------CC---AGGGAATG---------------TAT---CCTTTAGCTTCCCTCAGATC
ACTCTTTGGCAACGACCCCTCGTCACAATAA
>FJ496149/B/US/1991/SUMA_flE5
CTTCAGAG------CAGA------------------------------------CCAGAGCCAACAGCCCCA--------
----------------------------------------CCA---------GAAGAGAGCTTCAGGTTTGGGGAGG---
AGACA---A------CA---------------------------ACTCCCTC---TC---A---GAAGCAGGAGCCG---
---------------ATAGA------CC---AGGGAATG---------------TAT---CCTTTAGCTTCCCTCAGATC
ACTCTTTGGCAACGACCCCTCGTCACAATAA
>FJ496150/B/US/1991/SUMA_flE7
CTTCAGAG------CAGA------------------------------------CCAGAGCCAACAGCCCCA--------
----------------------------------------CCA---------GAAGAGAGCTTCAGGTTTGGGGAGG---
AGACA---A------CA---------------------------ACTCCCTC---TC---A---GAAGCAGGAGCCG---
---------------ATAGA------CC---AGGGAATG---------------TAT---CCTTTAGCTTCCCTCAGATC
ACTCTTTGGCAACGACCCCTCGTCACAATAA
>FJ496151/B/US/2001/TRJO_flA1
CTTCAGAA------CAGA------------------------------------CCAGAGCCAACAGCCCCA--------
----------------------------------------CCA---------GAGGAGAGCTTCGGGTTTGGGGAAG---
AGACA---A------CA---------------------------ACTCCCTC---TC---A---GAAGCAGGAGCCA---
---------------ATAGA------CA---AGGAACTA---------------TAT---CCTTTGACTTCCCTCAGATC
ACTCTTTGGCAACGACCCATCGTCACAATAA
>FJ496152/B/US/2001/TRJO_flA2
CTTCAGAA------CAGA------------------------------------CCAGAGCCAACAGCCCCA--------
----------------------------------------CCA---------GAGGAGAGCTTCAGGTTTGGGGAAG---
AGACA---A------CA---------------------------ACTCCCTC---TC---A---GAAGCAGGAGCCA---
---------------ATAGA------CA---AGGAACTA---------------TAT---CCTTTGACTTCCCTCAGATC
ACTCTTTGGCAACGACCCATCGTCACAATAA
>FJ496153/B/US/2001/TRJO_flA9
CTTCAGAA------CAGA------------------------------------CCAGAGCCAACAGCCCCA--------
----------------------------------------CCA---------GAGGAGAGCTTCAGGTTTGGGGAAG---
AGACA---A------CA---------------------------ACTCCCTC---TC---A---GAAGCAGGAGCCA---
---------------ATAGA------CA---AGGAACTA---------------TAT---CCTTTGACTTCCCTCAGATC
ACTCTTTGGCAACGACCCATCGTCACAATAA
>FJ496154/B/US/2001/TRJO_flB1
CTTCAGAA------CAGA------------------------------------CCAGAGCCAACAGCCCCA--------
----------------------------------------CCA---------GAGGAGAGCTTCAGGTTTGGGGAAG---
AGACA---A------CA---------------------------ACTCCCTC---TC---A---GAAGCAGGAGCCA---
---------------ATAGA------CA---AGGAACTA---------------TAT---CCTTTGACTTCCCTCAGATC
ACTCTTTGGCAACGACCCATCGTCACAATAA
>FJ496155/B/US/2001/TRJO_flC6
CTTCAGAA------CAGA------------------------------------CCAGAGCCAACAGCCCCA--------
----------------------------------------CCA---------GAGGAGAGCTTCAGGTTTGGGGAAG---
AGACA---A------CA---------------------------ACTCCCTC---TC---A---GAAGCAGGAGCCA---
---------------ATAGA------CA---AGGAACTA---------------TAT---CCTTTGACTTCCCTCAGATC
ACTCTTTGGCAACGACCCATCGTCACAATAA
>FJ496156/B/US/2001/TRJO_flC9
CTTCAGAA------CAGA------------------------------------CCAGAGCCAACAGCCCCA--------
----------------------------------------CCA---------GAGGAGAGCTTCAGGTTTGGGGAAG---
AGACA---A------CA---------------------------ACTCCCTC---TC---A---GAAGCAGGAGCCA---
---------------ATAGA------CA---AGGAACTA---------------TAT---CCTTTGACTTCCCTCAGATC
ACTCTTTGGCAACGACCCATCGTCACAATAA
>FJ496157/B/US/2001/TRJO_flD3
CTTCAGAA------CAGA------------------------------------CCAGAGCCAACAGCCCCA--------
----------------------------------------CCA---------GAGGAGAGCTTCAGGTTTGGGGAAG---
AGACA---A------CA---------------------------ACTCCCTC---TC---A---GAAGCAGGAGCCA---
---------------ATAGA------CA---AGGAACTA---------------TAT---CCTTTGACTTCCCTCAGATC
ACTCTTTGGCAACGACCCATCGTCACAATAA
>FJ496158/B/US/1990/WEAU_flA11
CCTCAGAG------CAGA------------------------------------CTAGAACCAACAGCCCCA--------
----------------------------------------CCA---------GAAGAGAGCTTCAGGTTCAGGGAAG---
AGACA---A------CA---------------------------ACTCCCTC---TC---A---GAAGCAGGAGCCA---
---------------ATAGA------CA---AGGAGCTG---------------TAT---CCTTTAACTTCCCTCAAATC
ACTCTTTGGCAACGACCCCTCGTCACAATAA
>FJ496159/B/US/1990/WEAU_flE1
CCTCAGAG------CAGA------------------------------------CTAGAACCAACAGCCCCA--------
----------------------------------------CCA---------GAAGAGAGCTTCAGGTTCAGGGAAG---
AGACA---A------CA---------------------------ACTCCCTC---TC---A---GAAGCAGGAGCCA---
---------------ATAGA------CA---AGGAGCTG---------------TAT---CCTTTAACTTCCCTCAAATC
ACTCTTTGGCAACGACCCCTCGTCACAATAA
>FJ496160/B/US/1990/WEAU_flE3
CCTCAGAG------CAGA------------------------------------CTAGAACCAACAGCCCCA--------
----------------------------------------CCA---------GAAGAGAGCTTCAGGTTCAGGGAAG---
AGACA---A------CA---------------------------ACTCCCTC---TC---A---GAAGCAGGAGCCA---
---------------ATAGA------CA---AGGAGCTG---------------TAT---CCTTTAACTTCCCTCAAATC
ACTCTTTGGCAACGACCCCTCGTCACAATAA
>FJ496161/B/US/1990/WEAU_flE8
CCTCAGAG------CAGA------------------------------------CTAGAACCAACAGCCCCA--------
----------------------------------------CCA---------GAAGAGAGCTTCAGGTTCAGGGAAG---
AGACA---A------CA---------------------------ACTCCCTC---TC---A---GAAGCAGGAGCCA---
---------------ATAGA------CA---AGGAGCTG---------------TAT---CCTTTAACTTCCCTCAAATC
ACTCTTTGGCAACGACCCCTCGTCACAATAA
>FJ496162/B/US/1990/WEAU_flF2
CCTCAGAG------CAGA------------------------------------CTAGAACCAACAGCCCCA--------
----------------------------------------CCA---------GAAGAGAGCTTCAGGTTCAGGGAAG---
AGACA---A------CA---------------------------ACTCCCTC---TC---A---GAAGCAGGAGCCA---
---------------ATAGA------CA---AGGAGCTG---------------TAT---CCTTTAACTTCCCTCAAATC
ACTCTTTGGCAACGACCCCTCGTCACAATAA
>FJ496163/B/US/1990/WEAU_flF5
CCTCAGAG------CAGA------------------------------------CTAGAACCAACAGCCCCA--------
----------------------------------------CCA---------GAAGAGAGCTTCAGGTTCAGGGAAG---
AGACA---A------CA---------------------------ACTCCCTC---TC---A---GAAGCAGGAGCCA---
---------------ATAGA------CA---AGGAGCTG---------------TAT---CCTTTAACTTCCCTCAAATC
ACTCTTTGGCAACGACCCCTCGTCACAATAA
>FJ496164/B/US/1990/WEAU_flF6
CCTCAGAG------CAGA------------------------------------CTAGAACCAACAGCCCCA--------
----------------------------------------CCA---------GAAGAGAGCTTCAGGTTCAGGGAAG---
AGACA---A------CA---------------------------ACTCCCTC---TC---A---GAAGCAGGAGCCA---
---------------ATAGA------CA---AGGAGCTG---------------TAT---CCTTTAACTTCCCTCAAATC
ACTCTTTGGCAACGACCCCTCGTCACAATAA
>FJ496165/B/US/1990/WEAU_flF7
CCTCAGAG------CAGA------------------------------------CTAGAACCAACAGCCCCA--------
----------------------------------------CCA---------GAAGAGAGCTTCAGGTTCAGGGAAG---
AGACA---A------CA---------------------------ACTCCCTC---TC---A---GAAGCAGGAGCCA---
---------------ATAGA------CA---AGGAGCTG---------------TAT---CCTTTAACTTCCCTCAAATC
ACTCTTTGGCAACGACCCCTCGTCACAATAA
>FJ496166/B/US/1990/WEAU_flF9
CCTCAGAG------CAGA------------------------------------CTAGAACCAACAGCCCCA--------
----------------------------------------CCA---------GAAGAGAGCTTCAGGTTCAGGGAAG---
AGACA---A------CA---------------------------ACTCCCTC---TC---A---GAAGCAGGAGCCA---
---------------ATAGA------CA---GGGAGCTG---------------TAT---CCTTTAACTTCCCTCAAATC
ACTCTTTGGCAACGACCCCTCGTCACAATAA
>FJ496167/B/US/2000/WITO_flA1
CTTCAGAG------CAGA------------------------------------CCAGAGCCAACAGCCCCAACAGCCCC
A---------------------------------------CCG---------GAGGAGAGCTTCAGGTTTGGGGAAG---
AGACA---A------CA---------------------------ACTCCCCC---TC---A---GAAGCAGGAGACA---
---------------ATAGA------CA---AGGAGAAG---------------TAT---CCTTTGGCTTCCCTCAGATC
ACTCTTTGGCAACGACCCCTTGTCGCAATAA
>FJ496168/B/US/2000/WITO_flA2
CTTCAGAG------CAGA------------------------------------CCAGAGCCAACAGCCCCAACAGCCCC
A---------------------------------------CCG---------GAGGAGAGCTTCAGGTTTGGGGAAG---
AGACA---A------CA---------------------------ACTCCCCC---TC---A---GAAGCAGGAGACA---
---------------ATAGA------CA---AGGAGAAG---------------TAT---CCTTTGGCTTCCCTCAGATC
ACTCTTTGGCAACGACCCCTTGTCGCAATAA
>FJ496169/B/US/2000/WITO_flB3
CTTCAGAG------CAGA------------------------------------CCAGAGCCAACAGCCCCAACAGCCCC
A---------------------------------------CCG---------GAGGAGAGCTTCAGGTTTGGGGAAG---
AGACA---A------CA---------------------------ACTCCCCC---TC---A---GAAGCAGGAGACA---
---------------ATAGA------CA---AGGAGAAG---------------TAT---CCTTTGGCTTCCCTCAGATC
ACTCTTTGGCAACGACCCCTTGTCGCAATAA
>FJ496170/B/US/2000/WITO_flC1
CTTCAGAG------CAGA------------------------------------CCAGAGCCAACAGCCCCAACAGCCCC
A---------------------------------------CCG---------GAGGAGAGCTTCAGGTTTGGGGAAG---
AGACA---A------CA---------------------------ACTCCCCC---TC---A---GAAGCAGGAGACA---
---------------ATAGA------CA---AGGAGAAG---------------TAT---CCTTTGGCTTCCCTCAGATC
ACTCTTTGGCAACGACCCCTTGTCGCAATAA
>FJ496171/B/US/2000/WITO_flC10
CTTCAGAG------CAGA------------------------------------CCAGAGCCAACAGCCCCAACAGCCCC
A---------------------------------------CCG---------GAGGAGAGCTTCAGGTTTGGGGAAG---
AGACA---A------CA---------------------------ACTCCCCC---TC---A---GAAGCAGGAGACA---
---------------ATAGA------CA---AGGAGAAG---------------TAT---CCTTTGGCTTCCCTCAGATC
ACTCTTTGGCAACGACCCCTTGTCGCAATAA
>FJ496172/B/US/2000/WITO_flC3
CTTCAGAG------CAGA------------------------------------CCAGAGCCAACAGCCCCAACAGCCCC
A---------------------------------------CCG---------GAGGAGAGCTTCAGGTTTGGGGAAG---
AGACA---A------CA---------------------------ACTCCCCC---TC---A---GAAGCAGGAGACA---
---------------ATAGA------CA---AGGAGAAG---------------TAT---CCTTTGGCTTCCCTCAGATC
ACTCTTTGGCAACGACCCCTTGTCGCAATAA
>FJ496174/B/US/2000/WITO_flC9
CTTCAGAG------CAGA------------------------------------CCAGAGCCAACAGCCCCAACAGCCCC
A---------------------------------------CCG---------GAGGAGAGCTTCAGGTTTGGGGAAG---
AGACA---A------CA---------------------------ACTCCCCC---TC---A---GAAGCAGGAGACA---
---------------ATAGA------CA---AGGAGAAG---------------TAT---CCTTTGGCTTCCCTCAGATC
ACTCTTTGGCAACGACCCCTTGTCGCAATAA
>FJ496175/B/US/2000/WITO_flD5
CTTCAGAG------CAGA------------------------------------CCAGAGCCAACAGCCCCAACAGCCCC
A---------------------------------------CCG---------GAGGAGAGCTTCAGGTTTGGGGAAG---
AGACA---A------CA---------------------------ACTCCCCC---TC---A---GAAGCAGGAGACA---
---------------ATAGA------CA---AGGAGAAG---------------TAT---CCTTTGGCTTCCCTCAGATC
ACTCTTTGGCAACGACCCCTTGTCGCAATAA
>FJ496176/B/US/2000/WITO_flE1
CTTCAGAG------CAGA------------------------------------CCAGAGCCAACAGCCCCAACAGCCCC
A---------------------------------------CCG---------GAGGAGAGCTTCAGGTTTGGGGAAG---
AGACA---A------CA---------------------------ACTCCCCC---TC---A---GAAGCAGGAGACA---
---------------ATAGA------CA---AGGAGAAG---------------TAT---CCTTTGGCTTCCCTCAGATC
ACTCTTTGGCAACGACCCCTTGTCGCAATAA
>FJ496177/B/US/2000/WITO_flE10
CTTCAGAG------CAGA------------------------------------CCAGAGCCAACAGCCCCAACAGCCCC
A---------------------------------------CCG---------GAGGAGAGCTTCAGGTTTGGGGAAG---
AGACA---A------CA---------------------------ACTCCCCC---TC---A---GAAGCAGGAGACA---
---------------ATAGA------CA---AGGAGAAG---------------TAT---CCTTTGGCTTCCCTCAGATC
ACTCTTTGGCAACGACCCCTTGTCGCAATAA
>FJ496178/B/US/2000/WITO_flE11
CTTCAGAG------CAGA------------------------------------CCAGAGCCAACAGCCCCAACAGCCCC
A---------------------------------------CCG---------GAGGAGAGCTTCAGGTTTGGGGACG---
AGACA---A------CA---------------------------ACTCCCCC---TC---A---GAAGCAGGAGACA---
---------------ATAGA------CA---AGGAGAAG---------------TAT---CCTTTGGCTTCCCTCAGATC
ACTCTTTGGCAACGACCCCTTGTCGCAATAA
>FJ496179/B/US/2000/WITO_flE2
CTTCAGAG------CAGA------------------------------------CCAGAGCCAACAGCCCCAACAGCCCC
A---------------------------------------CCG---------GAGGAGAGCTTCAGGTTTGGGGAAG---
AGACA---A------CA---------------------------ACTCCCCC---TC---A---GAAGCAGGAGACA---
---------------ATAGA------CA---AGGAGAAG---------------TAT---CCTTTGGCTTCCCTCAGATC
ACTCTTTGGCAACGACCCCTTGTCGCAATAA
>FJ496180/B/US/2000/WITO_flE3
CTTCAGAG------CAGA------------------------------------CCAGAGCCAACAGCCCCAACAGCCCC
A---------------------------------------CCG---------GAGGAGAGCTTCAGGTTTGGGGAAG---
AGACA---A------CA---------------------------ACTCCCCC---TC---A---GAAGCAGGAGACA---
---------------ATAGA------CA---AGGAGAAG---------------TAT---CCTTTGGCTTCCCTCAGATC
ACTCTTTGGCAACGACCCCTTGTCGCAATAA
>FJ496181/B/US/2000/WITO_flF2
CTTCAGAG------CAGA------------------------------------CCAGAGCCAACAGCCCCAACAGCCCC
A---------------------------------------CCG---------GAGGAGAGCTTCAGGTTTGGGGAAG---
AGACA---A------CA---------------------------ACTCCCCC---TC---A---GAAGCAGGAGACA---
---------------ATAGA------CA---AGGAGAAG---------------TAT---CCTTTGGCTTCCCTCAGATC
ACTCTTTGGCAACGACCCCTTGTCGCAATAA
>FJ496182/B/US/2000/WITO_flF4
CTTCAGAG------CAGA------------------------------------CCAGAGCCAACAGCCCCAACAGCCCC
A---------------------------------------CCG---------GAGGAGAGCTTCAGGTTTGGGGAAG---
AGACA---A------CA---------------------------ACTCCCCC---TC---A---GAAGCAGGAGACA---
---------------ATAGA------CA---AGGAGAAG---------------TAT---CCTTTGGCTTCCCTCAGATC
ACTCTTTGGCAACGACCCCTTGTCGCAATAA
>FJ496184/B/US/2000/WITO_flH3
CTTCAGAG------CAGA------------------------------------CCAGAGCCAACAGCCCCAACAGCCCC
A---------------------------------------CCG---------GAGGAGAGCTTCAGGTTTGGGGAAG---
AGACA---A------CA---------------------------ACTCCCCC---TC---A---GAAGCAGGAGACA---
---------------ATAGA------CA---AGGAGAAG---------------TAT---CCTTTGGCTTCCCTCAGATC
ACTCTTTGGCAACGACCCCTTGTCGCAATAA
>FJ647145/B/ZA/1985/R84
CTTCAGAG------CAGA------------------------------------CCAGAGCCAACAGCCCCA--------
----------------------------------------CCA---------GAAGAGAGCTTCAGGTTTGGGGAAG---
AGACA---A------CA---------------------------ACTCCCTC---TC---A---GAAGCAGGAGCCG---
---------------ATAGA------CA---AGGAACTA---------------TAT---CCTTTAGCTTCCCTCAGATC
ACTCTTTGGCAACGACCCCTCGTCACAATAA
>FJ670524/B/ES/2008/X2400-3
CTTCAGAG------CAGA------------------------------------CCGGAGCCAACAGCCCCA--------
----------------------------------------CCG---------GCAGAGAGCTTCAGGTTTGGGGAGG---
AGACA---A------CA---------------------------ACTCCCCC---TC---A---GAAGCAGGAGCCG---
---------------GTAGA------CA---AGGGAATG---------------TAT---CCCTTGGATTCCCTCAGATC
ACTCTTTGGCAACGACCCCTCGTCACAATAA
>FJ670525/B/ES/2008/X2425-2
TGCCAGAA------CAGA------------------------------------CTAGAGCCAACAGCCCCA--------
----------------------------------------CCA---------GAGGAGAGCTTCAGGTTTGGGGAAG---
AGACA---------------------------------------ACTCCCTC---TC---A---GAAGCAGGGGAAG---
---------------GAAGA------CA---AGGAACTG---------------TAT---CCTTTAGCTTCCCTCAAATC
ACTCTTTGGCAACGACCCCTCGTCACAATAA
>FJ670531/B/ES/2008/P2008
CTCCAGAG------CAGA------------------------------------CCAGAGCCAACAGCCCCA--------
----------------------------------------CCA---------GAGGAGAGCTTCAGGTTCGGGGAGG---
AGACG---A------CA---------------------------ACTCCCTC---TC---A---GAAGCAGGAGCCG---
---------------ATAGA------CA---AGGAACTG---------------TAT---CCTTCAGCTTCCCTCAGATC
ACTCTTTGGCAACGACCCCTTGTCACAATAA
>FJ694790/B/DK/2007/PMVL_011
CTTCAGAG------CAGA------------------------------------CCAGAGCCATCAGCCCCA--------
----------------------------------------CCA---------GAAGAGAGCTTCAGGTTTGGGGAGG---
AGACA---G------CA---------------------------ACCCCCTC---TC---A---GAAGCAGGAGCCG---
---------------ACAGA------CA---AGGAACTG---------------TAT---CCTTTAACTTCCCTCAGATC
CCTCTTTGGCAACGACCCCTCGTCACAATAA
>FJ853620/B/ES/2008/P2021-3
CTTCAAAG------CAGG------------------------------------CCAGAACCAACAGCCCCA--------
----------------------------------------CCA---------GAGGAGAGCTTCAGGTTTGGGGAGG---
AGACA---A------CA---------------------------ACTCCCTC---TC---A---GAAGCAGGAGCCG---
---------------GTGGA------CA---AGGGG------------------TAT---CCTTTAGCTTCCCTCAGATC
ACTCTTTGGCAACGACCCCTTGTCACAATAA
>FJ853622/B/ES/2008/X2510_2
CTCCAGAG------CAGA------------------------------------CCAGAGCCAACAGCCCCA--------
----------------------------------------CCA---------GAAGAGAGCTTCAGGTTTGGGGAAG---
CAACG---------------------------------------GCTCCCCC---TC---A---GAAGCAGGAGCCG---
---------------ATAGA------CA---AGGAACTG---------------TAT---CCTTTAGCTTCCCTCAAATC
ACTCTTTGGCAACGACCCCTTGTCACAATAA
>FW555696/B/FR/1985/pNL43_patent
CTTCAGAG------CAGA------------------------------------CCAGAGCCAACAGCCCCA--------
----------------------------------------CCA---------GAAGAGAGCTTCAGGTTTGGGGAAG---
AGACA---A------CA---------------------------ACTCCCTC---TC---A---GAAGCAGGAGCCG---
---------------ATAGA------CA---AGGAACTG---------------TAT---CCTTTAGCTTCCCTCAGATC
ACTCTTTGGCAGCGACCCCTCGTCACAATAA
>GQ372988/B/ES/2008/ES_X2515_3
CTTCAGAG------CAGACCAGAGAGCAGA------------------------CCAGAGCCAACAGCCCCA--------
----------------------------------------CCA---------GAAGAGAGCTTCAGGTTTGGGGAAG---
AGGCA---A------CA---------------------------ACTCCCCC---TC---A---GAAACAGGAACCG---
---------------ACAAA------CA---AGGAGCTG---------------TAT---CCTTTAGCTTCCCTCAGATC
ACTCTTTGGCAACGACCCCTCGTCACAATAA
>GQ372990/B/ES/2008/ES_X2556_3
CTTCAGAG------CAGA------------------------------------CCAGAGCCAACAGCCCCA--------
----------------------------------------CCA---------GAGGAGAGCTTCAGGTTTGGGGAGG---
AGACA---A------CA---------------------------GCCCCCTC---TC---A---GAAGCAGGAACCG---
---------------ATAGA------CA---AGGACCTG---------------TAT---CCCTCAGCTTCCCTCAAATC
ACTCTTTGGCAACGACCCCTTGTCACAATAA
>GQ386779/B/ES/1989/G1p1
CCTCAGAA------CAGA------------------------------------CTAGAGCCAACAGCCCCACCAGCCCC
A---------------------------------------CCA---------GAAGAGAGCTTCAGGTTTGGGGAAG---
AGACA---A------CA---------------------------ACTCCCTC---TC---A---GAAGCAGGAGTTG---
---------------ATAGA------CA---AGGAACTG---------------TAT---CCTTCAGCTTCCCTCAAATC
ACTCTTTGGCAACGACCCCTTGTTACAATAA
>GQ386780/B/ES/1989/G1p11
CCTCAGAA------CAGA------------------------------------CTAGAGCCAACAGCCCCACCAGCCCC
A---------------------------------------CCA---------GAAGAGAGCTTCAGGTTTGGGGAAG---
AGACA---A------CA---------------------------ACTCCCTC---TC---A---GAAGCAGGAGTTG---
---------------ATAGA------CA---AGGAACTG---------------TAT---CCTTCAGCTTCCCTCAAATC
ACTCTTTGGCAACGACCCCTTGTTACAATAA
>GQ386781/B/ES/1989/G1_5p11
CCTCAGAA------CAGA------------------------------------CTAGAGCCAACAGCCCCACCAGCCCC
A---------------------------------------CCA---------GAAGAGAGCTTCAGGTTTGGGGAAG---
AGACA---A------CA---------------------------ACTCCCTC---TC---A---GAAGCAGGAGTTG---
---------------ATAGA------CA---AGGAACTG---------------TAT---CCTTCAGCTTCCCTCAAATC
ACTCTTTGGCAACGACCCCTTGTTACAATAA
>GQ386782/B/ES/1989/G2p1
CCTCAGAA------CAGA------------------------------------CTAGAGCCAACAGCCCCACCAGCCCC
A---------------------------------------CCA---------GAAGAGAGCTTCAGGTTTGGGGAAG---
AGACA---A------CA---------------------------ACTCCCTC---TC---A---GAAGCAGGAGTTG---
---------------ATAGA------CA---AGGAACTG---------------TAT---CCTTCAGCTTCCCTCAAATC
ACTCTTTGGCAACGACCCCTTGTTACAATAA
>GQ386783/B/ES/1989/G2p11
CCTCAGAA------CAGA------------------------------------CTAGAGCCAACAGCCCCACCAGCCCC
A---------------------------------------CCA---------GAAGAGAGCTTCAGGTTTGGGGAAG---
AGACA---A------CA---------------------------ACTCCCTC---TC---A---GAAGCAGGAGTTG---
---------------ATAGA------CA---AGGAACTG---------------TAT---CCTTCAGCTTCCCTCAAATC
ACTCTTTGGCAACGACCCCTTGTTACAATAA
>GQ386784/B/ES/1989/I1p1
CCTCAGAA------CAGA------------------------------------CTAGAGCCAACAGCCCCACCAGCCCC
A---------------------------------------CCA---------GAAGAGAGCTTCAGGTTTGGGGAAG---
AGACA---A------CA---------------------------ACTCCCTC---TC---A---GAAGCAGGAGATG---
---------------ATAGA------CA---AGGAACTG---------------TAT---CCTTCAGCTTCCCTCAAATC
ACTCTTTGGCAACGACCCCTTGTCACAATAA
>GQ386785/B/ES/1989/I1p11
CCTCAGAA------CAGA------------------------------------CTAGAGCCAACAGCCCCACCAGCCCC
A---------------------------------------CCA---------GAAGAGAGCTTCAGGTTTGGGGAAG---
AGACA---A------CA---------------------------ACTCCCTC---TC---A---GAAGCAGGAGATG---
---------------ATAGA------CA---AGGAACTG---------------TAT---CCTTCAGCTTCCCTCAAATC
ACTCTTTGGCAACGACCCCTTGTCACAATAA
>GQ386786/B/ES/1989/I5p1
CCTCAGAA------CAGA------------------------------------CTAGAGCCAACAGCCCCACCAGCCCC
A---------------------------------------CCA---------GAAGAGAGCTTCAGGTTTGGGGAAG---
AGACA---A------CA---------------------------ACTCCCTC---TC---A---GAAGCAGGAGATG---
---------------ATAGA------CA---AGGAACTG---------------TAT---CCTTCAGCTTCCCTCAAATC
ACTCTTTGGCAACGACCCCTTGTCACAATAA
>GQ386787/B/ES/1989/I5p11
CCTCAGAA------CAGA------------------------------------CTAGAGCCAACAGCCCCACCAGCCCC
A---------------------------------------CCA---------GAAGAGAGCTTCAGGTTTGGGGAAG---
AGACA---A------CA---------------------------ACTCCCTC---TC---A---GAAGCAGGAGATG---
---------------ATAGA------CA---AGGAACTG---------------TAT---CCTTCAGCTTCCCTCAAATC
ACTCTTTGGCAACGACCCCTTGTCACAATAA
>GQ386792/B/ES/1989/E1_5p1
CCTCAGAG------CAGA------------------------------------CTAGAGCCAACAGCCCCACCAGCCCC
A---------------------------------------CCA---------GAAGAGAGCTTCAGGTTTGGGGAAG---
AGACA---A------CA---------------------------ACTCCCTC---TC---A---GAAGCAGGAGCAG---
---------------ATAGA------CA---AGGAACTA---------------TAT---CCTTCAGCTTCCCTCAAATC
ACTCTTTGGCAACGACCCCTTGTCACAATAA
>GQ386793/B/ES/1989/E1_5p11
CCTCAGAG------CAGA------------------------------------CTAGAGCCAACAGCCCCACCAGCCCC
A---------------------------------------CCA---------GAAGAGAGCTTCAGGTTTGGGGAAG---
AGACA---A------CA---------------------------ACTCCCTC---TC---A---GAAGCAGGAGCAG---
---------------ATAGA------CA---AGGAACTA---------------TAT---CCTTCAGCTTCCCTCAAATC
ACTCTTTGGCAACGACCCCTTGTCACAATAA
>GU177863/B/CN/1999/plwj
CTTCAGAG------CAGA------------------------------------ACAGAGCCAACAGCCCCA--------
----------------------------------------CCA---------GAGGAGAGCTTCAGGTTTGGGGAAG---
AGACA---G------CA---------------------------ACTCCATC---TC---A---GAAGCAGGAGCCG---
---------------ATAGA------CA---AGGATCTA---------------TAT---CCTTTTGCCTCCCTCAGATC
ACTCTTTGGCAACGACCCCTCGTCACAATAA
>GU362881/B/ES/2009/P2149_3
CTTCAGAA------CAGA------------------------------------CCAGAGCCAACAGCCCCA--------
----------------------------------------CCA---------GAAGAGAGCTTCGGGTTTGGGGAGG---
AGATG---A------CA---------------------------CCTCCCCC---TC---A---GAAGCAGGAGCCA---
---------------ATAGA------CA---AGGAACTG---------------TAT---CCCTTAGCCTCCCTCAAATC
ACTCTTTGGCAACGACCCCTTGTCACAATAA
>GU362883/B/ES/2008/X2555_2
CTTCAGAA------CAGA------------------------------------CCAGAGCCAACAGCCCCGAACGGACC
AGAGCCAACAGCCCCA------------------------CCA---------GAAGAGAGCTTCAGGTTTGGGGAGG---
AGACA---A------CA---------------------------ACGCCCCC---TC---A---GAAGCAGGGGACG---
---------------GGAGA------CG---AGGAACTG---------------TAT---CCCTTAGCTTCCCTCAGATC
ACTCTTTGGCAACGACCCCTCGTCGAAATAA
>GU362885/B/ES/2009/X2689_2
CTCCAGAA------CAGA------------------------------------CCAGAGCCATCAGCCCCA--------
----------------------------------------CCA---------GAAGAGAGTTTCAGGTTTGGGGAAG---
AGACA---A------CA---------------------------GCTCCCTC---TC---A---GAAGCAGGAACCG---
---------------AAAGA------CA---AGGAACTG---------------TAT---CCTTTAGCTTCCCTCAAATC
ACTCTTTGGCAACGACCCCTAGTCCCAATAA
>GU362886/B/ES/2008/X2574_2
CTTCAAAG------CAGA------------------------------------CCAGAGCCAACAGCCCCA--------
----------------------------------------CCA---------GAAGAGAGCTTCAGGTTTGGGGAGG---
AGGGA---A------CA---------------------------ACTCTCCC---TC---A---GAAACAGGAACCG---
---------------ACAGA------CA---AGGAG--GATCTA----------TAT---CCTTTAGCTTCCCTCAAATC
ACTCTTTGGCAACGACCCCTCGTCGTAATAA
>GU647196/B/CN/1999/plwj11_6
CTTCAGAG------CAGA------------------------------------CCAGAGCCAACAGCCCCA--------
----------------------------------------CCA---------GAGGAGAGCTTCAGGTTTGGGGAAG---
AGACA---G------CA---------------------------ACTCCATC---TC---A---GAAGCAGGAGCCG---
---------------ATAGA------CA---AGGATCTA---------------TAT---CCTTTAGCCTCCCTCAGATC
ACTCTTTGGCAACGACCCCTCGTCACAATAA
>GU647197/B/CN/1999/plwj5_6
CTTCAGAG------CAGA------------------------------------CCAGAGCCAACAGCCCCA--------
----------------------------------------CCA---------GAGGAGAGCTTCAGGTTTGGGGAAG---
AGACA---G------CA---------------------------ACTCCATC---TC---A---GAAGCAGGAGTCG---
---------------ATAGA------CA---AGGATCTA---------------TAT---CCTTTAGCCTCCCTCAGATC
ACTCTTTGGCAACGACCCCTCGTCACAATAA
>GU647198/B/CN/1999/plwj2_6
CTTCAGAG------CAGA------------------------------------CCAGAGCCAACAGCCCCA--------
----------------------------------------CCA---------GAGGAGAGCTTCAGGTTTGGGGAAG---
AGACA---G------CA---------------------------ACTCCATC---TC---A---GAAGCAGGAGTCG---
---------------ATAGA------CA---AGGATCTA---------------TAT---CCTTTAGCCTCCCTCAGATC
ACTCTTTGGCAACGACCCCTCGTCACAATAA
>HH978650/B/FR/1983/HXB2_patent
CTTCAGAG------CAGA------------------------------------CCAGAGCCAACAGCCCCA--------
----------------------------------------CCA---------GAAGAGAGCTTCAGGTCTGGGGTAG---
AGACA---A------CA---------------------------ACTCCCCC---TC---A---GAAGCAGGAGCCG---
---------------ATAGA------CA---AGGAACTG---------------TAT---CCTTTAACTTCCCTCAGGTC
ACTCTTTGGCAACGACCCCTCGTCACAATAA
>HI964165/B/FR/1983/HXB2_patent
CTTCAGAG------CAGA------------------------------------CCAGAGCCAACAGCCCCA--------
----------------------------------------CCA---------GAAGAGAGCTTCAGGTCTGGGGTAG---
AGACA---A------CA---------------------------ACTCCCCC---TC---A---GAAGCAGGAGCCG---
---------------ATAGA------CA---AGGAACTG---------------TAT---CCTTTAACTTCCCTCAGGTC
ACTCTTTGGCAACGACCCCTCGTCACAATAA
>HM469975/B/ES/2009/S61_E1_5p21
CCTCAGAG------CAGA------------------------------------CTAGAGCCAACAGCCCCACCAGCCCC
A---------------------------------------CCA---------GAAGAGAGCTTCAGGTTTGGGGAAG---
AGACA---A------CA---------------------------ACTCCCTC---TC---A---GAAGCAGGAGCAG---
---------------ATAGA------CA---AGGAACTA---------------TAT---CCTTCAGCTTCCCTCAAATC
ACTCTTTGGCAACGACCCCTTGTCACAATAA
>HM469977/B/ES/2009/S61_G2p21
CCTCAGAA------CAGA------------------------------------CTAGAGCCAACAGCCCCACCAGCCCC
A---------------------------------------CCA---------GAAGAGAGCTTCAGGTTTGGGGAAG---
AGACA---A------CA---------------------------ACTCCCTC---TC---A---GAAGCAGGAGTTG---
---------------ATAGA------CA---AGGAACTG---------------TAT---CCTTCAGCTTCCCTCAAATC
ACTCTTTGGCAACGACCCCTTGTTACAATAA
>HM469978/B/ES/2009/S61_G1_5p21
CCTCAGAA------CAGA------------------------------------CTAGAGCCAACAGCCCCACCAGCCCC
A---------------------------------------CCA---------GAAGAGAGCTTCAGGTTTGGGGAAG---
AGACA---A------CA---------------------------ACTCCCTC---TC---A---GAAGCAGGAGTTG---
---------------ATAGA------CA---AGGAACTG---------------TAT---CCTTCAGCTTCCCTCAAATC
ACTCTTTGGCAACGACCCCTTGTTACAATAA
>HM469979/B/ES/2009/S61_H1_5p21
CCTCAGAA------CAGA------------------------------------CTAGAGCCAACAGCCCCACCAGCCCC
A---------------------------------------CCA---------GAAGAGAGCTTCAGGTTTGGGGAAG---
AGACA---A------CA---------------------------ACTCCCTC---TC---A---GAAGCAGGAGTTG---
---------------ATAGA------CA---AGGAACTG---------------TAT---CCTTCAGCTTCCCTCAAATC
ACTCTTTGGCAACGACCCCTTGTTATAATAA
>HM469980/B/ES/2009/S61_I1p21
CCTCAGAA------CAGA------------------------------------CTAGAGCCAACAGCCCCACCAGCCCC
A---------------------------------------CCA---------GAAGAGAGCTTCAGGTTTGGGGAAG---
AGACA---A------CA---------------------------ACTCCCTC---TC---A---GAAGCAGGAGATG---
---------------ATAGA------CA---AGGAACTG---------------TAT---CCTTCAGCTTCCCTCAAATC
ACTCTTTGGCAACGACCCCTTGTCACAATAA
>HM469981/B/ES/2009/S61_I5p21
CCTCAGAA------CAGA------------------------------------CTAGAGCCAACAGCCCCWCCAGCCMC
A---------------------------------------CCA---------GAAGAGAGCTTCAGGTTTGGGGAAG---
AGACA---A------CA---------------------------ACTCCCTC---TC---A---GAAGCAGGAGATG---
---------------ATAGA------CA---AGGAACTG---------------TAT---CCTTCAGCTTCCCTCAAATC
ACTCTTTGGCAACGACCCCTTGTCACAATAA
>HM586187/B/GB/2003/MM33d12p
CTTCAAAA------CAGA------------------------------------CCAGAGCCATCAGCCCCA--------
----------------------------------------CCA---------GAAGAGAGCTTCAGGTTTGGGGAGG---
AGACA---A------CAACTCCCTCCACA---------------ACTCCCTC---TC---A---GAAGCAGGGGCAG---
---------------ATGGA------CA---AGGGCCTGTAT------------CCT---CCTTTAGCTTCCCTCAAATC
ACTCTTTGGCAACGACCCCTAGTCACAATAA
>HM586193/B/GB/2004/MM39d11p
CTTCAGAG------CAGA------------------------------------CCAGAGCCATCAGCCCCA--------
----------------------------------------CCG---------GAAGAGAGCTTCAGGTTTGGGGAAG---
AGACA---G------CG---------------------------ACTCCCTC---TC---A---GAAGCAAGAGCGG---
---------------ATAGA------CA---AGGAACAG---------------TAT---CCTTTAACCTCCCTCAGATC
ACTCTTTGGCAACGACCCCTTGTCACAATAA
>HM586198/B/GB/2004/MM42d22_GN1
CTTCAGAG------CAGA------------------------------------CCAGAGCCAACAGCCCCA--------
----------------------------------------CCA---------GAAGAGAGCTTCAGGTTTGGGGAAG---
AGACA---A------CA---------------------------ACTCCCTC---TC---A---GAAGCAGGAGCAG---
---------------ATAGA------CA---AAGAGATGTAT------------CCT---CCTTTGACTTCCCTCAGATC
ACTCTTTGGCAACGACCCCTCGTCACAATAA
>HM586200/B/GB/2004/MM42d92_GN1
CTTCAGAA------CAGA------------------------------------CCAGAGCCAACAGCCCCA--------
----------------------------------------CCA---------GAAGAGAGCTTCAGGTTTGGGGAAG---
AGACA---A------CA---------------------------ACTCCCTC---TC---A---GAAGCAGGAGCAG---
---------------ATAGA------CA---AAGAGATGTAT------------CCT---CCTTTGACTTCCCTCAGATC
ACTCTTTGGCAACGACCCCTCGTCACAATAA
>HM586202/B/GB/2005/MM42d183_GN1
CTTCAGAG------CAGA------------------------------------CCAGAGCCAACAGCCCCA--------
----------------------------------------CCA---------GAAGAGAGCTTCAGGTTTGGGGAAG---
AGACA---A------CA---------------------------ACTCCCTC---TC---A---GAAGCAGGAGCAG---
---------------ATAGA------CA---AAGAGATGTAT------------CCT---CCTTTGACTTCCCTCAGATC
ACTCTTTGGCAACGACCCCTCGTCACAATAA
>HM586204/B/GB/2005/MM42d324_GN1
CTTCAGAG------CAGA------------------------------------CCAGAGCCAACAGCCCCA--------
----------------------------------------CCA---------GAAGAGAGCTTCAGGTTTGGGGAAG---
AGACA---A------CA---------------------------ACTCCCTC---TC---A---GAAGCAGGAGCAG---
---------------ATAGA------CA---AAGAGATGTAT------------CCT---CCTTTGACTTCCCTCAGATC
ACTCTTTGGCAACGACCCCTCGTCATAATAA
>HM586206/B/GB/2004/MM43d21_GN1
CTTCAGAG------CAGA------------------------------------CCAGAGCCAACAGCCCCAACAGCCCC
A---------------------------------------CCA---------GAGGAGAGCTTCGGGTTTGGGGAAG---
AGACA---G------CA---------------------------ACTCCCTC---TC---A---GAAGCAGGGACCG---
---------------ATAGA------CA---AGGAACTG---------------TAT---CCCTTAGCTTCCCTCAGATC
ACTCTTTGGCAACGACCCCTCGTCACAATAA
>HM586207/B/GB/2005/MM43d101_GN1
CTTCAGAG------CAGA------------------------------------CCAGAGCCAACAGCCCCAACAGCCCC
A---------------------------------------CCA---------GAGGAGAGCTTCGGGTTTGGGGAAG---
AGACA---G------CA---------------------------ACTCCCTC---TC---A---GAAGCAGGGACCG---
---------------ATAGA------CA---AGGAACTG---------------TAT---CCCTTAGCTTCCCTCAGATC
ACTCTTTGGCAACGACCCCTCGTCACAATAA
>HM586208/B/GB/2005/MM43d228_GN1
CTTCAGAG------CAGA------------------------------------CCAGAGCCAACAGCCCCAACAGCCCC
A---------------------------------------CCA---------GAGGAGAGCTTCGGGTTTGGGGAAG---
AGACA---G------CA---------------------------ACTCCCTC---TC---A---GAAGCAGGGACCG---
---------------ATAGA------CA---AGGAACTG---------------TAT---CCCTTAGCTTCCCTCAGATC
ACTCTTTGGCAACGACCCCTCGTCACAATAA
>HM586209/B/GB/2005/MM43d368_GN1
CTTCAGAG------CAGA------------------------------------CCAGAGCCAACAGCCCCAACAGCCCC
A---------------------------------------CCA---------GAGGAGAGCTTCGGGTTTGGGGAAG---
AGACA---G------CA---------------------------ACTCCCTC---TC---A---GAAGCAGGGACCG---
---------------ATAGA------CA---AGGAMCTG---------------TAT---CCCTTAGCTTCCCTCAGATC
ACTCTTTGGCAACGACCCCTCGTCACAATAA
>HM586210/B/GB/2005/MM45d22_GN1
CTTCAGAG------CAGA------------------------------------CCAGAACCAACAGCCCCA--------
----------------------------------------CCA---------GAGGAGAGCTTCAGGTTTGGGGAAG---
AAACA---------------------------------------ACTCCCTC---CC---C---GAAGCAGGAGCCG---
---------------ACAGA------CA---AGGGACTG---------------TAT---CCTTTAGCTTCCCTCAGATC
ACTCTTTGGCAACGACCCCTCGTCACAATAA
>HM586211/B/GB/2005/MM45d87_GN1
CTTCAGAG------CAGA------------------------------------CCAGAACCAACAGCCCCA--------
----------------------------------------CCA---------GAGGAGAGCTTCAGGTTTGGGGAAG---
AAACA---------------------------------------ACTCCCTC---CC---C---GAAGCAGGAGCCG---
---------------ACAGA------CA---AGGGACTG---------------TAT---CCTTTAGCTTCCCTCAGATC
ACTCTTTGGCAACGACCCCTCGTCACAATAA
>HM586212/B/GB/2005/MM45d213_GN1
CTTCAGAG------CAGA------------------------------------CCAGAACCAACAGCCCCA--------
----------------------------------------CCA---------GAGGAGAGCTTCAGGTTTGGGGAAG---
AAACA---------------------------------------ACTCCCTC---CC---C---GAAGCAGGAGCCG---
---------------ACAGA------CA---AGGGACTG---------------TAT---CCTTTAGCTTCCCTCAGATC
ACTCTTTGGCAACGACCCCTCGTCACAATAA
>HQ215554/B/CN/2008/1106
CTTCAGAG------CAGA------------------------------------CCAGAGCCGACAGCCCCA--------
----------------------------------------CCA---------GCAGAGAGCCTCATGTTTGGGGAGG---
AGACA---A------CA---------------------------ACTCCCCC---TC---A---GAAGCAGGAGACAGTA
GAC------------AGGGA------CA---AGGAACTG---------------TAT---CCTTTAGCTTCCCTCAAATC
ACTCTTTGGCAACGACCCCTCGTCTCAATAA
>HQ215556/B/CN/2009/1121
GCTCAGAG------CAGA------------------------------------CTAGAGCCGACAGCCCCA--------
----------------------------------------CCA---------GCAGAGAGCTTCGGGTTTGGGGAGG---
AGAAA---A------CA---------------------------ACTCCCCC---TC---A---GAAGCAGGAGCCG---
---------------ATAGA------CA---AGGAACTG---------------TAT---CCTTTAGCTTCCCTCAAATC
ACTCTTTGGCAGCGACCCCTCGTCTCAATAA
>JA806687/B/FR/1983/HXB2-patent
CTTCAGAG------CAGA------------------------------------CCAGAGCCAACAGCCCCA--------
----------------------------------------CCA---------GAAGAGAGCTTCAGGTCTGGGGTAG---
AGACA---A------CA---------------------------ACTCCCCC---TC---A---GAAGCAGGAGCCG---
---------------ATAGA------CA---AGGAACTG---------------TAT---CCTTTAACTTCCCTCAGGTC
ACTCTTTGGCAACGACCCCTCGTCACAATAA
>JF320003/B/US/2006/502_0341_FL05
CTTCAGAG------CAGA------------------------------------CCAGAGCCAACAGCCCCACCAGCCCC
A---------------------------------------CCA---------GAAGAGAGCTTCAGGTTTGGGGAAG---
AGACA---G------CA---------------------------ACTCCCCC---TC---A---GAGGCAGGAGCAG---
---------------AGGGA------CG---AGGAAAAG---------------TAT---CCGTTAACCTCCCTCAGATC
ACTCTTTGGCAACGACCCCTCGTCACAATAA
>JF320005/B/US/2006/502_0341_FL04
CTTCAGAG------CAGA------------------------------------CCAGAGCCAACAGCCCCACCAGCCCC
A---------------------------------------CCA---------GAAGAGAGCTTCAGGTTTGGGGAAG---
AGACA---G------CA---------------------------ACTCCCCC---TC---A---GAGGCAGGAGCAG---
---------------AGGGA------CG---AGGAAAAG---------------TAT---CCGTTAACCTCCCTCAGATC
ACTCTTTGGCAACGACCCCTCGTCACAATAA
>JF320006/B/US/2006/502_0341_FL07
CTTCAGAG------CAGA------------------------------------CCAGAGCCAACAGCCCCACCAGCCCC
A---------------------------------------CCA---------GAAGAGAGCTTCAGGTTTGGGGAAG---
AGACA---G------CA---------------------------ACTCCCCC---TC---A---GAGGCAGGAGCAG---
---------------AGGGA------CG---AGGAAAAG---------------TAT---CCGTTAACCTCCCTCAGATC
ACTCTTTGGCAACGACCCCTCGTCACAATAA
>JF320008/B/PE/2006/502_0524_FL04
CTTCAGAG------CAGA------------------------------------CCAGAGCCAACAGCCCCA--------
----------------------------------------CCA---------GAGGAGAGCTTCAGGTTTGGGGAAG---
AGACA---G------CA---------------------------AAGCCCTC---TC---A---GAAGCAGGAAGAG---
---------------AAGGA------GA---AGGAACTG---------------TAT---CCTTTAGCTTCCCTCAAATC
ACTCTTTGGCAACGACCCGTTGTCCCAATAA
>JF320009/B/PE/2006/502_0524_FL05
CTTCAGAG------CAGA------------------------------------CCAGAGCCAACAGCCCCA--------
----------------------------------------CCA---------GAGGAGAGCTTCAGGTTTGGGGAAG---
AGACA---G------CA---------------------------AAGCCCTC---TC---A---GAAGCAGGAAGAG---
---------------AAGGA------GA---AGGAACTG---------------TAT---CCTTTAGCTTCCCTCAAATC
ACTCTTTGGCAACGACCCGTTGTCCCAATAA
>JF320010/B/PE/2006/502_0524_FL06
CTTCAGAG------CAGA------------------------------------CCAGAGCCAACAGCCCCA--------
----------------------------------------CCA---------GAGGAGAGCTTCAGGTTTGGGGAAG---
AGACA---G------CA---------------------------AAGCCCTC---TC---A---GAAGCAGGAAGAG---
---------------AAGGA------GA---AGGAACTG---------------TAT---CCTTTAGCTTCCCTCAAATC
ACTCTTTGGCAACGACCCGTTGTCCCAATAA
>JF320012/B/PE/2007/502_1399_wg6
CTTCAGAG------CAGA------------------------------------CCAGAGCCATCAGCTCCA--------
----------------------------------------CCA---------GCAGAGAGCTTCAGG------GAGG---
AGACA---A------CA---------------------------ACCCCACC---TC---A---GAAGCAGGATCTG---
---------------ATAGA------CA---AGGAACTG---------------TAT---CCTTCAGCTTCCCTCAAATC
ACTCTTTGGCAACGACCCCTTGTCACAATAA
>JF320013/B/PE/2007/502_1399_wg4
CTTCAGAG------CAGA------------------------------------CCAGAGCCATCAGCTCCA--------
----------------------------------------CCA---------GCAGAGAGCTTCAGG------GAGG---
AGACA---A------CA---------------------------ACCCCACC---TC---A---GAAGCAGGATCTG---
---------------ATAGA------CA---AGGAACTG---------------TAT---CCTTCAGCTTCCCTCAAATC
ACTCTTTGGCAACGACCCCTTGTCACAATAA
>JF320014/B/PE/2007/502_1399_wg5
CTTCAGAG------CAGA------------------------------------CCAGAGCCATCAGCTCCA--------
----------------------------------------CCA---------GCAGAGAGCTTCAGG------GAGG---
AGACA---A------CA---------------------------ACCCCACC---TC---A---GAAGCAGGATCTG---
---------------ATAGA------CA---AGGAACTG---------------TAT---CCTTCAGCTTCCCTCAAATC
ACTCTTTGGCAACGACCCCTTGTCACAATAA
>JF320015/B/PE/2007/502_1399_wg1
CTTCAGAG------CAGA------------------------------------CCAGAGCCATCAGCTCCA--------
----------------------------------------CCA---------GCAGAAAGCTTCAGG------GAGG---
AGACA---A------CA---------------------------ACCCCACC---TC---A---GAAGCAGGATCTG---
---------------ATAGA------CA---AGGAACTG---------------TAT---CCTTCAGCTTCCCTCAAATC
ACTCTTTGGCAACGACCCCTTGTCACAATAA
>JF320016/B/PE/2007/502_1399_wg3
CTTCAGAG------CAGA------------------------------------CCAGAGCCATCAGCTCCA--------
----------------------------------------CCA---------GCAGAGAGCTTCAGG------GAGG---
AGACA---A------CA---------------------------ACCCCACC---TC---A---GAAGCAGGATCTG---
---------------ATAGA------CA---AGGAACTG---------------TAT---CCTTCAGCTTCCCTCAAATC
ACTCTTTGGCAACGACCCCTTGTCACAATAA
>JF320017/B/PE/2007/502_2649_wg2
CTTCAGAG------CAGA------------------------------------CCAGAGCCAACAGCCCCA--------
----------------------------------------CCA---------GAAGAGAGCTTCAGGTTTGTAGAAG---
AGATA---A------CA---------------------------ACTCCCTC---TC---A---GAAGCAGGAGCAGACG
AAGGAGTCG------ACAGG------GC---AGGACCTA---------------TAT---CCTTTAACCTCCCTCAAATC
ACTCTTTGGCAACGACCCCTCGTCACAATAA
>JF320018/B/PE/2007/502_2254_FL6
CTTCAGGG------CAGA------------------------------------CCAGAGCCAACAGCCCCACCAATGGA
GAGCTTCAGGTTTGGGACAGAGCCAACAGCCCCA------CCA---------GAGGAGAGCTTCAAGTTTGGGGGGG---
AGACA---G------CA---------------------------AGTCCCTC---TC---A---GAAGCAGAAGCAGGAG
CCG------------ACAGA------CA---AGGAACTG---------------TAT---CCTTTAGCTTCCCTCAGATC
ACTCTTTGGCAACGACCAATAGTTGTAGTAA
>JF320019/B/PE/2007/502_2649_wg8
CTTCAGAA------CAGA------------------------------------CCAGAGCCAACAGCCCCA--------
----------------------------------------CCA---------GAAGAGAGCTTCAGGTTTGTAGAAG---
AGATA---A------CA---------------------------ACTCCCTC---TC---A---GAAGCAGGAGCAGACG
AAGGAGTCG------ACAGG------GC---AGGACCTA---------------TAT---CCTTTAACCTCCCTCAAATC
ACTCTTTGGCAACGACCCCTCGTCACAATAA
>JF320020/B/PE/2007/502_2254_FL2
CTTCAGGG------CAGA------------------------------------CCAGAGCCAACAGCCCCACCAATGGA
GAGCTTCAGGTTTGGGACAGAGCCAACAGCCCCA------CCA---------GAGGAGAGCTTCAAGTTTGGGGGGG---
AGACA---G------CA---------------------------AGTCCCTC---TC---A---GAAGCAGAAGCAGGAG
CCG------------ACAGA------CA---AGGAACTG---------------TAT---CCTTTAGCTTCCCTCAGATC
ACTCTTTGGCAACGACCAATAGTTGTAGTAA
>JF320021/B/PE/2007/502_2254_FL5
CTTCAGGG------CAGA------------------------------------CCAGAGCCAACAGCCCCACCAATGGA
GAGCTTCAGGTTTGGGACAGAGCCAACAGCCCCA------CCA---------GAGGAGAGCTTCAAGTTTGGGGGGG---
AGACA---G------CA---------------------------AGTCCCTC---TC---A---GAAGCAGAAGCAGGAG
CCG------------ACAGA------CA---AGGAACTG---------------TAT---CCTTTAGCTTCCCTCAGATC
ACTCTTTGGCAACGACCAATAGTTGTAGTAA
>JF320022/B/PE/2007/502_2649_wg7
CTTCAGAG------CAGA------------------------------------CCAGAGCCAACAGCCCCA--------
----------------------------------------CCA---------GAAGAGAGCTTCAGGTTTGTAGAAG---
AGATA---A------CA---------------------------ACTCCCTC---TC---A---GAAGCAGGAGCAGACG
AAGGAGTCG------ACAGG------GC---AGGACCTA---------------TAT---CCTTTAACCTCCCTCAAATC
ACTCTTTGGCAACGACCCCTCGTCACAATAA
>JF320023/B/PE/2007/502_2254_FL3
CTTCAGGG------CAGA------------------------------------CCAGAGCCAACAGCCCCACCAATGGA
GAGCTTCAGGTTTGGGACAGAGCCAACAGCCCCA------CCA---------GAGGAGAGCTTCAAGTTTGGGGGGG---
AGACA---G------CA---------------------------AGTCCCTC---TC---A---GAAGCAGAAGCAGGAG
CCG------------ACAGA------CA---AGGAACTG---------------TAT---CCTTTAGCTTCCCTCAGATC
ACTCTTTGGCAACGACCAATAGTTGTAGTAA
>JF320024/B/PE/2007/502_2254_FL1
CTTCAGGG------CAGA------------------------------------CCAGAGCCAACAGCCCCACCAATGGA
GAGCTTCAGGTTTGGGACAGAGCCAACAGCCCCA------CCA---------GAGGAGAGCTTCAAGTTTGGGGGGG---
AGACA---G------CA---------------------------AGTCCCTC---TC---A---GAAGCAGAAGCAGGAG
CCG------------ACAGA------CA---AGGAACTG---------------TAT---CCTTTAGCTTCCCTCAGATC
ACTCTTTGGCAACGACCAATAGTTGTAGTAA
>JF320025/B/PE/2007/502_2649_wg10
CTTCAGAA------CAGA------------------------------------CCAGAGCCAACAGCCCCA--------
----------------------------------------CCA---------GAAGAGAGCTTCAGGTTTGTAGAAG---
AGATA---A------CA---------------------------ACTCCCTC---TC---A---GAAGCAGGAGCAGACG
AAGGAGTCG------ACAGG------GC---AGGACCTA---------------TAT---CCTTTAACCTCCCTCAAATC
ACTCTTTGGCAACGACCCCTCGTCACAATAA
>JF320026/B/PE/2007/502_2254_FL4
CT-CAGA-------------------------------------------------------------------------
------------------------------------------A---------GCAGAA-----------G---CAGG---
AG------------------------------------------------------------------------CCG---
---------------ACAGA------CA---AGGAACTG---------------TAT---CCTTTAGCTTCCCTCAGATC
ACTCTGTGGCAACGACCAATAGTTGTAGTAA
>JF320027/B/PE/2007/502_2649_wg5
CTTCAGAA------CAGA------------------------------------CCAGAGCCAACAGCCCCA--------
----------------------------------------CCA---------GAAGAGAGCTTCAGGTTTGTAGAAG---
AGATA---A------CA---------------------------ACTCCCTC---TC---A---GAAGCAGGAGCAGACG
AAGGAGTCG------ACAGG------GC---AGGACCTA---------------TAT---CCTTTAACCTCCCTCAAATC
ACTCTTTGGCAACGACCCCTCGTCACAATAA
>JF320028/B/PE/2007/502_2349_wg2
CTTCAGAG------CAGG------------------------------------CCAGAACCAACAGCCCCA--------
----------------------------------------CCA---------GAAGAGAGCTTCAGGTTTGTGGAGG---
AGAAA---A------CA---------------------------ACCCCCTC---TC---A---GAAACAGGAGCCG---
---------------ATAGA------CC---AGGAACTGTAT------------CCT---CCTTTAGCTTCCCTCAAATC
TCTCTTTGGCAACGACCCCTCGTCACAATAA
>JF320029/B/PE/2007/502_2349_wg9
CTTCAGAG------CAGG------------------------------------CCAGAACCAACAGCCCCA--------
----------------------------------------CCA---------GAAGAGAGCTTCAGGTTTGTGGAGG---
AGAAA---A------CA---------------------------ACCCCCTC---TC---A---GAAACAGGAGCCG---
---------------ATAGA------CC---AGGAACTGTAT------------CCT---CCTTTAGCTTCCCTCAAATC
TCTCTTTGGCAACGACCCCTCGTCACAATAA
>JF320030/B/PE/2007/502_2649_wg3
CTTCAGAG------CAGA------------------------------------CCAGAGCCAACAGCCCCA--------
----------------------------------------CCA---------GAAGAGAGCTTCAGGTTTGTAGAAG---
AGATA---A------CA---------------------------ACTCCCTC---TC---A---GAAGCAGGAGCAGACG
AAGGAGTCG------ACAGG------GC---AGGACCTA---------------TAT---CCTTTAACCTCCCTCAAATC
ACTCTTTGGCAACGACCCCTCGTCACAATAA
>JF320031/B/PE/2007/502_2349_wg4
CTTCAGAG------CAGG------------------------------------CCAGAACCAACAGCCCCA--------
----------------------------------------CCA---------GAAGAGAGCTTCAGGTTTGTGGAGG---
AGAAA---A------CA---------------------------ACCCCCTC---TC---A---GAAACAGGAGCCG---
---------------ATAGA------CC---AGGAACTGTAT------------CCT---CCTTTAGCTTCCCTCAAATC
TCTCTTTGGCAACGACCCCTCGTCACAATAA
>JF320032/B/PE/2007/502_2349_wg5
CTTCAGAG------CAGG------------------------------------CCAGAACCAACAGCCCCA--------
----------------------------------------CCA---------GAAGAGAGCTTCAGGTTTGTGGAGG---
AGAAA---A------CA---------------------------ACCCCCTC---TC---A---GAAACAGGAGCCG---
---------------ATAGA------CC---AGGAACTGTAT------------CCT---CCTTTAGCTTCCCTCAAATC
TCTCTTTGGCAACGACCCCTCGTCACAATAA
>JF320033/B/PE/2007/502_2649_wg4
CTTCAGAG------CAGA------------------------------------CCAGAGCCAACAGCCCCA--------
----------------------------------------CCA---------GAAGAGAGCTTCAGGTTTGTAGAAG---
AGATA---A------CA---------------------------ACTCCCTC---TC---A---GAAGCAGGAGCAGACG
AAGGAGTCG------ACAGG------GC---AGGACCTA---------------TAT---CCTTTAACCTCCCTCAAATC
ACTCTTTGGCAACGACCCCTCGTCACAATAA
>JF320034/B/PE/2007/502_2649_wg1
CTTCAGAG------CAGA------------------------------------CCAGAGCCAACAGCCCCA--------
----------------------------------------CCA---------GAAGAGAGCTTCAGGTTTGTAGAAG---
AGATA---A------CA---------------------------ACTCCCTC---TC---A---GAAGCAGGAGCAGACG
AAGGAGTCG------ACAGG------GC---AGGACCTA---------------TAT---CCTTTAACCTCCCTCAAATC
ACTCTTTGGCAACGACCCCTCGTCACAATAA
>JF320035/B/PE/2007/502_2649_wg9
CTTCAGAG------CAGA------------------------------------CCAGAGCCAACAGCCCCA--------
----------------------------------------CCA---------GAAGAGAGCTTCAGGTTTGTAGAAG---
AGATA---A------CA---------------------------ACTCCCTC---TC---A---GAAGCAGGAGCAGACG
AAGGAGTCG------ACAGG------GC---AGGACCTA---------------TAT---CCTTTAACCTCCCTCAAATC
ACTCTTTGGCAACGACCCCTCGTCACAATAA
>JF320036/B/US/2006/502_0227_FL05
CCTCAGGG------CAGA------------------------------------CTAACACCAACAGCCCCACCAGCCCC
A---------------------------------------CCA---------GAAGAGAGCTTCAGGTTTGGGGAGG---
AGACA---A------CA---------------------------AACCCCTC---TC---A---AAGGCAGGAACCG---
---------------ATAGA------CC---AGGAACGG---------------TAT---CCTTTAACCTCCCTCAGATC
ACTCTTTGGCAACGACCCCTCGTCGCAATAA
>JF320038/B/US/2006/502_0572_FL06
CTTCAGAA------CAGA------------------------------------CCAGAGCCAACAGCCCCA--------
----------------------------------------CCA---------GCAGAGAGCTTCAGGTTTGGGGAGG---
AGACA---A------CA---------------------------ACTCCCTC---TC---A---GAAGCCGGAGCCG---
---------------ATAGA------CA---GGGAACTG---------------TAT---CCTTTAGCTTCCCTCAAATC
ACTCTTTGGCAACGACCCCTCGTCACAATAA
>JF320039/B/US/2006/502_0572_FL02
CTTCAGAA------CAGA------------------------------------CCAGAGCCAACAGCCCCA--------
----------------------------------------CCA---------GCAGAGAGCTTCAGGTTTGGGGAGG---
AGACA---A------CA---------------------------ACTCCCTC---TC---A---GAAGCCGGAGCCG---
---------------ATAGA------CA---GGGAACTG---------------TAT---CCTTTAGCTTCCCTCAAATC
ACTCTTTGGCAACGACCCCTCGTCACAATAA
>JF320040/B/US/2006/502_0572_FL07
CTTCAGAA------CAGA------------------------------------CCAGAGCCAACAGCCCCA--------
----------------------------------------CCA---------GCAGAGAGCTTCAGGTTTGGGGAGG---
AGACA---A------CA---------------------------ACTCCCTC---TC---A---GAAGCCGGAGCCG---
---------------ATAGA------CA---GGGAACTG---------------TAT---CCTTTAGCTTCCCTCAAATC
ACTCTTTGGCAACGACCCCTCGTCACAATAA
>JF320041/B/US/2006/502_0572_FL01
CTTCAGAA------CAGA------------------------------------CCAGAGCCAACAGCCCCA--------
----------------------------------------CCA---------GCAGAGAGCTTCAGGTTTGGGGAGG---
AGACA---A------CA---------------------------ACTCCCTC---TC---A---GAAGCCGGAGCCG---
---------------ATAGA------CA---GGGAACTG---------------TAT---CCTTTAGCTTCCCTCAAATC
ACTCTTTGGCAACGACCCCTCGTCACAATAA
>JF320042/B/US/2006/502_0572_FL03
CTTCAGAA------CAGA------------------------------------CCAGAGCCAACAGCCCCA--------
----------------------------------------CCA---------GCAGAGAGCTTCAGGTTTGGGGAGG---
AGACA---A------CA---------------------------ACTCCCTC---TC---A---GAAGCCGGAGCCG---
---------------ATAGA------CA---GGGAACTG---------------TAT---CCTTTAGCTTCCCTCAAATC
ACTCTTTGGCAACGACCCCTCGTCACAATAA
>JF320043/B/US/2005/502_1400_FL02
CTCCAGAA------CAGA------------------------------------CCAGAGCCAACAGCCCCAGAGCCAAC
AGCCCCA---------------------------------CCA---------TTGGAGAGCTTCAGGTTTGGGGAGG---
AGGCA---A------CA---------------------------GCTCCCCC---TC---A---GAGGCAGGAACCG---
---------------ATAGA------CA---GGGAACTA---------------TAT---CCTTCAGCTTCCCTCAAATC
ACTCTTTGGCAACGACCCCTCGTCCCAATAA
>JF320044/B/US/2006/502_1174_FL07
CTTCAGAG------CAGG------------------------------------CCAGAGCCAACAGCCCCA--------
----------------------------------------CCA---------GCAGAGAGCTTCAGGTTTGGGGAAG---
AGACA---A------CA---------------------------ACTCCCTC---CC---A---GAAGCAGGAGCTG---
---------------GTAGA------CA---AGGAGATGTAT------------CCT---CCTTTAACTTCCCTCAGATC
ACTCTTTGGCAACGACCCCTCGTCACAATAA
>JF320045/B/US/2007/502_1115_wg1
CTTCAGAG------CAGA------------------------------------CCAGAGCCAACAGCCCCA--------
----------------------------------------CCA---------GAAGAGAGCTTCAGGTTTGGGGAAG---
GGACA---G------CA---------------------------CCTCCAGC---TC---C---GAAGCAGGAGCAG---
---------------ATAGA------CA---AAGAACTA---------------TAT---CCTTTAGCTTCCCTCAAATC
ACTCTTTGGCAACGACCCCTCGTCTCAGTAA
>JF320046/B/US/2005/502_1400_FL05
CTCCAGAA------CAGA------------------------------------CCAGAGCCAACAGCCCCAGAGCCAAC
AGCCCCA---------------------------------CCA---------TTGGAGAGCTTCAGGTTTGGGGAGG---
AGGCA---A------CA---------------------------GCTCCCCC---TC---A---GAGGCAGGAACCG---
---------------ATAGA------CA---GGGAACTA---------------TAT---CCTTCAGCTTCCCTCAAATC
ACTCTTTGGCAACGACCCCTCGTCCCAATAA
>JF320047/B/US/2006/502_1174_FL06
CTTCAGAG------CAGG------------------------------------CCAGAGCCAACAGCCCCA--------
----------------------------------------CCA---------GCAGAGAGCTTCAGGTTTGGGGAAG---
AGACA---A------CA---------------------------ACTCCCTC---CC---A---GAAGCAGGAGCTG---
---------------GTAGA------CA---AGGAGATGTAT------------CCT---CCTTTAACTTCCCTCAGATC
ACTCTTTGGCAACGACCCCTCGTCACAATAA
>JF320048/B/US/2006/502_0309_wg13
CTTCAGAG------CAGA------------------------------------CCAGAGCCAACAGCCCCA--------
----------------------------------------CCA---------GCAGAGAGCTTCAGGTTTGGGGAAG---
AGACA---A------CA---------------------------ACTCCCTC---TC---A---GAAGCAGGAGCCG---
---------------ATAGA------CA---AGGAACTG---------------TAT---CCCTTAGCTTCCCTCAAATC
ACTCTTTGGCAACGACCCCTCGTCACAATAA
>JF320049/B/US/2006/502_1174_FL02
CTTCAGAG------CAGG------------------------------------CCAGAGCCAACAGCCCCA--------
----------------------------------------CCA---------GCAGAGAGCTTCAGGTTTGGGGAAG---
AGACA---A------CA---------------------------ACTCCCTC---CC---A---GAAGCAGGAGCTG---
---------------GTAGA------CA---AGGAGATGTAT------------CCT---CCTTTAACTTCCCTCAGATC
ACTCTTTGGCAACGACCCCTCGTCACAATAA
>JF320050/B/US/2005/502_1400_FL01
CTCCAGAA------CAGA------------------------------------CCAGAGCCAACAGCCCCAGAGCCAAC
AGCCCCA---------------------------------CCA---------TTGGAGAGCTTCAGGTTTGGGGAGG---
AGGCA---A------CA---------------------------GCTCCCCC---TC---A---GAGGCAGGAACCG---
---------------ATAGA------CA---GGGAACTA---------------TAT---CCTTCAGCTTCCCTCAAATC
ACTCTTTGGCAACGACCCCTCGTCCCAATAA
>JF320051/B/US/2006/502_1174_FL01
CTTCAAAG------CAGG------------------------------------CCAGAGCCAACAGCCCCA--------
----------------------------------------CCA---------GCAGAGAGCTTCAGGTTTGGGGAAG---
AGACA---A------CA---------------------------ACTCCCTC---CC---A---GAAGCAGGAGCTG---
---------------GTAGA------CA---AGGAGATGTAT------------CCT---CCTTTAACTTCCCTCAGATC
ACTCTTTGGCAACGACCCCTCGTCACAATAA
>JF320052/B/US/2007/502_1115_wg3
CTTCAGAG------CAGA------------------------------------CCAGAGCCAACAGCCCCA--------
----------------------------------------CCA---------GAAGAGAGCTTCAGGTTTGGGGAAG---
GGACA---G------CA---------------------------CCTCCAGC---TC---C---GAAGCAGGAGCAG---
---------------ATAGA------CA---AAGAACTA---------------TAT---CCTTTAGCTTCCCTCAAATC
ACTCTTTGGCAACGACCCCTCGTCTCAGTAA
>JF320053/B/US/2006/502_1174_FL09
CTTCAGAG------CAGG------------------------------------CCAGAGCCAACAGCCCCA--------
----------------------------------------CCA---------GCAGAGAGCTTCAGGTTTGGGGAAG---
AGACA---A------CA---------------------------ACTCCCTC---CC---A---GAAGCAGGAGCTG---
---------------GTAGA------CA---AGGAGATGTAT------------CCT---CCTTTAACTTCCCTCAGATC
ACTCTTTGGCAACGACCCCTCGTCACAATAA
>JF320054/B/US/2005/502_2495_wg02
CTTCAGAG------CAGA------------------------------------CCAGAGCCAACAGCCCCA--------
----------------------------------------CCA---------GAAGAGAGCCTCAGGTTCAGGGAGG---
AGACA---A------CA---------------------------ACTCCCTC---TC---A---GAAGCAGGAGACG---
---------------ACAGA------CA---AGGAACTA---------------TAT---CCCTTAGCTTCCCTCAAATC
ACTCTTTGGCAACGACCCCTTGTCACAGTAA
>JF320055/B/US/2006/502_1174_FL04
CTTCAGAG------CAGG------------------------------------CCAGAGCCAACAGCCCCA--------
----------------------------------------CCA---------GCAGAGAGCTTCAGGTTTGGGGAAG---
AGACA---A------CA---------------------------ACTCCCTC---CC---A---GAAGCAGGAGCTG---
---------------GTAGA------CA---AGGAGATGTAT------------CCT---CCTTTAACTTCCCTCAGATC
ACTCTTTGGCAACGACCCCTCGTCACAATAA
>JF320056/B/US/2006/502_0309_wg02
CTTCAGAG------CAGA------------------------------------CCAGAGCCAACAGCCCCA--------
----------------------------------------CCA---------GCAGAGAGCTTCAGGTTTGGGGAAG---
AGACA---A------CA---------------------------ACTCCCTC---TC---A---GAAGCAGGAGCCG---
---------------ATAGA------CA---AGGAACTG---------------TAT---CCCTTAGCTTCCCTCAAATC
ACTCTTTGGCAACGACCCCTCGTCACAATAA
>JF320058/B/US/2006/502_1174_FL05
CTTCAGAG------CAGG------------------------------------CCAGAGCCAACAGCCCCA--------
----------------------------------------CCA---------GCAGAGAGCTTCAGGTTTGGGGAAG---
AGACA---A------CA---------------------------ACTCCCTC---CC---A---GAAGCAGGAGCTG---
---------------GTAGA------CA---AGGAGATGTAT------------CCT---CCTTTAACTTCCCTCAGATC
ACTCTTTGGCAACGACCCCTCGTCACAATAA
>JF320059/B/US/2005/502_0223_wg1
CTCCAGAG------CAGG------------------------------------CCAGAGCCATCAGCCCCAGCGGAGCC
ATCAGCCCCA------------------------------CCA---------GCAGAGAGCTTCAGGTTTGGGGAAG---
AGACA---G------CA---------------------------ACCCCCTC---TC---A---GAAGCAGGAGCAG---
---------------ATAGA------CA---AAGAAATG---------------TAT---CCTTTAGCTTCCCTCAGATC
ACTCTTTGGCAACGACCCCTCGTCACAATAA
>JF320060/B/US/2006/502_1174_FL08
CTTCAGAG------CAGG------------------------------------CCAGAGCCAACAGCCCCA--------
----------------------------------------CCA---------GCAGAGAGCTTCAGGTTTGGGGAAG---
AGACA---A------CA---------------------------ACTCCCTC---CC---A---GAAGCAGGAGCTG---
---------------GTAGA------CA---AGGAGATGTAT------------CCT---CCTTTAACTTCCCTCAGATC
ACTCTTTGGCAACGACCCCTCGTCACAATAA
>JF320061/B/US/2005/502_2495_wg03
CTTCAGAG------CAGA------------------------------------CCAGAGCCAACAGCCCCA--------
----------------------------------------CCA---------GAAGAGAGCCTCAGGTTCAGGGAGG---
AGACA---A------CA---------------------------ACTCCCTC---TC---A---GAAGCAGGAGACG---
---------------ACAGA------CA---AGGAACTA---------------TAT---CCCTTAGCTTCCCTCAAATC
ACTCTTTGGCAACGACCCCTTGTCACAGTAA
>JF320062/B/US/2006/502_1174_FL11
CTTCAGAG------CAGG------------------------------------CCAGAGCCAACAGCCCCA--------
----------------------------------------CCA---------GCAGAGAGCTTCAGGTTTGGGGAAG---
AGACA---A------CA---------------------------ACTCCCTC---CC---A---GAAGCAGGAGCTG---
---------------GTAGA------CA---AGGAGATGTAT------------CCT---CCTTTAACTTCCCTCAGATC
ACTCTTTGGCAACGACCCCTCGTCACAATAA
>JF320064/B/US/2006/502_1174_FL03
CTTCAGAG------CAGG------------------------------------CCAGAGCCAACAGCCCCA--------
----------------------------------------CCA---------GCAGAGAGCTTCAGGTTTGGGGAAG---
AGACA---A------CA---------------------------ACTCCCTC---CC---A---GAAGCAGGAGCTG---
---------------GTAGA------CA---AGGAGATGTAT------------CCT---CCTTTAACTTCCCTCAGATC
ACTCTTTGGCAACGACCCCTCGTCACAATAA
>JF320065/B/US/2006/502_0309_wg14
CTTCAGAG------CAGA------------------------------------CCAGAGCCAACAGCCCCA--------
----------------------------------------CCA---------GCAGAGAGCTTCAGGTTTGGGGAAG---
AGACA---A------CA---------------------------ACTCCCTC---TC---A---GAAGCAGGAGCCG---
---------------ATAGA------CA---AGGAACTG---------------TAT---CCCTTAGCTTCCCTCAAATC
ACTCTTTGGCAACGACCCCTCGTCACAATAA
>JF320066/B/US/2005/502_1400_FL03
CTCCAGAA------CAGA------------------------------------CCAGAGCCAACAGCCCCAGAGCCAAC
AGCCCCA---------------------------------CCA---------TTGGAGAGCTTCAGGTTTGGGGAGG---
AGGCA---A------CA---------------------------GCTCCCCC---TC---A---GAGGCAGGAACCG---
---------------ATAGA------CA---GGGAACTA---------------TAT---CCTTCAGCTTCCCTCAAATC
ACTCTTTGGCAACGACCCCTCGTCCCAATAA
>JF320067/B/US/2005/502_1400_FL04
CTCCAGAA------CAGA------------------------------------CCAGAGCCAACAGCCCCAGAGCCAAC
AGCCCCA---------------------------------CCA---------TTGGAGAGCTTCAGGTTTGGGGAGG---
AGGCA---A------CA---------------------------GCTCCCCC---TC---A---GAGGCAGGAACCG---
---------------ATAGA------CA---GGGAACTA---------------TAT---CCTTCAGCTTCCCTCAAATC
ACTCTTTGGCAACGACCCCTCGTCCCAATAA
>JF320068/B/US/2006/502_0309_wg12
CTTCAGAG------CAGA------------------------------------CCAGAGCCAACAGCCCCA--------
----------------------------------------CCA---------GCAGAGAGCTTCAGGTTTGGGGAAG---
AGACA---A------CA---------------------------ACTCCCTC---TC---A---GAAGCAGGAGCCG---
---------------ATAGA------CA---AGGAACTG---------------TAT---CCCTTAGCTTCCCTCAAATC
ACTCTTTGGCAACGACCCCTCGTCACAATAA
>JF320069/B/US/2007/502_1115_wg2
CTTCAGAG------CAGA------------------------------------CCAGAGCCAACAGCCCCA--------
----------------------------------------CCA---------GAAGAGAGCTTCAGGTTTGGGGAAG---
GGACA---G------CA---------------------------CCTCCAGC---TC---C---GAAGCAGGAGCAG---
---------------ATAGA------CA---AAGAACTA---------------TAT---CCTTTAGCTTCCCTCAAATC
ACTCTTTGGCAACGACCCCTCGTCTCAGTAA
>JF320070/B/US/2007/502_1115_wg6
CTTCAAAG------CAGA------------------------------------CCAGAGCCAACAGCCCCA--------
----------------------------------------CCA---------GAAGAGAGCTTCAGGTTTGGGGAAG---
GGACA---G------CA---------------------------CCTCCAGC---TC---C---GAAGCAGGAGCAG---
---------------ATAGA------CA---AAGAACTA---------------TAT---CCTTTAGCTTCCCTCAAATC
ACTCTTTGGCAACGACCCCTCGTCTCAGTAA
>JF320071/B/US/2006/502_0309_wg04
CTTCAGAG------CAGA------------------------------------CCAGAGCCAACAGCCCCA--------
----------------------------------------CCA---------GCAGAGAGCTTCAGGTTTGGGGAAG---
AGACA---A------CA---------------------------ACTCCCTC---TC---A---GAAGCAGGAGCCG---
---------------ATAGA------CA---AGGAACTG---------------TAT---CCCTTAGCTTCCCTCAAATC
ACTCTTTGGCAACGACCCCTCGTCACAATAA
>JF320081/B/US/2006/502_0341_FL06
CTTCAGAG------CAGA------------------------------------CCAGAGCCAACAGCCCCACCAGCCCC
A---------------------------------------CCA---------GAAGAGAGCTTCAGGTTTGGGGAAG---
AGACA---G------CA---------------------------ACTCCCCC---TC---A---GAGGCAGGAGCAG---
---------------AGGGA------CG---AGGAAAAG---------------TAT---CCGTTAACCTCCCTCAGATC
ACTCTTTGGCAACGACCCCTCGTCACAATAA
>JF320082/B/US/2006/502_0341_FL03
CTTCAGAG------CAGA------------------------------------CCAGAGCCAACAGCCCCACCAGCCCC
A---------------------------------------CCA---------GAAGAGAGCTTCAGGTTTGGGGAAG---
AGACA---G------CA---------------------------ACTCCCCC---TC---A---GAGGCAGGAGCAG---
---------------AGGGA------CG---AGGAAAAG---------------TAT---CCGTTAACCTCCCTCAGATC
ACTCTTTGGCAACGACCCCTCGTCACAATAA
>JF320097/B/US/2006/502_0346_wg02
CTTCAGAA------CAGA------------------------------------CCAGAGCCAACAGCCCCA--------
----------------------------------------CCA---------GAAGAGAGCTTCAGGTTTGGGGAAG---
AGACA---A------CAGCA------------------------ACTCCCCC---AC---A---GAAGCAGGAGCCG---
---------------ATAGA------CA---GGGAAGTT---------------TAT---CCTTTAACTTCCCTCAGATC
ACTCTTTGGCAACGACCCCTCGTCGTAATAA
>JF320098/B/US/2006/502_0346_wg01
CTTCAGAA------CAGA------------------------------------CCAGAGCCAACAGCCCCA--------
----------------------------------------CCA---------GAAGAGAGCTTCAGGTTTGGGGAAG---
AGACA---A------CAGCA------------------------ACTCCCCC---AC---A---GAAGCAGGAGCCG---
---------------ATAGA------CA---GGGAAGTT---------------TAT---CCTTTAACTTCCCTCAGATC
ACTCTTTGGCAACGACCCCTCGTCGTAATAA
>JF320120/B/US/2006/502_1619_FL09
CTTCAGAG------CAGA------------------------------------CCAGAGCCAACAGCCCCATCAGCCCC
A---------------------------------------CCA---------GCAGAGAGCTTCAGGTTTGGGGAAG---
AGATG---A------CA---------------------------GCTCCCTC---TC---A---GAAGCAGGAGACG---
---------------CCAAA------AG---AGGAACTG---------------TAT---CCTTTAGCTTCCCTCAAATC
ACTCTTTGGCAACGACCCCTCGTCACAATAA
>JF320121/B/US/2006/502_1619_FL08
CTTCAGAG------CAGA------------------------------------CCAGAGCCAACAGCCCCATCAGCCCC
A---------------------------------------CCA---------GCAGAGAGCTTCAGGTTTGGGGAAG---
AGATG---A------CA---------------------------GCTCCCTC---TC---A---GAAGCAGGAGACG---
---------------CCAAA------AG---AGGAACTG---------------TAT---CCTTTAGCTTCCCTCAAATC
ACTCTTTGGCAACGACCCCTCGTCACAATAA
>JF320122/B/US/2006/502_1619_FL03
CTTCAGAG------CAGA------------------------------------CCAGAGCCAACAGCCCCATCAGCCCC
A---------------------------------------CCA---------GCAGAGAGCTTCAGGTTTGGGGAAG---
AGATG---A------CA---------------------------GCTCCCTC---TC---A---GAAGCAGGAGACG---
---------------CCAAA------AG---AGGAACTG---------------TAT---CCTTTAGCTTCCCTCAAATC
ACTCTTTGGCAACGACCCCTCGTCACAATAA
>JF320123/B/US/2006/502_1619_FL01
CTTCAGAG------CAGA------------------------------------CCAGAGCCAACAGCCCCATCAGCCCC
A---------------------------------------CCA---------GCAGAGAGCTTCAGGTTTGGGGAAG---
AGATG---A------CA---------------------------GCTCCCTC---TC---A---GAAGCAGGAGACG---
---------------CCAAA------AG---AGGAACTG---------------TAT---CCTTTAGCTTCCCTCAAATC
ACTCTTTGGCAACGACCCCTCGTCACAATAA
>JF320124/B/US/2006/502_1619_FL10
CTTCAGAG------CAGA------------------------------------CCAGAGCCAACAGCCCCATCAGCCCC
A---------------------------------------CCA---------GCAGAGAGCTTCAGGTTTGGGGAAG---
AGATG---A------CA---------------------------GCTCCCTC---TC---A---GAAGCAGGAGACG---
---------------CCAAA------AG---AGGAACTG---------------TAT---CCTTTAGCTTCCCTCAAATC
ACTCTTTGGCAACGACCCCTCGTCACAATAA
>JF320125/B/US/2006/502_1619_FL05
CTTCAGAG------CAGA------------------------------------CCAGAGCCAACAGCCCCATCAGCCCC
A---------------------------------------CCA---------GCAGAGAGCTTCAGGTTTGGGGAAG---
AGATG---A------CA---------------------------GCTCCCTC---TC---A---GAAGCAGGAGACG---
---------------CCAAA------AG---AGGAACTG---------------TAT---CCTTTAGCTTCCCTCAAATC
ACTCTTTGGCAACGACCCCTCGTCACAATAA
>JF320126/B/US/2006/502_1619_FL06
CTTCAGAG------CAGA------------------------------------CCAGAGCCAACAGCCCCATCAGCCCC
A---------------------------------------CCA---------GCAGAGAGCTTCAGGTTTGGGGAAG---
AGATG---A------CA---------------------------GCTCCCTC---TC---A---GAAGCAGGAGACG---
---------------CCAAA------AG---AGGAACTG---------------TAT---CCTTTAGCTTCCCTCAAATC
ACTCTTTGGCAACGACCCCTCGTCACAATAA
>JF320127/B/US/2006/502_1619_FL04
CTTCAGAG------CAGA------------------------------------CCAGAGCCAACAGCCCCATCAGCCCC
A---------------------------------------CCA---------ACAGAGAGCTTCAGGTTTGGGGAAG---
AGATG---A------CA---------------------------GCTCCCTC---TC---A---GAAGCAGGAGACG---
---------------CCAAA------AG---AGGAACTG---------------TAT---CCTTTAGCTTCCCTCAAATC
ACTCTTTGGCAACGACCCCTCGTCACAATAA
>JF320128/B/US/2006/502_1619_FL07
CTTCAGAG------CAGA------------------------------------CCAGAGCCAACAGCCCCATCAGCCCC
A---------------------------------------CCA---------GCAGAGAGCTTCAGGTTTGGGGAAG---
AGATG---A------CA---------------------------GCTCCCTC---TC---A---GAAGCAGGAGACG---
---------------CCAAA------AG---AGGAACTG---------------TAT---CCTTTAGCTTCCCTCAAATC
ACTCTTTGGCAACGACCCCTCGTCACAATAA
>JF320129/B/US/2006/502_1619_FL02
CTTCAGAG------CAGA------------------------------------CCAGAGCCAACAGCCCCATCAGCCCC
A---------------------------------------CCA---------GCAGAGAGCTTCAGGTTTGGGGAAG---
AGATG---A------CA---------------------------GCTCCCTC---TC---A---GAAGCAGGAGACG---
---------------CCAAA------AG---AGGAACTG---------------TAT---CCTTTAGCTTCCCTCAAATC
ACTCTTTGGCAACGACCCCTCGTCACAATAA
>JF320144/B/US/2006/502_1211_FL04
CTTCAGAG------CAGA------------------------------------CCAGAGCCTTCAGCCCCA--------
----------------------------------------CCA---------GAAGAGAGCTTCAGGTTCGCGGAGG---
AGACA---G------CC---------------------------ACTCCTCC---TC---A---AAAAAGGGAGCCG---
---------------ATAGA------CA---AGGAACTG---------------TAT---CCTTTAGCTTCCCTCAAATC
ACTCTTTGGCAACGACCCCTCGTCACAATAA
>JF320145/B/US/2006/502_2667_FL03
CTTCAGAG------CAGA------------------------------------CCAGAGCCAACAGCCCCA--------
----------------------------------------CCA---------GCAGAGAGCTTCAGGGTTGGGGAAG---
AGACA---G------CA---------------------------ACTCCCTC---TC---A---GAAGCAGGAGCCG---
---------------ACAGA------CA---AGGAACTA---------------TAC---CCCTTGACCTCCCTCAAATC
ACTCTTTGGCAGCGACCCCTCGTCACAATAA
>JF320146/B/US/2006/502_1211_FL05
CTTCAGAG------CAGA------------------------------------CCAGAGCCTTCAGCCCCA--------
----------------------------------------CCA---------GAAGAGAGCTTCAGGTTCGCGGAGG---
AGACA---G------CC---------------------------ACTCCTCC---TC---A---AAAAAGGGAGCCG---
---------------ATAGA------CA---AGGAACTG---------------TAT---CCTTTAGCTTCCCTCAAATC
ACTCTTTGGCAACGACCCCTCGTCACAATAA
>JF320147/B/US/2006/502_2667_FL01
CTTCAGAG------CAGA------------------------------------CCAGAGCCAACAGCCCCA--------
----------------------------------------CCA---------GCAGAGAGCTTCAGGGTTGGGGAAG---
AGACA---G------CA---------------------------ACTCCCTC---TC---A---GAAGCAGGAGCCG---
---------------ACAGA------CA---AGGAACTA---------------TAC---CCCTTGACCTCCCTCAAATC
ACTCTTTGGCAGCGACCCCTCGTCACAATAA
>JF320148/B/US/2006/502_1211_FL02
CTTCAGAG------CAGA------------------------------------CCAGAGCCTTCAGCCCCA--------
----------------------------------------CCA---------GAAGAGAGCTTCAGGTTCGCGGAGG---
AGACA---G------CC---------------------------ACTCCTCC---TC---A---AAAAAGGGAGCCG---
---------------ATAGA------CA---AGGAACTG---------------TAT---CCTTTAGCTTCCCTCAAATC
ACTCTTTGGCAACGACCCCTCGTCACAATAA
>JF320149/B/US/2006/502_1211_FL03
CTTCAGAG------CAGA------------------------------------CCAGAGCCTTCAGCCCCA--------
----------------------------------------CCA---------GAAGAGAGCTTCAGGTTCGCGGAGG---
AGACA---G------CC---------------------------ACTCCTCC---TC---A---AAAAAGGGAGCCG---
---------------ATAGA------CA---AGGAACTG---------------TAT---CCTTTAGCTTCCCTCAAATC
ACTCTTTGGCAACGACCCCTCGTCACAATAA
>JF320150/B/US/2007/502_1478_wg4
CTTCAGAG------CAGA------------------------------------CCAGAGCCAACAGCCCCT--------
----------------------------------------CCA---------GAAAAGAGCCTCAGGTTTGGGGAAG---
GGACA---A------CA---------------------------CCTCCCTC---TC---A---GAAGCAGGAGCCG---
---------------ATAGA------CA---AGGAGATG---------------TAT---CCTTTAGCTTCCCTCAGATC
ACTCTTTGGCAACGACCCCTCGTCACAATAA
>JF320151/B/US/2006/502_1211_FL01
CTTCAGAG------CAGA------------------------------------CCAGAGCCTTCAGCCCCA--------
----------------------------------------CCA---------GAAGAGAGCTTCAGGTTCGCGGAGG---
AGACA---G------CC---------------------------ACTCCTCC---TC---A---AAAAAGGGAGCCG---
---------------ATAGA------CA---AGGAACTG---------------TAT---CCTTTAGCTTCCCTCAAATC
ACTCTTTGGCAACGACCCCTCGTCACAATAA
>JF320152/B/US/2006/502_2667_FL02
CTTCAGAG------CAGA------------------------------------CCAGAGCCAACAGCCCCA--------
----------------------------------------CCA---------GCAGAGAGCTTCAGGGTTGGGGAAG---
AGACA---G------CA---------------------------ACTCCCTC---TC---A---GAAGCAGGAGCCG---
---------------ACAGA------CA---AGGAACTA---------------TAC---CCCTTGACCTCCCTCAAATC
ACTCTTTGGCAGCGACCCCTCGTCACAATAA
>JF320153/B/US/2006/502_2667_FL04
CTTCAGAG------CAGA------------------------------------CCAGAGCCAACAGCCCCA--------
----------------------------------------CCA---------GCAGAGAGCTTCAGGGTTGGGGAAG---
AGACA---G------CA---------------------------ACTCCCTC---TC---A---GAAGCAGGAGCCG---
---------------ACAGA------CA---AGGAACTA---------------TAC---CCCTTGACCTCCCTCAAATC
ACTCTTTGGCAGCGACCCCTCGTCACAATAA
>JF320154/B/US/2006/502_2667_FL05
CTTCAGAG------CAGA------------------------------------CCAGAGCCAACAGCCCCA--------
----------------------------------------CCA---------GCAGAGAGCTTCAGGGTTGGGGAAG---
AGACA---G------CA---------------------------ACTCCCTC---TC---A---GAAGCAGGAGCCG---
---------------ACAGA------CA---AGGAACTA---------------TAC---CCCTTGACCTCCCTCAAATC
ACTCTTTGGCAGCGACCCCTCGTCACAATAA
>JF320155/B/US/2007/502_1478_wg2
CTTCAGAG------CAGA------------------------------------CCAGAGCCAACAGCCCCT--------
----------------------------------------CCA---------GAAGAGAGCCTCAGGTTTGGGGAAG---
GGACA---A------CA---------------------------CCTCCCTC---TC---A---GAAGCAGGAGCCG---
---------------ATAGA------CA---AGGAGATG---------------TAT---CCTTTAGCTTCCCTCAGATC
ACTCTTTGGCAACGACCCCTCGTCACAATAA
>JF320156/B/US/2007/502_1478_wg3
CTTCAGAG------CAGA------------------------------------CCAGAGCCAACAGCCCCT--------
----------------------------------------CCA---------GAAGAGAGCCTCAGGTTTGGGGAAG---
GGACA---A------CA---------------------------CCTCCCTC---TC---A---GAAGCAGGAGCCG---
---------------ATAGA------CA---AGGAGATG---------------TAT---CCTTTAGCTTCCCTCAGATC
ACTCTTTGGCAACGACCCCTCGTCACAATAA
>JF320157/B/US/2007/502_1478_wg5
CTTCAGAG------CAGA------------------------------------CCAGAGCCAACAGCCCCT--------
----------------------------------------CCA---------GAAGAGAGCCTCAGGTTTGGGGAAG---
GGACA---A------CA---------------------------CCTCCCTC---TC---A---GAAGCAGGAGCCG---
---------------ATAGA------CA---AGGAGATG---------------TAT---CCTTTAGCTTCCCTCAGATC
ACTCTTTGGCAACGACCCCTCGTCACAATAA
>JF320158/B/US/2007/502_1478_wg1
CTTCAGAG------CAGA------------------------------------CCAGAGCCAACAGCCCCT--------
----------------------------------------CCA---------GAAGAGAGCCTCAGGTTTGGGGAAG---
GGACA---A------CA---------------------------CCTCCCTC---TC---A---GAAGCAGGAGCCG---
---------------ATAGA------CA---AGGAGATG---------------TAT---CCTTTAGCTTCCCTCAGATC
ACTCTTTGGCAACGACCCCTCGTCACAATAA
>JF320160/B/US/2006/502_0923_wg07
CTTCAGAG------CAGA------------------------------------CCAGAGCCAACAGCCCCA--------
----------------------------------------CCA---------GAAGAGAGCTTCAGGTTTGGGGAAG---
AGACA---A------CA---------------------------ACTCCCCC---TC---A---GAAGCAGGAGCCA---
---------------ATAGA------CA---AGGAACTG---------------TAT---CCCTTGACTTCCCTCAAATC
ACTCTTTGGCAGCGACCCCTCGTCACAATAA
>JF320161/B/US/2006/502_0923_wg04
CTTCAGAG------CAGA------------------------------------CCAGAGCCAACAGCCCCA--------
----------------------------------------CCA---------GAAGAGAGCTTCAGGTTTGGGGAAG---
AGACA---A------CA---------------------------ACTCCCCC---TC---A---GAAGCAGGAGCCA---
---------------ATAGA------CA---AGGAACTG---------------TAT---CCCTTGACTTCCCTCAAATC
ACTCTTTGGCAGCGACCCCTCGTCACAATAA
>JF320162/B/US/2006/502_0923_wg01
CTTCAGAG------CAGA------------------------------------CCAGAGCCAACAGCCCCA--------
----------------------------------------CCA---------GAAGAGAGCTTCAGGTTTGGGGAAG---
AGACA---A------CA---------------------------ACTCCCCC---TC---A---GAAGCAGGAGCCA---
---------------ATAGA------CA---AGGAACTG---------------TAT---CCCTTGACTTCCCTCAAATC
ACTCTTTGGCAGCGACCCCTCGTCACAATAA
>JF320163/B/US/2006/502_0923_wg02
CTTCAGAG------CAGA------------------------------------CCAGAGCCAACAGCCCCA--------
----------------------------------------CCA---------GAAGAGAGCTTCAGGTTTGGGGAAG---
AGACA---A------CA---------------------------ACTCCCCC---TC---A---GAAGCAGGAGCCA---
---------------ATAGA------CA---AGGAACTG---------------TAT---CCCTTGACTTCCCTCAAATC
ACTCTTTGGCAGCGACCCCTCGTCACAATAA
>JF320164/B/US/2006/502_0923_wg08
CTTCAGAG------CAGA------------------------------------CCAGAGCCAACAGCCCCA--------
----------------------------------------CCA---------GAAGAGAGCTTCAGGTTTGGGGAAG---
AGACA---A------CA---------------------------ACTCCCCC---TC---A---GAAGCAGGAGCCA---
---------------ATAGA------CA---AGGAACTG---------------TAT---CCCTTGACTTCCCTCAAATC
ACTCTTTGGCAGCGACCCCTCGTCACAATAA
>JF320165/B/US/2006/502_0923_wg03
CTTCAGAG------CAGA------------------------------------CCAGAGCCAACAGCCCCA--------
----------------------------------------CCA---------GAAGAGAGCTTCAGGTTTGGGGAAG---
AGACA---A------CA---------------------------ACTCCCCC---TC---A---GAAGCAGGAGCCA---
---------------ATAGA------CA---AGGAACTG---------------TAT---CCCTTGACTTCCCTCAAATC
ACTCTTTGGCAGCGACCCCTCGTCACAATAA
>JF320166/B/US/2006/502_0923_wg06
CTTCAGAG------CAGA------------------------------------CCAGAGCCAACAGCCCCA--------
----------------------------------------CCA---------GAAGAGAGCTTCAGGTTTGGGGAAG---
AGACA---A------CA---------------------------ACTCCCCC---TC---A---GAAGCAGGAGCCA---
---------------ATAGA------CA---AGGAACTG---------------TAT---CCCTTGACTTCCCTCAAATC
ACTCTTTGGCAGCGACCCCTCGTCACAATAA
>JF320167/B/US/2006/502_0923_wg05
CTTCAGAG------CAGA------------------------------------CCAGAGCCAACAGCCCCA--------
----------------------------------------CCA---------GAAGAGAGCTTCAGGTTTGGGGAAG---
AGACA---A------CA---------------------------ACTCCCCC---TC---A---GAAGCAGGAGCCA---
---------------ATAGA------CA---AGGAACTG---------------TAT---CCCTTGACTTCCCTCAAATC
ACTCTTTGGCAGCGACCCCTCGTCACAATAA
>JF320169/B/US/2006/502_1055_FL01
CTTCAGAA------CAGA------------------------------------CCAGAGCCAACAGCCCCACCACCTCA
AAGCAGGCTAGAGCCAACAGCCCCA---------------CCA---------GAGGAGAGCTTCAGGTTTGGGGAAG---
AGACA---A------CA---------------------------GCTCTCCC---TC---A---GAGGCAGGAGCTG---
---------------ATAGA------CA---AGGAGCAA---------------CAT---CATTTAGCTTCCCTCAGATC
ACTCTTTGGCAACGACCCCTTGTCTCAGTAA
>JF320171/B/US/2006/502_1055_FL02
CTTCAGAA------CAGA------------------------------------CCAGAGCCAACAGCCCCACCACCTCA
AAGCAGGCTAGAGCCAACAGCCCCA---------------CCA---------GAGGAGAGCTTCAGGTTTGGGGAAG---
AGACA---A------CA---------------------------GCTCTCCC---TC---A---GAGGCAGGAGCTG---
---------------ATAGA------CA---AGGAGCAA---------------CAT---CATTTAGCTTCCCTCAGATC
ACTCTTTGGCAACGACCCCTTGTCTCAGTAA
>JF320179/B/US/2007/502_1897_wg2
CTTCAGAG------CAGA------------------------------------CCAGAGCCAACAGCCCCG--------
----------------------------------------CCA---------GCAGAAAGCTTCAGGTTTGGGGAGG---
AGACA---A------CA---------------------------ACTCCCTC---TC---A---GAAGCAGGAGCCG---
---------------ATAGA------CA---AGGAACTA---------------TAT---CCTTTAGCCTCCCTCAGATC
ACTCTTTGGCAACGACCCCTCGTCACAATAA
>JF320181/B/US/2007/502_1897_wg4
CTTCAGAG------CAGA------------------------------------CCAGAGCCAACAGCCCCG--------
----------------------------------------CCA---------GCAGAAAGCTTCAGGTTTGGGGAGG---
AGACA---A------CA---------------------------ACTCCCTC---TC---A---GAAGCAGGAGCCG---
---------------ATAGA------CA---AGGAACTA---------------TAT---CCTTTAGCCTCCCTCAGATC
ACTCTTTGGCAACGACCCCTCGTCACAATAA
>JF320182/B/US/2007/502_1897_wg6
CTTCAGAG------CAGA------------------------------------CCAGAGCCAACAGCCCCG--------
----------------------------------------CCA---------GCAGAAAGCTTCAGGTTTGGGGAGG---
AGACA---A------CA---------------------------ACTCCCTC---TC---A---GAAGCAGGAGCCG---
---------------ATAGA------CA---AGGAACTA---------------TAT---CCTTTAGCCTCCCTCAGATC
ACTCTTTGGCAACGACCCCTCGTCACAATAA
>JF320183/B/PE/2006/502_0491_wg5
CTCCAGAG------CAGA------------------------------------CCAGAGCCAACAGCCCCA--------
----------------------------------------CCA---------GAAGAGAGTTTCAGG------GAAG---
AGACA---A------CA---------------------------ACTCCCTC---TC---A---GAAGCAGGGATCG---
---------------ATAGA------CA---AGGAACTG---------------TAT---CCTTTAGCTTCCCTCAGATC
ACTCTTTGGCAACGACCCCTCGTCACAATAA
>JF320185/B/US/2005/502_2136_FL02
CTCCAGAG------CAGA------------------------------------CCAGAGCCAACAGTCCCAACAGCCCC
A---------------------------------------CTA---------GAGGAGAGCTTCAGGTTTGGGGAGG---
GGACA---A------CA---------------------------ACTCCCCC---TC---A---GAAGCAGGATACA---
---------------ATAGA------CA---AGGAACTG---------------TAT---CCTTCAGCTTCCCTCAGATC
ACTCTTTGGCAACGACCCCTTGTTACAATAA
>JF320186/B/PE/2006/502_0648_FL03
CTCCAGAG------CAGG------------------------------------CCAGAGCCAACAGCCCCA--------
----------------------------------------CCA---------GAAGAGAGCTTCAGGTTTGGGGAAG---
AGACA---A------CA---------------------------ACTCCCTT---TC---A---GAAGCAGGAGCCG---
---------------ATAGA------CA---AGGATCAA---------------CAT---CCCTTAACCTCCCTCAGATC
ACTCTTTGGCAACGACCCCTCGTCCCAATAA
>JF320187/B/PE/2006/502_0491_wg3
CTCCAGAG------CAGA------------------------------------CCAGAGCCAACAGCCCCA--------
----------------------------------------CCA---------GAAGAGAGTTTCAGG------GAAG---
AGACA---A------CA---------------------------ACTCCCTC---TC---A---GAAGCAGGGATCG---
---------------ATAGA------CA---AGGAACTG---------------TAT---CCTTTAGCTTCCCTCAGATC
ACTCTTTGGCAACGACCCCTCGTCACAATAA
>JF320188/B/US/2005/502_2136_FL03
CTCCAGAG------CAGA------------------------------------CCAGAGCCAACAGTCCCAACAGCCCC
A---------------------------------------CTA---------GAGGAGAGCTTCAGGTTTGGGGAGG---
GGACA---A------CA---------------------------ACTCCCCC---TC---A---GAAGCAGGATACA---
---------------ATAGA------CA---AGGAACTG---------------TAT---CCTTCAGCTTCCCTCAGATC
ACTCTTTGGCAACGACCCCTTGTTACAATAA
>JF320189/B/PE/2007/502_2622_wg1
CTTCAGAG------CAGG------------------------------------CCAGAGCCAACAGCCCCA--------
----------------------------------------CCA---------GAAGAGAGCTTCAGCTTTGGGGAGG---
AGACA---G------CA---------------------------ACTCCATT---TC---A---GAAGCAGGAGCCA---
---------------ATAGA------CA---AGCAT------------------------CCCTTGACTTCCCTCAGATC
ACTCTTTGGCAACGACCCCTCGTTACAATAA
>JF320190/B/US/2005/502_2136_FL05
CTCCAGAG------CAGA------------------------------------CCAGAGCCAACAGTCCCAACAGCCCC
A---------------------------------------CTA---------GAGGAGAGCTTCAGGTTTGGGGAGG---
GGACA---A------CA---------------------------ACTCCCCC---TC---A---GAAGCAGGATACA---
---------------ATAGA------CA---AGGAACTG---------------TAT---CCTTCAGCTTCCCTCAGATC
ACTCTTTGGCAACGACCCCTTGTTACAATAA
>JF320191/B/PE/2007/502_0525_wg5
CTTCAGAG------CAGGACTCAGAGCAGG------------------------CCAGAGCCAACAGCCCCA--------
----------------------------------------CCA---------GAGGAGAGCTTCAGATTTGTGGAGG---
AGACA---A------CA---------------------------ACCCCCTC---TC---A---GAAGCAGGAGCCG---
---------------ACAGA------CA---AGGAACTG---------------TAT---CCTTTAGCTTCCCTCAAATC
ACTCTTTGGCAACGACCCCTCGTCACAATAA
>JF320192/B/US/2005/502_2136_FL04
CTCCAGAG------CAGA------------------------------------CCAGAGCCAACAGTCCCAACAGCCCC
A---------------------------------------CTA---------GAGGAGAGCTTCAGGTTTGGGGAGG---
GGACA---A------CA---------------------------ACTCCCCC---TC---A---GAAGCAGGATACA---
---------------ATAGA------CA---AGGAACTG---------------TAT---CCTTCAGCTTCCCTCAGATC
ACTCTTTGGCAACGACCCCTTGTTACAATAA
>JF320193/B/PE/2006/502_0648_FL05
CTCCAGAG------CAGG------------------------------------CCAGAGCCAACAGCCCCA--------
----------------------------------------CCA---------GAAGAGAGCTTCAGGTTTGGGGAAG---
AGACA---A------CA---------------------------ACTCCCTT---TC---A---GAAGCAGGAGCCG---
---------------ATAGA------CA---AGGATCAA---------------CAT---CCCTTAACCTCCCTCAGATC
ACTCTTTGGCAACGACCCCTCGTCCCAATAA
>JF320194/B/US/2005/502_2136_FL01
CTCCAGAG------CAGA------------------------------------CCAGAGCCAACAGTCCCAACAGCCCC
A---------------------------------------CTA---------GAGGAGAGCTTCAGGTTTGGGGAGG---
GGACA---A------CA---------------------------ACTCCCCC---TC---A---GAAGCAGGATACA---
---------------ATAGA------CA---AGGAACTG---------------TAT---CCTTCAGCTTCCCTCAGATC
ACTCTTTGGCAACGACCCCTTGTTACAATAA
>JF320195/B/PE/2007/502_0525_wg2
CTTCAGAG------CAGGACTCAGAGCAGG------------------------CCAGAGCCAACAGCCCCA--------
----------------------------------------CCA---------GAGGAGAGCTTCAGATTTGTGGAGG---
AGACA---A------CA---------------------------ACCCCCTC---TC---A---GAAGCAGGAGCCG---
---------------ACAGA------CA---AGGAACTG---------------TAT---CCTTTAGCTTCCCTCAAATC
ACTCTTTGGCAACGACCCCTCGTCACAATAA
>JF320196/B/PE/2006/502_0841_FL03
CTTCAGAG------CAGA------------------------------------CCAGAACCAACAGCCCCA--------
----------------------------------------CCA---------GAAGAGAGCTTCAGGTTTGGGGAGG---
AGACA---G------CA---------------------------ACTCCCTC---TC---A---GAAGCAGGAACCG---
---------------ATAAA------CC---AGGAACTG---------------TAT---CCCTCAGCTGCCCTCAAATC
ACTCTTTGGCAACGACCCCTCGTCACAATAA
>JF320197/B/US/2007/502_2289_05
CTTCAGAA------CAGA------------------------------------CCAGAGCCATCAGCCCCG--------
----------------------------------------CCA---------GAAGAGAGCTTCAGGTTTGGGGAGG---
AGACA---A------CA---------------------------ACTCCCTC---TC---A---GAAGCAGGAACCG---
---------------AAAGA------CA---AGGATCTG---------------TAT---CCTTTAGCTTCCCTCAGATC
ACTCTTTGGCAACGACCCCTCGTCACAGTAA
>JF320198/B/PE/2007/502_1047_wg4
CCTCAGAG------CAGA------------------------------------CTAGAGCCAACAGCCCCACCCCCA--
----------------------------------------CCA---------GAGGAGAGCTTCAGCTTTGGGGAGG---
AGACA---A------CA---------------------------ACTCCCTC---TC---A---GAAGCAAGAGCCG---
---------------ATAAA------CA---AGGAACTG---------------TAT---CCTTTAGCTTCCCTCAAATC
ACTCTTTGGCAACGACCCCTCGTCACCATAA
>JF320199/B/PE/2007/502_0525_wg4
CTTCAGAG------CAGGACTCAGAGCAGG------------------------CCAGAGCCAACAGCCCCA--------
----------------------------------------CCA---------GAGGAGAGCTTCAGATTTGTGGAGG---
AGACA---A------CA---------------------------ACCCCCTC---TC---A---GAAGCAGGAGCCG---
---------------ACAGA------CA---AGGAACTG---------------TAT---CCTTTAGCTTCCCTCAAATC
ACTCTTTGGCAACGACCCCTCGTCACAATAA
>JF320200/B/US/2007/502_2289_06
CTTCAGAA------CAGA------------------------------------CCAGAGCCATCAGCCCCG--------
----------------------------------------CCA---------GAAGAGAGCTTCAGGTTTGGGGAGG---
AGACA---A------CA---------------------------ACTCCCTC---TC---A---GAAGCAGGAACCG---
---------------AAAGA------CA---AGGATCTG---------------TAT---CCTTTAGCTTCCCTCAGATC
ACTCTTTGGCAACGACCCCTCGTCACAGTAA
>JF320201/B/PE/2006/502_0648_FL04
CTCCAGAG------CAGG------------------------------------CCAGAGCCAACAGCCCCA--------
----------------------------------------CCA---------GAAGAGAGCTTCAGGTTTGGGGAAG---
AGACA---A------CA---------------------------ACTCCCTT---TC---A---GAAGCAGGAGCCG---
---------------ATAGA------CA---AGGATCAA---------------CAT---CCCTTAACCTCCCTCAGATC
ACTCTTTGGCAACGACCCCTCGTCCCAATAA
>JF320202/B/US/2007/502_2289_02
CTTCAGAA------CAGA------------------------------------CCAGAGCCATCAGCCCCG--------
----------------------------------------CCA---------GAAGAGAGCTTCAGGTTTGGGGAGG---
AGACA---A------CA---------------------------ACTCCCTC---TC---A---GAAGCAGGAACCG---
---------------AAAGA------CA---AGGATCTG---------------TAT---CCTTTAGCTTCCCTCAGATC
ACTCTTTGGCAACGACCCCTCGTCACAGTAA
>JF320203/B/PE/2006/502_0524_FL03
CTTCAGAG------CAGA------------------------------------CCAGAGCCAACAGCCCCA--------
----------------------------------------CCA---------GAGGAGAGCTTCAGGTTTGGGGAAG---
AGACA---G------CA---------------------------AAGCCCTC---TC---A---GAAGCAGGAAGAG---
---------------AAGGA------GA---AGGAACTG---------------TAT---CCTTTAGCTTCCCTCAAATC
ACTCTTTGGCAACGACCCGTTGTCCCAATAA
>JF320204/B/PE/2007/502_0525_wg1
CTTCAGAG------CAGGACTCAGAGCAGG------------------------CCAGAGCCAACAGCCCCA--------
----------------------------------------CCA---------GAGGAGAGCCTCAGATTTGTGGAGG---
AGACA---A------CA---------------------------ACCCCCTC---TC---A---GAAGCAGGAGCCG---
---------------ACAGA------CA---AGGAACTG---------------TAT---CCTTTAGCTTCCCTCAAATC
ACTCTTTGGCAACGACCCCTCGTCACAATAA
>JF320205/B/US/2007/502_2289_03
CTTCAGAA------CAGA------------------------------------CCAGAGCCATCAGCCCCG--------
----------------------------------------CCA---------GAAGAGAGCTTCAGGTTTGGGGAGG---
AGACA---A------CA---------------------------ACTCCCTC---TC---A---GAAGCCGGAACCG---
---------------AAAGA------CA---AGGATCTG---------------TAT---CCTTTAGCTTCCCTCAGATC
ACTCTTTGGCAACGACCCCTCGTCACAGTAA
>JF320206/B/PE/2007/502_2622_wg3
CTTCAGAG------CAGG------------------------------------CCAGAGCCAACAGCCCCA--------
----------------------------------------CCA---------GAAGAGAGCTTCAGCTTTGGGGAGG---
AGACA---G------CA---------------------------ACTCCATT---TC---A---GAAGCAGGAGCCA---
---------------ATAGA------CA---AGCAT------------------------CCCTTGACTTCCCTCAGATC
ACTCTTTGGCAACGACCCCTCGTTACAATAA
>JF320207/B/US/2007/502_2289_04
CTTCAGAA------CAGA------------------------------------CCAGAGCCATCAGCCCCG--------
----------------------------------------CCA---------GAAGAGAGCTTCAGGTTTGGGGAGG---
AGACA---A------CA---------------------------ACTCCCTC---TC---A---GAAGCAGGAACCG---
---------------AAAGA------CA---AGGATCTG---------------TAT---CCTTTAGCTTCCCTCAGATC
ACTCTTTGGCAACGACCCCTCGTCACAGTAA
>JF320208/B/PE/2006/502_0841_FL04
CTTCAGAG------CAGA------------------------------------CCAGAACCAACAGCCCCA--------
----------------------------------------CCA---------GAAGAGAGCTTCAGGTTTGGGGAGG---
AGACA---G------CA---------------------------ACTCCCTC---TC---A---GAAGCAGGAACCG---
---------------ATAAA------CC---AGGAACTG---------------TAT---CCCTCAGCTGCCCTCAAATC
ACTCTTTGGCAACGACCCCTCGTCACAATAA
>JF320209/B/PE/2006/502_0491_wg1
CTCCAGAG------CAGA------------------------------------CCAGAGCCAACAGCCCCA--------
----------------------------------------CCA---------GAAGAGAGTTTCAGG------GAAG---
AGACA---A------CA---------------------------ACTCCCTC---TC---A---GAAGCAGGGATCG---
---------------ATAGA------CA---AGGAACTG---------------TAT---CCTTTAGCTTCCCTCAGATC
ACTCTTTGGCAACGACCCCTCGTCACAATAA
>JF320211/B/PE/2007/502_2622_wg5
CTTCAGAG------CAGG------------------------------------CCAGAGCCAACAGCCCCA--------
----------------------------------------CCA---------GAAGAGAGCTTCAGCTTTGGGGAGG---
AGACA---G------CA---------------------------ACTCCATT---TC---A---GAAGCAGGAGCCA---
---------------ATAGA------CA---AGCAT------------------------CCCTTGACTTCCCTCAGATC
ACTCTTTGGCAACGACCCCTCGTTACAATAA
>JF320212/B/PE/2006/502_0491_wg4
CTCCAGAG------CAGA------------------------------------CCAGAGCCAACAGCCCCA--------
----------------------------------------CCA---------GAAGAGAGTTTCAGG------GAAG---
AGACA---A------CA---------------------------ACTCCCTC---TC---A---GAAGCAGGGATCG---
---------------ATAGA------CA---AGGAACTG---------------TAT---CCTTTAGCTTCCCTCAGATC
ACTCTTTGGCAACGACCCCTCGTCACAATAA
>JF320213/B/PE/2007/502_0525_wg3
CTTCAGAG------CAGGACTCAGAGCAGG------------------------CCAGAGCCAACAGCCCCA--------
----------------------------------------CCA---------GAGGAGAGCTTCAGATTTGTGGAGG---
AGACA---A------CA---------------------------ACCCCCTC---TC---A---GAAGCAGGAGCCG---
---------------ACAGA------CA---AGGAACTG---------------TAT---CCTTTAGCTTCCCTCAAATC
ACTCTTTGGCAACGACCCCTCGTCACAATAA
>JF320214/B/PE/2006/502_0524_FL08
CTTCAGAG------CAGA------------------------------------CCAGAGCCAACAGCCCCA--------
----------------------------------------CCA---------GAGGAGAGCTTCAGGTTTGGGGAAG---
AGACA---G------CA---------------------------AAGCCCTC---TC---A---GAAGCAGGAAGAG---
---------------AAGGA------GA---AGGAACTG---------------TAT---CCTTTAGCTTCCCTCAAATC
ACTCTTTGGCAACGACCCGTTGTCCCAATAA
>JF320215/B/PE/2006/502_0648_FL02
CTCCAAAG------CAGG------------------------------------CCAGAGCCAACAGCCCCA--------
----------------------------------------CCA---------GAAGAGAGCTTCAGGTTTGGGGAAG---
AGACA---A------CA---------------------------ACTCCCTT---TC---A---GAAGCAGGAGCCG---
---------------ATAGA------CA---AGGATCAA---------------CAT---CCCTTAACCTCCCTCAGATC
ACTCTTTGGCAACGACCCCTCGTCCCAATAA
>JF320216/B/PE/2007/502_1047_wg3
CCTCAGAG------CAGA------------------------------------CTAGAGCCAACAGCCCCACCCCCA--
----------------------------------------CCA---------GAGGAGAGCTTCAGCTTTGGGGAGG---
AGACA---A------CA---------------------------ACTCCCTC---TC---A---GAAGCAAGAGCCG---
---------------ATAAA------CA---AGGAACTG---------------TAT---CCTTTAGCTTCCCTCAAATC
ACTCTTTGGCAACGACCCCTCGTCACCATAA
>JF320217/B/PE/2007/502_2622_wg2
CTTCAGAG------CAGG------------------------------------CCAGAGCCAACAGCCCCA--------
----------------------------------------CCA---------GAAGAGAGCTTCAGCTTTGGGGAGG---
AGACA---G------CA---------------------------ACTCCATT---TC---A---GAAGCAGGAGCCA---
---------------ATAGA------CA---AGCAT------------------------CCCTTGACTTCCCTCAGATC
ACTCTTTGGCAACGACCCCTCGTTACAATAA
>JF320218/B/PE/2006/502_0841_FL05
CTTCAGAG------CAGA------------------------------------CCAGAACCAACAGCCCCA--------
----------------------------------------CCA---------GAAGAGAGCTTCAGGTTTGGGGAGG---
AGACA---G------CA---------------------------ACTCCCTC---TC---A---GAAGCAGGAACCG---
---------------ATAAA------CC---AGGAACTG---------------TAT---CCCTCAGCTGCCCTCAAATC
ACTCTTTGGCAACGACCCCTCGTCACAATAA
>JF320219/B/PE/2006/502_0524_FL07
CTTCAGAG------CAGA------------------------------------CCAGAGCCAACAGCCCCA--------
----------------------------------------CCA---------GAGGAGAGCTTCAGGTTTGGGGAAG---
AGACA---G------CA---------------------------AAGCCCTC---TC---A---GAAGCAGGAAGAG---
---------------AAGGA------GA---AGGAACTG---------------TAT---CCTTTAGCTTCCCTCAAATC
ACTCTTTGGCAACGACCCGTTGTCCCAATAA
>JF320220/B/PE/2007/502_2622_wg4
CTTCAGAG------CAGG------------------------------------CCAGAGCCAACAGCCCCA--------
----------------------------------------CCA---------GAAGAGAGCTTCAGCTTTGGGGAGG---
AGACA---G------CA---------------------------ACTCCATT---TC---A---GAAGCAGGAGCCA---
---------------ATAGA------CA---AGCAT------------------------CCCTTGACTTCCCTCAGATC
ACTCTTTGGCAACGACCCCTCGTTACAATAA
>JF320221/B/PE/2006/502_0524_FL02
CTTCAGAG------CAGA------------------------------------CCAGAGCCAACAGCCCCA--------
----------------------------------------CCA---------GAGGAGAGCTTCAGGTTTGGGGAAG---
AGACA---G------CA---------------------------AAGCCCTC---TC---A---GAAGCAGGAAGAG---
---------------AAGGA------GA---AGGAACTG---------------TAT---CCTTTAGCTTCCCTCAAATC
ACTCTTTGGCAACGACCCGTTGTCCCAATAA
>JF320222/B/PE/2006/502_0524_FL09
CTTCAGAG------CAGA------------------------------------CCAGAGCCAACAGCCCCA--------
----------------------------------------CCA---------GAGGAGAGCTTCAGGTTTGGGGAAG---
AGACA---G------CA---------------------------AAGCCCTC---TC---A---GAAGCAGGAAGAG---
---------------AAGGA------GA---AGGAACTG---------------TAT---CCTTTAGCTTCCCTCAAATC
ACTCTTTGGCAACGACCCGTTGTCCCAATAA
>JF320223/B/PE/2006/502_0841_FL07
CTTCAGAG------CAGA------------------------------------CCAGAACCAACAGCCCCA--------
----------------------------------------CCA---------GAAGAGAGCTTCAGGTTTGGGGAGG---
AGACA---G------CA---------------------------ACTCCCTC---TC---A---GAAGCAGGAACCG---
---------------ATAAA------CC---AGGAACTG---------------TAT---CCCTCAGCTGCCCTCAAATC
ACTCTTTGGCAACGACCCCTCGTCACAATAA
>JF320224/B/PE/2006/502_0524_FL01
CTTCAGAG------CAGA------------------------------------CCAGAGCCAACAGCCCCA--------
----------------------------------------CCA---------GAGGAGAGCTTCAGGTTTGGGGAAG---
AGACA---G------CA---------------------------AAGCCCTC---TC---A---GAAGCAGGAAGAG---
---------------AAGGA------GA---AGGAACTG---------------TAT---CCTTTAGCTTCCCTCAAATC
ACTCTTTGGCAACGACCCGTTGTCCCAATAA
>JF320225/B/PE/2007/502_1047_wg2
CCTCAGAG------CAGA------------------------------------CTAGAGCCAACAGCCCCACCCCCA--
----------------------------------------CCA---------GAGGAGAGCTTCAGCTTTGGGGAGG---
AGACA---A------CA---------------------------ACTCCCTC---TC---A---GAAGCAAGAGCCG---
---------------ATAAA------CA---AGGAACTG---------------TAT---CCTTTAGCTTCCCTCAAATC
ACTCTTTGGCAACGACCCCTCGTCACCATAA
>JF320226/B/PE/2007/502_1047_wg5
CCTCAGAG------CAGA------------------------------------CTAGAGCCAACAGCCCCACCCCCA--
----------------------------------------CCA---------GAGGAGAGCTTCAGCTTTGGGGAGG---
AGACA---A------CA---------------------------ACTCCCTC---TC---A---GAAGCAAGAGCCG---
---------------ATAAA------CA---AGGAACTG---------------TAT---CCTTTAGCTTCCCTCAAATC
ACTCTTTGGCAACGACCCCTCGTCACCATAA
>JF320227/B/PE/2007/502_1047_wg1
CCTCAGAG------CAGA------------------------------------CTAGAGCCAACAGCCCCACCCCCA--
----------------------------------------CCA---------GAGGAGAGCTTCAGCTTTGGGGAGG---
AGACA---A------CA---------------------------ACTCCCTC---TC---A---GAAGCAAGAGCCG---
---------------ATAAA------CA---AGGAACTG---------------TAT---CCTTTAGCTTCCCTCAAATC
ACTCTTTGGCAACGACCCCTCGTCACCATAA
>JF320241/B/PE/2006/502_2794_FL01
CTTCAGAG------CAGA------------------------------------CCAGAGCCAACAGCCCCA--------
----------------------------------------CCA---------GAAGAGAGCCTCAGATTGGGGGAGG---
AGACA---A------CA---------------------------GCTCCCTC---TC---A---GAAGCAGGGGACG---
---------------ATAGA------CA---AGGAGCTG---------------TAT---CCTTTGACCTCCCTCAGATC
ACTCTTTGGCAACGACCCATCATCCCAATAA
>JF320242/B/PE/2006/502_2794_FL03
CTTCAGAG------CAGA------------------------------------CCAGAGCCAACAGCCCCA--------
----------------------------------------CCA---------GAAGAGAGCCTCAGATTGGGGGAGG---
AGACA---A------CA---------------------------GCTCCCTC---TC---A---GAAGCAGGGGACG---
---------------ATAGA------CA---AGGAGCTG---------------TAT---CCTTTGACCTCCCTCAGATC
ACTCTTTGGCAACGACCCATCATCCCAATAA
>JF320243/B/PE/2006/502_2794_FL02
CTTCAGAG------CAGA------------------------------------CCAGAGCCAACAGCCCCA--------
----------------------------------------CCA---------GAAGAGAGCCTCAGATTGGGGGAGG---
AGACA---A------CA---------------------------GCTCCCTC---TC---A---GAAGCAGGGGACG---
---------------ATAGA------CA---AGGAGCTG---------------TAT---CCTTTGACCTCCCTCAGATC
ACTCTTTGGCAACGACCCATCATCCCAATAA
>JF320244/B/PE/2006/502_2794_FL05
CTTCAGAG------CAGA------------------------------------CCAGAGCCAACAGCCCCA--------
----------------------------------------CCA---------GAAGAGAGCCTCAGATTGGGGGAGG---
AGACA---A------CA---------------------------GCTCCCTC---TC---A---GAAGCAGGGGACG---
---------------ATAGA------CA---AGGAGCTG---------------TAT---CCTTTGACCTCCCTCAGATC
ACTCTTTGGCAACGACCCATCATCCCAATAA
>JF320245/B/PE/2006/502_2794_FL04
CTTCAGAG------CAGA------------------------------------CCAGAGCCAACAGCCCCA--------
----------------------------------------CCA---------GAAGAGAGCCTCAGATTGGGGGAGG---
AGACA---A------CA---------------------------GCTCCCTC---TC---A---GAAGCAGGGGACG---
---------------ATAGA------CA---AGGAGCTG---------------TAT---CCTTTGACCTCCCTCAGATC
ACTCTTTGGCAACGACCCATCATCCCAATAA
>JF320247/B/US/2006/502_0227_FL06
CCTCAGGG------CAGA------------------------------------CTAACACCAACAGCCCCACCAGCCCC
A---------------------------------------CCA---------GAAGAGAGCTTCAGGTTTGGGGAGG---
AGACA---A------CA---------------------------AACCCCTC---TC---A---AAGGCAGGAACCG---
---------------ATAGA------CC---AGGAACGG---------------TAT---CCTTTAACCTCCCTCAGATC
ACTCTTTGGCAACGACCCCTCGTCGCAATAA
>JF320250/B/US/2006/502_0227_FL10
CCTCAGAG------CAGA------------------------------------CTAGCACCAACAGCCCCACCAGCCCC
A---------------------------------------CCA---------GAAGAGAGCTTCAGGTTTGGGGAGG---
AGACA---A------CA---------------------------AACCCCTC---TC---A---GAGGCAGGAACCG---
---------------ATAGA------CC---AGGAACGG---------------TAT---CCTTTAACCTCCCTCAGATC
ACTCTTTGGCAACGACCCCTCGTCGCAATAA
>JF320251/B/US/2006/502_0227_FL08
CCTCAGGG------CAGA------------------------------------CTAACACCAACAGCCCCACCAGCCCC
A---------------------------------------CCA---------GAAGAGAGCTTCAGGTTTGGGGAGG---
AGACA---A------CA---------------------------AACCCCTC---TC---A---AAGGCAGGAACCG---
---------------ATAGA------CC---AGGAACGG---------------TAT---CCTTTAACCTCCCTCAGATC
ACTCTTTGGCAACGACCCCTCGTCGCAATAA
>JF320253/B/US/2006/502_0227_FL02
CCTCAGAG------CAGA------------------------------------CTAGCACCAACAGCCCCACCAGCCCC
A---------------------------------------CCA---------GAAGAGAGCTTCAGGTTTGGGGAGG---
AGACA---A------CA---------------------------AACCCCTC---TC---A---GAGGCAGGAACCG---
---------------ATAGA------CC---AGGAACGG---------------TAT---CCTTTAACCTCCCTCAGATC
ACTCTTTGGCAACGACCCCTCGTCGCAATAA
>JF320255/B/US/2006/502_0227_FL09
CCTCAGGG------CAGA------------------------------------CTAACACCAACAGCCCCACCAGCCCC
A---------------------------------------CCA---------GAAGAGAGCTTCAGGTTTGGGGAGG---
AGACA---A------CA---------------------------AACCCCTC---TC---A---AAGGCAGGAACCG---
---------------ATAGA------CC---AGGAACGG---------------TAT---CCTTTAACCTCCCTCAGATC
ACTCTTTGGCAACGACCCCTCGTCGCAATAA
>JF320256/B/US/2006/502_0227_FL03
CCTCAGAG------CAGA------------------------------------CTAGCACCAACAGCCCCACCAGCCCC
A---------------------------------------CCA---------GAAGAGAGCTTCAGGTTTGGGGAGG---
AGACA---A------CA---------------------------AACCCCTC---TC---A---GAGGCAGGAACCG---
---------------ATAGA------CC---AGGAACGG---------------TAT---CCTTTAACCTCCCTCAGATC
ACTCTTTGGCAACGACCCCTCGTCGCAATAA
>JF320257/B/US/2006/502_0227_FL07
CCTCAGAG------CAGA------------------------------------CTAGCACCAACAGCCCCACCAGCCCC
A---------------------------------------CCA---------GAAGAGAGCTTCAGGTTTGGGGAGG---
AGACA---A------CA---------------------------AACCCCTC---TC---A---GAGGCAGGAACCG---
---------------ATAGA------CC---AGGAACGG---------------TAT---CCTTTAACCTCCCTCAGATC
ACTCTTTGGCAACGACCCCTCGTCGCAATAA
>JF320263/B/US/2006/502_0839_wg01
CTTCAGAG------CAGA------------------------------------CCAGAGCCAACAGCCCCA--------
----------------------------------------CCA---------GAAGAGAGCTTCAGGTTCGGGGAGG---
AGACA---G------CA---------------------------ACTCCCCC---TC---A---GAAGCAGGAGCCG---
---------------ATAGA------CA---AGGAACTG---------------TAT---CCTTTAGCTTCCCTCAGATC
ACTCTTTGGCAGCGACCCCTCGTCACAATAA
>JF320267/B/US/2006/502_0839_wg04
CTTCAGAG------CAGA------------------------------------CCAGAGCCAACAGCCCCA--------
----------------------------------------CCA---------GAAGAGAGCTTCAGGTTCGGGGAGG---
AGACA---G------CA---------------------------ACTCCCCC---TC---A---GAAGCAGGAGCCG---
---------------ATAGA------CA---AGGAACTG---------------TAT---CCTTTAGCTTCCCTCAGATC
ACTCTTTGGCAGCGACCCCTCGTCACAATAA
>JF320268/B/US/2006/502_0839_wg03
CTTCAGAG------CAGA------------------------------------CCAGAGCCAACAGCCCCA--------
----------------------------------------CCA---------GAAGAGAGCTTCAGGTTCGGGGAGG---
AGACA---G------CA---------------------------ACTCCCCC---TC---A---GAAGCAGGAGCCG---
---------------ATAGA------CA---AGGAACTG---------------TAT---CCTTTAGCTTCCCTCAGATC
ACTCTTTGGCAGCGACCCCTCGTCACAATAA
>JF320269/B/US/2006/502_0839_wg02
CTTCAGAG------CAGA------------------------------------CCAGAGCCAACAGCCCCA--------
----------------------------------------CCA---------GAAGAGAGCTTCAGGTTCGGGGAGG---
AGACA---G------CA---------------------------ACTCCCCC---TC---A---GAAGCAGGAGCCG---
---------------ATAGA------CA---AGGAACTG---------------TAT---CCTTTAGCTTCCCTCAGATC
ACTCTTTGGCAGCGACCCCTCGTCACAATAA
>JF320271/B/US/2006/502_0839_wg05
CTTCAGAG------CAGA------------------------------------CCAGAGCCAACAGCCCCA--------
----------------------------------------CCA---------GAAGAGAGCTTCAGGTTCGGGGAGG---
AGACA---G------CA---------------------------ACTCCCCC---TC---A---GAAGCAGGAGCCA---
---------------ATAGA------CA---AGGAACTG---------------TAT---CCTTTAGCTTCCCTCAAATC
ACTCTTTGGCAACGACCCCTCGTCACAATAA
>JF320356/B/US/2006/502_1512_FL01
CTTCAGAG------CAGA------------------------------------CCAGAACCAACAGCCCCA--------
----------------------------------------CCA---------GAGGAGAGCTTCAGGTTTGGGGAGG---
AGACA---ATGGCAGCA---------------------------GCCCCCTC---TC---A---GAAGCAGGAGCCG---
---------------AAGGA------CA---AGGAACTG---------------TAT---CCCTTAGCCTCCCTCAAATC
ACTCTTTGGCAACGACCCCTTGTCACAATAA
>JF320361/B/US/2005/502_1926_FL01
CTTCAGAG------CAGA------------------------------------CCAGAGCCAACAGCCCCA--------
----------------------------------------CCA---------GAAGAGAGCTTCAGGTTTGGGGAGG---
AGATA---A------CA---------------------------ACTCCCCC---TC---A---GAAGCAGGAGCCG---
---------------GTAGA------CA---AGGAAATG---------------TAT---CCTTTAACCTCCCTCAAATC
ACTCTTTGGCAACGACCCCTCGTCACAATAA
>JF320363/B/US/2006/502_0176_FL06
CTTCAGAA------CAGA------------------------------------CCAGAGCCAACAGCCCCACCAGCCCC
A---------------------------------------CCA---------GAAGAGAGCTTCAGGTTTGGGGAAG---
AGACA---A------CA---------------------------GCTCCCTC---TC---A---GAAGCAGGAGCCG---
---------------ATAAA------CA---AGGAACTG---------------TAT---CCTTTAACCTCCCTCAGATC
ACTCTTTGGCAACGACCCCTCGTCACAGTAA
>JF320364/B/US/2006/502_0176_FL09
CTTCAGAA------CAGA------------------------------------CCAGAGCCAACAGCCCCACCAGCCCC
A---------------------------------------CCA---------GAAGAGAGCTTCAGGTTTGGGGAAG---
AGACA---A------CA---------------------------GCTCCCTC---TC---A---GAAGCAGGAGCCG---
---------------ATAAA------CA---AGGAACTG---------------TAT---CCTTTAACCTCCCTCAGATC
ACTCTTTGGCAACGACCCCTCGTCACAGTAA
>JF320365/B/US/2006/502_0176_FL02
CTTCAGAA------CAGA------------------------------------CCAGAGCCAACAGCCCCACCAGCCCC
A---------------------------------------CCA---------GAAGAGAGCTTCAGGTTTGGGGAAG---
AGACA---A------CA---------------------------GCTCCCTC---TC---A---GAAGCAGGAGCCG---
---------------ATAAA------CA---AGGAACTG---------------TAT---CCTTTAACCTCCCTCAGATC
ACTCTTTGGCAACGACCCCTCGTCACAGTAA
>JF320366/B/US/2006/502_0176_FL10
CTTCAGAA------CAGA------------------------------------CCAGAGCCAACAGCCCCACCAGCCCC
A---------------------------------------CCA---------GAAGAGAGCTTCAGGTTTGGGGAAG---
AGACA---A------CA---------------------------GCTCCCTC---TC---A---GAAGCAGGAGCCG---
---------------ATAAA------CA---AGGAACTG---------------TAT---CCTTTAACCTCCCTCAGATC
ACTCTTTGGCAACGACCCCTCGTCACAGTAA
>JF320374/B/US/2006/502_0176_FL04
CTTCAGAA------CAGA------------------------------------CCAGAGCCAACAGCCCCACCAGCCCC
A---------------------------------------CCA---------GAAGAGAGCTTCAGGTTTGGGGAAG---
AGACA---A------CA---------------------------GCTCCCTC---TC---A---GAAGCAGGAGCCG---
---------------ATAAA------CA---AGGAACTG---------------TAT---CCTTTAACCTCCCTCAGATC
ACTCTTTGGCAACGACCCCTCGTCACAGTAA
>JF320411/B/CA/2006/502_1027_wg02
CTTCAAAA------CAGA------------------------------------CCAGAGCCAACCGCCCCA--------
----------------------------------------CCA---------GCAGAGAGCTTCAGGTTTGGGGAGG---
AGACA---A------CG---------------------------ACTCCCTC---TC---A---GAAACAGGAGCTG---
---------------GTAG------------GCGAACCG---------------CAT---CCTTTAACTTCCCTCAGATC
ACTCTTTGGCAACGACCCCTCGTCACAATAA
>JF320412/B/CA/2006/502_1027_wg10
CTTCAAAA------CAGA------------------------------------CCAGAGCCAACAGCCCCA--------
----------------------------------------CCA---------GCAGAGGGCTTCAGGTTTGGGGAGG---
AGACA---A------CG---------------------------ACTCCCTC---TC---A---GAAACAGGAGCTG---
---------------GTAG------------GCGAACCG---------------CAT---CCTTTAACTTCCCTCAGATC
ACTCTTTGGCAACGACCCCTCGTCACAATAA
>JF320413/B/CA/2006/502_1027_wg01
CTTCAAAA------CAGA------------------------------------CCAGAGCCAACAGCCCCACCCCCA--
----------------------------------------CCA---------GCAGAGAGCTTCAGGTTTGGGGAGG---
AGACA---A------CG---------------------------ACTCCCTC---TC---A---GAAACAGGAGCTG---
---------------GTAG------------GCGAACCG---------------CAT---CCTTTAACTTCCCTCAGATC
ACTCTTTGGCAACGACCCCTCGTCACAATAA
>JF320414/B/CA/2006/502_1027_wg09
CTTCAAAA------CAGA------------------------------------CCAGAGCCAACAGCCCCA--------
----------------------------------------CCA---------GCAGAGGGCTTCAGGTTTGGGGAGG---
AGACA---A------CG---------------------------ACTCCCTC---TC---A---GAAACAGGAGCTG---
---------------GTAG------------GCGAACCG---------------CAT---CCTTTAACTTCCCTCAGATC
ACTCTTTGGCAACGACCCCTCGTCACAATAA
>JF320415/B/CA/2006/502_1027_wg07
CTTCAAAA------CAGA------------------------------------CCAGAGCCAACAGCCCCA--------
----------------------------------------CCA---------GAAGAGAGCTTCAGGTTTGGGGAGG---
AGACA---A------CG---------------------------ACTCCCTC---TC---A---GAAACAGGAGCTG---
---------------GTAG------------GCGAACCG---------------CAT---CCTTTAACTTCCCTCAGATC
ACTCTTTGGCAACGACCCCTCGTCACAATAA
>JF320416/B/CA/2006/502_1027_wg04
CTTCAAAA------CAGA------------------------------------CCAGAGCCAACAGCACCA--------
----------------------------------------CCA---------GCAGAGAGCTTCAGGTTTGGGGAGG---
AGACA---A------CG---------------------------ACTCCCTC---TC---A---GAAACAGGAGCTG---
---------------GTAG------------GCGAACCG---------------CAT---CCTTTAACTTCCCTCAGATC
ACTCTTTGGCAACGACCCCTCGTCACAATAA
>JF320417/B/CA/2006/502_1027_wg11
CTTCAAAA------CAGA------------------------------------CCAGAGCCAACAGCTCCA--------
----------------------------------------CCA---------GCAGAGAGCTTCAGGTTTGGGGAGG---
AGACA---A------CG---------------------------ACTCCCTC---TC---A---GAAACAGGAGCTG---
---------------GTAG------------GCGAACCG---------------CAT---CCTTTAACTTCCCTCAGATC
ACTCTTTGGCAACGACCCCTCGTCACAATAA
>JF320418/B/CA/2006/502_1027_wg05
CTTCAAAA------CAGA------------------------------------CCAGAGCCAACAGCCCCA--------
----------------------------------------CCA---------GCAGAGGGCTTCAGGTTTGGGGAGG---
AGACA---A------CG---------------------------ACTCCCTC---TC---A---GAAACAGGAGCTG---
---------------GTAG------------GCGAACCG---------------CAT---CCTTTAACTTCCCTCAGATC
ACTCTTTGGCAACGACCCCTCGTCACAATAA
>JF320419/B/CA/2006/502_1027_wg03
CTTCAAAA------CAGA------------------------------------CCAGAGCCAACAGCCCCA--------
----------------------------------------CCA---------GCAGAGGGCTTCAGGTTTGGGGAGG---
AGACA---A------CG---------------------------ACTCCCTC---TC---A---GAAACAGGAGCTG---
---------------GTAG------------GCGAACCG---------------CAT---CCTTTAACTTCCCTCAGATC
ACTCTTTGGCAACGACCCCTCGTCACAATAA
>JF320420/B/CA/2006/502_1027_wg06
CTTCAAAA------CAGA------------------------------------CCAGAGCCGACAGCCCCA--------
----------------------------------------CCA---------GCAGAGAGCTTCAGGTTTGGGGAGG---
AGACA---A------TG---------------------------ACTCCCTC---TC---A---GAAACAGGAGCTG---
---------------GTAG------------GCGAACCG---------------CAT---CCTTTAACTTCCCTCAGATC
ACTCTTTGGCAACGACCCCTCGTCACAATAA
>JF320423/B/CA/2007/502_1191_05
CTTCAGAA------CAGA------------------------------------CCAGAGCCATCAGCCCCA--------
----------------------------------------CCA---------GAAGAGAGCTTCAGGTTTGGGGAGG---
AGACA---A------CA---------------------------ACTCCCCC---TC---A---GAAGCAGGAGCCG---
---------------ACAGA------CA---AGGAAATG---------------TAT---CCCTTCTCTTCCCTCAAATC
ACTCTTTGGCAACGACCCGTTGTCACAATAA
>JF320424/B/CA/2007/502_1191_03
CTTCAGAA------CAGA------------------------------------CCAGAGCCATCAGCCCCA--------
----------------------------------------CCA---------GAAGAGAGCTTCAAGTTTGGGGAGG---
AGACA---A------CA---------------------------ACTCCCCC---TC---A---GAAGCAGGAGCCG---
---------------ACAGA------CA---AGGAAATG---------------TAT---CCCTTCTCTTCCCTCAAATC
ACTCTTTGGCAACGACCCGTTGTCACAATAA
>JF320425/B/CA/2007/502_1191_07
CTTCAGAA------CAGA------------------------------------CCAGAGCCATCAGCCCCA--------
----------------------------------------CCA---------GAAGAGAGCTTCAGGTTTGGGGAGG---
AGACA---A------CA---------------------------ACTCCCCC---TC---A---GAAGCAGGAGCCG---
---------------ACAGA------CA---AGGAAATG---------------TAT---CCCTTCTCTTCCCTCAAATC
ACTCTTTGGCAACGACCCGTTGTCACAATAA
>JF320426/B/CA/2007/502_1191_06
CTTCAGAA------CAGA------------------------------------CCAGAGCCATCAGCCCCA--------
----------------------------------------CCA---------GAAGAGAGCTTCAGGTTTGGGGAGG---
AGACA---A------CA---------------------------ACTCCCCC---TC---A---GAAGCAAGAGCCG---
---------------ACAGA------CA---AGGAAATG---------------TAT---CCCTTCTCTTCCCTCAAATC
ACTCTTTGGCAACGACCCGTTGTCACAATAA
>JF320427/B/CA/2006/502_1799_FL02
CTTCAGAA------CAGA------------------------------------CCAGAGCCAACAGTCCCAACAGCCCC
A---------------------------------------CCA---------GAAGAGAGCTTCAGGTTTGGGGAAG---
AGACA---A------CA---------------------------ACTCCCTC---TC---A---GAAACAGGGGACG---
---------------------------------GAACAT---------------TAT---CCTTTAGCTTCCCTCAGATC
ACTCTTTGGCAACGACCCCTCGTCACAGTAA
>JF320428/B/CA/2006/502_1799_FL03
CTTCAGAA------CAGA------------------------------------CCAGAGCCAACAGTCCCAACAGCCCC
A---------------------------------------CCA---------GAAGAGAGCTTCAGGTTTGGGGAAG---
AGACA---A------CA---------------------------ACTCCCTC---TC---A---GAAACAGGGGACG---
---------------------------------GAACAT---------------TAT---CCTTTAGCTTCCCTCAGATC
ACTCTTTGGCAACGACCCCTCGTCACAGTAA
>JF320429/B/CA/2006/502_1799_FL01
CTTCAGAA------CAGA------------------------------------CCAGAGCCAACAGTCCCAACAGCCCC
A---------------------------------------CCA---------GAAGAGAGCTTCAGGTTTGGGGAAG---
AGACA---A------CA---------------------------ACTCCCTC---TC---A---GAAACAGGGGACG---
---------------------------------GAACAT---------------TAT---CCTTTAGCTTCCCTCAGATC
ACTCTTTGGCAACGACCCCTCGTCACAGTAA
>JF320430/B/CA/2006/502_1799_FL05
CTTCAGAA------CAGA------------------------------------CCAGAGCCAACAGTCCCAACAGCCCC
A---------------------------------------CCA---------GAAGAGAGCTTCAGGTTTGGGGAAG---
AGACA---A------CA---------------------------ACTCCCTC---TC---A---GAAACAGGGGACG---
---------------------------------GAACAT---------------TAT---CCTTTAGCTTCCCTCAGATC
ACTCTTTGGCAACGACCCCTCGTCACAGTAA
>JF320431/B/CA/2006/502_1799_FL04
CTTCAGAA------CAGA------------------------------------CCAGAGCCAACAGTCCCAACAGCCCC
A---------------------------------------CCA---------GAAGAGAGCTTCAGGTTTGGGGAAG---
AGACA---A------CA---------------------------ACTCCCTC---TC---A---GAAACAGGGGACG---
---------------------------------GAACAT---------------TAT---CCTTTAGCTTCCCTCAGATC
ACTCTTTGGCAACGACCCCTCGTCACAGTAA
>JF320460/B/US/2007/502_1709_07
CTTCAGAG------CAGA------------------------------------CCAGAGCCAACAGCCCCA--------
----------------------------------------CCA---------GAGGAGAGCTTCAGGTTTGGGGAGG---
AGACA---G------CA---------------------------ACTCCCCC---TC---A---GAAGCAGGAGCCG---
---------------AGAGA------CA---AGGACCTC---------------TAT---CCTTTAGCTTCCCTCAAATC
ACTCTTTGGCAACGACCCCTCGTCACAATAA
>JF320461/B/US/2007/502_1709_10
CTTCAGAG------CAGA------------------------------------CCAGAGCCAACAGCCCCA--------
----------------------------------------CCA---------GAGGAGAGCTTCAGGTTTGGGGAGG---
AGACA---G------TA---------------------------ACTCCCCC---TC---A---GAAGCAGGAGCCG---
---------------AGAGA------CA---AGGACCTC---------------TAT---CCTTTAGCTTCCCTCAAATC
ACTCTTTGGCAACGACCCCTCGTCACAATAA
>JF320462/B/US/2007/502_1709_06
CTTCAGAG------CAGA------------------------------------CCAGAGCCAACAGCCCCA--------
----------------------------------------CCA---------GAGGAGAGCTTCAGGTTTGGGGAGG---
AGACA---A------CA---------------------------ACTCCCCC---TC---A---GAAGCAGGAGCCA---
---------------ATAGA------CA---AGGGCCTA---------------TAT---CCTTTAGCTTCCCTCAAATC
ACTCTTTGGCAACGACCCCTCGTCACAATAA
>JF320463/B/US/2007/502_1709_14
CTTCAGAG------CAGA------------------------------------CCAGAGCCAACAGCCCCA--------
----------------------------------------CCA---------GAGGAGAGCTTCAGGTTTGGGGAGG---
AGACA---A------CA---------------------------ACTCCCCC---TC---A---GAAGCAGGAGCCA---
---------------ATAGA------CA---AGGGCCTA---------------TAT---CCTTTAGCTTCCCTCAAATC
ACTCTTTGGCAACGACCCCTCGTCACAATAA
>JF320464/B/US/2007/502_1709_09
CTTCAGAG------CAGA------------------------------------CCAGAGCCAACAGCCCCA--------
----------------------------------------CCA---------GAGGAGAGCTTCAGGTTTGGGGAGG---
AGACA---G------CA---------------------------ACTCCCCC---TC---A---GAAGCAGGAGCCG---
---------------AGAGA------CA---AGGACCTC---------------TAT---CCTTTAGCTTCCCTCAAATC
ACTCTTTGGCAACGACCCCTCGTCACAATAA
>JF320465/B/US/2007/502_1709_11
CTTCAGAA------CAGA------------------------------------CCAGAGCCAACAGCCCCA--------
----------------------------------------CCA---------GAGGAGAGCTTCAGGTTTGGGGAGG---
AGACA---G------CA---------------------------ACTCCCCC---TC---A---GAAGCAGGAGCCG---
---------------AGAGA------CA---AGGACCTC---------------TAT---CCTTTAGCTTCCCTCAAATC
ACTCTTTGGCAACGACCCCTCGTCACAATAA
>JF320466/B/US/2007/502_1709_02
CTTCAGAG------CAGA------------------------------------CCAGAGCCAACAGCCCCA--------
----------------------------------------CCA---------GAGGAGAGCTTCAGGTTTGGGGAGG---
AGACA---A------CA---------------------------ACTCCCCC---TC---A---GAAGCAGGAGCCA---
---------------ATAGA------CA---AGGGCCTA---------------TAT---CCTTTAGCTTCCCTCAAATC
ACTCTTTGGCAACGACCCCTCGTCACAATAA
>JF320467/B/US/2007/502_1709_04
CTTCAGAG------CAGA------------------------------------CCAGAGCCAACAGCCCCA--------
----------------------------------------CCA---------GAGGAGAGCTTCAGGTTTGGGGAGG---
AGACA---G------CA---------------------------ACTCCCCC---TC---A---GAAGCAGGAGCCG---
---------------AGAGA------CA---AGGACCTC---------------TAT---CCTTTAGCTTCCCTCAAATC
ACTCTTTGGCAACGACCCCTCGTCACAATAA
>JF320468/B/US/2007/502_1709_03
CTTCAGAG------CAGA------------------------------------CCAGAGCCAACAGCCCCA--------
----------------------------------------CCA---------GAGGAGAGCTTCAGGTTTGGGGAGG---
AGACA---G------CA---------------------------ACTCCCCC---TC---A---GAAGCAGGAGCCG---
---------------AGAGA------CA---AGGACCTC---------------TAT---CCTTTAGCTTCCCTCAAATC
ACTCTTTGGCAACGACCCCTCGTCACAATAA
>JF320469/B/US/2007/502_1709_08
CTTCAGAG------CAGA------------------------------------CCAGAGCCAACAGCCCCA--------
----------------------------------------CCA---------GAGGAGAGCTTCAGGTTTGGGGAGG---
AGACA---G------CA---------------------------ACTCCCCC---TC---A---GAAGCAGGAGCCG---
---------------AGAGA------CA---AGGACCTC---------------TAT---CCTTTAGCTTCCCTCAAATC
ACTCTTTGGCAACGACCCCTCGTCACAATAA
>JF320470/B/US/2007/502_1709_12
CTTCAGAG------CAGA------------------------------------CCAGAGCCAACAGCCCCA--------
----------------------------------------CCA---------GAGGAGAGCTTCAGGTTTGGGGAGG---
AGACA---G------CA---------------------------ACTCCCCC---TC---A---GAAGCAGGAGCCG---
---------------AGAGA------CA---AGGACCTC---------------TAT---CCTTTAGCTTCCCTCAAATC
ACTCTTTGGCAACGACCCCTCGTCACAATAA
>JF320477/B/US/2005/502_1926_FL04
CTTCAGAG------CAGA------------------------------------CCAGAGCCAACAGCCCCA--------
----------------------------------------CCA---------GAAGAGAGCTTCAGGTTTGGGGAGG---
AGATA---A------CA---------------------------ACTCCCCC---TC---A---GAAGCAGGAGCCG---
---------------GTAGA------CA---AGGAAATG---------------TAT---CCTTTAACCTCCCTCAAATC
ACTCTTTGGCAACGACCCCTCGTCACAATAA
>JF320478/B/US/2005/502_1926_FL03
CTTCAGAG------CAGA------------------------------------CCAGAGCCAACAGCCCCA--------
----------------------------------------CCA---------GAAGAGAGCTTCAGGTTTGGGGAGG---
AGATA---A------CA---------------------------ACTCCCCC---TC---A---GAAGCAGGAGCCG---
---------------GTAGA------CA---AGGAAATG---------------TAT---CCTTTAACCTCCCTCAAATC
ACTCTTTGGCAACGACCCCTCGTCACAATAA
>JF320482/B/US/2005/502_2008_FL12
CTTCAGAG------CAGACCAGAGAGCAGA------------------------CCAGAGCCAACAGCCCCA--------
----------------------------------------CCA---------GCAGAGAGCTTCAGGTTTGGGGAGG---
AGACA---A------CA---------------------------ACCCCCTC---TC---A---GAAGCAGGAGCCG---
---------------ATAGA------CA---AGGAGATG---------------TAT---CCTTTGGCTTCCCTCAGATC
ACTCTTTGGCAACGACCCCTCGTCACAATAA
>JF320483/B/US/2005/502_1926_FL02
CTTCAGAG------CAGA------------------------------------CCAGAGCCAACAGCCCCA--------
----------------------------------------CCA---------GAAGAGAGCTTCAGGTTTGGGGAGG---
AGATA---A------CA---------------------------ACTCCCCC---TC---A---GAAGCAGGAGCCG---
---------------GTAGA------CA---AGGAAATG---------------TAT---CCTTTAACCTCCCTCAAATC
ACTCTTTGGCAACGACCCCTCGTCACAATAA
>JF320484/B/US/2005/502_2008_FL04
CTTCAGAG------CAGACCAGAGAGCAGA------------------------CCAGAGCCAACAGCCCCA--------
----------------------------------------CCA---------GCAGAGAGCTTCAGGTTTGGGGAGG---
AGACA---A------CA---------------------------ACCCCCTC---TC---A---GAAGCAGGAGCCG---
---------------ATAGA------CA---AGGAGATG---------------TAT---CCTTTGGCTTCCCTCAGATC
ACTCTTTGGCAACGACCCCTCGTCACAATAA
>JF320485/B/US/2005/502_2008_FL08
CTTCAGAG------CAGACCAGAGAGCAGA------------------------CCAGAGCCAACAGCCCCA--------
----------------------------------------CCA---------GCAGAGAGCTTCAGGTTTGGGGAGG---
AGACA---A------CA---------------------------ACCCCCTC---TC---A---GAAGCAGGAGCCG---
---------------ATAGA------CA---AGGAGATG---------------TAT---CCTTTGGCTTCCCTCAGATC
ACTCTTTGGCAACGACCCCTCGTCACAATAA
>JF320486/B/US/2005/502_2008_FL03
CTTCAGAG------CAGACCAGAGAGCAGA------------------------CCAGAGCCAACAGCCCCA--------
----------------------------------------CCA---------GCAGAGAGCTTCAGGTTTGGGGAGG---
AGACA---A------CA---------------------------ACCCCCTC---TC---A---GAAGCAGGAGCCG---
---------------ATAGA------CA---AGGAGATG---------------TAT---CCTTTGGCTTCCCTCAGATC
ACTCTTTGGCAACGACCCCTCGTCACAATAA
>JF320487/B/US/2005/502_2008_FL01
CTTCAGAG------CAGACCAGAGAGCAGA------------------------CCAGAGCCAACAGCCCCA--------
----------------------------------------CCA---------GCAGAGAGCTTCAGGTTTGGGGAGG---
AGACA---A------CA---------------------------ACCCCCTC---TC---A---GAAGCAAGAGCCG---
---------------ATAGA------CA---AGGAGATG---------------TAT---CCTTTGGCTTCCCTCAGATC
ACTCTTTGGCAACGACCCCTCGTCACAATAA
>JF320488/B/US/2005/502_2008_FL10
CTTCAGAG------CAGACCAGAGAGCAGA------------------------CCAGAGCCAACAGCCCCA--------
----------------------------------------CCA---------GCAGAGAGCTTCAGGTTTGGGGAGG---
AGACA---A------CA---------------------------ACCCCCTC---TC---A---GAAGCAGGAGCCG---
---------------ATAGA------CA---AGGAGATG---------------TAT---CCTTTGGCTTCCCTCAGATC
ACTCTTTGGCAACGACCCCTCGTCACAATAA
>JF320489/B/US/2005/502_2008_FL11
CTTCAGAG------CAGACCAGAGAGCAGA------------------------CCAGAGCCAACAGCCCCA--------
----------------------------------------CCA---------GCAGAGAGCTTCAGATTTGGGGAGG---
AGATA---A------CA---------------------------ACCCCCTC---TC---A---GAAGCAGGAGCCG---
---------------ATAGA------CA---AGGAGATG---------------TAT---CCTTTAGCTTCCCTCAGATC
ACTCTTTGGCAGCGACCCCTCGTCACAATAA
>JF320490/B/US/2005/502_2008_FL02
CTTCAGAG------CAGACCAGAGAGCAGA------------------------CCAGAGCCAACAGCCCCA--------
----------------------------------------CCA---------GCAGAGAGCTTCAGGTTTGGGGAGG---
AGACA---A------CA---------------------------ACCCCCTC---TC---A---GAAGCAGGAGCCG---
---------------ATAGA------CA---AGGAGATG---------------TAT---CCTTTGGCTTCCCTCAGATC
ACTCATTGGCAACGACCCCTCGTCACAATAA
>JF320491/B/US/2005/502_2008_FL09
CTTCAGAG------CAGACCAGAGAGCAGA------------------------CCAGAGCCAACAGCCCCA--------
----------------------------------------CCA---------GCAGAGAGCTTCAGGTTTGGGGAGG---
AGACA---A------CA---------------------------ACCCCCTC---TC---A---GAAGCAGGAGCCG---
---------------ATAGA------CA---AGGAGATG---------------TAT---CCTTTGGCTTCCCTCAGATC
ACTCTTTGGCAACGACCCCTCGTCACAATAA
>JF320492/B/US/2005/502_2008_FL07
CTTCAGAG------CAGACCAGAGAGCAGA------------------------CCAGAGCCAACAGCCCCA--------
----------------------------------------CCA---------GCAGAGAGCTTCAGGTTTGGGGAGG---
AGACA---A------CA---------------------------ACCCCCTC---TC---A---GAAGCAGGAGCCG---
---------------ATAGA------CA---AGGAGATG---------------TAT---CCTTTGGCTTCCCTCAGATC
ACTCTTTGGCAACGACCCCTCGTCACAATAA
>JF320515/B/US/2006/502_0176_FL07
CTTCAGAA------CAGA------------------------------------CCAGAGCCAACAGCCCCACCAGCCCC
A---------------------------------------CCA---------GAAGAGAGCTTCAGGTTTGGGGAAG---
AGACA---A------CA---------------------------GCTCCCTC---TC---A---GAAGCAGGAGCCG---
---------------ATAAA------CA---AGGAACTG---------------TAT---CCTTTAACCTCCCTCAGATC
ACTCTTTGGCAACGACCCCTCGTCACAGTAA
>JF320516/B/US/2006/502_0176_FL01
CTTCAGAA------CAGA------------------------------------CCAGAGCCAACAGCCCCACCAGCCCC
A---------------------------------------CCA---------GAAGAGAGCTTCAGGTTTGGGGAAG---
AGACA---A------CA---------------------------GCTCCCTC---TC---A---GAAGCAGGAGCCG---
---------------ATAAA------CA---AGGAACTG---------------TAT---CCTTTAACCTCCCTCAGATC
ACTCTTTGGCAACGACCCCTCGTCACAGTAA
>JF320518/B/US/2006/502_0176_FL03
CTTCAGAA------CAGA------------------------------------CCAGAGCCAACAGCCCCACCAGCCCC
A---------------------------------------CCA---------GAAGAGAGCTTCAGGTTTGGGGAAG---
AGACA---A------CA---------------------------GCTCCCTC---TC---A---GAAGCAGGAGCCG---
---------------ATAAA------CA---AGGAACTG---------------TAT---CCTTTAACCTCCCTCAGATC
ACTCTTTGGCAACGACCCCTCGTCACAGTAA
>JF320519/B/US/2006/502_0176_FL05
CTTCAGAA------CAGA------------------------------------CCAGAGCCAACAGCCCCACCAGCCCC
A---------------------------------------CCA---------GAAGAGAGCTTCAGGTTTGGGGAAG---
AGACA---A------CA---------------------------GCTCCCTC---TC---A---GAAGCAGGAGCCG---
---------------ATAAA------CA---AGGAACTG---------------TAT---CCTTTAACCTCCCTCAGATC
ACTCTTTGGCAACGACCCCTCGTCACAGTAA
>JF320526/B/US/2006/502_0717_FL02
CTTCAGAA------CAGA------------------------------------CCAGAGCCAACAGCCCCA--------
----------------------------------------CCA---------GAAGAGAGCTTCAGGTTTGGGGAAG---
AGACA---A------CC---------------------------ACTCCCTC---TC---A---GAAGCAGGAGCCG---
---------------ATAGA------CA---AGGAACTG---------------TAT---CCTTTAGTCTCCCTCAAATC
ACTCTTTGGCAACGACCCCTCGTCACAATAA
>JF320529/B/US/2006/502_0717_FL01
CTTCAGAA------CAGA------------------------------------CCAGAGCCAACAGCCCCA--------
----------------------------------------CCA---------GAAGAGAGCTTCAGGTTTGGGGAAG---
AGACA---A------CC---------------------------ACTCCCTC---TC---A---GAAGCAGGAGCCG---
---------------ATAGA------CA---AGGAACTG---------------TAT---CCTTTAGTCTCCCTCAAATC
ACTCTTTGGCAACGACCCCTCGTCACAATAA
>JF320530/B/US/2007/502_0823_05
CTTCAGAG------CAGA------------------------------------CCAGAGCCAACAGCCCCA--------
----------------------------------------CCA---------GAAGAGAGCTTCAGGTTTGGGGAGG---
AGACA---A------CA---------------------------ACTCCCCC---TC---A---GAAGCAGGAGCCG---
---------------ATAGA------CA---AGGAACTG---------------TAT---CCTTTAGCTTCCCTCAAATC
ACTCTTTGGCAACGACCCCTCGTCACAGTAA
>JF320531/B/US/2007/502_0823_04
CTTCAGAG------CAGA------------------------------------CCAGAGCCAACAGCCCCA--------
----------------------------------------CCA---------GAAGAGAGCTTCAGGTTTGGGGAGG---
AGACA---A------CA---------------------------ACTCCCCC---TC---A---GAAGCAGGAGCCG---
---------------ATAGA------CA---AGGAACTG---------------TAT---CCTTTAGCTTCCCTCAAATC
ACTCTTTGGCAACGACCCCTCGTCACAGTAA
>JF320532/B/US/2007/502_0823_02
CTTCAGAG------CAGA------------------------------------CCAGAGCCAACAGCCCCA--------
----------------------------------------CCA---------GAAGAGAGCTTCAGGTTTGGGGAGG---
AGACA---A------CA---------------------------ACTCCCCC---TC---A---GAAGCAGGAGCCG---
---------------ATAGA------CA---AGGAACTG---------------TAT---CCTTTAGCTTCCCTCAAATC
ACTCTTTGGCAACGACCCCTCGTCACAGTAA
>JF320533/B/US/2007/502_0823_01
CTTCAGAG------CAGA------------------------------------CCAGAGCCAACAGCCCCA--------
----------------------------------------CCA---------GAAGAGAGCTTCAGGTTTGGGGAGG---
AGACA---A------CA---------------------------ACTCCCCC---TC---A---GAAGCAGGAGCCG---
---------------ATAGA------CA---AGGAACTG---------------TAT---CCTTTAGCTTCCCTCAAATC
ACTCTTTGGCAACGACCCCTCGTCACAGTAA
>JF320534/B/US/2007/502_0823_06
CTTCAGAG------CAGA------------------------------------CCAGAGCCAACAGCCCCA--------
----------------------------------------CCA---------GAAGAGAGCTTCAGGTTTGGGGAGG---
AGACA---A------CA---------------------------ACTCCCCC---TC---A---GAAGCAGGAGCCG---
---------------ATAGA------CA---AGGAACTG---------------TAT---CCTTTAGCTTCCCTCAAATC
ACTCTTTGGCAACGACCCCTCGTCACAGTAA
>JF320535/B/US/2007/502_0823_03
CTTCAGAG------CAGA------------------------------------CCAGAGCCAACAGCCCCA--------
----------------------------------------CCA---------GAAGAGAGCTTCAGGTTTGGGGAGG---
AGACA---A------CA---------------------------ACTCCCCC---TC---A---GAAGCAGGAGCCG---
---------------ATAGA------CA---AGGAACTG---------------TAT---CCTTTAGCTTCCCTCAAATC
ACTCTTTGGCAACGACCCCTCGTCACAGTAA
>JF320536/B/US/2007/502_0823_07
CTTCAGAG------CAGA------------------------------------CCAGAGCCAACAGCCCCA--------
----------------------------------------CCA---------GAAGAGAGCTTCAGGTTTGGGGAGG---
AGACA---A------CA---------------------------ACTCCCCC---TC---A---GAAGCAGGAGCCG---
---------------ATAGA------CA---AGGAACTG---------------TAT---CCTTTAGCTTCCCTCAAATC
ACTCTTTGGCAACGACCCCTCGTCACAGTAA
>JF320559/B/US/2007/502_0364_wg5
CCTCAGAG------CAGA------------------------------------CTAGAACCAACAGCCCCA--------
----------------------------------------CCA---------GAGGAGAGCATCAGGTTTGGGGAGG---
AGACA---A------CA---------------------------GCTCCCCC---TC---A---GAAGCAGGAGACA---
---------------ACAGA------CA---AGGAACTG---------------TAT---CCTTTAGCTTCCCTCAGATC
ACTCTTTGGCAGCGACCCCTCGTTACAATAA
>JF320561/B/US/2007/502_0364_wg4
CCTCAGAG------CAGA------------------------------------CTAGAACCAACAGCCCCA--------
----------------------------------------CCA---------GAGGAGAGCATCAGGTTTGGGGAGG---
AGACA---A------CA---------------------------GCTCCCCC---TC---A---GAAGCAGGAGACA---
---------------ACAGA------CA---AGGAACTG---------------TAT---CCTTTAGCTTCCCTCAGATC
ACTCTTTGGCAGCGACCCCTCGTTACAATAA
>JF320562/B/US/2007/502_0364_wg1
CCTCAGAG------CAGA------------------------------------CTAGAACCAACAGCCCCA--------
----------------------------------------CCA---------GAGGAGAGCATCAGGTTTGGGGAGG---
AGACA---A------CA---------------------------GCTCCCCC---TC---A---GAAGCAGGAGACA---
---------------ACAGA------CA---AGGAACTG---------------TAT---CCTTTAGCTTCCCTCAGATC
ACTCTTTGGCAGCGACCCCTCGTTACAATAA
>JF320563/B/US/2007/502_0364_wg2
CCTCAGAG------CAGA------------------------------------CTAGAACCAACAGCCCCA--------
----------------------------------------CCA---------GAGGAGAGCATCAGGTTTGGGGAGG---
AGACA---A------CA---------------------------GCTCCCCC---TC---A---GAAGCAGGAGACA---
---------------ACAGA------CA---AGGAACTG---------------TAT---CCTTTAGCTTCCCTCAGATC
ACTCTTTGGCAGCGACCCCTCGTTACAATAA
>JF320564/B/US/2006/502_1046_FL04
CTTCAGAG------CAGG------------------------------------CCAGAGCCAACAGCCCCA--------
----------------------------------------CCA---------GCAGAGAGCTTCGGGTTTGGGGAGG---
AGACA---A------CA---------------------------GCTCCCCC---TC---A---GAAGCAGGAGCCG---
---------------ATAGA------CA---AGGAATTG---------------TAT---CCTTTAACCTCCCTCAAATC
ACTCTTTGGCAACGACCCCTCGTCACAATAA
>JF320565/B/US/2006/502_1046_FL05
CTTCAGAG------CAGG------------------------------------CCAGAGCCAACAGCCCCA--------
----------------------------------------CCA---------GCAGAGAGCTTCGGGTTTGGGGAGG---
AGACA---A------CA---------------------------GCTCCCCC---TC---A---GAAGCAGGAGCCG---
---------------ATAGA------CA---AGGAATTG---------------TAT---CCTTTAACCTCCCTCAAATC
ACTCTTTGGCAACGACCCCTCGTCACAATAA
>JF320566/B/US/2006/502_1046_FL01
CTTCAGAG------CAGG------------------------------------CCAGAGCCAACAGCCCCA--------
----------------------------------------CCA---------GCAGAGAGCTTCGGGTTTGGGGAGG---
AGACA---A------CA---------------------------GCTCCCCC---TC---A---GAAGCAGGAGCCG---
---------------ATAGA------CA---AGGAATTG---------------TAT---CCTTTAACCTCCCTCAAATC
ACTCTTTGGCAACGACCCCTCGTCACAATAA
>JF320567/B/US/2006/502_1046_FL03
CTTCAGAG------CAGG------------------------------------CCAGAGCCAACAGCCCCA--------
----------------------------------------CCA---------GCAGAGAGCTTCGGGTTTGGGGAGG---
AGACA---A------CA---------------------------GCTCCCCC---TC---A---GAAGCAGGAGCCG---
---------------ATAGA------CA---AGGAATTG---------------TAT---CCTTTAACCTCCCTCAAATC
ACTCTTTGGCAACGACCCCTCGTCACAATAA
>JF320568/B/US/2006/502_1046_FL02
CTTCAGAG------CAGG------------------------------------CCAGAGCCAACAGCCCCA--------
----------------------------------------CCA---------GCAGAGAGCTTCGGGTTTGGGGAGG---
AGACA---A------CA---------------------------GCTCCCCC---TC---A---GAAGCAGGAGCCG---
---------------ATAGA------CA---AGGAATTG---------------TAT---CCTTTAACCTCCCTCAAATC
ACTCTTTGGCAACGACCCCTCGTCACAATAA
>JF320577/B/US/2007/502_2305_01
CTTCAGAA------CAGA------------------------------------CCAGAGCCATCAGCTCCA--------
----------------------------------------CCA---------GCAGAGAGCTTCAGATTTGGGGAAG---
AGACA---A------CA---------------------------ACTCCCTC---TC---A---GAAGCAGGAGCCG---
---------------ATAGA------CA---AGGACCTG---------------TAT---CCCTTAGCTTCCCTCAGATC
ACTCTTTGGCAACGACCCCTCGTCACAATAA
>JF320613/B/US/2006/502_0062_FL04
CTTCAGAG------CAGACCAGAGAGCAGA------------------------CCAGAGCCAACAGCCCCA--------
----------------------------------------CCA---------GAAGAATGCTTCAGATTTGGGGAGG---
AGACA---A------CA---------------------------GCTCCCCC---TC---A---GAAACAGGAGCCG---
---------------ATAGA------CA---AGGAACTG---------------TAT---CCTTTAGCTTCCCTCAAATC
ACTCTTTGGCAACGACCCCTCGTCACAGTAA
>JF320615/B/US/2006/502_0053_wg06
CTTCAGAG------CAGA------------------------------------CCAGAGCCAACAGCCCCA--------
----------------------------------------CCA---------GAAGAGAGCTTCAGGTTTGGGGAGG---
AGACA---A------CA---------------------------ACTCCCTC---TC---A---GAAGCAGGAGCCG---
---------------ATAGA------CA---AGGAACGG---------------TAT---CCTTTAACCTCCCTCAGATC
ACTCTTTGGCAACGACCCCTCGTCACAATAA
>JF320616/B/US/2006/502_0062_FL02
CTTCAGAG------CAGACCAGAGAGCAGA------------------------CCAGAGCCAACAGCCCCA--------
----------------------------------------CCA---------GAAGAATGCTTCAGATTTGGGGAGG---
AGACA---A------CA---------------------------GCTCCCCC---TC---A---GAAACAGGAGCCG---
---------------ATAGA------CA---AGGAACTG---------------TAT---CCTTTAGCTTCCCTCAAATC
ACTCTTTGGCAACGACCCCTCGTCACAGTAA
>JF320617/B/US/2006/502_0053_wg01
CTTCAGAG------CAGA------------------------------------CCAGAGCCAACAGCCCCA--------
----------------------------------------CCA---------GAAGAGAGCTTCAGGTTTGGGGAGG---
AGACA---A------CA---------------------------ACTCCCTC---TC---A---GAAGCAGGAGCCG---
---------------ATAGA------CA---AGGAACGG---------------TAT---CCTTTAACCTCCCTCAGATC
ACTCTTTGGCAACGACCCCTCGTCACAATAA
>JF320619/B/US/2006/502_0062_FL06
CTTCAGAG------CAGACCAGAGAGCAGA------------------------CCAGAGCCAACAGCCCCA--------
----------------------------------------CCA---------GAAGAATGCTTCAGATTTGGGGAGG---
AGACA---A------CA---------------------------GCTCCCCC---TC---A---GAAACAGGAGCCG---
---------------ATAGA------CA---AGGAACTG---------------TAT---CCTTTAGCTTCCCTCAAATC
ACTCTTTGGCAACGACCCCTCGTCACAGTAA
>JF320620/B/US/2006/502_0053_wg10
CTTCAGAG------CAGA------------------------------------CCAGAGCCAACAGCCCCA--------
----------------------------------------CCA---------GAAGAGAGCTTCAGGTTTGGGGAGG---
AGACA---A------CA---------------------------ACTCCCTC---TC---A---GAAGCAGGAGCCG---
---------------ATAGA------CA---AGGAACGG---------------TAT---CCTTTAACCTCCCTCAGATC
ACTCTTTGGCAACGACCCCTCGTCACAATAA
>JF320621/B/US/2006/502_0053_wg09
CTTCAGAG------CAGA------------------------------------CCAGAGCCAACAGCCCCA--------
----------------------------------------CCA---------GAAGAGAGCTTCAGGTTTGGGGAGG---
AGACA---A------CA---------------------------ACTCCCTC---TC---A---GAAGCAGGAGCCG---
---------------ATAGA------CA---AGGAATGG---------------TAT---CCTTTAACCTCCCTCAGATC
ACTCTTTGGCAACGACCCCTCGTCACAATAA
>JF320622/B/US/2006/502_0062_FL05
CTTCAGAG------CAGACCAGAGAGCAGA------------------------CCAGAGCCAACAGCCCCA--------
----------------------------------------CCA---------GAAGAATGCTTCAGATTTGGGGAGG---
AGACA---A------CA---------------------------GCTCCCCC---TC---A---GAAACAGGAGCCG---
---------------ATAGA------CA---AGGAACTG---------------TAT---CCTTTAGCTTCCCTCAAATC
ACTCTTTGGCAACGACCCCTCGTCACAGTAA
>JF320624/B/US/2006/502_0053_wg04
CTTCAGAG------CAGA------------------------------------CCAGAGCCAACAGCCCCA--------
----------------------------------------CCA---------GAAGAGAGCTTCAGGTTTGGGGAGG---
AGACA---A------CA---------------------------ACTCCCTC---TC---A---GAAGCAGGAGCCG---
---------------ATAGA------CA---AGGAACGG---------------TAT---CCTTTAACCTCCCTCAGATC
ACTCTTTGGCAACGACCCCTCGTCACAATAA
>JF320626/B/US/2006/502_0053_wg05
CTTCAGAG------CAGA------------------------------------CCAGAGCCAACAGCCCCA--------
----------------------------------------CCA---------GAAGAGAGCTTCAGGTTTGGGGAGG---
AGACA---A------CA---------------------------ACTCCCTC---TC---A---GAAGCAGGAGCCG---
---------------ATAGA------CA---AGGAACGG---------------TAT---CCTTTAACCTCCCTCAGATC
ACTCTTTGGCAACGACCCCTCGTCACAATAA
>JF320627/B/US/2006/502_0053_wg07
CTTCAGAG------CAGA------------------------------------CCAGAGCCAACAGCCCCA--------
----------------------------------------CCA---------GAAGAGAGCTTCAGGTTTGGGGAGG---
AGACA---A------CA---------------------------ACTCCCTC---TC---A---GAAGCAGGAGCCG---
---------------ATAGA------CA---AGGAACGG---------------TAT---CCTTTAACCTCCCTCAGATC
ACTCTTTGGCAACGACCCCTCGTCACAATAA
>JF320628/B/US/2006/502_0062_FL03
CTTCAGAG------CAGACCAGAGAGCAGA------------------------CCAGAGCCAACAGCCCCA--------
----------------------------------------CCA---------GAAGAATGCTTCAGATTTGGGGAGG---
AGACA---A------CA---------------------------GCTCCCCC---TC---A---GAAACAGGAGCCG---
---------------ATAGA------CA---AGGAACTG---------------TAT---CCTTTAGCTTCCCTCAAATC
ACTCTTTGGCAACGACCCCTCGTCACAGTAA
>JF320629/B/US/2006/502_0062_FL01
CTTCAGAG------CAGACCAGAGAGCAGA------------------------CCAGAGCCAACAGCCCCA--------
----------------------------------------CCA---------GAAGAATGCTTCAGATTTGGGGAGG---
AGACA---A------CA---------------------------GCTCCCCC---TC---A---GAAACAGGAGCCG---
---------------ATAGA------CA---AGGAACTG---------------TAT---CCTTTAGCTTCCCTCAAATC
ACTCTTTGGCAACGACCCCTCGTCACAGTAA
>JF683736/B/CY/2007/CY181
CTCCAGAG------CAGA------------------------------------CCAGAGCCAACAGCCCCACCAGCCCC
A---------------------------------------CCA---------GAAGAGAGCTTCAGGTTTGGGGAAG---
CAACA---A------CA---------------------------ACTCCCTC---CC---A---GAAGCAGGGACCG---
---------------ACAAA------CA---AGGAGCTG---------------TAT---CCCTTAGCTTCCCTCAAATC
ACTCTTTGGCAGCGACCCTTAGTCAAAATAA
>JF683738/B/CY/2007/CY184
CTTCAGAG------CAGA------------------------------------CCAGAGCCAACAGCCCCA--------
----------------------------------------CCA---------GCAGAGAGCTTCAGGTTTGGGGAAG---
AGACA---A------CA---------------------------ACTCCCTC---TC---A---GAAGCAGGAGACA---
---------------ATAAA------GG---AGGAACTG---------------TAT---CCTCTATCTTCCCTCAAATC
ACTCTTTGGCAGCGACCCCTCGTCACAATAA
>JF683741/B/CY/2007/CY188
CTCCAGAA------CAGA------------------------------------CCAGAGCCAACAGCCCCA--------
----------------------------------------CCA---------GAGGAGAGCTTCAGGTTTGGGGAAG---
AGACA---G------CA---------------------------ACTCCCTC---TC---A---GAAGCAAGAGCAG---
---------------ATAGA------CA---AGGAGAAG---------------TAT---CCTTTAGCTTCCCTCAKATC
ACTCTTTGGCAACGACCCCTAGTCAATATAA
>JF683742/B/CY/2007/CY189
CCTCAGAG------GGGG------------------------------------CTAGAGCCAACAGCCCCA--------
----------------------------------------CCG---------GAAGAGAGCTTCAGGTTTGGGGAGG---
AAATA---A------CA---------------------------ACTCCCTC---TC---A---GAAGCCGGAGACA---
---------------ATAGA------CA---AGGAACTG---------------TAT---CCTTTAGCTTCCCTCAAATC
ACTCTTTGGCAACGACCCCTCGTCCCAATAA
>JF683743/B/CY/2007/CY190
CTTCAGAG------CAGA------------------------------------CCAGAGCCAACAGCCCCA--------
----------------------------------------CCA---------GAGGAGAGCTTCAGATTTGGGGAAG---
AGACA---A------CA---------------------------GCTCCCGC---TC---A---GAAGCAGGAGCCG---
---------------ATAGA------CA---AGGAACTG---------------TAT---CCTTTAGCCTCCCTCAGATC
ACTCTTTGGCAACGACCCCTCGTCACAATAA
>JF683746/B/CY/2007/CY194
CTTCAGAG------CAGA------------------------------------CCAGAGCCAACAGCCCCA--------
----------------------------------------CCA---------GAGGAGAGCTTCAGATTTGGGGAAG---
AGACA---A------CA---------------------------GCTCCCGC---TC---A---GAAGCAGGAGCCG---
---------------ATAGA------CA---AGGAACTG---------------TAT---CCTTTAGCCTCCCTCAGATC
ACTCTTTGGCGACGACCCCTCGGCACAATAA
>JF683747/B/CY/2007/CY195
CCTCAGAG------CAGA------------------------------------CTAGAGCCAACAGCCCCA--------
----------------------------------------CCA---------GAGGAGAGCTTCAGGTTTGGGGAAG---
AGACA---A------CA---------------------------ACTCCATC---TC---G---AAAGCAGGAGCCG---
---------------ATGGA------CA---AGGAAAAG---------------TGT---CCTTTAGCTTCCCTCAGATC
ACTCTTTGGCAGCGACCCATCGTCACAATAA
>JF683749/B/CY/2007/CY197
CTTCAGAG------CAGA------------------------------------CCAGAGCCAACAGCCCCA--------
----------------------------------------CCA---------GAAGAGAGCTTCAGGGTTGGGGAGG---
AGATA---A------CA---------------------------ACTTCCTC---TC---A---GAAGCAGGAGCCG---
---------------AGAGA------CA---AGGACCAG---------------TAT---CTTTATCCTTCCCTCAAATC
ACTCTTTRGCAACGACCCMTCGTCACCATAA
>JF683750/B/CY/2007/CY198
CTCCAGAG------CAGA------------------------------------CCAGAGCCAACAGCCCCA--------
----------------------------------------CCA---------GCAGAGAGCTTCAGGTTTGGGGAAG---
AGACA---A------CA---------------------------ACTCCCCC---TC---A---GAAGCAGGAGCCG---
---------------ACAGA------CA---AGGAACTG---------------TAT---CCTTTAGCTTCCCTCAGATC
ACTCTTTGGCAACGACCCCTCGTCCCAGTAA
>JF683751/B/CY/2007/CY199
CTTCAGAG------CAGA------------------------------------CCCGAGCCAACAGCCCCACCAGCCCC
A---------------------------------------CCA---------GAAGAGAGCTTCAGGTTTGGGGAGG---
AGACA---A------CA---------------------------ACTCTCCC---TC---A---GAAACAGGAGCCG---
---------------ATAGA------CA---AGGAACTG---------------TAT---CCTTTAGCTTCCCTCAAATC
ACTCTTTGGCAACGACCCCTCGTCACAATAA
>JF683753/B/CY/2007/CY201
CTCCAGAA------CAGA------------------------------------ACAGAGCCAACAGCCCCG--------
----------------------------------------CCA---------GCAGAGAGCTTCAGCTTTGGGGGGG---
AGACA---A------CA---------------------------ACTCCCCC---TC---A---GAAGCAGGAGCCG---
---------------ATAGA------CA---AGGAGCTC---------------TAT---CCTTTGAGCTCCCTCAAATC
ACTCTTTGGCAACGACCCATCGTCACAATAA
>JF683754/B/CY/2007/CY202
CCTCAGAA------GAGA------------------------------------CTAGAGCCAACAGCCCCA--------
----------------------------------------CCA---------GAGGAGAGCTTCAGGTGTGGGGAGG---
AGACA---A------CA---------------------------ACTCCCCC---TC---A---GAAACAGGAGACA---
---------------GTGGA------CA---AGGAACTG---------------TAT---CCCTTAGCCTCCCTCAAATC
ACTCTTTGGCAACGACCTCTTGTCWCAATAA
>JF683756/B/CY/2007/CY204
CTTCAGAG------CAGA------------------------------------CCAGAGCCAACAGCCCCA--------
----------------------------------------CCA---------GAAGAGAACTTCAGGTTTGGGGAAG---
AGACA---A------CA---------------------------ACTCCCTC---TC---A---GAAGCAGGAGACA---
---------------ATAGA------CA---AGGAGCGG---------------TAT---CCTTTAACCTCCCTCAGATC
ACTCTTTGGCAACGACCCCTCGTCACARTAA
>JF683764/B/CY/2007/CY214
CTTCAGAG------CAGA------------------------------------CCAGAGCCATCAGCCCCA--------
----------------------------------------CCA---------GCAGAGAGCTTCAGGTTTGGGGAGG---
AGACA---A------CA---------------------------ACTCTCTC---TC---A---GAAGCAGGAGCAG---
---------------ATAGA------CA---AGGAACTG---------------TAT---CCTTCAGCTTCCCTCAAATC
ACTCTTTGGCAACGACCCCTTGTCACAATAA
>JF683765/B/CY/2007/CY216
CTTCAGAG------CAGA------------------------------------CCAGAGCCAACAGCCCCACCAGCCCC
A---------------------------------------CCA---------GAGGAGAGCTTCAGGTTTGGGGAAG---
AGACA---A------CA---------------------------ACTCCCCC---TC---A---GAAGCAGGAGCAG---
---------------ATAGA------CA---AAGAGCTG---------------TAT---CCTTTAACTTCCCTCAGATC
ACTCTTTGGCAACGGCCCCTCGTCACAATAA
>JF683769/B/CY/2008/CY220
CTTCAGAG------CAGA------------------------------------CCAGAGCCAACAGCCCCA--------
----------------------------------------CCA---------GAAGAGAGCTTCAGGTTTGGGGAGG---
AGACA---A------CA---------------------------ACTCCCTC---TC---A---GAAGCAGGAGACA---
---------------GTAGA------CA---AGGAAATG---------------TAT---CCTTTAACTTCCCTCAAATC
ACTCTTTGGCAACGACCCCTCGTCCCAATAA
>JF683773/B/CY/2008/CY224
CTTCAGAA------CAGA------------------------------------ACAGAGCCAACAGCCCCACCAGCCCC
A---------------------------------------CCA---------GAAGAGAGCTTCAGGTTTGGGGAGG---
AGACA---A------CA---------------------------GCTCCCTC---TC---A---GAAGCAGGAGCCG---
---------------ATAGA------CA---AGGAACTG---------------TAT---CCCTTAGCTTCCCTCAGATC
ACTCTTTGGCAACGACCCCTCGTCCCAATAA
>JF683775/B/CY/2008/CY226
CTTCAGAG------CAGA------------------------------------CCAGAGCCATCAGCCCCA--------
----------------------------------------CCA---------GAAGAGAGCTTCGGGTTTGGGGAAG---
GGACA---------------------------------------ACTTCCTC---TC---A---GAAGCAGGAACAG---
---------------ATAGA------CA---AGGAACTG---------------TAT---CCCTTGACCTCCCTCAAATC
ACTCTTTGGCAACGACCCCTCGTCACAATAA
>JF683778/B/CY/2008/CY229
CTTCAGAG------CAAG------------------------------------ACAGAGCCAACAGCCCCA--------
----------------------------------------CCA---------GAAGAGAGCTTCAGGTTTGGGGAGG---
AGATG---A------CA---------------------------GCTCCCCC---TC---A---GAAGCAGGAGCCG---
---------------ATAGA------CA---AGGAGACG---------------TAT---CCTTTAACCTCCCTCAGATC
ACTCTTTGGCAACGACCCCTCGTCGAAATAA
>JF683781/B/CY/2008/CY232
CTCCAGCG------CAGA------------------------------------CCAGAGCCAACAGCCCCA--------
----------------------------------------CCA---------GAGGAGAGCTTCAGGTTTGGGGAAG---
AGACA---------------------------------------------AC---AC---A---GAAGCAGGAGCAG---
---------------ATAGA------CA---AAGAACTGTAT------------CCT---CCTTTGACTTCCCTCAAATC
TCTCTTTGGCAACGACCCCTTGTCACAATAA
>JF683784/B/CY/2008/CY237
CTTCAAAG------CAGA------------------------------------CCAGAGCCAACAGCCCCA--------
----------------------------------------CCA---------GAAGAGACCTTCAGGTTTGGGGAAG---
AGGCA---A------CA---------------------------GCTTCTGC---TC---A---GAAGCAGGAGACA---
---------------ATAGA------CA---AGAGCCTG---------------TAT---CCTTCAGCTTCCCTCAGATC
ACTCTTTGGCAACGACCCCTTGTCTCAATAA
>JF683785/B/CY/2008/CY238
CTTCAGAG------CAGG------------------------------------CCAGAGCCAACAGCCCCG--------
----------------------------------------CCA---------GAAGAGAGCTTCAGGTTTGGGGAGG---
AGACA---A------CA---------------------------ACTCCCCC---TC---A---GAAGCAGGAGCCG---
---------------ATGGA------CA---AGGAAGTG---------------TAT---CCTTTAGCTTCCCTCAAATC
ACTCTTTGGCAACGACCYCTTGTCRYMATAA
>JF683787/B/CY/2009/CY241
CTTCAGAA------CAGATCAGAGCCAGCGGCCAGA------------------CTAGAGCCAACAGCCCCA--------
----------------------------------------CCA---------GAAGAGAGCTTCAGGTTTGGGGAAG---
AGACA---A------CA---------------------------ACTCCCTC---TC---A---GAAGCAGGGGCCG---
---------------ATAGA------CA---AGGAACTG---------------TAT---CCTTTGACTTCCCTCAGATC
ACTCTTTGGCAGCGACCCCTCGTCACAATAA
>JF683788/B/CY/2009/CY242
CCTCAGAG------CAGA------------------------------------ACAGAGCCAACAGCCCCA--------
----------------------------------------CCA---------GAAGAGAGCTTCAAGTTTGGGGAAG---
AGACA---A------CA---------------------------ACTCCCTC---TC---A---GAAGCAGGGGACG---
---------------GGAGA------CA---AGGAACTG---------------TAT---CCTTTAACCTCCCTCAGATC
ACTCTTTGGCARCGACCCCTAGTCACAGTAA
>JF683790/B/CY/2009/CY244
CTCCCGAG------CACA------------------------------------CCAGAGCCAACAGCCCCA--------
----------------------------------------CCA---------GAAGAGAGCTTCAAGTTTGGGGAGG---
GGACA---A------CA---------------------------ACTCCTGC---TC---A---GAAGCAGGAGCCG---
---------------ATAGA------CA---AGGAACTG---------------TAT---CCTTTAACCTCCCTCAAATC
ACTCTTTGGCAACGACCCCTCGTCACAATAA
>JF683791/B/CY/2009/CY246
CTTCAGAG------CAGA------------------------------------CCAGAGCCAACAGCCCCAACAGCCCC
A---------------------------------------CCA---------GAGGAGAGCTTCAGGTTTGGGGAAG---
AGACA---A------CA---------------------------ACTCCCCC---TC---A---GAAGCAGGAGCAG---
---------------ATAGA------CA---AGGAGCTG---------------TAT---CCTTTAACTTCCCTCAGATC
ACTCTTTGGCAACGGCCCCTCGTCACAATAA
>JF683793/B/CY/2009/CY250
CTTCAGAG------CAGA------------------------------------CCAGAGCCAACAGCCCCA--------
----------------------------------------CCA---------GAAGAGAGCTTCAGGTTTGGGGAAG---
AGACA---A------CA---------------------------ACTCCCCC---TC---A---GAAGCAGGATACG---
---------------ATAGA------CA---AGGGCCTG---------------TAT---CCTTTGGCTTCCCTCAAATC
ACTCTTTGGCAACGACCCCTCGTCACARTAA
>JF683794/B/CY/2009/CY251
CTTCAGAG------CAGA------------------------------------CCAGAGCCAACAGCCCCACCAGAGCC
AACAGCCCCA------------------------------CCA---------GAAGCGAGCTTCAGGTTTGGGGAAG---
AGACA---G------CA---------------------------ACCCCCCC---TC---A---GAGGCCGGAGATG---
---------------ATAGA------CA---AGGAAATG---------------TAT---CCCTTAACTTCCCTCAGATC
ACTCTTTGGCAACGACCCCTCGTCACAATAA
>JF683796/B/CY/2009/CY253
CTTCAGAA------CAGACCAGAGCAGGGCAGA---------------------CTAGAGCCAACAGCCCCA--------
----------------------------------------CCA---------GCAGAGAGCTTCAGGTTTGGGGAAG---
AGACA---------------------------------------ACCCCTCC---TC---A---GAAGCAGGAGCCA---
---------------ACAGA------CA---AGGAACTG---------------TAT---CCCTTAGCTTCCCTCAGATC
ACTCTTTGGCAACGACCCCTCGTCACAATAA
>JF683797/B/CY/2009/CY254
CTTCAGAG------CAGGCCAGAGAGCAGG------------------------CCAGAGCCAACAGCCCCA--------
----------------------------------------CCA---------GCAGAGAGCTTCAGGTTTGGGGAGG---
AGACA---A------CA---------------------------ACTCCCTC---TC---A---GAAGCAGGAACCG---
---------------AGAGA------CA---AGGAACTG---------------TAT---CCTTTAGCCTCCCTCAGATC
ACTCTTTGGCAACGACCCCTCGTCACAATAA
>JF683801/B/CY/2009/CY258
CTTCAGAG------CAGG------------------------------------CCAGAGCCATCAGCCCCA--------
----------------------------------------CCA---------GAAGAGAGCTTCAGGTTTGGGGGAG---
AGACA---A------CA---------------------------ACTCCTGC---TC---A---GAAGCAGGATCCG---
---------------ATAGA------CA---AGGAGATG---------------TAT---CCTTTAGCTTCCCTCAAATC
TCTCTTTGGCAACGACCCCTCGTCACAATAA
>JF683804/B/CY/2009/CY262
CTTCAGAG------CAGA------------------------------------CCAGAGCCAACAGCCCCA--------
----------------------------------------CCA---------GAAGAGAGCTTCAGGTTTGGGGAGG---
AGACA---A------CA---------------------------ACTCTCCC---TC---A---GAAGCAGGAGCCG---
---------------GTAGA------CA---AGGAAATG---------------TAT---CCTTTAACCTCCCTCAGATC
ACTCTTTGGCAACGACCCCTCGTCACAATAA
>JF683805/B/CY/2009/CY263
AGTCCGAA------CAGA------------------------------------CCAGACCCAACAGCCCCA--------
----------------------------------------CCA---------GAGGAGAGCTTCAGGTTTGGGGAGG---
AGAAG---A------CA---------------------------ACTTCCTC---TC---A---GAAGCCGGAGCAGACA
GAC------------AGGGA------CA---GGGAGATG---------------TAT---CCTTTAGCCTCCCTCAAATC
ACTCTTTGGCAACGACCCCTCGTCACAATAA
>JF683807/B/CY/2009/CY266
CCTCAGAG------CAGG------------------------------------ACAGAACCATCAGCCCCA--------
----------------------------------------CCA---------GAGGAGAGCTTCAGGTTTGGGGAAG---
AGACA---G------CA---------------------------ACCCCCTC---TC---A---AAAGAAGGAGACG---
---------------ATAGA------CA---AGGAACTG---------------TAT---CCTTTAACCTCCCTCAGATC
ACTCTTTGGCAACGACCCCTTGTCACAATAA
>JF683808/B/CY/2009/CY267
CTTCAGAG------CAGA------------------------------------CCAGAGCCAACAGCCCCAACAGCCCC
A---------------------------------------CCA---------GAGGAGAGCTTCAGGTTTGGGGAAG---
AGACA---A------CA---------------------------ACTCCCCC---TC---A---GAAGCAGGAGCAG---
---------------ATAGA------CA---AGGAGCTG---------------TAT---CCTTTAACTTCCCTCAGATC
ACTCTTTGGCAACGGCCCCTCGTCATAATAA
>JF683809/B/CY/2009/CY268
CTTCAGAG------CAGA------------------------------------CTAGAGCCAACAGCCCCA--------
----------------------------------------CCA---------GAGGAGAGCTTCAGATTTGGGGAAG---
AGACA---A------CA---------------------------GCTCCCGC---TC---A---GAAGCAGGAGCCG---
---------------ATAGA------CA---AGGAAATG---------------TAT---CCTTTAGCCTCCCTCAAATC
ACTCTTTGGCAACGACCCCTCGTCACAATAA
>JF689852/B/US/2005/05US_SAJ_NVS12
CCTCAGAG------CAGA------------------------------------CTAGAGCCAACAGCCCCA--------
----------------------------------------CCA---------GAAGAGAGCTTCAGGTTTGGGGAAG---
AGACA---A------CA---------------------------ACTCCCTC---TC---A---GAAACAGGAGCTG---
---------------ATAGACTTAGACA---AGGAACTG---------------TAT---CCTTTAGCTTCCCTCAGATC
ACTCTTTGGCAACGACCCCTCGTCGAAATAA
>JF689854/B/US/2005/05US_SAJ_NVS16
CTTCAGAG------CAGA------------------------------------CCAGAGCCAACAGCCCCA--------
----------------------------------------CCA---------GAAGAGAGCTTCAGGTTTGGGGAAG---
AGACG---A------CAACA------------------------ACTCCCCT---TC---A---GAAG------CAG---
---------------GAAGA------CA---AGGAATTG---------------CAT---CCTTTAGTTTCCCTCAGATC
ACTCTTTGGCAACGACCCCTCGTCATAATAA
>JF689856/B/US/2005/05US_SAJ_NVS3
CTCCAGAG------CAGA------------------------------------CCAGAGCCAACAGCCCCA--------
----------------------------------------CCA---------GAGGAGAGCTTCAGGTTTGGGGAAG---
AGACA---A------CA---------------------------GCCCCCTC---TC---A---GAAACAGGAGCCG---
---------------ATAGA------CA---AGGAATTGTAT------------CCT---CCTTTAGCTTCCCTCAAATC
ACTCTTTGGCAACGACCCGTTGTCACAATAA
>JF689857/B/US/2005/05US_SAJ_NVS5
CTTCAGAG------CAGA------------------------------------CCAGAGCCAACAGCCCCA--------
----------------------------------------CCA---------GAAGAGAGCTTCAGGTTTGGGGAGG---
AGACA---C------CA---------------------------ACTCCCTC---TC---A---GAAGCAGGAGCCG---
---------------AGGGA------CA---AGGAACTG---------------CAT---CCTTTAACTTCCCTCAGATC
ACTCTTTGGCAACGACCCCTCGTCACAATAA
>JF689859/B/US/2005/05US_SAJ_NVS8
CTTCAGAG------CAGA------------------------------------CCAGAGCCAACAGCCCCA--------
----------------------------------------CCA---------GAAGAGAGCTTCAGGTTTGGGGAAG---
AGACA---A------CA---------------------------ACTCCCTC---TC---A---GAAGCAGGAGCCG---
---------------ATAGA------CA---AGGACCTG---------------TAT---CCTTTAGCTTCCCTCAGATC
ACTCTTTGGCAACGACCCCTCGTCACAATAA
>JF689860/B/US/2005/05US_SAJ_NVS9
CTTCAGAG------CAGA------------------------------------CCAGAGCCAACAGCCCCACCAGCCCC
A---------------------------------------CCA---------GAAGAGAGCTTCAGGTTTGGGGAGG---
AAACA---A------CA---------------------------ACTCCCTC---TC---A---GAAGCAGGAGGTG---
---------------AGAGA------CA---AGGAACTG---------------TAT---CCTTTGACTTCCCTCAAATC
ACTCTTTGGCAACGACCTGTCGTCACAGTAA
>JF689862/B/US/2006/06US_SAJ_C164_SC
CTTCAGAG------CAGA------------------------------------CCAGAACCAACAGCCCCA--------
----------------------------------------CCA---------GAAGAGAGCTTCAGGTTTGGGGAGG---
AGACA---G------CA---------------------------GCTCCATC---TC---A---GAAGCAGGAGCCG---
---------------AGAGA------CA---AGGAACTGTAT------------CCT---CCTTTAGCTTCCCTCAGATC
ACTCTTTGGCAACGACCCCTCGTCACAATAA
>JF689863/B/US/2006/06US_SAJ_C165_TJ
CTTCAGAG------CAGA------------------------------------CCAGAGCCCTCAGCCCCA--------
----------------------------------------CCA---------GAAGAGAGCTTCAGGTTTGGGGAAG---
AGACA---G------CG---------------------------ACTCCCTC---TC---A---GAAGCAGGAGCCG---
---------------ATAGA------CA---AGGAACTG---------------TAT---CCCTTAGCTTCCCTCAAATC
ACTCTTTGGCAGCGACCCCTCGTCACAATAA
>JF689864/B/US/2006/06US_SAJ_C166_SG
CTTCAGAA------CAGA------------------------------------CCAGAGCCAACAGCCCCACCAGAGGA
GAGATTCAGGCAGAACAGAACAGAGCCAACAGCCCCA---CCA---------GAGGAGAGCTTCAGGTTTGGGGAGG---
AGACA---G------CA---------------------------ATTCCCTC---TC---A---GAAGCAGGAGCCA---
---------------ACAGA------CA---AGGAACTG---------------TAT---CCTTTAGCTTCCCTCAGATC
ACTCTTTGGCAACGACCCCTCGTCACAATAA
>JF689865/B/US/2006/06US_SAJ_C167_LH
CTTCAGAG------CAGA------------------------------------CCAGAGCCAACAGCCCCA--------
----------------------------------------CCA---------GCAGAGAGCTTCAGGTTTGGGGAAG---
AGACA---A------CA---------------------------ACTCCCCC---TC---A---GAAACAGGAGCTG---
---------------ATAGACTTAGACA---AGGAACTG---------------TAT---CCTTCAGCTTCCCTCAAATC
ACTCTTTGGCAACGACCCCTTGTCGAAATAA
>JF689866/B/US/2006/06US_SAJ_C168_LS
CTTCAGAG------CAGACCAGAGCCAACTCAGAGCAGA---------------CTAGAGCCAACAGCCCCA--------
----------------------------------------CCG---------GCAGAGAGCTTCAGGTTTGGGGAGG---
AGACA---G------CA---------------------------ACCCCCTC---CC---A---GAAGCAGGAGCCG---
---------------ATAGA------CA---AAGAGATG---------------TAT---CCTTTAGCTTCCCTCAAATC
ACTCTTTGGCAACGACCCCTCGTCACAATAA
>JF689867/B/US/2006/06US_SAJ_C169_JS
CTCCAGAG------CAGA------------------------------------CCAGAACCATCAGCCCCA--------
----------------------------------------CCA---------GCAGAGAGCTTCAGGTTTGGGGAAG---
AGACA---A------CA---------------------------ACTCCCGC---TC---A---GAAGCAGGAGCTG---
---------------ATAGACTCAGACA---AGGAACAG---------------TAT---CCCTTAGCTTCCCTCAGATC
ACTCTTTGGCAACGACCCCTCGTCGAAATAA
>JF689870/B/US/2006/06US_SAJ_NVS22
CTTCAGAG------CAGA------------------------------------CCAGAGCCAACAGCCCCA--------
----------------------------------------CCA---------GAAGAGAGCTTCAGGTTTGGGGAAG---
AGATA---A------CA---------------------------ACTCCCTC---TC---A---GAAGCAGGAGCTG---
---------------ATAGACTTAGACA---AGGAACTG---------------TAT---CCTTCAGCTTCCCTCAGATC
ACTCTTTGGCAACGACCCCTCGTCGAGATAA
>JF689871/B/US/2006/06US_SAJ_NVS23
CTTCAGAG------CAGA------------------------------------CCAGAACCAACAGCCCCA--------
----------------------------------------CCA---------GAAGAGAGCTTCAGGTTTGGGGAAG---
AAACA---A------CA---------------------------ACTCCCTC---TC---A---GAAGCAGGGGGCG---
---------------ATAGA------CA---AGGAACTG---------------CAT---CCTTTAGCTTCCCTCAGATC
ACTCTTTGGCAACGACCCCTCGTCACAATAA
>JF689872/B/US/2006/06US_SAJ_NVS27
CTTCAGAG------CAGA------------------------------------CCAGAACCAACAGCCCCA--------
----------------------------------------CCA---------GAAGAGAGCTTCAGGTTTGGGGAAG---
AGACA---A------CA---------------------------ACTCCCTC---TC---A---GAAGCAGGAACCG---
---------------ATAGA------CA---AGGAAACG---------------CAT---CCCTTGACTTCCCTCAAATC
ACTCTTTGGCAACGACCCCTTGTTACAATAA
>JF689873/B/US/2006/06US_SAJ_NVS31
CTTCAGAG------CAGA------------------------------------CCAGAGCCAACAGCCCCA--------
----------------------------------------CCA---------GAAGAGAGCTTCAGGTTTGGGGAAG---
AGACA---A------TA---------------------------ACTCCCTC---TC---A---GAAGCAGGAGCCG---
---------------ATAGA------CA---AGGAAATG---------------TAT---CCTTTAACTTCCCTCAAATC
ACTCTTTGGCAACGACCCCTCGTCACAATAA
>JF689874/B/US/2006/06US_SAJ_NVS32
CTTCAGAG------CAGA------------------------------------CCAGAGCCAACAGCCCCA--------
----------------------------------------CCA---------GACGAGAGCTTCAGGTTTGGGGAAG---
AGACA---G------CG---------------------------ACTCCCGC---TC---A---GAAGCAGGAGCCG---
---------------ATAGA------CA---AGGACCTG---------------TAT---CCTTTAGCTTCCCTCAAATC
ACTCTTTGGCAACGACCCTTAGTCACAATAA
>JF689875/B/US/2006/06US_SAJ_NVS35
CTTCAGAG------CAGA------------------------------------CCAGAGCCAACAGCCCCA--------
----------------------------------------CCA---------GAAGAGAGCTTCAAGTTTGGGGAAG---
AGACA---A------CA---------------------------GCTCCCTC---TC---A---GAAGCAGGAGCTGATA
GACTTAGAC------AGGGA------CA---AGGAAGTG---------------TAT---CCTTTAGCTTCCCTCAGATC
ACTCTTTGGCAACGACCCCTCGTCGAAATAA
>JF689876/B/US/2006/06US_SAJ_NVS39
CTTCAGAA------CAGG------------------------------------CCAGAGCCAACAGCCCCA--------
----------------------------------------CCA---------GAAGAGAGCTTCAGGTTTGGGGAGG---
AGACA---A------CA---------------------------ACTCCCTC---TC---A---GAAGCAGGAGCTGACA
AAT------------GTAGA------CA---AGGAACTG---------------TAT---CCTTTAGCTTCCCTCAGATC
ACTCTTTGGCAACGACCCCTCGTCAAAATAA
>JF689877/B/US/2007/07US_SAJ_C154
CTTCAGAG------CAGA------------------------------------CCAGAGCCAACAGCCCCA--------
----------------------------------------CCA---------GAGGAGAGCTTCAGGTTTGGGGAAG---
AGAAA---A------CA---------------------------GCTCCAGT---TC---A---GAAGCAGGAGCAG---
---------------ATAGA------CA---AGGAACTG---------------TAT---CCTACAGCCTCCCTCAAATC
ACTCTTTGGCAACGACCCCTCGTCACAATAA
>JF689879/B/US/2007/07US_SAJ_C156
CTTCAGAG------CAGA------------------------------------CCAGAGCCAACAGCCCCA--------
----------------------------------------CCA---------GAGGAGAGCTTCAGGTTCAGGGAGG---
AGACA---A------CA---------------------------ACTCCTCC---TC---A---GAAGCAGGAGCCG---
---------------ATAGA------CA---AGGAACTG---------------TAT---CCCTTGACTTCCCTCAAATC
ACTCTTTGGCAACGACCCCTTGTCACAATAA
>JF689883/B/US/2007/07US_SAJ_C161_H1
CTTCAGAG------CAGA------------------------------------CCAGAGCCAACAGCCCCATCAGCACC
A---------------------------------------CCA---------GCAGAGAGCTTCAGGTTTGGGGACG---
AGACA---A------CA---------------------------ACTCCCTC---TC---A---GAAGCAGGAGACG---
---------------GTGGA------CA---AGGACCTGTAT------------CCT---CCCTTAGCCTCCCTCAGATC
ACTCTTTGGCAACGACCCCTCGTCACCATAA
>JF689884/B/US/2007/07US_SAJ_C162_H2
CTTCAGAG------CAGA------------------------------------CCAGAGCCAACAGCCCCA--------
----------------------------------------CCA---------GCAGAGAGCTTCAGGTTTGGGGAAG---
AGACA---A------CA---------------------------ACTCCCYC---TC---A---GAAACAGGAGCTG---
---------------ATAGACTTAGACA---AGGAACTG---------------TAT---CCTTCAGCTTCCCTCAAATC
ACTCTTTGGCAACGACCCCTYGTCGAAATAA
>JF689885/B/US/2007/07US_SAJ_C163_H3
CTTCAGAG------CAGA------------------------------------CCAGAGCCAACAGCCCCA--------
----------------------------------------CCA---------GAGGAGAGCTTCAGGTTTGGGGAGG---
AGACA---A------CA---------------------------GCTCCCCC---TC---A---GAAGCAGGAGCCG---
---------------ATAGA------CA---AGGAACTG---------------TAT---CCTTTAACCTCCCTCAGATC
ACTCTTTGGCAACGACCCCTCGTCACAGTAA
>JF689886/B/US/2007/07US_SAJ_C166_MS
CTTCAGAG------CAGA------------------------------------CCAGAGCCATCAGCCCCA--------
----------------------------------------CCA---------GCAGAGATCTTCAGGTTTGGGGAGG---
AGACA---------------------------------------ACTCCCCC---TC---A---GAAGCAGGAGCAG---
---------------ATAGA------CA---AGGAACTG---------------TAT---CCCTTGGCTTCCCTCAAATC
ACTCTTTGGCAGCGACCCCTCGTCACAATAA
>JF689887/B/US/2007/07US_SAJ_C200
CTTCAGAG------CAGA------------------------------------CCAGAACCAACAGCCCCACCAGCCCC
A---------------------------------------CCA---------GCAGAGATCTTCGGGTTTGGGGAGG---
AGCCA---A------CA---------------------------GCTCCCCC---TC---A---GAAGCAGGAGCYG---
---------------ACAGA------CA---AGGAACTG---------------TAT---CCTTTARCTTCCCTCARATC
ACTCTTAGGCAGCGACCCCTCGTCACAATAA
>JF689889/B/US/2007/07US_SAJ_NVS42
CTTCAGAG------CAGA------------------------------------CCAGAGCCAACAGCCCCA--------
----------------------------------------CCA---------GAGGAGAGCTTCAGGTTTGGGGAAG---
AAACA---A------CA---------------------------ACTCTCTC---TC---A---GAAGCAGGAGCCG---
---------------ATAGA------CA---AAGAGATG---------------CAT---CCTTTAGCTTCCCTCAGATC
ACTCTTTGGCAACGACCCCTCGTCACAATAA
>JF689890/B/US/2007/07US_SAJ_NVS48
CTTCAGAG------CAGA------------------------------------CCAGAGCCAACAGCCCCA--------
----------------------------------------CCA---------GAAGAGAGCTTCAGGTTTGGGGAAG---
AGACA---A------CA---------------------------ACTCCCTC---TC---A---GAAGCAGGAGCTG---
---------------ATAGA------CA---AGGAACTG---------------TAT---CCTTCAGCTTCCCTCAGATC
ACTCTTTGGCAACGGCCCCTCGTCACAATAA
>JF689892/B/US/2007/07US_SAJ_NVS54
CTTCAGAG------CAGA------------------------------------CCAGAGCCAACAGCCCCACCAGCTCC
A---------------------------------------CCA---------GAGGAGAGCTTCAGGTTTGGGGAGG---
AGACA---A------CA---------------------------ACTCCCCC---TC---AGAGGAGGCAGGATCTG---
---------------ATAGA------CA---AGGAAACA---------------TAT---CCTTTAACTTCCCTCAGATC
ACTCTTTGGCAACGACCCCTAGTCGCAATAA
>JF689894/B/US/2008/08US_SAJ_C202
CTTCAGAG------CAGA------------------------------------CCAGAGCCAACAGCCCCACCAGAGCC
AACAGCCCCA------------------------------CCA---------GAAGAGAGCGTCAGGTTTGGGRAAG---
AGAAR---A------CA---------------------------ACTCCYTC---YC---A---GRATCTGATAGAC---
---------------TTGGA------CA---AGGAAGTG---------------TAT---CCCTTAGCTTCCCTCAAATC
ACTCTTTGGCAACGACCCATCGTCCAAGTAA
>JF689895/B/US/2008/08US_SAJ_C203
CTTCAGAG------CAGA------------------------------------CCAGAGCCAACAGCCCCA--------
----------------------------------------CCA---------GAGGAGAGCTTCAGGTTTGGGGAAG---
AGACA---A------CA---------------------------ACTCCCTC---TC---A---GAGGCCGGAGACG---
---------------ATAGA------CA---AGGACCAG---------------TAT---CCCTTAGCTTCCCTCAGATC
ACTCTTTGGCAACGACCCCTCGTCTCAATAA
>JF689896/B/US/2008/08US_SAJ_C204
CTTCAGAG------CAGA------------------------------------CCAGAGCCAACAGCCCCA--------
----------------------------------------CCA---------GCGGAGAGCTTCAGGTTTGGGGAAG---
AGACA---A------CA---------------------------ACTCCCCC---TC---A---GAAGCAGGAGCTGATA
GAC------------ATAGA------AA---AGGAAATG---------------TAT---CCTTTAGCTTCCCTCAGATC
ACTCTTTGGCAACGACCCCTCGTCGAAATAA
>JF689897/B/US/2008/08US_SAJ_C205
CTTCAGAG------CAGA------------------------------------CCAGAGCCAACAGCCCCA--------
----------------------------------------CCA---------GCAGAGAGCTTCAGGTTTGGGGAAG---
AGACA---G------CGACTCCG---------------------ACTCCCTC---TC---A---GAAGCAGGAGACG---
---------------ATAGA------CA---AGGAACTG---------------TAT---CCCTTAGCTTCCCTCAAATC
ACTCTTTGGCAACGACCCCTCGTCACAGTAA
>JF932470/B/CN/2007/AH070017
CTTCAGAG------CAGG------------------------------------CCAGAGCCAACAGCCCCA--------
----------------------------------------CCA---------GAGGAGAGCTTCAGGTTTGGGGAAG---
AGACA---A------CA---------------------------ACTCCCCC---TC---A---GAAGCAGGAGCCA---
---------------ATAGA------CA---AGGAACTA---------------TAT---CCTTTAACCTCCCTCAAATC
ACTCTTTGGCAACGACCCCTCGTCACAATAA
>JF932471/B/CN/2007/AH070018
CTTCAGAG------CAGA------------------------------------CCAGAGCCAACAGCCCCA--------
----------------------------------------CCA---------GAGGAGAGCTTCAGGTTTGGGGAGG---
AGACA---A------CA---------------------------ACTCCAGC---TC---A---GAAGCAGGAGCCA---
---------------ATAGA------CA---AGGACCTA---------------TAT---CCTTTAGCCTCCCTCAAATC
ACTCTTTGGCAACGACCCCTCGTCACAATAA
>JF932473/B/CN/2007/BJ070030
CTTCAGAG------CAGA------------------------------------CCAGAGCCAACAGCCCCA--------
----------------------------------------CCA---------GAGGAGAGCTTCAGGTTTGGGGAAG---
AGACA---A------CA---------------------------GCTCCATC---TC---A---GAAGACGGAGCCG---
---------------ATAGA------GA---AGGAACTA---------------TAT---CCTTTAGCTTCCCTCAGATC
ACTCTTTGGCAACGACCCCTCGTCGCAATAA
>JF932474/B/CN/2007/CBJC261
CTTCAGAG------CAGA------------------------------------CCAGAACCAACAGCCCCA--------
----------------------------------------CCA---------GAGGAGAGCTTCAGGTTTGGGGAAG---
AGACA---A------CA---------------------------ACTCCATC---TC---A---GAAGCAGGAGACG---
---------------ATAGA------CA---AGGAACTA---------------TAT---CCTTTAGTCTCCCTCAAATC
ACTCTTTGGCAACGACCCCTCGTCACAATAA
>JF932475/B/CN/2007/CBJC392
CTTCAGAG------CAGA------------------------------------CCAGAGCCGACAGCCCCAACAGCCCC
A---------------------------------------CCA---------GAGGAGAGCTTCAGGTTTGGGGAAG---
AGACA---A------CA---------------------------GCTTCAGC---TC---A---GAAGCAGGAGCCG---
---------------ATAGA------CA---AAGAACTA---------------TAT---CCTTTAGCCTCCCTCAAATC
ACTCTTTGGCAACGACCCCTCGTCACAATAA
>JF932478/B/CN/2008/CBJC476
CTTCAGAG------CAGG------------------------------------CCAGAGCCAACAGCCCCACCAGAACC
AACAGCCCCA------------------------------CCA---------GAGGAGAGCTTCAGGTTTGGGGAAG---
AGGCA---A------CA---------------------------GCTCCGAT---TC---A---GAAGCAGGAGCCG---
---------------ATAGA------CA---AGGAACTA---------------TAC---CCTTTAGCCTCCCTCAAATC
ACTCTTTGGCAACGACCCCTCGTCACAATAA
>JF932479/B/CN/2008/CBJC489
CCTCAGAG------CAGA------------------------------------CTAGAGCCAACAGCCCCA--------
----------------------------------------CCA---------GAGGAGAGTTTCAGGTTTGGGGAGG---
AGACA---A------CA---------------------------GCTCCATC---TC---A---GAAGCAGGAGCCG---
---------------ATAGA------CA---AAGAACTG---------------TAT---CCCTTAACCTCCCTCAAATC
ACTCTTTGGCAACGACCCATCGTCACAATAA
>JF932480/B/CN/2008/CBJC500
CTCCAGAG------CAGA------------------------------------CCAGAGCCAACAGCCCCA--------
----------------------------------------CCA---------GAGGAGAGCTTCAGGTTTGGGGAGG---
AGACA---A------CA---------------------------ACTCCACC---TC---A---GAAGCAGGAGTCG---
---------------ATAGA------CA---AAGAACTA---------------TAT---CCTTTAACCTCCCTCAAATC
ACTCTTTGGCAACGACCCCTCGTCAAAATAA
>JF932482/B/CN/2006/CC056
CTTCAGAG------CAGA------------------------------------CCAGAGCCAACAGCCCCG--------
----------------------------------------CCA---------GCGGAGAGCTTCGGGTTCGGGGAAG---
AGACA---A------CA---------------------------ACTCCATC---TC---A---GAAGCAGGAGCCG---
---------------ATAGA------CA---AGGAG--GGCCTA----------TAC---CCTTCAGTCTCCCTCAAATC
ACTCTTTGGCAACGACCCCTTGTCACAATAA
>JF932483/B/CN/2007/FJ070016
CTTCAGAG------CAGA------------------------------------CCAGAGCCAACAGCCCCA--------
----------------------------------------CCA---------GAGGAGAGCGTCAGGTTTGGGGGAG---
AGACA---A------CA---------------------------ACTCCATC---TC---A---GAAGCAGGAGCCG---
---------------ATAGA------CA---AGGATCTA---------------TAT---CCTTTAGCCTCCCTCAAATC
ACTCTTTGGCAACGACCCCTTGTCACAATAA
>JF932484/B/CN/2007/GS070017
CTTCAGAG------CAGA------------------------------------CCAGAGCCAACAGCCCCA--------
----------------------------------------CCA---------GAGGAGAGCTTCAGGTTTGGGGAAG---
AGACA---A------CA---------------------------ACTCCAGC---TC---A---GAAGCAGGAGCCG---
---------------ATAGA------CA---AGGAACTA---------------TAT---CCTTTAGCCTCCCTCAAATC
ACTCTTTGGCAACGACCCCTCGTCACAATAA
>JF932485/B/CN/2007/GZ070002
CTTCAGAG------CAGA------------------------------------CCAGAGCCAACAGCCCCA--------
----------------------------------------CCA---------GAGGAGAGCTTCAGATTTGGGGAGG---
AGACA---A------CA---------------------------ACCCCATC---TC---A---GAAGCAGGAGCCG---
---------------ATAGA------CA---AAGAAATG---------------TAT---CCTTTAGCCTCCCTCAAATC
ACTCTTTGGCAACGACCCCTCGTCACAATAA
>JF932486/B/CN/2007/GZ070030
CTTCAGAG------CAGA------------------------------------CCAGAGCCAACAGCCCCA--------
----------------------------------------CCA---------GAGGAGAGCTTCAGGTTTGGGGAAG---
AGACA---A------CA---------------------------ACTCCACC---TC---A---GAAGCAGGAGCTG---
---------------ATAGA------CA---AGGAGACA---------------TAT---CCTTTAGCCTCCCTCAAATC
ACTCTTTGGCAACGACCCCTCGTCACAATAA
>JF932487/B/CN/2007/HB070006
CTTCAGAG------CAGA------------------------------------CCAGAGCCAACAGCCCCA--------
----------------------------------------CCA---------GAGGAGAGCTTCAGGTTTGGGGAGG---
AGACA---A------CA---------------------------ACTCCATC---TC---A---GAAGCAGGAGCCG---
---------------ATAGA------CA---AGGAGCTC---------------TAT---CCTTTAACCTCCCTCAAATC
ACTCTTTGGCAACGACCCCTCGTCACAATAA
>JF932488/B/CN/2007/HB070022
CTTCAGAG------CAGA------------------------------------CCAGAGCCAACAGCCCCA--------
----------------------------------------CCA---------GAGGAGAGCTTCAGGTTTGGGGAAG---
AAACA---G------CA---------------------------ACTCCATC---TC---A---GAAGCAGGAGCCG---
---------------ATAGA------CA---AGGACCTA---------------TAT---CCTTTAGCCTCCCTCAAATC
ACTCTTTGGCAACGACCCCTCGTCACAATAA
>JF932489/B/CN/2007/HB070035
CTTCAGAG------CAGA------------------------------------CCAGAGCCAACAGCCCCA--------
----------------------------------------CCA---------GAGGAGAGCTTCAGGTTTGGGGAAG---
AGACA---G------CA---------------------------ACTCCACC---TC---A---GAAGCAGGAGCAG---
---------------ATAGA------CA---AGGAACTA---------------TAT---CCTTCACTCTCCCTCAAATC
ACTCTTTGGCAACGACCCCTTGTCTCAATAA
>JF932490/B/CN/2007/JL070038
CTTCAGAG------CAGA------------------------------------CCAGAGCCAACAGCCCCA--------
----------------------------------------CCA---------GAGGAGAGCTTCAGGTTTGGGGAAG---
AGACA---A------CA---------------------------ACTCCATC---TC---A---GAAGCAGGAGCCG---
---------------ATAGA------CA---AGGAACTA---------------TAT---CCATTAGCCTCCCTCAAATC
ACTCTTTGGCAACGACCCCTCGTCACAGTAA
>JF932491/B/CN/2007/JS070389
CTTCAGAG------CAGG------------------------------------CCAGAGCCAACAGCCCCA--------
----------------------------------------CCA---------GAGGAGAGTTTCAGGTTTGGGGAAG---
AGACA---A------CA---------------------------ACCCCATC---TC---A---GAAGCAGGAGCCG---
---------------ATAGA------CA---AGGAACTA---------------TAT---CCTTTAGCCTCCCTCAAATC
ACTCTTTGGCAACGACCCCTCGTCGCAATAA
>JF932494/B/CN/2009/YN09P0014
CTTCAGAA------CAGA------------------------------------CCAGAGCCAACAGCCCCA--------
----------------------------------------CCA---------GAAGAGAGCTTCAGGTTTGGGGAAG---
AGACA---A------CA---------------------------CCTCCATC---TC---A---GAAGCAGGAGCCG---
---------------ATAGA------CA---AGGAACTA---------------TAT---CCTTTAGCTTCCCTCAAATC
ACTCTTTGGCAACGACCCCTCGTCTCAATAA
>JF932498/B/CN/2008/cbjc468
CTTCAGAG------CAGG------------------------------------CCAGAGCCAACAGCCCCA--------
----------------------------------------CCA---------GAGGAGAGCTTCAGGTTTGGGGAAG---
AGACA---A------CA---------------------------ACTCCATC---TC---A---GAAGCAGGAGCCG---
---------------ATAGA------CA---AGGAACTA---------------TAT---CCTTTAGCCTCCCTCAAATC
ACTCTTTGGCAACGACCCCTTGTCACAGTAA
>JF932499/B/CN/2007/hb070025
CTTCAGAG------CAGA------------------------------------CCAGAGCCAACAGCCCCA--------
----------------------------------------CCA---------GAGGAGAGTTTCAGGTTTGGGGAAG---
AGACA---G------CA---------------------------ACTCCATC---TC---A---GAAGCAGGAGCCG---
---------------ATAGA------CA---AGGATCTA---------------TAT---CCCTTAGCCTCCCTCAAATC
ACTCTTTGGCAACGACCCCTCGTCACAGTAA
>JF932500/B/CN/2007/hen1345
CTTCAGAG------CAGA------------------------------------CCAGAGCCAACAGCCCCA--------
----------------------------------------CCA---------GAGGAGAGCTTCAGGTTTGGGGAAG---
AGACA---A------CA---------------------------ACTCCATC---TC---A---GAAACAGGAGCAG---
---------------ATAGA------CA---AGGAGCTA---------------TAT---CCTTTAGCCTCCCTCAAATC
ACTCTTTGGCAACGACCCATCGTCACAATAA
>JN024100/B/US/2004/USPI83747EI6y04121pcWG2B5
CTTCAGAG------CAGA------------------------------------CCAACACCATCAGCCCCA--------
----------------------------------------CCA---------GAAGAGAGCTTCAGGTTTGGGGAAG---
AGACA---G------CA---------------------------ACCCCCTC---TC---A---GAGGCCAGAGTCG---
---------------ATAGA------CA---AGGAAATG---------------TAT---CCTTTAACCTCCCTCAGATC
ACTCTTTGGCAACGACCCCTCGTCACAATAA
>JN024101/B/US/2004/USPI83747EI6y04121pcWG2B1
CTTCAGAG------CAGA------------------------------------CCAACACCGTCAGCCCCA--------
----------------------------------------CCA---------GAAGAGAGCTTCAGGTTTGGGGAAG---
AGACA---G------CA---------------------------ACCCCCTC---TC---A---GAGGCCAGAGTCG---
---------------ATAGA------CA---AGGAAATG---------------TAT---CCTTTAACCTCCCTCAGATC
ACTCTTTGGCAACGACCCCTCGTCACAATAA
>JN024103/B/US/2004/USPI83747EI6y04121pcWG2B7
CTTCAGAG------CAGA------------------------------------CCAACGCCATCAGCCCCA--------
----------------------------------------CCA---------GAAGAGAGCTTCAGGTTTGGGGAAG---
AGACA---G------CG---------------------------ACCCCCTC---TC---A---GAGGCCAGAGTCG---
---------------ATAGA------CA---AGGAAATG---------------TAT---CCTTTAACCTCCCTCAGATC
ACTCTTTGGCAACGACCCCTCGTCACAATAA
>JN024104/B/US/2004/USPI83747EI6y04121pcWG2B8
CTTCAGAG------CAGA------------------------------------CCAACACCATCAGCCCCA--------
----------------------------------------CCA---------GAAGAGAGCTTCAGGTTTGGGGAAG---
AGACA---G------CA---------------------------ACCCCCTC---TC---A---GAGGCCAGAGTCG---
---------------ATAGA------CA---AGGAAATG---------------TAT---CCTTTAACCTCCCTCAGATC
ACTCTTTGGCAACGACCCCTCGTCACAATAA
>JN024105/B/US/2004/USPI83747EI6y04121pcWG2B10
CTTCAGAG------CAGA------------------------------------CCAACACCATCAGCCCCA--------
----------------------------------------CCA---------GAAGAGAGCTTCAGGTTTGGGGAAG---
AGACA---G------CA---------------------------ACCCCCTC---TC---A---GAGGCCAGAGTCG---
---------------ATAGA------CA---AGGAAATG---------------TAT---CCTTTAACCTCCCTCAGATC
ACTCTTTGGCAACGACCCCTCGTCACAATAA
>JN024106/B/US/2004/USPI83747EI6y04121pcWG2B9
CTTCAGAG------CAGA------------------------------------CCAACACCATCAGCCCCA--------
----------------------------------------CCA---------GAAGAGAGCTTCAGGTTTGGGGAAG---
AGACA---G------CA---------------------------ACCCCCTC---TC---A---GAGGCCAGAGTCG---
---------------ATAGA------CA---AGGAAATG---------------TAT---CCTTTAACCTCCCTCAGATC
ACTCTTTGGCAACGACCCCTCGTCACAATAA
>JN024107/B/US/2004/USPI83747EI6y04121pcWG2B3
CTTCAGAG------CAGA------------------------------------CCAACACCATCAGCCCCA--------
----------------------------------------CCA---------GAAGAGAGCTTCAGGTTTGGGGAAG---
AGACA---G------CA---------------------------ACCCCCTC---TC---A---GAGGCCAGAGTCG---
---------------ATAGA------CA---AGGAAATG---------------TAT---CCTTTAACCTCCCTCAGATC
ACTCTTTGGCAACGACCCCTCGTCACAATAA
>JN024108/B/US/2004/USPI83747EI6y04121pcWG2B4
CTTCAGAG------CAGA------------------------------------CCAACACCATCAGCCCCA--------
----------------------------------------CCA---------GAAGAGAGCTTCAGGTTTGGGGAAG---
AGACA---G------CA---------------------------ACCCCCTC---TC---A---GAGGCCAGAGTCG---
[truncated: 290,690 more chars]
