# Supplementary material for: An integrated map of HIV genome-wide variation from a population perspective
Source: Retrovirology. 2015 Feb 15;12:18. doi: 10.1186/s12977-015-0148-6 (PMC4358901; doi:10.1186/s12977-015-0148-6)
Supplement: Additional file 3: — Software. Our Matlab toolbox developed for data visualization, genomic diversity analysis and HIV genomic alignment. Our sequence datasets are also included. [file 12977_2015_148_MOESM3_ESM.zip › HIVGenomeAnalysisToolbox/TemporaryData/p1.fasta]

>K03455/B/FR/1983/HXB2-LAI-IIIB-BRU
TTTT---TA---GGGAA---GATCTGGCCTTCCT---A---CAAGGGA---AGGCCAGGGAATTTT
>A04321/B/FR/1983/IIIB_LAI
TTTT---TA---GGGAA---GATCTGGCCTTCCT---A---CAAGGGA---AGGCCAGGGAATTTT
>A07867/B/FR/1983/LAI-J19
TTTT---TA---GGGAA---GATCTGGCCTTCCT---A---CAAGGGA---AGGCCAGGGAATTTT
>AB078005/B/US/1997/ARES2
TTTT---TA---GGGAA---GATCTGGCCTTCCC---A---CAAGGGA---AGGCCAGGGAATTTT
>AB221005/B/US/1985/Ba_L
TTTT---TA---GGGAA---AATCTGGCCTTCCC---A---CAAAGGA---AGGCCAGGGAATTTC
>AB253432/B/US/1985/Ba_L
TTTT---TA---GGGAA---AATCTGGCCTTCCC---A---CAAAGGA---AGGCCAGGGAATTTC
>AB286955/B/JP/2004/DR6089
TTTT---TA---GGGAA---AATCTGGCCTTCCC---A---CAAGGGA---AGGCCAGGGAATTTC
>AB286956/B/JP/2004/DR6089
TTTT---TA---GGGAA---AATCTGGCCTTCCC---A---CAAGGGA---AGGCCAGGGAATTTC
>AB287363/B/JP/2005/DR6538
TTTT---TA---GGGAA---GATCTGGCCTTCCC---A---CAAAGGA---AGGCCAGGGAATTTC
>AB287364/B/JP/2005/DR6737
TTTT---TA---GGGAG---AATCTGGCCTTCCC---A---CAAGGGA---AGGCCAGGGAATTTC
>AB287365/B/JP/2005/DR6737
TTTT---TA---GGGAG---AATCTGGCCTTCCC---A---CAAGGGA---AGGCCAGGGAATTTC
>AB287366/B/JP/2005/DR7060
TTTT---TA---GGGAA---AATCTGGCCTTCCC---A---CAAGGGG---AGGCCAGGGAACTTT
>AB287367/B/JP/2005/DR7060
TTTT---TA---GGGAA---AATCTGGCCTTCCC---A---CAAGGGG---AGGCCAGGGAACTTT
>AB287368/B/JP/2005/DR7065
TTTT---TA---GGGAA---AATCTGGCCTTCCA---A---CAAGGGA---AGGCCAGGAAATTTT
>AB287369/B/JP/1999/DR1348
TTTT---TA---GGGAA---GGTCTGGCCTTCCC---A---CAAGGGG---AGGCCAGGGAATTTT
>AB287370/B/JP/1999/DR1348
TTTT---TA---GGGAA---GGTCTGGCCTTCCC---A---CAAGGGG---AGGCCAGGGAATTTT
>AB287371/B/JP/2000/DR2510
TTTT---TA---GGGAA---GGTCTGGCCTTCCC---T---CAAGGGG---AGGCCAGGGAATTTT
>AB287372/B/JP/2000/DR2510
TTTT---TA---GGGAA---GGTCTGGCCTTCCC---T---CAAGGGG---AGGCCAGGGAATTTT
>AB289587/B/JP/2000/DR2508
TTTT---TA---GGGAA---AATCTGGCCTTCCC---A---CAAGGGG---AGGCCAGGAAACTTT
>AB289588/B/JP/2000/DR2508
TTTT---TA---GGGAA---AATCTGGCCTTCCC---A---CAAGGGG---AGGCCAGGAAACTTT
>AB289589/B/JP/2001/DR388
TTTT---TA---GGGAA---GATCTGGCCTTCCC---A---CAAGGGA---AGGCCAGGGAACTTC
>AB289590/B/JP/2001/DR388
TTTT---TA---GGGAA---GATCTGGCCTTCCC---A---CAAGGGA---AGGCCAGGGAACTTC
>AB428551/B/JP/2000/117
TTTT---TA---GGGAA---GATCTGGCCTTCCC---A---CAAGGGG---AGGCCAGGGAACTTT
>AB428552/B/JP/2001/134
TTTT---TA---GGGAA---AATCTGGCCTTCCC---A---CAAGGGA---AGGCCAGGAAACTTT
>AB428553/B/JP/2002/194
TTTT---TA---GGGAA---GATCTGGCCTTCCC---A---CAAGGGG---AGGCCAGGGAACTTT
>AB428554/B/JP/2002/197
TTTT---TA---GGGAA---GATCTGGCCTTCCC---A---CAAGGGG---AGGCCAGGGAACTTT
>AB428555/B/JP/2003/227
TTTT---TA---GGGAA---AATCTGGCCTTCCC---A---CAAGGGG---AGGCCAGGGAACTTT
>AB428556/B/JP/2005/426
TTTT---TA---GGGAA---AATCTGGCCTTCCC---A---CAAGGGG---AGGCCAGGAAACTTT
>AB428557/B/JP/2005/436
TTTT---TA---GGGAA---GATCTGGCCTTCCC---A---CAAGGGG---AGGCCAGGGAACTTT
>AB428558/B/JP/2003/285
TTTT---TA---GGGAA---AATCTGGCCTTCCC---A---CAAGGGG---AGGCCAGGGAACTTC
>AB428559/B/JP/2004/329
TTTT---TA---GGGAA---AATCTGGCCTTCCC---A---CAAGGGG---AGGCCAGGGAACTTC
>AB428560/B/JP/2005/398
TTTT---TA---GGGAA---AATCTGGYCTTCCC---A---CAAGGGG---AGGCCAGGGAACTTC
>AB428561/B/JP/2006/472
TTTT---TA---GGGAA---AATCTGGCCTTCCC---A---CAAGGGG---AGGCCAGGGAACTTC
>AB428562/B/JP/2006/574
TTTT---TA---GGGAA---AATCTGGCCTTCCC---A---CAAGGGG---AGGCCAGGGAACTTC
>AB480692/B/JP/2004/DR6174
TTTT---TA---GGGAA---AATCTGGCCTTCCC---A---CAAGGGA---AGGCCAGGGAACTTC
>AB480693/B/JP/2004/DR6174
TTTT---TA---GGGAA---AATCTGGCCTTCCC---A---CAAGGGA---AGGCCAGGGAACTTC
>AB480694/B/JP/2004/DR6175
TTTT---TA---GGGAA---AATCTGGCCTTCCC---A---GAAGGGG---AGGCCAGGAAATTTC
>AB480695/B/JP/2004/DR6175
TTTT---TA---GGGAA---AATCTGGCCTTCCC---A---GAAGGGG---AGGCCAGGAAATTTC
>AB480696/B/JP/2004/DR5913
TTTT---TA---GGGAA---AATCTGGCCTTCCC---A---CAAGGGG---AGGCCAGGGAATTTT
>AB480697/B/JP/2004/DR5913
TTTT---TA---GGGAA---AATCTGGCCTTCCC---A---CAAGGGG---AGGCCAGGGAATTTT
>AB480698/B/JP/1998/DR1120
TTTT---TA---GGGAA---AGTCTGGCCTTCCC---A---CAAGGGG---AGGCCAGGGAATTTT
>AB485638/B/US/1991/US2
TTTT---TA---GGGAA---GATCTGGCCTTCCT---A---CAAGGGA---AGGCCAGGGAACTTT
>AB485639/B/US/1991/US2
TTTT---TA---GGGAA---GATCTGGCCTTCCT---A---CAAGGGA---AGGCCAGGGAACTTT
>AB485640/B/US/1991/US2
TTTT---TA---GGGAA---GATCTGGCCTTCCT---A---CAAGGGA---AGGCCAGGGAACTTT
>AB485641/B/BR/1990/BZ167
TTTT---TA---GGGAA---GATCTGGCCTTCCT---A---CAAGGGA---AGGCCAGGGAACTTC
>AB485642/B/BR/1990/BZ167
TTTT---TA---GGGAA---GATCTGGCCTTCCT---A---CAAGGGA---AGGCCAGGGAACTTC
>AB564744/B/JP/-/DR1673
TTTT---TA---GGGAA---GATCTGGCCTTCCC---A---CAAGGGG---AGGCCAGGGAACTTT
>AB564745/B/JP/-/DR1673
TTTT---TA---GGGAA---GATCTGGCCTTCCC---A---CAAGGGG---AGGCCAGGGAACTTT
>AB564746/B/JP/-/DR2735
TTTT---TA---GGGAA---GATCTGGCCTTCCC---A---CAAGGGA---AGGCCAGGGAACTTT
>AB565495/B/JP/-/JRC03B
TTTT---TA---GGGAA---AATCTGGCCTTCCC---A---CAAGGGG---AGGCCAGGGAATTTC
>AB565496/B/JP/-/JRC03B
TTTT---TA---GGGAA---AATCTGGCCTTCCC---A---CAAGGGG---AGGCCAGGGAATTTC
>AB565497/B/JP/-/JRC05B
TTTT---TA---GGGAA---AATCTGGCCTTCCC---A---CAAGGGG---AGGCCAGGGAATTTC
>AB565498/B/JP/-/JRC05B
TTTT---TA---GGGAA---AATCTGGCCTTCCC---A---CAAGGGG---AGGCCAGGGAATTTC
>AB565499/B/JP/-/JRC53B
TTTT---TA---GGGAA---AATCTGGCCTTCCT---A---CAAGGGG---AGGCCAGGAAATTTC
>AB565500/B/JP/-/JRC53B
TTTT---TA---GGGAA---AATCTGGCCTTCCT---A---CAAGGGG---AGGCCAGGAAATTTC
>AB565501/B/JP/-/JRC65B
TTTT---TA---GGGAA---AATCTGGCCTTCCC---A---CAAGGGA---AGGCCAGGGAATTTC
>AB565502/B/JP/-/JRC65B
TTTT---TA---GGGAA---AATCTGGCCTTCCC---A---CAAGGGA---AGGCCAGGGAATTTC
>AB604948/B/JP/-/DR1777
TTTT---TA---GGGAA---GATCTGGCCTTCCC---A---CAAGGGA---AGGCCAGGGAACTTT
>AB604949/B/JP/-/DR2735
TTTT---TA---GGGAA---GATCTGGCCTTCCC---A---CAAGGGA---AGGCCAGGGAACTTT
>AB604950/B/JP/-/DR5929
TTTT---TA---GAGAA---AATCTGGCCTTCCC---A---CAAGGGA---AGGCCAGGGAATTTC
>AB604951/B/JP/-/DR5929
TTTT---TA---GAGAA---AATCTGGCCTTCCC---A---CAAGGGA---AGGCCAGGGAATTTC
>AB641836/B/JP/-/pJRC57B09
TTTT---TA---GGGAA---GATCTGGCCTTCCC---A---CAAGGGG---AGGCCGGGAAATTTT
>AB641837/B/JP/-/pJRC57B05
TTTT---TA---GGGAA---GATCTGGCCTTCCC---A---CAAGGGG---AGGCCGGGAAATTTT
>AB731663/B/JP/2008/08JP_NMC104_clone_01
TTTT---TA---GGGAA---AATCTGGCCTTCCC---A---CAAGGGG---AGGCCAGGGAATTTC
>AB731664/B/JP/2008/08JP_NMC104_clone_09
TTTT---TA---GGGAA---AATCTGGCCTTCCC---A---CAAGGGG---AGGCCAGGGAATTTC
>AB731669/B/JP/2011/11JP_NMC851C_clone_13
TTTT---TA---GGGAA---AATCTGGCCTTCCC---A---CAAGGGG---AGGCCAGGGAACTTT
>AB731670/B/JP/2011/11JP_NMC851C_clone_48
TTTT---TA---GGGAA---AATCTGGCCTTCCC---A---CAAGGGG---AGGCCAGGGAACTTT
>AF003887/B/FR/1985/NL43xWC001
TTTT---TA---GGGAA---GATCTGGCCTTCCT---A---CAAGGGA---AGGCCAGGGAATTTT
>AF003888/B/FR/1985/NL43WC001
TTTT---TA---GGGAA---GATCTGGCCTTCCT---A---CAAGGGA---AGGCCAGGGAATTTT
>AF004394/B/US/1986/AD87_ADA
TTTT---TA---GGGAA---GATCTGGCCTTCCC---A---CAAGGGG---AGGCCAGGGAATTTT
>AF033819/B/FR/1983/HXB2_copy_LAI
TTTT---TA---GGGAA---GATCTGGCCTTCCT---A---CAAGGGA---AGGCCAGGGAATTTT
>AF042100/B/AU/1986/MBC200
TTTT---TA---GGGAA---GATCTGGCCTTCCT---A---CAAGGGA---AGGCCGGGAAATTTT
>AF042101/B/AU/1987/MBC925
TTTT---TA---GGGAA---GATCTGGCCTTCCC---A---CAAGGGA---AGGCCAGGGAATTTT
>AF042102/B/AU/1993/MBC18_MBCC18
TTTT---TA---GGGAA---AATCTGGCCTTCCC---A---CAAGGGG---AGGCCAGGGAACTTT
>AF042103/B/AU/1995/MBCC54
TTTT---TA---GGGAA---GATCTGGCCTTCCT---A---CAAGGGA---AGGCCAGGAAACTTT
>AF042105/B/AU/1996/MBCD36
TTTT---TA---GGAAA---AATCTGGCCTTCCC---A---CAAGGGG---AGGCAAGAGAACTTT
>AF042106/B/AU/1993/MBCC18R01_C18R01
TTTT---TA---GGGAA---GATCTGGCCTTCCC---A---CAAGGGG---AGGCCAGGGAACTTT
>AF049494/B/US/-/499JC16
TTTT---TA---GGGAA---AATCTGGCCTTCCC---A---CAAGGGA---AGGCCAGGGAATTTC
>AF049495/B/US/-/NC7
TTTT---TA---GGGAA---AATCTGGCCTTCCC---A---CAAGGGA---AGGCCAGGGAATTTT
>AF069140/B/US/1991/DH12_3
TTTT---TA---GGGAA---AATCTGGCCTTCCC---A---CAAGGAA---AGGCCAGGGAATTTT
>AF070521/B/FR/1985/NL43E9_LAI_IIIB_NY5
TTTT---TA---GGGAA---GATCTGGCCTTCCC---A---CAAGGGA---AGGCCAGGGAATTTT
>AF086817/B/TW/1994/TWCYS_LM49
TTTT---TA---GGGAA---AATCTGGCCTTCCC---A---CAAGGAA---AGGCCAGGAAATTTT
>AF146728/B/AU/-/VH_VHPCR
TTTT---TA---GGGAA---GATCTGGCCCTCCC---A---CAAGGGA---AGGCCAGGGAACTTT
>AF224507/B/KR/1997/WK
TTTT---TA---GGGAA---GATCTGGCCTTCCC---A---CAAGGGA---AGGCCAGGGAATTTC
>AF256204/B/ES/1989/S61I1
TTTT---TA---GGGAA---AATCTGGCCTTCCC---A---CAGGGGA---AGGCCAGGGAATTTT
>AF256206/B/ES/1989/S61G1
TTTT---TA---GGGAA---AATCTGGCCTTCCC---A---CAGGGGA---AGGCCAGGGAATTTT
>AF256207/B/ES/1989/S61G7
TTTT---TA---GGGAA---AATCTGGCCTTCCC---A---CAGGGGA---AGGCCAGGGAATTTT
>AF256208/B/ES/1989/S61I15
TTTT---TA---GGGAA---AATCTGGCCTTCCC---A---CAGGGGA---AGGCCAGGGAATTTT
>AF286365/B/US/1988/WR27
TTTT---TA---GGGAA---AATCTGGCCTTCCC---A---CAAGGGA---AGGCCAGGGAATTTC
>AF538302/B/AU/1999/1181
TTTT---TA---GGGAA---AATCTGGCCTTCCC---A---CAGGGGG---AGGCCAGGGAATTTT
>AF538303/B/AU/1999/1182
TTTT---TA---GGGAA---GATCTGGCCTTCCC---A---CAAGGGA---GGGCCAGGGAATTTT
>AF538304/B/AU/1995/C24
TTTT---TA---GGGAA---AATCTGGCCTTCCC---A---CAAGGGG---AGGCCAGGGAATTTT
>AF538305/B/AU/1995/C42
TTTT---TA---GGGAA---AATCTGGCCTTCCC---A---CAAGGGG---AGGCCAGGGAATTTT
>AF538306/B/AU/1995/C76
TTTT---TA---GGGAA---GATCTGGCCTTCCC---A---CAAGGGA---AGGCCAGGGAATTTT
>AF538307/B/AU/1995/C92
TTTT---TA---GGGAA---AATCTGGCCTTCCC---A---CAAGGGA---AGGCCAGGGAATTTT
>AJ271445/B/GB/1986/GB8_46R
TTTT---TA---GGGAA---GATCTGGCCTTCCC---A---CAAGGGA---AGGCCAGGGAATTTT
>AX032749/B/FR/1985/pNL43_patent
TTTT---TA---GGGAA---GATCTGGCCTTCCC---A---CAAGGGA---AGGCCAGGGAATTTT
>AX078307/B/FR/1983/LAI-patent
TTTT---TA---GGGAA---GATCTGGCCTTCCT---A---CAAGGGA---AGGCCAGGGAATTTT
>AY037268/B/AR/1998/ARCH054
TTTT---TA---GGGAA---GATCTGGCCTTCCC---A---CAAGGGA---AGGCCAGGGAATTTT
>AY037269/B/AR/2000/ARMS008
TTTT---TA---GGGAA---AATATGGCCTTCCA---A---CAGCGGA---AGGCCAGGGAATTTC
>AY037270/B/BO/1999/BOL0122
TTTT---TA---GGGAA---AATCTGGCCTTCCC---A---CAAAGGG---AGGCCAGGGAATTTT
>AY037282/B/AR/1999/ARMA132
TTTT---TA---GGGAA---AATCTGGCCTTCCC---A---CAAAGGA---AGGCCAGGGAATTTT
>AY173951/B/TH/1990/BK132
TTTT---TA---GGGAA---AATCTGGCCTTCCC---A---CAAGGGA---AGGCCAGGGAATTTT
>AY173952/B/US/1990/US1
TTTT---TA---GGGAA---AATCTGGCCTTCCC---A---CAAGGGA---AGGCCAGGGAATTTT
>AY173953/B/US/1990/US2
TTTT---TA---GGGAA---GATCTGGCCTTCCT---A---CAAGGGA---AGGCCAGGGAACTTT
>AY173954/B/US/1990/US3
TTTT---TA---GGGAA---GATCTGGCCTTCCC---A---CAAGGGA---AGGCCAGGGAATTTT
>AY173955/B/US/1990/US4
TTTT---TA---GGGAA---GATCTGGCCTTCCT---A---CAAGGGA---AGGCCAGGGAATTTT
>AY173956/B/BR/1989/BZ167
TTTT---TA---GGGAA---GATCTGGCCTTCCT---A---CAAGGGA---AGGCCAGGGAACTTC
>AY180905/B/CN/2001/CNHN24
TTTT---TA---GGGAA---AATCTGGCCTTCCC---A---CAAGGGG---AGGCCAGGGAACTTT
>AY308760/B/US/1996/1333_d2
TTTT---TA---GGGAA---AATCTGGCCCTCCC---A---CAAGGGA---AGGCCAGGGAATTTT
>AY308761/B/US/1996/1299_d22
TTTT---TA---GGGAA---AATCTGGCCTTCCC---A---CAAAGGA---AGGCCAGGGAATTTT
>AY308762/B/US/1996/1304_d31
TTTT---TA---GGGAA---AATCTGGCCTTCCC---A---CAAAGGA---AGGCCAGGGAATTTT
>AY314044/B/CA/1996/WC10P_1
TTTT---TG---GAGAA---GATCCGGCCTCCCT---C---TATGGGG---GAGCCAGCAAATTTT
>AY314045/B/CA/1996/WC10P_2
TTTT---TA---GGGAA---GATCTGGCCTTCCT---C---CAAGGGA---AGGCCAGGGAATTTT
>AY314046/B/CA/1996/WC10P_3
TTTT---TA---AGGAA---GATCTGGCCTTCCT---C---CAAGGGGGGAAGGCCAGGAAATTTT
>AY314047/B/CA/1996/WC10P_4
TTTT---TA---GGGAA---GATCTGGCCTTCCT---C---CAAGGGA---AGGCCAGGGAATTTT
>AY314048/B/CA/1996/WC10P_6
TTTT---TA---GGGAA---GATCTGGCCTTCCT---C---CAAGGGGGGGAGGCCAGGGAATTTT
>AY314049/B/CA/1996/WC10P_7
TTTT---TA---GGGAA---GATCTGGCCTTCCT---C---CAAGGGA---AGGCCAGGGAATTTT
>AY314050/B/CA/1996/WC10P_8
TTTT---TA---GGGAA---GATCTGGCCTTCCT---C---CAAGGGA---AGGCCAGGGAATTTT
>AY314051/B/CA/1996/WC10P_9
TTTT---TG---GAGAA---GATCCGGCCTCCCT---C---TATGGGG---GAGCCAGCAAATTTT
>AY314052/B/CA/1996/WC10P_10
TTTT---TA---AGGAA---GATCTGGCCTTCCT---C---CAAGGGGGGAAGGCCAGGAAATTTT
>AY314053/B/CA/1996/WC10P_11
TTTT---TA---GGGAA---GATCTGGCCTTCCT---C---CAAGGGA---AGGCCAGGGAATTTT
>AY314054/B/CA/1996/WC10C_1
TTTT---TA---GGGAA---GATCTGGCCTTCCT---C---CAAGGGGGGGAGGCCAGGGAATTTT
>AY314055/B/CA/1996/WC10C_3
TTTT---TA---GGGAA---GATCTGGCCTTCCT---C---CAAGGGGGGAAGGCCAGGAAATTTT
>AY314056/B/CA/1996/WC10C_4
TTTT---TA---GGGAA---GATCTGGCCTTCCT---C---CAAGGGGGGAAGGCCAGGGAATTTT
>AY314057/B/CA/1996/WC10C_5
TTTT---TA---GGGAA---GATCTGGCCTTCCT---C---CAAGGGGGGAAGGCCAGGGAATTTT
>AY314058/B/CA/1996/WC10C_6
TTTT---TA---GGGAA---GATCTGGCCTTCCT---C---CAAGGGGGGGAGGCCAGGGAATTTT
>AY314059/B/CA/1996/WC10C_8
TTTT---TA---GGGAA---GATCTGGCCTTCCT---C---CAAGGGGGGAAGGCCAGGGAATTTT
>AY314060/B/CA/1996/WC10C_9
TTTT---TA---GGGAA---GATCTGGCCTTCCT---C---CAAGGGGGGAAGGCCAGGGAATTTT
>AY314061/B/CA/1996/WC10C_10
TTTT---TA---GGGAA---GATCTGGCCTTCCT---C---CAAGGGGGGAAGGCCAGGGAATTTT
>AY314062/B/CA/1996/WC10C_11
TTTT---TA---GGGAA---GATCTGGCCTTCCT---C---CAAGGGGGGGAGGCCAGGGAATTTT
>AY314063/B/CA/1996/WC10C_12
TTTT---TA---GGGAA---GATCTGGCCTTCCT---C---CAAGGGGGGAAGGCCAGGGAATTTT
>AY331282/B/US/1997/1001_07
TTTT---TA---GGGAA---GATCTGGCCTTCCA---A---CAAGGGG---AGGCCAGGGAATTTC
>AY331283/B/US/1997/1001_09
TTTT---TA---GGGAA---GATCTGGCCTTCCA---A---CAAGGGG---AGGCCAGGGAATTTC
>AY331284/B/US/1997/1006_08
TTTT---TA---GGGAA---GATCTGGCCTTCCC---A---CAAGGGA---AGGCCAGGGAATTTC
>AY331285/B/US/1997/1012_08
TTTT---TA---GGGAA---GATCTGGCCTTCCC---A---CAAGGGG---AGGCCAGGGAATTTT
>AY331286/B/US/1997/1012_11
TTTT---TA---GGGAA---GATCTGGCCTTCCC---A---CAAGGGG---AGGCCAGGGAATTTT
>AY331287/B/US/1997/1013_03
TTTT---TA---GGGAA---GCTCTGGCCTTCTC---A---GAAGGGA---AGGCCAGGGAATTTT
>AY331288/B/US/1997/1013_07
TTTT---TA---GGGAA---GCTCTGGCCTTCTC---A---GAAGGGA---AGGCCAGGGAATTTT
>AY331289/B/US/1997/1018_06
TTTT---TA---GGGAA---AATCTGGCCTTCCC---A---CAAGGGG---AGGCCAGGGAACTTT
>AY331290/B/US/1997/1018_10
TTTT---TA---GGGAA---AATCTGGCCTTCCC---A---CAAGGGG---AGGCCAGGGAACTTT
>AY331291/B/US/1996/1027_05
TTTT---TA---GGGAA---AATCTGGCCTTCCC---A---CAAGGGG---AGGCCAGGGAATTTT
>AY331292/B/US/1996/1057_01
TTTT---TA---GGGAA---AATCTGGCCTTCCC---A---CAAGGGA---AGGCCAGGGAATTTC
>AY331293/B/US/1996/1057_09
TTTT---TA---GGGAA---AATCTGGCCTTCCC---A---CAAGGGA---AGGCCAGGGAATTTC
>AY331294/B/US/1998/1058_08
TTTT---TA---GGGAA---GATCTGGCCTTCCC---A---CAAAGGA---AGGCCAGGGAATTTT
>AY331295/B/US/1998/1058_11
TTTT---TA---GGGAA---GATCTGGCCTTCCC---A---CAAAGGA---AGGCCAGGGAATTTT
>AY331296/B/US/1999/PRB959_03
TTTT---TA---GGGAA---AATCTGGCCTTCCC---A---CAAGGGA---AGGCCAGGGAATTTC
>AY331297/B/US/1999/PRB959_05
TTTT---TA---GGGAA---AATCTGGCCTTCCC---A---CAAGGGA---AGGCCAGGGAATTTC
>AY332236/B/US/1997/1006_10
TTTT---TA---GGGAA---GATCTGGCCTTCCC---A---CAAGGGA---AGGCCAGGGAATTTC
>AY332237/B/US/1996/1027_03
TTTT---TA---GGGAA---AATCTGGCCTTCCC---A---CAAGGGG---AGGCCAGGGAATTTT
>AY352275/B/US/1984/SF33
TTTT---TA---GGGAA---GATCTGGCCTTCCC---A---CAAGGGG---AGGCCAGGGAATTTT
>AY423381/B/NL/1999/671_99T12
TTTT---TA---GGGAA---GATNTGGCCTTCCC---A---CAAGGGG---AGGCCAGGGAATTTT
>AY423382/B/NL/2000/671_00T93
TTTT---TA---GGGAA---GATTTGGCCTTCCC---A---CAAGGGG---AGGCCAGGGAATTTT
>AY423383/B/NL/2000/671_00T162
TTTT---TA---GGGAA---GATNTGGCCTTCCC---A---CAAGGGG---AGGCCAGGGAATTTT
>AY423384/B/NL/2000/671_00T167
TTTT---TA---GGGAA---GATTTGGCCTTCCC---A---CAAGGGG---AGGCCAGGGAATTTT
>AY423385/B/NL/2000/671_00T169
TTTT---TA---GGGAA---GATNTGGCCTTCCC---A---CAAGGGG---AGGCCAGGGAATTTT
>AY423386/B/NL/2000/671_00T103
TTTT---TA---GGGAA---GATTTGGCCTTCCC---A---CAAGGGG---AGGCCAGGGAATTTT
>AY423387/B/NL/2000/671_00T36
TTTT---TA---GGGAA---GATTTGGCCTTCCC---A---CAAGGGG---AGGCCAGGGAATTTT
>AY560107/B/US/1998/98USHVTN1925c1
TTTT---TA---GGGAA---AATCTGGCCTTCCC---A---CAAGGGG---AGGCCAGGGAATTTT
>AY560108/B/US/1998/98USHVTN3605c9
TTTT---TA---GGGAA---GATCTGGCCTTCCC---A---CAAGGGA---AGGCCAGGGAACTTT
>AY560109/B/US/1998/98USHVTN8229c6
TTTT---TA---GGGAA---AATCTGGCCTTCCC---A---CAAGGGG---AGGCCAGGAAACTTT
>AY560110/B/US/1998/98USHVTN941c1
TTTT---TA---GGGAA---AATCTGGCCTTCCC---A---CAAGGGA---AGGCCAGGGAATTTT
>AY561236/B/CO/2001/PCM001
TTTT---TA---GGGAA---AATCTGGCCTTCCA---A---CAAGGGG---AGGCCAGGGAATTTT
>AY561237/B/CO/2001/PCM013
TTTT---TA---GGGAA---GATCTGGCCTTCCT---C---CAAGGGA---AGGCCAGGGAATTTT
>AY561239/B/CO/2001/PCM039
TTTT---TA---GGGAA---GATCTGGCCTTCCA---A---CAAGGGA---AGGCCAGGGAATTTT
>AY561240/B/CO/2001/PCM074
TTTT---TA---GGGAA---AATCTGGCCTTCCC---A---CAAGGGA---AGGCCGGGGAATTTC
>AY586542/B/CU/1999/Cu19
TTTT---TA---GGGAA---AATCTGGCCTTCCC---A---CAAGGGA---AGGCCAGGGAATTTT
>AY586543/B/CU/1999/Cu43
TTTT---TA---GGGAA---AATCTGGCCTTCCC---A---CAAGGGA---AGGCCAGGGAATTTT
>AY682547/B/RU/2004/04RU128005
TTTT---TA---RRGAA---GATCTGGCCTTCCC---A---CAAGGGA---AGGCCAGGGAATTTC
>AY713408/B/TH/1996/96TH_NP1538
TTTT---TA---GGGAA---GATCTGGCCTTCCC---A---CAAGGGA---AGGCCAGGGAATTTT
>AY713409/B/US/1985/BAL_85US_Ba_L
TTTT---TA---GGGAA---AATCTGGCCTTCCC---A---CAAAGGA---AGGCCAGGGAATTTT
>AY713410/B/US/1994/94US_33931N
TTTT---TA---GGGAA---AATCTGGCCTTCCC---A---CAAGGGA---AGGCCAGGGAATTTT
>AY713411/B/FR/1992/92FR_BX08
TTTT---TA---GGGAA---AATCTGGCCTTCCC---A---CAAGGGA---AGGCCAGGGAATTTT
>AY713412/B/US/1990/90US_873
TTTT---TA---GGGAA---GATCTGGCCTTCCC---A---CAAGGGA---AGGCCAGGGAATTTC
>AY751406/B/RU/2004/04RU129005
TTTT---TA---GGGAG---GATCTGGCCTTCCC---A---CAAGGGG---AGGCCAGGGAATTTT
>AY751407/B/RU/2004/04RU139089
TTTT---TA---GGGAA---GCTCTGGCCTTCCC---A---CAAGGGA---AGGCCAGGGAATTTT
>AY779550/B/CA/1998/CANA3FULL
TTTT---TA---GGGAA---GATCTGGCCTTCCT---A---CAAGGGG---AGGCCAGGGAATTTT
>AY779551/B/CA/1999/CANA5FULL
TTTT---TA---GGGAA---GATCTGGCCTTCCT---A---CAAGGGG---AGGCCAGGGAATTTT
>AY779552/B/CA/2000/CANA6FULL
TTTT---TA---GGGAA---GATCTGGCCTTCCT---A---CAAGGGG---AGGCCAGGGAATTTT
>AY779553/B/CA/1997/CANB3FULL
TTTT---TA---GGGAG---AATCTGGCCTTCCC---A---CAAGGGA---AGGCCAGGGAATTTT
>AY779554/B/CA/1998/CANB4FULL
TTTT---TA---GGGAG---ACTCTGGCCTTCCC---A---CAAGGGA---AGGCCAGGGAATTTT
>AY779555/B/CA/1998/CANB5FULL
TTTT---TA---GGGAG---AGTCTGGCCTTCCC---A---CAAGGGA---AGGCCAGGGAATTTT
>AY779557/B/CA/1998/CANC10FULL
TTTT---TA---GGGAA---AATCTGGCCTTCCC---A---CAAGGGG---AGGCCAGGGAATTTT
>AY779558/B/CA/1999/CAN11FULL
TTTT---TA---GGGAA---AATCTGGCCTTCCC---A---CAAGGGG---AGGCCAGGGAATTTT
>AY779559/B/CA/1992/CANC2FULL
TTTT---TA---GGAAA---GATCTGGCCTTCCC---A---CAAGGGA---AGGCCAGGGAATTTT
>AY779560/B/CA/1994/CANC3FULL
TTTT---TA---GGGAA---GATCTGGCCTTCCC---A---CAAGGGA---AGGCCAGGGAATTTT
>AY779561/B/CA/1992/CANC5FULL
TTTT---TA---GGGAA---GATCTGGCCTTCCC---A---CAAAGGA---AGGCCAGGGAATTTC
>AY779562/B/CA/1993/CANC6FULL
TTTT---TA---GGGAA---AATCTGGCCTTCCC---A---CAAGGGG---AGGCCAGGGAATTTT
>AY779563/B/CA/1996/CANC8FULL
TTTT---TA---GGGAA---AATCTGGCCTTCCC---A---CAAGGGG---AGGCCAGGGAATTTT
>AY779564/B/CA/1996/CANA1FULL
TTTT---TA---GGGAA---GATCTGGCCTTCCC---A---CAAGGGG---AGGCCAGGGAATTTT
>AY781127/B/UY/2001/01UYTRA1179
TTTT---TA---GGGAA---AATCTGGCCTTCCC---A---CAAGGGG---AGGCCAGGGAATTTC
>AY795904/B/YE/2002/02YE507
TTTT---TA---GGGAA---AATCTGGCCTTCCC---A---CAAGGGG---AGGCCAGGGAATTTT
>AY795905/B/YE/2002/02YE508
TTTT---TA---GGGAA---AATCTGGCCTTCCC---A---CAAGGGA---AGGCCAGGGAACTTT
>AY818644/B/AU/2004/Phcsffull04
TTTT---TA---GGGAA---GATCTGGCCTTCCC---A---CAAAGGA---AGGCCAGGAAACTTC
>AY819715/B/RU/2004/04RU139095
TTTT---TA---GGGAA---RGYCTGGCCTTCCC---A---CAAAGGA---AGGCCGGGGAATTTT
>AY835748/B/US/1983/5096_83
TTTT---TA---GGGAA---GATCTGGCCTTCCC---A---CAAGGGG---AGGCCAGGGAATTTT
>AY835749/B/US/1986/5096_86
TTTT---TA---GGGAA---GATCTGGCCTTCCC---A---CAAGGGA---AGGCCAGGGAATTTT
>AY835750/B/US/1989/5096_89
TTTT---TA---GGGAA---GATCTGGCCTTCCC---A---CAAGGGA---AGGCCAGGGAATTTT
>AY835751/B/US/1990/5096_90
TTTT---TA---GGGAA---AATCTGGCCTTCCC---A---CAAGGGG---AGGCCAGGGAATTTT
>AY835752/B/US/1992/5096_92
TTTT---TA---GGGAA---GATCTGGCCTTCCC---A---CAAGGGG---AGGCCAGGGAATTTT
>AY835753/B/US/1996/5155_96
TTTT---TA---GGGAA---GATCTGGCCTTCCC---A---CAAGGGA---AGGCCAGGGAATTTC
>AY835754/B/US/1983/5084_83
TTTT---TA---GGGAA---GATCTGGCCTTCCT---A---CAAGGGA---AGGCCAGGGAATTTT
>AY835755/B/US/1985/5157_85
TTTT---TA---GGGAA---GATCTGGCCTTCCC---A---CAAGGGA---AGGCCCGGGAATTTT
>AY835756/B/US/1986/5157_86
TTTT---TA---GGGAA---GATCTGGCCTTCCC---A---CAAGGGA---AGGCCAGGGAATTTT
>AY835757/B/US/1986/5113_86
TTTT---TA---GGGAA---GATCTGGCCTTCCT---A---CAAGGGG---AGGCCAGGGAATTTT
>AY835758/B/US/1987/5113_87
TTTT---TA---GGGAA---GATCTGGCCTTCCT---A---CAAGGGG---AGGCCAGGGAATTTT
>AY835759/B/US/1982/5048_82
TTTT---TA---GGGAA---AATCTGGCCTTCCC---A---CAAGGAA---AGGCCAGGGAATTTT
>AY835760/B/US/1987/5048_87
TTTT---TA---GGGAA---AATCTGGCCTTCCC---A---CAGGGAA---AGGCCAGGGAATTTT
>AY835761/B/US/1991/5048_91
TTTT---TA---GGGAA---AATCTGGCCTTCCC---A---CAGGGAA---AGGCCAGGGAATTTT
>AY835762/B/US/1984/5160_84
TTTT---TA---GGGAA---GATCTGGCCTTCCT---A---CAAGGGA---AGGCCAGGAAACTTC
>AY835763/B/US/1988/5160_88
TTTT---TA---GGGAA---AATCTGGCCTTCCC---A---CAAGGGA---AGGCCAGGAAATTTC
>AY835764/B/US/1992/5160_92
TTTT---TA---GGGAA---GATCTGGCCTTCCT---C---CAAGGGA---AGGCCAGGAAATTTC
>AY835765/B/US/1984/5084_84
TTTT---TA---GGGAA---GATCTGGCCTTCCT---A---CAAGGGA---AGGCCAGGGAATTTT
>AY835766/B/US/1989/5073_89
TTTT---TA---GGGAA---GATCTGGCCTTCCC---A---CAAGGGA---AGGCCAGGGAATTTT
>AY835767/B/US/1993/5073_93
TTTT---TA---GGGAA---AATCTGGCCTTCCC---A---CAAGGGA---AGGCCAGGGAACTTC
>AY835768/B/US/1995/5073_95
TTTT---TA---GGGAA---GATCTGGCCTTCCC---A---CAAGGGA---AGGCCAGGGAACTTC
>AY835769/B/US/1985/5077_85
TTTT---TA---GGGAA---AATCTGGCCTTCCC---A---CAAGGGA---AGGCCAGGGAATTTT
>AY835770/B/US/1983/5082_83
TTTT---TA---GGGAA---AATCTGGCCCTCCC---A---CAAGGGA---AGGCCAGGGAATTTT
>AY835771/B/US/1986/5082_86
TTTT---TA---GGGAA---AATCTGGCCCTCCC---A---CAAGGGA---AGGCCAGGGAATTTT
>AY835772/B/US/1997/5082_97
TTTT---TA---GGGAA---AATCTGGCCCTCCC---A---CAAGGGA---AGGCCAGGGAATTTT
>AY835773/B/US/1994/5082_94
TTTT---TA---GGGAA---AATCTGGCCCTCCC---A---CAAGGGA---AGGCCAGGGAATTTT
>AY835774/B/US/1986/5127_86
TTTT---TA---GGGAA---GATCTGGCCTTCCC---A---CAAGGGA---AGGCCAGGGAATTTT
>AY835775/B/US/1986/5084_86
TTTT---TA---GGGAA---GATCTGGCCTTCCT---A---CAAGGGA---AGGCCAGGGAATTTT
>AY835776/B/US/1993/5127_93
TTTT---TA---GGGAA---AATCTGGCCTTCCC---A---CAAGGGA---AGGCCAGGGAATTTT
>AY835777/B/US/1983/5018_83
TTTT---TA---GGGAA---GATCTGGCCTTCCC---A---CAAAGGA---AGGCCAGGGAATTTT
>AY835778/B/US/1986/5018_86
TTTT---TA---GGGAA---GATCTGGCCTTCCC---A---CAAGGGA---AGGCCAGGGAACTTT
>AY835779/B/US/1984/5019_84
TTTT---TA---GGGAA---AATCTGGCCTTCCC---A---CAAGGAA---AGGCCAGGGAATTTT
>AY835780/B/US/1986/5019_86
TTTT---TA---GGGAA---AATCTGGCCTTCCC---A---CAAGGAA---AGGCCAGGGAATTTT
>AY835781/B/US/1983/5157_83
TTTT---TA---GGGAA---GATCTGGCCTTCCC---A---CAAGGGA---AGGCCCGGGAATTTT
>AY839827/B/KR/2004/04LHS6
TTTT---TA---GGGAA---AATCTGGCCTTCCC---A---CAAGGGA---AGGCCAGGGAACTTT
>AY857022/B/AU/-/2870718
TTTT---TA---GGGAA---GATCTGGCCTTCCC---A---CAAGGGG---AGGCCAGGAAATTTC
>AY857144/B/AU/-/8634991
TTTT---TA---GGGAA---GATCTGGCCTTCCC---A---CAGGGGA---AGGCCAGGGAACTTT
>AY857165/B/AU/-/9125091
TTTT---TA---GGGAA---GATCTGGCCTTCCC---A---CAAGGAA---AGGCCAGGGAATTTT
>AY970946/B/NL/1986/H434-8-A3
TTTT---TA---GGGAA---AATCTGGCCTTCCC---A---CAAGGGA---AGGCCAGGGAATTTT
>AY970947/B/NL/1986/H434-8-F4
TTTT---TA---GGGAA---AATCTGGCCTTCTC---A---CAAGGGA---AGGCCAGGGAATTTT
>AY970948/B/NL/1996/H434-42-A1
TTTT---TA---GGGAA---AATCTGGCCTTCCC---A---CAAGGGG---AGGCCAGGGAATTTT
>AY970949/B/NL/1996/H434-42-C1
TTTT---TA---GGGAA---AATCTGGCCTTCCC---A---CAAGGGG---AGGCCAGGGAATTTT
>AY970950/B/NL/1996/H434-42-E12
TTTT---TA---GGGAA---AATCTGGCCTTCCC---A---CAAGGGG---AGGCCAGGGAATTTT
>BD238372/B/FR/1985/pNL43_patent
TTTT---TA---GGGAA---GATCTGGCCTTCCC---A---CAAGGGA---AGGCCAGGGAATTTT
>BD298114/B/FR/1983/BH10_patent
TTTT---TA---GGGAA---GATCTGGCCTTCCT---A---CAAGGGA---AGGCCAGGGAATTTT
>CS272319/B/FR/1985/pNL43_patent
TTTT---TA---GGGAA---GATCTGGCCTTCCC---A---CAAGGGA---AGGCCAGGGAATTTT
>D10112/B/GB/1983/CAM1
TTTT---TA---GGGAA---AATCTGGCCTTCCC---A---CAAGGGG---AGGCCAGGGAATTTT
>D86068/B/FR/1983/MCK1_LAI_IIIB
TTTT---TA---GGGAA---GATCTGGCCTTCCT---A---CAAGGGA---AGGCCAGGGAATTTT
>D86069/B/FR/1983/PM213_LAI_IIIB
TTTT---TA---GGGAA---GATCTGGCCTTCCT---A---CAAGGGA---AGGCCAGGGAATTTT
>DD153311/B/FR/1985/pNL43-patent
TTTT---TA---GGGAA---GATCTGGCCTTCCC---A---CAAGGGA---AGGCCAGGGAATTTT
>DD153312/B/FR/1985/pNL43-patent
TTTT---TA---GGGAA---GATCTGGCCTTCCC---A---CAAGGGA---AGGCCAGGGAATTTT
>DL260745/B/FR/1983/HXB2_patent
TTTT---TA---GGGAA---GATCTGGCCTTCCT---A---CAAGGGA---AGGCCAGGGAATTTT
>DL464814/B/FR/1983/HXB2_patent
TTTT---TA---GGGAA---GATCTGGCCTTCCT---A---CAAGGGA---AGGCCAGGGAATTTT
>DM111087/B/FR/1985/pNL43-patent
TTTT---TA---GGGAA---GATCTGGCCTTCCC---A---CAAGGGA---AGGCCAGGGAATTTT
>DQ007901/B/CN/2002/02HNsmx2
TTTT---TA---GGGAA---AATCTGGCCTTCCC---A---CAAGGGG---AGGCCAGGAAATTTT
>DQ127534/B/US/-/AC_04_0_Days_Consen_fa
TTTT---TA---GGGAA---GATCTGGCCTTCCT---C---CAAGGGA---AGGCCAGGGAATTTT
>DQ127535/B/US/-/AC_04_1650_Days_Seq1_fa
TTTT---TA---GGGAA---GATCTGGCCTTCCT---C---CAAGGGA---AGGCCAGGGAATTTT
>DQ127536/B/US/-/AC_04_1650_Days_Seq2_fa
TTTT---TA---GGGAA---GATCTGGCCTTCCT---C---CAAGGGA---AGGCCAGGGAATTTT
>DQ127537/B/US/-/AC_16_0_Days_Consen_fa
TTTT---TA---GGGAA---GATCTGGTCTTCCC---A---CAAGGGG---AGGCCAGGGAATTTC
>DQ127538/B/US/-/AC_16_1934_Days_Seq1_fa
TTTT---TA---GGGAA---GATCTGGTCTTCCC---A---CAAGGGG---AGGCCAGGGAATTTC
>DQ127539/B/US/-/AC_16_1934_Days_Seq2_fa
TTTT---TA---GGGAA---GATCTGGTCTTCCC---A---CAAGGGG---AGGCCAGGGAATTTC
>DQ127548/B/US/-/AC_59_41_Days_Seq1_fa
TTTT---TA---GGGAA---GATCTGGCCTTCCT---C---CAAGGGG---AGGCCAGGGAATTTT
>DQ127549/B/US/-/AC_59_41_Days_Seq2_fa
TTTT---TA---GGGAA---GATCTGGCCTTCCT---C---CAAGGGG---AGGCCAGGGAATTTT
>DQ127550/B/US/-/AC_59_111_Days_Seq1_fa
TTTT---TA---GGGAA---GATCTGGCCTTCCT---C---CAAGGGG---AGGCCAGGGAATTTT
>DQ127551/B/US/-/AC_59_111_Days_Seq2_fa
TTTT---TA---GGGAA---GATCTGGCCTTCCT---C---CAAGGGG---AGGCCAGGGAATTTT
>DQ207940/B/GE/2003/03GEMZ004
TTTT---TA---GGGAA---GATCTGGCCTTCCC---A---CAAGGGG---AGGCCAGGAAATTTC
>DQ207942/B/GE/2003/03GEMZ010
TTTT---TA---GGGAA---AATCTGGCCTTCCC---A---CAAGGGA---AGGCCAGGGAATTTT
>DQ295192/B/KR/2004/04LSK7
TTTT---TA---GGGAA---AATCTGGCCTTCCC---A---CAAGGGA---AGGCCAGGGAATTTC
>DQ295193/B/KR/2004/04KMH5
TTTT---TA---GGGAA---AATCTGGCCTTCCC---A---CAAGGGA---AGGCCAGGGAATTTT
>DQ295194/B/KR/2004/04WK7_HIV_1_wk
TTTT---TA---GGGAA---GATCTGGCCTTCCC---A---CAAGGGA---AGGCCAGGGAATTTC
>DQ295196/B/KR/2004/04KYR8
TTTT---TA---GGGAA---AATCTGGCCTTCCC---A---CAAGGGA---AGGCCAGGGAATTTT
>DQ322223/B/CA/-/GOL016V01
TTTT---TA---GGGAA---AATCTGGCCTTCCC---A---CAAGGGA---AGGCCAGGGAATTTT
>DQ322224/B/CA/-/GOL016V10
TTTT---TA---GGRAA---AATCTGGCCTTCCC---A---CAAGGGA---AGGCCAGGGAATTTT
>DQ322225/B/CA/-/HND_DRPI039V01
TTTT---TA---GGGAA---AATCTGGCCTTCCC---A---CAAGGGA---AGGCCGGGGAATTTC
>DQ322226/B/CA/-/HND_DRPI039V08
TTTT---TA---GGRAA---AATCTGGCCTTCCC---A---CAAGGGA---AGGCCGGGGAATTTC
>DQ322227/B/CA/-/HDM003V01
TTTT---TA---GGGAG---AATCTGGCCTTCCC---A---CAAGGGG---AGGCCAGGGAATTTT
>DQ322228/B/CA/-/HDM003V04
TTTT---TA---GGGAG---AATCTGGCCTTCCC---A---CAAGGGG---AGGCCAGGGAATTTT
>DQ322229/B/CA/-/HDM003V09_2
TTTT---TA---GGGAA---AATCTGGCCTTCCC---A---CAAGGGG---AGGCCAGGGAATTTT
>DQ322230/B/CA/-/HDM003V09_5
TTTT---TA---GGGAA---AATCTGGCCTTCCC---A---CAAGGGG---AGGCCAGGGAATTTT
>DQ322239/B/CA/-/HTM360V05_variant_3
TTTT---TA---GGGAA---GATCTGGCCTTCCC---A---CAAGGGA---AGGCCAGGGAATTTC
>DQ354112/B/TH/1996/M140
TTTT---TA---GGGAA---AATCTGGCCTTCCA---G---CAAGGGA---AGGCCAGGGAATTTT
>DQ354119/B/TH/1996/M149
TTTT---TA---GGGAA---AATCTGGCCCTCCC---A---CAAGGGA---AGGCCGGGGAACTTT
>DQ358805/B/BR/2002/02BR002
TTTT---TA---GGGAG---ACTCTGGCCTTCCC---A---CAAGGAA---AGGCCAGGGAATTTT
>DQ358808/B/BR/2002/02BR008
TTTT---TA---GGGAA---AATCTGGCCTTCCC---A---CAAGGGA---AGGCCAGGAAACTTT
>DQ358809/B/BR/2002/02BR011
TTTT---TA---GGGAA---AATCTGGCCTTCCC---A---CAAGGGG---AGGCCAGGAAATTTC
>DQ358810/B/BR/2002/02BR013
TTTT---TA---GGGAA---GATCTGGCCTTCCC---A---CAAGGGA---AGGCCAGGGAATTTT
>DQ383746/B/AR/2002/02AR114146
TTTT---TA---GGGAA---GGTCTGGCCTTCCC---A---CAAAGGA---AGGCCAGGGAATTTT
>DQ383748/B/AR/2003/03AR137681
TTTT---TA---GGGAG---GATCTGGCCTTCCC---A---CAAGGGA---AGGCCAGGGAATTTT
>DQ383749/B/AR/2003/03AR138910
TTTT---TA---GGGAA---GATCTGGCCTTCCC---A---CAAGGGA---AGGCCAGGGAATTTC
>DQ383751/B/AR/2004/04AR151263
TTTT---TA---GGGAA---AATCTGGCCTTCCC---A---CAAGGGG---AGGCCAGGGAATTTT
>DQ383752/B/AR/2004/04AR151516
TTTT---TA---GGGAG---ACTCTGGCCTTCCC---A---CAAGGGG---AGGCCAGGAAATTTC
>DQ396398/B/ZA/2003/03ZAPS045MB2
TTTT---TA---GGGAA---AATTTGGCCTTCCC---A---CAAGGGG---AGGCCAGGGAACTTT
>DQ487188/B/US/1993/WCD32P0793
TTTT---TA---GGGAA---GATCTGGCCTTCCT---C---CAAGGGA---AGGCCAGGGAATTTT
>DQ487189/B/US/1995/WCD32P1195
TTTT---TA---GGGAA---GATCTGGCCTTCCT---C---CAAGGGA---AGGCCAGGGAATTTT
>DQ487190/B/US/1993/WCM32P0793
TTTT---TA---GGGAA---GATCTGGCCTTCCT---A---CAAGGGA---AGGCCAGGGAATTTT
>DQ487191/B/US/1996/WCM32P0896
TTTT---TA---GGGAA---GATCTGGCCTTCCT---C---CAGGGGA---AGGCCAGGGAATTTT
>DQ672623/B/IT/2005/SG1
TTTT---TA---GGGAA---GATCTGGCCTTCCT---C---CAAGGGA---AGGCCAGGNAATTTT
>DQ676870/B/AU/2003/PS1038_Day0
TTTT---TA---GGGAA---AATCTGGCCTTCCT---A---CAAGGCA---AGGCCAGGGAATTTT
>DQ676871/B/AU/2004/PS1038_Day174
TTTT---TA---GGGAA---AATCTGGCCTTCCT---A---CAAGGCA---AGGCCAGGGAATTTT
>DQ676874/B/AU/2002/PS2008_Day0
TTTT---TA---GGGAG---AATCTGGCCTTCCC---A---CAAGGGG---AGGCCGGGAAACTTT
>DQ676875/B/AU/2003/PS2008_Day182
TTTT---TA---GGGAG---AATCTGGCCTTCCC---A---CAAGGGG---AGGCCGGGAAACTTT
>DQ676876/B/AU/2003/PS2008_Day377
TTTT---TA---GGGAG---AATCTGGCCTTCCC---A---CAAGGGG---AGGCCGGGAAACTTT
>DQ676877/B/AU/2003/PS2016_Day0
TTTT---TA---GGGAA---AATCTGGTCTTCCC---A---CAAGGGA---AGGCCAGGGAATTTT
>DQ676878/B/AU/2003/PS2016_Day193
TTTT---TA---GGGAA---AATCTGGTCTTCCC---A---CAAGGGA---AGGCCAGGGAATTTT
>DQ676879/B/AU/2004/PS2016_Day380
TTTT---TA---GGGAA---AATCTGGTCTTCCC---A---CAAGGGA---AGGCCAGGGAATTTT
>DQ676880/B/AU/2003/PS2019_Day0
TTTT---TA---GGGAA---AATCTGGTCTTCCC---A---CAAGGGA---AGGCCAGGGGATTTT
>DQ676881/B/AU/2003/PS2019_Day171
TTTT---TA---GGGAA---AATCTGGTCTTCCC---A---CAAGGGA---AGGCCAGGGAATTTT
>DQ676882/B/AU/2004/PS2019_Day367
TTTT---TA---GGGAA---AATCTGGTCTTCCC---A---CAAGGGA---AGGCCAGGGAATTTT
>DQ676883/B/AU/2002/PS3002_Day0
TTTT---TA---GGGAA---GATCTGGCCTTCCCACAA---CAAGGGA---AGGCCAGGGAAYTTC
>DQ676884/B/AU/2003/PS3002_Day199
TTTT---TA---GGGAA---GATCTGGCCTTCCCACAA---CAAGGGA---AGGCCAGGGAACTTC
>DQ676885/B/AU/2003/PS3002_Day385
TTTT---TA---GGGAA---GATCTGGCCTTCCCACAA---CAAGGGA---AGGCCAGGGAACTTC
>DQ676886/B/AU/2003/PS4048_Day0
TTTT---TA---GGGAA---AATCTGGCCTTCCC---A---GAAGGGG---AGGCCAGGAAATTTC
>DQ676887/B/AU/2004/PS4048_Day143
TTTT---TA---GGGAA---AATCTGGCCTTCCC---A---GAAGGGG---AGGCCAGGAAATTTC
>DQ823362/B/UA/2001/01UAKV167
TTTT---TA---GGGAA---AATCTGGCCTTCCC---A---CAAGGGA---AGGCCAGGGAATTTC
>DQ823363/B/UA/2001/01UAKV252
TTTT---TA---GGGAA---AATCTGGCCTTCCC---A---CAAGGGG---AGGCCAGGGAATTTT
>DQ823364/B/UA/2001/01UAKV259
TTTT---TA---GGGAA---GATCTGGCCTTCCC---A---CAAGGGA---AGGCCAGGAAATTTT
>DQ837381/B/KR/2005/05CSR3
TTTT---TA---GGGAA---AATCTGGCCTTCCC---A---CAAGGGG---AGGCCAGGGAACTTT
>DQ853436/B/US/2000/14294_1
TTTT---TA---GGGAA---AATCTGGCCTTCCC---A---CGAGGGA---AGGCCAGGGAATTTT
>DQ853437/B/US/2000/14297_1
TTTT---TA---GGGAA---AATCTGGCCTTCCC---A---CAAGGGA---AGGCCAGGGAATTTT
>DQ853438/B/US/2000/14300_1
TTTT---TA---GGGAA---AATCTGGCCTTCCC---A---CAAGGGA---AGGCCAGGGAATTTT
>DQ853439/B/US/2002/14186_1
TTTT---TA---GGGAA---AATCTGGCCTTCCC---A---CAAGGGA---AGGCCAGGGAATTTT
>DQ853440/B/US/2002/14182_1
TTTT---TA---GGGAA---AATCTGGCCTTCCC---A---CAAGGGA---AGGCCAGGGAATTTT
>DQ853441/B/US/2002/14189_1
TTTT---TA---GGGAA---AATCTGGCCTTCCC---A---CAAGGGA---AGGCCAGGGAATTTT
>DQ853442/B/US/2002/14184_1
TTTT---TA---GGGAA---AATCTGGCCTTCCC---A---CAAGGGA---AGGCCAGGGAATTTT
>DQ853443/B/US/2002/14181_1
TTTT---TA---GGGAA---AATCTGGCCTTCCC---A---CAAGGGA---AGGCCAGGGAATTTT
>DQ853444/B/US/2002/14183_1
TTTT---TA---GGGAA---AATCTGGCCTTCCC---A---CAAGGGA---AGGCCAGGGAATTTT
>DQ853445/B/US/2002/14185_1
TTTT---TA---GGGAA---AATCTGGCCTTCCC---A---CAAGGGA---AGGCCAGGGAATTTC
>DQ853446/B/US/2002/14188_1
TTTT---TA---GGGAA---AATCTGGCCTTCCC---A---CAAGGGA---AGGCCAGGGAATTTT
>DQ853447/B/US/2002/14187_1
TTTT---TA---GGGAA---AATCTGGCCTTCCC---A---CAAGGGA---AGGCCAGGGAATTTT
>DQ853448/B/US/2002/14190_1
TTTT---TA---GGGAA---AATCTGGCCTTCCC---A---CAAGGGA---AGGCCAGGGAATTTT
>DQ853449/B/US/2000/14299_1
TTTT---TA---GGGAA---AATCTGGCCTTCCC---A---CAAGGGA---AGGCCAGGGAATTTT
>DQ853450/B/US/2000/14302_1
TTTT---TA---GGGAA---AATCTGGCCTTCCC---A---CAAGGGA---AGGCCAGGGAATTTT
>DQ853451/B/US/2000/14303_1
TTTT---TA---GGGAA---AATCTGGCCTTCCC---A---CAAGGGA---AGGCCAGGGAATTTT
>DQ853452/B/US/2000/14296_1
TTTT---TA---GGGAA---AATCTGGCCCTCCC---A---CAAGGGA---AGGCCAGGGAATTTT
>DQ853453/B/US/2000/14298_1
TTTT---TA---GGGAA---AATCTGGCCTTCCC---A---CAAGGGA---AGGCCAGGGAATTTT
>DQ853454/B/US/2000/14295_1
TTTT---TA---GGGAA---AATCTGGCCTTCCC---A---CAAGGGA---AGGCCAGGGAATTTT
>DQ853455/B/US/1998/15387_1
TTTT---TA---GGGAA---AATCTGGCCTTCCC---A---CAAGGGG---AGGCCAGGGAATTTT
>DQ853456/B/US/1998/15388_1
TTTT---TA---GGGAA---AATCTGGCCTTCCC---A---CAAGGGG---AGGCCAGGGAATTTT
>DQ853457/B/US/1998/15389_1
TTTT---TA---GGGAA---AATCTGGCCTTCCC---A---CAAGGGG---AGGCCAGGGAATTTT
>DQ853458/B/US/1998/15390_1
TTTT---TA---GGGAA---AATCTGGCCTTCCC---A---CAAGGGG---AGGCCAGGGAATTTT
>DQ853459/B/US/1998/15382_1
TTTT---TA---GGGAA---AATCTGGCCTTCCC---A---CAAGGGG---AGGCCAGGGAATTTT
>DQ853460/B/US/1998/15386_1
TTTT---TA---GGGAA---AATCTGGCCTTCCC---A---CAAGGGG---AGGCCAGGGAATTTT
>DQ853461/B/US/1998/15383_1
TTTT---TA---GGAAA---AATCTGGCCTTCCC---A---CAAGGGG---AGGCCAGGGAATTTT
>DQ853462/B/US/1998/15381_1
TTTT---TA---GGGAA---AATCTGGCCTTCCC---A---CAAGGGG---AGGCCAGGGAATTTT
>DQ853463/B/US/1998/15384_1
TTTT---TA---GGGAA---AATCTGGCCTTCCC---A---CAAGGGG---AGGCCAGGGAATTTT
>DQ853464/B/US/1998/15385_1
TTTT---TA---GGGAA---AATCTGGCCTTCCC---A---CAAGGGG---AGGCCAGGGAATTTT
>DQ854714/B/ES/1989/M61
TTTT---TA---GGGAA---AATCTGGCCTTCCC---A---CAGGGGA---AGGCCAGGGAATTTT
>DQ886031/B/US/-/F703
TTTT---TA---GGGAG---GATCTGGCCTTCCT---C---CAAGGGG---AGGCCAGGGAACTTT
>DQ886032/B/US/-/F7174
TTTT---TA---GGGAA---AATCTGGCCTTCCC---G---CAGGGGG---GGGCCAGGAAATTTT
>DQ886033/B/US/-/F7204
TTTT---TA---GGGAA---GATCTGGCCTTCCC---A---CAAGGGG---AGGCCAGGGAATTTT
>DQ886034/B/US/-/L8146
TTTT---TA---GGGAA---AATCTGGCCTTCCC---A---CAAGGGA---AGGCCAGGGAACTTT
>DQ886035/B/US/-/L8157
TTTT---TA---GGGAA---GATCTGGCCTTCCC---A---CAAGGGA---AGGCCAGGGAATTTT
>DQ886036/B/US/-/L8185
TTTT---TA---GGGAA---GATCTGGCCTTCCT---C---CAAGGGA---AGGCCAGGGAATTTT
>DQ886037/B/US/2005/L8249
TTTT---TA---GGGAA---GATCTGGCCTTCCC---A---CAAGGGG---AGGCCAGGGAATTTT
>DQ990880/B/CN/2005/05CNHB_hp3
TTTT---TA---GGGAA---AATCTGGCCTTCCC---A---CAAGGGG---AGGCCAGGGAATTTT
>EF057102/B/CN/2001/pCNHN24
TTTT---TA---GGGAA---AATCTGGCCTTCCC---A---CAAGGGG---AGGCCAGGGAACTTT
>EF175209/B/US/1998/WC3_0498_1
TTTT---TA---GGGAA---AATCTGGCCTTCCC---A---CAAGGGA---AGGCCAGGGAATTTT
>EF175210/B/US/1998/WC3_0498_2
TTTT---TA---GGGAA---AATCTGGCCTTCCC---A---CAAGGGA---AGGCCAGGGAATTTT
>EF175211/B/US/1998/WC3_0498_3
TTTT---TA---GGGAA---AATCTGGCCTTCCC---A---CAAGGGA---AGGCCAGGGAATTTT
>EF175212/B/US/1998/WC3_0498_4
TTTT---TA---GGGAA---AATCTGGCCTTCCC---A---CAAGGGA---AGGCCAGGGAATTTT
>EF178338/B/AU/2004/MS2004_37_040
TTTT---TA---GGGAA---AATCTGGCCTTCCC---A---CAAGGGA---AGGCCAGGGAATTTT
>EF178354/B/AU/2004/MS2004_37_056
TTTT---TA---GAGAA---GGTCTGGCCTTCCC---A---CAGGGGA---AGGCCAGGGAATTTT
>EF178358/B/AU/2004/MS2004_37_060
TTTT---TA---GGGAA---AATCTGGCCTTCCC---A---CAAGGGA---AGGCCGGGGAACTTC
>EF363122/B/US/2000/ES1-16
TTTT---TA---GGGAA---AATCTGGCCTTCCC---A---CAAGGGA---AGGCCAGGGAACTTT
>EF363123/B/US/2000/ES1-20
TTTT---TA---GGGAA---AATCTGGCCTTCCC---A---CAAGGGA---AGGCCAGGGAACTTT
>EF363124/B/US/2004/ES4-24
TTTT---TA---GGGAA---GATCTGGCCTTCCT---A---CAAGGGA---AGGCCAGGGAATTTT
>EF363125/B/US/2004/ES8-17
TTTT---TA---GGGAA---AATCTGGCCTTCCC---A---CAAGGGG---AGGCCAGGGAACTTT
>EF363126/B/US/2004/ES8-43
TTTT---TA---GGGAA---AATCTGGCCTTCCC---A---CAAGGGG---AGGCCAGGGAACTTT
>EF363127/B/US/2004/ES10-53
TTTT---TA---GGGAA---AATTTGGCCTTCCC---A---CAAGGGA---AGGCCGGGGAATTTC
>EF514697/B/DK/2004/PMVL_018
TTTT---TA---GGGAA---AATCTGGCCTTCCC---A---CAAGGGA---AGGCCAGGGAATTTT
>EF514698/B/DK/2004/PMVL_027
TTTT---TA---GGGAA---GATCTGGCCTTCCC---A---CAAGGGG---AGGCCAGGGAATTTT
>EF514699/B/DK/2004/PMVL_012
TTTT---TA---GGGAA---AATCTGGCCTTCCC---A---CAAGGGA---AGGCCAGGGAACTTC
>EF514700/B/DK/2004/PMVL_013
TTTT---TA---GGGAA---GATCTGGCCTTCCC---A---CAAGGGG---AGGCCAGGAAACTTT
>EF514701/B/DK/2004/PMVL_049
TTTT---TA---GGGAG---GATCTGGCCTTCCC---A---CAAGGGA---AGGCCAGGGAATTTC
>EF514702/B/DK/2004/PMVL_025
TTTT---TA---GGGAA---GATCTGGCCTTCCC---A---CAAGGGG---AGGCCAGGGAATTTT
>EF514703/B/DK/2004/PMVL_039
TTTT---TA---GGGAA---AATTTGGCCTTCCC---A---CAAGGGA---AGGCCAGGGAATTTT
>EF514704/B/DK/2001/CTL_016
TTTT---TA---GGGAA---GATCTGGTCTTCCC---A---CAAGGGA---AGGCCAGGGAATTTC
>EF514705/B/DK/2001/CTL_017
TTTT---TA---GGGAA---AATCTGGCCTTCCC---A---CAAGGGA---AGGCCGGGAAATTTT
>EF514706/B/DK/2001/CTL_018
TTTT---TA---GGGAA---GATCTGGCCTTCCC---A---CAAGGGA---AGGCCAGGGAATTTT
>EF514707/B/DK/2001/CTL_023
TTTT---TA---GGGAA---AATCTGGCCTTCCC---A---CAAGGGG---AGGCCAGGGAATTTT
>EF514708/B/DK/2001/CTL_030
TTTT---TA---GGGAA---AATCTGGCCTTCCC---A---CAAGGGA---AGGCCAGGGAATTTT
>EF514709/B/DK/2001/CTL_033
TTTT---TA---GGGAA---AATCTGGCCTTCCC---A---CAAGGGA---AGGCCAGGGAATTTT
>EF514710/B/DK/2001/CTL_035
TTTT---TA---GGGAA---GATCTGGCCTTCCC---A---CAAGGGA---AGGCCAGGGAATTTC
>EF514711/B/DK/2001/CTL_041
TTTT---TA---GGGAA---GATCTGGCCTTCCC---A---CAAGGGG---AGGCCAGGGAATTTT
>EF514712/B/DK/2001/CTL_043
TTTT---TA---GGGAG---GATCTGGCCTTCCC---A---CAAGGGG---AGGCCAGGGAATTTT
>EF637046/B/BR/2003/BREPM2012
TTTT---TA---GGGAA---GATCTGGCCTTCCC---A---CAAGGGG---AGGCCAGGGAATTTC
>EF637047/B/BR/2003/BREPM1040
TTTT---TA---GGAAG---AATCTGGCCTTCCC---A---CAAGGGA---AGGCCAGGGAATTTT
>EF637048/B/BR/2003/BREPM1038
TTTT---TA---GGGAA---AATCTGGCCTTCCA---A---CAAAGGA---AGGCCAGGGAACTTT
>EF637049/B/BR/2003/BREPM1035
TTTT---TA---GGGAA---AATCTGGCCTTCCC---A---CAAGGGG---AGGCCAGGGAACTTT
>EF637051/B/BR/2003/BREPM1032
TTTT---TA---GGGAA---AATCTGGCCTTCCC---A---CAAGGGA---AGGCCGGGGAATTTC
>EF637053/B/BR/2003/BREPM1028
TTTT---TA---GGGAA---GATCTGGCCTTCCT---A---CAAGGGG---AGGCCAGGGAATTTT
>EF637054/B/BR/2003/BREPM1027
TTTT---TA---GGGAG---AATCTGGCCTTCCA---A---CAAAGGG---AGGCCAGGGAATTTT
>EF637056/B/BR/2003/BREPM1024
TTTT---TA---GGGAA---AATCTGGCCTTCCC---A---CAAGGGA---AGGCCGGGGAATTTC
>EF637057/B/BR/2003/BREPM1023
TTTT---TA---GGGAA---GATCTGGCCTTCCC---A---CAAGGGA---AGGCCAGGGAATTTT
>EF694037/B/IN/-/11807
TTTT---TA---GGGAA---AATCTGGCCTTCCC---A---CAAGGAA---AGGCCAGGGAACTTT
>EU541617/B/-/-/pIIIB
TTTT---TA---GGGAA---GATCTGGCCTTCCC---A---CAAGGGA---AGGCCAGGGAATTTT
>EU616639/B/US/-/AC160_T1_Day_22_Dom
TTTT---TA---GGGAA---GATCTGGCCTTCCT---A---CAAGGGG---AGGCCAGGAAATTTC
>EU616640/B/US/-/AC160_T2_Day_83_Dom
TTTT---TA---GGGAA---GATCTGGCCTTCCT---A---CAAGGGG---AGGCCAGGAAATTTC
>EU616641/B/US/-/AC160_T3_Day_419_Dom
TTTT---TA---GGGAA---GATCTGGCCTTCCT---A---CAAGGGG---AGGCCAGGAAATTTC
>EU616642/B/US/-/AC160_T4_Day_503_Dom
TTTT---TA---GGGAA---AATCTGGCCTTCCT---A---CAAGGGA---AGGCCAGGGAATTTT
>EU616643/B/US/-/AC160_T5_Day_545_Dom
TTTT---TA---GGGAA---AATCTGGCCTTCCT---A---CAAGGGA---AGGCCAGGGAATTTT
>EU616644/B/US/-/AC160_T6_Day_664_Dom
TTTT---TA---GGGAA---AATCTGGCCTTCCT---A---CAAGGGA---AGGCCAGGGAATTTT
>EU616645/B/US/-/AC160_T7_Day_762_Dom
TTTT---TA---GGGAA---AATCTGGCCTTCCT---A---CAAGGGA---AGGCCAGGGAATTTT
>EU616649/B/US/-/AC160_T9_Day_1034_Dom
TTTT---TA---GGGAA---AATCTGGCCTTCCT---A---CAAGGGA---AGGCCAGGGAATTTT
>EU786672/B/ES/2005/X1890
TTTT---TA---GGGAA---GATCTGGCCTTCCC---A---CAAGGGA---AGGCCAGGGAATTTT
>EU786674/B/ES/2006/X1958
TTTT---TA---GGGAA---AATCTGGCCTTCCC---A---CAAGGGA---AGGCCAGGGAATTTT
>EU786675/B/ES/2006/X1959
TTTT---TA---GGGAA---AATCTGGCCTTCCC---A---CAAGGGA---AGGCCAGGGAATTTC
>EU786676/B/ES/2006/X1998
TTTT---TA---GGGAA---AATCTGGCCTTCCC---C---CAAGGGA---AGGCCAGGGAATTTC
>EU786677/B/ES/2006/X2102
TTTT---TA---GGGAA---AATCTGGCCTTCCC---A---CAAGGGA---AGGCCGGGGAATTTC
>EU786678/B/ES/2007/X2149
TTTT---TA---GGGAA---AATCTGGCCTTCCC---A---CAAGGGG---AGGCCAGGGAATTTT
>EU786679/B/ES/2007/X2210_3
TTTT---TA---GGGAA---GATCTGGCCTTCCC---A---CAAGGGA---AGGCCAGGGAATTTC
>EU786680/B/ES/2007/X2231
TTTT---TA---GGGAA---AATCTGGCCTTCCC---A---CAAAGGA---AGGCCAGGGAATTTC
>EU839596/B/DO/2005/05DO_162387
TTTT---TA---GGGAA---AATCTGGCCTTCCC---A---CAAGGGG---AGGCCGGGAAACTTT
>EU839597/B/DO/2005/05DO_160884
TTTT---TA---GGGAA---AATCTGGCCTTCCC---C---CAAAGGGGGGAGGCCAGGGAATTTT
>EU839598/B/DO/2005/05DO_163007
TTTT---TA---GGAAA---AATCTGGCCTTCCC---A---CAAGGGG---AGGCCAGGGAATTTC
>EU839600/B/HT/2005/05HT_129517
TTTT---TA---GGGAA---GATCTGGCCTTCCC---A---CAAGGGG---AGGCCAGGGAACTTC
>EU839601/B/HT/2005/05HT_129696
TTTT---TA---GGGAA---AATCTGGCCTTCCC---A---CAAGGGG---AGGCCAGGAAACTTT
>EU839602/B/HT/2005/05HT_129389
TTTT---TA---GGGAA---GATCTGGCCTTCCT---A---CAAGGGA---AGGCCAGGGAACTTC
>EU839603/B/HT/2005/05HT_129473
TTTT---TA---GGGAA---AATCTGGCCTTCCC---T---CAAGGGA---AGGCCGGGGAACTTT
>EU839604/B/HT/2005/05HT_129805
TTTT---TA---GGGAG---AGCTTGGCCTTTCC---A---GAAGGGA---AGGCCGGGAAATTTC
>EU839605/B/JM/2005/05JM_KJ108
TTTT---TA---GGGAA---ACTCTGGCCTTCCC---G---ACAGGAA---AGGCCAGGGAATTTT
>EU839606/B/TT/2000/00TT_CRC08767
TTTT---TA---GGGAA---AATCTGGCCTTCCC---G---CAAGGGA---AGGCCGGGAAATTTC
>EU839607/B/TT/2000/00TT_CRC50018
TTTT---TA---GGGAA---AATCTGGCCTTCCC---C---CAAGGGA---AGGCCGGGGAACTTT
>EU839608/B/TT/2001/01TT_CRC50069
TTTT---TA---GGGAA---AATCTGGCCTTCCC---A---CAAGGGA---AGGCCAGGGAATTTC
>EU839609/B/TT/2000/00TT_CRC50060
TTTT---TA---GGGAA---GATCTGGCCTTCCC---A---CAAGGGG---AGGCCAGGGAATTTT
>EU839610/B/TT/2001/01TT_CRC50077
TTTT---TA---GGGAA---GATCTGGCCTTCCC---A---CAAGGGG---AGGCCAGGGAATTTT
>FB341548/B/FR/1983/HXB2_patent
TTTT---TA---GGGAA---GATCTGGCCTTCCT---A---CAAGGGA---AGGCCAGGGAATTTT
>FB707281/B/FR/1983/HXB2-patent
TTTT---TA---GGGAA---GATCTGGCCTTCCT---A---CAAGGGA---AGGCCAGGGAATTTT
>FJ195086/B/BR/2004/BREPM1070
TTTT---TA---GGGAA---AATCTGGCCTTCCC---A---CAAGGGG---AGGCCAGGGAATTTT
>FJ195088/B/BR/2005/BREPM1084
TTTT---TA---GGGAA---AATCTGGCCTTCCC---A---CAAGGGA---AGGCCAGGGAATTTT
>FJ195089/B/BR/2005/BREPM1093
TTTT---TA---GGGAA---AATCTGGCCTTCCC---A---CAAGGGA---AGGCCAGGGAATTTT
>FJ195090/B/BR/2004/BREPM1066
TTTT---TA---GGGAG---GATCTGGCCTTCCT---C---CAAGGGA---AGGCCAGGGAATTTC
>FJ195091/B/BR/2005/BREPM1081
TTTT---TA---GGGAA---AATCTGGCCTTCCC---A---CAAGGGG---AGGCCAGGGAATTTC
>FJ388890/B/CY/2005/CY018
TTTT---TA---GGGAA---AATCTGGCCTTCCC---A---CAAGGGG---AGGCCGGGGAATTTC
>FJ388891/B/CY/2005/CY020
TTTT---TT---GAGAAT--GATGCTTTCTCCCT---A---CGACAGG---CGGCGGCGGTTCTTT
>FJ388895/B/CY/2005/CY028
TTTT---TA---GGGAA---AATCTGGCCTTCCC---A---CAAGGGG---AGGCCAGGGAATTTC
>FJ388898/B/CY/2005/CY032
TTTT---TA---GGGAA---AATCTGGCCTTCCC---A---CAAGGGG---AGGCCAGGGAATTTC
>FJ388899/B/CY/2005/CY037
TTTT---TA---GGGAA---AATCTGGCCTTCCC---A---CAAGGGG---AGGCCGGGAAATTTT
>FJ388904/B/CY/2005/CY055
TTTT---TA---GGGAA---GATCTGGCCTTCCC---T---CAAGGGG---AGGCCAGGGAATTTC
>FJ388905/B/CY/2005/CY056
TTTT---TA---GGGAA---GCCAGGGCCTTTCC---A---CAAGGGA---AGGCCAGGGAATTTC
>FJ388910/B/CY/2005/CY065
TTTT---TA---GGGGG---AATATTGCCTTCTT---C---CAACGGG---AGGCCACCGGGCTTT
>FJ388911/B/CY/2005/CY067
TTTT---TA---GGGAA---AATCTGGCCTTCCC---A---CAAGGGA---AGGCCAGGGAATTTC
>FJ388912/B/CY/2005/CY068
TTTT---TA---GGGAA---AAAGAGACA-GCCC---A---CAAGGAC---AGGCCAGTGAATTTT
>FJ388914/B/CY/2005/CY072
TTTT---TA---GGGAA---AATCTGGCCTTCCC---A---CAAGGGA---AGGCCGGGGAATTTC
>FJ388915/B/CY/2005/CY074
TTTT---TA---GGGAA---GATCTGGCCTTCCC---A---CAAGGGG---AGGCCAGGGAATTTC
>FJ388916/B/CY/2005/CY075
TTTT---TA---GGGAA---GATCTGGCCTTCCC---A---CAAGGGG---AGGCCAGGGAATTTC
>FJ388918/B/CY/2005/CY087
TTTT---TA---GGGAA---GATCTGGCCTTCCC---A---CAAGGGA---AGGCCAGGGAATTTT
>FJ388919/B/CY/2005/CY088
TTTT---TA---GGGAA---AATCTGGCCTTCCC---A---CAAGGGA---AGGCCAGGGAATTTC
>FJ388920/B/CY/2005/CY089
TTTT---TA---GGGAA---AATCTGGCCTTCCC---A---CAAGGGA---AGGCCAGGGAATTTC
>FJ388923/B/CY/2005/CY093
TTTT---TAGTGGGGAT---AATCCGTTCCTCCC---A---CGGGGGA---CGGCCGGATTTTTTT
>FJ388924/B/CY/2005/CY097
TTTT---TA---GGGAA---AATCTGGCCTTCCC---A---CAAGGGA---AGGCCAGGGAATTTC
>FJ388927/B/CY/2005/CY110
TTTT---TA---GGGAA---AATCTGGCCTTCCC---A---CAAGGGG---AGGCCAGGGAATTTT
>FJ388930/B/CY/2005/CY113
TTTT---TA---GGGAA---GATCTGGCCTTCCC---A---CAAGGGG---AGGCCAGGGAACTTT
>FJ388931/B/CY/2005/CY120
TTTT---TA---GGGAA---AATCTGGCCTTCCC---A---CAAAGGA---AGGCCAGGGAATTTC
>FJ388933/B/CY/2005/CY124
TTTT---TA---GGGAA---AATCTGGCCTTCCC---A---CAAGGGA---AGGCCAGGGAATTTT
>FJ388934/B/CY/2005/CY130
TTTT---TA---GGGAA---AATCTGGCCTTCCC---A---CAAGGGA---AGGCCAGGGAATTTT
>FJ388935/B/CY/2005/CY131
TTTT---TA---GGGAA---AATCTGGCCTTCCC---A---CAAGGGA---AGGCCAGGGAACTTT
>FJ388936/B/CY/2005/CY132
TTTT---TA---GGGAA---AATCTGGCCTTCCC---A---CAAGGGA---AGGCCAGGGAATTTC
>FJ388937/B/CY/2005/CY137
TTTT---TA---GGGAA---GATCTGGCCTTCCC---A---CAAGGGA---AGGCCAGGGAATTTC
>FJ388939/B/CY/2005/CY141
TTTT---TA---GGGAA---AATCTGGCCTTCCC---A---CAAGGGA---AGGCCAGGGAATTTT
>FJ388940/B/CY/2005/CY149
TTTT---TA---GGGAA---AATTTGGCCTTCCC---A---CAAGGGG---AGGCCAGGGAATTTT
>FJ388941/B/CY/2005/CY150
TTTT---TA---GGGAA---GATCTGGCCTTCCC---A---CAAGGGA---AGGCCAGGGAACTTT
>FJ388947/B/CY/2006/CY165
TTTT---TA---GGGAA---AGTTTGGCCTTCCC---A---CAAGGGA---AGGCCGGGGAATTTC
>FJ388949/B/CY/2006/CY168
TTTT---TA---GGGAA---AATCTGGCCTTCCC---A---CAAAGGA---AGGCCAGGGAATTTT
>FJ388955/B/CY/2006/CY180
TTTT---TA---GGGAA---AATCTGGCCTTCCC---A---CAAGGGA---AGGCCAGGGAATTTT
>FJ388957/B/CY/2005/CY033
TTTT---TA---GGGAA---AATCTGGCCTTCCC---A---CAAGGGA---AGGCCGGGAAATTTT
>FJ388958/B/CY/2005/CY035
TTTT---TA---GGGAA---AATCTGGCCTTCCC---A---CAAGGGA---AGGCCAGGGAATTTT
>FJ388959/B/CY/2005/CY036
TTTT---TA---GGGAG---GATCTGGCCTTCCT---C---CAAGGGA---AGGCCAGGGAATTTT
>FJ388960/B/CY/2005/CY070
TTTT---TA---GGGAA---GATCTGCCCTTCCC---A---CAAGGGA---AGTCCAGGGAATTTT
>FJ388962/B/CY/2005/CY082
TTTT---TA---GGGAA---AATCTGGCCTTCCC---A---CAAGGGA---AGGCCGGGGAATTTC
>FJ388963/B/CY/2005/CY096
TTTT---TA---GGGAA---GATCTGGCCTTCCT---A---CAAGGGA---AGGCCAGGGAATTTT
>FJ388964/B/CY/2005/CY100
TTTT---TA---GGGAA---AATCTGGCCTTCCC---A---CAAGGGA---AGGCCAGGGAATTTT
>FJ388965/B/CY/2005/CY142
TTTT---TA---GGGAA---GATCTGGCCTTCCC---A---CAAGGGG---AGGCCAGGAAACTTT
>FJ403482/B/CY/2005/CY122
TATT---TA---GGGAA---GATCTGGCCTTCCC---A---CAAGGGA---AGGCCAGGGAATTTC
>FJ460499/B/HK/2006/HK002
TTTT---TA---GGGAA---AATCTGGCCCTCCC---A---CAAGGGA---AGGCCAGGGAATTTT
>FJ460500/B/HK/2006/HK003
TTTT---TA---GGGAA---AATCTGGCCCTCCC---A---CAAGGGA---AGGCCAGGGAATTTT
>FJ460501/B/HK/2006/HK004
TTTT---TA---GGGAA---AATCTGGCCTTCCC---A---CAAGGGA---AGGCCAGGGAATTTT
>FJ469682/B/US/2005/01144G
TTTT---TA---GGGAA---AATCTGGCCTTCCC---A---CAAGGGG---AGGCCAGGGAATTTT
>FJ469683/B/US/2005/012286G
TTTT---TA---GGGAA---GATCTGGCCTTCCC---A---CAAGGGA---AGGCCAGGGAATTTT
>FJ469684/B/US/2004/014837G
TTTT---TA---GGGAA---GATCTGGCCTTCCC---A---CAAGGGA---AGGCCAGGGAATTTT
>FJ469685/B/US/-/1229I
TTTT---TA---GGGAA---GATCTGGCCTTCCC---A---CAAGGGA---AGGCCAGGGAATTTT
>FJ469686/B/US/2003/AT01480
TTTT---TA---GGGAA---AGTCTGGCCTTCCC---A---CAAGGGG---AGGCCAGGGAATTTT
>FJ469687/B/US/2002/CR0017Q
TTTT---TA---GGGAA---AATCTGGCCTTCCC---A---CAAGGGA---AGGCCAGGGAACTTT
>FJ469688/B/US/2002/CR0023W
TTTT---TA---GGGAA---AATCTGGCCTTCCC---A---CAAGGGA---AGGCCAGGGAATTTT
>FJ469689/B/US/2007/CR0027M
TTTT---TA---GGGAA---GATCTGGCCTTCCC---A---CAAGGGG---AGGCCAGGGAATTTC
>FJ469690/B/US/-/CR0036W
TTTT---TA---GGGAA---AATCTGGCCTTCCC---A---CAGGGAA---AGGCCAGGGAATTTT
>FJ469691/B/US/2006/CR0047U
TTTT---TA---GGGAA---GATCTGGCCTTCCT---C---CAAGGGA---AGGCCAGGGAATTTT
>FJ469692/B/US/-/CR0050Z
TTTT---TA---GGGAA---AATCTGGCCTTCCC---A---CAAGGGA---AGGCCAGGGAATTTT
>FJ469693/B/US/2002/CR0058S
TTTT---TA---GGGAG---ACTCTGGCCTTCCC---A---CAAGGGA---AGGCCAGGGAATTTT
>FJ469694/B/US/-/CR0059T
TTTT---TA---GGGAA---GATCTGGCCTTCCC---A---CAAGGGA---AGGCCAGGGAATTTT
>FJ469695/B/US/2004/CR0068P
TTTT---TA---GGGAA---AATCTGGCCTTCCC---A---CAAGGGA---AGGCCAGGGAATTTC
>FJ469696/B/US/2006/CR0078
TTTT---TA---GGGAA---GATCTGGCCTTCCC---A---CAAGGGG---AGGCCAGGGAATTTC
>FJ469697/B/US/2004/CR0080N
TTTT---TA---GGGAA---AATCTGGCCTTCCC---A---CAAGGGG---AGGCCAGGAAATTTT
>FJ469698/B/US/2004/CR0116Y
TTTT---TA---GGGAA---AATCTGGCCTTCCC---A---CAAGGGG---AGGCCAGGGAACTTT
>FJ469699/B/US/-/CR0127W
TTTT---TA---GGGAA---GATCTGGCCTTCCT---C---CAGGGGG---AGGCCAGGGAATTTT
>FJ469700/B/US/2006/CR0131
TTTT---TA---GGGAA---GATCTGGCCTTCCT---C---CAAGGGA---AGGCCAGGGAATTTC
>FJ469701/B/US/2003/CR0154X
TTTT---TA---GGGAA---AATCTGGCCTTCCC---A---CAAGGGA---AGGCCAGGGAATTTT
>FJ469702/B/US/-/CR0164U
TTTT---TA---GGGAA---GATCTGGCCTTCCC---A---CAAGGGG---AGGCCAGGGAACTTC
>FJ469703/B/US/2005/CR0175S
TTTT---TA---GGGAA---GATCCGGCCTTCCC---A---CAAGGGG---AGGCCAGGAAACTTC
>FJ469704/B/US/-/CR0192W
TTTT---TA---GGGAA---GATCTGGCCTTCCC---A---CAAGGGA---AGGCCAGGGAATTTT
>FJ469705/B/US/-/CR0206U
TTTT---TA---GGGAA---GATCTGGCCTTCCC---A---CAAGGGG---AGGCCAGGGAATTTC
>FJ469706/B/US/2005/CR0208W
TTTT---TA---GGGAA---GATCTGGCCTTCCC---A---CAAGGGA---AGGCCAGGGAACTTC
>FJ469707/B/US/2007/CR0214
TTTT---TA---GGGAA---GATCTGGCCTTCCT---A---CAAGGGA---AGGCCAGGAAATTTT
>FJ469708/B/US/2006/CR0215
TTTT---TA---GGGAA---GATCTGGCCTTCCT---C---CAAGGGA---AGGCCAGGGAATTTT
>FJ469709/B/US/2006/CR0222X
TTTT---TA---GGGAA---GATCTGGCCTTCCC---A---CAAGGGA---AGGCCAGGGAATTTT
>FJ469710/B/US/2006/CR0228Q
TTTT---TA---GGGAA---AATCTGGCCTTCCC---A---CAAGGGA---AGGCCAGGGAACTTT
>FJ469711/B/US/-/CR0234
TTTT---TA---GGGAA---GATCTGGCCTTCCC---A---CAAGGGG---AGGCCAGGGAATTTT
>FJ469712/B/US/-/CR0248X
TTTT---TA---GGGAA---AATCTGGCCTTCCC---A---GAAGGGA---AGGCCAGGGAATTTC
>FJ469713/B/US/2007/CR0275
TTTT---TA---GGGAA---GATCTGGCCTTCCC---A---CAAGGGG---AGGCCAGGGAATTTC
>FJ469714/B/US/2006/CR0276Z
TTTT---TA---GGGAA---AATCTGGCCTTCCC---A---CAAGGGG---AGGCCAGGGAACTTT
>FJ469715/B/US/-/CR0289Z
TTTT---TA---GGGAA---AATCTGGCCTCCCT---A---CAAGGGG---AGGCCAGGGAATTTT
>FJ469716/B/US/2007/CR0295S
TTTT---TA---GGGAA---GATCTGGCCTTCCT---C---CAAGGGA---AGGCCAGGGAATTTT
>FJ469717/B/US/2005/CR0307R
TTTT---TA---GGGAA---AATCTGGCCTTCCC---A---CAAGGGA---AGGCCAGGGAATTTT
>FJ469718/B/US/2005/CR0312W
TTTT---TA---GGGAA---AATCTGGCCTTCCT---A---CAAGGGA---AGGCCAGGGAATTTT
>FJ469719/B/US/-/CR0317N
TTTT---TA---GGGAA---AATCTGGCCTTCCC---A---CAAGGAA---AGGCCAGGAAATTTT
>FJ469720/B/US/-/CR0331P
TTTT---TA---GGGAA---AATCTGGCCTTCCC---A---CAAGGGA---AGGCCAGGGAATTTT
>FJ469721/B/US/2007/CR0339X
TTTT---TA---GGGAA---GATCTGGCCTTCCC---A---CAAGGGG---AGGCCAGGAAACTTT
>FJ469722/B/US/2004/CR0345Q
TTTT---TA---GGGAA---GATCTGGCCTTCCC---A---CAAGGGA---AGGCCAGGGAATTTT
>FJ469723/B/US/2006/CR0361T
TTTT---TA---GGGAA---AATCTGGCCTTCCC---A---CAAGGGA---AGGCCAGGGAATTTT
>FJ469724/B/US/2005/CR0367Z
TTTT---TA---GGGAA---AATCTGGCCTTCCC---A---CAAGGGG---AGGCCAGGGAATTTT
>FJ469725/B/US/-/CR0382N
TTTT---TA---GGGAA---AATCTGGCCTTCCC---A---CAAGGGG---AGGCCAGGAAACTTC
>FJ469726/B/US/-/CR0413T
TTTT---TA---GGGAA---AATCTGGCCTTCCC---A---CAAGGGG---AGGCCAGGGAATTTT
>FJ469727/B/US/-/F701
TTTT---TA---GGGAA---AATCTGGCCTTCCC---A---CAAGGGA---AGGCCAGGGAATTTT
>FJ469729/B/US/-/F710
TTTT---TA---GGGAA---AATCTGGCCTTCTC---A---CAAGGGG---AGGCCAGGGAACTTT
>FJ469730/B/US/2002/F714
TTTT---TA---GGGAA---AATCTGGTCTTCCC---A---GAAGGGA---AGGCCAGGGAATTTT
>FJ469731/B/US/2003/F7157
TTTT---TA---GGGAA---AATCTGGCCTTCCC---A---CAAGGGG---AGGCCAGGGAACTTT
>FJ469732/B/US/2004/F7165
TTTT---TA---GGGAA---AATCTGGCCTTCCC---A---CAAGGGA---AGGCCAGGGAATTTT
>FJ469733/B/US/2004/F7172
TTTT---TA---GGGAA---AATCTGGCCTCCCT---A---CAAGGGG---AGGCCAGGGAATTTT
>FJ469734/B/US/2002/F719
TTTT---TA---GGGAA---AATCTGGCCTTCCC---A---CAAGGGG---AGGCCAGGGAATTTT
>FJ469735/B/US/2002/F762P
TTTT---TA---GGGAA---AATCTGGCCTTCCC---A---CTCGGGG---AGGCCAGGAAATTTT
>FJ469737/B/US/2002/F797
TTTT---TA---GGGAG---AATCTGGCCTTCCC---A---CAAGGGA---AGGCCAGGGAATTTT
>FJ469738/B/US/2001/L805
TTTT---TA---GGGAA---AATCTGGCCTTCCC---A---CAAGGGG---AGGCCAGGGAACTTC
>FJ469739/B/US/2003/L8107
TTTT---TA---GGGAA---GGTCTGGCCTTCCC---A---CAAGGGA---AGGCCAGGGAATTTT
>FJ469740/B/US/2003/L8116
TTTT---TA---GGGAA---AATCTGGCCTTCCC---A---CAAGGGG---AGGCCAGGGAATTTC
>FJ469742/B/US/2003/L8152
TTTT---TA---GGGAG---AATCTGGCCTTCCC---A---CAAGGGA---AGGCCAGGGAATTTT
>FJ469743/B/US/2003/L8180
TTTT---TA---GGGAA---AATCTGGCCTTCCC---A---CAAGGGA---AGGCCGGGGAATTTC
>FJ469744/B/US/-/L8188
TTTT---TA---GGGAA---AATCTGGCCTTCCC---A---CAAGGGG---AGGCCAGGGAATTTT
>FJ469745/B/US/2004/L819
TTTT---TA---GGGAA---GATCTGGCCTTCCT---C---CAAGGGA---AGGCCAGGGAATTTT
>FJ469746/B/US/2005/L8249
TTTT---TA---GGGAA---GATCTGGCCTTCCC---A---CAAGGGG---AGGCCAGGGAATTTT
>FJ469747/B/US/2005/L827
TTTT---TA---GGGAA---AATCTGGCCTTCCC---A---CAAGGGA---AGGCCAGGGAATTTT
>FJ469748/B/US/2002/L861P
TTTT---TA---GGGAA---AATCTGGCCTTCCC---A---CAAGGGG---AGGCCAGGGAATTTT
>FJ469749/B/US/2002/L893P
TTTT---TA---GGGAA---GATCTGGCCTTCCT---C---CAAGGGA---AGGCCAGGGAATTTT
>FJ469750/B/US/-/L896
TTTT---TA---GGGAA---GATCTGGCCTTCCT---C---CAAAGGA---AGGCCAGGGAATTTT
>FJ469751/B/US/2002/MTF
TTTT---TA---GGGAG---AATCTGGCCTTCCC---A---CAAGGGA---AGGCCAGGGAATTTC
>FJ469752/B/US/-/NCQ
TTTT---TA---GGGAA---GATCTGGCCTTCCC---A---CAAGGGG---AGGCCAGGGAATTTT
>FJ469753/B/US/2003/PRLS01
TTTT---TA---GGGAA---AATCTGGCCTTCCC---A---CAAGGGGGGGAGGCCAGGAAATTTC
>FJ469754/B/US/2002/PRLS02
TTTT---TA---GGGAA---AATCTGGCCTTCCC---A---CAAGGGG---AGGCCAGGGAATTTT
>FJ469755/B/US/2003/PRLS04
TTTT---TA---GGGAA---AGTCTGGCCTTCCC---A---CAAGGGG---AGGCCAGGGAATTTT
>FJ469756/B/US/-/PRLS05
TTTT---TA---GGGAA---AATCTGGCCTTCCA---A---CAAGGGG---AGGCCAGGGAACTTT
>FJ469757/B/US/2002/PRLS08
TTTT---TA---GGGAA---AATCTGGCCTTCCC---A---CAAGGGG---AGGCCAGGGAACTTC
>FJ469758/B/US/2002/PRLS09
TTTT---TA---GGGAG---AATCTGGCCTTCCC---A---CAAGGGA---AGGCCAGGGAACTTT
>FJ469760/B/US/2002/PRLS16
TTTT---TA---GGGAA---AATCTGGCCTTCCC---A---CAAGGGA---AGGCCGGGGAATTTC
>FJ469761/B/US/-/PRLS17
TTTT---TA---GGGAA---AATCTGGCCTTCCC---A---CAAGGGA---AGGCCAGGGAATTTT
>FJ469762/B/US/2002/PRLS18
TTTT---TA---GGGAA---AATCTGGCCTTCCC---A---CAAGGGG---AGGCCAGGGAATTTC
>FJ469763/B/US/-/PRLS19
TTTT---TA---GGGAA---GATCTGGCCTTCCC---A---CAAGGGA---AGGCCAGGGAATTTC
>FJ469764/B/US/2003/PRLS24
TTTT---TA---GGGAA---AATCTGGCCTTCCCAGAA---CAAGGGG---AGGCCAGGGAATTTC
>FJ469765/B/US/2003/PRLS25
TTTT---TA---GGGAA---AATCTGGCCTTCCC---A---CAAGGGA---AGGCCAGGGAATTTT
>FJ469766/B/US/-/PRLS28
TTTT---TA---GGGAA---AATCTGGCCTTCCC---A---CAAGGGG---AGGCCAGGGAATTTT
>FJ469767/B/US/-/SH8127
TTTT---TA---GGGAA---AATCCGGCCTTCCC---A---CAAGGGA---AGGCCAGGGAATTTT
>FJ469768/B/US/-/SH8183
TTTT---TA---GGGAA---GATCTGGCCTTCCC---A---CAAGGGA---AGGCCAGGGAATTTT
>FJ469769/B/US/-/SH8229
TTTT---TA---GGGAA---AATCTGGCCTTCCC---A---CAAGGGA---AGGCCAGGGAATTTT
>FJ469770/B/US/2003/SH8233
TTTT---TA---GGGAA---GATCTGGCCTTCCT---A---CAAGGGA---AGGCCAGGGAATTTT
>FJ469772/B/US/2004/SH858
TTTT---TA---GGGAA---GATCTGGCCTTCCT---A---CAAGGGA---AGGCCAGGGAATTTT
>FJ495818/B/US/2006/CH40E_flA1
TTTT---TA---GGGAA---GATCTGGCCTTCCC---A---CAAGGGA---AGGCCGGGGAATTTC
>FJ495819/B/US/2006/CH40E_flA2
TTTT---TA---GGGAA---GATCTGGCCTTCCC---A---CAAGGGA---AGGCCGGGGAATTTC
>FJ495820/B/US/2006/CH40E_flA3
TTTT---TA---GGGAA---GATCTGGCCTTCCC---A---CAAGGGA---AGGCCGGGGAATTTC
>FJ495821/B/US/2006/CH40E_flC7
TTTT---TA---GGGAA---GATCTGGCCTTCCC---A---CAAGGGA---AGGCCGGGGAATTTC
>FJ495822/B/US/2006/CH40E_flF10
TTTT---TA---GGGAA---GATCTGGCCTTCCC---A---CAAGGGA---AGGCCGGGGAATTTC
>FJ495823/B/US/2006/CH40E_flF7
TTTT---TA---GGGAA---GATCTGGCCTTCCC---A---CAAGGGA---AGGCCGGGGAATTTC
>FJ495824/B/US/2006/CH40E_flF9
TTTT---TA---GGGAA---GATCTGGCCTTCCC---A---CAAGGGA---AGGCCGGGGAATTTC
>FJ495825/B/US/2006/CH40E_flG3
TTTT---TA---GGGAA---GATCTGGCCTTCCC---A---CAAGGGA---AGGCCGGGGAATTTC
>FJ495826/B/US/2006/CH40E_flG6
TTTT---TA---GGGAA---GATCTGGCCTTCCC---A---CAAGGGA---AGGCCGGGGAATTTC
>FJ495937/B/US/2006/CH58E_flA1
TTTT---TA---GGGAA---AATCTGGCCTTCCA---A---CAAGGGG---AGGCCCGGGAATTTT
>FJ495939/B/US/2006/CH58E_flA7
TTTT---TA---GGGAA---AATCTGGCCTTCCA---A---CAAGGGG---AGGCCCGGGAATTTT
>FJ495940/B/US/2006/CH58E_flA8
TTTT---TA---GGGAA---AATCTGGCCTTCCA---A---CAAGGGG---AGGCCCGGGAATTTT
>FJ495941/B/US/2006/CH58E_flA9
TTTT---TA---GGGAA---AATCTGGCCTTCCA---A---CAAGGGG---AGGCCCGGGAATTTT
>FJ495942/B/US/2006/CH58E_flC4
TTTT---TA---GGGAA---AATCTGGCCTTCCA---A---CAAGGGG---AGGCCCGGGAATTTT
>FJ495943/B/US/2006/CH58E_flC5
TTTT---TA---GGGAA---AATCTGGCCTTCCA---A---CAAGGGG---AGGCCCGGGAATTTT
>FJ496000/B/US/2006/CH77E_flA1
TTTT---TA---GGGAA---AATCTGGCCTTCCT---C---CAAGGGA---AGGCCAGGAAATTTT
>FJ496001/B/US/2006/CH77E_flA2
TTTT---TA---GGGAA---AATCTGGCCTTCCT---C---CAAGGGA---AGGCCAGGAAATTTT
>FJ496002/B/US/2006/CH77E_flB3
TTTT---TA---GGGAA---AATCTGGCCTTCCT---C---CAAGGGA---AGGCCAGGAAATTTT
>FJ496003/B/US/2006/CH77E_flC3
TTTT---TA---GGGAA---AATCTGGCCTTCCT---C---CAAGGGA---AGGCCAGGAAATTTT
>FJ496004/B/US/2006/CH77E_flC4
TTTT---TA---GGGAA---AATCTGGCCTTCCT---C---CAAGGGA---AGGCCAGGAAATTTT
>FJ496005/B/US/2006/CH77E_flC7
TTTT---TA---GGGAA---AATCTGGCCTTCCT---C---CAAGGGA---AGGCCAGGAAATTTT
>FJ496006/B/US/2006/CH77E_flC9
TTTT---TA---GGGAA---AATCTGGCCTTCCT---C---CAAGGGA---AGGCCAGGAAATTTT
>FJ496007/B/US/2006/CH77E_flD5
TTTT---TA---GGGAA---AATCTGGCCTTCCT---C---CAAGGGA---AGGCCAGGAAATTTT
>FJ496072/B/US/2002/04013226_2_flA8
TTTT---TA---GGGAA---AATCTGGCCTTCCC---A---CAAGGGG---AGGCCAGGGAATTTT
>FJ496073/B/US/2002/04013226_2_flA9
TTTT---TA---GGGAA---AATCTGGCCTTCCC---A---CAAGGGG---AGGCCAGGGAATTTT
>FJ496074/B/US/2002/04013226_2_flB10
TTTT---TA---GGGAA---AATCTGGCCTTCCC---A---CAAGGGG---AGGCCAGGGAATTTT
>FJ496075/B/US/2002/04013226_2_flC1
TTTT---TA---GGGAA---AATCTGGCCTTCCC---A---CAAGGGG---AGGCCAGGGAATTTT
>FJ496076/B/US/2002/04013226_2_flD12
TTTT---TA---GGGAA---AATCTGGCCTTCCC---A---CAAGGGG---AGGCCAGGGAATTTT
>FJ496077/B/US/2002/04013226_2_flD7
TTTT---TA---GGGAA---AACCTGGCCTTCCC---A---CAAGGGG---AGGCCAGGGAATTTT
>FJ496078/B/US/2002/04013226_2_flH11
TTTT---TA---GGGAA---AATCTGGCCTTCCC---A---CAAGGGG---AGGCCAGGGAATTTT
>FJ496079/B/US/2002/04013226_2_flH5
TTTT---TA---GGGAA---AATCTGGCCTTCCC---A---CAAGGGG---AGGCCAGGGAATTTT
>FJ496080/B/US/2002/04013226_2_flH6
TTTT---TA---GGGAA---AATCTGGCCTTCCC---A---CAAGGGG---AGGCCAGGGAATTTT
>FJ496081/B/US/2005/04013396_0_flE6
TTTT---TA---GGGAA---AATCTGGCCTTCCC---A---CAAGGGG---AGGCCAGGGAATTTC
>FJ496082/B/US/2005/04013396_0_flF3
TTTT---TA---GGGAA---AATCTGGCCTTCCC---A---CAAGGGG---AGGCCAGGGAATTTC
>FJ496083/B/US/2005/04013396_0_flF4
TTTT---TA---GGGAA---AATCTGGCCTTCCC---A---CAAGGGG---AGGCCAGGGAATTTC
>FJ496084/B/US/2005/04013396_0_flG7
TTTT---TA---GGGAA---AATCTGGCCTTCCC---A---CAAGGGG---AGGCCAGGGAATTTC
>FJ496085/B/US/2005/04013396_0_flG8
TTTT---TA---GGGAA---AATCTGGCCTTCCC---A---CAAGGGG---AGGCCAGGGAATTTC
>FJ496145/B/US/1991/SUMA_flC5
TTTT---TA---GGGAA---GATCTGGCCTTCCC---A---CAAGGGA---AGGCCAGGGAACTTT
>FJ496146/B/US/1991/SUMA_flC7
TTTT---TA---GGGAA---GATCTGGCCTTCCC---A---CAAGGGA---AGGCCAGGGAACTTT
>FJ496147/B/US/1991/SUMA_flD10
TTTT---TA---GGGAA---GATCTGGCCTTCCC---A---CAAGGGA---AGGCCAGGGAACTTT
>FJ496148/B/US/1991/SUMA_flD3
TTTT---TA---GGGAA---GATCTGGCCTTCCC---A---CAAGGGA---AGGCCAGGGAACTTT
>FJ496149/B/US/1991/SUMA_flE5
TTTT---TA---GGGAA---GATCTGGCCTTCCC---A---CAAGGGA---AGGCCAGGGAACTTT
>FJ496150/B/US/1991/SUMA_flE7
TTTT---TA---GGGAA---GATCTGGCCTTCCC---A---CAAGGGA---AGGCCAGGGAACTTT
>FJ496151/B/US/2001/TRJO_flA1
TTTT---TA---GGGAA---GATCTGGCCTTCCT---C---CAAGGGG---AGGCCAGGGAATTTT
>FJ496152/B/US/2001/TRJO_flA2
TTTT---TA---GGGAA---GATCTGGCCTTCCT---C---CAAGGGG---AGGCCAGGGAATTTT
>FJ496153/B/US/2001/TRJO_flA9
TTTT---TA---GGGAA---GATCTGGCCTTCCT---C---CAAGGGG---AGGCCAGGGAATTTT
>FJ496154/B/US/2001/TRJO_flB1
TTTT---TA---GGGAA---GATCTGGCCTTCCT---C---CAAGGGG---AGGCCAGGGAATTTT
>FJ496155/B/US/2001/TRJO_flC6
TTTT---TA---GGGAA---GATCTGGCCTTCCT---C---CAAGGGG---AGGCCAGGGAATTTT
>FJ496156/B/US/2001/TRJO_flC9
TTTT---TA---GGGAA---GATCTGGCCTTCCT---C---CAAGGGG---AGGCCAGGGAATTTT
>FJ496157/B/US/2001/TRJO_flD3
TTTT---TA---GGGAA---GATCTGGCCTTCCT---C---CAAGGGG---AGGCCAGGGAATTTT
>FJ496158/B/US/1990/WEAU_flA11
TTTT---TA---GGGAA---GATCTGGTCTTCCC---A---AAAGGGA---AGGCCAGGGAATTTT
>FJ496159/B/US/1990/WEAU_flE1
TTTT---TA---GGGAA---GATCTGGTCTTCCC---A---AAAGGGA---AGGCCAGGGAATTTT
>FJ496160/B/US/1990/WEAU_flE3
TTTT---TA---GGGAA---GATCTGGTCTTCCC---A---AAAGGGA---AGGCCAGGGAATTTT
>FJ496161/B/US/1990/WEAU_flE8
TTTT---TA---GGGAA---GATCTGGTCTTCCC---A---AAAGGGA---AGGCCAGGGAATTTT
>FJ496162/B/US/1990/WEAU_flF2
TTTT---TA---GGGAA---GATCTGGTCTTCCC---A---AAAGGGA---AGGCCAGGGAATTTT
>FJ496163/B/US/1990/WEAU_flF5
TTTT---TA---GGGAA---GATCTGGTCTTCCC---A---AAAGGGA---AGGCCAGGGAATTTT
>FJ496164/B/US/1990/WEAU_flF6
TTTT---TA---GGGAA---GATCTGGTCTTCCC---A---AAAGGGA---AGGCCAGGGAATTTT
>FJ496165/B/US/1990/WEAU_flF7
TTTT---TA---GGGAA---GATCTGGTCTTCCC---A---AAAGGGA---AGGCCAGGGAATTTT
>FJ496166/B/US/1990/WEAU_flF9
TTTT---TA---GGGAA---GATCTGGTCTTCCC---A---AAAGGGA---AGGCCAGGGAATTTT
>FJ496167/B/US/2000/WITO_flA1
TTTT---TA---GGGAA---AATCTGGCCTTCCC---A---CAAGGGA---AGGCCAGGGAATTTC
>FJ496168/B/US/2000/WITO_flA2
TTTT---TA---GGGAA---AATCTGGCCTTCCC---A---CAAGGGA---AGGCCAGGGAATTTC
>FJ496169/B/US/2000/WITO_flB3
TTTT---TA---GGGAA---AATCTGGCCTTCCC---A---CAAGGGA---AGGCCAGGGAATTTC
>FJ496170/B/US/2000/WITO_flC1
TTTT---TA---GGGAA---AATCTGGCCTTCCC---A---CAAGGGA---AGGCCAGGGAATTTC
>FJ496171/B/US/2000/WITO_flC10
TTTT---TA---GGGAA---AATCTGGCCTTCCC---A---CAAGGGA---AGGCCAGGGAATTTC
>FJ496172/B/US/2000/WITO_flC3
TTTT---TA---GGGAA---AATCTGGCCTTCCC---A---CAAGGGA---AGGCCAGGGAATTTC
>FJ496174/B/US/2000/WITO_flC9
TTTT---TA---GGAAA---AATCTGGCCTTCCC---A---CAAGGGA---AGGCCAGGGAATTTC
>FJ496175/B/US/2000/WITO_flD5
TTTT---TA---GGGAA---AATCTGGCCTTCCC---A---CAAGGGA---AGGCCAGGGAATTTC
>FJ496176/B/US/2000/WITO_flE1
TTTT---TA---GGGAA---AATCTGGCCTTCCC---A---CAAGGGA---AGGCCAGGGAATTTC
>FJ496177/B/US/2000/WITO_flE10
TTTT---TA---GGGAA---AATCTGGCCTTCCC---A---CAAGGGA---AGGCCAGGGAATTTC
>FJ496178/B/US/2000/WITO_flE11
TTTT---TA---GGGAA---AATCTGGCCTTCCC---A---CAAGGGA---AGGCCAGGGAATTTC
>FJ496179/B/US/2000/WITO_flE2
TTTT---TA---GGGAA---AATCTGGCCTTCCC---A---CAAGGGA---AGGCCAGGGAATTTC
>FJ496180/B/US/2000/WITO_flE3
TTTT---TA---GGGAA---AATCTGGCCTTCCC---A---CAAGGGA---AGGCCAGGGAATTTC
>FJ496181/B/US/2000/WITO_flF2
TTTT---TA---GGGAA---AATCTGGCCTTCCC---A---CAAGGGA---AGGCCAGGGAATTTC
>FJ496182/B/US/2000/WITO_flF4
TTTT---TA---GGGAA---AATCTGGCCTTCCC---A---CAAGGGA---AGGCCAGGGAATTTC
>FJ496184/B/US/2000/WITO_flH3
TTTT---TA---GGGAA---AATCTGGCCTTCCC---A---CAAGGGA---AGGCCAGGGAATTTC
>FJ647145/B/ZA/1985/R84
TTTT---TA---GGGAA---GATCTGGCCTTCCC---A---CAAGGGA---AGGCCAGGGAATTTT
>FJ670524/B/ES/2008/X2400-3
TTTT---TA---GGGAA---AATCTGGCCTTCCC---A---CAAAGGA---AGGCCAGGGAATTTC
>FJ670525/B/ES/2008/X2425-2
TTTT---TA---GGGAG---AATCTGGCCTGCCC---A---CAAGGAC---AGGCCAGGAAATTTT
>FJ670531/B/ES/2008/P2008
TTTT---TA---GGGAA---GATCTGGCCTTCCT---A---CAAGGGA---AGGCCAGGGAATTTT
>FJ694790/B/DK/2007/PMVL_011
TTTT---TA---GGGAA---AATCTGGCCTTCCC---A---CAAGGGG---AGGCCAGGAAACTTC
>FJ853620/B/ES/2008/P2021-3
TTTT---TA---GGGAA---AATCTGGCCTTCCC---A---CAAGGGA---AGGCCAGGGAATTTC
>FJ853622/B/ES/2008/X2510_2
TTTT---TA---GGGAA---GATTTGGCCTTCCC---A---CAAGGGG---AGGCCAGGGAATTTC
>FW555696/B/FR/1985/pNL43_patent
TTTT---TA---GGGAA---GATCTGGCCTTCCC---A---CAAGGGA---AGGCCAGGGAATTTT
>GQ372988/B/ES/2008/ES_X2515_3
TTTT---TA---GGGAA---AATCTGGCCTTCTC---A---CAAGGGG---AGGCCAGGGAATTTT
>GQ372990/B/ES/2008/ES_X2556_3
TTTT---TA---GGGAA---AATCTGGCCTTCCC---A---CAAGGGG---AGGCCAGGAAATTTC
>GQ386779/B/ES/1989/G1p1
TTTT---TA---GGGAA---AATCTGGCCTTCCC---A---CAGGGGA---AGGCCAGGGAATTTT
>GQ386780/B/ES/1989/G1p11
TTTT---TA---GGGAA---AATCTGGCCTTCCC---A---CAGGGGA---AGGCCAGGGAATTTT
>GQ386781/B/ES/1989/G1_5p11
TTTT---TA---GGGAA---AATCTGGCCTTCCC---A---CAGGGGA---AGGCCAGGGAATTTT
>GQ386782/B/ES/1989/G2p1
TTTT---TA---GGGAA---AATCTGGCCTTCCC---A---CAGGGGA---AGGCCAGGGAATTTT
>GQ386783/B/ES/1989/G2p11
TTTT---TA---GGGAA---AATCTGGCCTTCCC---A---CAGGGGA---AGGCCAGGGAATTTT
>GQ386784/B/ES/1989/I1p1
TTTT---TA---GGGAA---AATCTGGCCTTCCC---A---CAGGGGA---AGGCCAGGGAATTTT
>GQ386785/B/ES/1989/I1p11
TTTT---TA---GGGAA---AATCTGGCCTTCCC---A---CAGGGGA---AGGCCAGGGAATTTT
>GQ386786/B/ES/1989/I5p1
TTTT---TA---GGGAA---AATCTGGCCTTCCC---A---CAGGGGA---AGGCCAGGGAATTTT
>GQ386787/B/ES/1989/I5p11
TTTT---TA---GGGAA---AATCTGGCCTTCCC---A---CAGGGGA---AGGCCAGGGAATTTT
>GQ386792/B/ES/1989/E1_5p1
TTTT---TA---GGGAA---AATCTGGCCTTCCC---A---CAGGGGA---AGGCCAGGGAATTTT
>GQ386793/B/ES/1989/E1_5p11
TTTT---TA---GGGAA---AATCTGGCCTTCCC---A---CAGGGGA---AGGCCAGGGAATTTT
>GU177863/B/CN/1999/plwj
TTTT---TA---GGGAA---GATCTGGCCTTCCC---A---CAAGGGG---AGGCCAGGGAACTTC
>GU362881/B/ES/2009/P2149_3
TTTT---TA---GGGAA---GATCTGGCCTTCCC---A---CAAAGGA---AGGCCAGGGAATTTC
>GU362883/B/ES/2008/X2555_2
TTTT---TA---GGGAA---AATCTGGCCTTCCC---C---CAAGGGG---AGGCCAGGAAATTTC
>GU362885/B/ES/2009/X2689_2
TTTT---TA---GGGAA---AATCTGGCCTTCCC---A---CAAGGGA---AGGCCAGGGAATTTT
>GU362886/B/ES/2008/X2574_2
TTTT---TA---GGGAA---AATCTGGCCTTCCA---A---CAAGGGG---AGGCCAGGGAATTTT
>GU647196/B/CN/1999/plwj11_6
TTTT---TA---GGGAA---GATCTGGTCTTCCC---A---CAAGGGG---AGGCCAGGGAATTTC
>GU647197/B/CN/1999/plwj5_6
TTTT---TA---GGGAA---GATCTGGCCTTCCC---A---CAAGGGG---AGGCCAGGGAACTTT
>GU647198/B/CN/1999/plwj2_6
TTTT---TA---GGGAA---GATCTGGCCTTCCC---A---CAAGGGG---AGGCCAGGGAACTTT
>HH978650/B/FR/1983/HXB2_patent
TTTT---TA---GGGAA---GATCTGGCCTTCCT---A---CAAGGGA---AGGCCAGGGAATTTT
>HI964165/B/FR/1983/HXB2_patent
TTTT---TA---GGGAA---GATCTGGCCTTCCT---A---CAAGGGA---AGGCCAGGGAATTTT
>HM469975/B/ES/2009/S61_E1_5p21
TTTT---TA---GGGAA---AATCTGGCCTTCCC---A---CAGGGGA---AGGCCAGGGAATTTT
>HM469977/B/ES/2009/S61_G2p21
TTTT---TA---GGGAA---AATCTGGCCTTCCC---A---CAGGGGA---AGGCCAGGGAATTTT
>HM469978/B/ES/2009/S61_G1_5p21
TTTT---TA---GGGAA---AATCTGGCCTTCCC---A---CAGGGGA---AGGCCAGGGAATTTT
>HM469979/B/ES/2009/S61_H1_5p21
TTTT---TA---GGGAA---AATCTGGCCTTCCC---A---CAGGGGA---AGGCCAGGGAATTTT
>HM469980/B/ES/2009/S61_I1p21
TTTT---TA---GGGAA---AATCTGGCCTTCCC---A---CAGGGGA---AGGCCAGGGAATTTT
>HM469981/B/ES/2009/S61_I5p21
TTTT---TA---GGGAA---AATCTGGCCTTCCC---A---CAGGGGA---AGGCCAGGGAATTTT
>HM586187/B/GB/2003/MM33d12p
TTTT---TA---GGGAA---AATCTGGCCTTCCC---A---CAAGGGA---AGGCCAGGGAATTTT
>HM586193/B/GB/2004/MM39d11p
TTTT---TA---GGGAA---AATCTGGCCTTCCC---A---CAAGGGA---AGGCCAGGGAATTTC
>HM586198/B/GB/2004/MM42d22_GN1
TTTT---TA---GGGAA---AATCTGGCCTTCCC---A---CAAGGGA---AGGCCAGGGAATTTC
>HM586200/B/GB/2004/MM42d92_GN1
TTTT---TA---GGGAA---AATCTGGCCTTCCC---A---CAAGGGA---AGGCCAGGGAATTTC
>HM586202/B/GB/2005/MM42d183_GN1
TTTT---TA---GGGAA---AATCTGGCCTTCCC---A---CAAGGGA---AGGCCAGGGAATTTC
>HM586204/B/GB/2005/MM42d324_GN1
TTTT---TA---GGGAA---AATCTGGCCTTCCC---A---CAAGGGA---AGGCCAGGGAATTTC
>HM586206/B/GB/2004/MM43d21_GN1
TTTT---TA---GGGAA---AATCTGGCCTCCCC---A---CAAGGGG---AGGCCAGGGAATTTT
>HM586207/B/GB/2005/MM43d101_GN1
TTTT---TA---GGGAA---AATCTGGCCTCCCC---A---CAAGGGG---AGGCCAGGGAATTTT
>HM586208/B/GB/2005/MM43d228_GN1
TTTT---TA---GGGAA---AATCTGGCCTTCCC---A---CAAGGGG---AGGCCAGGGAATTTT
>HM586209/B/GB/2005/MM43d368_GN1
TTTT---TA---GGGAA---AATCTGGCCTTCCC---A---CAAGGGG---AGGCCAGGGAATTTT
>HM586210/B/GB/2005/MM45d22_GN1
TTTT---TA---GGGAA---GATCTGGCCTTCCC---A---CAAGGGA---AGGCCAGGGAATTTT
>HM586211/B/GB/2005/MM45d87_GN1
TTTT---TA---GGGAA---GATCTGGCCTTCCC---A---CAAGGGA---AGGCCAGGGAATTTT
>HM586212/B/GB/2005/MM45d213_GN1
TTTT---TA---GGGAA---GATCTGGCCTTCCC---A---CAAGGGA---AGGCCAGGGAATTTT
>HQ215554/B/CN/2008/1106
TTTT---TA---GGGAG---GCTCTGGCCTTCCC---A---CAAGGGG---AGGCCAGGGAATTTT
>HQ215556/B/CN/2009/1121
TTTT---TA---GGGAA---ATTCTGGCCTTCCC---A---CAAGGGG---AGGCCAGGGAATTTT
>JA806687/B/FR/1983/HXB2-patent
TTTT---TA---GGGAA---GATCTGGCCTTCCT---A---CAAGGGA---AGGCCAGGGAATTTT
>JF320003/B/US/2006/502_0341_FL05
TTTT---TA---GGGAA---AATCTGGCCTTCCC---A---CAAGGGA---AGGCCAGGGAATTTC
>JF320005/B/US/2006/502_0341_FL04
TTTT---TA---GGGAA---AATCTGGCCTTCCC---A---CAAGGGA---AGGCCAGGGAATTTC
>JF320006/B/US/2006/502_0341_FL07
TTTT---TA---GGGAA---AATCTGGCCTTCCC---A---CAAGGGA---AGGCCAGGGAATTTC
>JF320008/B/PE/2006/502_0524_FL04
TTTT---TA---GGGAA---AATCTGGCCTTCTC---C---CAAGGGA---AGGCCAGGGAATTTT
>JF320009/B/PE/2006/502_0524_FL05
TTTT---TA---GGGAA---AATCTGGCATTCTC---C---CAAGGGA---AGGCCAGGGAATTTT
>JF320010/B/PE/2006/502_0524_FL06
TTTT---TA---GGGAA---AATCTGGCCTTCTC---C---CAAGGGA---AGGCCAGGGAATTTT
>JF320012/B/PE/2007/502_1399_wg6
TTTT---TA---GGGAA---GATCTGGCCTTCCT---A---CAAGGGG---AGGCCAGGGAATTTT
>JF320013/B/PE/2007/502_1399_wg4
TTTT---TA---GGGAA---GATCTGGCCTTCCT---A---CAAGGGG---AGGCCAGGGAATTTT
>JF320014/B/PE/2007/502_1399_wg5
TTTT---TA---GGGAA---GATCTGGCCTTCCT---A---CAAGGGG---AGGCCAGGGAATTTT
>JF320015/B/PE/2007/502_1399_wg1
TTTT---TA---GGGAA---GATCTGGCCTTCCT---A---CAAGGGG---AGGCCAGGGAATTTT
>JF320016/B/PE/2007/502_1399_wg3
TTTT---TA---GGGAA---GATCTGGCCTTCCT---A---CAAGGGG---AGGCCAGGGAATTTT
>JF320017/B/PE/2007/502_2649_wg2
TTTT---TA---GGGAA---GATCTGGCCTTCCA---A---CAAAGGG---AGGCCAGGGAATTTC
>JF320018/B/PE/2007/502_2254_FL6
TTTT---TA---GGGAA---AATCTGGCCTTCCA---A---CAAGGGG---AGGCCAGGAAATTTT
>JF320019/B/PE/2007/502_2649_wg8
TTTT---TA---GGGAA---GATCTGGCCTTCCA---A---CAAAGGG---AGGCCAGGGAATTTC
>JF320020/B/PE/2007/502_2254_FL2
TTTT---TA---GGGAA---AATCTGGCCTTCCA---A---CAAGGGG---AGGCCAGGAAATTTT
>JF320021/B/PE/2007/502_2254_FL5
TTTT---TA---GGGAA---AATCTGGCCTTCCA---A---CAAGGGG---AGGCCAGGAAATTTT
>JF320022/B/PE/2007/502_2649_wg7
TTTT---TA---GGGAA---GATCTGGCCTTCCA---A---CAAAGGG---AGGCCAGGGAATTTC
>JF320023/B/PE/2007/502_2254_FL3
TTTT---TA---GGGAA---AATCTGGCCTTCCA---A---CAAGGGG---AGGCCAGGAAATTTT
>JF320024/B/PE/2007/502_2254_FL1
TTTT---TA---GGGAA---AATCTGGCCTTCCA---A---CAAGGGG---AGGCCAGGAAATTTT
>JF320025/B/PE/2007/502_2649_wg10
TTTT---TA---GGGAA---GATCTGGCCTTCCA---A---CAAAGGG---AGGCCAGGGAATTTC
>JF320026/B/PE/2007/502_2254_FL4
TTTT---TA---GGGAA---AATCTGGCCTTCCA---A---CAAGGGG---AGGCCAGGAAATTTT
>JF320027/B/PE/2007/502_2649_wg5
TTTT---TA---GGGAA---GATCTGGCCTTCCA---A---CAAAGGG---AGGCCAGGGAATTTC
>JF320028/B/PE/2007/502_2349_wg2
TTTT---TA---GGGAA---AATCTGGCCTTCCC---A---CAAGGGA---AGGCCGGGGAATTTT
>JF320029/B/PE/2007/502_2349_wg9
TTTT---TA---GGGAA---AATCTGGCCTTCCC---A---CAAGGGA---AGGCCGGGGAATTTT
>JF320030/B/PE/2007/502_2649_wg3
TTTT---TA---GGGAA---GATCTGGCCTTCCA---A---CAAAGGG---AGGCCAGGGAATTTC
>JF320031/B/PE/2007/502_2349_wg4
TTTT---TA---GGGAA---AATCTGGCCTTCCC---A---CAAGGGA---AGGCCGGGGAATTTT
>JF320032/B/PE/2007/502_2349_wg5
TTTT---TA---GGGAA---AATCTGGCCTTCCC---A---CAAGGGA---AGGCCGGGGAATTTT
>JF320033/B/PE/2007/502_2649_wg4
TTTT---TA---GGGAA---GATCTGGCCTTCCA---A---CAAAGGG---AGGCCAGGGAATTTC
>JF320034/B/PE/2007/502_2649_wg1
TTTT---TA---GGGAA---GATCTGGCCTTCCA---A---CAAAGGG---AGGCCAGGGAATTTC
>JF320035/B/PE/2007/502_2649_wg9
TTTT---TA---GGGAA---GATCTGGCCTTCCA---A---CAAAGGG---AGGCCAGGGAATTTC
>JF320036/B/US/2006/502_0227_FL05
TTTT---TA---GGGAA---AATCTGGCCTTCCA---A---CAAGGGA---AGGCCAGGGAATTTT
>JF320038/B/US/2006/502_0572_FL06
TTTT---TA---GGGAA---AATCTGGCCTTCCC---A---CAAAGGA---AGGCCAGGGAATTTT
>JF320039/B/US/2006/502_0572_FL02
TTTT---TA---GGGAA---AATCTGGCCTTCCC---A---CAAAGGA---AGGCCAGGGAATTTT
>JF320040/B/US/2006/502_0572_FL07
TTTT---TA---GGGAA---AATCTGGCCTTCCC---A---CAAAGGA---AGGCCAGGGAATTTT
>JF320041/B/US/2006/502_0572_FL01
TTTT---TA---GGGAA---AATCTGGCCTTCCC---A---CAAAGGA---AGGCCAGGGAATTTT
>JF320042/B/US/2006/502_0572_FL03
TTTT---TA---GGGAA---AATCTGGCCTTCCC---A---CAAAGGA---AGGCCAGGGAATTTT
>JF320043/B/US/2005/502_1400_FL02
TTTT---TA---GGAAA---AATCTGGCCTTCCA---A---CAAGGGG---AGGCCAGGGAATTTT
>JF320044/B/US/2006/502_1174_FL07
TTTT---TA---GGGAA---AATCTGGCCTTCCC---A---CAAGGGA---AGGCCAGGGAATTTT
>JF320045/B/US/2007/502_1115_wg1
TTTT---TA---GGGAA---AATCTGGCCTTCCC---A---CAAGGGG---AGGCCAGGGAACTTT
>JF320046/B/US/2005/502_1400_FL05
TTTT---TA---GGAAA---AATCTGGCCTTCCA---A---CAAGGGG---AGGCCAGGGAATTTT
>JF320047/B/US/2006/502_1174_FL06
TTTT---TA---GGGAA---AATCTGGCCTTCCC---A---CAAGGGA---AGGCCAGGGAATTTT
>JF320048/B/US/2006/502_0309_wg13
TTTT---TA---GGGAA---AATCTGGCCTTCCC---A---CAAGGGA---AGGCCAGGGAATTTT
>JF320049/B/US/2006/502_1174_FL02
TTTT---TA---GGGAA---AATCTGGCCTTCCC---A---CAAGGGA---AGGCCAGGGAATTTT
>JF320050/B/US/2005/502_1400_FL01
TTTT---TA---GGAAA---AATCTGGCCTTCCA---A---CAAGGGG---AGGCCAGGGAATTTT
>JF320051/B/US/2006/502_1174_FL01
TTTT---TA---GGGAA---AATCTGGCCTTCCC---A---CAAGGGA---AGGCCAGGGAATTTT
>JF320052/B/US/2007/502_1115_wg3
TTTT---TA---GGGAA---AATCTGGCCTTCCC---A---CAAGGGG---AGGCCAGGGAACTTT
>JF320053/B/US/2006/502_1174_FL09
TTTT---TA---GGGAA---AATCTGGCCTTCCC---A---CAAGGGA---AGGCCAGGGAATTTT
>JF320054/B/US/2005/502_2495_wg02
TTTT---TA---GGGAA---AATCTGGCCTTCCC---A---CAAGGGA---AGGCCAGGGAATTTT
>JF320055/B/US/2006/502_1174_FL04
TTTT---TA---GGGAA---AATCTGGCCTTCCC---A---CAAGGGA---AGGCCAGGGAATTTT
>JF320056/B/US/2006/502_0309_wg02
TTTT---TA---GGGAA---AATCTGGCCTTCCC---A---CAAGGGA---AGGCCAGGGAATTTT
>JF320058/B/US/2006/502_1174_FL05
TTTT---TA---GGGAA---AATCTGGCCTTCCC---A---CAAGGGA---AGGCCAGGGAATTTT
>JF320059/B/US/2005/502_0223_wg1
TTTT---TA---GGGAA---AATCTGGCCTTCCC---A---CAAGGGG---AGGCCAGGGAACTTC
>JF320060/B/US/2006/502_1174_FL08
TTTT---TA---GGGAA---AATCTGGCCTTCCC---A---CAAGGGA---AGGCCAGGGAATTTT
>JF320061/B/US/2005/502_2495_wg03
TTTT---TA---GGGAA---AATCTGGCCTTCCC---A---CAAGGGA---AGGCCAGGGAATTTT
>JF320062/B/US/2006/502_1174_FL11
TTTT---TA---GGGAA---AATCTGGCCTTCCC---A---CAAGGGA---AGGCCAGGGAATTTT
>JF320064/B/US/2006/502_1174_FL03
TTTT---TA---GGAAA---AATCTGGCCTTCCC---A---CAAGGGA---AGGCCAGGGAATTTT
>JF320065/B/US/2006/502_0309_wg14
TTTT---TA---GGGAA---AATCTGGCCTTCCC---A---CAAGGGA---AGGCCAGGGAATTTT
>JF320066/B/US/2005/502_1400_FL03
TTTT---TA---GGAAA---AATCTGGCCTTCCA---A---CAAGGGG---AGGCCAGGGAATTTT
>JF320067/B/US/2005/502_1400_FL04
TTTT---TA---GGAAA---AATCTGGCCTTCCA---A---CAAGGGG---AGGCCAGGGAATTTT
>JF320068/B/US/2006/502_0309_wg12
TTTT---TA---GGGAA---AATCTGGCCTTCCC---A---CAAGGGA---AGGCCAGGGAATTTT
>JF320069/B/US/2007/502_1115_wg2
TTTT---TA---GGGAA---AATCTGGCCTTCCC---A---CAAGGGG---AGGCCAGGGAACTTT
>JF320070/B/US/2007/502_1115_wg6
TTTT---TA---GGGAA---AATCTGGCCTTCCC---A---CAAGGGG---AGGCCAGGGAACTTT
>JF320071/B/US/2006/502_0309_wg04
TTTT---TA---GGGAA---AATCTGGCCTTCCC---A---CAAGGGA---AGGCCAGGGAATTTT
>JF320081/B/US/2006/502_0341_FL06
TTTT---TA---GGGAA---AATCTGGCCTTCCC---A---CAAGGGA---AGGCCAGGGAATTTC
>JF320082/B/US/2006/502_0341_FL03
TTTT---TA---GGGAA---AATCTGGCCTTCCC---A---CAAGGGA---AGGCCAGGGAATTTC
>JF320097/B/US/2006/502_0346_wg02
TTTT---TA---GGGAA---AATCTGGCCTTCCC---A---CAAGGGA---AGGCCAGGGAATTTC
>JF320098/B/US/2006/502_0346_wg01
TTTT---TA---GGGAA---AATCTGGCCTTCCC---A---CAAGGGA---AGGCCAGGGAATTTC
>JF320120/B/US/2006/502_1619_FL09
TTTT---TA---GGAAA---GGTCTGGCCTTCCC---A---CAAAGGA---AGGCCAGGGAATTTT
>JF320121/B/US/2006/502_1619_FL08
TTTT---TA---GGAAA---GGTCTGGCCTTCCC---A---CAAAGGA---AGGCCAGGGAATTTT
>JF320122/B/US/2006/502_1619_FL03
TTTT---TA---GGAAA---GGTCTGGCCTTCCC---A---CAAAGGA---AGGCCAGGGAATTTT
>JF320123/B/US/2006/502_1619_FL01
TTTT---TA---GGAAA---GGTCTGGCCTTCCC---A---CAAAGGA---AGGCCAGGGAATTTT
>JF320124/B/US/2006/502_1619_FL10
TTTT---TA---GGAAA---GGTCTGGCCTTCCC---A---CAAAGGA---AGGCCAGGGAATTTT
>JF320125/B/US/2006/502_1619_FL05
TTTT---TA---GGAAA---GGTCTGGCCTTCCC---A---CAAAGGA---AGGCCAGGGAATTTT
>JF320126/B/US/2006/502_1619_FL06
TTTT---TA---GGAAA---GGTCTGGCCTTCCC---A---CAAAGGA---AGGCCAGGGAATTTT
>JF320127/B/US/2006/502_1619_FL04
TTTT---TA---GGAAA---GGTCTGGCCTTCCC---A---CAAAGGA---AGGCCAGGGAATTTT
>JF320128/B/US/2006/502_1619_FL07
TTTT---TA---GGAAA---GGTCTGGCCTTCCC---A---CAAAGGA---AGGCCAGGGAATTTT
>JF320129/B/US/2006/502_1619_FL02
TTTT---TA---GGAAA---GGTCTGGCCTTCCC---A---CAAAGGA---AGGCCAGGGAATTTT
>JF320144/B/US/2006/502_1211_FL04
TTTT---TA---GGGAA---AATCTGGCCTTCCA---A---CAAGGGG---AGGCCAGGGAATTTC
>JF320145/B/US/2006/502_2667_FL03
TTTT---TA---GGGAA---AATCTGGCCTTCCC---A---CAAAGGA---AGGCCAGGGAACTTT
>JF320146/B/US/2006/502_1211_FL05
TTTT---TA---GGGAA---AATCTGGCCTTCCA---A---CAAGGGG---AGGCCAGGGAATTTC
>JF320147/B/US/2006/502_2667_FL01
TTTT---TA---GGGAA---AATCTGGCCTTCCC---A---CAAAGGA---AGGCCAGGGAACTTT
>JF320148/B/US/2006/502_1211_FL02
TTTT---TA---GGGAA---AATCTGGCCTTCCA---A---CAAGGGG---AGGTCAGGGAATTTC
>JF320149/B/US/2006/502_1211_FL03
TTTT---TA---GGGAA---AATCTGGCCTTCCA---A---CAAGGGG---AGGCCAGGGAATTTC
>JF320150/B/US/2007/502_1478_wg4
TTTT---TA---GGGAA---AATCTGGCCTTCCC---A---CAAGGGG---AGGCCAGGGAATTTC
>JF320151/B/US/2006/502_1211_FL01
TTTT---TA---GGGAA---AATCTGGCCTTCCA---A---CAAGGGG---AGGCCAGGGAATTTC
>JF320152/B/US/2006/502_2667_FL02
TTTT---TA---GGGAA---AATCTGGCCTTCCC---A---CAAAGGA---AGGCCAGGGAACTTT
>JF320153/B/US/2006/502_2667_FL04
TTTT---TA---GGGAA---AATCTGGCCTTCCC---A---CAAAGGA---AGGCCAGGGAACTTT
>JF320154/B/US/2006/502_2667_FL05
TTTT---TA---GGGAA---AATCTGGCCTTCCC---A---CAAAGGA---AGGCCAGGGAACTTT
>JF320155/B/US/2007/502_1478_wg2
TTTT---TA---GGGAA---AATCTGGCCTTCCC---A---CAAGGGG---AGGCCAGGGAATTTC
>JF320156/B/US/2007/502_1478_wg3
TTTT---TA---GGGAA---AATCTGGCCTTCCC---A---CAAGGGG---AGGCCAGGGAATTTC
>JF320157/B/US/2007/502_1478_wg5
TTTT---TA---G---------------------------------------------GGAATTTC
>JF320158/B/US/2007/502_1478_wg1
TTTT---TA---GGGAA---AATCTGGCCTTCCC---A---CAAGGGG---AGGCCAGGGAATTTC
>JF320160/B/US/2006/502_0923_wg07
TTTT---TA---GGGAA---AATCTGGCCTTCCT---A---CAAGGGG---AGGCCAGGAAACTTT
>JF320161/B/US/2006/502_0923_wg04
TTTT---TA---GGGAA---AATCTGGCCTTCCT---A---CAAGGGG---AGGCCAGGAAACTTT
>JF320162/B/US/2006/502_0923_wg01
TTTT---TA---GGGAA---AATCTGGCCTTCCT---A---CAAGGGG---AGGCCAGGAAACTTT
>JF320163/B/US/2006/502_0923_wg02
TTTT---TA---GGGAA---AATCTGGCCTTCCT---A---CAAGGGG---AGGCCAGGAAACTTT
>JF320164/B/US/2006/502_0923_wg08
TTTT---TA---GGGAA---AATCTGGCCTTCCT---A---CAAGGGG---AGGCCAGGAAACTTT
>JF320165/B/US/2006/502_0923_wg03
TTTT---TA---GGGAA---AATCTGGCCTTCCT---A---CAAGGGG---AGGCCAGGAAACTTT
>JF320166/B/US/2006/502_0923_wg06
TTTT---TA---GGGAA---AATCTGGCCTTCCT---A---CAAGGGG---AGGCCAGGAAACTTT
>JF320167/B/US/2006/502_0923_wg05
TTTT---TA---GGGAA---GATCTGGCCTTCCT---A---CAAGGGG---AGGCCAGGAAACTTT
>JF320169/B/US/2006/502_1055_FL01
TTTT---TA---GGGAA---GATTTGGCCTTCCT---A---CAAGGGA---AGGCCAGGGAATTTT
>JF320171/B/US/2006/502_1055_FL02
TTTT---TA---GGGAA---GATTTGGCCTTCCT---A---CAAGGGA---AGGCCAGGGAATTTT
>JF320179/B/US/2007/502_1897_wg2
TTTT---TA---GGGAA---AATCTGGCCTTCCC---A---CAAGGGG---AGGCCAGGGAATTTT
>JF320181/B/US/2007/502_1897_wg4
TTTT---TA---GGGAA---AATCTGGCCTTCCC---A---CAAGGGG---AGGCCAGGGAATTTT
>JF320182/B/US/2007/502_1897_wg6
TTTT---TA---GGGAA---AATCTGGCCTTCCC---A---CAAGGGG---AGGCCAGGGAATTTT
>JF320183/B/PE/2006/502_0491_wg5
TTTT---TA---GGAAA---GATCTGGCCTTCCT---A---CAAGGGA---AGGCCAGGGAATTTT
>JF320185/B/US/2005/502_2136_FL02
TTTT---TA---GGAAA---AATCTGGCCTTCCC---A---CAAGGGG---AGGCCAGGGAATTTT
>JF320186/B/PE/2006/502_0648_FL03
TTTT---TA---GGGAA---AATCTGGCCTTCCC---A---CAGGGGA---AGGCCAGGGAATTTT
>JF320187/B/PE/2006/502_0491_wg3
TTTT---TA---GGGAA---GGTCTGGCCTTCCT---A---CAAGGGA---AGGCCAGGGAATTTT
>JF320188/B/US/2005/502_2136_FL03
TTTT---TA---GGGAA---AATCTGGCCTTCCC---A---CAAGGGG---AGGCCAGGGAATTTT
>JF320189/B/PE/2007/502_2622_wg1
TTTT---TA---GGGAG---AATCTGGCCTTCCC---A---CAAGGGA---AGGCCGGGGAACTTT
>JF320190/B/US/2005/502_2136_FL05
TTTT---TA---GGGAA---AATCTGGCCTTCCC---A---CAAGGGG---AGGCCAGGGAATTTT
>JF320191/B/PE/2007/502_0525_wg5
TTTT---TA---GGGAA---AATCTGGCCTTCCC---C---CAAGGGG---AGGCCAGGAAACTTT
>JF320192/B/US/2005/502_2136_FL04
TTTT---TA---GGGAA---AATCTGGCCTTCCC---A---CAAGGGG---AGGCCAGGGAATTTT
>JF320193/B/PE/2006/502_0648_FL05
TTTT---TA---GGGAA---AATCTGGCCTTCCC---A---CAAAGGA---AGGCCAGGGAATTTT
>JF320194/B/US/2005/502_2136_FL01
TTTT---TA---GGGAA---AATCTGGCCTTCCC---A---CAAGGGG---AGGCCAGGGAATTTT
>JF320195/B/PE/2007/502_0525_wg2
TTTT---TA---GGGAA---AATCTGGCCTTCCC---C---CAAGGGG---AGGCCAGGAAACTTT
>JF320196/B/PE/2006/502_0841_FL03
TTTT---TA---GGGAA---AATCTGGCCTTCCC---A---CAAGGGA---AGGCCGGGGAACTTC
>JF320197/B/US/2007/502_2289_05
TTTT---TA---GGGAA---AATCTGGCCTTCCC---A---CAAGGGA---AGGCCGGGGAATTTC
>JF320198/B/PE/2007/502_1047_wg4
TTTT---TA---GGGAA---AGTCTGGCCTTCCC---A---CAAAGGA---AGGCCAGGAAATTTC
>JF320199/B/PE/2007/502_0525_wg4
TTTT---TA---GGGAA---AATCTGGCCTTCCC---C---CAAGGGG---AGGCCAGGAAACTTT
>JF320200/B/US/2007/502_2289_06
TTTT---TA---GGGAA---AATCTGGCCTTCCC---A---CAAGGGA---AGGCCGGGGAATTTC
>JF320201/B/PE/2006/502_0648_FL04
TTTT---TA---GGGAA---AATCTGGCCTTCCC---A---CAAGGGA---AGGCCAGGGAATTTT
>JF320202/B/US/2007/502_2289_02
TTTT---TA---GGGAA---AATCTGGCCTTCCC---A---CAAGGGA---AGGCCGGGGAATTTC
>JF320203/B/PE/2006/502_0524_FL03
TTTT---TA---GGGAA---AATCTGGCCTTCTC---C---CAAGGGA---AGGCCAGGGAATTTT
>JF320204/B/PE/2007/502_0525_wg1
TTTT---TA---GGGAA---AATCTGGCCTTCCC---C---CAAGGGG---AGGCCAGGAAACTTT
>JF320205/B/US/2007/502_2289_03
TTTT---TA---GGGAA---AATCTGGCCTTCCC---A---CAAGGGA---AGGCCGGGGAATTTC
>JF320206/B/PE/2007/502_2622_wg3
TTTT---TA---GGGAG---AATCTGGCCTTCCC---A---CAAGGGA---AGGCCGGGGAACTTT
>JF320207/B/US/2007/502_2289_04
TTTT---TA---GGGAA---AATCTGGCCTTCCC---A---CAAGGGA---AGGCCGGGGAATTTC
>JF320208/B/PE/2006/502_0841_FL04
TTTT---TA---GGGAA---AATCTGGCCTTCCC---A---CAAGGGA---AGGCCGGGGAACTTC
>JF320209/B/PE/2006/502_0491_wg1
TTTT---TA---GGGAA---GGTCTGGCCTTCCT---A---CAAGGGA---AGGCCAGGGAATTTT
>JF320211/B/PE/2007/502_2622_wg5
TTTT---TA---GGGAG---AATCTGGCCTTCCC---A---CAAGGGA---AGGCCGGGGAACTTT
>JF320212/B/PE/2006/502_0491_wg4
TTTT---TA---GGGAA---GGTCTGGCCTTCCT---A---CAAGGGA---AGGCCAGGGAATTTT
>JF320213/B/PE/2007/502_0525_wg3
TTTT---TA---GGGAA---AATCTGGCCTTCCC---C---CAAGGGG---AGGCCAGGAAACTTT
>JF320214/B/PE/2006/502_0524_FL08
TTTT---TA---GGGAA---AATCTGGCCTTCTC---C---CAAGGGA---AGGCCAGGGAATTTT
>JF320215/B/PE/2006/502_0648_FL02
TTTT---TA---GGGAA---AATCTGGCCTTCCC---A---CAAGGGA---AGGCCAGGGAATTTT
>JF320216/B/PE/2007/502_1047_wg3
TTTT---TA---GGGAA---AGTCTGGCCTTCCC---A---CAAAGGA---AGGCCAGGAAATTTC
>JF320217/B/PE/2007/502_2622_wg2
TTTT---TA---GGGAG---AATCTGGCCTTCCC---A---CAAGGGA---AGGCCGGGGAACTTT
>JF320218/B/PE/2006/502_0841_FL05
TTTT---TA---GGGAA---AATCTGGCCTTCCC---A---CAAGGGA---AGGCCGGGGAACTTC
>JF320219/B/PE/2006/502_0524_FL07
TTTT---TA---GGGAA---AATCTGGCCTTCTC---C---CAAGGGA---AGGCCAGGGAATTTT
>JF320220/B/PE/2007/502_2622_wg4
TTTT---TA---GGGAG---AATCTGGCCTTCCC---A---CAAGGGA---AGGCCGGGGAACTTT
>JF320221/B/PE/2006/502_0524_FL02
TTTT---TA---GGGAA---AATCTGGCCTTCTC---C---CAAGGGA---AGGCCAGGGAATTTT
>JF320222/B/PE/2006/502_0524_FL09
TTTT---TA---GGGAA---AATCTGGCCTTCTC---C---CAAGGGA---AGGCCAGGGAATTTT
>JF320223/B/PE/2006/502_0841_FL07
TTTT---TA---GGGAA---AATCTGGCCTTCCC---A---CAAGGGA---AGGCCGGGGAACTTC
>JF320224/B/PE/2006/502_0524_FL01
TTTT---TA---GGGAA---AATCTGGCCTTCTC---C---CAAGGGA---AGGCCAGGGAATTTT
>JF320225/B/PE/2007/502_1047_wg2
TTTT---TA---GGGAA---AGTCTGGCCTTCCC---A---CAAAGGA---AGGCCAGGAAATTTC
>JF320226/B/PE/2007/502_1047_wg5
TTTT---TA---GGGAA---AGTCTGGCCTTCCC---A---CAAAGGA---AGGCCAGGAAATTTC
>JF320227/B/PE/2007/502_1047_wg1
TTTT---TA---GGGAA---AGTCTGGCCTTCCC---A---CAAAGGA---AGGCCAGGAAATTTC
>JF320241/B/PE/2006/502_2794_FL01
TTTT---TA---GGGAA---AATCTGGCCTTCCC---A---CAAGGGA---AGGCCAGGAAATTTT
>JF320242/B/PE/2006/502_2794_FL03
TTTT---TA---GGGAA---AATCTGGCCTTCCC---A---CAAGGGA---AGGCCAGGAAATTTT
>JF320243/B/PE/2006/502_2794_FL02
TTTT---TA---GGGAA---AATCTGGCCTTCCC---A---CAAGGGA---AGGCCAGGAAATTTT
>JF320244/B/PE/2006/502_2794_FL05
TTTT---TA---GGGAA---AATCTGGCCTTCCC---A---CAAGGGA---AGGCCAGGAAATTTT
>JF320245/B/PE/2006/502_2794_FL04
TTTT---TA---GGGAA---AATCTGGCCTTCCC---A---CAAGGGA---AGGCCAGGAAATTTT
>JF320247/B/US/2006/502_0227_FL06
TTTT---TA---GGGAA---AATCTGGCCTTCCA---A---CAAGGGA---AGGCCAGGGAATTTT
>JF320250/B/US/2006/502_0227_FL10
TTTT---TA---GGGAA---AATCTGGCCTTCCA---A---CAAGGGA---AGGCCAGGGAATTTC
>JF320251/B/US/2006/502_0227_FL08
TTTT---TA---GGGAA---AATCTGGCCTTCCA---A---CAAGGGA---AGGCCAGGGAATTTT
>JF320253/B/US/2006/502_0227_FL02
TTTT---TA---GGGAA---AATCTGGCCTTCCA---A---CAAGGGA---AGGCCAGGGAATTTC
>JF320255/B/US/2006/502_0227_FL09
TTTT---TA---GGGAA---AATCTGGCCTTCCA---A---CAAGGGA---AGGCCAGGGAATTTT
>JF320256/B/US/2006/502_0227_FL03
TTTT---TA---GGGAA---AATCTGGCCTTCCA---A---CAAGGGA---AGGCCAGGGAATTTC
>JF320257/B/US/2006/502_0227_FL07
TTTT---TA---GGGAA---AATCTGGCCTTCCA---A---CAAGGGA---AGGCCAGGGAATTTC
>JF320263/B/US/2006/502_0839_wg01
TTTT---TA---GGGAG---AATCTGGCCTTCCA---A---CAAGGGG---AGGCCAGGGAATTTT
>JF320267/B/US/2006/502_0839_wg04
TTTT---TA---GGGAG---AATCTGGCCTTCCA---A---CAAGGGG---AGGCCAGGGAATTTT
>JF320268/B/US/2006/502_0839_wg03
TTTT---TA---GGGAG---AATCTGGCCTTCCA---A---CAAGGGG---AGGCCAGGGAATTTT
>JF320269/B/US/2006/502_0839_wg02
TTTT---TA---GGGAG---AATCTGGCCTTCCA---A---CAAGGGG---AGGCCAGGGAATTTT
>JF320271/B/US/2006/502_0839_wg05
TTTT---TA---GGGAG---AATCTGGCCTTCCA---A---CAAGGGG---AGGCCAGGGAATTTT
>JF320356/B/US/2006/502_1512_FL01
TTTT---TA---GGGAA---GATCTGGCCTTCCT---C---CAAGGGA---AGGCCAGGGAATTTT
>JF320361/B/US/2005/502_1926_FL01
TTTT---TA---GGGAA---GATCTGGCCTTCCC---A---CAAGGGA---AGGCCGGGGAATTTT
>JF320363/B/US/2006/502_0176_FL06
TTTT---TA---GGGAA---AATCTGGCCTTCCC---A---CAAGGGA---AGGCCAGGGAATTTT
>JF320364/B/US/2006/502_0176_FL09
TTTT---TA---GGGAA---AATCTGGCCTTCCC---A---CAAGGGA---AGGCCAGGGAATTTT
>JF320365/B/US/2006/502_0176_FL02
TTTT---TA---GGGAA---AATCTGGCCTTCCC---A---CAAGGGA---AGGCCAGGGAATTTT
>JF320366/B/US/2006/502_0176_FL10
TTTT---TA---GGGAA---AATCTGGCCTTCCC---A---CAAGGGA---AGGCCAGGGAATTTT
>JF320374/B/US/2006/502_0176_FL04
TTTT---TA---GGGAA---AATCTGGCCTTCCC---A---CAAGGGA---AGGCCAGGGAATTTT
>JF320411/B/CA/2006/502_1027_wg02
TTTT---TA---GGGAA---GATCTGGCCTTCCT---A---CAAAGGA---AGGCCAGGGAACTTT
>JF320412/B/CA/2006/502_1027_wg10
TTTT---TA---GGGAA---GATCTGGCCTTCCC---A---CAAAGGA---AGGCCAGGGAACTTT
>JF320413/B/CA/2006/502_1027_wg01
TTTT---TA---GGGAA---GATCTGGCCTTCCT---A---CAAAGGA---AGGCCAGGGAACTTT
>JF320414/B/CA/2006/502_1027_wg09
TTTT---TA---GGGAA---GATCTGGCCTTCCT---A---CAAAGGA---AGGCCAGGGAACTTT
>JF320415/B/CA/2006/502_1027_wg07
TTTT---TA---GGGAA---GATCTGGCCTTCCT---A---CAAAGGA---AGGCCAGGGAACTTT
>JF320416/B/CA/2006/502_1027_wg04
TTTT---TA---GGGAA---GATCTGGCCTTCCC---A---CAAAGGA---AGGCCAGGGAACTTT
>JF320417/B/CA/2006/502_1027_wg11
TTTT---TA---GGGAA---GATCTGGCCTTCCT---A---CAAAGGA---AGGCCAGGGAACTTT
>JF320418/B/CA/2006/502_1027_wg05
TTTT---TA---GGGAA---GATCTGGCCTTCCT---A---CAAAGGA---AGGACAGGGAACTTT
>JF320419/B/CA/2006/502_1027_wg03
TTTT---TA---GGGAA---GATCTGGCCTTCCT---A---CAAAGGA---AGGCCAGGGAACTTT
>JF320420/B/CA/2006/502_1027_wg06
TTTT---TA---GGGAA---GATCTGGCCTTCCT---A---CAAAGGA---AGGCCAGGGAACTTT
>JF320423/B/CA/2007/502_1191_05
TTTT---TA---GGGAA---AATCTGGCCTTCCC---A---CAAGGGG---AGGCCAGGAAATTTT
>JF320424/B/CA/2007/502_1191_03
TTTT---TA---GGGAA---AATCTGGCCTTCCC---A---CAAGGGG---AGGCCAGGAAATTTT
>JF320425/B/CA/2007/502_1191_07
TTTT---TA---GGGAA---AATCTGGCCTTCCC---A---CAAGGGG---AGGCCAGGAAATTTT
>JF320426/B/CA/2007/502_1191_06
TTTT---TA---GGGAA---AATCTGGCCTTCCC---A---CAAGGGG---AGGCCAGGAAATTTT
>JF320427/B/CA/2006/502_1799_FL02
TTTT---TA---GGGAA---AATCTGGCCTTCCC---A---CAAGGGA---AGGCCAGGGAATTTT
>JF320428/B/CA/2006/502_1799_FL03
TTTT---TA---GGGAA---AATCTGGCCTTCCC---A---CAAGGGA---AGGCCAGGGAATTTT
>JF320429/B/CA/2006/502_1799_FL01
TTTT---TA---GGGAA---AATCTGGCCTTCCC---A---CAAGGGA---AGGCCAGGGAATTTT
>JF320430/B/CA/2006/502_1799_FL05
TTTT---TA---GGGAA---AATCTGGCCTTCCC---A---CAAGGGA---AGGCCAGGGAATTTT
>JF320431/B/CA/2006/502_1799_FL04
TTTT---TA---GGGAA---AATCTGGCCTTCCC---A---CAAGGGA---AGGCCAGGGAATTTT
>JF320460/B/US/2007/502_1709_07
TTTT---TA---GGGAA---GATCTGGCCTTCCT---C---CAAGGGA---AGGCCAGGGAATTTC
>JF320461/B/US/2007/502_1709_10
TTTT---TA---GGGAA---GATCTGGCCTTCCT---C---CAAGGGA---AGGCCAGGGAATTTC
>JF320462/B/US/2007/502_1709_06
TTTT---TA---GGGAA---GATCTGGCCTTCCT---C---CAAGGGA---AGGCCAGGGAATTTC
>JF320463/B/US/2007/502_1709_14
TTTT---TA---GGGAA---GATCTGGCCTTCCT---C---CAAGGGA---AGGCCAGGGAATTTC
>JF320464/B/US/2007/502_1709_09
TTTT---TA---GGGAA---GATCTGGCCTTCCT---C---CAAGGGA---AGGCCAGGGAATTTC
>JF320465/B/US/2007/502_1709_11
TTTT---TA---GGGAA---GATCTGGCCTTCCT---C---CAAGGGA---AGGCCAGGGAATTTC
>JF320466/B/US/2007/502_1709_02
TTTT---TA---GGGAA---GATCTGGCCTTCCT---C---CAAGGGA---AGGCCAGGGAATTTC
>JF320467/B/US/2007/502_1709_04
TTTT---TA---GGGAA---GATCTGGCCTTCCT---C---CAAGGGA---AGGCCAGGGAATTTC
>JF320468/B/US/2007/502_1709_03
TTTT---TA---GGGAA---GATCTGGCCTTCCT---C---CAAGGGA---AGGCCAGGGAATTTC
>JF320469/B/US/2007/502_1709_08
TTTT---TA---GGGAA---GATCTGGCCTTCCT---C---CAAGGGA---AGGCCAGGGAATTTC
>JF320470/B/US/2007/502_1709_12
TTTT---TA---GGGAA---GATCTGGCCTTCCT---C---CAAGGGA---AGGCCAGGGAATTTC
>JF320477/B/US/2005/502_1926_FL04
TTTT---TA---GGGAA---GATCTGGCCTTCCC---A---CAAGGGA---AGGCCGGGGAATTTT
>JF320478/B/US/2005/502_1926_FL03
TTTT---TA---GGGAA---GATCTGGCCTTCCC---A---CAAGGGA---AGGCCGGGGAATTTT
>JF320482/B/US/2005/502_2008_FL12
TTTT---TA---GGGAA---AATCTGGCCTTCTC---A---GAGGGGG---AGGCCAGGGAATTTT
>JF320483/B/US/2005/502_1926_FL02
TTTT---TA---GGGAA---GATCTGGCCTTCCC---A---CAAGGGA---AGGCCGGGGAATTTT
>JF320484/B/US/2005/502_2008_FL04
TTTT---TA---GGGAA---AATCTGGCCTTCTC---A---GAGGGGG---AGGCCAGGGAATTTT
>JF320485/B/US/2005/502_2008_FL08
TTTT---TA---GGGAA---AATCTGGCCTTCTC---A---GAGGGGG---AGGCCAGGGAATTTT
>JF320486/B/US/2005/502_2008_FL03
TTTT---TA---GGAAA---AATCTGGCCTTCTC---A---GAGGGGG---AGGCCAGGGAATTTT
>JF320487/B/US/2005/502_2008_FL01
TTTT---TA---GGGAA---AATCTGGCCTTCTC---A---GAGGGGG---AGGCCAGGGAATTTT
>JF320488/B/US/2005/502_2008_FL10
TTTT---TA---GGGAA---AATCTGGCCTTCTC---A---GAGGGGG---AGGCCAGGGAATTTT
>JF320489/B/US/2005/502_2008_FL11
TTTT---TA---GGGAA---AATCTGGCCTTCTC---A---GAGGGGG---AGGCCAGGGAATTTT
>JF320490/B/US/2005/502_2008_FL02
TTTT---TA---GGGAA---AATCTGGCCTTCTC---A---GAGGGGG---AGGCCAGGGAATTTT
>JF320491/B/US/2005/502_2008_FL09
TTTT---TA---GGGAA---AATCTGGCCTTCTC---A---GAGGGGG---AGGCCAGGGAATTTT
>JF320492/B/US/2005/502_2008_FL07
TTTT---TA---GGGAA---AATCTGGCCTTCTC---A---GAGGGGG---AGGCCAGGGAATTTT
>JF320515/B/US/2006/502_0176_FL07
TTTT---TA---GGGAA---AATCTGGCCTTCCC---A---CAAGGGA---AGGCCAGGGAATTTT
>JF320516/B/US/2006/502_0176_FL01
TTTT---TA---GGGAA---AATCTGGCCTTCCC---A---CAAGGGA---AGGCCAGGGAATTTT
>JF320518/B/US/2006/502_0176_FL03
TTTT---TA---GGGAA---AATCTGGCCTTCCC---A---CAAGGGA---AGGCCAGGGAATTTT
>JF320519/B/US/2006/502_0176_FL05
TTTT---TA---GGGAA---AATCTGGCCTTCCC---A---CAAGGGA---AGGCCAGGGAATTTT
>JF320526/B/US/2006/502_0717_FL02
TTTT---TA---GGGAA---GATCTGGTCTTCCC---A---CAAGGGA---AGGCCAGGGAATTTT
>JF320529/B/US/2006/502_0717_FL01
TTTT---TA---GGGAA---GATCTGGTCTTCCC---A---CAAGGGA---AGGCCAGGGAATTTT
>JF320530/B/US/2007/502_0823_05
TTTT---TA---GGGAA---GATCTGGCCTTCCC---A---CAAGGGG---AGGCCAGGGAATTTT
>JF320531/B/US/2007/502_0823_04
TTTT---TA---GGGAA---GATCTGGCCTTCCC---A---CAAGGGG---AGGCCAGGGAATTTT
>JF320532/B/US/2007/502_0823_02
TTTT---TA---GGGAA---GATCTGGCCTTCCC---A---CAAGGGG---AGGCCAGGGAATTTT
>JF320533/B/US/2007/502_0823_01
TTTT---TA---GGGAA---GATCTGGCCTTCCC---A---CAAGGGG---AGGCCAGGGAATTTT
>JF320534/B/US/2007/502_0823_06
TTTT---TA---GGGAA---GATCTGGCCTTCCC---A---CAAGGGG---AGGCCAGGGAATTTT
>JF320535/B/US/2007/502_0823_03
TTTT---TA---GGGAA---GATCTGGCCTTCCC---A---CAAGGGG---AGGCCAGGGAATTTT
>JF320536/B/US/2007/502_0823_07
TTTT---TA---GGGAA---GATCTGGCCTTCCC---A---CAAGGGG---AGGCCAGGGAATTTT
>JF320559/B/US/2007/502_0364_wg5
TTTT---TA---GGGAA---AATCTGGCCTTCCC---A---CAAGGGA---AGGCCAGGGAATTTT
>JF320561/B/US/2007/502_0364_wg4
TTTT---TA---GGGAA---AATCTGGCCTTCCC---A---CAAGGGA---AGGCCAGGGAATTTT
>JF320562/B/US/2007/502_0364_wg1
TTTT---TA---GGGAA---AATCTGGCCTTCCC---A---CAAGGGA---AGGCCAGGGAATTTT
>JF320563/B/US/2007/502_0364_wg2
TTTT---TA---GGGAA---AATCTGGCCTTCCC---A---CAAGGGA---AGGCCAGGGAATTTT
>JF320564/B/US/2006/502_1046_FL04
TTTT---TA---GGGAA---AATCTGGCCTTCCC---A---CAAGGGG---AGGCCAGGGAATTTT
>JF320565/B/US/2006/502_1046_FL05
TTTT---TA---GGGAA---AATCTGGCCTTCCC---A---CAAGGGG---AGGCCAGGGAATTTT
>JF320566/B/US/2006/502_1046_FL01
TTTT---TA---GGGAA---AATCTGGCCTTCCC---A---CAAGGGG---AGGCCAGGGAATTTT
>JF320567/B/US/2006/502_1046_FL03
TTTT---TA---GGGAA---AATCTGGCCTTCCC---A---CAAGGGG---AGGCCAGGGAATTTT
>JF320568/B/US/2006/502_1046_FL02
TTTT---TA---GGGAA---AATCTGGCCTTCCC---A---CAAGGGG---AGGCCAGGGAATTTT
>JF320577/B/US/2007/502_2305_01
TTTT---TA---GGGAA---AATCTGGCCTTCCC---A---CAAGGGG---AGGCCAGGGAATTTT
>JF320613/B/US/2006/502_0062_FL04
TTTT---TA---GGGAA---GATCTGGCCTTCCC---A---CAAGGGA---AGGCCAGGGAATTTC
>JF320615/B/US/2006/502_0053_wg06
TTTT---TA---GGGAA---GATCTGGCCTTCCC---A---CAAGGGA---AGGCCAGGGAATTTC
>JF320616/B/US/2006/502_0062_FL02
TTTT---TA---GGGAA---GATCTGGCCTTCCC---A---CAAGGGA---AGGCCAGGGAATTTC
>JF320617/B/US/2006/502_0053_wg01
TTTT---TA---GGGAA---GATCTGGCCTTCCC---A---CAAGGGA---AGGCCAGGGAATTTC
>JF320619/B/US/2006/502_0062_FL06
TTTT---TA---GGGAA---GATCTGGCCTTCCC---A---CAAGGGA---AGGCCAGGGAATTTC
>JF320620/B/US/2006/502_0053_wg10
TTTT---TA---GGGAA---GATCTGGCCTTCCC---A---CAAGGGA---AGGCCAGGGAATTTC
>JF320621/B/US/2006/502_0053_wg09
TTTT---TA---GGGAA---GATCTGGCCTTCCC---A---CAAGGGA---AGGCCAGGGAATTTC
>JF320622/B/US/2006/502_0062_FL05
TTTT---TA---GGGAA---GATCTGGCCTTCCC---A---CAAGGGA---AGGCCAGGGAATTTC
>JF320624/B/US/2006/502_0053_wg04
TTTT---TA---GGGAA---GATCTGGCCTTCCC---A---CAAGGGA---AGGCCAGGGAATTTC
>JF320626/B/US/2006/502_0053_wg05
TTTT---TA---GGGAA---GATCTGGCCTTCCC---A---CAAGGGA---AGGCCAGGGAATTTC
>JF320627/B/US/2006/502_0053_wg07
TTTT---TA---GGGAA---GATCTGGCCTTCCC---A---CAAGGGA---AGGCCAGGGAATTTC
>JF320628/B/US/2006/502_0062_FL03
TTTT---TA---GGGAA---GATCTGGCCTTCCC---A---CAAGGGA---AGGCCAGGGAATTTC
>JF320629/B/US/2006/502_0062_FL01
TTTT---TA---GGGAA---GATCTGGCCTTCCC---A---CAAGGGA---AGGCCAGGGAATTTC
>JF683736/B/CY/2007/CY181
TTTT---TA---GGGAA---AATCTGGCCTTCCC---A---CAAGGGG---AGGCCAGGGAATTTT
>JF683738/B/CY/2007/CY184
TTTT---TA---GGGAA---AATCTGGCCTTCCC---A---CAAGGGA---AGGCCAGGGAACTTC
>JF683741/B/CY/2007/CY188
TTTT---TA---GGGAA---AATCTGGCCTTCCC---A---CAAGGGA---AGGCCAGGGAATTTT
>JF683742/B/CY/2007/CY189
TTTT---TA---GGGAA---AATCTGGCCTTCCC---A---CAAGGGA---AGGCCGGGGAATTTT
>JF683743/B/CY/2007/CY190
TTTT---TA---GGGAA---AATCTGGCCTTCCC---A---CAAGGGG---AGGCCAGGGAATTTT
>JF683746/B/CY/2007/CY194
TTTT---TA---GGGAA---AATCTGGCCTTCCC---A---CAAGGGG---AGGCCAGGGAATTTT
>JF683747/B/CY/2007/CY195
TTTT---TA---GGGAA---AATCTGGCCTTCCC---A---CAGGGGG---AGGCCAGGAAACTTT
>JF683749/B/CY/2007/CY197
TTTT---TA---GGGAA---AATCTGGCCTTCCC---A---CAAGGGA---AGGCCAGGGAATTTT
>JF683750/B/CY/2007/CY198
TTTT---TA---GGGAA---AATCTGGCCTTCCC---A---CAAGGGA---AGGCCAGGGAACTTT
>JF683751/B/CY/2007/CY199
TTTT---TA---GGGAA---AATCTGGCCTTCCC---A---CAAGGGA---AGGCCAGGGAATTTT
>JF683753/B/CY/2007/CY201
TTTT---TA---GGGAA---GATCTGGCCTTCCC---A---CAAGGGG---AGGCCAGGGAATTTC
>JF683754/B/CY/2007/CY202
TTTT---TA---GGGAA---AATCTGGCCTTCCC---A---CAAGGGG---AGGCCGGGAAATTTT
>JF683756/B/CY/2007/CY204
TTTT---TA---GGGAA---AATCTGGCCTTCCC---A---CAAGGGA---AGGCCAGGGAATTTC
>JF683764/B/CY/2007/CY214
TTTT---TA---GGGAA---AATCTGGCCTTCCC---A---CAAGGGG---AGGCCAGGAAATTTC
>JF683765/B/CY/2007/CY216
TTTT---TA---GGGAA---AATCTGGCCTTCCC---A---CAAGGGG---AGGCCAGGGAATTTC
>JF683769/B/CY/2008/CY220
TTTT---TA---GGGAA---AATCTGGCCCTCCC---A---CAAGGGA---AGGCCAGGGAATTTT
>JF683773/B/CY/2008/CY224
TTTT---TA---GGGAA---AATCTGGCCTTCCC---A---CAAGGGA---AGGCCGGGGAATTTT
>JF683775/B/CY/2008/CY226
TTTT---TA---GGGAA---AATCTGGCCTTCCC---A---CAAGGGG---AGGCCAGGGAATTTT
>JF683778/B/CY/2008/CY229
TTTT---TA---GGGAA---AATCTGGCCTTCCC---A---CAAGGGA---AGGCCAGGGAATTTC
>JF683781/B/CY/2008/CY232
TTTT---TA---GGGAA---GATCTGGCCTTCCC---A---CAAGGGA---AGGCCAGGGAATTTC
>JF683784/B/CY/2008/CY237
TTTT---TA---GGGAA---GATTTGGCCTTCCC---A---CAGGGGA---AGGCCAGGGAATTTC
>JF683785/B/CY/2008/CY238
TTTT---TA---GGGAA---AATCTGGCCTTCCC---A---CAAGGGA---AGGCCAGGGAACTTC
>JF683787/B/CY/2009/CY241
TTTT---TA---GGGAA---AATCTGGCCTTCCC---A---CAAGGGG---AGGCCAGGGAATTTC
>JF683788/B/CY/2009/CY242
TTTT---TA---GGGAA---GATCTGGCCTTCCC---A---CAAGGGG---AGGCCAGGAAATTTT
>JF683790/B/CY/2009/CY244
TTTT---TA---GGGAA---AATCTGGCCTTCCC---A---CAAGGGG---AGGCCAGGGAATTTC
>JF683791/B/CY/2009/CY246
TTTT---TA---GGGAA---AATCTGGCCTTCCC---A---CAAGGGG---AGGCCAGGGAATTTC
>JF683793/B/CY/2009/CY250
TTTT---TA---GGGAA---GATCTGGCCTTCCC---A---CAAGGGA---AGGCCAGGGAACTTT
>JF683794/B/CY/2009/CY251
TTTT---TA---GGGAA---AATCTGGCCTTCCC---A---CAAGGGA---AGGCCAGGGAATTTT
>JF683796/B/CY/2009/CY253
TTTT---TA---GGGAA---GATCTGGCCTTCCC---A---CAAGGGG---AGGCCAGGGAATTTC
>JF683797/B/CY/2009/CY254
TTTT---TA---GGGAA---AATCTGGCCTTCCC---A---CAAGGGG---AGGCCAGGGAATTTT
>JF683801/B/CY/2009/CY258
TTTT---TA---GGGAA---AATCTGGCCTTCCC---A---CAAGGGG---AGGCCAGGGAATTTC
>JF683804/B/CY/2009/CY262
TGTT---TA---GGGAA---GATCTGGCCTTCCC---A---CAAGGGA---AGGCCAGGGAATTTT
>JF683805/B/CY/2009/CY263
TTTT---TA---GGGAA---AATCTGCCATTGCC---G---CACGGGA---AGTCCAGGGAATTTT
>JF683807/B/CY/2009/CY266
TTTT---TA---GGGAA---AATCTGGCCTTCCC---A---CAAGGGG---AGGCCAGGAAACTTT
>JF683808/B/CY/2009/CY267
TTTT---TA---GGGAA---AATCTGGCCTTCCC---A---CAAGGGG---AGGCCAGGGAATTTC
>JF683809/B/CY/2009/CY268
TTTT---TA---GGGAA---AATCTGGCCTTCCC---A---CAAGGGG---AGGCCAGGGAACTTT
>JF689852/B/US/2005/05US_SAJ_NVS12
TTTT---TA---GGGAA---AATCTGGCCTTCCC---A---CAAGGGA---AGGCCAGGGAATTTT
>JF689854/B/US/2005/05US_SAJ_NVS16
TTTT---TA---GGGAA---GATCTGGCCTTCCC---G---CAAGGGA---AGGCCAGGGAATTTT
>JF689856/B/US/2005/05US_SAJ_NVS3
TTTT---TA---GGGAA---GATCTGGCCTTCCC---A---CAAAGGA---AGGCCAGGGAACTTT
>JF689857/B/US/2005/05US_SAJ_NVS5
TTTT---TA---GGGAA---AATCTGGCCTTCCC---A---CAAGGGA---AGGCCAGGGAATTTT
>JF689859/B/US/2005/05US_SAJ_NVS8
TTTT---TA---GGGAA---GATCTGGCCTTCCC---A---CAAGGGA---AGGCCAGGGAATTTT
>JF689860/B/US/2005/05US_SAJ_NVS9
TTTT---TA---GGGAA---GATTTGGCCTTCCT---C---CAAGGGA---AGGCCAGGGAATTTT
>JF689862/B/US/2006/06US_SAJ_C164_SC
TTTT---TA---GGGAA---AATCTGGCCTTCCC---C---CAAGGGG---AGGCCAGGGAACTTT
>JF689863/B/US/2006/06US_SAJ_C165_TJ
TTTT---TA---GGGAA---AATCTGGCCTTCCC---A---CAAGGGA---AGGCCGGGGAACTTT
>JF689864/B/US/2006/06US_SAJ_C166_SG
TTTT---TA---GGGAA---GATCTGGCCTTCCC---A---CAAAGGA---AGGCCAGGGAATTTC
>JF689865/B/US/2006/06US_SAJ_C167_LH
TTTT---TA---GGGAA---GATCTGGCCTTCCC---A---CAAGGGA---AGGCCAGGGAACTTT
>JF689866/B/US/2006/06US_SAJ_C168_LS
TTTT---TA---GGGAA---GATCTGGCCTTCCT---A---CAAGGGA---AGGCCAGGGAATTTT
>JF689867/B/US/2006/06US_SAJ_C169_JS
TTTT---TA---GGGAA---GATCTGGCCTTCCC---A---CAAGGGA---AGGCCAGGAAACTTC
>JF689870/B/US/2006/06US_SAJ_NVS22
TTTT---TA---GGGAA---GATCTGGCCTTCCC---A---CAAGGGA---AGGCCAGGGAATTTT
>JF689871/B/US/2006/06US_SAJ_NVS23
TTTT---TA---GGGAA---GATCTGGCCTTCCT---A---CAAGGGA---AGGCCAGGGAATTTT
>JF689872/B/US/2006/06US_SAJ_NVS27
TTTT---TA---GGGAA---GATCTGGCCTTCCC---A---CAAAGGA---AGGCCAGGGAATTTT
>JF689873/B/US/2006/06US_SAJ_NVS31
TTTT---TA---GGGAA---GATCTGGCCTTCCT---A---CAAGGGA---AGGCCAGGGAATTTT
>JF689874/B/US/2006/06US_SAJ_NVS32
TTTT---TA---GGGAA---CATCTGGCCTTCCC---G---CAAGGGG---AGGCCAGGGAACTTT
>JF689875/B/US/2006/06US_SAJ_NVS35
TTTT---TA---GGGAG---GATCTGGCCTTCCC---A---CAAGGGA---AGGCCAGGGAACTTT
>JF689876/B/US/2006/06US_SAJ_NVS39
TTTT---TA---GGAAA---AATCTGGCCTTCCC---A---CAAGGGA---AGGCCAGGGAACTTC
>JF689877/B/US/2007/07US_SAJ_C154
TTTT---TA---GGGAA---AATCTGGCCTTCCC---A---CAAGGGG---AGGCCAGGGAATTTT
>JF689879/B/US/2007/07US_SAJ_C156
TTTT---TA---GGGAA---GATCTGGCCTTCCC---A---CAAGGGA---AGGCCAGGGAACTTC
>JF689883/B/US/2007/07US_SAJ_C161_H1
TTTT---TA---GGGAA---GATCTGGCCTTCCC---A---CAAGGGG---AGGCCAGGGAATTTC
>JF689884/B/US/2007/07US_SAJ_C162_H2
TTTT---TA---GGGAA---GATCTGGCCTTCCC---A---CAAGGGA---AGGCCAGGGAACTTT
>JF689885/B/US/2007/07US_SAJ_C163_H3
TTTT---TA---GGGAA---AATCTGGCCTTCCA---G---CAAGGGA---AGGCCAGGGAATTTT
>JF689886/B/US/2007/07US_SAJ_C166_MS
TTTT---TA---GGGAA---AATCTGGCCTTCCC---A---CAAGGGA---AGGCCAGGGAACTTC
>JF689887/B/US/2007/07US_SAJ_C200
TTTT---TA---GGGAA---AATCTGGCCTTCCC---A---CAAGGGA---AGGCCAGGGAATTTC
>JF689889/B/US/2007/07US_SAJ_NVS42
TTTT---TA---GGGAA---AATCTGGCCTTCCC---A---CAAGGGA---AGGCCAGGGAATTTT
>JF689890/B/US/2007/07US_SAJ_NVS48
TTTT---TA---GGGAA---AATCTGGCCTTCCC---A---CAAGGGA---AGGCCAGGGAACTTC
>JF689892/B/US/2007/07US_SAJ_NVS54
TTTT---TA---GGGAA---AATCTGGCCTTCCC---A---CAGGGGA---AGGCCAGGGAACTTT
>JF689894/B/US/2008/08US_SAJ_C202
TTTT---TA---GGGAA---AATGTGGCCTTCCC---A---CAAGGGG---AGGCCAGGGAATTTT
>JF689895/B/US/2008/08US_SAJ_C203
TTTT---TA---GGGAA---GATCTGGCCTTCCT---C---CAAAGGA---AGGCCAGGGAACTTT
>JF689896/B/US/2008/08US_SAJ_C204
TTTT---TA---GGGAA---GGTCTGGTCTTCCT---G---CAAGGGA---AGGCCAGGGAATTTC
>JF689897/B/US/2008/08US_SAJ_C205
TTTT---TA---GGGAA---AATCTGGCCTTCCC---A---CAAGGGA---AGGCCAGGGAATTTC
>JF932470/B/CN/2007/AH070017
TTTT---TA---GGGAA---GATCTGGCCTTCCC---A---CAAGGGG---AGGCCAGGGAACTTC
>JF932471/B/CN/2007/AH070018
TTTT---TA---GGGAA---GATCTGGCCTTCCC---A---CAAGGGG---AGGCCAGGGAATTTT
>JF932473/B/CN/2007/BJ070030
TTTT---TA---GGGAA---GATTTGGCCTTCCC---A---CAAGGGG---AGGCCAGGGAATTTT
>JF932474/B/CN/2007/CBJC261
TTTT---TA---GGGAA---GATCTGGCCTTCCT---G---CAAGGGG---AGGCCAGGGAATTTC
>JF932475/B/CN/2007/CBJC392
TTTT---TA---GGGAA---AGTCTGGCCTTCCC---A---CAAGGGG---AGGCCAGGGAATTTT
>JF932478/B/CN/2008/CBJC476
TTTT---TA---GGGAA---GGTCTGGCCTTCCC---A---CAAGGGG---AGGCCGGGGAATTTC
>JF932479/B/CN/2008/CBJC489
TTTT---TA---GGGAA---AGTCTGGCCTTCCC---A---CAAGGGG---AGGCCAGGGAACTTT
>JF932480/B/CN/2008/CBJC500
TTTT---TA---GGGAA---GCTCTGGCCTTCCC---A---CAAGGGG---AGGCCAGGGAATTTT
>JF932482/B/CN/2006/CC056
TTTT---TA---GGGAA---GATCTGGCCTTCCC---A---CAAGGGG---AGGCCAGGGAATTTT
>JF932483/B/CN/2007/FJ070016
TTTT---TA---GGGAA---GATCTGGCCTTCCC---A---CAAGGGG---AGGCCAGGGAATTTT
>JF932484/B/CN/2007/GS070017
TTTT---TA---GGGAA---GATCTGGCCTGCCC---A---CAAGGGG---AGGCCAGGAAATTTT
>JF932485/B/CN/2007/GZ070002
TTTT---TA---GGGAA---AATCTGGCCTTCTC---A---CAAGGGG---AGGCCAGGGAATTTT
>JF932486/B/CN/2007/GZ070030
TTTT---TA---GGGAA---GATCTGGCCTTCCC---A---CAAGGGG---AGGCCAGGGAACTTT
>JF932487/B/CN/2007/HB070006
TTTT---TA---GGGAA---GATCTGGCCTTCCC---A---CAAGGGG---AGGCCAGGGAATTTT
>JF932488/B/CN/2007/HB070022
TTTT---TA---GGGAA---AATCTGGCCTTCCC---A---CAAGGGG---AGGCCAGGAAATTTC
>JF932489/B/CN/2007/HB070035
TTTT---TA---GGGAA---GATCTGGCCTTCCC---A---CAAGGGG---AGGCCAGGGAATTTC
>JF932490/B/CN/2007/JL070038
TTTT---TA---GGGAA---GGTCTGGCCTTCCC---A---CAAGGGG---AGGCCAGGGAATTTC
>JF932491/B/CN/2007/JS070389
TTTT---TA---GGGAA---GATCTGGCCTTCCC---A---CAAGGGG---AGGCCAGGGAATTTT
>JF932494/B/CN/2009/YN09P0014
TTTT---TA---GGAAA---GATCTGGCCTTCCC---A---CAAGGGA---AGGCCAGGGAATTTT
>JF932498/B/CN/2008/cbjc468
TTTT---TA---GGGAA---GATCTGGCCTTCCC---A---CAAGGGG---AGGCCAGGAAATTTT
>JF932499/B/CN/2007/hb070025
TTTT---TA---GGGAG---GATCTGGCCTTCCC---A---CAAGGGG---AGGCCAGGGAACTTT
>JF932500/B/CN/2007/hen1345
TTTT---TA---GGGAA---GATCTGGCCTTCCC---A---CAAGGGG---AGGCCAGGGAATTTT
>JN024100/B/US/2004/USPI83747EI6y04121pcWG2B5
TTTT---TA---GGGAA---AAGCTGGCCTTCCC---A---CAAGGGA---AGGCCAGGGAATTTT
>JN024101/B/US/2004/USPI83747EI6y04121pcWG2B1
TTTT---TA---GGGAA---AATCTGGCCTTCCC---A---CAAGGGA---AGGCCAGGGAATTTT
>JN024103/B/US/2004/USPI83747EI6y04121pcWG2B7
TTTT---TA---GGGAA---AATCTGGCCTTCCC---A---CAAGGGA---AGGCCAGGGAATTTT
>JN024104/B/US/2004/USPI83747EI6y04121pcWG2B8
TTTT---TA---GGGAA---AATCTGGCCTTCCC---A---CAAGGGA---AGGCCAGGGAATTTT
>JN024105/B/US/2004/USPI83747EI6y04121pcWG2B10
TTTT---TA---GGGAA---AATCTGGCCTTCCC---A---CAAGGGA---AGGCCAGGGAATTTT
>JN024106/B/US/2004/USPI83747EI6y04121pcWG2B9
TTTT---TA---GGGAA---AATCTGGCCTTCCC---A---CAAGGGA---AGGCCAGGGAATTTT
>JN024107/B/US/2004/USPI83747EI6y04121pcWG2B3
TTTT---TA---GGGAA---AATCTGGCCTTCCC---A---CAAGGGA---AGGCCAGGGAATTTT
>JN024108/B/US/2004/USPI83747EI6y04121pcWG2B4
TTTT---TA---GGGAA---AATCTGGCCTTCCC---A---CAAGGGA---AGGCCAGGGAATTTT
>JN024109/B/US/2004/USPI83747EI6y04121pcWG2B2
TTTT---TA---GGGAA---AATCTGGCCTTCCC---A---CAAGGGA---AGGCCAGGGAATTTT
>JN024110/B/US/2004/USPI83747EI12y04121pcWG2B10
TTTT---TA---GGGAA---AATCTGGCCTTCCC---A---CAAGGGA---AGGCCAGGGAATTTT
>JN024111/B/US/2004/USPI83747EI12y04121pcWG2B3
TTTT---TA---GGGAA---AATCTGGCCTTCCC---A---CAAGGGA---AGGCCAGGGAATTTT
>JN024112/B/US/2004/USPI83747EI12y04121pcWG2B7
TTTT---TA---GGGAA---AATCTGGCCTTCCC---A---CAAGGGA---AGGCCAGGGAATTTT
>JN024113/B/US/2004/USPI83747EI12y04121pcWG2B2
TTTT---TA---GGGAA---AATCTGGCCTTCCC---A---CAAGGGA---AGGCCAGGGAATTTT
>JN024114/B/US/2004/USPI83747EI12y04121pcWG2B6
TTTT---TA---GGGAA---AATCTGGCCTTCCC---A---CAAGGGA---AGGCCAGGGAATTTT
>JN024115/B/US/2004/USPI83747EI12y04121pcWG2B5
TTTT---TA---GGGAA---AATCTGGCCTTCCC---A---CAAGGGA---AGGCCAGGGAATTTT
>JN024116/B/US/2004/USPI83747EI12y04121pcWG2B8
TTTT---TA---GGGAA---AATCTGGCCTTCCC---A---CAAGGGA---AGGCCAGGGAATTTT
>JN024117/B/US/2004/USPI83747EI12y04121pcWG2B1
TTTT---TA---GGGAA---AATCTGGCCTTCCC---A---CAAGGGA---AGGCCAGGGAATTTT
>JN024118/B/US/2004/USPI83747EI12y04121pcWG2B4
TTTT---TA---GGGAA---AATCTGGCCTTCCC---A---CAAGGGA---AGGCCAGGGAATTTT
>JN024119/B/US/2004/USPI83747EI12y04121pcWG2B9
TTTT---TA---GGGAA---AATCTGGCCTTCCC---A---CAAGGGA---AGGCCAGGGAATTTT
>JN024120/B/US/2005/USPI83747EI21y05011pcWG2B5
TTTT---TA---GGGAA---AATCTGGCCTTCCC---A---CAAGGGA---AGGCCAGGGAATTTT
>JN024121/B/US/2005/USPI83747EI21y05011pcWG2B4
TTTT---TA---GGGAA---AATCTGGCCTTCCC---A---CAAGGGA---AGGCCAGGGAATTTT
>JN024122/B/US/2005/USPI83747EI21y05011pcWG2B10
TTTT---TA---GGGAA---AATCTGGCCTTCCC---A---CAAGGGA---AGGCCAGGGAATTTT
>JN024123/B/US/2005/USPI83747EI21y05011pcWG2B1
TTTT---TA---GGGAA---AATCTGGCCTTCCC---A---CAAGGGA---AGGCCAGGGAATTTT
>JN024124/B/US/2005/USPI83747EI21y05011pcWG2B8
TTTT---TA---GGGAA---AATCTGGCCTTCCC---A---CAAGGGA---AGGCCAGGGAATTTT
>JN024125/B/US/2005/USPI83747EI21y05011pcWG2B3
TTTT---TA---GGGAA---AATCTGGCCTTCCC---A---CAAGGGA---AGGCCAGGGAATTTT
>JN024126/B/US/2005/USPI83747EI21y05011pcWG2B6
TTTT---TA---GGGAA---AATCTGGCCTTCCC---A---CAAGGGA---AGGCCAGGGAATTTT
>JN024127/B/US/2005/USPI83747EI21y05011pcWG2B7
TTTT---TA---GGGAA---AATCTGGCCTCCCC---A---CAAGGGA---AGGCCAGGGAATTTT
>JN024128/B/US/2005/USPI83747EI21y05011pcWG2B2
TTTT---TA---GGGAA---AATCTGGCCTTCCC---A---CAAGGGA---AGGCCAGGGAATTTT
>JN024129/B/US/2005/USPI83747EI21y05011pcWG2B9
TTTT---TA---GGGAA---AATCTGGCCTTCCC---A---CAAGGGA---AGGCCAGGGAATTTT
>JN024130/B/US/2005/USPI83747EI42y05011pcWG2B3
TTTT---TA---GGGAA---AATCTGGCCTTCCC---A---CAAGGGA---AGGCCAGGGAATTTT
>JN024131/B/US/2005/USPI83747EI42y05011pcWG2B8
TTTT---TA---GGGAA---AATCTGGCCTTCCC---A---CAAAGGA---AGGCCAGGGAATTCT
>JN024132/B/US/2005/USPI83747EI42y05011pcWG2B10
TTTT---TA---GGGAA---AATCTGGCCTTCCC---A---CAAGGGA---AGGCCAGGGAATTTT
>JN024133/B/US/2005/USPI83747EI42y05011pcWG2B2
TTTT---TA---GGGAA---AATCTGGCCTTCCC---A---CAAGGGA---AGGCCAGGGAATTTT
>JN024134/B/US/2005/USPI83747EI42y05011pcWG2B4
TTTT---TA---GGGAA---AATCTGGCCTTCCC---A---CAAGGGA---AGGCCAGGGAATTTT
>JN024135/B/US/2005/USPI83747EI42y05011pcWG2B7
TTTT---TA---GGGAA---AATCTGGCCTTCCC---A---CAAGGGA---AGGCCAGGGAATTTT
>JN024136/B/US/2005/USPI83747EI42y05011pcWG2B1
TTTT---TA---GGGAA---AATCTGGCCTTCCC---A---CAAGGGA---AGGCCAGGGAATTTT
>JN024137/B/US/2005/USPI83747EI42y05011pcWG2B5
TTTT---TA---GGGAA---AATCTGGCCTTCCC---A---CAAGGGA---AGGCCAGGGAATTTT
>JN024138/B/US/2005/USPI83747EI42y05011pcWG2B6
TTTT---TA---GGGAA---AATCCGGCCTTCCC---A---CAAGGGA---AGGCCAGGGAATTTT
>JN024139/B/US/2005/USPI83747EI48y05021pcWG2B1
TTTT---TA---GGGAA---AATCTGGCCTTCCC---A---CAAGGGA---AGGCCAGGGAATTTT
>JN024140/B/US/2005/USPI83747EI48y05021pcWG2B2
TTTT---TA---GGGAA---AATCTGGCTTTCCC---A---CAAGGGA---AGGCCAGGGAATTTT
>JN024141/B/US/2005/USPI83747EI48y05021pcWG2B10
TTTT---TA---GGGAA---AATCTGGCCTTCCC---A---CAAGGGA---AGGCCAGGGAATTTT
>JN024142/B/US/2005/USPI83747EI48y05021pcWG2B6
TTTT---TA---GGGAA---AATCTGGCCTTCCC---A---CAAGGGA---AGGCCAGGGAATTTT
>JN024143/B/US/2005/USPI83747EI48y05021pcWG2B9
TTTT---TA---GGGAA---AATCTGGCCTTCCC---A---CAAGGGA---AGGCCAGGGAATTTT
>JN024144/B/US/2005/USPI83747EI48y05021pcWG2B3
TTTT---TA---GGGAA---AATCTGGCCTTCCC---A---CAAGGGA---AGGCCAGGGAATTTT
>JN024145/B/US/2005/USPI83747EI48y05021pcWG2B7
TTTT---TA---GGGAA---AATCTGGCCTTCCC---A---CAAGGGA---AGGCCAGGGAATTTT
>JN024146/B/US/2005/USPI83747EI48y05021pcWG2B5
TTTT---TA---GGGAA---AATCTGGCCTTCCC---A---CAAGGGA---AGGCCAGGGAATTTT
>JN024147/B/US/2005/USPI83747EI48y05021pcWG2B4
TTTT---TA---GGGAA---AATCTGGCCTTCCC---A---CAAGGGA---AGGCCAGGGAATTTT
>JN024148/B/US/2005/USPI83747EI48y05021pcWG2B8
TTTT---TA---GGGAA---AATCTGGCCTTCCC---A---CAAGGGA---AGGCCAGGGAATTTT
>JN024149/B/US/2005/USPI83747EI57y05021pcWG2B3
TTTT---TA---GGGAA---AATCTGGCCTTCCC---A---CAAGGGA---AGGCCAGGGAATTTT
>JN024150/B/US/2005/USPI83747EI57y05021pcWG2B4
TTTT---TA---GGGAA---AATCTGGCCTTCCC---A---CAAGGGA---AGGCCAGGGAATTTT
>JN024151/B/US/2005/USPI83747EI57y05021pcWG2B9
TTTT---TA---GGGAA---AATCTGGCCTTCCC---A---CAAGGGA---AGGCCAGGGAATTTT
>JN024152/B/US/2005/USPI83747EI57y05021pcWG2B7
TTTT---TA---GGGAA---AATCTGGCCTTCCC---A---CAAGGGA---AGGCCAGGGAATTTT
>JN024153/B/US/2005/USPI83747EI57y05021pcWG2B6
TTTT---TA---GGGAA---AATCTGGCCTTCCC---A---CAAGGGA---AGGCCAGGGAATTTT
>JN024154/B/US/2005/USPI83747EI57y05021pcWG2B8
TTTT---TA---GGGAA---AATCTGGCCTTCCC---A---CAAGGGA---AGGCCAGGGAATTTT
>JN024155/B/US/2005/USPI83747EI57y05021pcWG2B10
TTTT---TA---GGGAA---AATCTGGCCTTCCC---A---CAAGGGA---AGGCCAGGGAATTTT
>JN024156/B/US/2005/USPI83747EI57y05021pcWG2B5
TTTT---TA---GGGAA---AATCTGGCCTTCCC---A---CAAGGGA---AGGCCAGGGAATTTT
>JN024157/B/US/2005/USPI83747EI57y05021pcWG2B2
TTTT---TA---GGGAA---AATCTGGCCTTCCC---A---CAAGGGA---AGGCCAGGGAATTTT
>JN024158/B/US/2005/USPI83747EI57y05021pcWG2B1
TTTT---TA---GGGAA---AATCTGGCCTTCCC---A---CAAGGGA---AGGCCAGGGAATTTT
>JN024159/B/US/2005/USPI83747EI69y05021pcWG2B16
TTTT---TA---GGGAA---AATCTGGCCTTCCC---A---CAAGGGA---AGGCCAGGGAATTTT
>JN024160/B/US/2005/USPI83747EI69y05021pcWG2B11
TTTT---TA---GGGAA---AATCTGGCCTTCCC---A---CAAGGGA---AGGCCAGGGAATTTT
>JN024161/B/US/2005/USPI83747EI69y05021pcWG2B13
TTTT---TA---GGGAA---AATCTGGCCTTCCC---A---CAAGGGA---AGGCCAGGGAATTTT
>JN024162/B/US/2005/USPI83747EI69y05021pcWG2B12
TTTT---TA---GGGAA---AATCTGGCCTTCCC---A---CAAGGGA---AGGCCAGGGAATTTT
>JN024163/B/US/2005/USPI83747EI69y05021pcWG2B14
TTTT---TA---GGGAA---AATCTGGCCTTCCC---A---CAAGGGA---AGGCCAGGGAATTTT
>JN024164/B/US/2005/USPI83747EI69y05021pcWG2B15
TTTT---TA---GGGAA---AATCTGGCCTTCCC---A---CAAGGGA---AGGCCAGGGAATTTT
>JN024165/B/US/2005/USPI83747EI98y05031pcWG2B8
TTTT---TA---GGGAA---AATCTGGCCTTCCC---A---CAAGGGA---AGGCCAGGGAATTTT
>JN024166/B/US/2005/USPI83747EI98y05031pcWG2B5
TTTT---TA---GGGAA---AATCTGGCCTTCCC---A---CAAGGGA---AGGCCAGGGAATTTT
>JN024167/B/US/2005/USPI83747EI98y05031pcWG2B2
TTTT---TA---GGGAA---AATCTGGCCTTCCC---A---CAAGGGA---AGGCCAGGGAATTTT
>JN024168/B/US/2005/USPI83747EI98y05031pcWG2B7
TTTT---TA---GGGAA---AATCTGGCCTTCCC---A---CAAGGGA---AGGCCAGGGAATTTT
>JN024169/B/US/2005/USPI83747EI98y05031pcWG2B4
TTTT---TA---GGGAA---AATCTGGCCTTCCC---A---CAAGGGA---AGGCCAGGGAATTTT
>JN024170/B/US/2005/USPI83747EI98y05031pcWG2B11
TTTT---TA---GGGAA---AATCTGGCCTTCCC---A---CAAGGGA---AGGCCAGGGAATTTT
>JN024171/B/US/2005/USPI83747EI98y05031pcWG2B10
TTTT---TA---GGGAA---AATCTGGCCTTCCC---A---CAAGGGA---AGGCCAGGGAATTTT
>JN024172/B/US/2005/USPI83747EI98y05031pcWG2B1
TTTT---TA---GGGAA---AATCTGGCCTTCCC---A---CAAGGGA---AGGCCAGGGAATTTT
>JN024173/B/US/2005/USPI83747EI98y05031pcWG2B6
TTTT---TA---GGGAA---AATCTGGCCTTCCC---A---CAAGGGA---AGGCCAGGGAATTTT
>JN024174/B/US/2005/USPI83747EI154y05051pcWG2B3
TTTT---TA---GGGAA---AATCTGGCCTTCCC---A---CAAGGGA---AGGCCAGGGAATTTT
>JN024175/B/US/2005/USPI83747EI154y05051pcWG2B10
TTTT---TA---GGGAA---AATCTGGCCTTCCC---A---CAAGGGA---AGGCCAGGGAATTTT
>JN024176/B/US/2005/USPI83747EI154y05051pcWG2B7
TTTT---TA---GGGAA---AATCTGGCCTTCCC---A---CAAGGGA---AGGCCAGGGAATTTT
>JN024177/B/US/2005/USPI83747EI154y05051pcWG2B1
TTTT---TA---GGGAA---AATCTGGCCTTCCC---A---CAAGGGA---AGGCCAGGGAATTTT
>JN024179/B/US/2005/USPI83747EI154y05051pcWG2B8
TTTT---TA---GGGAA---AATCTGGCCTTCCC---A---CAAGGGA---AGGCCAGGGAATTTT
>JN024180/B/US/2005/USPI83747EI154y05051pcWG2B5
TTTT---TA---GGGAA---AATCTGGCCTTCCC---A---CAAGGGA---AGGCCAGGGAATTTT
>JN024181/B/US/2005/USPI83747EI154y05051pcWG2B6
TTTT----A---GGGAA---AATCTGGCCTTCCC---A---CAAGGGA---AGGCCAGGGAATTTT
>JN024182/B/US/2005/USPI83747EI210y05071pcWG2B1
TTTT---TA---GGGAA---AATCTGGCCTTCCC---A---CAAGGGA---AGGCCAGGGAATTTT
>JN024183/B/US/2005/USPI83747EI210y05071pcWG2B2
TTTT---TA---GGGAA---AATCTGGCCTTCCC---A---CAAGGGA---AGGCCAGGGAATTTT
>JN024184/B/US/2005/USPI83747EI210y05071pcWG2B5
TTTT---TA---GGGAA---AATCTGGCCTTCCC---A---CAAGGGA---AGGCCAGGGAATTTT
>JN024185/B/US/2005/USPI83747EI210y05071pcWG2B4
TTTT---TA---GGGAA---AATCTGGCCTTCCC---A---CAAGGGA---AGGCCAGGGAATTTT
>JN024186/B/US/2005/USPI83747EI210y05071pcWG2B6
TTTT---TA---GGGAA---AATCTGGCCTTCCC---A---CAAGGGA---AGGCCAGGGAATTTT
>JN024187/B/US/2005/USPI83747EI273y05091pcWG2B8
TTTT---TA---GGGAA---AATCTGGCCTTCCC---A---CAAGGGA---AGGCCAGGGAATTTT
>JN024188/B/US/2005/USPI83747EI273y05091pcWG2B2
TTTT---TA---GAGAA---AATCTGGCCTTCCC---A---CAAGGGA---AGGCCAGGGAATTTT
>JN024189/B/US/2005/USPI83747EI273y05091pcWG2B1
TTTT---TA---GGGAA---AATCTGGCCTTCCC---A---CAAGGGA---AGGCCAGGGAATTTT
>JN024190/B/US/2005/USPI83747EI273y05091pcWG2B5
TTTT---TA---GGGAA---AATCTGGCCTTCCC---A---CAAGGGA---AGGCCAGGGAATTTT
>JN024191/B/US/2005/USPI83747EI273y05091pcWG2B7
TTTT---TA---GGGAA---AATCTGGCCTTCCC---A---CAAGGGA---AGGCCAGGGAATTTT
>JN024192/B/US/2005/USPI83747EI273y05091pcWG2B4
TTTT---TA---GGGAA---AATCTGGCCTTCCC---A---CAAGGGA---AGGCCAGGGAATTTT
>JN024193/B/US/2005/USPI83747EI350y05111pcWG2B23
TTTT---TA---GGGAA---AATCTGGCCTTCCC---A---CAAGGGA---AGGCCAGGGAATTTT
>JN024194/B/US/2005/USPI83747EI350y05111pcWG2B21
TTTT---TA---GGGAA---AATCTGGCCTTCCC---A---CAAGGGA---AGGCCAGGGAATTTT
>JN024195/B/US/2005/USPI83747EI350y05111pcWG2B20
TTTT---TA---GGGAA---AATCTGGCCTTCCC---A---CAAGGGA---AGGCCAGGGAATTTT
>JN024196/B/US/2005/USPI83747EI350y05111pcWG2B36
TTTT---TA---GGGAA---AATCTGGCCTTCCC---A---CAAGGGA---AGGCCAGGGAATTTT
>JN024197/B/US/2005/USPI83747EI350y05111pcWG2B19
TTTT---TA---GGGAA---AATCTGGCCTTCCC---A---CAAGGGA---AGGCCAGGGAATTTT
>JN024198/B/US/2005/USPI83747EI350y05111pcWG2B18
TTTT---TA---GGGAA---AATCTGGCCTTCCC---A---CAAGGGA---AGGCCAGGGAATTTT
>JN024199/B/US/2005/USPI83747EI350y05111pcWG2B22
TTTT---TA---GGGAA---AATCTGGCCTTCCC---A---CAAGGGA---AGGCCAGGGAATTTT
>JN024200/B/US/2005/USPI83747EI350y05111pcWG2B37
TTTT---TA---GGGAA---AATCTGGCCTTCCC---A---CAAGGGA---AGGCCAGGGAATTTT
>JN024201/B/US/2005/USPI83747EI350y05111pcWG2B24
TTTT---TA---GGGAA---AATCTGGCCTTCCC---A---CAAGGGA---AGGCCAGGGAATTTT
>JN024202/B/US/2005/USPI83747EI350y05111pcWG2B30
TTTT---TA---GGGAA---AATCTGGCCTTCCC---A---CAAGGGA---AGGCCAGGGAATTTT
>JN024203/B/US/2004/USPI71101EI7y04051pcWG2B14
TTTT---TA---GGGAA---GATCTGGCCTTCCC---A---CAAGGGA---AGGCCAGGGAATTTT
>JN024204/B/US/2004/USPI71101EI7y04051pcWG2B1
TTTT---TA---GGGAA---GATCTGGCCTTCCC---A---CAAGGGA---AGGCCAGGGAATTTT
>JN024205/B/US/2004/USPI71101EI7y04051pcWG2B13
TTTT---TA---GGGAA---GATCTGGCCTTCCC---A---CAAGGGA---AGGCCAGGGAATTTT
>JN024206/B/US/2004/USPI71101EI7y04051pcWG2B8
TTTT---TA---GGGAA---GATCTGGCCTTCCC---A---CAAGGGA---AGGCCAGGGAATTTT
>JN024208/B/US/2004/USPI71101EI7y04051pcWG2B11
TTTT---TA---GGGAA---GATCTGGCCTTCCC---A---CAAGGGA---AGGCCAGGGAATTTT
>JN024209/B/US/2004/USPI71101EI7y04051pcWG2B2
TTTT---TA---GGGAA---GATCTGGCCTTCCC---A---CAAGGGA---AGGCCAGGGAATTTT
>JN024210/B/US/2004/USPI71101EI7y04051pcWG2B9
TTTT---TA---GGGAA---GATCTGGCCTTCCC---A---CAAGGGA---AGGCCAGGGAATTTT
>JN024211/B/US/2004/USPI71101EI7y04051pcWG2B10
TTTT---TA---GGGAA---GATCTGGCCTTCCC---A---CAAGGGA---AGGCCAGGGAATTTT
>JN024212/B/US/2004/USPI71101EI7y04051pcWG2B12
TTTT---TA---GGGAA---GATCTGGCCTTCCC---A---CAAGGGA---AGGCCAGGGAATTTT
>JN024213/B/US/2004/USPI71101EI14y04061pcWG2B9
TTTT---TA---GGGAA---GATCTGGCCTTCCC---A---CAAGGGA---AGGCCAGGGAATTTT
>JN024214/B/US/2004/USPI71101EI14y04061pcWG2B5
TTTT---TA---GGGAA---GATCTGGCCTTCCC---A---CAAGGGA---AGGCCAGGGAATTTT
>JN024215/B/US/2004/USPI71101EI14y04061pcWG2B4
TTTT---TA---GGGAA---GATCTGGCCTTCCC---A---CAAGGGA---AGGCCAGGGAATTTT
>JN024216/B/US/2004/USPI71101EI14y04061pcWG2B6
TTTT---TA---GGGAA---GATCTGGCCTTCCC---A---CAAGGGA---AGGCCAGGGAATTTT
>JN024217/B/US/2004/USPI71101EI14y04061pcWG2B10
TTTT---TA---GGGAA---GATCTGGCCTTCCC---A---CAAGGGA---AGGCCAGGGAATTTT
>JN024218/B/US/2004/USPI71101EI14y04061pcWG2B7
TTTT---TA---GGGAA---GATCCGGCCTTCCC---A---CAAGGGA---AGGCCAGGGAATTTT
>JN024219/B/US/2004/USPI71101EI14y04061pcWG2B3
TTTT---TA---GGGAA---GATCTGGCCTTCCC---A---CAAGGGA---AGGCCAGGGAATTTT
>JN024220/B/US/2004/USPI71101EI14y04061pcWG2B2
TTTT---TA---GGGAA---GATCTGGCCTTCCC---A---CAAGGGA---AGGCCAGGGAATTTT
>JN024221/B/US/2004/USPI71101EI14y04061pcWG2B8
TTTT---TA---GGGAA---GATCTGGCCTTCCC---A---CAAGGGA---AGGCCAGGGAATTTT
>JN024222/B/US/2004/USPI71101EI14y04061pcWG2B1
TTTT---TA---GGGAA---GATCTGGCCTTCCC---A---CAAGGGA---AGGCCAGGGAATTTT
>JN024223/B/US/2004/USPI71101EI21y04061pcWG2B5
TTTT---TA---GGGAA---GATCTGGCCTTCCC---A---CAAGGGA---AGGCCAGGGAATTTT
>JN024224/B/US/2004/USPI71101EI21y04061pcWG2B15
TTTT---TA---GGGAA---GATCTGGCCTTCCC---A---CAAGGGA---AGGCCAGGGAATTTT
>JN024226/B/US/2004/USPI71101EI21y04061pcWG2B12
TTTT---TA---GGGAA---GATCTGGCCTTCCC---A---CAAGGGA---AGGCCAGGGAATTTT
>JN024227/B/US/2004/USPI71101EI21y04061pcWG2B11
TTTT---TA---GGGAA---GATCTGGCCTTCCC---A---CAAGGGA---AGGCCAGGGAATTTT
>JN024228/B/US/2004/USPI71101EI21y04061pcWG2B14
TTTT---TA---GGGAA---GATCTGGCCTTCCC---A---CAAGGGA---AGGCCAGGGAATTTT
>JN024229/B/US/2004/USPI71101EI21y04061pcWG2B16
TTTT---TA---GGGAA---GATCTGGCCTTCCC---A---CAAGGGA---AGGCCAGGGAATTTT
>JN024230/B/US/2004/USPI71101EI21y04061pcWG2B6
TTTT---TA---GGGAA---GATCTGGCCTTCCC---A---CAAGGGA---AGGCCAGGGAATTTT
>JN024231/B/US/2004/USPI71101EI21y04061pcWG2B3
TTTT---TA---GGGAA---GATCTGGCCTTCCC---A---CAAGGGA---AGGCCAGGGAATTTT
>JN024232/B/US/2004/USPI71101EI21y04061pcWG2B13
TTTT---TA---GGGAA---GATCTGGCCTTCCC---A---CAAGGGA---AGGCCAGGGAATTTT
>JN024233/B/US/2004/USPI71101EI21y04061pcWG2B7
TTTT---TA---GGGAA---GATCTGGCCTTCCC---A---CAAGGGA---AGGCCAGGGAATTTT
>JN024234/B/US/2004/USPI71101EI21y04061pcWG2B1
TTTT---TA---GGGAA---GATCTGGCCTTCCC---A---CAAGGGA---AGGCCAGGGAATTTT
>JN024235/B/US/2004/USPI71101EI21y04061pcWG2B4
TTTT---TA---GGGAA---GATCTGGCCTTCCC---A---CAAGGGA---AGGCCAGGGAATTTT
>JN024236/B/US/2004/USPI71101EI44y04071pcWG2B1
TTTT---TA---GGGAA---GATCTGGCCTTCCC---A---CAAGGGA---AGGCCAGGGAATTTT
>JN024237/B/US/2004/USPI71101EI44y04071pcWG2B8
TTTT---TA---GGGAA---GATCTGGCCTTCCC---A---CAAGGGA---AGGCCAGGGAATTTT
>JN024238/B/US/2004/USPI71101EI44y04071pcWG2B4
TTTT---TA---GGGAA---GATCTGGCCTTCCC---A---CAAGGGA---AGGCCAGGGAATTTT
>JN024239/B/US/2004/USPI71101EI44y04071pcWG2B9
TTTT---TA---GGGAA---GATCTGGCCTTCCC---A---CAAGGGA---AGGCCAGGGAATTTT
>JN024241/B/US/2004/USPI71101EI44y04071pcWG2B6
TTTT---TA---GGGAA---GATCTGGCCTTCCC---A---CAAGGGA---AGGCCAGGGAATTTT
>JN024242/B/US/2004/USPI71101EI44y04071pcWG2B2
TTTT---TA---GGGAA---GATCTGGCCTTCCC---A---CAAGGGA---AGGCCAGGGAATTTT
>JN024243/B/US/2004/USPI71101EI44y04071pcWG2B5
TTTT---TA---GGGAA---GATCTGGCCTTCCC---A---CAAGGGA---AGGCCAGGGAATTTT
>JN024244/B/US/2004/USPI71101EI44y04071pcWG2B7
TTTT---TA---GGGAA---GATCTGGCCTTCCC---A---CAAGGGA---AGGCCAGGGAATTTT
>JN024245/B/US/2004/USPI71101EI68y04071pcWG2B9
TTTT---TA---GGGAA---GATCTGGCCTTCCC---A---CAAGGGA---AGGCCAGGGAATTTT
>JN024246/B/US/2004/USPI71101EI68y04071pcWG2B6
TTTT---TA---GGGAA---GATCTGGCCTTCCC---A---CAAGGGA---AGGCCAGGGAATTTT
>JN024247/B/US/2004/USPI71101EI68y04071pcWG2B5
TTTT---TA---GGGAA---GATCTGGCCTTCCC---A---CAAGGGA---AGGCCAGGGAATTTT
>JN024248/B/US/2004/USPI71101EI68y04071pcWG2B4
TTTT---TA---GGGAA---GATCTGGCCTTCCC---A---CAAGGGA---AGGCCAGGGAATTTT
>JN024249/B/US/2004/USPI71101EI68y04071pcWG2B3
TTTT---TA---GGGAA---GATCTGGCCTTCCC---A---CAAGGGA---AGGCCAGGGAATTTT
>JN024250/B/US/2004/USPI71101EI68y04071pcWG2B7
TTTT---TA---GGGAA---GATCTGGCCTTCCC---A---CAAGGGA---AGGCCAGGGAATTTT
>JN024251/B/US/2004/USPI71101EI68y04071pcWG2B2
TTTT---TA---GGGAA---GATCTGGCCTTCCC---A---CAAGGGA---AGGCCAGGGAATTTT
>JN024252/B/US/2004/USPI71101EI68y04071pcWG2B10
TTTT---TA---GGGAA---GATCTGGCCTTCCC---A---CAAGGGA---AGGCCAGGGAATTTT
>JN024253/B/US/2004/USPI71101EI68y04071pcWG2B8
TTTT---------------------------------------------------CAGGGAATTTT
>JN024254/B/US/2004/USPI71101EI68y04071pcWG2B1
TTTT---TA---GGGAA---GATCTGGCCTTCCC---A---CAAGGGA---AGGCCAGGGAATTTT
>JN024255/B/US/2004/USPI71101EI97y04081pcWG2B7
TTTT---TA---GGGAA---GATCTGGCCTTCCC---A---CAAGGGA---AGGCCAGGGAATTTT
>JN024256/B/US/2004/USPI71101EI97y04081pcWG2B3
TTTT---TA---GGGAA---GATCTGGCCTTCCC---A---CAAGGGA---AGGCCAGGGAATTTT
>JN024257/B/US/2004/USPI71101EI97y04081pcWG2B9
TTTT---TA---GGGAA---GATCTGGCCTTCCC---A---CAAGGGA---AGGCCAGGGAATTTT
>JN024258/B/US/2004/USPI71101EI97y04081pcWG2B8
TTTT---TA---GGGAA---GATCTGGCCTTCCC---A---CAAGGGA---AGGCCAGGGAATTTT
>JN024259/B/US/2004/USPI71101EI97y04081pcWG2B4
TTTT---TA---GGGAA---GATCTGGCCTTCCC---A---CAAGGGA---AGGCCAGGGAATTTT
>JN024260/B/US/2004/USPI71101EI97y04081pcWG2B2
TTTT---TA---GGGAA---GATCTGGCCTTCCC---A---CAAGGGA---AGGCCAGGGAATTTT
>JN024261/B/US/2004/USPI71101EI97y04081pcWG2B5
TTTT---TA---GGGAA---GATCTGGCCTTCCC---A---CAAGGGA---AGGCCAGGGAATTTT
>JN024262/B/US/2004/USPI71101EI97y04081pcWG2B10
TTTT---TA---GGGAA---GATCTGGCCTTCCC---A---CAAGGGA---AGGCCAGGGAATTTT
>JN024263/B/US/2004/USPI71101EI97y04081pcWG2B6
TTTT---TA---GGGAA---GATCTGGCCTTCCC---A---CAAGGGA---AGGCCAGGGAATTTT
>JN024264/B/US/2004/USPI71101EI97y04081pcWG2B1
TTTT---TA---GGGAA---GATCTGGCCTTCCC---A---CAAGGGA---AGGCCAGGGAATTTT
>JN024265/B/US/2004/USPI71101EI181y04111pcWG2B7
TTTT---TG---GGGAA---GATCTGGCCTTCCC---A---CAAGGGA---AGGCCAGGGAATTTT
>JN024266/B/US/2004/USPI71101EI181y04111pcWG2B8
TTTT---TA---GGGAA---GATCTGGCCTTCCC---A---CAAGGGA---AGGTCAGGGAATTTT
>JN024267/B/US/2004/USPI71101EI181y04111pcWG2B3
TTTT---TA---GGGAA---GATCTGGCCTTCCC---A---CAAGGGA---AGGCCAGGGAATTTT
>JN024268/B/US/2004/USPI71101EI181y04111pcWG2B5
TTTT---TA---GGGAA---GATCTGGCCTTCCC---A---CAAGGGA---AGGCCAGGGAATTTT
>JN024269/B/US/2004/USPI71101EI181y04111pcWG2B4
TTTT---TA---GGGAA---GATCTGGCCTTCCC---A---CAAGGGA---AGGCCAGGGAATTTT
>JN024270/B/US/2004/USPI71101EI181y04111pcWG2B10
TTTT---TA---GGGAA---GATCTGGCCTTCCC---A---CAAGGGA---AGGCCAGGGAATTTT
>JN024271/B/US/2004/USPI71101EI181y04111pcWG2B2
TTTT---TA---GGGAA---GATCTGGCCTTCCC---A---CAAGGGA---AGGCCAGGGAATTTT
>JN024272/B/US/2004/USPI71101EI181y04111pcWG2B9
TTTT---TA---GGGAA---GATCTGGCCTTCCC---A---CAAGGGA---AGGCCAGGGAATTTT
>JN024273/B/US/2004/USPI71101EI181y04111pcWG2B6
TTTT---TA---GGGAA---GATCTGGCCTTCCC---A---CAAGGGA---AGGCCAGGGAATTTT
>JN024274/B/US/1995/USPI90770EI3y95061pcWG2B3
TTTT---TA---GGGAA---GATCTGGCCTTCCC---A---CAAGGGG---AGGCCAGGGAATTTT
>JN024275/B/US/1995/USPI90770EI3y95061pcWG2B1
TTTT---TA---GGGAA---GATCTGGCCTTCCC---A---CAAGGGG---AGGCCAGGGAATTTT
>JN024276/B/US/1995/USPI90770EI3y95061pcWG2B7
TTTT---TA---GGGAA---GATCTGGCCTTCCC---A---CAAGGGG---AGGCCAGGGAATTTT
>JN024277/B/US/1995/USPI90770EI3y95061pcWG2B10
TTTT---TA---GGGAA---GATCTGGCCTTCCC---A---CAAGGGG---AGGCCAGGGAATTTT
>JN024278/B/US/1995/USPI90770EI3y95061pcWG2B6
TTTT---TA---GGGAA---GATCTGGCCTTCCC---A---CAAGGGG---AGGCCAGGGAATTTT
>JN024279/B/US/1995/USPI90770EI3y95061pcWG2B9
TTTT---TA---GGGAA---GATCTGGCCTTCCC---A---CAAGGGG---AGGCCAGGGAATTTT
>JN024280/B/US/1995/USPI90770EI3y95061pcWG2B2
TTTT---TA---GGGAA---GATCTGGCCTTCCC---A---CAAGGGG---AGGCCAGGGAATTTT
>JN024281/B/US/1995/USPI90770EI3y95061pcWG2B5
TTTT---TA---GGGAA---GATCTGGCCTTCCC---A---CAAGGGG---AGGCCAGGGAATTTT
>JN024282/B/US/1995/USPI90770EI3y95061pcWG2B4
TTTT---TA---GGGAA---GATCTGGCCTTCCC---A---CAAGGGG---AGGCCAGGGAATTTT
>JN024284/B/US/1995/USPI90770EI12y95071pcWG2B12
TTTT---TA---GGGAA---GATCTGGCCTTCCC---A---CAAGGGG---AGGCCAGGGAATTTT
>JN024285/B/US/1995/USPI90770EI12y95071pcWG2B5
TTTT---TA---GGGAA---GATCTGGCCTTCCC---A---CAAGGGG---AGGCCAGGGAATTTT
>JN024286/B/US/1995/USPI90770EI12y95071pcWG2B3
TTTT---TA---GGGAA---GATCTGGCCTTCCC---A---CAAGGGG---AGGCCAGGGAATTTT
>JN024287/B/US/1995/USPI90770EI12y95071pcWG2B6
TTTT---TA---GGGAA---GATCTGGCCTTCCC---A---CAAGGGG---AGGCCAGGGAATTTT
>JN024288/B/US/1995/USPI90770EI12y95071pcWG2B4
TTTT---TA---GGGAA---GATCTGGCCTTCCC---A---CAAGGGG---AGGCCAGGGAATTTT
>JN024289/B/US/1995/USPI90770EI12y95071pcWG2B7
TTTT---TA---GGGAA---GATCTGGCCTTCCC---A---CAAGGGG---AGGCCAGGGAATTTT
>JN024290/B/US/1995/USPI90770EI12y95071pcWG2B1
TTTT---TA---GGGAA---GATCTGGCCTTCCC---A---CAAGGGG---AGGCCAGGGAATTTT
>JN024291/B/US/1995/USPI90770EI12y95071pcWG2B8
TTTT---TA---GGGAA---GATCTGGCCTTCCC---A---CAAGGGG---AGGCCAGGGAATTTT
>JN024292/B/US/1995/USPI90770EI12y95071pcWG2B2
TTTT---TA---GGGAA---GATCTGGCCTTCCC---A---CAAGGGG---AGGCCAGGGAATTTT
>JN024293/B/US/1995/USPI90770EI15y95071pcWG2B3
TTTT---TA---GGGAA---GATCTGGCCTTCCC---A---CAAGGGG---AGGCCAGGGAATTTT
>JN024294/B/US/1995/USPI90770EI15y95071pcWG2B5
TTTT---TA---GGGAA---GATCTGGCCTTCCC---A---CAAGGGG---AGGCCAGGGAATTTT
>JN024295/B/US/1995/USPI90770EI15y95071pcWG2B8
TTTT---TA---GGGAA---GATCTGGCCTTCCC---A---CAAGGGG---AGGCCAGGGAATTTT
>JN024296/B/US/1995/USPI90770EI15y95071pcWG2B10
TTTT---TA---GGGAA---GATCTGGCCTTCCC---A---CAAGGGG---AGGCCAGGGAATTTT
>JN024297/B/US/1995/USPI90770EI15y95071pcWG2B9
TTTT---TA---GGGAA---GATCTGGCCTTCCC---A---CAAGGGG---AGGCCAGGGAATTTT
>JN024298/B/US/1995/USPI90770EI15y95071pcWG2B4
TTTT---TA---GGGAA---GATCTGGCCTTCCC---A---CAAGGGG---AGGCCAGGGAATTTT
>JN024299/B/US/1995/USPI90770EI15y95071pcWG2B2
TTTT---TA---GGGAA---GATCTGGCCTTCCC---A---CAAGGGG---AGGCCAGGGAATTTT
>JN024300/B/US/1995/USPI90770EI15y95071pcWG2B7
TTTT---TA---GGGAA---GATCTGGCCTTCCC---A---CAAGGGG---AGGCCAGGGAATTTT
>JN024301/B/US/1995/USPI90770EI15y95071pcWG2B1
TTTT---TA---GGGAA---GATCTGGCCTTCCC---A---CAAGGGG---AGGCCAGGGAATTTT
>JN024302/B/US/1995/USPI90770EI15y95071pcWG2B6
TTTT---TA---GGGAA---GATCTGGCCTTCCC---A---CAAGGGG---AGGCCAGGGAATTTT
>JN024303/B/US/1995/USPI90770EI72y95091pcWG2B7
TTTT---TA---GGGAA---GATCTGGCCTTCCC---A---CAAGGGG---AGGCCAGGGAATTTT
>JN024304/B/US/1995/USPI90770EI72y95091pcWG2B2
TTTT---TA---GGGAA---GATCTGGCCTTCCC---A---CAAGGGG---AGGCCAGGGAATTTT
>JN024305/B/US/1995/USPI90770EI72y95091pcWG2B4
TTTT---TA---GGGAA---GATCTGGCCTTCCC---A---CAAGGGG---AGGCCAGGGAATTTT
>JN024306/B/US/1995/USPI90770EI72y95091pcWG2B1
TTTT---TA---GGGAA---GATCTGGCCTTCCC---A---CAAGGGG---AGGCCAGGGAATTTT
>JN024307/B/US/1995/USPI90770EI72y95091pcWG2B5
TTTT---TA---GGGAA---GATCTGGCCTTCCC---A---CAAGGGG---AGGCCAGGGAATTTT
>JN024308/B/US/1995/USPI90770EI72y95091pcWG2B10
TTTT---TA---GGGAA---GATCTGGCCTTCCC---A---CAAGGGG---AGGCCAGGGAATTTT
>JN024309/B/US/1995/USPI90770EI72y95091pcWG2B3
TTTT---TA---GGGAA---GATCTGGCCTTCCC---A---CAAGGGG---AGGCCAGGGAATTTT
>JN024310/B/US/1995/USPI90770EI72y95091pcWG2B8
TTTT---TA---GGGAA---GATCTGGCCTTCCC---A---CAAGGGG---AGGCCAGGGAATTTT
>JN024311/B/US/1995/USPI90770EI72y95091pcWG2B6
TTTT---TA---GGGAA---GATCTGGCCTTCCC---A---CAAGGGG---AGGCCAGGGAATTTT
>JN024312/B/US/1995/USPI90770EI72y95091pcWG2B9
TTTT---TA---GGGAA---GATCTGGCCTTCCC---A---CAAGGGG---AGGCCAGGGAATTTT
>JN024313/B/US/1995/USPI90770EI99y95101pcWG2B5
TTTT---TA---GGGAA---GATCTGGCCTTCCC---A---CAAGGGG---AGGCCAGGGAATTTT
>JN024314/B/US/1995/USPI90770EI99y95101pcWG2B9
TTTT---TA---GGGAA---GATCTGGCCTTCCC---A---CAAGGGG---AGGCCAGGGAATTTT
>JN024315/B/US/1995/USPI90770EI99y95101pcWG2B6
TTTT---TA---GGGAA---GATCTGGCCTTCCC---A---CAAGGGG---AGGCCAGGGAATTTT
>JN024316/B/US/1995/USPI90770EI99y95101pcWG2B8
TTTT---TA---GGGAA---GATCTGGCCTTCCC---A---CAAGGGG---AGGCCAGGGAATTTT
>JN024317/B/US/1995/USPI90770EI99y95101pcWG2B2
TTTT---TA---GGGAA---GATCTGGCCCTCCC---A---CAAGGGG---AGGCCAGGGAATTTT
>JN024318/B/US/1995/USPI90770EI99y95101pcWG2B3
TTTT---TA---GGGAA---GATCTGGCCTTCCC---A---CAAGGGG---AGGCCAGGGAATTTT
>JN024319/B/US/1995/USPI90770EI99y95101pcWG2B7
TTTT---TA---GGGAA---GATCTGGCCTTCCC---A---CAAGGGG---AGGCCAGGGAATTTT
>JN024320/B/US/1995/USPI90770EI99y95101pcWG2B1
TTTT---TA---GGGAA---GATCTGGCCTTCCC---A---CAAGGGG---AGGCCAGGGAATTTT
>JN024321/B/US/1995/USPI90770EI99y95101pcWG2B4
TTTT---TA---GGGAA---GATCTGGCCTTCCC---A---CAAGGGG---AGGCCAGGGAATTTT
>JN024322/B/US/1995/USPI90770EI129y95111pcWG2B9
TTTT---TA---GGGAA---GATCTGGCCTTCCC---A---CAAGGGG---AGGCCAGGGAATTTT
>JN024323/B/US/1995/USPI90770EI129y95111pcWG2B10
TTTT---TA---GGGAA---GATCTGGCCTTCCC---A---CAAGGGG---AGGCCAGGGAATTTT
>JN024324/B/US/1995/USPI90770EI129y95111pcWG2B6
TTTT---TA---GGGAA---GATCTGGCCTTCCC---A---CAAGGGG---AGGCCAGGGAATTTT
>JN024325/B/US/1995/USPI90770EI129y95111pcWG2B7
TTTT---TA---GGGAA---GATCTGGCCTTCCC---A---CAAGGGG---AGGCCAGGGAATTTT
>JN024326/B/US/1995/USPI90770EI129y95111pcWG2B2
TTTT---TA---GGGAA---GATCTGGCCTTCCC---A---TAAGGGG---AGGCCAGGGAATTTT
>JN024327/B/US/1995/USPI90770EI129y95111pcWG2B8
TTTT---TA---GGGAA---GATCTGGCCTTCCC---A---CAAGGGG---AGGCCAGGGAATTTT
>JN024328/B/US/1995/USPI90770EI129y95111pcWG2B3
TTTT---TA---GGGAA---GATCTGGCCTTCCC---A---CAAGGGG---AGGCCAGGGAATTTT
>JN024329/B/US/1995/USPI90770EI129y95111pcWG2B1
TTTT---TA---GGGAA---GATCTGGCCTTCCC---A---CAAGGGG---AGGCCAGGGAATTTT
>JN024330/B/US/1995/USPI90770EI129y95111pcWG2B4
TTTT---TA---GGGAA---GATCTGGCCTTCCC---A---CAAGGGG---AGGCCAGGGAATTTT
>JN024331/B/US/1996/USPI90770EI197y96011pcWG2B1
TTTT---TA---GGGAA---GATCTGGCCTTCCC---A---CAAGGGG---AGGCCAGGGAATTTT
>JN024332/B/US/1996/USPI90770EI197y96011pcWG2B6
TTTT---TA---GGGAA---GATCTGGCCTTCCC---A---CAAGGGG---AGGCCAGGGAATTTT
>JN024333/B/US/1996/USPI90770EI197y96011pcWG2B8
TTTT---TA---GGGAA---GATCTGGCCTTCCC---A---CAAGGGG---AGGCCAGGGAATTTT
>JN024334/B/US/1996/USPI90770EI197y96011pcWG2B9
TTTT---TA---GGGAA---GATCTGGCCTTCCC---A---CAAGGGG---AGGCCAGGGAATTTT
>JN024335/B/US/1996/USPI90770EI197y96011pcWG2B2
TTTT---TA---GGGAA---GATCTGGCCTTCCC---A---CAAGGGG---AGGCCAGGGAATCTT
>JN024336/B/US/1996/USPI90770EI197y96011pcWG2B7
TTTT---TA---GGGAA---GATCTGGCCTTCCC---A---CAAGGGG---AGGCCAGGGAATTTT
>JN024337/B/US/1996/USPI90770EI197y96011pcWG2B5
TTTT---TA---GGGAA---GATCTGGCCTTCCC---A---CAAGGGG---AGGCCAGGGAATTTT
>JN024338/B/US/1996/USPI90770EI197y96011pcWG2B3
TTTT---TA---GGGAA---GATCTGGCCTTCCC---A---CAAGGGG---AGGTCAGGGAATTTT
>JN024339/B/US/2005/USPI88403EI14y05121pcWG2B9
TTTT---TA---GGGAA---GATCTGGCCTTCCC---A---CAAGGGA---AGGCCAGGGAATTTT
>JN024340/B/US/2005/USPI88403EI14y05121pcWG2B5
TTTT---TA---GGGAA---GATCTGGCCTTCCC---A---CAAGGGA---AGGCCAGGGAATTTT
>JN024341/B/US/2005/USPI88403EI14y05121pcWG2B2
TTTT---TA---GGGAA---GATCTGGCCTTCCC---A---CAAGGGA---AGGCCAGGGAATTTT
>JN024342/B/US/2005/USPI88403EI14y05121pcWG2B6
TTTT---TA---GGGAA---GATCTGGCCTTCCC---A---CAAGGGA---AGGCCAGGGAATTTT
>JN024343/B/US/2005/USPI88403EI14y05121pcWG2B4
TTTT---TA---GGGAA---GATCTGGCCTTCCC---A---CAAGGGA---AGGCCAGGGAATTTT
>JN024344/B/US/2005/USPI88403EI14y05121pcWG2B7
TTTT---TA---GGGAA---GATCTGGCCTTCCC---A---CAAGGGA---AGGCCAGGGAATTTT
>JN024345/B/US/2005/USPI88403EI14y05121pcWG2B1
TTTT---TA---GGGAA---GATCTGGCCTTCCC---A---CAAGGGA---AGGCCAGGGAATTTT
>JN024346/B/US/2005/USPI88403EI14y05121pcWG2B10
TTTT---TA---GGGAA---GATCTGGCCTTCCC---A---CAAGGGA---AGGCCAGGGAATTTT
>JN024347/B/US/2005/USPI88403EI14y05121pcWG2B8
TTTT---TA---GGGAA---GATCTGGCCTTCCC---A---CAAGGGA---AGGCCAGGGAATTTT
>JN024348/B/US/2005/USPI88403EI14y05121pcWG2B3
TTTT---TA---GGGAA---GATCTGGCCTTCCC---A---CAAGGGA---AGGCCAGGGAATTTT
>JN024349/B/US/2005/USPI38417EI25y05051pcWG2B4
TTTT---TA---GGGAA---AATCTGGCCTTCCC---A---CAAGGGA---AGGCCAGGAAATTTT
>JN024350/B/US/2005/USPI38417EI25y05051pcWG2B1
TTTT---TA---GGGAA---AATCTGGCCTTCCC---A---CAAGGGA---AGGCCAGGAAATTTT
>JN024351/B/US/2005/USPI38417EI25y05051pcWG2B5
TTTT---TA---GGGAA---AATCTGGCCTTCCC---A---CAAGGGA---AGGCCAGGAAATTTT
>JN024352/B/US/2005/USPI38417EI25y05051pcWG2B2
TTTT---TA---GGGAA---AATCTGGCCTTCCC---A---CAAGGGA---AGGCCAGGAAATTTT
>JN024353/B/US/2005/USPI38417EI25y05051pcWG2B3
TTTT---TA---GGGAA---AATCTGGCCTTCCC---A---CAAGGGA---AGGCCAGGAAATTTT
>JN024354/B/US/2005/USPI38417EI33y05051pcWG2B4
TTTT---TA---GGGAA---AATCTGGCCTTCCC---A---CAAGGGA---AGGCCAGGAAATTTT
>JN024355/B/US/2005/USPI38417EI33y05051pcWG2B11
TTTT---TA---GGGAA---AATCTGGCCTTCCC---A---CAAGGGA---AGGCCAGGAAATTTT
>JN024356/B/US/2005/USPI38417EI33y05051pcWG2B16
TTTT---TA---GGGAA---AATCTGGCCTTCCC---A---CAAGGGA---AGGCCAGGAAATTTT
>JN024357/B/US/2005/USPI38417EI33y05051pcWG2B12
TTTT---TA---GGGAA---AATCTGGCCTTCCC---A---CAAGGGA---AGGCCAGGAAATTTT
>JN024358/B/US/2005/USPI38417EI33y05051pcWG2B1
TTTT---TA---GGGAA---AATCTGGCCTTCCC---A---CAAGGGA---AGGCCAGGAAATTTT
>JN024359/B/US/2005/USPI38417EI33y05051pcWG2B6
TTTT---TA---GGGAA---AATCTGGCCTTCCC---A---CAAGGGA---AGGCCAGGAAATTTT
>JN024360/B/US/2005/USPI38417EI33y05051pcWG2B17
TTTT---TA---GGGAA---AATCTGGCCTTCCC---A---CAAGGGA---AGGCCAGGAAATTTT
>JN024361/B/US/2005/USPI38417EI33y05051pcWG2B7
TTTT---TA---GGGAA---AATCTGGCCTTCCC---A---CAAGGGA---AGGCCAGGAAATTTT
>JN024362/B/US/2005/USPI38417EI33y05051pcWG2B13
TTTT---TA---GGGAA---AATCTGGCCTTCCC---A---CAAGGGA---AGGCCAGGAAATTTT
>JN024363/B/US/2005/USPI38417EI33y05051pcWG2B2
TTTT---TA---GGGAA---AATCTGGCCTTCCC---A---CAAGGGA---AGGCCAGGAAATTTT
>JN024364/B/US/2005/USPI38417EI40y05051pcWG2B5
TTTT---TA---GGGAA---AATCTGGCCTTCCC---A---CAAGGGA---AGGCCAGGAAATTTT
>JN024365/B/US/2005/USPI38417EI40y05051pcWG2B10
TTTT---TA---GGGAA---AATCTGGCCTTCCC---A---CAAGGGA---AGGCCAGGAAATTTT
>JN024366/B/US/2005/USPI38417EI40y05051pcWG2B2
TTTT---TA---GGGAA---AATCTGGCCTTCCC---A---CAAGGGA---AGGCCAGGAAATTTT
>JN024367/B/US/2005/USPI38417EI40y05051pcWG2B7
TTTT---TA---GGGAA---AATCTGGCCTTCCC---A---CAAGGGA---AGGCCAGGAAATTTT
>JN024368/B/US/2005/USPI38417EI40y05051pcWG2B1
TTTT---TA---GGGAA---AATCTGGCCTTCCC---A---CAAGGGA---AGGCCAGGAAATTTT
>JN024369/B/US/2005/USPI38417EI40y05051pcWG2B11
TTTT---TA---GGGAA---AATCTGGCCTTCCC---A---CAAGGGA---AGGCCAGGAAATTTT
>JN024370/B/US/2005/USPI38417EI40y05051pcWG2B12
TTTT---TA---GGGAA---AATCTGGCCTTCCC---A---CAAGGGA---AGGCCAGGAAATTTT
>JN024371/B/US/2005/USPI38417EI40y05051pcWG2B6
TTTT---TA---GGGAA---AATCTGGCCTTCCC---A---CAAGGGA---AGGCCAGGAAATTTT
>JN024372/B/US/2005/USPI38417EI40y05051pcWG2B9
TTTT---TA---GGGAA---AATCTGGCCTTCCC---A---CAAGGGA---AGGCCAGGAAATTTT
>JN024373/B/US/2005/USPI38417EI40y05051pcWG2B3
TTTT---TA---GGGAA---AATCTGGCCTTCCC---A---CAAGGGA---AGGCCAGGAAATTTT
>JN024374/B/US/2005/USPI38417EI40y05051pcWG2B4
TTTT---TA---GGGAA---AATCTGGCCTTCCC---A---CAAGGGA---AGGCCAGGAAATTTT
>JN024375/B/US/2005/USPI38417EI40y05051pcWG2B8
TTTT---TA---GGGAA---AATCTGGCCTTCCC---A---CAAGGGA---AGGCCAGGAAATTTT
>JN024376/B/US/2005/USPI38417EI53y05061pcWG2B7
TTTT---TA---GGGAA---AATCTGGCCTTCCC---A---CAAGGGA---AGGCCAGGAAATTTT
>JN024377/B/US/2005/USPI38417EI53y05061pcWG2B5
TTTT---TA---GGGAA---AATCTGGCCTTCCC---A---CAAGGGA---AGGCCAGGAAATTTT
>JN024378/B/US/2005/USPI38417EI53y05061pcWG2B8
TTTT---TA---GGGAA---AATCTGGCCTTCCC---A---CAAGGGA---AGGCCAGGAAATTTT
>JN024379/B/US/2005/USPI38417EI53y05061pcWG2B1
TCTT---TA---GGGAA---AATCTGGCCTTCCC---A---CAAGGGA---AGGCCAGGAAATTTT
>JN024380/B/US/2005/USPI38417EI53y05061pcWG2B9
TTTT---TA---GGGAA---AATCTGGCCTTCCC---A---CAAGGGA---AGGCCAGGAAATTTT
>JN024381/B/US/2005/USPI38417EI53y05061pcWG2B4
TTTT---TA---GGGAA---AATCTGGCCTTCCC---A---CAAGGGA---AGGCCAGG-AATTTT
>JN024382/B/US/2005/USPI38417EI53y05061pcWG2B6
TTTT---TA---GGGAA---AATCTGGCCTTCCC---A---CAAGGGA---AGGCCAGGAAATTTT
>JN024383/B/US/2005/USPI38417EI53y05061pcWG2B2
TTTT---TA---GGGAA---AATCTGGCCTTCCC---A---CAAGGGA---AGGCCAGGAAATTTT
>JN024384/B/US/2005/USPI38417EI53y05061pcWG2B10
TTTT---TA---GGGAA---AATCTGGCCTTCCC---A---CAAGGGA---AGGCCAGGAAATTTT
>JN024385/B/US/2005/USPI38417EI53y05061pcWG2B3
TTTT---TA---GGGAA---AATCTGGCCTTCCC---A---CAAGGGA---AGGCCAGGAAATTTT
>JN024386/B/US/2005/USPI38417EI83y05071pcWG2B4
TTTT---TA---GGGAA---AATCTGGCCTTCCC---A---CAAGGGA---AGGCCAGGAAATTTT
>JN024387/B/US/2005/USPI38417EI83y05071pcWG2B12
TTTT---TA---GGGAA---AATCTGGCCTTCCC---A---CAAGGGA---AGGCCAGGAAATTTT
>JN024388/B/US/2005/USPI38417EI83y05071pcWG2B3
TTTT---TA---GGGAA---AATCTGGCCTTCCC---A---CAAAGGA---AGGCCAGGAAATTTT
>JN024389/B/US/2005/USPI38417EI83y05071pcWG2B6
TTTT---TA---GGGAA---AATCTGGCCTTCCC---A---CAAGGGA---AGGCCAGGAAATTTT
>JN024390/B/US/2005/USPI38417EI83y05071pcWG2B11
TTTT---TA---GGGAA---AATCTGGCCTTCCC---A---CAAGGGA---AGGCCAGGAAATTTT
>JN024391/B/US/2005/USPI38417EI83y05071pcWG2B7
TTTT---TA---GGGAA---AATCTGGCCTTCCC---A---CAAGGGA---AGGCCAGGAAATTTT
>JN024392/B/US/2005/USPI38417EI83y05071pcWG2B15
TTTT---TA---GGGAA---AATCTGGCCTTCCC---A---CAAGGGA---AGGCCAGGAAATTTT
>JN024393/B/US/2005/USPI38417EI83y05071pcWG2B13
TTTT---TA---GGGAA---AATCTGGCCTTCCC---A---CAAGGGA---AGGCCAGGAAATTTT
>JN024394/B/US/2005/USPI38417EI83y05071pcWG2B5
TTTT---TA---GGGAA---AATCTGGCCTTCCC---A---CAAGGGA---AGGCCAGGAAATTTT
>JN024395/B/US/2005/USPI38417EI83y05071pcWG2B8
TTTT---TA---GGGAA---AATCTGGCCTTCCC---A---CAAGGGA---AGGCCAGGAAATTTT
>JN024396/B/US/2005/USPI38417EI112y05081pcWG2B29
TTTT---TA---GGGAA---AATCTGGCCTTCCC---A---CAAGGGA---AGGCCAGGAAATTTT
>JN024397/B/US/2005/USPI38417EI112y05081pcWG2B35
TTTT---TA---GGGAA---AATCTGGCCTTCCC---A---CAAGGGA---AGGCCAGGAAATTTT
>JN024398/B/US/2005/USPI38417EI112y05081pcWG2B26
TTTT---TA---GGGAA---AATCTGGCCTTCCC---A---CAAGGGA---AGGCCAGGAAATTTT
>JN024399/B/US/2005/USPI38417EI112y05081pcWG2B27
TTTT---TA---GGGAA---AATCTGGCCTTCCC---A---CAAGGGA---AGGCCAGGAAATTTT
>JN024400/B/US/2005/USPI38417EI112y05081pcWG2B31
TTTT---TA---GGGAA---AATCTGGCCTTCCC---A---CAAGGGA---AGGCCAGGAAATTTT
>JN024401/B/US/2005/USPI38417EI112y05081pcWG2B32
TTTT---TA---GGGAA---AATCTGGCCTTCCC---A---CAAGGGA---AGGCCAGGAAATTTT
>JN024402/B/US/2005/USPI38417EI112y05081pcWG2B28
TTTT---TA---GGGAA---AATCTGGCCTTCCC---A---CAAGGGA---AGGCCAGGAAATTTT
>JN024403/B/US/2005/USPI38417EI112y05081pcWG2B33
TTTT---TA---GGGAA---AATCTGGCCTTCCC---A---CAAGGGA---AGGCCAGGAAATTTT
>JN024404/B/US/2005/USPI38417EI112y05081pcWG2B34
TTTT---TA---GGGAA---AATCTGGCCTTCCC---A---CAAGGGA---AGGCCAGGAAATTTT
>JN024405/B/US/2005/USPI38417EI140y05091pcWG2B4
TTTT---TA---GGGAA---AATCTGGCCTTCCC---A---CAAGGGA---AGGCCAGGAAATTTT
>JN024406/B/US/2005/USPI38417EI140y05091pcWG2B12
TTTT---TA---GGGAA---AATCTGGCCTTCCC---A---CAAGGGG---AGGCCAGGAAATTTT
>JN024407/B/US/2005/USPI38417EI140y05091pcWG2B3
TTTT---TA---GGGAA---AATCTGGCCTTCCC---A---CAAAGGA---AGGCCAGGAAATTTT
>JN024408/B/US/2005/USPI38417EI140y05091pcWG2B6
TTTT---TA---GGGAA---AATCTGGCCTTCCC---A---CAAGGGA---AGGCCAGGAAATTTT
>JN024409/B/US/2005/USPI38417EI140y05091pcWG2B10
TTTT---TA---GGGAA---AATCTGGCCTTCCC---A---CAAGGGG---AGGCCAGGAAATTTT
>JN024410/B/US/2005/USPI38417EI140y05091pcWG2B9
TTTT---TA---GGGAA---AATCTGGCCTTCCC---A---CAAGGGA---AGGCCAGGAAATTTT
>JN024411/B/US/2005/USPI38417EI140y05091pcWG2B5
TTTT---TA---GGGAA---AATCTGGCCTTCCC---A---CAAGGGA---AGGCCAGGAAATTTT
>JN024412/B/US/2005/USPI38417EI140y05091pcWG2B1
TTTT---TA---GGGAA---AATCTGGCCTTCCC---A---CAAAGGA---AGGCCAGGAAATTTT
>JN024413/B/US/2005/USPI38417EI140y05091pcWG2B2
TTTT---TA---GGGAA---AATCTGGCCTTCCC---A---CAAGGGA---AGGCCAGGAAATTTT
>JN024414/B/US/2005/USPI38417EI140y05091pcWG2B13
TTTT---TA---GGGAA---AATCTGGCCTTCCC---A---CAAGGGA---AGGCCAGGAAATTTT
>JN024415/B/US/2005/USPI38417EI243y05121pcWG2B10
TTTT---TA---GGGAA---AATCTGGCCTTCCC---A---CAAGGGA---AGGCCAGGGAATTTT
>JN024416/B/US/2005/USPI38417EI243y05121pcWG2B4
TTTT---TA---GGGAA---AATCTGGCCTTCCC---A---CAAGGGG---AGGCCAGGAAATTTT
>JN024417/B/US/2005/USPI38417EI243y05121pcWG2B7
TTTT---TA---GGGAA---AATCTGGCCTTCCC---A---CAAAGGA---AGGCCAGGAAATTTT
>JN024418/B/US/2005/USPI38417EI243y05121pcWG2B6
TTTT---TA---GGGAA---AATCTGGCCTTCCC---A---CAAGGGC---AGGCCAGGAAATTTT
>JN024419/B/US/2005/USPI38417EI243y05121pcWG2B5
TTTT---TA---GGGAA---AATCTGGCCTTCCC---A---CAAGGGG---AGGCCAGGAAATTTT
>JN024420/B/US/2005/USPI38417EI243y05121pcWG2B2
TTTT---TA---GGGAA---AATCTGGCCTTCCC---A---CAAGGGG---AGGCCAGGAAATTTT
>JN024421/B/US/2005/USPI38417EI243y05121pcWG2B8
TTTT---TA---GGGAA---AATCTGGCCTTCCC---A---CAAAGGA---AGGCCAGGAAATTTT
>JN024422/B/US/1996/USPI55751EI18y96071pcWG2B2
TTTT---TA---GGGAA---GATCTGGCCTTCCT---C---CAAGGGA---AGGCCAGGGAATTTT
>JN024423/B/US/1996/USPI55751EI18y96071pcWG2B1
TTTT---TA---GGGAA---GATCTGGCCTTCCT---C---CAAGGGA---AGGCCAGGGAATTTT
>JN024424/B/US/1996/USPI55751EI18y96071pcWG2B5
TTTT---TA---GGGAA---GATCTGGCCTTCCT---C---CAAGGGA---AGGCCAGGGAATTTT
>JN024425/B/US/1996/USPI55751EI18y96071pcWG2B6
TTTT---TA---GGGAA---GATCTGGCCTTCCT---C---CAAGGGA---AGGCCAGGGAATTTT
>JN024426/B/US/1996/USPI55751EI18y96071pcWG2B3
TTTT---TA---GGGAA---GATCTGGCCTTCCT---C---CAAGGGA---AGGCCAGGGAATTTT
>JN024427/B/US/1996/USPI55751EI32y96071pcWG2B9
TTTT---TA---GGGAA---GATCTGGCCTTCCT---C---CAAGGGA---GGGCCAGGGAATTTT
>JN024428/B/US/1996/USPI55751EI32y96071pcWG2B15
TTTT---TA---GGGAA---GATCTGGCCTTCCT---C---CAAGGGA---AGGCCAGGGAATTTT
>JN024429/B/US/1996/USPI55751EI32y96071pcWG2B2
TTTT---TA---GGGAA---GATCTGGCCTTCCT---C---CAAGGGA---AGGCCAGGGAATTTT
>JN024430/B/US/1996/USPI55751EI32y96071pcWG2B6
TTTT---TA---GGGAA---GATCTGGCCTTCCT---C---CAAGGGA---AGGCCAGGGAATTTT
>JN024431/B/US/1996/USPI55751EI32y96071pcWG2B16
TTTT---TA---GGGAA---GATCTGGCCTTCCT---C---CAAGGGA---AGGCCAGGGAATTTT
>JN024432/B/US/1996/USPI55751EI32y96071pcWG2B18
TTTT---TA---GGGAA---GATCTGGCCTTCCT---C---CAAGGGA---AGGCCAGGGAATTTT
>JN024434/B/US/1996/USPI55751EI32y96071pcWG2B17
TTTT---TA---GGGAA---GATCTGGCCTTCCT---C---CAAGGGA---AGGCCAGGGAATTTT
>JN024435/B/US/1996/USPI55751EI32y96071pcWG2B5
TTTT---TA---GGGAA---GATCTGGCCTTCCT---C---CAAGGGA---AGGCCAGGGAATTTT
>JN024436/B/US/2005/USPI55751EI3343y05081pcWG2B10
TTTT---TA---GGGAA---GATCTGGCCTTCCT---C---CAAGGGA---AGGCCAGGGAATTTT
>JN024437/B/US/2005/USPI55751EI3343y05081pcWG2B3
TTTT---TA---GGGAA---GATCTGGCCTTCCT---C---CAAGGGA---AGGCCAGGGAATTTT
>JN024438/B/US/2005/USPI55751EI3343y05081pcWG2B4
TTTTT--TA---GGGAA---GATCTGGCCTTCCT---C---CAAGGGA---AGGCCAGGGAATTTT
>JN024439/B/US/2005/USPI55751EI3343y05081pcWG2B9
TTTT---TA---GGGAA---GATCTGGCCTTCCT---C---CAAGGGA---AGGCCAGGGAATTTT
>JN024440/B/US/2005/USPI55751EI3343y05081pcWG2B2
TTTT---TA---GGGAA---GATCTGGCCTTCCT---C---CAAGGGA---AGGCCAGGGAATTTT
>JN024441/B/US/2005/USPI55751EI3343y05081pcWG2B5
TTTT---TA---GGGAA---GATCTGGCCTTCCT---C---CAAGGGA---AGGCCAGGGAATTTT
>JN024442/B/US/2005/USPI55751EI3343y05081pcWG2B1
TTTT---TA---GGGAA---GATCTGGCCTTCCT---C---CAAGGGA---AGGCCAGGGAATTTT
>JN024443/B/US/2005/USPI55751EI3394y05101pcWG2B2
TTTT---TA---GGGAA---GATCTGGCCTTCCT---C---CAAGGGA---AGGCCAGGGAATTTT
>JN024444/B/US/2005/USPI55751EI3394y05101pcWG2B6
TTTT---TA---GGGAA---GATCTGGCCTTCCT---C---CAAGGGA---AGGCCAGGGAATTTT
>JN024445/B/US/2005/USPI55751EI3394y05101pcWG2B1
TTTT---TA---GGGAA---GATCTGGCCTTCCT---C---CAAGGGA---AGGCCAGGGAATTTT
>JN024446/B/US/2005/USPI55751EI3394y05101pcWG2B7
TTTT---TA---GGGAA---GATCTGGCCTTCCT---C---CAAGGGA---AGGCCAGGGAATTTT
>JN024447/B/US/2005/USPI55751EI3394y05101pcWG2B4
TTTT---TA---GGGAA---GATCTGGCCTTCCT---C---CAAGGGA---AGGCCAGGGAATTTT
>JN024448/B/US/2005/USPI55751EI3394y05101pcWG2B5
TTTT---TA---GGGAA---GATCTGGCCTTCCT---C---CAAGGGA---AGGCCAGGGAATTTT
>JN024449/B/US/2005/USPI55751EI3394y05101pcWG2B3
TTTT---TA---GGGAA---GATCTGGCCTTCCT---C---CAAGGGA---AGGCCAGGGAATTTT
>JN024450/B/US/2005/USPI38051EI3y05121pcWG2B1
TTTT---TA---GGGAA---GATCTGGCCTTCCC---A---CAAGGGA---AGGCCAGGGAATTTT
>JN024451/B/US/2005/USPI38051EI3y05121pcWG2B2
TTTT---TA---GGGAA---GATCTGGCCTTCCC---A---CAAGGGA---AGGCCAGGGAATTTT
>JN024452/B/US/2005/USPI38051EI3y05121pcWG2B7
TTTT---TA---GGGAA---GATCTGGCCTTCCC---A---CAAGGGA---AGGCCAGGGAATTTT
>JN024453/B/US/2005/USPI38051EI3y05121pcWG2B9
TTTT---TA---GGGAA---GATCTGGCCTTCCC---A---CAAGGGA---AGGCCAGGGAATTTT
>JN024454/B/US/2005/USPI38051EI3y05121pcWG2B3
TTTT---TA---GGGAA---GATCTGGCCTTCCC---A---CAAGGGA---AGGCCAGGGAATTTT
>JN024455/B/US/2005/USPI38051EI3y05121pcWG2B6
TTTT---TA---GGGAA---GATCTGGCCTTCCC---A---CAAGGGA---AGGCCAGGGAATTTT
>JN024456/B/US/2005/USPI38051EI3y05121pcWG2B10
TTTT---TA---GGGAA---GATCTGGCCTTCCC---A---CAAGGGA---AGGCCAGGGAATTTT
>JN024457/B/US/2005/USPI38051EI3y05121pcWG2B8
TTTT---TA---GGGAA---GATCTGGCCTTCCC---A---CAAGGGA---AGGCCAGGGAATTTT
>JN024458/B/US/2005/USPI38051EI3y05121pcWG2B4
TTTT---TA---GGGAA---GATCTGGCCTTCCC---A---CAAGGGA---AGGCCAGGGAATTTT
>JN024459/B/US/2005/USPI51550EI3285y05051pcWG2B1
TTTT---TA---GGGAA---AATCTGGCCTTCCC---A---CAAGGGA---AGGCCAGGAAATTTT
>JN024460/B/US/2005/USPI51550EI3285y05051pcWG2B6
TTTT---TA---GGGAA---AATCTGGCCTTCCC---G---CAAGGGA---AGGCCAGGAAATTTT
>JN024461/B/US/2005/USPI51550EI3285y05051pcWG2B10
TTTT---TA---GGGAA---AATCTGGCCTTCCT---A---CAAGGGA---AGGCCAGGAAATTTT
>JN024462/B/US/2005/USPI51550EI3285y05051pcWG2B3
TTTT---TA---GGGAA---AATCTGGCCTTCCC---A---CAAGGGA---AGGCCAGGAAATTTT
>JN024463/B/US/2005/USPI51550EI3285y05051pcWG2B4
TTTT---TA---GGGAA---AATCTGGCCTTCCC---A---CAAGGGA---AGGCCAGGAAATTTT
>JN024464/B/US/2005/USPI51550EI3285y05051pcWG2B9
TTTT---TA---GGGAA---AATCTGGCCTTCCC---A---CAAGGGA---AGGCCAGGAAATTTT
>JN024465/B/US/2005/USPI51550EI3285y05051pcWG2B5
TTTT---TA---GGGAA---AATCTGGCCTTCCC---A---CAAGGGA---AGGCCAGGAAATTTT
>JN024467/B/US/2005/USPI51550EI3285y05051pcWG2B7
TTTT---TA---GGGAA---AATCTGGCCTTCCC---A---CAAGGGA---AGGCCAGGAAATTTT
>JN024468/B/US/2005/USPI51550EI3285y05051pcWG2B2
TTTT---TA---GGGAA---AATCTGGCCTTCCT---A---CAAGGGA---AGGCCAGGAAATTTT
>JN024469/B/US/2005/USPI11286EI13y05091pcWG2B1
TTTT---TA---GGGAA---GATCTGGCCTTCCT---C---CAAGGGA---AGGCCAGGGAATTTT
>JN024470/B/US/2005/USPI11286EI13y05091pcWG2B12
TTTT---TA---GGGAA---GATCTGGCCTTCCT---C---CAAGGGA---AGGCCAGGGAATTTT
>JN024471/B/US/2005/USPI11286EI13y05091pcWG2B13
TTTT---TA---GGGAA---GATCTGGCCTTCCT---C---CAAGGGA---AGGCCAGGGAATTTT
>JN024472/B/US/2005/USPI11286EI13y05091pcWG2B7
TTTT---TA---GGGAA---GATCTGGCCTTCCT---C---CAAGGGA---AGGCCAGGGAATTTT
>JN024474/B/US/2005/USPI11286EI13y05091pcWG2B9
TTTT---TA---GGGAA---GATCTGGCCTTCCT---C---CAAGGGA---AGGCCAGGGAATTTT
>JN024475/B/US/2005/USPI11286EI13y05091pcWG2B10
TTTT---TA---GGGAA---GATCTGGCCTTCCT---C---CAAGGGA---AGGCCAGGGAATTTT
>JN024476/B/US/2005/USPI11286EI13y05091pcWG2B8
TTTT---TA---GGGAA---GATCTGGCCTTCCT---C---CAAGGGA---AGGCCAGGGAATTTT
>JN024477/B/US/2005/USPI11286EI13y05091pcWG2B15
TTTT---TA---GGGAA---GATCTGGCCTTCCT---C---CAAGGGA---AGGCCAGGGAATTTT
>JN024478/B/US/2005/USPI11286EI18y05091pcWG2B9
TTTT---TA---GGGAA---GATCTGGCCTTCCT---C---CAAGGGA---AGGCCAGGGAATTTT
>JN024479/B/US/2005/USPI11286EI18y05091pcWG2B2
TTTT---TA---GGGAA---GATCTGGCCTTCCT---C---CAAGGGA---AGGCCAGGGAATTTT
>JN024481/B/US/2005/USPI11286EI18y05091pcWG2B5
TTTT---TA---GGGAA---GATCTGGCCTTCCT---C---CAAGGGA---AGGCCAGGGAATTTT
>JN024482/B/US/2005/USPI11286EI18y05091pcWG2B8
TTTT---TA---GGGAA---GATCTGGCCTTCCT---C---CAAGGGA---AGGCCAGGGAATTTT
>JN024483/B/US/2005/USPI11286EI18y05091pcWG2B3
TTTT---TA---GGGAA---GATCTGGCCTTCCT---C---CAAGGGA---AGGCCGGGGAATTTT
>JN024484/B/US/2005/USPI11286EI18y05091pcWG2B1
TTTT---TA---GGGAA---GATCTGGCCTTCCT---C---CAAGGGA---AGGCCAGGGAATTTT
>JN024485/B/US/2005/USPI11286EI26y05091pcWG2B5
TTTT---TA---GGGAA---GATCTGGCCTTCCT---C---CAAGGGA---AGGCCAGGGAATTTT
>JN024486/B/US/2005/USPI11286EI26y05091pcWG2B8
TTTT---TA---GGGAA---GATCTGGCCTTCCT---C---CAAGGGA---AGGCCAGGGAATTTT
>JN024487/B/US/2005/USPI11286EI26y05091pcWG2B7
TTTT---TA---GGGAA---GATCTGGCCTTCCT---C---CAAGGGA---AGGCCAGGGAATTTT
>JN024488/B/US/2005/USPI11286EI26y05091pcWG2B6
TTTT---TA---GGGAA---GATCTGGCCTTCCT---C---CAAGGGA---AGGCCAGGGAATTTT
>JN024489/B/US/2005/USPI11286EI26y05091pcWG2B4
TTTT---TA---GGGAA---GATCTGGCCTTCCT---C---CAAGGGA---AGGCCAGGGAATTTT
>JN024490/B/US/2005/USPI11286EI26y05091pcWG2B2
TTTT---TA---GGGAA---GATCTGGCCTTCCT---C---CAAGGGA---AGGCCAGGGAATTTT
>JN024491/B/US/2005/USPI11286EI26y05091pcWG2B1
TTTT---TA---GGGAA---GATCTGGCCTTCCT---C---CAAGGGA---AGGCCAGGGAATTTT
>JN024492/B/US/2005/USPI11286EI26y05091pcWG2B3
TTTT---TA---GGGAA---GATCTGGCCTTCCT---C---CAAGGGA---AGGCCAGGGAATTTT
>JN024493/B/US/2005/USPI83747EI57y05021pcWG2B13
TTTT---TA---GGGAA---AATCTGGCCTTCCC---A---CAAGGGA---AGGCCAGGGAATTTT
>JN024494/B/US/2005/USPI83747EI57y05021pcWG2B14
TTTT---TA---GGGAA---AATCTGGCCTTCCC---A---CAAGGGA---AGGCCAGGGAATTTT
>JN024495/B/US/2005/USPI83747EI98y05031pcWG2B12
TTTT---TA---GGGAA---AATCTGGCCTTCCC---A---CAAGGGA---AGGCCAGGGAATTTT
>JN024496/B/US/2004/USPI71101EI21y04061pcWG2B10
TTTT---TA---GGGAA---GATCTGGCCTTCCC---A---CAAGGGA---AGGCCAGGGAATTTT
>JN024497/B/US/2004/USPI71101EI21y04061pcWG2B8
TTTT---TA---GGGAA---GATCTGGCCTTCCC---A---CAAGGGA---AGGCCAGGGAATTTT
>JN024498/B/US/1995/USPI90770EI129y95111pcWG2B11
TTTT---TA---GGGAA---GATCTGGCCTTCCC---A---CAAGGGG---AGGCCAGGGAATTTT
>JN024499/B/US/1996/USPI90770EI197y96011pcWG2B11
TTTT---TA---GGGAA---GATCTGGCCTTCCC---A---CAAGGGG---AGGCCAGGGAATTTT
>JN024500/B/US/1996/USPI90770EI197y96011pcWG2B4
TTTT---TA---GGGAA---GATCTGGCCTTCCC---A---CAAGGGG---AGGCCAGGGAATTTT
>JN024501/B/US/1996/USPI55751EI18y96071pcWG2B10
TTTT---TA---GGGAA---GATCTGGCCTTCCT---C---CAAGGGA---AGGCCAGGGAATTTT
>JN024502/B/US/1996/USPI55751EI18y96071pcWG2B11
TTTT---TA---GGGAA---GATCTGGCCTTCCT---C---CAAGGGA---AGGCCAGGGAATTTT
>JN024503/B/US/1996/USPI55751EI18y96071pcWG2B7
TTTT---TA---GGGAA---GATCTGGCCTTCCT---C---CAAGGGA---AGGCCAGGGAATTTT
>JN024504/B/US/1996/USPI55751EI18y96071pcWG2B8
TTTT---TA---GGGAA---GATCTGGCCTTCCT---C---CAAGGGA---AGGCCAGGGAATTTT
>JN024505/B/US/1996/USPI55751EI18y96071pcWG2B9
TTTT---TA---GGGAA---GATCTGGCCTTCCT---C---CAAGGGA---AGGCCAGGGAATTTT
>JN024506/B/US/2005/USPI55751EI3343y05081pcWG2B6
TTTT---TA---GGGAA---GATCTGGCCTTCCT---C---CAAGGGA---AGGCCAGGGAATTTT
>JN024507/B/US/2005/USPI55751EI3343y05081pcWG2B7
TTTT---TA---GGGAA---GATCTGGCCTTCCT---C---CAAGGGA---AGGCCAGGGAATTTT
>JN024508/B/US/2005/USPI55751EI3343y05081pcWG2B8
TTTT---TA---GGGAA---GATCTGGCCTTCCT---C---CAAGGGA---AGGCCAGGGAATTTT
>JN024509/B/US/2005/USPI55751EI3394y05101pcWG2B8
TTTT---TA---GGGAA---GATCTGGCCTTCCT---C---CAAGGGA---AGGCCAGGGAATTTT
>JN024510/B/US/2005/USPI55751EI3394y05101pcWG2B9
TTTT---TA---GGGAA---GATCTGGCCTTCCT---C---CAAGGGA---AGGCCAGGGAATTTT
>JN024511/B/US/2004/USPI71101EI44y04071pcWG2B10
TTTT---TA---GGGAA---GATCTGGCCTTCCC---A---CAAGGGA---AGGCCAGGGAATTTT
>JN024512/B/US/2004/USPI71101EI127y04091pcWG2B1
TTTT---TA---GGGAA---GATCTGGCCTTCCC---A---CAAGGGA---AGGCCAGGGAATTTT
>JN024513/B/US/2004/USPI71101EI127y04091pcWG2B10
TTTT---TA---GGGAA---GATCTGGCCTTCCC---A---CAAGGGA---AGGCCAGGGAATTTT
>JN024514/B/US/2004/USPI71101EI127y04091pcWG2B2
TTTT---TA---GGAAA---GATCTGGCCTTCCC---A---CAAGGGA---AGGCCAGGGAATTTT
>JN024515/B/US/2004/USPI71101EI127y04091pcWG2B3
TTTT---TA---GGGAA---GATCTGGCCTTCCC---A---CAAGGGA---AGGCCAGGGAATTTT
>JN024516/B/US/2004/USPI71101EI127y04091pcWG2B4
TTTT---TA---GGGAA---GATCTGGCCTTCCC---A---CAAGGGA---AGGCCAGGGAATTTT
>JN024517/B/US/2004/USPI71101EI127y04091pcWG2B5
TTTT---TA---GGGAA---GATCTGGCCTTCCC---A---CAAGGGA---AGGCCAGGGAATTTT
>JN024518/B/US/2004/USPI71101EI127y04091pcWG2B7
TTTT---TA---GGGAA---GATCTGGCCTTCCC---A---CAAGGGA---AGGCCAGGGAATTTT
>JN024519/B/US/2004/USPI71101EI127y04091pcWG2B8
TTTT---TA---GGGAA---GATCTGGCCTTCCC---A---CAAGGGA---AGGCCAGGGAATTTT
>JN024520/B/US/2004/USPI71101EI127y04091pcWG2B9
TTTT---TA---GGGAA---GATCTGGCCTTCCC---A---CAAGGGA---AGGCCAGGGAATTTT
>JN024521/B/US/2004/USPI71101EI181y04111pcWG2B1
TTTT---TA---GGGAA---GATCTGGCCTTCCC---A---CAAGGGA---AGGCCAGGGAATTTT
>JN024522/B/US/2005/USPI83747EI154y05051pcWG2B4
TTTT---TA---GGGAA---AATCTGGCCTTCCC---A---CAAGGGA---AGGCCAGGGAATTTT
>JN024523/B/US/2005/USPI83747EI154y05051pcWG2B9
TTTT---TA---GGGAA---AATCTGGCCTTCCC---A---CAAGGGA---AGGCCAGGGAATTTT
>JN024524/B/US/2005/USPI83747EI210y05071pcWG2B10
TTTT---TA---GGGAA---AATCTGGCCTTCCC---A---CAAGGGA---AGGCCAGGGAATTTT
>JN024525/B/US/2005/USPI83747EI210y05071pcWG2B11
TTTT---TA---GGGAA---AATCTGGCCTTCCC---A---CAAGGGA---AGGCCAGGGAATTTT
>JN024526/B/US/2005/USPI83747EI210y05071pcWG2B12
TTTT---TA---GGGAA---AATCTGGCCTTCCC---A---CAAGGGA---AGGCCAGGGAATTTT
>JN024527/B/US/2005/USPI83747EI210y05071pcWG2B13
TTTT---TA---GGGAA---AATCTGGCCTTCCC---A---CAAGGGA---AGGCCAGGGAATTTT
>JN024528/B/US/2005/USPI83747EI210y05071pcWG2B14
TTTT---TA---GGGAA---AATCTGGCCTTCCC---A---CAAGGGA---AGGCCAGGGAATTTT
>JN024529/B/US/2005/USPI83747EI273y05091pcWG2B10
TTTT---TA---GGGAA---AATCTGGCCTTCCC---A---CAAGGGA---AGGCCAGGGAATTTT
>JN024530/B/US/2005/USPI83747EI273y05091pcWG2B12
TTTT---TA---GGGAA---AATCTGGTCTTCCC---A---CAAGGGA---AGGCCAGGGAATTTT
>JN024531/B/US/2005/USPI83747EI273y05091pcWG2B6
TTTT---TA---GGGAA---AATCTGGCCTTCCC---A---CAAGGGA---AGGCCAGGGAATTTT
>JN024532/B/US/2005/USPI83747EI273y05091pcWG2B9
TTTT---TA---GGGAA---AATCTGGCCTTCCC---A---CAAGGGA---AGGCCAGGGAATTTT
>JN024533/B/US/2005/USPI83747EI57y05021pcWG2B11
TTTT---TA---GGGAA---AATCTGGCCTTCCC---A---CAAGGGA---AGGCCAGGGAATTTT
>JN024534/B/US/2005/USPI83747EI57y05021pcWG2B12
TTTT---TA---GGGAA---AATCTGGCCTTCCC---A---CAAGGGA---AGGCCAGGGAATTTT
>JN024535/B/US/2005/USPI83747EI69y05021pcWG2B10
TTTT---TA---GGGAA---AATCTGGCCTTCCC---A---TAAGGGA---AGGCCAGGGAATTTT
>JN024536/B/US/2005/USPI83747EI69y05021pcWG2B9
TTTT---TA---GGGAA---AATCTGGCCTTCCC---A---CAAGGGA---AGGCCAGGGAATTTT
>JN024537/B/US/2005/USPI83747EI98y05031pcWG2B16
TTTT---TA---GGGAA---AATCTGGCCTTCCC---A---CAAGGGA---AGGCCAGGGAATTTT
>JN024538/B/US/2005/USPI38417EI25y05051pcWG2B11
TTTT---TA---GGGAA---AATCTGGCCTTCCC---A---CAAGGGA---AGGCCAGGAAATTTT
>JN024539/B/US/2005/USPI38417EI25y05051pcWG2B13
TTTT---TA---GGGAA---AATCTGGCCTTCCC---A---CAAGGGA---AGGCCAGGAAATTTT
>JN024540/B/US/2005/USPI38417EI25y05051pcWG2B15
TTTT---TA---GGGAA---AATCTGGCCTTCCC---A---CAAGGGA---AGGCCAGGAAATTTT
>JN024541/B/US/2005/USPI38417EI25y05051pcWG2B16
TTTT---TA---GGGAA---AATCTGGCCTTCCC---A---CAAGGGA---AGGCCAGGAAATTTT
>JN024542/B/US/2005/USPI38417EI112y05081pcWG2B14
TTTT---TA---GGGAA---AATCTGGCCTTCCC---A---CAAGGGA---AGGCCAGGAAATTTT
>JN024543/B/US/2005/USPI38417EI112y05081pcWG2B15
TTTT---TA---GGGAA---AATCTGGCCTTCCC---A---CAAGGGA---AGGCCAGGAAATTTT
>JN024544/B/US/2005/USPI38417EI196y05101pcWG2B1
TTTT---TA---GGGAA---AATCTGGCCTTCCC---A---CAAGGGG---AGGCCAGGAAATTTT
>JN024545/B/US/2005/USPI38417EI196y05101pcWG2B10
TTTT---TA---GGGAA---AATCTGGCCTTCCC---A---CAAGGGA---AGGCCAGGAAATTTT
>JN024546/B/US/2005/USPI38417EI196y05101pcWG2B2
TTTT---TA---GGGAA---AATCTGGCCTTCCC---A---CAAGGGG---AGGCCAGGAAATTTT
>JN024547/B/US/2005/USPI38417EI196y05101pcWG2B3
TTTTT--TA---GGGAA---AATCTGGCCTTCCC---A---CAAGGGG---AGGCCAGGAAATTTT
>JN024548/B/US/2005/USPI38417EI196y05101pcWG2B4
TTTT---TA---GGGAA---AATCTGGCCTTCCC---A---CAAAGGA---AGGCCAGGAAATTTT
>JN024549/B/US/2005/USPI38417EI196y05101pcWG2B5
TTTT---TA---GGGAA---AATCTGGCCTTCCC---A---CAAAGGA---AGGCCAGGAAATTTT
>JN024550/B/US/2005/USPI38417EI196y05101pcWG2B6
TTTT---TA---GGGAA---AATCTGGCCTTCCC---A---CAAGGGG---AGGCCAGGAAATTTT
>JN024551/B/US/2005/USPI38417EI196y05101pcWG2B7
TTTT---TA---GGGAA---AATCTGGCCTTCCC---A---CAAGGGG---AGGCCAGGAAATTTT
>JN024552/B/US/2005/USPI38417EI196y05101pcWG2B8
TTTT---TA---GGGAA---AATCTGGCCTTCCC---A---CAAGGGG---AGGCCAGGAAATTTT
>JN024553/B/US/2005/USPI38417EI196y05101pcWG2B9
TTTT---TA---GGGAA---AATCTGGCCTCCCC---A---CAAGGGG---AGGCCAGGAAATTTT
>JN024554/B/US/2005/USPI38417EI243y05121pcWG2B1
TTTT---TA---GGGAA---AATCTGGCCTTCCC---A---CAAAGGA---AGGCCAGGAAATTTT
>JN024555/B/US/2005/USPI38417EI243y05121pcWG2B13
TTTT---TA---GGGAA---AATCTGGCCTTCCC---A---CAAGGGG---AGGCCAGGAAATTTT
>JN024556/B/US/2005/USPI38417EI243y05121pcWG2B9
TTTT---TA---GGAAA---AATCTGGCCTTCCC---A---CAAGGGA---AGGCCGGGAAATTTT
>JN024557/B/US/2005/USPI11286EI13y05091pcWG2B11
TTTT---TA---GGGAA---GATCTGGCCTTCCT---C---CAAGGGA---AGGCCAGGGAATTTT
>JN024558/B/US/2005/USPI11286EI18y05091pcWG2B10
TTTT---TA---GGGAA---GATCTGGCCTTCCT---C---CAAGGGA---AGGCCAGGGAATTTT
>JN024559/B/US/2005/USPI11286EI18y05091pcWG2B6
TTTT---TA---GGGAA---GATCTGGCCTTCCT---C---CAAGGGA---AGGCCAGGGAATTTT
>JN024560/B/US/2005/USPI11286EI18y05091pcWG2B7
TTTT---TA---GGGAA---GATCTGGCCTTCCT---C---CAAGGGA---AGGCCAGGGAATTTT
>JN024561/B/US/2005/USPI11286EI26y05091pcWG2B9
TTTT---TA---GGGAA---GATCTGGCCTTCCT---C---CAAGGGA---AGGCCAGGGAATTTT
>JN024562/B/US/2005/USPI38051EI7y05121pcWG2B10
TTTT---TA---GGGAA---GATCTGGCCTTCCC---A---CAAGGGA---AGGCCAGGGAATTTT
>JN024563/B/US/2005/USPI38051EI7y05121pcWG2B12
TTTT---TA---GGGAA---GATCTGGCCTTCCC---A---CAAGGGA---AGGCCAGGGAATTTT
>JN024564/B/US/2005/USPI38051EI7y05121pcWG2B13
TTTT---TA---GGGAA---GATCTGGCCTTCCC---A---CAAGGGA---AGGCCAGGGAATTTT
>JN024565/B/US/2005/USPI38051EI7y05121pcWG2B14
TTTT---TA---GGGAA---GATCTGGCCTTCCC---A---CAAGGGA---AGGCCAGGGAATTTT
>JN024566/B/US/2005/USPI38051EI7y05121pcWG2B5
TTTT---TA---GGGAA---GATCTGGCCTTCCC---A---CAAGGGA---AGGCCAGGGAATTTT
>JN024567/B/US/2005/USPI38051EI7y05121pcWG2B6
TTTT---TA---GGGAA---GATCTGGCCTTCCC---A---CAAGGGA---AGGCCAGGAAATTTT
>JN024568/B/US/2005/USPI38051EI7y05121pcWG2B7
TTTT---TA---GGGAA---GATCTGGCCTTCCC---A---CAAGGGA---AGGCCAGGGAATTTT
>JN024569/B/US/2005/USPI38051EI7y05121pcWG2B8
TTTT---TA---GGGAA---GATCTGGCCTTCCC---A---CAAGGGA---AGGCCAGGGAATTTT
>JN024570/B/US/2005/USPI38051EI7y05121pcWG2B9
TTTT---TA---GGGAA---GATCTGGCCTTCCC---A---CAAGGGA---AGGCCAGGGAATTTT
>JN024571/B/US/2005/USPI38417EI25y05051pcWG2B12
TTTT---TA---GGGAA---AATCTGGCCTTCCC---A---CAAGGGA---AGGCCAGGAAATTTT
>JN024572/B/US/2005/USPI83747EI69y05021pcWG2B8
TTTT---TA---GGGAA---AATCTGGCCTTCCC---A---CAAGGGA---AGGCCAGGGAATTTT
>JN024573/B/US/2005/USPI11286EI26y05091pcWG2B10
TTTT---TA---GGGAA---GATCTGGCCTTCCT---C---CAAGGGA---AGGCCAGGGAATTTT
>JN235958/B/UY/2002/02UY_TSU1290
TTTT---TA---GGGAA---AATCTGGCCTTCCC---A---CAAGGGG---AGGCCAGGGAATTTC
>JN235959/B/UY/1999/99UY_TRA0043
TTTT---TA---GGGAA---GATCTGGCCTTCCC---A---CAAAGGA---AGGCCAGGGAACTTT
>JN235965/B/UY/1999/99UY_TRA0177
TTTT---TA---GGGAA---AATCTGGCCTTCCC---A---CAAGGGA---AGGCCAGGGAATTTT
>JN248329/B/TH/2004/04TH601066
TTTT---TA---GGGAA---AATCTGGCCTTCCC---A---CAAGGGA---AGGCCAGGGAATTTT
>JN248333/B/TH/2004/04TH803686
TTTT---TA---GGGAA---AATCTGGCCTTCCC---A---CAAGGGA---AGGCCAGGGAACTTT
>JN248335/B/TH/2004/04TH808998
TTTT---TA---GGGAA---GGTCTGGCCCTCCC---A---CAAGGGA---AGGCCAGGGAATTTT
>JN248337/B/TH/2004/04TH821921
TTTT---TA---GGGAA---AATCTGGCCTTCCC---A---CAAGGGG---AGGCCAGGGAACTTT
>JN248343/B/TH/2005/05TH355614
TTTT---TA---GGGAG---AATCTGGCCTTCCC---A---CAAGGGA---AGGCCAGGGAATTTT
>JN248344/B/TH/2005/05TH356764
TTTT---TA---GGCAA---GATCTGGCCTTCCC---A---CAAGGGG---AGGCCAGGGAATTTT
>JN248345/B/TH/2005/05TH356883
TTTT---TA---GGCAA---GATCTGGCCTTCCC---A---CAAGGGG---AGGCCAGGGAATTTT
>JN248346/B/TH/2005/05TH357801
TTTT---TA---GGGAA---GATCTGGCCTGTCC---A---CAAGGAC---AGGCCAGGGAATTTT
>JN248347/B/TH/2005/05TH429730
TTTT---TA---GGGAA---AATCTGGCCTTCCC---A---CAAGGGA---AGGCCAGGGAATTTT
>JN248353/B/TH/2005/05TH645189
TTTT---TA---GGGAA---AGTCTGGCCTTCCC---A---CAAGGGA---AGGCCTGGGAATTTT
>JN248354/B/TH/2005/05TH736580
TTTT---TA---GGGAA---AATCTGGCCCTCCC---A---CAAGGGA---AGGCCAGGGAATTTT
>JN251896/B/PY/2002/02PY_PSP0019
TTTT---TA---GGGAA---GATCTGGCCTTCCT---C---CAAGGGA---AGGCCAGGGAATTTT
>JN251901/B/PY/2002/02PY_PSP0090
TTTT---TA---GGGAA---AATCTGGCCTTCCC---A---GAAAGGA---AGGCCAGGGAATTTT
>JN251906/B/PY/2003/03PY_PSP0115
TTTT---TA---GGGAA---GATTTGGCCTTCCC---A---CGGGGGG---AGGCCAGGGAACTTT
>JN397362/B/US/2011/ES38
TTTT---TA---GGGAA---AATCTGGCCTTCCC---A---CAAGGGG---AGGCCAGGAAACTTC
>JN397363/B/US/2011/CP2
TTTT---TA---GGGAA---AATCTGGCCTTCCC---A---CAAGGGG---AGGCCAGGAAACTTC
>JN397364/B/US/2010/VC1
TTTT---TA---GGGAA---GATCTGGCCTTCCC---A---CAAGGGG---AGGCCGGGAAATTTC
>JN397365/B/US/2010/CP1
TTTT---TA---GGGAA---GATCTGGCCTTCCC---A---CAAGGTG---AGGCGGGGAAATGTC
>JN692431/B/BR/2002/02BR1002
TTTT---TA---GGGAA---AATCTGGTCTTCCC---A---CAAGGGA---AGGCCAGGGAATTTT
>JN692432/B/BR/2002/02BR1013
TTTT---TA---GGGAA---AATCTGGCCTTCCC---A---CAAGGGG---AGGCCAGGGAATTTT
>JN692433/B/BR/2002/04BR1064
TTTT---TA---GGGAA---GATCTGGCCTTCCC---A---CGGGGGG---AGGCCAGGGAACTTT
>JN692435/B/BR/2002/02BR2025
TTTT---TA---GGGAA---GATCTGGCCTTCCC---A---CAAGGGG---AGGCCAGGAAACTTC
>JN692436/B/BR/2002/02BR2027
TTTT---TA---GGGAA---AATCTGGCCTTCCC---A---CAAGGGG---AGGCCAGGGAACTTT
>JN692439/B/BR/2002/02BR2032
TTTT---TA---GGGAA---AATCTGGCCTTCCC---A---CAAGGGG---AGGCCAGGGAATTTC
>JN692443/B/BR/2002/02BR2041
TTTT---TA---GGGAA---GATCTGGCCTTCCA---C---CAAGGGG---AGGCCAGGAAACTTT
>JN692444/B/BR/2002/02BR2042
TTTT---TA---GGGAA---AATCTGGCCTTCCC---A---CAAGGGG---AGGCCGGGAAATTTC
>JN692446/B/BR/2003/03BR1043
TTTT---TA---GGGAA---AATCTGGCCTTCCC---A---CAGGGGG---AGGCCAGGAAACTTT
>JN692447/B/BR/2003/03BR1046
TTTT---TA---GGGAA---AATCTGGCCTTCCA---A---CAAGGGG---AGGCCAGGGAATTTT
>JN692450/B/BR/2004/04BR1047
TTTT---TA---GGGAA---AATCTGGCCTTCCC---A---CAAGGGA---AGGCCAGGGAATTTC
>JN692451/B/BR/2004/04BR1049
TTTT---TA---GGGAA---AATCTGGCCTTCCC---A---GAAGGGA---AGGCCGGGAAATTTC
>JN692452/B/BR/2004/04BR1051
TTTT---TA---GGGAA---GATCTGGCCTTCCT---C---CAAGGGA---AGGCCAGGGAATTTC
>JN692453/B/BR/2004/04BR1054
TTTT---TA---GGGAA---AATCTGGCCTTCCC---A---CAAGGGA---AGGCCAGCGAACTTT
>JN692455/B/BR/2004/04BR1057
TTTT---TA---GGGAA---GATCTGGCCTTCCT---A---CAAGGGG---AGGCCAGGGAATTTT
>JN692457/B/BR/2004/04BR1068
TTTT---TA---GGGAA---GATCTGGCCTTCCC---A---CAAAGGA---AGGCCAGGGAATTTC
>JN692458/B/BR/2004/04BR1070
TTTT---TA---GGGAA---AATCTGGCCTTCCC---A---CAAGGGG---AGGCCAGGGAATTTT
>JN692460/B/BR/2005/05BR1077
TTTT---TA---GGGAA---AATCTGGCCCTCCC---A---CAAGGGA---AGGCCAGGGAATTTC
>JN692461/B/BR/2005/05BR1078
TTTT---TA---GGGAA---AATCTGGCCTTCCC---A---CAAGGGG---AGGCCAGGGAATTTT
>JN692462/B/BR/2005/05BR1079
TTTT---TA---GGGAA---AATCTGGCCTTCCC---A---CAAGGGG---AGGCCAGGAAACTTT
>JN692463/B/BR/2005/05BR1080
TTTT---TA---GGGAA---AATCTGGTCTTCCC---A---CAAGGGA---AGGCCAGGGAATTTC
>JN692464/B/BR/2005/05BR1081
TTTT---TA---GGGAA---AATCTGGCCTTCCC---A---CAAGGGG---AGGCCAGGGAATTTC
>JN692465/B/BR/2005/05BR1082
TTTT---TA---GGGAA---GATCTGGCCTTCTC---A---AGGGGGG---AGGCCAGGGAATTTT
>JN692466/B/BR/2005/05BR1084
TTTT---TA---GGGAA---AATCTGGCCTTCCC---A---CAAGGGA---AGGCCAGGGAATTTT
>JN692468/B/BR/2005/05BR1092
TTTT---TA---GGGAA---GATCTGGCCTTCCC---A---CAAGGGA---AGGCCAGGGAACTTT
>JN692469/B/BR/2005/05BR1093
TTTT---TA---GGGAA---AATCTGGCCTTCCC---A---CAAGGGA---AGGCCAGGGAATTTT
>JN692470/B/BR/2002/05BR1094
TTTT---TA---GGGAA---GATCTGGCCTTCCC---A---CAAGGGG---AGGCCGGGAAATTTT
>JN692471/B/BR/2005/05BR1095
TTTT---TA---GGGAA---GATCTGGCCTTCCC---A---CAAAGGA---AGGCCAGGGAATTTT
>JN692472/B/BR/2005/05BR1097
TTTT---TA---GGGAA---GATCTGGCCTTCTC---A---AGGGGGG---AGGCCAGGGAATTTT
>JN692474/B/BR/2005/05BR1104
TTTT---TA---GGGAG---GATCTGGCCTTCCC---A---CAACGGA---AGGCCAGGGAATTTC
>JN692476/B/BR/2005/05BR1110
TTTT---TA---GGGAA---AATCTGGCCTTCCC---A---CAAGGGA---AGGCCAGGGAATTTC
>JN692480/B/BR/2006/06BR1119
TTTT---TA---GGGAA---AATCTGGCCTTCCC---A---CAAGGGA---AGGCCAGGGAATTTC
>JN860769/B/TH/2008/MERLBDTRC10
TTTT---TA---GGGAA---AATCTGGCCCTCCC---A---CAAGGGA---AGGCCAGGAAACTTT
>JN944897/B/US/2006/CH106_TF1
TTTT---TA---GGGAA---AATCTGGCCTTCCC---A---CAAGGGA---AGGCCAGGGAATTTT
>JN944898/B/US/2006/CH106_flA3
TTTT---TA---GGGAA---AATCTGGCCTTCCC---A---CAAGGGA---AGGCCAGGGAATTTT
>JN944899/B/US/2006/CH106_flB2
TTTT---TA---GGGAA---AATCTGGCCTTCCC---A---CAAGGGA---AGGCCAGGGAATTTT
>JN944900/B/US/2006/CH106_flC10
TTTT---TA---GGGAA---AATCTGGCCTTCCC---A---CAAGGGA---AGGCCAGGGAATTTT
>JN944901/B/US/2006/CH106_flC3
TTTT---TA---GGGAA---AATCTGGCCTTCCC---A---CAAGGGA---AGGCCAGGGAATTTT
>JN944902/B/US/2006/CH106_flC4
TTTT---TA---GGGAA---AATCTGGCCTTCCC---A---CAAGGGA---AGGCCAGGGAATTTT
>JN944903/B/US/2006/CH106_flC7
TTTT---TA---GGGAA---AATCTGGCCTTCCC---A---CAAGGGA---AGGCCAGGGAATTTT
>JN944905/B/US/2006/CH40_TF1
TTTT---TA---GGGAA---GATCTGGCCTTCCC---A---CAAGGGA---AGGCCGGGGAATTTC
>JN944907/B/US/2006/CH58_TF1
TTTT---TA---GGGAA---AATCTGGCCTTCCA---A---CAAGGGG---AGGCCCGGGAATTTT
>JN944909/B/US/2006/CH77_TF1
TTTT---TA---GGGAA---AATCTGGCCTTCCT---C---CAAGGGA---AGGCCAGGAAATTTT
>JN944911/B/US/2001/REJO_TF1
TTTT---TA---GGGAA---AATCTGGCCTGCCC---A---CAAGGGG---AGGCCAGGAAACTTT
>JN944912/B/US/2001/REJO_flA1
TTTT---TA---GGGAA---AATCTGGCCTGCCC---A---CAAGGGG---AGGCCAGGAAACTTT
>JN944913/B/US/2001/REJO_flA2
TTTT---TA---GGGAA---AATCTGGCCTGCCC---A---CAAGGGG---AGGCCAGGAAACTTT
>JN944914/B/US/2001/REJO_flE11
TTTT---TA---GGGAA---AATCTGGCCTGCCC---A---CAAGGGG---AGGCCAGGAAACTTT
>JN944915/B/US/2001/REJO_flF11
TTTT---TA---GGGAA---AATCTGGCCTGCCC---A---CAAGGGG---AGGCCAGGAAACTTT
>JN944917/B/US/2000/RHPA_TF1
TTTT---TA---GGGAA---AATCTGGCCTTCCC---A---CAAGGGA---AGGCCAGGGAATTTC
>JN944918/B/US/2000/RHPA_flA1
TTTT---TA---GGGAA---AATCTGGCCTTCCC---A---CAAGGGA---AGGCCAGGGAATTTC
>JN944920/B/US/2000/RHPA_flA4
TTTT---TA---GGGAA---AATCTGGCCTTCCC---A---CAAGGGA---AGGCCAGGGAATTTC
>JN944921/B/US/2000/RHPA_flC4
TTTT---TA---GGGAA---AATCTGGCCTTCCC---A---CAAGGGA---AGGCCAGGGAATTTC
>JN944922/B/US/2000/RHPA_flD12
TTTT---TA---GGGAA---AATCTGGCCTTCCC---A---CAAGGGA---AGGCCAGGGAATTTC
>JN944923/B/US/2000/RHPA_flD4
TTTT---TA---GGGAA---AATCTGGCCTTCCC---A---CAAGGGA---AGGCCAGGGAATTTC
>JN944924/B/US/2000/RHPA_flF9
TTTT---TA---GGGAA---AATCTGGCCTTCCC---A---CAAGGGA---AGGCCAGGGAATTTC
>JN944925/B/US/2000/RHPA_flG4
TTTT---TA---GGGAA---AATCTGGCCTTCCC---A---CAAGGGA---AGGCCAGGGAATTTC
>JN944926/B/US/2000/RHPA_flH7
TTTT---TA---GGGAA---AATCTGGCCTTCCC---A---CAAGGGA---AGGCCAGGGAATTTC
>JN944928/B/US/1991/SUMA_TF1
TTTT---TA---GGGAA---GATCTGGCCTTCCC---A---CAAGGGA---AGGCCAGGGAACTTT
>JN944930/B/US/2000/THRO_TF1
TTTT---TA---GGGAA---AATCTGGCCTTCCC---A---CAAGGGG---AGGCCAGGGAACTTC
>JN944931/B/US/2000/THRO_flA1
TTTT---TA---GGGAA---AATCTGGCCTTCCC---A---CAAGGGG---AGGCCAGGGAACTTC
>JN944932/B/US/2000/THRO_flF7
TTTT---TA---GGGAA---AATCTGGCCTTCCC---A---CAAGGGG---AGGCCAGGGAACTTC
>JN944933/B/US/2000/THRO_flG7
TTTT---TA---GGGAA---AATCTGGCCTTCCC---A---CAAGGGG---AGGCCAGGGAACTTC
>JN944934/B/US/2000/THRO_flH8
TTTT---TA---GGGAA---AATCTGGCCTTCCC---A---CAAGGGG---AGGCCAGGGAACTTC
>JN944936/B/US/2001/TRJO_TF1
TTTT---TA---GGGAA---GATCTGGCCTTCCT---C---CAAGGGG---AGGCCAGGGAATTTT
>JN944938/B/US/2000/WITO_TF1
TTTT---TA---GGGAA---AATCTGGCCTTCCC---A---CAAGGGA---AGGCCAGGGAATTTC
>JN944939/B/US/2006/pCH040_c
TTTT---TA---GGGAA---GATCTGGCCTTCCC---A---CAAGGGA---AGGCCGGGGAATTTC
>JN944940/B/US/2006/pCH058_c
TTTT---TA---GGGAA---AATCTGGCCTTCCA---A---CAAGGGG---AGGCCCGGGAATTTT
>JN944941/B/US/2006/pCH077_t
TTTT---TA---GGGAA---AATCTGGCCTTCCT---C---CAAGGGA---AGGCCAGGAAATTTT
>JN944942/B/US/2006/pCH106_c
TTTT---TA---GGGAA---AATCTGGCCTTCCC---A---CAAGGGA---AGGCCAGGGAATTTT
>JN944943/B/US/2001/pREJO_c
TTTT---TA---GGGAA---AATCTGGCCTGCCC---A---CAAGGGG---AGGCCAGGAAACTTT
>JN944944/B/US/2000/pRHPA_c
TTTT---TA---GGGAA---AATCTGGCCTTCCC---A---CAAGGGA---AGGCCAGGGAATTTC
>JN944945/B/US/1991/pSUMA_c
TTTT---TA---GGGAA---GATCTGGCCTTCCC---A---CAAGGGA---AGGCCAGGGAACTTT
>JN944946/B/US/2000/pTHRO_c
TTTT---TA---GGGAA---AATCTGGCCTTCCC---A---CAAGGGG---AGGCCAGGGAACTTC
>JN944947/B/US/2001/pTRJO_c
TTTT---TA---GGGAA---GATCTGGCCTTCCT---C---CAAGGGG---AGGCCAGGGAATTTT
>JN944948/B/US/2000/pWITO_c
TTTT---TA---GGGAA---AATCTGGCCTTCCC---A---CAAGGGA---AGGCCAGGGAATTTC
>JQ316126/B/KR/2004/04KMK5
TTTT---TA---GGGAA---AATCTGGCCTTCCC---A---CAAGGGG---AGGCCAGGGAATTTT
>JQ316127/B/KR/2003/03LSH1
TTTT---TA---GGGAA---AATCTGGCCTTCCC---A---CAAGGGA---AGGCCAGGGAACTTT
>JQ316128/B/KR/2003/03KDE11
TTTT---TA---GGGAA---AATCTGGCCTTCCC---A---CAAGGGG---AGGCCAGGGAATTTC
>JQ316130/B/KR/2004/04KJS8
TTTT---TA---GGGAA---GATCTGGCCTTCCC---A---CAAGGGA---AGGCCAGGGAATTTT
>JQ316131/B/KR/2003/03HJY8
TTTT---TA---GGGAA---AATCTGGCCTTCCC---A---CAAGGGG---AGGCCAGGGAATTTT
>JQ316132/B/KR/2003/03KGS5
TTTT---TA---GGGAA---AATCTGGCCTTCCC---A---CAAGGGA---AGGCCAGGGAATTTT
>JQ316133/B/KR/2004/04CWS5
TTTT---TA---GGGAG---AATCTGGCCTTCCC---A---CAAGGGA---AGGCCAGGGAATTTT
>JQ316134/B/KR/2005/05YJN2
TTTT---TA---GGGAA---AATCTGGCCTTCCC---A---CAAGGGA---AGGCCAGGGAATTTT
>JQ316135/B/KR/2003/03YGS3
TTTT---TA---GGGAA---GATCTGGCCTTCCC---A---CAAGGGA---AGGCCAGGGAATTTT
>JQ341411/B/KR/2007/07KYY4
TTTT---TA---GGGAA---GATCTGGCCTTCCC---A---CAAGGGA---AGGCCAGGGAATTTC
>JQ403019/B/CH/2002/HIV_CH_BID-V3511_2002
TTTT---TA---GGGAA---AATCTGGCCTTCCC---A---CAAGGGG---AGGCCAGGGAATTTT
>JQ403021/B/CH/2002/HIV_CH_BID-V3527_2002
TTTT---TA---GGGAA---GATCTGGCCTTCCC---A---CAAGGGA---AGGCCAGGGAATTTC
>JQ403022/B/CH/2000/HIV_CH_BID-V3529_2000
TTTT---TA---GGGAA---AATCTGGCCTTCCT---C---CAAGGGA---AGGCCAGGGAATTTT
>JQ403023/B/CH/2000/HIV_CH_BID-V3530_2000
TTTT---TA---GGGAA---AATCTGGCCTTCCC---A---CAAGGGA---AGGCCAGGGAATTTC
>JQ403024/B/CH/2001/HIV_CH_BID-V3531_2001
TTTT---TA---GGGAA---ACTCTGGCCTCCCT---A---CAAGGGA---AGGCCAGGGAATTTT
>JQ403025/B/CH/2001/HIV_CH_BID-V3533_2001
TTTT---TA---GGGAG---AATCTGGCCTTCCC---A---CAAGGGA---AGGCCAGGGAATTTT
>JQ403026/B/CH/2001/HIV_CH_BID-V3534_2001
TTTT---TA---GGGAA---GATCTGGTCTTCCC---A---CAAGGGA---AGGCCAGGGAATTTT
>JQ403029/B/CH/2002/HIV_CH_BID-V3539_2002
TTTT---TA---GGGAA---GATCTGGCCTTCCC---A---CAAGGGA---AGGCCGGGGAATTTC
>JQ403030/B/US/2008/HIV_US_BID-V4119_2008
TTTT---TA---GGGAA---AATCTGGCCTTCCC---A---CAAGGGG---AGGCCAGGGAATTTC
>JQ403031/B/US/2008/HIV_US_BID-V4120_2008
TTTT---TA---GGGAA---AATCTGGCCTTCCC---A---CAAGGGG---AGGCCAGGGAATTTC
>JQ403032/B/US/2008/HIV_US_BID-V4121_2008
TTTT---TA---GGGAA---AATCTGGCCTTCCC---A---CAAGGGG---AGGCCAGGGAATTTC
>JQ403033/B/US/2008/HIV_US_BID-V4122_2008
TTTT---TA---GGGAA---AATCTGGCCTTCCC---A---CAAGGGG---AGGCCAGGGAATTTC
>JQ403034/B/US/2008/HIV_US_BID-V4123_2008
TTTT---TA---GGGAA---AATCTGGCCTTCCC---A---CAAGGGG---AGGCCAGGGAATTTC
>JQ403035/B/US/2008/HIV_US_BID-V4124_2008
TTTT---TA---GGGAA---AATCTGGCCTTCCC---A---CAAGGGA---AGGCCAGGGAATTTC
>JQ403036/B/US/2008/HIV_US_BID-V4125_2008
TTTT---TA---GGGAA---AATCTGGCCTTCCC---A---CAAGGGA---AGGCCAGGGAATTTC
>JQ403037/B/DE/2004/HIV_DE_BID-V4131_2004
TTTT---TA---GGGAA---GATCTGGCCTTCCT---A---CAAGGGA---AGGCCAGGGAATTTT
>JQ403040/B/FR/1985/HIV_US_BID-V4141_pNL43
TTTT---TA---GGGAA---GATCTGGCCTTCCC---A---CAAGGGA---AGGCCAGGGAATTTT
>JQ403042/B/CH/2004/HIV_CH_BID-V4408_2004
TTTT---TA---GGGAA---AATCTGGCCTTCTC---A---GAGGGGG---AGGCCAGGGAATTTT
>JQ403045/B/CH/2003/HIV_CH_BID-V4470_2003
TTTT---TA---GGGAG---GATTTGGCCTTCCC---A---CAAGGGA---AGGCCAGGGAATTTT
>JQ403048/B/DE/2003/HIV_DE_BID-V3307_2003
TTTT---TA---GGGAA---GATCTGGCCTTCCT---A---CAAGGGA---AGGCCAGGGAATTTT
>JQ403050/B/DE/2004/HIV_DE_BID-V4136_2004
TTTT---TA---GGGAG---AATCTGGCCTTCCC---A---CAAGGGA---AGGCCAGGGAATTTC
>JQ403051/B/DE/2004/HIV_DE_BID-V4137_2004
TTTT---TA---GGGAG---AATCTGGCCTTCCC---A---CAAGGGA---AGGCCAGGGAATTTC
>JQ403052/B/DE/2004/HIV_DE_BID-V4139_2004
TTTT---TA---GGGAG---AATCTGGCCTTCCC---A---CAAGGGA---AGGCCAGGGAATTTC
>JQ403053/B/DE/2005/HIV_DE_BID-V4140_2005
TTTT---TA---GGGAG---AATCTGGCCTTCCC---A---CAAGGGA---AGGCCAGGGAATTTC
>JQ403054/B/DE/2006/HIV_DE_BID-V4676_2006
TTTT---TA---GGGAG---AATCTGGCCTTCCC---A---CAAGGGA---AGGCCAGGGAATTTC
>JQ403055/B/DE/2008/HIV_DE_BID-V4678_2008
TTTT---TA---GGGAG---AATCTGGCCTTCCC---A---CAAGGGA---AGGCCAGGGAATTTC
>JQ403056/B/US/2007/HIV_US_BID-V3007_2007
TTTT---TA---GGGAA---AATCTGGCCTGCCC---A---CAGGGAC---AGGCCAGGGAATTTT
>JQ403059/B/US/2007/HIV_US_BID-V3020_2007
TTTT---TA---GGGAA---AATCTGGCCTTCCC---A---CAAGGGG---AGGCCAGGGAATTTC
>JQ403060/B/US/2007/HIV_US_BID-V3021_2007
TTTT---TA---GGGAA---GATCTGGCCTTCCC---A---CAAGGGG---AGGCCAGGGAATTTT
>JQ403061/B/US/2008/HIV_US_BID-V3024_2008
TTTT---TA---GGGAA---AATCTGGCCTTCCC---A---CAGGGGA---AGGCCGGGGAATTTT
>JQ403062/B/US/2008/HIV_US_BID-V3027_2008
TTTT---TA---GGGAA---AATCTGGCCTTCCC---A---CAAGGGA---AGGCCAGGGAATTTT
>JQ403064/B/US/2007/HIV_US_BID-V3036_2007
TTTT---TA---GGGAA---GATCTGGCCTTCCC---A---CAAGGGA---AGGCCAGGGAATTTT
>JQ403066/B/US/2007/HIV_US_BID-V3044_2007
TTTT---TA---GGGAA---GATCTGGCCTTCCC---A---CAAGGGG---AGGCCAGGGAACTTT
>JQ403067/B/US/2008/HIV_US_BID-V3046_2008
TTTT---TA---GGGAA---AATCTGGCCCTCCC---A---CAAGGAG---AGGCCAGGGAACTTT
>JQ403068/B/US/2006/HIV_US_BID-V3047_2006
TTTT---TA---GGGAA---AATCTGGCCTTCCC---A---CAAGGGG---AGGCCAGGGAATTTC
>JQ403069/B/US/2008/HIV_US_BID-V3048_2008
TTTT---TA---GGGAA---AATCTGGCCTTCCC---A---CAAGGGA---AGGCCGGGGAATTTT
>JQ403070/B/US/2008/HIV_US_BID-V3050_2008
TTTT---TA---GGGAA---AATCTGGCCTTCCC---A---CAAGGGGgggAGGCCAGGGAATTTT
>JQ403071/B/US/2007/HIV_US_BID-V3053_2007
TTTT---TA---GGGAA---ACTCTGGCCTTCCC---A---CAGAGGA---AGGCCAGGAAATTTT
>JQ403074/B/US/2008/HIV_US_BID-V3114_2007
TTTT---TA---GGGAA---AATCTGGCCTTCCC---A---CAAGGGA---AGGCCAGGGAATTTT
>JQ403078/B/US/2007/HIV_US_BID-V3120_2007
TTTT---TA---GGGAA---GATCTGGCCTTCCC---A---CAAGGGG---AGGCCAGGGAATTTT
>JQ403082/B/US/2008/HIV_US_BID-V3128_2008
TTTT---TA---GGGAA---AATCTGGCCCTCCC---A---CAAGGGA---AGGCCAGGGAATTTT
>JQ403083/B/US/2008/HIV_US_BID-V4388_2008
TTTT---TA---GGGAA---AATCTGGCCTTCCC---A---CAAGGGG---AGGCCAGGGAACTTT
>JQ403085/B/US/2008/HIV_US_BID-V4390_2008
TTTT---TA---GGGAA---GATCTGGCCTTCCC---A---CAAGGGA---AGGCCGGGGAATTTT
>JQ403086/B/US/2008/HIV_US_BID-V4391_2008
TTTT---TA---GGGAA---AATCTGGCCTTCCC---A---CAAGGGG---AGGCCAGGGAATTTC
>JQ403087/B/US/2008/HIV_US_BID-V4392_2008
TTTT---TA---GGGAA---AATCTGGCCTTCCC---A---CAAGGGA---AGGCCAGGGAATTTT
>JQ403088/B/US/2008/HIV_US_BID-V4393_2008
TTTT---TA---GGGAA---GATCTGGCCTTCCT---A---CAAGGGG---AGGCCAGGGAATTTT
>JQ403089/B/US/2008/HIV_US_BID-V4394_2008
TTTT---TA---GGGAA---AATCTGGCCTTCCC---A---CAAGGGA---AGGCCAGGGAATTTC
>JQ403091/B/US/2008/HIV_US_BID-V4397_2008
TTTT---TA---GGGAA---AATCTGGCCTTCCC---A---CAAGGGA---AGGCCAGGGAATTTT
>JQ403092/B/US/2007/HIV_US_BID-V3512_2007
TTTT---TA---GGGAA---AATCTGGCCTTCCC---A---CAAGGGA---AGGCCAGGGAATTTT
>JQ403093/B/US/2007/HIV_US_BID-V3515_2007
TTTT---TA---GGGAA---GATCTGGCCTTCCC---A---CAAGGGA---AGGCCAGGGAATTTC
>JQ403094/B/US/2008/HIV_US_BID-V4489_2008
TTTT---TA---GGGAA---AATATGGCCTTCCC---A---CAAGGGG---AGGCCAGGGAACTTC
>JQ403095/B/US/2006/HIV_US_BID-V4503_2006
TTTT---TA---GGGAA---GATCTGGCCTTCCC---A---CAAGGGA---AGGCCGGGGAATTTT
>JQ403096/B/US/2007/HIV_US_BID-V4516_2007
TTTT---TA---GGGAA---GATTTGGCCTTCCC---A---CAAGGGG---AGGCCAGGGAATTTT
>JQ403097/B/US/2006/HIV_US_BID-V4506_2006
TTTT---TA---GGGAA---GATCTGGCCTTCCC---A---CAAGGGG---AGGCCAGGAAACTTT
>JQ403099/B/US/2008/HIV_US_BID-V3306_2008
TTTT---TA---GGGAA---AATCTGGCCTTCCC---A---CAAGGGA---AGGCCAGGGAATTTC
>JQ403100/B/US/1999/HIV_US_BID-V5239_1999
TTTT---TA---GGGAA---AATCTGGCCTTCCC---A---CAAGGGG---AGGCCAGGGAATTTT
>JQ403101/B/US/2001/HIV_US_BID-V5245_2001
TTTT---TA---GGGAA---GATCTGGCCTTCCT---A---CAAGGGA---AGGCCAGGGAATTTT
>JQ403102/B/US/2002/HIV_US_BID-V5249_2002
TTTT---TA---GGGAA---AATCTGGCCTTCCC---A---CAAGGGA---AGGCCAGGGAATTTT
>JQ403104/B/US/2004/HIV_US_BID-V5261_2004
TTTT---TA---GGGAA---AATCTGGCCTTCCC---A---CAAGGGG---AGGCCAGGGAACTTC
>JQ403105/B/US/2002/HIV_US_BID-V5276_2002
TTTT---TA---GGGAA---AATCTGGCCTTCCC---A---CAAGGGG---AGGCCAGGGAACTTT
>JQ403107/B/US/2004/HIV_US_BID-V5282_2004
TTTT---TA---GGGAA---AATCTGGCCTTCCC---A---CAAGGGA---AGGCCAGGGAATTTT
>JQ416158/B/DE/2004/9213_d0
TTTT---TA---GGGAG---AATCTGGCCTTCCC---A---CAAGGGA---AGGCCAGGGAATTTC
>JQ416159/B/DE/2004/9213_d3
TTTT---TA---GGGAG---AATCTGGCCTTCCC---A---CAAGGGA---AGGCCAGGGAATTTC
>JQ416160/B/DE/2004/9213_d28
TTTT---TA---GGGAG---AATCTGGCCTTCCC---A---CAAGGGA---AGGCCAGGGAATTTC
>JQ416161/B/DE/2004/9213_d59
TTTT---TA---GGGAG---AATCTGGCCTTCCC---A---CAAGGGA---AGGCCAGGGAATTTC
>JQ416162/B/DE/2005/9213_d165
TTTT---TA---GGGAG---AATCTGGCCTTCCC---A---CAAGGGA---AGGCCAGGGAATTTC
>JQ429433/B/KR/2002/02OSG1
TTTT---TA---GGGAA---GATCTGGCCTTCCC---A---CAAGGGA---AGGCCAGGGAATTTT
>JX140652/B/FR/2005/DEMB05FR001
TTTT---TA---GGGAA---AATCTGGCCTTCCC---A---CAAGGGA---AGGCCAGGGAATTTT
>JX140653/B/ES/2008/DEMB08ES001
TTTT---TA---GGGAA---GATCTGGCCTTCCT---A---CAAGGGA---AGGCCAGGGAATTTT
>JX140654/B/FR/2008/DEMB08FR002
TTTT---TA---GGGAA---AATCTGGCCTTCCC---A---CAGGGAC---AGGCCAGGGAATTTT
>JX140655/B/UY/2008/DEMB08UY001
TTTT---TA---GGGAA---AATCTGGCCTTCCA---A---CAAGGGG---AGGCCAGGGAATTTT
>JX140656/B/BO/2009/DEMB09BO001
TTTT---TA---GGGAA---GATCTGGCCTTCCC---A---CAAGGGA---AGGCCGGGGAATTTC
>JX140657/B/US/2009/DEMB09US002
TTTT---TA---GGGAG---AATCTGGCCTTCCC---A---CAAGGGG---AGGCCAGGGAATTTT
>JX140658/B/CN/2010/DEMB10CN002
TTTT---TA---GGGAA---AATCTGGCCTTCCC---A---CAAGGGA---AGGCCAGGGAATTTT
>JX140659/B/VE/2010/DEMB10VE001
TTTT---TA---GGGAA---AATCTGGCCTTCCA---A---CAAGGGG---AGGCCAGGGAATTTT
>JX446795/B/TH/2006/AA010a_WG1
TTTT---TA---GGGAA---AATCTGGCCTTCCC---A---CAAGGGA---AGGCCAGGGAATTTT
>JX446796/B/TH/2006/AA010a_WG10
TTTT---TA---GGGAA---AATCTGGCCTTCCC---A---CAAGGGA---AGGCCAGGGAATTTT
>JX446797/B/TH/2006/AA010a_WG11
TTTT---TA---GGGAA---AATCTGGCCTTCCC---A---CAAGGGA---AGGCCAGGGAATTTT
>JX446798/B/TH/2006/AA010a_WG12
TTTT---TA---GGGAA---AATCTGGCCTTCCC---A---CAAGGGA---AGGCCAGGGAATTTT
>JX446799/B/TH/2006/AA010a_WG2
TTTT---TA---GGGAA---AATCTGGCCTTCCC---A---CAAGGGA---AGGCCAGGGAATTTT
>JX446800/B/TH/2006/AA010a_WG3
TTTT---TA---GGGAA---AATCTGGCCTTCCC---A---CAAGGGA---AGGCCAGGGAATTTT
>JX446801/B/TH/2006/AA010a_WG4
TTTT---TA---GGGAA---GATCTGGCCTTCCC---A---CAAGGGA---AGGCCAGGGAATTTT
>JX446802/B/TH/2006/AA010a_WG5
TTTT---TA---GGGAA---AATCTGGCCTTCCC---A---CAAGGGA---AGGCCAGGGAATTTT
>JX446803/B/TH/2006/AA010a_WG6
TTTT---TA---GGGAA---AATCTGGCCTTCCC---A---CAAGGGA---AGGCCAGGGAATTTT
>JX446804/B/TH/2006/AA010a_WG7
TTTT---TA---GGGAA---AATCTGGCCTTCCC---A---CAAGGGA---AGGCCAGGGAATTTT
>JX446805/B/TH/2006/AA010a_WG8
TTTT---TA---GGGAA---AATCTGGCCTTCCC---A---CAAGGGA---AGGCCAGGGAATTTT
>JX446806/B/TH/2006/AA010a_WG9
TTTT---TA---GGGAA---AATCTGGCCTTCCC---A---CAAGGGA---AGGCCAGGGAATTTT
>JX500707/B/RU/2010/10RU6629
TTTT---TA---GGGAA---AATCTGGCCTTCCC---A---CAAGGGG---AGGCCAGGAAATTTC
>JX500708/B/RU/2011/11RU21n
TTTT---TA---GGGAA---GATCTGGCCTTCCC---A---CAAGGGG---AGGCCAGGGAATTTC
>JX500709/B/RU/2009/09RU4457
TTTT---TA---GGGAA---AATCTGGCCTTCCC---A---CAAGGGG---AGGCCGGGGAACTTT
>JX503071/B/US/-/sample_A_BID-D613
TTTT---TA---GGGAA---AATCTGGCCTTCCC---A---CAAGGGG---AGGCCAGGGAATTTT
>JX503072/B/US/-/sample_A_BID-D614
TTTT---TA---GGGAA---AATCTGGCCTTCCC---A---CAAGGGG---AGGCCAGGGAATTTT
>JX503073/B/FR/1985/pNL43_BID_D615
TTTT---TA---GGGAA---GATCTGGCCTTCCC---A---CAAGGGA---AGGCCAGGGAATTTT
>JX503074/B/US/-/sample_B_BID-D616
TTTT---TA---GGGAA---GATCTGGCCTTCCC---A---CAAGGGA---AGGCCAGGGAATTTT
>JX503075/B/US/-/sample_C_BID-D617
TTTT---TA---GGGAA---AATCTGGCCTTCCC---A---CAAAGGA---AGGCCAGGGAATTTC
>JX503076/B/FR/1985/pNL43_BID_D618
TTTT---TA---GGGAA---GATCTGGCCTTCCC---A---CAAGGGA---AGGCCAGGGAATTTT
>JX503080/B/US/-/sample_B_BID-G15479
TTTT---TA---GGGAA---GATCTGGCCTTCCC---A---CAAGGGA---AGGCCAGGGAATTTT
>JX503081/B/US/-/sample_B_BID-G15480
TTTT---TA---GGGAA---GATCTGGCCTTCCC---A---CAAGGGA---AGGCCAGGGAATTTT
>JX503082/B/US/-/sample_B_BID-G15481
TTTT---TA---GGGAA---GATCTGGCCTTCCC---A---CAAGGGA---AGGCCAGGGAATTTT
>JX503083/B/US/-/sample_B_BID-G15482
TTTT---TA---GGGAA---GATCTGGCCTTCCC---A---CAAGGGA---AGGCCAGGGAATTTT
>JX960597/B/CN/2009/09LNA014
TTTT---TA---GGGAA---GATCTGGCCTTCCC---A---CAAGGGG---AGGCCAGGGAATTTT
>JX960598/B/CN/2009/09LNA439
TTTT---TA---GGGAG---AATCTGGCCTTCCC---A---CAGGGGA---AGGCCAGGGAATTTT
>JX960599/B/CN/2009/09LNA336
TTTT---TA---GGGAA---AATCTGGCCTTCCC---A---CAAGGGG---AGGCCAGGAAACTTC
>JX974235/B/US/2008/B.700010607.S.0dps.AF1
TTTT---TA---GGGAA---AATCTGGCCTTCCA---A---CAAGGGA---AGGCCGGGGAATTTT
>JX974236/B/US/2008/B.700010607.S.0dps.BF11
TTTT---TA---GGGAA---AATCTGGCCTTCCA---A---CAAGGGA---AGGCCGGGGAATTTT
>JX974237/B/US/2008/B.700010607.S.0dps.BF12
TTTT---TA---GGGAA---AATCTGGCCTTCCA---A---CAAGGGA---AGGCCGGGGAATTTT
>JX974238/B/US/2008/B.700010607.S.0dps.BF13
TTTT---TA---GGGAA---AATCTGGCCTTCCA---A---CAAGGGA---AGGCCGGGGAATTTT
>JX974239/B/US/2008/B.700010607.S.0dps.BF3
TTTT---TA---GGGAA---AATCTGGCCTTCCC---A---CAAGGGA---AGGCCGGGGAATTTT
>JX974240/B/US/2008/B.700010607.S.0dps.BF4
TTTT---TA---GGGAA---AATCTGGCCTTCCA---A---CAAGGGA---AGGCCGGGGAATTTT
>JX974241/B/US/2008/B.700010607.S.0dps.BF6
TTTT---TA---GGGAA---AATCTGGCCTTCCA---A---CAAGGGA---AGGCCGGGGAATTTT
>JX974242/B/US/2008/B.700010607.S.0dps.BF7
TTTT---TA---GGGAA---AATCTGGCCTTCCA---A---CAAGGGA---AGGCCGGGGAATTTT
>JX974243/B/US/2008/B.700010607.S.0dps.BF8
TTTT---TA---GGGAA---AATCTGGCCTTCCC---A---CAAGGGA---AGGCCGGGGAATTTT
>K02007/B/US/1983/SF2_LAV2_ARV2
TTTT---TA---GGGAA---GATCTGGCCTTCCT---A---CAAGGGA---AGGCCAGGGAATTTT
>K02013/B/FR/1983/LAI_BRU
TTTT---TA---GGGAA---GATCTGGCCTTCCT---A---CAAGGGA---AGGCCAGGGAATTTT
>K02083/B/FR/1983/PV22_LAI_IIIB
TTTT---TA---GGGAA---GATCTGGCCTTCCT---A---CAAGGGA---AGGCCAGGGAATTTT
>KC473824/B/US/2009/DEMB09US003
TTTT---TA---GGGAA---AATCTGGCCTTCCC---A---CAAGGGG---AGGCCAGGGAATTTC
>KC473825/B/US/2010/DEMB10US001
TTTT---TA---GGGAA---AATCTGGCCTTCCC---A---CAAGGGA---AGGCCAGGGAACTTC
>KC473826/B/US/2010/DEMB10US003
TTTT---TA---GGGAA---AATCTGGTCTTCCC---A---CAAGGGG---AGGCCAGGAAATTTT
>KC473827/B/US/2010/DEMB10US004
TTTT---TA---GGGAA---AATCTGGCCTTCCC---A---CAAGGGA---AGGCCAGGGAATTTC
>KC473828/B/US/2010/DEMB10US007
TTTT---TA---GGGAA---AGTCTGGCCTTCCC---A---CAAGGGG---AGGCCAGGGAATTTT
>KC473829/B/US/2010/DEMB10US009
TTTT---TA---GGGAA---AGTTTGGCCTTCCC---A---CAAGGGA---AGGCCGGGGAATTTC
>KC473830/B/US/2010/DEMB10US011
TTTT---TA---GGGAA---AATCTGGCCTTCCC---A---CAAGGGA---AGGCCGGGGAATTTC
>KC473831/B/US/2011/DEMB11US002
TTTT---TA---GGGAA---AATCTGGCCTTCCA---A---CAAGGGG---AGGCCAGGAAACTTT
>KC473832/B/US/2011/DEMB11US004
TTTT---TA---GGGAA---GATCTGGCCTTCCC---A---CAAGGGA---AGGCCAGGGAACTTC
>KC473833/B/US/2011/DEMB11US006
TTTT---TA---GGGAA---GATCTGGCCTTCCC---A---CAAGGGG---AGGCCAGGGAATTTC
>KC473834/B/US/2011/DEMB11US011
TTTT---TA---GGGAA---AATCTGGCCTTCCA---G---CAAGGGA---AGGCCAGGGAATTTT
>KC473835/B/US/2011/DEMB11US015
TTTT---TA---GGGAA---AATCTGGCCTTCCC---A---CAAGGGG---AGGCCAGGAAACTTT
>KC473841/B/ES/2009/DEMB09ES007
TTTT---TA---GGGAA---AATCTGGCCTTCCC---A---CAAGGGG---AGGCCAGGGAATTTT
>KC473842/B/ES/2010/DEMB10ES002
TTTT---TA---GGGAA---AATCTGGCCTTCCC---A---CAAGGGG---AGGCCAGGAAATTTT
>KC473843/B/ES/2010/DEMB10ES003
TTTT---TA---GGGAA---GATCTGGCCTTCCC---A---CAAGGGA---AGGCCGGGGAATTTC
>KC473846/B/US/2003/DEMB03JP004
TTTT---TA---GGGAA---AATCTGGCCTTCCC---A---CAAGGGA---AGGCCAGGGAATTTC
>KC596066/B/CN/2009/DEMB09CN002
TTTT---TA---GGGAA---GATCTGGCCTTCCC---A---CAGGGGG---AGGCCAGGAAACTTT
>KC596067/B/DE/-/DEMBXXDE001
TTTT---TA---GGGAA---AATCTGGCCTTCCC---A---CAGGGGG---AGGCCAGGAAATTTT
>KC596069/B/PL/-/DEMBXXPL001
TTTT---TA---GGGAA---GATCTGGCCTTCCT---C---CAAGGGA---AGGCCAGGGAATTTT
>L02317/B/US/1987/BC_BCSG3
TTTT---TA---GGGAA---GATCTGGCCTTCCC---A---CAAGGGA---AGGCCAGGGAATTTT
>L31963/B/FR/1983/TH475A_LAI
TTTT---TA---GGGAA---GATCTGGCCTTCCT---A---CAAGGGA---AGGCCAGGGAATTTT
>M15654/B/FR/1983/BH102_BH10
TTTT---TA---GGGAA---GATCTGGCCTTCCT---A---CAAGGGA---AGGCCAGGGAATTTT
>M17449/B/US/1984/MNCG_MN
TTTT---TA---GGGAA---GATCTGGCCTTCCT---G---CAAGGGA---AGGC---GGAATTTT
>M17451/B/US/1983/RF_HAT3
TTTT---TA---GGGAA---AATCTGGCCTTCCC---A---CAAGGGA---AGGCCAGGGAACTTT
>M26727/B/GA/1988/OYI_397
TTTT---TA---GGGAA---GATCTGGCCTTCCC---A---CAAGGGA---AGGCCAGGGAATTTT
>M38429/B/US/1986/JRCSF_JR_CSF
TTTT---TA---GGGAA---GATCTGGCCTTCCT---A---CAAGGGA---AGGCCAGGGAATTTC
>M38431/B/US/1984/NY5CG
TTTT---TA---GGGAA---GATCTGGCCTTCCC---A---CAAGGGA---AGGCCAGGGAATTTT
>M93258/B/US/1986/YU-2
TTTT---TA---GGGAA---GATCTGGCCTTCCC---A---CAAGGGA---AGGCCAGGAAATTTT
>M93259/B/US/1986/YU-10
TTTT---TA---GGGAA---GATCTGGCCTTCCC---A---CAAGGGA---AGGCCAGGAAATTTT
>NC_001802/B/FR/1983/HXB2-LAI-HXB2R
TTTT---TA---GGGAA---GATCTGGCCTTCCT---A---CAAGGGA---AGGCCAGGGAATTTT
>U12055/B/FR/1985/LW123
TTTT---TA---GGGAA---GATCTGGCCTTCCT---A---CAAGGGA---AGGCCAGGGAATTTT
>U21135/B/US/1990/WEAU160_GHOSH
TTTT---TA---GGGAA---GATCTGGTCTTCCC---A---AAAGGGA---AGGCCAGGGAATTTT
>U23487/B/GB/-/MANC
TTTT---TA---GGGAA---GATCTGGCCCTCCC---A---CAAGGGA---AGGCCAGGGAATTTT
>U26546/B/US/1988/WR27
TTTT---TA---GGGAA---WATCCGGCCTTCCC---A---CATKGGA---AGGCCAGGGRATTTC
>U26942/B/FR/1985/NL4_3_LAI_NY5_pNL43_NL43
TTTT---TA---GGGAA---GATCTGGCCTTCCC---A---CAAGGGA---AGGCCAGGGAATTTT
>U34603/B/NL/1986/H0320_2A12_ACH3202A12
TTTT---TA---GGGAA---GATCTGGCCTTCCC---A---CAAGGGA---AGGCCAGGGAATTTT
>U34604/B/NL/1986/3202A21_ACH3202A21
TTTT---TA---GGGAA---GATCTGGCCTTCCC---A---CAAGGGA---AGGCCAGGGAATTTT
>U39362/B/US/1989/P896_89_6
TTTT---TA---GGGAA---AATCTGGCCTTCCC---A---CAAGGGA---AGGCCAGGGAATTTT
>U43096/B/DE/1986/D31
TTTT---TA---GGGAA---GATCTGGCCTTCCT---A---CAAGGGA---AGGCCAGGGAATTTT
>U43141/B/DE/1986/HAN
TTTT---TA---GGGAA---GATCTGGCCTTCCC---A---CAAGGGG---AGGCCAGGAAATTTT
>U63632/B/US/1986/JRFL_JR_FL
TTTT---TA---GGGAA---GATCTGGCCTTCCT---A---CAAGGGA---AGGCCAGGGAATTTT
>U69584/B/US/1985/WCIPR
TTTT---TA---GGGAA---GATCTGGCCTTCCC---A---CAAGGGA---AGGCCAGGGAATTTT
>U69585/B/US/1985/WCIPR
TTTT---TA---GGGAA---GATCTGGCCTTCCT---A---CAAGGGA---AGGCCAGGGAATTTT
>U69586/B/US/1985/WCIPR
TTTT---TA---GGGAA---GATCTGGCCTTCCT---A---CAAGGGA---AGGCCAGGGAATTTT
>U69587/B/US/1985/WCIPR
TTTT---TA---GGGAA---GATCTGGCCTTCCT---A---CAAGGGA---AGGCCAGGGAATTTT
>U69588/B/US/1985/WCIPR
TTTT---TA---GGGAA---GATCTGGCCTTCCT---A---CAAGGGA---AGGCCAGGGAATTTT
>U69589/B/US/1990/WCIPR
TTTT---TA---GGGAA---GATCTGGCCTTCCC---A---CAAGGGA---AGGCCAGGGAATTTT
>U69590/B/US/1990/WCIPR
TTTT---TA---GGGAA---GATCTGGCCTTCCC---A---CAAGGGA---AGGCCAGGGAATTTT
>U69591/B/US/1990/WCIPR
TTTT---TA---GGGAA---GATCTGGCCTTCCT---A---CAAGGGA---AGGCCAGGGAATTTT
>U69592/B/US/1990/WCIPR
TTTT---TA---GGGAA---GATCTGGCCTTCCT---A---CAAGGGA---AGGCCAGGGAATTTT
>U69593/B/US/1990/WCIPR
TTTT---TA---GGGAA---GATCTGGCCTTCCC---A---CAAGGGA---AGGCCAGGGAATTTT
>X01762/B/FR/1983/REHTLV3_LAI_IIIB
TTTT---TA---GGGAA---GATCTGGCCTTCCT---A---CAAGGGA---AGGCCAGGGAATTTT
>Z11530/B/FR/-/F12CG
TTTT---TA---GGGAA---AATCTGGCCTTCCC---A---CAAGGGA---AGGCCAGGGAATTTT
