# Supplementary material for: An integrated map of HIV genome-wide variation from a population perspective
Source: Retrovirology. 2015 Feb 15;12:18. doi: 10.1186/s12977-015-0148-6 (PMC4358901; doi:10.1186/s12977-015-0148-6)
Supplement: Additional file 3: — Software. Our Matlab toolbox developed for data visualization, genomic diversity analysis and HIV genomic alignment. Our sequence datasets are also included. [file 12977_2015_148_MOESM3_ESM.zip › HIVGenomeAnalysisToolbox/TemporaryData/Nucleocapsid.fasta]

>K03455/B/FR/1983/HXB2-LAI-IIIB-BRU
ATGCAGAGAGGCAAT------------------TT------TAGG---AACCAAAGAAAG---A---TTGTTAAGTGTTT
CAATTGTGGCAAAGAAGGGCACACAGCCAGAAATTGCAGGGCCCCTAGGAAAAAGGGCTGTTGGAAATGTGGAAAGGAAG
GACACCAAATGAAAGA---TTGTACT------GAGAGACAG------GCTAAT
>A04321/B/FR/1983/IIIB_LAI
ATGCAAAGAGGCAAT------------------TT------TAGG---AACCAAAGAAAG---A---TTGTTAAGTGTTT
CAATTGTGGCAAAGAAGGGCACATAGCCAGAAATTGCAGGGCCCCTAGGAAAAAGGGCTGTTGGAAATGTGGAAAGGAAG
GACACCAAATGAAAGA---TTGTACT------GAGAGACAG------GCTAAT
>A07867/B/FR/1983/LAI-J19
ATGCAAAGAGGCAAT------------------TT------TAGG---AACCAAAGAAAG---A---TTGTTAAGTGTTT
CAATTGTGGCAAAGAAGGGCACATAGCCAGAAATTGCAGGGCCCCTAGGAAAAAGGGCTGTTGGAAATGTGGAAAGGAAG
GACACCAAATGAAAGA---TTGTACT------GAGAGACAG------GCTAAT
>AB078005/B/US/1997/ARES2
ATGCAGAAAGGCAAT------------------TT------TAGG---AACCAAAGAAAG---A---TTGTTAAGTGTTT
CAATTGTGGCAAAGAAGGGCACATAGCCAGAAATTGCAGGGCCCCTAGAAAAAAGGGCTGTTGGAAATGTGGAAAGGAAG
GACACCAAATGAAAGA---TTGTACT------GAGAGACAG------GCTAAT
>AB221005/B/US/1985/Ba_L
ATGCAGAAAGGCAAT------------------TT------TAGG---AACCAAAGAAAG---A---TTGTTAAATGTTT
CAATTGTGGCAAAGAAGGGCACATAGCCAGAAACTGCAGGGCCCCTAGGAAAAGGGGCTGTTGGAAATGTGGAAAGGAAG
GACACCAAATGAAAGA---CTGTACT------GAGAGACAG------GCTAAT
>AB253432/B/US/1985/Ba_L
ATGCAGAAAGGCAAT------------------TT------TAGG---AACCAAAGAAAG---A---TTGTTAAATGTTT
CAATTGTGGCAAAGAAGGGCACATAGCCAGAAACTGCAGGGCCCCTAGGAAAAGGGGCTGTTGGAAATGTGGAAAGGAAG
GACACCAAATGAAAGA---CTGTACT------GAGAGACAG------GCTAAT
>AB286955/B/JP/2004/DR6089
ATGCAGAGAGGCAAT------------------TT------TAGG---AACCAAAGAAAA---C---CTATTAAGTGTTT
CAATTGTGGCAAAGAAGGGCATACAGCCAGAAATTGCAGGGCTCCTAGGAAAAAGGGCTGTTGGAAATGTGGAAAGGAAG
GACACCAGATGAAGGA---CTGTGAT------GGGAGACAG------GCTAAT
>AB286956/B/JP/2004/DR6089
ATGCAGAGAGGCAAT------------------TT------TAGG---AACCAAAGAAAA---C---CTATTAAGTGTTT
CAATTGTGGCAAAGAAGGGCATACAGCCAGAAATTGCAGGGCTCCTAGGAAAAAGGGCTGTTGGAAATGTGGAAAGGAAG
GACACCAAATGAAGGA---CTGTGAT------GGGAGACAG------GCTAAT
>AB287363/B/JP/2005/DR6538
GTACAGAGAGGCAAT------------------TT------TAGA---AACCAAAGAAAG---A---TTATTAAGTGTTT
CAATTGTGGCAAAGAAGGGCACATATCCAAAAATTGCAGGGCCCCTAGGAAAAAGGGCTGTTGGAAATGTGGAAAGGAAG
GACACCAAATGAAAGA---CTGTACT------GAGAGACAG------GCTAAT
>AB287364/B/JP/2005/DR6737
ATGCAGAGAGGCAAT------------------TT------TAGG---AACCAAAGAAAA---A---TTATTAAGTGTTT
CAATTGTGGCAAAGAAGGGCATCTGGCCAGAAATTGCAGGGCTCCTAGGAAAAAGGGCTGTTGGAAATGTGGAAAGGAAG
GACATCAAATGAAGGA---CTGTACT------GAGAAACAG------GCTAAT
>AB287365/B/JP/2005/DR6737
ATGCAGAGAGGCAAT------------------TT------TAGG---AACCAAAGAAAA---A---TTATTAAGTGTTT
CAATTGTGGCAAAGAAGGGCATCTGGCCAGAAATTGCAGGGCTCCTAGGAAAAAGGGCTGTTGGAAATGTGGAAAGGAAG
GACATCAAATGAAGGA---CTGTACT------GAGAAACAG------GCTAAT
>AB287366/B/JP/2005/DR7060
ATGCAGAGAGACAAG------------------TT------TGGG---AACCAAAGAAAG---C---CTGTTAAGTGTTT
CAATTGTGGCAAAGTAGGGCACATAGCCAAAAATTGCAGGGCCCCCAGAAAAAAGGGCTGTTGGAAATGTGGAAGGGAAG
GACATCAAATGAAAGA---TTGTACT------GACAAACAG------GCTAAT
>AB287367/B/JP/2005/DR7060
ATGCAGAGAGACAAG------------------TT------TGGG---AACCAAAGAAAG---C---CTGTTAAGTGTTT
CAATTGTGGCAAAGTAGGGCACATAGCCAAAAATTGCAGGGCCCCCAGAAAAAAGGGCTGTTGGAAATGTGGAAGGGAAG
GACATCAAATGAAAGA---TTGTACT------GACAAACAG------GCTAAT
>AB287368/B/JP/2005/DR7065
ATGCAGAGAGGTAAT------------------TT------TAAG---GGCCAAAGAAAA---A---TTATTAAATGCTT
CAATTGTGGCAAAGAAGGACACCTAGCCAAAAATTGCAGGGCCCCTAGAAAGAAGGGCTGTTGGAAATGTGGACAGGAAG
GACACCAAATGAAAGA---TTGTACT------GGGAGACAG------GCTAAT
>AB287369/B/JP/1999/DR1348
ATGCAGAGGGGCAAT------------------TT------TAGA---AACCAAAGAAAA---A---TTGTTAAGTGCTT
CAATTGTGGCAGAGAGGGGCACATAGCCAGAAATTGTAAGGCCCCTAGGAAAAGGGGCTGTTGGAAATGTGGACAAGAAG
GACACCAAATGAAAGA---TTGTACT------GAGAGACAG------GCTAAT
>AB287370/B/JP/1999/DR1348
ATGCAGAGGGGCAAT------------------TT------TAGA---AACCAAAGAAAA---A---TTGTTAAGTGCTT
CAATTGTGGCAGAGAGGGGCACATAGCCAGAAATTGTAAGGCCCCTAGGAAAAGGGGCTGTTGGAAATGTGGACAAGAAG
GACACCAAATGAAAGA---TTGTACT------GAGAGACAG------GCTAAT
>AB287371/B/JP/2000/DR2510
ATGCAGAGGGGCAAT------------------TT------TAGG---AACCAAAGAAAA---A---TTGTTAAATGTTT
CAATTGTGGCAGAGAAGGGCACGTAGCCAGAAATTGCAAGGCCCCTAGAAAAAGGGGCTGTTGGAAATGTGGACAGGAAG
GACACCAAATGAAAGA---TTGTACT------GAAAGACAG------GTTAAT
>AB287372/B/JP/2000/DR2510
ATGCAGAGGGGCAAT------------------TT------TAAG---AACCAAAGAAAA---A---TTGTTAAATGTTT
CAATTGTGGCAGAGAAGGGCACGTAGCCAGAAATTGCAAGGCCCCTAGAAAAAGGGGCTGTTGGAAATGTGGACAGGAAG
GACACCAAATGAAAGA---TTGTACT------GAAAGACAG------GTTAAT
>AB289587/B/JP/2000/DR2508
ATGCAGAGAGGTAAT------------------TT------TAGG---AACCAAAGAAAA---A---TTGTTAAGTGTTT
CAACTGTGGCAAAGAAGGGCACATAGCCAAAAATTGCAGGGCTCCTAGGAAAAAGGGCTGTTGGAAATGTGGAAAGGAAG
GACATCAAATGAGAGA---TTGTACT------GAGAGACAG------GTTAAT
>AB289588/B/JP/2000/DR2508
ATGCAGAGAGGTAAT------------------TT------TAGG---AACCAAAGAAAA---A---TTGTTAAGTGTTT
CAACTGTGGCAAAGAAGGGCACATAGCCAAAAATTGCAGGGCTCCTAGGAAAAAGGGCTGTTGGAAATGTGGAAAGGAAG
GACATCAAATGAAAGA---TTGTACT------GAGAGACAG------GTTAAT
>AB289589/B/JP/2001/DR388
ATGCAGAAAGGCAAC------------------TT------TAGG---GACCAAAGAAAG---A---TTGTTAAATGTTT
TAATTGTGGCAAAGTTGGGCACATAGCCAAAAATTGCAGGGCTCCTAGAAAAAAGGGCTGTTGGAGATGTGGAAGGGAAG
GACACCAAATGAAGGA---TTGTACT------GAAAAACAG------GCTAAT
>AB289590/B/JP/2001/DR388
ATGCAGAAAGGCAAC------------------TT------TAGG---GACCAAAGAAAG---A---TTGTTAAATGTTT
TAATTGTGGCAAAGTTGGGCACATAGCCAAAAATTGCAGGGCTCCTAGAAAAAAGGGCTGTTGGAGATGTGGAAGGGAAG
GACACCAAATGAAGGA---TTGTACT------GAAAAACAG------GCTAAT
>AB428551/B/JP/2000/117
ATGCAGAGAGGCAAT------------------TT------TAAG---AACCAAAGAAAG---A---TTGTTAAGTGTTT
CAATTGTGGTAAAGTAGGGCACATAGCCAGAAATTGCAGGGCCCCTAGGAAAAAGGGCTGTTGGAAATGTGGAAAGGAAG
GACACCAAATGAAAGA---GTGTACT------GAGGGACAG------GCTAAT
>AB428552/B/JP/2001/134
ATGCAGAGAGGCAAT------------------TT------TAAY---AACCAAAGAAAG---A---TTGTTAAGTGTTT
CAATTGTGGTAAAGTAGGGCACATAGCCAGAAATTGCAAGGCCCCTAGGAAAAAGGGCTGTTGGAAATGTGGAAAGGAAG
GACACCAAATGAAAGA---GTGTACT------GAGAGACAG------GCTAAT
>AB428553/B/JP/2002/194
ATGCAGAGAGGCAAT------------------TT------TAAG---AACCAAAAAAAG---A---TTGTTAAGTGTTT
CAATTGTGGTAAAGTAGGGCACATAGCCAGAAATTGCAGGGCCCCTAGGAAAAAGGGCTGTTGGAAATGTGGAAAGGAAG
GACACCAAATGAAAGA---GTGTGCT------GAGGGACAG------GCTAAT
>AB428554/B/JP/2002/197
ATGCAGAGAGGCAAT------------------TT------TAAG---AACCAAAAAAAG---A---TTGTTAAGTGTTT
CAATTGTGGTAAAGTAGGGCACATAGCCAAAAATTGCAGGGCCCCTAGGAAAAAGGGCTGTTGGAAATGTGGAAAAGAAG
GACACCAAATGAAAGA---GTGTGCT------GAGGGACAG------GCTAAT
>AB428555/B/JP/2003/227
ATGCAGAGAGGCAAT------------------TT------TAAG---AACCAAAGAAAG---A---TTGTTAAGTGTTT
CAATTGTGGTAAAGCAGGACACATAGCCAGAAATTGCCGGGCCCCTAGAAAAAAGGGCTGTTGGAAATGTGGAAAGGAAG
GACACCAAATGAAAGA---GTGTACT------GAGGGACAG------GCTAAT
>AB428556/B/JP/2005/426
ATGCAGAGAGGCAAT------------------TT------TAAG---AACCAAAGAAAG---R---TTGCTAAGTGTTT
CAATTGTGGYAAAGTAGGRCACATAGCCAGAAATTGCAGGGCCCCTAGGAAAAAGGGCTGTTGGAAATGTGGAAAGGAAG
GACACCAAATGAAAGA---GTGTACT------GAGGGACAG------GCTAAT
>AB428557/B/JP/2005/436
ATGCAGAGGGGCAAT------------------TT------TAAG---AACCAAAGAAAG---A---TTGTTAAGTGTTT
CAATTGTGGTAAAGTAGGGCACATAGCCAAAAATTGCAGGGCCCCTAGGAAAAAGGGCTGTTGGAAATGTGGAAAGGAAG
GACACCAAATGAAAGA---GTGTACTAAT---GAGGGACAG------GCTAAT
>AB428558/B/JP/2003/285
ATGCAGAGAGGTAAT------------------TT------TAGG---AACCAAAGAAAA---A---CTATTAAGTGTTT
CAATTGTGGCAAAGAAGGGCACCTAGCCAAAAATTGCAGGGCCCCTAGGAAAAAAGGCTGTTGGAAATGTGGAAAGGAAG
GACACCAAATGAAAGA---TTGTACT------GAGAGACAG------GCTAAT
>AB428559/B/JP/2004/329
ATGCAGAGAGGTAAT------------------TT------TAGG---AACCAAAGAAAA---A---CTATTAAGTGTTT
CAATTGTGGCAAAGAAGGGCACCTAGCCAAAAATTGCAGGGCCCCTAGGAAAAAAGGCTGTTGGAAATGTGGAAAGGAAG
GACACCAAATGAAAGA---TTGTACT------GAGAGACAG------GCTAAT
>AB428560/B/JP/2005/398
ATGCAGAGAGGTAAT------------------TT------TAGG---AACCAAAGAAAA---A---CTATTAAGTGTTT
CAATTGTGGCAAAGAAGGGCACCTAGCCAGAAATTGCAGGGCCCCTAGGAAAAAAGGCTGTTGGAAATGTGGAAAGGAAG
GACACCAAATAAAAGA---TTGTACT------GAGGGACAG------GCTAAT
>AB428561/B/JP/2006/472
ATGCAGAGAGGTAAT------------------TT------TAGG---AACCAAAGAAAG---A---CTATTAAGTGCTT
CAATTGTGGCAAAGAAGGGCACCTAGCCAAAAATTGCAGGGCCCCTAGGAAAAAAGGCTGTTGGAAATGTGGTAAGGAAG
GACACCAAATGAAAGA---TTGTACT------GAGAGACAG------GCTAAT
>AB428562/B/JP/2006/574
ATGCAGAGAGGTAAT------------------TT------TAGG---GACCAAAGAAAA---A---CTATTAAGTGTTT
CAATTGTGGCAAACAAGGGCACCTAGCCAGAAATTGCAGGGCCCCCAGGAAAAAAGGCTGTTGGAAATGTGGAAAGGAAG
GACACCAAATGAAAGA---TTGTATT------GAGGGACAG------GCTAAT
>AB480692/B/JP/2004/DR6174
ATGCAGAGAGGTAAT------------------TT------TAGG---AACCAAAGAAAG---A---CTGTTAAGTGTTT
CAATTGTGGCAAAGAAGGGCACATAGCCAGAAATTGCAGGGCCCCTAGGAAAAAGGGCTGTTGGAAATGTGGAAAGGAAG
GACACCAAATGAAAGA---TTGTACT------GAGAGACAG------GCTAAT
>AB480693/B/JP/2004/DR6174
ATGCAGAGAGGTAAT------------------TT------TAGG---AACCAAAGAAAG---A---CTGTTAAGTGTTT
CAATTGTGGCAAAGAAGGGCACATAGCCAGAAATTGCAGGGCCCCTAGGAAAAAGGGCTGTTGGAAATGTGGAAAGGAAG
GACACCAAATGAAAGA---TTGTACT------GAGAGACAG------GCTAAT
>AB480694/B/JP/2004/DR6175
ATGCAAAGAGGCAAT------------------TT------TAG--------AAAGA----------CTGTTAAGTGTTT
CAATTGTGGCAAAGAAGGGCATATAGCCAAAAATTGCAGGGCCCCTAGAAAAAAGGGCTGTTGGAAGTGTGGAAAGGAAG
GACATCAAATGAAAGA---TTGCACT------GAGAGACAG------GCTAAT
>AB480695/B/JP/2004/DR6175
ATGCAAAGAGGCAAT------------------TT------TAG--------AAAGA----------CTGTTAAGTGTTT
CAATTGTGGCAAAGAAGGGCACATAGCCAAAAATTGCAGGGCCCCTAGAAAAAAGGGCTGTTGGAAATGTGGAAAGGAAG
GACACCAAATGAAAGA---TTGCACT------GAGAGACAG------GCTAAT
>AB480696/B/JP/2004/DR5913
ATGCAGAGAGGCAAT------------------TT------TAGG---GGCCCAAAAAGA---A---CTATTAAGTGTTT
CAATTGTGGCAGAGAAGGACACATAGCCAAAAATTGCAGGGCCCCTAGGAAAAAGGGCTGTTGGAAATGTGGAAAGGAAG
GGCACCAAATGAAAGA---TTGTACT------GAGAGACAG------GCTAAT
>AB480697/B/JP/2004/DR5913
ATGCAAAGAGGCAAT------------------TT------TAGG---GGCCCAAAAAGG---A---CTGTTAAGTGTTT
CAATTGTGGCAGAGAAGGACACATAGCCAAAAATTGCAGGGCCCCTAGGAAAAAGGGCTGTTGGAAATGTGGAAAGGAAG
GACACCAAATGAAAGA---TTGTACT------GAGAGACAG------GCTAAT
>AB480698/B/JP/1998/DR1120
ATGCAGAGGGGCAAT------------------TT------TAGG---AACCAAAGAAAG---C---CTGTTAAGTGTTT
CAATTGTGGCAAAGATGGGCATATAGCCAAAAACTGCAGGGCCCCTAGGAAAAAGGGCTGTTGGAAATGTGGAAAGGAAG
GACACCAAATGAAAGA---TTGTACTAAT---GAGAGACAG------GCTAAT
>AB485638/B/US/1991/US2
ATGCAGAAAGGCAAT------------------TT------TAGG---AATCAAAGAAAG---A---TTGTTAAATGTTT
CAATTGTGGCAAAGAAGGGCACATAGCCAAAAACTGCAGGGCCCCTAGGAAAAAGGGCTGTTGGAAATGTGGAAAGGAAG
GACATCAAATGAAAGA---TTGTACT------GAGAGACAG------GCTAAT
>AB485639/B/US/1991/US2
ATGCAGAAAGGCAAT------------------TT------TAGG---AATCAAAGAAAG---A---TTGTTAAATGTTT
CAATTGTGGCAAAGAAGGGCACATAGCCAAAAACTGCAGGGCCCCTAGGAAAAAGGGCTGTTGGAAATGTGGAAAGGAAG
GACATCAAATGAAAGA---TTGTACT------GAGAGACAG------GCTAAT
>AB485640/B/US/1991/US2
ATGCAGAAAGGCAAT------------------TT------TAGG---AATCAAAGAAAG---A---TTGTTAAATGTTT
CAATTGTGGCAAAGAAGGGCACATAGCCAAAAACTGCAGGGCCCCTAGGAAAAAGGGCTGTTGGAAATGTGGAAAGGAAG
GACATCAAATGAAAGA---TTGTACT------GAGAGACAG------GCTAAT
>AB485641/B/BR/1990/BZ167
ATGCAGAAAGGCAAT------------------TT------TAGA---AACCAAAGAAAG---A---TTGTTAAGTGTTT
CAATTGTGGCAAAGAAGGGCACATAGCCAAAAATTGCAGGGCCCCTAGGAAAAAGGGCTGTTGGAAATGTGGAAAGGAAG
GACACCAAATGAAAGA---TTGTTCA------GAGAGACAG------GCTAAT
>AB485642/B/BR/1990/BZ167
ATGCAGAAAGGCAAT------------------TT------TAGA---AACCAAAGAAAG---A---TTGTTAAGTGTTT
CAATTGTGGCAAAGAAGGGCACATAGCAAAAAATTGCAGGGCCCCTAGGAAAAAGGGCTGTTGGAAATGTGGAAAGGAAG
GACACCAAATGAAAGA---TTGTTCA------GAGAGACAG------GCTAAT
>AB564744/B/JP/-/DR1673
ATGCAAAAAGGCAAT------------------TT------TAGG---AACCAAAGAAAG---A---TTGTTAAGTGTTT
CAATTGTGGCAAAGAAGGGCACATAGCCAGAAATTGCAGGGCCCCTAGGAAAAAGGGATGTTGGAAATGTGGAAAGGAAG
GACACCAAATGAAAGA---GTGTACT------GAGAGACAG------GTTAAT
>AB564745/B/JP/-/DR1673
ATGCAGAAAGGCAAT------------------TT------TAGG---AACCAAAGAAAG---A---TTGTTAAGTGTTT
CAATTGTGGCAAAGAAGGGCACATAGCCAGAAATTGCAGGGCCCCTAGGAAAAGGGGATGTTGGAAATGTGGAAAGGAAG
GACACCAAATGAAAGA---TTGTACT------GAGAGACAG------GTTAAT
>AB564746/B/JP/-/DR2735
ATGCAGAAAGGCAAT------------------TT------TAGG---AATCAAAGAAAG---A---TTGTTAAGTGTTT
CAATTGTGGCAAAGAGGGGCACATAGCCAGAAATTGCAGGGCCCCTAGGAAAAAGGGATGTTGGAAATGTGGAAAGGAAG
GACACCAAATGAAAGA---TTGCACG------GAGAGACAG------GTTAAT
>AB565495/B/JP/-/JRC03B
ATGCAGAGAGGCAAC------------------TT------TAGG---AGCCAAAGAAAG---A---CTATTAAGTGTTT
CAATTGTGGCAAAGAAGGGCACCTAGCCAAAAATTGCAGGGCTCCTAGGAAAAAGGGCTGTTGGAAATGTGGAAAAGAAG
GACACCAAATGAAAGA---TTGTACT------GAGAGACAG------GCTAAT
>AB565496/B/JP/-/JRC03B
ATGCAGAGAGGCAAC------------------TT------TAGG---AGCCAAAGAAAG---A---CTATTAAGTGTTT
CAATTGTGGCAAAGAAGGGCACCTAGCCAAAAATTGCAGGGCTCCTAGGAAAAAGGGCTGTTGGAAATGTGGAAAAGAAG
GACACCAAATGAAAGA---TTGTACT------GAGAGACAG------GCTAAT
>AB565497/B/JP/-/JRC05B
ATGCAGAAAGGCAAT------------------TT------TAGG---AACCAAGGAAAG---A---CTGTTAAGTGTTT
CAATTGTGGCAAAATAGGGCATATAGCCAAAAATTGCAGGGCCCCTAGGAAGAGGGGCTGTTGGAAATGTGGAAAGGAAG
GACACCAAATGAAAGA---TTGTAATAAT---GAGAGACAG------GCTAAT
>AB565498/B/JP/-/JRC05B
ATGCAGAAAGGCAAT------------------TT------TAGG---AACCAAGGAAAG---A---CTGTTAAGTGTTT
CAATTGTGGCAAAATAGGGCATATAGCCAAAAATTGCAGGGCCCCTAGGAAGAGGGGCTGTTGGAAATGTGGAAAGGAAG
GACACCAAATGAAAGA---TTGTAATAAT---GAGAGACAG------GCTAAT
>AB565499/B/JP/-/JRC53B
ATGCAGAGAGCCAAT------------------TT------TAGG---AACCAAAGAAAG---A---CTATTAAGTGCTT
CAATTGTGGCAAAGAAGGGCACTTAGCCAAACACTGCAGGGCCCCTAGAAAAAAGGGCTGTTGGAAATGTGGAAAGGAAG
GACACCAAATGAAAGA---TTGTACT------GAGAGACAG------GCTAAT
>AB565500/B/JP/-/JRC53B
ATGCAGAGAGCCAAT------------------TT------TAGG---AACCAAAGAAAG---A---CTATTAAGTGCTT
CAATTGTGGCAAAGAAGGGCACTTAGCCAAACATTGCAGGGCCCCTAGAAAAAAGGGCTGTTGGAAATGTGGAAAGGAAG
GACACCAAATGAAAGA---TTGTACT------GAGAGACAG------GCTAAT
>AB565501/B/JP/-/JRC65B
ATGCAGAGAGGCAAT------------------TT------TAGG---AACCAAAGAAAG---C---CTGTCAAGTGTTT
CAATTGTGGCAAAGAAGGGCACATAGCCAAAAATTGCAAGGCCCCTAGAAAGAAGGGCTGTTGGAAATGTGGGAGGGAAG
GACACCAAATGAAAGA---TTGTACT------GAGAGACAA------GCTAAT
>AB565502/B/JP/-/JRC65B
ATGCAGAGAGGCAAT------------------TT------TAGG---AACCAAAGAAAG---C---CTGTCAAGTGTTT
CAATTGTGGCAAAGAAGGGCACATAGCCAAAAATTGCAAGGCCCCTAGAAAGAAGGGCTGTTGGAAATGTGGGAGGGAAG
GACACCAAATGAAAGA---TTGTACT------GAGAGACAA------GCTAAT
>AB604948/B/JP/-/DR1777
ATGCAGAGAGGTAAT------------------TT------TAGG---GACCAAAGAAAA---A---TTGTTAAGTGTTT
CAATTGTGGCAAAATAGGACACATAGCCAAAAATTGCAGGGCCCCTAGGAAAAAGGGCTGTTGGAAATGTGGACAGGAAG
GACACCAAATGAAAGA---TTGTACT------GGGAGACAG------GCTAAT
>AB604949/B/JP/-/DR2735
ATGCAGAAAGGCAAT------------------TT------TAGG---AATCAAAGAAAG---A---TTGTTAAGTGTTT
CAATTGTGGCAAAGAGGGGCACATAGCCAGAAATTGCAGGGCCCCTAGGAAAAAGGGATGTTGGAAATGTGGAAAGGAAG
GACACCAAATGAAAGA---TTGCACG------GAGAGACAG------GTTAAT
>AB604950/B/JP/-/DR5929
ATGCAGAAAGGCAAT------------------TT------TAGG---AACCCAAGAAAG---A---CTGTTAAGTGTTT
CAATTGTGGCAAAGAGGGGCATGTAGCCAGAAATTGCAGAGCCCCTAGGAAAAAGGGCTGTTGGAAATGTGGAAAGGAAG
GACATCAAATGAAAGA---TTGTACT------GAGAGACAG------ATTCAT
>AB604951/B/JP/-/DR5929
ATGCAGAGAGGCAAT------------------TT------TAGG---AACCCAAGAAAG---A---CTGTTAAGTGTTT
CAATTGTGGCAAAGAAGGGCATGCAGCCAGAAATTGCAGAGCCCCTAGGAAAAAGGGCTGTTGGAAATGTGGAAAGGAAG
GACATCAAATGAAAGA---TTGTGCT------GAGAGACAG------ACTCAT
>AB641836/B/JP/-/pJRC57B09
ATGCAGAGAGGCAAT------------------TT------TGGG---AATTCAAGAAAG---A---TTGTTAAGTGTTT
CAATTGTGGCAAAGTAGGACACATAGCCAAAAATTGCAAGGCCCCTAGGAAAAAAGGCTGTTGGAAATGTGGAAAGGAAG
GACATCAAATGAAAGA---TTGCAAT------GAGAGACAG------GCTAAT
>AB641837/B/JP/-/pJRC57B05
ATGCAGAGAGGCAAT------------------TT------TGGG---AATTCAAGAAAG---A---TTGTTAAGTGTTT
CAATTGTGGCAAAGTAGGACACATAGCCAAAAATTGCAAGGCCCCTAGGAAAAAAGGCTGTTGGAAATGTGGAAAGGAAG
GACATCAAATGAAAGA---TTGCAAT------GAGAGACAG------GCTAAT
>AB731663/B/JP/2008/08JP_NMC104_clone_01
ATGCAGAGAGGCAAT------------------TT------TAGG---AACCAAAGAAAA---A---GTGCTAAGTGTTT
CAATTGTGGTAAAGAAGGGCACATAGCCAAAAATTGCAGGGCCCCTAGGAAAAAGGGCTGTTGGAAATGTGGAAAAGAAG
GACACCAAATGAAGGA---TTGTACT------GAGAGACAG------ATTAAT
>AB731664/B/JP/2008/08JP_NMC104_clone_09
ATGCAGAGAGGCAAT------------------TT------TAGG---AACCAAAGAAAA---A---GTGCTAAGTGTTT
CAATTGTGGTAAAGAAGGGCACATAGCCAAAAATTGCAGGGCCCCTAGGAAAAAGGGCTGTTGGAAATGTGGAAAAGAAG
GACACCAAATGAAGGA---TTGTACT------GAGAGACAG------ATTAAT
>AB731669/B/JP/2011/11JP_NMC851C_clone_13
ATGCAGAGAGGCAATTTTAAT------------GT------TAAG---AACCAAAAGAAG---A---TTGTTAAGTGTTT
CAATTGTGGCAAAGTAGGGCACATAGCCAGAAATTGCAGGGCCCCTAGGAAAAAGGGCTGTTGGAAATGTGGAAAGGAAG
GACACCAAATGAAAGA---GTGTGCT------GAGGGACAG------GCTAAT
>AB731670/B/JP/2011/11JP_NMC851C_clone_48
ATGCAGAGAGGCAATTTTAAT------------GT------TAAG---AACCAAAAGAAG---A---TTGTTAAGTGTTT
CAATTGTGGCAAAGTAGGGCACATAGCCAGAAATTGCAGGGCCCCTAGGAAAAAGGGCTGTTGGAAATGTGGAAAGGAAG
GACACCAAATGAAAGA---GTGTGCT------GAGGGACAG------GCTAAT
>AF003887/B/FR/1985/NL43xWC001
ATGCAGAGAGGCAAT------------------TT------TAGG---AATCAAAGAAAG---A---TTGTTAAATGTTT
TAATTGTGGCAAAGAAGGGCACATAGCCAGGAATTGCAGGGCTCCTAGGAAAAAGGGCTGTTGGAAATGTGGAAAGGAAG
GACACCAAATGAAAGA---TTGTACT------GAGAGACAG------GCTAAT
>AF003888/B/FR/1985/NL43WC001
ATGCAGAGAGGCAAT------------------TT------TAGG---AATCAAAGAAAG---A---TTGTTAAATGTTT
TAATTGTGGCAAAGAAGGGCACATAGCCAGGAATTGCAGGGCTCCTAGGAAAAAGGGCTGTTGGAAATGTGGAAAGGAAG
GACACCAAATGAAAGA---TTGTACT------GAGAGACAG------GCTAAT
>AF004394/B/US/1986/AD87_ADA
ATGCAGAGAGGCAAT------------------TT------TAGG---AATCAAAGAAGG---A---CTGTTAAGTGTTT
CAATTGTGGCAAAGAAGGGCACATAGCCAAAAATTGCAGGGCCCCTAGGAAGAAGGGCTGTTGGAAATGTGGAAAGGAAG
GACACCAAATGAAAGA---TTGTACT------GAGAGACAG------GCTAAT
>AF033819/B/FR/1983/HXB2_copy_LAI
ATGCAGAGAGGCAAT------------------TT------TAGG---AACCAAAGAAAG---A---TTGTTAAGTGTTT
CAATTGTGGCAAAGAAGGGCACACAGCCAGAAATTGCAGGGCCCCTAGGAAAAAGGGCTGTTGGAAATGTGGAAAGGAAG
GACACCAAATGAAAGA---TTGTACT------GAGAGACAG------GCTAAT
>AF042100/B/AU/1986/MBC200
ATGCAGAGAGGCAAT------------------TT------TAGG---AACCAAAGAAAA---A---CTGTTAAATGTTT
CAATTGTGGCAAAGAAGGGCACATAGCCAGAAATTGCAAGGCCCCTAGGAAAAGGGGCTGTTGGAAATGTGGAAAGGAAG
GACACCAAATGAAAGA---TTGTACT------GAAAGACAG------GCTAAT
>AF042101/B/AU/1987/MBC925
ATGCAGAGAGGCAAT------------------TT------TAGG---AACCAAAGAAAG---A---CTGTTAAATGTTT
CAATTGTGGCAAAGAAGGGCACATAGCTAAAAACTGCAGGGCCCCTAGGAAAAAGGGCTGTTGGAAATGTGGAAAGGAAG
GACACCAAATGAAAGA---TTGTACT------GAGAGACAG------GCTAAT
>AF042102/B/AU/1993/MBC18_MBCC18
ATGCAGAGAAGCAAT------------------TT------TAGA---AACCAAAGAAAG---A---ATGTTAAGTGTTT
CAATTGTGGCAAAGAAGGGCACATAGCCAGAAATTGCAGGGCTCCTAGGAAAAGGGGCTGTTGGAAATGTGGAAAGGAAG
GACACCAAATGAAAGA---TTGTACT------GAGAGACAG------GCTAAT
>AF042103/B/AU/1995/MBCC54
ATGCAGAGAAGCAAT------------------TT------TAGA---AGCCAAAGAAAG---A---ATGTTAAGTGTTT
CAATTGTGGCAAAGAAGGGCACATAGCCACCAATTGCAGGGCTCCTAGGAAAAGGGGTTGTTGGAAATGTGGAAAGGAAG
GACACCACATGACAGA---TTGTACT------GACAGACAG------GCCAAT
>AF042105/B/AU/1996/MBCD36
ATGCAGAGAAGCAAT------------------TT------TAGA---AACCAAAAAAAG---A---ATGTTAAGTGTTT
CAATTGTGGCAAAGAAGGGCACATAGCCAAAAATTGCAGGGCTCCTAGGAAAAGGGGTTGTTGGAAATATGGAAAGGAAG
GACACCAGATGAAAGA---TTGTACT------GAGAGACAG------GCTAAT
>AF042106/B/AU/1993/MBCC18R01_C18R01
ATGCAGAGAAGCAAT------------------TT------TAGA---AACCAAAGAAAG---A---ATGTTAAGTGTTT
CAATTGTGGCAAAGAAGGGCACATAGCCAGAAATTGCAGGGCTCCTAGGAAAAGGGGCTGTTGGAAATGTGGAAAGGAAG
GACACCAAATGAAAGA---TTGTACT------GAGAGACAG------GCTAAT
>AF049494/B/US/-/499JC16
ATGCAGAGAGGCAAT------------------TT------TAAG---AACCAAAGAAAG---A---TGGTTAAGTGTTT
CAATTGTGGCAAAGAGGGGCACGTAGCCAGAAATTGCAGGGCCCCTAGAAAAAAGGGCTGTTGGAAATGTGGAAAGGAAG
GACACCAAATGAAAGA---TTGTATT------GAGAGCCAG------GCTAAT
>AF049495/B/US/-/NC7
ATGCAGAGAGGCAAT------------------TT------TAAA---AACCAAAGAAAG---A---TGGTTAAGTGTTT
CAATTGTGGCAAAGAAGGGCATGTAGCCAGAAATTGCAGGGCCCCTAGAAAAAAGGGCTGTTGGAAATGTGGAAAGGAAG
GACACCAAATGAAAGA---TTGTATT------GAAAGACAG------GCTAAT
>AF069140/B/US/1991/DH12_3
ATGCAGGGAGGCAAT------------------TT------TAGG---AACCAAAGA------A---AGATTAAGTGTTT
CAATTGTGGCAAAGAAGGGCACATATCCAAAAATTGCAGGGCCCCTAGGAAAAAGGGCTGTTGGAAATGTGGAAAGGAAG
GACATCAAATGAAAGA---TTGTACT------GAGAGACAG------GCTAAT
>AF070521/B/FR/1985/NL43E9_LAI_IIIB_NY5
ATACAGAAAGGCAAT------------------TT------TAGG---AACCAAAGAAAG---A---CTGTTAAGTGTTT
CAATTGTGGCAAAGAAGGGCACATAGCCAAAAATTGCAGGGCCCCTAGGAAAAAGGGCTGTTGGAAATGTGGAAAGGAAG
GACACCAAATGAAAGA---TTGTACT------GAGAGACAG------GCTAAT
>AF086817/B/TW/1994/TWCYS_LM49
ATGCAGAGAGGCAAT------------------TA------CAGG---AACCAAAGAAAG---A---CTGTTAAGTGTTT
CAATTGTGGCAAAGAAGGGCACATAGCAAGAAATTGTAGGGCCCCTAGAAAAAAGGGCTGTTGGAAATGTGGAAAAGAAG
GACATCAAATGAAAGA---TTGTACT------GAAAGACAG------GCTAAT
>AF146728/B/AU/-/VH_VHPCR
ATGCAGAGAGGCAAT------------------TT------TAGG---AACCAAAGAAAG---A---CTGTCAAGTGTTT
CAATTGTGGCAAAGAGGGCCACATAGCCAGAAATTGCAGGGCCCCGAGGAAAAGGGGCTGTTGGAAATGTGGAAAGGAAG
GACACCAAATGAAAGA---TTGTACT------GAGAGACAG------GCTAAT
>AF224507/B/KR/1997/WK
ATGCAGAGAGGCAAT------------------TT------CAGG---AACCAAAGAAGG---A---CTGTTAAGTGTTT
CAATTGTGGCAAAGAAGGGCACATAGCCAAAAATTGCAGGGCCCCTAGGAAAAAGGGATGTTGGAAATGTGGAAAGGAAG
GACACCAAATGAAAGA---TTGTACT------GAGAGACAG------GCCAAT
>AF256204/B/ES/1989/S61I1
ATGCAGAAAGGCAAT------------------TT------TAGG---AACCAAAGAAAG---A---TTGTTAAGTGTTT
CAATTGTGGCAAAGAAGGGCACATAGCCAAAAATTGCAGGGCCCCTAGGAAAAGGGGCTGTTGGAAATGTGGAAAGGAGG
GACACCAAATGAAAGA---TTGTACT------GAGAGACAG------GCTAAT
>AF256206/B/ES/1989/S61G1
ATGCAGAAAGGCAAT------------------TT------TAGG---AACCAAAGAAAG---A---TTGTTAAGTGTTT
CAATTGTGGCAAAGAAGGGCACATAGCCAAAAATTGCAGGGCCCCTAGGAAAAGGGGCTGTTGGAAATGTGGAAAGGAGG
GACACCAAATGAAAGA---TTGTACT------GAGAGACAG------GCTAAT
>AF256207/B/ES/1989/S61G7
ATGCAGAAAGGCAAT------------------TT------TAGG---AACCAAAGAAAG---A---TTGTTAAGTGTTT
CAATTGTGGCAAAGAAGGGCACATAGCCAAAAATTGCAGGGCCCCTAGGAAAAGGGGCTGTTGGAAATGTGGAAAGGAGG
GACACCAAATGAAAGA---TTGTACT------GAGAGACAG------GCTAAT
>AF256208/B/ES/1989/S61I15
ATGCAGAAAGGCAAT------------------TA------TAGG---AACCAAAGAAAG---A---TTGTTAAGTGTTT
CAATTGTGGCAAAGAAGGGCACATAGCCAAAAATTGCAGGGCCCCTAGGAAAAGGGGCTGTTGGAAATGTGGAAAGGAGG
GACACCAAATGAAAGA---TTGTACT------GAGAGACAG------GCTAAT
>AF286365/B/US/1988/WR27
ATGCAGAAAGGCAAT------------------TT------TAGG---AACCAAAGAAAG---A---CTGTTAAGTGCTT
CAATTGTGGCAAAGAGGGGCACATAGCCAGAAATTGCAGGGCCCCCAGGAAAAAGGGCTGTTGGAAATGTGGAAAGGAAG
GACACCAAATGAAGGA---TTGTACT------GAGAGACAG------GCCAAT
>AF538302/B/AU/1999/1181
ATGCAGAAAGGCAAT------------------TT------TAGG---AACCAAAGAAAA---A---CTGTTAAGTGTTT
CAATTGTGGCAAAGAGGGGCACATAGCCAAAAATTGCAGGGCCCCTAGGAAAAGGGGCTGTTGGAAATGTGGAAAGGAAG
GACACCAAATGAAAGA---TTGTACT------GAAAGACAG------GCTAAT
>AF538303/B/AU/1999/1182
ATGCAGAGAAGCAAT------------------TT------TAGG---AACCAAAGAAAA---A---TTGTTAAGTGTTT
CAATTGTGGCAAAGAAGGGCACATAGCCAAAAATTGCAGGGCCCCTAGGAAAAGGGGCTGTTGGAAATGTGGAAAGGAAG
GACACCAAATGAAAGA---TTGTACT------GAAAGACAG------GCTAAT
>AF538304/B/AU/1995/C24
ATGCAGAAAGGCAAT------------------TT------TAGG---AACCAAAGAAAG---A---GGGTTAAGTGTTT
CAATTGTGGCAAAGAAGGGCACATAGCTAGAAATTGCAGGGCCCCTAGGAAAAAGGGCTGTTGGAAATGTGGAAAGGAAG
GACACCAAATGAAAGA---TTGTACT------GAGAGACAG------GCTAAT
>AF538305/B/AU/1995/C42
ATGCAGAAAGGCAAT------------------TT------TAGG---AACCAAAAAAGG---A---TTGTTAAGTGTTT
CAATTGTGGCAAAGAGGGGCACATAGCCAAAAATTGCAGGGCCCCTAGAAAAAAGGGCTGTTGGAAATGTGGAAGGGAAG
GACACCAAATGAAAGA---TTGTACT------GAAAGACAG------GCTAAT
>AF538306/B/AU/1995/C76
ATGCAGAAAGGCAAT------------------TT------TAGG---AACCAAAGAAAA---A---CTGTTAAATGTTT
CAATTGTGGCAAAGACGGTCACATAGCCAGAAATTGCAGGGCCCCTAGGAAAAAGGGCTGTTGGAAATGTGGAAAGGAAG
GACACCAAATGAAAGA---TTGTACT------GAGAGACAG------GCTAAT
>AF538307/B/AU/1995/C92
ATGCAGAAAAGCAAT------------------TT------TAGG---AACCAAAGAAAG---A---TTGTTAAGTGTTT
CAATTGTGGCAAAGAAGGGCACATAGCCAAAAGTTGCAGGGCCCCTAGGAAAAAGGGCTGTTGGAAATGTGGAAAGGAAG
GACACCAAATGAAAGA---TTGTACT------GAGAGACAG------GCTAAT
>AJ271445/B/GB/1986/GB8_46R
ATGCAGAAAGGCAAT------------------TT------TAGG---AGCCAAAGAAAG---A---CTGTTAAGTGTTT
CAATTGTGGCAAAGAAGGGCACATAGCCAGAAATTGCAGGGCACCTAGGAAGAAGGGCTGTTGGAAATGTGGAAAGGAAG
GACACCAGATGAAGGA---GTGTACT------GAGAGACAG------GCTAAT
>AX032749/B/FR/1985/pNL43_patent
ATACAGAAAGGCAAT------------------TT------TAGG---AACCAAAGAAAG---A---CTGTTAAGTGTTT
CAATTGTGGCAAAGAAGGGCACATAGCCAAAAATTGCAGGGCCCCTAGGAAAAAGGGCTGTTGGAAATGTGGAAAGGAAG
GACACCAAATGAAAGA---TTGTACT------GAGAGACAG------GCTAAT
>AX078307/B/FR/1983/LAI-patent
ATGCAGAGAGGCAAT------------------TT------TAGG---AACCAAAGAAAG---A---TGGTTAAGTGTTT
CAATTGTGGCAAAGAAGGGCACACAGCCAGAAATTGCAGGGCCCCTAGGAAAAAGGGCTGTTGGAAATGTGGAAAGGAAG
GACACCAAATGAAAGA---TTGTACT------GAGAGACAG------GCTAAT
>AY037268/B/AR/1998/ARCH054
ATGCAGAGGGGCAAT------------------TT------TAAG---GGCCAAAGAAAG---A---CTGTTAAATGTTT
CAATTGTGGCAAAGAAGGGCACATAGCCAGAAATTGCAGGGCCCCTAGAAAAAAGGGCTGTTGGAAATGTGGAAAGGAAG
GACACCAAATGAAAGA---TTGTACT------GAGAGACAG------GCTAAT
>AY037269/B/AR/2000/ARMS008
ATGCAGAGAGGCAAT------------------TT------TAAG---AACCAAAAAAGA---A---TTGTTAAGTGTTT
CAATTGTGGCAGGGAAGGGCACATAGCCAAAAATTGCAGAGCCCCTAGAAAAAAGGGCTGTTGGAAATGTGGAAGGGAAG
GACACCAAATGAAAGA---TTGTACT------GAGAGACAG------GCTAAT
>AY037270/B/BO/1999/BOL0122
ATGCAGCGAGGCAAT------------------TT------TAAG---TATACAAAAAAG---A---CTGTTAAATGTTT
CAATTGTGGCAAAGAGGGGCACATAGCCAGAAATTGCAGAGCCCCGAGAAAAAAGGGCTGTTGGAAATGTGGAAAGGAAG
GACACCAAATGAAAGA---GTGTACT------GAAAGACAG------GCTAAT
>AY037282/B/AR/1999/ARMA132
ATGCAGAGAGGCAAT------------------TT------TAAG---AACCAAAGAAAG---A---CTGTTAAGTGTTT
TAATTGTGGCAGAGAAGGGCACATAGCCAGAAATTGCCGGGCCCCTAGGAAAAAGGGCTGTTGGAAATGTGGAAAGGAAG
GACACCAAATGAAGGA---TTGTACT------GAGAGACAG------GCTAAT
>AY173951/B/TH/1990/BK132
ATGCAGAAAGGCAAT------------------TT------TAGG---AACCAAAGAAAG---A---TTGTTAAGTGTTT
CAATTGTGGCAAAGAAGGGCACATAGCCCGAAATTGCAGGGCCCCTAGGAAGAAGGGCTGTTGGAGATGTGGAAAGGAAG
GACACCAAATGAAAGA---TTGTACT------GAAAGACAG------GCTAAT
>AY173952/B/US/1990/US1
ATGCAGAGAGGCAAT------------------TT------TAGG---AACCAAAAGAAA---A---TTGTTAAGTGTTT
TAATTGTGGTAAAGAAGGGCACATAGCCAGAAATTGCAGGGCCCCTAGGAAAAAGGGCTGTTGGAAATGTGGAAAGGAAG
GACACCAAATGAAAGA---TTGTACT------GAGAGACAG------GCTAAT
>AY173953/B/US/1990/US2
ATGCAGAAAGGCAAT------------------TT------TAGG---AATCAAAGAAAG---A---TTGTTAAATGTTT
CAATTGTGGCAAAGAAGGGCACATAGCCAAAAACTGCAGGGCCCCTAGGAAAAAGGGCTGTTGGAAATGTGGAAAGGAAG
GACATCAAATGAAAGA---TTGTACT------GAGAGACAG------GCTAAT
>AY173954/B/US/1990/US3
ATGCAGAGAGGCAAT------------------TT------TAGG---AACCAAAAAAGG---A---CTGTTAAGTGTTT
CAATTGTGGCAAAGAAGGGCACATAGCCAAAAATTGCAGGGCCCCTAGGAAAAAGGGCTGTTGGAAATGTGGAAAGGAAG
GACACCAAATGAAAGA---TTGTACT------GAGAGACAG------GCTAAT
>AY173955/B/US/1990/US4
ATGCAGAAAGGCAAT------------------TA------TAGG---AACCAAAGGAAA---A---GTGTTAAGTGTTT
CAATTGTGGCAAAGAAGGGCACATAGCCAAAAATTGCAGGGCCCCTAGGAAAAAGGGCTGTTGGAAATGTGGAAAGGAAG
GACACCAAATGAAAGA---TTGTACT------GAAAGACAG------GCTAAT
>AY173956/B/BR/1989/BZ167
ATGCAGAAAGGCAAT------------------TT------TAGA---AACCAAAGAAAG---A---TTGTTAAGTGTTT
CAATTGTGGCAAAGAAGGGCACATAGCCAAAAATTGCAGGGCCCCTAGGAAAAAGGGCTGTTGGAAATGTGGAAAGGAAG
GACACCAAATGAAAGA---TTGTTCA------GAGAGACAG------GCTAAT
>AY180905/B/CN/2001/CNHN24
ATGCAGAGAGGCAAT------------------TT------TAGG---AACCAAAGAAAG---A---CTGTCAAGTGTTT
CAATTGTGGCAAAGAAGGGCACATAGCCAAAAATTGCAGGGCCCCTAGGAAAAAGGGCTGTTGGAAATGTGGAAGGGAAG
GACACCAGATGAAGGA---TTGTACT------GAGAGACAG------GCTAAT
>AY308760/B/US/1996/1333_d2
ATGCAGAGAGGCAAT------------------TT------TAGG---AACCAAAGAAAG---A---TGGTTAAGTGTTT
CAATTGTGGAAAAGAAGGGCATATAGCCAGAAATTGCAGGGCCCCCAGGAAAAAGGGCTGTTGGAAATGTGGAAAGGAAG
GACACCAAATGAAAGA---TTGTACT------GAAAGACAG------GCTAAT
>AY308761/B/US/1996/1299_d22
ATGCAGAGAGGCAAT------------------TT------TAAG---AACCAAAGAAAA---A---TGGTTAAATGTTT
CAATTGTGGAAAAGAAGGGCATATAGCCAGAAATTGCAGAGCCCCCAGGAAAAAGGGCTGTTGGAAATGTGGAAAGGAAG
GACACCAAATGAAAGA---TTGTACT------GAGAGACAG------GCTAAT
>AY308762/B/US/1996/1304_d31
ATGCAGAGAGGCAAT------------------TT------TAAG---AACCAAAGAAAA---A---TGGTTAAATGTTT
CAATTGTGGAAAAGAAGGGCATATAGCCAGAAATTGCAGAGCCCCCAGGAAAAAGGGCTGTTGGAAATGTGGAAAGGAAG
GACACCAAATGAAAGA---TTGTACT------GAGAGACAG------GCTAAT
>AY314044/B/CA/1996/WC10P_1
ATGCGGAGAGGCAAT------------------TT------TAGG---AACCAAAGAAAG---A---ATGTTAAGTGTTT
CAATTGTGGCAAAGAAGGGCACATAGCCAGAAAATGCACGGCCCCTAGAAAAAAGGGCTGTTGGAAATGTGCAAAGGAAG
GACACCAAATGAAGGA---TTGTACT------GAGAGACAG------GCTAAT
>AY314045/B/CA/1996/WC10P_2
ATGCAGAGAGGCAAT------------------TT------TAGG---AACCAAAGAAAG---A---ATGTTAAGTGTTT
CAATTGTGGCAAAGAAGGGCACATAGCCAGAAATTGCAGGGCCCCTAGAAAAAAGGGCTGTTGGAAATGTGGAAAGGAAG
GACACCAAATGAAGGA---TTGTACT------GAGAGACAG------GCTAAT
>AY314046/B/CA/1996/WC10P_3
ATGCAGAGAGGCAAT------------------TT------TAGG---AACCAAAGAAAA---A---ATGTTAAGTGTTT
CAATTGTGGCAAAGAAGGGCACATAGCCAGAAAATGCAGGGCCCCTAGAAAAAAGGGCTGTTGGAAATGTGGAAAGGAAG
GACACCAAATGAAGGA---TTGTACT------GAGAGACAG------GCTAAT
>AY314047/B/CA/1996/WC10P_4
ATGCAGAGAGGCAAT------------------TT------TAGG---AACCAAAGAAAG---A---ATGTTAAGTGTTT
CAATTGTGGCGAAGAAGGGCACATAGCCAGAAATTGCAGGGCCCCTAGAAAAAAGGGCTGTTGGAAATGTGGAAAGGAAG
GACACCAAATGAAGGA---TTGTACT------GAGAGACAG------GCTAAT
>AY314048/B/CA/1996/WC10P_6
ATGCAGAGAGGCAAT------------------TT------TAGG---AACCAAAGAAAA---A---TTGTTAAGTGTTT
CAATTGTGGCAAAGAGGGGCACATAGCCAGAAATTGCAGGGCCCATAGGAAAAGGGGCTGTTGGAAATGTGGAAAGGAAG
GACACCAAATGAAAGA---TTGTACT------GAAAGACAG------GCTAAT
>AY314049/B/CA/1996/WC10P_7
ATGCAGAGAGGCAAT------------------TT------TAGG---AACCAAAGAAAG---A---ATGTTAAGTGTTT
CAATTGTGGCAAAGAAGGGCACATAGCCAGAAATTGCAGGGCCCCTAGAAAAAAGGGCTGTTGGAAATGTGGAAAGGAAG
GACACCAAATGAAGGA---TTGTACT------GAGAGACAG------GCTAAT
>AY314050/B/CA/1996/WC10P_8
ATGCAGAGAGGCAAT------------------TT------TAGG---AACCAAAGAAAG---A---ATGTTAAGTGTTT
CAATTGTGGCAAAGAAGGGCACATAGCCAGAAATTGCAGGGCCCCTAGAAAAAAGGGCTGTTGGAAATGTGGAAAGGAAG
GACACCAAATGAAGGA---TTGTACT------GAGAGACAG------GCTAAT
>AY314051/B/CA/1996/WC10P_9
ATGCGGAGAGGCAAT------------------TT------TAGG---AACCAAAGAAAG---A---ATGTTAAGTGTTT
CAATTGTGGCAAAGAAGGGCACATAGCCAGAAAATGCACGGCCCCTAGAAAAAAGGGCTGTTGGAAATGTGCAAAGGAAG
GACACCAAATGAAGGA---TTGTACT------GAGAGACAG------GCTAAT
>AY314052/B/CA/1996/WC10P_10
ATGCAGAGAGGCAAT------------------TT------TAGG---AACCAAAGAAAA---A---ATGTTAAGTGTTT
CAATTGTGGCAAAGAAGGGCACATAGCCAGAAAATGCAGGGCCCCTAGAAAAAAGGGCTGTTGGAAATGTGGAAAGGAAG
GACACCAAATGAAGGA---TTGTACT------GAGAGACAG------GCTAAT
>AY314053/B/CA/1996/WC10P_11
ATGCAGAGAGGCAAT------------------TT------TAGG---AACCAAAGAAAG---A---ATGTTAAGTGTTT
CAATTGTGGCGAAGAAGGGCACATAGCCAGAAATTGCAGGGCCCCTAGAAAAAAGGGCTGTTGGAAATGTGGAAAGGAAG
GACACCAAATGAAGGA---TTGTACT------GAGAGACAG------GCTAAT
>AY314054/B/CA/1996/WC10C_1
ATGCAGAAAGGCAAT------------------TT------TAGG---ATCCAAAGAAAG---A---ATGTTATGTGTTT
CAATTGTGGCAAAGAAGGGCACATAGCCAGAAAATGCAGGGCCCCTAGAAAAAAGGGCTGTTGGAAATGTGGAAAGGAAG
GACACCAAATGAAAGA---TTGTACT------GAGAGACAG------GCTAAT
>AY314055/B/CA/1996/WC10C_3
ATGCAGAGAGGCAAT------------------TT------TAGG---ATCCAAAGAAAG---A---ATGTTAAGTGTTT
CAATTGTGGCAAAGAAGGGCACATAGCCAGAAAATGCAGGACCCCTAGAAAAAAGGGCTGTTGGAAATGTGGAAAGGAAG
GACACCAAATGAAGGA---TTGTACT------GAGAGACAG------GCTAAT
>AY314056/B/CA/1996/WC10C_4
ATGCAGAAAGGCAAT------------------TT------TAGG---AACCAAAGAAAA---A---TTGTTAAGTGTTT
CAATTGTGGCAAAGAAGGGCACATAGCCAGAAATTGCAGGGCCCATAGGAAAAAGGGCTGTTGGAAATGTGGAAAGGAAG
GACACCAAATGAAAGA---TTGTACT------GAGAGACAG------GCTAAT
>AY314057/B/CA/1996/WC10C_5
ATGCAGAAAGGCAAA------------------TT------TAGG---AACCAAAGAAAA---A---TTGTTAAGTGTTT
CAATTGTGGCAAAGAAGGGCACATAGCCAGAAAATGCAGGGCCCCTAGAAAAAAGGGCTGTTGGAAATGTGGAAAGGAAG
GACACCAAATGAAAGA---TTGTACT------GAGAGACAG------GCTAAT
>AY314058/B/CA/1996/WC10C_6
ATGCAGAAAGGCAAT------------------TT------TAGG---AACCAAAGAAAA---A---TTGTTAAGTGTTT
CAATTGTGGCAAAGAAGGGCACATAGCCAGAAAATGCAGGGCCCCTAGAAAAAAGGGCTGTTGGAAATGTGGAAAGGAAG
GACACCAAATGAAAGA---TTGTACT------GAGAGACAG------GCTAAT
>AY314059/B/CA/1996/WC10C_8
ATGCAGAAAGGCAAT------------------TT------TAGG---AACCAAAGAAAA---A---TTGTTAAGTGTTT
CAATTGTGGCAAAGAAGGGCACATAGCCAGAAATTGCAGGGCCCCTAGGAAAAAGGGCTGTTGGAAATGTGGAAAGGAAG
GACACCAAATGAAAGA---TTGTACT------GAGAGACAG------GCTAAT
>AY314060/B/CA/1996/WC10C_9
ATGCAGAAAGGCAAA------------------TT------TAGG---AACCAAAGAAAA---A---TTGTTAAGTGTTT
CAATTGTGGCAAAGAAGGGCACATAGCCAGAAAATGCAGGGCCCCTAGAAAAAAGGGCTGTTGGAAATGTGGAAAGGAAG
GACACCAAATGAAAGA---TTGTACT------GAGAGACAG------GCTAAT
>AY314061/B/CA/1996/WC10C_10
ATGCAGAAAGGCAAT------------------TT------TAGG---AACCAAAGAAAA---A---TTGTTAAGTGTTT
CAATTGTGGCAAAGAAGGGCACATAGCCAGAAATTGCAGGGCCCATAGGAAAAAGGGCTGTTGGAAATGTGGAAAGGAAG
GACACCAAATGAAAGA---TTGTACT------GAGAGACAG------GCTAAT
>AY314062/B/CA/1996/WC10C_11
ATGCAGAAAGGCAAT------------------TT------TAGG---AACCAAAGAAAG---A---ATGTTATGTGTTT
CAATTGTGGCAAAGAAGGGCACATAGCCAGAAAATGCAGGGCCCCTAGAAAAAAGGGCTGTTGGAAATGTGGAAAGGAAG
GACACCAAATGAAAGA---TTGTACT------GAGAGACAG------GCTAAT
>AY314063/B/CA/1996/WC10C_12
ATGCAGAAAGGCAAT------------------TT------TAGG---AACCAAAGAAAA---A---TTGTTAAGTGTTT
TAATTGTGGCAAAGAGGGGCACATAGCCAGAAATTGCAGGGCCCCTAGAAAAAAGGGCTGTTGGAAATGTGGAAAGGAAG
GACACCAAATGAAAGA---TTGTACT------GAGAGACAG------GCTAAT
>AY331282/B/US/1997/1001_07
ATGCAGAGAGGCAAC------------------TT------TAGG---AGCCAAAGAAAG---A---CTGTTAAATGTTT
CAATTGTGGCAAAGAGGGGCATATAGCCAAAAATTGCAGAGCCCCTAGGAAAAGGGGCTGTTGGAAATGTGGAAAGGAAG
GACACCAAATGAAAGA---TTGTACT------GAGAGACAG------GCTAAT
>AY331283/B/US/1997/1001_09
ATGCAGAGAGGCAAC------------------TT------TAGG---AGCCAAAGAAAG---A---CTGTTAAATGTTT
CAATTGTGGCAAAGAGGGGCATATAGCCAAAAATTGCAGAGCCCCTAGGAAAAGGGGCTGTTGGAAATGTGGAAAGGAAG
GACACCAAATGAAAGA---TTGTACT------GAGAGACAG------GCTAAT
>AY331284/B/US/1997/1006_08
GTGCAGAGAGGCAAC------------------TT------CAGG---GATCAAAGAAAG---A---TCATTAAGTGTTT
CAACTGTGGCAAACAGGGGCACATAGCCAAAAATTGCAGGGCCCCTAGGAAAAAGGGCTGTTGGAAATGTGGACAGGAAG
GACACCAAATGAAAGA---TTGTACT------GAAAGACAG------GCTAAT
>AY331285/B/US/1997/1012_08
ATGCAGAGAGGCAAT------------------TT------TAGG---AACCAAAGAAAA---A---TTGTTAAGTGTTT
CAATTGTGGCAAGGAAGGGCACATAGCCAAAAATTGCAGGGCCCCTAGGAAAAAGGGCTGTTGGAAGTGTGGGAAGGAAG
GACATCAAATGAAAGA---TTGTACT------GAGAGACAG------GCTAAT
>AY331286/B/US/1997/1012_11
ATGCAGAGAGGCAAT------------------TT------TAGG---AACCAAAGAAAA---A---TTGTTAAGTGTTT
CAATTGTGGCAAGGAAGGGCACATAGCCAAAAATTGCAGGGCCCCTAGGAAAAAGGGCTGTTGGAAGTGTGGGAAGGAAG
GACATCAAATGAAAGA---TTGTACT------GAGAGACAG------GCTAAT
>AY331287/B/US/1997/1013_03
ATGCAGAAAGGCAAT------------------TT------TAGG---AACCAAAGAAAG---A---CTATTAAGTGTTT
CAATTGTGGCAAAGAAGGACACCTAGCCAGAAATTGCAGGGCTCCTAGGAAAAGGGGCTGTTGGAAATGTGGACAGGAAG
GACACCAAATGAAAGA---TTGTACT------GAAAGACAG------GCTAAT
>AY331288/B/US/1997/1013_07
ATGCAGAAAGGCAAT------------------TT------TAGG---AACCAAAGAAAG---A---CTATTAAGTGTTT
CAATTGTGGCAAAGAAGGACACCTAGCCAGAAATTGCAGGGCTCCTAGGAAAAGGGGCTGTTGGAAATGTGGACAGGAAG
GACACCAAATGAAAGA---TTGTACT------GAAAGACAG------GCTAAT
>AY331289/B/US/1997/1018_06
ATGCAGAGAGGCAAT------------------TT------TAGG---AACCAAAGAAAG---A---CTATTAAGTGTTT
CAATTGTGGCAAAGAAGGGCACTTAGCTAGAAATTGCAGGGCCCCTAGGAAAAAGGGCTGTTGGAAATGTGGAAAGGAAG
GACACCAAATGAAAGA---GTGTACT------GAGAGACAG------GCTAAT
>AY331290/B/US/1997/1018_10
ATGCAGAGAGGCAAT------------------TT------TAGR---AACCAAAGAAAG---A---CTATTAAGTGTTT
CAATTGTGGCAAAGAAGGGCACTTAGCTAGAAATTGCAGGGCCCCTAGGAAAAAGGGCTGTTGGAAATGTGGAAAGGAAG
GACACCAAATGAAAGA---GTGTACT------GAGAGACAG------GCTAAT
>AY331291/B/US/1996/1027_05
ATGCAGAGAGGCAAT------------------TT------TAGG---AACCAAAGAAAA---A---CTGTTAAGTGTTT
CAATTGTGGCAAAGAAGGGCACATAGCCAGAAATTGCAAGGCCCCTAGGAGAAGGGGCTGTTGGAAATGTGGAAAGGAAG
GACACCAAATGAAAGA---TTGTACT------GAGAGACAG------GCTAAT
>AY331292/B/US/1996/1057_01
ATGCAGAGAGGCAAT------------------TT------TAAG---AACCAAAGAAAG---A---CTGTTAAGTGTTT
CAATTGTGGCAAAGAAGGGCATATAGCCAGAAATTGCAGGGCTCCTAGGAAAAAGGGCTGTTGGAAATGTGGCAGGGAAG
GGCACCAAATGAAAGA---TTGTACT------GAGAGACAG------GCTAAT
>AY331293/B/US/1996/1057_09
ATGCAGAGAGGCAAT------------------TT------TAAG---AACCAAAGAAAG---A---CTGTTAAGTGTTT
CAATTGTGGCAAAGAAGGGCATATAGCCAGAAATTGCAGGGCTCCTAGGAAAAAGGGCTGTTGGAAATGTGGCAGGGAAG
GGCACCAAATGAAAGA---TTGTACT------GAGAGACAG------GCTAAT
>AY331294/B/US/1998/1058_08
ATGCAGAAAGGCAAT------------------TT------TAGG---AACC--AGG----------TTGTTAGGTGTTT
CAATTGTGGCAAAGTAGGGCACATAGCCAAAAATTGCAGGGCCCCTAGGAAGAAGGGCTGTTGGAAATGTGGAAAAGAAG
GACACCAAATGAAAGA---TTGTGAT------CAGAGACAG------GCTAAT
>AY331295/B/US/1998/1058_11
ATGCAGAAAGGCAAT------------------TT------TAGG---AACC--AGG----------TTGTTAGGTGTTT
CAATTGTGGCAAAGTAGGGCACATAGCCAAAAATTGCAGGGCCCCTAGGAAGAAGGGCTGTTGGAAATGTGGAAAAGAAG
GACACCAAATGAAAGA---TTGTGAT------CAGAGACAG------GCTAAT
>AY331296/B/US/1999/PRB959_03
ATGCAGAGAGGTAAT------------------TT------TAGG---AATCAAAGAAAA---A---TTGTTAAGTGTTT
CAATTGTGGCAAAGAAGGGCACATAGCCAGAAATTGTAGGGCCCCTAGGAAAAAAGGCTGTTGGAAATGTGGGAAGGAAG
GACACCAAATGAAAGA---ATGTACT------GAGAGACAG------GCTAAT
>AY331297/B/US/1999/PRB959_05
ATGCAGAGAGGTAAT------------------TT------TAGG---AATCAAAGAAAA---A---TTGTTAAGTGTTT
CAATTGTGGCAAAGAAGGGCACATAGCCAGAAATTGTAGGGCCCCTAGGAAAAAAGGCTGTTGGAAATGTGGGAAGGAAG
GACACCAAATGAAAGA---ATGTACT------GAGAGACAG------GCTAAT
>AY332236/B/US/1997/1006_10
GTGCAGAGAGGCAAC------------------TT------CAGG---GATCAAAGAAAG---A---TCATTAAGTGTTT
CAACTGTGGCAAACAGGGGCACATAGCCAAAAATTGCAGGGCCCCTAGGAAAAAGGGCTGTTGGAAATGTGGACAGGAAG
GACACCAAATGAAAGA---TTGTACT------GAAAGACAG------GCTAAT
>AY332237/B/US/1996/1027_03
ATGCAGAGAGGCAAT------------------TT------TAGG---AACCAAAGAAAA---A---CTGTTAAGTGTTT
CAATTGTGGCAAAGAAGGGCACATAGCCAGAAATTGCAAGGCCCCTAGGAGAAGGGGCTGTTGGAAATGTGGAAAGGAAG
GACACCAAATGAAAGA---TTGTACT------GAGAGACAG------GCTAAT
>AY352275/B/US/1984/SF33
ATGCAGAGAGGCAAT------------------TT------TAGG---AACCAAAAAAAG---C---CTATTAAGTGTTT
CAATTGTGGCAAAGAAGGGCACTTAGCCAAAAATTGCAGGGCCCCTAGGAAAAAGGGCTGTTGGAAATGTGGAAAGGAAG
GACACCAAATGAAAGA---TTGTACT------GAGAGACAG------GCTAAT
>AY423381/B/NL/1999/671_99T12
ATGCAGAGAGGC-AT------------------CA------TAGA---AACCAAAGAAAG---A---CTGTTAAGTGTTT
CAATTGTGGCAAAGAAGGGCACATAGCCAGAAATTGCAGGGCCCCTAGGAAAAAGGGCTGTTGGAAATGTGGAAAGGAAG
GACACCAAATGAAAGA---TTGTACT------GAGAGACAG------GCTAAT
>AY423382/B/NL/2000/671_00T93
ATGCAGAGAGGCANT------------------CA------TAGA---AACCAAAGAAAG---A---CTGTTAAGTGTTT
CAATTGTGGCAAAGAAGGGCACATAGCCAGAAATTGCAGGGCCCCTAGGAAAAAGGGCTGTTGGAAATGTGGAAAGGAAG
GACACCAAATGAAAGA---TTGTACT------GAGAGACAG------GCTAAT
>AY423383/B/NL/2000/671_00T162
ATGCAGAGAGGCAAT------------------CA------TAGA---AACCAAAAAAAG---A---CTGTTAAGTGTTT
CAATTGTGGCAAAGAAGGGCACATAGCCAGAAATTGCAGGGCCCCTAGGAAAAGGGGCTGTTGGAAATGTGGAAAGGAAG
GACACCAAATGAAGGA---TTGTACT------GAGAGACAG------GCTAAT
>AY423384/B/NL/2000/671_00T167
ATGCAGAGAGGCANT------------------CA------TAGA---AACCAAAGAAAG---A---CTGTTAAGTGTTT
CAATTGTGGCAAAGAAGGGCACATAGCCAGAAATTGCAGGGCCCCTAGGAAAAAGGGCTGTTGGAAATGTGGAAAGGAAG
GACACCAAATGAAGGA---TTGTACT------GAGAGACAG------GCTAAT
>AY423385/B/NL/2000/671_00T169
ATGCAGAGAGGCAAT------------------CA------TAGA---AACCAAAGAAAG---A---CTGTTAAGTGTTT
CAATTGTGGCAAAGAAGGGCACATAGCCAGAAATTGCAGGGCCCCTAGGAAAAAGGGCTGTTGGAAATGTGGAAAGGAAG
GACACCAAATGAAAGA---TTGTACT------GAGAGACAG------GCTAAT
>AY423386/B/NL/2000/671_00T103
ATGCAGAGAGGCAAT------------------CA------TAGA---AACCAAAGAAGG---A---CTGTTAAGTGTTT
CAATTGTGGCAAAGAAGGGCACATAGCCAGAAATTGCAGGGCCCCTAGGAAAAAGGGCTGTTGGAAATGTGGAAAGGAAG
GACACCAAATGAAAGA---TTGTACT------GAGAGACAG------GCTAAT
>AY423387/B/NL/2000/671_00T36
ATGCAGAGAGGCAAT------------------CA------TAGA---AACCAAAGAAGG---A---CTGTTAAGTGTTT
CAATTGTGGCAAAGAAGGGCACATAGCCAGAAATTGCAGGGCCCCTAGNAAAAAGGGCTGTTGGAAATGTGNAAAGNAAG
GACACCAAATGAAAGA---TTGTACT------NAGAGACAG------GCTANT
>AY560107/B/US/1998/98USHVTN1925c1
ATGCAGAGAGGCAAT------------------CC------CAGG---AACCAAAGAAAA---A---CTATTAAGTGTTT
CAATTGTGGCAAAGAAGGGCACTTAGCCAGAAACTGCAGGGCTCCTAGAAAAAGGGGCTGTTGGAAATGTGGAAAGGAAG
GACACCAAATGAAAGA---TTGTACT------GAGAGACAG------GCTAAT
>AY560108/B/US/1998/98USHVTN3605c9
ATGCAGAAAGGCAAT------------------TT------TAGG---AACCAAAGAAAG---A---CTGTTAAGTGTTT
CAATTGTGGCAAAGAAGGGCACATAGCCAAAAATTGCAGGGCTCCTAGGAAAAAAGGCTGTTGGAAGTGTGGAAAGGAAG
GACACCAAATGAAAGA---TTGTAGT------GAGAGACAG------GCTAAT
>AY560109/B/US/1998/98USHVTN8229c6
ATGCAGAAAGGCAAT------------------TT------TAGG---AACCAGAGAAAG---C---CTGTTAAGTGTTT
CAATTGTGGCAAAGAAGGGCACATAGCCAGAAATTGCAAGGCCCCCAGGAAAAAGGGCTGCTGGAAATGTGGAAGGGAAG
GACATCAAATGAAAGA---TTGTACT------GAGAGACAG------GCTAAT
>AY560110/B/US/1998/98USHVTN941c1
ATGCAAAGAGGCAAT------------------TT------TAAG---GGCCAAAGAAAG---A---TTGTTAAGTGCTT
CAATTGTGGCAAAGAGGGGCACATAGCCAGAAATTGCAGGGCCCCTAGGAAAAAGGGTTGTTGGAAATGTGGACAGGAAG
GACACCAAATGAAAGA---TTGCACT------GGGAGACAG------GCTAAT
>AY561236/B/CO/2001/PCM001
ATGCAGAGAGGCAAT------------------TA------TAAG---AACCAAAGAAAA---C---CTGTTAAGTGTTT
CAATTGTGGCAAAGAGGGGCACATAGCTAAAAATTGCAGGGCCCCTAGAAAGAAGGGTTGTTGGAAATGTGGAAAGGAAG
GACACCAAATGAAAGA---TTGTATC------GAGAGACAG------GCTAAT
>AY561237/B/CO/2001/PCM013
ATGCAGAGAGGCAAT------------------TT------TAAG---AGCCAAGGAAGG---A---CTGTTAAGTGTTT
CAATTGTGGCAAAGTAGGACACATAGCCAAAAATTGCAGGGCCCCTAGGAAAAAGGGCTGTTGGAAGTGTGGAAAGGAAG
GACACCAAATGAAAGA---TTGCACT------GAGAGACAG------GCTAAT
>AY561239/B/CO/2001/PCM039
ATGCAGAGAGGCAAT------------------TT------TAGG---AACCAAAGAAAA---A---TTGTTAAGTGCTT
CAATTGTGGCAAAGAAGGGCACATAGCCAGAAATTGCAGGGCCCCTAGGAAAAAGGGCTGTTGGAAATGTGGAAAGGAAG
GACACCAAATGAAAGA---TTGCACT------GAGAGACAG------GCTAAT
>AY561240/B/CO/2001/PCM074
ATGCAGAGAGGCAAC------------------TT------TAGG---AACCAAAGAAAA---A---CTGTTAAGTGTTT
CAATTGTGGCAAAGAAGGGCACATAGCTAAAAATTGCAGGGCCCCTAGGAAAAAGGGCTGTTGRAAATGTGGAAAGGAAG
GACACCAATTGAAAGA---TTGCACT------GAAAGACAG------GCTAAT
>AY586542/B/CU/1999/Cu19
ATGCAGAAAGGCAAT------------------TT------TAAG---AGCCAAAGAAAG---A---CTGTCAAGTGTTT
CAATTGTGGCAAAGAAGGACACATAGCCAGAAACTGCAGGGCCCCAAGGAAAAAGGGCTGTTGGAAATGTGGAAAGGAAG
GACACCAAATGAAAGA---TTGTACT------GAGAGACAG------GCTAAT
>AY586543/B/CU/1999/Cu43
ATGCAGAGAGGCAAT------------------TT------TAGG---AATCAAAGAAAG---A---CTGTTAAGTGTTT
CAATTGTGGCAAAGAAGGGCACATAGCCAGAAATTGCAGAGCCCCTAGGAAAAAGGGCTGTTGGAAATGTGGAAAAGAAG
GACACCAAATGAAAGA---TTGTACT------GAGAGACAG------GCTAAT
>AY682547/B/RU/2004/04RU128005
ATGCAGAGAGGCAAT------------------TT------TAAG---AAYCAGAAAAGG---A---GTGTTAAGTGTTT
CAATTGTGGCAGAGAARGGCACATAGCCAGAAATTGCAGGGCTCCTAGGAAAAARGGCTGTTRGAAATGTRGAAAGGAAG
GACATCAAATGAAAGA---TTGTACT------AAGAGACAG------GCTAAT
>AY713408/B/TH/1996/96TH_NP1538
ATGCAGAGAGGCAAT------------------TT------TAGG---AACCAAAGAAAG---C---CTGTCAAGTGTTT
CAATTGTGGCAAAGAAGGGCACATAGCCAGAAATTGCAAGGCCCCTAGAAAAAAGGGCTGTTGGAAATGTGGAAAGGAAG
GACACCAACTGAAAGA---TTGTACG------GAGAGACAG------GCTAAT
>AY713409/B/US/1985/BAL_85US_Ba_L
ATGCAGAAAGGCAAT------------------TT------TAGG---AACCAAAGAAAA---A---TTGTTAAGTGTTT
CAATTGTGGCAAAGAAGGGCACATAGCCAGAAATTGCAGGGCCCCTAGGAAAAGGGGCTGTTGGAAATGTGGAAAGGAAG
GACACCAGATGAAAGA---TTGTACT------GAGAGACAG------GCTAAT
>AY713410/B/US/1994/94US_33931N
ATGCAGAAAGGCAAT------------------TT------TAGG---AACCAAAGAAAG---A---CTGTTAAGTGTTT
CAATTGTGGCAAAGTAGGGCATATAGCCAAAAATTGCAGGGCACCTAGGAAAAAGGGCTGTTGGAAATGTGGAAAGGAAG
GACACCAAATGAAAGA---GTGTGAT------GAAAGACAG------GCTAAT
>AY713411/B/FR/1992/92FR_BX08
ATGCAGAAAGGCAAT------------------TT------TAGG---AACCAAAGAAAG---A---CTGTTAAGTGTTT
TAATTGTGGCAAAGAAGGGCACATAGCCAAAAATTGCAGGGCCCCTAGGAAAAAGGGCTGTTGGAAATGCGGGAAGGAAG
GACACCAAATGAAAGA---TTGCAAT------GAGAGACAG------GCTAAT
>AY713412/B/US/1990/90US_873
ATGCAGAAAGGTAAT------------------TT------TAGG---AATCAAAGAAAG---A---TCGTTAAGTGTTT
CAAYTGTGGCAAAGAAGGGCACATAGCCAGAAATTGCAGGGCCCCTAGGAAAAAGGGCTGTTGGAAATGTGGAAAGGAAG
GACACCAAATGAAAGA---GTGTACT------GAGAGACAG------GCTAAT
>AY751406/B/RU/2004/04RU129005
ATGCAGARAGGCAAT------------------TT------TAGG---AACCAAAGAAAA---C---CTGTTAAGTGTTT
CAATTGTGGCAAGGAGGGGCACATAGCCAGAAATTGCAAAGCCCCCAGGAAAAAGGGCTGTTGGAAATGTGGAAAGGAAG
GACACCAAATGAAAGA---TTGTAAT------GAGAGACAG------GCTAAT
>AY751407/B/RU/2004/04RU139089
ATGCAGAGGGGCAAT------------------TT------TAGG---AACCAAAGAAAG---C---TTGTTAAGTGTTT
CAATTGTGGCAAAGAAGGGCATATAGCCAAAAATTGCAGGGCCCCTAGGAAAAAGGGCTGTTGGAAATGTGGAAAAGAAG
GACACCAAATGAAAGA---TTGTATT------GAGAGACAA------GCTAAT
>AY779550/B/CA/1998/CANA3FULL
ATACAGGGAGGCAAT------------------TT------TAGG---AACCAAAGAAAG---A---CTGTTAAGTGTTT
CAATTGTGGCAAAGAAGGGCACATAGCCAGAAATTGCAGGGCTCCTAGGAAAAAGGGCTGTTGGAAATGTGGAAAGGAAG
GACACCAAATGAAAGA---TTGTACT------GAAAGACAG------GCTAAT
>AY779551/B/CA/1999/CANA5FULL
ATGCAGAGAGGCAAG------------------TT------TAGG---AACCAAAGAAAG---A---CTGTTAAGTGTTT
CAATTGTGGCAAAGAAGGGCACATAGCCAAAAATTGCAGGGCCCCTAGGAAAAAGGGCTGTTGGAAATGTGGAAAGGAAG
GACACCAAATGAAAGA---TTGTACT------GAGAGACAG------GCTAAT
>AY779552/B/CA/2000/CANA6FULL
ATGCAGAGAGGCAAT------------------TT------TAGG---AACCAAAAGAAG---A---CTGTTAAGTGTTT
CAATTGTGGCAAAGAAGGGCACATAGCCAGAAATTGCAGGGCCCCTAGGAAAAAGGGCTGTTGGAAATGTGGAAAGGAAG
GACATCAAATGAAAGA---TTGTACT------GAGAGACAG------GCTAAT
>AY779553/B/CA/1997/CANB3FULL
ATGCAGAGAGGCAAT------------------TT------TAGG---AACCAAAGAAAG---C---CTGTTAAGTGTTT
CAATTGTGGCAAAGAGGGGCACATAGCAAAAAATTGCAGGGCCCCTAGGAAAAAGGGCTGTTGGAAATGTGGAAAGGAAG
GACACCAAATGAAAGA---TTGTACT------GAGAGACAG------GCTAAT
>AY779554/B/CA/1998/CANB4FULL
ATGCAGAGAGGCAAT------------------TT------TAGG---AACCAAAGAAAG---A---CTGTTAAGTGTTT
CAATTGTGGCAAAGAAGGGCACATAGCCAAAAATTGCAGGGCTCCTAGGAAAAAGGGCTGTTGGAAATGTGGAAAGGAAG
GACACCAAATGAAAGA---TTGTACT------GAGAGACAG------GCTAAT
>AY779555/B/CA/1998/CANB5FULL
ATGCAGGGAGGCAAT------------------TT------TAGG---AACCAAAGAAAG---A---CTATTAAGTGTTT
CAATTGTGGCAAAGAGGGGCACATAGCAAAAAATTGCAGGGCCCCTAGGAAAAAGGGCTGTTGGAAATGTGGAAAGGAAG
GACACCAAATGAAAGA---TTGTACT------GAGAGACAG------GCGAAT
>AY779557/B/CA/1998/CANC10FULL
ATGCAGAGAGGCAAT------------------TT------TAAG---AACCAAAGAAAG---C---CTATTAAATGTTT
CAATTGTGGCAAAGAAGGACACACAGCCAAAAATTGCAGGGCCCCTAGAAAAAAGGGCTGTTGGAAATGTGGAAGAGAAG
GACACCAAATGAAGGA---TTGTACT------GAGAGACAG------GCTAAT
>AY779558/B/CA/1999/CAN11FULL
ATGCAGAGAGGCAAT------------------TT------TAAG---AACCAAAGAAAG---C---CTATTAAATGTTT
CAATTGTGGCAAAGAAGGACACACAGCCAAAAATTGCAGGGCCCCTAGAAAAAAGGGCTGTTGGAAATGTGGAAGAGAAG
GACACCAAATGAAGGA---TTGTACT------GAGAGACAG------GCTAAT
>AY779559/B/CA/1992/CANC2FULL
ATGCAGAGAGGCAAT------------------TT------TAGG---AACCAAAGAAGG---C---CTATTAAGTGTTT
CAATTGTGGCAAAGAAGGGCACATAGCCAAAAATTGCAGGGCCCCTAGAAAAAAGGGCTGTTGGAAATGTGGAAGGGAAG
GACACCAAATGAAAGA---TTGTACT------GAGAGACAG------GCTAAT
>AY779560/B/CA/1994/CANC3FULL
ATGCAGAGAGGCAAT------------------TT------TAAG---AACCAAAGAAGG---A---CTGTTAAGTGTTT
CAATTGTGGCAAAGAAGGGCACGTAGCCAAAAATTGCAGGGCCCCTAGAAAAAAGGGCTGTTGGAAATGTGGAAAGGAAG
GACACCAAATGAAAGA---TTGTACT------GAGAGACAG------GCTAAT
>AY779561/B/CA/1992/CANC5FULL
ATGCAGAGAGGCAAT------------------TT------TAAG---AACCAAAGAAAG---C---CTATTAAGTGTTT
CAATTGTGGCAAAGAAGGGCACATAGCCAAAAATTGCAGGGCCCCTAGAAAAAAGGGCTGTTGGAAATGTGGAAGGGAAG
GACACCAAATGAAAGA---TTGTACT------AAGAGACAG------GCTAAT
>AY779562/B/CA/1993/CANC6FULL
ATGCAGAGAGGCAAT------------------TT------TAAG---AACCAAAGAAAG---C---CTATTAAATGTTT
CAATTGTGGCAAAGAAGGACACACAGCCAAAAATTGCAGGGCCCCTAGAAAAAAGGGCTGTTGGAAATGTGGAAGAGAAG
GACACCAAATGAAGGA---TTGTACT------GAGAGACAG------GCTAAT
>AY779563/B/CA/1996/CANC8FULL
ATGCAGAGAGGCAAT------------------TT------TAAG---AACCAAAGAAAG---C---CTATTAAGTGTTT
CAATTGTGGCAAAGAAGGACACACAGCAAAAAATTGCAGGGCCCCTAGAAAAAAGGGCTGTTGGAAATGTGGAAGAGAAG
GACACCAAATGAAAGA---TTGTACT------GAGAGACAG------GCTAAT
>AY779564/B/CA/1996/CANA1FULL
ATGCAGAGAGGCAAT------------------TT------TAGG---AACCAAAGAAAG---A---CTGTTAAGTGTTT
CAATTGTGGCAAAGAAGGGCACATAGCCAGAAATTGCAGGGCCCCTAGAAAAAAGGGCTGTTGGAAATGTGGAAAGGAAG
GACACCAAATGAAAGA---TTGTACT------GAAAGACAG------GCTAAT
>AY781127/B/UY/2001/01UYTRA1179
ATGCAGAAAGGCAAT------------------TT------TAAG---AACCAAAACAGG---A---CTATTAAGTGTTT
CAATTGTGGTAAAGTAGGGCACATAGCCAGAAATTGCAGGGCCCCCAGGAAAAAGGGCTGCTGGAAATGTGGAAAGGAAG
GACACCAAATGAAAGA---TTGTACT------GAGAGACAG------GCTAAT
>AY795904/B/YE/2002/02YE507
ATGCAGAAAGGCAAT------------------TT------TAGG---AACCAAAGAAAG---C---CTGTTAAGTGTTT
CAATTGTGGCAAAGAGGGGCACATAGCCAGAAATTGCAAGGCTCCTAGGAAAAGGGGCTGTTGGAAATGTGGAAAAGAAG
GCCACCAAATGAAAGA---TTGTACT------GAGAGACAG------GCTAAT
>AY795905/B/YE/2002/02YE508
ATGCAGAAAGGCAAT------------------TT------TAGG---AACCAAAGAAAG---C---CTGTTAAGTGTTT
CAATTGTGGCAAAGAGGGGCACATAGCCAGAAATTGCAAAGCCCCTAGAAAAAGGGGCTGTTGGAAATGTGGAAAGGAAG
GACACCAAATGAAAGA---TTGTACT------GAGAGACAG------GCTAAT
>AY818644/B/AU/2004/Phcsffull04
ATGCAGAAAGGTAAT------------------TT------TAGG---AACCAAAGAAAG---A---CTGTTAAGTGTTT
CAATTGTGGCAAAGAAGGACACATAGCCAGAAATTGCAGGGCCCCTAGGAAAAAGGGCTGTTGGAAATGTGGAAAGGAAG
GACACCACATGAAAGA---TTGTACT------GAAAGACAG------GCTAAT
>AY819715/B/RU/2004/04RU139095
ATGCAGAGAGGCAAT------------------TT------TAGG---AACCAAAGAAGG---A---TTATTAAATGTTT
CAATTGTGGCAAAGAAGGGCACATAGCAAAAAATTGCAGGGCCCCTAGGAAAAAGGGCTGTTGGAAATGTGGAAAGGAAG
GACACCAAATGAAAGA---TTGTACT------GAGAGACAG------GCTAAT
>AY835748/B/US/1983/5096_83
ATGCAGAGAGGCAAT------------------TT------TAGG---AGCCAAAGAAAA---A---TTGTTAAGTGTTT
CAATTGTGGCAAAAAAGGGCATATAGCCAGAAATTGCAAGGCCCCTAGGAAAAAGGGCTGTTGGAAATGTGGAAAGGAAG
GACACCAAATGAAAGA---TTGTACT------GAGAGACAG------GCTAAT
>AY835749/B/US/1986/5096_86
ATGCAGAGAGGCAAT------------------TT------TAGG---AACCAAAGAAAA---C---TTGTTAAGTGCTT
CAATTGTGGCAAAGAAGGGCATATAGCCAGGAATTGCAGGGCCCCTAGGAAAAGGGGCTGTTGGAAATGTGGAAAGGAAG
GACACCAAATGAAAGA---TTGTACT------GAGAGACAG------GCTAAT
>AY835750/B/US/1989/5096_89
ATGCAGAGAGGCAAT------------------TT------TAGG---AGCCAAAGGAAA---A---TTGTTAAGTGTTT
CAATTGTGGCAAAGAAGGGCATATAGCCAGAAATTGCAAGGCCCCTAGGAAAAGGGGCTGTTGGAAATGTGGAAAGGAAG
GACACCAAATGAAAGA---TTGTACT------GAGAGACAG------GCTAAT
>AY835751/B/US/1990/5096_90
ATGCAGAGAGGCAAT------------------TT------TAGG---GGCCAAAGAAAA---A---TTGTTAAGTGTTT
CAATTGTGGCAAAGAAGGGCATATAGCCAGAAATTGCAAGGCCCCTAGGAAAAAGGGCTGTTGGAAATGTGGAAAGGAAG
GACACCAAATGAAAGA---TTGTACT------GAGAGACAG------GCTAAT
>AY835752/B/US/1992/5096_92
ATGCAGAGAGGCAAT------------------TT------TAGG---AGCCAAAGAAAA---G---TTGTTAAGTGTTT
CAATTGTGGCAAAGAAGGGCATATAGCCAGAAATTGCAAGGCCCCTAGAAAAAGGGGCTGTTGGAAATGTGGAAAGGAAG
GACACCCAATGAAAGA---TTGTACT------GAGAGACAG------GCTAAT
>AY835753/B/US/1996/5155_96
ATGCAGAGAGGCAAT------------------TT------TAGG---AACCAAAGAAAA---A---CTGTTAAGTGTTT
CAATTGTGGCAAAGAAGGGCACATAGCTAAAAATTGCAGGGCCCCTAGGAAAAAGGGCTGTTGGAAATGTGGAAAGGAAG
GACACCAAATGAAAGA---TTGTACT------GAAAGACAG------GCTAAT
>AY835754/B/US/1983/5084_83
ATGCAGAGAGGCAAT------------------GT------TAGG---AACCAAAGAAAG---G---CTGTTAAGTGTTT
CAATTGTGGCAAAGAAGGGCACATAGCCAGAAATTGCAGGGCCCCTAGGAAAAAGGGCTGTTGGAAATGTGGAAAGGAAG
GACACCAAATGAAAGA---TTGTACT------GAGAGACAG------GCTAAT
>AY835755/B/US/1985/5157_85
ATACAGAGAGGCAAT------------------TT------TAGG---AACCAAAGAAAG---G---CTGTTAAGTGTTT
CAATTGTGGCAAAGAAGGGCACATAGCCAGAAATTGCAGGGCCCCTAGGAAAAAGGGCTGTTGGAAATGTGGAAAGGAAG
GACACCAAATGAAAGA---TTGTACT------GAGAGACAG------GCTAAT
>AY835756/B/US/1986/5157_86
ATGCAGAGAGGCAAT------------------TT------TAGG---AACCAAAGAAAG---G---CTGTTAAGTGCTT
CAATTGTGGCAAAGAAGGGCACATAGCCAAAAATTGCAGGGCCCCTAGGAAAAAGGGCTGTTGGAAATGTGGAAAGGAAG
GACACCAAATGAAAGA---TTGTACT------GAGAGACAG------GCTAAT
>AY835757/B/US/1986/5113_86
ATACAGAAAGGCAAT------------------TT------TAGG---AACCAAAGAAAA---C---CTGTTAAGTGTTT
CAATTGTGGCAGAGAAGGGCACATAGCCAAAAATTGCAGGGCCCCTAGGAAAAGGGGCTGTTGGAAATGTGGAAAGGAAG
GACACCAAATGAAAGA---TTGCACT------GAGAGACAG------GCTAAT
>AY835758/B/US/1987/5113_87
ATGCAGAAAGGCAAT------------------TT------TAGG---AACCAAAGAAAA---C---CTGTTAAGTGTTT
CAATTGTGGCAGAGAAGGGCACATAGCCAAAAATTGCAGGGCCCCTAGGAAAAGGGGCTGTTGGAAATGTGGAAAGGAAG
GACACCAAATGAAAGA---TTGCACT------GAGAGACAG------GCTAAT
>AY835759/B/US/1982/5048_82
ATGCAGAGAGGCAAT------------------TT------TAGG---AACCAAAGAAAG---A---TTGTTAAGTGTTT
CAATTGTGGCAAAGAAGGGCACATAGCCAGAAATTGCAGGGCCCCTAGGAAAAAGGGCTGTTGGAAATGTGGAAAGGAAG
GACACCAACTGAAAGA---TTGTACT------GAGAGACAG------GCTAAT
>AY835760/B/US/1987/5048_87
ATGCAGAGAGGCAAT------------------TT------TAGG---AGCCAAAGAAAG---A---TTGTTAAGTGCTT
CAATTGTGGCAAAGAAGGGCACATAGCCAGAAATTGCAGGGCCCCTAGGAAAAAGGGCTGTTGGAAATGTGGAAAGGAAG
GACACCAACTGAAAGA---TTGTACT------GAGAGACAG------GCTAAT
>AY835761/B/US/1991/5048_91
ATGCAGAGAGGCAAT------------------TT------TAGG---GGCCAAAGAAAG---A---CTGTTAAGTGTTT
CAATTGTGGCAAAGAAGGGCACATAGCCAGAAATTGCAGGGCCCCTAGGAAAAAGGGCTGTTGGAGATGTGGAAAGGAAG
GACACCAAATGAAAGA---TTGTACT------GAGAGACAG------GCTAAT
>AY835762/B/US/1984/5160_84
ATGCAGAGAGGCAAT------------------TT------TAAG---AACCAAAGAAAG---A---CTGTTAAGTGTTT
CAATTGTGGTAAAGAAGGGCACATAGCCAGAAATTGCAGGGCCCCTAGGAAAAAGGGCTGTTGGAAATGTGGAAAGGAAG
GACACCAAATGAAAGA---GTGTACT------GAGAGACAG------GCTAAT
>AY835763/B/US/1988/5160_88
ATTCAGAGAGGCAAT------------------TT------TAAG---AACCAAAGAAAG---A---CTGTTAAGTGTTT
CAATTGTGGTAAAGAAGGGCACATAGCTAGAAATTGCAGGGCCCCTAGGAAAAAGGGCTGTTGGAAATGTGGAAGGGAAG
GACACCAAATGAAAGA---TTGTACT------GAGAGACAG------GCTAAT
>AY835764/B/US/1992/5160_92
ATGCAGAGGGGCAAT------------------TT------TAAG---AACCAAAGAAAG---A---CTGTTAAGTGTTT
CAATTGTGGTAAAGAAGGGCACATAGCCAAAAATTGCAGGGCCCCTAGAAAAAAGGGCTGTTGGAAATGTGGAAGGGAAG
GACACCAAATGAAAGA---TTGTACT------GAGAGACAG------GCTAAT
>AY835765/B/US/1984/5084_84
ATGCAGAGAGGCAAT------------------GT------TAGG---AACCAAAGAAAG---G---TTGTTAAGTGTTT
CAATTGTGGCAAAGAAGGGCACATAGCCAGAAATTGCAGGGCCCCTAGGAAAAAGGGCTGTTGGAAATGTGGAAAGGAAG
GACACCAAATGAAAGA---TTGTATT------GAGAGACAG------GCTAAT
>AY835766/B/US/1989/5073_89
ATGCAGAGAGGCAAT------------------TT------TAGG---AACCAAAGAAAA---A---TTGTTAAGTGTTT
CAATTGTGGCAAAGAAGGGCACATAGCCAGAAATTGCAGGGCCCCTAGGAAAAAGGGCTGTTGGAAATGTGGAAAGGAAG
GACACCAAATGAAAGA---TTGTACT------GAGAGACAG------GCTAAT
>AY835767/B/US/1993/5073_93
ATGCAGAGGGGCAAT------------------TT------TAGG---AACCAAAGAAAA---A---TTGTTAAGTGTTT
CAATTGTGGCAAAGAAGGGCACATAGCCAGAAATTGCAGAGCCCCTAGGAAAAAGGGCTGTTGGAAATGTGGAAAGGAAG
GACACCAAATGAAAGA---TTGTACT------GAGAGACAG------GCTAAT
>AY835768/B/US/1995/5073_95
ATGCAAAAAGGCAAT------------------TT------TAGG---AACCAAAGAAAA---A---TTGTTAAGTGTTT
CAATTGTGGCAAAGAAGGGCACATAGCCAGAAATTGCAGGGCCCCTAGGAAAAAGGGCTGTTGGAAATGTGGAAAGGAAG
GACATCAAATGAAAGA---TTGTACT------GAGAGACAG------GCTAAT
>AY835769/B/US/1985/5077_85
ATGCAGAGAGGCAAT------------------TT------TAGG---AACCAAAGAAAA---A---CTGTTAAGTGTTT
CAATTGTGGCAAAGAAGGGCACATAGCCAGAAATTGCAGGGCCCCTAGGAAAAAGGGCTGCTGGAAATGTCGAAAGGAAG
GACACCAAATGAAAGA---TTGTACT------GAGAGACAG------GCTAAT
>AY835770/B/US/1983/5082_83
ATGCAGAGAGGCAAT------------------TT------TAGG---AACCAAAGAAAG---A---TTGTTAAGTGTTT
CAATTGTGGCAAAGAAGGGCATATAGCCAAAAATTGCAGAGCCCCTAGGAAAAAGGGCTGTTGGAAATGTGGAAAGGAAG
GACACCAAATGAAAGA---TTGTACT------GAGAGACAG------GCTAAT
>AY835771/B/US/1986/5082_86
ATGCAGAGAGGCAAT------------------TT------TAGG---AACCAAAGAAAG---A---TTGTTAAGTGTTT
CAATTGTGGCAAAGAAGGGCACATAGCCAAAAATTGCAGAGCCCCTAGGAAAAAGGGCTGTTGGAAATGTGGAAAGGAAG
GACACCAAATGAAAGA---TTGTACT------GAGAGACAG------GCTAAT
>AY835772/B/US/1997/5082_97
ATGCAGAGAGGTAAT------------------TT------TAGG---AACCAAAGAAGG---A---TTGTTAAGTGTTT
CAATTGTGGCAAAGAAGGGCACATAGCAAAAAATTGCAGAGCCCCTAGGAAAAAGGGTTGTTGGAAATGTGGAAAGGAAG
GACACCAAATGAAAGA---TTGTACT------GAGAGACAG------GCTAAT
>AY835773/B/US/1994/5082_94
ATGCAGAGGGGCAAT------------------TT------TAGA---AACCAAAGAAGG---A---TTGTTAAGTGTTT
CAATTGTGGCAAAGAAGGACACATAGCCAAAAATTGCAGAGCCCCTAGGAAAAAGGGCTGTTGGAAATGTGGAAAGGAAG
GACACCAAATGAAAGA---TTGTACT------GAGAGACAG------GCTAAT
>AY835774/B/US/1986/5127_86
ATGCAGAGAGGCAAT------------------TT------TAGG---AACCAAAGAAAG---A---CTGTTAAGTGCTT
CAATTGTGGCAAAGAAGGACACATAGCCAAAAATTGCAGGGCCCCTAGGAAAAAGGGCTGTTGGAAATGTGGAAAGGAAG
GACACCAAATGAAAGA---TTGTACT------GAGAGACAG------GCTAAT
>AY835775/B/US/1986/5084_86
ATGCAGAGAGGCAAT------------------GT------TAGA---AACCAAAGAAAG---G---CTGTTAAGTGTTT
CAATTGTGGCAAAGAAGGGCACATAGCCAGAAATTGCAGGGCTCCTAGGAAAAAGGGCTGTTGGAAATGTGGAAAGGAAG
GACACCAGATGAAAGA---TTGTATT------GAGAGACAG------GCTAAT
>AY835776/B/US/1993/5127_93
ATGCAGAAAGGCAAT------------------TT------TAGG---AACCAAAGAAAG---A---CTGTTAAGTGCTT
CAATTGTGGCAAAGAAGGGCACATAGCCAGAAATTGCAGGGCCCCTAGGAAAAAGGGCTGTTGGAAATGTGGAAAAGAAG
GACACCAAATGAAAGA---TTGCACT------GAGAGACAG------GCTAAT
>AY835777/B/US/1983/5018_83
ATGCAGAAAGGCAAT------------------TT------TAGG---AACCAAAGAAGG---A---CTGTTAAGTGTTT
CAATTGTGGCAGAGAGGGGCACATAGCCAAAAATTGCAGGGCCCCTAGGAAAAAGGGCTGTTGGAAATGTGGAAAGGAAG
GACACCAAATGAAAGA---TTGTACT------GAGAGACAG------GCTAAT
>AY835778/B/US/1986/5018_86
ATGCAGAAAGGCAAT------------------TT------TAGG---AACCAAAAAAGG---A---CTGTTAAGTGTTT
CAATTGTGGCAGGGAGGGGCACATAGCCAAAAATTGCAGGGCCCCTAGGAAAAAGGGCTGTTGGAAATGTGGAAAGGAAG
GACACCAAATGAAAGA---TTGTACT------GAGAGACAG------GCTAAT
>AY835779/B/US/1984/5019_84
ATGCAGAAAGGCAAT------------------TT------TAGG---AACCAAAGAAAG---A---TTGTTAAGTGTTT
CAATTGTGGCAAAGAAGGGCACATAGCCAAAAATTGCAGGGCCCCTAGGAAAAGGGGCTGTTGGAAATGTGGAAAGGAAG
GACACCAAATGAAAGA---TTGTAAT------GAAAGACAG------GCTAAT
>AY835780/B/US/1986/5019_86
ATGCAGAAAGGCAAT------------------TT------TAGG---AACCAGAGAAAG---A---TTGTTAAGTGTTT
CAATTGTGGCAAAGAAGGGCACATAGCCAAAAATTGCAGGGCCCCTAGGAAAAGGGGCTGTTGGAAATGTGGAAAGGAAG
GACACCAAATGAAAGA---TTGTACT------GAGAGACAG------GCTAAT
>AY835781/B/US/1983/5157_83
GTACAGAGAGGCAAT------------------TT------TAGG---AACCAAAGAAAG---G---CTGTTAAGTGTTT
CAATTGTGGCAAAGAAGGGCACATAGCCAGAAATTGCAGGGCCCCCAGGAAAAAGGGCTGTTGGAAATGTGGAAAGGAAG
GACACCAAATGAAAGA---TTGTACT------GAGAGACAG------GCTAAT
>AY839827/B/KR/2004/04LHS6
ATGCAGAGAGGAAAT------------------TT------CAGG---AATCATAGAAGG---C---TTATTAAGTGCTT
CAATTGTGGCAAAGAGGGGCACACAGCCAAAAATTGCAGGGCTCCTAGGAAAAAGGGTTGTTGGAAATGTGGACAGGAGG
GACACCAAATGAAAGA---TTGTAAT------GAAAGACAG------GCTAAT
>AY857022/B/AU/-/2870718
ATTCAGAGAGGCAAT------------------TT------TAGG---AACCAAAGAAAG---A---CCATTAAGTGTTT
TAATTGTGGCAAAGAAGGGCAYCTAGCCAGAAATTGCAGAGCCCCTAGGAAAAAGGGCTGTTGGAAATGTGGAAAGGAAG
GACACCAAATGAAAGA---TTGTGAT------GAGAGACAG------GCTAAT
>AY857144/B/AU/-/8634991
ATGCAGAAAGGCAAC------------------TT------TAGG---AATCAAAGAAGG---C---CTGTTAAGTGTTT
TAATTGTGGCAAGGAAGGGCACATAGCAAGAAATTGCAGGGCCCCTARAAAAAGGGGCTGTTGGAAATGTGGRAAAGAAG
GACACCAAATGAAAGA---GTGCACT------GAGAGACAG------GCTAAT
>AY857165/B/AU/-/9125091
ATGCAGAAAGGCAAT------------------TT------TAGG---AACCAAAGAAAG---A---CTGTTAAGTGTTT
CAATTGTGGCAAAGATGGGCACATAGCCAGAAACTGCAGGGCCCCTAGGAAAAAGGGCTGTTGGAAATGTGGAGAGGAAG
GACATCAAATGAAAGA---TTGCACT------AAGAGACAG------GCTAWT
>AY970946/B/NL/1986/H434-8-A3
ATGCAGAGAGGCAAT------------------GT------TAGG---AACCAAAGAAAG---A---CTGTTAAGTGTTT
CAATTGTGGCAAAGAAGGGCACATAGCCAAAAACTGCAGGGCCCCTAGGAAAAAGGGCTGTTGGAAATGTGGAAGGGAAG
GACACCAAATGAAAGA---TTGTACT------GAGAGACAG------GCTAAT
>AY970947/B/NL/1986/H434-8-F4
ATGCAGAGAGGCAAT------------------GT------TAGG---AACCAAAGAAAG---A---CTGTTAAGTGTTT
CAATTGTGGCAAAGAAGGGCACATAGCCAAAAACTGCAGGGCCCCTAGGAAAAAGGGCTGTTGGAAATGTGGAAGGGAAG
GACACCAAATGAAAGA---TTGTATT------GAGAGACAG------GCTAAT
>AY970948/B/NL/1996/H434-42-A1
ATGCAGAAAGGCTAT------------------GT------TAGG---AACCAAAGAAAG---A---CTGTTAAGTGTTT
TAATTGTGGCAAAGAAGGGCACATAGCCAAAAACTGCAGGGCCCCTAGGAAAAAGGGCTGTTGGAAATGTGGAAGGGAAG
GACACCAAATGAAAGA---TTGTACT------GAGAGACAG------GCTAAT
>AY970949/B/NL/1996/H434-42-C1
ATGCAGAAAAGCTAT------------------TT------TAGG---AACCAAAGAAAG---A---CTGTTAAGTGTTT
CAATTGTGGCAAGGAAGGGCACATAGCCAAAAACTGCAGGGCCCCTAGAAAAAAGGGCTGTTGGAAATGTGGAAGAGAAG
GACACCAAATGAAAGA---TTGTACT------GAGAGACAG------GCTAAT
>AY970950/B/NL/1996/H434-42-E12
ATGCAGAAAGGCTAT------------------GT------TAGG---AACCAAAGAAAG---A---CTGTTAAGTGTTT
TAATTGTGGCAAAGAAGGGCACATAGCCAAAAACTGCAGGGCCCCTAGGAAAAAGGGCTGTTGGAAATGTGGAAGGGAAG
GACACCAAATGAAAGA---TTGTACT------GAGAGACAG------GCTAAT
>BD238372/B/FR/1985/pNL43_patent
ATACAGAAAGGCAAT------------------TT------TAGG---AACCAAAGAAAG---A---CTGTTAAGTGTTT
CAATTGTGGCAAAGAAGGGCACATAGCCAAAAATTGCAGGGCCCCTAGGAAAAAGGGCTGTTGGAAATGTGGAAAGGAAG
GACACCAAATGAAAGA---TTGTACT------GAGAGACAG------GCTAAT
>BD298114/B/FR/1983/BH10_patent
ATGCAGAGAGGCAAT------------------TT------TAGG---AACCAAAGAAAG---A---TGGTTAAGTGTTT
CAATTGTGGCAAAGAAGGGCACACAGCCAGAAATTGCAGGGCCCCTAGGAAAAAGGGCTGTTGGAAATGTGGAAAGGAAG
GACACCAAATGAAAGA---TTGTACT------GAGAGACAG------GCTAAT
>CS272319/B/FR/1985/pNL43_patent
ATACAGAAAGGCAAT------------------TT------TAGG---AACCAAAGAAAG---A---CTGTTAAGTGTTT
CAATTGTGGCAAAGAAGGGCACATAGCCAAAAATTGCAGGGCCCCTAGGAAAAAGGGCTGTTGGAAATGTGGAAAGGAAG
GACACCAAATGAAAGA---TTGTACT------GAGAGACAG------GCTAAT
>D10112/B/GB/1983/CAM1
ATGCAGAGAGGCAAT------------------TT------TAGG---AACCAAAGAAAG---A---CTGTTAAGTGTTT
CAACTGTGGCAAAGTCGGGCACATAGCTAAAAATTGCAGGGCCCCTAGGAAAAAGGGCTGTTGGAAATGTGGAAAGGAAG
GACATCAAATGAAAGA---TTGTAAT------GAGAGACAG------GCTAAT
>D86068/B/FR/1983/MCK1_LAI_IIIB
ATGCAGAGAGGCAAT------------------TT------TAGG---AACCAAAGAAAG---A---TTGTTAAGTGTTT
CAATTGTGGCAAAGAAGGGCACATAGCCAGAAATTGCAGGGCCCCTAGGAAAAAGGGCTGTTGGAAATGTGGAAAGGAAG
GACACCAAATGAAAGA---TTGTACT------GAGAGACAG------GCTAAT
>D86069/B/FR/1983/PM213_LAI_IIIB
ATGCAGAGAGGCAAT------------------TT------TAGG---AACCAAAGAAAG---A---TGGTTAAGTGTTT
CAATTGTGGCAAAGAAGGGCACACAGCCAGAAATTGCAGGGCCCCTAGGAAAAAGGGCTGTTGGAAATGTGGAAAGGAAG
GACACCAAATGAAAGA---TTGTACT------GAGAGACAG------GCTAAT
>DD153311/B/FR/1985/pNL43-patent
ATACAGAAAGGCAAT------------------TT------TAGG---AACCAAAGAAAG---A---CTGTTAAGTGTTT
CAATTGTGGCAAAGAAGGGCACATAGCCAAAAATTGCAGGGCCCCTAGGAAAAAGGGCTGTTGGAAATGTGGAAAGGAAG
GACACCAAATGAAAGA---TTGTACT------GAGAGACAG------GCTAAT
>DD153312/B/FR/1985/pNL43-patent
ATACAGAAAGGCAAT------------------TT------TAGG---AACCAAAGAAAG---A---CTGTTAAGTGTTT
CAATTGTGGCAAAGAAGGGCACATAGCCAAAAATTGCAGGGCCCCTAGGAAAAAGGGCTGTTGGAAATGTGGAAAGGAAG
GACACCAAATGAAAGA---TTGTACT------GAGAGACAG------GCTAAT
>DL260745/B/FR/1983/HXB2_patent
ATGCAGAGAGGCAAT------------------TT------TAGG---AACCAAAGAAAG---A---TTGTTAAGTGTTT
CAATTGTGGCAAAGAAGGGCACACAGCCAGAAATTGCAGGGCCCCTAGGAAAAAGGGCTGTTGGAAATGTGGAAAGGAAG
GACACCAAATGAAAGA---TTGTACT------GAGAGACAG------GCTAAT
>DL464814/B/FR/1983/HXB2_patent
ATGCAGAGAGGCAAT------------------TT------TAGG---AACCAAAGAAAG---A---TTGTTAAGTGTTT
CAATTGTGGCAAAGAAGGGCACACAGCCAGAAATTGCAGGGCCCCTAGGAAAAAGGGCTGTTGGAAATGTGGAAAGGAAG
GACACCAAATGAAAGA---TTGTACT------GAGAGACAG------GCTAAT
>DM111087/B/FR/1985/pNL43-patent
ATACAGAAAGGCAAT------------------TT------TAGG---AACCAAAGAAAG---A---CTGTTAAGTGTTT
CAATTGTGGCAAAGAAGGGCACATAGCCAAAAATTGCAGGGCCCCTAGGAAAAAGGGCTGTTGGAAATGTGGAAAGGAAG
GACACCAAATGAAAGA---TTGTACT------GAGAGACAG------GCTAAT
>DQ007901/B/CN/2002/02HNsmx2
ATGCAGAGAGGCAAT------------------TT------TAGG---AACCAAAGAAAG---A---CTGTCAAGTGTTT
CAATTGTGGCAAAGAAGGGCACATAGCCAAAAATTGCAGGGCCCCTAGGAAAAAGGGCTGTTGGAAATGTGGAAAGGAAG
GACACCAAATGAAGGA---TTGTACT------GAGAGACAG------GCTAAT
>DQ127534/B/US/-/AC_04_0_Days_Consen_fa
ATGCAAAAAGGTAAT------------------TT------TAGG---GGCCAAAGAAAA---A---TTGTTAAGTGTTT
CAATTGTGGCAAAGAAGGGCACATAGCCAAAAATTGCAGGGCCCCTAGGAAAAGGGGTTGTTGGAAATGTGGAAAGGAAG
GACACCAAATGAAAGA---TTGTACT------GAGAGACAG------GCTAAT
>DQ127535/B/US/-/AC_04_1650_Days_Seq1_fa
ATGCAAAAAGGTAAT------------------TT------TAGG---GGCCAAAGAAAA---A---TTGTTAAGTGTTT
CAATTGTGGCAAAGAAGGGCACATAGCCAAAAATTGCAGGGCCCCTAGGAAAAGGGGTTGTTGGAAATGTGGAAAGGAAG
GACACCAAATGAAAGA---TTGTACT------GAGAGACAG------GCTAAT
>DQ127536/B/US/-/AC_04_1650_Days_Seq2_fa
ATGCAAAAAGGTAAT------------------TT------TAGG---GGCCAAAGAAAA---A---TTGTTAAGTGTTT
CAATTGTGGCAAAGAAGGGCACATAGCCAAAAATTGCAGGGCCCCTAGGAAAAGGGGTTGTTGGAAATGTGGAAAGGAAG
GACACCAAATGAAAGA---TTGTACT------GAGAGACAG------GCTAAT
>DQ127537/B/US/-/AC_16_0_Days_Consen_fa
ATGCAGAGAGGCAAT------------------TT------TAGG---AACCAAAGAAGG---A---CAGTTAAATGTTT
CAATTGTGGCAAAGAAGGGCACATAGCCAAAAATTGCAGGGCCCCTAGAAAAAAGGGCTGTTGGAAATGTGGAAAGGAAG
GACACCAAATGAAAGA---TTGTACT------GAGAGACAG------GCTAAT
>DQ127538/B/US/-/AC_16_1934_Days_Seq1_fa
ATGCAGAGAGGCAAT------------------TT------TAGG---AACCAAAGAAGG---A---CAGTTAAATGTTT
CAATTGTGGCAAAGAAGGGCACATAGCCAAAAATTGCAGGGCCCCTAGAAAAAAGGGCTGTTGGAAATGTGGAAAGGAAG
GACACCAAATGAAAGA---TTGTACT------GAGAGACAG------GCTAAT
>DQ127539/B/US/-/AC_16_1934_Days_Seq2_fa
ATGCAGAGAGGCAAT------------------TT------TAGG---AACCAAAGAAGG---A---CAGTTAAATGTTT
CAATTGTGGCAAAGAAGGGCACATAGCCAAAAATTGCAGGGCCCCTAGAAAAAAGGGCTGTTGGAAATGTGGAAAGGAAG
GACACCAAATGAAAGA---TTGTACT------GAGAGACAG------GCTAAT
>DQ127548/B/US/-/AC_59_41_Days_Seq1_fa
ATGCAGAGAGGCAAT------------------TT------TAGG---AACCAAAGAAAG---A---CTGTTAAGTGTTT
CAATTGTGGCAAAGAAGGGCACATAGCCAGAAATTGCAGGGCCCCTAGGAAGAAGGGCTGTTGGAAATGTGGAAAGGAAG
GACACCAAATGAAAGA---TTGCACTAAT---GAAAGGCAG------GCTAAT
>DQ127549/B/US/-/AC_59_41_Days_Seq2_fa
ATGCAGAGAGGCAAT------------------TT------TAGG---AACCAAAGAAAG---A---CTGTTAAGTGTTT
CAATTGTGGCAAAGAAGGGCACATAGCCAGAAATTGCAGGGCCCCTAGGAAGAAGGGCTGTTGGAAATGTGGAAAGGAAG
GACACCAAATGAAAGA---TTGCACTAAT---GAAAGGCAG------GCTAAT
>DQ127550/B/US/-/AC_59_111_Days_Seq1_fa
ATGCAGAGAGGCAAT------------------TT------TAGG---AACCAAAGAAAG---A---CTGTTAAGTGTTT
CAATTGTGGCAAAGAAGGGCACATAGCCAGAAATTGCAGGGCCCCTAGGAAGAAGGGCTGTTGGAAATGTGGAAAGGAAG
GACACCAAATGAAAGA---TTGCACTAAT---GAAAGGCAG------GCTAAT
>DQ127551/B/US/-/AC_59_111_Days_Seq2_fa
ATGCAGAGAGGCAAT------------------TT------TAGG---AACCAAAGAAAG---A---CTGTTAAGTGTTT
CAATTGTGGCAAAGAAGGGCACATAGCCAGAAATTGCAGGGCCCCTAGGAAGAAGGGCTGTTGGAAATGTGGAAAGGAAG
GACACCAAATGAAAGA---TTGCACTAAT---GAAAGGCAG------GCTAAT
>DQ207940/B/GE/2003/03GEMZ004
ATGCAGAGAGGCAAT------------------TT------TAAG---AACCAAAGAAAG---A---CTGTTAAGTGTTT
CAATTGTGGCAAAGAAGGGCACATAGCCAGAAATTGCAGGGCCCCTAGGAAAAAAGGCTGTTGGAAATGTGGAAAGGAAG
GACATCAGATGAAAGA---TTGTACT------GAGAGACAG------GCTAAT
>DQ207942/B/GE/2003/03GEMZ010
ATGCAGAGAGGCAAT------------------TT------TAGG---AACCAAAGAAAG---A---CTGTTAAGTGTTT
CAATTGTGGCAAAGAAGGGCACATAGCCAAAAATTGCAGGGCCCCTAGGAGAAAAGGCTGTTGGAAATGTGGGAAAGAAG
GACACCAAATGAAAGA---TTGCACT------GAGAGACAG------GCTAAT
>DQ295192/B/KR/2004/04LSK7
ATGCAGAGAGGCAAT------------------TT------CAGG---GGCCAAAGAAAG---A---TTGTTAAGTGTTT
CAATTGTGGCAAAGAAGGGCACATAGCCAGAAATTGCAGGGCCCCTAGAAAAAAGGGCTGTTGGAAATGTGGAAAGGAAG
GACACCAAATGAAAGA---TTGTACT------GAAAGACAG------GCTAAT
>DQ295193/B/KR/2004/04KMH5
ATGCAGAGAGGCAAT------------------TT------CAGG---AACCAAAGAAAG---A---TTGTTAAGTGTTT
CAATTGTGGCAAAGAAGGGCACATAGCCAAAAATTGCAGGGCCCCTAGGAAAAAGGGCTGTTGGAAATGTGGAAAGGAAG
GACACCAAATGAAAGA---CTGTACT------GAGAGACAG------GCTAAT
>DQ295194/B/KR/2004/04WK7_HIV_1_wk
ATGCAGAGAGGCAAT------------------TT------CAGGAACAACCAAAGAAGG---A---CTGTTAAGTGTTT
CAATTGTGGCAAAGAAGGGCACATAGCCAAAAATTGCAGGGCCCCTAGGAAAAAGGGCTGTTGGAAATGTGGAAAGGAAG
GACACCAAATGAAAGA---TTGCACT------GAGAGACAG------GCTAAT
>DQ295196/B/KR/2004/04KYR8
ATGCAGAGAGGCAAT------------------TA------CAGG---AACCAAAGAAAG---A---CTGTTAAGTGTTT
CAATTGTGGCAAAGAAGGGCACATAGCCAAAAATTGCAGGGCCCCTAGAAAAAAGGGCTGTTGGAAATGTGGAAAGGAAG
GACACCAAATGAAAGA---TTGTACT------GAGAGACAG------GCTAAT
>DQ322223/B/CA/-/GOL016V01
ATGCAGAGAGGCAAT------------------TT------TAGG---AACCAAAGAAAG---A---CTGTTAAGTGTTT
CAATTGTGGCAAAGAAGGACACATAGCCAGGAATTGCAGGGCCCCTAGAAAAAAGGGCTGTTGGAAATGTGGAAAGGAAG
GACATCAAATGAAAGA---TTGCACTAAT---GAGAGACAG------GCTAAT
>DQ322224/B/CA/-/GOL016V10
ATGCAGAGAGGCAAT------------------TT------TAGG---AACCAAAGAAAG---R---CTGTTAAGTGTTT
CAATTGTGGCAAAGAAGGACACATAGCCAGGAATTGCAGGGCCCCTAGAAAAAAGGGCTGTTGGAAATGTGGAAAGGAAG
GACATCAAATGAAAGA---TTGCACTAAT---GAGAGACAG------GCTAAT
>DQ322225/B/CA/-/HND_DRPI039V01
ATGCAGAGAGGCAAT------------------TT------TAAG---GGCCAAAGAAGA---A---TTATTAAGTGTTT
CAATTGTGGCAAAGAAGGGCACATAGCCAGAAATTGCAGGGCCCCTAGGAAAAAGGGCTGTTGGAAATGTGGAGAGGAAG
GACACCAAATGAAAGA---TTGTCAT------GGGAGACAG------GCTAAT
>DQ322226/B/CA/-/HND_DRPI039V08
ATGCAGAGAGGCAAT------------------TT------TAAG---GGCCAAAGAAGA---A---TTATTAAGTGTTT
CAATTGTGGCAAAGAAGGGCACATAGCCAGAAATTGCARGGCCCCTAGGAAAAAGGGCTGTTGGAAATGTGGAGAGGAAG
GACACCAAATGAAAGA---TTGTCAT------GGGAGACAG------GCTAAT
>DQ322227/B/CA/-/HDM003V01
ATGCAGAGAGGCAAT------------------TT------TAAG---GGCCAAAGAAAA---A---TTGTTAAGTGTTT
YAATTGTGGCAAAGAGGGACACATAGCTAGAAATTGCAGGGCCCCTAGGAAAAAGGGCTGTTGGAAATGTGGAAAGGAGG
GACACCAAATGAAAGA---TTGTAAT------GAGAGACAG------GCTAAT
>DQ322228/B/CA/-/HDM003V04
ATGCAGAGAGGCAAT------------------TT------TAAG---GGCCAAAGAAAA---A---TTGTTAAGTGTTT
CAATTGTGGCAAAGAGGGACACATAGCTAGAAATTGCAGGGCCCCTAGGAAAAAGGGCTGTTGGAAATGTGGAAAGGAGG
GACACCAAATGAAAGA---TTGTAAT------GAGAGACAG------GCTAAT
>DQ322229/B/CA/-/HDM003V09_2
ATRCAGAGAGGCAAT------------------TT------TAAG---GGCCAAAGAAAA---A---TTGTTAAGTGTTT
CAATTGTGGCAAAGAGGGACACATAGCTAGAAATTGCAGGGCCCCTAGGAAAAAGGGCTGTTGGAAATGTGGAAAGGAGG
GACACCAAATGAAAGA---TTGTAAT------GAGAGACAG------GCTAAT
>DQ322230/B/CA/-/HDM003V09_5
ATRCAGAGAGGCAAT------------------TT------TAAG---GGCCAAAGAAAA---A---TTGTTAAGTGTTT
CAATTGTGGCAAAGAGGGACACATAGCTAGAAATTGCAGGGCCCCTAGGAAAAAGGGCTGTTGGAAATGTGGAAAGGAGG
GACACCAAATGAAAGA---TTGTAAT------GAGAGACAG------GCTAAT
>DQ322239/B/CA/-/HTM360V05_variant_3
ATGCAGAGAGGCAAT------------------TA------TAGG---AACCAAAGAAAG---A---CTATTAAGTGTTT
CAATTGTGGCAAGGAAGGRCACATAGCCAGAAATTGCAGGGCCCCCAGGAAAAAGGGCTGTTGGAAATGTGGAAAGGAAG
GACACCAAATGAAAGA---TTGTACT------GAAAGACAA------GCTAAT
>DQ354112/B/TH/1996/M140
ATACAGAGAGGCAAT------------------TT------TAGG---AACCAAAGAAAG---A---TTGTTAAGTGTTT
CAATTGTGGCAAAGAAGGGCACATAGCCAAAAATTGCAGGGCCCCTAGGAAAAAGGGCTGTTGGAAATGTGGAAAGGAAG
GACACCAAATGAAAGA---TTGCACT------GAGAGACAG------GCTAAT
>DQ354119/B/TH/1996/M149
ATGCAGAGAGGCAAT------------------TT------TAGG---AACCAAAGAAAA---A---CTGTTAAGTGTTT
CAATTGTGGCAAAGAAGGGCACATAGCCAAGAATTGCAGGGCCCCTAGAAAAAAGGGCTGTTGGAAATGTGGAAAGGAAG
GGCACCAAATGAAAGA---TTGTACT------GAGAGACAG------GCTAAT
>DQ358805/B/BR/2002/02BR002
ATGCAGAGAGGCAAT------------------TT------TAGG---AGCCAAAGAAAG---G---CTGTTAAGTGTTT
CAATTGTGGCAAAGAGGGGCACATAGCCAGAAATTGTAGGGCCCCTAGGAAAAAGGGCTGTTGGAAATGTGGAAAGGAAG
GACACCAAATGAAAGA---TTGTACT------GAGAGACAG------GCTAAT
>DQ358808/B/BR/2002/02BR008
ATGCAGAGAGGCAAT------------------TT------TAGG---AATCAAAGAAAG---A---CTGTTAAGTGTTT
CAATTGTGGCAAAGAAGGGCATATAGCCAGAAATTGCAGGGCCCCTAGGAAAAAGGGCTGTTGGAAATGTGGAAGGGAAG
GACACCAAATGAAAGA---TTGCACT------GAGAGACAG------GCTAAT
>DQ358809/B/BR/2002/02BR011
ATGCAGAAAGGCAAC------------------TT------TAGG---AACCAAAGAAGA---A---TTGTTAAGTGTTT
CAATTGTGGCAAAGAAGGGCATATAGCCAAAAATTGCAGGGCCCCTAGAAAAAAGGGCTGTTGGAAATGTGGAAAGGAAG
GACACCAAATGAAAGA---TTGTACT------GAGAGACAG------GCTAAT
>DQ358810/B/BR/2002/02BR013
ATGCAGGGAAGCAAG------------------TT------TAGG---AATCAAAGAAAG---A---CTGTTAAGTGTTT
CAATTGTGGCAAAGAGGGGCACATAGCCAAAAATTGCAGGGCCCCTAGGAAAAAGGGCTGTTGGAAATGTGGAAGGGAAG
GACACCAAATGAAAGA---TTGTACT------GAGAGACAG------GCTAAT
>DQ383746/B/AR/2002/02AR114146
ATGCAGAGAGGCAAT------------------TT------TAGG---AACCAAAGAAAG---A---CTGTTAAGTGTTT
CAATTGTGGCAAAGAAGGGCACATAGCCAGAAATTGCAGGGCCCCTAGGAAAAAGGGCTGTTGGAAATGTGGAAAGGAAG
GACACCAAATGAAAGA---TTGTACT------GAGAGACAG------GCTAAT
>DQ383748/B/AR/2003/03AR137681
ATGCAGAGAGGCAAT------------------TA------TAAG---AATCAAAGAAAG---A---CTGTTAAGTGTTT
CAATTGTGGCAAAGAAGGACACATAGCCAGAAATTGCAGGGCCCCTAGGAAAAAGGGCTGTTGGAGATGTGGAAAGGAAG
GACATCAGATGAAAGA---CTGTACT------GAGAGGCAG------GCTAAT
>DQ383749/B/AR/2003/03AR138910
ATGCAGAGAGGCAAT------------------TT------TAGG---GGCCAAAGGAAG---A---CAGTTAAGTGTTT
CAATTGTGGCAAGGAAGGGCACATAGCCAGAAATTGCAAGGCCCCTAGGAAAAAGGGCTGTTGGAAATGTGGAAAGGAAG
GACACCAAATGAAAGA---TTGTACT------GAGAGACAG------GCTAAT
>DQ383751/B/AR/2004/04AR151263
ATGCAGAGAGGCAAT------------------TT------TAGG---AACCAAAGAAAA---C---CTATTAAGTGTTT
CAATTGTGGCAAAGAAGGGCACYTAGCCAGAAATTGTAGGGCACCCAGGAAAAAGGGCTGTTGGAAATGTGGAAAGGAAG
GACACCAAATGAAAGA---TTGTACT------GAGAGACAG------GCTAAT
>DQ383752/B/AR/2004/04AR151516
ATGCAGAGAGGCAAT------------------TT------TAGG---AATCAAAGAAAG---A---CTGTTAAGTGTTT
CAATTGTGGCAAAGAGGGGCACATAGCCAGAAATTGCAAGGCCCCTAGGAAAAAGGGCTGTTGGAAATGTGGAAAGGAAG
GACATCAAATGAAAGA---TTGTACT------GAAAGACAG------GCTAAT
>DQ396398/B/ZA/2003/03ZAPS045MB2
ATACAGAAAGGCAAT------------------TT------TAGG---AACCAAGGAAAG---A---TTGTTAAGCGTTT
CAATTGTGGCAAAGTAGGGCATATAGCCAAAAACTGCAGGGCCCCTAGAAAAAAGGGCTGTTGGAAATGTGGACAGGAAG
GACGCCAAATGAAAGA---CTGTAAT------GAGAGACAG------GCTAAT
>DQ487188/B/US/1993/WCD32P0793
ATGCAGAAAGGCAAT------------------TT------TAGG---AACCAAAGAAAG---A---TTGTTAAGTGTTT
CAATTGTGGCAAAGAAGGACACATAGCTAGAAATTGCAGGGCCCCTAGGAAAAGAGGCTGTTGGAAATGTGGAAAGGAAG
GACACCAAATGAAAGA---TTGTACT------GAAAGACAG------GCTAAT
>DQ487189/B/US/1995/WCD32P1195
ATGCAGAAAGGCAAT------------------TT------TAGG---AACCAAAGAAAA---A---TTGCTAAGTGCTT
CAATTGTGGCAAAGAAGGGCACATAGCCAGAAATTGTAGGGCCCCTAGGAAAAGAGGCTGTTGGAAATGTGGAAAGGAAG
GACACCAAATGAAAGA---CTGTACT------GAAAGACAG------GCTAAT
>DQ487190/B/US/1993/WCM32P0793
ATGCAGAAAGGCAAT------------------TT------TAGG---AACCAAAGAAAG---A---TTGTTAAGTGTTT
CAATTGTGGCAAAGAAGGGCACATAGCCAAAAATTGCAGAGCCCCTAGGAAAAGGGGCTGTTGGAAATGTGGAAAGGAAG
GACACCAAATGAAAGA---TTGTACT------GAGAGACAG------GCTAAT
>DQ487191/B/US/1996/WCM32P0896
ATGCAGAAAGGCAAT------------------TT------TAGG---GGCCAAAGAAAG---A---TTGTTAAGTGTTT
CAATTGTGGCAAAGAGGGGCACATAGCCAAAAATTGCAGGGCCCCTAGGAAAAGGGGCTGTTGGAAATGTGGAAAGGAAG
GACACCAAATGAAAGA---TTGTACT------GAGAGACAG------GCTAAT
>DQ672623/B/IT/2005/SG1
ATGCAGAGAGGCAAT------------------TT------TANG---AACCAAAGAANG---A---TTGTTAAGTGTTT
CAATTGTGGCAAAGAAGGGCACATAGCCAGAAATTGCAGGGCCCCTAGGAAAAAAGGCTGTTGGAAATGTGGAAAGGAAG
GACACCAAATGAAAGA---TTGTACT------GAGAGACAG------GCTAAT
>DQ676870/B/AU/2003/PS1038_Day0
ATGCAGAGAGGCMAT------------------TT------TAGG---AACCAGAAAAAG---A---CTATTAAGTGTTT
CAATTGTGGCAAAGAAGGGCACCTAGCCAGAAATTGCAGGGCCCCTAGAAAAAAGGGCTGTTGGAAATGTGGAAAGGAAG
GACACCAAATGAAAGA---TTGTACT------GAGAGACAG------GCTAAT
>DQ676871/B/AU/2004/PS1038_Day174
ATGCAGAGAGGCMAT------------------TT------TAGG---AACCAGAAAAAG---A---CTATTAAGTGTTT
CAATTGTGGCAAAGAAGGGCACCTAGCCAGAAATTGCAGGGCCCCTAGAAAAAAGGGCTGTTGGAAATGTGGAAAGGAAG
GACACCAAATGAAAGA---TTGTACT------GAGAGACAG------GCTAAT
>DQ676874/B/AU/2002/PS2008_Day0
ATGCAGAGAGGCAAT------------------TT------TAGG---AACCAAAGAAAG---A---CTGTTAAGTGTTT
CAATTGTGGCAAAGAGGGACACATAGCCAGAAATTGCAGGGCCCCTAGAAAAAAGGGCTGTTGRAAATGTGGAAAGGAAG
GACACCAAATGAAAGA---TTGTACT------GAAAGACAG------GCTAAT
>DQ676875/B/AU/2003/PS2008_Day182
ATGCAGAGAGGCAAT------------------TT------TAGG---AACCAAAGAAAG---A---CTGTTAAGTGTTT
CAATTGTGGCAAAGAGGGACACATAGCCAGAAATTGCAGGGCCCCTAGAAAAAAGGGCTGTTGGAAATGTGGAAAGGAAG
GACACCAAATGAAAGA---TTGTACT------GAAAGACAG------GCTAAT
>DQ676876/B/AU/2003/PS2008_Day377
ATGCAGAGAGGCAAT------------------TT------TAGG---AACCAAAGAAAG---A---CTGTTAAGTGTTT
CAAYTGTGGCAAAGAGGGACACATAGCCAGAAATTGCAGGGCCCCTAGAAAAAAGGGCTGTTGGAAATGTGGAAAGGAAG
GACACCAAATGAAAGA---TTGTACT------GAAAGACAG------GCTAAT
>DQ676877/B/AU/2003/PS2016_Day0
ATGCAGAAGGGCAAT------------------TT------TAGA---AACCAAAGAAAA---A---TTGTTAAGTGTTT
CAATTGTGGCAGAGAAGGGCACATAGCCAAAAATTGCAGGGCCCCTAGGAAAAAGGGCTGTTGGAAATGTGGAAAGGAAG
GACACCAAATGAAAGA---TTGTACT------GAGAGACAG------GCTAAT
>DQ676878/B/AU/2003/PS2016_Day193
ATGCAGAAGGGCAAT------------------TT------TAGA---AACCAAAGAAAA---A---TTGTTAAGTGTTT
CAATTGTGGCAGAGAAGGGCACATAGCCAAAAATTGCAGGGCCCCTAGGAAAAAGGGCTGTTGGAAATGTGGAAAGGAAG
GACACCAAATGAAAGA---TTGTACT------GARAGACAG------GCTAAT
>DQ676879/B/AU/2004/PS2016_Day380
ATGCAGAAGGGCAAT------------------TT------TAGA---AACCAAAGAAAA---A---TTGTTAAGTGTTT
CAATTGTGGCAGAGAAGGGCACATAGCCAAAAATTGCAGGGCCCCTAGGAAAAAGGGCTGTTGGAAATGTGGAAAGGAAG
GACACCAAATGAAAGA---TTGTACT------GAGAGACAG------GCTAAT
>DQ676880/B/AU/2003/PS2019_Day0
ATGCAGAAAGGCAAT------------------TT------TAGG---AGCCAAAGAAAA---A---TTGTTAAGTGTTT
CAATTGTGGCAAAGAAGGGCACATAGCCAAAAATTGCAGGGCCCCTAGGAAAAGGGGCTGTTGGAAATGTGGAAAGGAAG
GACACCAAATGAAAGA---CTGTACT------GAGAGACAG------GCTAAT
>DQ676881/B/AU/2003/PS2019_Day171
ATGCAGAAAGGCAAT------------------TT------TAGG---ARCCAAAGAAAA---A---KTGTTAAGTGTTT
CAATTGTGGCAAAGAAGGGCACATAGCCAAAAATTGCAGGGCCCCTAGGAAAAGGGGCTGTTGGAAATGTGGAAAGGAAG
GACACCAAATGAAAGA---CTGTACT------GAGAGACAG------GCTAAT
>DQ676882/B/AU/2004/PS2019_Day367
ATGCAGAAAGGCAAT------------------TT------TAGG---AGCCAAAGAAAA---A---GTGTTAAGTGTTT
CAATTGTGGCAAAGAAGGGCACATAGCCAAAAATTGCAGGGCCCCTAGGAAAAGGGGCTGTTGGAAATGTGGAAAGGAAG
GACACCAAATGAAAGA---CTGTACT------GAGAGACAG------GCTAAT
>DQ676883/B/AU/2002/PS3002_Day0
ATGCAGAGAGGCAAT------------------TT------TAAG---AACCAAAGAAAG---A---CTATTAAATGCTT
CAATTGTGGTAGAGAGGGGCACMTAGCCARAAATTGCAGGGCCCCTAGGAAAAAGGGCTGTTGGAAATGTGGAAAGGAAG
GACACCAAATGAAAGA---TTGTACT------GAGAGACAG------GTTAAT
>DQ676884/B/AU/2003/PS3002_Day199
ATGCAGAGAGGCMAT------------------TT------TARG---AACCAAAGAAAG---A---CTATTAAATGCTT
CAATTGTGGTAGAGAGGGGCACMTAGCCAGAAATTGCAGGGCCCCTAGGAAAAAGGGCTGTTGGAAATGTGGAAAGGAAG
GACACCAAATGAAAGA---TTGTACT------GAGAGACAG------GTTAAT
>DQ676885/B/AU/2003/PS3002_Day385
ATGCAGAGAGGCMAT------------------TT------KAAG---AAYCAAAGAAAG---A---YTATTAAATGCTT
CAATTGTGGTAGAGAGGGGCACCTAGCCAGAAATTGCAGGGCCCCTAGGAAAAAGGGCTGTTGGAAATGTGGAAAGGAAG
GACACCAAATGAAAGA---TTGTACT------GAGAGACAG------GTTAAT
>DQ676886/B/AU/2003/PS4048_Day0
ATGCAGAGGGGCAAT------------------TT------TAGA---AATCAAAGAAAG---A---CTGTTAAGTGCTT
CAATTGTGGCAAAGAAGGGCACATAGCCAGAAATTGCAGGGCCCCTAGGAAGAAGGGCTGTTGGAAATGTGGAAAGGAAG
GACACCAAATGAAAGA---TTGTGAT------GGGAGACAG------GCTAAT
>DQ676887/B/AU/2004/PS4048_Day143
ATGCAGAGGGGCAAT------------------TT------TAGA---AATCAAAGAAAG---A---CTGTTAAGTGCTT
CAATTGTGGCAAAGAAGGRCACATAGCCAGAAATTGCAGGGCCCCTAGGAAGAAGGGCTGTTGGAAATGTGGAAAGGAAG
GACACCAAATGAAAGA---TTGTGAT------GGGAGACAG------GCTAAT
>DQ823362/B/UA/2001/01UAKV167
ATGCAGAGAGGCAAT------------------TT------TAGG---AACCAAAGAAAA---A---CTGTTAAGTGTTT
CAACTGTGGCAAAGAAGGGCACATAGCCAAGAATTGCAGGGCCCCTAGGAAAAAGGGCTGTTGGAAATGTGGTAGGGAAG
GACACCAAATGAAAGA---TTGTACT------GAGAGACAG------GCTAAT
>DQ823363/B/UA/2001/01UAKV252
ATGCAGAGAGGCAAT------------------TT------TAGG---AACCAAAGAAAG---A---CTGTTAAGTGTTT
CAATTGTGGCAAAGAAGGGCACATAGCCAGAAATTGCAAGGCCCCTAGAAAAAAGGGCTGTTGGAAATGTGGTAGGGAAG
GACACCAAATGAAAGA---TTGTACT------GAGAGACAG------GCTAAT
>DQ823364/B/UA/2001/01UAKV259
ATGCAGAGAGGCAAT------------------TT------TAGG---AACCAAAGAAAG---A---CTGTTAAGTGTTT
CAATTGTGGCAAAGAAGGGCACATAGCCAGAAATTGCAAGGCCCCTAGAAAAAAGGGCTGCTGGAAATGTGGTAGGGAAG
GACACCAAATGAAAGA---TTGTACT------GAGAGACAG------GCTAAT
>DQ837381/B/KR/2005/05CSR3
ATGCAGAGAGGCAAT------------------TT------TAAG---GGCCAAAGAAAA---A---TGGTTAAATGTTT
CAACTGTGGCAAAGAAGGGCACATAGCCAAAAATTGCAGGGCCCCTAGAAAAAAGGGCTGTTGGAAATGTGGAAAGGAAG
GACACCAAATGAAGGA---TTGTACT------GAAAGACAG------GCTAAT
>DQ853436/B/US/2000/14294_1
ATGCAAAAAGGCAAT------------------TT------TAGG---AACCAACGAAAG---A---CTGTTAAGTGTTT
CAATTGTGGCAAAGAAGGGCACATAGCCAGAAATTGCAGGGCTCCTAGGAAAAAGGGCTGTTGGAAATGTGGAAGGGAAG
GACACCAAATGAAAGA---TTGTACT------GAGAGACAA------GCTAAT
>DQ853437/B/US/2000/14297_1
ATGCAAAAAGGCAAT------------------TT------TAGG---AACCAACGAAAG---A---CTGTTAAGTGTTT
CAATTGTGGCAAAGAAGGGCACATAGCCAGAAATTGCAGGGCTCCTAGGAAAAAGGGCTGTTGGAAATGTGGAAGGGGAG
GACACCAAATGAAAGA---TTGTACT------GAGGGACAA------GCTAAT
>DQ853438/B/US/2000/14300_1
ATGCAAAAAGGCAAT------------------TT------TAGG---AACCAACAAAAG---A---CTGTTAAGTGTTT
CAATTGTGGCAAAGAAGGGCACATAGCCAGAAATTGCAGGGCTCCTAGGAAAAAGGGCTGTTGGAAATGTGGAAGGGAAG
GACACCAAATGAAAGA---TTGTACT------GAGAGACAA------GCTAAT
>DQ853439/B/US/2002/14186_1
ATGCAAAAAGGCAAT------------------TT------TAAG---AACCAACGAAAG---A---TTGTTAAGTGTTT
CAATTGTGGCAAAGAAGGGCACATAGCCAGAAATTGCAGGGCTCCTAGGAAAAAGGGCTGTTGGAAATGTGGAAGGGAAG
GACACCAAATGAAAGA---TTGTACT------GAGAGACAG------GCTAAT
>DQ853440/B/US/2002/14182_1
ATGCAAAAAGGCAAT------------------TT------TAGG---AACCAACGAAAG---A---CTGTTAGGTGTTT
CAATTGTGGCAAAGAAGGGCACATAGCCAGAAATTGCAGGGCTCCTAGGAAAAAGGGCTGTTGGAAATGTGGAAGGGAAG
GACACCAAATGAAAGA---TTGTACT------GAGAGACAA------GCTAAT
>DQ853441/B/US/2002/14189_1
ATGCAAAAAGGCAAT------------------TT------TAGG---AACCAACGAAAG---A---CTGTTAAGTGTTT
CAATTGTGGCAAAGAAGGGCACATAGCCAGAAATTGCAGGGCTCCTAGGAAAAAGGGCTGTTGGAAATGTGGAAGGGAAG
GACACCAAATGAAAGA---TTGTACT------GAGAGACAG------GCTAAT
>DQ853442/B/US/2002/14184_1
ATGCAAAAAGGCAAT------------------TT------TAGG---AACCAACGAAAG---A---CTGTTAAGTGCTT
CAATTGTGGCAAAGAAGGGCACATAGCCAGAAATTGCAGGGCTCCTAGGAAAAAGGGCTGTTGGAAATGTGGAAGGGAAG
GACACCAGATGAAAGA---TTGTACT------GAGAGACAA------GCTAAT
>DQ853443/B/US/2002/14181_1
ATGCAAAAAGGCAAT------------------TT------TAAG---AGCCAACGAAAG---G---CTGTTAAGTGTTT
CAATTGTGGCAAAGAAGGGCACATAGCCAGAAATTGCAGGGCTCCTAGGAAAAAGGGCTGTTGGAAATGTGGAAGGGAAG
GACACCAAATGAAAGA---TTGTACT------GAGAGACAA------GCTAAT
>DQ853444/B/US/2002/14183_1
ATGCAAAAAGGCAAT------------------TT------TAGG---AACCAACGAAAG---A---CTGTTAAGTGTTT
CAATTGTGGCAAAGAAGGGCACATAGCCAGAAATTGCAGGGCTCCTAGGAAAAAGGGCTGTTGGAAATGTGGAAGGGAAG
GACACCAAATGAAAGA---TTGTACT------GAGAGACAA------GCTAAT
>DQ853445/B/US/2002/14185_1
ATGCAAAAAGGCAAT------------------TT------TAGG---AACCAACGAAAG---A---CTGTTAAGTGTTT
CAATTGTGGCAAAGAAGGGCACATAGCCAGAAATTGCAGGGCTCCTAGGAAAAAGGGCTGTTGGAAATGTGGAAGGGAAG
GACATCAAATGAAAGA---TTGTACT------GAGAGACAA------GCTAAT
>DQ853446/B/US/2002/14188_1
ATGCAAAAAGGCAAT------------------TT------TAGG---AACCAACGAAAG---A---CCGTTAAGTGTTT
CAATTGTGGCAAAGAAGGGCACATAGCCAGAAATTGCAGGGCTCCTAGAAAAAAGGGCTGTTGGAAATGTGGAAGGGAAG
GACACCAAATGAAAGA---TTGTACC------GAGAGACAG------GCTAAT
>DQ853447/B/US/2002/14187_1
ATGCAAAAAGGCAAT------------------TT------TAGG---AACCAACGAAAG---A---CTGTTAAGTGTTT
CAATTGTGGCAAAGAAGGGCACATAGCCAGAAATTGCAGGGCTCCTAGGAAAAAGGGCTGTTGGAAATGTGGAAGGGAAG
GACACCAAATGAAAGA---TTGTACT------GAGAGACAA------GCTAAT
>DQ853448/B/US/2002/14190_1
ATGCAAAAAGGCAAT------------------TT------TAGG---AATCAACGAAAG---A---CTGTTAAGTGTTT
CAATTGTGGCAAAGAAGGGCACATAGCCAGAAATTGCAGGGCTCCTAGGAAAAAGGGCTGTTGGAAATGTGGAAGGGAAG
GACACCAAATGAAAGA---TTGTACT------GAGAGACAA------GCTAAT
>DQ853449/B/US/2000/14299_1
ATGCAAAAAGGTAAT------------------TT------TAGG---AACCAACGAAAG---A---CTGTTAAGTGTTT
CAATTGTGGCAAAGAAGGGCACATAGCCAGAAATTGCAGGGCTCCTAGGAAAAAGGGCTGTTGGAAATGTGGAAGGGAAG
GACACCAAATGAAAGA---TTGTACT------GAGAGACAA------GCTAAT
>DQ853450/B/US/2000/14302_1
ATGCAAAAAGGCAAT------------------TT------TAGG---AACCAACGAAAG---A---CTGTTAAGTGTTT
CAATTGTGGCAAAGAAGGGCACATAGCCAGAAATTGCAGGGCTCCTAGGAAAAAGGGCTGTTGGAAATGTGAAAGGGAAG
GACACCAAATGAAAGA---TTGTACT------GAGAGACAA------GCTAAT
>DQ853451/B/US/2000/14303_1
ATGCAAAAAGGCAAT------------------TT------TAGG---AACCAACGAAAG---A---CTGTTAAGTGTTT
CAATTGTGGCAAAGAAGGGCACATAGCCAGAAATTGCAGGGCTCCTAGGAAAAAGGGCTGTTGGAAATGTGGAAGGGAAG
GACACCAAATGAAAGA---GTGTACT------GAGAGACAA------GCTAAT
>DQ853452/B/US/2000/14296_1
ATGCAAAAAGGCAAT------------------TT------TAGG---AACCAACGAAAG---A---CTGTTAAGTGTTT
CAATTGTGGCAAAGAAGGGCACATAGCCAGAAATTGCAGGGCTCCTAGGAAAAAGGGCTGTTGGAAATGTGGAAGGGAAG
GACACCAAATGAAAGA---TTGTACT------GAGAGACAA------GCTAAT
>DQ853453/B/US/2000/14298_1
ATGCAAAAAGGCAAT------------------TT------TAGG---AACCAACGAAAG---A---CTGTTAAGTGTTT
CAATTGTGGCAAAGAAGGACACATAGCCAGAAATTGCAGGGCTCCTAGGAAAAAGGGCTGTTGGAAATGTGGAAGGGAAG
GACACCAAATGAAAGA---TTGTACT------GAGAGGCAA------GCTAAT
>DQ853454/B/US/2000/14295_1
ATGCAAAAAGGCAAT------------------TT------TAGG---AACCAACGAAAG---A---CTGTTAAGTGTTT
CAATTGTGGCAAAGAAGGGCACATAGCCAGAAATTGCAGGGCTCCTAGGAAAAAGGGCTGCTGGAAATGTGGAAGGGAAG
GACACCAAATGAAAGA---TTGTACT------GAGAGGCAA------GCTAAT
>DQ853455/B/US/1998/15387_1
ATGCAAAAAGGCAAT------------------TT------TAGG---AACCAACGAAAG---A---CTGTTAAGTGTTT
CAATTGTGGCAAAGAAGGGCACATAGCCAGAAATTGCAGGGCTCCTAGGAAAAAGGGCTGTTGGAAATGTGGAAGGGAAG
GACACCAGATGAAAGA---TTGTACT------GAGAGACAG------GCTAAT
>DQ853456/B/US/1998/15388_1
ATGCAAAAAGGCAAT------------------TT------TAGG---AACCAACGAAAG---A---CTGTTAAGTGTTT
CAATTGTGGCAAAGAAGGGCACATAGCCAGAAATTGCAGGGCTCCTAGGAAAAAGGGCTGTTGGAAATGTGGAAGGGAAG
GACACCAGATGAAAGA---TTGTACT------GAGAGACAG------GCTAAT
>DQ853457/B/US/1998/15389_1
ATGCAAAAAGGCAAT------------------TT------TAGG---AACCAACGAAAG---A---CTGTTAAGTGTTT
CAATTGTGGCAAAGAAGGGCACATAGCCAGAAATTGCAGGGCTCCTAGGAAAAAGGGCTGTTGGAAATGTGGAAGGGAAG
GACACCAGATGAAAGA---TTGTACT------GAGAGACAG------GCTAAT
>DQ853458/B/US/1998/15390_1
ATGCAAAAAGGCAAT------------------TT------TAGG---AACCAACGAAAG---A---CTGTTAAGTGTTT
CAATTGTGGCAAAGAAGGGCACATAGCCAGAAATTGTAGGGCTCCTAGGAAAAAGGGCTGTTGGAAATGTGGAAGGGAAG
GACACCAGACGAAAGA---TTGTACT------GAGAGACAG------GCTAAT
>DQ853459/B/US/1998/15382_1
ATGCAAAAAGGCAAT------------------TT------TAGG---AACCAACGAAAG---A---CAGTTAAGTGTTT
CAATTGTGGCAAAGAAGGGCACATAGCCAGAAATTGCAGGGCTCCTAGGAAGGAGGGCTGTTGGAAATGTGGAAGGGAAG
GACACCAGATGAAAGA---TTGTACT------GAGAGACAG------GCTAAT
>DQ853460/B/US/1998/15386_1
ATGCAAAAAGGCAAT------------------TT------TAGG---AACCAACGAAAG---A---CAGTTAAGTGTTT
CAATTGTGGCAAAGAAGGGCACATAGCCAGAAATTGCAGGGCTCCTAGGAAAAAGGGCTGTTGGAAATGTGGAAGGGAAG
GACACCAGATGAAAGA---TTGTACT------GAGAGACAG------GCTAAT
>DQ853461/B/US/1998/15383_1
ATGCAAAAAGGCAAT------------------TT------TAGG---AACCAACGAAAG---A---CAGTTAAGTGTTC
CAATTGTGGCAAAGAAGGGCACATAGCCAGAAATTGCAGGGCTCCTAGGAAAAAGGGCTGTTGGAAATGCGGAAGGGAAG
GACACCAGATGAAAGA---TTGTACT------GAGAGACAG------GCTAAT
>DQ853462/B/US/1998/15381_1
ATGCAAAAAGGCAAT------------------TT------TAGG---AACCAACGAAAG---A---CTGTTAAGTGTTT
CAATTGTGGCAAAGAAGGGCACATAGCCAGAAATTGCAGGGCTCCTAGGAAAAAGGGCTGTTGGAAATGTGGAAGGGAAG
GACACCAGATGAAAGA---TTGTACT------GAGAGACAG------GCTAAT
>DQ853463/B/US/1998/15384_1
ATGCAAAAAGGCAAT------------------TT------TAGG---AACCAACGAAAG---A---CTGTTAAGTGTTT
CAATTGTGGCAAAGAAGGACACATAGCCAGAAATTGCAGGGCTCCTAGGAAAAAGGGCTGTTGGAAATGTGGAAGGGAAG
GACACCAAATGAAAGA---TTGTACT------GAGAGACAG------GCTAAT
>DQ853464/B/US/1998/15385_1
ATGCAAAAAGGCAAT------------------TT------TAGG---AACCAACGAAAG---A---CTGTTAAGTGTTT
CAATTGTGGCAAAGAAGGGCACATAGCCAGAAATTGCAGGGCTCCTAGGAAAAAGGGCTGTTGGAAATGTGGAAGGGAAG
GACACCAGATGAAAGA---TTGTACT------GAGAGACAG------GCTAAT
>DQ854714/B/ES/1989/M61
ATGCAGAAAGGCAAT------------------TT------TAGG---AACCAAAGAAAG---A---TTGTTAAGTGTTT
CAATTGTGGCAAAGAAGGGCACATAGCCAAAAATTGCAGGGCCCCTAGGAAAAGGGGCTGTTGGAAATGTGGAAAGGAGG
GACACCAAATGAAAGA---TTGTACT------GAGAGACAG------GCTAAT
>DQ886031/B/US/-/F703
ATGCAGAGAGGCAAT------------------TT------TAGG---AACCAAAGAAAG---A---CTATTAAGTGTTT
CAATTGCGGCAAAGAAGGACACTTAGCCAAAAATTGCAGGGCCCCTAGAAAAAGGGGCTGTTGGAAATGTGGAAAGGAAG
GACACCAAATGAAAGA---TTGTAAT------GAGAGACAG------GCTAAT
>DQ886032/B/US/-/F7174
ATGCAGAAAGGCAAT------------------TT------TAGG---CACCAAAGAAAA---A---CTGTTAAGTGTTT
CAATTGTGGCAAAGAAGGGCACATAGCCAAAAATTGCAGGGCCCCTAGGAAAAAGGGCTGTTGGAAATGTGGAAAGGAAG
GACACCAAATGAAAGA---TTGTACT------GAGAGACAG------GCTAAT
>DQ886033/B/US/-/F7204
ATGCAGAGAGGCAAT------------------TT------TAGG---ACCCAGAGAAGG---A---TTGTTAGATGTTT
CAATTGTGGCAAAGAAGGGCACATAGCCAAAAATTGCAGGGCTCCTAGAAAAAAGGGCTGTTGGAGATGTGGAAAGGAAG
GACACCAAATGAAAGA---TTGCTCT------GAGAGACAG------GCTAAT
>DQ886034/B/US/-/L8146
ATGCAGAAAGGCAAT------------------TT------TAGG---AGCCAAAGAAAA---A---TTGTTAAGTGTTT
CAATTGTGGCAAAGAAGGGCACATAGCCAGAAGTTGCAGGGCCCCTAGGAAAAGGGGCTGTTGGAAATGTGGAAAGGAAG
GACACCAAATGAAAGA---TTGTACT------GAGAGACAG------GCAAAT
>DQ886035/B/US/-/L8157
ATGCAGAAAGGCAAT------------------TT------TAGA---AACCAAAGAAAA---A---CTGTTAAGTGTTT
CAATTGCGGCAAAGAAGGGCACATAGCCAGAAATTGCAGGGCCCCTAGGAAAAGAGGCTGTTGGAAATGTGGAAAGGAGG
GACACCAAATGAAAGA---TTGTACT------GAGAGACAG------GCTAAT
>DQ886036/B/US/-/L8185
ATGCAAAGAGGCAAT------------------TT------TAGG---AACCAAAGAAAG---G---TTGTTAAGTGCTT
CAATTGTGGCAAAGAAGGGCACATAGCCAAAAATTGCAGGGCCCCTAGAAAAAAGGGCTGTTGGAAATGTGGAAAGGAAG
GACACCAAATGAAAGA---CTGCACT------GAGAGACAG------GCTAAT
>DQ886037/B/US/2005/L8249
ATGCAGAAAGGCAAT------------------TT------TAGG---AACCAAAGAAAG---A---CTGTTAAGTGTTT
CAATTGTGGCAAAGAAGGGCACATAGCCAGAAATTGCAGGGCCCCTAGGAAAAAGGGCTGTTGGAAATGTGGAAGGGAAG
GACACCAGATGAAAGA---TTGTACT------GAGAGACAG------GCTAAT
>DQ990880/B/CN/2005/05CNHB_hp3
ATGCAGAGAGGCAAT------------------TT------CAGG---AACCAAAGAAAG---A---TTGTCAAGTGTTT
CAATTGTGGCAAAGAAGGGCACATAGCCAAAAATTGTAGGGCCCCCAGGAAAAAGGGCTGTTGGAGATGTGGAAAGGAAG
GACACCAAATGAAGGA---GTGTACT------GAGAGACAG------GCTAAT
>EF057102/B/CN/2001/pCNHN24
ATGCAGAGAGGCAAT------------------TT------TAGG---AACCAAAGAAAG---A---CTGTCAAGTGTTT
CAATTGTGGCAAGGAAGGGCACATAGCCAAAAATTGCAGGGCCCCTAGGAAAAAGGGCTGTTGGAAATGTGGAAGGGAAG
GACACCAGATGAAGGA---TTGTACT------GAGAGACAG------GCTAAT
>EF175209/B/US/1998/WC3_0498_1
ATGCAGAGAGGCAAT------------------TT------TAGA---AACCAAAGAAAA---A---CTATTAAATGTTT
CAATTGTGGCAAAGAAGGGCACATAGCCAAAAATTGCAGGGCCCCTAGAAAAAAGGGCTGTTGGAAATGTGGAAAGGAAG
GACACCAAATGAAAGA---TTGCACT------GAGAGACAG------GCTAAT
>EF175210/B/US/1998/WC3_0498_2
ATGCAGAGAGGCAAT------------------TT------TAGA---AACCAAAGAAAA---A---CTATTAAATGTTT
CAATTGTGGCAAAGAAGGGCACATAGCCAAAAATTGCAGGGCCCCTAGAAAAAAGGGCTGTTGGAAATGTGGAAAGGAAG
GACACCAAATGAAAGA---TTGCACT------GAGAGACAG------GCTAAT
>EF175211/B/US/1998/WC3_0498_3
ATGCAGAGAGGCAAT------------------TT------TAGA---AACCAAAGAAAA---A---CTATTAAGTGTTT
CAATTGTGGCAAAGAAGGGCACATAGCCAAAAATTGCAGGGCCCCTAGAAAAAAGGGCTGTTGGAAATGTGGAAAGGAAG
GACACCAAATGAAAGA---TTGCACT------GAGAGACAG------GCTAAT
>EF175212/B/US/1998/WC3_0498_4
ATGCAGAGAGGCAAT------------------TT------TAGA---AACCAAAGAAAA---A---CTATTAAATGTTT
CAATTGTGGCAAAGAAGGGCACATAGCCAAAAATTGCAGGGCCCCTAGAAAAAAGGGCTGTTGGAAATGTGGAAAGGAAG
GACACCAAATGAAAGA---TTGCACT------GAGAGACAG------GCTAAT
>EF178338/B/AU/2004/MS2004_37_040
ATGCAGAGAGGCAAT------------------TT------TAGG---AACCAAAGAAAG---A---CTGTTAAGTGTTT
CAATTGTGGCAAAGANGGGCACATAGCCAAAAACTGCAGGGCCCCTARAAAAAAGGGCTGTTGGAAATGTGGAAAGGAAG
GACACCAAATGAAAGA---TTGT---------GAGAGACAG------GCTAAT
>EF178354/B/AU/2004/MS2004_37_056
ATGCAGAAAGGCAAT------------------AT------TAGG---AACCAAAGAAGG---A---CTGTTAAGTGTTT
CAATTGTGGCAAAGAAGGACACATAGCCAGAAATTGCAGGGCCCCTAGGAAAAAGGGCTGTTGGAAATGTGGAAAGGAAG
GACACCAAATGAAAGA---TTGTACATCT---GAGAGACAG------ACTAAT
>EF178358/B/AU/2004/MS2004_37_060
ATGCAGAGAGGCAAT------------------TT------TAGG---AACCAAAGAAAG---A---CTGTTAAGTGCTT
CAATTGTGGCAAAGAAGGNCACATAGCAAAAAATTGCAGGGCCCCTAGAAAAAAGGGCTGTTGGAAATGTGGAAGGGAAG
GACACCAAATGAAGGA---TTGCACT------GAGAGACAG------GCTAWT
>EF363122/B/US/2000/ES1-16
ATGCAGAAAGGCAAT------------------TT------TAGA---AACCAAAGAAAG---A---GTGTTAAGTGTTT
CAATTGTGGCAAAGAAGGGCACATAGCTAGAAATTGCAAGGCCCCTAGGAAAAAGGGCTGTTGGAAATGTGGAAGGGAAG
GACACCAAATGAAAGA---TTGTACT------GAAAGACAG------GCTAAT
>EF363123/B/US/2000/ES1-20
ATGCAGAGAGGCAAT------------------TT------TAGA---AACCAAAGAAAG---A---GTGTTAAGTGTTT
CAATTGTGGCAAAGAAGGGCACATAGCTAGAAATTGCAAGGCCCCTAGGAAAAAGGGCTGTTGGAAATGTGGAAGGGAAG
GACACCAAATGAAAGA---TTGTACT------GAAAGACAG------GCTAAT
>EF363124/B/US/2004/ES4-24
ATGCAGAGAGGCAAT------------------TT------AAGG---AACCAAAGAAAG---A---TTGTTAAGTGTTT
CAACTGTGGCAGAGAAGGGCACATAGCCAAAAATTGCAGGGCCCCTAGGAGAAGGGGCTGTTGGAAATGTGGAAAGGAAG
GACACCAAATGAAAGA---TTGTACT------GAGAGACAG------GCTAAT
>EF363125/B/US/2004/ES8-17
ATGCAGAAAGGCAAT------------------TT------TAGG---AACCAAAGAAAG---G---CTGTTAAGTGTTT
CAATTGCGGCAAAGAAGGGCACATAGCCAAAAATTGCAGGGCCCCTAGGAAAAAGGGCTGTTGGAAATGTGGAAGGGAAG
GACACCAAATGAAAGA---TTGTACA------GAAAGACAG------GCTAAT
>EF363126/B/US/2004/ES8-43
ATGCAGAAAGGCAAT------------------TT------TAGG---AACCAAAGAAAG---G---CTGTTAAGTGTTT
CAATTGCGGCAAAGAAGGGCACATAGCCAAAAATTGCAGGGCCCCTAGGAAAAAGGGCTGTTGGAAATGTGGAAGGGAAG
GACACCAAATGAAAGA---TTGTACA------GAAAGACAG------GCTAAT
>EF363127/B/US/2004/ES10-53
ATGCAGAAAGGCAAT------------------TT------TAGG---AACCAAAGAAAA---A---CTGTTAAGTGTTT
CAACTGTGGCAAAGAAGGGCACCTAGCCAGAAATTGCAGGGCCCCTAGGAAAAAGGGCTGTTGGAAATGTGGAAGGGAAG
GACACCAAATGAAAGA---TTGTACT------GAAAGACAG------GCTAAT
>EF514697/B/DK/2004/PMVL_018
ATGCAGAGAGGCAAC------------------TA------TAAG---AACCAAAGAAAA---A---CTGTTAAATGTTT
CAATTGTGGCAAAGAAGGGCACATAGCCAGAAATTGCAGGGCTCCTAGGAAAAGGGGCTGTTGGAAATGTGGAAAGGAAG
GACACCAAATGAAAGA---TTGTACT------GAAAGACAG------GCAAAT
>EF514698/B/DK/2004/PMVL_027
ATGCAGAAAGGCAAT------------------TT------TAGG---AACCAAAGAAAA---G---CTGTTAAGTGTTT
CAATTGTGGCAAAGAGGGGCACATAGCCAGAAATTGCAGGGCCCCTAGGAAAAAGGGCTGTTGGAAATGTGGAAAGGAAG
GACACCAACTGAAAGA---TTGTACT------GAAAGGCAG------GCTAAT
>EF514699/B/DK/2004/PMVL_012
ATGCAGAAAGGCAAT------------------TT------TAGG---AACCAAAGAAAA---G---GTGTTAAGTGCTT
CAATTGTGGCAAAGAAGGGCACATAGCCAAACATTGTAGGGCCCCTAGGAAAAAGGGCTGTTGGAAATGTGGAAGGGAAG
GACACCAAATGAAAGA---TTGTACT------GAGAGACAG------GCTAAT
>EF514700/B/DK/2004/PMVL_013
ATGCAGAAAGGCAAC------------------TT------CAGG---AACCAAAGAAAG---A---ATGTTAAGTGTTT
CAATTGTGGCAAAGAGGGGCACATAGCCAGAAATTGCAGGGCCCCTAGGAAAAAGGGCTGTTGGAAATGTGGAAAGGAAG
GACACCAAATGAAAGA---TTGTACT------GAGAGACAG------GCTAAT
>EF514701/B/DK/2004/PMVL_049
ATGCAGAGAGGCAAT------------------TT------TAGG---AGCCCAAGAAAG---A---CTGTTAAGTGTTT
CAACTGCGGCAAAGAAGGGCACATAGCCAAAAATTGTAGGGCTCCTAGGAAAAAGGGCTGTTGGAAGTGTGGAAGGGAAG
GACATCAGATGAAGGA---TTGTACG------GAGAGGCAG------GCTAAT
>EF514702/B/DK/2004/PMVL_025
ATGCAGAGAGGCAAT------------------TW------CAGG---AACCAAAGAAAG---A---CTGTTAAGTGTTT
CAATTGTGGCAAAGAAGGGCACATAGCCAGAAATTGCAGGGCCCCTAGGAAGAAGGGMTGTTGGAAATGTGGACAGGAAG
GACACCAAATGAAAGA---TTGTAAT------GAGAGACAG------GCTAAT
>EF514703/B/DK/2004/PMVL_039
ATGCAGAAAAGCAAT------------------TT------TAGA---AACCAAAGAAAA---A---TTGTTAAGTGTTT
CAATTGTGGCAAAGAGGGGCAYATAGCCAGAAATTGCAGAGCCCCCAGGAAAAGGGGCTGTTGGAAATGTGGAAAGGAAG
GACACCAAATGAAAGA---TTGTACT------GAGAGACAG------GCTAAT
>EF514704/B/DK/2001/CTL_016
ATGCAGAGAGGCAAT------------------TT------TAGA---AACCAAAGAAAA---C---CTGTTAAGTGTTT
CAATTGTGGCAGAGAAGGGCACATAGCCAAAAACTGCAGGGCTCCTAGGAAAAGGGGCTGTTGGAAATGTGGAAAGGAAG
GACACCAAATGAAAGA---CTGCACT------GAAAGACAG------GCTAAT
>EF514705/B/DK/2001/CTL_017
ATGCAGAGAGGTAAT------------------TA------TAGG---AGCCAAAGAAAG---A---TTGTTAAGTGTTT
CAATTGTGGCAAGGAAGGGCACATAGCCAGAAACTGCAGAGCACCTAGAAAAAAGGGCTGTTGGAAATGTGGGAAGGAGG
GACACCAAATGAAAGA---TTGCACT------GAGAGACAG------GCTAAT
>EF514706/B/DK/2001/CTL_018
ATGCAGAGAGGCAAT------------------TT------TAGG---AACCAAAGAAAG---A---CTGTTAAGTGTTT
CAATTGTGGCAAAGAAGGGCACATAGCCAGAAATTGCAAGGCCCCTAGGAAAAGGGGCTGTTGGAAATGTGGAAAGGAAG
GGCACCAAATGAAAGA---TTGTACT------GAGAGACAG------GCTAAT
>EF514707/B/DK/2001/CTL_023
ATGCAGAAAGGCAAT------------------TT------TAGG---AACCAAAGAAAG---A---CTGTTAAGTGCTT
CAATTGTGGCAAGGAAGGGCATATAGCCAGAAATTGTAGGGCTCCTAGAAAAAAGGGCTGTTGGAAATGTGGAAGGGAAG
GACACCAAATGAAAGA---TTGTACT------GAAAGACAG------GCTAAT
>EF514708/B/DK/2001/CTL_030
ATGCAGAGAGGCAAT------------------TT------TAAG---AACCAAAGAAAG---A---CTGTTAAGTGTTT
CAATTGTGGCAAAGAAGGGCACATAGCAAGAAATTGCAGGGCCCCCAGGAAAAGGGGCTGTTGGAAATGTGGAAAGGAAG
GACACCAAATGAAAGA---TTGTACA------GAGAGACAG------GCTAAT
>EF514709/B/DK/2001/CTL_033
ATGCAGAGAGGCAAT------------------TT------TAAG---AACCAAAGAAAG---C---CTATTAAATGTTT
CAATTGTGGCAAAGAGGGGCACATAGCCAAAAATTGCAGAGCCCCTAGAAAAAGGGGCTGTTGGAAATGTGGAAAGGAAG
GACACCAAATGAAAGA---TTGTACT------GAGAGACAG------GCGAAT
>EF514710/B/DK/2001/CTL_035
ATGCAGAGAGGCAAT------------------TT------TAAA---AACCAAAGAAAG---A---CTGTTAAATGTTT
CAATTGTGGCAAAGAAGGGCACATAGCCAGAAATTGCAGGGCCCCTAGGAAAAAGGGCTGTTGGAAATGTGGAAAAGAAG
GACACCAAATGAAAGA---CTGCACT------GAGAGACAG------GCTAAT
>EF514711/B/DK/2001/CTL_041
ATGCAGAAAGGCAAT------------------TT------TAGG---AACCAAAGAAAA---A---CTGTTAAGTGTTT
CAATTGTGGCAAAGAAGGACACATAGCCAAAAATTGCAGAGCCCCTAGGAAAAGGGGCTGTTGGAAATGTGGAAAGGAAG
GACACCAAATGAAAGA---GTGTACT------GAGAGACAG------GCTAAT
>EF514712/B/DK/2001/CTL_043
ATGCAGAGAGGCAAT------------------TT------TAGG---AGCCAAAGAAAG---A---CTGTTAAGTGTTT
CAATTGTGGCAAAGAAGGGCACATAGCCAGAAACTGCAGGGCCCCTAGGAAAAAGGGCTGTTGGAAATGTGGAAAGGAAG
GACACCAAATGAAAGA---CTGTACT------GAGAGACAG------GCTAAT
>EF637046/B/BR/2003/BREPM2012
ATGCAGAGAGGCAAT------------------TT------TAGG---CCCCAAAGAAAG---A---TTGTTAAGTGCTT
CAATTGTGGCAAAGAGGGGCACATAGCCAAAAATTGCAGGGCCCCTAGGAAAAAGGGCTGTTGGAAATGTGGAAAGGAAG
GACACCAAATGAAAGA---TTGTACTTTT---GAGAGACAG------GCTAAT
>EF637047/B/BR/2003/BREPM1040
ATACAGAGAGGCAAT------------------TT------TAGG---AATCAAAGAAAA---A---TTGTTAAATGTTT
CAATTGTGGCAAAGATGGGCATATAGCCAGAAACTGCAGGGCCCCTAGAAAAAAGGGCTGTTGGAAATGTGGCAAGGAAG
GACACCAAATGAAAGA---TTGTACT------GAGAAACAG------GCTAAT
>EF637048/B/BR/2003/BREPM1038
ATGCAGAGAGGCAAT------------------TT------TGGG---AACCAAAGGAAG---G---TTGTTAAGTGTTT
CAATTGTGGCAAAATTGGACATATAGCAAAAAATTGCAGGGCCCCTAGAAAAAAGGGCTGTTGGAAATGTGGAAAGGAAG
GACACCAAATGAAAGA---TTGTACT------GAGAGACAG------GCTAAT
>EF637049/B/BR/2003/BREPM1035
CTGCAGAAAGGCAAT------------------TT------TAGG---AACCAAAGAAAG---A---CTGTTAAGTGTTT
CAATTGTGGCAAAGATGGGCACATAGCTAGAAATTGCAGGGCCCCTAGGAAAAAGGGCTGTTGGAAATGTGGAAAGGAAG
GACATCAGATGAAAGA---TTGTACT------GAGAGACAG------GCTAAT
>EF637051/B/BR/2003/BREPM1032
ATGCAGAGAGGCAAT------------------TT------TAGG---ACCCAAAGAAAG---A---TTGTTAAGTGTTT
CAATTGTGGCAAAGAAGGGCACATTGCCAAAAATTGCAGGGCCCCTAGGAAAAAAGGCTGTTGGAAATGTGGAAAGGAAG
GACACCAAATGAAAGA---TTGTACT------GAAAGACAG------GCTAAT
>EF637053/B/BR/2003/BREPM1028
ATGCAGAAAGGCAAT------------------TT------TAGG---AGCCAAAGAAAG---A---CCGTTAAGTGCTT
CAATTGTGGCAAAGAAGGGCATATAGCCAAAAATTGCAGGGCCCCTAGGAAAAAGGGTTGTTGGAAATGTGGAAAGGAAG
GACACCAAATGAAAGA---TTGTACT------GAGAGACAG------GCTAAT
>EF637054/B/BR/2003/BREPM1027
ATGCAGAGAGGTAAT------------------TT------TAGG---AACCAAAGAAAG---C---CTATTAAGTGTTT
CAATTGTGGTAAAGAAGGGCATATAGCCAAAAATTGCAGGGCCCCTAGGAAGAAGGGCTGTTGGAAATGTGGAAAAGAAG
GACACCAAATGAAAGA---TTGTAAT------GAGAGACAG------GCTAAT
>EF637056/B/BR/2003/BREPM1024
ATGCAGAGAGGCAAT------------------TT------TAAA---AACCAAAGAAAA---C---CTGTTAAGTGTTT
CAACTGTGGCAAAGAGGGGCACATAGCCAGAAATTGCAGGGCCCCTAGAAAAAAGGGCTGTTGGAAATGTGGAAAGGAAG
GACATCAAATGAAAGA---TTGCACA------GAAAGACAG------GCTAAT
>EF637057/B/BR/2003/BREPM1023
ATGCAGAGAGGCAAT------------------TT------TAAA---AACCCAAGAAAG---A---CTATTAAGTGTTT
CAATTGTGGCAAAGAAGGACACTTAGCTAGAAATTGCAGAGCTCCTAGGAAAAAGGGCTGTTGGAAATGTGGAAGGGAAG
GACACCAAATGAAAGA---TTGTACT------GAGAAACAG------GCTAAT
>EF694037/B/IN/-/11807
ATGCAGAGAGGCAAT------------------TT------TAGG---AATCAAAGAAAG---A---ATATTAAGTGTTT
CAATTGTGGCAAAGAGGGGCGCATAGCCAAAAATTGCAGGGCCCCTAGAAAAAAGGGCTGTTGGAGATGTGGAAAGGAAG
GACACCAAATGAAAGA---TTGTACT------GAGAGACAG------GCTAAT
>EU541617/B/-/-/pIIIB
ATACAGAAAGGCAAT------------------TT------TAGG---AACCAAAGAAAG---A---CTGTTAAGTGTTT
CAATTGTGGCAAAGAAGGGCACATAGCCAAAAATTGCAGGGCCCCTAGGAAAAAGGGCTGTTGGAAATGTGGAAAGGAAG
GACACCAAATGAAAGA---TTGTACT------GAGAGACAG------GCTAAT
>EU616639/B/US/-/AC160_T1_Day_22_Dom
ATGCAGAGAGGCAGT------------------TT------TAAG---AACCAAAGAAAG---G---TTATTAAGTGTTT
CAATTGTGGCAAAGAAGGGCACCTAGCTAAAAATTGCAGGGCCCCTAGAAAAAGGGGCTGTTGGAAATGTGGAAAGGAAG
GACACCAAATGAAAGA---TTGTAAT------GAAAGACAG------GCTAAT
>EU616640/B/US/-/AC160_T2_Day_83_Dom
ATGCAGAGAGGCAGT------------------TT------TAAG---AACCAAAGAAAG---G---TTATTAAGTGTTT
CAATTGTGGCAAAGAAGGGCACCTAGCTAAAAATTGCAGGGCCCCTAGAAAAAGGGGCTGTTGGAAATGTGGAAAGGAAG
GACACCAAATGAAAGA---TTGTAAT------GAAAGACAG------GCTAAT
>EU616641/B/US/-/AC160_T3_Day_419_Dom
ATGCAGAGAGGCAGT------------------TT------TAAG---AACCAAAGAAAG---G---TTATTAAGTGTTT
CAATTGTGGCAAAGAAGGGCACCTAGCTAAAAATTGCAGGGCCCCTAGAAAAAGGGGCTGTTGGAAATGTGGAAAGGAAG
GACACCAAATGAAAGA---TTGTAAT------GAAAGACAG------GCTAAT
>EU616642/B/US/-/AC160_T4_Day_503_Dom
ATGCAGAGGGGCAAC------------------TA------TAGA---AACCAAAAGAAG---A---GTGTTAAGTGTTT
CAATTGTGGCAAGGAAGGGCACGTAGCCAGAAATTGCAGGGCCCCTAGAAAAAAGGGCTGTTGGAAATGTGGAAAGGAAG
GACACCAAATGAAAGA---TTGTACT------GAGAGACAG------GCTAAT
>EU616643/B/US/-/AC160_T5_Day_545_Dom
ATGCAGAGGGGCAAC------------------TA------TAGA---AACCAAAAGAAG---A---GTGTTAAGTGTTT
CAATTGTGGCAAGGAAGGGCACGTAGCCAGAAATTGCAGGGCCCCTAGAAAAAAGGGCTGTTGGAAATGTGGAAAGGAAG
GACACCAAATGAAAGA---TTGTACT------GAGAGACAG------GCTAAT
>EU616644/B/US/-/AC160_T6_Day_664_Dom
ATGCAGAGGGGCAAC------------------TA------TAGA---AACCAAAAGAAG---A---GTGTTAAGTGTTT
CAATTGTGGCAAGGAAGGGCACGTAGCCAGAAATTGCAGGGCCCCTAGAAAAAAGGGCTGTTGGAAATGTGGAAAGGAAG
GACACCAAATGAAAGA---TTGTACT------GAGAGACAG------GCTAAT
>EU616645/B/US/-/AC160_T7_Day_762_Dom
ATGCAGAGGGGCAAC------------------TA------TAGA---AACCAAAAGAAG---A---GTGTTAAGTGTTT
CAATTGTGGCAAGGAAGGGCACGTAGCCAGAAATTGCAGGGCCCCTAGAAAAAAGGGCTGTTGGAAATGTGGAAAGGAAG
GACACCAAATGAAAGA---TTGTACT------GAGAGACAG------GCTAAT
>EU616649/B/US/-/AC160_T9_Day_1034_Dom
ATGCAGAGGGGCAAC------------------TA------TAGA---AACCAAAAGAAG---A---GTGTTAAGTGTTT
CAATTGTGGCAAAGAAGGGCACGTAGCCAGAAATTGTAGGGCCCCTAGAAAAAAGGGCTGTTGGAAATGTGGAAAGGAAG
GACACCAAATGAAAGA---TTGTACT------GAGAGACAG------GCTAAT
>EU786672/B/ES/2005/X1890
ATGCAAAAAGGCAAT------------------TT------TAGG---GACCAAAGAAAG---A---TTGTTAAGTGTTT
CAATTGTGGCAAAGTAGGGCACATAGCCAGAAATTGCAGGGCCCCTAGGAAAAAGGGCTGTTGGAAATGTGGAAAGGAAG
GACACCAAATGAAGGA---TTGTAAT------GAGAGACAG------GCTAAT
>EU786674/B/ES/2006/X1958
ATGCAGAAAGGCAAT------------------TT------TAGG---AATCAAAGAAAG---C---CTATTAAGTGTTT
CAATTGTGGTAGAGAAGGGCACATAGCCAAAAATTGCAAGGCCCCTAGGAAAAAGGGCTGTTGGAAATGTGGAAAGGAAG
GACACCAAATGAAAGA---TTGTACT------GAGAGACAG------GCCAAT
>EU786675/B/ES/2006/X1959
ATGCAGAGAGGCAAT------------------TT------TAGG---AACCAAAGAAAG---A---CTGTTAAGTGTTT
CAATTGTGGCAAAGAAGGGCACATAGCCAGAAATTGCAGGGCCCCTAGGAAAAAGGGCTGTTGGAAATGTGGAAAGGAAG
GACACCAAATGAAAGA---TTGTACT------GAGAGACAG------GCTAAT
>EU786676/B/ES/2006/X1998
ATGCAGAGAGGCAAC------------------TT------TAAA---AACCAAAGAAAA---A---CTGTTAAGTGTTT
TAATTGTGGCAAAGAAGGGCACATAGCCAGAAATTGCAGGGCCCCTAGGAAAAAGGGCTGTTGGAAATGTGGAAAGGAAG
GACACCAAATGAAAGA---GTGTACT------GAGAGACAG------GCTAAT
>EU786677/B/ES/2006/X2102
ATGCAGAGAGGCAAT------------------TT------TAAG---AACCAAAGAAGG---A---TGGTTAAGTGCTT
CAATTGTGGCAAAGAAGGGCACATAGCCAGAAATTGCAGGGCCCCTAGGAAAAAGGGCTGTTGGAAATGTGGACAGGAAG
GACATCAAATGAAAGA---TTGTACT------GAAAGACAG------GCTAAT
>EU786678/B/ES/2007/X2149
ATGCAGAGAGGCAAT------------------TT------TAAG---GGCCAAAGAAAG---A---TTATTAAATGTTT
CAACTGTGGCAGAGAAGGGCACCTAGCCAGAAATTGCAGGGCCCCTAGAAAAAAGGGCTGTTGGAAATGTGGACAGGAAG
GACACCAAATGAAAGA---TTGTACA------GAGAGACAG------GCTAAT
>EU786679/B/ES/2007/X2210_3
ATGCAGAGAGGCAAT------------------TT------TAGA---AACCAAAGGAAA---A---GTGTTAAGTGTTT
CAATTGTGGCAAAGAAGGGCACATAGCAAAAAATTGCAGGGCCCCTAGGAGAAGGGGCTGTTGGAAGTGTGGAAAGGAAG
GACACCAAATGAAAGA---TTGTACT------GAGAGACAG------GCTAAT
>EU786680/B/ES/2007/X2231
ATGCAGAAAGGTAAT------------------TT------TAGG---AACCAAAGGAAG---A---TTGTTAAATGTTT
TAATTGTGGCAAAGAAGGACACATAGCCAAAAATTGCAGGGCCCCTAGAAGAAAGGGCTGTTGGAAATGTGGAAAGGAAG
GACACCAAATGAAGGA---TTGT---------GAGAGACAG------GCTAAT
>EU839596/B/DO/2005/05DO_162387
ATGCAGAGAGGCAAT------------------TT------TAGG---AACCAAAGAAAA---A---TTGTTAAATGCTT
CAATTGTGGCAAAGAAGGGCACATAGCCAGAAACTGCAGGGCACCTAGGAAAAAGGGCTGTTGGAAATGTGGAAAGGAAG
GACACCAAATGAAAGA---TTGTACT------GAGAGACAG------GCTAAT
>EU839597/B/DO/2005/05DO_160884
ATGCAGAGAGGCAAT------------------TT------CAGA---AACCAAAGAGGA---A---GTGTTAAGTGTTT
CAATTGTGGCAAAGCAGGGCACATAGCCAGAAATTGCAGGGCCCCTAGGAAAAAGGGCTGTTGGAAATGTGGAAATGATG
GGCATCAAATGAAAGA---CTGTCCT------GAGAGACAG------GCTAAT
>EU839598/B/DO/2005/05DO_163007
ATGCAGAGAGATAAT------------------TT------TAGG---GGTCAAAGAAAA---A---TTATTAAATGTTT
CAATTGTGGCAAAACAGGGCACATAGCCAAAAATTGCAGGGCCCCGAGGAAAAAGGGCTGTTGGAAATGTGGAAAGGAAG
GACACCAAATGAAAGA---CTGTACT------GAAAGACAG------GCTAAT
>EU839600/B/HT/2005/05HT_129517
ATGCAGAGAGGCAAT------------------TT------TAGA---AACCAAAGGAAA---G---TTGTTAAGTGTTT
CAATTGTGGCAAAGAAGGGCACATAGCAAAAAATTGCAGGGCACCTAGAAAAAAGGGCTGTTGGAAATGTGGAAGGGATG
GACATCAAATGAAAGA---CTGTACT------GAGAGACAG------GCTAAT
>EU839601/B/HT/2005/05HT_129696
ATGCAGAGAGGCAAT------------------TT------TAGG---AACCAAAGAAGA---A---CTGTTAAGTGTTT
CAATTGTGGCAAAGAAGGGCACATAGCAAAAAATTGCAGGGCACCTAGGAAAAAGGGCTGTTGGAAATGTGGAAAAGAAG
GACACCAAATGAAAGA---TTGTATT------GAGAGACAG------GCTAAT
>EU839602/B/HT/2005/05HT_129389
ATACAGGGAAGCCAT------------------TT------TAGG---AACCAAAGAAAA---T---TTGTTAAGTGCTT
CAATTGTGGCAAAGAAGGGCACATAGCAAAAAATTGCAGGGCACCTAGGAAAA-GGGCTGTTGGAAATGTGGAAAGGAAG
GACACCAAATGAAAGA---TTGTACT------GAGAGACAG------GCTAAT
>EU839603/B/HT/2005/05HT_129473
ATGCAGAGAGGTAAT------------------TT------CAAG---AATCAAAGAAAG---G---GTGTTAAGTGTTT
CAATTGTGGCAAAGAAGGGCACATAGCAAAAAATTGCAGGGCACCTAGGAGAAAGGGCTGTTGGAAATGTGGAAAGGAAG
GACACCAAATGAAAGA---TTGTACT------GAAAGGCAG------GCTAAT
>EU839604/B/HT/2005/05HT_129805
ATGCAGAGAGGCAAT------------------TT------TAGA---AACCAAAGAAAA---A---CTGTTAAGTGTTT
CAACTGTGGCAAAGAAGGGCACATAGCCAAAAATTGCAGGGCCCCCAGGAAAAAGGGCTGTTGGAAATGTGGAAAGGAAG
GACACCAAATGAAAGA---TTGCACT------GAAAGACAG------GCTAAT
>EU839605/B/JM/2005/05JM_KJ108
ATGCAGAGAGGCACT------------------TT------TAGG---AACCAAAGAAAG---A---TTGTTAAGTGTTT
CAATTGTGGCAAAGAAGGGCACATAGCCAGAAATTGTAGGGCTCCTAGGAAAAAGGGCTGTTGGAAATGTGGAAAGGAAG
GACACCAGATGAAAGA---GTGTACT------GAGAGACAG------GCTAAT
>EU839606/B/TT/2000/00TT_CRC08767
ATGCAGAGAGGCAAT------------------TT------TAAG---AACCAAAGAAAA---G---TTGTTAAGTGTTT
CAATTGTGGCAAAGAAGGGCACATAGCCAAAAATTGCAGGGCACCCAGGAAAAAGGGGTGTTGGAAATGTGGAAGGGAAG
GACACCAAATGAAAGA---TTGCACT------GAGAGACAG------GCTAAT
>EU839607/B/TT/2000/00TT_CRC50018
ATGCAGAGAGGCAAT------------------TT------TAGG---AACCAAAGAAAA---A---CTGTTAAGTGTTT
TAATTGTGGCAGAGAAGGACACATAGCCAGAAATTGCAGGGCACCTAGGAAAAAGGGGTGTTGGAAATGTGGACAGGAGG
GACACCAAATGAAAGA---TTGTACT------GAGAGACAA------GCTAAT
>EU839608/B/TT/2001/01TT_CRC50069
ATGCAGAGAGGCAAT------------------TT------TAGG---AACCAAAGAAAA---A---TTATTAAGTGTTT
CAATTGTGGCAAAGAAGGGCACATAGCCAAAAATTGCAGGGCACCTAGGAAAAAGGGATGTTGGAAGTGTGGAAAGGAAG
GACACCAAATGAAAGA---TTGCACT------GAAAGACAG------GCTAAT
>EU839609/B/TT/2000/00TT_CRC50060
ATGCAGAAAGGCAAT------------------TT------TAAG---AACCAAAGAAAA---A---CTGTTAAGTGTTT
CAATTGTGGCAGAGAAGGGCACATAGCAAGGAATTGCAGGGCACCTAGGAAAAAGGGATGTTGGAAATGTGGAAAAGAGG
GACACCAAATGAAAGA---TTGTATT------GAGAGGCAG------GCTAAT
>EU839610/B/TT/2001/01TT_CRC50077
ATGCAGAAAGGCAAT------------------TT------TAAG---AACCAAAGAAAA---A---CTGTTAAGTGTTT
CAATTGTGGCAGAGAAGGGCATATAGCAAGGAATTGCAGGGCACCTAGGAAAAAGGGATGTTGGAAATGTGGAAAGGAGG
GACACCAAATGAAAGA---TTGTATT------GAGAGGCAG------GCTAAT
>FB341548/B/FR/1983/HXB2_patent
ATGCAGAGAGGCAAT------------------TT------TAGG---AACCAAAGAAAG---A---TTGTTAAGTGTTT
CAATTGTGGCAAAGAAGGGCACACAGCCAGAAATTGCAGGGCCCCTAGGAAAAAGGGCTGTTGGAAATGTGGAAAGGAAG
GACACCAAATGAAAGA---TTGTACT------GAGAGACAG------GCTAAT
>FB707281/B/FR/1983/HXB2-patent
ATGCAGAGAGGCAAT------------------TT------TAGG---AACCAAAGAAAG---A---TTGTTAAGTGTTT
CAATTGTGGCAAAGAAGGGCACACAGCCAGAAATTGCAGGGCCCCTAGGAAAAAGGGCTGTTGGAAATGTGGAAAGGAAG
GACACCAAATGAAAGA---TTGTACT------GAGAGACAG------GCTAAT
>FJ195086/B/BR/2004/BREPM1070
ATGCAGAGAAGCAAT------------------TT------TAGG---AACCAAAGAAGG---A---TTGTCAAGTGTTT
TAATTGTGGCAGAGAAGGGCACATAGCCAAAAATTGCAGGGCTCCTAGGAAAAAGGGCTGTTGGAAATGTGGAAAGGAAG
GACACCAAATGAAAGA---TTGTACT------GAGAGACAG------GCGAAT
>FJ195088/B/BR/2005/BREPM1084
ATGCAAAAAGGCAAT------------------TT------TAAG---AACCAACGAAAA---C---CTGTTAAGTGTTT
CAATTGTGGCAAAATAGGGCACATAGCCAAAAACTGTAGGGCCCCTAGGAAAAAGGGCTGTTGGAAATGTGGAAAGGAAG
GACATCAGATGAAAGA---TTGTACT------GAGAGACAG------GCTAAT
>FJ195089/B/BR/2005/BREPM1093
ATGCAGAGAGGCAAT------------------TT------CAGG---AACCAAAGAAAG---C---CTGTTAAGTGTTT
CAATTGTGGCAAAGAGGGGCACATAGCCAGAAACTGCAGGGCTCCTAGGAAAAAGGGCTGTTGGAAATGTGAAAAGGAAG
GACACCAAATAAAAGA---GTGTACT------GAGAGACAG------GCTAAT
>FJ195090/B/BR/2004/BREPM1066
ATGCAGAGAGGCAAC------------------TT------TAGG---AACCAAAGAAAA---C---CTGTTAAGTGTTT
CAATTGTGGCAAAGAAGGGCACATAGCCAAAAATTGCAGAGCCCCTAGGAAAAAGGGCTGTTGGAAATGTGGAAAGGAAG
GACACCAGATGAAAGA---CTGTACT------GAGAGACAG------GCTAAT
>FJ195091/B/BR/2005/BREPM1081
ATGCAGAGAGGCAAT------------------TT------TAAG---AACCAAAGGAAA---A---TTGTTAAATGTTT
CAATTGTGGCAAAGAAGGGCACATAGCCAGAAATTGCAGGGCCCCTAGGAAAAAGGGCTGTTGGAAATGTGGAAAGGAAG
GACACCAAATGAAAGA---TTGTACT------GAGAGACAA------GCTAAT
>FJ388890/B/CY/2005/CY018
ATGCAAAGAGGCAAT------------------TT------TAGG---AACCAAAGAAAG---A---TTGTTAAGTGTTT
CAATTGTGGCAAAGAAGGGCATATAGCCAAAAATTGCAGGGCCCCTAGAAAAAAGGGCTGTTGGAAATGTGGACAGGAAG
GACACCAAATGAAAGA---TTGTACT------GAGAGACAG------GCTAAT
>FJ388891/B/CY/2005/CY020
ATGATAAGAAGAAGT------------------AG------TAGT---AACAAAAAAAAA---A---TTATTATTTTTTT
TTTTTGTGGC---GGAGGAGACCTACCCATAACCAGCAAGGCCCCTACGAAAAAGAAAGGTTGTTGATGTGGAAGGGAAG
AAGAACAACAGAAAAA---TGATGGT------GGTAGGCAGCG----GCATTT
>FJ388895/B/CY/2005/CY028
ATGCAGAGAAGCAAT------------------TT------TAAG---AACCAAAGAAAG---A---GTGTTAAGTGTTT
CAATTGTGGCAAAGAAGGACACCTAGCCAGAAATTGCAGGGCTCCTAGGAAAAAGGGCTGTTGGAAATGTGGAAAGGAAG
GACACCAAATGAAAGA---CTGTACT------GAGAGACAG------GCTAAT
>FJ388898/B/CY/2005/CY032
ATGCAGAGAGGCAAT------------------TT------TAAG---AACCAAAGAAAA---G---TTGTTAAGTGTTT
CAATTGTGGCAAAGAAGGGCACGTAGCAAGAAATTGCAGGGCACCTAGGAAAAAGGGATGTTGGAAATGTGGAAAGGAAG
GACACCAAATGAAAGA---TTGTGAT------GGGAGACAG------GCTAAT
>FJ388899/B/CY/2005/CY037
ATGCAAAGAGGCAAT------------------TT------TAGG---AACCAAAGAAAG---A---TTGTTAAGTGTTT
CAATTGTGGCAGAGAAGGGCACATAGCTAGAAATTGCAAGGCCCCTAGGAAAAAGGGCTGTTGGAAATGTGGAAAGGAAG
GACACCAAATGAAAGA---TTGTACT------GAGAGACAG------GCTAAT
>FJ388904/B/CY/2005/CY055
ATGCAGAAAGGCAAT------------------TT------TAGG---AACCAAGGAAAG---A---CTGTTAAGTGTTT
CAATTGTGGCAAAGTAGGGCACATAGCAAAAAATTGCAGGGCCCCTAGGAAAAAGGGCTGTTGGAAATGTGGAAGGGAAG
GACACCAAATGAAAGA---TTGTACT------GAGAGACAG------GCTAAT
>FJ388905/B/CY/2005/CY056
ATGCAGAAAGGCAAT------------------TT------TAGG---ATCCAAAGAAAG---C---CTGTTAAATGTTT
CAATTGTGGCAACGAAGGGCACATAACCAAAAATTGCAGGAAACCTAGGAAAAAGGACTGTTGGAAATGTGGAAGGGAAG
GACACCAAATGAAAGA---TTATGGG------AAGAGACAG------GTTAAT
>FJ388910/B/CY/2005/CY065
CAGCAGGGGGGCAAT------------------AA------GAAG---CAACGAAGA------A---ATGTTAATTGTTG
CTTCTGTGGCAAAGAAGGGCGCCTAATCACCAATAACAGCACGCCTAGTAAAAAAGGGGGTTGTAAATGTGGAAAAAAAG
AACGCCAACTGAAAGA---AGGTTGT------GAGAGACAG------CATAAT
>FJ388911/B/CY/2005/CY067
ATGCAGAGAGGCAAT------------------TT------TAGG---GGCCAAAGAAAG---A---CTGTTAAGTGTTT
CAATTGTGGCAAAGAAGGGCACATAGCAAAAAATTGCAGAGCCCCTAGGAAAAAGGGCTGTTGGAAATGTGGAAAGGAAG
GACACCAAATGAAAGA---TTGTGCT------GAAAGACAG------GCTAAT
>FJ388912/B/CY/2005/CY068
ACACCGAGATGCAAT------------------TT------TAGG---AACCAAAGAAAA---A---GTGTTAATTTTAT
CAATCGTGGCAAGGAAGGGCACATTTTCAGAAATGGCAAGGACGCTAGGAAAAACAGAAATTGCAAATGTGGAAA-GAAA
AACACCAAATGAAAGA---TTG-AAA------GAGAGACAG------GAAAAT
>FJ388914/B/CY/2005/CY072
ATGCAAAGTGGTAAT------------------TT------TAGG---AACCAAAGAAAA---A---TTGTTAAGTGTTT
CAGTTGTGGCAGAGAAGGGCACATAGCCAGAAATTGCAAGGCCCCGAGGAAAAAGGGCTGTTGGAAATGTGGAAAGGAAG
GACAACAAATGAAAGA---TTGTCAG------GAGAGACAG------GCTAAT
>FJ388915/B/CY/2005/CY074
ATGCAGAAAGGCAAT------------------TT------TAGG---AACCAAAGAAGG---A---GTGTTAAGTGCTT
CAATTGTGGCAAAGAAGGGCACATAGCCAGAAATTGCAGGGCCCCCAGGAAAAAGGGCTGTTGGAAATGTGGAAAGGAAG
GGCACCAAATGAAAGA---CTGTACT------GAGAGACAG------GCTAAT
>FJ388916/B/CY/2005/CY075
ATGCAGAGAGGCAAT------------------TT------TAGG---AACCAAAGAAAG---A---CTGTTAAGTGTTT
CAATTGTGGCAAAGACGGGCATATAGCTAAAAATTGCAGGGCCCCTAGGAAAAAGGGCTGTTGGAAATGTGGAAGGGAAG
GACACCAAATGAAAGA---TTGTACT------GAGAGACAG------GCTAAT
>FJ388918/B/CY/2005/CY087
ATGCAGAAAGGCAAT------------------TT------TAGG---AACCAAAGAAAG---A---GTGTTAAGTGTTT
TAATTGTGGCAAAGATGGGCACATAGCCAGAAATTGCAGGGCCCCCAGGAAAAAGGGCTGTTGGAAATGTGGAAAGGAAG
GGCACCAAATGAAAGA---CTGTACT------GAGAGACAG------GCTAAT
>FJ388919/B/CY/2005/CY088
ATGCAAAGAGGCAAT------------------TT------TAGG---AACCAAAGAAAA---A---TTGTTAAGTGTTT
CAATTGTGGCAAAGAAGGGCACATAGCCAGAAATTGCAAGGCCCCTAGGAAAAAGGGCTGTTGGAAATGTGGAAGAGAGG
GACACCAAATGAAAGA---ATGTACATCT---GAGAGACAG------GCTAAT
>FJ388920/B/CY/2005/CY089
ATGCAAAGAGGCAAT------------------TT------TAGG---AACCAAAGAAAA---A---TTGTTAAGTGTTT
CAATTGTGGCAAAGAAGGGCACATAGCCAGAAATTGCAAGGCCCCTAGGAAAAAGGGCTGTTGGAAATGTGGAAGAGAGG
GACACCAAATGAAAGA---ATGTACATCT---GAGAGACAG------GCTAAT
>FJ388923/B/CY/2005/CY093
ATGAAACAAAGCAATTTT---------------TG------TAGG---CAACGAAGAAAG---A---TTAATTATTTTTT
CTGTTGCGGCGAAGAAGGCATAACCACCAGTAACAACAAGCCCAGGAAAAAAAAGGGTTGTAAATAATGAAGAAAAGAAC
GACAACAAAAAGAAGA---TTGT---------GAAAAACAG------CAGGTT
>FJ388924/B/CY/2005/CY097
ATGCAAAGAGGCAAT------------------TT------TAGG---AACCAAAGAAAA---A---TTGTTAAGTGTTT
CAATTGTGGCAAAGAAGGGCACATAGCCAGAAATTGCAAGGCCCCTAGGAAAAAGGGCTGTTGGAAATGTGGAAGGGAGG
GACACCAAATGAAAGA---TTGTACATCT---GAGAGACAG------GCTAAT
>FJ388927/B/CY/2005/CY110
ATGCAGAAAGGCAAT------------------TT------TAAG---AACCAAAGAAAG---A---TTATCAAGTGCTT
CAATTGTGGCAAAGAAGGGCACTTAGCCAGAAATTGCAGGGCTCCTAGGAAAAAGGGCTGTTGGAAATGTGGAAAAGAAG
GACACCAAATGAAAGA---TTGTAGT------GAAAGACAG------GCTAAT
>FJ388930/B/CY/2005/CY113
ATGCAGAAAGGCAAT------------------TT------CAGG---AACCAAAGAAGG---A---TTGTTAAGTGTTT
CAATTGTGGTAAAGAAGGACACATAGCCAAAAATTGCAGGGCCCCTAGAAAAAAGGGCTGTTGGAAATGTGGAAAGGAAG
GACACCAAATGAAAGA---ATGTAAT------GAGAGACAG------GCTAAT
>FJ388931/B/CY/2005/CY120
ATGCAGAGAGGCAAT------------------TT------TAAG---AACCCAAGAAAG---A---CTGTTAAGTGTTT
CAATTGTGGCAAAGAAGGGCACATAGCCAGAAATTGCAGGGCCCCTAGGAAAAAGGGCTGTTGGAAATGTGGAAAGGAAG
GACATCAAATGAAAGA---GTGTACTAAT---GAGAGACAG------GCTAAT
>FJ388933/B/CY/2005/CY124
ATGCAGAGGGGCAAT------------------TT------TAAG---AACCAAAGAAAG---A---GTATTAAGTGTTT
CAATTGTGGCAAAGAAGGGCACCTAGCCAGAAATTACAGGGCCCCTAGGAAAAAGGGCTGTTGGAAATGTGGAAAGGAAG
GACACCAAATGAAAGA---TTGTACT------GAGAGACAG------GCTAAT
>FJ388934/B/CY/2005/CY130
ATGCAGAGAGGTAAT------------------TT------TAGG---AACCCAAGAAAG---A---CTGTTAAGTGCTT
TAATTGTGGCAAAGAAGGGCACATAGCCAGAAATTGCAGGGCCCCTAGGAAAAAGGGCTGTTGGAAATGTGGAAAAGAAG
GACATCAAATAAAAGA---CTGTACT------GAGAGACAG------GCTAAT
>FJ388935/B/CY/2005/CY131
ATGCAAAGGGGCAAT------------------TT------TAGG---AACCAGAGAAAG---A---CTGTTAAGTGTTT
CAATTGTGGCAAAGAGGGGCACATAGCCAGAAATTGCAGGGCCCCAAGGAAAAAGGGCTGTTGGAAATGTGGACAGGAAG
GACATCAAATGAAAGA---TTGTACT------GAGAGACAG------GCTAAT
>FJ388936/B/CY/2005/CY132
ATGCAAAGAGGCAAT------------------TT------TAGG---AACCAAAGAAAG---A---TTGTTAAGTGTTT
CAATTGTGGCAGAGAAGGGCATATAGCCAAAAATTGCAAGGCCCCTAGGAAAAAGGGCTGTTGGAAATGTGGAAAGGAAG
GACACCAAATGAGAGA---TTGTACT------GAGAGACAG------GCTAAT
>FJ388937/B/CY/2005/CY137
ATGCAGAAAGGCAAT------------------TT------TATG---AAGCCAACAAGG---A---CTGTTAATTATTT
CAATAGTGGCAAAAAAGAAGGCATAACCAGCAGAAACAGCACCCCCCGGAAAAAAAAGGGTTGGAAATAATGAAAAAAGG
AACATCAAAAGAAAGAGGGTTGTAAT------GAGAGACAG------GCTAAT
>FJ388939/B/CY/2005/CY141
ATGCAGAGAGGTAAT------------------TT------TAGG---AACCCAAGAAAG---A---CTGTTAAGTGCTT
TAATTGTGGCAAAGAAGGGCACATAGCCAGAAATTGCAGGGCCCCTAGGAAAAAGGGCTGTTGGAAATGTGGAAAAGAAG
GACATCAAATGAAAGA---CTGTACT------GAGAGACAG------GCTAAT
>FJ388940/B/CY/2005/CY149
ATGCAGAGAGGCAAT------------------TT------TAGG---AACCAAGGAAAG---A---CTATTAAGTGCTT
TAATTGTGGCAAAGTTGGGCACATAGCCAAAAATTGTAGGGCCCCTAGAAAAAAGGGCTGTTGGAAATGTGGAAAGGAAG
GACACCAAATGAAAGA---TTGCACT------GAGAGACAG------GCTAAT
>FJ388941/B/CY/2005/CY150
ATGCAGAGAGGCAAT------------------TT------TAGG---AACCAAAGAAAG---A---CTGTTAAATGTTT
TAATTGTGGCAAAGAAGGGCACATAGCCAGAAATTGCAAGGCCCCTAGAAGAAAGGGCTGTTGGAAATGTGGAAAGGAAG
GACATCAAATGAAAGA---TTGTAGTAGT---GAGAGACAG------GCTAAT
>FJ388947/B/CY/2006/CY165
ATGCAAAGAGGCAAT------------------TT------TAGG---AACCAAAGAAAA---A---TTGTTAAGTGTTT
CAATTGTGGCAAAGAAGGGCACATAGCCAAAAATTGCAGGGCCCCTAGGAAAAAGGGCTGTTGGAAATGTGGAAAAGAAG
GACACCAAATGAAAGA---TTGTTCT------GAGAGACAG------GTTAAT
>FJ388949/B/CY/2006/CY168
ATGCAGAGAGGCAAT------------------TT------TAAA---AACCAAAGAAAG---A---CTGTTAAATGTTT
CAATTGTGGCAAAGAAGGGCACATAGCCAAAAATTGCAGGGCCCCTAGGAAAAAGGGCTGTTGGAAATGTGGTAGGGAAG
GACACCAAATGAAAGA---TTGTACT------GAGAGACAG------GCTAAT
>FJ388955/B/CY/2006/CY180
ATGCAGAGAGGCAAT------------------TT------TAGG---AACCAAAGAAAA---G---GTGTTAAGTGTTT
TAATTGTGGCAAAGAAGGGCACATAGCCAGAAATTGCAAGGCTCCTAGGAAGAAGGGTTGTTGGAAATGTGGAAAGGAAG
GACACCAGATGAAAGA---TTGTACT------GAGAGACAG------GCTAAT
>FJ388957/B/CY/2005/CY033
ATGCAAAGAGGCAAT------------------TT------TAGG---AACCAAAGAAAG---A---TTGTTAAGTGTTT
CAATTGTGGCAGAGAAGGGCACATAGCTAGAAATTGCAAGGCCCCTAGGAAAAAGGGCTGTTGGAAATGTGGAAAGGAAG
GACACCAAATGAAAGA---TTGTACT------GAGAGACAG------GCTAAT
>FJ388958/B/CY/2005/CY035
ATGCAGAGAGGCAAT------------------TT------CAGG---AACCAAAGAAAA---A---TTGTTAAGTGCTT
CAATTGTGGCAAAGAAGGGCACATAGCTAGAAATTGCAAGGCCCCTAGGAGAAAGGGCTGTTGGAAATGTGGAAAGGAGG
GACATCAATTGAAAGA---TTGCACT------GAGAGACAG------GCTAAT
>FJ388959/B/CY/2005/CY036
ATGCAGAGAGGCAAT------------------TT------TAAG---AACCAAAGAAAG---A---CTGTTAAGTGTTT
CAATTGTGGCAAAGAAGGGCACATAGCCAGGAATTGCAGGGCCCCTAGGAAAAAGGGCTGTTGGAAATGTGGAAAGGAAG
GACACCAAATGAAAGA---GTGTACT------GAGAGACAG------GCTAAT
>FJ388960/B/CY/2005/CY070
ATGCAAAGAGGCAAT------------------TT------TAGG---AACCAAAGAAAG---A---TTGTCAAGTGTTT
CAATTGTGGTAAAGAAGGCCACATAGCCAGAAATTGCAAGGCCCCTAGGAAAAAGGGCTGTTGGAAATGTGGAAGGGAAG
GACACCAAATGAAAGA---TTGTCCT------GAGAGACAG------GCTAAT
>FJ388962/B/CY/2005/CY082
ATGCAAAGAGGCAAT------------------TT------TAGG---AACCAAAGAAAA---A---TTGTTAAGTGTTT
CAATTGTGGCAGAGAAGGGCACATAGCCAGAAATTGCAAGGCCCCTAGGAAAAAGGGCTGTTGGAAATGTGGAAAGGAAG
GACACCAAATGAAAGA---TTGTACT------GAGAGACAG------GCTAAT
>FJ388963/B/CY/2005/CY096
ATGCAGAGAGGCAAT------------------TT------CAGG---AACCAAAGAAAG---A---CTGTTAAGTGCTT
CAATTGTGGCAAAGAAGGGCACATAGCTAGAAATTGCAAGGCCCCTAGGAGAAAGGGCTGTTGGAAATGTGGAAAGGAGG
GACATCAATTGAAAGA---TTGTACT------GAGAGACAG------GCTAAT
>FJ388964/B/CY/2005/CY100
ATGCAGAGAGGCAAT------------------TT------TAGG---AACCAAAGAAGG---A---CTGTTAAGTGTTT
CAATTGTGGCAAAGAAGGGCACATAGCCAAAAATTGCAGGGCCCCTAGGAAAAAGGGCTGTTGGAAATGTGGAAAGGAAG
GACACCAAATGAAAGA---GTGTACT------GAGAGACAG------GCTAAT
>FJ388965/B/CY/2005/CY142
ATGCAGAAGGGCAAT------------------TT------TAGG---AATCAAAGAAAG---A---GTGTTAAGTGTTT
CAATTGTGGCAAAGAAGGACACATAGCCAAAAATTGCAGGGCCCCTAGGAAAAAGGGCTGTTGGAAATGTGGAAAGGAAG
GGCACCAAATGAAAGA---TTGTACT------GAGAGACAG------GCTAAT
>FJ403482/B/CY/2005/CY122
ATGCAGAAAGGCAAT------------------TT------TAGG---AACCAAAGAAAG---C---CTGTTAAGTGTTT
CAATTGTGGCAAAGAAGGGCACATAGCCAAAAATTGCAGGGCCCGTAGGAAAAAGGGCTGTTAGAAATGTGGAAGGGAAG
GACACCAAATGAAGGA---TTGCACT------GAGAAACAG------GCTAAT
>FJ460499/B/HK/2006/HK002
ATGCAGAGAGGCAAT------------------TT------TAGA---AACCAAAGAAAA---A---TTGTTAAATGTTT
CAATTGTGGGAAAGAYGGACACATAGCCAAAAATTGCAGGGCCCCTAGGAAAAAGGGCTGTTGGAAGTGTGGACAAGAAG
GACATCAAATGAAAGA---TTGCCCT------GGAAGACAG------GCTAAT
>FJ460500/B/HK/2006/HK003
ATGCAGAGGGGCAAT------------------TT------TAGA---AACCAAAGAAAA---A---TTGTTAAATGTTT
CAATTGTGGTAAAGAAGGACACATAGCCAAAAATTGCAGGGCCCCTAGGAAAAAGGGCTGTTGGAAATGTGGACAGGAAG
GACATCAAATGAAAGA---TTGTACT------GAAAGACAG------GCTAAT
>FJ460501/B/HK/2006/HK004
ATGCAGAAAGGCAAT------------------TT------CAGG---AACCAAAGAAAG---A---TTGTTAAGTGTTT
CAATTGTGGCAAAGAAGGGCACATAGCCAGAAATTGCAGGGCCCCTAGGAAAAAGGGCTGTTGGAAGTGTGGACAGGAAG
GACATCAAATGAAAGA---TTGTACT------GAAAGACAG------GCTAAT
>FJ469682/B/US/2005/01144G
ATGCAGAGAGGCAAT------------------TT------TAGA---AACCAAAGGAAA---A---TGGTTAAATGTTT
CAATTGTGGCAAAGATGGGCACATAGCCAGAAATTGCAGGGCCCCTAGGAAAAAGGGCTGTTGGAAATGTGGAAAGGAAG
GACACCAAATGAAAGA---TTGTACT------GAAAGACAG------GCTAAT
>FJ469683/B/US/2005/012286G
ATGCAGAGAGGCAAT------------------TT------TAGG---AACCAAAGAAAA---A---ATATTAAGTGTTT
CAATTGTGGCAAAGAAGGGCACATAGCTAAAAATTGCAGGGCCCCTAGGAAAAAGGGCTGTTGGAAATGTGGAAAGGAAG
GACACCAAATGAAAGA---TTGTACT------GAGAGACAG------GCTAAT
>FJ469684/B/US/2004/014837G
ATACAGAAAGGCAAT------------------TT------TAGG---AACCAAAGAAAG---A---CTGTTAAGTGTTT
CAATTGTGGCAAAGAAGGGCACATAGCCAAAAATTGCAGGGCCCCTAGGAAAAAGGGCTGTTGGAAATGTGGAAAGGAAG
GACACCAAATGAAAGA---TTGTACT------GAGAGACAG------GCTAAT
>FJ469685/B/US/-/1229I
ATGCAGAGAGGCAAT------------------GT------TAGA---AACCAAAGAAAG---C---CTGTTAAGTGTTT
CAATTGTGGCAAAGAGGGGCACATAGCCAGAAATTGCAGGGCCCCTAGGAAAAGGGGCTGTTGGAAATGTGGAAAGGAAG
GACACCAAATGAAAGA---TTGTACT------GAGAGACAG------GCTAAT
>FJ469686/B/US/2003/AT01480
ATGCAGAGAGGCAAT------------------TT------TAGG---AACCAAAGAAAG---A---CTGTTAAGTGTTT
CAATTGTGGCAAAGAGGGGCACATAGCCAGAAATTGCAGAGCCCCTAGAAAAAAGGGCTGTTGGAAATGTGGAAAGGAAG
GACACCAAATGAAAGA---GTGTACT------GAAAGACAG------GCTAAT
>FJ469687/B/US/2002/CR0017Q
ATGCAGAAAGGCAAT------------------TT------TAGA---CCCCAAAGAAAG---A---CTATTAAGTGTTT
CAATTGTGGCAAAGAAGGGCACCTAGCCAAAAATTGCAGGGCCCCTAGAAAAAAGGGCTGTTGGAAATGTGGAAAGGAAG
GACACCAAATGAAAGA---TTGTACT------GAGAGACAG------GTTAAT
>FJ469688/B/US/2002/CR0023W
ATGCAGAGAGGCAAT------------------TT------TAAG---AACCAAAGAAAA---G---CTGTTAAGTGTTT
CAATTGTGGCAAAGAAGGACACATAGCCAAAAATTGCAGAGCCCCGAGGAAAAGAGGCTGTTGGAAATGTGGAAAGGAAG
GACATCAGATGAAAGA---TTGTACT------GAGAGACAG------GCTAAT
>FJ469689/B/US/2007/CR0027M
ATGCAGAAAGGCAAT------------------TT------TAGG---AACCAAAGAAAG---C---CTGTTAAGTGTTT
CAATTGTGGCAAAGAGGGGCACATAGCCAGAAATTGCAGGGCCCCTAGAAAAAGGGGCTGTTGGAAATGTGGAAAGGAAG
GACACCAAATGAAAGA---TTGTACT------GAGAGACAG------GTTAAT
>FJ469690/B/US/-/CR0036W
ATGCAGAGAGGCAAT------------------TT------TAGG---GACCAAAGAAAG---A---CTGTTAAGTGTTT
CAATTGTGGCAAAGAAGGGCACATAGCCAAAAATTGCAGGGCCCCTAGGAAAAAGGGCTGTTGGAAATGTGGAAAGGAAG
GACACCAAATGAAAGA---TTGTACT------GGGAGACAG------GCTAAT
>FJ469691/B/US/2006/CR0047U
ATGCAAAGAGGCAAT------------------TT------TAAG---AACCAAAGAAAG---G---TTGTTAAGTGCTT
CAATTGTGGCAAAGAAGGGCACATAGCCAAACATTGCAGGGCCCCTAGAAAAAGGGGCTGTTGGAAATGTGGAAAGGAAG
GACACCAAATGAAAGA---TTGTACT------GAGAGACAG------GCTAAT
>FJ469692/B/US/-/CR0050Z
ATGCAGAGAGGCAAT------------------TT------TAGG---AACCAAAGAAAG---A---CTGTTAAATGTTT
CAATTGTGGCAAAGAAGGGCACATAGCCAAAAATTGCAGGGCCCCTAGGAAAAAGGGCTGTTGGAAATGTGGACAGGAAG
GACACCAAATGAAAGA---TTGTACT------GGGAGACAG------GCTAAT
>FJ469693/B/US/2002/CR0058S
ATGCAGAAAGGCAAT------------------TT------TAGG---AACCAAAGAAAG---A---CTGTTAAGTGTTT
CAATTGTGGCAAAGAGGGGCACATAGCCAGAAATTGCAGGGCCCCTAGGAAAAAGGGCTGTTGGAAGTGTGGAAAGGAAG
GACACCAAATGAAAGA---TTGTACT------GAGAGACAG------GCTAAT
>FJ469694/B/US/-/CR0059T
ATGCAGAAAGGCAAT------------------TT------TAGG---AATCCAAGAAAG---C---CTGTTAAGTGTTT
CAATTGTGGCAAAGAAGGGCACATAGCCAAAAATTGCAGGGCCCCTAGAAAAAAGGGCTGTTGGAAATGTGGAAGGGAAG
GACACCAAATGAAAGA---TTGTACT------GAGAGACAG------GCTAAT
>FJ469695/B/US/2004/CR0068P
ATGCAGAGAGGCAAT------------------TT------TAGG---AACCAAAGAAAA---A---CTGTTAAGTGCTT
CAATTGTGGCAAAGAAGGGCACATAGCCAGAAATTGCAGGGCTCCTAGGAAAAAGGGCTGTTGGAAATGTGGAAAGGAGG
GACACCAAATGAAAGA---TTGTACT------GAGAGACAG------GCTAAT
>FJ469696/B/US/2006/CR0078
ATGCAGAAAGGCAAT------------------TT------TAGG---AACCAAAGAAAG---A---CTGTTAAGTGTTT
CAATTGTGGCAAAGAGGGGCACATAGCCAGAAATTGCAGGGCCCCTAGGAAAAAGGGCTGTTGGAAATGTGGAAAGGAAG
GACACCAAATGAAAGA---ATGTACT------GAGAGACAG------GCTAAT
>FJ469697/B/US/2004/CR0080N
ATGCAAAGGGGCAAT------------------TT------TAGG---AACCAAAGAAAG---A---CTGTTAAGTGTTT
CAATTGTGGCAAAGAAGGGCACATAGCCAGAAATTGCAGGGCCCCTAGGAAAAAGGGTTGTTGGAAATGTGGAAAGGAGG
GACACCAAATGAAAGA---TTGTTCT------GAGAGACAG------GCTAAT
>FJ469698/B/US/2004/CR0116Y
ATGCAGAAAGGCAAT------------------TT------TAGA---AACCAAAGAAAG---A---CTGTTAAGTGTTT
CAATTGTGGCAAAGAAGGGCACATAGCCAGAAATTGCAGGGCCCCTAGGAAAAAGGGCTGTTGGAAATGTGGAAAGGAAG
GACACCAAATGAAAGA---TTGTACT------GAAAGACAG------GCTAAT
>FJ469699/B/US/-/CR0127W
ATGCAGAGAGGCAAT------------------TT------TAGG---AACCAAAGAAAG---A---TTGTCAAATGTTT
CAATTGTGGCAAAGAGGGGCACATAGCCAGAAATTGCAGGGCCCCTAGGAAAAAGGGCTGTTGGAAATGTGGAAAGGAAG
GACACCAAATGAAAGA---TTGTACA------GAAAGACAG------GCTAAT
>FJ469700/B/US/2006/CR0131
ATGCAGAGAGGCAAT------------------TT------TAGG---AACCAAAGAAAA---A---TTATTAAGTGTTT
CAATTGTGGCAAGGAAGGGCATATAGCCAAACATTGCAAAGCCCCTAGGAAAAAGGGCTGTTGGAAATGTGGAAGGGAAG
GACACCAAATGAAAGA---TTGTACT------GAGAGGCAG------GCTAAT
>FJ469701/B/US/2003/CR0154X
ATGCAGAAAGGCAAT------------------TT------TAGG---AACCAAAGAAAG---A---TGGTTAAGTGTTT
CAATTGTGGCAAAGAAGGACACATAGCCAGAAATTGCAGGGCTCCTAGAAAACGGGGCTGTTGGAAATGTGGAAAGGAAG
GACACCAAATGAAAGA---TTGCACT------GAGAGACAG------GCTAAT
>FJ469702/B/US/-/CR0164U
ATGCAGAAAGGCAAT------------------TT------TAGG---AACCAAAGAAAA---A---TTGTTAAGTGTTT
CAACTGTGGCAAAGAAGGGCACATAGCCAGAAATTGCAGGGCCCCTAGGAAAAAGGGCTGTTGGAAATGTGGAAAGGAAG
GACACCAAATGAAAGA---GTGTACT------GAGAGACAG------GCTAAT
>FJ469703/B/US/2005/CR0175S
ATGCAGAAAGGCAAT------------------TT------TAGG---AGCCAAAGAAAG---A---TGGTTAAGTGTTT
CAACTGTGGCAAAGAGGGACACATAGCCAAAAATTGCAGGGCCCCTAGAAAAAAGGGCTGTTGGAAATGTGGAAAGGAAG
GACATCAAATGAAAGA---TTGTAAT------GAGAGACAG------GCTAAT
>FJ469704/B/US/-/CR0192W
ATGCAGAGAGGCAAT------------------TT------TAGG---AACCAAAGAAAG---A---CTGTTAAGTGTTT
CAATTGTGGCAAAGAGGGGCACATAGCCAGAAATTGCAGGGCCCCTAGGAAAAAGGGCTGTTGGAAATGTGGAAAGGAAG
GACACCAAATGAAAGA---TTGTACT------GAGAGACAG------GCTAAT
>FJ469705/B/US/-/CR0206U
ATGCAGAAAGGCAAT------------------TT------TAGG---AACCAAAGAAAA---A---CTATTAAATGTTT
CAATTGTGGCAAAGAAGGGCACCTAGCCAGAAATTGCAGGGCCCCTAGGAAAAAGGGCTGTTGGAAATGTGGAAAGGAAG
GACACCAAATGAAAGA---TTGTACT------GAAAGACAG------GCTAAT
>FJ469706/B/US/2005/CR0208W
ATACAGAGAGGCAAT------------------TT------TAAG---AACCAAAGAAAG---G---TTGTTAAGTGTTT
CAATTGTGGCAAAGAAGGGCACATAGCCAGAAATTGCAGGGCCCCTAGGAAAAAGGGCTGTTGGAAATGTGGACAGGAAG
GACACCAAATGAAAGA---TTGTACT------GAGAGACAG------GCTAAT
>FJ469707/B/US/2007/CR0214
ATGCAGAGAGGCAAT------------------TT------TAAG---AACCAAAGAAAA---A---ATGTTAAGTGTTT
CAATTGTGGCAAAGAAGGGCACATAGCCAAAAATTGCAGGGCTCCTAGGAGAAAGGGCTGTTGGAAATGTGGAAAGGAAG
GACACCAAATGAAAGA---TTGTTCA------GAGAGACAG------GCTAAT
>FJ469708/B/US/2006/CR0215
ATGCAAAGGGGCAAT------------------TT------TAGG---AACCAAAGAAAG---G---TTGTTAAGTGCTT
CAATTGCGGCAAAGAAGGGCACATAGCCAAAAATTGCAGGGCCCCTAGAAAAAGGGGCTGTTGGAAATGTGGAAAGGAAG
GACACCAAATGAAAGA---TTGTACA------GAGAGACAG------GCTAAT
>FJ469709/B/US/2006/CR0222X
ATACAGAAAGGCAAT------------------TT------TAGG---AACCAAAGAAAG---A---CTGTTAAGTGTTT
CAATTGTGGCAAAGAAGGGCACATAGCCAAAAATTGCAGGGCCCCTAGGAAAAAGGGCTGTTGGAAATGTGGAAAGGAAG
GACACCAAATGAAAGA---TTGTACT------GAGAGACAG------GCTAAT
>FJ469710/B/US/2006/CR0228Q
ATGCAGAGAGGCAAA------------------TT------TACA---AACCAAAGAAAG---C---CTATTAAGTGTTT
CAATTGTGGCAAAGAAGGGCACTTAGCCAGAAATTGCAGGGCCCCTAGGAAAAAGGGCTGCTGGAAATGTGGAAAGGAAG
GACACCAAATGAAAGA---GTGTTCT------GAGAGACAG------GCTAAT
>FJ469711/B/US/-/CR0234
ATGCAGAGAGGCAAT------------------TT------TAGG---AGCCAAGGAAAG---A---GTGTTAAGTGCTT
CAATTGTGGCAAAATTGGGCACATAGCCAAAAATTGCAGGGCCCCTAGAAAAAAGGGCTGTTGGAAATGTGGAAAGGAAG
GACACCAAATGAAAGA---TTGTGAT------GAGAGACAG------GCTAAT
>FJ469712/B/US/-/CR0248X
ATGCAGAGAGGCAAT------------------TT------TAAA---AACCAAAGAAAG---A---CTGTTAAGTGTTT
CAATTGTGGCAAAGAAGGACACATAGCTAAACATTGCAGGGCCCCTAGGAAAAAGGGCTGTTGGAAATGTGGAAAGGAAG
GACACCAAATGAAAGA---GTGTACT------GAGAGACAG------GCTAAT
>FJ469713/B/US/2007/CR0275
ATGCAGAAAGGCAAT------------------TT------TAGG---AACCAAAGAAGA---A---GTATTAAGTGTTT
TAATTGTGGCAAAGAAGGGCACACAGCCAAAAATTGCAGGGCCCCTAGGAAAAAGGGCTGTTGGAAATGTGGAAAGGAAG
GACACCAAATGAAAGA---TTGTACT------GAGAGACAG------GCTAAT
>FJ469714/B/US/2006/CR0276Z
ATGCAGAAAGGCAAT------------------TT------CAGA---AATCAAAGAAAA---G---TTGTTAAGTGCTT
CAATTGTGGCAAAGAAGGACACATAGCCAGAAATTGCAGGGCCCCTAGGAAAAAAGGCTGTTGGAAATGTGGAAAGGAAG
GACATCAAATGAAAGA---TTGTTCT------GAGAGACAG------GCTAAT
>FJ469715/B/US/-/CR0289Z
ATGCAGAGAGGTAAT------------------TT------TAGG---AATCAGAGAAAG---A---CTGTTAAGTGTTT
CAATTGTGGCAAAGAAGGACACATAGCCAAAAATTGCAGGGCCCCTAGGAAAAAGGGCTGTTGGAAATGTGGAAGGGAGG
GACACCAAATGAAAGA---TTGTACT------GAAAGACAG------GCAAAT
>FJ469716/B/US/2007/CR0295S
ATGCAGAAAGGTAAT------------------TT------TAGG---GACAAGAGAAAA---A---CTGTTAAGTGTTT
CAACTGTGGCAGAGAAGGGCACATAGCCAGAAATTGCAGGGCCCCTAGAAAAAGGGGCTGCTGGAAATGTGGAAAGGAAG
GACACCAAATGAAAGA---CTGCACT------GAGAGACAG------GCTAAT
>FJ469717/B/US/2005/CR0307R
ATGCAGAGAGGCAAT------------------CC------TAGG---AACCAAAGAAAA---A---CTGTTAAATGTTT
CAATTGTGGCAAGGAAGGGCACATAGCCAGAAATTGCAGGGCCCCTAGGAAAAGAGGGTGTTGGAAATGTGGAAAGGAAG
GACACCAAATGAAAGA---TTGTACT------GAGAGACAG------GCTAAT
>FJ469718/B/US/2005/CR0312W
ATGCAGAAAGGCAAT------------------TT------TAGG---AACCAAAGAAAA---A---TTGCTAAGTGTTT
CAATTGTGGCAAAGAAGGGCACATAGCCAGAAATTGTAGGGCCCCTAGGAAAAAGGGCTGTTGGAAATGTGGAAAGGAAG
GACACCAAATGAAAGA---TTGTACT------GAGAGACAG------GCTAAT
>FJ469719/B/US/-/CR0317N
ATGCAGAGAGGCAAT------------------TT------TAGG---GGTCCAAGAAAA---A---CTGTTAAATGTTT
CAATTGTGGCAAAGAAGGACACATAGCCAAAAATTGCAGGGCCCCTAGGAAAAAGGGCTGTTGGAAATGTGGAAAGGAAG
GACACCAAATGAGAGA---TTGTAATAAT---GAAAGACAG------GCTAAT
>FJ469720/B/US/-/CR0331P
ATGCAGAGAGGCAAT------------------CT------TAGA---AACCAAAGGAAA---A---TGGCCAAGTGTTT
CAATTGTGGCAAAGAAGGGCACATAGCCAGAAATTGCAGGGCCCCTAGAAAAAAGGGCTGTTGGAAATGTGGAAAGGAAG
GACACCAAATGAAAGA---TTGTACT------GAAAGACAG------GCTAAT
>FJ469721/B/US/2007/CR0339X
ATGCAGAAAGGCAAT------------------TT------TAGG---AACCAAAGAAAG---A---CTGTTAAATGTTT
CAATTGTGGCAAAGAAGGGCACATAGCCAGAAACTGCAGGGCCCCTAGGAAAAGGGGCTGCTGGAAATGCGGAAAGGAAG
GACATCAAATGAAAGA---TTGCACT------GAGAGACAG------GCTAAT
>FJ469722/B/US/2004/CR0345Q
ATACAGAAAGGCAAT------------------TT------TAGG---AACCAAAGAAAG---A---CTGTTAAGTGTTT
CAATTGTGGCAAAGAAGGGCACATAGCCAAAAATTGCAGGGCCCCTAGGAAAAAGGGCTGTTGGAAATGTGGAAAGGAAG
GACACCAAATGAAAGA---TTGTACT------GAGAGACAG------GCTAAT
>FJ469723/B/US/2006/CR0361T
ATGCAGAAAGGCAAT------------------TT------TAGG---AACCAAAGAAAG---A---CTGTTAAGTGTTT
CAATTGTGGCAAGGAAGGACACATAGCTAGAAATTGCAGGGCCCCTAGGAAAAAGGGCTGTTGGAAATGTGGAAAGGAAG
GACACCAAATGAAAGA---TTGTATG------GAAAGACAG------GCTAAT
>FJ469724/B/US/2005/CR0367Z
ATGCAGAGAGGCAAT------------------TT------TAGA---AACCAAAAGAAA---A---TGGTTAAGTGTTT
CAATTGTGGCAAAGAAGGGCACATAGCCAGGAATTGCAGAGCCCCTAGAAAAAAGGGCTGTTGGAAATGTGGAAGGGAAG
GACACCAAATGAAAGA---TTGTACT------GAAAGACAG------GCTAAT
>FJ469725/B/US/-/CR0382N
ATGCAGAGGGGCAAT------------------TT------TAGG---AACCAAAGAAGG---G---TTGTTAAGTGTTT
CAATTGTGGAAAAGAAGGGCACATAGCCAAAAATTGCAGGGCCCCTAGGAAAAAAGGCTGTTGGAAATGTGGAAGGGAAG
GACATCAAATGAAAGA---TTGTACT------GAAAGACAG------GCTAAT
>FJ469726/B/US/-/CR0413T
ATGCAGAAAGGCAAT------------------TT------TAGG---GGCCAAAGAAAG---A---CTGTTAAGTGTTT
CAATTGTGGCAAAGAAGGGCACATAGCCAGAAATTGCAGGGCTCCTAGGAAAAGGGGTTGTTGGAAATGTGGAAAGGAAG
GACACCAAATGAAAGA---TTGTACT------GAGAGACAG------GCTAAT
>FJ469727/B/US/-/F701
ATGCAGAGGGGCAAT------------------TT------TAGG---AACCAAAGAAAG---A---CTGTTAAATGTTT
CAATTGTGGCAAAGAAGGGCACATAGCCAAAAATTGCAGGGCCCCTAGGAAAAAGGGCTGTTGGAAATGTGGAAGGGAAG
GACACCAAATGAAAGA---CTGTACT------GAGAGACAG------GCTAAT
>FJ469729/B/US/-/F710
ATGCAGAGAGGCAAT------------------TT------TAGG---AACCAAAGAAAA---A---TTATCAAGTGTTT
CAATTGTGGCAAAGAGGGGCACATAGCCAAAAATTGCAGGGCCCCTAGGAAAAAGGGCTGTTGGAAATGTGGAAAGGAAG
GACACCAAATGAAAGA---GTGTACT------GAGAGACAG------GCTAAT
>FJ469730/B/US/2002/F714
ATGCAGAGAGGCAAT------------------TT------TAGG---AACCAAAGAAAA---A---TTGTTAAATGTTT
CAATTGTGGCAAAGAAGGGCACATAGCCAAAAATTGCAGGGCTCCTAGGAAAAGGGGCTGTTGGAAATGTGGAAAGGAAG
GACACCAGATGAAAGA---TTGTACT------GAGAGACAA------GCTAAT
>FJ469731/B/US/2003/F7157
ATGCAGAGAGGTAAC------------------TT------TAGA---AACCAAAGAAAG---A---CTGTTAAGTGTTT
CAATTGTGGCAAAGAAGGGCACATAGCCAGAAATTGCAGGGCCCCCAGGAAAAAGGGATGTTGGAAATGTGGAAAGGAGG
GACACCAAATGAAAGA---TTGTACT------GAGAGACAG------GCTAAT
>FJ469732/B/US/2004/F7165
ATGCAGAGAGGCAAT------------------TT------TAAG---AACCAAAGAAAG---A---TTGTTAAGTGTTT
TAACTGTGGCAAAGAAGGGCACATAGCCAGAAATTGCAGGGCACCTAGAAAAAGGGGCTGTTGGAAATGTGGAAAGGAAG
GACACCAAATGAAAGA---TTGTACT------GAGAGACAG------GCTAAT
>FJ469733/B/US/2004/F7172
ATGCAGAGAGGCAAT------------------TT------TAAG---AACCAGAGAAAG---A---CTGTTAAGTGTTT
CAATTGTGGCAAAGAAGGACACATAGCCAAAAATTGCAGGGCCCCTAGAAAAAAGGGCTGTTGGAAATGTGGAAGAGAAG
GACACCAAATGAAAGA---TTGTACT------GAAAGACAG------GCAAAT
>FJ469734/B/US/2002/F719
ATGCAGAAAGGCAAT------------------TT------TAGA---AACCAAAGAAAA---A---TTGTCAAGTGTTT
CAATTGTGGCAAAGAAGGGCACATAGCAAAAAATTGCAGAGCCCCTAGGAAAAGAGGCTGTTGGAAATGTGGAAAGGAAG
GACACCAAATGAAAGA---TTGTACC------GAGAGACAG------GCTAAT
>FJ469735/B/US/2002/F762P
ATGCAGAAAGGCAAT------------------TT------TAGG---AACCAAAGAAGA---A---CTGTTAAGTGTTT
CAATTGTGGCAAAGAAGGGCACATAGCCAAAAATTGCAGGGCCCCTAGGAAAAAGGGCTGTTGGAAATGTGGAAGAGAAG
GACACCAAATGAAAGA---TTGTACT------GAGAGACAG------GCTAAT
>FJ469737/B/US/2002/F797
ATGCAGAGAGACAAT------------------TT------TAAG---AACCAAAGAAGG---A---TTGTTAAGTGTTT
CAATTGTGGCAAAGTAGGGCACATAGCAAAAAACTGCAGAGCCCCTAGGAAGAAGGGCTGTTGGAAATGTGGAAAGGAAG
GGCACCAAATGAAAGA---TTGTACT------GAGAGGCAG------GCTAAT
>FJ469738/B/US/2001/L805
ATGCAGAGAGGTAAT------------------TT------TAGG---AACCAAAGAAAG---A---CTGTTAAGTGTTT
CAATTGTGGCAAAGAAGGGCACATAGCCAGAAATTGCAGGGCCCCTAGGAAAAAGGGCTGTTGGAAATGTGGAAGGGAAG
GACACCAAATGAAAGA---TTGTACT------GAGAGACAA------GCTAAT
>FJ469739/B/US/2003/L8107
ATGCAGAGAGGCAAT------------------TT------TAGA---AACCAGAAAAGG---A---CTGTTAAGTGCTT
CAATTGTGGCAAAGATGGGCACATAGCCAGAAATTGCAGAGCCCCTAGGAAAAGGGGCTGTTGGAAATGTGGAAAGGAAG
GACACCAAATGAAAGA---GTGCACT------GAAAGACAG------GCTAAT
>FJ469740/B/US/2003/L8116
ATGCAGAAAGGCAAT------------------TT------TAGG---AGCCAAGGAAAA---A---TTGTTAAGTGTTT
CAATTGTGGCAAACAAGGGCACATAGCTAGAAATTGCAGGGCCCCTAGAAAAAAGGGCTGTTGGAGATGTGGAAAGGAAG
GACACCAAATGAAAGA---GTGTACT------GAAGGACAG------GCTAAT
>FJ469742/B/US/2003/L8152
ATACAGAAAGGCAAT------------------TT------TAGG---AACCAAAGAAAG---C---CTGTTAAGTGCTT
CAATTGTGGCAAAGAAGGGCACGTAGCCAGAAATTGCAAGGCCCCTAGGAAAAAGGGCTGTTGGAAATGTGGAAAGGAAG
GACACCAAATGAAAGA---TTGTACT------GAGAGACAG------GCTAAT
>FJ469743/B/US/2003/L8180
ATGCAGAGAGGCAAT------------------TT------TAGG---AACCAAGGAAGA---A---TTGTTAAGTGTTT
CAATTGTGGCAAAGAGGGGCACATAGCCAAAAATTGCAGGGCCCCTAGGAAAAAGGGCTGTTGGAAATGTGGGAAGGAAG
GACATCAAATGAAAGA---CTGCACT------GAGAGACAG------GCTAAT
>FJ469744/B/US/-/L8188
ATGCAGAGAGGCAAT------------------TT------CAGG---AACCAAAGGAAA---C---CTGTTAAGTGCTT
TAATTGTGGCAAAGAGGGGCACATAGCCAAAAATTGCAGAGCCCCTAGGAAAAGAGGCTGTTGGAAATGTGGAAAGGAAG
GACACCAAATGAAAGA---TTGTACT------GAGAGACAG------GCCAAT
>FJ469745/B/US/2004/L819
ATGCAAAGAGGCAAT------------------TT------TAGG---AACCCAAGAAAG---G---TTGTTAAGTGCTT
CAATTGTGGCAAAGAAGGGCACATAGCCAAAAATTGCAGGGCCCCTAGAAAAAGGGGCTGTTGGAAATGTGGAAAGGAAG
GACACCAAATGAAAGA---TTGTACT------GAGAGACAG------GCTAAT
>FJ469746/B/US/2005/L8249
ATGCAGAAAGGCAAT------------------TT------TAGG---AACCAAAGAAAG---A---CTGTTAAGTGTTT
CAATTGTGGCAAAGAAGGGCACATAGCCAGAAATTGCAGGGCCCCTAGGAAAAAGGGCTGTTGGAAATGTGGAAGGGAAG
GACACCAGATGAAAGA---TTGTACT------GAGAGACAG------GCTAAT
>FJ469747/B/US/2005/L827
ATGCAAAAAGGCAAT------------------TT------TAGG---AATCAAAGAAGG---A---CTGTTAAGTGTTT
CAATTGTGGCAAAGAAGGGCACATAGCCAAAAATTGCAGGGCCCCTAGGAAAAGGGGCTGCTGGAAATGTGGAAAGGAAG
GACACCAAATGAAAGA---CTGCACT------GAGAGACAG------GCTAAT
>FJ469748/B/US/2002/L861P
ATGCAGAAAGGCAAT------------------TT------TAGG---AACCCAAGAAAG---A---CTGTTAAATGTTT
CAATTGTGGCAAAGACGGGCACATAGCCAGAAATTGCAGGGCTCCTAGGAAAAAGGGCTGTTGGAAATGTGGAAAGGAAG
GACACCAAATGAAAGA---TTGTAAT------GAGAGACAG------GCTAAT
>FJ469749/B/US/2002/L893P
ATGCAAAGAGGCAAT------------------TT------CAGG---GGCCAAAGAAAG---G---TTGTTAAGTGCTT
CAATTGTGGCAAAGAAGGGCACATAGCCAAAAATTGCAGGGCCCCTAGGAAAAGGGGCTGTTGGAAATGTGGAAAGGAAG
GACACCAGATGAAAGA---TTGTACT------GAGAGACAG------GCTAAT
>FJ469750/B/US/-/L896
ATGCAGAGAGGCAAT------------------TT------TAGG---AACCAAAAAAAG---A---GGGTTAAGTGTTT
CAATTGTGGCAAAGAAGGGCACATAGCTAAGAATTGCAGAGCCCCTAGAAAAAGGGGCTGTTGGAAATGTGGAAAGGAAG
GACACCAAATGAAAGA---CTGTACT------GAGAGACAG------GCTAAT
>FJ469751/B/US/2002/MTF
ATGCAGAGAGGCAAT------------------TT------TAGG---AACCAAAGAAAG---A---CTGTTAAGTGCTT
CAATTGTGGCAAAGAAGGGCACATAGCCAAGAATTGCAGGGCCCCTAGAAAAAAGGGCTGTTGGAAATGTGGAAGGGAAG
GACACCAGATGAAAGA---TTGTACT------GAAAGACAG------GCTAAT
>FJ469752/B/US/-/NCQ
ATGCAAAAGGGCAAT------------------TT------TAGG---AACCAAAGAAAG---A---TTGTTAAGTGTTT
CAATTGTGGCAAAGAAGGGCACATAGCCAGAAATTGCAGGGCCCCTAGAAAAAAGGGCTGTTGGAAATGTGGAAAGGAAG
GACACCAAATGAAAGA---CTGTACT------GAGAGACAG------GCTAAT
>FJ469753/B/US/2003/PRLS01
ATGCAGAGAGGCAAT------------------TT------TAAG---AACCAAAGAAAG---A---CTGTTAAGTGTTT
CAATTGTGGCAAAGAAGGACACATAGCCAGAAATTGCAGGGCCCCTAGGAAAAAAGGCTGTTGGAAATGTGGAGGGGAAG
GACACCAAATGAAAGA---TTGTACT------GAAAGACAG------GCTAAT
>FJ469754/B/US/2002/PRLS02
ATGCAGAAAGGCAAT------------------TT------TAGA---AACCAAAGAAAA---A---TTGTTAAATGTTT
CAATTGTGGCAAAGAAGGGCACATAGCAAAAAATTGCAGAGCCCCTAGGAAAAGGGGCTGTTGGAAATGTGGAAAGGAAG
GACACCAAATGAAAGA---TTGTACC------GAGAGACAG------GCTAAT
>FJ469755/B/US/2003/PRLS04
ATGCAGAAAGGCAAT------------------TT------TAAG---AACCAGAAAAGA---A---CTGTTAAGTGCTT
CAATTGTGGCAAAGTTGGGCACATAGCTAGAAATTGCAGAGCCCCTAGAAGAAAGGGCTGTTGGAAATGTGGAAAGGAAG
GACACCAAATGAAAGA---GTGCTCT------GAAAAACAG------GCTAAT
>FJ469756/B/US/-/PRLS05
ATGCAGAAAGGCAAT------------------TT------CAAA---GGTCAAAGAAAG---A---CTATTAAGTGCTT
CAATTGTGGCAAACAGGGGCACTTAGCCAAATATTGCAGAGCCCCTAGGAAAAAGGGCTGCTGGAAATGTGGAAAGGAAG
GACACCAAATGAAAGA---TTGTGAT------GAGAGGCAG------GCTAAT
>FJ469757/B/US/2002/PRLS08
ATGCAGAGGGGCAAT------------------TT------TCGG---AACCAAAGAAAA---A---TTGTTAAGTGTTT
CAATTGTGGCAAAGAAGGACACATAGCTAAAAATTGCAGGGCCCCTAGAAAAAAGGGCTGTTGGAAATGTGGACAGGACG
GACACCAGATGAAGGA---TTGTACT------GAAAGACAG------GCTAAT
>FJ469758/B/US/2002/PRLS09
ATGCAGAAAGGCAAT------------------TT------TAGG---AGCCAAAGAAAG---A---CTGTTAAATGTTT
CAATTGTGGCAAAGAAGGGCACATAGCCAAAAATTGCAGGGCCCCCAGGAAAAGGGGCTGTTGGAAATGTGGAAAGGAAG
GACACCAAATGAAAGA---TTGTACT------GAGAGACAG------GCTAAT
>FJ469760/B/US/2002/PRLS16
ATGCAGAAAGGCAAT------------------TT------TAAA---AACCAAAGAAAA---A---TTGTTAAGTGTTT
CAATTGTGGCAAAGAGGGGCACATAGCCAGAAATTGCAGGGCCCCTAGGAAAAAGGGCTGTTGGAAATGTGGAAAGGAAG
GACACCAAATGAAAGA---TTGTACT------GAAAGACAG------GTTAAT
>FJ469761/B/US/-/PRLS17
ATGCAGAAAGGCAAT------------------TT------TAGG---AACCAAAGAAAG---A---GTGTTAAGTGTTT
CAATTGTGGCAAAGAAGGGCATATAGCCAGAAATTGCAGGGCCCCCAGGAAAAAGGGCTGTTGGAAATGTGGAAAGGAAG
GACACCAAATGAAAGA---TTGTACT------GAGAGACAG------GCTAAT
>FJ469762/B/US/2002/PRLS18
ATGCAGAAAGGCAAT------------------TT------TAGG---AGCCAAAGAAAA---A---TTGTTAAGTGTTT
CAATTGTGGCAAACAAGGGCACATAGCTAGAAATTGCAGGGCCCCTAGAAAAAAGGGCTGTTGGAGATGTGGAAAGGAAG
GACACCAAATGAAAGA---GTGTACT------GAAGGACAG------GCTAAT
>FJ469763/B/US/-/PRLS19
ATGCAGAGAGGCAAT------------------TT------TAGG---AACCAAAGAAAG---A---CTGTTAAGTGTTT
CAATTGTGGCAAAGAAGGGCACATAGCCAAAAATTGCAGGGCCCCTAGAAAAAGAGGCTGTTGGAAATGTGGAAAGGAAG
GACACCAAATGAAAGA---TTGTACT------GAGAGACAG------GCTAAT
>FJ469764/B/US/2003/PRLS24
ATGCAGAAAGGCAAT------------------TT------TAGG---AGCCAAAAGAAA---A---CTGTTAAGTGTTT
CAATTGTGGCAGAGAGGGGCACATAGCCAAAAATTGCAGGGCCCCTAGGAAAAGGGGCTGTTGGAAATGTGGAAAGGAAG
GACACCAAATGAAAGA---CTGTACT------GAAAGACAG------GCTAAT
>FJ469765/B/US/2003/PRLS25
ATGCAGAAAGGCAAT------------------TT------TAGG---AACCAAAGAAAG---A---CTGTTAAATGTTT
CAATTGTGGCAAAGAAGGGCACATAGCCAAAAATTGCAGGGCCCCTAGGAAAAAGGGCTGTTGGAAATGTGGAAGGGAAG
GACACCAAATGAAAGA---CTGTACT------GAGAGACAG------GCTAAT
>FJ469766/B/US/-/PRLS28
ATGCAGAAAGGCAAT------------------TT------TAGG---AACCAAAAAAGA---A---GTATTAAGTGTTT
CAATTGTGGCAAAGAAGGGCACATAGCCAGAAATTGCAGGGCCCCTAGAAAAAGGGGCTGTTGGAAATGTGGAAAGGAAG
GACACCAGATGAAAGA---TTGTACT------GAGAGACAG------GCTAAT
>FJ469767/B/US/-/SH8127
ATACAGAAAGGCAAT------------------TT------TAGG---AACCAAAGAAAG---A---CTGTTAAGTGTTT
CAATTGTGGCAAAGAAGGGCACATAGCCAAAAATTGCAGGGCCCCTAGGAAAAAGGGCTGTTGGAAATGTGGAAAGGAAG
GACACCAAATGAAAGA---TTGTACT------GAGAGACAG------GCTAAT
>FJ469768/B/US/-/SH8183
ATGCAGAAAGGCAAT------------------TT------TAGG---AACCAAAGAAAA---A---TTGTTAAGTGTTT
TAATTGTGGCAAAGAAGGGCACATAGCCAGAAATTGCAAGGCCCCTCGGAAAAGGGGCTGTTGGAAATGTGGAAAGGATG
GACACCAAATGAAAGA---TTGTACT------GAGAGACAG------GCTAAT
>FJ469769/B/US/-/SH8229
ATGCAGAGAGGCAAT------------------TT------TAAG---GGCCAAAGAAAG---A---CTGTTAAGTGTTT
TAATTGTGGCAAAGAAGGACACGTAGCAAAAAATTGCAGGGCTCCTAGGAAAAAGGGCTGTTGGAAATGTGGAAGGGAAG
GACACCAAATGAAAGA---TTGTACT------GAGAGACAG------GCTAAT
>FJ469770/B/US/2003/SH8233
ATGCAAGGAGGCAAT------------------TT------TAGG---AGCCAAAAGAAG---A---TGGTTAAGTGTTT
CAATTGTGGCAAGGTTGGGCACATAGCCAAAAATTGCAGGGCCCCTAGAAAAAGGGGCTGTTGGAAATGTGGAAAGGAAG
GACACCAGATGAAAGA---TTGTAAT------GAGAGACAGGGACAGGCTAAT
>FJ469772/B/US/2004/SH858
ATGCAAAGAGGCAAT------------------TT------TAGG---GGCCAGAGAAAG---G---TTGTTAAGTGCTT
CAATTGTGGCAAAGAAGGGCACATAGCCAAAAATTGCAGGGCCCCTAGAAAAAGGGGCTGTTGGAAATGTGGAAAGGAAG
GACACCAAATGAAAGA---TTGTACT------GAGAGACAG------GCTAAT
>FJ495818/B/US/2006/CH40E_flA1
ATGCAGAGAGGCAAT------------------TT------TAGG---AACCAAAGAAAA---A---TTGTTAAGTGTTT
CAATTGTGGCAAAGAAGGGCACATAGCTAGAAATTGCAGGGCCCCTAGGAAAAAGGGCTGTTGGAAGTGTGGAAAGGAAG
GACATCAAATGAAAGA---TTGTACT------GAGAGACAG------GCTAAT
>FJ495819/B/US/2006/CH40E_flA2
ATGCAGAGAGGCAAT------------------TT------TAGG---AACCAAAGAAAA---A---TTGTTAAGTGTTT
CAATTGTGGCAAAGAAGGGCACATAGCTAGAAATTGCAGGGCCCCTAGGAAAAAGGGCTGTTGGAAGTGTGGAAAGGAAG
GACATCAAATGAAAGA---TTGTACT------GAGAGACAG------GCTAAT
>FJ495820/B/US/2006/CH40E_flA3
ATGCAGAGAGGCAAT------------------TT------TAGG---AACCAAAGAAAA---A---TTGTTAAGTGTTT
CAATTGTGGCAAAGAAGGGCACATAGCTAGAAATTGCAGGGCCCCTAGGAAAAAGGGCTGTTGGAAGTGTGGAAAGGAAG
GACATCAAATGAAAGA---TTGTACT------GAGAGACAG------GCTAAT
>FJ495821/B/US/2006/CH40E_flC7
ATGCAGAGAGGCAAT------------------TT------TAGG---AACCAAAGAAAA---A---TTGTTAAGTGTTT
CAATTGTGGCAAAGAAGGGCACATAGCTAGAAATTGCAGGGCCCCTAGGAAAAAGGGCTGTTGGAAGTGTGGAAAGGAAG
GACATCAAATGAAAGA---TTGTACT------GAGAGACAG------GCTAAT
>FJ495822/B/US/2006/CH40E_flF10
ATGCAGAGAGGCAAT------------------TT------TAGG---AACCAAAGAAAA---A---TTGTTAAGTGTTT
CAATTGTGGCAAAGAAGGGCACATAGCTAGAAATTGCAGGGCCCCTAGGAAAAAGGGCTGTTGGAAGTGTGGAAAGGAAG
GACATCAAATGAAAGA---TTGTACT------GAGAGACAG------GCTAAT
>FJ495823/B/US/2006/CH40E_flF7
ATGCAGAGAGGCAAT------------------TT------TAGG---AACCAAAGAAAA---A---TTGTTAAGTGTTT
CAATTGTGGCAAAGAAGGGCACATAGCTAGAAATTGCAGGGCCCCTAGGAAAAAGGGCTGTTGGAAGTGTGGAAAGGAAG
GACATCAAATGAAAGA---TTGTACT------GAGAGACAG------GCTAAT
>FJ495824/B/US/2006/CH40E_flF9
ATGCAGAGAGGCAAT------------------TT------TAGG---AACCAAAGAAAA---A---TTGTTAAGTGTTT
CAATTGTGGCAAAGAAGGGCACATAGCTAGAAATTGCAGGGCCCCTAGGAAAAAGGGCTGTTGGAAGTGTGGAAAGGAAG
GACATCAAATGAAAGA---TTGTACT------GAGAGACAG------GCTAAT
>FJ495825/B/US/2006/CH40E_flG3
ATGCAGAGAGGCAAT------------------TT------TAGG---AACCAAAGAAAA---A---TTGTTAAGTGTTT
CAATTGTGGCAAAGAAGGGCACATAGCTAGAAATTGCAGGGCCCCTAGGAAAAAGGGCTGTTGGAAGTGTGGAAAGGAAG
GACATCAAATGAAAGA---TTGTACT------GAGAGACAG------GCTAAT
>FJ495826/B/US/2006/CH40E_flG6
ATGCAGAGAGGCAAT------------------TT------TAGG---AACCAAAGAAAA---A---TTGTTAAGTGTTT
CAATTGTGGCAAAGAAGGGCACATAGCTAGAAATTGCAGGGCCCCTAGGAAAAAGGGCTGTTGGAAGTGTGGAAAGGAAG
GACATCAAATGAAAGA---TTGTACT------GAGAGACAG------GCTAAT
>FJ495937/B/US/2006/CH58E_flA1
ATGCAGAGAGGCAAT------------------TT------TAAG---AACCAAAGGAAG---A---TTGTTAAATGTTT
CAATTGTGGCAAAGAAGGGCACATAGCCAGAAATTGCAGGGCCCCTAGAAAAAAGGGCTGTTGGAAATGTGGAAGGGAAG
GACATCAAATGAAAGA---TTGTACT------GAGAGACAG------GCTAAT
>FJ495939/B/US/2006/CH58E_flA7
ATGCAGAGAGGCAAT------------------TT------TAAG---AACCAAAGAAAG---A---TTGTTAAATGTTT
CAATTGTGGCAAAGAAGGGCACATAGCCAGAAATTGCAGGGCCCCTAGAAAAAAGGGCTGTTGGAAATGTGGAAGGGAAG
GACATCAAATGAAAGA---TTGTACT------GAGAGACAG------GCTAAT
>FJ495940/B/US/2006/CH58E_flA8
ATGCAGAGAGGCAAT------------------TT------TAAG---AACCAAAGAAAG---A---TTGTTAAATGTTT
CAATTGTGGCAAAGAAGGGCACATAGCCAGAAATTGCAGGGCCCCTAGAAAAAAGGGCTGTTGGAAATGTGGAAGGGAAG
GACATCAAATGAAAGA---TTGTACT------GAGAGACAG------GCTAAT
>FJ495941/B/US/2006/CH58E_flA9
ATGCAGAGAGGCAAT------------------TT------TAAG---AACCAAAGAAAG---A---TTGTTAAATGTTT
CAATTGTGGCAAAGAAGGGCACATAGCCAGAAATTGCAGGGCCCCTAGAAAAAAGGGCTGTTGGAAATGTGGAAGGGAAG
GACATCAAATGAAAGA---TTGTACT------GAGAGACAG------GCTAAT
>FJ495942/B/US/2006/CH58E_flC4
ATGCAGAGAGGCAAT------------------TT------TAAG---AACCAAAGAAAG---A---TTGTTAAATGTTT
CAATTGTGGCAAAGAAGGGCACATAGCCAGAAATTGCAGGGCCCCTAGAAAAAAGGGCTGTTGGAAATGTGGAAGGGAAG
GACATCAAATGAAAGA---TTGTACT------GAGAGACAG------GCTAAT
>FJ495943/B/US/2006/CH58E_flC5
ATGCAGAGAGGCAAT------------------TT------TAAG---AACCAAAGAAAG---A---TTGTTAAATGTTT
CAATTGTGGCAAAGAAGGGCACATAGCCAGAAATTGCAGGGCCCCTAGAAAAAAGGGCTGTTGGAAATGTGGAAGGGAAG
GACATCAAATGAAAGA---TTGTACT------GAGAGACAG------GCTAAT
>FJ496000/B/US/2006/CH77E_flA1
ATGCAGAGAGGCAAT------------------TT------TAGG---AACCAAAAAAGA---A---CTATTAAATGTTT
CAATTGTGGCAAAGAAGGGCACCTAGCCAGAAATTGCAGGGCTCCTAGGAAAAAGGGCTGTTGGAAATGTGGAAAGGAAG
GACACCAAATGAAAGA---GTGCACT------GAAAGACAG------GCTAAT
>FJ496001/B/US/2006/CH77E_flA2
ATGCAGAGAGGCAAT------------------TT------TAGG---AACCAAAAAAGA---A---CTATTAAATGTTT
CAATTGTGGCAAAGAAGGGCACCTAGCCAGAAATTGCAGGGCTCCTAGGAAAAAGGGCTGTTGGAAATGTGGAAAGGAAG
GACACCAAATGAAAGA---GTGCACT------GAAAGACAG------GCTAAT
>FJ496002/B/US/2006/CH77E_flB3
ATGCAGAGAGGCAAT------------------TT------TAGG---AACCAAAAAAGA---A---CTATTAAATGTTT
CAATTGTGGCAAAGAAGGGCACCTAGCCAGAAATTGCAGGGCTCCTAGGAAAAAGGGCTGTTGGAAATGTGGAAAGGAAG
GACACCAAATGAAAGA---GTGCACT------GAAAGACAG------GCTAAT
>FJ496003/B/US/2006/CH77E_flC3
ATGCAGAGAGGCAAT------------------TT------TAGG---AACCAAAAAAGA---A---CTATTAAATGTTT
CAATTGTGGCAAAGAAGGGCACCTAGCCAGAAATTGCAGGGCTCCTAGGAAAAAGGGCTGTTGGAAATGTGGAAAGGAAG
GACACCAAATGAAAGA---GTGCACT------GAAAGACAG------GCTAAT
>FJ496004/B/US/2006/CH77E_flC4
ATGCAGAGAGGCAAT------------------TT------TAGG---AACCAAAAAAGA---A---CTATTAAATGTTT
CAATTGTGGCAAAGAAGGGCACCTAGCCAGAAATTGCAGGGCTCCTAGGAAAAAGGGCTGTTGGAAATGTGGAAAGGAAG
GACACCAAATGAAAGA---GTGCACT------GAAAGACAG------GCTAAT
>FJ496005/B/US/2006/CH77E_flC7
ATGCAGAGAGGCAAT------------------TT------TAGG---AACCAAAAAAGA---A---CTATTAAATGTTT
CAATTGTGGCAAAGAAGGGCACCTAGCCAGAAATTGCAGGGCTCCTAGGAAAAAGGGCTGTTGGAAATGTGGAAAGGAAG
GACACCAAATGAAAGA---GTGCACT------GAAAGACAG------GCTAAT
>FJ496006/B/US/2006/CH77E_flC9
ATGCAGAGAGGCAAT------------------TT------TAGG---AACCAAAAAAGA---A---CTATTAAATGTTT
CAATTGTGGCAAAGAAGGGCACCTAGCCAGAAATTGCAGGGCTCCTAGGAAAAAGGGCTGTTGGAAATGTGGAAAGGAAG
GACACCAAATGAAAGA---GTGCACT------GAAAGACAG------GCTAAT
>FJ496007/B/US/2006/CH77E_flD5
ATGCAGAGAGGCAAT------------------TT------TAGG---AACCAAAAAAGA---A---CTATTAAATGTTT
CAATTGTGGCAAAGAAGGGCACCTAGCCAGAAATTGCAGGGCTCCTAGGAAAAAGGGCTGTTGGAAATGTGGAAAGGAAG
GACACCAAATGAAAGA---GTGCACT------GAAAGACAG------GCTAAT
>FJ496072/B/US/2002/04013226_2_flA8
ATGCAGAAAGGCAAT------------------TT------TAGG---AATCAAAGAAAG---A---TTATTAAATGTTT
CAATTGTGGCAAAGAGGGACACTTAGCCAGAAATTGCAGGGCTCCTAGAAAAAAGGGCTGTTGGAAATGTGGAAGGGAAG
GACACCAAATGAAAGA---TTGTACT------GAGAGACAG------GCTAAT
>FJ496073/B/US/2002/04013226_2_flA9
ATGCAGAAAGGCAAT------------------TT------TAGG---AATCAAAGAAAG---A---TTATTAAATGTTT
CAATTGTGGCAAAGAGGGACACTTAGCCAGAAATTGCAGGGCTCCTAGAAAAAAGGGCTGTTGGAAATGTGGAAGGGAAG
GACACCAAATGAAAGA---TTGTACT------GAGAGACAG------GCTAAT
>FJ496074/B/US/2002/04013226_2_flB10
ATGCAGAAAGGCAAT------------------TT------TAGG---AATCAAAGAAAG---A---TTATTAAATGTTT
CAATTGTGGCAAAGAGGGACACTTAGCCAGAAATTGCAGGGCTCCTAGAAAAAAGGGCTGTTGGAAATGTGGAAGGGAAG
GACACCAAATGAAAGA---TTGTACT------GAGAGACAG------GCTAAT
>FJ496075/B/US/2002/04013226_2_flC1
ATGCAGAAAGGCAAT------------------TT------TAGG---AATCAAAGAAAG---A---TTATTAAATGTTT
CAATTGTGGCAAAGAGGGACACTTAGCCAGAAATTGCAGGGCTCCTAGAAAAAAGGGCTGTTGGAAATGTGGAAGGGAAG
GACACCAAATGAAAGA---TTGTACT------GAGAGACAG------GCTAAT
>FJ496076/B/US/2002/04013226_2_flD12
ATGCAGAAAGGCAAT------------------TT------TAGG---AATCAAAGAAAG---A---TTATTAAATGTTT
CAATTGTGGCAAAGAGGGACACTTAGCCAGAAATTGCAGGGCTCCTAGAAAAAAGGGCTGTTGGAAATGTGGAAGGGAAG
GACACCAAATGAAAGA---TTGTACT------GAGAGACAG------GCTAAT
>FJ496077/B/US/2002/04013226_2_flD7
ATGCAGAAAGGCAAT------------------TT------TAGG---AATCAAAGAAAG---A---TTATTAAATGTTT
CAATTGTGGCAAAGAGGGACACTTAGCCAGAAATTGCAGGGCTCCTAGAAAAAAGGGCTGTTGGAAATGTGGAAGGGAAG
GACACCAAATGAAAGA---TTGTACT------GAGAGACAG------GCTAAT
>FJ496078/B/US/2002/04013226_2_flH11
ATGCAGAAAGGCAAT------------------TT------TAGG---AATCAAAGAAAG---A---TTATTAAATGTTT
CAATTGTGGCAAAGAGGGACACTTAGCCAGAAATTGCAGGGCTCCTAGAAAAAAGGGCTGTTGGAAATGTGGAAGGGAAG
GACACCAAATGAAAGA---TTGTACT------GAGAGACAG------GCTAAT
>FJ496079/B/US/2002/04013226_2_flH5
ATGCAGAAAGGCAAT------------------TT------TAGG---AATCAAAGAAAG---A---TTATTAAATGTTT
CAATTGTGGCAAAGAGGGACACTTAGCCAGAAATTGCAGGGCTCCTAGAAAAAAGGGCTGTTGGAAATGTGGAAGGGAAG
GACACCAAATGAAAGA---TTGTACT------GAGAGACAG------GCTAAT
>FJ496080/B/US/2002/04013226_2_flH6
ATGCAGAAAGGCAAT------------------TT------TAGG---AATCAAAGAAAG---A---TTATTAAATGTTT
CAATTGTGGCAAAGAGGGACACTTAGCCAGAAATTGCAGGGCTCCTAGAAAAAAGGGCTGTTGGAAATGTGGAAGGGAAG
GACACCAAATGAAAGA---TTGTACT------GAGAGACAG------GCTAAT
>FJ496081/B/US/2005/04013396_0_flE6
ATGCAGAGAGGCAAT------------------TA------TAAG---GGCCAAAGAAAG---G---CTGTCAAGTGTTT
CAATTGTGGCAAAGAAGGACACATAGCCAGAAATTGCAGGGCCCCTAGGAAAAAGGGCTGTTGGAAATGTGGAAAGGAAG
GACACCAAATGAAAGA---TTGTACT------GAGAGACAG------GCTAAT
>FJ496082/B/US/2005/04013396_0_flF3
ATGCAGAGAGGCAAT------------------TA------TAAG---GGCCAAAGAAAG---G---CTGTCAAGTGTTT
CAATTGTGGCAAAGAAGGACACATAGCCAGAAATTGCAGGGCCCCTAGGAAAAAGGGCTGTTGGAAATGTGGAAAGGAAG
GACACCAAATGAAAGA---TTGTACT------GAGAGACAG------GCTAAT
>FJ496083/B/US/2005/04013396_0_flF4
ATGCAGAGAGGCAAT------------------TA------TAAG---GGCCAAAGAAAG---G---CTGTCAAGTGTTT
CAATTGTGGCAAAGAAGGACACATAGCCAGAAATTGCAGGGCCCCTAGGAAAAAGGGCTGTTGGAAATGTGGAAAGGAAG
GACACCAAATGAAAGA---TTGTACT------GAGAGACAG------GCTAAT
>FJ496084/B/US/2005/04013396_0_flG7
ATGCAGAGAGGCAAT------------------TA------TAAG---GGCCAAAGAAAG---G---CTGTCAAGTGTTT
CAATTGTGGCAAAGAAGGACACATAGCCAGAAATTGCAGGGCCCCTAGGAAAAAGGGCTGTTGGAAATGTGGAAAGGAAG
GACACCAAATGAAAGA---TTGTACT------GAGAGACAG------GCTAAT
>FJ496085/B/US/2005/04013396_0_flG8
ATGCAGAGAGGCAAT------------------TA------TAAG---GGCCAAAGAAAG---G---CTGTCAAGTGTTT
CAATTGTGGCAAAGAAGGACACATAGCCAGAAATTGCAGGGCCCCTAGGAAAAAGGGCTGTTGGAAATGTGGAAAGGAAG
GACACCAAATGAAAGA---TTGTACT------GAGAGACAG------GCTAAT
>FJ496145/B/US/1991/SUMA_flC5
ATGCAGAAAGGCAAT------------------TT------TAGG---AACCAAAGAAAA---A---TTGTTAAGTGTTT
CAATTGTGGCAAAGAAGGGCACATAGCCAAAAATTGCAGGGCTCCTAGGAAAAGGGGATGTTGGAAATGTGGAAAGGAAG
GACACCAAATGAAAGA---TTGTACT------GAGAGACAG------GCTAAT
>FJ496146/B/US/1991/SUMA_flC7
ATGCAGAAAGGCAAT------------------TT------TAGG---AACCAAAGAAAA---A---TTGTTAAGTGTTT
CAATTGTGGCAAAGAAGGGCACATAGCCAAAAATTGCAGGGCTCCTAGGAAAAGGGGATGTTGGAAATGTGGAAAGGAAG
GACACCAAATGAAAGA---TTGTACT------GAGAGACAG------GCTAAT
>FJ496147/B/US/1991/SUMA_flD10
ATGCAGAAAGGCAAT------------------TT------TAGG---AACCAAAGAAAA---A---TTGTTAAGTGTTT
CAATTGTGGCAAAGAAGGGCACATAGCCAAAAATTGCAGGGCTCCTAGGAAAAGGGGATGTTGGAAATGTGGAAAGGAAG
GACACCAAATGAAAGA---TTGTACT------GAGAGACAG------GCTAAT
>FJ496148/B/US/1991/SUMA_flD3
ATGCAGAAAGGCAAT------------------TT------TAGG---AACCAAAGAAAA---A---TTGTTAAGTGTTT
CAATTGTGGCAAAGAAGGGCACATAGCCAAAAATTGCAGGGCTCCTAGGAAAAGGGGATGTTGGAAATGTGGAAAGGAAG
GACACCAAATGAAAGA---TTGTACT------GAGAGACAG------GCTAAT
>FJ496149/B/US/1991/SUMA_flE5
ATGCAGAAAGGCAAT------------------TT------TAGG---AACCAAAGAAAA---A---TTGTTAAGTGTTT
CAATTGTGGCAAAGAAGGGCACATAGCCAAAAATTGCAGGGCTCCTAGGAAAAGGGGATGTTGGAAATGTGGAAAGGAAG
GACACCAAATGAAAGA---TTGTACT------GAGAGACAG------GCTAAT
>FJ496150/B/US/1991/SUMA_flE7
ATGCAGAAAGGCAAT------------------TT------TAGG---AACCAAAGAAAA---A---TTGTTAAGTGTTT
CAATTGTGGCAAAGAAGGGCACATAGCCAAAAATTGCAGGGCTCCTAGGAAAAGGGGATGTTGGAAATGTGGAAAGGAAG
GACACCAAATGAAAGA---TTGTACT------GAGAGACAG------GCTAAT
>FJ496151/B/US/2001/TRJO_flA1
ATGCAGAAAGGTAAT------------------TT------TAGA---AACCAAAGAAAG---C---CTGTTAAGTGTTT
CAATTGTGGCAAAGAGGGGCATATATCTAAAAATTGCAGGGCCCCTAGAAAAAAGGGCTGTTGGAAATGTGGAAAGGAAG
GACACCAAATGAAAGA---TTGTACT------GAAAGACAG------GCTAAT
>FJ496152/B/US/2001/TRJO_flA2
ATGCAGAAAGGTAAT------------------TT------TAGA---AACCAAAGAAAG---C---CTGTTAAGTGTTT
CAATTGTGGCAAAGAGGGGCATATATCTAAAAATTGCAGGGCCCCTAGAAAAAAGGGCTGTTGGAAATGTGGAAAGGAAG
GACACCAAATGAAAGA---TTGTACT------GAAAGACAG------GCTAAT
>FJ496153/B/US/2001/TRJO_flA9
ATGCAGAAAGGTAAT------------------TT------TAGA---AACCAAAGAAAG---C---CTGTTAAGTGTTT
CAATTGTGGCAAAGAGGGGCATATATCTAAAAATTGCAGGGCCCCTAGAAAAAAGGGCTGTTGGAAATGTGGAAAGGAAG
GACACCAAATGAAAGA---TTGTACT------GAAAGACAG------GCTAAT
>FJ496154/B/US/2001/TRJO_flB1
ATGCAGAAAGGTAAT------------------TT------TAGA---AACCAAAGAAAG---C---CTGTTAAGTGTTT
CAATTGTGGCAAAGAGGGGCATATATCTAAAAATTGCAGGGCCCCTAGAAAAAAGGGCTGTTGGAAATGTGGAAAGGAAG
GACACCAAATGAAAGA---TTGTACT------GAAAGACAG------GCTAAT
>FJ496155/B/US/2001/TRJO_flC6
ATGCAGAAAGGTAAT------------------TT------TAGA---AACCAAAGAAAG---C---CTGTTAAGTGTTT
CAATTGTGGCAAAGAGGGGCATATATCTAAAAATTGCAGGGCCCCTAGAAAAAAGGGCTGTTGGAAATGTGGAAAGGAAG
GACACCAAATGAAAGA---TTGTACT------GAAAGACAG------GCTAAT
>FJ496156/B/US/2001/TRJO_flC9
ATGCAGAAAGGTAAT------------------TT------TAGA---AACCAAAGAAAG---C---CTGTTAAGTGTTT
CAATTGTGGCAAAGAGGGGCATATATCTAAAAATTGCAGGGCCCCTAGAAAAAAGGGCTGTTGGAAATGTGGAAAGGAAG
GACACCAAATGAAAGA---TTGTACT------GAAAGACAG------GCTAAT
>FJ496157/B/US/2001/TRJO_flD3
ATGCAGAAAGGTAAT------------------TT------TAGA---AACCAAAGAAAG---C---CTGTTAAGTGTTT
CAATTGTGGCAAAGAGGGGCATATATCTAAAAATTGCAGGGCCCCTAGAAAAAAGGGCTGTTGGAAATGTGGAAAGGAAG
GACACCAAATGAAAGA---TTGTACT------GAAAGACAG------GCTAAT
>FJ496158/B/US/1990/WEAU_flA11
ATGCAGAGAGGCAAT------------------TT------TAGG---AGCCCAAGAAAA---A---CTATTAAGTGTTT
CAATTGTGGCAAAGAAGGACACATAGCCAGAAATTGCAGGGCCCCTAGGAAAAAGGGCTGTTGGAAATGTGGACAGGAAG
GACACCAAATGAAAGA---TTGTACT------GAGAGACAG------GCTAAT
>FJ496159/B/US/1990/WEAU_flE1
ATGCAGAGAGGCAAT------------------TT------TAGG---AGCCCAAGAAAA---A---CTATTAAGTGTTT
CAATTGTGGCAAAGAAGGACACATAGCCAGAAATTGCAGGGCCCCTAGGAAAAAGGGCTGTTGGAAATGTGGACAGGAAG
GACACCAAATGAAAGA---TTGTACT------GAGAGACAG------GCTAAT
>FJ496160/B/US/1990/WEAU_flE3
ATGCAGAGAGGCAAT------------------TT------TAGG---AGCCCAAGAAAA---A---CTATTAAGTGTTT
CAATTGTGGCAAAGAAGGACACATAGCCAGAAATTGCAGGGCCCCTAGGAAAAAGGGCTGTTGGAAATGTGGACAGGAAG
GACACCAAATGAAAGA---TTGTACT------GAGAGACAG------GCTAAT
>FJ496161/B/US/1990/WEAU_flE8
ATGCAGAGAGGCAAT------------------TT------TAGG---AGCCCAAGAAAA---A---CTATTAAGTGTTT
CAATTGTGGCAAAGAAGGACACATAGCCAGAAATTGCAGGGCCCCTAGGAAAAAGGGCTGTTGGAAATGTGGACAGGAAG
GACACCAAATGAAAGA---TTGTACT------GAGAGACAG------GCTAAT
>FJ496162/B/US/1990/WEAU_flF2
ATGCAGAGAGGCAAT------------------TT------TAGG---AGCCCAAGAAAA---A---CTATTAAGTGTTT
CAATTGTGGCAAAGAAGGACACATAGCCAGAAATTGCAGGGCCCCTAGGAAAAAGGGCTGTTGGAAATGTGGACAGGAAG
GACACCAAATGAAAGA---TTGTACT------GAGAGACAG------GCTAAT
>FJ496163/B/US/1990/WEAU_flF5
ATGCAGAGAGGCAAT------------------TT------TAGG---AGCCCAAGAAAA---A---CTATTAAGTGTTT
CAATTGTGGCAAAGAAGGACACATAGCCAGAAATTGCAGGGCCCCTAGGAAAAAGGGCTGTTGGAAATGTGGACAGGAAG
GACACCAAATGAAAGA---TTGTACT------GAGAGACAG------GCTAAT
>FJ496164/B/US/1990/WEAU_flF6
ATGCAGAGAGGCAAT------------------TT------TAGG---AGCCCAAGAAAA---A---CTATTAAGTGTTT
CAATTGTGGCAAAGAAGGACACATAGCCAGAAATTGCAGGGCCCCTAGGAAAAAGGGCTGTTGGAAATGTGGACAGGAAG
GACACCAAATGAAAGA---TTGTACT------GAGAGACAG------GCTAAT
>FJ496165/B/US/1990/WEAU_flF7
ATGCAGAGAGGCAAT------------------TT------TAGG---AGCCCAAGAAAA---A---CTATTAAGTGTTT
CAATTGTGGCAAAGAAGGACACATAGCCAGAAATTGCAGGGCCCCTAGGAAAAAGGGCTGTTGGAAATGTGGACAGGAAG
GACACCAAATGAAAGA---TTGTACT------GAGAGACAG------GCTAAT
>FJ496166/B/US/1990/WEAU_flF9
ATGCAGAGAGGCAAT------------------TT------TAGG---AGCCCAAGAAAA---A---CTATTAAGTGTTT
CAATTGTGGCAAAGAAGGACACATAGCCAGAAATTGCAGGGCCCCTAGGAAAAAGGGCTGTTGGAAATGTGGACAGGAAG
GACACCAAATGAAAGA---TTGTACT------GAGAGACAG------GCTAAT
>FJ496167/B/US/2000/WITO_flA1
ATGCAGAGGGGCAAT------------------TT------TAGG---ACTCAAAGAAAA---C---CTGTTAAATGTTT
CAATTGTGGCAAAGAAGGGCACATAGCCAGAAATTGCAGGGCCCCTAGAAAGAAGGGCTGTTGGAAATGTGGAAAGGAAG
GACACCAAATGAAAGA---CTGTACT------GAGAGACAG------GCTAAT
>FJ496168/B/US/2000/WITO_flA2
ATGCAGAGGGGCAAT------------------TT------TAGG---ACTCAAAGAAAA---C---CTGTTAAATGTTT
CAATTGTGGCAAAGAAGGGCACATAGCCAGAAATTGCAGGGCCCCTAGAAAGAAGGGCTGTTGGAAATGTGGAAAGGAAG
GACACCAAATGAAAGA---CTGTACT------GAGAGACAG------GCTAAT
>FJ496169/B/US/2000/WITO_flB3
ATGCAGAGGGGCAAT------------------TT------TAGG---ACTCAAAGAAAA---C---CTGTTAAATGTTT
CAATTGTGGCAAAGAAGGGCACATAGCCAGAAATTGCAGGGCCCCTAGAAAGAAGGGCTGTTGGAAATGTGGAAAGGAAG
GACACCAAATGAAAGA---CTGTACT------GAGAGACAG------GCTAAT
>FJ496170/B/US/2000/WITO_flC1
ATGCAGAGGGGCAAT------------------TT------TAGG---ACTCAAAGAAAA---C---CTGTTAAATGTTT
CAATTGTGGCAAAGAAGGGCACATAGCCAGAAATTGCAGGGCCCCTAGAAAGAAGGGCTGTTGGAAATGTGGAAAGGAAG
GACACCAAATGAAAGA---CTGTACT------GAGAGACAG------GCTAAT
>FJ496171/B/US/2000/WITO_flC10
ATGCAGAGGGGCAAT------------------TT------TAGG---ACTCAAAGAAAA---C---CTGTTAAATGTTT
CAATTGTGGCAAAGAAGGGCACATAGCCAGAAATTGCAGGGCCCCTAGAAAGAAGGGCTGTTGGAAATGTGGAAAGGAAG
GACACCAAATGAAAGA---CTGTACT------GAGAGACAG------GCTAAT
>FJ496172/B/US/2000/WITO_flC3
ATGCAGAGGGGCAAT------------------TT------TAGG---ACTCAAAGAAAA---C---CTGTTAAATGTTT
CAATTGTGGCAAAGAAGGGCACATAGCCAGAAATTGCAGGGCCCCTAGAAAGAAGGGCTGTTGGAAATGTGGAAAGGAAG
GACACCAAATGAAAGA---CTGTACT------GAGAGACAG------GCTAAT
>FJ496174/B/US/2000/WITO_flC9
ATGCAGAGGGGCAAT------------------TT------TAGG---ACTCAAAGAAAA---C---CTGTTAAATGTTT
CAATTGTGGCAAAGAAGGGCACATAGCCAGAAATTGCAGGGCCCCTAGAAAGAAGGGCTGTTGGAAATGTGGAAAGGAAG
GACACCAAATGAAAGA---CTGTACT------GAGAGACAG------GCTAAT
>FJ496175/B/US/2000/WITO_flD5
ATGCAGAGGGGCAAT------------------TT------TAGG---ACTCAAAGAAAA---C---CTGTTAAATGTTT
CAATTGTGGCAAAGAAGGGCACATAGCCAGAAATTGCAGGGCCCCTAGAAAGAAGGGCTGTTGGAAATGTGGAAAGGAAG
GACACCAAATGAAAGA---CTGTACT------GAGAGACAG------GCTAAT
>FJ496176/B/US/2000/WITO_flE1
ATGCAGAGGGGCAAT------------------TT------TAGG---ACTCAAAGAAAA---C---CTGTTAAATGTTT
CAATTGTGGCAAAGAAGGGCACATAGCCAGAAATTGCAGGGCCCCTAGAAAGAAGGGCTGTTGGAAATGTGGAAAGGAAG
GACACCAAATGAAAGA---CTGTACT------GAGAGACAG------GCTAAT
>FJ496177/B/US/2000/WITO_flE10
ATGCAGAGGGGCAAT------------------TT------TAGG---ACTCAAAGAAAA---C---CTGTTAAATGTTT
CAATTGTGGCAAAGAAGGGCACATAGCCAGAAATTGCAGGGCCCCTAGAAAGAAGGGCTGTTGGAAATGTGGAAAGGAAG
GACACCAAATGAAAGA---CTGTACT------GAGAGACAG------GCTAAT
>FJ496178/B/US/2000/WITO_flE11
ATGCAGAGGGGCAAT------------------TT------TAGG---ACTCAAAGAAAA---C---CTGTTAAATGTTT
CAATTGTGGCAAAGAAGGGCACATAGCCAGAAATTGCAGGGCCCCTAGAAAGAAGGGCTGTTGGAAATGTGGAAAGGAAG
GACACCAAATGAAAGA---CTGTACT------GAGAGACAG------GCTAAT
>FJ496179/B/US/2000/WITO_flE2
ATGCAGAGGGGCAAT------------------TT------TAGG---ACTCAAAGAAAA---C---CTGTTAAATGTTT
CAATTGTGGCAAAGAAGGGCACATAGCCAGAAATTGCAGGGCCCCTAGAAAGAAGGGCTGTTGGAAATGTGGAAAGGAAG
GACACCAAATGAAAGA---CTGTACT------GAGAGACAG------GCTAAT
>FJ496180/B/US/2000/WITO_flE3
ATGCAGAGGGGCAAT------------------TT------TAGG---ACTCAAAGAAAA---C---CTGTTAAATGTTT
CAATTGTGGCAAAGAAGGGCACATAGCCAGAAATTGCAGGGCCCCTAGAAAGAAGGGCTGTTGGAAATGTGGAAAGGAAG
GACACCAAATGAAAGA---CTGTACT------GAGAGACAG------GCTAAT
>FJ496181/B/US/2000/WITO_flF2
ATGCAGAGGGGCAAT------------------TT------TAGG---ACTCAAAGAAAA---C---CTGTTAAATGTTT
CAATTGTGGCAAAGAAGGGCACATAGCCAGAAATTGCAGGGCCCCTAGAAAGAAGGGCTGTTGGAAATGTGGAAAGGAAG
GACACCAAATGAAAGA---CTGTACT------GAGAGACAG------GCTAAT
>FJ496182/B/US/2000/WITO_flF4
ATGCAGAGGGGCAAT------------------TT------TAGG---ACTCAAAGAAAA---C---CTGTTAAATGTTT
CAATTGTGGCAAAGAAGGGCACATAGCCAGAAATTGCAGGACCCCTAGAAAGAAGGGCTGTTGGAAATGTGGAAAGGAAG
GACACCAAATGAAAGA---CTGTACT------GAGAGACAG------GCTAAT
>FJ496184/B/US/2000/WITO_flH3
ATGCAGAGGGGCAAT------------------TT------TAGG---ACTCAAAGAAAA---C---CTGTTAAATGTTT
CAATTGTGGCAAAGAAGGGCACATAGCCAGAAATTGCAGGGCCCCTAGAAAGAAGGGCTGTTGGAAATGTGGAAAGGAAG
GACACCAAATGAAAGA---CTGTACT------GAGAGACAG------GCTAAT
>FJ647145/B/ZA/1985/R84
ATGCAGAAAGGCAAT------------------TT------TAGG---AACCAAAGAAAA---A---ATGTTAAGTGTTT
CAATTGTGGCAAAGAAGGGCACATAGCCAGAAATTGCAGGGCCCCTAGGAAAAGGGGCTGTTGGAAATGTGGAAAGGAAG
GACACCAAATGAAAGA---TTGTACT------GAGAGACAG------GCTAAT
>FJ670524/B/ES/2008/X2400-3
ATGCAGAAAGGTAAT------------------TT------TAGG---AACCAAAGGAAG---A---TTGTTAAATGTTT
TAATTGTGGCAAAGAAGGACACATAGCCAAAAATTGCAGGGCCCCTAGAAGAAAGGGCTGTTGGAAATGTGGAAAGGAAG
GACACCAAATGAAGGA---TTGT---------GAGAGACAG------GCTAAT
>FJ670525/B/ES/2008/X2425-2
ATGCAGAAAGGTAAC------------------TT------TAGG---AGCCAAAGAAAA---G---TGGTTAAGTGCTT
CAATTGTGGCAAAGAAGGACACATAGCCAGAAATTGCAGGGCCCCTAGGAAAAGAGGCTGTTGGAAATGTGGAAAGGAAG
GACACCAAATGAAAGA---TTGTTCT------GAGAGACAG------GCTAAT
>FJ670531/B/ES/2008/P2008
ATGCAGGGAGGCAAG------------------TT------TAGG---AACAACAGAAAG---A---TTGTTAAATGTTT
CAATTGTGGCAAAGAGGGGCACATAGCCAGAAATTGCAGGGCCCCTCGGAAAAAGGGCTGTTGGAAATGTGGAAAGGAAG
GACACCAAATGAAAGA---TTGTACT------GAGAGACAG------GCTAAT
>FJ694790/B/DK/2007/PMVL_011
ATGCAGAAAAGCAAT------------------TT------TAGG---AGCCAAAGAAAA---A---TTATTAAGTGTTT
CAATTGTGGCAAAGAAGGGCACATAGCCAAAAATTGCAGGGCTCCTAGGAAAAGGGGCTGTTGGAAATGTGGAAAGGAAG
GACACCAAATGAAAGA---GTGTACT------GAGAGACAG------GCTAAT
>FJ853620/B/ES/2008/P2021-3
ATGCAAAAAGGCAAT------------------TT------CAGG---AACCAAGGAAAG---A---GTGTTAAGTGTTT
CAATTGTGGCAAAGTAGGGCACATAGCCAGAAATTGCAGGGCCCCTAGAAAAAAGGGATGTTGGAAATGTGGAAGGGAAG
GACACCAAATGAAAGA---TTGTGAA------GAGAGACAG------GCTAAT
>FJ853622/B/ES/2008/X2510_2
ATGCAGAAAGGCAAT------------------TT------TAGG---AACCAAAGAAAG---A---CTGTTAAATGTTT
CAATTGTGGCAAAGAAGGGCACATAGCCAGAAATTGCAGGGCCCCTAGAAAAAAGGGCTGTTGGAAATGTGGAAAGGAAG
GACACCAAATGAAGGA---TTGCACT------GAGAGACAG------GCTAAT
>FW555696/B/FR/1985/pNL43_patent
ATACAGAAAGGCAAT------------------TT------TAGG---AACCAAAGAAAG---A---CTGTTAAGTGTTT
CAATTGTGGCAAAGAAGGGCACATAGCCAAAAATTGCAGGGCCCCTAGGAAAAAGGGCTGTTGGAAATGTGGAAAGGAAG
GACACCAAATGAAAGA---TTGTACT------GAGAGACAG------GCTAAT
>GQ372988/B/ES/2008/ES_X2515_3
ATGCAGAGAGGCAAT------------------TT------TAGG---AACCAAAGAAAG---A---CTGTTAAATGTTT
CAATTGTGGCAAGGAAGGGCACATAGCCAGAAATTGCAGGGCCCCTAGGAAAAAGGGCTGTTGGAAATGTGGACAGGAAG
GACACCAAATGAAAGA---TTGTACT------GAGAGACAG------GCTAAT
>GQ372990/B/ES/2008/ES_X2556_3
GTGCAAAGAGGCAAT------------------TT------TAAA---AACCAAAGAAAA---A---CTGTTAAGTGTTT
CAATTGTGGCAAAGAAGGGCACATAGCAAAAAATTGCAGGGCCCCTAGGAAAAAGGGTTGTTGGAAATGTGGACAGGAAG
GACACCAAATGAAAGA---TTGTACT------GAAAGACAG------GCTAAT
>GQ386779/B/ES/1989/G1p1
ATGCAGAAAGGCAAT------------------TT------TAGG---AACCAAAGAAAG---A---TTGTTAAGTGTTT
CAATTGTGGCAAAGAAGGGCACATAGCCAAAAATTGCAGGGCCCCTAGGAAAAGGGGCTGTTGGAAATGTGGAAAGGAGG
GACACCAAATGAAAGA---TTGTACT------GAGAGACAG------GCTAAT
>GQ386780/B/ES/1989/G1p11
ATGCAGAAAGGCAAT------------------TT------TAGG---AACCAAAGAAAG---A---TTGTTAAGTGTTT
CAATTGTGGCAAAGAAGGGCACATAGCCAAAAATTGCAGGGCCCCTAGGAAAAGGGGCTGTTGGAAATGTGGAAAGGAGG
GACACCAAATGAAAGA---TTGTACT------GAGAGACAG------GCTAAT
>GQ386781/B/ES/1989/G1_5p11
ATGCAGAAAGGCAAT------------------TT------TAGG---AACCAAAGAAAG---A---TTGTTAAGTGTTT
CAATTGTGGCAAAGAAGGGCACATAGCCAAAAATTGCAGGGCCCCTAGGAAAAGGGGCTGTTGGAAATGTGGAAAGGAGG
GACACCAAATGAAAGA---TTGTACT------GAGAGACAG------GCTAAT
>GQ386782/B/ES/1989/G2p1
ATGCAGAAAGGCAAT------------------TT------TAGG---AACCAAAGAAAG---A---TTGTTAAGTGTTT
CAATTGTGGCAAAGAAGGGCACATAGCCAAAAATTGCAGGGCCCCTAGGAAAAGGGGCTGTTGGAAATGTGGAAAGGAGG
GACACCAAATGAAAGA---TTGTACT------GAGAGACAG------GCTAAT
>GQ386783/B/ES/1989/G2p11
ATGCAGAAAGGCAAT------------------TT------TAGG---AACCAAAGAAAG---A---TTGTTAAGTGTTT
CAATTGTGGCAAAGAAGGGCACATAGCCAAAAATTGCAGGGCCCCTAGGAAAAGGGGCTGTTGGAAATGTGGAAAGGAGG
GACACCAAATGAAAGA---TTGTACT------GAGAGACAG------GCTAAT
>GQ386784/B/ES/1989/I1p1
ATGCAGAAAGGCAAT------------------TA------TAGG---AACCAAAGAAAG---A---TTGTTAAGTGTTT
CAATTGTGGCAAAGAAGGGCACATAGCCAAAAATTGCAGGGCCCCTAGGAAAAGGGGCTGTTGGAAATGTGGAAAGGAGG
GACACCAAATGAAAGA---TTGTACT------GAGAGACAG------GCTAAT
>GQ386785/B/ES/1989/I1p11
ATGCAGAAAGGCAAT------------------TA------TAGG---AACCAAAGAAAG---A---TTGTTAAGTGTTT
CAATTGTGGCAAAGAAGGGCACATAGCCAAAAATTGCAGGGCCCCTAGGAAAAGGGGCTGTTGGAAATGTGGAAAGGAGG
GACACCAAATGAAAGA---TTGTACT------GAGAGACAG------GCTAAT
>GQ386786/B/ES/1989/I5p1
ATGCAGAAAGGCAAT------------------TA------TAGG---AACCAAAGAAAG---A---TTGTTAAGTGTTT
CAATTGTGGCAAAGAAGGGCACATAGCCAAAAATTGCAGGGCCCCTAGGAAAAGGGGCTGTTGGAAATGTGGAAAGGAGG
GACACCAAATGAAAGA---TTGTACT------GAGAGACAG------GCTAAT
>GQ386787/B/ES/1989/I5p11
ATGCAGAAAGGCAAT------------------TA------TAGG---AACCAAAGAAAG---A---TTGTTAAGTGTTT
CAATTGTGGCAAAGAAGGGCACATAGCCAAAAATTGCAGGGCCCCTAGGAAAAGGGGCTGTTGGAAATGTGGAAAGGAGG
GACACCAAATGAAAGA---TTGTACT------GAGAGACAG------GCTAAT
>GQ386792/B/ES/1989/E1_5p1
ATGCAGAAAGGCAAT------------------TA------TAGG---AACCAAAGAAAG---A---TTGTTAAGTGTTT
CAATTGTGGCAAAGAAGGGCACATAGCCAAAAATTGCAGGGCCCCTAGGAAAAGGGGCTGTTGGAAATGTGGAAAGGAGG
GACACCAAATGAAAGA---TTGTACT------GAGAGACAG------GCTAAT
>GQ386793/B/ES/1989/E1_5p11
ATGCAGAAAGGCAAT------------------TA------TAGG---AACCAAAGAAAG---A---TTGTTAAGTGTTT
CAATTGTGGCAAAGAAGGGCACATAGCCAAAAATTGCAGGGCCCCTAGGAAAAGGGGCTGTTGGAAATGTGGAAAGGAGG
GACACCAAATGAAAGA---TTGTACT------GAGAGACAG------GCTAAT
>GU177863/B/CN/1999/plwj
ATGCAGAGAGGCAAT------------------TT------TAGG---AACCAAAGAAAG---A---CTGTCAAGTGTTT
CAATTGTGGCAAAGATGGGCACATAGCCAAAAATTGCAGGGCCCCTAGGAAAAAGGGCTGTTGGAAATGTGGAAAGGAAG
GACACCAAATGAAGGA---TTGTATT------GAGAGACAG------GCTAAT
>GU362881/B/ES/2009/P2149_3
ATGCAGAAAGGCAAC------------------TT------TAAA---AACCAAAGAAGG---A---CTGTTAAGTGTTT
CAATTGTGGCAAAGAAGGGCACATAGCCAAAAATTGCAGGGCTCCTAGGAAAAAGGGCTGTTGGAAATGTGGAAGGGAAG
GACATCAAATGAAAGA---TTGTACT------GAAAGACAG------GCTAAT
>GU362883/B/ES/2008/X2555_2
ATGCAGAGAGGCAAT------------------TT------TAAG---AACCAAAGAAAG---A---CTGTTAAGTGTTT
CAATTGTGGTAAAGAAGGGCACATAGCCAGAAATTGCAGGGCCCCTAGGAAAAAGGGCTGTTGGAAATGTGGAAAGGAAG
GACACCAAATGAAAGA---CTGCATT------GAGAGACAG------GCTAAT
>GU362885/B/ES/2009/X2689_2
CTACAGAAAGGCAAT------------------TT------CAGG---AACAATCGG------A---CTATTAAATGTTT
CAATTGTGGCAAAGGGGGGCACATAGCCAAGAATTGCAGGGCCCCTAGAAAAAAGGGCTGTTGGAAATGTGGAAAGGAAG
GACACCAAATGAAAGA---CTGTACT------GAGAGGCAA------GCAAAT
>GU362886/B/ES/2008/X2574_2
ATGCAGAGGGGCAAT------------------TT------TAAA---GGTCCAAGAAAG---A---CTGTTAAATGCTT
CAATTGTGGCARAGAAGGGCACATAGCCAAAAATTGCAGAGCCCCTAGGAAAAAGGGCTGTTGGAAATGTGGAAGGGAAG
GACATCAAATGAAAGA---TTGTACT------GAAAGACAG------GCTAAT
>GU647196/B/CN/1999/plwj11_6
ATGCAGAGAGGCAAT------------------TT------TAGG---AACCAAAGAAAG---A---CTGTTAAGTGTTT
CAATTGTGGCAAAGAAGGGCACATAGCAAAAAATTGCAGGGCCCCTAGGAAAAAGGGCTGTTGGAAATGTGGAAAGGAAG
GACACCAAATGAAGGA---TTGTATT------GAAAGACAG------GCTAAT
>GU647197/B/CN/1999/plwj5_6
ATGCAGAGAGGCAAT------------------TT------TAGG---AACCAAAGAAAG---A---CTGTCAAGTGTTT
CAATTGTGGCAAAGATGGGCACATAGCCAAAAATTGCAGGGCCCCTAGGAAAAAGGGCTGTTGGAAATGTGGAAAGGAAG
GACACCAAATGAAGGA---TTGTATT------GAGAGACAG------GCTAAT
>GU647198/B/CN/1999/plwj2_6
ATGCAGAGAGGCAAT------------------TT------TAGG---AACCAAAGAAAG---A---CTGTCAAGTGTTT
CAATTGTGGCAAAGATGGGCACATAGCCAAAAATTGCAGGGCCCCTAGGAAAAAGGGCTGTTGGAAATGTGGAAAGGAAG
GACACCAAATGAAGGA---TTGTATT------GAGAGACAG------GCTAAT
>HH978650/B/FR/1983/HXB2_patent
ATGCAGAGAGGCAAT------------------TT------TAGG---AACCAAAGAAAG---A---TTGTTAAGTGTTT
CAATTGTGGCAAAGAAGGGCACACAGCCAGAAATTGCAGGGCCCCTAGGAAAAAGGGCTGTTGGAAATGTGGAAAGGAAG
GACACCAAATGAAAGA---TTGTACT------GAGAGACAG------GCTAAT
>HI964165/B/FR/1983/HXB2_patent
ATGCAGAGAGGCAAT------------------TT------TAGG---AACCAAAGAAAG---A---TTGTTAAGTGTTT
CAATTGTGGCAAAGAAGGGCACACAGCCAGAAATTGCAGGGCCCCTAGGAAAAAGGGCTGTTGGAAATGTGGAAAGGAAG
GACACCAAATGAAAGA---TTGTACT------GAGAGACAG------GCTAAT
>HM469975/B/ES/2009/S61_E1_5p21
ATGCAGAAAGGCAAT------------------TA------TAGG---AACCAAAGAAAG---A---TTGTTAAGTGTTT
CAATTGTGGCAAAGAAGGGCACATAGCCAAAAATTGCAGGGCCCCTAGGAAAAGGGGCTGTTGGAAATGTGGAAAGGAGG
GACACCAAATGAAAGA---TTGTACT------GAGAGACAG------GCTAAT
>HM469977/B/ES/2009/S61_G2p21
ATGCAGAAAGGCAAT------------------TT------TAGG---AACCAAAGAAAG---A---TTGTTAAGTGTTT
CAATTGTGGCAAAGAAGGGCACATAGCCAAAAATTGCAGGGCCCCTAGGAAAAGGGGCTGTTGGAAATGTGGAAAGGAGG
GACACCAAATGAAAGA---TTGTACT------GAGAGACAG------GCTAAT
>HM469978/B/ES/2009/S61_G1_5p21
ATGCAGAAAGGCAAT------------------TT------TAGG---AACCAAAGAAAG---A---TTGTTAAGTGTTT
CAATTGTGGCAAAGAAGGGCACATAGCCAAAAATTGCAGGGCCCCTAGGAAAAGGGGCTGTTGGAAATGTGGAAAGGAGG
GACACCAAATGAAAGA---TTGTACT------GAGAGACAG------GCTAAT
>HM469979/B/ES/2009/S61_H1_5p21
ATGCAGAAAGGCAAT------------------TT------TAGG---AACCAAAGAAGG---A---TTGTTAAGTGTTT
CAATTGTGGCAAAGAAGGGCATATAGCCAAAAATTGCAGGGCCCCTAGGAAAAGGGGCTGTTGGAAATGTGGAAAGGAGG
GACACCAAATGAAAGA---TTGTACT------GAGAGACAG------GCTAAT
>HM469980/B/ES/2009/S61_I1p21
ATGCAGAAAGGCAAT------------------TA------TAGG---AACCAAAGAAAG---A---TTGTTAAGTGTTT
CAATTGTGGCAAAGAAGGGCACATAGCCAAAAATTGCAGGGCCCCTAGGAAAAGGGGCTGTTGGAAATGTGGAAAGGAGG
GACACCAAATGAAAGA---TTGTACT------GAGAGACAG------GCTAAT
>HM469981/B/ES/2009/S61_I5p21
ATGCAGAAAGGCAAT------------------TA------TAGG---AACCAAAGAAAG---A---TTGTTAAGTGTTT
CAATTGTGGCAAAGAAGGGCACATAGCCAAAAATTGCAGGGCCCCTAGGAAAAGGGGCTGTTGGAAATGTGGAAAGGAGG
GACACCAAATGAAAGA---TTGTACT------GAGAGACAG------GCTAAT
>HM586187/B/GB/2003/MM33d12p
ATGCAGAAAGGCAAT------------------TT------TAGA---ACTCAAAGAAAG---A---TTGTTAAGTGTTT
CAATTGTGGCAAAGAAGGACACATAGCAAAAAATTGCAGGGCCCCTAGAAAAAGGGGTTGTTGGAAATGTGGAAAGGAAG
GACACCAAATGAAAGA---TTGTACT------GAAAGACAG------GCTAAT
>HM586193/B/GB/2004/MM39d11p
ATGCAGAGAGGCAAT------------------TT------TAAG---AACCAAAGAAAA---A---ATGTTAAGTGTTT
CAATTGTGGCAAAGAGGGGCACATAGCAAAAAATTGCAGAGCCCCTAGGAAAAGGGGCTGTTGGAAATGTGGACAGGAAG
GACACCAAATGAAAGA---TTGTACT------GAGAGACAG------GCTAAT
>HM586198/B/GB/2004/MM42d22_GN1
ATGCAGAAAAGCAAT------------------TT------TAAA---AACCAAAGAAAG---G---CTGTTAAGTGCTT
CAATTGTGGCAAAGAAGGGCACATAGCCAGAAATTGCAGGGCTCCTAGGAGAAAGGGCTGTTGGAAATGTGGAAGGGAAG
GACACCAAATGAAAGA---TTGTACT------GAGAGACAG------GCTAAT
>HM586200/B/GB/2004/MM42d92_GN1
ATGCAGAAAAGCAAT------------------TT------TAAA---AACCAAAGAAAG---G---CTGTTAAGTGCTT
CAATTGTGGCAAAGAAGGGCACATAGCCAGAAATTGCAGGGCTCCTAGGAGAAAGGGCTGTTGGAAATGTGGAAGGGAAG
GACACCAAATGAAAGA---TTGTACT------GAGAGACAG------GCTAAT
>HM586202/B/GB/2005/MM42d183_GN1
ATGCAGAAAAGCAAT------------------TT------TAAA---AACCAAAGAAAG---G---CTGTTAAGTGCTT
CAATTGTGGCAAAGAAGGGCACATAGCCAGAAATTGCAGGGCTCCTAGGAGAAAGGGCTGTTGGAAATGTGGAAGGGAAG
GACACCAAATGAAAGA---TTGTACT------GAGAGACAG------GCTAAT
>HM586204/B/GB/2005/MM42d324_GN1
ATGCAGAAAAGCAAT------------------TT------TAAA---AACCAAAGAAAG---G---CTGTTAAGTGCTT
CAATTGTGGCAAAGAAGGGCACATAGCCAGAAATTGCAGGGCTCCTAGGAGAAAGGGCTGTTGGAAATGTGGAAGGGAAG
GACACCAAATGAAAGA---TTGTACT------GAGAGACAG------GCTAAT
>HM586206/B/GB/2004/MM43d21_GN1
ATGCAGAGAGGCAAT------------------TT------TAGG---AACCAAAGAAAA---A---TTGTTAAGTGTTT
CAATTGTGGCAAAGAAGGGCACATAGCCAAAAATTGCAGAGCCCCTAGGAAAAAGGGCTGTTGGAAATGTGGAAGGGAAG
GGCACCAAATGAAAGA---CTGTACT------GAGAGACAG------GCTAAT
>HM586207/B/GB/2005/MM43d101_GN1
ATGCAGAGAGGCAAT------------------TT------TAGG---AACCAAAGAAAA---A---TTGTTAAGTGTTT
CAATTGTGGCAAAGAAGGGCACATAGCCAAAAATTGCAGAGCCCCTAGGAAAAAGGGCTGTTGGAAATGTGGAAGGGAAG
GGCACCAAATGAAAGA---CTGTACT------GAGAGACAG------GCTAAT
>HM586208/B/GB/2005/MM43d228_GN1
ATGCAGAGAGGCAAT------------------TT------TAGG---AACCAAAGAAAA---A---TTGTTAAGTGTTT
CAATTGTGGCAAAGAAGGGCACATAGCCAAAAATTGCAGAGCCCCTAGGAAAAAGGGCTGTTGGAAATGTGGAAGGGAAG
GGCACCAAATGAAAGA---CTGTACT------GAGAGACAG------GCTAAT
>HM586209/B/GB/2005/MM43d368_GN1
ATGCAGAGAGGCAAT------------------TT------TAGG---AACCAAAGAAAA---A---TTGTTAAGTGTTT
CAATTGTGGCAAAGAAGGGCACATAGCCAAAAATTGCAGAGCCCCTAGGAAAAAGGGCTGTTGGAAATGTGGAAGGGAAG
GGCACCAAATGAAAGA---CTGTACT------GAGAGACAG------GCTAAT
>HM586210/B/GB/2005/MM45d22_GN1
ATGCAGAAGGGCACT------------------TT------TAGG---AATCAAAAAAGAAGGA---CTGTTAAGTGTTT
CAATTGTGGCAAAGAAGGGCATATAGCCAAAAATTGCAAAGCCCCTAGGAAAAGAGGCTGTTGGAAATGTGGAAAGGAAG
GGCACCAAATGAAAGA---CTGTAAT------GAGAGACAG------GCTAAT
>HM586211/B/GB/2005/MM45d87_GN1
ATGCAGAAGGGCAAT------------------TT------TAGG---AATCAAAAAAAAAGGA---CTGTTAAGTGTTT
CAATTGTGGCAAAGCAGGGCATATAGCCAAAAATTGCAAAGCCCCTAGGAAAAGAGGCTGTTGGAAATGTGGAAAGGAAG
GGCACCAAATGAAAGA---CTGTAAT------GAGAGACAG------GCTAAT
>HM586212/B/GB/2005/MM45d213_GN1
ATGCAGAAGGGCAAT------------------TT------TAGG---AATCAAAAAAGA---AGGCCTGTTAAGTGTTT
CAATTGTGGCAAAGTAGGGCATATAGCCAAAAATTGCAAAGCCCCTAGGAAAAGAGGCTGTTGGAAATGTGGAAAGGAAG
GGCACCAAATGAAAGA---CTGTAAT------GAGAGACAG------GCTAAT
>HQ215554/B/CN/2008/1106
ATGCAGAGAGGCAAT------------------TT------TAGG---AACCAAAGAAAA---A---CTGTTAAGTGCTT
TAATTGTGGCAAAGAAGGGCACATAGCTAAAAATTGCAGGGCCCCTAGAAAAAAGGGCTGTTGGAAATGTGGAAAGGAAG
GACACCAAATGAAAGA---TTGCACT------GAGAGACAG------GCTAAT
>HQ215556/B/CN/2009/1121
ATGCAGAGAGGCAAT------------------TT------TAAG---GGCCAAAGAAAA---A---TTGTTAAGTGTTT
TAATTGTGGCARAGAGGGGCACATAGCAAGAAATTGCAAGGCACCTAGGAAAAAGGGCTGTTGGAAATGTGGAAAGGAAG
GACACCAAATGAAAGA---TTGTACT------GAGAGACAG------GCTAAT
>JA806687/B/FR/1983/HXB2-patent
ATGCAGAGAGGCAAT------------------TT------TAGG---AACCAAAGAAAG---A---TTGTTAAGTGTTT
CAATTGTGGCAAAGAAGGGCACACAGCCAGAAATTGCAGGGCCCCTAGGAAAAAGGGCTGTTGGAAATGTGGAAAGGAAG
GACACCAAATGAAAGA---TTGTACT------GAGAGACAG------GCTAAT
>JF320003/B/US/2006/502_0341_FL05
ATGCAGAGAGGCAAT------------------TT------TAAG---AACCAAAGAAAA---A---CTGTTAAGTGTTT
CAATTGTGGCAAAGAAGGGCACATAGCCAGAAATTGCAGGGCTCCTAGGAAAAAGGGCTGTTGGAAATGTGGAAAGGAAG
GACACCAAATGAAGAA---TTGTACT------GAAAGACAG------GCTAAT
>JF320005/B/US/2006/502_0341_FL04
ATGCAGAGAGGCAAT------------------TT------TAAG---AACCAAAGAAAA---A---CTGTTAAGTGTTT
CAATTGTGGCAAAGAAGGGCACATAGCCAGAAATTGCAGGGCTCCTAGGAAAAAGGGCTGTTGGAAATGTGGAAAGGAAG
GACACCAAATGAAGAA---TTGTACT------GAAAGACAG------GCTAAT
>JF320006/B/US/2006/502_0341_FL07
ATGCAGAGAGGCAAT------------------TT------TAAG---AACCAAAGAAAA---A---CTGTTAAGTGTTT
CAATTGTGGCAAAGAAGGGCACATAGCCAGAAATTGCAGGGCTCCTAGGAAAAAGGGCTGTTGGAAATGTGGAAAGGAAG
GACACCAAATGAAGAA---TTGTACT------GAAAGACAG------GCTAAT
>JF320008/B/PE/2006/502_0524_FL04
ATGCAGAGAGGCAAT------------------TT------TAGG---AACCAAAGAAGG---A---CTGTTAAGTGTTT
TAATTGTGGTAAAGAAGGGCACATAGCCAGAAATTGCAGGGCCCCTAGGAAAAAGGGCTGTTGGAAATGTGGAAAGGAAG
GACACCAAATGAAAGA---ATGTACT------GAGAGACAG------GCTAAT
>JF320009/B/PE/2006/502_0524_FL05
ATGCAGAGAGGCAAT------------------TT------TAGG---AACCAAAGAAGG---A---CTGTTAAGTGTTT
TAATTGTGGTAAAGAAGGGCACATAGCCAGAAATTGCAGGGCCCCTAGGAAAAAGGGCTGTTGGAAATGTGGAAAGGAAG
GACACCAAATGAAAGA---ATGTACT------GAGAGACAG------GCTAAT
>JF320010/B/PE/2006/502_0524_FL06
ATGCAGAGAGGCAAT------------------TT------TAGG---AACCAAAGAAGG---A---CTGTTAAGTGTTT
TAATTGTGGTAAAGAAGGGCACATAGCCAGAAATTGCAGGGCCCCTAGGAAAAAGGGCTGTTGGAGATGTGGAAAGGAAG
GACACCAAATGAAAGA---ATGTACT------GAGAGACAG------GCTAAT
>JF320012/B/PE/2007/502_1399_wg6
ATGCAGAAAGGCAAT------------------TT------TAGA---AATCAAAGAAAG---A---TTGTTAAATGTTT
CAATTGTGGCAAGGAAGGGCATATAGCCAGAAATTGCAAGGCTCCTAGGAAAAGGGGCTGTTGGAAATGTGGAAAGGAAG
GACATCAAATGAAAGA---TTGTACTAAT---GAGAGGCAG------GCTAAT
>JF320013/B/PE/2007/502_1399_wg4
ATGCAGAAAGGCAAT------------------TT------TAGA---AATCAAAGAAAG---A---TTGTTAAATGTTT
CAATTGTGGCAAGGAAGGGCATATAGCCAGAAATTGCAAGGCTCCTAGGAAAAGGGGCTGTTGGAAATGTGGAAAGGAAG
GACATCAAATGAAAGA---TTGTACTAAT---GAGAGGCAG------GCTAAT
>JF320014/B/PE/2007/502_1399_wg5
ATGCAGAAAGGCAAT------------------TT------TAGA---AATCAAAGAAAG---A---TTGTTAAATGTTT
CAATTGTGGCAAGGAAGGGCATATAGCCAGAAATTGCAAGGCTCCTAGGAAAAGGGGCTGTTGGAAATGTGGAAAGGAAG
GACACCAAATGAAAGA---TTGTACTAAT---GAGAGGCAG------GCTAAT
>JF320015/B/PE/2007/502_1399_wg1
ATGCAGAAAGGCAAT------------------TT------TAGA---AATCAAAGAAAG---A---TTGTTAAATGTTT
CAATTGTGGCAAGGAAGGGCATATAGCCAGAAATTGCAAGGCTCCTAGGAAAAGGGGCTGTTGGAAATGTGGAAAGGAAG
GACACCAAATGAAAGA---TTGTACTAAT---GAGAGGCAG------GCTAAT
>JF320016/B/PE/2007/502_1399_wg3
ATGCAGAAAGGCAAT------------------TT------TAGA---AATCAAAGAAAG---A---TTGTTAAATGTTT
CAATTGTGGCAAGGAAGGGCATATAGCCAGAAATTGCAAGGCTCCTAGGAAAAGGGGCTGTTGGAAATGTGGAAAGGAAG
GACACCAAATGAAAGA---TTGTACTAAT---GAGAGGCAG------GCTAAT
>JF320017/B/PE/2007/502_2649_wg2
ATGCAGAGAGGCAAG------------------TT------AGGG---AACCAAAAAAGG---A---TTGTTAAGTGTTT
TAATTGTGGCAAAATAGGACACATAGCCAAACATTGCAGGGCCCCTAGGAAAAAGGGCTGTTGGAAATGTGGAGAGGAAG
GACATCAAATGAAAGA---CTGTACT------GGGAAACAG------GCTAAT
>JF320018/B/PE/2007/502_2254_FL6
ATGCAGAGAGGCAAT------------------TT------TAAG---AACCAAAGAAAG---G---CTGTTAAGTGCTT
CAATTGTGGCAAAGAGGGGCACATAGCCAGAAATTGCAGAGCTCCTAGGAAAAAGGGCTGTTGGAAATGTGGAAAGGAAG
GACACCAAATGAAAGA---TTGT---------GAGAGACAG------GCTAAT
>JF320019/B/PE/2007/502_2649_wg8
ATGCAGAGAGGCAAG------------------TT------WGGG---AACCAAAAAAGG---A---TTGTTAAGTGTTT
TAATTGTGGCAAAATAGGACACATAGCCAAACATTGCAGGGCCCCTAGGAAAAAGGGCTGTTGGAAATGTGGAGAGGAAG
GACATCAAATGAAAGA---CTGTACT------GGGAAACAG------GCTAAT
>JF320020/B/PE/2007/502_2254_FL2
ATGCAGAGAGGCAAT------------------TT------TAAG---AACCAAAGAAAG---G---CTGTTAAGTGCTT
CAATTGTGGCAAAGAGGGGCACATAGCCAGAAATTGCAGAGCTCCTAGGAAAAAGGGCTGTTGGAAATGTGGAAAGGAAG
GACACCAAATGAAAGA---TTGT---------GAGAGACAG------GCTAAT
>JF320021/B/PE/2007/502_2254_FL5
ATGCAGAGAGGCAAT------------------TT------TAAG---AACCAAAGAAAG---G---CTGTTAAGTGCTT
CAATTGTGGCAAAGAGGGGCACATAGCCAGAAATTGCAGAGCTCCTAGGAAAAAGGGCTGTTGGAAATGTGGAAAGGAAG
GACACCAAATGAAAGA---TTGT---------GAGAGACAG------GCTAAT
>JF320022/B/PE/2007/502_2649_wg7
ATGCAGAGAGGCAAG------------------TT------AGGG---AACCAAAAAAGG---A---TTGTTAAGTGTTT
TAATTGTGGCAAAATAGGACACATAGCCAAACATTGCAGGGCCCCTAGGAAAAAGGGCTGTTGGAAATGTGGAGAGGAAG
GACATCAAATGAAAGA---CCGTACT------GGGAAACAG------GCTAAT
>JF320023/B/PE/2007/502_2254_FL3
ATGCAGAGAGGCAAT------------------TT------TAAG---AACCAAAGAAAG---G---CTGTTAAGTGCTT
CAATTGTGGCAAAGAGGGGCACATAGCCAGAAATTGCAGAGCTCCTAGGAAAAAGGGCTGTTGGAAATGTGGAAAGGAAG
GACACCAAATGAAAGA---TTGT---------GAGAGACAG------GCTAAT
>JF320024/B/PE/2007/502_2254_FL1
ATGCAGAGAGGCAAT------------------TT------TAAG---AACCAAAGAAAG---G---CTGTTAAGTGCTT
CAATTGTGGCAAAGAGGGGCACATAGCCAGAAATTGCAGAGCTCCTAGAAAAAAGGGCTGTTGGAAATGTGGAAAGGAAG
GACACCAAATGAAAGA---TTGT---------GAGAGACAG------GCTAAT
>JF320025/B/PE/2007/502_2649_wg10
ATGCAGAGAGGCAAG------------------TT------TGGG---AACCAAAAAAGG---A---TTGTTAAGTGTTT
TAATTGTGGCAAAATAGGACACATAGCCAAACATTGCAGGGCCCCTAGGAAAAAGGGCTGTTGGAAATGTGGAGAGGAAG
GACATCAAATGAAAGA---CTGTACT------GGGAAACAG------GCTAAT
>JF320026/B/PE/2007/502_2254_FL4
ATGCAGAGAGGCAAT------------------TT------TAAG---AACCAAAGAAAG---G---CTGTTAAGTGCTT
CAATTGTGGCAAAGAGGGGCACATAGCCAGAAATTGCAGAGCTCCTAGGAAAAAGGGCTGTTGGAAATGTGGAAAGGAAG
GACACCAAATGAAAGA---TTGT---------GAGGGACAG------GCTAAT
>JF320027/B/PE/2007/502_2649_wg5
ATGCAGAGAGGCAAG------------------TT------TGGG---AACCAAAAAAGG---A---TTGTTAAGTGTTT
TAATTGTGGCAAAATAGGACACATAGCCAAACATTGCAGGGCCCCTAGGAAAAAGGGCTGTTGGAAATGTGGAGAGGAAG
GACATCAAATGAAAGA---CTGTACT------GGGAAACAG------GCTAAT
>JF320028/B/PE/2007/502_2349_wg2
ATGCAGAGAGGCAAT------------------TT------TAGA---AACCAAAGAAAG---C---CTGTTAAGTGTTT
CAATTGTGGCAAAGAAGGGCACATAGCCAAAAATTGTAGGGCCCCTAGAAAAAAGGGCTGTTGGAAATGTGGAAAGGAAG
GACACCAAATGAAAGA---TTGTACT------GAGAGACAG------GCTAAT
>JF320029/B/PE/2007/502_2349_wg9
ATGCAGAGAGGCAAT------------------TT------TAGA---AACCAAAGAAAG---C---CTGTTAAGTGTTT
CAATTGTGGCAAAGAAGGGCACATAGCCAAAAATTGTAGGGCCCCTAGAAAAAAGGGCTGTTGGAAATGTGGAAAGGAAG
GACACCAAATGAAAGA---TTGTACT------GAGAGACAG------GCTAAT
>JF320030/B/PE/2007/502_2649_wg3
ATGCAGAGAGGCAAG------------------TT------AGGG---AACCAAAAAAGG---A---TTGTTAAGTGTTT
TAATTGTGGCAAAATAGGACACATAGCCAAACATTGCAGGGCCCCTAGGAAAAAGGGCTGTTGGAAATGTGGAGAGGAAG
GACATCAAATGAAAGA---CTGTACT------GGGAAACAG------GCTAAT
>JF320031/B/PE/2007/502_2349_wg4
ATGCAGAGAGGCAAT------------------TT------TAGA---AACCAAAGAAAG---C---CTGTTAAGTGTTT
CAATTGTGGCAAAGAAGGGCACATAGCCAAAAATTGTAGGGCCCCTAGAAAAAAGGGCTGTTGGAAATGTGGAAAGGAAG
GACACCAAATGAAAGA---TTGTACT------GAGAGACAG------GCTAAT
>JF320032/B/PE/2007/502_2349_wg5
ATGCAGAGAGGCAAT------------------TT------TAGA---AACCAAAGGAAG---C---CTGTTAAGTGTTT
CAATTGTGGCAAAGAAGGGCACATAGCCAAAAATTGTAGGGCCCCTAGAAAAAAGGGCTGTTGGAAATGTGGAAAGGAAG
GACACCAAATGAAAGA---TTGTACT------GAGAGACAG------GCTAAC
>JF320033/B/PE/2007/502_2649_wg4
ATGCAGAGAGGCAAG------------------TT------AGGG---AACCAAAAAAGG---A---TTGTTAAGTGTTT
TAATTGTGGCAAAATAGGACACATAGCCAAACATTGCAGGGCCCCTAGGAAAAAGGGCTGTTGGAAATGTGGAGAGGAAG
GACATCAAATGAAAGA---CTGTACT------GGGAAACAG------GCTAAT
>JF320034/B/PE/2007/502_2649_wg1
ATGCAGAGAGGCAAG------------------TT------AGGG---AACCAAAAAAGG---A---TTGTTAAGTGTTT
TAATTGTGGCAAAATAGGACACATAGCCAAACATTGCAGGGCCCCTAGGAAAAAGGGCTGTTGGAAATGTGGAGAGGAAG
GACATCAAATGAAAGA---CTGTACT------GGGAAACAG------GCTAAT
>JF320035/B/PE/2007/502_2649_wg9
ATGCAGAGAGGCAAG------------------TT------AGGG---AACCAAAAAAGG---A---TTGTTAAGTGTTT
TAATTGTGGCAAAATAGGACACATAGCCAAACATTGCAGGGCCCCTAGGAAAAAGGGCTGTTGGAAATGTGGAGAGGAAG
GACATCAAATGAAAGA---CTGTACT------GGGAAACAG------GCTAAT
>JF320036/B/US/2006/502_0227_FL05
ATGCAGAAAGGCAAC------------------TT------TAGG---AACCAAAGAAAG---C---CTATTAAGTGTTT
CAATTGTGGCAAAGAAGGGCACCTAGCTAGAAATTGCAGGGCTCCTAGGAAAAGAGGCTGCTGGAAATGTGGAAAGGAAG
GACACCAAATGAAAGA---TTGTACT------GAGAGGCAG------GCTAAT
>JF320038/B/US/2006/502_0572_FL06
ATGCAGAGAGGCAAT------------------TT------TAGG---AACTCAAGAAAG---C---CTATTAAGTGTTT
CAATTGTGGCAAAGAAGGGCACATAGCCAGAAATTGCAGGGCTCCTAGGAAAAAGGGCTGTTGGAAATGTGGAAAGGAAG
GACACCAAATGAAAGA---TTGTACT------GAGAGACAG------GCTAAT
>JF320039/B/US/2006/502_0572_FL02
ATGCAGAGAGGCAAT------------------TT------TAGG---AACTCAAGAAAG---C---CTATTAAGTGTTT
CAATTGTGGCAAAGAAGGGCACATAGCCAGAAATTGCAGGGCTCCTAGGAAAAAGGGCTGTTGGAAATGTGGAAAGGAAG
GACACCAAATGAAAGA---TTGTACT------GAGAGACAG------GCTAAT
>JF320040/B/US/2006/502_0572_FL07
ATGCAGAGAGGCAAT------------------TT------TAGG---AACTCAAGAAAG---C---CTATTAAGTGTTT
CAATTGTGGCAAAGAAGGGCACATAGCCAGAAATTGCAGGGCTCCTAGGAAAAAGGGCTGTTGGAAATGTGGAAAGGAAG
GACACCAAATGAAAGA---TTGTACT------GAGAGACAG------GCTAAT
>JF320041/B/US/2006/502_0572_FL01
ATGCAGAGAGGCAAT------------------TT------TAGG---AACTCAAGAAAG---C---CTATTAAGTGTTT
CAATTGTGGCAAAGAAGGGCACATAGCCAGAAATTGCAGGGCTCCTAGGAAAAAGGGCTGTTGGAAATGTGGAAAGGAAG
GACACCAAATGAAAGA---TTGTACT------GAGAGACAG------GCTAAT
>JF320042/B/US/2006/502_0572_FL03
ATGCAGAGAGGCAAT------------------TT------TAGG---AACTCAAGAAAG---C---CTATTAAGTGTTT
CAATTGTGGCAAAGAAGGGCACATAGCCAGAAATTGCAGGGCTCCTAGGAAAAAGGGCTGTTGGAAATGTGGAAAGGAAG
GACACCAAATGAAAGA---TTGTACT------GAGAGACAG------GCTAAT
>JF320043/B/US/2005/502_1400_FL02
ATGCAGAAAGGCAAT------------------TT------CAGG---AATTCAAGAAAG---A---GTGTTAAATGTTT
TAATTGTGGCAGAGAAGGACACATAGCCAAAAATTGTAGGGCCCCTAGAAAAAAGGGCTGTTGGAAGTGTGGAAAGGAAG
GACACCAAATGAAAGA---TTGTACT------GAAAGGCAG------GCTAAT
>JF320044/B/US/2006/502_1174_FL07
ATGCAGAAAGGCAAT------------------TT------TAGG---AGCCAAAGAAAA---A---TTGTTAAGTGTTT
CAATTGTGGCAAAGAAGGGCACATAGCCAGAAATTGCAGGGCCCCTAGGAAAAAGGGCTGTTGGAAATGTGGAAAGGAAG
GACACCAAATGAAAGA---TTGTACT------GAGAGACAG------GCTAAT
>JF320045/B/US/2007/502_1115_wg1
ATGCAGAGAGGCAAT------------------TT------TAGG---AACCAAGGAAAG---A---ACATTAAGTGTTT
CAATTGTGGCAAAGTAGGGCATATAGCCAAAAATTGCAGGGCTCCTAGGAAAAGGGGCTGTTGGAAATGTGGAAAGGAAG
GACACCAAATGAAAGA---TTGTACT------GAGAGACAG------GCTAAT
>JF320046/B/US/2005/502_1400_FL05
ATGCAGAAAGGCAAT------------------TT------CAGG---AATTCAAGAAAG---A---GTGTTAAATGTTT
TAATTGTGGCAGAGAAGGACACATAGCCAAAAATTGTAGGGCCCCTAGAAAAAAGGGCTGTTGGAAGTGTGGAAAGGAAG
GACACCAAATGAAAGA---TTGTACT------GAAAGGCAG------GCTAAT
>JF320047/B/US/2006/502_1174_FL06
ATGCAGAAAGGCAAT------------------TT------TAGG---AGCCAAAGAAAA---A---TTGTTAAGTGTTT
CAATTGTGGTAAAGAAGGGCACATAGCCAGAAATTGCAGGGCCCCTAGGAAAAAGGGCTGTTGGAAATGTGGAAAGGAAG
GACACCAAATGAAAGA---TTGTACT------GAGAGACAG------GCTAAT
>JF320048/B/US/2006/502_0309_wg13
ATGCAGAGGGGCAAT------------------TT------TAAG---AACCAAAGAAAG---A---CTGTTAAATGTTT
CAACTGTGGCAGAGAAGGACACATAGCCAGAAATTGTAGGGCCCCTAGGAAAAAGGGCTGTTGGAAATGTGGGAAAGAAG
GACATCAAATGAAAGA---TTGTACT------GAGAGACAG------GCTAAT
>JF320049/B/US/2006/502_1174_FL02
ATGCAGAAAGGCAAT------------------TT------TAGG---AGCCAAAGAAAA---A---TTGTTAAGTGTTT
CAATTGTGGTAAAGAAGGGCACATAGCCAGAAATTGCAGGGCCCCTAGGAAAAAGGGCTGTTGGAAATGTGGAAAGGAAG
GACACCAAATGAAAGA---TTGTACT------GAGAGACAG------GCTAAT
>JF320050/B/US/2005/502_1400_FL01
ATGCAGAAAGGCAAT------------------TT------CAGG---AATTCAAGAAAG---A---GTGTTAAATGTTT
TAATTGTGGCAGAGACGGACACATAGCCAAAAATTGTAGGGCCCCTAGAAAAAAGGGCTGTTGGAAGTGTGGAAAGGAAG
GACACCAAATGAAAGA---TTGTACT------GAAAGGCAG------GCTAAT
>JF320051/B/US/2006/502_1174_FL01
ATGCAGAAAGGCAAT------------------TT------TAGG---AGCCAAAGAAAA---A---TTGTTAAGTGTTT
CAATTGTGGTAAAGAAGGGCACATAGCCAGAAATTGCAGGGCCCCTAGGAAAAAGGGCTGTTGGAAATGTGGAAAGGAAG
GACACCAAATGAAAGA---TTGTACT------GAGAGACAG------GCTAAT
>JF320052/B/US/2007/502_1115_wg3
ATGCAGAGAGGCAAT------------------TT------TAGG---AACCAAGGAAAG---A---ACATTAAGTGTTT
CAATTGTGGCAAAGTAGGGCATATAGCCAAAAATTGCAGGGCTCCTAGGAAAAGGGGCTGTTGGAAATGTGGAAAGGAAG
GACACCAAATGAAAGA---TTGTACT------GAGAGACAG------GCTAAT
>JF320053/B/US/2006/502_1174_FL09
ATGCAGAGAGGCAAT------------------TT------TAAG---AACCAAAGAAAG---A---GTGTTAAGTGTTT
CAATTGTGGCAAAGAAGGGCACATAGCCAGAAATTGCAGGGCCCCTAGGAAAAAGGGCTGTTGGAAATGTGGAAAGGAAG
GACACCAAATGAAAGA---TTGTACT------GAGAGACAG------GCTAAT
>JF320054/B/US/2005/502_2495_wg02
ATGCAGAGAGGCAAT------------------TT------TAAG---GGCCAAAGAAAG---A---TGGTTAAGTGTTT
CAATTGTGGCAAAGAAGGGCACATAGCCAGAAATTGCAGGGCCCCTAGGAAAAAGGGCTGTTGGAAATGTGGAAAGGAAG
GACACCAAATAAAAGA---TTGCACT------GAGAGACAG------GCTAAT
>JF320055/B/US/2006/502_1174_FL04
ATGCAGAGAAGCAAT------------------TT------TAGG---AACCAAAGAAAG---A---GTGTTAAGTGTTT
CAATTGTGGCAAAGAAGGGCACATAGCCAGAAATTGCAGGGCCCCTAGGAAAAAGGGCTGTTGGAAATGTGGAAAGGAAG
GACACCAAATGAAAGA---TTGTACT------GAGAGACAG------GCTAAT
>JF320056/B/US/2006/502_0309_wg02
ATGCAGAGGGGCAAT------------------TT------TAAG---AACCAAAGAAAG---A---CTGTTAAATGTTT
CAACTGTGGCAGAGAAGGACACATAGCCAGAAATTGTAGGGCCCCTAGGAAAAAGGGCTGTTGGAAATGTGGGAAAGAAG
GACATCAAATGAAAGA---TTGTACT------GAGAGACAG------GCTAAT
>JF320058/B/US/2006/502_1174_FL05
ATGCAGAGAGGCAAT------------------TT------TAAG---AACCAAAGAAAG---A---GTGTTAAGTGTTT
CAATTGTGGCAAAGAAGGGCACATAGCCAGAAATTGCAGGGCCCCTAGGAAAAAGGGCTGTTGGAAATGTGGAAAGGAAG
GACACCAAATGAAAGA---TTGTACT------GAGAGACAG------GCTAAT
>JF320059/B/US/2005/502_0223_wg1
ATGCAAAGAGGCAAT------------------TT------TAAG---AACCAAAGGAAG---A---TTATTAAGTGTTT
CAATTGTGGCAAAGAAGGGCATATAGCCAGAAATTGTAGGGCTCCTAGAAAGAGGGGCTGTTGGAAATGTGGAAAGGAAG
GACACCAAATGAAAGA---TTGTACT------GAGAGACAG------GCTAAT
>JF320060/B/US/2006/502_1174_FL08
ATGCAGAGAGGCAAT------------------TT------TAAG---AACCAAAGAAAG---A---GTGTTAAGTGTTT
CAATTGTGGCAAAGAAGGGCACATAGCCAGAAATTGCAGGGCCCCTAGGAAAAAGGGCTGTTGGAAATGTGGAAAGGAAG
GACACCAAATGAAAGA---TTGTACT------GAGAGACAG------GCTAAT
>JF320061/B/US/2005/502_2495_wg03
ATGCAGAGAGGCAAT------------------TT------TAAG---GGCCAAAGAAAG---A---TGGTTAAGTGTTT
CAATTGTGGCAAAGAAGGGCACATAGCCAGAAATTGCAGGGCCCCTAGGAAAAAGGGCTGTTGGAAATGTGGAAAGGAAG
GACACCAAATAAAAGA---TTGCACT------GAGAGACAG------GCTAAT
>JF320062/B/US/2006/502_1174_FL11
ATGCAGAAAGGCAAT------------------TT------TAGG---AGCCAAAGAAAA---A---TTGTTAAGTGTTT
CAATTGTGGTAAAGAAGGGCACATAGCCAGAAATTGCAGGGCCCCTAGGAAAAAGGGCTGTTGGAAATGTGGAAAGGAAG
GACACCAAATGAAAGA---TTGTACT------GAGAGACAG------GCTAAT
>JF320064/B/US/2006/502_1174_FL03
ATGCAGAAAGGCAAT------------------TT------TAGG---AGCCAAAGAAAA---A---TTGTTAAGTGTTT
CAATTGTGGTAAAGAAGGGCACATAGCCAGAAATTGCAGGGCCCCTAGGAAAAAGGGCTGTTGGAAATGTGGAAAGGAAG
GACACCAAATGAAAGA---TTGTACT------GAGAGACAG------GCTAAT
>JF320065/B/US/2006/502_0309_wg14
ATGCAGAGGGGCAAT------------------TT------TAAG---AACCAAAGAAAG---A---CTGTTAAATGTTT
CAACTGTGGCAGAGAAGGACACATAGCCAGAAATTGTAGGGCCCCTAGGAAAAAGGGCTGTTGGAAATGTGGGAAAGAAG
GACATCAAATGAAAGA---TTGTACT------GAGAGACAG------GCTAAT
>JF320066/B/US/2005/502_1400_FL03
ATGCAGAAAGGCAAT------------------TT------CAGG---AATTCAAGAAAG---A---GTGTTAAATGTTT
TAATTGTGGCAGAGAAGGACACATAGCCAAAAATTGTAGGGCCCCTAGAAAAAAGGGCTGTTGGAAGTGTGGAAAGGAAG
GACACCAAATGAAAGA---TTGTACT------GAAAGGCAG------GCTAAT
>JF320067/B/US/2005/502_1400_FL04
ATGCAGAAAGGCAAT------------------TT------CAGG---AATTCAAGAAAG---A---GTGTTAAATGTTT
TAATTGTGGCAGAGAAGGACACATAGCCAAAAATTGTAGGGCCCCTAGAAAAAAGGGCTGTTGGAAGTGTGGAAAGGAAG
GACACCAAATGAAAGA---TTGTACT------GAAAGGCAG------GCTAAT
>JF320068/B/US/2006/502_0309_wg12
ATGCAGAGGGGCAAT------------------TT------TAAG---AACCAAAGAAAG---A---CTGTTAAATGTTT
CAACTGTGGCAGAGAAGGACACATAGCCAGAAATTGTAGGGCCCCTAGGAAAAAGGGCTGTTGGAAATGTGGGAAAGAAG
GACATCAAATGAAAGA---TTGTACT------GAGAGACAG------GCTAAT
>JF320069/B/US/2007/502_1115_wg2
ATGCAGAGAGGCAAT------------------TT------TAGG---AACCAAGGAAAG---A---ACATTAAGTGTTT
CAATTGTGGCAAAGTAGGGCATATAGCCAAAAATTGCAGGGCTCCTAGGAAAAGGGGCTGTTGGAAATGTGGAAAGGAAG
GACACCAAATGAAAGA---TTGTACT------GAGAGACAG------GCTAAT
>JF320070/B/US/2007/502_1115_wg6
ATGCAGAGAGGCAAT------------------TT------TAGG---AACCAAGGAAAG---A---ACATTAAGTGTTT
CAATTGTGGCAAAGTAGGGCATATAGCCAAAAATTGCAGGGCTCCTAGGAAAAGGGGCTGTTGGAAATGTGGAAAGGAAG
GACACCAAATGAAAGA---TTGTACT------GAGAGACAG------GCTAAT
>JF320071/B/US/2006/502_0309_wg04
ATGCAGAGGGGCAAT------------------TT------TAAG---AACCAAAGAAAG---A---CTGTTAAATGTTT
CAACTGTGGCAGAGAAGGACACATAGCCAGAAATTGTAGGGCCCCTAGGAAAAAGGGCTGTTGGAAATGTGGGAAAGAAG
GACATCAAATGAAAGA---TTGTACT------GAGAGACAG------GCTAAT
>JF320081/B/US/2006/502_0341_FL06
ATGCAGAGAGGCAAT------------------TT------TAAG---AACCAAAGAAAA---A---CTGTTAAGTGTTT
CAATTGTGGCAAAGAAGGGCACATAGCCAGAAATTGCAGGGCTCCTAGGAAAAAGGGCTGTTGGAAATGTGGAAAGGAAG
GACACCAAATGAAGAA---TTGTACT------GAAAGACAG------GCTAAT
>JF320082/B/US/2006/502_0341_FL03
ATGCAGAGAGGCAAT------------------TT------TAAG---AACCAAAGAAAA---A---CTGTTAAGTGTTT
CAATTGTGGCAAAGAAGGGCACATAGCCAGAAATTGCAGGGCTCCTAGGAAAAAGGGCTGTTGGAAATGTGGAAAGGAAG
GACACCAAATGAAGAA---TTGTACT------GAAAGACAG------GCTAAT
>JF320097/B/US/2006/502_0346_wg02
ATGCAGAGAGGCAAT------------------TT------TAGG---AGCCAAAGAAAG---A---CTATTAAGTGTTT
CAATTGTGGCAAAGAAGGGCACACAGCCAAAAATTGCAGGGCCCCTAGAAAAAGGGGCTGTTGGAAATGTGGAAAGGAAG
GACACCAAATGAAAGA---CTGCACT------GAGAGACAG------GCTAAT
>JF320098/B/US/2006/502_0346_wg01
ATGCAGAGAGGCAAT------------------TT------TAGG---AGCCAAAGAAAG---A---CTATTAAGTGTTT
CAATTGTGGCAAAGAAGGGCACACAGCCAAAAATTGCAGGGCCCCTAGAAAAAGGGGCTGTTGGAAATGTGGAAAGGAAG
GACACCAAATGAAAGA---CTGCACT------GAGAGACAG------GCTAAT
>JF320120/B/US/2006/502_1619_FL09
ATGCAGAAAGGCAAT------------------TT------TAGA---AATCAAAGAAGA---A---CTGTTAAGTGTTT
CAATTGTGGCAAAGAGGGGCACATAGCTAAGAATTGCAGGGCCCCTAGGAAAAAGGGCTGTTGGAAATGTGGAGAGGAAG
GACACCAAATGAAAAA---TTGTCCT------GGGAGACAG------GCTAAT
>JF320121/B/US/2006/502_1619_FL08
ATGCAGAAAGGCAAT------------------TT------TAGA---AATCAAAGAAGA---A---CTGTTAAGTGTTT
CAATTGTGGCAAAGAGGGGCACATAGCTAAGAATTGCAGGGCCCCTAGGAAAAAGGGCTGTTGGAAATGTGGAGAGGAAG
GACACCAAATGAAAAA---TTGTCCT------GGGAGACAG------GCTAAT
>JF320122/B/US/2006/502_1619_FL03
ATGCAGAAAGGCAAT------------------TT------TAGA---AATCAAAGAAGA---A---CTGTTAAGTGTTT
CAATTGTGGCAAAGAGGGGCACATAGCTAAGAATTGCAGGGCCCCTAGGAAAAAGGGCTGTTGGAAATGTGGAGAGGAAG
GACACCAAATGAAAAA---TTGTCCT------GGGAGACAG------GCTAAT
>JF320123/B/US/2006/502_1619_FL01
ATGCAGAAAGGCAAT------------------TT------TAGA---AATCAAAGAAGA---A---CTGTTAAGTGTTT
CAATTGTGGCAAAGAGGGGCACATAGCTAAGAATTGCAGGGCCCCTAGGAAAAAGGGCTGTTGGAAATGTGGAGAGGAAG
GACACCAAATGAAAAA---TTGTCCT------GGGAGACAG------GCTAAT
>JF320124/B/US/2006/502_1619_FL10
ATGCAGAAAGGCAAT------------------TT------TAGA---AATCAAAGAAGA---A---CTGTTAAGTGTTT
CAATTGTGGCAAAGAGGGGCACATAGCTAAGAATTGCAGGGCCCCTAGGAAAAAGGGCTGTTGGAAATGTGGAGAGGAAG
GACACCAAATGAAAAA---TTGTCCT------GGGAGACAG------GCTAAT
>JF320125/B/US/2006/502_1619_FL05
ATGCAGAAAGGCAAT------------------TT------TAGA---AATCAAAGAAGA---A---CTGTTAAGTGTTT
CAATTGTGGCAAAGAGGGGCACATAGCTAAGAATTGCAGGGCCCCTAGGAAAAAGGGCTGTTGGAAATGTGGAGAGGAAG
GACACCAAATGAAAAA---TTGTCCT------GGGAGACAG------GCTAAT
>JF320126/B/US/2006/502_1619_FL06
ATGCAGAAAGGCAAT------------------TT------TAGA---AATCAAAGAAGA---A---CTGTTAAGTGTTT
CAATTGTGGCAAAGAGGGGCACATAGCTAAGAATTGCAGGGCCCCTAGGAAAAAGGGCTGTTGGAAATGTGGAGAGGAAG
GACACCAAATGAAAAA---TTGTCCT------GGGAGACAG------GCTAAT
>JF320127/B/US/2006/502_1619_FL04
ATGCAGAAAGGCAAT------------------TT------TAGA---AATCAAAGAAGA---A---CTGTTAAGTGTTT
CAATTGTGGCAAAGAGGGGCACATAGCTAAGAATTGCAGGGCCCCTAGGAAAAAGGGCTGTTGGAAATGTGGAGAGGAAG
GACACCAAATGAAAAA---TTGTCCT------GGGAGACAG------GCTAAT
>JF320128/B/US/2006/502_1619_FL07
ATGCAGAAAGGCAAT------------------TT------TAGA---AATCAAAGAAGA---A---CTGTTAAGTGTTT
CAATTGTGGCAAAGAGGGGCACATAGCTAAGAATTGCAGGGCCCCTAGGAAAAAGGGCTGTTGGAAATGTGGAGAGGAAG
GACACCAAATGAAAAA---TTGTCCT------GGGAGACAG------GCTAAT
>JF320129/B/US/2006/502_1619_FL02
ATGCAGAAAGGCAAT------------------TT------TAGA---AATCAAAGAAGA---A---CTGTTAAGTGTTT
CAATTGTGGCAAAGAGGGGCACATAGCTAAGAATTGCAGGGCCCCTAGGAAAAAGGGCTGTTGGAAATGTGGAGAGGAAG
GACACCAAATGAAAAA---TTGTCCT------GGGAGACAG------GCTAAT
>JF320144/B/US/2006/502_1211_FL04
ATGCAGAGAGGCAAT------------------TT------CAGG---AACCAAAGAAAG---A---TTGTTAAGTGTTT
CAATTGTGGCAAAGAAGGGCACATAGCTAGAAATTGCAGGGCCCCTAGGAAAAAGGGCTGTTGGAAATGTGGACAGGAAG
GACACCAAATGAAAGA---TTGTACC------GGAAGACAG------GCTAAT
>JF320145/B/US/2006/502_2667_FL03
ATGCAGAGAGGCAAT------------------TT------TAGG---AACCAAAGAAAG---A---TCATTAAGTGTTT
CAATTGTGGCAAGGAAGGACATGTAGCCAGAAATTGCAGGGCCCCTAGGAAAAAGGGCTGTTGGAAATGTGGAAAGGAAG
GACACCAAATGAAAGA---CTGTACT------GAGAGACAG------GCTAAT
>JF320146/B/US/2006/502_1211_FL05
ATGCAGAGAGGCAAT------------------TT------CAGG---AACCAAAGAAAG---A---TTGTTAAGTGTTT
CAATTGTGGCAAAGAAGGGCACATAGCTAGAAATTGCAGGGCCCCTAGGAAAAAGGGCTGTTGGAAATGTGGACAGGAAG
GACACCAAATGAAAGA---TTGTACC------GGAAGACAG------GCTAAT
>JF320147/B/US/2006/502_2667_FL01
ATGCAGAGAGGCAAT------------------TT------TAGG---AACCAAAGAAAG---A---TCATTAAGTGTTT
CAATTGTGGCAAGGAAGGACATGTAGCCAGAAATTGCAGGGCCCCTAGGAAAAAGGGCTGTTGGAAATGTGGAAAGGAAG
GACACCAAATGAAAGA---CTGTACT------GAGAGACAG------GCTAAT
>JF320148/B/US/2006/502_1211_FL02
ATGCAGAGAGGCAAT------------------TT------CAGG---AACCAAAGAAAG---A---TTGTTAAGTGTTT
CAATTGTGGCAAAGAAGGGCACATAGCTAGAAATTGCAGGGCCCCTAGGAAAAAGGGCTGTTGGAAATGTGGACAGGAAG
GACACCAAATGAAAGA---TTGTACC------GGAAGACAG------GCTAAT
>JF320149/B/US/2006/502_1211_FL03
ATGCAGAGAGGCAAT------------------TT------CAGG---AACCAAAGAAAG---A---TTGTTAAGTGTTT
CAATTGTGGCAAAGAAGGGCACATAGCTAGAAATTGCAGGGCCCCTAGGAAAAAGGGCTGTTGGAAATGTGGACAGGAAG
GACACCAAATGAAAGA---TTGTACC------GGAAGACAG------GCTAAT
>JF320150/B/US/2007/502_1478_wg4
ATACAGAGAGGCAAT------------------TT------TAAG---GGCCAAAGAAAG---A---CTGTTAAATGTTT
CAATTGTGGCAAAGAAGGGCACATAGCCAGAAATTGCAGGGCCCCTAGAAAAAAGGGCTGTTGGAAATGTGGACAGGAAG
GACACCAAATGAAGGA---TTGTAAT------GAGAGACAG------GCTAAT
>JF320151/B/US/2006/502_1211_FL01
ATGCAGAGAGGCAAT------------------TT------CAGG---AACCAAAGAAAG---A---TTGTTAAGTGTTT
CAATTGTGGCAAAGAAGGGCACATAGCTAGAAATTGCAGGGCCCCTAGGAAAAAGGGCTGTTGGAAATGTGGACAGGAAG
GACACCAAATGAAAGA---TTGTACC------GGAAGACAG------GCTAAT
>JF320152/B/US/2006/502_2667_FL02
ATGCAGAGAGGCAAT------------------TT------TAGG---AACCAAAGAAAG---A---TCATTAAGTGTTT
CAATTGTGGCAAGGAAGGACATGTAGCCAGAAATTGCAGGGCCCCTAGGAAAAAGGGCTGTTGGAAATGTGGAAAGGAAG
GACACCAAATGAAAGA---CTGTACT------GAGAGACAG------GCTAAT
>JF320153/B/US/2006/502_2667_FL04
ATGCAGAGAGGCAAT------------------TT------TAGG---AACCAAAGAAAG---A---TCATTAAGTGTTT
CAATTGTGGCAAGGAAGGACATGTAGCCAGAAATTGCAGGGCCCCTAGGAAAAAGGGCTGTTGGAAATGTGGAAAGGAAG
GACACCAAATGAAAGA---CTGTACT------GAGAGACAG------GCTAAT
>JF320154/B/US/2006/502_2667_FL05
ATGCAGAGAGGCAAT------------------TT------TAGG---AACCAAAGAAAG---A---TCATTAAGTGTTT
CAATTGTGGCAAGGAAGGACATGTAGCCAGAAATTGCAGGGCCCCTAGGAAAAAGGGCTGTTGGAAATGTGGAAAGGAAG
GACACCAAATGAAAGA---CTGTACT------GAGAGACAG------GCTAAT
>JF320155/B/US/2007/502_1478_wg2
ATACAGAGAGGCAAT------------------TT------TAAG---GGCCAAAGAAAG---A---CTGTTAAATGTTT
CAATTGTGGCAAAGAAGGGCACATAGCCAGAAATTGCAGGGCCCCTAGAAAAAAGGGCTGTTGGAAATGTGGACAGGAAG
GACACCAAATGAAGGA---TTGTAAT------GAGAGACAG------GCTAAT
>JF320156/B/US/2007/502_1478_wg3
ATACAGAGAGGCAAT------------------TT------TAAG---GGCCAAAGAAAG---A---CTGTTAAATGTTT
CAATTGTGGCAAAGAAGGGCACATAGCCAGAAATTGCAGGGCCCCTAGAAAAAAGGGCTGTTGGAAATGTGGACAGGAAG
GACACCAAATGAAGGA---TTGTAAT------GAGAGACAG------GCTAAT
>JF320157/B/US/2007/502_1478_wg5
ATACAGAGAGGCAAT------------------TT------TAAG---GGCCAAAGAAAG---A---CTGTTAAATGTTT
CAATTGTGGCAAAGAAGGGCACATAGCCAGAAATTGCAGGGCCCCTAGAAAAAAGGGCTGTTGGAAATGTGGACAGGAAG
GACACCAAATGAAGGA---TTGTAAT------GAGAGACAG------GCTAAT
>JF320158/B/US/2007/502_1478_wg1
ATACAGAGAGGCAAT------------------TT------TAAG---GGCCAAAGAAAG---A---CTGTTAAATGTTT
CAATTGTGGCAAAGAAGGGCACATAGCCAGAAATTGCAGGGCCCCTAGAAAAAAGGGCTGTTGGAAATGTGGACAGGAAG
GACACCAAATGAAGGA---TTGTAAT------GAGAGACAG------GCTAAT
>JF320160/B/US/2006/502_0923_wg07
ATGCAGAGAGGCAAT------------------TT------TAAG---AACCAAAGAAAG---A---TTGTTAAGTGTTT
CAATTGTGGCAAAGAAGGGCACATAGCCAGAAATTGCAGGGCCCCTAGGAAAAAGGGCTGTTGGAAGTGTGGAAAGGAAG
GACACCAAATGAAAGA---TTGTACT------GAAAGACAG------GCTAAT
>JF320161/B/US/2006/502_0923_wg04
ATGCAGAGAGGCAAT------------------TT------TAAG---AACCAAAGAAAG---A---TTGTTAAGTGTTT
CAATTGTGGCAAAGAAGGGCACATAGCCAGAAATTGCAGGGCCCCTAGGAAAAAGGGCTGTTGGAAGTGTGGAAAGGAAG
GACACCAAATGAAAGA---TTGTACT------GAAAGACAG------GCTAAT
>JF320162/B/US/2006/502_0923_wg01
ATGCAGAGAGGCAAT------------------TT------TAAG---AACCAAAGAAAG---A---TTGTTAAGTGTTT
CAATTGTGGCAAAGAAGGGCACATAGCCAGAAATTGCAGGGCCCCTAGGAAAAAGGGCTGTTGGAAGTGTGGAAAGGAAG
GACACCAAATGAAAGA---TTGTACT------GAAAGACAG------GCTAAT
>JF320163/B/US/2006/502_0923_wg02
ATGCAGAGAGGCAAT------------------TT------TAAG---AACCAAAGAAAG---A---TTGTTAAGTGTTT
CAATTGTGGCAAAGAAGGGCACATAGCCAGAAATTGCAGGGCCCCTAGGAAAAAGGGCTGTTGGAAGTGTGGAAAGGAAG
GACACCAAATGAAAGA---TTGTACT------GAAAGACAG------GCTAAT
>JF320164/B/US/2006/502_0923_wg08
ATGCAGAGAGGCAAT------------------TT------TAAG---AACCAAAGAAAG---A---TTGTTAAGTGTTT
CAATTGTGGCAAAGAAGGGCACATAGCCAGAAATTGCAGGGCCCCTAGGAAAAAGGGCTGTTGGAAGTGTGGAAAGGAAG
GACACCAAATGAAAGA---TTGTACT------GAAAGACAG------GCTAAT
>JF320165/B/US/2006/502_0923_wg03
ATGCAGAGAGGCAAT------------------TT------TAAG---AACCAAAGAAAG---A---TTGTTAAGTGTTT
CAATTGTGGCAAAGAAGGGCACATAGCCAGAAATTGCAGGGCCCCTAGGAAAAAGGGCTGTTGGAAGTGTGGAAAGGAAG
GACACCAAATGAAAGA---TTGTACT------GAAAGACAG------GCTAAT
>JF320166/B/US/2006/502_0923_wg06
ATGCAGAGAGGCAAT------------------TT------TAAG---AACCAAAGAAAG---A---TTGTTAAGTGTTT
CAATTGTGGCAAAGAAGGGCACATAGCCAGAAATTGCAGGGCCCCTAGGAAAAAGGGCTGTTGGAAGTGTGGAAAGGAAG
GACACCAAATGAAAGA---TTGTACT------GAAAGACAG------GCTAAT
>JF320167/B/US/2006/502_0923_wg05
ATGCAGAGAGGCAAT------------------TT------TAAG---AACCAAAGAAAG---A---TTGTTAAGTGTTT
CAATTGTGGCAAAGAAGGGCACATAGCCAGAAATTGCAGGGCCCCTAGGAAAAAGGGCTGTTGGAAGTGTGGAAAGGAAG
GACACCAAATGAAAGA---TTGTACT------GAAAGACAG------GCTAAT
>JF320169/B/US/2006/502_1055_FL01
ATGCAGAAAAGCAAT------------------TT------TAGG---GGCCAAAGAAAG---A---TTGTTAAATGTTT
CAATTGTGGCAAAGAAGGGCACATAGCCAAAAACTGCAGGGCTCCTAGAAAAAGGGGTTGTTGGAAATGTGGAAAGGAAG
GACACCAGATGAAAGA---CTGTACT------GAAAGACAG------GCTAAT
>JF320171/B/US/2006/502_1055_FL02
ATGCAGAAAAGCAAT------------------TT------TAGG---GGCCAAAGAAAG---A---TTGTTAAATGTTT
CAATTGTGGCAAAGAAGGGCACATAGCCAAAAACTGCAGGGCTCCTAGAAAAAGGGGTTGTTGGAAATGTGGAAAGGAAG
GACACCAGATGAAAGA---CTGTACT------GAAAGACAG------GCTAAT
>JF320179/B/US/2007/502_1897_wg2
GTACAGAGAGGCAAT------------------TT------TAGG---AACCAAAGAAAG---A---CTGTTAAGTGTTT
TAATTGTGGCAAAGAAGGGCACATAGCAAAAAATTGCAGGGCCCCTAGAAAAAAGGGCTGTTGGAAATGTGGAAGGGAAG
GACATCAAATGAAAGA---TTGTACT------GAGAGACAG------GCTAAT
>JF320181/B/US/2007/502_1897_wg4
GTACAGAGAGGCAAT------------------TT------TAGG---AACCAAAGAAAG---A---CTGTTAAGTGTTT
TAATTGTGGCAAAGAAGGGCACATAGCAAAAAATTGCAGGGCCCCTAGAAAAAAGGGCTGTTGGAAATGTGGAAGGGAAG
GACATCAAATGAAAGA---TTGTACT------GAGAGACAG------GCTAAT
>JF320182/B/US/2007/502_1897_wg6
GTACAGAGAGGCAAT------------------TT------TAGG---AACCAAAGAAAG---A---CTGTTAAGTGTTT
TAATTGTGGCAAAGAAGGGCACATAGCAAAAAATTGCAGGGCCCCTAGAAAAAAGGGCTGTTGGAAATGTGGAAGGGAAG
GACATCAAATGAAAGA---TTGTACT------GAGAGACAG------GCTAAT
>JF320183/B/PE/2006/502_0491_wg5
ATGCAGAGGGGCAAT------------------TT------TAGG---AACCAAAGAAAG---A---CTATTAAGTGTTT
CAATTGTGGTAAGGAAGGGCACCTAGCCAAAAACTGCAGGGCCCCTAGGAAAAAGGGCTGTTGGAAATGTGGAAAGGAAG
GACACCAAATGAAAGA---TTGTACT------GAGAGACAG------GCTAAT
>JF320185/B/US/2005/502_2136_FL02
ATGCAGAGAGGCAAC------------------TT------TAGG---AACCAAAGAAAG---A---CTGTTAAGTGTTT
CAATTGTGGCAGAGAAGGGCACATAGCCAGAAATTGCAGGGCTCCAAGGAAAAAGGGCTGTTGGAAATGTGGACAGGAAG
GACACCAAATGAAAGA---CTGTACT------GAGAGACAG------GCTAAT
>JF320186/B/PE/2006/502_0648_FL03
ATGCAGAGAGGCAAT------------------AT------TAGG---AACCAAAGAAAA---A---TTGTTAAGTGTTT
CAATTGTGGCAAAGAAGGGCACATAGCCAAAAATTGCAGGGCCCCTAGAAAAAGGGGCTGTTGGAAATGTGGAAAAGAAG
GACACCAAATGAAAGA---TTGTACT------GAGAGACAG------GCTAAT
>JF320187/B/PE/2006/502_0491_wg3
ATGCAGAGGGGCAAT------------------TT------TAGG---AACCAAAGAAAG---A---CTATTAAGTGTTT
CAATTGTGGCAAGGAAGGGCACCTAGCCAAAAACTGCAGGGCCCCTAGGAAAAAGGGCTGTTGGAAATGTGGAAAGGAAG
GACACCAAATGAAAGA---TTGTACT------GAGAGACAG------GCTAAT
>JF320188/B/US/2005/502_2136_FL03
ATGCAGAGAGGCAAC------------------TT------TAGG---AACCAAAGAAAG---A---CTGTTAAGTGTTT
CAATTGTGGCAGAGAAGGGCACATAGCCAGAAATTGCAGGGCTCCAAGGAAAAAGGGCTGTTGGAAATGTGGACAGGAAG
GACACCAAATGAAAGA---CTGTACT------GAGAGACAG------GCTAAT
>JF320189/B/PE/2007/502_2622_wg1
ATGCAGAGAGGCAAT------------------CC------TAGG---AACCAAAGGAAA---A---TGGTTAAGTGTTT
CAACTGTGGCAAAGAAGGACACATAGCCAAAAATTGTAGGGCCCCTAGGAAGAAGGGCTGTTGGAAATGTGGACAGGAAG
GACACCAAATGAAAGA---CTGTACT------GAGAAACAG------GCTAAT
>JF320190/B/US/2005/502_2136_FL05
ATGCAGAGAGGCAAC------------------TT------TAGG---AACCAAAGAAAG---A---CTGTTAAGTGTTT
CAATTGTGGCAGAGAAGGGCACATAGCCAGAAATTGCAGGGCTCCAAGGAAAAAGGGCTGTTGGAAATGTGGACAGGAAG
GACACCAAATGAAAGA---CTGTACT------GAGAGACAG------GCTAAT
>JF320191/B/PE/2007/502_0525_wg5
ATGCAGAAAGGCAAT------------------TT------TAGG---AACCAAAGAAAA---A---TTATTAAATGTTT
CAATTGTGGCAAGGAAGGGCACCTGGCCAAAAATTGCAGGGCCCCTAGGAAAAGGGGCTGCTGGAAATGTGGAAAGGAAG
GGCATCAAATGAAAGA---TTGTACT------GAGAGACAG------GCTAAT
>JF320192/B/US/2005/502_2136_FL04
ATGCAGAGAGGCAAC------------------TT------TAGG---AACCAAAGAAAG---A---CTGTTAAGTGTTT
CAATTGTGGCAGAGAAGGGCACATAGCCAGAAATTGCAGGGCTCCAAGGAAAAAGGGCTGTTGGAAATGTGGACAGGAAG
GACACCAAATGAAAGA---CTGTACT------GAGAGACAG------GCTAAT
>JF320193/B/PE/2006/502_0648_FL05
ATGCAGAGAGGCAAT------------------AT------TAGG---AACCAAAGAAAA---A---TTGTTAAGTGTTT
CAATTGTGGCAAAGAAGGGCACATAGCCAAAAATTGCAGGGCCCCTAGAAAAAGGGGCTGTTGGAAATGTGGAAAAGAAG
GACACCAAATGAAAGA---TTGTACT------GAGAGACAG------GCTAAT
>JF320194/B/US/2005/502_2136_FL01
ATGCAGAGAGGCAAC------------------TT------TAGG---AACCAAAGAAAG---A---CTGTTAAGTGTTT
CAATTGTGGCAGAGAAGGGCACATAGCCAGAAATTGCAGGGCTCCAAGGAAAAAGGGCTGTTGGAAATGTGGACAGGAAG
GACACCAAATGAAAGA---CTGTACT------GAGAGACAG------GCTAAT
>JF320195/B/PE/2007/502_0525_wg2
ATGCAGAAAGGCAAT------------------TT------TAGG---AACCAAAGAAAA---A---TTATTAAATGTTT
CAATTGTGGCAAGGAAGGGCACCTGGCCAAAAATTGCAGGGCCCCTAGGAAAAGGGGCTGCTGGAAATGTGGAAAGGAAG
GGCATCAAATGAAAGA---TTGTACT------GAGAGACAG------GCTAAT
>JF320196/B/PE/2006/502_0841_FL03
ATGCAGAGGGGAAAT------------------TT------TAGA---GACCAAAGAAAG---A---GTGTTAAGTGTTT
CAACTGTGGCAAAGAAGGGCACATAGCAAAAAATTGCAGGGCCCCTAGAAAGAAGGGCTGTTGGAAATGTGGAAGGGAAG
GACATCAAATGAAAGA---TTGTACT------GAGAGACAG------GCTAAT
>JF320197/B/US/2007/502_2289_05
ATGCAGAGAGGCAAT------------------TT------TAGG---AACCAAAAG------A---TTGTTAAGTGTTT
CAATTGTGGCAAAGCAGGGCACATAGCAAAAAATTGCAGGGCCCCTAGGAAAAAGGGCTGTTGGAAATGTGGAAAGGAAG
GACACCAAATGAAAGA---TTGTACC------GAGAGACAG------GCTAAT
>JF320198/B/PE/2007/502_1047_wg4
ATGCAGAGAGGCAAT------------------TT------TAGG---AACCAAAGAAAG---C---CTATTAAGTGTTT
CAATTGTGGCAAAGAAGGGCACCTAGCCAGAAATTGCAGGGCCCCTAGGAAAAAGGGCTGTTGGAAATGTGGAAAGGAAG
GACACCAAATGAAAGA---TTGTACT------GAGAGACAG------GCTAAT
>JF320199/B/PE/2007/502_0525_wg4
ATGCAGAAAGGCAAT------------------TT------TAGG---AACCAAAGAAAA---A---TTATTAAATGTTT
CAATTGTGGCAAGGAAGGGCACCTGGCCAAAAATTGCAGGGCCCCTAGGAAAAGGGGCTGCTGGAAATGTGGAAAGGAAG
GGCATCAAATGAAAGA---TTGTACT------GAGAGACAG------GCTAAT
>JF320200/B/US/2007/502_2289_06
ATGCAGAGAGGCAAT------------------TT------TAGG---AACCAAAAG------A---TTGTTAAGTGTTT
CAATTGTGGCAAAGCAGGGCACATAGCAAAAAATTGCAGGGCCCCTAGGAAAAAGGGCTGTTGGAAATGTGGAAAGGAAG
GACACCAAATGAAAGA---TTGTACC------GAGAGACAG------GCTAAT
>JF320201/B/PE/2006/502_0648_FL04
ATGCAGAGAGGCAAT------------------AT------TAGG---AACCAAAGAAAA---A---TTGTTAAGTGTTT
CAATTGTGGCAAAGAAGGGCACATAGCCAAAAATTGCAGGGCCCCTAGAAAAAGGGGCTGTTGGAAATGTGGAAAAGAAG
GACACCAAATGAAAGA---TTGTACT------GAGAGACAG------GCTAAT
>JF320202/B/US/2007/502_2289_02
ATGCAGAGAGGCAAT------------------TT------TAGG---AACCAAAAG------A---TTGTTAAGTGTTT
CAATTGTGGCAAAGCAGGGCACATAGCAAAAAATTGCAGGGCCCCTAGGAAAAAGGGCTGTTGGAAATGTGGAAAGGAAG
GACACCAAATGAAAGA---TTGTACC------GAGAGACAG------GCTAAT
>JF320203/B/PE/2006/502_0524_FL03
ATGCAGAGAGGCAAT------------------TT------TAGG---AACCAAAGAAGG---A---CTGTTAAGTGTTT
TAATTGTGGTAAAGAAGGGCACATAGCCAGAAATTGCAGGGCCCCTAGGAAAAAGGGCTGTTGGAAATGTGGAAAGGAAG
GACACCAAATGAAAGA---ATGTACT------GAGAGACAG------GCTAAT
>JF320204/B/PE/2007/502_0525_wg1
ATGCAGAAAGGCAAT------------------TT------TAGG---AACCAAAGAAAA---A---TTATTAAATGTTT
CAATTGTGGCAAGGAAGGGCACCTGGCCAAAAATTGCAGGGCCCCTAGGAAAAGGGGCTGCTGGAAATGTGGAAAGGAAG
GGCATCAAATGAAAGA---TTGTACT------GAGAGACAG------GCTAAT
>JF320205/B/US/2007/502_2289_03
ATGCAGAGAGGCAAT------------------TT------TAGG---AACCAAAAG------A---TTGTTAAGTGTTT
CAATTGTGGCAAAGCAGGGCACATAGCAAAAAATTGCAGGGCCCCTAGGAAAAAGGGCTGTTGGAAATGTGGAAAGGAAG
GACACCAAATGAAAGA---TTGTACC------GAGAGACAG------GCTAAT
>JF320206/B/PE/2007/502_2622_wg3
ATGCAGAGAGGCAAT------------------CC------TAGG---AACCAAAGGAAA---A---TGGTTAAGTGTTT
CAACTGTGGCAAAGAAGGACACATAGCCAAAAATTGTAGGGCCCCTAGGAAGAAGGGCTGCTGGAAATGTGGACAGGAAG
GACACCAAATGAAAGA---TTGTACT------GAGAAACAG------GCTAAT
>JF320207/B/US/2007/502_2289_04
ATGCAGAGAGGCAAT------------------TT------TAGG---AACCAAAAG------A---TTGTTAAGTGTTT
CAATTGTGGCAAAGCAGGGCACATAGCAAAAAATTGCAGGGCCCCTAGGAAAAAGGGCTGTTGGAAATGTGGAAAGGAAG
GACACCAAATGAAAGA---TTGTACC------GAGAGACAG------GCTAAT
>JF320208/B/PE/2006/502_0841_FL04
ATGCAGAGGGGAAAT------------------TT------TAGA---GACCAAAGAAAG---A---GTGTTAAGTGTTT
CAACTGTGGCAAAGAAGGGCACATAGCAAAAAATTGCAGGGCCCCTAGAAAGAAGGGCTGTTGGAAATGTGGAAGGGAAG
GACATCAAATGAAAGA---TTGTACT------GAGAGACAG------GCTAAT
>JF320209/B/PE/2006/502_0491_wg1
ATGCAGAGGGGCAAT------------------TT------TAGG---AACCAAAGAAAG---A---CTATTAAGTGTTT
CAATTGTGGCAAGGAAGGGCACCTAGCCAAAAACTGCAGGGCCCCTAGGAAAAAGGGCTGTTGGAAATGTGGAAAGGAAG
GACACCAAATGAAAGA---TTGTACT------GAGAGACAG------GCTAAT
>JF320211/B/PE/2007/502_2622_wg5
ATGCAGAGAGGCAAT------------------CC------TAGG---AACCAAAGGAAA---A---TGGTTAAGTGTTT
CAACTGTGGCAAAGAAGGACACATAGCCAAAAATTGTAGGGCCCCTAGGAAGAAGGGCTGTTGGAAATGTGGACAGGAAG
GACACCAAATGAAAGA---TTGTACT------GAGAAACAG------GCTAAT
>JF320212/B/PE/2006/502_0491_wg4
ATGCAGAGGGGCAAT------------------TT------TAGG---AACCAAAGAAAG---A---CTATTAAGTGTTT
CAATTGTGGCAAGGAAGGGCACCTAGCCAAAAACTGCAGGGCCCCTAGGAAAAAGGGCTGTTGGAAATGTGGAAAGGAAG
GACACCAAATGAAAGA---TTGTACT------GAGAGACAG------GCTAAT
>JF320213/B/PE/2007/502_0525_wg3
ATGCAGAAAGGCAAT------------------TT------TAGG---AACCAAAGAAAA---A---TTATTAAATGTTT
CAATTGTGGCAAGGAAGGGCACCTGGCCAAAAATTGCAGGGCCCCTAGGAAAAGGGGCTGCTGGAAATGTGGAAAGGAAG
GGCATCAAATGAAAGA---TTGTACT------GAGAGACAG------GCTAAT
>JF320214/B/PE/2006/502_0524_FL08
ATGCAGAGAGGCAAT------------------TT------TAGG---AACCAAAGAAGG---A---CTGTTAAGTGTTT
TAATTGTGGTAAAGAAGGGCACATAGCCAGAAATTGCAGGGCCCCTAGGAAAAAGGGCTGTTGGAAATGTGGAAAGGAAG
GACACCAAATGAAAGA---ATGTACT------GAGAGACAG------GCTAAT
>JF320215/B/PE/2006/502_0648_FL02
ATGCAGAGAGGCAAT------------------AT------TAGG---AACCAAAGAAAA---A---TTGTTAAGTGTTT
CAATTGTGGCAAAGAAGGGCACATAGCCAAAAATTGCAGGGCCCCTAGAAAAAGGGGCTGTTGGAAATGTGGAAAAGAAG
GACACCAAATGAAAGA---TTGTACT------GAGAGACAG------GCTAAT
>JF320216/B/PE/2007/502_1047_wg3
ATGCAGAGAGGCAAT------------------TT------TAGG---AACCAAAGAAAG---C---CTATTAAGTGTTT
CAATTGTGGCAAAGAAGGGCACCTAGCCAGAAATTGCAGGGCCCCTAGGAAAAAGGGCTGTTGGAAATGTGGAAAGGAAG
GACACCAAATGAAAGA---TTGTACT------GAGAGACAG------GCTAAT
>JF320217/B/PE/2007/502_2622_wg2
ATGCAGAGAGGCAAT------------------CC------TAGG---AACCAAAGGAAA---A---TGGTTAAGTGTTT
CAACTGTGGCAAAGAAGGACACATAGCCAAAAATTGTAGGGCCCCTAGGAAGAAGGGCTGTTGGAAATGTGGACAGGAAG
GACACCAAATGAAAGA---TTGTACT------GAGAAACAG------GCTAAT
>JF320218/B/PE/2006/502_0841_FL05
ATGCAGAGGGGAAAT------------------TT------TAGA---GACCAAAGAAAG---A---GTGTTAAGTGTTT
TAACTGTGGCAAAGAAGGGCACATAGCAAAAAATTGCAGGGCCCCTAGGAAGAAGGGCTGTTGGAAATGTGGAAGGGAAG
GACATCAAATGAAAGA---TTGTACT------GAGAGACAG------GCTAAT
>JF320219/B/PE/2006/502_0524_FL07
ATGCAGAGAGGCAAT------------------TT------TAGG---AACCAAAGAAGG---A---CTGTTAAGTGTTT
TAATTGTGGTAAAGAAGGGCACATAGCCAGAAATTGCAGGGCCCCTAGGAAAAAGGGCTGTTGGAAATGTGGAAAGGAAG
GACACCAAATGAAAGA---ATGTACT------GAGAGACAG------GCTAAT
>JF320220/B/PE/2007/502_2622_wg4
ATGCAGAGAGGCAAT------------------CC------TAGG---AACCAAAGGAAA---A---TGGTTAAGTGTTT
CAACTGTGGCAAAGAAGGACACATAGCCAAAAATTGTAGGGCCCCTAGGAAGAAGGGCTGTTGGAAATGTGGACAGGAAG
GACACCAAATGAAAGA---TTGTACT------GAGAAACAG------GCTAAT
>JF320221/B/PE/2006/502_0524_FL02
ATGCAGAGAGGCAAT------------------TT------TAGG---AACCAAAGAAGG---A---CTGTTAAGTGTTT
TAATTGTGGTAAAGAAGGGCACATAGCCAGAAATTGCAGGGCCCCTAGGAAAAAGGGCTGTTGGAAATGTGGAAAGGAAG
GACACCAAATGAAAGA---ATGTACT------GAGAGACAG------GCTAAT
>JF320222/B/PE/2006/502_0524_FL09
ATGCAGAGAGGCAAT------------------TT------TAGG---AACCAAAGAAGG---A---CTGTTAAGTGTTT
TAATTGTGGTAAAGAAGGGCACATAGCCAGAAATTGCAGGGCCCCTAGGAAAAAGGGCTGTTGGAAATGTGGAAAGGAAG
GACACCAAATGAAAGA---ATGTACT------GAGAGACAG------GCTAAT
>JF320223/B/PE/2006/502_0841_FL07
ATGCAGAGGGGAAAT------------------TT------TAGA---GACCAAAGAAAG---A---GTGTTAAGTGTTT
CAACTGTGGCAAAGAAGGGCACATAGCAAAAAATTGCAGGGCCCCTAGGAAGAAGGGCTGTTGGAAATGTGGAAGGGAAG
GACATCAAATGAAAGA---TTGTACT------GAGAGACAG------GCTAAT
>JF320224/B/PE/2006/502_0524_FL01
ATGCAGAGAGGCAAT------------------TT------TAGG---AACCAAAGAAGG---A---CTGTTAAGTGTTT
TAATTGTGGTAAAGAAGGGCACATAGCCAGAAATTGCAGGGCCCCTAGGAAAAAGGGCTGTTGGAAATGTGGAAAGGAAG
GACACCAAATGAAAGA---ATGTACT------GAGAGACAG------GCTAAT
>JF320225/B/PE/2007/502_1047_wg2
ATGCAGAGAGGCAAT------------------TT------TAGG---AACCAAAGAAAG---C---CTATTAAGTGTTT
CAATTGTGGCAAAGAAGGGCACCTAGCCAGAAATTGCAGGGCCCCTAGGAAAAAGGGCTGTTGGAAATGTGGAAAGGAAG
GACACCAAATGAAAGA---TTGTACT------GAGAGACAG------GCTAAT
>JF320226/B/PE/2007/502_1047_wg5
ATGCAGAGAGGCAAT------------------TT------TAGG---AACCAAAGAAAG---C---CTATTAAGTGTTT
CAATTGTGGCAAAGAAGGGCACCTAGCCAGAAATTGCAGGGCCCCTAGGAAAAAGGGCTGTTGGAAATGTGGAAAGGAAG
GACACCAAATGAAAGA---TTGTACT------GAGAGACAG------GCTAAT
>JF320227/B/PE/2007/502_1047_wg1
ATGCAGAGAGGCAAT------------------TT------TAGG---AACCAAAGAAAG---C---CTATTAAGTGTTT
CAATTGTGGCAAAGAAGGGCACCTAGCCAGAAATTGCAGGGCCCCTAGGAAAAAGGGCTGTTGGAAATGTGGAAAGGAAG
GACACCAAATGAAAGA---TTGTACT------GAGAGACAG------GCTAAT
>JF320241/B/PE/2006/502_2794_FL01
ATGCAGAGAGGCAAT------------------TT------CAGG---AACCAAAGAAAG---A---CTATTAAGTGTTT
CAATTGTGGCAAAGAGGGACACCTAGCCAGAAATTGCAAGGCCCCTAGGAAAAGAGGCTGTTGGAAATGTGGACAGGAAG
GACACCAAATGAAAGA---TTGTACT------GAGAGACAG------GCTAAT
>JF320242/B/PE/2006/502_2794_FL03
ATGCAGAGAGGCAAT------------------TT------CAGG---AACCAAAGAAAG---A---CTATTAAGTGTTT
CAATTGTGGCAAAGAGGGACACCTAGCCAGAAATTGCAAGGCCCCTAGGAAAAGAGGCTGTTGGAAATGTGGACAGGAAG
GACACCAAATGAAAGA---TTGTACT------GAGAGACAG------GCTAAT
>JF320243/B/PE/2006/502_2794_FL02
ATGCAGAGAGGCAAT------------------TT------CAGG---AACCAAAGAAAG---A---CTATTAAGTGTTT
CAATTGTGGCAAAGAGGGACACCTAGCCAGAAATTGCAAGGCCCCTAGGAAAAGAGGCTGTTGGAAATGTGGACAGGAAG
GACACCAAATGAAAGA---TTGTACT------GAGAGACAG------GCTAAT
>JF320244/B/PE/2006/502_2794_FL05
ATGCAGAGAGGCAAT------------------TT------CAGG---AACCAAAGAAAG---A---CTATTAAGTGTTT
CAATTGTGGCAAAGAGGGACACCTAGCCAGAAATTGCAAGGCCCCTAGGAAAAGAGGCTGTTGGAAATGTGGACAGGAAG
GACACCAAATGAAAGA---TTGTACT------GAGAGACAG------GCTAAT
>JF320245/B/PE/2006/502_2794_FL04
ATGCAGAGAGGCAAT------------------TT------CAGG---AACCAAAGAAAG---A---CTATTAAGTGTTT
CAATTGTGGCAAAGAGGGACACCTAGCCAGAAATTGCAAGGCCCCTAGGAAAAGAGGCTGTTGGAAATGTGGACAGGAAG
GACACCAAATGAAAGA---TTGTACT------GAGAGACAG------GCTAAT
>JF320247/B/US/2006/502_0227_FL06
ATGCAGAAAGGCAAC------------------TT------TAGG---AACCAAAGAAAG---C---CTATTAAGTGTTT
CAATTGTGGCAAAGAAGGGCACCTAGCTAGAAATTGCAGGGCTCCTAGGAAAAGAGGCTGCTGGAAATGTGGAAAGGAAG
GACACCAAATGAAAGA---TTGTACT------GAGAGGCAG------GCTAAT
>JF320250/B/US/2006/502_0227_FL10
ATGCAGAAAGGCAAC------------------TT------TAGG---AACCAAAGAAAG---C---CTGTTAAGTGTTT
CAATTGTGGCAAGGAGGGGCACATAGCCAGAAATTGCAGGGCCCCTAGGAAAAGGGGCTGTTGGAAATGTGGAAAGGAAG
GACACCAAATGAAAGA---TTGTACT------GAGAGGCAG------GCTAAT
>JF320251/B/US/2006/502_0227_FL08
ATGCAGAAAGGCAAC------------------TT------TAGG---AACCAAAGAAAG---C---CTATTAAGTGTTT
CAATTGTGGCAAAGAAGGGCACCTAGCTAGAAATTGCAGGGCTCCTAGGAAAAGAGGCTGCTGGAAATGTGGAAAGGAAG
GACACCAAATGAAAGA---TTGTACT------GAGAGGCAG------GCTAAT
>JF320253/B/US/2006/502_0227_FL02
ATGCAGAAAGGCAAC------------------TT------TAGG---AACCAAAGAAAG---C---CTGTTAAGTGTTT
CAATTGTGGCAAGGAGGGGCACATAGCCAGAAATTGCAGGGCCCCTAGGAAAAGGGGCTGTTGGAAATGTGGAAAGGAAG
GACACCAAATGAAAGA---TTGTACT------GAGAGGCAG------GCTAAT
>JF320255/B/US/2006/502_0227_FL09
ATGCAGAAAGGCAAC------------------TT------TAGG---AACCAAAGAAAG---C---CTATTAAGTGTTT
CAATTGTGGCAAAGAAGGGCACCTAGCTAGAAATTGCAGGGCTCCTAGGAAAAGAGGCTGCTGGAAATGTGGAAAGGAAG
GACACCAAATGAAAGA---TTGTACT------GAGAGGCAG------GCTAAT
>JF320256/B/US/2006/502_0227_FL03
ATGCAGAAAGGCAAC------------------TT------TAGG---AACCAAAGAAAG---C---CTGTTAAGTGTTT
CAATTGTGGCAAGGAGGGGCACATAGCCAGAAATTGCAGGGCCCCTAGGAAAAGGGGCTGTTGGAAATGTGGAAAGGAAG
GACACCAAATGAAAGA---TTGTACT------GAGAGGCAG------GCTAAT
>JF320257/B/US/2006/502_0227_FL07
ATGCAGAAAGGCAAC------------------TT------TAGG---AACCAAAGAAAG---C---CTGTTAAGTGTTT
CAATTGTGGCAAGGAGGGGCACATAGCCAGAAATTGCAGGGCCCCTAGGAAAAGGGGCTGTTGGAAATGTGGAAAGGAAG
GACACCAAATGAAAGA---TTGTACT------GAGAGGCAG------GCTAAT
>JF320263/B/US/2006/502_0839_wg01
ATGCAGAGAGGCAAT------------------TT------TAGG---AACCAAAGAAAA---A---CTGTTAAGTGTTT
CAATTGTGGCAAAGAAGGGCACATAGCCAAAAATTGCAGGGCCCCTAGAAAAAAGGGCTGTTGGAAATGTGGAAAGGAAG
GACACCAAATAAAAGA---TTGTACT------GAGAGACAG------GCTAAT
>JF320267/B/US/2006/502_0839_wg04
ATGCAGAGAGGCAAT------------------TT------TAGG---AACCAAAGAAAA---A---CTGTTAAGTGTTT
CAATTGTGGCAAAGAAGGGCACATAGCCAAAAATTGCAGGGCCCCTAGAAAAAAGGGCTGTTGGAAATGTGGAAAGGAAG
GACACCAAATGAAAGA---TTGTACT------GAGAGACAG------GCTAAT
>JF320268/B/US/2006/502_0839_wg03
ATGCAGAGAGGCAAT------------------TT------TAGG---AACCAAAGAAAA---A---CTGTTAAGTGTTT
CAATTGTGGCAAAGAAGGGCACATAGCCAAAAATTGCAGGGCCCCTAGAAAAAAGGGCTGTTGGAAATGTGGAAAGGAAG
GACACCAAATGAAAGA---TTGTACT------GAGAGACAG------GCTAAT
>JF320269/B/US/2006/502_0839_wg02
ATGCAGAGAGGCAAT------------------TT------TAGG---AACCAAAGAAAA---A---CTGTTAAGTGTTT
CAATTGTGGCAAAGAAGGGCACATAGCCAAAAATTGCAGGGCCCCTAGAAAAAAGGGCTGTTGGAAATGTGGAAAGGAAG
GACACCAAATGAAAGA---TTGTACT------GAGAGACAG------GCTAAT
>JF320271/B/US/2006/502_0839_wg05
ATGCAGAAAGGCAAT------------------TT------TAGG---AACCAAAGAAAA---A---CTGTTAAGTGTTT
CAATTGTGGCAAAGAGGGGCACATAGCCAAAAATTGCAGGGCCCCTAGAAAAAAGGGCTGTTGGAAATGTGGAAAGGAAG
GACACCAAATGAAAGA---TTGTACT------GAGAGACAG------GCTAAT
>JF320356/B/US/2006/502_1512_FL01
ATGCAGAGAGGTAAT------------------TT------TAGG---AACCAAAGAAAA---C---CTGTTAAGTGTTT
CAATTGTGGCAAGGAAGGGCACATAGCCAAAAATTGCAGGGCCCCTAGGAAAAAGGGCTGTTGGAAGTGTGGACAGGAAG
GTCACCAAATGAAAGA---TTGCACT------GAGAGACAG------GCTAAT
>JF320361/B/US/2005/502_1926_FL01
ATGCAGAAAGGCAAT------------------TT------TAGG---AACTCAAGAAAG---A---CTGTTAAGTGTTT
CAATTGTGGCAAAGAAGGGCATATAGCCAAAAATTGCAGGGCCCCTAGGAAAAAGGGCTGTTGGAAATGTGGAAAGGAAG
GACACCAAATGAAAGA---TTGTACA------GAGAGACAG------GCTAAT
>JF320363/B/US/2006/502_0176_FL06
ATGCAGAAAGGTAAT------------------AT------TAGG---AGCCAAAGAAAG---A---CTGTTAAGTGTTT
CAATTGTGGCAAAGAAGGGCACATAGCCAGAAATTGCAGGGCTCCTAGGAAAAGGGGCTGTTGGAAATGTGGAAAGGAAG
GACACCAAATGAAAGA---TTGTACT------GAGAGACAG------GCTAAT
>JF320364/B/US/2006/502_0176_FL09
ATGCAGAAAGGTAAT------------------AT------TAGG---AGCCAAAGAAAG---A---CTGTTAAGTGTTT
CAATTGTGGCAAAGAAGGGCACATAGCCAGAAATTGCAGGGCTCCTAGGAAAAGGGGCTGTTGGAAATGTGGAAAGGAAG
GACACCAAATGAAAGA---TTGTACT------GAGAGACAG------GCTAAT
>JF320365/B/US/2006/502_0176_FL02
ATGCAGAAAGGTAAT------------------AT------TAGG---AGCCAAAGAAAG---A---CTGTTAAGTGTTT
CAATTGTGGCAAAGAAGGGCACATAGCCAGAAATTGCAGGGCTCCTAGGAAAAGGGGCTGTTGGAAATGTGGAAAGGAAG
GACACCAAATGAAAGA---TTGTACT------GAGAGACAG------GCTAAT
>JF320366/B/US/2006/502_0176_FL10
ATGCAGAAAGGTAAT------------------AT------TAGG---AGCCAAAGAAAG---A---CTGTTAAGTGTTT
CAATTGTGGCAAAGAAGGGCACATAGCCAGAAATTGCAGGGCTCCTAGGAAAAGGGGCTGTTGGAAATGTGGAAAGGAAG
GACACCAAATGAAAGA---TTGTACT------GAGAGACAG------GCTAAT
>JF320374/B/US/2006/502_0176_FL04
ATGCAGAAAGGTAAT------------------AT------TAGG---AGCCAAAGAAAG---A---CTGTTAAGTGTTT
CAATTGTGGCAAAGAAGGGCACATAGCCAGAAATTGCAGGGCTCCTAGGAAAAGGGGCTGTTGGAAATGTGGAAAGGAAG
GACACCAAATGAAAGA---TTGTACT------GAGAGACAG------GCTAAT
>JF320411/B/CA/2006/502_1027_wg02
ATGCAGAAGAGCAAT------------------TT------TAGG---AACCAAAGAAAG---A---TTGTTAAGTGTTT
TAATTGTGGCAGAGAAGGGCACATAGCCAAAAATTGCAAGGCCCCTAGGAAAAAGGGCTGTTGGAAGTGTGGAAAGGAAG
GACACCAAATGAAAGA---TTGTAAT------GAGAGACAG------GCTAAT
>JF320412/B/CA/2006/502_1027_wg10
ATGCAGAAGAGCAAT------------------TT------TAGG---AACCAAAGAAAG---A---TTGTTAAGTGTTT
TAATTGTGGCAGAGAAGGGCACATAGCCAAAAATTGCAAGGCCCCTAGGAAAAAGGGCTGTTGGAAGTGTGGAAAGGAAG
GACACCAAATGAAAAA---TTGTAAT------GAGAGACAG------GCTAAT
>JF320413/B/CA/2006/502_1027_wg01
ATGCAGAAGAGCAAT------------------TT------TAGG---AACCAAAGAAAG---A---TTGTTAAGTGTTT
TAATTGTGGCAGAGAAGGGCACATAGCCAAAAATTGCAAGGCCCCTAGGAAAAAGGGCTGTTGGAAGTGTGGAAAGGAAG
GACACCAAATGAAAGA---TTGTAAT------GAGAGACAG------GCTAAT
>JF320414/B/CA/2006/502_1027_wg09
ATGCAGAAGAGCAAT------------------TT------TAGG---AACCAAAGAAAG---A---TTGTTAAGTGTTT
TAATTGTGGCAGAGAAGGGCACATAGCCAAAAATTGCAAGGCCCCTAGGAAAAAGGGCTGTTGGAAGTGTGGAAAGGAAG
GACACCAAATGAAAGA---TTGTAAT------GAGAGACAG------GCTAAT
>JF320415/B/CA/2006/502_1027_wg07
ATGCAGAAGAGCAAT------------------TT------TAGG---AACCAAAGAAAG---A---TTGTCAAGTGTTT
TAATTGTGGCAGAGAAGGGCACATAGCCAAAAATTGCAAGGCCCCTAGGAAAAAGGGCTGTTGGAAGTGTGGAAAGGAAG
GACACCAAATGAAAGA---TTGTAAT------GAGAGACAG------GCTAAT
>JF320416/B/CA/2006/502_1027_wg04
ATGCAGAAGAGCAAT------------------TT------TAGG---AACCAAAGAAAG---A---TTGTTAAGTGTTT
TAATTGTGGCAGAGAAGGGCACATAGCCAAAAATTGCAAGGCCCCTAGGAAAAAGGGCTGTTGGAAGTGTGGAAAGGAAG
GACACCAAATGAAAGA---TTGTAAT------GAGAGACAG------GCTAAT
>JF320417/B/CA/2006/502_1027_wg11
ATGCAGAAGAGCAAT------------------TT------TAGG---AACCAAAGAAAG---A---TTGTTAAGTGTTT
TAATTGTGGCAGAGAAGGGCACATAGCCAAAAATTGCAAGGCCCCTAGGAAAAAGGGCTGTTGGAAGTGTGGAAAGGAAG
GACACCAAATGAAAGA---TTGTAAT------GAGAGACAG------GCTAAT
>JF320418/B/CA/2006/502_1027_wg05
ATGCAGAAGAGCAAT------------------TT------TAGG---AACCAAAGAAAG---A---TTGTTAAGTGTTT
TAATTGTGGCAGAGAAGGGCACATAGCCAAAAATTGCAAGGCCCCTAGGAAAAAGGGCTGTTGGAAGTGTGGAAAGGAAG
GACACCAAATGAAAGA---TTGTAAT------GAGAGACAG------GCTAAT
>JF320419/B/CA/2006/502_1027_wg03
ATGCAGAAGAGCAAT------------------TT------TAGG---AACCAAAGAAAG---A---TTGTTAAGTGTTT
TAATTGTGGCAGAGAAGGGCACATAGCCAAAAATTGCAAGGCCCCTAGGAAAAAGGGCTGTTGGAAGTGTGGAAAGGAAG
GACACCAAATGAAAGA---TTGTAAT------GAGAGACAG------GCTAAT
>JF320420/B/CA/2006/502_1027_wg06
ATGCAGAAGAGCAAT------------------TT------TAGG---AACCAAAGAAAG---A---TTGTTAAGTGTTT
TAATTGTGGCAGAGAAGGGCACATAGCCAAAAATTGCAAGGCCCCTAGGAAAAAGGGCTGTTGGAAGTGTGGAAAGGAAG
GACACCAAATGAAAGA---TTGTAAT------GAGAGACAG------GCTAAT
>JF320423/B/CA/2007/502_1191_05
ATGCAGAGAGGCAAT------------------TT------TAGG---AACCAAAGAAAA---A---CCGTTAAGTGTTT
CAATTGTGGCAAAGAAGGACACATAGCCAAAAATTGTAGGGCTCCTAGGAAAAAGGGCTGTTGGAAATGTGGAAAGGAAG
GACACCAAATGAAAGA---TTGTACT------GAAAGACAG------GCTAAT
>JF320424/B/CA/2007/502_1191_03
ATGCAGAGAGGCAAT------------------TT------TAGG---AACCAAAGAAAA---A---CCGTTAAGTGTTT
CAATTGTGGCAAAGAAGGACACATAGCCAAAAATTGTAGGGCTCCTAGGAAAAAGGGCTGTTGGAAATGTGGAAAGGAAG
GACACCAAATGAAAGA---TTGTACT------GAAAGACAG------GCTAAT
>JF320425/B/CA/2007/502_1191_07
ATGCAGAGAGGCAAT------------------TT------TAGG---AACCAAAGAAAA---A---CCGTTAAGTGTTT
CAATTGTGGCAAAGAAGGACACATAGCCAAAAATTGTAGGGCTCCTAGGAAAAAGGGCTGTTGGAAATGTGGAAAGGAAG
GACACCAAATGAAAGA---TTGTACT------GAAAGACAG------GCTAAT
>JF320426/B/CA/2007/502_1191_06
ATGCAGAGAGGCAAT------------------TT------TAGG---AACCAAAGAAAA---A---CCGTTAAGTGTTT
CAATTGTGGCAAAGAAGGACACATAGCCAAAAATTGTAGGGCTCCTAGGAAAAAGGGCTGTTGGAAATGTGGAAAGGAAG
GACACCAAATGAAAGA---TTGTACT------GAAAGACAG------GCTAAT
>JF320427/B/CA/2006/502_1799_FL02
ATACAGAGGGGTAAT------------------TT------TAAG---AACCAAAGAAAG---A---TTGTGAAGTGTTT
CAATTGTGGCAAAGAAGGGCACATAGCCAGAAATTGCAGGGCCCCCAGAAAAAGGGGCTGTTGGAAATGTGGAAAGGAAG
GACATCAAATGAAAGA---TTGTACT------GAGAGACAG------GCTAAT
>JF320428/B/CA/2006/502_1799_FL03
ATACAGAGGGGTAAT------------------TT------TAAG---AACCAAAGAAAG---A---TTGTGAAGTGTTT
CAATTGTGGCAAAGAAGGGCACATAGCCAGAAATTGCAGGGCCCCCAGAAAAAGGGGCTGTTGGAAATGTGGAAAGGAAG
GACATCAAATGAAAGA---TTGTACT------GAGAGACAG------GCTAAT
>JF320429/B/CA/2006/502_1799_FL01
ATACAGAGGGGTAAT------------------TT------TAAG---AACCAAAGAAAG---A---TTGTGAAGTGTTT
CAATTGTGGCAAAGAAGGGCACATAGCCAGAAATTGCAGGGCCCCCAGAAAAAGGGGCTGTTGGAAATGTGGAAAGGAAG
GACATCAAATGAAAGA---TTGTACT------GAGAGACAG------GCTAAT
>JF320430/B/CA/2006/502_1799_FL05
ATACAGAGGGGTAAT------------------TT------TAAG---AACCAAAGAAAG---A---TTGTGAAGTGTTT
CAATTGTGGCAAAGAAGGGCACATAGCCAGAAATTGCAGGGCCCCCAGAAAAAGGGGCTGTTGGAAATGTGGAAAGGAAG
GACATCAAATGAAAGA---TTGTACT------GAGAGACAG------GCTAAT
>JF320431/B/CA/2006/502_1799_FL04
ATACAGAGGGGTAAT------------------TT------TAAG---AACCAAAGAAAG---A---TTGTGAAGTGTTT
CAATTGTGGCAAAGAAGGGCACATAGCCAGAAATTGCAGGGCCCCCAGAAAAAGGGGCTGTTGGAAATGTGGAAAGGAAG
GACATCAAATGAAAGA---TTGTACT------GAGAGACAG------GCTAAT
>JF320460/B/US/2007/502_1709_07
ATGCAGAAAGGCAAT------------------TT------TAGG---AACCAAAGAAAG---A---TTGTTAAGTGTTT
CAATTGTGGCAAAGAAGGGCACATAGCCAGAAATTGCAGGGCCCCTAGGAAAAAGGGCTGTTGGAAATGTGGGAGAGAAG
GACACCAAATGAAAGA---TTGTAATAAT---GAGAGACAG------GCTAAT
>JF320461/B/US/2007/502_1709_10
ATGCAGAAAGGCAAT------------------TT------TAGG---AACCAAAGAAAG---A---TTGTTAAGTGTTT
CAATTGTGGCAAAGAAGGGCACATAGCCAGAAATTGCAGGGCCCCTAGGAAAAAGGGCTGTTGGAAATGTGGGAGAGAAG
GACACCAAATGAAAGA---TTGTAATAAT---GAGAGACAG------GCTAAT
>JF320462/B/US/2007/502_1709_06
ATGCAGAAAGGCAAT------------------TT------TAGG---AACCAAAGAAAG---A---TTGTTAAGTGTTT
CAATTGTGGCAAAGAAGGGCACATAGCCAGAAATTGCAGGGCCCCTAGGAAAAAGGGCTGTTGGAAATGTGGGAGAGAAG
GACACCAAATGAAAGA---TTGTAATAAT---GAGAGACAG------GCTAAT
>JF320463/B/US/2007/502_1709_14
ATGCAGAAAGGCAAT------------------TT------TAGG---AACCAAAGAAAG---A---TTGTTAAGTGTTT
CAATTGTGGCAAAGAAGGGCACATAGCCAGAAATTGCAGGGCCCCTAGGAAAAAGGGCTGTTGGAAATGTGGGAGAGAAG
GACACCAAATGAAAGA---TTGTAATAAT---GAGAGACAG------GCTAAT
>JF320464/B/US/2007/502_1709_09
ATGCAGAAAGGCAAT------------------TT------TAGG---AACCAAAGAAAG---A---TTGTTAAGTGTTT
CAATTGTGGCAAAGAAGGGCACATAGCCAGAAATTGCAGGGCCCCTAGGAAAAAGGGCTGTTGGAAATGTGGGAGAGAAG
GACACCAAATGAAAGA---TTGTAATAAT---GAGAGACAG------GCTAAT
>JF320465/B/US/2007/502_1709_11
ATGCAGAAAGGCAAT------------------TT------TAGG---AACCAAAGAAAG---A---TTGTTAAGTGTTT
CAATTGTGGCAAAGAAGGGCACATAGCCAGAAATTGCAGGGCCCCTAGGAAAAAGGGCTGTTGGAAATGTGGGAGAGAAG
GACACCAAATGAAAGA---TTGTAATAAT---GAGAGACAG------GCTAAT
>JF320466/B/US/2007/502_1709_02
ATGCAGAAAGGCAAT------------------TT------TAGG---AACCAAAGAAAG---A---TTGTTAAGTGTTT
CAATTGTGGCAAAGAAGGGCACATAGCCAGAAATTGCAGGGCCCCTAGGAAAAAGGGCTGTTGGAAATGTGGGAGAGAAG
GACACCAAATGAAAGA---TTGTAATAAT---GAGAGACAG------GCTAAT
>JF320467/B/US/2007/502_1709_04
ATGCAGAAAGGCAAT------------------TT------TAGG---AACCAAAGAAAG---A---TTGTTAAGTGTTT
CAATTGTGGCAAAGAAGGGCACATAGCCAGAAATTGCAGGGCCCCTAGGAAAAAGGGCTGTTGGAAATGTGGGAGAGAAG
GACACCAAATGAAAGA---TTGTAATAAT---GAGAGACAG------GCTAAT
>JF320468/B/US/2007/502_1709_03
ATGCAGAAAGGCAAT------------------TT------TAGG---AACCAAAGAAAG---A---TTGTTAAGTGTTT
CAATTGTGGCAAAGAAGGGCACATAGCCAGAAATTGCAGGGCCCCTAGGAAAAAGGGCTGTTGGAAATGTGGGAGAGAAG
GACACCAAATGAAAGA---TTGTAATAAT---GAGAGACAG------GCTAAT
>JF320469/B/US/2007/502_1709_08
ATGCAGAAAGGCAAT------------------TT------TAGG---AACCAAAGAAAG---A---TTGTTAAGTGTTT
CAATTGTGGCAAAGAAGGGCACATAGCCAGAAATTGCAGGGCCCCTAGGAAAAAGGGCTGTTGGAAATGTGGGAGAGAAG
GACACCAAATGAAAGA---TTGTAATAAT---GAGAGACAG------GCTAAT
>JF320470/B/US/2007/502_1709_12
ATGCAGAAAGGCAAT------------------TT------TAGG---AACCAAAGAAAG---A---TTGTTAAGTGTTT
CAATTGTGGCAAAGAAGGGCACATAGCCAGAAATTGCAGGGCCCCTAGGAAAAAGGGCTGTTGGAAATGTGGGAGAGAAG
GACACCAAATGAAAGA---TTGTAATAAT---GAGAGACAG------GCTAAT
>JF320477/B/US/2005/502_1926_FL04
ATGCAGAAAGGCAAT------------------TT------TAGG---AACTCAAGAAAG---A---CTGTTAAGTGTTT
CAATTGTGGCAAAGAAGGGCATATAGCCAAAAATTGCAGGGCCCCTAGGAAAAAGGGCTGTTGGAAATGTGGAAAGGAAG
GACACCAAATGAAAGA---TTGTACA------GAGAGACAG------GCTAAT
>JF320478/B/US/2005/502_1926_FL03
ATGCAGAAAGGCAAT------------------TT------TAGG---AACTCAAGAAAG---A---CTGTTAAGTGTTT
CAATTGTGGCAAAGAAGGGCATATAGCCAAAAATTGCAGGGCCCCTAGGAAAAAGGGCTGTTGGAAATGTGGAAAGGAAG
GACACCAAATGAAAGA---TTGTACA------GAGAGACAG------GCTAAT
>JF320482/B/US/2005/502_2008_FL12
ATGCAGAGAGGCAAT------------------TT------TAAG---GGCCAAAGGAAA---A---ATGTTAAGTGTTT
CAATTGTGGCAAAGAAGGGCACATAGCCAGAAATTGCAGGGCCCCTAGAAAAAAGGGCTGTTGGAAATGTGGAAGGGAAG
GGCACCAAATGAAAGA---TTGTACT------GAAAGACAG------GCTAAT
>JF320483/B/US/2005/502_1926_FL02
ATGCAGAAAGGCAAT------------------TT------TAGG---AACTCAAGAAAG---A---CTGTTAAGTGTTT
CAATTGTGGCAAAGAAGGGCATATAGCCAAAAATTGCAGGGCCCCTAGGAAAAAGGGCTGTTGGAAATGTGGAAAGGAAG
GACACCAAATGAAAGA---TTGTACA------GAGAGACAG------GCTAAT
>JF320484/B/US/2005/502_2008_FL04
ATGCAGAGAGGCAAT------------------TT------TAAG---GGCCAAAGGAAA---A---ATGTTAAGTGTTT
CAATTGTGGCAAAGAAGGGCACATAGCCAGAAATTGCAGGGCCCCTAGAAAAAAGGGCTGTTGGAAATGTGGAAGGGAAG
GGCACCAAATGAAAGA---TTGTACT------GAAAGACAG------GCTAAT
>JF320485/B/US/2005/502_2008_FL08
ATGCAGAGAGGCAAT------------------TT------TAAG---GGCCAAAGGAAA---A---ATGTTAAGTGTTT
CAATTGTGGCAAAGAAGGGCACATAGCCAGAAATTGCAGGGCCCCTAGAAAAAAGGGCTGTTGGAAATGTGGAAGGGAAG
GGCACCAAATGAAAGA---TTGTACT------GAAAGACAG------GCTAAT
>JF320486/B/US/2005/502_2008_FL03
ATGCAGAGAGGCAAT------------------TT------TAAG---GGCCAAAGGAAA---A---ATGTTAAGTGTTT
CAATTGTGGCAAAGAAGGGCACATAGCCAGAAATTGCAGGGCCCCTAGAAAAAAGGGCTGTTGGAAATGTGGAAGGGAAG
GGCACCAAATGAAAGA---TTGTACT------GAAAGACAG------GCTAAT
>JF320487/B/US/2005/502_2008_FL01
ATGCAGAGAGGCAAT------------------TT------TAAG---GGCCAAAGGAAA---A---ATGTTAAGTGTTT
CAATTGTGGCAAAGAAGGGCACATAGCCAGAAATTGCAGGGCCCCTAGAAAAAAGGGCTGTTGGAAATGTGGAAGGGAAG
GGCACCAAATGAAAGA---TTGTACT------GAAAGACAG------GCTAAT
>JF320488/B/US/2005/502_2008_FL10
ATGCAGAGAGGCAAT------------------TT------TAAG---GGCCAAAGGAAA---A---ATGTTAAGTGTTT
CAATTGTGGCAAAGAAGGGCACATAGCCAGAAATTGCAGGGCCCCTAGAAAAAAGGGCTGTTGGAAATGTGGAAGGGAAG
GGCACCAAATGAAAGA---TTGTACT------GAAAGACAG------GCTAAT
>JF320489/B/US/2005/502_2008_FL11
ATGCAGAGAGGCAAT------------------TT------TAAG---GGCCAAAGGAAA---A---ATGTTAAGTGTTT
CAATTGTGGCAAAGAAGGGCACATAGCCAGAAATTGCAGGGCCCCTAGAAAAAAGGGCTGTTGGAAATGTGGAAGGGAAG
GACACCAAATGAAAGA---TTGTACT------GAAAGACAG------GCTAAT
>JF320490/B/US/2005/502_2008_FL02
ATGCAGAGAGGCAAT------------------TT------TAAG---GGCCAAAGGAAA---A---ATGTTAAGTGTTT
CAATTGTGGCAAAGAAGGGCACATAGCCAGAAATTGCAGGGCCCCTAGAAAAAAGGGCTGTTGGAAATGTGGAAGGGAAG
GGCACCAAATGAAAAA---TTGTACT------GAAAGACAG------GCTAAT
>JF320491/B/US/2005/502_2008_FL09
ATGCAGAGAGGCAAT------------------TT------TAAG---GGCCAAAGGAAA---A---ATGTTAAGTGTTT
CAATTGTGGCAAAGAAGGGCACATAGCCAGAAATTGCAGGGCCCCTAGAAAAAAGGGCTGTTGGAAATGTGGAAGGGAAG
GGCACCAAATGAAAGA---TTGTACT------GAAAGACAG------GCTAAT
>JF320492/B/US/2005/502_2008_FL07
ATGCAGAGAGGCAAT------------------TT------TAAG---GGCCAAAGGAAA---A---ATGTTAAGTGTTT
CAATTGTGGCAAAGAAGGGCACATAGCCAGAAATTGCAGGGCCCCTAGAAAAAAGGGCTGTTGGAAATGTGGAAGGGAAG
GGCACCAAATGAAAGA---TTGTACT------GAAAGACAG------GCTAAT
>JF320515/B/US/2006/502_0176_FL07
ATGCAGAAAGGTAAT------------------AT------TAGG---AGCCAAAGAAAG---A---CTGTTAAGTGTTT
CAATTGTGGCAAAGAAGGGCACATAGCCAGAAATTGCAGGGCTCCTAGGAAAAGGGGCTGTTGGAAATGTGGAAAGGAAG
GACACCAAATGAAAGA---TTGTACT------GAGAGACAG------GCTAAT
>JF320516/B/US/2006/502_0176_FL01
ATGCAGAAAGGTAAT------------------AT------TAGG---AGCCAAAGAAAG---A---CTGTTAAGTGTTT
CAATTGTGGCAAAGAAGGGCACATAGCCAGAAATTGCAGGGCTCCTAGGAAAAGGGGCTGTTGGAAATGTGGAAAGGAAG
GACACCAAATGAAAGA---TTGTACT------GAGAGACAG------GCTAAT
>JF320518/B/US/2006/502_0176_FL03
ATGCAGAAAGGTAAT------------------AT------TAGG---AGCCAAAGAAAG---A---CTGTTAAGTGTTT
CAATTGTGGCAAAGAAGGGCACATAGCCAGAAATTGCAGGGCTCCTAGGAAAAGGGGCTGTTGGAAATGTGGAAAGGAAG
GACACCAAATGAAAGA---TTGTACT------GAGAGACAG------GCTAAT
>JF320519/B/US/2006/502_0176_FL05
ATGCAGAAAGGTAAT------------------AT------TAGG---AGCCAAAGAAAG---A---CTGTTAAGTGTTT
CAATTGTGGCAAAGAAGGGCACATAGCCAGAAATTGCAGGGCTCCTAGGAAAAGGGGCTGTTGGAAATGTGGAAAGGAAG
GACACCAAATGAAAGA---TTGTACT------GAGAGACAG------GCTAAT
>JF320526/B/US/2006/502_0717_FL02
ATGCAGAAAGGCAAT------------------TT------TAGG---ACTCAAAGAAGG---A---TTGTTAAGTGCTT
CAATTGTGGCAAAGAAGGGCACATAGCCAAAAATTGCAGGGCCCCTAGGAAAAAAGGCTGTTGGAAGTGTGGAAAGGAAG
GACACCAAATGAAAGA---TTGTACT------GAGAGACAG------GCTAAT
>JF320529/B/US/2006/502_0717_FL01
ATGCAGAAAGGCAAT------------------TT------TAGG---ACTCAAAGAAGG---A---TTGTTAAGTGCTT
CAATTGTGGCAAAGAAGGGCACATAGCCAAAAATTGCAGGGCCCCTAGGAAAAAAGGCTGTTGGAAGTGTGGAAAGGAAG
GACACCAAATGAAAGA---TTGTACT------GAGAGACAG------GCTAAT
>JF320530/B/US/2007/502_0823_05
ATGCAGAGAGGCAAT------------------TT------TAGG---AACCCAAGAAAG---G---CTGTTAAGTGTTT
CAATTGTGGCAAAGAAGGGCACATAGCCAAAAATTGCAGGGCCCCTAGGAAAAAGGGCTGTTGGAAATGTGGAAAGGAAG
GACACCAAATGAAAGA---TTGTACA------GAGAGACAG------GCTAAT
>JF320531/B/US/2007/502_0823_04
ATGCAGAGAGGCAAT------------------TT------TAGG---AACCCAAGAAAG---G---CTGTTAAGTGTTT
CAATTGTGGCAAAGAAGGGCACATAGCCAAAAATTGCAGGGCCCCTAGGAAAAAGGGCTGTTGGAAATGTGGAAAGGAAG
GACACCAAATGAAAGA---TTGTACA------GAGAGACAG------GCTAAT
>JF320532/B/US/2007/502_0823_02
ATGCAGAGAGGCAAT------------------TT------TAGG---AACCCAAGAAAG---G---CTGTTAAGTGTTT
CAATTGTGGCAAAGAAGGGCACATAGCCAAAAATTGCAGGGCCCCTAGGAAAAAGGGCTGTTGGAAATGTGGAAAGGAAG
GACACCAAATGAAAGA---TTGTACA------GAGAGACAG------GCTAAT
>JF320533/B/US/2007/502_0823_01
ATGCAGAGAGGCAAT------------------TT------TAGG---AACCCAAGAAAG---G---CTGTTAAGTGTTT
CAATTGTGGCAAAGAAGGGCACATAGCCAAAAATTGCAGGGCCCCTAGGAAAAAGGGCTGTTGGAAATGTGGAAAGGAAG
GACACCAAATGAAAGA---TTGTACA------GAGAGACAG------GCTAAT
>JF320534/B/US/2007/502_0823_06
ATGCAGAGAGGCAAT------------------TT------TAGG---AACCCAAGAAAG---G---CTGTTAAGTGTTT
CAATTGTGGCAAAGAAGGGCACATAGCCAAAAATTGCAGGGCCCCTAGGAAAAAGGGCTGTTGGAAATGTGGAAAGGAAG
GACACCAAATGAAAGA---TTGTACA------GAGAGACAG------GCTAAT
>JF320535/B/US/2007/502_0823_03
ATGCAGAGAGGCAAT------------------TT------TAGG---AACCCAAGAAAG---G---CTGTTAAGTGTTT
CAATTGTGGCAAAGAAGGGCACATAGCCAAAAATTGCAGGGCCCCTAGGAAAAAGGGCTGTTGGAAATGTGGAAAGGAAG
GACACCAAATGAAAGA---TTGTACA------GAGAGACAG------GCTAAT
>JF320536/B/US/2007/502_0823_07
ATGCAGAGAGGCAAT------------------TT------TAGG---AACCCAAGAAAG---G---CTGTTAAGTGTTT
CAATTGTGGCAAAGAAGGGCACATAGCCAAAAATTGCAGGGCCCCTAGGAAAAAGGGCTGTTGGAAATGTGGAAAGGAAG
GACACCAAATGAAAGA---TTGTACA------GAGAGACAG------GCTAAT
>JF320559/B/US/2007/502_0364_wg5
ATGCAGAAAGGCAAT------------------TT------TAGA---AACCAAAGAAAG---A---ATGTTAAGTGTTT
TAATTGTGGCAAAGAAGGGCACATAGCCAGAAATTGCAGGGCCCCTAGGAGAAAGGGCTGTTGGAAATGTGGAAAGGAAG
GACATCAAATGAAAGA---TTGTACT------GAAAGACAG------GCTAAT
>JF320561/B/US/2007/502_0364_wg4
ATGCAGAAAGGCAAT------------------TT------TAGA---AACCAAAGAAAG---A---ATGTTAAGTGTTT
TAATTGTGGCAAAGAAGGGCACATAGCCAGAAATTGCAGGGCCCCTAGGAGAAAGGGCTGTTGGAAATGTGGAAAGGAAG
GACATCAAATGAAAGA---TTGTACT------GAAAGACAG------GCTAAT
>JF320562/B/US/2007/502_0364_wg1
ATGCAGAAAGGCAAT------------------TT------TAGA---AACCAAAGAAAG---A---ATGTTAAGTGTTT
TAATTGTGGCAAAGAAGGGCACATAGCCAGAAATTGCAGGGCCCCTAGGAGAAAGGGCTGTTGGAAATGTGGAAAGGAAG
GACATCAAATGAAAGA---TTGTACT------GAAAGACAG------GCTAAT
>JF320563/B/US/2007/502_0364_wg2
ATGCAGAAAGGCAAT------------------TT------TAGA---AACCAAAGAAAG---A---ATGTTAAGTGTTT
TAATTGTGGCAAAGAAGGGCACATAGCCAGAAATTGCAGGGCCCCTAGGAGAAAGGGCTGTTGGAAATGTGGAAAGGAAG
GACATCAAATGAAAGA---TTGTACT------GAAAGACAG------GCTAAT
>JF320564/B/US/2006/502_1046_FL04
ATGCAGAAAGGCAAT------------------TT------TAGG---AACCAAAGAAAG---A---CTGTTAAGTGTTT
CAATTGTGGCAAAGAAGGACACATAGCCAAAAATTGCAGGGCCCCTAGAAAAAAGGGCTGTTGGAAATGTGGAAGAGAGG
GACACCAAATGAAAGA---TTGTACT------GAAAGACAG------GCTAAT
>JF320565/B/US/2006/502_1046_FL05
ATGCAGAAAGGCAAT------------------TT------TAGG---AACCAAAGAAAG---A---CTGTTAAGTGTTT
CAATTGTGGCAAAGAAGGACACATAGCCAAAAATTGCAGGGCCCCTAGAAAAAAGGGCTGTTGGAAATGTGGAAGAGAGG
GACACCAAATGAAAGA---TTGTACT------GAAAGACAG------GCTAAT
>JF320566/B/US/2006/502_1046_FL01
ATGCAGAAAGGCAAT------------------TT------TAGG---AACCAAAGAAAG---A---CTGTTAAGTGTTT
CAATTGTGGCAAAGAAGGACACATAGCCAAAAATTGCAGGGCCCCTAGAAAAAAGGGCTGTTGGAAATGTGGAAGAGAGG
GACACCAAATGAAAGA---TTGTACT------GAAAGACAG------GCTAAT
>JF320567/B/US/2006/502_1046_FL03
ATGCAGAAAGGCAAT------------------TT------TAGG---AACCAAAGAAAG---A---CTGTTAAGTGTTT
CAATTGTGGCAAAGAAGGACACATAGCCAAAAATTGCAGGGCCCCTAGAAAAAAGGGCTGTTGGAAATGTGGAAGAGAGG
GACACCAAATGAAAGA---TTGTACT------GAAAGACAG------GCTAAT
>JF320568/B/US/2006/502_1046_FL02
ATGCAGAAAGGCAAT------------------TT------TAGG---AACCAAAGAAAG---A---CTGTTAAGTGTTT
CAATTGTGGCAAAGAAGGACACATAGCCAAAAATTGCAGGGCCCCTAGAAAAAAGGGCTGTTGGAAATGTGGAAGAGAGG
GACACCAAATGAAAGA---TTGTACT------GAAAGACAG------GCTAAT
>JF320577/B/US/2007/502_2305_01
ATGCAGAGAGGCAAT------------------TT------TAAG---AACCAAAGAAAA---A---CTATTAAGTGTTT
CAACTGTGGCAGGGAGGGGCACATAGCCAAAAATTGCAGGGCCCCTAGAAAAAAGGGCTGTTGGAAATGTGGAAAGGAAG
GACACCAAATGAAAGA---TTGTACT------GAGAGACAG------GCTAAT
>JF320613/B/US/2006/502_0062_FL04
ATGCAGAAAGGCAAT------------------TT------TAGG---AATCAAAGAAAG---A---CTATTAAGTGCTT
CAATTGTGGCAAAGAAGGGCACATAGCAAAAAATTGCAGGGCCCCTAGGAAAAGGGGCTGTTGGAAATGTGGAAAGGAAG
GACACCAAATGAAAGA---TTGTACT------GAGAGACAG------GCTAAT
>JF320615/B/US/2006/502_0053_wg06
ATGCAGAGAGGCAAT------------------TT------TAAG---AACCAAAGAAAG---A---TTGTTAAGTGTTT
CAATTGTGGCAAAGAAGGGCACATAGCCAGAAATTGTAGGGCCCCTAGGAAAAGGGGGTGTTGGAAATGTGGAAAGGAAG
GACACCAAATGAAAGA---CTGTACT------GAGAGACAG------GCTAAT
>JF320616/B/US/2006/502_0062_FL02
ATGCAGAAAGGCAAT------------------TT------TAGG---AATCAAAGAAAG---A---CTATTAAGTGCTT
CAATTGTGGCAAAGAAGGGCACATAGCAAAAAATTGCAGGGCCCCTAGGAAAAGGGGCTGTTGGAAATGTGGAAAGGAAG
GACACCAAATGAAAGA---TTGTACT------GAGAGACAG------GCTAAT
>JF320617/B/US/2006/502_0053_wg01
ATGCAGAGAGGCAAT------------------TT------TAAG---AACCAAAGAAAG---A---TTGTTAAGTGTTT
CAATTGTGGCAAAGAAGGGCACATAGCCAGAAATTGTAGGGCCCCTAGGAAAAGGGGGTGTTGGAAATGTGGAAAGGAAG
GACACCAAATGAAAGA---CTGTACT------GAGAGACAG------GCTAAT
>JF320619/B/US/2006/502_0062_FL06
ATGCAGAAAGGCAAT------------------TT------TAGG---AATCAAAGAAAG---A---CTATTAAGTGCTT
CAATTGTGGCAAAGAAGGGCACATAGCAAAAAATTGCAGGGCCCCTAGGAAAAGGGGCTGTTGGAAATGTGGAAAGGAAG
GACACCAAATGAAAGA---TTGTACT------GAGAGACAG------GCTAAT
>JF320620/B/US/2006/502_0053_wg10
ATGCAGAGAGGCAAT------------------TT------TAAG---AACCAAAGAAAG---A---TTGTTAAGTGTTT
CAATTGTGGCAAAGAAGGGCACATAGCCAGAAATTGTAGGGCCCCTAGGAAAAGGGGGTGTTGGAAATGTGGAAAGGAAG
GACACCAAATGAAAGA---CTGTACT------GAGAGACAG------GCTAAT
>JF320621/B/US/2006/502_0053_wg09
ATGCAGAGAGGCAAT------------------TT------TAAG---AACCAAAGAAAG---A---TTGTTAAGTGTTT
CAATTGTGGCAAAGAAGGGCACATAGCCAGAAATTGTAGGGCCCCTAGGAAAAGGGGGTGTTGGAAATGTGGAAAGGAAG
GACACCAAATGAAAGA---CTGTACT------GAGAGACAG------GCTAAT
>JF320622/B/US/2006/502_0062_FL05
ATGCAGAAAGGCAAT------------------TT------TAGG---AATCAAAGAAAG---A---CTATTAAGTGCTT
CAATTGTGGCAAAGAAGGGCACATAGCAAAAAATTGCAGGGCCCCTAGGAAAAGGGGCTGTTGGAAATGTGGAAAGGAAG
GACACCAAATGAAAGA---TTGTACT------GAGAGACAG------GCTAAT
>JF320624/B/US/2006/502_0053_wg04
ATGCAGAGAGGCAAT------------------TT------TAAG---AACCAAAGAAAG---A---TTGTTAAGTGTTT
CAATTGTGGCAAAGAAGGGCACATAGCCAGAAATTGTAGGGCCCCTAGGAAAAGGGGGTGTTGGAAATGTGGAAAGGAAG
GACACCAAATGAAAGA---CTGTACT------GAGAGACAG------GCTAAT
>JF320626/B/US/2006/502_0053_wg05
ATGCAGAGAGGCAAT------------------TT------TAAG---AACCAAAGAAAG---A---TTGTTAAGTGTTT
CAATTGTGGCAAAGAAGGGCACATAGCCAGAAATTGTAGGGCCCCTAGGAAAAGGGGGTGTTGGAAATGTGGAAAGGAAG
GACACCAAATGAAAGA---CTGTACT------GAGAGACAG------GCTAAT
>JF320627/B/US/2006/502_0053_wg07
ATGCAGAGAGGCAAT------------------TT------TAAG---AACCAAAGAAAG---A---TTGTTAAGTGTTT
CAATTGTGGCAAAGAAGGGCACATAGCCAGAAATTGTAGGGCCCCTAGGAAAAGGGGGTGTTGGAAATGTGGAAAGGAAG
GACACCAAATGAAAGA---CTGTACT------GAGAGACAG------GCTAAT
>JF320628/B/US/2006/502_0062_FL03
ATGCAGAAAGGCAAT------------------TT------TAGG---AATCAAAGAAAG---A---CTATTAAGTGCTT
CAATTGTGGCAAAGAAGGGCACATAGCAAAAAATTGCAGGGCCCCTAGGAAAAGGGGCTGTTGGAAATGTGGAAAGGAAG
GACACCAAATGAAAGA---TTGTACT------GAGAGACAG------GCTAAT
>JF320629/B/US/2006/502_0062_FL01
ATGCAGAAAGGCAAT------------------TT------TAGG---AATCAAAGAAAG---A---CTATTAAGTGCTT
CAATTGTGGCAAAGAAGGGCACATAGCAAAAAATTGCAGGGCCCCTAGGAAAAGGGGCTGTTGGAAATGTGGAAAGGAAG
GACACCAAATGAAAGA---TTGTACT------GAGAGACAG------GCTAAT
>JF683736/B/CY/2007/CY181
ATGCAGAGAGGCAAT------------------TA------TGGG---AACCAAAGAAAA---A---ATGTTAAGTGTTT
CAATTGTGGCAGAGAAGGGCACATAGCCAAAAATTGCAGGGCCCCTAGGAAAAAGGGCTGTTGGAAATGTGGAAAGGAAG
GACACCAAATGAAAGA---TTGTACT------GAGAGACAG------GCTAAT
>JF683738/B/CY/2007/CY184
ATGCAGAGAGGCACT------------------TT------TAGG---AACCAAAGAAGA---A---CTGTTAAGTGCTT
CAATTGTGGCAAAGAAGGGCACATAGCCAGAAATTGCAAGGCCCCTAGGAAAAAGGGCTGTTGGAAATGTGGAAAGGAAG
GACACCAAATGAAAGA---ATGTACT------GAGAGACAG------GCTAAT
>JF683741/B/CY/2007/CY188
ATGCAGAGAGGCAAT------------------TT------TAGA---AACCAAAGAAAA---A---GTGTTAAGTGTTT
CAATTGTGGCAAAGAGGGGCATATAGCCAAAAATTGCAGGGCCCCTAGAAAAAAGGGCTGCTGGAAATGTGGGAAGGAAG
GACACCAGATGAAAGA---TTGCACT------GAGAGACAG------GCTAAT
>JF683742/B/CY/2007/CY189
ATGCAAAGAGGCAAT------------------TT------TAGG---AACCAAAGAAAA---A---TTGTTAAGTGTTT
CAATTGTGGCAAAGAAGGGCACATAGCCAAAAATTGCAGGGCCCCTAGGAAAAAGGGCTGTTGGAAGTGTGGAAAGGAAG
GACACCAAATGAAAGA---TTGTAAT------GAGAGACAG------GCTAAT
>JF683743/B/CY/2007/CY190
ATGCAGAAGGGCAAT------------------TT------TAGA---AACCAAAGAAAG---A---TTATTAAATGTTT
TAATTGTGGCAAAGAAGGGCACCTAGCCAGAAATTGCAGGGCCCCTAGGAAAAAGGGCTGTTGGAAATGTGGAAGGGAAG
GACACCAAATGAAAGA---TTGTACT------GAGAGACAG------GCTAAT
>JF683746/B/CY/2007/CY194
ATGCAGAAGGGCAAT------------------TT------TAGA---AACCAAAGAAAG---A---TTATTAAATGTTT
TAATTGTGGCAAAGAAGGGCACCTAGCCAGAAATTGCAGGGCCCCTAGGAAAAAGGGCTGTTGGAAATGTGGAAGGGAAG
GACACCAAATGAAAGA---TTGTACT------GAGAGACAG------GCTAAT
>JF683747/B/CY/2007/CY195
ATGCAGAAAGGCAAT------------------TT------TAAA---AACCAAGGAAAA---C---CTGTTAAGTGTTT
CAATTGTGGCAAAATTGGACACATAGCCAAAAATTGCAGGGCCCCTAGAAAAAAGGGCTGTTGGAAATGTGGACAGGAAG
GACACCAGATGAAAGA---TTGTACT------GAGAGACAA------GCTAAT
>JF683749/B/CY/2007/CY197
ATGCAGAAAGGCAAT------------------TT------TAAG---AATCAAAAA------A---GGATTAAGTGCTT
TAATTGTGGCAAAGAGGGGCACTTAGCCAGAAATTGCAGGGCCCCTAGGAAAAAGGGCTGCTGGAAATGTGGAAGGGAAG
GACACCAAATGAAAGA---TTGTACT------GAGAGACAG------GCTAAT
>JF683750/B/CY/2007/CY198
ATGCAGAAAGGCAAT------------------TT------TAGG---CCCCAGAGAAAA---A---TTGTTAAGTGTTT
CAATTGTGGCAAAGAAGGGCACATAGCCAGAAATTGCAGGGCCCCTAGAAAAAGAGGCTGTTGGAAATGTGGAAAGGAAG
GACACCAAATGAAAGA---TTGCACT------GAAAGACAA------GCTAAT
>JF683751/B/CY/2007/CY199
ATGCAAAGAGGCAAT------------------TT------TAAG---AACCAAAGAAAG---C---CTATTAAATGTTT
CAATTGTGGCAAAGAGGGGCACATAGCCAAAAATTGCAGGGCCCCTAGAAAAAGGGGCTGTTGGAAATGTGGAAAGGAAG
GACACCAAATGAAAGA---TTGTACT------GAGAGACAG------GCAAAT
>JF683753/B/CY/2007/CY201
ATGCAGAGAGGCAAT------------------TT------TAGG---AACCAAAGAAAA---A---TTGTTAAGTGTTT
CAATTGTGGCAAAGATGGGCACATAGCCAAAAATTGCAGGGCCCCTAGAAAAAAGGGCTGTTGGAAATGCGGAAGGGAAG
GACACCAAATGAAAGA---CTGTACT------GAGAGACAG------GCTAAT
>JF683754/B/CY/2007/CY202
ATGCAAAGAGGCAAT------------------TT------TAAG---AACCAAAGAAAG---A---TTGTTAAGTGTTT
CAATTGTGGCAGAGAAGGGCACATAGCTAGAAATTGCAAGGCCCCTAGGAAAAAGGGCTGTTGGAAATGTGGAAAGGAAG
GACACCAAATGAAAGA---TTGTACT------GAAAGACAG------GCTAAT
>JF683756/B/CY/2007/CY204
ATGCAGAAAGGCAAT------------------TT------TAGG---AACCAAAGAAAA---C---CTGTTAAGTGTTT
CAATTGTGGCAAAGAAGGGCACATAGCCAGAAATTGCAAGGCCCCTAGGAAAAAGGGCTGTTGGAAGTGTGGGAGGGAAG
GACACCAAATGAAAGA---TTGTACT------GAGAGACAG------GCTAAT
>JF683764/B/CY/2007/CY214
ATGCAGAAAGGCAAT------------------TT------TAGG---AACCAAAGAAAA---A---CTGTTAAGTGTTT
CAATTGTGGCAAAGAGGGGCACATAGCCAAAAATTGCAGGGCCCCTAGGAAAAAGGGTTGTTGGAAATGTGGAAAGGAAG
GACATCAAATGAAAGA---TTGCACT------GAGAGACAG------GCTAAT
>JF683765/B/CY/2007/CY216
ATGCAGAAAGGTAAT------------------TT------TAGG---AACCAAAGAAAA---A---TGGTTAAGTGTTT
CAACTGTGGCAAAGAGGGACACATAGCCAGAAATTGCAGGGCCCCTAGAAAAAAGGGCTGTTGGAAATGTGGAAAGGAAG
GACATCAAATGAAAGA---TTGTACT------GAGAGACAG------GCTAAT
>JF683769/B/CY/2008/CY220
ATGCAGAGAGGCAAT------------------TT------TAAG---AACCAAAGAAAG---A---CAGTTAAGTGCTT
CAATTGTGGCAAAGAAGGCCACATAGCCAGAAATTGCAGGGCACCTAGGAAAAGGGGTTGTTGGAAATGTGGAAAGGAAG
GACACCAAATGAAAGA---GTGCACT------GAGAGACAG------GCTAAT
>JF683773/B/CY/2008/CY224
ATGCAGAGGGGCAAT------------------TA------TAGG---AACCAAAGAAAA---A---CTATTAAGTGTTT
CAATTGTGGCAAAGAAGGGCACCTAGCCAAAAATTGCAGGGCCCCTAGGAAAAAGGGTTGTTGGAAATGTGGAAAAGAAG
GACACCAAATGAAAGA---TTGTACT------GAGAGACAG------GCTAAT
>JF683775/B/CY/2008/CY226
ATGCAGAGAGGCAAT------------------TT------TAGG---AACCAAAGAAAG---A---CAGTTAAGTGTTT
CAATTGTGGCAAAGAAGGACACATAGCCAGAAATTGCAGGGCCCCTAGAAAAAGAGGCTGTTGGAAATGTGGAAAGGAAG
GACACCAAATGAAAGA---TTGTACT------GAGAGACAG------GCTAAT
>JF683778/B/CY/2008/CY229
ATGCAGAGAGGCAAT------------------TT------TAGG---AGCCCAAGAAAA---G---GTGTTAAGTGTTT
CAATTGTGGCAAAGAGGGGCACATAGCCAGAAATTGCAAGGCCCCTAGAAAAAGGGGCTGTTGGAAATGTGGAAAGGAAG
GACACCAAATGAAAGA---TTGTACT------GAAAGACAG------GCTAAT
>JF683781/B/CY/2008/CY232
GTACAAAGAGGCAAT------------------TT------TAGA---AACCAAAGAAAG---A---CTATTAAATGTTT
CAATTGTGGTAAAGAAGGGCATATAGCCAAAAATTGCAGGGCCCCTAGGAGGAAGGGCTGTTGGAAATGTGGAAAGGAAG
GACACCAAATGAAGGA---TTGTACT------GAGAGACAG------GCTAAT
>JF683784/B/CY/2008/CY237
ATGCAGAGAGGCAAT------------------TT------TAGG---AACCAAAGAAAG---C---CTGTTAAATGTTT
CAATTGTGGCAAAGAAGGGCACATAGCCAAAAATTGCAGGGCCCCTAGGAAAAAGGGCTGTTGGAAATGCGGAAGGGAAG
GACACCAAATGAAAGA---TTGTACT------GAGAGACAG------GCTAAT
>JF683785/B/CY/2008/CY238
ATGCAGAGAGGCAAT------------------TT------TAAG---AACCAAAGAAAG---A---CTGTTAAGTGTTT
CAATTGTGGCAAAGAAGGCCACGTAGCCAGAAATTGCAGGGCCCCTAGAAAAAGAGGCTGTTGGAAATGTGGAAAGGAAG
GACATCAAATGAAAGA---TTGCACT------GAGAGACAG------GCTAAT
>JF683787/B/CY/2009/CY241
ATGCAGAAAAGCAAT------------------TT------TAGG---GGCCAAAGAAAG---G---TTGTTAAGTGTTT
CAATTGTGGCAGAGAAGGGCACATAGCCAGAAATTGCAAAGCTCCTAGGAAAAAGGGCTGTTGGAAATGTGGTAAGGAAG
GACACCAAATGAAAGA---TTGTACT------GAGAGACAG------GCTAAT
>JF683788/B/CY/2009/CY242
ATGCAGAAAGGCTAT------------------GT------TAAG---AACCAAAGAAAG---A---TTGTTAAATGTTT
CAATTGTGGCAAAGAAGGACACATAGCCAGGAATTGCAGAGCTCCTAGGAAAAAGGGCTGTTGGAAATGTGGAAAGGAAG
GACACCAAATGAAAGA---TTGTACT------GAGAGACAG------GCTAAT
>JF683790/B/CY/2009/CY244
ATGCAGAGAGGCAAT------------------TT------TAGG---AACCAAAGAAAA---C---CTGTTAAGTGTTT
CAATTGTGGTAAAGAAGGCCACATAGCCAGAAATTGCAGGGCCCCTAGAAAAAGGGGCTGTTGGAAATGTGGAAAGGAAG
GACATCAAATGAAAGA---TTGTACT------GAGAGACAG------GCTAAT
>JF683791/B/CY/2009/CY246
ATGCAGAAAGGTAAT------------------TT------TAGG---AACCAAAGAAAG---A---CAGTTAAGTGTTT
CAACTGTGGCAAAGAGGGACACATAGCCAGAAATTGCAGGGCCCCTAGAAAAAAGGGCTGTTGGAAATGTGGGAAGGAAG
GACATCAAATGAAAGA---TTGTACT------GAGAGACAG------GCTAAT
>JF683793/B/CY/2009/CY250
ATGCAGAGAGGCAAT------------------TT------TAGA---AACCAAAGAAAG---A---TTGTTAAGTGTTT
CAATTGTGGCAAAGATGGGCATATAGCCAAAAATTGCAGGGCCCCTAGGAAAAAGGGCTGTTGGAAATGTGGAAAGGAAG
GACATCAAATGAAAGA---CTGTAAT------GAGAGACAG------GCTAAT
>JF683794/B/CY/2009/CY251
ATGCAGAGGGGCAAT------------------GT------TAGA---AACCAAAGAAAG---A---CTGTTAAATGTTT
CAATTGTGGCAGAGAAGGGCACATAGCCAAAAATTGCAGGGCCCCTAGAAGAAAGGGCTGTTGGAAATGTGGAAGAGAGG
GACACCAAATGAAGGA---TTGTACT------GAAAGACAG------GCTAAT
>JF683796/B/CY/2009/CY253
ATGCAGAGAGGCAAT------------------TT------TAAG---AATCAAAGAAGG---A---TTGTTAAGTGTTT
CAATTGTGGCAGAGAAGGACACATAGCCAGAAATTGTAAGGCCCCTAGGAAAAAGGGCTGTTGGAAATGTGGAAAAGAAG
GACACCAAATGAAAGA---TTGTACT------GAGAGACAG------GCTAAT
>JF683797/B/CY/2009/CY254
ATGCAGAAAGGCAAT------------------TT------TAGA---AACCAAAGAAAG---A---CTGTTAAGTGTTT
CAATTGTGGCAGAGAAGGGCACATAGCCAGAAATTGCAGGGCCCCTAGGAAAAAGGGCTGTTGGAAATGTGGACAGGAAG
GACACCAAATGAAAGA---TTGTACT------GAGAGACAG------GCTAAT
>JF683801/B/CY/2009/CY258
ATGCAGAGAGGCAAT------------------TT------TAAG---AAACAAAGAAAG---A---CTGTTAAGTGTTT
CAATTGTGGCAAAGAAGGGCACATAGCCAGAAATTGCAGGGCCCCCAGGAAAAAGGGCTGCTGGAAATGTGGAAAGGAAG
GACACCAAATGAAAGA---ATGTACT------GAGAGACAG------GCTAAT
>JF683804/B/CY/2009/CY262
ATGCAGAAAGGCAAT------------------TT------TAGG---AACCAAAGAAGG---A---TTGTTAAGTGTTT
TAATTGTGGCAAAGAGGGGCACATAGCCAAAAATTGCAGGGCTCCTAGGAAAAAGGGCTGTTGGAAATGTGGAAAGGAAG
GACACCAAATGAAAGA---TTGCACT------GAGAGACAG------GCTAAT
>JF683805/B/CY/2009/CY263
AGCCAAAAAGGCAAT------------------TT------TGGG---AACCAAAGAAAG---C---GTGTTAAGTGTTT
CAATTCAGGCAAAACAGGCCACATATCCAGAAATTGCAGGAAAAATAGGAAAAAGGAATGTTGGAAATGTGGGCAGGAAG
GACACCAAATGAAAGA---TTGTCAG------GAGAGTCAG------GCTAAT
>JF683807/B/CY/2009/CY266
ATGCAGAGAGGCAAT------------------TT------TAGG---GATAAAAGAAAA---C---CTATTAAGTGTTT
CAACTGTGGCAAAGAGGGACACCTAGCCAGAAATTGCAGGGCCCCTAGAAGAAAGGGCTGTTGGAAGTGTGGAAAAGAAG
GACACCAACTGAAAGA---TTGTACT------GAAAGACAG------GCTAAT
>JF683808/B/CY/2009/CY267
ATGCAGAAAGGCAAT------------------TT------TAGG---AACCAAAGAAAG---A---CAGTTAAGTGTTT
CAACTGTGGCAAAGAGGGACACATAGCCAGAAATTGCAGGGCCCCTAGAAAAAAGGGCTGTTGGAAATGTGGAAAGGAAG
GACATCAAATGAAAGA---TTGTACT------GAGAGACAG------GCAAAT
>JF683809/B/CY/2009/CY268
ATGCAGAAGGGCAAT------------------TT------TAGA---AACCAAAGAAAG---A---CTATTAAATGTTT
TAATTGTGGCAAAGAAGGGCACCTAGCCAGAAATTGCAGGGCCCCTAGGAAAAAGGGCTGTTGGAAATGTGGAAGGGAAG
GACACCAAATGAAAGA---TTGTACT------GAGAGACAG------GCTAAT
>JF689852/B/US/2005/05US_SAJ_NVS12
ATGCAGAAAGGCAAT------------------TT------TAGG---AACCAAAGAAAG---A---CTGTTAAGTGTTT
CAATTGTGGCAAAGAAGGGCACATAGCCAGAAATTGCAGGGCCCCTAGAAAAAGGGGCTGTTGGAAATGTGGAAAGGAAG
GACACCAAATGAAAGA---TTGTACT------GAGAGACAG------GCTAAT
>JF689854/B/US/2005/05US_SAJ_NVS16
ATGCAGAGAGGTAAT------------------TT------AAGG---AACCAAAGAAAA---A---TTGTTAAGTGCTT
CAATTGTGGCAAAGAAGGGCACATAGCCAGAAATTGCAGGGCCCCTAGGAAAAAGGGCTGTTGGAAATGTGGAAAAGAAG
GACACCAAATGAAAGA---TTGTACT------GAGAGACAG------GCTAAT
>JF689856/B/US/2005/05US_SAJ_NVS3
ATGCAGAGAGGCAAT------------------TT------TAGG---ACCCAAAGAAAG---A---CTGTTAAGTGTTT
CAATTGTGGCAGAGAAGGGCACATAGCCAAAAATTGCAGGGCACCTAGGAAAAGGGGTTGTTGGAAATGTGGAAAGGAAG
GACACCAAATGAAAGA---TTGTACT------GAAAGACAG------GCTAAT
>JF689857/B/US/2005/05US_SAJ_NVS5
ATGCAGAGAGGCAAT------------------TT------TAGG---AACCAAAGAAAG---G---TTGTTAAGTGTTT
CAATTGTGGCAAAGAAGGGCACATAGCAAAAAATTGCAGAGCCCCTAGGAAAAGGGGCTGTTGGAAATGTGGAAAGGAAG
GACACCAAATGAAAGA---TTGTACT------GAGAGACAG------GCTAAT
>JF689859/B/US/2005/05US_SAJ_NVS8
GTGCAGAGAGGCAAT------------------TT------TAGG---AACCAAAGAAAG---A---TTGTTAAGTGCTT
CAATTGTGGCAAAGAAGGGCACATAGCCAGAAATTGCAGGGCCCCTAGGAAAAAGGGCTGTTGGAAATGTGGAAAGGAAG
GACACCAAATGAAAGA---TTGTACT------GAGAGACAG------GCTAAT
>JF689860/B/US/2005/05US_SAJ_NVS9
ATGCAGAGAGGCAAC------------------TT------TAGG---AACCAAAGAAAG---A---TTATTAAGTGTTT
CAATTGTGGCAAAGAAGGGCACATAGCCAAAAATTGCAAGGCCCCTAGGAAAAGGGGCTGTTGGAAATGTGGACAGGAAG
GACATCAAATGAAAGA---CTGTACT------CAGAGACAG------GCTAAT
>JF689862/B/US/2006/06US_SAJ_C164_SC
ATGCAGAGGGGCAAT------------------TT------TAGG---AACCAAAGAAAG---A---CTGTTAAATGTTT
CAATTGTGGCAAAGAAGGGCACATAGCCAGAAATTGCAGGGCCCCTAGGAAAAAGGGCTGTTGGAAGTGTGGACAGGAAG
GACACCAAATGAAAGA---TTGTATT------GAGAGACAA------GCTAAT
>JF689863/B/US/2006/06US_SAJ_C165_TJ
ATGCAAAGAGGCAAT------------------TT------TAGG---AATCAAAGAAAG---A---CTGTTAAGTGCTT
CAATTGTGGCAAAGAAGGGCATATAGCCAAAAATTGCAGGGCCCCTAGGAAGAAGGGATGTTGGAAGTGTGGAAAGGAAG
GACACCAAATGAAAGA---GTGTACT------GAGAGGCAG------GCTAAT
>JF689864/B/US/2006/06US_SAJ_C166_SG
ATGCAGAGAGGCAAT------------------TT------TAGG---AACCAAAGAAAG---A---CTGTTAAGTGTTT
CAATTGTGGCAAAGAAGGGCACATAGCCAAAAATTGCAGGGCCCCAAGAAAAAAGGGCTGTTGGAAATGTGGAAAGGAAG
GACATCAAATGAAAGA---CTGTATT------GAGAGACAG------GCTAAT
>JF689865/B/US/2006/06US_SAJ_C167_LH
ATGCAGAAAGGCAAC------------------TT------TAGA---AACCAAAGAAAG---C---CTGTTAAGTGCTT
CAATTGTGGCAAAGTAGGGCACATAGCCAGAAATTGCAGAGCCCCTAGGAAAAGGGGCTGCTGGAAATGTGGAAAGGAAG
GACACCAAATGAAAGA---GTGTACT------GAGGGACAG------GCTAAT
>JF689866/B/US/2006/06US_SAJ_C168_LS
ATGCAGAGAGGCAAT------------------TT------TAAG---AATCAAAGAAAA---A---CTGTTAAGTGCTT
CAACTGTGGCAAAGAAGGGCATATAGCTAGAAATTGCAGGGCCCCTAGGAAAAAGGGCTGTTGGAAATGTGGAAAAGAAG
GACACCAAATGAAAGA---TTGCACT------GAGAGACAG------GCTAAT
>JF689867/B/US/2006/06US_SAJ_C169_JS
ATGCAGAAAGGTAAT------------------TT------CAGG---AACCAAAGAAAG---A---CTGTTAAGTGTTT
CAATTGTGGCAAAGAAGGGCATATAGCCAGAAATTGCAGGGCCCCTAGAAAAAGGGGCTGTTGGAAATGTGGAAAGGAAG
GACACCAAATGAAAGA---TTGTACT------GAGAGACAG------GCTAAT
>JF689870/B/US/2006/06US_SAJ_NVS22
ATGCAGAAAGGCAAT------------------TT------CAGG---AACCAAAGAAAG---A---CTGTTAAGTGTTT
CAATTGCGGCAAAGAAGGGCACCTAGCCAAAAATTGCAGGGCCCCTAGGAAAAGGGGCTGTTGGAAATGTGGAAAGGAAG
GACACCAAATGAAAGA---TTGTAAT------GAGAGACAG------GCTAAT
>JF689871/B/US/2006/06US_SAJ_NVS23
ATGCAGAGAGGTAAT------------------TT------TAGG---AACCAAAGAAAG---A---CTGTTAAGTGTTT
CAATTGTGGCAAAGAAGGGCACATAGCCAGAAATTGCAGGGCCCCTAGGAAAAAGGGCTGTTGGAAATGTGGAAAGGAAG
GACACCAAATGAAAGA---GTGTACT------GAGAGACAG------GCTAAT
>JF689872/B/US/2006/06US_SAJ_NVS27
ATGCAGAGGGGCAAT------------------TT------TAGG---AGACAAAGAAAG---A---TTGTTAAGTGTTT
CAATTGTGGCAAAGAAGGGCACATAGCTAGAAATTGCAAGGCCCCTAGGAAAAGGGGCTGTTGGAAATGTGGAAAGGAAG
GACACCAAATGAAAGA---TTGCACT------GAGAGACAG------GCTAAT
>JF689873/B/US/2006/06US_SAJ_NVS31
ATGCAGAGAGGCAAT------------------TT------TAGA---AACCAAAGAAAG---A---TTGTTAAGTGTTT
CAATTGTGGCAAAGAGGGGCACATAGCCAAAAATTGCAGGGCCCCTAGGAAAAGGGGCTGTTGGAAATGTGGAAAGGAAG
GACACCAAATGAAAGA---GTGTACT------GAGAGACAG------GCTAAT
>JF689874/B/US/2006/06US_SAJ_NVS32
ATGCAGAAAGGCAAT------------------TT------TAGG---AACCAAGGAAAA---A---TTATTAAGTGTTT
CAATTGTGGCAGAGTAGGGCACATAGCCAGAAATTGCAGGGCCCCTAGGAAAAGAGGCTGTTGGAAATGTGGAAAAGAAG
GACATCAAATGAAAGA---GTGCACT------GAAAAACAG------GCTAAT
>JF689875/B/US/2006/06US_SAJ_NVS35
ATGCAGAAAGGCAAT------------------TT------TAGA---AACCAAAGAAAG---G---CTGTTAAGTGTTT
CAACTGTGGCAAAGAAGGGCACATAGCCAGAAATTGCAGGGCCCCTAGGAAAAGGGGCTGTTGGAAATGTGGAAAGGAAG
GACACCAAATGAAAGA---TTGTACT------GAGAGACAG------GCTAAT
>JF689876/B/US/2006/06US_SAJ_NVS39
ATGCAGAAAGGCAAT------------------TT------TAGG---AACCAAAGAAAG---A---CTGTTAAGTGTTT
CAATTGTGGCAAAGAAGGGCACATAGCCAGAAATTGCAGGGCTCCTAGGAAAAGGGGCTGTTGGAAATGTGGACAGGAAG
GACACCAGATGAAAGA---TTGTACT------GAGAGACAG------GCTAAT
>JF689877/B/US/2007/07US_SAJ_C154
ATGCAGAAAGGCAAT------------------TT------TAAG---AACCAAAGAAAA---A---CTGTTAAGTGCTT
CAATTGTGGCAAAGAAGGGCACATAGCCAGAAATTGCAAGGCCCCTAGGAGAAAGGGCTGTTGGAAATGTGGACAGGAAG
GACACCAAATGAAAGA---TTGTACA------GGAAGACAG------GCTAAT
>JF689879/B/US/2007/07US_SAJ_C156
ATGCAGCGGGGCAAT------------------TT------TAGG---AACCAAAGAAAG---A---TCGTTAAGTGTTT
CAATTGTGGCAAAGAAGGACACATAGCCAAAAATTGCAGGGCCCCTAGAAAAAGAGGCTGTTGGAAATGTGGAAAGGAAG
GACACCAAATGAAGGA---TTGTACT------GAGAGACAG------GCTAAT
>JF689883/B/US/2007/07US_SAJ_C161_H1
ATGCAGAAAGGTAAT------------------TT------CAGG---AACCAAAGAAAA---A---CTGTTAAGTGTTT
CAATTGTGGCAAAGATGGGCACATAGCCAGAAATTGCAGGGCCCCTAGAAAAAAGGGCTGTTGGAAATGTGGAAAGGAAG
GACACCAAATGAAAGA---TTGTGAT------GAGAGACAG------GCTAAT
>JF689884/B/US/2007/07US_SAJ_C162_H2
ATGCAGAAAGGCAAT------------------TT------TAGA---AACCAAAGAAAG---C---CTGTTAAGTGTTT
CAATTGTGGCAAAGTAGGGCACATAGCCAGAAATTGCAGGGCCCCTAGGAAAAGGGGCTGCTGGAAATGTGGAAAGGAAG
GACACCAAATGAAAGA---GTGTACT------GAGGGACAG------GCTAAT
>JF689885/B/US/2007/07US_SAJ_C163_H3
ATGCAAAGAAGCAAT------------------TT------TAGG---AACCAAAGAAAA---C---CTGTTAAGTGCTT
CAATTGTGGCAAAGAGGGGCACATAGCTAGAAATTGCAGGGCCCCTAGGAAAAAGGGCTGTTGGAAATGTGGAAGGGAAG
GACATCAAATGAAAGA---TTGTACT------GAGAGACAG------GCTAAT
>JF689886/B/US/2007/07US_SAJ_C166_MS
ATGCAGAAAGGTAAA------------------TT------TGGG---GGCCCAAAAAGA---A---CTGTTAAGTGCTT
CAATTGTGGTAAAGAAGGGCACATAGCCAGAAATTGTAGGGCTCCTAGAAAAAAGGGCTGTTGGAAATGTGGAAGGGAAG
GACATCAAATGAAAGA---TTGTACT------GAGAGACAG------GCTAAT
>JF689887/B/US/2007/07US_SAJ_C200
ATGCAGAGAGGCAAT------------------TT------TAGA---AACCAAAGAAAG---A---YTGTTAAGTGCTT
CAATTGTGGCAAAGAAGGGCACATAGCCAGAAATTGCAAGGCCCCTAGGAAAAAGGGCTGTTGGAAATGTGGAAGGGAAG
GACACCARATGAAAGA---TTGTACT------GAGAGACAG------GCTAAT
>JF689889/B/US/2007/07US_SAJ_NVS42
GTGCAGAAAGGCAAT------------------TT------TAGA---AACCAAAGAAAA---A---TTGTTAAATGTTT
CAATTGTGGCAAAGTAGGGCACATAGCCAAACATTGCAGGGCCCCTAGAAAAAGGGGCTGTTGGAAATGTGGACAGGAAG
GACATCAGATGAAAGA---TTGTACT------GAGAGACAG------GCTAAT
>JF689890/B/US/2007/07US_SAJ_NVS48
ATGCAGAAAGGCAAT------------------TT------TAGG---AACCAAAGAAAG---A---CTGTTAAGTGTTT
CAATTGTGGCAAAGAAGGGCACATAGCCAGAAATTGCAGGGCTCCTAGGAAAAGGGGCTGTTGGAAATGTGGAAAGGAAG
GACACCAAATGAAAGA---TTGTACT------GAGAGACAG------GCTAAT
>JF689892/B/US/2007/07US_SAJ_NVS54
ATGCAGAAAGGCAAT------------------TT------TAGG---AACCAAAGAAAG---A---CTGTTAAGTGTTT
CAATTGTGGCAAAGAAGGGCATATAGCTAGAAATTGCAGGGCCCCAAGGAAAAGAGGCTGTTGGAAATGTGGACAGGAAG
GGCACCAAATGAAAGA---TTGTACT------GAGAGACAG------GCTAAT
>JF689894/B/US/2008/08US_SAJ_C202
ATGCAGAAAGGCAAT------------------TT------TAGG---GACCAAAGAAAG---A---CTGTTAAGTGTTT
CAATTGTGGCAAGGGAGGGCACATAGCCAGAAATTGCAGGGCCCCTAGGAAAAAGGGCTGTTGGAAATGTGGAAAGGAAG
GACACCAAATGAAAGA---TTGTACT------GAAAGACAG------GCTAAT
>JF689895/B/US/2008/08US_SAJ_C203
ATGCAGAGAGGCAAT------------------TT------TAGG---AACCAAAGAAGA---A---CTGTTAAATGTTT
CAATTGTGGCAAAGAAGGACATATAGCCAGAAATTGCAGGGCCCCTAGGAAAAAGGGCTGTTGGAAATGTGGAAAGGAAG
GACACCAGATGAAAGA---TTGTACT------GAGAGACAG------GCTAAT
>JF689896/B/US/2008/08US_SAJ_C204
ATGCAGAAAGGCAAT------------------TT------TAGG---AGCCAAAGAAAG---A---ATGTTAAGTGTTT
CAATTGTGGCAAAGAAGGGCACATAGCCAAAAATTGCAGGGCCCCTAGGAAAAGGGGCTGTTGGAAATGTGGAAAGGAAG
GACACCAAATGAGAGA---TTGTACT------GAGAGGCAG------GCTAAT
>JF689897/B/US/2008/08US_SAJ_C205
ATGCAGAGAGGCAAT------------------TT------TAAG---AACCAAAGAAAA---A---CTGTTAAGTGTTT
CAATTGTGGCAAAGAAGGGCACATAGCCAGAAATTGCAGGGCCCCTAGAAAAAAGGGCTGTTGGAAATGTGGAAAGGAAG
GACATCAAATGAAAGA---GTGCACA------GAAAGACAG------GCTAAT
>JF932470/B/CN/2007/AH070017
ATGCAGAGAGGCAAC------------------TT------TAGG---AACCAAAGAAAG---A---TTGTCAAGTGTTT
CAATTGTGGCAAAGAAGGGCACATAGCCAAAAATTGCAGGGCCCCTAGAAAAAAGGGCTGTTGGAAATGTGGAAAGGAAG
GACACCAAATGAAGGA---TTGTACT------GAAAGACAG------GCTAAT
>JF932471/B/CN/2007/AH070018
ATGCAGAGAGGCAAT------------------TT------TAGG---AACCAAAAAAAG---A---CTGTCAAGTGTTT
CAATTGTGGCAAAGAAGGGCACATAGCCAAAAATTGTAGGGCCCCTAGAAAAAAGGGCTGTTGGAAATGTGGAAAGGAAG
GACACCAAATGAAGGA---TTGTATT------GAGAGACAG------GCTAAT
>JF932473/B/CN/2007/BJ070030
ATGCAGAGAGGCAAT------------------TT------TAGG---AACCAGAGAAAG---A---TTGTCAAGTGTTT
CAATTGTGGCAGAGAAGGGCACATAGCCAAAAATTGCAGGGCCCCTAGGAAAAAGGGCTGTTGGAAATGTGGAAAAGAAG
GACACCAAATGAAGGA---TTGTACT------GAGAGACAG------GCTAAT
>JF932474/B/CN/2007/CBJC261
ATGCAGGGAGGCAAT------------------TT------TAGG---AACCAAAGAAAG---A---TTGTCAAGTGTTT
CAATTGTGGCAGAGAGGGGCACATAGCCAAAAATTGCAGGGCCCCTAGAAAAAAGGGCTGTTGGAAATGTGGAAGGGAAG
GACACCAAATGAAGGA---TTGTACT------GAGAGACAG------GCTAAT
>JF932475/B/CN/2007/CBJC392
ATGCAGAGAGGCAAT------------------TT------TAGG---AACCAAAGAAAG---A---CTGTCAAGTGTTT
CAATTGTGGCAAAGAAGGGCACATAGCCAGAAATTGCAGGGCCCCTAGGAAAAAGGGCTGTTGGAAATGTGGAAAAGAAG
GACACCAAATGAAGGA---TTGTACT------GGGGGACAG------GCTAAT
>JF932478/B/CN/2008/CBJC476
ATGCAGAAAGGTAAT------------------TT------TAGG---AGTCAAAGAAAG---A---CTGTCAAGTGTTT
CAACTGTGGCAGAGAAGGGCACATAGCCAGAAATTGCAGGGCCCCTAGGAAAAAGGGCTGTTGGAAATGTGGACAGGAAG
GACACCAAATGAAGGA---TTGTACT------GAGAGACAG------GCTAAT
>JF932479/B/CN/2008/CBJC489
ATGCAGAGAGGCAAT------------------TT------TAGG---AACCAGAGAAAG---A---CTGTCAAGTGTTT
CAATTGTGGCAAAGAAGGGCATGTAGCCAGAAATTGCAAGGCCCCTAGGAAAAAGGGCTGTTGGAAATGTGGAAAGGAAG
GACATCAAATGAAGGA---TTGTACT------GAGAGACAG------GCTAAT
>JF932480/B/CN/2008/CBJC500
ATGCAGAGAGGAAAT------------------TT------TAAG---AACCAAAGAAAG---G---CTGTCAAATGTTT
CAATTGTGGCAAAGAGGGGCACATAGCCAGAAATTGCAGAGCCCCTAGGAAAAAGGGCTGTTGGAAGTGTGGAAGGGAAG
GACACCAAATGAAGGA---TTGTACT------GAGAGACAG------GCTAAT
>JF932482/B/CN/2006/CC056
ATGCAGAGAGGCAAT------------------TT------TAGA---AACCAAAGAAAG---A---CTGTCAAGTGTTT
CAATTGTGGCAAAGAAGGGCACATAGCCAGAAATTGCAGGGCCCCTAGAAAAAAGGGCTGTTGGAAATGTGGAAAGGAAG
GACACCAAATGAAGGA---TTGTACT------GAGAGACAG------GCTAAT
>JF932483/B/CN/2007/FJ070016
ATGCAGAGAGGCAAT------------------TT------TAGG---AACCAAAGAAAG---A---CTGTCAAGTGTTT
CAATTGTGGCAAAGAAGGGCACATAGCCAAAAATTGCAGGGCCCCTAGGAAAAAAGGCTGTTGGAAATGTGGAAAGGAAG
GACACCAAATGAAGGA---TTGTACT------GAGAGACAG------GCTAAT
>JF932484/B/CN/2007/GS070017
ATGCAGAGAGGCAAT------------------TT------TAGA---AACCAGAGAAAG---C---CTGTTAAGTGTTT
CAATTGTGGCAAGGAAGGGCACATAGCCAAGAATTGCAGGGCCCCTAGGAAAAAGGGCTGTTGGAAATGTGGAAAAGAAG
GACACCAATTGAAGGA---TTGTACT------GAAAGACAG------GCTAAT
>JF932485/B/CN/2007/GZ070002
ATGCAGAGAGGCAAT------------------TT------TAGG---AACCAAAGAAAG---A---CTGTCAAGTGTTT
CAATTGTGGCAGAGAGGGGCACATAGCCAAAAATTGCAGGGCCCCTAGGAAAAAGGGCTGTTGGAAATGTGGAAAGGAAG
GACACCAAATGAAGGA---TTGTACT------GAGAGACAG------GCTAAT
>JF932486/B/CN/2007/GZ070030
ATGCAGAGAGGCAAT------------------TT------TAGG---CCCCAAAGAAGG---A---TTGTCAAGTGTTT
CAATTGTGGCAAAGAGGGGCACATAGCCAAAAATTGCAAGGCCCCTAGGAAAAAGGGCTGTTGGAAATGTGGAAGGGAAG
GACACCAAATGAAGGA---TTGCACT------GAGAGACAG------GCTAAT
>JF932487/B/CN/2007/HB070006
ATGCAAAGAGGCAAT------------------TT------TAGG---AACCAAAGAAAG---A---TTGTCAAGTGTTT
CAATTGTGGCAAAGAAGGGCACATAGCAAAAAATTGCAGGGCCCCTAGGAAAAAGGGCTGTTGGAAGTGTGGAAAGGAAG
GACACCAAATGAAGGA---TTGTACT------GAGAGACAG------GCTAAT
>JF932488/B/CN/2007/HB070022
ATGCAGAGAGGCAAT------------------TT------TAGG---AACCAAAGAAAG---A---TTGTCAAGTGTTT
CAATTGTGGCAAAGACGGGCACATAGCCAAAAATTGCAGAGCCCCTAGGAAAAAGGGCTGTTGGAAATGTGGAAAGGAAG
GACACCAAATGAAGGA---TTGTACT------GAGAGACAG------GCTAAT
>JF932489/B/CN/2007/HB070035
ATGCAGAGAGGCAAT------------------TT------TAAG---AACCAAAGAAAG---A---CTGTCAAGTGTTT
CAATTGTGGCAAAGAAGGGCACATAGCCAGAAATTGCAGGGCCCCTAGAAAAAAGGGCTGTTGGAAATGTGGAAAGGAAG
GACACCAAATGAAGGA---TTGTATT------GAGAGACAG------GCTAAT
>JF932490/B/CN/2007/JL070038
ATGCAGAGAGGCAAT------------------TT------TAGG---AACCAGAGAAAG---A---CTGTCAAGTGTTT
CAATTGTGGCAAAGAAGGACACATAGCCAAAAACTGCAGGGCCCCTAGGAAAAAGGGCTGTTGGAAATGTGGAAAGGAAG
GACACCAAATGAAGGA---CTGTATT------GAGAGACAG------GCTAAT
>JF932491/B/CN/2007/JS070389
ATGCAGAGAGGCAAT------------------TG------TAGG---AACCAAAGAAAG---A---TTATCAAGTGTTT
TAATTGTGGCAAAGAAGGGCACCTAGCCAAAAATTGCAGGGCCCCTAGGAAAAAGGGATGTTGGAAATGTGGAAAGGAAG
GACACCAAATGAAGGA---TTGTACT------GAGAGACAG------GCTAAT
>JF932494/B/CN/2009/YN09P0014
ATGCAGAAAGGCAAT------------------TT------TAGG---AACCCAAGAAAG---A---TTGTCAAGTGTTT
CAATTGTGGCAAAGAAGGGCACATAGCCAGAAATTGCAGGGCTCCTAGGAAAAAGGGCTGTTGGAAATGTGGAAAGGAAG
GACACCAAATGAAAGA---TTGTACA------GAGAGACAG------GCTAAT
>JF932498/B/CN/2008/cbjc468
ATGCAGAGAGGCAAT------------------TT------TAGG---AACCAAAGAAAA---A---CTGTTAAGTGTTT
CAATTGTGGCAAAGAAGGGCACATAGCCAAAAATTGCAGGGCCCCTAGGAAAAAGGGCTGCTGGAAATGTGGAAAGGAAG
GACACCAAATGAAGGA---TTGTACT------GAGAGACAG------GCTAAT
>JF932499/B/CN/2007/hb070025
ATGCAGAGAGGCAAT------------------TT------TAGG---AACCAAAGAAAG---A---CTGTCAAGTGTTT
TAATTGTGGCAAAAAAGGGCACATAGCCAGAAATTGCAGGACCCCTAGGAAAAAGGGCTGTTGGAAATGTGGAAAGGAAG
GACACCAAATGAAGGA---TTGTACT------GAGAGACAG------GCTAAT
>JF932500/B/CN/2007/hen1345
ATGCAGAGAGGCAAT------------------TT------TAGG---AACCAAAGAAAG---C---CTGTCAAGTGTTT
CAATTGTGGCAAAGAAGGGCACATAGCCAAAAATTGCAGGGCCCCTAGGAAAAAGGGCTGTTGGAAATGTGGAAAGGAAG
GACACCAAATGAAGGA---TTGTACT------GAGAGACAG------GCTAAT
>JN024100/B/US/2004/USPI83747EI6y04121pcWG2B5
ATGCAGAAAGGTAAT------------------TT------TAGG---AACCAAAGAAAG---A---CTGTTAAGTGTTT
CAATTGCGGCAAGGATGGACACATAGCCAAAAATTGCAGGGCCCCTAGGAAAAAGGGCTGTTGGAAATGTGGAAAGGAAG
GACACCAAATGAAAGA---TTGTACT------GAGAGGCAG------GCTAAT
>JN024101/B/US/2004/USPI83747EI6y04121pcWG2B1
ATGCAGAAAGGTAAT------------------TT------TAGG---AACCAAAGAAAG---A---CTGTTAAGTGTTT
CAATTGTGGCAAGGATGGACACATAGCCAAAAATTGCAGGGCCCCTAGGAAAAAGGGCTGTTGGAAATGTGGAAAGGAAG
GACACCAAATGAAAGA---TTGTACT------GAGAGGCAG------GCTAAT
>JN024103/B/US/2004/USPI83747EI6y04121pcWG2B7
ATGCAGAAAGGTAAT------------------TT------TAGG---AACCAAAGAAAG---A---CTGTTAAGTGTTT
CAATTGTGGCAAGGATGGACACATAGCCAAAAATTGCAGGGCCCCTAGGAAAAAGGGCTGTTGGAAATGTGGAAAGGAAG
GACACCAAATGAAAGA---TTGTACT------GAGAGGCAG------GCTAAT
>JN024104/B/US/2004/USPI83747EI6y04121pcWG2B8
ATGCAGAAAGGTAAT------------------TT------TAGG---AACCAAAGAAAG---A---CTGTTAAGTGTTT
CAATTGTGGCAAGGATGGACACATAGCCAAAAATTGCAGGGCCCCTAGGAAAAAGGGCTGTTGGAAATGTGGAAAGGAAG
GACACCAAATGAAAGA---TTGTACT------GAGAGGCAG------GCTAAT
>JN024105/B/US/2004/USPI83747EI6y04121pcWG2B10
ATGCAGAAAGGTAAT------------------TT------TAGG---AACCAAAGAAAG---A---CTGTTAAGTGTTT
CAATTGTGGCAAGGATGGACACATAGCCAAAAATTGCAGGGCCCCTAGGAAAAAGGGCTGTTGGAAATGTGGAAAGGAAG
GACACCAAATGAAAGA---TTGTACT------GAGAGGCAG------GCTAAT
>JN024106/B/US/2004/USPI83747EI6y04121pcWG2B9
ATGCAGAAAGGTAAT------------------TT------TAGG---AACCAAAGAAAG---A---CTGTTAAGTGTTT
CAATTGTGGCAAGGATGGACACATAGCCAAAAATTGCAGGGCCCCTAGGAAAAAGGGCTGTTGGAAATGTGGAAAGGAAG
GACACCAAATGAAAGA---TTGTACT------GAGAGGCAG------GCTAAT
>JN024107/B/US/2004/USPI83747EI6y04121pcWG2B3
ATGCAGAAAGGTAAT------------------TT------TAGG---AACCAAAGAAAG---A---CTGTTAAGTGTTT
CAATTGTGGCAAGGATGGACACATAGCCAAAAATTGCAGGGCCCCTAGGAAAAAGGGCTGTTGGAAATGTGGAAAGGAAG
GACACCAAATGAAAGA---TTGTACT------GAGAGGCAG------GCTAAT
>JN024108/B/US/2004/USPI83747EI6y04121pcWG2B4
ATGCAGAAAGGTAAT------------------TT------TAGG---AACCAAAGAAAG---A---CTGTTAAGTGTTT
CAATTGTGGCAAGGATGGACACATAGCCAAAAATTGCAGGGCCCCTAGGAAAAAGGGCTGTTGGAAATGTGGAAAGGAAG
GACACCAAATGAAAGA---TTGTACT------GAGAGGCAG------GCTAAT
>JN024109/B/US/2004/USPI83747EI6y04121pcWG2B2
ATGCAGAAAGGTAAT------------------TT------TAGG---AACCAAAGAAAG---A---CTGTTAAGTGTTT
CAATTGTGGCAAGGATGGACACATAGCCAAAAATTGCAGGGCCCCTAGGAAAAAGGGCTGTTGGAAATGTGGAAAGGAAG
GACACCAAATGAAAGA---TTGTACT------GAGAGGCAG------GCTAAT
>JN024110/B/US/2004/USPI83747EI12y04121pcWG2B10
ATGCAGAAAGGTAAT------------------TT------TAGG---AACCAAAGAAAG---A---CTGTTAAGTGTTT
CAATTGTGGCAGGGATGGACACATAGCCAAAAATTGCAGGGCCCCTAGGAAAAAGGGCTGTTGGAAATGTGGAAAGGAAG
GACACCAAATGAAAGA---TTGTACT------GAGAGGCAG------GCTAAT
>JN024111/B/US/2004/USPI83747EI12y04121pcWG2B3
ATGCAGAAAGGTAAT------------------TT------TAGG---AACCAAAGAAAG---A---CTGTTAAGTGTTT
CAATTGTGGCAAGGATGGACACATAGCCAAAAATTGCAGGGCCCCTAGGAAAAAGGGCTGTTGGAAATGTGGAAAGGAAG
GACACCAAATGAAAGA---TTGTACT------GAGAGGCAG------GCTAAT
>JN024112/B/US/2004/USPI83747EI12y04121pcWG2B7
ATGCAGAAAGGTAAT------------------TT------TAGG---AACCAAAGAAAG---A---CTGTTAAGTGTTT
CAATTGTGGCAAGGATGGACACATAGCCAAAAATTGCGGGGCCCCTAGGAAAAAGGGCTGTTGGAAATGTGGAAAGGAAG
GACACCAAATGAAAGA---TTGTACT------GAGAGGCAG------GCTAAT
>JN024113/B/US/2004/USPI83747EI12y04121pcWG2B2
ATGCAGAAAGGTAAT------------------TT------TAGG---AACCAAAGAAAG---A---CTGTTAAGTGTTT
CAATTGTGGCAAGGATGGACACATAGCCAAAAATTGCAGGGCCCCTAGGAAAAAGGGCTGTTGGAAATGTGGAAAGGAAG
GACACCAAATGAAAGA---TTGTACT------GAGAGGCAG------GCTAAT
>JN024114/B/US/2004/USPI83747EI12y04121pcWG2B6
ATGCAGAAAGGTAAT------------------TT------TAGG---AACCAAAGAAAG---A---CTGTTAAGTGTTT
CAATTGTGGCAAGGATGGACACATAGCCAAAAATTGCAGGGCCCCTAGGAAAAAGGGCTGTTGGAAATGTGGAAAGGAAG
GACACCAAATGAAAGA---TTGTACT------GAGAGGCAG------GCTAAT
>JN024115/B/US/2004/USPI83747EI12y04121pcWG2B5
ATGCAGAAAGGTAAT------------------TT------TAGG---AACCAAAGAAAG---A---CTGTTAAGTGTTT
CAATTGTGGCAAGGATGGACACATAGCCAAAAATTGCAGGGCCCCTAGGAAAAAGGGCTGTTGGAAATGTGGAAAGGAAG
GACACCAAATGAAAGA---TTGTACT------GAGAGGCAG------GCTAAT
>JN024116/B/US/2004/USPI83747EI12y04121pcWG2B8
ATGCAGAAAGGTAAT------------------TT------TAGG---AACCAAAGAAAG---A---CTGTTAAGTGTTT
CAATTGTGGCAAGGATGGACACATAGCCAAAAATTGCAGGGCCCCTAGGAAAAAGGGCTGTTGGAAATGTGGAAAGGAAG
GACACCAAATGAAAGA---TTGTACT------GAGAGGCAG------GCTAAT
>JN024117/B/US/2004/USPI83747EI12y04121pcWG2B1
ATGCAGAAAGGTAAT------------------TT------TAGG---AACCAAAGAAAG---A---CTGCTAAGTGTTT
CAATTGTGGCAAGGATGGACACATAGCCAAAAATTGCAGGGCCCCTAGGAAAAAGGGCTGTTGGAAATGTGGAAAGGGAG
GACACCAAATGAAAGA---TTGTACT------GAGAGGCAG------GCTAAT
>JN024118/B/US/2004/USPI83747EI12y04121pcWG2B4
ATGCAGAAAGGTAAT------------------TT------TAGG---AACCAAAGAAAG---A---CTGTTAAGTGTTT
CAATTGTGGCAAGGATGGACACATAGCCAAAAATTGCAGGGCCCCTAGGAAAAAGGGCTGTTGGAAATGTGGAAAGGAAG
GACACCAAATGAAAGA---TTGTACT------GAGAGGCAG------GCTAAT
>JN024119/B/US/2004/USPI83747EI12y04121pcWG2B9
ATGCAGAAAGGTAAT------------------TT------TAGG---AACCAAAGAAAG---A---CTGTTAAGTGTTT
CAATTGTGGCAAGGATGGGCACATAGCCAAAAATTGCAGGGCCCCTAGGAAAAAGGGCTGTTGGAAATGTGGAAAGGAAG
GACACCAAATGAAAGA---TTGTACT------GAGAGGCAG------GCTAAT
>JN024120/B/US/2005/USPI83747EI21y05011pcWG2B5
ATGCAGAAAGGTAAT------------------TT------TAGG---AACCAAAGAAAG---A---CTGTTAAGTGTTT
CAATTGTGGCAAGGATGGACACATAGCCAAAAATTGCAGGGCCCCTAGGAAAAAGGGCTGTTGGAAATGTGGAAAGGAAG
GACACCAAATGAAAGA---TTGTACT------GAGAGGCAG------GCTAAT
>JN024121/B/US/2005/USPI83747EI21y05011pcWG2B4
ATGCAGAAAGGTAAT------------------TT------TAGG---AACCAAAGAAAG---A---CTGTTAAGTGTTT
CAATTGTGGCAAGGATGGACACATAGCCAAAAATTGCAGGGCCCCTAGGAAAAAGGGCTGTTGGAAATGTGGAAAGGAAG
GACACCAAATGAAAGA---TTGTACT------GAGAGGCAG------GCTAAT
>JN024122/B/US/2005/USPI83747EI21y05011pcWG2B10
ATGCAGAAAGGTAAT------------------TT------TAGG---AACCAAAGAAAG---A---CTGTTAAGTGTTT
CAATTGTGGCAAGGATGGACACATAGCCAAAAATTGCAGGGCCCCTAGGAAAAAGGGCTGTTGGAAATGTGGAAAGGAAG
GACACCAAATGAAAGA---TTGTACT------GAGAGGCAG------GCTAAT
>JN024123/B/US/2005/USPI83747EI21y05011pcWG2B1
ATGCAGAAAGGTAAT------------------TT------TAGG---AACCAAAGAAAG---A---CTGTTAAGTGTTT
CAATTGTGGCAAGGATGGACACATAGCCAAAAATTGCAGGGCCCCTAGGAAAAAGGGCTGTTGGAAATGTGGAAAGGAAG
GACACCAAATGAAAGA---TTGTACT------GAGAGGCAG------GCTAAT
>JN024124/B/US/2005/USPI83747EI21y05011pcWG2B8
ATGCAGAAAGGTAAT------------------TT------TAGG---AACCAAAGAAAG---A---CTGTTAAGTGTTT
CAATTGTGGCAAGGATGGACACATAGCCAAAAATTGCAGGGCCCCTAGGAAAAAGGGCTGTTGGAAATGTGGAAAGGAAG
GACACCAAATGAAAGA---TTGTACT------GAGAGGCAG------GCTAAT
>JN024125/B/US/2005/USPI83747EI21y05011pcWG2B3
ATGCAGAAAGGTAAT------------------TT------TAGG---AACCAAAGAAAG---A---CTGTTAAGTGTTT
CAATTGTGGCAAGGATGGACACATAGCCAAAAATTGCAGGGCCCCTAGGAAAAAGGGCTGTTGGAAATGTGGAAAGGAAG
GACACCAAATGAAAGA---TTGTACT------GAGAGGCAG------GCTAAT
>JN024126/B/US/2005/USPI83747EI21y05011pcWG2B6
ATGCAGAAAGGTAAT------------------TT------TAGG---AACCAAAGAAAG---A---CTGTTAAGTGTTT
CAATTGTGGCAAGGATGGACACATAGCCAAAAATTGCAGGGCCCCTAGGAAAAAGGGCTGTTGGAAATGTGGAAAGGAAG
GACACCAAATGAAAGA---TTGTACT------GAGAGGCAG------GCTAAT
>JN024127/B/US/2005/USPI83747EI21y05011pcWG2B7
ATGCAGAAAGGTAAT------------------TT------TAGG---AACCAAAGAAAG---A---CTGTTAAGTGTTT
CAATTGTGGCAAGGATGGACACATAGCCAAAAATTGCAGGGCCCCTAGGAAAAAGGGCTGTTGGAAATGTGGAAAGGAAG
GACACCAAATGAAAGA---TTGTACT------GAGAGGCAG------GCTAAT
>JN024128/B/US/2005/USPI83747EI21y05011pcWG2B2
ATGCAGAAAGGTAAT------------------TT------TAGG---GACCAAAGAAAG---A---CTGTTAAGTGTTT
CAATTGTGGCAAGGATGGACACATAGCCAAAAATTGCAGGGCCCCTAGGAAAAAGGGCTGTTGGAAATGTGGAAAGGAAG
GACACCAAATGAAAGA---TTGTACT------GAGAGGCAG------GCTAAT
>JN024129/B/US/2005/USPI83747EI21y05011pcWG2B9
ATGCAGAAAGGTAAT------------------TT------TAGG---AACCAAAGAAAG---A---CTGTTAAGTGTTT
CAATTGTGGCAAGGATGGACACATAGCCAAAAATTGCAGGGCCCCTAGGAAAAAGGGCTGTTGGAAATGTGGAAAGGAAG
GACACCAAATGAAAGA---TTGTACT------GAGAGGCAG------GCTAAT
>JN024130/B/US/2005/USPI83747EI42y05011pcWG2B3
ATGCAGAAAGGTAAT------------------TT------TAGG---AACCAAAGAAAG---A---CTGTTAAGTGTTT
CAATTGTGGCAAGGATGGACACATAGCCAAAAATTGCAGGGCCCCTAGGAAAAAGGGCTGTTGGAAATGTGGAAAGGAAG
GACACCAAATGAAAGA---TTGTACT------GAGAGGCAG------GCTAAT
>JN024131/B/US/2005/USPI83747EI42y05011pcWG2B8
ATGCAGAAAGGTAAT------------------TT------TAGG---AACCAAAGAAAG---A---CTGTTAAGTGTTT
CAATTGTGGCAAGGATGGACACATAGCCAAAAATTGCAGGGCCCCTAGGAAAAAGGGCTGTTGGAAATGTGGAAAGGAAG
GACACCAAATGAAAGA---TTGTACT------GAGAGGCAG------GCTAAT
>JN024132/B/US/2005/USPI83747EI42y05011pcWG2B10
ATGCAGAAAGGTAAT------------------TT------TAGG---AACCAAAGAAAG---A---CTGTTAAGTGTTT
CAATTGTGGCAAGGATGGACACATAGCCAAAAATTGCAGGGCCCCTAGGAAAAAGGGCTGTTGGAAATGTGGAAAGGAAG
GACACCAAATGAAAGA---TTGTACT------GAGAGGCAG------GCTAAT
>JN024133/B/US/2005/USPI83747EI42y05011pcWG2B2
ATGCAGAAAGGTAAT------------------TT------TAGG---AACCAAAGAAAG---A---CTGTTAAGTGTTT
CAATTGTGGCAAGGATGGACACATAGCCAAAAATTGCAGGGCCCCTAGGAAAAAGGGCTGTTGGAAATGTGGAAAGGAAG
GACACCAAATGAAAGA---TTGTACT------GAGAGGCAG------GCTAAT
>JN024134/B/US/2005/USPI83747EI42y05011pcWG2B4
ATGCAGAAAGGTAAT------------------TT------TAGG---AACCAAAGAAAG---A---CTGTTAAGTGTTT
CAATTGTGGCAAGGATG-ACACATAGCCAAAAATTGCAGGGCCCCTAGGAAAAAGGGCTGTTGGAAATGTGGAAAGGAAG
GACACCAAATGAAAGA---TTGTACT------GAGAGGCAG------GCTAAT
>JN024135/B/US/2005/USPI83747EI42y05011pcWG2B7
ATGCAGAAAGGTAAT------------------TT------TAGG---AACCAAAGAAAG---A---CTGTTAAGTGTTT
CAATCGTGGCAAGGATGGACACATAGCCAAAAATTGCAGGGCCTCTAGGAAAAAGGGCTGTTGGAAATGTGGAAAGGAAG
GACACCAAATGAAAGA---TTGTACT------GAGAGGCAG------GCTAAT
>JN024136/B/US/2005/USPI83747EI42y05011pcWG2B1
ATGCAGAAAGGTAAT------------------TT------TAGG---AACCAAAGAAAG---A---CTGTTAAGTGTTT
CAATTGTGGCAAGGATGGACACATAGCCAAAAATTGCAGGGCCCCTAGGAAAAAGGGCTGTTGGAAATGTGGAAAGGAAG
GACACCAAATGAAAGA---TTGTACT------GAGAGGCAG------GCTAAT
>JN024137/B/US/2005/USPI83747EI42y05011pcWG2B5
ATGCAGAAAGGTAAT------------------TT------TAGG---AACCAAAGAAAG---A---CTGTTAAGTGTTT
CAATTGTGGCAAGGATGGACACATAGCCAAAAATTGCAGGGCCCCTAGGAAAAAGGGCTGTTGGAAATGTGGAAAGGAAG
GACACCAAATGAAAGA---TTGTACT------GAGAGGCAG------GCTAAT
>JN024138/B/US/2005/USPI83747EI42y05011pcWG2B6
ATGCAGAAAGGTAAT------------------TT------TAGG---AACCAAAGAAAG---A---CTGTTAAGTGTTT
CAATTGTGGCAAGGATGGACACATAGCCAAAAATTGCAGGGCCCCTAGGAAAAAGGGCTGTTGGAGATGTGGAAAGGAAG
GACACCAAATGAAAGA---TTGTACT------GAGAGGCAG------GCTAAT
>JN024139/B/US/2005/USPI83747EI48y05021pcWG2B1
ATGCAGAAAGGTAAT------------------TT------TAGG---AACCAAAGAAAG---A---CTGTTAAGTGTTT
CAATTGTGGCAAGGATGGACACATAGCCAAAAATTGCAGGGCCCCTAGGAAAAAGGGCTGTTGGAAATGTGGAAAGGAAG
GACACCAAATGAAAGA---TTGTACT------GAGAGGCAG------GCTAAT
>JN024140/B/US/2005/USPI83747EI48y05021pcWG2B2
ATGCAGAAAGGTAAT------------------TT------TAGG---AACCAAAGAAAG---A---CTGTTAAGTGTTT
CAATTGTGGCAAGGATGGACACATAGCCAAAAATTGCAGGGCCCCTAGGAAAAAGGGCTGTTGGAAATGTGGAAAGGAAG
GACACCAAATGAAAGA---TTGTACT------GAGAGGCAG------GCTAAT
>JN024141/B/US/2005/USPI83747EI48y05021pcWG2B10
ATGCAGAAAGGTAAT------------------TT------TAGG---AACCAAAGAAAG---A---CTGTTAAGTGTTT
CAATTGTGGCAAGGATGGACACATAGCCAAAAATTGCAGGGCCCCTAGGAAAAAGGGCTGTTGGAAATGTGGAAAGGAAG
GACACCAAATGAAAGA---CTGTACT------GAGAGGCAG------GCTAAT
>JN024142/B/US/2005/USPI83747EI48y05021pcWG2B6
ATGCAGAAAGGTAAT------------------TT------TAGG---AACCAAAGAAAG---A---CTGTTAAGTGTTT
CAATTGTGGCAAGGATGGACACATAGCCAAAAATTGCAGGGCCCCTAGGAAAAAGGGCTGTTGGAAATGTGGAAAGGAAG
GACACCAAATGAAAGA---TTGTACT------GAGAGGCAG------GCTAAT
>JN024143/B/US/2005/USPI83747EI48y05021pcWG2B9
ATGCAGAAAGGTAAT------------------TT------TAGG---AACCGAAGAAAG---A---CTGTTAAGTGTTT
CAATTGTGGCAAGGATGGACACATAGCCAAAAATTGCAGGGCCCCTAGGAAAAAGGGCTGTTGGAAATGTGGAAAGGAAG
GACACCAAATGAAAGA---TTGTACT------GAGAGGCAG------GCTAAT
>JN024144/B/US/2005/USPI83747EI48y05021pcWG2B3
ATGCAGAAAGGTAAT------------------TT------TAGG---AACCAAAGAAAG---A---CTGTTAAGTGTTT
CAATTGTGGCAAGGATGGACACATAGCCAAAAATTGCAGGGCCCCTAGGAAAAAGGGCTGTTGGAAATGTGGAAAGGAAG
GACACCAAATGAAAGA---TTGTACT------GAGAGGCAG------GCTAAT
>JN024145/B/US/2005/USPI83747EI48y05021pcWG2B7
ATGCAGAAAGGTAAT------------------TT------TAGG---AACCAAAGAAAG---A---CTGTTAAGTGTTT
CAATTGTGGCAAGGATGGACACATAGCCAAAAATTGCAGGGCCCCTAGGGAAAAGGGCTGTTGGAAATGTGGAAAGGAAG
GACACCAAATGAAAGA---TTGTACT------GAGAGGCAG------GCTAAT
>JN024146/B/US/2005/USPI83747EI48y05021pcWG2B5
ATGCAGAAAGGTAAT------------------TT------TAGG---AACCAAAGAAAG---A---CTGTTAAGTGTTT
CAATTGTGGCAAGGATGGACACATAGCCAAAAATTGCAGGGCCCCTAGGAAAAAGGGCTGTTGGAAATGTGGAAGGGAAG
GACACCAAATGAAAGA---TTGTACT------GAGAGGCAG------GCTAAT
>JN024147/B/US/2005/USPI83747EI48y05021pcWG2B4
ATGCAGAAAGGTAAT------------------TT------TAGG---AACCAAAGAAAG---A---CTGTTAAGTGTTT
CAATTGTGGCAAGGATGGACACATAGCCAAAAATTGCAGGGCCCCTAGGAAAAAGGGCTGTTGGAAATGTGGAAAGGAAG
GACACCAAATGAAAGA---TTGTACT------GAGAGGTAG------GCTAAT
>JN024148/B/US/2005/USPI83747EI48y05021pcWG2B8
ATGCAGAAAGGTAAT------------------TT------TAGG---AACCAAAGAAAG---A---CTGTTAAGTGTTT
CAATTGTGGCAAGGATGGACACATAGCCAAAAATTGCAGGGCCCCTAGGAAAAAGGGCTGTTGGAAATGTGGAAAGGAAG
GACACCAAATGAAAGA---TTGTACT------GAGAGGCAG------GCTAAT
>JN024149/B/US/2005/USPI83747EI57y05021pcWG2B3
ATGCAGAAAGGTAAT------------------TT------TAGG---AACCAAAGAAAG---A---CTGTTAAGTGTTT
CAATTGTGGCAAGGATGGACACATAGCCAAAAATTGCAGGGCCCCTAGGAAAAAGGGCTGTTGGAAATGTGGAAAGGAAG
GACACCAAATGAAAGA---TTGTACT------GAGAGGCAG------GCTAAT
>JN024150/B/US/2005/USPI83747EI57y05021pcWG2B4
ATGCAGAAAGGTAAT------------------TT------TAGG---AACCAAAGAAAG---A---CTGTTAAGTGTTT
CAATTGTGGCAAGGATGGACACATAGCCAAAAATTGCAGGGCCCCTAGGAAAAAGGGCTGTTGGAGATGTGGAAAGGAAG
GACACCAAATGAAAGA---TTGTACT------GAGAGGCAG------GCTAAT
>JN024151/B/US/2005/USPI83747EI57y05021pcWG2B9
ATGCAGAAAGGTAAT------------------TT------TAGG---AACCAAAGAAAG---A---CTGTTAAGTGTTT
CAATTGTGGCAAGGATGGACACATAGCCAAAAATTGCAGGGCCCCTAGGAAAAAGGGCTGTTGGAAATGTGGAAAGGAAG
GACACCAAATGAAAGA---TTGTACT------GAGAGGCAG------GCTAAT
>JN024152/B/US/2005/USPI83747EI57y05021pcWG2B7
ATGCAGAAAGGTAAT------------------TT------TAGG---AACCAAAGAAAG---A---CTGTTAAGTGTTT
CAATTGTGGCAAGGATGGACACATAGCCAAAAATTGCAGGGCCCCTAGGAAAAAGGGCTGTTGGAAATGTGGAAAGGAAG
GACACCAAATGAAAGA---TTGTACT------GAGAGGCAG------GCTAAT
>JN024153/B/US/2005/USPI83747EI57y05021pcWG2B6
ATGCAGAAAGGTAAT------------------TT------TAGG---AACCAAAGAAAG---A---CTGTTAAGTGTTT
CAATTGTGGCAAGGATGGACACATAGCCAAAAATTGCAGGGCCCCTAGGAAAAAGGGCTGTTGGAAATGTGGAAAGGAAG
GACACCAAATGAAAGA---TTGTACT------GAGAGGCAG------GCTAAT
>JN024154/B/US/2005/USPI83747EI57y05021pcWG2B8
ATGCAGAAAGGTAAT------------------TT------TAGG---AACCAAAGAAAG---A---CTGTTAAGTGTTT
CAATTGTGGCAAGGATGGACACATAGCCAAAAATTGCAGGGCCCCTAGGAAAAAGGGCTGTTGGAAATGTGGAAAGGAAG
GACACCAAATGAAAGA---TTGTACT------GAGAGGCAG------GCTAAT
>JN024155/B/US/2005/USPI83747EI57y05021pcWG2B10
ATGCAGAAAGGTAAT------------------TT------TAGG---AACCAAAGAAAG---A---CTGTTAAGTGTTT
CAATTGTGGCAAGGATGGACACATAGCCAAAAATTGCAGGGCCCCTAGGAAAAAGGGCTGTTGGAAATGTGGAAAGGAAG
GACACCAAATGAAAGA---TTGTACT------GAGAGGCAG------GCTAAT
>JN024156/B/US/2005/USPI83747EI57y05021pcWG2B5
ATGCAGAAAGGTAAT------------------TT------TAGG---AACCAAAGAAAG---A---CTGTTAAGTGTTT
CAATTGTGGCAAGGATGGACACATAGCCAAAAATTGCAGGGCCCCTAGGAAAAAGGGCTGTTGGAAATGTGGAAAGGAAG
GACACCAAATGAAAGA---TTGTACT------GAGAGGCAG------GCTAAT
>JN024157/B/US/2005/USPI83747EI57y05021pcWG2B2
ATGCAGAAAGGTAAT------------------TT------TAGG---AACCAAAGAAAG---A---CTGTTAAGTGTTT
CAATTGTGGCAAGGATGGACACATAGCCAAAAATTGCAGGGCCCCTAGGAAAAAGGGCTGTTGGAAATGTGGAAAAGAAG
GACACCAAATGAAAGA---TTGTACT------GAGAGGCAG------GCTAAT
>JN024158/B/US/2005/USPI83747EI57y05021pcWG2B1
ATGCAGAAAGGTAAT------------------TT------TAGG---AACCAAAGAAAG---A---CTGTTAAGTGTTT
CAATTGTGGCAAGGATGGACACATAGCCAAAAATTGCAGGGCCCCTAGGAAAAAGGGCTGTTGGAAATGTGGAAAGGAAG
GACACCAAATGAAAGA---TTGTACT------GAGAGGCAG------GCTAAT
>JN024159/B/US/2005/USPI83747EI69y05021pcWG2B16
ATGCAGAAAGGTAAT------------------TT------TAGG---AACCAAAGAAAG---A---CTGTTAAGTGTTT
CAATTGTGGCAAGGATGGACACATAGCCAAAAATTGCAGGGCCCCTAGGAAAGAGGGCTGTTGGAAATGTGGAAAGGAAG
GACACCAAATGAAAGA---TTGTACT------GAGAGGCAG------GCTAAT
>JN024160/B/US/2005/USPI83747EI69y05021pcWG2B11
ATGCAGAAAGGTAAT------------------TT------TAGG---AACCAAAGGAAG---A---CTGTTAAGTGTTT
CAATTGTGGCAAGGATGGACGCATAGCCAAAAATTGCAGGGCCCCTAGGAAAAAGGGCTGTTGGAAATGTGGAAAGGAAG
GACACCAAATGAAAGA---TTGTACT------GAGAGGCAG------GCTAAT
>JN024161/B/US/2005/USPI83747EI69y05021pcWG2B13
ATGCAGAAAGGTAAT------------------TT------TAGG---AACCAAAGAAAG---A---CTGTTAAGTGTTT
CAATTGTGGCAAGGATGGACACATAGCCAAAAATTGCAGGGCCCCTAGGAAAAAGGGCTGTTGGAAATGTGGAAAGGAAG
GACACCAAATGAAAGA---TTGTACT------GAGAGGCAG------GCTAAT
>JN024162/B/US/2005/USPI83747EI69y05021pcWG2B12
ATGCAGAAAGGTAAC------------------TT------TAGG---AACCAAAGAAAG---A---CCGTTAAGTGTTT
CAATTGTGGCAAGGATGGACACATAGCCAAAAATTGCAGGGCCCCTAGGAAAAAGGGCTGTTGGAAATGTGGAAAGGAAG
GACACCAAATGAAAGA---TTGTACT------GAGAGGCAG------GCTAAT
>JN024163/B/US/2005/USPI83747EI69y05021pcWG2B14
ATGCAGAAAGGTAAT------------------TT------TAGG---AACCAAAGAAAG---A---CTGTTAAGTGTTT
CAATTGTGGCAAGGATGGACACATAGCCAAAAATTGCAGGGCCCCTAGGAAAAAGGGCTGTTGGAAATGTGGAAAGGAAG
GACACCAAATGAAAGA---TTGTACT------GAGAGGCAG------GCTAAT
>JN024164/B/US/2005/USPI83747EI69y05021pcWG2B15
ATGCAGAAAGGTAAT------------------TT------TAGG---AACCAAAGAAAG---A---CTGTTAAGTGTTT
CAATTGTGGCAAGGATGGACACATAGCCAAAAATTGCAGGGCCCCTAGGAAAAAGGGCTGTTGGAAATGTGGAAAGGAAG
GACACCAAATGAAAGA---TTGTACT------GAGAGGCAG------GCTAAT
>JN024165/B/US/2005/USPI83747EI98y05031pcWG2B8
ATGCAGAAAGGTAAT------------------TT------TAGG---AACCAAAGAAAG---A---CTGTTAAGTGTTT
CAATTGTGGCAAGGAAGGACACATAGCCAAAAATTGCAGGGCCCCTAGGAAAAAGGGCTGTTGGAAATGTGGAAAGGAAG
GACACCAAATGAAAGA---TTGTACT------GAGAGGCAG------GCTAAT
>JN024166/B/US/2005/USPI83747EI98y05031pcWG2B5
ATGCAGAAAGGTAAT------------------TT------TAGG---AACCAAAGAAAG---A---CTGTTAAGTGTTT
CAATTGTGGCAAGGATGGACACATAGCCAAAAATTGCAGGGCCCCTAGGAAAAAGGGCTGTTGGAAATGTGGAAAGGAAG
GACACCAAATGAAAGA---TTGTACT------GAGAGGCAG------GCTAAT
>JN024167/B/US/2005/USPI83747EI98y05031pcWG2B2
ATGCAGAAAGGTAAT------------------TT------TAGG---AACCAAAGAAAG---A---CTGTTAAGTGTTT
CAATTGTGGCAAGGATGGACACATGGCCAAAAATTGCAGGGCCCCTAGGAAAAAGGGCTGTTGGAAATGTGGAAAGGAAG
GACACCAAATGAAAGA---TTGTACT------GAGAGGCAG------GCTAAT
>JN024168/B/US/2005/USPI83747EI98y05031pcWG2B7
ATGCAGAAAGGTAAT------------------TT------TAGG---AACCAAAGAAAG---A---CTGTTAAGTGTTT
CAATTGTGGCAAGGAAGGACACATAGCCAAAAATTGCAGGGCCCCTAGGAAAAAGGGCTGTTGGAAATGTGGAAAGGAAG
GACACCAAATGAAAGA---TTGTACT------GAGAGGCAG------GCTAAT
>JN024169/B/US/2005/USPI83747EI98y05031pcWG2B4
ATGCAGAAAGGTAAT------------------TT------TAGG---AACCAAAGAAAG---A---CTGTTAAGTGTTT
CAATTGTGGCAAGGATGGACACATAGCCAAAAATTGCAGGGCCCCTAGGAAAAAGGGCTGTTGGAAATGTGGAAAGGAAG
GACACCAAATGAAAGA---TTGTACT------GAGAGGCAG------GCTAAT
>JN024170/B/US/2005/USPI83747EI98y05031pcWG2B11
ATGCAGAAAGGTAAT------------------TT------TAGG---AACCAAAGAAAG---A---CTGTTAAGTGTTT
CAATTGTGGCAAGGAGGGACACATAGCCAAAAATTGCAGGGCCCCTAGGAAAAAGGGCTGTTGGAAATGTGGAAAGGAAG
GACACCAAATGAAAGA---TTGTACT------GAGAGGCAG------GCTAAT
>JN024171/B/US/2005/USPI83747EI98y05031pcWG2B10
ATGCAGAAAGGTAAT------------------TT------TAGG---AACCAAAGAAAG---A---CTGTTAAGTGTTT
CAACTGTGGCAAGGATGGACACATAGCCAAAAATTGCAGGGCCCCTAGGAAAAAGGGCTGTTGGAAATGTGGAAAGGAAG
GACACCAAATGAAAGA---TTGTACT------GAGAGGCAG------GCTAAT
>JN024172/B/US/2005/USPI83747EI98y05031pcWG2B1
ATGCAGAAAGGTAAT------------------TT------TAGG---AACCAAAGAAAG---A---CTGTTAAGTGTTT
CAATTGTGGCAGGGATGGACACATAGCCAAAAATTGCAGGGCCCCTAGGAAAAAGGGCTGTTGGAAATGTGGAAAGGAAG
GACACCAAATGAAAGA---TTGTACT------GAGAGGCAG------GCTAAT
>JN024173/B/US/2005/USPI83747EI98y05031pcWG2B6
ATGCAGAAAGGTAGT------------------TT------TAGG---AACCAAAGAAAG---A---CTGTTAAGTGTTT
CAATTGTGGCAAGGATGGACACATAGCCAAAAATTGCAGGGCCCCTAGGAAAAAGGGCTGTTGGAAATGTGGAAAGGAAG
GACACCAAATGAAAGA---TTGTACT------GAGAGGCAG------GCTAAT
>JN024174/B/US/2005/USPI83747EI154y05051pcWG2B3
ATGCAGAAAGGTAAT------------------TT------TAGG---AACCAAAGAGAG---A---CTGTTAAGTGTTT
CAATTGTGGCAAGGAGGGACACATAGCCAAAAATTGCAGGGCCCCTAGGAAAAAGGGCTGTTGGAAATGTGGAAAGGAAG
GACACCAAATGAAAGA---TTGTACT------GAGAGGCAG------GCTAAT
>JN024175/B/US/2005/USPI83747EI154y05051pcWG2B10
ATGCAGAAAGGTAAT------------------TT------TAGG---AACCAAAGAAAG---A---CTGTTAAGTGTTT
CAATTGTGGCAAGGAGGGACACATAGCCAAAAATTGCAGGGCCCCTAGGAAAAAGGGCTGTTGGAAATGTGGAAAGGAAG
GACACCAAATGAAAGA---TTGTACT------GAGAGGCAG------GCTAAT
>JN024176/B/US/2005/USPI83747EI154y05051pcWG2B7
ATGCAGAAAGGTAAT------------------TT------TAGG---AACCAAAGAAAG---A---CTGTTAAGTGTTT
CAATTGTGGCAAGGAAGGACACATAGCCAAAAATTGCAGGGCCCCTAGGAAAAAGGGCTGTTGGAAATGTGGAAAGGAAG
GACACCAAATGAAAGA---TTGTACT------GAGAGGCAG------GCTAAT
>JN024177/B/US/2005/USPI83747EI154y05051pcWG2B1
ATGCAGAAAGGTAAT------------------TT------TAGG---AACCAAAGAAAG---A---CTGTTAAGTGTTT
CAATTGTGGCAAGGAGGGACACATAGCCAAAAATTGCAGGGCCCCTAGGAAAAAGGGCTGTTGGAAATGTGGAAAGGAAG
GACACCAAATGAAAGA---TTGTACT------GAGAGGCAG------GCTAAT
>JN024179/B/US/2005/USPI83747EI154y05051pcWG2B8
ATGCAGAAAGGTAAT------------------TT------TAGG---AACCAAAGAAAG---A---CTGTTAAGTGTTT
CAATTGTGGCAAGGAGGGACACATAGCCAAAAATTGCAGGGCCCCTAGGAAAAAGGGCTGTTGGAAATGTGGAAAGGAAG
GACACCAAATGAAAGA---TTGTACT------GAGAGGCAG------GCTAAT
>JN024180/B/US/2005/USPI83747EI154y05051pcWG2B5
ATGCAGAAAGGTAAT------------------TT------TAGG---AACCAAAGAAAG---A---CTGTTAAGTGTTT
CAATTGTGGCAAGGAGGGACACATAGCCAAAAATTGCAGGGCCCCTAGGAAAAAGGGCTGTTGGAAATGTGGAAAGGAAG
GACACCAAATGAAAGA---TTGTACT------GAGAGGCAG------GCTAAT
>JN024181/B/US/2005/USPI83747EI154y05051pcWG2B6
ATGCAGAAAGGTAAT------------------TT------TAGG---AACCAAAGAAAG---A---CTGTTAAGTGTTT
CAATTGTGGCAAGGAAGGACACATAGCCAAAAATTGCAGGGCCCCTAGGAAAAAGGGCTGTTGGAAATGTGGAAAGGAAG
GACACCAAATGAGAGA---TTGTACT------GAGAGGCAG------GCTAAT
>JN024182/B/US/2005/USPI83747EI210y05071pcWG2B1
ATGCAGAAAGGTAAT------------------TT------TAGG---AACCAAAGAAAG---A---CTGTTAAGTGTTT
CAATTGTGGCAAGGAAGGACACATAGCCAAAAATTGCAGGGCCCCTAGGAAAAAGGGCTGTTGGAAATGTGGAAAGGAAG
GACACCAAATGAAAGA---TTGTACT------GAGAGGCAG------GCTAAT
>JN024183/B/US/2005/USPI83747EI210y05071pcWG2B2
ATGCAGAAAGGTAAT------------------TT------TAGG---AACCAAAGAAAG---A---CTGTTAAGTGTTT
CAATTGTGGCAAGGAAGGACACATAGCCAAAAATTGCAGGGCCCCTAGGAAAAAGGGCTGTTGGAAATGTGGAAAGGAAG
GACACCAAACGAAAGA---TTGTACT------GAGAGGCAG------GCTAAT
>JN024184/B/US/2005/USPI83747EI210y05071pcWG2B5
ATGCAGAAAGGTAAT------------------TT------TAGG---AACCAAAGAAAG---A---CTGTTAAGTGTTT
CAATTGTGGCAAGGAGGGACACATAGCCAAAAATTGCAGGGCCCCTAGGAAAAAGGGCTGTTGGAAATGTGGAAAGGAAG
GACACCAAATGAAAGA---TTGTACT------GAGAGGCAG------GCTAAT
>JN024185/B/US/2005/USPI83747EI210y05071pcWG2B4
ATGCAGAAAGGTAAT------------------TT------TAGG---AACCAAAGAAAG---A---CTGTTAAGTGTTT
CAATTGTGGCAAGGAGGGACACATAGCCAAAAATTGCAGGGCCCCTAGGAAAAAGGGCTGTTGGAAATGTGGAAAGGAAG
GACACCAAATGAAAGA---TTGTACT------GAGAGGCAG------GCTAAT
>JN024186/B/US/2005/USPI83747EI210y05071pcWG2B6
ATGCAGAAAGGTAAT------------------TT------TAGG---AACCAAAGAAAG---G---CTGTTAAGTGTTT
CAATTGTGGCAAGGAGGGACACATAGCCAAAAATTGCAGGGCCCCTAGGAAAAAGGGCTGTTGGAAATGTGGAAAGGAAG
GACACCAAATGAAAGA---TTGTACT------GAGAGGCAG------GCTAAT
>JN024187/B/US/2005/USPI83747EI273y05091pcWG2B8
ATGCAGAAAGGTAAT------------------TT------TAGG---AACCAAAGAAAG---A---CTGTTAAGTGTTT
CAATTGTGGCAAGGAGGGACACATAGCCAAAAATTGCAGGGCCCCTAGGAAAAAGGGCTGTTGGAAATGTGGAAAGGAAG
GACACCAAATGAAAGA---TTGTACT------GAGAGGCAG------GCTAAT
>JN024188/B/US/2005/USPI83747EI273y05091pcWG2B2
ATGCAGAAAGGTAAT------------------TT------TAGG---GACCAAAGAAAG---A---CTGTTAAGTGTTT
CAATTGTGGCAAGGAGGGACACATAGCCAAAAATTGCAGGGCCCCTAGGAAAAAGGGCTGTTGGAAATGTGGAAAGGAAG
GACACCAAATGAAAGA---TTGTACT------GAGAGGCAG------GCTAAT
>JN024189/B/US/2005/USPI83747EI273y05091pcWG2B1
ATGCAGAAAGGTAAT------------------TT------TAGG---AACCAAAGAAAG---A---CTGTTAAGTGTTT
CAATTGTGGCAAGGAGGGACACATAGCCAAAAATTGCAGGGCCCCTAGGAAAAAGGGCTGTTGGAAATGTGGAAAGGAAG
GACACCAAATGAAAGA---TTGTACT------GAGAGGCAG------GCTAAT
>JN024190/B/US/2005/USPI83747EI273y05091pcWG2B5
ATGCAGAAAGGTAAT------------------TT------TAGG---AACCAAAGAAAG---A---CTGTTAAGTGTTT
CAATTGTGGCAAGGAGGGACACATAGCCAAAAATTGCAGGGCCCCTAGGAAAAAGGGCTGTTGGAAATGTGGAAAGGAAG
GACACCAAATGAAAGA---TTGTACT------GAGAGGCAG------GCTAAT
>JN024191/B/US/2005/USPI83747EI273y05091pcWG2B7
ATGCAGAAAGGTAAT------------------TT------TAGG---AACCAAAGAAAG---A---CTGTTAAGTGTTT
CAATTGTGGCAAGGAGGGACACATAGCCAAAAATTGCAGGGCCCCTAGGAAAAAGGGCTGTTGGAAATGTGGAAAGGAAG
GACACCAAATGAAAGA---TTGTACT------GAGAGGCAG------GCTAAT
>JN024192/B/US/2005/USPI83747EI273y05091pcWG2B4
ATGCAGAAAGGTAAT------------------TT------TAGG---AACCAAAGAAAG---A---CTGTTAAGTGTTT
CAATTGTGGCAAGGAGGGACACATAGCCAAAAATTGCAGGGCCCCTAGGAAAAAGGGCTGTTGGAAATGTGGAAAGGAAG
GACACCAAATGAAAGA---TTGTACT------GAGAGGCAG------GCTAAT
>JN024193/B/US/2005/USPI83747EI350y05111pcWG2B23
ATGCAGAAAGGTAAT------------------TT------TAGG---AACCAAAGAAAG---A---CTGTTAAGTGTTT
CAATTGTGGCAAGGAGGGACACATAGCCAAAAATTGCAGGGCCCCTAGGAAAAAGGGCTGTTGGAAATGTGGAAAGGAAG
GACACCAAATGAAAGA---TTGTACT------GAGAGGCAG------GCTAAT
>JN024194/B/US/2005/USPI83747EI350y05111pcWG2B21
ATGCAGAGAGGTAAT------------------TT------TAGG---AACCAAAGAAAG---A---CTGTTAAGTGTTT
CAATTGTGGCAAGGAGGGACACATAGCCAAAAATTGCAGGGCCCCTAGGAAAAAGGGCTGTTGGAAATGTGGAAAGGAAG
GACACCAAATGAAAGA---TTGTACT------GAGAGGCAG------GCTAAT
>JN024195/B/US/2005/USPI83747EI350y05111pcWG2B20
ATGCAGAAAGGTAAT------------------TT------TAGG---AACCAAAGAAAG---A---CTGTTAAGTGTTT
CAATTGTGGCAAGGAAGGACACATAGCCAAAAATTGCAGGGCCCCTAGGAAAAAGGGCTGTTGGAAATGTGGAAAGGAAG
GACACCAAATGAAAGA---TTGTACT------GAGAGGCAG------GCTAAT
>JN024196/B/US/2005/USPI83747EI350y05111pcWG2B36
ATGCAGAAAGGTAAT------------------TT------TAGG---AACCAAAGAAAG---A---CTGTTAAGTGTTT
CAATTGTGGCAAGGAGGGACACATAGCCAAAAATTGCAGGGCCCCTAGGAAAAAGGGCTGTTGGAAATGTGGAAAGGAAG
GACACCAAATGAAAGA---TTGTACT------GAGAGGCAG------GCTAAT
>JN024197/B/US/2005/USPI83747EI350y05111pcWG2B19
ATGCAGAAAGGTAAT------------------TT------TAGG---AACCAAAGAAAG---A---CTGTTAAGTGTTT
CAATTGTGGCAAGGAGGGACACATAGCCAGAAATTGCAGGGCCCCTAGGAAAAAGGGCTGTTGGAAATGTGGAAAGGAAG
GACACCAAATGAAAGA---TTGTACT------GAGAGGCAG------GCTAAT
>JN024198/B/US/2005/USPI83747EI350y05111pcWG2B18
ATGCAGAGAGGTAAT------------------TT------TAGG---AACCAAAGAAAG---A---CTGTTAAGTGTTT
CAATTGTGGCAAGGAAGGACACATAGCCAAAAATTGCAGGGCCCCTAGGAAAAAGGGCTGTTGGAAATGTGGAAAGGAAG
GACACCAAATGAAAGA---TTGTACT------GAGAGGCAG------GCTAAT
>JN024199/B/US/2005/USPI83747EI350y05111pcWG2B22
ATGCAGAAAGGTAAT------------------TT------TAGG---AACCAAAGAAAG---A---CTGTTAAGTGTTT
CAATTGTGGCAAGGAGGGACACATAGCCAAAAATTGCAGGGCCCCTAGGAAAAAGGGCTGTTGGAAATGTGGAAAGGAAG
GACACCAAATGAAAGA---TTGTACT------GAGAGGCAG------GCTAAT
>JN024200/B/US/2005/USPI83747EI350y05111pcWG2B37
ATGCAGAAAGGTAAT------------------TT------TAGG---AACCAAAGAAAG---A---CTGTTAAGTGTTT
CAATTGTGGCAAGGAGGGACACATAGCCAAAAATTGCAGGGCCCCTAGGAAAAAGGGCTGTTGGAAATGTGGAAAGGAAG
GACACCAAATGAAAGA---TTGTACT------GAGAGGCAG------GCTAAT
>JN024201/B/US/2005/USPI83747EI350y05111pcWG2B24
ATGCAGAAAGGTAAT------------------TT------TAGG---AACCAAAGAAAG---A---CTGTTAAGTGTTT
CAATTGTGGCAAGGAGGGACGCATAGCCAAAAATTGCAGGGCCCCTAGGAAAAAGGGCTGTTGGAAATGTGGAAAGGAAG
GACACCAAATGAAAGA---TTGTACT------GAGAGGCAG------GCTAAT
>JN024202/B/US/2005/USPI83747EI350y05111pcWG2B30
ATGCAGAAAGGTAAT------------------TT------TAGG---AACCAAAGAAAG---A---CTGTTAAGTGTTT
CAATTGTGGCAAGGATGGACACATAGCCAAAAATTGCAGGGCCCCTAGGAAAAAGGGCTGTTGGAAATGTGGAAAGGAAG
GACACCAAATGAAAGA---TTGTACT------GAGAGGCAG------GCTAAT
>JN024203/B/US/2004/USPI71101EI7y04051pcWG2B14
ATGCAGAAAGGCAAT------------------TT------TAGG---AACCAAAGAAAG---A---GTGTTAAGTGTTT
CAATTGTGGCAAGGAGGGGCACATAGCCAGAAATTGCAGAGCCCCTAGAAAAAAGGGCTGTTGGAAATGTGGAAGGGAAG
GACACCAAATGAAAGA---TTGTACT------GAGAGACAG------GCTAAT
>JN024204/B/US/2004/USPI71101EI7y04051pcWG2B1
ATGCAGAAAGGCAAT------------------TT------TAGG---AACCAAAGAAAG---A---GTGTTAAGTGTTT
CAATTGTGGCAAGGAGGGGCACATAGCCAGAAATTGCAGAGCCCCTAGAAAAAAGGGCTGTTGGAAATGTGGAAGGGAAG
GACACCAAATGAAAGA---TTGTACT------GAGAGACAG------GCTAAT
>JN024205/B/US/2004/USPI71101EI7y04051pcWG2B13
ATGCAGAAAGGCAAT------------------TT------TAGG---AACCAAAGAAGG---A---GTGTTAAGTGTTT
CAATTGTGGCAAGGAGGGGCACATAGCCAGAAATTGCAGAGCCCCTAGAAAAAAGGGCTGTTGGAAATGTGGAAGGGAAG
GACACCAAATGAAAGA---TTGTACT------GAGAGACAG------GCTAAT
>JN024206/B/US/2004/USPI71101EI7y04051pcWG2B8
ATGCAGAAAGGCAAT------------------TT------TAGG---AACCAAAGAAAG---A---GTGTTAAGTGTTT
CAATTGTGGCAAGGAGGGGCACATAGCCAGAAATTGCAGAGCCCCTAGAAAAAAGGGCTGTTGGAAATGTGGAAGGGAAG
GACACCAAATGAAAGA---TTGTACT------GAGAGACAG------GCTAAT
>JN024208/B/US/2004/USPI71101EI7y04051pcWG2B11
ATGCAGAAAGGCAAT------------------TT------TAGG---AACCAAAGAAAG---A---GTGTTAAGTGTTT
CAATTGTGGCAAGGAGGGGCACATAGCCAGAAATTGCAGAGCCCCTAGAAAAAAGGGCTGTTGGAAATGTGGAAGGGAAG
GACACCAAATGAAAGA---TTGTACT------GAGAGACAG------GCTAAT
>JN024209/B/US/2004/USPI71101EI7y04051pcWG2B2
ATGCAGAAAGGCAAT------------------TT------TAGG---AACCAAAGAAAG---A---GTGTTAAGTGTTT
CAATTGTGGCAAGGAGGGGCACATAGCCAGAAATTGCAGAGCCCCTAGAAAAAAGGGCTGTTGGAAATGTGGAAGGGAAG
GACACCAAATGAAAGA---TTGTACT------GAGAGACAG------GCTAAT
>JN024210/B/US/2004/USPI71101EI7y04051pcWG2B9
ATGCAGAAAGGCAAT------------------TT------TAGG---AACCAAAGAAAG---A---GTGTTAAGTGTTT
CAATTGTGGCAAGGAGGGGCACATAGCTAGAAATTGCAGAGCCCCTAGAAAAAAGGGCTGTTGGAAATGTGGAAGGGAAG
GACACCAAATGAAAGA---TTGTACT------GAGAGACAG------GCTAAT
>JN024211/B/US/2004/USPI71101EI7y04051pcWG2B10
ATGCAGAAAGGCAAT------------------TT------TAGG---AACCAAAGAAAG---A---GTGTTAAGTGTTT
CAATTGTGGCAAGGAGGGGCACATAGCCAGAAATTGCAGAGCCCCTAGAAAAAAGGGCTGTTGGAAATGTGGAAGGGAAG
GACACCAAATGAAAGA---TTGTACT------GAGAGACAG------GCTAAT
>JN024212/B/US/2004/USPI71101EI7y04051pcWG2B12
ATGCAGAAAGGCAAT------------------TT------TAGG---AACCAAAGAAAG---A---GTGTTAAGTGTTT
CAATTGTGGCAAGGAGGGGCACATAGCCAGAAATTGCAGAGCCCCTAGAAAAAAGGGCTGTTGGAAATGTGGAAGGGAAG
GACACCAAATGAAAGA---TTGTACT------GAGAGACAG------GCTAAT
>JN024213/B/US/2004/USPI71101EI14y04061pcWG2B9
ATGCAGAAAGGCAAT------------------TT------TAGG---AACCAAAGAAAG---A---GTGTTAAGTGTTT
CAATTGTGGCAAGGAGGGGCACATAGCCAGAAATTGCAGAGCCCCTAGAAAAAAGGGCTGTTGGAAATGTGGAAGGGAAG
GACACCAAATGAAAGA---TTGTACT------GAGAGACAG------GCTAAT
>JN024214/B/US/2004/USPI71101EI14y04061pcWG2B5
ATGCAGAAAGGCAAT------------------TT------TAGG---AACCAAAGAAAG---A---GTGTTAAGTGTTT
CAATTGTGGCAAGGAGGGGCACATAGCCAGAAATTGCAGAGCCCCTAGAAAAAAGGGCTGTTGGAAATGTGGAAGGGAAG
GACACCAAATGAAAGA---TTGTACT------GAGAGACAG------GCTAAT
>JN024215/B/US/2004/USPI71101EI14y04061pcWG2B4
ATGCAAAAAGGCAAT------------------TT------TAGG---AACCAAAGAAAG---A---GTGTTAAGTGTTT
CAATTGTGGCAAGGAGGGGCACATAGCCAGAAATTGCAGAGCCCCTAGAAAAAAGGGCTGTTGGAAATGTGGAAGGGAAG
GACACCAAATGAAAGA---TTGTACT------GAGAGACAG------GCTAAT
>JN024216/B/US/2004/USPI71101EI14y04061pcWG2B6
ATGCAGAAAGGCAAT------------------TT------TAGG---AACCAAAGAAAG---A---GTGTTAAGTGTTT
CAATTGTGGCAAGGAGGGGCACATAGCCAGAAATTGCAGAGCCCCTAGAAAAAAGGGCTGTTGGAAATGTGGAAGGGAAG
GACACCAAATGAAAGA---TTGTACT------GAGAGACAG------GCTAAT
>JN024217/B/US/2004/USPI71101EI14y04061pcWG2B10
ATGCAGAAAGGCAAT------------------TT------TGGG---AACCAAAGAAAG---A---GTGTTAAGTGTTT
CAATTGTGGCAAGGAGGGGCACATAGCCAGAAATTGCAGAGCCCCTAGAAAAAAGGGCTGTTGGAAATGTGGAAGGGAAG
GACACCAAATGAAAGA---TTGTACT------GAGAGACAG------GCTAAT
>JN024218/B/US/2004/USPI71101EI14y04061pcWG2B7
ATGCAGAAAGGCAAT------------------TT------TAGG---AACCAAAGAAAG---A---GTGTTAAGTGTTT
CAATTGTGGCAAGGAGGGGCACATAGCCAGAAATTGCAGAGCCCCTAGAAAAAAGGGCTGTTGGAAATGTGGAAGGGAAG
GACACCAAATGAAAGA---TTGTACT------GAGAGACAG------GCTAAT
>JN024219/B/US/2004/USPI71101EI14y04061pcWG2B3
ATGCAGAAAGGCAAT------------------TT------TAGG---AACCAAAGAAAG---A---GTGTTAAGTGTTT
CAATTGTGGCAAGGAGGGGCACATAGCCAGAAATTGCAGAGCCCCTAGAAAAAAGGGCTGTTGGAAATGTGGAAGGGAAG
GACACCAAATGAAAGA---TTGTACT------GAGAGACAG------GCTAAT
>JN024220/B/US/2004/USPI71101EI14y04061pcWG2B2
ATGCAGAAAGGCAAT------------------TT------TAGG---AACCAAAGAAAA---A---GTGTTAAGTGTTT
CAATTGTGGCAAGGAGGGGCACATAGCCAGAAATTGCAGAGCCCCTAGAAAAAAGGGCTGTTGGAAATGCGGAAGGGAAG
GACACCAAATGAAAGA---TTGTACT------GAGAGACAG------GCTAAT
>JN024221/B/US/2004/USPI71101EI14y04061pcWG2B8
ATGCAGAAAGGCAAT------------------TT------TAGG---AACCAAAGAAAG---A---GTGTTAAGTGTTT
CAATTGTGGCAAGGAGGGGCACATAGCCAGAAATTGCAGAGCCCCTAGAAAAAAGGGCTGTTGGAAATGTGGAAGGGAAG
GACACCAAATGAAAGA---TTGTACT------GAGAGACAG------GCTAAT
>JN024222/B/US/2004/USPI71101EI14y04061pcWG2B1
ATGCAGAAAGGCAAT------------------TT------TAGG---AACCAAAGAAAG---A---GTGTTAAGCGTTT
CAATTGTGGCAAGGAGGGGCACATAGCCAGAAATTGCAGAGCCCCTAGAAAAAAGGGCTGTTGGAAATGTGGAAGGGAAG
GACACCAAATGAAAGA---TTGTACT------GAGAGACAG------GCTAAT
>JN024223/B/US/2004/USPI71101EI21y04061pcWG2B5
ATGCAGAAAGGCAAT------------------TT------TAGG---AACCAAAGAAAG---A---GTGTTAAGTGTTT
CAATTGTGGCAAGGAGGGGCACATAGCCAGAAATTGCAGAGCCCCTAGAAAAAAGGGCTGTTGGAAATGTGGAAGGGAAG
GACACCAAATGAAAGA---TTGTACT------GAGAGACAG------GCTAAT
>JN024224/B/US/2004/USPI71101EI21y04061pcWG2B15
ATGCAGAAAGGCAAT------------------TT------TAGG---AACCAAAGAAAG---A---GTGTTAAGTGTTT
CAATTGTGGCAAGGAGGGGCACATAGCCAGAAATTGCAGAGCCCCTAGAAAAAAGGGCTGTTGGAAATGTGGAAGGGAAG
GACACCAAATGAAAGA---TTGTACT------GAGAGACAG------GCTAAT
>JN024226/B/US/2004/USPI71101EI21y04061pcWG2B12
ATGCAGAAAGGCAAT------------------TT------TAGG---AACCAAAGAAAG---A---GTGTTAAGTGTTT
CAATTGTGGCAAGGAGGGGCACATAGCCAGAAATTGCAGAGCCCCTAGAAAAAAGGGCTGTTGGAAATGTGGAAGGGAAG
GACACCAAATGAAAGA---TTGTACT------GAGAGACAG------GCTAAT
>JN024227/B/US/2004/USPI71101EI21y04061pcWG2B11
ATGCAGAAAGGCAAT------------------TT------TAGG---AACCAAAGAAAG---A---GTGTTAAGTGTTT
CAATTGTGGCAAGGAGGGGCACATAGCCAGAAATTGCAGAGCCCCTAGAAAAAAGGGCTGTTGGAAATGTGGAAGGGAAG
GACACCAAATGAAAGA---TTGTACT------GAGAGACAG------GCTAAT
>JN024228/B/US/2004/USPI71101EI21y04061pcWG2B14
ATGCAGAAAGGCAAT------------------TT------TAGG---AACCAAAGAAAG---A---GTGTTAAGTGTTT
CAATTGTGGCAAGGAGGGGCACATAGCCAGAAATTGCAGAGCCCCTAGAAAAAAGGGCTGTTGGAAATGTGGAAGGGAAG
GACACCAAATGAAAGA---TTGTACT------GAGAGACAG------GCTAAT
>JN024229/B/US/2004/USPI71101EI21y04061pcWG2B16
ATGCAGAAAGGCAAT------------------TT------TAGG---AACCAAAGAAAG---A---GTGTTAAGTGTTT
CAATTGTGGCAGGGAGGGGCACATAGCCAGAAATTGCAGAGCCCCTAGAAAAAAGGGCTGTTGGAAATGTGGAAGGGAAG
GACACCAAATGAAAGA---TTGTACT------GAGAGACAG------GCTAAT
>JN024230/B/US/2004/USPI71101EI21y04061pcWG2B6
ATGCAGAAAGGCAAT------------------TT------TAGG---AACCAAAGAAAG---A---GTGTTAAGTGTTT
CAATTGTGGCAAGGAGGGGCACATAGCCAGAAATTGCAGAGCCCCTAGAAAAAAGGGCTGTTGGAAATGTGGAAGGGAAG
GACACCAAATGAAAGA---TTGTACT------GAGAGACAG------GCTAAT
>JN024231/B/US/2004/USPI71101EI21y04061pcWG2B3
ATGCAGAAAGGCAAT------------------TT------TAGG---AACCAAAGAAAG---A---GTGTTAAGTGTTT
CAATTGTGGCAAGGAGGGGCACATAGCCAGAAATTGCAGAGCCCCTAGAAAAAAGGGCTGTTGGAAATGTGGAAGGGAAG
GACACCAAATGAAAGA---TTGTACT------GAGAGACAG------GCTAAT
>JN024232/B/US/2004/USPI71101EI21y04061pcWG2B13
ATGCAGAAAGGCAAT------------------TT------TAGG---AACCAAAGAAAG---A---GTGTTAAGTGTTT
CAATTGTGGCAAGGAGGGGCACATAGCCAGAAATTGCAGAGCCCCTAGAAAAAAGGGCTGTTGGAAATGTGGAAGGGAAG
GACACCAAATGAAAGA---TTGTACT------GAGAGACAG------GCTAAT
>JN024233/B/US/2004/USPI71101EI21y04061pcWG2B7
ATGCAGAAAGGCAAT------------------TT------TAGG---AACCAAAGAAAG---A---GTGTTAAGTGTTT
CAATTGTGGCAAGGAGGGGCACATAGCCAGAAATTGCAGAGCCCCTAGAAAAAAGGGCTGTTGGAAATGTGGAAGGGAAG
GACACCAAATGAAAGA---TTGTACT------GAGAGACAG------GCTAAT
>JN024234/B/US/2004/USPI71101EI21y04061pcWG2B1
ATGCAGAAAGGCAAT------------------TT------TAGG---AACCAAAGAAAG---A---GTGTTAAGTGTTT
CAATTGTGGCAAGGAGGGGCACATAGCCAGAAATTGCAGAGCCCCTAGAAAAAAGGGCTGTTGGAAATGTGGAAGGGAAG
GACACCAAATGAAAGA---TTGTACT------GAGAGACAG------GCTAAT
>JN024235/B/US/2004/USPI71101EI21y04061pcWG2B4
ATGCAGAAAGGCAAT------------------TT------TAGG---AACCAAAGAAAG---A---GTGTTAAGTGTTT
CAATTGTGGCAAGGAGGGGCACATAGCCAGAAATTGCAGAGCCCCTAGAAAAAAGGGCTGTTGGAAATGTGGAAGGGAAG
GACACCAAATGAAAGA---TTGTACT------GAGAGACAG------GCTAAT
>JN024236/B/US/2004/USPI71101EI44y04071pcWG2B1
ATGCAGAAAGGCAAT------------------TT------TAGG---AACCAAAGAAAG---A---GTGTTAAGTGTTT
CAATTGTGGCAAGGAGGGGCACATAGCCAGAAATTGCAGAGCCCCTAGAAAAAAGGGCTGTTGGAAATGTGGAAGGGAAG
GACACCAAATGAAAGA---TTGTACT------GAGAGACAG------GCTAAT
>JN024237/B/US/2004/USPI71101EI44y04071pcWG2B8
ATGCAGAAAGGCAAT------------------TT------TAGG---AACCAAAGAAAG---A---GTGTTAAGTGTTT
CAATTGTGGCAAGGAGGGGCACATAGCCAGAAATTGCAGAGCCCCTAGAAAAAAGGGCTGTTGGAAATGTGGAAGGGAAG
GACACCAAATGAAAGA---TTGTACT------GAGAGACAG------GCTAAT
>JN024238/B/US/2004/USPI71101EI44y04071pcWG2B4
ATGCAGAAAGGCAAT------------------TT------TAGG---AACCAAAGAAAG---A---GTGTTAAGTGTTT
CAATTGTGGCAAGGAGGGGCACATAGCCAGAAATTGCAGAGCCCCTAGAAAAAAGGGCTGTTGGAAATGTGGAAGGGAAG
GACACCAAATGAAAGA---TTGTACT------GAGAGACAG------GCTAAT
>JN024239/B/US/2004/USPI71101EI44y04071pcWG2B9
ATGCAGAAAGGCAAT------------------TT------TAGG---AACCAAAGAAAG---A---GTGTTAAGTGTTT
CAATTGTGGCAAGGAGGGGCACATAGCCAGAAATTGCAGAGCCCCTAGAAAAAAGGGCTGTTGGAAATGTGGAGGGGAAG
GACACCAAATGAAAGA---TTGTACT------GAGAGACAG------GCTAAT
>JN024241/B/US/2004/USPI71101EI44y04071pcWG2B6
ATGCAGAAAGGCAAT------------------TT------TAGG---AACCAAAGAAAG---A---GTGTTAAGTGTTT
CAATTGTGGCAAGGAGGGGCACATAGCCAGAAATTGCAGAGCCCCTAGAAAAAAGGGCTGTTGGAAATGTGGAAGGGAAG
GACACCAAATGAAAGA---TTGTACT------GAGAGACAG------GCTAAT
>JN024242/B/US/2004/USPI71101EI44y04071pcWG2B2
ATGCAGAAAGGCAAT------------------TT------TAGG---AACCAAAGAAAG---A---GTGTTAAGTGTTT
CAATTGTGGCAAGGAGGGGCACATAGCCAGAAATTGCAGAGCTCCTAGAAAAAAGGGCTGTTGGAAATGTGGAAGGGAAG
GACACCAAATGAAAGA---TTGTACT------GAGAGACAG------GCTAAT
>JN024243/B/US/2004/USPI71101EI44y04071pcWG2B5
ATGCAGAAAGGCAAT------------------TT------TAGG---AACCAAAGAAAG---A---GTGTTAAGTGTTT
CAATTGTGGCAAGGAGGGGCACATAGCCAGAAATTGCAGAGCCCCTAGAAAAAAGGGCTGTTGGAAATGTGGAAGGGAAG
GACACCAAATGAAAGA---TTGTACT------GAGAGACAG------GCTAAT
>JN024244/B/US/2004/USPI71101EI44y04071pcWG2B7
ATGCAGAAAGGCAAT------------------TT------TAGG---AACCAAAGAAAG---A---GTGTTAAGTGTTT
CAATTGTGGCAAGGAGGGGCACATAGCCAGAAATTGCAGAGCCCCTAGAAAAAAGGGCTGTTGGAAATGTGGAAGGGAAG
GACACCAAATGAAAGA---TTGTACT------GAGAGACAG------GCTAAT
>JN024245/B/US/2004/USPI71101EI68y04071pcWG2B9
ATGCAGAAAGGCAAT------------------TT------TAGG---AACCAAAGAAAG---A---GTGTTAAGTGTTT
CAATTGTGGCAAGGAGGGGCACATAGCCAGAAATTGCAGAGCCCCTAGAAAAAAGGGCTGTTGGAAATGTGGAAGGGAAG
GACACCAAATGAAAGA---TTGTACT------GAGAGACAG------GCTAAT
>JN024246/B/US/2004/USPI71101EI68y04071pcWG2B6
ATGCAGAAAGGCAAT------------------TT------TAGG---AACCAAAGAAAG---A---GTGTTAAGTGTTT
CAATTGTGGCAAGGAGGGGCACATAGCCAGAAATTGCAGAGCCCCTAGAAAAAAGGGCTGTTGGAAATGTGGAAGGGAAG
GACACCAAATGAAAGA---TTGTACT------GAGAGACAG------GCTAAT
>JN024247/B/US/2004/USPI71101EI68y04071pcWG2B5
ATGCAGAAAGGCAAT------------------TT------TAGG---AACCAAAGAAAG---A---GTGTTAAGTGTTT
CAATTGTGGCAAGGAGGGGCACATAGCCAGAAATTGCAGAGCCCCTAGAAAAAAGGGCTGTTGGAAATGTGGAAGGGAAG
GACACCAAATGAAAGA---TTGTACT------GAGAGACAG------GCTAAT
>JN024248/B/US/2004/USPI71101EI68y04071pcWG2B4
ATGCAGAAAGGCAAT------------------TT------TAGG---AACCAAAGAAAG---A---GTGTTAAGTGTTT
CAATTGTGGCAAGGAGGGGCACATAGCCAGAAATTGCAGAGCCCCTAGAAAAAAGGGCTGTTGGAAATGTGGAAGGGAAG
GACACCAAATGAAAGA---TTGTACT------GAGAGACAG------GCTAAT
>JN024249/B/US/2004/USPI71101EI68y04071pcWG2B3
ATGCAGAAGGGCAAT------------------TT------TAGG---AACCAAAGAAAG---A---GTGTTAAGTGTTT
CAATTGTGGCAAGGAGGGGCACATAGCCGGAAATTGCAGAGCCCCTAGAAAAAAGGGCTGTTGGAAATGTGGAAGGGAAG
GACACCAAATGAAAGA---TTGTACT------GAGAGACAG------GCTAAT
>JN024250/B/US/2004/USPI71101EI68y04071pcWG2B7
ATGCAGAAAGGCAAT------------------TT------TAGG---AACCAAAGAAAG---A---GTGTTAAGTGTTT
CAATTGTGGCAAGGAGGGGCACATAGCCAGAAATTGCAGAGCCCCTAGAAAAAAGGGCTGTTGGAAATGTGGAAGGGAAG
GACACCAAATGAAAGA---TTGTACT------GAGAGACAG------GCTAAT
>JN024251/B/US/2004/USPI71101EI68y04071pcWG2B2
ATGCAGAAAGGCAAT------------------TT------TAGG---AACCAAAGAAAG---A---GTGTTAAGTGTTT
CAATTGTGGCAAGGAGGGGCACATAGCCAGAAATTGCAGAGCCCCTAGAAAAAAGGGCTGTTGGAAATGTAGAAGGGAAG
GACACCAAATGAAAGA---TTGTACT------GAGAGACAG------GCTAAT
>JN024252/B/US/2004/USPI71101EI68y04071pcWG2B10
ATGCAGAAAGGCAAT------------------TT------TAGG---AACCAAAGAAAG---A---GTGTTAAGTGTTT
CAATTGTGGCAAGGAGGGGCACATAGCCAGAAATTGCAGAGCCCCTAGAAAAAAGGGCTGTTGGAAGTGTGGAAGGGAAG
GACACCAAATGAAAGA---TTGTACT------GAGAGACAG------GCTAAT
>JN024253/B/US/2004/USPI71101EI68y04071pcWG2B8
ATGCAGAAAGGCAAT------------------TT------TAGG---AACCAAAGAAAG---A---GTGTTAAGTGTTT
CAATTGTGGCAAGGAGGGGCACATAGCCAGAAATTGCAGAGCCCCTAGAAAAAAGGGCTGTTGGAAATGTGGAAGGGAAG
GACACCAAATGAAAGA---TTGTACT------GAGAGACAG------GCTAAT
>JN024254/B/US/2004/USPI71101EI68y04071pcWG2B1
ATGCAGAAAGGCAAT------------------TT------TAGG---AACCAAAGAAAG---A---GTGTTAAGTGTTT
CAATTGTGGCAAGGAGGGGCACATAGCCAGAAATTGCAGAGCCCCTAGAAAAAAGGGCTGTTGGAAATGTGGAAGGGAAG
GACACCAAATGAAAGA---TTGTACT------GAGAGACAG------GCTAAT
>JN024255/B/US/2004/USPI71101EI97y04081pcWG2B7
ATGCAGAAAGGCAAT------------------TT------TAGG---AACCAAAGAAAG---A---GTGTTAAGTGTTT
CAATTGTGGCAAGGAGGGGCACATAGCCAGAAATTGCAGAGCTCCTAGAAAAAAGGGCTGTTGGAAATGTGGAAGGGAAG
GACACCAAATGAAAGA---TTGTACT------GAGAGACAG------GCTAAT
>JN024256/B/US/2004/USPI71101EI97y04081pcWG2B3
ATGCAGAAAGGCAAT------------------TT------TAGG---AACCAAAGAAAG---A---GTGTTAAGTGTTT
CAATTGTGGCAAGGAGGGGCACATAGCCAGAAATTGCAGAGCCCCTAGAAAAAAGGGCTGTTGGAAATGTGGAAGGGAAG
GACACCAAATGAAAGA---TTGTACT------GAGAGACAG------GCTAAT
>JN024257/B/US/2004/USPI71101EI97y04081pcWG2B9
ATGCGGAAAGGCAAT------------------TT------TAGG---AACCAAAGAAAG---A---GTGTTAAGTGTTT
CAATTGTGGCAAGGAGGGGCACATAGCCAGAAATTGCAGAGCCCCTAGAAAAAAGGGCTGTTGGAAATGTGGAAGGGAAG
GACACCAAATGAAAGA---TTGTACT------GAGAGACAG------GCTAAT
>JN024258/B/US/2004/USPI71101EI97y04081pcWG2B8
ATGCAGAAAGGCAAT------------------TT------TAGG---AACCAAAGAAAG---A---GTGTTAAGTGTTT
CAATTGTGGCAAGGAGGGGCACATAGCCAGAAATTGCAGAGCCCCTAGAAAAAAGGGCTGTTGGAAATGTGGAAGGGAAG
GACACCAAATGAAAGA---TTGTACT------GAGAGACAG------GCTAAT
>JN024259/B/US/2004/USPI71101EI97y04081pcWG2B4
ATGCAGAAAGGCAAT------------------TT------TAGG---AACCAAAGAAAG---A---GTGTTAAGTGTTT
CAATTGTGGCAAGGAGGGGCACATAGCCAGAAATTGCAGAGCCCCTAGAAAAAAGGGCTGTTGGAAATGTGGAAGGGAAG
GACACCAAATGAAAGA---TTGTACT------GAGAGACAG------GCTAAT
>JN024260/B/US/2004/USPI71101EI97y04081pcWG2B2
ATGCAGAAAGGCAAT------------------TT------TAGG---AACCAAAGAAAG---A---GTGTTAAGTGTTT
CAATTGTGGCAAGGAGGGGCACATAGCCAGAAATTGCAGAGCCCCTGGAAAAAAGGGCTGTTGGAAATGTGGAAGGGAAG
GACACCAAATGAAAGA---TTGTACT------GAGAGACAG------GCTAAT
>JN024261/B/US/2004/USPI71101EI97y04081pcWG2B5
ATGCAGAAAGGCAAT------------------TT------TAGG---AACCAAAGAAAG---A---GTGTTAAGTGTTT
CAATTGTGGCAAGGAGGGGCACATAGCCAGAAATTGCAGAGCCCCTAGAAAAAAGGGCTGTTGGAAATGTGGAAGGGAAG
GACACCAAATGAAAGA---TTGTACT------GAGAGACAG------GCTAAT
>JN024262/B/US/2004/USPI71101EI97y04081pcWG2B10
ATGCAGAAGGGCAAT------------------TT------TAGG---AACCAAAGAAGG---A---GTGTTAAGTGTCT
CAATTGTGGCAAGGAGGGGCACATAGCCAGAAATTGCAGAGCCCCTAGAAAAAAGGGCTGTTGGAAATGTGGAAGGGAAG
GACACCAAATGAAAGA---TTGTACT------GAGAGACAG------GCTAAT
>JN024263/B/US/2004/USPI71101EI97y04081pcWG2B6
ATGCAGAAAGGCAAT------------------TT------TAGG---AACCAAAGAAAG---A---GTGTTAAGTGTTT
CAATTGTGGCAAGGAGGGGCACATAGCCAGAAATTGCAGAGCCCCTAAAAAAAAGGGCTGTTGGAAATGTGGAAGGGAAG
GACACCAAATGAAAGA---TTGTACT------GAGAGACAG------GCTAAT
>JN024264/B/US/2004/USPI71101EI97y04081pcWG2B1
ATGCAGAAAGGCAAT------------------TT------TAGG---AGCCAAAGAAAG---A---GTGTTAAGTGTTT
CAATTGTGGCAAGGAGGGGCGCATAGCCAGAAATTGCAGAGCCCCTAGAAAAAAGGGCTGTTGGAAATGTGGAAGGGAAG
GACACCAAATGAAAGA---TTGTACT------GAGAGACAG------GCTAAT
>JN024265/B/US/2004/USPI71101EI181y04111pcWG2B7
ATGCAGAAAGGCAAT------------------TT------TAGG---AACCAAAGAAAG---A---GTGTTAAGTGTTT
CAATTGTGGCAAGGAGGGGCACATAGCCAGAAATTGCAGAGCCCCTAGAAAAAAGGGCTGTTGGAAATGTGGAAGGGAAG
GACACCAAATGAAAGA---TTGTACT------GAGAGACAG------GCTAAT
>JN024266/B/US/2004/USPI71101EI181y04111pcWG2B8
ATGCAGAAAGGCAAT------------------TT------TAGG---AATCAAAGAAAG---A---GTGTTAAGTGTTT
CAATTGTGGCAAGGAGGGGCACATAGCCAGAAATTGCAGAGCCCCTAGAAAAAAGGGCTGTTGGAAATGTGGAAGGGAAG
GACACCAAATGAAAGA---TTGTACT------GAGAGACGG------GCTAAT
>JN024267/B/US/2004/USPI71101EI181y04111pcWG2B3
ATGCAGAAAGGCAAT------------------TT------TAGG---AATCAAAGAAAG---A---GTGTTAAGTGTTT
CAATTGTGGCAAGGAGGGGCACATAGCCAGAAATTGCAGAGCCCCTAGAAAAAAGGGCTGTTGGAAATGTGGAAGGGAAG
GACACCAAATGAAAGA---TTGTACT------GAGAGACAG------GCTAAT
>JN024268/B/US/2004/USPI71101EI181y04111pcWG2B5
ATGCAGAAAGGCAAT------------------TT------TAGG---AACCAAAGAAAG---A---GTGTTAAGTGTTT
CAATTGTGGCAAGGAGGGGCACATAGCCAGAAATTGCAGAGCCCCTAGAAAAAAGGGCTGTTGGAAATGTGGAAGGGAAG
GACACCAAATGAAAGA---TTGTACT------GAGAGACAG------GCTAAT
>JN024269/B/US/2004/USPI71101EI181y04111pcWG2B4
ATGCAGAAAGGCAAT------------------TT------TAGG---AACCAAAGAAAG---A---GTGTTAAGTGTTT
CAATTGTGGCAAGGAGGGGCACATAGCCAGAAATTGCAGAGCCCCTAGAAAAAAGGGCTGTTGGAAATGTGGAAGGGAAG
GACACCAAATGAAAGA---TTGTACT------GAGAGACAG------GCTAAT
>JN024270/B/US/2004/USPI71101EI181y04111pcWG2B10
ATGCAGAAAGGCAAT------------------TT------TAGG---AACCAAAGAAAG---A---GTGTTAAGTGTTT
CAATTGTGGCAAGGAGGGGCACATAGCCAGAAATTGCAGAGCCCCTAGAAAAAAGGGCTGTTGGAAATGTGGAAGGGAAG
GACACCAAATGAAAGA---TTGTACT------GAGAGACAG------GCTAAT
>JN024271/B/US/2004/USPI71101EI181y04111pcWG2B2
ATGCAGAAAGGCAAT------------------TT------TAGG---AACCAAAGAAAG---A---GTGTTAAGTGTTT
CAATTGTGGCAAGGAGGGGCACATAGCCAGAAATTGCAGAGCCCCTAGAAAAAAGGGCTGTTGGAAATGTGGAAGGGAAG
GACACCAAATGAAAGA---TTGTACT------GAGAGACAG------GCTAAT
>JN024272/B/US/2004/USPI71101EI181y04111pcWG2B9
ATGCAGAAAGGCAAT------------------TT------TAGG---AACCAAAGAAAG---A---GTGTTAAGTGTTT
CAATTGTGGCAAGGAGGGGCACATAGCCAGAAATTGCAGAGCCCCTAGAAAAAAGGGCTGTTGGAAATGTGGAAGGGAAG
GACACCAAATGAAAGA---TTGTACT------GAGAGACAG------GCTAAT
>JN024273/B/US/2004/USPI71101EI181y04111pcWG2B6
ATGCAGAAAGGCAAT------------------TT------TAGG---AACCAAAGAAAG---A---GTGTTAAGTGTTT
CAATTGTGGCAAGGAGGGGCACATAGCCAGAAATTGCAGAGCCCCTAGAAAAAAGGGCTGTTGGAAATGTGGAAGGGAAG
GACACCAAATGAAAGA---TTGTACT------GAGAGACAG------GCTAAT
>JN024274/B/US/1995/USPI90770EI3y95061pcWG2B3
ATGCAGAGAGGCAAT------------------TT------TAAG---AATCAAAGAAAG---A---TTGTTAAGTGTTT
CAATTGTGGCAAAGAAGGACACATAGCCAAAAATTGCAGAGCCCCTGGGAAAAAGGGCTGTTGGAAATGTGGGAAGGAAG
GACACCAGATGAAAGA---TTGTACC------GAGAGACAG------GCTAAT
>JN024275/B/US/1995/USPI90770EI3y95061pcWG2B1
ATGCAGAGAGGCAAT------------------TT------TAAG---AATCAAAGAAAG---A---TTGTTAAGTGTTT
CAATTGTGGCAAAGAAGGACACATAGCCAAAAATTGCAGAGCCCCTAGGAAAAAGGGCTGTTGGAAATGTGGGAAGGAAG
GACACCAGATGAAAGA---TTGTACT------GAGAGACAG------GCTAAT
>JN024276/B/US/1995/USPI90770EI3y95061pcWG2B7
ATGCAGAGAGGCAAT------------------TT------TAAG---AATCAAAGAAAG---A---TTGTTAAGTGTTT
CAATTGTGGCAAAGAAGGACACATAGCCAAAAATTGCAGAGCCCCTAGGAAAAAGGGCTGTTGGAAATGTGGGAAGGAAG
GACACCAGATGAAAGG---TTGTACT------GAGAGACAG------GCTAAT
>JN024277/B/US/1995/USPI90770EI3y95061pcWG2B10
ATGCAGAGAGGCAAT------------------TT------TAAG---AATCAAAGAAAG---A---TTGTTAAGTGTTT
CAATTGTGGCAAAGAAGGACACATAGCCAAAAATTGCAGAGCCCCTAGGAAAAAGGGCTGTTGGAAATGTGGGAAGGAAG
GACACCAGATGAAAGA---TTGTACT------GAGAGACAG------GCTAAT
>JN024278/B/US/1995/USPI90770EI3y95061pcWG2B6
ATGCAGAGAGGCAAT------------------TT------TAAG---AATCAAAGAAAG---A---TTGTTAAGTGTTT
CAATTGTGGCAAAGAAGGACACATAGCCAAAAATTGCAGAGCCCCTAGGAAAAAGGGCTGTTGGAAATGTGGGAAGGAAG
GACACCAGATGAAAGA---TTGTACT------GAGAGACAG------GCTAAT
>JN024279/B/US/1995/USPI90770EI3y95061pcWG2B9
ATGCAGAGAGGCAAT------------------TT------TAAG---AATCAAAGAAAG---A---TTGTTAAGTGTTT
CAATTGTGGCAAAGAAGGGCACATAGCCAAAAATTGCAGAGCCCCTAGGAAAAAGGGCTGTTGGAAATGTGGGAAGGAAG
GACACCAGATGAAAGA---TTGTACT------GAGAGACAG------GCTAAT
>JN024280/B/US/1995/USPI90770EI3y95061pcWG2B2
ATGCAGAGAGGCAAT------------------TT------TAAG---AATCAAAGAAAG---A---TTGTTAAGTGTTT
CAATTGTGGCAAAGAAGGACACATAGCCAAAAATTGCAGAGCCCCTAGGAAAAAGGGCTGTTGGAAATGTGGGAAGGAAG
GACACCAGATGAAAGA---TTGTACT------GAGAGACAG------GCTAAT
>JN024281/B/US/1995/USPI90770EI3y95061pcWG2B5
ATGCAGAGAGGCAAT------------------TT------TAAG---AATCAAAGAAAG---A---TTGTTAAGTGTTT
CAATTGTGGCAAAGAAGGACACATAGCCAAAAATTGCAGAGCCCCTAGGAAAAAGGGCTGTTGGAAATGTGGGAAGGAAG
GACACCAGATGAAAGA---TTGTACT------GAGAGACAG------GCTAAT
>JN024282/B/US/1995/USPI90770EI3y95061pcWG2B4
ATGCAGAGAGGCAAT------------------TT------TAAG---AATCAAAGAAAG---A---TTGTTAAGTGTTT
CAATTGTGGCAAAGAAGGACACATAGCCAAAAATTGCAGAGCCCCTAGGAAAAAGGGCTGTTGGAAATGTGGGAAGGAAG
GACACCAGATGAAAGA---TTGTACT------GAGAGACAG------GCTAAT
>JN024284/B/US/1995/USPI90770EI12y95071pcWG2B12
ATGCAGAGAGGCAAT------------------TT------TAAG---AATCAAAGAAAG---A---TTGTTAAGTGTTT
CAATTGTGGCAAAGAAGGACACATAGCCAAAAATTGCAGAGCCCCTAGGAAAAAGGGCTGTTGGAAATGTGGGAAGGAAG
GACACCAGATGAAAGA---TTGTACT------GAGAGACAG------GCTAAT
>JN024285/B/US/1995/USPI90770EI12y95071pcWG2B5
ATGCAGAGAGGCAAT------------------TT------TAAG---AATCAAAGAAAG---A---TTGTTAAGTGTTT
CAATTGTGGCAAAGAAGGACACATAGCCAAAAATTGCAGAGCCCCTAGGAAAAAGGGCTGTTGGAAATGTGGGAAGGAAG
GACACCAGATGAAAGA---TTGTACT------GAGAGACAG------GCTAAT
>JN024286/B/US/1995/USPI90770EI12y95071pcWG2B3
ATGCAGAGAGGCAAT------------------TT------TAAG---AATCAAAGAAAG---A---TTGTTAAGTGTTT
CAATTGTGGCAAAGAAGGACACATAGCCAAAAATTGCAGAGCCCCTAGGAAAAAGGGCTGTTGGAAATGTGGGAAGGAAG
GACACCAGATGAAAGA---TTGTACT------GAGAGACAG------GCTAAT
>JN024287/B/US/1995/USPI90770EI12y95071pcWG2B6
ATGCAGAGAGGCAAT------------------TC------TAAG---AATCAAAGAAAG---A---TTGTTAAGTGTTT
CAATTGTGGCAAAGAAGGACACATAGCCAAAAATTGCAGAGCCCCTAGGAAAAAGGGCTGTTGGAAATGTGGGAAGGAAG
GACACCAGATGAAAGA---TTGTACT------GAGAGACAG------GCTAAT
>JN024288/B/US/1995/USPI90770EI12y95071pcWG2B4
ATGCAGAGAGGCAAT------------------TT------TAAG---AATCAAAGAAAG---A---TTGTTAAGTGTTT
CAATTGTGGCAAAGAAGGACACATAGCCAAAAATTGCAGAGCCCCTAGGAAAAAGGGCTGTTGGAAATGTGGGAAGGAAG
GACACCAGATGAAAGA---TTGTACT------GAGAGACAG------GCTAAT
>JN024289/B/US/1995/USPI90770EI12y95071pcWG2B7
ATGCAGAGAGGCAAT------------------TT------TAAG---AATCAAAGAAAG---A---TTGTTAAGTGTTT
CAATTGTGGCAAAGAAGGACACATAGCCAAAAATTGCAGAGCCCCTAGGAAAAAGGGCTGTTGGAAATGTGGGAAGGAAG
GACACCAGATGAAAGA---TTGTACT------GAGAGACAG------GCTAAT
>JN024290/B/US/1995/USPI90770EI12y95071pcWG2B1
ATGCAGAGAGGCAAT------------------TT------TAAG---AATCAAAGAAAG---A---TTGTTAAGTGTTT
CAATTGTGGCAAAGAAGGACACATAGCCAAAAATTGCAGAGCCCCTAGGAAAAAGGGCTGTTGGAAATGTGGGAAGGAAG
GACACCAGATGAAAGA---TTGTACT------GAGAGACAG------GCTAAT
>JN024291/B/US/1995/USPI90770EI12y95071pcWG2B8
ATGCAGAGAGGCAAT------------------TT------TAAG---AATCAAAGAAAG---A---TTGTTAAGTGTTT
CAATTGTGGCAAAGAAGGACACATAGCCAAAAATTGCAGAGCCCCTAGGAAAAAGGGCTGTTGGAAATGTGGGAAGGAAG
GACACCAGATGAAAGA---TTGTACT------GAGAGACAG------GCTAAT
>JN024292/B/US/1995/USPI90770EI12y95071pcWG2B2
ATGCAGAGAGGCAAT------------------TT------TAAG---AATCAAAGAAAG---A---TTGTTAAGTGTTT
CAATTGTGGCAAAGAAGGACACATAGCCAAAAATTGCAGAGCCCCTAGGAAAAAGGGCTGTTGGAAATGTGGGAAGGAAG
GACACCAGATGAAAGA---TTGTACT------GAGAGACAG------GCTAAT
>JN024293/B/US/1995/USPI90770EI15y95071pcWG2B3
ATGCAGAGAGGCAAT------------------TT------TAAG---AATCAAAGAAAG---A---TTGTTAAGTGTTT
CAATTGTGGCAAAGAAGGACACATAGCCAAAAATTGCAGAGCCCCTAGGAAAAAGGGCTGTTGGAAATGTGGGAAGGAAG
GACACCAGATGAAAGA---TTGTACT------GAGAGACAG------GCTAAT
>JN024294/B/US/1995/USPI90770EI15y95071pcWG2B5
ATGCAGAGAGGCAAT------------------TT------TAAG---AATCAAAGAAAG---A---TTGTTAAGTGTTT
CAATTGTGGCAAAGAAGGACACATAGCCAAAAATTGCAGAGCCCCTAGGAAAAAGGGCTGTTGGAAATGTGGGAAAGAAG
GACACCAGATGAAAGA---TTGTACT------GAGAGACAG------GCTAAT
>JN024295/B/US/1995/USPI90770EI15y95071pcWG2B8
ATGCAGAGAGGCAAT------------------TT------TAAG---AATCAAAGAAAG---A---TTGTTAAGCGTTT
CAATTGTGGCAAAGAAGGACACATAGCCAAAAATTGCAGAGCCCCTAGGAAAA-GGGCTGTTGGAAATGTGGGAAGGAAG
GACACCAGATGAAAGA---TTGTACT------GAGAGACAG------GCTAAT
>JN024296/B/US/1995/USPI90770EI15y95071pcWG2B10
ATGCAGAGAGGCAAT------------------TT------TAAG---AATCAAAGAAAG---A---TTGTTAAGTGTTT
CAATTGTGGCAAAGAAGGACACATAGCCAAAAATTGCAGAGCCCCTAGGAAAAAGGGCTGTTGGAAATGTGGGAAGGAAG
GACACCAGATGAAAGA---TTGTACT------GAGAGACAG------GCTAAT
>JN024297/B/US/1995/USPI90770EI15y95071pcWG2B9
ATGCAGAGAGGCAAT------------------TT------TAAG---AATCAAAGAAAG---A---TTGTTAAGTGTTT
CAATTGTGGCAAAGAAGGACACATAGCCAAAAATTGCAGAGCCCCTAGGAAAAAGGGCTGTTGGAAATGTGGGAAGGAAG
GACACCAGATGAAAGA---TTGTACT------GAGAGACAG------GCTAAT
>JN024298/B/US/1995/USPI90770EI15y95071pcWG2B4
ATGCAGAGAGGCAAT------------------TT------TAAG---AATCAAAGAAAG---A---TTGTTAAGTGTTT
CAATTGTGGCAAAGAAGGACACATAGCCAAAAATTGCAGAGCCCCTAGGAAAAAGGGCTGTTGGAAATGTGGGAAGGAAG
GACACCAGATGAAAGA---TTGTACT------GAGAGACAG------GTTAAT
>JN024299/B/US/1995/USPI90770EI15y95071pcWG2B2
ATGCAGAGAGGCAAT------------------TT------TAAG---AATCAAAGAAAG---A---TTGTTAAGTGTTT
CAATTGTGGCAAAGAAGGACACATAGCCAAAAATTGCAGAGCCCCTAGGAAAAAGGGCTGTTGGAAATGTGGGAAGGAAG
GACACCAGATGAAAGA---TTGTACT------GAGAGACAG------GCTAAT
>JN024300/B/US/1995/USPI90770EI15y95071pcWG2B7
ATGCAGAGAGGCAAT------------------TT------TAAG---AATCAAAGAAAG---A---TTGTTAAGTGTTT
CAATTGTGGCAAAGAAGGACACATAGCCAAAAATTGCAGAGCCCCTAGGAAAAAGGGCTGTTGGAAATGTGGGAAGGAAG
GACACCAGATGAAAGA---TTGTACT------GAGAGACAG------GCTAAT
>JN024301/B/US/1995/USPI90770EI15y95071pcWG2B1
ATGCAGAGAGGCAAT------------------TT------TAAG---AATCAAAGAAAG---A---TTGTTAAGTGTTT
CAATTGTGGCAAAGAAGGACACATAGCCAAAAATTGCAGAGCCCCTAGGAAAAAGGGCTGTTGGAAATGTGGGAAGGAAG
GACACCAGATGAAAGA---TTGTACT------GAGAGACAG------GCTAAT
>JN024302/B/US/1995/USPI90770EI15y95071pcWG2B6
ATGCAGAGAGGCAAT------------------TT------TAAG---AATCAAAGAAAG---A---TTGTTAAGTGTTT
CAATTGTGGCAAAGAAGGACACATAGCCAAAAATTGCAGAGCCCCTAGGAAAAAGGGCTGTTGGAAATGTGGGAAGGAAG
GACACCAGATGAAAGA---TTGTACT------GAGAGACAG------GCTAAT
>JN024303/B/US/1995/USPI90770EI72y95091pcWG2B7
ATGCAGAGAGGCAAT------------------TT------TAAG---AATCAAAGAAAG---A---TTGTTAAGTGTTT
CAATTGTGGTAAAGAAGGACACATAGCCAAAAATTGCAGAGCCCCTAGGAAAAAGGGCTGTTGGAAATGTGGGAAGGAAG
GACACCAGATGAAAGA---TTGTACT------GAGAGACAG------GCTAAT
>JN024304/B/US/1995/USPI90770EI72y95091pcWG2B2
ATGCAGAGAGGCAAT------------------TT------TAAG---AATCAAAGAAAG---A---TTGTTAAGTGTTT
CAATTGTGGCAAAGAAGGACACATAGCCAGAAATTGCAGAGCCCCTAGGAAAAAGGGCTGTTGGAAATGTGGGAAGGAAG
GACACCAGATGAAAGA---TTGTACT------GAGAGACAG------GCTAAT
>JN024305/B/US/1995/USPI90770EI72y95091pcWG2B4
ATGCAGAGAGGCAAT------------------TT------TAAG---AATCAAAGAAAG---A---TTGTTAAGTGTTT
CAATTGTGGCAAAGAAGGACACATAGCCAGAAATTGCAGAGCCCCTAGGAAAAAGGGCTGTTGGAAATGTGGGAAGGAAG
GACACCAGATGAAAGA---TTGTACT------GAGAGACAG------GCTAAT
>JN024306/B/US/1995/USPI90770EI72y95091pcWG2B1
ATGCAGAGAGGCAAT------------------TT------TAAG---AATCAAAGAAAG---A---TTGTTAAGTGTTT
CAATTGTGGCAAAGAAGGACACATAGCCAGAAATTGCAGAGCCCCTAGGAAAAAGGGCTGTTGGAAATGTGGGAAGGAAG
GACACCAGATGAAAGA---TTGTACT------GAGAGACAG------GCTAAT
>JN024307/B/US/1995/USPI90770EI72y95091pcWG2B5
ATGCAGAGAGGCAAT------------------TT------TAAG---AATCAAAGAAAG---A---TTGTTAAGTGTTT
CAATTGTGGCAAAGAAGGACACATAGCCAAAAATTGCAGAGCCCCTAGGAAAAAGGGCTGTTGGAAATGTGGGAAGGAAG
GACACCAGATGAAAGA---TTGTACT------GAGAGACAG------GCTAAT
>JN024308/B/US/1995/USPI90770EI72y95091pcWG2B10
ATGCAGAGAGGCAAT------------------TT------TAAG---AATCAAAGAAAG---A---TTGTTAAGTGTTT
CAATTGTGGCAAAGAAGGACACATAGCCAAAAATTGCAGAGCCCCTAGGAAAAAGGGCTGTTGGAAATGTGGGAAGGAGG
GACACCAGATGAAAGA---TTGTACT------GAGAGACAG------GCTAAT
>JN024309/B/US/1995/USPI90770EI72y95091pcWG2B3
ATGCAGAGAGGCAAT------------------TT------TAAG---AATCAAAGAAAG---A---TTGTTAAGTGTTT
CAATTGTGGCAAAGAAGGACACATAGCCAGAAATTGCAGAGCCCCTAGGAAAAAGGGCTGTTGGAAATGTGGGAAGGAAG
GACACCAGATGAAAGA---TTGTACT------GAGAGACAG------GCTAAT
>JN024310/B/US/1995/USPI90770EI72y95091pcWG2B8
ATGCAGAGAGGCAAT------------------TT------TAAG---AATCAAAGAAAG---A---TTGTTAAGTGTTT
CAATTGTGGCAAAGAAGGACACATAGCCAGAAATTGCAGAGCCCCTAGGAAAAAGGGCTGTTGGAAATGTGGGAAGGAAG
GACACCAGATGAAAGA---TTGTACT------GAGAGACAG------GCTAAT
>JN024311/B/US/1995/USPI90770EI72y95091pcWG2B6
ATGCAGAGAGGCAAT------------------TT------TAAG---AATCAAAGAAAG---A---TTGTTAAGTGTTT
CAATTGTGGCAAAGAAGGACACATAGCCAGAAATTGCAGAGCCCCTAGGAAAAAGGGCTGTTGGAAATGTGGGAAGGAAG
GACACCAGATGAAAGA---TTGTACT------GAGAGACAG------GCTAAT
>JN024312/B/US/1995/USPI90770EI72y95091pcWG2B9
ATGCAGAGAGGCAAT------------------TT------TAAG---AATCAAAGAAAG---A---TTGTTAAGTGTTT
CAATTGTGGCAAAGAAGGACACATAGCCAGAAATTGCAGAGCCCCTAGGAAAAAGGGCTGTTGGAAATGTGGGAAGGAAG
GACACCAGATGAAAGA---TTGTACT------GAGAGACAG------GCTAAT
>JN024313/B/US/1995/USPI90770EI99y95101pcWG2B5
ATGCAGAGAGGCAAT------------------TT------TAAG---AATCAAAGAAAG---A---TTGTTAAGTGTTT
CAATTGTGGCAAAGAAGGACACATAGCCAGAAATTGCAGAGCCCCTAGGAAAAAGGGCTGTTGGAAATGTGGGAAGGAAG
GACACCAGATGAAAGA---TTGTACT------GAGAGACAG------GCTAAT
>JN024314/B/US/1995/USPI90770EI99y95101pcWG2B9
ATGCAGAGAGGCAAT------------------TT------TAAG---AATCAAAGAAAG---A---TTGTTAAGTGTTT
CAATTGTGGCAAAGAAGGACACACAGCCAGAAATTGCAGAGCCCCTAGGAAAAAGGGCTGTTGGAAATGTGGGAAGGAAG
GACACCAGATGAAAGA---TTGTACT------GAGAGACAG------GCTAAT
>JN024315/B/US/1995/USPI90770EI99y95101pcWG2B6
ATGCAGAGAGGCAAT------------------TT------TAAG---AATCAAAGAAAG---A---TTGTTAAGTGTTT
CAATTGTGGCAAAGAAGGACACATAGCCAGAAATTGCAGAGCCCCTAGGAAAAAGGGCTGTTGGAAATGTGGGAAGGAAG
GACACCAGATGAAAGA---TTGTACT------GAGAGACAG------GCTAAT
>JN024316/B/US/1995/USPI90770EI99y95101pcWG2B8
ATGCAGAGAGGCAAT------------------TT------TAAG---AATCAAAGAAAG---A---TTGTTAAGTGTTT
CAATTGTGGCAAAGAAGGACACATAGCCAGAAATTGCAGAGCCCCTAGGAAAAAGGGCTGTTAGAAATGTGGGAAGGAAG
GACACCAGATGAAAGA---TTGTACT------GAGAGACAG------GCTAAT
>JN024317/B/US/1995/USPI90770EI99y95101pcWG2B2
ATGCAGAGAGGCAAT------------------TT------TAAG---AATCAAAGAAAG---A---TTGTTAAGTGTTT
CAATTGTGGCAAAGAAGGACACATAGCCAGAAATTGCAGAGCCCCTAGGAAAAAGGGCTGTTGGAAATGTGGGAAGGAAG
GACACCAGATGAAAGA---TTGTACT------GAGAGACAG------GCTAAT
>JN024318/B/US/1995/USPI90770EI99y95101pcWG2B3
ATGCAGAGAGGCAAT------------------TT------TAAG---AATCAAAGAAAG---A---TTGTTAAGTGTTT
CAATTGTGGCAAAGAAGGACACATAGCCAGAAATTGCAGAGCCCCTAGGAAAAAGGGCTGTTGGAAATGTGGGAAGGAAG
GACACCAGATGAAAGA---TTGTACT------GAGAGACAG------GCTAAT
>JN024319/B/US/1995/USPI90770EI99y95101pcWG2B7
ATGCAGAGAGGCAAT------------------TT------TAAG---AATCAAAGAAAG---A---TTGTTAAGTGTTT
CAATTGTGGCAAAGAAGGACACATAGCCAGAAATTGCAGGGCCCCTAGGAAAAAGGGCTGTTGGAAATGTGGGAAGGAAG
GACACCAGATGAAAGA---TTGTACT------GAGAGACAG------GCTAAT
>JN024320/B/US/1995/USPI90770EI99y95101pcWG2B1
ATGCAGAGAGGCAAT------------------TT------TAAG---AATCAAAGAAAG---A---TTGTTAAGTGTTT
CAATTGTGGCAAAGAAGGACACATAGCCAGAAATTGCAGAGCCCCTAGGAAAAAGGGCTGTTGGAAATGTGGGAAGGAAG
GACACCAGATGAAAGA---TTGTACT------GAGAGACAG------GCTAAT
>JN024321/B/US/1995/USPI90770EI99y95101pcWG2B4
ATGCAGAGAGGCAAT------------------TT------TAAG---AATCAAAGAAAG---A---TTGTTAAGTGTTT
CAATTGTGGCAAAGAAGGACACATAGCCAGAAATTGCAGAGCCCCTAGGGAAAAGGGCTGTTGGAAATGTGGGAAGGAAG
GACACCAGATGAAAGA---TTGTACT------GAGAGACAG------GCTAAT
>JN024322/B/US/1995/USPI90770EI129y95111pcWG2B9
ATGCAGAGAGGCAAT------------------TT------TAAG---AATCAAAGAAAG---A---TTGTTAAGTGTTT
CAATTGTGGCAAAGAAGGACACATAGCCAGAAATTGCAGAGCCCCTAGGAAAAAGGGCTGTTGGAAATGTGGGAAGGAAG
GACACCAGATGAAAGA---TTGTACT------GAGAGACAG------GCTAAT
>JN024323/B/US/1995/USPI90770EI129y95111pcWG2B10
ATGCAGAGAGGCAAT------------------TT------TAAG---AATCAAGGAAAG---A---TTGTTAAGTGTTT
CAATTGTGGCAAAGAAGGACACATAGCCAGAAATTGCAGAGCCCCTAGGAAAAAGGGCTGTTGGAAATGTGGGAAGGAAG
GGCACCAGATGAAAGA---TTGTACT------GAGAGACAG------GCTAAT
>JN024324/B/US/1995/USPI90770EI129y95111pcWG2B6
ATGCAGAGAGGCAAT------------------TT------TAAG---AATCAAAGAAAG---A---TTGTTAAGTGTTT
CAATTGTGGCAAAGAAGGACACATAGCCAGAAATTGCAGAGCCCCTAGGAAAAAGGGCTGTTGGAAATGTGGGAAGGAAG
GACACCAGATGAAAGA---TTGCACT------GAGAGACAG------GCTAAT
>JN024325/B/US/1995/USPI90770EI129y95111pcWG2B7
ATGCAGAGAGGCAAT------------------TT------TAAG---AATCAAAGAAAG---A---TTGTTAAGTGTTT
CAATTGTGGCAAAGAAGGACACATAGCCAGAAATTGCAGAGCCCCTAGGAAAAAGGGCTGTTGGAAATGTGGGAAGGAAG
GACACCAGATGAAAGA---TTGTACT------GAGAGACAG------GCTAAT
>JN024326/B/US/1995/USPI90770EI129y95111pcWG2B2
ATGCAGAGAGGCAAT------------------TT------TAAG---AATCAAAGAAAG---A---CTGTTAAGTGTTT
CAATTGTGGCAAAGAAGGACACATAGCCAGAAATTGCAGAGCCCCTAGGAAAAAGGGCTGTTGGAAATGTGGGAAGGAAG
GACACCAGATGAAAGA---TTGTACT------GAGAGACAG------GCTAAT
>JN024327/B/US/1995/USPI90770EI129y95111pcWG2B8
ATGCAGAGAGGCAAT------------------TT------TAAG---AATCAAAGAAAG---A---TTGTTAAGTGTTT
CAATTGTGGCAAAGAAGGACACATAGCCAGAAATTGCAGAGCCCCTAGGAAAAAGGGCTGTTGGAAATGTGGGAAGGAAG
GACACCAGATGAAAAA---TTGTACT------GAGAGACAG------GCTAAT
>JN024328/B/US/1995/USPI90770EI129y95111pcWG2B3
ATGCAGAGAGGCAAT------------------TT------TAAG---AATCAAAGAAAG---A---TTGTTAAGTGTTT
CAATTGTGGCAAAGAAGGACACATAGCCAGAAATTGCAGAGCCCCTAGGAAAAAGGGCTGTTGGAAATGTGGGAAGGAAG
GACACCAGATGAAAGA---TTGTACT------GAGAGACAG------GCTAAT
>JN024329/B/US/1995/USPI90770EI129y95111pcWG2B1
ATGCAGAGAGGCAAT------------------TT------TAAG---AATCAAAGAAAG---A---TTGTTAAGTGTTT
CAATTGTGGCAAAGAAGGACACATAGCCAGAAATTGCAGAGCCCCTAGGAAAAAGGGCTGTTGGAAATGTGGGAAGGAAG
GACACCAGATGAAAGA---TTGTACT------GAGAGACAG------GCTAAT
>JN024330/B/US/1995/USPI90770EI129y95111pcWG2B4
ATGCAGAGAGGCAAT------------------TT------TAAG---AATCAAAGAAAG---A---TTGTTAAGTGTTT
CAATTGTGGCAAAGAAGGACACATAGCCAGAAATTGCAGAGCCCCTAGGAAAAAGGGCTGTTGGAAATGTGGGAAGGAAG
GACACCAGATGAAAGA---TTGTACT------GAGAGACAG------GCTAAT
>JN024331/B/US/1996/USPI90770EI197y96011pcWG2B1
ATGCAGAGAGGCAAT------------------TT------TAAG---AATCAAAGAAAG---A---TTGTTAAGTGTTT
CAATTGTGGCAAAGACGGACACATAGCCAAAAATTGCAGAGCCCCTAGGAAAAAGGGCTGTTGGAAATGTGGGAAGGAAG
GACACCAGATGAAAGA---TTGTACT------GAGAGACAG------GCTAAT
>JN024332/B/US/1996/USPI90770EI197y96011pcWG2B6
ATGCAGAGAGGCAAT------------------TT------TAAG---AATCAAAGAAAG---A---TTGTTAAGTGTTT
CAATTGTGGCAAAGACGGACACATAGCCAGAAATTGCAGAGCCCCTAGGAAAAAGGGCTGTTGGAAATGTGGGAAGGAAG
GACACCAGATGAAAGA---TTGCACT------GAGAGACAG------GCTAAT
>JN024333/B/US/1996/USPI90770EI197y96011pcWG2B8
ATGCAGAGAGGCAAT------------------TT------TAAG---AATCAAAGAAAG---A---TTGTTAAGTGTTT
CAATTGTGGCAAAGACGGACACATAGCCAAAAATTGCAGAGCCCCTAGGAAAAAGGGCTGTTGGAAATGTGGGAAGGAAG
GACACCAGATGAAAGA---TTGTACT------GAGAGACAG------GCTAAT
>JN024334/B/US/1996/USPI90770EI197y96011pcWG2B9
ATGCAGAGAGGCAAT------------------TT------TAAG---AATCAAAGAAAG---A---TTGTTAAGTGTTT
CAATTGTGGCAAAGACGGACACATAGCCAAAAATTGCAGAGCCCCTAGGAAAAAGGGCTGTTGGAAATGTGGGAAGGAAG
GGCACCAGATGAAAGA---TTGTACT------GAGAGACAG------GCTAAT
>JN024335/B/US/1996/USPI90770EI197y96011pcWG2B2
ATGCAGAGAGGCAAT------------------TT------TAAG---AATCAAAGAAAG---A---TTGTTAAGTGTTT
CAATTGTGGCAAAGACGGACACATAGCCAAAAATTGCAGAGCCCCTAGGAAAAAGGGCTGTTGGAAATGTGGGAAGGAAG
GACACCAGATGAAAGA---TTGTACT------GAGAGACAG------GCTAAT
>JN024336/B/US/1996/USPI90770EI197y96011pcWG2B7
ATGCAGAGAGGCAAT------------------TT------TAAG---AATCAAAGAAAG---A---TTGTTAAGTGTTC
CAATCGTGGCGAAGAAGGACACCTAGCCAGAAATTGCAGAGCCCCTAGGAAAAAGGGCTGTTGGAAATGTGGGAAGGAAG
GACACCAGATGAAAGA---TTGTACT------GAGAGACAG------GCTAAT
>JN024337/B/US/1996/USPI90770EI197y96011pcWG2B5
ATGCAGAGAGGCAAT------------------TT------TAAG---AATCAAAGAAAG---A---TTGTTAAGTGTTT
CAATTGTGGCAAAGACGGACACATAGCCAGAAATTGCAGAGCCCCTAGGAAAAAGGGCTGTTGGAAATGTGGGAAGAAAG
GACACCAGATGAAAGA---TTGTACT------GAGAGACAG------GCTAAT
>JN024338/B/US/1996/USPI90770EI197y96011pcWG2B3
ATGCAGAGAGGCAAT------------------TT------TAAG---AATCAAAGAAAG---A---TTGTTAAGTGTTT
CAATTGTGGCAAAGACGGACACATAGCCAAAAATTGCAGAGCCCCTAGGAAAAAGGGCTGTTGGAAATGTGGGAAGGAAG
GACACCAGATGAAAGA---TTGTACT------GAGAGACAG------GCTAAT
>JN024339/B/US/2005/USPI88403EI14y05121pcWG2B9
ATGCAGAGGGGCAAT------------------AT------TAGG---AACCAAAGAAAG---G---CTGTCAAGTGTTT
CAATTGTGGCAAAGAAGGGCACATAGCCAGAAATTGCAGAGCCCCTAGGAAAAAGGGCTGTTGGAAATGTGGAAAGGAAG
GACACCAAATGAAAGA---TTGTACT------GAAAGACAG------GCTAAT
>JN024340/B/US/2005/USPI88403EI14y05121pcWG2B5
ATGCAGAGGGGCAAT------------------AT------TAGG---AACCAAAGAAAG---G---CTGTCAAGTGTTC
CAATTGTGGCAAAGAAGGGCACATAGCCAGAAATTGCAGAGCCCCTAGGAAAAAGGGCTGTTGGAAATGTGGAAAGGAAG
GACACCAAATGAAGGA---TTGTACT------GAAAGACAG------GCTAAT
>JN024341/B/US/2005/USPI88403EI14y05121pcWG2B2
ATGCAGAGGGGCAAT------------------AT------TAGG---AACCAAAGAAAG---G---CTGTCAAGTGTTT
CAATTGTGGCAGAGAAGGGCACATAGCCAGAAATTGCAGAGCCCCTAGGAAAAAGGGCTGTTGGAAATGTGGAAAGGAAG
GACACCAAATGAAAGA---TTGTACT------GAAAGACAG------GCTAAT
>JN024342/B/US/2005/USPI88403EI14y05121pcWG2B6
ATGCAGAGGGGCAAT------------------AT------TAGG---AACCAAAGAAAG---G---CTGTCAAGTGTTT
CAATTGTGGCAAAGAAGGGCACATAGCCAGAAATTGCAGAGCCCCTAGGAAAAAGGGCTGTTGGAAATGTGGAAAGGAAG
GACACCAAATGAAAGA---TTGTACT------GAAAGACAG------GCTAAT
>JN024343/B/US/2005/USPI88403EI14y05121pcWG2B4
ATGCAGAGGGGCAAT------------------AT------TAGG---AACCAAAGAAAG---G---CTGTCAAGTGTTT
CAATTGTGGCAAAGAAGGGCACATAGCCAGAAATTGCAGAGCCCCTAGGAAAAAGGGCTGTTGGAAATGTGGAAAGGAAG
GACACCAAATGAAAGA---TTGTACT------GAAAGACAG------GCTAAT
>JN024344/B/US/2005/USPI88403EI14y05121pcWG2B7
ATGCAGAGGGGCAAT------------------AT------TAGG---AACCAAAGAAAG---G---CTGTCAAGTGTTT
CAATTGTGGCAAAGAAGGGCACATAGCCAGAAATTGCAGAGCCCCTAGGAAAAAGGGCTGTTGGAAATGTGGAAAGGAAG
GACACCAAATGAAAGA---TTGTACT------GAAAGACAG------GCTAAT
>JN024345/B/US/2005/USPI88403EI14y05121pcWG2B1
ATGCAGAGGGGCAAT------------------AT------TAGG---AACCAAAGAAAG---G---CTGTCAAGTGTTT
CAATTGTGGCAAAGAAGGGCACATAGCCAGAAATTGCAGAGCCCCTAGGAAAAAGGGCTGTTGGAAATGTGGAAAGGAAG
GACACCAAATGAAAGA---TTGTACT------GAAAGACAG------GCTAAT
>JN024346/B/US/2005/USPI88403EI14y05121pcWG2B10
ATGCAGAGGGGCAAT------------------AT------TAGG---AACCAAAGAAAG---G---CTGTCAAGTGTTT
CAATTGTGGCAAGGAAGGGCACATAGCCAGAAATTGCAGAGCCCCTAGGAAAAAGGGCTGTTGGAAATGCGGAAAGGAAG
GACACCAAATGAAAGA---TTGTACT------GAAAGACAG------GCTAAT
>JN024347/B/US/2005/USPI88403EI14y05121pcWG2B8
ATGCAGAGGGGCAAT------------------AT------TAGG---AACCAAAGAAAG---G---CTGTCAAGTGTTT
CAATTGTGGCAAAGAAGGGCACATAGCCAGAAATTGCAGAGCCCCTAGGAAAAAGGGCTGTTGGAAATGTGGAAAGGAAG
GACACCAAATGAAAGA---TTGTACT------GAAAGACAG------GCTAAT
>JN024348/B/US/2005/USPI88403EI14y05121pcWG2B3
ATGCAGAGGGGCAAT------------------AT------TAGG---AACCAAAGAAAG---G---CTGTCAAGTGTTT
CAATTGTGGCAAAGAAGGGCACATAGCCAGAAATTGCAGAGCCCCTAGGAAAAAGGGCTGTTGGAAATGTGGAAAGGAAG
GACACCAAATGAAAGA---TTGTACT------GAAAGACAG------GCTAAT
>JN024349/B/US/2005/USPI38417EI25y05051pcWG2B4
ATGCAGAAAAACAAT------------------TT------TGGT---AACCAAAGAAAA---A---TAGTTAAATGTTT
CAATTGTGGCAGACAAGGACACATAGCCAAAAATTGCAAGGCCCCTAGAAAAAAGGGCTGTTGGAAGTGTGGAAAAGAAG
GACACCAAATGAAAGA---TTGTACT------GAAAGACAG------GCTAAT
>JN024350/B/US/2005/USPI38417EI25y05051pcWG2B1
ATGCAGAAAAACAAT------------------TT------TGGT---AACCAAAGAAAA---A---TAGTTAAATGTTT
CGATTGTGGCAGACAAGGACACATAGCCAAAAATTGCAAGGCCCCTAGAAAAAAGGGCTGTTGGAAGTGTGGAAAAGGAG
GACACCAAATGAAAGA---TTGTACT------GAAAGACAG------GCTAAT
>JN024351/B/US/2005/USPI38417EI25y05051pcWG2B5
ATGCAGAAAAACAAT------------------TT------TGGT---AACCAAAGAAAA---A---TAGTTAAATGTTT
CAATTGTGGCAGACAAGGACACATAGCCAAAAATCGCAAGGCCCCTAGAAAAAAGGGCTGTTGGAAGTGTGGAAAAGAAG
GACACCAAATGAAAGA---TTGTACT------GAAAGACAG------GCTAAT
>JN024352/B/US/2005/USPI38417EI25y05051pcWG2B2
ATGCAGAAAAACAAT------------------TT------TGGT---AACCAAAGAAAA---A---TAGTTAAATGTTT
CAATTGTGGCAGACAAGGACACATAGCCAAAAATTGCAAGGCCCCTAGAAAAAAGGGCTGTTGGAAGTGTGGAAAAGAAG
GACACCAAATGAAAGA---TTGTACT------GAAAGACAG------GCTAAT
>JN024353/B/US/2005/USPI38417EI25y05051pcWG2B3
ATGCAGAAAAACAAT------------------TT------TGGT---AACCAAAGAAAA---A---TAGTTAAATGTTT
CAATTGTGGCAGACAAGGACACATAGCCAAAAATTGCAAGGCCCCTAGAAAAAAGGGCTGTTGGAAGTGTGGAAAAGAAG
GACACCAAATGAAAGA---TTGTACT------GAAAGACAG------GCTAAT
>JN024354/B/US/2005/USPI38417EI33y05051pcWG2B4
ATGCAGAAAAACAAT------------------TT------TGGT---AACCAAAGAAAA---A---TAGTTAAATGTTT
CAATTGTGGCAGACAAGGACACATAGCCAAAAATTGCAAGGCCCCTAGAAAAAAGGGCTGTTGGAAGTGTGGAAAAGAAG
GACACCAAATGAAAGA---TTGTACT------GAAAGACAG------GCTAAT
>JN024355/B/US/2005/USPI38417EI33y05051pcWG2B11
ATGCAGAAAAACAAT------------------TT------TGGT---AACCAAAGAAAA---A---TAGTTAAATGTTT
CAATTGTGGCAGACAAGGACACATAGCCAAAAATTGCAAGGCCCCTAGAAAAAAGGGCTGTTGGAAGTGTGGAAAAGAAG
GACACCAAATGAAAGA---TTGTACT------GAAAGACAG------GCTAAT
>JN024356/B/US/2005/USPI38417EI33y05051pcWG2B16
ATGCAGAAAAACAAT------------------TT------TGGT---AACCAAAGAAAA---A---TAGTTAAATGTTT
CAATTGTGGCAGACAAGGACACATAGCCAAAAATTGCAAGGCCCCTAGAAAAAAGGGCTGTTGGAAGTGTGGAAAAGAAG
GACACCAAATGAAAGA---TTGTACT------GAAAGACAG------GCTAAT
>JN024357/B/US/2005/USPI38417EI33y05051pcWG2B12
ATGCAGAAAAACAAT------------------TT------TGGT---AACCAAAGAAAA---A---TAGTTAAATGTTT
CAATTGTGGCAGACAAGGACACATAGCCAAAAATTGCAAGGCCCCTAGAAAAAAGGGCTGTTGGAAGTGTGGAAAAGAAG
GACACCAAATGAAAGA---TTGTACT------GAAAGACAG------GCTAAT
>JN024358/B/US/2005/USPI38417EI33y05051pcWG2B1
ATGCAGAAAAACAAT------------------TT------TGGT---AACCAAAGAAAA---A---TAGTTAAATGTTT
CAATTGTGGCAGACAAGGACACATAGCCAAAAATTGCAAGGCCCCTAGAAAAAAGGGCTGTTGGAAGTGTGGAAAAGAAG
GACACCAAATGAAAGA---TTGTACT------GAAAGACAG------GCTAAT
>JN024359/B/US/2005/USPI38417EI33y05051pcWG2B6
ATGCAGAAAAACAAT------------------TT------TGGT---AACCAAAGAAAA---A---TAGTTAAATGTTT
CAATTGTGGCAGACAAGGACACATAGCCAAAAATTGCAAGGCCCCTAGAAAAAAGGGCTGTTGGAAGTGTGGAAAAGAAG
GACACCAAATGAAAGA---TTGTACT------GAAAGACAG------GCTAAT
>JN024360/B/US/2005/USPI38417EI33y05051pcWG2B17
ATGCAGAAAAACAAT------------------TT------TGGT---AACCAAAGAAAA---A---TAGTTAAATGTTT
CAATTGTGGCAGACAAGGACACATAGCCAAAAATTGCAAGGCCCCTAGAAAAAAGGGCTGTTGGAAGTGTGGAAAAGAAG
GACACCAAATGAAAGA---TTGTACT------GAAAGACAG------GCTAAT
>JN024361/B/US/2005/USPI38417EI33y05051pcWG2B7
ATGCAGAAAAACAAT------------------TT------TGGT---AACCAAAGAAAA---A---TAGTTAAATGTTC
CAATTGTGACAGACAAGGACACATAGCCAAAAATTGCAAGGCCCCTAGAAAAAAGGGCTGTTGGAAGTGTGGAAAAGAAG
GACACCAAATGAAAGA---TTGTACT------GAAAGACAG------GCTAAT
>JN024362/B/US/2005/USPI38417EI33y05051pcWG2B13
ATGCAGAAAAACAAT------------------TT------TGGT---AACCAAAGAAAA---A---TAGTTAAATGTTT
CAATTGTGGCAGACAAGGACACATAGCCAAAAATTGCAAGGCCCCTAGAAAAAAGGGCTGTTGGAAGTGTGGAAAAGAAG
GACACCAAATGAAAGA---TTGTACT------GAAAGACAG------GCTAAT
>JN024363/B/US/2005/USPI38417EI33y05051pcWG2B2
ATGCAGAAAAACAAT------------------TT------TGGT---AACCAAAGAAAA---A---TAGTTAAATGTTT
CAATTGTGGCAGACAAGGACACATAGCCAAAAATTGCAAGGCCCCTAGAAAAAAGGGCTGTTGGAAGTGTGGAAAAGAAG
GACACCAAATGAAAGA---TTGTACT------GAAAGACAG------GCTAAT
>JN024364/B/US/2005/USPI38417EI40y05051pcWG2B5
ATGCAGAAAAACAAT------------------TT------TGGT---AACCAAAGAAAA---A---TAGTTAAATGTTT
CAATTGTGGCAGACAAGGACACATAGCCAAAAATTGCAAGGCCCCTAGAAAAAAGGGCTGTTGGAAGTGTGGAAAAGAAG
GACACCAAATGAAAGA---CTGTACT------GAAAGACAG------GCTAAT
>JN024365/B/US/2005/USPI38417EI40y05051pcWG2B10
ATGCAGAAAAACAAT------------------TT------TGGT---AACCAAAGAAAA---A---TAGTTAAATGTTT
CAATTGTGGCAGACAAGGACACATAGCCAAAAATTGCAAGGCCCCTAGAAAAAAGGGCTGTTGGAAGTGTGGAAAAGAAG
GACACCAAATGAAAGA---TTGTACT------GAAAGACAG------GCTAAT
>JN024366/B/US/2005/USPI38417EI40y05051pcWG2B2
ATGCAGAAAAACAAT------------------TT------TGGT---AACCAAAGAAAA---A---TAGTTAAATGTTT
CAATTGTGGCAGACAAGGACACATAGCCAAAAATTGCAAGGCCCCTAGAAAAAAGGGCTGTTGGAAGTGTGGAAAAGAAG
GACACCAAATGAAAGA---TTGTACT------GAAAGACAG------GCTAAT
>JN024367/B/US/2005/USPI38417EI40y05051pcWG2B7
ATGCAGAAAAACAAT------------------TT------TGGT---AACCAAAGAAAA---A---TAGTTAAATGTTT
CAATTGTGGCAGACAAGGACACATAGCCAAAAATTGCAAGGCCCCTAGAAAAAAGGGCTGTTGGAAGTGTGGAAAAGAAG
GACACCAAATGAAAGA---TTGTACT------GAAAGACAG------GCTAAT
>JN024368/B/US/2005/USPI38417EI40y05051pcWG2B1
ATGCAGAAAAACAAT------------------TT------TGGT---AACCAAAGAAAA---A---TAGTTAAATGTTT
CAATTGTGGCAGACAAGGACACATAGCCAAAAATTGCAAGGCCCCTAGAAAAAAGGGCTGTTGGAAGTGTGGAAAAGAAG
GACACCAAATGAAAGA---TTGTACT------GAAAGACAG------GCTAAT
>JN024369/B/US/2005/USPI38417EI40y05051pcWG2B11
ATGCAGAAAAACAAT------------------TT------TGGT---AACCAAAGAAAA---A---TAGTTAAATGTTT
CAATTGTGGCAGACAAGGACACATAGCCAAAAATTGCAAGGCCCCTAGAAAAAAGGGCTGTTGGAAGTGTGGAAAAGAAG
GACACCAAATGAAAGA---TTGTACT------GAAAGACAG------GCTAAT
>JN024370/B/US/2005/USPI38417EI40y05051pcWG2B12
ATGCAGAAAAACAAT------------------TT------TGGT---AACCAAAGAAAA---A---TAGTTAAATGTTT
CAATTGTGGCAGACAAGGACACATAGCCAAAAATTGCAAGGCCCCTAGAAAAAAGGGCTGTTGGAAGTGTGGAAAAGAAG
GACACCAAATGAAAGA---TTGTACT------GAAAGACAG------GCTAAT
>JN024371/B/US/2005/USPI38417EI40y05051pcWG2B6
ATGCAGAAAAACAAT------------------TT------TGGT---AACCAAAGAAAA---A---TAGTTAAATGTTT
CAATTGTGGCAGACAAGGACACATAGCCAAAAATTGCAAGGCCCCTAGAAAAAAGGGCTGTTGGAAGTGTGGAAAAGAAG
GACACCAAATGAAAGA---TTGTACT------GAAAGACAG------GCTAAT
>JN024372/B/US/2005/USPI38417EI40y05051pcWG2B9
ATGCAGAAAAACAAT------------------TT------TGGT---AACCAAAGAAAA---A---TAGTTAAATGTTT
CAATTGTGGCAGACAAGGACACATAGCCAAAAATTGCAAGGCCCCTAGAAAAAAGGGCTGTTGGAAGTGTGGAAAAGAAG
GACACCAAATGAAAGA---TTGTACT------GAAAGACAG------GCTAAT
>JN024373/B/US/2005/USPI38417EI40y05051pcWG2B3
ATGCAGAAAAACAAT------------------TT------TGGT---AACCAAAGAAAA---A---TAGTTAAATGTTT
CAATTGTGGCAGACAAGGACGCATAGCCAAAAATTGCAAGGCCCCTAGAAAAAAGGGCTGTCGGAAGTGTGGAAAAGAAG
GACACCAAATGAAAGA---TTGTACT------GAGAGACAG------GCTAAT
>JN024374/B/US/2005/USPI38417EI40y05051pcWG2B4
ATGCAGAAAAACAAT------------------TT------TGGT---AACCAAAGAAAA---A---TAGTTAAATGTTT
CAATTGTGGCAGACAAGGACATATAGCCAAAAATTGCAAGGCCCCTAGAAAAAAGGGCTGTTGGAAGTGTGGAAAAGAAG
GACACCAAATGAAAGA---TTGTACT------GAAAGACAG------GCTAAT
>JN024375/B/US/2005/USPI38417EI40y05051pcWG2B8
ATGCAGAAAAACAAT------------------TT------TGGT---AACCAAAGAAAA---A---TAGTTAAATGTTT
CAATTGTGGCAGACAAGGACACATAACCAAAAATTGCAAGGCCCCTAGAAAAAAGGGCTGTTGGAAGTGTGGAAAAGAAG
GACACCAAATGAAAGA---TTGTACT------GAAAGACAG------GCTAAT
>JN024376/B/US/2005/USPI38417EI53y05061pcWG2B7
ATGCAGAAAAACAAT------------------TT------TGGT---AACCAAAGAAAA---A---TAGTTAAATGTTT
CAATTGTGGCAGACAAGGACACATAGCCAAAAATTGCAAGGCCCCTAGAAAAAAGGGCTGTTGGAAGTGTGGAAAAGAAG
GACACCAAATGAAAGA---TTGTACT------GAAAGACAG------GCTAAT
>JN024377/B/US/2005/USPI38417EI53y05061pcWG2B5
ATGCAGAAAAACAAT------------------TT------TGGT---AACCAAAGAAAA---A---TAGTTAAATGTTT
CAATTGTGGCAGACAAGGACACATAGCCAAAAATTGCAAGGCCCCTAGAAAAAAGGGCTGTTGGAAGTGTGGAAAAGAAG
GACACCAAATGAAAGA---TTGTACT------GAAAGACAG------GCTAAT
>JN024378/B/US/2005/USPI38417EI53y05061pcWG2B8
ATGCAGAAAAACAAT------------------TT------TGGT---AACCAAAGAAAA---A---TAGTTAAATGTTT
CAATTGTGGCAGACAAGGACACATAGCCAAAAATTGCAAGGCCCCTAGAAAAAAGGGCTGTTGGAAGTGTGGAAAAGAGG
GACACCAAATGAAAGA---TCGTACT------GAAAGACAG------GCTAAT
>JN024379/B/US/2005/USPI38417EI53y05061pcWG2B1
ATGCAGAAAAACAAT------------------TT------TGGT---AACCAAAGAAAA---A---TAGTTAAATGTTT
CAATTGTGGCAGACAAGGACACATAGCCAAAAATTGCAAGGCCCCTAGAAAAAAGGGCTGTTGGAAGTGTGGAAAAGAAG
GACACCAAATGAAAGA---TTGTACT------GAAAGACAG------GCTAAT
>JN024380/B/US/2005/USPI38417EI53y05061pcWG2B9
ATGCAGAAAAACAAT------------------TT------TGGT---AACCAAAGAAAA---A---TAGTTAAATGTTT
CAATTGTGGCAGACAAGGACACATAGCCAAAAATTGCAAGGCCCCTAGAAAAAAGGGCTGTTGGAAGTGTGGAAAAGAAG
GACACCAAATGAAAGA---TTGTACT------GAAAGACAG------GCTAAT
>JN024381/B/US/2005/USPI38417EI53y05061pcWG2B4
ATGCAGAAAAACAAT------------------TT------TGGT---AACCAAAGAAAA---A---TAGTTAAATGTTT
CAATTGTGGCAGACAAGGACACATAGCCAAAAATTGCAAGGCCCCTAGAAAAAAGGGCTGTTGGAAGTGTGGAAAAGAAG
GACACCAAATGAAAGA---TTGTACT------GAAAGACAG------GCTAAT
>JN024382/B/US/2005/USPI38417EI53y05061pcWG2B6
ATGCAGAAAAACAAT------------------TT------TGGT---AACCAAAGAAAA---A---TAGTTAAATGTTT
CAATTGTGGCAGACAAGGACACATAGCCAAAAATTGCAAGGCCCCTAGAAAAAAGGGCTGTTGGAAGTGTGGAAAAGAAG
GACACCAAATGAAAGA---TTGTACT------GAAAGACAG------GCTAAT
>JN024383/B/US/2005/USPI38417EI53y05061pcWG2B2
ATGCAGAAAAACAAT------------------TT------TGGT---AACCAAAGAAAA---A---TAGTTAAATGTTT
CAATTGTGGCAGACAAGGACACATAGCCAAAAATTGCAAGGCCCCTAGAAAAAAGGGCTGTTGGAAGTGTGGAAAAGAAG
GACACCAAATGAAAGA---TTGTACT------GAAAGACAG------GCTAAT
>JN024384/B/US/2005/USPI38417EI53y05061pcWG2B10
ATGCAGAAAAACAAT------------------TT------TGGT---AACCAAAGAAAA---A---TAGTTAAATGTTT
CAATTGTGGCAGACAAGGACACATAGCCAAAAATTGCAAGGCCCCTAGAAAAAAGGGCTGTTGGAAGTGTGGAAAAGAAG
GACACCAAATGAAAGA---TTGTACT------GAAAGACAG------GCTAAT
>JN024385/B/US/2005/USPI38417EI53y05061pcWG2B3
ATGCAGAAAAACAAT------------------TT------TGGT---AACCAAAGAAAA---A---TAGTTAAATGTTT
CAATTGTGGCAGACAAGGACACATAGCCAAAAATTGCAAGGCCCCTAGAAAAAAGGGCTGTTGGAAGTGTGGAAAAGAAG
GACACCAAACGAAAGG---TTGTACT------GAAAGACAG------GCTAAT
>JN024386/B/US/2005/USPI38417EI83y05071pcWG2B4
ATGCAGAAAAACAAT------------------TT------TGGT---AACCAAAGAAAA---A---TAGTTAAATGTTT
CAATTGTGGCAGACAAGGACACATAGCCAAAAATTGCAAGGCCCCTAGAAAAAAGGGCTGTTGGAAGTGTGGAAAAGAAG
GACACCAAATGAAAGA---TTGTACT------GAAAGACAG------GCTAAT
>JN024387/B/US/2005/USPI38417EI83y05071pcWG2B12
ATGCAGAAAAACAAT------------------TT------TGGT---AACCAAAGAAAA---A---TAGTTAAATGTTT
CAATTGTGGCAGACAAGGACACATAGCCAAAAATTGCAAGGCCCCTAGAAAAAAGGGCTGTTGGAAGTGTGGAAAAGAAG
GACACCAAATGAAAGA---TTGTATT------GAAAGACAG------GCTAAT
>JN024388/B/US/2005/USPI38417EI83y05071pcWG2B3
ATGCAGAAAAACAAT------------------TT------TGGT---AACCAAAGAAAA---A---TAGTTAAATGTTT
CAATTGTGGCAGACAAGGACACATAGCCAAAAATTGCAAGGCCCCTAGAAAAAAGGGCTGTTGGAAGTGTGGAAAAGAAG
GACACCAAATGAAAGA---TTGTACT------GAAAGACAG------GCTAAT
>JN024389/B/US/2005/USPI38417EI83y05071pcWG2B6
ATGCAGAAAAACAAT------------------TT------TGGT---AACCAAAGAAAA---A---TAGTTAAATGTTT
CAATTGTGGCAGACAAGGACACATAGCCAAAAATTGCAAGGCCCCTAGAAAAAAGGGCTGTTGGAAGTGTGGAAAAGAAG
GACACCAAATGAAAGA---TTGTACT------GAAAGACAG------GCTAAT
>JN024390/B/US/2005/USPI38417EI83y05071pcWG2B11
ATGCAGAAAAACAAT------------------TT------TGGT---AACCAAAGAAAA---A---TAGTTAAATGTTT
CAATTGTGGCAGACAAGGACACATAGCCAAAAATTGCAAGGCCCCTAGAAAAAAGGGCTGTTGGAAGTGTGGAAAAGAAG
GACACCAAATGAAAGA---TTGTACT------GAAAGACAG------GCTAAT
>JN024391/B/US/2005/USPI38417EI83y05071pcWG2B7
ATGCAGAAAAACAAT------------------TT------TGGT---AACCAAAGAAAA---A---TAGTTAAATGTTT
CAATTGTGGCAGACAAGGACACATAGCCAAAAATTGCAAGGCCCCTAGAAAAAAGGGCTGTTGGAAGTGTGGAAAAGAAG
GACACCAAATGAAAGA---TTGTACT------GAAAGACAG------GCTAAT
>JN024392/B/US/2005/USPI38417EI83y05071pcWG2B15
ATGCAGAAAAACAAT------------------TT------TGGT---AACCAAAGAAAA---A---TAGTTAAATGTTT
CAATTGTGGCAGACAAGGACACATAGCCAAAAATTGCAAGGCCCCTAGAAAAAAGGGCTGTTGGAAGTGTGGAAAAGAAG
GACACCAAATGAAAGA---TTGTACT------GAAAGACAG------GCTAAT
>JN024393/B/US/2005/USPI38417EI83y05071pcWG2B13
ATGCAGAAAAACAAT------------------TT------TGGT---AACCAAAGAAAA---A---TAGTTAAATGTTT
CAATTGTGGCAGACAAGGACACATAGCCAAAAATTGCAAGGCCCCTAGAAAAAAGGGCTGTTGGAAGTGTGGAAAAGAAG
GACACCAAATGAAAGA---TTGTACT------GAAAGACAG------GCTAAT
>JN024394/B/US/2005/USPI38417EI83y05071pcWG2B5
ATGCAGAAAAACAAT------------------TT------TGGT---AACCAAAGAAAA---A---TAGTTAAATGTTT
CAATTGTGGCAGACAAGGACACATAGCCAAAAATTGCAAGGCCCCTAGAAAAAAGGGCTGTTGGAAGTGTGGAAAAGAAG
GACACCAAATGAAAGA---TTGTACT------GAAAGACAG------GCTAAT
>JN024395/B/US/2005/USPI38417EI83y05071pcWG2B8
ATGCAGAAAAACAAT------------------TT------TGGT---AACCAAAGAAAA---A---TAGTTAAATGTTT
CAATTGTGGCAGACAAGGACACATAGCCAAAAATTGCAAGGCCCCTAGAAAAAAGGGCTGTTGGAAGTGTGGAAAAGAAG
GACACCAAATGAAAGA---TTGTACT------GAAAGACAG------GCTAAT
>JN024396/B/US/2005/USPI38417EI112y05081pcWG2B29
ATGCAGAAAAACAAT------------------TT------TGGT---AACCAAAGAAAA---A---TAGTTAAATGTTT
CAATTGTGGCAGACAAGGACACATAGCCAAAAATTGCAAGGCCCCTAGAAAAAAGGGCTGTTGGAAGTGTGGAAAAGAAG
GACACCAAATGAAAGA---TTGTACT------GAAAGACAG------GCTAAT
>JN024397/B/US/2005/USPI38417EI112y05081pcWG2B35
ATGCAGAAAAACAAT------------------TT------TGGT---AACCAAAGAAAA---A---TAGTTAAATGTTT
CAATTGTGGCAGACAAGGACACATAGCCAAAAATTGCAAGGCCCCTAGAAAAAAGGGCTGTTGGAAGTGTGGAAAAGAAG
GACACCAAATGAAAGA---TTGTACT------GAAAGACAG------GCTAAT
>JN024398/B/US/2005/USPI38417EI112y05081pcWG2B26
GTGCAGAAAAACAAT------------------TT------TGGT---AACCAAAGGAAA---A---TAGTTAAATGTTT
CAATTGTGGCAGACAAGGACACATAGCCAAAAATTGCAAGGCCCCTAGAAAAAAGGGCTGTTGGAAGTGTGGAAAAGAAG
GACACCAAATGAAAGA---TTGTACT------GAAAGACAG------GCTAAT
>JN024399/B/US/2005/USPI38417EI112y05081pcWG2B27
ATGCAGAAAAACAAT------------------TT------TGGT---AACCAAAGAAAA---A---TAGTTAAATGTTT
CAATTGTGGCAGACAAGGACACATAGCCAAAAATTGCAAGGCCCCTAGAAAAAAGGGCTGTTGGAAGTGTGGAAAAGAAG
GACACCAAATGAAAGA---TTGTACT------GAAAGACAG------GCTAAT
>JN024400/B/US/2005/USPI38417EI112y05081pcWG2B31
ATGCAGAAAAACAAT------------------TT------TGGT---AACCAAAGAAAA---A---TAGTTAAATGTTT
CAATTGTGGCAGACAAGGACACATAGCCAAAAATTGCAAGGCCCCTAGAAAAAAGGGCTGTTGGAAGTGTGGAAAAGAAG
GACACCAAATGAAAGA---TTGTACT------GAAAGACAG------GCTAAT
>JN024401/B/US/2005/USPI38417EI112y05081pcWG2B32
ATGCAGAAAAACAAT------------------TT------TGGT---AACCAAAGAAAA---A---TAGTTAAATGTTT
CAATTGTGGCAGACAAGGACACATAGCCAAAAATTGCAAGGCCCCTAGAAAAAAGGGCTGTTGGAAGTGTGGAAAAGAAG
GACACCAAATGAAAGG---TTGTACT------GAAAGACAG------GCTAAT
>JN024402/B/US/2005/USPI38417EI112y05081pcWG2B28
ATGCAGAAAAACAAT------------------TT------TGGT---AACCAAAGAAAA---A---TAGTTAAATGTTT
CAATTGTGGCAGACAAGGACACATAGCCAAAAATTGCAAGGCCCCTAGAAAAAAGGGCTGTTGGAAGTGTGGAAAAGAAG
GACACCAAATGAAAGA---TTGTACT------GAAAGACAG------GCTAAT
>JN024403/B/US/2005/USPI38417EI112y05081pcWG2B33
ATGCAGAAAAACAAT------------------TT------TGGT---AACCAAAGAAAA---A---TAGTTAAATGTTT
CAATTGTGGCAGACAAGGACACATAGCCAAAAATTGCAAGGCCCCTAGAAAAAAGGGCTGTTGGAAGTGTGGAAAAGAAG
GACACCAAATGAAAGA---TTGTACT------GAAAGACAG------GCTAAT
>JN024404/B/US/2005/USPI38417EI112y05081pcWG2B34
ATGCAGAAAAACAAT------------------TT------TGGT---AACCAAAGAAAA---A---TAGTTAAATGTTT
CAATTGTGGCAGACAAGGACACATAGCCAAAAATTGCAAGGCCCCTAGAAAAAAGGGCTGTTGGAAGTGTGGAAAAGAAG
GACACCAAATGAAAGA---TTGTACT------GAAAGACAG------GCTAAT
>JN024405/B/US/2005/USPI38417EI140y05091pcWG2B4
ATGCAGAAAAACAAT------------------TT------TGGT---AACCAAAGAAAA---A---TAGTTAAATGTTT
CAATTGTGGCAGACAAGGACACATAGCCAAAAATTGCAAGGCCCCTAGAAAAAAGGGCTGTTGGAAGTGTGGAAAAGAAG
GACACCAAATGAAAGA---TTGTACT------GAAAGACAG------GCTAAT
>JN024406/B/US/2005/USPI38417EI140y05091pcWG2B12
ATGCAGAAAAACAAT------------------TT------CGGT---AACCAAAGAAAA---A---TAGTTAAATGTTT
CAATTGTGGCAGACAAGGACACATAGCCAAAAACTGCAAGGCCCCTAGAAAAAAGGGCTGTTGGAAGTGTGGAAAAGAAG
GACACCAAATGAAAGA---TTGTACT------GAAAGACAG------GCTAAT
>JN024407/B/US/2005/USPI38417EI140y05091pcWG2B3
ATGCAGAAAAACAAT------------------TT------TGGT---AACCAAAGAAAA---A---TAGTTAAATGTTT
CAATTGTGGCAGACAAGGACACATAGCCAAAAATTGCAAGGCCCCTAGAAAAAAGGGCTGTTGGAAGTGTGGAAAAGAAG
GACACCAAATGAAAGA---TTGTACT------GAAAGACAG------GCTAAT
>JN024408/B/US/2005/USPI38417EI140y05091pcWG2B6
ATGCAGAAAAACAAT------------------TT------TGGT---AACCAAAGAAAA---A---TAGTTAAATGTTT
CAATTGTGGCAGACAAGGACACATAGCCAAAAATTGCAAGGCCCCTAGAAAAAAGGGCTGTTGGAAGTGTGGAAAAGAAG
GACACCAAATGAAAGA---TTGTACT------GAAAGACAG------GCTAAT
>JN024409/B/US/2005/USPI38417EI140y05091pcWG2B10
ATGCAGAAAAACAAT------------------TT------TGGT---AACCAAAGAAAA---A---TAGTTAAATGTTT
CAATTGTGGCAGACAAGGACACATAGCCAAAAATTGCAAGGCCCCTAGAAAAAAGGGCTGTTGGAAGTGTGGAAAAGAAG
GACACCAAACGAAAGA---TTGTACT------GAAAGACAG------GCTAAT
>JN024410/B/US/2005/USPI38417EI140y05091pcWG2B9
ATGCAGAAAAACAAT------------------TT------TGGT---AACCAAAGAAAA---A---TAGTTAAATGTTT
CAATTGTGGCAGACAAGGACACATAGCCAAAAATTGCAAGGCCCCTAG-AAAAAGGGCTGTTGGAAGTGTGGAAAAGAAG
GACACCAAATGAAAGA---TTGTACT------GAAAGACAG------GCTAAT
>JN024411/B/US/2005/USPI38417EI140y05091pcWG2B5
ATGCAGAAAAACAAT------------------TT------TGGT---AACCAAAGAAAA---A---TAGTTAAATGTTT
CAATTGTGGCAGACAAGGACACATAGCCAAAAATTGCAAGGCCCCTAGAAAAAAGGGCTGTTGGAAGTGTGGAAAAGAAG
GACACCAAATGAAAGA---TTGTACT------GAAAGACAG------GCTAAT
>JN024412/B/US/2005/USPI38417EI140y05091pcWG2B1
ATGCAGAAAAACAAT------------------TT------TGGT---AACCAAAGAAAA---A---TAGTTAAATGTTT
CAATTGTGGCAGACAAGGACACATAGCCAAAAATTGCAAGGCCCCTAGAAAAAAGGGCTGTTGGAAGTGTGGAAAAGAAG
GACACCAAATGAAAGA---TTGTACT------GAAAGACAG------GCTAAT
>JN024413/B/US/2005/USPI38417EI140y05091pcWG2B2
ATGCAGAAAAACAAT------------------TT------TGGT---AACCAAAGAAAA---A---TAGTTAAATGTTT
CAATTGTGGCAGACAAGGACACATAGCCAAAAATTGCAAGGCCCCTAGAAAAAAGGGCTGTTGGAAGTGTGGAAAAGAAG
GACACCAAATGAAAGA---TTGTACT------GAAAGACAG------GCTAAT
>JN024414/B/US/2005/USPI38417EI140y05091pcWG2B13
ATGCAGAAAAACAAT------------------TT------TGGT---AACCAAAGAAAA---A---TAATTAAATGTTT
CAATTGTGGCAGACAAGGACACATAGCCAAAAATTGCAAGGCCCCTAGAAAAAAGGGCTGTTGGAAGTGTGGAAAAGAAG
GACACCAAATGAAAGA---TTGTACT------GAAAGACAG------GCTAAT
>JN024415/B/US/2005/USPI38417EI243y05121pcWG2B10
ATGCAGAAAAACAAT------------------TT------TGGT---AACCAAAGAAAA---A---TAGTTAAATGTTT
CAATTGTGGCAGACAAGGACACATAGCCAAAAATTGCAAGGCCCCTAGAAAAAAGGGCTGTTGGAAGTGTGGAAAAGAAG
GACACCAAATGAAAGA---TTGTACT------GAAAGACAG------GCTAAT
>JN024416/B/US/2005/USPI38417EI243y05121pcWG2B4
ATGCAGAAAAACAAT------------------TT------TGGT---AACCAAAGAAAA---A---TAGTTAAATGTTT
CAATTGTGGCAGACAAGGACACATAGCCAAAAATTGCAAGGCCCCTAGAAAAAAGGGCTGTTGGAAGTGTGGAAAAGAAG
GACACCAAATGAAAGA---TTGTACT------GAAAGACAG------GCTAAT
>JN024417/B/US/2005/USPI38417EI243y05121pcWG2B7
ATGCAGAAAAACAAT------------------TT------TGGT---AACCAAAGAAAA---A---TAGTTAAATGTTT
CAATTGTGGCAGACAAGGACACATAGCCAAAAATTGCAAGGCCCCTAGAAAAAAGGGCTGTTGGAAGTGTGGAAAAGAAG
GACACCAAATGAAAGA---TTGTACT------GAAAGACAG------GCTAAT
>JN024418/B/US/2005/USPI38417EI243y05121pcWG2B6
ATGCAGAAAAACAAT------------------TT------TGGT---AACCAAAGAAAA---A---TAGTTAAATGTTT
CAATTGTGGCAGACAAGGACACATAGCCAAAAATTGCAAGGCCCCTAGAAAAAAGGGCTGTTGGAAGTGTGGAAAAGAAG
GACACCAAATGAAAGA---TTGTACT------GAAAGACAG------GCTAAT
>JN024419/B/US/2005/USPI38417EI243y05121pcWG2B5
ATGCAGAAAAACAAT------------------TT------TGGT---AACCAAAGAAAA---A---TAGTTAAATGTTT
CAATTGTGGCAGACAAGGACACATAGCCAAAAATTGCAAGGCCCCTAGAAAAAAGGGCTGTTGGAAGTGTGGAAAAGAAG
GACACCAAATGAAAGA---TTGTACT------GAAAGACAG------GCTAAT
>JN024420/B/US/2005/USPI38417EI243y05121pcWG2B2
ATGCAGAAAAACAAT------------------TT------TGGT---AACCAAAGAAAA---A---TAGTTAAATGTTT
CAATTGTGGCAGACAAGGACACATAGCCAAAAATTGCAAGGCCCCTAGAAAAAAGGGCTGTTGGAAGTGTGGAAAAGAAG
GACACCAAATGAAAGA---TTGTACT------GAAAGACAG------GCTAAT
>JN024421/B/US/2005/USPI38417EI243y05121pcWG2B8
ATGCAGAAAAACAAT------------------TT------TGGT---AACCAAAGAAAA---A---TAGTTAAATGTTT
CAATTGTGGCAGACAAGGACACATAGCCAAAAGTTGCAAGGCCCCTAGAAAAAAGGGCTGTTGGAAGTGTGGAAAAGAAG
GACACCAAATGAAAGA---TTGTACT------GAAAGACAG------GCTAAT
>JN024422/B/US/1996/USPI55751EI18y96071pcWG2B2
ATGCAGAGAGGCAAT------------------TT------TAGG---AACCAAAGAAAG---G---CTGTTAAGTGTTT
CAATTGTGGCAAAGAAGGGCACATAGCCAGAAATTGCAGGGCCCCTAGGAAAAAGGGCTGTTGGAAATGTGGAAAGGAAG
GACACCAAATGAAAGA---GTGTACT------GAGAGACAG------GCTAAT
>JN024423/B/US/1996/USPI55751EI18y96071pcWG2B1
ATGCAGAGAGGCAAT------------------TT------TAGG---AACCAAAGAAAG---G---CTGTTAAGTGTTT
CAATTGTGGCAAAGAAGGGCACATAGCCAGAAATTGCAGGGCCCCTAGGAAAAAGGGCTGTTGGAAATGTGGAAAGGAAG
GACACCAAATGAAAGA---GTGTACT------GAGAGACAG------GCTAAT
>JN024424/B/US/1996/USPI55751EI18y96071pcWG2B5
ATGCAGAGAGGCAAT------------------TT------TAGG---AACCAAAGAAAG---G---CTGTTAAGTGTTT
CAATTGTGGCAAAGAAGGGCACATAGCCAGAAATTGCAGGGCCCCTAGGAAAAAGGGCTGTTGGAAATGTGGAAAGGAAG
GACACCAAATGAAAGA---GTGTACT------GAGAGACAG------GCTAAT
>JN024425/B/US/1996/USPI55751EI18y96071pcWG2B6
ATGCAGAGAGGCAAT------------------TT------TAGG---AACCAAAGAAAG---G---CTGTTAAGTGTTT
CAATTGTGGCAAAGAAGGGCACATAGCCAGAAATTGCAGGGCCCCTAGGAAAAAGGGCTGTTGGAAATGTGGAAAGGAAG
GACACCAAATGAAAGA---GTGTACT------GAGAGACAG------GCTAAT
>JN024426/B/US/1996/USPI55751EI18y96071pcWG2B3
ATGCAGAGAGGCAAT------------------TT------TAGG---AACCAAAGAAAG---G---CTGTTAAGTGTTT
CAATTGTGGCAAAGAAGGGCACATAGCCAGAAATTGCAGGGCCCCTAGGAAAAAGGGCTGTTGGAAATGTGGAAAGGAAG
GACACCAAATGAAAGA---GTGTACT------GAGAGACAG------GCTAAT
>JN024427/B/US/1996/USPI55751EI32y96071pcWG2B9
ATGCAGAGAGGCAAT------------------TT------TAGG---AACCAAAGAAAG---G---CTGTTAAGTGTTT
CAATTGTGGCAAAGAAGGGCACATAGCCAGAAATTGCAGGGCCCCTAGGAAAAAGGGCTGTTGGAAATGTGGAAAGGAAG
GACACCAAATGAAAGA---GTGTACT------GAGAGACAG------GCTAAT
>JN024428/B/US/1996/USPI55751EI32y96071pcWG2B15
ATGCAGAGAGGCAAT------------------TT------TAGG---AACCAAAGAAAG---G---CTGTTAAGTGTTT
CAATTGTGGCAAAGAAGGGCACATAGCCAGAAATTGCAGGGCCCCTAGGAAAAAGGGCTGTTGGAAATGTGGAAAGGAAG
GACACCAAATGAAAGA---GTGTACT------GAGAGACAG------GCTAAT
>JN024429/B/US/1996/USPI55751EI32y96071pcWG2B2
ATGCAGAGAGGCAAT------------------TT------TAGG---AACCAAAGAAAG---G---CTGTTAAGTGTTT
CAATTGTGGCAAAGAAGGGCACATAGCCAGAAATTGCAGGGCCCCTAGGAAAAAGGGCTGTTGGAAATGTGGAAAGGAAG
GACACCAAATGAAAGA---GTGTACT------GAGAGACAG------GCTAAT
>JN024430/B/US/1996/USPI55751EI32y96071pcWG2B6
ATGCAGAGAGGCAAT------------------TT------TAGG---AACCAAAGAAAG---G---CTGTTAAGTGTTT
CAATTGTGGCAAAGAAGGGCACATAGCCAGAAATTGCAGGGCCCCTAGGAAAAAGGGCTGTTGGAAATGTGGAAAGGAAG
GACACCAAATGAAAGA---GTGTACT------GAGAGACAG------GCTAAT
>JN024431/B/US/1996/USPI55751EI32y96071pcWG2B16
ATGCAGAGAGGCAAT------------------TT------TAGG---AACCAAAGAAAG---G---CTGTTAAGTGTTT
CAATTGTGGCAAAGAAGGGCACATAGCCAGAAATTGCAGGGCCCCTAGGAAAAAGGGCTGTTGGAAATGTGGAAAGGAAG
GACACCAAATGAAAGA---GTGTACT------GAGAGACAG------GCTAAT
>JN024432/B/US/1996/USPI55751EI32y96071pcWG2B18
ATGCAGAGAGGCAAT------------------TT------TAGG---AACCAAAGAAAG---G---CTGTTAAGTGTTT
CAATTGTGGCAAAGAAGGGCACATAGCCAGAAATTGCAGGGCCCCTAGGAAAAAGGGCTGTTGGAAATGTGGAAAGGAAG
GACACCAAATGAAAGA---GTGTACT------GAGAGACAG------GCTAAT
>JN024434/B/US/1996/USPI55751EI32y96071pcWG2B17
ATGCAGAGAGGCAAT------------------TT------TAGG---AACCAAAGAAAG---G---CTGTTAAGTGTTT
CAATTGTGGCAAAGAAGGGCACATAGCCAGAAATTGCAGGGCCCCTAGGAAAAAGGGCTGTTGGAAATGTGGAAAGGAAG
GACACCAAATGAAAGA---GTGTACT------GAGAGACAG------GCTAAT
>JN024435/B/US/1996/USPI55751EI32y96071pcWG2B5
ATGCAGAGAGGCAAT------------------TT------TAGG---AACCAAAGAAAG---G---CTGTTAAGTGTTT
CAATTGTGGCAAAGAAGGGCACATAGCCAGAAATTGCAGGGCCCCTAGGAAAAAGGGCTGTTGGAAATGTGGAAAGGAAG
GACACCAAATGAAAGA---GTGTACT------GAGAGACAG------GCTAAT
>JN024436/B/US/2005/USPI55751EI3343y05081pcWG2B10
ATGCAGAGAGGCAAC------------------TT------TAGG---AACCAAAGAAAG---G---CTGTTAAATGTTT
CAATTGTGGCAAAGAAGGGCACATAGCCAGAAATTGCAGGGCCCCTAGGAAAAAGGGATGTTGGAAATGTGGAAAGGAAG
GACACCAAATGAAAGA---CTGTACT------GAGAGACAG------GCTAAT
>JN024437/B/US/2005/USPI55751EI3343y05081pcWG2B3
ATGCAGAGAGGCAAT------------------TT------TAGG---AACCAAAGAAAG---G---CTGCTAAATGTTT
CAATTGTGGCAAAGAAGGGCACATAGCCAGAAATTGCAGGGCCCCTAGGAAAAAGGGATGTTGGAAATGTGGAAAGGAAG
GACACCAAATGAAAGA---CTGTACT------GAGAGACAG------GCTAAT
>JN024438/B/US/2005/USPI55751EI3343y05081pcWG2B4
ATGCAGAGAGGCAAT------------------TT------TAGG---AACCAAAGAAAG---G---CTGTTAAATGTTT
CAATTGTGGCAAAGAAGGGCACATAGCCAGAAATTGCAGGGCCCCTAGGAAAAAGGGATGTTGGAAATGTGGAAAGGAAG
GACACCAAATGAAAGA---CTGTACT------GAGAGACAG------GCTAAT
>JN024439/B/US/2005/USPI55751EI3343y05081pcWG2B9
ATGCAGAGAGGCAAT------------------TT------TAGG---AACCAAAGAAAG---G---CTGTTAAATGTTT
CAATTGTGGCAAAGAAGGGCACATAGCCAGAAATTGCAGGGCCCCTAGGAAAAAGGGATGTTGGAAATGTGGAAAGGAAG
GACACCAGATGAAAGA---CTGTACT------GAGAGACAG------GCTAAT
>JN024440/B/US/2005/USPI55751EI3343y05081pcWG2B2
ATGCAGAGAGGCAAT------------------TT------TAGG---AACCAAAGAAAG---G---CTGTTAAATGTTT
TAATTGTGGCAAAGAAGGGCACATAGCCAGAAATTGCAGGGCCCCTAGGAAAAAGGGATGTTGGAAATGTGGAAAGGAAG
GACACCAAATGAAAGA---CTGTACT------GAGAGACAG------GCTAAT
>JN024441/B/US/2005/USPI55751EI3343y05081pcWG2B5
ATGCAGAGAGGCAAT------------------TT------TAGG---AACCAAAGAAAG---G---CTGTTAAATGTTT
TAATTGTGGCAAAGAAGGGCACATAGCCAGAAATTGCAGGGCCCCTAGGAAAAAGGGATGTTGGAAATGTGGAAAGGAAG
GACACCAAATGAAAGA---CTGTACT------GAGAGACAG------GCTAAT
>JN024442/B/US/2005/USPI55751EI3343y05081pcWG2B1
ATGCAGAGAGGCAAT------------------TT------TAGG---AACCCAAGAAAG---G---CTGTTAAATGTTT
CAATTGTGGCAAAGAAGGGCACATAGCCAGAAGTTGCAGGGCCCCTAGGAAAAAGGGATGTTGGAAATGTGGAAAGGAAG
GACACCAAATGAAAGA---CTGTACT------GAGAGACAG------GCTAAT
>JN024443/B/US/2005/USPI55751EI3394y05101pcWG2B2
ATGCAGAGAGGCAAT------------------TT------TAGG---AACCAAAGAAAG---G---CTGTTAAATGTTT
CAATTGTGGCAAAGAAGGGCACATAGCCAGAAATTGCAGGGCCCCTAGGAAAAAGGGATGTTGGAAATGTGGAAAGGAAG
GACACCAAATGAAGGA---CTGTACT------GAGAGACAG------GCTAAT
>JN024444/B/US/2005/USPI55751EI3394y05101pcWG2B6
ATGCAGAGAGGCAAT------------------TT------TAGG---AACCAAAGAAAG---G---CTGTTAAATGTTC
CAATTGTGGCAAAGAAGGGCACATAGCCAGAAATTGCAGGGCCCCTAGGAAAAAGGGATGTTGGAAATGTGGAAAGGAAG
GACACCAAATGAAAGA---CTGTACT------GAGAGACAG------GCTAAT
>JN024445/B/US/2005/USPI55751EI3394y05101pcWG2B1
ATGCAGAGAGGCAAT------------------TT------TAGG---AACCAAAGAAAG---G---CTGTTAAATGTTT
CAATTGTGGCAAAGAAGGGCACATAGCCAGAAATTGCAGGGCCCCTAGGAAAAAGGGATGTTGGAAATGTGGAAAGGAAG
GACACCAAATGAAAGA---CTGTACT------GAGAGACAG------GCTAAT
>JN024446/B/US/2005/USPI55751EI3394y05101pcWG2B7
ATGCAGAGAGGCAAT------------------TT------TAGG---AACCAAAGAAAG---G---CTGTTAAATGTTT
CAATTGTGGCAAAGAAGGGCACATAGCCAGAAACTGCAGGGCCCCAAGGAAAAAGGGATGTTGGAAATGTGGAAAGGAAG
GACACCAAATGAAAGA---CTGTACT------GAGAGACAG------GCTAAT
>JN024447/B/US/2005/USPI55751EI3394y05101pcWG2B4
ATGCAGAGAGGCAAT------------------TT------TAGG---AATCAAAGAAAG---G---CTGTTAAATGTTT
CAATTGTGGCAAAGAAGGGCACATAGCCAGAAATTGCAGGGCCCCTAGGAAAAAGGGATGTTGGAAATGTGGAAAGGAAG
GACACCAAATGAGAGA---CTGTACT------GAGAGACAG------GCTAAT
>JN024448/B/US/2005/USPI55751EI3394y05101pcWG2B5
ATGCAGAGAGGTAAT------------------TT------TAAG---AACCAAAGAAAG---G---CTGTTAAATGTTT
CAATTGTGGCAAAGAAGGGCACATAGCCAGAAATTGCGGGGCCCCTAGGAAAAAGGGATGTTGGAAATGTGGAAAGGAAG
GACACCAAATGAAAGA---CTGTACT------GAGAGACAG------GCTAAT
>JN024449/B/US/2005/USPI55751EI3394y05101pcWG2B3
ATGCAGAGAGGCAAT------------------TT------TAGG---AACCAAAGAAAG---G---CTGTTAAATGTTT
TAATTGTGGCAAAGAAGGGCACGTAGCCAGAAATTGCAGGGCCCCTAGGAAAAAGGGATGTTGGAAATGTGGAAAGGAAG
GACACCAAATGAAAGA---CTGTACT------GAGAGACAG------GCTAAT
>JN024450/B/US/2005/USPI38051EI3y05121pcWG2B1
ATGCAGAGGGGCAAT------------------AT------TAGG---AACCAAAGAAAG---G---CTGTCAAGTGTTT
CAATTGTGGCAAAGAAGGGCACATAGCCAGAAATTGCAGAGCCCCTAGGAAAAAGGGCTGTTGGAAATGTGGAAAGGAAG
GACACCAAATGAAAGA---TTGTACT------GAAAGACAG------GCTAGT
>JN024451/B/US/2005/USPI38051EI3y05121pcWG2B2
ATGCAGAGGGGCAAT------------------AT------TAGG---AACCAAAGAAAG---G---CTGTCAAGTGTTT
CAATTGTGGCAAAGAAGGGCACATAGCCAGAAATTGCAGAGCCCCTAGGAAAAAGGGCTGTTGGAAATGTGGAAAGGAAG
GACACCAAATGAAAGA---TTGTACT------GAAAGACAG------GCTAAT
>JN024452/B/US/2005/USPI38051EI3y05121pcWG2B7
ATGCAGAGGGGCAAT------------------AT------TAGG---AACCAAAGAAAG---G---CTGTCAAGTGTTT
CAATTGTGGCAAAGAAGGGCACATAGCCAGAAATTGCAGAGCCCCTAGGAAAAAGGGCTGTTGGAAATGTGGAAAGGAAG
GACACCAAATGAAAGA---TTGTACT------GAAAGACAG------GCTAAT
>JN024453/B/US/2005/USPI38051EI3y05121pcWG2B9
ATGCAGAGGGGCAAT------------------AT------TAGG---AACCAAAGAAAG---G---CTGTCAAGTGTTT
CAATTGTGGCAAAGAAGGGCACATAGCCAGAAATTGCAGAGCCCCTAGGAAAAAGGGCTGTTGGAAATGTGGAAAGGAAG
GACACCAAATGAAAGA---TTGTACT------GAAAGACAG------GCTAAT
>JN024454/B/US/2005/USPI38051EI3y05121pcWG2B3
ATGCAGAGGGGCAAT------------------AT------TAGG---AACCAAAGAAAG---G---CTGTCAAGTGTTT
CAATTGTGGCAAAGAAGGGCACATAGCCAGAAATTGCAGAGCCCCTAGGAAAAAGGGCTGTTGGAAATGTGGAAAGGAAG
GACACCAAATGAAAGA---TTGTACT------GAAAGACAG------GTAAAT
>JN024455/B/US/2005/USPI38051EI3y05121pcWG2B6
ATGCAGAGGGGCAAT------------------AT------TAGG---AACCAAAGAAAG---G---CTGTCAAGTGTTT
CAATTGTGGCAAAGAAGGGCACATAGCCAGAAATTGCAGAGCCCCTAGGAAAAAGGGCTGTTGGAAATGTGGAAAGGAAG
GACACCAAATGAAAGA---TTGTACT------GAAAGACAG------GCTAAT
>JN024456/B/US/2005/USPI38051EI3y05121pcWG2B10
ATGCAGAGGGGCAAT------------------AT------TAGG---AACCAAAGAAAG---G---CTGTCAAGTGTTT
CAATTGTGGCAAAGAAGGGCACATAGCCAGAAATTGCAGAGCCCCTAGGAAAAAGGGCTGTTGGAAATGTGGAAAGGAAG
GACACCAAATGAAAGA---TTGTACT------GAAAGACAG------GCTAAT
>JN024457/B/US/2005/USPI38051EI3y05121pcWG2B8
ATGCAGAGGGGCAAT------------------AT------TAGG---AACCAAAGAAAG---G---CTGTCAAGTGTTT
CAATTGTGGCAAAGAAGGGCACATAGCCAGAAATTGCAGAGCCCCTAGGAAAAAGGGCTGTTGGAAATGTGGAAAGGAAG
GACACCAAATGAAAGA---TTGTACT------GAAAGACAG------GCTAAT
>JN024458/B/US/2005/USPI38051EI3y05121pcWG2B4
ATGCAGAGGGGCAAT------------------AT------TAGG---AACCAAAGAAAG---G---CTGTCAAGTGTTT
CAATTGTGGCAAAGAAGGGCACATAGCCAGAAATTGCAGAGCCCCTAGGAAAAAGGGCTGTTGGAAATGTGGAAAGGAAG
GACACCAAATGAAAGA---TTGTACT------GAAAGACAG------GCTAAT
>JN024459/B/US/2005/USPI51550EI3285y05051pcWG2B1
ATGCAGAAAAACAAT------------------TT------TGGT---AACCAAAGAAAA---A---TAGTTAAATGTTT
CAATTGTGGCAAACAAGGACACATAGCCAAAAATTGCAAGGCCCCTAGAAAAAAGGGCTGTTGGAAGTGTGGAAAGGAAG
GACACCAAATGAAAGA---TTGTACT------GAAAGACAG------GCTAAT
>JN024460/B/US/2005/USPI51550EI3285y05051pcWG2B6
ATGCAGAAAAATAAT------------------TT------TGGT---AACCAAAGAAAA---A---TAGTTAAATGTTT
CAATTGTGGCAAACAAGGACACATAGCCAAAAATTGCAAGGCCCCTAGAAAAAAGGGCTGTTGGAAGTGTGGAAAGGAAG
GACACCAAATGAAAGA---TTGTACT------GAAAGACAG------GCTAAT
>JN024461/B/US/2005/USPI51550EI3285y05051pcWG2B10
ATGCAGAAAAACAAT------------------TT------TGGT---AACCAAAGAAAA---A---TAGTTAAATGTTT
CAATTGTGGCAAACAAGGACACATAGCCAAAAATTGCAAGGCCCCTAGAAAAAAGGGCTGTTGGAAGTGTGGAAAGGAAG
GACACCAAATGAAAGA---TTGTACT------GAAAGACAG------GCTAAT
>JN024462/B/US/2005/USPI51550EI3285y05051pcWG2B3
ATGCAGAGAAACAAT------------------TT------TGGT---AACCAAAGAAAA---A---TAGTTAAATGTTT
CAATTGTGGCAAACAAGGACACATAGCCAAAAACTGCAAGGCACCTAGAAAAAAGGGCTGTTGGAAGTGTGGAAAGGAAG
GACACCAAATGAAAGA---TTGTACT------GAAAGACAG------GCTAAT
>JN024463/B/US/2005/USPI51550EI3285y05051pcWG2B4
ATGCAGAAAAACAAT------------------TT------TGGT---AACCAAAGAAAA---A---TAGTTAAATGTTT
CAATTGTGGCAAACAAGGACACATAGCCAAAAATTGCAAGGCACCTAGAAAAAAGGGCTGTTGGAAGTGTGGAAAAGAAG
GACACCAAATGAAAGA---TTGTACT------GAAAGACAG------GCTAAT
>JN024464/B/US/2005/USPI51550EI3285y05051pcWG2B9
ATGCAGAGAAACAAT------------------TT------TGGT---AACCAAAGAAAA---A---TAGTTAAATGTTT
CAATTGTGGCAAACAAGGACACATAGCCAAAAATTGCAAGGCCCCTAGAAAAAAGGGCTGTTGGAAGTGTGGAAAGGAAG
GACACCAAATGAAAGA---TTGTACT------GAAAGACAG------GCTAAT
>JN024465/B/US/2005/USPI51550EI3285y05051pcWG2B5
ATGCAGAGAAACAAT------------------TT------TGGT---AACCAAAGAAAA---A---TAGTTAAATGTTT
CAATTGTGGCAAACAAGGACACATAGCCAAAAATTGCAAGGCCCCTAGAAAAAAGGGCTGTTGGAAGTGTGGAAAGGAAG
GACACCAAATGAAAGA---TTGTACT------GAAAGACAG------GCTAAT
>JN024467/B/US/2005/USPI51550EI3285y05051pcWG2B7
ATGCAGAAAAATAAT------------------TT------TGGT---AACCAAAGAAAA---A---TAATTAAATGTTT
CAATTGTGGCAAACAAGGACACATAGCCAAAAATTGCAAGGCCCCTAGAAAAAAGGGCTGTTGGAAGTGTGGAAAGGAAG
GACACCAAATGAAAGA---TTGTACT------GAAAGACAG------GCTAAT
>JN024468/B/US/2005/USPI51550EI3285y05051pcWG2B2
ATGCAGAAAAACAAT------------------TT------TGGT---AACCAAAGAAAA---A---TAGTTAAATGTTT
CAATTGTGGCAAACAAGGACACATAGCCAAAAATTGCAAGGCCCCTAGAAAAAAGGGCTGTTGGAAGTGTGGAAGGGAAG
GACACCAAATGAAAGA---TTGTACT------GAAAGACAG------GCTAAT
>JN024469/B/US/2005/USPI11286EI13y05091pcWG2B1
ATGCAGAGAGGCAAT------------------TT------TAGG---AACCAAAGAAGG---G---CTGTTAAATGTTT
CAATTGTGGCAAAGAAGGGCACATAGCCAGAAATTGCAGGGCCCCTAGGAAAAAGGGATGTTGGAAATGTGGAAAGGAAG
GACACCAAATGAAAGA---CTGTACT------GAGAGACAG------GCTAAT
>JN024470/B/US/2005/USPI11286EI13y05091pcWG2B12
ATGCAGAGAGGCAAT------------------TT------TAGG---AACCAAAGAAAG---G---CTGTTAAATGTTT
TAATTGTGGCAAAGAAGGGCACGTAGCCAGAAATTGCAGGGCCCCTAGGAAAAAGGGATGTTGGAAATGTGGAAAGGAAG
GACACCAAATGAAAGA---CTGTACT------GAGAGACAG------GCTAAT
>JN024471/B/US/2005/USPI11286EI13y05091pcWG2B13
ATGCAGAGAGGCAAT------------------TT------TAGG---AACCAAAGAAAG---G---CTGTTAAATGTTT
CAATTGTGGCAAAGAAGGGCACATAGCCAGAAATTGCAGGGCCCCTAGGAAAAAGGGATGTTGGAAATGTGGAAAGGAAG
GACACCAAATGAAAGA---CTGTACT------GAGAGACAG------GCTAAT
>JN024472/B/US/2005/USPI11286EI13y05091pcWG2B7
ATGCAGAGAGGCAAT------------------TT------TAGG---AACCAAAGAAAG---G---CTGTTAAATGTTT
CAATTGTGGCAAAGAAGGGCACATAGCCAGAAATTGCAGGGCCCCTAGGAAAAAGGGATGTTGGAAATGTGGAAAGGAAG
GACACCAAATGAAAGA---CTGTACT------GAGAGACAG------GCTAAT
>JN024474/B/US/2005/USPI11286EI13y05091pcWG2B9
ATGCAGAGAGGCAAT------------------TT------TAGG---AACCAAAGAAAG---G---CTGTTAAATGTTT
CAATTGTGGCAAAGAAGGGCACATAGCCAGAAATTGCAGGGCCCCTAGGAAAAAGGGATGTTGGAAATGTGGAAAGGAAG
GACACCAAATGAAAGA---CTGTACT------GAGAGACAG------GCTAAT
>JN024475/B/US/2005/USPI11286EI13y05091pcWG2B10
ATGCAGAGAGGCAAT------------------TT------TAGG---AACCAAAGAAAG---G---CTGTTAAATGTTT
CAATTGTGGCAAAGAAGGGCACATAGCCAGAAATTGCAGGGCCCCTAGGAAAAAGGGATGTTGGAAATGTGGAAAGGAAG
GACACCAAATGAAAGA---CTGTACT------GAGAGACAG------GCTAAT
>JN024476/B/US/2005/USPI11286EI13y05091pcWG2B8
ATGCAGAGAGGCAAT------------------TT------TAGG---AACCAAAGAAAG---G---CTGTTAAATGTTT
CAATTGTGGCAAAGAAGGGCACATAGCCAGAAATTGCAGGGCCCCTAGGAAAAAGGGATGTTGGAAATGTGGAAAGGAAG
GACACCAAATGAAAGA---CTGTACT------GAGAGACAG------GCTAAT
>JN024477/B/US/2005/USPI11286EI13y05091pcWG2B15
ATGCAGAGAGGCAAT------------------TT------TAGG---AACCAAAGAAAG---G---CTGTTAAATGTTT
TAATTGTGGCAAAGAAGGGCACGTAGCCAGAAATTGCAGGGCCCCTAGGAAAAAGGGATGTTGGAAATGTGGAAAGGAAG
GACACCAAATGAAAGA---CTGTACT------GAGAGACAG------GCTAAT
>JN024478/B/US/2005/USPI11286EI18y05091pcWG2B9
ATGCAGAGAGGCAAT------------------TT------TAGG---AACCAAAGAAAG---G---CTGTTAAATGTTT
TAATTGTGGCAAAGAAGGGCACGTAGCCAGAAATTGCAGGGCCCCTAGGAAAAAGGGATGTTGGAAATGTGGAAAGGAAG
GACACCAAATGAAAGA---CCGTACT------GAGAGACAG------GCTAAT
>JN024479/B/US/2005/USPI11286EI18y05091pcWG2B2
ATGCAGAGAGGCAAT------------------TT------TAGG---AACCAAAGAAAG---G---CTGTTAAATGTTT
TAATTGTGGCAAAGAAGGGCACGTAGCCAGAAATTGCAGGGCCCCTAGGAAAAAGGGATGTTGGAAATGTGGAAAGGAAG
GACACCAAATGAAAGA---CTGTACT------GAGAGACAG------GCTAAT
>JN024481/B/US/2005/USPI11286EI18y05091pcWG2B5
ATGCAGAGAGGCAAT------------------TT------TAGG---AACCAAAGAAAG---G---CTGTTAAATGTTT
CAATTGTGGCAAAGAAGGGCACATAGCCAGAAATTGCAGGGCCCCTAGGAAAAAGGGATGTTGGAAATGTGGAAAGGAAG
GACACCAAATGAAAGA---CTGTACT------GAGAGACAG------GCTAAT
>JN024482/B/US/2005/USPI11286EI18y05091pcWG2B8
ATGCAGAGAGGCAAT------------------TT------TAGG---AACCAAAGAAAG---G---CTGTTAAATGTTT
TAATTGTGGCAAAGAAGGGCACGTAGCCAGAAATTGCAGGGCCCCTAGGAAAAAGGGATGTTGGAAATGTGGAAAGGAAG
GACACCAAATGAAAGA---CTGTACT------GAGAGACAG------GCTAAT
>JN024483/B/US/2005/USPI11286EI18y05091pcWG2B3
ATGCAGAGAGGCAAT------------------TT------TAGG---AACCAAAGAAAG---G---CTGTTAAATGTTT
TAATTGTGGCAAAGAAGGGCACGTAGCCAGAAATTGCAGGGCCCCTAGGAAAAAGGGATGTTGGAAATGTGGAAAGGAAG
GACACCAAATGAAAGA---CTGTACT------GAGAGACAG------GCTAAT
>JN024484/B/US/2005/USPI11286EI18y05091pcWG2B1
ATGCAGAGAGGCAAT------------------CT------TAGG---AACCAAAGAAAG---G---CTGTTAAATGTTT
TAATTGTGGCAAAGAAGGGCACGTAGCCAGAAATTGCAGGGCCCCTAGGAAAAAGGGATGTTGGAAATGTGGAAAGGAAG
GACACCAAATGAAAGA---CTGTACT------GAGAGACAG------GCTAAT
>JN024485/B/US/2005/USPI11286EI26y05091pcWG2B5
ATGCAGAGAGGCAAT------------------TT------TAGG---AACCAAAGAAAG---G---CTGTTAAATGTTT
TAATTGTGGCAAAGAAGGGCACGTAGCCAGAAATTGCAGGGCCCCTAGGAAAAAGGGATGTTGGAAATGTGGAAAGGAAG
GACACCAAATGAAAGA---CTGTACT------GAGAGACAG------GCTAAT
>JN024486/B/US/2005/USPI11286EI26y05091pcWG2B8
ATGCAGAGAGGCAAT------------------TT------TAGG---AACCAAAGAAAG---G---CTGTTAAATGTTT
TAATTGTGGCAAAGAAGGGCACGTAGCCAGAAATTGCAGGGCCCCTAGGAAAAAGGGATGTTGGAAATGTGGAAAGGAAG
GACACCAAATGAAAGA---CTGTACT------GAGTGACAG------GCTAAT
>JN024487/B/US/2005/USPI11286EI26y05091pcWG2B7
ATGCAGAGAGGCAAT------------------TT------TAGG---AACCAAAGAAAG---G---CTGTTAAATGTTT
TAATTGTGGCAAAGAAGGGCACGTAGCCAGAAATTGCAGGGCCCCTAGGAAAAAGGGATGTTGGAAATGTGGAAAGGAAG
GACACCAAATGAAAGA---CTGTACT------GAGAGACAG------GCTAAT
>JN024488/B/US/2005/USPI11286EI26y05091pcWG2B6
ATGCAGAGAGGCAAT------------------TT------TAGG---AACCAAAGAAAG---G---CTGTTAAATGTTT
TAATTGTGGCAAAGAAGGGCACGTAGCCAGAAATTGCAGGGCCCCTAGGAAAAAGGGATGTTGGAAATGTGGAAAGGAAG
GACACCAAATGAAAGA---CTGTACT------GAGAGACAG------GCTAAT
>JN024489/B/US/2005/USPI11286EI26y05091pcWG2B4
ATGCAGAGAGGCAAT------------------TT------TAGG---AACCAAAGAAAG---G---CTGTTAAATGTTT
CAATTGTGGCAAAGAAGGGCACATAGCCAGAAATTGCAGGGCCCCTAGGAAAAAGGGATGTTGGAAATGTGGAAAGGAAG
GACACCAAATGAAAGA---CTGTACT------GAGAGACAG------GCTAAT
>JN024490/B/US/2005/USPI11286EI26y05091pcWG2B2
ATGCAGAGAGGCAAT------------------TT------TAGG---AACCAAAGAAAG---G---CTGTTAAATGTTT
TAATTGTGGCAAAGAAGGGCACGTAGCCAGAAATTGCAGGGCCCCTAGGAAAAAGGGATGTTGGAAATGTGGAAAGGAAG
GACACCAAATGAAAGA---CTGTACT------GAGAGACAG------GCTAAT
>JN024491/B/US/2005/USPI11286EI26y05091pcWG2B1
ATGCAGAGAGGCAAT------------------TT------TAGG---AACCAAAGAAAG---G---CTGTTAAATGTTT
TAATTGTGGCAAAGAAGGGCACGTAGCCAGAAATTGCAGGGCCCCTAGGAAAAAGGGATGTTGGAAATGTGGAAAGGAAG
GACACCAAATGAAAGA---CTGTACT------GAGAGACAG------GCTAAT
>JN024492/B/US/2005/USPI11286EI26y05091pcWG2B3
ATGCAGAGAGGCAAT------------------TT------TAGG---AACCAAAGAAAG---G---CTGTTAAATGTTT
CAATTGTGGCAAAGAAGGGCACATAGCCAGAAATTGCAGGGCCCCTAGGAAAAAGGGATGTTGGAAATGTGGAAAGGAAG
GACACCAAATGAAAGA---CTGTACT------GAGAGACAG------GCTAAT
>JN024493/B/US/2005/USPI83747EI57y05021pcWG2B13
ATGCAGAAAGGTAAT------------------TT------TAGG---AACCAAAGAAAG---A---CTGTTAAGTGTTT
CAATTGTGGCAAGGATGGACACATAGCCAAAAATTGCAGGGCCCCTAGGAAAAAGGGCTGTTGGAAATGTGGAAAGGAAG
GACACCAAATGAAAGA---TTGTACT------GAGAGGCAG------GCTAAT
>JN024494/B/US/2005/USPI83747EI57y05021pcWG2B14
ATGCAGAAAGGTAAT------------------TT------TAGG---AACCAAAGAAAG---A---CTGTTAAGTGTTT
CAATTGTGGCAAGGATGGACACATAGCCAAAAATTGCAGGGCCCCTAGGAAAAAGGGCTGTTGGAAATGTGGAAAGGAAG
GACACCAAATGAAAGA---TTGTACT------GAGAGGCAG------GCTAAT
>JN024495/B/US/2005/USPI83747EI98y05031pcWG2B12
ATGCAGAAAGGTAAT------------------TT------TAGG---AACCAAAGAAAG---A---CTGTTAAGTGTTT
CAATTGTGGCAAGGACGGACACACAGCCAAAAATTGCAGGGCCCCTAGGAAAAAGGGCTGTTGGAAATGTGGAAAGGAAG
GACACCTAATGAAAGA---TTGTACT------GAGAGGCAG------GCTAAT
>JN024496/B/US/2004/USPI71101EI21y04061pcWG2B10
ATGCAGAAAGGCAAT------------------TT------TAGG---AACCAAAGAAAG---A---GTGTTAAGTGTTT
CAATTGTGGCAAGGAGGGGCACATAGCCAGAAATTGCAGAGCCCCTAGAAAAAAGGGCTGTTGGAAATGTGGAAGGGAAG
GACACCAAATGAAAGA---TTGTACT------GAGAGACAG------GCTAAT
>JN024497/B/US/2004/USPI71101EI21y04061pcWG2B8
ATGCAGAAAGGCAAT------------------TT------TAGG---AACCAAAGAAAG---A---GTGTTAAGTGTTT
CAATTGTGGCAAGGAGGGGCACATAGCCAGAAATTGCAGAGCCCCTAGAAAAAAGGGCTGTTGGAAATGTGGAAGGGAAG
GACACCAAATGAAAGA---TTGTACT------GAGAGACGG------GCTAAT
>JN024498/B/US/1995/USPI90770EI129y95111pcWG2B11
ATGCAGAGAGGCAAT------------------TT------TAAG---AATCAAAGAAAG---A---TTGTTAAGTGTTT
CAATTGTGGCAAAGAAGGACACATAGCCAGAAATTGCAGAGCCCCTAGGAAAAAGGGCTGTTGGAAATGTGGGAAGGAAG
GACACCAGATGAAAGA---TTGTACT------GAGAGACAG------GCTAAT
>JN024499/B/US/1996/USPI90770EI197y96011pcWG2B11
ATGCAGAGAGGCAAT------------------TT------TAAG---AATCAAAGAAAG---A---TTGTTAAGTGTTT
CAATTGTGGCAAAGACGGACACATAGCCAAAAATTGCAGAGCCCCTAGGAAAAAGGGCTGTTGGAAATGTGGGAAGGAAG
GACACCAGATGAAAGA---TTGTACT------GAGAGACAG------GCTAAT
>JN024500/B/US/1996/USPI90770EI197y96011pcWG2B4
ATGCAGAGAGGCAAT------------------TT------TAAG---AATCAAAGAAAG---A---TTGTTAAGTGTTT
CAATTGTGGCAAAGACGGACACATAGCCAAAAATTGCAGAGCCCCTAGGAAAAAGGGCTGTTGGAAATGTGGGAAGGAAG
GACACCAGATGAAAGA---TTGTACT------GAGAGACAG------GCTAAT
>JN024501/B/US/1996/USPI55751EI18y96071pcWG2B10
ATGCAGAGAGGCAAT------------------TT------TAGG---AACCAAAGAAAG---G---CTGTTAAGTGTTT
CAATTGTGGCAAAGAAGGGCACATAGCCAGAAATTGCAGGGCCCCTAGGAAAAAGGGCTGTTGGAAATGTGGAAAGGAAG
GACACCAAATGAAAGA---GTGTACT------GAGAGACAG------GCTAAT
>JN024502/B/US/1996/USPI55751EI18y96071pcWG2B11
ATGCAGAGAGGCAAT------------------TT------TAGG---AACCAAAGAAAG---G---CTGTTAAGTGTTT
CAATTGTGGCAAAGAAGGGCACATAGCCAGAAATTGCAGGGCCCCTAGGAAAAAGGGCTGTTGGAAATGTGGAAAGGAAG
GACACCAAATGAAAGA---GTGTACT------GAGAGACAG------GCTAAT
>JN024503/B/US/1996/USPI55751EI18y96071pcWG2B7
ATGCAGAGAGGCAAT------------------TT------TAGG---AACCAAAGAAAG---G---CTGTTAAGTGTTT
CAATTGTGGCAAAGAAGGACACATAGCCAGAAATTGCAGGGCCCCTAGGAAAAAGGGCTGTTGGAAATGTGGAAAGGAAG
GACACCAAATGAAAGA---GTGTACT------GAGAGACAG------GCTAAT
>JN024504/B/US/1996/USPI55751EI18y96071pcWG2B8
ATGCAGAGAGGCAAT------------------TT------TAGG---AACCAAAGAAAG---G---CTGTTAAGTGTTT
CAATTGTGGCAAAGAAGGGCACATAGCCAGAAATTGCAGGGCCCCTAGGAAAAAGGGCTGTTGGAAATGTGGAAAGGAAG
GACACCAAATGAAAGA---GTGTACT------GAGAGACAG------GCTAAT
>JN024505/B/US/1996/USPI55751EI18y96071pcWG2B9
ATGCAGAGAGGCAAT------------------TT------TAGG---AACCAAAGAAAG---G---CTGTTAAGTGTTT
CAATTGTGGCAAAGAAGGGCACATAGCCAGAAATTGCAGGGCCCCTAGGAAAAAGGGCTGTTGGAAATGTGGAAAGGAAG
GACACCAAATGAAAGA---GTGTACT------GAGAGACAG------GCTAAT
>JN024506/B/US/2005/USPI55751EI3343y05081pcWG2B6
ATGCAGAGAGGCAAT------------------TT------TAGG---AACCAAAGAAAG---G---CTGTTAAATGTTT
CAATTGTGGCAAAGAAGGGCACATAGCCAGAAACTGCAGGGCCCCAAGGAAAAAGGGATGTTGGGAATGTGGAAAGGAAG
GACACCAAATGAAAGA---CTGTACT------GAGAGACAG------GCTAAT
>JN024507/B/US/2005/USPI55751EI3343y05081pcWG2B7
ATGCAGAGAGGCAAT------------------TT------TAGG---AACCAAAGAAAG---G---CTGTTAAATGTTT
CAATTGTGGCAAAGAAGGGCACATAGCCAGAAATTGCAGGGCCCCTAGGAAAAAGGGATGTTGGAAATGTGGAAAGGAAG
GACACCAAATGAAAGA---CTGTACT------GAGAGACAG------GCTAAT
>JN024508/B/US/2005/USPI55751EI3343y05081pcWG2B8
ATGCAGAGAGGCAAT------------------TT------TAGG---AACCAAAGAAAG---G---CTGTTAAATGTTT
CAATTGTGGCAAAGAAGGGCACATAGCCAGAAATTGCAGGGCCCCTAGGAAAAAGGGATGTTGGAAATGTGGAAAGGAAG
GACACCAAATGAAAGA---GTGTACT------GAGAGACAG------GCTAAT
>JN024509/B/US/2005/USPI55751EI3394y05101pcWG2B8
ATGCAGAGAGGCAAT------------------TT------TAGA---AACCAAAGAAAG---G---CTGTTAAATGTTT
CAATTGTGGCAAAGAAGGGCACATAGCCAGAAATTGCAGGGCCCCTAGGAAAAAGGGATGTTGGAAATGTGGAAAGGAAG
GACACCAAATGAAAGA---CTGTACT------GAGAGACAG------GCTAAT
>JN024510/B/US/2005/USPI55751EI3394y05101pcWG2B9
ATGCAGAGAGGCAAT------------------TT------TAGG---AACCAAAGAAAG---G---CTGTTAAATGTTT
CAATTGTGGCAAAGAAGGACACATAGCCAGAAATTGCAGGGCCCCTAGGAAAAAGGGATGTTGGAAATGTGGAAAGGAAG
GACACCAAATGAAAGA---CTGTACT------GAGAGACAG------GCTAAT
>JN024511/B/US/2004/USPI71101EI44y04071pcWG2B10
ATGCAGAAAGGCAAT------------------TT------TAGG---AACCAAAGAAAG---A---GTGTTAAGTGTTT
CAATTGTGGCAAGGAGGGGCACATAGCCAGAAATTGCAGAGCTCCTAGAAAAAAGGGCTGTTGGAAATGTGGAAGGGAAG
GACACCAAATGAAAGA---TTGTACT------GAGAGACAG------GCTAAT
>JN024512/B/US/2004/USPI71101EI127y04091pcWG2B1
ATGCAGAAAGGCAAT------------------TT------TAGG---AACCAAAGAAAG---A---GTGTTAAGTGTTT
CAATTGTGGCAAGGAGGGGCACATAGCCAGAAATTGCAGAGCCCCTAGAAAAAAGGGCTGTTGGAAATGTGGAAGGGAAG
GACACCAAATGAAAGA---TTGTACT------GAGAGACAG------GCTAAT
>JN024513/B/US/2004/USPI71101EI127y04091pcWG2B10
ATGCAGAAAGGCAAT------------------TT------TAGG---AACCAAAGAAAG---A---GTGTTAAGTGTTT
CAATTGTGGCAAGGAGGGGCACATAGCCAGAAATTGCAGAGCCCCTAGAAAAAAGGGCTGTTGGAAATGTGGAAGGGAAG
GACACCAAATGAAAGA---TTGTACT------GAGAGACAG------GCTAAT
>JN024514/B/US/2004/USPI71101EI127y04091pcWG2B2
ATGCAGAAAGGCAAT------------------TT------TAGG---AACCAAAGAAAG---A---GTGTTAAGTGTTT
CAATTGTGGCAAGGAGGGGCACATAGCCAGAAATTGCAGAGCCCCTAGAAAAAAGGGCTGTTGGAAATGTGGAAGGGAAG
GACACCAAATGAAAGA---TTGTACT------GAGAGACAG------GCTAAT
>JN024515/B/US/2004/USPI71101EI127y04091pcWG2B3
ATGCAGAAAGGCAAT------------------TT------TAGG---AACCAAAGAAAG---A---GTGTTAAGTGTTT
CAATTGTGGCAAGGAGGGGCACATAGCCAGAAATTGCAGAGCCCCTAGAAAAAAGGGCTGTTGGAAATGTGGAAGGGAAG
GACACCAAATGAAAGA---TTGTACT------GAGAGACAG------GCTAAT
>JN024516/B/US/2004/USPI71101EI127y04091pcWG2B4
ATGCAGAAAGGCAAT------------------TT------TAGG---AACCAAAGAAAG---A---GTGTTAAGTGTTT
CAATTGTGGCAAGGAGGGGCACATAGCCAGAAATTGCAGAGCCCCTAGAAAAAAGGGCTGTTGGAAATGTGGAAGGGAAG
GACACCAAATGAAAGA---TTGTACT------GAGAGACAG------GCTAAT
>JN024517/B/US/2004/USPI71101EI127y04091pcWG2B5
ATGCAGAAAGGCAAT------------------TT------TAGG---AACCAAAGAAAG---A---GTGTTAAGTGTTT
CAATTGTGGCAAGGAGGGGCACATAGCCAGAAATTGCAGAGCCCCTAGAAAAAAGGGCTGTTGGAAATGTGGAAGGGAAG
GACACCAAATGAAAGA---TTGTACT------GAGAGACAG------GCTAAT
>JN024518/B/US/2004/USPI71101EI127y04091pcWG2B7
ATGCAGAAAGGCAAT------------------TT------TAGG---AACCAAAGAAAG---A---GTGTTAAGTGTTT
CAATTGTGGCAAGGAGGGGCACATAGCCAGAAATTGCAGAGCCCCTAGAAAAAAGGGCTGTTGGAAATGTGGAAGGGAAG
GACACCAAATGAAAGA---TTGTACT------GAGAGACAG------GCTAAT
>JN024519/B/US/2004/USPI71101EI127y04091pcWG2B8
GTGCAGAAAGGCAAT------------------TT------TAGG---AACCAAAGAAAG---A---GTGTTAAGTGTTT
CAATTGTGGCAAGGAGGGGCACATAGCCAGAAATTGCAGAGCCCCTAGAAAAAAGGGCTGTTGGAAATGTGGAAGGGAAG
GACACCAAATGAAAGA---TTGTACT------GAGAGACAG------GCTAAT
>JN024520/B/US/2004/USPI71101EI127y04091pcWG2B9
ATGCAGAAAGGCAAT------------------TT------TAGG---AACCAAAGAAAG---A---GTGTTAAGTGTTT
CAATTGTGGCAAGGAGGGGCACATAGCCAGAAATTGCAGAGCCCCTAGAAAAAAGGGCTGTTGGAAATGTGGAAGGGAAG
GACACCAAATGAAAGA---TTGTACT------GAGAGACAG------GCTAAT
>JN024521/B/US/2004/USPI71101EI181y04111pcWG2B1
ATGCAGAAAGGCAAT------------------TT------TAGG---AACCAAAGAAAG---G---GTGTTAAGTGTTT
CAATTGTGGCAAGGAGGGGCACATAGCCAGAAATTGCAGAGCCCCTAGAAAAAAGGGCTGTTGGAAATGTGGAAGGGAAG
GACACCAAATGAAAGA---TTGTACT------GAGAGACAG------GCTAAT
>JN024522/B/US/2005/USPI83747EI154y05051pcWG2B4
ATGCAGAAAGGTAAT------------------TT------TAGG---AACCAAAGAAAG---A---CTGTTAAGTGTTT
CAATTGTGGCAAGGAGGGACACATAGCCAAAAATTGCAGGGCCCCTAGGAAAAAGGGCTGTTGGAAATGTGGAAAGGAAG
GACACCAAATGAAAGA---TTGTACT------GAGAGGCAG------GCTAAT
>JN024523/B/US/2005/USPI83747EI154y05051pcWG2B9
ATGCAGAAAGGTAAT------------------TT------TAGG---AACCAAAGAAAG---A---CTGTTAAGTGTTT
CAATTGTGGCAAGGAGGGACACATAGCCAAAAATTGCAGGGCCCCTAGGAAAAAGGGCTGTTGGAAATGTGGAAAGGAAG
GACACCAAATGAAAGA---TTGTACT------GAGAGGCAG------GCTAAT
>JN024524/B/US/2005/USPI83747EI210y05071pcWG2B10
ATGCAGAAAGGTAAT------------------TT------TAGG---AACCAAAGAAAG---A---CTGTTAAGTGTTT
CAATTGTGGCAAGGAGGGACACATAGCCAAAAATTGCAGGGCCCCTAGGAAAAAGGGCTGTTGGAAATGTGGAAAGGAAG
GACACCAAATGAAAGA---TTGTACT------GAGAGGCAG------GCTAAT
>JN024525/B/US/2005/USPI83747EI210y05071pcWG2B11
ATGCAGAAAGGTAAT------------------TT------TAGG---AACCAAAGAAAG---A---CTGTTAAGTGTTT
CAATTGTGGCAAGGAGGGACACATAGCCAAAAATTGCAGGGCCCCTAGGAAAAAGGGCTGTTGGAAATGTGGAAAGGAAG
GACACCAAATGAAAGA---TTGTACT------GAGAGGCAG------GCTAAT
>JN024526/B/US/2005/USPI83747EI210y05071pcWG2B12
ATGCAGAAAGGTAAT------------------TT------TAGG---AACCAAAGAAAG---A---CTGTTAAGTGTTT
CAATTGTGGCAAGGAGGGACACATAGCCAAAAATTGCAGGGCCCCTAGGAAAAAGGGCTGTTGGAAATGTGGAAAGGAAG
GACACCAAATGAAAGA---TTGTACT------GAGAGGCAG------GCTAAT
>JN024527/B/US/2005/USPI83747EI210y05071pcWG2B13
ATGCAGAAAGGTAAT------------------TT------TAGG---AACCAAAGAAAG---A---CTGTTAAGTGTTT
CAATTGTGGCAAGGATGGACACATAGCCAAAAATTGCAGGGCCCCTAGGAAAAAGGGCTGTTGGAAATGTGGAAAGGAAG
GACACCAAATGAAAGA---TTGTACT------GAGAGGCAG------GCTAAT
>JN024528/B/US/2005/USPI83747EI210y05071pcWG2B14
ATGCAGAAAGGTAAT------------------TT------TAGG---AACCAAAGAAAG---A---CTGTTAAGTGTTT
CAATTGTGGCAAGGAGGGACACATAGCCAAAAATTGCAGGGCCCCTAGGAAAAAGGGCTGTTGGAAATGCGGAAAGGAAG
GACACCAAATGAAAGA---TTGTACT------GAGAGGCAG------GCTAAT
>JN024529/B/US/2005/USPI83747EI273y05091pcWG2B10
ATGCAGAAAGGTAAT------------------TT------TAGG---AACCAAAGAAAG---A---CTGTTAAGTGTTT
CAATTGTGGCAAGGAAGGACACATAGCCAAAAATTGCAGGGCCCCTAGGAAAAAGGGCTGTTGGAAATGTGGAAAGGAAG
GACACCAAATGAAAGA---TTGTACT------GAGAGGCAG------GCTAAT
>JN024530/B/US/2005/USPI83747EI273y05091pcWG2B12
ATGCAGAAAGGTAAT------------------TT------TAGG---AACCAAAGAAGG---A---CTGTTAAGTGTTT
CAATTGTGGCAAGGAGGGACACATAGCCAAAAATTGCAGGGCCCCTAGGAAAAAGGACTGTTGGAAATGTGGAAAGGAAG
GACACCAAATGAAAGA---TTGTACT------GAGAGGCAG------GCTAAT
>JN024531/B/US/2005/USPI83747EI273y05091pcWG2B6
ATGCAGAAAGGTAAT------------------TT------TAGG---AACCAAAGAAAG---A---CTGTTAAGTGTTT
CAATTGTGGCAAGGAAGGACACATAGCCAAAAATTGCAGGGCCCCTAGGAAAAAGGGCTGTTGGAAATGTGGAAAGGAAG
GACACCAAATGAAAGA---TTGTACT------GAGAGGCAG------GCTAAT
>JN024532/B/US/2005/USPI83747EI273y05091pcWG2B9
ATGCAGAAAGGTAAT------------------TT------TAGG---AACCAAAGAAAG---A---CTGTTAAGTGTTT
CAATTGTGGCAAGGAAGGACACATAGCCAAAAATTGCAGGGCCCCTAGGAAAAAGGGCTGTTGGAAATGTGGAAAGGAAG
GACACCAAATGAAAGA---TTGTACT------GAGAGGCAG------GCTAAT
>JN024533/B/US/2005/USPI83747EI57y05021pcWG2B11
ATGCAGAAAGGTAAT------------------TT------TAGG---AACCAAAGAAAG---A---CTGTTAAGTGTTT
CAATTGTGGCAAGGATGGACACATAGCCAAAAATTGCAGGGCCCCTAGGAAAAAGGGCTGTTGGAAATGTGGAAAGGAAG
GACACCAAATGAAAGA---TTGTACT------GAGAGGCAG------GCTAAT
>JN024534/B/US/2005/USPI83747EI57y05021pcWG2B12
ATGCAGAAAGGTAAT------------------TT------TAGG---AACCAAAGAAAG---A---CTGTTAAGTGTTT
CAATTGTGGCAAGGATGGACACATAGCCAAAAATTGCAGGGCCCCTAGGAAAAAGGGCTGTTGGAAATGTGGAAAGGAAG
GACACCAAATGAAAGA---TTGTACT------GAGAGGCAG------GCTAAT
>JN024535/B/US/2005/USPI83747EI69y05021pcWG2B10
ATGCAGAAAGGTAAT------------------TT------TAGG---AACCAAAGAAAG---A---CTGTTAAGTGTTT
CAATTGTGGCAAGGATGGACACATAGCCAAAAATTGCAGGGCCCCTAGGAAAAAGGGCTGTTGGAAATGTGGAAAGGAAG
GACACCAAATGAAAGA---TTGTACT------GAGAGGCAG------GCTAAT
>JN024536/B/US/2005/USPI83747EI69y05021pcWG2B9
ATGCAGAAAGGTAAT------------------TT------TAGG---AACCAAAGAAAA---A---CTGTTAAGTGTTT
CAATTGTGGCAAGGATGGACACATAGCCAAAAATTGCAGGGCCCCTAGGAAAAAGGGCTGTTGGAAATGTGGAAAGGAAG
GACACCAAATGAAAGA---TTGTACT------GAGAGGCAG------GCTAAT
>JN024537/B/US/2005/USPI83747EI98y05031pcWG2B16
ATGCAGAAAGGTAAT------------------TT------TAGG---AACCAAAGAAAG---A---CTGTTAAGTGTTT
CAATTGTGGCAAGGAGGGACACATAGCCAAAAATTGCAGGGCCCCTAGGAAAAAGGGCTGTTGGAAATGTGGAAAGGAAG
GACACCAAATGAAAGA---TTGTACT------GAGAGGCAG------GCTAAT
>JN024538/B/US/2005/USPI38417EI25y05051pcWG2B11
ATGCAGAAAAACAAT------------------TT------TGGT---AACCAAAGAAAA---A---TAGTTAAATGTTT
CAATTGTGGCAGACAAGGACACATAGCCAAAAATTGCAAGGCCCCTAGAAAAAAGGGCTGTTGGAAGTGTGGAAAAGAAG
GACACCAAATGAAAGA---TTGTACT------GAAAGACAG------GCTAAT
>JN024539/B/US/2005/USPI38417EI25y05051pcWG2B13
ATGCAGAAAAACAAT------------------TT------TGGT---AACCAAAGAAAA---A---TAGTTAAATGTTT
CAATTGTGGCAGACAAGGACACATAGCCAAAAATTGCAAGGCCCCTAGAAAAAAGGGCTGTTGGAAGTGTGGAAAAGAAG
GACACCAAATGAAAGA---TTGTACT------GAAAGACAG------GCTAAT
>JN024540/B/US/2005/USPI38417EI25y05051pcWG2B15
ATGCAGAAAAACAAT------------------TT------TGGT---AACCAAAGAAAA---A---TAGTTAAATGTTT
CAATTGTGGCAGACAAGGACACATAGCCAAAAATTGCAAGGCCCCTAGAAAAAAGGGCTGTTGGAAGTGTGGAAAAGAAG
GACACCAAATGAAAGA---TTGTACT------GAAAGACAG------GCTAAT
>JN024541/B/US/2005/USPI38417EI25y05051pcWG2B16
ATGCAGAAAAACAAT------------------TT------TGGT---AACCAAAGAAAA---A---TAGTTAAATGTTT
CAATTGTGGCAGACAAGGACACATAGCCAAAAATTGCAAGGCCCCTAGAAAAAAGGGCTGTTGGAAGTGTGGAAAAGAAG
GACACCAAATGAAAGA---TTGTACT------GAAAGACAG------GCTAAT
>JN024542/B/US/2005/USPI38417EI112y05081pcWG2B14
ATGCAGAAAAACAAT------------------TT------TGGT---AACCAAAGAAAA---A---TAGTTAAATGTTT
CAATTGTGGCAGACAAGGACACATAGCCAAAAATTGCAAGGCCCCTAGAAAAAAGGGCTGTTGGAAGTGTGGAAAAGAAG
GACACCAAATGAAAGA---TTGTACT------GAAAGACAG------GCTAAT
>JN024543/B/US/2005/USPI38417EI112y05081pcWG2B15
ATGCAGAAAAACAAT------------------TT------TGGT---AACCAAAGAAAA---A---TAGTTAAATGTTT
CAATTGTGGCAGACAAGGACACATAGCCAAAAATTGCAAGGCCCCTAGAAAAAAGGGCTGTTGGAAGTGTGGAAAAGAAG
GACACCAAATGAAAGA---TTGTACT------GAAAGACAG------GCTAAT
>JN024544/B/US/2005/USPI38417EI196y05101pcWG2B1
ATGCAGAAAACCAAT------------------TT------TGGT---AACCAAAGAAAA---A---TAGTTAAATGTTT
CAATTGTGGCAGACAAGGACACATAGCCAAAAATTGCAAGGCCCCTAGAAAAAAGGGCTGTTGGAAGTGTGGAAAAGAAG
GACACCAAATGAAAGA---TTGTACT------GAAAGACAG------GCTAAT
>JN024545/B/US/2005/USPI38417EI196y05101pcWG2B10
ATACAGAAAAACAAT------------------TT------TGGT---AACCAAAGAAAA---A---TAGTTAAATGTTT
CAATTGTGGCAGACAAGGACACATAGCCAAAAATTGCAAGGCCCCTAGAAAAAAGGGCTGTTGGAAGTGTGGAAAAGAAG
GACACCAAATGAAAGA---TTGTACC------GAAAGACAG------GCTAAT
>JN024546/B/US/2005/USPI38417EI196y05101pcWG2B2
ATGCAGAAAAACAAT------------------TT------TGGT---AACCAAAGAAAA---A---TAGTTAAATGTTT
CAATTGTGGCAGACAAGGACACATAGCCAAAAATTGCAAGGCCCCTAGAAAAAAGGGCTGTTGGAAGTGTGGAAAAGAAG
GACACCAAATGAAAGA---TTGTACT------GAAAGACAG------GCTAAT
>JN024547/B/US/2005/USPI38417EI196y05101pcWG2B3
ATGCAGAAAAACAAT------------------TT------TGGT---AACCAAAGAAAA---A---TAGTTAAATGTTC
CAATTGTGGCAGACAAGGACCCATAGCCAAAAATTGCAAGGCCCCTAGAAAAAAGGGCTGTTGGAAGTGTGGAAAAGAAG
GACACCAAATGAAAGA---TTGTACT------GAAAGACAG------GCTAAT
>JN024548/B/US/2005/USPI38417EI196y05101pcWG2B4
ATGCAGAAAAACAAT------------------TT------TGGT---AACCAAAGAAAA---A---TAGTTAAATGTTT
CAATTGTGGCAGACAAGGACACATAGCCAAAAATTGCAAGGCCCCTAGAAAAAAGGGCTGTTGGAAGTGTGGAAAAGAAG
GACACCAAATGAAAGA---TTGTACT------GAAAGACAG------GCTAAT
>JN024549/B/US/2005/USPI38417EI196y05101pcWG2B5
ATGCAGAAAAACAAT------------------TT------TGGT---AACCAAAGAAAA---A---TAGTTAAATGTTT
CAATTGTGGCAGACAAGGACACATAGCCAAAAATTGCAAGGCCCCTAGAAAAAAGGGCTGTTGGAAGTGTGGAAAAGAAG
GACACCAAATGAAAGA---TTGTACT------GAAAGACAG------GCTAAT
>JN024550/B/US/2005/USPI38417EI196y05101pcWG2B6
ATGCAGAAAAACAAT------------------TT------TGGT---AACCAAAGAAAA---A---TAGTTAAATGTTT
CAATTGTGGCAGACAAGGACACATAGCCAAAAATTGCAAGGCCCCTAGAAAAAAGGGCTGTTGGAAGTGTGGAAAAGAAG
GACACCAAATGAAAGA---TTGTATT------GAAAGACAG------GCTAAT
>JN024551/B/US/2005/USPI38417EI196y05101pcWG2B7
GTGCAGAAAAACAAT------------------TT------TGGT---AACCAAAGAAAA---A---TAGTTAAATGTTT
CAATTGTGGCAGACAAGGACACATAGCCAAAAATTGCAAGGCCCCTAGAAAAAAGGGCTGTTGGAAGTGTGGAAAAGAAG
GACACCAAATGAAAGA---TTGTACT------GAAAGACAG------GCTAAT
>JN024552/B/US/2005/USPI38417EI196y05101pcWG2B8
ATGCAGAAAAACAAT------------------TT------TGGT---AACCAAAGAAAA---A---TAGTTAAATGTTT
CAATTGTGGCAGACAAGGACACATAGCCAAAAATTGCAAGGCCCCTAGAAAAAAGGGCTGTTGGAAGTGTGGAAAAGAAG
GACACCAAATGAAAGA---TTGTACT------GAAAGACAG------GCTAAT
>JN024553/B/US/2005/USPI38417EI196y05101pcWG2B9
ATGCAGAAAAACAAT------------------TT------TAGT---AACCAAAGAAAA---A---TAGTTAAATGTTT
CAATTGTGGCAGACAAGGACACATAGCCAAAAATTGCAAGGCCCCTAGAAAAAAAGGCTGTTGGAAGTGTGGAAAAGAAG
GACACCAAATGAAAGA---TTGTACT------GAAAGACAG------GCTAAT
>JN024554/B/US/2005/USPI38417EI243y05121pcWG2B1
ATGCAGAAAAACAAT------------------TT------TGGT---AACCAAAGAAAA---A---TAGTTAAATGTTT
CAATTGTGGCAGACAAGGACACATAGCCAAAAATTGCAAGGCCCCTAGAAAAAAGGGCTGTTGGAAGTGTGGAAAAGAAG
GACACCAAATGAAAGA---TTGTACT------GAAAGACAG------GCTAAT
>JN024555/B/US/2005/USPI38417EI243y05121pcWG2B13
ATGCAGAAAAACAAT------------------TT------TGGT---AACCAAAGGAAA---A---TAGTTAAATGTTT
CAATTGTGGCAGACAAGGACACATAGCCAAAAATTGCAAGGCCTCTAGAAAAAAGGGCTGTTGGAAGTGTGGAAAAGAAG
GACACCAAATGAAAGA---TTGTACT------GAAAGACAG------GCTAAT
>JN024556/B/US/2005/USPI38417EI243y05121pcWG2B9
ATGCAGAAAAACAAT------------------TT------TGGT---AACCAAAGAAAA---A---TAGTTAAATGTTT
CAATTGTGGCAGACAAGGACACATAGCCAAAAATTGCAAGGCCCCTAGAAAAAAGGGCTGTTGGAAGTGTGGAAAAGAAG
GACACCAAATGAGAGA---TTGTACT------GAAAGACAG------GCTAAT
>JN024557/B/US/2005/USPI11286EI13y05091pcWG2B11
ATGCAGAGAGGCAAT------------------TT------TAGG---AACCAAAGAAAG---G---CTGTTAAATGTTT
CAATTGTGGCAAAGAAGGGCACATAGCCAGAAATTGCAGGGCCCCTAGGAAAAAGGGATGTTGGAAATGTGGAAAGGAAG
GACACCAAATGAAAGA---CTGTACT------GAGAGACAG------GCTAAT
>JN024558/B/US/2005/USPI11286EI18y05091pcWG2B10
ATGCAGAGAGGCAAT------------------TT------TAGG---AACCAAAGAAAG---G---CTGTTAAATGTTT
TAATTGTGGCAAAGAAGGGCACGTAGCCAGAAATTGCAGGGCCCCTAGGAAAAAGGGATGTTGGAAATGTGGAAAGGAAG
GACACCAAATGAAAGA---CTGTACT------GAGAGACAG------GCTAAT
>JN024559/B/US/2005/USPI11286EI18y05091pcWG2B6
ATGCAGAGAGGCAAT------------------TT------TAGG---AACCAAAGAAAG---G---CTGTTAAATGTTT
TAATTGTGGCAAAGAAGGGCACGTAGCCAGAAATTGCAGGGCCCCTAGGAAAAAGGGATGTTGGAAATGTGGAAAGGAAG
GACACCAAATGAAAGA---CTGTACT------GAGAGACAG------GCTAAT
>JN024560/B/US/2005/USPI11286EI18y05091pcWG2B7
ATGCAGAGAGGCAAT------------------TT------TAGG---AACCAAAGAAAG---G---CTGTTAAATGTTT
TAATTGTGGCAAAGAAGGGCACGTAGCCAGAAATTGCAGGGCCCCTAGGAAAAAGGGATGTTGGAAATGTAGAAAGGAAG
GACACCAAATGAAAGA---CTGTACT------GAGAGACAG------GCTAAT
>JN024561/B/US/2005/USPI11286EI26y05091pcWG2B9
ATGCAGAGAGGCAAT------------------TT------TAGG---AACCAAAGAAAG---G---CTGTTAAATGTTT
TAATTGTGGCAAAGAAGGGCACGTAGCCAGAAATTGCAGGGCCCCTAGGAAAAAGGGATGTTGGAAATGTGGAAAGGAAG
GACACCAAATGAAAGA---CTGTACT------GAGAGACAG------GCTAAT
>JN024562/B/US/2005/USPI38051EI7y05121pcWG2B10
ATGCAGAGGGGCGAT------------------AT------TAGG---AACCAAAGAAAG---G---CTGTCAAGTGTTT
CAATTGTGGCAAAGAAGGGCACATAGCCAGAAATTGCAGAGCCCCTAGGAAAAAGGGCTGTTGGAAATGTGGAAAGGAAG
GACACCAAATGAAAGA---TTGTACT------GAAAGACAG------GCTAAT
>JN024563/B/US/2005/USPI38051EI7y05121pcWG2B12
ATGCAGAGGGGCAAT------------------AT------TAGG---AACCAAAGAAAG---G---CTGTCAAGTGTTT
CAATTGTGGCAAAGAAGGGCACATAGCCAGAAATTGCAGAGCCCCTAGGAAAAAGGGCTGTTGGAAATGTGGAAAGGAAG
GACACCAAATGAAAGA---TTGTACT------GAAAGACAG------GCTAAT
>JN024564/B/US/2005/USPI38051EI7y05121pcWG2B13
ATGCAGAGGGGCAAT------------------AT------TAGG---AACCAAAGAAAG---G---CTGTCAAGTGTTT
CAATTGTGGCAAAGAAGGGCACATAGCCAGAAATTGCAGAGCCCCTAGGAAAAAGGGCTGTTGGAAATGTGGAAAGGAAG
GGCACCAAATGAAAGA---TTGTACT------GAAAGACAG------GCTAAT
>JN024565/B/US/2005/USPI38051EI7y05121pcWG2B14
ATGCAGAGGGGCAAT------------------AT------TAGG---AACCAAAGAAAG---G---CTGTCAAGTGTTT
CAATTGTGGCAAAGAAGGGCACATAGCCAGAAATTGCAGAGCCCCTAGGAAAAAGGGCTGTTGGAAATGTGGAAAGGAAG
GACACCAAATGAAAGA---TTGTACT------GAAAGACAG------GCTAAT
>JN024566/B/US/2005/USPI38051EI7y05121pcWG2B5
ATGCAGAGGGGCAAT------------------AT------TAGG---AACCAAAGAAAG---G---CTGTCAAGTGTTT
CAATTGTGGCAAAGAAGGGCACATAGCCAGAAATTGCAGAGCCCCTAGGAAAAAGGGCTGTTGGAAATGTGGAAAGGAAG
GACACCAAATGAAAGA---TTGTACT------GAAAGACAG------GCTAAT
>JN024567/B/US/2005/USPI38051EI7y05121pcWG2B6
ATGCAGAGGGGCAAT------------------AT------TAGG---AACTAAAGAAAG---G---CTGCCAAGTGTTT
CAATTGTGGCAAAGAAGGGCACATAGCCAGAAATTGCAGAGCCCCTAGGAAAAAGGGCTGTTGGAAATGTGGAAAGGAAG
GACACCAAATGAAAGA---TTGTACT------GAAAGACAG------GCTAAT
>JN024568/B/US/2005/USPI38051EI7y05121pcWG2B7
ATGCAGAGGGGCAAT------------------AT------TAGG---AACCAAAGAAAG---G---CTGTCAAGTGTTT
CAATTGTGGCAAAGAAGGGCACATAGCCAGAAATTGCAGAGCCCCTAGGAAAAAGGGCTGTTGGAAATGTGGAAAGGAAG
GACACCAAATGAAAGA---TTGTACT------GAAAGACAG------GCTAAT
>JN024569/B/US/2005/USPI38051EI7y05121pcWG2B8
ATGCAGAGGGGCAAT------------------AT------TAGG---AACCAAAGAAAG---G---CTGTCAAGTGTTT
CAATTGTGGCAAAGAAGGGCACATAGCCAGAAATTGCAGAGCCCCTAGGAAAAAGGGCTGTTGGAAATGTGGAAAGGAAG
GACACCAAATGAAAGA---TTGTACT------GAAAGACAG------GCTAAT
>JN024570/B/US/2005/USPI38051EI7y05121pcWG2B9
ATGCAGAGGGGCAAT------------------AT------TAGG---AACCAAAGAAAG---G---CTGTCAAGTGTTT
CAATTGTGGCAAAGAAGGGCACATAGCCAGAAATTGCAGAGCCCCTAGGAAAAAGGGCTGTTGGAAATGTGGAAAGGAAG
GACACCAAATGAAAGA---TTGTACT------GAAAGACAG------GCTAAT
>JN024571/B/US/2005/USPI38417EI25y05051pcWG2B12
ATGCAGAAAAACAAT------------------TT------TGGT---AACCAAAGAAAA---A---TAGTTAAATGTTT
CAATTGTGGCAGACAAGGACACATAGCCAAAAATTGCAAGGCCCCTAGAAAAAAGGGCTGTTGGAAGTGTGGAAAAGAAG
GACACCAAATGAAAGA---TTGTACT------GAAAGACAG------GCTAAT
>JN024572/B/US/2005/USPI83747EI69y05021pcWG2B8
ATGCAGAAAGGTAAT------------------TT------TAGG---AACCAAAGAAAG---A---CTGTTAAGTGTTT
CAATTGTGGCAAGGATGGACACATAGCCAAAAATTGCAGGGCCCCTAGGAAAAAGGGCTGTTGGAAATGTGGAAAGGAAG
GACACCAAATGAAAGA---TTGTACT------GAGAGGCAG------GCTAAT
>JN024573/B/US/2005/USPI11286EI26y05091pcWG2B10
ATGCAGAGAGGCAAT------------------TT------TAGG---AACCAAAGAAAG---G---CTGTTAAATGTTC
CAATTGTGGCAAAGAAGGGCACATAGCCAGAAATTGCAGGGCCCCTAGGAAAAAGGGATGTTGGAAATGTGGAAAGGAAG
GACACCAAATGAAAGA---CTGTACT------GAGAGACAG------GCTAAT
>JN235958/B/UY/2002/02UY_TSU1290
ATGCAGAGAGGCAAT------------------TT------TAGG---AATCAAAGAAAG---A---CTGTTAAATGTTT
CAATTGTGGCAAAGAAGGGCACATAGCCAAAAATTGCAGGGCCCCTAGAAAAAGGGGCTGTTGGAAATGTGGAAAGGAAG
GACACCAAATGAAGGA---CTGTACT------GAGAGACAG------GCTAAT
>JN235959/B/UY/1999/99UY_TRA0043
ATGCAGAGAGGTAAT------------------TT------TAAG---AATCAAAGAAAG---A---CTGTTAAATGTTT
CAATTGTGGCAAAGAAGGGCACATAGCCAGAAATTGCAGGGCCCCTAGAAAAAGGGGCTGTTGGAAATGTGGAAAGGAAG
GACATCAAATGAAAGA---TTGTACT------GAGAGACAG------GCTAAT
>JN235965/B/UY/1999/99UY_TRA0177
ATGCAGAAAAGCAAT------------------TT------TAGG---AACCAAAGAAAG---A---GTGTTAAGTGTTT
CAATTGTGGCAAAGAAGGGCACATAGCCAGAAACTGCAGGGCCCCTAGAAAAAAGGGCTGTTGGAAATGTGGAAAGGAAG
GACACCAAATGAAAGA---TTGTACT------GAGAGACAG------GCTAAT
>JN248329/B/TH/2004/04TH601066
ATACAGAGAGGCAAT------------------TT------TAGG---AACCAAAGAAAG---A---CTATCAAGTGTTT
CAATTGTGGCAAAGAAGGGCACATAGCCAAAAATTGCAGGGCCCCTAGGAAAAAGGGCTGTTGGAAATGTGGAAAGGAAG
GACACCAAATGAAAGA---TTGTACT------GAGAGACAG------GCTAAT
>JN248333/B/TH/2004/04TH803686
GTGCAGAATGGCAAT------------------TT------TAGG---AACCAAAGAAAA---A---TTGTTAAGTGTTT
CAATTGTGGCAAAGTAGGGCACATAGCCAAACATTGCAAGGCCCCTAGGAAAAAGGGCTGTTGGAAGTGTGGAAAGGAAG
GACACCAAATGAAAGA---TTGTGAT------GGGAGACAG------GCTAAT
>JN248335/B/TH/2004/04TH808998
ATGCAGAGAGGCAAT------------------TT------TAGG---AACCAAAGAAAG---C---CTGTCAAGTGTTT
CAATTGTGGCAAAGAAGGGCACCTAGCCAGAAATTGCAAGGCCCCTAGGAAAAAGGGCTGTTGGAAATGTGGAAAGGAAG
GACACCAAATGAAAGA---TTGTACT------GAGAGACAG------GCTAAT
>JN248337/B/TH/2004/04TH821921
GCGCAGGGAGGTAAC------------------TT------TAGG---AACCAAAGAAAA---A---TTGTTAAGTGTTT
CAATTGTGGCAAAGTAGGGCACATAGCCAAAAATTGCAGGGCCCCTAGGAAAAGAGGCTGTTGGAAATGTGGAAAGGAAG
GACACCAAATGAAGGA---TTGTATC------GAAAAACAG------GCTAAT
>JN248343/B/TH/2005/05TH355614
ATGCAGAGAGGCAAT------------------TT------TAAG---AACCAAAAAAGA---A---TTGTTAAGTGTTT
CAATTGTGGCAAAGAAGGGCATATAGCCAGAAATTGCAGGGCCCCTAGAAAAAGAGGCTGTTGGAAATGTGGAAAGGAAG
GACACCAAATGAAAGA---CTGTACT------GAGAGACAG------GCTAAT
>JN248344/B/TH/2005/05TH356764
ATGCRGAGAGGCAAT------------------TT------TAGG---AATCAAAAGAAG---C---CTATTAAGTGTTT
CAATTGTGGCAAAGAAGGGCACATAGCCAAACATTGTAGGGCCCCTAGGAAAAAGGGCTGTTGGAAATGTGGACAAGAAG
GACACCAAATGAAAGA---TTGTACT------GAGAGACAG------GCTAAT
>JN248345/B/TH/2005/05TH356883
ATGCAGAGAGGCAAT------------------TT------TAGG---AATCAAAAGAAG---C---CTATTAAGTGTTT
CAATTGTGGCAAAGAAGGGCACATAGCCAAACATTGTAGGGCCCCTAGGAAAAAGGGCTGTTGGAAATGTGGACAAGAAG
GACACCAAATGAAAGA---TTGTACT------GAAAGACAG------GCTAAT
>JN248346/B/TH/2005/05TH357801
ATGCAGAATAGCAAA------------------TT------TAGG---GGCCAAAGAAGA---A---TTGTTAAGTGCTT
CAATTGTGGCAAAGAGGGGCACATAGCCAAAAATTGCAGGGCCCCAAGGAAAAGGGGCTGTTGGAAATGTGGAAAGGAAG
GACACCAAATGAAAGA---CTGTATT------GAGAGGCAG------GCTAAT
>JN248347/B/TH/2005/05TH429730
ATGCAGAAAAATAAT------------------TT------TAGG---AACCAAAGGAAG---A---CTGTCAAATGTTT
CAATTGTGGCAAAGAGGGGCACATAGCCAAAAATTGCAGGGCTCCTAGGAAAAAGGGCTGTTGGAAATGTGGAAAGGAAG
GACACCAAATGAAAGA---TTGTACT------GAGAGACAG------GCTAAT
>JN248353/B/TH/2005/05TH645189
ATGCAAAGAGGCAAT------------------TT------TAGG---AGCCAAAGAAAA---A---TTGTTAAATGTTT
CAATTGTGGCAAAGAGGGGCACATAGCCAGAAATTGCAGGGCCCCTAGGAAAAAGGGCTGTTGGAAATGTGGAAAAGAAG
GACATCAAATGAAAGA---TTGTTCT------GAGAGACAG------GCTAAT
>JN248354/B/TH/2005/05TH736580
ATGCAGAGAGGCAAT------------------TT------TAGG---AACCCAAGAAAG---A---CTGTTAAGTGCTT
CAATTGTGGCAAAGAAGGACACATAGCCAGAAATTGCAGAGCCCCTAGGAAAAAGGGCTGTTGGAAATGTGGAAAAGAAG
GACACCAAATGAAAGA---TTGCACT------GAGAGACAG------GCTAAT
>JN251896/B/PY/2002/02PY_PSP0019
ATGCAGAGAGGCAAT------------------TT------TAGA---CACCAAAAAAGG---A---TTGTTAAGTGTTT
CAATTGTGGCAAAGAAGGGCACATAGCAAAAAATTGCAGGGCCCCTAGGAAAAAGGGCTGTTGGAAATGTGGAAAGGAAG
GACACCAAATGAAAGA---TTGTATC------GAGAGACAG------GCTAAT
>JN251901/B/PY/2002/02PY_PSP0090
ATGCAGAGAGGCAAT------------------TT------TAGG---AACCAAAGAAAA---A---CTGTTAAGTGTTT
CAATTGTGGCAAAGAAGGGCACATAGCCAAAAATTGCAGGGCCCCCAGGAAAAGGGGCTGTTGGAAATGTGGAAAGGAAG
GACACCAAATGAAAGA---TTGTACT------GAAAGACAG------GCTAAT
>JN251906/B/PY/2003/03PY_PSP0115
ATGCAGAGAGGCAAT------------------TT------TAAG---GGCCAAAGAAGG---A---ATATTAAGTGTTT
CAATTGTGGCAAAGAAGGGCACCTAGCCAAAAACTGCAGGGCCCCTAGAAAAAAGGGCTGTTGGAAATGTGGAAAGGAAG
GCCACCAAATGAAAGA---CTGTAAT------GAGAGACAG------GCTAAT
>JN397362/B/US/2011/ES38
ATGCAGAAAGGCAAT------------------TT------TAGG---AACCAGAGAAAG---A---CAATTAAGTGTTT
CAATTGTGGCAAAGAAGGGCACCTAGCCAGAAATTGCAGGGCCCCTAGAAAAAAGGGCTGTTGGAAATGTGGAAAAGAAG
GACACCAAATGAAAGA---TTGCACT------GAGAGACAG------GCTAAT
>JN397363/B/US/2011/CP2
ATGCAGAAAGGCAAT------------------TT------TAGG---AAYCARAGAAAG---A---CAATTAAGTGTTT
CAATTGTGGCAAAGAAGGGCACCTAGCCAGAAACTGCAGGGCCCCTAGAAAAAGGGGCTGTTGGAAATGTGGAAAAGAAG
GACACCAAATGAAAGA---TTGCACT------GAGAGACAG------GCTAAT
>JN397364/B/US/2010/VC1
ATGCAGAAAGGCAAT------------------TT------TAGG---AACCAAAGAAAG---A---CTGTTAAGTGTTT
CAATTGTGGCAAAGAAGGACACATAGCCAGAAATTGCAGGGCTCCTAGGAAAAGGGGCTGTTGGAAATGTGGACAGGAAG
GACACCAAATGAAAGA---TTGTACT------GAGAGACAG------GCTAAT
>JN397365/B/US/2010/CP1
ATGCAGAAAGGCAAT------------------TT------TAGG---AACCAAAGAAAG---A---CTGTTAAGTGTTT
CAATTGTGGCAAAGAAGGRCACATAGCCAGAAATTGCAGGGCTCCTAGGAAAAGGGGCTGTTGGAAATGTGGACAGGAAG
GACACCAAATGAAAGA---TTGTACT------GAGAGACAG------GCTAAT
>JN692431/B/BR/2002/02BR1002
ATGCAGAGAGGCAAT------------------TT------CAGG---AACCAAAGAAAG---C---CTGTTAAGTGTTT
CAATTGTGGCAAAGAGGGGCACATAGCCAGAAATTGCAGGGCTCCTAGGAAAAAGGGCTGTTGGAAATGTGGAAAGGAAG
GACACCAAATGAAAGA---TTGTACT------GAGAGACAG------GCTAAT
>JN692432/B/BR/2002/02BR1013
ATGCAGAGAGGTAAT------------------TT------TAGG---GGTCCAAGAAGG---A---CTGTTAAGTGTTT
CAATTGTGGCAAAGAAGGACACATAGCCAGAAATTGCAGGGCCCCTAGGAAAAAGGGCTGTTGGAAATGTGGAAAGGAAG
GACACCAAATGAAAGA---CTGTACG------GAGAGACAG------GCAAAT
>JN692433/B/BR/2002/04BR1064
ATGCAGAGAGGCAAT------------------TT------TAGA---AACCAAAGAAAA---C---CTGTTAAGTGTTT
CAATTGTGGCAAAGAGGGGCACATAGCCAAAAATTGCAGGGCTCCTAGAAAAAAGGGCTGTTGGAAATGTGGAAAGGAAG
GACACCAAATGAAAGA---TTGTATT------GAAAGACAG------GCTAAT
>JN692435/B/BR/2002/02BR2025
ATGCAGAGAGGCAAT------------------GT------TAGG---AACCAAAGAAAG---A---TTATTAAATGTTT
CAATTGTGGCAAAGAAGGGCACATAGCCAGAAATTGCAGGGCTCCTAGGAAAAGGGGCTGCTGGAAATGTGGAAAGGAAG
GACACCAAATGAAAGA---GTGCACT------GAAAGACAG------GCTAAT
>JN692436/B/BR/2002/02BR2027
ATGCAGAAAGGCAAT------------------TT------TAGG---AACCAAAGAAAG---A---CTGTTAAGTGTTT
CAATTGTGGCAAAGATGGGCACATAGCTAGAAATTGCAGGGCCCCTAGGAAAAAGGGCTGTTGGAAATGTGGAAAGGAAG
GACATCAAATGAAAGA---TTGTACT------GAGAGACAG------GCTAAT
>JN692439/B/BR/2002/02BR2032
ATGCAGAGAGGCAAC------------------TT------TAGG---AACCAGAGAAAG---A---CTGTTAAGTGTTT
CAATTGTGGTAAAGAAGGACACATAGCCAGAAACTGCAGGGCCCCTAGGAAAAAGGGCTGTTGGAAATGTGGAAGTGAAG
GACACCAAATGAAAGA---CTGTACT------GAGAGACAG------GCTAAT
>JN692443/B/BR/2002/02BR2041
ATGCAGAGAGGCAAT------------------TT------TAGG---AACCAAAAAAGG---A---TTGTTAAGTGCTT
CAATTGTGGCAAAGAAGGGCACATAGCCAAAAATTGTAGGGCTCCTAGGAAAAAAGGCTGTTGGAAATGTGGAAAGGAAG
GACACCAAATGAAAGA---TTGTACT------GAGAGACAG------GCTAAT
>JN692444/B/BR/2002/02BR2042
ATGCAGAGAGGAAAT------------------TT------TAGG---AACCAAAGAAAA---C---CTGTTAAGTGTTT
TAATTGTGGCAAGGAAGGGCACATAGCCAAAAATTGCAGGGCCCCCAGGAAAAAGGGCTGTTGGAAATGTGGAAGGGAAG
GACACCAAATGAAAGA---TTGTACC------GAGAGACAG------GCTAAT
>JN692446/B/BR/2003/03BR1043
ATGCAGAGAGGCAAT------------------TT------GGGG---AACCAAAGAAAG---A---CTGTTAAATGTTT
CAATTGTGGCAAAGTAGGGCACATAGCCAAAAATTGCAGGGCCCCTAGAAAAAAGGGCTGTTGGAAATGTGGAAAGGAAG
GACACCAGATGAAAGA---TTGTACT------GAGAGACAG------GCTAAT
>JN692447/B/BR/2003/03BR1046
ATGCAGAGAGGCAAT------------------TT------TAGG---AACCAAAGAAAG---C---CTGTTAAATGTTT
CAATTGTGGCACAGAAGGGCACATAGCCAGAAATTGCAAGGCACCTAGAAAAAAGGGGTGTTGGAAATGTGGAAGGGAAG
GACACCAAATGAAAGA---TTGTACT------GAAAGACAG------GCTAAT
>JN692450/B/BR/2004/04BR1047
ATGCAGAGAGGCAAT------------------TT------CAGG---AACAAAGGAAAG---A---ATGTTAAGTGCTT
CAATTGTGGCAAAGAGGGGCACATAGCCAAAAATTGCAGGGCCCCTAGGAAAAAGGGCTGTTGGAAATGTGGAAGAGAAG
GACACCAAATGAAAGA---TTGTACT------GAGAGGCAG------GCTAAT
>JN692451/B/BR/2004/04BR1049
ATGCAGAGAGGCAAT------------------TT------TAGG---AACCAAAGAAAG---A---CTATTAAGTGTTT
CAATTGTGGCAAAGAGGGGCACATAGCCAAAAATTGCAGGGCCCCTAGAAAAAAGGGCTGTTGGAAATGTGGAAAGGAAG
GACACCAAATGAAAGA---TTGTTCTCTT---GAAAGACAG------GCTAAT
>JN692452/B/BR/2004/04BR1051
ATGCAGAGAGGCAAT------------------TT------TAAG---AACCAGAGAAAA---A---TTGTTAAGTGTTT
CAACTGTGGCAAAGAAGGGCATATAGCCAGAAATTGCAGGGCCCCTAGAAAGAAGGGCTGTTGGAAATGTGGAAAGGAAG
GACACCAAATGAAAGA---GTGTACT------GAAAGACAG------GCTAAT
>JN692453/B/BR/2004/04BR1054
ATGCAGAGAGGCAAC------------------TT------TAGG---AGCCAACGAAAG---G---TTGTTAAGTGTTT
CAATTGTGGCAAAGAAGGGCACATAGTCAAAAATTGTAGGGGGCCTAGAAAAAAGGGCTGTTGGAAATGTGGAAAAGAAG
GACACCAAATGAAAGA---TTGTACT------GAGAGACAG------CATAAT
>JN692455/B/BR/2004/04BR1057
ATGCAGAGAGGCAAT------------------TT------TAAG---AACCAGAGAAGG---C---CAGTTAAGTGTTT
CAATTGTGGCAAGGAAGGGCACATAGCTAAAAATTGCAGGGCCCCTAGGAAAAAGGGATGTTGGAAATGTGGAAGGGAAG
GACACCAAATGAAAGA---TTGTACT------GAGAGACAG------GCTAAT
>JN692457/B/BR/2004/04BR1068
ATGCAGAGAGGCAAT------------------TT------CAGG---AACCAAAGACGG---A---CTGTTAAATGTTT
CAATTGTGGCAAAGAAGGACATATAGCCAAAAATTGCAGGGCCCCTAGAAAAAAGGGCTGTTGGAAATGTGGAAAGGAAG
GACACCAAATGAAAGA---TTGCACT------GAGAGGCAG------GCTAAT
>JN692458/B/BR/2004/04BR1070
ATGCAGAGAAGCAAT------------------TT------TAGG---AACCAAAGAAGG---A---TTGTCAAGTGTTT
TAATTGTGGCAGAGAAGGGCACATAGCCAAAAATTGCAGGGCTCCTAGGAAAAAGGGCTGTTGGAAATGTGGAAAGGAAG
GACACCAAATGAAAGA---TTGTACT------GAGAGACAG------GCGAAT
>JN692460/B/BR/2005/05BR1077
ATGCAGAGAGGCAAT------------------TT------TAGG---AATCAAAAAAGA---A---CTGTTAAGTGTTT
CAATTGTGGCAAAGAAGGGCACATAGCCAAAAATTGCAGGGCACCTAGGAAAAAGGGCTGTTGGAAATGTGGAAAAGAAG
GACACCAAATGAAAGA---TTGTACT------GAAAGACAG------GCAAAT
>JN692461/B/BR/2005/05BR1078
ATGCAGAGAGGCAAT------------------GT------TGGA---AACCAAAGAAAG---C---CTGTTAAATGTTT
CAATTGTGGCAAAGTGGGACACATAGCAAGAAATTGCAGAGCTCCTAGAAGAAAGGGCTGTTGGAAATGTAGAAAGGAGG
GACACCAAATGAAAGA---CTGCAGT------GAAAGACAG------GCTAAT
>JN692462/B/BR/2005/05BR1079
ATGCAGAGAGGAAAT------------------TT------TAGG---AACCAAAGAAAG---A---TTGTTAAGTGTTT
TAATTGTGGCAAAGAAGGGCACATAGCCAGAAATTGCAGGGCCCCCAGGAAAAAGGGCTGCTGGAAATGTGGAAAGGAGG
GACACCAAATGAAAGA---TTGCACT------GAGAGACAG------GCTAAT
>JN692463/B/BR/2005/05BR1080
ATGCAGAAAGGCAAT------------------TT------TAGG---AATCAAAAAAGG---A---ATGTTAAGTGTTT
CAATTGTGGCAGAGAAGGGCACATAGCCAAAAATTGCAGGGCCCCCAGGAAAAGGGGCTGCTGGAAATGTGGGAAGGAAG
GACACCAAATGAAAGA---TTGTACT------GAGAGACAG------GCTAAT
>JN692464/B/BR/2005/05BR1081
ATGCAGAGAGGCAAT------------------TT------TAAG---AACCAAAGGAAA---A---TTGTTAAATGTTT
CAATTGTGGCAAAGAAGGGCACATAGCCAGAAATTGCAGGGCCCCTAGGAAAAAGGGCTGTTGGAAATGTGGAAAGGAAG
GACACCAAATGAAAGA---TTGTACT------GAGAGACAA------GCTAAT
>JN692465/B/BR/2005/05BR1082
ATGCAGAGAGGCAAT------------------GG------TAGG---ATCCAAAGA------A---AGATTAAGTGTTT
CAATTGTGGCAAAGAAGGGCACCTAGCCAAACATTGCAGGGCCCCTAGGAAAAAGGGCTGTTGGAAATGTGGAAAGGAAG
GACACCAAATGAAAGA---TTGCACT------GAAAGACAG------GCTAAT
>JN692466/B/BR/2005/05BR1084
ATGCAAAAAGGCAAT------------------TT------TAAG---AACCAACGAAAA---C---CTGTTAAGTGTTT
CAATTGTGGCAAAATAGGGCACATAGCCAAAAACTGTAGGGCCCCTAGGAAAAAGGGCTGTTGGAAATGTGGAAAGGAAG
GACATCAGATGAAAGA---TTGTACT------GAGAGACAG------GCTAAT
>JN692468/B/BR/2005/05BR1092
ATGCAGAGAGGTAAT------------------TT------TAGG---AATCAAAAAAGG---A---CTGTTAAGTGTTT
CAATTGTGGCAAAGAAGGGCACATAGCAAAAAATTGCAGGGCCCCTAGGAAAAAGGGCTGTTGGAAATGCGGAAAGGAAG
GACACCAAATGAAAGA---TTGTATT------GAGAGACAG------GCTAAT
>JN692469/B/BR/2005/05BR1093
ATGCAGAGAGGCAAT------------------TT------CAGG---AACCAAAGAAAG---C---CTGTTAAGTGTTT
CAATTGTGGCAAAGAGGGGCACATAGCCAGAAACTGCAGGGCTCCTAGGAAAAAGGGCTGTTGGAAATGTGAAAAGGAAG
GACACCAAATAAAAGA---GTGTACT------GAGAGACAG------GCTAAT
>JN692470/B/BR/2002/05BR1094
ATGCAGAGAGGAAAT------------------TT------TAGG---AACCAAAGAAAA---C---CTGTTAAGTGTTT
CAATTGTGGCAAGGAAGGGCACGTAGCCAAAAATTGCAGGGCCCCCAGGAAAAAGGGCTGTTGGAAATGTGGAAAGGAAG
GACACCAAATGAAAGA---TTGTACC------GAGAGACAG------GCTTAT
>JN692471/B/BR/2005/05BR1095
ATGCAGAGAGGCAAC------------------TT------TAAA---AACCAAAGAAGG---A---CTGTTAAGTGTTT
CAATTGTGGCAGAGAAGGGCACATAGCCAAAAATTGCAGGGCCCCAAGAAAAAAGGGCTGTTGGAAATGTGGAAAGGAAG
GACACCAAATGAAAGA---TTGTACT------GAGAGACAG------GCTAAT
>JN692472/B/BR/2005/05BR1097
ATGCAGAGAGGCAAT------------------GG------TAGG---ATCCAAAGA------A---AGATTAAATGTTT
CAATTGTGGCAAAGAAGGGCACGTAGCCAAACATTGCAGGGCCCCTAGGAAAAAGGGCTGTTGGAAGTGTGGAAAGGAAG
GACACCAAATAAAAGA---TTGCACT------GAAAGACAG------GCTAAT
>JN692474/B/BR/2005/05BR1104
ATGCAGAGAGGCAAT------------------TT------TAGG---GGCCAAAGAAAG---A---CTGTTAAGTGTTT
CAATTGTGGCAAAGAAGGACACATAGCCAAAAATTGCAGGGCTCCTAGGAAAAAGGGCTGTTGGAAATGTGGAAGAGAAG
GACACCAAATGAAAGA---TTGCAAT------GAGAAACAG------GCTAAT
>JN692476/B/BR/2005/05BR1110
ATGCAGAGAGGCAAT------------------TT------TAGG---AATCAAAAAAGA---A---TTGTTAAGTGTTT
CAATTGTGGCAAAGAAGGGCACATAGCCAGAAATTGCAGGGCACCTAGGAAAAAGGGCTGTTGGAAATGTGGAAAAGAAG
GACACCAAATGAAAGA---TTGTACT------GAAAGACAG------GCAAAT
>JN692480/B/BR/2006/06BR1119
ATGCAAAAAGGCAAT------------------TT------TAGA---AACCAAAGAAAG---A---CTGTTAAGTGTTT
CAATTGTGGCAAAGAAGGACATATAGCCAGAAATTGCAGGGCCCCTAGAAAAAGGGGCTGTTGGAAGTGTGGACAAGAAG
GACACCAAATGAAAGA---TTGTACT------GAAAGACAG------GCTAAT
>JN860769/B/TH/2008/MERLBDTRC10
ATGCAGAGAAACAATTTTAAGCAGAGAGGCAATTT------TAAG---GGCCAAAGGAGA---G---TCGTTAAATGTTT
CAACTGTGGCAAGGAAGGGCACATAGCCAAAAATTGCAGGGCCCCTAGAAAAAAGGGTTGTTGGAAATGTGGACAGGAAG
GACACCAAATGAAAGA---TTGTACT------GAGAGACAG------GCTAAT
>JN944897/B/US/2006/CH106_TF1
ATGCAGAAAGGAAAT------------------TT------TAGA---AACCAAAAGAAA---A---GTGTTAAGTGTTT
CAACTGTGGCAAAGAAGGACACATAGCCAGAAACTGCAGGGCCCCTAGGAAGAAGGGCTGTTGGAAATGTGGAAAGGAGG
GGCATCAAATGAAAGA---TTGCATT------GAAAGACAG------GCTAAT
>JN944898/B/US/2006/CH106_flA3
ATGCAGAAAGGAAAT------------------TT------TAGA---AACCAAAAGAAA---A---GTGTTAAGTGTTT
CAACTGTGGCAAAGAAGGACACATAGCCAGAAACTGCAGGGCCCCTAGGAAGAAGGGCTGTTGGAAATGTGGAAAGGAGG
GGCATCAAATGAAAGA---TTGCATT------GAAAGACAG------GCTAAT
>JN944899/B/US/2006/CH106_flB2
ATGCAGAAAGGAAAT------------------TT------TAGA---AACCAAAAGAAA---A---GTGTTAAGTGTTT
CAACTGTGGCAAAGAAGGACACATAGCCAGAAACTGCAGGGCCCCTAGGAAGAAGGGCTGTTGGAAATGTGGAAAGGAGG
GGCATCAAATGAAAGA---TTGCATT------GAAAGACAG------GCTAAT
>JN944900/B/US/2006/CH106_flC10
ATGCAGAAAGGAAAT------------------TT------TAGA---AACCAAAAGAAA---A---GTGTTAAGTGTTT
CAACTGTGGCAAAGAAGGACACATAGCCAGAAACTGCAGGGCCCCTAGGAAGAAGGGCTGTTGGAAATGTGGAAAGGAGG
GGCATCAAATGAAAGA---TTGCATT------GAAAGACAG------GCTAAT
>JN944901/B/US/2006/CH106_flC3
ATGCAGAAAGGAAAT------------------TT------TAGA---AACCAAAAGAAA---A---GTGTTAAGTGTTT
CAACTGTGGCAAAGAAGGACACATAGCCAGAAACTGCAGGGCCCCTAGGAAGAAGGGCTGTTGGAAATGTGGAAAGGAGG
GGCATCAAATGAAAGA---TTGCATT------GAAAGACAG------GCTAAT
>JN944902/B/US/2006/CH106_flC4
ATGCAGAAAGGAAAT------------------TT------TAGA---AACCAAAAGAAA---A---GTGTTAAGTGTTT
CAACTGTGGCAAAGAAGGACACATAGCCAGAAACTGCAGGGCCCCTAGGAAGAAGGGCTGTTGGAAATGTGGAAAGGAGG
GGCATCAAATGAAAGA---TTGCATT------GAAAGACAG------GCTAAT
>JN944903/B/US/2006/CH106_flC7
ATGCAGAAAGGAAAT------------------TT------TAGA---AACCAAAAGAAA---A---GTGTTAAGTGTTT
CAACTGTGGCAAAGAAGGACACATAGCCAGAAACTGCAGGGCCCCTAGGAAGAAGGGCTGTTGGAAATGTGGAAAGGAGG
GGCATCAAATGAAAGA---TTGCATT------GAAAGACAG------GCTAAT
>JN944905/B/US/2006/CH40_TF1
ATGCAGAGAGGCAAT------------------TT------TAGG---AACCAAAGAAAA---A---TTGTTAAGTGTTT
CAATTGTGGCAAAGAAGGGCACATAGCTAGAAATTGCAGGGCCCCTAGGAAAAAGGGCTGTTGGAAGTGTGGAAAGGAAG
GACATCAAATGAAAGA---TTGTACT------GAGAGACAG------GCTAAT
>JN944907/B/US/2006/CH58_TF1
ATGCAGAGAGGCAAT------------------TT------TAAG---AACCAAAGAAAG---A---TTGTTAAATGTTT
CAATTGTGGCAAAGAAGGGCACATAGCCAGAAATTGCAGGGCCCCTAGAAAAAAGGGCTGTTGGAAATGTGGAAGGGAAG
GACATCAAATGAAAGA---TTGTACT------GAGAGACAG------GCTAAT
>JN944909/B/US/2006/CH77_TF1
ATGCAGAGAGGCAAT------------------TT------TAGG---AACCAAAAAAGA---A---CTATTAAATGTTT
CAATTGTGGCAAAGAAGGGCACCTAGCCAGAAATTGCAGGGCTCCTAGGAAAAAGGGCTGTTGGAAATGTGGAAAGGAAG
GACACCAAATGAAAGA---GTGCACT------GAAAGACAG------GCTAAT
>JN944911/B/US/2001/REJO_TF1
ATGCAGAGAGGTAAT------------------TT------TAAG---AACCAAAGAAAA---A---CTATTAAGTGTTT
CAATTGTGGCAAAGAAGGGCACATAGCCAGAAATTGCAGGGCCCCTAGAAAAAAGGGCTGTTGGAAATGTGGAAAGGAGG
GACACCAAATGAAAGA---CTGTACT------GAGAGACAG------GCTAAT
>JN944912/B/US/2001/REJO_flA1
ATGCAGAGAGGTAAT------------------TT------TAAG---AACCAAAGAAAA---A---CTATTAAGTGTTT
CAATTGTGGCAAAGAAGGGCACATAGCCAGAAATTGCAGGGCCCCTAGAAAAAAGGGCTGTTGGAAATGTGGAAAGGAGG
GACACCAAATGAAAGA---CTGTACT------GAGAGACAG------GCTAAT
>JN944913/B/US/2001/REJO_flA2
ATGCAGAGAGGTAAT------------------TT------TAAG---AACCAAAGAAAA---A---CTATTAAGTGTTT
CAATTGTGGCAAAGAAGGGCACATAGCCAGAAATTGCAGGGCCCCTAGAAAAAAGGGCTGTTGGAAATGTGGAAAGGAGG
GACACCAAATGAAAGA---CTGTACT------GAGAGACAG------GCTAAT
>JN944914/B/US/2001/REJO_flE11
ATGCAGAGAGGTAAT------------------TT------TAAG---AACCAAAGAAAA---A---CTATTAAGTGTTT
CAATTGTGGCAAAGAAGGGCACATAGCCAGAAATTGCAGGGCCCCTAGAAAAAAGGGCTGTTGGAAATGTGGAAAGGAGG
GACACCAAATGAAAGA---CTGTACT------GAGAGACAG------GCTAAT
>JN944915/B/US/2001/REJO_flF11
ATGCAGAAAGGTAAT------------------TT------TAAG---AACCAAAGAAAA---A---CTATTAAGTGTTT
CAATTGTGGCAAAGAAGGGCACATAGCCAGAAATTGCAGGGCCCCTAGAAAAAAGGGCTGTTGGAAATGTGGAAAGGAGG
GACACCAAATGAAAGA---CTGTACT------GAGAGACAG------GCTAAT
>JN944917/B/US/2000/RHPA_TF1
ATGCAGAGAGGCAAT------------------TT------AAGG---AACCAAAGAAAG---A---GTGTCAAGTGTTT
TAATTGTGGCAAAGAAGGGCACATAGCCAGAAATTGCAGGGCCCCTAGGAAAAAGGGCTGTTGGAAATGTGGAAAAGAAG
GACACCAAATGAAAGA---TTGTACT------GAGAGACAG------GCTAAT
>JN944918/B/US/2000/RHPA_flA1
ATGCAGAGAGGCAAT------------------TT------AAGG---AACCAAAGAAAG---A---GTGTCAAGTGTTT
TAATTGTGGCAAAGAAGGGCACATAGCCAGAAATTGCAGGGCCCCTAGGAAAAAGGGCTGTTGGAAATGTGGAAAAGAAG
GACACCAAATGAAAGA---TTGTACT------GAGAGACAG------GCTAAT
>JN944920/B/US/2000/RHPA_flA4
ATGCAGAGAGGCAAT------------------TT------AAGG---AACCAAAGAAAG---A---GTGTCAAGTGTTT
TAATTGTGGCAAAGAAGGGCACATAGCCAGAAATTGCAGGGCCCCTAGGAAAAAGGGCTGTTGGAAATGTGGAAAAGAAG
GACACCAAATGAAAGA---TTGTACT------GAGAGACAG------GCTAAT
>JN944921/B/US/2000/RHPA_flC4
ATGCAGAGAGGCAAT------------------TT------AAGG---AACCAAAGAAAG---A---GTGTCAAGTGTTT
TAATTGTGGCAAAGAAGGGCACATAGCCAGAAATTGCAGGGCCCCTAGGAAAAAGGGCTGTTGGAAATGTGGAAAAGAAG
GACACCAAATGAAAGA---TTGTACT------GAGAGACAG------GCTAAT
>JN944922/B/US/2000/RHPA_flD12
ATGCAGAGAGGCAAT------------------TT------AAGG---AACCAAAGAAAG---A---GTGTCAAGTGTTT
TAATTGTGGCAAAGAAGGGCACATAGCCAGAAATTGCAGGGCCCCTAGGAAAAAGGGCTGTTGGAAATGTGGAAAAGAAG
GACACCAAATGAAAGA---TTGTACT------GAGAGACAG------GCTAAT
>JN944923/B/US/2000/RHPA_flD4
ATGCAGAGAGGCAAT------------------TT------AAGG---AACCAAAGAAAG---A---GTGTCAAGTGTTT
TAATTGTGGCAAAGAAGGGCACATAGCCAGAAATTGCAGGGCCCCTAGGAAAAAGGGCTGTTGGAAATGTGGAAAAGAAG
GACACCAAATGAAAGA---TTGTACT------GAGAGACAG------GCTAAT
>JN944924/B/US/2000/RHPA_flF9
ATGCAGAGAGGCAAT------------------TT------AAGG---AACCAAAGAAAG---A---GTGTCAAGTGTTT
TAATTGTGGCAAAGAAGGGCACATAGCCAGAAATTGCAGGGCCCCTAGGAAAAAGGGCTGTTGGAAATGTGGAAAAGAAG
GACACCAAATGAAAGA---TTGTACT------GAGAGACAG------GCTAAT
>JN944925/B/US/2000/RHPA_flG4
ATGCAGAGAGGCAAT------------------TT------AAGG---AACCAAAGAAAG---A---GTGTCAAGTGTTT
TAATTGTGGCAAAGAAGGGCACATAGCCAGAAATTGCAGGGCCCCTAGGAAAAAGGGCTGTTGGAAATGTGGAAAAGAAG
GACACCAAATGAAAGA---TTGTACT------GAGAGACAG------GCTAAT
>JN944926/B/US/2000/RHPA_flH7
ATGCAGAGAGGCAAT------------------TT------AAGG---AACCAAAGAAAG---A---GTGTCAAGTGTTT
TAATTGTGGCAAAGAAGGGCACATAGCCAGAAATTGCAGGGCCCCTAGGAAAAAGGGCTGTTGGAAATGTGGAAAAGAAG
GACACCAAATGAAAGA---TTGTACT------GAGAGACAG------GCTAAT
>JN944928/B/US/1991/SUMA_TF1
ATGCAGAAAGGCAAT------------------TT------TAGG---AACCAAAGAAAA---A---TTGTTAAGTGTTT
CAATTGTGGCAAAGAAGGGCACATAGCCAAAAATTGCAGGGCTCCTAGGAAAAGGGGATGTTGGAAATGTGGAAAGGAAG
GACACCAAATGAAAGA---TTGTACT------GAGAGACAG------GCTAAT
>JN944930/B/US/2000/THRO_TF1
ATGCAGAGAGGCAAC------------------TT------TAGG---AACCAAAGAAAA---A---CTGTTAAGTGTTT
CAATTGTGGCAAAGAAGGGCACATAGCAAAAAATTGCAGGGCCCCTAGGAAAAAGGGCTGCTGGAAATGTGGGAAGGAAG
GACACCAAATGAAAGA---TTGTACT------GAGAGACAG------GCTAAT
>JN944931/B/US/2000/THRO_flA1
ATGCAGAGAGGCAAC------------------TT------TAGG---AACCAAAGAAAA---A---CTGTTAAGTGTTT
CAATTGTGGCAAAGAAGGGCACATAGCAAAAAATTGCAGGGCCCCTAGGAAAAAGGGCTGCTGGAAATGTGGGAAGGAAG
GACACCAAATGAAAGA---TTGTACT------GAGAGACAG------GCTAAT
>JN944932/B/US/2000/THRO_flF7
ATGCAGAGAGGCAAC------------------TT------TAGG---AACCAAAGAAAA---A---CTGTTAAGTGTTT
CAATTGTGGCARAGAAGGGCACATAGCAAAAAATTGCAGGGCCCCTAGGAAAAAGGGCTGCTGGAAATGTGGGAAGGAAG
GACACCAAATGAAAGA---TTGTACT------GAGAGACAG------GCTAAT
>JN944933/B/US/2000/THRO_flG7
ATGCAGAGAGGCAAC------------------TT------TAGG---AACCAAAGAAAA---A---CTGTTAAGTGTTT
CAATTGTGGCAAAGAAGGGCACATAGCAAAAAATTGCAGGGCCCCTAGGAAAAAGGGCTGCTGGAAATGTGGGAAGGAAG
GACACCAAATGAAAGA---TTGTACT------GAGAGACAG------GCTAAT
>JN944934/B/US/2000/THRO_flH8
ATGCAGAGAGGCAAC------------------TT------TAGG---AACCAAAGAAAA---A---CTGTTAAGTGTTT
CAATTGTGGCAAAGAAGGGCACATAGCAAAAAATTGCAGGGCCCCTAGGAAAAAGGGCTGCTGGAAATGTGGGAAGGAAG
GACACCAAATGAAAGA---TTGTACT------GAGAGACAG------GCTAAT
>JN944936/B/US/2001/TRJO_TF1
ATGCAGAAAGGTAAT------------------TT------TAGA---AACCAAAGAAAG---C---CTGTTAAGTGTTT
CAATTGTGGCAAAGAGGGGCATATATCTAAAAATTGCAGGGCCCCTAGAAAAAAGGGCTGTTGGAAATGTGGAAAGGAAG
GACACCAAATGAAAGA---TTGTACT------GAAAGACAG------GCTAAT
>JN944938/B/US/2000/WITO_TF1
ATGCAGAGGGGCAAT------------------TT------TAGG---ACTCAAAGAAAA---C---CTGTTAAATGTTT
CAATTGTGGCAAAGAAGGGCACATAGCCAGAAATTGCAGGGCCCCTAGAAAGAAGGGCTGTTGGAAATGTGGAAAGGAAG
GACACCAAATGAAAGA---CTGTACT------GAGAGACAG------GCTAAT
>JN944939/B/US/2006/pCH040_c
ATGCAGAGAGGCAAT------------------TT------TAGG---AACCAAAGAAAA---A---TTGTTAAGTGTTT
CAATTGTGGCAAAGAAGGGCACATAGCTAGAAATTGCAGGGCCCCTAGGAAAAAGGGCTGTTGGAAGTGTGGAAAGGAAG
GACATCAAATGAAAGA---TTGTACT------GAGAGACAG------GCTAAT
>JN944940/B/US/2006/pCH058_c
ATGCAGAGAGGCAAT------------------TT------TAAG---AACCAAAGAAAG---A---TTGTTAAATGTTT
CAATTGTGGCAAAGAAGGGCACATAGCCAGAAATTGCAGGGCCCCTAGAAAAAAGGGCTGTTGGAAATGTGGAAGGGAAG
GACATCAAATGAAAGA---TTGTACT------GAGAGACAG------GCTAAT
>JN944941/B/US/2006/pCH077_t
ATGCAGAGAGGCAAT------------------TT------TAGG---AACCAAAAAAGA---A---CTATTAAATGTTT
CAATTGTGGCAAAGAAGGGCACCTAGCCAGAAATTGCAGGGCTCCTAGGAAAAAGGGCTGTTGGAAATGTGGAAAGGAAG
GACACCAAATGAAAGA---GTGCACT------GAAAGACAG------GCTAAT
>JN944942/B/US/2006/pCH106_c
ATGCAGAAAGGAAAT------------------TT------TAGA---AACCAAAAGAAA---A---GTGTTAAGTGTTT
CAACTGTGGCAAAGAAGGACACATAGCCAGAAACTGCAGGGCCCCTAGGAAGAAGGGCTGTTGGAAATGTGGAAAGGAGG
GGCATCAAATGAAAGA---TTGCATT------GAAAGACAG------GCTAAT
>JN944943/B/US/2001/pREJO_c
ATGCAGAGAGGTAAT------------------TT------TAAG---AACCAAAGAAAA---A---CTATTAAGTGTTT
CAATTGTGGCAAAGAAGGGCACATAGCCAGAAATTGCAGGGCCCCTAGAAAAAAGGGCTGTTGGAAATGTGGAAAGGAGG
GACACCAAATGAAAGA---CTGTACT------GAGAGACAG------GCTAAT
>JN944944/B/US/2000/pRHPA_c
ATGCAGAGAGGCAAT------------------TT------AAGG---AACCAAAGAAAG---A---GTGTCAAGTGTTT
TAATTGTGGCAAAGAAGGGCACATAGCCAGAAATTGCAGGGCCCCTAGGAAAAAGGGCTGTTGGAAATGTGGAAAAGAAG
GACACCAAATGAAAGA---TTGTACT------GAGAGACAG------GCTAAT
>JN944945/B/US/1991/pSUMA_c
ATGCAGAAAGGCAAT------------------TT------TAGG---AACCAAAGAAAA---A---TTGTTAAGTGTTT
CAATTGTGGCAAAGAAGGGCACATAGCCAAAAATTGCAGGGCTCCTAGGAAAAGGGGATGTTGGAAATGTGGAAAGGAAG
GACACCAAATGAAAGA---TTGTACT------GAGAGACAG------GCTAAT
>JN944946/B/US/2000/pTHRO_c
ATGCAGAGAGGCAAC------------------TT------TAGG---AACCAAAGAAAA---A---CTGTTAAGTGTTT
CAATTGTGGCAAAGAAGGGCACATAGCAAAAAATTGCAGGGCCCCTAGGAAAAAGGGCTGCTGGAAATGTGGGAAGGAAG
GACACCAAATGAAAGA---TTGTACT------GAGAGACAG------GCTAAT
>JN944947/B/US/2001/pTRJO_c
ATGCAGAAAGGTAAT------------------TT------TAGA---AACCAAAGAAAG---C---CTGTTAAGTGTTT
CAATTGTGGCAAAGAGGGGCATATATCTAAAAATTGCAGGGCCCCTAGAAAAAAGGGCTGTTGGAAATGTGGAAAGGAAG
GACACCAAATGAAAGA---TTGTACT------GAAAGACAG------GCTAAT
>JN944948/B/US/2000/pWITO_c
ATGCAGAGGGGCAAT------------------TT------TAGG---ACTCAAAGAAAA---C---CTGTTAAATGTTT
CAATTGTGGCAAAGAAGGGCACATAGCCAGAAATTGCAGGGCCCCTAGAAAGAAGGGCTGTTGGAAATGTGGAAAGGAAG
GACACCAAATGAAAGA---CTGTACT------GAGAGACAG------GCTAAT
>JQ316126/B/KR/2004/04KMK5
ATGCAGAGAGGCAAT------------------TT------CAGG---AACCAAAGAAAG---A---CTGTTAAGTGCTT
CAATTGTGGCAAAGAAGGGCACATAGCCCAAAATTGCAGGGCCCCTAGGAAAAGGGGCTGTTGGAAATGTGGAAAGGAAG
GACACCAAATGAAAGA---TTGTACT------GAGAGACAG------GCCAAT
>JQ316127/B/KR/2003/03LSH1
ATGCAGAAAGGCAAT------------------TT------CAGG---AACCAAAGAAAG---A---CTGTTAAGTGTTT
CAATTGTGGCAAAGAGGGGCACATAGCCAAAAATTGCAGGGCCCCTAGGAAAAGGGGCTGTTGGAAATGTGGAAGGGAAG
GACACCAAATGAAAGA---TTGTACT------GAGAGACAG------GCTAAT
>JQ316128/B/KR/2003/03KDE11
ATGCAGAGAGGCAAT------------------TT------CAGG---AACCAAAGAAAA---C---CTGTTAAGTGTTT
CAATTGTGGCAAAGAAGGGCACATAGCCAAAAATTGCAGGGCCCCTAGGAAAAAGGGCTGTTGGAAATGTGGAAAGGAAG
GACACCAAATGAAAGA---TTGTACT------GAGAGACAG------GCTAAT
>JQ316130/B/KR/2004/04KJS8
ATGCAGAGAGGCAAT------------------TT------CAGG---AACCAAAGAAAG---A---TTGTTAAGTGTTT
CAATTGTGGCAAAGAAGGACACATAGCCAGAAATTGCAAGGCCCCTAGGAAAAAGGGCTGTTGGAAATGTGGAAAGGAAG
GACACCAAATGAAAGA---CTGTACT------GAGAGACAG------GCTAAT
>JQ316131/B/KR/2003/03HJY8
ATGCAGAGAGGCAAT------------------TT------CAGA---AACCAAAGAAAA---A---TTGTTAAGTGTTT
CAATTGTGGCAAAGAAGGGCACATAGCCAAAAATTGCAGGGCTCCTAGAAAAAAGGGCTGTTGGAAATGTGGAAAGGAAG
GACACCAAATGAAAGA---TTGTATT------GAGAGACAG------GCTAAT
[truncated: 43,399 more chars]
