# Supplementary material for: An integrated map of HIV genome-wide variation from a population perspective
Source: Retrovirology. 2015 Feb 15;12:18. doi: 10.1186/s12977-015-0148-6 (PMC4358901; doi:10.1186/s12977-015-0148-6)
Supplement: Additional file 3: — Software. Our Matlab toolbox developed for data visualization, genomic diversity analysis and HIV genomic alignment. Our sequence datasets are also included. [file 12977_2015_148_MOESM3_ESM.zip › HIVGenomeAnalysisToolbox/TemporaryData/Rev.fasta]

>K03455/B/FR/1983/HXB2-LAI-IIIB-BRU
ATGGC---AGGAAGAAGCG------GAGAC---AG---C---GACGAAGAG---CTCATCAGAACAGTCAGACTCATCAA
GCTTCTCTATCAAAGCAACC---CACCTCC---CAACCCC---GAGGGGA---CCCGACAGGCCCGAAGGAATA------
------GAAGAAGAA---G---GT---GGAG---AGAGAGAC---------AGAGACAGATCCAT---T---CGA---TT
AGTGAACGGATCCTTGGCACTTATCTGGGACGATCTGCGGAGCCTGTGCCTCTTCAGCTACCACCGCTTGAGAGACTTAC
TCTTGATTGTAACGAGGATTGTGGAACTTCTGGGACGCAGG---------------------GGGTGGGAAGCCCTCA--
-AATATTGGTGGAATCTCCTACAGTATTGGAGTCAGGAACTA---AAGAATAG
>A04321/B/FR/1983/IIIB_LAI
ATGGC---ANGAAGAAGCG------GAGAC---AG---C---GACGAANAC---CTCCTCAAGGCAGTCAGACTCATCAA
GTTTCTCTATCAAAGCAACC---CACCTCC---CAACCCC---GAGGGGA---CCCGACAGGCCCGAAGGAATA------
------GAAGAAGAA---G---GT---GGAG---AGAGAGAC---------AGAGACAGATCCAT---T---CGA---TT
AGTGAACGGATCCTTAGCACTTATCTGGGACGATCTGCGGAGCCTGTGCCTCTTCAGCTACCACCGCTTGAGAGACTTAC
TCTTGATTGTAACGAGGATTGTGGAACTTCTGGGACGCAGG---------------------GGGTGGGAAGCCCTCA--
-AATATTGGTGGAATCTCCTACAGTATTGGAGTCAGGAACTA---AAGAATAG
>A07867/B/FR/1983/LAI-J19
ATGGC---ANNAAGAAGCG------GAGAC---AG---C---GACGAAGAC---CTCCTCAAGGCAGTCAGACTCATCAA
GTTTCTCTATCAAAGCAACC---CACCTCC---CAACCCC---GAGGGGA---CCCGACAGGCCCGAAGGAATA------
------GAAGAAGAA---G---GT---GGAG---AGAGAGAC---------AGAGACAGATCCAT---T---CGA---TT
AGTGAACGGATCCTTAGCACTTATCTGGGACGATCTGCGGAGCCTGTGCCTCTTCAGCTACCACCGCTTGAGAGACTTAC
TCTTGATTGTAACGAGGATTGTGGAACTTCTGGGACGCAGG---------------------GGGTGGGAAGCCCTCA--
-AATATTGGTGGAATCTCCTACAGTATTGGAGTCAGGAACTA---AAGAATAG
>AB078005/B/US/1997/ARES2
ATGGC---AGGAAGAAGCG------GAGAC---AG---C---GACGAAGAG---ATCCTCAAGACAGTCAGACTAATCAA
GTTTCTCTACCAAAGCAACC---CGCCTCC---CAGCCCA---GAGGGGA---CCCGACAGGCCCGAAGGAATC------
------GAAGAAGAA---G---GT---GGAG---AGAGAGAC---------AGAGACAGATCCGG---T---CCA---TT
AGTGAACGGATTCTTGACACTTATCTGGGTGGATCTACGGAGCCTGGTCCTCTTCAGCTACCACCGCTTGAGAGACTTAC
TCTTAATTGTAACGAGGATTGTGGAACTTCTGGGACGCAGG---------------------GGGTGGGAAGTCCTCA--
-AATATTGGTGGAATCTCCTGCAGTATTGGATTCAGGAACTA---AAAAATAG
>AB221005/B/US/1985/Ba_L
ATGGC---AGGAGGAAGCG------GAGAC---AG---C---GACGAAGAG---CTCCTCAAGACAGTCAGACTCATCAA
GTTTCTCTATCAAAGCAACC---CACCTCC---CAGCCTC---GAGGGGA---CCCGACAGGCCCGGAGGAATC------
------GAAGAAGAA---G---GT---GGAG---AGAGAGAC---------AGAGACAGATCCGG---T---TCA---TT
AGTGAACGGATTCTTGGCACTTATCTGGGTCGATCTGCGGAGCCTGTTCCTCTTCAGCTACCACCGCTTGAGAGACTTAC
TCTTGATTGTGACGAGGATTGTGGAACTTCTGGGACGCAGG---------------------GGGTGGGAAGTCCTCA--
-AATATTGGTGGAGTCTCCTACAGTATTGGAGTCAGGAACTA---AAGAATAG
>AB253432/B/US/1985/Ba_L
ATGGC---AGGAGGAAGCG------GAGAC---AG---C---GACGAAGAG---CTCCTCAAGACAGTCAGACTCATCAA
GTTTCTCTATCAAAGCAACC---CACCTCC---CAGCCTC---GAGGGGA---CCCGACAGGCCCGGAGGAATC------
------GAAGAAGAA---G---GT---GGAG---AGAGAGAC---------AGAGACAGATCCGG---T---TCA---TT
AGTGAACGGATTCTTGGCACTTATCTGGGTCGATCTGCGGAGCCTGTTCCTCTTCAGCTACCACCGCTTGAGAGACTTAC
TCTTGATTGTGACGAGGATTGTGGAACTTCTGGGACGCAGG---------------------GGGTGGGAAGTCCTCA--
-AATATTGGTGGAGTCTCCTACAGTATTGGAGTCAGGAACTA---AAGAATAG
>AB286955/B/JP/2004/DR6089
ATGGC---AGGAAGAAGCG------GAGAC---AG---C---GACGAAGAA---CTCCTCAAGACAGTCAGACTGATCAA
AGTTCTCTATCAAAGCAACC---CGCCTCC---CAGCTCA---GAGGGGA---CCCGACAGGCCCGAAGGAATC------
------GAAGAAGAA---G---GT---GGAG---AGAGAGAC---------AACGACAGATCCAT---A---CGA---TT
AGTAGATGGATTCTTAGCACTCATCTGGGACGATCTGCGGAGCCTGTGCCTCTTCAGCTACCACCGCTTGAGAGACTTAC
TCTTGCTTGTGAAGAGGGTTGTGGAACTTCTGGGACACAGG---------------------GGGTGGGAAATCCTCA--
-AGTATTGGTGGAATCTCCTGCAGTATTGGAGTCAGGAACTA---AAGAATAG
>AB286956/B/JP/2004/DR6089
ATGGC---AGGAAGAAGCG------GAGAC---AG---C---GACGAAGAA---CTCCTCAAGACAGTCAGACTGATCAA
AGTTCTCTATCAAAGCAACC---CGCCTCC---CAGCTCA---GAGGGGA---CCCGACAGGCCCGAAGGAATC------
------GAAGAAGAA---G---GT---GGAG---AGAGAGAC---------AACGACAGATCCAT---A---CGA---TT
AGTAGATGGATTCTTAGCACTCATCTGGGACGATCTGCGGAGCCTGTGCCTCTTCAGCTACCACCGCTTGAGAGACTTAC
TCTTGCTTGTGAAGAGGGTTGTGGAACTTCTGGGACACAGG---------------------GGGTGGGAAATCCTCA--
-AGTATTGGTGGAATCTCCTGCAGTATTGGAGTCAGGAACTA---AAGAATAG
>AB287363/B/JP/2005/DR6538
ATGGC---AGGAAGAAGCG------GAGAC---AG---C---GACGAGGAC---CTCCTCAAGGCAGTCAGACTCATCAA
GTTTCTCTACCAAAGCAACC---CTTATCC---CAGTCTC---GAGGGGACCACCCGACAGGCCCGACGGAATC------
------GAAGAAGAA---G---GT---GGAG---AGAGAGGC---------AGAGACAGATCCGG---A---GTA---TT
AGTGAACGGATTCTTTGCACTTATCTGGAACGACCTGCGGAGCCTGTGCCTCTTCAGCTACCGCCACTTGAGAGACTTTC
TCTTGATTGCAGCGAGGATTGTGGAACTTCTGGGACGCAGG---------------------GGGTGGGAAGCCCTCA--
-AATATTGGTGGAATCTCCTGCAATATTGGAGTCAGGAACTA---AAGAGTAG
>AB287364/B/JP/2005/DR6737
ATGGC---AGGAAGAAGCG------GAGAC---AG---A---GACGAAGAA---CTCCTCAGGACAGTCAGAATCATCAA
GTTCCTCTACCAAAGCAACC---CGCCTCC---CAACCCA---GAGGGGA---CCCGACAGGCCCGAAGGAATC------
------GAAGAAGAA---G---GT---GGAG---AGAGAGAC---------AGAGGCAGATCCGG---A---CAG---TT
TGTGGATGGCTTCTTAGCGATTTTCTGGATCGACCTGAGGAACCTGTGCCTCTTCAGCTACCACCGCTTGAGAGACTTAC
TCTTGATTGTAGCGAGGATTGTGGAACTTCTGGGACGCAGG---------------------GGGTGGGAACTCCTCA--
-AGTACTGGTGGAATCTCCTGCAGTATTGGATTCAGGAACTA---AAGAATAG
>AB287365/B/JP/2005/DR6737
ATGGC---AGGAAGAAGCG------GAGAC---AG---A---GACGAAGAA---CTCCTCAGGACAGTCAGAATCATCAA
GTTCCTCTACCAAAGCAACC---CGCCTCC---CAACCCA---GAGGGGA---CCCGACAGGCCCGAAGGAATC------
------GAAGAAGAA---G---GT---GGAG---AGAGAGAC---------AGAGGCAGATCCGG---A---CAG---TT
TGTGGATGGCTTCTTAGCGATTTTCTGGATCGACCTGAGGAACCTGTGCCTCTTCAGCTACCACCGCTTGAGAGACTTAC
TCTTGATTGTAGCGAGGATTGTGGAACTTCTGGGACGCAGG---------------------GGGTGGGAACTCCTCA--
-AGTACTGGTGGAATCTCCTGCAGTATTGGATTCAGGAACTA---AAGAATAG
>AB287366/B/JP/2005/DR7060
ATGGC---AGGAAGAAGCG------GAGAC---AG---C---GACGAAGAC---CTCCTAAAAGCGGTCAGACTCATCAA
GTTCCTCTATCAGAGCAACC---CACCTCC---CAGCTCC---GAGGGGA---CCCGACAGGCCCGAAGGAACC------
------GGAGAAGAA---G---GT---GGAG---AGAGAGAC---------AGAGGCACATCAGG---G---CGA---TT
AGTGACTGGATTCTTACCACTCATCTGGGAGGACCTGTTGAGCCTGTGCCTCTTCAGCTACCACCGCTTGAGAGACTTAC
TCTTGATTGTAACGAGGATTCTGGAACTTCTGGGACGCAGG---------------------GGGTGGGAAGTCCTCA--
-AATACTGGTGGAATCTCCTGCAGTATTGGAGTCAGGAACTA---AAGAATAG
>AB287367/B/JP/2005/DR7060
ATGGC---AGGAAGAAGCG------GAGAC---AG---C---GACGAAGAC---CTCCTAAAAGCGGTCAGACTCATCAA
GTTCCTCTATCAGAGCAACC---CACCTCC---CAGCTCC---GAGGGGA---CCCGACAGGCCCGAAGGAACC------
------GGAGAAGAA---G---GT---GGAG---AGAGAGAC---------AGAGGCACATCAGG---G---CGA---TT
AGTGACTGGATTCTTACCACTCATCTGGGAGGACCTGTTGAGCCTGTGCCTCTTCAGCTACCACCGCTTGAGAGACTTAC
TCTTGATTGTAACGAGGATTCTGGAACTTCTGGGACGCAGG---------------------GGGTGGGAAGTCCTCA--
-AATACTGGTGGAATCTCCTGCAGTATTGGAGTCAGGAACTA---AAGAATAG
>AB287368/B/JP/2005/DR7065
ATGGC---AGGAAGAAGAG------GAGAC---AG---C---GACGAAGAC---CTCCTCACGACAGTCAGACTCATCAG
GTTTCTCTATCAAAGCAACC---CACCTCC---CAGCCCC---GAGGGGA---CCAGACAGGCCCGAAGGAATC------
------GGAGAAGAA---G---GT---GGAG---ACAGAGAC---------AACAACAGATCCAG---G---CCA---TT
AGTGCATGGATTCTTAGCACTCATCTGGGACGACCTGTGGAGCCTGTGCCGCTTCAGCTACCACCAATTGAGAGACTCAA
TCTTGATTGCAGCGAGGATTGTGGAACTTCTGGGACGCAGG---------------------GGGTGGGAAGCCCTCA--
-GATATTGGTGGAATCTCCTGCAGTATTGGAGCCAGGAATTA---AAGAATAG
>AB287369/B/JP/1999/DR1348
ATGGC---AGGAAGAAGCG------GAGAC---AG---C---GACGAAGAG---CTCCTCCGGACCGTCAGACTCATCAA
GCGCCTCTATCAAAGCAACC---CGCCTCC---CAACCCA---GAGGGGA---CCCGACAGGCCCGAAGGAATC------
------GGAGAAGAA---G---GT---GGAG---AGAGAAAC---------AGAGACACATCCGG---A---ATC---TT
AGTGAATGGCTTCTTAGCACTTATCTGGGACGATCTACGGAGCCTGTGCCTCTTCAGCTACCACCGCTTGAGAGACTTAC
TCTTGATTGTAGCGAGGATTGTGGAACTTCTGGGACGCAGG---------------------GGGTGGGAAATCCTCA--
-AATATTGGTGGAATCTCCTGCAGTATTGGAGTCAGGAACTA---AAGAATAG
>AB287370/B/JP/1999/DR1348
ATGGC---AGGAAGAAGCG------GAGAC---AG---C---GACGAAGAG---CTCCTCCGGACCGTCAGACTAATCAA
GCGCCTCTACCAAAGCAACC---CGCCTCC---CAACCCA---GAGGGGA---CCCGACAGGCCCGAAGGAATC------
------GGAGAAGAA---G---GT---GGAG---AGAGAAAC---------AGAGACACATCCGG---A---ATC---TT
AGTGAATGGCTTCTTAGCACTTATCTGGGACGATCTACGGAGCCTGTGCCTCTTCAGCTACCACCGCTTGAGAGACTTAC
TCTTGATTGTAGCGAGGATTGTGGAACTTCTGGGACGCAGG---------------------GGGTGGGAAATCCTCA--
-AATATTGGTGGAATCTCCTGCAGTATTGGAGTCAGGAACTA---AAGAATAG
>AB287371/B/JP/2000/DR2510
ATGGC---AGGAAGAAGCG------GAGAC---AG---C---GACGAAGAG---CTCCTCCGGACCGTCAGACTAATCAA
GCGCCTCTACCAAAGCAACC---CGCCTCC---CAACCCA---GAGGGGA---CCCGACAGGCCCGAAGGAATC------
------GGAGAAGAA---G---GT---GGAG---AGAGAAAC---------AGAGACACATCCGG---A---ATC---TT
AGTGAATGGCTTCTTAGCACTTATCTGGGACGATCTACGGAGCCTGTGCCTCTTCAGCTACCACCGCTTGAGAGACTTAC
TCTTGATTGTAGCGAGGATTGTGGAACTTCTGGGACGCAGG---------------------GGGTGGGAAATCCTCA--
-AGTATTGGTGGAATCTCCTGCAGTATTGGAGTCAGGAACTA---AAGAATAG
>AB287372/B/JP/2000/DR2510
ATGGC---AGGAAGAAGCG------GAGAC---AG---C---GACGAAGAG---CTCCTCCGGACCGTCAGACTAATCAA
GCGCCTCTACCAAAGCAACC---CGCCTCC---CAACCCA---GAGGGGA---CCCGACAGGCCCGAAGGAATC------
------GGAGAAGAA---G---GT---GGAG---AGAGAAAC---------AGAGACACATCCGG---A---ATC---TT
AGTGAATGGCTTCTTAGCACTTATCTGGGACGATCTACGGAGCCTGTGCCTCTTCAGCTACCACCGCTTGAGAGACTTAC
TCTTGATTGTAGCGAGGATTGTGGAACTTCTGGGACGCAGG---------------------GGGTGGGAAATCCTCA--
-AGTATTGGTGGAATCTCCTGCAGTATTGGAGTCAGGAACTA---AAGAATAG
>AB289587/B/JP/2000/DR2508
ATGGC---AGGAAGAAGAG------GAGAC---AG---C---GACGAAGAC---CTCCTCCGGACAATCAGACTCATCAA
GTTTCTCTATCAAAGCAACC---CACCTCC---CAGCCCA---GAGGGGA---CCCGACAGGCCCGAAGGAACA------
------GGAGAAGAA---G---GT---GGAG---ACAGAGGC---------AGAGCCACATCAAC---G---CGA---TT
AGTGCATGGATTCTTAGCACTCGTCTGGGACGACCTGAGGAGCCTGTGCCTCTTCAGCTACCACCGCTTGAGAGACTTAC
TCTTGATTCTAGCGAGGATTGTGGAACTCCTGGGACGCAGG---------------------GGGTGGGAAGCCCTCA--
-ACTATTGCTGGAATCTCCTGCAGTATTGGAGCCAGGAACTA---AAGAATAG
>AB289588/B/JP/2000/DR2508
ATGGC---AGGAAGAAGAG------GAGAC---AG---C---GACGAAGAC---CTCCTCCGGACAATCAGACTCATCAA
GTTTCTCTATCAAAGCAACC---CACCTCC---CAGCCCA---GAGGGGA---CCCGACAGGCCCGAAGGAACA------
------GGAGAAGAA---G---GT---GGAG---ACAGAGGC---------AGAGCCACATCAAC---G---CGA---TT
AGTGCATGGATTCTTAGCACTCGTCTGGGACGACCTGAGGAGCCTGTGCCTCTTCAGCTACCACCGCTTGAGAGACTTAC
TCTTGATTCTAGCGAGGATTGTAGAACTCCTGGGACGCAGG---------------------GGGTGGGAAGCCCTCA--
-ACTATTGCTGGAATCTCCTGCAGTATTGGAGCCAGGAACTA---AAGAATAG
>AB289589/B/JP/2001/DR388
ATGGC---AGGAAGAAGCG------GAGAC---AG---C---GACGAAGAA---CTCCTCAGGACAGTCAGACTCATCAA
GTTTCTCTACCAAAGCAACC---CGCCTCC---CAGCCCA---GAGGGGA---CCCGACAGGCCCGGAGGAATC------
------GAAGAAGAA---G---GT---GGAG---AGCAAGAC---------AGAGACAGATCCGA---G---CGA---TT
AGTGGATGGATTCTTAGCAATCTTCTGGGTCGATCTCAGGAGCCTGTTCCTCTTCAGCTACCACCGCTTGAGAGACTTAA
TCTTGATTGTAGCGAGGACTGTGGAACTTCTGGGACGCAGG---------------------GGGTGGGAAATCCTCA--
-AATACTTGTGGAATCTCCTGCAGTATTGGAGTCAGGAACTA---AAGAAGAG
>AB289590/B/JP/2001/DR388
ATGGC---AGGAAGAAGCG------GAGAC---AG---C---GACGAAGAA---CTCCTCAGGACAGTCAGACTCATCAA
GTTTCTCTACCAAAGCAACC---CGCCTCC---CAGCCCA---GAGGGGA---CCCGACAGGCCCGGAGGAATC------
------GAAGAAGAA---G---GT---GGAG---AGCAAGAC---------AGAGACAGATCCGA---G---CGA---TT
AGTGGATGGATTCTTAGCAATCTTCTGGGTCGATCTCAGGAGCCTGTTCCTCTTCAGCTACCACCGCTTGAGAGACTTAA
TCTTGATTGTAGCGAGGACTGTGGAACTTCTGGGACGCAGG---------------------GGGTGGGAAATCCTCA--
-AATACTTGTGGAATCTCCTGCAGTATTGGAGTCAGGAACTA---AAGAAGAG
>AB428551/B/JP/2000/117
ATGGC---AGGAAGAAGCG------GAGAC---AG---C---GACGAAGAC---CTCCTAAGGACGGTCAGACTCATCAG
GTTCCTCCACCAAAGCAACC---CGCCTCC---CAGCCCA---GAGGGGA---CCCGACAGGCACGAAGAAACC------
------GGAGAAGAA---G---GT---GGAG---AGAGAGAC---------AGAGACACATCCGG---G---CGC---TT
AGTGACTGGATTCTTAGCACTTATCTGGGACGACCTACGGAGCCTGTTCCTCTTCAGCTACCACCACTTGAGAGACTTAC
TCTTGATTGTAGCGAGGATTGTAGAACTTCTGGGACGCAGG---------------------GGGTGGGAAGTCCTCA--
-AACTTTGGTGGAATCTCCTGCAGTATTGGAGTCAGGAAATA---AAGAATAG
>AB428552/B/JP/2001/134
ATGGC---AGGAAGAAGCG------GAGAC---AG---C---GACGAAGAC---CTCCTAAGGACGGTCAGACTCATCAG
GTTCCTCCACCAAAGCAACC---CACCTCC---CAGCCCA---GAGGGGA---CCCGACAGGCACGAAGGAACC------
------GGAGAAGAA---G---GT---GGAG---AGAGAGAC---------AGAGACACATCCGG---G---AGA---TT
AGTAACTGGATTCTTAGCAATTATCTGGGTCGACCTGCGGARCCTGTGCCTCTTCAGCTACCACCGCTTGAGAGACTTAC
TCTTGATTGTAGCGAGGATTGTAGAGCTTCTGGGACGCAGG---------------------GGGTGGGAAGTCCTCA--
-AACTTTGGTGGAATCTCCTGCAGTATTGGAGTCAGGAAATA---AAGAGTAG
>AB428553/B/JP/2002/194
ATGGC---AGGAAGAAGCG------GGGAC---AG---C---GACGAAGAC---CTCCTAAGGACGGTCAGACTCATCAG
GCTTCTCCACCAAAGCAACC---CGCCTCC---CAGGCCA---GAGGGGA---CCCGACAGGCACGAAGGAATC------
------GGAGAAGAA---G---GT---GGAG---AGAGAGAC---------AGAGACACATCCGG---G---CGA---TT
AGTAACTGGCTTCTTAGCACTCATCTGGGACGACCTGCGGAGCCTGTGCCTCTTCAGCTACCACCGCTTGAGAGACTTAC
TCTTGATTGTAGCGAGGATTGTGGAACTTCTGGGACGCAGG---------------------GGGTGGGAAGTCCTCA--
-AAATCTGGTGGAATCTCCTGCAGTATTGGAGTCAGGAACTA---AAGAATAG
>AB428554/B/JP/2002/197
ATGGC---AGGAAGAAGCG------GGGAC---AG---C---GACGAAGAC---CTCCTAAGGACGGTCAGACTCATCAG
GCTTCTCCACCAAAGCAACC---CGCCTCC---CAGCCCA---GAGGGGA---CCCGACAGGCACGAAGGAACC------
------GGAGAAGAA---G---GT---GGAG---AGAGAGAC---------AGAGACACATCCGG---G---CGA---TT
AGTAACTGGCTTCTTAGCACTCATCTGGGACGACCTACGGAGCCTGTGCCTCTTCAGCTACCACCGCTTGAGAGACTTAC
TCTTGATTGTAGCGAGGATTGTGGAACTTCTGGGACGCAGG---------------------GGGTGGGAAGTCCTCA--
-AAATCTGGTGGAATCTCCTGCAGTATTGGAGTCAGGAACTA---AAGAATAG
>AB428555/B/JP/2003/227
ATGGC---AGGAAGAAGCG------GAGAC---AG---C---GACGAAGAA---CTCCTAAGGACGGTCAGACTCATCAG
GTTCCTCCACCAAAGCAACC---CGCCTCC---CAGCCCA---GAGGGGA---CCCGACAGGCACGAAGGAACC------
------GGAGAAGAA---G---GT---GGAG---AGAGAGAC---------AGAGACACATCAGG---G---CGA---TT
AGTGACTGGATTCTTMGCACTTATCTGGGACGACCTGCGGAGCCTGTTCCTCTTCAGCTACCACCGCTTGAGAGACTTAC
TCTTGATTGTAGCGAGGATTGTAGAACTTCTGGGACGCAGG---------------------GGGTGGGAGGTCCTCA--
-AAATCTGGTGGAATCTCCTGCAGTATTGGAGTCAGGAAATA---AAGAATAG
>AB428556/B/JP/2005/426
ATGGC---AGGAAGAAGCG------GAGAC---CG---C---GACGAAGAC---CTCCTAACGACGGTCAGACTCATCAG
GTCCCTCTACCAAAGCAACC---CGCCTCC---CAACCCA---GAGGGGA---CCCGACAGGCACGAAGGAACC------
------GGAGAAGAA---G---GT---GGAG---AGAGAGAC---------AGAGACACATCAAC---G---CGA---TT
AGTAACTGGATTCTTRGCACTYATCTGGGACGACCTGCGGAGCCTGTTCCTCTTCAGCTACCACCACTTGAGAGACTTAC
TCTTGATTGTAGCGAGGATTGTACAACTTCTGGGACGCAGG---------------------GGGTGGGAAGTCCTCA--
-AAATCTGGTGGAACCTCCTGCAGTATTGGAGTCAGGAACTA---AAGAATAG
>AB428557/B/JP/2005/436
ATGGC---AGGAAGAAGCG------GAGAC---AG---C---GACGAAGAC---CTCCTAAGGACGGTCAGACTCATCMG
GTTCCTCCACCAAAGCAACC---CACCTCC---CGGCCCA---GAGGGGA---CCCGACAGGCACGAAGGAACC------
------GAAGAAGAA---G---GT---GGAG---AGAGAGAC---------AGAGACACATCCGG---G---CGA---TT
AGTAACTGGATTCTTAGCACTTATCTGGGWCGACCTGCGGAGCCTGTTCCTCTTCAGCTACCACCRCTTGAGAGACTTAC
TCTTGATTGTAGCGAGGATTGTGGAACTTCTGGGACGCAGG---------------------GGGTGGGAAGTCCTCA--
-AACTTTGGTGGAATCTCCTGCAGTATTGGAGTCAGGAAMTA---ARGACTAG
>AB428558/B/JP/2003/285
ATGGC---AGGAAGAAGCG------GAGAC---CG---C---GACGAAGAA---CTCCTCAAGACAGTGAGACTCATCAA
GATTCTCTATCAAAGCAACC---CGCTTCC---CAGCCCC---GAGGGGAGGACCAGACAGGCCCGGAGGAATC------
------GAAGAAGAA---G---GT---GGAG---AGAGAGAC---------AGAGACAGATTCGG---T---TCA---TC
AGTGACCGGATTCTTGCCACTTATCTGGGACGACCTGAGGAGCCTGTTCCTCTTCAGCTACCACCGCTTGAGAGACTTAC
TCTTGATTGCAACGAGGATTGTGGAACTTCTGGGACGCAGG---------------------GGGTGGGAAGTCCTCA--
-AATATTGGTGGAATCTCCTGCAATATTGGAGTCAGGAACTA---AAGAATAG
>AB428559/B/JP/2004/329
ATGGC---AGGAAGAAGCG------GAGAC---CG---C---GACGAAGAA---CTCCTCAAGAYAGTGAGACTCATCAA
GATTCTCTATCAAAGCAACC---CGCTTCC---CRGCCCC---GAGGGGAGGACCAGACAGGCCCGGAGGAATC------
------GAAGAAGAA---G---GT---GGAG---AGAGAGAC---------AGAGACAGATTCGG---T---TCA---TC
AGTGACCGGATTCTTGACACTTATCTGGGACGACCTGAGGAGCCTGTTCCTCTTCAGCTACCACCGMTTGAGAGACTTAC
TCTTGATTGCAACGAGGATTGTGGAACTTCTGGGACGCAGG---------------------GGGTGGGAAGTCCTCA--
-AATATTGGTGGAATCTCCTGCAATATTGGAGTCAGGAACTA---AAGAATAG
>AB428560/B/JP/2005/398
ATGGC---AGGAAGAAGCG------GAGAC---CG---C---GACGACGAA---CTCCTCAAGACAGTGAGRCTCATCAA
GATTCTCTAYCAAAGCAACC---CGCTTCC---CAGCCCC---GAGGGGAGGACCAGACAGGCCCGGAGGAATC------
------GAAGAAGAA---G---GT---GGAG---ACAGAGAC---------AGAGACAGATTCGG---T---TCA---TC
AGTGACCGGATTATTGCCACTTATCTGGGACGACCTGAGGAGCCTGTTCCTCTTCAGCTACCACCGCTTGAGAGACTTAC
TCTTGATTGCAACGAGGATTGTGGAACTTCTGGGACGCAGG---------------------GGGTGGGAAGTCCTCA--
-AATATTGGTGGAATCTCCTGCAATATTGGAGTCAGGAACTA---AAGAATAG
>AB428561/B/JP/2006/472
ATGGC---AGGAAGAAGCG------GAGAC---CG---C---GACGAAGAA---CTCCTCAAGACAGTGAGACTCATCAA
GGTCCTCTATCAAAGCAACC---CGCTTCC---CAGCCCC---GAGGGGAGGACCAGACAGGCCCGGAGGAATC------
------GAAGAAGAA---G---GT---GGAG---AGAGAGAC---------AGAGACAGATTCGG---T---TCA---TC
AGTGAGCGGATCCTTGCCACTTATCTGGGACGACCTGAGGAGCCTATTCCTCTTCAGCTACCACCGCTTGAGAGACTTAC
TCTTGATTGCAACGAGGATTGTGGAACTTCTGGGACGCAGG---------------------GGGTGGGAAGTCCTCA--
-AATACTGGTGGAATCTCCTGCAATATTGGAGTCAGGAACTA---AAGAATAG
>AB428562/B/JP/2006/574
ATGGC---AGGAAGAAGCG------GAGAC---CG---C---GACGAAGAC---CTCCTCAAGACAGTGAGACTCATCAA
GGTTCTCTATCAAAGCAACC---CGCTTCC---CAGCCCC---GAGGGGAGGACCAGACAGGCCCGGAGGAATC------
------GAAGAAGAA---G---GT---GGAG---ACAGAGAC---------AGAGACAGATTCAA---T---TCA---TC
AGTGACCGGATTATTGCCACTTATCTGGGACGACCTGAGGAGCCTGTTCCTCTTCAGCTACCACCGCTTGAGAGACTTAC
TCTTGATTGCAACGAGGATTGTGGAACTTCTGGGACGCAGG---------------------GGGTGGGAAGTCCTCA--
-AATATTGGTGGAATCTCCTGCAATATTGGAGTCAGGAACTA---AAGAATAG
>AB480692/B/JP/2004/DR6174
ATGGC---AGGAAGAAGCG------GAGAC---CG---C---GACGAAGAA---CTCCTCAAGGCAGTCCGACTCATCAA
GTCTCTTTATCAAAGCAACC---CACTTCC---CAGCCCC---GAGGGGACCACCCGACGGACCCGGAGGAATC------
------GAAGAAGAA---G---GT---GGAG---AGAGAGAC---------AGAGACAGATCCAC---T---CGA---TT
AGTGAGCGGATTCTTGCCACTTATCTGGGACGACCTGAGGAGCCTATTCCTCTTCAGTTACCACCGCTTGAGAGACTTAC
TCTTGATTGTAACGAGGATTGTGGAACTTCTGGGACGCAGG---------------------GGGTGGGAAGTCCTCA--
-AGTATTGGTGGAATCTCCTGCAATATTGGAGTCAGGAACTA---AAGAATAG
>AB480693/B/JP/2004/DR6174
ATGGC---AGGAAGAAGCG------GAGAC---CG---C---GACGAAGAA---CTCCTCAAGGCAGTCCGACTCATCAA
GTCTCTTTATCAAAGCAACC---CACTTCC---CAGCCCC---GAGGGGACCACCCGACGGACCCGGAGGAATC------
------GAAGAAGAA---G---GT---GGAG---AGAGAGAC---------AGAGACAGATCCAC---T---CGA---TT
AGTGAGCGGATTCTTGCCACTTATCTGGGACGACCTGAGGAGCCTATTCCTCTTCAGTTACCACCGCTTGAGAGACTTAC
TCTTGATTGTAACGAGGATTGTGGAACTTCTGGGACGCAGG---------------------GGGTGGGAAGTCCTCA--
-AGTATTGGTGGAATCTCCTGCAATATTGGAGTCAGGAACTA---AAGAATAG
>AB480694/B/JP/2004/DR6175
ATGGC---AGGAAGAAGCG------GAGAC---AG---A---GACGAAGAG---CTCCTCAAGACAGTAAGACTCATCAA
GTTCCTCTACCAAAACAACC---CGCCCCC---CAAACCC---AAGGGAA---CCCGACAGGCCAGAAGGAATC------
------GAAGAAGAA---G---GT---GGCG---AGAGAGAC---------AGAGGTGGATCCAG---T---CGA---TT
AGCGGAAGGATTCTTGGCAATTTTCTGGATCGACCTGAGGAGCCTGTTCCTATTCAGCTACCACCGCTTGAGAGACTTAC
TCTTGATTGTGACGAGGATTGTGGAACTTCTGGGACGCAGG---------------------GGGTGGGGAATCCTGA--
-AATATTGGTGGAATCTCCTACAGTATTGGATTCAGGAACTA---AAGAATAG
>AB480695/B/JP/2004/DR6175
ATGGC---AGGAAGAAGCG------GAGAC---AG---A---GACGAAGAG---CTCCTCAAGACAGTAAGACTCATCAA
GTTCCTCTACCAAAACAACC---CGCCCCC---CAAACCC---AAGGGAA---CCCGACAGGCCAGAAGGAATC------
------GAAGAAGAA---G---GT---GGCG---AGAGAGAC---------AGAGGTGGATCCAG---T---CGA---TT
AGCGGAAGGATTCTTGGCAATTTTCTGGATCGACCTGAGGAGCCTGTTCCTATTCAGCTACCACCGCTTGAGAGACTTAC
TCTTGATTGTGACGAGGATTGTGGAACTTCTGGGACGCAGG---------------------GGGTGGGGAATCCTGA--
-AATATTGGTGGAATCTCCTACAGTATTGGATTCAGGAACTA---AAGAATAG
>AB480696/B/JP/2004/DR5913
ATGGC---AGGAAGAAGCG------GAGAC---AG---C---GACGAAGAT---CTCCTCAAGACAGTCAGACTCATCAA
GTTCCTCTATCAAAGCAACC---CACCTCC---CAGCCCC---GAGGGGA---CCCGGCAGGCCCGAAGGAATC------
------GAAGAAGAA---G---GT---GGAG---GAAGAAAC---------AGGGACAGATCCGA---A---AGA---TT
AGTGGGTGGATTCTTGACACTTATCTGGGACGATCTACGGAGCCTGTGCCTCTTCAGCTACCACCGCTTGAGCGACTTAC
TCTTGATTGTAACGAGGATTGTGGAACTTCTGGGACGCAGG---------------------GGGTGGGAAATCCTCA--
-AATACTGGTGGAATCTCCTACAGTATTGGAGTCAGGAACTA---AAGAATAG
>AB480697/B/JP/2004/DR5913
ATGGC---AGGAAGAAGCG------GAGAC---AG---C---GACGAAGAT---CTCCTCAAGACAGTCAGACTCATCAA
GTTCCTCTATCAAAGCAACC---CACCTCC---CAGCCCC---GAGGGGA---CCCGGCAGGCCCGAAGGAATC------
------GAAGAAGAA---G---GT---GGAG---GAAGAAAC---------AGGGACAGATCCGA---G---AGA---TT
AGTGGGTGGATTCTTGACACTTATCTGGGACGATCTACGGAGCCTGTGCCTCTTCAGCTACCACCGCTTGAGCGACTTAC
TCTTGATTGTAACGAGGATTGTGGAACTTCTGGGACGCAGG---------------------GGGTGGGAAATCCTCA--
-AATACTGGTGGAATCTCCTACAGTATTGGAGTCAGGAACTA---AAGAATAG
>AB480698/B/JP/1998/DR1120
ATGGC---AGGAAGAAGCG------GAGAC---AG---C---GACGAAGAC---CTCCTCAAAACAGTCAGATTCATCAA
GTTCCTCTATCAAAGCAACC---CGCCTCC---CAACCCC---GAGGGGA---CCAGACAGGCCCGAAGGAATA------
------GAAGAAGAA---G---GT---GGAG---AGAGAGAC---------AGAGACAGATCCGG---T---CGA---TT
AGTGCATGGCTTATTAGCGCTCATCTGGGACGATCTGCGGAGCCTGAGCCTCTTCATTTACCACCGCTTGAGAGACTTAC
TCTTGATTGTAACGAGGACTGTGGAACTTCTGGGACGCAGG---------------------GGGTGGGAGATCCTCA--
-AATACTGTTGGAATCTCCTACAGTATTGGAGTCAGGAACTA---AAGAATAG
>AB485638/B/US/1991/US2
ATGGC---AGGAAGAAGCG------GAGAC---AG---C---GACGAAGAG---CTCCTCAAGGCCGTCAGACTTATCAA
GTTTCTCTATCAAAGCAACC---CGCCTCC---CAGCCCC---GAGGGGA---CCCGACAGGCCCGAAGGAATC------
------GAAGAAGAA---G---GT---GGAG---AACAAGAC---------AGAGACAGATCCGG---T---CGA---TT
AGTGGATGGATTATTAGCACTTATTTGGGTCGACCTACGGAGCCTGTGCCTCTTCAGCTACCACCGCTTGAGAGACTTAC
TCTTGATTCTAACGAGGATTGTGGAACTTCTGGGACGCAGG---------------------GGGTGGGAAGCCCTCA--
-AATACTGGTGGAATCTCCTACAGTATTGGAGTCAGGAACTA---AAAACTAG
>AB485639/B/US/1991/US2
ATGGC---AGGAAGAAGCG------GAGAC---AG---C---GACGAAGAG---CTCCTCAAGGCCGTCAGACTTATCAA
GTTTCTCTATCAAAGCAACC---CGCCTCC---CAGCCCC---GAGGGGA---CCCGACAGGCCCGAAGGAATC------
------GAAGAAGAA---G---GT---GGAG---AACAAGAC---------AGAGACAGATCCGG---T---CGA---TT
AGTGGATGGATTATTAGCACTTATTTGGGTCGACCTACGGAGCCTGTGCCTCTTCAGCTACCACCGCTTGAGAGACTTAC
TCTTGATTCTAACGAGGATTGTGGAACTTCTGGGACACAGG---------------------GGGTGGGAAGCCCTCA--
-AATACTGGTGGAATCTCCTACAGTATTGGAGTCAGGAACTA---AAAACTAG
>AB485640/B/US/1991/US2
ATGGC---AGGAAGAAGCG------GAGAC---AG---C---GACGAAGAG---CTCCTCAAGGCCGTCAGACTTATCAA
GTTTCTCTATCAAAGCAACC---CGCCTCC---CAGCCCC---GAGGGGA---CCCGACAGGCCCGAAGGAATC------
------GAAGAAGAA---G---GT---GGAG---AACAAGAC---------AGAGACAGATCCGG---T---CGA---TT
AGTGGATGGATTATTAGCACTTATTTGGGTCGACCTACGGAGCCTGTGCCTCTTCAGCTACCACCGCTTGAGAGACTTAC
TCTTGATTCTAACGAGGATTGTGGAACTTCTGGGACGCAGG---------------------GGGTGGGAAGCCCTCA--
-AATACTGGTGGAATCTCCTACAGTATTGGAGTCAGGAACTA---AAAACTAG
>AB485641/B/BR/1990/BZ167
ATGGC---AGGAAGAAGCG------GAGAC---AG---C---GACGAAGAA---CTCCTCAAGACAGTCAGACTCATCAA
GTTTCTCTATCAAAGCAACC---CTCCTCC---CAACCCC---GAGGGGA---CCCGACAGGCCCGGAGGAATC------
------GAAGAAGAA---G---GT---GGAG---AGAGAGAC---------AGAGACAGATCCGT---G---CGA---TT
AGTGGATGGATTCTTAGCACTCATCTGGGACGACCTGCGGAGCCTGTGCCTCTTCAGTTACCACCGCTTGAGAGACTTAC
TCTTGATTCTAAAGAGGATTGTGAAACTTCTGGGACGCAGG---------------------GGGTGGGAAATCCTCA--
-AATATTGGTGGAATCTCCTGCAGTATTGGAGTCAGGAACTA---AAGAATAG
>AB485642/B/BR/1990/BZ167
ATGGC---AGGAAGAAGCG------GAGAC---AG---C---GACGAAGAA---CTCCTCAAGACAGTCAGACTCATCAA
GTTTCTCTATCAAAGCAACC---CTCCTCC---CAACCCC---GAGGGGA---CCCGACAGGCCCGGAGGAATC------
------GAAGAAGAA---G---GT---GGAG---AGAGAGAC---------AGAGACAGATCCGT---G---CGA---TT
AGTGGATGGATTCTTAGCACTCATCTGGGACGATCTGCGGAACCTGTGCCTCTTCAGTTACCACCGCTTGAGAGACTTAC
TCTTGATTCTAGCGAGGATTGTGGAACTTCTGGGACGCAGG---------------------GGGTGGGAAATCCTCA--
-AATATTGGTGGAATCTCCTGCAGTATTGGAGTCAGGAACTA---AAGAATAG
>AB564744/B/JP/-/DR1673
ATGGC---AGGAAGAAGCG------GAGAC---AG---C---GACGAAGAC---CTCCTCAAGACAGTCAGACTCATCAG
GCTTCTCTACCAGAGCAACC---CTCCTCC---CAACCCA---GAGGGGA---CCCGACAGGCCCGAAGGAATC------
------GAAGGAGAA---G---GT---GGAG---AGAGAGAC---------AGAGACACATCCGG---A---AGA---TC
AGTGAACGGATTCTTGACACTTATCTGGGTCGATCTGAGGAGCCTGTGCCTCTTCCTCTACCACCGCTTGAGAGACTTAC
TCTTGATTGTAACGAGGATTGTGGAACTTCTGGGACGCAGG---------------------GGGTGGGAAGCCCTCA--
-AATATTGGTGGAATCTCCTGCAATATTGGAGTCAGGAACTA---AAGAATAG
>AB564745/B/JP/-/DR1673
ATGGC---AGGAAGAAGCG------GAGAC---AG---C---GACGAAGAC---CTCCTCAAGACAGTCAGACTCATCAA
GCTTCTCTACCAGAGCAACC---CTCCTCC---CAACCCA---GAGGGGA---CCCGACAGGCCCGAAGGAATC------
------GAAGGAGAA---G---GT---GGAG---AGAGAGAC---------AGAGACACATCCGA---A---AGA---TC
AGTGAACGGATTCTTGACACTTATCTGGGTCGATCTGAGGAGCCTGTGCCTCTTCCTCTACCACCGCTTGAGAGACTTAC
TCTTGATTGTAACGAGGATTGTGGAACTTCTGGGACGCAGG---------------------GGGTGGGAAGCCCTCA--
-AATATTGGTGGAATCTCCTACAATATTGGAGTCAGGAACTA---AAGAATAG
>AB564746/B/JP/-/DR2735
ATGGC---AGGAAGAAGCG------GAGAC---AG---C---GACGAAGAC---CTCCTCAAGACAGTCAGACTCATCAA
GCTTCTCTACCAGAGCAACC---CTCCTCC---CAACCCA---GAGGGGA---CCCGACAGGCCCGAAGGAATC------
------GAAGGAGAA---G---GT---GGAG---AGAGAGAC---------AGAGACACATCCGG---A---AAA---TC
AGTGAACGGATTCTTGACACTTATCTGGGTCGATCTGAGGAGCCTGTGCCTCTTCCTCTACCACCGCTTGAGAGACTTAC
TCTTGATTGTAACGAGGATTGTGGAACTTCTGGGACGCAGG---------------------GGGTGGGAAGCCCTCA--
-AATATTGGTGGAATCTCCTACAATATTGGAGTCAGGAACTA---AAGAATAG
>AB565495/B/JP/-/JRC03B
ATGGC---AGGAAGAAGCG------GAGAC---CA---A---GACGAAGAG---CTCCTCAAGACAGTCAGACTCATCAA
GTTCCTCTACCAAAGCAACC---CGCTCCC---CAACCCC---GAGGGGA---CCCGACAGGCCCGGAGGAACC------
------GAAGAAGAA---G---GT---GGAG---AGAGAGAC---------AGAGACGGATCATC---T---CGA---TT
AGTGAGCGGATTCTTGCCACTTATCTGGGACGACCTGAGGAGCCTGTGCCTCTTCAGCTACCGCCACTTGAGAGACTTAC
TCTTGATTGCAACGAGGATTGTGGAACTGCTGGGACGCAGG---------------------GGGTGGGAAGTCCTCA--
-AATATTGGTGGAATCTCCTGCAATATTGGATACAGGAACTA---AAGAATAG
>AB565496/B/JP/-/JRC03B
ATGGC---AGGAAGAAGCG------GAGAC---CA---A---GACGAAGAG---CTCCTCAAGACAGTCAGACTCATCAA
GTTCCTCTACCAAAGCAACC---CGCTCCC---CAACCCC---GAGGGGA---CCCGACAGGCCCGGAGGAACC------
------GAAGAAGAA---G---GT---GGAG---AGAGAGAC---------AGAGACGGATCATC---T---CGA---TT
AGTGAGCGGATTCTTGCCACTTATCTGGGACGACCTGAGGAGCCTGTGCCTCTTCAGCTACCGCCACTTGAGAGACTTAC
TCTTGATTGCAACGAGGATTGTGGAACTGCTGGGACGCAGG---------------------GGGTGGGAAGTCCTCA--
-AATATTGGTGGAATCTCCTGCAATATTGGATACAGGAACTA---AAGAATAG
>AB565497/B/JP/-/JRC05B
ATGGC---AGGAAGAAGCG------GAGAC---AA---C---GACGAAGAG---CTCCTGAGAGCAGTCAGACTCATCAA
GCTTCTCTATCAAAGCAACC---CGCCTCC---CAGCACA---GAGGGGA---CACGACAGGCCCGAAGGAATC------
------GCAGAAGAA---G---GT---GGAG---AGAGAGAC---------AGAGCCGGATTCGG---T---GGA---TC
AGTGGATGGATTCTTAGCGATTATCTGGGTCGATCTGCGGAGCCTGTTCCTCTTCAGCTACCACCACTTGAGAGACTTAC
TCTTGATTGTAGCGAGGACTGTGGAACTTCTGGGACGCAGG---------------------GGTTGGGAAGCCCTCA--
-AATACTTGTGGAATCTCCTACAGTATTGGAGTCAGGAACTA---AAGAATAG
>AB565498/B/JP/-/JRC05B
ATGGC---AGGAAGAAGCG------GAGAC---AA---C---GACGAAGAG---CTCCTGAGAGCAGTCAGACTCATCAA
GCTTCTCTATCAAAGCAACC---CGCCTCC---CAGCACA---GAGGGGA---CACGACAGGCCCGAAGGAATC------
------GCAGAAGAA---G---GT---GGAG---AGAGAGAC---------AGAGCCGGATTCGG---T---GGA---TC
AGTGGATGGATTCTTAGCGATTATCTGGGTCGATCTGCGGAGCCTGTTCCTCTTCAGCTACCACCACTTGAGAGACTTAC
TCTTGATTGTAGCGAGGACTGTGGAACTTCTGGGACGCAGG---------------------GGTTGGGAAGCCCTCA--
-AATACTTGTGGAATCTCCTACAGTATTGGAGTCAGGAACTA---AAGAATAG
>AB565499/B/JP/-/JRC53B
ATGGC---AGGAAGAAGCG------GAGAC---CA---A---GACGAAGAG---CTCCTCAAGACAGTCAGACTCATCAA
GTTCCTCTACCAAAGCAACC---CGCTCCC---CAACCCC---GAGGGGA---CCCGACAGGCCCGGAGGAACC------
------GAAGAAGAA---G---GT---GGAG---AGAGAGAC---------AGAGACGGATCATC---T---CGA---TT
AGTGAGCGGATTCTTGCCACTTATCTGGGACGACCTGAGGAGCCTGTGCCTCTTCAGCTACCGCCACTTGAGAGACTTAC
TCTTGATTGCAACGAGGATTGTGGAACTGCTGGGACGCAGG---------------------GGGTGGGAAGTCCTCA--
-AATATTGGTGGAATCTCCTGCAATATTGGATACAGGAACTA---AAGAATAG
>AB565500/B/JP/-/JRC53B
ATGGC---AGGAAGAAGCG------GAGAC---CA---A---GACGAAGAG---CTCCTCAAGACAGTCAGACTCATCAA
GTTCCTCTACCAAAGCAACC---CGCTCCC---CAACCCC---GAGGGGA---CCCGACAGGCCCGGAGGAACC------
------GAAGAAGAA---G---GT---GGAG---AGAGAGAC---------AGAGACGGATCATC---T---CGA---TT
AGTGAGCGGATTCTTGCCACTTATCTGGGACGACCTGAGGAGCCTGTGCCTCTTCAGCTACCGCCACTTGAGAGACTTAC
TCTTGATTGCAACGAGGATTGTGGAACTGCTGGGACGCAGG---------------------GGGTGGGAAGTCCTCA--
-AATATTGGTGGAATCTCCTGCAATATTGGATACAGGAACTA---AAGAATAG
>AB565501/B/JP/-/JRC65B
ATGGC---AGGAAGAAGCG------AAGAC---CG---C---GACGAAGAG---CTCATCAAGACAGTCAGACTGATCAA
GTTTCTCTATCAAAGCAACC---CGCTTCC---CAGCCCA---GGGGGGA---CTCGGCAGGCCCGGAGGAATC------
------GAAGAAGAA---G---GT---GGAG---AGCAAGAC---------AGAGGCAGATCCGT---G---AGA---TT
AGTGAGCGGATTATTGACACTTATCTGGGAGGATCTACGGAACCTGTGCCTCTTCAGCTACCGCCACTTGAGAGACTTAC
TCTTGATTGCAGCACGGATTGTGGAACTTCTGGGACGCAGG---------------------GGGTGGGAAATCCTCA--
-AGTATTGGTGGAATCTCCTGCAGTATTGGATTCAGGAACTA---AAGAATAG
>AB565502/B/JP/-/JRC65B
ATGGC---AGGAAGAAGCG------AAGAC---CG---C---GACGAAGAG---CTCATCAAGACAGTCAGACTGATCAA
GTTTCTCTATCAAAGCAACC---CGCTTCC---CAGCCCA---GGGGGGA---CTCGGCAGGCCCGGAGGAATC------
------GAAGAAGAA---G---GT---GGAG---AGCAAGAC---------AGAGGCAGATCCGT---G---AGA---TT
AGTGAGCGGATTATTGACACTTATCTGGGAGGATCTACGGAACCTGTGCCTCTTCAGCTACCGCCACTTGAGAGACTTAC
TCTTGATTGCAGCACGGATTGTGGAACTTCTGGGACGCAGG---------------------GGGTGGGAAATCCTCA--
-AGTATTGGTGGAATCTCCTGCAGTATTGGATTCAGGAACTA---AAGAATAG
>AB604948/B/JP/-/DR1777
ATGGC---AGGAAGAAGAG------GAGAC---AG---C---GACGAAGAA---CTTCTCAAAGCAGTCAGGATCATCAA
GTTTCTCTATCAGAGCAACC---CACCTCC---CAGTTCC---GAGGGGA---CCCGACAGGCCCGAAGGAATC------
------GAAGGAGAA---G---GT---GGAG---AGAGAGAC---------GGAGACACATCCAG---G---CGA---TT
AGTGATTGGATTATTACCACTCATCTGGGACGATCTGCGGAGCCTGTGCCTCTTCAGCTACCACCGCTTGAGAGACTTAC
TCTTGATTGTAGCGAGGATTGTGGAACTTCTGGGACGCAGG---------------------GGGTGGGAAATCCTCA--
-AGTATTGGTGGAATCTCCTCCAGTATTGGAGTCAAGAGCTA---AAGAATAG
>AB604949/B/JP/-/DR2735
ATGGC---AGGAAGAAGCG------GAGAC---AG---C---GACGAAGAC---CTCCTCAAGACAGTCAGACTCATCAA
GTATCTCTACCAGAGCAACC---CTCCTCC---CAACCCA---GAGGGGA---CCCGACAGGCCCGAAGGAATC------
------GAAGGAGAA---G---GT---GGAG---AGAGAGAC---------AGAGACACATCCGG---A---AGA---TC
AGTGAACGGATTCTTGACACTTATCTGGGTCGATCTGAGGAGCCTGTGCCTCTTCCTCTACCACCGCTTGAGAGACTTAC
TCTTGATTGTAACGAGGATTGTGGAACTTCTGGGACGCAGG---------------------GGGTGGGAAGCCCTCA--
-AATATTGGTGGAATCTCCTACAATATTGGAGTCAGGAACTA---AAGAATAG
>AB604950/B/JP/-/DR5929
ATGGC---AGGAAGAAGTG------GAGAC---AG---C---GACGAAGAG---CTCCTGAAGACAGTCAGGATCATCAA
GTTCCTCTACCAAAGCAACC---CACCTCC---CAGCGCA---GAGGGGA---CCCGACAGGCCCGAAGGAACC------
------GAAGAAGAA---G---GT---GGAG---AGAGAGAC---------AGAGACAGATCGGG---A---CGA---TT
AGTAACTGGATTCTTAGCACTCATCTGGGACGATCTGCGGAGCCTGTGCCTTTTCAGCTACCACCACTTGAGAGACTTAC
TCTTGATTGCAGCGAGGATTGTGGAACTTCTGGGACGCAGG---------------------GGGTGGGAAATCCTCA--
-GATATTGGTGGAATCTCCTGCAGTATTGGAGTCAGGAACTA---AAGAATAG
>AB604951/B/JP/-/DR5929
ATGGC---AGGAAGAAGTG------GAGAC---AG---C---GACGAAGAG---CTCCTGAAGACAGTCAGGATCATCAA
GTTCCTCTACCAAAGCAACC---CACCTCC---CAGCGCA---GAGGGGA---CCCGACAGGCCCGAAGGAACC------
------GAAGAAGAA---G---GT---GGAG---AGAGAGAC---------AGAGACAGATCGGG---A---CGA---TT
AGTAACTGGATTCTTAGCACTCATCTGGGACGATCTGCGGAGCCTGTGCCTTTTCAGCTACCACCACTTGAGAGACTTAC
TCTTGATTGCAGCGAGGATTGTGGAACTTCTGGGACGCAGG---------------------GGGTGGGAAATCCTCA--
-GATATTGGTGGAATCTCCTGCAGTATTGGAGTCAGGAACTA---AAGAATAG
>AB641836/B/JP/-/pJRC57B09
ATGGC---AGGAAGAAGAG------GGGAC---AG---C---GACGAAGAC---CTCCTCAAGGCAGTCAGACTCATCAA
GTTCCTCTATCAAAGCAACC---CACCTCC---CAAACCC---GAGGGGA---CCCGACAGGCCCGAAGGAATC------
------GAAGAAGAA---G---GT---GGAG---GGAACGAC---------AGAGGCAGGTCAAC---G---CGC---AT
AGTGAATGGATTCTTAGCTCTGTTCTGGGACGATCTACGGAGCCTGTGCCTCTTCATCTACCACCGCTTGAGAGACTTTC
TCTTGATTCTAGCGAGGATTGTGGAGATTCTGGGACACAGG---------------------GGGTGGGAGATCCTCA--
-AGTATTGGTGGAACCTTCTGCAGTATTGGAGCCAGGAACTA---AAGAATAG
>AB641837/B/JP/-/pJRC57B05
ATGGC---AGGAAGAAGAG------GGGAC---AG---C---GACGAAGAC---CTCCTCAAGGCAGTCAGACTCATCAA
GTTCCTCTATCAAAGCAACC---CACCTCC---CAAACCC---GAGGGGA---CCCGACAGGCCCGAAGGAATC------
------GAAGAAGAA---G---GT---GGAG---GGAACGAC---------AGAGGCAGGTCAAC---G---CGC---AT
AGTGAATGGATTCTTAGCTCTGTTCTGGGACGATCTACGGAGCCTGTGCCTCTTCATCTACCACCGCTTGAGAGACTTTC
TCTTGATTCTAGCGAGGATTGTGGAGATTCTGGGACACAGG---------------------GGGTGGGAGATCCTCA--
-AGTATTGGTGGAACCTTCTGCAGTATTGGAGCCAGGAACTA---AAGAATAG
>AB731663/B/JP/2008/08JP_NMC104_clone_01
ATGGC---AGGAAGAAGCG------GCGAC---AG---C---GACGAAGAG---CTCCTCAAGACAGTAAGACTCATCAA
GTTCCTCTACCAAAGCAACC---CACCTCC---CAGCCAG---GAGGGGA---CCCGACAGGCCCGAAGAAATC------
------GGAGAAGAA---G---GT---GGAG---AGAGAGAC---------AGAGACACATCCGG---T---CGA---TT
AGTGAATGGATTCTTAGCAATCATCTGGGACGACCTGCGGAGCCTGTGCCTCTTCAGCTACCACCGCTTGAGAGACTTAC
TCTTGATTGTAACGAGGATTGTGGAACTTCTGGGACGCAGG---------------------GGGTGGGAAATCCTCA--
-AATATTGGTGGAATCTCCTACAATATTGGAGTCAGGAACTA---AAGAATAG
>AB731664/B/JP/2008/08JP_NMC104_clone_09
ATGGC---AGGAAGAAGCG------GCGAC---AG---C---GACGAAGAG---CTCCTCAAGACAGTAAGACTCATCAA
GTTCCTCTACCAAAGCAACC---CACCTCC---CAGCCAG---GAGGGGA---CCCGACAGGCCCGAAGAAATC------
------GGAGAAGAA---G---GT---GGAG---AGAGAGAC---------AGAGACACATCCGG---T---CGA---TT
AGTGAATGGATTCTTAGCAATCATCTGGGACGACCTGCGGAGCCTGTGCCTCTTCAGCTACCACCGCTTGAGAGACTTAC
TCTTGATTGTAACGAGGATTGTGGAACTTCTGGGACGCAGG---------------------GGGTGGGAAATCCTCA--
-AATATTGGTGGAATCTCCTACAATATTGGAGTCAGGAACTA---AAGAATAG
>AB731669/B/JP/2011/11JP_NMC851C_clone_13
ATGGC---AGGAAGAAGCG------GGGAC---AG---C---GACGAAGAC---CTCCTAAGGACGGTCAGACTCATCAG
GCTTCTCCACCAAAGCAACC---CACCTCC---CAACCCA---GAGGGGA---CCAGACAGGCACGAAGGAACC------
------GGAGAAGAA---G---GT---GGAG---AGAGAGAC---------AGAGACACATCCGG---G---CGA---TT
AGTGACTGGCTTCTTAGCACTCATCTGGGACGACCTGCGGAGCCTGTTCCTCTTCAGCTACCACCGCTTGAGAGACTTAC
TCTTGATTGTAGCGAGGATTGTGGAACTTCTGGGACGCAGG---------------------GGGTGGGAAATCCTCA--
-AAACTTGGTGGAATCTTCTGCAGTATTGGAGTCAGGAACTA---AAGAATAG
>AB731670/B/JP/2011/11JP_NMC851C_clone_48
ATGGC---AGGAAGAAGCG------GGGAC---AG---C---GACGAAGAC---CTCCTAAGGACGGTCAGACTCATCAG
GCTTCTCCACCAAAGCAACC---CACCTCC---CAACCCA---GAGGGGA---CCAGACAGGCACGAAGGAACC------
------GGAGAAGAA---G---GT---GGAG---AGAGAGAC---------AGAGACACATCCGG---G---CGA---TT
AGTGACTGGCTTCTTAGCACTCATCTGGGACGACCTGCGGAGCCTGTTCCTCTTCAGCTACCACCGCTTGAGAGACTTAC
TCTTGATTGTAGCGAGGATTGTGGAACTTCTGGGACGCAGG---------------------GGGTGGGAAATCCTCA--
-AAACTTGGTGGAATCTTCTGCAGTATTGGAGTCAGGAACTA---AAGAATAG
>AF003887/B/FR/1985/NL43xWC001
ATGGC---AGGAAGAAGCG------GAGAC---AG---C---GACGAAGAG---CTCCTCAAGACAGTCAGACTCATCAA
GTTTCTCTATCAAAGCAACC---CGCCTCC---CAACCCC---GAGGGGA---CCCGACAGGCCCGAAGGAATC------
------GCAGAAGAA---G---GT---GGAG---AGCGAGAC---------AGAGACAGATCCGA---G---CGC---TT
AGTGGATGGATTCTTAGCAATTATCTGGGTCGACCTGCGGAGCCTGTGCCTCTTCAGCTACCACCGATTGAGAGACTTAC
TCTTGATTGTAGCGAGGATTGTGGAACTTCTGGGACGCAGG---------------------GGGTGGGAAGTCCTCA--
-AATATTGGTGGAATCTCCTGCAGTATTGGAGTCAGGAACTA---AAGAATAG
>AF003888/B/FR/1985/NL43WC001
ATGGC---AGGAAGAAGCG------GAGAC---AG---C---GACGAAGAG---CTCCTCAAGACAGTCAGACTCATCAA
GTTTCTCTATCAAAGCAACC---CGCCTCC---CAACCCC---GAGGGGA---CCCGACAGGCCCGAAGGAATC------
------GCAGAAGAA---G---GT---GGAG---AGCGAGAC---------AGAGACAGATCCGA---G---CGC---TT
AGTGGATGGATTCTTAGCAATTATCTGGGTCGACCTGCGGAGCCTGTGCCTCTTCAGCTACCACCGATTGAGAGACTTAC
TCTTGATTGTAGCGAGGATTGTGGAACTTCTGGGACGCAGG---------------------GGGTGGGAAGTCCTCA--
-AATATTGGTGGAATCTCCTGCAGTATTGGAGTCAGGAACTA---AAGAATAG
>AF004394/B/US/1986/AD87_ADA
ATGGC---AGGAAGAAGCG------GAGAC---AG---C---GACGAAGAA---CTCCTCAAGACAGTCAGACTCATCAA
CTTTCTCTATCAAAGCAACC---CACCTCC---CAGCCCC---GAGGGGA---CCCGACAGGCCCGAAGGAATC------
------GAAGAAGAA---G---GT---GGAG---ACAGAGAC---------AGAGACAGATCCGT---G---CGA---TT
AGTGGATGGATTCTTAGCACTTTTCTGGGACGACCTGCGGAGCCTGTGCCTCTTCAGCTACCACCGCTTGAGAGACTTAC
TCTTGATTGTAGCGAGGATTGTGGAACTTCTGGGACGCAGG---------------------GGGTGGGAAGCCCTCA--
-AGTATTGGTGGAATCTCCTGCAGTATTGGAGTCAGGAACTA---AGGAATAG
>AF033819/B/FR/1983/HXB2_copy_LAI
ATGGC---AGGAAGAAGCG------GAGAC---AG---C---GACGAAGAG---CTCATCAGAACAGTCAGACTCATCAA
GCTTCTCTATCAAAGCAACC---CACCTCC---CAACCCC---GAGGGGA---CCCGACAGGCCCGAAGGAATA------
------GAAGAAGAA---G---GT---GGAG---AGAGAGAC---------AGAGACAGATCCAT---T---CGA---TT
AGTGAACGGATCCTTGGCACTTATCTGGGACGATCTGCGGAGCCTGTGCCTCTTCAGCTACCACCGCTTGAGAGACTTAC
TCTTGATTGTAACGAGGATTGTGGAACTTCTGGGACGCAGG---------------------GGGTGGGAAGCCCTCA--
-AATATTGGTGGAATCTCCTACAGTATTGGAGTCAGGAACTA---AAGAATAG
>AF042100/B/AU/1986/MBC200
ATGGC---AGGAAGAAGCG------GAGAC---AG---C---GACGAAGAG---CTCCTCAAGACAGTGAGACTCATCAA
GTTTCTCTATCAAAGCAACC---CACCTCC---CAGCACC---GAGGGGA---CCCGACAGGCCCGAAGGAACC------
------GAAGAAGAA---G---GT---GGAG---AGAGAGAC---------AGAGACAGATCCGG---T---CGA---TT
AGTGACCGGATTCTTAGCACTTATCTGGGTCGACCTGCGGAGCCTGTGCCTCTTCAGCTACCACCGCTTGAGAGACTTAC
TCTCGATTGTAACGAGGATTGTGGAACTTCTGGGACACAGG---------------------GGTTGGGAAGTCCTCA--
-AATATTGGTGGAATCTCCTACAGTATTGGAGTCAGGAGCTA---AAGAATAG
>AF042101/B/AU/1987/MBC925
ATGGC---AGGAAGAAGCG------GAGAC---AG---C---GACGAAGAG---CTCCTCAAAACAGTCAGACTCATCAA
GTTTCTCTATCAAAGCAACC---CGCTTCC---CAGCCCC---GAGGGGA---CCCGGCAGGCCCGAAGGAATC------
------GAAGAAGAA---G---GT---GGAG---AGAGAGAC---------AGAGACAGATCCGA---G---AGA---TT
AGTGGACGGATTCTTAGCACTTTTCTGGGTGGACCTACGGAGCCTGTGCCTCTTCAGCTACCACCGCTTGAGAGACTTAC
TCTTGATTGTAACAAGGATTGTGGAACTTCTGGGACGCAGG---------------------GGGTGGGAAGCCCTCA--
-AGTATTGGTGGAATCTCCTACAGTATTGGAGTCAGGAACTA---AAGAATAG
>AF042102/B/AU/1993/MBC18_MBCC18
ATGGC---AGGAAGAAGCG------GAGAC---AG---C---GACGAAGAG---CTCCTCAAGACAGTCAGACTCATCAA
ATCTATCTACCAAAGCAACC---CACCTCC---CAACCCC---GAGGGGA---CCCGACAGGCCAGAAGGAATC------
------GAAGAAGAA---G---GT---GGAG---AGAGAGGC---------AGAGGCAGCTCCAC---T---CGA---TT
AGTGCACGGATTCTTAGCACTTTTCTGGGACGACCTGAGGAGTCTGTGCCTCTTCAGCTACCACCGCTTGAGAGACTTAC
TCTTGATTGTAACGAGGATTGTGGAACTTCTGGGACGCGGG---------------------GGATGGGAAGCCCTCA--
-AATATTGGTGGAATCTCCTCCAGTATTGGAGACAGGAACTA---CAGAAGAG
>AF042103/B/AU/1995/MBCC54
ATGGC---AGGAAGAAGCG------GAAAC---AG---C---GACGAAGAC---CTCCTCCAGACAGTCAGACTCATCAA
GCTTCTCTATCAAAGCAACC---CACCTCC---CAGCCCC---GAGGGGA---CCCGACAGGCCCGAAGGAATC------
------GAAGAAGAA---G---GT---GGAG---AGAGAGAC---------AGAGGCAGATCCAC---T---CGA---TT
AGTGCACGGATTCTTAGCACTTTTCTGGGACGACCTGAGGAGCCTGTGCCTCTTCAGCTACCACCACTTGAGAGACTTAC
TCTTGATTGTAACGAGGATTGTGGAACTTCTGGGACGCAGG---------------------GGATGGGAAGCCCTCA--
-AATATTGGTGGAATCTCCTACAGTATTGGGGTCAGGAACTA---CAGAAGAG
>AF042105/B/AU/1996/MBCD36
ATGGC---AGTAAGAAGCG------GAGAC---AG---C---GAAGAAGAC---CTCCTCAAGACAATCAGACTCATCAA
GTTTCTCTATCAAAGCAACC---CTCCTCC---CAACCCC---GAGGGGA---CCCGACAGGCCCGAAGGAATC------
------GAAGAAGAA---G---GT---GGAG---AGAGAGAC---------AGAGACAGATCCAC---T---CGA---TT
AGTACACGGATTCTTAGCACTTTTTTGGGACGACCTGAGAAGCCTGTGCCTCTTCCTCTACCACCACTTGAGAGACTTAC
TCTTGATTGTAACGAGGATTGTGGAACTCCTGGGACGCAGG---------------------GGATGGGAAGCCCTCA--
-AATATTGGTGGAACCTCCTAAAGTATTGGAGCCAGGAACTG---CAGAAGAG
>AF042106/B/AU/1993/MBCC18R01_C18R01
ATGGC---AGGAAGAAGCG------GAGAC---AG---C---GACGAAGAG---CTCCTCAAGACAGTCAGACTCATCAA
GCTTATCTATCAAAGCAACC---CACCTCC---CAACCCC---GAGGGGA---CCCGACAGGCCAGAAGGAATC------
------GAAGAAGAA---G---GT---GGAG---AGAGAGAC---------AGAGGCAGCTCCAC---T---CGA---TT
AGTGCACGGATTCTTAGCACTTTTCTGGGACGACCTGAGGAGTCTGTGCCTCTTCAGCTACCACCACTTGAGAGACTTAC
TCTTGATTGTAACGAGGATTGTGGAACTTCTGGGACGCAGG---------------------GGATGGGAAGCCCTCA--
-AATACTGGTGGAATCTCCTGCAGTATTGGAGGCAGGAACTA---CAGAAGAG
>AF049494/B/US/-/499JC16
ATGGC---AGGAAGAAGCG------GAGAC---AG---C---GACGAAGAC---CTCGTCAGGGCAGCCAGGCTCATCAA
GCTTCTCTATCAGAGCAACC---CACTTCC---CAGCTCC---GAGGGGA---CCCGACAGGCCAGACGGAATC------
------GAAGGAGAA---G---GT---GGAG---AGAGAGAC---------AGAGACAGATCCGT---G---CGA---TT
AGTGGATGGATTCTTAGCACTTCTCTGGGAAGACCTGCGCAACCTGTGCCTCTTCAGCTACCACCGCTTGAGAGACTTAC
TCTTGATTGTAACGAGGATTGTGGAACTTCTCGGACGCAGG---------------------GGGTGGGAAGCCCTCA--
-AATATTTGTGGAGTCTCCTACAGTATTGGAGTCAGGAGCTA---AAGAATAG
>AF049495/B/US/-/NC7
ATGGC---AGGAAGAAGCG------GAGAC---AG---C---GACGAAGAG---CTCCTCAGGGCAGCCAGGCTCATCAA
GCTTCTCTATCAGAGCAACC---CACTTCC---CAGCTCC---GAGGGGA---CCCGACAGGCCAGACGGAATC------
------GAAGGAGAA---G---GT---GGAG---AGAGAGAC---------AGAGACAGATCCGT---G---CGA---TT
AGTGGATGGATTCTTAGCACTTCTCTGGGAAGACCTGCGCAACCTGTGCCTCTTCAGCTACCACCGCTTGAGAGACTTAC
TCTTGATTGTAACGAGGATTGTGGAACTTCTGGGACGCAGG---------------------GGGTGGGAAGCCCTCA--
-AATATTGGTGGAGTCTCCTACAGTATTGGAGTCAGGAGCTA---AAGAATAG
>AF069140/B/US/1991/DH12_3
ATGGC---AGGAAGAAGCG------GAGAA---AG---C---GACGAAGAT---CTCCTCAACACAGTCAGACTGATCAA
GCTTCTCTATCAAAGCAACC---CGCTTCC---CAGCCTC---GAGGGGA---CCCGACAGGCCCGAAGGAATC------
------GAAGAAGAA---G---GT---GGAG---ACAGAGAC---------AGAGACAGATCCAG---T---CCA---TT
AGTGGATGGATTCTTAGCAATCATCTGGGTCGACCTGCGGACGCTGTTCCTCTTCAGCTACCACCGCTTGAGAGACTTAC
TCTTGATTGTAACGAGGATTGTGGAACTTCTGGGACGCAGG---------------------GGGTGGGAACTCCTCA--
-AATACTTGTGGAATCTCCTGCAGTATTGGAGTCAGGAACTA---AAGAATAG
>AF070521/B/FR/1985/NL43E9_LAI_IIIB_NY5
ATGGC---AGGAAGAAGCG------GAGAC---AG---C---GACGAAGAG---CTCATCAGAACAGTCAGACTCATCAA
GCTTCTCTATCAAAGCAACC---CACCTCC---CAATCCC---GAGGGGA---CCCGACAGGCCCGAAGGAATA------
------GAAGAAGAA---G---GT---GGAG---AGAGAGAC---------AGAGGCAGATCCAT---T---CGA---TT
AGTGAACGGATCCTTAGCACTTATCTGGGACGATCTGCGGAGCCTGTGCCTCTTCAGCTACCACCGCTTGAGAGACTTAC
TCTTGATTGTAACGAGGATTGTGGAACTTCTGGGACGCAGG---------------------GGGTGGGAAGCCCTCA--
-AATATTGGTGGAACCTCCTACAATATTGGAGTCAGGAACTA---AAGAATAG
>AF086817/B/TW/1994/TWCYS_LM49
ATGGC---AGGAAGAAGCG------GAGAC---AG---C---GACGAAGAA---CTCCTCAGAACAGTCAGACTCATCAA
GCTGATCTATCAAAGCAACC---CACCTCC---CAACCCC---GAGGGGA---CCAGACAGGCCAGAAGGAATC------
------GACGAAGAA---G---GT---GGAG---AGAGAGAC---------AGAGACAGATCCGA---A---CGA---TC
AGTGGATGGATTCTTAGCAATTATCTGGGTCGACCTGCGGAGCCTGTGCCTCTTCAGCTACCACCGCTTGAGAGACTTAC
TCTTGATTGTGACGAGGATTGTGGAACTTCTGGGACGCAGG---------------------GGGTGGGAAGCCCTCA--
-AATATTTGTGGAATCTCCTACAGTATTGGATTCAGGAACTA---AAGAATAG
>AF146728/B/AU/-/VH_VHPCR
ATGGC---AGGAAGAAGCG------GAGAC---AG---C---GACGACGAG---CTCCTGAAGACAGTCAGACTCATCAA
GTTTCTCTATCAAAGCAATC---CGCCCCC---CAGCCCC---GAGGGGA---CCCGACAGGCCCGAAGGAATC------
------GAAGAAGAA---G---GT---GGAG---AGCAAGAC---------AGAGACAAATCCGT---C---AGA---TT
AGTGGATGGATTCTTAGCACTTATCTGGGACGACCTGCGGAGCCTGTGCCTCTTCAGCTACCACCGCTTGAGAGACTTAC
TCTTGATTGCAGCAAGGATTGTGGAACTTCTGGGACGCAGG---------------------GGGTGGGAGGCCCTCA--
-AGTATTGGTGGAATCTCCTGCAGTATTGGAGTCAGGAGCTG---CAGAATAG
>AF224507/B/KR/1997/WK
ATGGC---AGGAAGAAGCG------GAGAC---AG---C---GACGAAGAG---CTCCTCAGGACAATAAGAATCATCAA
GTTTCTCTATCAAAGCAACC---CACTTCC---CGAGCCC---GAGGGGA---CCCGACAGGCCAGGAGGAATC------
------GAAGGAGAA---G---GT---GGAG---AAGGAGAC---------AGTGGTGGATCCAG---T---CAC---TT
AGTGGATGGATTCTTAACACTCATCTGGGTCGACCTGCGGAGCCTGTGCCTCTTCAGCTACCACCTCTTGAGAGACTTAC
TCTTGATTGTAACGAGGAGTGTGGAACTTCTGGGACTCAGG---------------------GGGTGGGAAATCCTCA--
-AATACTTGTGGAATCTCCTGCAGTATTGGAGTCAGGAACTA---AAGAATAG
>AF256204/B/ES/1989/S61I1
ATGGC---AGGAAGAAGCG------GAGAC---AG---C---GACGAAGAG---CTCCTCAAGACAGTCAGACTCATCAA
GTTTCTCTATCAAAGCAACC---CGCCTCC---CAGCCAG---GAGGGGA---CCCGACAGGCCCGAAGGAATC------
------GAAGAAGAA---G---GT---GGAG---AGAGAGAC---------AGAGACAGATCCGG---T---CAA---TT
AGTGGATGGATTCTTAGCAATTATCTGGGTCGACCTGCGGAGCCTGTGCCTCTTCAGCTACCACCGCTTGAGAGACTTAC
TCTTGATTGTAACGAGGATTGTGGAACTTCTGGGACGCAGG---------------------GGGTGGGAAGCCCTCA--
-AATATTGGTGGAATCTCCTACAATATTGGATTCAGGAACTA---AAGAACAG
>AF256206/B/ES/1989/S61G1
ATGGC---AGGAAGAAGCG------GAGAC---AG---C---GACGAAGAG---CTCCTCAAGACAGTCAGACTCATCAA
GTTTCTCTATCAAAGCAACC---CGCCTCC---CAGCCAG---GAGGGGA---CCCGACAGGCCCGAAGGAATC------
------GAAGAAGAA---G---GT---GGAG---AGAGAGAC---------AGAGACAGATCCGG---T---CAA---TT
AGTGGATGGATTCTTAGCAATTATCTGGGTCGACCTGCGGAGCCTGTGCCTCTTCAGCTACCACCGCTTGAGAGACTTAC
TCTTGATTGTAACGAGGATTGTGGAACTTCTGGGACGCAGA---------------------GGGTGGGAAGCCCTCA--
-AATATTGGTGGAATCTCCTACAGTATTGGATTCAGGAACTA---AAGAATAG
>AF256207/B/ES/1989/S61G7
ATGGC---AGGAAGAAGCG------GAGAC---AG---C---GACGAAGAG---CTCCTCAAGACAGTCAGACTCATCAA
GTTTCTCTATCAAAGCAACC---CGCCTCC---CAGCCAG---GAGGGGA---CCCGACAGGCCCGAAGGAATC------
------GAAGAAGAA---G---GT---GGAG---AGAGAGAC---------AGAGACAGATCCGG---T---CAA---TT
AGTGGATGGATTCTTAGCAATTATCTGGGTCGACCTGCGGAGCCTGTGCCTCTTCAGCTACCACCGCTTGAGAGACTTAC
TCTTGATTGTAACGAGGATTGTGGAACTTCTGGGACGCAGA---------------------GGGTGGGAAGCCCTCA--
-AATATTGGTGGAATCTCCTACAGTATTGGATTCAGGAACTA---AAGAATAG
>AF256208/B/ES/1989/S61I15
ATGGC---AGGAAGAAGCG------GAGAC---AG---C---GACGAAGAG---CTCCTCAAGACAGTCAGACTCATCAA
GTTTCTCTATCAAAGCAACC---CGCCTCC---CAGCCAG---GAGGGGA---CCCGACAGGCCCGAAGGAATC------
------GAAGAAGAA---G---GT---GGAG---AGAGAGAC---------AGAGACAGATCCGG---T---CAA---TT
AGTGGATGGATTCTTAGCAATTATCTGGGTCGACCTGCGGAGCCTGTGCCTCTTCAGCTACCACCGCTTGAGAGACTTAC
TCTTGATTGTAACGAGGATTGTGGAACTTCTGGGACGCAGG---------------------GGGTGGGAAGCCCTCA--
-AATATTGGTGGAATCTCCTACAATATTGGATTCAGGAACTA---AAGAACAG
>AF286365/B/US/1988/WR27
ATGGC---AGGAAGAAGCG------GAGAC---AG---C---GACGAAGAG---CTCCTCAAGAAGGTCAGACTCATCAG
GTTCCTCTATCAAAGCAACC---CTCCTCC---CAGTTCC---GAGGGGA---CCCGACAGGCCCGAAGGAATC------
------GAAGAAGAA---G---GT---GGAG---AGAGAGAC---------AGAGACAGATCAAC---T---CGC---TT
AGTGCATGGATTCTTAGCACTCATCTGGGACGACCTGCGGAGCCTGTGCCTCTTCAGCTACCACCGCTTGAGAGACTTAC
TCTTGATTGTAGCGAGGATTGTGGAACTTCTGGGACGCAGG---------------------GGGTGGGAGATCCTCA--
-AATATTGGGGGAATCTCCTACAGTATTGGGGTCAGGAGCTA---AGGAATAG
>AF538302/B/AU/1999/1181
ATGGC---AGGAAGAAGCG------GAGGC---AG---C---GACGAAGAC---CTCCTGAAGACAGTCAGACTCATCAA
GCAGCTCTATCAAAGCAACC---CGCCTCC---CAGCCCC---GAGGGGA---CCCGACAGGCCCGAAGGAATC------
------GAAGAAGAA---G---GT---GGAG---AGAGAGAC---------AGAGACAGATCCGA---A---CGA---TT
AGTGGATGGATTCTTAGCACTTATCTGGGACGACCTGCGGAGCCTGTGCCTCTTCAGCTACCACCGCTTGAGAGACTTAC
TCTTGATTGTGACGAGGATTGTGGAACTTCTGGGACGCAGG---------------------GGGTGGGAAGCCCTCA--
-AATATTGGTGGAATCTCCTACAGTATTGGAATCAGGAAATA---AAGAATAG
>AF538303/B/AU/1999/1182
ATGGC---AGGAAGAAGCG------GAGAC---AG---C---GACGAAGAG---CTCATCAGGACAGTCAGACTCATCAG
GCTTCTCTATCAAAGCAACC---CGCCTCC---CAGCCCC---GAGGGGA---CCCGACAGGCCCGAAGGAATA------
------GAAGAAGAA---G---GT---GGAG---AGAGAGAC---------AGAGACAGATCCGG---A---CGT---TT
AGTGGATGGATTCTTAGCACTTATCTGGGCCGATCTGCGGAGCCTGTGCCTCTTCAGCTACCACCGCTTGAGAGACTTAC
TCTTGATTGTAGCGAGGATTGTGGAACTTCTGGGACGCAGG---------------------GGGCGGGAAGCCCTCA--
-AATATTGGTGGAATCTCCTACAGTATTGGAGTCAGGAACTA---AAGAATAG
>AF538304/B/AU/1995/C24
ATGGC---AGGAAGAAGCG------GAGAC---AG---C---GACGAAGAG---CTCCTCAAGACGGTCAGACTAATCAA
GTTTCTTTATCAAAGCAACC---CGCCTCC---CAGCCCA---GAGGGGA---CCCGACAGGCCCGAAGGAATC------
------GAAGAAGAA---G---GT---GGAG---AGAGAGAC---------AGAGACAGATCCGA---G---TGC---TT
AGTGAACGGATCCTTAGCACTTGTCTGGGACGATCTCCGGAGCCTGCGCCTTTTCAGCTACCACCGCTTGAGAGACTTAC
TCTTGATTGTAACGAGGATTGTGGAACTTCTGGGACGCAGG---------------------GGGTGGGAAGCCCTCA--
-AATACTGGTGGAATCTCCTACAGTATTGGAGCCAGGAACTA---AAGAATAG
>AF538305/B/AU/1995/C42
ATGGC---AGGAAGAAGCG------GAGAC---AG---C---GACGAAGAC---CTCCTAAAGACTGTCAGACTCATCAA
GCTCCTTTATCAAAGCAACC---CGCCTCC---CAACCCA---GAGGGGA---CCCGACAGGCCCGAAGGAATC------
------GAACAAGAA---G---GT---GGAG---AGAGAGAC---------AGAGACAGATCCGC---C---AGA---TT
AGTGGATGGATTATTAGCACTTATCTGGATCGATCTTCGGAGCCTGTGCCTTTTCCTCTACCACCGCTTGAGAGACTTAC
TCTTGATTGTAACGAGGATTGTGGAACTTCTGGGACGCAGG---------------------GGGCGGGAAGCCCTCA--
-AGTATTGGTGGAATCTCCTGCAGTATTGGGGTCAGGAACTA---AAGAATAG
>AF538306/B/AU/1995/C76
ATGGC---AGGAAGAAGCG------GAGAC---AG---C---GACGAAGAG---CTCCTCAAGACTGTCAGACTCATCAA
GTCCATTTATCAAAGCAACC---CACCTCC---CAGCACC---GAGGGGA---CCCGACAGGCCCGAAGGAACC------
------GAAGAAGAC---G---GT---GGAG---AGAGAGAC---------AGAGACAGATCCGG---C---TAC---TT
AGTGAACGGATTCTTAGCAATTTTCTGGGCCGATCTCCGGAGCCTGTGCCTTTTCAGCTACCGCCTCTTGAGAGACTTAC
TCTTGATTGTAACGAGGATTGTGGAACGTCTGGGGCGCAGG---------------------GGGCGGGAAGCACTCA--
-AATATTGGTGGAATCTCCTACAGTATTGGAGTCAGGAACTA---AAGAATAG
>AF538307/B/AU/1995/C92
ATGGC---AGGAAGAAGCG------GAGAC---AG---C---GACGCAGAG---CTCCTCGCGACGGTCAGACTCATCAA
GCTCCTTTATCAAAGCAACC---CGCCTCC---CAACCTC---GAGGGGA---CCCGACAGGCCCGAACGAATC------
------GAAGAAGAA---G---GT---GGAG---AGAGAGAC---------AGAGACAGATCCGA---G---TAC---TT
AGCGAACGGATCCTTAGCAATTGTCTGGGACGACCTCCGGAGCCTGTGCCTTTTCAGCTACCACCGCTTGAGAGACTTAC
TCTTGATTGTAGCGAGGATTGTGGAACTTCTGGGACGCAGG---------------------GGGCGGGAAGCCCTCA--
-AATACTGGTGGAATCTCCTGCAGTATTGGAGTCAGGAACTA---AAGAATAG
>AJ271445/B/GB/1986/GB8_46R
ATGGC---AGGAAGAAGCG------GAGAC---AG---C---GACGAAGAC---TTCCTGAAGACAGTCAGATTCATCAA
GTTTCTCTACCAAAGCAACC---CACCTCC---CAACCCC---AAGGGGA---CCCGACAGGCCCGAAGGAATC------
------GAAGAAGAA---G---GT---GGAG---AGCAAGAC---------AGAGACAGATCCAT---C---AGA---TT
GGTGAATGGATTCTTAGCGCTTTTCTGGGACGACCTGCGGAGCCTGTGCCTCTTCAGCTACCACCGATTGAGAGACTTAC
TCTTGATTGTGACGAGGATTGTGGGACTTCTGGGACGCAGG---------------------GGGTGGGAAGCCCTCA--
-AGTATTGGTGGAATCTCCTGCAGTATTGGATCCAGGAACTA---AAGAATAG
>AX032749/B/FR/1985/pNL43_patent
ATGGC---AGGAAGAAGCG------GAGAC---AG---C---GACGAAGAG---CTCATCAGAACAGTCAGACTCATCAA
GCTTCTCTATCAAAGCAACC---CACCTCC---CAATCCC---GAGGGGA---CCCGACAGGCCCGAAGGAATA------
------GAAGAAGAA---G---GT---GGAG---AGAGAGAC---------AGAGACAGATCCAT---T---CGA---TT
AGTGAACGGATCCTTAGCACTTATCTGGGACGATCTGCGGAGCCTGTGCCTCTTCAGCTACCACCGCTTGAGAGACTTAC
TCTTGATTGTAACGAGGATTGTGGAACTTCTGGGACGCAGG---------------------GGGTGGGAAGCCCTCA--
-AATATTGGTGGAATCTCCTACAGTATTGGAGTCAGGAACTA---AAGAATAG
>AX078307/B/FR/1983/LAI-patent
ATGGC---AGGAAGAAGCG------GAGAC---AG---C---GACGAAGAC---CTCCTCAAGGCAGTCAGACTCATCAA
GTTTCTCTATCAAAGCAACC---CACCTCC---CAATCCC---GAGGGGA---CCCGACAGGCCCGAAGGAATA------
------GAAGAAGAA---G---GT---GGAG---AGAGAGAC---------AGAGACAGATCCAT---T---CGA---TT
AGTGAACGGATCCTTAGCACTTATCTGGGACGATCTGCGGAGCCTGTGCCTCTTCAGCTACCACCGCTTGAGAGACTTAC
TCTTGATTGTAACGAGGATTGTGGAACTTCTGGGACGCAGG---------------------GGGTGGGAAGCCCTCA--
-AATATTGGTGGAATCTCCTACAGTATTGGAGTCAGGAGCTA---AAGAATAG
>AY037268/B/AR/1998/ARCH054
ATGGC---AGGAAGAAGCG------GAGAC---AG---C---GACGAAGAC---CTCCTCAAGACGGTCAGGCTCATCAA
GTTTCTCTATCAAAGCAACC---CTCCTCC---CAGCCCA---GAGGGGA---CCCGACAGGCCCGGAGGAATC------
------GAAGAAGAA---G---GT---GGAG---AGAGCGGC---------AGAGGCAGATCAGA---A---GAA---TT
AGTGGGTGGATTCTTAGCACTTTTCTGGGTCGACCTGCGGAGCCTGTGCCTCTTCATCTACCACCGCTTGAGAGACTTAC
TCTTGATTGTAACGAGGATTGTGGAACTTCTGGGACGCAGG---------------------GGGTGGGAAATCCTCA--
-AGTATTGGTGGAATCTCCTGCAGTATTGGAGTCAGGAACTA---AAGAGTAG
>AY037269/B/AR/2000/ARMS008
ATGGC---AGGAAGAAGCG------GAGAC---AA---C---GAAGAAGAG---CTCCTCAAGACAGTGAGAATCATCAA
GTTTCTCTATCAAAGCAACC---CGCTTCC---CAACCTC---GAGGGGA---CCCGACAGGCCCGAAGGAATC------
------GAAGAAGAA---G---GT---GGAG---AGCGAGAC---------AGAGACAGATCCGG---T---CGA---TT
AGTGACTGGATTATTCGCACTCATCTGGGACGACCTACGGAGCCTGTGCCTCTTCAGCTACCACCACTTGAGAGACTTAA
TCTTGATTGCAGCGAGGATTGTGGAACTTCTGGGACGCAGG---------------------GGGTGGGAAACCCTCA--
-AATATCTGTGGAGTCTCCTGCAGTATTGGAGTCAGGAACTA---AAGAATAG
>AY037270/B/BO/1999/BOL0122
ATGGC---AGGAAGAAGCG------GAGAC---AG---C---GACGAAGAT---CTCCTCCAGACAGTCAGACTCATCAA
GTTCCTCTACCAAAGCAACC---CGCCTCC---CAACCCC---GAGGGGA---CCCGACAGGCCAGAAGGAATC------
------GAAGAAGAA---G---GT---GGAG---AGAGAGAC---------AGAGACACATCCAG---G---CCG---TT
AGTGCATGGATTATTAGCACTCATCTGGGACGATCTACGGAGCCTGTGCCTCTTCAGCTACCACCGCTTGAGAGACTTAC
TCTTGATTGTAACGAGGATTGTGGAACTTCTGGGACGCAGG---------------------GGGTGGGAGATCCTCA--
-AATACTGGTGGAATCTCCTACAGTATTGGGGTCAGGAACTA---AAGAATAG
>AY037282/B/AR/1999/ARMA132
ATGGC---AGGAAGAAGCG------GAGAC---AG---C---GACGAAGAC---CTCCTCAAGACAGTAAGAATCATCAA
GTTTCTCTATCAAAGCAACC---CGCCTCC---CAGCTCA---GAGGGGA---CCCGACAGGCCCGAAGGAATC------
------GAAGAAGAA---G---GT---GGAG---AGAGAGAC---------AGAGACATATCCAG---A---CGA---TT
AGTAACTGGATTCTCAGCGCTCATCTGGGACGACCTGCGGAGCCTGTTCCTCTTCAGCTACCACCGCTTGAGAGACTTAC
TCTTGATTGCAGCGAGGATTGTGGAACTTCTGGGACGCAGG---------------------GGGTGGGAAATCCTCA--
-AATATTGGTGGAATCTCCTGCAGTATTGGAGTCTGGAACTA---AAGAATAG
>AY173951/B/TH/1990/BK132
ATGGC---AGGAAGAAGCG------GAGAC---AG---C---GACGAAGAG---CTCCTCAGGACCGTCAGACTCATCAA
GCTTCTCTATCAAAGCAACC---CACCTCC---CAGCCCC---GAGGGGA---CCCGACAGGCCCGGAGGAATC------
------GAAGAAGAA---G---GT---GGAG---AGAGAGAC---------AGAGACACATCCGG---A---CGC---TT
AGTGGATGGATTCTTAGCAATTTTCTGGGTCGATCTGCGGAACCTGTGCCTCTTCAGCTACCACCGCTTGAGAGACTTAC
TCTTGATTGTAACGAGGATTGTGGAACTTCTGGGACGCAGG---------------------GGGTGGGAAGCCCTCA--
-AATATTGGTGGAATCTCCTACAGTATTGGAGTCAGGAACTA---AAGAATAG
>AY173952/B/US/1990/US1
ATGGC---AGGAAGAAGCG------GAGAC---AG---C---GACGAAGAC---CTCCTCAAGACAGTCAGACTCATCAA
GCTTCTCTATCAGAGCAACC---CTCCTCC---CAGTCCC---GAGGGGA---CCCGACAGGCCCGAAGGAACA------
------GAAGAAGAA---G---GT---GGAG---AGAGAGAC---------AGAGACAGATCCAT---A---CGT---TT
AGTGGATGGATTCTTAGCACTTATCTGGGACGATCTGCGGAGCCTGTGCCTCTTCAGCTACCACCGCTTGAGAGACTTAC
TCTTGATTGTAACGAGGACTGTGGAACTTCTGGGACGCAGG---------------------GGGTGGGAAGCCCTCA--
-AATATTGGTGGAATCTCCTACAGTATTGGAGTCAGGAACTA---AAGAATAG
>AY173953/B/US/1990/US2
ATGGC---AGGAAGAAGCG------GAGAC---AG---C---GACGAAGAG---CTCCTCAAGGCCGTCAGACTTATCAA
GTTTCTCTATCAAAGCAACC---CGCCTCC---CAGCCCC---GAGGGGA---CCCGACAGGCCCGAAGGAATC------
------GAAGAAGAA---G---GT---GGAG---AACAAGAC---------AGAGACAGATCCGG---T---CGA---TT
AGTGGATGGATTATTAGCACTTATTTGGGTCGACCTACGGAGCCTGTGCCTCTTCAGCTACCACCGCTTGAGAGACTTAC
TCTTGATTCTAACGAGGATTGTGGAACTTCTGGGACGCAGG---------------------GGGTGGGAAGCCCTCA--
-AATACTGGTGGAATCTCCTACAGTATTGGAGTCAGGAACTA---AAAACTAG
>AY173954/B/US/1990/US3
ATGGC---AGGAAGAAGCG------GAGAC---AG---C---GACGAAGAA---ATCCTCAAGACAGTCAGATTCATCAA
GTTTCTCTATCAAAGCAACC---CGCCTCC---CAGCCCC---GAGGGGA---CCCGACAGGCCCGCAGGAATC------
------GAAGAAGAA---G---GT---GGAG---AGCAAGAC---------AGAGACAGATCCAG---T---CCA---TT
AGTGCATGGATTCTTAGCACTCATCTGGGACGATCTGCGGAGCCTGTGCCTCTTCAGCTACCACCGCTTGAGAGACTTAC
TCTTGATTGTAGCGAGGATTGTGGAACTTCTGGGACGCAGG---------------------GGGTGGGAAGCCCTCA--
-AATATTGGTGGAATCTCCTGCAGTATTGGAGTCAGGAACTA---AAGAATAG
>AY173955/B/US/1990/US4
ATGGC---AGGAAGAAGAG------GAGAC---AG---C---GACGAAGAA---CTCCTCCAGGCAGTCAGGCTCATCAA
GTTTCTCTATCAAAACAACC---CACCTCC---CAGCTCA---GAGGGGA---CCCGACAGGCCCGAAGGAATC------
------GAAGAAGAA---G---GT---GGAG---AGAAAGAC---------AGAGACAGATCCAG---T---CGA---TT
AGTGCATGGATTATTGGCACTCATCTGGGACGATCTGCGGAGCCTGTGCCTCTTCAGCTACCACCGCTTGAGAGACTTAC
TCTTGATTGTAGCGAGGATTGTGGAACTTCTGGGACGCAGG---------------------GGGTGGGAAACCCTCA--
-AATATTGGGGGAATCTCCTGCAGTATTGGAGTCAGGAGCTA---AAGAATAG
>AY173956/B/BR/1989/BZ167
ATGGC---AGGAAGAAGCG------GAGAC---AG---C---GACGAAGAA---CTCCTCAAGACAGTCAGACTCATCAA
GTTTCTCTATCAAAGCAACC---CACCTCC---CAACCCC---GAGGGGA---CCCGACAGGCCCGGAGGAATC------
------GAAGAAGAA---G---GT---GGAG---AGAGAGAC---------AGAGACAGATCCGT---G---CGA---TT
AGTGGATGGATTCTTAGCACTCATCTGGGACGATCTGCGGAACCTGTGCCTCTTCAGTTACCACCGCTTGAGAGACTTAC
TCTTGATTCTAGCGAGGATTGTGGAACTTCTGGGACGCAGG---------------------GGGTGGGAAATCCTCA--
-AATATTGGTGGAATCTCCTGCAGTATTGGAGTCAGGAACTA---AAGAATAG
>AY180905/B/CN/2001/CNHN24
ATGGC---AGGAAGAAGAG------AAGAC---AG---C---GACGAAGAG---CTCCTCAAGACAGTCAGACTCATCAA
GCGTCTCTATCAAAGCAACC---CGCTTCC---CAGCCCA---GAGGGGA---CCCGGAAGGCCCGAAGGAATC------
------GAAGAAGAA---G---GT---GGAG---AGCAAGAC---------AGAGACAGATCCGA---G---AGA---TT
AGTGAACGGATTATTGACACTTATCTGGGAGGATCTGCGGAGCCTGTGCCTCTTCAGCTACCACCGCTTGAGAGACTTAC
TTTGGATTG------------TGGAACTTCTGGGACGCAGG---------------------GGGTGGGAAATCCTCA--
-AATATTTGTGGAATCTCCTGCAGTATTGGATTCAGGAGCTA---AAGAATAG
>AY308760/B/US/1996/1333_d2
ATGGC---AGGAAGAAGTG------GAGAC---AG---C---GACGAAGAG---CTCCTCACAACGATCAGACTCATCAA
GTTTCTCTATCAAAGCAACC---CGCCTCC---CAGCCCC---CAGGGGA---CCCGACAGGCCCGAAGGAATC------
------GAAGACGAA---G---GT---GGAG---AGAGAGAC---------AGAGACAGATCCAG---T---CCA---TT
AGTGGATGGATTCTTAGCACTCATCTGGGTCGACCTACGGAGCCTGTGCATCTTCAGCTACCACCGCTTGAGAGACTTAC
TCTTGATTGTAACGAGGATTGTGGAACTTCTGGGACGCAGG---------------------GGGTGGGAAATCCTCA--
-AATATTGGTGGAACCTCCTACAATATTGGAGGCAGGAACTA---AAGAATAG
>AY308761/B/US/1996/1299_d22
ATGGC---AGGAAGAAGCG------GAGCC---AG---C---GACGAAGAG---CTCCTAACAACGATCAGACTCATCAA
GTTTCTCTATCAAAGCAACC---CGCCTCC---AAGCCCC---CAGGGGA---CCCGACAGGCCCGAAGGAATC------
------GAAGACGAA---G---GT---GGAG---AGAGAGAC---------AGAGACAGATCCAG---T---CCA---TT
AGTGGATGGATTCTTAGCAATCATCTGGGTCGACCTACGGAGCCTGTGCCTCTTCATCTACCACCGCTTGAGAGACTTAC
TCTTGATTGTGACGAGGAGTGTGGAACTTCTGGGACGCAGG---------------------GGGTGGGAAATCCTCA--
-AATATTGGTGGAACCTCCTACAATATTGGAGGAAGGAACTA---AAGAATAG
>AY308762/B/US/1996/1304_d31
ATGGC---AGGAAGAAGCG------GAGCC---AG---C---GACGAAGAG---CTCCTAACAACGATCAGACTCATCAA
GTTTCTCTATCAAAGCAACC---CGCCTCC---AAGCCCC---CAGGGGA---CCCGACAGGCCCGAAGGAATC------
------GAAGACGAA---G---GT---GGAG---AGAGAGAC---------AGAGACAGATCCAG---T---CCA---TT
AGTGGATGGATTCTTAGCAATCATCTGGGTCGACCTACGGAGCCTGTGCCTCTTCATCTACCACCGCTTGAGAGACTTAC
TCTTGATTGTGACGAGGAGTGTGGAACTTCTGGGACGCAGG---------------------GGGTGGGAAATCCTCA--
-AATATTGGTGGAACCTCCTACAATATTGGAGGAAGGAACTA---AAGAATAG
>AY314044/B/CA/1996/WC10P_1
ATGGC---AGGAAGAAGCG------GAGAC---AG---C---GACGAAGAG---CTCCTCAAGACAGTGAGACTCATCAA
GTCCCTCTATCAGAGCAATC---CACCCCC---CAGCTCC---GAGGGGA---CCCGAAAGGCCCGAAGGAACC------
------GAAGAAGAA---G---GT---GGAG---AGAGAGAC---------AGAGACAGATCCGG---T---CCA---TT
AGTGAACGGATTCTTAGCACTTATCTGGGTCGACCTGAGGAGCCTGTTCCTCTTCATCTACCACCGCTTGAGAGACTTAC
TATTGATTGTGACGAGGATTGTGGAACTTCTGGGACGCCGG---------------------GGGTGGGAAATCCTCA--
-AATATTGGTGGAATCTCCTGCAGTATTGGAGTCAGGAACTA---AAGAATAG
>AY314045/B/CA/1996/WC10P_2
ATGGC---AGGAAGAAGCG------GAGAC---AG---C---GACGAAGAC---CTCCTCAAGACAGTGAGGCTCATCAA
GTCCCTCTATCAGAGCAATC---CACCCCC---CAGCTCC---GAGGGGA---CCCGAAAGGCCCGAAGGAACC------
------GAAGAAGAA---G---GT---GGAG---AGAGAGAC---------AGAGACAGATCCGG---T---CCA---TT
AGTGAACGGATTCTTAGCACTTATCTGGGTCGACCTGAGGAGCCTGTTCCTCTTCATCTACCACCGCTTGAGAGACTTAC
TATTGATTGTGACGAGGATTGTGGAACTTCTGGGACGCCGG---------------------GGGTGGGAAATCCTCA--
-AATATTGGTGGAATCTCCTGCAGTATTGGAGTCAGGAACTA---AAGAATAG
>AY314046/B/CA/1996/WC10P_3
ATGGC---AGGAAGAAGCG------GAGAC---AG---C---GACGAAGAG---CTCCTCAAGACAGTGAGACTCATCAA
GTCCCTCTATCAGAGCAATC---CACCCCC---CAGCTCC---GAGGGGA---CCCGAAAGGCCCGAAGGAACC------
------GAAGAAGAA---G---GT---GGAG---AGAGAGAC---------AGAGACAGATCCGG---T---CCA---TT
AGTGAACGGATTCTTAGCACTTATCTGGGTCGACCTGAGGAGCCTGTTCCTCTTCATCTACCACCGCTTGAGAGACTTAC
TATTGATTGTGACGAGGATTGTGGAACTTCTGGGACGCCGG---------------------GGGTGGGAAATCCTCA--
-AATATTGGTGGAATCTCCTGCAGTATTGGAGTCAGGAACTA---AAGAATAG
>AY314047/B/CA/1996/WC10P_4
ATGGC---AGGAAGAAGCG------GAGAC---AG---C---GACGAAGAG---CTCCTCAAGACAGTGAGACTCATCAA
GTCCCTCTATCAGAGCAATC---CACCCCC---CAGCTCC---GAGGGGA---CCCGAAAGGCCCGAAGGAACC------
------GAAGAAGAA---G---GT---GGAG---AGAGAGAC---------AGAGACAGATCCGG---T---CCA---TT
AGTGAACGGATTCTTAGCACTTATCTGGGTCGACCTGAGGAGCCTGTTCCTCTTCATCTACCACCGCTTGAGAGACTTAC
TATTGATTGTGACGAGGATTGTGGAACTTCTGGGACGCCGG---------------------GGGTGGGAAATCCTCA--
-AATATTGGTGGAATCTCCTGCAGTATTGGAGTCAGGAACTA---AAGAATAG
>AY314048/B/CA/1996/WC10P_6
ATGGC---AGGAAGAAGCG------GAGAC---AG---C---GACGAAGAC---CTCCTCAAGACAGTGAGACTCATCAA
GTCCCTCTATCAGAGCAATC---CACCCCC---CAGCTCC---GAGGGGA---CCCGAAAGGCCCGAAGGAACC------
------GAAGAAGAA---G---GT---GGAG---AGAGAGAC---------AGAGACAGATCCGG---T---CCA---TT
AGTGAACGGATTCTTAGCACTTATCTGGGTCGACCTGAGGAGCCTGTTCCTCTTCATCTACCACCGCTTGAGAGACTTAC
TATTGATTGTGACGAGGATTGTGGAACTTCTGGGACGCCGG---------------------GGGTGGGAAATCCTCA--
-AATATTGGTGGAATCTCCTGCGGTATTGGAGTCAGGAACTA---AAGAATAG
>AY314049/B/CA/1996/WC10P_7
ATGGC---AGGAAGAAGCG------GAGAC---AG---C---GACGAAGAG---CTCCTCAAGACAGTGAGACTCATCAA
GTCCCTCTATCAGAGCAATC---CACCCCC---CAGCTCC---GAGGGGA---CCCGAAAGGCCCGAAGGAACC------
------GAAGAAGAA---G---GT---GGAG---AGAGAGAC---------AGAGACAGATCCGG---T---CCA---TT
AGTGAACGGATTCTTAGCACTTATCTGGGTCGACCTGAGGAGCCTGTTCCTCTTCATCTACCACCGCTTGAGAGACTTAC
TATTGATTGTGACGAGGATTGTGGAACTTCTGGGACGCCGG---------------------GGGTGGGAAATCCTCA--
-AATATTGGTGGAATCTCCTGCAGTATTGGAGTCAGGAACTA---AAGAATAG
>AY314050/B/CA/1996/WC10P_8
ATGGC---AGGAAGAAGCG------GAGAC---AG---C---GACGAAGAG---CTCCTCAAGACAGTGAGACTCATCAA
GTCCCTCTATCAGAGCAATC---CACCCCC---CAGCTCC---GAGGGGA---CCCGAAAGGCCCGAAGGAACC------
------GAAGAAGAA---G---GT---GGAG---AGAGAGAC---------AGAGACAGATCCGG---T---CCA---TT
AGTGAACGGATTCTTAGCACTTATCTGGGTCGACCTGAGGAGCCTGTTCCTCTTCATCTACCACCGCTTGAGAGACTTAC
TATTGATTGTGACGAGGATTGTGGAACTTCTGGGACGCCGG---------------------GGGTGGGAAATCCTCA--
-AATATTGGTGGAATCTCCTGCAGTATTGGAGTCAGGAACTA---AAGAATAG
>AY314051/B/CA/1996/WC10P_9
ATGGC---AGGAAGAAGCG------GAGAC---AG---C---GACGAAGAG---CTCCTCAAGACAGTGAGACTCATCAA
GTCCCTCTATCAGAGCAATC---CACCCCC---CAGCTCC---GAGGGGA---CCCGAAAGGCCCGAAGGAACC------
------GAAGAAGAA---G---GT---GGAG---AGAGAGAC---------AGAGACAGATCCGG---T---CCA---TT
AGTGAACGGATTCTTAGCACTTATCTGGGTCGACCTGAGGAGCCTGTTCCTCTTCATCTACCACCGCTTGAGAGACTTAC
TATTGATTGTGACGAGGATTGTGGAACTTCTGGGACGCCGG---------------------GGGTGGGAAATCCTCA--
-AATATTGGTGGAATCTCCTGCAGTATTGGAGTCAGGAACTA---AAGAATAG
>AY314052/B/CA/1996/WC10P_10
ATGGC---AGGAAGAAGCG------GAGAC---AG---C---GACGAAGAG---CTCCTCAAGACAGTGAGACTCATCAA
GTCCCTCTATCAGAGCAATC---CACCCCC---CAGCTCC---GAGGGGA---CCCGAAAGGCCCGAAGGAACC------
------GAAGAAGAA---G---GT---GGAG---AGAGAGAC---------AGAGACAGATCCGG---T---CCA---TT
AGTGAACGGATTCTTAGCACTTATCTGGGTCGACCTGAGGAGCCTGTTCCTCTTCATCTACCACCGCTTGAGAGACTTAC
TATTGATTGTGACGAGGATTGTGGAACTTCTGGGACGCCGG---------------------GGGTGGGAAATCCTCA--
-AATATTGGTGGAATCTCCTGCAGTATTGGAGTCAGGAACTA---AAGAATAG
>AY314053/B/CA/1996/WC10P_11
ATGGC---AGGAAGAAGCG------GAGAC---AG---C---GACGAAGAG---CTCCTCAAGACAGTGAGACTCATCAA
GTCCCTCTATCAGAGCAATC---CACCCCC---CAGCTCC---GAGGGGA---CCCGAAAGGCCCGAAGGAACC------
------GAAGAAGAA---G---GT---GGAG---AGAGAGAC---------AGAGACAGATCCGG---T---CCA---TT
AGTGAACGGATTCTTAGCACTTATCTGGGTCGACCTGAGGAGCCTGTTCCTCTTCATCTACCACCGCTTGAGAGACTTAC
TATTGATTGTGACGAGGATTGTGGAACTTCTGGGACGCCGG---------------------GGGTGGGAAATCCTCA--
-AATATTGGTGGAATCTCCTGCAGTATTGGAGTCAGGAACTA---AAGAATAG
>AY314054/B/CA/1996/WC10C_1
ATGGC---AGGAAGAAGCG------GAGAC---AG---C---GACGAAGAC---CTCCTCAAGACAGTGAGACTCATCAA
GTCCCTCTATCAGAGCAATC---CACCCCC---CAGCTCC---GAGGGGA---CCCGAAAGGCCCGAAGGAACC------
------GAAGAAGAA---G---GT---GGAG---AGAGAGAC---------AGAGACAGATCCGG---T---CCA---TT
AGTGAACGGATTCTTAGCACTTATCTGGGTCGACCTGAGGAGCCTGTTCCTCTTCATCTACCACCGCTTGAGAGACTTAC
TATTGATTGTGACGAGGATTGTGGAACTTCTGGGACGCCGG---------------------GGGTGGGAAATCCTCA--
-AATATTGGTGGAATCTCCTGCAGTATTGGAGTCAGGAACTA---AAGAATAG
>AY314055/B/CA/1996/WC10C_3
ATGGC---AGGAAGAAGCG------GAGAC---AG---C---GACGAAGAG---CTCCTCAAGACAGTGAGACTCATCAA
GTCCCTCTATCAGAGCAATC---CACCCCC---CAGCTCC---GAGGGGA---CCCGAAAGGCCCGAAGGAACC------
------GAAGAAGAA---G---GT---GGGG---AGAGAGAC---------AGAGACAGATCCGG---T---CCA---TT
AGTGAACGGATTCTTAGCACTTATCTGGGTCGACCTGAGGAGCCTGTTCCTCTTCATCTACCACCGCTTGAGAGACTTAC
TATTGATTGTGACGAGGATTGTGGAACTTCTGGGACGCCGG---------------------GGGTGGGAAATCCTCA--
-AATATTGGTGGAATCTCCTGCAGTATTGGAGTCAGGAACTA---AAGAATAG
>AY314056/B/CA/1996/WC10C_4
ATGGC---AGGAAGAAGCG------GAGAC---AG---C---GACGAAGAG---CTCCTCAAGACAGTGAGACTCATCAA
GTCCCTCTATCAGAGCAATC---CACCCCC---CAGCTCC---GAGGGGA---CCCGAAAGGCCCGAAGGAACC------
------GAAGAAGAA---G---GT---GGAG---AGAGAGAC---------AGAGACAGATCCGG---T---CCA---TT
AGTGAACGGATTCTTAGCACTTATCTGGGTCGACCTGAGGAGCCTGTTCCTCTTCATCTACCACCGCTTGAGAGACTTAC
TATTGATTGTGACGAGGATTGTGGAACTTCTGGGACGCCGG---------------------GGGTGGGAAATCCTCA--
-AATATTGGTGGAATCTCCTGCAGTATTGGAGTCAGGAACTA---AAGAATAG
>AY314057/B/CA/1996/WC10C_5
ATGGC---AGGAAGAAGCG------GAGAC---AG---C---GACGAAGAG---CTCCTCAAGACAGTGAGACTCATCAA
GTCCCTCTATCAGAGCAATC---CACCCCC---CAGCTCC---GAGGGGG---CCCGAAAGGCCCGAAGGAACC------
------GAAGAAGAA---G---GC---GGAG---AGAGAGAC---------AGAGACAGATCCGG---T---CCA---TT
AGTGAACGGATTCTTAGCACTTATCTGGGTCGACCTGAGGAGCCTGTTCCTCTTCATCTACCACCGCTTGAGAGACTTAC
TATTGATTGTGACGAGGATTGTGGAACTTCTGGGACGCCGG---------------------GGGTGGGAAATCCTCA--
-AATATTGGTGGAATCTCCTGCAGTATTGGAGTCAGGAACTA---AAGAATAG
>AY314058/B/CA/1996/WC10C_6
ATGGC---AGGAAGAAGCG------GAGAC---AG---C---GACGAAGAC---CTCCTCAAGACAGTGAGACTCATCAA
GTCCCTCTATCAGAGCAATC---CACCCCC---CAGCTCC---GAGGGGA---CCCGAAAGGCCCGAAGGAACC------
------GAAGAAGAA---G---GT---GGAG---AGAGAGAC---------AGAGACAGATCCGG---T---CCA---TT
AGTGAACGGATTCTTAGCACTTATCTGGGTCGACCTGAGGAGCCTGTTCCTCTTCATCTACCACCGCTTGAGAGACTTAC
TATTGATTGTGACGAGGATTGTGGAACTTCTGGGACGCCGG---------------------GGGTGGGAAATCCTCA--
-AATATTGGTGGAATCTCCTGCAGTATTGGAGTCAGGAACTA---AAGAATAG
>AY314059/B/CA/1996/WC10C_8
ATGGC---AGGAAGAAGCG------GAGAC---AG---C---GACGAAGAC---CTCCTCAAGACAGTGAGACTCATCAA
GTCCCTCTATCAGAGCAATC---CACCCCC---CAGCTCC---GAGGGGA---CCCGAAAGGCCCGAAGGAACC------
------GAAGAAGAA---G---GT---GGAG---AGAGAGAC---------AGAGACAGATCCGG---T---CCA---TT
AGTGAACGGGTTCTTAGCACTTATCTGGGTCGACCTGAGGAGCCTGTTCCTCTTCATCTACCACTGCTTGAGAGACTTAC
TATTGATTGTGACGAGGATTGTGGAACTTCTGGGACGCCGG---------------------GGGTGGGAAATCCTCA--
-AATATTGGTGGAATCTCCCGCAGTATTGGAGTCAGGAACTA---AAGAATAG
>AY314060/B/CA/1996/WC10C_9
ATGGC---AGGAAGAAGCG------GAGAC---AG---C---GACGAAGAG---CTCCTCAAGACAGTGAGACTCATCAA
GTCCCTCTATCAGAGCAATC---CACCCCC---CAGCTCC---GAGGGGA---CCCGAAAGGCCCGAAGGAACC------
------GAAGAAGAA---G---GT---GGAG---AGAGAGAC---------AGAGACAGATCCGG---T---CCA---TT
AGTGAACGGATTCTTAGCACTTATCTGGGTCGACCTGAGGAGCCTGTTCCTCTTCATCTACCACCGCTTGAGAGACTTAC
TATTGATTGTGACGAGGATTGTGGAACTTCTGGGACGCCGG---------------------GGGTGGGAAATCCTCA--
-AATATTGGTGGAATCTCCTGCAGTATTGGAGTCAGGAACTA---AAGAATAG
>AY314061/B/CA/1996/WC10C_10
ATGGC---AGGAAGAAGCG------GAGAC---AG---C---GACGAAGAC---CTCCTCAAGACAGTGAGACTCATCAA
GTCCCTCTATCAGAGCAATC---CACCCCC---CAGCTCC---GAGGGGA---CCCGAAAGGCCCGAAGGAACC------
------GAAGAAGAA---G---GT---GGAG---AGAGAGAC---------AGAGACAGATCCGG---T---CCA---TT
AGTGAACGGGTTCTTAGCACTTATCTGGGTCGACCTGAGGAGCCTGTTCCTCTTCATCTACCACTGCTTGAGAGACTTAC
TATTGATTGTGACGAGGATTGTGGAACTTCTGGGACGCCGG---------------------GGGTGGGAAATCCTCA--
-AATATTGGTGGAATCTCCCGCAGTATTGGAGTCAGGAACTA---AAGAATAG
>AY314062/B/CA/1996/WC10C_11
ATGGC---AGGAAGAAGCG------GAGAC---AG---C---GACGAAGAG---CTCCTCAAGACAGTGAGACTCATCAA
GTCCCTCTATCAGAGCAATC---CACCCCC---CAGCTCC---GAGGGGA---CCCGAAAGGCCCGAAGGAACC------
------GAAGAAGAA---G---GT---GGAG---AGAGAGAC---------AGAGACAGATCCGG---T---CCA---TT
AGTGAACGGATTCTTAGCACTTATCTGGGTCGACCTGAGGAGCCTGTTCCTCTTCATCTACCACCGCTTGAGAGACTTAC
TATTGATTGTGACGAGGATTGTGGAACTTCTGGGACGCCGG---------------------GGGTGGGAAATCCTCA--
-AATATTGGTGGAATCTCCTGCAGTATTGGAGTCAGGAACTA---AAGAATAG
>AY314063/B/CA/1996/WC10C_12
ATGGC---AGGAAGAAGCG------GAGAC---AG---C---GACGAAGAC---CTCCTCAAGACAGTGAGACTCATCAA
GTCCCTCTATCAGAGCAATC---CACCCCC---CAGCTCC---GAGGGGA---CCCGAAAGGCCCGAAGGAACC------
------GAAGAAGAA---G---GT---GGAG---AGAGAGAC---------AGAGACAGATCCGG---C---CCA---TT
AGTGAACGGATTCTTAGCACTTATCTGGGTCGACCTGAGGAGCCTGTTCCTCTTCATCTACCACCGCTTGAGAGACTTAC
TATTGATTGTGACGAGGATTGTGGAACTTCTGGGACGCCGG---------------------GGGTGGGAAATCCTCA--
-AATATTGGTGGAATCTCCTGCAGTATTGGAGTCAGGAACTA---AAGAATAG
>AY331282/B/US/1997/1001_07
ATGGC---AGGAAGAAGCG------GAGAC---AA---C---GACGAAGAT---CTCCTCAAGACAGTCAGACTCATCAA
GACTATCTATCAAAGCAACC---CGCCTCC---CAACCCC---GAGGGGA---CCCGACAGGCCCGAAGGAATC------
------GAAGAAGAA---G---GT---GGAG---AGAGAGAC---------AAAGACAGATCCGT---G---AGA---TT
AGTGGATGGATTCTTAGCACTTATCTGGGACGATCTGCGGAGCCTGTGCCTCTTCAGCTACCACCACTTGAGAGACTTAC
TCTTGACTGTAACGAGGATTGTGGAACTTCTGGGACGCAGG---------------------GGGTGGGAAGCCCTCA--
-AATATTGGTGGAATCTCCTACAGTATTGGAGTCAGGAACTA---AAGAGTAG
>AY331283/B/US/1997/1001_09
ATGGC---AGGAAGAAGCG------GAGAC---AA---C---GACGAAGAT---CTCCTCAAGACAGTCAGACTCATCAA
GACTATCTATCAAAGCAACC---CGCCTCC---CAACCCC---GAGGGGA---CCCGACAGGCCCGAAGGAATC------
------GAAGAAGAA---G---GT---GGAG---AGAGAGAC---------AAAGACAGATCCGT---G---AGA---TT
AGTGGATGGATTCTTAGCACTTATCTGGGACGATCTGCGGAGCCTGTGCCTCTTCAGCTACCACCACTTGAGAGACTTAC
TCTTGACTGTAACGAGGATTGTGGAACTTCTGGGACGCAGG---------------------GGGTGGGAAGCCCTCA--
-AATATTGGTGGAATCTCCTACAGTATTGGAGTCAGGAACTA---AAGAGTAG
>AY331284/B/US/1997/1006_08
ATGGC---AGGAAGAAGCG------GAGAC---AG---C---GACGCAGAA---CTCCTCCAAGCAGTGAGAATAATCAA
GTTTCTCTATCAAAACAACC---CACCTCC---CAGCTCC---AAGGGGA---CCCGACAGGCCCGAAGGAATC------
------GAAGAAGAA---G---GT---GGAG---AGAGAGAC---------AGAGACACATCCAG---G---CAA---TT
AGCAGCTGGATTCTTAGCACTTCTCTGGGTCGACCTACGGAGCCTGTGCCTCTTCCTCTACCACCGCTTGAGAGACTTAC
TCTTGATTGTAGCGAGGATTGTGGAACTTCTGGGACGCAGG---------------------GGGTGGGAAGCCCTCA--
-AGTATTGGTGGAATCTCCTGCAGTATTGGAGTCAGGAACTA---AAGAATAG
>AY331285/B/US/1997/1012_08
ATGGC---AGGAAGAAGCG------GAGAC---AG---C---GACGACGAA---CTCCTCAAGACAGTAAGACTCATCAA
GATCCTCTATCAAAGCAACC---CACCACC---CAGCCCC---GAGGGGA---CCCGACAGGCCCGAAGGAATC------
------GAAGAAGAA---G---GT---GGAG---AGAGAGAC---------AGAGACAGATCCGG---T---CGA---TT
AGTGAACGGATTCTTAGCACTTATCTGGGTCGATCTGCGGAGCCTGTGCCTCTTCAGCTACCACCGCTTGAGAGACTTAC
TCTTGATTGTAACGAGGATTGTGGAACTTCTGGGACGCAGG---------------------GGGTGGGAAGTCCTCA--
-AATATTGGTGGAATCTCCTACAGTATTGGAGTCAGGAACTA---AAGAATAG
>AY331286/B/US/1997/1012_11
ATGGC---AGGAAGAAGCG------GAGAC---AG---C---GACGACGAA---CTCCTCAAGACAGTAAGACTCATCAA
GATCCTCTATCAAAGCAACC---CACCACC---CAGCCCC---GAGGGGA---CCCGACAGGCCCGAAGGAATC------
------GAAGAAGAA---G---GT---GGAG---AGAGAGAC---------AGAGACAGATCCGG---T---CGA---TT
AGTGAACGGATTCTTAGCACTTATCTGGGTCGATCTGCGGAGCCTGTGCCTCTTCAGCTACCACCGCTTGAGAGACTTAC
TCTTGATTGTAACGAGGATTGTGGAACTTCTGGGACGCAGG---------------------GGGTGGGAAGTCCTCA--
-AATATTGGTGGAATCTCCTACAGTATTGGAGTCAGGAACTA---AAGAATAG
>AY331287/B/US/1997/1013_03
ATGGC---AGGAAGAAGAG------GAGAC---AG---C---GACGAAGAA---CTTCTAAAGACAGTCAGACTCATCAA
GTTTCTCTATCAAAGCAACC---CGCCTCC---CAGTCCC---GGGGGAA---CCCGACAGGCCCGAAGGAATC------
------GACGAAGAA---G---GT---GGAG---AGAGAGAC---------AGAGACAGATCCGG---A---CAC---TT
AGTGAATGGATTCTTAGCAATTATCTGGGTCGACCTACGGAGCCTGTGCCTCTTCAGCTACCACCGCTTGAGAGACTTAC
TCTTGATTGTAACAAGGATTGTGGAACTTCTGGGACGCAGG---------------------GGGTGGGAAGCCCTCA--
-AGTATTGGTGGAATCTCCTGCAGTATTGGAGCCAGGAACTA---AAGAAGAG
>AY331288/B/US/1997/1013_07
ATGGC---AGGAAGAAGAG------GAGAC---AG---C---GACGAAGAA---CTTCTAAAGACAGTCAGACTCATCAA
GTTTCTCTATCAAAGCAACC---CGCCTCC---CAGTCCC---GGGGGAA---CCCGACAGGCCCGAAGGAATC------
------GACGAAGAA---G---GT---GGAG---AGAGAGAC---------AGAGACAGATCCGG---A---CAC---TT
AGTGAATGGATTCTTAGCAATTATCTGGGTCGACCTACGGAGCCTGTGCCTCTTCAGCTACCACCGCTTGAGAGACTTAC
TCTTGATTGTAACAAGGATTGTGGAACTTCTGGGACGCAGG---------------------GGGTGGGAAGCCCTCA--
-AGTATTGGTGGAATCTCCTGCAGTATTGGAGCCAGGAACTA---AAGAAGAG
>AY331289/B/US/1997/1018_06
ATGGC---AGGAAGAAGCG------GAGAC---AG---C---GACGAAGAG---CTCATCAGGACAGTCAGATTCATCAA
GTTCCTGTACCAAAGCAACC---CACCTCC---CAGCTCC---GAGGGGA---CCCGACAGGCCAGAAGGAACC------
------GAAGGAGAA---G---GT---GGAG---AGAGAGAC---------AGAGACAGATCCGT---G---CGC---TT
AGTGGATGGCTTCTTAGCACTTATCTGGGACGACCTGCGGAGCCTGTGCCTCTTCAGCTACCACCGCTTGAGAGACTTAC
TCTTGATTATAGCGAGGATTGTGGAAATTCTGGGACGCAGG---------------------GGGTGGGAAATCCTCA--
-AGTATTGGTGGAATCTCCTGAAGTACTGGAGCCAGGAACTA---CAGAATAG
>AY331290/B/US/1997/1018_10
ATGGC---AGGAAGAAGCG------GAGAC---AG---C---GACGAAGAG---CTCATCAGGACAGTCAGATTCATCAA
GTTCCTGTACCAAAGCAACC---CACCTCC---CAGCTCC---GAGGGGA---CCCGACAGGCCAGAAGGAACC------
------GAAGGAGAA---G---GT---GGAG---AGAGAGAC---------AGAGACAGATCCGT---G---CGC---TT
AGTGGATGGCTTCTTAGCACTTATCTGGGACGACCTGCGGAGCCTGTGCCTCTTCAGCTACCACCGCTTGAGAGACTTAC
TCTTGATTATAGCGAGGATTGTGGAAATTCTGGGACGCAGG---------------------GGGTGGGAAATCCTCA--
-AGTATTGGTGGAATCTCCTGAAGTACTGGAGCCAGGAACTA---CAGAATAG
>AY331291/B/US/1996/1027_05
ATGGC---AGGAAGAAGCG------GAGAC---AA---C---GACGAAGAT---CTCCTGAAGACAGTCAGATTCATCAA
GTTTCTTTATCAAAGCAACC---CACCTCC---CAACCCC---GAGGGGA---CCCGACAGGCCCGAAGGAATC------
------GAAGAAGAA---G---GT---GGAG---AGAGAGAC---------AGAGACAGATCCAG---T---CAA---TT
AGTGGATGGCTTCTTAGCACTGCTCTGGGTCGATCTGCGGAGCCTGTGCCGCTTCAGCTACCACCTCTTGAGAGACTTTC
TCTTGATTGTAACGAGGATTGTGGAAATTCTGGGACGAAGG---------------------GGGTGGGAAGCACTCA--
-AATATTGGTGGAATCTCCTACAATATTGGAGTCAGGAACTA---AAGAATAG
>AY331292/B/US/1996/1057_01
ATGGC---AGGAAGAAGCG------GAGAC---AG---C---GACGAAGAT---CTCCTCAAGACAGTAAGACTCATCAA
GCTTCTCTATCAAAGCAACC---CGCCTCC---CAGCCAG---GAGGGGA---CCCGACAGGCCCGAAGGAACA------
------GAAGAAGAA---G---GT---GGAG---AGCGAGAC---------AGAGACACATCCGG---G---ATC---TT
AGTGGATGGATTCTTAACAATTATCTGGGTCGACCTGCGGAGCCTGTGCCTTTTCATCTACCACCGCTTGAGAGACTTAC
TCTCGATTGTAGCGAGGACTGTGCA---------------G---------------------GGGTGGGAAATCCTCA--
-AGTATTGGTGGAATCTCCTGCAGTATTGGAGCAAGGAACTA---AAGAGTAG
>AY331293/B/US/1996/1057_09
ATGGC---AGGAAGAAGCG------GAGAC---AG---C---GACGAAGAT---CTCCTCAAGACAGTAAGACTCATCAA
GCTTCTCTATCAAAGCAACC---CGCCTCC---CAGCCAG---GAGGGGA---CCCGACAGGCCCGAAGGAACA------
------GAAGAAGAA---G---GT---GGAG---AGCGAGAC---------AGAGACACATCCGG---G---ATC---TT
AGTGGATGGATTCTTAACAATTATCTGGGTCGACCTGCGGAGCCTGTGCCTTTTCATCTACCACCGCTTGAGAGACTTAC
TCTCGATTGTAGCGAGGACTGTGCA---------------G---------------------GGGTGGGAAATCCTCA--
-AGTATTGGTGGAATCTCCTGCAGTATTGGAGCAAGGAACTA---AAGAGTAG
>AY331294/B/US/1998/1058_08
ATGGC---AGGAAGAAGCG------GAGAC---AG---A---GACGAAGAG---CTCCTCCAGACAGTCAGATTGATCAA
GCTTCTCTACCAAAGCAACC---CGCCTCC---CAACCCA---GAGGGGA---CCCGACAGGCCCGAAGGAACA------
------GAAGAAAAA---G---GT---GGAG---AGAGAGAC---------AGAGACAGATCCGG---A---CCA---TT
AGTGGATGGATTCTTAGCAATCATCTGGGTCGATCTACGGAGCCTGTGTCTCTTCCTCTACCACCGATTGAGAGACTTAC
TCTTGATTGTGACGAGGACTCTGGAACTTCTGGGACGCAGG---------------------GGGTGGGAGATCCTCA--
-AATATTGGTGGAATCTCCTACAGTATTGGAGTCAGGAACTA---AAAAATAG
>AY331295/B/US/1998/1058_11
ATGGC---AGGAAGAAGCG------GAGAC---AG---A---GACGAAGAG---CTCCTCCAGACAGTCAGATTGATCAA
GCTTCTCTACCAAAGCAACC---CGCCTCC---CAACCCA---GAGGGGA---CCCGACAGGCCCGAAGGAACA------
------GAAGAAGAA---G---GT---GGAG---AGAGAGAC---------AGAGACAGATCCGG---A---CCA---TT
AGTGGATGGATTCTTAGCAATCATCTGGGTCGATCTACGGAGCCTGTGTCTCTTCCTCTACCACCGATTGAGAGACTTAC
TCTTGATTGTGACGAGGACTCTGGAACTTCTGGGACGCAGG---------------------GGGTGGGAGATCCTCA--
-AATATTGGTGGAATCTCCTACAGTATTGGAGTCAGGAACTA---AAGAATAG
>AY331296/B/US/1999/PRB959_03
ATGGC---AGGAAGAAGCG------GAGAC---AG---C---GACGAAGAA---CTCCTCCAGAAAATCAGACTCATCAG
GTTTCTCTATCAAAGCAACC---CTCCTCC---CAGCTCC---GAGGGGA---CCCGACAGGCCCGAAGGAATC------
------GAAGGAGAA---G---GT---GGAG---AGCAAGAC---------AGAGACAGATCCAT---T---CGA---TT
AGTGGATGGATTGTTAGCACTCTTCTGGGACGACCTGCGGAGCCTGTGCCTCTTCAGCTACCACCGCTTGAGAGACTTAC
TCTTGATTGTAGCGAGGATTGTGGGACTTCTGGGACGCAGG---------------------GGGAGGGAAATCCTCA--
-AATATTGGTGGAACCTTCTACAGTATTGGAGTCAGGAGATA---AAGAATAG
>AY331297/B/US/1999/PRB959_05
ATGGC---AGGAAGAAGCG------GAGAC---AG---C---GACGAAGAA---CTCCTCCAGAAAATCAGACTCATCAG
GTTTCTCTATCAAAGCAACC---CTCCTCC---CAGCTCC---GAGGGGA---CCCGACAGGCCCGAAGGAATC------
------GAAGGAGAA---G---GT---GGAG---AGCAAGAC---------AGAGACAGATCCAT---T---CGA---TT
AGTGGATGGATTGTTAGCACTCTTCTGGGACGACCTGCGGAGCCTGTGCCTCTTCAGCTACCACCGCTTGAGAGACTTAC
TCTTGATTGTAGCGAGGATTGTGGGACTTCTGGGACGCAGG---------------------GGGAGGGAAATCCTCA--
-AATATTGGTGGAACCTTCTACAGTATTGGAGTCAGGAGATA---AAGAATAG
>AY332236/B/US/1997/1006_10
ATGGC---AGGAAGAAGCG------GAGAC---AG---C---GACGCAGAA---CTCCTCCAAGCAGTGAGAATAATCAA
GTTTCTCTATCAAAACAACC---CACCTCC---CAGCTCC---AAGGGGA---CCCGACAGGCCCGAAGGAATC------
------GAAGAAGAA---G---GT---GGAG---AGAGAGAC---------AGAGACACATCCAG---G---CAA---TT
AGCAGCTGGATTCTTAGCACTTCTCTGGGTCGACCTACGGAGCCTGTGCCTCTTCCTCTACCACCGCTTGAGAGACTTAC
TCTTGATTGTAGCGAGGATTGTGGAACTTCTGGGACGCAGG---------------------GGGTGGGAAGCCCTCA--
-AGTATTGGTGGAATCTCCTGCAGTATTGGAGTCAGGAACTA---AAGAATAG
>AY332237/B/US/1996/1027_03
ATGGC---AGGAAGAAGCG------GAGAC---AA---C---GACGAAGAT---CTCCTGAAGACAGTCAGATTCATCAA
GTTTCTTTATCAAAGCAACC---CACCTCC---CAACCCC---GAGGGGA---CCCGACAGGCCCGAAGGAATC------
------GAAGAAGAA---G---GT---GGAG---AGAGAGAC---------AGAGACAGATCCAG---T---CAA---TT
AGTGGATGGCTTCTTAGCACTGCTCTGGGTCGATCTGCGGAGCCTGTGCCGCTTCAGCTACCACCTCTTGAGAGACTTTC
TCTTGATTGTAACGAGGATTGTGGAAATTCTGGGACGAAGG---------------------GGGTGGGAAGCACTCA--
-AATATTGGTGGAATCTCCTACAATATTGGAGTCAGGAACTA---AAGAATAG
>AY352275/B/US/1984/SF33
ATGGC---AGGAAGAAGCG------GAGGC---AG---C---GACAGAGAG---CTCCTGACAGCAGTCAGAATCATCAA
GATTCTCTATCAAAGCAACC---CTCATCC---CAGCCCA---GAGGGGA---CCCGACAGGCCCGAAGGAATC------
------GAAGAAGGA---G---GT---GGAG---AGAGAGAC---------AGAGACAGATCCAC---T---CGA---TT
AGTGAACGGATTCTTAGCACTGTTCTGGGACGATCTTCGGAGCCTGTGCCTCTTCAGCTACCACCGCTTGACAGACTTAC
TCTTGATTGTAGCGAGGATTGTGGAACTTCTGGGACGCAGG---------------------GGGTGGGAAGTCCTCA--
-AATATTGGTGGAATCTCCTGCTGTATTGGAGTCAGGAACTA---AAGAATAG
>AY423381/B/NL/1999/671_99T12
ATGGC---AGGAAGAAGTG------GAGAC---AG---C---GACAAAGAA---CTCCTCAGGACAGTCAGAATCATCAA
GTTTCTCTATCAAAGCAACC---CACCTCC---CAGCTCC---GAGGGGA---CCCGACAGGCCCGAAGGAATC------
------GAAGAAGAA---G---GT---GGAG---AGAGAGAC---------AGAGACAGATCCAG---T---CCA---TT
AGTGAATGGATTCTTAGCAATCATCTGGGTCGACCTGCGGAGCCTGTGCCTCTTCAGCTACCACCGCTTGAGAGACTTAC
TCTTGATTGTAGTGAGGATTGTGGAACTTCTGGGACGCAGG---------------------GGGTGGGACGCCCTCA--
-AATACTGGTGGAATCTCCTGCAATATTGGAGTCAGGAACTA---AGAAGTAG
>AY423382/B/NL/2000/671_00T93
ATGGC---AGGAAGAAGTG------GAGAC---AG---C---GACGAAGAA---CTCCTCAGGACAGTCAGAATCATCAA
GTTTCTCTATCAAAGCAACC---CACCTCC---CAGCTCC---GAGGGGA---CCCGACAGGCCCGAAGGAATC------
------GAAGAAGAA---G---GT---GGAG---AGAGAGAC---------AGAGACAGATCCGG---T---CCC---TT
AGTGAATGGATTCTTAGCAATCATCTGGGTCGACCTGCGGAGCCTGTGCCTCTTCAGCTACCACCGCTTGAGAGACTTAC
TCTTGATTGTAGTGAGGATTGTGGAACTTCTGGGACGCAGG---------------------GGGTGGGAAGCCCTCA--
-AATACTGGTGGAATCTCCTGCAATATTGGATTCAGGAACTA---AGAGGTAG
>AY423383/B/NL/2000/671_00T162
ATGGC---AGGAAGAAGTG------GAGAC---AG---C---GACGAAGAA---CTCCTCAGGACAGTCAGAATCATCAA
GTTTCTCTATCAAAGCAACC---CACCTCC---CAGCTCC---GAAGGGA---CCCGACAGGCCCGAAGGAATC------
------GAAGAAGAA---G---GT---GGAG---AGAGAGAC---------AGAGACGGATCCGG---T---CCA---TT
AGTGAATGGATTCTTAGCAATCATCTGGGTCGACCTGCGGAGCCTGTGCCTCTTCAGCTACCACCGCTTGAGAGACTTAC
TCTTGATTATAGTGAGGATTGTGGAACTTCTGGGACGCAGG---------------------GGGTGGGGAGCCCTCA--
-AATACTGGTGGAATCTCCTGCAATATTGGATTCAGGAACTA---AGAGGTAG
>AY423384/B/NL/2000/671_00T167
ATGGC---AGGAAGAAGCG------GAGAC---AG---C---GACGAAGAA---CTCCTCAGGACAGTCAGAATCATCAA
GTTTCTCTATCAAAGCAACC---CACCTCC---CAGCTCC---GAGGGGA---CCCGACAGGCCCGAAGGAATC------
------GAAGAAGAA---G---GT---GGAG---AGAGAGAC---------AGAGACGGATCCGG---T---CCA---TT
AGTGAATGGATTCTTAGCAATCATCTGGGTCGACCTGCGGAGCCTGTGCCTCTTCAGCTACCACCGCTTGAGAGACTTAC
TCTTGATTGTAGTGAGGATTGTGGAACTTCTGGGACGCAGG---------------------GGGTGGGAAGCCCTCA--
-AATACTGGTGGAATCTCCTGCAATATTGGATTCAGGAACTA---AGGAGTAG
>AY423385/B/NL/2000/671_00T169
ATGGC---AGGAAGAAGTG------GAGAC---AG---C---GACGAAGAA---CTCCTCAGGACAGTCAGAATCATCAA
GTTTCTCTATCAAAGCAACC---CACCTCC---CAGCTCC---GAGGGGA---CCCGACAGGCCCGAAGGAATC------
------GAAGAAGAA---G---GT---GGAG---AGAGAGAC---------AGAGACGGATCCGG---T---CCA---TT
AGTGAATGGATTCTTAGCAATCATCTGGGTCGACCTGCGGAGCCTGTGCCTCTTCAGCTACCACCGCTTGAGAGACTTAC
TCTTGATTGTAGTGAGGATTNTGGAACTTCTGGGACGCAGG---------------------GGNTGGGAAGCCCTCA--
-AATACTGGTGGAATCTCCTGCAATATTGGATTCAGGAACTA---AGGGGTAG
>AY423386/B/NL/2000/671_00T103
ATGGC---AGGAAGAAGCG------GAGAC---AG---C---GACGAAGAA---CTCCTCAGGACAGTCAGAATCATCAA
GTTTCTCTATCAAAGCAACC---CACCTCC---CAGCTCC---GAGGGGA---CCCGACAGGCCCGGAGGAATC------
------GAAGAAGAA---G---GT---GGAG---AGAGAGAC---------AGAGACGGATCCGG---G---CCA---TT
AGTGAATGGATTCTTAGCAATCATCTGGGTCGACCTGCGGAGCCTGTGCCTCTTCAGCTACCACCGCTTGAGAGACTTAC
TCTTGGTTGTAGTGAGGATTGTGGAACTTCTGGGACGCAGG---------------------GGGTGGGAAGCCCTCA--
-AATACTGGTGGAATCTCCTGCAATATTGGATTCAGGAACTA---AGGGGTAG
>AY423387/B/NL/2000/671_00T36
ATGGC---AGGAAGAAGCG------GAGAC---AG---C---GACGAAGAA---CTCCTCAGGACAGTCAGACTCATCAA
GTATCTTTATCAAAGCAACC---CACCTCC---CAGCTCC---GAGGGGA---CCCGACAGGCCCGAAGGAATC------
------GAAGAAGAA---G---GT---GGAG---AGAGAGAC---------AGAGACGGATCCGG---G---CCA---TT
AGTGAATGGATTCTTAGCAATCATCTGGGTCGACCTGCGGAGCCTGTGCCTCTTCAGCTACCACCGCTTGAGAGACTTAC
TCTTGATTGTAGTGAGGATTGTGGAACTTCTGGGACGCAGG---------------------GGGTGGGAAGCCCTCA--
-AATACTGGTGGAATCTCCTGCAATATTGGATTCAGGAACTA---AGGGGTAG
>AY560107/B/US/1998/98USHVTN1925c1
ATGGC---AGGAAGAAGCG------GAGAC---AG---C---GACGAAGAG---CTCCTCAAGACAGTCAGGCTCATCAA
GCTTCTCTACCAGAGCAACC---CGCCTCC---CAACCCA---GAGGGGA---CCCGACAGGCCCGAAGGAATC------
------GAAGAAGGA---G---GT---GGAG---AGAGAGAC---------AGAGACACATCAAC---A---AAC---TT
AGCGGATGGATTCTTAGCGATTATCTGGGTCGATCTGCGGAGCCTGTGCCTCTTCAGCTACCACCGCTTGAGAGACTTAC
TCTTGATTGTAGCGAGGATTGTGGAACTTCTGGGACGCAGG---------------------GGGTGGGAAGTCCTCA--
-AATATTGGTGGAATCTCCTGCAGTATTGGAGCCAGGAACTA---AAGAATAG
>AY560108/B/US/1998/98USHVTN3605c9
ATGGC---AGGAAGAAGCG------GAGAC---AG---A---GACGAAGAT---CTCCTGAAGGCAGTAAGACTCATCAA
GCTTCTCTACCAAAGCAACC---CACCTCC---CAGCCAG---GAGGGGA---CCCGACAGGCCCGAAGGAATC------
------GAAGAAGAA---G---GT---GGAG---AGAGAGAC---------AGAGACAGATCCGG---T---CTC---TT
AGTGGATGGATTCTTAGCGATTATCTGGGTCGACCTGCGGAGCCTGTGCCTCTTCCTCTACCACCGCTTGAGAGACTTAC
TCTTGATTGCAACGAGGATTGTGGAAATTCTGGGACGCAGG---------------------GGGTGGGAAATCCTCA--
-AATATTGGTGGAATCTCCTACAGTATTGGAGTCAGGAACTA---AAGAATAG
>AY560109/B/US/1998/98USHVTN8229c6
ATGGC---AGGAAGAAGCG------GAGAC---AG---C---GACGAAGAG---CTTCTCAAGACAGTCAGACTCGTCAA
GCGCCTCTATCAGAGCAACC---CGCCTCC---CAACCCC---GAGGGGA---CCCGACAGGCCCGAAGGAATC------
------GAAGAAGAA---G---GT---GGAG---AGAGAGAC---------AGAGACAGATCAAC---A---AGA---TT
GGTGGATGGATTCTTAGCACTTATCTGGGACGACCTGCGGAGCCTGTGCCTCTTCAGCTACCACCGCTTGAGAGACTTAC
TCTTGATTGTAGCGAGGATTGTGGAACATCTGGGACGCAGG---------------------GGGTGGGAAGCCCTCA--
-AGTATTGGTGGAATCTCCTGCAGTATTGGAGTCAGGAACTA---AAGAATAG
>AY560110/B/US/1998/98USHVTN941c1
ATGGC---AGGAAGAAGCG------AAGCC---AG---C---GACGAAGAG---CTCCTCACGGCAGTAAGGATCATCAA
GGTTCTCTATCAAAGCAACC---CTCCTCC---CAACCCA---GAGGGGA---CCCGACAGGCCCGACGGAATC------
------GAAGAAGGA---G---GT---GGAG---AGAGAGAC---------AGAGACACATCCAT---T---CGA---TT
AGTGGATGGATTCTTAGCAATTATCTGGGACGACCTGCGGAGCCTGTGCCTCTTCAGCTACCACCGCTTGAGAGACTTAC
TCTTGATTGCAGCAAGGATTGTGGAACTTCTGGGACGCAGG---------------------GGGTGGGAGATCCTCA--
-AGTATTGGTGGAATCTCCTGCAGTATTGGAGTCAGGAACTA---AAGAATAG
>AY561236/B/CO/2001/PCM001
ATGGC---AGGAAGAAGCG------GAGAC---AG---C---GACGAAGAT---CTCATCCAGACAGTAAGATTCATCAG
GCTCCTCTATCAACTCAACC---CACCTCC---CAGCCGC---GAGGGGA---CCCGACAGGCCCGAAGGAATC------
------GAAGGAGAA---G---GT---GGAG---AGAGAGAC---------AGAGACAGATCGGG---T---CGA---TT
AGTGCATGGATTCTTAGGAGTCATCTGGGACGATCTGCGGAGCCTGTGCCTCTTCAGCTACCACCTCTTGAGAGACTCAA
TCTTGATTGTAGCGAGGATTGTGGAACTGCTGGGACGCAGG---------------------GGGTGGGAAGCCCTCA--
-GGTATTGGTGGAGTCTCCTGCAGTATTGGAGTCAGGAACTG---AAGAATAG
>AY561237/B/CO/2001/PCM013
ATGGC---AGGAAGAAGCG------GAGAC---CG---C---GACGACGAG---CTCCTCCAGACAGTAAGACTCATCAA
GCGTCTCTATCAAAGCAACC---CACCTCC---CAGCTCC---GAGGGGA---CCAGACAGGCCCGGAGGAATC------
------GAAGAAGAA---G---GT---GGAG---AGAGAGAC---------AGAGACACATCAAC---A---AGA---TT
AGTGGATGGATTCTTAGCGATCATCTGGGTCGATCTGAGGAGCCTGTGCCTCTGGAGCTACCACCGATTGAGAGACTTAC
TCTTGATTGTAGCGGGGATTGTGGAACTTCTGGGACGCAGG---------------------GGGTGGGAAGCCCTCA--
-AATACTGTTGGAATCTCCTGCAGTATTGGAGCCAGGAGCTA---AAGAATAG
>AY561239/B/CO/2001/PCM039
GTAGCT--CTGTAGTATC--------ATTT---------------GAAG-------TC---AGGTAATGTGATTCCTCCA
GTTTTGTTCTTTTTGC-ACC---CACCTCC---CAGCCCC---GCGGGGA---CCCGACAGGCCCGGAGGAATC------
------GAAGAAGAA---G---GT---GGAG---AAGGAAAC---------AGCAACAGATCAGG---A---GGA---TT
AGTGAATGGATTCTTAGCAATTATCTGGGTCGACCTGCGGAGCCTGTGCCTTTTTGTCTACCACCGCTTGAGAGACTTAC
TCTTGGCTGTAACGAGGATTGTGGAACTTCTGGGACGCAGG---------------------GGGTGGGAAGCGCTCA--
-GATACTGGTGGAATCTCCTACAGTATTGGAGTCAGGAACTA---AAGAATAG
>AY561240/B/CO/2001/PCM074
ATGGC---AGGAAGAAGCG------GAGAC---AG---C---GACGAAGAG---CTCCTCAAGACAGTCAGACTCATCAA
GTTTCTCTATCAAAACAATC---CGCCCCC---CAGCTCC---GCGGGGA---CCCGACAGGCCCGAAGGAATC------
------GAAGAAGAA---G---GT---GGAG---AGAGAGAC---------AGAGACAGCTCCAT---A---AGA---TT
AGTGAATGGATTCTTGCCAATCATCTGGGACGACCTACGGAACCTGTGCCTCTTCAGCTACCACCGCTTGAGAGACTTAC
TCTTGATTGTAGCAAGGATTGTGGAACATCTGGGACACGGG---------------------GGGTGGAAGATCCTCA--
-AATACTGGTGGAATCTCCTGCAATATTGGAGCCAGGAGCTA---AAGAATAA
>AY586542/B/CU/1999/Cu19
ATGGC---AGGAAGAAGCG------GAGAC---AG---C---GACGAAGAG---CTCATCAGGACAGTGAGACTCATCAA
GCAGATCTATCAAAGCAACC---CACCTCC---CAGCAAC---GAGGGGA---CCCGACAGGCCCGAAGGAATC------
------GAAGAAGAA---G---GT---GGAG---AGAGAGGC---------AGAGACAGATCCGT---G---CGA---TT
AGTGAACGGATTCTTGGAACTTATCTGGGACGATCTGCGGAGCCTGTGCCTCTTCAGCTACCACCGCTTGAGAGACTTAC
TCTTGATTGTAGCGAGGATTGTGGAACTGCTGGGACGCAGG---------------------GGGTGGGAACTCCTCA--
-AATATTGGTGGAATCTCCTGCAGTATTGGAGTCAGGAACTA---AAGAATAG
>AY586543/B/CU/1999/Cu43
ATGGC---AGGAAGAAGCG------GAGAC---AG---C---GACGAAGAC---CTCCTCAAGGCAGTCAGACTCATCAA
GTTTCTCTATCAAAGCAACC---CACCTCC---CAGCACA---GAGGGGA---CCCGACAGGCCCGAAGGAACC------
------GCAGAAGAA---G---GT---GGAG---AGAGAGGC---------AGAGACAGATCCGT---A---CGA---TT
AGTGAACGGATTCTTGGAACTTATCTGGGACGACCTGAGGAGCCTGTGCCTCTTCAGCTACCACCGCTTGAGAGACTTAC
TCTTGATTGTAACGAGGATTGTGGAACTTCTGGGACGCAGG---------------------GGGTGGGAAGCCCTCA--
-AATATTGGTGGAATCTCCTGCAGTATTGGATTCGGGAACTA---AAGAATAG
>AY682547/B/RU/2004/04RU128005
ATGGC---AGGAAGAAGCG------GAGAC---AG---C---GACGAAGAT---CTCCTCAGAGCAGTGAGGCTCATCAA
GTTCCTCTATCAAATCAACC---CACCTCC---CAGCCAG---GAGGGGA---CCCGACAGGCCCGAAGGAACA------
------GAAGAAGAA---G---GT---GGAG---AGAGAGAC---------AGAGACAAATCCGG---A---CGC---TT
AGTGGATGGATTCTTAGCGATTATCTGGGTCGACCTGMGGAGCCTGTGCCTCTTCAGCTACCACCGCTTGAGAGACTTAC
TCTTGATTGTAACGAGGATTGTGGAACTTCTGGGACGCAGG---------------------GGGTGGGAAATCCTCA--
-AATACTGGTGGAACCTCCTCCAGTATTGGAGTCAGGAACTA---AAGAATAG
>AY713408/B/TH/1996/96TH_NP1538
ATGGC---AGGAAGAAGCG------AAGAC---AG---A---GACGAAGAG---CTCCTCAAGACAGTCAGACTCATCAA
GTTCCTCTACCAAAGCAACC---CGCTTCC---CAGCCCA---GAGGGGA---CCCGGCAGGCCCGAAGGAATC------
------GAAGAAGAA---G---GT---GGAG---AGAGAGAC---------AGAGACAGATCCGA---G---AGA---TT
AGTACACGGATTCTTGACACTTATCTGGGAGGATCTACGGAGCCTGTGCCTCTTCAGCTACCACCACTTGAGAGACTTAC
TCTTGATTGTAGCGAGGATTGTGGAACTTCTGGGACGCAGG---------------------GGGTGGGAAGCCCTCA--
-GATATTGGTGGAATCTCCTGCAGTATTGGATTCAGGAACTA---AAGAATAG
>AY713409/B/US/1985/BAL_85US_Ba_L
ATGGC---AGGAAGAAGCG------GAGAC---AG---C---GACGAAGAG---CTCCTCAAGACAGTGAGACTCATCAA
GTTTCTCTATCAAAGCAACC---CACCTCC---CAGCCTC---GAGGGGA---CCCGACAGGCCCGGAGGAATC------
------GAAGAAGAA---G---GT---GGAG---AGAGAGAC---------AGAGACAGATCCGG---T---CCA---TT
AGTGAACGGATTCTTAACACTTATCTGGGTCGATCTGCGGAGCCTGTTCCTCTTCAGCTACCACCGCTTGAGAGACTTAC
TCTTGATTGTGACAAGGATTGTGGAACTTCTGGGACGCAGG---------------------GGGTGGGAAGTCCTCA--
-AATATTGGTGGAATCTCCTACAGTATTGGAGTCAGGAACTA---AAGAATAG
>AY713410/B/US/1994/94US_33931N
ATGGC---AGGAAGAAGCG------GAGAC---AG---C---GACGAGGAG---CTCCTCAGAGCAGTCAGACTCATCAA
GTTTCTCTATCAAAGCAACC---CGCCTCC---CAGCCCC---GAGGGGA---CCCGACAGGCCCGAAGGAATC------
------GAAGAAGAA---G---GT---GGAG---AGAGAGAC---------AGAGACAGATCAAG---A---CCA---TT
AGTGGCTGGATTCTTAGCACTCATCTGGGACGACCTGTGGAGCCTGTGCCTCTTCAGCTACCACCACTTGAGAGACTCAC
TCTTGATTGTAGCGAGGATTGTGGAACTTCTGGGACACAGG---------------------GGGTGGGAAGCCCTCA--
-AATATTGGTGGAATCTCCTGCAGTATTGGATTCAGGAACTA---AAGAATAG
>AY713411/B/FR/1992/92FR_BX08
ATGGC---AGGAAGAAGCG------GAGAC---AG---C---GACGAAGAC---CTCCTCAAGACAATCAGAGTCATCAA
GTTTCTCTATCAAAGCAACC---CGCCTCC---CAGTTCC---GAGGGGA---CCCGACAGGCCCGAAGGAATC------
------GAAGAAGAA---G---GT---GGAG---AGAGAGAC---------AGAGACAGATCCAC---A---CGA---TT
AGTAACTGGATTCTTACCACTCATCTGGGACGACCTGCGGAGCCTGTTCCTCTTCAGCTACCACCGCTTGAGAGACTTAC
TCTTGATTGTAGCAAGGATTGTGGAACTTCTGGGACGCAGG---------------------GGGTGGGAGATCCTCA--
-AATATTGGTGGAATCTCCTGCAGTATTGGAGTCAGGAACTA---AAAAATAG
>AY713412/B/US/1990/90US_873
ATGGC---AGGAAGAAGCG------GAGAC---AG---C---GACGACGAG---CTCCTCAAGACAGTCAGATTCATCAA
GTTTCTCTATCAAAACAACC---CGCCTCC---CAGTYCC---GAGGGGA---CCCGACAGGCCCGAAGGAATC------
------GAAGAAGAA---G---GT---GGAG---AGCGAGAC---------AAAGACAGATCCGG---T---CCA---TT
AGTGGATGGATTATTAGCAATTATCTGGGTCGATCTACGGAGCCTGTGCCTCTTCAGCTACCACCGCTTGAGAGACTTAC
TCTTGATTGTAACGAGGATTGTGGAACTTCTGGGACGCAGG---------------------GGGTGGGAAGCCCTCA--
-AATATTGGTGGAATCTCCTACAGTATTGGAGTCAGGAACTG---AAGAATAG
>AY751406/B/RU/2004/04RU129005
ATGGC---AGGAAGAAGCG------GAGAC---AG---C---GACGAAGAG---CTCCTCAGAGCAGTCAGACTCGTCAA
GCGTCTCTACCAAAGCAACC---CTCCTCC---GAGCTCC---GAGGGGA---CCCGACAGGCCCGAAGGAACA------
------GAAGAAGAA---G---GT---GGAG---AGCRAGAC---------AGAGACAGATCCAC---R---CAC---TT
AGTGGATGGATTCTTAGCGATTATCTGGGTCGACCTGCGGAGCCTGTGCCTCTTCAGCTACCACCGCTTGAGAGACTTAC
TCTTACTGATAACGAGGACTGTGGAACTTCTGGGACGCAGG---------------------GGGTGGGAAGCCCTCA--
-AATATTGGTGGAATCTCCTGCAGTATTGGAGTCAGGAACTG---AAGARTAG
>AY751407/B/RU/2004/04RU139089
ATGGC---AGGAAGAAGCG------GAGAC---AG---C---GACGAAGAG---CTCCTCAAGACAATCCGACTCATCAA
GTTCCTCTACCAAAGCAACC---CGCCTCC---CAGTCAG---GAGGGAA---CCCGACAGGCCCGGAGAAATC------
------GAAGAAGAA---G---GT---GGAG---AGCGAGAC---------AGAGACACATCAAC---A---CCA---TT
AGTAGCTGGATTCTTAGCACTCATCTGGGACGACCTACGGAGCCTGTGCCTCTTCAGCTACCACCGCTTGAGAGACTTAC
TCTTGATTGTAGTGAGGATTGTGGAACTTCTGGGACGCAGG---------------------GGGTGGGAGGCCCTCA--
-AATATTGGTGGAATCTCCTGCAGTATTGGAGTCAGGAACTA---AAGAATAG
>AY779550/B/CA/1998/CANA3FULL
ATGGC---AGGAAGAAGCG------GAGAC---AG---C---GACGAAGAG---CTCATCAAGACAGTGAGACTCATCAA
GCAGATCTATCAAAGCAACC---CGCTTCC---CAGCTCC---GAGGGGA---CCCGACAGGCCAGAAGGAATC------
------GAAGAAGAA---G---GT---GGAG---AGAGAGAC---------AGAGACAGATCCGG---T---CGA---TT
AGTGGATGGATTCTTAGCACTTATCTGGGACGATCTAAGGAGCCTGTGCCTCTTCAGCTACCACCGCTTGAGAGACTTAC
TCTTGATTGTGACGAGGATTGTGGAACTTCTGGGACGCAGG---------------------GGGTGGGAAGCCCTCA--
-AATATTGGTGGAATCTCCTGCAGTATTGGAGTCAGGAACTA---AAGAATAG
>AY779551/B/CA/1999/CANA5FULL
ATGGC---AGGAAGAAGCG------GAGAC---AG---C---GACGAAGAG---CTCATCAAGACAGTGAGACTCATCAA
GCAGATCTATCAAAGCAACC---CGCTTCC---CAGCTCC---GAGGGGA---CCCGACAGGCCAGAAGGAATC------
------GAAGAAGAA---G---GT---GGAG---AGAGAGAC---------AGAGACAGATCCGG---T---CGA---TT
AGTGGATGGATTCTTAGCACTTATCTGGGACGATCTGAGGAGCCTGTGCCTCTTCAGCTACCACCGCTTGAGAGACTTAC
TCTTGATTGTAACGAGGATTGTGGAACTTCTGGGACGCAGG---------------------GGGTGGGAAGCCCTCA--
-AATATTGGTGGAATCTCCTGCAGTATTGGAGTCAGGAACTA---AAGAATAG
>AY779552/B/CA/2000/CANA6FULL
ATGGC---AGGAAGAAGCG------GAGAC---AG---C---GACGAAGAG---CTCATCAAGACAGTGAGACTCATCAA
GCAGATCTATCAAAGCAACC---CGCTTCC---CAGCTCC---GAGGGGA---CCCGACAGGCCAGAAGGAATC------
------GAAGAAGAA---G---GT---GGAG---AGAGAGAC---------AGAGACAGATCCGG---T---CGA---TT
AGTGGATGGATTCTTAGCACTTATCTGGGACGATCTGAGGAGCCTGTGCCTCTTCAGCTACCACCGCTTGAGAGACTTAC
TCTTGATTGTGACGAGGATTGTGGAACTTCTGGGACGCAGG---------------------GGGTGGGAAGCCCTCA--
-AATATTGGTGGAATCTCCTGCAGTATTGGAGTCAGGAACTA---AAGAATAG
>AY779553/B/CA/1997/CANB3FULL
ATGGC---AGGAAGAAGCG------GAGAC---AG---C---GACGAAGAG---CTCCTCAAGACAGTGAGACTCATCAA
GTTTCTCTATCAAAGCAACC---CTCCTCC---CAGCTCC---GAGGGGA---CCCGACAGGCCCGAAGGAATC------
------GAAGAAGAA---G---GT---GGAG---AGAGAGAC---------AGAGACAGATCCGG---A---CGC---TT
AGTGAACGGATTCTTAGCACTTATCTGGGACGATCTACGGAGCCTGTTCCTCTTCAGCTACCACCGCTTGAGAGACTTAC
TCTTGATTGTAACGAGGATTGTGGAACTTCTGGGACGCAGG---------------------GGGTGGGAAGCCCTCA--
-AATATTGGTGGAATCTCCTACAGTATTGGAGTCAGGAACTA---AAGAATAG
>AY779554/B/CA/1998/CANB4FULL
ATGGC---AGGAAGAAGCG------GAGAC---AG---C---GACGAAGAG---CTCCTCAAGACAGTGAGACTCATCAA
GTTTCTCTATCAAAGCAACC---CACCTCC---CAGCTCC---GAGGGGA---CCCGACAGGCCCGAAGGAATC------
------GAAGAAGAA---G---GT---GGAG---AGAGAGAC---------AGAGACAGATCCGA---A---CGT---TT
AGTGAACGGATTCTTAGCACTTATCTGGGACGATCTGCGGAGCCTGTGCCTCTTCAGCTACCACCGCTTGAGAGACTTAC
TCTTGATTGTAACGAGGATTGTGGAACTTCTGGGACGCAGG---------------------GGGTGGGAAGCCCTCA--
-AGTATTGGTGGAATCTCCTACAGTATTGGAGTCAGGAACTA---AAGAATAG
>AY779555/B/CA/1998/CANB5FULL
ATGGC---AGGAAGAAGCG------GAGAC---AG---C---GACGAAGAG---CTCCTCAAGACAGTGAGACTCATCAA
GTTTCTCTATCAAAGCAACC---CTCCTCC---CAGTCTC---GAGGGGA---CCCGACAGGCCCGAAGGAATC------
------GAAGAAGAA---G---GT---GGAG---AGAGAGAC---------AGAGACAGATCCGG---A---CGC---TT
AGTGAACGGGTTCTTAGCACTTATCTGGGACGATCTGCGGAGCCTGTTCCTCTTCAGCTACCACCGCTTGAGAGACTTAC
TCTTGATTGTAACGAGGATTGTGGAACTTCTGGGACGCAGG---------------------GGGTGGGAAGCCCTCA--
-AGTATTTGTGGAATCTCCTACAGTATTGGAGTCAGGAACTA---AAGAATAG
>AY779557/B/CA/1998/CANC10FULL
ATGGC---AGGAAGAAGTG------GAGAC---AG---C---GACGAAGAG---CTCCTCAAGACAGTGAGACTCATCAA
GTTCCTCTACCAAAGCAACC---CACTTCC---CAGTCCC---GAGGGGA---CCCGACAGGCCCGGAGGAATC------
------GAAGAAGAA---G---GT---GGAG---AGAGAGAC---------AGAGACAGGTCCGC---A---AGA---TT
AGTGAATGGATTCTTACCACTCATCTGGGACGATCTGAGGAGCCTGTGCCTTTTCAGCTACCACCGCTTGAGAGACTTAC
TCTTGATTGTAACGAGGATTGTGGAACTTCTGGGACGCAGG---------------------GGGTGGGAAATCCTCA--
-AAATTCTGTGGAATCTCCTGCAGTATTGGAGCCAGGAACTA---AAGAATAG
>AY779558/B/CA/1999/CAN11FULL
ATGGC---AGGAAGAAGTG------GAGAC---AG---C---GACGAAGAG---CTCCTCAAGACAGTGAGACTCATCAA
GTTCCTCTACCAAAGCAACC---CACTTCC---CAGTCCC---GAGGGGA---CCCGACAGGCCCGGAGGAATC------
------GAAGAAGAA---G---AT---GGAG---AGAGAGAC---------AGAGACAGGTCCGC---A---AGA---TT
AGTGAATGGATTCTTACCACTCATCTGGGACGATCTGAGGAGCCTGTGCCTTTTCAGCTACCACCGCTTGAGAGACTTAC
TCTTGATTGTAACGAGGATTGTGGAACTTCTGGGACGCAGG---------------------GGGTGGGAAATCCTCA--
-AAATTCTGTGGAATCTCCTGCAGTATTGGAGCCAGGAACTA---AAGAATAG
>AY779559/B/CA/1992/CANC2FULL
ATGGC---AGGAAGAAGCG------GAGAC---AG---C---GACGAAGAG---CTCCTCAAGACAGTGAGACTCATCAA
GTTCCTCTACCAAAGCAACC---CACTTCC---CAGCCCC---GAGGGGA---CCCGACAGGCCCGGAGGAACC------
------GAAGAAGAA---G---GT---GGAG---AGAAAGAC---------AGAGGCAGGTCCGG---A---AGA---TT
AGTGAATGGATTCTTACCACTCATCTGGGACGATCTGAGGAGTCTGTGCCTCTTCAGCTACCACCGCTTGAGAGACTTAC
TCTTGATTGTAACGAGGATTGTGGAACTTCTGGGACGCAGG---------------------GGGTGGGAAGCCCTCA--
-AATATTGGTGGAATCTCCTACAGTATTGGAGTCAGGAACTA---AAGAATAG
>AY779560/B/CA/1994/CANC3FULL
ATGGC---AGGAAGAAGTG------GAGAC---AG---C---GACGAAGAG---CTCCTCAAGACAGTGAGACTCATCAA
GTTCCTCTACCAAAGCAACC---CACTTCC---CAGCCCC---GAGGGGA---CCCGACAGGCCCGGAGGAACC------
------GAAGAAGAA---G---GT---GGAG---AGAAAGAC---------AGAGACAGGTCCGG---A---AGA---TT
AGTGAATGGATTCTTACCACTCATCTGGGACGATCTGAGGAGTCTGTGCCTCTTCAGCTACCACCGCTTGAGAGACTTAC
TCTTGATTGTAACGAGGATTGTGGAACTTCTGGGACGCAGG---------------------GGGTGGGAAATCCTCA--
-AATATTGGTGGAATCTCCTACAGTATTGGAGCCAGGAACTA---AAGAATAG
>AY779561/B/CA/1992/CANC5FULL
ATGGC---AGGAAGAAGCG------GAGAC---AG---C---GACGAAGAG---CTCCTCAAGACAGTGAGACTCATCAA
GTTCCTCTACCAAAGCAACC---CACTTCC---CAGCCCC---GAGGGGA---CCCGACAGGCCCGGAGGAATC------
------GAAGAAGAA---G---GT---GGAG---AGAAAGAC---------AGAGGCAGGTCCGG---A---AGA---TT
AGTGAATGGATTCTTACCACTCATCTGGGACGATCTGAGGAGTCTGTGCCTCTTCAGCTACCACCGCTTGAGAGACTTAC
TCTTGATTGTCACGAGGATTGTGGAACTTCTGGGACGCAGG---------------------GGGTGGGAAGCCCTCA--
-AATATTGGTGGAATCTCCTACAGTATTGGAGCCAGGAACTA---AAGAATAG
>AY779562/B/CA/1993/CANC6FULL
ATGGC---AGGAAGAAGTG------GAGAC---AG---C---GACGAAGAG---CTCCTCAAGACAGTGAGACTCATCAA
GTTCCTCTACCAAAGCAACC---CACTTCC---CAGTCCC---GAGGGGA---CCCGACAGGCCCGGAGGAATC------
------GAAGAAGAA---G---GT---GGAG---AGAGAGAC---------AGAGACAGGTCCGC---A---AGA---TT
AGTGAATGGATTCTTACCACTCATCTGGGACGATCTGAGGAGCCTGTGCCTTTTCAGCTACCACCGCTTGAGAGACTTAC
TCTTGATTGTAACGAGGATTGTGGAACTTCTGGGACGCAGG---------------------GGGTGGGAAATCCTCA--
-AAATTCTGTGGAATCTCCTGCAGTATTGGAGCCAGGAACTA---AAGAATAG
>AY779563/B/CA/1996/CANC8FULL
ATGGC---AGGAAGAAGTG------GAGAC---AG---C---GACGAAGAG---CTCCTCAAGACAGTGAGACTCATCAA
GTTCCTCTACCAAAGCAACC---CACTTCC---CAGTCCC---GAGGGGA---CCCGACAGGCCCGGAGGAATC------
------GAAGAAGAA---G---GT---GGAG---AGAGAGAC---------AGAGACAGGTCCGC---A---AGA---TT
AGTGAATGGATTCTTACCACTCATCTGGGACGATCTGAGGAGCCTGTGCCTCTTCAGCTACCACCGCTTGAGAGACTTAC
TCTTGATTGTAACGAGGATTGTGGAACTTCTGGGACGCAGG---------------------GGGTGGGAAATCCTCA--
-AAATTTTGTGGAATCTCCTGCAGTATTGGAGCCAGGAACTA---AAGAATAG
>AY779564/B/CA/1996/CANA1FULL
ATGGC---AGGAAGAAGCG------GAGAC---AG---C---GACGAAGAG---CTCATCAAGACAGTGAGACTCATCAA
GCAGATCTATCAAAGCAACC---CGCTTCC---CAGCCCC---GAGGGGA---CCCGACAGGCCAGAAGGAATC------
------GAAGAAGAA---G---GT---GGAG---AGAGAGAC---------AGAGACAGATCCAG---A---CGA---TT
AGTGGATGGATTCTTAGCACTTATCTGGGACGATCTGAGGAGTCTGTGCCTCTTCAGCTACCACCGCTTGAGAGACTTAC
TCTTGATTGTAACGAGGATTGTGGAACTTCTGGGACGCAGG---------------------GGGTGGGAAGCCCTCA--
-AATATTGGTGGAATCTCCTGCAGTATTGGAGTCAGGAACTA---AAGAATAG
>AY781127/B/UY/2001/01UYTRA1179
ATGGC---AGGAAGAAGCG------GAGAC---AG---C---GACGAAGAG---CTTCTCAAGACAGTCAGACTCATCAA
GCAGCTCTACCAAAGCAACC---CGCCTCC---CAGCCCC---GAGGGGA---CCCGACAGGCCCGGAGGAATC------
------GAAGAAGAA---G---GT---GGAG---GGAACGAC---------AGCGACAGATCCGT---T---CGC---TT
AGTGGATGGATTCTTAGCTCTTATCTGGGACGACCTGCGGAGCCTGTGCCTCTTCAGTTACCACCGCTTGAGAGACTTAC
TCTTGATTGTAGCGAGGATTGTGGAACTTCTGGGACGCAGG---------------------GGGTGGGAAGCTCTCA--
-AATACTGGTGGAATCTCCTACAGTATTGGAGTCAGGAATTA---AAGAATAG
>AY795904/B/YE/2002/02YE507
ATGGC---AGGAAGAAGCG------GAGAC---AG---C---GACGAAGAC---CTCCTCAAGGCAGTCAGACTCATCAA
GTTCCTCTATCAAAGTAACC---CGCCCCC---CAGCACC---GAGGGGA---CCAGACAGGCCCGAAGGAATA------
------GAAGAAGAA---G---GT---GGAG---AGAGAGAC---------AGAGACACATCAGG---A---CTA---CT
AGTCAATGGATTCTTAGCAATTATCTGGATCGACCTGCGGAGCCTGTGCCTCTGGAGCTACCGCCACTTGAGAGACTTAC
TCTTGATTGTAACGAGGATTGTGGAACTTCTGGGACGGAGG---------------------GCGTGGGAAGCTCTCA--
-AATACGGGTGGAATCTCCTACAGTATTGGGGTCAGGAACTA---AAGAATAG
>AY795905/B/YE/2002/02YE508
ATGGC---AGGAAGAAGCG------GAGAC---AG---C---GACGAAGAC---CTCCTCAAGGCGGTCAGATTCATCAA
GTTCCTCTATCAAAGCAACC---CGCCCCC---CAGCACC---GAGGGGA---CCAGACAGGCCCGAAGGAATC------
------GAAGAAGAA---G---GT---GGAG---GGAGAGAC---------AGAGACACATCCGG---A---CAA---CT
AGTGAATGGATTCTTAGCAATTATCTGGGTCGACCTTCGGAACCTGTGCCTCTTCATCTACCGCCACTTGAGAGACTTAC
TCTTGATTGTAGCGAGGATTGTGGGACTTCTGGGACGCAGG---------------------GGGTGGGAAGTTCTCA--
-AATACTGGTGGAATCTCCTACAGTATTGGAGTCAGGAACTA---AAGAATAG
>AY818644/B/AU/2004/Phcsffull04
ATGGC---AGGAAGAAGCG------GAGAC---AG---C---GACGAACAG---CTCCTCAAGACAGTCAGACTCATCAA
GTTTCTCTATCAAAACAACC---CGCCTCC---CAGCCTC---GAGGGGA---CCCGACAGGCCCGAAGGAATC------
------GAAGAAGAA---G---GT---GGAG---AAAGAGAC---------AGAGACAGATCCAT---T---CGA---TT
AGTGGATGGATTCTTAGCACTGTTCTGGGACGATCTCAGGAGCCTGTGCCTCTTCAGCTACCACCACTTGAGAGACTTAC
TCTTGATTGTAGCGAGGATTGTGGAACTTCTGGGACGCAGG---------------------GGGTGGGAAGGCCTCA--
-AATATTGGTGGAATCTCCTGCAGTATTGGAGCCAGGAACTA---CAGAATAG
>AY819715/B/RU/2004/04RU139095
ATGGC---AGGAAGAAGCG------GAGAC---AG---C---AACGAARAC---CTCCTCAAGACAGTCAGACTAATCAA
GCTTCTCTACCAAAGCAACC---CGCCTCC---CAACCCA---GAGGGAA---CCCGACAGGCCCGAAGGAATM------
------GAAGAAGAA---G---GT---GGAG---AGAGAGGC---------AGAGACACATCAAT---T---CGA---TT
AGTGAACGGATTCTTAGCACTTATCTGGGACGACCTGAGGAGCCTGYGCCTCTTCATCTACCACCGCTTGAGAGACTTAC
TCTTGATTGTAACGAGGATTGTGGAACTTCTGGGACGCAGG---------------------GGGTGGGAAGCTCTGA--
-AGTATTGGTGGAATCTCCTGCAGTATTGGAGCCAGGAACTA---AAGAAGAG
>AY835748/B/US/1983/5096_83
ATGGC---AGGAAGAAGCG------GAGAC---AG---C---GACGAAGAG---CTCCTCAGGACAGTCAGACTCATCAG
GCTTCTCTACCAAGACAACC---CGCCTCC---CAGCACC---GAGGGGA---CCCGACAGGCCCGAAGGAATC------
------GAAGAAGAA---G---GT---GGAG---AGAGAGAC---------AGAGACAGATCCGG---T---CCA---TT
AGTGAACGGCTTCTTAGCACTTTTCTGGGTCGACCTGCGGAACCTGTGCCTCTTCAGTTACCACCTCTTGAGAGACTTAC
TCTTGATTGTAGCGAGGATTGTGGAACTTCTGGGACGCAGG---------------------GGGTGGGAAGCCCTCA--
-AATATTGGGGGAATCTCCTCCAGTATTGGAGCCAGGAACTA---CAGAATAG
>AY835749/B/US/1986/5096_86
ATGGC---AGGAAGAAGCG------GAGAC---AG---C---GACGAAGAG---CTCCTCAGGACAGTCAGACTCATCAG
GCTTCTCTACCAAGACAACC---CGCCTCC---CAGCACC---GAGGGGA---CCCGACAGGCCCGAAGGAATC------
------GAAGAAGAA---G---GT---GGAG---AGAGAGAC---------AGAGACAGATCCGG---T---CCA---TT
AGTGAACGGATTCTTAGCACTTTTCTGGGTCGACCTGCGGAACCTGTGCCTCTTCAGTTACCACCTCTTGAGAGACTTAC
TCTTGATTGTAGCGAGGATTGTGGAACTTCTGGGACGCAGG---------------------GGGTGGGAAGCCCTCA--
-AATATTGGTGGAATCTCCTCCAGTATTGGAGCCAGGAACTA---CAGAATAG
>AY835750/B/US/1989/5096_89
ATGGC---AGGAAGAAGCG------GAGAC---AG---C---GACGAAGAG---CTCCTCAGGACAGTCAGACTCATCAA
GCTTCTCTATCAAAGCAACC---CGCCTCC---CAGCCAC---CGAGGGA---CCCGACAGGCCCGAAGGAATC------
------GAAGAAGAA---G---GT---GGAG---AGAGAGAC---------AGAGACAGATCCGG---T---CCA---TT
AGTGAACGGATTCTTAGCACTCTTCTGGGTCGACCTGCGGAACCTGTGCCTCTTCAGTTACCACCTCTTGAGAGACTTAC
TCTTGATTGTAGCGAGGATTGTGGAACTTCTGGGACGCAGG---------------------GGGTGGGAAGCCCTCA--
-AATATTGGGGGAATCTCCTCCAGTATTGGAGCCAGGAACTA---CAGAATAG
>AY835751/B/US/1990/5096_90
ATGGC---AGGAAGAAGCG------GAGAC---AG---C---GACGAAGAG---CTCCTCAGGACAGTCAGACTCATCAG
GCTTCTCTACCAAGACAACC---CGCCTCC---CAGCACC---GAGGGGA---CCCGACAGGCCCGAAGGAATC------
------GAAGAAGAA---G---GT---GGAG---AGAGAGAC---------AGAGACAGATCCGG---T---CCA---TT
AGTGAACGGCTTCTTAGCACTCTTTTGGGTCGACCTGCGGAACCTGTGCCTCTTCAGTTACCACCTCTTGAGAGACTTAC
TCTTGATTGTAGCGAGGATAGTGGAACTTCTGGGACGCAGG---------------------GGGTGGGAAGCCCTCA--
-AATATTGGTGGAATCTCCTCAAGTATTGGAGCCAGGAACTA---CAGAATAG
>AY835752/B/US/1992/5096_92
ATGGC---AGGAAGAAGCG------GAGAC---AG---C---GACGAAGAG---CTCCTCAGGACAGTCAGACTCATCAG
GCTTCTCTACCAAGACAACC---CACCTCC---CCAGCAC---GAGGGGA---CCCGACAGGCCCGAAGGAATC------
------GAAGAAGAA---G---GT---GGAG---AGAGAGAC---------AGAGACAGATCCGG---T---CCA---TT
AGTGAACGGCTTCTTAGCTCTCTTCTGGATCGACCTGCGGAACCTGTGCCTCTTCAGTTACACACTCTTGAGAGACTTAC
TCTTGATTGTAGCGAGGATTGTGGAACTTCTGGGACGCAGG---------------------GGGTGGGAAGCCCTCA--
-AATATTGGTGGAATCTCCTCCAGTATTGGAGCCAGGAACTA---CAGAATAG
>AY835753/B/US/1996/5155_96
ATGGC---AGGAAGAAGTG------GAGAC---AG---C---GACGAAGAG---CTCCTGAAGACAGTCAGACTCATCAA
GTTTCTCTACCAAAGCAACC---CGCCTCC---CCAGCCA---GGAGGGA---ACCGACAGGCCCGAAGGAATC------
------CAAGAAGGA---G---GT---GGAG---AGACAGAC---------AGATCCGGTCCCAT---T---CGA---TT
AGTGGATGGATTCTTAGCATTTATCTGGGTCGACCTGCGGAGCCTGTGTCTCTTCAGCTACCACCGCTTGAGAGACTTAC
TCTTGATTGTAACGAGGACTGTGGAACTTCTGGGACGCAGG---------------------GGGTGGGAACTCCTCA--
-ACTACTTGTGGAATCTTCTACAGTATTGGAGTCAGGAACTA---CTGAATAC
>AY835754/B/US/1983/5084_83
ATGGC---AGGAAGAAGCG------GAGAC---AG---C---GACGAAGAG---CTCCTCAAGACAGTCAGACTCATCAA
GCTTCTCTATCAAAGCAACC---CACCTCC---CAGCCCA---GAGAGGA---CCCGACAGGCCCGAAGGAATC------
------GAAGAAGAA---G---GT---GGAG---AGAGAGAC---------AGAGACAGATCCGG---T---CGC---TT
AGTGGATGGATTCTTAGCAATTTTCTGGGTCGACCTACGGAGCCTGTGCCTTTTCAGCTACCACCGCTTGAGAGACTTAC
TCTTGATTGTAACGAGGATTGTGGAACTTCTGGGACGCAGG---------------------GGGTGGGAAGCCCTCA--
-AATATTGGTGGAATCTCCTACAGTATTGGAGTCAGGAACTA---AAGAATAG
>AY835755/B/US/1985/5157_85
ATGGC---AGGAAGAAGCG------GAGAC---AG---C---GACGAAGAG---CTCCTCAAGACAGTCAGACTCATCAA
GCTTCTCTATCAAAGCAACC---CGCCTCC---CAACCCC---GAGGGGA---CCCGACAGGCCCGAAGGAATC------
------GAAGAAGAA---G---GT---GGAG---AGAGAGAC---------AGAGGCAGATCCGA---A---ATA---TT
AGTGAACGGATTCTTAGCACTTTTCTGGGACGACCTGCGGAGCCTGTGCCTCTTCAGCTACCACCGCTTGAGAGACTTAC
TCTTGATTGTAGCGAGGATTGTGGAACTTCTGGGACGCAGG---------------------GGGTGGGAAGTCCTCA--
-AATATTGGTGGAATATCCTACAGTATTGGAGTCAGGAACTA---AAGAATAG
>AY835756/B/US/1986/5157_86
ATGGC---AGGAAGAAGCG------GAGAC---AG---C---GACGAAGAG---CTCCTCAAGACAGTCAGACTCATCAG
AATTCTCCATCAAAGCAACC---CGCCTCC---CAACCCC---GAGGGGA---CCCGACAGGCCCGAAGGAATC------
------GAAGAAGAC---G---GT---GGAG---AGAGAGAC---------AGAGACAGATCCGG---A---ATA---TT
AGTGAACGGATTCTTAGCACTTTTCTGGGACGACCTGCGGAGCCTGTGCCTCTTCAGCTACCACCGCTTGAGAGACTTAC
TCTTGATTGTAGCGAGGATTGTGGAACTTCTGGGACGCAGG---------------------GGGTGGGAAATCCTCA--
-AGTATTGGTGGAATCTCCTACAGTATTGGAGTCAGGAACTA---AAGAATAG
>AY835757/B/US/1986/5113_86
ATGGC---AGGAAGAAGCG------GAGAC---AG---C---GACGAAGAG---CTCCTCAAGACAGTAAGACTCATCAA
GCTTCTCTATCATACCAACC---CGCCTCC---CAACCCC---GAGGGGA---CCCGACAGGCCCGAAGGAATC------
------GAAGAAGAC---G---GT---GGAG---AGAGAGAC---------AGAGACAGATCCGG---A---ATA---TT
AGTGAACGGATTCTTAGCACTTTTCTGGGACGACCTGCGGAGCCTGTGCCTCTTCAGCTACCACCGCTTGAGAGACTTAC
TCTTGATTGTAGCGAGGATTGTGGAACTTCTGGGACGCAGG---------------------GGGTGGGAAATCCTCA--
-AGTATTGGTGGAATCTCCTACAGTATTGGAGTCAGGAACTA---AAGAATAG
>AY835758/B/US/1987/5113_87
ATGGC---AGGAAGAAGCG------GAGAC---AG---C---GACGAAGAG---CTCCTCAAGACAGTGAGACTCATCAA
GCTTCTCTATCAAAGCAACC---CGCCTCC---CAGTTCC---GAGGGGA---CCCGACAGGCCCGAAGGAATC------
------GGAGAAGAA---G---GT---GGAG---AGAGAGAC---------AGATACAGATCCGG---T---CCA---TT
AGTGGATGGATTCTTAACACTTATCTGGGTCGACCTGCGGAGCCTGTGCCTCTTCATCTACCACCACTTGAGAAACTTAC
TCTTGATTGTAGCGAGGACTGTGGAAATTCTGGGACGCAGG---------------------GGGTGGGAACTCCTCA--
-AATATTGGTGGAATCTCCTGCAATATTGGATTCAGGAACTA---AAGAATAG
>AY835759/B/US/1982/5048_82
ATGGC---AGGAAGAAGCG------GAGAC---AG---C---GACGAAGAC---CTCCTCAAGACAGTCAGACTCATCAA
GTTTCTCTATCAAAGCAACC---CACCGCC---CAGCCCC---GAGGGGA---CCCGACAGGCCCGAAGGAATC------
------GAAGAAGAA---G---GT---GGAG---AGAGAGAC---------AGAGACAGATCCGG---T---CGA---TT
AGTGGATGGATTCTTAGCACTTATCTGGGTCGACCTGCGGAGCCTGTGCCTCTTCAGCTACCACCGCTTGAGAGACTTAC
TCTTGATTGTAACGAGGATTGTGGAACTTCTGGGACGCAGG---------------------GGGTGGGAAGTCCTCA--
-AATATTGGTGGAATCTCCTGCAGTATTGGAGTCAGGAACTG---AGGAATAG
>AY835760/B/US/1987/5048_87
ATGGC---AGGAAGAAGCG------GAGAC---AG---C---GACGAAGAC---CTCCTCAAGACGGTCAGACTCATCAA
GTTTCTCTATCAAAGCAACC---CACCGCC---CAGCCCC---GAGGGGA---CCCGACAGGCCCGAAGGAATC------
------GAAGAAGAA---G---GT---GGAG---AGAGAGAC---------AGAGACAGATCCGG---T---CGA---TT
AGTGGATGGATTCTTAGCACTTATCTGGGTCGACCTGCGGAGCCTGTGCCTCTTCAGCTACCACCGCTTGAGAGACTTAC
TATTGATTGTAACGAGGATTGTGGAACTTCTGGGACGCAGG---------------------GGGTGGGAAGCTCTCA--
-AATATTGGTGGAATCTCCTGCAGTATTGGATTCAGGAACTG---AAGAATAG
>AY835761/B/US/1991/5048_91
ATGGC---AGGAAGAAGCG------GAGAC---AG---C---GACGAAGAC---CTCCTCAAGACAATCAGACTCATCAA
GTTTCTCTATCAAAGCAACC---CACCGCC---CGGCCCC---GAGGGGA---CCCGACAGGCCCGAAGGAATC------
------GAAGAAGAA---G---GT---GGAG---AGAGAGAC---------AGAGACAGATCAGG---T---CGA---TT
AGTGGATGGATTCTTAGCAATTATCTGGGTCGACCTGCGGAGCCTGTGCCTCTTCAGCTACCACCGCTTGAGAGACTTAC
TATTGATTGTAACGAGGATTGTGGAACTTCTGGGACGCAGG---------------------GGGTGGGAAGCTCTCA--
-AATATTGGTGGAATCTCCTGCAGTATTGGATACAGGAACTG---AAGAATAG
>AY835762/B/US/1984/5160_84
ATGGC---AGGAAGAAGCG------GAGAC---AG---C---GACGAAGAG---CTCCTCAAGACAGTCAGAATCATCAA
GTTTCTCTATCAAAGCAACC---CGCCTCC---CAACCCC---GAGGGGA---CCCGACAGGCCCGAAGGAATC------
------GAAGAAGAA---G---GT---GGAG---AGAGAGAC---------AGAAACAGATCCGG---T---CCC---TT
AGTGGATGGATTCTTAGCACTTTTCTGGGACGATCTGCGGAGCCTGTGCCTCTTCAGCTACCACCGCTTGAGAGACTTAC
TCTTGATTGTAACGAGGATTGTGGAACTCCTGGGACGCAGG---------------------GGGGGGGAAGTCCTCA--
-AATATTGGTGGAATCTCCTACAGTATTGGAGTCAGGAACTA---AGGAATAG
>AY835763/B/US/1988/5160_88
ATGGC---AGGAAGAAGCG------GAGAC---AG---C---GACGAAGAA---CTCCTCAAGACAGTCAGACTCATCAA
GTTTCTCTATCAAAGCAACC---CGCCTCC---CAACCCC---GAGGGGA---CCCGACAGGCCCGAAGGAATC------
------GAAGAAGAA---G---GT---GGAG---AGAGAGAC---------AGAGACAGATCCGG---T---CCC---TT
AGTGGATGGATTCTTAGCAATTTTCTGGGTCGATCTGCGGAGCCTGTTCCTCTTCAGCTACCACCGCTTGAGAGACTTAC
TCTTGATTGTAACGAGGATTGTGGAACTTCTGGGACGCAGG---------------------GGGTGGGAAGCCCTCA--
-AATATTGGTGGAATCTCCTGCAGTATTGGAGTCAGGAACTA---AGGAATAG
>AY835764/B/US/1992/5160_92
ATGGC---AGGAAGAAGCG------GAGAC---AG---C---GACGAAGAA---CTCCTCAAGACAGTCAGAATCATCAA
GTTTCTCTATCAAAGCAACC---CGCCTCC---CAACCCC---GAGGGGA---CCCGACAGGCCCGAAGGAATC------
------GACGAAGAA---G---GT---GGAG---AGAGAGAC---------AGAGACAGATCCGG---T---CCC---TT
AGTGGATGGATTCTTAGCAATTTTCTGGGTCGATCTGCGGAGCCTGTTCCTCTTCAGCTACCACCGCTTGAGAGACTTAC
TCTTGATTGTAACGAGGATTGTGGAACTTCTGGGACGCAGG---------------------GGGTGGGAAGCCCTCA--
-AGTATTGGTGGAATCTCCTGCAGTATTGGAGTCAGGAACTA---AAGAATAG
>AY835765/B/US/1984/5084_84
ATGGC---AGGAAGAAGCG------GAGAC---AG---C---GACGAAGAG---CTCCTCAAGACAGTCAGACTCATCAA
GCTTCTCTATCAAAGCAACC---CACCTCC---CAGCCCA---GAGGGGA---CCCGACAGGCCCGAAGGAATC------
------GAAGAAGAA---G---GT---GGAG---AGAGAGAC---------AGAGACAGATCCGG---T---CGC---TT
AGTGGATGGATTCTTAGCAATTATCTGGGTCGACCTACGGAGCCTGTGCCTTTTCAGCTACCACCGCTTGAGAGACTTAC
TCTTGATTGTAACGAGGATTGTGGAACTTCTGGGACGCAGG---------------------GGGTGGGAAGCCCTCA--
-AATATTGGTGGAATCTCCTACAGTATTGGAGTCAGGAACTA---AAGAATAG
>AY835766/B/US/1989/5073_89
ATGGC---AGGAAGAAGCG------GAGAC---AG---C---GACGAAGAG---CTCATCAAGACAGTGAGACTCATCAA
GTTCCTCTATCAAAGCAACC---CGCCTCC---CAGCCCC---GAGGGGA---CCCGACAGGCCCGAAGGAATC------
------GAAGAAGAA---G---GT---GGAG---AGAGAGAC---------AGAGACAGATCCGG---T---CCA---TT
AGTGAACGGATTCTTAGCACTTATCTGGGTCGATCTGCGGAGCCTGTTCCTCTTCATCTACCACCGCTTGAGAGACTTAC
TCTTGATTGTAACGAGGACTGTGGAACTTCTGGGGCGCAGG---------------------GGGTGGGAACTCCTCA--
-AATATTGTTGGAATCTCCTACAGTATTGGAGTCAGGAACTA---AAGAATAG
>AY835767/B/US/1993/5073_93
ATGGC---AGGAAGAAGCG------GAGAC---AG---C---GACGAAGAG---CTCATCAAGACAGTGAGACTCATCAA
GGCTCTCTATCAAAGCAACC---CGCCTCC---CAGCCCC---GAGGGGA---CCCGACAGGCCCGAAGGAACA------
------GAAGAAGAA---G---GT---GGAG---AGAGAGAC---------AGAGACAGATCCGG---T---TCA---TT
AGCGAACGGATTGTTAGCACTTATCTGGGTCGACCTGCGGAGCCTGTTCCTCTTCAGCTACCACCGCTTGAGAGACTTAC
TCTTGATTGTAACGAGGACTGTGGAACTTCTGGGACGCAGG---------------------GGGTGGGAACTCCTCA--
-AATATTGTTGGAATCTCCTACAGTATTGGAGTCAGGAACTA---AAGAATAG
>AY835768/B/US/1995/5073_95
ATGGC---AGGAAGAAGCG------GAGAC---AG---C---GACGAAGAG---CTCATCAGAACAGTGAGACTCATCAA
GGCTCTCTATCAAAGCAACC---CGCCTCC---CAGCCCC---GAGGGGA---CCCGACAGGCCCGAAGGAACA------
------GAAGAAGAA---G---GT---GGAG---AGAGAGAC---------AGAGACAGATCCGG---T---TCA---TT
AGCGAACGGCTTATTAGCACTTATCTGGGTCGACCTGCGGAGCCTGTGCCTCTTCAGCTACCACCGCTTGAGAGACTTAC
TCTTGATTGTAACGAGGACTGGGGAACTTCTGGGACGCAGG---------------------GGGTGGGAACTCCTCA--
-AATATTGTTGGAATCTCCTACAGTATTGGAGTCAGGAACTA---AAGAATAG
>AY835769/B/US/1985/5077_85
ATGGC---AGGAAGAAGCG------GAGAC---AG---C---GACGAAGAG---CTCACAAAGACAGTGAGACTCATCAA
GTTTCTCTATCAAAGCAACC---CGCCTCC---CAACCCC---GAGGGGA---CCCGACAGGCCCGAAGGAATC------
------GAAGAAGAC---G---GT---GGAG---AGAGAGAC---------AGAGACAGATCCGG---G---ACA---TT
AGTGGACGGATTCTTAGCACTTATCTGGGTCGATCTGCGGAGCCTGCTCCTCTTCAGCTACCACCGCTTGAGAGACTTAC
TCTTGATTGTAACGAGGACTGTGGAACTTCTGGGACGCAGG---------------------GGGTGGGAAATCCTCA--
-AGTATTGTTGGAATCTCCTGCAGTATTGGAGTCAGGAACTA---AAGAATAG
>AY835770/B/US/1983/5082_83
ATGGC---AGGAAGAAGCG------GAGAC---AG---C---GACGAAGAG---CTCCTCAAGACAGTCAGACTCATCAG
GTTTCTCTATCAAAGCAACC---CGCCTCC---CCAGCCC---GAGGGGA---CCCGACAGGCCCGAAGGAATC------
------GAAGAAGAA---G---GT---GGAG---AGAGAGAC---------AGAGACGGATCCGG---C---AGA---TT
AGTGGATGGATTCTTAGCGCTTTTCTGGGTCGACCTGCGGAGCCTGTGCCTCTTCAGCTACCACCGCTTGAGAGACTTAC
TCTTGATTGTAACGAGGATTGTGGAACTTCTGGGACGCAGG---------------------GGGTGGGAAGTCCTCA--
-AATATTGGTGGAATCTCCTGCAGTATTGGAGTCAGGAACTA---AAGAATAG
>AY835771/B/US/1986/5082_86
ATGGC---AGGAAGAAGCG------GAGAC---AG---C---GACGAAGAG---CTCCTCAAGACAGTCAGACTCATCAG
GTTTCTCTATCAAAGCAACC---CGCCTCC---CAAGCCA---GAGGGGA---CCCGACAGGCCCGAAGGAATC------
------GAAGAAGAA---G---GT---GGAG---AGAGAGAC---------AGAGACGGATCCGT---C---AGA---TT
AGTGGATGGCTTCTTAGCACTTATCTGGGACGACCTGCGGAGCCTGTGCCTCTTCAGCTACCACCGCTTGAGAGACTTAC
TCTTGATTGTAACGAGGATTGTGGAACTTCTGGGACGCAGG---------------------GGGTGGGAAATCCTCA--
-AATATTGGTGGAATCTCCTGCAGTATTGGAGTCAGGAACTA---AAGAATAG
>AY835772/B/US/1997/5082_97
ATGGC---AGGAAGAAGCG------GAGAC---AG---C---GACGAAGAG---CTGATCAAGACAGTCAGACTCATCAG
GTTTCTCTATCAAAGCAACC---CGCCTCC---CCAGCCA---GAGGGGA---CCCGACAGGCCCGAAGGAATC------
------GAAGGAGAA---G---GT---GGAG---AGAGAGAC---------AGAGACGGATCCGT---C---AGA---TT
AGTGGATGGCTTCTTAGCACTTATCTGGGACGACCTGCGGAGCCTGTGCCTCTTCAGCTACCACCGCTTGAGAGACTTAC
TCTTGATTGTAACGAGGATTGTGGAACTTCTGGGACGCAGG---------------------GGGTGGGAAATCCTCA--
-AATATTGGTGGAATCTCCTACAGTATTGGAGTCAGGAACTA---AAGAATAG
>AY835773/B/US/1994/5082_94
ATGGC---AGGAAGAAGCG------GAGAC---AG---C---GACGAAGAG---CTGATCAAGACAGTCAGAATCATCAG
GTTTCTCTATCAAAGCAACC---CGCCTCC---CAGCCCA---GAGGGGA---CCCGACAGGCCCGAAGGAATC------
------GAAGAAGAA---G---GT---GGAG---AGAGAGAC---------AGAGGCGGATCCAT---C---AGA---TT
AGTGGATGGCTTCTTAGCAATCATCTGGGACGACCTGCGGAGCCTGTTCCTCTTCAGCTACCACCGCTTGAGAGACTTAC
TCTTGATTGTAACGAGGATTGTGGAACTTCTGGGACGCAGG---------------------GGGTGGGAAATCCTCA--
-AATACTGGTGGAATCTCCTGCAGTACTGGAGTCAGGAACTA---AAGAATAG
>AY835774/B/US/1986/5127_86
ATGGC---AGGAAGAAGCG------GAGAC---AG---C---GACGAAGAG---CTTCTCAAGGCGGTCAGACTCATCAA
GTTTCTCTATCAAAGCAACC---CGCTTCC---CAGTTCC---GAGGGGA---CCCGACAGGCCCGAAGGAATC------
------GAAGAAGAA---G---GT---GGAG---AGAGAGAC---------AGAGACAGATCCGG---T---CGA---TT
AGTGAACGGATTCTTAGCACTTATCTGGGACGATCTGCGGAGCCTGTGCCTCTTCAGCTACCACCGCTTGAGAGACTTAC
TCTTGATTGTAGCGAGGATTGTGGAACTTCTGGGACGCAGG---------------------GGGTGGGAAGCCCTCA--
-AATATTGGTGGAATCTCCTGCAGTATTGGAGTCAGGAACTA---AAGAATAG
>AY835775/B/US/1986/5084_86
ATGGC---AGGAAGAAGCG------GAGAC---AG---C---GACGAAGAG---CTCCTCAGGACAGTCAGACTCATCAA
GCTTCTCTATCAAAGCAACC---CGCCTCC---CAGCCCA---GAGGGGA---CCCGACAGGCCCGAAGGAACC------
------GAAGAAGAA---G---GT---GGAG---AGAGAGAC---------AGAGACAGATCCGG---A---CGC---TT
AGTGGATGGATTCTTAGCAATTATCTGGGTCGACCTGCGGAGCCTGTGCCTTTTCATCTACCACCGCTTGAGAGACTTAC
TCTTGATTGTAACGAGGATTGTGGAACTTCTGGGACGCAGG---------------------GGGTGGGAAGCCCTCA--
-AATATTGGTGGAATCTCCTACAGTATTGGAGTCAGGAACTA---AAGAATAG
>AY835776/B/US/1993/5127_93
ATGGC---AGGAAGAAGCG------GAGAC---AG---C---GACGAAGAT---CTTCTCAAGGCGGTCAGATTAATCAA
GTTTCTCTACCAAAGCAACC---CGCTTCC---CAATCCC---GAGGGGA---CCCGACAGGCCCGAAGGAATC------
------GAAGAAGAA---G---GT---GGAG---AGAGAGAC---------AGAGACAGATCCGT---G---CGA---TT
AGTGAACGGATTCTTGGCACTTATCTGGGACGATCTGCGGAGCCTGTGCCTCTTCAGCTACCACCGCTTGAGAGACTTAC
TCTTGATTGTAGCGAGGATTGTGGAACTTCTGGGACGCAGG---------------------GGGTGGGAAGCCCTCA--
-AGTATTGGTGGAATCTCCTGCAGTATTGGAGTCAGGAACTA---AAGAATAG
>AY835777/B/US/1983/5018_83
ATGGC---AGGAAGAAGCG------GAGAC---AG---C---GACGACGAG---CTCCTCAAGACAGTCAGACTCATCAA
GTTTCTCTATCAAAGCAACC---CGCCTCC---CAGCCCC---GAGGGGA---CCCGACAGGCCCGAAGGAATC------
------GAAGAAGAA---G---GT---GGAG---AGAGAGAC---------AGAGACGGATCCAG---T---CCA---TT
AGTGCATGGATTCTTAGCACTCATCTGGGACGATCTGCGGAGCCTGTGCCTCTTCAGCTACCACCGCTTGAGAGACTTAC
TCTTGATTGTAGCGAGGATTGTGGAACTTCTGGGACGCAGG---------------------GGGTGGGAAGCCCTCA--
-AATATTGGTGGAATCTCCTGCAGTATTGGAGTCAGGAACTA---AAGAATAG
>AY835778/B/US/1986/5018_86
ATGGC---AGGAAGAAGCG------GAGAC---AG---C---GACGACGAG---CTCCTCAAGACAGTCAGACTCATCAA
GTTTCTCTATCAAAGCAACC---CGCCTCC---CAGCCCA---GAGGGGA---CCCGACAGGCCCGAAGGAATC------
------GAAGAAGAA---G---GT---GGAG---AGAGAGAC---------AGAGACACATCCAG---G---CCG---TT
AGTGCATGGATTCTTAGCACTCATCTGGGTCGATCTGCGGAGCCTGTGCCTCTTCAGCTACCACCGCTTGAGAGACTTAC
TCTTGATTGTAGCGAGGATTGCGGAACTTCTGGGACGCAGG---------------------GGGTGGGAAGCCCTCA--
-AATATTGGGGGAATCTCCTGCAGTATTGGAGTCAGGAACTA---AAGAATAG
>AY835779/B/US/1984/5019_84
ATGGC---AGGAAGAAGCG------GAGAC---AG---C---GACGAAGAT---CTCCTCAAGACAGTCAGACTCATCAA
GCTTCTCTATCAAAGCAACC---CACCTCC---CAGCTCC---GAGGGGA---CACGACAGGCCCGAAGGAATC------
------GAAGAAGAA---G---GT---GGAG---AGAGAGAC---------AGAGACACATCCGG---A---CGA---TT
AGTGGATGGATTCTTAACACTTATCTGGGTCGATCTGAGGAGCCTGTGCCTCTTCAGCTACCACCGCTTGAGAGACTTAC
TCTTGATTGTAACGAGGATTGTGGAACTTCTGGGACGCAGG---------------------GGGTGGGAAATCCTCA--
-AAATTTGGTGGAATCTCCTACAGTATTGGAGTCAGGAACTA---AAGAATAG
>AY835780/B/US/1986/5019_86
ATGGC---AGGAAGAAGCG------GAGAC---AG---C---GACGAAGAC---CTCCTCAAGACAGTCAGACTCATCAA
GCTTCTCTATCAAAGCAACC---CACCTCC---CAGCTCC---GAGGGGA---CCCGACAGGCCCGAAGGAATC------
------GAAGAAGAA---G---GT---GGAG---AGAGAGAC---------AGAGGCACATCCGG---A---CGA---TT
AGTGGGTGGATTCTTAACACTTATCTGGGTCGATCTGAGGAGCCTGTGCCTCTTCAGCTACCACCGCTTGAGAGACTTAC
TCTTGATTGTAACGAGGATTGTGGAAACTCTGGGACGCAGG---------------------GGGTGGGAAATCCTCA--
-AAATTTGGTGGAATCTCCTACAGTATTGGAGTCAGGAACTA---AAGAATAG
>AY835781/B/US/1983/5157_83
ATGGC---AGGAAGAAGCG------GAGAC---AG---C---GACGAAGAG---CTCCTCAAGACAGTCAGACTCATCAA
GCTTCTCTATCAAAGCAACC---CGCCTCC---CAACCCC---GAGGGGA---CCCGACAGGCCCGAAGGAATC------
------GAAGAAGAA---G---GT---GGAG---AGAGAGAC---------AGAGACAGATCCGG---A---ATA---TT
AGTGAACGGATTCTTAGCACTTTTCTGGGACGACCTGCGGAGCCTGTGCCTCTTCAGCTACCACCGCTTGAGAGACTTAC
TCTTGATTGTAGCGAGGATTGTGGAACTTCTGGGACGCAGG---------------------GGGTGGGAAGTCCTCA--
-AATATTGGTGGAATCTCCTACAGTATTGGAGTCAGGAACTA---AAGAATAG
>AY839827/B/KR/2004/04LHS6
ATGGC---AGGAAGAAGCG------GAGAC---AG---C---GACGAAGAG---CTCCTCAGGACAATAAGAATCATCAA
GTTTCTCTATCAAAGCAACC---CACCTCC---CAAGCCA---GAGGGGA---CCCGACAGGCCAGGAGAAATC------
------GAAGGAGAC---G---GT---GGAG---AAGGAGAC---------AGAGGTGGATCCGG---T---CGA---TT
AGTGGGTGGATTCTTAACACTCATCTGGGTCGACCTGTGGAGCCTGTGCAACTTCATCTACCGCAACTTGAGAGACTTAC
TCTTGATTGTAGCCAGGAGTGTGGAACTTCTGGGACTCAGG---------------------GGGTGGGAAATCCTCA--
-AGTATTGGTGGAATCTCCTGCAGTACTGGAGCCAGGAACTA---AAGAAGAG
>AY857022/B/AU/-/2870718
ATGGC---AGGAAGAAGCG------GAGAC---AG---C---GACGAAGAG---CTCCTCAGGATAATCAGAGCCATCAA
GATTCTCTATCAAAGCAACC---CACCTCC---CAACCCC---GCGGGGA---CCAGACAGGCCCGAAGGAATC------
------GAAGAAGAA---G---GT---GGAG---ACAGAGAC---------AGAGACAGATCCAG---G---ACA---TT
AGCGAACGGATTCTTAGTTCTTTTCTGGGACGATCTGCGGAGCCTGTGCCTCTTCAGCTACCACCGCTTGAGAGACTTAC
TCTTGATTGTAACGAGGATTGTGGAACTTCTGGGACGCAGG---------------------GGGTGGGAACTCCTCA--
-AATATTGGTGGAATCTCCTACAGTATTGGGGTCAGGAACTG---AGGAATAG
>AY857144/B/AU/-/8634991
ATGGC---AGGAAGAAGCG------GAGAC---AG---C---GACGAAGAG---CTCATCAAAACAGTCAGACTAATCAA
GAGCCTCTACCAAAGCAACC---CGCTTCC---CAGCTCC---GAGGGGA---CCCGACAGGCCCGAAGGAATC------
------GAAGAAGAA---G---GT---GGAG---AGAGAGAC---------AGAGGCAGATCCGG---T---CAA---TT
AGCGAACGGATTCTTGATACTTATCTGGGACGACCTGAGGAGCCTGTGCCTCTTCAGTTACCACCGCTTGAGAGACTTAC
TCTTGATTGTAACGAGGATTGTGGAACTTCTGGGACGCAGA---------------------GGGTGGGAAGTCCTCA--
-AATACTGGTGGAATCTCCTGCAGTATTGGATTCAGGAACTA---AAGAGTAG
>AY857165/B/AU/-/9125091
ATGGC---AGGAAGAAGCG------GAGGC---AG---C---GACGACGAG---CTTCTCAAGACAGTCAGACTCATCAA
GATCCTCTATCAAAGCAACC---CGCTTCC---CAGCTCC---GAGGGGA---CCCGACAGGCCCGAAGRAATA------
------GAARAAGAA---G---GT---GGAG---AGAGAGAC---------AGAGACAGATCCGA---T---CGA---TT
AGTGCACGGATCCTTGATACTTATCTGGGACGATCTGCGGAGCCTGAGCCTCTTCAGCTACCACCGCTTGAGAGACTTAC
TCTTGATTGTAGCGAGGATTGTGGAACTTCTGGGACGCAGG---------------------GGGTGGRAAATCCTCA--
-AATATTGGTGGAATCTCCTACAGTATTGGAGCAAGGAACTA---AAGAATAG
>AY970946/B/NL/1986/H434-8-A3
ATGGC---AGGAAGAAGCG------GAGAC---AG---C---GACGAAGAC---CTCCTCAGGACAGTCAGACTCATCAA
GCTTCTCTATCAAAGCAACC---CGCCTCC---CAGCCCC---GAGGGGA---CCCGACAGGCCCGACGGAATC------
------GAAGAAGAA---G---GT---GGAG---AGAGAGAC---------AGAGACAGATCCGG---A---CGA---TT
AGTGACTGGATTCTTAGCACTCATCTGGGACGATCTGCGGAGCCTGTGCCTCTTCAGCTACCACCGCTTGAGAGACTTAC
TCTTGATTGTAGCGAGGATTGTGGAACTTCTGGGACGCTGG---------------------GTGTGGGAAGCCCTCA--
-AATATTGGTGGAATCTCCTGCAGTATTGGAGTCAGGAACTA---AAGAATAG
>AY970947/B/NL/1986/H434-8-F4
ATGGC---AGGAAGAAGCG------GAGAC---AG---C---GACGAAGAC---CTCCTCAGGACAGTCAGACTCATCAA
GCTTCTCTATCAAAGCAACC---CGCCTCC---CAGCCCC---GAGGGGA---CCCGACAGGCCCGACGGAATC------
------GAAGAAGAA---G---GT---GGAG---AGAGAGAC---------AGAGACAGATCCGG---A---CGA---TT
AGTGACTGGATTCTTAGCACTCATCTGGGACGATCTGCGGAGCCTGTGCCTCTTCAGCTACCACCGCTTGAGAGACTTAC
TCTTGATTGTAGCGAGGATTGTGGAACTTCTGGGACGCTGG---------------------GTGTGGGAAGCCCTCA--
-AATATTGGCGGAACCTCCTGCAGTATTGGAGTCAGGAACTA---AAGAATAG
>AY970948/B/NL/1996/H434-42-A1
ATGGC---AGGAAGAAGCG------GAGAC---AG---C---GACGAAGAC---CTCCTCAGGACAGTCAGACTCATCAA
ACAGCTCTATCAAAGCAACC---CACCTCC---CAGCTCC---GAGGGGA---CCCGACAGGCCCGACGGAATC------
------GAAGAAGAA---G---GT---GGAG---ACAGAGAC---------AGAGACAGATCCGT---A---CGA---TT
AGTGAATGGATTCTTACCACTCATCTGGGACGATCTGCGGAGCCTGTGCCTCTTCAGCTACCACCGCTTGAGAGACTTAC
TCTTGACTGTAGCGAGGATTGTGGAACTTCTGGGACGCAGG---------------------GGGTGGGAAGCCCTCA--
-AATATTGGTGGAGTCTCCTGCAGTATTGGAGTCAGGAACTA---AAGAATAG
>AY970949/B/NL/1996/H434-42-C1
ATGGC---AGGAAGAAGCG------GAGAC---AG---C---GACGAAGAC---CTCCTCAGGACAGTCAGACTCATCAA
GCTTCTTTATCAAAGCAACC---CACCTCC---CAGCTCC---GAGGGGA---CCAGACAGACCCGACGGAATC------
------GAAGAAGAA---G---GT---GGAG---ACAGAGAC---------AGAGACAGATCCGT---A---CGA---TT
AGTGAATGGATTCTTACCACTCATCTGGGACGATCTGCGGAGCCTGTGCCTCTTCAGCTACCACCGCTTGAGAGACTTAC
TCTTGATTGTAGCGAGGATTGTGGAACTTCTGGGACGCAGG---------------------GGGTGGGAAGCCCTCA--
-AATATTGGTGGAGTCTCCTGCAGTATTGGAGTCAGGAACTA---AAGAATAG
>AY970950/B/NL/1996/H434-42-E12
ATGGC---AGGAAGAAGCG------GAGTC---AG---C---GACGAAGAC---CTCCTCAGGACAGTCAGACTCATCAA
ACAGCTCTATCAAAGCAACC---CACCTCC---CAGCTCC---GAGGGGA---CCAGACAGGCCCGACGGAATC------
------GAAGAAGAA---G---GT---GGAG---ACAGAGAC---------AGAAACAGATCCGT---A---CGA---TT
AGTGAATGGATTCTTACCACTCATCTGGGACGATCTGCGGAGCCTGTGCCTCTTCAGCTACCACCGCTTGAGAGACTTAC
TCTTGATTGTAGCGAGGATTGTGGAACTTCTGGGACGCAGG---------------------GGGTGGGAAGCCCTCA--
-AATATTGGTGGAGTCTCCTGCAGTATTGGAGTCAGGAACTA---AAGAATAG
>BD238372/B/FR/1985/pNL43_patent
ATGGC---AGGAAGAAGCG------GAGAC---AG---C---GACGAAGAG---CTCATCAGAACAGTCAGACTCATCAA
GCTTCTCTATCAAAGCAACC---CACCTCC---CAATCCC---GAGGGGA---CCCGACAGGCCCGAAGGAATA------
------GAAGAAGAA---G---GT---GGAG---AGAGAGAC---------AGAGACAGATCCAT---T---CGA---TT
AGTGAACGGATCCTTAGCACTTATCTGGGACGATCTGCGGAGCCTGTGCCTCTTCAGCTACCACCGCTTGAGAGACTTAC
TCTTGATTGTAACGAGGATTGTGGAACTTCTGGGACGCAGG---------------------GGGTGGGAAGCCCTCA--
-AATATTGGTGGAATCTCCTACAGTATTGGAGTCAGGAACTA---AAGAATAG
>BD298114/B/FR/1983/BH10_patent
ATGGC---AGGAAGAAGCG------GAGAC---AG---C---GACGAAGAC---CTCCTCAAGGCAGTCAGACTCATCAA
GTTTCTCTATCAAAGCAACC---CACCTCC---CAATCCC---GAGGGGA---CCCGACAGGCCCGAAGGAATA------
------GAAGAAGAA---G---GT---GGAG---AGAGAGAC---------AGAGACAGATCCAT---T---CGA---TT
AGTGAACGGATCCTTAGCACTTATCTGGGACGATCTGCGGAGCCTGTGCCTCTTCAGCTACCACCGCTTGAGAGACTTAC
TCTTGATTGTAACGAGGATTGTGGAACTTCTGGGACGCAGG---------------------GGGTGGGAAGCCCTCA--
-AATATTGGTGGAATCTCCTACAGTATTGGAGTCAGGAGCTA---AAGAATAG
>CS272319/B/FR/1985/pNL43_patent
ATGGC---AGGAAGAAGCG------GAGAC---AG---C---GACGAAGAG---CTCATCAGAACAGTCAGACTCATCAA
GCTTCTCTATCAAAGCAACC---CACCTCC---CAATCCC---GAGGGGA---CCCGACAGGCCCGAAGGAATA------
------GAAGAAGAA---G---GT---GGAG---AGAGAGAC---------AGAGACAGATCCAT---T---CGA---TT
AGTGAACGGATCCTTAGCACTTATCTGGGACGATCTGCGGAGCCTGTGCCTCTTCAGCTACCACCGCTTGAGAGACTTAC
TCTTGATTGTAACGAGGATTGTGGAACTTCTGGGACGCAGG---------------------GGGTGGGAAGCCCTCA--
-AATATTGGTGGAATCTCCTACAGTATTGGAGTCAGGAACTA---AAGAATAG
>D10112/B/GB/1983/CAM1
ATGGC---AGGAAGAAGCG------GAGAC---AG---C---GACGAAGAA---CTCCTCAAAGCAGTAAGACTCATCAA
GCTTCTCTATCAAAGCAACC---CGCTTCC---CAGTTCC---AAGGGGA---CCCGACAGGCCCGAAGGAATC------
------GAAGAAGAA---G---GT---GGAG---GGAGAGAC---------AGAGACACATCCGG---G---CGA---TT
AGTAACTGGATTCTTAGCACTCATCTGGGACGACCTGCGGAGCCTGTGCCTCTTCAGCTACCACCGCTTGAGAGACTTAC
TCTTGATTGTAGCAAGGATTGTGGAACTTCTGGGACGCAGG---------------------GGGTGGGAAGCCCTCA--
-AATATTGGTGGAATCTCCTGCAGTATTGGAGTCAGGAACTA---AGGAATAG
>D86068/B/FR/1983/MCK1_LAI_IIIB
ATGGC---AGGAAGAAGCG------GAGAC---AG---C---GACGAAGAC---CTCCTCAAGGCAGTCAGACTCATCAA
GTTTCTCTATCAAAGCAACC---CACCTCC---CAACCCC---GAGGGGA---CCCGACAGGCCCGAAGGAATA------
------GAAGAAGAA---G---GT---GGAG---AGAGAGAC---------AGAGACAGATCCAT---T---CGA---TT
AGTGAACGGATCCTTAGCACTTATTTGGGACGATCTGCGGACGCTGTGCCTCTTCAGCTACCACCGCTTGAGAGACTTAC
TCTTGATTGTGACGAGGATTGTGGAACTTCTGGGACGCAGG---------------------GGGTGGGAAGCCCTCA--
-AATATTGGTGGAATCTCCTACAATATTGGAGTCAGGAGCTA---AAGAATAG
>D86069/B/FR/1983/PM213_LAI_IIIB
ATGGC---AGGAAGAAGCG------GAGAC---AG---C---GACGAAGAG---CTCATCAGAACAGTCAGACTCATCAA
GTTTCTCTATCAAAGCAACC---CACCTCC---CAACCCC---GAGGGGA---CCCGACAGGCCCGAAGGAATA------
------GAAGAAGAA---G---GT---GGAG---AGAGAGAC---------AGAGACAGATCCAT---T---CGA---TT
AGTGAACGGATCCTTAGCACTTATCTGGGACGATCTGCGGACGCTGTGCCTCTTCAGCTACCACCGCTTGAGAGACTTAC
TCTTGATTGTAACGAGGATTGTGGAACTTCTGGGACGCAGG---------------------GGGTGGGAAGCCCTCA--
-AATATTGGTGGAATCTCCTACAGTATTGGAGTCAGGAACTA---AAGAATAG
>DD153311/B/FR/1985/pNL43-patent
ATGGC---AGGAAGAAGCG------GAGAC---AG---C---GACGAAGAG---CTCATCAGAACAGTCAGACTCATCAA
GCTTCTCTATCAAAGCAACC---CACCTCC---CAATCCC---GAGGGGA---CCCGACAGGCCCGAAGGAATA------
------GAAGAAGAA---G---GT---GGAG---AGAGAGAC---------AGAGACAGATCCAT---T---CGA---TT
AGTGAACGGATCCTTAGCACTTATCTGGGACGATCTGCGGAGCCTGTGCCTCTTCAGCTACCACCGCTTGAGAGACTTAC
TCTTGATTGTAACGAGGATTGTGGAACTTCTGGGACGCAGG---------------------GGGTGGGAAGCCCTCA--
-AATATTGGTGGAATCTCCTACAGTATTGGAGTCAGGAACTA---AAGAATAG
>DD153312/B/FR/1985/pNL43-patent
ATGGC---AGGAAGAAGCG------GAGAC---AG---C---GACGAAGAG---CTCATCAGAACAGTCAGACTCATCAA
GCTTCTCTATCAAAGCAACC---CACCTCC---CAATCCC---GAGGGGA---CCCGACAGGCCCGAAGGAATA------
------GAAGAAGAA---G---GT---GGAG---AGAGAGAC---------AGAGACAGATCCAT---T---CGA---TT
AGTGAACGGATCCTTAGCACTTATCTGGGACGATCTGCGGAGCCTGTGCCTCTTCAGCTACCACCGCTTGAGAGACTTAC
TCTTGATTGTAACGAGGATTGTGGAACTTCTGGGACGCAGG---------------------GGGTGGGAAGCCCTCA--
-AATATTGGTGGAATCTCCTACAGTATTGGAGTCAGGAACTA---AAGAATAG
>DL260745/B/FR/1983/HXB2_patent
ATGGC---AGGAAGAAGCG------GAGAC---AG---C---GACGAAGAG---CTCATCAGAACAGTCAGACTCATCAA
GCTTCTCTATCAAAGCAACC---CACCTCC---CAACCCC---GAGGGGA---CCCGACAGGCCCGAAGGAATA------
------GAAGAAGAA---G---GT---GGAG---AGAGAGAC---------AGAGACAGATCCAT---T---CGA---TT
AGTGAACGGATCCTTGGCACTTATCTGGGACGATCTGCGGAGCCTGTGCCTCTTCAGCTACCACCGCTTGAGAGACTTAC
TCTTGATTGTAACGAGGATTGTGGAACTTCTGGGACGCAGG---------------------GGGTGGGAAGCCCTCA--
-AATATTGGTGGAATCTCCTACAGTATTGGAGTCAGGAACTA---AAGAATAG
>DL464814/B/FR/1983/HXB2_patent
ATGGC---AGGAAGAAGCG------GAGAC---AG---C---GACGAAGAG---CTCATCAGAACAGTCAGACTCATCAA
GCTTCTCTATCAAAGCAACC---CACCTCC---CAACCCC---GAGGGGA---CCCGACAGGCCCGAAGGAATA------
------GAAGAAGAA---G---GT---GGAG---AGAGAGAC---------AGAGACAGATCCAT---T---CGA---TT
AGTGAACGGATCCTTGGCACTTATCTGGGACGATCTGCGGAGCCTGTGCCTCTTCAGCTACCACCGCTTGAGAGACTTAC
TCTTGATTGTAACGAGGATTGTGGAACTTCTGGGACGCAGG---------------------GGGTGGGAAGCCCTCA--
-AATATTGGTGGAATCTCCTACAGTATTGGAGTCAGGAACTA---AAGAATAG
>DM111087/B/FR/1985/pNL43-patent
ATGGC---AGGAAGAAGCG------GAGAC---AG---C---GACGAAGAG---CTCATCAGAACAGTCAGACTCATCAA
GCTTCTCTATCAAAGCAACC---CACCTCC---CAATCCC---GAGGGGA---CCCGACAGGCCCGAAGGAATA------
------GAAGAAGAA---G---GT---GGAG---AGAGAGAC---------AGAGACAGATCCAT---T---CGA---TT
AGTGAACGGATCCTTAGCACTTATCTGGGACGATCTGCGGAGCCTGTGCCTCTTCAGCTACCACCGCTTGAGAGACTTAC
TCTTGATTGTAACGAGGATTGTGGAACTTCTGGGACGCAGG---------------------GGGTGGGAAGCCCTCA--
-AATATTGGTGGAATCTCCTACAGTATTGGAGTCAGGAACTA---AAGAATAG
>DQ007901/B/CN/2002/02HNsmx2
ATGGC---AGGAAGAAGAG------AAGAC---AG---C---GACGAAGAG---CTCCTCAAGGCAGTCAGACTCATCAA
GCTTCTATATCAAAGCAATC---CGCTTCC---CAACCCA---GAGGGGA---CCCGGCAGGCCCGAAGGAATC------
------GAAGAAGAA---G---AT---GGAG---AGCAAGAC---------AGAGACAGATCCGA---G---AGA---TT
AGTGAACGGATTCTTGACACTTTTCTGGGAGGATCTACGGAGCCTGTGCCTCTTCAGCTACCACCGCTTGAGAGACTTAC
TCTTGATTGTAGCAAGGATTGTGGAACTTCTGGGACGCAGG---------------------GGGTGGGAAGCCCTCA--
-GATATTGGTGGAATCTCCTGCAGTATTGGATTCAGGAAATA---AAGAATAG
>DQ127534/B/US/-/AC_04_0_Days_Consen_fa
ATGGC---AGGAAGAAGAG------GAGAC---AG---C---GACGAAGAC---CTCCTCCAGGCAGTCAGAATAATCAA
GTTTCTCTATCAAAACAACC---CGCCTCC---CAACCCA---GAGGGGA---CCCGACAGGCCCGAAGGAATC------
------GAAGAAGAA---G---GT---GGAG---AGAGAGAC---------AGAGACAGATCCAG---T---CGA---TT
AGTGCATGGATTATTAGCACTCATCTGGGACGATCTGCGGAGCCTGTGCCTCTTCAGCTACCACCGCTTGAGAGACTTAC
TCTTGATTGTAGCGAGGATTGTGGAACTTCTGGGACGCAGG---------------------GGGTGGGAAGCCCTCA--
-AGTACTGGGGGAATCTCCTACAGTATTGGAGTCAGGAGCTA---AAGAATAG
>DQ127535/B/US/-/AC_04_1650_Days_Seq1_fa
ATGGC---AGGAAGAAGAG------GAGAC---AG---C---GACGAAGAC---CTCCTCCAGGCAGTCAGAATAATCAA
GTTTCTCTATCAAAACAACC---CGCCTCC---CAACCCA---GAGGGGA---CCCGACAGGCCCGAAGGAATC------
------GAAGAAGAA---G---GT---GGAG---AGAGAGAC---------AGAGACAGATCCAG---T---CGA---TT
AGTGCATGGATTATTAGCACTCATCTGGGACGATCTGCGGAGCCTGGGCCTCTTCAGCTACCACCGCTTGAGAGACTTAC
TCTTGATTGTAGCGAGGATTGTGGAACTTCTGGGACGCAGG---------------------GGGTGGGAAGCCCTCA--
-AGTACTGGGGAAATCTACTACAGTATTGGAGTCAGGAGCTA---AAGAATAG
>DQ127536/B/US/-/AC_04_1650_Days_Seq2_fa
ATGGC---AGGAAGAAGAG------GCGAC---AG---C---GACGAAGAC---CTCCTCCAGGCAGTCAGAATAATCAA
GTTTCTCTATCAAAACAACC---CGCCTCC---CAACCCA---GAGGGGA---CCCGACAGGCCCGAAGGAATC------
------GAAGAAGAA---G---GT---GGAG---AGAGAGAC---------AGAGACAGATCCAG---T---CGA---TT
AGTGCATGGATTATTAGCACTCATCTGGGACGATCTGCGGAGCCTGGGCCTCTTCAGCTACCACCGCTTGAGAGACTTAC
TCTTGATTGTAGCGAGGATTGTGGAACTTCTGGGACGCAGG---------------------GGGTGGGAAGCCCTCA--
-AGTACTGGGGGAATCTCCTACAGTATTGGAGTCAGGAGCTA---AAGAATAG
>DQ127537/B/US/-/AC_16_0_Days_Consen_fa
ATGGC---AGGAAGAAGCG------GAGAC---AG---C---GACGAAGAG---CTCCTCAGGACAGTCAGACTCATCAA
GTACCTCTACCAGAGCAACC---CAATTCC---CAGCCCC---GAGGGGA---CCCGACAGGCCCGAAGGAACC------
------GAAGGAGAA---G---GT---GGAG---ACAAAGAC---------AGAGGCAGATCCAC---T---CGC---TT
AGTGAATGGATTCTTAGCACTCATCTGGGACGACCTACGGAGCCTGTGCCTCTTCAGCTACCACCGCTTGAGAGACTTAC
TCTTGATTGCAGCGAGGATTGTGGAACTTCTGGGACGCAGG---------------------GGGTGGGAAGCACTCA--
-AGTATCTGTGGAATCTCCTACAGTATTGGAGCCAGGAACTA---AAGAATAG
>DQ127538/B/US/-/AC_16_1934_Days_Seq1_fa
ATGGC---AGGAAGAAGCG------GAGAC---AG---C---GACGAAGAG---CTCCTCAGGACAGTCAGACTCATCAA
GTACCTCTACCAAAGCAACC---CAATTCC---CAGCCCC---GAGGGGA---CCCGACAGGCCCGAAGGAACA------
------GAAGGAGAA---G---GT---GGAG---ACAAAGAC---------AGAGGCAGATCCAC---T---CGC---TT
AGTAAATGGATTCTTAGCACTCATCTGGGACGACCTACGGAGCCTGTGCCTCTTCAGCTACCACCGCTTGAGAGACTTAC
TCTTGATTGCAGCGAGGATTGTGGAACTTCTGGGACGCAGG---------------------GGGTGGGAAGCACTCA--
-AGTATCTGTGGAATCTCTTACAGTATTGGAGCCAGGAACTA---AAGAATAG
>DQ127539/B/US/-/AC_16_1934_Days_Seq2_fa
ATGGC---AGGAAGAAGCG------GAGAC---AG---C---GACGAAGAG---CTCCTCAGGACAGTCAGACTCATCAA
GTACCTCTACCAAAGCAACC---CAATTCC---CAGCCCC---GAGGGGA---CCCGACAGGCCCGAAGGAACA------
------GAAGGAGAA---G---GT---GGAG---ACAAAGAC---------AGAGGCAGATCCAC---T---CGC---TT
AGTAAATGGATTCTTAGCACTCATCTGGGACGACCTACGGAGCCTGTGCCTCTTCAGCTACCACCGCTTGAGAGACTTAC
TCTTGATTGCAGCGAGGATTGTGGAACTTCTGGGACGCAGG---------------------GGGTGGGAAGCACTCA--
-AGTATCTGTGGAATCTCTTACAGTATTGGAGCCAGGAACTA---AAGAATAG
>DQ127548/B/US/-/AC_59_41_Days_Seq1_fa
ATGGC---AGGAAGAAGCG------GAGAC---AA---C---GACGAAGAG---CTCCTCAAGGCCATCCGAATAATCAA
GTTTCTATATCAAAGTAACC---CGCCTCC---CAGCCCA---GAGGGGA---CCAGACAGGCCCGAAGGAATC------
------GAAGAAGAA---G---GT---GGAG---AGCAAGAC---------AGAGACAGATCAGG---T---CTC---TT
AGTGGATGGATTCTTAGCACTCATCTGGGTCGACCTACGGAGCCTGTTCCTTTTCAGCTACCGCCGCTTGAGAGACTTAC
TCTTGATTGTAGCGAGGATTGTGGAACTTCTGGGACGCAGG---------------------GGGTGGGAAGCTCTCC--
-AGTATTGGTGGAATCTCATACAGTATTGGATTCAGGAACTA---AGGAATAG
>DQ127549/B/US/-/AC_59_41_Days_Seq2_fa
ATGGC---AGGAAGAAGCG------GAGAC---AA---C---GACGAAGAG---CTCCTCAAGGCCATCCGAATAATCAA
GTTTCTATATCAAAGTAACC---CGCCTCC---CAGCCCA---GAGGGGA---CCAGACAGGCCCGAAGGAATC------
------GAAGAAGAA---G---GT---GGAG---AGCAAGAC---------AGAGACAGATCAGG---T---CTC---TT
AGTGGATGGATTCTTAGCACTCATCTGGGTCGACCTACGGAGCCTGTTCCTTTTCAGCTACCGCCGCTTGAGAGACTTAC
TCTTGATTGTAGCGAGGATTGTGGAACTTCTGGGACGCAGG---------------------GGGTGGGAAGCTCTCC--
-AGTATTGGTGGAATCTCATACAGTATTGGATTCAGGAACTA---AGGAATAG
>DQ127550/B/US/-/AC_59_111_Days_Seq1_fa
ATGGC---AGGAAGAAGCG------GAGAC---AA---C---GACGAAGAG---CTCCTCAAGACCATCCGAATAATCAA
GTTTCTATATCAAAGCAACC---CGCCTCC---CAGCCCA---GAGGGGA---CCAGACAGGCCCGAAGGAATC------
------GAAGAAGAA---G---GT---GGAG---AGCAAGAC---------AGAGACAGATCAGG---T---CTC---TT
AGTGAATGGATTCTTAGCACTCATCTGGGTCGACCTACGGAGCCTGTTCCTTTTCAGCTACCGCCGCTTGAGAGACTTAC
TCTTGATTGTAGCGAGGATTGTGGAACTTCTGGGACGCAGG---------------------GGGTGGGAAGCTCTCC--
-AGTATTGGTGGAATCTCATACAGTATTGGATTCAGGAACTA---AGGAATAG
>DQ127551/B/US/-/AC_59_111_Days_Seq2_fa
ATGGC---AGGAAGAAGCG------GAGAC---AA---C---GACGAAGAG---CTCCTCAAGACCATCCGAATAATCAA
GTTTCTATATCAAAGCAACC---CGCCTCC---CAGCCCA---GAGGGGA---CCAGACAGGCCCGAAGGAATC------
------GAAGAAGAA---G---GT---GGAG---AGCAAGAC---------AGAGACAGATCAGG---T---CTC---TT
AGTGAATGGATTCTTAGCACTCATCTGGGTCGACCTACGGAGCCTGTTCCTTTTCAGCTACCGCCGCTTGAGAGACTTAC
TCTTGATTGTAGCGAGGATTGTGGAACTTCTGGGACGCAGG---------------------GGGTGGGAAGCTCTCC--
-AGTATTGGTGGAATCTCATACAGTATTGGATTCAGGAACTA---AGGAATAG
>DQ207940/B/GE/2003/03GEMZ004
ATGGC---AGGAAGAAGCG------GAGAC---AG---C---GACGAAGAG---CTCCTAAAGACAGTGAAACTCATCAA
GCAAATCTATCAAAGCAACC---CTCTTCC---CAGCTCC---GAGGGGA---CCCGACAGGCCCGAAGGAATA------
------GAAGAAGAA---G---GT---GGAG---AGAGAAAC---------AGAGACAGATCCAT---C---AGA---TT
AGTGGATGGATTCTTAGCGCTTTTCTGGGACGACCTGCGGAGCCTGTGCCTCTTCAGCTACCACCGCTTGAGAGACTTAC
TCTTCATTGCAGCGAGGATTGTGGGACTTCTGGGACGCAGG---------------------GGGTGGGAACTCCTCA--
-AGTATCTGTGGAATCTCCTGCAGTATTGGAGTCAGGAACTA---AAGAATAG
>DQ207942/B/GE/2003/03GEMZ010
ATGGC---AGGAAGAAGTG------GAGAC---AG---C---GACGAAGAG---CTCCTCAGGACAGTAAGACTCATCAA
GCTTCTCTACCAAAGCAACC---CGCCTCC---CAGCCCA---GAGGGGA---CCCGACAGGCCCGAAGGAACA------
------GAAGAAGAA---G---GT---GGAG---AGCAAGAC---------AGAGACAGATCCGG---A---CCA---TT
AGCGACTGGATTCTTAGAACTCATCTGGATCGATCTAAGGAGCCTGTGCCTCTTCAGCTACCATCGCTTGAGAGACTTAC
TCTTGATTGCAGCGAGGATTGTCGAACTTCTGGGACGCAGG---------------------GGGTGGGAAGCCCTCA--
-AATATTGGTGGAATCTCCTACAATATTGGGGTCAGGAACTA---AAGAATAG
>DQ295192/B/KR/2004/04LSK7
ATGGC---AGGAAGAAGCG------GAGAC---AG---C---GACGAAGAG---CTCCTCAAGACAATAAGGATCATCAA
GTTTCTCTATCAAAGCAACC---CACTTCC---CAAGCCC---GAGGGGA---CCCGACAGGCCAGGAGGAATC------
------GAAGGAGAA---G---GT---GGAG---AAAGAGAC---------AGAGGTGGATCCGA---T---CGA---TT
AGTGAATGGATTCTTAACACTCGTCTGGGTCGACCTGCGGAGCCTGTGCCTCTTCAGCTACCACAGCTTGAGAGACTTAC
TCTTGATTGTAGCGAGGAGTGTGGAACTTCTGGGACTCAGG---------------------GGGTGGGAAGTCCTCA--
-AATATCTGTGGAATCTCCTGCAGTACTGGAGTCAGGAACTA---AAGAAAAG
>DQ295193/B/KR/2004/04KMH5
ATGGC---AGGAAGAAGCG------GAGAC---AG---C---GACGAAGAG---CTCCTCAGGACAATAAGAATCATCAA
GTTTCTCTACCAAAGCAACC---CACTTCC---CAAGCCC---GAGGGGA---CCCGACAGGCCAGGAGGAATC------
------GAAGGAGAA---G---GT---GGAG---AAGGAGAC---------AGGGATGGATCCGG---T---CGA---TT
AGTGAATGGATTCTTAACACTCGTCTGGGTCGACCTGCGGAGCCTGTGCCTCTTCAGCTACCGCCGCTTGAGAGACTTAC
TCTTGATTGTAGCGAGGGGTGTGGAACTTCTGGGACTCAGG---------------------GGGTGGGAAATCCTCA--
-AATATTGGTGGAGTCTCCTGCAGTACTGGAGTCAGGAGCTA---AAGAAGAG
>DQ295194/B/KR/2004/04WK7_HIV_1_wk
ATGGC---AGGAAGAAGCG------GAGAC---AG---C---GACGAAGAG---CTCCTCAGGACAATAAGAATCATCAA
GTTTCTCTATCAAAGCAACC---CACTTCC---CAAGCCC---GAGGGGA---CCCGACAGGCCAGGAGGAATC------
------GAAGGAGAA---G---GT---GGAG---AAAGAGAC---------AGAGGTGGATCCGG---T---CGC---TC
AGTGGATGGATTCTTAACACTCATCTGGGTCGACCTACGGAGCCTGTGCCTCTTCAGCTACCACCGCTTGAGAGACTTAC
TCTTGATTGTAGCGAGGGGTGTGGAACTTCTGGGACTCAGG---------------------GGGTGGGAAGTCCTCA--
-AATGTTGGTGGAATCTCCTGCAGTACTGGAGTCAGGAACTA---AAGAAGAG
>DQ295196/B/KR/2004/04KYR8
ATGGC---AGGAAGAAGCG------GAGAC---AG---C---GACGAAGAG---CTCCTCAAGACAATAAGAATCATCAA
GTTCCTCTATCAAAGCAACC---CACCTCC---CAAGCCC---GAGGGGA---CCCGACAGGCCAGGAGGAATC------
------GAAGGAGAA---G---GT---GGAG---AAGAAGAC---------AGAGGTGGATCCAG---T---CCA---TT
AGTGGATGGATTCTTAACACTCATCTGGGTCGACCTGAGGAGCCTGTGCCTCTTCAGCTACCACCGCTTGAGAGACTTAA
TCTTGATTGTAGCGAGGAGTCTGGAACTTCTGGGACGCAGG---------------------GGGTGGGAAGTCCTCA--
-GATACGGGTGGAATCTCCTGCAGTACTGGAGTCAGGAACTA---AAGAAAGC
>DQ322223/B/CA/-/GOL016V01
ATGGC---AGGAAGAAGCG------GAGAC---AG---C---GACGAAGAC---CTCCTCCAAACAGTCAGAATCATCAA
GTTTCTCTATCAAAGCAACC---CGCCTCC---ACGCCCC---GAGGGGA---CCAGACAGGCCCGAAGGAATC------
------GAAGAAGAA---G---GT---GGAG---ACAGAGAC---------AGAGACAAATCCAG---A---AGA---TT
AGTGGATGGATTCTTAGCACTTGTCTGGGACGACCTGCGGAGCCTGTGCCTCTTCAGCTACCACCGCTTGAGGGACTTAC
TCTTGATTGTAACGAGGATTGTGGAAATTCTGGGACGCAGG---------------------GGGTGGGAACTTCTCA--
-AGTATTGGTGGAATCTCCTGCAATATTGGATTCAGGAACTA---AAGAATAG
>DQ322224/B/CA/-/GOL016V10
ATGGC---AGGAAGAAGCG------GAGAC---AG---C---GACGAAGAC---CTCCTCCAAACAGTCAGAATCATCAA
GTTTCTCTATCAAAGCAACC---CGCCTCC---ACGCCCC---GAGGGGA---CCAGACAGGCCCGAAGGAATC------
------GAAGAAGAA---G---GT---GGAG---ACAGAGAC---------AGAGACAAATCCAG---A---AGA---TT
AGTGGATGGATTCTTAGCACTTGTCTGGGACGACCTGCGGAGCCTGTGCCTCTTCAGCTACCACCGCTTGAGGGACTTAC
TCTTGATTGTAACGAGGATTGTGGAAATTCTGGGACGCAGG---------------------GGGTGGGAACTTCTCA--
-AGTATTGGTGGAATCTCCTGCAATATTGGATTCAGGAACTA---AAGAATAG
>DQ322225/B/CA/-/HND_DRPI039V01
ATGGC---AGGAAGAAGCG------GAGAC---AG---C---GACGAAGAG---CTCCTGAGGGCAGTCAGACTCATCAA
GACTCTCTATCAAAGCAACC---CACTTCC---CAGTCCC---GAGGGGA---CCCGACAGGCCCGAAGGAACC------
------GAAGAAGAA---G---GT---GGAG---AGCGAGAC---------AGAGACAGATCCGA---T---GGA---TC
GGTGAATGGATTGTTGACAATTATCTGGGTCGACCTCCGGAGCCTGTTCCTCTTCAGCTACCACCGCTTGAGAGACTTAC
TCTTAATTGTAACGAGGATTGTGGAACTTCTGGGACGCAGG---------------------GGGTGGGAAGCCCTCA--
-AATATTGGTGGAGTCTCCTGCAATATTGGACTCAGGAACTA---AAGAATAG
>DQ322226/B/CA/-/HND_DRPI039V08
ATGGC---AGGAAGAAGCG------GAGAC---AG---C---GACGAAGAG---CTCCTGAGGGCAGTCAGACTCATCAA
GACTCTCTATCAAAGCAACC---CACTTCC---CAGTCCC---GAGGGGA---CCCGACAGGCCCGAAGGAACC------
------GAAGAAGAA---G---GT---GGAG---AGCGAGAC---------AGAGACAGATCCGA---C---GGA---TC
GGTGAATGGATTGTTGACAATTATCTGGGTCGACCTCCGGAGCCTGTTCCTCTTCAGCTACCACCGCTTGAGAGACTTAC
TCTTAATTGTAACGAGGATTGTGGAACTTCTGGGACGCAGG---------------------GGGTGGGAAGCCCTCA--
-AATATTGGTGGAGTCTCCTGCAATATTGGACTCAGGAACTA---AAGAATAG
>DQ322227/B/CA/-/HDM003V01
ATGGC---AGGAAGAAGCG------GAGAC---AG---C---GACGAAGAC---CTCCTCTTGACAGTCAGAATCATCAA
GCTTCTCTATCAAAGCAACC---CACCTCC---TGGTCCC---GAGGGGA---CCCGACAGGCCCGGAGGAATC------
------GAAGAAGAA---G---GT---GGAG---AGAGAGAC---------AGAGGCAGATCCGA---G---CAA---TT
AGTCAACGGATTCTTAGCCCTTTTCTGGAACGACCTGAGGAGCCTGTTCCTCTTCAGCTACCACCGATTGACAGACTTAC
TCTTGATTGCAACGAGGATTGTGGAACTTCTGGGACGCAGG---------------------GGGTGGGAAGCCCTCA--
-AATACGGGTGGAACCTTCTACAGTATTGGAGTCAGGAACTA---AAGAATAG
>DQ322228/B/CA/-/HDM003V04
ATGGC---AGGAAGAAGCG------GAGAC---AG---C---GACGAAGAC---CTCCTCTTGACAGTCAGAATCATCAA
GCTTCTCYATCAAAGCAACC---CACCTCC---TGGTCCC---GAGGGGA---CCCGACAGGCCCGGAGGAATC------
------GAAGAAGAA---G---GT---GGAG---AGAGAGAC---------AGAGGCAGATCCGA---G---CAA---TT
AGTCAACGGATTCTTAGCCCTTTTCTGGAACGACCTGAGGAGCCTGTTCCTCTTCAGCTACCACCGATTGACAGACTTAC
TCTTGATTGCAACGAGGATTGTGGAACTTCTGGGACGCAGG---------------------GGGTGGGAAGCCCTCA--
-AATACGGGTGGAACCTTCTACAGTATTGGAGTCAGGAACTA---AAGAATAG
>DQ322229/B/CA/-/HDM003V09_2
ATGGC---AGGAAGAAGAG------GAGAC---AG---C---GACGAAGAC---CTCCTCCTGACAGTCAGAATCATCAA
GCTTCTCTATCAAAGCAACC---CACCTCC---TGGTCCC---GAGGGGA---CCCGACAGGCCCGGAGGAATC------
------GAAGAAGAA---G---GT---GGAG---AGAGAGAC---------AGAGGCAGATCCGA---G---CAA---TT
AGTCAACGGATTCTTAGCCCTTTTCTGGAACGACCTGAGGAGCCTGTTCCTCTTCAGCTACCACCGATTGACAGACTTAC
TCTTGATTGCAACGAGGATTGTGGAACTTCTGGGACGCAGG---------------------GGGTGGGAAGCCCTCA--
-AATACGGGTGGAACCTTCTACAGTATTGGAGTCAGGAACTA---AAGAATAG
>DQ322230/B/CA/-/HDM003V09_5
ATGGC---AGGAAGAAGAG------GAGAC---AG---C---GACGAAGAC---CTCCTCCTGACAGTCAGAATCATCAA
GCTTCTCTATCAAAGCAACC---CACCTCC---TGGTCCC---GAGGGGA---CCCGACAGGCCCGGAGGAATC------
------GAAGAAGAA---G---GT---GGAG---AGAGAGAC---------AGAGGCAGATCCGA---G---CAA---TT
AGTCAACGGATTCTTAGCCCTTTTCTGGAACGACCTGAGGAGCCTGTTCCTCTTCAGCTACCACCGATTGACAGACTTAC
TCTTGATTGCAACGAGGATTGTGGAACTTCTGGGACGCAGG---------------------GGGTGGGAAGCCCTCA--
-AATACGGGTGGAACCTTCTACAGTATTGGAGTCAGGAACTA---AAGAATAG
>DQ322239/B/CA/-/HTM360V05_variant_3
ATGGC---AGGAAGAAGCG------GAGAC---AG---C---GACGAMGAG---CTYCTCAAGRCAGTCAGACTCATCAA
GACTCTCTATCARAGCAACC---CGCCTCC---CAACCCC---GAGGGGA---CCCGACAGGCCCGACGGAATC------
------GAAGAAGAA---G---GT---GGAG---AGAGAGAC---------AGAGACAGATCCAC---T---CGA---TT
AGTGGAAGGATTCTTAGCACTTATCTGGGACGATCTGCGGAGCCTGTGTCTCTTCAGCTACCGCCGCTTGAGAGACTTAC
TCTCGATTGTAGCGAGGATTGTGGAACTCCTGGGACGCAGG---------------------GGGTGGGAAGTCCTCA--
-AGTATTGTTGGAATCTCCTGCAGTATTGGAGTCAGGAACTA---AAGAATAG
>DQ354112/B/TH/1996/M140
ATGGC---AGGAAGAAGCG------GAGAC---AG---C---GACGAAGAG---CTCCTCAAGACAGTCAGACTCATCAA
GCTTCTCTATCAAAGCAACC---CGCTTCC---CAGCCCC---GAGGGGA---CCCGACAGGCCCGAAGGAATC------
------GAAGAAGAA---G---GT---GGAG---AGAGAGAC---------AGAGACAGATCCGG---T---CGA---TT
AGTGAACGGATTCTTGACACTTATCTGGGACGACCTGAGGAACCTGTGTCTCTTCAGCTACCACAGCTTGAGAAACTTAC
TCTTGATTGTAACGAGGATTGTGGAACTTCTGGGACGCAGG---------------------GGGTGGGAAGCCCTCA--
-AATATTGGTGGAATCTTCTACAGTATTGGAGTCAGGAACTA---AAGAATAG
>DQ354119/B/TH/1996/M149
ATGGC---AGGAAGAAGCG------GAGAC---AG---C---GACGAAGAG---CTCCTCAAAGCAGTCAGGATCATCAA
ATTCCTGTATCAGAGCAACC---CGCAACC---CAATCCC---GAGGGAA---CCCGACAGGCCCGAAGAAATC------
------GGAGAAGAA---G---GT---GGAG---ACAGAGAC---------AGAGGTGGATCCAC---T---CCA---TT
AGTGCATGGATTCTTAACTCTCGTCTGGGTCGACCTGCGGAGCCTGTGCCTCTTCAGCTACCACCGCTTGAGAGACTTAC
TCTCGATTGTAACGAGGATTGTGGAACTTCTGGGACGCAGG---------------------GGGTGGGAAACCCTCA--
-AATATTGGTGGAATCTCCTACAATATTGGAGTCAGGAACTG---AAGAATAG
>DQ358805/B/BR/2002/02BR002
ATGGC---AGGAAGAAGCG------GAGAC---AG---C---GACGAAGAG---CTCCTCAAGACAGTCCGACTGATCAA
GGACCTCTATCAAAGCAACC---CGCCTCC---CAGTTCC---AAGGGGA---CCCGACAGGCCCGAAGGAACC------
------GAAGAAGAA---G---GT---GGAG---AAAGAGAC---------AGAACTGGATCCAC---T---CGC---TT
AGTGCATGGATTCTTAGCACTCGTCTGGGACGATCTACGGAGCCTATTCCTCTTCAGCTACCACCGATTGAGAGACTTAC
TCTTGATTGTAACGAGGATTGTGGAACTTCTGGGACGCAGG---------------------GGGTGGGAAGCACTCA--
-AATATCTGTGGAATCTTCTGCAATATTGGATTCAGGAACTG---AAAAATAG
>DQ358808/B/BR/2002/02BR008
ATGGC---AGGAAGAAGCG------GAGAC---CG---C---GACGAAGAC---CTCCTTCAGACCGTCAGGTTCATCAA
GTTTCTCTATCAAAGCAACC---CACCTCC---CAGCCTC---GAGGGGA---CCCGACAGGCCCGAAGGAATC------
------GAAGAAGAA---G---GT---GGAG---AGCGAGAC---------AGAGACAGATCGGG---A---GGA---TT
AGCGACTGGCTTCTTAGAAATCATCTGGGTCGACCTGCGGAGCCTGCTCCTCTTCAGCTACCACCGCTTGAGAGACTTAC
TCTTGATTGTAGCGAGGATTGTGGAACTTCTGGGACGCAGG---------------------GTGTGGGAAGCCCTCA--
-AATATTGGTGGAATCTCCTGCAGTATTGGAGTCAGGAACTA---AAGAATAG
>DQ358809/B/BR/2002/02BR011
ATGGC---AGGAAGAAGCG------GAGAC---AG---C---GACGAAGAG---CTCCTCAGGGACGTCAGAATAATCAA
GTTCCTCTATCAAAGCAACC---CACCTCC---CAGGCCC---GAGGGGA---CCAGACAGGCCCGAAGGAATC------
------GAAGAAGAA---G---GT---GGAG---AGAGAGAC---------AGAGACAGATCCAG---A---AGA---TT
AGTGACTGGATTCTTAGCACTCGTCTGGGACGACCTGCGGAGCCTGTGCCTCTTCAGCTACCACCGCTTGAGAGACTTAC
TCTTGATTGTAGTGAGGACTGTGGAACTTCTGGGACGCAGG---------------------GGGTGGGAAGCCCTCA--
-AGTATTGGTGGAATCTCCTGCAGTATTGGAGTCAGGAATTG---AAGAAGAG
>DQ358810/B/BR/2002/02BR013
ATGGC---AGGAAGAAGCG------GAGAC---AG---C---GACGAAGAG---CTTCTCAAGGCGGTCAGACTCATCAA
GTTTCTCTATCAAAGCAACC---CGCCTCC---CAGCCAC---GAGGGGA---CCCGACAGGCCAGAAGGAATC------
------GAAGAAGAA---G---GT---GGAG---AGAGAGAC---------AGAGACAGATCCGG---T---CGA---TT
AGTGACTGGATTCTTAGCACTCATCTGGGACGACCTGCGGAGCCTGTGCCTCTTCAGCTACCACCGCTTGAGAGACTTAC
TCTTGATTGTAGCGAGGATTGTGGAACTTCTGGGACACAGG---------------------GGGTGGGAGGCTCTCA--
-AATATTGGTGGAATCTCCTGCAGTATTGGAGTCAGGAACTA---AAGAGTAG
>DQ383746/B/AR/2002/02AR114146
ATGGC---AGGAAGAAGCG------GAGAC---AG---C---GACGAAGAC---CTCCTCAAGACAGTGAGAATAATCAA
GTTCCTCTATCAAAGCAACC---CGCCTCC---CAGCCCC---GAGGGGA---CCCGACAGGCCCGAAGGAATC------
------GAAGAAGAA---G---GT---GGAG---AGAGAGAC---------AGAGAAACATCCGG---A---CGA---TT
AGTGACTGGCTTCTTAGCACTCATCTGGGACGACCTACGGAGCCTGTGCCTCTTCAGTTACCATCGCTTGAGAGACTTAC
TCTTGATTGCAGCGAGGATTGTGGAACTTCTGGGACGCAGG---------------------GGGTGGGAGGTCCTCA--
-AACATTGGTGGAATCTCCTGCAATATTGGAGCCTGGAACTA---AAGAAGAG
>DQ383748/B/AR/2003/03AR137681
ATGGC---AGGAAGAAGCG------GAAAC---AG---C---GACGAAGAG---CTCATCCAGACAGTCAGAATCATCAA
GTTTCTCTATCAAAGCAACC---CGCTTCC---CAGCCCC---GAGGGGA---CCCGACAGGCCCGAAGGAATG------
------GAAGGAGAA---G---GT---GGAG---AGAGAGAC---------AGAGACACATCCGG---T---CGG---TT
AGTGGCTGGCTTCTTAGCACTCGTCTGGGACGACCTGCGGAGCCTGTGCCTCTTCAGCTACCGCCGCTTGAGAGACTTAC
TCTTGATTGTAACGAGGATTGTGGAACTCCTGGGACGCAGG---------------------GGGAGGGAAATCCTCA--
-GATATTGGTGGAGTCTCCTACAGTATTGGAGTCAGGAACTA---AAGAATAG
>DQ383749/B/AR/2003/03AR138910
ATGGC---AGGAAGAAGCG------AGGAC---GG---C---GACGAAGAC---CTCCTCAAGACTGTCAGACTAATCAA
GAGAATCTATCAAAGCAACC---CACCTCC---CAACCCC---GAGGGGA---CCCGACAGGCCCGGAGGAATC------
------GAAGAAGAA---G---GT---GGAG---AGAGAGAC---------AGAGACAGATCCGG---A---GGA---TC
AGTGAATGGATTCTTGGAGCTTATCTGGATAGACCTACGGAGCCTGTGCCTCTTCAGCTACCACCGCTTGAGAGACTTAC
TCTTGATTGTAACGAGGAGTGTGGAACTTCTGGGACGCAGG---------------------GGGTGGGAAGCTCTCA--
-AATATCTGTGGAATCTCCTACAGTATTGGAGTCAGGAGATA---AAGAATAG
>DQ383751/B/AR/2004/04AR151263
ATGGC---AGGAAGAACCG------GAGAC---AG---C---GACGAAGAG---CTCCTCCAAACAGTCAGGCTCATCAA
GCTTCTCTACCAAAGCAACC---CGCTTCC---CAGCCCA---GAGGGGA---CCCGACAGGCCCGGAGAAATC------
------GAAGAAGAA---G---GT---GGAG---AGCAAGAC---------AGATACAGATCCAA---T---CAA---TT
AGTGGATGGATTATTAGCAATCATCTGGGTCGACCTAAGGAGCCTGTGCCTCTTCAGCTACCACCGCTTGAGAGACTTAC
TCTTGATTGTAACGAGGATTGTGGAACTTCTGGGACACAGG---------------------GGGTGGGAGACCCTCA--
-AATATTTGTGGAATCTCCTCCAGTATTGGATTCAGGAACTA---AAGAGTAG
>DQ383752/B/AR/2004/04AR151516
ATGGC---AGGAAGAAGCG------GAGAC---AG---C---GACGAAGAC---CTCCTCAAGACAGTCAGACTCATCAA
GTTCCTCTATCAAAGCAACC---CACCTCC---CAGCTCC---GAGGGGA---CACGACAGGCCCGGAGRAATC------
------GAAGAAGAA---G---GT---GGAG---AGAGAGAC---------AGAGACAGATCCAG---A---CGC---TT
AGTCACTGGATTCTTAGCACTCATCTGGGACGACCTGCGGAGCCTGTTCCTCTTCAGCTACCGCCACTTGAGAGACTTAC
TCTTGATTGTGACGAGGATTGTGGAACTTCTGGGACACAGG---------------------GGGYGGGAAGCTCTCA--
-AATACCTGTGGAATCTKCTACAGTATTGGAGTCAGGAACTA---AAGAATAG
>DQ396398/B/ZA/2003/03ZAPS045MB2
ATGGC---AGGAAGAAGCG------GAGAC---AG---C---GACGACGAG---CTCCTCAAGACAGTGAGACTCATCAG
GTTCCTCTACCAAAGCAACC---CGCCTCC---CAGCCAG---GAGGGGA---CCCGACAGGCCCGAAGGAATC------
------GAAGAAGAA---G---GT---GGAG---AGAGAGAC---------AGAGACAGATCCAG---T---CCA---TT
AGTGGATGGATTCTTAGCAATTTTCTGGATCGACCTGCGGAACCTGTTCCTCTTCAGCTACCACCGCTTGAGAGACTTAC
TCTTGATTGCGGCGAGGATTCTGGAACTTCTGGGACGCAGG---------------------GGGTGGGAACTTCTCA--
-AATATTGGTGGAATCTCCTACAATATTGGATTCAGGAGCTA---AAGAATAG
>DQ487188/B/US/1993/WCD32P0793
ATGGC---AGGAAGAAGCG------GAGAC---AG---C---GACGAAGAG---CTCCTCCAGACAGTCAAACTCATCAA
GTTTCTCTACCAAAGCAACC---CGCCTCC---CAGCCTC---GAGGGGA---CCCGACAGGCCCGAAGGAATC------
------GACGAAGAA---G---GT---GGAG---AGAGAGAC---------AGAGACAGATCCGG---T---CTA---TT
AGTGAATGGATTCTTAGCACTCATCTGGGTCGATCTGCGAAGCCTGTGCCTCTTCAGCTACCACCGCTTGACAGACTTAC
TCTTGATTGTAAAGAGGATTGTGGAACTTCTGGGACGCAGG---------------------GGGTGGGAAGCCCTCA--
-AATATTGTTGGAATCTCCTACAGTATTGGATTCAGGAACTA---AGGAATAG
>DQ487189/B/US/1995/WCD32P1195
ATGGC---AGGAAGAAGCG------GAGAC---AG---C---GACGAAGAG---CTCCTTCAGACAGTCAAACTCATCAA
GTTTCTCTACCAAAGCAACC---CGCCTCC---CAGCCTC---GAGGGGA---CCCGACAGGCCCGAAGGAATC------
------GACGAAGAA---G---GT---GGAG---AGAGAGAC---------AGAGACAGATCCGG---T---CTA---TT
AGTGAATGGATTCTTAGCACTCATCTGGGTCGATCTGCGAAGCCTGTGCCTCTTCAGCTACCACCGCTTGACAGACTTAC
TCTTGATTGTAACGAGGATTGTGGAACTTCTGGGACGCAGG---------------------GGGTGGGAAGCCCTCA--
-AATATTGTTGGAATCTCCTACAGTATTGGATTCAGGAACTA---AGGAATAG
>DQ487190/B/US/1993/WCM32P0793
ATGGC---AGGAAGAAGCG------GAGAC---AG---C---GACGAAGAG---CTCCTCAAGACAGTCAGACTCATCAA
GTTTCTCTATCAAAGCAATC---CGCCTCC---CAGCCTC---GAGGGGA---CCCGACAGGCCCGAAGGAATC------
------GACGAAGAA---G---GT---GGAG---AGAGAGAC---------AGAGGCAGATCCGG---T---CCA---TT
AGTGGATGGATTCTTAGCACTTATCTGGGTCGATCTACGGAGCCTGTGCCTCTTCAGCTACCACCGCTTGACAGACTTAC
TCTTGATTGTAGCGAGGATTGTGGAACTTCTGGGACGCAGG---------------------GGGTGGGAAGCCCTCA--
-AATATTGGTGGAATCTCCTGCAGTATTGGAGTCAGGAACTA---AAGAATAG
>DQ487191/B/US/1996/WCM32P0896
ATGGC---AGGAAGAAGCG------GAGAC---AG---C---GACGAAGAG---CTCCTCAAGACAGTCAGACTCATCAA
GTTTCTCTATCAAAGCAATC---CGCCTCC---CAGCCTC---GAGGGGA---CCCGACAGGCCCGAAGGAATC------
------GACGAAGAA---G---GT---GGAG---AGAGAGAC---------AGAGGCAGATCCGG---T---CCA---TT
AGTGGATGGATTCTTAGCACTTATCTGGGTCGATCTACGGAGCCTGTGCCTCTTCAGCTACCACCGCTTGACAGACTTAC
TCTTGATTGTAGCGAGGATTGTGGAACTTCTGGGACGCAGG---------------------GGGTGGGAAGCCCTCA--
-AATATTGGTGGAATCTCCTGCAGTATTGGAGTCAGGAACTA---AAGAATAG
>DQ672623/B/IT/2005/SG1
ATGGC---AGGAAGAAGCG------GAGAC---AG---C---GACGAAGAG---CTCCTCAAGACAGTCCAACTGATCAA
GTATCTCTATCAAAGCAACC---CATTTCG---CAGCCCC---ACGGGGA---CCCGACAGGCCCGAAGGAATC------
------GAAGAAGAA---G---GT---GGAG---AGAGAAAC---------AGAGATGGATCCAG---T---CGC---TT
AGTGGATGGATTCTTAGCAATCATCTGGGTCGACCTATGGAGCCTGTGCCGCTTCAGCTACCACCGCTTGAGAGACTTAC
TATTGATACTGGCGAGGACTGTGGAACTTCTGGGTCGCAGG---------------------GGGTGGGAACTCCTCA--
-AGTATTGGTGGAATCTCCTACAGTATTGGAGTCAGGAACTG---AAGAATAG
>DQ676870/B/AU/2003/PS1038_Day0
ATGGC---AGGAAGAAGCG------GAGAC---AG---C---GACGAAGAG---CTCCTCAAGACAGTGAGACTCATCAA
GCTTCTTTATCAAAGCAACC---CACCTCC---CAGYCAG---GAGGGGA---CYCGACAGGCCCGAAGGAATC------
------GAAGAAGAA---G---GT---GGAG---ACAACGAC---------AGAGACAGATCCAC---T---CKA---TT
AGCGGGTGGATTCTTGGKACTTWTCTGGGACGACCTGCGGAGCCTGTGCCTCTTCAGCTACCACCGCTTGAGAGACTTAC
TCTTGATTGTAACGAGGATTGTGGAACTTCTGGGACTCAGG---------------------GGGTGGGAACTTCTCA--
-AGTATTGGTGGARTCTCCTACARTATTGGAGTCAGGAACTG---AGGAATAG
>DQ676871/B/AU/2004/PS1038_Day174
ATGGC---AGGAAGAAGCG------GAGAC---AG---C---GACGAAGAG---CTCCTCAAGACAGTGAGACTCRTCAA
GCTTCTTTATCAAAGCAACC---CACCTCC---CAGYCAG---GAGGGGA---CYCGACAGGCCCGAAGGAATC------
------GAAGAAGAA---G---GT---GGAG---ACAACGAC---------AGAGACAGATCCAC---T---CTA---TT
AGCGGGTGGATTCTTGGKACTTWTCTGGGACGACCTGCGGAGCCTGTGCCTCTTCAGCTACCACCGCTTGAGAGACTTAC
TCTTGATTGTAACGAGGATTGTGGAACTTCTGGGACTCAGG---------------------GGGTGGGAACTYCTCA--
-AGTATTGGTGGARTCTCCTRCRRTATTGGAGTCAGGAACTG---AGGAATAG
>DQ676874/B/AU/2002/PS2008_Day0
ATGGC---AGGAAGAAGCG------GAGAC---AG---C---GACGACGAG---CTCCTGAGGACCGTCAGAATCATCAA
GTTTCTCTATCAAAGCAACC---CGCCTCC---CAGCCCA---GAGGGGA---CCCGACAGGCCCGAAGGAATC------
------GAAGAAGAA---G---GT---GGAG---AGCAAGGC---------AGAGACAGATCCAT---A---CGC---TT
AGTGGATGGATTCTTAGCTCTTTTCTGGGACGACCTGCGGAGCCTGTGCCTCTTCAGCTACCACCGCTTGAGAGACTTAC
TCTTGATTGCAGCGAGGATTGTGGGACTTCTGGGACGCAGG---------------------GGGTGGGAGATCCTCA--
-AGTATTGGTGGAATCTTCTACAGTATTGGACTCAGGAACTA---AAGAATAG
>DQ676875/B/AU/2003/PS2008_Day182
ATGGC---AGGAAGAAGCG------GAGAC---AG---C---GACGACGAG---CTCCTGAGGACCGTCAGAATCATCAA
GTTTCTCTATCAAAGCAACC---CGCCTCC---CAGCCCA---GAGGGGA---CCCGACAGGCCCGAAGGAATC------
------GAAGAAGAA---G---GT---GGAG---AGCAAGGC---------AGAGACAGATCCAT---A---CGC---TT
AGTGGATGGATTCTTAGCTCTTYTCTGGGACGACCTGCGGAGCCTGTGCCTCTTCAGCTACCACCGCTTGAGAGACTTAC
TCTTGATTGCAGCGAGGATTGTGGGACTTCTGGGACGCAGG---------------------GGGTGGGAGAWCCTCA--
-AGTATTGGTGGAATCTTYTACAGTATTGGACTCAGGAACTA---AAGAATAG
>DQ676876/B/AU/2003/PS2008_Day377
ATGGC---AGGAAGAAGCG------GAGAC---AG---C---GACGACGAG---CTCCTGAGGACCGTCAGAATCATCAA
GTTTCTCTATCAAAGCAACC---CGCCTCC---CAGCCCA---GAGGGGA---CCCGACAGGCCCGAAGGAATC------
------GAAGAAGAA---G---GT---GGAG---AGCAAGGC---------AGAGACAGATCCAT---A---CGC---TT
AGTGGATGGATTCTTAGCTCTTTTCTGGGACGACCTGCGGAGCCTGTGCCTCTTCAGCTACCACCGCTTGAGAGACTTAC
TCTTGATTGCAGCGAGGATTGTGGGACTTCTGGGACGCAGR---------------------GGGKGGGAGATCCTCA--
-AGTATTGGTGGAATCTTCTACAGTATTGGACTCAGGAACTA---AAGAATAG
>DQ676877/B/AU/2003/PS2016_Day0
ATGGC---AGGAAGAAGCG------GAGAC---AA---C---GACGAAGAT---CTCCTCAAGGCAGTAAGACTCATCAA
GCGTATCTACCAAAGCAACC---CGCCTCC---CAACCCC---GAGGGGA---CCCGACAGGCCCGAAGGAATC------
------GAAGAAGAA---G---GT---GGAG---AGCAAGGC---------AGAAGCAGATCCAT---A---CGA---TT
AGTGGATGGATTCTTAGCACTTATCTGGGACGACCTACGGAGCCTGTGCCTCTTCAGCTACCACCGCTTGAGAGACTTAC
TCTTGATTGCAGCGAGGATTGTGGAACTTCTGGGACGCAGG---------------------GGGTGGGAAGCACTCA--
-AATATTGGTGGAATCTCCTGCAATATTGGAGTCAGGAACTA---AAGAATAG
>DQ676878/B/AU/2003/PS2016_Day193
ATGGC---AGGAAGAAGCG------GAGAC---AA---C---GACGAAGAT---CTCCTCAAGGCAGTAAGACTCATCAA
GCGTATCTACCAAAGCAACC---CGCCTCC---CAACCCC---GAGGGGA---CCCGACAGGCCMGAAGGAATC------
------GAAGAAGAA---G---GT---GGAG---AGCAAGGC---------AGAAGCAGATCCRT---A---CGM---TT
AGTGGATGGATTCTTAGCACTTATCTGGGACGACCTACGGAGCCTGTGCCTCTTCAGCTACCACCGCTTGAGAGACTTAC
TCTTGATTGCAGCGAGGATTGTGGAACTTCTGGGACGCAGG---------------------GGGWGGGAAGCMMTCA--
-AAWWTTGGTGGAATCTCCTGCAATATTGGAGTCAGGAACTA---AAGAATAG
>DQ676879/B/AU/2004/PS2016_Day380
ATGGC---AGGAAGAAGCG------GAGAC---AA---C---GACGAAGAT---CTCCTCAAGGCAGTAAGACTCATCAA
GCGTATCTACCAAAGCAACC---CGCCTCC---CAACCCC---GAGGGGA---CCCGACAGGCCCGAAGGAATC------
------GAAGAAGAA---G---GT---GGAG---AGCAAGGC---------AGAARCAGATCCRT---A---CGM---TT
AGTGGATGGATTCTTAGCACTTATCTGGGACGACCTACGGAGCCTGTGCCTCTTCAGCTACCACCGCTTGAGAGACTTAC
TCTTGATTGCAGCGAGGATTGTGGAACTTCTGGGACGCAGG---------------------GGGWGGGAAGCAATCA--
-AAATTTGGTGGAATCTCCTGCAATATTGGAGTCAGGAACTA---AAGAATAG
>DQ676880/B/AU/2003/PS2019_Day0
ATGGC---AGGAAGAAGCG------GAGAC---AA---C---GACGAAGAC---CTCCTCAAGACAGTAAGACTCATCAA
GCTTCTCTACCAAAGCAACC---CGCCTCC---CAACCCC---GAGGGGA---CCCGACAGGCCCGAAGGAATC------
------GAAGAAGAA---G---GT---GGAG---AGCAAGGC---------AGAGACAGATCCGT---A---CGA---TT
AGTGGATGGATTCTTAGCACTCATCTGGGACGACCTGCGGAGCCTGTGCCTCTTCAGCTACCACCGCTTGAGAGACTTTC
TCTTGATTGTAGCGAGGATTGTGGAACTTCTGGGACGCAGG---------------------GGGTGGGAAGCACTCA--
-AATATTGGTGGAATCTCCTACAATATTGGAGTCAGGAACTA---AAGAATAG
>DQ676881/B/AU/2003/PS2019_Day171
ATGGC---AGGAAGAAGCG------GAGAC---AA---C---GACGAAGAC---CTCCTCAAGACAGTAAGACTCATCAA
GCTTCTCTACCAGAGCAACC---CGCCTCC---CAACCCC---GAGGGGA---CCCGACAGGCCCGAAGGAATC------
------GAAGAAGAA---G---GT---GGAG---AGCAAGGC---------AGAGACAGCTCCAT---A---AGA---TT
AGTGGATGGATTCTTAGCACTCATCTGGGACGACCTGCGGAGCCTGTGCCTCTTCAGCTACCACCGCTTGAGAGACTTTC
TCTTGATTGTAGCGAGGATTGTGGAACTTCTGGGACGCAGG---------------------GGGTGGGAAGCACTCA--
-AATATTGGTGGAATCTCCTACAATATTGGAGTCAGGAACTA---AAGAATAG
>DQ676882/B/AU/2004/PS2019_Day367
ATGGC---AGGAAGAAGCG------GAGAC---AA---C---GACGAAGAC---CTCCTCAAGACAGTAAGACTCATCAA
GCTTCTCTACCAGAGCAACC---CGCCTCC---CAACCCC---GAGGGGA---CCCGACAGGCCCGAAGGAATC------
------GAAGAAGAA---G---GT---GGAG---AGCAAGGC---------AGAGACACCTCCAT---A---AGA---TT
AGTGGATGGATTCTTAGCACTTATCTGGGACGACCTGCGGAGCCTGTGCCTCTTCAGCTACCACCGCTTGAGAGACTTTC
TCTTGATTGTAGCGAGGATTGTGGAACTTCTGGGACGCAGG---------------------GGGTGGGAAGCACTCA--
-AATATTGGTGGAATCTCCTACAATATTGGAGTCAGGAACTA---AAGAATAG
>DQ676883/B/AU/2002/PS3002_Day0
ATGGC---AGGAAGAAGCG------GAGACAGCAG---C---GACGACGAG---CTCCTGAAGGCAGTCAAACTCATCAA
GCTTCTCTATCAAAGCAACC---CGCCACC---CAAYCCC---GAGGGGA---CTCGACAGRCCCGAAGGAATC------
------GAAGAAGAA---G---GT---GGAG---AGCAAGAC---------AGAGACAGATCCAT---T---CGC---TT
AGTGGATGGATTCTTAGCACTTATCTGGGACGACCTGCGGAGCCTGTGYCTCTTCAGCTACCACCACTTGAGAGACTTAC
TCTTGATTGCAGCGAGGATTGTGGAACTTCTGGGACGCAGG---------------------GGGAGGGAAATCCTCA--
-AATATTGGTGGAATCTCCTGCAGTATTGGAGTCAGGAACTA---AAGAATAG
>DQ676884/B/AU/2003/PS3002_Day199
ATGGC---AGGAAGAAGCG------GAGAC---AG---C---GACGACGAG---CTCCTGAAGGCAGTCAGACTCATCAA
GCTTCTCTATCAAAGCAACC---CGCCACC---CAACCCC---GAGGGGA---CTCGACAGGCCCGAAGGAATC------
------GAAGAAGAA---G---GT---GGAG---AGCAAGAC---------AGAGACAGATCCAT---T---CGC---TT
AGTGGATGGATTCTTAGCACTTATCTGGGACGACCTGCGGAGCCTGTGCCTCTTCAGCTACCACCACTTGAGAGACTTAC
TCTTGATTGCAGCRAGGATTGTGGAACTTCTGGGACGCAGG---------------------GGGAGGGAAATCCTCA--
-AATATTGGTGGAATCTCCTGCAGTATTGGAGTCAGGAACTA---AAGAATAG
>DQ676885/B/AU/2003/PS3002_Day385
ATGGC---AGGAAGAAGCG------GAGAC---AG---C---GACGACGAG---CTCCTGAAGRCAGTCAGACTCATCAA
GCTTCTCTATCAAAGCAACC---CGCCACC---CAACCCC---GAGGGGA---CTCGACAGGCCCGAAGGAATC------
------GAAGAAGAA---G---GT---GGAG---AGCAAGAC---------AGAGACAGATCCAT---T---CGC---TT
AGTGGATGGATTCTTAGCACTTATCTGGGACGACCTGCGGAGCCTGTGCCTCTTCAGCTACCACCACTTGAGAGACTTAC
TCTTGATTGCAGCGAGGATTGTGGAACTTCTGGGACGCAGG---------------------GGGAGGGAAATYCTCA--
-AATATTGGTGGAATCTCCTGCAGTATTGGAGTCAGGAACTA---AAGAATAG
>DQ676886/B/AU/2003/PS4048_Day0
ATGGC---AGGAAGAAGCG------GAGAC---AG---C---GACGAAGAG---CTCCTCACGACAGTGAGATTCATCAA
GKTCCTCTATCAAAGCAACC---CACCTCC---CAGCACA---GAGGGGA---CCAGACAGGCCCGAAGGAATC------
------GAAGAAGAA---G---GT---GGAG---ACAGAGAC---------AGAGGCAGATCCGG---T---CTT---TT
AGTGGATGGATTCTTAGTGCTTTTCTGGGACGACCTGCGGAGCCTGTGCCTCTTCAGCTACCACCGCTTGAGAGACTTAC
TCTTGATAATAGCGAGGATTGTGGAACTTCTGGGACGCAGG---------------------GGGTGGGAAATCCTCA--
-AATATTGGTGGAATCTCCTGCTGTATTGGAGTCAGGAACTG---AAGAATAG
>DQ676887/B/AU/2004/PS4048_Day143
ATGGC---AGGAAGAAGCG------GAGAC---RG---C---GACGAAGAG---CTCCTCACGACRGTGAGATTCATCMA
GTTCCTCTATCAAAGCAACC---CACCTCC---CAGCACA---GAGGGGA---CCAGACAGGCCCGAAGGAATC------
------GAAGAAGAA---G---GT---GGAG---ACAGAGAC---------AGAGRCAGATCCGG---T---CTK---TT
AGTGGATGGATTCTTAGTGCTTTTCTGGGACGACCTGCGRARCCTGTGCCTCTTCAGCTACCACCGCTTGAGAGACTTAC
TCTTGATAATAGCGAGGATTGTGGAACTTCTGGGACGCAGG---------------------GGGTGGGAAATCCTCA--
-AATATTGGTGGAATCTCCTGCTGTATTGGAGTCAGGAACTG---AAGAATAG
>DQ823362/B/UA/2001/01UAKV167
ATGGC---AGGAAGAAGCG------GAGAC---AG---C---GACGAAGAC---CTCCTCAAGACAGTGAGGCTCATCAA
GTACCTCTACCAAAGCAACC---CGCCTCC---CAACCCA---GAGGGGA---CCCGACAGGCCCGAAGGAATC------
------GAAGGAGAA---G---GT---GGAG---AGCAAGAC---------AGAGACAGATCCGG---A---CCA---TT
AGTGACTGGATTCTTAGCAATCATCTGGGTCGACCTGCGGAGCCTGTGCCTCTTCAGCTACCACCGCTTGAGAGACTTAC
TCTTGATTGTAGCGAGGATTGTGGAACTTCTGGGACGCAGG---------------------GGGTGGGAGGCCCTCA--
-AATATTGGTGGAATCTCCTGCAGTATTGGAGCCAGGAACTA---AAGAGTAG
>DQ823363/B/UA/2001/01UAKV252
ATGGC---AGGAAGAAGCG------GAGAC---AG---C---GACGAAGAC---CTCCTCAAGACAGTCAGACTCATCAA
GTTCCTCTACCAAAGCAACC---CGCCTCC---CAACCCC---GAGGGGA---CTCGACAGGCCCGAAGGAATC------
------GAAGAAGAA---G---GT---GGAG---AGCAAGAC---------AAAGACAGATCCGG---A---CCA---TT
AGTGACTGGATTCTTAGCAATCATCTGGGTCGACCTGCGGAGCCTGTGCCTCTTCAGCTACCACCGCTTGAGAGACTTAC
TCTTGATTGTAGCGAGGATTGTGGAACTTCTGGGACGCAGG---------------------GTGTGGGAAGCCCTCA--
-AATATTGGTGGAACCTCCTACAGTATTGGAGTCAGGAACTA---AGGAATAG
>DQ823364/B/UA/2001/01UAKV259
ATGGC---AGGAAGAAACG------GAGAC---AG---C---GACGAAGAT---CTCCTCAAGACAGTGAGACTCATCAA
GTTCCTCTACCAAAGCAACC---CGCCTCC---CAACCCC---GAGGGGA---CTCGACAGGCCCGAAGGAATC------
------GAAGAAGAA---G---GT---GGAG---AGCAAGAC---------AGAGACAGATCCGG---A---CCA---TT
AGTGACTGGATTCTTAGCAATCATCTGGGTCGACCTACGGAGCCTGTGCCTCTTCAGCTACCACCGCTTGAGAGACTTAC
TCTTGATTGTAGCGAGGACTGTGGAACTTCTGGGACGCAGG---------------------GGGTGGGAAGCCCTCA--
-AATATTGGTGGAATCTCCTACAGTATTGGAGTCAGGAACTA---AGGAATAG
>DQ837381/B/KR/2005/05CSR3
ATGGC---AGGAAGAAGCG------GAGAC---AG---C---GACGACGAG---CTCCTCAAGACAGTCAGACTCATCAA
GTTTCTCTATCAAAGCAACC---CACCTCC---CAGCCCC---CAGGGGA---CCCGACAGGCCCGAAGGAATC------
------GAAGAAGAA---G---GT---GGAG---AGAGAGAC---------AGAGACAGATCCAG---T---CAA---TC
AGTGCATGGGTTCTTAGAAATCATCTGGGTCGATCTGCGGAGCCTGTGCCTCTTCCTCTACCACCGCTTGAGAGACTTAC
TCTTGATTGTAGCGAGGATTGTGGAACTTCTGGGACGCAGG---------------------GGGTGGGAGATCCTCA--
-AGTATTGGTGGAGTCTTCTACAATATTGGAGTCAGGAACTA---AAGAATAG
>DQ853436/B/US/2000/14294_1
ATGGC---AGGAAGAAGCG------GAGAC---AG---C---GACGAAGAC---CTGCTAAAGACAGTTCGACTAATCAA
GTTTCTCTATCAAAGCAACC---CGCCTCC---CAACCCA---GAGGGGA---CCCGACAGGCCCGAAGGAATA------
------GAAGAAGAA---G---GT---GGAG---AGAGAGAC---------AGAGACAGATCCAT---A---CGA---TT
AGTGCAAGGATTCTTAGCACTCATCTGGGACGATCTGCGGAGCCTGTGCCTCTTCAGCTACCACCGCTTGAGAGACTTAC
TCTTGATTGTGACGAGGATTCTGGAACTTCTGGGACGCAGG---------------------GGGTGGGAAGCCCTCA--
-AGTATTGGTGGAATCTCCTGCAGTATTGGAGTCAGGAACTA---AAGAATAG
>DQ853437/B/US/2000/14297_1
ATGGC---AGGAAGAAGCG------GAGAC---AG---C---GACGAAGAC---CTGCTAAAGACAGTTCGACTAATCAA
GTTTCTCTATCAAAGCAACC---CGCCTCC---CAACCCA---GAGGGGA---CCCGACAGGCCCGAAGGAATA------
------GAAGAAGAA---G---GT---GGAG---AGAGAGAC---------GGAGACAGATCCAT---T---CGA---TT
AGTAGAAGGATTCTTAGCACTTATCTGGGACGATCTGCGGAGCCTGTGCCTCTTCAGCTACCACCGCTTGAGAGACTTAC
TCCTGATTGTGACGAGGATTGTGGAACTTCTGGGACGCAGG---------------------GGGTGGGAAACCCTCA--
-AGTATTGGTGGAATCTCCTGCAGTATTGGAGTCAGGAACTA---AAGAATAG
>DQ853438/B/US/2000/14300_1
ATGGC---AGGAAGAAGCG------GAGAC---AG---C---GACGAAGAC---CTGCTAAAGACAGTTCGACTAATCAA
GTTTCTCTATCAAAGCAACC---CGCCTCC---CAACCCA---GAGGGGA---CCCGACAGGCCCGAAGGAACA------
------GAAGAAGAA---G---GT---GGAG---AGAGAGAC---------AGAGACAGATCCAT---T---CGA---TT
AGTAGAAGGATTCTTAGCACTTATCTGGGACGATCTGCGGAGCCTGTGCCTCTTCAGCTACCACCGCTTGAGAGACTTAC
TCTTGATTGTGACGAGGATTGTGGAACTTCTGGGACGCAGG---------------------GGGTGGGAAGCCCTCA--
-AGTATTGGTGGAATCTCCTGCAGTATTGGAGTCAGGAACTA---AAGAATAG
>DQ853439/B/US/2002/14186_1
ATGGC---AGGAAGAAGCG------GAGAC---AG---C---GACGAAGAC---CTGCTAAAGACAGTTCGACTAATCAA
GTTTCTCTACCAAAGCAACC---CGCCTCC---CAATCCA---GAGGGGA---CCCGACAGGCCCGAAGGAACA------
------GAAGAAGAA---G---GT---GGAG---AGAGAGAC---------AGAGACAGATCCAT---T---CGA---TT
AGTAGAAGGATTCTTAGCACTTATCTGGGACGATCTGCGGAGCCTGTGCCTCTTCAGCTACCACCGCTTGAGAGACTTAC
TCTTGATTGTGACGAGGATTGTGGAACTTCTGGGACGCAGG---------------------GGGTGGGAAGCCCTCA--
-AGTATTGGTGGAATCTCCTGCAGTATTGGAGTCAGGAACTA---AAGAATAG
>DQ853440/B/US/2002/14182_1
ATGGC---AGGAAGAAGCG------GAGAC---AG---C---GACGACGAG---CTGCTAAAGACAGTTCGACTAATCAA
GTTTCTCTACCAAAGCAACC---CGCCTCC---CAACCCA---GAGGGGA---CCCGACAGGCCCGAAGGAACA------
------GAAGAAGAA---G---GT---GGAG---AGAGAGAC---------AGAGACAGATCCAT---T---CGA---TT
AGTAGAAGGATTCTTAGCACTTATCTGGGACGATCTGCGGAGCCTGTGCCTCTTCAGCTACCACCGCTTGAGAGACTTAC
TCTTGATTGTGACGAGGATTGTGGAACTTCTGGGACGCAGG---------------------GGGTGGGAAGCCCTCA--
-AGTATTGGTGGAATCTCCTGCAGTATTGGAGTCAGGAACTA---AAGAATAG
>DQ853441/B/US/2002/14189_1
ATGGC---AGGAAGAAGCG------GAGAC---AG---C---GACGACGAG---CTGCTAAAGACAGTTCGACTAATCAA
GTTTCTCTACCAAAGCAACC---CGCCTCC---CAACCCA---GAGGGGA---CCCGACAGGCCCGAAGGAACA------
------GAAGAAGAA---G---GT---GGAG---AG--AGAC---------AGAGACAGATCCAT---T---CGA---TT
AGTAGAAGGATTCTTAGCACTTATCTGGGACGATCTGCGGAGCCTGTGCCTCTTCAGCTACCACCGCTTGAGAGACTTAC
TCTTGATTGTAACGAGGATTGTGGAACTTCTGGGACGCAGG---------------------GGGTGGGAAGCCCTCA--
-AGTATTGGTGGAATCTCCTGCAGTATTGGAGTCAGGAACTA---AAGAATAG
>DQ853442/B/US/2002/14184_1
ATGGC---AGGAAGAAGCG------GAGAC---AG---C---GACGAAGAG---CTGCTAAAGACAGTTCGACTAATCAA
GTTTCTCTATCAAAGCAACC---CGCCTCC---CAACCCA---GAGGGGA---CCCGACAGGCCCGAAGGAACA------
------GAAGAAGAA---G---GT---GGAG---AGAGAGAC---------AGAGACAGATCCAT---T---CGA---TT
AGTAGAAGGATTCTTAGCACTTATCTGGGACGATCTGCGGAGCCTGTGCCTCTTCAGCTACCACCGCTTGAGAGACTTAC
TCTTGGTTGTGACGAGGATTGTGGAACTTCTGGGACGCAGG---------------------GGGTGGGAAATCCTCA--
-AGTATTGGTGGAATCTCCTGCAGTATTGGAGTCAGGAACTA---AAGAATAG
>DQ853443/B/US/2002/14181_1
ATGGC---AGGAAGAAGCG------GAGAC---AG---C---GACGGCGAG---CTGCTAAAGACAGTTCGACTAATCAA
GTTTCTCTACCAAAGCAACC---CGCCCCC---CAACCCA---GAGGGGA---CCCGACAGGCCCGAAGGAACA------
------GAAGAGGAA---G---GT---GGAG---AGAGAGAC---------AGAGACAGATCCAT---T---CGA---TT
AGTAGAAGGATTCTTAGCACTTATCTGGGACGATCTGCGGAGCCTGTGCCTCTTCAGCTACCACCGCTTGAGAGACTTAC
TCTTGATTGTGACGAGGATTGTGGAACTTCTGGGACGCAGG---------------------GGGTGGGAAGCCCTCA--
-AGTATTGGTGGAATCTCCTGCAGTATTGGAGCCAGGAACTA---AAGAATAG
>DQ853444/B/US/2002/14183_1
ATGGC---AGGAAGAAGCG------GAGAC---AG---C---GACGAAGAG---CTGCTAAAGACAGTTCGACTAATCAA
GTTTCTCTATCAAAGCAACC---CGCCTCC---CAACCCA---GAGGGGA---CCCGACAGGCCCGAAGGAACA------
------GAAGAAGAA---G---GT---GGAG---AGAGAGAC---------AGAGACAGATCCAT---T---CGA---TT
AGTAGAAGGATTCTTAGCACTTATCTGGGACGATCTGCGGAGCCTGTGCCTCTTCAGCTACCACCGCTTGAGAGACTTAC
TCTTGATTGTGACGAGGATTGTGGAACTTCTGGGACGCAGG---------------------GGGTGGGAAGCCCTCA--
-AGTATTGGTGGAATCTCCTGCAGTATTGGAGTCAGGAACTA---AAGAATAG
>DQ853445/B/US/2002/14185_1
ATGGC---AGGAAGAAGCG------GAGAC---AG---C---GACGAAGAG---CTGCTAAGGACAGTTCGACTAATCAA
GTTTCTCTGTCAAAGCAACC---CGCCTCC---CAACCCA---GAGGGGA---CCCGACAGGCCCGAAGGAACA------
------GAAGAAGAA---G---GT---GGAG---AGAGAGAC---------AGAGACAGATCCAT---T---CGA---TT
AGTAGAAGGACTCTTAGCACTTATCTGGGACGATCTGCGGAGCCTGTGCCTCTTCAGCTACCACCGCTTGAGAGACTTAC
TCTTGATTGTGACGAGGATTGTGGAACTTCTGGGACGCAGG---------------------GGGTGGGAAGCCCTCA--
-AGTATTGGTGGAATCTCCTGCAGTATTGGAGTCAGGAACTA---AAGAATAG
>DQ853446/B/US/2002/14188_1
ATGGC---AGGAAGAAGCG------GAGAC---AG---C---GACGAAGAC---CTGCTAAAGACAGTTCGACCAATCAA
GTTTCTCTATCAAAGCAACC---CGCCTCC---CAACCCA---GAGGGGA---CCCGACAGGCCCGAAGGAACA------
------GAAGAAGAA---G---GT---GGAG---AGAGAGAC---------AGAGACAGATCCAT---T---CGA---TT
AGTAGAAGGATTCTTAGCACTTATCTGGGACGACCTGCGGAGCCTGTGCCTCTTCAGCTACCACCGCTTGAGAGACTTAC
TCTTGATTGTGACGAGGATTGTGGAACTTCTGGGACGCAGG---------------------GGGTGGGAAGCCCTCA--
-AGTATTGGTGGAATCTCCTGCAGTATTGGAGTCAGGAACTA---AAGAATAG
>DQ853447/B/US/2002/14187_1
ATGGC---AGGAAGAAGCG------GAGAC---AG---C---GACGAAGAC---CTGCTAAAGACAGTTCGACTAATCAA
GTTTCTCTACCAAAGCAACC---CGCCCCC---CAACCCA---GAGGGGA---CCCGACAGGCCCGAAGGAACA------
------GAAGAAGAA---G---GT---GGAG---AGAGAGAC---------AGAGACAGATCCAT---T---CGA---TT
AGTAGAAGGATTCTTAGCACTTATCTGGGACGATCTGCGGAGCCTGTGCCTCTTCAGCTACCACCGCTTGAGAGACTTAC
TCTTGATTGTGACGAGGATTGTGGAACTTCTGGGACGCAGG---------------------GGGTGGGAAGCCCTCA--
-AGTATTGGTGGAATCTCCTGCAGTATTGGAGTCAGGAACTA---AAGAATAG
>DQ853448/B/US/2002/14190_1
ATGGC---AGGAAGAAGCG------GAGAC---AG---C---GACGAAGAC---CTGCTAAAGACAGTTCGACTAATCAA
GTTTCTCTACCAAAGCAACC---CGCCTCC---CAACCCA---GAGGGGA---CCCGACAGGCCCGAAGGAACA------
------GAAGAAGAA---G---GT---GGAG---AGAGAGAC---------AGAGACAGATCCAT---T---CGA---TT
AGTAGAAGGATTCTTAGCACTTATCTGGGACGATCTGCGGAGCCTGTGCCTCTTCAGCTACCACCGCTTGAGAGACTTAC
TCTTGATTGTGACGAGGATTCTGGAACTTCTGGGACGCAGG---------------------GGGTGGGAAGCCCTCA--
-AGTATTGGTGGAATCTCCTGCAGTATTGGAGTCAGGGACTA---AAGAATAG
>DQ853449/B/US/2000/14299_1
ATGGC---AGGAAGAAGCG------GAGAC---AG---C---GACGAAGAC---CTGCTAAAGACAGTTCGACTAATCAA
GTTTCTCTATCAAAGCAACC---CGCCTCC---CAACCCA---GAGGGGA---CCCGACAGGCCCGAAGGAACA------
------GAAGAAGAA---G---GT---GGAG---AGAGAGAC---------AGAGACAGATCCAT---T---CGA---TT
AGTAGAAGGATTCTTAGCACTTATCTGGGACGATCTGCGGAGCCTGTGCCTCTTCAGCTACCACCGCTTGAGAGACTTAC
TCTTGATTGTGACGAGGATTGTGGAACTTCTGGGACGCAGG---------------------GGGTGGGAAGCCCTCA--
-AGTATTGGTGGAATCTCCTGCAGTATTGGAGTCAGGAACTA---AAGAATAG
>DQ853450/B/US/2000/14302_1
ATGGC---AGGAAGAAGCG------GAGAC---AG---C---GACGACGAG---CTGCTAAAGACAGTTCGACTAATCAA
GTTTCTCTACCAAAGCAACC---CGCCTCC---CAACCCA---GAGGGGA---CCCGACAGGCCCGAAGGAATA------
------GAAGAAGAA---G---GT---GGAG---AGAGAGAC---------AGAGACAGATCCAT---A---CGA---TT
AGTGCAAGGATTCTTAGCACTTGTCTGGGACGATCTGCGGAGCCTGTGCCTCTTCAGCTACCACCGCTTGAGAGACTTAC
TCTTGATTGTGACGAGGATTGTGGAACTTCTGGGACGCAGG---------------------GGGTGGGAAGCCCTCA--
-AGTATTGGTGGAATCTCCTGCAGTATTGGAGTCAGGAACTA---AAGAATAG
>DQ853451/B/US/2000/14303_1
ATGGC---AGGAAGAAGCG------GAGAC---AG---C---GACGAAGAC---CTGCTAAAGACAGTTCGACTAATCAA
GTTTCTCTACCAAAGCAACC---CGCCTCC---CAACCCA---GAGGGGA---CCCGACAGGCCCGAAGGAATA------
------GAAGAAGAA---G---GT---GGAG---AGAGAGAC---------AGAGACAGATCCAT---A---CGA---TT
AGTGCAAGGATTCTTAGCGCTCATCTGGGACGATCTGCGGAGCCTGTGCCTCTTCAGCTACCACCGCTTGAGAGACTTAC
TCTTGATTGTGACGAGGATTGTGGAACTTCTGGGACGCAGG---------------------GGGTGGGAAGCCCTCA--
-AGTATTGGTGGAATCTCCTACAGTATTGGAGTCAGGAACTA---AAGAGTAG
>DQ853452/B/US/2000/14296_1
ATGGC---AGGAAGAAGCG------GAGAC---AG---C---GACGACGAG---CTGCTAAAGACAGTTCGACTAATCAA
GTTTCTCTACCAAAGCAACC---CGCCTCC---CAACCCA---GAGGGGA---CCCGACAGGCCCGAAGGAACA------
------GAAGAAGAA---G---GT---GGAG---AGAGAGAC---------AGAGACAGATCCAT---T---CGA---TT
AGTAGAAGGACTCTTAGCACTTATCTGGGACGATCTGCGGAGCCTGTGCCTCTTCAGCTACCACCGCTTGAGAGACTTAC
TCTTGATTGTGACGAGGATTGTGGAACTTCTGGGACGCAGG---------------------GGGTGGGAAACCCTCA--
-AGTATTGGTGGAATCTCCTGCAGTATTGGAGTCAGGAACTA---AAGAATAG
>DQ853453/B/US/2000/14298_1
ATGGC---AGGAAGAAGCG------GAGAC---AG---C---GACGAAGAG---CTGCTAAAGACAGTTCGACTAATCAA
GTTCCTCTACCAAAGCAACC---CGCCTCC---CAACCCA---GAGGGGA---CCCGACAGGCCCGAAGGAATA------
------GAAGAAGAG---G---GT---GGAG---AGAGAGAC---------AGAGACAGATCCAT---A---CGA---TT
AGTGCAAGGATTCTTAGCACTCATCTGGGACGATCTGCGGAGCCTGTGCCTCTTCAGCTACCACCGCTTGAGAGACTTAC
TCTTGATTGTGACGAGGATTGTGGAACTTCTGGGACGCAGG---------------------GGGTGGGAAATCCTCA--
-AGTATTGGTGGAATCTCCTGCAGTATTGGAGTCAGGAACTA---AAGAATAG
>DQ853454/B/US/2000/14295_1
ATGGC---AGGAAGAAGCG------GAGAC---AG---C---GACGACGAC---CTGCTAAGGACAGTTCGACTAATCAA
GTTTCTCTATCAAAGCAACC---CGCCTCC---CAACCCA---GAGGGGA---CCCGACAGGCCCGAAGGAACA------
------GAAGAAGAA---G---GT---GGAG---AGAGAGAC---------AGAGACAGATCCAT---A---CGA---TT
AGTGGAAGGATTCTTAGCACTTGTCTGGGACGATCTGCGGAGCCTGTGCCTCTTCAGCTACCACCGCTTGAGAGACTTAC
TCTTGATTGTGACGAGGATTGTGGAACTTCTGGGACGCAGG---------------------GGGTGGGAAGCCCTCA--
-AGTATTGGTGGAATCTCCTGCAGTATTGGAGTCAGGAACTA---AAGAATAG
>DQ853455/B/US/1998/15387_1
ATGGC---AGGAAGAAGCG------GAGAC---AG---C---GACGAAGAG---CTGCTAAAGACAGTCCGGCTAATCAA
GTTTCTCTATCAAAGCAACC---CTCCTCC---CAACCCA---GAGGGGA---CCCGACAGGCCCGAAGGAATA------
------GAAGAAGAA---G---GT---GGAG---AGAGAGAC---------AGAGACAGATCCAT---A---CGA---TT
AGTGGAAGGATTCTTAGCACTTATCTGGGACGATCTGCGGAGCCTGTGCCTCTTCAGCTACCACCGCTTGAGAGACTTAC
TCTTGATTGTGACGAGGATTGTGGAACTTCTGGGACGCAGG---------------------GGGTGGGAAGCCCTCA--
-AGTATTGGTGGAATCTCCTGCAGTATTGGAGTCAGGAACTA---AAGAATAG
>DQ853456/B/US/1998/15388_1
ATGGC---AGGAAGAAGCT------GAGAC---AG---C---GACGAAGAG---CTGCTAAAGACAGTCCGACTAATCAA
GTTTCTCTATCAAAGCAACC---CTCCTCC---CAACCCA---GAGGGGA---CCCGACAGGCCCGAAGGAATA------
------GAAGAAGAG---G---GT---GGAG---AGAGAGAC---------AGAGACAGATCCAT---A---CGA---TT
AGTGGAAGGATTCTTAGCACTTATCTGGGACGATCTGCGGAGCCTGTGCCTCTTCAGCTACCACCGCTTGAGAGACTTAC
TCTTGATTGTGACGAGGATTGTGGAACTCCTGGGACGCAGG---------------------GGGTGGGAAGCCCTCA--
-AGTATTGGTGGAATCTCCTGCAGTATTGGAGTCAGGAACTA---AAGAATAG
>DQ853457/B/US/1998/15389_1
ATGGC---AGGAAGAAGCG------GAGAC---AG---C---GACGAAGGG---CTGCTAAAGACAGTCCGACTAATCAA
GTTTCTCTATCAAAGCAACC---CTCCTCC---CAACCCA---GAGGGGA---CCCGACAGGCCCGAAGGAATA------
------GAAGAAGAA---G---GT---GGAG---AGAGAGAC---------AGAGACAGATCCAT---A---CGA---TT
AGTGGAAGGATTCTTAGCACTTATCTGGGACGATCTGCGGAGCCTGTGCCTCTTCAGCTACCACCGCTTGAGAGACTTAC
TCTTGATTGTGACGAGGATTGTGGAACTTCTGGGACGCAGG---------------------GGGTGGGAAGCCCTCA--
-AGTATTGGTGGAATCTCCTGCAGTATTGGAGTCAGGAACTA---AAGAATAG
>DQ853458/B/US/1998/15390_1
ATGGC---AGGAAGAAGCG------GAGAC---AG---C---GACGAAGAG---CTGCTAAAGACAGTCCGACTAATCAA
GTTTCTCTATCAAAGCAACC---CTCCTCC---CAACCCA---GAGGGGA---CCCGACAGGCCCGAAGGAATA------
------GAAGAAGAA---G---GT---GGAG---AGAGAGAC---------AGAGACAGATCCAT---A---CGA---TT
AGTGGAGGGATTCTTAGCACTTATCTGGGACGATCTGCGGAGCCTGTGCCTCTTCAGCTACCACCGCTTGAGAGACTTAC
TCTTGATTGTGACGAGGATTGTGGAACTTCTGGGACGCAGG---------------------GGGTGGGAAGCCCTCA--
-AGTATTGGTGGAATCTCCTGCAGTATTGGAGTCAGGAACTA---AAGAATAG
>DQ853459/B/US/1998/15382_1
ATGGC---AGGAAGAAGCG------GAGAC---AG---C---GACGAAGAA---CTGATCAAGACAGTTCGACTCATCAA
GTTTCTCTATCAAAGCAACC---CTCCTCC---CAACCCA---GGGGGGA---CCCGACAGGCCCGAAGGAATC------
------GAAGAAGAA---G---GT---GGAG---AGAGAGAC---------AGAGACAGATCCAT---A---AGA---TT
AGTGGAAGGATTCTCAGCACTTATCTGGGACGACCTGCGGAGCCTGTTCCTCTTCAGCTACCACCGCTTGAGAGACTTAC
TCTTGATTGTGACGAGGATTGTGGAACTTCTGGGACGCAGG---------------------GGGTGGGAAGCCCTCA--
-AGTATTGGTGGAATCTCCTGCAGTATTGGATTCAGGAACTA---AAGAATAG
>DQ853460/B/US/1998/15386_1
ATGGC---AGGAAGAAGCG------GAGAC---AG---C---GACGAAGAA---CTGATCAAGACAGTTCGACTCATCAA
GTTTCTCTATCAAAGCAACC---CTCCTCC---CAACCCA---GAGGGGA---CCCGACAGGCCCGAAGGAATC------
------GAAGAAGAA---G---GT---GGAG---AGAGAGAC---------AGAGACAGATCCAT---A---AGA---TT
AGTGGAAGGATTCTCAGCACTTATCTGGGACGACCTGCGGAGCCTGTTCCTCTTCAGCTACCACCGCTTGAGAGACTTAC
TCTTGATTGTGACGAGGATTGTGGAACTTCTGGGACGCAGG---------------------GGGTGGGAAGCCCTCA--
-AGTATTGGTGGAATCTCCTGCAGTATTGGATTCAGGAACTA---AAGAATAG
>DQ853461/B/US/1998/15383_1
ATGGC---AGGAAGAAGCG------GAGAC---AG---C---GACGAAGAA---CTGATCAAGACAGTTCGACTCATCAA
GTTTCTCTATCAAAGCAACC---CTCCTCC---CAACCCA---GAGGGGA---CCCGACAGGCCCGAAGGAATC------
------GAAGAAGAA---G---GT---GGAG---AGAGAGAC---------AGAGACAGATCCAT---A---AGA---TT
AGTGGAAGGATTCTCAGCACTTATCTGGGACGACCTGCGGAGCCTGTTCCTCTTCAGCTACCACCGCTTGAGAGACTTAC
TCTTGATTGTGACGAGGATTGTGGAACTTCTGGGACGCAGG---------------------GGGTGGGAAGCCCTCA--
-AGTATTGGTGGAATCTCCTGCAGTATTGGATTCAGGAACTA---AAGAATAG
>DQ853462/B/US/1998/15381_1
ATGGC---AGGAAGAAGCG------GAGAC---AG---C---GACGAAGAA---CTGATCAAGACAGTTCGACTCATCAA
GTTTCTCTATCAAAGCAACC---CTCCTCC---CAACCCA---GAGGGGA---CCCGACAGGCCCGAAGGAATC------
------GAAGAAGAA---G---GT---GGAG---AGAGAGAC---------AGAGACAGATCCAT---A---AGA---TT
AGTGGAAGGATTCTCAGCACTTATCTGGGACGACCTGCGGAGCCTGTTCCTCTTCAGCTACCACCGCTTGAGAGACTTAC
TCTTGATTGTGACGAGGATTGTGGAACTTCTGGGACGCAGG---------------------GGGTGGGAAGCCCTCA--
-AGTATTGGTGGAATCTCCTGCAGTATTGGATTCAGGAACTA---AAGAATAG
>DQ853463/B/US/1998/15384_1
ATGGC---AGGAAGAAGCG------GAGAC---AG---C---GACGAAGAG---CTGCTCAAGACTGTCCGACTAATCAA
GTTTCTCTATCAAAGCAACC---CTCCTCC---CAACCCA---GAGGGGA---CCCGACAGGCCCGAAGGAATC------
------GAAGAAGAA---G---GT---GGAG---AGAGAGAC---------AGAGACAGATCCAT---A---AGA---TT
AGTGGAAGGATTCTCAGCACTTATCTGGGACGACCTGCGGAGCCTGTTCCTCTTCAGCTACCACCGCTTGAGAGACTTAC
TCTTGATTGTGACGAGGATTGTGGAACTTCTGGGACGCAGG---------------------GGGTGGGAAGCTCTCA--
-AGTATTGGTGGAATCTCCTGCAGTATTGGATTCAGGAACTA---AAGAATAG
>DQ853464/B/US/1998/15385_1
ATGGC---AGGAAGAAGCG------GAGAC---AG---C---GACGAAGAG---CTGCTCAAGACTGTCCGACTAATCAA
GTTTCTCTATCAAAGCAACC---CTCCTCC---CAACCCA---GAGGGGA---CCCGACAGGCCCGAAGGAATC------
------GAAGAAGAA---G---GT---GGAG---AGAGAGAC---------AGAGACAGATCCAT---A---AGA---TT
AGTGGAAGGATTCTCAGCACTTATCTGGGACGACCTGCGGAGCCTGTTCCTCTTCAGCTACCACCGCTTGAGAGACTTAC
TCTTGATTGTGACGAGGATTGTGGAACTTCTGGGACGCAGG---------------------GGGTGGGAAGCTCTCA--
-AGTATTGGTGGAATCTCCTGCAGTATTGGATTCAGGAACTA---AAGAATAG
>DQ854714/B/ES/1989/M61
ATGGC---AGGAAGAAGCG------GAGAC---AG---C---GACGAAAAG---CTCCTCAAGACAGTCAGACTCATCAA
GTTTCTCTATCAAAGCAACC---CGCCTCC---CAGCCAG---GAGGGGA---CCCGACAGGCCCGAAGGAATC------
------GAAGAAGAA---G---GT---GGAG---AGAGAGAC---------AGAGACAGATCCGG---T---CAA---TT
AGTGGATGGATTCTTAGCAATTATCTGGGTCGACCTGCGGAGCCTGTGCCTCTTCAGCTACCACCGCTTGAGAGACTTAC
TCTTGATTGTAACGAGGATTGTGGAACTTCTGGGACGCAGG---------------------GGGTGGGAAGCCCTCA--
-AATATTGGTGGAATCTCCTACAATATTGGATTCAGGAACTA---AAGAATAG
>DQ886031/B/US/-/F703
ATGGC---AGGAAGAAGCG------GAGAC---AA---C---GACGAAGAG---CTCCTCACGACAATCAGAGTAATCAA
GTTCCTCTACCAAAGCAACC---CGCCTCC---AAGCCCC---CAGGGGA---CCCGACAGGCCCGAAGGAATC------
------GAAGAAGAA---G---GT---GGAG---ACAGAGAC---------AGAGACAGATCCGT---G---CGC---TT
AGTGGATGGATTCTTAGCACTTCTCTGGGAAGATCTGAGGAGCCTGTTCCTCTTCAGCTACCGCCACTTGAGAGACTTAC
TCTTGATTGTAGCGAGGACTGTGGAACTTCTGGGACGCAGG---------------------GGGAGGGAAGCCCTCA--
-AATACGGGTGGAATCTTCTGCTGTATTGGAGTCAGGAACTA---AAGAATAG
>DQ886032/B/US/-/F7174
ATGGC---AGGAAGAAGCG------GAGAC---AG---C---GACGAAGAG---CTTCTCAAAACAGTCCAGATCATCAA
GTTTCTCTATCAAAGCAACC---CGCTTCC---CAGCCCC---AAGGGGA---CCCGACAGGCCCGAAGGAATC------
------GAAGAAGAA---G---GT---GGAG---AGAGAGAC---------AGAAACGGATCCAG---T---CGC---TT
AGTGGATGGATTCTTAGCAATTTTCTGGGTCGATCTGCGGAGCCTGTTCCTCTTCAGCTACCACCGATTGGGAGACTTAC
TCTTGATTGTAACGAGGATTCTGGAACTTCTGGGACGCAGG---------------------GGGTGGGAAGCCCTCA--
-AGTATTGGTGGAATCTCCTGCAGTATTGGAGCCAGGAACTA---AAGAATAG
>DQ886033/B/US/-/F7204
ATGGC---AGGAAGAAGCG------GAGAC---AA---C---GACGAAGAC---CTCCTCAGGACAGTCAGACTCATCAA
AGTGATCTATCAAAGCAACC---CACCGCC---CAGCAGC---GAGGGGA---CCCGACAGGCCCGAAGGAATC------
------GAAGAAGAA---G---GT---GGAG---AGAGAGAC---------AGAGACAGATCCGG---A---CCA---TT
AGTGGATGGATTCTTAGCACTTTTTTGGGTCGATCTGCGGAGCCTGTTCCTCTTCAGCTACCACCGCTTGAGAGACTTAC
TCTTGATTGTAGCGAGGATTGTGGAACTTCTGGGACGCAGG---------------------GGGTGGGAGATCCTCA--
-AATATTGGTGGAATCTCCTGCAGTATTGGAGTCAGGAGCTA---AAAAATAG
>DQ886034/B/US/-/L8146
ATGGC---AGGAAGAAGCG------GAGAC---AG---C---GACGAAGAG---CTTCTCAAGACAGTCAGACTCATCAA
GCGTCTCTATCAAAGCAACC---CGCCTCC---CAACCCC---GAGGGGA---CCCGACAGGCCCGAAGGAATC------
------GAAGAAGAA---G---GT---GGAG---ACAGAGAC---------AGAGACAGATCCAG---A---CAA---CC
AGTGAATGGATTCTTAGCACTTATCTGGGTCGACCTGCGGAGCCTGTGCCTCTTCAGCTACCACCGCTTGAGAGACTTAC
TCTTGATTGTAACGAGGATTGTGGAACTTCTGGGACGCAGG---------------------GGGTGGGAACTCCTCA--
-AGTATTGGGGGAATCTCCTACAGTATTGGAGTCAGGAACTA---AAGAATAG
>DQ886035/B/US/-/L8157
ATGGC---AGGAAGAAGCG------GAGAC---AG---C---GACGAAGAG---CTCCTCAGGACAGTGAGACTCATCAA
GTTTCTCTATCAAAGCAATC---CGCCTCC---CAGGCCC---GAGGGGA---CCCGACAGGCCCGAAGGAATC------
------GAAGAAGAA---G---GT---GGAG---AGAGAGAC---------AGAGACAGATCCGG---T---CCA---TC
AGTGAATGGATTCTTAGCAATCATCTGGGTCGATCTGCGGAGCCTGTGCCTCTTCAGCTACCACCGCTTGAGAGACTTAC
TCTCGATTGTAACGAGGATTGTGGAACTTCTGGGACGCAGG---------------------GGGTGGGAAGTCCTCA--
-AATACTGGTGGAATCTCCTACAGTATTGGAGTCAGGAACTA---AAGAGTAG
>DQ886036/B/US/-/L8185
ATGGC---AGGAAGAAGCG------GAGAC---AG---C---GACGAAGAG---CTCCTCAAGACAGTAAGACTCATCAA
GCGTCTCTATCAGAGCAACC---CGCTTCC---CAGCCCC---GAGGGGA---CCCGACAGGCCCGAAGGAATC------
------GAAGAAGAA---G---GT---GGAG---AGAGAGAC---------AGAGACACATCAAG---A---CCA---TT
AGTGAATGGATTCTTGACACTTATCTGGATCGATCTGCGGAGCCTGTGCCTCTTCAGCTACCACCGCTTGAGAGACTTAC
TCTTGATTGTAGCGAGGATTGTGGAACTTCTGGGACGCAGG---------------------GGGTGGGAACTCCTCA--
-AATATTGGTGGAATCTCCTACAGTATTGGAGTCAGGAATTA---AAGAATAG
>DQ886037/B/US/2005/L8249
ATGGC---AGGAAGAAGCG------GAGAC---AG---C---GACGAAGAG---CTTCTCAAGACAGTCAGACTCATCAA
GACTATCTATCAAAGCAATC---CGCCCCC---CAGCTCC---GAGGGGA---CCCGACAGGCCCGAAGGAATC------
------GAAGGAGAA---G---GT---GGAG---ACAGAGAC---------AACGACAGATCCAG---T---CCA---TT
AGTGGATGGATTCTTAGCACTTATCTGGGTCGATCTGCGGAGCCTGTGCCTCTTCAGTTACCACCGCTTGAGAGACTTAC
TCTTGATTGTGACAAGGACTGTGGAACTTCTGGGACGCAGG---------------------GGGTGGGAAGCCCTCA--
-AATATCTGTGGAATCTCCTGCAGTATTGGATTCAGGAACTA---AAGAATAG
>DQ990880/B/CN/2005/05CNHB_hp3
ATGGC---AGGAAGAAGAG------AAGAC---AA---C---GACGAAGAA---CTCCTCAAGACAGTCAAACTCATCAA
GTTTCTCTACCAAAGCAACC---CACTTCC---CAACCCA---GAGGGGA---CCCGGAAGGCCCGAAGGAATC------
------GAAGAAGAA---G---GT---GGAG---AGCGAGAC---------AGAGGCAGATCCGA---G---AGA---TT
AGTGAACGGATTCTTGACACTTATCTGGGAGGATCTACGGAGCCTGTGCCTCTTCAGCTACCACCGCTTGAGAGACTTAC
TCTTGATTGTAGCGAGGATTGTGGAACTTCTGGGACGCAGA---------------------GGGTGGGAAGCCCTCA--
-AATATTGGGGGAATCTCCTGCAGTATTGGATTCAGGAACTA---AAGAATAG
>EF057102/B/CN/2001/pCNHN24
ATGGC---AGGAAGAAGAG------AAGAC---AG---C---GACGAAGAG---CTCCTCAAGACAGTCAGACTCATCAA
GCGTCTCTATCAAAGCAACC---CGCTTCC---CAGCCCA---GAGGGGA---CCCGGAAGGCCCGAAGGAATC------
------GAAGAAGAA---G---GT---GGAG---AGCAAGAC---------AGAGACAGATCCGA---G---AGA---TT
AGTGAACGGATTATTGACACTTATCTGGGAGGATCTGCGGAGCCTGTGCCTCTTCAGCTACCACCGCTTGAGAGACTTAC
TCTGGATTG------------TGGAGATTCTGGGACGCAGG---------------------GGGTGGGAAGCCCTCA--
-AATATTTGTGGAACCTCCTGCAGTATTGGATTCAGGAACTA---AAGAATAG
>EF175209/B/US/1998/WC3_0498_1
ATGGC---AGGAAGAAGCG------GAGAC---AG---C---GACGAAGAG---CTCCTCAAAGCAGCCCGAATCATCAA
GTTTCTCTATCAAAGCAACC---CGCCTCC---CAGTCCC---GAGGGGA---CCCGACAGGCCCGAAGGAATC------
------GAAGAAGAA---G---GT---GGAG---AGGGAGAC---------AGAGACAGATCCAG---T---CGA---TT
AGTACATGGATTCTTAGCACTGCTTTGGGACGACCTGCGCAGCCTGTGCCTCTTCAGCTACCACCACTTGAGAGACTTAA
TCTTGATTGCAGCGAGAATTGTGGAACTTCTGGGACGCAGG---------------------GGGTGGGAAGTCCTCA--
-AATGTTGGTGGAGTCTCCTGCAGTATTGGAGTCAGGAACTA---AGGAATAG
>EF175210/B/US/1998/WC3_0498_2
ATGGC---AGGAAGAAGCG------GAGAC---AG---C---GACGAAGAG---CTCCTCAAAGCAGCCCGAATCATCAA
GTTTCTCTATCAAAGCAACC---CGCCTCC---CAGTCCC---GAGGGGA---CCCGACAGGCCCGAAGGAATC------
------GAAGAAGAA---G---GT---GGAG---AGGGAGAC---------AGAGACAGATCCAG---T---CGA---TT
AGTACATGGATTCTTAGCACTGCTTTGGGACGACCTGCGCAGCCTGTGCCTCTTCAGCTACCACCACTTGAGAGACTTAA
TCTTGATTGCAGCGAGAATTGTGGAACTTCTGGGACGCAGG---------------------GGGTGGGAAGTCCTCA--
-AATGTTGGTGGAGTCTCCTGCAGTATTGGAGTCAGGAACTA---AGGAATAG
>EF175211/B/US/1998/WC3_0498_3
ATGGC---AGGAAGAAGCG------GAGAC---AG---C---GACGAAGAG---CTCCTCAAAGCAGCCCGAATCATCAA
GTTTCTCTATCAAAGCAACC---CGCCTCC---CAGTCCC---GAGGGGA---CCCGACAGGCCCGAAGGAATC------
------GAAGAAGAA---G---GT---GGAG---AGGGAGAC---------AGAGACAGATCCAG---T---CGA---TT
AGTACATGGATTCTTAGCACTGCTTTGGGACGACCTGCGCAGCCTGTGCCTCTTCAGCTACCACCACTTGAGAGACTTAA
TCTTGATTGCAGCGAGAATTGTGGAACTTCTGGGACGCAGG---------------------GGGTGGGAAGTCCTCA--
-AATGTTGGTGGAGTCTCCTGCAGTATTGGAGTCAGGAACTA---AGGAATAG
>EF175212/B/US/1998/WC3_0498_4
ATGGC---AGGAAGAAGCG------GAGAC---AG---C---GACGAAGAG---CTCCTCAAAGCAGCCCGAATCATCAA
GTTTCTCTATCAAAGCAACC---CGCCTCC---CAGTCCC---GAGGGGA---CCCGACAGGCCCGAAGGAATC------
------GAAGAAGAA---G---GT---GGAG---AGGGAGAC---------AGAGACAGATCCAG---T---CGA---TT
AGTACATGGATTCTTAGCACTGCTTTGGGACGACCTGCGCAGCCTGTGCCTCTTCAGCTACCACCACTTGAGAGACTTAA
TCTTGATTGCAGCGAGAATTGTGGAACTTCTGGGACGCAGG---------------------GGGTGGGAAGTCCTCA--
-AATGTTGGTGGAGTCTCCTGCAGTATTGGAGTCAGGAACTA---AGGAATAG
>EF178338/B/AU/2004/MS2004_37_040
ATGGC---AGGAAGAAGCG------GAGAC---AG---C---GACGAGGAC---CTCCTTCAAGCAGTCCGAATCATCAA
GTTCCTCTACCAAAGCAACC---CAYTTCC---CAGCCCC---GCGGGGA---CCCGACAGGCCCGAAGGAATC------
------GGAGAAGAA---G---GT---GGAG---AGAGAGAC---------AGAGACMCATCCAA---T---CGA---TT
AGTGACTGGATTCTTAGGACTCATCTGGGACGATCTGCGGAGCCTGTGCCTCTTCAGCTACCACCGATTGAGAGACTTAC
TCTTGATTGTAGCGAGGATTGTGGAACTTCTGGGACGCAGG---------------------GGGTGGGAAGCCCNCA--
-AATATTGGTGGAATCTCCTGCAATATTGGAGCCAGGAACTA---AAGAATAG
>EF178354/B/AU/2004/MS2004_37_056
ATGGC---AGGAAGAAGCG------GAGAC---AG---C---GACGAAGAG---CTCCTCAAGACAGTGAGACTCATCAA
AGTCATCTATCAAAGCAACC---CACCTCC---CAACCCC---GAGRGGA---CCCGACAGGCCCGAAGGAATC------
------GAAGAAGAA---G---GT---GGAG---AGAGAGAC---------AGAGGCAGATCCGA---G---CGA---TT
AGTGAACGGATTCTTGGCATTTATCTGGGACGACCTACGGAGCCTGTGCCTCTTCAGCTACCACCGCTTGAGAGACTTAC
TCTTGATTGCAGCGAGGATTGTGGAACTTCTGGGACGCAGG---------------------GGGTRRGAAGCCCTCA--
-AGTATTGGTGGAATCTCCTTCAGTATTGGAGTCAGGAGCTA---AAGAATAG
>EF178358/B/AU/2004/MS2004_37_060
ATGGC---AGGAAGAAGCG------GAGAC---AG---C---GACGAAGAG---CTCATCAAGACAGTCAGACKCATCAA
GACTCTCTATCAAAGCAACC---CTCCTCC---CAGCCTC---GAGGGGA---CCCGACAGGCCCGAAGGAACA------
------GAAGAAGAA---G---GT---GGAG---ACAGAGGC---------AGAGACAGATCCAC---G---CGA---TT
GGAAGCAGGATTCTTGACACTTATCTGGGACGATCTGCGGAGCCTGTGCCTCTTCAGCTACCACCGCTTGAGAGACTTAC
TCTTGATTGTAGTGAGGGTTGTGGAGATTCTGGGACACAGG---------------------GGGTGGGAAATTCTCA--
-AATATTGGTGGAACCTCCTCCAGTATTGGAGTCAGGAACTA---AAGAAGAG
>EF363122/B/US/2000/ES1-16
ATGGC---AGGAAGAAGCG------GAGAC---AG---C---GAAGAAGAG---CTCCTCAAGGCCGTCAGACTCGTCAA
GTTTCTCTATCAAAGCAACC---CACCGCC---CAGCCCC---GCAGGAA---CCCGACAGGCCCGAAGGAATC------
------GAAGAAGAA---G---GT---GGAG---ACAGAGAC---------AGAGACAGATCCGG---T---CGC---TT
AGTGGATGGATTCTTAGCAATTATCTGGGTCGACCTGCGGAGCCTGTTCCTCTTCAGCTACCACCGCTTGAGAGACTTAC
TCTTGATTGTAGTGAGGATTGTGGAGAATCTGGGACGCCGG---------------------GGGAGGGAAACCCTCA--
-GATATTGGTGGAATCTCCTGCAATATTGGAGTCAGGAGCTA---AAGAATAG
>EF363123/B/US/2000/ES1-20
ATGGC---AGGAAGAAGCG------GAGAC---AG---C---GAAGAAGAG---CTCCTCAAGGCCGTCAGACTCATCAA
GTTTCTCTATCAAAGCAACC---CACCGCC---CAGCCCC---GCGGGAA---CCCGACAGGCCCGAAGGAATC------
------GAGGAAGAA---G---GT---GGAG---ACAGAGAC---------AGAGACAGATCCGG---T---CGC---TT
AGTGGATGGATTCTTAGCAATTATCTGGGTCGACCTGCGGAGCCTGTTCCTCTTCAGCTACCACCGCTTGAGAGACTTAC
TCTTGATTGTAGTGAGGATTGTGGAGAATCTGGGACGCCGG---------------------GGGAGGGAAACCCTCA--
-GATATTGGTGGAATCTCCTGCAATATTGGAGTCAGGAGCTA---AAGAATAG
>EF363124/B/US/2004/ES4-24
ATGGC---AGGAAGAAGCG------GAGAC---AG---C---GACGAAGAG---CTCCTCAAGACAGTCAGACTCATCAA
GTTTCTCTATCAAAGCAACC---CGCCTCC---CAGCCCC---GAGGGGA---CCCGACAGGCCCGAAGGAATC------
------GAAGAAGAA---G---AT---GGAG---AGAGAGAC---------AGAGACAGATCAGG---T---CGA---TT
AGTGGATGGATTCTTAGCACTTTTCTGGGTCGACCTGCGGAGCCTGTGCCTCTTCAGCTACCACCGCTTGAGAGACTTAC
TCTTGATTGTAACGAGGAGTGTGGAACTTCTGGGACGCAGG---------------------GGGTGGGAAGTCCTCA--
-AATATTGGTGGAATCTCCTACAGTATTGGAGTCAGGAATTA---AAGAATAG
>EF363125/B/US/2004/ES8-17
ATGGC---AGGAAGAAGCG------GAGAC---AG---C---GACGAGGAG---CTCATCAGGACAGTGAGACTCATCAA
GCGTCTCTATCAGAGCAACC---CGCCTCC---CAGCTCA---GAGGGGA---CCCGACAGGCCCGAAGGAATC------
------GAAGAAGAA---G---GT---GGAG---AGCGAGAC---------AGAGACAGATCCGA---A---TCC---TT
AGTGAATGGATTCTTAGCAATCATCTGGGTCGACCTGCGGAGCCTGTGCCTCTTCAGCTACCACCGCTTGAGAGACTTAC
TCTTGATTGTGACGAGGATTGTGGAACTTCTGGGACGCAGG---------------------GGGTGGGAGATCCTCA--
-AATACTGGTGGAATCTCCTGCAGTATTGGAGTCAGGAACTA---AAGAATAG
>EF363126/B/US/2004/ES8-43
ATGGC---AGGAAGAAGCG------GAGAC---AG---C---GACGAGGAG---CTCATCAGGACAGTGAGACTCATCAA
GCGTCTCTATCAGAGCAACC---CGCCTCC---CAGCTCA---GAGGGGA---CCCGACAGGCCCGAAGGAATC------
------GAAGAAGAA---G---GT---GGAG---AGCGAGAC---------AGAGACAGATCCGA---A---TCC---TT
AGTGAATGGATTCTTAGCAATCATCTGGGTCGACCTGCGGAGCCTGTGCCTCTTCAGCTACCACCGCTTGAGAGACTTAC
TCTTGATTGTGACGAGGATTGTGGAACTTCTGGGACGCAGG---------------------GGGTGGGAGATCCTCA--
-AATACTGGTGGAATCTCCTGCAGTATTGGAGTCAGGAACTA---AAGAATAG
>EF363127/B/US/2004/ES10-53
ATGGC---AGGAAGAAGCG------GAGAC---AA---C---GTCGAAGAG---CTACTAACGACAGTCAGAATCATCAA
ATTCCTCTATCAAAGCAATC---CGCCCCC---CAGCCAG---GAGGGGA---CCCGACAGGCCCGAAGGAATC------
------GAAGGAGAA---G---GT---GGAG---AGAACGAC---------AGAGACAGATCCGG---A---CCC---TT
AGTGGATGGATTCTTAGCAATTATCTGGGTCGATCTGCGGAGCCTGTGCCTCTTCAGCTACCACCGATTGAGAGACTTAC
TCTTGATTGTAACGAGGATTGTGGAACTTCTGGGACGCAGG---------------------GGGTGGGAAGCCCTCA--
-AGTATTGGTGGAATCTCCTGCAGTATTGGATTCAGGAACTA---AAGAATAG
>EF514697/B/DK/2004/PMVL_018
ATGGC---AGGAAGAAGCG------GAAAC---AG---C---GACGAAGAA---CTCCTCAAGACAGTCAGACTCATCAA
AGTTCTCTATCAAAGCAACC---CTCCTCC---CAGCACC---GAGGGGA---CCCGACAGGCCCGAAGGAACA------
------GAAGAAGAA---G---GT---GGAG---AGAGAGAC---------AGAGACAGATCCGG---T---CAA---TT
AGCGGATGGATTATTGACACTTATCTGGGTCGACCTGAGGAGCCTGTGCCTCTTCAGCTACCACCGCTTGAGAGACTTAC
TCTTGATTGTAGCGAGGATTGTGGAACTGCTGGGACGCAGG---------------------GGGTGGGAAGCCCTCA--
-AATATTGGTGGAATCTCCTTCAGTATTGGGGACGGGAGATA---AAGAATAG
>EF514698/B/DK/2004/PMVL_027
ATGGC---AGGAAGAAGCG------GAGAC---AG---C---GACGAACAG---CTCCTCCAGGCAGTCAGACTCATCAA
GATTCTCTATCAAAGCAACC---CGCCTCC---CGGCCCA---GAGGGGA---CCCGACAGGCCCGAAGGAACC------
------GAAGAAGAA---G---GT---GGAG---AGAGAGAC---------AGAGACAGATCCGG---T---CGA---TT
AGTGAGCGGATTCTTAACACTTATCTGGGACGACCTGTGGAGCCTGTGCCTCTTCAGTTACCGCCGCTTGAGAGACTTAC
TCTTGATTGTAGTGAGGATTGTGGAACTTCTGGGACGCAGG---------------------GGGTGGGAAGCCATCA--
-AATATTGGTGGAATCTCCTACAGTATTGGGGACAGGAGATA---AAGAATAG
>EF514699/B/DK/2004/PMVL_012
ATGGC---AGGAAGAAGCG------GAGAC---AG---C---GACGAAGAT---CTCCTCAAGACAGTCCGCCTAATCAA
GCTTCTCTACCAAAGCAACC---CGCCCCC---CAGCTCC---GAGGGGA---CACGACAGGCCCGAAGGAATC------
------GGAGAAGAA---G---GT---GGAG---AGAGAGAC---------AGAGACACATCCGG---A---CCA---TT
AGTGGATGGCTTCTTAGCAATTATCTGGGTCGATCTGCGGAGCCTGTTCCTCTTCAGCTACCACCGCTTGAGAGACTTAC
TCTTGATTGTAACGAGGATTGTGGAACTTCTGGGACGCAGG---------------------GGGTGGGAAGCCCTCA--
-AGTATTGGTGGAATCTCCTACAGTATTGGATTCAGGAGCTA---AAGAATAG
>EF514700/B/DK/2004/PMVL_013
ATGGC---AGGAAGAAGCG------GAGAC---AG---C---GACGAAGAG---CTCCTGAAGGTGGTCAGACTCATCAA
GGCTCTCTATCAAAGCAACC---CGCCTCC---CAGCACA---GAGGGGA---CCCGACAGGCCAGAAGGAATC------
------GAAGAAGGA---G---GT---GGAG---AACAAGAC---------AGAGACAGATCAAT---T---CGA---TT
AGTGGATGGATTCTTAGCACTCATCTGGGACGATCTGCGGAGCCTGTGCCTCTTCAGCTACCACCACTTGAGAGACTTAC
TCTTGATTGTAGCGAGGACTGTGGGACTTCTGGGACGCAGG---------------------GGGTGGGAACTCCTCA--
-AGTACTGGTGGAGTCTCCTGCAGTATTGGAGTCAGGAACTA---AAGAGTAG
>EF514701/B/DK/2004/PMVL_049
ATGGC---AGGAAGAAGCG------GAAAC---AG---C---GACGAAGAA---CTCCTAACGACAGTCAGACTCATCAA
GCTTCTCTATCAAAGCAACC---CGCCTCC---CAGCCCA---GAGGGGA---CCCGACAGGCCCGAAGGAACC------
------GCAGAAGAA---G---GT---GGAG---AGAGAGAC---------AGAGACACATCCGG---A---CCC---TT
AGTGGATGGCTTCTTAGCAATTATCTGGGTCGACCTGCGGAGCCTGTTCCTCTTCATCTACCACCGCTTGAGAGACTTAC
TCTTAATTGTAACGAGGATTGTGGAACTTCTGGGACGCAGG---------------------GGGTGGGAAGTCCTCA--
-AGTACGGGTGGAATCTCCTACAGTACTGGAGTCAGGAACTG---AAGAACAG
>EF514702/B/DK/2004/PMVL_025
ATGGC---AGGAAGAAGCG------GAGAC---AA---C---GACGAGGAC---CTCCTCAAGACAGTCAGACTCATCAA
GCAAATCTATCAAAGCAACC---CGCCTCC---CAACCCA---GAGGGGA---CCCGACAGGCCCGGAGGAATC------
------GAAGAAGAA---G---GT---GGAG---AGAGAGAC---------AGAGACACATCAAG---A---CCA---TT
AGTGGATGGATTCTTAGCACTTATCTGGGTCGACCTGAGGAGCCTGTTCCTCTTCAGCTACCACCGCTTGAGAGACTTAC
TCTTGATTGTAACGAGGACTGTGGAACTTCTGGGACGCAGG---------------------GGGTGGGAAGCCCTCA--
-AGTATTGGTGGAATCTCCTGCAGTATTGGGGTCAGGAACTG---AAGAAGAG
>EF514703/B/DK/2004/PMVL_039
ATGGC---AGGAAGAAGCG------GAGAC---AG---C---GACGAAGAG---CTCCTCAAGACAGTCAGATTCATCAA
GTTTCTCTATCAAAGCAACC---CGCCTCC---CAACCCC---GAGGGGA---CCCGACAGGCCCGAAGAAATC------
------GAAGGAGAA---G---GT---GGAG---ACAGAGAC---------AGAGACAGATCCAG---G---CCA---TT
AGTAACTGGATTCTTAGCACTCGTCTGGGACGACCTCCGGAGCCTGTGTCTCTTCAGYTACCACCGMTTGAGAGACTTAC
TCTTGATTGTAACGAGGATTGTGGAACTTCTGGGACACAGG---------------------GGGTGGGAAATCCTCA--
-AATACTGGTGGAATCTCCTACAGTATTGGAGTCAGGAACTA---AAGAATAG
>EF514704/B/DK/2001/CTL_016
ATGGC---AGGAAGAAGCG------GAGAC---AG---C---GACGCAGAA---CTCCTCCTGACAGCCAGAGTCATCAA
GCATCTCTATCAAAGCAACC---CACCTCC---CAGCCAG---GAGGGGA---CCCGACAGGCCCGAAGGAATC------
------GAAGAAGAA---G---GT---GGAG---AGAGAGAC---------AGAGACAGATCCGG---T---CCA---TT
AGTGAATGGCTTATTAACTATTATCTGGGTCGACCTACGGAGCCTGTGCCTCTTCAGCTACCACCACTTGAGAGACTTAC
TCTTGATTGCAGCGAGGACTGTGGAACTTCTGGGACGCAGG---------------------GGGTGGGAAGCCCTCA--
-AATATTGGTGGAACCTTCTACAGTATTGGATACAGGAGCTG---AAGACTAG
>EF514705/B/DK/2001/CTL_017
ATGGC---AGGAAGAAGCG------GAGAC---AG---C---GACGAAGAG---CTTCTCAAGACAGTCAGACTCATCAA
GCTTCTTTACCAAAGCAACC---CGCCCCC---CAGGCCC---GAGGGGT---CCCGACAGGCCCGAAGGAACA------
------GAAGAAGAA---G---GT---GGAG---AACGAGAC---------AGAGACAGATCCAG---G---CAA---TT
AGTGGATGGATTATTAGCAATCATCTGGGTCGACCTACGGAGCCTGTGCCTCTTCAGCTACCACCGCTTGAGAGACTTAC
TCTCGATTGTAACGAGGGTTGTGGAACTTCTGGGACGCAGG---------------------GGGTGGGAAGCCCTCA--
-AATATCTGTGGAATCTCCTACAGTATTGGAGTCAGGAACTG---AAGAATAG
>EF514706/B/DK/2001/CTL_018
ATGGC---AGGAAGAAGCG------GAGAC---AG---C---GACGAAGAA---CTCCTCAAGACAGTAAGACTCATCAA
ACTTCTCTATCAAAGCAATC---CACCTCC---CAACCCA---GAGGGGA---CCCGACAGGCCCGAAGGAATC------
------GAAGAAGAA---G---GT---GGAG---AGAGAGAC---------ACAGACAGATCCGG---A---AGA---TT
AGTGGGTGGATTATTGACACTTATCTGGATCGACCTGAGGAACCTGTGCCTCTTCAGCTACCACCGCTTGAGAGACTTAC
TATTGATTGTAACGAGGATTGTGGAACTTCTGGGACGCAGG---------------------GGGTGGGAAGCCCTCA--
-AATATTGGTGGAACATCCTACAATATTGGAGGCAGGAAATA---CAGAGTAG
>EF514707/B/DK/2001/CTL_023
ATGGC---AGGAAGAAGCG------GAGAC---AG---C---GACGAAGAG---CTCTTAAAGACAGTCAGACTCATCAA
ACGTCTCTATCAAAGCAACC---CGCTTCC---CAGCCCA---GAGGGGA---CCCGGCAGGCCCGAAGGAATC------
------GAAGAAGAA---G---GT---GGAG---AGAGAGAC---------AGAGACACATCCGT---G---AGA---TT
AGTGGATGGATTCTTAGCGCTTTTCTGGGACGACCTGAGGAGCCTGTTCCTCTTCAGCTACCACCGCTTGAGAGACTTAC
TCTTGATTGTGACAAGGACTGTGGAACTTCTGGGACGCAGG---------------------GGGTGGGAAATCCTCA--
-AGTATTGGTGGAATCTCCTGCAGTATTGGAGTCAGGAACTA---AAGAATAG
>EF514708/B/DK/2001/CTL_030
ATGGC---AGGAAGAAGCG------GAGAC---AG---C---GACGAAGAC---CTCCTCCAGGCAGTCAGACTCATCAA
GTTTCTCTATCAAAGCAACC---CTCCTCC---CAGCCCC---GAGGGGA---CCCGACAGGCCCGAAGGAATC------
------GAAGAAGAA---G---GT---GGAG---GCAGAGAC---------AGAGACACATCAAG---G---CCG---TT
AGTGCATGGATTCTTAGCACTCATCTGGGACGATCTGCGGAGCCTGTGCCTCTTCAGCTACCACCGCTTGAGAGACTTAC
TCTTGATTGTAGCGAGGATTGTGGAACTGCTGGGACGCAGG---------------------GGGTGGGAAGCCCTGA--
-AATATTGGTGGAGTCTCCTGCAGTATTGGAGTCAGGAACTA---AAGAATAG
>EF514709/B/DK/2001/CTL_033
ATGGC---AGGAAGAAGCG------GAGAC---AG---C---GACGAAGAG---CTCCTCAAGACAGTCAGACTCATCAA
GGCTATCTAYCAAAGCAACC---CTCCTCC---CAGCACC---GAGGGGA---CCCGACAGGCCCGAAGGAATC------
------GGAGAAGAA---G---GT---GGAG---AGAGAGAC---------AGAGACACATCCGG---A---CCA---TT
AGTGGATGGATTCTTGACACTTATCTGGGTCGACCTGCGGAGCCTGTGCCTCTTCAGCTACCGCCACTTGAGAGACTTAC
TCTTGATAGTAGCGAGGAKTGTGGAACTTCTGGGACGCAGG---------------------GGGTGGGAAACCCTCA--
-AATATTGGTGGAATCTCCTACAGTATTGGAGTCAGGAACTA---AAGAATAG
>EF514710/B/DK/2001/CTL_035
ATGGC---AGGAAGAAGCG------GAGACAGCAG---C---GACGCAGAG---CTCCTCCTGACAGTCAGAGCCATCAA
GCATCTCTATCAAAGCAACC---CGCCTCC---CAGCCAG---GAGGGGA---CCCGACAGGCCCGAAGGAATC------
------GAAGAAGAA---G---GT---GGAG---AGAGAGAC---------AGARACAGATCCGG---T---CCC---TT
AGTGGATGGCTTCTTAGCAATTATCTGGGTCGACCTGCGGAGCCTGTGCCTCTTCAGCTACCACCGCTTGAGAGACTTAC
TCTTGATTGTAGCGAGGACTGTGGAACTTCTGGGACGCAGG---------------------GGGTGGGAAGCCCTCA--
-AATATTGGTGGAACCTTCTGCAGTATTGGATACAGGAGCTG---AGGACTAG
>EF514711/B/DK/2001/CTL_041
ATGGC---AGGAAGAAGCG------GAGAC---AG---C---GACGAAGAG---CTCCTCAAAGCAGTGAGAGTCATCAA
GTTTCTCTATCAAAGCAACC---CGCCACC---CAGCTCC---GAGGGGA---CCAGACAGGCCCGGAGGAACC------
------GAAGAAGAA---G---GT---GGAG---AGAGAGAC---------AGAGACGGATCCGG---G---CCA---TT
AGTGGATGGATTATTAGCAATTATCTGGGTCGACCTACGGAGCCTGTGCCTCTTCAGCTACCACCGCTTGAGAGACTTAC
TCTTAATTGTAACGAGGATTCTGGAACTTCTGGGACGCAGG---------------------GGGTGGGAAGCCCTCA--
-AATATTGGTGGAATCTCCTGCAATATTGGAGTCAGGAACTA---AAGAATAG
>EF514712/B/DK/2001/CTL_043
ATGGC---AGGAAGAAGCG------GAGAC---AG---C---GACGAAGAG---CTCCTCAAGACAGTCAGACTCATCAA
GCTTCTCTATCAAAGCAACC---CGCCTCC---CAACCCC---GAGGGGA---CCCGACAGGCCCGAAGGAATC------
------GAAGAAGAA---G---GT---GGAG---AGAGAGAC---------AGAGAAACATCCGG---A---CGA---TT
AGTGGATGGATTCTTAGCACTTATCTGGGACGATCTGCGGAGCCTGTGCCTCTTCAGCTACCACCGCTTGAGAGACTTAC
TCTTGATTGTAACGAGGATTGTGGAACTTCTGGGACGCAGG---------------------GGGTGGGAAGCCCTCA--
-AGTATTGGTGGAGCCTCCTCCAGTACTGGAGTCAGGAACTA---AAGAATAG
>EF637046/B/BR/2003/BREPM2012
ATGGC---AGGAAGAAGCG------GAGAC---AG---C---GACGAAGAG---CTCCTCAGGACAGTGAGAATCATCAA
GTTTCTCTATCAAAGCAATC---CGCCTCC---CAACCCA---GAGGGGA---CCCGACAGGCCCGGAGGAATC------
------GAAGAAGAA---G---GT---GGAG---AGCGAGAC---------AGAGACAGATCCGA---A---AGA---TT
AGTGACTGGATTCTTAGCACTCATCTGGGACGACCTGCGGAGCCTGTTCCTCTTCAGCTACCACCGCTTGAGAGACTTAC
TCTTGATTGCAGCGAGGATTGTGGAACTTCTGGGACGCAGG---------------------GGGTGGGAAGCACTCA--
-AATATCTGTGGAATCTTCTACAGTATTGGATTCAGGAACTA---AAGAATAG
>EF637047/B/BR/2003/BREPM1040
ATGGC---AGGAAGAAGCG------GAGAC---AG---C---GACGACGAG---CTCATCAAGGCAGTCCGCCTCATCAA
GTTTCTCTACCAAAGCAACC---CGCCTCC---CAGCCCC---GAGGGGA---CCCGACAGGCCCGAAGAAATC------
------GAAGAAGAA---G---GT---GGAG---AGAGAGAC---------ACAGACAGGTCCAG---A---AGA---TT
AGTGAATGGATTATTAGCACTCATCTGGGACGACCTGCGGAGCCTGTGCCTCTTCAGCTACCATCGCTTGAGAGACTTAC
TCTTGATTGTAACGAGGATTGTGGAACTTCTGGGACGCAGG---------------------GGGTGGGAGAGCCTCA--
-AATACGGGTGGAACCTTCTGCAATATTGGAGTCAGGAACTA---AAGAATAG
>EF637048/B/BR/2003/BREPM1038
ATGGC---AGGAAGAAGCG------GAGAC---AG---C---GACGAGGAG---CTCCTCAAGGCAGTCCGACTCATCAA
GTTCCTCTATCAAAGCAACC---CGCCTCC---CAGTCAC---GAGGGGA---CCCGGCAGGCCCGAAGAAATC------
------GAAGAAGGA---G---GT---GGAG---AGAGAGAC---------AGAGACATATCAGG---A---CGA---TT
AGTGACTGGATTCTTACCACTCATTTGGGACGACCTGCGGAGCCTGTGCCTCTTCAGCTACCGCCACTTGAGAGACTTAC
TCTTGATTGCAGCGAGGATTGTGGAACTTCTGGGACGCAGG---------------------GGGTGGGAAGCACTCA--
-AATATCTGTGGAATCTTCTACAGTATTGGAGTCAGGAACTA---AAGAATAG
>EF637049/B/BR/2003/BREPM1035
ATGGC---AGGAAGAAGCG------GAGAC---AG---C---GACGAAGAG---CTCCTCAAGACAATCAGAGTCCTCAA
GTTTCTCTATCAAAGCAACC---CGCTTCC---CAGCTCC---GAGGGGA---CCCGACAGGCCCGAAGGAACA------
------GAAGAAGAA---G---GT---GGAG---AGAGAGAC---------AGAGACACATCCAC---A---AGA---TT
AGTGCATGGATTCTTAGCACTCATCTGGGACGACCTGCGGAGCCTGTGCCTCTTCAGCTACCACCGCTTGAGAGACTTAC
TCTTGATTGTAACGAGGATTGTGGAACTTCTGGGACGCAGG---------------------GGGTGGGAAGCCCTCA--
-AGTATTGGTGGAATCTCCTGCAGTATTGGGGACAGGAACTA---AAGAATAG
>EF637051/B/BR/2003/BREPM1032
ATGGC---AGGAAGAAGCG------GAGAC---AG---C---GACGAAGAT---CTCCTCAAGACAGTCAGACTCATCAA
GTTTCTCTATCAAAGCAACC---CGCCCCC---CAGCCAC---GAGGGGA---CCCGACAGGCCCGAAGGAATC------
------GAAGAAGAA---G---GT---GGAG---AGAGAGAC---------AGAGACAGATCCGG---T---CGG---TT
AGTGACTGGATTCTTAGCACTCATCTGGGACGACCTGCGGAGCCTGTGCCTCTTCAGCTACCACCGCTTGAGAGACTTAC
TCTTGATTGCAACGAGGATTGTGGAACTTCTGGGACACAGG---------------------GGGTGGGCAATCCTCA--
-AATATTTGTGGAATCTTCTGCAGTATTGGAGTCAGGAACTA---AAGAATAG
>EF637053/B/BR/2003/BREPM1028
ATGGC---AGGAAGAAGCG------GAGAC---AG---C---GACGAGGAA---CTCCTCAAGACAGTCAGAGTCATCAA
GTTTCTCTATCAAAGCAACC---CACCTCC---CAGCCCA---GAGGGGA---CCCGACAGGCCCGGAGGAATC------
------GAAGAAGAA---G---GT---GGAG---AGAGAGAC---------AACGACAGATCCAT---T---CGA---TT
AGTCAATGGATGCTTAGCAATCGTCTGGGACGACCTGAGGAGCCTGTGCCTCTTCAGCTACCACCTCTTGAGAGACTTAC
TCTTGATTGCGACGAGAGTTGTGGAACTTCTGGGACGCAGG---------------------GGGTGGGAAGCCCTCA--
-AGTATTGGTGGAATCTCCTGCAGTATTGGATTCAGGAACTA---AAGAGTAG
>EF637054/B/BR/2003/BREPM1027
ATGGC---AGGAAGAAGCG------GAGAC---AG---C---GACGAAGAG---ATCATCAGAACAGTCCAGCTAATCAA
GTTCCTCTATCAAAGCAACC---CTCCTCCCAGCCACCTC---GAGGGGA---CCCGACAGGCCCGAAGGAATC------
------GGAGAAGAA---G---GT---GGAG---AGCCAGAC---------AGAGACAGATCAAC---T---CGC---TT
AGTGCATGGATTCTTAGCACTCGTGTGGGACGACCTGAGGAGCCTGTGCCTCTTCAGCTACCGCCACTTGAGAAACTTAC
TCTTGATTCTCGCGAGGACTCTGGAGATTCTGGGACGCAGG---------------------GGGTGGGAAGCCCTGA--
-AATATTGGAAGAATCTCCTGGTGTATTGGATTCAGGAACTA---AAGAATAG
>EF637056/B/BR/2003/BREPM1024
ATGGC---AGGAAGAAGCG------GAGAC---AG---C---GACGAAGAC---CTCCTCAAGACAGTCCGACTAATCAA
AGATCTCTATCAGCTCAATC---CGCCTCC---CAGCTCA---GAGGGGA---CCCGACAGGCCCGGAGGAACA------
------GAAGAAGAA---G---GT---GGAG---AGAGAGAC---------AGAGACAGATCCGG---A---CGA---TT
AGTGACTGGATTCTTAGCACTCATCTGGGACGACCTGCGGAGCCTGTGCCTCTTCAGCTACCACCACTTGAGAGACTTAC
TCTTGATTGTAACGAGGATTGTGGAACTTCTGGGACGCAGG---------------------GGGTGGGAAGCTCTCA--
-AATATCTGTGGAATCTCCTGCAGTATTGGATTCAGGAACTA---AAGAATAG
>EF637057/B/BR/2003/BREPM1023
ATGGC---AGGAAGAAGCG------GAGAC---AG---C---GACGAAGAC---CTCCTCAAGACAGTGAGGCTTATCAA
GCATCTCTACCAAAGCAACC---CGCCTCC---CAACCCA---GAGGGGA---CCCGACAGGCCCGAAGGAATC------
------GAAGAAGAA---G---GT---GGAG---AGCAAGAC---------AGAGGCAGCTCCAT---A---AGA---TT
AGTGGATGGATTCTTAGCCCTTATCTGGGACGACCTGGGGAGCCTGGGCCCCTTCAGCTACCCCCGCTTGGAAGACTTAC
CCCCGATTGTGACCAGGATTGGGGAACTTCTGGGACGCAGG---------------------GGGTGGGAACTCCTCA--
-AACTTTGGTGGAGCCTTCTACAGTATTGGAGCCAAGAACTA---AAGAAGAG
>EF694037/B/IN/-/11807
ATGGC---AGGAAGAAGCG------GAGAC---AG---A---GACGACGAG---CTCCTCACGACTGTCAAGATCATCAA
GTTTTTATACCAAAGCAACC---CGCTTCC---CAGGCCC---AAGGGGA---CCCGACAGGCCCGAAGGAATC------
------GAAGGAGAA---G---GT---GGAG---AGAGAGAC---------AGAGACAGATCCAG---T---CCA---TT
AGTGCATGGATTCTTCGCAATAATCTGGGTCGATCTGCGGAGCCTGTGCCTCTTCAGCTACCACCGCTTGAGAGACTTAC
TCTTGATTGTAACGAGGATTGTGGAACTTCTGGGACGCAGG---------------------GGGTGGGAAGCCCTCA--
-AATATTGGTGGAATCTCCTGCAGTATTGGAGTCAGGAACTA---AAGAATAG
>EU541617/B/-/-/pIIIB
ATGGC---AGGAAGAAGCG------GAGAC---AG---C---GACGAAGAC---CTCCTCAAGGCAGTCAGACTCATCAA
GTTTCTCTATCAAAGCAACC---CACCTCC---CAATCCC---GAGGGGA---CCCGACAGGCCCGAAGGAATA------
------GAAGAAGAA---G---GT---GGAG---AGAGAGAC---------AGAGACAGATCCAT---T---CGA---TT
AGTGAACGGATCCTTAGCACTTATCTGGGACGATCTGCGGAGCCTGTGCCTCTTCAGCTACCACCGCTTGAGAGACTTAC
TCTTGATTGTAACGAGGATTGTGGAACTTCTGGGACGCAGG---------------------GGGTGGGAAGCCCTCA--
-AATATTGGTGGAATCTCCTACAATATTGGAGTCAGGAGCTA---AAGAATAG
>EU616639/B/US/-/AC160_T1_Day_22_Dom
ATGGC---AGGAAGAAGCG------GAGAC---AG---C---GACGAAGAC---CTCCTCAAAGCAGTCAGACTCATCAA
GATTCTCTATCAAAGCAACC---CACCACC---CAGCCCC---AAGGGGA---CCCGACAGGCCCGAAGGAATC------
------GAAGAAGAA---G---GT---GGAG---AGAGAGAC---------AGAGACAGATCCGG---G---CCA---TT
AGTGAACGGATTCTTGGCTATTATCTGGATCGACCTACGGAGCCTGTGCCTCTTCAGCTACCACCACTTGAGAGACTTAC
TCTTGATTGTGACAAGGATTGTGGAACTTCTGGGACGCAGG---------------------GGGTGGGAAGTCCTCA--
-AATGGTGGTGGAGTCTCCTACAATATTGGAGTCAGGAACTA---AGGAATAG
>EU616640/B/US/-/AC160_T2_Day_83_Dom
ATGGC---AGGAAGAAGCG------GAGAC---AG---C---GACGAAGAC---CTCCTCAAAGCAGTCAGACTCATCAA
GATTCTCTATCAAAGCAACC---CACCACC---CAGCCCC---AAGGGGA---CCCGACAGGCCCGAAGGAATC------
------GAAGAAGAA---G---GT---GGAG---AGAGAGAC---------AGAGACAGATCCGG---G---CCA---TT
AGTGAACGGATTCTTGACTATTATCTGGATCGACCTACGGAGCCTGTGCCTCTTCAGCTACCACCACTTGAGAGACTTAC
TCTTGATTGTGACAAGGATTGTGGAACTTCTGGGACGCAGG---------------------GGGTGGGAAGTCCTCA--
-AATGGTGGTGGAGTCTCCTACAATATTGGAGTCAGGAACTA---AGGAATAG
>EU616641/B/US/-/AC160_T3_Day_419_Dom
ATGGC---AGGAAGAAGCG------GAGAC---AG---C---GACGAAGAC---CTCCTCAAAGCAGTCAGACTCATCAA
GATTCTCTATCAAAGCAACC---CACCACC---CAGCCCC---GAGGGGA---CCCGACAGGCCCGAAGGAATC------
------GAAGAAGAA---G---GT---GGAG---AGAGAGAC---------AGAGACAGATCCGG---G---CCA---TT
AGTGAACGGATTTTTGGCTATTATCTGGATCGACCTACGGAGCCTGTGCCTCTTCAGCTACCACCACTTGAGAGACTTAC
TCTTGATTGTGACAAGGATTGTGGAACTTCTGGGACGCAGG---------------------GGGTGGGAAGTCCTCA--
-AATGGTGGTGGAGTCTCCTACAATATTGGAGTCAGGAACTA---AGGAATAG
>EU616642/B/US/-/AC160_T4_Day_503_Dom
ATGGC---AGGAAGAAGCG------GAGAC---AG---C---GACGAAGAG---CTCCTGACAGCAGTCAGAATCATCAA
GCTTCTCTATCAAAGCAACC---CACCTCC---CAGCCGC---GAGGGGA---CCCGGCAGGCCCGAAGGAATC------
------GACGAAGAA---G---GT---GGAG---AGAGAGAC---------AACGACAGATCCGG---G---ACA---TT
AGCGAACGGATTATTAGCACTCATCTGGGTCGACCTGAGGAGCCTGTGCCTCTTCAGCTACCACCGCTTGAGAGACTTAC
TCTTGATTGTAGCGAGGATTGTGGAACTCCTGGGACGCAGG---------------------GGGTGGGAAGCCCTCA--
-AATATTGGTGGAATCTCCTACAGTATTGGGGTCAGGAACTA---AAGAGTAG
>EU616643/B/US/-/AC160_T5_Day_545_Dom
ATGGC---AGGAAGAAGCG------GAGAC---AG---C---GACGAAGAG---CTCCTGACAGCAGTCAGAATCATCAA
GCTTCTCTATCAAAGCAACC---CACCTCC---CAGCCGC---GAGGGGA---CCCGGCAGGCCCGAAGGAATC------
------GACGAAGAA---G---GT---GGAG---AGAGAGAC---------AACGACAGATCCGG---G---ACA---TT
AGCGAACGGATTATTAGCACTCATCTGGGTCGACCTGAGGAGCCTGTGCCTCTTCAGCTACCACCGCTTGAGAGACTTAC
TCTTGATTGTAGCGAGGATTGTGGAACTCCTGGGACGCAGG---------------------GGGTGGGAAGCCCTCA--
-AATATTGGTGGAATCTCCTACAGTATTGGGGTCAGGAACTA---AAGAGTAG
>EU616644/B/US/-/AC160_T6_Day_664_Dom
ATGGC---AGGAAGAAGCG------GAGAC---AG---C---GACGAAGAG---CTCCTGACGGCAGTCAGAATCATCAA
GCTTCTCTATCAAAGCAACC---CACCTCC---CAGCCGC---GAGGGGA---CCCGGCAGGCCCGAAGGAATC------
------GACGAAGAA---G---GT---GGAG---AGAGAGAC---------AACGACAGATCCGG---G---ACA---TT
AGCGAACGGATTATTAGCACTCATCTGGGTCGACCTGAGGAGCCTGTGCCTCTTCAGCTACCACCGCTTGAGAGACTTAC
TCTTGATTGTAGCGAGGATTGTGGAACTCCTGGGACGCAGG---------------------GGGTGGGAAGCCCTCA--
-AATATTGGTGGAATCTCCTACAGTATTGGGGTCAGGAACTA---AAGAGTAG
>EU616645/B/US/-/AC160_T7_Day_762_Dom
ATGGC---AGGAAGAAGCG------GAGAC---AG---C---GACGAAGAG---CTCCTGACAGCAGTGAGAATCATCAA
GCTTCTCTATCAAAGCAACC---CACCTCC---CAGCCGC---GAGGGGA---CCCGGCAGGCCCGAAGGAATC------
------GACGAAGAA---G---GT---GGAG---AGAGAGAC---------AACGACAGATCCGG---G---ACA---TT
AGCGAACGGATTATTAGCACTCATCTGGGTCGACCTGAGGAGCCTGTGCCTCTTCAGCTACCACCGCTTGAGAGACTTAC
TCTTGATTGTAGCGAGGATTGTGGAACTCCTGGGACGCAGG---------------------GGGTGGGAAGCCCTCA--
-AATATTGGTGGAATCTCCTACAGTATTGGGGTCAGGAACTA---AAGAGTAG
>EU616649/B/US/-/AC160_T9_Day_1034_Dom
ATGGC---AGGAAGAAGCG------GAGAC---AG---C---GACGAAGAG---CTCCTGACAGCAGTCAGAATCATCAA
GCTTCTCTATCAAAGCAACC---CACCTCC---CAGCCGC---GAGGGGA---CCCGGCAGGCCCGAAGGAATC------
------GACGAAGAA---G---GT---GGAG---AGAGAGAC---------AACGACAGATCCGG---G---ACA---TT
AGCGAACGGATTATTAGCACTCATCTGGGTCGACCTGAGGAGCCTGTGCCTCTTCAGCTACCACCGCTTGAGAGACTTAC
TCTTGATTGTAGCGAGGATTGTGGAACTCCTGGGACGCAGG---------------------GGGTGGGAAGCCCTCA--
-AATATTGGTGGAATCTCCTACAGTATTGGGGTCAGGAACTA---AAGAGTAG
>EU786672/B/ES/2005/X1890
ATGGC---AGGAAGAAGCG------GAGAC---AG---C---GACGAAGAC---CTCCTCAGGATCGTAAGACTCATCAG
GTCTCTCTACCAAAGCAACC---CACTTCC---CAACCCC---GAGGGGA---CCCGACAGGCCCGAAGGAATC------
------GAAGAAGAA---G---GT---GGAG---AGAAAGAC---------AGAGACAGATCCGA---T---CGA---TT
AGTGAACAGCTTCTTAGCTCTTTTCTGGATCGACCTGCGGAACCTGTGCCTCTTCATCTACCACCGCTTGAGAGACTTAC
TCTTGATTGTGACGAGGATTGTGGAACTTCTGGGACGCAGG---------------------GGGTGGGAAGCCCTCA--
-AATATTGGTGGAATCTCCTGCAGTATTGGAGTCAGGAACTA---AAGAATAG
>EU786674/B/ES/2006/X1958
ATGGC---AGGAAGAAGCG------GAGAC---AG---C---GACGAAGAG---CTCCTCAAGACAGTCAGACTCATCAA
GCGCATCTACCAAAGCAACC---CGCCTCC---CAGTCCC---GAGGGGA---CCCGACAGGCCCGAAGGAATC------
------GGAGAAGAA---G---GT---GGAG---AGAGAGAC---------AGAGACAGATCCAA---A---CCA---TT
AGTGGATGGATTCTTAGCACTTATCTGGGYGGACCTACGGAGCCTGTTCCTCTTCAGCTACCACCGCTTGAGAGACTTAC
TCTTGATACTAACGAGGATTGTGGAACTTCTGGGACGCAGG---------------------GGGTGGGAAGCAATCA--
-AGTATTGCTGGAATCTCCTACAATACTGGAGTCAGGAACTA---ACGAAGAG
>EU786675/B/ES/2006/X1959
ATGGC---AGGAAGAAGCG------GAGAC---AG---C---GACGAAAAR---CTCCTCCAAACAGTCAGACTCATCAA
GTTCCTCTACCAAAGCAACC---CACCTCC---CAACCCC---GAGGGGA---CCCGACAGGCCCGGAGGAATC------
------GAAGAAGAA---G---GT---GGAG---AGAGAGAC---------AGAGACACATCCGG---T---CGC---TT
AGCGGATGGCTTCTTAGCAATTATCTGGGTCGACCTGCGGAGCCTGTGCCTCTTCAGCTACCACCGCTTGAGAGACTTAC
TCTTGATTGTAGCGAGGATTGTGGAACTTCTGGGACGCAGG---------------------GGGTGGGAAGCCCTCA--
-AATATTGGTGGAATCTCCTCCAGTATTGGAGTCAGGAACTA---AAGAATAG
>EU786676/B/ES/2006/X1998
ATGGC---AGGAAGAAGCG------GAGAC---GG---C---GACGAAGAG---CTTATCCAGACAGTCAGACTGATCAG
GCTCCTCTATCAAAGCAACC---CACCTCC---CAGCCCG---GAGGGGA---CCCGACAGGCCCGAAGGAATC------
------GAAGAAGGA---G---AT---GGAG---AGAGAGAC---------AGCGATGGATCCAG---T---CCA---TT
AGTGGGTGGATTCTTCGCAATTATCTGGGTCGATCTGCGGAGCCTGTGCCTCTTCCTCTACCACCGATTGAGAGACTTAC
TCTTGATTGTAACGAGGATTGTGGAACTTCTGGGACGCAGG---------------------GGGTGGGAAGCCCTCA--
-AATATTGGTGGAATCTCCTACAATATTGGGGTCAGGAACTA---AAGAATAG
>EU786677/B/ES/2006/X2102
ATGGC---AGGAAGAAGCG------GAGAC---AG---C---GACGAAGAG---CTAATCAAGATAGCCAGATTCATCAA
GCGTCTCTATCAAAGCAACC---CACCTCC---CAACCCA---GAGGGGA---CCCGACAGGCCCGAAGGAATC------
------GAAGAAGAA---G---GT---GGAG---GGAGAGAC---------AGAGACAGATCCGG---T---CTC---TT
AGTGACTGGCTTCTTAGCGATCTTCTGGGTCGACCTGCGGAGCCTGTTCCTCTTCAGCTACCACCGCTTGAGAGACTTAC
TCTCGATTGTAACGAGGATTGTGGAACTTCTGGGACGCAGG---------------------GGGGGGGAAGTCCTCA--
-GGTATTGGTGGAGTCTCCTACAGTATTGGAGTCAGGAACTA---AGGAATAG
>EU786678/B/ES/2007/X2149
ATGGC---AGGAAGAAGCG------GAGAC---AG---C---GACGAAGAA---CTCCTCAAAGCAGTCAGACTCATCAA
GTTCCTCTATCAAAGCAACC---CACCACC---CAGCCCC---GAGGGGA---CCCGACAGGCCCGAAGGAATC------
------GAAGAAGAA---G---GT---GGAG---ACAGAGAC---------AGAGACAGATCCGG---T---CGC---TT
AGCGGGTGGATTCTTAGTGCTTATCTGGGACGACCTGTGGAGCCTGTGCCACTTCAGCTACCGCCACTTGAGAGACTTAC
TCTTGATTGCAGCGAGGATTGTGGAACTTCTGGGACGCAGG---------------------GGGTGGGAGACACTCA--
-AGTATTGGTGGAACATCCTGCAGTATTGGGGTCAGGAGCTA---AAGAATAG
>EU786679/B/ES/2007/X2210_3
ATGGC---AGGAAGAAGCG------GAGAC---AG---C---GACGAAGAA---CTCCTCAAGACCGTCAGACTCATCAA
GTTTCTCTATCAAAGCAACC---CACCTCC---CAGCCCA---GAGGGGA---CCCGACAGGCCCGAAGGAATC------
------GAAGAAGAA---G---GT---GGAA---ACAGAGAC---------AGAGACAGATCCAG---T---CGC---TT
AGTGGATGGATTCTTAGCAATTATCTGGGTCGATCTGAGGAGCCTGTTCCTCTTCAGCTACCACCGCTTGAGAGACTTAC
TCTTGATTGTAGCGAGGACTGTGGAACTTCTGGGACGCAGG---------------------GGGTGGGAGATCCTCA--
-AATATTGGTGGAGTCTCCTGCAGTATTGGAGGCAGGAACTA---AAGAAGAG
>EU786680/B/ES/2007/X2231
ATGGC---AGGAAGAAGCG------GAGAC---AA---C---GACGAAGAG---CTCCTCAGAGCAGTGAGACTCATCAG
GTTTCTCTATCAAAACAACC---CGTTTCC---CAGCCCC---AAGGGGA---CCCGACAGGCCCGAAGGAACC------
------GAAGAAGAA---G---GT---GGAG---AGCGAGAC---------AGAGACAGATCCAG---G---ACA---TT
AGTGGATGGATTCTTAGCAATTATCTGGGTCGACCTGCGCAGCCTGTTCCTCTTCAGCTACCACCGCTTGAGAGACTTAC
TCTCGATTGTGATAAGGACTGTGGAACTTCTGGGACGCAGG---------------------GGGTGGGAAGCCCTCA--
-AATACCTGTGGAATATCCTACAGTATTGGAGTCAGGAACTA---AAGAATAG
>EU839596/B/DO/2005/05DO_162387
ATGGC---AGGAAGAAGCG------GAGAC---AG---C---GACGAMGAG---CTTCTCAAGACAGTCAGACTCATCAA
AACTCTCTATCAAAGCAACC---CGCTTCC---CAGCCCC---GAGGGGA---CCCGACAGGCCAGAAGGAATC------
------GAAGAAGAA---G---GT---GGAG---AGAGAGAC---------AGAGACAGATCCGG---T---CGA---TT
AGTGAACGGATTCTTGTCACTTATCTGGGACGATCTACGGAGCCTGTGCATCTTCAGCTACCACCGCTTGAGAGACTTAC
TCTTGATTGTAGCGAGGATTGTGGAACTTCTGGGGACCAAG---------------------GGGTGGGGAGCTCTCA--
-AGTATTGGTGGAGTCTCCTGCAATATTGGAGTCAGGAACTA---AAGACTAG
>EU839597/B/DO/2005/05DO_160884
ATGGC---AGGAAGAAGCG------GAGAC---AG---C---GACGAMGAG---CTGATCAAGACAGTCAGAYTCATCAA
GTTTCTCTATCAAAGCAACC---CGCCTCC---CAGCCCA---GCGGGGA---CCCGACAGGCCAGAAGGAATC------
------GAAGAAGAA---G---GT---GGAG---ACAGAGAC---------AAAGGCAGATCCAG---T---CGA---TT
AGTGCATGGATTCTTAGCACTCGTCTGGGACGATCTGAGGAGCCTGTGCCTGTTCAGCTACCACCGCTTGAGCGACTTAC
TCTTGATTGCAGCGAGGATTGTGGAACTTCTGGGACGCAGG---------------------GGGTGGGAAGCCCTCA--
-AGTATTGGTGGAATCTCCTGCAGTATTGGAGCAAGGAACTA---AGAAATAG
>EU839598/B/DO/2005/05DO_163007
ATGGC---AGGAAGAAGCG------GAGAC---AG---A---GACGAAGAA---CTCCTCAACRCAGTCAGGATCATCAA
GTTCCTCTACCAAAGCAACC---CACTTCC---CAGCCCC---GAGGGGA---CCCGACAGGCCCGAAGGAACA------
------GAAGAAGAA---G---AT---GGAG---AGAGAGAC---------AGAGACAGATCCGT---G---CGT---TT
AGTGCATGGGTCCTTAGCACTCATCTGGGACGACCTGCGGAGCCTGTGCCTCTTCAGCTACCACCGCTTGAGAGACTTAC
TCTTGATTGTCCTGAGGACTGTGGAACTTCTGGGACGCAGG---------------------GGGTGGGAAATCCTCA--
-AGTATTGGTGGAATCTCCTGATATATTGGAGTCAGGAGATA---AAAAATAG
>EU839600/B/HT/2005/05HT_129517
ATGGC---AGGAAGAAGCG------GAGAC---AG---C---GACGAAGAA---CTCCTCAAGACAGTCAGACTCATCAA
RGTTCTCTAYCAAAGCAACC---CGCCTCC---CAGACCC---GAGGGGA---CCCGACAGGCCCGAAGGAACA------
------GAAGAAGAA---G---GT---GGAG---AGAGAGAC---------AGAGACAGATCCAT---T---CGA---TT
AGTGCAAGGATTCTCAGCACTTATCTGGGACGATCTGAGGAGCCTGTGCCTCTTCAGCTACCACCGCTTGAGAGACTTAC
TCTTGATTGTAGCGAGGATTGTGGAACTTCTGGGACGCAGG---------------------GGGTGGGAGGCCCTCA--
-AGTATTGGTGGAATCTCCTGCAGTATTGGAGTCAGGAAATA---CAGAATAG
>EU839601/B/HT/2005/05HT_129696
ATGGC---AGGAAGAAGCG------GAGAC---AG---C---GACGAAGAG---CTCCTCAAAACAGTCAGACTCATCAA
GAGACTCTATCAAAGCAACC---CTCCTCC---TGGCCCC---GAGGGGA---CCCGACAGGCCCGAAGGAACC------
------GAAGAAGAA---G---GT---GGAG---AGAGAGGC---------AGAGACAGATCCGG---G---GGA---TT
TGCGAACGGATTTTTGACACTTATCTGGGAGGACCTGCGGAGCCTGTGCCTCTTCAGCTACCACCGCTTGAGAGACTTAC
TCTTGATTGTAACGAGGATTGTGGAAATTCTGGGACGCAGG---------------------GGGTGGGAAGCTCTCA--
-AGTATTGGTGGAATCTCCTGCAGTATTGGGGGCAGGAACTA---AAGAATAG
>EU839602/B/HT/2005/05HT_129389
ATGGC---AGGAAGAAGAG------GAGAC---AG---C---GACGAAGAR---CTTCTCAARACAGTCAGACTCATCAA
GCAGCTCTATCAAAGCAACC---CGCTTCC---CAGCCCC---GAGGGGA---CCCGAAAGGCCCGAAGGAACA------
------GAAGAAGAA---G---GT---GGAG---AGAGAGAC---------AGAGACAGATCCAC---A---AGA---TT
GGTGAACGGATTCTTGCCACTTATCTGGGACGATCTGAGGAGCCTGTGCCTCTTCAGCTACCACCACTTGAGAGACTTTC
TCTTGATTGCAGCGAGGGTTGTGGAGATTCTGGGACGCAGG---------------------GGGTGGGAAGCCCTCA--
-AGTATTGGTGGAATCTCCTGCAGTATTGGAGTCAGGAACTA---AAGAATAG
>EU839603/B/HT/2005/05HT_129473
ATGGC---AGGAAGAAGCG------GAGAC---AG---C---GACGAAGAC---CTCCTCAAGACAGTAAGACTCATCAA
GCTTCTCTACCAAAGCAACC---CACCTCC---CAGCTCC---GAGGGGA---CCCGACAGGCCCGAAGGAACA------
------GAAGAAGAA---G---GT---GGAG---AGAGAGAC---------AGAGACAGATCCAG---T---CGA---TT
AGTGCATGGATTCTTACCACTCATCTGGGACGATCTAAGGAGCCTGTGCCTCTTCAGCTACCACCGCTTGAGCGACTTAC
TCTTGATTGTAGCGAGACTTGTGGAACTTCTGGGACGCTGG---------------------GGGTGGGAAGCCCTCA--
-AGTATTGGTGGAATCTCCTGCAGTATTGGAAACAGGAACTA---AAGAATAG
>EU839604/B/HT/2005/05HT_129805
ATGGC---AGGAAGAAGYG------GAGAC---CG---C---GACGAAGAA---CTTCTCGAGACAGTGAGAATCATCAA
AATTCTCTACCAAAGCAACC---CTCCTCC---CAGTCCC---GAGGGGA---CTCGACAGGCCCGAAGGAATA------
------GAAGAAGAA---G---GT---GGAG---AAGGAGAC---------AGAAGCAGATCCAG---A---ATA---TT
GGTGCATGGATTCTTAGCRCTCGTCTGGGACGATCTTCGGAGCCTGTGCCTCTTCAGCTACCACCACTTGAGAGACTTAC
TCTTGATTGCAGCAAGGATTGTGGAACTTCTGGGACGCAGG---------------------GGGTGGGAAGCACTGA--
-AGTATTGGTGGAATCTCCTGCAGTATTGGAGTCAGGAACTA---AAGAATAG
>EU839605/B/JM/2005/05JM_KJ108
ATGGC---AGGAAGAAGCG------GAGAC---CG---C---GACGACGAG---CTCCTGAAGGCAGTTCGACTCATCAA
ATTTCTATATCAGAGCAACC---CACTCCC---CAGCCCC---GCGGGGA---CCCGACAGGCCCGAAGGAATC------
------GAAGAAGAA---G---GT---GGAG---AGAGAGAC---------AGAGACAGATCAGT---T---CGA---TT
AGTGAATGGATTATTAGAACTCATCTGGGACGATCTGCGGAGCCTGTGCCTCTTCAGCTACCACCGCTTGAGAGACTTAA
CCTTGATTGCAGCGAGGATTGTGGAGACTCTGGGACGCAGA---------------------GGGTGGGAAGCTGTGA--
-AGTATTGGTGGAATCTCCTACAGTATTGGAGTCAGGAACTA---AAGAATAG
>EU839606/B/TT/2000/00TT_CRC08767
ATGGC---AGGAAGAAGCG------GAGAC---CA---C---GACGACGAG---CTCCTGAAGACAGTCAGGATCATCAA
GTTTCTCTATCAAAGCAACC---CACCTCC---CAGCCAG---GAGGGAA---CCCGACAGGCCCGAAGGAACC------
------GAAGGAGAA---G---GT---GGAG---AGCAAGAC---------AAAGACAGATCAGT---T---CGC---TT
AGTGCATGGATTATTAGCACTCATCTGGGACGATCTACGGAGCCTGTGCCTCTTCAGCTACCACCGCTTGAGAGACTTAC
TCTTGATTGTAACGAGGATTGTGGAAACTCTGGGACGCAGG---------------------GGGTGGGAAATCCTCA--
-AGTATTGGTGGAATCTCCTACAGTATTGGAGTTTGGAGCTA---AAGAATAG
>EU839607/B/TT/2000/00TT_CRC50018
ATGGC---AGGAAGAAGCG------GAGAC---AG---C---GACGAAGAG---CTCCTCAACACAATCAGACTCATCAA
GTTCCTCTACCGAAGCAACC---CACCACC---CAGCCCC---AGGGGGA---CCCGACAGGCCCGGAGGAATC------
------GAAGAAGAA---G---GT---GGAG---AGAGAGAC---------AGAGGCAGATCTAC---T---CGA---TT
AGTGCATGGATTCTTACCACTCATTTGGGACGATCTACGGAGCCTGAGCATCTTCAGCTACCACCGCTTGAGAGACTTAC
TATTGATTGTAGCGAGGATTGTGGAAATTCTGGGACGCAGG---------------------GGTTGGGAGGCCCTCA--
-AGTATTGGTGGAATCTCCTGCAGTATTGGAGTCAGGAACTA---AAGAATAG
>EU839608/B/TT/2001/01TT_CRC50069
ATGGC---AGGAAGAAGAG------GAGAC---AG---C---GACGAAGAG---CTCCTCGAGACAGTCAGATTCATCAA
GTTTCTCTACCAAAGCAACC---CTCCTCC---CAGCTCC---GAGGGGA---CCCGACAGGCCCGACGGAACC------
------GAAGGAGAA---G---GT---GGAG---AGAGAGAC---------AGAGACAGATCTGT---G---CGA---TT
AGTGCATGGCTTCTTAGCACTCGCCTGGGACGACCTGCGGAGCCTGTGCCTCTTCAGCTACCACCACTTGAGAGACTTAC
TCTTGATTGTAGCACGGATACTGGAGATTCTGGGACGCAGG---------------------GGGTGGGAAGCCCTCA--
-AGTATTGGTGGAATCTACTGCAGTATTGGAGTCAGGAACTA---AAGAATAG
>EU839609/B/TT/2000/00TT_CRC50060
ATGGC---AGGAAGAAGCG------GAGAC---RG---C---GACGAAGAA---CTCCTCAAGACAGTCAGACTAATCCG
GTTCCTCTATCAGAGCAACC---CACCTCC---CAGCCAG---GAGGGGA---CCCGACAGGCCCGAAGGAATC------
------GAAGAAGAA---G---GT---GGAG---AGAGAGAC---------AGAGAAGAATCAAT---T---CGA---TT
AGTGCATGGATTCTTGCCACTCGTCTGGGACGATCTGCGGAGCCTGTGCCTCTTCAGCTACCACCGCTTGAGAGACTTAC
TCTTGATTGCAGCGAGGATTGTGGGAACTCTGGGACGCAGG---------------------GTGTGGGAAGCCCTCA--
-AGTATTGGTGGAATCTCCTGCAGTATTGGAGTCAGGAACTA---AAGAATAG
>EU839610/B/TT/2001/01TT_CRC50077
ATGGC---AGGAAGAAGCG------GAGAC---AG---C---GACGAAGAR---CTCCTCAAGACAGTCAGACTAATCCG
GTTCCTCTATCAGAGCAACC---CACCTCC---CAGCCAG---GAGGGGA---CCCGACAGGCCCGAAGGAATC------
------GAAGAAGAA---G---GT---GGAG---AGAGAGAC---------AGAGAAGAATCAAT---T---CGA---TT
AGTGCATGGATTCTTGCCACTCGTCTGGGACGATCTGCGGAGCCTGTGCCTCTTCAGCTACCACCGCTTGAGAGACTTAC
TCTTGATTGCAGCGAGGATTGTGGGAACTCTGGGACGCAGG---------------------GTGTGGGAAGCCCTCA--
-AGTATTGGTGGAATCTCCTGCAGTATTGGAGTCAGGAACTA---AAGAATAG
>FB341548/B/FR/1983/HXB2_patent
ATGGC---AGGAAGAAGCG------GAGAC---AG---C---GACGAAGAG---CTCATCAGAACAGTCAGACTCATCAA
GCTTCTCTATCAAAGCAACC---CACCTCC---CAACCCC---GAGGGGA---CCCGACAGGCCCGAAGGAATA------
------GAAGAAGAA---G---GT---GGAG---AGAGAGAC---------AGAGACAGATCCAT---T---CGA---TT
AGTGAACGGATCCTTGGCACTTATCTGGGACGATCTGCGGAGCCTGTGCCTCTTCAGCTACCACCGCTTGAGAGACTTAC
TCTTGATTGTAACGAGGATTGTGGAACTTCTGGGACGCAGG---------------------GGGTGGGAAGCCCTCA--
-AATATTGGTGGAATCTCCTACAGTATTGGAGTCAGGAACTA---AAGAATAG
>FB707281/B/FR/1983/HXB2-patent
ATGGC---AGGAAGAAGCG------GAGAC---AG---C---GACGAAGAG---CTCATCAGAACAGTCAGACTCATCAA
GCTTCTCTATCAAAGCAACC---CACCTCC---CAACCCC---GAGGGGA---CCCGACAGGCCCGAAGGAATA------
------GAAGAAGAA---G---GT---GGAG---AGAGAGAC---------AGAGACAGATCCAT---T---CGA---TT
AGTGAACGGATCCTTGGCACTTATCTGGGACGATCTGCGGAGCCTGTGCCTCTTCAGCTACCACCGCTTGAGAGACTTAC
TCTTGATTGTAACGAGGATTGTGGAACTTCTGGGACGCAGG---------------------GGGTGGGAAGCCCTCA--
-AATATTGGTGGAATCTCCTACAGTATTGGAGTCAGGAACTA---AAGAATAG
>FJ195086/B/BR/2004/BREPM1070
ATGGC---AGGAAGAAGCG------GAGAC---AG---C---GACGACGAA---CTCCTGAAGACAATCAGACTCATCAA
GTTTCTCTATCAGACCAACC---CACCTCC---CAGCAAC---GAGGGGA---CCCGACAGGCCCGAAGGAAAA------
------GAAGAAGAC---G---GT---GGAG---AGCAAGAC---------AGAGACAGATCAAT---A---CGC---TT
AGTGAACGGATTCTTAGCACTCATCTGGGACGACCTACGGAGCCTGTGTCTTTTCATCTACCACCGCTTGAGAGACTTAC
TCTTGATTGCAGCGAGGATTGTGGAACTTCTGGGACGCAGG---------------------GTGTGGGAGATCCTCA--
-AGTATTGGTGGAATCTTCTGCAGTATTGGAGTCAGGAGCTA---AAGAATAG
>FJ195088/B/BR/2005/BREPM1084
ATGGC---AGGAAGAAGCG------GAGAC---AG---C---GACGAAGAG---CTCATCAAGGCAGTCCGACTCATCAA
GTTTCTTTATCAAAGCAACC---CGGCTCC---CAGTCAG---GAGGGGA---CCCGACAGGCCCGAAGGAACC------
------GAAGAAGAA---G---GT---GGAG---AGAGAGAC---------AGAGACGGATCCAG---T---CGA---TT
AGTGCATGGATTCTTAGCACTCATCTGGGACGACCTGCGGAGCCTGTGCCTCTTCAGCTACCACCGCTTGAGAGACTTAC
TCTTGATTGTAGCGAGGATTGTGGAACTTCTGGGACGCAGG---------------------GGGTGGGAAACCCTCA--
-AATATTGGTGGAATCTTCTACAGTATTGGAGTCAGGAACTA---AAGAGTAG
>FJ195089/B/BR/2005/BREPM1093
ATGGC---AGGAAGAAGCG------GAGAC---AG---C---GACGACGAG---CTCCTCAAGACAGTCCAACTGATCAA
ACTCCTCTATCAAAGCAATC---CGCTTCC---CAGCCGA---GAGGGGA---CCAGACAGGCCCGAAGGAATC------
------GAAGAAGAA---G---GT---GGAG---AGAGAGAC---------AGAGAAAGATCCAG---C---AGA---TT
AGTACATGGATTCTTAGCACTCGTCTGGGACGACCTGAGGAGCCTGTGCCTTTTCAGCTACCACCGCTTGAGAGACTTAC
TCTTGATCCTAGCGAGGATTGTGGAACTTCTGGGACACAGG---------------------GGGTGGGAAGCTCTCA--
-AGTATTGGTGGAATCTGCTGCAGTATTGGATTCAGGAACTA---AAGAATAG
>FJ195090/B/BR/2004/BREPM1066
ATGGC---AGGAAGAAGCG------GAGAC---AG---C---GACGAAGAA---CTCCTCAAAACAGTCAGGATCATCAA
GTTTCTCTATCAAAGCAACC---CGCCTCC---CAGCAGC---GAGGGGA---CCCGACAGGCCCGAAGGAATC------
------GAAGGAGAA---G---GT---GGAG---AGAGAGAC---------AGAGAACAATCAAC---A---CGC---TT
AGTGGATGGCTTCTTAGCACTCATCTGGGACGACCTACGGAGCCTGTTCCTCTTCAGCTACCACCGCTTGAGAGACTTAC
TCTTGATTGCAGCGAGGATTGTGGAACTTCTGGGACGCAGG---------------------GGGTGGGAGGCCCTCA--
-AATATTGGTGGAATCTCCTGCAGTATTGGAGTCAGGAGATA---AAGAATAG
>FJ195091/B/BR/2005/BREPM1081
ATGGC---AGGAAGAAGCG------GAGAC---AG---C---GACGAAGAT---CTCCTCAGGACTATCAGGCTCATCAA
GATTCTCTATCAAAGCAACC---CTCCTCC---CAGTTCC---GAGGGGA---CCCGACAGGCCCGAAGGAATA------
------GAAGAAGAA---G---GT---GGAG---ACAGAGAC---------AACGGCAGATCAAT---T---CGA---TT
AGTGGATGGATTCTTAGCACTCATCTGGGACGATCTGCGGAGCCTGTGTCTCTTCAGCTACCACCGCTTGAGAGACTTAC
TCTTGATTGTAACGAGGACTCTGGGACTTCTGGGACGCAGA---------------------GGGTGGGAAGCCCTCA--
-AGTATTGGTGGAATCTCCTGCAGTACTGGAGTCAGGAACTA---AAGAATAG
>FJ388890/B/CY/2005/CY018
ATGGC---AGGAAGAAGCG------GAGAC---AG---C---GACGAAGAA---CTCATCAAGACAGTCAGACTCATCAA
GATTCTCTACCAAAGCAACC---CACCTCC---CAGCACA---GAGGGGA---CCCGACAGGCCCGAAGGAATC------
------GAAGAAGAA---G---GT---GGAG---AGAGAGAC---------AGAGACAGATCCAT---A---AGA---TT
AGTGAGCGGATTCTTGCCACTTATCTGGGACGACCTGCGGAACCTGTGCCTCTTCAGCTACCACCGCTTGAGAGACTTAC
TCTTGATCACAGCGAGGATTGTGGAAATTCTGGGACACAGG---------------------GGGTGGGAAGTCCTCA--
-AATATCTGTGGAACCTCCTACAGTATTGGGGACAGGAACTA---AAGAATAG
>FJ388891/B/CY/2005/CY020
ATGGC---AGGAAGAAGCG------GAGAC---AG---C---GACGAAGAA---CTCATCAGGACAGTCCGGATCATCAA
GTTCCTCTATCAAAGCAACC---CGCCTCC---CAACCCC---GAGGGGA---CCCGACAGGCCCGAAGGAATC------
------GAAGAAGAA---G---GT---GGAG---AGAGAGAC---------AGAGACAGATCCGT---T---CAA---TT
AGTGAACGGATTCTTGCCGATTATCTGGGACGACCTGCGGAGCCTGTGCCTCTTCAGCTACCACCGCTTGAGAGACTTAC
TCTTGATTGTAGCAAGGATTGTGGAGATTCTGGGACGCAGG---------------------GGGTGGGAAATTCTCA--
-AATATTGGTGGAATCTCCTACAGTATTGGAGACAGGAGCTA---AAGAATAG
>FJ388895/B/CY/2005/CY028
ATGGC---AGGAAGAAGCG------GAGAC---CG---C---GACGAAGAC---CTCCTCCAGACAGTCAGACTCATCAA
GCTTCTCTATCAAAGCAACC---CACCTCC---CAGCCTC---GAGGGGA---CCCGACAGGCCCGAAGGAATC------
------GAAGAAGAA---G---GT---GGAG---AGAGAGAC---------AGAGACAGATCCGT---T---CGA---TT
AGTGGATGGATTCTTAGCACTCATCTGGGACGACCTGCGGAGCCTGTGCCTCTTCAGCTACCACCGCTTGAGAGACTTAC
TCTTGATTGTAGCGAGGACTGTGGAACTTCTGGGACGCAGG---------------------GGGTGGGAGATCCTCA--
-AATACTGGTGGAATCTCCTGCAGTATTGGAGTCAGGAACTA---AAGAATAG
>FJ388898/B/CY/2005/CY032
ATGGC---AGGAAGAAGAG------GAGAC---AG---C---GACGAAGAC---CTCCTCAAGGCAATCAGACTCATCAA
GTTTCTCTATCAAAGCAACC---CGCCTCC---CAAGCCC---GAGGGGA---CCCGACAGGCCCGAAGGAATA------
------GAAGAAGAA---G---GT---GGAG---AGAAAGAC---------AGAGACAGGTCCAG---A---CCC---AT
AGCGACTGGATTCTTAGGACTATTCTGGGACGACCTGCGGAGCCTGTGCCTCTTCAGCTACCACCGCTTGAGAGACTTAC
TCTTGATTGTAGCGAGGACTGTGGAGATTCTGGGACACAGG---------------------GGGTGGGAAGCCCTCA--
-AGTATTGGTGGAATCTCCTGCAATATTGGAGTCAGGAACTA---AAGAATAG
>FJ388899/B/CY/2005/CY037
ATGGC---AGGAAGAAGCG------GAGACAGCAG---C---GACGAAGTG---CTCCTCAAGACAGTTCGGCTTATCAA
GACTCTCTATCAAAGCAATC---CGCCCCC---CAACCCA---GAAGGGA---CCCGACAGGCCCGAAGGAATC------
------GAAGAAGGA---G---GT---GGAG---AGAGAGAC---------AGAGACACATCCGG---A---CGG---TT
AGCGGATGGCTTATTAACACTTATCTGGATCGACCTGCGGAGCCTGTGCCTCTTCAGCTACCACCGCTTGAGAGACTTAC
TCTTGATTGTAACGAGGACTGTGGAACTTCTGGGACGCAGG---------------------GGGTGGGAAGCCCTCA--
-AATATTGGTGGAATCTCCTGCAGTATTGGAGTCAGGAACTA---AAGAATAG
>FJ388904/B/CY/2005/CY055
ATGGC---AGGAAGAAGCG------GAGAC---AG---C---GACGAAGAA---CTCCTCAGGGCAATCAGACTCATCAA
GCAGATCTATCAAAGCAACC---CGCTTCC---CAGCCCA---GGGGGGA---CCCGACAGGCCCGAAGGAATC------
------GAAGAAGAA---G---GT---GGAG---AGAGAGGC---------AGAGACAAATCCAT---A---AGA---TT
GGTGAATGGATTCTTAGCGCTCATCTGGGAGGACCTGCGGAACCTGTGCCTCTTCAGCTACCGCCGATTGACAGACTTAC
TCTCGATTGCAGCGAGGATTGTGGAACTTCTGGGACGCAGG---------------------GGGTGGGAAGCTCTCA--
-AGTATTGGTGGAATCTCCTGAAGTATTGGAGTCAGGAACTA---AAGAATAG
>FJ388905/B/CY/2005/CY056
ATGGC---AGGAAGAAGCG------GAGAC---AG---C---GACGAAGAG---CTCCTCAAGACAGTAAGACTCATCAA
GCTTCTCTATCAAAGCAACC---CACCTCC---CAACTCCGAGGAGGGGA---CCAGACAGGCCCGAAGGAACA------
------GAAGAAGAA---G---GT---GGAG---AGAGAGGC---------AGAGACAAATCCGC---G---CGA---TT
AGTGGCTGGATTATTACCACTTATCTGGGACGACCTGAGGAACCTGTGCCTCTTCAGCTACCACCGCTTGAGAGACTTAC
TCTTGATTGTAGTGAGGATTGTGGAACTTCTGGGACGCAGG---------------------GGGTGGGGGATCCTAA--
-AGTATTGGTGGAATCTCCTGCAGTACTGGACTCAGGAACTA---AAGAATAG
>FJ388910/B/CY/2005/CY065
ATGGC---AGGAAGAAGCG------GAGAC---GG---A---GACGAAGAG---CTCCTAAAAGCCATCAGACTCATCAA
GTTTCTCTACCAAAGCAACC---CACTCCC---CAGCTCC---GAGGGGA---CCCGACAGGCCCGAAGGAATC------
------GAAGAAGGA---G---GT---GGAG---AGCAAGAC---------AGAGACAGATCCGG---T---CGC---TT
AGCGGATGGATTCTTAGCAATTATCTGGGTCGACCTGCGGAGCCTGTTCCTCTTCAGCTACCACCGATTGAGAGACTTAC
TCTTGATTGTAGCGAGGGTAGTGGAATTTCTGGGACGCAGG---------------------GGGTGGGAAGCCCTCA--
-AATATTGGTGGAATCTCCTGCAATATTGGAGTCAGGAACTA---AAGAATAG
>FJ388911/B/CY/2005/CY067
ATGGC---AGGAAGAAGCG------GAGAC---AG---C---GACGAAGAA---CTCCTCAAGACAGTCAGAATCATCAA
GTTTCTCTATCAAAGCAACC---CGCTTCC---CAGCCTC---GGGGGGA---CCCGACAGGCCCGGAGGAATC------
------GAAGAAGAA---G---GT---GGAG---GGAGAGAC---------AGAGACAGATCCAG---G---CCA---TT
GGTGAATGGCTTCTTAGGCCTCATCTGGGACGATCTGCTGAGCCTGTGCCTCTTCAGCTACCACCGCTTGAGAGACTTAC
TCTTGATTGTAGCGAGGATTGTGGAACTTCTGGGACGCAGG---------------------GGGTGGGAAGCCCTCA--
-AGTATTGGTGGAATCTCCTGCAGTATTGGAGTCAGGAACTA---AAGAATAG
>FJ388912/B/CY/2005/CY068
ATGGC---AGGAAGAAGCG------GAGAC---AG---C---GACGAAGAG---CTCCTAAAGACCATCAGAATCATCAA
GTTTCTCTATCAAAGCAACC---CGCCTCC---CAGCTCA---GAGGGGA---CCCGACAGGCCCGGAGGAATC------
------GAAGAAGGA---G---GT---GGAG---AGAACGAC---------AGAGACAGATCCGG---G---CCG---TT
AGTGGATGGATTCTTAGCACTCATCTGGGTCGACCTACGGAGCCTGTGCCTCTTTCTCTACCACCGCTTGAGAGACTTAC
TCTTGATTGCAGCGAGGATTGTGGAACTTCTGGGACGCAGG---------------------GGGTGGGAAATCCTCA--
-AATACTGGTGGAATCTCCTGCAGTATTGGAGTCAGGAACTA---AAGAATAG
>FJ388914/B/CY/2005/CY072
ATGGC---AGGAAGAAGCG------GAGAC---AG---C---GACGAAGAC---CTCCTCAAGACAGTCCGACTGATCAA
GCTTCTCTATCAAAGCAACC---CACCTCC---CAGCCCC---GAGGGGA---CCCGACAGGCCCGAAGGAATT------
------GAAGAAGAA---G---GT---GGAG---AGAGAGAC---------AGAGGTGGATCCGG---T---CGA---CC
AGTGAGCGGATTCTTAGCACTTATCTGGGACGATCTGCGGAGCCTGTGCCTCTTCAGCTACCACCGCTTGAGAGACTTAC
TCTTGATTGTAGCGAGGATTGTGGAGATTCTGGGACGCAGG---------------------GGGTGGGAGATCCTCA--
-AGTATTGGTGGAATCTCCTACAGTATTGGACACAGGAACTA---AAGAATAG
>FJ388915/B/CY/2005/CY074
ATGGC---AGGAAGAAGCG------GAGAC---AG---C---GACGAAGAG---CTCCTCAAGGCAGTGAGACTCATCAA
GGTTCTCTACCAAAGCAACC---CGCCTCC---CAACCCA---GAGGGGA---CCCGACAGGCCCGAAGGAATC------
------GAAGAAGAA---G---GT---GGAG---AGAGAGAC---------AGAGACAGATCCGG---A---CGC---TT
AGTGGATGGATTCTTAGCAATTATCTGGGTCGACCTGCGGAGCCTGTTCCTCTTCCTCTACCACCGCTTGAGAGACTTAC
TCTTGATTGTAACGAGGATTGTGGAACTTCTGGGACGCAGG---------------------GGGTGGGAAGCCCTCA--
-AGTATTGGTGGAATCTCCTCCAGTATTGGATTCAGGAGCTA---AAGAATAG
>FJ388916/B/CY/2005/CY075
ATGGC---AGGAAGAAGCG------GAGAC---AG---C---GACGAAGAA---CTCATCAAGGCAGTCAGACTCATCAA
GCAGATCTATCAAAGCAACC---CGCTTCC---CAGCCCC---AGGGGGA---CCCGACAGGCCCGAAGGAATT------
------GAAGAAGAA---G---GT---GGAG---AGAGAGGC---------AGAGACAGATCCAT---A---AGA---TT
GGTGCATGGATTCTTAGCACTCATCTGGGAGGACCTGCGGAGCCTGTGCCTCTTCAGCTACCGCCGATTGAGAGACTTAC
TCTCGATTGCAGCGAGGATTGTGGAACTTCTGGGACGCAGG---------------------GGGTGGGAAGCTCTCA--
-AATATTGGTGGAGTCTCCTGCAGTATTGGAGTCAGGAACTA---AAGAATAG
>FJ388918/B/CY/2005/CY087
ATGGC---AGGAAGAAGCG------GAGAC---AG---C---GACGAAGAA---CTCCTCAGGGCAGTGAGACTCATCAA
GGCTCTCTACCAAAGCAACC---CGCCTCC---CAACCCA---GAGGGGA---CCCGACAGGCCCGAAGGAATA------
------GAAGAAGAA---G---GT---GGAG---AGAGAGAC---------AGAGACAGGTCCGG---A---CAC---TT
AGTGAATGGATTCTTAGCGATTATCTGGGTCGACCTGCGGAGCCTGTTCCTCTTCAGCTACCACCGCTTGAGAGACTTAC
TCTTGATTGCAACGAGGATTGTGGAACTTCTGGGACGCAGG---------------------GGGTGGGAAGCCCTCA--
-AGTATTGGTGGAATCTCCTGCAGTATTGGACTCAGGAGATA---AAGAATAG
>FJ388919/B/CY/2005/CY088
ATGGC---AGGAAGAAGCG------GAGAC---AG---C---GACGAAGAG---CTCCTCAAGACAGTCCGACTCATCAA
GACTCTCTATCAAAACAACC---CACCTCC---CAGCACC---GAGGGGA---CCCGACAGGCCCGGAGGAATC------
------GAAGAAGAA---G---GT---GGAG---AGAGAGAC---------AGCGACAGATCCGG---T---CGA---TT
AGTGAGCGGATTATTGCCACTTATCTGGGACGACCTGAGGAGCCTGTGCCTCTTCAGCTACCACCGCTTGAGAGACTTAC
TCTTGATAACAGCAAGGATTGTGGAGATTCTGGGACGCAGG---------------------GGGTGGGAAGTACTCA--
-AATATTGGTGGAATCTCCTACAGTATTGGACACAGGAACTA---AAGAATAG
>FJ388920/B/CY/2005/CY089
ATGGC---AGGAAGAAGCG------GAGAC---AG---C---GACGAAGAC---CTCCTCAAGACAGTCCGACTAATCAA
GACTCTCTATCAAAACAACC---CACCTCC---CAGCACC---GAGGGGA---CCCGACAGGCCCGGAGGAATC------
------GAAGAAGAA---G---GT---GGAG---AGAGAGAC---------AGCGACAGATCCGG---T---CGA---TT
AGTGAGCGGATTATTGCCACTTATCTGGGACGACCTGCGGAGCCTGTGCCTCTTCAGCTACCACCGCTTGAGAGACTTAC
TCTTGATAACAGCGAGGATTGTGGAGATTCTGGGACGCAGG---------------------GGGTGGGAAATACTCA--
-AATATTGGTGGAATCTCCTACAGTATTGGATACAGGAACTA---AAGAATAG
>FJ388923/B/CY/2005/CY093
ATGGC---AGGAAGAAGCG------GAGAC---AT---A---TGAGCAGCA---CTCCTCAAAACAGTCCGTCTCATCAA
GGTCCTTTATCAAAGCAACC---CACCTCC---CAGCACA---GAGGGGA---CCCGACAGGCCCGAAGGAATA------
------GAAGAAGAA---G---GT---GGAG---AGAGAGAC---------AGAGACAGATCCGG---T---CGA---TT
AGTGAGCGGATTCTTGCCGATTATCTGGGACGACCTGCGGAGCCTGTGCCTTTTCAGCTACCACCGCTTGAGAGACTTAC
TCTTGATTGTAGCGAGGATTGTGGAAATTCTGGGACGCAGG---------------------GGGTGGGAACTCCTCA--
-AATATTGGTGGAATCACCTGCAGTATTGGAGACAGGAACTA---AAGAATAG
>FJ388924/B/CY/2005/CY097
ATGGC---AGGAAGAAGCG------GAGAC---AG---C---GACGAAGAA---CTCCTCAAGACAGTCCGACTCATCAA
GACTCTCTATCAAAACAACC---CACCTCC---CAGCACC---GAGGGGA---CCCGACAGGCCCGGAGGAATC------
------GAAGAAGAA---G---GT---GGAG---AGAGAGAC---------AGAGACAGATCCGG---T---CGA---TT
AGTGAGCGGATTCTTGCCACTTATCTGGGACGACCTGCGGAGCCTGTGCCTCTTCAGCTACCACCGCTTGAGAGACTTAC
TCTTGATTATAGCGAGGATTGTGGAAATTCTGGGACGCAGG---------------------GGGTGGGAAGTCCTCA--
-AATATTGGTGGAATCTCCTACAGTATTGGAGACAGGAACTA---AAGAATAG
>FJ388927/B/CY/2005/CY110
ATGGC---AGGAAGAAGCG------GAGAC---AA---C---GACGAAGAT---CTCCTCAAGGCAGTAAGACTCATCAA
GTTTCTTCATCAAACCAACC---CACCGCC---CAGCTCC---GAGGGGA---CCCGACAGGCCAGAAGGAATC------
------GAAGAAGAA---G---GT---GGAG---AGAGAGAC---------AGAGACACATCCGA---A---GGA---TT
AGTGAATGGATTCTTAGCGATTATCTGGGTCGACCTGCGGAGCCTGTGTCTTTTCAGCTACCACCGATTGAGAGACTTAC
TCTTGATCATAGCGAGGACAGTGGAAGTTCTGGGACGCAGG---------------------GGGTGGGAAGCTCTCA--
-AATACAGTTGGAACCTCCTACAGTATTGGAGTCAGGAACTA---AAGAATAG
>FJ388930/B/CY/2005/CY113
ATGGC---AGGAAGAAGCG------GAGAC---CG---C---GACGAAGAG---CTCCTCAAGACAGTCAGGATCATCAA
GTTTCTCTACCAAAGCAACC---CGCCTCC---CAGCTCA---GAGGGGA---CCCGACAGGCCCGAAGGAATC------
------GAAGAAGAA---G---GT---GGAG---AGAGAGAC---------AGAGACACATCCGG---G---AGA---TT
AGTGGATGGATTCTTAGCAATTATCTGGGTCGACCTGCGGAGCCTGTGCCTCTTCAGCTACCACCGCTTGAGAGACTTAA
TCTTGATTGTAACGAGGATTGTGGAACTTCTGGGACGCAGG---------------------GGGTGGGAAGCCCTCA--
-AATATTGGTGGAATCTCCTGCAATATTGGGGTCAGGAACTG---AAGAATAG
>FJ388931/B/CY/2005/CY120
ATGGC---AGGAAGAAGCG------GAGAC---AG---C---GACGAAGAG---CTCCTCAAGGCAGTCAGAATCATCAA
GCTTCTCTATCAAAGCAACC---CACCTCC---CAAGCCC---GAGGGGA---CCCGACAGGCCCGGAGGAATC------
------GAAGAAGAA---G---GTG--GGAG---AGAGAGAC---------AGAGACACATCAAA---G---GCCAT-TT
AGTGAATGGATTCTTAGCACTCATCTGGAGCGACCTTCGGAGCCTGTTCCTCTTCAGCTACCACCGCTTGAGAGACTTAC
TCTTGATTGTAACAAGGATTGTGGAACTTCTGGGACGAAGG---------------------GGGTGGGAGATCCTCA--
-GGTATTGGTGGAATCTCCTGCTGTATTGGAGTCAGGAATTA---AAGAATAG
>FJ388933/B/CY/2005/CY124
ATGGC---AGGAAGAAGCG------GAGAC---AG---C---GACGAAGAA---CTCCTCAAGACAATCAGAATCATCAA
GTTTCTCTATCAAAGCAACC---CGCTTCC---CAGCTCC---AAGGGGA---CCCGACAGGCCCGAAGGAATC------
------GAAGAAGAA---G---GT---GGAG---AGAGAGAC---------AGAGACAGATCCGG---T---CCA---TT
AGTGGATGGATTATTAGCAATTATCTGGGTCGATCTACGGAGCCTGTGCCTCTTCAGCTACCGCCGCTTGAGAGACTTAC
TCTTGATTGTAGCGAGGATTTTGGAACTTCTGGGACGCAGG---------------------GGGTGGGAAACCCTCA--
-AGTATTGGTGGAATCTCCTGCAGTATTGGAGTCAGGAACTA---AGGAATAG
>FJ388934/B/CY/2005/CY130
ATGGC---AGGAAGAAGCG------GAGAC---AG---C---GACGAAGAT---CTCCTAAAGGCAATCAGACTAATCAA
GTTCCTCTACCAAAACAACC---CGCCACC---CAGGCCC---AAGGGGA---CCAGACAGGCCCGAAGGAATC------
------GGAGAAGAA---G---GT---GGAG---AAGAAGAC---------AGAGACAGATCCAG---G---ATC---TT
AGCGGGTGGATTCTTAACAATTATCTGGGTCGACCTACGGAGCCTGTGCCTCTTCATCTACCGCCGCTTGAGAGACTTAC
TCTTGATTGTAGCAAGGACTGTGGAACTTCTGGGACGCAGG---------------------GGGTGGGAAATCCTCA--
-AGTACTGGTGGAATCTCCTGCAGTATTGGAGTCAGGAATTA---AAGAATAG
>FJ388935/B/CY/2005/CY131
ATGGC---AGGAAGAAGCG------GAGAC---AG---C---GACGAAGAC---CTCCTCAAGACAGTAAGACTCATCAA
ACTCCTCTACCAAAGCAACC---CACTTCC---CAGCACC---GAGGGGA---CCCGACAGGCCCGAAGGTATG------
------GAAGAAGAA---G---GT---GGAG---AAAGAAAC---------AACAACAGATCCAT---C---AGA---TT
AGTGGATGGATTCTTAGCACTTATCTGGGACGACCTGAGGAACCTGTGCCTCTTCAGCTACCACCGCTTGAGAGACTTAC
TCTCGATTCTAACGA------------TTCTGGGACACAGG---------------------GGGTGGGACGTCCTCA--
-AGTATTGGTGGAGTCTCCTGCAGTATTGGAGCCAGGAGCTA---AAGAATAG
>FJ388936/B/CY/2005/CY132
ATGGC---AGGAAGAAGCG------GAGAC---AG---C---GACGAAGAA---CTCCTCAAGACAGTCAGACTCATCAA
GATTCTCTATCAAAGCAACC---CACCTCC---CAGCTCC---GAGGGGA---CCCGACAGGCCCGAAGGAATT------
------GAAGAAGAA---G---GT---GGAG---AGAGAGAC---------AGAGACAGATCCGG---A---AGA---TT
AGTGAGCGGATTCTTGCCACTTATCTGGGACGACCTGCGGAACCTGTGCCTTTTCAGCTACCACCACTTGAGAGACTTAC
TCTTGATTGTAGCAAGGATTGTGGAACTTCTGGGACGCAGG---------------------GGGTGGGAAGTCCTCA--
-AATACTGGTGGAACCTCCTACAGTATTGGAGACAGGAACTA---AAGAATAG
>FJ388937/B/CY/2005/CY137
ATGGC---AGGAAGAAGCG------GAGAC---AG---C---GACGAAGAG---CTCCTCAAGACAGTCAGAATCATCAA
GTTTCTCTATCAAAGCAACC---CGCCTCC---CAAACCC---GAGGGGA---CCCGGCAGGCCCGAAGGAATA------
------GAAGAAGAA---G---GT---GGAG---AGAGAGAC---------AGAGACACATCAAG---G---CCA---TT
AGTGGATGGATTCTTAGCACTCATCTGGAGCGACCTTCGGAGCCTGTTCCTCTTCAGCTACCACCGCTTGAGAGACTTAC
TCTTGATTGTAGCGAGGATTGTGGAACTTCTGGGACGCAGG---------------------GGGTGGGAGGCCCTCA--
-GGTATTGGTGGAATCTCCTACTGTATTGGAGTCAGGAACTA---AAGAATAG
>FJ388939/B/CY/2005/CY141
ATGGC---AGGAAGAAGCG------GAGAC---AG---C---GACGAAGAT---CTCCTAAAGGCAATCAGACTAATCAA
GTTCCTCTATCAAAACAACC---CGCCACC---CAGGTCC---CAGGGGA---CCAGACAGGCCCGAAGGAATC------
------GGAGAAGAA---G---GT---GGAG---AAGAAGAC---------AGAGACAGATCCAG---G---ATC---TT
AGCGGGTGGATTCTTAACAATTATCTGGGTCGACCTACGGAGCCTGTGCCTCTTCCTCTACCGCCGATTGACAGACTTAC
TCTTGATTGTAGCAAGGATCGTGGAACTTCTGGGACGCAGG---------------------GGGTGGGAAATCCTCA--
-AGTACTGGTGGAATCTCCTGCAGTATTGGAGTCAGGAATTA---AAGAATAG
>FJ388940/B/CY/2005/CY149
ATGGC---AGGAAGAAGCG------GAGAC---AG---C---GACGAAGAC---CTCCTCAAGGCAGTCAGACTAATCAA
GCGTCTCTACCAAAGCAACC---CACCACC---CAGTCCC---GAGGGGA---CCCGACAGGCCCGAACGAATC------
------GAAGAAGAA---G---GT---GGAG---AGCGAGAC---------AGAGACAGATCCAC---T---TAC---TT
AGTGGCTGGATTCTTGGAGATTATCTGGATCGATCTAAGGAGCCTGTGCCTCTTCAGCTACCACCGCTTGAGAGACTTAC
TCTTGATTGTAGCAAGGACTGTGGAACTTCTGGGACACAGG---------------------GGGTGGGAAATCCTGA--
-AATACTGGTGGAGTCTCCTCCAGTATTGGAGTCAGGAGTTA---AGGAAGAG
>FJ388941/B/CY/2005/CY150
ATGGC---AGAAAGAAGCG------GAGAC---AG---C---GACGAAGAC---CTCCTCAAGACAGTCAGACTCATCAA
GTGTCTCTACCAAACCAACC---CACCTCC---CAGCAAC---GAGGGGA---CCCGACAGGCCCGAAGGAATC------
------GAAGAAGAA---G---GT---GGAG---AGAGAGAC---------AGAGACAGATCCGG---T---CAA---TT
AGTGACTGGATTCTTCGCACTTATCTGGATCGACCTGAGGAACCTGTGCCTCTTCCTCTACCACCGCTTGACAGACTTAC
TCTTGATTGTAACGAGGATTGTGGAACTGCTGGGACGCAGG---------------------GGGTGGGAAGCCCTCA--
-AATACTGGGGGAATCTTCTGCAGTATTGGGGTCAGGAACTA---CAGAATAG
>FJ388947/B/CY/2006/CY165
AGGAC---AGGAAGAAGCG------GAGAC---AG---C---GTCGAAGAA---CTCCTCAAGACAGTCAGGTTCATCAG
GTTCCTCTACCAGAACAACC---CACCTCC---CAGCTCC---GAGGGGA---CCCGACAGGCCCGAAGGAATC------
------GAAAAAAGA---GCA-GT---GGGA---ATAGGAGCTATTCGTT-ATGAACGAATAAGTA--T---CCG---TT
AGTGAACGGATTCTTGCCACTTATCTGGGACGACCTGCGGAACCTGTTCCTCTTCAGCTACCACCGCTTGAGAGACTTAC
TCTTGATTGTAGCGAGGATTGTGGAACTTCTGGGACGCAGG---------------------GGGTGGGAAATCCTCA--
-AATATTGGTGGAGTCTCCTGCAGTATCGGAGTCAGGAACTA---AAGAATAG
>FJ388949/B/CY/2006/CY168
ATGGC---AGGAAGAAGCG------GAGAC---AG---C---GACGAAGAC---CTCCTCAAGACAGTGAGACTCATCAA
GTTCCTCTACCAAAGCAACC---CGCCTCC---CAAACCC---GAGGGGA---CCCGACAGGCCCGAAGGAATC------
------GGAGAAGAA---G---GT---GGAG---AGCACGAC---------AGAGACAGATCCAG---A---CCA---TT
AGTGACTGGATTCTTAGCAATCATCTGGGTCGACCTACGGAGCCTGTGCCTCTTCAGCTACCACCGCTTGAGAGACTTAC
TCTTGATAGTAGCGAGGATTGTGGAACTTCTGGGACGCAGG---------------------GGGTGGGAGGCCCTCA--
-AATATTGGTGGAATCTCCTGCAGTATTGGAGTCAGGAACTA---AAGAATAG
>FJ388955/B/CY/2006/CY180
ATGGC---AGGAAGAAGCG------GAGAC---AG---C---GACGAAGAG---CTCCTCAGGGTAGCGAGACTCATCAA
GACTCTCTACCGAAGCAACC---CTCTTCC---CAGCACC---GAGGGAA---CCCGACAGGCCCGGAGGAACC------
------GAAGAAGAA---G---GT---GGAG---AGAGAGAG---------AGAGAGCGATCCAA---C---AGA---TT
AGTGGACGGCTTCTTAGCAATTATCTGGGTCGATCTGCGGAGCCTGTGCCTCTTCAGCTACCACCGCTTGAGAGACTTAC
TCTCGATTGTAACGAGGATTGTGGAACTCCTGGGACGCAGG---------------------GGGTGGGAAACCCTCA--
-AATATTGGTGGAATCTCCTACAGTATTGGAGTCAGGAACTA---AAGAATAG
>FJ388957/B/CY/2005/CY033
ATGGC---AGGAAGAAGCG------GAGAC---AG---C---GACGAAGAA---CTCCTCAAGACAGTCCGACTCATCAG
GACTCTCTATCAAAGCAACC---CACCTCC---CAGCCCC---GAGGGGA---CCCGACAGGCCCGAAGGATTC------
------GAAGAAGAA---G---GT---GGAG---AGAGAGAC---------AGAGACAGATCCGG---T---CGA---TC
AGTGAGCGGATTCTTGCCACTTATCTGGGACGACCTGCGGAGCCTGTGCCTCTTCAGCTACCACCGCTTGAGAGACTTAC
TCTTGATTGCAGCAAGGATTGTGGAAATTCTGGGACGCAGG---------------------GGGTGGGAACTCCTCA--
-AATATTGGTGGAATCTCCTGCAGTATTGGAGACAGGAACTA---AAGAATAG
>FJ388958/B/CY/2005/CY035
ATGGC---AGGAAGAAGCG------GAGAC---AG---C---GACGAAGAA---CTCCTCCAGACAGTCAAGGTCATCAA
GTTCCTCTATCAGAGCAACC---CGCTTCC---CAATCCC---GAGCGGA---CCCGCCAGGCCCCAAGGAATA------
------GAAGAAGAA---G---GT---GGAG---AGAGAGAC---------AGAGACAGATCAAC---T---CGC---TT
AGTGCATGGATTCTTAGCACTCGTCTGGGACGATTTGAGGAGCCTGTGCCTCTTCAGCTACCACCGCTTGAGAGACTTAC
TCTCGATTGCAGCAAGGATTGTGGAACTTCTGGGACGCAGG---------------------GGGTGGGAAGCCCTCA--
-AGTATTGTTGGAATCTCCTACAGTATTGGAGGCAGGAACTT---CAGAATAG
>FJ388959/B/CY/2005/CY036
ATGGC---AGGAAGAAGCG------GAGAC---AG---C---GACGAAGAC---CTCCTCAGGACAGTCCGACTCATCAA
GCACCTCTATCAAAGCAACC---CGCCTCC---CCCCCCC---GAGGGGA---CCCCACAGGCCCGAAGGAATC------
------GAAGAAGAA---G---GT---GGAG---AGAGAGAC---------AGAGACAGATCCGG---T---GGA---TT
AGTGAACGGATTCTTGCCGATTATCTGGGACGACCTGCGGAGCCTGTGCCTCTTCAGCTACCACCGCTTGAGAGACTTAC
TCTTGATTGCAGCAAGGATTGTGGAGATTCTGGGACGCAGG---------------------GGGTGGGAAGTCCTCA--
-AATATTGGTGGAATCTTCTACAGTATTGGAGACAGGAACTA---AAGAATAG
>FJ388960/B/CY/2005/CY070
ATGGC---AGGAAGAAGCG------GAGAC---AG---C---GACGAAGAC---CTCCTCAAGGCAGTCAGACTCATCAA
GCTTCTCTATCAAAGCAACC---CTCCTCC---CAGCCCC---GAGGGGA---CCCGACAGGCCCGAAGGAATC------
------GAAGAAGAA---G---GT---GGAG---AGAGAAAC---------AGAGACAGATCCGG---T---CGA---TT
AGTGAGCGGATTCTTACCACTTATCTGGGACGACCTGCGGAGCCTGTGCCTCTTCAGCTACCACCACTTGAGAGACTTAC
TCTTAATTGCAGCGAGAATTGTGGGACTTCTGGGACACAGG---------------------GGGTGGGAAGTCCTCA--
-GATATTGGTGGAATCTCCTCCAGTATTGGAGACAGGAACTA---AAGAATAG
>FJ388962/B/CY/2005/CY082
ATGGC---AGGAAGAAGCG------GAGAC---AG---C---GACGAAGAA---CTCCTCAAGACAGTCCGACTCATCAG
GGATCTCTATCAAAGCAACC---CACCTCC---CAGCAAC---GAGGGGA---CCCGACAGGCCCGAAGGAATC------
------GAAGAAGAA---G---GT---GGAG---AGCGAGAC---------AGAGACAGATCCGG---T---CGC---TT
AGTGAGCGGATTCTTGCCACTTATCTGGGACGACCTGCGGAGCCTGTGCCTCTTCAGCTACCACCGCTTGAGAGACTTAC
TCTTGATTGTAGCAAGGATTGTGGAGATTCTGGGACGCAGG---------------------GGGTGGGAAGTCCTCA--
-AATACTGGTGGAATCTCCTACAGTATTGGAGACAGGAACTA---AAGAATAG
>FJ388963/B/CY/2005/CY096
ATGGC---AGGAAGAAGCG------GAGAC---AG---C---GACGAAGAA---CTCCTCAAGACAATCAAGGTCATCAA
GTTCCTCTATCAGAGCAACC---CGCTTCC---CAACCCC---GAAAGGA---CCCGACAGGCTCGAAAGAACA------
------GAAGAAGAA---G---GT---GAAG---AAAGAGAC---------AGAGACAGATCCAC---T---CGC---TT
AGTGCATGGATTCTTAGCACTCGTCTAGGACGATTTGAGGAGCCTGTGCCTCTTCAGCTACCACCGCTTGAGAGACTTAC
TCTTAATTGTAGCAAGGATTGTAGAACTTCTAGGACGCAGG---------------------GGGTGAGAAGCCCTCA--
-AGTATTGGTAGAATCTCCTACAGTATTAGAGGCAGGAAATA---CAGAATAG
>FJ388964/B/CY/2005/CY100
ATGGC---AGGAAGAAGCG------GAGAC---AG---C---GACGAACTG---CTTCTCCAGGCAGTGAGACTCATCAA
GTTTCTCTATCAAAGCAACC---CGCCTCC---CAGGCCC---GAGGGGA---CCCGACAGGCCCGAAGGAATC------
------GAAGGAGAA---G---GT---GGAG---AGAGAGAC---------AGAGACAGGTCCGA---G---CGC---AT
AGTGAATGGATTCTTGGCACTTTTCTGGGACGACCTGCGGAGCCTGTGCCTCTTCAGCTACCACCGCTTGAAAGACTTAC
TCTTGATTGTAGCGAGGATTGTGGAAATTCTGGGACGCAGG---------------------GGGTGGGAAGCCCTCA--
-AGTATTGGTGGAATCTCCTGCAGTATTGGGGTCAGGAACTA---AAGAATAG
>FJ388965/B/CY/2005/CY142
ATGGC---AGGAAGAAGCG------GAGAC---AG---C---GACGAAGAC---CTCCTCAAGACAGTCAGACTAATCAA
GTTTCTCTATCAAAGCAACC---CACCTCC---CAGCCCA---GAGGGGA---CCCGACAGGCCCGAAGGAATC------
------GAAGAAGAA---G---GT---GGAG---AGAGAGAC---------AGAGACAGATCCGG---A---AGA---TT
AGTGGATGGATTCTTAACACTTATTTGGGTCGATCTGAGGAGCCTGTTCCTCTTCAGCTACCACCGCTTGAGAGACTTAC
TCTTGATTGTAACGAGGATTGTGGAACTTCTGGGACGCAGG---------------------GGGTGGGAAGCCCTCA--
-AATACTGGTGGAATCTCCTTCAGTATTGGAGTCAGGAGCTA---AGGAATAG
>FJ403482/B/CY/2005/CY122
ATGGC---AGGAAGAAGCG------GAGAC---AG---C---GACGAAGAC---CTCCTCAAGACAGTCAGACTCATCAA
GCGTCTCTATCAAAGCAACC---CTCCTCC---CAGCTCC---GAGGGGA---CCCGACAGGCCCGGAGGAACA------
------GAAGAAGAA---G---GT---AGAA---AGAAAGAC---------AGAGACAGATCCGA---T---CAA---TT
AGTGAACGGATTCTTGACGCTTTTCTAGAACGATCTGCAGAGCCTGTGCCTCTTCAGCTACCACCGCTTAAGAGACTTAC
TCTTGATTGTAGCGAGGATTCTAGAAATTCTAAGACGCAGG---------------------AAGTAAGAAGTCCTCA--
-AATATTAGTAGAATCTCCTGCAATATTAGAGTCAGGAACTA---AAAACTAG
>FJ460499/B/HK/2006/HK002
ATGGC---AGGAAGAAGCG------GAGAC---AG---C---GACGAAGAG---CTCCTCCAGAAAGTCAGAATAATCAA
GTTTCTCTACCAAAGCAACC---CACCTCC---CAGCTCC---GAGGGGA---CCCGACAGGCCCGGAGGAATC------
------GAAGAAGAA---G---GT---GGAG---ACAGAGAC---------AGCGACAGATCCAG---T---CTA---TT
AGTGGGTGGATTCTTAGCAAGCATCTGGGTCGACGTGCGGAGCCTGTGCCTCTTCAGCTACCACCGCTTGAGAGACTTAC
TCTCGATTGTGATAAGGAGTGTGGAACTTCTGGGACGCAGG---------------------GGGTGGGAAACCCTCA--
-AATACTGTTGGAATCTCCTACAGTATTGGAGTCAGGAGCTA---AAGAAGAG
>FJ460500/B/HK/2006/HK003
ATGGC---AGGAAGAAGCG------GAGAC---AG---C---GACGAAGAG---CTCCTCCAGAAAGTCAGAATCATCAA
GTTTCTCTACCAAAGCAACC---CACCTCC---CAGTGCC---GAGGGGA---CCCGACAGGCCCGGAGGAATC------
------GAAGAAGAA---G---GT---GGAA---ACAGAGAC---------AGCGACAGATCCAG---T---CCC---TT
AGTGGGTGGATTATTAGCAATCATCTGGGTCGACCTGCGGAGCCTGTGCCTCTTCAGCTACCACCGCTTGAGAGACTTAC
TCTTGATTGTGATCAGGAGTGCGGAACTTCTGGGACACAGG---------------------GGGTGGGAAATCCTCA--
-AATACTGTTGGAACCTCCTACAGTATTGGAGTCAGGAGCTG---AAGAAGAG
>FJ460501/B/HK/2006/HK004
ATGGC---AGGAAGAAGCG------GAGAC---AG---C---GACGAAGAG---CTCCTCCAGAAAGTCAGAATCATCAA
GTTTCTCTATCAAAGCAACC---CACCTCC---CAGGTCC---GAGGGGA---CCCGACAGGCCCGGAGGAATC------
------GAAGAAGAA---G---GT---GGAG---ACAAAGAC---------AGAGACAGATCCAG---T---CCC---TT
AGTACATGGATTCTTAGCAATCATCTGGGTCGACCTGCGGAGCCTGTGCCTCTTCAGCTACCACCGCTTGAGAGACTTAC
TCTTGATTGTGATAAGGAGTGTGGAACTTCTGGGACGCAGG---------------------GGGTGGGAAATCCTCA--
-AATACTGTTGGAATCTCCTACAGTATTGGAGTCAGGAGCTA---AAGAAGAG
>FJ469682/B/US/2005/01144G
ATGGC---AGGAAGAAGCG------GAGAC---AG---C---GACGCCGAG---CTCCTCAAGACAGTCAGACTGATCAA
GCTTCTCTATCAAAGCAACC---CACCTCC---CAGTCCC---GAGGGGA---CCCGACAGGCCCGAAGGAACA------
------GAAGAAGAA---G---GT---GGAG---AGAGAGAC---------AGAGACGGATCCGG---A---CCA---TT
AGTGACTGGATTCTTAGCACTTATCTGGGTGGACCTGCGGAGCCTGTTCCTCTTCAGCTACCACCGATTGAGAGACTTAC
TCTTGATTGTAACGAGGATTGTGGAACTTCTGGGACGCAGG---------------------GGGTGGGAACTGCTCA--
-AGTATTGGTGGAATCTCCTGCAGTATTGGAGTCAGGAACTG---AAAAATAG
>FJ469683/B/US/2005/012286G
ATGGC---AGGAAGAAGTG------GAGAC---AG---C---GACGAAGAA---ATCCTCAAGACAGTGAGACTCATCAA
GCTCATCTATCAAAGCAACC---CACCTCC---CAGCACC---GAGGGGA---CCCGACAGGCCCGGAGGAATC------
------GAAGAAGAA---G---GT---GGAG---AGAGAGAC---------AGAGACAGATCAGT---A---CGA---TT
AGTGGATGGATTCTTAGCACTTTTCTGGGACGATCTACGGAGCCTGTGCCTCTTCAGCTACCACCGCTTGACAGACTTAC
TCTTGATTGCAACGAGGATTGTGGGACTTCTGGGACGCAGG---------------------GGGTGGGAAGTCCTCA--
-AATATTGGTGGAGTCTCCTACAGTATTGGAGTCAGGAACTA---AAGAATAG
>FJ469684/B/US/2004/014837G
ATGGC---AGGAAGAAGCG------GAGAC---AG---C---GACGAAGAA---CTCCTCTGGACAGTGAGACTCATCAG
GTTTCTCTACCAAAGCAACC---CACCACC---CAGCCCC---ACGGGAA---CCCGACAGGCCCGAAGGAATC------
------GAAGGAGAA---G---GT---GGAG---AGAGAGAC---------AGAGACACATCAAG---A---CCA---TT
AGTGAATGGGTTCTTAGCAATCATCTGGGTCGACCTACGGAGCCTGTGCCTCTTCCTCTACCACCGATTGAGAGACTTAC
TCTTGATTGTAACGAGGATTGTGGAACTTCTGGGACGCAGG---------------------GGGTGGGAAGTCCTCA--
-AGTATTGGTGGAATCTCCTACAGTATTGGAGTCAGGAACTA---AAGAATAG
>FJ469685/B/US/-/1229I
ATGGC---AGGAAGAAGCG------GAGAC---AG---C---GACGAAGAG---CTCCTCAAGGCCATCCGGCTCATCAA
GTTTCTCTATCAAAGCAACC---CGCCTCC---CAGCCCC---GAGGGGA---CCCGACAGGCCAGAAGGAATC------
------GAAGAAGAA---G---GT---GGAG---ACAAAGAC---------AGAGACAGATCCGT---T---CGC---TT
AGTGGATGGATTCTTAGCAATCATCTGGGACGACCTACGGAGCCTGTGCCTCTTCAGCTACCACCGCTTGAGAGACTTAC
TATTGATTGTAGCGAGGATTGTGGAACTTCTGGGACGCAGG---------------------GGGTGGGAAATCCTCA--
-AATATTGGGGGAATCTCCTACAATATTGGAGTCAGGAACTA---AAGAATAG
>FJ469686/B/US/2003/AT01480
ATGGC---AGGAAGAAGCG------GAGAC---AG---C---GACGAAGAC---CTCCTCAAGACAGTCAGACTAATCAA
GCTTCTCTATCAAAGCAACC---CACCTCC---CAGCCCC---GAGGGGA---CCCGACAGGCCCGAAGGAATC------
------GAAGAAGAA---G---GT---GGAG---AGAACGAC---------AGAGACAGATCAAT---A---AGA---TT
GGTGGATGGATTCTTAGCACTTATCTGGGACGACCTGCGGAGCCTGTGCCTCTTCAGCTACCGCCGCTTGAGAGACTTAC
TCTTGATTGTAACGAGGGTTGTGGAACTTCTGGGACGCAGG---------------------GGTTGGGAACTCCTCA--
-AATATCTGTGGAATCTCCTACAGTATTGGGGTCAGGAACTA---AAGAATAG
>FJ469687/B/US/2002/CR0017Q
ATGGC---AGGAAGAAGCG------GAGAC---AG---C---GACGAAGAG---CTCCTCCGAGCAGTCCGCCTAATCAA
GTTTCTCTATCAAAGCAACC---CGCCTCC---CAGCCCA---GAGGGGA---CCCGACAGGCCCGAAGGAATC------
------GAAGGAGAA---G---GT---GGAG---AGAGAGAC---------AGAGACAGATCCAG---G---CCA---TT
AGTGGATGGATTCTTAGCAATCATCTGGGTCGACCTGCGGAGCCTGTTCCTCTTCCTCTACCACCACTTGAGAGACTTAC
TCTTGATTGCAGCGAGGATTGTGGAACTTCTGGGACGCAGG---------------------GGGTGGGAACTCCTCA--
-AATATTGGTGGAACCTCCTACAATATTGGAGTCTGGAACTA---AAGAATAG
>FJ469688/B/US/2002/CR0023W
ATGGC---AGGAAGAAGCG------GAGAC---AG---C---GACGAAGAG---CTCCTCAAGACAGTAAGATTCATCAA
GCTTCTCTACCAAAGCAACC---CGCCCCC---CAGTCCC---GAGGGGA---CCCGACAGGCCCGAAGGAATC------
------GAAGAAGGA---G---AT---GGAG---AGAGAGAC---------AGAGACACATCCGG---T---CGA---TT
AGTAACTGGCTTCTTAGCAATTATCTGGGTCGACCTACGGAGCCTGTGCCTTTTCAGCTACCACCGCTTGAGAGACTTAC
TCTTGATTGTGACGAGGATTGTGGAACTTCTGGGACGCAGG---------------------GGGTGGGAAATCCTCA--
-AATATTGGTGGAACATCATCCAGTATTGGAGCCAGGAACTA---AAGAATAG
>FJ469689/B/US/2007/CR0027M
ATGGC---AGGAAGAAGCG------GAGAC---AG---C---GACGAAGAG---CTCCTCCAGACAATCAGAATCATCAA
GTTTCTCTATCAAAGCAACC---CGCCTCC---CAGCTCC---GAGGGGA---CCCGACAGGCCCGAAGGAACA------
------GAAGGAGAA---G---GT---GGAG---AGAGAGAC---------AGAGACGGATCGGG---T---CAA---TT
AGCGAGTGGATTCTTCGCACTCGTCTGGGTCGATCTGCGGAGCCTGTGCCTCTTCAGCTACCATCGCTTGAGAGACTTAC
TCTTGATTGCAGCGAGGATTGTGGAACTTCTGGGACGCAGG---------------------GGGTGGGAGATCCTCA--
-AATATCTGTGGAATCTCCTGCAGTATTGGAGTCAGGAACTA---AAGAATAG
>FJ469690/B/US/-/CR0036W
ATGGC---AGGAAGAAGCG------GAGAC---GG---C---GACGAAGAC---CTCCTCAGAGCAGTCAGACTAATCAA
GATCATCTACCAAAGCAACC---CACCTCC---CAGCACC---GAGGGGA---CCAGACAGGCCCGAAGGAATC------
------GAAGAAGAA---G---GT---GGAG---AGAGAGAC---------AGAGACAGGTCCGT---G---CGA---TT
AGTGAACGGATTCTTGGCGATTGTCTGGGACGATCTGAGGAACCTGTGCCTCTTCAGTTACCACCGCTTGAGAGACTTAC
TCTTGATTGCAACGAGGATTGTGGAACTTCTGGGACGCAGG---------------------GGGTGGGAAAGCCTCA--
-AATATTGGTGGAATCTCCTACAATATTGGATTCAGGAACTA---AAGAGTAG
>FJ469691/B/US/2006/CR0047U
ATGGC---AGGAAGAAGCG------GAGAC---AG---C---GACGAAGAG---CTCCTCAAGGCAGTCAGACTCATCAA
GCGTCTCTATCAAAGCAACC---CACCTCC---CAACCCC---GAGGGGA---CCCGACAGGCCCGAAGGAATC------
------GAAGAAGAA---G---GT---GGAG---AGAGAGAC---------AGAGACACATCCAG---A---CCC---TT
AGCACATGGATTATTGACACTTATCTGGGTCGATCTGCGGAGCCTGTGCCTCTTCAGCTACCACCGCTTGAGAGACTTAC
TCTTGATTGCAGCGAGGATTGTGGAACTTCTGGGACGCAGG---------------------GGGTGGGAACTCCTCA--
-AATATTGTTGGAGTCTCCTGCAGTATTGGAGTCAGGAACTA---AAGAATAG
>FJ469692/B/US/-/CR0050Z
ATGGC---AGGAAGAAGCG------GAGAC---AG---C---GACGAAGAA---CTCCTCAAGGCAGTAAGACTCATCAA
GTTTCTCTATCAAAGCAATC---CTCCCCC---CAGCTCC---GAGGGGA---CCCGACAGGCCAGACGGAATC------
------GAAGAAGGA---G---GT---GGAG---AGAGAGGC---------AGAGATACATCCGG---T---CGA---TT
AGTGAACGGATTCTTCATACTCATCTGGGACGACCTGTGGAACCTGTGCCACTTCAGCTACCTCCGCTTGAGAGACTTAC
TCTTGATTGCAGCGAGGATTGTGGAACTTCTGGGACGCAGG---------------------GGGTGGGAAGTTCTCA--
-AGTATTGGTGGAATCTCCTACAGTATTGGATTCAGGAACTA---AAGAATAG
>FJ469693/B/US/2002/CR0058S
ATGGC---AGGAAGAAGCG------GAGAC---AG---C---GACGAACAG---CTCCTCAAAGCAGTCAGACTCATCAA
GTCTCTCTATCAAAGCAACC---CACCTCC---CAGCAGC---GAGGGGA---CCCGACAGGCCCGAAGGAATC------
------GAAGGAGAA---G---GT---GGAG---ACAGAGAC---------AGAGACAGATCCGG---A---CCC---TT
AGTGAGAGGATTCTTGACACTTTTCTGGACCGACCTACGGAGCCTGTTCCTCTTCAGCTACCACCACTTGATAGACTTAC
TCTTGATTGTGACGAGGATTGTGGAACTTCTGGGACGCAGG---------------------GGGTGGGAAGCCCTCA--
-AATACGGGTGGAATCTCCTGCAGTATTGGGGTCAGGAACTA---AAGAATAG
>FJ469694/B/US/-/CR0059T
ATGGC---AGGAAGAAGCG------GAGAC---AG---A---GACGAAGAG---CTCCTCCAGACAGTCAAGATAATCAA
GTTCCTCTACCAAAGCAACC---CGCTTCC---CAGCTCA---GAGGGGA---CCAGACAGGCCAGAAGGAATC------
------GAAGAAGAA---G---GT---GGAG---AACGAGAC---------AGAGACAGATCCGG---G---ACA---TC
AGTGGATGGATTCTTAGCAATTATCTGGGTCGACCTACGGAGCCTGTGCCTCTTCAGCTACCACCGCTTGAGAGACTTAC
TCTTGATTGTAACGAGGATTGTGGAACTTCTGGGACGGAGG---------------------GGGTGGGAAGCACTCA--
-AATATTGGTGGAATCTCCTACAGTATTGGAGTCAGGAGCTA---AAGAATAG
>FJ469695/B/US/2004/CR0068P
ATGGC---AGGAAGAAGCG------GAGAC---AG---C---GACGAAGAC---CTCCTCAAAACAGTCAGGCTGATCAA
GTTTCTCTATCAAAGCAACC---CACCTCC---CAGTTCC---GAGGGAA---CCCGACAGGCCCGAAGGAATC------
------GAAGGAGAA---G---GT---GGAG---AGAGAGAC---------AGAGACACATCCGT---G---CGA---TT
AGTGAACGGATTCTTAGCACTTTTCTGGGACGACCTGAGGAGCCTGTGCCTCTTCAGCTACCACCGCTTGACAGACTTAC
TCTTGATTGTAACGAGGATTGTGGAACTTCTGGGACACAGG---------------------GGGTGGGAAGGCCTCA--
-AATATTGTTGGAATCTCCTGCAGTATTGGAGCCAGGAACTG---AAGAATAG
>FJ469696/B/US/2006/CR0078
ATGGC---AGGAAGAAGCG------GAGAC---AG---C---GACGAAGAC---CTCCTAAAGGCAGTCAGACTCATCAA
AATCCTCTACCAAAGCAACC---CGCCTCC---CAACCCA---GAGGGGA---CCCGACAGGCCCGAAGGAATC------
------GAAGAAGAA---G---GT---GGAG---AGAGAGAC---------AGAGACAGATCCGG---T---CGA---TT
AGTGAACGGATTCTTAGCACTTTTCTGGGACGACCTACGGAGCCTGTGCCTTTTCAGCTACCACCGCTTGAGAGACTTAC
TCTTGATTGTAGCGAGGATTGTGGAACTTCTGGGACGCAGG---------------------GGGTGGGAAGCCCTCA--
-AATATTGGTGGAATCTCCTGCAGTATTGGAGCCAGGAACTA---AAGAGTAG
>FJ469697/B/US/2004/CR0080N
ATGGC---AGGAAGAAGCG------GAGAC---AG---C---GACGAAGAC---CTCATCAGGACAGTCAGACTCATCAA
GTCTCTCTATCAAAGCAACC---CACCTCC---CAGCCAG---GAGGGGA---CCCGACAGGCCCGAAGGAATC------
------GAAGAAGAA---G---GT---GGAG---AAGGAGAC---------AGAGACAGATCCAT---T---CGA---TT
AGTGAACGGATTCTTAGCACTTTTCTGGGACGACCTGCGGAGCCTGTGCCTCTTCAGCTACCACCGCTTGAGAGACTTAC
TCTTGATTGTAACGAGGATTGTGGAACTTCTGGGACGCAGG---------------------GGGTGGGAAGCCCTCA--
-AATACTGGGGGAATCTCCTACAGTACTGGAGTCAGGAGATA---AAAGGTAG
>FJ469698/B/US/2004/CR0116Y
ATGGC---AGGAAGAAGCG------GAGAC---AG---C---GACGAAGAC---CTCATCAAAACAGTCAAACTCATCAA
GGCTATCTACCAAAGCAACC---CACCTCC---CAGCCCC---GAGGGGA---CCCGACAGGCCCGAAGGAATC------
------GAAGAAGGA---G---GT---GGAG---AGAGAGAC---------AGAGACAGATCCAG---G---CAA---TT
AGTGAACGGATTCTTACCTCTTTTCTGGGACGACCTGCGGAGCCTATTCCTCTTCAGCTACCACCTCTTGAGAGACTTAC
TCTTGATTGTAACGAGGATTGTGGGACTTCTGGGACGCAGG---------------------GGGTGGGAAGTCCTCA--
-AATATTGGGGGAATCTTCTACAGTATTGGAGTCAGGAACTA---AAGAATAG
>FJ469699/B/US/-/CR0127W
ATGGC---AGGAAGAAGCG------GAGAC---AG---C---GACGAAGAC---CTCCTCAAGACAGTCAGACTCATCAA
GTCTCTCTATCAAAGCAACC---CACCACC---CAGTTCC---GAGGGGA---CCCGACAGGCCCGGAGGAATC------
------GAAGAAGAA---G---GT---GGAG---AGAGAGAC---------AGAGACAGATCCGG---T---CGA---TT
AGTGAGCGGATTCTTACCACTTATCTGGGACGACCTACGGAGCCTGTTCCTTTTCAGCTACCACCGCTTGAGAGACTTAC
TCTTGATTGTAACGAGGATTGTGGAACTTCTGGGACGCAGG---------------------GGGTGGGAAGTCCTCA--
-AATACTGGTGGAGTCTCCTACAGTATTGGAGTCAGGAACTA---AAGAATAG
>FJ469700/B/US/2006/CR0131
ATGGC---AGGAAGAAGCG------GAGAC---AG---C---GACGAAGAG---CTCCTCAAGACAATCAGAATCATCAA
GTTCCTCTACCAAAGCAACC---CACCTCC---CAGTCCC---GAGGGGA---CCCGACAGGCCCGAAGGAATC------
------GAAGGAGAA---G---GT---GGAG---AGCAAGAC---------AGAGGCAGCTCAAC---T---CGA---TT
AGTGCATGGATTCTTAGCACTCATCTGGGACGATCTCAGGAGCCTGTGCCTCTTCAGCTACCACCGCTTGAGAGACTTAC
TCTTGATTGCAGCGCGGATTGTGGAACTTCTGGGACGCAGG---------------------GGGTGGGAATTCCTCA--
-AGTATTGGTGGAATCTCCTGCAGTATTGGAGTCAGGAACTA---AAGAATAG
>FJ469701/B/US/2003/CR0154X
ATGGC---AGGAAGAAGCG------GAGGC---AG---C---GACGAAGAC---CTTCTCCAGGCAGTCAGACTGATCAA
GCTTCTCTATCAAAGCAACC---CGCCTCC---CAACCCC---GAGGGGA---CCCGACAGGCCCGAAGGAATC------
------GAAGAAGAA---G---GT---GGAG---AGAGAGAC---------AGAGGCACATCAGG---A---ATC---TT
AGTGGATGGATTCTTAACACTTATCTGGGTCGATCTTCGGAGCCTGTTCCTTTTCCTCTACCACCGCTTGAGAGACTTAC
TCTTGATTGTAACGAGGACTGTGGAACTTCTGGGACGCAGG---------------------GGGTGGGAACTCCTCA--
-AATATTGGTGGAGTCTGATACAATATTGGAGTCAGGAACTA---CAGAATAG
>FJ469702/B/US/-/CR0164U
ATGGC---AGGAAGAAGCG------GAGAC---AG---C---GACGAAGAG---CTCCTCAAGATAACCAGACTCATCAA
GTTCCTCTATCAGAGCAACC---CGCCTCC---CAGTTCC---GAGGGGA---CCCGACAGGCCCGAAGGAATC------
------GAAGAAGAA---G---GT---GGAG---AGAGAGAC---------AGCGACAGATCCAT---A---CGA---TT
AGTGGACGGATTCTTGGCGCTTTTCTGGGACGACCTGAGGAACCTGTGCCTCTTCAGCTACCATCGCTTGAGAGACTTAC
TCTTGATTGTAGCGAGGATTGTGGAACTTCTGGGACGCAGG---------------------GGGTGGGAGACCCTCA--
-AGTATTGGTGGAATCTCCTGCAATATTGGAGTCAGGAACTA---AAGAATAG
>FJ469703/B/US/2005/CR0175S
ATGGC---AGGAAGAAGCG------GAGAC---GA---C---GACGAAGAG---CTCCTCAAGACAGTCAGACTAATCAA
GTTTCTCTACCAAAGCAACC---CACCACC---CAGCAGC---GAGGGGA---CCCGACAGGCCCGAAGGAATC------
------GAAGAAGAA---G---GT---GGAG---AGAGAGAC---------AGAGACAGATCAGA---A---CCA---TT
AGTGAACGGATTCTTGGCACTTATCTGGGTCGACCTACGGAGCCTGTTCCTCTTCATCTACCACCGCTTGAGAGACTTAC
TCTTGATTGCAACGAGGATTGTGGAACTGCTGGGACGCAGG---------------------GGGTGGGAACTCCTCA--
-AGTATTGGTGGAATCTCCTACAGTATTGGAGTCAGGAGCTA---AAGAAGAG
>FJ469704/B/US/-/CR0192W
ATGGC---AGGAAGAAGCG------GAGAC---AG---C---GACGAAGAA---CTCCTCAAGACAGTGAGACTCATCAA
GTTTCTCTATCGAAGCAACC---CACCTCC---CAGCCCC---GAGGGGA---CCCGACAGGCCCGACGGAATC------
------GAAGAAGAA---G---AT---GGAG---AGCGAGAC---------AGAGGCAGATCCAC---G---AGA---TT
AGTGGATGGCTTCTTAGCACTCATCTGGGACGATCTGAGGAGCCTGTGCCTCTTCAGCTACCACCGCTTGACAGACTTAC
TCTTGATTGCAGCGAGGATTGTGGAAATTCTGGGACGCAGG---------------------GGGTGGGAAGCTCTCA--
-AGTATTGTTGGAATCTCCTGCAATATTGGAGTCAGGAACTA---AAGAATAG
>FJ469705/B/US/-/CR0206U
ATGGC---AGGAAGAAGCG------GAGAC---AG---C---GACGAAGAC---CTCCTCAGGACAGTCAGGCTCATCAA
GATTCTCTATCAAAGCAACC---CGCCCCC---CAGCCCC---GAGGGGA---CCCGACAGGCCCGAAGGAATC------
------GAAGAAGAA---G---GT---GGAG---AGAGAGAC---------AGAGACGGATCCGA---A---CCA---TT
AGTGAATGGATTCTTAGCACTTATCTGGGTGGACCTGAGGAGCCTGTCCCTCTTCAGCTACCACCGATTGAGAGACTTAC
TCTTGATTGTAACGAGGATTGTGGAACTTCTGGGACGCAGG---------------------GGGTGGGAATTACTCA--
-AGTATTGGTGGAATCTCCTGCAATATTGGAGTCAGGAACTA---AAAAATAG
>FJ469706/B/US/2005/CR0208W
ATGGC---AGGAAGAAGCG------GAGAC---AG---C---GACGAAGAA---CTCCTCAAGGCAGTGAGACTCATCAA
GCTTCTCTATCAGAGCAACC---CACCTCC---CAGGCCC---CAGGGGA---CCAGACAGGCCCGAAGGAATC------
------GAAGAAGAA---G---GT---GGAG---AGAGAGAG---------ACAGAACGATCAGG---G---AGA---TT
AGTGAGCGGATTCTTGCCACTTGTCTGGGACGACCTGCGGAGCCTGTTCCTCTTCAGCTACCACCGCTTGAGAGACTTAC
TCTTGATTGTAACGAGGATTGTGGAACTTCTGGGACACCGG---------------------GGGTGGGAACTCCTCA--
-AGTATTGTTGGAATCTCCTGCAATATTGGAGTCAGGAACTA---AAGAATAG
>FJ469707/B/US/2007/CR0214
ATGGC---AGGAAGAAGCG------GAGAC---AA---C---GACGACGAA---CTCCTAAGGACAGTCAGACTCATCAA
GTTCCTCTACCAGAGCAACC---CGCCTCC---CAGCAGC---GAGGGGA---CCCGACAGGCCCGAAGGAATC------
------GAAGAAGAA---G---GT---GGAG---AGAGAGAC---------AGAGACAGATCCGG---T---CCA---TT
AGTGGATGGATTCTTAGCACTTTTTTGGGTCGATCTACGGAGCCTGTTCCTCTTCAGCTACCGCCACTTGAGAGACTTAC
TATTGATTGTAGCGAGGACTGTGGAACTTCTGGGACGCAGG---------------------GGGTGGGAAATCCTCA--
-AATATCTGTGGAATCTTCTACAGTATTGGAGTCAGGAACTA---AAGAATAG
>FJ469708/B/US/2006/CR0215
TTGGC---AGGAAAAAGGG------GAGAC---AG---C---GACGAAGAA---CTCCTCAAGACAGTCAGACTCATCAA
GCGCCTCTATCAAAGCAACC---CGCCTCC---CAGCCAG---GAGGGGA---CCCGACAGGCCCGAAGGAATC------
------GAAGAAGAA---G---GT---GGAG---AGAGAGAC---------AGAGACACATCCAT---A---CCA---TT
AGTTCCTGGATTCTTGGAACTTATCTGGATCGACCTGAGGAGCCTGTGCCTCTTCAGCTACCACCACTTGAGAGACTTAC
TCTTGATTGTAGCGAGGAGTGTGGAACTTCTGGGACGCAGG---------------------GGGTGGGAACTCCTCA--
-AATATTGGTGGAATCTCCTGCAGTATTGGAGTCAGGAACTA---AAGAATAG
>FJ469709/B/US/2006/CR0222X
ATGGC---AGGAAGAAGCG------GAGAC---AG---C---GACGAAGAA---CTCCTCAGAGCAGTCAGACTCATCAA
GGATCTCTATCAGAGCAACC---CTCCTCC---CAGTCTC---GAGGGGA---CCCGACAGGCCCGAAGGAACA------
------GAAGAAGAA---G---GT---GGAG---AGAGAGAC---------AGAGGCAGATCCAT---A---CGC---TT
AGTGGATGGATTCTTAGCACTTATCTGGGACGACCTGCGGAGCCTGTGCCTCTTCAGCTACCACCGATTGAGAGACTTAC
TCTCGATTGTAGCACGGATTGTGAACCTTCTGGGACGCAGG---------------------GGGTGGGAAACTCTCA--
-AATATTGGTGGAATCTCCTCCAGTATTGGAGTCAGGAGCTA---AAGAATAG
>FJ469710/B/US/2006/CR0228Q
ATGGC---AGGAAGAAGCG------GAGAC---AA---C---GACGAAGAG---CTCCTAGGAACAGTCCGACTCATCAG
GCTTCTCTACCAAAGCAACC---CACTTCC---CAGTCCC---GCGGGGA---CCCGACAGGCCCGGAGGAATC------
------GAAGAAGAA---G---GT---GGAG---AGAGAGAC---------AGAGACAGATCCAA---T---CAA---TT
AGTGGATGGATTCTTAGCAATCTTCTGGGTCGATCTGCGGAACCTGTTCCTCTTCAGCTACCACCGCTTGAGAGACTTAC
TCTTGATTGTAACGAGGATCTTGGAAATTCTGGGACGCAGG---------------------GGGTGGGAGATCCTCA--
-AATATTGGTGGAATCTCCTACAGTATTGGAGTCTGGAACTA---AAGAATAG
>FJ469711/B/US/-/CR0234
ATGGC---AGGAAGAAGCG------GAGAC---AG---C---GACGAAGAT---CTCCTCCAGACCATCAGACTCATCAA
GCTTCTCTATCAAAGCAACC---CGCTTCC---CAGCCCC---CAGGGAA---CCAGACAGGCCCGAAGGAATC------
------GAAGAAGGA---G---GT---GGAG---ACAAAGAC---------AGAGACAGATCAGT---G---CGA---TT
AGTGGATGGATTCTTAGCAATCATCTGGGACGATCTGCGGAGCCTGTTCCTCTTCAGCTACCACCGCTTGAGAGACTTAC
TCTTGATTGCAGCGAGGATTGTGGAACTTCTGGGACGCAGG---------------------GGGTGGGAGATCCTCA--
-AGTATTGGTGGAATCTCCTGCAATATTGGAGCCAGGAACTA---AAGACTAG
>FJ469712/B/US/-/CR0248X
ATGGC---AGGAAGAAGCG------AGGAC---AG---C---GAAGAAGAG---CTCCTCAAGACAGTGAGACTCATCAA
GAGACTCTACCAAAGCAACC---CTCCTCC---CAACCCA---GAGGGGA---CCCGACAGGCCCGGAGGAATC------
------GGAGAAGAA---G---GT---GGAG---AGAGAGAC---------AGAGACACATCCGA---A---CCC---TT
AGTGAATGGATTCTTAGCGATTATCTGGGTCGACCTACGGAGCCTGTTCCTTTTCATCTACCACCTCTTGAGAGACTCAC
TCTTAATTGCAGCGAGGATTGTGGGACTTCTGGGACAGAGG---------------------GGGTGGGAAATCCTCA--
-AATATTGGTGGAATCTCCTGCAGTATTGGATTCAGGAACTA---AAGAATAG
>FJ469713/B/US/2007/CR0275
ATGGC---AGGAAGAAGCG------GAGCC---AG---C---GACGAAGAG---CTCCTCAAGACAGTGCAACTCATCAA
GAGCCTCTATCAAAGCAACC---CTCCTCC---CAGCCGC---GAGGGGA---CCCGACAGGCCCGAAGGAACA------
------GGAGAAGAA---G---GT---GGAG---AGAGAGAC---------AGAGACAGATCCGG---G---ACA---TT
AGTGAACGGATTCTTTGCACTTTTCTGGGTCGACCTGAGGAGCCTGTGCCTCTTCCTCTACCACCTCTTGAGAGACTTAC
TCTTGATTGTAGCGAGGACTGTGGAACTTCTGGGACGCAGG---------------------GGGTGGGAAATCCTCA--
-AATATTGGTGGAGTCTCCTGCAGTATTGGAGTCAGGAACTA---AAGAATAG
>FJ469714/B/US/2006/CR0276Z
ATGGC---AGGAAGAAGCG------GAGAC---AG---C---GACGAAGAG---CTCCTCAAGACAGTCAGACTCATCAA
ATTTCTCTACCAAAGCAACC---CACCTCC---CAGCCAC---GAGGGAA---CCCGACAGGCCCGAAGGAACA------
------GAAGAAGAA---G---GT---GGAG---AGAGAGAC---------AGAGACAGATCCGT---T---CGC---TT
AGTGAGTGGATTCTTAGCACTCATCTGGGACGACCTGCGGAGCCTGTGCCTCTTCATCTACCACCGCTTGAGAGACTTAC
TCTTAATTGCAGCGAGGATTGTGGAACTTCTGGGACACAGG---------------------GGGTGGGCAGTCCTCA--
-AGTATTGGTGGAATCTTCTACAGTATTGGAGTCAGGAACTC---AAGAATAG
>FJ469715/B/US/-/CR0289Z
ATGGC---AGGAAGAAGCG------GAGAC---AG---C---GACGAAGAA---CTCATCAAGACAGTCAGACTCATCAA
GTTTCTCTACCAAAGCAACC---CGCCTCC---CAGCACA---GAGGGGA---CCCGACAGGCCCGAAGGAATC------
------GAAGAAGAA---G---GT---GGAG---AGAGAGAC---------AGAGACAGATCCAC---T---CAA---TT
AGCAACAGGATTATTGACACTTATCTGGGTCGACCTGCGGAGCCTGTTTCTATTCAGCTACCACCGCTTGAGAGACTTAC
TCTTGATTGCAGCGAGGACTGTGGAACTTCTGGGACGCGGG---------------------GGGTGGGAAGCCCTCA--
-AATATTGGTGGAATCTCCTGCAGTATTGGAGTCAGGAGCTA---AAGAATAG
>FJ469716/B/US/2007/CR0295S
ATGGC---AGGAAGAAGAG------GAGAC---AA---C---GACGAAGCA---CTCCTAGAGACAGTCAGAATCATCAG
GTTTCTCTACCAAAACAACC---CTCCTCC---CAACCCA---GAGGGAA---CCCGACAGGCCCGAAGGAATC------
------GAAGAAGAA---G---GT---GGAG---AAAGAGGC---------AGAGATGGATCAGT---T---CGA---TT
AGTGCATGGATTATCAGCACTCATCTGGGACGACCTGCGGAGCCTGTGCCTCTTCAGCTACCACCGCTTGAGAGACTTAC
TCTTGATAATAGCGAGGATTGTGGAACTTCTGGGACGCAGG---------------------GGGTGGGAAGCTCTCA--
-AATATTGGTGGAATCTCCTGCAGTACTGGAGTCAGGAGCTA---AAGAATAG
>FJ469717/B/US/2005/CR0307R
ATGGC---AGGAAGAAGCG------GAGAC---AG---C---GACGAAGAC---CTCCTCCAGACAATCAGAATCATCAA
GTTCCTCTATCAGAGCAACC---CACTTCC---CAGCATC---AAGGGGA---CCCGACAGGCCAGAAGGAACA------
------GAAGAAAAA---A---GT---AGAG---AGAGAGAC---------AGAGGTGGATCCAG---T---CCA---TT
AGTGCATGGATTCTTAGCACTCGTCTGGGACGACCTGCGGAGCCTGTGCCTCTTCAGCTACCACCGCTTGAGAGACTTAC
TCTTGATTGTAACGAGGATTGTGGAACTTCTGGGACGCAGG---------------------GGGTGGGAGATCCTCA--
-AATATTGGTGGAGTCTCCTGCAGTATTGGGTTCAGGAACTA---AAAAATAA
>FJ469718/B/US/2005/CR0312W
ATGGC---AGGAAGAAGCG------GAGAC---AG---C---GACGAAGAA---CTCATCAAGGCAGTGAGACTCATCAA
GTTTCTCTATCAAAACAACC---CACCTCC---CAACCCA---GAGGGGA---CCAGACAGGCCCGAAGGAATC------
------GAAGAAGAA---G---GT---GGCG---ACAGAGAC---------AGAGGCAGATCCGG---T---CCA---TT
AGTGGGTGGATTCTTGACAATCATCTGGCTCGATCTGCGGAGCCTGTGCCTCTTCAGCTACCACCGCTTGAGAGACTTAC
TCTTGATTGTGACGAGGATTGTGGAACTTCTGGGACAGAGG---------------------GGGTGGGAAGTCCTCA--
-AGTATTTGTGGAATCTCCTCCAGTATTGGAGTCAGGAACTA---AAGAATAG
>FJ469719/B/US/-/CR0317N
ATGGC---AGGAAGAAGCG------GAGAC---AG---C---GACGAGGAC---CTCCTCAAGACTGTAAGACTCATCAA
GTTTCTCTATCAAAGCAATC---CGCCCCC---CAGCCGC---GAGGGAA---CCCGACAGGCCCGAAGAAATC------
------GAAGAAGGA---G---GT---GGAG---GGAGAGAC---------AGAGGCAGATCCAA---T---CAA---TT
AGTGGATGGATTCTTAGCACTCATCTGGGTCGACCTGTGGAGCCTGTGCCTCTTCAGCTACCAGCGCTTGAGAGACTTAC
TATTGATTGTAACGAGGATTGTGGAACTTCTGGGACGCAGG---------------------GGGTGGGAGATTCTCA--
-AATACTGGTGGAGCCTCCTCCAGTATTGGGGTCAGGAACTG---AAGAAGAG
>FJ469720/B/US/-/CR0331P
ATGGC---AGGAAGAAGCG------GAGAC---AG---C---GACGCCGAG---CTCCTCAAGACAGTCAGACTGATCAA
GCTTCTCTACCAAAGCAACC---CGCCTCC---CAGTTCC---GAGGGGA---CCCGACAGGCCCGAAGGAATC------
------GAAGAAGAA---G---GT---GGAG---AGAGAGAC---------AGAGACAGATCCGG---A---CCA---TT
AGTGACTGGATTCTTAGCACTTATCTGGGTGGACCTGCGGAGCCTGTTCCTCTTCAGCTACCACCGATTGAGAGACTTAC
TCTTGATTGTAACGAGGATTGTGGAACTTCTGGGACGCAGG---------------------GGGTGGGAACTTCTCA--
-AGTATTGGTGGAATCTCCTGCAGTATTGGAGTCAGGAACTA---AGGAATAG
>FJ469721/B/US/2007/CR0339X
ATGGC---AGGAAGAAGCG------GAGAC---AA---C---GACGAAGAG---CTTCTCAAAACAGTCAGGCTGATCAA
GTTCCTCTATCAAAGCAACC---CTCCTCC---CAGCCCC---GAGGGGA---CCCGACAGGCCCGAAGGAATC------
------GAAGAAGAA---G---GT---GGAG---AGAGAGAC---------AGAGACAGATCCGG---T---CGC---TT
AGTGGATGGATTCTTAGCAATTTTCTGGGTCGACCTGCGGAGCCTGTTCCTCTTCCTCTACCACCGCTTGAGAGACTTAC
TCTTGATTGTAGCGAGGATTCTGGAACTTCTGGGACGCAGG---------------------GGGTGGGAAGCCCTCA--
-AATACTGGTGGAATCTCCTGCAGTATTGGAGTCAGGAACTA---AAGAATAG
>FJ469722/B/US/2004/CR0345Q
ATGGC---AGGAAGAAGCG------GAAAC---AG---C---GACGAAGAG---CTCCTCCAGACAGTGAGAATCATCAG
GTTTCTCTATCAAAGCAACC---CACTTCC---CAGCCCC---GAGGGGA---CCAGACAGGCCCGAAGGAATC------
------GAAGAAGGA---G---GT---GGAG---ACAGAGAC---------AGAGACAGATCCAG---T---CGC---TT
AGTGGATGGATTCTTAGCACTCTGCTGGGTCGACCTACGGAGCCTGATCCTCTTCAGCTACCACCGCTTGAGAGACTTAC
TCTTGATAATAACGAGGATTGTGGAACTTCTGGGACGCAGG---------------------GGGTGGGAGATCCTCA--
-AATATTGGTGGAATCTCCTACAGTATTGGAGCCAGGAACTA---AAGAATAG
>FJ469723/B/US/2006/CR0361T
ATGGC---AGGAAGAAGCG------GAGAC---AG---C---GACGAAGAG---CTCCTCCGGGCAGTCAGACTAATCAA
GCTTCTATATCAAAGCAACC---CACCTCC---CAGCCCC---GAGGGGA---CCCGACAGGCCCGAAGGAATC------
------GAAGAAGAA---G---AT---GGAG---AGAGAGAC---------AGAGGCAGATCCGG---A---CAA---TT
AGTGAAAGGATTATTGCCACTTATCTGGGACGACCTGCAGAACCTGTGCCTCTTCAGCTACCACCGCTTGAGAGACTTAA
TCTTGATTGCAGCGAGGATTGTGGAACTTCTGGGACACAGG---------------------GGGTGGGAAGCCCTCA--
-AATATTGGTGGAGTCTCCTGCAGTATTGGATTCAGGAACTA---AAGAATAG
>FJ469724/B/US/2005/CR0367Z
ATGGC---AGGAAGAAGCG------GAGAC---AG---C---GACGCCGAG---CTCCTCAAGACAGCCAGACTGATCAA
GCTTCTCTATCAAAGCAACC---CACCTCC---CAGTTCC---GAGGGGA---CCCGACAGGCCCGAAGGAATC------
------GAAGAAGAA---G---GT---GGAG---GGAGAGAC---------AGAGACAGATCCGG---A---CCA---TT
AGTGACTGGATTCTTAACACTTATCTGGGTGGACCTGCGGAGCCTGTTCCTCTTCAGCTACCACCGATTGAGAGACTTAC
TCTTGATTGTAACGAGGATTGTGGAACTTCTGGGACGCAGG---------------------GGGTGGGAACTTCTCA--
-AGTATTGGTGGAATCTCCTGCAGTATTGGAGTCAGGAACTA---AAGAATAG
>FJ469725/B/US/-/CR0382N
ATGGC---AGGAAGAAGTG------GAGAC---AG---C---GACGAAGAT---CTCCTCAGGACAATAAGAATCATCAA
GTTTCTCTACCAAAGCAACC---CGCTTCC---CAACCCC---GAGGGGA---CCCGACAGGCCAGAAGGAATC------
------GAAGGAGAA---G---GT---GGAG---AGCAAGAC---------AGAGGCAGATCCGG---T---CAA---TT
AGTGACTGGATTATTACCACTCATCTGGGACGATCTGTGGAGCCTGTTCAGCTTCAGCTACCGCCGCTTGAGAGACTTAC
TCTTGATTGTGACGAGGATTGTGGAACTTCTGGGACACAGG---------------------GGGTGGGAAATCCTCA--
-AATATTTGTGGAATCTCCTCCTGTATTGGAGTCAGGAACTA---AAGAATAG
>FJ469726/B/US/-/CR0413T
ATGGC---AGGAAGAAGCG------GAGAC---AG---C---GACGAAGAA---CTCCTCAGGACAGTCAGACTCATCAA
GCTTCTCTATCAAAGCAACC---CACCTCC---CAGTCCC---GAGGGGA---CCCGACAGGCCCGAAGGAACC------
------GAAGAAGAA---G---GT---GGAG---AGAGAGGC---------AGAGACAGATCCGG---A---CCA---TT
AGTGGATGGATTCTTAGCAATTATCTGGGTCGATCTGCGGAGCCTGTGCCTCTTCAGCTACCACCGCTTGAGAGACTTAC
TCTTGATCATAGCGAGGAGTGTGGAACTTCTGGGACGCAGG---------------------GGGTGGGAAGCCCTCA--
-AGTATTGGTGGAATCTCCTGCAGTATTGGAGTCAGGAACTA---AAGAATAG
>FJ469727/B/US/-/F701
ATGGC---AGGAAGAAGCG------GAGAC---AG---C---GACGAAGAC---CTCCTCAAGACAGTGAGGCTCATCAA
GTCTCTCTATCAAAGCAACC---CTCCTCC---CAACCCC---GAGGGGA---CCCGACGGGCCCGGAGGAATC------
------GAAGAAGAA---G---GT---GGAG---AGAGAGAC---------AGAGGCAGATCCGG---T---CCA---TT
AGTGAACGGATTCTTAACACTTTTCTGGAACGACCTACGGAGCTTGTGCATCTTCAGCTACCACCGCTTGAGCGACTTAC
TCTTGATTGTAACGAGGATTGTGACACTTCTGGGACGCAGG---------------------GGGTGGGAAGTCCTCA--
-AATACTGGTGGAATCTCCTGCAGTATTGGATTCAGGAACTA---AAGAATAG
>FJ469729/B/US/-/F710
ATGGC---AGGAAGAAGCG------GAGAC---AG---C---GACGAAGAG---CTCCTCAAAACAGTCCGACTCATCAA
GTTCCTCTATCAAAGCAACC---CGCCTCC---CAACCCA---GAGGGGA---CCAGACAGGCCCGAAGGAATC------
------GAAGAAGAA---G---GT---GGAG---AGAGAGAC---------AGAGACAGATCCGG---T---CAA---TT
AGTAACTGGATTCTTAGCAATCATCTGGGTCGACCTACGGAGCCTGTTCCTCTTCAGCTACCACCGCTTGAGAGACTTAC
TCTTGATTGTAACGAGGATTGTGGAACTTCTGGGACGCAGG---------------------GGGTGGGAACTCCTCA--
-AATATTGGTGGAATCTCCTCCAGTATTGGAGTCAGGAACTG---ACAAATAG
>FJ469730/B/US/2002/F714
ATGGC---AGGAAGAAGCG------GAGAC---AG---C---GACGACGAG---CTCCTCAAAACAGTGAGACTTATCAA
GTTTCTCTACCAAAGCAACC---CACAACC---CAGCCCC---GCGGGGA---CCCGACAGGCCCGAAGGAATC------
------GAAGAAGAA---G---GT---GGAG---AGAGAGAC---------AGAGACAGATCCGG---T---CGA---TT
AGTGAATGGATTCTTGGAACTTATCTGGGTCGACCTACGGAGCCTGTGTCTCTTCAGCTACCGCCACTTGAGAGACTTAC
TCTTGATTGTAGCGAGGATTGTGGAACTTCTGGGACGCAGG---------------------GGGTGGGAAGCCCTCA--
-AATATTGGTGGAGTCTCCTGCAGTATTGGAGTCAGGAACTA---AAGAATAG
>FJ469731/B/US/2003/F7157
ATGGC---AGGAAGAAGCG------GAGAC---AG---C---GACGAAGAG---CTCCTCAGGACAGTCAGAGTCATCAA
GCTTCTCTACCAAAGCAACC---CGCCTCC---CAGTCCC---AGGGGGA---CCCGACAGGCCAGAAGGAACC------
------GGAGAAGAA---G---GT---GGAG---AGAGAGAC---------AGAGACAGATCCAG---T---CGC---TT
AGTGGGTGGATTCTTAGTAATTTTCTGGGACGACCTGCGGAGCCTGGTGATCTTCAGCTACCACCGCTTGAGAGACTTAC
TCTTGATTCTAGCGAGGATTGTGGAACTTCTGGGACGCAGG---------------------GGGTGGGAAGCCCTCA--
-AATATTGGTGGAATCTCCTGCAGTATTGGAGTCAGGAACTA---AAGAATAG
>FJ469732/B/US/2004/F7165
ATGGC---AGGAAGAAGCG------GAGAC---AG---C---GACGAAGAT---CTCCTCAAGGTAGTCAGACTCATCAA
GCGACTCTATCAAAGCAACC---CGCCTCC---CAGCCCA---GAGGGGA---CCCGACAGGCCCGACGGAATC------
------GAAGAAGAA---G---GT---GGAG---AGAGAGAC---------AGAGACAGATCCGG---T---CCA---TC
AGTGAATGGATTCTTAGCGATCATCTGGGTCGACCTGCGGAGCCTGTGCCTCTTCAGCTACCACCGCTTGAGAGACTTAC
TCTTGATTGTAGCGAGGATTGTGGAACGTCTGGGACGCAGG---------------------GGGTGGGAAGTTCTCA--
-AATATTGGGGGAACCTCCTACAGTATTGGAGCCAGGAACTA---AGGAATAG
>FJ469733/B/US/2004/F7172
ATGGC---AGGAAGAAGCG------GAGAC---AG---C---GACGAAGAG---CTCATCAAGACAGTCAGACTCATCAA
GTTTCTCTACCAAAGCAACC---CGCCTCC---CAGCACA---GAGGGGA---CCCGACAGGCCCGAAGGAATC------
------GAAGAAGAA---G---GT---GGAG---AGAGAGAC---------AGAGACAGATCCAC---T---CAA---TT
AGCAACAGGATTATTGACACTTATCTGGGTCGACCTGCGGAGCCTGTTTCTATTCAGCTACCACCGCTTGAGAGACTTAC
TCTTGATTGCAGCGAGGACTGTGGAACTTCTGGGACGCGGG---------------------GGGTGGGAAGCCCTCA--
-AATATTGGTGGAATCTCCTGCAGTATTGGAGTCAGGAGCTA---AAGAATAG
>FJ469734/B/US/2002/F719
ATGGC---AGGAAGAAGCG------GAGAC---AG---C---GACGAAGAT---CTCCTCAGGGCGGTGAGACTCATCAA
GCGCCTCTATCAAAGCAACC---CACCTCC---CAACCCC---GAGGGGA---CCCGACAGGCCCGAAGGAATC------
------GAAGAAGAA---G---GT---GGAG---AGAGAGAC---------AGAGGCAGATCCGA---A---AGA---TT
AGTGAGTGGATTCTTCTCCCTCATCTGGATCGACCTGAGGAGCCTGTGCCTCTTCATCTACCACCGCTTGAGAGACTTAC
TCTTGATTGTAACGAGGATTGTGGAAATTCTGGGACACAGG---------------------GGGTGGGAAGTCCTCA--
-AATATTGGTGGAATCTCCTACAGTATTGGAGTCAGGAACTA---AAGAATAG
>FJ469735/B/US/2002/F762P
ATGGC---AGGAAGAAGAG------GAGAC---AG---C---GACGAAGAA---CTTCTAAGGACAATCAGAATCATCAA
GTTTCTCTATCAAAGCAACC---CACCTCC---CAGCCCA---GAGGGGA---CCCGACAGGCCCGAAGGAATC------
------GAAGAAGAA---G---GT---GGAG---AGAGAGAC---------AGAGAAAGATCCAC---T---CGC---TT
AGTGCATGGATTATTAGCACTCATCTGGGACGATCTACGGAGCCTGTGCCTCTTCAGCTACCACCGCTTGAGAGACTTAC
TCTTGATTGTAGCGAGGACTGTGGAACTTCTGGGACGCAGG---------------------GGGTGGGAAGCTCTCA--
-AATATCTGTGGAATCTCCTGCAATATTGGATTCAGGAGCTA---AAGAAGAG
>FJ469737/B/US/2002/F797
ATGGC---AGGAAGAAGCG------GAGAC---AG---C---GACGAAGAA---CTCCTCAGAGCAGTCAGACTCATCAA
GTCTCTCTATCAAAGCAACC---CGCCTCC---CAACCCA---GAGGGGA---CCAGACAGGCCCGAAGGAATC------
------GAAGAAGAA---G---GT---GGAG---AGAGAGAC---------AGAGACAGATCCGG---A---CGA---TT
AGTGACCGGATTCTTAGCACTTTTCTGGGACGATCTGCGGAGCCTGTGCCTCTTCAGCTACCACCACTTGAGAGACTTAC
TCTTGATTGTAACGAGGATTGTGGAACTTCTGGGACGCAGG---------------------GGGTGGGAAGCCCTCA--
-GATATTGGTGGAATCTCCTACAGTATTGGAGTCAGGAACTA---AAGAGTAG
>FJ469738/B/US/2001/L805
ATGGC---AGGAAGAAGCG------GAGAC---AG---C---GACGAAGAA---CTCCTCAAGACTGTCAGACTCATCAA
GTTTCTCTATCAAAGCAACC---CGCCTCC---CAGCTCA---GAGGGGA---CCCGACAGGCCCGAAGAAATC------
------GAAGAAGGA---G---GT---GGAG---AGAGAGAC---------AGAGACAGATCCGG---A---CCC---TT
AGTGGATGGATTCTTAGCAATTATCTGGGTCGATCTGAGGAGCCTGTGCCTCTTCAGCTACCACCGCTTGAGAGACTTAC
TCTTGATTGCAGCGAGGATTGTGGAACTTCTGGGACGCAGG---------------------GGGTGGGAAATCCTCA--
-AGTATTGGTGGAATCTCCTACAGTATTGGAGTCGGGAACTA---AAGAATAG
>FJ469739/B/US/2003/L8107
ATGGC---AGGAAGAAGCG------GAGAC---AG---C---GACGAAGAG---CTCATCAAGGCGGTCAGACTGATCAA
GTCGCTCTATCAAAGCAACC---CTCCACC---CAGCAGC---GAGGGGA---CCCGACAGGCCCGAAGGAATC------
------GAAGAAGAA---G---GT---GGAG---ACAGAAAC---------AGAGACAGATCCAC---T---CCC---TT
AGTGCACGGATTCTTGGCACTGTTCTGGGTCGACCTGCGGAGCCTGTGCCTCTTCCTCTACCACCGATTGAGAGACTTAC
TCTTAATTGTAACGAGGATTGTGGAACTTCTGGGACGCAGG---------------------GGGTGGGAACTCCTCA--
-AATATTGGTGGAATCTCCTGCAGTATTGGAGTCAGGAACTA---AAGAATAG
>FJ469740/B/US/2003/L8116
ATGGC---AGGAAGAAGCG------GAGAC---AG---C---GACGAAGAA---CTCCTGAGGACAGTCAGATTCATCAA
GCTTCTCTATCAAAGCAACC---CGCCTCC---CAACCCA---GAGGGGA---CCCGACAGGCCCGAAGGAACC------
------GAAGAAGAA---G---GT---GGAG---AGAGAGAC---------AGAGACACATCCAG---A---CCA---TT
AGTGGATGGCTTATTAGCAATTATCTGGGTCGACCTGAGGAGCCTGTTCCTCTTCAGCTGCCACCGATTGAGAGACTTAC
TCTTGATTGCAGCGAGGATTGTGGAACTTCTGGGACGCAGG---------------------GGGTGGGAAGCCCTCA--
-AATATCTGTGGAGCCTCCTACAGTATTGGAGCCAGGAACTG---AAGAATAG
>FJ469742/B/US/2003/L8152
ATGGC---AGGAAGAAGCG------GAGAC---AG---C---GACGAAGAC---CTCCTCAGGACAGTAAGACTCATCAA
GCAGCTCTATCAAAACAACC---CACCTCC---CAACCCA---GAGGGAA---CCCGACAGGCCCGGAGGAACA------
------GAAGAAGAA---G---GT---GGAG---AAAGAGAC---------AACGACAGATCGAG---A---CCC---TT
AGCACATGGATTCTTAGTACTTATCTGGGTCGACCTGCGGAACCTGTGCCTTTTCATCTACCACCGATTGATAGACTTAC
TCTTGATTGTAACGAGGATTGTGGAACTTCTGGGACGCAGG---------------------GGGTGGGAAATACTCA--
-AATATTGGTGGAATCTCCTACAATATTGGAGCCAGGAGCTA---AAGAATAG
>FJ469743/B/US/2003/L8180
ATGGC---AGGAAGAAGAG------GAGAC---AG---C---GACGAAGAA---CTCCTCAAGACAGTCAGATTCATCAA
GTTTCTCTATCAAAGCAACC---CGCTTCC---CAGCCCC---GGGGGGA---CCCGACAGGCCCGAAGGAACC------
------GGAGAAGAA---G---GT---GGAG---AGAAAGAC---------AGAGACAGATACAG---T---CGA---TT
AGCGCCTGGATTATTAGTACTCATCTGGGACGATCTGCGGAGCCTGTGCCTCTTCAGCTACCACCGCTTGAGAGACTTAC
TCTTGATTGCAGCGAGAATTGTGGAACTTCTGGGACGCAGG---------------------GGGTGGGAAGCCCTCA--
-AGTATTGGTGGAATCTCCTGCAGTATTGGAGCCAGGAACTA---AAGAATAG
>FJ469744/B/US/-/L8188
ATGGC---AGGAAGAAGCG------GAGAC---AA---C---GACGAAGAC---CTCCTCAAGACAGTCAGACTCATCAA
GCTTCTCTATCAAAGCAACC---CGCCTCC---CAACCCA---GAGGGGA---CCCGACAGGCCAGAAGGAATC------
------GAAGGAGAA---G---GT---GGAG---AGAGCGAC---------AGAGACAGATCCGG---T---TCA---TT
AGCGACCGGATTCTTCGCACTTATCTGGATCGACCTGCGGAGCCTGTTCCTCTTCAGCTACCACCGCTTGAGAGACTTAC
TCTTGATTGCAGCGAGGATTGTGGAACTTCTGGGACGCAGG---------------------GGGTGGGAAGCCCTCA--
-AATATTGGTGGAGTCTCCTACAATATTGGAGTCAGGAACTA---AAGAATAG
>FJ469745/B/US/2004/L819
ATGGC---AGGAAGAAGCG------GAGAC---AG---C---GACGAAGAG---CTCCTCAAGACAGTAAGACTCATCAA
GCGTCTCTATCAAAGCAACC---CGCCTCC---CAACCCC---GAGGGGA---CTCGACAGGCCCGAAGGAATA------
------GAAGAAGAA---G---GT---GGAG---AGAGAGAC---------AGAGACACATCAAT---A---CCA---TT
AGTTCATGGATTCTTACCACTTATCTGGAGCGACCTGCGGAACCTGTGCCTCTTCAGCTACCACCGCTTGAGAGACTTAC
TCTTGATTGCAGCGAGGATTGTGGAAATTCTGGGACGCAGG---------------------GGGTGGGAAATCCTCA--
-AATATTGGTGGAGTCTCCTGCAATATTGGAGTCAGGAACTA---AAGAATAG
>FJ469746/B/US/2005/L8249
ATGGC---AGGAAGAAGCG------GAGAC---AG---C---GACGAAGAG---CTTCTCAAGACAGTCAGACTCATCAA
GACTATCTATCAAAGCAATC---CGCCCCC---CAGCTCC---GAGGGGA---CCCGACAGGCCCGAAGGAATC------
------GAAGGAGAA---G---GT---GGAG---ACAGAGAC---------AACGACAGATCCAG---T---CCA---TT
AGTGGATGGATTCTTAGCACTTATCTGGGTCGATCTGCGGAGCCTGTGCCTCTTCAGTTACCACCGCTTGAGAGACTTAC
TCTTGATTGTGACAAGGACTGTGGAACTTCTGGGACGCAGG---------------------GGGTGGGAAGCCCTCA--
-AATATCTGTGGAATCTCCTGCAGTATTGGATTCAGGAACTA---AAGAATAG
>FJ469747/B/US/2005/L827
ATGGC---AGGAAGAAGCG------GAGAC---AG---C---GACGAAGAC---CTCCTCAAGACAGTCAGACTCATCAA
GTGTCTCTACCAAAGCAACC---CACCTCC---CAGCCAG---GAGGGAA---CCCGACAGGCCCGAAGGAATC------
------GAAGAAGAA---G---GT---GGAG---AGAGAGAC---------AGAGACAGATCCGG---T---TCA---TT
AGCGACCGGATTCTTCGAACTTATCTGGATCGACCTGAGGAGCCTGTGTCTTTTCAGCTACCACCGCTTGAGAGACTTAC
TCTTGATTGCAGCGAGGATTGTGGAACTTCTGGGACGCAGG---------------------GGGTGGGAACTCCTCA--
-AATATTGGTGGAATCTCCTACAGTATTGGATTCAGGAGCTA---AAGAGTAG
>FJ469748/B/US/2002/L861P
ATGGC---AGGAAGAAGCG------GAGAC---AG---C---GACGAAGAG---CTCCTCAGAGCAGTCAGACTCATCAG
GCTTCTCTATCAAAGCAACC---CGCTTCC---CAGCCCA---GAGGGGA---CCCGACAGGCCCGAAGGAATC------
------GAAGAAGAA---G---GT---GGAG---AGCGAGAC---------AGAGACAGATCCAC---T---CCA---TT
AGTGGATGGATTCTTAGCAATTATCTGGGTCGACCTGCGGAGCCTGTGCCTCTTCAGCTACCACCGCTTGAGAGACTTAC
TCTTGATTGTAACGAGGATTGCGGAACTTCTGGGACGCAGG---------------------GGGTGGGAAGCCCTCA--
-AGTATTGGTGGAATCTCCTGCAGTATTGGAGTCAGGAAATA---AAGAATAG
>FJ469749/B/US/2002/L893P
ATGGC---AGGAAGAAGCG------GAGAC---AG---C---GACGAAGAG---CTCCTCAAGACAGTGAGACTCATCAA
GCGTCTATATCAAAGCAACC---CGCCTCC---CAACCCC---GAGGGGA---CCCGACAGGCCCGAAGGAATC------
------GAAGAAGAA---G---GT---GGAG---AGAGAGAC---------AGAGACACATCAAG---A---CCA---TT
AGTGAATGGATTCTTAGCACTTATCTGGGTCGATCTACGGAGCCTGTTCCTCTTCATCTACCACCGCTTGAGAGACTTAC
TCTTGATTGTAGCGAGGATTGTGGAACTTCTGGGACGCAGG---------------------GGGTGGGAAATCCTCA--
-AATATTGGTGGAATCTCCTACAGTATTGGAGTCAGGAACTA---AAGAATAG
>FJ469750/B/US/-/L896
ATGGC---AGGAAGAAGCG------GAGAC---AG---C---GACGAAGAC---CTCCTCAGGGCAGTCAGACTCATCAA
GCAGATCTATCAAAGCAACC---CACCTCC---CAGCACC---GAGGGGA---CCCGACAGGCCCGAAGGAATC------
------GAAGAAGAA---G---GT---GGAG---AGAGAGAC---------AGAGACAGATCCGG---T---CAA---TT
AGTGGGTGGATTCTTAGCGCTTATCTGGGTCGACCTACGGAGCCTGTGCCTCTTCAGCTACCACCGCTTGATAGACTTAC
TCTTGATTGTGAAGAGGATTGTGGAACTTCTGGGACGCAGG---------------------GGGTGGGAAGCCCTCA--
-AATATTGGTGGAATCTCCTACAATATTGGAGTCAGGAACTA---AAGAATAG
>FJ469751/B/US/2002/MTF
ATGGC---AAGAAGAAGCG------GAGAC---AA---C---GACGAAGAC---CTCCTCAAAACAATCAGGATCATCAA
GTTCCTCTATCAAAGCAACC---CACTTCC---CAACCCA---GAGAGGA---CCCGACAGGCCCGGAAAAATC------
------GAAGAAAAC---A---GT---GGAG---AAAGAGAC---------AGAGACACATCCAC---T---CCA---TT
AGTAACTATATTATTAGCAATCATCTGGGTCGACCTGCGGAACCTGTGCCTCTTCCTCTACCACCGCTTGAGAGACTTAC
TCTTGATTGTAGCGAAAGTTATAGAGCTTCTACGACGCAGA---------------------AGGTGGGAGACCCTCA--
-TGTATTATTGGAGTCTCCTGCTGTATTGGATTCAGGAACTA---AAGAATAG
>FJ469752/B/US/-/NCQ
ATGGC---AGGAAGAAGCG------GAGAC---AG---C---GACGAGGAG---CTCCTCAAGACCGTCCGACTCATCAA
GCGTCTCTATCAAAGCAATC---CTCCACC---CAGCCCC---GCGGGGA---CCCGACAGGCCCGAAGGAATC------
------GGAGAAGAA---G---GT---GGAG---AGAGAGAC---------AGAGACAGATCAAG---A---CCA---TT
AGCGACTGGATTCTTAGCACTTTTCTGGGACGACCTGCGGAGCCTGAGCATTTTCCTCTACCACCGCTTGAGAGACTTAC
TCTTGATTTCAGCGAGGACTGTGGAAATTCTGGGACGCAGG---------------------GGGCGGGAAATCCTCA--
-AATATTGGTGGACTCTCCTGCAATATTGGAGCCAGGAGCTA---AGGAATAG
>FJ469753/B/US/2003/PRLS01
ATGGC---AGGAAGAAGCG------GAGAC---AG---C---GACGAAGAA---CTCCTCTGGGGAATCAGACTCATCAA
GTTTCTCTATCAAAGCAACC---CACCACC---CAGCCTC---GAGGGGA---CCCGACAGGCCCGAAGGAATC------
------GAAGAAGAA---G---GT---GGAG---GCAGAGAC---------AGAGACAGATCCGA---T---CCA---TT
AGTGAATGGATTCTTAGCAATCATCTGGGTCGACCTGCGGAGCCTGTGCCTCTTCATCTACCACCGCTTGAGAGACTTAC
TCTTGATTGTAGCGAGGATTGTGGAACTTCTGGGACACAGG---------------------GGGTGGGGAATCCTCA--
-AATATTGGTGGAATGTCCTACAGTATTGGAGTCAGGAAATA---AAGAATAG
>FJ469754/B/US/2002/PRLS02
ATGGC---AGGAAGAAGCG------GAGAC---AG---C---GACGAAGAT---CTCCTCAGGGCAGTGAGACTCATCAA
GCGCCTCTATCAAAGCAACC---CACCTCC---CAACCCC---GAGGGGA---CCCGACAGGCCCGAAGGAATC------
------GAAGAAGAA---G---GT---GGAG---AGAGAGAC---------AGAGGCAGATCCGA---A---AGA---TT
AGTGAGTGGATTCTTCTCCCTCATCTGGATCGACCTGAGGAGCCTGTGCCTCTTCATCTACCACCGCTTGAGAGACTTAC
TCTTGATTGTAACGAGGATTGTGGAAATTCTGGGACACAGG---------------------GGGTGGGAAGTCCTCA--
-AATATTGGTGGAATCTCCTACAGTATTGGAGTCAGGAACTA---AAGAATAG
>FJ469755/B/US/2003/PRLS04
ATGGC---AGGAAGAAGCG------GAGAC---AG---C---GACGAAGAA---CTCATCAAGGCTGTCAGACTGATCAA
GTCACTCTACCAAAGCAACC---CTCCACC---CAGCAGC---GAGGGGA---CCCGACAGGCCCGAAGAAATC------
------GAAGAAGGA---G---GT---GGAG---ACAGAAAC---------AGAGACAGATCCAC---T---CTC---TT
AGCGCACGGATTCTTAGCGCTGTTCTGGGTCGACCTGCGGAGCCTGTGCCTCTTCCTCTACCACCGATTGAGAGACTTAC
TCTTAATTGTAACGAGGATTGTGGAACTTCTGGGACGCAGG---------------------GGTTGGGAACTCCTCA--
-AGTATTTGTGGAATCTCCTGCAGTATTGGAGTCAGGAACTA---AAGAATAG
>FJ469756/B/US/-/PRLS05
ATGGC---AGGAAGAAGCG------GAGAC---AG---C---GACGAAGAC---CTCCTCAGGACGGTCAGACTCATCAA
GTCTCTCTATCAAAGCAACC---CGCCTCC---CAGTTCC---GAGGGGA---CCCGACAGGCCCGAAGGAATC------
------GAAGAAGAA---G---GT---GGAG---ACAGAGGC---------AGAGACAGATCCAC---A---CCC---TT
AGTGGATGGCTTCTTAGCAATTATCTGGGTCGACCTGCGGAGCCTGTTCCTCTTCAGCTACCACCACTTGAGAGACTTAC
TCTTGATTGCAGCGAGGGGTCTGGAACATCTGGGACGCAGG---------------------GGGTGGGAAGCCCTCA--
-AATATTGTTGGAATCTCCTGCTGTATTGGAGTCAGGAACTA---AAGAGTAG
>FJ469757/B/US/2002/PRLS08
ATGGC---AGGAAGAAGCG------GAGAC---CG---C---GACGAAGAA---CTCCTCAAGACAGTCAGACTCATCAA
GTTCCTCTATCAAAGCAACC---CGCCTCC---CAACCCC---GAGGGGA---CCCGACAGGCCCGGAGGAATC------
------GAAGAAGAA---G---GT---GGAG---AGAGAGAC---------AGCGCCAGATCCGG---T---CCA---TT
AGTGGATGGATTCTTAGCAATTATCTGGGTCGATCTGCGGAGCCTGTGCCTCTTCAGCTACCACCGCTTGAGAGACTTAC
TCTTGATTGTAGCGAGGGTTCTGGAACTTCTGGGACGCAGG---------------------GGGTGGGAGATCCTCA--
-AATATTGGTGGAATCTCCTACAGTATTGGAGCCAGGAGCTA---AAGAATAG
>FJ469758/B/US/2002/PRLS09
ATGGC---AGGAAGAAGCG------GAGAC---AG---C---GACGAAGAG---CTCCTCAAGGCAGCCAGACTCATCAA
GGCTCTCTATCAAAGCAACC---CACCACC---CAGCTCC---GAGGGGA---CCAGACAGGCCCGGAGGAATC------
------GAAGAAGAA---G---GT---GGAG---AGAGAAAC---------AGAGACACATCCGG---T---TAC---TT
AGTGGATGGATTCTTAGCAATTATCTGGGTCGACCTGCGGAGCCTGTGCCTCTTCAGCTACCACCGCTTGACAGACTTAC
TCTTGATTGTGAAGAGGATTGTGGAACTTCTGGGACGCAGG---------------------GGGTGGAACCTCCTCA--
-AATACTGGTGGAATCTCCTACAGTATTGGAGCCAGGAACTA---AAGAATAG
>FJ469760/B/US/2002/PRLS16
ATGGC---AGGAAGAAGCG------GAGAC---AG---C---GACGAAGAC---CTCCTCAAGACAGTGAGACTCATCAA
AGCTCTCTATCAAAGCAACC---CGCCTCC---CAGCAAC---GAGGGGA---CCCGACAGGCCCGAAGGAATC------
------GAAGAAGAA---G---GT---GGAG---AGAGAGAC---------AGAGACAGATCCGG---T---CGA---TT
AGTCAACGGATTCTTAGCACTTATCTGGGACGATCTGAGGAGCCTGTTCCTCTTCAGCTACCACCGCTTGAGAGACTTAC
TCTTGATTGTAACGAGGATTGTGGAACTTCTGGGACGCAGG---------------------GGGTGGGAAGCCCTCA--
-AGTATTGGTGGAATCTTCTACAGTATTGGATTCAGGAACTC---AAGAAAAG
>FJ469761/B/US/-/PRLS17
ATGGC---AGGAAGAAGCG------GAGAC---AG---C---GACGAAGAT---CTCCTCAAAACAGTCAGACTCATCAG
GATTCTCTATCAAAGCAACC---CGCCTCC---CAGCCTC---GAGGGGA---CCCGACAGGCCCGAAGGAATC------
------GAAGAAGAA---G---GT---GGAG---AGAGAGAC---------AGAGACAGATCCGG---T---CCA---TT
AGTGACTGGATTCTTAGAACTCATCTGGGACGATCTGAGGAGCCTGTGCCTCTTCAGCTACCACCGCTTGAGAGACTTAC
TCTTGATTGTAACGAGGATTGTGGAACTTCTGGGACGCAGG---------------------GGGTGGGAAATCCTCA--
-AATACCTGTGGAATCTCCTACAGTATTGGAGTCAGGAACTA---AAGAATAG
>FJ469762/B/US/2002/PRLS18
ATGGC---AGGAAGAAGCG------GAGAC---AG---C---GACGAAGAA---CTCCTGAGGACAGTCAGATTCATCAA
GCTTCTCTATCAAAGCAACC---CGCCTCC---CAACCCA---GAGGGGA---CCCGACAGGCCCGAAGGAACC------
------GAAGAAGAA---G---GT---GGAG---AGAGAGAC---------AGAGACACATCCAG---A---CCA---TT
AGTGGATGGCTTCTTAGCAATTATCTGGGTCGACCTGAGGAGCCTGTTCCTCTTCAGCTGCCACCGATTGAGAGACTTAC
TCTTGATTGCAGCGAGGATTGTGGAACTTCTGGGACGCAGG---------------------GGGTGGGAAGCCCTCA--
-AATATCTGTGGAGTCTCCTACAGTATTGGAGCCAGGAACTG---AAGAATAG
>FJ469763/B/US/-/PRLS19
ATGGC---AGGAAGAAGCG------GAGAC---AG---C---GACGAAGAG---CTCCTCAAGGCAGTCAGACTCATCAA
GTTTCTCTACCAAATCAACC---CGCCCCC---CAGCAGC---GAGGGGA---CCCGACAGGCCCGAAGGAATC------
------GAAGAAGAA---G---GT---GGAG---ACAGAGAC---------AGAGACAGATCCGG---T---CCC---TT
AGTGGATGGATTATTAGCAATTATCTGGGTCGACCTGCGGAGCCTGTTCCTCTTCAGCTACCACCGCTTGAGAGACTTAC
TCTTGATTGTAACGAGGGTTGTGGAACTTCTGGGACGCAGG---------------------GGGTGGGAAGCCCTCA--
-AATATTGGTGGAACATCCTACAATATTGGGGTCAGGAACTA---AAGAATAG
>FJ469764/B/US/2003/PRLS24
ATGGC---AGGAAGAAGCG------GGGAC---AG---C---GAAGAAGAA---CTCATCAAGACAGTGAGACTCATCAA
ACTCATCTATCAAAGCAACC---CACAACC---CAGCTCC---GAGGGGA---CCAGACAGGCCCGAAGGAACC------
------GAAGAAGAA---G---GT---GGAG---AGAGAGAC---------AACGACAGATCCGG---A---AGA---TT
AGTGGATGGATTATTGACACTTATCTGGATCGACCTGAGGAGCCTGTTCCTCTTCAGCTACCACCGCTTGAGAGACTTAC
TCTTGATTGCAGCGAGGATTGTGGAACTTCTGGGACGCAGG---------------------GGGTGGGAAGCTCTCA--
-AATATTGGTGGAATCTAATACAATATTGGAGTCAGGAACTA---AAGAAGAG
>FJ469765/B/US/2003/PRLS25
ATGGC---AGGAAGAAGCG------GAGAC---AG---C---GACGAAGAC---CTCCTCAAGACAGTGAGGCTCATCAA
GTCTCTCTATCAAAGCAACC---CTCCTCC---CAACCCC---GAGGGGA---CCCGACGGGCCCGGAGGAATC------
------GAAGAAGAA---G---GT---GGAG---AGAGAGAC---------AGAGGCAGATCCGG---T---CCA---TT
AGTGAACGGATTCTTAACACTTTTCTGGAACGACCTACGGAGCTTGTGCATCTTCAGCTACCACCGCTTGAGCGACTTAC
TCTTGATTGTAACGAGGATTGTGACACTTCTGGGACGCAGG---------------------GGGTGGGAAGTCCTCA--
-AATACTGGTGGAATCTCCTACAGTATTGGATTCAGGAACTA---AAGAATAG
>FJ469766/B/US/-/PRLS28
ATGGC---AGGAAGAAGCG------GAGAC---AG---C---GACGAAGAG---CTCCTCAAGACAGTCAGGATCGTCAA
GTTTCTCTATCAAAGCAACC---CGCCCCC---CAGCTCC---GAGGGGA---CTCGACAGGCCCGAAGGAATC------
------GAAGAAGAA---G---GT---GGAG---AGAGAGAC---------AGAGGTGGATCCGG---A---CGA---TT
AGTGGATGGATTCTTAGCAATTATCTGGGTCGACCTGCGGAGCCTGTGCCTCTTCAGCTACCACCGCTTGAGAGACTTAC
TCTTGATTGTAACGAGGATTGTGGAACTTCTGGGACGCAGG---------------------GGGTGGGAAGCCCTCA--
-AGTATTGGTGGAGTCTCCTGCAGTATTGGAGTCAGGAACTA---AGGAATAG
>FJ469767/B/US/-/SH8127
ATGGC---AGGAAGAAGAG------GAGAC---AG---C---GACGAAGAA---CTCCTCCAGACAGTCAGACTCATCAA
GTTTCTCTATCAAAGCAACC---CACTTCC---CAGTCCC---GAGGGGA---CCCGACAGGCCCGAAGGAACA------
------GAAGAAGAA---G---GT---GGAG---AGAGAGGC---------AGAGACGGATCAAC---T---CGA---TT
AGTACATGGATTCTTGCCACTCGTCTGGGACGATCTGAGGAGCCTGAGCATCTTCAGCTACCACCGCTTGAGAGACTTAC
TCTTGATTGTAGCGAGGATTGTGGAACTTCTGGGACGCAGG---------------------GGGAGGGAAGCTCTCA--
-ACTATTGGTGGAACATCCTACAGTATTGGAGTCAGGAACTA---AAGAATAG
>FJ469768/B/US/-/SH8183
ATGGC---AGGAAGAAGCG------GAGAC---AG---C---GACGAAGAG---CTCCTCAAGACAATCAGGCTCATCAA
GTTTCTCTACCAAAGCAACC---CACCGCC---CAGCTCC---GAGGGGA---CCCGACAGGCCCGAAGGAATC------
------GAAGAAGAA---G---GT---GGAG---GGAGAGAC---------AGAGGCAGATCCGG---T---CCA---TT
AGTGGATGGATTCTTAGCAATCATCTGGGACGACCTGCGGAGCCTGTGCCTCTTCAGCTACCACCGCTTGAGAGACTTAC
TCTTGATTGTAACGAGGATTGTGGAACTTCTGGGACGCAGG---------------------GGGGGGGAGATCCTCA--
-AATATTGGTGGAATCTCCTACAGTATTGGAGTCAGGAACTA---AAGAGTAG
>FJ469769/B/US/-/SH8229
ATGGC---AGGAAGAAGCG------GAGAC---AG---C---GACGAAGAG---CTCCTCAAGGCAGTGAGAATCATCAA
GTTCCTCTATCAAAGCAACC---CGCCTCC---CAGCCAG---GAGGGGA---CCCGACAGGCCCGGAGGAATC------
------GAAGAAGAA---G---GT---GGAG---AGAGAGAC---------AGAGACGAATCCAG---T---CGA---TT
AGTGGATGGATTCTTAGCACTTCTCTGGGTCGATCTACGGAGCCTGTTCCTCTTCAGCTACCACCAATTGAGAGACTTAA
TCTTGGTGGTGACGAGGATTGTGGAACTTCTGGGACGCAGG---------------------GGGTGGGAAGCCCTCA--
-AATACTTGTGGAATCTCCTACAGTATTGGAGTCAGGAACTA---AAGAATAG
>FJ469770/B/US/2003/SH8233
ATGGC---AGGAAGAAGCG------GAGAC---AG---C---GACGAAGAC---CTCCTCAAGACAGTGAGACTCATCAA
ACTCCTCTATCAAAGCAACC---CACCTCC---CAGCCCC---GAGGGGA---CCCGACAGGCCCGAAGGAATC------
------GAAGAAGAA---G---GT---GGAG---AGAAAGGC---------AGAGACAGATCAGG---A---CAA---TT
AGTGGATGGCTTCTTAGCAATTATCTGGGTCGACCTACGGAGCCTGTGCCTCTTCAGCTACCACCACTTGAGAGACTTAC
TCTTGATTGCAGCGAGGATTGTGGGACTTCTGGGACGCAGG---------------------GGGTGGGAAGCCCTCA--
-AATATTGGTGGAATCTCCTACAATATTGGAGTCGGGAACTA---CAGAGTAG
>FJ469772/B/US/2004/SH858
ATGGC---AGGAAGAAGCG------GAGAC---AG---C---GACGAAGAG---CTCCTCAAGACAGTGAGACTCATCAA
GCGTCTCTATCAGAGCAACC---CGCCTCC---CAACCCC---GAGGGGA---CCCGACAGGCCCGAAGGAATA------
------GAAGAAGAA---G---GT---GGAG---AGAGAGAC---------AGAGACACATCAAG---A---CCA---TT
AGTTCATGGATTATTGACACTTATCTGGGTGGATCTGCGGAGCCTGTGCCTCTTCAGCTACCGCCAATTGAGAGACTTAC
TCTTGATTGCAGCGAGGACTGTGGAACTTCTGGGACGCAGG---------------------GGGTGGGAACTCCTCA--
-AATATTGGTGGAATCTCCTACAGTATTGGAGTCAGGAAATA---AAGAATAG
>FJ495818/B/US/2006/CH40E_flA1
ATGGC---AGGAAGAAGCG------GAGAC---AG---C---GACGAAGAG---CTCCTCAAGACAGTCAGACTCATCAA
GTTTCTCTATCAAAGCAACC---CACCTCC---CAGCCCA---GAGGGGA---CCCGACAGGCCCGAAGGAATC------
------GGAGAAGAA---G---GT---GGAG---AGAGAGAC---------AGAGACAGATCCGA---T---CCA---TT
AGTGAACGGATTCTTAGCACTTATCTGGAGCGATCTACGGAGCCTGTGCCTCTTCAGCTACCACCGCTTGAGAGACTTAC
TCTTGATTGTAACGAGGATTGTGGAACTTCTGGGACGCAGG---------------------GGGTGGGAAGTCCTCA--
-AATATTGGTGGAATCTCCTACAGTATTGGAGTCAGGAACTA---AAGAATAG
>FJ495819/B/US/2006/CH40E_flA2
ATGGC---AGGAAGAAGCG------GAGAC---AG---C---GACGAAGAG---CTCCTCAAGACAGTCAGACTCATCAA
GTTTCTCTATCAAAGCAACC---CACCTCC---CAGCCCA---GAGGGGA---CCCGACAGGCCCGAAGGAATC------
------GGAGAAGAA---G---GT---GGAG---AGAGAGAC---------AGAGACAGATCCGA---T---CCA---TT
AGTGAACGGATTCTTAGCACTTATCTGGAGCGATCTACGGAGCCTGTGCCTCTTCAGCTACCACCGCTTGAGAGACTTAC
TCTTGATTGTAACGAGGATTGTGGAACTTCTGGGACGCAGG---------------------GGGTGGGAAGTCCTCA--
-AATATTGGTGGAATCTCCTACAGTATTGGAGTCAGGAACTA---AAGAATAG
>FJ495820/B/US/2006/CH40E_flA3
ATGGC---AGGAAGAAGCG------GAGAC---AG---C---GACGAAGAG---CTCCTCAAGACAGTCAGACTCATCAA
GTTTCTCTATCAAAGCAACC---CACCTCC---CAGCCCA---GAGGGGA---CCCGACAGGCCCGAAGGAATC------
------GGAGAAGAA---G---GT---GGAG---AGAGAGAC---------AGAGACAGATCCGA---T---CCA---TT
AGTGAACGGATTCTTAGCACTTATCTGGAGCGATCTACGGAGCCTGTGCCTCTTCAGCTACCACCGCTTGAGAGACTTAC
TCTTGATTGTAACGAGGATTGTGGAACTTCTGGGACGCAGG---------------------GGGTGGGAAGTCCTCA--
-AATATTGGTGGAATCTCCTACAGTATTGGAGTCAGGAACTA---AAGAATAG
>FJ495821/B/US/2006/CH40E_flC7
ATGGC---AGGAAGAAGCG------GAGAC---AG---C---GACGAAGAG---CTCCTCAAGACAGTCAGACTCATCAA
GTTTCTCTATCAAAGCAACC---CACCTCC---CAGCCCA---GAGGGGA---CCCGACAGGCCCGAAGGAATC------
------GGAGAAGAA---G---GT---GGAG---AGAGAGAC---------AGAGACAGATCCGA---T---CCA---TT
AGTGAACGGATTCTTAGCACTTATCTGGAGCGATCTACGGAGCCTGTGCCTCTTCAGCTACCACCGCTTGAGAGACTTAC
TCTTGATTGTAACGAGGATTGTGGAACTTCTGGGACGCAGG---------------------GGGTGGGAAGTCCTCA--
-AATATTGGTGGAATCTCCTACAGTATTGGAGTCAGGAACTA---AAGAATAG
>FJ495822/B/US/2006/CH40E_flF10
ATGGC---AGGAAGAAGCG------GAGAC---AG---C---GACGAAGAG---CTCCTCAAGACAGTCAGACTCATCAA
GTTTCTCTATCAAAGCAACC---CACCTCC---CAGCCCA---GAGGGGA---CCCGACAGGCCCGAAGGAATC------
------GGAGAAGAA---G---GT---GGAG---AGAGAGAC---------AGAGACAGATCCGA---T---CCA---TT
AGTGAACGGATTCTTAGCACTTATCTGGAGCGATCTACGGAGCCTGTGCCTCTTCAGCTACCACCGCTTGAGAGACTTAC
TCTTGATTGTAACGAGGATTGTGGAACTTCTGGGACGCAGG---------------------GGGTGGGAAGTCCTCA--
-AATATTGGTGGAATCTCCTACAGTATTGGAGTCAGGAACTA---AAGAATAG
>FJ495823/B/US/2006/CH40E_flF7
ATGGC---AGGAAGAAGCG------GAGAC---AG---C---GACGAAGAG---CTCCTCAAGACAGTCAGACTCATCAA
GTTTCTCTATCAAAGCAACC---CACCTCC---CAGCCCA---GAGGGGA---CCCGACAGGCCCGAAGGAATC------
------GGAGAAGAA---G---GT---GGAG---AGAGAGAC---------AGAGACAGATCCGA---T---CCA---TT
AGTGAACGGATTCTTAGCACTTATCTGGAGCGATCTACGGAGCCTGTGCCTCTTCAGCTACCACCGCTTGAGAGACTTAC
TCTTGATTGTAACGAGGATTGTGGAACTTCTGGGACGCAGG---------------------GGGTGGGAAGTCCTCA--
-AATATTGGTGGAATCTCCTACAGTATTGGAGTCAGGAACTA---AAGAATAG
>FJ495824/B/US/2006/CH40E_flF9
ATGGC---AGGAAGAAGCG------GAGAC---AG---C---GACGAAGAG---CTCCTCAAGACAGTCAGACTCATCAA
GTTTCTCTATCAAAGCAACC---CACCTCC---CAGCCCA---GAGGGGA---CCCGACAGGCCCGAAGGAATC------
------GGAGAAGAA---G---GT---GGAG---AGAGAGAC---------AGAGACAGATCCGA---T---CCA---TT
AGTGAACGGATTCTTAGCACTTATCTGGAGCGATCTACGGAGCCTGTGCCTCTTCAGCTACCACCGCTTGAGAGACTTAC
TCTTGATTGTAACGAGGATTGTGGAACTTCTGGGACGCAGG---------------------GGGTGGGAAGTCCTCA--
-AATATTGGTGGAATCTCCTACAGTATTGGAGTCAGGAACTA---AAGAATAG
>FJ495825/B/US/2006/CH40E_flG3
ATGGC---AGGAAGAAGCG------GAGAC---AG---C---GACGAAGAG---CTCCTCAAGACAGTCAGACTCATCAA
GTTTCTCTATCAAAGCAACC---CACCTCC---CAGCCCA---GAGGGGA---CCCGACAGGCCCGAAGGAATC------
------GGAGAAGAA---G---GT---GGAG---AGAGAGAC---------AGAGACAGATCCGA---T---CCA---TT
AGTGAACGGATTCTTAGCACTTATCTGGAGCGATCTACGGAGCCTGTGCCTCTTCAGCTACCACCGCTTGAGAGACTTAC
TCTTGATTGTAACGAGGATTGTGGAACTTCTGGGACGCAGG---------------------GGGTGGGAAGTCCTCA--
-AATATTGGTGGAATCTCCTACAGTATTGGAGTCAGGAACTA---AAGAATAG
>FJ495826/B/US/2006/CH40E_flG6
ATGGC---AGGAAGAAGCG------GAGAC---AG---C---GACGAAGAG---CTCCTCAAGACAGTCAGACTCATCAA
GTTTCTCTATCAAAGCAACC---CACCTCC---CAGCCCA---GAGGGGA---CCCGACAAGCCCGAAGGAATC------
------GGAGAAGAA---G---GT---GGAG---AGAGAGAC---------AGAGACAGATCCGA---T---CCA---TT
AGTGAACGGATTCTTAGCACTTATCTGGAGCGATCTACGGAGCCTGTGCCTCTTCAGCTACCACCGCTTGAGAGACTTAC
TCTTGATTGTAACGAGGATTGTGGAACTTCTGGGACGCAGG---------------------GGGTGGGAAGTCCTCA--
-AATATTGGTGGAATCTCCTACAGTATTGGAGTCAGGAACTA---AAGAATAG
>FJ495937/B/US/2006/CH58E_flA1
ATGGC---AGGAAGAAGCG------GAGAC---AA---C---GACGAAGAC---ATCCTCAAGACAGTCAGACTAATCAA
GCACCTCTACCAAAGCAACC---CGCCTCC---CAGCAGC---GAGGGGA---CCAGACAGGCCCGAAGGAATC------
------GAAGAAGAC---G---GT---GGAG---AGAGAGAC---------AGAGACAGATCCAA---C---GGA---TT
AGCGGGTGGATTCTTAGCACTTATCTGGGTCGATCTGCGGAACCTGTGCCTCTTCCTCTACCACCGCTTGAGAGACTTAC
TCTTGGTTCTAACGAGGACTGTGGAACTTCTGAGTCGCAGG---------------------GGGTGGGAAGCCCTCA--
-AGTATTGGTGGAATCTCCTGCAGTATTGGAGTCAGGAACTA---AAGAATAG
>FJ495939/B/US/2006/CH58E_flA7
ATGGC---AGGAAGAAGCG------GAGAC---AA---C---GACGAAGAC---ATCCTCAAGACAGTCAGACTAATCAA
GCACCTCTACCAAAGCAACC---CGCCTCC---CAGCAGC---GAGGGGA---CCAGACAGGCCCGAAGGAATC------
------GAAGAAGAC---G---GT---GGAG---AGAGAGAC---------AGAGACAGATCCAA---C---GGA---TT
AGCGGGTGGATTCTTAGCACTTATCTGGGTCGATCTGCGGAACCTGTGCCTCTTCCTCTACCACCGCTTGAGAGACTTAC
TCTTGGTTCTAACGAGGACTGTGGAACTTCTGGGTCGCAGG---------------------GGGTGGGAAGCCCTCA--
-AGTATTGGTGGAATCTCCTGCAGTATTGGAGTCAGGAACTA---AAGAATAG
>FJ495940/B/US/2006/CH58E_flA8
ATGGC---AGGAAGAAGCG------GAGAC---AA---C---GACGAAGAC---ATCCTCAAGACAGTCAGACTAATCAA
GCACCTCTACCAAAGCAACC---CGCCTCC---CAGCAGC---GAGGGGA---CCAGACAGGCCCGAAGGAATC------
------GAAGAAGAC---G---GT---GGAG---AGAGAGAC---------AGAGACAGATCCAA---C---GGA---TT
AGCGGGTGGATTCTTAGCACTTATCTGGGTCGATCTGCGGAACCTGTGCCTCTTCCTCTACCACCGCTTGAGAGACTTAC
TCTTGGTTCTAACGAGGACTGTGGAACTTCTGGGTCGCAGG---------------------GGGTGGGAAGCCCTCA--
-AGTATTGGTGGAATCTCCTGCAGTATTGGAGTCAGGAACTA---AAGAATAG
>FJ495941/B/US/2006/CH58E_flA9
ATGGC---AGGAAGAAGCG------GAGAC---AA---C---GACGAAGAC---ATCCTCAAGACAGTCAGACTAATCAA
GCACCTCTACCAAAGCAACC---CGCCTCC---CAGCAGC---GAGGGGA---CCAGACAGGCCCGAAGGAATC------
------GAAGAAGAC---G---GT---GGAG---AGAGAGAC---------AGAGACAGATCCAA---C---GGA---TT
AGCGGGTGGATTCTTAGCACTTATCTGGGTCGATCTGCGGAACCTGTGCCTCTTCCTCTACCACCGCTTGAGAGACTTAC
TCTTGGTTCTAACGAGGACTGTGGAACTTCTGGGTCGCAGG---------------------GGGTGGGAAGCCCTCA--
-AGTATTGGTGGAATCTCCTGCAGTATTGGAGTCAGGAACTA---AAGAATAG
>FJ495942/B/US/2006/CH58E_flC4
ATGGC---AGGAAGAAGCG------GAGAC---AA---C---GACGAAGAC---ATCCTCAAGACAGTCAGACTAATCAA
GCACCTCTACCAAAGCAACC---CGCCTCC---CAGCAGC---GAGGGGA---CCAGACAGGCCCGAAGGAATC------
------GAAGAAGAC---G---GT---GGAG---AGAGAGAC---------AGAGACAGATCCAA---C---GGA---TT
AGCGGGTGGATTCTTAGCACTTATCTGGGTCGATCTGCGGAACCTGTGCCTCTTCCTCTACCACCGCTTGAGAGACTTAC
TCTTGGTTCTAACGAGGACTGTGGAACTTCTGGGTCGCAGG---------------------GGGTGGGAAGCCCTCA--
-AGTATTGGTGGAATCTCCTGCAGTATTGGAGTCAGGAACTA---AAGAATAG
>FJ495943/B/US/2006/CH58E_flC5
ATGGC---AGGAAGAAGCG------GAGAC---AA---C---GACGAAGAC---ATCCTCAAGACAGTCAGACTAATCAA
GCACCTCTACCAAAGCAACC---CGCCTCC---CAGCAGC---GAGGGGA---CCAGACAGGCCCGAAGGAATC------
------GAAGAAGAC---G---GT---GGAG---AGAGAGAC---------AGAGACAGATCCAA---C---GGA---TT
AGCGGGTGGATTCTTAGCACTTATCTGGGTCGATCTGCGGAACCTGTGCCTCTTCCTCTACCACCGCTTGAGAGACTTAC
TCTTGGTTCTAACGAGGACTGTGGAACTTCTGGGTCGCAGG---------------------GGGTGGGAAGCCCTCA--
-AGTATTGGTGGAATCTCCTGCAGTATTGGAGTCAGGAACTA---AAGAATAG
>FJ496000/B/US/2006/CH77E_flA1
ATGGC---AGGAAGAAGCG------GAGAC---AG---C---GACGAAGAC---CTGCTCAAGACAGTAAGACTAATCAA
GCGCCTCTACCAAAGCAACC---CACCTCC---CAGCTCC---GAGGGGA---CCCGACAGGCCCGAAGGAATC------
------GAAGAAGAA---G---GT---GGAG---AGAGAGAC---------AGAGACAGATCCGA---A---CAC---TT
AGTGGGTGGATTCTTGACGATTTTCTGGGTGGACCTGCGGAACCTGTTCCTCTTCATCTACCACCGATTGAGAGACTTAC
TCTTGATTGCAACGAGGATTCTGGAACTTCTGGGACGCAGG---------------------GGGTGGGAAATCCTCA--
-AATACTGGTGGAACCTCCTACTGTATTGGAGTCAGGAACTA---AAGAATAG
>FJ496001/B/US/2006/CH77E_flA2
ATGGC---AGGAAGAAGCG------GAGAC---AG---C---GACGAAGAC---CTGCTCAAGACAGTAAGACTAATCAA
GCGCCTCTACCAAAGCAACC---CACCTCC---CAGCTCC---GAGGGGA---CCCGACAGGCCCGAAGGAATC------
------GAAGAAGAA---G---GT---GGAG---AGAGAGAC---------AGAGACAGATCCGA---A---CAC---TT
AGTGGGTGGATTCTTGACGATTTTCTGGGTGGACCTGCGGAACCTGTTCCTCTTCATCTACCACCGATTGAGAGACTTAC
TCTTGATTGCAACGAGGATTCTGGAACTTCTGGGACGCAGG---------------------GGGTGGGAAATCCTCA--
-AATACTGGTGGAACCTCCTACTGTATTGGAGTCAGGAACTA---AAGAATAG
>FJ496002/B/US/2006/CH77E_flB3
ATGGC---AGGAAGAAGCG------GAGAC---AG---C---GACGAAGAC---CTGCTCAAGACAGTAAGACTAATCAA
GCGCCTCTACCAAAGCAACC---CACCTCC---CAGCTCC---GAGGGGA---CCCGACAGGCCCGAAGGAATC------
------GAAGAAGAA---G---GT---GGAG---AGAGAGAC---------AGAGACAGATCCGA---A---CAC---TT
AGTGGGTGGATTCTTGACGATTTTCTGGGTGGACCTGCGGAACCTGTTCCTCTTCATCTACCACCGATTGAGAGACTTAC
TCTTGATTGCAACGAGGATTCTGGAACTTCTGGGACGCAGG---------------------GGGTGGGAAATCCTCA--
-AATACTGGTGGAACCTCCTACTGTATTGGAGTCAGGAACTA---AAGAATAG
>FJ496003/B/US/2006/CH77E_flC3
ATGGC---AGGAAGAAGCG------GAGAC---AG---C---GACGAAGAC---CTGCTCAAAACAGTAAGATTAATCAA
GCGCCTCTACCAAAGCAACC---CACCTCC---CAGCTCC---GAGGGGA---CCCGACAGGCCCGAAGGAATC------
------GAAGAAGAA---G---GT---GGAG---AGAGAGAC---------AGAGACAGATCCGA---A---CAC---TT
AGTGGGTGGATTCTTGACGATTTTCTGGGTGGACCTGCGGAACCTGTTCCTCTTCATCTACCACCGATTGAGAGACTTAC
TCTTGATTGCAACGAGGATTCTGGAACTTCTGGGACGCAGG---------------------GGGTGGGAAATCCTCA--
-AATACTGGTGGAACCTCCTACTGTATTGGAGTCAGGAACTA---AAGAATAG
>FJ496004/B/US/2006/CH77E_flC4
ATGGC---AGGAAGAAGCG------GAGAC---AG---C---GACGAAGAC---CTGCTCAAGACAGTAAGACTAATCAA
GCGCCTCTACCAAAGCAACC---CACCTCC---CAGCTCC---GAGGGGA---CCCGACAGGCCCGAAGGAATC------
------GAAGAAGAA---G---GT---GGAG---AGAGAGAC---------AGAGACAGATCCGA---A---CAC---TT
AGTGGGTGGATTCTTGACGATTTTCTGGGTGGACCTGCGGAACCTGTTCCTCTTCATCTACCACCGATTGAGAGACTTAC
TCTTGATTGCAACGAGGATTCTGGAACTTCTGGGACGCAGG---------------------GGGTGGGAAATCCTCA--
-AATACTGGTGGAACCTCCTACTGTATTGGAGTCAGGAACTA---AAGAATAG
>FJ496005/B/US/2006/CH77E_flC7
ATGGC---AGGAAGAAGCG------GAGAC---AG---C---GACGAAGAT---CTGCTCAAGACAGTAAGATTAATCAA
GCGCCTCTACCAAAGCAACC---CACCTCC---CAGCTCC---GAGGGGA---CCCGACAGGCCCGAAGGAATC------
------GAAGAAGAA---G---GT---GGAG---AGAGAGAC---------AGAGACAGATCCGA---A---CAC---TT
AGTGGGTGGATTCTTGACGATTTTCTGGGTGGACCTGCGGAACCTGTTCCTCTTCATCTACCACCGATTGAGAGACTTAC
TCTTGATTGCAACGAGGATTCTGGAACTTCTGGGACGCAGG---------------------GGGTGGGAAATCCTCA--
-AATACTGGTGGAACCTCCTACTGTATTGGAGTCAGGAACTA---AAGAATAG
>FJ496006/B/US/2006/CH77E_flC9
ATGGC---AGGAAGAAGCG------GAGAC---AG---C---GACGAAGAC---CTGCTCAAGACAGTAAGACTAATCAA
GCGCCTCTACCAAAGCAACC---CACCTCC---CAGCTCC---GAGGGGA---CCCGACAGGCCCGAAGGAATC------
------GAAGAAGAA---G---GT---GGAG---AGAGAGAC---------AGAGACAGATCCGA---A---CAC---TT
AGTGGGTGGATTCTTGACGATTTTCTGGGTGGACCTGCGGAACCTGTTCCTCTTCATCTACCACCGATTGAGAGACTTAC
TCTTGATTGCAACGAGGATTCTGGAACTTCTGGGACGCAGG---------------------GGGTGGGAAATCCTCA--
-AATACTGGTGGAACCTCCTACTGTATTGGAGTCAGGAACTA---AAGAATAG
>FJ496007/B/US/2006/CH77E_flD5
ATGGC---AGGAAGAAGCG------GAGAC---AG---C---GACGAAGAC---CTGCTCAAGACAGTAAGACTAATCAA
GCGCCTCTACCAAAGCAACC---CACCTCC---CAGCTCC---GAGGGGA---CCCGACAGGCCCGAAGGAATC------
------GAAGAAGAA---G---GT---GGAG---AGAGAGAC---------AGAGACAGATCCGA---A---CAC---TT
AGTGGGTGGATTCTTGACGATTTTCTGGGTGGACCTGCGGAACCTGTTCCTCTTCATCTACCACCGATTGAGAGACTTAC
TCTTGATTGCAACGAGGATTCTGGAACTTCTGGGACGCAGG---------------------GGGTGGGAAATCCTCA--
-AATACTGGTGGAACCTCCTACTGTATTGGAGTCAGGAACTA---AAGAATAG
>FJ496072/B/US/2002/04013226_2_flA8
ATGGC---AGGAAGAAGCG------GAGAC---AG---C---GACGAAGAT---CTCCTGAAAACAGTCAGACTCATCAA
GATTCTCTATCAAAGCAACC---CACCTCC---CAGTTCC---GAGGGGA---CCCGACAGGCCCGAAGGAATC------
------GACGAAGAA---G---GT---GGAG---AGCAAGGC---------AGAGACAGATCAAT---T---CGA---TT
AGTGGATGGATTCTTGGCACTTTTCTGGGACGACCTGAGGAGCCTGTGTCTTTTCAGCTACCACCACTTGAGAGACTTAC
TCTTGATTGCAGCGCGGATTGTGCAACTTCTGGGACAGAGG---------------------GGGTGGGAGATCCTCA--
-AATATTGGTGGAATCTCCTGCTGTATTGGAGTCAGGAACTA---AAGAATAG
>FJ496073/B/US/2002/04013226_2_flA9
ATGGC---AGGAAGAAGCG------GAGAC---AG---C---GACGAAGAT---CTCCTGAAAACAGTCAGACTCATCAA
GATTCTCTATCAAAGCAACC---CACCTCC---CAGTTCC---GAGGGGA---CCCGACAGGCCCGAAGGAATC------
------GACGAAGAA---G---GT---GGAG---AGCAAGGC---------AGAGACAGATCAAT---T---CGA---TT
AGTGGATGGATTCTTGGCACTTTTCTGGGACGACCTGAGGAGCCTGTGTCTTTTCAGCTACCACCACTTGAGAGACTTAC
TCTTGATTGCAGCGCGGATTGTGCAACTTCTGGGACAGAGG---------------------GGGTGGGAGATCCTCA--
-AATATTGGTGGAATCTCCTGCTGTATTGGAGTCAGGAACTA---AAGAATAG
>FJ496074/B/US/2002/04013226_2_flB10
ATGGC---AGGAAGAAGCG------GAGAC---AG---C---GACGAAGAT---CTCCTGAAAACAGTCAGACTCATCAA
GATTCTCTATCAAAGCAACC---CACCTCC---CAGTTCC---GAGGGGA---CCCGACAGGCCCGAAGGAATC------
------GACGAAGAA---G---GT---GGAG---AGCAAGGC---------AGAGACAGATCAAT---T---CGA---TT
AGTGGATGGATTCTTGGCACTTTTCTGGGACGACCTGAGGAGCCTGTGTCTTTTCAGCTACCACCACTTGAGAGACTTAC
TCTTGATTGCAGCGCGGATTGTGCAACTTCTGGGACAGAGG---------------------GGGTGGGAGATCCTCA--
-AATATTGGTGGAATCTCCTGCTGTATTGGAGTCAGGAACTA---AAGAATAG
>FJ496075/B/US/2002/04013226_2_flC1
ATGGC---AGGAAGAAGCG------GAGAC---AG---C---GACGAAGAT---CTCCTGAAAACAGTCAGACTCATCAA
GATTCTCTATCAAAGCAACC---CACCTCC---CAGTTCC---GAGGGGA---CCCGACAGGCCCGAAGGAATC------
------GACGAAGAA---G---GT---GGAG---AGCAAGGC---------AGAGACAGATCAAT---T---CGA---TT
AGTGGATGGATTCTTGGCACTTTTCTGGGACGACCTGAGGAGCCTGTGTCTTTTCAGCTACCACCACTTGAGAGACTTAC
TCTTGATTGCAGCGCGGATTGTGCAACTTCTGGGACAGAGG---------------------GGGTGGGAGATCCTCA--
-AATATTGGTGGAATCTCCTGCTGTATTGGAGTCAGGAACTA---AAGAATAG
>FJ496076/B/US/2002/04013226_2_flD12
ATGGC---AGGAAGAAGCG------GAGAC---AG---C---GACGAAGAT---CTCCTGAAAACAGTCAGACTCATCAA
GATTCTCTATCAAAGCAACC---CACCTCC---CAGTTCC---GAGGGGA---CCCGACAGGCCCGAAGGAATC------
------GACGAAGAA---G---GT---GGAG---AGCAAGGC---------AGAGACAGATCAAT---T---CGA---TT
AGTGGATGGATTCTTGGCACTTTTCTGGGACGACCTGAGGAGCCTGTGTCTTTTCAGCTACCACCACTTGAGAGACTTAC
TCTTGATTGCAGCGCGGATTGTGCAACTTCTGGGACAGAGG---------------------GGGTGGGAGATCCTCA--
-AATATTGGTGGAATCTCCTGCTGTATTGGAGTCAGGAACTA---AAGAATAG
>FJ496077/B/US/2002/04013226_2_flD7
ATGGC---AGGAAGAAGCG------GAGAC---AG---C---GACGAAGAT---CTCCTGAAAACAGTCAGACTCATCAA
GATTCTCTATCAAAGCAACC---CACCTCC---CAGTTCC---GAGGGGA---CCCGACAGGCCCGAAGGAATC------
------GACGAAGAA---G---GT---GGAG---AGCAAGGC---------AGAGACAGATCAAT---T---CGA---TT
AGTGGATGGATTCTTGGCACTTTTCTGGGACGACCTGAGGAGCCTGTGTCTTTTCAGCTACCACCACTTGAGAGACTTAC
TCTTGATTGCAGCGCGGATTGTGCAACTTCTGGGACAGAGG---------------------GGGTGGGAGATCCTCA--
-AATATTGGTGGAATCTCCTGCTGTATTGGAGTCAGGAACTA---AAGAATAG
>FJ496078/B/US/2002/04013226_2_flH11
ATGGC---AGGAAGAAGCG------GAGAC---AG---C---GACGAAGAT---CTCCTGAAAACAGTCAGACTCATCAA
GATTCTCTATCAAAGCAACC---CACCTCC---CAGTTCC---GAGGGGA---CCCGACAGGCCCGAAGGAATC------
------GACGAAGAA---G---GT---GGAG---AGCAAGGC---------AGAGACAGATCAAT---T---CGA---TT
AGTGGATGGATTCTTGGCACTTTTCTGGGACGACCTGAGGAGCCTGTGTCTTTTCAGCTACCACCACTTGAGAGACTTAC
TCTTGATTGCAGCGCGGATTGTGCAACTTCTGGGACAGAGG---------------------GGGTGGGAGATCCTCA--
-AATATTGGTGGAATCTCCTGCTGTATTGGAGTCAGGAACTA---AAGAATAG
>FJ496079/B/US/2002/04013226_2_flH5
ATGGC---AGGAAGAAGCG------GAGAC---AG---C---GACGAAGAT---CTCCTGAAAACAGTCAGACTCATCAA
GATTCTCTATCAAAGCAACC---CACCTCC---CAGTTCC---GAGGGGA---CCCGACAGGCCCGAAGGAATC------
------GACGAAGAA---G---GT---GGAG---AGCAAGGC---------AGAGACAGATCAAT---T---CGA---TT
AGTGGATGGATTCTTGGCACTTTTCTGGGACGACCTGAGGAGCCTGTGTCTTTTCAGCTACCACCACTTGAGAGACTTAC
TCTTGATTGCAGCGCGGATTGTGCAACTTCTGGGACAGAGG---------------------GGGTGGGAGATCCTCA--
-AATATTGGTGGAATCTCCTGCTGTATTGGAGTCAGGAACTA---AAGAATAG
>FJ496080/B/US/2002/04013226_2_flH6
ATGGC---AGGAAGAAGCG------GAGAC---AG---C---GACGAAGAT---CTCCTGAAAACAGTCAGACTCATCAA
GATTCTCTATCAAAGCAACC---CACCTCC---CAGTTCC---GAGGGGA---CCCGACAGGCCCGAAGGAATC------
------GACGAAGAA---G---GT---GGAG---AGCAAGGC---------AGAGACAGATCAAT---T---CGA---TT
AGTGGATGGATTCTTGGCACTTTTCTGGGACGACCTGAGGAGCCTGTGTCTTTTCAGCTACCACCACTTGAGAGACTTAC
TCTTGATTGCAGCGCGGATTGTGCAACTTCTGGGACAGAGG---------------------GGGTGGGAGATCCTCA--
-AATATTGGTGGAATCTCCTGCTGTATTGGAGTCAGGAACTA---AAGAATAG
>FJ496081/B/US/2005/04013396_0_flE6
ATGGC---AGGAAGAAGCG------GAGAC---AG---C---GACGAAGAG---CTCCTCAAGGCCGTCAGACTCATCAA
GGCTCTCTACCAGAGCAATC---CACCCCC---CAGCTCC---GAGGGGA---CCCGACAGGCCCGAAGGAACA------
------GAAGGAGAA---G---GT---GGAG---AGAAAGAC---------AGAGACACATCCAT---T---CCA---TC
AGTCAATGGATTCTTAGCAATCATCTGGGTCGACCTACGGAGCCTGTGCCTCTTCCTCTACCACCGCTTGAGAGACTTAC
TCTTGATTGTAACGAGGATAGTGGAAATTCTGGGACAGAGG---------------------GGGTGGGAAATCCTCA--
-AATACTGGTGGAATCTCCTGCAGTATTGGGGTCAGGAACTA---ACAAATAG
>FJ496082/B/US/2005/04013396_0_flF3
ATGGC---AGGAAGAAGCG------GAGAC---AG---C---GACGAAGAG---CTCCTCAAGGCCGTCAGACTCATCAA
GGCTCTCTACCAGAGCAATC---CACCCCC---CAGCTCC---GAGGGGA---CCCGACAGGCCCGAAGGAACA------
------GAAGGAGAA---G---GT---GGAG---AGAAAGAC---------AGAGACACATCCAT---T---CCA---TC
AGTCAATGGATTCTTAGCAATCATCTGGGTCGACCTACGGAGCCTGTGCCTCTTCCTCTACCACCGCTTGAGAGACTTAC
TCTTGATTGTAACGAGGATAGTGGAAATTCTGGGACAGAGG---------------------GGGTGGGAAATCCTCA--
-AATACTGGTGGAATCTCCTGCAGTATTGGGGTCAGGAACTA---ACAAATAG
>FJ496083/B/US/2005/04013396_0_flF4
ATGGC---AGGAAGAAGCG------GAGAC---AG---C---GACGAAGAG---CTCCTCAAGGCCGTCAGACTCATCAA
GGCTCTCTACCAGAGCAATC---CACCCCC---CAGCTCC---GAGGGGA---CCCGACAGGCCCGAAGGAACA------
------GAAGGAGAA---G---GT---GGAG---AGAAAGAC---------AGAGACACATCCAT---T---CCA---TC
AGTCAATGGATTCTTAGCAATCATCTGGGTCGACCTACGGAGCCTGTGCCTCTTCCTCTACCACCGCTTGAGAGACTTAC
TCTTGATTGTAACGAGGATAGTGGAAATTCTGGGACAGAGG---------------------GGGTGGGAAATCCTCA--
-AATACTGGTGGAATCTCCTGCAGTATTGGGGTCAGGAACTA---ACAAATAG
>FJ496084/B/US/2005/04013396_0_flG7
ATGGC---AGGAAGAAGCG------GAGAC---AG---C---GACGAAGAG---CTCCTCAAGGCCGTCAGACTCATCAA
GGCTCTCTACCAGAGCAATC---CACCCCC---CAGCTCC---GAGGGGA---CCCGACAGGCCCGAAGGAACA------
------GAAGGAGAA---G---GT---GGAG---AGAAAGAC---------AGAGACACATCCAT---T---CCA---TC
AGTCAATGGATTCTTAGCAATCATCTGGGTCGACCTACGGAGCCTGTGCCTCTTCCTCTACCACCGCTTGAGAGACTTAC
TCTTGATTGTAACGAGGATAGTGGAAATTCTGGGACAGAGG---------------------GGGTGGGAAATCCTCA--
-AATACTGGTGGAATCTCCTGCAGTATTGGGGTCAGGAACTA---ACAAATAG
>FJ496085/B/US/2005/04013396_0_flG8
ATGGC---AGGAAGAAGCG------GAGAC---AG---C---GACGAAGAG---CTCCTCAAGGCCGTCAGACTCATCAA
GGCTCTCTACCAGAGCAATC---CACCCCC---CAGCTCC---GAGGGGA---CCCGACAGGCCCGAAGGAACA------
------GAAGGAGAA---G---GT---GGAG---AGAAAGAC---------AGAGACACATCCAT---T---CCA---TC
AGTCAATGGATTCTTAGCAATCATCTGGGTCGACCTACGGAGCCTGTGCCTCTTCCTCTACCACCGCTTGAGAGACTTAC
TCTTGATTGTAACGAGGATAGTGGAAATTCTGGGACAGAGG---------------------GGGTGGGAAATCCTCA--
-AATACTGGTGGAATCTCCTGCAGTATTGGGGTCAGGAACTA---ACAAATAG
>FJ496145/B/US/1991/SUMA_flC5
ATGGC---AGGAAGAAGCG------GAGAC---AG---C---GACGAAGAG---CTCCTCAAGACAGTCAAAATCATCAA
GTTTCTCTATCAAAGCAACC---CGCCTCC---CAGTTCC---GAGGGGA---CCCGACAGGCCCGAAGGAATC------
------GAAGAAGAA---G---GT---GGAG---ACAGAGAC---------AGAGACAGATCCAG---T---CGC---TT
AGTGGATGGATTCTTAGCACTCATCTGGGAAGACCTGCGGAGCCTGTGCCTCTTCAGCTACCACCGCTTGAGAGACTTAC
TATTGATTGTAACGAGGATTGTGGAACTTCTGGGACGCAGG---------------------GGGTGGGAACTCCTCA--
-AATATTGGTGGAATCTTCTACAGTATTGGAGCCAGGAACTA---AAGAGTAG
>FJ496146/B/US/1991/SUMA_flC7
ATGGC---AGGAAGAAGCG------GAGAC---AG---C---GACGAAGAG---CTCCTCAAGACAGTCAAAATCATCAA
GTTTCTCTATCAAAGCAACC---CGCCTCC---CAGTTCC---GAGGGGA---CCCGACAGGCCCGAAGGAATC------
------GAAGAAGAA---G---GT---GGAG---ACAGAGAC---------AGAGACAGATCCAG---T---CGC---TT
AGTGGATGGATTCTTAGCACTCATCTGGGAAGACCTGCGGAGCCTGTGCCTCTTCAGCTACCACCGCTTGAGAGACTTAC
TATTGATTGTAACGAGGATTGTGGAACTTCTGGGACGCAGG---------------------GGGTGGGAACTCCTCA--
-AATATTGGTGGAATCTTCTACAGTATTGGAGCCAGGAACTA---AAGAGTAG
>FJ496147/B/US/1991/SUMA_flD10
ATGGC---AGGAAGAAGCG------GAGAC---AG---C---GACGAAGAG---CTCCTCAAGACAGTCAAAATCATCAA
GTTTCTCTATCAAAGCAACC---CGCCTCC---CAGTTCC---GAGGGGA---CCCGACAGGCCCGAAGGAATC------
------GAAGAAGAA---G---GT---GGAG---ACAGAGAC---------AGAGACAGATCCAG---T---CGC---TT
AGTGGATGGATTCTTAGCACTCATCTGGGAAGACCTGCGGAGCCTGTGCCTCTTCAGCTACCACCGCTTGAGAGACTTAC
TATTGATTGTAACGAGGATTGTGGAACTTCTGGGACGCAGG---------------------GGGTGGGAACTCCTCA--
-AATATTGGTGGAATCTTCTACAGTATTGGAGCCAGGAACTA---AAGAGTAG
>FJ496148/B/US/1991/SUMA_flD3
ATGGC---AGGAAGAAGCG------GAGAC---AG---C---GACGAAGAG---CTCCTCAAGACAGTCAAAATCATCAA
GTTTCTCTATCAAAGCAACC---CGCCTCC---CAGTTCC---GAGGGGA---CCCGACAGGCCCGAAGGAATC------
------GAAGAAGAA---G---GT---GGAG---ACAGAGAC---------AGAGACAGATCCAG---T---CGC---TT
AGTGGATGGATTCTTAGCACTCATCTGGGAAGACCTGCGGAGCCTGTGCCTCTTCAGCTACCACCGCTTGAGAGACTTAC
TATTGATTGTAACGAGGATTGTGGAACTTCTGGGACGCAGG---------------------GGGTGGGAACTCCTCA--
-AATATTGGTGGAATCTTCTACAGTATTGGAGCCAGGAACTA---AAGAGTAG
>FJ496149/B/US/1991/SUMA_flE5
ATGGC---AGGAAGAAGCG------GAGAC---AG---C---GACGAAGAG---CTCCTCAAGACAGTCAAAATCATCAA
GTTTCTCTATCAAAGCAACC---CGCCTCC---CAGTTCC---GAGGGGA---CCCGACAGGCCCGAAGGAATC------
------GAAGAAGAA---G---GT---GGAG---ACAGAGAC---------AGAGACAGATCCAG---T---CGC---TT
AGTGGATGGATTCTTAGCACTCATCTGGGAAGACCTGCGGAGCCTGTGCCTCTTCAGCTACCACCGCTTGAGAGACTTAC
TATTGATTGTAACGAGGATTGTGGAACTTCTGGGACGCAGG---------------------GGGTGGGAACTCCTCA--
-AATATTGGTGGAATCTTCTACAGTATTGGAGCCAGGAACTA---AAGAGTAG
>FJ496150/B/US/1991/SUMA_flE7
ATGGC---AGGAAGAAGCG------GAGAC---AG---C---GACGAAGAG---CTCCTCAAGACAGTCAAAATCATCAA
GTTTCTCTATCAAAGCAACC---CGCCTCC---CAGTTCC---GAGGGGA---CCCGACAGGCCCGAAGGAATC------
------GAAGAAGAA---G---GT---GGAG---ACAGAGAC---------AGAGACAGATCCAG---T---CGC---TT
AGTGGATGGATTCTTAGCACTCATCTGGGAAGACCTGCGGAGCCTGTGCCTCTTCAGCTACCACCGCTTGAGAGACTTAC
TATTGATTGTAACGAGGATTGTGGAACTTCTGGGACGCAGG---------------------GGGTGGGAACTCCTCA--
-AATATTGGTGGAATCTTCTACAGTATTGGAGCCAGGAACTA---AAGAGTAG
>FJ496151/B/US/2001/TRJO_flA1
ATGGC---AGGAAGAAGCG------GAGAC---AG---C---GACGAAGAG---CTCCTCAGAACAGTCAGACTGATCAA
GCTTATCTACCAGAGCAACC---CACCTCC---CAAACTC---GAGGGGA---CCCGACAGGCCCAGAGGAATC------
------GAAGAAGAA---G---GT---GGAG---AGAGAGAC---------AACGGCAGATCCAG---A---CCA---TT
AGTGGATGGATTCTTAGCAATTATCTGGGTCGACCTGCGGAGCCTGTGCCTCTTCAGCTACCACCACTTGAGAGGCTTAC
TCTTGATTGCAGCGAGGATTGTGGAACTTCTGGGACGCAGG---------------------GGGTGGGAAGCCCTCA--
-AATATTGGTGGAATCTCCTGCAGTATTGGGGTCAGGAACTA---AGGAATAG
>FJ496152/B/US/2001/TRJO_flA2
ATGGC---AGGAAGAAGCG------GAGAC---AG---C---GACGAAGAG---CTCCTCAGAACAGTCAGACTGATCAA
GCTTATCTACCAGAGCAACC---CACCTCC---CAAACTC---GAGGGGA---CCCGACAGGCCCGGAGGAATC------
------GAAGAAGAA---G---GT---GGAG---AGAGAGAC---------AACGGCAGATCCAG---A---CCA---TT
AGTGGATGGATTCTTAGCAATTATCTGGGTCGACCTGCGGAGCCTGTGCCTCTTCAGCTACCACCACTTGAGAGGCTTAC
TCTTGATTGCAGCGAGGATTGTGGAACTTCTGGGACGCAGG---------------------GGGTGGGAAGCCCTCA--
-AATATTGGTGGAATCTCCTGCAGTATTGGGGTCAGGAACTA---AGGAATAG
>FJ496153/B/US/2001/TRJO_flA9
ATGGC---AGGAAGAAGCG------GAGAC---AG---C---GACGAAGAG---CTCCTCAGAACAGTCAGACTGATCAA
GCTTATCTACCAGAGCAACC---CACCTCC---CAAACTC---GAGGGGA---CCCGACAGGCCCGGAGGAATC------
------GAAGAAGAA---G---GT---GGAG---AGAGAGAC---------AACGGCAGATCCAG---A---CCA---TT
AGTGGATGGATTCTTAGCAATTATCTGGGTCGACCTGCGGAGCCTGTGCCTCTTCAGCTACCACCACTTGAGAGGCTTAC
TCTTGATTGCAGCGAGGATTGTGGAACTTCTGGGACGCAGG---------------------GGGTGGGAAGCCCTCA--
-AATATTGGTGGAATCTCCTGCAGTATTGGGGTCAGGAACTA---AGGAATAG
>FJ496154/B/US/2001/TRJO_flB1
ATGGC---AGGAAGAAGCG------GAGAC---AG---C---GACGAAGAG---CTCCTCAGAACAGTCAGACTGATCAA
GCTTATCTACCAGAGCAACC---CACCTCC---CAAACTC---GAGGGGA---CCCGACAGGCCCGGAGGAATC------
------GAAGAAGAA---G---GT---GGAG---AGAGAGAC---------AACGGCAGATCCAG---A---CCA---TT
AGTGGATGGATTCTTAGCAATTATCTGGGTCGACCTGCGGAGCCTGTGCCTCTTCAGCTACCACCACTTGAGAGGCTTAC
TCTTGATTGCAGCGAGGATTGTGGAACTTCTGGGACGCAGG---------------------GGGTGGGAAGCCCTCA--
-AATATTGGTGGAATCTCCTGCAGTATTGGGGTCAGGAACTA---AGGAATAG
>FJ496155/B/US/2001/TRJO_flC6
ATGGC---AGGAAGAAGCG------GAGAC---AG---C---GACGAAGAG---CTCCTCAGAACAGTCAGACTGATCAA
GCTTATCTACCAGAGCAACC---CACCTCC---CAAACTC---GAGGGGA---CCCGACAGGCCCGGAGGAATC------
------GAAGAAGAA---G---GT---GGAG---AGAGAGAC---------AACGGCAGATCCAG---A---CCA---TT
AGTGGATGGATTCTTAGCAATTATCTGGGTCGACCTGCGGAGCCTGTGCCTCTTCAGCTACCACCACTTGAGAGGCTTAC
TCTTGATTGCAGCGAGGATTGTGGAACTTCTGGGACGCAGG---------------------GGGTGGGAAGCCCTCA--
-AATATTGGTGGAATCTCCTGCAGTATTGGGGTCAGGAACTA---AGGAATAG
>FJ496156/B/US/2001/TRJO_flC9
ATGGC---AGGAAGAAGCG------GAGAC---AG---C---GACGAAGAG---CTCCTCAGAACAGTCAGACTGATCAA
GCTTATCTACCAGAGCAACC---CACCTCC---CAAACTC---GAGGGGA---CCCGACAGGCCCGGAGGAATC------
------GAAGAAGAA---G---GT---GGAG---AGAGAGAC---------AACGGCAGATCCAG---A---CCA---TT
AGTGGATGGATTCTTAGCAATTATCTGGGTCGACCTGCGGAGCCTGTGCCTCTTCAGCTACCACCACTTGAGAGGCTTAC
TCTTGATTGCAGCGAGGATTGTGGAACTTCTGGGACGCAGG---------------------GGGTGGGAAGCCCTCA--
-AATATTGGTGGAATCTCCTGCAGTATTGGGGTCAGGAACTA---AGGAATAG
>FJ496157/B/US/2001/TRJO_flD3
ATGGC---AGGAAGAAGCG------GAGAC---AG---C---GACGAAGAG---CTCCTCAGAACAGTCAGACTGATCAA
GCTTATCTACCAGAGCAACC---CACCTCC---CAAACTC---GAGGGGA---CCCGACAGGCCCGGAGGAATC------
------GAAGAAGAA---G---GT---GGAG---AGAGAGAC---------AACGGCAGATCCAG---A---CCA---TT
AGTGGATGGATTCTTAGCAATTATCTGGGTCGACCTGCGGAGCCTGTGCCTCTTCAGCTACCACCACTTGAGAGGCTTAC
TCTTGATTGCAGCGAGGATTGTGGAACTTCTGGGACGCAGG---------------------GGGTGGGAAGCCCTCA--
-AATATTGGTGGAATCTCCTGCAGTATTGGGGTCAGGAACTA---AGGAATAG
>FJ496158/B/US/1990/WEAU_flA11
ATGGC---AGGAAGAAGCG------GAGAC---AG---C---GACGAAGAT---CTCCTCAAAACAGTCAGACTCATCAA
GATTCTCTATCAAAGCAACC---CACCTCC---CAGCCCC---GAGGGGA---CCCGACAGGCCCGAAGGAATC------
------GAAGAAGAA---G---GT---GGAG---AGAGAGAC---------AGAGACAGATCCGG---A---AGA---TT
AGTGGATGGATTCTTAACACTTATCTGGGTCGACCTACGGAGCCTGTGCCTCTTCCTCTACCACCGCTTGATCGACTTAC
TCTTGATTGCAAAGAGGATTGTGGAACTTCTGGGACGCAGG---------------------GGGTGGGAAGCTCTCA--
-AATATTGTTGGAATCTCCTGCAGTATTGGAGCCAGGAACTA---AAGAATAG
>FJ496159/B/US/1990/WEAU_flE1
ATGGC---AGGAAGAAGCG------GAGAC---AG---C---GACGAAGAT---CTCCTCAAAACAGTCAGACTCATCAA
GATTCTCTATCAAAGCAACC---CACCTCC---CAGCCCC---GAGGGGA---CCCGACAGGCCCGAAGGAATC------
------GAAGAAGAA---G---GT---GGAG---AGAGAGAC---------AGAGACAGATCCGG---A---AGA---TT
AGTGGATGGATTCTTAACACTTATCTGGGTCGACCTACGGAGCCTGTGCCTCTTCCTCTACCACCGCTTGATCGACTTAC
TCTTGATTGCAAAGAGGATTGTGGAACTTCTGGGACGCAGG---------------------GGGTGGGAAGCTCTCA--
-AATATTGTTGGAATCTCCTGCAGTATTGGAGCCAGGAACTA---AAGAATAG
>FJ496160/B/US/1990/WEAU_flE3
ATGGC---AGGAAGAAGCG------GAGAC---AG---C---GACGAAGAT---CTCCTCAAAACAGTCAGACTCATCAA
GATTCTCTATCAAAGCAACC---CACCTCC---CAGCCCC---GAGGGGA---CCCGACAGGCCCGAAGGAATC------
------GAAGAAGAA---G---GT---GGAG---AGAGAGAC---------AGAGACAGATCCGG---A---AGA---TT
AGTGGATGGATTCTTAACACTTATCTGGGTCGACCTACGGAGCCTGTGCCTCTTCCTCTACCACCGCTTGATCGACTTAC
TCTTGATTGCAAAGAGGATTGTGGAACTTCTGGGACGCAGG---------------------GGGTGGGAAGCTCTCA--
-AATATTGTTGGAATCTCCTGCAGTATTGGAGCCAGGAACTA---AAGAATAG
>FJ496161/B/US/1990/WEAU_flE8
ATGGC---AGGAAGAAGCG------GAGAC---AG---C---GACGAAGAT---CTCCTCAAAACAGTCAGACTCATCAA
GATTCTCTATCAAAGCAACC---CACCTCC---CAGCCCC---GAGGGGA---CCCGACAGGCCCGAAGGAATC------
------GAAGAAGAA---G---GT---GGAG---AGAGAGAC---------AGAGACAGATCCGG---A---AGA---TT
AGTGGATGGATTCTTAACACTTATCTGGGTCGACCTACGGAGCCTGTGCCTCTTCCTCTACCACCGCTTGATCGACTTAC
TCTTGATTGCAAAGAGGATTGTGGAACTTCTGGGACGCAGG---------------------GGGTGGGAAGCTCTCA--
-AATATTGTTGGAATCTCCTGCAGTATTGGAGCCAGGAACTA---AAGAATAG
>FJ496162/B/US/1990/WEAU_flF2
ATGGC---AGGAAGAAGCG------GAGAC---AG---C---GACGAAGAT---CTCCTCAAAACAGTCAGACTCATCAA
GATTCTCTATCAAAGCAACC---CACCTCC---CAGCCCC---GAGGGGA---CCCGACAGGCCCGAAGGAATC------
------GAAGAAGAA---G---GT---GGAG---AGAGAGAC---------AGAGACAGATCCGG---A---AGA---TT
AGTGGATGGATTCTTAACACTTATCTGGGTCGACCTACGGAGCCTGTGCCTCTTCCTCTACCACCGCTTGATCGACTTAC
TCTTGATTGCAAAGAGGATTGTGGAACTTCTGGGACGCAGG---------------------GGGTGGGAAGCTCTCA--
-AATATTGTTGGAATCTCCTGCAGTATTGGAGCCAGGAACTA---AAGAATAG
>FJ496163/B/US/1990/WEAU_flF5
ATGGC---AGGAAGAAGCG------GAGAC---AG---C---GACGAAGAT---CTCCTCAAAACAGTCAGACTCATCAA
GATTCTCTATCAAAGCAACC---CACCTCC---CAGCCCC---GAGGGGA---CCCGACAGGCCCGAAGGAATC------
------GAAGAAGAA---G---GT---GGAG---AGAGAGAC---------AGAGACAGATCCGG---A---AGA---TT
AGTGGATGGATTCTTAACACTTATCTGGGTCGACCTACGGAGCCTGTGCCTCTTCCTCTACCACCGCTTGATCGACTTAC
TCTTGATTGCAAAGAGGATTGTGGAACTTCTGGGACGCAGG---------------------GGGTGGGAAGCTCTCA--
-AATATTGTTGGAATCTCCTGCAGTATTGGAGCCAGGAACTA---AAGAATAG
>FJ496164/B/US/1990/WEAU_flF6
ATGGC---AGGAAGAAGCG------GAGAC---AG---C---GACGAAGAT---CTCCTCAAAACAGTCAGACTCATCAA
GATTCTCTATCAAAGCAACC---CACCTCC---CAGCCCC---GAGGGGA---CCCGACAGGCCCGAAGGAATC------
------GAAGAAGAA---G---GT---GGAG---AGAGAGAC---------AGAGACAGATCCGG---A---AGA---TT
AGTGGATGGATTCTTAACACTTATCTGGGTCGACCTACGGAGCCTGTGCCTCTTCCTCTACCACCGCTTGATCGACTTAC
TCTTGATTGCAAAGAGGATTGTGGAACTTCTGGGACGCAGG---------------------GGGTGGGAAGCTCTCA--
-AATATTGTTGGAATCTCCTGCAGTATTGGAGCCAGGAACTA---AAGAATAG
>FJ496165/B/US/1990/WEAU_flF7
ATGGC---AGGAAGAAGCG------GAGAC---AG---C---GACGAAGAT---CTCCTCAAAACAGTCAGACTCATCAA
GATTCTCTATCAAAGCAACC---CACCTCC---CAGCCCC---GAGGGGA---CCCGACAGGCCCGAAGGAATC------
------GAAGAAGAA---G---GT---GGAG---AGAGAGAC---------AGAGACAGATCCGG---A---AGA---TT
AGTGGATGGATTCTTAACACTTATCTGGGTCGACCTACGGAGCCTGTGCCTCTTCCTCTACCACCGCTTGATCGACTTAC
TCTTGATTGCAAAGAGGATTGTGGAACTTCTGGGACGCAGG---------------------GGGTGGGAAGCTCTCA--
-AATATTGTTGGAATCTCCTGCAGTATTGGAGCCAGGAACTA---AAGAATAG
>FJ496166/B/US/1990/WEAU_flF9
ATGGC---AGGAAGAAGCG------GAGAC---AG---C---GACGAAGAT---CTCCTCAAAACAGTCAGACTCATCAA
GATTCTCTATCAAAGCAACC---CACCTCC---CAGCCCC---GAGGGGA---CCCGACAGGCCCGAAGGAATC------
------GAAGAAGAA---G---GT---GGAG---AGAGAGAC---------AGAGACAGATCCGG---A---AGA---TT
AGTGGATGGATTCTTAACACTTATCTGGGTCGACCTACGGAGCCTGTGCCTCTTCCTCTACCACCGCTTGATCGACTTAC
TCTTGATTGCAAAGAGGATTGTGGAACTTCTGGGACGCAGG---------------------GGGTGGGAAGCTCTCA--
-AATATTGTTGGAATCTCCTGCAGTATTGGAGCCAGGAACTA---AAGAATAG
>FJ496167/B/US/2000/WITO_flA1
ATGGC---AGGAAGAAGCG------GAGTC---AG---C---GACGAAGAA---CTCCTAACGACAGTCAGGATCATCAA
GCTTCTCTATCAAAGCAACC---CGCCTCC---CAAACCC---GAGGGGA---CCCGACAGGCCAGAAGAAACA------
------GAAGGAGAA---G---GT---GGAG---AGAGAGAC---------AGAGACAGATCCGC---A---CGA---TT
AGTGAACGGATTCTTAGCAATCATCTGGGACGATCTGCGGAGCCTGTGCCTCTTCAGCTACCACCGCTTGAGAGACTTAC
TCTTGATTGTAGCGAGGGTTGTGGAGATTCTGGGACGCAGG---------------------GGGTGGGAAATCCTCA--
-AATATTGGTGGAATCTCCTGAAGTATTGGAGTCAGGAACTA---AAGAATAG
>FJ496168/B/US/2000/WITO_flA2
ATGGC---AGGAAGAAGCG------GAGTC---AG---C---GACGAAGAA---CTCCTAACGACAGTCAGGATCATCAA
GCTTCTCTATCAAAGCAACC---CGCCTCC---CAAACCC---GAGGGGA---CCCGACAGGCCAGAAGAAACA------
------GAAGGAGAG---G---GT---GGAG---AGAGAGAC---------AGAGACAGATCCGC---A---CGA---TT
AGTGAACGGATTCTTAGCAATCATCTGGGACGATCTGCGGAGCCTGTGCCTCTTCAGCTACCACCGCTTGAGAGACTTAC
TCTTGATTGTAGCGAGGGTTGTGGAGATTCTGGGACGCAGG---------------------GGGTGGGAAATCCTCA--
-AATATTGGTGGAATCTCCTGAAGTATTGGAGTCAGGAACTA---AAGAATAG
>FJ496169/B/US/2000/WITO_flB3
ATGGC---AGGAAGAAGCG------GAGTC---AG---C---GACGAAGAA---CTCCTAACGACAGTCAGGATCATCAA
GCTTCTCTATCAAAGCAACC---CGCCTCC---CAAACCC---GAGGGGA---CCCGACAGGCCAGAAGAAACA------
------GAAGGAGAA---G---GT---GGAG---AGAGAGAC---------AGAGACAGATCCGC---A---CGA---TT
AGTGAACGGATTCTTAGCAATCATCTGGGACGATCTGCGGAGCCTGTGCCTCTTCAGCTACCACCGCTTGAGAGACTTAC
TCTTGATTGTAGCGAGGGTTGTGGAGATTCTGGGACGCAGG---------------------GGGTGGGAAATCCTCA--
-AATATTGGTGGAATCTCCTGAAGTATTGGAGTCAGGAACTA---AAGAATAG
>FJ496170/B/US/2000/WITO_flC1
ATGGC---AGGAAGAAGCG------GAGTC---AG---C---GACGAAGAA---CTCCTAACGACAGTCAGGATCATCAA
GCTTCTCTATCAAAGCAACC---CGCCTCC---CAAACCC---GAGGGGA---CCCGACAGGCCAGAAGAAACA------
------GAAGGAGAA---G---GT---GGAG---AGAGAGAC---------AGAGACAGATCCGC---A---CGA---TT
AGTGAACGGATTCTTAGCAATCATCTGGGACGATCTGCGGAGCCTGTGCCTCTTCAGCTACCACCGCTTGAGAGACTTAC
TCTTGATTGTAGCGAGGGTTGTGGAGATTCTGGGACGCAGG---------------------GGGTGGGAAATCCTCA--
-AATATTGGTGGAATCTCCTGAAGTATTGGAGTCAGGAACTA---AAGAATAG
>FJ496171/B/US/2000/WITO_flC10
ATGGC---AGGAAGAAGCG------GAGTC---AG---C---GACGAAGAA---CTCCTAACGACAGTCAGGATCATCAA
GCTTCTCTATCAAAGCAACC---CGCCTCC---CAAACCC---GAGGGGA---CCCGACAGGCCAGAAGAAACA------
------GAAGGAGAA---G---GT---GGAG---AGAGAGAC---------AGAGACAGATCCGC---A---CGA---TT
AGTGAACGGATTCTTAGCAATCATCTGGGACGATCTGCGGAGCCTGTGCCTCTTCAGCTACCACCGCTTGAGAGACTTAC
TCTTGATTGTAGCGAGGGTTGTGGAGATTCTGGGACGCAGG---------------------GGGTGGGAAATCCTCA--
-AATATTGGTGGAATCTCCTGAAGTATTGGAGTCAGGAACTA---AAGAATAG
>FJ496172/B/US/2000/WITO_flC3
ATGGC---AGGAAGAAGCG------GAGTC---AG---C---GACGAAGAA---CTCCTAACGACAGTCAGGATCATCAA
GCTTCTCTATCAAAGCAACC---CGCCTCC---CAAACCC---GAGGGGA---CCCGACAGGCCAGAAGARACA------
------GAAGGAGAA---G---GT---GGAG---AGAGAGAC---------AGAGACAGATCCGC---A---CGA---TT
AGTGAACGGATTCTTAGCAATCATCTGGGACGATCTGCGGAGCCTGTGCCTCTTCAGCTACCACCGCTTGAGAGACTTAC
TCTTGATTGTAGCGAGGGTTGTGGAGATTCTGGGACGCAGG---------------------GGGTGGGAAATCCTCA--
-AATATTGGTGGAATCTCCTGAAGTATTGGAGTCAGGAACTA---AAGAATAG
>FJ496174/B/US/2000/WITO_flC9
ATGGC---AGGAAGAAGCG------GAGTC---AG---C---GACGAAGAA---CTCCTAACGACAGTCAGGATCATCAA
GCTTCTCTATCAAAGCAACC---CGCCTCC---CAAACCC---GAGGGGA---CCCGACAGGCCAGAAGAAACA------
------GAAGGAGAA---G---GT---GGAG---AGAGAGAC---------AGAGACAGATCCGC---A---CGA---TT
AGTGAACGGATTCTTAGCAATCATCTGGGACGATCTGCGGAGCCTGTGCCTCTTCAGCTACCACCGCTTGAGAGACTTAC
TCTTGATTGTAGCGAGGGTTGTGGAGATTCTGGGACGCAGG---------------------GGGTGGGAAATCCTCA--
-AATATTGGTGGAATCTCCTGAAGTATTGGAGTCAGGAACTA---AAGAATAG
>FJ496175/B/US/2000/WITO_flD5
ATGGC---AGGAAGAAGCG------GAGTC---AG---C---GACGAAGAA---CTCCTAACGACAGTCAGGATCATCAA
GCTTCTCTATCAAAGCAACC---CGCCTCC---CAAACCC---GAGGGGA---CCCGACAGGCCAGAAGAAACA------
------GAAGGAGAA---G---GT---GGAG---AGAGAGAC---------AGAGACAGATCCGC---A---CGA---TT
AGTGAACGGATTCTTAGCAATCATCTGGGACGATCTGCGGAGCCTGTGCCTCTTCAGCTACCACCGCTTGAGAGACTTAC
TCTTGATTGTAGCGAGGGTTGTGGAGATTCTGGGACGCAGG---------------------GGGTGGGAAATCCTCA--
-AATATTGGTGGAATCTCCTGAAGTATTGGAGTCAGGAACTA---AAGAATAG
>FJ496176/B/US/2000/WITO_flE1
ATGGC---AGGAAGAAGCG------GAGTC---AG---C---GACGAAGAA---CTCCTAACGACAGTCAGGATCATCAA
GCTTCTCTATCAAAGCAACC---CGCCTCC---CAAACCC---GAGGGGA---CCCGACAGGCCAGAAGAAACA------
------GAAGGAGAA---G---GT---GGAG---AGAGAGAC---------AGAGACAGATCCGC---A---CGA---TT
AGTGAACGGATTCTTAGCAATCATCTGGGACGATCTGCGGAGCCTGTGCCTCTTCAGCTACCACCGCTTGAGAGACTTAC
TCTTGATTGTAGCGAGGGTTGTGGAGATTCTGGGACGCAGG---------------------GGGTGGGAAATCCTCA--
-AATATTGGTGGAATCTCCTGAAGTATTGGAGTCAGGAACTA---AAGAATAG
>FJ496177/B/US/2000/WITO_flE10
ATGGC---AGGAAGAAGCG------GAGTC---AG---C---GACGAAGAA---CTCCTAACGACAGTCAGGATCATCAA
GCTTCTCTATCAAAGCAACC---CGCCTCC---CAAACCC---GAGGGGA---CCCGACAGGCCAGAAGAAACA------
------GAAGGAGAA---G---GT---GGAG---AGAGAGAC---------AGAGACAGATCCGC---A---CGA---TT
AGTGAACGGATTCTTAGCAATCATCTGGGACGATCTGCGGAGCCTGTGCCTCTTCAGCTACCACCGCTTGAGAGACTTAC
TCTTGATTGTAGCGAGGGTTGTGGAGATTCTGGGACGCAGG---------------------GGGTGGGAAATCCTCA--
-AATATTGGTGGAATCTCCTGAAGTATTGGAGTCAGGAACTA---AAGAATAG
>FJ496178/B/US/2000/WITO_flE11
ATGGC---AGGAAGAAGCG------GAGTC---AG---C---GACGAAGAA---CTCCTAACGACAGTCAGGATCATCAA
GCTTCTCTATCAAAGCAACC---CGCCTCC---CAAACCC---GAGGGGA---CCCGACAGGCCAGAAGAAACA------
------GAAGGAGAA---G---GT---GGAG---AGAGAGAC---------AGAGACAGATCCGC---A---CGA---TT
AGTGAACGGATTCTTAGCAATCATCTGGGACGATCTGCGGAGCCTGTGCCTCTTCAGCTACCACCGCTTGAGAGACTTAC
TCTTGATTGTAGCGAGGGTTGTGGAGATTCTGGGACGCAGG---------------------GGGTGGGAAATCCTCA--
-AATATTGGTGGAATCTCCTGAAGTATTGGAGTCAGGAACTA---AAGAATAG
>FJ496179/B/US/2000/WITO_flE2
ATGGC---AGGAAGAAGCG------GAGTC---AG---C---GACGAAGAA---CTCCTAACGACAGTCAGGATCATCAA
GCTTCTCTATCAAAGCAACC---CGCCTCC---CAAACCC---GAGGGGA---CCCGACAGGCCAGAAGAAACA------
------GAAGGAGAA---G---GT---GGAG---AGAGAGAC---------AGAGACAGATCCGC---A---CGA---TT
AGTGAACGGATTCTTAGCAATCATCTGGGACGATCTGCGGAGCCTGTGCCTCTTCAGCTACCACCGCTTGAGAGACTTAC
TCTTGATTGTAGCGAGGGTTGTGGAGATTCTGGGACGCAGG---------------------GGGTGGGAAATCCTCA--
-AATATTGGTGGAATCTCCTGAAGTATTGGAGTCAGGAACTA---AAGAATAG
>FJ496180/B/US/2000/WITO_flE3
ATGGC---AGGAAGAAGCG------GAGTC---AG---C---GACGAAGAA---CTCCTAACGACAGTCAGGATCATCAA
GCTTCTCTATCAAAGCAACC---CGCCTCC---CAAACCC---GAGGGGA---CCCGACAGGCCAGAAGAAACA------
------GAAGGAGAA---G---GT---GGAG---AGAGAGAC---------AGAGACAGATCCGC---A---CGA---TT
AGTGAACGGATTCTTAGCAATCATCTGGGACGATCTGCGGAGCCTGTGCCTCTTCAGCTACCACCGCTTGAGAGACTTAC
TCTTGATTGTAGCGAGGGTTGTGGAGATTCTGGGACGCAGG---------------------GGGTGGGAAATCCTCA--
-AATATTGGTGGAATCTCCTGAAGTATTGGAGTCAGGAACTA---AAGAATAG
>FJ496181/B/US/2000/WITO_flF2
ATGGC---AGGAAGAAGCG------GAGTC---AG---C---GACGAAGAA---CTCCTAACGACAGTCAGGATCATCAA
GCTTCTCTATCAAAGCAACC---CGCCTCC---CAAACCC---GAGGGGA---CCCGACAGGCCAGAAGAAACA------
------GAAGGAGAA---G---GT---GGAG---AGAGAGAC---------AGAGACAGATCCGC---A---CGA---TT
AGTGAACGGATTCTTAGCAATCATCTGGGACGATCTGCGGAGCCTGTGCCTCTTCAGCTACCACCGCTTGAGAGACTTAC
TCTTGATTGTAGCGAGGGTTGTGGAGATTCTGGGACGCAGG---------------------GGGTGGGAAATCCTCA--
-AATATTGGTGGAATCTCCTGAAGTATTGGAGTCAGGAACTA---AAGAATAG
>FJ496182/B/US/2000/WITO_flF4
ATGGC---AGGAAGAAGCG------GAGTC---AG---C---GACGAAGAA---CTCCTAACGACAGTCAGGATCATCAA
GCTTCTCTATCAAAGCAACC---CGCCTCC---CAAACCC---GAGGGGA---CCCGACAGGCCAGAAGAAACA------
------GAAGGAGAA---G---GT---GGAG---AGAGAGAC---------AGAGACAGATCCGC---A---CGA---TT
AGTGAACGGATTCTTAGCAATCATCTGGGACGATCTGCGGAGCCTGTGCCTCTTCAGCTACCACCGCTTGAGAGACTTAC
TCTTGATTGTAGCGAGGGTTGTGGAGATTCTGGGACGCAGG---------------------GGGTGGGAAATCCTCA--
-AATATTGGTGGAATCTCCTGAAGTATTGGAGTCAGGAACTA---AAGAATAG
>FJ496184/B/US/2000/WITO_flH3
ATGGC---AGGAAGAAGCG------GAGTC---AG---C---GACGAAGAA---CTCCTAACGACAGTCAGGATCATCAA
GCTTCTCTATCAAAGCAACC---CGCCTCC---CAAACCC---GAGGGGA---CCCGACAGGCCAGAAGAAACA------
------GAAGGAGAA---G---GT---GGAG---AGAGAGAC---------AGAGACAGATCTGC---A---CGA---TT
AGTGAACGGATTCTTAGCAATCATCTGGGACGATCTGCGGAGCCTGTGCCTCTTCAGCTACCACCGCTTGAGAGACTTAC
TCTTGATTGTAGCAAGGGTTGTGGAGATTCTGGGACGCAGG---------------------GGGTGGGAAATCCTCA--
-AATATTGGTGGAATCTCCTGAAGTATTGGAGTCAGGAACTA---AAGAATAG
>FJ647145/B/ZA/1985/R84
ATGGC---AGGAAGAAGCG------GAGAC---AG---C---GACGAAGAG---CTCCTCAAAGCAGTCAGACTCATCAA
GTTTCTCTATCAAAGCAACC---CGCCTGCCAGCAGCCTC---GAGGGGA---CCCGACAGGCCCGAAGGAATC------
------GAAGAAGAA---G---GT---GGAG---AGAGAGAC---------AGAGACAGATCCGG---T---GGA---TT
AGTGAACGGATTCTTAGCACTTATCTGGATCGACCTACGGAGCCTGTGCCTCTTCAGCTACCACCGCTTGAGAGACTTAC
TCTTGATTGTAACGAGGATTGTGGAACTTCTGGGACGCAGG---------------------GGGTGGGAACCCCTCA--
-AATATTGGTGGAATCTCCTACAGTATTGGAGTCAGGAACTA---AAGAATAG
>FJ670524/B/ES/2008/X2400-3
ATGGC---AGGAAGAAGCG------GAGAC---AA---C---GACGAAGAG---CTCCTCAGAACAGTGAGAATCATCAG
GTTTCTCTATCAAAACAACC---CGTTTCC---CAGCCCC---GAGGGGA---CCCGACAGGCCCGAAGGAACC------
------GAAGAAGAA---G---GT---GGAG---AGCGAGAC---------AGAGACAGATCCAG---G---CCA---TT
AGTGGATGGATTCTTAGCAATTATCTGGGTCGACCTGCGCAGCCTGTTCCTCTTCAGCTACCACCGCTTGAGAGACTTAC
TCTCGATTGTGATAAGGACTGTGGAACTTCTGGGACGCAGG---------------------GGGTGGGAAGCCCTCA--
-AATACCTGTGGAATATCCTACAGTATTGGAGTCAGGAACTA---AAGAATAG
>FJ670525/B/ES/2008/X2425-2
ATGGC---AGGAAGAAGCG------GAGAC---AA---C---GACGAAGAT---CTCCTCAACACAGTGAGATTCATCAA
GATTCTCTATCAAAGCAACC---CACCTCC---CAATTCC---GAGGGGA---CCCGACAGGCCAGAAGGAACA------
------GAAGGAGAA---G---GT---GGAG---AGAGAGAC---------AGAGGCACATCCAC---G---AGA---TT
AGTAGACGGCTTCTTAGCTCTCATCTGGGACGACTTRAGGAGCCTGTGTCTCTTCAGCTACCACCGCTTGAGAGACTTAC
TCTTGATTGTAACGAGGATTGTGGAACTTCTGGGACGCAGG---------------------GGGTGGGAAACCCTCA--
-AATATTGGTGGAATCTCCTACAGTACTGGAGTCAGGAACTA---AGGAATAG
>FJ670531/B/ES/2008/P2008
ATGGC---AGGAAGAAGCG------GAGAC---AG---C---GACGAAGAG---CTTCTCAAGGCAGTCAGACTCGTCAA
GTTTCTCTACCAAAGCAACC---CACCTCC---CAGCCCA---GAGGGGA---CCCGACAGGCCCGAAGGAATC------
------GAAGAAGAA---G---GT---GGAG---AGAGCGAC---------AGAGACAGATCCGG---T---CGC---TT
AGTGGGTGGATTCTTAGCAATTATCTGGGTCGACCTGCGGAGCCTGTGCCTCTTCAGCTACCACCGCTTGAGAGACTTAC
TCTTGATTGTAACGAGGATTGTGGAACTTCTGGGACGCAGG---------------------GGGTGGGAAGCCCTCA--
-AATATTGGTGGAATCTCCTGCAGTATTGGAGTCAGGAACTA---AAGAATAG
>FJ694790/B/DK/2007/PMVL_011
ATGGC---AGGAAGAAGCG------GAGAC---AG---C---GACGAAGAC---CTCCTCAAGACAGTGAGACTCATCAA
GTTTCTCTATCAAAGCAACC---CACCTCC---CAGCTCC---GAGGGGA---CCCGACAGGCCAGAAGGAACA------
------GAAGAAGAA---G---GT---GGAG---AGAGAGAC---------AGAGGCACATCCGG---T---CGA---TT
AGTGAACGGCTTCTTAGCACTTTTCTGGGACGACCTGAGGAGCCTGTTCCTCTTCAGCTACCGCCACTTGAGAGACTTAC
TCTTGATTGTAACGAGGATTGTGGAACTTCTGGGACGCAGG---------------------GGGTGGGAAGCCCTCA--
-AATATTGGTGGAGTCTCCTACAGTATTGGAGCCAGGAACTA---AAGAAGAG
>FJ853620/B/ES/2008/P2021-3
ATGGC---AGGAAGAAGCG------GAGAC---AG---C---GACGAAGAC---CTCCTCAAGACAGTCAGACTAATCAA
GTTCCTCTACCAAAGCAACC---CACCTCC---CAAACCC---GAGGGGA---CCCGACAGGCCCGAAGGAACA------
------GAAGAAGAA---G---GT---GGAG---AGAGAGAC---------AGGGGCAGATCCGG---A---CGA---TT
AGTGAACGGATTCTTAGCACTTATCTGGGACGACCTACGGAGCCTGTGTCTTTTCAGTTACCACCGATTGAGCGACTTAC
TCTTGATTGTAACGAGGATTGTGGGACTTCTGGGACGCAGG---------------------GTGTGGGAACTTCTCA--
-AGTATTGGTGGAATCTCCTGCAGTATTGGAGTCAGGAACTA---AAGAATAG
>FJ853622/B/ES/2008/X2510_2
ATGGC---AGGAAGAAGCG------GAGAC---AG---C---GACGAAGAA---CTCCTCAAGGCCGTCAGACTAATCAA
GTTTCTCTATCAAAGCAATC---CTCCTCC---CAACTCC---GAGGGGA---CCCGACAGGCCCGAAGGAATC------
------GAAGAAGAA---G---GT---GGAG---AGAGAGAC---------AGAGACAGATCCGG---T---CCA---TT
AGTGAACGGATTCTTACCACTTTTTTGGAACGACCTGCGGAACCTGTGCCTCTTCAGCTACCACCTCTTGAGAGACTTAC
TCTTCATTGTAACGAGGAGTGTGGAAGTTCTGGGACGCAGG---------------------GGGTGGGAAGTCCTCA--
-AATATTGGTGGAATCTCCTGCAATATTGGAGTCAGGAACTA---AAGAATAG
>FW555696/B/FR/1985/pNL43_patent
ATGGC---AGGAAGAAGCG------GAGAC---AG---C---GACGAAGAG---CTCATCAGAACAGTCAGACTCATCAA
GCTTCTCTATCAAAGCAACC---CACCTCC---CAATCCC---GAGGGGA---CCCGACAGGCCCGAAGGAATA------
------GAAGAAGAA---G---GT---GGAG---AGAGAGAC---------AGAGACAGATCCAT---T---CGA---TT
AGTGAACGGATCCTTAGCACTTATCTGGGACGATCTGCGGAGCCTGTGCCTCTTCAGCTACCACCGCTTGAGAGACTTAC
TCTTGATTGTAACGAGGATTGTGGAACTTCTGGGACGCAGG---------------------GGGTGGGAAGCCCTCA--
-AATATTGGTGGAATCTCCTACAGTATTGGAGTCAGGAACTA---AAGAATAG
>GQ372988/B/ES/2008/ES_X2515_3
ATGGC---AGGAAGAAGCG------GAGAC---AG---C---GACGAAGAC---CTCATCAGGACAGTTCGCCTGATCAA
GTTTCTCTATCAAAGCAATC---CGCCTCC---CAGGACA---GAGGGGA---CCCGACAGGCCCGAAGGAATC------
------GAAGAAGAA---G---GT---GGAG---AGAGAGAC---------AGAGAAAGATCCAA---T---CTA---TT
AGTGCATGGATTCTTAGCACTCATCTGGGACGATCTGCGGAGCCTGTGTCTCTTCAGCTACCACCGCTTGAGAGACTTAC
TCTTGATTGTAACGAGGATTGTGGAACTTCTGGGACGCAGG---------------------GGGTGGGAGATCCTCA--
-AATGTTGGTGGAGCCTCATACAGTATTGGAGTCAGGAACTA---AAGAATAG
>GQ372990/B/ES/2008/ES_X2556_3
ATGGC---AGGAAGAAGCG------GAGAC---AG---C---GACGAAAAT---CTCCTCAAGACAGTAAGACTCATCAA
GTTTCTCTATCAAAGCAACC---CGCCTCC---CAGCCCA---GAGGGGA---CCCGACAGGCCCGGAGGAATC------
------GAAGAAGAA---G---GT---GGAG---AGCAAGAC---------AGAGACAGATCCGG---T---CCC---TT
AGTGGATGGATTCTTAGCAATTATCTGGGTCGACCTACGGAGCCTGTTCCTCTTCAGCTACCACCGCTTGAGAGACTTAG
TCTTGATTGTGACGAGGACTGTGGAACTTCTGGGACGGAGG---------------------GGGTGGGAAGCCCTCA--
-AGTATTGTTGGAATCTCCTGCAATATTGGAGTCAGGAACTA---AAGAATAG
>GQ386779/B/ES/1989/G1p1
ATGGC---AGGAAGAAGCG------GAGAC---AG---C---GACGAAGAG---CTCCTCAAGACAGTCAGACTCATCAA
GTTTCTCTATCAAAGCAACC---CGCCTCC---CAGCCAG---GAGGGGA---CCCGACAGGCCCGAAGGAATC------
------GAAGAAGAA---G---GT---GGAG---AGAGAGAC---------AGAGACAGATCCGG---T---CAA---TT
AGTGGATGGATTCTTAGCAATTATCTGGGTCGACCTGCGGAGCCTGTGCCTCTTCAGCTACCACCGCTTGAGAGACTTAC
TCTTGATTGTAACGAGGATTGTGGAACTTCTGGGACGCAGA---------------------GGGTGGGAAGCCCTCA--
-AATATTGGTGGAATCTCCTACAGTATTGGATTCAGGAACTA---AAGAATAG
>GQ386780/B/ES/1989/G1p11
ATGGC---AGGAAGAAGCG------GAGAC---AG---C---GACGAAGAG---CTCCTCAAGACAGTCAGACTCATCAA
GTTTCTCTATCAAAGCAACC---CGCCTCC---CAGCCAG---GAGGGGA---CCCGACAGGCCCGAAGGAATC------
------GAAGAAGAA---G---GT---GGAG---AGAGAGAC---------AGAGACAGATCCGG---T---CAA---TT
AGTGGATGGATTCTTAGCAATTATCTGGGTCGACCTGCGGAGCCTGTGCCTCTTCAGCTACCACCGCTTGAGAGACTTAC
TCTTGATTGTAACGAGGATTGTGGAACTTCTGGGACGCAGA---------------------GGGTGGGAAGCCCTCA--
-AATATTGGTGGAATCTCCTACAGTATTGGATTCAGGAACTA---AAGAATAG
>GQ386781/B/ES/1989/G1_5p11
ATGGC---AGGAAGAAGCG------GAGAC---AG---C---GACGAAGAG---CTCCTCAAGACAGTCAGACTCATCAA
GTTTCTCTATCAAAGCAACC---CGCCTCC---CAGCCAG---GAGGGGG---CCCGACAGGCCCGAAGGAATC------
------GAAGAAGAA---G---GT---GGAG---AGAGAGAC---------AGAGACAGATCCGG---T---CAA---TT
AGTGGATGGATTCTTAGCAATTATCTGGGTCGACCTGCGGAGCCTGTGCCTCTTCAGCTACCACCGCTTGAGAGACTTAC
TCTTGATTGTAACGAGGATTGTGGAACTTCTGGGACGCAGA---------------------GGGTGGGAAGCCCTCA--
-AATATTGGTGGAATCTCCTACAGTATTGGATTCAGGAACTA---AAGAATAG
>GQ386782/B/ES/1989/G2p1
ATGGC---AGGAAGAAGCG------GAGAC---AG---C---GACGAAGAG---CTCCTCAAGACAGTCAGACTCATCAA
GTTTCTCTATCAAAGCAACC---CGCCTCC---CAGCCAG---GAGGGGA---CCCGACAGGCCCGAAGGAATC------
------GAAGAAGAA---G---GT---GGAG---AGAGAGAC---------AGAGACAGATCCGG---T---CAA---TT
AGTGGATGGATTCTTAGCAATTATCTGGGTCGACCTGCGGAGCCTGTGCCTCTTCAGCTACCACCGCTTGAGAGACTTAC
TCTTGATTGTAACGAGGATTGTGGAACTTCTGGGACGCAGA---------------------GGGTGGGAAGCCCTCA--
-AATATTGGTGGAATCTCCTACAGTATTGGATTCAGGAACTA---AAGAATAG
>GQ386783/B/ES/1989/G2p11
ATGGC---AGGAAGAAGCG------GAGAC---AG---C---GACGAAGAG---CTCCTCAAGACAGTCAGACTCATCAA
GTTTCTCTATCAAAGCAACC---CGCCTCC---CAGCCAG---GAGGGGA---CCCGACAGGCCCGAAGGAATC------
------GAAGAAGAA---G---GT---GGAG---AGAGAGAC---------AGAGACAGATCCGG---T---CAA---TT
AGTGGATGGATTCTTAGCAATTATCTGGGTCGACCTGCGGAGCCTGTGCCTCTTCAGCTACCACCGCTTGAGAGACTTAC
TCTTGATTGTAACGAGGATTGTGGAACTTCTGGGACGCAGA---------------------GGGTGGGAAGCCCTCA--
-AATATTGGTGGAATCTCCTACAGTATTGGATTCAGGAACTA---AAGAATAG
>GQ386784/B/ES/1989/I1p1
ATGGC---AGGAAGAAGCG------GAGAC---AG---C---GACGAAGAG---CTCCTCAAGACAGTCAGACTCATCAA
GTTTCTCTATCAAAGCAACC---CGCCTCC---CAGCCAG---GAGGGGA---CCCGACAGGCCCGAAGGAATC------
------GAAGAAGAA---G---GT---GGAG---AGAGAGAC---------AGAGACAGATCCGG---T---CAA---TT
AGTGGATGGATTCTTAGCAATTATCTGGGTCGACCTGCGGAGCCTGTGCCTCTTCAGCTACCACCGCTTGAGAGACTTAC
TCTTGATTGTAACGAGGATTGTGGAACTTCTGGGACGCAGG---------------------GGGTGGGAAGCCCTCA--
-AATATTGGTGGAATCTCCTACAATATTGGATTCAGGAACTA---AAGAACAG
>GQ386785/B/ES/1989/I1p11
ATGGC---AGGAAGAAGCG------GAGAC---AG---C---GACGAAGAG---CTCCTCAAGACAGTCAGACTCATCAA
GTTTCTCTATCAAAGCAACC---CGCCTCC---CAGCCAG---GAGGGGA---CCCGACAGGCCCGAAGGAATC------
------GAAGAAGAA---G---GT---GGAG---AGAGAGAC---------AGAGACAGATCCGG---T---CAA---TT
AGTGGATGGATTCTTAGCAATTATCTGGGTCGACCTGCGGAGCCTGTGCCTCTTCAGCTACCACCGCTTGAGAGACTTAC
TCTTGATTGTAACGAGGATTGTGGAACTTCTGGGACGCAGG---------------------GGGTGGGAAGCCCTCA--
-AATATTGGTGGAATCTCCTACAATATTGGATTCAGGAACTA---AAGAACAG
>GQ386786/B/ES/1989/I5p1
ATGGC---AGGAAGAAGCG------GAGAC---AG---C---GACGAAGAG---CTCCTCAAGACAGTCAGACTCATCAA
GTTTCTCTATCAAAGCAACC---CGCCTCC---CAGCCAG---GAGGGGA---CCCGACAGGCCCGAAGGAATC------
------GAAGAAGAA---G---GT---GGAG---AGAGAGAC---------AGAGACAGATCCGG---T---CAA---TT
AGTGGATGGATTCTTAGCAATTATCTGGGTCGACCTGCGGAGCCTGTGCCTCTTCAGCTACCACCGCTTGAGAGACTTAC
TCTTGATTGTAACGAGGATTGTGGAACTTCTGGGACGCAGG---------------------GGGTGGGAAGCCCTCA--
-AATATTGGTGGAATCTCCTACAATATTGGATTCAGGAACTA---AAGAACAG
>GQ386787/B/ES/1989/I5p11
ATGGC---AGGAAGAAGCG------GAGAC---AG---C---GACGAAGAG---CTCCTCAAGACAGTCAGACTCATCAA
GTTTCTCTATCAAAGCAACC---CGCCTCC---CAGCCAG---GAGGGGA---CCCGACAGGCCCGAAGGAATC------
------GAAGAAGAA---G---GT---GGAG---AGAGAGAC---------AGAGACAGATCCGG---T---CAA---TT
AGTGGATGGATTCTTAGCAATTATCTGGGTCGACCTGCGGAGCCTGTGCCTCTTCAGCTACCACCGCTTGAGAGACTTAC
TCTTGATTGTAACGAGGATTGTGGAACTTCTGGGACGCAGG---------------------GGGTGGGAAGCCCTCA--
-AATATTGGTGGAATCTCCTACAATATTGGATTCAGGAACTA---AAGAACAG
>GQ386792/B/ES/1989/E1_5p1
ATGGC---AGGAAGAAGCG------GAGAC---AG---C---GACGAAGAG---CTCCTCAAGACAGTCAGACTCATCAA
GTTTCTCTATCAAAGCAACC---CGCCTCC---CAGCCAG---GAGGGGA---CCCGACAGGCCCGAAGGAATC------
------GAAGAAGAA---G---GT---GGAG---AGAGAGAC---------AGAGACAGATCCGG---T---CAA---TT
AGTGGATGGATTCTTAGCAATTATCTGGGTCGACCTGCGGAGCTTGTGCCTCTTCAGCTACCACCGCTTGAGAGACTTAC
TCTTGATTGTAACGAGGATTGTGGAACTTCTGGGACGCAGG---------------------GGGTGGGAAGCCCTCA--
-AATATTGGTGGAATCTCCTACAATATTGGATTCAGGAACTA---AAGAATAG
>GQ386793/B/ES/1989/E1_5p11
ATGGC---AGGAAGAAGCG------GAGAC---AG---C---GACGAAGAG---CTCCTCAAGACAGTCAGACTCATCAA
GTTTCTCTATCAAAGCAACC---CGCCTCC---CAGCCAG---GAGGGGA---CCCGACAGGCCCGAAGGAATC------
------GAAGAAGAA---G---GT---GGAG---AGAGAGAC---------AGAGACAGATCCGG---T---CAA---TT
AGTGGATGGATTCTTAGCAATTATCTGGGTCAACCTGCGGAGCCTGTGCCTCTTCAGCTACCACCGCTTGAGAGACTTAC
TCTTGATTGTAACGAGGATTGTGGAACTTCTGGGACGCAGG---------------------GGGTGGGAAGCCCTCA--
-AATATTGGTGGAATCTCCTACAATATTGGATTCAGGAACTA---AAGAACAG
>GU177863/B/CN/1999/plwj
ATGGC---AGGAAGAAGAG------AAGAC---AG---C---GACGACCAG---CTCATCAAGACAGTCAAACTCATCAA
GCTTCTCTATCAAAGCAACC---CACTTCC---CAACCCA---GAGGGGA---CCCGGCAGGCCCGAAGGAATC------
------GAAGAAGAA---G---GT---GGAG---AGCGAGAC---------AGAGACAGATCCGA---G---ATA---TT
AGCCAACGGATTCTTGACACTTATCTGGGAGGATCTGCGGAGCCTGTGCCTCTTCATCTACCACCGCTTGAGAGACTTAC
TCTTGATTGTAGCGAGGATTGTGGAACTTCTGGGACGCAGG---------------------GGGTGGGAAGCCCTCA--
-GATATTGGTGGAATATCCTGCAGTATTGGATTCAGGAACTA---AAGAATAG
>GU362881/B/ES/2009/P2149_3
ATGGC---AGGAAGAAGCG------GAGAC---AG---C---GACGAGGAC---CTCCTCAGGACGGTCAGACTCATCAA
GTTTCTCTACCAAAGCAACC---CTCCTCC---CAAACCC---GAGGGGA---CCCGACAGGCCCGGAGGAATC------
------GAAGAAGAA---G---GT---GGAG---AGAGAGAC---------AGAGACAGATCCGA---T---CGA---TT
AGTGACCGGATTCTTAGCGATTTTCTGGGACGACCTGAGGAGCCTGTTCCTCTTCAGTTACCACCACTTGAGAGACTTAC
TCTTGATTGTAACGAGGATTGTGGGACTTCTGGGACGCAGG---------------------GGGTGGGAAGCCCTGA--
-AATATTGGTGGAATCTCCTGCACTATTGGAGTCAGGAACTA---AAGAATAG
>GU362883/B/ES/2008/X2555_2
ATGGC---AGGAAGAAGCG------GAGAC---AG---C---GACGAAAAC---CTCCTCAAAACAGTCAGACTCATCAA
GTTTCTCTATCAAAGCAACC---CGCCTCC---CAACCCA---GAGGGGA---CCCGACAGGCCCGGAGGAATC------
------GAAGAAGAA---G---GT---GGAG---AGAGAGAC---------AGAGGCACATCCGA---A---CCG---TT
AGTGGATGGATTCTTAGCAATTATCTGGGCCGACCTGCGGAGCCTGTGCCTCTTCAGCTACCACCGATTGATAGACTTTC
TCTCGATTGTAACGAGGATTGTGGAACTCCTGGGACGCAGG---------------------GGGTGGGAACTTCTCA--
-AATACCTGTGGAATCTTCTGCAGTATTGGAGTCAGGAACTA---AAGAATAG
>GU362885/B/ES/2009/X2689_2
ATGGC---AGGAAGAAGCG------GAGAC---AG---C---GACGAAGAT---CTCCTCCAGACAGTAAGAATCATCAG
ACTTCTCTATCAAAGCAACC---CGCTTCC---CAGCCCC---GAGGGGA---CCCGACAGGCCCGAAGGAATC------
------GAAGAAGAA---G---GT---GGAG---AGAGAGAC---------AGAGACACATCCAG---G---CGA---TT
AGTGCATGGATTATTAGCTCTCGTCTGGGACGACCTACGGAGCCTGTGCCTCTTCAGCTACCACCGCTTGAGAGACTTAC
TCTTGATTGTAACGAGGATTGTGGAGACTCTGGGACGCAGG---------------------GGGTGGGAAGCCCTCA--
-AATATTGGTGGAATCTCCTGCTGTATTGGAGTCAGGAACTA---AAGAATAG
>GU362886/B/ES/2008/X2574_2
ATGGC---AGGAAGAAGCG------GAGAC---AG---C---GACGAAGAA---CTCCTCAAGGCAGTCAGACTCATCAA
GGCGCTCTACAAACTCAACC---CACCTCC---CAACCCC---GAGGGGA---CCCGACAGGCCAGGAGGAATC------
------GAAGAAGAA---G---GT---GGAG---ACAGAGAC---------AGAGGCACATCAAC---A---CGA---TT
AGTGCATGGATTCTTAGCACTAGTCTGGGACGACCTGAGGAGCCTGTGCCTCTTCAGCTACCACCGCTTGACAGACTTAC
TCTTGATTGCAGCGAGGATTGTGGAACTTCTGGGACGCAGG---------------------GGGAGAGAAATACTCC--
-AGTATTGGTGGAATCTCCTGCAGTATTGGAGTCGGGAACTA---AAGAATAG
>GU647196/B/CN/1999/plwj11_6
ATGGC---AGGAAGAAGAG------AAGAC---AG---C---GACGACCAG---CTCATCAAGACAGTCAAACTCATCAA
GCTTCTCTATCAAAGCAACC---CACTTCC---CAACCCA---GAGGGGA---CCCGGCAGGCCCGAAGGAATC------
------GAAGAAGAA---G---GT---GGAG---AGCGAGAC---------AGAGACAGATCCGA---G---ATA---TT
AGCCAACGGATTCTTGACACTTATCTGGGAGGATCTGCGGAGCCTGTGCCTCTTCATCTACCACCGCTTGAGAGACTTAC
TCTTGATTGTAGCGAGGATTGTGGAACTTCTGGGACGCAGG---------------------GGGTGGGAAGCCCTCA--
-GATATTGGTGGAATATCCTGCAGTATTGGATTCAGGAACTA---AAGAATAG
>GU647197/B/CN/1999/plwj5_6
ATGGC---AGGAAGAAGAG------AAGAC---AG---C---GACGACCAG---CTCATCAAGACAGTCAAACTCATCAA
GCTTCTCTATCAAAGCAACC---CACTTCC---CAACCCA---GAGGGGA---CCCGGCAGGCCCGAAGGAATC------
------GAAGAAGAA---G---GT---GGAG---AGCGAGAC---------AGAGACAGATCCGA---G---ATA---TT
AGCCAACGGATTCTTGACACTTATCTGGGAGGATCTGCGGAGCCTGTGCCTCTTCATCTACCACCGCTTGAGAGACTTAC
TCTTGATTGTAGCGAGGATTGTGGAACTTCTGGGACGCAGG---------------------GGGTGGGAAGCCCTCA--
-GATATTGGTGGAATATCCTGCAGTATTGGATTCAGGAACTA---AAGAATAG
>GU647198/B/CN/1999/plwj2_6
ATGGC---AGGAAGAAGAG------AAGAC---AG---C---GACGACCAG---CTCATCAAGACAGTCAAACTCATCAA
GCTTCTCTATCAAAGCAACC---CACTTCC---CAACCCA---GAGGGGA---CCCGGCAGGCCCGAAGGAATC------
------GAAGAAGAA---G---GT---GGAG---AGCGAGAC---------AGAGACAGATCCGA---G---ATA---TT
AGCCAACGGATTCTTGACACTTATCTGGGAGGATCTGCGGAGCCTGTGCCTCTTCATCTACCACCGCTTGAGAGACTTAC
TCTTGATTGTAGCGAGGATTGTGGAACTTCTGGGACGCAGG---------------------GGGTGGGAAGCCCTCA--
-GATATTGGTGGAATATCCTGCAGTATTGGATTCAGGAACTA---AAGAATAG
>HH978650/B/FR/1983/HXB2_patent
ATGGC---AGGAAGAAGCG------GAGAC---AG---C---GACGAAGAG---CTCATCAGAACAGTCAGACTCATCAA
GCTTCTCTATCAAAGCAACC---CACCTCC---CAACCCC---GAGGGGA---CCCGACAGGCCCGAAGGAATA------
------GAAGAAGAA---G---GT---GGAG---AGAGAGAC---------AGAGACAGATCCAT---T---CGA---TT
AGTGAACGGATCCTTGGCACTTATCTGGGACGATCTGCGGAGCCTGTGCCTCTTCAGCTACCACCGCTTGAGAGACTTAC
TCTTGATTGTAACGAGGATTGTGGAACTTCTGGGACGCAGG---------------------GGGTGGGAAGCCCTCA--
-AATATTGGTGGAATCTCCTACAGTATTGGAGTCAGGAACTA---AAGAATAG
>HI964165/B/FR/1983/HXB2_patent
ATGGC---AGGAAGAAGCG------GAGAC---AG---C---GACGAAGAG---CTCATCAGAACAGTCAGACTCATCAA
GCTTCTCTATCAAAGCAACC---CACCTCC---CAACCCC---GAGGGGA---CCCGACAGGCCCGAAGGAATA------
------GAAGAAGAA---G---GT---GGAG---AGAGAGAC---------AGAGACAGATCCAT---T---CGA---TT
AGTGAACGGATCCTTGGCACTTATCTGGGACGATCTGCGGAGCCTGTGCCTCTTCAGCTACCACCGCTTGAGAGACTTAC
TCTTGATTGTAACGAGGATTGTGGAACTTCTGGGACGCAGG---------------------GGGTGGGAAGCCCTCA--
-AATATTGGTGGAATCTCCTACAGTATTGGAGTCAGGAACTA---AAGAATAG
>HM469975/B/ES/2009/S61_E1_5p21
ATGGC---AGGAAGAAGCG------GAGAC---AG---C---GACGAAGAG---CTCCTCAAGACAGTCAGACTCATCAA
GTTTCTCTATCAAAGCAACC---CGCCTCC---CAGCCAG---GAGGGGA---CCCGACAGGCCCGAAGGAATC------
------GAAGAAGAA---G---GT---GGAG---AGAGAGAC---------AGAGACAGATCCGG---T---CAA---TT
AGTGGATGGATTCTTAGCAATTATCTGGGTCAACCTGCGGAGCCTGTGCCTCTTCAGCTACCACCGCTTGAGAGACTTAC
TCTTGATTGTAACGAGGATTGTGGAACTTCTGGGACGCAGG---------------------GGGTGGGAAGCCCTCA--
-AATATTGGTGGAATCTCCTACAATATTGGATTCAGGAACTA---AAGAACAG
>HM469977/B/ES/2009/S61_G2p21
ATGGC---AGGAAGAAGCG------GAGAC---AG---C---GACGAAGAG---CTCCTCAAGACAGTCAGACTCATCAA
GTTTCTCTATCAAAGCAACC---CGCCTCC---CAGCCAG---GAGGGGA---CCCGACAGGCCCGAAGGAATC------
------GAAGAAGAA---G---GT---GGAG---AGAGAGAC---------AGAGACAGATCCGG---T---CAA---TT
AGTGGATGGATTCTTAGCAATTATCTGGGTCGACCTGCGGAGCCTGTGCCTCTTCAGCTACCACCGCTTGAGAGACTTAC
TCTTGATTGTAACGAGGATTGTGGAACTTCTGGGACGCAGA---------------------GGGTGGGAAGCCCTCA--
-AATATTGGTGGAATCTCCTACAGTATTGGATTCAGGAACTA---AAGAATAG
>HM469978/B/ES/2009/S61_G1_5p21
ATGGC---AGGAAGAAGCG------GAGAC---AG---C---GACGAAGAG---CTCCTCAAGACAGTCAGACTCATCAA
GTTTCTCTATCAAAGCAACC---CGCCTCC---CAGCCAG---GAGGGGA---CCCGACAGGCCCGAAGGAATC------
------GAAGAAGAA---G---GT---GGAG---AGAGAGAC---------AGAGACAGATCCGG---T---CAA---TT
AGTGGATGGATTCTTAGCAATTATCTGGGTCGACCTGCGGAGCCTGTGCCTCTTCAGCTACCACCGCTTGAGAGACTTAC
TCTTGATTGTAACGAGGATTGTGGAACTTCTGGGACGCAGA---------------------GGGTGGGAAGCCCTCA--
-AATATTGGTGGAATCTCCTACAGTATTGGATTCAGGAACTA---AAGAATAG
>HM469979/B/ES/2009/S61_H1_5p21
ATGGC---AGGAAGAAGCG------GAGAC---AG---C---GACGAAGAG---CTCCTCAAGACAGTCAGACTCATCAA
GTTTCTCTATCAAAGCAACC---CGCCTCC---CAGCCAG---GAGGGGA---CCCGACAGGCCCGAAGGAATC------
------GAAGAAGAA---G---GT---GGAG---AGAGAGAC---------AGAGACAGATCCGG---T---CAA---TT
AGTGGATGGATTCTTAGCAATTATCTGGGTCGACCTGCGGAGCTTGTGCCTCTTCAGCTACCACCGCTTGAGAGACTTAC
TCTTGATTGTAACGAGGATTGTGGAACTTCTGGGACGCAGG---------------------GGGTGGGAAGCCCTCA--
-AATATTGGTGGAATCTCCTACAATATTGGATTCAGGAACTA---AAGAATAG
>HM469980/B/ES/2009/S61_I1p21
ATGGC---AGGAAGAAGCG------GAGAC---AG---C---GACGAAGAG---CTCCTCAAGACAGTCAGACTCATCAA
GTTTCTCTATCAAAGCAACC---CGCCTCC---CAGCCAG---GAGGGGA---CCCGACAGGCCCGAAGGAATC------
------GAAGAAGAA---G---GT---GGAG---AGAGAGAC---------AGAGACAGATCCGG---T---CAA---TT
AGTGGATGGATTCTTAGCAATTATCTGGGTCGACCTGCGGAGCCTGTGCCTCTTCAGCTACCACCGCTTGAGAGACTTAC
TCTTGATTGTAACGAGGATTGTGGAACTTCTGGGACGCAGG---------------------GGGTGGGAAGCCCTCA--
-AATATTGGTGGAATCTCCTACAATATTGGATTCAGGAACTA---AAGAACAG
>HM469981/B/ES/2009/S61_I5p21
ATGGC---AGGAAGAAGCG------GAGAC---AG---C---GACGAAGAG---CTCCTCAAGACAGTCAGACTCATCAA
GTTTCTCTATCAAAGCAACC---CGCCTCC---CAGCCAG---GAGGGGA---CCCGACAGGCCCGAAGGAATC------
------GAAGAAGAA---G---GT---GGAG---AGAGAGAC---------AGAGACAGATCCGG---T---CAA---TT
AGTGAATGGATTCTTAGCAATTATCTGGGTCGACCTGCGGAGCCTGTGCCTCTTCAGCTACCACCGCTTGAGAGACTTAC
TCTTGATTGTAACGAGGATTGTGGAACTTCTGGGACGCAGG---------------------GGGTGGGAAGCCCTCA--
-AATATTGGTGGAATCTCCTACAATATTGGATTCAGGAACTA---AAGAACAG
>HM586187/B/GB/2003/MM33d12p
ATGGC---AGGAAGAAGCG------GAGAC---AG---C---GACGAAGAC---CTCCTCAAGACAGTAAGACTCATCAA
GAATCTCTATCAAAGCAACC---CACCTCC---CAGTCAG---GAGGGGA---CCCGACGGGCCCGAAGGAACA------
------GAAGAAGAA---G---GT---GGAG---AGAGAGAC---------AGAGGCAGATCCGG---T---CGA---TT
AGTGAGCGGATTCTTACCACTTATCTGGGACGATCTGCGGAGCCTGTGCCTCTTCAGCTACCACCGCTTGAGAGACTTAC
TCTTGATTGTAACGAGGATTGTGGAACTTCTGGGACGCAGG---------------------GGGTGGGAAGCACTGA--
-AATACGGGTGGAACATCCTACAGTATTGGAGTCAGGAACTA---AAGAATAG
>HM586193/B/GB/2004/MM39d11p
ATGGC---AGGAAGAAGCG------GAGAC---AG---C---GACGAAGAG---CTCCTCAAGGCAGTAAGAGCCATCAA
GATTCTCTACCAAAGCAACC---CCCTGCC---CAGTCTC---GAGGGGA---CCCGACAGGCCCGAAGGAATC------
------GAAGAAGAA---G---GT---GGAG---ACAGAGAC---------AGAGACAGATCCAC---T---CGA---TT
AGTGAGCGGCTTCTTAGCACTGTTCTGGGACGACCTGCGGAGCCTGTGCCTCTTCAGCTACCACCGCTTGAGAGACTTAC
TCTTGATTGTAACGAGGATTGTGGAACTTCTGGGACGCAGG---------------------GGGTGGGAACTCCTCA--
-AATACTGTTGGAATCTCCTACAGTATTGGAGTCAGGAGCTT---CAGAAGAG
>HM586198/B/GB/2004/MM42d22_GN1
ATGGC---AGGAAGAAGCG------GAGAC---AG---C---GACGAAGAG---CTCCTCAAGATAGTCAGACTCATCAA
GCTTCTCTATCAAAGCAACC---CACCCCC---CAGCTCC---GAGGGGA---CCCGACAGGCCCGAAGGAATC------
------GAAGAAGAA---G---GT---GGAG---AGAGAGAC---------AGAGACACATCCGG---A---CGA---TC
AGTGAACGGATTCTTAGCGATTATCTGGGTGGACCTACGGAGCCTGTGCCTCTTCAGTTACCACCGCTTGAGAGACTTAC
TCTTGATTGTAGCGAGGATTGTGGAACTTCTGGAACGCAGA---------------------GGGTGGGAAGTTCTCA--
-AATACTTGTGGAATCTTCTACAGTATTGGATTCAGGAGCTA---AAGAATAG
>HM586200/B/GB/2004/MM42d92_GN1
ATGGC---AGGAAGAAGCG------GAGAC---AG---C---GACGAAGAG---CTCCTCAAGATAGTCAGACTCATCAA
GCTTCTCTATCAAAGCAACC---CACCCCC---CAGCTCC---GAGGGGA---CCCGACAGGCCCGAAGGAATC------
------GAAGAAGAA---G---GT---GGAG---AGAGAGAC---------AGAGACACATCCGG---A---CGA---TC
AGTGAACGGATTCTTAGCGATTATCTGGGTGGACCTACGGAGCCTGTGCCTCTTCAGTTACCACCGCTTGAGAGACTTAC
TCTTGATTGTAGCGAGGATTGTGGAACTTCTGGAACGCAGA---------------------GGGTGGGAAGTTCTCA--
-AATACTTGTGGAATCTTCTACAGTATTGGATTCAGGAGCTA---AAGAATAG
>HM586202/B/GB/2005/MM42d183_GN1
ATGGC---AGGAAGAAGCG------GAGAC---AG---C---GACGAAGAG---CTCCTCAAGATAGTCAGACTCATCAA
GCTTCTCTATCAAAGCAACC---CACCCCC---CAGCTCC---GAGGGGA---CCCGACAGGCCCGAAGGAATC------
------GAAGAAGAA---G---GT---GGAG---AGAGAGAC---------AGAGACACATCCGG---A---CGA---TC
AGTGAACGGATTCTTAGCGATTATCTGGGTGGACCTACGGAGCCTGTGCCTCTTCAGTTACCACCGCTTGAGAGACTTAC
TCTTGATTGTAGCGAGGATTGTGGAACTTCTGGAACGCAGA---------------------GGGTGGGAAGTTCTCA--
-AATACTTGTGGAATCTTCTACAGTATTGGATTCAGGAGCTA---AAGAATAG
>HM586204/B/GB/2005/MM42d324_GN1
ATGGC---AGGAAGAAGCG------GAGAC---AG---C---GACGAAGAG---CTCCTCAAGATAGTCAGACTCATCAA
GCTTCTCTATCAAAGCAACC---CACCCCC---CAGCTCC---GAGGGGA---CCCGACAGGCCCGAAGGAATC------
------GAAGAAGAA---G---GT---GGAG---AGAGAGAC---------AGAGACACATCCGG---A---CGA---TC
AGTGAACGGATTCTTAGCGATTATCTGGGTGGACCTACGGAGCCTGTGCCTCTTCAGTTACCACCGCTTGAGAGACTTAC
TCTTGATTGTAGCGAGGATTGTGGAACTTCTGGGGCGCAGA---------------------GGGTGGGAAGTTCTCA--
-AATACTTGTGGAATCTTCTACAGTATTGGATTCAGGAGCTA---AAGAATAG
>HM586206/B/GB/2004/MM43d21_GN1
ATGGC---AGGAAGAAGCG------GAGCC---AG---C---GACGAGGAC---CTCCTAAAGACAGTCAGACTCATCAA
GCTTCTCTATCAAAGCAACC---CGCCTCC---CAACCCC---GAGGGGA---CCCGACAGGCCCGAAGGAATC------
------GAAGAAGAA---G---GT---GGAG---AGGAAAAC---------AGAGGCAGATCCAG---A---CGA---TT
AGTGGATGGATTCTTAGCACTTATCTGGGACGACCTACGGAGCCTGTGCCTCTTCAGCTACCGCCGCTTGAGCGACTTAC
TCTTGATAGCAGCGAGGATTGTGGAACTTCTGGGACGCTTG---------------------GGGTGGGAAATCCTCA--
-AGTATTGGTGGAATCTCCTGCAGTATTGGAGTCAGGAACTA---AAGAATAG
>HM586207/B/GB/2005/MM43d101_GN1
ATGGC---AGGAAGAAGCG------GAGCC---AG---C---GACGAGGAC---CTCCTAAAGACAGTCAGACTCATCAA
GCTTCTCTATCAAAGCAACC---CGCCTCC---CAACCCC---GAGGGGA---CCCGACAGGCCCGAAGGAATC------
------GAAGAAGAA---G---GT---GGAG---AGGAAAAC---------AGAGGCAGATCCAG---A---CGA---TT
AGTGGATGGATTCTTAGCACTTATCTGGGACGACCTACGGAGCCTGTGCCTCTTCAGCTACCGCCGCTTGAGCGACTTAC
TCTTGATAGCAGCGAGGATTGTGGAACTTCTGGGACGCAGG---------------------GGGTGGGAAATCCTCA--
-AGTATTGGTGGAATCTCCTGCAGTATTGGAGTCAGGAACTA---AAGAATAG
>HM586208/B/GB/2005/MM43d228_GN1
ATGGC---AGGAAGAAGCG------GAACC---AG---C---GACGAGGAC---CTCCTAAAGACAGTCAGACTCATCAA
GCTTCTCTATCAAAGCAACC---CGCCTCC---CAACCCC---GAGGGGA---CCCGACAGGCTCGAAGGAATC------
------GAAGAAGAA---G---GT---GGAG---AGGAAAAC---------AGAGGCAGATCCAG---A---CGA---TT
AGTGGATGGATTCTTAGCACTTATCTGGGACGACCTACGGAGCCTGTGCCTCTTCAGCTACCGCCGCTTGAGCGACTTAC
TCTTGATAGCAGCGAGGATTGTGGAACTTCTGGGACGCAGG---------------------GGGTGGGAAATCCTCA--
-AGTATTGGTGGAATCTCCTGCAGTATTGGAGTCAGGAACTA---AAGAATAG
>HM586209/B/GB/2005/MM43d368_GN1
ATGGC---AGGAAGAAGCG------GAGCC---AG---C---GACGAGGAC---CTCCTAAAGACAGTCAGACTCATCAA
GCTTCTCTATCAAAGCAACC---CGCCTCC---CAACCCC---GAGGGGA---CCCGACAGGCCCGAAGGAATC------
------GAAGAAGAA---G---GT---GGAG---AGGAAGAC---------AGAGGCAGATCCAG---A---CGA---TT
AGTGGATGGATTCTTAGCACTTATCTGGGACGACCTACGGAGCCTGTGCCTCTTCAGCTACCGCCGCTTGAGCGACTTAC
TCTTGATAGCAGCGAGGATTGTGGAACTTCTGGGACGCAGG---------------------GGGTGGGAAATCCTCA--
-AGTATTGGTGGAATCTCCTGCAGTATTGGAGTCAGGAACTA---AAGAATAG
>HM586210/B/GB/2005/MM45d22_GN1
ATGGC---AGGAAGAAGCG------GAGAC---AG---C---GACGAAGAC---CTTCTGAAGGCAGTCAGACTCATCAA
GATTCTCTATCAAAGCAACC---CACCTCC---CAACCCC---GAGGGGA---CCAGACAGGCCCGAAGGAATC------
------GAAGGAGAA---G---GT---GGAG---AGAGAGAC---------AGAGACAGATCCGG---G---GGA---TT
GGTCAACGGATTCTTGACACTTATCTGGGTCGACCTGCAGAACCTGTGCCTCTTCAGCTACCACCTCTTGAGAGACTTAC
TCTTGACTGTAACGAGGATTGTGGAACTTCTGGGACGCAGG---------------------GGGTGGGAAGCCATCA--
-AGTATTGGTGGAATCTCCTGCAGTATTGGATTCAGGAACTA---AAGAAGAG
>HM586211/B/GB/2005/MM45d87_GN1
ATGGC---AGGAAGAAGCG------GAGAC---AG---C---GACGAAGAC---CTTCTGAAGGCAGTCAGACTCATCAA
GATTCTCTATCAAAGCAACC---CACCTCC---CAACCCC---GAGGGGA---CCAGACAGGCCCGAAGGAATC------
------GAAGGAGAA---G---GT---GGAG---AGAGARAC---------AGAGACAGATCCGG---G---GGA---TT
GGTCAACGGATTCTTGACACTTATCTGGGTCGAYCTRCAGAACCTGTGCCTCTTCAGCTACCACCTCTTGAGAGACTTAC
TCTTGACTGTAACGAGGATTGTGGAACTTCTGGGACGCAGG---------------------GGGTGGGAAGCCATCA--
-AGTATTGGTGGAATCTCCTGCAGTATTGGATTCAGGAACTA---AAGAAGAG
>HM586212/B/GB/2005/MM45d213_GN1
ATGGC---AGGAAGAAGCG------GAGAC---AG---C---GACGAAGAC---CTTCTGAAGGCAGTCAGACTCATCAA
GATTCTCTATCAAAGCAACC---CACCTCC---CAACCCC---GAGGGGA---CCAGACAGGCCCGAAGGAATC------
------GAAGGAGAA---G---GT---GGAG---AGAGAGAC---------AGAGACAGATCCGG---G---GGA---TT
GGTCAACGGATTCTTGACACTTATCTGGGTCGAYCTRCAGAACCTGTGCCTCTTCAGCTACCACCTCTTGAGAGACTTAC
TCTTGACTGTAACGAGGATTGTGGAACTTCTGGGACGCAGG---------------------GGGTGGGAAGCCATCA--
-AGTATTGGTGGAATCTCCTGCAGTATTGGATTCAGGAACTA---AAGAAGAG
>HQ215554/B/CN/2008/1106
ATGGC---AGGAAGAAGCG------GGGAC---AG---C---GACGAAGAG---CTCATCAAGACAGTCCGCCTGATCAA
GCAACTCTATCAAAGCAACC---CGCCTCC---CAGCTCA---GAGGGGA---CCCGACAGGCCCGAAGGAATA------
------GAAGAAGAA---G---GT---GGAG---AGAGAGAC---------AGAGACACATCCAC---T---CGA---TT
AGTACATGGCTTCTTAGCACTCATCTGGGACGACCTGAGGAGCCTGTGCCTTTTCAGCTACCACCGCTTGAGAGACTTAC
TCTTGATTGTAGCGAGGATTGTGGAACTTCTGGGACGCAGG---------------------GGTTGGGAGGCCCTCA--
-AATATTGCTGGAATCTCCTGCAGTATTGGAGTCAGGAACTA---AAGAAGAG
>HQ215556/B/CN/2009/1121
ATGGC---AGGAAGAAGCG------GAGAC---AG---C---GACGAAGAG---CTCCTCAAGGCAGTCCGCCTCATCAA
ACAGCTGTATCAGAGCAACC---CGCCACC---CAGCTCA---GGGGGGA---CCCGACAGGCCCGAAGGAACC------
------GAAGGAGAA---G---GT---GGAG---ACAGAGAC---------AGAAGCAGATCCAC---A---CTC---TT
AGTGCATGGATTCTTAGCACTCATCTGGGTCGACCTACGGAGCCTGTGCCTTTTCCTCTACCACCGCTTGAGAGACTTAC
TCTTGATTGTAACGAGGATTGTGGAACTTCTGGGACGCAGG---------------------GGGTGGGAAACACTCA--
-AGTACTTGTGGAACCTCCTACAGTATTGGAGTCAGGAACTA---AAGAAGAG
>JA806687/B/FR/1983/HXB2-patent
ATGGC---AGGAAGAAGCG------GAGAC---AG---C---GACGAAGAG---CTCATCAGAACAGTCAGACTCATCAA
GCTTCTCTATCAAAGCAACC---CACCTCC---CAACCCC---GAGGGGA---CCCGACAGGCCCGAAGGAATA------
------GAAGAAGAA---G---GT---GGAG---AGAGAGAC---------AGAGACAGATCCAT---T---CGA---TT
AGTGAACGGATCCTTGGCACTTATCTGGGACGATCTGCGGAGCCTGTGCCTCTTCAGCTACCACCGCTTGAGAGACTTAC
TCTTGATTGTAACGAGGATTGTGGAACTTCTGGGACGCAGG---------------------GGGTGGGAAGCCCTCA--
-AATATTGGTGGAATCTCCTACAGTATTGGAGTCAGGAACTA---AAGAATAG
>JF320003/B/US/2006/502_0341_FL05
ATGGC---AGGAAGAAGCG------GAGAC---AG---C---GACGAAGAG---CTCATCAGAGCAGTCAGACTCATCAA
GTTTCTCTATCAAAGCAACC---CACCTCC---CAGCCCA---GAGGGGA---CCCGACAGGCCCGAAGGAATC------
------GAAGAAGAA---G---GT---GGAG---ACAGAGGC---------AGAGGCAGATCCGG---T---CTC---TT
AGTGGATGGATTCTTAGCAATTATCTGGGTCGACCTGCGGAGCCTGATACTCTTCAGCTACCACCGCTTGAGAGACTTAC
TATTGATTGCAGCGAGGATTGTGGAACTTCTGGGACGCAGG---------------------GGGTGGGAAGCCCTGA--
-AATATTGGTGGAATCTCCTACAGTATTGGAGTCAGGAACTA---AAGAATAG
>JF320005/B/US/2006/502_0341_FL04
ATGGC---AGGAAGAAGCG------GAGAC---AG---C---GACGAAGAG---CTCATCAGAGCAGTCAGACTCATCAA
GTTTCTCTATCAAAGCAACC---CACCTCC---CAGCCCA---GAGGGGA---CCCGACAGGCCCGAAGGAATC------
------GAAGAAGAA---G---GT---GGAG---ACAGAGGC---------AGAGGCAGATCCGG---T---CTC---TT
AGTGGATGGATTCTTAGCAATTATCTGGGTCGACCTGCGGAGCCTGATACTCTTCAGCTACCACCGCTTGAGAGACTTAC
TATTGATTGCAGCGAGGATTGTGGAACTTCTGGGACGCAGG---------------------GGGTGGGAAGCCCTGA--
-AATATTGGTGGAATCTCCTACAGTATTGGAGTCAGGAACTA---AAGAATAG
>JF320006/B/US/2006/502_0341_FL07
ATGGC---AGGAAGAAGCG------GAGAC---AG---C---GACGAAGAG---CTCATCAGAGCAGTCAGACTCATCAA
GTTTCTCTATCAAAGCAACC---CACCTCC---CAGCCCA---GAGGGGA---CCCGACAGGCCCGAAGGAATC------
------GAAGAAGAA---G---GT---GGAG---ACAGAGGC---------AGAGGCAGATCCGG---T---CTC---TT
AGTGGATGGATTCTTAGCAATTATCTGGGTCGACCTGCGGAGCCTGATACTCTTCAGCTACCACCGCTTGAGAGACTTAC
TATTGATTGCAGCGAGGATTGTGGAACTTCTGGGACGCAGG---------------------GGGTGGGAAGCCCTGA--
-AATATTGGTGGAATCTCCTACAGTATTGGAGTCAGGAACTA---AAGAATAG
>JF320008/B/PE/2006/502_0524_FL04
ATGGC---AGGAAGAAGCG------GAGAC---AG---C---GACGAAGAC---CTCCTCAAGACAGTCAGACTCATCAA
AATTCTCTATCAAAGCAACC---CACCTCC---TCGGTCC---GAGGGGA---CCCGACAGGCCCGAAGGAATA------
------GAAGAAGAA---G---GT---GGAG---AAAGAGAC---------AGAGGCAGATCCGT---G---CGC---TT
AGTGAACGGATTCTTGACACTTTTCTGGGAGGACCTGCGGAACCTGTGCCTCTTCAGCTACCACCGCTTGAGAGACTTAC
TCTTGATTGTGACGAGGATTGTGGAACTTCTGGGACACAGG---------------------GGGTGGGAACTCCTCA--
-AATATTGGTGGAATCTCCTGATATATTGGAGTCAGGAACTA---AAGAATAG
>JF320009/B/PE/2006/502_0524_FL05
ATGGC---AGGAAGAAGCG------GAGAC---AG---C---GACGAAGAC---CTCCTCAAGACAGTCAGACTCATCAA
AATTCTCTATCAAAGCAACC---CACCTCC---TCGGTCC---GAGGGGA---CCCGACAGGCCCGAAGGAATA------
------GAAGAAGAA---G---GT---GGAG---AAAGAGAC---------AGAGGCAGATCCGT---G---CGC---TT
AGTGAACGGATTCTTGACACTTTTCTGGGAGGACCTGCGGAACCTGTGCCTCTTCAGCTACCACCGCTTGAGAGACTTAC
TCTTGATTGTGACGAGGATTGTGGAACTTCTGGGACACAGG---------------------GGGTGGGAACTCCTCA--
-AATATTGGTGGAATCTCCTGATATATTGGAGTCAGGAACTA---AAGAATAG
>JF320010/B/PE/2006/502_0524_FL06
ATGGC---AGGAAGAAGCG------GAGAC---AG---C---GACGAAGAC---CTCCTCAAGACAGTCAGACTCATCAA
AATTCTCTATCAAAGCAACC---CACCTCC---TCGGTCC---GAGGGGA---CCCGACAGGCCCGAAGGAATA------
------GAAGAAGAA---G---GT---GGAG---AAAGAGAC---------AGAGGCAGATCCGT---G---CGC---TT
AGTGAACGGATTCTTGACACTTTTCTGGGAGGACCTGCGGAACCTGTGCCTCTTCAGCTACCACCGCTTGAGAGACTTAC
TCTTGATTGTGACGAGGATTGTGGAACTTCTGGGACACAGG---------------------GGGTGGGAACTCCTCA--
-AATATTGGTGGAATCTCCTGATATATTGGAGTCAGGAACTA---AAGAATAG
>JF320012/B/PE/2007/502_1399_wg6
ATGGC---AGGAAGAAGCG------GAGAC---AG---C---GACGAAGAC---ATCCTCAAGACAGCCAGACTCATCAA
GCTTCTCTATCAAAGCAACC---CACCTCC---CAACCCC---GAGGGGA---CTCGACAGGCCCGGAGGAATC------
------GAAGAAGAA---G---GT---GGAG---AGAGAGAC---------AGAGACACATCCGG---T---GGA---TT
AGCGAACGGATTCTTGGCACTCTTCTGGATCGATCTGAGGAACCTGTGCCTCTTTCTCTACCACCGCTTGAGAGACTTAC
TCTTGATTGTAACGAGGATTGTGGAACTTCTGGGACGCAGG---------------------GGGTGGGAAATCCTCA--
-AATATTGGTGGAATCTCCTGACATATTGGAGTCAGGAACTA---AAGAATAG
>JF320013/B/PE/2007/502_1399_wg4
ATGGC---AGGAAGAAGCG------GAGAC---AG---C---GACGAAGAC---ATCCTCAAGACAGTCAGACTCATCAA
GCTTCTCTATCAAAGCAACC---CACCTCC---CAACCCC---GAGGGGA---CCCGACAGGCCCGGAGGAATC------
------GAAGAAGAA---G---GT---GGAG---AGAGAGAC---------AGAGACACATCCGG---T---GGA---TT
AGCGAACGGATTCTTGGCACTCTTCTGGATCGATCTGAGGAACCTGTGCCTCTTTCTCTACCACCGCTTGAGAGACTTAC
TCTTGATTGTAACGAGGATTGTGGAACTTCTGGGACGCAGG---------------------GGGTGGGAAATCCTCA--
-AATATTGGTGGAATCTCCTGACATATTGGAGTCAGGAACTA---AAGAATAG
>JF320014/B/PE/2007/502_1399_wg5
ATGGC---AGGAAGAAGCG------GAGAC---AG---C---GACGAAGAC---ATCCTCAAGACAGTCAGACTCATCAA
GCTTCTCTATCAAAGCAACC---CACCTCC---CAACCCC---GAGGGGA---CCCGACAGGCCCGGAGGAATC------
------GAAGAAGAA---G---GT---GGAG---AGAGAGAC---------AGAGACACATCCGG---T---GGA---TT
AGCGAACGGATTCTTGGCACTCTTCTGGATCGATCTGAGGAACCTGTGCCTCTTTCTCTACCACCGCTTGAGAGACTTAC
TCTTGATTGTAACGAGGATTGTGGAACTTCTGGGACGCAGG---------------------GGGTGGGAAATCCTCA--
-AATATTGGTGGAATCTCCTGACATATTGGAGTCAGGAACTA---AAGAATAG
>JF320015/B/PE/2007/502_1399_wg1
ATGGC---AGGAAGAAGCG------GAGAC---AG---C---GACGAAGAC---ATCCTCAAGACAGTCAGACTCATCAA
GCTTCTCTATCAAAGCAACC---CACCTCC---CAACCCC---GAGGGGA---CTCGACAGGCCCGGAGGAATC------
------GAAGAAGAA---G---GT---GGAG---GGAGAGAC---------AGAGACACATCCGG---T---GGA---TT
AGCGAACGGATTCTTGGCACTCTTCTGGATCGATCTGAGGAACCTGTGCCTCTTTCTCTACCACCGCTTGAGAGACTTAA
TCTTGATTGTAACGAGGATTGTGGAACTTCTGGGACGCAGG---------------------GGGTGGGAAATCCTCA--
-AATATTGGTGGAACCTCCTGACATATTGGAGTCAGGAACTA---AAGAATAG
>JF320016/B/PE/2007/502_1399_wg3
ATGGC---AGGAAGAAGCG------GAGAC---AG---C---GACGAAGAC---ATCCTCAAGACAGTCAGACTCATCAA
GCTTCTCTATCAAAGCAACC---CACCTCC---CAACCCC---GAGGGGA---CCCGACAGGCCCGGAGGAATC------
------GAAGAAGAA---G---GT---GGAG---AGAGAGAC---------AGAGACACATCCGG---T---GGA---TT
AGCGAACGGATTCTTGGCACTCTTCTGGATCGATCTGAGGAACCTGTGCCTCTTTCTCTACCACCGCTTGAGAGACTTAC
TCTTGATTGTAACGAGGATTGTGGAACTTCTGGGACGCAGG---------------------GGGTGGGAAATCCTCA--
-AATATTGGTGGAATCTCCTGACATATTGGAGTCAGGAACTA---AAGAATAG
>JF320017/B/PE/2007/502_2649_wg2
ATGGC---AGGAAGAAGCG------GAGAC---AG---C---GACGAGCAG---CTCCTCAAGACAGTAAGACTCATCAA
GATTCTCTATCAAAGCAATC---CCCTTCC---CAGCCCC---GAGGGGA---CCCGACAGGCCCGAAGGAATC------
------GGAGAAGAA---G---GT---GGAG---AGAGAGAC---------AGAGACAGATACGG---G---ACA---TT
AGCGGACGGATTCTTGACACTTATCTGGGTGGACCTACGGAGCCTGTTCCTCTTCAGCTACCACCACTTGAGAGACTTAC
TCTTGATTGCAACGAGGATTGTGGAACTTCTGGGACGCAGG---------------------GGGTGGGAAGCCCTCA--
-AGTATTGGTGGAATCTCCTACAGTATTGGATTCAGGAACTA---AAGAATAG
>JF320018/B/PE/2007/502_2254_FL6
ATGGC---AGGAAGAAGCG------GAGAC---AG---C---GACGACGAG---CTGATCAAGACAGTGCAGCTCATCAA
GCAAATCTATCAAAGCAACC---CACCACC---CAGCTCC---GAGGGGA---CCCGACAGGCCCGACGAAACC------
------GACGAAGAA---G---GT---GGAG---AGAGAGAC---------AGAGACACATCCGG---G---AGA---TT
AGTGGATGGATTCTTAGCACTTATCTGGGTCGACCTACGGAGCCTGTGCCTCTTCCTCTACCACCGCTTGAGAGACTTAC
TCTTGATTGCAGCGAGGGGTGTGGAACTTGTGGGACGCAGG---------------------GGGTGGGAACTCCTCA--
-AGTACTGGTGGAATCTCCTACAGTATTGGAGTCGGGAACTA---AAGAATAG
>JF320019/B/PE/2007/502_2649_wg8
ATGGC---AGGAAGAAGCG------GAGAC---AG---C---GACGAGCAG---CTCCTCAAGACAGTAAGACTCATCAA
GATTCTCTATCAAAGCAATC---CCCTTCC---CAGCCCC---GAGGGGA---CCCGACAGGCCCGAAGGAATC------
------GGAGAAGAA---G---GT---GGAG---AGAGAGAC---------AGAGACAGATACGG---G---ACA---TT
AGCGGACGGATTCTTGACACTTATCTGGGTGGACCTACGGAGCCTGTTCCTCTTCAGCTACCACCACTTGAGAGACTTAC
TCTTGATTGCAACGAGGATTGTGGAACTTCTGGGACGCAGG---------------------GGGTGGGAAGCCCTCA--
-AGTATTGGTGGAATCTCCTACAGTATTGGATTCAGGAACTA---AAGAATAG
>JF320020/B/PE/2007/502_2254_FL2
ATGGC---AGGAAGAAGCG------GAGAC---AG---C---GACGACGAG---CTGATCAAGACAGTGCAGCTCATCAA
GCAAATCTATCAAAGCAACC---CACCACC---CAGCTCC---GAGGGGA---CCCGACAGGCCCGACGGAACC------
------GACGAAGAA---G---GT---GGAG---AGAGAGAC---------AGAGACACATCCGG---G---AGA---TT
AGTGGATGGATTCTTAGCACTTATCTGGGTCGACCTACGGAGCCTGTGCCTCTTCCTCTACCACCGCTTGAGAGACTTAC
TCTTGATTGCAGCGAGGGGTGTGGAACTTGTGGGACGCAGG---------------------GGGTGGGAACTCCTCA--
-AGTACTGGTGGAATCTCCTACAGTATTGGAGTCGGGAACTA---AAGAATAG
>JF320021/B/PE/2007/502_2254_FL5
ATGGC---AGGAAGAAGCG------GAGAC---AG---C---GACGACGAG---CTGATCAAGACAGTGCAGCTCATCAA
GCAAATCTATCAAAGCAACC---CACCACC---CAGCTCC---GAGGGGA---CCCGACAGGCCCGACGGAACC------
------GACGAAGAA---G---GT---GGAG---AGAGAGAC---------AGAGACACATCCGG---G---AGA---TT
AGTGGATGGATTCTTAGCACTTATCTGGGTCGACCTACGGAGCCTGTGCCTCTTCCTCTACCACCGCTTGAGAGACTTAC
TCTTGATTGCAGCGAGGGGTGTGGAACTTGTGGGACGCAGG---------------------GGGTGGGAACTCCTCA--
-AGTACTGGTGGAATCTCCTACAGTATTGGAGTCGGGAACTA---AAGAATAG
>JF320022/B/PE/2007/502_2649_wg7
ATGGC---AGGAAGAAGCG------GAGAC---AG---C---GACGAGCAG---CTCCTCAAGACAGTAAGACTCATCAA
GATTCTCTATCAAAGCAATC---CCCTTCC---CAGCCCC---GAGGGGA---CCCGACAGGCCCGAAGGAATC------
------GGAGAAGAA---G---GT---GGAG---AGAGAGAC---------AGAGACAGATACGG---G---ACA---TT
AGCGGACGGATTCTTGACACTTATCTGGGTGGACCTACGGAGCCTGTTCCTCTTCAGCTACCACCACTTGAGAGACTTAC
TCTTGATTGCAACGAGGATTGTGGAACTTCTGGGACGCAGG---------------------GGGTGGGAAGCCCTCA--
-AGTATTGGTGGAATCTCCTACAGTATTGGATTCAGGAACTA---AAGAATAG
>JF320023/B/PE/2007/502_2254_FL3
ATGGC---AGGAAGAAGCG------GAGAC---AG---C---GACGACGAG---CTGATCAAGACAGTGCAGCTCATCAA
GCAAATCTATCAAAGCAACC---CACCACC---CAGCTCC---GAGGGGA---CCCGACAGGCCCGACGGAACC------
------GACGAAGAA---G---GT---GGAG---AGAGAGAC---------AGAGACACATCCGG---G---AGA---TT
AGTGGATGGATTCTTAGCACTTATCTGGGTCGACCTACGGAGCCTGTGCCTCTTCCTCTACCACCGCTTGAGAGACTTAC
TCTTGATTGCAGCGAGGGGTGTGGAACTTGTGGGACGCAGG---------------------GGGTGGGAACTCCTCA--
-AGTACTGGTGGAATCTCCTACAGTATTGGAGTCGGGAACTA---AAGAATAG
>JF320024/B/PE/2007/502_2254_FL1
ATGGC---AGGAAGAAGCG------GAGAC---AG---C---GACGACGAG---CTGATCAAGACAGTGCAGCTCATCAA
GCAAATCTATCAAAGCAACC---CACCACC---CAGCTCC---GAGGGGA---CCCGACAGGCCCGACGGAACC------
------GACGAAGAA---G---GT---GGAG---AGAGAGAC---------AGAGACACATCCGG---G---AGA---TT
AGTGGATGGATTCTTAGCACTTATCTGGGTCGACCTACGGAGCCTGTGCCTCTTCCTCTACCACCGCTTGAGAGACTTAC
TCTTGATTGCAGCGAGGGGTGTGGAACTTGTGGGACGCAGG---------------------GGGTGGGAACTCCTCA--
-AGTACTGGTGGAATCTCCTACAGTATTGGAGTCGGGAACTA---AAGAATAG
>JF320025/B/PE/2007/502_2649_wg10
ATGGC---AGGAAGAAGCG------GAGAC---AG---C---GACGAGCAG---CTCCTCAAGACAGTAAGACTCATCAA
GATTCTCTATCAAAGCAATC---CCCTTCC---CAGCCCC---GAGGGGA---CCCGACAGGCCCGAAGGAATC------
------GGAGAAGAA---G---GT---GGAG---AGAGAGAC---------AGAGACAGATACGG---G---ACA---TT
AGCGGACGGATTCTTGACACTTATCTGGGTGGACCTACGGAGCCTGTTCCTCTTCAGCTACCACCACTTGAGAGACTTAC
TCTTGATTGCAACGAGGATTGTGGAACTTCTGGGACGCAGG---------------------GGGTGGGAAGCCCTCA--
-AGTATTGGTGGAATCTCCTACAGTATTGGATTCAGGAACTA---AAGAATAG
>JF320026/B/PE/2007/502_2254_FL4
ATGGC---AGGAAGAAGCG------GAGAC---AG---C---GACGACGAG---CTGATCAAGACAGTGCAGCTCATCAA
GCAAATCTATCAAAGCAACC---CACCACC---CAGCTCC---GAGGGGA---CCCGACAGGCCCGACGGAACC------
------GACGAAGAA---G---GT---GGAG---AGAGAGAC---------AGAGACACATCCGG---G---AGA---TT
AGTGGATGGATTCTTAGCACTTATCTGGGTCGACCTACGGAGCCTGTGCCTCTTCCTCTACCACCGCTTGAGAGACTTAC
TCTTGATTGCAGCGAGGGGTGTGGAACTTGTGGGACGCAGG---------------------GGGTGGGAACTCCTCA--
-AGTACTGGTGGAATCTCCTACAGTATTGGAGTCGGGAACTA---AAGAATAG
>JF320027/B/PE/2007/502_2649_wg5
ATGGC---AGGAAGAAGCG------GAGAC---AG---C---GACGAGCAG---CTCCTCAAGACAGTAAGACTCATCAA
GATTCTCTATCAAAGCAATC---CCCTTCC---CAGCCCC---GAGGGGA---CCCGACAGGCCCGAAGGAATC------
------GGAGAAGAA---G---GT---GGAG---AGAGAGAC---------AGAGACAGATACGG---G---ACA---TT
AGCGGATGGATTCTTGACACTTATCTGGGTGGACCTACGGAGCCTGTTCCTCTTCAGCTACCACCACTTGAGAGACTTAC
TCTTGATTGCAACGAGGATTGTGGAACTTCTGGGACGCAGG---------------------GGGTGGGAAGCCCTCA--
-AGTATTGGTGGAATCTCCTACAGTATTGGATTCAGGAACTA---AAGAATAG
>JF320028/B/PE/2007/502_2349_wg2
ATGGC---AGGAAGAAGCG------GAGAC---AG---C---GACGACGAG---CTCCTCAAGACAGTGAGACTCATCAA
GGTTATCTATCAAAGCAACC---CTCTTCC---CAGCCCC---GAGGGGA---CCCGACAGGCCCGAAGGAATC------
------GAAGAAGAA---G---GT---GGAG---AGAGAGAC---------AGAGACAGATCCGG---G---ACA---TT
AGTACACGGATTCTTGACAATTATCTGGGTCGACCTGCGGAGCCTGTGCCTCTTCAGCTACCACCGCTTGAGAGACTTAC
TCTTGATTGTAACGAGGAGTGTGGAACTTCTGGGACGCAGG---------------------GGGTGGGAAATCCTCA--
-AATATTGGTGGAATCTCCTGCAGTATTGGACTCAGGAACTA---AAGAGTAG
>JF320029/B/PE/2007/502_2349_wg9
ATGGC---AGGAAGAAGCG------GAGAC---AG---C---GACGACGAG---CTCCTCAAGACAGTGAGACTCATCAA
GGTTATCTATCAAAGCAACC---CTCTTCC---CAGCCCC---GAGGGGA---CCCGACAGGCCCGAAGGAATC------
------GAAGAAGAA---G---GT---GGAG---AGAGAGAC---------AGAGACAGATCCGG---G---ACA---TT
AGTACACGGATTCTTGACAATTATCTGGGTCGACCTGCGGAGCCTGTGCCTCTTCAGCTACCACCGCTTGAGAGACTTAC
TCTTGATTGTAACGAGGAGTGTGGAACTTCTGGGACGCAGG---------------------GGGTGGGAAATCCTCA--
-AATATTGGTGGAATCTCCTGCAGTATTGGACTCAGGAACTA---AAGAGTAG
>JF320030/B/PE/2007/502_2649_wg3
ATGGC---AGGAAGAAGCG------GAGAC---AG---C---GACGAGCAG---CTCCTCAAGACAGTAAGACTCATCAA
GATTCTCTATCAAAGCAATC---CCCTTCC---CAGCCCC---GAGGGGA---CCCGACAGGCCCGAAGGAATC------
------GGAGAAGAA---G---GT---GGAG---AGAGAGAC---------AGAGACAGATACGG---G---ACA---TT
AGCGGACGGATTCTTGACACTTATCTGGGTGGACCTACGGAGCCTGTTCCTCTTCAGCTACCACCACTTGAGAGACTTAC
TCTTGATTGCAACGAGGATTGTGGAACTTCTGGGACGCAGG---------------------GGGTGGGAAGCCCTCA--
-AGWATTGGTGGAATCTCCTACAGWATTGRATTCAGGAACTA---AARAATAG
>JF320031/B/PE/2007/502_2349_wg4
ATGGC---AGGAAGAAGCG------GAGAC---AG---C---GACGACGAG---CTCCTCAAGACAGTGAGACTCATCAA
GGTTATCTATCAAAGCAACC---CTCTTCC---CAGCCCC---GAGGGGA---CCCGACAGGCCCGAAGGAATC------
------GAAGAAGAA---G---GT---GGAG---AGAGAGAC---------AGAGACAGATCCGG---G---ACA---TT
AGTACACGGATTCTTGACAATTATCTGGGTCGACCTGCGGAGCCTGTGCCTCTTCAGCTACCACCGCTTGAGAGACTTAC
TCTTGATTGTAACGAGGAGTGTGGAACTTCTGGGACGCAGG---------------------GGGTGGGAAATCCTCA--
-AATATTGGTGGAATCTCCTGCAGTATTGGACTCAGGAACTA---AAGAGTAG
>JF320032/B/PE/2007/502_2349_wg5
ATGGC---AGGAAGAAGCG------GAGAC---AG---C---GACGACGAG---CTCCTCAAGACAGTGAGACTCATCAA
GGTTATCTATCAAAGCAACC---CTCTTCC---CAGCCCC---GAGGGGA---CCCGACAGGCCCGAAGGAATC------
------GAAGAAGAA---G---GT---GGAG---AGAGAGAC---------AGAGACAGATCCGG---G---ACA---TT
AGTACACGGATTCTTGACAATTATCTGGGTCGACCTGCGGAGCCTGTGCCTCTTCAGCTACCACCGCTTGAGAGACTTAC
TCTTGATTGTAACGAGGAGTGTGGAACTTCTGGGACGCAGG---------------------GGGTGGGAAATCCTCA--
-AATATTGGTGGAATCTCCTGCAGTATTGGACTCAGGAACTA---AAGAGTAG
>JF320033/B/PE/2007/502_2649_wg4
ATGGC---AGGAAGAAGCG------GAGAC---AG---C---GACGAGCAG---CTCCTCAAGACAGTAAGACTCATCAA
GATTCTCTATCAAAGCAATC---CCCTTCC---CAGCCCC---GAGGGGA---CCCGACAGGCCCGAAGGAATC------
------GGAGAAGAA---G---GT---GGAG---AGAGAGAC---------AGAGACAGATACGG---G---ACA---TT
AGCGGACGGATTCTTGACACTTATCTGGGTGGACCTACGGAGCCTGTTCCTCTTCAGCTACCACCACTTGAGAGACTTAC
TCTTGATTGCAACGAGGATTGTGGAACTTCTGGGACGCAGG---------------------GGGTGGGAAGCCCTCA--
-AGTATTGGTGGAATCTCCTACAGTATTGGATTCAGGAACTA---AAGAATAG
>JF320034/B/PE/2007/502_2649_wg1
ATGGC---AGGAAGAAGCG------GAGAC---AG---C---GACGAGCAG---CTCCTCAAGACAGTAAGACTCATCAA
GATTCTCTATCAAAGCAATC---CCCTTCC---CAGCCCC---GAGGGGA---CCCGACAGGCCCGAAGGAATC------
------GGAGAAGAA---G---GT---GGAG---AGAGAGAC---------AGAGACAGATACGG---G---ACA---TT
AGCGGATGGATTCTTGACACTTATCTGGGTGGACCTACGGAGCCTGTTCCTCTTCAGCTACCACCACTTGAGAGACTTAC
TCTTGATTGCAACGAGGATTGTGGAACTTCTGGGACGCAGG---------------------GGGTGGGAAGCCCTCA--
-AGTATTGGTGGAATCTCCTACAGTATTGGATTCAGGAACTA---AAGAATAG
>JF320035/B/PE/2007/502_2649_wg9
ATGGC---AGGAAGAAGCG------GAGAC---AG---C---GACGAGCAG---CTCCTCAAGACAGTAAGACTCATCAA
GATTCTCTATCAAAGCAATC---CCCTTCC---CAGCCCC---GAGGGGA---CCCGACAGGCCCGAAGGAATC------
------GGAGAAGAA---G---GT---GGAG---AGAGAGAC---------AGAGACAGATACGG---G---ACA---TT
AGCGGACGGATTCTTGACACTTATCTGGGTGGACCTACGGAGCCTGTTCCTCTTCAGCTACCACCACTTGAGAGACTTAC
TCTTGATTGCAACGAGGATTGTGGAACTTCTGGGACGCAGG---------------------GGGTGGGAAGCCCTCA--
-AGTATTGGTGGAATCTCCTACAGTATTGGATTCAGGAACTA---AAGAATAG
>JF320036/B/US/2006/502_0227_FL05
ATGGC---AGGAAGAAGCG------GAGAC---AG---C---GACGAAGAA---CTCCTCAAGACAGTCAGACTAATCAA
GAAGATCTACCAAAGCAACC---CACTTCC---CAGCCCA---GAGGGGA---CCCGACAGGCCCGAAGGAATC------
------GAAGAAGAA---G---GT---GGAG---ACAGAGAC---------AGAAACAGATCCAG---G---ACA---TT
AGTGGATGGATTCTTAGCGCTTATCTGGGTCGATCTGCGGAGCCTGTTCCTCTTCAGCTACCACCGCTTGAGAGACTTAC
TCTTGATTGTAGCGAGGATTGTGGAACTTCTGGGACGAAGG---------------------GGGTGGGAAGCCCTCA--
-AATATTGGTGGAGTCTCCTGCAGTATTGGAGTCAGGAACTA---AAGAATAG
>JF320038/B/US/2006/502_0572_FL06
ATGGC---AGGAAGAAGCG------GAGAC---AG---C---GAAGAACAG---CTACTCGAGACAGTCAGACTGATCAA
GAGGCTCTATCAAAGCAACC---CTCCTCC---CAGCTCA---GAGGGGA---CCCGACAGGCCCGAAGAAATC------
------GAAGAAGGA---G---GT---GGAG---AGCGAGAC---------AGAGACAGATCCGT---T---CGA---TT
AGTGAATGGATTCTTAGCACTTATCTGGGACGATCTACGGAGCCTGTGCCTTTTCAGCTACCGCCACTTGAGAGACTTAC
TCTTGATTGTAGCGAGGATTGTGGAACTTCTGGGACGCAGG---------------------GGGTGGGAGGCCCTCA--
-AGTATTGGTGGAATCTCCTGCAGTATTGGAGTCAGGAACTA---AAGAATAG
>JF320039/B/US/2006/502_0572_FL02
ATGGC---AGGAAGAAGCG------GAGAC---AG---C---GACGAACAG---CTACTCGAGACAGTCAGACTGATCAA
GAGGCTCTATCAAAGCAACC---CTCCTCC---CAGCTCA---GAGGGGA---CCCGACAGGCCCGAAGAAATC------
------GAAGAAGGA---G---GT---GGAG---AGCGAGAC---------AGAGACAGATCCGT---T---CGA---TT
AGTGAATGGATTCTTAGCACTTATCTGGGACGATCTACGGAGCCTGTGCCTTTTCAGCTACCGCCACTTGAGAGACTTAC
TCTTGATTGTAGCGAGGATTGTGGAACTTCTGGGACGCAGG---------------------GGGTGGGAGGCCCTCA--
-AGTATTGGTGGAATCTCCTGCAGTATTGGAGTCAGGAACTA---AAGAATAG
>JF320040/B/US/2006/502_0572_FL07
ATGGC---AGGAAGAAGCG------GAGAC---AG---C---GACGAACAG---CTACTCGAGACAGTCAGACTGATCAA
GAGGCTCTATCAAAGCAACC---CTCCTCC---CAGCTCA---GAGGGGA---CCCGACAGGCCCGAAGAAATC------
------GAAGAAGGA---G---GT---GGAG---AGCGAGAC---------AGAGACAGATCCGT---T---CGA---TT
AGTGAATGGATTCTTAGCACTTATCTGGGACGATCTACGGAGCCTGTGCCTTTTCAGCTACCGCCACTTGAGAGACTTAC
TCTTGATTGTAGCGAGGATTGTGGAACTTCTGGGACGCAGG---------------------GGGTGGGAGGCCCTCA--
-AGTATTGGTGGAATCTCCTGCAGTATTGGAGTCAGGAACTA---AAGAATAG
>JF320041/B/US/2006/502_0572_FL01
ATGGC---AGGAAGAAGCG------GAGAC---AG---C---GACGAACAG---CTACTCGAGACAGTCAGACTGATCAA
GAGGCTCTATCAAAGCAACC---CTCCTCC---CAGCTCA---GAGGGGA---CCCGACAGGCCCGAAGAAATC------
------GAAGAAGGA---G---GT---GGAG---AGCGAGAC---------AGAGACAGATCCGT---T---CGA---TT
AGTGAATGGATTCTTAGCACTTATCTGGGACGATCTACGGAGCCTGTGCCTTTTCAGCTACCGCCACTTGAGAGACTTAC
TCTTGATTGTAGCGAGGATTGTGGAACTTCTGGGACGCAGG---------------------GGGTGGGAGGCCCTCA--
-AGTATTGGTGGAATCTCCTGCAGTATTGGAGTCAGGAACTA---AAGAATAG
>JF320042/B/US/2006/502_0572_FL03
ATGGC---AGGAAGAAGCG------GAGAC---AG---C---GACGAACAG---CTACTCGAGACAGTCAGACTGATCAA
GAGGCTCTATCAAAGCAACC---CTCCTCC---CAGCTCA---GAGGGGA---CCCGACAGGCCCGAAGAAATC------
------GAAGAAGGA---G---GT---GGAG---AGCGAGAC---------AGAGACAGATCCGT---T---CGA---TT
AGTGAATGGATTCTTAGCACTTATCTGGGACGATCTACGGAGCCTGTGCCTTTTCAGCTACCGCCACTTGAGAGACTTAC
TCTTGATTGTAGCGAGGATTGTGGAACTTCTGGGACGCAGG---------------------GGGTGGGAGGCCCTCA--
-AGTATTGGTGGAATCTCCTGCAGTATTGGAGTCAGGAACTA---AAGAATAG
>JF320043/B/US/2005/502_1400_FL02
ATGGC---AGGAAGAAGCG------GAGAC---AG---C---GACGAAGAA---CTTCTCCAAACAGTCAGGATCATCAA
GCTTCTCTACAAAAGCAACC---CACTTCC---CAGCCCC---GAGGGGA---CCAGAAGGGCCCGGAGGAATC------
------GAAGAAGAA---G---GT---GGAG---GGAGAGAC---------AGAGACACATCAAG---G---CCA---TT
AGTGAAAGGATTCTTAGCAATCATCTGGGTCGACCTGCGGAGCCTGTGCATCTTCCTCTACCACCACTTGAGAGACTTAC
TCTTGATTGCAGCGAGGATTGTGGAACATCTGGGACTCAGG---------------------GGGTGGGAAATCCTCA--
-AATACTGGTGGAATCTTCTACTGTATTGGAGTCAGGAACTA---AAGAATAG
>JF320044/B/US/2006/502_1174_FL07
ATGGC---AGGAAGAAGCG------AAGAC---AG---C---GACGAAGAT---CTCCTCAAAACAGTCAGACTCATCAA
GCGGATCTATCAAAGCAACC---CACCGCC---CAGCTCG---GAGGGGA---CCCGACAGGCCCGAAGGAATC------
------GAAGAAGAA---G---GT---GGAG---AGAAAGAC---------AGAGACAGATCCAG---T---TGC---TT
AGTAACTGGATTCTTGGAACTTATCTGGGTCGACCTACGGAGCCTGTGCCTTTTCAGCTACCACCGCTTGAGAGACTTAC
TCTTGATTGTAACGAGGGTTGTGGAACTTCTGGGACGCAGG---------------------GGGTGGGAAGCCCTCA--
-AGTATTGGTGGAATCTCCTGCAGTATTGGAGTCAGGAACTA---AAGAATAG
>JF320045/B/US/2007/502_1115_wg1
ATGGC---AGGAAGAAGCG------GAGAC---AG---C---GACGAAGAG---CTCCTCAAGATAGTGAGACTCATCAA
GCAGCTCTATCAAAGCAACC---CGCTTCC---CAGCCCC---GAGGGGA---CCCGACAGGCCCGAAGGAATC------
------GAAGAAGAA---G---GT---GGAG---AGAGAGAC---------AGAGACAGATCAAC---T---GGA---TC
AGTGAACGGATTCTTAACACTTGTCTGGGTCGATCTGAGGAGCCTGTGCCTCTTCAGCTACCACCGATTGAGAGACTTAC
TCTTGATTGCAACAAGGATTGTGGAACTTCTGAGACGCAGG---------------------GGGTGGGAACTCCTCA--
-AGTATTTGTGGAATCTTCTACAGTATTGGCTTCAGGAGCTA---AAGAATAG
>JF320046/B/US/2005/502_1400_FL05
ATGGC---AGGAAGAAGCG------GAGAC---AG---C---GACGAAGAA---CTTCTCCAAACAGTCAGGATCATCAA
GCTTCTCTACAAAAGCAACC---CACTTCC---CAGCCCC---GAGGGGA---CCAGAAGGGCCCGGAGGAATC------
------GAAGAAGAA---G---GT---GGAG---GGAGAGAC---------AGAGACACATCAAG---G---CCA---TT
AGTGAATGGATTCTTAGCAATCATCTGGGTCGACCTGCGGAGCCTGTGCATCTTCCTCTACCACCACTTGAGAGACTTAC
TCTTGATTGCAGCGAGGATTGTGGAACATCTGGGACTCAGG---------------------GGGTGGGAAATCCTCA--
-AATACTGGTGGAATCTTCTACTGTATTGGAGTCAGGAACTA---AAGAATAG
>JF320047/B/US/2006/502_1174_FL06
ATGGC---AGGAAGAAGCG------AAGAC---AG---C---GACGAAGAT---CTCCTCAAAACAGTCAGACTCATCAA
GCGGATCTATCAAAGCAACC---CACCGCC---CAGCTCG---GAGGGGA---CCCGACAGGCCCGAAGGAATC------
------GAAGAAGAA---G---GT---GGAG---AGAAAGAC---------AGAGACAGATCCAG---T---TGC---TT
AGTAACTGGATTCTTGGAACTTATCTGGGTCGACCTACGGAGCCTGTGCCTTTTCAGCTACCACCGCTTGAGAGACTTAC
TCTTGATTGTAACGAGGGTTGTGGAACTTCTGGGACGCAGG---------------------GGGTGGGAAGCCCTCA--
-AGTATTGGTGGAATCTCCTGCAGTATTGGAGTCAGGAACTA---AAGAATAG
>JF320048/B/US/2006/502_0309_wg13
ATGGC---AGGAAGAAGCG------GAAAC---AG---C---GACGAAGAC---CTCCTCACGACAATCAGAATCATCAG
GTTTCTCTATCAAAGCAACC---CTCCTCC---CAGTTCC---GAGGGGA---CCAGACAGGCCCGGAGGAATC------
------GAAGAAGAA---G---GT---GGAG---AGAGAGAC---------AGAGACAGATCCGG---C---TAC---TT
AGTGGGTGGATTCTTAGCACTCATCTGGAGCGACCTACGGAGCCTGTGCCTTTTCAGCTACCACCGCTTGAGAGACTTAC
TCTTGATTGTGACGAGGATTGTGGAACTTCTGGGACGCAGG---------------------GGGGGGGAAGTCCTCA--
-GATATTGGTGGAGTCTCCTGCAATATTGGAGTCAGGAACTA---CAGAATAG
>JF320049/B/US/2006/502_1174_FL02
ATGGC---AGGAAGAAGCG------AAGAC---AG---C---GACGAAGAT---CTCCTCAAAACAGTCAGACTCATCAA
GCGGATCTATCAAAGCAACC---CACCGCC---CAGCTCG---GAGGGGA---CCCGACAGGCCCGAAGGAATC------
------GAAGAAGAA---G---GT---GGAG---AGAAAGAC---------AGAGACAGATCCAG---T---TGC---TT
AGTAACTGGATTCTTGGAACTTATCTGGGTCGACCTACGGAGCCTGTGCCTTTTCAGCTACCACCGCTTGAGAGACTTAC
TCTTGATTGTAACGAGGGTTGTGGAACTTCTGGGACGCAGG---------------------GGGTGGGAAGCCCTCA--
-AGTATTGGTGGAATCTCCTGCAGTATTGGAGTCAGGAACTA---AAGAATAG
>JF320050/B/US/2005/502_1400_FL01
ATGGC---AGGAAGAAGCG------GAGAC---AG---C---GACGAAGAA---CTTCTCCAAACAGTCAGGATCATCAA
GCTTCTCTACAAAAGCAACC---CACTTCC---CAGCCCC---GAGGGGA---CCAGAAGGGCCCGGAGGAATC------
------GAAGAAGAA---G---GT---GGAG---GGAGAGAC---------AGAGACACATCAAG---G---CCA---TT
AGTGAATGGATTCTTAGCAATCATCTGGGTCGACCTGTGGAGCCTGTGCATCTTCCTCTACCACCACTTGAGAGACTTAC
TCTTGATTGCAGCGAAGATTGTGGAACATCTGGGACTCAGG---------------------GGGTGGGAAATCCTCA--
-AATACTGGTGGAATCTTCTACTGTATTGGAGTCAGGAACTA---AAGAATAG
>JF320051/B/US/2006/502_1174_FL01
ATGGC---AGGAAGAAGCG------AAGAC---AG---C---GACGAAGAT---CTCCTCAAAACAGTCAGACTCATCAA
GCGGATCTATCAAAGCAACC---CACCGCC---CAGCTCG---GAGGGGA---CCCGACAGGCCCGAAGGAATC------
------GAAGAAGAA---G---GT---GGAG---AGAAAGAC---------AGAGACAGATCCAG---T---TGC---TT
AGTAACTGGATTCTTGGAACTTATCTGGGTCGACCTACGGAGCCTGTGCCTTTTCAGCTACCACCGCTTGAGAGACTTAC
TCTTGATTGTAACGAGGGTTGTGGAACTTCTGGGACGCAGG---------------------GGGTGGGAAGCCCTCA--
-AGTATTGGTGGAATCTCCTGCAGTATTGGAGTCAGGAACTA---AAGAATAG
>JF320052/B/US/2007/502_1115_wg3
ATGGC---AGGAAGAAGCG------GAGAC---AG---C---GACGAAGAG---CTCCTCAAGATAGTGAGACTCATCAA
GCAGCTCTATCAAAGCAACC---CGCTTCC---CAGCCCC---GAGGGGA---CCCGACAGGCCCGAAGGAATC------
------GAAGAAGAA---G---GT---GGAG---AGAGAGAC---------AGAGACAGATCAAC---T---GGA---TC
AGTGAACGGATTCTTAACACTTGTCTGGGTCGATCTGAGGAGCCTGTGCCTCTTCAGCTACCACCGATTGAGAGACTTAC
TCTTGATTGCAACAAGGATTGTGGAACTTCTGAGACGCAGG---------------------GGGTGGGAACTCCTCA--
-AGTATTTGTGGAATCTTCTACAGTATTGGCTTCAGGAGCTA---AAGAATAG
>JF320053/B/US/2006/502_1174_FL09
ATGGC---AGGAAGAAGCG------GAGAC---AG---C---GACGAAGAT---CTCCTCAAAACAGTCAGACTCATCAA
GCGGATCTATCAAAGCAACC---CACCGCC---CAGCTCG---GAGGGGA---CCCGACAGGCCCGAAGGAATC------
------GAAGAAGAA---G---GT---GGAG---AGAAAGAC---------AGAGACAGATCCAG---T---TGC---TT
AGTAACTGGATTCTTGGAACTTATCTGGGTCGACCTACGGAGCCTGTGCCTTTTCAGCTACCACCGCTTGAGAGACTTAC
TCTTGATTGTAACGAGGGTTGTGGAACTTCTGGGACGCAGG---------------------GGGTGGGAAGCCCTCA--
-AGTATTGGTGGAATCTCCTGCAGTATTGGAGTCAGGAACTA---AAGAATAG
>JF320054/B/US/2005/502_2495_wg02
ATGGC---AGGAAGAAGCG------GAGAC---AG---A---GACGAAGAG---CTCCTCGAGACAGTCAAGCTCATCAA
GATTCTCCATCAGAGCAACC---CACCTCC---CAGCTCG---GAGGGGA---CCCGACAGGCCCGAAGGAATC------
------GAAGAAGAA---G---GT---GGAG---AGAGAGAC---------AGAGACAGATCCGG---T---GGA---TT
AGTGAACGGATTCTTGACCATTATCTGGGTCGACCTGCGGAGCCTGTGCCTCTTCAGCTACCACCGCTTGAGAGACTTAC
TCTTGATTGTAACGAGGACTGTGGAACTTCTGGGACGCAGG---------------------GGGTGGGAAGCCCTCA--
-AATATTGGTGGAATCTCATACAGTATTGGAGTCAGGAACTA---AAGAGTAG
>JF320055/B/US/2006/502_1174_FL04
ATGGC---AGGAAGAAGCG------GAGAC---AG---C---GACGAAGAT---CTCCTCAAAACAGTCAGACTCATCAA
GCGGATCTATCAAAGCAACC---CACCGCC---CAGCTCG---GAGGGGA---CCCGACAGGCCCGAAGGAATC------
------GAAGAAGAA---G---GT---GGAG---AGAAAGAC---------AGAGACAGATCCAG---T---TGC---TT
AGTAACTGGATTCTTGGAACTTATCTGGGTCGACCTACGGAGCCTGTGCCTTTTCAGCTACCACCGCTTGAGAGACTTAC
TCTTGATTGTAACGAGGGTTGTGGAACTTCTGGGACGCAGG---------------------GGGTGGGAAGCCCTCA--
-AGTATTGGTGGAATCTCCTGCAGTATTGGAGTCAGGAACTA---AAGAATAG
>JF320056/B/US/2006/502_0309_wg02
ATGGC---AGGAAGAAGCG------GAAAC---AG---C---GACGAAGAC---CTCCTCACGACAATCAGAATCATCAG
GTTTCTCTATCAAAGCAACC---CTCCTCC---CAGTTCC---GAGGGGA---CCAGACAGGCCCGGAGGAATC------
------GAAGAAGAA---G---GT---GGAG---AGAGAGAC---------AGAGACAGATCCGG---C---TAC---TT
AGTGGGTGGATTCTTAGCACTCATCTGGAGCGACCTACGGAGCCTGTGCCTTTTCAGCTACCACCGCTTGAGAGACTTAC
TCTTGATTGTGACGAGGATTGTGGAACTTCTGGGACGCAGG---------------------GGGGGGGAAGTCCTCA--
-GATATTGGTGGAGTCTCCTGCAATATTGGAGTCAGGAACTA---CAGAATAG
>JF320058/B/US/2006/502_1174_FL05
ATGGC---AGGAAGAAGCG------GAGAC---AG---C---GACGAAGAT---CTCCTCAAAACAGTCAGACTCATCAA
GCGGATCTATCAAAGCAACC---CACCGCC---CAGCTCG---GAGGGGA---CCCGACAGGCCCGAAGGAATC------
------GAAGAAGAA---G---GT---GGAG---AGAAAGAC---------AGAGACAGATCCAG---T---TGC---TT
AGTAACTGGATTCTTGGAACTTATCTGGGTCGACCTACGGAGCCTGTGCCTTTTCAGCTACCACCGCTTGAGAGACTTAC
TCTTGATTGTAACGAGGGTTGTGGAACTTCTGGGACGCAGG---------------------GGGTGGGAAGCCCTCA--
-AGTATTGGTGGAATCTCCTGCAGTATTGGAGTCAGGAACTA---AAGAATAG
>JF320059/B/US/2005/502_0223_wg1
ATGGC---AGGAAGAAGCG------GAGAC---AG---C---GACGAAGAG---CTTCTCAAGGCAGTCAGACTCATCAA
GTATCTCCATCAAACCAACC---CGCCCCC---CGGCCCA---GAGGGGA---CACGACAGGCCCGGAGGAATC------
------GAAGAAGAA---G---GT---GGAG---AGAGAGAC---------AGAGACAGATCCGG---A---CAA---TT
AGTGAATGGATTCTTAGCGATTATCTGGGTCGATCTGCGGAGCCTGTGCCTCTTCAGCTACCACCGCTTGAGAGACTTAC
TCTTAATTGTAGCGAGGATTCTGGAACTTCTGGGACGCAGG---------------------GGGTGGGAAGCCCTTA--
-AATACTGGTGGAACCTCCTGCAGTATTGGAGCCAGGAACTC---AAGAATAG
>JF320060/B/US/2006/502_1174_FL08
ATGGC---AGGAAGAAGCG------GAGAC---AG---C---GACGAAGAT---CTCCTCAAAACAGTCAGACTCATCAA
GCGGATCTATCAAAGCAACC---CACCGCC---CAGCTCG---GAGGGGA---CCCGACAGGCCCGAAGGAATC------
------GAAGAAGAA---G---GT---GGAG---AGAAAGAC---------AGAGACAGATCCAG---T---TGC---TT
AGTAACTGGATTCTTGGAACTTATCTGGGTCGACCTACGGAGCCTGTGCCTTTTCAGCTACCACCGCTTGAGAGACTTAC
TCTTGATTGTAACGAGGGTTGTGGAACTTCTGGGACGCAGG---------------------GGGTGGGAAGCCCTCA--
-AGTATTGGTGGAATCTCCTGCAGTATTGGAGTCAGGAACTA---AAGAATAG
>JF320061/B/US/2005/502_2495_wg03
ATGGC---AGGAAGAAGCG------GAGAC---AG---A---GACGAAGAG---CTCCTCGAGACAGTCAAGCTCATCAA
GATTCTCCATCAGAGCAACC---CACCTCC---CAGCTCG---GAGGGGA---CCCGACAGGCCCGAAGGAATC------
------GAAGAAGAA---G---GT---GGAG---AGAGAGAC---------AGAGACAGATCCGG---T---GGA---TT
AGTGAACGGATTCTTGACCATTATCTGGGTCGACCTGCGGAGCCTGTGCCTCTTCAGCTACCACCGCTTGAGAGACTTAC
TCTTGATTGTAACGAGGACTGTGGAACTTCTGGGACGCAGG---------------------GGGTGGGAAGCCCTCA--
-AATATTGGTGGAATCTCATACAGTATTGGAGTCAGGAACTA---AAGAGTAG
>JF320062/B/US/2006/502_1174_FL11
ATGGC---AGGAAGAAGCG------GAGAC---AG---C---GACGAAGAT---CTCCTCAAAACAGTCAGACTCATCAA
GCGGATCTATCAAAGCAACC---CACCGCC---CAGCTCG---GAGGGGA---CCCGACAGGCCCGAAGGAATC------
------GAAGAAGAA---G---GT---GGAG---AGAAAGAC---------AGAGACAGATCCAG---T---TGC---TT
AGTAACTGGATTCTTGGAACTTATCTGGGTCGACCTACGGAGCCTGTGCCTTTTCAGCTACCACCGCTTGAGAGACTTAC
TCTTGATTGTAACGAGGGTTGTGGAACTTCTGGGACGCAGG---------------------GGGTGGGAAGCCCTCA--
-AGTATTGGTGGAATCTCCTGCAGTATTGGAGTCAGGAACTA---AAGAATAG
>JF320064/B/US/2006/502_1174_FL03
ATGGC---AGGAAGAAGCG------GAGAC---AG---C---GACGAAGAT---CTCCTCAAAACAGTCAGACTCATCAA
GCGGATCTATCAAAGCAACC---CACCGCC---CAGCTCG---GAGGGGA---CCCGACAGGCCCGAAGGAATC------
------GAAGAAGAA---G---GT---GGAG---AGAAAGAC---------AGAGACAGATCCAG---T---TGC---TT
AGTAACTGGATTCTTGGAACTTATCTGGGTCGACCTACGGAGCCTGTGCCTTTTCAGCTACCACCGCTTGAGAGACTTAC
TCTTGATTGTAACGAGGGTTGTGGAACTTCTGGGACGCAGG---------------------GGGTGGGAAGCCCTCA--
-AGTATTGGTGGAATCTCCTGCAGTATTGGAGTCAGGAACTA---AAGAATAG
>JF320065/B/US/2006/502_0309_wg14
ATGGC---AGGAAGAAGCG------GAAAC---AG---C---GACGAAGAC---CTCCTCACGACAATCAGAATCATCAG
GTTTCTCTATCAAAGCAACC---CTCCTCC---CAGTTCC---GAGGGGA---CCAGACAGGCCCGGAGGAATC------
------GAAGAAGAA---G---GT---GGAG---AGAGAGAC---------AGAGACAGATCCGG---C---TAC---TT
AGTGGGTGGATTCTTAGCACTCATCTGGAGCGACCTACGGAGCCTGTGCCTTTTCAGCTACCACCGCTTGAGAGACTTAC
TCTTGATTGTGACGAGGATTGTGGAACTTCTGGGACGCAGG---------------------GGGGGGGAAGTCCTCA--
-GATATTGGTGGAGTCTCCTGCAATATTGGAGTCAGGAACTA---CAGAATAG
>JF320066/B/US/2005/502_1400_FL03
ATGGC---AGGAAGAAGCG------GAGRC---AG---C---GACGAAGAA---CTTCTCCAAACAGTCAGGATCATCAA
GCTTCTCTACAAAAGCAACC---CACTTCC---CAGCCCC---GAGGGGA---CCAGAAGGGCCCGGAGGAATC------
------GAAGAAGAA---G---GT---GGAG---GGAGAGAC---------AGAGACACATCAAG---G---CCA---TT
AGTGAATGGATTCTTAGCAATCATCTGGGTCGACCTGCGGAGCCTGTGCATCTTCCTCTACCACCACTTGAGAGACTTAC
TCTTGATTGCAGCGAGGATTGTGGAACATCTGGGACTCAGG---------------------GGGTGGGAAATCCTCA--
-AATACTGGTGGAATCTTCTACTGTATTGGAGTCAGGAACTA---AAGAATAG
>JF320067/B/US/2005/502_1400_FL04
ATGGC---AGGAAGAAGCG------GAGAC---AG---C---GACGAAGAA---CTTCTCCAAACAGTCAGGATCATCAA
GCTTCTCTACAAAAGCAACC---CACTTCC---CAGCCCC---GAGGGGA---CCAGAAGGGCCCGGAGGAATC------
------GAAGAAGAA---G---GT---GGAG---GGAGAGAC---------AGAGACACATCAAG---G---CCA---TT
AGTGAATGGATTCTTAGCAATCATCTGGGTCGACCTGCGGAGCCTGTGCATCTTCCTCTACCACCACTTGAGAGACTTAC
TCTTGATTGCAGCGAGGATTGTGGAACATCTGGGACTCAGG---------------------GGGTGGGAAATCCTCA--
-AATACTGGTGGAATCTTCTACTGTATTGGAGTCAGGAACTA---AAGAATAG
>JF320068/B/US/2006/502_0309_wg12
ATGGC---AGGAAGAAGCG------GAAAC---AG---C---GACGAAGAC---CTCCTCACGACAATCAGAATCATCAG
GTTTCTCTATCAAAGCAACC---CTCCTCC---CAGTTCC---GAGGGGA---CCAGACAGGCCCGGAGGAATC------
------GAAGAAGAA---G---GT---GGAG---AGAGAGAC---------AGAGACAGATCCGG---C---TAC---TT
AGTGGGTGGATTCTTAGCACTCATCTGGAGCGACCTACGGAGCCTGTGCCTTTTCAGCTACCACCGCTTGAGAGACTTAC
TCTTGATTGTGACGAGGATTGTGGAACTTCTGGGACGCAGG---------------------GGGGGGGAAGTCCTCA--
-GATATTGGTGGAGTCTCCTGCAATATTGGAGTCAGGAACTA---CAGAATAG
>JF320069/B/US/2007/502_1115_wg2
ATGGC---AGGAAGAAGCG------GAGAC---AG---C---GACGAAGAG---CTCCTCAAGATAGTGAGACTCATCAA
GCAGCTCTATCAAAGCAACC---CGCTTCC---CAGCCCC---GAGGGGA---CCCGACAGGCCCGAAGGAATC------
------GAAGAAGAA---G---GT---GGAG---AGAGAGAC---------AGAGACAGATCAAC---T---GGA---TC
AGTGAACGGATTCTTAACACTTGTCTGGGTCGATCTGAGGAGCCTGTGCCTCTTCAGCTACCACCGATTGAGAGACTTAC
TCTTGATTGCAACAAGGATTGTGGAACTTCTGAGACGCAGG---------------------GGGTGGGAACTCCTCA--
-AATATTTGTGGAATCTTCTACAGTATTGGCTTCAGGAGCTA---AAGAATAG
>JF320070/B/US/2007/502_1115_wg6
ATGGC---AGGAAGAAGCG------GAGAC---AG---C---GACGAAGAG---CTCCTCAAGATAGTGAGACTCATCAA
GCAGCTCTATCAAAGCAACC---CGCTTCC---CAGCCCC---GAGGGGA---CCCGACAGGCCCGAAGGAATC------
------GAAGAAGAA---G---GT---GGAG---AGAGAGAC---------AGAGACAGATCAAC---T---GGA---TC
AGTGAACGGATTCTTAACACTTGTCTGGGTCGATCTGAGGAGCCTGTGCCTCTTCAGCTACCACCGATTGAGAGACTTAC
TCTTGATTGCAACAAGGATTGTGGAACTTCTGAGACGCAGG---------------------GGGTGGGAACTCCTCA--
-AGTATTTGTGGAATCTTCTACAGTATTGGCTTCAGGAGCTA---AAGAATAG
>JF320071/B/US/2006/502_0309_wg04
ATGGC---AGGAAGAAGCG------GAAAC---AG---C---GACGAAGAC---CTCCTCACGACAATCAGAATCATCAG
GTTTCTCTATCAAAGCAACC---CTCCTCC---CAGTTCC---GAGGGGA---CCAGACAGGCCCGGAGGAATC------
------GAAGAAGAA---G---GT---GGAG---AGAGAGAC---------AGAGACAGATCCGG---C---TAC---TT
AGTGGGTGGATTCTTAGCACTCATCTGGAGCGACCTACGGAGCCTGTGCCTTTTCAGCTACCACCGCTTGAGAGACTTAC
TCTTGATTGTGACGAGGATTGTGGAACTTCTGGGACGCAGG---------------------GGGGGGGAAGTCCTCA--
-GATATTGGTGGAGTCTCCTGCAATATTGGAGTCAGGAACTA---CAGAATAG
>JF320081/B/US/2006/502_0341_FL06
ATGGC---AGGAAGAAGCG------GAGAC---AG---C---GACGAAGAG---CTCATCAGAGCAGTCAGACTCATCAA
GTTTCTCTATCAAAGCAACC---CACCTCC---CAGCCCA---GAGGGGA---CCCGACAGGCCCGAAGGAATC------
------GAAGAAGAA---G---GT---GGAG---ACAGAGGC---------AGAGGCAGATCCGG---T---CTC---TT
AGTGGATGGATTCTTAGCAATTATCTGGGTCGACCTGCGGAGCCTGATACTCTTCAGCTACCACCGCTTGAGAGACTTAC
TATTGATTGCAGCGAGGATTGTGGAACTTCTGGGACGCAGG---------------------GGGTGGGAAGCCCTGA--
-AATATTGGTGGAATCTCCTACAGTATTGGAGTCAGGAACTA---AAGAATAG
>JF320082/B/US/2006/502_0341_FL03
ATGGC---AGGAAGAAGCG------GAGAC---AG---C---GACGAAGAG---CTCATCAGAGCAGTCAGACTCATCAA
GTTTCTCTATCAAAGCAACC---CACCTCC---CAGCCCA---GAGGGGA---CCCGACAGGCCCGAAGGAATC------
------GAAGAAGAA---G---GT---GGAG---ACAGAGGC---------AGAGGCAGATCCGG---T---CTC---TT
AGTGGATGGATTCTTAGCAATTATCTGGGTCGACCTGCGGAGCCTGATACTCTTCAGCTACCACCGCTTGAGAGACTTAC
TATTGATTGCAGCGAGGATTGTGGAACTTCTGGGACGCAGG---------------------GGGTGGGAAGCCCTGA--
-AATATTGGTGGAATCTCCTACAGTATTGGAGTCAGGAACTA---AAGAATAG
>JF320097/B/US/2006/502_0346_wg02
ATGGC---AGGAAGAAGCG------GAGGC---AA---C---GACGAAGAT---CTCCTCAGGACAGTAAGAATCATCAA
GATCCTCTACCAAAGCAACC---CACCTCC---CAATCCC---GAGGGAA---CCCGACAGGCCCGAAGGAATC------
------GAAGAAGAA---G---GT---GGAG---AAAGAGAC---------AGAGACAGATCCAC---T---CGA---TT
AGTGCACGGATTCTTGCCACTTATCTGGGACGATCTGAGGAGCCTGATCCTATTCAGCTACCGCCGCTTGAGAGACTTAC
TCTTGATTGCAGCGAGGATTGTGGAACTACTGGGACGCAGG---------------------GGGTGGGAAATCCTCA--
-AATATTGGTGGAATCTCCTGCAGTATTGGAGTCAGGAACTG---AAGAATAG
>JF320098/B/US/2006/502_0346_wg01
ATGGC---AGGAAGAAGCG------GAGGC---AA---C---GACGAAGAT---CTCCTCAGGACAGTAAGAATCATCAA
GATCCTCTACCAAAGCAACC---CACCTCC---CAATCCC---GAGGGAA---CCCGACAGGCCCGAAGGAATC------
------GAAGAAGAA---G---GT---GGAG---AAAGAGAC---------AGAGACAGATCCAC---T---CGA---TT
AGTGCACGGATTCTTGCCAATTATCTGGGACGATCTGAGGAGCCTGATCCTATTCAGCTACCGCCGCTTGAGAGACTTAC
TCTTGATTGCAGCGAGGATTGTGGAACTACTGGGACGCAGG---------------------GGGTGGGAAATCCTCA--
-AATATTGGTGGAATCTCCTGCAGTATTGGAGTCAGGAACTG---AAGAATAG
>JF320120/B/US/2006/502_1619_FL09
ATGGC---AGGAAGAAGCG------GAGAC---AG---C---GACGAAGAG---CTCCTCAAGACAGTAAGACTCATCAA
GAGTATCTACCAAAGCAACC---CTCCTCC---CAAACCC---GAGGGGA---CCCGACAGGCCCGAAGGAATC------
------GAAGAAGAC---G---GT---GGAG---AAGGAAAC---------AGCAGATCATCCGT---C---AGA---TT
AGTGACCGGATTCTTGCCGCTTTTCTGGGACGACCTGCGGAGCCTGTGCCTCTTCAGCTACCACCGCTTGAGAGACTTAC
TCTTGATTGTAACGAGGATTGTGGCGATTCTGGGACGCAGG---------------------GGGTGGGAAGTCCTCA--
-AGTATTGGTGGAATCTCCTGCAGTATTGGATTCAGGAACTA---AAGAATAG
>JF320121/B/US/2006/502_1619_FL08
ATGGC---AGGAAGAAGCG------GAGAC---AG---C---GACGAAGAG---CTCCTCAAGACAGTAAGACTCATCAA
GAGTATCTACCAAAGCAACC---CTCCTCC---CAAACCC---GAGGGGA---CCCGACAGGCCCGAAGGAATC------
------GAAGAAGAC---G---GT---GGAG---AAGGAAAC---------AGCAGATCATCCGT---C---AGA---TT
AGTGACCGGATTCTTGCCGCTTTTCTGGGACGACCTGCGGAGCCTGTGCCTCTTCAGCTACCACCGCTTGAGAGACTTAC
TCTTGATTGTAACGAGGATTGTGGCGATTCTGGGACGCAGG---------------------GGGTGGGAAGTCCTCA--
-AGTATTGGTGGAATCTCCTGCAGTATTGGATTCAGGAACTA---AAGAATAG
>JF320122/B/US/2006/502_1619_FL03
ATGGC---AGGAAGAAGCG------GAGAC---AG---C---GACGAAGAG---CTCCTCAAGACAGTAAGACTCATCAA
GAGTATCTACCAAAGCAACC---CTCCTCC---CAAACCC---GAGGGGA---CCCGACAGGCCCGAAGGAATC------
------GAAGAAGAC---G---GT---GGAG---AAGGAAAC---------AGCAGATCATCCGT---C---AGA---TT
AGTGACCGGATTCTTGCCGCTTTTCTGGGACGACCTGCGGAGCCTGTGCCTCTTCAGCTACCACCGCTTGAGAGACTTAC
TCTTGATTGTAACGAGGATTGTGGCGATTCTGGGACGCAGG---------------------GGGTGGGAAGTCCTCA--
-AGTATTGGTGGAATCTCCTGCAGTATTGGATTCAGGAACTA---AAGAATAG
>JF320123/B/US/2006/502_1619_FL01
ATGGC---AGGAAGAAGCG------GAGAC---AG---C---GACGAAGAG---CTCCTCAAGACAGTAAGACTCATCAA
GAGTATCTACCAAAGCAACC---CTCCTCC---CAAACCC---GAGGGGA---CCCGACAGGCCCGAAGGAATC------
------GAAGAAGAC---G---GT---GGAG---AAGGAAAC---------AGCAGATCGTCCGT---C---AGA---TT
AGTGACCGGATTCTTGCCGCTTTTCTGGGACGACCTGCGGAGCCTGTGCCTCTTCAGCTACCACCGCTTGAGAGACTTAC
TCTTGATTGTAACGAGGATTGTGGCGATTCTGGGACGCAGG---------------------GGGTGGGAAGTCCTCA--
-AGTATTGGTGGAATCTCCTGCAGTATTGGATTCAGGAACTA---AAGAATAG
>JF320124/B/US/2006/502_1619_FL10
ATGGC---AGGAAGAAGCG------GAGAC---AG---C---GACGAAGAG---CTCCTCAAGACAGTAAGACTCATCAA
GAGTATCTACCAAAGCAACC---CTCCTCC---CAAACCC---GAGGGGA---CCCGACAGGCCCGAAGGAATC------
------GAAGAAGAC---G---GT---GGAG---AAGGAAAC---------AGCAGATCATCCGT---C---AGA---TT
AGTGACCGGATTCTTGCCGCTTTTCTGGGACGACCTGCGGAGCCTGTGCCTCTTCAGCTACCACCGCTTGAGAGACTTAC
TCTTGATTGTAACGAGGATTGTGGCGATTCTGGGACGCAGG---------------------GGGTGGGAAGTCCTCA--
-AGTATTGGTGGAATCTCCTGCAGTATTGGATTCAGGAACTA---AAGAATAG
>JF320125/B/US/2006/502_1619_FL05
ATGGC---AGGAAGAAGCG------GAGAC---AG---C---GACGAAGAG---CTCCTCAAGACAGTAAGACTCATCAA
GAGTATCTACCAAAGCAACC---CTCCTCC---CAAACCC---GAGGGGA---CCCGACAGGCCCGAAGGAATC------
------GAAGAAGAC---G---GT---GGAG---AAGGAAAC---------AGCAGATCATCCGT---C---AGA---TT
AGTGACCGGATTCTTGCCGCTTTTCTGGGACGACCTGCGGAGCCTGTGCCTCTTCAGCTACCACCGCTTGAGAGACTTAC
TCTTGATTGTAACGAGGATTGTGGCGATTCTGGGACGCAGG---------------------GGGTGGGAAGTCCTCA--
-AGTATTGGTGGAATCTCCTGCAGTATTGGATTCAGGAACTA---AAGAATAG
>JF320126/B/US/2006/502_1619_FL06
ATGGC---AGGAAGAAGCG------GAGAC---AG---C---GACGAAGAG---CTCCTCAAGACAGTAAGACTCATCAA
GAGTTTCTACCAAAGCAACC---CTCCTCC---CAAACCC---GAGGGGA---CCCGACAGGCCCGAAGGAATC------
------GAAGAAGAC---G---GT---GGAG---AAGGAAAC---------AGCAGATCATCCGT---C---AGA---TT
AGTGACCGGATTCTTGCCGCTTTTCTGGGACGACCTGCGGAGCCTGTGCCTCTTCAGCTACCACCGCTTGAGAGACTTAC
TCTTGATTGTAACGAGGATTGTGGCGATTCTGGGACGCAGG---------------------GGGTGGGAAGTCCTCA--
-AGTATTGGTGGAATCTCCTGCAGTATTGGATTCAGGAACTA---AAGAATAG
>JF320127/B/US/2006/502_1619_FL04
ATGGC---AGGAAGAAGCG------GAGAC---AG---C---GACGAAGAG---CTCCTCAAGACAGTAAGACTCATCAA
GAGTATCTACCAAAGCAACC---CTCCTCC---CAAACCC---GAGGGGA---CCCGACAGGCCCGAAGGAATC------
------GAAGAAGAC---G---GT---GGAG---AAGGAAAC---------AGCAGATCATCCGT---C---AGA---TT
AGTGACCGGATTCTTGCCGCTTTTCTGGGACGACCTGCGGAGCCTGTGCCTCTTCAGCTACCACCGCTTGAGAGACTTAC
TCTTGATTGTAACGAGGATTGTGGCGATTCTGGGACGCAGG---------------------GGGTGGGAAGTCCTCA--
-AGTATTGGTGGAATCTCCTGCAGTATTGGATTCAGGAACTA---AAGAATAG
>JF320128/B/US/2006/502_1619_FL07
ATGGC---AGGAAGAAGCG------GAGAC---AG---C---GACGAAGAG---CTCCTCAAGACAGTAAGACTCATCAA
GAGTATCTACCAAAGCAACC---CTCCTCC---CAAACCC---GAGGGGA---CCCGACAGGCCCGAAGGAATC------
------GAAGAAGAC---G---GT---GGAG---AAGGAAAC---------AGCAGATCATCCGT---C---AGA---TT
AGTGACCGGATTCTTGCCGCTTTTCTGGGACGACCTGCGGAGCCTGTGCCTCTTCAGCTACCACCGCTTGAGAGACTTAC
TCTTGATTGTAACGAGGATTGTGGCGATTCTGGGACGCAGG---------------------GGGTGGGAAGTCCTCA--
-AGTATTGGTGGAATCTCCTGCAGTATTGGATTCAGGAACTA---AAGAATAG
>JF320129/B/US/2006/502_1619_FL02
ATGGC---AGGAAGAAGCG------GAGAC---AG---C---GACGAAGAG---CTCCTCAAGACAGTAAGACTCATCAA
GAGTATCTACCAAAGCAACC---CTCCTCC---CAAACCC---GAGGGGA---CCCGACAGGCCCGAAGGAATC------
------GAAGAAGAC---G---GT---GGAG---AAGGAAAC---------AGCAGATCATCCGT---C---AGA---TT
AGTGACCGGATTCTTGCCGCTTTTCTGGGACGACCTGCGGAGCCTGTGCCTCTTCAGCTACCACCGCTTGAGAGACTTAC
TCTTGATTGTAACGAGGATTGTGGCGATTCTGGGACGCAGG---------------------GGGTGGGAAGTCCTCA--
-AGTATTGGTGGAATCTCCTGCAGTATTGGATTCAGGAACTA---AAGAATAG
>JF320144/B/US/2006/502_1211_FL04
ATGGC---AGGAAGAAGCG------GAGAC---AA---C---GACGAAGAG---CTCCTCAGGGCAGTGAGACTCATCAA
ATTTCTCTACCAAAGCAACC---CTCCTCC---CAACCCA---GAGGGGA---CCAGACAGGCCCGGAGGAATC------
------GAAGAAGAA---G---GT---GGAG---AGAGAGAC---------AGAGACACATCCGG---A---CAA---TT
AGTGCATGGATTCTTAGCAATCATCTGGGTCGATCTGCGGAACCTGTTCCTCTTCCTCTACCACCGCTTGAGAGACTTAC
TCTTGATTGCAACGAGGATTGTGGAACTTCTGGGACGCAGG---------------------GGGTGGAAAATCCTCA--
-AATATTTGTGGAATCTCCTGCTGTATTGGAGTCAGGAACTA---AAGAATAG
>JF320145/B/US/2006/502_2667_FL03
ATGGC---AGGAAGAAGCG------GAGCC---AG---C---GACGAAGAC---CTCCTCCAGGTGGTCAGGATCATCAA
GATTCTCTACCAGAGCAACC---CACCTCC---CAACCCC---GAGGGGA---CCCGACAGGCCCGAAGGAATC------
------GAAGAAGAA---G---GT---GGAG---AGCAAGAC---------AGAGGCAGATCAGC---G---AGA---TT
AGTGAACGGATTCTTACCGCTCATTTGGGACGACCTGCGGAGCCTGTGCCTCTTCAGCTACCACCGCTTGAGAGACTTAC
TCTTGATTGTAGCAAGGATTGTGGAACTTCTGGGACGCAGG---------------------GGGAGGGACATCCTCA--
-AATATTGGTGGAATCTCCTACAGTATTGGGGTCAGGAACTA---AAGAATAG
>JF320146/B/US/2006/502_1211_FL05
ATGGC---AGGAAGAAGCG------GAGAC---AA---C---GACGAAGAG---CTCCTCAGGGCAGTGAGACTCATCAA
ATTTCTCTACCAAAGCAACC---CTCCTCC---CAACCCA---GAGGGGA---CCAGACAGGCCCGGAGGAATC------
------GAAGAAGAA---G---GT---GGAG---AGAGAGAC---------AGAGACACATCCGG---A---CAA---TT
AGTGCATGGATTCTTAGCAATCATCTGGGTCGATCTGCGGAACCTGTTCCTCTTCCTCTACCACCGCTTGAGAGACTTAC
TCTTGATTGCAACGAGGATTGTGGAACTTCTGGGACGCAGG---------------------GGGTGGGAAATCCTCA--
-AATATTTGTGGAATCTCCTGCTGTATTGGAGTCAGGAACTA---AAGAATAG
>JF320147/B/US/2006/502_2667_FL01
ATGGC---AGGAAGAAGCG------GAGCC---AG---C---GACGAAGAC---CTCCTCCAGGTGGTCAGGATCATCAA
GATTCTCTACCAGAGCAACC---CACCTCC---CAACCCC---GAGGGGA---CCCGACAGGCCCGAAGGAATC------
------GAAGAAGAA---G---GT---GGAG---AGCAAGAC---------AGAGGCAGATCAGC---G---AGA---TT
AGTGAACGGATTCTTACCGCTCATTTGGGACGACCTGCGGAGCCTGTGCCTCTTCAGCTACCACCGCTTGAGAGACTTAC
TCTTGATTGTAGCAAGGATTGTGGAACTTCTGGGACGCAGG---------------------GGGAGGGACATCCTCA--
-AATATTGGTGGAATCTCCTACAGTATTGGGGTCAGGAACTA---AAGAATAG
>JF320148/B/US/2006/502_1211_FL02
ATGGC---AGGAAGAAGCG------GAGAC---AA---C---GACGAAGAG---CTCCTCAGGGCAGTGAGACTCATCAA
ATTTCTCTACCAAAGCAACC---CTCCTCC---CAACCCA---GAGGGGA---CCAGACAGGCCCGGAGGAATC------
------GAAGAAGAA---G---GT---GGAG---AGAGAGAC---------AGAGACACATCCGG---A---CAA---TT
AGTGCATGGATTCTTAGCAATCATCTGGGTCGATCTGCGGAACCTGTTCCTCTTCCTCTACCACCGCTTGAGAGACTTAC
TCTTGATTGCAACGAGGATTGTGGAACTTCTGGGACGCAGG---------------------GGGTGGGAAATCCTCA--
-AATATTTGTGGAATCTCCTGCTGTATTGGAGTCAGGAACTA---AAGAATAG
>JF320149/B/US/2006/502_1211_FL03
ATGGC---AGGAAGAAGCG------GAGAC---AA---C---GACGAAGAG---CTCCTCAGGGCAGTGAGACTCATCAA
ATTTCTCTACCAAAGCAACC---CTCCTCC---CAACCCA---GAGGGGA---CCAGACAGGCCCGGAGGAATC------
------GAAGAAGAA---G---GT---GGAG---AGAGAGAC---------AGAGACACATCCGG---A---CAA---TT
AGTGCATGGATTCTTAGCAATCATCTGGGTCGATCTGCGGAACCTGTTCCTCTTCCTCTACCACCGCTTGAGAGACTTAC
TCTTGATTGCAACGAGGATTGTGGAACTTCTGGGACGCAGG---------------------GGGTGGGAAATCCTCA--
-AATATTTGTGGAATCTCCTGCTGTATTGGAGTCAGGAACTA---AAGAATAG
>JF320150/B/US/2007/502_1478_wg4
ATGGC---AGGAAGAAGCG------GAGAC---AG---C---GACGAAGAG---CTCCTCAAGACAGTCAGACTCATCAA
GCTTCTATATCAAAGCAATC---CACCCCC---CAGCTCC---GAGGGGA---CCCGACAGGCCCGGAGGAATC------
------GAAGAAGGA---G---GT---GGAG---AGAGAGAC---------AGAGACACATCCGG---A---CGC---TT
AGTGGATGGATTCTTAGCAATTTTCTGGGTCGACCTGAGGAGCCTGTTCCTCTTCAGCTACCACCGCTTGAGAGACTTAC
TCTTGATTGTAGCGAGGATTGTGGAACTTCTGGGACGCAGG---------------------GGTTGGGAAGCCCTCA--
-AATATTGGTGGAATCTCCTGCAGTATTGGATTCAGGAACTA---AAGAAGAG
>JF320151/B/US/2006/502_1211_FL01
ATGGC---AGGAAGAAGCG------GAGAC---AA---C---GACGAAGAG---CTCCTCAGGGCAGTGAGACTCATCAA
ATTTCTCTACCAAAGCAACC---CTCCTCC---CAACCCA---GAGGGGA---CCAGACAGGCCCGGAGGAATC------
------GAAGAAGAA---G---GT---GGAG---AGAGAGAC---------AGAGACACATCCGG---A---CAA---TT
AGTGCATGGATTCTTAGCAATCATCTGGGTCGATCTGCGGAACCTGTTCCTCTTCCTCTACCACCGCTTGAGAGACTTAC
TCTTGATTGCAACGAGGATTGTGGAACTTCTGGGACGCAGG---------------------GGGTGGGAAATCCTCA--
-AATATTTGTGGAATCTCCTGCTGTATTGGAGTCAGGAACTA---AAGAATAG
>JF320152/B/US/2006/502_2667_FL02
ATGGC---AGGAAGAAGCG------GAGCC---AG---C---GACGAAGAC---CTCCTCCAGGTGGTCAGGATCATCAA
GATTCTCTACCAGAGCAACC---CACCTCC---CAACCCC---GAGGGGA---CCCGACAGGCCCGAAGGAATC------
------GAAGAAGAA---G---GT---GGAG---AGCAAGAC---------AGAGGCAGATCAGC---G---AGA---TT
AGTGAACGGATTCTTACCGCTCATTTGGGACGACCTGCGGAGCCTGTGCCTCTTCAGCTACCACCGCTTGAGAGACTTAC
TCTTGATTGTAGCAAGGATTGTGGAACTTCTGGGACGCAGG---------------------GGGAGGGACATCCTCA--
-AATATTGGTGGAATCTCCTACAGTATTGGGGTCAGGAACTA---AAGAATAG
>JF320153/B/US/2006/502_2667_FL04
ATGGC---AGGAAGAAGCG------GAGCC---AG---C---GACGAAGAC---CTCCTCCAGGTGGTCAGGATCATCAA
GATTCTCTACCAGAGCAACC---CACCTCC---CAACCCC---GAGGGGA---CCCGACAGGCCCGAAGGAATC------
------GAAGAAGAA---G---GT---GGAG---AGCAAGAC---------AGAGGCAGATCAGC---G---AGA---TT
AGTGAACGGATTCTTACCGCTCATTTGGGACGACCTGCGGAGCCTGTGCCTCTTCAGCTACCACCGCTTGAGAGACTTAC
TCTTGATTGTAGCAAGGATTGTGGAACTTCTGGGACGCAGG---------------------GGGAGGGACATCCTCA--
-AATATTGGTGGAATCTCCTACAGTATTGGGGTCAGGAACTA---AAGAATAG
>JF320154/B/US/2006/502_2667_FL05
ATGGC---AGGAAGAAGCG------GAGCC---AG---C---GACGAAGAC---CTCCTCCAGGTGGTCAGGATCATCAA
GATTCTCTACCAGAGCAACC---CACCTCC---CAACCCC---GAGGGGA---CCCGACAGGCCCGAAGGAATC------
------GAAGAAGAA---G---GT---GGAG---AGCAAGAC---------AGAGGCAGATCAGC---G---AGA---TT
AGTGAACGGATTCTTACCGCTCATTTGGGACGACCTGCGGAGCCTGTGCCTCTTCAGCTACCACCGCTTGAGAGACTTAC
TCTTGATTGTAGCAAGGATTGTGGAACTTCTGGGACGCAGG---------------------GGGAGGGACATCCTCA--
-AATATTGGTGGAATCTCCTACAGTATTGGGGTCAGGAACTA---AAGAATAG
>JF320155/B/US/2007/502_1478_wg2
ATGGC---AGGAAGAAGCG------GAGAC---AG---C---GACGAAGAG---CTCCTCAAGACAGTCAGACTCATCAA
GCTTCTATATCAAAGCAATC---CACCCCC---CAGCTCC---GAGGGGA---CCCGACAGGCCCGGAGGAATC------
------GAAGAAGGA---G---GT---GGAG---AGAGAGAC---------AGAGACACATCCGG---A---CGC---TT
AGTGGATGGATTCTTAGCAATTTTCTGGGTCGACCTGAGGAGCCTGTTCCTCTTCAGCTACCACCGCTTGAGAGACTTAC
TCTTGATTGTAGCGAGGATTGTGGAACTTCTGGGACGCAGG---------------------GGTTGGGAAGCCCTCA--
-AATATTGGTGGAATCTCCTGCAGTATTGGATTCAGGAACTA---AAGAAGAG
>JF320156/B/US/2007/502_1478_wg3
ATGGC---AGGAAGAAGCG------GAGAC---AG---C---GACGAAGAG---CTCCTCAAGACAGTCAGACTCATCAA
GCTTCTATATCAAAGCAATC---CACCCCC---CAGCTCC---GAGGGGA---CCCGACAGGCCCGGAGGAATC------
------GAAGAAGGA---G---GT---GGAG---AGAGAGAC---------AGAGACACATCCGG---A---CGC---TT
AGTGGATGGATTCTTAGCAATTTTCTGGGTCGACCTGAGGAGCCTGTTCCTCTTCAGCTACCACCGCTTGAGAGACTTAC
TCTTGATTGTAGCGAGGATTGTGGAACTTCTGGGACGCAGG---------------------GGTTGGGAAGCCCTCA--
-AATATTGGTGGAATCTCCTGCAGTATTGGATTCAGGAACTA---AAGAAGAG
>JF320157/B/US/2007/502_1478_wg5
ATGGC---AGGAAGAAGCG------GAGAC---AG---C---GACGAAGAG---CTCCTCAAGACAGTCAGACTCATCAA
GCTTCTATATCAAAGCAATC---CACCCCC---CAGCTCC---GAGGGGA---CCCGACAGGCCCGGAGGAATC------
------GAAGAAGGA---G---GT---GGAG---AGAGAGAC---------AGAGACACATCCGG---A---CGC---TT
AGTGGATGGATTCTTAGCAATTTTCTGGGTCGACCTGAGGAGCCTGTTCCTCTTCAGCTACCACCGCTTGAGAGACTTAC
TCTTGATTGTAGCGAGGATTGTGGAACTTCTGGGACGCAGG---------------------GGTTGGGAAGCCCTCA--
-AATATTGGTGGAATCTCCTGCAGTATTGGATTCAGGAACTA---AAGAAGAG
>JF320158/B/US/2007/502_1478_wg1
ATGGC---AGGAAGAAGCG------GAGAC---AG---C---GACGAAGAG---CTCCTCAAGACAGTCAGACTCATCAA
GCTTCTATATCAAAGCAATC---CACCCCC---CAGCTCC---GAGGGGA---CCCGACAGGCCCGGAGGAATC------
------GAAGAAGGA---G---GT---GGAG---AGAGAGAC---------AGAGACACATCCGG---A---CGC---TT
AGTGGATGGATTCTTAGCAATTTTCTGGGTCGACCTGAGGAGCCTGTTCCTCTTCAGCTACCACCGCTTGAGAGACTTAC
TCTTGATTGTAGCGAGGATTGTGGAACTTCTGGGACGCAGG---------------------GGTTGGGAAGCCCTCA--
-AATATTGGTGGAATCTCCTGCAGTATTGGATTCAGGAACTA---AAGAAGAG
>JF320160/B/US/2006/502_0923_wg07
ATGGC---AGGAAGAAGCG------GAGAC---AG---C---GACGAGGAC---CTCATCAGGACTGTCAGAATCATCAA
GGACCTCTACCAAAGCAACC---CACTTCC---CAGCCCC---GAGGGGA---CCCGACAGGCCCGAAGGAATC------
------GAAGAAGAA---G---GT---GGAG---AAAGAGAC---------AGAGAGAGATCCGG---C---TAC---TT
AGTGAACGGATTCTTAGCACTTTTCTGGGTCGATCTCCGGAGCCTGTGCCTTTTCAGCTACCACCGCTTGAGAGACTTAC
TCTTGATTGCAGCGAGGATTGTGGAACTTCTGGGACGCAGG---------------------GGGTGGGAAGCCCTCA--
-AATATTGGTGGAATCTCCTACAATATTGGATTCAGGAACTA---AAGAATAG
>JF320161/B/US/2006/502_0923_wg04
ATGGC---AGGAAGAAGCG------GAGAC---AG---C---GACGAGGAC---CTCATCAGGACTGTCAGAATCATCAA
GGACCTCTACCAAAGCAACC---CACTTCC---CAGCCCC---GAGGGGA---CCCGACAGGCCCGAAGGAATC------
------GAAGAAGAA---G---GT---GGAG---AAAGAGAC---------AGAGAGAGATCCGG---C---TAC---TT
AGTGAACGGATTCTTAGCACTTTTCTGGGTCGATCTCCGGAGCCTGTGCCTTTTCAGCTACCACCGCTTGAGAGACTTAC
TCTTGATTGCAGCGAGGATTGTGGAACTTCTGGGACGCAGG---------------------GGGTGGGAAGCCCTCA--
-AATATTGGTGGAATCTCCTACAATATTGGATTCAGGAACTA---AAGAATAG
>JF320162/B/US/2006/502_0923_wg01
ATGGC---AGGAAGAAGCG------GAGAC---AG---C---GACGAGGAC---CTCATCAGGACTGTCAGAATCATCAA
GGACCTCTACCAAAGCAACC---CACTTCC---CAGCCCC---GAGGGGA---CCCGACAGGCCCGAAGGAATC------
------GAAGAAGAA---G---GT---GGAG---AAAGAGAC---------AGAGAGAGATCCGG---C---TAC---TT
AGTGAACGGATTCTTAGCACTTTTCTGGGTCGATCTCCGGAGCCTGTGCCTTTTCAGCTACCACCGCTTGAGAGACTTAC
TCTTGATTGCAGCGAGGATTGTGGAACTTCTGGGACGCAGG---------------------GGGTGGGAAGCCCTCA--
-AATATTGGTGGAATCTCCTACAATATTGGATTCAGGAACTA---AAGAATAG
>JF320163/B/US/2006/502_0923_wg02
ATGGC---AGGAAGAAGCG------GAGAC---AG---C---GACGAGGAC---CTCATCAGGACTGTCAGAATCATCAA
GGACCTCTACCAAAGCAACC---CACTTCC---CAGCCCC---GAGGGGA---CCCGACAGGCCCGAAGGAATC------
------GAAGAAGAA---G---GT---GGAG---AAAGAGAC---------AGAGAGAGATCCGG---C---TAC---TT
AGTGAACGGATTCTTAGCACTTTTCTGGGTCGATCTCCGGAGCCTGTGCCTTTTCAGCTACCACCGCTTGAGAGACTTAC
TCTTGATTGCAGCGAGGATTGTGGAACTTCTGGGACGCAGG---------------------GGGTGGGAAGCCCTCA--
-AATATTGGTGGAATCTCCTACAATATTGGATTCAGGAACTA---AAGAATAG
>JF320164/B/US/2006/502_0923_wg08
ATGGC---AGGAAGAAGCG------GAGAC---AG---C---GACGAGGAC---CTCATCAGGACTGTCAGAATCATCAA
GGACCTCTACCAAAGCAACC---CACTTCC---CAGCCCC---GAGGGGA---CCCGACAGGCCCGAAGGAATC------
------GAAGAAGAA---G---GT---GGAG---AAAGAGAC---------AGAGAGAGATCCGG---C---TAC---TT
AGTGAACGGATTCTTAGCACTTTTCTGGGTCGATCTCCGGAGCCTGTGCCTTTTCAGCTACCACCGCTTGAGAGACTTAC
TCTTGATTGCAGCGAGGATTGTGGAACTTCTGGGACGCAGG---------------------GGGTGGGAAGCCCTCA--
-AATATTGGTGGAATCTCCTACAATATTGGATTCAGGAACTA---AAGAATAG
>JF320165/B/US/2006/502_0923_wg03
ATGGC---AGGAAGAAGCG------GAGAC---AG---C---GACGAGGAC---CTCATCAGGACTGTCAGAATCATCAA
GGACCTCTACCAAAGCAACC---CACTTCC---CAGCCCC---GAGGGGA---CCCGACAGGCCCGAAGGAATC------
------GAAGAAGAA---G---GT---GGAG---AAAGAAAC---------AGAGAGAGATCCGG---C---TAC---TT
AGTGAACGGATTCTTAGCACTTTTCTGGGTCGATCTCCGGAGCCTGTGCCTTTTCAGCTACCACCGCTTGAGAGACTTAC
TCTTGATTGCAGCGAGGATTGTGGAACTTCTGGGACGCAGG---------------------GGGTGGGAAGCCCTCA--
-AATATTGGTGGAATCTCCTACAATATTGGATTCAGGAACTA---AAGAATAG
>JF320166/B/US/2006/502_0923_wg06
ATGGC---AGGAAGAAGCG------GAGAC---AG---C---GACGAGGAC---CTCATCAGGACTGTCAGAATCATCAA
GGACCTCTACCAAAGCAACC---CACTTCC---CAGCCCC---GAGGGGA---CCCGACAGGCCCGAAGGAATC------
------GAAGAAGAA---G---GT---GGAG---AAAGAGAC---------AGAGAGAGATCCGG---C---TAC---TT
AGTGAACGGATTCTTAGCACTTTTCTGGGTCGATCTCCGGAGCCTGTGCCTTTTCAGCTACCACCGCTTGAGAGACTTAC
TCTTGATTGCAGCGAGGATTGTGGAACTTCTGGGACGCAGG---------------------GGGTGGGAAGCCCTCA--
-AATATTGGTGGAATCTCCTACAATATTGGATTCAGGAACTA---AAGAATAG
>JF320167/B/US/2006/502_0923_wg05
ATGGC---AGGAAGAAGCG------GAGAC---AG---C---GACGAGGAC---CTCATCAGGACTGTCAGAATCATCAA
GGACCTCTACCAAAGCAACC---CACTTCC---CAGCCCC---GAGGGGA---CCCGACAGGCCCGAAGGAATC------
------GAAGAAGAA---G---GT---GGAG---AAAGAGAC---------AGAGAGAGATCCGG---C---TAC---TT
AGTGAACGGATTCTTAGCACTTTTCTGGGTCGATCTCCGGAGCCTGTGCCTTTTCAGCTACCACCGCTTGAGAGACTTAC
TCTTGATTGCAGCGAGGATTGTGGAACTTCTGGGACGCAGG---------------------GGGTGGGAAGCCCTCA--
-AATATTGGTGGAATCTCCTACAATATTGGATTCAGGAACTA---AAGAATAG
>JF320169/B/US/2006/502_1055_FL01
ATGGC---AGGAAGAAGCG------GAGAC---AG---C---GACGAAGAG---CTCATCAAGGCAGTGAGACTCATCAA
GTTCCTCTATCAAAGCAACC---CACTCCC---CAGCCCC---GAGGGGA---CCCGACAGGCCCGAAGGAATC------
------GAAGAAGAA---G---GT---GGAG---AGAGAGAC---------AGAGACAGATCCGG---A---CGA---TT
AGTGACTGGATTCTTAGCAATCATTTGGGTCGACCTACGGAGCCTGATTCTTTTCCTCTACCACCGCTTGAGAGACTTAC
TCTTGATTGTAACGAGGATTGTGGAACTTCTGGGACGCAGG---------------------GGGCGGGAAATTCTCA--
-AACTTTGGTGGAATCTCCTGCAGTATTGGAGTCAGGAACTA---AAGAATAG
>JF320171/B/US/2006/502_1055_FL02
ATGGC---AGGAAGAAGCG------GAGAC---AG---C---GACGAAGAG---CTCATCAAGGCAGTGAGACTCATCAA
GTTCCTCTATCAAAGCAACC---CACTCCC---CAGCCCC---GAGGGGA---CCCGACAGGCCCGAAGGAATC------
------GAAGAAGAA---G---GT---GGAG---AGAGAGAC---------AGAGACAGATCCGG---A---CGA---TT
AGTGACTGGATTCTTAGCAATCATTTGGGTCGACCTACGGAGCCTGATTCTTTTCCTCTACCACCGCTTGAGAGACTTAC
TCTTGATTGTAACGAGGATTGTGGAACTTCTGGGACGCAGG---------------------GGGCGGGAAATTCTCA--
-AACTTTGGTGGAATCTCCTGCAGTATTGGAGTCAGGAACTA---AAGAATAG
>JF320179/B/US/2007/502_1897_wg2
ATGGC---AGGAAGAAGCG------GAGAC---AG---C---GTCGAAGAG---CTCATCGAAACAGTCAAGATCATCAA
GTTCCTCTACCAAAGCAATC---CCCTGCC---CAACCTC---GAGGGGA---CCCGACAGGCCCGAAGGAATC------
------GAAGAAGAA---G---GT---GGAG---AAAGAGAC---------AAAGGTGGATCCGG---T---CCA---TC
AGTCAATGGATTCTTAGCACTCATCTGGGTCGACCTACGGAGCCTGTGCCTCTTCAGCTACCACCGCTTGAGAGACTTAC
TCTTAATTGTAGCGAGGATTGTGGAACTTCTGGGACGCAGG---------------------GGGTGGGAAACCCTCA--
-AGTATTGGTGGAATCTCCTGCAGTATTGGGGTCAGGAACTA---AAGAATAG
>JF320181/B/US/2007/502_1897_wg4
ATGGC---AGGAAGAAGCG------GAGAC---AG---C---GTCGAAGAG---CTCATCGAAACAGTCAAGATCATCAA
GTTCCTCTACCAAAGCAATC---CCCTGCC---CAACCTC---GAGGGGA---CCCGACAGGCCCGAAGGAATC------
------GAAGAAGAA---G---GT---GGAG---AAAGAGAC---------AAAGGTGGATCCGG---T---CCA---TC
AGTCAATGGATTCTTAGCACTCATCTGGGTCGACCTACGGAGCCTGTGCCTCTTCAGCTACCACCGCTTGAGAGACTTAC
TCTTAATTGTAGCGAGGATTGTGGAACTTCTGGGACGCAGG---------------------GGGTGGGAAACCCTCA--
-AGTATTGGTGGAATCTCCTGCAGTATTGGGGTCAGGAACTA---AAGAATAG
>JF320182/B/US/2007/502_1897_wg6
ATGGC---AGGAAGAAGCG------GAGAC---AG---C---GTCGAAGAG---CTCATCGAAACAGTCAAGATCATCAA
GTTCCTCTACCAAAGCAATC---CCCTGCC---CAACCTC---GAGGGGA---CCCGACAGGCCCGAAGGAATC------
------GAAGAAGAA---G---GT---GGAG---AAAGAGAC---------AAAGGTGGATCCGG---T---CCA---TC
AGTCAATGGATTCTTAGCACTCATCTGGGTCGACCTACGGAGCCTGTGCCTCTTCAGCTACCACCGCTTGAGAGACTTAC
TCTTAATTGTAGCGAGGATTGTGGAACTTCTGGGACGCAGG---------------------GGGTGGGAAACCCTCA--
-AGTATTGGTGGAATCTCCTGCAGTATTGGGGTCAGGAACTA---AAGAATAG
>JF320183/B/PE/2006/502_0491_wg5
ATGGC---AGGAAGAAGCG------GAGAC---AA---C---GACGAAGAT---CTCCTGAAAGCAGTCAGACTCATCAA
GATTCTCTATCAAAGCAACC---CACCTCC---TGGCCCC---GAGGGAA---CCCGACAGGCCCGAAGGAATC------
------GAAGGAGAA---G---GT---GGAG---AGAGAGAC---------AGCGACAGATCCAT---A---CGA---TT
AGTGAACGGATTCTTAGCACTTTTCTGGGACGACCTGAGGAACCTGTGCCTCTTCAGCTACCACCACTTGAGAGACTTAC
TCTTGATTGCAACGAGGATTGTGGGACTTCTGGGACACAGG---------------------GGGTGGGAACTCCTCA--
-AATATTGGTGGAATCTCCTGCAATATTGGAGTCAGGAACTA---AGGAATAG
>JF320185/B/US/2005/502_2136_FL02
ATGGC---AGGAAGAAGCG------GAGAC---AG---C---GACGAAGAT---CTCCTCAAAACAGTCAGACTCATCAG
GACTCTCTATCAAAGCAACC---CTCCTCC---CAGCACC---GAGGGGA---CCCGACAGGCCCGAAGGAACA------
------GAAGAAGAA---G---GT---GGAG---AGAGAGAC---------AGAGACAGATCCGG---A---ACA---TT
AGTGACTGGATTCTTAGCACTTATCTGGGTCGATCTGAGGAGCCTGTGCCTCTTCAGCTACCACCGCTTGAGAGACTTAC
TCTTGATTGCAACGAGGGTTGTGGAACTTCTGGGACGCAGG---------------------GGGTGGGAACTCCTCA--
-AATATTGCTGGAATCTCCTACAGTATTGGAGCCAGGAACTG---AAGAATAG
>JF320186/B/PE/2006/502_0648_FL03
ATGGC---AGGAAGAAGCG------GAGAC---AG---C---GACGAAGAG---CTCCTCCAGGCCATCAGGCTCATCAA
GCTTCTCTATCAGAACAACC---CGCTTCC---CAGCCCC---ACGGGGA---CTCGACAGGCCCGAAGGAATC------
------GAAGAAGGA---G---GT---GGAG---AGCAAGAC---------AGAGACAGATCCAG---T---CCA---TT
AGTGGATGGATTATTAACAATTATCTGGGTCGACCTGCGGAGCCTGTGCCTCTTCAGCTACCACCACTTGAGAGACTTAC
TCTTGATTGCAGCGAGGACTGTGGAACTTCTGGGACGCAGG---------------------GGGTGGGAAGCCCTGA--
-AATATTGCTGGAATCTCCTGGAGTATTGGATTCAGGAGCTA---AAGAATAG
>JF320187/B/PE/2006/502_0491_wg3
ATGGC---AGGAAGAAGCG------GAGAC---AA---C---GACGAAGAT---CTCCTGAAAGCAGTCAGACTCATCAA
GATTCTCTATCAAAGCAACC---CACCTCC---TGGCCCC---GAGGGAA---CCCGACAGGCCCGAAGGAATC------
------GAAGGAGAA---G---GT---GGAG---AGAGAGAC---------AGCGACAGATCCGT---A---CGA---TT
AGTGAACGGATTCTTAGCACTGTTCTGGGACGACCTGAGGAACCTGTGCCTCTTCAGCTACCACCACTTGAGAGACTTAC
TCTTGATTGCAACGAGGATTGTGGGACGTCTGGGACACAGG---------------------GGGTGGGAACTCCTCA--
-AATATTGGTGGAATCTCCTGCAATATTGGAGTCAGGAACTA---AGGAATAG
>JF320188/B/US/2005/502_2136_FL03
ATGGC---AGGAAGAAGCG------GAGAC---AG---C---GACGAAGAT---CTCCTCAAAACAGTCAGACTCATCAG
GACTCTCTATCAAAGCAACC---CTCCTCC---CAGCACC---GAGGGGA---CCCGACAGGCCCGAAGGAACA------
------GAAGAAGAA---G---GT---GGAG---AGAGAGAC---------AGAGACAGATCCGG---A---ACA---TT
AGTGACTGGATTCTTAGCACTTATCTGGGTCGATCTGAGGAGCCTGTGCCTCTTCAGCTACCACCGCTTGAGAGACTTAC
TCTTGATTGCAACGAGGGTTGTGGAACTTCTGGGACGCAGG---------------------GGGTGGGAACTCCTCA--
-AATATTGCTGGAATCTCCTACAGTATTGGAGCCAGGAACTG---AAGAATAG
>JF320189/B/PE/2007/502_2622_wg1
ATGGC---AGGAAGAAGCG------GAGAC---AG---C---GACGAGCAG---CTCCTACAGACAATAAGATTCATCAA
GTTTCTCTACCAAAGCAACC---CGCCCCC---CAGTCCC---GAGGGGA---CCCGACAGGCCCGAAGGAATC------
------GAAGAAGAA---G---GT---GGAG---AACAAGAC---------AGAGACAAATCCAG---T---CGA---TT
AGTGGATGGATTCTTAGCCATTGTCTGGGTCGACCTGCGGAGCCTGTTCCTCTTCAGCTACCACCAATTGAGAGACTTAC
TCTTAATTGCAGCAAGGATTGTGGAACTTCTGGGACGCAGG---------------------GGGTGGGAAGCCCTCA--
-AATATTGGTGGAATCTCCTGCAGTATTGGAGTCAGGAACTA---AAGAATAG
>JF320190/B/US/2005/502_2136_FL05
ATGGC---AGGAAGAAGCG------GAGAC---AG---C---GACGAAGAT---CTCCTCAAAACAGTCAGACTCATCAG
GACTCTCTATCAAAGCAACC---CTCCTCC---CAGCACC---GAGGGGA---CCCGACAGGCCCGAAGGAACA------
------GAAGAAGAA---G---GT---GGAG---AGAGAGAC---------AGAGACAGATCCGG---A---ACA---TT
AGTGACTGGATTCTTAGCACTTATCTGGGTCGATCTGAGGAGCCTGTGCCTCTTCAGCTACCACCGCTTGAGAGACTTAC
TCTTGATTGCAACGAGGGTTGTGGAACTTCTGGGACGCAGG---------------------GGGTGGGAACTCCTCA--
-AATATTGCTGGAATCTCCTACAGTATTGGAGCCAGGAACTG---AAGAATAG
>JF320191/B/PE/2007/502_0525_wg5
ATGGC---AGGAAGAAGCG------GAGAC---AG---C---GACGAAGAG---CTCCTAAGGACAGTCAGACTCATCAG
GCTCCTATATCAAAGCAACC---CACCTCC---CAACCCC---GAGGGGA---CCCGGCAGGCCCGAAGGAATC------
------GAAGAAGAA---G---GT---GGAG---ACAGAAAC---------AGAGACACATCCGC---A---CGA---TT
AGTGACTGGCTTCTTACCACTTATCTGGGACGACCTGCGGAGCCTGTGCCTCTTCAGCTACCACCGCTTGAGAGACTTAC
TCTTGATTGCAACAAGGATTCTGGAACTTCTGGGACGCAGG---------------------GGGTGGGAAATCCTCA--
-AATATTGGTGGAATCTCCTACAGTATTGGAGTCAGGAACTG---AAGAATAG
>JF320192/B/US/2005/502_2136_FL04
ATGGC---AGGAAGAAGCG------GAGAC---AG---C---GACGAAGAT---CTCCTCAAAACAGTCAGACTCATCAG
GACTCTCTATCAAAGCAACC---CTCCTCC---CAGCACC---GAGGGGA---CCCGACAGGCCCGAAGGAACA------
------GAAGAAGAA---G---GT---GGAG---AGAGAGAC---------AGAGACAGATCCGG---A---ACA---TT
AGTGACTGGATTCTTAGCACTTATCTGGGTCGATCTGAGGAGCCTGTGCCTCTTCAGCTACCACCGCTTGAGAGACTTAC
TCTTGATTGCAACGAGGGTTGTGGAACTTCTGGGACGCAGG---------------------GGGTGGGAACTCCTCA--
-AATATTGCTGGAATCTCCTACAGTATTGGAGCCAGGAACTG---AAGAATAG
>JF320193/B/PE/2006/502_0648_FL05
ATGGC---AGGAAGAAGCG------GAGAC---AG---C---GACGAAGAG---CTCCTCCAGGCCATCAGGCTCATCAA
GCTTCTCTATCAGAACAACC---CGCTTCC---CAGCCCC---ACGGGGA---CTCGACAGGCCCGAAGGAATC------
------GAAGAAGGA---G---GT---GGAG---AGCAAGAC---------AGAGACAGATCCAG---T---CCA---TT
AGTGGATGGATTATTAACAATTATCTGGGTCGACCTGCGGAGCCTGTGCCTCTTCAGCTACCACCACTTGAGAGACTTAC
TCTTGATTGCAGCGAGGACTGTGGAACTTCTGGGACGCAGG---------------------GGGTGGGAAGCCCTGA--
-AATATTGCTGGAATCTCCTGGAGTATTGGATTCAGGAGCTA---AAGAATAG
>JF320194/B/US/2005/502_2136_FL01
ATGGC---AGGAAGAAGCG------GAGAC---AG---C---GACGAAGAT---CTCCTCAAAACAGTCAGACTCATCAG
GACTCTCTATCAAAGCAACC---CTCCTCC---CAGCACC---GAGGGGA---CCCGACAGGCCCGAAGGAACA------
------GAAGAAGAA---G---GT---GGAG---AGAGAGAC---------AGAGACAGATCCGG---A---ACA---TT
AGTGACTGGATTCTTAGCACTTATCTGGGTCGATCTGAGGAGCCTGTGCCTCTTCAGCTACCACCGCTTGAGAGACTTAC
TCTTGATTGCAACGAGGGTTGTGGAACTTCTGGGACGCAGG---------------------GGGTGGGAACTCCTCA--
-AATATTGCTGGAATCTCCTACAGTATTGGAGCCAGGAACTG---AAGAATAG
>JF320195/B/PE/2007/502_0525_wg2
ATGGC---AGGAAGAAGCG------GAGAC---AG---C---GACGAAGAG---CTCCTAAGGACAGTCAGACTCATCAG
GCTCCTATATCAAAGCAACC---CACCTCC---CAACCCC---GAGGGGA---CCCGGCAGGCCCGAAGGAATC------
------GAAGAAGAA---G---GT---GGAG---ACAGAAAC---------AGAGACACATCCGC---A---CGA---TT
AGTGACTGGCTTCTTACCACTTATCTGGGACGACCTGCGGAGCCTGTGCCTCTTCAGCTACCACCGCTTGAGAGACTTAC
TCTTGATTGCAACAAGGATTCTGGAACTTCTGGGACGCAGG---------------------GGGTGGGAAATCCTCA--
-AATATTGGTGGAATCTCCTACAGTATTGGAGTCAGGAACTG---AAGAATAG
>JF320196/B/PE/2006/502_0841_FL03
ATGGC---AGGAAGAAGCG------GAGAC---AG---C---GACGAAGAC---CTCCTCCAGATAACCAGACTCATCAA
GCTTCTCTATCAAAGCAACC---CGCTTCC---CAGCCCA---GAGGGGA---CCCGACAGGCCCGGAGGAACA------
------GAAGAAGAA---G---GT---GGAG---AACAAGAC---------AGAGACAGATCCAG---T---CAA---TT
AGTGGGTGGATTATTAACCATTATCTGGGTCGACCTACGGAGCCTGTGCCTCTTCATTTACCACCGCTTGAGAGACTTAC
TCTTGATTGTAGCGAGGATTGTGGAACTTCTGGGACGCAGG---------------------GGGTGGGAAGCCCTCA--
-AATATTGGTGGAGTCTCCTACAGTATTGGAGTCAGGAGCTA---AAGAATAG
>JF320197/B/US/2007/502_2289_05
ATGGC---AGGAAGAAGCG------GAGAC---AG---C---GACGAAGAG---CTCCTCAAAGCAGTGAGACTCATCAA
GTTCCTCTACCGAAGCAACC---CACCTCC---CAGCGCA---GAGGGGA---CCAGACAGGCCCGGAGGAACA------
------GAAGAAGAA---G---GT---GGAG---AGAGAGGC---------AGAGACAGATCCGG---A---CCA---TT
AGTGGATGGATTCTTAGCAATTATCTGGGTGGACCTGCGGAGCCTGTGCCTCTTCAGCTACCACCGCTTGAGAGACTTAC
TCTTGATTGTAACGAGGACTGTGGAACTTCTGGGACGCAGG---------------------GGGTGGGAAGCCCTGA--
-AATACCTGTGGAATCTCCTGCAGTATTGGAGCCAGGAACTA---AAGAATAG
>JF320198/B/PE/2007/502_1047_wg4
ATGGC---AGGAAGAAGCG------GAGAC---AA---C---GACGAAGAG---CTCCTCAAGACAGTGAGGATCATCAA
GATTCTCTACCAAAGCAATC---CTCCTCC---CAAACCA---GAGGGGA---CCAGACAGGCCCGAAGGAATC------
------GAAGAAGAA---G---GT---GGAG---ACAGAGAC---------AGAGAGACATCAAG---A---AGA---TT
AGTCAACAGCTTCTCAGCGATTATCTGGGACGACCTGCGGAGCCTGTGCCTCTTCAGCTACCACCGCTTGAGAGACTTAC
TCTTGATTACAACGAGGATTGTGGAACTTCTGGGACGCAGG---------------------GGGTGGGAAATCCTCA--
-AATATTGGTGGAATCTTCTACAGTATTGGACTCAGGAACTA---AAGAGTAG
>JF320199/B/PE/2007/502_0525_wg4
ATGGC---AGGAAGAAGCG------GAGAC---AG---C---GACGAAGAG---CTCCTAAGGACAGTCAGACTCATCAG
GCTCCTATATCAAAGCAACC---CACCTCC---CAACCCC---GAGGGGA---CCCGGCAGGCCCGAAGGAATC------
------GAAGAAGAA---G---GT---GGAG---ACAGAAAC---------AGAGACACATCCGC---A---CGA---TT
AGTGACTGGCTTCTTACCACTTATCTGGGACGACCTGCGGAGCCTGTGCCTCTTCAGCTACCACCGCTTGAGAGACTTAC
TCTTGATTGCAACAAGGATTCTGGAACTTCTGGGACGCAGG---------------------GGGTGGGAAATCCTCA--
-AATATTGGTGGAATCTCCTACAGTATTGGAGTCAGGAACTG---AAGAATAG
>JF320200/B/US/2007/502_2289_06
ATGGC---AGGAAGAAGCG------GAGAC---AG---C---GACGAAGAG---CTCCTCAAAGCAGTGAGACTCATCAA
GTTCCTCTACCAAAGCAACC---CATCTCC---CAGCGCA---GAGGGGA---CCAGACAGGCCCGGAGGAACA------
------GAAGAAGAA---G---GT---GGAG---AGAGAGGC---------AGAGACAGATCCGG---A---CCA---TT
AGTGGATGGATTCTTAGCAATTATCTGGGTGGACCTGCGGAGCCTGTGCCTCTTCAGCTACCACCGCTTGAGAGACTTAC
TCTTGATTGTAACGAGGACTGTGGAACTTCTGGGACGCAGG---------------------GGGTGGGAAGCCCTGA--
-AATACCTGTGGAATCTCCTGCAGTATTGGAGCCAGGAACTA---AAGAATAG
>JF320201/B/PE/2006/502_0648_FL04
ATGGC---AGGAAGAAGCG------GAGAC---AG---C---GACGAAGAG---CTCCTCCAGGCCATCAGGCTCATCAA
GCTTCTCTATCAGAACAACC---CGCTTCC---CAGCCCC---ACGGGGA---CTCGACAGGCCCGAAGGAATC------
------GAAGAAGGA---G---GT---GGAG---AGCAAGAC---------AGAGACAGATCCAG---T---CCA---TT
AGTGGATGGATTATTAACAATTATCTGGGTCGACCTGCGGAGCCTGTGCCTCTTCAGCTACCACCACTTGAGAGACTTAC
TCTTGATTGCAGCGAGGACTGTGGAACTTCTGGGACGCAGG---------------------GGGTGGGAAGCCCTGA--
-AATATTGCTGGAATCTCCTGGAGTATTGGATTCAGGAGCTA---AAGAATAG
>JF320202/B/US/2007/502_2289_02
ATGGC---AGGAAGAAGCG------GAGAC---AG---C---GACGAAGAG---CTCCTCAAAGCAGTGAGACTCATCAA
GTTCCTCTACCAAAGCAACC---CAYCTCC---CRGCGCA---GAGGGGA---CCAGACAGGCCCGGAGGAACA------
------GAAGAAGAA---G---GT---GGAG---AGAGAGGC---------AGAGACAGATCCGG---A---CCA---TT
AGTGGATGGATTCTTAGCAATTATCTGGGTGGACCTGCGGAGCCTGTGCCTCTTCAGCTACCACCGCTTGAGAGACTTAC
TCTTGATTGTAACGAGGACTGTGGAACTTCTGGGACGCAGG---------------------GGGTGGGAAGCCCTGA--
-AATACCTGTGGAATCTCCTGCAGTATTGGAGCCAGGAACTA---AAGAATAG
>JF320203/B/PE/2006/502_0524_FL03
ATGGC---AGGAAGAAGCG------GAGAC---AG---C---GACGAAGAC---CTCCTCAAGACAGTCAGACTCATCAA
AATTCTCTATCAAAGCAACC---CACCTCC---TCGGTCC---GAGGGGA---CCCGACAGGCCCGAAGGAATA------
------GAAGAAGAA---G---GT---GGAG---AAAGAGAC---------AGAGGCAGATCCGT---G---CGC---TT
AGTGAACGGATTCTTGACACTTTTCTGGGAGGACCTGCGGAACCTGTGCCTCTTCAGCTACCACCGCTTGAGAGACTTAC
TCTTGATTGTGACGAGGATTGTGGAACTTCTGGGACACAGG---------------------GGGTGGGAACTCCTCA--
-AATATTGGTGGAATCTCCTGATATATTGGAGTCAGGAACTA---AAGAATAG
>JF320204/B/PE/2007/502_0525_wg1
ATGGC---AGGAAGAAGCG------GAGAC---AG---C---GACGAAGAG---CTCCTAAGGACAGTCAGACTCATCAG
GCTCCTATATCAAAGCAACC---CACCTCC---CAACCCC---GAGGGGA---CCCGGCAGGCCCGAAGGAATC------
------GAAGAAGAA---G---GT---GGAG---ACAGAAAC---------AGAGACACATCCGC---A---CGA---TT
AGTGACTGGCTTCTTACCACTTATCTGGGACGACCTGCGGAGCCTGTGCCTCTTCAGCTACCACCGCTTGAGAGACTTAC
TCTTGATTGCAACAAGGATTCTGGAACTTCTGGGACGCAGG---------------------GGGTGGGAAATCCTCA--
-AATATTGGTGGAATCTCCTACAGTATTGGAGTCAGGAACTG---AAGAATAG
>JF320205/B/US/2007/502_2289_03
ATGGC---AGGAAGAAGCG------GAGAC---AG---C---GACGAAGAG---CTCCTCAAAGCAGTGAGACTCATCAA
GTTCCTCTACCAAAGCAACC---CATCTCC---CAGCGCA---GAGGGGA---CCAGACAGGCCCGGAGGAACA------
------GAAGAAGAA---G---GT---GGAG---AGAGAGGC---------AGAGACAGATCCGG---A---CCA---TT
AGTGGATGGATTCTTAGCAATTATCTGGGTGGACCTGCGGAGCCTGTGCCTCTTCAGCTACCACCGCTTGAGAGACTTAC
TCTTGATTGTAACAAGGACTGTGGAACTTCTGGGACGCAGG---------------------GGGTGGGAAGCCCTGA--
-AATACCTGTGGAATCTCCTGCAGTATTGGAGCCAGGAACTA---AAGAATAG
>JF320206/B/PE/2007/502_2622_wg3
ATGGC---AGGAAGAAGCG------GAGAC---AG---C---GACGAGCAG---CTCCTACAGACAATAAGACTCATCAA
GCTTCTCTACCAAAGCAACC---CGCCCCC---CAGTCCC---GAGGGGA---CCCGACAGGCCCGAAGGAATC------
------GAAGAAGAA---G---GT---GGAG---AACAAGAC---------AGAGACAAATCCAG---T---CGA---TT
AGTGGATGGATTCTTAGCCATTGTCTGGGTCGACCTGCGGAGCCTGTTCCTCTTCAGCTACCACCAATTGAGAGACTTAC
TCTTAATTGCAGCAAGGATTGTGGAACTTCTGGGACGCAGG---------------------GGGTGGGAAGCCCTCA--
-AATATTGGTGGAATCTCCTGCAGTATTGGAGTCAGGAACTA---AAGAATAG
>JF320207/B/US/2007/502_2289_04
ATGGC---AGGAAGAAGCG------GAGAC---AG---C---GACGAAGAG---CTCCTCAAAGCAGTGAGACTCATCAA
GTTCCTCTACCAAAGCAACC---CATCTCC---CAGCGCA---GAGGGGA---CCAGACAGGCCCGGAGGAACA------
------GAAGAAGAA---G---GT---GGAG---AGAGAGGC---------AGAGACAGATCCGG---A---CCA---TT
AGTGGATGGATTCTTAGCAATTATCTGGGTGGACCTGCGGAGCCTGTGCCTCTTCAGCTACCACCGCTTGAGAGACTTAC
TCTTGATTGTAACGAGGACTGTGGAACTTCTGGGACGCAGG---------------------GGGTGGGAAGCCCTGA--
-AATACCTGTGGAATCTCCTGCAGTATTGGAGCCAGGAACTA---AAGAATAG
>JF320208/B/PE/2006/502_0841_FL04
ATGGC---AGGAAGAAGCG------GAGAC---AG---C---GACGAAGAC---CTCCTCCAGATAACCAGACTCATCAA
GCTTCTCTATCAAAGCAACC---CGCTTCC---CAGCCCA---GAGGGGA---CCCGACAGGCCCGGAGGAACA------
------GAAGAAGAA---G---GT---GGAG---AACAAGAC---------AGAGACAGATCCAG---T---CAA---TT
AGTGGGTGGATTATTAACCATTATCTGGGTCGACCTACGGAGCCTGTGCCTCTTCATTTACCACCGCTTGAGAGACTTAC
TCTTGATTGTAGCGAGGATTGTGGAACTTCTGGGACGCAGG---------------------GGGTGGGAAGCCCTCA--
-AATATTGGTGGAGTCTCCTACAGTATTGGAGTCAGGAGCTA---AAGAATAG
>JF320209/B/PE/2006/502_0491_wg1
ATGGC---AGGAAGAAGCG------GAGAC---AA---C---GACGAAGAT---CTCCTGAAAGCAGTCAGACTCATCAA
GATTCTCTATCAAAGCAACC---CACCTCC---TGGCCCC---GAGGGAA---CCCGACAGGCCCGAAGGAATC------
------GAAGGAGAA---G---GT---GGAG---AGAGAGAC---------AGCGACAGATCCGT---A---CGA---TT
AGTGAACGGATTCTTAGCACTGTTCTGGGACGACCTGAGGAACCTGTGCCTCTTCAGCTACCACCACTTGAGAGACTTAC
TCTTGATTGCAACGAGGATTGTGGGACGTCTGGGACACAGG---------------------GGGTGGGAACTCCTCA--
-AATATTGGTGGAATCTCCTGCAATATTGGAGTCAGGAACTA---AGGAATAG
>JF320211/B/PE/2007/502_2622_wg5
ATGGC---AGGAAGAAGCG------GAGAC---AG---C---GACGAGCAG---CTCCTACAGACAATAAAATTCATCAA
GCTTCTCTACCAAAGCAACC---CGCCCCC---CAGTCCC---GAGGGGA---CCCGACAGGCCCGAAGGAATC------
------GAAGAAGAA---G---GT---GGAG---AACAAGAC---------AGAGACAAATCCAG---T---CGA---TT
AGTGGATGGATTCTTAGCCATTGTCTGGGTCGACCTGCGGAGCCTGTTCCTCTTCAGCTACCACCAATTGAGAGACTTAC
TCTTAATTGCAGCAAGGATTGTGGAACTTCTGGGACGCAGG---------------------GGGTGGGAAGCCCTCA--
-AATATTGGTGGAATCTCCTGCAGTATTGGAGTCAGGAACTA---AAGAATAG
>JF320212/B/PE/2006/502_0491_wg4
ATGGC---AGGAAGAAGCG------GAGAC---AA---C---GACGAAGAT---CTCCTGAAAGCAGTCAGACTCATCAA
GATTCTCTATCAAAGCAACC---CACCTCC---TGGCCCC---GAGGGAA---CCCGACAGGCCCGAAGGAATC------
------GAAGGAGAA---G---GT---GGAG---AGAGAGAC---------AGCGACAGATCCGT---A---CGA---TT
AGTGAACGGATTCTTAGCACTGTTCTGGGACGACCTGAGGAACCTGTGCCTCTTCAGCTACCACCACTTGAGAGACTTAC
[truncated: 472,558 more chars]
