# Supplementary material for: An integrated map of HIV genome-wide variation from a population perspective
Source: Retrovirology. 2015 Feb 15;12:18. doi: 10.1186/s12977-015-0148-6 (PMC4358901; doi:10.1186/s12977-015-0148-6)
Supplement: Additional file 3: — Software. Our Matlab toolbox developed for data visualization, genomic diversity analysis and HIV genomic alignment. Our sequence datasets are also included. [file 12977_2015_148_MOESM3_ESM.zip › HIVGenomeAnalysisToolbox/TemporaryData/Tat.fasta]

>K03455/B/FR/1983/HXB2-LAI-IIIB-BRU
ATGGAGCCAGTAGATCCTAGACTAGAGCCCTGGAAGCATCCAGGAAGTCAGCCTAAAACTGCTTGTACCAATTGCTATTG
TAAAAAGTGTTGCTTTCATT------GCCAA---------------GTTTGTTTCAT---AAC---AAAAGCCTTAGGCA
TCTCCTATGGC---AGGAAGAAGCG------GAGAC---AG---C---GACGAAGAG---CTCATCAGAACAGTCAGACT
CATCAAGCTTCTCTATCAAAGCAACC---CACCTCC---CAACCCC---GAGGGGA---CCCGACAGGCCCGAAGGAATA
------------GAAGAAGAA---G---GT---GGAG---AGAGAGAC---------AGAGACAGATCCAT---T---CG
A---TTAG
>A04321/B/FR/1983/IIIB_LAI
ATGGAGCCAGTAGATCCTAGACTAGAGCCCTGGAAGCATCCAGGAAGTCAGCCTAAAACTGCTTGTACCACTTGCTATTG
TAAAAAGTGTTGCTTTCATT------GCCAA---------------GTTTGTTTCAC---AAC---AAAAGCCTTAGGCA
TCTCCTATGGC---ANGAAGAAGCG------GAGAC---AG---C---GACGAANAC---CTCCTCAAGGCAGTCAGACT
CATCAAGTTTCTCTATCAAAGCAACC---CACCTCC---CAACCCC---GAGGGGA---CCCGACAGGCCCGAAGGAATA
------------GAAGAAGAA---G---GT---GGAG---AGAGAGAC---------AGAGACAGATCCAT---T---CG
A---TTAG
>A07867/B/FR/1983/LAI-J19
ATGGAGCCAGTAGATCCTAGACTAGANCCCTGGAAGCATCCAGGAAGTCAGCCTAAAACTGCTTGTACCACTTNNTATTG
TAAAAAGTGTTGCTTTCATT------GCCAA---------------GTTTGTTTCAC---AAC---AAAAGCCTTAGGCA
TCTCCTATGGC---ANNAAGAAGCG------GAGAC---AG---C---GACGAAGAC---CTCCTCAAGGCAGTCAGACT
CATCAAGTTTCTCTATCAAAGCAACC---CACCTCC---CAACCCC---GAGGGGA---CCCGACAGGCCCGAAGGAATA
------------GAAGAAGAA---G---GT---GGAG---AGAGAGAC---------AGAGACAGATCCAT---T---CG
A---TTAG
>AB078005/B/US/1997/ARES2
ATGGAGCCAGTAGATCCTAATCTAGAGCCCTGGAAGCATCCAGGAAGTCAGCCTAAGACTGCGTGTACCACTTGCTATTG
TAAAAAGTGTTGCTTTCATT------GCCAA---------------GTTTGTTTCAT---AAC---AAAAGGCTTAGGCA
TCTCCCATGGC---AGGAAGAAGCG------GAGAC---AG---C---GACGAAGAG---ATCCTCAAGACAGTCAGACT
AATCAAGTTTCTCTACCAAAGCAACC---CGCCTCC---CAGCCCA---GAGGGGA---CCCGACAGGCCCGAAGGAATC
------------GAAGAAGAA---G---GT---GGAG---AGAGAGAC---------AGAGACAGATCCGG---T---CC
A---TTAG
>AB221005/B/US/1985/Ba_L
ATGGAGCCAGTAGATCCTAAACTAGAGCCCTGGAAGCATCCAGGAAGTCAGCCTAAGACTGCTTGTACCACTTGCTATTG
TAAAAAGTGTTGCTTTCATT------GCCAA---------------GTTTGCTTCAT---AAC---AAAAGGCTTAGGCA
TCTCCTATGGC---AGGAGGAAGCG------GAGAC---AG---C---GACGAAGAG---CTCCTCAAGACAGTCAGACT
CATCAAGTTTCTCTATCAAAGCAACC---CACCTCC---CAGCCTC---GAGGGGA---CCCGACAGGCCCGGAGGAATC
------------GAAGAAGAA---G---GT---GGAG---AGAGAGAC---------AGAGACAGATCCGG---T---TC
A---TTAG
>AB253432/B/US/1985/Ba_L
ATGGAGCCAGTAGATCCTAAACTAGAGCCCTGGAAGCATCCAGGAAGTCAGCCTAAGACTGCTTGTACCACTTGCTATTG
TAAAAAGTGTTGCTTTCATT------GCCAA---------------GTTTGCTTCAT---AAC---AAAAGGCTTAGGCA
TCTCCTATGGC---AGGAGGAAGCG------GAGAC---AG---C---GACGAAGAG---CTCCTCAAGACAGTCAGACT
CATCAAGTTTCTCTATCAAAGCAACC---CACCTCC---CAGCCTC---GAGGGGA---CCCGACAGGCCCGGAGGAATC
------------GAAGAAGAA---G---GT---GGAG---AGAGAGAC---------AGAGACAGATCCGG---T---TC
A---TTAG
>AB286955/B/JP/2004/DR6089
ATGGAACCAGTAGATCCTAGCCTAGAGCCCTGGAAGCACCCAGGGAGTCAGCCTAAAACTGCTTGTACCAAATGCTATTG
TAAAAAGTGTTGCTTTCATT------GCCAA---------------GTTTGTTTCAT---AAC---AAAAGGCTTAGGCA
TCTCCTATGGC---AGGAAGAAGCG------GAGAC---AG---C---GACGAAGAA---CTCCTCAAGACAGTCAGACT
GATCAAAGTTCTCTATCAAAGCAACC---CGCCTCC---CAGCTCA---GAGGGGA---CCCGACAGGCCCGAAGGAATC
------------GAAGAAGAA---G---GT---GGAG---AGAGAGAC---------AACGACAGATCCAT---A---CG
A---TTAG
>AB286956/B/JP/2004/DR6089
ATGGAACCAGTAGATCCTAGCCTAGAGCCCTGGAAGCACCCAGGGAGTCAGCCTAAAACTGCTTGTACCAAATGCTATTG
TAAAAAGTGTTGCTTTCATT------GCCAA---------------GTTTGTTTCAT---AAC---AAAAGGCTTAGGCA
TCTCCTATGGC---AGGAAGAAGCG------GAGAC---AG---C---GACGAAGAA---CTCCTCAAGACAGTCAGACT
GATCAAAGTTCTCTATCAAAGCAACC---CGCCTCC---CAGCTCA---GAGGGGA---CCCGACAGGCCCGAAGGAATC
------------GAAGAAGAA---G---GT---GGAG---AGAGAGAC---------AACGACAGATCCAT---A---CG
A---TTAG
>AB287363/B/JP/2005/DR6538
ATGGAGCCAGTAGATCCTAGACTAGAGCCCTGGGAGCATCCAGGAAGCCAGCCTAGGACTGCTTGTAATAATTGCTATTG
TAAAAAGTGCTGCTTTCATT------GCCAA---------------GTTTGTTTCAC---AAA---AAAAGGCTTAGGCA
TCTCCTATGGC---AGGAAGAAGCG------GAGAC---AG---C---GACGAGGAC---CTCCTCAAGGCAGTCAGACT
CATCAAGTTTCTCTACCAAAGCAACC---CTTATCC---CAGTCTC---GAGGGGACCACCCGACAGGCCCGACGGAATC
------------GAAGAAGAA---G---GT---GGAG---AGAGAGGC---------AGAGACAGATCCGG---A---GT
A---TTAG
>AB287364/B/JP/2005/DR6737
ATGGAGCCAGTAGATCCTAGACTAGAGCCCTGGAAACATCCAGGGAGCCAGCCTAAAACTGCTTGTACCAAGTGCTATTG
TAAAAAGTGTTGCTTTCATT------GCCAA---------------GTTTGCTTTAT---GAA---AAAAGCCTTAGGCA
TCTCCTATGGC---AGGAAGAAGCG------GAGAC---AG---A---GACGAAGAA---CTCCTCAGGACAGTCAGAAT
CATCAAGTTCCTCTACCAAAGCAACC---CGCCTCC---CAACCCA---GAGGGGA---CCCGACAGGCCCGAAGGAATC
------------GAAGAAGAA---G---GT---GGAG---AGAGAGAC---------AGAGGCAGATCCGG---A---CA
G---TTTG
>AB287365/B/JP/2005/DR6737
ATGGAGCCAGTAGATCCTAGACTAGAGCCCTGGAAACATCCAGGGAGCCAGCCTAAAACTGCTTGTACCAAGTGCTATTG
TAAAAAGTGTTGCTTTCATT------GCCAA---------------GTTTGCTTTAT---GAA---AAAAGCCTTAGGCA
TCTCCTATGGC---AGGAAGAAGCG------GAGAC---AG---A---GACGAAGAA---CTCCTCAGGACAGTCAGAAT
CATCAAGTTCCTCTACCAAAGCAACC---CGCCTCC---CAACCCA---GAGGGGA---CCCGACAGGCCCGAAGGAATC
------------GAAGAAGAA---G---GT---GGAG---AGAGAGAC---------AGAGGCAGATCCGG---A---CA
G---TTTG
>AB287366/B/JP/2005/DR7060
ATGGAGCCAGTAGACCCTAGTCTAGAGCCCTGGAAGCATCCAGGAAGTCAACCTAAGACTGCTTGTAATAATTGCTATTG
TAAAAAGTGTTGCTATCATT------GCCAA---------------GTTTGCTTCTT---GTC---AAAAGCATTAGGCA
TTTCCCATGGC---AGGAAGAAGCG------GAGAC---AG---C---GACGAAGAC---CTCCTAAAAGCGGTCAGACT
CATCAAGTTCCTCTATCAGAGCAACC---CACCTCC---CAGCTCC---GAGGGGA---CCCGACAGGCCCGAAGGAACC
------------GGAGAAGAA---G---GT---GGAG---AGAGAGAC---------AGAGGCACATCAGG---G---CG
A---TTAG
>AB287367/B/JP/2005/DR7060
ATGGAGCCAGTAGACCCTAGTCTAGAGCCCTGGAAGCATCCAGGAAGTCAACCTAAGACTGCTTGTAATAATTGCTATTG
TAAAAAGTGTTGCTATCATT------GCCAA---------------GTTTGCTTCTT---GTC---AAAAGCATTAGGCA
TTTCCCATGGC---AGGAAGAAGCG------GAGAC---AG---C---GACGAAGAC---CTCCTAAAAGCGGTCAGACT
CATCAAGTTCCTCTATCAGAGCAACC---CACCTCC---CAGCTCC---GAGGGGA---CCCGACAGGCCCGAAGGAACC
------------GGAGAAGAA---G---GT---GGAG---AGAGAGAC---------AGAGGCACATCAGG---G---CG
A---TTAG
>AB287368/B/JP/2005/DR7065
ATGGAGCCAGTAGATCCTAGACTAGAGCCCTGGAAGCATCCAGGAAGTCAGCCTAGGACTGCGTGTAACAAGTGCTACTG
TAAAAAGTGTTGCTGGCATT------GCCAA---------------CTTTGCTTCTT---AAC---AAAAGGCTTAGGCA
TCTCCTATGGC---AGGAAGAAGAG------GAGAC---AG---C---GACGAAGAC---CTCCTCACGACAGTCAGACT
CATCAGGTTTCTCTATCAAAGCAACC---CACCTCC---CAGCCCC---GAGGGGA---CCAGACAGGCCCGAAGGAATC
------------GGAGAAGAA---G---GT---GGAG---ACAGAGAC---------AACAACAGATCCAG---G---CC
A---TTAG
>AB287369/B/JP/1999/DR1348
ATGGAGCCAGTAGATCCTAGACTAGAGCCCTGGAAACATCCAGGAAGTCAGCCTAAAACTGCTTGTACCAATTGCTATTG
TAAAAAGTGCTGCCTGCATT------GCCAA---------------GTTTGCTTCTT---AAC---AAAAGGCTTAGGCA
TCTCCTATGGC---AGGAAGAAGCG------GAGAC---AG---C---GACGAAGAG---CTCCTCCGGACCGTCAGACT
CATCAAGCGCCTCTATCAAAGCAACC---CGCCTCC---CAACCCA---GAGGGGA---CCCGACAGGCCCGAAGGAATC
------------GGAGAAGAA---G---GT---GGAG---AGAGAAAC---------AGAGACACATCCGG---A---AT
C---TTAG
>AB287370/B/JP/1999/DR1348
ATGGAGCCAGTAGATCCTAGACTAGAGCCCTGGAAGCATCCAGGAAGTCAGCCTAAAACTGCTTGTACCAATTGCTATTG
TAAAAAGTGCTGCCTGCATT------GCCAA---------------GTTTGCTTCTT---AAC---AAAAGGCTTAGGCA
TCTCCTATGGC---AGGAAGAAGCG------GAGAC---AG---C---GACGAAGAG---CTCCTCCGGACCGTCAGACT
AATCAAGCGCCTCTACCAAAGCAACC---CGCCTCC---CAACCCA---GAGGGGA---CCCGACAGGCCCGAAGGAATC
------------GGAGAAGAA---G---GT---GGAG---AGAGAAAC---------AGAGACACATCCGG---A---AT
C---TTAG
>AB287371/B/JP/2000/DR2510
ATGGAGCCAGTAGATCCTAGACTAGAGCCCTGGAAGCATCCAGGAAGTCAGCCTAAAACTGCTTGTACCAATTGCTATTG
TAAAAAGTGCTGCCTGCATT------GCCAA---------------GTTTGCTTCTT---AAC---AAAAGGCTTAGGCA
TCTCCTATGGC---AGGAAGAAGCG------GAGAC---AG---C---GACGAAGAG---CTCCTCCGGACCGTCAGACT
AATCAAGCGCCTCTACCAAAGCAACC---CGCCTCC---CAACCCA---GAGGGGA---CCCGACAGGCCCGAAGGAATC
------------GGAGAAGAA---G---GT---GGAG---AGAGAAAC---------AGAGACACATCCGG---A---AT
C---TTAG
>AB287372/B/JP/2000/DR2510
ATGGAGCCAGTAGATCCTAGACTAGAGCCCTGGAAGCATCCAGGAAGTCAGCCTAAAACTGCTTGTACCAATTGCTATTG
TAAAAAGTGCTGCCTGCATT------GCCAA---------------GTTTGCTTCTT---AAC---AAAAGGCTTAGGCA
TCTCCTATGGC---AGGAAGAAGCG------GAGAC---AG---C---GACGAAGAG---CTCCTCCGGACCGTCAGACT
AATCAAGCGCCTCTACCAAAGCAACC---CGCCTCC---CAACCCA---GAGGGGA---CCCGACAGGCCCGAAGGAATC
------------GGAGAAGAA---G---GT---GGAG---AGAGAAAC---------AGAGACACATCCGG---A---AT
C---TTAG
>AB289587/B/JP/2000/DR2508
ATGGAGCCAGTAGATCCTAGACTAGAGCCCTGGAAGCATCCAGGAAGCCAGCCTAAAACTGCTTGTAATAAATGCTATTG
TAAAAAGTGTTGTCTCCATT------GCCAA---------------GTTTGCTTCTT---AAA---AAAGGGCTTAGGCA
TCTCCTATGGC---AGGAAGAAGAG------GAGAC---AG---C---GACGAAGAC---CTCCTCCGGACAATCAGACT
CATCAAGTTTCTCTATCAAAGCAACC---CACCTCC---CAGCCCA---GAGGGGA---CCCGACAGGCCCGAAGGAACA
------------GGAGAAGAA---G---GT---GGAG---ACAGAGGC---------AGAGCCACATCAAC---G---CG
A---TTAG
>AB289588/B/JP/2000/DR2508
ATGGAGCCAGTAGATCCTAGACTAGAGCCCTGGAAGCATCCAGGAAGCCAGCCTAAAACTGCTTGTAATAAATGCTATTG
TAAAAAGTGTTGTCTCCATT------GCCAA---------------GTTTGCTTCTT---AAA---AAAGGGCTTAGGCA
TCTCCTATGGC---AGGAAGAAGAG------GAGAC---AG---C---GACGAAGAC---CTCCTCCGGACAATCAGACT
CATCAAGTTTCTCTATCAAAGCAACC---CACCTCC---CAGCCCA---GAGGGGA---CCCGACAGGCCCGAAGGAACA
------------GGAGAAGAA---G---GT---GGAG---ACAGAGGC---------AGAGCCACATCAAC---G---CG
A---TTAG
>AB289589/B/JP/2001/DR388
ATGGAGCCAGTAGATCCTAGACTAGAGCCCTGGAAGCATCCAGGAAGCCAGCCTAAGACTGCTTGTAACAATTGCTATTG
TAAAAAGTGTTGCCTTCATT------GCCAA---------------GTTTGTTTCAC---GAA---AAAAGGCTTAGGCA
TCTCCTATGGC---AGGAAGAAGCG------GAGAC---AG---C---GACGAAGAA---CTCCTCAGGACAGTCAGACT
CATCAAGTTTCTCTACCAAAGCAACC---CGCCTCC---CAGCCCA---GAGGGGA---CCCGACAGGCCCGGAGGAATC
------------GAAGAAGAA---G---GT---GGAG---AGCAAGAC---------AGAGACAGATCCGA---G---CG
A---TTAG
>AB289590/B/JP/2001/DR388
ATGGAGCCAGTAGATCCTAGACTAGAGCCCTGGAAGCATCCAGGAAGCCAGCCTAAGACTGCTTGTAACAATTGCTATTG
TAAAAAGTGTTGCCTTCATT------GCCAA---------------GTTTGTTTCAC---GAA---AAAAGGCTTAGGCA
TCTCCTATGGC---AGGAAGAAGCG------GAGAC---AG---C---GACGAAGAA---CTCCTCAGGACAGTCAGACT
CATCAAGTTTCTCTACCAAAGCAACC---CGCCTCC---CAGCCCA---GAGGGGA---CCCGACAGGCCCGGAGGAATC
------------GAAGAAGAA---G---GT---GGAG---AGCAAGAC---------AGAGACAGATCCGA---G---CG
A---TTAG
>AB428551/B/JP/2000/117
ATGGAGCCAGTAGACCCTAGTCTAGAGCCCTGGCAGCATCCAGGAAGCCGGCCTAGGACTGCTTGTAACAATTGCTATTG
TAAAAAATGTTGCTTGCATT------GCCAA---------------GTTTGCTTCCT---GTC---AAAAGCATTAGGCA
TCTCCCATGGC---AGGAAGAAGCG------GAGAC---AG---C---GACGAAGAC---CTCCTAAGGACGGTCAGACT
CATCAGGTTCCTCCACCAAAGCAACC---CGCCTCC---CAGCCCA---GAGGGGA---CCCGACAGGCACGAAGAAACC
------------GGAGAAGAA---G---GT---GGAG---AGAGAGAC---------AGAGACACATCCGG---G---CG
C---TTAG
>AB428552/B/JP/2001/134
ATGGAGCCAGTAGACCCTAGTCTAGAGCCCTGGAAKCATCCAGGAAGCCGGCCTAGGACTGCTTGTAACAATTGCTATTG
TAAAAAGTGTTGCTTTCATT------GCCAA---------------GTTTGCTTCAT---GTC---AAAAGCATTAGGCA
TCTCCCATGGC---AGGAAGAAGCG------GAGAC---AG---C---GACGAAGAC---CTCCTAAGGACGGTCAGACT
CATCAGGTTCCTCCACCAAAGCAACC---CACCTCC---CAGCCCA---GAGGGGA---CCCGACAGGCACGAAGGAACC
------------GGAGAAGAA---G---GT---GGAG---AGAGAGAC---------AGAGACACATCCGG---G---AG
A---TTAG
>AB428553/B/JP/2002/194
ATGGAGCCAGTAGACCCTAGTCTAGAGCCCTGGAAGCATCCAGGGAGCCGGCCTAAGACTGCTTGTAATAATTGCTATTG
TAAAAAGTGTTGCTATCATT------GCCAA---------------GCTTGCTTCAT---GTC---AAAAGCATTAGGCA
TCTCCTATGGC---AGGAAGAAGCG------GGGAC---AG---C---GACGAAGAC---CTCCTAAGGACGGTCAGACT
CATCAGGCTTCTCCACCAAAGCAACC---CGCCTCC---CAGGCCA---GAGGGGA---CCCGACAGGCACGAAGGAATC
------------GGAGAAGAA---G---GT---GGAG---AGAGAGAC---------AGAGACACATCCGG---G---CG
A---TTAG
>AB428554/B/JP/2002/197
ATGGAGCCAGTAGACCCTAGTCTAGAGCCCTGGAAGCATCCAGGGAGCCGGCCTAAGACTGCTTGTAATAATTGCTATTG
TAAAAAGTGTTGCTATCATT------GCCAA---------------GTTTGCTTCAC---GTC---AAAAGCATTAGGCA
TCTCCCATGGC---AGGAAGAAGCG------GGGAC---AG---C---GACGAAGAC---CTCCTAAGGACGGTCAGACT
CATCAGGCTTCTCCACCAAAGCAACC---CGCCTCC---CAGCCCA---GAGGGGA---CCCGACAGGCACGAAGGAACC
------------GGAGAAGAA---G---GT---GGAG---AGAGAGAC---------AGAGACACATCCGG---G---CG
A---TTAG
>AB428555/B/JP/2003/227
ATGGAGCCAGTAGACCCTAGTCTAGAGCCCTGGAAGCATCCAGGAAGCCGGCCTAGGACTGCTTGTAACAATTGCTATTG
TAAAAAGTGTTGCTTACATT------GCCAA---------------GTTTGCTTCAC---GTC---AAAAGCATTAGGCA
TCTCCTATGGC---AGGAAGAAGCG------GAGAC---AG---C---GACGAAGAA---CTCCTAAGGACGGTCAGACT
CATCAGGTTCCTCCACCAAAGCAACC---CGCCTCC---CAGCCCA---GAGGGGA---CCCGACAGGCACGAAGGAACC
------------GGAGAAGAA---G---GT---GGAG---AGAGAGAC---------AGAGACACATCAGG---G---CG
A---TTAG
>AB428556/B/JP/2005/426
ATGGAGCCAGTAGACCCTAGTCTAGAGCCCTGGAAGCATCCAGGAAGCCGGCCTAGGACTGCTTGTAACAATTGCTATTG
TAAAAAATGTAGCTTTCATT------GCCAA---------------GTCTGCTTCAT---GTC---AAAAGCATTAGGCA
TCTCCCATGGC---AGGAAGAAGCG------GAGAC---CG---C---GACGAAGAC---CTCCTAACGACGGTCAGACT
CATCAGGTCCCTCTACCAAAGCAACC---CGCCTCC---CAACCCA---GAGGGGA---CCCGACAGGCACGAAGGAACC
------------GGAGAAGAA---G---GT---GGAG---AGAGAGAC---------AGAGACACATCAAC---G---CG
A---TTAG
>AB428557/B/JP/2005/436
ATGGAGCCAGTAGACCCTAGTCTAGAGCCCTGGCAGCATCCAGGAAGCCGACCTAGGACTGCTTGTAACAATTGCTATTG
TAAAAAATGTTGCTGGCATT------GTCAA---------------GTTTGCTTCAT---GTC---AAAAGCATTAGGCA
TCTCCTATGGC---AGGAAGAAGCG------GAGAC---AG---C---GACGAAGAC---CTCCTAAGGACGGTCAGACT
CATCMGGTTCCTCCACCAAAGCAACC---CACCTCC---CGGCCCA---GAGGGGA---CCCGACAGGCACGAAGGAACC
------------GAAGAAGAA---G---GT---GGAG---AGAGAGAC---------AGAGACACATCCGG---G---CG
A---TTAG
>AB428558/B/JP/2003/285
ATGGAGCCGGTAGATCCTAAATTAGAGCCCTGGAAGCATCCAGGAAGTCGGCCTAGAACTGCTTGTAATAACTGCTATTG
TAAAAAATGTTGCTTTCATT------GCCAA---------------GTTTGTTTCAC---AAA---AAAGGGCTTAGGCA
TCTCCTATGGC---AGGAAGAAGCG------GAGAC---CG---C---GACGAAGAA---CTCCTCAAGACAGTGAGACT
CATCAAGATTCTCTATCAAAGCAACC---CGCTTCC---CAGCCCC---GAGGGGAGGACCAGACAGGCCCGGAGGAATC
------------GAAGAAGAA---G---GT---GGAG---AGAGAGAC---------AGAGACAGATTCGG---T---TC
A---TCAG
>AB428559/B/JP/2004/329
ATGGAGCCGGTAGATCCTAAATTAGAGCCCTGGAAGCATCCAGGAAGTCGGCCTAGAACTGCTTGTAATAACTGCTATTG
TAAAAAATGTTGCTTTCATT------GCCAA---------------GTTTGTTTCAC---AAA---AAAGGGCTTAGGCA
TCTCCTATGGC---AGGAAGAAGCG------GAGAC---CG---C---GACGAAGAA---CTCCTCAAGAYAGTGAGACT
CATCAAGATTCTCTATCAAAGCAACC---CGCTTCC---CRGCCCC---GAGGGGAGGACCAGACAGGCCCGGAGGAATC
------------GAAGAAGAA---G---GT---GGAG---AGAGAGAC---------AGAGACAGATTCGG---T---TC
A---TCAG
>AB428560/B/JP/2005/398
ATGGAGCCGGTAGATCCTAAATTAGAGCCCTGGAARCATCCAGGAAGTCGGCCTAGAACTGCTTGTAATAACTGCTATTG
TAAAAAATGTTGCTTTCATT------GCCAA---------------GTTTGTTTCAC---AAA---AAAGGGCTTAGGCA
TCTCCTATGGC---AGGAAGAAGCG------GAGAC---CG---C---GACGACGAA---CTCCTCAAGACAGTGAGRCT
CATCAAGATTCTCTAYCAAAGCAACC---CGCTTCC---CAGCCCC---GAGGGGAGGACCAGACAGGCCCGGAGGAATC
------------GAAGAAGAA---G---GT---GGAG---ACAGAGAC---------AGAGACAGATTCGG---T---TC
A---TCAG
>AB428561/B/JP/2006/472
ATGGAGCCGGTAGATCCTAAACTAGAGCCCTGGAAGCATCCAGGAAGTCAGCCTAGAACTGCTTGCAATAACTGCTATTG
TAAAAAATGTTGCTTTCATT------GCCAA---------------GTTTGTTTCAC---AAA---AAAGGGCTTAGGCA
TCTCCTATGGC---AGGAAGAAGCG------GAGAC---CG---C---GACGAAGAA---CTCCTCAAGACAGTGAGACT
CATCAAGGTCCTCTATCAAAGCAACC---CGCTTCC---CAGCCCC---GAGGGGAGGACCAGACAGGCCCGGAGGAATC
------------GAAGAAGAA---G---GT---GGAG---AGAGAGAC---------AGAGACAGATTCGG---T---TC
A---TCAG
>AB428562/B/JP/2006/574
ATGGAGCCGGTAGATCCTAAATTAGAGCCCTGGAAGCATCCAGGAAGTCGGCCTAGAACTGCTTGTAATAACTGCTATTG
TAAAAAATGTTGCTTTCATT------GCCAA---------------GTTTGTTTCAC---AAA---AAAGGGCTTAGGCA
TCTCCTATGGC---AGGAAGAAGCG------GAGAC---CG---C---GACGAAGAC---CTCCTCAAGACAGTGAGACT
CATCAAGGTTCTCTATCAAAGCAACC---CGCTTCC---CAGCCCC---GAGGGGAGGACCAGACAGGCCCGGAGGAATC
------------GAAGAAGAA---G---GT---GGAG---ACAGAGAC---------AGAGACAGATTCAA---T---TC
A---TCAG
>AB480692/B/JP/2004/DR6174
ATGGAGCCAGTAGATCCTAGACTAGAGCCCTGGAAGCATCCAGGAAGTCAGCCTAGGACTGCTTGTAACAATTGCTATTG
TAAAAAGTGTTGCTTTCATT------GCCAA---------------GTTTGTTTCAT---GAA---AAAGGGCTTAGGCA
TCTCCTATGGC---AGGAAGAAGCG------GAGAC---CG---C---GACGAAGAA---CTCCTCAAGGCAGTCCGACT
CATCAAGTCTCTTTATCAAAGCAACC---CACTTCC---CAGCCCC---GAGGGGACCACCCGACGGACCCGGAGGAATC
------------GAAGAAGAA---G---GT---GGAG---AGAGAGAC---------AGAGACAGATCCAC---T---CG
A---TTAG
>AB480693/B/JP/2004/DR6174
ATGGAGCCAGTAGATCCTAGACTAGAGCCCTGGAAGCATCCAGGAAGTCAGCCTAGGACTGCTTGTAACAATTGCTATTG
TAAAAAGTGTTGCTTTCATT------GCCAA---------------GTTTGTTTCAT---GAA---AAAGGGCTTAGGCA
TCTCCTATGGC---AGGAAGAAGCG------GAGAC---CG---C---GACGAAGAA---CTCCTCAAGGCAGTCCGACT
CATCAAGTCTCTTTATCAAAGCAACC---CACTTCC---CAGCCCC---GAGGGGACCACCCGACGGACCCGGAGGAATC
------------GAAGAAGAA---G---GT---GGAG---AGAGAGAC---------AGAGACAGATCCAC---T---CG
A---TTAG
>AB480694/B/JP/2004/DR6175
ATGGAGCCAGTAGATCCTAGACTAGAGCCCTGGAAGCATCCAGGAAGTCAGCCTAAGACTGCTTGTAACAATTGCTATTG
TAAAAAATGTTGCCTTCATT------GCCAA---------------GTGTGTTTCAC---AAA---AAAAGCCTTAGGCA
TCTCCTATGGC---AGGAAGAAGCG------GAGAC---AG---A---GACGAAGAG---CTCCTCAAGACAGTAAGACT
CATCAAGTTCCTCTACCAAAACAACC---CGCCCCC---CAAACCC---AAGGGAA---CCCGACAGGCCAGAAGGAATC
------------GAAGAAGAA---G---GT---GGCG---AGAGAGAC---------AGAGGTGGATCCAG---T---CG
A---TTAG
>AB480695/B/JP/2004/DR6175
ATGGAGCCAGTAGATCCTAGACTAGAGCCCTGGAAGCATCCAGGAAGTCAGCCTAAGACTGCTTGTAACAATTGCTATTG
TAAAAAATGTTGCCTTCATT------GCCAA---------------GTGTGTTTCAC---AAA---AAAAGCCTTAGGCA
TCTCCTATGGC---AGGAAGAAGCG------GAGAC---AG---A---GACGAAGAG---CTCCTCAAGACAGTAAGACT
CATCAAGTTCCTCTACCAAAACAACC---CGCCCCC---CAAACCC---AAGGGAA---CCCGACAGGCCAGAAGGAATC
------------GAAGAAGAA---G---GT---GGCG---AGAGAGAC---------AGAGGTGGATCCAG---T---CG
A---TTAG
>AB480696/B/JP/2004/DR5913
ATGGAGCCAGTAGATCCTAGCCTAGAGCCCTGGAAGCATCCAGGAAGTCAGCCTAGGACTGCTTGTACCACTTGCTATTG
TAAAAAGTGTTGCTTTCATT------GCCAA---------------GTTTGTTTTAC---AAG---AAAAGCCTTAGGCA
TCTCCTATGGC---AGGAAGAAGCG------GAGAC---AG---C---GACGAAGAT---CTCCTCAAGACAGTCAGACT
CATCAAGTTCCTCTATCAAAGCAACC---CACCTCC---CAGCCCC---GAGGGGA---CCCGGCAGGCCCGAAGGAATC
------------GAAGAAGAA---G---GT---GGAG---GAAGAAAC---------AGGGACAGATCCGA---A---AG
A---TTAG
>AB480697/B/JP/2004/DR5913
ATGGAGCCAGTAGATCCTAGCCTAGAGCCCTGGAAGCATCCAGGAAGTCAGCCTAGGACTGCTTGTACCACTTGCTATTG
TAAAAAGTGTTGCTTTCATT------GCCAA---------------GTTTGTTTTAC---AAG---AAAAGCCTTAGGCA
TCTCCTATGGC---AGGAAGAAGCG------GAGAC---AG---C---GACGAAGAT---CTCCTCAAGACAGTCAGACT
CATCAAGTTCCTCTATCAAAGCAACC---CACCTCC---CAGCCCC---GAGGGGA---CCCGGCAGGCCCGAAGGAATC
------------GAAGAAGAA---G---GT---GGAG---GAAGAAAC---------AGGGACAGATCCGA---G---AG
A---TTAG
>AB480698/B/JP/1998/DR1120
ATGGATCCAGTAGATCCTAGACTAGAGCCCTGGAAGCATCCAGGAAGTCAGCCTAAGACTGAGTGTACCAATTGCTATTG
TAAAAAGTGTTGCTTTCATT------GCCAA---------------GTTTGTTTCAC---AAA---AAAAGCCTTAGGCA
TCTCCTATGGC---AGGAAGAAGCG------GAGAC---AG---C---GACGAAGAC---CTCCTCAAAACAGTCAGATT
CATCAAGTTCCTCTATCAAAGCAACC---CGCCTCC---CAACCCC---GAGGGGA---CCAGACAGGCCCGAAGGAATA
------------GAAGAAGAA---G---GT---GGAG---AGAGAGAC---------AGAGACAGATCCGG---T---CG
A---TTAG
>AB485638/B/US/1991/US2
ATGGAACCAGTAGATCCTAGACTAGAGCCCTGGAAGCATCCAGGGAGTCGACCTAAGACTGCTTGTACCACTTGCTATTG
TAAAAAGTGTTGCTTTCATT------GCCAA---------------GTTTGTTTCAT---AAC---AAAAGGCTTAGGCA
TCTCCTATGGC---AGGAAGAAGCG------GAGAC---AG---C---GACGAAGAG---CTCCTCAAGGCCGTCAGACT
TATCAAGTTTCTCTATCAAAGCAACC---CGCCTCC---CAGCCCC---GAGGGGA---CCCGACAGGCCCGAAGGAATC
------------GAAGAAGAA---G---GT---GGAG---AACAAGAC---------AGAGACAGATCCGG---T---CG
A---TTAG
>AB485639/B/US/1991/US2
ATGGAACCAGTAGATCCTAGACTAGAGCCCTGGAAGCATCCAGGGAGTCGACCTAAGACTGCTTGTACCACTTGCTATTG
TAAAAAGTGTTGCTTTCATT------GCCAA---------------GTTTGTTTCAT---AAC---AAAAGGCTTAGGCA
TCTCCTATGGC---AGGAAGAAGCG------GAGAC---AG---C---GACGAAGAG---CTCCTCAAGGCCGTCAGACT
TATCAAGTTTCTCTATCAAAGCAACC---CGCCTCC---CAGCCCC---GAGGGGA---CCCGACAGGCCCGAAGGAATC
------------GAAGAAGAA---G---GT---GGAG---AACAAGAC---------AGAGACAGATCCGG---T---CG
A---TTAG
>AB485640/B/US/1991/US2
ATGGAACCAGTAGATCCTAGACTAGAGCCCTGGAAGCATCCAGGGAGTCGACCTAAGACTGCTTGTACCACTTGCTATTG
TAAAAAGTGTTGCTTTCATT------GCCAA---------------GTTTGTTTCAT---AAC---AAAAGGCTTAGGCA
TCTCCTATGGC---AGGAAGAAGCG------GAGAC---AG---C---GACGAAGAG---CTCCTCAAGGCCGTCAGACT
TATCAAGTTTCTCTATCAAAGCAACC---CGCCTCC---CAGCCCC---GAGGGGA---CCCGACAGGCCCGAAGGAATC
------------GAAGAAGAA---G---GT---GGAG---AACAAGAC---------AGAGACAGATCCGG---T---CG
A---TTAG
>AB485641/B/BR/1990/BZ167
ATGGAGCCAGTAGATCCTAGACTAGAGCCCTGGAAGCATCCAGGAAGTCAGCCTAAGACTGCTTGTACCAATTGCTATTG
TAAAAAGTGTTGCTTTCATT------GCCAA---------------GTTTGTTTCAT---AAC---AAAAGGCTTAGGCA
TCTCCTATGGC---AGGAAGAAGCG------GAGAC---AG---C---GACGAAGAA---CTCCTCAAGACAGTCAGACT
CATCAAGTTTCTCTATCAAAGCAACC---CTCCTCC---CAACCCC---GAGGGGA---CCCGACAGGCCCGGAGGAATC
------------GAAGAAGAA---G---GT---GGAG---AGAGAGAC---------AGAGACAGATCCGT---G---CG
A---TTAG
>AB485642/B/BR/1990/BZ167
ATGGAGCCAGTAGATCCTAGACTAGAGCCCTGGAAGCATCCAGGAAGTCAGCCTAAGACTGCTTGTACCAATTGCTATTG
TAAAAAGTGTTGCTTTCATT------GCCAA---------------GTTTGTTTCAT---AAC---AAAAGGCTTAGGCA
TCTCCTATGGC---AGGAAGAAGCG------GAGAC---AG---C---GACGAAGAA---CTCCTCAAGACAGTCAGACT
CATCAAGTTTCTCTATCAAAGCAACC---CTCCTCC---CAACCCC---GAGGGGA---CCCGACAGGCCCGGAGGAATC
------------GAAGAAGAA---G---GT---GGAG---AGAGAGAC---------AGAGACAGATCCGT---G---CG
A---TTAG
>AB564744/B/JP/-/DR1673
ATGGAACCAGTAGATCCTAGACTAGAGCCCTGGAAGCATCCAGGAAGTCAACCTAAGACTCCTTGCACCCCTTGCTATTG
TAAAAAGTGTTGCTTTCATT------GTCAA---------------GTTTGTTTCAC---AAG---AAAAGGCTTAGGCA
TCTCCTATGGC---AGGAAGAAGCG------GAGAC---AG---C---GACGAAGAC---CTCCTCAAGACAGTCAGACT
CATCAGGCTTCTCTACCAGAGCAACC---CTCCTCC---CAACCCA---GAGGGGA---CCCGACAGGCCCGAAGGAATC
------------GAAGGAGAA---G---GT---GGAG---AGAGAGAC---------AGAGACACATCCGG---A---AG
A---TCAG
>AB564745/B/JP/-/DR1673
ATGGAACCAGTAGATCCTAGCCTAGAGCCCTGGAAGCATCCAGGAAGTCAACCTAAGACTCCTTGCACCCCTTGCTATTG
TAAAAAGTGTTGCTTTCATT------GTCAA---------------GTTTGTTTCAC---AAG---AAAAGGCTTAGGCA
TCTCCTATGGC---AGGAAGAAGCG------GAGAC---AG---C---GACGAAGAC---CTCCTCAAGACAGTCAGACT
CATCAAGCTTCTCTACCAGAGCAACC---CTCCTCC---CAACCCA---GAGGGGA---CCCGACAGGCCCGAAGGAATC
------------GAAGGAGAA---G---GT---GGAG---AGAGAGAC---------AGAGACACATCCGA---A---AG
A---TCAG
>AB564746/B/JP/-/DR2735
ATGGAACCAGTAGATCCTAGACTAGAGCCCTGGAAGCATCCAGGAAGTCAACCTAAGACTCCTTGCACCCCTTGCTATTG
TAAAAAGTGTTGCTTTCATT------GTCAA---------------GTTTGTTTCAC---AAG---AAAAGGCTTAGGCA
TCTCCTATGGC---AGGAAGAAGCG------GAGAC---AG---C---GACGAAGAC---CTCCTCAAGACAGTCAGACT
CATCAAGCTTCTCTACCAGAGCAACC---CTCCTCC---CAACCCA---GAGGGGA---CCCGACAGGCCCGAAGGAATC
------------GAAGGAGAA---G---GT---GGAG---AGAGAGAC---------AGAGACACATCCGG---A---AA
A---TCAG
>AB565495/B/JP/-/JRC03B
ATGGAGCCGGTAGATCCTAGACTAGAGCCCTGGAAACATCCAGGAAGTCAGCCTAAGACTGCTTGTAACAATTGCTATTG
TAAAAAGTGTTGCCTTCATT------GCCAA---------------GTTTGTTTCAT---GAA---AAAGGGCTTAGGCA
TCTCCTATGGC---AGGAAGAAGCG------GAGAC---CA---A---GACGAAGAG---CTCCTCAAGACAGTCAGACT
CATCAAGTTCCTCTACCAAAGCAACC---CGCTCCC---CAACCCC---GAGGGGA---CCCGACAGGCCCGGAGGAACC
------------GAAGAAGAA---G---GT---GGAG---AGAGAGAC---------AGAGACGGATCATC---T---CG
A---TTAG
>AB565496/B/JP/-/JRC03B
ATGGAGCCGGTAGATCCTAGACTAGAGCCCTGGAAACATCCAGGAAGTCAGCCTAAGACTGCTTGTAACAATTGCTATTG
TAAAAAGTGTTGCCTTCATT------GCCAA---------------GTTTGTTTCAT---GAA---AAAGGGCTTAGGCA
TCTCCTATGGC---AGGAAGAAGCG------GAGAC---CA---A---GACGAAGAG---CTCCTCAAGACAGTCAGACT
CATCAAGTTCCTCTACCAAAGCAACC---CGCTCCC---CAACCCC---GAGGGGA---CCCGACAGGCCCGGAGGAACC
------------GAAGAAGAA---G---GT---GGAG---AGAGAGAC---------AGAGACGGATCATC---T---CG
A---TTAG
>AB565497/B/JP/-/JRC05B
ATGGAGCCAGTAGATCCTAACCTAGAGCCCTGGAAGCATCCAGGAAGTCAGCCTAAAACTGCTTGTACCAACTGCTATTG
TAAAAAATGTTGCTGGCATT------GCCAA---------------GTTTGCTTTCT---AAA---AAAAGGCTTAGGCA
TTTCCTATGGC---AGGAAGAAGCG------GAGAC---AA---C---GACGAAGAG---CTCCTGAGAGCAGTCAGACT
CATCAAGCTTCTCTATCAAAGCAACC---CGCCTCC---CAGCACA---GAGGGGA---CACGACAGGCCCGAAGGAATC
------------GCAGAAGAA---G---GT---GGAG---AGAGAGAC---------AGAGCCGGATTCGG---T---GG
A---TCAG
>AB565498/B/JP/-/JRC05B
ATGGAGCCAGTAGATCCTAACCTAGAGCCCTGGAAGCATCCAGGAAGTCAGCCTAAAACTGCTTGTACCAACTGCTATTG
TAAAAAATGTTGCTGGCATT------GCCAA---------------GTTTGCTTTCT---AAA---AAAAGGCTTAGGCA
TTTCCTATGGC---AGGAAGAAGCG------GAGAC---AA---C---GACGAAGAG---CTCCTGAGAGCAGTCAGACT
CATCAAGCTTCTCTATCAAAGCAACC---CGCCTCC---CAGCACA---GAGGGGA---CACGACAGGCCCGAAGGAATC
------------GCAGAAGAA---G---GT---GGAG---AGAGAGAC---------AGAGCCGGATTCGG---T---GG
A---TCAG
>AB565499/B/JP/-/JRC53B
ATGGAGCCGGTAGATCCTAGACTAGAGCCCTGGAAACATCCAGGAAGTCAGCCTAAGACTGCTTGTAACAATTGCTATTG
TAAAAAGTGTTGCCTTCATT------GCCAA---------------GTTTGTTTCAT---GAA---AAAGGGCTTAGGCA
TCTCCTATGGC---AGGAAGAAGCG------GAGAC---CA---A---GACGAAGAG---CTCCTCAAGACAGTCAGACT
CATCAAGTTCCTCTACCAAAGCAACC---CGCTCCC---CAACCCC---GAGGGGA---CCCGACAGGCCCGGAGGAACC
------------GAAGAAGAA---G---GT---GGAG---AGAGAGAC---------AGAGACGGATCATC---T---CG
A---TTAG
>AB565500/B/JP/-/JRC53B
ATGGAGCCGGTAGATCCTAGACTAGAGCCCTGGAAACATCCAGGAAGTCAGCCTAAGACTGCTTGTAACAATTGCTATTG
TAAAAAGTGTTGCCTTCATT------GCCAA---------------GTTTGTTTCAT---GAA---AAAGGGCTTAGGCA
TCTCCTATGGC---AGGAAGAAGCG------GAGAC---CA---A---GACGAAGAG---CTCCTCAAGACAGTCAGACT
CATCAAGTTCCTCTACCAAAGCAACC---CGCTCCC---CAACCCC---GAGGGGA---CCCGACAGGCCCGGAGGAACC
------------GAAGAAGAA---G---GT---GGAG---AGAGAGAC---------AGAGACGGATCATC---T---CG
A---TTAG
>AB565501/B/JP/-/JRC65B
ATGGAGCCAGTAGATCCTAGCTTAGAGCCTTGGAAGCATCCAGGAAGTCAGCCTAAGACTGCTTGTAACAATTGCTATTG
TAAAAGGTGCTGCTTACATT------GCCAA---------------GTTTGTTTCAT---GAA---AAAAGGCTTAGGCA
TCTTCTATGGC---AGGAAGAAGCG------AAGAC---CG---C---GACGAAGAG---CTCATCAAGACAGTCAGACT
GATCAAGTTTCTCTATCAAAGCAACC---CGCTTCC---CAGCCCA---GGGGGGA---CTCGGCAGGCCCGGAGGAATC
------------GAAGAAGAA---G---GT---GGAG---AGCAAGAC---------AGAGGCAGATCCGT---G---AG
A---TTAG
>AB565502/B/JP/-/JRC65B
ATGGAGCCAGTAGATCCTAGCTTAGAGCCTTGGAAGCATCCAGGAAGTCAGCCTAAGACTGCTTGTAACAATTGCTATTG
TAAAAGGTGCTGCTTACATT------GCCAA---------------GTTTGTTTCAT---GAA---AAAAGGCTTAGGCA
TCTTCTATGGC---AGGAAGAAGCG------AAGAC---CG---C---GACGAAGAG---CTCATCAAGACAGTCAGACT
GATCAAGTTTCTCTATCAAAGCAACC---CGCTTCC---CAGCCCA---GGGGGGA---CTCGGCAGGCCCGGAGGAATC
------------GAAGAAGAA---G---GT---GGAG---AGCAAGAC---------AGAGGCAGATCCGT---G---AG
A---TTAG
>AB604948/B/JP/-/DR1777
ATGGAGCCAGTAGATCCTAGACTAGAACCCTGGAAGCATCCAGGAAGTCAGCCCAAGACTGCTTGTAACAAGTGCTATTG
TAAAAAGTGTAGCTATCATT------GTCAA---------------GTTTGCTTCTT---AAC---AAAAGGCTTAGGCA
TCTCCTATGGC---AGGAAGAAGAG------GAGAC---AG---C---GACGAAGAA---CTTCTCAAAGCAGTCAGGAT
CATCAAGTTTCTCTATCAGAGCAACC---CACCTCC---CAGTTCC---GAGGGGA---CCCGACAGGCCCGAAGGAATC
------------GAAGGAGAA---G---GT---GGAG---AGAGAGAC---------GGAGACACATCCAG---G---CG
A---TTAG
>AB604949/B/JP/-/DR2735
ATGGAACCAGTAGATCCTAGACTAGAGCCCTGGAAGCATCCAGGAAGTCAACCTAAGACTCCTTGCACCCCTTGCTATTG
TAAAAAGTGTTGCTTTCATT------GTCAA---------------GTTTGTTTCAC---AAG---AAAAGGCTTAGGCA
TCTCCTATGGC---AGGAAGAAGCG------GAGAC---AG---C---GACGAAGAC---CTCCTCAAGACAGTCAGACT
CATCAAGTATCTCTACCAGAGCAACC---CTCCTCC---CAACCCA---GAGGGGA---CCCGACAGGCCCGAAGGAATC
------------GAAGGAGAA---G---GT---GGAG---AGAGAGAC---------AGAGACACATCCGG---A---AG
A---TCAG
>AB604950/B/JP/-/DR5929
ATGGAGCCAGTAGATCCTAGACTAGAGCCCTGGAAGCACCCAGGAAGTCAGCCTAGGACCAATTGTACCAAATGTTATTG
TAAAAAGTGTTGCTTTCATT------GCCAA---------------GTTTGCTTCTT---AAG---AAAAGGCTTAGGCA
TCTCCTATGGC---AGGAAGAAGTG------GAGAC---AG---C---GACGAAGAG---CTCCTGAAGACAGTCAGGAT
CATCAAGTTCCTCTACCAAAGCAACC---CACCTCC---CAGCGCA---GAGGGGA---CCCGACAGGCCCGAAGGAACC
------------GAAGAAGAA---G---GT---GGAG---AGAGAGAC---------AGAGACAGATCGGG---A---CG
A---TTAG
>AB604951/B/JP/-/DR5929
ATGGAGCCAGTAGATCCTAGACTAGAGCCCTGGAAGCACCCAGGAAGTCAGCCTAGGACCAATTGTACCAAATGTTATTG
TAAAAAGTGTTGCTTTCATT------GCCAA---------------GTTTGCTTCTT---AAG---AAAAGGCTTAGGCA
TCTCCTATGGC---AGGAAGAAGTG------GAGAC---AG---C---GACGAAGAG---CTCCTGAAGACAGTCAGGAT
CATCAAGTTCCTCTACCAAAGCAACC---CACCTCC---CAGCGCA---GAGGGGA---CCCGACAGGCCCGAAGGAACC
------------GAAGAAGAA---G---GT---GGAG---AGAGAGAC---------AGAGACAGATCGGG---A---CG
A---TTAG
>AB641836/B/JP/-/pJRC57B09
ATGGAGCCAGTAGATCCTAGACTAGAGCCCTGGAAGCATCCGGGAAGTCAGCCTAGGACTGCATGTACCCCTTGCTATTG
TAAAAAGTGCTGCTTTCATT------GCCAA---------------GTTTGTTTCAC---AAA---AAAAGCCTTAGGCA
TCTCCTATGGC---AGGAAGAAGAG------GGGAC---AG---C---GACGAAGAC---CTCCTCAAGGCAGTCAGACT
CATCAAGTTCCTCTATCAAAGCAACC---CACCTCC---CAAACCC---GAGGGGA---CCCGACAGGCCCGAAGGAATC
------------GAAGAAGAA---G---GT---GGAG---GGAACGAC---------AGAGGCAGGTCAAC---G---CG
C---ATAG
>AB641837/B/JP/-/pJRC57B05
ATGGAGCCAGTAGATCCTAGACTAGAGCCCTGGAAGCATCCGGGAAGTCAGCCTAGGACTGCATGTACCCCTTGCTATTG
TAAAAAGTGCTGCTTTCATT------GCCAA---------------GTTTGTTTCAC---AAA---AAAAGCCTTAGGCA
TCTCCTATGGC---AGGAAGAAGAG------GGGAC---AG---C---GACGAAGAC---CTCCTCAAGGCAGTCAGACT
CATCAAGTTCCTCTATCAAAGCAACC---CACCTCC---CAAACCC---GAGGGGA---CCCGACAGGCCCGAAGGAATC
------------GAAGAAGAA---G---GT---GGAG---GGAACGAC---------AGAGGCAGGTCAAC---G---CG
C---ATAG
>AB731663/B/JP/2008/08JP_NMC104_clone_01
ATGGAGCCAGTAGATCCTAGACTAGAGCCCTGGAAGCATCCAGGAAGTCAGCCTAGAACTGCTTGTACCAATTGCTATTG
TAAAAAGTGCTGCCTTCATT------GCCAA---------------GTTTGTTTCAT---GAA---AAAAGGCTTAGGCA
TCTGTTATGGC---AGGAAGAAGCG------GCGAC---AG---C---GACGAAGAG---CTCCTCAAGACAGTAAGACT
CATCAAGTTCCTCTACCAAAGCAACC---CACCTCC---CAGCCAG---GAGGGGA---CCCGACAGGCCCGAAGAAATC
------------GGAGAAGAA---G---GT---GGAG---AGAGAGAC---------AGAGACACATCCGG---T---CG
A---TTAG
>AB731664/B/JP/2008/08JP_NMC104_clone_09
ATGGAGCCAGTAGATCCTAGACTAGAGCCCTGGAAGCATCCAGGAAGTCAGCCTAGAACTGCTTGTACCAATTGCTATTG
TAAAAAGTGCTGCCTTCATT------GCCAA---------------GTTTGTTTCAT---GAA---AAAAGGCTTAGGCA
TCTGTTATGGC---AGGAAGAAGCG------GCGAC---AG---C---GACGAAGAG---CTCCTCAAGACAGTAAGACT
CATCAAGTTCCTCTACCAAAGCAACC---CACCTCC---CAGCCAG---GAGGGGA---CCCGACAGGCCCGAAGAAATC
------------GGAGAAGAA---G---GT---GGAG---AGAGAGAC---------AGAGACACATCCGG---T---CG
A---TTAG
>AB731669/B/JP/2011/11JP_NMC851C_clone_13
ATGGAGCCAGTAGACCCTAGTCTAGAGCCCTGGAAGCATCCAGGAAGCCGGCCTAGGACTCCTTGTAATAATTGTTATTG
TAAAAAGTGTTGCTATCATT------GCCAA---------------GTTTGCTTCAT---GTC---AAAAGCATTAGGCA
TCTCCCATGGC---AGGAAGAAGCG------GGGAC---AG---C---GACGAAGAC---CTCCTAAGGACGGTCAGACT
CATCAGGCTTCTCCACCAAAGCAACC---CACCTCC---CAACCCA---GAGGGGA---CCAGACAGGCACGAAGGAACC
------------GGAGAAGAA---G---GT---GGAG---AGAGAGAC---------AGAGACACATCCGG---G---CG
A---TTAG
>AB731670/B/JP/2011/11JP_NMC851C_clone_48
ATGGAGCCAGTAGACCCTAGTCTAGAGCCCTGGAAGCATCCAGGAAGCCGGCCTAGGACTCCTTGTAATAATTGTTATTG
TAAAAAGTGTTGCTATCATT------GCCAA---------------GTTTGCTTCAT---GTC---AAAAGCATTAGGCA
TCTCCCATGGC---AGGAAGAAGCG------GGGAC---AG---C---GACGAAGAC---CTCCTAAGGACGGTCAGACT
CATCAGGCTTCTCCACCAAAGCAACC---CACCTCC---CAACCCA---GAGGGGA---CCAGACAGGCACGAAGGAACC
------------GGAGAAGAA---G---GT---GGAG---AGAGAGAC---------AGAGACACATCCGG---G---CG
A---TTAG
>AF003887/B/FR/1985/NL43xWC001
ATGGAGCCAGTAGATCCTAGCCTAGAGCCCTGGAAGCATCCAGGAAGTCAGCCTAAAACTGCTTGTACCAATTGCTATTG
TAAATATTGTTGCCTTCATT------GCCAA---------------GTTTGTTTCAC---AAG---AAAAGGCTTAGGCA
TCTCCTATGGC---AGGAAGAAGCG------GAGAC---AG---C---GACGAAGAG---CTCCTCAAGACAGTCAGACT
CATCAAGTTTCTCTATCAAAGCAACC---CGCCTCC---CAACCCC---GAGGGGA---CCCGACAGGCCCGAAGGAATC
------------GCAGAAGAA---G---GT---GGAG---AGCGAGAC---------AGAGACAGATCCGA---G---CG
C---TTAG
>AF003888/B/FR/1985/NL43WC001
ATGGAGCCAGTAGATCCTAGCCTAGAGCCCTGGAAGCATCCAGGAAGTCAGCCTAAAACTGCTTGTACCAATTGCTATTG
TAAATATTGTTGCCTTCATT------GCCAA---------------GTTTGTTTCAC---AAG---AAAAGGCTTAGGCA
TCTCCTATGGC---AGGAAGAAGCG------GAGAC---AG---C---GACGAAGAG---CTCCTCAAGACAGTCAGACT
CATCAAGTTTCTCTATCAAAGCAACC---CGCCTCC---CAACCCC---GAGGGGA---CCCGACAGGCCCGAAGGAATC
------------GCAGAAGAA---G---GT---GGAG---AGCGAGAC---------AGAGACAGATCCGA---G---CG
C---TTAG
>AF004394/B/US/1986/AD87_ADA
ATGGAGCCAGTAGATCCTAGACTAGAGCCCTGGAAGCATCCAGGAAGCCAGCCTAGGACTGCTTGTAATAATTGCTATTG
TAAAAAGTGTTGCTTTCATT------GCCAA---------------GTTTGCTTCAC---AAG---AAAAGGCTTAGGCA
TCTCCTATGGC---AGGAAGAAGCG------GAGAC---AG---C---GACGAAGAA---CTCCTCAAGACAGTCAGACT
CATCAACTTTCTCTATCAAAGCAACC---CACCTCC---CAGCCCC---GAGGGGA---CCCGACAGGCCCGAAGGAATC
------------GAAGAAGAA---G---GT---GGAG---ACAGAGAC---------AGAGACAGATCCGT---G---CG
A---TTAG
>AF033819/B/FR/1983/HXB2_copy_LAI
ATGGAGCCAGTAGATCCTAGACTAGAGCCCTGGAAGCATCCAGGAAGTCAGCCTAAAACTGCTTGTACCAATTGCTATTG
TAAAAAGTGTTGCTTTCATT------GCCAA---------------GTTTGTTTCAT---AAC---AAAAGCCTTAGGCA
TCTCCTATGGC---AGGAAGAAGCG------GAGAC---AG---C---GACGAAGAG---CTCATCAGAACAGTCAGACT
CATCAAGCTTCTCTATCAAAGCAACC---CACCTCC---CAACCCC---GAGGGGA---CCCGACAGGCCCGAAGGAATA
------------GAAGAAGAA---G---GT---GGAG---AGAGAGAC---------AGAGACAGATCCAT---T---CG
A---TTAG
>AF042100/B/AU/1986/MBC200
ATGGAGCCAGTAGATCCTAGACTAGAGCCCTGGAAGCATCCAGGAAGTCAACCTAAGACTGCTTGTACCACTTGCTATTG
TAAAAAGTGTTGCTTTCATT------GCCAA---------------GTTTGTTTCAT---AAC---AAAAGGCTTAGGCA
TCTCCTATGGC---AGGAAGAAGCG------GAGAC---AG---C---GACGAAGAG---CTCCTCAAGACAGTGAGACT
CATCAAGTTTCTCTATCAAAGCAACC---CACCTCC---CAGCACC---GAGGGGA---CCCGACAGGCCCGAAGGAACC
------------GAAGAAGAA---G---GT---GGAG---AGAGAGAC---------AGAGACAGATCCGG---T---CG
A---TTAG
>AF042101/B/AU/1987/MBC925
ATGGAGCCAGTAGACCCTAGACTAGAGCCCTGGAAGCATCCAGGAAGTCAACCTAGGACTGCTTGTACCCCTTGCTATTG
TAAAAAGTGTTGCTTTCATT------GCCAA---------------GTTTGTTTCAT---AAC---AAAAGCCTTAGGCA
TCTCCTATGGC---AGGAAGAAGCG------GAGAC---AG---C---GACGAAGAG---CTCCTCAAAACAGTCAGACT
CATCAAGTTTCTCTATCAAAGCAACC---CGCTTCC---CAGCCCC---GAGGGGA---CCCGGCAGGCCCGAAGGAATC
------------GAAGAAGAA---G---GT---GGAG---AGAGAGAC---------AGAGACAGATCCGA---G---AG
A---TTAG
>AF042102/B/AU/1993/MBC18_MBCC18
ATGGAGTCAGTAGATCCTAGACTAGAGCCCTGGAAGCATCCAGGAAGTCAGCCTAAGACTGCGTGTACCAAGTGCTATTG
TAAAAAGTGCTGCTTTCATT------GCCAA---------------GTTTGTTTTAT---GAC---AAAAGGCTTAGGCA
TCTCCTATGGC---AGGAAGAAGCG------GAGAC---AG---C---GACGAAGAG---CTCCTCAAGACAGTCAGACT
CATCAAATCTATCTACCAAAGCAACC---CACCTCC---CAACCCC---GAGGGGA---CCCGACAGGCCAGAAGGAATC
------------GAAGAAGAA---G---GT---GGAG---AGAGAGGC---------AGAGGCAGCTCCAC---T---CG
A---TTAG
>AF042103/B/AU/1995/MBCC54
ATGGAGCCAGTAGATCCTAGACTAGAGCCCTGGAAGCATCCAGGAAGTCAGCCTAGGACTGCGTGTACCACTTGCTATTG
TAAAAAGTGTTGCTATCATT------GCCAA---------------GTGTGTTTTAT---AAC---AAAAGGCTTAGGCA
TCTCCTATGGC---AGGAAGAAGCG------GAAAC---AG---C---GACGAAGAC---CTCCTCCAGACAGTCAGACT
CATCAAGCTTCTCTATCAAAGCAACC---CACCTCC---CAGCCCC---GAGGGGA---CCCGACAGGCCCGAAGGAATC
------------GAAGAAGAA---G---GT---GGAG---AGAGAGAC---------AGAGGCAGATCCAC---T---CG
A---TTAG
>AF042105/B/AU/1996/MBCD36
ATGGAGCCAGTAGATCCTAAACTAGAGCCCTGGAAGCATCCAGGAAGTCAGCCTAGGACTGCGTGTACCTCTTGCTATTG
CAAAAAGTGCTGCTTTCATT------GCCAA---------------GTGTGTTTTAT---AAC---AAAAGGCTTAGGCA
TCTCCTATGGC---AGTAAGAAGCG------GAGAC---AG---C---GAAGAAGAC---CTCCTCAAGACAATCAGACT
CATCAAGTTTCTCTATCAAAGCAACC---CTCCTCC---CAACCCC---GAGGGGA---CCCGACAGGCCCGAAGGAATC
------------GAAGAAGAA---G---GT---GGAG---AGAGAGAC---------AGAGACAGATCCAC---T---CG
A---TTAG
>AF042106/B/AU/1993/MBCC18R01_C18R01
ATGGAGCCAGTAGATCCTAGACTAGAGCCCTGGAAGCATCCAGGAAGTCAGCCTAAGACTGCGTGTACCACTTGCTATTG
TAAAAAGTGCTGCTTTCATT------GCCAA---------------GTTTGTTTTAT---GAC---AAAAGGCTTAGGCA
TCTCCTATGGC---AGGAAGAAGCG------GAGAC---AG---C---GACGAAGAG---CTCCTCAAGACAGTCAGACT
CATCAAGCTTATCTATCAAAGCAACC---CACCTCC---CAACCCC---GAGGGGA---CCCGACAGGCCAGAAGGAATC
------------GAAGAAGAA---G---GT---GGAG---AGAGAGAC---------AGAGGCAGCTCCAC---T---CG
A---TTAG
>AF049494/B/US/-/499JC16
ATGGAGCCAGTAGATCCTAATCTAGAGCCCTGGAAGCATCCAGGAAGTCAGCCTAAAACTGCTTGTACCAAATGCTATTG
TAAAAGGTGTTGCTTTCATT------GCCAA---------------GTTTGTTTCAC---AAC---AAAAGCCTTAGGCA
TCTCCTATGGC---AGGAAGAAGCG------GAGAC---AG---C---GACGAAGAC---CTCGTCAGGGCAGCCAGGCT
CATCAAGCTTCTCTATCAGAGCAACC---CACTTCC---CAGCTCC---GAGGGGA---CCCGACAGGCCAGACGGAATC
------------GAAGGAGAA---G---GT---GGAG---AGAGAGAC---------AGAGACAGATCCGT---G---CG
A---TTAG
>AF049495/B/US/-/NC7
ATGGAGCCAGTAGATCCTAATCTAGAGCCCTGGAAGCATCCAGGAAGTCAGCCTAAAACTGCTTGTACCAAATGCTATTG
TAAAAAGTGTTGCTTTCATT------GCCAA---------------GTTTGTTTCAC---AAC---AAAAGCCTTAGGCA
TCTCCTATGGC---AGGAAGAAGCG------GAGAC---AG---C---GACGAAGAG---CTCCTCAGGGCAGCCAGGCT
CATCAAGCTTCTCTATCAGAGCAACC---CACTTCC---CAGCTCC---GAGGGGA---CCCGACAGGCCAGACGGAATC
------------GAAGGAGAA---G---GT---GGAG---AGAGAGAC---------AGAGACAGATCCGT---G---CG
A---TTAG
>AF069140/B/US/1991/DH12_3
ATGGAGCCAGTAGATCCTAGACTAGAGCCCTGGAAGCATCCAGGAAGTCAGCCTAAGACTGCCTGTACCAATTGCTATTG
CAAAAAGTGTTGCTTGCATT------GCCAA---------------GTTTGCTTCAT---AAC---AAAAGGCTTAGGCA
TCTCCTATGGC---AGGAAGAAGCG------GAGAA---AG---C---GACGAAGAT---CTCCTCAACACAGTCAGACT
GATCAAGCTTCTCTATCAAAGCAACC---CGCTTCC---CAGCCTC---GAGGGGA---CCCGACAGGCCCGAAGGAATC
------------GAAGAAGAA---G---GT---GGAG---ACAGAGAC---------AGAGACAGATCCAG---T---CC
A---TTAG
>AF070521/B/FR/1985/NL43E9_LAI_IIIB_NY5
ATGGAGCCAGTAGATCCTAGACTAGAGCCCTGGAAGCATCCAGGAAGTCAGCCTAAAACTGCTTGTACCAATTGCTATTG
TAAAAAGTGTTGCTTTCATT------GCCAA---------------GTTTGTTTCAT---GAC---AAAAGCCTTAGGCA
TCTCCTATGGC---AGGAAGAAGCG------GAGAC---AG---C---GACGAAGAG---CTCATCAGAACAGTCAGACT
CATCAAGCTTCTCTATCAAAGCAACC---CACCTCC---CAATCCC---GAGGGGA---CCCGACAGGCCCGAAGGAATA
------------GAAGAAGAA---G---GT---GGAG---AGAGAGAC---------AGAGGCAGATCCAT---T---CG
A---TTAG
>AF086817/B/TW/1994/TWCYS_LM49
ATGGATCCAGTAGATCCTAGACTAGAGCCCTGGAAGCATCCAGGAAGCCAGCCTAAAACTGCTTGTACCAATTGCTATTG
TAAAAAATGTTGCTTGCATT------GCCAA---------------GTCTGTTTCAT---GAC---AAAAGCATTAGGCA
TCTCCAATGGC---AGGAAGAAGCG------GAGAC---AG---C---GACGAAGAA---CTCCTCAGAACAGTCAGACT
CATCAAGCTGATCTATCAAAGCAACC---CACCTCC---CAACCCC---GAGGGGA---CCAGACAGGCCAGAAGGAATC
------------GACGAAGAA---G---GT---GGAG---AGAGAGAC---------AGAGACAGATCCGA---A---CG
A---TCAG
>AF146728/B/AU/-/VH_VHPCR
ATGGATCCAGTAGATCCTAGACTAGAGCCCTGGAAGCATCCAGGAAGTCAGCCTAAGACTGCTTGTACCAATTGCTATTG
TAAACAATGTTGCTTTCATT------GCCAA---------------GTTTGCTTCAT---ACG---AAAAGGCTTAGGCA
TCTCCTATGGC---AGGAAGAAGCG------GAGAC---AG---C---GACGACGAG---CTCCTGAAGACAGTCAGACT
CATCAAGTTTCTCTATCAAAGCAATC---CGCCCCC---CAGCCCC---GAGGGGA---CCCGACAGGCCCGAAGGAATC
------------GAAGAAGAA---G---GT---GGAG---AGCAAGAC---------AGAGACAAATCCGT---C---AG
A---TTAG
>AF224507/B/KR/1997/WK
ATGGAGCCAGTAGATCCTAGACTAGAGCCCTGGAAGCATCCAGGAAGTCAGCCTAAGACTCCTTGTACCAAATGCTATTG
TAAAAAGTGTTGCCTTCATT------GTCAA---------------GTTTGCTTCAT---GAC---AAAAGGCTTAGGCA
TATCCTATGGC---AGGAAGAAGCG------GAGAC---AG---C---GACGAAGAG---CTCCTCAGGACAATAAGAAT
CATCAAGTTTCTCTATCAAAGCAACC---CACTTCC---CGAGCCC---GAGGGGA---CCCGACAGGCCAGGAGGAATC
------------GAAGGAGAA---G---GT---GGAG---AAGGAGAC---------AGTGGTGGATCCAG---T---CA
C---TTAG
>AF256204/B/ES/1989/S61I1
ATGGAGCCAGTAGATCCTAGACTAGAGCCCTGGAAGCATCCAGGAAGTCAGCCTAGGACTGCTTGTACCAATTGCTATTG
TAAAAAGTGTTGCTTTCATT------GCCAA---------------GTTTGTTTCAT---AAC---AAAAGGCTTAGGCA
TCTCCTATGGC---AGGAAGAAGCG------GAGAC---AG---C---GACGAAGAG---CTCCTCAAGACAGTCAGACT
CATCAAGTTTCTCTATCAAAGCAACC---CGCCTCC---CAGCCAG---GAGGGGA---CCCGACAGGCCCGAAGGAATC
------------GAAGAAGAA---G---GT---GGAG---AGAGAGAC---------AGAGACAGATCCGG---T---CA
A---TTAG
>AF256206/B/ES/1989/S61G1
ATGGAGCCAGTAGATCCTAGACTAGAGCCCTGGAAGCATCCAGGAAGTCAGCCTAGAACTGCTTGTACCAATTGCTATTG
TAAAAAGTGTTGCTTTCATT------GCCAA---------------GTTTGTTTCAT---AAC---AAAAGGCTTAGGCA
TCTCCTATGGC---AGGAAGAAGCG------GAGAC---AG---C---GACGAAGAG---CTCCTCAAGACAGTCAGACT
CATCAAGTTTCTCTATCAAAGCAACC---CGCCTCC---CAGCCAG---GAGGGGA---CCCGACAGGCCCGAAGGAATC
------------GAAGAAGAA---G---GT---GGAG---AGAGAGAC---------AGAGACAGATCCGG---T---CA
A---TTAG
>AF256207/B/ES/1989/S61G7
ATGGAGCCAGTAGATCCTAGACTAGAGCCCTGGAAGCATCCAGGAAGTCAGCCTAGAACTGCTTGTACCAATTGCTATTG
TAAAAAGTGTTGCTTTCATT------GCCAA---------------GTTTGTTTCAT---AAC---AAAAGGCTTAGGCA
TCTCCTATGGC---AGGAAGAAGCG------GAGAC---AG---C---GACGAAGAG---CTCCTCAAGACAGTCAGACT
CATCAAGTTTCTCTATCAAAGCAACC---CGCCTCC---CAGCCAG---GAGGGGA---CCCGACAGGCCCGAAGGAATC
------------GAAGAAGAA---G---GT---GGAG---AGAGAGAC---------AGAGACAGATCCGG---T---CA
A---TTAG
>AF256208/B/ES/1989/S61I15
ATGGAGCCAGTAGATCCTAGACTAGAGCCCTGGAAGCATCCAGGAAGTCAGCCTAGGACTGCTTGTACCAATTGCTATTG
TAAAAAGTGTTGCTTTCATT------GCCAA---------------GTTTGTTTCAT---AAC---AAAAGGCTTAGGCA
TCTCCTATGGC---AGGAAGAAGCG------GAGAC---AG---C---GACGAAGAG---CTCCTCAAGACAGTCAGACT
CATCAAGTTTCTCTATCAAAGCAACC---CGCCTCC---CAGCCAG---GAGGGGA---CCCGACAGGCCCGAAGGAATC
------------GAAGAAGAA---G---GT---GGAG---AGAGAGAC---------AGAGACAGATCCGG---T---CA
A---TTAG
>AF286365/B/US/1988/WR27
ATGGATCCAGTAGATCCTAGATTAGAGCCCTGGAAGCATCCAGGAAGTCAGCCTAAGACTGCTTGTACCAATTGCTATTG
TAAAAAGTGTTGCTTTCATT------GCCAA---------------GTTTGTTTCAT---AAC---AAAAGGCTTAGGCA
TCTCCTATGGC---AGGAAGAAGCG------GAGAC---AG---C---GACGAAGAG---CTCCTCAAGAAGGTCAGACT
CATCAGGTTCCTCTATCAAAGCAACC---CTCCTCC---CAGTTCC---GAGGGGA---CCCGACAGGCCCGAAGGAATC
------------GAAGAAGAA---G---GT---GGAG---AGAGAGAC---------AGAGACAGATCAAC---T---CG
C---TTAG
>AF538302/B/AU/1999/1181
ATGGAGCCAGTAGATCCTAGACTAGAGCCCTGGAAGCATCCAGGAAGTCAGCCTAAGACTGCTTGTACCAAATGCTATTG
TAAACAGTGTTGCTTTCATT------GCCAA---------------GTGTGTTTCAT---AAC---AAAAGGCTTAGGCA
TCTCCTATGGC---AGGAAGAAGCG------GAGGC---AG---C---GACGAAGAC---CTCCTGAAGACAGTCAGACT
CATCAAGCAGCTCTATCAAAGCAACC---CGCCTCC---CAGCCCC---GAGGGGA---CCCGACAGGCCCGAAGGAATC
------------GAAGAAGAA---G---GT---GGAG---AGAGAGAC---------AGAGACAGATCCGA---A---CG
A---TTAG
>AF538303/B/AU/1999/1182
ATGGAGCCAGTAGATCCTAGACTAGAGCCCTGGAAGCATCCAGGAAGTCAACCTAAGACTGCTTGTACCAATTGCTATTG
TAAAAAGTGTTGCTTTCATT------GCCAA---------------GTGTGTTTCAC---GAC---AAAAGGCTTAGGCA
TCTCCTATGGC---AGGAAGAAGCG------GAGAC---AG---C---GACGAAGAG---CTCATCAGGACAGTCAGACT
CATCAGGCTTCTCTATCAAAGCAACC---CGCCTCC---CAGCCCC---GAGGGGA---CCCGACAGGCCCGAAGGAATA
------------GAAGAAGAA---G---GT---GGAG---AGAGAGAC---------AGAGACAGATCCGG---A---CG
T---TTAG
>AF538304/B/AU/1995/C24
ATGGAGCCAATAGATCCTAGACTAGAGCCCTGGAAGCATCCAGGAAGTCAGCCTAGGACTGCTTGTACTACTTGCTATTG
TAAAAAGTGTTGCTTTCATT------GCCAA---------------GTTTGTTTCAT---GAC---AAAAGGCTTAGGCA
TCTCCTATGGC---AGGAAGAAGCG------GAGAC---AG---C---GACGAAGAG---CTCCTCAAGACGGTCAGACT
AATCAAGTTTCTTTATCAAAGCAACC---CGCCTCC---CAGCCCA---GAGGGGA---CCCGACAGGCCCGAAGGAATC
------------GAAGAAGAA---G---GT---GGAG---AGAGAGAC---------AGAGACAGATCCGA---G---TG
C---TTAG
>AF538305/B/AU/1995/C42
ATGGAGCCAGTAGATCCTAGACTAGAGCCCTGGAAGCATCCAGGAAGTCAGCCTAGGACTGCTTGTACCGCTTGCTATTG
TAAAAAGTGTTGCTTTCATT------GCCAA---------------GTTTGCTTCAT---AAC---AAAAGGCTTAGGCA
TCTCCTATGGC---AGGAAGAAGCG------GAGAC---AG---C---GACGAAGAC---CTCCTAAAGACTGTCAGACT
CATCAAGCTCCTTTATCAAAGCAACC---CGCCTCC---CAACCCA---GAGGGGA---CCCGACAGGCCCGAAGGAATC
------------GAACAAGAA---G---GT---GGAG---AGAGAGAC---------AGAGACAGATCCGC---C---AG
A---TTAG
>AF538306/B/AU/1995/C76
ATGGAGCCAGTAGATCCTAGACTAGAGCCCTGGAATCATCCAGGAAGTCAGCCTAGGACTGCTTGTAACAATTGCTATTG
TAAAAAGTGTTGCTTTCATT------GCCAA---------------AAGTGTTTCAC---TAC---AAAAGCCTTAGGCA
TCTCCTATGGC---AGGAAGAAGCG------GAGAC---AG---C---GACGAAGAG---CTCCTCAAGACTGTCAGACT
CATCAAGTCCATTTATCAAAGCAACC---CACCTCC---CAGCACC---GAGGGGA---CCCGACAGGCCCGAAGGAACC
------------GAAGAAGAC---G---GT---GGAG---AGAGAGAC---------AGAGACAGATCCGG---C---TA
C---TTAG
>AF538307/B/AU/1995/C92
ATGGATCCAGTAGATCCTAGACTAGAGCCCTGGAAGCATCCAGGAAGTCAGCCTAAGACTGCTTGTACTACTTGCTATTG
TAAAAAGTGTTGCTTGCATT------GCCAA---------------GTTTGCTTCTT---AAC---AAAAGGCTTAGGCA
TCTCCTATGGC---AGGAAGAAGCG------GAGAC---AG---C---GACGCAGAG---CTCCTCGCGACGGTCAGACT
CATCAAGCTCCTTTATCAAAGCAACC---CGCCTCC---CAACCTC---GAGGGGA---CCCGACAGGCCCGAACGAATC
------------GAAGAAGAA---G---GT---GGAG---AGAGAGAC---------AGAGACAGATCCGA---G---TA
C---TTAG
>AJ271445/B/GB/1986/GB8_46R
ATGGAGCCAGTAGATCCTAGAATAGAGCCCTGGAAGCATCCAGGAAGTCAGCCTAGGACTGCTTGTACTAATTGCTATTG
TAAAAAGTGTTGCTTTCATT------GCCAA---------------GTTTGCTTCTT---GAG---AAAAGGCTTAGGCA
TCTCCTATGGC---AGGAAGAAGCG------GAGAC---AG---C---GACGAAGAC---TTCCTGAAGACAGTCAGATT
CATCAAGTTTCTCTACCAAAGCAACC---CACCTCC---CAACCCC---AAGGGGA---CCCGACAGGCCCGAAGGAATC
------------GAAGAAGAA---G---GT---GGAG---AGCAAGAC---------AGAGACAGATCCAT---C---AG
A---TTGG
>AX032749/B/FR/1985/pNL43_patent
ATGGAGCCAGTAGATCCTAGACTAGAGCCCTGGAAGCATCCAGGAAGTCAGCCTAAAACTGCTTGTACCAATTGCTATTG
TAAAAAGTGTTGCTTTCATT------GCCAA---------------GTTTGTTTCAT---GAC---AAAAGCCTTAGGCA
TCTCCTATGGC---AGGAAGAAGCG------GAGAC---AG---C---GACGAAGAG---CTCATCAGAACAGTCAGACT
CATCAAGCTTCTCTATCAAAGCAACC---CACCTCC---CAATCCC---GAGGGGA---CCCGACAGGCCCGAAGGAATA
------------GAAGAAGAA---G---GT---GGAG---AGAGAGAC---------AGAGACAGATCCAT---T---CG
A---TTAG
>AX078307/B/FR/1983/LAI-patent
ATGGAGCCAGTAGATCCTAGACTAGAGCCCTGGAAGCATCCAGGAAGTCAGCCTAAAACTGCTTGTACCAATTGCTATTG
TAAAAAGTGTTGCTTTCATT------GCCAA---------------GTTTGTTTCAT---AAC---AAAAGCCTTAGGCA
TCTCCTATGGC---AGGAAGAAGCG------GAGAC---AG---C---GACGAAGAC---CTCCTCAAGGCAGTCAGACT
CATCAAGTTTCTCTATCAAAGCAACC---CACCTCC---CAATCCC---GAGGGGA---CCCGACAGGCCCGAAGGAATA
------------GAAGAAGAA---G---GT---GGAG---AGAGAGAC---------AGAGACAGATCCAT---T---CG
A---TTAG
>AY037268/B/AR/1998/ARCH054
ATGGAGCCAGTAGATCCTAGACTAGAGCCCTGGAAGCATCCAGGAAGTCAACCTAAAACTGCTTGTACCAATTGCTATTG
TAAAAAATGTTGCTGGCATT------GCCAA---------------GTTTGCTTTTT---AAA---AAAAGGCTTAGGCA
TCTCCTATGGC---AGGAAGAAGCG------GAGAC---AG---C---GACGAAGAC---CTCCTCAAGACGGTCAGGCT
CATCAAGTTTCTCTATCAAAGCAACC---CTCCTCC---CAGCCCA---GAGGGGA---CCCGACAGGCCCGGAGGAATC
------------GAAGAAGAA---G---GT---GGAG---AGAGCGGC---------AGAGGCAGATCAGA---A---GA
A---TTAG
>AY037269/B/AR/2000/ARMS008
ATGGAGCCAGTAGATCCTAGACTAGAGCCCTGGAAGCATCCAGGAAGTCAGCCTAAGACTGCTTGTACCAAATGCTTTTG
TAAAAAGTGTTGCTATCATT------GCCAA---------------GTTTGTTTCAT---GAC---AAAAGCCTTAGGCA
TTTCCAATGGC---AGGAAGAAGCG------GAGAC---AA---C---GAAGAAGAG---CTCCTCAAGACAGTGAGAAT
CATCAAGTTTCTCTATCAAAGCAACC---CGCTTCC---CAACCTC---GAGGGGA---CCCGACAGGCCCGAAGGAATC
------------GAAGAAGAA---G---GT---GGAG---AGCGAGAC---------AGAGACAGATCCGG---T---CG
A---TTAG
>AY037270/B/BO/1999/BOL0122
ATGGAGCCAGTAGATCCTAGACTAGAGCCCTGGAAGCATCCAGGAAGTCAGCCTAAAACTGCTTGTACCAATTGCTATTG
CAAAAAGTGTTGCTTTCATT------GCCAA---------------GTTTGTTTTAT---AAA---AAAAGGCTTAGGCA
TCTCCTATGGC---AGGAAGAAGCG------GAGAC---AG---C---GACGAAGAT---CTCCTCCAGACAGTCAGACT
CATCAAGTTCCTCTACCAAAGCAACC---CGCCTCC---CAACCCC---GAGGGGA---CCCGACAGGCCAGAAGGAATC
------------GAAGAAGAA---G---GT---GGAG---AGAGAGAC---------AGAGACACATCCAG---G---CC
G---TTAG
>AY037282/B/AR/1999/ARMA132
ATGGAGCCAGTAGATCCTAGACTAGAGCCCTGGAAGCATCCAGGGAGTCAACCTAGAACTCCTTGTACCACATGCTATTG
TAAAAAGTGTTGCTTACATT------GCCAA---------------GTTTGTTTCAT---GAC---AAAAGGCTTAGGCA
TCTCCTATGGC---AGGAAGAAGCG------GAGAC---AG---C---GACGAAGAC---CTCCTCAAGACAGTAAGAAT
CATCAAGTTTCTCTATCAAAGCAACC---CGCCTCC---CAGCTCA---GAGGGGA---CCCGACAGGCCCGAAGGAATC
------------GAAGAAGAA---G---GT---GGAG---AGAGAGAC---------AGAGACATATCCAG---A---CG
A---TTAG
>AY173951/B/TH/1990/BK132
ATGGAGCCAGTAGATCCTAGACTAGAGCCCTGGAAGCATCCAGGAAGTCAGCCTAAGACGGCTTGTAACACTTGCTATTG
TAAAAAATGTTGCTTTCATT------GCCAA---------------GTTTGTTTCAC---AAA---AAAAGCCTTAGGCA
TCTCCTATGGC---AGGAAGAAGCG------GAGAC---AG---C---GACGAAGAG---CTCCTCAGGACCGTCAGACT
CATCAAGCTTCTCTATCAAAGCAACC---CACCTCC---CAGCCCC---GAGGGGA---CCCGACAGGCCCGGAGGAATC
------------GAAGAAGAA---G---GT---GGAG---AGAGAGAC---------AGAGACACATCCGG---A---CG
C---TTAG
>AY173952/B/US/1990/US1
ATGGAGCCAGTAGATCCTAGACTGGAGCCCTGGAAGCATCCAGGAAGCCAGCCTAGGACTGCTTGTACCCCTTGCTATTG
TAAAAAGTGCTGCTTTCATT------GCCAA---------------GTTTGTTTCAC---ATC---AAAAGCATTAGGCA
TCTCCTATGGC---AGGAAGAAGCG------GAGAC---AG---C---GACGAAGAC---CTCCTCAAGACAGTCAGACT
CATCAAGCTTCTCTATCAGAGCAACC---CTCCTCC---CAGTCCC---GAGGGGA---CCCGACAGGCCCGAAGGAACA
------------GAAGAAGAA---G---GT---GGAG---AGAGAGAC---------AGAGACAGATCCAT---A---CG
T---TTAG
>AY173953/B/US/1990/US2
ATGGAACCAGTAGATCCTAGACTAGAGCCCTGGAAGCATCCAGGGAGTCGACCTAAGACTGCTTGTACCACTTGCTATTG
TAAAAAGTGTTGCTTTCATT------GCCAA---------------GTTTGTTTCAT---AAC---AAAAGGCTTAGGCA
TCTCCTATGGC---AGGAAGAAGCG------GAGAC---AG---C---GACGAAGAG---CTCCTCAAGGCCGTCAGACT
TATCAAGTTTCTCTATCAAAGCAACC---CGCCTCC---CAGCCCC---GAGGGGA---CCCGACAGGCCCGAAGGAATC
------------GAAGAAGAA---G---GT---GGAG---AACAAGAC---------AGAGACAGATCCGG---T---CG
A---TTAG
>AY173954/B/US/1990/US3
ATGGAGCCCGTAGATCCTAGACTAGAGCCCTGGCAGCATCCAGGAAGTCAGCCTAAGACTGCTTGTAACAATTGCTATTG
TAAAAAGTGTTGCTTTCATT------GCCAA---------------AAGTGTTTCAC---AAC---AAAAGGCTTAGGCA
TCTCCTATGGC---AGGAAGAAGCG------GAGAC---AG---C---GACGAAGAA---ATCCTCAAGACAGTCAGATT
CATCAAGTTTCTCTATCAAAGCAACC---CGCCTCC---CAGCCCC---GAGGGGA---CCCGACAGGCCCGCAGGAATC
------------GAAGAAGAA---G---GT---GGAG---AGCAAGAC---------AGAGACAGATCCAG---T---CC
A---TTAG
>AY173955/B/US/1990/US4
ATGGAGCCAGTAGATCCTAGACTAGAGCCCTGGAAGCATCCAGGAAGTCAGCCTAGGACTGCTTGCACCAATTGCTATTG
TAAAAAGTGTTGCTTTCATT------GTCAA---------------GTTTGCTTCTT---AAG---AAAAGGCTTAGGCA
TCTCCTATGGC---AGGAAGAAGAG------GAGAC---AG---C---GACGAAGAA---CTCCTCCAGGCAGTCAGGCT
CATCAAGTTTCTCTATCAAAACAACC---CACCTCC---CAGCTCA---GAGGGGA---CCCGACAGGCCCGAAGGAATC
------------GAAGAAGAA---G---GT---GGAG---AGAAAGAC---------AGAGACAGATCCAG---T---CG
A---TTAG
>AY173956/B/BR/1989/BZ167
ATGGAGCCAGTAGATCCTAGACTAGAGCCCTGGAAGCATCCAGGAAGTCAGCCTAAGACTGCTTGTACCAATTGCTATTG
TAAAAAGTGTTGCTTTCATT------GCCAA---------------GTTTGTTTCAT---AAC---AAAAGGCTTAGGCA
TCTCCTATGGC---AGGAAGAAGCG------GAGAC---AG---C---GACGAAGAA---CTCCTCAAGACAGTCAGACT
CATCAAGTTTCTCTATCAAAGCAACC---CACCTCC---CAACCCC---GAGGGGA---CCCGACAGGCCCGGAGGAATC
------------GAAGAAGAA---G---GT---GGAG---AGAGAGAC---------AGAGACAGATCCGT---G---CG
A---TTAG
>AY180905/B/CN/2001/CNHN24
ATGGAGCCAGTAGATCCTAGATTAGAGCCCTGGAAGCATCCAGGAAGTCGGCCTAAGACTGCTTGTACTAATTGCTTTTG
TAAAAAGTGCTGCTATCATT------GCCAA---------------GATTGTTTCCT---GAA---AAAAGGCTTAGGCA
TCTCCTATGGC---AGGAAGAAGAG------AAGAC---AG---C---GACGAAGAG---CTCCTCAAGACAGTCAGACT
CATCAAGCGTCTCTATCAAAGCAACC---CGCTTCC---CAGCCCA---GAGGGGA---CCCGGAAGGCCCGAAGGAATC
------------GAAGAAGAA---G---GT---GGAG---AGCAAGAC---------AGAGACAGATCCGA---G---AG
A---TTAG
>AY308760/B/US/1996/1333_d2
ATGGATCCAGTAGATCCTAGACTAGAGCCCTGGAAGCATCCAGGAAGTCAGCCTAAGACTCCTTGTACAGCTTGCTATTG
TAAAAAGTGCTGCTTTCATT------GCCAA---------------GTTTGTTTCAC---AAA---AAAAGGCTTAGGCA
TCTCCTATGGC---AGGAAGAAGTG------GAGAC---AG---C---GACGAAGAG---CTCCTCACAACGATCAGACT
CATCAAGTTTCTCTATCAAAGCAACC---CGCCTCC---CAGCCCC---CAGGGGA---CCCGACAGGCCCGAAGGAATC
------------GAAGACGAA---G---GT---GGAG---AGAGAGAC---------AGAGACAGATCCAG---T---CC
A---TTAG
>AY308761/B/US/1996/1299_d22
ATGGATCCAGTAGATCCTAGACTAGAGCCCTGGAAGCATCCAGGAAGTCAGCCTAAGACTCCTTGTACAGCTTGCTATTG
TAAAAAGTGCTGCTTTCATT------GCCAA---------------GTTTGTTTCAC---AAA---AAAAGGCTTAGGCA
TCTCCTATGGC---AGGAAGAAGCG------GAGCC---AG---C---GACGAAGAG---CTCCTAACAACGATCAGACT
CATCAAGTTTCTCTATCAAAGCAACC---CGCCTCC---AAGCCCC---CAGGGGA---CCCGACAGGCCCGAAGGAATC
------------GAAGACGAA---G---GT---GGAG---AGAGAGAC---------AGAGACAGATCCAG---T---CC
A---TTAG
>AY308762/B/US/1996/1304_d31
ATGGATCCAGTAGATCCTAGACTAGAGCCCTGGAAGCATCCAGGAAGTCAGCCTAAGACTCCTTGTACAGCTTGCTATTG
TAAAAAGTGCTGCTTTCATT------GCCAA---------------GTTTGTTTCAC---AAA---AAAAGGCTTAGGCA
TCTCCTATGGC---AGGAAGAAGCG------GAGCC---AG---C---GACGAAGAG---CTCCTAACAACGATCAGACT
CATCAAGTTTCTCTATCAAAGCAACC---CGCCTCC---AAGCCCC---CAGGGGA---CCCGACAGGCCCGAAGGAATC
------------GAAGACGAA---G---GT---GGAG---AGAGAGAC---------AGAGACAGATCCAG---T---CC
A---TTAG
>AY314044/B/CA/1996/WC10P_1
ATGGAGCCAGTAGATCCTAGACTAGAGCCCTGGAAGCATCCAGGAAGTCAGCCCAAGACTGCTTGTACCACTTGCTATTG
TAAAAGATGTTGCTTACATT------GCCAA---------------GTTTGTTTCAT---AAC---AAAAGGCTTAGGCA
TCTCCTATGGC---AGGAAGAAGCG------GAGAC---AG---C---GACGAAGAG---CTCCTCAAGACAGTGAGACT
CATCAAGTCCCTCTATCAGAGCAATC---CACCCCC---CAGCTCC---GAGGGGA---CCCGAAAGGCCCGAAGGAACC
------------GAAGAAGAA---G---GT---GGAG---AGAGAGAC---------AGAGACAGATCCGG---T---CC
A---TTAG
>AY314045/B/CA/1996/WC10P_2
ATGGAGCCAGTAGATCCTAGACTAGAGCCCTGGAAGCATCCAGGAAGTCAGCCCAAGACTGCTTGTACCACTTGCTATTG
TAAAAGATGTTGCTTTCATT------GCCAA---------------GTTTGTTTCAT---AAC---AAAAGGCTTAGGCA
TCTCCTATGGC---AGGAAGAAGCG------GAGAC---AG---C---GACGAAGAC---CTCCTCAAGACAGTGAGGCT
CATCAAGTCCCTCTATCAGAGCAATC---CACCCCC---CAGCTCC---GAGGGGA---CCCGAAAGGCCCGAAGGAACC
------------GAAGAAGAA---G---GT---GGAG---AGAGAGAC---------AGAGACAGATCCGG---T---CC
A---TTAG
>AY314046/B/CA/1996/WC10P_3
ATGGAGCCAGTAGATCCTAGACTAGAGCCCTGGAAGCATCCAGGAAGTCAGCCCAAGACTGCTTGTACCACTTGCTATTG
TAAAAGATGTTGCTTTCATT------GCCAA---------------GTTTGTTTCAT---AAC---AAAAGGCTTAGGCA
TCTCCTATGGC---AGGAAGAAGCG------GAGAC---AG---C---GACGAAGAG---CTCCTCAAGACAGTGAGACT
CATCAAGTCCCTCTATCAGAGCAATC---CACCCCC---CAGCTCC---GAGGGGA---CCCGAAAGGCCCGAAGGAACC
------------GAAGAAGAA---G---GT---GGAG---AGAGAGAC---------AGAGACAGATCCGG---T---CC
A---TTAG
>AY314047/B/CA/1996/WC10P_4
ATGGAGCCAGTAGATCCTAGACTAGAGCCCTGGAAGCATCCAGGAAGTCAGCCCAAGACTGCTTGTACCACTTGCTATTG
TAAAAGATGTTGCTTTCATT------GCCAA---------------GTTTGTTTCAT---AAC---AAAAGGCTTAGGCA
TCTCCTATGGC---AGGAAGAAGCG------GAGAC---AG---C---GACGAAGAG---CTCCTCAAGACAGTGAGACT
CATCAAGTCCCTCTATCAGAGCAATC---CACCCCC---CAGCTCC---GAGGGGA---CCCGAAAGGCCCGAAGGAACC
------------GAAGAAGAA---G---GT---GGAG---AGAGAGAC---------AGAGACAGATCCGG---T---CC
A---TTAG
>AY314048/B/CA/1996/WC10P_6
ATGGAGCCAGTAGATCCTAGACTAGAGCCCTGGAAGCATCCAGGAAGTCAGCCCAAGACTGCTTGTACCACTTGCTATTG
TAAAAGATGTTGCTTTCATT------GCCAA---------------GTTTGTTTCAT---AAC---AAAAGGCTTAGGCA
TCTCCTATGGC---AGGAAGAAGCG------GAGAC---AG---C---GACGAAGAC---CTCCTCAAGACAGTGAGACT
CATCAAGTCCCTCTATCAGAGCAATC---CACCCCC---CAGCTCC---GAGGGGA---CCCGAAAGGCCCGAAGGAACC
------------GAAGAAGAA---G---GT---GGAG---AGAGAGAC---------AGAGACAGATCCGG---T---CC
A---TTAG
>AY314049/B/CA/1996/WC10P_7
ATGGAGCCAGTAGATCCTAGACTAGAGCCCTGGAAGCATCCAGGAAGTCAGCCCAAGACTGCTTGTACCACTTGCTATTG
TAAAAGATGTTGCTTTCATT------GCCAA---------------GTTTGTTTCAT---AAC---AAAAGGCTTAGGCA
TCTCCTATGGC---AGGAAGAAGCG------GAGAC---AG---C---GACGAAGAG---CTCCTCAAGACAGTGAGACT
CATCAAGTCCCTCTATCAGAGCAATC---CACCCCC---CAGCTCC---GAGGGGA---CCCGAAAGGCCCGAAGGAACC
------------GAAGAAGAA---G---GT---GGAG---AGAGAGAC---------AGAGACAGATCCGG---T---CC
A---TTAG
>AY314050/B/CA/1996/WC10P_8
ATGGAGCCAGTAGATCCTAGACTAGAGCCCTGGAAGCATCCAGGAAGTCAGCCCAAGACTGCTTGTACCACTTGCTATTG
TAAAAGATGTTGCTTTCATT------GCCAA---------------GTTTGTTTCAT---AAC---AAAAGGCTTAGGCA
TCTCCTATGGC---AGGAAGAAGCG------GAGAC---AG---C---GACGAAGAG---CTCCTCAAGACAGTGAGACT
CATCAAGTCCCTCTATCAGAGCAATC---CACCCCC---CAGCTCC---GAGGGGA---CCCGAAAGGCCCGAAGGAACC
------------GAAGAAGAA---G---GT---GGAG---AGAGAGAC---------AGAGACAGATCCGG---T---CC
A---TTAG
>AY314051/B/CA/1996/WC10P_9
ATGGAGCCAGTAGATCCTAGACTAGGGCCCTGGAAGCATCCAGGAAGTCAGCCCAAGACTGCTTGTACCACTTGCTATTG
TAAAAGATGTTGCTTTCATT------GCCAA---------------GTTTGTTTCAT---AAC---AAAAGGCTTAGGCA
TCTCCTATGGC---AGGAAGAAGCG------GAGAC---AG---C---GACGAAGAG---CTCCTCAAGACAGTGAGACT
CATCAAGTCCCTCTATCAGAGCAATC---CACCCCC---CAGCTCC---GAGGGGA---CCCGAAAGGCCCGAAGGAACC
------------GAAGAAGAA---G---GT---GGAG---AGAGAGAC---------AGAGACAGATCCGG---T---CC
A---TTAG
>AY314052/B/CA/1996/WC10P_10
ATGGAGCCAGTAGATCCTAGACTAGAGCCCTGGAAGCATCCAGGAAGTCAGCCCAAGACTGCTTGTACCACTTGCTATTG
TAAAAGATGTTGCTTTCATT------GCCAA---------------GTTTGTTTCAT---AAC---AAAAGGCTTAGGCA
TCTCCTATGGC---AGGAAGAAGCG------GAGAC---AG---C---GACGAAGAG---CTCCTCAAGACAGTGAGACT
CATCAAGTCCCTCTATCAGAGCAATC---CACCCCC---CAGCTCC---GAGGGGA---CCCGAAAGGCCCGAAGGAACC
------------GAAGAAGAA---G---GT---GGAG---AGAGAGAC---------AGAGACAGATCCGG---T---CC
A---TTAG
>AY314053/B/CA/1996/WC10P_11
ATGGAGCCAGTAGATCCTAGACTAGAGCCCTGGAAGCATCCAGGAAGTCAGCCCAAGACTGCTTGTACCACTTGCTATTG
TAAAAGATGTTGCTTTCATT------GCCAA---------------GTTTGTTTCAT---AAC---AAAAGGCTTAGGCA
TCTCCTATGGC---AGGAAGAAGCG------GAGAC---AG---C---GACGAAGAG---CTCCTCAAGACAGTGAGACT
CATCAAGTCCCTCTATCAGAGCAATC---CACCCCC---CAGCTCC---GAGGGGA---CCCGAAAGGCCCGAAGGAACC
------------GAAGAAGAA---G---GT---GGAG---AGAGAGAC---------AGAGACAGATCCGG---T---CC
A---TTAG
>AY314054/B/CA/1996/WC10C_1
ATGGAGCCAGTAGATCCTAGACTAGAGCCCTGGAAGCATCCAGGAAGTCAGCCCAAGACTGCTTGTACCACTTGCCATTG
TAAAAGATGTTGCTTTCATT------GCCAA---------------GTTTGTTTCAT---AAC---AAAAGGCTTAGGCA
TCTCCTATGGC---AGGAAGAAGCG------GAGAC---AG---C---GACGAAGAC---CTCCTCAAGACAGTGAGACT
CATCAAGTCCCTCTATCAGAGCAATC---CACCCCC---CAGCTCC---GAGGGGA---CCCGAAAGGCCCGAAGGAACC
------------GAAGAAGAA---G---GT---GGAG---AGAGAGAC---------AGAGACAGATCCGG---T---CC
A---TTAG
>AY314055/B/CA/1996/WC10C_3
ATGGAGCCAGTAGACCCTAGACTAAAGCCCTGGAAGCATCCAGGAAGTCAGCCCAAGACTGCTTGTACCACTTGCTATTG
TAAAAGATGTTGCTTTCATT------GCCAA---------------GTTTGTTTCAT---AAC---AAAAGGCTTAGGCA
TCTCCTATGGC---AGGAAGAAGCG------GAGAC---AG---C---GACGAAGAG---CTCCTCAAGACAGTGAGACT
CATCAAGTCCCTCTATCAGAGCAATC---CACCCCC---CAGCTCC---GAGGGGA---CCCGAAAGGCCCGAAGGAACC
------------GAAGAAGAA---G---GT---GGGG---AGAGAGAC---------AGAGACAGATCCGG---T---CC
A---TTAG
>AY314056/B/CA/1996/WC10C_4
ATGGAGCCAGTAGATCCTAGACTAGAGCCCTGGAAGCATCCAGGAAGTCAGCCCAAGACTGCTTGTACCACTTGCTATTG
TAAAAGATGTTGCTTTCATT------GCCAA---------------GTTTGTTTCAT---AAC---AAAAGGCTTAGGCA
TCTCCTATGGC---AGGAAGAAGCG------GAGAC---AG---C---GACGAAGAG---CTCCTCAAGACAGTGAGACT
CATCAAGTCCCTCTATCAGAGCAATC---CACCCCC---CAGCTCC---GAGGGGA---CCCGAAAGGCCCGAAGGAACC
------------GAAGAAGAA---G---GT---GGAG---AGAGAGAC---------AGAGACAGATCCGG---T---CC
A---TTAG
>AY314057/B/CA/1996/WC10C_5
ATGGAGCCAGTAGATCCTAGACTAGAGCCCTGGAAGCATCCAGGAAGTCAGCCCAAGACTGCTTGTACCACTTGCTATTG
TAAAAGATGTTGCTTTCATT------GCCAA---------------GTTTGTTTCAT---AAC---AAAAGGCTCAGGCA
TCTCCTATGGC---AGGAAGAAGCG------GAGAC---AG---C---GACGAAGAG---CTCCTCAAGACAGTGAGACT
CATCAAGTCCCTCTATCAGAGCAATC---CACCCCC---CAGCTCC---GAGGGGG---CCCGAAAGGCCCGAAGGAACC
------------GAAGAAGAA---G---GC---GGAG---AGAGAGAC---------AGAGACAGATCCGG---T---CC
A---TTAG
>AY314058/B/CA/1996/WC10C_6
ATGGAGCCAGTAGATCCTAGACTAGAGCCCTGGAAGCATCCAGGAAGTCAGCCCAAAACTGCTTGTACCACTTGCTATTG
TAAAAGATGTTGCTTTCATT------GCCAA---------------GTTTGTTTCAT---AAC---AAAAGGCTTAGGCA
TCTCCTATGGC---AGGAAGAAGCG------GAGAC---AG---C---GACGAAGAC---CTCCTCAAGACAGTGAGACT
CATCAAGTCCCTCTATCAGAGCAATC---CACCCCC---CAGCTCC---GAGGGGA---CCCGAAAGGCCCGAAGGAACC
------------GAAGAAGAA---G---GT---GGAG---AGAGAGAC---------AGAGACAGATCCGG---T---CC
A---TTAG
>AY314059/B/CA/1996/WC10C_8
ATGGAGCCAGTAGATCCTAGACTAAAGCCCTGGAAGCATCCAGGAAGTCAGCCCAAGACTGCTTGTACCACTTGCTATTG
TAAAAGATGTTGCTTTCATT------GCCAA---------------GTTTGTTTCAT---AAC---AAAAGGCTTAGGCA
TCTCCTATGGC---AGGAAGAAGCG------GAGAC---AG---C---GACGAAGAC---CTCCTCAAGACAGTGAGACT
CATCAAGTCCCTCTATCAGAGCAATC---CACCCCC---CAGCTCC---GAGGGGA---CCCGAAAGGCCCGAAGGAACC
------------GAAGAAGAA---G---GT---GGAG---AGAGAGAC---------AGAGACAGATCCGG---T---CC
A---TTAG
>AY314060/B/CA/1996/WC10C_9
ATGGAGCCAGTAGATCCTAGACTAGAGCCCTGGAAGCATCCAGGAAGTCAGCCCAAGACTGCTTGTACCACTTGCTATTG
TAAAAGATGTTGCTTTCATT------GCCAA---------------GTTTGTTTCAT---AAC---AAAAGGCTTAGGCA
TCTCCTATGGC---AGGAAGAAGCG------GAGAC---AG---C---GACGAAGAG---CTCCTCAAGACAGTGAGACT
CATCAAGTCCCTCTATCAGAGCAATC---CACCCCC---CAGCTCC---GAGGGGA---CCCGAAAGGCCCGAAGGAACC
------------GAAGAAGAA---G---GT---GGAG---AGAGAGAC---------AGAGACAGATCCGG---T---CC
A---TTAG
>AY314061/B/CA/1996/WC10C_10
ATGGAGCCAGTAGATCCTAGACTAGAGCCCTGGAAGCATCCAGGAAGTCAGCCCAAGACTGCTTGTACCACTTGCTATTG
TAAAAGATGTTGTTTTCATT------GCCAA---------------GTTTGTTTCAT---AAC---AAAAGGCTTAGGCA
TCTCCTATGGC---AGGAAGAAGCG------GAGAC---AG---C---GACGAAGAC---CTCCTCAAGACAGTGAGACT
CATCAAGTCCCTCTATCAGAGCAATC---CACCCCC---CAGCTCC---GAGGGGA---CCCGAAAGGCCCGAAGGAACC
------------GAAGAAGAA---G---GT---GGAG---AGAGAGAC---------AGAGACAGATCCGG---T---CC
A---TTAG
>AY314062/B/CA/1996/WC10C_11
ATGGGGCCAGTAGATCCTAGACTAGAACCCTGGAAGCATCCAGGAAGTCAGCCCAAGACTGCTTGTACCACTTGCTATTG
TAAAAGATGTTGCTTTCATT------GCCAA---------------GTTTGTTTCAT---AAC---AAAAGGCTTAGGCA
TCTCCTATGGC---AGGAAGAAGCG------GAGAC---AG---C---GACGAAGAG---CTCCTCAAGACAGTGAGACT
CATCAAGTCCCTCTATCAGAGCAATC---CACCCCC---CAGCTCC---GAGGGGA---CCCGAAAGGCCCGAAGGAACC
------------GAAGAAGAA---G---GT---GGAG---AGAGAGAC---------AGAGACAGATCCGG---T---CC
A---TTAG
>AY314063/B/CA/1996/WC10C_12
ATGGAGCCAGTAGATCCTAGACTAGAGCCCTGGAAGCATCCAGGAAGTCAGCCCAAGACTGCTTGTACCACTTGCTATTG
TAAAAGATGTTGCCTTCATT------GCCAA---------------GTTTGTTTCAT---AAC---AAAAGGCTTAGGCA
TCTCCTATGGC---AGGAAGAAGCG------GAGAC---AG---C---GACGAAGAC---CTCCTCAAGACAGTGAGACT
CATCAAGTCCCTCTATCAGAGCAATC---CACCCCC---CAGCTCC---GAGGGGA---CCCGAAAGGCCCGAAGGAACC
------------GAAGAAGAA---G---GT---GGAG---AGAGAGAC---------AGAGACAGATCCGG---C---CC
A---TTAG
>AY331282/B/US/1997/1001_07
ATGGAGCCAGTAGATCCTAGATTAGAGCCTTGGAAGCATCCAGGAAGTCAGCCTAAGACTGCTTGTACTAATTGCTATTG
TAAAAAGTGTTGCTTTCATT------GCCAA---------------GTTTGCTTCAC---AAC---AAAAGGCTTAGGCA
TCTCCTATGGC---AGGAAGAAGCG------GAGAC---AA---C---GACGAAGAT---CTCCTCAAGACAGTCAGACT
CATCAAGACTATCTATCAAAGCAACC---CGCCTCC---CAACCCC---GAGGGGA---CCCGACAGGCCCGAAGGAATC
------------GAAGAAGAA---G---GT---GGAG---AGAGAGAC---------AAAGACAGATCCGT---G---AG
A---TTAG
>AY331283/B/US/1997/1001_09
ATGGAGCCAGTAGATCCTAGATTAGAGCCTTGGAAGCATCCAGGAAGTCAGCCTAAGACTGCTTGTACTAATTGCTATTG
TAAAAAGTGTTGCTTTCATT------GCCAA---------------GTTTGCTTCAC---AAC---AAAAGGCTTAGGCA
TCTCCTATGGC---AGGAAGAAGCG------GAGAC---AA---C---GACGAAGAT---CTCCTCAAGACAGTCAGACT
CATCAAGACTATCTATCAAAGCAACC---CGCCTCC---CAACCCC---GAGGGGA---CCCGACAGGCCCGAAGGAATC
------------GAAGAAGAA---G---GT---GGAG---AGAGAGAC---------AAAGACAGATCCGT---G---AG
A---TTAG
>AY331284/B/US/1997/1006_08
ATGGAGCCAGTAGATCCTAGACTAGAGCCCTGGAAGCATCCAGGAAGTCAGCCTAAAACTGCTTGTACCAATTGCTATTG
TAAAAAGTGTTGCTTTCATT------GCCAA---------------GTTTGTTTCAC---AAA---AAAAGCCTTAGGCA
TCTCATATGGC---AGGAAGAAGCG------GAGAC---AG---C---GACGCAGAA---CTCCTCCAAGCAGTGAGAAT
AATCAAGTTTCTCTATCAAAACAACC---CACCTCC---CAGCTCC---AAGGGGA---CCCGACAGGCCCGAAGGAATC
------------GAAGAAGAA---G---GT---GGAG---AGAGAGAC---------AGAGACACATCCAG---G---CA
A---TTAG
>AY331285/B/US/1997/1012_08
ATGGAGCCAGTAGATCCTAGCCTAGAGCCCTGGAAGCATCCAGGAAGTCAGCCTAAGACTGCTTGTACCACTTGCTATTG
TAAAAGGTGTTGCTTTCATT------GCCAA---------------GTTTGCTTCAT---ATC---AAAAGGCTTAGGCA
TCTCCTATGGC---AGGAAGAAGCG------GAGAC---AG---C---GACGACGAA---CTCCTCAAGACAGTAAGACT
CATCAAGATCCTCTATCAAAGCAACC---CACCACC---CAGCCCC---GAGGGGA---CCCGACAGGCCCGAAGGAATC
------------GAAGAAGAA---G---GT---GGAG---AGAGAGAC---------AGAGACAGATCCGG---T---CG
A---TTAG
>AY331286/B/US/1997/1012_11
ATGGAGCCAGTAGATCCTAGCCTAGAGCCCTGGAAGCATCCAGGAAGTCAGCCTAAGACTGCTTGTACCACTTGCTATTG
TAAAAGGTGTTGCTTTCATT------GCCAA---------------GTTTGCTTCAT---ATC---AAAAGGCTTAGGCA
TCTCCTATGGC---AGGAAGAAGCG------GAGAC---AG---C---GACGACGAA---CTCCTCAAGACAGTAAGACT
CATCAAGATCCTCTATCAAAGCAACC---CACCACC---CAGCCCC---GAGGGGA---CCCGACAGGCCCGAAGGAATC
------------GAAGAAGAA---G---GT---GGAG---AGAGAGAC---------AGAGACAGATCCGG---T---CG
A---TTAG
>AY331287/B/US/1997/1013_03
ATGGATCCAGTAGATCCTAGATTAGAGCCCTGGAAGCATCCAGGAAGTCAGCCTAAAACTGCTTGTACCAATTGCTATTG
TAAAAAGTGTTGTTTTCATT------GCCAA---------------GTTTGCTTCTT---AAC---AAAAGGCTTAGGCA
TCTCCTATGGC---AGGAAGAAGAG------GAGAC---AG---C---GACGAAGAA---CTTCTAAAGACAGTCAGACT
CATCAAGTTTCTCTATCAAAGCAACC---CGCCTCC---CAGTCCC---GGGGGAA---CCCGACAGGCCCGAAGGAATC
------------GACGAAGAA---G---GT---GGAG---AGAGAGAC---------AGAGACAGATCCGG---A---CA
C---TTAG
>AY331288/B/US/1997/1013_07
ATGGATCCAGTAGATCCTAGATTAGAGCCCTGGAAGCATCCAGGAAGTCAGCCTAAAACTGCTTGTACCAATTGCTATTG
TAAAAAGTGTTGTTTTCATT------GCCAA---------------GTTTGCTTCTT---AAC---AAAAGGCTTAGGCA
TCTCCTATGGC---AGGAAGAAGAG------GAGAC---AG---C---GACGAAGAA---CTTCTAAAGACAGTCAGACT
CATCAAGTTTCTCTATCAAAGCAACC---CGCCTCC---CAGTCCC---GGGGGAA---CCCGACAGGCCCGAAGGAATC
------------GACGAAGAA---G---GT---GGAG---AGAGAGAC---------AGAGACAGATCCGG---A---CA
C---TTAG
>AY331289/B/US/1997/1018_06
ATGGAGCCAGTAGATCCTAGACTAGAGCCCTGGAAGCATCCAGGAAGTCAGCCTAAGACTGCTTGTACCAATTGCTATTG
TAAAAAGTGTTGCTTTCATT------GCCAA---------------GTTTGCTTCAT---AAG---AAAAGGCTTAGGCA
TCTCCTATGGC---AGGAAGAAGCG------GAGAC---AG---C---GACGAAGAG---CTCATCAGGACAGTCAGATT
CATCAAGTTCCTGTACCAAAGCAACC---CACCTCC---CAGCTCC---GAGGGGA---CCCGACAGGCCAGAAGGAACC
------------GAAGGAGAA---G---GT---GGAG---AGAGAGAC---------AGAGACAGATCCGT---G---CG
C---TTAG
>AY331290/B/US/1997/1018_10
ATGGAGCCAGTAGATCCTAGACTAGAGCCCTGGAAGCATCCAGGAAGTCAGCCTAAGACTGCTTGTACCAATTGCTATTG
TAAAAAGTGTTGCTTTCATT------GCCAA---------------GTTTGCTTCAT---AAG---AAAAGGCTTAGGCA
TCTCCTATGGC---AGGAAGAAGCG------GAGAC---AG---C---GACGAAGAG---CTCATCAGGACAGTCAGATT
CATCAAGTTCCTGTACCAAAGCAACC---CACCTCC---CAGCTCC---GAGGGGA---CCCGACAGGCCAGAAGGAACC
------------GAAGGAGAA---G---GT---GGAG---AGAGAGAC---------AGAGACAGATCCGT---G---CG
C---TTAG
>AY331291/B/US/1996/1027_05
ATGGAGCCAGTAGATCCTAGACTAGAGCCCTGGAAGCATCCAGGAAGTCAACCTAAGACTGCTTGTACCCCTTGCTATTG
TAAAAAGTGCTGCTTTCATT------GCCAA---------------GTTTGTTTCAC---AAA---AAAAGCTTTAGGCA
TCTCCTATGGC---AGGAAGAAGCG------GAGAC---AA---C---GACGAAGAT---CTCCTGAAGACAGTCAGATT
CATCAAGTTTCTTTATCAAAGCAACC---CACCTCC---CAACCCC---GAGGGGA---CCCGACAGGCCCGAAGGAATC
------------GAAGAAGAA---G---GT---GGAG---AGAGAGAC---------AGAGACAGATCCAG---T---CA
A---TTAG
>AY331292/B/US/1996/1057_01
ATGGAGCCAGTAGATCCTAGATTAGAGCCCTGGGAGCATCCAGGAAGTCAACCTAAGACTGCTTGTACCTCTTGCTATTG
TAAAAAGTGTTGCTATCATT------GCCAA---------------GTCTGCTTCAT---AAC---AAAAGGCTTAGGCA
TCTCCTATGGC---AGGAAGAAGCG------GAGAC---AG---C---GACGAAGAT---CTCCTCAAGACAGTAAGACT
CATCAAGCTTCTCTATCAAAGCAACC---CGCCTCC---CAGCCAG---GAGGGGA---CCCGACAGGCCCGAAGGAACA
------------GAAGAAGAA---G---GT---GGAG---AGCGAGAC---------AGAGACACATCCGG---G---AT
C---TTAG
>AY331293/B/US/1996/1057_09
ATGGAGCCAGTAGATCCTAGATTAGAGCCCTGGGAGCATCCAGGAAGTCAACCTAAGACTGCTTGTACCTCTTGCTATTG
TAAAAAGTGTTGCTATCATT------GCCAA---------------GTCTGCTTCAT---AAC---AAAAGGCTTAGGCA
TCTCCTATGGC---AGGAAGAAGCG------GAGAC---AG---C---GACGAAGAT---CTCCTCAAGACAGTAAGACT
CATCAAGCTTCTCTATCAAAGCAACC---CGCCTCC---CAGCCAG---GAGGGGA---CCCGACAGGCCCGAAGGAACA
------------GAAGAAGAA---G---GT---GGAG---AGCGAGAC---------AGAGACACATCCGG---G---AT
C---TTAG
>AY331294/B/US/1998/1058_08
ATGGATCCAGTAGACCCTAAACTAGAGCCCTGGAAGCATCCAGGAAGTCAGCCTAGGACTGCTTGTACCAATTGCTATTG
TAAAAAGTGTTGCTTTCATT------GCCAA---------------GTTTGCTTCAT---AAC---AAAAGGCTTAGGCA
TCTCCTATGGC---AGGAAGAAGCG------GAGAC---AG---A---GACGAAGAG---CTCCTCCAGACAGTCAGATT
GATCAAGCTTCTCTACCAAAGCAACC---CGCCTCC---CAACCCA---GAGGGGA---CCCGACAGGCCCGAAGGAACA
------------GAAGAAAAA---G---GT---GGAG---AGAGAGAC---------AGAGACAGATCCGG---A---CC
A---TTAG
>AY331295/B/US/1998/1058_11
ATGGATCCAGTAGACCCTAAACTAGAGCCCTGGAAGCATCCAGGAAGTCAGCCTAGGACTGCTTGTACCAATTGCTATTG
TAAAAAGTGTTGCTTTCATT------GCCAA---------------GTTTGCTTCAT---AAC---AAAAGGCTTAGGCA
TCTCCTATGGC---AGGAAGAAGCG------GAGAC---AG---A---GACGAAGAG---CTCCTCCAGACAGTCAGATT
GATCAAGCTTCTCTACCAAAGCAACC---CGCCTCC---CAACCCA---GAGGGGA---CCCGACAGGCCCGAAGGAACA
------------GAAGAAGAA---G---GT---GGAG---AGAGAGAC---------AGAGACAGATCCGG---A---CC
A---TTAG
>AY331296/B/US/1999/PRB959_03
ATGGAGCCAGTAGATCCTAGACTAGAGCCCTGGAAGCATCCAGGAAGCCAGCCTAGGACTGCTTGTACCAATTGCTATTG
TAAACAGTGTTGCTTTCATT------GCCAA---------------GTTTGCTTCTT---AAG---AAAAGGCTTAGGCA
TCTCCTATGGC---AGGAAGAAGCG------GAGAC---AG---C---GACGAAGAA---CTCCTCCAGAAAATCAGACT
CATCAGGTTTCTCTATCAAAGCAACC---CTCCTCC---CAGCTCC---GAGGGGA---CCCGACAGGCCCGAAGGAATC
------------GAAGGAGAA---G---GT---GGAG---AGCAAGAC---------AGAGACAGATCCAT---T---CG
A---TTAG
>AY331297/B/US/1999/PRB959_05
ATGGAGCCAGTAGATCCTAGACTAGAGCCCTGGAAGCATCCAGGAAGCCAGCCTAGGACTGCTTGTACCAATTGCTATTG
TAAACAGTGTTGCTTTCATT------GCCAA---------------GTTTGCTTCTT---AAG---AAAAGGCTTAGGCA
TCTCCTATGGC---AGGAAGAAGCG------GAGAC---AG---C---GACGAAGAA---CTCCTCCAGAAAATCAGACT
CATCAGGTTTCTCTATCAAAGCAACC---CTCCTCC---CAGCTCC---GAGGGGA---CCCGACAGGCCCGAAGGAATC
------------GAAGGAGAA---G---GT---GGAG---AGCAAGAC---------AGAGACAGATCCAT---T---CG
A---TTAG
>AY332236/B/US/1997/1006_10
ATGGAGCCAGTAGATCCTAGACTAGAGCCCTGGAAGCATCCAGGAAGTCAGCCTAAAACTGCTTGTACCAATTGCTATTG
TAAAAAGTGTTGCTTTCATT------GCCAA---------------GTTTGTTTCAC---AAA---AAAAGCCTTAGGCA
TCTCATATGGC---AGGAAGAAGCG------GAGAC---AG---C---GACGCAGAA---CTCCTCCAAGCAGTGAGAAT
AATCAAGTTTCTCTATCAAAACAACC---CACCTCC---CAGCTCC---AAGGGGA---CCCGACAGGCCCGAAGGAATC
------------GAAGAAGAA---G---GT---GGAG---AGAGAGAC---------AGAGACACATCCAG---G---CA
A---TTAG
>AY332237/B/US/1996/1027_03
ATGGAGCCAGTAGATCCTAGACTAGAGCCCTGGAAGCATCCAGGAAGTCAACCTAAGACTGCTTGTACCCCTTGCTATTG
TAAAAAGTGCTGCTTTCATT------GCCAA---------------GTTTGTTTCAC---AAA---AAAAGCTTTAGGCA
TCTCCTATGGC---AGGAAGAAGCG------GAGAC---AA---C---GACGAAGAT---CTCCTGAAGACAGTCAGATT
CATCAAGTTTCTTTATCAAAGCAACC---CACCTCC---CAACCCC---GAGGGGA---CCCGACAGGCCCGAAGGAATC
------------GAAGAAGAA---G---GT---GGAG---AGAGAGAC---------AGAGACAGATCCAG---T---CA
A---TTAG
>AY352275/B/US/1984/SF33
ATGGAGCCAGTAGATCCTAACCTAGAGCCCTGGAAGCATCCAGGAAGTCAGCCTAGGACTGCTTGCACCAACTGCTATTG
TAAAAAGTGTTGCTTTCATT------GCCAA---------------GTTTGCTTCAT---AAC---AAAAGGCTTAGGCA
TATCCTATGGC---AGGAAGAAGCG------GAGGC---AG---C---GACAGAGAG---CTCCTGACAGCAGTCAGAAT
CATCAAGATTCTCTATCAAAGCAACC---CTCATCC---CAGCCCA---GAGGGGA---CCCGACAGGCCCGAAGGAATC
------------GAAGAAGGA---G---GT---GGAG---AGAGAGAC---------AGAGACAGATCCAC---T---CG
A---TTAG
>AY423381/B/NL/1999/671_99T12
ATGGAGCCAGTAGACCCTAGACTAGAGCCCTGGAAGCATCCAGGAAGTCAGCCTAAGACTGCTTGTAACAATTGCTATTG
TAAAAAGTGTTGCTTTCATT------GCCAA---------------GTTTGTTTCAC---AAA---AAAAGGCTTAGGCA
TCTCCTATGGC---AGGAAGAAGTG------GAGAC---AG---C---GACAAAGAA---CTCCTCAGGACAGTCAGAAT
CATCAAGTTTCTCTATCAAAGCAACC---CACCTCC---CAGCTCC---GAGGGGA---CCCGACAGGCCCGAAGGAATC
------------GAAGAAGAA---G---GT---GGAG---AGAGAGAC---------AGAGACAGATCCAG---T---CC
A---TTAG
>AY423382/B/NL/2000/671_00T93
ATGGAGCCAGTAGACCCTAGACTAGAGCCCTGGAAGCATCCAGGAAGTCAGCCTAAGACTGCTTGTAACAATTGCTATTG
TAAAAAGTGTTGCTTTCATT------GCCAA---------------GTTTGTTTCAC---AAA---AAAAGGCTTAGGCA
TCTCCTATGGC---AGGAAGAAGTG------GAGAC---AG---C---GACGAAGAA---CTCCTCAGGACAGTCAGAAT
CATCAAGTTTCTCTATCAAAGCAACC---CACCTCC---CAGCTCC---GAGGGGA---CCCGACAGGCCCGAAGGAATC
------------GAAGAAGAA---G---GT---GGAG---AGAGAGAC---------AGAGACAGATCCGG---T---CC
C---TTAG
>AY423383/B/NL/2000/671_00T162
ATGGAGCCAGTAGACCCTAGACTAGAGCCCTGGAAGCATCCAGGAAGTCAGCCTAAGACTGCTTGTAACAATTGCTATTG
TAAAAGGTGTTGCTTTCATT------GCCAA---------------GTTTGTTTCAC---AAA---AAAAGGCTTAGGCA
TCTCCTATGGC---AGGAAGAAGTG------GAGAC---AG---C---GACGAAGAA---CTCCTCAGGACAGTCAGAAT
CATCAAGTTTCTCTATCAAAGCAACC---CACCTCC---CAGCTCC---GAAGGGA---CCCGACAGGCCCGAAGGAATC
------------GAAGAAGAA---G---GT---GGAG---AGAGAGAC---------AGAGACGGATCCGG---T---CC
A---TTAG
>AY423384/B/NL/2000/671_00T167
ATGGAGCCAGTAGACCCTAGACTAGAGCCCTGGAAGCATCCAGGAAGTCAGCCTAAGACTGCTTGTAACAATTGCTATTG
TAAAAAGTGTTGCTTTCATT------GCCAA---------------GTTTGTTTCAC---AAG---AAAAGGCTTAGGCA
TCTCCTATGGC---AGGAAGAAGCG------GAGAC---AG---C---GACGAAGAA---CTCCTCAGGACAGTCAGAAT
CATCAAGTTTCTCTATCAAAGCAACC---CACCTCC---CAGCTCC---GAGGGGA---CCCGACAGGCCCGAAGGAATC
------------GAAGAAGAA---G---GT---GGAG---AGAGAGAC---------AGAGACGGATCCGG---T---CC
A---TTAG
>AY423385/B/NL/2000/671_00T169
ATGGAGCCAGTAGACCCTAGACTAGAGCCCTGGAAGCATCCAGGAAGTCAGCCTAAGACTGCTTGTAACAATTGCTATCG
TAAAAGGTGTTGCTTTCATT------GCCAA---------------GTTTGTTTCAC---AAA---AAAAGGCTTAGGCA
TCTCCTATGGC---AGGAAGAAGTG------GAGAC---AG---C---GACGAAGAA---CTCCTCAGGACAGTCAGAAT
CATCAAGTTTCTCTATCAAAGCAACC---CACCTCC---CAGCTCC---GAGGGGA---CCCGACAGGCCCGAAGGAATC
------------GAAGAAGAA---G---GT---GGAG---AGAGAGAC---------AGAGACGGATCCGG---T---CC
A---TTAG
>AY423386/B/NL/2000/671_00T103
ATGGAGCCAGTAGACCCTAGACTAGAGCCCTGGAAGCATCCAGGAAGTCAGCCTAAGACTGCTTGTAACAATTGCTATTG
TAAACAGTGTTGCTTTCATT------GCCAA---------------GTTTGCTTCAC---AAG---AAAAGGCTTAGGCA
TCTCCTATGGC---AGGAAGAAGCG------GAGAC---AG---C---GACGAAGAA---CTCCTCAGGACAGTCAGAAT
CATCAAGTTTCTCTATCAAAGCAACC---CACCTCC---CAGCTCC---GAGGGGA---CCCGACAGGCCCGGAGGAATC
------------GAAGAAGAA---G---GT---GGAG---AGAGAGAC---------AGAGACGGATCCGG---G---CC
A---TTAG
>AY423387/B/NL/2000/671_00T36
ATGGAGCCAGTAGACCCTAGACTAGAGCCCTGGAAGCATCCAGGAAGTCAGCCTAAGACTGCTTGTAACAATTGCTATTG
TAAAAAGTGTTGCTTTCATT------GCCAA---------------GTTTGTTTCAC---AAG---AAAAGGCTTAGGCA
TCTCCTATGGC---AGGAAGAAGCG------GAGAC---AG---C---GACGAAGAA---CTCCTCAGGACAGTCAGACT
CATCAAGTATCTTTATCAAAGCAACC---CACCTCC---CAGCTCC---GAGGGGA---CCCGACAGGCCCGAAGGAATC
------------GAAGAAGAA---G---GT---GGAG---AGAGAGAC---------AGAGACGGATCCGG---G---CC
A---TTAG
>AY560107/B/US/1998/98USHVTN1925c1
ATGGAGCCAGTAGACCCTAGTCTAGAGCCCTGGAAGCATCCAGGAAGCCAACCTAGGACTGCTTGTACCAAATGTTATTG
TAAAAAGTGTTGCTTTCATT------GCCAA---------------GTGTGTTTCAT---AAC---AAAAGGCTTAGGCA
TCTCCTATGGC---AGGAAGAAGCG------GAGAC---AG---C---GACGAAGAG---CTCCTCAAGACAGTCAGGCT
CATCAAGCTTCTCTACCAGAGCAACC---CGCCTCC---CAACCCA---GAGGGGA---CCCGACAGGCCCGAAGGAATC
------------GAAGAAGGA---G---GT---GGAG---AGAGAGAC---------AGAGACACATCAAC---A---AA
C---TTAG
>AY560108/B/US/1998/98USHVTN3605c9
ATGGAGCCAGTAGATCCTAGACTAGAGCCCTGGAAGCATCCAGGAAGTCAGCCTAAAACTGCTTGTACCACTTGCTATTG
TAAACAGTGTTGCTATCATT------GCCAA---------------GTTTGCTTCAT---AAC---AAAAGGCTTAGGCA
TCTCCTATGGC---AGGAAGAAGCG------GAGAC---AG---A---GACGAAGAT---CTCCTGAAGGCAGTAAGACT
CATCAAGCTTCTCTACCAAAGCAACC---CACCTCC---CAGCCAG---GAGGGGA---CCCGACAGGCCCGAAGGAATC
------------GAAGAAGAA---G---GT---GGAG---AGAGAGAC---------AGAGACAGATCCGG---T---CT
C---TTAG
>AY560109/B/US/1998/98USHVTN8229c6
ATGGACCCAGTAGACCCTAGACTAGAACCCTGGAAGCATCCAGGAAGTCAGCCTAAAACTGCTTGCACCAATTGCTATTG
TAAAAAATGTTGCTTTCATT------GCCAA---------------GTTTGCTTCAC---AAG---AAAAGGCTTAGGCA
TCTCCTATGGC---AGGAAGAAGCG------GAGAC---AG---C---GACGAAGAG---CTTCTCAAGACAGTCAGACT
CGTCAAGCGCCTCTATCAGAGCAACC---CGCCTCC---CAACCCC---GAGGGGA---CCCGACAGGCCCGAAGGAATC
------------GAAGAAGAA---G---GT---GGAG---AGAGAGAC---------AGAGACAGATCAAC---A---AG
A---TTGG
>AY560110/B/US/1998/98USHVTN941c1
ATGGAGCCAGTAGATCCTAACCTAGAGCCCTGGAAGCATCCAGGAAGTCAGCCTAGAACTGCTTGTACCAATTGCTATTG
TAAAAAGTGTTGCTTTCATT------GCCAA---------------GTTTGTTTCAT---ACG---CAAAGGCTTAGGCA
TCTCCTATGGC---AGGAAGAAGCG------AAGCC---AG---C---GACGAAGAG---CTCCTCACGGCAGTAAGGAT
CATCAAGGTTCTCTATCAAAGCAACC---CTCCTCC---CAACCCA---GAGGGGA---CCCGACAGGCCCGACGGAATC
------------GAAGAAGGA---G---GT---GGAG---AGAGAGAC---------AGAGACACATCCAT---T---CG
A---TTAG
>AY561236/B/CO/2001/PCM001
ATGGAGCCAGTAGATCCTAGACTAGAGCCCTGGAAACATCCAGGAAGTCAGCCTAAGACTGCTTGTACCAATTGCTATTG
TAAAAAGTGCTGCTTTCATT------GCCAA---------------GTTTGTTTCAC---AAA---AAAAGGCTTAGGCA
TCTCCTATGGC---AGGAAGAAGCG------GAGAC---AG---C---GACGAAGAT---CTCATCCAGACAGTAAGATT
CATCAGGCTCCTCTATCAACTCAACC---CACCTCC---CAGCCGC---GAGGGGA---CCCGACAGGCCCGAAGGAATC
------------GAAGGAGAA---G---GT---GGAG---AGAGAGAC---------AGAGACAGATCGGG---T---CG
A---TTAG
>AY561237/B/CO/2001/PCM013
ATGGAGCCAGTAGACCCTAGACTAGAGCCCTGGAAGCATCCAGGAAGTCAGCCTCAAACCCCTTGTAACCCTTGCTTTTG
TAAAGCGTGCTGCTTTCATT------GCCAA---------------GTTTGCTTCAT---AAC---AAAAGGCTTAGGCA
TCTCCTATGGC---AGGAAGAAGCG------GAGAC---CG---C---GACGACGAG---CTCCTCCAGACAGTAAGACT
CATCAAGCGTCTCTATCAAAGCAACC---CACCTCC---CAGCTCC---GAGGGGA---CCAGACAGGCCCGGAGGAATC
------------GAAGAAGAA---G---GT---GGAG---AGAGAGAC---------AGAGACACATCAAC---A---AG
A---TTAG
>AY561239/B/CO/2001/PCM039
ACTCATCAAGCAGATC-TACCAAAG----CAGTAAGTA-----GTA-TATGTGTGCTACTACTTGTAAAGGTTGCATCAC
TA--CAGCTTTGCCT--ATTGTGG--GTCTT---------------CTGTGGTTCCA---TGC-------TGTTTTGG--
-TTACTGTAGCT--CTGTAGTATC--------ATTT---------------GAAG-------TC---AGGTAATGTGATT
CCTCCAGTTTTGTTCTTTTTGC-ACC---CACCTCC---CAGCCCC---GCGGGGA---CCCGACAGGCCCGGAGGAATC
------------GAAGAAGAA---G---GT---GGAG---AAGGAAAC---------AGCAACAGATCAGG---A---GG
A---TTAG
>AY561240/B/CO/2001/PCM074
ATAGATCCGGTAGATCCTAGGCTAAAGCCTTGGCAGCATCCAGGAAGCCAGCCTAAGACTGCTTGTACCAATTGCTATTG
TAAAAAGTGTTGCTTTCATT------GTCAA---------------GTTTGTTTTAC---AAC---AAAAGGCTTAGGCA
TCTCCTATGGC---AGGAAGAAGCG------GAGAC---AG---C---GACGAAGAG---CTCCTCAAGACAGTCAGACT
CATCAAGTTTCTCTATCAAAACAATC---CGCCCCC---CAGCTCC---GCGGGGA---CCCGACAGGCCCGAAGGAATC
------------GAAGAAGAA---G---GT---GGAG---AGAGAGAC---------AGAGACAGCTCCAT---A---AG
A---TTAG
>AY586542/B/CU/1999/Cu19
ATGGAGCCAGTAGATCCTAGACTAGAGCCCTGGAAGCATCCAGGAAGTCAGCCTAGGACTCCTTGTAACAATTGCTATTG
TAAACAGTGCTGCTTTCATT------GCCAA---------------GTTTGTTTCAC---AAA---AAAAGGCTTAGGAA
TCTCCTATGGC---AGGAAGAAGCG------GAGAC---AG---C---GACGAAGAG---CTCATCAGGACAGTGAGACT
CATCAAGCAGATCTATCAAAGCAACC---CACCTCC---CAGCAAC---GAGGGGA---CCCGACAGGCCCGAAGGAATC
------------GAAGAAGAA---G---GT---GGAG---AGAGAGGC---------AGAGACAGATCCGT---G---CG
A---TTAG
>AY586543/B/CU/1999/Cu43
ATGGAACCAGTAGATCCTAGACTAGAGCCCTGGAAGCATCCAGGAAGTCAGCCTAGGACTGCTTGTAACAATTGTTATTG
TAAAAAGTGTTGCTTTCATT------GCCAA---------------GTTTGTTTCAC---AAA---AAAAGGCTTAGGCA
TCTCCTATGGC---AGGAAGAAGCG------GAGAC---AG---C---GACGAAGAC---CTCCTCAAGGCAGTCAGACT
CATCAAGTTTCTCTATCAAAGCAACC---CACCTCC---CAGCACA---GAGGGGA---CCCGACAGGCCCGAAGGAACC
------------GCAGAAGAA---G---GT---GGAG---AGAGAGGC---------AGAGACAGATCCGT---A---CG
A---TTAG
>AY682547/B/RU/2004/04RU128005
ATGGAGCCAGTAGATCCTAGACTAGAGCCCTGGGAGCATCCAGGAAGTCAGCCTAAGACTGCTTGTACCGCCTGTTATTG
TAAAAAGTGTTGCTTTCATT------GCCAA---------------GTTTGTTTCAT---AAA---AAAAGGCTTAGGCA
TCTCCTATGGC---AGGAAGAAGCG------GAGAC---AG---C---GACGAAGAT---CTCCTCAGAGCAGTGAGGCT
CATCAAGTTCCTCTATCAAATCAACC---CACCTCC---CAGCCAG---GAGGGGA---CCCGACAGGCCCGAAGGAACA
------------GAAGAAGAA---G---GT---GGAG---AGAGAGAC---------AGAGACAAATCCGG---A---CG
C---TTAG
>AY713408/B/TH/1996/96TH_NP1538
ATGGAGCCAGTAGATCCTAGATTAGAGCCTTGGAAGCATCCAGGAAGTCAGCCTAAGACTGCTTGTAACAATTGCTATTG
TAAAAAGTGCAGCTTTCATT------GCCAA---------------GTTTGTTTCAT---GAA---AAAAGGCTTAGGCA
TCTTCTATGGC---AGGAAGAAGCG------AAGAC---AG---A---GACGAAGAG---CTCCTCAAGACAGTCAGACT
CATCAAGTTCCTCTACCAAAGCAACC---CGCTTCC---CAGCCCA---GAGGGGA---CCCGGCAGGCCCGAAGGAATC
------------GAAGAAGAA---G---GT---GGAG---AGAGAGAC---------AGAGACAGATCCGA---G---AG
A---TTAG
>AY713409/B/US/1985/BAL_85US_Ba_L
ATGGAGCCAGTAGATCCTAACCTAGAGCCCTGGAAGCATCCAGGAAGTCAGCCTAAGACTGCTTGTACCACTTGCTATTG
TAAAAAGTGTTGCTTTCATT------GCCAA---------------GTTTGCTTCAT---AAC---AAAAGGCTTAGGCA
TCTCCTATGGC---AGGAAGAAGCG------GAGAC---AG---C---GACGAAGAG---CTCCTCAAGACAGTGAGACT
CATCAAGTTTCTCTATCAAAGCAACC---CACCTCC---CAGCCTC---GAGGGGA---CCCGACAGGCCCGGAGGAATC
------------GAAGAAGAA---G---GT---GGAG---AGAGAGAC---------AGAGACAGATCCGG---T---CC
A---TTAG
>AY713410/B/US/1994/94US_33931N
ATGGAGCCAGTAGATCCTAGACTAGAGCCCTGGAAGCATCCAGGAAGTCAGCCTAAGACTGCTTGTACCAATTGTTATTG
TAAACAGTGTTGCTTTCATT------GCCAA---------------GTTTGCTTCAT---AAA---AAAAGGCTTAGGCA
TCTCCTATGGC---AGGAAGAAGCG------GAGAC---AG---C---GACGAGGAG---CTCCTCAGAGCAGTCAGACT
CATCAAGTTTCTCTATCAAAGCAACC---CGCCTCC---CAGCCCC---GAGGGGA---CCCGACAGGCCCGAAGGAATC
------------GAAGAAGAA---G---GT---GGAG---AGAGAGAC---------AGAGACAGATCAAG---A---CC
A---TTAG
>AY713411/B/FR/1992/92FR_BX08
ATGGAGCCAGTAGATCCTAGACTAGAGCCCTGGAAGCATCCAGGAAGTCAGCCTMAGACTYCTTGTACCAATTGCTATTG
TAAAAAGTGTTGCYTTCATT------GCCAA---------------GTTTGTTTCAC---AAM---AAAAGGCTTAGGCA
TCTCCTATGGC---AGGAAGAAGCG------GAGAC---AG---C---GACGAAGAC---CTCCTCAAGACAATCAGAGT
CATCAAGTTTCTCTATCAAAGCAACC---CGCCTCC---CAGTTCC---GAGGGGA---CCCGACAGGCCCGAAGGAATC
------------GAAGAAGAA---G---GT---GGAG---AGAGAGAC---------AGAGACAGATCCAC---A---CG
A---TTAG
>AY713412/B/US/1990/90US_873
ATGGAGCCAGTAGACCCTAGCCTAGAGCCCTGGAAGCATCCAGGAAGTCAGCCTAAGACTGCTTGTACCAATTGCTATTG
TAAAAAGTGCTGCTTTCATT------GCCAA---------------GTTTGTTTCAT---ACA---AAAAGGCTTAGGCA
TCTCCTATGGC---AGGAAGAAGCG------GAGAC---AG---C---GACGACGAG---CTCCTCAAGACAGTCAGATT
CATCAAGTTTCTCTATCAAAACAACC---CGCCTCC---CAGTYCC---GAGGGGA---CCCGACAGGCCCGAAGGAATC
------------GAAGAAGAA---G---GT---GGAG---AGCGAGAC---------AAAGACAGATCCGG---T---CC
A---TTAG
>AY751406/B/RU/2004/04RU129005
ATGGAGCCAGTAGATCCTAGACTAGAGCCCTGGAAGCATCCAGGAAGTCAGCCTAAAACTGCTTGTACCAATTGCTATTG
TAAAAAGTGTTGCTTTCATT------GCCAA---------------GTGTGTTTCCT---ACG---AAAAGGCTTAGGCA
TTTACTATGGC---AGGAAGAAGCG------GAGAC---AG---C---GACGAAGAG---CTCCTCAGAGCAGTCAGACT
CGTCAAGCGTCTCTACCAAAGCAACC---CTCCTCC---GAGCTCC---GAGGGGA---CCCGACAGGCCCGAAGGAACA
------------GAAGAAGAA---G---GT---GGAG---AGCRAGAC---------AGAGACAGATCCAC---R---CA
C---TTAG
>AY751407/B/RU/2004/04RU139089
ATGGATCCAGTAGATCCTAGATTAGAGCCCTGGAAGCATCCAGGAAGTCAGCCTAAGACTGCTTGTAACAAATGCTATTG
TAAAAAGTGTTGCCTTCATT------GCCAA---------------GTTTGTTTCAT---AAG---CAAAGGCTTAGGCA
TCTCCTATGGC---AGGAAGAAGCG------GAGAC---AG---C---GACGAAGAG---CTCCTCAAGACAATCCGACT
CATCAAGTTCCTCTACCAAAGCAACC---CGCCTCC---CAGTCAG---GAGGGAA---CCCGACAGGCCCGGAGAAATC
------------GAAGAAGAA---G---GT---GGAG---AGCGAGAC---------AGAGACACATCAAC---A---CC
A---TTAG
>AY779550/B/CA/1998/CANA3FULL
ATGGAGCCAGTAGATCCTAGACTAGAGCCCTGGAAGCATCCAGGAAGTCAGCCTAGGACTGCTTGTACCAATTGCTATTG
TAAAAAGTGTTGCTTTCATT------GCCAA---------------GTTTGTTTCAC---AAG---AAAAGGCTTAGGCA
TCTCCTATGGC---AGGAAGAAGCG------GAGAC---AG---C---GACGAAGAG---CTCATCAAGACAGTGAGACT
CATCAAGCAGATCTATCAAAGCAACC---CGCTTCC---CAGCTCC---GAGGGGA---CCCGACAGGCCAGAAGGAATC
------------GAAGAAGAA---G---GT---GGAG---AGAGAGAC---------AGAGACAGATCCGG---T---CG
A---TTAG
>AY779551/B/CA/1999/CANA5FULL
ATGGAGCCAGTAGATCCTAGACTAGAACCCTGGAAGCATCCAGGAAGTCAGCCTAGGACTGCTTGTACCAATTGCTATTG
TAAAAAGTGTTGCTTTCATT------GCCAA---------------GTTTGTTTCAC---AAG---AAAAGGCTTAGGCA
TCTCCTATGGC---AGGAAGAAGCG------GAGAC---AG---C---GACGAAGAG---CTCATCAAGACAGTGAGACT
CATCAAGCAGATCTATCAAAGCAACC---CGCTTCC---CAGCTCC---GAGGGGA---CCCGACAGGCCAGAAGGAATC
------------GAAGAAGAA---G---GT---GGAG---AGAGAGAC---------AGAGACAGATCCGG---T---CG
A---TTAG
>AY779552/B/CA/2000/CANA6FULL
ATGGAACCAGTAGATCCTAGACTAGAGCCCTGGAAGCATCCAGGAAGTCAGCCTAGGACTGCTTGTACCAATTGCTATTG
TAAAAAGTGTTGCTTTCATT------GCCAA---------------GTTTGTTTCAC---AAG---AAAAGGCTTAGGCA
TCTCCTATGGC---AGGAAGAAGCG------GAGAC---AG---C---GACGAAGAG---CTCATCAAGACAGTGAGACT
CATCAAGCAGATCTATCAAAGCAACC---CGCTTCC---CAGCTCC---GAGGGGA---CCCGACAGGCCAGAAGGAATC
------------GAAGAAGAA---G---GT---GGAG---AGAGAGAC---------AGAGACAGATCCGG---T---CG
A---TTAG
>AY779553/B/CA/1997/CANB3FULL
ATGGAGCCAGTAGATCCTAGACTAGAGCCCTGGAAGCATCCAGGAAGTCAGCCTAGGACTGCTTGTAACAATTGCTATTG
TAAAAAGTGTTGCTTTCATT------GCCAA---------------GTTTGTTTCAT---AAG---CAAAGGCTTAGGCA
TCTCCTATGGC---AGGAAGAAGCG------GAGAC---AG---C---GACGAAGAG---CTCCTCAAGACAGTGAGACT
CATCAAGTTTCTCTATCAAAGCAACC---CTCCTCC---CAGCTCC---GAGGGGA---CCCGACAGGCCCGAAGGAATC
------------GAAGAAGAA---G---GT---GGAG---AGAGAGAC---------AGAGACAGATCCGG---A---CG
C---TTAG
>AY779554/B/CA/1998/CANB4FULL
ATGGAGCCAGTAGATCCTAGACTAGAGCCCTGGAAGCATCCAGGAAGTCAGCCTAGGACTGCTTGTAACAATTGCTATTG
TAAAAAGTGTTGCTTTCATT------GCCAA---------------GTTTGTTTCAT---AAG---CAAAGGCTTAGGCA
TCTCCTATGGC---AGGAAGAAGCG------GAGAC---AG---C---GACGAAGAG---CTCCTCAAGACAGTGAGACT
CATCAAGTTTCTCTATCAAAGCAACC---CACCTCC---CAGCTCC---GAGGGGA---CCCGACAGGCCCGAAGGAATC
------------GAAGAAGAA---G---GT---GGAG---AGAGAGAC---------AGAGACAGATCCGA---A---CG
T---TTAG
>AY779555/B/CA/1998/CANB5FULL
ATGGAGCCAGTAGATCCTAGACTAGAGCCCTGGAAGCATCCAGGAAGTCAGCCTAGGACTGCTTGTAACAATTGCTATTG
TAAAAAGTGTTGCTTTCATT------GCCAA---------------GTTTGTTTCCT---AAG---CAAAGGCTTAGGCA
TCTCCTATGGC---AGGAAGAAGCG------GAGAC---AG---C---GACGAAGAG---CTCCTCAAGACAGTGAGACT
CATCAAGTTTCTCTATCAAAGCAACC---CTCCTCC---CAGTCTC---GAGGGGA---CCCGACAGGCCCGAAGGAATC
------------GAAGAAGAA---G---GT---GGAG---AGAGAGAC---------AGAGACAGATCCGG---A---CG
C---TTAG
>AY779557/B/CA/1998/CANC10FULL
ATGGAGCCAGTAGATCCTAGACTAGAGCCCTGGAAGCATCCAGGAAGTCAGCCTAGTACTCCTTGTACCAATTGCTATTG
TAAAAAGTGTTGCTTTCATT------GCCAA---------------GTTTGCTTCAC---GAG---AAAAGGCTTAGGCA
TCTCCCATGGC---AGGAAGAAGTG------GAGAC---AG---C---GACGAAGAG---CTCCTCAAGACAGTGAGACT
CATCAAGTTCCTCTACCAAAGCAACC---CACTTCC---CAGTCCC---GAGGGGA---CCCGACAGGCCCGGAGGAATC
------------GAAGAAGAA---G---GT---GGAG---AGAGAGAC---------AGAGACAGGTCCGC---A---AG
A---TTAG
>AY779558/B/CA/1999/CAN11FULL
ATGGAGCTAGTAGATCCTAGACTAGAGCCCTGGAAGCATCCAGGAAGTCAGCCTAGTACTCCTTGTACCAATTGCTATTG
TAAAAAGTGTTGCTTTCATT------GCCAA---------------GTTTGCTTCAC---GAG---AAAAGGCTTAGGCA
TCTCCCATGGC---AGGAAGAAGTG------GAGAC---AG---C---GACGAAGAG---CTCCTCAAGACAGTGAGACT
CATCAAGTTCCTCTACCAAAGCAACC---CACTTCC---CAGTCCC---GAGGGGA---CCCGACAGGCCCGGAGGAATC
------------GAAGAAGAA---G---AT---GGAG---AGAGAGAC---------AGAGACAGGTCCGC---A---AG
A---TTAG
>AY779559/B/CA/1992/CANC2FULL
ATGGAGCCAGTAGATCCTAGACTAGAGCCCTGGAAGCATCCAGGAAGTCAGCCTAGTACTCCTTGTACCAATTGCTATTG
TAAAAAGTGTTGCTTTCATT------GCCAA---------------GTTTGCTTCAC---GAG---AAAAGCCTTAGGCA
TCTCCCATGGC---AGGAAGAAGCG------GAGAC---AG---C---GACGAAGAG---CTCCTCAAGACAGTGAGACT
CATCAAGTTCCTCTACCAAAGCAACC---CACTTCC---CAGCCCC---GAGGGGA---CCCGACAGGCCCGGAGGAACC
------------GAAGAAGAA---G---GT---GGAG---AGAAAGAC---------AGAGGCAGGTCCGG---A---AG
A---TTAG
>AY779560/B/CA/1994/CANC3FULL
ATGGAGCCAGTAGATCCTAGACTAGAGCCCTGGAAGCATCCAGGAAGTCAGCCTAGTACTCCTTGTACCAATTGCTATTG
TAAAAAGTGTTGCTTTCATT------GCCAA---------------GTTTGCTTCAC---GAG---AAAAGGCTTAGGCA
TCTCCCATGGC---AGGAAGAAGTG------GAGAC---AG---C---GACGAAGAG---CTCCTCAAGACAGTGAGACT
CATCAAGTTCCTCTACCAAAGCAACC---CACTTCC---CAGCCCC---GAGGGGA---CCCGACAGGCCCGGAGGAACC
------------GAAGAAGAA---G---GT---GGAG---AGAAAGAC---------AGAGACAGGTCCGG---A---AG
A---TTAG
>AY779561/B/CA/1992/CANC5FULL
ATGGAGCCAGTAGATCCTAGACTAGAGCCCTGGAAGCATCCAGGAAGTCAGCCTAGTACTCCTTGTACCAATTGCTATTG
TAAAAAGTGTTGCTTTCATT------GCCAA---------------GTTTGCTTCAC---GAG---AAAAGGCTTAGGCA
TCTCCCATGGC---AGGAAGAAGCG------GAGAC---AG---C---GACGAAGAG---CTCCTCAAGACAGTGAGACT
CATCAAGTTCCTCTACCAAAGCAACC---CACTTCC---CAGCCCC---GAGGGGA---CCCGACAGGCCCGGAGGAATC
------------GAAGAAGAA---G---GT---GGAG---AGAAAGAC---------AGAGGCAGGTCCGG---A---AG
A---TTAG
>AY779562/B/CA/1993/CANC6FULL
ATGGAGCCAGTAGATCCTAGACTAGAGCCCTGGAAGCATCCAGGAAGTCAGCCTAGTACTCCTTGTACCAATTGCTATTG
TAAAAAGTGTTGCTTTCATT------GCCAA---------------GTTTGCTTCAC---GAG---AAAAGGCTTAGGCA
TCTCCCATGGC---AGGAAGAAGTG------GAGAC---AG---C---GACGAAGAG---CTCCTCAAGACAGTGAGACT
CATCAAGTTCCTCTACCAAAGCAACC---CACTTCC---CAGTCCC---GAGGGGA---CCCGACAGGCCCGGAGGAATC
------------GAAGAAGAA---G---GT---GGAG---AGAGAGAC---------AGAGACAGGTCCGC---A---AG
A---TTAG
>AY779563/B/CA/1996/CANC8FULL
ATGGAGCCAGTAGATCCTAGACTAGAGCCCTGGAAGCATCCAGGAAGTCAGCCTAGTACTCCTTGTACCAATTGCTATTG
TAAAAAGTGTTGCTTTCATT------GCCAA---------------GTTTGCTTCAC---GAG---AAAAGGCTTAGGCA
TCTCCCATGGC---AGGAAGAAGTG------GAGAC---AG---C---GACGAAGAG---CTCCTCAAGACAGTGAGACT
CATCAAGTTCCTCTACCAAAGCAACC---CACTTCC---CAGTCCC---GAGGGGA---CCCGACAGGCCCGGAGGAATC
------------GAAGAAGAA---G---GT---GGAG---AGAGAGAC---------AGAGACAGGTCCGC---A---AG
A---TTAG
>AY779564/B/CA/1996/CANA1FULL
ATGGAGCCAGTAGATCCTAGACTAGAGCCCTGGAAGCATCCAGGAAGTCAGCCTAGGACTGCTTGTACCAATTGCTATTG
TAAAAAGTGTTGCTTTCATT------GCCAA---------------GTTTGTTTCAC---AAG---AAAAGGCTTAGGCA
TCTCCTATGGC---AGGAAGAAGCG------GAGAC---AG---C---GACGAAGAG---CTCATCAAGACAGTGAGACT
CATCAAGCAGATCTATCAAAGCAACC---CGCTTCC---CAGCCCC---GAGGGGA---CCCGACAGGCCAGAAGGAATC
------------GAAGAAGAA---G---GT---GGAG---AGAGAGAC---------AGAGACAGATCCAG---A---CG
A---TTAG
>AY781127/B/UY/2001/01UYTRA1179
ATGGAGCCCGTAGATCCTAGACTAGAGCCCTGGAAGCATCCAGGAAGTCAGCCTAGAACTGCTTGTAACAAGTGCTATTG
TAAAAAGTGTTGCTTTCATT------GCCAA---------------GTTTGTTTCAT---AAC---AAAAGGCTTAGGCA
TCTCCTATGGC---AGGAAGAAGCG------GAGAC---AG---C---GACGAAGAG---CTTCTCAAGACAGTCAGACT
CATCAAGCAGCTCTACCAAAGCAACC---CGCCTCC---CAGCCCC---GAGGGGA---CCCGACAGGCCCGGAGGAATC
------------GAAGAAGAA---G---GT---GGAG---GGAACGAC---------AGCGACAGATCCGT---T---CG
C---TTAG
>AY795904/B/YE/2002/02YE507
ATGGAGCCAGTAGATCCTAGATTAGAGCCCTGGAATCACCCAGGAAGTCAGCCTAAGACTCCTTGTACCGCTTGCTATTG
CAAAAAGTGTTGCTTTCACT------GTCAA---------------GTGTGTTTTAC---AAC---AAAAGGCTTAGGCA
TCTCCTATGGC---AGGAAGAAGCG------GAGAC---AG---C---GACGAAGAC---CTCCTCAAGGCAGTCAGACT
CATCAAGTTCCTCTATCAAAGTAACC---CGCCCCC---CAGCACC---GAGGGGA---CCAGACAGGCCCGAAGGAATA
------------GAAGAAGAA---G---GT---GGAG---AGAGAGAC---------AGAGACACATCAGG---A---CT
A---CTAG
>AY795905/B/YE/2002/02YE508
ATGGATCCAGTAGATCCTAGATTAGAGCCCTGGAAGCACCCAGGAAGTCAGCCTAAGACTCCTTGTACCAATTGCTATTG
TAAAAAGTGTTGCTTTCATT------GCCAA---------------GTTTGTTTTAC---AAC---AAAAGGCTTAGGCA
TCTCCTATGGC---AGGAAGAAGCG------GAGAC---AG---C---GACGAAGAC---CTCCTCAAGGCGGTCAGATT
CATCAAGTTCCTCTATCAAAGCAACC---CGCCCCC---CAGCACC---GAGGGGA---CCAGACAGGCCCGAAGGAATC
------------GAAGAAGAA---G---GT---GGAG---GGAGAGAC---------AGAGACACATCCGG---A---CA
A---CTAG
>AY818644/B/AU/2004/Phcsffull04
ATGGAGCCCGTAGATCCTAGACTAGAGCCCTGGAAGCATCCAGGAAGTCAGCCTAAGACTGCTTGTACCAATTGCTATTG
TAAAAAATGTTGCTTTCATT------GCCAA---------------GTTTGCTTATT---AAG---AAAAGGCTTAGGCA
TCTCCTATGGC---AGGAAGAAGCG------GAGAC---AG---C---GACGAACAG---CTCCTCAAGACAGTCAGACT
CATCAAGTTTCTCTATCAAAACAACC---CGCCTCC---CAGCCTC---GAGGGGA---CCCGACAGGCCCGAAGGAATC
------------GAAGAAGAA---G---GT---GGAG---AAAGAGAC---------AGAGACAGATCCAT---T---CG
A---TTAG
>AY819715/B/RU/2004/04RU139095
ATGGAGCCAATAGATCCTAARCTAGAGCCCTGRAAGCATCCAGGAAGTCAGCCTAGGACTGCTTGTAACAATTGCTATTG
TAAAAAGTGTTGCTATCATT------GCCAA---------------GTTTGTTTCAC---ACA---AAAAGGCTTAGGCA
TCTCCTATGGC---AGGAAGAAGCG------GAGAC---AG---C---AACGAARAC---CTCCTCAAGACAGTCAGACT
AATCAAGCTTCTCTACCAAAGCAACC---CGCCTCC---CAACCCA---GAGGGAA---CCCGACAGGCCCGAAGGAATM
------------GAAGAAGAA---G---GT---GGAG---AGAGAGGC---------AGAGACACATCAAT---T---CG
A---TTAG
>AY835748/B/US/1983/5096_83
ATGGAGCCAGTAGATCCTAGACTAGAGCCCTGGAAGCATCCAGGAAGTCAGCCTAAAACTGCTTGTACCACTTGCTATTG
TAAAAAGTGCTGCTTTCATT------GCCAA---------------GTTTGTTTCAC---AAA---AAAAGGCTTAGGCA
TCTCCTATGGC---AGGAAGAAGCG------GAGAC---AG---C---GACGAAGAG---CTCCTCAGGACAGTCAGACT
CATCAGGCTTCTCTACCAAGACAACC---CGCCTCC---CAGCACC---GAGGGGA---CCCGACAGGCCCGAAGGAATC
------------GAAGAAGAA---G---GT---GGAG---AGAGAGAC---------AGAGACAGATCCGG---T---CC
A---TTAG
>AY835749/B/US/1986/5096_86
ATGGAGCCAGTAGATCCTAGACTAGAGCCCTGGAAGCATCCAGGAAGTCAGCCTAAAACTGCTTGTACCACTTGCTATTG
TAAAAAGTGCTGCTTTCATT------GCCAA---------------GTTTGTTTCAC---AAA---AAAAGGCTTAGGCA
TCTCCTATGGC---AGGAAGAAGCG------GAGAC---AG---C---GACGAAGAG---CTCCTCAGGACAGTCAGACT
CATCAGGCTTCTCTACCAAGACAACC---CGCCTCC---CAGCACC---GAGGGGA---CCCGACAGGCCCGAAGGAATC
------------GAAGAAGAA---G---GT---GGAG---AGAGAGAC---------AGAGACAGATCCGG---T---CC
A---TTAG
>AY835750/B/US/1989/5096_89
ATGGAGCCAGTAGATCCTAGACTAGAGCCCTGGAAGCATCCAGGAAGTCAGCCTAAAACTGCTTGTACCACTTGCTATTG
TAAAAAGTGCTGCTTTCATT------GCCAA---------------GTTTGTTTCAC---AAA---AAAAGGCTTAGGCA
TCTCCTATGGC---AGGAAGAAGCG------GAGAC---AG---C---GACGAAGAG---CTCCTCAGGACAGTCAGACT
CATCAAGCTTCTCTATCAAAGCAACC---CGCCTCC---CAGCCAC---CGAGGGA---CCCGACAGGCCCGAAGGAATC
------------GAAGAAGAA---G---GT---GGAG---AGAGAGAC---------AGAGACAGATCCGG---T---CC
A---TTAG
>AY835751/B/US/1990/5096_90
ATGGAGCCAGTAGATCCTAGACTAGAGCCCTGGAAGCATCCAGGAAGTCAGCCTCAGACTGCTTGTACCTCTTGTTATTG
TAAAAAGTGTTGCTTTCATT------GCCAA---------------GTTTGTTTCAT---AAC---AAAAGGCTTAGGCA
TCTCCTATGGC---AGGAAGAAGCG------GAGAC---AG---C---GACGAAGAG---CTCCTCAGGACAGTCAGACT
CATCAGGCTTCTCTACCAAGACAACC---CGCCTCC---CAGCACC---GAGGGGA---CCCGACAGGCCCGAAGGAATC
------------GAAGAAGAA---G---GT---GGAG---AGAGAGAC---------AGAGACAGATCCGG---T---CC
A---TTAG
>AY835752/B/US/1992/5096_92
ATGGAGCCAGTAGATCCTAGACTAGAGCCCTGGAAGCATCCAGGAAGTCAGCCTAAAACTGCTTGTACCAATTGCTATTG
TAAAAAGTGCTGCTTTCATT------GCCAA---------------GTTTGTTTCAG---AAC---AAAAGGCTTAGGCA
TCTCCTATGGC---AGGAAGAAGCG------GAGAC---AG---C---GACGAAGAG---CTCCTCAGGACAGTCAGACT
CATCAGGCTTCTCTACCAAGACAACC---CACCTCC---CCAGCAC---GAGGGGA---CCCGACAGGCCCGAAGGAATC
------------GAAGAAGAA---G---GT---GGAG---AGAGAGAC---------AGAGACAGATCCGG---T---CC
A---TTAG
>AY835753/B/US/1996/5155_96
ATGGAGCCAGTAGATCCTAGACTAGAGCCCTGGAAGCATCCAGGAAGTCAGCCTCAGACTGCTTGTACCTCTTGTTATTG
TAAAAAGTGCTGCTTTCATT------GTCAA---------------GTTTGCTTCAC---AAA---AAAAGGCTTAGGCA
TCTCCTATGGC---AGGAAGAAGTG------GAGAC---AG---C---GACGAAGAG---CTCCTGAAGACAGTCAGACT
CATCAAGTTTCTCTACCAAAGCAACC---CGCCTCC---CCAGCCA---GGAGGGA---ACCGACAGGCCCGAAGGAATC
------------CAAGAAGGA---G---GT---GGAG---AGACAGAC---------AGATCCGGTCCCAT---T---CG
A---TTAG
>AY835754/B/US/1983/5084_83
ATGGAGCCAGTAGATCCTAGACTAGAGCCCTGGAAGCATCCAGGAAGTCAGCCTAAGACTGCTTGTACCACTTGCTATTG
TAAAAAGTGTTGCTTTCATT------GCCAA---------------GTTTGTTTCAC---AAC---AAAAGGCTTAGGCA
TCTCCTATGGC---AGGAAGAAGCG------GAGAC---AG---C---GACGAAGAG---CTCCTCAAGACAGTCAGACT
CATCAAGCTTCTCTATCAAAGCAACC---CACCTCC---CAGCCCA---GAGAGGA---CCCGACAGGCCCGAAGGAATC
------------GAAGAAGAA---G---GT---GGAG---AGAGAGAC---------AGAGACAGATCCGG---T---CG
C---TTAG
>AY835755/B/US/1985/5157_85
ATGGAGCCAGTAGATCCTAGACTAGAGCCCTGGAAGCATCCAGGAAGTCAGCCTAGAACTGCTTGTACCAATTGCTATTG
TAAAAAGTGTTGCTTTCATT------GCCAA---------------GTTTGCTTCAT---AAC---AAAAGGCTTAGGCA
TCTCCCATGGC---AGGAAGAAGCG------GAGAC---AG---C---GACGAAGAG---CTCCTCAAGACAGTCAGACT
CATCAAGCTTCTCTATCAAAGCAACC---CGCCTCC---CAACCCC---GAGGGGA---CCCGACAGGCCCGAAGGAATC
------------GAAGAAGAA---G---GT---GGAG---AGAGAGAC---------AGAGGCAGATCCGA---A---AT
A---TTAG
>AY835756/B/US/1986/5157_86
ATGGAGCCAGTAGATCCTAGCCTAGAGCCCTGGAAGCATCCAGGAAGTCAGCCTAGAACTGCTTGTACCAATTGCTATTG
TAAAAAGTGTTGCTTTCATT------GCCAA---------------GTTTGCTTCAT---AAG---AAAAGGCTTAGGCA
TCTCCTATGGC---AGGAAGAAGCG------GAGAC---AG---C---GACGAAGAG---CTCCTCAAGACAGTCAGACT
CATCAGAATTCTCCATCAAAGCAACC---CGCCTCC---CAACCCC---GAGGGGA---CCCGACAGGCCCGAAGGAATC
------------GAAGAAGAC---G---GT---GGAG---AGAGAGAC---------AGAGACAGATCCGG---A---AT
A---TTAG
>AY835757/B/US/1986/5113_86
ATGGAGCCAGTAGATCCTAGACTAGAGCCCTGGAAGCATCCAGGAAGTCAGCCTAAAACTGCTTGTACCACTTGCTATTG
TAAAAAGTGTTGCTTTCATT------GCCAA---------------GTTTGCTTCAT---AAC---AAAAGGCTTAGGCA
TCTCCTATGGC---AGGAAGAAGCG------GAGAC---AG---C---GACGAAGAG---CTCCTCAAGACAGTAAGACT
CATCAAGCTTCTCTATCATACCAACC---CGCCTCC---CAACCCC---GAGGGGA---CCCGACAGGCCCGAAGGAATC
------------GAAGAAGAC---G---GT---GGAG---AGAGAGAC---------AGAGACAGATCCGG---A---AT
A---TTAG
>AY835758/B/US/1987/5113_87
ATGGAGCCAGTAGATCCTAGATTAGAGCCCTGGAAGCATCCAGGAAGTCAGCCTAAAACTGCTTGTACCACTTGCTATTG
TAAAAAGTGTTGCTTTCATT------GCCAA---------------GCTTGCTTCAT---AAC---AAAAGGCTTAGGCA
TCTCCTATGGC---AGGAAGAAGCG------GAGAC---AG---C---GACGAAGAG---CTCCTCAAGACAGTGAGACT
CATCAAGCTTCTCTATCAAAGCAACC---CGCCTCC---CAGTTCC---GAGGGGA---CCCGACAGGCCCGAAGGAATC
------------GGAGAAGAA---G---GT---GGAG---AGAGAGAC---------AGATACAGATCCGG---T---CC
A---TTAG
>AY835759/B/US/1982/5048_82
ATGGAGCCAGTAGATCCTAGACTAGAGCCCTGGAAGCATCCAGGAAGTCAGCCTAAAACTGCTTGTACCACTTGCTATTG
CAAAAAGTGTTGCTTTCATT------GCCAA---------------GTTTGTTTCAC---AAC---AAAAGGCTTAGGCA
TCTCCTATGGC---AGGAAGAAGCG------GAGAC---AG---C---GACGAAGAC---CTCCTCAAGACAGTCAGACT
CATCAAGTTTCTCTATCAAAGCAACC---CACCGCC---CAGCCCC---GAGGGGA---CCCGACAGGCCCGAAGGAATC
------------GAAGAAGAA---G---GT---GGAG---AGAGAGAC---------AGAGACAGATCCGG---T---CG
A---TTAG
>AY835760/B/US/1987/5048_87
ATGGAGCCAGTAGATCCTAGACTAGAGCCCTGGAAGCATCCAGGGAGTCAGCCTAAAACTGCTTGTACCACTTGCTATTG
CAAAAAGTGCTGCTTTCATT------GCCAA---------------GTTTGCTTCAT---AAC---AAAAGGCTTAGGCA
TCTCCTATGGC---AGGAAGAAGCG------GAGAC---AG---C---GACGAAGAC---CTCCTCAAGACGGTCAGACT
CATCAAGTTTCTCTATCAAAGCAACC---CACCGCC---CAGCCCC---GAGGGGA---CCCGACAGGCCCGAAGGAATC
------------GAAGAAGAA---G---GT---GGAG---AGAGAGAC---------AGAGACAGATCCGG---T---CG
A---TTAG
>AY835761/B/US/1991/5048_91
ATGGAGCCAGTAGATCCTAGATTAGAGCCCTGGAAGCATCCAGGAAGTCAGCCTAAAACTGCTTGTACCACTTGCTATTG
CAAAAAGTGCTGCTTTCATT------GCCAA---------------GTTTGCTTCAT---AAC---AAAAGGCTTAGGCA
TCTCCTATGGC---AGGAAGAAGCG------GAGAC---AG---C---GACGAAGAC---CTCCTCAAGACAATCAGACT
CATCAAGTTTCTCTATCAAAGCAACC---CACCGCC---CGGCCCC---GAGGGGA---CCCGACAGGCCCGAAGGAATC
------------GAAGAAGAA---G---GT---GGAG---AGAGAGAC---------AGAGACAGATCAGG---T---CG
A---TTAG
>AY835762/B/US/1984/5160_84
ATGGAGCCAGTAGATCCTAGACTAGAGCCCTGGAAGCATCCAGGAAGTCAGCCTAGGACTGCTTGTACTCCTTGCTATTG
TAAAAGGTGTTGCTTTCATT------GTCAA---------------GTTTGCTTCAT---AAC---AAAAGGCTTAGGCA
TCTCCTATGGC---AGGAAGAAGCG------GAGAC---AG---C---GACGAAGAG---CTCCTCAAGACAGTCAGAAT
CATCAAGTTTCTCTATCAAAGCAACC---CGCCTCC---CAACCCC---GAGGGGA---CCCGACAGGCCCGAAGGAATC
------------GAAGAAGAA---G---GT---GGAG---AGAGAGAC---------AGAAACAGATCCGG---T---CC
C---TTAG
>AY835763/B/US/1988/5160_88
ATGGAGCCAGTAGATCCTAGACTAGAGCCCTGGAAGCATCCAGGAAGTCAGCCTAAGACTGCTTGTACTTCTTGCTATTG
TAAAAGGTGTTGCTTTCATT------GTCAA---------------GTGTGCTTCAT---AAC---AAAAGGCTTAGGCA
TCTCCTATGGC---AGGAAGAAGCG------GAGAC---AG---C---GACGAAGAA---CTCCTCAAGACAGTCAGACT
CATCAAGTTTCTCTATCAAAGCAACC---CGCCTCC---CAACCCC---GAGGGGA---CCCGACAGGCCCGAAGGAATC
------------GAAGAAGAA---G---GT---GGAG---AGAGAGAC---------AGAGACAGATCCGG---T---CC
C---TTAG
>AY835764/B/US/1992/5160_92
ATGGAGCCAGTAGATCCTAGACTAGAGCCCTGGAAGCATCCAGGAAGTCAGCCTAGGACTGCTTGTAACTCTTGCTATTG
TAAAAGGTGTTGCTTTCATT------GTCAA---------------GTGTGCTTCAT---AAC---AAAGGCCTTAGGCA
TCTCCTATGGC---AGGAAGAAGCG------GAGAC---AG---C---GACGAAGAA---CTCCTCAAGACAGTCAGAAT
CATCAAGTTTCTCTATCAAAGCAACC---CGCCTCC---CAACCCC---GAGGGGA---CCCGACAGGCCCGAAGGAATC
------------GACGAAGAA---G---GT---GGAG---AGAGAGAC---------AGAGACAGATCCGG---T---CC
C---TTAG
>AY835765/B/US/1984/5084_84
ATGGAGCCAGTAGATCCTAGACTAGAGCCCTGGAAGCATCCAGGAAGTCAGCCTAAGACTGCTTGTACCACTTGCTATTG
TAAAAAGTGTTGCTTTCATT------GCCAA---------------GTTTGTTTCAC---AAC---AAAAGGCTTAGGCA
TCTCCTATGGC---AGGAAGAAGCG------GAGAC---AG---C---GACGAAGAG---CTCCTCAAGACAGTCAGACT
CATCAAGCTTCTCTATCAAAGCAACC---CACCTCC---CAGCCCA---GAGGGGA---CCCGACAGGCCCGAAGGAATC
------------GAAGAAGAA---G---GT---GGAG---AGAGAGAC---------AGAGACAGATCCGG---T---CG
C---TTAG
>AY835766/B/US/1989/5073_89
ATGGAGCCAGTAGATCCTAGACTAGAGCCCTGGAAGCATCCAGGAAGCCAGCCTAAAACTGCTTGTACCACTTGCTATTG
TAAAAGGTGTTGCTTTCATT------GCCAA---------------GTTTGTTTCAC---AAC---AAAAGGCTTAGGCA
TCTCCTATGGC---AGGAAGAAGCG------GAGAC---AG---C---GACGAAGAG---CTCATCAAGACAGTGAGACT
CATCAAGTTCCTCTATCAAAGCAACC---CGCCTCC---CAGCCCC---GAGGGGA---CCCGACAGGCCCGAAGGAATC
------------GAAGAAGAA---G---GT---GGAG---AGAGAGAC---------AGAGACAGATCCGG---T---CC
A---TTAG
>AY835767/B/US/1993/5073_93
ATGGAGCCAGTAGATCCTAGACTAGAGCCCTGGAAGCATCCAGGAAGCCAGCCTAAAACTGCTTGTACCACTTGCTATTG
TAAAAGATGTTGCTTTCATT------GCCAA---------------GTTTGTTTCAC---AAC---AAAAGGCTTAGGCA
TCTCCTATGGC---AGGAAGAAGCG------GAGAC---AG---C---GACGAAGAG---CTCATCAAGACAGTGAGACT
CATCAAGGCTCTCTATCAAAGCAACC---CGCCTCC---CAGCCCC---GAGGGGA---CCCGACAGGCCCGAAGGAACA
------------GAAGAAGAA---G---GT---GGAG---AGAGAGAC---------AGAGACAGATCCGG---T---TC
A---TTAG
>AY835768/B/US/1995/5073_95
ATGGAGCCAGTAGATCCTAGACTAGAGCCCTGGAAGCATCCAGGAAGCCAGCCTAAAACTGCTTGTACCACTTGCTATTG
TAAAAGATGTTGCTTTCATT------GCCAA---------------GTTTGTTTCAT---AAC---AAAAGGCTTAGGCA
TCTCCTATGGC---AGGAAGAAGCG------GAGAC---AG---C---GACGAAGAG---CTCATCAGAACAGTGAGACT
CATCAAGGCTCTCTATCAAAGCAACC---CGCCTCC---CAGCCCC---GAGGGGA---CCCGACAGGCCCGAAGGAACA
------------GAAGAAGAA---G---GT---GGAG---AGAGAGAC---------AGAGACAGATCCGG---T---TC
A---TTAG
>AY835769/B/US/1985/5077_85
ATGGAGCCAGTAGATCCTAGACTAGAGCCCTGGAAGCATCCAGGAAGTCAGCCTAAAACTGCTTGTACCACTTGCTATTG
TAAAAAGTGTTGCTTTCATT------GCCAA---------------GTTTGTTTCAC---AAC---AAAAGGCTTAGGCA
TCTCCTATGGC---AGGAAGAAGCG------GAGAC---AG---C---GACGAAGAG---CTCACAAAGACAGTGAGACT
CATCAAGTTTCTCTATCAAAGCAACC---CGCCTCC---CAACCCC---GAGGGGA---CCCGACAGGCCCGAAGGAATC
------------GAAGAAGAC---G---GT---GGAG---AGAGAGAC---------AGAGACAGATCCGG---G---AC
A---TTAG
>AY835770/B/US/1983/5082_83
ATGGAGCCAGTAGATCCTAGACTAGAGCCCTGGAAGCATCCAGGAAGTCAGCCTAGAACTGCTTGTACCACTTGCTATTG
TAAAAAGTGTTGCTTTCATT------GCCAA---------------GTCTGTTTCAT---GAA---AAAAGCCTTAGGCA
TCTCCTATGGC---AGGAAGAAGCG------GAGAC---AG---C---GACGAAGAG---CTCCTCAAGACAGTCAGACT
CATCAGGTTTCTCTATCAAAGCAACC---CGCCTCC---CCAGCCC---GAGGGGA---CCCGACAGGCCCGAAGGAATC
------------GAAGAAGAA---G---GT---GGAG---AGAGAGAC---------AGAGACGGATCCGG---C---AG
A---TTAG
>AY835771/B/US/1986/5082_86
ATGGAGCCAGTAGATCCTAGACTAGAGCCCTGGAAGCATCCAGGAAGTCAGCCTAGAACTGCTTGTACCTCTTGCTATTG
TAAAAAGTGTTGCTTTCATT------GCCAA---------------GTCTGTTTCAC---GAG---AAAAGCCTTAGGCA
TCTCCTATGGC---AGGAAGAAGCG------GAGAC---AG---C---GACGAAGAG---CTCCTCAAGACAGTCAGACT
CATCAGGTTTCTCTATCAAAGCAACC---CGCCTCC---CAAGCCA---GAGGGGA---CCCGACAGGCCCGAAGGAATC
------------GAAGAAGAA---G---GT---GGAG---AGAGAGAC---------AGAGACGGATCCGT---C---AG
A---TTAG
>AY835772/B/US/1997/5082_97
ATGGAGCCAGTAGATCCTAGCCTAGAGCCCTGGAAGCATCCAGGAAGTCAGCCTAGAACTGCTTGTACCTCTTGCTATTG
TAAAAAGTGTTGCTTTCAAT------GCCAA---------------GTCTGTTTCAC---GAG---AAAAGCCTTAGGCA
TCTCCTATGGC---AGGAAGAAGCG------GAGAC---AG---C---GACGAAGAG---CTGATCAAGACAGTCAGACT
CATCAGGTTTCTCTATCAAAGCAACC---CGCCTCC---CCAGCCA---GAGGGGA---CCCGACAGGCCCGAAGGAATC
------------GAAGGAGAA---G---GT---GGAG---AGAGAGAC---------AGAGACGGATCCGT---C---AG
A---TTAG
>AY835773/B/US/1994/5082_94
ATGGAGCCAGTAGATCCTAGACTACAGCCCTGGAAGCATCCAGGAAGTCAGCCTAGCACTGCTTGTACCTCTTGCTATTG
TAAAAAGTGTTGCTTTCATT------GCCAA---------------GTCTGTTTCAC---GAG---AAAAGCCTTAGGCA
TCTCCTATGGC---AGGAAGAAGCG------GAGAC---AG---C---GACGAAGAG---CTGATCAAGACAGTCAGAAT
CATCAGGTTTCTCTATCAAAGCAACC---CGCCTCC---CAGCCCA---GAGGGGA---CCCGACAGGCCCGAAGGAATC
------------GAAGAAGAA---G---GT---GGAG---AGAGAGAC---------AGAGGCGGATCCAT---C---AG
A---TTAG
>AY835774/B/US/1986/5127_86
ATGGAACCAGTAGATCCTAGACTAGAGCCCTGGAAGCATCCAGGAAGTCAGCCTAGGACTGCTTGTAACAATTGCTATTG
TAAAAAGTGTTGCTTTCATT------GCCAA---------------GTTTGCTTCAC---AAA---GAAAGGTTTAGGCA
TCTCCTATGGC---AGGAAGAAGCG------GAGAC---AG---C---GACGAAGAG---CTTCTCAAGGCGGTCAGACT
CATCAAGTTTCTCTATCAAAGCAACC---CGCTTCC---CAGTTCC---GAGGGGA---CCCGACAGGCCCGAAGGAATC
------------GAAGAAGAA---G---GT---GGAG---AGAGAGAC---------AGAGACAGATCCGG---T---CG
A---TTAG
>AY835775/B/US/1986/5084_86
ATGGAGCCAGTAGATCCTAGACTAGAGCCCTGGAAGCATCCAGGAAGTCAGCCTAAGACTGCTTGTACCACTTGCTATTG
TAAAAAGTGTTGCTTTCATT------GCCAA---------------GTTTGTTTCAC---AAC---AAAAGGCTTACGCA
TCTCCTATGGC---AGGAAGAAGCG------GAGAC---AG---C---GACGAAGAG---CTCCTCAGGACAGTCAGACT
CATCAAGCTTCTCTATCAAAGCAACC---CGCCTCC---CAGCCCA---GAGGGGA---CCCGACAGGCCCGAAGGAACC
------------GAAGAAGAA---G---GT---GGAG---AGAGAGAC---------AGAGACAGATCCGG---A---CG
C---TTAG
>AY835776/B/US/1993/5127_93
ATGGAACCAGTAGATCCTAGACTAGAACCCTGGAAGCATCCAGGAAGTCAGCCTAGGACTGCTTGTAACAATTGCTATTG
TAAAAAGTGTTGCTTTCATT------GCCAA---------------GTTTGCTTCAT---AAA---GAAAGGCTTAGGCA
TCTCCTATGGC---AGGAAGAAGCG------GAGAC---AG---C---GACGAAGAT---CTTCTCAAGGCGGTCAGATT
AATCAAGTTTCTCTACCAAAGCAACC---CGCTTCC---CAATCCC---GAGGGGA---CCCGACAGGCCCGAAGGAATC
------------GAAGAAGAA---G---GT---GGAG---AGAGAGAC---------AGAGACAGATCCGT---G---CG
A---TTAG
>AY835777/B/US/1983/5018_83
ATGGAGCCAGTAGATCCTAGACTAGAGCCCTGGAAGCATCCAGGAAGTCAGCCTAGGACTGCTTGTACCAATTGCTATTG
TAAAGAGTGTTGCTTTCATT------GCCAA---------------GTTTGTTTCAC---AAC---AAAAGGCTTAGGCA
TCTCCTATGGC---AGGAAGAAGCG------GAGAC---AG---C---GACGACGAG---CTCCTCAAGACAGTCAGACT
CATCAAGTTTCTCTATCAAAGCAACC---CGCCTCC---CAGCCCC---GAGGGGA---CCCGACAGGCCCGAAGGAATC
------------GAAGAAGAA---G---GT---GGAG---AGAGAGAC---------AGAGACGGATCCAG---T---CC
A---TTAG
>AY835778/B/US/1986/5018_86
ATGGAGCCAGTAGATCCTAGCCTAGAGCCCTGGAAGCATCCAGGAAGTCAGCCTAGGACTGCTTGTACCAATTGCTATTG
TAAAGAGTGTTGCTTTCATT------GCCAA---------------GTTTGTTTCAC---AAC---AAAAGGCTTAGGCA
TCTCCTATGGC---AGGAAGAAGCG------GAGAC---AG---C---GACGACGAG---CTCCTCAAGACAGTCAGACT
CATCAAGTTTCTCTATCAAAGCAACC---CGCCTCC---CAGCCCA---GAGGGGA---CCCGACAGGCCCGAAGGAATC
------------GAAGAAGAA---G---GT---GGAG---AGAGAGAC---------AGAGACACATCCAG---G---CC
G---TTAG
>AY835779/B/US/1984/5019_84
ATGGAGCCAGTAGATCCTAGACTAGAGCCCTGGAAGCATCCAGGAAGCCAGCCTAAGACTGCTTGTACCACTTGCTATTG
CAAAGAGTGTTGCTTTCATT------GCCAA---------------GTTTGTTTCAT---AAC---AAAAGGCTTAGGCA
TCTCCTATGGC---AGGAAGAAGCG------GAGAC---AG---C---GACGAAGAT---CTCCTCAAGACAGTCAGACT
CATCAAGCTTCTCTATCAAAGCAACC---CACCTCC---CAGCTCC---GAGGGGA---CACGACAGGCCCGAAGGAATC
------------GAAGAAGAA---G---GT---GGAG---AGAGAGAC---------AGAGACACATCCGG---A---CG
A---TTAG
>AY835780/B/US/1986/5019_86
ATGGAGCCAGTAGATCCTAGACTAGAGCCCTGGAAGCATCCAGGAAGCCAGCCTAAGACTGCTTGTACCACTTGCTATTG
CAAAGAGTGTTGCTTTCATT------GCCAA---------------GTTTGTTTCAT---AAC---AAAAGGCTTAGGCA
TCTCCTATGGC---AGGAAGAAGCG------GAGAC---AG---C---GACGAAGAC---CTCCTCAAGACAGTCAGACT
CATCAAGCTTCTCTATCAAAGCAACC---CACCTCC---CAGCTCC---GAGGGGA---CCCGACAGGCCCGAAGGAATC
------------GAAGAAGAA---G---GT---GGAG---AGAGAGAC---------AGAGGCACATCCGG---A---CG
A---TTAG
>AY835781/B/US/1983/5157_83
ATGGAGCCAGTAGATCCTAGACTAGAGCCCTGGAAGCATCCAGGAAGTCAGCCTAGAACTGCTTGTACCAATTGCTATTG
TAAAAAGTGTTGCTTTCATT------GCCAA---------------GTTTGCTTCAT---AAC---AAAAGGCTTAGGCA
TCTCCAATGGC---AGGAAGAAGCG------GAGAC---AG---C---GACGAAGAG---CTCCTCAAGACAGTCAGACT
CATCAAGCTTCTCTATCAAAGCAACC---CGCCTCC---CAACCCC---GAGGGGA---CCCGACAGGCCCGAAGGAATC
------------GAAGAAGAA---G---GT---GGAG---AGAGAGAC---------AGAGACAGATCCGG---A---AT
A---TTAG
>AY839827/B/KR/2004/04LHS6
ATGGAGCCAGTAGATCCTAGACTAGAGCCCTGGAAGCATCCAGGAAGTCAGCCTAAGACTCCTTGTACCAATTGTTATTG
TAAAAAGTGTTGCTTTCATT------GTCAA---------------GTTTGCTTCAT---AAC---AAAAGGCTTAGGCA
TATACTATGGC---AGGAAGAAGCG------GAGAC---AG---C---GACGAAGAG---CTCCTCAGGACAATAAGAAT
CATCAAGTTTCTCTATCAAAGCAACC---CACCTCC---CAAGCCA---GAGGGGA---CCCGACAGGCCAGGAGAAATC
------------GAAGGAGAC---G---GT---GGAG---AAGGAGAC---------AGAGGTGGATCCGG---T---CG
A---TTAG
>AY857022/B/AU/-/2870718
ATGGAGCCAGTAGATCCTAGCCTAGAGCCCTGGAAGCATCCAGGAAGTCAGCCGAAGACTGCTTGTACTAATTGCTATTG
TAAAAGATGTTGCTTTCATT------GCCAA---------------GTTTGCTTCAT---AAA---AAAAGGCTTAGGCA
TCTCCCATGGC---AGGAAGAAGCG------GAGAC---AG---C---GACGAAGAG---CTCCTCAGGATAATCAGAGC
CATCAAGATTCTCTATCAAAGCAACC---CACCTCC---CAACCCC---GCGGGGA---CCAGACAGGCCCGAAGGAATC
------------GAAGAAGAA---G---GT---GGAG---ACAGAGAC---------AGAGACAGATCCAG---G---AC
A---TTAG
>AY857144/B/AU/-/8634991
ATGGAGCCAGTAGATCCTAGCCTAGAGCCCTGGAAGCATCCAGGAAGCCAGCCTAAAACTGCTTGTACTAATTGCTATTG
TAAAAAGTGCTGCTTTCATT------GCCAA---------------GTTTGTTTCAT---GAA---CAAAGGCTTAGGCA
TCTCCTATGGC---AGGAAGAAGCG------GAGAC---AG---C---GACGAAGAG---CTCATCAAAACAGTCAGACT
AATCAAGAGCCTCTACCAAAGCAACC---CGCTTCC---CAGCTCC---GAGGGGA---CCCGACAGGCCCGAAGGAATC
------------GAAGAAGAA---G---GT---GGAG---AGAGAGAC---------AGAGGCAGATCCGG---T---CA
A---TTAG
>AY857165/B/AU/-/9125091
ATGGAGCCGGTAGATCCTAGACTAGAGCCCTGGAAGCATCCAGGAAGTCAGCCTAAAACTGCTTGCACCAATTGCTATTG
TAAAAAGTGTTGCTGGCATT------GCCAA---------------GTTTGTTTCTT---AAA---AAAGGGCTTAGGCA
TCTCCTATGGC---AGGAAGAAGCG------GAGGC---AG---C---GACGACGAG---CTTCTCAAGACAGTCAGACT
CATCAAGATCCTCTATCAAAGCAACC---CGCTTCC---CAGCTCC---GAGGGGA---CCCGACAGGCCCGAAGRAATA
------------GAARAAGAA---G---GT---GGAG---AGAGAGAC---------AGAGACAGATCCGA---T---CG
A---TTAG
>AY970946/B/NL/1986/H434-8-A3
ATGGAGCCAGTAGATCCTAGACTAGAGCCCTGGAAGCATCCAGGAAGTCAGCCTAGGACTGCTTGTACCAATTGCTATTG
TAAAAAATGTTGCTTTCATT------GCCAA---------------GTTTGTTTCAC---AAG---AAAAGGCTTAGGCA
TCTCCTATGGC---AGGAAGAAGCG------GAGAC---AG---C---GACGAAGAC---CTCCTCAGGACAGTCAGACT
CATCAAGCTTCTCTATCAAAGCAACC---CGCCTCC---CAGCCCC---GAGGGGA---CCCGACAGGCCCGACGGAATC
------------GAAGAAGAA---G---GT---GGAG---AGAGAGAC---------AGAGACAGATCCGG---A---CG
A---TTAG
>AY970947/B/NL/1986/H434-8-F4
ATGGAGCCAGTAGATCCTAGACTAGAGCCCTGGAAGCAGCCAGGAAGTCAGCCTAGGACTGCTTGTACCAATTGCTATTG
TAAAAAATGTTGCTTTCATT------GCCAA---------------GTTTGTTTCAC---AAG---AAAAGGCTTAGGCA
TCTCCTATGGC---AGGAAGAAGCG------GAGAC---AG---C---GACGAAGAC---CTCCTCAGGACAGTCAGACT
CATCAAGCTTCTCTATCAAAGCAACC---CGCCTCC---CAGCCCC---GAGGGGA---CCCGACAGGCCCGACGGAATC
------------GAAGAAGAA---G---GT---GGAG---AGAGAGAC---------AGAGACAGATCCGG---A---CG
A---TTAG
>AY970948/B/NL/1996/H434-42-A1
ATGGAGCCAGTAGATCCTAGACTAGAGCCCTGGAAGCATCCAGGAAGTCAGCCTAGGACTGCTTGTACCAATTGCTATTG
TAAAAAATGCTGCTTTCATT------GCCAA---------------GTTTGTTTCAT---AAA---AAAAGGCTTAGGCA
TCTCCTATGGC---AGGAAGAAGCG------GAGAC---AG---C---GACGAAGAC---CTCCTCAGGACAGTCAGACT
CATCAAACAGCTCTATCAAAGCAACC---CACCTCC---CAGCTCC---GAGGGGA---CCCGACAGGCCCGACGGAATC
------------GAAGAAGAA---G---GT---GGAG---ACAGAGAC---------AGAGACAGATCCGT---A---CG
A---TTAG
>AY970949/B/NL/1996/H434-42-C1
ATGGAGCCAGTAGATCCTAGACTAGAGCCCTGGAAGCATCCAGGAAGTCAGCCTAGGACTGCTTGTACCAATTGCTATTG
TAAAAAATGCTGCTTTCATT------GCCAA---------------GTTTGTTTCAT---AAA---AAAAGGCTTAGGCA
TCTCCTATGGC---AGGAAGAAGCG------GAGAC---AG---C---GACGAAGAC---CTCCTCAGGACAGTCAGACT
CATCAAGCTTCTTTATCAAAGCAACC---CACCTCC---CAGCTCC---GAGGGGA---CCAGACAGACCCGACGGAATC
------------GAAGAAGAA---G---GT---GGAG---ACAGAGAC---------AGAGACAGATCCGT---A---CG
A---TTAG
>AY970950/B/NL/1996/H434-42-E12
ATGGAGCCAGTAGATCCTAGACTAGAGCCCTGGAAGCATCCAGGAAGTCAGCCTAGGACTGCTTGTACCAATTGCTATTG
TAAAAAATGCTGCTTTCATT------GCCAA---------------GTTTGTTTCAT---AAA---AAAAGGCTTAGGCA
TCTCCTATGGC---AGGAAGAAGCG------GAGTC---AG---C---GACGAAGAC---CTCCTCAGGACAGTCAGACT
CATCAAACAGCTCTATCAAAGCAACC---CACCTCC---CAGCTCC---GAGGGGA---CCAGACAGGCCCGACGGAATC
------------GAAGAAGAA---G---GT---GGAG---ACAGAGAC---------AGAAACAGATCCGT---A---CG
A---TTAG
>BD238372/B/FR/1985/pNL43_patent
ATGGAGCCAGTAGATCCTAGACTAGAGCCCTGGAAGCATCCAGGAAGTCAGCCTAAAACTGCTTGTACCAATTGCTATTG
TAAAAAGTGTTGCTTTCATT------GCCAA---------------GTTTGTTTCAT---GAC---AAAAGCCTTAGGCA
TCTCCTATGGC---AGGAAGAAGCG------GAGAC---AG---C---GACGAAGAG---CTCATCAGAACAGTCAGACT
CATCAAGCTTCTCTATCAAAGCAACC---CACCTCC---CAATCCC---GAGGGGA---CCCGACAGGCCCGAAGGAATA
------------GAAGAAGAA---G---GT---GGAG---AGAGAGAC---------AGAGACAGATCCAT---T---CG
A---TTAG
>BD298114/B/FR/1983/BH10_patent
ATGGAGCCAGTAGATCCTAGACTAGAGCCCTGGAAGCATCCAGGAAGTCAGCCTAAAACTGCTTGTACCAATTGCTATTG
TAAAAAGTGTTGCTTTCATT------GCCAA---------------GTTTGTTTCAT---AAC---AAAAGCCTTAGGCA
TCTCCTATGGC---AGGAAGAAGCG------GAGAC---AG---C---GACGAAGAC---CTCCTCAAGGCAGTCAGACT
CATCAAGTTTCTCTATCAAAGCAACC---CACCTCC---CAATCCC---GAGGGGA---CCCGACAGGCCCGAAGGAATA
------------GAAGAAGAA---G---GT---GGAG---AGAGAGAC---------AGAGACAGATCCAT---T---CG
A---TTAG
>CS272319/B/FR/1985/pNL43_patent
ATGGAGCCAGTAGATCCTAGACTAGAGCCCTGGAAGCATCCAGGAAGTCAGCCTAAAACTGCTTGTACCAATTGCTATTG
TAAAAAGTGTTGCTTTCATT------GCCAA---------------GTTTGTTTCAT---GAC---AAAAGCCTTAGGCA
TCTCCTATGGC---AGGAAGAAGCG------GAGAC---AG---C---GACGAAGAG---CTCATCAGAACAGTCAGACT
CATCAAGCTTCTCTATCAAAGCAACC---CACCTCC---CAATCCC---GAGGGGA---CCCGACAGGCCCGAAGGAATA
------------GAAGAAGAA---G---GT---GGAG---AGAGAGAC---------AGAGACAGATCCAT---T---CG
A---TTAG
>D10112/B/GB/1983/CAM1
ATGGAGCCAGTAGATCCTAGACTAGAGCCCTGGAAGCATCCAGGAAGCCAGCCTAGGACTGCTTGTACCAATTGCTATTG
TAAACAGTGTTGCTTTCATT------GCCAA---------------GTTTGTTTCAT---AAC---AAAAGGCTTAGGCA
TCTCCTATGGC---AGGAAGAAGCG------GAGAC---AG---C---GACGAAGAA---CTCCTCAAAGCAGTAAGACT
CATCAAGCTTCTCTATCAAAGCAACC---CGCTTCC---CAGTTCC---AAGGGGA---CCCGACAGGCCCGAAGGAATC
------------GAAGAAGAA---G---GT---GGAG---GGAGAGAC---------AGAGACACATCCGG---G---CG
A---TTAG
>D86068/B/FR/1983/MCK1_LAI_IIIB
ATGGAGCCAGTAGATCCTAGACTAGAGCCCTGGAAGCATCCAGGAAGTCAGCCTAAAACTGCTTGTACCAATTGCTATTG
TAAAAAGTGTTGCTTTCATT------GCCAA---------------GTTTGTTTCAT---AAC---AAAAGCCTTAGGCA
TCTCCTATGGC---AGGAAGAAGCG------GAGAC---AG---C---GACGAAGAC---CTCCTCAAGGCAGTCAGACT
CATCAAGTTTCTCTATCAAAGCAACC---CACCTCC---CAACCCC---GAGGGGA---CCCGACAGGCCCGAAGGAATA
------------GAAGAAGAA---G---GT---GGAG---AGAGAGAC---------AGAGACAGATCCAT---T---CG
A---TTAG
>D86069/B/FR/1983/PM213_LAI_IIIB
ATGGAGCCAGTAGATCCTAGACTAGAGCCCTGGAAGCATCCAGGAAGTCAGCCTAAAACTGCTTGTACCAATTGCTATTG
TAAAAAGTGTTGCTTTCATT------GCCAA---------------GTTTGTTTCAT---AAC---AAAAGCCTTAGGTA
TCTCCTATGGC---AGGAAGAAGCG------GAGAC---AG---C---GACGAAGAG---CTCATCAGAACAGTCAGACT
CATCAAGTTTCTCTATCAAAGCAACC---CACCTCC---CAACCCC---GAGGGGA---CCCGACAGGCCCGAAGGAATA
------------GAAGAAGAA---G---GT---GGAG---AGAGAGAC---------AGAGACAGATCCAT---T---CG
A---TTAG
>DD153311/B/FR/1985/pNL43-patent
ATGGAGCCAGTAGATCCTAGACTAGAGCCCTGGAAGCATCCAGGAAGTCAGCCTAAAACTGCTTGTACCAATTGCTATTG
TAAAAAGTGTTGCTTTCATT------GCCAA---------------GTTTGTTTCAT---GAC---AAAAGCCTTAGGCA
TCTCCTATGGC---AGGAAGAAGCG------GAGAC---AG---C---GACGAAGAG---CTCATCAGAACAGTCAGACT
CATCAAGCTTCTCTATCAAAGCAACC---CACCTCC---CAATCCC---GAGGGGA---CCCGACAGGCCCGAAGGAATA
------------GAAGAAGAA---G---GT---GGAG---AGAGAGAC---------AGAGACAGATCCAT---T---CG
A---TTAG
>DD153312/B/FR/1985/pNL43-patent
ATGGAGCCAGTAGATCCTAGACTAGAGCCCTGGAAGCATCCAGGAAGTCAGCCTAAAACTGCTTGTACCAATTGCTATTG
TAAAAAGTGTTGCTTTCATT------GCCAA---------------GTTTGTTTCAT---GAC---AAAAGCCTTAGGCA
TCTCCTATGGC---AGGAAGAAGCG------GAGAC---AG---C---GACGAAGAG---CTCATCAGAACAGTCAGACT
CATCAAGCTTCTCTATCAAAGCAACC---CACCTCC---CAATCCC---GAGGGGA---CCCGACAGGCCCGAAGGAATA
------------GAAGAAGAA---G---GT---GGAG---AGAGAGAC---------AGAGACAGATCCAT---T---CG
A---TTAG
>DL260745/B/FR/1983/HXB2_patent
ATGGAGCCAGTAGATCCTAGACTAGAGCCCTGGAAGCATCCAGGAAGTCAGCCTAAAACTGCTTGTACCAATTGCTATTG
TAAAAAGTGTTGCTTTCATT------GCCAA---------------GTTTGTTTCAT---AAC---AAAAGCCTTAGGCA
TCTCCTATGGC---AGGAAGAAGCG------GAGAC---AG---C---GACGAAGAG---CTCATCAGAACAGTCAGACT
CATCAAGCTTCTCTATCAAAGCAACC---CACCTCC---CAACCCC---GAGGGGA---CCCGACAGGCCCGAAGGAATA
------------GAAGAAGAA---G---GT---GGAG---AGAGAGAC---------AGAGACAGATCCAT---T---CG
A---TTAG
>DL464814/B/FR/1983/HXB2_patent
ATGGAGCCAGTAGATCCTAGACTAGAGCCCTGGAAGCATCCAGGAAGTCAGCCTAAAACTGCTTGTACCAATTGCTATTG
TAAAAAGTGTTGCTTTCATT------GCCAA---------------GTTTGTTTCAT---AAC---AAAAGCCTTAGGCA
TCTCCTATGGC---AGGAAGAAGCG------GAGAC---AG---C---GACGAAGAG---CTCATCAGAACAGTCAGACT
CATCAAGCTTCTCTATCAAAGCAACC---CACCTCC---CAACCCC---GAGGGGA---CCCGACAGGCCCGAAGGAATA
------------GAAGAAGAA---G---GT---GGAG---AGAGAGAC---------AGAGACAGATCCAT---T---CG
A---TTAG
>DM111087/B/FR/1985/pNL43-patent
ATGGAGCCAGTAGATCCTAGACTAGAGCCCTGGAAGCATCCAGGAAGTCAGCCTAAAACTGCTTGTACCAATTGCTATTG
TAAAAAGTGTTGCTTTCATT------GCCAA---------------GTTTGTTTCAT---GAC---AAAAGCCTTAGGCA
TCTCCTATGGC---AGGAAGAAGCG------GAGAC---AG---C---GACGAAGAG---CTCATCAGAACAGTCAGACT
CATCAAGCTTCTCTATCAAAGCAACC---CACCTCC---CAATCCC---GAGGGGA---CCCGACAGGCCCGAAGGAATA
------------GAAGAAGAA---G---GT---GGAG---AGAGAGAC---------AGAGACAGATCCAT---T---CG
A---TTAG
>DQ007901/B/CN/2002/02HNsmx2
ATGGAGCCAGTAGATCCTAGATTAGAGCCCTGGAAGCATCCAGGAAGTCAGCCTAAGACTGCTTGTACCAATTGCTATTG
TAAAAAGTGCTGCCTTCATT------GCCAA---------------GTTTGTTTCAT---GAA---AAAAGGCTTAGGCA
TCTCCTATGGC---AGGAAGAAGAG------AAGAC---AG---C---GACGAAGAG---CTCCTCAAGGCAGTCAGACT
CATCAAGCTTCTATATCAAAGCAATC---CGCTTCC---CAACCCA---GAGGGGA---CCCGGCAGGCCCGAAGGAATC
------------GAAGAAGAA---G---AT---GGAG---AGCAAGAC---------AGAGACAGATCCGA---G---AG
A---TTAG
>DQ127534/B/US/-/AC_04_0_Days_Consen_fa
ATGGAGCCAGTAGATCCTAGACTAGAGCCCTGGAAGCATCCAGGAAGTCAGCCTAAGACTGCTTGTACCAATTGTTATTG
TAAAAAGTGTTGCTTTCACT------GTCAA---------------GTTTGCTTCTT---AAA---AAAAGGCTTAGGCA
TCTCCTATGGC---AGGAAGAAGAG------GAGAC---AG---C---GACGAAGAC---CTCCTCCAGGCAGTCAGAAT
AATCAAGTTTCTCTATCAAAACAACC---CGCCTCC---CAACCCA---GAGGGGA---CCCGACAGGCCCGAAGGAATC
------------GAAGAAGAA---G---GT---GGAG---AGAGAGAC---------AGAGACAGATCCAG---T---CG
A---TTAG
>DQ127535/B/US/-/AC_04_1650_Days_Seq1_fa
ATGGAGCCAGTAGATCCTAGACTAGAGCCCTGGAAGCATCCAGGAAGTCAGCCTAAGACTGCTTGTACCAATTGTTATTG
TAAAAAGTGTTGCAGTCACT------GTCAA---------------GTTTGCTTCTT---AAA---AAAAGGCTTAGGCA
TCTCCTATGGC---AGGAAGAAGAG------GAGAC---AG---C---GACGAAGAC---CTCCTCCAGGCAGTCAGAAT
AATCAAGTTTCTCTATCAAAACAACC---CGCCTCC---CAACCCA---GAGGGGA---CCCGACAGGCCCGAAGGAATC
------------GAAGAAGAA---G---GT---GGAG---AGAGAGAC---------AGAGACAGATCCAG---T---CG
A---TTAG
>DQ127536/B/US/-/AC_04_1650_Days_Seq2_fa
ATGGAGCCAGTAGATCCTAGACTAGAGCCCTGGAAGCATCCAGGAAGTCAGCCTAAGACTGCTTGTACCAATTGTTATTG
TAAAAAGTGTTGCTTGCACT------GTCAA---------------GTTTGCTTCTT---AAA---AAAAGGCTTAGGCA
TCTCCTATGGC---AGGAAGAAGAG------GCGAC---AG---C---GACGAAGAC---CTCCTCCAGGCAGTCAGAAT
AATCAAGTTTCTCTATCAAAACAACC---CGCCTCC---CAACCCA---GAGGGGA---CCCGACAGGCCCGAAGGAATC
------------GAAGAAGAA---G---GT---GGAG---AGAGAGAC---------AGAGACAGATCCAG---T---CG
A---TTAG
>DQ127537/B/US/-/AC_16_0_Days_Consen_fa
ATGGAGCCAGTAGATCCTAGACTAGAGCCCTGGAAGCATCCAGGAAGTCAGCCTAGCACTCCTTGTACCACTTGCTATTG
TAAAATTTGTTGCTTTCATT------GCCAA---------------GTTTGTTTCAC---AAC---GAAAGGCTTAGGCA
TCTCCTATGGC---AGGAAGAAGCG------GAGAC---AG---C---GACGAAGAG---CTCCTCAGGACAGTCAGACT
CATCAAGTACCTCTACCAGAGCAACC---CAATTCC---CAGCCCC---GAGGGGA---CCCGACAGGCCCGAAGGAACC
------------GAAGGAGAA---G---GT---GGAG---ACAAAGAC---------AGAGGCAGATCCAC---T---CG
C---TTAG
>DQ127538/B/US/-/AC_16_1934_Days_Seq1_fa
ATGGAGCCAGTAGATCCTAGACTAGAGCCCTGGAAGCATCCAGGAAGTCAGCCTAGCACTCCTTGTACCACTTGCTATTG
TAAAATTTGTTGCTTTCATT------GCCAA---------------GTTTGTTTCAC---AAC---GAAAGGCTTAGGCA
TCTCCTATGGC---AGGAAGAAGCG------GAGAC---AG---C---GACGAAGAG---CTCCTCAGGACAGTCAGACT
CATCAAGTACCTCTACCAAAGCAACC---CAATTCC---CAGCCCC---GAGGGGA---CCCGACAGGCCCGAAGGAACA
------------GAAGGAGAA---G---GT---GGAG---ACAAAGAC---------AGAGGCAGATCCAC---T---CG
C---TTAG
>DQ127539/B/US/-/AC_16_1934_Days_Seq2_fa
ATGGAGCCAGTAGATCCTAGACTAGAGCCCTGGAAGCATCCAGGAAGTCAGCCTAGCACTCCTTGTACCACTTGCTATTG
TAAAATTTGTTGCTTTCATT------GCCAA---------------GTTTGTTTCAC---AAC---GAAAGGCTTAGGCA
TCTCCTATGGC---AGGAAGAAGCG------GAGAC---AG---C---GACGAAGAG---CTCCTCAGGACAGTCAGACT
CATCAAGTACCTCTACCAAAGCAACC---CAATTCC---CAGCCCC---GAGGGGA---CCCGACAGGCCCGAAGGAACA
------------GAAGGAGAA---G---GT---GGAG---ACAAAGAC---------AGAGGCAGATCCAC---T---CG
C---TTAG
>DQ127548/B/US/-/AC_59_41_Days_Seq1_fa
ATGGAGCCAGTAGATCCTAGCCTAGAGCCCTGGAAGCATCCAGGAAGTCAGCCTAAGACTGCTTGTACCCCTTGCTATTG
TAAAAAGTGCTGTTTTCATT------GCCAA---------------GTTTGTTTCAT---GAC---AAAAGGCTTAGGCA
TCTCCTATGGC---AGGAAGAAGCG------GAGAC---AA---C---GACGAAGAG---CTCCTCAAGGCCATCCGAAT
AATCAAGTTTCTATATCAAAGTAACC---CGCCTCC---CAGCCCA---GAGGGGA---CCAGACAGGCCCGAAGGAATC
------------GAAGAAGAA---G---GT---GGAG---AGCAAGAC---------AGAGACAGATCAGG---T---CT
C---TTAG
>DQ127549/B/US/-/AC_59_41_Days_Seq2_fa
ATGGAGCCAGTAGATCCTAGCCTAGAGCCCTGGAAGCATCCAGGAAGTCAGCCTAAGACTGCTTGTACCCCTTGCTATTG
TAAAAAGTGCTGTTTTCATT------GCCAA---------------GTTTGTTTCAT---GAC---AAAAGGCTTAGGCA
TCTCCTATGGC---AGGAAGAAGCG------GAGAC---AA---C---GACGAAGAG---CTCCTCAAGGCCATCCGAAT
AATCAAGTTTCTATATCAAAGTAACC---CGCCTCC---CAGCCCA---GAGGGGA---CCAGACAGGCCCGAAGGAATC
------------GAAGAAGAA---G---GT---GGAG---AGCAAGAC---------AGAGACAGATCAGG---T---CT
C---TTAG
>DQ127550/B/US/-/AC_59_111_Days_Seq1_fa
ATGGAGCCAGTAGATCCTAGCCTAGAGCCCTGGAAGCATCCAGGAAGTCAGCCTAAGACTGCTTGTACCCCTTGCTATTG
TAAAAAGTGCTGTTTTCATT------GCCAA---------------GTTTGTTTCAT---GAC---AAAAGGCTTAGGCA
TCTCCTATGGC---AGGAAGAAGCG------GAGAC---AA---C---GACGAAGAG---CTCCTCAAGACCATCCGAAT
AATCAAGTTTCTATATCAAAGCAACC---CGCCTCC---CAGCCCA---GAGGGGA---CCAGACAGGCCCGAAGGAATC
------------GAAGAAGAA---G---GT---GGAG---AGCAAGAC---------AGAGACAGATCAGG---T---CT
C---TTAG
>DQ127551/B/US/-/AC_59_111_Days_Seq2_fa
ATGGAGCCAGTAGATCCTAGCCTAGAGCCCTGGAAGCATCCAGGAAGTCAGCCTAAGACTGCTTGTACCCCTTGCTATTG
TAAAAAGTGCTGTTTTCATT------GCCAA---------------GTTTGTTTCAT---GAC---AAAAGGCTTAGGCA
TCTCCTATGGC---AGGAAGAAGCG------GAGAC---AA---C---GACGAAGAG---CTCCTCAAGACCATCCGAAT
AATCAAGTTTCTATATCAAAGCAACC---CGCCTCC---CAGCCCA---GAGGGGA---CCAGACAGGCCCGAAGGAATC
------------GAAGAAGAA---G---GT---GGAG---AGCAAGAC---------AGAGACAGATCAGG---T---CT
C---TTAG
>DQ207940/B/GE/2003/03GEMZ004
ATGGAACCAGTAGATCCTAGACTAGAGCCCTGGAAACATCCAGGAAGTCAACCTAAGACTGCTTGTACCAATTGCTATTG
TAAAAAGTGTTGTTTTCATT------GCCAA---------------GTTTGTTTCTC---AAG---AAAAGGCTTAGGTA
TCTCCTATGGC---AGGAAGAAGCG------GAGAC---AG---C---GACGAAGAG---CTCCTAAAGACAGTGAAACT
CATCAAGCAAATCTATCAAAGCAACC---CTCTTCC---CAGCTCC---GAGGGGA---CCCGACAGGCCCGAAGGAATA
------------GAAGAAGAA---G---GT---GGAG---AGAGAAAC---------AGAGACAGATCCAT---C---AG
A---TTAG
>DQ207942/B/GE/2003/03GEMZ010
ATGGATCCAGTAGATCCTAGACTAGAGCCCTGGAAGCATCCAGGAAGCCAGCCTAAGACTGCTTGTACCAATTGTTATTG
TAAAAAATGTTGCTTTCATT------GCCAA---------------GTATGTTTCAT---AAC---AAAAGGCTTAGGCA
TCTCCTATGGC---AGGAAGAAGTG------GAGAC---AG---C---GACGAAGAG---CTCCTCAGGACAGTAAGACT
CATCAAGCTTCTCTACCAAAGCAACC---CGCCTCC---CAGCCCA---GAGGGGA---CCCGACAGGCCCGAAGGAACA
------------GAAGAAGAA---G---GT---GGAG---AGCAAGAC---------AGAGACAGATCCGG---A---CC
A---TTAG
>DQ295192/B/KR/2004/04LSK7
ATGGAACCAGTAGACCCTAGACTAGAGCCCTGGAAGCATCCAGGAAGTCAGCCTAAGACTCCTTGTACCAAATGTTATTG
TAAAAAGTGTTGCTTTCATT------GTCAA---------------GTTTGCTTCAT---AAC---AAAAGGCTTAGGCA
TATACTATGGC---AGGAAGAAGCG------GAGAC---AG---C---GACGAAGAG---CTCCTCAAGACAATAAGGAT
CATCAAGTTTCTCTATCAAAGCAACC---CACTTCC---CAAGCCC---GAGGGGA---CCCGACAGGCCAGGAGGAATC
------------GAAGGAGAA---G---GT---GGAG---AAAGAGAC---------AGAGGTGGATCCGA---T---CG
A---TTAG
>DQ295193/B/KR/2004/04KMH5
ATGGAGCCAGTAGATCCTAGACTAGAGCCCTGGAAGCATCCAGGAAGTCAGCCTAAGACCCCTTGTACCAATTGCTATTG
TAAAAAGTGTTGTTTACATT------GTCAA---------------GTTTGCTTCAT---AAA---AAAAGGCTTAGGCA
TATACTATGGC---AGGAAGAAGCG------GAGAC---AG---C---GACGAAGAG---CTCCTCAGGACAATAAGAAT
CATCAAGTTTCTCTACCAAAGCAACC---CACTTCC---CAAGCCC---GAGGGGA---CCCGACAGGCCAGGAGGAATC
------------GAAGGAGAA---G---GT---GGAG---AAGGAGAC---------AGGGATGGATCCGG---T---CG
A---TTAG
>DQ295194/B/KR/2004/04WK7_HIV_1_wk
ATGGAGCCAGTAGATCCTAGACTAGAGCCCTGGAAGCATCCAGGAAGTCAGCCTAAGACTCCTTGTACCAAATGCTATTG
TAAAAAGTGTTGCCTTCATT------GTCAA---------------GTTTGCTTCAT---ACA---AAAAGGCTTAGGCA
TATCCTATGGC---AGGAAGAAGCG------GAGAC---AG---C---GACGAAGAG---CTCCTCAGGACAATAAGAAT
CATCAAGTTTCTCTATCAAAGCAACC---CACTTCC---CAAGCCC---GAGGGGA---CCCGACAGGCCAGGAGGAATC
------------GAAGGAGAA---G---GT---GGAG---AAAGAGAC---------AGAGGTGGATCCGG---T---CG
C---TCAG
>DQ295196/B/KR/2004/04KYR8
ATGGAGCCAGTAGATCCTAGACTAGAGCCCTGGAAGCACCCAGGAAGTCAGCCTAAGACTCCTTGTAGCAAATGCTATTG
TAAAAAGTGTTGCTTTCATT------GTCAA---------------GTTTGCTTTAC---AAC---AAAAGGCTTAGGCA
TATACTATGGC---AGGAAGAAGCG------GAGAC---AG---C---GACGAAGAG---CTCCTCAAGACAATAAGAAT
CATCAAGTTCCTCTATCAAAGCAACC---CACCTCC---CAAGCCC---GAGGGGA---CCCGACAGGCCAGGAGGAATC
------------GAAGGAGAA---G---GT---GGAG---AAGAAGAC---------AGAGGTGGATCCAG---T---CC
A---TTAG
>DQ322223/B/CA/-/GOL016V01
ATGGAGCCAGTAGATCCTAGACTAGAGCCCTGGAAGCATCCAGGAAGTCAACCTAAAACTGCKTGTACCCCTTGCTATTG
TAAAAAGTGCTGCTATCATT------GCCAA---------------GTTTGTTTCAT---GAC---AAAAGGCTTAGGCA
TCTCCTATGGC---AGGAAGAAGCG------GAGAC---AG---C---GACGAAGAC---CTCCTCCAAACAGTCAGAAT
CATCAAGTTTCTCTATCAAAGCAACC---CGCCTCC---ACGCCCC---GAGGGGA---CCAGACAGGCCCGAAGGAATC
------------GAAGAAGAA---G---GT---GGAG---ACAGAGAC---------AGAGACAAATCCAG---A---AG
A---TTAG
>DQ322224/B/CA/-/GOL016V10
ATGGAGCCAGTAGATCCTAGACTAGAGCCCTGGAAGCATCCAGGAAGTCAACCTAAAACTGCTTGCACCCCTTGCTATTG
TAAAAAGTGCTGCTATCATT------GCCAA---------------GTTTGTTTCAT---GAC---AAAAGGCTTAGGCA
TCTCCTATGGC---AGGAAGAAGCG------GAGAC---AG---C---GACGAAGAC---CTCCTCCAAACAGTCAGAAT
CATCAAGTTTCTCTATCAAAGCAACC---CGCCTCC---ACGCCCC---GAGGGGA---CCAGACAGGCCCGAAGGAATC
------------GAAGAAGAA---G---GT---GGAG---ACAGAGAC---------AGAGACAAATCCAG---A---AG
A---TTAG
>DQ322225/B/CA/-/HND_DRPI039V01
ATGGAGCCAGTAGATCCTAGACTAGAGCCCTGGAAGCATCCAGGAAGTCAGCCTAAAACTGCTTGTACCCCTTGCTATTG
TAAAAAATGTTGCTTTCATT------GCCAA---------------GTCTGTTTCAC---TAA---AAAAGCTCTAGGAA
TCTCCTATGGC---AGGAAGAAGCG------GAGAC---AG---C---GACGAAGAG---CTCCTGAGGGCAGTCAGACT
CATCAAGACTCTCTATCAAAGCAACC---CACTTCC---CAGTCCC---GAGGGGA---CCCGACAGGCCCGAAGGAACC
------------GAAGAAGAA---G---GT---GGAG---AGCGAGAC---------AGAGACAGATCCGA---T---GG
A---TCGG
>DQ322226/B/CA/-/HND_DRPI039V08
ATGGAGCCAGTAGATCCTAGACTAGAGCCCTGGAAGCATCCAGGAAGTCAGCCTAAAACTGCTTGTACCCCTTGCTATTG
TAAAAAATGTTGCTTTCATT------GCCAA---------------GTCTGTTTCAC---WAA---AAAAGCWCTAGGAA
TCTCCTATGGC---AGGAAGAAGCG------GAGAC---AG---C---GACGAAGAG---CTCCTGAGGGCAGTCAGACT
CATCAAGACTCTCTATCAAAGCAACC---CACTTCC---CAGTCCC---GAGGGGA---CCCGACAGGCCCGAAGGAACC
------------GAAGAAGAA---G---GT---GGAG---AGCGAGAC---------AGAGACAGATCCGA---C---GG
A---TCGG
>DQ322227/B/CA/-/HDM003V01
ATGGAGCCAATCGATCCTAGACTAGAGCCCTGGAAGCATCCAGGAAGTCAGCCTAATACTGCTTGTACCCCTTGCTATTG
TAAAAAGTGTTGCTTTCATT------GCCAA---------------GTCTGCTTCTT---AAC---AAAAGGCTTAGGCA
TCTCCTATGGC---AGGAAGAAGCG------GAGAC---AG---C---GACGAAGAC---CTCCTCTTGACAGTCAGAAT
CATCAAGCTTCTCTATCAAAGCAACC---CACCTCC---TGGTCCC---GAGGGGA---CCCGACAGGCCCGGAGGAATC
------------GAAGAAGAA---G---GT---GGAG---AGAGAGAC---------AGAGGCAGATCCGA---G---CA
A---TTAG
>DQ322228/B/CA/-/HDM003V04
ATGGAGCCAATCGATCCTAGACTAGAGCCCTGGAAGCATCCAGGAAGTCAGCCTAATACTGCTTGTACCCCTTGCTATTG
TAAAAAGTGTTGCTTTCATT------GCCAA---------------GTCTGCTTCTT---AAC---AAAAGGCYTAGGCA
TCTCCTATGGC---AGGAAGAAGCG------GAGAC---AG---C---GACGAAGAC---CTCCTCTTGACAGTCAGAAT
CATCAAGCTTCTCYATCAAAGCAACC---CACCTCC---TGGTCCC---GAGGGGA---CCCGACAGGCCCGGAGGAATC
------------GAAGAAGAA---G---GT---GGAG---AGAGAGAC---------AGAGGCAGATCCGA---G---CA
A---TTAG
>DQ322229/B/CA/-/HDM003V09_2
ATGGAGCCAATCGATCCTAGACTAGAGCCCTGGAAGCATCCAGGAAGTCAGCCTAATACTGCTTGTACCCCTTGCTATTG
TAAAAAGTGTTGCTTTCATT------GCCAA---------------GTCTGCTTCTT---AAC---AAAAGGCTTAGGCA
TCTCCTATGGC---AGGAAGAAGAG------GAGAC---AG---C---GACGAAGAC---CTCCTCCTGACAGTCAGAAT
CATCAAGCTTCTCTATCAAAGCAACC---CACCTCC---TGGTCCC---GAGGGGA---CCCGACAGGCCCGGAGGAATC
------------GAAGAAGAA---G---GT---GGAG---AGAGAGAC---------AGAGGCAGATCCGA---G---CA
A---TTAG
>DQ322230/B/CA/-/HDM003V09_5
ATGGAGCCAATCGATCCTAGACTAGAGCCCTGGAAGCATCCAGGAAGTCAGCCTAATACTGCTTGTACCCCTTGCTATTG
TAAAAAGTGTTGCTTTCATT------GCCAA---------------GTCTGCTTCTT---AAC---AAAAGGCTTAGGCA
TCTCCTATGGC---AGGAAGAAGAG------GAGAC---AG---C---GACGAAGAC---CTCCTCCTGACAGTCAGAAT
CATCAAGCTTCTCTATCAAAGCAACC---CACCTCC---TGGTCCC---GAGGGGA---CCCGACAGGCCCGGAGGAATC
------------GAAGAAGAA---G---GT---GGAG---AGAGAGAC---------AGAGGCAGATCCGA---G---CA
A---TTAG
>DQ322239/B/CA/-/HTM360V05_variant_3
ATGGAGCCAGTAGAYCCTAGACTAGAGCCCTGGAAGCATCCAGGAAGTCAGCCCAGGACTGCTTGTACCAATTGCTATTG
TAAAAGGTGTTGTTATCATT------GCCAA---------------AWKTGCTTCAT---AAC---AAAAGGCTTAGGCA
TCTCCTATGGC---AGGAAGAAGCG------GAGAC---AG---C---GACGAMGAG---CTYCTCAAGRCAGTCAGACT
CATCAAGACTCTCTATCARAGCAACC---CGCCTCC---CAACCCC---GAGGGGA---CCCGACAGGCCCGACGGAATC
------------GAAGAAGAA---G---GT---GGAG---AGAGAGAC---------AGAGACAGATCCAC---T---CG
A---TTAG
>DQ354112/B/TH/1996/M140
ATGGAGCCAGTAGATCCTAGGCTAGAGCCCTGGAAGCATCCAGGAAGTCAGCCTAGGACTGCTTGTAACAATTGCTATTG
TAAAAAGTGTTGCTTTCATT------GCCAA---------------GTTTGTTTTAT---AAA---AAAAGGCTTAGGCA
TCTCCTATGGC---AGGAAGAAGCG------GAGAC---AG---C---GACGAAGAG---CTCCTCAAGACAGTCAGACT
CATCAAGCTTCTCTATCAAAGCAACC---CGCTTCC---CAGCCCC---GAGGGGA---CCCGACAGGCCCGAAGGAATC
------------GAAGAAGAA---G---GT---GGAG---AGAGAGAC---------AGAGACAGATCCGG---T---CG
A---TTAG
>DQ354119/B/TH/1996/M149
ATGGAGCCAGTAGATCCTAGACTAGAGCCCTGGAAGCATCCAGGAAGCAAGCCTAAGACTGATTGTAACAATTGCTATTG
TAAAAAATGTAGCTTTCATT------GCCAA---------------GTGTGTTTCAT---AAA---AAAAGCCTTAGGCA
TCTCCTATGGC---AGGAAGAAGCG------GAGAC---AG---C---GACGAAGAG---CTCCTCAAAGCAGTCAGGAT
CATCAAATTCCTGTATCAGAGCAACC---CGCAACC---CAATCCC---GAGGGAA---CCCGACAGGCCCGAAGAAATC
------------GGAGAAGAA---G---GT---GGAG---ACAGAGAC---------AGAGGTGGATCCAC---T---CC
A---TTAG
>DQ358805/B/BR/2002/02BR002
ATGGAGCCAGTAGATCCTAGACTAGAGCCCTGGAAGCATCCAGGAAGTCAGCCCAAGACTGCTTGTAACAAATGCTTTTG
TAAACAGTGTTGCTATCATT------GCCAA---------------AAGTGTTTCTT---AAC---AAAAGGCTTAGGCA
TTTCATATGGC---AGGAAGAAGCG------GAGAC---AG---C---GACGAAGAG---CTCCTCAAGACAGTCCGACT
GATCAAGGACCTCTATCAAAGCAACC---CGCCTCC---CAGTTCC---AAGGGGA---CCCGACAGGCCCGAAGGAACC
------------GAAGAAGAA---G---GT---GGAG---AAAGAGAC---------AGAACTGGATCCAC---T---CG
C---TTAG
>DQ358808/B/BR/2002/02BR008
ATGGATCCAGTAGATCCTAGACTAGAGCCCTGGAAGCACCCAGGAAGTCAGCCTAAGACTGCTTGTACCAATTGCTATTG
TAAAAAGTGTTGCTTTCATT------GCCAA---------------GTTTGTTTCAC---AAA---AAAAGCCTTAGGCA
TCTCCTATGGC---AGGAAGAAGCG------GAGAC---CG---C---GACGAAGAC---CTCCTTCAGACCGTCAGGTT
CATCAAGTTTCTCTATCAAAGCAACC---CACCTCC---CAGCCTC---GAGGGGA---CCCGACAGGCCCGAAGGAATC
------------GAAGAAGAA---G---GT---GGAG---AGCGAGAC---------AGAGACAGATCGGG---A---GG
A---TTAG
>DQ358809/B/BR/2002/02BR011
ATGGAGCCAGTAGATCCTAGATTAGAGCCCTGGAATCATCCAGGAAGTCAGCCTAAGACTGCTTGTACCAAATGCTATTG
TAAAAAGTGTTGCCTTCATT------GCCAA---------------GTTTGTTTCAT---GAC---AAAAGGCTTAGGCA
TCTCCTATGGC---AGGAAGAAGCG------GAGAC---AG---C---GACGAAGAG---CTCCTCAGGGACGTCAGAAT
AATCAAGTTCCTCTATCAAAGCAACC---CACCTCC---CAGGCCC---GAGGGGA---CCAGACAGGCCCGAAGGAATC
------------GAAGAAGAA---G---GT---GGAG---AGAGAGAC---------AGAGACAGATCCAG---A---AG
A---TTAG
>DQ358810/B/BR/2002/02BR013
ATGGAGCCAGTAGATCCTAGACTAGAGCCCTGGAAACATCCAGGAAGCCAGCCTAAGACTGCTTGTAACAAATGCTATTG
TAAAAAGTGTTGCTTTCATT------GCCAA---------------GTTTGTTTCAT---GAC---AAAAGGCTTAGGCA
TCTCCTATGGC---AGGAAGAAGCG------GAGAC---AG---C---GACGAAGAG---CTTCTCAAGGCGGTCAGACT
CATCAAGTTTCTCTATCAAAGCAACC---CGCCTCC---CAGCCAC---GAGGGGA---CCCGACAGGCCAGAAGGAATC
------------GAAGAAGAA---G---GT---GGAG---AGAGAGAC---------AGAGACAGATCCGG---T---CG
A---TTAG
>DQ383746/B/AR/2002/02AR114146
ATGGAGCCAGTAGATCCTAGACTAGAGCCCTGGAAGCATCCAGGAAGTCAGCCTAGGACTGCCTGTACATCATGCTATTG
TAAAAAGTGTTGCTTTCATT------GCCAA---------------GTTTGTTTCAC---AAC---AAAAGGCTTAGGCA
TCTCCTATGGC---AGGAAGAAGCG------GAGAC---AG---C---GACGAAGAC---CTCCTCAAGACAGTGAGAAT
AATCAAGTTCCTCTATCAAAGCAACC---CGCCTCC---CAGCCCC---GAGGGGA---CCCGACAGGCCCGAAGGAATC
------------GAAGAAGAA---G---GT---GGAG---AGAGAGAC---------AGAGAAACATCCGG---A---CG
A---TTAG
>DQ383748/B/AR/2003/03AR137681
ATGGAGCCAGTAGATCCTAAACTAGAGCCCTGGAATCATCCAGGAAGTCAACCTAAGACTGCCTGTAACAATTGCTATTG
TAAAAAGTGCTGCCTTCATT------GCCCA---------------GTTTGTTTTAC---AAA---AAAAGGCTTAGGCA
TCTCCTATGGC---AGGAAGAAGCG------GAAAC---AG---C---GACGAAGAG---CTCATCCAGACAGTCAGAAT
CATCAAGTTTCTCTATCAAAGCAACC---CGCTTCC---CAGCCCC---GAGGGGA---CCCGACAGGCCCGAAGGAATG
------------GAAGGAGAA---G---GT---GGAG---AGAGAGAC---------AGAGACACATCCGG---T---CG
G---TTAG
>DQ383749/B/AR/2003/03AR138910
ATGGAGCCAGTAGATCCTAGGCTAGAGCCCTGGAAGCATCCAGGAAGTCAGCCTAAGACTGCTTGTACCCCCTGCTATTG
TAAAAAATGTTGCCTTCATT------GCCAA---------------GTTTGTTTTAC---AAA---AAAAGCCTTAGGCA
TCTCCTATGGC---AGGAAGAAGCG------AGGAC---GG---C---GACGAAGAC---CTCCTCAAGACTGTCAGACT
AATCAAGAGAATCTATCAAAGCAACC---CACCTCC---CAACCCC---GAGGGGA---CCCGACAGGCCCGGAGGAATC
------------GAAGAAGAA---G---GT---GGAG---AGAGAGAC---------AGAGACAGATCCGG---A---GG
A---TCAG
>DQ383751/B/AR/2004/04AR151263
ATGGAGCCAGTAGATCCTAGACTAGAGCCCTGGAAGCATCCAGGAAGTCAACCTAAGACTGCTTGTACCAATTGCTATTG
TAAAAAGTGTTGCTATCATT------GCCAA---------------AAGTGTTTCTT---AAC---AAAAGGCTTAGGCA
TCTTCTATGGC---AGGAAGAACCG------GAGAC---AG---C---GACGAAGAG---CTCCTCCAAACAGTCAGGCT
CATCAAGCTTCTCTACCAAAGCAACC---CGCTTCC---CAGCCCA---GAGGGGA---CCCGACAGGCCCGGAGAAATC
------------GAAGAAGAA---G---GT---GGAG---AGCAAGAC---------AGATACAGATCCAA---T---CA
A---TTAG
>DQ383752/B/AR/2004/04AR151516
ATGGAGCCAGTAGATCCTAGACTAGAGCCCTGGAAGCATCCAGGAAGTCAGCCTAAGACTCCTTGTACCAAATGCTATTG
TAAAAAGTGTTGCTTTCACT------GCCAA---------------GTTTGTTTTGT---GAC---AAAAGGCTTAGGCA
TCTCCTATGGC---AGGAAGAAGCG------GAGAC---AG---C---GACGAAGAC---CTCCTCAAGACAGTCAGACT
CATCAAGTTCCTCTATCAAAGCAACC---CACCTCC---CAGCTCC---GAGGGGA---CACGACAGGCCCGGAGRAATC
------------GAAGAAGAA---G---GT---GGAG---AGAGAGAC---------AGAGACAGATCCAG---A---CG
C---TTAG
>DQ396398/B/ZA/2003/03ZAPS045MB2
ATGGAGCCAGTAGATCCTAGGCTAGAGCCTTGGAAGCACCCAGGAAGTCAGCCTAAGACTGCTTGTACCCCTTGCTATTG
TAAAAAGTGTTGCTTTCATT------GCCAA---------------GTTTGTTTCAC---GAA---AAAAGGCTTAGGCA
TCGTCTATGGC---AGGAAGAAGCG------GAGAC---AG---C---GACGACGAG---CTCCTCAAGACAGTGAGACT
CATCAGGTTCCTCTACCAAAGCAACC---CGCCTCC---CAGCCAG---GAGGGGA---CCCGACAGGCCCGAAGGAATC
------------GAAGAAGAA---G---GT---GGAG---AGAGAGAC---------AGAGACAGATCCAG---T---CC
A---TTAG
>DQ487188/B/US/1993/WCD32P0793
ATGGAGCCAGTAGATCCTAGACTAGAGCCCTGGAAGCATCCAGGAAGTCAGCCTAAAACTGCTTGTACCAATTGCTATTG
TAAAAAGTGTTGCTTTCATT------GCCAA---------------GTTTGTTTCAT---AAC---AAAAGGCTTAGGCA
TCTCCTATGGC---AGGAAGAAGCG------GAGAC---AG---C---GACGAAGAG---CTCCTCCAGACAGTCAAACT
CATCAAGTTTCTCTACCAAAGCAACC---CGCCTCC---CAGCCTC---GAGGGGA---CCCGACAGGCCCGAAGGAATC
------------GACGAAGAA---G---GT---GGAG---AGAGAGAC---------AGAGACAGATCCGG---T---CT
A---TTAG
>DQ487189/B/US/1995/WCD32P1195
ATGAAGCCAGTAGATCCTAGACTAGAGCCCTGGAAGCATCCAGGAAGTCAGCCTAAAACTGCTTGTACCAATTGCTATTG
TAAAAAGTGTTGCTTTCATT------GCCAA---------------GTTTGTTTCAT---AAC---AAAAGGCTTAGGCA
TCTCCTATGGC---AGGAAGAAGCG------GAGAC---AG---C---GACGAAGAG---CTCCTTCAGACAGTCAAACT
CATCAAGTTTCTCTACCAAAGCAACC---CGCCTCC---CAGCCTC---GAGGGGA---CCCGACAGGCCCGAAGGAATC
------------GACGAAGAA---G---GT---GGAG---AGAGAGAC---------AGAGACAGATCCGG---T---CT
A---TTAG
>DQ487190/B/US/1993/WCM32P0793
ATGGAGCCAGTAGATCCTAAACTAGAGCCCTGGGAGCATCCAGGAAGTCAGCCTAAGACTGCTTGTACCACTTGCTATTG
TAAAAAGTGTTGCTTTCATT------GCCAA---------------GTTTGTTTCAT---AAC---AAAAGGCTTAGGCA
TCTCCTATGGC---AGGAAGAAGCG------GAGAC---AG---C---GACGAAGAG---CTCCTCAAGACAGTCAGACT
CATCAAGTTTCTCTATCAAAGCAATC---CGCCTCC---CAGCCTC---GAGGGGA---CCCGACAGGCCCGAAGGAATC
------------GACGAAGAA---G---GT---GGAG---AGAGAGAC---------AGAGGCAGATCCGG---T---CC
A---TTAG
>DQ487191/B/US/1996/WCM32P0896
ATGGAGCCAGTAGATCCTAAACTAGAGCCCTGGGAGCATCCAGGAAGTCAGCCTAAGACTGCTTGTACCACTTGCTATTG
TAAAAAGTGTTGCTTTCATT------GCCAA---------------GTTTGTTTCAT---AAC---AAAAGGCTTAGGCA
TCTCCTATGGC---AGGAAGAAGCG------GAGAC---AG---C---GACGAAGAG---CTCCTCAAGACAGTCAGACT
CATCAAGTTTCTCTATCAAAGCAATC---CGCCTCC---CAGCCTC---GAGGGGA---CCCGACAGGCCCGAAGGAATC
------------GACGAAGAA---G---GT---GGAG---AGAGAGAC---------AGAGGCAGATCCGG---T---CC
A---TTAG
>DQ672623/B/IT/2005/SG1
ATGGAGCCAGTAGATCCTAACCTAGAGCCCTGGAAGCATCCAGGAAGTCAACCCAAGACTGCTTGTACCACTTGCTATTG
TAAAAAGTGTTGCTATCACT------GCCAA---------------TATTGTTTCAC---ATC---AAAAGGCTTAGGCA
TTTCCTATGGC---AGGAAGAAGCG------GAGAC---AG---C---GACGAAGAG---CTCCTCAAGACAGTCCAACT
GATCAAGTATCTCTATCAAAGCAACC---CATTTCG---CAGCCCC---ACGGGGA---CCCGACAGGCCCGAAGGAATC
------------GAAGAAGAA---G---GT---GGAG---AGAGAAAC---------AGAGATGGATCCAG---T---CG
C---TTAG
>DQ676870/B/AU/2003/PS1038_Day0
ATGGAGCCAGTAGATCCTAGCCTAGAGCCCTGGAAGCATCCAGGAAGTCAGCCTAAGACTGCTTGTACCAATTGCTATTG
TAAAAGATGTTGCTTTCATT------GCCAA---------------GTCTGTTTCAC---AAA---AAAAGCCTTAGGCA
TTTCCTATGGC---AGGAAGAAGCG------GAGAC---AG---C---GACGAAGAG---CTCCTCAAGACAGTGAGACT
CATCAAGCTTCTTTATCAAAGCAACC---CACCTCC---CAGYCAG---GAGGGGA---CYCGACAGGCCCGAAGGAATC
------------GAAGAAGAA---G---GT---GGAG---ACAACGAC---------AGAGACAGATCCAC---T---CK
A---TTAG
>DQ676871/B/AU/2004/PS1038_Day174
ATGGAGCCAGTAGATCCTAGCCTAGAGCCCTGGAAGCATCCAGGAAGTCAGCCTAAGACTGCTTGTACCAATTGCTATTG
TAAAAGATGTTGCTTTCATT------GCCAA---------------GTCTGTTTYAC---AAA---AAAAGCCTTAGGCA
TTTCCTATGGC---AGGAAGAAGCG------GAGAC---AG---C---GACGAAGAG---CTCCTCAAGACAGTGAGACT
CRTCAAGCTTCTTTATCAAAGCAACC---CACCTCC---CAGYCAG---GAGGGGA---CYCGACAGGCCCGAAGGAATC
------------GAAGAAGAA---G---GT---GGAG---ACAACGAC---------AGAGACAGATCCAC---T---CT
A---TTAG
>DQ676874/B/AU/2002/PS2008_Day0
ATGGAACCAGTAGATCCTAGACTAGAGCCCTGGGAGCATCCAGGGAGTCAGCCTAAAACTGCTTGTACAAATTGCTATTG
TAAACGATGTTGCTTTCATT------GCCAA---------------GTTTGCTTCAC---ACG---AAAAGGCTTAGGCA
TCTCCTATGGC---AGGAAGAAGCG------GAGAC---AG---C---GACGACGAG---CTCCTGAGGACCGTCAGAAT
CATCAAGTTTCTCTATCAAAGCAACC---CGCCTCC---CAGCCCA---GAGGGGA---CCCGACAGGCCCGAAGGAATC
------------GAAGAAGAA---G---GT---GGAG---AGCAAGGC---------AGAGACAGATCCAT---A---CG
C---TTAG
>DQ676875/B/AU/2003/PS2008_Day182
ATGGAACCAGTAGATCCTAGACTAGAGCCCTGGGAGCATCCAGGGAGTCAGCCTAAAACTGCTTGTACAAATTGCTATTG
TAAACGATGTTGCTTTCATT------GCCAA---------------GTTTGCTTCAC---ACG---AAAAGGCTTAGGCA
TCTCCTATGGC---AGGAAGAAGCG------GAGAC---AG---C---GACGACGAG---CTCCTGAGGACCGTCAGAAT
CATCAAGTTTCTCTATCAAAGCAACC---CGCCTCC---CAGCCCA---GAGGGGA---CCCGACAGGCCCGAAGGAATC
------------GAAGAAGAA---G---GT---GGAG---AGCAAGGC---------AGAGACAGATCCAT---A---CG
C---TTAG
>DQ676876/B/AU/2003/PS2008_Day377
ATGGAACCAGTAGATCCTAGACTAGAGCCCTGGGAGCATCCAGGGAGTCAGCCYAAAACTGCTTGTACAAATTGCTATTG
TAAACGATGTTGCTTTCATT------GCCAA---------------GTTTGCTTCAC---ACG---AAAAGGCTTAGGCA
TCTCCTATGGC---AGGAAGAAGCG------GAGAC---AG---C---GACGACGAG---CTCCTGAGGACCGTCAGAAT
CATCAAGTTTCTCTATCAAAGCAACC---CGCCTCC---CAGCCCA---GAGGGGA---CCCGACAGGCCCGAAGGAATC
------------GAAGAAGAA---G---GT---GGAG---AGCAAGGC---------AGAGACAGATCCAT---A---CG
C---TTAG
>DQ676877/B/AU/2003/PS2016_Day0
ATGGAGCCAGTAGATCCTAGCCTAGAGCCCTGGAAGCATCCAGGAAGTCAGCCTAAGACTGCTTGTACCAACTGCTATTG
TAAACGATGTTGCTTTCATT------GCCAA---------------GTTTGCTTTAT---ACA---AAAAGGCTTAGGCA
TCTCCTATGGC---AGGAAGAAGCG------GAGAC---AA---C---GACGAAGAT---CTCCTCAAGGCAGTAAGACT
CATCAAGCGTATCTACCAAAGCAACC---CGCCTCC---CAACCCC---GAGGGGA---CCCGACAGGCCCGAAGGAATC
------------GAAGAAGAA---G---GT---GGAG---AGCAAGGC---------AGAAGCAGATCCAT---A---CG
A---TTAG
>DQ676878/B/AU/2003/PS2016_Day193
ATGGAGCCAGTAGATCCTAGCCTAGAGCCCTGGAAGCATCCAGGAAGTCAGCCTAAGACTGCTTGTACCAACTGCTATTG
TAAACGATGTTGCTTTCATT------GCCAA---------------GTTTGCTTTAT---ACA---AAAAGGCTTAGGCA
TCTCCTATGGC---AGGAAGAAGCG------GAGAC---AA---C---GACGAAGAT---CTCCTCAAGGCAGTAAGACT
CATCAAGCGTATCTACCAAAGCAACC---CGCCTCC---CAACCCC---GAGGGGA---CCCGACAGGCCMGAAGGAATC
------------GAAGAAGAA---G---GT---GGAG---AGCAAGGC---------AGAAGCAGATCCRT---A---CG
M---TTAG
>DQ676879/B/AU/2004/PS2016_Day380
ATGGAGCCAGTAGATCCTAGCCTAGAGCCCTGGAAGCATCCAGGAAGTCAGCCTAAGACTGCTTGTACCAACTGCTATTG
TAAACGATGTTGCTTTCATT------GCCAA---------------GTTTGCTTTAT---ACA---AAAAGGCTTAGGCA
TCTCCTATGGC---AGGAAGAAGCG------GAGAC---AA---C---GACGAAGAT---CTCCTCAAGGCAGTAAGACT
CATCAAGCGTATCTACCAAAGCAACC---CGCCTCC---CAACCCC---GAGGGGA---CCCGACAGGCCCGAAGGAATC
------------GAAGAAGAA---G---GT---GGAG---AGCAAGGC---------AGAARCAGATCCRT---A---CG
M---TTAG
>DQ676880/B/AU/2003/PS2019_Day0
ATGGAGCCAGTAGATCCTAGCCTAGAGCCCTGGAAGCATCCAGGAAGTCAGCCTAAGACTGCTTGTACCAAATGCTATTG
TAAACGATGTTGCCTTCATT------GCCAA---------------GTTTGCTTTAT---ACA---AAAAGGCTTAGGCA
TCTCCCATGGC---AGGAAGAAGCG------GAGAC---AA---C---GACGAAGAC---CTCCTCAAGACAGTAAGACT
CATCAAGCTTCTCTACCAAAGCAACC---CGCCTCC---CAACCCC---GAGGGGA---CCCGACAGGCCCGAAGGAATC
------------GAAGAAGAA---G---GT---GGAG---AGCAAGGC---------AGAGACAGATCCGT---A---CG
A---TTAG
>DQ676881/B/AU/2003/PS2019_Day171
ATGGAGCCAGTAGATCCTAGCCTAGAGCCCTGGAAGCATCCAGGAAGTCARCCTAAGACTGCTTGTACCAAATGCTATTG
TAAACGATGTTGCYTTCATT------GCCAA---------------GTTTGCTTTAT---RMR---AAAAGGCTTAGGCA
TCTCCTATGGC---AGGAAGAAGCG------GAGAC---AA---C---GACGAAGAC---CTCCTCAAGACAGTAAGACT
CATCAAGCTTCTCTACCAGAGCAACC---CGCCTCC---CAACCCC---GAGGGGA---CCCGACAGGCCCGAAGGAATC
------------GAAGAAGAA---G---GT---GGAG---AGCAAGGC---------AGAGACAGCTCCAT---A---AG
A---TTAG
>DQ676882/B/AU/2004/PS2019_Day367
ATGGAGCCAGTAGATCCTAGCCTAGAGCCCTGGAAGCATCCAGGAAGTCARCCTAAGACTGCTTGTACCAAWTGCTATTG
TAAACGATGTTGCYTTCATT------GCCAA---------------GTTTGCTTTAT---RWR---AAAAGGCTTAGGCA
TCTCCTATGGC---AGGAAGAAGCG------GAGAC---AA---C---GACGAAGAC---CTCCTCAAGACAGTAAGACT
CATCAAGCTTCTCTACCAGAGCAACC---CGCCTCC---CAACCCC---GAGGGGA---CCCGACAGGCCCGAAGGAATC
------------GAAGAAGAA---G---GT---GGAG---AGCAAGGC---------AGAGACACCTCCAT---A---AG
A---TTAG
>DQ676883/B/AU/2002/PS3002_Day0
ATGGATCCAGTAGATCCTAGACTAGAGCCCTGGAAACATCCAGGAAGTCAGCCTAAGACCCCTTGTACCAACTGCTATTG
TAAACAATGTTGCTTTCATT------GCCAA---------------GTTTGCTTCAT---ACG---AAAAGGCTTAGGCA
TCTCCTATGGC---AGGAAGAAGCG------GAGACAGCAG---C---GACGACGAG---CTCCTGAAGGCAGTCAAACT
CATCAAGCTTCTCTATCAAAGCAACC---CGCCACC---CAAYCCC---GAGGGGA---CTCGACAGRCCCGAAGGAATC
------------GAAGAAGAA---G---GT---GGAG---AGCAAGAC---------AGAGACAGATCCAT---T---CG
C---TTAG
>DQ676884/B/AU/2003/PS3002_Day199
ATGGATCCAGTAGATCCTAGACTAGAGCCCTGGAAACATCCAGGAAGTCAGCCTAAGACCCCTTGTACCAACTGCTATTG
TAAACAATGTTGCTTTCATT------GCCAA---------------GTTTGYTTCAT---ACG---AAAAGGCTTAGGCA
TCTCCTATGGC---AGGAAGAAGCG------GAGAC---AG---C---GACGACGAG---CTCCTGAAGGCAGTCAGACT
CATCAAGCTTCTCTATCAAAGCAACC---CGCCACC---CAACCCC---GAGGGGA---CTCGACAGGCCCGAAGGAATC
------------GAAGAAGAA---G---GT---GGAG---AGCAAGAC---------AGAGACAGATCCAT---T---CG
C---TTAG
>DQ676885/B/AU/2003/PS3002_Day385
ATGGATCCAGTAGATCCTAGACTAGAGCCCTGGAAACATCCAGGAAGTCAGCCTAAGACCCCTTGTACCAACTGCTATTG
TAAACAATGTTGCTTYCATT------GCCAA---------------GTTTGCTTCAT---AMG---AAAAGGCTTAGGCA
TCTCCTATGGC---AGGAAGAAGCG------GAGAC---AG---C---GACGACGAG---CTCCTGAAGRCAGTCAGACT
CATCAAGCTTCTCTATCAAAGCAACC---CGCCACC---CAACCCC---GAGGGGA---CTCGACAGGCCCGAAGGAATC
------------GAAGAAGAA---G---GT---GGAG---AGCAAGAC---------AGAGACAGATCCAT---T---CG
C---TTAG
>DQ676886/B/AU/2003/PS4048_Day0
AYGGAGCCAATAGATCCTAGCCTAGAGCCCTGGAAGCATCCAGGAAGTCAGCCTAAGACTGCTTGTACCACTTGCTATTG
TAAAAAATGTTGCCTTCATT------GCCAA---------------GTTTGTTTCAT---ACA---AAAAGGCTTAGGCA
TCTCCTATGGC---AGGAAGAAGCG------GAGAC---AG---C---GACGAAGAG---CTCCTCACGACAGTGAGATT
CATCAAGKTCCTCTATCAAAGCAACC---CACCTCC---CAGCACA---GAGGGGA---CCAGACAGGCCCGAAGGAATC
------------GAAGAAGAA---G---GT---GGAG---ACAGAGAC---------AGAGGCAGATCCGG---T---CT
T---TTAG
>DQ676887/B/AU/2004/PS4048_Day143
ATGGAGCCAATAGATCCTAGCCTAGAGCCCTGGAAGCATCCAGGAAGTCAGCCTAAGACTGCTTGTACCACTTGCTATTG
TAAAAAATGTTGCCTTCATT------GCCAA---------------GTTTGTTTCAT---ACA---AAAAGGCTTAGGCA
TCTCCTATGGC---AGGAAGAAGCG------GAGAC---RG---C---GACGAAGAG---CTCCTCACGACRGTGAGATT
CATCMAGTTCCTCTATCAAAGCAACC---CACCTCC---CAGCACA---GAGGGGA---CCAGACAGGCCCGAAGGAATC
------------GAAGAAGAA---G---GT---GGAG---ACAGAGAC---------AGAGRCAGATCCGG---T---CT
K---TTAG
>DQ823362/B/UA/2001/01UAKV167
ATGGAGCCAGTAGATCCTAGACTAGAGCCCTGGAAGCATCCAGGAAGTCAGCCTAGGACTGCTTGCACCAAATGCTATTG
TAAAAAGTGTTGCTTTCATT------GCCAA---------------GTTTGTTTCAT---GAC---AAAGGGCTTAGGCA
TCTCCTATGGC---AGGAAGAAGCG------GAGAC---AG---C---GACGAAGAC---CTCCTCAAGACAGTGAGGCT
CATCAAGTACCTCTACCAAAGCAACC---CGCCTCC---CAACCCA---GAGGGGA---CCCGACAGGCCCGAAGGAATC
------------GAAGGAGAA---G---GT---GGAG---AGCAAGAC---------AGAGACAGATCCGG---A---CC
A---TTAG
>DQ823363/B/UA/2001/01UAKV252
ATGGATCCAGTAGATTCTAGACTAGAGCCCTGGCAGCATCCAGGAAGTCAGCCTAAGACTGCTTGTACCAATTGTTATTG
TAAAAAGTGTTGCTTTCATT------GCCAA---------------ATATGTTTCAC---AAG---AAAAGCCTTAGGCA
TCTCCTATGGC---AGGAAGAAGCG------GAGAC---AG---C---GACGAAGAC---CTCCTCAAGACAGTCAGACT
CATCAAGTTCCTCTACCAAAGCAACC---CGCCTCC---CAACCCC---GAGGGGA---CTCGACAGGCCCGAAGGAATC
------------GAAGAAGAA---G---GT---GGAG---AGCAAGAC---------AAAGACAGATCCGG---A---CC
A---TTAG
>DQ823364/B/UA/2001/01UAKV259
ATGGATCCAGTAGATCCTAGGCTAGAGCCCTGGCAGCATCCAGGAAGTCAGCCTAAGACTGCTTGTACCAATTGCTATTG
TAAAAAATGTTGCTTTCATT------GCCAA---------------CTATGTTTTAC---AAA---GAAAGCCTTAGGCA
TCTTCTATGGC---AGGAAGAAACG------GAGAC---AG---C---GACGAAGAT---CTCCTCAAGACAGTGAGACT
CATCAAGTTCCTCTACCAAAGCAACC---CGCCTCC---CAACCCC---GAGGGGA---CTCGACAGGCCCGAAGGAATC
------------GAAGAAGAA---G---GT---GGAG---AGCAAGAC---------AGAGACAGATCCGG---A---CC
A---TTAG
>DQ837381/B/KR/2005/05CSR3
ATGGAGCCAGTAGATCCTAGACTAGAGCCCTGGAATCATCCAGGAAGTAAGCCTGAGACTCCTTGTAACAATTGCTATTG
TAAAAAGTGCTGCTTACATT------GCCAA---------------GTTTGTTTCAC---AAG---AAAAGGCTTAGGCA
TCTCCTATGGC---AGGAAGAAGCG------GAGAC---AG---C---GACGACGAG---CTCCTCAAGACAGTCAGACT
CATCAAGTTTCTCTATCAAAGCAACC---CACCTCC---CAGCCCC---CAGGGGA---CCCGACAGGCCCGAAGGAATC
------------GAAGAAGAA---G---GT---GGAG---AGAGAGAC---------AGAGACAGATCCAG---T---CA
A---TCAG
>DQ853436/B/US/2000/14294_1
ATGGAGCCAGTAGATCCTAGACTAGACCCCTGGAAGCATCCAGGAAGTCAGCCTAAGACTGCTTGTAACAATTGCTATTG
TAAAAAGTGTTGCTTACATC------GCCAA---------------GTTTGCTTCAC---ACG---AAAAGGCTTAGGCA
TCTCCTATGGC---AGGAAGAAGCG------GAGAC---AG---C---GACGAAGAC---CTGCTAAAGACAGTTCGACT
AATCAAGTTTCTCTATCAAAGCAACC---CGCCTCC---CAACCCA---GAGGGGA---CCCGACAGGCCCGAAGGAATA
------------GAAGAAGAA---G---GT---GGAG---AGAGAGAC---------AGAGACAGATCCAT---A---CG
A---TTAG
>DQ853437/B/US/2000/14297_1
ATGGAGCCAGTAGATCCTAGACTAGACCCCTGGAAGCATCCAGGAAGTCAGCCTAAGACTGCTTGTAACAATTGCTATTG
TAAAAAGTGTTGCTTACATT------GCCAA---------------GTTTGCTTCAC---ACG---AGAAGGCTTAGGCA
TCTCCTATGGC---AGGAAGAAGCG------GAGAC---AG---C---GACGAAGAC---CTGCTAAAGACAGTTCGACT
AATCAAGTTTCTCTATCAAAGCAACC---CGCCTCC---CAACCCA---GAGGGGA---CCCGACAGGCCCGAAGGAATA
------------GAAGAAGAA---G---GT---GGAG---AGAGAGAC---------GGAGACAGATCCAT---T---CG
A---TTAG
>DQ853438/B/US/2000/14300_1
ATGGAGCCAGTAGATCCTAGACTAGACCCCTGGAAGCATCCAGGAAGTCAGCCTAAGACTGCTTGTAACAATTGCTATTG
TAAAAAGTGTTGCTTACATT------GCCAA---------------GTTTGCTTCAC---ACG---AAAAGGCTTAGGCA
TCTCCTATGGC---AGGAAGAAGCG------GAGAC---AG---C---GACGAAGAC---CTGCTAAAGACAGTTCGACT
AATCAAGTTTCTCTATCAAAGCAACC---CGCCTCC---CAACCCA---GAGGGGA---CCCGACAGGCCCGAAGGAACA
------------GAAGAAGAA---G---GT---GGAG---AGAGAGAC---------AGAGACAGATCCAT---T---CG
A---TTAG
>DQ853439/B/US/2002/14186_1
ATGGATCCAGTAGATCCTAGACTAGAGCCCTGGAAGCATCCAGGAAGTCAGCCTAAGACTGCTTGTAACAATTGCTATTG
TAAAAAGTGTTGCTTACATT------GCCAA---------------GTTTGCTTCAC---ACG---AAAAGGCTTAGGCA
TCTCCTATGGC---AGGAAGAAGCG------GAGAC---AG---C---GACGAAGAC---CTGCTAAAGACAGTTCGACT
AATCAAGTTTCTCTACCAAAGCAACC---CGCCTCC---CAATCCA---GAGGGGA---CCCGACAGGCCCGAAGGAACA
------------GAAGAAGAA---G---GT---GGAG---AGAGAGAC---------AGAGACAGATCCAT---T---CG
A---TTAG
>DQ853440/B/US/2002/14182_1
ATGGAGCCAGTAGATCCTAGACTAGATCCCTGGAAGCATCCAGGAAGTCAGCCTAAGACTGCTTGTAACAATTGCTATTG
TAAAAAGTGTTGCTTACATT------GCCAA---------------GTTTGCTTCAT---GCG---AAAAGGCTTAGGCA
TCTCCTATGGC---AGGAAGAAGCG------GAGAC---AG---C---GACGACGAG---CTGCTAAAGACAGTTCGACT
AATCAAGTTTCTCTACCAAAGCAACC---CGCCTCC---CAACCCA---GAGGGGA---CCCGACAGGCCCGAAGGAACA
------------GAAGAAGAA---G---GT---GGAG---AGAGAGAC---------AGAGACAGATCCAT---T---CG
A---TTAG
>DQ853441/B/US/2002/14189_1
ATGGAGCCAGTAGATCCTAAACTAGAGCCCTGGAAGCATCCAGGAAGTCAGCCTAGGACTGCTTGTAACAATTGCTATTG
TAAAAAGTGTTGCTTACATT------GCCAA---------------GTTTGCTTCAT---GCG---AAAAGGCTTAGGCA
TCTCCTATGGC---AGGAAGAAGCG------GAGAC---AG---C---GACGACGAG---CTGCTAAAGACAGTTCGACT
AATCAAGTTTCTCTACCAAAGCAACC---CGCCTCC---CAACCCA---GAGGGGA---CCCGACAGGCCCGAAGGAACA
------------GAAGAAGAA---G---GT---GGAG---AG--AGAC---------AGAGACAGATCCAT---T---CG
A---TTAG
>DQ853442/B/US/2002/14184_1
ATGGAGCCAGTAGATCCTAGACTAGATCCCTGGAAGCATCCAGGAAGTCAGCCTAAGACTGCTTGTAACAATTGCTATTG
TAAAAAGTGTTGCTTACATT------GCCAA---------------GTTTGCTTCAT---GCG---AAAAGGCTTAGGAA
TCTCCTATGGC---AGGAAGAAGCG------GAGAC---AG---C---GACGAAGAG---CTGCTAAAGACAGTTCGACT
AATCAAGTTTCTCTATCAAAGCAACC---CGCCTCC---CAACCCA---GAGGGGA---CCCGACAGGCCCGAAGGAACA
------------GAAGAAGAA---G---GT---GGAG---AGAGAGAC---------AGAGACAGATCCAT---T---CG
A---TTAG
>DQ853443/B/US/2002/14181_1
ATGGAGCCAGTAGATCCTAGACTAGACCCCTGGAAGCATCCAGGAAGTCAGCCTAAGACTGCTTGTAACAATTGCTATTG
TAAAAAGTGTTGCTTACATT------GCCAA---------------GTTTGCTTCAT---GCG---AAAAGGCTTAGGCA
TCTCCTATGGC---AGGAAGAAGCG------GAGAC---AG---C---GACGGCGAG---CTGCTAAAGACAGTTCGACT
AATCAAGTTTCTCTACCAAAGCAACC---CGCCCCC---CAACCCA---GAGGGGA---CCCGACAGGCCCGAAGGAACA
------------GAAGAGGAA---G---GT---GGAG---AGAGAGAC---------AGAGACAGATCCAT---T---CG
A---TTAG
>DQ853444/B/US/2002/14183_1
ATGGAGCCAGTAGATCCTAGACTAGACCCCTGGAAGCATCCAGGAAGTCAGCCTAAGACCGCTTGTAACAATTGCTATTG
TAAAAAGTGTTGCTTACATT------GCCAA---------------GTTTGCTTCAT---GCG---AAAAGGCTTAGGAA
TCTCCTATGGC---AGGAAGAAGCG------GAGAC---AG---C---GACGAAGAG---CTGCTAAAGACAGTTCGACT
AATCAAGTTTCTCTATCAAAGCAACC---CGCCTCC---CAACCCA---GAGGGGA---CCCGACAGGCCCGAAGGAACA
------------GAAGAAGAA---G---GT---GGAG---AGAGAGAC---------AGAGACAGATCCAT---T---CG
A---TTAG
>DQ853445/B/US/2002/14185_1
ATGGAGCCAGTAGATCCTAGACTAGACCCCTGGAAGCATCCAGGAAGTCAGCCTAAGACTGCTTGTAACAATTGCTATTG
TAAAAAGTGTTGCTTACATT------GCCAA---------------GTTTGCTTCAT---GCG---AAAAGGCTTAGGCA
TCTCCTATGGC---AGGAAGAAGCG------GAGAC---AG---C---GACGAAGAG---CTGCTAAGGACAGTTCGACT
AATCAAGTTTCTCTGTCAAAGCAACC---CGCCTCC---CAACCCA---GAGGGGA---CCCGACAGGCCCGAAGGAACA
------------GAAGAAGAA---G---GT---GGAG---AGAGAGAC---------AGAGACAGATCCAT---T---CG
A---TTAG
>DQ853446/B/US/2002/14188_1
ATGGATCCAGTAGATCCTAGACTAGACCCCTGGAAGCATCCAGGAAGTCAGCCTAAGACTGCTTGTAACAATTGCTATTG
TAAAAAGTGTTGCTTACATT------GCCAA---------------GTTTGCTTCAC---ACG---GAAAGGCTTAGGCA
TCTCCTATGGC---AGGAAGAAGCG------GAGAC---AG---C---GACGAAGAC---CTGCTAAAGACAGTTCGACC
AATCAAGTTTCTCTATCAAAGCAACC---CGCCTCC---CAACCCA---GAGGGGA---CCCGACAGGCCCGAAGGAACA
------------GAAGAAGAA---G---GT---GGAG---AGAGAGAC---------AGAGACAGATCCAT---T---CG
A---TTAG
>DQ853447/B/US/2002/14187_1
ATGGATCCAGTAGATCCTAGACTAGAGCCCTGGAAGCATCCAGGAAGTCAGCCTAAGACTGCTTGTAACAATTGCTATTG
TAAAAAGTGTTGCTTACATT------GCCAA---------------GTTTGCTTCAC---GCG---AAAAGGCTTAGGCA
TCTCCTATGGC---AGGAAGAAGCG------GAGAC---AG---C---GACGAAGAC---CTGCTAAAGACAGTTCGACT
AATCAAGTTTCTCTACCAAAGCAACC---CGCCCCC---CAACCCA---GAGGGGA---CCCGACAGGCCCGAAGGAACA
------------GAAGAAGAA---G---GT---GGAG---AGAGAGAC---------AGAGACAGATCCAT---T---CG
A---TTAG
>DQ853448/B/US/2002/14190_1
ATGGATCCAGTAGATCCTAGACTAGACCCCTGGAAGCATCCAGGAAGCCAGCCTAAGACTGCTTGTAACAATTGCTATTG
TAAAAAGTGTTGCTTACATT------GCCAA---------------GTTTGCTTCAC---ACG---AAAAGGCTTAGGCA
TCTCCTATGGC---AGGAAGAAGCG------GAGAC---AG---C---GACGAAGAC---CTGCTAAAGACAGTTCGACT
AATCAAGTTTCTCTACCAAAGCAACC---CGCCTCC---CAACCCA---GAGGGGA---CCCGACAGGCCCGAAGGAACA
------------GAAGAAGAA---G---GT---GGAG---AGAGAGAC---------AGAGACAGATCCAT---T---CG
A---TTAG
>DQ853449/B/US/2000/14299_1
ATGGAGCCAGTAGATCCTAGACTAGACCCCTGGAAGCATCCAGGAAGTCAGCCTAAGACTGCTTGTAACAATTGCTATTG
TAAAAAGTGTTGCTTACATT------GCCAA---------------GTTTGCTTCAC---ACG---AAAAGGCTTAGGCA
TCTCCTATGGC---AGGAAGAAGCG------GAGAC---AG---C---GACGAAGAC---CTGCTAAAGACAGTTCGACT
AATCAAGTTTCTCTATCAAAGCAACC---CGCCTCC---CAACCCA---GAGGGGA---CCCGACAGGCCCGAAGGAACA
------------GAAGAAGAA---G---GT---GGAG---AGAGAGAC---------AGAGACAGATCCAT---T---CG
A---TTAG
>DQ853450/B/US/2000/14302_1
ATGGAGCCAGTAGATCCTAGACTAGACCCCTGGAAGCATCCAGGAAGTCAGCCTAAGACTGCTTGTAACAATTGCTATTG
TAAAAAGTGTTGCTTACATT------GCCAA---------------GTTTGCTTCAC---ACG---AAAAGGCTTAGGCA
TCTCCTATGGC---AGGAAGAAGCG------GAGAC---AG---C---GACGACGAG---CTGCTAAAGACAGTTCGACT
AATCAAGTTTCTCTACCAAAGCAACC---CGCCTCC---CAACCCA---GAGGGGA---CCCGACAGGCCCGAAGGAATA
------------GAAGAAGAA---G---GT---GGAG---AGAGAGAC---------AGAGACAGATCCAT---A---CG
A---TTAG
>DQ853451/B/US/2000/14303_1
ATGGAGCCAGTAGATCCTAGACTAGACCCCTGGAAGCATCCAGGAAGTCAGCCTAAGACTGCTTGTAACAATTGCTATTG
TAAAAAGTGTTGCTTACATT------GCCAA---------------GTTTGCTTCAC---ACG---AAAAGGCTTAGGCA
TCTCCTATGGC---AGGAAGAAGCG------GAGAC---AG---C---GACGAAGAC---CTGCTAAAGACAGTTCGACT
AATCAAGTTTCTCTACCAAAGCAACC---CGCCTCC---CAACCCA---GAGGGGA---CCCGACAGGCCCGAAGGAATA
------------GAAGAAGAA---G---GT---GGAG---AGAGAGAC---------AGAGACAGATCCAT---A---CG
A---TTAG
>DQ853452/B/US/2000/14296_1
ATGGAGCCAGTAGATCCTAGACTAGACCCCTGGAAGCATCCAGGAAGTCAGCCTAAGACTGCTTGTAACAATTGCTATTG
TAAAAAGTGTTGCTTACATT------GCCAA---------------GTTTGCTTCAC---ACG---AAAAGGCTTAGGCA
TCTCCTATGGC---AGGAAGAAGCG------GAGAC---AG---C---GACGACGAG---CTGCTAAAGACAGTTCGACT
AATCAAGTTTCTCTACCAAAGCAACC---CGCCTCC---CAACCCA---GAGGGGA---CCCGACAGGCCCGAAGGAACA
------------GAAGAAGAA---G---GT---GGAG---AGAGAGAC---------AGAGACAGATCCAT---T---CG
A---TTAG
>DQ853453/B/US/2000/14298_1
ATGGAGCCAGTAGATCCTAAACTAGACCCCTGGAAGCATCCAGGAAGTCAGCCTAGGACTGCTTGTAACAATTGCTATTG
TAAAAAGTGTTGCTTACATT------GCCAA---------------GTTTGCTTCAT---GCG---AAAAGGCCTAGGCA
TCTCCTATGGC---AGGAAGAAGCG------GAGAC---AG---C---GACGAAGAG---CTGCTAAAGACAGTTCGACT
AATCAAGTTCCTCTACCAAAGCAACC---CGCCTCC---CAACCCA---GAGGGGA---CCCGACAGGCCCGAAGGAATA
------------GAAGAAGAG---G---GT---GGAG---AGAGAGAC---------AGAGACAGATCCAT---A---CG
A---TTAG
>DQ853454/B/US/2000/14295_1
ATGGAGCCAGTAGATCCTAGACTAGACCCCTGGAAGCATCCAGGAAGTCAGCCTAAGACTGCTTGTAACAATTGCTATTG
TAAAAAGTGTTGCTTACATT------GCCAA---------------GTTTGCTTCAC---ACG---AAAAGGCTTAGGCA
TCTCCTATGGC---AGGAAGAAGCG------GAGAC---AG---C---GACGACGAC---CTGCTAAGGACAGTTCGACT
AATCAAGTTTCTCTATCAAAGCAACC---CGCCTCC---CAACCCA---GAGGGGA---CCCGACAGGCCCGAAGGAACA
------------GAAGAAGAA---G---GT---GGAG---AGAGAGAC---------AGAGACAGATCCAT---A---CG
A---TTAG
>DQ853455/B/US/1998/15387_1
ATGGAGCCAGTAGATCCTAGACTAGAGCCCTGGAAGCATCCAGGAAGTCAGCCTAAGACTGCTTGTAACAATTGCTATTG
TAAAAAGTGTTGCTTTCATT------GCCAA---------------GTTTGCTTCAT---ACG---AAAAGGCTTAGGCA
TCTCCTATGGC---AGGAAGAAGCG------GAGAC---AG---C---GACGAAGAG---CTGCTAAAGACAGTCCGGCT
AATCAAGTTTCTCTATCAAAGCAACC---CTCCTCC---CAACCCA---GAGGGGA---CCCGACAGGCCCGAAGGAATA
------------GAAGAAGAA---G---GT---GGAG---AGAGAGAC---------AGAGACAGATCCAT---A---CG
A---TTAG
>DQ853456/B/US/1998/15388_1
ATGGAGCCAGTAGATCCTAGACTAGAGCCCTGGAAGCATCCAGGAAGTCAGCCTAAGACTGCTTGTAACAATTGCTATTG
TAAAAAGTGTTGCTTTCATT------GCCAA---------------GTTTGCTTCAT---ACG---AAAAGGCTTAGGCA
TCTCCTATGGC---AGGAAGAAGCT------GAGAC---AG---C---GACGAAGAG---CTGCTAAAGACAGTCCGACT
AATCAAGTTTCTCTATCAAAGCAACC---CTCCTCC---CAACCCA---GAGGGGA---CCCGACAGGCCCGAAGGAATA
------------GAAGAAGAG---G---GT---GGAG---AGAGAGAC---------AGAGACAGATCCAT---A---CG
A---TTAG
>DQ853457/B/US/1998/15389_1
ATGGAGCCAGTAGATCCTAGACTAGAGCCCTGGAAGCATCCAGGAAGTCAGCCTAAGACTGCTTGTAACAATTGCTATTG
TAAAAAGTGTTGCTTTCATT------GCCAA---------------GTTTGCTTCAT---ACG---AAAAGGCTTAGGCA
TCTCCTATGGC---AGGAAGAAGCG------GAGAC---AG---C---GACGAAGGG---CTGCTAAAGACAGTCCGACT
AATCAAGTTTCTCTATCAAAGCAACC---CTCCTCC---CAACCCA---GAGGGGA---CCCGACAGGCCCGAAGGAATA
------------GAAGAAGAA---G---GT---GGAG---AGAGAGAC---------AGAGACAGATCCAT---A---CG
A---TTAG
>DQ853458/B/US/1998/15390_1
ATGGAGCCAGTAGATCCTAGACTAGAGCCCTGGAAGCATCCAGGAAGTCAGCCTAAGACTGCTTGTAACAATTGCTATTG
TAAAAAGTGTTGCTTTCATT------GCCAA---------------GTTTGCTTCAT---ACG---AAAAGGCTTAGGCA
TCTCCTATGGC---AGGAAGAAGCG------GAGAC---AG---C---GACGAAGAG---CTGCTAAAGACAGTCCGACT
AATCAAGTTTCTCTATCAAAGCAACC---CTCCTCC---CAACCCA---GAGGGGA---CCCGACAGGCCCGAAGGAATA
------------GAAGAAGAA---G---GT---GGAG---AGAGAGAC---------AGAGACAGATCCAT---A---CG
A---TTAG
>DQ853459/B/US/1998/15382_1
ATGGAGCCAGTAGATCCTAGACTAGAGCCCTGGAAGCATCCAGGAAGTCAGCCTAAGACTGCTTGTAACAATTGCTATTG
TAAAAAGTGTTGCTTTCATT------GCCAA---------------GTTTGCTTCAT---ACG---AAAAGGCTTAGGCA
TATCCTATGGC---AGGAAGAAGCG------GAGAC---AG---C---GACGAAGAA---CTGATCAAGACAGTTCGACT
CATCAAGTTTCTCTATCAAAGCAACC---CTCCTCC---CAACCCA---GGGGGGA---CCCGACAGGCCCGAAGGAATC
------------GAAGAAGAA---G---GT---GGAG---AGAGAGAC---------AGAGACAGATCCAT---A---AG
A---TTAG
>DQ853460/B/US/1998/15386_1
ATGGAGCCAGTAGATCCTAGACTAGAGCCCTGGAAGCATCCAGGAAGTCAGCCTAAGACTGCTTGTAACAATTGCTATTG
TAAAAAGTGTTGCTTTCATT------GCCAA---------------GTTTGCTTCAT---ACG---AAAAGGCTTAGGCA
TATCCTATGGC---AGGAAGAAGCG------GAGAC---AG---C---GACGAAGAA---CTGATCAAGACAGTTCGACT
CATCAAGTTTCTCTATCAAAGCAACC---CTCCTCC---CAACCCA---GAGGGGA---CCCGACAGGCCCGAAGGAATC
------------GAAGAAGAA---G---GT---GGAG---AGAGAGAC---------AGAGACAGATCCAT---A---AG
A---TTAG
>DQ853461/B/US/1998/15383_1
ATGGAGCCAGTAGATCCTAGACTAGAGCCCTGGAAGCATCCAGGAAGTCAGCCTAAGACTGCTTGTAACAATTGCTATTG
TAAAAAGTGTTGCTTTCATT------GCCAA---------------GCTTGCTTCAT---ACG---AAAAGGCTTAGGCA
TATCCTATGGC---AGGAAGAAGCG------GAGAC---AG---C---GACGAAGAA---CTGATCAAGACAGTTCGACT
CATCAAGTTTCTCTATCAAAGCAACC---CTCCTCC---CAACCCA---GAGGGGA---CCCGACAGGCCCGAAGGAATC
------------GAAGAAGAA---G---GT---GGAG---AGAGAGAC---------AGAGACAGATCCAT---A---AG
A---TTAG
>DQ853462/B/US/1998/15381_1
ATGGAGCCAGTAGATCCTAGACTAGAGCCCTGGAAGCATCCAGGAAGTCAGCCTAAGACTGCTCGTAACAATTGCTATTG
TAAAAAGTGTTGCTTTCATT------GCCAA---------------GTTTGCTTCAT---ACG---AAAAGGCTTAGGCA
TATCCTATGGC---AGGAAGAAGCG------GAGAC---AG---C---GACGAAGAA---CTGATCAAGACAGTTCGACT
CATCAAGTTTCTCTATCAAAGCAACC---CTCCTCC---CAACCCA---GAGGGGA---CCCGACAGGCCCGAAGGAATC
------------GAAGAAGAA---G---GT---GGAG---AGAGAGAC---------AGAGACAGATCCAT---A---AG
A---TTAG
>DQ853463/B/US/1998/15384_1
ATGGAGCCAGTAGATCCTAGACTAGAGCCCTGGAAGCATCCAGGAAGTCAGCCTAAGACTGCTTGTAACAATTGCTATTG
TAAAAAGTGTTGCTTTCATT------GCCAA---------------GTTTGCTTCAC---ACG---AAAAGGCTTAGGCA
TCTCCTATGGC---AGGAAGAAGCG------GAGAC---AG---C---GACGAAGAG---CTGCTCAAGACTGTCCGACT
AATCAAGTTTCTCTATCAAAGCAACC---CTCCTCC---CAACCCA---GAGGGGA---CCCGACAGGCCCGAAGGAATC
------------GAAGAAGAA---G---GT---GGAG---AGAGAGAC---------AGAGACAGATCCAT---A---AG
A---TTAG
>DQ853464/B/US/1998/15385_1
ATGGAGCCAGTAGATCCTAGACTAGAGCCCTGGAAGCATCCAGGAGGTCAGCCTAAGACTGCTTGTAACAATTGCTATTG
TAAAAAGTGTTGCTTTCATT------GCCAA---------------GTTTGCTTCAC---ACG---AAAAGGCTTAGGCA
TCTCCTATGGC---AGGAAGAAGCG------GAGAC---AG---C---GACGAAGAG---CTGCTCAAGACTGTCCGACT
AATCAAGTTTCTCTATCAAAGCAACC---CTCCTCC---CAACCCA---GAGGGGA---CCCGACAGGCCCGAAGGAATC
------------GAAGAAGAA---G---GT---GGAG---AGAGAGAC---------AGAGACAGATCCAT---A---AG
A---TTAG
>DQ854714/B/ES/1989/M61
ATGGAGCCAGTAGATCCTAGACTAGAGCCCTGGAAGCATCCAGGAAGTCAGCCTAGGACTGCTTGTACCAATTGCTATTG
TAAAAAGTGTTGCTTTCATT------GCCAA---------------GTTTGTTTCAT---AAC---AAAAGGCTTAGGCA
TCTCCTATGGC---AGGAAGAAGCG------GAGAC---AG---C---GACGAAAAG---CTCCTCAAGACAGTCAGACT
CATCAAGTTTCTCTATCAAAGCAACC---CGCCTCC---CAGCCAG---GAGGGGA---CCCGACAGGCCCGAAGGAATC
------------GAAGAAGAA---G---GT---GGAG---AGAGAGAC---------AGAGACAGATCCGG---T---CA
A---TTAG
>DQ886031/B/US/-/F703
ATGGATCCAGTAGATCCTAGACTAGAGCCCTGGAAGCATCCAGGAAGTCAGCCTAAAACCGCTTGTACCAATTGCTATTG
TAAAAAGTGTTGCTTTCATT------GTCAA---------------GTTTGTTTCAC---AAC---AAAAGGCTTAGGCA
TCTCCTATGGC---AGGAAGAAGCG------GAGAC---AA---C---GACGAAGAG---CTCCTCACGACAATCAGAGT
AATCAAGTTCCTCTACCAAAGCAACC---CGCCTCC---AAGCCCC---CAGGGGA---CCCGACAGGCCCGAAGGAATC
------------GAAGAAGAA---G---GT---GGAG---ACAGAGAC---------AGAGACAGATCCGT---G---CG
C---TTAG
>DQ886032/B/US/-/F7174
ATGGAGCCAGTAGATCCTAGCCTAGAGCCCTGGAAGCATCCAGGAAGTCAGCCTAAAACTGCTTGTAACAATTGCTATTG
TAAAAGGTGTTGCTTTCATT------GCCAA---------------AAGTGCTTCAC---AAC---AAAAGGCTTAGGCA
TCTCCTATGGC---AGGAAGAAGCG------GAGAC---AG---C---GACGAAGAG---CTTCTCAAAACAGTCCAGAT
CATCAAGTTTCTCTATCAAAGCAACC---CGCTTCC---CAGCCCC---AAGGGGA---CCCGACAGGCCCGAAGGAATC
------------GAAGAAGAA---G---GT---GGAG---AGAGAGAC---------AGAAACGGATCCAG---T---CG
C---TTAG
>DQ886033/B/US/-/F7204
ATGGAGCCAGTAGATCCTAGACTAGAGCCCTGGAAGCATCCAGGAAGTCAGCCTAGGACTGCTTGTACCAAGTGCTATTG
TAAAAAGTGTTGCTTGCATT------GCCAA---------------GTATGCTTCTT---AAC---AAAAGGCTTAGGCA
TCTCCTATGGC---AGGAAGAAGCG------GAGAC---AA---C---GACGAAGAC---CTCCTCAGGACAGTCAGACT
CATCAAAGTGATCTATCAAAGCAACC---CACCGCC---CAGCAGC---GAGGGGA---CCCGACAGGCCCGAAGGAATC
------------GAAGAAGAA---G---GT---GGAG---AGAGAGAC---------AGAGACAGATCCGG---A---CC
A---TTAG
>DQ886034/B/US/-/L8146
ATGGAGCCAGTAGACCCTAGACTAGAGCCCTGGAAGCATCCAGGAAGTCAGCCTAAGACTGCTTGTACCAATTGCTATTG
TAAAAAGTGTTGCCTTCATT------GCCAA---------------GTTTGCTTCAT---AAA---AAAAGGCTTAGGCA
TCTCCTATGGC---AGGAAGAAGCG------GAGAC---AG---C---GACGAAGAG---CTTCTCAAGACAGTCAGACT
CATCAAGCGTCTCTATCAAAGCAACC---CGCCTCC---CAACCCC---GAGGGGA---CCCGACAGGCCCGAAGGAATC
------------GAAGAAGAA---G---GT---GGAG---ACAGAGAC---------AGAGACAGATCCAG---A---CA
A---CCAG
>DQ886035/B/US/-/L8157
ATGGAGCCAGTAGATCCTAGACTAGAGCCCTGGAAGCATCCAGGAAGTCAGCCTAAGACTGCCTGTACCAATTGCTTTTG
TAAAAAGTGTTGCTTTCATT------GCCAA---------------GTTTGTTTCAT---AAC---GAAAGGCTTAGGCA
TCTCCTATGGC---AGGAAGAAGCG------GAGAC---AG---C---GACGAAGAG---CTCCTCAGGACAGTGAGACT
CATCAAGTTTCTCTATCAAAGCAATC---CGCCTCC---CAGGCCC---GAGGGGA---CCCGACAGGCCCGAAGGAATC
------------GAAGAAGAA---G---GT---GGAG---AGAGAGAC---------AGAGACAGATCCGG---T---CC
A---TCAG
>DQ886036/B/US/-/L8185
ATGGAGCCAGTAGATCCTAGATTAGAGCCCTGGAAACATCCAGGAAGTCAGCCTAAGACTGCTTGCAATAGTTGCTATTG
TAAAAAGTGTTGCTTTCATT------GCCAA---------------GTGTGTTTCAC---AAG---AAAAGCCTTAGGCA
TCTCCTATGGC---AGGAAGAAGCG------GAGAC---AG---C---GACGAAGAG---CTCCTCAAGACAGTAAGACT
CATCAAGCGTCTCTATCAGAGCAACC---CGCTTCC---CAGCCCC---GAGGGGA---CCCGACAGGCCCGAAGGAATC
------------GAAGAAGAA---G---GT---GGAG---AGAGAGAC---------AGAGACACATCAAG---A---CC
A---TTAG
>DQ886037/B/US/2005/L8249
ATGGAGCCAGTAGATCCTAGACTAGAGCCCTGGAAGCATCCAGGAAGTCAGCCTAAGACTGCTTGTACACCTTGCTTTTG
TAAAAAGTGTTGCTTTCATT------GCCAA---------------GTTTGTTTCAT---GAC---AAAAGGCTTAGGCA
TCTCCTATGGC---AGGAAGAAGCG------GAGAC---AG---C---GACGAAGAG---CTTCTCAAGACAGTCAGACT
CATCAAGACTATCTATCAAAGCAATC---CGCCCCC---CAGCTCC---GAGGGGA---CCCGACAGGCCCGAAGGAATC
------------GAAGGAGAA---G---GT---GGAG---ACAGAGAC---------AACGACAGATCCAG---T---CC
A---TTAG
>DQ990880/B/CN/2005/05CNHB_hp3
ATGGAGCCAGTAGATCCTAGATTAGAGCCCTGGAAGCATCCAGGAAGTCAGCCTAAGACTGCTTGTAACAATTGCTATTG
TAAAAAATGCAGCTTTCATT------GCCAA---------------GTTTGTTTCAC---AAA---AAAAGGCTTAGGCA
TCTCCTATGGC---AGGAAGAAGAG------AAGAC---AA---C---GACGAAGAA---CTCCTCAAGACAGTCAAACT
CATCAAGTTTCTCTACCAAAGCAACC---CACTTCC---CAACCCA---GAGGGGA---CCCGGAAGGCCCGAAGGAATC
------------GAAGAAGAA---G---GT---GGAG---AGCGAGAC---------AGAGGCAGATCCGA---G---AG
A---TTAG
>EF057102/B/CN/2001/pCNHN24
ATGGAGCCAGTAGATCCTAGATTAGAGCCCTGGAAGCATCCAGGAAGTCGGCCTAAGACTGCTTGTACTAATTGCTTTTG
TAAAAAGTGCTGCTATCATT------GCCAA---------------GATTGTTTCCT---GAA---AAAAGGCTTAGGCA
TCTCCTATGGC---AGGAAGAAGAG------AAGAC---AG---C---GACGAAGAG---CTCCTCAAGACAGTCAGACT
CATCAAGCGTCTCTATCAAAGCAACC---CGCTTCC---CAGCCCA---GAGGGGA---CCCGGAAGGCCCGAAGGAATC
------------GAAGAAGAA---G---GT---GGAG---AGCAAGAC---------AGAGACAGATCCGA---G---AG
A---TTAG
>EF175209/B/US/1998/WC3_0498_1
ATGGAGCCAGTAGACCCTAGGCTAGAGCCTTGGAAGCATCCAGGAAGTCAGCCTAAGACTGCTTGTACCAATTGCTATTG
TAAAAAGTGTTGCTTTCATT------GCCAA---------------GTTTGTTTCAT---GAC---AAAAGGCTTAGGCA
TCTCCTATGGC---AGGAAGAAGCG------GAGAC---AG---C---GACGAAGAG---CTCCTCAAAGCAGCCCGAAT
CATCAAGTTTCTCTATCAAAGCAACC---CGCCTCC---CAGTCCC---GAGGGGA---CCCGACAGGCCCGAAGGAATC
------------GAAGAAGAA---G---GT---GGAG---AGGGAGAC---------AGAGACAGATCCAG---T---CG
A---TTAG
>EF175210/B/US/1998/WC3_0498_2
ATGGAGCCAGTAGACCCTAGGCTAGAGCCTTGGAAGCATCCAGGAAGTCAGCCTAAGACTGCTTGTACCAATTGCTATTG
TAAAAAGTGTTGCTTTCATT------GCCAA---------------GTTTGTTTCAT---GAC---AAAAGGCTTAGGCA
TCTCCTATGGC---AGGAAGAAGCG------GAGAC---AG---C---GACGAAGAG---CTCCTCAAAGCAGCCCGAAT
CATCAAGTTTCTCTATCAAAGCAACC---CGCCTCC---CAGTCCC---GAGGGGA---CCCGACAGGCCCGAAGGAATC
------------GAAGAAGAA---G---GT---GGAG---AGGGAGAC---------AGAGACAGATCCAG---T---CG
A---TTAG
>EF175211/B/US/1998/WC3_0498_3
ATGGAGCCAGTAGACCCTAGGCTAGAGCCTTGGAAGCATCCAGGAAGTCAGCCTAAGACTGCTTGTACCAATTGCTATTG
TAAAAAGTGTTGCTTTCATT------GCCAA---------------GTTTGTTTCAT---GAC---AAAAGGCTTAGGCA
TCTCCTATGGC---AGGAAGAAGCG------GAGAC---AG---C---GACGAAGAG---CTCCTCAAAGCAGCCCGAAT
CATCAAGTTTCTCTATCAAAGCAACC---CGCCTCC---CAGTCCC---GAGGGGA---CCCGACAGGCCCGAAGGAATC
------------GAAGAAGAA---G---GT---GGAG---AGGGAGAC---------AGAGACAGATCCAG---T---CG
A---TTAG
>EF175212/B/US/1998/WC3_0498_4
ATGGAGCCAGTAGACCCTAGGCTAGAGCCTTGGAAGCATCCAGGAAGTCAGCCTAAGACTGCTTGTACCAATTGCTATTG
TAAAAAGTGTTGCTTTCATT------GCCAA---------------GTTTGTTTCAT---GAC---AAAAGGCTTAGGCA
TCTCCTATGGC---AGGAAGAAGCG------GAGAC---AG---C---GACGAAGAG---CTCCTCAAAGCAGCCCGAAT
CATCAAGTTTCTCTATCAAAGCAACC---CGCCTCC---CAGTCCC---GAGGGGA---CCCGACAGGCCCGAAGGAATC
------------GAAGAAGAA---G---GT---GGAG---AGGGAGAC---------AGAGACAGATCCAG---T---CG
A---TTAG
>EF178338/B/AU/2004/MS2004_37_040
ATGGAGCCCGTAGATCCTARKCTAGAGCCCTGGAAGCATCCAGGAAGTCAGCCTAGGACTGCTTGTACCAATTGCTATTG
TAAAAAGTGTTGCTGGCATT------GCCAA---------------GCTTGTTTCTT---AAA---AAAGGGCTTAGGCA
TCTCNNATGGC---AGGAAGAAGCG------GAGAC---AG---C---GACGAGGAC---CTCCTTCAAGCAGTCCGAAT
CATCAAGTTCCTCTACCAAAGCAACC---CAYTTCC---CAGCCCC---GCGGGGA---CCCGACAGGCCCGAAGGAATC
------------GGAGAAGAA---G---GT---GGAG---AGAGAGAC---------AGAGACMCATCCAA---T---CG
A---TTAG
>EF178354/B/AU/2004/MS2004_37_056
ATGGAGCCAGTAGATCCTAGCCTAGAACCCTRGGAGCACCCAGGAAGTCAGCCTAGGACTGCTTGTAATAATTGCTATTG
TAAAAAGTGTTGCTTTCATT------GCCAA---------------GTTTGCTTCAT---AAG---AAAAGGCTTAGGCA
TCTCCTATGGC---AGGAAGAAGCG------GAGAC---AG---C---GACGAAGAG---CTCCTCAAGACAGTGAGACT
CATCAAAGTCATCTATCAAAGCAACC---CACCTCC---CAACCCC---GAGRGGA---CCCGACAGGCCCGAAGGAATC
------------GAAGAAGAA---G---GT---GGAG---AGAGAGAC---------AGAGGCAGATCCGA---G---CG
A---TTAG
>EF178358/B/AU/2004/MS2004_37_060
ATGGAGCCAGTAGATCCTAGACTAGAGCCCTGGAAGCATCCAGGAAGTCAGCCTAGGACTCCTTGTACCAATTGCTATTG
TAAAAAGTGCAGCTTTCATT------GCCAA---------------GTTTGCTTCAT---AAC---AAAAGGCTTAGGCA
TCTCCTATGGC---AGGAAGAAGCG------GAGAC---AG---C---GACGAAGAG---CTCATCAAGACAGTCAGACK
CATCAAGACTCTCTATCAAAGCAACC---CTCCTCC---CAGCCTC---GAGGGGA---CCCGACAGGCCCGAAGGAACA
------------GAAGAAGAA---G---GT---GGAG---ACAGAGGC---------AGAGACAGATCCAC---G---CG
A---TTGG
>EF363122/B/US/2000/ES1-16
ATGGAGCCAGTAGATCCTAGACTAGAGCCCTGGAAGCATCCAGGAAGTCAGCCTAAGACTCCTTGTACCACTTGCTATTG
TAAAAAGTGTTGCTTTCATT------GCCAA---------------GTTTGTTTCAC---AAA---AAAAGCCTTAGGCA
TCTCCTATGGC---AGGAAGAAGCG------GAGAC---AG---C---GAAGAAGAG---CTCCTCAAGGCCGTCAGACT
CGTCAAGTTTCTCTATCAAAGCAACC---CACCGCC---CAGCCCC---GCAGGAA---CCCGACAGGCCCGAAGGAATC
------------GAAGAAGAA---G---GT---GGAG---ACAGAGAC---------AGAGACAGATCCGG---T---CG
C---TTAG
>EF363123/B/US/2000/ES1-20
ATGGAGCCAGTAGATCCTAGACTAGAGCCCTGGAAGCATCCAGGAAGTCAGCCTAAGACTCCTTGTACCACTTGCTATTG
TAAAAAGTGTTGCTTTCATT------GCCAA---------------GTTTGTTTCAC---AAA---AAAAGCCTTAGGCA
TCTCCTATGGC---AGGAAGAAGCG------GAGAC---AG---C---GAAGAAGAG---CTCCTCAAGGCCGTCAGACT
CATCAAGTTTCTCTATCAAAGCAACC---CACCGCC---CAGCCCC---GCGGGAA---CCCGACAGGCCCGAAGGAATC
------------GAGGAAGAA---G---GT---GGAG---ACAGAGAC---------AGAGACAGATCCGG---T---CG
C---TTAG
>EF363124/B/US/2004/ES4-24
ATGGAGCCAGTAGATCCTAGACTAGAGCCCTGGAAGCATCCAGGAAGTCAGCCTAGGACTGCTTGTACCCCTTGCTATTG
TAAAAAGTGTTGCTTTCATT------GCCAA---------------GTTTGTTTCAC---AAC---AAAAGGCTTAGGCA
TCTCCTATGGC---AGGAAGAAGCG------GAGAC---AG---C---GACGAAGAG---CTCCTCAAGACAGTCAGACT
CATCAAGTTTCTCTATCAAAGCAACC---CGCCTCC---CAGCCCC---GAGGGGA---CCCGACAGGCCCGAAGGAATC
------------GAAGAAGAA---G---AT---GGAG---AGAGAGAC---------AGAGACAGATCAGG---T---CG
A---TTAG
>EF363125/B/US/2004/ES8-17
ATGGAGCCAGTAGATCCTAGACTGGAGCCCTGGAAGCATCCGGGGAGCCAGCCTAGGACTGCCTGTACCACTTGCTATTG
TAAAAGGTGTTGCTATCATT------GCCAA---------------ACTTGCTTCAT---AAC---GAAAGGCTTAGGCA
TCTCCTATGGC---AGGAAGAAGCG------GAGAC---AG---C---GACGAGGAG---CTCATCAGGACAGTGAGACT
CATCAAGCGTCTCTATCAGAGCAACC---CGCCTCC---CAGCTCA---GAGGGGA---CCCGACAGGCCCGAAGGAATC
------------GAAGAAGAA---G---GT---GGAG---AGCGAGAC---------AGAGACAGATCCGA---A---TC
C---TTAG
>EF363126/B/US/2004/ES8-43
ATGGAGCCAGTAGATCCTAGACTGGAGCCCTGGAAGCATCCGGGGAGCCAGCCTAGGACTGCCTGTACCACTTGCTATTG
TAAAAGGTGTTGCTATCATT------GCCAA---------------ACTTGCTTCAT---AAC---GAAAGGCTTAGGCA
TCTCCTATGGC---AGGAAGAAGCG------GAGAC---AG---C---GACGAGGAG---CTCATCAGGACAGTGAGACT
CATCAAGCGTCTCTATCAGAGCAACC---CGCCTCC---CAGCTCA---GAGGGGA---CCCGACAGGCCCGAAGGAATC
------------GAAGAAGAA---G---GT---GGAG---AGCGAGAC---------AGAGACAGATCCGA---A---TC
C---TTAG
>EF363127/B/US/2004/ES10-53
ATGGAGCCAGTAGATCCTAGACTAGAGCCCTGGAAACATCCAGGAAGTCAGCCTAAAACTGCTTGTAACTCATGCTATTG
TAAAAAGTGTTGCTATCATT------GCCCA---------------GTGTGCTTCAT---AAC---AAAAGGCTTAGGCA
TCTCCTATGGC---AGGAAGAAGCG------GAGAC---AA---C---GTCGAAGAG---CTACTAACGACAGTCAGAAT
CATCAAATTCCTCTATCAAAGCAATC---CGCCCCC---CAGCCAG---GAGGGGA---CCCGACAGGCCCGAAGGAATC
------------GAAGGAGAA---G---GT---GGAG---AGAACGAC---------AGAGACAGATCCGG---A---CC
C---TTAG
>EF514697/B/DK/2004/PMVL_018
ATGGAGCCAGTAGATCCTAGCCTAGAGCCCTGGAAGCATCCAGGAAGTCAGCCTAAGACTGCTTGTAACAACTGCTATTG
TAAAAAGTGTTGCTTTCATT------GCCAA---------------GTTTGTTTCAC---AAA---AAAAGGCTTAGGCA
TCTCCTATGGC---AGGAAGAAGCG------GAAAC---AG---C---GACGAAGAA---CTCCTCAAGACAGTCAGACT
CATCAAAGTTCTCTATCAAAGCAACC---CTCCTCC---CAGCACC---GAGGGGA---CCCGACAGGCCCGAAGGAACA
------------GAAGAAGAA---G---GT---GGAG---AGAGAGAC---------AGAGACAGATCCGG---T---CA
A---TTAG
>EF514698/B/DK/2004/PMVL_027
ATGGAGCCAGTAGATCCTAGCCTAGAGCCCTGGAAGCATCCAGGAAGTCAGCCTAAAACTGCTTGTACCACTTGCTATTG
TAAAAAGTGTTGCTATCATT------GTCAA---------------AAGTGTTTCAT---AAC---AAAAGGCTTAGGCA
TCTCCTATGGC---AGGAAGAAGCG------GAGAC---AG---C---GACGAACAG---CTCCTCCAGGCAGTCAGACT
CATCAAGATTCTCTATCAAAGCAACC---CGCCTCC---CGGCCCA---GAGGGGA---CCCGACAGGCCCGAAGGAACC
------------GAAGAAGAA---G---GT---GGAG---AGAGAGAC---------AGAGACAGATCCGG---T---CG
A---TTAG
>EF514699/B/DK/2004/PMVL_012
ATGGAGCCAGTAGATCCTAGACTAGAGCCCTGGAAGCACCCAGGAAGTCAGCCTAGGACTGCATGTACCAATTGTTATTG
TAAAAAGTGTTGCTTTCATT------GCCAA---------------GCTTGTTTTAC---AAA---AAAAGGCTTAGGCA
TCATCTATGGC---AGGAAGAAGCG------GAGAC---AG---C---GACGAAGAT---CTCCTCAAGACAGTCCGCCT
AATCAAGCTTCTCTACCAAAGCAACC---CGCCCCC---CAGCTCC---GAGGGGA---CACGACAGGCCCGAAGGAATC
------------GGAGAAGAA---G---GT---GGAG---AGAGAGAC---------AGAGACACATCCGG---A---CC
A---TTAG
>EF514700/B/DK/2004/PMVL_013
ATGGATCCAGTAGATCCTAGACTAGAGCCCTGGAAGCATCCAGGAAGTCAACCTAAGACTGCTTGTACCAATTGCTATTG
TAAAGAATGTTGCTTTCATT------GTCAA---------------GTTTGCTTCAC---AAA---AAAAGGCTTAGGCA
TCTCCTATGGC---AGGAAGAAGCG------GAGAC---AG---C---GACGAAGAG---CTCCTGAAGGTGGTCAGACT
CATCAAGGCTCTCTATCAAAGCAACC---CGCCTCC---CAGCACA---GAGGGGA---CCCGACAGGCCAGAAGGAATC
------------GAAGAAGGA---G---GT---GGAG---AACAAGAC---------AGAGACAGATCAAT---T---CG
A---TTAG
>EF514701/B/DK/2004/PMVL_049
ATGGAGCCAATAGATCCTAGCCTAGAGCCTTGGAAGCATCCAGGAAGTCAGCCTAAGACTGCTTGTACCAAATGCTATTG
TAAACAGTGTTGCTATCATT------GCCAA---------------GTGTGTTTCAT---AAC---AAAAGGCTTAGGCA
TCTCCTATGGC---AGGAAGAAGCG------GAAAC---AG---C---GACGAAGAA---CTCCTAACGACAGTCAGACT
CATCAAGCTTCTCTATCAAAGCAACC---CGCCTCC---CAGCCCA---GAGGGGA---CCCGACAGGCCCGAAGGAACC
------------GCAGAAGAA---G---GT---GGAG---AGAGAGAC---------AGAGACACATCCGG---A---CC
C---TTAG
>EF514702/B/DK/2004/PMVL_025
ATGGAGCCAGTAGATCCTAACCTAGAGCCCTGGAAGCACCCAGGAAGTCAGCCTAAGACTGCTTGTACCAATTGCTATTG
TAAACRATGTTGCTTTCATT------GCCAA---------------GTTTGTTTCAT---AAA---AAAAGGCTTAGGCA
TCTCCTATGGC---AGGAAGAAGCG------GAGAC---AA---C---GACGAGGAC---CTCCTCAAGACAGTCAGACT
CATCAAGCAAATCTATCAAAGCAACC---CGCCTCC---CAACCCA---GAGGGGA---CCCGACAGGCCCGGAGGAATC
------------GAAGAAGAA---G---GT---GGAG---AGAGAGAC---------AGAGACACATCAAG---A---CC
A---TTAG
>EF514703/B/DK/2004/PMVL_039
ATGGAGCCAGTAGATCCTAGACTAGAGCCCTGGCAGCATCCAGGAAGTCAGCCTAGGACTGCTTGTACCAATTGCTATTG
TAAAAAATGTTGCCTTCATT------GCCAA---------------GTTTGTTTCAT---GAA---AAAAGGCTTAGGCA
TCTCCTATGGC---AGGAAGAAGCG------GAGAC---AG---C---GACGAAGAG---CTCCTCAAGACAGTCAGATT
CATCAAGTTTCTCTATCAAAGCAACC---CGCCTCC---CAACCCC---GAGGGGA---CCCGACAGGCCCGAAGAAATC
------------GAAGGAGAA---G---GT---GGAG---ACAGAGAC---------AGAGACAGATCCAG---G---CC
A---TTAG
>EF514704/B/DK/2001/CTL_016
ATGGAGCCAGTAGATCCTAGACTAGAGCCTTGGAAGCATCCAGGAAGTAAACCTAAGACTCCTTGTAACAATTGCTATTG
TAAAAAGTGTTGCCTTCATT------GCCAA---------------GTTTGTTTCAC---AAA---AAAAGGCTTAGGCA
TCTCCTATGGC---AGGAAGAAGCG------GAGAC---AG---C---GACGCAGAA---CTCCTCCTGACAGCCAGAGT
CATCAAGCATCTCTATCAAAGCAACC---CACCTCC---CAGCCAG---GAGGGGA---CCCGACAGGCCCGAAGGAATC
------------GAAGAAGAA---G---GT---GGAG---AGAGAGAC---------AGAGACAGATCCGG---T---CC
A---TTAG
>EF514705/B/DK/2001/CTL_017
ATGGATCCAGTAGACCCTAGACTAGAGCCCTGGAAGCATCCAGGAAGTCAGCCCAAGACTGCTTGTACCTCTTGTTATTG
TAAAAGGTGTTGCTTTCATT------GCCCA---------------GTTTGTTTCAC---AAC---AAAAGCCTTAGGTA
TCTCCTATGGC---AGGAAGAAGCG------GAGAC---AG---C---GACGAAGAG---CTTCTCAAGACAGTCAGACT
CATCAAGCTTCTTTACCAAAGCAACC---CGCCCCC---CAGGCCC---GAGGGGT---CCCGACAGGCCCGAAGGAACA
------------GAAGAAGAA---G---GT---GGAG---AACGAGAC---------AGAGACAGATCCAG---G---CA
A---TTAG
>EF514706/B/DK/2001/CTL_018
ATGGAACCAGTAGACCCTAGACTAGAGCCCTGGAAGCATCCAGGAAGTCAGCCTAAAACTGCTTGTACCAATTGCTATTG
TAAAAGGTGTTGTTTACATT------GCCAA---------------GTTTGTTTCAT---GAA---AAAAGGCTTAGGCA
TCTCCTATGGC---AGGAAGAAGCG------GAGAC---AG---C---GACGAAGAA---CTCCTCAAGACAGTAAGACT
CATCAAACTTCTCTATCAAAGCAATC---CACCTCC---CAACCCA---GAGGGGA---CCCGACAGGCCCGAAGGAATC
------------GAAGAAGAA---G---GT---GGAG---AGAGAGAC---------ACAGACAGATCCGG---A---AG
A---TTAG
>EF514707/B/DK/2001/CTL_023
ATGGAGCCRGTAGATCCTAGRYTAGAGCCYTGGAAGCATCCAGGAAGTCRRCCTMAGACTGCTTGTACCAATTGCTATTG
TAAAAAGTGTTGCTTTCATT------GCCAA---------------GTTTGTTTTAC---AAA---AAAAGCCTTAGGCA
TCTCCTATGGC---AGGAAGAAGCG------GAGAC---AG---C---GACGAAGAG---CTCTTAAAGACAGTCAGACT
CATCAAACGTCTCTATCAAAGCAACC---CGCTTCC---CAGCCCA---GAGGGGA---CCCGGCAGGCCCGAAGGAATC
------------GAAGAAGAA---G---GT---GGAG---AGAGAGAC---------AGAGACACATCCGT---G---AG
A---TTAG
>EF514708/B/DK/2001/CTL_030
ATGGAGCCAGTAGATCCTAGACTAGAGCCCTGGAAGCATCCAGGAAGCCAGCCTAAAACTGCTTGTACTAATTGCTATTG
TAAAAAGTGTTGCTTTCATT------GCCAA---------------GTTTGCTTCAT---ACA---AAAAGCCTTAGGCA
TCTCCTATGGC---AGGAAGAAGCG------GAGAC---AG---C---GACGAAGAC---CTCCTCCAGGCAGTCAGACT
CATCAAGTTTCTCTATCAAAGCAACC---CTCCTCC---CAGCCCC---GAGGGGA---CCCGACAGGCCCGAAGGAATC
------------GAAGAAGAA---G---GT---GGAG---GCAGAGAC---------AGAGACACATCAAG---G---CC
G---TTAG
>EF514709/B/DK/2001/CTL_033
ATGGAGCCAGTAGATCCTAGCCTAGAGCCCTGGAAGCATCCAGGAAGTCAGCCTAAAACTGCTTGTAACAATTGCTATTG
TAAAAAGTGCTGCTTTCATT------GCCAA---------------GTTTGTTTCAT---GAG---CAAAGGCTTAGGCA
TCTCCTATGGC---AGGAAGAAGCG------GAGAC---AG---C---GACGAAGAG---CTCCTCAAGACAGTCAGACT
CATCAAGGCTATCTAYCAAAGCAACC---CTCCTCC---CAGCACC---GAGGGGA---CCCGACAGGCCCGAAGGAATC
------------GGAGAAGAA---G---GT---GGAG---AGAGAGAC---------AGAGACACATCCGG---A---CC
A---TTAG
>EF514710/B/DK/2001/CTL_035
ATGGAGCCAGTAGATCCTAGACTAGAACCTTGGAAGCATCCAGGAAGTAAACCTAAGACTCCTTGTACCAATTGCTATTG
TAAACAGTGTTGCTTTCATT------GCCAA---------------GTTTGTTTCAC---AAC---AAAAGGCTTAGGCA
TCTCCTATGGC---AGGAAGAAGCG------GAGACAGCAG---C---GACGCAGAG---CTCCTCCTGACAGTCAGAGC
CATCAAGCATCTCTATCAAAGCAACC---CGCCTCC---CAGCCAG---GAGGGGA---CCCGACAGGCCCGAAGGAATC
------------GAAGAAGAA---G---GT---GGAG---AGAGAGAC---------AGARACAGATCCGG---T---CC
C---TTAG
>EF514711/B/DK/2001/CTL_041
ATGGAGCCAGTAGATCCTAGACTAGAGCCCTGGAAGCATCCAGGAAGCCAGCCTAAAACTGCTTGTAACACTTGCTATTG
TAAAAAGTGCTGCCTTCATT------GCCAA---------------GTTTGTTTCAT---GAC---AAAAGGCTTAGGCA
TTTCCTATGGC---AGGAAGAAGCG------GAGAC---AG---C---GACGAAGAG---CTCCTCAAAGCAGTGAGAGT
CATCAAGTTTCTCTATCAAAGCAACC---CGCCACC---CAGCTCC---GAGGGGA---CCAGACAGGCCCGGAGGAACC
------------GAAGAAGAA---G---GT---GGAG---AGAGAGAC---------AGAGACGGATCCGG---G---CC
A---TTAG
>EF514712/B/DK/2001/CTL_043
ATGGAGCCAGTAGATCCTAGACTAGAGCCCTGGAAGCATCCAGGAAGTCAGCCTAGGACTGCTTGTACCAATTGCTATTG
TAAAAAGTGCTGCTTTCATT------GCCAA---------------GTTTGTTTCAT---GAA---AAAAGGCTTAGGCA
TCTCCTATGGC---AGGAAGAAGCG------GAGAC---AG---C---GACGAAGAG---CTCCTCAAGACAGTCAGACT
CATCAAGCTTCTCTATCAAAGCAACC---CGCCTCC---CAACCCC---GAGGGGA---CCCGACAGGCCCGAAGGAATC
------------GAAGAAGAA---G---GT---GGAG---AGAGAGAC---------AGAGAAACATCCGG---A---CG
A---TTAG
>EF637046/B/BR/2003/BREPM2012
ATGGAGCCAGTAGATCCTAGACTAGAGCCCTGGAAGCATCCAGGAAGTCAGCCTAAAACTCCTTGTACCAAATGCTATTG
TAAAAAGTGTTGCCTTCATT------GCCAA---------------GTTTGCTTCAT---AAA---AAAAGGCTTAGGCA
TTTCCTATGGC---AGGAAGAAGCG------GAGAC---AG---C---GACGAAGAG---CTCCTCAGGACAGTGAGAAT
CATCAAGTTTCTCTATCAAAGCAATC---CGCCTCC---CAACCCA---GAGGGGA---CCCGACAGGCCCGGAGGAATC
------------GAAGAAGAA---G---GT---GGAG---AGCGAGAC---------AGAGACAGATCCGA---A---AG
A---TTAG
>EF637047/B/BR/2003/BREPM1040
ATGGAACCAGTAGATCCTAGACTAGAGCCCTGGAAGCATCCAGGAAGTCAACCTCAGACTCCTTGTACCAAATGCTATTG
TAAAAAGTGCTGCTTTCATT------GCATA---------------GTTTGTTTCAC---AAG---AAAAGGCTTAGGCA
TCTCCTATGGC---AGGAAGAAGCG------GAGAC---AG---C---GACGACGAG---CTCATCAAGGCAGTCCGCCT
CATCAAGTTTCTCTACCAAAGCAACC---CGCCTCC---CAGCCCC---GAGGGGA---CCCGACAGGCCCGAAGAAATC
------------GAAGAAGAA---G---GT---GGAG---AGAGAGAC---------ACAGACAGGTCCAG---A---AG
A---TTAG
>EF637048/B/BR/2003/BREPM1038
ATGGAGCCAGTAGATCATAGACTAGAGCCCTGGAAACATCCAGGAAGTCAGCCTAAGACTCCTTGTACCAATTGCTATTG
TAAAAAGTGCTGCTTTCATT------GCCAA---------------GTTTGTTTCAC---AAA---AAAAGCCTTAGGCA
TCTCCTATGGC---AGGAAGAAGCG------GAGAC---AG---C---GACGAGGAG---CTCCTCAAGGCAGTCCGACT
CATCAAGTTCCTCTATCAAAGCAACC---CGCCTCC---CAGTCAC---GAGGGGA---CCCGGCAGGCCCGAAGAAATC
------------GAAGAAGGA---G---GT---GGAG---AGAGAGAC---------AGAGACATATCAGG---A---CG
A---TTAG
>EF637049/B/BR/2003/BREPM1035
ATGGAGCCAGTAGATCCTAGACTAGAGCCCTGGAAGCATCCAGGAAGTCAGCCTAAGACTCCTTGTACTAAATGCTATTG
TAAACAGTGTTGCTTTCATT------GTCAA---------------GCTTGTTTCAT---AAC---AAAAGGCTTAGGCA
TCTCCTATGGC---AGGAAGAAGCG------GAGAC---AG---C---GACGAAGAG---CTCCTCAAGACAATCAGAGT
CCTCAAGTTTCTCTATCAAAGCAACC---CGCTTCC---CAGCTCC---GAGGGGA---CCCGACAGGCCCGAAGGAACA
------------GAAGAAGAA---G---GT---GGAG---AGAGAGAC---------AGAGACACATCCAC---A---AG
A---TTAG
>EF637051/B/BR/2003/BREPM1032
ATGGAGCCAGTAGATCCTAGACTAGAGCCCTGGAAGCATCCAGGAAGTCAGCCTAAAACTGCTTGTACTAAATGCTATTG
TAAAAAGTGTTGCTATCATT------GCCCA---------------GTTTGTTTCAT---AAA---AAAAGGCTTAGGCA
TCTCCTATGGC---AGGAAGAAGCG------GAGAC---AG---C---GACGAAGAT---CTCCTCAAGACAGTCAGACT
CATCAAGTTTCTCTATCAAAGCAACC---CGCCCCC---CAGCCAC---GAGGGGA---CCCGACAGGCCCGAAGGAATC
------------GAAGAAGAA---G---GT---GGAG---AGAGAGAC---------AGAGACAGATCCGG---T---CG
G---TTAG
>EF637053/B/BR/2003/BREPM1028
ATGGAGCCAGTAGATCCTAACCTAGAGCCCTGGAAGCATCCAGGAAGTCAGCCTAGGACTGCTTGTACCCCTTGCTATTG
TAAAAAGTGTTGCTATCATT------GCCAA---------------AGTTGCTTCTT---AAC---AAAAGGCTTAGGCA
TCTCCTATGGC---AGGAAGAAGCG------GAGAC---AG---C---GACGAGGAA---CTCCTCAAGACAGTCAGAGT
CATCAAGTTTCTCTATCAAAGCAACC---CACCTCC---CAGCCCA---GAGGGGA---CCCGACAGGCCCGGAGGAATC
------------GAAGAAGAA---G---GT---GGAG---AGAGAGAC---------AACGACAGATCCAT---T---CG
A---TTAG
>EF637054/B/BR/2003/BREPM1027
ATGGAACCAGTAGATCCTAGACTAGAGCCCTGGAAGCATCCAGGAAGTCAGCCTAAAACTGCTTGTACCCCTTGCTATTG
TAAAAAATGTTGCTATCACT------GTCAA---------------GTTTGTTTCAT---AAC---AAAAGGCTTAGGCA
TCTCCTATGGC---AGGAAGAAGCG------GAGAC---AG---C---GACGAAGAG---ATCATCAGAACAGTCCAGCT
AATCAAGTTCCTCTATCAAAGCAACC---CTCCTCCCAGCCACCTC---GAGGGGA---CCCGACAGGCCCGAAGGAATC
------------GGAGAAGAA---G---GT---GGAG---AGCCAGAC---------AGAGACAGATCAAC---T---CG
C---TTAG
>EF637056/B/BR/2003/BREPM1024
ATGGAGCCAGTAGATCCTAGACTAGAGCCCTGGAAGCATCCAGGAAGTCAGCCTAAGACTGCTTGTAACAAATGCTATTG
TAAAGGGTGTTGCTTACATT------GCCAA---------------GTTTGTTTCAT---GAC---AAAAGGCTTAGGCA
TCTCCTATGGC---AGGAAGAAGCG------GAGAC---AG---C---GACGAAGAC---CTCCTCAAGACAGTCCGACT
AATCAAAGATCTCTATCAGCTCAATC---CGCCTCC---CAGCTCA---GAGGGGA---CCCGACAGGCCCGGAGGAACA
------------GAAGAAGAA---G---GT---GGAG---AGAGAGAC---------AGAGACAGATCCGG---A---CG
A---TTAG
>EF637057/B/BR/2003/BREPM1023
ATGGATCCAGTAGATCCTAACCTAGAGCCTTGGAAGCATCCAGGAAGTCAGCCTAAGACTGCTTGTAACAATTGCTATTG
TAAAAAATGCTGCTTACATT------GCCAA---------------GTTTGTTTCAT---GAA---AAAAGGCTTAGGCA
TCTCCTATGGC---AGGAAGAAGCG------GAGAC---AG---C---GACGAAGAC---CTCCTCAAGACAGTGAGGCT
TATCAAGCATCTCTACCAAAGCAACC---CGCCTCC---CAACCCA---GAGGGGA---CCCGACAGGCCCGAAGGAATC
------------GAAGAAGAA---G---GT---GGAG---AGCAAGAC---------AGAGGCAGCTCCAT---A---AG
A---TTAG
>EF694037/B/IN/-/11807
ATGGAGCCAGTAGATCCTAAACTAGAGCCCTGGAAGCATCCAGGAAGTCAGCCTAGGACTGCTTGTACCTCTTGCTATTG
TAAAAAGTGCTGCTTTCATT------GCCAA---------------GTTTGTTTCAT---AAC---AAAAGGCTTAGGCA
TCTCATATGGC---AGGAAGAAGCG------GAGAC---AG---A---GACGACGAG---CTCCTCACGACTGTCAAGAT
CATCAAGTTTTTATACCAAAGCAACC---CGCTTCC---CAGGCCC---AAGGGGA---CCCGACAGGCCCGAAGGAATC
------------GAAGGAGAA---G---GT---GGAG---AGAGAGAC---------AGAGACAGATCCAG---T---CC
A---TTAG
>EU541617/B/-/-/pIIIB
ATGGAGCCAGTAGATCCTAGACTAGAGCCCTGGAAGCATCCAGGAAGTCAGCCTAAAACTGCTTGTACCAATTGCTATTG
TAAAAAGTGTTGCTTTCATT------GCCAA---------------GTTTGTTTCAT---AAC---AAAAGCCTTAGGCA
TCTCCTATGGC---AGGAAGAAGCG------GAGAC---AG---C---GACGAAGAC---CTCCTCAAGGCAGTCAGACT
CATCAAGTTTCTCTATCAAAGCAACC---CACCTCC---CAATCCC---GAGGGGA---CCCGACAGGCCCGAAGGAATA
------------GAAGAAGAA---G---GT---GGAG---AGAGAGAC---------AGAGACAGATCCAT---T---CG
A---TTAG
>EU616639/B/US/-/AC160_T1_Day_22_Dom
ATGGAGCCAGTAGATCCTAGTCTAGAGCCCTGGAAGCATCCAGGAAGTCAGCCTAAGACTGCTTGTACCACTTGTTTTTG
TAAAAAGTGTTGCTTTCATT------GCCAA---------------GTTTGCTTCAT---AAC---AAAAGGCTTAGGCA
TCTCCTATGGC---AGGAAGAAGCG------GAGAC---AG---C---GACGAAGAC---CTCCTCAAAGCAGTCAGACT
CATCAAGATTCTCTATCAAAGCAACC---CACCACC---CAGCCCC---AAGGGGA---CCCGACAGGCCCGAAGGAATC
------------GAAGAAGAA---G---GT---GGAG---AGAGAGAC---------AGAGACAGATCCGG---G---CC
A---TTAG
>EU616640/B/US/-/AC160_T2_Day_83_Dom
ATGGAGCCAGTAGATCCTAGTCTAGAGCCCTGGAAGCATCCAGGAAGTCAGCCTAAGACTGCTTGTACCACTTGTTTTTG
TAAAAAGTGTTGCTTTCATT------GCCAA---------------GTTTGCTTCAT---AAC---AAAAGGCTTAGGCA
TCTCCTATGGC---AGGAAGAAGCG------GAGAC---AG---C---GACGAAGAC---CTCCTCAAAGCAGTCAGACT
CATCAAGATTCTCTATCAAAGCAACC---CACCACC---CAGCCCC---AAGGGGA---CCCGACAGGCCCGAAGGAATC
------------GAAGAAGAA---G---GT---GGAG---AGAGAGAC---------AGAGACAGATCCGG---G---CC
A---TTAG
>EU616641/B/US/-/AC160_T3_Day_419_Dom
ATGGAGCCAGTAGATCCTAGTCTAGAGCCCTGGAAGCATCCAGGAAGTCAGCCTAAGACTGCTTGTACCACTTGTTTTTG
TAAAAAGTGTTGCTTTCATT------GCCAA---------------GTTTGCTTCAT---AAC---AAAAGGCTTAGGCA
TCTCCTATGGC---AGGAAGAAGCG------GAGAC---AG---C---GACGAAGAC---CTCCTCAAAGCAGTCAGACT
CATCAAGATTCTCTATCAAAGCAACC---CACCACC---CAGCCCC---GAGGGGA---CCCGACAGGCCCGAAGGAATC
------------GAAGAAGAA---G---GT---GGAG---AGAGAGAC---------AGAGACAGATCCGG---G---CC
A---TTAG
>EU616642/B/US/-/AC160_T4_Day_503_Dom
ATGGAGCCAGTAGATCCTAGACTAGAGCCCTGGAAGCATCCAGGAAGCCAGCCTAAGACTGCCTGTACCAATTGCTATTG
TAAAGGATGTTGCTTACATT------GCCAA---------------GTTTGTTTCAT---GAA---AAAAGCCTTAGGCA
TCTCCTATGGC---AGGAAGAAGCG------GAGAC---AG---C---GACGAAGAG---CTCCTGACAGCAGTCAGAAT
CATCAAGCTTCTCTATCAAAGCAACC---CACCTCC---CAGCCGC---GAGGGGA---CCCGGCAGGCCCGAAGGAATC
------------GACGAAGAA---G---GT---GGAG---AGAGAGAC---------AACGACAGATCCGG---G---AC
A---TTAG
>EU616643/B/US/-/AC160_T5_Day_545_Dom
ATGGAGCCAGTAGATCCTAGACTAGAGCCCTGGAAGCATCCAGGAAGCCAGCCTAAGACTGCCTGTACCAATTGCTATTG
TAAAGGATGTTGCTTACATT------GCCAA---------------GTTTGTTTCAT---GAA---AAAAGCCTTAGGCA
TCTCCTATGGC---AGGAAGAAGCG------GAGAC---AG---C---GACGAAGAG---CTCCTGACAGCAGTCAGAAT
CATCAAGCTTCTCTATCAAAGCAACC---CACCTCC---CAGCCGC---GAGGGGA---CCCGGCAGGCCCGAAGGAATC
------------GACGAAGAA---G---GT---GGAG---AGAGAGAC---------AACGACAGATCCGG---G---AC
A---TTAG
>EU616644/B/US/-/AC160_T6_Day_664_Dom
ATGGAGCCAGTAGATCCTAGACTAGAGCCCTGGAAGCATCCAGGAAGCCAGCCTAAGACTGCCTGTACCAATTGCTATTG
TAAAGGATGTTGCTTACATT------GCCAA---------------GTTTGTTTCAT---GAA---AAAAGCCTTAGGCA
TCTCCTATGGC---AGGAAGAAGCG------GAGAC---AG---C---GACGAAGAG---CTCCTGACGGCAGTCAGAAT
CATCAAGCTTCTCTATCAAAGCAACC---CACCTCC---CAGCCGC---GAGGGGA---CCCGGCAGGCCCGAAGGAATC
------------GACGAAGAA---G---GT---GGAG---AGAGAGAC---------AACGACAGATCCGG---G---AC
A---TTAG
>EU616645/B/US/-/AC160_T7_Day_762_Dom
ATGGAGCCAGTAGATCCTAGACTAGAGCCCTGGAAGCATCCAGGAAGCCAGCCTAAGACTGCCTGTACCAATTGCTATTG
TAAAGGATGTTGCTTACATT------GCCAA---------------GTTTGTTTCAT---GAA---AAAAGCCTTAGGCA
TCTCCTATGGC---AGGAAGAAGCG------GAGAC---AG---C---GACGAAGAG---CTCCTGACAGCAGTGAGAAT
CATCAAGCTTCTCTATCAAAGCAACC---CACCTCC---CAGCCGC---GAGGGGA---CCCGGCAGGCCCGAAGGAATC
------------GACGAAGAA---G---GT---GGAG---AGAGAGAC---------AACGACAGATCCGG---G---AC
A---TTAG
>EU616649/B/US/-/AC160_T9_Day_1034_Dom
ATGGAGCCAGTAGATCCTAGACTAGAGCCCTGGAAGCATCCAGGAAGCCAGCCTAAGACTGCCTGTACCAATTGCTATTG
TAAAGGATGTTGCTTACATT------GCCAA---------------GTTTGTTTCAT---GAA---AAAAGCCTTAGGCA
TCTCCTATGGC---AGGAAGAAGCG------GAGAC---AG---C---GACGAAGAG---CTCCTGACAGCAGTCAGAAT
CATCAAGCTTCTCTATCAAAGCAACC---CACCTCC---CAGCCGC---GAGGGGA---CCCGGCAGGCCCGAAGGAATC
------------GACGAAGAA---G---GT---GGAG---AGAGAGAC---------AACGACAGATCCGG---G---AC
A---TTAG
>EU786672/B/ES/2005/X1890
ATGGAGCCAGTAGATCCTAGACTAGAGCCCTGGAAGCATCCAGGAAGCCGACCTAAGACTGCTTGTACCGATTGCTATTG
TAAAAAATGTTGCTTTCATT------GCCAA---------------GTTTGCTTCAT---AAA---AAAGGGCTTAGGCA
TCTCCTATGGC---AGGAAGAAGCG------GAGAC---AG---C---GACGAAGAC---CTCCTCAGGATCGTAAGACT
CATCAGGTCTCTCTACCAAAGCAACC---CACTTCC---CAACCCC---GAGGGGA---CCCGACAGGCCCGAAGGAATC
------------GAAGAAGAA---G---GT---GGAG---AGAAAGAC---------AGAGACAGATCCGA---T---CG
A---TTAG
>EU786674/B/ES/2006/X1958
ATGGATCCAGTAGATCCTAGCCTAGAGCCCTGGCAGCATCCAGGAAGTCAGCCTAGGACTGCCTGTAACTCTTGCTATTG
CAAAAGGKGTTGCTTTCATT------GCCAA---------------ATATGCTTCAT---AAA---AAAAGGCTTAGGCA
TCTCCTATGGC---AGGAAGAAGCG------GAGAC---AG---C---GACGAAGAG---CTCCTCAAGACAGTCAGACT
CATCAAGCGCATCTACCAAAGCAACC---CGCCTCC---CAGTCCC---GAGGGGA---CCCGACAGGCCCGAAGGAATC
------------GGAGAAGAA---G---GT---GGAG---AGAGAGAC---------AGAGACAGATCCAA---A---CC
A---TTAG
>EU786675/B/ES/2006/X1959
ATGGAGCCAGTAGATCCTAGTCTAGAGCCCTGGAAGCATCCAGGAAGTCAGCCCAGGACTGCTTGTACAAAGTGCTATTG
TAAAAGGTGTTGCTTTCATT------GCCAA---------------GTTTGCTTCAT---AAC---AAAAGGCTTAGGCA
TCTCCTATGGC---AGGAAGAAGCG------GAGAC---AG---C---GACGAAAAR---CTCCTCCAAACAGTCAGACT
CATCAAGTTCCTCTACCAAAGCAACC---CACCTCC---CAACCCC---GAGGGGA---CCCGACAGGCCCGGAGGAATC
------------GAAGAAGAA---G---GT---GGAG---AGAGAGAC---------AGAGACACATCCGG---T---CG
C---TTAG
>EU786676/B/ES/2006/X1998
ATGGAGCCAGTAGATCCTAGACTAGAGCCCTGGAAGCATCCAGGAAGTCAACCTAGGACCGCTTGTAACAAATGCTATTG
TAAAAAATGTTGCTTACATT------GCCAA---------------GTTTGCTTCAC---ATC---AAAAGGCTTAGGCA
TCTCCTATGGC---AGGAAGAAGCG------GAGAC---GG---C---GACGAAGAG---CTTATCCAGACAGTCAGACT
GATCAGGCTCCTCTATCAAAGCAACC---CACCTCC---CAGCCCG---GAGGGGA---CCCGACAGGCCCGAAGGAATC
------------GAAGAAGGA---G---AT---GGAG---AGAGAGAC---------AGCGATGGATCCAG---T---CC
A---TTAG
>EU786677/B/ES/2006/X2102
ATGGAGCCAGTAGATCCTAGACTAGAGCCCTGGAAGCATCCAGGAAGTCAACCTAAGACTCCTTGTAATAATTGTTACTG
TAAAAGATGTTGCCTTCATT------GCCAA---------------GTTTGTTTCAC---AAA---AAAAGGCTTAGGCA
TCTCCTATGGC---AGGAAGAAGCG------GAGAC---AG---C---GACGAAGAG---CTAATCAAGATAGCCAGATT
CATCAAGCGTCTCTATCAAAGCAACC---CACCTCC---CAACCCA---GAGGGGA---CCCGACAGGCCCGAAGGAATC
------------GAAGAAGAA---G---GT---GGAG---GGAGAGAC---------AGAGACAGATCCGG---T---CT
C---TTAG
>EU786678/B/ES/2007/X2149
ATGGAGCCAGTAGATCCTAGACTAGAGCCCTGGAAGCATCCAGGAAGTCAGCCTAGGACTGCTTGTAACAATTGCTATTG
TAAAAAGTGTTGCTTTCATT------GCCAA---------------GTTTGCTTCAT---AAA---AAAAGGCTTAGGCA
TCTCCTATGGC---AGGAAGAAGCG------GAGAC---AG---C---GACGAAGAA---CTCCTCAAAGCAGTCAGACT
CATCAAGTTCCTCTATCAAAGCAACC---CACCACC---CAGCCCC---GAGGGGA---CCCGACAGGCCCGAAGGAATC
------------GAAGAAGAA---G---GT---GGAG---ACAGAGAC---------AGAGACAGATCCGG---T---CG
C---TTAG
>EU786679/B/ES/2007/X2210_3
ATGGATCCAGTAGATCCTAGACTAGAGCCCTGGAGGCATCCAGGAAGTCAGCCTGAGACTCCTTGTACCTCTTGCTATTG
TAAAAAGTGTTGCCTTCATT------GCCAA---------------GTCTGTTTCAT---GAA---AAAAGCTTTAGGCA
TCTCCTATGGC---AGGAAGAAGCG------GAGAC---AG---C---GACGAAGAA---CTCCTCAAGACCGTCAGACT
CATCAAGTTTCTCTATCAAAGCAACC---CACCTCC---CAGCCCA---GAGGGGA---CCCGACAGGCCCGAAGGAATC
------------GAAGAAGAA---G---GT---GGAA---ACAGAGAC---------AGAGACAGATCCAG---T---CG
C---TTAG
>EU786680/B/ES/2007/X2231
ATGGAGCCAGTAGATCCTAGACTAGAGCCCTGGAAGCATCCAGGAAGTAAACCTGGGACTCCTTGTACCACTTGCTATTG
CAAAAAATGTTGCTTACATT------GCCAA---------------GTTTGCTTCAT---AAC---AAAAGGCTTAGGCA
TCTCCTATGGC---AGGAAGAAGCG------GAGAC---AA---C---GACGAAGAG---CTCCTCAGAGCAGTGAGACT
CATCAGGTTTCTCTATCAAAACAACC---CGTTTCC---CAGCCCC---AAGGGGA---CCCGACAGGCCCGAAGGAACC
------------GAAGAAGAA---G---GT---GGAG---AGCGAGAC---------AGAGACAGATCCAG---G---AC
A---TTAG
>EU839596/B/DO/2005/05DO_162387
ATGGAGCCGGTAGATCCTAGACTAGAGCCCTGGGAGCATCCAGGAAGTCAGCCTAGGACTGCTTGTACCAATTGCTATTG
TAAAAGGTGTTGCTTTCATT------GCCAA---------------GTTTGYTTTGC---AAC---AAAAGCCTTAGGCA
TCTCCTATGGC---AGGAAGAAGCG------GAGAC---AG---C---GACGAMGAG---CTTCTCAAGACAGTCAGACT
CATCAAAACTCTCTATCAAAGCAACC---CGCTTCC---CAGCCCC---GAGGGGA---CCCGACAGGCCAGAAGGAATC
------------GAAGAAGAA---G---GT---GGAG---AGAGAGAC---------AGAGACAGATCCGG---T---CG
A---TTAG
>EU839597/B/DO/2005/05DO_160884
ATGGATCCAGTAGATCCTAGACTAGAGCCCTGGAAGCATCCAGGAAGTCAGCCTAGGACTSCTTGTAMCAATTGCTATTG
TAAAAARTGTTGCTWTCATT------GCCAA---------------GTTTGCTTCRY---AAA---AAAAGCCTTAGGCA
TCTCCTATGGC---AGGAAGAAGCG------GAGAC---AG---C---GACGAMGAG---CTGATCAAGACAGTCAGAYT
CATCAAGTTTCTCTATCAAAGCAACC---CGCCTCC---CAGCCCA---GCGGGGA---CCCGACAGGCCAGAAGGAATC
------------GAAGAAGAA---G---GT---GGAG---ACAGAGAC---------AAAGGCAGATCCAG---T---CG
A---TTAG
>EU839598/B/DO/2005/05DO_163007
ATGGAGCCGGTAGATCCTAGACTAGAGCCCTGGAAGCATCCAGGAAGTCAGCCTAAAACTGCTTGTAACAATTGCTATTG
CAAAAGGTGTTGTTGGCATT------GTCAA---------------GTTTGCTTCTT---AAC---AAAAGGCTTAGGCA
TCTCCTATGGC---AGGAAGAAGCG------GAGAC---AG---A---GACGAAGAA---CTCCTCAACRCAGTCAGGAT
CATCAAGTTCCTCTACCAAAGCAACC---CACTTCC---CAGCCCC---GAGGGGA---CCCGACAGGCCCGAAGGAACA
------------GAAGAAGAA---G---AT---GGAG---AGAGAGAC---------AGAGACAGATCCGT---G---CG
T---TTAG
>EU839600/B/HT/2005/05HT_129517
ATGGAGCCAGTAGATCCTAGGCTAGAGCCCTGGAAGCACCCAGGAAGTCAGCCTAGGACTCCTTGTACCAATTGCTTTTG
CAAAAAGTGTTGCTTTCATT------GCCAA---------------GTTTGCTTCAT---AAC---AAAAGGCTTAGGCA
TCTCCTATGGC---AGGAAGAAGCG------GAGAC---AG---C---GACGAAGAA---CTCCTCAAGACAGTCAGACT
CATCAARGTTCTCTAYCAAAGCAACC---CGCCTCC---CAGACCC---GAGGGGA---CCCGACAGGCCCGAAGGAACA
------------GAAGAAGAA---G---GT---GGAG---AGAGAGAC---------AGAGACAGATCCAT---T---CG
A---TTAG
>EU839601/B/HT/2005/05HT_129696
ATGGATCCAGTAGATCCTAGATTAGAGCCCTGGGAGCATCCAGGAAGTCAACCTAAGACTGCTTGTACAAATTGCTATTG
TAAAAAGTGTTGCTGGCATT------GCCAA---------------GTTTGCTTCTT---AAC---AAAAGGCTTAGGCA
TCTCCTATGGC---AGGAAGAAGCG------GAGAC---AG---C---GACGAAGAG---CTCCTCAAAACAGTCAGACT
CATCAAGAGACTCTATCAAAGCAACC---CTCCTCC---TGGCCCC---GAGGGGA---CCCGACAGGCCCGAAGGAACC
------------GAAGAAGAA---G---GT---GGAG---AGAGAGGC---------AGAGACAGATCCGG---G---GG
A---TTTG
>EU839602/B/HT/2005/05HT_129389
ATGGAACTGGTAGATCCTAGACTAGAGCCCTGGAAGCATCCAGGGAGTCAGCCTAGGACTGCTTGTAMCAATTGTTACTG
TAAAARGTGTTGCTATCATT------GCCAA---------------GTTTGCTTCTT---AAC---AAAAGGCTTAGGCA
TCTCCTATGGC---AGGAAGAAGAG------GAGAC---AG---C---GACGAAGAR---CTTCTCAARACAGTCAGACT
CATCAAGCAGCTCTATCAAAGCAACC---CGCTTCC---CAGCCCC---GAGGGGA---CCCGAAAGGCCCGAAGGAACA
------------GAAGAAGAA---G---GT---GGAG---AGAGAGAC---------AGAGACAGATCCAC---A---AG
A---TTGG
>EU839603/B/HT/2005/05HT_129473
ATGGAGCCAGTAGATCCTAGACTAGAGCCCTGGAAGCATCCAGGAAGTCAGCCTAAGACTCCTTGTACCAAATGCTATTG
TAAAAAGTGTTGCTTTCATT------GCCAA---------------GTTTGCTTCAT---AAC---AAAAGGCTTAGGCA
TCTCCTATGGC---AGGAAGAAGCG------GAGAC---AG---C---GACGAAGAC---CTCCTCAAGACAGTAAGACT
CATCAAGCTTCTCTACCAAAGCAACC---CACCTCC---CAGCTCC---GAGGGGA---CCCGACAGGCCCGAAGGAACA
------------GAAGAAGAA---G---GT---GGAG---AGAGAGAC---------AGAGACAGATCCAG---T---CG
A---TTAG
>EU839604/B/HT/2005/05HT_129805
ATGGAGCCAGTAGATCCTAGACTAGAGCCCTGGAAGCATCCAGGGAGTCAGCCTCAGACTCCTTGTACCAAGTGCTATTG
TAAAAAGTGTTGCTTTCATT------GCCAA---------------GTTTGCTTCAT---AAC---AAAAGGCTTAGGCA
TCTCCTATGGC---AGGAAGAAGYG------GAGAC---CG---C---GACGAAGAA---CTTCTCGAGACAGTGAGAAT
CATCAAAATTCTCTACCAAAGCAACC---CTCCTCC---CAGTCCC---GAGGGGA---CTCGACAGGCCCGAAGGAATA
------------GAAGAAGAA---G---GT---GGAG---AAGGAGAC---------AGAAGCAGATCCAG---A---AT
A---TTGG
>EU839605/B/JM/2005/05JM_KJ108
ATGGACCCAGTAGATCCTAGATTAGAGCCCTGGAAGCACCCAGGAAGTCAGCCTAGGACTCCTTGTACCAAATGCTATTG
TAAAAGCTGTTGCTTTCATT------GCCAA---------------GTTTGCTTCAT---AAC---AAAAGGCTTAGGCA
TCTCCTATGGC---AGGAAGAAGCG------GAGAC---CG---C---GACGACGAG---CTCCTGAAGGCAGTTCGACT
CATCAAATTTCTATATCAGAGCAACC---CACTCCC---CAGCCCC---GCGGGGA---CCCGACAGGCCCGAAGGAATC
------------GAAGAAGAA---G---GT---GGAG---AGAGAGAC---------AGAGACAGATCAGT---T---CG
A---TTAG
>EU839606/B/TT/2000/00TT_CRC08767
ATGGAACCAGTAGATCCTAGATTAGAGCCCTGGAAGCATCCAGGAAGTCAGCCTAAGACTGCTTGTAACACTTGCYATTG
TAAAARATGTTGCTTTCATT------GCCAA---------------GTTTGCTTCAT---AAA---AAAGGGCTTAGGCA
TCTCCTATGGC---AGGAAGAAGCG------GAGAC---CA---C---GACGACGAG---CTCCTGAAGACAGTCAGGAT
CATCAAGTTTCTCTATCAAAGCAACC---CACCTCC---CAGCCAG---GAGGGAA---CCCGACAGGCCCGAAGGAACC
------------GAAGGAGAA---G---GT---GGAG---AGCAAGAC---------AAAGACAGATCAGT---T---CG
C---TTAG
>EU839607/B/TT/2000/00TT_CRC50018
ATGGAGCCAGTAGATCCTAGACTAGAGCCCTGGAAGCATCCAGGAAGTCAGCCTAAGACTCCTTGTACCAATTGTTATTG
TAAAAAATGTTGCTTTCATT------GCCAA---------------GTTTGCTTCAC---AAC---AAAAGGCTTAGGCA
TCTCCTATGGC---AGGAAGAAGCG------GAGAC---AG---C---GACGAAGAG---CTCCTCAACACAATCAGACT
CATCAAGTTCCTCTACCGAAGCAACC---CACCACC---CAGCCCC---AGGGGGA---CCCGACAGGCCCGGAGGAATC
------------GAAGAAGAA---G---GT---GGAG---AGAGAGAC---------AGAGGCAGATCTAC---T---CG
A---TTAG
>EU839608/B/TT/2001/01TT_CRC50069
ATGGAGCCAGTAGATCCTAGACTAGAGCCCTGGAAGCATCCAGGAAGTCAGCCTAGGACTGCTTGTAACAACTGCTATTG
TAAACAGTGTTGCTTTCATT------GYCAA---------------GTGTGCTTCAT---AAC---AAAAGGCTTAGGCA
TCTGCTATGGC---AGGAAGAAGAG------GAGAC---AG---C---GACGAAGAG---CTCCTCGAGACAGTCAGATT
CATCAAGTTTCTCTACCAAAGCAACC---CTCCTCC---CAGCTCC---GAGGGGA---CCCGACAGGCCCGACGGAACC
------------GAAGGAGAA---G---GT---GGAG---AGAGAGAC---------AGAGACAGATCTGT---G---CG
A---TTAG
>EU839609/B/TT/2000/00TT_CRC50060
ATGGAGCCAGTAGATCCTAGACTAGAGCCCTGGAAGCATCCAGGAAGTCAGCCTAGGACTGCTTGTAACTCTTGTTATTG
TAAAAAGTGCTGCTTTCATT------GCCAA---------------GTTTGCTTCAC---AAC---AAAAGGCTTAGGCA
TCTCCTATGGC---AGGAAGAAGCG------GAGAC---RG---C---GACGAAGAA---CTCCTCAAGACAGTCAGACT
AATCCGGTTCCTCTATCAGAGCAACC---CACCTCC---CAGCCAG---GAGGGGA---CCCGACAGGCCCGAAGGAATC
------------GAAGAAGAA---G---GT---GGAG---AGAGAGAC---------AGAGAAGAATCAAT---T---CG
A---TTAG
>EU839610/B/TT/2001/01TT_CRC50077
ATGGAGCCAGTAGATCCTAGACTAGAGCCCTGGAAGCATCCAGGAAGTCAGCCTAGGACTGCTTGTAACTCTTGTTATTG
TAAAAAGTGCTGCTTTCATT------GCCAA---------------GTTTGCTTCAC---AAC---AAAAGGCTTAGGCA
TCTCCTATGGC---AGGAAGAAGCG------GAGAC---AG---C---GACGAAGAR---CTCCTCAAGACAGTCAGACT
AATCCGGTTCCTCTATCAGAGCAACC---CACCTCC---CAGCCAG---GAGGGGA---CCCGACAGGCCCGAAGGAATC
------------GAAGAAGAA---G---GT---GGAG---AGAGAGAC---------AGAGAAGAATCAAT---T---CG
A---TTAG
>FB341548/B/FR/1983/HXB2_patent
ATGGAGCCAGTAGATCCTAGACTAGAGCCCTGGAAGCATCCAGGAAGTCAGCCTAAAACTGCTTGTACCAATTGCTATTG
TAAAAAGTGTTGCTTTCATT------GCCAA---------------GTTTGTTTCAT---AAC---AAAAGCCTTAGGCA
TCTCCTATGGC---AGGAAGAAGCG------GAGAC---AG---C---GACGAAGAG---CTCATCAGAACAGTCAGACT
CATCAAGCTTCTCTATCAAAGCAACC---CACCTCC---CAACCCC---GAGGGGA---CCCGACAGGCCCGAAGGAATA
------------GAAGAAGAA---G---GT---GGAG---AGAGAGAC---------AGAGACAGATCCAT---T---CG
A---TTAG
>FB707281/B/FR/1983/HXB2-patent
ATGGAGCCAGTAGATCCTAGACTAGAGCCCTGGAAGCATCCAGGAAGTCAGCCTAAAACTGCTTGTACCAATTGCTATTG
TAAAAAGTGTTGCTTTCATT------GCCAA---------------GTTTGTTTCAT---AAC---AAAAGCCTTAGGCA
TCTCCTATGGC---AGGAAGAAGCG------GAGAC---AG---C---GACGAAGAG---CTCATCAGAACAGTCAGACT
CATCAAGCTTCTCTATCAAAGCAACC---CACCTCC---CAACCCC---GAGGGGA---CCCGACAGGCCCGAAGGAATA
------------GAAGAAGAA---G---GT---GGAG---AGAGAGAC---------AGAGACAGATCCAT---T---CG
A---TTAG
>FJ195086/B/BR/2004/BREPM1070
ATGGAGCCAGTAGATCCTAGACTAGAGCCATGGAAGCATCCAGGAAGTCAGCCTAAGACTGCTTGTACTAATTGCTATTG
TAAAAAGTGTTGCTTTCATT------GCCAA---------------GTTTGTTTCAC---GAA---AAAAGGCTTAGGCA
TCTCCTATGGC---AGGAAGAAGCG------GAGAC---AG---C---GACGACGAA---CTCCTGAAGACAATCAGACT
CATCAAGTTTCTCTATCAGACCAACC---CACCTCC---CAGCAAC---GAGGGGA---CCCGACAGGCCCGAAGGAAAA
------------GAAGAAGAC---G---GT---GGAG---AGCAAGAC---------AGAGACAGATCAAT---A---CG
C---TTAG
>FJ195088/B/BR/2005/BREPM1084
ATGGAGCCAGTAGATCCTAGACTAGAGCCCTGGAAGCATCCAGGAAGTCAGCCTAAGACTGCTTGTACCAAATGCTATTG
TAAGAGGTGTTGCTTTCATT------GCCAA---------------GTTTGCTTCAT---AAA---AAAAGGCTTAGGCA
TCTCCTATGGC---AGGAAGAAGCG------GAGAC---AG---C---GACGAAGAG---CTCATCAAGGCAGTCCGACT
CATCAAGTTTCTTTATCAAAGCAACC---CGGCTCC---CAGTCAG---GAGGGGA---CCCGACAGGCCCGAAGGAACC
------------GAAGAAGAA---G---GT---GGAG---AGAGAGAC---------AGAGACGGATCCAG---T---CG
A---TTAG
>FJ195089/B/BR/2005/BREPM1093
ATGGAGCCAGTAGATCCTAGACTAGAGCCCTGGAAGCATCCAGGAAGCCAGCCTAAAACTGCTTGTACCAAGTGCTTTTG
TAAACAGTGTTGCTTTCACT------GCCAA---------------GTTTGTTTCAT---AAC---CAAAGGCTTAGGCA
TCTCCTATGGC---AGGAAGAAGCG------GAGAC---AG---C---GACGACGAG---CTCCTCAAGACAGTCCAACT
GATCAAACTCCTCTATCAAAGCAATC---CGCTTCC---CAGCCGA---GAGGGGA---CCAGACAGGCCCGAAGGAATC
------------GAAGAAGAA---G---GT---GGAG---AGAGAGAC---------AGAGAAAGATCCAG---C---AG
A---TTAG
>FJ195090/B/BR/2004/BREPM1066
ATGGAGCCAGTAGATCCTAGACTAGAGCCCTGGAAGCATCCAGGAAGTCAGCCTAGGACTGCTTGTAACAATTGCTATTG
TAAAAAGTGTTGCTTTCATT------GCCAA---------------GTGTGTTTCAC---AAC---CAAAGGCTTAGGCA
TCTCCTATGGC---AGGAAGAAGCG------GAGAC---AG---C---GACGAAGAA---CTCCTCAAAACAGTCAGGAT
CATCAAGTTTCTCTATCAAAGCAACC---CGCCTCC---CAGCAGC---GAGGGGA---CCCGACAGGCCCGAAGGAATC
------------GAAGGAGAA---G---GT---GGAG---AGAGAGAC---------AGAGAACAATCAAC---A---CG
C---TTAG
>FJ195091/B/BR/2005/BREPM1081
ATGGAGCCAGTAGATCCTAGACTAGAGCCCTGGAAGCATCCAGGAAGTCAGCCTAAAACTGCTTGCACTAATTGCTATTG
TAAAAAGTGTTGCTTTCATT------GCCAA---------------GTTTGCTTCAT---TAC---AAAAGGCTTAGGCA
TCTCCTATGGC---AGGAAGAAGCG------GAGAC---AG---C---GACGAAGAT---CTCCTCAGGACTATCAGGCT
CATCAAGATTCTCTATCAAAGCAACC---CTCCTCC---CAGTTCC---GAGGGGA---CCCGACAGGCCCGAAGGAATA
------------GAAGAAGAA---G---GT---GGAG---ACAGAGAC---------AACGGCAGATCAAT---T---CG
A---TTAG
>FJ388890/B/CY/2005/CY018
ATGGAGCCAGTAGATCCTAGCCTAGAGCCCTGGAAGCATCCAGGAAGTCAGCCTAAGACTGCTTGTACCACTTGCTATTG
TAAAGAATGTTGCTATCATT------GCCAA---------------GTTTGTTTCAT---AAA---AAAAGCCTTAGGCA
TCTCCTATGGC---AGGAAGAAGCG------GAGAC---AG---C---GACGAAGAA---CTCATCAAGACAGTCAGACT
CATCAAGATTCTCTACCAAAGCAACC---CACCTCC---CAGCACA---GAGGGGA---CCCGACAGGCCCGAAGGAATC
------------GAAGAAGAA---G---GT---GGAG---AGAGAGAC---------AGAGACAGATCCAT---A---AG
A---TTAG
>FJ388891/B/CY/2005/CY020
ATGGAGCCAGTAGATCCTAGCTTAGAGCCCTGGAAGCATCCAGGAAGTCAGCCTAAGACTCCTTGTACCCCTTGCTATTG
TAAAGCGTGTTGCTTTCATT------GCCAA---------------GTTTGTTTCAT---AAA---AAAAGCCTTAGGCA
TCTCCTATGGC---AGGAAGAAGCG------GAGAC---AG---C---GACGAAGAA---CTCATCAGGACAGTCCGGAT
CATCAAGTTCCTCTATCAAAGCAACC---CGCCTCC---CAACCCC---GAGGGGA---CCCGACAGGCCCGAAGGAATC
------------GAAGAAGAA---G---GT---GGAG---AGAGAGAC---------AGAGACAGATCCGT---T---CA
A---TTAG
>FJ388895/B/CY/2005/CY028
ATGGAGCCAGTAGATCCTAGACTAGAGCCCTGGAAGCATCCAGGAAGTCAGCCTAAGACTGCTTGTAACAATTGCTATTG
TAAAAAGTGCTGCTTACATT------GCCAA---------------GTTTGTTTCAC---AAA---AAAAGGCTTAGGCA
TCTCCTATGGC---AGGAAGAAGCG------GAGAC---CG---C---GACGAAGAC---CTCCTCCAGACAGTCAGACT
CATCAAGCTTCTCTATCAAAGCAACC---CACCTCC---CAGCCTC---GAGGGGA---CCCGACAGGCCCGAAGGAATC
------------GAAGAAGAA---G---GT---GGAG---AGAGAGAC---------AGAGACAGATCCGT---T---CG
A---TTAG
>FJ388898/B/CY/2005/CY032
ATGGAGCCAGTAGATCCTAGTTTAGAGCCCTGGAAGCATCCAGGAAGTCAACCTAGGACTCCTTGTACAAATTGCTATTG
TAAAAAGTGTTGCTTTCATT------GCCAA---------------GTGTGTTTCAT---AAA---AAAAGCCTTAGGCA
TCTCCTATGGC---AGGAAGAAGAG------GAGAC---AG---C---GACGAAGAC---CTCCTCAAGGCAATCAGACT
CATCAAGTTTCTCTATCAAAGCAACC---CGCCTCC---CAAGCCC---GAGGGGA---CCCGACAGGCCCGAAGGAATA
------------GAAGAAGAA---G---GT---GGAG---AGAAAGAC---------AGAGACAGGTCCAG---A---CC
C---ATAG
>FJ388899/B/CY/2005/CY037
ATGGAGCCAGTAGATCCTAGCCTAGAGCCCTGGAAGCATCCAGGAAGTCAGCCTAGGACTGCTTGTACCAATTGTTATTG
TAAAAAGTGTTGCTGGCATT------GCCAA---------------GTGTGTTTCTT---AAA---AAAAGGCTTAGGCA
TCTCATATGGC---AGGAAGAAGCG------GAGACAGCAG---C---GACGAAGTG---CTCCTCAAGACAGTTCGGCT
TATCAAGACTCTCTATCAAAGCAATC---CGCCCCC---CAACCCA---GAAGGGA---CCCGACAGGCCCGAAGGAATC
------------GAAGAAGGA---G---GT---GGAG---AGAGAGAC---------AGAGACACATCCGG---A---CG
G---TTAG
>FJ388904/B/CY/2005/CY055
ATGGAGCCAGTAGATCCTAGACTGGAGCCCTGGAAGCATCCGGGAAGCCAGCCTAGGACTGCTTGTACCAATTGCTATTG
TAAAAAGTGTTGCATGCATT------GCCAA---------------GTTTGCTTCTT---AAC---AAAAGGCTTAGGCA
TCTCCTATGGC---AGGAAGAAGCG------GAGAC---AG---C---GACGAAGAA---CTCCTCAGGGCAATCAGACT
CATCAAGCAGATCTATCAAAGCAACC---CGCTTCC---CAGCCCA---GGGGGGA---CCCGACAGGCCCGAAGGAATC
------------GAAGAAGAA---G---GT---GGAG---AGAGAGGC---------AGAGACAAATCCAT---A---AG
A---TTGG
>FJ388905/B/CY/2005/CY056
ATGGAGCCAGTAGATCCTAGTCTAGAGCCCTGGAAGCATCCAGGAAGTCAGCCTAAAACTGCTTGTACCAATTGCTATTG
TAAAAAGTGTTGCCTTCATT------GCCAA---------------GTTTGCTTCAC---AAC---AAAAGGCTTAGGCA
TCTCCTATGGC---AGGAAGAAGCG------GAGAC---AG---C---GACGAAGAG---CTCCTCAAGACAGTAAGACT
CATCAAGCTTCTCTATCAAAGCAACC---CACCTCC---CAACTCCGAGGAGGGGA---CCAGACAGGCCCGAAGGAACA
------------GAAGAAGAA---G---GT---GGAG---AGAGAGGC---------AGAGACAAATCCGC---G---CG
A---TTAG
>FJ388910/B/CY/2005/CY065
ATGGAGCCAGTAGATCCTAGACTAGAGCCCTGGAAGCATCCAGGGAGTCAGCCTAGGACTGCTTGTACCACTTGCTATTG
TAAAAGTTGCTGCTTGCATT------GCATG---------------GTTTGTTTCAC---AAC---CAAAGGCTTAGGCA
TCTCCTATGGC---AGGAAGAAGCG------GAGAC---GG---A---GACGAAGAG---CTCCTAAAAGCCATCAGACT
CATCAAGTTTCTCTACCAAAGCAACC---CACTCCC---CAGCTCC---GAGGGGA---CCCGACAGGCCCGAAGGAATC
------------GAAGAAGGA---G---GT---GGAG---AGCAAGAC---------AGAGACAGATCCGG---T---CG
C---TTAG
>FJ388911/B/CY/2005/CY067
ATGGAGCCAGTAGATCCTAGACTAGAGCCCTGGCAGCATCCAGGAAGCCAGCCTAGGACTGCTTGTAACAAGTGCTATTG
TAAAAAGTGTTGCTTTCATT------GCCAA---------------GTTTGTTTCAC---AAC---AAAAGGCTTAGGCA
TCTCTTATGGC---AGGAAGAAGCG------GAGAC---AG---C---GACGAAGAA---CTCCTCAAGACAGTCAGAAT
CATCAAGTTTCTCTATCAAAGCAACC---CGCTTCC---CAGCCTC---GGGGGGA---CCCGACAGGCCCGGAGGAATC
------------GAAGAAGAA---G---GT---GGAG---GGAGAGAC---------AGAGACAGATCCAG---G---CC
A---TTGG
>FJ388912/B/CY/2005/CY068
ATGGAGCCAGTAGATCCTAGCCTAGAGCCCTGGAAGCATCCAGGAAGTCAGCCTAAGACTGCTTGTACCAAATGCTATTG
TAAAAAGTGTTGCTTTCATT------GCCAA---------------GTTTGTTTCAC---AAC---AAAAGGCTTAGGCA
TCTCCTATGGC---AGGAAGAAGCG------GAGAC---AG---C---GACGAAGAG---CTCCTAAAGACCATCAGAAT
CATCAAGTTTCTCTATCAAAGCAACC---CGCCTCC---CAGCTCA---GAGGGGA---CCCGACAGGCCCGGAGGAATC
------------GAAGAAGGA---G---GT---GGAG---AGAACGAC---------AGAGACAGATCCGG---G---CC
G---TTAG
>FJ388914/B/CY/2005/CY072
ATGGAGCCAGTAGATCCTAGCTTAGAGCCCTGGAAGCATCCAGGAAGTCAGCCTAAAACTCCTTGTACCCCTTGCTATTG
TAAAGCATGTTGCCTTCATT------GCCAA---------------GCTTGTTTTAT---AAA---AAAAGGCTTAGGCA
TCTCCTATGGC---AGGAAGAAGCG------GAGAC---AG---C---GACGAAGAC---CTCCTCAAGACAGTCCGACT
GATCAAGCTTCTCTATCAAAGCAACC---CACCTCC---CAGCCCC---GAGGGGA---CCCGACAGGCCCGAAGGAATT
------------GAAGAAGAA---G---GT---GGAG---AGAGAGAC---------AGAGGTGGATCCGG---T---CG
A---CCAG
>FJ388915/B/CY/2005/CY074
ATGGAGCCAGTAGATCCTAGATTAGAGCCCTGGAAGCATCCAGGAAGTCAGCCTAAGACTGCTTGTACCCCATGTTATTG
TAAAAAGTGTTGCTTTCATT------GCCAA---------------GTGTGTTTCAT---AAC---AAAAGGCTTAGGCA
TCTCCTATGGC---AGGAAGAAGCG------GAGAC---AG---C---GACGAAGAG---CTCCTCAAGGCAGTGAGACT
CATCAAGGTTCTCTACCAAAGCAACC---CGCCTCC---CAACCCA---GAGGGGA---CCCGACAGGCCCGAAGGAATC
------------GAAGAAGAA---G---GT---GGAG---AGAGAGAC---------AGAGACAGATCCGG---A---CG
C---TTAG
>FJ388916/B/CY/2005/CY075
ATGGAGCCAGTAGATCCTAGACTAGAGCCCTGGAAGCATCCAGGAAGCCAGCCTAGGACTGCTTGTACCAAATGCTATTG
TAAAAAGTGTTGCTTGCATT------GCCAA---------------GTTTGCTTCCT---AAC---AAAAGGCTTAGGCA
TCTCCTATGGC---AGGAAGAAGCG------GAGAC---AG---C---GACGAAGAA---CTCATCAAGGCAGTCAGACT
CATCAAGCAGATCTATCAAAGCAACC---CGCTTCC---CAGCCCC---AGGGGGA---CCCGACAGGCCCGAAGGAATT
------------GAAGAAGAA---G---GT---GGAG---AGAGAGGC---------AGAGACAGATCCAT---A---AG
A---TTGG
>FJ388918/B/CY/2005/CY087
ATGGAGCCAGTAGATCCTAGACTAGAGCCCTGGAAGCATCCAGGAAGTCAGCCTAAGACTGCTTGTACCAAATGCTATTG
TAAACAGTGTTGCTTTCATT------GCCAA---------------GTGTGTTTCAT---AAC---AAAAGGCTTAGGCA
TCTCCTATGGC---AGGAAGAAGCG------GAGAC---AG---C---GACGAAGAA---CTCCTCAGGGCAGTGAGACT
CATCAAGGCTCTCTACCAAAGCAACC---CGCCTCC---CAACCCA---GAGGGGA---CCCGACAGGCCCGAAGGAATA
------------GAAGAAGAA---G---GT---GGAG---AGAGAGAC---------AGAGACAGGTCCGG---A---CA
C---TTAG
>FJ388919/B/CY/2005/CY088
ATGGAGCCAGTAGATCCTAGCTTAGAGCCCTGGAAGCATCCAGGAAGCCAGCCTAAGACCCCTTGTACCCCTTGCTATTG
CAAAGAATGTTGCTATCATT------GTCAG---------------TATTGTTTCAC---AAA---AAAAGCCTTAGGCA
TCTCCTATGGC---AGGAAGAAGCG------GAGAC---AG---C---GACGAAGAG---CTCCTCAAGACAGTCCGACT
CATCAAGACTCTCTATCAAAACAACC---CACCTCC---CAGCACC---GAGGGGA---CCCGACAGGCCCGGAGGAATC
------------GAAGAAGAA---G---GT---GGAG---AGAGAGAC---------AGCGACAGATCCGG---T---CG
A---TTAG
>FJ388920/B/CY/2005/CY089
ATGGAGCCAGTAGATCCTAGCTTAGAGCCCTGGAAGCATCCAGGAAGCCAGCCTAAAACCCCTTGTACCCCTTGCTATTG
CAAAAAATGTTGCTATCATT------GCCAG---------------TATTGTTTCAC---AAA---AAAAGCCTTAGGCA
TCTCCTATGGC---AGGAAGAAGCG------GAGAC---AG---C---GACGAAGAC---CTCCTCAAGACAGTCCGACT
AATCAAGACTCTCTATCAAAACAACC---CACCTCC---CAGCACC---GAGGGGA---CCCGACAGGCCCGGAGGAATC
------------GAAGAAGAA---G---GT---GGAG---AGAGAGAC---------AGCGACAGATCCGG---T---CG
A---TTAG
>FJ388923/B/CY/2005/CY093
ATGGAGCCAGTAGATCCTAGCTTAGAGCCCTGGAAGCATCCAGGAAGTCAGCCTAAGACTCCTTGTACCCCTTGCTATTG
TAAAGCGTGTTGCTTTCATT------GCCAA---------------GTTTGTTTCAT---AAA---AAAAGCCTTAGGCA
TCTCCTATGGC---AGGAAGAAGCG------GAGAC---AT---A---TGAGCAGCA---CTCCTCAAAACAGTCCGTCT
CATCAAGGTCCTTTATCAAAGCAACC---CACCTCC---CAGCACA---GAGGGGA---CCCGACAGGCCCGAAGGAATA
------------GAAGAAGAA---G---GT---GGAG---AGAGAGAC---------AGAGACAGATCCGG---T---CG
A---TTAG
>FJ388924/B/CY/2005/CY097
ATGGAGCCAGTAGATCCTAGCTTAGAGCCCTGGAAGCATCCAGGAAGCCAGCCTAAAACTCCTTGTACCCCTTGCTATTG
TAAAGTATGTTGCTATCATT------GCCAG---------------TATTGTTTCAC---AAA---AAAAGCCTTAGGCA
TCTCCTATGGC---AGGAAGAAGCG------GAGAC---AG---C---GACGAAGAA---CTCCTCAAGACAGTCCGACT
CATCAAGACTCTCTATCAAAACAACC---CACCTCC---CAGCACC---GAGGGGA---CCCGACAGGCCCGGAGGAATC
------------GAAGAAGAA---G---GT---GGAG---AGAGAGAC---------AGAGACAGATCCGG---T---CG
A---TTAG
>FJ388927/B/CY/2005/CY110
ATGGAGCCAGTAGATCCTAGACTAGAGCCCTGGAAACATCCAGGAAGTCAGCCTAAAACTGCTTGTAACAATTGCTATTG
TAAAAAGTGTTGCTTTCATT------GCCAA---------------GTTTGTTTTGG---AAA---AAAAGCCTTAGGCA
TCTCCTATGGC---AGGAAGAAGCG------GAGAC---AA---C---GACGAAGAT---CTCCTCAAGGCAGTAAGACT
CATCAAGTTTCTTCATCAAACCAACC---CACCGCC---CAGCTCC---GAGGGGA---CCCGACAGGCCAGAAGGAATC
------------GAAGAAGAA---G---GT---GGAG---AGAGAGAC---------AGAGACACATCCGA---A---GG
A---TTAG
>FJ388930/B/CY/2005/CY113
ATGGAGCCAGTAGATCCTAGACTAGAGCCTTGGAAGCATCCAGGAAGTCAGCCTAAGACTGCTTGCACCCCTTGCTATTG
TAAAAAGTGTTGCTTTCATT------GCCAA---------------GTCTGTTTCAT---AAC---AAAAGGCTTAGGCA
TCTCCTATGGC---AGGAAGAAGCG------GAGAC---CG---C---GACGAAGAG---CTCCTCAAGACAGTCAGGAT
CATCAAGTTTCTCTACCAAAGCAACC---CGCCTCC---CAGCTCA---GAGGGGA---CCCGACAGGCCCGAAGGAATC
------------GAAGAAGAA---G---GT---GGAG---AGAGAGAC---------AGAGACACATCCGG---G---AG
A---TTAG
>FJ388931/B/CY/2005/CY120
ATGGAGCCAGTAGATCCTAGGCTAGCGCCCTGGCAACATCCAGGAAGTCAACCTAAGACTGGGTGTAACACTTGCTTTTG
TAAAAAGTGCTGCTTTCATT------GCCAA---------------GTTTGTTTTAC---AAA---AAAAGCCTTAGGCA
TCTCCTATGGC---AGGAAGAAGCG------GAGAC---AG---C---GACGAAGAG---CTCCTCAAGGCAGTCAGAAT
CATCAAGCTTCTCTATCAAAGCAACC---CACCTCC---CAAGCCC---GAGGGGA---CCCGACAGGCCCGGAGGAATC
------------GAAGAAGAA---G---GTG--GGAG---AGAGAGAC---------AGAGACACATCAAA---G---GC
CAT-TTAG
>FJ388933/B/CY/2005/CY124
ATGGAGCCAGTAGATCCTAGCCTAGAGCCATGGAAGCATCCAGGAAGTCAGCCTAGCACTGCTTGTAATACTTGCTATTG
TAAAAAATGTTGCTATCATT------GCCAA---------------GTTTGTTTCAC---AAC---AAAAGCCTTAGGCA
TCTCCTATGGC---AGGAAGAAGCG------GAGAC---AG---C---GACGAAGAA---CTCCTCAAGACAATCAGAAT
CATCAAGTTTCTCTATCAAAGCAACC---CGCTTCC---CAGCTCC---AAGGGGA---CCCGACAGGCCCGAAGGAATC
------------GAAGAAGAA---G---GT---GGAG---AGAGAGAC---------AGAGACAGATCCGG---T---CC
A---TTAG
>FJ388934/B/CY/2005/CY130
ATGGAGCCAGTAGATCCTAGACTAGAGCCCTGGAAGCATCCAGGAAGTCAGCCTAAGACTGCTTGTACAAATTGCTATTG
TAAAAGGTGTTGCTTACATT------GCCCA---------------GTTTGTTTCAC---AAA---AAAAGGCTTAGGCA
TCTCCTATGGC---AGGAAGAAGCG------GAGAC---AG---C---GACGAAGAT---CTCCTAAAGGCAATCAGACT
AATCAAGTTCCTCTACCAAAACAACC---CGCCACC---CAGGCCC---AAGGGGA---CCAGACAGGCCCGAAGGAATC
------------GGAGAAGAA---G---GT---GGAG---AAGAAGAC---------AGAGACAGATCCAG---G---AT
C---TTAG
>FJ388935/B/CY/2005/CY131
ATGGAGCCAGTAGATCCTAATCTAGAACCCTGGAAGCATCCAGGAAGTCAGCCTAAGACTGCTTGTACCAAATGCTATTG
TAAAAAGTGTTGCTTACATT------GCCAA---------------GTTTGTTTCAT---GAC---AAAAGGCTTAGGCA
TCTCCTATGGC---AGGAAGAAGCG------GAGAC---AG---C---GACGAAGAC---CTCCTCAAGACAGTAAGACT
CATCAAACTCCTCTACCAAAGCAACC---CACTTCC---CAGCACC---GAGGGGA---CCCGACAGGCCCGAAGGTATG
------------GAAGAAGAA---G---GT---GGAG---AAAGAAAC---------AACAACAGATCCAT---C---AG
A---TTAG
>FJ388936/B/CY/2005/CY132
ATGGAGCCAGTAGATCCTAGCCTAGAGCCCTGGAAGCATCCAGGAAGTCAGCCTAAGACTGCTTGTACCTCTTGCTATTG
TAAACAGTGTTGCTATCATT------GCCAA---------------GTTTGTTTCAT---AAA---AAAAGCCTTAGGCA
TCTCCTATGGC---AGGAAGAAGCG------GAGAC---AG---C---GACGAAGAA---CTCCTCAAGACAGTCAGACT
CATCAAGATTCTCTATCAAAGCAACC---CACCTCC---CAGCTCC---GAGGGGA---CCCGACAGGCCCGAAGGAATT
------------GAAGAAGAA---G---GT---GGAG---AGAGAGAC---------AGAGACAGATCCGG---A---AG
A---TTAG
>FJ388937/B/CY/2005/CY137
ATGGAGCCAGTAGATCCTAGGCTAGCGCCCTGGCAGCATCCAGGAAGTCAACCTAAGACTGGGTGTAACAATTGCTTTTG
TAAAAAGTGCTGCTTTCATT------GCCAA---------------GTTTGTTTTGC---AAA---AAAAGCCTTAGGCA
TCTCCTATGGC---AGGAAGAAGCG------GAGAC---AG---C---GACGAAGAG---CTCCTCAAGACAGTCAGAAT
CATCAAGTTTCTCTATCAAAGCAACC---CGCCTCC---CAAACCC---GAGGGGA---CCCGGCAGGCCCGAAGGAATA
------------GAAGAAGAA---G---GT---GGAG---AGAGAGAC---------AGAGACACATCAAG---G---CC
A---TTAG
>FJ388939/B/CY/2005/CY141
ATGGAGCCAGTAGATCCTAGACTAGAGCCCTGGAAACATCCAGGAAGTCAGCCTAAGACTGCTTGTACAAATTGCTATTG
TAAAAAGTGTTGCTTACATT------GCCAA---------------GTTTGTTTCAC---AAG---AAAAGGCTTAGGCA
TCTCCTATGGC---AGGAAGAAGCG------GAGAC---AG---C---GACGAAGAT---CTCCTAAAGGCAATCAGACT
AATCAAGTTCCTCTATCAAAACAACC---CGCCACC---CAGGTCC---CAGGGGA---CCAGACAGGCCCGAAGGAATC
------------GGAGAAGAA---G---GT---GGAG---AAGAAGAC---------AGAGACAGATCCAG---G---AT
C---TTAG
>FJ388940/B/CY/2005/CY149
ATGGAGCCAATAGATCCTAGACTAGAGCCCTGGAAGCATCCAGGAAGTCAGCCTAAGACTCCTTGTACCAATTGCTATTG
TAAACAGTGTTGTTTTCATT------GCCAA---------------GTTTGCTTCAC---AAC---AAAAGGCTTAGGCA
TCTCCTATGGC---AGGAAGAAGCG------GAGAC---AG---C---GACGAAGAC---CTCCTCAAGGCAGTCAGACT
AATCAAGCGTCTCTACCAAAGCAACC---CACCACC---CAGTCCC---GAGGGGA---CCCGACAGGCCCGAACGAATC
------------GAAGAAGAA---G---GT---GGAG---AGCGAGAC---------AGAGACAGATCCAC---T---TA
C---TTAG
>FJ388941/B/CY/2005/CY150
ATGGAGCCAGTAGATCCTAAACTAGAGCCCTGGAAGCATCCAGGAAGTCAGCCTAAGACTGCTTGTACCACTTGCTATTG
TAAACAGTGTTGCTTTCATT------GCCAA---------------GTTTGTTTCAT---AAC---AAAAGGCTTAGGCA
TCTCCTATGGC---AGAAAGAAGCG------GAGAC---AG---C---GACGAAGAC---CTCCTCAAGACAGTCAGACT
CATCAAGTGTCTCTACCAAACCAACC---CACCTCC---CAGCAAC---GAGGGGA---CCCGACAGGCCCGAAGGAATC
------------GAAGAAGAA---G---GT---GGAG---AGAGAGAC---------AGAGACAGATCCGG---T---CA
A---TTAG
>FJ388947/B/CY/2006/CY165
ATAGATCCAGTAGATCCTACCTGGAAGCCCTCGAAGCATCCGCGAAGTCAGCCTAATACTCCTTGTACCCCTAAATATTG
TAAAAGATGTTGCCAACATT------GTCAA---------------GCAAGTTTCAC---AAA---AAAAACCTTAGACA
TCTCGTAGGAC---AGGAAGAAGCG------GAGAC---AG---C---GTCGAAGAA---CTCCTCAAGACAGTCAGGTT
CATCAGGTTCCTCTACCAGAACAACC---CACCTCC---CAGCTCC---GAGGGGA---CCCGACAGGCCCGAAGGAATC
------------GAAAAAAGA---GCA-GT---GGGA---ATAGGAGCTATTCGTT-ATGAACGAATAAGTA--T---CC
G---TTAG
>FJ388949/B/CY/2006/CY168
ATGGATCCAGTAGATCCTAGGCTAGAGCCCTGGCAACATCCAGGAAGTCAGCCTAGGACTCCTTGTACCAATTGTTATTG
TAAAAAGTGTTGCTTTCATT------GCCAA---------------ACATGTTTCAC---ACA---AAAAGCCTTAGGCA
TTTCCTATGGC---AGGAAGAAGCG------GAGAC---AG---C---GACGAAGAC---CTCCTCAAGACAGTGAGACT
CATCAAGTTCCTCTACCAAAGCAACC---CGCCTCC---CAAACCC---GAGGGGA---CCCGACAGGCCCGAAGGAATC
------------GGAGAAGAA---G---GT---GGAG---AGCACGAC---------AGAGACAGATCCAG---A---CC
A---TTAG
>FJ388955/B/CY/2006/CY180
ATGGAGCCAGTAGATCCTAGCCTAGATCCCTGGAAGCATCCAGGAAGTCAGCCTAAGACTGCTTGCACCAATTGCTATTG
TAAAAAGTGCTGCTTTCATT------GCCAA---------------GTTTGTTTCAT---AAC---AAAAGGCTTAGGCA
TCTCCTATGGC---AGGAAGAAGCG------GAGAC---AG---C---GACGAAGAG---CTCCTCAGGGTAGCGAGACT
CATCAAGACTCTCTACCGAAGCAACC---CTCTTCC---CAGCACC---GAGGGAA---CCCGACAGGCCCGGAGGAACC
------------GAAGAAGAA---G---GT---GGAG---AGAGAGAG---------AGAGAGCGATCCAA---C---AG
A---TTAG
>FJ388957/B/CY/2005/CY033
ATGGAGCCAGTAGATCCTAGCTTAGAACCCTGGAAGCATCCAGGAAGTCAGCCTAAGACCCCTTGTACCCCTTGCTATTG
TAAAGTGTGTTGCTGGCATT------GCCAA---------------GCTTGTTTCAC---GAA---AAAAGCCTTAGGCA
TCTCCTATGGC---AGGAAGAAGCG------GAGAC---AG---C---GACGAAGAA---CTCCTCAAGACAGTCCGACT
CATCAGGACTCTCTATCAAAGCAACC---CACCTCC---CAGCCCC---GAGGGGA---CCCGACAGGCCCGAAGGATTC
------------GAAGAAGAA---G---GT---GGAG---AGAGAGAC---------AGAGACAGATCCGG---T---CG
A---TCAG
>FJ388958/B/CY/2005/CY035
ATGGAGCCAGTAGATCCTAGATTAGAGCCTTGGAAGCATCCAGGAAGTCAGCCTAAAACTGCTTGCACCAATTGCTATTG
TAAACGTTGTTGCCTTCATT------GCCAA---------------GTTTGTTTCAT---AAA---AAAAGGCTTAGGCA
TCTCCTATGGC---AGGAAGAAGCG------GAGAC---AG---C---GACGAAGAA---CTCCTCCAGACAGTCAAGGT
CATCAAGTTCCTCTATCAGAGCAACC---CGCTTCC---CAATCCC---GAGCGGA---CCCGCCAGGCCCCAAGGAATA
------------GAAGAAGAA---G---GT---GGAG---AGAGAGAC---------AGAGACAGATCAAC---T---CG
C---TTAG
>FJ388959/B/CY/2005/CY036
ATGGAGCCAGTAGATCCTAGCTTAGAGCCCTGGAAGCATCCAGGAAGTCAGCCTAAGACTCCTTGTACCTCTTGCTATTG
TAAAGTGTGTAGCTATCATT------GCCAA---------------GCTTGCTTCTT---AAA---CAAAGCCTTAGGCA
TCTCCTATGGC---AGGAAGAAGCG------GAGAC---AG---C---GACGAAGAC---CTCCTCAGGACAGTCCGACT
CATCAAGCACCTCTATCAAAGCAACC---CGCCTCC---CCCCCCC---GAGGGGA---CCCCACAGGCCCGAAGGAATC
------------GAAGAAGAA---G---GT---GGAG---AGAGAGAC---------AGAGACAGATCCGG---T---GG
A---TTAG
>FJ388960/B/CY/2005/CY070
ATGGAGCCAGTAGATCCTAGCCTAGAGCCCTGGAAGCATCCAGGAAGTCAGCCTAAGACTGCTTGTACCTCTTGCTATTG
TAAAAAGTGCTGCTATCATT------GCCAA---------------GTTTGTTTTAT---AAA---AAAAGCCTTAGGCA
TCTCCTATGGC---AGGAAGAAGCG------GAGAC---AG---C---GACGAAGAC---CTCCTCAAGGCAGTCAGACT
CATCAAGCTTCTCTATCAAAGCAACC---CTCCTCC---CAGCCCC---GAGGGGA---CCCGACAGGCCCGAAGGAATC
------------GAAGAAGAA---G---GT---GGAG---AGAGAAAC---------AGAGACAGATCCGG---T---CG
A---TTAG
>FJ388962/B/CY/2005/CY082
ATGGAGCCAGTAGATCCTAGCTTAGAGCCCTGGCAGCATCCAGGAAGTCAGCCTAAGACTCCTTGTACCCCTTGCTATTG
CAAAGCATGTTGCTATCATT------GCCAG---------------TTTTGTTTCGA---AAG---AAAAGCCTTAGGCA
TCTCCTATGGC---AGGAAGAAGCG------GAGAC---AG---C---GACGAAGAA---CTCCTCAAGACAGTCCGACT
CATCAGGGATCTCTATCAAAGCAACC---CACCTCC---CAGCAAC---GAGGGGA---CCCGACAGGCCCGAAGGAATC
------------GAAGAAGAA---G---GT---GGAG---AGCGAGAC---------AGAGACAGATCCGG---T---CG
C---TTAG
>FJ388963/B/CY/2005/CY096
ATGGAGCCAGTAGATCCTAGATTAGAGCCTTGGAAGCACCCAGGAAGTCAGCCTAAAACTGCTTGCACCAATTGCTATTG
TAAACGTTGTTGCCTTCATT------GCCAA---------------GTTTGTTTCAT---AAA---AAAAGGCTTAGGCA
TCTCCTATGGC---AGGAAGAAGCG------GAGAC---AG---C---GACGAAGAA---CTCCTCAAGACAATCAAGGT
CATCAAGTTCCTCTATCAGAGCAACC---CGCTTCC---CAACCCC---GAAAGGA---CCCGACAGGCTCGAAAGAACA
------------GAAGAAGAA---G---GT---GAAG---AAAGAGAC---------AGAGACAGATCCAC---T---CG
C---TTAG
>FJ388964/B/CY/2005/CY100
ATGGAGCCAGTAGATCCTAGACTAGAGCCCTGGAAGCATCCAGGAAGTCAGCCTAGGACTGCTTGTACCAGTTGCTTTTG
CAAAAAGTGTTGCTATCATT------GTCAA---------------AAGTGTTTCAT---AAC---AAAAGGCTTAGGCA
TCTCCTATGGC---AGGAAGAAGCG------GAGAC---AG---C---GACGAACTG---CTTCTCCAGGCAGTGAGACT
CATCAAGTTTCTCTATCAAAGCAACC---CGCCTCC---CAGGCCC---GAGGGGA---CCCGACAGGCCCGAAGGAATC
------------GAAGGAGAA---G---GT---GGAG---AGAGAGAC---------AGAGACAGGTCCGA---G---CG
C---ATAG
>FJ388965/B/CY/2005/CY142
ATGGAGCCAGTAGATCCTAGACTAGAGCCCTGGAAGCATCCAGGAAGTCAGCCTAGGACTGCTTGTACCTCTTGCTATTG
CAAAAGATGTTGCTTACATT------GCCAA---------------GTTTGCTTCAT---AAC---AAAAGGCTTAGGCA
TCTCCTATGGC---AGGAAGAAGCG------GAGAC---AG---C---GACGAAGAC---CTCCTCAAGACAGTCAGACT
AATCAAGTTTCTCTATCAAAGCAACC---CACCTCC---CAGCCCA---GAGGGGA---CCCGACAGGCCCGAAGGAATC
------------GAAGAAGAA---G---GT---GGAG---AGAGAGAC---------AGAGACAGATCCGG---A---AG
A---TTAG
>FJ403482/B/CY/2005/CY122
ATGGAGCCAGTAGATCCTAGACTAGAGCCCTGGAAGCATCCAGGAAGTCAGCCTAAGACTCCTTGTAACAATTGCTATTG
TAAAAGATGTTGCTTTCATT------GCCAA---------------GTTTGTTTCAC---AAA---AAAAGGCTTAGGCA
TCTCCTATGGC---AGGAAGAAGCG------GAGAC---AG---C---GACGAAGAC---CTCCTCAAGACAGTCAGACT
CATCAAGCGTCTCTATCAAAGCAACC---CTCCTCC---CAGCTCC---GAGGGGA---CCCGACAGGCCCGGAGGAACA
------------GAAGAAGAA---G---GT---AGAA---AGAAAGAC---------AGAGACAGATCCGA---T---CA
A---TTAG
>FJ460499/B/HK/2006/HK002
ATGGAGCCAGTAGATCCTAGACTAGAGCCCTGGAAGCATCCAGGAAGTCAGCCTAAGACTGCTTGTACCAAGTGCTATTG
TAAAAAGTGTTGCCTTCATT------GTCAA---------------GTCTGTTTCAT---GCA---AAAAGGCTTAGGCA
TCTCCTATGGC---AGGAAGAAGCG------GAGAC---AG---C---GACGAAGAG---CTCCTCCAGAAAGTCAGAAT
AATCAAGTTTCTCTACCAAAGCAACC---CACCTCC---CAGCTCC---GAGGGGA---CCCGACAGGCCCGGAGGAATC
------------GAAGAAGAA---G---GT---GGAG---ACAGAGAC---------AGCGACAGATCCAG---T---CT
A---TTAG
>FJ460500/B/HK/2006/HK003
ATGGAGCCAGTAGATCCTAGACTAGAGCCCTGGAAGCATCCAGGAAGTCAGCCTAAGACTGCTTGTACCAATTGCTATTG
TAAAAAATGTTGCCTTCATT------GTCAA---------------GTCTGTTTCAT---GCA---AAAAGGCTTAGGCA
TCTCCTATGGC---AGGAAGAAGCG------GAGAC---AG---C---GACGAAGAG---CTCCTCCAGAAAGTCAGAAT
CATCAAGTTTCTCTACCAAAGCAACC---CACCTCC---CAGTGCC---GAGGGGA---CCCGACAGGCCCGGAGGAATC
------------GAAGAAGAA---G---GT---GGAA---ACAGAGAC---------AGCGACAGATCCAG---T---CC
C---TTAG
>FJ460501/B/HK/2006/HK004
ATGGAGCCAGTAGATCCTAGACTAGAGCCCTGGAAGCATCCAGGAAGTCAGCCTAAGACTGCTTGTACCAAGTGCTATTG
TAAAAAGTGTTGCCTTCATT------GTCAA---------------GTCTGTTTCAT---GCA---AAAAGGCTTAGGCA
TCTCCTATGGC---AGGAAGAAGCG------GAGAC---AG---C---GACGAAGAG---CTCCTCCAGAAAGTCAGAAT
CATCAAGTTTCTCTATCAAAGCAACC---CACCTCC---CAGGTCC---GAGGGGA---CCCGACAGGCCCGGAGGAATC
------------GAAGAAGAA---G---GT---GGAG---ACAAAGAC---------AGAGACAGATCCAG---T---CC
C---TTAG
>FJ469682/B/US/2005/01144G
ATGGAGCCAGTAGATCCTAGACTAGAGCCCTGGAAGCATCCAGGAAGTCAACCTCAGACTGCTTGTACCAATTGCTATTG
TAAACAGTGTTGCTTTCATT------GCCAA---------------GTTTGTTTCAC---AAA---AAAAGCCTTAGGCA
TCTCCTATGGC---AGGAAGAAGCG------GAGAC---AG---C---GACGCCGAG---CTCCTCAAGACAGTCAGACT
GATCAAGCTTCTCTATCAAAGCAACC---CACCTCC---CAGTCCC---GAGGGGA---CCCGACAGGCCCGAAGGAACA
------------GAAGAAGAA---G---GT---GGAG---AGAGAGAC---------AGAGACGGATCCGG---A---CC
A---TTAG
>FJ469683/B/US/2005/012286G
ATGGAGCCAGTAGATCCTAGACTAGAGCCCTGGAAGCATCCAGGAAGTCAGCCTAAAACTCCTTGTACTAAATGTTATTG
TAAAAGGTGTTGCTATCATT------GCCAA---------------GTTTGCTTCAT---AAC---AAAAGGCTTAGGCA
TCTCCTATGGC---AGGAAGAAGTG------GAGAC---AG---C---GACGAAGAA---ATCCTCAAGACAGTGAGACT
CATCAAGCTCATCTATCAAAGCAACC---CACCTCC---CAGCACC---GAGGGGA---CCCGACAGGCCCGGAGGAATC
------------GAAGAAGAA---G---GT---GGAG---AGAGAGAC---------AGAGACAGATCAGT---A---CG
A---TTAG
>FJ469684/B/US/2004/014837G
ATGGAGCCAGTAGATCCTAGACTAGAGCCCTGGAAGCATCCAGGAAGTCAACCTAGAACTGCTTGTACCAAATGCTATTG
CAAAAAGTGTTGCTTTCATT------GCCAA---------------GTTTGTTTCAT---AAC---AAAAGGCTTAGGCA
TCTCCTATGGC---AGGAAGAAGCG------GAGAC---AG---C---GACGAAGAA---CTCCTCTGGACAGTGAGACT
CATCAGGTTTCTCTACCAAAGCAACC---CACCACC---CAGCCCC---ACGGGAA---CCCGACAGGCCCGAAGGAATC
------------GAAGGAGAA---G---GT---GGAG---AGAGAGAC---------AGAGACACATCAAG---A---CC
A---TTAG
>FJ469685/B/US/-/1229I
ATGGAGCCAGTAGATCCTAGACTAGAGCCCTGGAAGCATCCAGGAAGTCAGCCTAAGACTGCTTGCAATGCTTGCTATTG
TAAAAAGTGTTGCTTTCATT------GCCAA---------------GTCTGTTTCAT---GAC---AAAAGGCTTAGGCA
TCTCCTATGGC---AGGAAGAAGCG------GAGAC---AG---C---GACGAAGAG---CTCCTCAAGGCCATCCGGCT
CATCAAGTTTCTCTATCAAAGCAACC---CGCCTCC---CAGCCCC---GAGGGGA---CCCGACAGGCCAGAAGGAATC
------------GAAGAAGAA---G---GT---GGAG---ACAAAGAC---------AGAGACAGATCCGT---T---CG
C---TTAG
>FJ469686/B/US/2003/AT01480
ATGGAGCCAGTAGATCCTAGCCTAGAGCCCTGGAAGCATCCAGGAAGCCAGCCTAAAACTGCTTGTAATAATTGCTATTG
TAAAAGATGTTGTTATCATT------GCCAA---------------GCTTGTTTCAC---AAC---AAAAGGCTTAGGCA
TCTCCTATGGC---AGGAAGAAGCG------GAGAC---AG---C---GACGAAGAC---CTCCTCAAGACAGTCAGACT
AATCAAGCTTCTCTATCAAAGCAACC---CACCTCC---CAGCCCC---GAGGGGA---CCCGACAGGCCCGAAGGAATC
------------GAAGAAGAA---G---GT---GGAG---AGAACGAC---------AGAGACAGATCAAT---A---AG
A---TTGG
>FJ469687/B/US/2002/CR0017Q
ATGGAACCAGTAGACCCTAAGCTAGAGCCCTGGAACCATCCAGGAAGTCAGCCTAAGACTGCTTGTACCCCTTGCTATTG
TAAACAGGGTTGCTATCATT------GCCAA---------------GTATGTTTCAT---AAC---AAAAGGCTTAGGCA
TCTCCTATGGC---AGGAAGAAGCG------GAGAC---AG---C---GACGAAGAG---CTCCTCCGAGCAGTCCGCCT
AATCAAGTTTCTCTATCAAAGCAACC---CGCCTCC---CAGCCCA---GAGGGGA---CCCGACAGGCCCGAAGGAATC
------------GAAGGAGAA---G---GT---GGAG---AGAGAGAC---------AGAGACAGATCCAG---G---CC
A---TTAG
>FJ469688/B/US/2002/CR0023W
ATGGAGCCAGTAGATCCTAGACTAGAGCCCTGGAAGCATCCAGGAAGTCAGCCTAAAACTGCTTGTACCAATTGCTATTG
TAAAAAATGTTGCTTTCATT------GCCAA---------------GTTTGTTTCAC---AAC---AAAAGCCTTAGGCA
TCTCCTATGGC---AGGAAGAAGCG------GAGAC---AG---C---GACGAAGAG---CTCCTCAAGACAGTAAGATT
CATCAAGCTTCTCTACCAAAGCAACC---CGCCCCC---CAGTCCC---GAGGGGA---CCCGACAGGCCCGAAGGAATC
------------GAAGAAGGA---G---AT---GGAG---AGAGAGAC---------AGAGACACATCCGG---T---CG
A---TTAG
>FJ469689/B/US/2007/CR0027M
ATGGATCCAGTAGATCCTAGACTAGAGCCCTGGAAGCATCCAGGAAGTCAGCCTAAAACTGCTTGTACCAATTGCTATTG
TAAAAAGTGTTGCTTTCATT------GCCAA---------------GTTTGTTTCAT---AAC---AAAAGGCTTAGGCA
TCTCCTATGGC---AGGAAGAAGCG------GAGAC---AG---C---GACGAAGAG---CTCCTCCAGACAATCAGAAT
CATCAAGTTTCTCTATCAAAGCAACC---CGCCTCC---CAGCTCC---GAGGGGA---CCCGACAGGCCCGAAGGAACA
------------GAAGGAGAA---G---GT---GGAG---AGAGAGAC---------AGAGACGGATCGGG---T---CA
A---TTAG
>FJ469690/B/US/-/CR0036W
ATGGAGCCAGTAGATCCTAGTCTAGAGCCCTGGAAGCATCCAGGAAGCCAGCCTAAGACCGCTTGTACCAATTGCTATTG
TAAAAAATGCTGCTTTCATT------GCCAA---------------GTTTGTTTCAC---AAC---AAAAGGCTTAGGAA
TCTCCTATGGC---AGGAAGAAGCG------GAGAC---GG---C---GACGAAGAC---CTCCTCAGAGCAGTCAGACT
AATCAAGATCATCTACCAAAGCAACC---CACCTCC---CAGCACC---GAGGGGA---CCAGACAGGCCCGAAGGAATC
------------GAAGAAGAA---G---GT---GGAG---AGAGAGAC---------AGAGACAGGTCCGT---G---CG
A---TTAG
>FJ469691/B/US/2006/CR0047U
ATGGAGCCAGTAGATCCTAGACTAGAGCCCTGGAAGCATCCAGGAAGTCAGCCTAAGACTGCTTGCAACCAATGCTATTG
TAAAAGGTGTTGCTTTCATT------GCCAA---------------GTTTGTTTCAC---AAA---AAAAGGCTTAGGCA
TCTCCTATGGC---AGGAAGAAGCG------GAGAC---AG---C---GACGAAGAG---CTCCTCAAGGCAGTCAGACT
CATCAAGCGTCTCTATCAAAGCAACC---CACCTCC---CAACCCC---GAGGGGA---CCCGACAGGCCCGAAGGAATC
------------GAAGAAGAA---G---GT---GGAG---AGAGAGAC---------AGAGACACATCCAG---A---CC
C---TTAG
>FJ469692/B/US/-/CR0050Z
ATGGAGCCAGTAGATCCTAGACTAGAGCCTTGGAAGCATCCAGGAAGCCAGCCTAAAACTGCTTGCACTAATTGCTATTG
TAAAAAATGTTGTTTTCATT------GCCAA---------------GTTTGTTTCAT---AAG---AAAAGGCTTAGGCA
TCTCCTATGGC---AGGAAGAAGCG------GAGAC---AG---C---GACGAAGAA---CTCCTCAAGGCAGTAAGACT
CATCAAGTTTCTCTATCAAAGCAATC---CTCCCCC---CAGCTCC---GAGGGGA---CCCGACAGGCCAGACGGAATC
------------GAAGAAGGA---G---GT---GGAG---AGAGAGGC---------AGAGATACATCCGG---T---CG
A---TTAG
>FJ469693/B/US/2002/CR0058S
ATGGAGCCAGTAGATCCTAGCCTAGAGCCCTGGAAGCATCCAGGAAGTCAGCCTAAAACTGCTTGTACCCCTTGCTACTG
TAAAAAATGCTGCTTTCATT------GCCAA---------------GTTTGTTTCAT---GAC---AAAAGGCTTAGGCA
TCTCCTATGGC---AGGAAGAAGCG------GAGAC---AG---C---GACGAACAG---CTCCTCAAAGCAGTCAGACT
CATCAAGTCTCTCTATCAAAGCAACC---CACCTCC---CAGCAGC---GAGGGGA---CCCGACAGGCCCGAAGGAATC
------------GAAGGAGAA---G---GT---GGAG---ACAGAGAC---------AGAGACAGATCCGG---A---CC
C---TTAG
>FJ469694/B/US/-/CR0059T
ATGGATCCAGTAGATCCTAGACTAGAGCCCTGGGAGCATCCAGGAAGTCAGCCTAGGACCGCTTGTACCTCTTGCTATTG
TAAAAAATGCTGCTTTCATT------GCCAA---------------GTGTGTTTCAC---AAA---AAAAGCCTTAGGCA
TCTCCTATGGC---AGGAAGAAGCG------GAGAC---AG---A---GACGAAGAG---CTCCTCCAGACAGTCAAGAT
AATCAAGTTCCTCTACCAAAGCAACC---CGCTTCC---CAGCTCA---GAGGGGA---CCAGACAGGCCAGAAGGAATC
------------GAAGAAGAA---G---GT---GGAG---AACGAGAC---------AGAGACAGATCCGG---G---AC
A---TCAG
>FJ469695/B/US/2004/CR0068P
ATGGAGCCAGTAGATCCTAGGCTAGAGCCCTGGAAGCATCCAGGAAGTCAGCCTAGGACTGCTTGTAACACTTGCTATTG
TAAAAAGTGCTGCTTTCATT------GCCAA---------------GTTTGTTTCAC---AAC---AAAAGGCTTAGGCA
TTTCCTATGGC---AGGAAGAAGCG------GAGAC---AG---C---GACGAAGAC---CTCCTCAAAACAGTCAGGCT
GATCAAGTTTCTCTATCAAAGCAACC---CACCTCC---CAGTTCC---GAGGGAA---CCCGACAGGCCCGAAGGAATC
------------GAAGGAGAA---G---GT---GGAG---AGAGAGAC---------AGAGACACATCCGT---G---CG
A---TTAG
>FJ469696/B/US/2006/CR0078
ATGGAGCCAGTAGATCCTAGACTAGAGCCCTGGAAGCATCCAGGAAGTCAGCCTAAAACTGCTTGTACCAACTGTTATTG
TAAAAAGTGTTGCTTTCATT------GCCAA---------------GTTTGTTCCAC---AAC---AAAAGCCTTAGGCA
TCTCCTATGGC---AGGAAGAAGCG------GAGAC---AG---C---GACGAAGAC---CTCCTAAAGGCAGTCAGACT
CATCAAAATCCTCTACCAAAGCAACC---CGCCTCC---CAACCCA---GAGGGGA---CCCGACAGGCCCGAAGGAATC
------------GAAGAAGAA---G---GT---GGAG---AGAGAGAC---------AGAGACAGATCCGG---T---CG
A---TTAG
>FJ469697/B/US/2004/CR0080N
ATGGAGCCAGTAGATCCTAGCCTAGAGCCCTGGAGGCATCCAGGAAGTCAGCCTAGAACTGCTTGTACCACTTGCTATTG
TAAAAAGTGCTGCTTTCATT------GCCAA---------------GTTTGTTTCAC---AAA---AAAAGCCTTAGGCA
TCTCCTATGGC---AGGAAGAAGCG------GAGAC---AG---C---GACGAAGAC---CTCATCAGGACAGTCAGACT
CATCAAGTCTCTCTATCAAAGCAACC---CACCTCC---CAGCCAG---GAGGGGA---CCCGACAGGCCCGAAGGAATC
------------GAAGAAGAA---G---GT---GGAG---AAGGAGAC---------AGAGACAGATCCAT---T---CG
A---TTAG
>FJ469698/B/US/2004/CR0116Y
ATGGAGCCCGTAGATCCTAACCTAGAGCCCTGGCAGCATCCAGGAAGTCAGCCTAAGACTGCTTGTACCAACTGCTATTG
TAAAAAGTGTTGCTTTCATT------GTCAA---------------GTTTGTTTCAC---AAC---AAAAGGCTTAGGCA
TCTCCTATGGC---AGGAAGAAGCG------GAGAC---AG---C---GACGAAGAC---CTCATCAAAACAGTCAAACT
CATCAAGGCTATCTACCAAAGCAACC---CACCTCC---CAGCCCC---GAGGGGA---CCCGACAGGCCCGAAGGAATC
------------GAAGAAGGA---G---GT---GGAG---AGAGAGAC---------AGAGACAGATCCAG---G---CA
A---TTAG
>FJ469699/B/US/-/CR0127W
ATGGAGCCAGTAGATCCTAGCTTAGAGCCCTGGAAGCATCCAGGAAGTCAGCCTAAGACTGCTTGTACCTCTTGCTATTG
TAAAAAGTGTTGCTTTCATT------GCCAA---------------AAGTGTTTCAC---AAC---AAAAGGCTTAGGCA
TCTCCTATGGC---AGGAAGAAGCG------GAGAC---AG---C---GACGAAGAC---CTCCTCAAGACAGTCAGACT
CATCAAGTCTCTCTATCAAAGCAACC---CACCACC---CAGTTCC---GAGGGGA---CCCGACAGGCCCGGAGGAATC
------------GAAGAAGAA---G---GT---GGAG---AGAGAGAC---------AGAGACAGATCCGG---T---CG
A---TTAG
>FJ469700/B/US/2006/CR0131
ATGGAGCCAGTAGATCCTAGATTAGAGCCCTGGAAGCACCCAGGAAGTCAGCCTAAAACTGCTTGTACCTCTTGCTATTG
TAAAGCGTGTTGCTTTCATT------GCCAA---------------GTTTGTTTTAC---ACA---AAAAGGCTTAGGCA
TCTCCTATGGC---AGGAAGAAGCG------GAGAC---AG---C---GACGAAGAG---CTCCTCAAGACAATCAGAAT
CATCAAGTTCCTCTACCAAAGCAACC---CACCTCC---CAGTCCC---GAGGGGA---CCCGACAGGCCCGAAGGAATC
------------GAAGGAGAA---G---GT---GGAG---AGCAAGAC---------AGAGGCAGCTCAAC---T---CG
A---TTAG
>FJ469701/B/US/2003/CR0154X
ATGGAGCCAGTAGATCCTAGACTGGAGCCCTGGAAGCATCCAGGAAGCCGGCCTAGGACTGCCTGTACCAATTGCTATTG
TAAACAGTGTTGCTTTCATT------GCCAA---------------GTTTGCTTCAT---AAC---AAAAGGCTTAGGCA
TCTCCTATGGC---AGGAAGAAGCG------GAGGC---AG---C---GACGAAGAC---CTTCTCCAGGCAGTCAGACT
GATCAAGCTTCTCTATCAAAGCAACC---CGCCTCC---CAACCCC---GAGGGGA---CCCGACAGGCCCGAAGGAATC
------------GAAGAAGAA---G---GT---GGAG---AGAGAGAC---------AGAGGCACATCAGG---A---AT
C---TTAG
>FJ469702/B/US/-/CR0164U
ATGGAGCCAGTAGATCCTAGACTAGAGCCCTGGAAGCATCCAGGAAGTCAGCCTAGGACTGCTTGTACCAATTGCTATTG
TAAAAAGTGCTGCTTTCATT------GCCAA---------------GTTTGTTTCAT---GAA---AAAAGGCTTAGGCA
TCTCCTATGGC---AGGAAGAAGCG------GAGAC---AG---C---GACGAAGAG---CTCCTCAAGATAACCAGACT
CATCAAGTTCCTCTATCAGAGCAACC---CGCCTCC---CAGTTCC---GAGGGGA---CCCGACAGGCCCGAAGGAATC
------------GAAGAAGAA---G---GT---GGAG---AGAGAGAC---------AGCGACAGATCCAT---A---CG
A---TTAG
>FJ469703/B/US/2005/CR0175S
ATGGAGCCAGTAGATCCTAGACTAGAGCCCTGGAAACATCCAGGAAGTCGACCTAAGACTGCTTGTACCAATTGCTATTG
TAAAAAATGTTGCTATCATT------GTCAA---------------GCTTGCTTCAT---AAG---AAAAGCATTAGGCA
TCTCCTATGGC---AGGAAGAAGCG------GAGAC---GA---C---GACGAAGAG---CTCCTCAAGACAGTCAGACT
AATCAAGTTTCTCTACCAAAGCAACC---CACCACC---CAGCAGC---GAGGGGA---CCCGACAGGCCCGAAGGAATC
------------GAAGAAGAA---G---GT---GGAG---AGAGAGAC---------AGAGACAGATCAGA---A---CC
A---TTAG
>FJ469704/B/US/-/CR0192W
ATGGAGCCAGTAGATCCTAGACTAGAGCCCTGGAAGCACCCAGGAAGTCAGCCTAGGACGGCCTGTACCACTTGCTATTG
TAAAATATGCTGCTTTCATT------GCCAA---------------GTTTGCTTCAT---AAC---AAAAGGCTTAGGCA
TCTCCTATGGC---AGGAAGAAGCG------GAGAC---AG---C---GACGAAGAA---CTCCTCAAGACAGTGAGACT
CATCAAGTTTCTCTATCGAAGCAACC---CACCTCC---CAGCCCC---GAGGGGA---CCCGACAGGCCCGACGGAATC
------------GAAGAAGAA---G---AT---GGAG---AGCGAGAC---------AGAGGCAGATCCAC---G---AG
A---TTAG
>FJ469705/B/US/-/CR0206U
ATGGAGCCAGTAGATCCTAGACTAGAGCCCTGGAAGCATCCAGGAAGTCAACCTAAGACTGCCTGTAACAATTGCTATTG
TAAAAAGTGTTGCTTTCATT------GCCAA---------------GTTTGTTTCAT---AAC---AAAAGGCTTAGGCA
TCTCCTATGGC---AGGAAGAAGCG------GAGAC---AG---C---GACGAAGAC---CTCCTCAGGACAGTCAGGCT
CATCAAGATTCTCTATCAAAGCAACC---CGCCCCC---CAGCCCC---GAGGGGA---CCCGACAGGCCCGAAGGAATC
------------GAAGAAGAA---G---GT---GGAG---AGAGAGAC---------AGAGACGGATCCGA---A---CC
A---TTAG
>FJ469706/B/US/2005/CR0208W
ATGGAACCAGTAGATCCTAGACTAGAGCCCTGGAAGCATCCAGGAAGTCAGCCTAAAACTCCTTGCACCCCTTGCTATTG
TAAAAAGTGTTGCCTTCATT------GCCAA---------------GTTTGTTTTAT---GAA---AAAAGGCTTAGGCA
TCTCCTATGGC---AGGAAGAAGCG------GAGAC---AG---C---GACGAAGAA---CTCCTCAAGGCAGTGAGACT
CATCAAGCTTCTCTATCAGAGCAACC---CACCTCC---CAGGCCC---CAGGGGA---CCAGACAGGCCCGAAGGAATC
------------GAAGAAGAA---G---GT---GGAG---AGAGAGAG---------ACAGAACGATCAGG---G---AG
A---TTAG
>FJ469707/B/US/2007/CR0214
ATGGAGCCAGTAGATCCTAGACTAGAGCCCTGGAAGCATCCAGGAAGTCAGCCTAGGACTGCTTGTACCAAGTGCTATTG
TAAAAAGTGTTGCTTGCATT------GCCAA---------------GTCTGCTTCTT---AAC---AAAAGGCTTAGGCA
TCTCCTATGGC---AGGAAGAAGCG------GAGAC---AA---C---GACGACGAA---CTCCTAAGGACAGTCAGACT
CATCAAGTTCCTCTACCAGAGCAACC---CGCCTCC---CAGCAGC---GAGGGGA---CCCGACAGGCCCGAAGGAATC
------------GAAGAAGAA---G---GT---GGAG---AGAGAGAC---------AGAGACAGATCCGG---T---CC
A---TTAG
>FJ469708/B/US/2006/CR0215
ATGGAGCCAGTAGATCCTAGACTAGAGCCCTGGAAACATCCAGGAAGTCAGCCTAAAACTGCTTGCAACGGTTGCTATTG
TAAAAAGTGTTGCTTTCATT------GCCAA---------------GTTTGTTTCAT---AAA---AAAAGGCCAGTCCA
TCTTTTTTGGC---AGGAAAAAGGG------GAGAC---AG---C---GACGAAGAA---CTCCTCAAGACAGTCAGACT
CATCAAGCGCCTCTATCAAAGCAACC---CGCCTCC---CAGCCAG---GAGGGGA---CCCGACAGGCCCGAAGGAATC
------------GAAGAAGAA---G---GT---GGAG---AGAGAGAC---------AGAGACACATCCAT---A---CC
A---TTAG
>FJ469709/B/US/2006/CR0222X
ATGGATCCAGTAGACCCTAGACTAGAGCCCTGGAAGCATCCAGGAAGTCAGCCTAAGACTGCTTGTACCAATTGCTATTG
TAAAAAGTGTTGCTTTCATT------GTCAA---------------GTTTGCTTCGT---AAC---AAAAGGCTTAGGCA
TCTCCTATGGC---AGGAAGAAGCG------GAGAC---AG---C---GACGAAGAA---CTCCTCAGAGCAGTCAGACT
CATCAAGGATCTCTATCAGAGCAACC---CTCCTCC---CAGTCTC---GAGGGGA---CCCGACAGGCCCGAAGGAACA
------------GAAGAAGAA---G---GT---GGAG---AGAGAGAC---------AGAGGCAGATCCAT---A---CG
C---TTAG
>FJ469710/B/US/2006/CR0228Q
ATGGATCCAGTAGATCCTAGACTAGAGCCCTGGAAGCATCCAGGAAGTCAGCCTAAGACTGCTTGTAACCAGTGCTATTG
TAAAAAGTGTTGCTTTCATT------GCCAA---------------ATCTGCTTCTT---GAG---AAAAGGCTTAGGCA
TCTCCTATGGC---AGGAAGAAGCG------GAGAC---AA---C---GACGAAGAG---CTCCTAGGAACAGTCCGACT
CATCAGGCTTCTCTACCAAAGCAACC---CACTTCC---CAGTCCC---GCGGGGA---CCCGACAGGCCCGGAGGAATC
------------GAAGAAGAA---G---GT---GGAG---AGAGAGAC---------AGAGACAGATCCAA---T---CA
A---TTAG
>FJ469711/B/US/-/CR0234
ATGGAGCCAGTAGATCCTAGGCTAGAGCCCTGGAAGCATCCAGGAAGTCAGCCTAAGACTGCTTGTACCAACTGTTATTG
TAAAAAGTGTTGCTTTCATT------GCCAA---------------GTTTGTTTCAC---AAA---AAAAGCCTTAGGCA
TCTCCTATGGC---AGGAAGAAGCG------GAGAC---AG---C---GACGAAGAT---CTCCTCCAGACCATCAGACT
CATCAAGCTTCTCTATCAAAGCAACC---CGCTTCC---CAGCCCC---CAGGGAA---CCAGACAGGCCCGAAGGAATC
------------GAAGAAGGA---G---GT---GGAG---ACAAAGAC---------AGAGACAGATCAGT---G---CG
A---TTAG
>FJ469712/B/US/-/CR0248X
ATGGATCCAGTAGATCCTAGCTTAGAGCCCTGGAAGCATCCAGGGAGTCAGCCTAGGACTCCTTGTACAAACTGTTATTG
TAAAAAGTGTTGCTTTCATT------GCCAA---------------AGTTGTTTCAC---AAG---AAAAGGCTTAGGCA
TCTCCTATGGC---AGGAAGAAGCG------AGGAC---AG---C---GAAGAAGAG---CTCCTCAAGACAGTGAGACT
CATCAAGAGACTCTACCAAAGCAACC---CTCCTCC---CAACCCA---GAGGGGA---CCCGACAGGCCCGGAGGAATC
------------GGAGAAGAA---G---GT---GGAG---AGAGAGAC---------AGAGACACATCCGA---A---CC
C---TTAG
>FJ469713/B/US/2007/CR0275
ATGGATCCAGTAGATCCTAGACTAGAGCCCTGGAATCATCCAGGAAGTCAGCCTAAGACTGCTTGCACCCCTTGTTATTG
TAAAAAGTGTTGCTATCATT------GCCAA---------------GTATGTTTCAC---CAC---AAAAGGCTTAGGCA
TCTCCTATGGC---AGGAAGAAGCG------GAGCC---AG---C---GACGAAGAG---CTCCTCAAGACAGTGCAACT
CATCAAGAGCCTCTATCAAAGCAACC---CTCCTCC---CAGCCGC---GAGGGGA---CCCGACAGGCCCGAAGGAACA
------------GGAGAAGAA---G---GT---GGAG---AGAGAGAC---------AGAGACAGATCCGG---G---AC
A---TTAG
>FJ469714/B/US/2006/CR0276Z
ATGGAGCCAGTAGATCCTAGATTAGAGCCCTGGAAACATCCAGGAAGCCAGCCTAAGACTGCTTGTAATAATTGCTATTG
TAAAAAGTGTTGCCTTCATT------GCCAA---------------GTTTGTTTTAC---AAA---AAAAGGCTTAGGCA
TCTCCTATGGC---AGGAAGAAGCG------GAGAC---AG---C---GACGAAGAG---CTCCTCAAGACAGTCAGACT
CATCAAATTTCTCTACCAAAGCAACC---CACCTCC---CAGCCAC---GAGGGAA---CCCGACAGGCCCGAAGGAACA
------------GAAGAAGAA---G---GT---GGAG---AGAGAGAC---------AGAGACAGATCCGT---T---CG
C---TTAG
>FJ469715/B/US/-/CR0289Z
ATGGAGCCAGTAGATCCTAGACTAGAGCCCTGGAAGCATCCAGGAAGTCAGCCTAAAACTCCTTGCACAGCTTGCTATTG
TAAATATTGTTGCTTTCATT------GCCAA---------------GTCTGTTTCAC---AAA---AAAAGCCTTAGGCA
TCTCCTATGGC---AGGAAGAAGCG------GAGAC---AG---C---GACGAAGAA---CTCATCAAGACAGTCAGACT
CATCAAGTTTCTCTACCAAAGCAACC---CGCCTCC---CAGCACA---GAGGGGA---CCCGACAGGCCCGAAGGAATC
------------GAAGAAGAA---G---GT---GGAG---AGAGAGAC---------AGAGACAGATCCAC---T---CA
A---TTAG
>FJ469716/B/US/2007/CR0295S
ATGGAGCCAGTAGATCCTAGGCTAGAGCCCTGGAAGCATCCAGGAAGTCAACCTAGGACTGCTTGTACCAATTGTTATTG
TAAACAGTGTTGCTATCATT------GTCAA---------------GTTTGCTTCTT---AAC---AAAAGGCTTAGGCA
TCTCCTATGGC---AGGAAGAAGAG------GAGAC---AA---C---GACGAAGCA---CTCCTAGAGACAGTCAGAAT
CATCAGGTTTCTCTACCAAAACAACC---CTCCTCC---CAACCCA---GAGGGAA---CCCGACAGGCCCGAAGGAATC
------------GAAGAAGAA---G---GT---GGAG---AAAGAGGC---------AGAGATGGATCAGT---T---CG
A---TTAG
>FJ469717/B/US/2005/CR0307R
ATGGAACCCGTAGATCCTAGCCTAGAGCCCTGGAAGCACCCAGGAAGCCAACCTAAGACTGCTTGTAACAATTGCTATTG
TAAAAAGTGTTGCTATCATT------GCCAA---------------GTTTGTTTCAT---ACA---AAAAGGCTTAGGTA
TCCCCTATGGC---AGGAAGAAGCG------GAGAC---AG---C---GACGAAGAC---CTCCTCCAGACAATCAGAAT
CATCAAGTTCCTCTATCAGAGCAACC---CACTTCC---CAGCATC---AAGGGGA---CCCGACAGGCCAGAAGGAACA
------------GAAGAAAAA---A---GT---AGAG---AGAGAGAC---------AGAGGTGGATCCAG---T---CC
A---TTAG
>FJ469718/B/US/2005/CR0312W
ATGGAGCCGGTAGATCCTAGATTAGAGCCCTGGAAGCATCCAGGAAGTCAGCCCAAGACTGCTTGTACCAATTGCTATTG
TAAAAAGTGTTGCTTTCATT------GCCAA---------------GTTTGTTTTAC---AAA---AAAAGCCTTAGGCA
TCTCCTATGGC---AGGAAGAAGCG------GAGAC---AG---C---GACGAAGAA---CTCATCAAGGCAGTGAGACT
CATCAAGTTTCTCTATCAAAACAACC---CACCTCC---CAACCCA---GAGGGGA---CCAGACAGGCCCGAAGGAATC
------------GAAGAAGAA---G---GT---GGCG---ACAGAGAC---------AGAGGCAGATCCGG---T---CC
A---TTAG
>FJ469719/B/US/-/CR0317N
ATGGAGCCAGTAGATCCTAGACTAGAGCCCTGGAAGCATCCAGGAAGTCAGCCTAAGACTGCTTGTACCCCTTGCTATTG
TAAAAAGTGTTGCTATCATT------GTCAA---------------GTTTGTTTCAT---AAC---AAAAGGCTTAGGCA
TCTCCTATGGC---AGGAAGAAGCG------GAGAC---AG---C---GACGAGGAC---CTCCTCAAGACTGTAAGACT
CATCAAGTTTCTCTATCAAAGCAATC---CGCCCCC---CAGCCGC---GAGGGAA---CCCGACAGGCCCGAAGAAATC
------------GAAGAAGGA---G---GT---GGAG---GGAGAGAC---------AGAGGCAGATCCAA---T---CA
A---TTAG
>FJ469720/B/US/-/CR0331P
ATGGAGCCAGTAGATCCTAGACTAGAGCCCTGGAAGCATCCAGGAAGTCAACCTCAGACTGCTTGTACCAATTGCTATTG
TAAAAAGTGTTGCTTTCATT------GCCAA---------------GTTTGTTTCAT---AAA---AAAAGCCTTAGGCA
TCTCCTATGGC---AGGAAGAAGCG------GAGAC---AG---C---GACGCCGAG---CTCCTCAAGACAGTCAGACT
GATCAAGCTTCTCTACCAAAGCAACC---CGCCTCC---CAGTTCC---GAGGGGA---CCCGACAGGCCCGAAGGAATC
------------GAAGAAGAA---G---GT---GGAG---AGAGAGAC---------AGAGACAGATCCGG---A---CC
A---TTAG
>FJ469721/B/US/2007/CR0339X
ATGGAGCCAGTAGATCCTAGGCTAGAGCCCTGGAAGCACCCAGGAAGTCAGCCTAAGACTCCTTGTACCACTTGCTATTG
TAAAAAGTGTTGCTTGCATT------GTCAA---------------GTCTGTTTTAT---GAC---AAAAGGCTTAGGCA
TCTCCTATGGC---AGGAAGAAGCG------GAGAC---AA---C---GACGAAGAG---CTTCTCAAAACAGTCAGGCT
GATCAAGTTCCTCTATCAAAGCAACC---CTCCTCC---CAGCCCC---GAGGGGA---CCCGACAGGCCCGAAGGAATC
------------GAAGAAGAA---G---GT---GGAG---AGAGAGAC---------AGAGACAGATCCGG---T---CG
C---TTAG
>FJ469722/B/US/2004/CR0345Q
ATGGAGCCCGTAGATCCTAGACTAGAGCCCTGGAAGCATCCAGGAAGTCAGCCTAAGACTGCTTGTACCCCTTGCTATTG
TAAAAAGTGTTGCTTTCATT------GCCAA---------------GTTTGTTTCAT---AAA---AAAAGGCTTAGGCA
TCTCCTATGGC---AGGAAGAAGCG------GAAAC---AG---C---GACGAAGAG---CTCCTCCAGACAGTGAGAAT
CATCAGGTTTCTCTATCAAAGCAACC---CACTTCC---CAGCCCC---GAGGGGA---CCAGACAGGCCCGAAGGAATC
------------GAAGAAGGA---G---GT---GGAG---ACAGAGAC---------AGAGACAGATCCAG---T---CG
C---TTAG
>FJ469723/B/US/2006/CR0361T
ATGGAGCCAATAGATCCTAGACTAGAGCCCTGGAAGCATCCAGGAAGTCAGCCCAAGACTGCTTGCACCAAATGCTATTG
TAAACAATGTTGCTTTCATT------GCCAA---------------GTTTGTTTCAT---AAC---AAAAGGCTTAGGCA
TCTCCTATGGC---AGGAAGAAGCG------GAGAC---AG---C---GACGAAGAG---CTCCTCCGGGCAGTCAGACT
AATCAAGCTTCTATATCAAAGCAACC---CACCTCC---CAGCCCC---GAGGGGA---CCCGACAGGCCCGAAGGAATC
------------GAAGAAGAA---G---AT---GGAG---AGAGAGAC---------AGAGGCAGATCCGG---A---CA
A---TTAG
>FJ469724/B/US/2005/CR0367Z
ATGGAGCCAGTAGATCCTAGACTAGAGCCCTGGAAGCATCCAGGAAGTCAACCTCAGACTGCTTGTACCAATTGCTATTG
TAAAAGGTGTTGCTTTCATT------GCCAA---------------GTTTGTTTTAC---AAA---AAAAGCCTTAGGCA
TCTCCTATGGC---AGGAAGAAGCG------GAGAC---AG---C---GACGCCGAG---CTCCTCAAGACAGCCAGACT
GATCAAGCTTCTCTATCAAAGCAACC---CACCTCC---CAGTTCC---GAGGGGA---CCCGACAGGCCCGAAGGAATC
------------GAAGAAGAA---G---GT---GGAG---GGAGAGAC---------AGAGACAGATCCGG---A---CC
A---TTAG
>FJ469725/B/US/-/CR0382N
ATGGAGCCAGTAGATCCTAAGCTAGAGCCCTGGCAGCATCCAGGAAGTCAGCCTAAGACGCCGTGTACTGCTTGCTATTG
TAAAAGGTGTTGCTTTCATT------GCCAA---------------GTTTGTTTCAT---AAA---AAAAGGCTTAGGCA
TCTCCCATGGC---AGGAAGAAGTG------GAGAC---AG---C---GACGAAGAT---CTCCTCAGGACAATAAGAAT
CATCAAGTTTCTCTACCAAAGCAACC---CGCTTCC---CAACCCC---GAGGGGA---CCCGACAGGCCAGAAGGAATC
------------GAAGGAGAA---G---GT---GGAG---AGCAAGAC---------AGAGGCAGATCCGG---T---CA
A---TTAG
>FJ469726/B/US/-/CR0413T
ATGGAGCCAGTAGACCCTAGGTTGGAGCCCTGGAAGCATCCAGGAAGCCAGCCTAAGACTGCTTGTACCCCTTGTTATTG
TAAAAAGTGTTGCTATCATT------GCCAA---------------GTTTGCTTCAT---AAC---AAAAGGCTTAGGCA
TCTCCTATGGC---AGGAAGAAGCG------GAGAC---AG---C---GACGAAGAA---CTCCTCAGGACAGTCAGACT
CATCAAGCTTCTCTATCAAAGCAACC---CACCTCC---CAGTCCC---GAGGGGA---CCCGACAGGCCCGAAGGAACC
------------GAAGAAGAA---G---GT---GGAG---AGAGAGGC---------AGAGACAGATCCGG---A---CC
A---TTAG
>FJ469727/B/US/-/F701
ATGGAGCCCATAGATCCTAGCCTAGAGCCCTGGAAGCATCCAGGAAGTCAGCCTAAGACTGCTTGTACCCCTTGCTATTG
TAAACAGTGCTGCTTTCATT------GCATA---------------GTTTGTTTCAC---AAA---AAAAGGCTTAGGCA
TCTCCTATGGC---AGGAAGAAGCG------GAGAC---AG---C---GACGAAGAC---CTCCTCAAGACAGTGAGGCT
CATCAAGTCTCTCTATCAAAGCAACC---CTCCTCC---CAACCCC---GAGGGGA---CCCGACGGGCCCGGAGGAATC
------------GAAGAAGAA---G---GT---GGAG---AGAGAGAC---------AGAGGCAGATCCGG---T---CC
A---TTAG
>FJ469729/B/US/-/F710
ATGGAGCCAGTAGATCCTAGACTAGAGCCCTGGAAGCATCCAGGAAGTCAGCCTAGGACTGCTTGTACCGGTTGCTATTG
TAAAAAGTGTTGCTTTCATT------GCCAA---------------GTTTGTTTCAT---AAC---AAAAGGCTTAGGCA
TCTCATATGGC---AGGAAGAAGCG------GAGAC---AG---C---GACGAAGAG---CTCCTCAAAACAGTCCGACT
CATCAAGTTCCTCTATCAAAGCAACC---CGCCTCC---CAACCCA---GAGGGGA---CCAGACAGGCCCGAAGGAATC
------------GAAGAAGAA---G---GT---GGAG---AGAGAGAC---------AGAGACAGATCCGG---T---CA
A---TTAG
>FJ469730/B/US/2002/F714
ATGGAGCCAGTAGATCCTAGACTAGAGCCCTGGAAGCATCCAGGAAGTCAGCCTAGGACTGCTTGTACCAATTGCTATTG
TAAAAAGTGCTGCTTTCATT------GCCAA---------------GTTTGTTTTAC---AAC---AAAAGGCTTAGGCA
TCTCCTATGGC---AGGAAGAAGCG------GAGAC---AG---C---GACGACGAG---CTCCTCAAAACAGTGAGACT
TATCAAGTTTCTCTACCAAAGCAACC---CACAACC---CAGCCCC---GCGGGGA---CCCGACAGGCCCGAAGGAATC
------------GAAGAAGAA---G---GT---GGAG---AGAGAGAC---------AGAGACAGATCCGG---T---CG
A---TTAG
>FJ469731/B/US/2003/F7157
ATGGAGCCAGTAGATCCTAGACTAGAGCCCTGGAAGCATCCAGGAAGTCGGCCTAAAACTGCTTGTACCAAATGCTATTG
TAAAAGGTGTTGCATGCATT------GCCAA---------------GTTTGTTTCAT---AAC---CAAAGGCTTAGGCA
TCTCCTATGGC---AGGAAGAAGCG------GAGAC---AG---C---GACGAAGAG---CTCCTCAGGACAGTCAGAGT
CATCAAGCTTCTCTACCAAAGCAACC---CGCCTCC---CAGTCCC---AGGGGGA---CCCGACAGGCCAGAAGGAACC
------------GGAGAAGAA---G---GT---GGAG---AGAGAGAC---------AGAGACAGATCCAG---T---CG
C---TTAG
>FJ469732/B/US/2004/F7165
ATGGAGCCAGTAGATCCTAGCCTAGAGCCCTGGAAGCACCCAGGAAGCCAGCCTAAGACTGCTTGTACCAATTGCTATTG
TAAAAAGTGTTGCTTTCATT------GCCAA---------------AAGTGTTTCAC---AAC---AAAAGGCTTAGGCA
TCTCCTATGGC---AGGAAGAAGCG------GAGAC---AG---C---GACGAAGAT---CTCCTCAAGGTAGTCAGACT
CATCAAGCGACTCTATCAAAGCAACC---CGCCTCC---CAGCCCA---GAGGGGA---CCCGACAGGCCCGACGGAATC
------------GAAGAAGAA---G---GT---GGAG---AGAGAGAC---------AGAGACAGATCCGG---T---CC
A---TCAG
>FJ469733/B/US/2004/F7172
ATGGAGCCAGTAGATCCTAGACTAGAGCCCTGGAAGCATCCAGGAAGTCAGCCTAAAACTCCTTGCACAGCTTGCTATTG
TAAATTTTGTTGCTTTCATT------GCCAA---------------GTTTGTTTCAC---AAA---AAAAGCCTTAGGCA
TCTCCTATGGC---AGGAAGAAGCG------GAGAC---AG---C---GACGAAGAG---CTCATCAAGACAGTCAGACT
CATCAAGTTTCTCTACCAAAGCAACC---CGCCTCC---CAGCACA---GAGGGGA---CCCGACAGGCCCGAAGGAATC
------------GAAGAAGAA---G---GT---GGAG---AGAGAGAC---------AGAGACAGATCCAC---T---CA
A---TTAG
>FJ469734/B/US/2002/F719
ATGGAGCCAGTAGATCCTAGCCTAGAGCCCTGGAAGCATCCAGGAAGTCAGCCTAAGACTGCTTGTACCCCTTGCTTTTG
TAAACAATGTTGCTATCATT------GTCAA---------------GTTTGTTTCAT---AAC---AAAAGGCTTAGGCA
TCTCCTATGGC---AGGAAGAAGCG------GAGAC---AG---C---GACGAAGAT---CTCCTCAGGGCGGTGAGACT
CATCAAGCGCCTCTATCAAAGCAACC---CACCTCC---CAACCCC---GAGGGGA---CCCGACAGGCCCGAAGGAATC
------------GAAGAAGAA---G---GT---GGAG---AGAGAGAC---------AGAGGCAGATCCGA---A---AG
A---TTAG
>FJ469735/B/US/2002/F762P
ATGGAGCCAGTAGATCCTAGACTAGAGCCCTGGAAGCATCCAGGAAGTCAGCCTGAAACTGCTTGTACCAAATGCTATTG
TAAAAAGTGTTGCTTTCACT------GTCAA---------------GTTTGCTTCTT---AAA---AAAAGGCTTAGGCA
TCTCCTATGGC---AGGAAGAAGAG------GAGAC---AG---C---GACGAAGAA---CTTCTAAGGACAATCAGAAT
CATCAAGTTTCTCTATCAAAGCAACC---CACCTCC---CAGCCCA---GAGGGGA---CCCGACAGGCCCGAAGGAATC
------------GAAGAAGAA---G---GT---GGAG---AGAGAGAC---------AGAGAAAGATCCAC---T---CG
C---TTAG
>FJ469737/B/US/2002/F797
ATGGAGCCAGTAGATCCTAGACTAGAGCCCTGGAAACATCCAGGAAGTCAGCCTAAGACTGCTTGTACAAATTGCTACTG
TAAAAAATGTTGCTTTCATT------GCCAA---------------GTTTGTTTCAT---AAC---AAAAGGCTTAGGCA
TCTCCTATGGC---AGGAAGAAGCG------GAGAC---AG---C---GACGAAGAA---CTCCTCAGAGCAGTCAGACT
CATCAAGTCTCTCTATCAAAGCAACC---CGCCTCC---CAACCCA---GAGGGGA---CCAGACAGGCCCGAAGGAATC
------------GAAGAAGAA---G---GT---GGAG---AGAGAGAC---------AGAGACAGATCCGG---A---CG
A---TTAG
>FJ469738/B/US/2001/L805
ATGGAGCCAGTAGATCCTAGACTAGAGCCCTGGAAGCATCCAGGAAGTCAACCTGAGACTCCTTGTACCAATTGCTATTG
TAAAAAGTGTTGCTTTCATT------GCCAA---------------GTTTGTTTCAT---AAC---AAAAGGCTTAGGCA
TCTCCTATGGC---AGGAAGAAGCG------GAGAC---AG---C---GACGAAGAA---CTCCTCAAGACTGTCAGACT
CATCAAGTTTCTCTATCAAAGCAACC---CGCCTCC---CAGCTCA---GAGGGGA---CCCGACAGGCCCGAAGAAATC
------------GAAGAAGGA---G---GT---GGAG---AGAGAGAC---------AGAGACAGATCCGG---A---CC
C---TTAG
>FJ469739/B/US/2003/L8107
ATGGAGCCAGTAGATCCTAGACTAGAGCCCTGGAAGCATCCAGGAAGTCAGCCTAAGACTCCTTGTACCCCTTGCTATTG
TAAAAAATGTTGCTATCATT------GCCAA---------------GTTTGCTTCAT---AAC---AAAAGGCTTAGGCA
TCTCCTATGGC---AGGAAGAAGCG------GAGAC---AG---C---GACGAAGAG---CTCATCAAGGCGGTCAGACT
GATCAAGTCGCTCTATCAAAGCAACC---CTCCACC---CAGCAGC---GAGGGGA---CCCGACAGGCCCGAAGGAATC
------------GAAGAAGAA---G---GT---GGAG---ACAGAAAC---------AGAGACAGATCCAC---T---CC
C---TTAG
>FJ469740/B/US/2003/L8116
ATGGAGCCAGTAGATCCTAGCCTAGAGCCCTGGAAACATCCAGGGAGTCAGCCTAAGACTGCTTGTACCTCTTGCTATTG
TAAAAAGTGTTGCTTTCATT------GCCAA---------------GTTTGTTTCAT---AAA---AAAAGCCTTAGGCA
TCTCCTATGGC---AGGAAGAAGCG------GAGAC---AG---C---GACGAAGAA---CTCCTGAGGACAGTCAGATT
CATCAAGCTTCTCTATCAAAGCAACC---CGCCTCC---CAACCCA---GAGGGGA---CCCGACAGGCCCGAAGGAACC
------------GAAGAAGAA---G---GT---GGAG---AGAGAGAC---------AGAGACACATCCAG---A---CC
A---TTAG
>FJ469742/B/US/2003/L8152
ATGGAGCCAGTAGATCCTAGTCTAGAGCCTTGGAAGCATCCAGGAAGTCAGCCTCAGACTGCTTGTACCTCTTGCTATTG
TAAAAAGTGTTGCTTTCATT------GCCAA---------------GCTTGCTTCAT---AAC---AAAAGGCTTAGGCA
TCTCCTATGGC---AGGAAGAAGCG------GAGAC---AG---C---GACGAAGAC---CTCCTCAGGACAGTAAGACT
CATCAAGCAGCTCTATCAAAACAACC---CACCTCC---CAACCCA---GAGGGAA---CCCGACAGGCCCGGAGGAACA
------------GAAGAAGAA---G---GT---GGAG---AAAGAGAC---------AACGACAGATCGAG---A---CC
C---TTAG
>FJ469743/B/US/2003/L8180
ATGGAGCCAGTAGATCCTAGGCTAGAGCCCTGGAAGCATCCAGGAAGTCAGCCTAGGACTCCTTGTACCAAATGCTATTG
TAAAAGATGTTGCTTTCACT------GCCCA---------------ACTTGCTTCTT---AAC---AAAAGGCTTAGGCA
TCTCCTATGGC---AGGAAGAAGAG------GAGAC---AG---C---GACGAAGAA---CTCCTCAAGACAGTCAGATT
CATCAAGTTTCTCTATCAAAGCAACC---CGCTTCC---CAGCCCC---GGGGGGA---CCCGACAGGCCCGAAGGAACC
------------GGAGAAGAA---G---GT---GGAG---AGAAAGAC---------AGAGACAGATACAG---T---CG
A---TTAG
>FJ469744/B/US/-/L8188
ATGGAGCCAGTAGATCCTAGACTAGAACCTTGGAAGCACCCAGGAAGTCAGCCTAAGACCCCTTGTACAACTTGCTATTG
TAAAAAGTGTTGCTTTCATT------GCCAA---------------GTTTGTTTCAC---AAC---AAAAGGCTTAGGCA
TCTCCTATGGC---AGGAAGAAGCG------GAGAC---AA---C---GACGAAGAC---CTCCTCAAGACAGTCAGACT
CATCAAGCTTCTCTATCAAAGCAACC---CGCCTCC---CAACCCA---GAGGGGA---CCCGACAGGCCAGAAGGAATC
------------GAAGGAGAA---G---GT---GGAG---AGAGCGAC---------AGAGACAGATCCGG---T---TC
A---TTAG
>FJ469745/B/US/2004/L819
ATGGAGCCAGTAGATCCTAGACTAGAGCCCTGGAAGCATCCAGGAAGTCAGCCTAAGACTGCTTGCAACAATTGCTATTG
TAAAAAGTGTTGCTTTCATT------GCCAA---------------GTTTGTTTCAC---AAA---AAAAGGCTTAGGCA
TCTCCTATGGC---AGGAAGAAGCG------GAGAC---AG---C---GACGAAGAG---CTCCTCAAGACAGTAAGACT
CATCAAGCGTCTCTATCAAAGCAACC---CGCCTCC---CAACCCC---GAGGGGA---CTCGACAGGCCCGAAGGAATA
------------GAAGAAGAA---G---GT---GGAG---AGAGAGAC---------AGAGACACATCAAT---A---CC
A---TTAG
>FJ469746/B/US/2005/L8249
ATGGAGCCAGTAGATCCTAGACTAGAGCCCTGGAAGCATCCAGGAAGTCAGCCTAAGACTGCTTGTACACCTTGCTTTTG
TAAAAAGTGTTGCTTTCATT------GCCAA---------------GTTTGTTTCAT---GAC---AAAAGGCTTAGGCA
TCTCCTATGGC---AGGAAGAAGCG------GAGAC---AG---C---GACGAAGAG---CTTCTCAAGACAGTCAGACT
CATCAAGACTATCTATCAAAGCAATC---CGCCCCC---CAGCTCC---GAGGGGA---CCCGACAGGCCCGAAGGAATC
------------GAAGGAGAA---G---GT---GGAG---ACAGAGAC---------AACGACAGATCCAG---T---CC
A---TTAG
>FJ469747/B/US/2005/L827
ATGGAGCCAGTAGATCCTAGACTAGAGCCCTGGAAGCATCCAGGAAGTCAGCCTAAAACGCCTTGTACCACTTGCTATTG
TAAAAAGTGTTGCTTTCATT------GCCAA---------------GTTTGTTTCAT---AAC---AAAAGGCTTAGGCA
TCTCCTATGGC---AGGAAGAAGCG------GAGAC---AG---C---GACGAAGAC---CTCCTCAAGACAGTCAGACT
CATCAAGTGTCTCTACCAAAGCAACC---CACCTCC---CAGCCAG---GAGGGAA---CCCGACAGGCCCGAAGGAATC
------------GAAGAAGAA---G---GT---GGAG---AGAGAGAC---------AGAGACAGATCCGG---T---TC
A---TTAG
>FJ469748/B/US/2002/L861P
ATGGAGCCAGTAGATCCTAACCTAGAGCCCTGGAAACATCCAGGAAGTCAGCCTAAGACTGCTTGTACCCCTTGCTATTG
TAAAAAGTGTTGCTTTCATT------GTCAA---------------GTTTGCTTCAC---AAC---AAAAGGCTTAGGCA
TCTCCTATGGC---AGGAAGAAGCG------GAGAC---AG---C---GACGAAGAG---CTCCTCAGAGCAGTCAGACT
CATCAGGCTTCTCTATCAAAGCAACC---CGCTTCC---CAGCCCA---GAGGGGA---CCCGACAGGCCCGAAGGAATC
------------GAAGAAGAA---G---GT---GGAG---AGCGAGAC---------AGAGACAGATCCAC---T---CC
A---TTAG
>FJ469749/B/US/2002/L893P
ATGGAGCCAGTAGATCCTAAACTAGAGCCCTGGAAGCATCCAGGAAGTCAGCCTAAAACTGCTTGCAACAATTGCTATTG
TAAAAAGTGTTGCTTTCATT------GCCAA---------------GTTTGTTTCAC---AAA---AAAAGGCTTAGGCA
TCTCCTATGGC---AGGAAGAAGCG------GAGAC---AG---C---GACGAAGAG---CTCCTCAAGACAGTGAGACT
CATCAAGCGTCTATATCAAAGCAACC---CGCCTCC---CAACCCC---GAGGGGA---CCCGACAGGCCCGAAGGAATC
------------GAAGAAGAA---G---GT---GGAG---AGAGAGAC---------AGAGACACATCAAG---A---CC
A---TTAG
>FJ469750/B/US/-/L896
ATGGAGCCAGTAGATCCTAGATTAGAGCCATGGAAGCATCCAGGAAGCCAGCCTAAGACTGCTTGTACCAATTGCTATTG
TAAAAAGTGTTGCTTTCATT------GCCAA---------------GTTTGTTTCAC---AAC---AAAAGGCTTAGGCA
TTTCCTATGGC---AGGAAGAAGCG------GAGAC---AG---C---GACGAAGAC---CTCCTCAGGGCAGTCAGACT
CATCAAGCAGATCTATCAAAGCAACC---CACCTCC---CAGCACC---GAGGGGA---CCCGACAGGCCCGAAGGAATC
------------GAAGAAGAA---G---GT---GGAG---AGAGAGAC---------AGAGACAGATCCGG---T---CA
A---TTAG
>FJ469751/B/US/2002/MTF
ATGGAGCCAGTAGATCCTAGACTAGAGCCCTGGAAGCATCCAGGGAGTCAGCCTAAGACTGATTGTACAAATTGCTATTG
TAAAAAGTGTTGCTTTCATT------GCCAA---------------GTTTGTTTCAC---AAA---AAAAGGCTTAGGCA
TCTCCTATGGC---AAGAAGAAGCG------GAGAC---AA---C---GACGAAGAC---CTCCTCAAAACAATCAGGAT
CATCAAGTTCCTCTATCAAAGCAACC---CACTTCC---CAACCCA---GAGAGGA---CCCGACAGGCCCGGAAAAATC
------------GAAGAAAAC---A---GT---GGAG---AAAGAGAC---------AGAGACACATCCAC---T---CC
A---TTAG
>FJ469752/B/US/-/NCQ
ATGGATCCAGTAGATCCTAACCTAGAGCCCTGGAATCATCCAGGAAGTCAGCCTAAAACTGCTTGTACCAATTGCTATTG
TAAAAGGTGTTGCATGCACT------GCCAA---------------GTTTGTTTCAT---AAC---AAAAGGCTTAGGAA
TCTCCAATGGC---AGGAAGAAGCG------GAGAC---AG---C---GACGAGGAG---CTCCTCAAGACCGTCCGACT
CATCAAGCGTCTCTATCAAAGCAATC---CTCCACC---CAGCCCC---GCGGGGA---CCCGACAGGCCCGAAGGAATC
------------GGAGAAGAA---G---GT---GGAG---AGAGAGAC---------AGAGACAGATCAAG---A---CC
A---TTAG
>FJ469753/B/US/2003/PRLS01
ATGGAACCAGTAGATCCTAGACTAGAGCCCTGGAAACATCCAGGAAGTCGGCCTAAAACTGCTTGTACCTCTTGTTATTG
TAAAAAGTGTTGCTTTCATT------GCCAA---------------GTTTGTTTTAT---GAC---AAAAGGCTTAGGCA
TCTCCTATGGC---AGGAAGAAGCG------GAGAC---AG---C---GACGAAGAA---CTCCTCTGGGGAATCAGACT
CATCAAGTTTCTCTATCAAAGCAACC---CACCACC---CAGCCTC---GAGGGGA---CCCGACAGGCCCGAAGGAATC
------------GAAGAAGAA---G---GT---GGAG---GCAGAGAC---------AGAGACAGATCCGA---T---CC
A---TTAG
>FJ469754/B/US/2002/PRLS02
ATGGAGCCAGTAGACCCTAGCCTAGAGCCCTGGAAGCATCCAGGAAGTCAGCCTAAGACTGCTTGTACCCCTTGCTTTTG
TAAACAATGTTGCTATCATT------GTCAA---------------GTTTGTTTCAT---AAC---AAAAGGCTTAGGCA
TCTCCTATGGC---AGGAAGAAGCG------GAGAC---AG---C---GACGAAGAT---CTCCTCAGGGCAGTGAGACT
CATCAAGCGCCTCTATCAAAGCAACC---CACCTCC---CAACCCC---GAGGGGA---CCCGACAGGCCCGAAGGAATC
------------GAAGAAGAA---G---GT---GGAG---AGAGAGAC---------AGAGGCAGATCCGA---A---AG
A---TTAG
>FJ469755/B/US/2003/PRLS04
ATGGAGCCAGTAGATCCTAGACTAGAGCCCTGGAAGCATCCAGGAAGTCAGCCTAAGACTCCTTGTACCCCTTGCTATTG
TAAACAGTGTTGCTATCATT------GCCAA---------------TTGTGCTTCAT---AAC---AAAAGGCTTAGGCA
TCTCCTATGGC---AGGAAGAAGCG------GAGAC---AG---C---GACGAAGAA---CTCATCAAGGCTGTCAGACT
GATCAAGTCACTCTACCAAAGCAACC---CTCCACC---CAGCAGC---GAGGGGA---CCCGACAGGCCCGAAGAAATC
------------GAAGAAGGA---G---GT---GGAG---ACAGAAAC---------AGAGACAGATCCAC---T---CT
C---TTAG
>FJ469756/B/US/-/PRLS05
ATGGAGCCAGTAGATCCTAACCTAGAGCCCTGGAAGCATCCAGGAAGTCAGCCTAAAACTGCTTGTACCTCTTGCTATTG
TAAAAAGTGTTGCTTTCATT------GCCAA---------------GTTTGTTTCAT---AAC---AAAAGGCTTAGGCA
TCTCCTATGGC---AGGAAGAAGCG------GAGAC---AG---C---GACGAAGAC---CTCCTCAGGACGGTCAGACT
CATCAAGTCTCTCTATCAAAGCAACC---CGCCTCC---CAGTTCC---GAGGGGA---CCCGACAGGCCCGAAGGAATC
------------GAAGAAGAA---G---GT---GGAG---ACAGAGGC---------AGAGACAGATCCAC---A---CC
C---TTAG
>FJ469757/B/US/2002/PRLS08
ATGGAGCCAGTAGATCATAGACTAGAGCCCTGGAAGCATCCAGGAAGTCAGCCTAAGACTGCTTGTAACAATTGCTATTG
CAAAAGGTGTTGCTTTCATT------GCCAA---------------GTTTGTTTCAC---AAA---AAAAGCCTTAGGCA
TCTCCTATGGC---AGGAAGAAGCG------GAGAC---CG---C---GACGAAGAA---CTCCTCAAGACAGTCAGACT
CATCAAGTTCCTCTATCAAAGCAACC---CGCCTCC---CAACCCC---GAGGGGA---CCCGACAGGCCCGGAGGAATC
------------GAAGAAGAA---G---GT---GGAG---AGAGAGAC---------AGCGCCAGATCCGG---T---CC
A---TTAG
>FJ469758/B/US/2002/PRLS09
ATGGAGCCAGTAGATCCTAGATTAGAGCCCTGGAAGCATCCAGGAAGTCAGCCTAAGACTGCTTGTACCCCTTGCTATTG
TAAAAAGTGTTGCTTTCATT------GCCAA---------------GTTTGTTTCAC---GAC---AAAAGGCTTAGGCA
TCTCCTATGGC---AGGAAGAAGCG------GAGAC---AG---C---GACGAAGAG---CTCCTCAAGGCAGCCAGACT
CATCAAGGCTCTCTATCAAAGCAACC---CACCACC---CAGCTCC---GAGGGGA---CCAGACAGGCCCGGAGGAATC
------------GAAGAAGAA---G---GT---GGAG---AGAGAAAC---------AGAGACACATCCGG---T---TA
C---TTAG
>FJ469760/B/US/2002/PRLS16
ATGGAGCCAATAGATCCTAGATTAGAGCCCTGGAAGCATCCAGGAAGCCAGCCTAAAACTGCTTGTACCACTTGCTATTG
TAAAAAGTGTTGCTTTCATT------GCCAA---------------GTTTGTTTCAC---AAC---AAAAGGCTTAGGCA
TCTCCTATGGC---AGGAAGAAGCG------GAGAC---AG---C---GACGAAGAC---CTCCTCAAGACAGTGAGACT
CATCAAAGCTCTCTATCAAAGCAACC---CGCCTCC---CAGCAAC---GAGGGGA---CCCGACAGGCCCGAAGGAATC
------------GAAGAAGAA---G---GT---GGAG---AGAGAGAC---------AGAGACAGATCCGG---T---CG
A---TTAG
>FJ469761/B/US/-/PRLS17
ATGGAGCCAGTAGATCCTAGACTAGAGCCCTGGAAGCATCCAGGAAGTCAGCCTAAAACTGCTTGTACCCCTTGCTATTG
TAAAAAGTGTTGCTTTCATT------GCCAA---------------GTTTGCTTCAT---AAC---AAAAGGCTTAGGCA
TCTCCTATGGC---AGGAAGAAGCG------GAGAC---AG---C---GACGAAGAT---CTCCTCAAAACAGTCAGACT
CATCAGGATTCTCTATCAAAGCAACC---CGCCTCC---CAGCCTC---GAGGGGA---CCCGACAGGCCCGAAGGAATC
------------GAAGAAGAA---G---GT---GGAG---AGAGAGAC---------AGAGACAGATCCGG---T---CC
A---TTAG
>FJ469762/B/US/2002/PRLS18
ATGGAGCCAGTAGATCCTAGCCTAGAGCCCTGGAAACATCCAGGGAGTCAGCCTAAGACTGCTTGTACCTCTTGCTATTG
TAAAAAGTGTTGCTTTCATT------GCCAA---------------GTTTGTTTCAC---AAA---AAAAGCCTTAGGCA
TCTCCTATGGC---AGGAAGAAGCG------GAGAC---AG---C---GACGAAGAA---CTCCTGAGGACAGTCAGATT
CATCAAGCTTCTCTATCAAAGCAACC---CGCCTCC---CAACCCA---GAGGGGA---CCCGACAGGCCCGAAGGAACC
------------GAAGAAGAA---G---GT---GGAG---AGAGAGAC---------AGAGACACATCCAG---A---CC
A---TTAG
>FJ469763/B/US/-/PRLS19
ATGGAGCCAGTAGATCCTAGACTAGAGCCCTGGAAGCATCCGGGAAGTCAGCCTAGGACTGCTTGTACCTCTTGCTATTG
TAAACAGTGTTGCTTTCATT------GCCAA---------------GTTTGTTTCAT---AAC---AAAAGGCTTAGGCA
TCTCCTATGGC---AGGAAGAAGCG------GAGAC---AG---C---GACGAAGAG---CTCCTCAAGGCAGTCAGACT
CATCAAGTTTCTCTACCAAATCAACC---CGCCCCC---CAGCAGC---GAGGGGA---CCCGACAGGCCCGAAGGAATC
------------GAAGAAGAA---G---GT---GGAG---ACAGAGAC---------AGAGACAGATCCGG---T---CC
C---TTAG
>FJ469764/B/US/2003/PRLS24
ATGGAGCCAGTAGATCCTAGACTAGAGCCCTGGAAGCATCCAGGAAGCCAACCTAAGACTGCTTGTACAAATTGCTATTG
TAAAAAGTGTTGCCTTCATT------GCCAA---------------GTTTGTTTCAC---AAA---AAAAGCCTTAGGTA
TTTCCTATGGC---AGGAAGAAGCG------GGGAC---AG---C---GAAGAAGAA---CTCATCAAGACAGTGAGACT
CATCAAACTCATCTATCAAAGCAACC---CACAACC---CAGCTCC---GAGGGGA---CCAGACAGGCCCGAAGGAACC
------------GAAGAAGAA---G---GT---GGAG---AGAGAGAC---------AACGACAGATCCGG---A---AG
A---TTAG
>FJ469765/B/US/2003/PRLS25
ATGGAGCCCGTAGATCCTAGCCTAGAGCCCTGGAAGCATCCAGGAAGTCAGCCTAAGACTGCTTGTACCCCTTGCTATTG
TAAACAGTGCTGCTTTCATT------GCATA---------------GTTTGTTTCAC---AAA---AAAAGGCTTAGGCA
TCTCCTATGGC---AGGAAGAAGCG------GAGAC---AG---C---GACGAAGAC---CTCCTCAAGACAGTGAGGCT
CATCAAGTCTCTCTATCAAAGCAACC---CTCCTCC---CAACCCC---GAGGGGA---CCCGACGGGCCCGGAGGAATC
------------GAAGAAGAA---G---GT---GGAG---AGAGAGAC---------AGAGGCAGATCCGG---T---CC
A---TTAG
>FJ469766/B/US/-/PRLS28
ATGGACCCAGTAGATCCTAAACTAGAGCCCTGGAAGCATCCAGGAAGTCAGCCTAAGACTGCTTGTACCACTTGCTATTG
TAAAAAGTGTTGCTTTCATT------GCCAA---------------GTTTGTTTCAT---AAC---AAAAGGCTTAGGCA
TCTCCTATGGC---AGGAAGAAGCG------GAGAC---AG---C---GACGAAGAG---CTCCTCAAGACAGTCAGGAT
CGTCAAGTTTCTCTATCAAAGCAACC---CGCCCCC---CAGCTCC---GAGGGGA---CTCGACAGGCCCGAAGGAATC
------------GAAGAAGAA---G---GT---GGAG---AGAGAGAC---------AGAGGTGGATCCGG---A---CG
A---TTAG
>FJ469767/B/US/-/SH8127
ATGGAGCCAGTAGATCCTAGCCTAGAGCCCTGGAAGCATCCAGGAAGTCAACCTGCGACTCCTTGTACCAATTGCTATTG
TAAAAGGTGTAGCTTTCATT------GCCAA---------------AAGTGCTTCTT---AAC---AAAAGGCTTAGGCA
TCTTCTATGGC---AGGAAGAAGAG------GAGAC---AG---C---GACGAAGAA---CTCCTCCAGACAGTCAGACT
CATCAAGTTTCTCTATCAAAGCAACC---CACTTCC---CAGTCCC---GAGGGGA---CCCGACAGGCCCGAAGGAACA
------------GAAGAAGAA---G---GT---GGAG---AGAGAGGC---------AGAGACGGATCAAC---T---CG
A---TTAG
>FJ469768/B/US/-/SH8183
ATGGAGCCAGTAGACCCTAGACTAGAGCCCTGGCAGCATCCAGGAAGTCAGCCTAAGACTGCTTGTACAAATTGCTATTG
TAAAAGATGTTGCTTTCATT------GCCAA---------------GTTTGCTTTAT---GGA---CAAAGGCTTAGGCA
TCTCCTATGGC---AGGAAGAAGCG------GAGAC---AG---C---GACGAAGAG---CTCCTCAAGACAATCAGGCT
CATCAAGTTTCTCTACCAAAGCAACC---CACCGCC---CAGCTCC---GAGGGGA---CCCGACAGGCCCGAAGGAATC
------------GAAGAAGAA---G---GT---GGAG---GGAGAGAC---------AGAGGCAGATCCGG---T---CC
A---TTAG
>FJ469769/B/US/-/SH8229
ATGGAGCCAGTAGACCCTAGCCTAGAGCCCTGGAAGCATCCAGGAAGCCAGCCTAGAACTGCTTGTACAAAATGCTATTG
TAAAAAGTGCTGCTTACACT------GCCAA---------------GTTTGTTTCAT---AAC---AAAAGGCTTAGGCA
TCTCCTATGGC---AGGAAGAAGCG------GAGAC---AG---C---GACGAAGAG---CTCCTCAAGGCAGTGAGAAT
CATCAAGTTCCTCTATCAAAGCAACC---CGCCTCC---CAGCCAG---GAGGGGA---CCCGACAGGCCCGGAGGAATC
------------GAAGAAGAA---G---GT---GGAG---AGAGAGAC---------AGAGACGAATCCAG---T---CG
A---TTAG
>FJ469770/B/US/2003/SH8233
ATGGAGCCAGTAGATCCTAGGCTAGAGCCCTGGAAGCATCCAGGAAGTCGTCCTAGGACTGCTTGTACCAACTGCTATTG
TAAAAAATGTTGCTTTCATT------GCCAA---------------GTTTGTTTCAT---ACG---AAAAGCTTTAGGCA
TCTCATATGGC---AGGAAGAAGCG------GAGAC---AG---C---GACGAAGAC---CTCCTCAAGACAGTGAGACT
CATCAAACTCCTCTATCAAAGCAACC---CACCTCC---CAGCCCC---GAGGGGA---CCCGACAGGCCCGAAGGAATC
------------GAAGAAGAA---G---GT---GGAG---AGAAAGGC---------AGAGACAGATCAGG---A---CA
A---TTAG
>FJ469772/B/US/2004/SH858
ATGGAGCCAGTAGATCCTAGACTAGAGCCCTGGAAGCATCCAGGAAGTCAGCCTAAGACTGCTTGCAACAACTGCTATTG
TAAAAAGTGTTGCTTTCATT------GCCAA---------------GTTTGTTTCAC---AAA---AAAAGGCTTAGGCA
TCTCCTATGGC---AGGAAGAAGCG------GAGAC---AG---C---GACGAAGAG---CTCCTCAAGACAGTGAGACT
CATCAAGCGTCTCTATCAGAGCAACC---CGCCTCC---CAACCCC---GAGGGGA---CCCGACAGGCCCGAAGGAATA
------------GAAGAAGAA---G---GT---GGAG---AGAGAGAC---------AGAGACACATCAAG---A---CC
A---TTAG
>FJ495818/B/US/2006/CH40E_flA1
ATGGAGCCAGTAGATCCTAGATTAGAGCCCTGGAAGCATCCAGGAAGTCAACCTAGGACTGCTTGTACCAATTGCTATTG
TAAAAAGTGCTGCTTTCATT------GCCAA---------------GTTTGTTTCAT---AAC---AAAAGGCTTAGGCA
TCTCCTATGGC---AGGAAGAAGCG------GAGAC---AG---C---GACGAAGAG---CTCCTCAAGACAGTCAGACT
CATCAAGTTTCTCTATCAAAGCAACC---CACCTCC---CAGCCCA---GAGGGGA---CCCGACAGGCCCGAAGGAATC
------------GGAGAAGAA---G---GT---GGAG---AGAGAGAC---------AGAGACAGATCCGA---T---CC
A---TTAG
>FJ495819/B/US/2006/CH40E_flA2
ATGGAGCCAGTAGATCCTAGATTAGAGCCCTGGAAGCATCCAGGAAGTCAACCTAGGACTGCTTGTACCAATTGCTATTG
TAAAAAGTGCTGCTTTCATT------GCCAA---------------GTTTGTTTCAT---AAC---AAAAGGCTTAGGCA
TCTCCTATGGC---AGGAAGAAGCG------GAGAC---AG---C---GACGAAGAG---CTCCTCAAGACAGTCAGACT
CATCAAGTTTCTCTATCAAAGCAACC---CACCTCC---CAGCCCA---GAGGGGA---CCCGACAGGCCCGAAGGAATC
------------GGAGAAGAA---G---GT---GGAG---AGAGAGAC---------AGAGACAGATCCGA---T---CC
A---TTAG
>FJ495820/B/US/2006/CH40E_flA3
ATGGAGCCAGTAGATCCTAGATTAGAGCCCTGGAAGCATCCAGGAAGTCAACCTAGGACTGCTTGTACCAATTGCTATTG
TAAAAAGTGCTGCTTTCATT------GCCAA---------------GTTTGTTTCAT---AAC---AAAAGGCTTAGGCA
TCTCCTATGGC---AGGAAGAAGCG------GAGAC---AG---C---GACGAAGAG---CTCCTCAAGACAGTCAGACT
CATCAAGTTTCTCTATCAAAGCAACC---CACCTCC---CAGCCCA---GAGGGGA---CCCGACAGGCCCGAAGGAATC
------------GGAGAAGAA---G---GT---GGAG---AGAGAGAC---------AGAGACAGATCCGA---T---CC
A---TTAG
>FJ495821/B/US/2006/CH40E_flC7
ATGGAGCCAGTAGATCCTAGATTAGAGCCCTGGAAGCATCCAGGAAGTCAACCTAGGACTGCTTGTACCAATTGCTATTG
TAAAAAGTGCTGCTTTCATT------GCCAA---------------GTTTGTTTCAT---AAC---AAAAGGCTTAGGCA
TCTCCTATGGC---AGGAAGAAGCG------GAGAC---AG---C---GACGAAGAG---CTCCTCAAGACAGTCAGACT
CATCAAGTTTCTCTATCAAAGCAACC---CACCTCC---CAGCCCA---GAGGGGA---CCCGACAGGCCCGAAGGAATC
------------GGAGAAGAA---G---GT---GGAG---AGAGAGAC---------AGAGACAGATCCGA---T---CC
A---TTAG
>FJ495822/B/US/2006/CH40E_flF10
ATGGAGCCAGTAGATCCTAGATTAGAGCCCTGGAAGCATCCAGGAAGTCAACCTAGGACTGCTTGTACCAATTGCTATTG
TAAAAAGTGCTGCTTTCATT------GCCAA---------------GTTTGTTTCAT---AAC---AAAAGGCTTAGGCA
TCTCCTATGGC---AGGAAGAAGCG------GAGAC---AG---C---GACGAAGAG---CTCCTCAAGACAGTCAGACT
CATCAAGTTTCTCTATCAAAGCAACC---CACCTCC---CAGCCCA---GAGGGGA---CCCGACAGGCCCGAAGGAATC
------------GGAGAAGAA---G---GT---GGAG---AGAGAGAC---------AGAGACAGATCCGA---T---CC
A---TTAG
>FJ495823/B/US/2006/CH40E_flF7
ATGGAGCCAGTAGATCCTAGATTAGAGCCCTGGAAGCATCCAGGAAGTCAACCTAGGACTGCTTGTACCAATTGCTATTG
TAAAAAGTGCTGCTTTCATT------GCCAA---------------GTTTGTTTCAT---AAC---AAAAGGCTTAGGCA
TCTCCTATGGC---AGGAAGAAGCG------GAGAC---AG---C---GACGAAGAG---CTCCTCAAGACAGTCAGACT
CATCAAGTTTCTCTATCAAAGCAACC---CACCTCC---CAGCCCA---GAGGGGA---CCCGACAGGCCCGAAGGAATC
------------GGAGAAGAA---G---GT---GGAG---AGAGAGAC---------AGAGACAGATCCGA---T---CC
A---TTAG
>FJ495824/B/US/2006/CH40E_flF9
ATGGAGCCAGTAGATCCTAGATTAGAGCCCTGGAAGCATCCAGGAAGTCAACCTAGGACTGCTTGTACCAATTGCTATTG
TAAAAAGTGCTGCTTTCATT------GCCAA---------------GTTTGTTTCAT---AAC---AAAAGGCTTAGGCA
TCTCCTATGGC---AGGAAGAAGCG------GAGAC---AG---C---GACGAAGAG---CTCCTCAAGACAGTCAGACT
CATCAAGTTTCTCTATCAAAGCAACC---CACCTCC---CAGCCCA---GAGGGGA---CCCGACAGGCCCGAAGGAATC
------------GGAGAAGAA---G---GT---GGAG---AGAGAGAC---------AGAGACAGATCCGA---T---CC
A---TTAG
>FJ495825/B/US/2006/CH40E_flG3
ATGGAGCCAGTAGATCCTAGATTAGAGCCCTGGAAGCATCCAGGAAGTCAACCTAGGACTGCTTGTACCAATTGCTATTG
TAAAAAGTGCTGCTTTCATT------GCCAA---------------GTTTGTTTCAT---AAC---AAAAGGCTTAGGCA
TCTCCTATGGC---AGGAAGAAGCG------GAGAC---AG---C---GACGAAGAG---CTCCTCAAGACAGTCAGACT
CATCAAGTTTCTCTATCAAAGCAACC---CACCTCC---CAGCCCA---GAGGGGA---CCCGACAGGCCCGAAGGAATC
------------GGAGAAGAA---G---GT---GGAG---AGAGAGAC---------AGAGACAGATCCGA---T---CC
A---TTAG
>FJ495826/B/US/2006/CH40E_flG6
ATGGAGCCAGTAGATCCTAGATTAGAGCCCTGGAAGCATCCAGGAAGTCAACCTAGGACTGCTTGTACCAATTGCTATTG
TAAAAAGTGCTGCTTTCATT------GCCAA---------------GTTTGTTTCAT---AAC---AAAAGGCTTAGGCA
TCTCCTATGGC---AGGAAGAAGCG------GAGAC---AG---C---GACGAAGAG---CTCCTCAAGACAGTCAGACT
CATCAAGTTTCTCTATCAAAGCAACC---CACCTCC---CAGCCCA---GAGGGGA---CCCGACAAGCCCGAAGGAATC
------------GGAGAAGAA---G---GT---GGAG---AGAGAGAC---------AGAGACAGATCCGA---T---CC
A---TTAG
>FJ495937/B/US/2006/CH58E_flA1
ATGGAGCCAGTAGATCCTAATCTAGAGCCCTGGAAGCATCCAGGAAGTCAGCCTAAAACTGCTTGTACCAATTGCTTTTG
CAAAAAGTGTTGCTTTCATT------GCCAA---------------GTTTGTTTCAT---AAC---AAAAGGCTTAGGCA
TCTCCTATGGC---AGGAAGAAGCG------GAGAC---AA---C---GACGAAGAC---ATCCTCAAGACAGTCAGACT
AATCAAGCACCTCTACCAAAGCAACC---CGCCTCC---CAGCAGC---GAGGGGA---CCAGACAGGCCCGAAGGAATC
------------GAAGAAGAC---G---GT---GGAG---AGAGAGAC---------AGAGACAGATCCAA---C---GG
A---TTAG
>FJ495939/B/US/2006/CH58E_flA7
ATGGAGCCAGTAGATCCTAATCTAGAGCCCTGGAAGCATCCAGGAAGTCAGCCTAAAACTGCTTGTACCAATTGCTTTTG
CAAAAAGTGTTGCTTTCATT------GCCAA---------------GTTTGTTTCAT---AAC---AAAAGGCTTAGGCA
TCTCCTATGGC---AGGAAGAAGCG------GAGAC---AA---C---GACGAAGAC---ATCCTCAAGACAGTCAGACT
AATCAAGCACCTCTACCAAAGCAACC---CGCCTCC---CAGCAGC---GAGGGGA---CCAGACAGGCCCGAAGGAATC
------------GAAGAAGAC---G---GT---GGAG---AGAGAGAC---------AGAGACAGATCCAA---C---GG
A---TTAG
>FJ495940/B/US/2006/CH58E_flA8
ATGGAGCCAGTAGATCCTAATCTAGAGCCCTGGAAGCATCCAGGAAGTCAGCCTAAAACTGCTTGTACCAATTGCTTTTG
CAAAAAGTGTTGCTTTCATT------GCCAA---------------GTTTGTTTCAT---AAC---AAAAGGCTTAGGCA
TCTCCTATGGC---AGGAAGAAGCG------GAGAC---AA---C---GACGAAGAC---ATCCTCAAGACAGTCAGACT
AATCAAGCACCTCTACCAAAGCAACC---CGCCTCC---CAGCAGC---GAGGGGA---CCAGACAGGCCCGAAGGAATC
------------GAAGAAGAC---G---GT---GGAG---AGAGAGAC---------AGAGACAGATCCAA---C---GG
A---TTAG
>FJ495941/B/US/2006/CH58E_flA9
ATGGAGCCAGTAGATCCTAATCTAGAGCCCTGGAAGCATCCAGGAAGTCAGCCTAAAACTGCTTGTACCAATTGCTTTTG
CAAAAAGTGTTGCTTTCATT------GCCAA---------------GTTTGTTTCAT---AAC---AAAAGGCTTAGGCA
TCTCCTATGGC---AGGAAGAAGCG------GAGAC---AA---C---GACGAAGAC---ATCCTCAAGACAGTCAGACT
AATCAAGCACCTCTACCAAAGCAACC---CGCCTCC---CAGCAGC---GAGGGGA---CCAGACAGGCCCGAAGGAATC
------------GAAGAAGAC---G---GT---GGAG---AGAGAGAC---------AGAGACAGATCCAA---C---GG
A---TTAG
>FJ495942/B/US/2006/CH58E_flC4
ATGGAGCCAGTAGATCCTAATCTAGAGCCCTGGAAGCATCCAGGAAGTCAGCCTAAAACTGCTTGTACCAATTGCTTTTG
CAAAAAGTGTTGCTTTCATT------GCCAA---------------GTTTGTTTCAT---AAC---AAAAGGCTTAGGCA
TCTCCTATGGC---AGGAAGAAGCG------GAGAC---AA---C---GACGAAGAC---ATCCTCAAGACAGTCAGACT
AATCAAGCACCTCTACCAAAGCAACC---CGCCTCC---CAGCAGC---GAGGGGA---CCAGACAGGCCCGAAGGAATC
------------GAAGAAGAC---G---GT---GGAG---AGAGAGAC---------AGAGACAGATCCAA---C---GG
A---TTAG
>FJ495943/B/US/2006/CH58E_flC5
ATGGAGCCAGTAGATCCTAATCTAGAGCCCTGGAAGCATCCAGGAAGTCAGCCTAAAACTGCTTGTACCAATTGCTTTTG
CAAAAAGTGTTGCTTTCATT------GCCAA---------------GTTTGTTTCAT---AAC---AAAAGGCTTAGGCA
TCTCCTATGGC---AGGAAGAAGCG------GAGAC---AA---C---GACGAAGAC---ATCCTCAAGACAGTCAGACT
AATCAAGCACCTCTACCAAAGCAACC---CGCCTCC---CAGCAGC---GAGGGGA---CCAGACAGGCCCGAAGGAATC
------------GAAGAAGAC---G---GT---GGAG---AGAGAGAC---------AGAGACAGATCCAA---C---GG
A---TTAG
>FJ496000/B/US/2006/CH77E_flA1
ATGGATCCCGTAGATCCTAGATTAGAGCCCTGGAAGCACCCAGGAAGTCAGCCTAAGACTGCTTGCACCTCTTGCTATTG
TAAAAAGTGTTGCTTTCATT------GCCAA---------------GTTTGTTTCAC---AAC---AAAAGGCTTAGGCA
TCTCCTATGGC---AGGAAGAAGCG------GAGAC---AG---C---GACGAAGAC---CTGCTCAAGACAGTAAGACT
AATCAAGCGCCTCTACCAAAGCAACC---CACCTCC---CAGCTCC---GAGGGGA---CCCGACAGGCCCGAAGGAATC
------------GAAGAAGAA---G---GT---GGAG---AGAGAGAC---------AGAGACAGATCCGA---A---CA
C---TTAG
>FJ496001/B/US/2006/CH77E_flA2
ATGGATCCCGTAGATCCTAGATTAGAGCCCTGGAAGCACCCAGGAAGTCAGCCTAAGACTGCTTGCACCTCTTGCTATTG
TAAAAAGTGTTGCTTTCATT------GCCAA---------------GTTTGTTTCAC---AAC---AAAAGGCTTAGGCA
TCTCCTATGGC---AGGAAGAAGCG------GAGAC---AG---C---GACGAAGAC---CTGCTCAAGACAGTAAGACT
AATCAAGCGCCTCTACCAAAGCAACC---CACCTCC---CAGCTCC---GAGGGGA---CCCGACAGGCCCGAAGGAATC
------------GAAGAAGAA---G---GT---GGAG---AGAGAGAC---------AGAGACAGATCCGA---A---CA
C---TTAG
>FJ496002/B/US/2006/CH77E_flB3
ATGGATCCCGTAGATCCTAGATTAGAGCCCTGGAAGCACCCAGGAAGTCAGCCTAAGACTGCTTGCACCTCTTGCTATTG
TAAAAAGTGTTGCTTTCATT------GCCAA---------------GTTTGTTTCAC---AAC---AAAAGGCTTAGGCA
TCTCCTATGGC---AGGAAGAAGCG------GAGAC---AG---C---GACGAAGAC---CTGCTCAAGACAGTAAGACT
AATCAAGCGCCTCTACCAAAGCAACC---CACCTCC---CAGCTCC---GAGGGGA---CCCGACAGGCCCGAAGGAATC
------------GAAGAAGAA---G---GT---GGAG---AGAGAGAC---------AGAGACAGATCCGA---A---CA
C---TTAG
>FJ496003/B/US/2006/CH77E_flC3
ATGGATCCCGTAGATCCTAGATTAGAGCCCTGGAAGCACCCAGGAAGTCAGCCTAAGACTGCTTGCACCTCTTGCTATTG
TAAAAAGTGTTGCTTTCATT------GCCAA---------------GTTTGTTTCAC---AAC---AAAAGGCTTAGGCA
TCTCCTATGGC---AGGAAGAAGCG------GAGAC---AG---C---GACGAAGAC---CTGCTCAAAACAGTAAGATT
AATCAAGCGCCTCTACCAAAGCAACC---CACCTCC---CAGCTCC---GAGGGGA---CCCGACAGGCCCGAAGGAATC
------------GAAGAAGAA---G---GT---GGAG---AGAGAGAC---------AGAGACAGATCCGA---A---CA
C---TTAG
>FJ496004/B/US/2006/CH77E_flC4
ATGGATCCCGTAGATCCTAGATTAGAGCCCTGGAAGCACCCAGGAAGTCAGCCTAAGACTGCTTGCACCTCTTGCTATTG
TAAAAAGTGTTGCTTTCATT------GCCAA---------------GTTTGTTTCAC---AAC---AAAAGGCTTAGGCA
TCTCCTATGGC---AGGAAGAAGCG------GAGAC---AG---C---GACGAAGAC---CTGCTCAAGACAGTAAGACT
AATCAAGCGCCTCTACCAAAGCAACC---CACCTCC---CAGCTCC---GAGGGGA---CCCGACAGGCCCGAAGGAATC
------------GAAGAAGAA---G---GT---GGAG---AGAGAGAC---------AGAGACAGATCCGA---A---CA
C---TTAG
>FJ496005/B/US/2006/CH77E_flC7
ATGGATCCCGTAGATCCTAGATTAGAGCCCTGGAAGCACCCAGGAAGTCAGCCTAAGACTGCTTGCACCTCTTGCTATTG
TAAAAAGTGTTGCTTTCATT------GCCAA---------------GTTTGTTTCAC---AAC---AAAAGGCTTAGGCA
TCTCCTATGGC---AGGAAGAAGCG------GAGAC---AG---C---GACGAAGAT---CTGCTCAAGACAGTAAGATT
AATCAAGCGCCTCTACCAAAGCAACC---CACCTCC---CAGCTCC---GAGGGGA---CCCGACAGGCCCGAAGGAATC
------------GAAGAAGAA---G---GT---GGAG---AGAGAGAC---------AGAGACAGATCCGA---A---CA
C---TTAG
>FJ496006/B/US/2006/CH77E_flC9
ATGGATCCCGTAGATCCTAGATTAGAGCCCTGGAAGCACCCAGGAAGTCAGCCTAAGACTGCTTGCACCTCTTGCTATTG
TAAAAAGTGTTGCTTTCATT------GCCAA---------------GTTTGTTTCAC---AAC---AAAAGGCTTAGGCA
TCTCCTATGGC---AGGAAGAAGCG------GAGAC---AG---C---GACGAAGAC---CTGCTCAAGACAGTAAGACT
AATCAAGCGCCTCTACCAAAGCAACC---CACCTCC---CAGCTCC---GAGGGGA---CCCGACAGGCCCGAAGGAATC
------------GAAGAAGAA---G---GT---GGAG---AGAGAGAC---------AGAGACAGATCCGA---A---CA
C---TTAG
>FJ496007/B/US/2006/CH77E_flD5
ATGGATCCCGTAGATCCTAGATTAGAGCCCTGGAAGCACCCAGGAAGTCAGCCTAAGACTGCTTGCACCTCTTGCTATTG
TAAAAAGTGTTGCTTTCATT------GCCAA---------------GTTTGTTTCAC---AAC---AAAAGGCTTAGGCA
TCTCCTATGGC---AGGAAGAAGCG------GAGAC---AG---C---GACGAAGAC---CTGCTCAAGACAGTAAGACT
AATCAAGCGCCTCTACCAAAGCAACC---CACCTCC---CAGCTCC---GAGGGGA---CCCGACAGGCCCGAAGGAATC
------------GAAGAAGAA---G---GT---GGAG---AGAGAGAC---------AGAGACAGATCCGA---A---CA
C---TTAG
>FJ496072/B/US/2002/04013226_2_flA8
ATGGAGCCAGTAGATCCTAGGCTAGAGCCTTGGAAACATCCAGGAAGTCAGCCTAGGACTCCTTGTACCAATTGCTATTG
TAAAAGGTGTTGCTTTCATT------GCCAA---------------GTTTGCTTCAT---AAC---AAAAGGCTTAGGCA
TCTCCTATGGC---AGGAAGAAGCG------GAGAC---AG---C---GACGAAGAT---CTCCTGAAAACAGTCAGACT
CATCAAGATTCTCTATCAAAGCAACC---CACCTCC---CAGTTCC---GAGGGGA---CCCGACAGGCCCGAAGGAATC
------------GACGAAGAA---G---GT---GGAG---AGCAAGGC---------AGAGACAGATCAAT---T---CG
A---TTAG
>FJ496073/B/US/2002/04013226_2_flA9
ATGGAGCCAGTAGATCCTAGGCTAGAGCCTTGGAAACATCCAGGAAGTCAGCCTAGGACTCCTTGTACCAATTGCTATTG
TAAAAGGTGTTGCTTTCATT------GCCAA---------------GTTTGCTTCAT---AAC---AAAAGGCTTAGGCA
TCTCCTATGGC---AGGAAGAAGCG------GAGAC---AG---C---GACGAAGAT---CTCCTGAAAACAGTCAGACT
CATCAAGATTCTCTATCAAAGCAACC---CACCTCC---CAGTTCC---GAGGGGA---CCCGACAGGCCCGAAGGAATC
------------GACGAAGAA---G---GT---GGAG---AGCAAGGC---------AGAGACAGATCAAT---T---CG
A---TTAG
>FJ496074/B/US/2002/04013226_2_flB10
ATGGAGCCAGTAGATCCTAGGCTAGAGCCTTGGAAACATCCAGGAAGTCAGCCTAGGACTCCTTGTACCAATTGCTATTG
TAAAAGGTGTTGCTTTCATT------GCCAG---------------GTTTGCTTCAT---AAC---AAAAGGCTTAGGCA
TCTCCTATGGC---AGGAAGAAGCG------GAGAC---AG---C---GACGAAGAT---CTCCTGAAAACAGTCAGACT
CATCAAGATTCTCTATCAAAGCAACC---CACCTCC---CAGTTCC---GAGGGGA---CCCGACAGGCCCGAAGGAATC
------------GACGAAGAA---G---GT---GGAG---AGCAAGGC---------AGAGACAGATCAAT---T---CG
A---TTAG
>FJ496075/B/US/2002/04013226_2_flC1
ATGGAGCCAGTAGATCCTAGGCTAGAGCCTTGGAAACATCCAGGAAGTCAGCCTAGGACTCCTTGTACCAATTGCTATTG
TAAAAGGTGTTGCTTTCATT------GCCAA---------------GTTTGCTTCAT---AAC---AAAAGGCTTAGGCA
TCTCCTATGGC---AGGAAGAAGCG------GAGAC---AG---C---GACGAAGAT---CTCCTGAAAACAGTCAGACT
CATCAAGATTCTCTATCAAAGCAACC---CACCTCC---CAGTTCC---GAGGGGA---CCCGACAGGCCCGAAGGAATC
------------GACGAAGAA---G---GT---GGAG---AGCAAGGC---------AGAGACAGATCAAT---T---CG
A---TTAG
>FJ496076/B/US/2002/04013226_2_flD12
ATGGAGCCAGTAGATCCTAGGCTAGAGCCTTGGAAACATCCAGGAAGTCAGCCTAGGACTCCTTGTACCAATTGCTATTG
TAAAAGGTGTTGCTTTCATT------GCCAA---------------GTTTGCTTCAT---AAC---AAAAGGCTTAGGCA
TCTCCTATGGC---AGGAAGAAGCG------GAGAC---AG---C---GACGAAGAT---CTCCTGAAAACAGTCAGACT
CATCAAGATTCTCTATCAAAGCAACC---CACCTCC---CAGTTCC---GAGGGGA---CCCGACAGGCCCGAAGGAATC
------------GACGAAGAA---G---GT---GGAG---AGCAAGGC---------AGAGACAGATCAAT---T---CG
A---TTAG
>FJ496077/B/US/2002/04013226_2_flD7
ATGGAGCCAGTAGATCCTAGGCTAGAGCCTTGGAAACATCCAGGAAGTCAGCCTAGGACTCCTTGTACCAATTGCTATTG
TAAAAGGTGTTGCTTTCATT------GCCAA---------------GTTTGCTTCAT---AAC---AAAAGGCTTAGGCA
TCTCCTATGGC---AGGAAGAAGCG------GAGAC---AG---C---GACGAAGAT---CTCCTGAAAACAGTCAGACT
CATCAAGATTCTCTATCAAAGCAACC---CACCTCC---CAGTTCC---GAGGGGA---CCCGACAGGCCCGAAGGAATC
------------GACGAAGAA---G---GT---GGAG---AGCAAGGC---------AGAGACAGATCAAT---T---CG
A---TTAG
>FJ496078/B/US/2002/04013226_2_flH11
ATGGAGCCAGTAGATCCTAGGCTAGAGCCTTGGAAACATCCAGGAAGTCAGCCTAGGACTCCTTGTACCAATTGCTATTG
TAAAAGGTGTTGCTTTCATT------GCCAA---------------GTTTGCTTCAT---AAC---AAAAGGCTTAGGCA
TCTCCTATGGC---AGGAAGAAGCG------GAGAC---AG---C---GACGAAGAT---CTCCTGAAAACAGTCAGACT
CATCAAGATTCTCTATCAAAGCAACC---CACCTCC---CAGTTCC---GAGGGGA---CCCGACAGGCCCGAAGGAATC
------------GACGAAGAA---G---GT---GGAG---AGCAAGGC---------AGAGACAGATCAAT---T---CG
A---TTAG
>FJ496079/B/US/2002/04013226_2_flH5
ATGGAGCCAGTAGATCCTAGGCTAGAGCCTTGGAAACATCCAGGAAGTCAGCCTAGGACTCCTTGTACCAATTGCTATTG
TAAAAGGTGTTGCTTTCATT------GCCAA---------------GTTTGCTTCAT---AAC---AAAAGGCTTAGGCA
TCTCCTATGGC---AGGAAGAAGCG------GAGAC---AG---C---GACGAAGAT---CTCCTGAAAACAGTCAGACT
CATCAAGATTCTCTATCAAAGCAACC---CACCTCC---CAGTTCC---GAGGGGA---CCCGACAGGCCCGAAGGAATC
------------GACGAAGAA---G---GT---GGAG---AGCAAGGC---------AGAGACAGATCAAT---T---CG
A---TTAG
>FJ496080/B/US/2002/04013226_2_flH6
ATGGAGCCAGTAGATCCTAGGCTAGAGCCTTGGAAACATCCAGGAAGTCAGCCTAGGACTCCTTGTACCAATTGCTATTG
TAAAAGGTGTTGCTTTCATT------GCCAA---------------GTTTGCTTCAT---AAC---AAAAGGCTTAGGCA
TCTCCTATGGC---AGGAAGAAGCG------GAGAC---AG---C---GACGAAGAT---CTCCTGAAAACAGTCAGACT
CATCAAGATTCTCTATCAAAGCAACC---CACCTCC---CAGTTCC---GAGGGGA---CCCGACAGGCCCGAAGGAATC
------------GACGAAGAA---G---GT---GGAG---AGCAAGGC---------AGAGACAGATCAAT---T---CG
A---TTAG
>FJ496081/B/US/2005/04013396_0_flE6
ATGGAGCCAGTAGATCCTAGACTAGAGCCCTGGAAGCATCCAGGAAGTCAGCCTAGGACTCCTTGCAACAATTGTTATTG
TAAAAAGTGCTGCTTTCATT------GCCAA---------------GTGTGTTTCAT---AAA---AAAAGCCTTAGGAA
TCTCCTATGGC---AGGAAGAAGCG------GAGAC---AG---C---GACGAAGAG---CTCCTCAAGGCCGTCAGACT
CATCAAGGCTCTCTACCAGAGCAATC---CACCCCC---CAGCTCC---GAGGGGA---CCCGACAGGCCCGAAGGAACA
------------GAAGGAGAA---G---GT---GGAG---AGAAAGAC---------AGAGACACATCCAT---T---CC
A---TCAG
>FJ496082/B/US/2005/04013396_0_flF3
ATGGAGCCAGTAGATCCTAGACTAGAGCCCTGGAAGCATCCAGGAAGTCAGCCTAGGACTCCTTGCAACAATTGTTATTG
TAAAAAGTGCTGCTTTCATT------GCCAA---------------GTGTGTTTCAT---AAA---AAAAGCCTTAGGAA
TCTCCTATGGC---AGGAAGAAGCG------GAGAC---AG---C---GACGAAGAG---CTCCTCAAGGCCGTCAGACT
CATCAAGGCTCTCTACCAGAGCAATC---CACCCCC---CAGCTCC---GAGGGGA---CCCGACAGGCCCGAAGGAACA
------------GAAGGAGAA---G---GT---GGAG---AGAAAGAC---------AGAGACACATCCAT---T---CC
A---TCAG
>FJ496083/B/US/2005/04013396_0_flF4
ATGGAGCCAGTAGATCCTAGACTAGAGCCCTGGAAGCATCCAGGAAGTCAGCCTAGGACTCCTTGCAACAATTGTTATTG
TAAAAAGTGCTGCTTTCATT------GCCAA---------------GTGTGTTTCAT---AAA---AAAAGCCTTAGGAA
TCTCCTATGGC---AGGAAGAAGCG------GAGAC---AG---C---GACGAAGAG---CTCCTCAAGGCCGTCAGACT
CATCAAGGCTCTCTACCAGAGCAATC---CACCCCC---CAGCTCC---GAGGGGA---CCCGACAGGCCCGAAGGAACA
------------GAAGGAGAA---G---GT---GGAG---AGAAAGAC---------AGAGACACATCCAT---T---CC
A---TCAG
>FJ496084/B/US/2005/04013396_0_flG7
ATGGAGCCAGTAGATCCTAGACTAGAGCCCTGGAAGCATCCAGGAAGTCAGCCTAGGACTCCTTGCAACAATTGTTATTG
TAAAAAGTGCTGCTTTCATT------GCCAA---------------GTGTGTTTCAT---AAA---AAAAGCCTTAGGAA
TCTCCTATGGC---AGGAAGAAGCG------GAGAC---AG---C---GACGAAGAG---CTCCTCAAGGCCGTCAGACT
CATCAAGGCTCTCTACCAGAGCAATC---CACCCCC---CAGCTCC---GAGGGGA---CCCGACAGGCCCGAAGGAACA
------------GAAGGAGAA---G---GT---GGAG---AGAAAGAC---------AGAGACACATCCAT---T---CC
A---TCAG
>FJ496085/B/US/2005/04013396_0_flG8
ATGGAGCCAGTAGATCCTAGACTAGAGCCCTGGAAGCATCCAGGAAGTCAGCCTAGGACTCCTTGCAACAATTGTTATTG
TAAAAAGTGCTGCTTTCATT------GCCAA---------------GTGTGTTTCAT---AAA---AAAAGCCTTAGGAA
TCTCCTATGGC---AGGAAGAAGCG------GAGAC---AG---C---GACGAAGAG---CTCCTCAAGGCCGTCAGACT
CATCAAGGCTCTCTACCAGAGCAATC---CACCCCC---CAGCTCC---GAGGGGA---CCCGACAGGCCCGAAGGAACA
------------GAAGGAGAA---G---GT---GGAG---AGAAAGAC---------AGAGACACATCCAT---T---CC
A---TCAG
>FJ496145/B/US/1991/SUMA_flC5
ATGGAGCCAGTAGATCCTAACCTAGAGCCCTGGAAGCATCCAGGAAGTCAGCCTAAGACTGCTTGTACCACTTGCTATTG
TAAAAAGTGTTGCTTTCATT------GCCAA---------------GTTTGTTTCAT---GAC---AAAAGGCTTAGGCA
TCTCCTATGGC---AGGAAGAAGCG------GAGAC---AG---C---GACGAAGAG---CTCCTCAAGACAGTCAAAAT
CATCAAGTTTCTCTATCAAAGCAACC---CGCCTCC---CAGTTCC---GAGGGGA---CCCGACAGGCCCGAAGGAATC
------------GAAGAAGAA---G---GT---GGAG---ACAGAGAC---------AGAGACAGATCCAG---T---CG
C---TTAG
>FJ496146/B/US/1991/SUMA_flC7
ATGGAGCCAGTAGATCCTAACCTAGAGCCCTGGAAGCATCCAGGAAGTCAGCCTAAGACTGCTTGTACCACTTGCTATTG
TAAAAAGTGTTGCTTTCATT------GCCAA---------------GTTTGTTTCAT---GAC---AAAAGGCTTAGGCA
TCTCCTATGGC---AGGAAGAAGCG------GAGAC---AG---C---GACGAAGAG---CTCCTCAAGACAGTCAAAAT
CATCAAGTTTCTCTATCAAAGCAACC---CGCCTCC---CAGTTCC---GAGGGGA---CCCGACAGGCCCGAAGGAATC
------------GAAGAAGAA---G---GT---GGAG---ACAGAGAC---------AGAGACAGATCCAG---T---CG
C---TTAG
>FJ496147/B/US/1991/SUMA_flD10
ATGGAGCCAGTAGATCCTAACCTAGAGCCCTGGAAGCATCCAGGAAGTCAGCCTAAGACTGCTTGTACCACTTGCTATTG
TAAAAAGTGTTGCTTTCATT------GCCAA---------------GTTTGTTTCAT---GAC---AAAAGGCTTAGGCA
TCTCCTATGGC---AGGAAGAAGCG------GAGAC---AG---C---GACGAAGAG---CTCCTCAAGACAGTCAAAAT
CATCAAGTTTCTCTATCAAAGCAACC---CGCCTCC---CAGTTCC---GAGGGGA---CCCGACAGGCCCGAAGGAATC
------------GAAGAAGAA---G---GT---GGAG---ACAGAGAC---------AGAGACAGATCCAG---T---CG
C---TTAG
>FJ496148/B/US/1991/SUMA_flD3
ATGGAGCCAGTAGATCCTAACCTAGAGCCCTGGAAGCATCCAGGAAGTCAGCCTAAGACTGCTTGTACCACTTGCTATTG
TAAAAAGTGTTGCTTTCATT------GCCAA---------------GTTTGTTTCAT---GAC---AAAAGGCTTAGGCA
TCTCCTATGGC---AGGAAGAAGCG------GAGAC---AG---C---GACGAAGAG---CTCCTCAAGACAGTCAAAAT
CATCAAGTTTCTCTATCAAAGCAACC---CGCCTCC---CAGTTCC---GAGGGGA---CCCGACAGGCCCGAAGGAATC
------------GAAGAAGAA---G---GT---GGAG---ACAGAGAC---------AGAGACAGATCCAG---T---CG
C---TTAG
>FJ496149/B/US/1991/SUMA_flE5
ATGGAGCCAGTAGATCCTAACCTAGAGCCCTGGAAGCATCCAGGAAGTCAGCCTAAGACTGCTTGTACCACTTGCTATTG
TAAAAAGTGTTGCTTTCATT------GCCAA---------------GTTTGTTTCAT---GAC---AAAAGGCTTAGGCA
TCTCCTATGGC---AGGAAGAAGCG------GAGAC---AG---C---GACGAAGAG---CTCCTCAAGACAGTCAAAAT
CATCAAGTTTCTCTATCAAAGCAACC---CGCCTCC---CAGTTCC---GAGGGGA---CCCGACAGGCCCGAAGGAATC
------------GAAGAAGAA---G---GT---GGAG---ACAGAGAC---------AGAGACAGATCCAG---T---CG
C---TTAG
>FJ496150/B/US/1991/SUMA_flE7
ATGGAGCCAGTAGATCCTAACCTAGAGCCCTGGAAGCATCCAGGAAGTCAGCCTAAGACTGCTTGTACCACTTGCTATTG
TAAAAAGTGTTGCTTTCATT------GCCAA---------------GTTTGTTTCAT---GAC---AAAAGGCTTAGGCA
TCTCCTATGGC---AGGAAGAAGCG------GAGAC---AG---C---GACGAAGAG---CTCCTCAAGACAGTCAAAAT
CATCAAGTTTCTCTATCAAAGCAACC---CGCCTCC---CAGTTCC---GAGGGGA---CCCGACAGGCCCGAAGGAATC
------------GAAGAAGAA---G---GT---GGAG---ACAGAGAC---------AGAGACAGATCCAG---T---CG
C---TTAG
>FJ496151/B/US/2001/TRJO_flA1
ATGGAGCCCGTAGATCCTAGACTAGAGCCCTGGAAGCATCCAGGAAGCCAGCCTAGGACTGCTTGTACCAATTGCTATTG
TAAAAAGTGTTGCTTTCATT------GCCAA---------------GTTTGTTTCAC---AAC---AAAAGCCTTAGGCA
TCTCCTATGGC---AGGAAGAAGCG------GAGAC---AG---C---GACGAAGAG---CTCCTCAGAACAGTCAGACT
GATCAAGCTTATCTACCAGAGCAACC---CACCTCC---CAAACTC---GAGGGGA---CCCGACAGGCCCAGAGGAATC
------------GAAGAAGAA---G---GT---GGAG---AGAGAGAC---------AACGGCAGATCCAG---A---CC
A---TTAG
>FJ496152/B/US/2001/TRJO_flA2
ATGGAGCCCGTAGATCCTAGACTAGAGCCCTGGAAGCATCCAGGAAGCCAGCCTAGGACTGCTTGTACCAATTGCTATTG
TAAAAAGTGTTGCTTTCATT------GCCAA---------------GTTTGTTTCAC---AAC---AAAAGCCTTAGGCA
TCTCCTATGGC---AGGAAGAAGCG------GAGAC---AG---C---GACGAAGAG---CTCCTCAGAACAGTCAGACT
GATCAAGCTTATCTACCAGAGCAACC---CACCTCC---CAAACTC---GAGGGGA---CCCGACAGGCCCGGAGGAATC
------------GAAGAAGAA---G---GT---GGAG---AGAGAGAC---------AACGGCAGATCCAG---A---CC
A---TTAG
>FJ496153/B/US/2001/TRJO_flA9
ATGGAGCCCGTAGATCCTAGACTAGAGCCCTGGAAGCATCCAGGAAGCCAGCCTAGGACTGCTTGTACCAATTGCTATTG
TAAAAAGTGTTGCTTTCATT------GCCAA---------------GTTTGTTTCAC---AAC---AAAAGCCTTAGGCA
TCTCCTATGGC---AGGAAGAAGCG------GAGAC---AG---C---GACGAAGAG---CTCCTCAGAACAGTCAGACT
GATCAAGCTTATCTACCAGAGCAACC---CACCTCC---CAAACTC---GAGGGGA---CCCGACAGGCCCGGAGGAATC
------------GAAGAAGAA---G---GT---GGAG---AGAGAGAC---------AACGGCAGATCCAG---A---CC
A---TTAG
>FJ496154/B/US/2001/TRJO_flB1
ATGGAGCCCGTAGATCCTAGACTAGAGCCCTGGAAGCATCCAGGAAGCCAGCCTAGGACTGCTTGTACCAATTGCTATTG
TAAAAAGTGTTGCTTTCATT------GCCAA---------------GTTTGTTTCAC---AAC---AAAAGCCTTAGGCA
TCTCCTATGGC---AGGAAGAAGCG------GAGAC---AG---C---GACGAAGAG---CTCCTCAGAACAGTCAGACT
GATCAAGCTTATCTACCAGAGCAACC---CACCTCC---CAAACTC---GAGGGGA---CCCGACAGGCCCGGAGGAATC
------------GAAGAAGAA---G---GT---GGAG---AGAGAGAC---------AACGGCAGATCCAG---A---CC
A---TTAG
>FJ496155/B/US/2001/TRJO_flC6
ATGGAGCCCGTAGATCCTAGACTAGAGCCCTGGAAGCATCCAGGAAGCCAGCCTAGGACTGCTTGTACCAATTGCTATTG
TAAAAAGTGTTGCTTTCATT------GCCAA---------------GTTTGTTTCAC---AAC---AAAAGCCTTAGGCA
TCTCCTATGGC---AGGAAGAAGCG------GAGAC---AG---C---GACGAAGAG---CTCCTCAGAACAGTCAGACT
GATCAAGCTTATCTACCAGAGCAACC---CACCTCC---CAAACTC---GAGGGGA---CCCGACAGGCCCGGAGGAATC
------------GAAGAAGAA---G---GT---GGAG---AGAGAGAC---------AACGGCAGATCCAG---A---CC
A---TTAG
>FJ496156/B/US/2001/TRJO_flC9
ATGGAGCCCGTAGATCCTAGACTAGAGCCCTGGAAGCATCCAGGAAGCCAGCCTAGGACTGCTTGTACCAATTGCTATTG
TAAAAAGTGTTGCTTTCATT------GCCAA---------------GTTTGTTTCAC---AAC---AAAAGCCTTAGGCA
TCTCCTATGGC---AGGAAGAAGCG------GAGAC---AG---C---GACGAAGAG---CTCCTCAGAACAGTCAGACT
GATCAAGCTTATCTACCAGAGCAACC---CACCTCC---CAAACTC---GAGGGGA---CCCGACAGGCCCGGAGGAATC
------------GAAGAAGAA---G---GT---GGAG---AGAGAGAC---------AACGGCAGATCCAG---A---CC
A---TTAG
>FJ496157/B/US/2001/TRJO_flD3
ATGGAGCCCGTAGATCCTAGACTAGAGCCCTGGAAGCATCCAGGAAGCCAGCCTAGGACTGCTTGTACCAATTGCTATTG
TAAAAAGTGTTGCTTTCATT------GCCAA---------------GTTTGTTTCAC---AAC---AAAAGCCTTAGGCA
TCTCCTATGGC---AGGAAGAAGCG------GAGAC---AG---C---GACGAAGAG---CTCCTCAGAACAGTCAGACT
GATCAAGCTTATCTACCAGAGCAACC---CACCTCC---CAAACTC---GAGGGGA---CCCGACAGGCCCGGAGGAATC
------------GAAGAAGAA---G---GT---GGAG---AGAGAGAC---------AACGGCAGATCCAG---A---CC
A---TTAG
>FJ496158/B/US/1990/WEAU_flA11
ATGGAGCCAGTAGATCATAGACTAGAGCCCTGGAAGCATCCAGGAAGTCAGCCTAAGACTGCTTGTACCAATTGCTATTG
TAAAAGATGTTGCTTTCATT------GCCAA---------------GTTTGTTTCAT---GAC---AAAAGGCTTAGGCA
TCTCCTATGGC---AGGAAGAAGCG------GAGAC---AG---C---GACGAAGAT---CTCCTCAAAACAGTCAGACT
CATCAAGATTCTCTATCAAAGCAACC---CACCTCC---CAGCCCC---GAGGGGA---CCCGACAGGCCCGAAGGAATC
------------GAAGAAGAA---G---GT---GGAG---AGAGAGAC---------AGAGACAGATCCGG---A---AG
A---TTAG
>FJ496159/B/US/1990/WEAU_flE1
ATGGAGCCAGTAGATCATAGACTAGAGCCCTGGAAGCATCCAGGAAGTCAGCCTAAGACTGCTTGTACCAATTGCTATTG
TAAAAGATGTTGCTTTCATT------GCCAA---------------GTTTGTTTCAT---GAC---AAAAGGCTTAGGCA
TCTCCTATGGC---AGGAAGAAGCG------GAGAC---AG---C---GACGAAGAT---CTCCTCAAAACAGTCAGACT
CATCAAGATTCTCTATCAAAGCAACC---CACCTCC---CAGCCCC---GAGGGGA---CCCGACAGGCCCGAAGGAATC
------------GAAGAAGAA---G---GT---GGAG---AGAGAGAC---------AGAGACAGATCCGG---A---AG
A---TTAG
>FJ496160/B/US/1990/WEAU_flE3
ATGGAGCCAGTAGATCATAGACTAGAGCCCTGGAAGCATCCAGGAAGTCAGCCTAAGACTGCTTGTACCAATTGCTATTG
TAAAAGATGTTGCTTTCATT------GCCAA---------------GTTTGTTTCAT---GAC---AAAAGGCTTAGGCA
TCTCCTATGGC---AGGAAGAAGCG------GAGAC---AG---C---GACGAAGAT---CTCCTCAAAACAGTCAGACT
CATCAAGATTCTCTATCAAAGCAACC---CACCTCC---CAGCCCC---GAGGGGA---CCCGACAGGCCCGAAGGAATC
------------GAAGAAGAA---G---GT---GGAG---AGAGAGAC---------AGAGACAGATCCGG---A---AG
A---TTAG
>FJ496161/B/US/1990/WEAU_flE8
ATGGAGCCAGTAGATCATAGACTAGAGCCCTGGAAGCATCCAGGAAGTCAGCCTAAGACTGCTTGTACCAATTGCTATTG
TAAAAGATGTTGCTTTCATT------GCCAA---------------GTTTGTTTCAT---GAC---AAAAGGCTTAGGCA
TCTCCTATGGC---AGGAAGAAGCG------GAGAC---AG---C---GACGAAGAT---CTCCTCAAAACAGTCAGACT
CATCAAGATTCTCTATCAAAGCAACC---CACCTCC---CAGCCCC---GAGGGGA---CCCGACAGGCCCGAAGGAATC
------------GAAGAAGAA---G---GT---GGAG---AGAGAGAC---------AGAGACAGATCCGG---A---AG
A---TTAG
>FJ496162/B/US/1990/WEAU_flF2
ATGGAGCCAGTAGATCATAGACTAGAGCCCTGGAAGCATCCAGGAAGTCAGCCTAAGACTGCTTGTACCAATTGCTATTG
TAAAAGATGTTGCTTTCATT------GCCAA---------------GTTTGTTTCAT---GAC---AAAAGGCTTAGGCA
TCTCCTATGGC---AGGAAGAAGCG------GAGAC---AG---C---GACGAAGAT---CTCCTCAAAACAGTCAGACT
CATCAAGATTCTCTATCAAAGCAACC---CACCTCC---CAGCCCC---GAGGGGA---CCCGACAGGCCCGAAGGAATC
------------GAAGAAGAA---G---GT---GGAG---AGAGAGAC---------AGAGACAGATCCGG---A---AG
A---TTAG
>FJ496163/B/US/1990/WEAU_flF5
ATGGAGCCAGTAGATCATAGACTAGAGCCCTGGAAGCATCCAGGAAGTCAGCCTAAGACTGCTTGTACCAATTGCTATTG
TAAAAGATGTTGCTTTCATT------GCCAA---------------GTTTGTTTCAT---GAC---AAAAGGCTTAGGCA
TCTCCTATGGC---AGGAAGAAGCG------GAGAC---AG---C---GACGAAGAT---CTCCTCAAAACAGTCAGACT
CATCAAGATTCTCTATCAAAGCAACC---CACCTCC---CAGCCCC---GAGGGGA---CCCGACAGGCCCGAAGGAATC
------------GAAGAAGAA---G---GT---GGAG---AGAGAGAC---------AGAGACAGATCCGG---A---AG
A---TTAG
>FJ496164/B/US/1990/WEAU_flF6
ATGGAGCCAGTAGATCATAGACTAGAGCCCTGGAAGCATCCAGGAAGTCAGCCTAAGACTGCTTGTACCAATTGCTATTG
TAAAAGATGTTGCTTTCATT------GCCAA---------------GTTTGTTTCAT---GAC---AAAAGGCTTAGGCA
TCTCCTATGGC---AGGAAGAAGCG------GAGAC---AG---C---GACGAAGAT---CTCCTCAAAACAGTCAGACT
CATCAAGATTCTCTATCAAAGCAACC---CACCTCC---CAGCCCC---GAGGGGA---CCCGACAGGCCCGAAGGAATC
------------GAAGAAGAA---G---GT---GGAG---AGAGAGAC---------AGAGACAGATCCGG---A---AG
A---TTAG
>FJ496165/B/US/1990/WEAU_flF7
ATGGAGCCAGTAGATCATAGACTAGAGCCCTGGAAGCATCCAGGAAGTCAGCCTAAGACTGCTTGTACCAATTGCTATTG
TAAAAGATGTTGCTTTCATT------GCCAA---------------GTTTGTTTCAT---GAC---AARAGGCTTAGGCA
TCTCCTATGGC---AGGAAGAAGCG------GAGAC---AG---C---GACGAAGAT---CTCCTCAAAACAGTCAGACT
CATCAAGATTCTCTATCAAAGCAACC---CACCTCC---CAGCCCC---GAGGGGA---CCCGACAGGCCCGAAGGAATC
------------GAAGAAGAA---G---GT---GGAG---AGAGAGAC---------AGAGACAGATCCGG---A---AG
A---TTAG
>FJ496166/B/US/1990/WEAU_flF9
ATGGAGCCAGTAGATCATAGACTAGAGCCCTGGAAGCATCCAGGAAGTCAGCCTAAGACTGCTTGTACCAATTGCTATTG
TAAAAGATGTTGCTTTCATT------GCCAA---------------GTTTGTTTCAT---GAC---AAAAGGCTTAGGCA
TCTCCTATGGC---AGGAAGAAGCG------GAGAC---AG---C---GACGAAGAT---CTCCTCAAAACAGTCAGACT
CATCAAGATTCTCTATCAAAGCAACC---CACCTCC---CAGCCCC---GAGGGGA---CCCGACAGGCCCGAAGGAATC
------------GAAGAAGAA---G---GT---GGAG---AGAGAGAC---------AGAGACAGATCCGG---A---AG
A---TTAG
>FJ496167/B/US/2000/WITO_flA1
ATGGAGCCAGTAGATCCTAGACTAGAGCCCTGGAAGCATCCAGGAAGTCAGCCTAAAACTCCTTGTAACAATTGCTATTG
TAAAAAATGTTGCTTTCATT------GCCAA---------------GTTTGCTTCAC---AAA---GAAAGGCTTAGGCA
TCTCCTATGGC---AGGAAGAAGCG------GAGTC---AG---C---GACGAAGAA---CTCCTAACGACAGTCAGGAT
CATCAAGCTTCTCTATCAAAGCAACC---CGCCTCC---CAAACCC---GAGGGGA---CCCGACAGGCCAGAAGAAACA
------------GAAGGAGAA---G---GT---GGAG---AGAGAGAC---------AGAGACAGATCCGC---A---CG
A---TTAG
>FJ496168/B/US/2000/WITO_flA2
ATGGAGCCAGTAGATCCTAGACTAGAGCCCTGGAAGCATCCAGGAAGTCAGCCTAAAACTCCTTGTAACAATTGCTATTG
TAAAAAATGTTGCTTTCATT------GCCAA---------------GTTTGCTTCAC---AAA---GAAAGGCTTAGGCA
TCTCCTATGGC---AGGAAGAAGCG------GAGTC---AG---C---GACGAAGAA---CTCCTAACGACAGTCAGGAT
CATCAAGCTTCTCTATCAAAGCAACC---CGCCTCC---CAAACCC---GAGGGGA---CCCGACAGGCCAGAAGAAACA
------------GAAGGAGAG---G---GT---GGAG---AGAGAGAC---------AGAGACAGATCCGC---A---CG
A---TTAG
>FJ496169/B/US/2000/WITO_flB3
ATGGAGCCAGTAGATCCTAGACTAGAGCCCTGGAAGCATCCAGGAAGTCAGCCTAAAACTCCTTGTAACAATTGCTATTG
TAAAAAATGTTGCTTTCATT------GCCAA---------------GTTTGCTTCAC---AAA---GAAAGGCTTAGGCA
TCTCCTATGGC---AGGAAGAAGCG------GAGTC---AG---C---GACGAAGAA---CTCCTAACGACAGTCAGGAT
CATCAAGCTTCTCTATCAAAGCAACC---CGCCTCC---CAAACCC---GAGGGGA---CCCGACAGGCCAGAAGAAACA
------------GAAGGAGAA---G---GT---GGAG---AGAGAGAC---------AGAGACAGATCCGC---A---CG
A---TTAG
>FJ496170/B/US/2000/WITO_flC1
ATGGAGCCAGTAGATCCTAGACTAGAGCCCTGGAAGCATCCAGGAAGTCAGCCTAAAACTCCTTGTAACAATTGCTATTG
TAAAAAATGTTGCTTTCATT------GCCAA---------------GTTTGCTTCAC---AAA---GAAAGGCTTAGGCA
TCTCCTATGGC---AGGAAGAAGCG------GAGTC---AG---C---GACGAAGAA---CTCCTAACGACAGTCAGGAT
CATCAAGCTTCTCTATCAAAGCAACC---CGCCTCC---CAAACCC---GAGGGGA---CCCGACAGGCCAGAAGAAACA
------------GAAGGAGAA---G---GT---GGAG---AGAGAGAC---------AGAGACAGATCCGC---A---CG
A---TTAG
>FJ496171/B/US/2000/WITO_flC10
ATGGAGCCAGTAGATCCTAGACTAGAGCCCTGGAAGCATCCAGGAAGTCAGCCTAAAACTCCTTGTAACAATTGCTATTG
TAAAAAATGTTGCTTTCATT------GCCAA---------------GTTTGCTTCAC---AAA---GAAAGGCTTAGGCA
TCTCCTATGGC---AGGAAGAAGCG------GAGTC---AG---C---GACGAAGAA---CTCCTAACGACAGTCAGGAT
CATCAAGCTTCTCTATCAAAGCAACC---CGCCTCC---CAAACCC---GAGGGGA---CCCGACAGGCCAGAAGAAACA
------------GAAGGAGAA---G---GT---GGAG---AGAGAGAC---------AGAGACAGATCCGC---A---CG
A---TTAG
>FJ496172/B/US/2000/WITO_flC3
ATGGAGCCAGTAGATCCTAGACTAGAGCCCTGGAAGCATCCAGGAAGTCAGCCTAAAACTCCTTGTAACAATTGCTATTG
TAAAAAATGTTGCTTTCATT------GCCAA---------------GTTTGCTTCAC---AAA---GAAAGGCTTAGGCA
TCTCCTATGGC---AGGAAGAAGCG------GAGTC---AG---C---GACGAAGAA---CTCCTAACGACAGTCAGGAT
CATCAAGCTTCTCTATCAAAGCAACC---CGCCTCC---CAAACCC---GAGGGGA---CCCGACAGGCCAGAAGARACA
------------GAAGGAGAA---G---GT---GGAG---AGAGAGAC---------AGAGACAGATCCGC---A---CG
A---TTAG
>FJ496174/B/US/2000/WITO_flC9
ATGGAGCCAGTAGATCCTAGACTAGAGCCCTGGAAGCATCCAGGAAGTCAGCCTAAAACTCCTTGTAACAATTGCTATTG
TAAAAAATGTTGCTTTCATT------GCCAA---------------GTTTGCTTCAC---AAA---GAAAGGCTTAGGCA
TCTCCTATGGC---AGGAAGAAGCG------GAGTC---AG---C---GACGAAGAA---CTCCTAACGACAGTCAGGAT
CATCAAGCTTCTCTATCAAAGCAACC---CGCCTCC---CAAACCC---GAGGGGA---CCCGACAGGCCAGAAGAAACA
------------GAAGGAGAA---G---GT---GGAG---AGAGAGAC---------AGAGACAGATCCGC---A---CG
A---TTAG
>FJ496175/B/US/2000/WITO_flD5
ATGGAGCCAGTAGATCCTAGACTAGAGCCCTGGAAGCATCCAGGAAGTCAGCCTAAAACTCCTTGTAACAATTGCTATTG
TAAAAAATGTTGCTTTCATT------GCCAA---------------GTTTGCTTCAC---AAA---GAAAGGCTTAGGCA
TCTCCTATGGC---AGGAAGAAGCG------GAGTC---AG---C---GACGAAGAA---CTCCTAACGACAGTCAGGAT
CATCAAGCTTCTCTATCAAAGCAACC---CGCCTCC---CAAACCC---GAGGGGA---CCCGACAGGCCAGAAGAAACA
------------GAAGGAGAA---G---GT---GGAG---AGAGAGAC---------AGAGACAGATCCGC---A---CG
A---TTAG
>FJ496176/B/US/2000/WITO_flE1
ATGGAGCCAGTAGATCCTAGACTAGAGCCCTGGAAGCATCCAGGAAGTCAGCCTAAAACTCCTTGTAACAATTGCTATTG
TAAAAAATGTTGCTTTCATT------GCCAA---------------GTTTGCTTCAC---AAA---GAAAGGCTTAGGCA
TCTCCTATGGC---AGGAAGAAGCG------GAGTC---AG---C---GACGAAGAA---CTCCTAACGACAGTCAGGAT
CATCAAGCTTCTCTATCAAAGCAACC---CGCCTCC---CAAACCC---GAGGGGA---CCCGACAGGCCAGAAGAAACA
------------GAAGGAGAA---G---GT---GGAG---AGAGAGAC---------AGAGACAGATCCGC---A---CG
A---TTAG
>FJ496177/B/US/2000/WITO_flE10
ATGGAGCCAGTAGATCCTAGACTAGAGCCCTGGAAGCATCCAGGAAGTCAGCCTAAAACTCCTTGTAACAATTGCTATTG
TAAAAAATGTTGCTTTCATT------GCCAA---------------GTTTGCTTCAC---AAA---GAAAGGCTTAGGCA
TCTCCTATGGC---AGGAAGAAGCG------GAGTC---AG---C---GACGAAGAA---CTCCTAACGACAGTCAGGAT
CATCAAGCTTCTCTATCAAAGCAACC---CGCCTCC---CAAACCC---GAGGGGA---CCCGACAGGCCAGAAGAAACA
------------GAAGGAGAA---G---GT---GGAG---AGAGAGAC---------AGAGACAGATCCGC---A---CG
A---TTAG
>FJ496178/B/US/2000/WITO_flE11
ATGGAGCCAGTAGATCCTAGACTAGAGCCCTGGAAGCATCCAGGAAGTCAGCCTAAAACTCCTTGTAACAATTGCTATTG
TAAAAAATGTTGCTTTCATT------GCCAA---------------GTTTGCTTCAC---AAA---GAAAGGCTTAGGCA
TCTCCTATGGC---AGGAAGAAGCG------GAGTC---AG---C---GACGAAGAA---CTCCTAACGACAGTCAGGAT
CATCAAGCTTCTCTATCAAAGCAACC---CGCCTCC---CAAACCC---GAGGGGA---CCCGACAGGCCAGAAGAAACA
------------GAAGGAGAA---G---GT---GGAG---AGAGAGAC---------AGAGACAGATCCGC---A---CG
A---TTAG
>FJ496179/B/US/2000/WITO_flE2
ATGGAGCCAGTAGATCCTAGACTAGAGCCCTGGAAGCATCCAGGAAGTCAGCCTAAAACTCCTTGTAACAATTGCTATTG
TAAAAAATGTTGCTTTCATT------GCCAA---------------GTTTGCTTCAC---AAA---GAAAGGCTTAGGCA
TCTCCTATGGC---AGGAAGAAGCG------GAGTC---AG---C---GACGAAGAA---CTCCTAACGACAGTCAGGAT
CATCAAGCTTCTCTATCAAAGCAACC---CGCCTCC---CAAACCC---GAGGGGA---CCCGACAGGCCAGAAGAAACA
------------GAAGGAGAA---G---GT---GGAG---AGAGAGAC---------AGAGACAGATCCGC---A---CG
A---TTAG
>FJ496180/B/US/2000/WITO_flE3
ATGGAGCCAGTAGATCCTAGACTAGAGCCCTGGAAGCATCCAGGAAGTCAGCCTAAAACTCCTTGTAACAATTGCTATTG
TAAAAAATGTTGCTTTCATT------GCCAA---------------GTTTGCTTCAC---AAA---GAAAGGCTTAGGCA
TCTCCTATGGC---AGGAAGAAGCG------GAGTC---AG---C---GACGAAGAA---CTCCTAACGACAGTCAGGAT
CATCAAGCTTCTCTATCAAAGCAACC---CGCCTCC---CAAACCC---GAGGGGA---CCCGACAGGCCAGAAGAAACA
------------GAAGGAGAA---G---GT---GGAG---AGAGAGAC---------AGAGACAGATCCGC---A---CG
A---TTAG
>FJ496181/B/US/2000/WITO_flF2
ATGGAGCCAGTAGATCCTAGACTAGAGCCCTGGAAGCATCCAGGAAGTCAGCCTAAAACTCCTTGTAACAATTGCTATTG
TAAAAAATGTTGCTTTCATT------GCCAA---------------GTTTGCTTCAC---AAA---GAAAGGCTTAGGCA
TCTCCTATGGC---AGGAAGAAGCG------GAGTC---AG---C---GACGAAGAA---CTCCTAACGACAGTCAGGAT
CATCAAGCTTCTCTATCAAAGCAACC---CGCCTCC---CAAACCC---GAGGGGA---CCCGACAGGCCAGAAGAAACA
------------GAAGGAGAA---G---GT---GGAG---AGAGAGAC---------AGAGACAGATCCGC---A---CG
A---TTAG
>FJ496182/B/US/2000/WITO_flF4
ATGGAGCCAGTAGATCCTAGACTAGAGCCCTGGAAGCATCCAGGAAGTCAGCCTAAAACTCCTTGTAACAATTGCTATTG
TAAAAAATGTTGCTTTCATT------GCCAA---------------GTTTGCTTCAC---AAA---GAAAGGCTTAGGCA
TCTCCTATGGC---AGGAAGAAGCG------GAGTC---AG---C---GACGAAGAA---CTCCTAACGACAGTCAGGAT
CATCAAGCTTCTCTATCAAAGCAACC---CGCCTCC---CAAACCC---GAGGGGA---CCCGACAGGCCAGAAGAAACA
------------GAAGGAGAA---G---GT---GGAG---AGAGAGAC---------AGAGACAGATCCGC---A---CG
A---TTAG
>FJ496184/B/US/2000/WITO_flH3
ATGGAGCCAGTAGATCCTAGACTAGAGCCCTGGAAGCATCCAGGAAGTCAGCCTAAAACTCCTTGTAACAATTGCTATTG
TAAAAAATGTTGCTTTCATT------GCCAA---------------GTTTGCTTCAC---AAA---GAAAGGCTTAGGCA
TCTCCTATGGC---AGGAAGAAGCG------GAGTC---AG---C---GACGAAGAA---CTCCTAACGACAGTCAGGAT
CATCAAGCTTCTCTATCAAAGCAACC---CGCCTCC---CAAACCC---GAGGGGA---CCCGACAGGCCAGAAGAAACA
------------GAAGGAGAA---G---GT---GGAG---AGAGAGAC---------AGAGACAGATCTGC---A---CG
A---TTAG
>FJ647145/B/ZA/1985/R84
ATGGAGCCAGTAGATCCTAGACTAGAGCCCTGGAAGCATCCAGGAAGTCAGCCTAAGACTGCTTGTACCCCTTGCTATTG
TAAAAGGTGTTGCTTTCATT------GCCAA---------------GTTTGTTTCAT---AAA---AAAAGCTTTAGGCA
TCTCCTATGGC---AGGAAGAAGCG------GAGAC---AG---C---GACGAAGAG---CTCCTCAAAGCAGTCAGACT
CATCAAGTTTCTCTATCAAAGCAACC---CGCCTGCCAGCAGCCTC---GAGGGGA---CCCGACAGGCCCGAAGGAATC
------------GAAGAAGAA---G---GT---GGAG---AGAGAGAC---------AGAGACAGATCCGG---T---GG
A---TTAG
>FJ670524/B/ES/2008/X2400-3
ATGGAGCCAGTAGATCCTAGACTAGAGCCCTGGAAGCATCCAGGAAGTAAACCTGGGACTCCTTGTACCGCTTGCTATTG
CAAAAAATGTTGCTTTCATT------GCCAA---------------CTTTGCTTCAC---AAC---AAAAGGCTTAGGCA
TCTCCTATGGC---AGGAAGAAGCG------GAGAC---AA---C---GACGAAGAG---CTCCTCAGAACAGTGAGAAT
CATCAGGTTTCTCTATCAAAACAACC---CGTTTCC---CAGCCCC---GAGGGGA---CCCGACAGGCCCGAAGGAACC
------------GAAGAAGAA---G---GT---GGAG---AGCGAGAC---------AGAGACAGATCCAG---G---CC
A---TTAG
>FJ670525/B/ES/2008/X2425-2
ATGGATCCAGTAGATCCTAGACTAGAGCCCTGGAAGCACCCAGGAAGTCAGCCTAAAACTGCTTGTACCAATTGCTATTG
TAAAAAGTGTTGCTTTCATT------GCCAA---------------GTTTGTTTCAT---AAA---AAAAGGCTTAGGCA
TCTCCTATGGC---AGGAAGAAGCG------GAGAC---AA---C---GACGAAGAT---CTCCTCAACACAGTGAGATT
CATCAAGATTCTCTATCAAAGCAACC---CACCTCC---CAATTCC---GAGGGGA---CCCGACAGGCCAGAAGGAACA
------------GAAGGAGAA---G---GT---GGAG---AGAGAGAC---------AGAGGCACATCCAC---G---AG
A---TTAG
>FJ670531/B/ES/2008/P2008
ATGGAGCCAGTAGATCCTAGACTAGAGCCCTGGAAGCATCCAGGAAGTCAACCTAGGACTGCGTGTAACTCTTGCTATTG
TAAAAAGTGTTGCTTTCATT------GCCAA---------------GTTTGTTTTAC---AAC---AAAAGGCTTAGGCA
TCTCCTATGGC---AGGAAGAAGCG------GAGAC---AG---C---GACGAAGAG---CTTCTCAAGGCAGTCAGACT
CGTCAAGTTTCTCTACCAAAGCAACC---CACCTCC---CAGCCCA---GAGGGGA---CCCGACAGGCCCGAAGGAATC
------------GAAGAAGAA---G---GT---GGAG---AGAGCGAC---------AGAGACAGATCCGG---T---CG
C---TTAG
>FJ694790/B/DK/2007/PMVL_011
ATGGAGCCAGTAGATCCTAGACTAGAGCCCTGGAATCATCCAGGAAGTCAGCCTAAGACTGCGTGTAACAAATGCTATTG
TAAAAAGTGTTGCCTTCATT------GCCAA---------------GTTTGTTTCAT---GAA---AAAAGGCTTAGGCA
TCTCCTATGGC---AGGAAGAAGCG------GAGAC---AG---C---GACGAAGAC---CTCCTCAAGACAGTGAGACT
CATCAAGTTTCTCTATCAAAGCAACC---CACCTCC---CAGCTCC---GAGGGGA---CCCGACAGGCCAGAAGGAACA
------------GAAGAAGAA---G---GT---GGAG---AGAGAGAC---------AGAGGCACATCCGG---T---CG
A---TTAG
>FJ853620/B/ES/2008/P2021-3
ATGGATCCAGTAGATCCTAATCTAGAGCCCTGGAAGCATCCAGGAAGTCAGCCTAAGACTGCTTGTACCACTTGCTATTG
TAAAAAGTGCTGCTTTCATT------GCCAA---------------GTTTGTTTCAT---AAC---AAAAGGCTTAGGCA
TCTCCTATGGC---AGGAAGAAGCG------GAGAC---AG---C---GACGAAGAC---CTCCTCAAGACAGTCAGACT
AATCAAGTTCCTCTACCAAAGCAACC---CACCTCC---CAAACCC---GAGGGGA---CCCGACAGGCCCGAAGGAACA
------------GAAGAAGAA---G---GT---GGAG---AGAGAGAC---------AGGGGCAGATCCGG---A---CG
A---TTAG
>FJ853622/B/ES/2008/X2510_2
ATGGATCCAGTAGATCCTAGACTAGAGCCCTGGAAACATCCAGGAAGTCAGCCTGAGACTCCCTGTACCCCTTGCTATTG
CAAAAAGTGTTGCTTTCATT------GCCAA---------------GTCTGTTTTAC---AAA---AAAAGCCTTAGGCA
TCTCCTATGGC---AGGAAGAAGCG------GAGAC---AG---C---GACGAAGAA---CTCCTCAAGGCCGTCAGACT
AATCAAGTTTCTCTATCAAAGCAATC---CTCCTCC---CAACTCC---GAGGGGA---CCCGACAGGCCCGAAGGAATC
------------GAAGAAGAA---G---GT---GGAG---AGAGAGAC---------AGAGACAGATCCGG---T---CC
A---TTAG
>FW555696/B/FR/1985/pNL43_patent
ATGGAGCCAGTAGATCCTAGACTAGAGCCCTGGAAGCATCCAGGAAGTCAGCCTAAAACTGCTTGTACCAATTGCTATTG
TAAAAAGTGTTGCTTTCATT------GCCAA---------------GTTTGTTTCAT---GAC---AAAAGCCTTAGGCA
TCTCCTATGGC---AGGAAGAAGCG------GAGAC---AG---C---GACGAAGAG---CTCATCAGAACAGTCAGACT
CATCAAGCTTCTCTATCAAAGCAACC---CACCTCC---CAATCCC---GAGGGGA---CCCGACAGGCCCGAAGGAATA
------------GAAGAAGAA---G---GT---GGAG---AGAGAGAC---------AGAGACAGATCCAT---T---CG
A---TTAG
>GQ372988/B/ES/2008/ES_X2515_3
ATGGAGCCAGTAGATCCTAGACTAGAGCCCTGGAAGCATCCAGGAAGCCAGCCTAAAACTCCTTGTACCAAATGCTATTG
TAAAAGCTGTTGCTTTCATT------GTCAA---------------GTTTGTTTCAT---AAC---GAAAGGCTTAGGCA
TCTCCTATGGC---AGGAAGAAGCG------GAGAC---AG---C---GACGAAGAC---CTCATCAGGACAGTTCGCCT
GATCAAGTTTCTCTATCAAAGCAATC---CGCCTCC---CAGGACA---GAGGGGA---CCCGACAGGCCCGAAGGAATC
------------GAAGAAGAA---G---GT---GGAG---AGAGAGAC---------AGAGAAAGATCCAA---T---CT
A---TTAG
>GQ372990/B/ES/2008/ES_X2556_3
ATGGAGCCAGTAAACCCTAGTCTAGAGCCCTGGGAGCACCCAGGGAGCCGGCCTAGGACCGCTTGTACCCGTTGCTACTG
CAAAAAATGCTGCTTTCATT------GTCCA---------------AAGTGTTTCTT---AAC---AAAAGGCTTAGGCA
TCTCCTATGGC---AGGAAGAAGCG------GAGAC---AG---C---GACGAAAAT---CTCCTCAAGACAGTAAGACT
CATCAAGTTTCTCTATCAAAGCAACC---CGCCTCC---CAGCCCA---GAGGGGA---CCCGACAGGCCCGGAGGAATC
------------GAAGAAGAA---G---GT---GGAG---AGCAAGAC---------AGAGACAGATCCGG---T---CC
C---TTAG
>GQ386779/B/ES/1989/G1p1
ATGGAGCCAGTAGATCCTAGACTAGAGCCCTGGAAGCATCCAGGAAGTCAGCCTAGAACTGCTTGTACCAATTGCTATTG
TAAAAAGTGTTGCTTTCATT------GCCAA---------------GTTTGTTTCAT---AAC---AAAAGGCTTAGGCA
TCTCCTATGGC---AGGAAGAAGCG------GAGAC---AG---C---GACGAAGAG---CTCCTCAAGACAGTCAGACT
CATCAAGTTTCTCTATCAAAGCAACC---CGCCTCC---CAGCCAG---GAGGGGA---CCCGACAGGCCCGAAGGAATC
------------GAAGAAGAA---G---GT---GGAG---AGAGAGAC---------AGAGACAGATCCGG---T---CA
A---TTAG
>GQ386780/B/ES/1989/G1p11
ATGGAGCCAGTAGATCCTAGACTAGAGCCCTGGAAGCATCCAGGAAGTCAGCCTAGAACTGCTTGTACCAATTGCTATTG
TAAAAAGTGTTGCTTTCATT------GCCAA---------------GTTTGTTTCAT---AAC---AAAAGGCTTAGGCA
TCTCCTATGGC---AGGAAGAAGCG------GAGAC---AG---C---GACGAAGAG---CTCCTCAAGACAGTCAGACT
CATCAAGTTTCTCTATCAAAGCAACC---CGCCTCC---CAGCCAG---GAGGGGA---CCCGACAGGCCCGAAGGAATC
------------GAAGAAGAA---G---GT---GGAG---AGAGAGAC---------AGAGACAGATCCGG---T---CA
A---TTAG
>GQ386781/B/ES/1989/G1_5p11
ATGGAGCCAGTAGATCCTAGACTAGAGCCCTGGAAGCATCCAGGAAGTCAGCCTAGAACTGCTTGTACCAATTGCTATTG
TAAAAAGTGTTGCTTTCATT------GCCAA---------------GTTTGTTTCAT---AAC---AAAAGGCTTAGGCA
TCTCCTATGGC---AGGAAGAAGCG------GAGAC---AG---C---GACGAAGAG---CTCCTCAAGACAGTCAGACT
CATCAAGTTTCTCTATCAAAGCAACC---CGCCTCC---CAGCCAG---GAGGGGG---CCCGACAGGCCCGAAGGAATC
------------GAAGAAGAA---G---GT---GGAG---AGAGAGAC---------AGAGACAGATCCGG---T---CA
A---TTAG
>GQ386782/B/ES/1989/G2p1
ATGGAGCCAGTAGATCCTAGACTAGAGCCCTGGAAGCATCCAGGAAGTCAGCCTAGAACTGCTTGTACCAATTGCTATTG
TAAAAAGTGTTGCTTTCATT------GCCAA---------------GTTTGTTTCAT---AAC---AAAAGGCTTAGGCA
TCTCCTATGGC---AGGAAGAAGCG------GAGAC---AG---C---GACGAAGAG---CTCCTCAAGACAGTCAGACT
CATCAAGTTTCTCTATCAAAGCAACC---CGCCTCC---CAGCCAG---GAGGGGA---CCCGACAGGCCCGAAGGAATC
------------GAAGAAGAA---G---GT---GGAG---AGAGAGAC---------AGAGACAGATCCGG---T---CA
A---TTAG
>GQ386783/B/ES/1989/G2p11
ATGGAGCCAGTAGATCCTAGACTAGAGCCCTGGAAGCATCCAGGAAGTCAGCCTAGAACTGCTTGTACCAATTGCTATTG
TAAAAAGTGTTGCTTTCATT------GCCAA---------------GTTTGTTTCAT---AAC---AAAAGGCTTAGGCA
TCTCCTATGGC---AGGAAGAAGCG------GAGAC---AG---C---GACGAAGAG---CTCCTCAAGACAGTCAGACT
CATCAAGTTTCTCTATCAAAGCAACC---CGCCTCC---CAGCCAG---GAGGGGA---CCCGACAGGCCCGAAGGAATC
------------GAAGAAGAA---G---GT---GGAG---AGAGAGAC---------AGAGACAGATCCGG---T---CA
A---TTAG
>GQ386784/B/ES/1989/I1p1
ATGGAGCCAGTAGATCCTAGACTAGAGCCCTGGAAGCATCCAGGAAGTCAGCCTAGGACTGCTTGTACCAATTGCTATTG
TAAAAAGTGTTGCTTTCATT------GCCAA---------------GTTTGTTTCAT---AAC---AAAAGGCTTAGGCA
TCTCCTATGGC---AGGAAGAAGCG------GAGAC---AG---C---GACGAAGAG---CTCCTCAAGACAGTCAGACT
CATCAAGTTTCTCTATCAAAGCAACC---CGCCTCC---CAGCCAG---GAGGGGA---CCCGACAGGCCCGAAGGAATC
------------GAAGAAGAA---G---GT---GGAG---AGAGAGAC---------AGAGACAGATCCGG---T---CA
A---TTAG
>GQ386785/B/ES/1989/I1p11
ATGGAGCCAGTAGATCCTAGACTAGAGCCCTGGAAGCATCCAGGAAGTCAGCCTAGGACTGCTTGTACCAATTGCTATTG
TAAAAAGTGTTGCTTTCATT------GCCAA---------------GTTTGTTTCAT---AAC---AAAAGGCTTAGGCA
TCTCCTATGGC---AGGAAGAAGCG------GAGAC---AG---C---GACGAAGAG---CTCCTCAAGACAGTCAGACT
CATCAAGTTTCTCTATCAAAGCAACC---CGCCTCC---CAGCCAG---GAGGGGA---CCCGACAGGCCCGAAGGAATC
------------GAAGAAGAA---G---GT---GGAG---AGAGAGAC---------AGAGACAGATCCGG---T---CA
A---TTAG
>GQ386786/B/ES/1989/I5p1
ATGAAGCCAGTAGATCCTAGACTAGAGCCCTGGAAGCATCCAGGAAGTCAGCCTAGGACTGCTTGTACCAATTGCTATTG
TAAAAAGTGTTGCTTTCATT------GCCAA---------------GTTTGTTTCAT---AAC---AAAAGGCTTAGGCA
TCTCCTATGGC---AGGAAGAAGCG------GAGAC---AG---C---GACGAAGAG---CTCCTCAAGACAGTCAGACT
CATCAAGTTTCTCTATCAAAGCAACC---CGCCTCC---CAGCCAG---GAGGGGA---CCCGACAGGCCCGAAGGAATC
------------GAAGAAGAA---G---GT---GGAG---AGAGAGAC---------AGAGACAGATCCGG---T---CA
A---TTAG
>GQ386787/B/ES/1989/I5p11
ATGAAGCCAGTAGATCCTAGACTAGAGCCCTGGAAGCATCCAGGAAGTCAGCCTAGGACTGCTTGTACCAATTGCTATTG
TAAAAAGTGTTGCTTTCATT------GCCAA---------------GTTTGTTTCAT---AAC---AAAAGGCTTAGGCA
TCTCCTATGGC---AGGAAGAAGCG------GAGAC---AG---C---GACGAAGAG---CTCCTCAAGACAGTCAGACT
CATCAAGTTTCTCTATCAAAGCAACC---CGCCTCC---CAGCCAG---GAGGGGA---CCCGACAGGCCCGAAGGAATC
------------GAAGAAGAA---G---GT---GGAG---AGAGAGAC---------AGAGACAGATCCGG---T---CA
A---TTAG
>GQ386792/B/ES/1989/E1_5p1
ATGGAGCCAGTAGATCCTAGACTAGAGCCCTGGAAGCATCCAGGAAGTCAGCCTAGGACTGCTTGTACCAATTGCTATTG
TAAAAAGTGTTGCTTTCATT------GCCAA---------------GTTTGTTTCAT---AAC---AAAAGGCTTAGGCA
TCTCCTATGGC---AGGAAGAAGCG------GAGAC---AG---C---GACGAAGAG---CTCCTCAAGACAGTCAGACT
CATCAAGTTTCTCTATCAAAGCAACC---CGCCTCC---CAGCCAG---GAGGGGA---CCCGACAGGCCCGAAGGAATC
------------GAAGAAGAA---G---GT---GGAG---AGAGAGAC---------AGAGACAGATCCGG---T---CA
A---TTAG
>GQ386793/B/ES/1989/E1_5p11
ATGGAGCCAGTAGATCCTAGACTAGAGCCCTGGAAGCATCCAGGAAGTCAGCCTAGGACTGCTTGTACCAATTGCTATTG
TAAAAAGTGTTGCTTTCATT------GCCAA---------------GTTTGTTTCAT---AAC---AAAAGGCTTAGGCA
TCTCCTATGGC---AGGAAGAAGCG------GAGAC---AG---C---GACGAAGAG---CTCCTCAAGACAGTCAGACT
CATCAAGTTTCTCTATCAAAGCAACC---CGCCTCC---CAGCCAG---GAGGGGA---CCCGACAGGCCCGAAGGAATC
------------GAAGAAGAA---G---GT---GGAG---AGAGAGAC---------AGAGACAGATCCGG---T---CA
A---TTAG
>GU177863/B/CN/1999/plwj
ATGGAGCCAGTAGATCCTAGATTAGAGCCTTGGAAGCATCCAGGAAGTCAGCCTAAGACTGCTTGTACCAATTGCTATTG
TAAAAAGTGCTGCTTTCATT------GCCAA---------------GTTTGTTTCAT---GAA---AAAAGGCTTAGGCA
TCTCCTATGGC---AGGAAGAAGAG------AAGAC---AG---C---GACGACCAG---CTCATCAAGACAGTCAAACT
CATCAAGCTTCTCTATCAAAGCAACC---CACTTCC---CAACCCA---GAGGGGA---CCCGGCAGGCCCGAAGGAATC
------------GAAGAAGAA---G---GT---GGAG---AGCGAGAC---------AGAGACAGATCCGA---G---AT
A---TTAG
>GU362881/B/ES/2009/P2149_3
ATGGAGCCAGTAGATCCTAAATTAAAGCCCTGGAAGCATCCAGGAAGTCAGCCTAGCACGGCTTGTACAAATTGCTATTG
TAAAAGGTGCTGCTTTCATT------GCCAA---------------CTTTGCTTCAC---AAG---AAAAGGCTTAGGCA
TCTCCTATGGC---AGGAAGAAGCG------GAGAC---AG---C---GACGAGGAC---CTCCTCAGGACGGTCAGACT
CATCAAGTTTCTCTACCAAAGCAACC---CTCCTCC---CAAACCC---GAGGGGA---CCCGACAGGCCCGGAGGAATC
------------GAAGAAGAA---G---GT---GGAG---AGAGAGAC---------AGAGACAGATCCGA---T---CG
A---TTAG
>GU362883/B/ES/2008/X2555_2
ATGGAGCCAGTAGATCCTAACTTAGAGCCCTGGAAGCATCCAGGAAGTCAGCCTAAGACTGCTTGTACCACTTGCTATTG
TAAAAAGTGTTGTTTACATT------GCCAA---------------GTTTGTTTCAT---GAC---AAAAGGCTTAGGCA
TATCCTATGGC---AGGAAGAAGCG------GAGAC---AG---C---GACGAAAAC---CTCCTCAAAACAGTCAGACT
CATCAAGTTTCTCTATCAAAGCAACC---CGCCTCC---CAACCCA---GAGGGGA---CCCGACAGGCCCGGAGGAATC
------------GAAGAAGAA---G---GT---GGAG---AGAGAGAC---------AGAGGCACATCCGA---A---CC
G---TTAG
>GU362885/B/ES/2009/X2689_2
ATGGAGCCAGTAGATCCTAGGCTAGAGCCCTGGAAGCATCCAGGAAGTCAGCCTCAGACCCCCTGTACCAATTGCTATTG
TAAAAAATGTTGCCTTCATT------GCCAA---------------GTTTGTTTCAC---GAA---AAAAGCCTTAGGCA
TCTCCTATGGC---AGGAAGAAGCG------GAGAC---AG---C---GACGAAGAT---CTCCTCCAGACAGTAAGAAT
CATCAGACTTCTCTATCAAAGCAACC---CGCTTCC---CAGCCCC---GAGGGGA---CCCGACAGGCCCGAAGGAATC
------------GAAGAAGAA---G---GT---GGAG---AGAGAGAC---------AGAGACACATCCAG---G---CG
A---TTAG
>GU362886/B/ES/2008/X2574_2
ATGGAGCCAGTAGATCCTAGATTAGAGCCATGGAAGCATCCAGGAAGCCAGCCTAAAACTGCTTGTACCAATTGCTATTG
TAAACAGTGTTGCTTTCATT------GCCAA---------------GTTTGTTTCAT---AAA---AAAGGGCTTAGGCA
TCTCCTATGGC---AGGAAGAAGCG------GAGAC---AG---C---GACGAAGAA---CTCCTCAAGGCAGTCAGACT
CATCAAGGCGCTCTACAAACTCAACC---CACCTCC---CAACCCC---GAGGGGA---CCCGACAGGCCAGGAGGAATC
------------GAAGAAGAA---G---GT---GGAG---ACAGAGAC---------AGAGGCACATCAAC---A---CG
A---TTAG
>GU647196/B/CN/1999/plwj11_6
ATGGAGCCAGTAGATCCTAGATTAGAGCCTTGGAAGCATCCAGGAAGTCAGCCTAAGACTGCTTGTACCAATTGCTATTG
TAAAAAGTGCTGCTTTCATT------GCCAA---------------GTTTGTTTCAT---GAA---AAAAGGCTTAGGCA
TCTCCTATGGC---AGGAAGAAGAG------AAGAC---AG---C---GACGACCAG---CTCATCAAGACAGTCAAACT
CATCAAGCTTCTCTATCAAAGCAACC---CACTTCC---CAACCCA---GAGGGGA---CCCGGCAGGCCCGAAGGAATC
------------GAAGAAGAA---G---GT---GGAG---AGCGAGAC---------AGAGACAGATCCGA---G---AT
A---TTAG
>GU647197/B/CN/1999/plwj5_6
ATGGAGCCAGTAGATCCTAGATTAGAGCCTTGGAAGCATCCAGGAAGTCAGCCTAAGACTGCTTGTACCAATTGCTATTG
TAAAAAGTGCTGCTTTCATT------GCCAA---------------GTTTGTTTCAT---GAA---AAAAGGCTTAGGCA
TCTCCTATGGC---AGGAAGAAGAG------AAGAC---AG---C---GACGACCAG---CTCATCAAGACAGTCAAACT
CATCAAGCTTCTCTATCAAAGCAACC---CACTTCC---CAACCCA---GAGGGGA---CCCGGCAGGCCCGAAGGAATC
------------GAAGAAGAA---G---GT---GGAG---AGCGAGAC---------AGAGACAGATCCGA---G---AT
A---TTAG
>GU647198/B/CN/1999/plwj2_6
ATGGAGCCAGTAGATCCTAGATTAGAGCCTTGGAAGCATCCAGGAAGTCAGCCTAAGACTGCTTGTACCAATTGCTATTG
TAAAAAGTGCTGCTTTCATT------GCCAA---------------GTTTGTTTCAT---GAA---AAAAGGCTTAGGCA
TCTCCTATGGC---AGGAAGAAGAG------AAGAC---AG---C---GACGACCAG---CTCATCAAGACAGTCAAACT
CATCAAGCTTCTCTATCAAAGCAACC---CACTTCC---CAACCCA---GAGGGGA---CCCGGCAGGCCCGAAGGAATC
------------GAAGAAGAA---G---GT---GGAG---AGCGAGAC---------AGAGACAGATCCGA---G---AT
A---TTAG
>HH978650/B/FR/1983/HXB2_patent
ATGGAGCCAGTAGATCCTAGACTAGAGCCCTGGAAGCATCCAGGAAGTCAGCCTAAAACTGCTTGTACCAATTGCTATTG
TAAAAAGTGTTGCTTTCATT------GCCAA---------------GTTTGTTTCAT---AAC---AAAAGCCTTAGGCA
TCTCCTATGGC---AGGAAGAAGCG------GAGAC---AG---C---GACGAAGAG---CTCATCAGAACAGTCAGACT
CATCAAGCTTCTCTATCAAAGCAACC---CACCTCC---CAACCCC---GAGGGGA---CCCGACAGGCCCGAAGGAATA
------------GAAGAAGAA---G---GT---GGAG---AGAGAGAC---------AGAGACAGATCCAT---T---CG
A---TTAG
>HI964165/B/FR/1983/HXB2_patent
ATGGAGCCAGTAGATCCTAGACTAGAGCCCTGGAAGCATCCAGGAAGTCAGCCTAAAACTGCTTGTACCAATTGCTATTG
TAAAAAGTGTTGCTTTCATT------GCCAA---------------GTTTGTTTCAT---AAC---AAAAGCCTTAGGCA
TCTCCTATGGC---AGGAAGAAGCG------GAGAC---AG---C---GACGAAGAG---CTCATCAGAACAGTCAGACT
CATCAAGCTTCTCTATCAAAGCAACC---CACCTCC---CAACCCC---GAGGGGA---CCCGACAGGCCCGAAGGAATA
------------GAAGAAGAA---G---GT---GGAG---AGAGAGAC---------AGAGACAGATCCAT---T---CG
A---TTAG
>HM469975/B/ES/2009/S61_E1_5p21
ATGGAGCCAGTAGATCCTAGACTAGAGCCCTGGAAGCATCCAGGAAGTCAGCCTAGGACTGCTTGTACCAATTGCTATTG
TAAAAAGTGTTGCTTTCATT------GCCAA---------------GTTTGTTTCAT---AAC---AAAAGGCTTAGGCA
TCTCCTATGGC---AGGAAGAAGCG------GAGAC---AG---C---GACGAAGAG---CTCCTCAAGACAGTCAGACT
CATCAAGTTTCTCTATCAAAGCAACC---CGCCTCC---CAGCCAG---GAGGGGA---CCCGACAGGCCCGAAGGAATC
------------GAAGAAGAA---G---GT---GGAG---AGAGAGAC---------AGAGACAGATCCGG---T---CA
A---TTAG
>HM469977/B/ES/2009/S61_G2p21
ATGGAGCCAGTAGATCCTAGACTAGAGCCCTGGAAGCATCCAGGAAGTCAGCCTAGAACTGCTTGTACCAATTGCTATTG
TAAAAAGTGTTGCTTTCATT------GCCAA---------------GTTTGTTTCAT---AAC---AAAAGGCTTAGGCA
TCTCCTATGGC---AGGAAGAAGCG------GAGAC---AG---C---GACGAAGAG---CTCCTCAAGACAGTCAGACT
CATCAAGTTTCTCTATCAAAGCAACC---CGCCTCC---CAGCCAG---GAGGGGA---CCCGACAGGCCCGAAGGAATC
------------GAAGAAGAA---G---GT---GGAG---AGAGAGAC---------AGAGACAGATCCGG---T---CA
A---TTAG
>HM469978/B/ES/2009/S61_G1_5p21
ATGGAGCCAGTAGATCCTAGACTAGAGCCCTGGAAGCATCCAGGAAGTCAGCCTAGAACTGCTTGTACCAATTGCTATTG
TAAAAAGTGTTGCTTTCATT------GCCAA---------------GTTTGTTTCAT---AAC---AAAAGGCTTAGGCA
TCTCCTATGGC---AGGAAGAAGCG------GAGAC---AG---C---GACGAAGAG---CTCCTCAAGACAGTCAGACT
CATCAAGTTTCTCTATCAAAGCAACC---CGCCTCC---CAGCCAG---GAGGGGA---CCCGACAGGCCCGAAGGAATC
------------GAAGAAGAA---G---GT---GGAG---AGAGAGAC---------AGAGACAGATCCGG---T---CA
A---TTAG
>HM469979/B/ES/2009/S61_H1_5p21
ATGGAGCCAGTAGATCCTAGACTAGAGCCCTGGAAGCATCCAGGAAGTCAGCCTAGAACTGCTTGTACCAATTGCTATTG
TAAAAAGTGTTGCTTTCATT------GCCAA---------------GTTTGTTTCAT---AAC---AAAAGGCTTAGGCA
TCTCCTATGGC---AGGAAGAAGCG------GAGAC---AG---C---GACGAAGAG---CTCCTCAAGACAGTCAGACT
CATCAAGTTTCTCTATCAAAGCAACC---CGCCTCC---CAGCCAG---GAGGGGA---CCCGACAGGCCCGAAGGAATC
------------GAAGAAGAA---G---GT---GGAG---AGAGAGAC---------AGAGACAGATCCGG---T---CA
A---TTAG
>HM469980/B/ES/2009/S61_I1p21
ATGGAGCCAGTAGATCCTAGACTAGAGCCCTGKAAGCATCCAGGAAGTCAGCCTAGGACTGCTTGTACCAATTGCTATTG
TAAAAAGTGTTGCTTTCATT------GCCAA---------------GTTTGTTTCAT---AAC---AAAAGGCTTAGGCA
TCTCCTATGGC---AGGAAGAAGCG------GAGAC---AG---C---GACGAAGAG---CTCCTCAAGACAGTCAGACT
CATCAAGTTTCTCTATCAAAGCAACC---CGCCTCC---CAGCCAG---GAGGGGA---CCCGACAGGCCCGAAGGAATC
------------GAAGAAGAA---G---GT---GGAG---AGAGAGAC---------AGAGACAGATCCGG---T---CA
A---TTAG
>HM469981/B/ES/2009/S61_I5p21
ATGAAGCCAGTAGATCCTAGACTAGAGCCCTGGAAGCATCCAGGAAGTCAGCCTAGGACTGCTTGTACCAATTGCTATTG
GAAAAAGGGTTGCTTTCATT------GCCAA---------------GTTTGTTTCAT---AAC---AAAAGGCTTAGGCA
TCTCCTATGGC---AGGAAGAAGCG------GAGAC---AG---C---GACGAAGAG---CTCCTCAAGACAGTCAGACT
CATCAAGTTTCTCTATCAAAGCAACC---CGCCTCC---CAGCCAG---GAGGGGA---CCCGACAGGCCCGAAGGAATC
------------GAAGAAGAA---G---GT---GGAG---AGAGAGAC---------AGAGACAGATCCGG---T---CA
A---TTAG
>HM586187/B/GB/2003/MM33d12p
ATGGAGCCAGTAGATCCTAGACTAGAGCCCTGGAAGCATCCAGGAAGCCAGCCTAGGACTCGTTGTACCTCTTGCTATTG
TAAAAAGTGTTGCTTTCATT------GCCAA---------------GTTTGTTTCAT---ACA---AAAAGCCTTAGGCA
TCTCCTATGGC---AGGAAGAAGCG------GAGAC---AG---C---GACGAAGAC---CTCCTCAAGACAGTAAGACT
CATCAAGAATCTCTATCAAAGCAACC---CACCTCC---CAGTCAG---GAGGGGA---CCCGACGGGCCCGAAGGAACA
------------GAAGAAGAA---G---GT---GGAG---AGAGAGAC---------AGAGGCAGATCCGG---T---CG
A---TTAG
>HM586193/B/GB/2004/MM39d11p
ATGGAGCCAGTAGATCCTAGACTAGAGCCCTGGAAGCATCCAGGAAGTCAGCCTAGGACTCCTTGTACCACCTGCTACTG
TAAAAAGTGTTGCTTTCATT------GCCAA---------------GTTTGCTTCAT---ATC---AAAAGGCTTAGGCA
TCTCCTATGGC---AGGAAGAAGCG------GAGAC---AG---C---GACGAAGAG---CTCCTCAAGGCAGTAAGAGC
CATCAAGATTCTCTACCAAAGCAACC---CCCTGCC---CAGTCTC---GAGGGGA---CCCGACAGGCCCGAAGGAATC
------------GAAGAAGAA---G---GT---GGAG---ACAGAGAC---------AGAGACAGATCCAC---T---CG
A---TTAG
>HM586198/B/GB/2004/MM42d22_GN1
ATGGAGCCAGTAGATCCTAGACTAGAGCCCTGGAAGCATCCAGGAAGTCAGCCTAAGACTGCTTGTTCCAATTGCTATTG
CAAAAAGTGTTGCTTTCATT------GCCAA---------------GTTTGTTTCAC---AAC---AAAAGCCTTAGGCA
TCTCCTATGGC---AGGAAGAAGCG------GAGAC---AG---C---GACGAAGAG---CTCCTCAAGATAGTCAGACT
CATCAAGCTTCTCTATCAAAGCAACC---CACCCCC---CAGCTCC---GAGGGGA---CCCGACAGGCCCGAAGGAATC
------------GAAGAAGAA---G---GT---GGAG---AGAGAGAC---------AGAGACACATCCGG---A---CG
A---TCAG
>HM586200/B/GB/2004/MM42d92_GN1
ATGGAGCCAGTAGATCCTAGACTAGAGCCCTGGAAGCATCCAGGAAGTCAGCCTAAGACTGCTTGTTCCAATTGCTATTG
CAAAAAGTGTTGCTTTCATT------GCCAA---------------GTTTGTTTCAY---AAC---AAAAGCCTTAGGCA
TCTCCTATGGC---AGGAAGAAGCG------GAGAC---AG---C---GACGAAGAG---CTCCTCAAGATAGTCAGACT
CATCAAGCTTCTCTATCAAAGCAACC---CACCCCC---CAGCTCC---GAGGGGA---CCCGACAGGCCCGAAGGAATC
------------GAAGAAGAA---G---GT---GGAG---AGAGAGAC---------AGAGACACATCCGG---A---CG
A---TCAG
>HM586202/B/GB/2005/MM42d183_GN1
ATGGAGCCAGTAGATCCTAGACTAGAGCCCTGGAAGCATCCAGGAAGTCAGCCTAAGACTGCTTGTTCCAATTGCTATTG
CAAAAATTGTTGCTTTCATT------GCCAA---------------GTTTGTTTCAC---AAC---AAAAGCCTTAGGCA
TCTCCTATGGC---AGGAAGAAGCG------GAGAC---AG---C---GACGAAGAG---CTCCTCAAGATAGTCAGACT
CATCAAGCTTCTCTATCAAAGCAACC---CACCCCC---CAGCTCC---GAGGGGA---CCCGACAGGCCCGAAGGAATC
------------GAAGAAGAA---G---GT---GGAG---AGAGAGAC---------AGAGACACATCCGG---A---CG
A---TCAG
>HM586204/B/GB/2005/MM42d324_GN1
ATGGAGCCAGTAGATCCTAGACTAGAGCCCTGGAAGCATCCAGGAAGTCAGCCTAAGACTGCTTGTTCCAATTGCTATTG
CAAAAATTGTTGCTTTCATT------GCCAA---------------GTTTGTTTCAC---AAA---AAAAGCCTTAGGCA
TCTCCTATGGC---AGGAAGAAGCG------GAGAC---AG---C---GACGAAGAG---CTCCTCAAGATAGTCAGACT
CATCAAGCTTCTCTATCAAAGCAACC---CACCCCC---CAGCTCC---GAGGGGA---CCCGACAGGCCCGAAGGAATC
------------GAAGAAGAA---G---GT---GGAG---AGAGAGAC---------AGAGACACATCCGG---A---CG
A---TCAG
>HM586206/B/GB/2004/MM43d21_GN1
ATGGAGCCAGTAGATCCTAGCCTAGAGCCCTGGAAGCATCCAGGAAGTCAGCCTAAAACTGCTTGTACCCCTTGCTATTG
TAAAAGGTGTTGCTATCATT------GCCAA---------------GTTTGCTTCTT---AAC---AAAAGGCTTAGGCA
TCTCCTATGGC---AGGAAGAAGCG------GAGCC---AG---C---GACGAGGAC---CTCCTAAAGACAGTCAGACT
CATCAAGCTTCTCTATCAAAGCAACC---CGCCTCC---CAACCCC---GAGGGGA---CCCGACAGGCCCGAAGGAATC
------------GAAGAAGAA---G---GT---GGAG---AGGAAAAC---------AGAGGCAGATCCAG---A---CG
A---TTAG
>HM586207/B/GB/2005/MM43d101_GN1
ATGGAGCCAGTAGATCCTAGCCTAGAGCCCTGGAAGCATCCAGGAAGTCAGCCTAAAACTGCTTGTACCCCTTGCTATTG
TAAAAGGTGTTGCTATCATT------GCCMA---------------GTTTGCTTCTT---AAC---AAAAGGCTTAGGCA
TCTCCTATGGC---AGGAAGAAGCG------GAGCC---AG---C---GACGAGGAC---CTCCTAAAGACAGTCAGACT
CATCAAGCTTCTCTATCAAAGCAACC---CGCCTCC---CAACCCC---GAGGGGA---CCCGACAGGCCCGAAGGAATC
------------GAAGAAGAA---G---GT---GGAG---AGGAAAAC---------AGAGGCAGATCCAG---A---CG
A---TTAG
>HM586208/B/GB/2005/MM43d228_GN1
ATGGAGCCAGTAGATCCTAGCCTAGAGCCCTGGAAGCATCCAGGAAGTCAGCCTAAAACTGCTTGTAMCCCTTGCTATTG
TAAAAAGTGTTGCTATCATT------GCCAA---------------GTTTGCTTCTT---AAC---AAAAGGCTTAGGCA
TCTCCTATGGC---AGGAAGAAGCG------GAACC---AG---C---GACGAGGAC---CTCCTAAAGACAGTCAGACT
CATCAAGCTTCTCTATCAAAGCAACC---CGCCTCC---CAACCCC---GAGGGGA---CCCGACAGGCTCGAAGGAATC
------------GAAGAAGAA---G---GT---GGAG---AGGAAAAC---------AGAGGCAGATCCAG---A---CG
A---TTAG
>HM586209/B/GB/2005/MM43d368_GN1
ATGGAGCCAGTAGATCCTAGCCTAGAGCCCTGGAAGCATCCAGGAAGTCAGCCTAAAACTGCTTGTAACCCTTGCTATTG
TAAAAGGTGTTGCTATCATT------GCCAA---------------GTTTGCTTCAT---AAC---AAAAGGCTTAGGCA
TTTCCTATGGC---AGGAAGAAGCG------GAGCC---AG---C---GACGAGGAC---CTCCTAAAGACAGTCAGACT
CATCAAGCTTCTCTATCAAAGCAACC---CGCCTCC---CAACCCC---GAGGGGA---CCCGACAGGCCCGAAGGAATC
------------GAAGAAGAA---G---GT---GGAG---AGGAAGAC---------AGAGGCAGATCCAG---A---CG
A---TTAG
>HM586210/B/GB/2005/MM45d22_GN1
ATGGAGCCAGTAGATCCTAGACTAGAGCCTTGGAAGCATCCAGGAAGTCAGCCTAAGACTGCTTGTACCAATTGTTATTG
TAAAAGGTGTTGCTTTCATT------GTCAA---------------GTTTGCTTCAT---AAA---AAAAGGCTTAGGCA
TTTCCAATGGC---AGGAAGAAGCG------GAGAC---AG---C---GACGAAGAC---CTTCTGAAGGCAGTCAGACT
CATCAAGATTCTCTATCAAAGCAACC---CACCTCC---CAACCCC---GAGGGGA---CCAGACAGGCCCGAAGGAATC
------------GAAGGAGAA---G---GT---GGAG---AGAGAGAC---------AGAGACAGATCCGG---G---GG
A---TTGG
>HM586211/B/GB/2005/MM45d87_GN1
ATGGAGCCAGTAGATCCTAGACTAGAGCCTTGGAAGCATCCAGGAAGTCAGCCTAAGACTGCTTGTACCAATTGTTATTG
TAAAAGGTGTTGCTTTCATT------GTCAA---------------GTTTGCTTCAT---AAA---AAAAGGCTTAGGCA
TTTCCAATGGC---AGGAAGAAGCG------GAGAC---AG---C---GACGAAGAC---CTTCTGAAGGCAGTCAGACT
CATCAAGATTCTCTATCAAAGCAACC---CACCTCC---CAACCCC---GAGGGGA---CCAGACAGGCCCGAAGGAATC
------------GAAGGAGAA---G---GT---GGAG---AGAGARAC---------AGAGACAGATCCGG---G---GG
A---TTGG
>HM586212/B/GB/2005/MM45d213_GN1
ATGGAGCCAGTAGATCCTAGACTAGAGCCTTGGAAGCATCCAGGAAGTCAGCCTAAGACTGCTTGTACCAATTGTTATTG
TAAAAGGTGTTGCTTTCATT------GTCAA---------------GTTTGCTTCAT---AAA---AAAAGGCTTAGGCA
TTTCCAATGGC---AGGAAGAAGCG------GAGAC---AG---C---GACGAAGAC---CTTCTGAAGGCAGTCAGACT
CATCAAGATTCTCTATCAAAGCAACC---CACCTCC---CAACCCC---GAGGGGA---CCAGACAGGCCCGAAGGAATC
------------GAAGGAGAA---G---GT---GGAG---AGAGAGAC---------AGAGACAGATCCGG---G---GG
A---TTGG
>HQ215554/B/CN/2008/1106
ATGGAGCCGGTAGATCCTAGGCTAGAGCCCTGGAAGCATCCAGGAAGTCAGCCTAGCACTCCTTGTAACAATTGCTATTG
TAAAAAGTGTTGCTTTCATT------GCCAA---------------GTTTGTTTCAC---AAA---AAAAGGCTTAGGCA
TCTCCTATGGC---AGGAAGAAGCG------GGGAC---AG---C---GACGAAGAG---CTCATCAAGACAGTCCGCCT
GATCAAGCAACTCTATCAAAGCAACC---CGCCTCC---CAGCTCA---GAGGGGA---CCCGACAGGCCCGAAGGAATA
------------GAAGAAGAA---G---GT---GGAG---AGAGAGAC---------AGAGACACATCCAC---T---CG
A---TTAG
>HQ215556/B/CN/2009/1121
ATGGAGCCAGTAGATCCTAGGCTAGAGCCCTGGAAGCATCCAGGAAGTCAGCCTAGCACCCCTTGTAACAGTTGCTATTG
TAAAAAGTGTTGCTATCATT------GCCAA---------------GTTTGTTTCCT---GAA---AAAAGGCTTAGGCA
TCTCCTATGGC---AGGAAGAAGCG------GAGAC---AG---C---GACGAAGAG---CTCCTCAAGGCAGTCCGCCT
CATCAAACAGCTGTATCAGAGCAACC---CGCCACC---CAGCTCA---GGGGGGA---CCCGACAGGCCCGAAGGAACC
------------GAAGGAGAA---G---GT---GGAG---ACAGAGAC---------AGAAGCAGATCCAC---A---CT
C---TTAG
>JA806687/B/FR/1983/HXB2-patent
ATGGAGCCAGTAGATCCTAGACTAGAGCCCTGGAAGCATCCAGGAAGTCAGCCTAAAACTGCTTGTACCAATTGCTATTG
TAAAAAGTGTTGCTTTCATT------GCCAA---------------GTTTGTTTCAT---AAC---AAAAGCCTTAGGCA
TCTCCTATGGC---AGGAAGAAGCG------GAGAC---AG---C---GACGAAGAG---CTCATCAGAACAGTCAGACT
CATCAAGCTTCTCTATCAAAGCAACC---CACCTCC---CAACCCC---GAGGGGA---CCCGACAGGCCCGAAGGAATA
------------GAAGAAGAA---G---GT---GGAG---AGAGAGAC---------AGAGACAGATCCAT---T---CG
A---TTAG
>JF320003/B/US/2006/502_0341_FL05
ATGGATCCAGTAGATCCTAAACTAGAGCCCTGGAAGCATCCAGGGAGCCAGCCTAAGACTGCTTGTACACCTTGCTATTG
TAAAAAGTGTTGCTTTCATT------GCCAA---------------GTTTGTTTTAT---ACA---AAAAGGCTTAGGCA
TCTCCTATGGC---AGGAAGAAGCG------GAGAC---AG---C---GACGAAGAG---CTCATCAGAGCAGTCAGACT
CATCAAGTTTCTCTATCAAAGCAACC---CACCTCC---CAGCCCA---GAGGGGA---CCCGACAGGCCCGAAGGAATC
------------GAAGAAGAA---G---GT---GGAG---ACAGAGGC---------AGAGGCAGATCCGG---T---CT
C---TTAG
>JF320005/B/US/2006/502_0341_FL04
ATGGATCCAGTAGATCCTAAACTAGAGCCCTGGAAGCATCCAGGGAGCCAGCCTAAGACTGCTTGTACACCTTGCTATTG
TAAAAAGTGTTGCTTTCATT------GCCAA---------------GTTTGTTTTAT---ACA---AAAAGGCTTAGGCA
TCTCCTATGGC---AGGAAGAAGCG------GAGAC---AG---C---GACGAAGAG---CTCATCAGAGCAGTCAGACT
CATCAAGTTTCTCTATCAAAGCAACC---CACCTCC---CAGCCCA---GAGGGGA---CCCGACAGGCCCGAAGGAATC
------------GAAGAAGAA---G---GT---GGAG---ACAGAGGC---------AGAGGCAGATCCGG---T---CT
C---TTAG
>JF320006/B/US/2006/502_0341_FL07
ATGGATCCAGTAGATCCTAAACTAGAGCCCTGGAAGCATCCAGGGAGCCAGCCTAAGACTGCTTGTACACCTTGCTATTG
TAAAAAGTGTTGCTTTCATT------GCCAA---------------GTTTGTTTTAT---ACA---AAAAGGCTTAGGCA
TCTCCTATGGC---AGGAAGAAGCG------GAGAC---AG---C---GACGAAGAG---CTCATCAGAGCAGTCAGACT
CATCAAGTTTCTCTATCAAAGCAACC---CACCTCC---CAGCCCA---GAGGGGA---CCCGACAGGCCCGAAGGAATC
------------GAAGAAGAA---G---GT---GGAG---ACAGAGGC---------AGAGGCAGATCCGG---T---CT
C---TTAG
>JF320008/B/PE/2006/502_0524_FL04
ATGGAGCCAGTAGATCCTAAGCTAGAGCCCTGGAAGCATCCAGGAAGTCAGCCTAAGACTCCTTGTACCAATTGCTATTG
TAAGAAATGCTGCTTTCATT------GCCAA---------------GTTTGTTTCAC---AAAA--AAAAGGCTTAGGCA
TCTCCTATGGC---AGGAAGAAGCG------GAGAC---AG---C---GACGAAGAC---CTCCTCAAGACAGTCAGACT
CATCAAAATTCTCTATCAAAGCAACC---CACCTCC---TCGGTCC---GAGGGGA---CCCGACAGGCCCGAAGGAATA
------------GAAGAAGAA---G---GT---GGAG---AAAGAGAC---------AGAGGCAGATCCGT---G---CG
C---TTAG
>JF320009/B/PE/2006/502_0524_FL05
ATGGAGCCAGTAGATCCTAAGCTAGAGCCCTGGAAGCATCCAGGAAGTCAGCCTAAGACTCCTTGTACCAATTGCTATTG
TAAGAAATGCTGCTTTCATT------GCCAA---------------GTTTGTTTCAC---AAA---AAAAGGCTTAGGCA
TCTCCTATGGC---AGGAAGAAGCG------GAGAC---AG---C---GACGAAGAC---CTCCTCAAGACAGTCAGACT
CATCAAAATTCTCTATCAAAGCAACC---CACCTCC---TCGGTCC---GAGGGGA---CCCGACAGGCCCGAAGGAATA
------------GAAGAAGAA---G---GT---GGAG---AAAGAGAC---------AGAGGCAGATCCGT---G---CG
C---TTAG
>JF320010/B/PE/2006/502_0524_FL06
ATGGAGCCAGTAGATCCTAAGCTAGAGCCCTGGAAGCATCCAGGAAGTCAGCCTAAGACTCCTTGTACCAATTGCTATTG
TAAGAAATGCTGCTTTCATT------GCCAA---------------GTTTGTTTCAC---AAA---AAAAGGCTTAGGCA
TCTCCTATGGC---AGGAAGAAGCG------GAGAC---AG---C---GACGAAGAC---CTCCTCAAGACAGTCAGACT
CATCAAAATTCTCTATCAAAGCAACC---CACCTCC---TCGGTCC---GAGGGGA---CCCGACAGGCCCGAAGGAATA
------------GAAGAAGAA---G---GT---GGAG---AAAGAGAC---------AGAGGCAGATCCGT---G---CG
C---TTAG
>JF320012/B/PE/2007/502_1399_wg6
ATGGATCCAGTAGATCCTAGACTAGAGCCCTGGAAACATCCAGGAAGTCAGCCCAAGACTGCTTGTAACAATTGCTATTG
TAAAAAGTGTTGCTTTCATT------GCCAA---------------AAGTGTTTCCT---GAC---AAAAGGCTTAGGCA
TTTACTATGGC---AGGAAGAAGCG------GAGAC---AG---C---GACGAAGAC---ATCCTCAAGACAGCCAGACT
CATCAAGCTTCTCTATCAAAGCAACC---CACCTCC---CAACCCC---GAGGGGA---CTCGACAGGCCCGGAGGAATC
------------GAAGAAGAA---G---GT---GGAG---AGAGAGAC---------AGAGACACATCCGG---T---GG
A---TTAG
>JF320013/B/PE/2007/502_1399_wg4
ATGGATCCAGTAGATCCTAGACTAGAGCCCTGGAAACATCCAGGAAGTCAGCCCAAGACTGCTTGTAACAATTGCTATTG
TAAAAAGTGTTGCTTTCATT------GCCAA---------------AAGTGTTTCCT---GAC---AAAAGGCTTAGGCA
TTTACTATGGC---AGGAAGAAGCG------GAGAC---AG---C---GACGAAGAC---ATCCTCAAGACAGTCAGACT
CATCAAGCTTCTCTATCAAAGCAACC---CACCTCC---CAACCCC---GAGGGGA---CCCGACAGGCCCGGAGGAATC
------------GAAGAAGAA---G---GT---GGAG---AGAGAGAC---------AGAGACACATCCGG---T---GG
A---TTAG
>JF320014/B/PE/2007/502_1399_wg5
ATGGATCCAGTAGATCCTAGACTAGAGCCCTGGAAACATCCAGGAAGTCAGCCCAAGACTGCTTGTAACAATTGCTATTG
TAAAAAGTGTTGCTTTCATT------GCCAA---------------AAGTGTTTCCT---GAC---AAAAGGCTTAGGCA
TTTACTATGGC---AGGAAGAAGCG------GAGAC---AG---C---GACGAAGAC---ATCCTCAAGACAGTCAGACT
CATCAAGCTTCTCTATCAAAGCAACC---CACCTCC---CAACCCC---GAGGGGA---CCCGACAGGCCCGGAGGAATC
------------GAAGAAGAA---G---GT---GGAG---AGAGAGAC---------AGAGACACATCCGG---T---GG
A---TTAG
>JF320015/B/PE/2007/502_1399_wg1
ATGGATCCAGTAGATCCTAGACTAGAGCCCTGGAAACATCCAGGAAGTCAGCCCAAGACTGCTTGTAACAATTGCTATTG
TAAAAAGTGTTGCTTTCATT------GCCAA---------------AAGTGTTTCCT---GAC---AAAAGGCTTAGGCA
TTTACTATGGC---AGGAAGAAGCG------GAGAC---AG---C---GACGAAGAC---ATCCTCAAGACAGTCAGACT
CATCAAGCTTCTCTATCAAAGCAACC---CACCTCC---CAACCCC---GAGGGGA---CTCGACAGGCCCGGAGGAATC
------------GAAGAAGAA---G---GT---GGAG---GGAGAGAC---------AGAGACACATCCGG---T---GG
A---TTAG
>JF320016/B/PE/2007/502_1399_wg3
ATGGATCCAGTAGATCCTAGACTAGAGCCCTGGAAACATCCAGGAAGTCAGCCCAAGACTGCTTGTAACAATTGCTATTG
TAAAAAGTGTTGCTTTCATT------GCCAA---------------AAGTGTTTCCT---GAC---AAAAGGCTTAGGCA
TTTACTATGGC---AGGAAGAAGCG------GAGAC---AG---C---GACGAAGAC---ATCCTCAAGACAGTCAGACT
CATCAAGCTTCTCTATCAAAGCAACC---CACCTCC---CAACCCC---GAGGGGA---CCCGACAGGCCCGGAGGAATC
------------GAAGAAGAA---G---GT---GGAG---AGAGAGAC---------AGAGACACATCCGG---T---GG
A---TTAG
>JF320017/B/PE/2007/502_2649_wg2
ATGGAGCCAGTAGATCCTAGACTAGAGCCCTGGAAGCACCCAGGAAGTCAGCCCAAGACTGCTTGTAACAAGTGCTATTG
TAAAACGTGTTGCTATCATT------GCCAA---------------TTGTGCTTCGT---AAC---AAAAGGCTTAGGCA
TCTCCTATGGC---AGGAAGAAGCG------GAGAC---AG---C---GACGAGCAG---CTCCTCAAGACAGTAAGACT
CATCAAGATTCTCTATCAAAGCAATC---CCCTTCC---CAGCCCC---GAGGGGA---CCCGACAGGCCCGAAGGAATC
------------GGAGAAGAA---G---GT---GGAG---AGAGAGAC---------AGAGACAGATACGG---G---AC
A---TTAG
>JF320018/B/PE/2007/502_2254_FL6
ATGGAGCCAGTAGATCCTAGATTAGAACCCTGGAAACATCCAGGAAGTCAGCCTGTGACTCCTTGTACCAAATGTTATTG
CAAGCAGTGTTGCTTTCATT------GCCAA---------------GTTTGCTTCAT---TAC---AAAAGGCTTAGGCA
TCTCCTATGGC---AGGAAGAAGCG------GAGAC---AG---C---GACGACGAG---CTGATCAAGACAGTGCAGCT
CATCAAGCAAATCTATCAAAGCAACC---CACCACC---CAGCTCC---GAGGGGA---CCCGACAGGCCCGACGAAACC
------------GACGAAGAA---G---GT---GGAG---AGAGAGAC---------AGAGACACATCCGG---G---AG
A---TTAG
>JF320019/B/PE/2007/502_2649_wg8
ATGGAGCCAGTAGATCCTAGACTAGAGCCCTGGAAGCACCCAGGAAGTCAGCCCAAGACTGCTTGTAACAAGTGCTATTG
TAAAGAGTGTTGCTATCATT------GCCAA---------------TTGTGCTTCGT---AAC---AAAAGGCTTAGGCA
TCTCCTATGGC---AGGAAGAAGCG------GAGAC---AG---C---GACGAGCAG---CTCCTCAAGACAGTAAGACT
CATCAAGATTCTCTATCAAAGCAATC---CCCTTCC---CAGCCCC---GAGGGGA---CCCGACAGGCCCGAAGGAATC
------------GGAGAAGAA---G---GT---GGAG---AGAGAGAC---------AGAGACAGATACGG---G---AC
A---TTAG
>JF320020/B/PE/2007/502_2254_FL2
ATGGAGCCAGTAGATCCTAGATTAGAACCCTGGAAACATCCAGGAAGTCAGCCTGTGACTCCTTGTACCAAATGTTATTG
CAAGCAGTGTTGCTTTCATT------GCCAA---------------GTTTGCTTCAT---TAC---AAAAGGCTTAGGCA
TCTCCTATGGC---AGGAAGAAGCG------GAGAC---AG---C---GACGACGAG---CTGATCAAGACAGTGCAGCT
CATCAAGCAAATCTATCAAAGCAACC---CACCACC---CAGCTCC---GAGGGGA---CCCGACAGGCCCGACGGAACC
------------GACGAAGAA---G---GT---GGAG---AGAGAGAC---------AGAGACACATCCGG---G---AG
A---TTAG
>JF320021/B/PE/2007/502_2254_FL5
ATGGAGCCAGTAGATCCTAGATTAGAACCCTGGAAACATCCAGGAAGTCAGCCTGTGACTCCTTGTACCAAATGTTATTG
CAAGCAGTGTTGCTTTCATT------GCCAA---------------GTTTGCTTCAT---TAC---AAAAGGCTTAGGCA
TCTCCTATGGC---AGGAAGAAGCG------GAGAC---AG---C---GACGACGAG---CTGATCAAGACAGTGCAGCT
CATCAAGCAAATCTATCAAAGCAACC---CACCACC---CAGCTCC---GAGGGGA---CCCGACAGGCCCGACGGAACC
------------GACGAAGAA---G---GT---GGAG---AGAGAGAC---------AGAGACACATCCGG---G---AG
A---TTAG
>JF320022/B/PE/2007/502_2649_wg7
ATGGAGCCAGTAGATCCTAGACTAGAGCCCTGGAAGCACCCAGGAAGTCAGCCCAAGACTGCTTGTAACAAGTGCTATTG
TAAAACGTGTTGCTATCATT------GCCAA---------------TTGTGCTTCGT---AAC---AAAAGGCTTAGGCA
TCTCCTATGGC---AGGAAGAAGCG------GAGAC---AG---C---GACGAGCAG---CTCCTCAAGACAGTAAGACT
CATCAAGATTCTCTATCAAAGCAATC---CCCTTCC---CAGCCCC---GAGGGGA---CCCGACAGGCCCGAAGGAATC
------------GGAGAAGAA---G---GT---GGAG---AGAGAGAC---------AGAGACAGATACGG---G---AC
A---TTAG
>JF320023/B/PE/2007/502_2254_FL3
ATGGAGCCAGTAGATCCTAGATTAGAACCCTGGAAACATCCAGGAAGTCAGCCTGTGACTCCTTGTACCAAATGTTATTG
CAAGCAGTGTTGCTTTCATT------GCCAA---------------GTTTGCTTCAT---TAC---AAAAGGCTTAGGCA
TCTCCTATGGC---AGGAAGAAGCG------GAGAC---AG---C---GACGACGAG---CTGATCAAGACAGTGCAGCT
CATCAAGCAAATCTATCAAAGCAACC---CACCACC---CAGCTCC---GAGGGGA---CCCGACAGGCCCGACGGAACC
------------GACGAAGAA---G---GT---GGAG---AGAGAGAC---------AGAGACACATCCGG---G---AG
A---TTAG
>JF320024/B/PE/2007/502_2254_FL1
ATGGAGCCAGTAGATCCTAGATTAGAACCCTGGAAACATCCAGGAAGTCAGCCTGTGACTCCTTGTACCAAATGTTATTG
CAAGCAGTGTTGCTTTCATT------GCCAA---------------GTTTGCTTCAT---TAC---AAAAGGCTTAGGCA
TCTCCTATGGC---AGGAAGAAGCG------GAGAC---AG---C---GACGACGAG---CTGATCAAGACAGTGCAGCT
CATCAAGCAAATCTATCAAAGCAACC---CACCACC---CAGCTCC---GAGGGGA---CCCGACAGGCCCGACGGAACC
------------GACGAAGAA---G---GT---GGAG---AGAGAGAC---------AGAGACACATCCGG---G---AG
A---TTAG
>JF320025/B/PE/2007/502_2649_wg10
ATGGAGCCAGTAGATCCTAGACTAGAGCCCTGGAAGCACCCAGGAAGTCAGCCCAAGACTGCTTGTAACAAGTGCTATTG
TAAAGAGTGTTGCTATCATT------GCCAA---------------TTGTGCTTCGT---AAC---AAAAGGCTTAGGCA
TCTCCTATGGC---AGGAAGAAGCG------GAGAC---AG---C---GACGAGCAG---CTCCTCAAGACAGTAAGACT
CATCAAGATTCTCTATCAAAGCAATC---CCCTTCC---CAGCCCC---GAGGGGA---CCCGACAGGCCCGAAGGAATC
------------GGAGAAGAA---G---GT---GGAG---AGAGAGAC---------AGAGACAGATACGG---G---AC
A---TTAG
>JF320026/B/PE/2007/502_2254_FL4
ATGGAGCCAGTAGATCCTAGATTAGAACCCTGGAAACATCCAGGAAGTCAGCCTGTGACTCCTTGTACCAAATGTTATTG
CAAGCAGTGTTGCTTTCATT------GCCAA---------------GTTTGCTTCAT---TAC---AAAAGGCTTAGGCA
TCTCCTATGGC---AGGAAGAAGCG------GAGAC---AG---C---GACGACGAG---CTGATCAAGACAGTGCAGCT
CATCAAGCAAATCTATCAAAGCAACC---CACCACC---CAGCTCC---GAGGGGA---CCCGACAGGCCCGACGGAACC
------------GACGAAGAA---G---GT---GGAG---AGAGAGAC---------AGAGACACATCCGG---G---AG
A---TTAG
>JF320027/B/PE/2007/502_2649_wg5
ATGGAGCCAGTAGATCCTAGACTAGAGCCCTGGAAGCACCCAGGAAGTCAGCCCAAGACTGCTTGTAACAAGTGCTATTG
TAAAAAGTGTTGCTATCATT------GCCAA---------------TTGTGCTTCGT---AAC---AAAAGGCTTAGGCA
TCTCCTATGGC---AGGAAGAAGCG------GAGAC---AG---C---GACGAGCAG---CTCCTCAAGACAGTAAGACT
CATCAAGATTCTCTATCAAAGCAATC---CCCTTCC---CAGCCCC---GAGGGGA---CCCGACAGGCCCGAAGGAATC
------------GGAGAAGAA---G---GT---GGAG---AGAGAGAC---------AGAGACAGATACGG---G---AC
A---TTAG
>JF320028/B/PE/2007/502_2349_wg2
ATGGAGCCAGTAGATCCTAGACTAGAGCCCTGGAAGCATCCAGGAAGTCAGCCTAAAACTGCCTGTAACAACTGCTATTG
TAAAAAGTGCTGCTTACATT------GCCAA---------------GTTTGTTTCAT---AAA---AAAAGGCTTAGGCA
TCTCCTATGGC---AGGAAGAAGCG------GAGAC---AG---C---GACGACGAG---CTCCTCAAGACAGTGAGACT
CATCAAGGTTATCTATCAAAGCAACC---CTCTTCC---CAGCCCC---GAGGGGA---CCCGACAGGCCCGAAGGAATC
------------GAAGAAGAA---G---GT---GGAG---AGAGAGAC---------AGAGACAGATCCGG---G---AC
A---TTAG
>JF320029/B/PE/2007/502_2349_wg9
ATGGAGCCAGTAGATCCTAGACTAGAGCCCTGGAAGCATCCAGGAAGTCAGCCTAAAACTGCCTGTAACAACTGCTATTG
TAAAAAGTGCTGCTTACATT------GCCAA---------------GTTTGTTTCAT---AAA---AAAAGGCTTAGGCA
TCTCCTATGGC---AGGAAGAAGCG------GAGAC---AG---C---GACGACGAG---CTCCTCAAGACAGTGAGACT
CATCAAGGTTATCTATCAAAGCAACC---CTCTTCC---CAGCCCC---GAGGGGA---CCCGACAGGCCCGAAGGAATC
------------GAAGAAGAA---G---GT---GGAG---AGAGAGAC---------AGAGACAGATCCGG---G---AC
A---TTAG
>JF320030/B/PE/2007/502_2649_wg3
ATGGAGCCAGTAGATCCTAGACTAGAGCCCTGGAAGCACCCAGGAAGTCAGCCCAAGACTGCTTGTAACAAGTGCTATTG
TAAAACGTGTTGCTATCATT------GCCAA---------------TTGTGCTTCGT---AAC---AAAAGGCTTAGGCA
TCTCCTATGGC---AGGAAGAAGCG------GAGAC---AG---C---GACGAGCAG---CTCCTCAAGACAGTAAGACT
CATCAAGATTCTCTATCAAAGCAATC---CCCTTCC---CAGCCCC---GAGGGGA---CCCGACAGGCCCGAAGGAATC
------------GGAGAAGAA---G---GT---GGAG---AGAGAGAC---------AGAGACAGATACGG---G---AC
A---TTAG
>JF320031/B/PE/2007/502_2349_wg4
ATGGAGCCAGTAGATCCTAGACTAGAGCCCTGGAAGCATCCAGGAAGTCAGCCTAAAACTGCCTGTAACAACTGCTATTG
TAAAAAGTGCTGCTTACATT------GCCAA---------------GTTTGTTTCAT---AAA---AAAAGGCTTAGGCA
TCTCCTATGGC---AGGAAGAAGCG------GAGAC---AG---C---GACGACGAG---CTCCTCAAGACAGTGAGACT
CATCAAGGTTATCTATCAAAGCAACC---CTCTTCC---CAGCCCC---GAGGGGA---CCCGACAGGCCCGAAGGAATC
------------GAAGAAGAA---G---GT---GGAG---AGAGAGAC---------AGAGACAGATCCGG---G---AC
A---TTAG
>JF320032/B/PE/2007/502_2349_wg5
ATGGAGCCAGTAGATCCTAGACTAGAGCCCTGGAAGCATCCAGGAAGTCAGCCTAAAACTGCCTGTAACAACTGCTATTG
TAAAAAGTGCTGCTTACATT------GCCAA---------------GTTTGTTTCAT---AAA---AAAAGGCTTAGGCA
TCTCCTATGGC---AGGAAGAAGCG------GAGAC---AG---C---GACGACGAG---CTCCTCAAGACAGTGAGACT
CATCAAGGTTATCTATCAAAGCAACC---CTCTTCC---CAGCCCC---GAGGGGA---CCCGACAGGCCCGAAGGAATC
------------GAAGAAGAA---G---GT---GGAG---AGAGAGAC---------AGAGACAGATCCGG---G---AC
A---TTAG
>JF320033/B/PE/2007/502_2649_wg4
ATGGAGCCAGTAGATCCTAGACTAGAGCCCTGGAAGCACCCAGGAAGTCAGCCCAAGACTGCTTGTAACAAGTGCTATTG
TAAAACGTGTTGCTATCATT------GCCAA---------------TTGTGCTTCGT---AAC---AAAAGGCTTAGGCA
TCTCCTATGGC---AGGAAGAAGCG------GAGAC---AG---C---GACGAGCAG---CTCCTCAAGACAGTAAGACT
CATCAAGATTCTCTATCAAAGCAATC---CCCTTCC---CAGCCCC---GAGGGGA---CCCGACAGGCCCGAAGGAATC
------------GGAGAAGAA---G---GT---GGAG---AGAGAGAC---------AGAGACAGATACGG---G---AC
A---TTAG
>JF320034/B/PE/2007/502_2649_wg1
ATGGAGCCAGTAGATCCTAGACTAGAGCCCTGGAAGCACCCAGGAAGTCAGCCCAAGACTGCTTGTAACAAGTGCTATTG
TAAAACGTGTTGCTATCATT------GCCAA---------------TTGTGCTTCGT---AAC---AAAAGGCTTAGGCA
TCTCCTATGGC---AGGAAGAAGCG------GAGAC---AG---C---GACGAGCAG---CTCCTCAAGACAGTAAGACT
CATCAAGATTCTCTATCAAAGCAATC---CCCTTCC---CAGCCCC---GAGGGGA---CCCGACAGGCCCGAAGGAATC
------------GGAGAAGAA---G---GT---GGAG---AGAGAGAC---------AGAGACAGATACGG---G---AC
A---TTAG
>JF320035/B/PE/2007/502_2649_wg9
ATGGAGCCAGTAGATCCTAGACTAGAGCCCTGGAAGCACCCAGGAAGTCAGCCCAAGACTGCTTGTAACAAGTGCTATTG
TAAAGAGTGTTGCTATCATT------GCCAA---------------TTGTGCTTCGT---AAC---AAAAGGCTTAGGCA
TCTCCTATGGC---AGGAAGAAGCG------GAGAC---AG---C---GACGAGCAG---CTCCTCAAGACAGTAAGACT
CATCAAGATTCTCTATCAAAGCAATC---CCCTTCC---CAGCCCC---GAGGGGA---CCCGACAGGCCCGAAGGAATC
------------GGAGAAGAA---G---GT---GGAG---AGAGAGAC---------AGAGACAGATACGG---G---AC
A---TTAG
>JF320036/B/US/2006/502_0227_FL05
ATGGATCCAGTAGATCCTAGACTAGCGCCCTGGCAGCATCCAGGAAGTCAGCCTAAAACTGCTTGTACCAATTGCTATTG
TAAAGCGTGTTGCTTGCATT------GCCAA---------------GTTTGTTTCAC---CAG---AAAAGGCTTAGGCA
TCTCCTATGGC---AGGAAGAAGCG------GAGAC---AG---C---GACGAAGAA---CTCCTCAAGACAGTCAGACT
AATCAAGAAGATCTACCAAAGCAACC---CACTTCC---CAGCCCA---GAGGGGA---CCCGACAGGCCCGAAGGAATC
------------GAAGAAGAA---G---GT---GGAG---ACAGAGAC---------AGAAACAGATCCAG---G---AC
A---TTAG
>JF320038/B/US/2006/502_0572_FL06
ATGGAGCCCGTAGATCCTAGACTAGAGCCCTGGAAGCATCCAGGAAGTCAGCCTAAGACTGCTTGTACCAATTGCTACTG
CAAAAAGTGTTGCTTTCATT------GCCAA---------------GTTTGCTTCCT---AAA---GAAAGGCTTAGGCA
TCTCCCATGGC---AGGAAGAAGCG------GAGAC---AG---C---GAAGAACAG---CTACTCGAGACAGTCAGACT
GATCAAGAGGCTCTATCAAAGCAACC---CTCCTCC---CAGCTCA---GAGGGGA---CCCGACAGGCCCGAAGAAATC
------------GAAGAAGGA---G---GT---GGAG---AGCGAGAC---------AGAGACAGATCCGT---T---CG
A---TTAG
>JF320039/B/US/2006/502_0572_FL02
ATGGAGCCCGTAGATCCTAGACTAGAGCCCTGGAAGCATCCAGGAAGTCAGCCTAAGACTGCTTGTACCAATTGCTACTG
CAAAAAGTGTTGCTTTCATT------GCCAA---------------GTTTGCTTCCT---AAA---GAAAGGCTTAGGCA
TCTCCCATGGC---AGGAAGAAGCG------GAGAC---AG---C---GACGAACAG---CTACTCGAGACAGTCAGACT
GATCAAGAGGCTCTATCAAAGCAACC---CTCCTCC---CAGCTCA---GAGGGGA---CCCGACAGGCCCGAAGAAATC
------------GAAGAAGGA---G---GT---GGAG---AGCGAGAC---------AGAGACAGATCCGT---T---CG
A---TTAG
>JF320040/B/US/2006/502_0572_FL07
ATGGAGCCCGTAGATCCTAGACTAGAGCCCTGGAAGCATCCAGGAAGTCAGCCTAAGACTGCTTGTACCAATTGCTACTG
CAAAAAGTGTTGCTTTCATT------GCCAA---------------GTTTGCTTCCT---AAA---GAAAGGCTTAGGCA
TCTCCCATGGC---AGGAAGAAGCG------GAGAC---AG---C---GACGAACAG---CTACTCGAGACAGTCAGACT
GATCAAGAGGCTCTATCAAAGCAACC---CTCCTCC---CAGCTCA---GAGGGGA---CCCGACAGGCCCGAAGAAATC
------------GAAGAAGGA---G---GT---GGAG---AGCGAGAC---------AGAGACAGATCCGT---T---CG
A---TTAG
>JF320041/B/US/2006/502_0572_FL01
ATGGAGCCCGTAGATCCTAGACTAGAGCCCTGGAAGCATCCAGGAAGTCAGCCTAAGACTGCTTGTACCAATTGCTACTG
CAAAAAGTGTTGCTTTCATT------GCCAA---------------GTTTGCTTCCT---AAA---GAAAGGCTTAGGCA
TCTCCCATGGC---AGGAAGAAGCG------GAGAC---AG---C---GACGAACAG---CTACTCGAGACAGTCAGACT
GATCAAGAGGCTCTATCAAAGCAACC---CTCCTCC---CAGCTCA---GAGGGGA---CCCGACAGGCCCGAAGAAATC
------------GAAGAAGGA---G---GT---GGAG---AGCGAGAC---------AGAGACAGATCCGT---T---CG
A---TTAG
>JF320042/B/US/2006/502_0572_FL03
ATGGAGCCCGTAGATCCTAGACTAGAGCCCTGGAAGCATCCAGGAAGTCAGCCTAAGACTGCTTGTACCAATTGCTACTG
CAAAAAGTGTTGCTTTCATT------GCCAA---------------GTTTGCTTCCT---AAA---GAAAGGCTTAGGCA
TCTCCCATGGC---AGGAAGAAGCG------GAGAC---AG---C---GACGAACAG---CTACTCGAGACAGTCAGACT
GATCAAGAGGCTCTATCAAAGCAACC---CTCCTCC---CAGCTCA---GAGGGGA---CCCGACAGGCCCGAAGAAATC
------------GAAGAAGGA---G---GT---GGAG---AGCGAGAC---------AGAGACAGATCCGT---T---CG
A---TTAG
>JF320043/B/US/2005/502_1400_FL02
ATGGATCCAGTAGATCCTAGACTAGAGCCCTGGAAGCATCCAGGAAGCCAGCCTAAGACTGCTTGTAATACTTGCTATTG
TAAAAAGTGTTGCTTTCATT------GTCAA---------------GTTTGCTTCAT---GAA---AAAAGGCTTAGGCA
TCTCCTATGGC---AGGAAGAAGCG------GAGAC---AG---C---GACGAAGAA---CTTCTCCAAACAGTCAGGAT
CATCAAGCTTCTCTACAAAAGCAACC---CACTTCC---CAGCCCC---GAGGGGA---CCAGAAGGGCCCGGAGGAATC
------------GAAGAAGAA---G---GT---GGAG---GGAGAGAC---------AGAGACACATCAAG---G---CC
A---TTAG
>JF320044/B/US/2006/502_1174_FL07
ATGGAGCCAGTAGATCCTAGACTAGAGCCCTGGAAGCATCCAGGAAGTCAGCCTAAAACTGCTTGTACCAAATGCTATTG
TAAAAAGTGTTGTTTTCATT------GCCAA---------------GTTTGTTTCAT---AAG---CAAAGGCTTAGGCA
TCTTCTATGGC---AGGAAGAAGCG------AAGAC---AG---C---GACGAAGAT---CTCCTCAAAACAGTCAGACT
CATCAAGCGGATCTATCAAAGCAACC---CACCGCC---CAGCTCG---GAGGGGA---CCCGACAGGCCCGAAGGAATC
------------GAAGAAGAA---G---GT---GGAG---AGAAAGAC---------AGAGACAGATCCAG---T---TG
C---TTAG
>JF320045/B/US/2007/502_1115_wg1
ATGGAGCCAGTAGATCCTAGACTAGAGCCCTGGAAGCATCCAGGAAGTCAGCCTAAGACTGCTTGTACCACGTGCTATTG
TAAAAAGTGTTGCTTTCATT------GCCAA---------------GTTTGTTTCAC---AAC---AAAAGGCTTAGGCA
TCTCCTATGGC---AGGAAGAAGCG------GAGAC---AG---C---GACGAAGAG---CTCCTCAAGATAGTGAGACT
CATCAAGCAGCTCTATCAAAGCAACC---CGCTTCC---CAGCCCC---GAGGGGA---CCCGACAGGCCCGAAGGAATC
------------GAAGAAGAA---G---GT---GGAG---AGAGAGAC---------AGAGACAGATCAAC---T---GG
A---TCAG
>JF320046/B/US/2005/502_1400_FL05
ATGGATCCAGTAGATCCTAGACTAGAGCCCTGGAAGCATCCAGGAAGCCAGCCTAAGACTGCTTGTAATACTTGCTATTG
TAAAAAGTGTTGCTTTCATT------GTCAA---------------GTTTGCTTCAT---GAA---AAAAGGCTTAGGCA
TCTCCTATGGC---AGGAAGAAGCG------GAGAC---AG---C---GACGAAGAA---CTTCTCCAAACAGTCAGGAT
CATCAAGCTTCTCTACAAAAGCAACC---CACTTCC---CAGCCCC---GAGGGGA---CCAGAAGGGCCCGGAGGAATC
------------GAAGAAGAA---G---GT---GGAG---GGAGAGAC---------AGAGACACATCAAG---G---CC
A---TTAG
>JF320047/B/US/2006/502_1174_FL06
ATGGAGCCAGTAGATCCTAGACTAGAGCCCTGGAAGCATCCAGGAAGTCAGCCTAAAACTGCTTGTACCAAATGCTATTG
TAAAAAGTGTTGTTTTCATT------GCCAA---------------GTTTGTTTCAT---AAG---CAAAGGCTTAGGCA
TCTTCTATGGC---AGGAAGAAGCG------AAGAC---AG---C---GACGAAGAT---CTCCTCAAAACAGTCAGACT
CATCAAGCGGATCTATCAAAGCAACC---CACCGCC---CAGCTCG---GAGGGGA---CCCGACAGGCCCGAAGGAATC
------------GAAGAAGAA---G---GT---GGAG---AGAAAGAC---------AGAGACAGATCCAG---T---TG
C---TTAG
>JF320048/B/US/2006/502_0309_wg13
ATGGAGCCAGTAGATCCTAGACTAGAGCCCTGGAAGCATCCAGGAAGTCAACCTAAGACTGCCTGTAATACTTGCTATTG
TAAAAAGTGTTGCTTTCATT------GCCAA---------------GTTTGTTTCAC---AAA---AAAAGGCTTAGGCA
TCTCCTATGGC---AGGAAGAAGCG------GAAAC---AG---C---GACGAAGAC---CTCCTCACGACAATCAGAAT
CATCAGGTTTCTCTATCAAAGCAACC---CTCCTCC---CAGTTCC---GAGGGGA---CCAGACAGGCCCGGAGGAATC
------------GAAGAAGAA---G---GT---GGAG---AGAGAGAC---------AGAGACAGATCCGG---C---TA
C---TTAG
>JF320049/B/US/2006/502_1174_FL02
ATGGAGCCAGTAGATCCTAGACTAGAGCCCTGGAAGCATCCAGGAAGTCAGCCTAAAACTGCTTGTACCAAATGCTATTG
TAAAAAGTGTTGTTTTCATT------GCCAA---------------GTTTGTTTCAT---AAG---CAAAGGCTTAGGCA
TCTTCTATGGC---AGGAAGAAGCG------AAGAC---AG---C---GACGAAGAT---CTCCTCAAAACAGTCAGACT
CATCAAGCGGATCTATCAAAGCAACC---CACCGCC---CAGCTCG---GAGGGGA---CCCGACAGGCCCGAAGGAATC
------------GAAGAAGAA---G---GT---GGAG---AGAAAGAC---------AGAGACAGATCCAG---T---TG
C---TTAG
>JF320050/B/US/2005/502_1400_FL01
ATGGATCCAGTAGATCCTAGACTGGAGCCCTGGAAGCATCCAGGAAGCCAGCCTAAGACTGCTTGTAATACTTGCTATTG
TAAAAAGTGTTGCTTTCATT------GTCAA---------------GTTTGCTTCAT---GAA---AAAAGGCTTAGGCA
TCTCCTATGGC---AGGAAGAAGCG------GAGAC---AG---C---GACGAAGAA---CTTCTCCAAACAGTCAGGAT
CATCAAGCTTCTCTACAAAAGCAACC---CACTTCC---CAGCCCC---GAGGGGA---CCAGAAGGGCCCGGAGGAATC
------------GAAGAAGAA---G---GT---GGAG---GGAGAGAC---------AGAGACACATCAAG---G---CC
A---TTAG
>JF320051/B/US/2006/502_1174_FL01
ATGGAGCCAGTAGATCCTAGACTAGAGCCCTGGAAGCATCCAGGAAGTCAGCCTAAAACTGCTTGTACCAAATGCTATTG
TAAAAAGTGTTGTTTTCATT------GCCAA---------------GTTTGTTTCAT---AAG---CAAAGGCTTAGGCA
TCTTCTATGGC---AGGAAGAAGCG------AAGAC---AG---C---GACGAAGAT---CTCCTCAAAACAGTCAGACT
CATCAAGCGGATCTATCAAAGCAACC---CACCGCC---CAGCTCG---GAGGGGA---CCCGACAGGCCCGAAGGAATC
------------GAAGAAGAA---G---GT---GGAG---AGAAAGAC---------AGAGACAGATCCAG---T---TG
C---TTAG
>JF320052/B/US/2007/502_1115_wg3
ATGGAGCCAGTAGATCCTAGACTAGAGCCCTGGAAGCATCCAGGAAGTCAGCCTAAGACTGCTTGTACCACGTGCTATTG
TAAAAAGTGTTGCTTTCATT------GCCAA---------------GTTTGTTTCAC---AAC---AAAAGGCTTAGGCA
TCTCCTATGGC---AGGAAGAAGCG------GAGAC---AG---C---GACGAAGAG---CTCCTCAAGATAGTGAGACT
CATCAAGCAGCTCTATCAAAGCAACC---CGCTTCC---CAGCCCC---GAGGGGA---CCCGACAGGCCCGAAGGAATC
------------GAAGAAGAA---G---GT---GGAG---AGAGAGAC---------AGAGACAGATCAAC---T---GG
A---TCAG
>JF320053/B/US/2006/502_1174_FL09
ATGGATCCAGTAGATCCTAGACTAGAGCCCTGGAAACATCCAGGAAGTCAGCCTAGGACTGCTTGTACCAAATGCTATTG
TAAAAAGTGTTGCTTTCATT------GCCAA---------------GTTTGTTTCAT---AAG---AAAAGGCTTAGGCA
TCTCCTATGGC---AGGAAGAAGCG------GAGAC---AG---C---GACGAAGAT---CTCCTCAAAACAGTCAGACT
CATCAAGCGGATCTATCAAAGCAACC---CACCGCC---CAGCTCG---GAGGGGA---CCCGACAGGCCCGAAGGAATC
------------GAAGAAGAA---G---GT---GGAG---AGAAAGAC---------AGAGACAGATCCAG---T---TG
C---TTAG
>JF320054/B/US/2005/502_2495_wg02
ATGGAGCCAGTAGATCCTAGACTAGAACCCTGGAAGCATCCAGGAAGTCAGCCTAAGACTCCTTGTACTGCTTGCTATTG
TAAAAAGTGTTGCTATCATT------GTCAA---------------GCTTGTTTCAT---AAC---AAAAGGCTTAGGCA
TCTACTATGGC---AGGAAGAAGCG------GAGAC---AG---A---GACGAAGAG---CTCCTCGAGACAGTCAAGCT
CATCAAGATTCTCCATCAGAGCAACC---CACCTCC---CAGCTCG---GAGGGGA---CCCGACAGGCCCGAAGGAATC
------------GAAGAAGAA---G---GT---GGAG---AGAGAGAC---------AGAGACAGATCCGG---T---GG
A---TTAG
>JF320055/B/US/2006/502_1174_FL04
ATGGATCCAGTAGATCCTAGACTAGAGCCCTGGAAACATCCAGGAAGTCAGCCTAGGACTGCTTGTACCAAATGCTATTG
TAAAAAGTGTTGCTTTCATT------GCCAA---------------GTTTGTTTCAT---AAG---AAAAGGCTTAGGCA
TCTCCTATGGC---AGGAAGAAGCG------GAGAC---AG---C---GACGAAGAT---CTCCTCAAAACAGTCAGACT
CATCAAGCGGATCTATCAAAGCAACC---CACCGCC---CAGCTCG---GAGGGGA---CCCGACAGGCCCGAAGGAATC
------------GAAGAAGAA---G---GT---GGAG---AGAAAGAC---------AGAGACAGATCCAG---T---TG
C---TTAG
>JF320056/B/US/2006/502_0309_wg02
ATGGAGCCAGTAGATCCTAGACTAGAGCCCTGGAAGCATCCAGGAAGTCAACCTAAGACTGCCTGTAATACTTGCTATTG
TAAAAAGTGTTGCTTTCATT------GCCAA---------------GTTTGTTTCAC---AAA---AAAAGGCTTAGGCA
TCTCCTATGGC---AGGAAGAAGCG------GAAAC---AG---C---GACGAAGAC---CTCCTCACGACAATCAGAAT
CATCAGGTTTCTCTATCAAAGCAACC---CTCCTCC---CAGTTCC---GAGGGGA---CCAGACAGGCCCGGAGGAATC
------------GAAGAAGAA---G---GT---GGAG---AGAGAGAC---------AGAGACAGATCCGG---C---TA
C---TTAG
>JF320058/B/US/2006/502_1174_FL05
ATGGATCCAGTAGATCCTAGACTAGAGCCCTGGAAACATCCAGGAAGTCAGCCTAGGACTGCTTGTACCAAATGCTATTG
TAAAAAGTGTTGCTTTCATT------GCCAA---------------GTTTGTTTCAT---AAG---AAAAGGCTTAGGCA
TCTCCTATGGC---AGGAAGAAGCG------GAGAC---AG---C---GACGAAGAT---CTCCTCAAAACAGTCAGACT
CATCAAGCGGATCTATCAAAGCAACC---CACCGCC---CAGCTCG---GAGGGGA---CCCGACAGGCCCGAAGGAATC
------------GAAGAAGAA---G---GT---GGAG---AGAAAGAC---------AGAGACAGATCCAG---T---TG
C---TTAG
>JF320059/B/US/2005/502_0223_wg1
ATGGAGCCAGTAGATCCTAGACTAGAGCCCTGGAAGCATCCAGGAAGTCAGCCTAAGACTGCTTGTAATCCTTGCTATTG
TAAAAAGTGTTGCTTTCATT------GCCAA---------------GTTTGTTTCAC---AAC---AAAAGGCTTAGGCA
TCTCCTATGGC---AGGAAGAAGCG------GAGAC---AG---C---GACGAAGAG---CTTCTCAAGGCAGTCAGACT
CATCAAGTATCTCCATCAAACCAACC---CGCCCCC---CGGCCCA---GAGGGGA---CACGACAGGCCCGGAGGAATC
------------GAAGAAGAA---G---GT---GGAG---AGAGAGAC---------AGAGACAGATCCGG---A---CA
A---TTAG
>JF320060/B/US/2006/502_1174_FL08
ATGGATCCAGTAGATCCTAGACTAGAGCCCTGGAAACATCCAGGAAGTCAGCCTAGGACTGCTTGTACCAAATGCTATTG
TAAAAAGTGTTGCTTTCATT------GCCAA---------------GTTTGTTTCAT---AAG---AAAAGGCTTAGGCA
TCTCCTATGGC---AGGAAGAAGCG------GAGAC---AG---C---GACGAAGAT---CTCCTCAAAACAGTCAGACT
CATCAAGCGGATCTATCAAAGCAACC---CACCGCC---CAGCTCG---GAGGGGA---CCCGACAGGCCCGAAGGAATC
------------GAAGAAGAA---G---GT---GGAG---AGAAAGAC---------AGAGACAGATCCAG---T---TG
C---TTAG
>JF320061/B/US/2005/502_2495_wg03
ATGGAGCCAGTAGATCCTAGACTAGAACCCTGGAAGCATCCAGGAAGTCAGCCTAAGACTCCTTGTACTGCTTGCTATTG
TAAAAAGTGTTGCTATCATT------GTCAA---------------GCTTGTTTCAT---AAC---AAAAGGCTTAGGCA
TCTACTATGGC---AGGAAGAAGCG------GAGAC---AG---A---GACGAAGAG---CTCCTCGAGACAGTCAAGCT
CATCAAGATTCTCCATCAGAGCAACC---CACCTCC---CAGCTCG---GAGGGGA---CCCGACAGGCCCGAAGGAATC
------------GAAGAAGAA---G---GT---GGAG---AGAGAGAC---------AGAGACAGATCCGG---T---GG
A---TTAG
>JF320062/B/US/2006/502_1174_FL11
ATGGAGCCAGTAGATCCTAGACTAGAGCCCTGGAAGCATCCAGGAAGTCAGCCTAAAACTGCTTGTACCAAATGCTATTG
TAAAAAGTGTTGTTTTCATT------GCCAA---------------GTTTGTTTCAT---AAG---CAAAGGCTTAGGCA
TCTCCTATGGC---AGGAAGAAGCG------GAGAC---AG---C---GACGAAGAT---CTCCTCAAAACAGTCAGACT
CATCAAGCGGATCTATCAAAGCAACC---CACCGCC---CAGCTCG---GAGGGGA---CCCGACAGGCCCGAAGGAATC
------------GAAGAAGAA---G---GT---GGAG---AGAAAGAC---------AGAGACAGATCCAG---T---TG
C---TTAG
>JF320064/B/US/2006/502_1174_FL03
ATGGAGCCAGTAGATCCTAGACTAGAGCCCTGGAAGCATCCAGGAAGTCAGCCTAAAACTGCTTGTACCAAATGCTATTG
TAAAAAGTGTTGTTTTCATT------GCCAA---------------GTTTGTTTCAT---AAG---AAAAGGCTTAGGCA
TCTCCTATGGC---AGGAAGAAGCG------GAGAC---AG---C---GACGAAGAT---CTCCTCAAAACAGTCAGACT
CATCAAGCGGATCTATCAAAGCAACC---CACCGCC---CAGCTCG---GAGGGGA---CCCGACAGGCCCGAAGGAATC
------------GAAGAAGAA---G---GT---GGAG---AGAAAGAC---------AGAGACAGATCCAG---T---TG
C---TTAG
>JF320065/B/US/2006/502_0309_wg14
ATGGAGCCAGTAGATCCTAGACTAGAGCCCTGGAAGCATCCAGGAAGTCAACCTAAGACTGCCTGTAATACTTGCTATTG
TAAAAAGTGTTGCTTTCATT------GCCAA---------------GTTTGTTTCAC---AAA---AAAAGGCTTAGGCA
TCTCCTATGGC---AGGAAGAAGCG------GAAAC---AG---C---GACGAAGAC---CTCCTCACGACAATCAGAAT
CATCAGGTTTCTCTATCAAAGCAACC---CTCCTCC---CAGTTCC---GAGGGGA---CCAGACAGGCCCGGAGGAATC
------------GAAGAAGAA---G---GT---GGAG---AGAGAGAC---------AGAGACAGATCCGG---C---TA
C---TTAG
>JF320066/B/US/2005/502_1400_FL03
ATGGATCCAGTAGATCCTAGACTAGAGCCCTGGAAGCATCCAGGAAGCCAGCCTAAGACTGCTTGTAATACTTGCTATTG
TAAAAAGTGTTGCTTTCATT------GTCAA---------------GTTTGCTTCAT---GAA---AAAAGGCTTAGGCA
TCTCCTATGGC---AGGAAGAAGCG------GAGRC---AG---C---GACGAAGAA---CTTCTCCAAACAGTCAGGAT
CATCAAGCTTCTCTACAAAAGCAACC---CACTTCC---CAGCCCC---GAGGGGA---CCAGAAGGGCCCGGAGGAATC
------------GAAGAAGAA---G---GT---GGAG---GGAGAGAC---------AGAGACACATCAAG---G---CC
A---TTAG
>JF320067/B/US/2005/502_1400_FL04
ATGGATCCAATAGATCCTAGACTAGAGCCCTGGAAGCATCCAGGAAGCCAGCCTAAGACTGCTTGTAMTACTTGCTATTG
TAAAAAGTGTTGCTTTCATT------GTCAA---------------GTTTGCTTCAT---GAA---AAAAGGCTTAGGCA
TCTCCTATGGC---AGGAAGAAGCG------GAGAC---AG---C---GACGAAGAA---CTTCTCCAAACAGTCAGGAT
CATCAAGCTTCTCTACAAAAGCAACC---CACTTCC---CAGCCCC---GAGGGGA---CCAGAAGGGCCCGGAGGAATC
------------GAAGAAGAA---G---GT---GGAG---GGAGAGAC---------AGAGACACATCAAG---G---CC
A---TTAG
>JF320068/B/US/2006/502_0309_wg12
ATGGAGCCAGTAGATCCTAGACTAGAGCCCTGGAAGCATCCAGGAAGTCAACCTAAGACTGCCTGTAATACTTGCTATTG
TAAAAAGTGTTGCTTTCATT------GCCAA---------------GTTTGTTTCAC---AAA---AAAAGGCTTAGGCA
TCTCCTATGGC---AGGAAGAAGCG------GAAAC---AG---C---GACGAAGAC---CTCCTCACGACAATCAGAAT
CATCAGGTTTCTCTATCAAAGCAACC---CTCCTCC---CAGTTCC---GAGGGGA---CCAGACAGGCCCGGAGGAATC
------------GAAGAAGAA---G---GT---GGAG---AGAGAGAC---------AGAGACAGATCCGG---C---TA
C---TTAG
>JF320069/B/US/2007/502_1115_wg2
ATGGAGCCAGTAGATCCTAGACTAGAGCCCTGGAAGCATCCAGGAAGTCAGCCTAAGACTGCTTGTACCACGTGCTATTG
TAAAAAGTGTTGCTTTCATT------GCCAA---------------GTTTGTTTCAC---AAC---AAAAGGCTTAGGCA
TCTCCTATGGC---AGGAAGAAGCG------GAGAC---AG---C---GACGAAGAG---CTCCTCAAGATAGTGAGACT
CATCAAGCAGCTCTATCAAAGCAACC---CGCTTCC---CAGCCCC---GAGGGGA---CCCGACAGGCCCGAAGGAATC
------------GAAGAAGAA---G---GT---GGAG---AGAGAGAC---------AGAGACAGATCAAC---T---GG
A---TCAG
>JF320070/B/US/2007/502_1115_wg6
ATGGAGCCAGTAGATCCTAGACTAGAGCCCTGGAAGCATCCAGGAAGTCAGCCTAAGACTGCTTGTACCACGTGCTATTG
TAAAAAGTGTTGCTTTCATT------GCCAA---------------GTTTGTTTCAC---AAC---AAAAGGCTTAGGCA
TCTCCTATGGC---AGGAAGAAGCG------GAGAC---AG---C---GACGAAGAG---CTCCTCAAGATAGTGAGACT
CATCAAGCAGCTCTATCAAAGCAACC---CGCTTCC---CAGCCCC---GAGGGGA---CCCGACAGGCCCGAAGGAATC
------------GAAGAAGAA---G---GT---GGAG---AGAGAGAC---------AGAGACAGATCAAC---T---GG
A---TCAG
>JF320071/B/US/2006/502_0309_wg04
ATGGAGCCAGTAGATCCTAGACTAGAGCCCTGGAAGCATCCAGGAAGTCAACCTAAGACTGCCTGTAATACTTGCTATTG
TAAAAAGTGTTGCTTTCATT------GCCAA---------------GTTTGTTTCAC---AAA---AAAAGGCTTAGGCA
TCTCCTATGGC---AGGAAGAAGCG------GAAAC---AG---C---GACGAAGAC---CTCCTCACGACAATCAGAAT
CATCAGGTTTCTCTATCAAAGCAACC---CTCCTCC---CAGTTCC---GAGGGGA---CCAGACAGGCCCGGAGGAATC
------------GAAGAAGAA---G---GT---GGAG---AGAGAGAC---------AGAGACAGATCCGG---C---TA
C---TTAG
>JF320081/B/US/2006/502_0341_FL06
ATGGATCCAGTAGATCCTAAACTAGAGCCCTGGAAGCATCCAGGGAGCCAGCCTAAGACTGCTTGTACACCTTGCTATTG
TAAAAAGTGTTGCTTTCATT------GCCAA---------------GTTTGTTTTAT---ACA---AAAAGGCTTAGGCA
TCTCCTATGGC---AGGAAGAAGCG------GAGAC---AG---C---GACGAAGAG---CTCATCAGAGCAGTCAGACT
CATCAAGTTTCTCTATCAAAGCAACC---CACCTCC---CAGCCCA---GAGGGGA---CCCGACAGGCCCGAAGGAATC
------------GAAGAAGAA---G---GT---GGAG---ACAGAGGC---------AGAGGCAGATCCGG---T---CT
C---TTAG
>JF320082/B/US/2006/502_0341_FL03
ATGGATCCAGTAGATCCTAAACTAGAGCCCTGGAAGCATCCAGGGAGCCAGCCTAAGACTGCTTGTACACCTTGCTATTG
TAAAAAGTGTTGCTTTCATT------GCCAA---------------GTTTGTTTTAT---ACA---AAAAGGCTTAGGCA
TCTCCTATGGC---AGGAAGAAGCG------GAGAC---AG---C---GACGAAGAG---CTCATCAGAGCAGTCAGACT
CATCAAGTTTCTCTATCAAAGCAACC---CACCTCC---CAGCCCA---GAGGGGA---CCCGACAGGCCCGAAGGAATC
------------GAAGAAGAA---G---GT---GGAG---ACAGAGGC---------AGAGGCAGATCCGG---T---CT
C---TTAG
>JF320097/B/US/2006/502_0346_wg02
ATGGAGCCAGTAGATCCTAGACTAGCGCCCTGGGAGCAACCAGGAAGTCAGCCTAGGACTGCTTGTACCAAGTGCTATTG
TAAAAAATGTTGCCTTCATT------GCCAA---------------GTTTGTTTCAT---GAA---AAAAGGCTTAGGCA
TCTCCTATGGC---AGGAAGAAGCG------GAGGC---AA---C---GACGAAGAT---CTCCTCAGGACAGTAAGAAT
CATCAAGATCCTCTACCAAAGCAACC---CACCTCC---CAATCCC---GAGGGAA---CCCGACAGGCCCGAAGGAATC
------------GAAGAAGAA---G---GT---GGAG---AAAGAGAC---------AGAGACAGATCCAC---T---CG
A---TTAG
>JF320098/B/US/2006/502_0346_wg01
ATGGAGCCAGTAGATCCTAGACTAGCGCCCTGGGAGCAACCAGGAAGTCAGCCTAGGACTGCTTGTACCAAGTGCTATTG
TAAAAAATGTTGCCTTCATT------GCCAA---------------GTTTGTTTCAT---GAA---AAAAGGCTTAGGCA
TCTCCTATGGC---AGGAAGAAGCG------GAGGC---AA---C---GACGAAGAT---CTCCTCAGGACAGTAAGAAT
CATCAAGATCCTCTACCAAAGCAACC---CACCTCC---CAATCCC---GAGGGAA---CCCGACAGGCCCGAAGGAATC
------------GAAGAAGAA---G---GT---GGAG---AAAGAGAC---------AGAGACAGATCCAC---T---CG
A---TTAG
>JF320120/B/US/2006/502_1619_FL09
ATGGAGCCAGTAGACCCTAGACTAGAGCCATGGAAGCATCCAGGGAGTCAGCCTAAGACTTCTTGTAACAAATGTTATTG
TAAAAAGTGCTGCTTTCATT------GCCAA---------------GTTTGTTTTAT---AAG---CAAAGGCTTAGGCA
TCTCCTATGGC---AGGAAGAAGCG------GAGAC---AG---C---GACGAAGAG---CTCCTCAAGACAGTAAGACT
CATCAAGAGTATCTACCAAAGCAACC---CTCCTCC---CAAACCC---GAGGGGA---CCCGACAGGCCCGAAGGAATC
------------GAAGAAGAC---G---GT---GGAG---AAGGAAAC---------AGCAGATCATCCGT---C---AG
A---TTAG
>JF320121/B/US/2006/502_1619_FL08
ATGGAGCCAGTAGACCCTAGACTAGAGCCATGGAAGCATCCAGGGAGTCAGCCTAAGACTTCTTGTAATAAATGTTATTG
TAAAAAGTGCTGCTTTCATT------GCCAA---------------GTTTGTTTTAT---AAG---CAAAGGCTTAGGCA
TCTCCTATGGC---AGGAAGAAGCG------GAGAC---AG---C---GACGAAGAG---CTCCTCAAGACAGTAAGACT
CATCAAGAGTATCTACCAAAGCAACC---CTCCTCC---CAAACCC---GAGGGGA---CCCGACAGGCCCGAAGGAATC
------------GAAGAAGAC---G---GT---GGAG---AAGGAAAC---------AGCAGATCATCCGT---C---AG
A---TTAG
>JF320122/B/US/2006/502_1619_FL03
ATGGAGCCAGTAGACCCTAGACTAGAGCCATGGAAGCATCCAGGGAGTCAGCCTAAGACTTCTTGTAACAAATGTTATTG
TAAAAAGTGCTGCTTTCATT------GCCAA---------------GTTTGTTTTAT---AAG---CAAAGGCTTAGGCA
TCTCCTATGGC---AGGAAGAAGCG------GAGAC---AG---C---GACGAAGAG---CTCCTCAAGACAGTAAGACT
CATCAAGAGTATCTACCAAAGCAACC---CTCCTCC---CAAACCC---GAGGGGA---CCCGACAGGCCCGAAGGAATC
------------GAAGAAGAC---G---GT---GGAG---AAGGAAAC---------AGCAGATCATCCGT---C---AG
A---TTAG
>JF320123/B/US/2006/502_1619_FL01
ATGGAGCCAGTAGACCCTAGACTAGAGCCATGGAAGCATCCAGGGAGTCAGCCTAAGACTTCTTGTAATAAATGTTATTG
TAAAAAGTGCTGCTTTCATT------GCCAA---------------GTTTGTTTTAT---AAG---CAAAGGCTTAGGCA
TCTCCTATGGC---AGGAAGAAGCG------GAGAC---AG---C---GACGAAGAG---CTCCTCAAGACAGTAAGACT
CATCAAGAGTATCTACCAAAGCAACC---CTCCTCC---CAAACCC---GAGGGGA---CCCGACAGGCCCGAAGGAATC
------------GAAGAAGAC---G---GT---GGAG---AAGGAAAC---------AGCAGATCGTCCGT---C---AG
A---TTAG
>JF320124/B/US/2006/502_1619_FL10
ATGGAGCCAGTAGACCCTAGACTAGAGCCATGGAAGCATCCAGGGAGTCAGCCTAAGACTTCTTGTAATAAATGTTATTG
TAAAAAGTGCTGCTTTCATT------GCCAA---------------GTTTGTTTTAT---AAG---CAAAGGCTTAGGCA
TCTCCTATGGC---AGGAAGAAGCG------GAGAC---AG---C---GACGAAGAG---CTCCTCAAGACAGTAAGACT
CATCAAGAGTATCTACCAAAGCAACC---CTCCTCC---CAAACCC---GAGGGGA---CCCGACAGGCCCGAAGGAATC
------------GAAGAAGAC---G---GT---GGAG---AAGGAAAC---------AGCAGATCATCCGT---C---AG
A---TTAG
>JF320125/B/US/2006/502_1619_FL05
ATGGAGCCAGTAGACCCTAGACTAGAGCCATGGAAGCATCCAGGGAGTCAGCCTAAGACTTCTTGTAATAAATGTTATTG
TAAAAAGTGCTGCTTTCATT------GCCAA---------------GTTTGTTTTAT---AAG---CAAAGGCTTAGGCA
TCTCCTATGGC---AGGAAGAAGCG------GAGAC---AG---C---GACGAAGAG---CTCCTCAAGACAGTAAGACT
CATCAAGAGTATCTACCAAAGCAACC---CTCCTCC---CAAACCC---GAGGGGA---CCCGACAGGCCCGAAGGAATC
------------GAAGAAGAC---G---GT---GGAG---AAGGAAAC---------AGCAGATCATCCGT---C---AG
A---TTAG
>JF320126/B/US/2006/502_1619_FL06
ATGGAGCCAGTAGACCCTAGACTAGAGCCATGGAAGCATCCAGGGAGTCAGCCTAAGACTTCTTGTAACAAATGTTATTG
TAAAAAGTGCTGCTTTCATT------GCCAA---------------GTTTGTTTTAT---AAG---CAAAGGCTTAGGCA
TCTCCTATGGC---AGGAAGAAGCG------GAGAC---AG---C---GACGAAGAG---CTCCTCAAGACAGTAAGACT
CATCAAGAGTTTCTACCAAAGCAACC---CTCCTCC---CAAACCC---GAGGGGA---CCCGACAGGCCCGAAGGAATC
------------GAAGAAGAC---G---GT---GGAG---AAGGAAAC---------AGCAGATCATCCGT---C---AG
A---TTAG
>JF320127/B/US/2006/502_1619_FL04
ATGGAGCCAGTAGACCCTAGACTAGAGCCATGGAAGCATCCAGGGAGTCAGCCTAAGACTTCTTGTAATAAATGTTATTG
TAAAAAGTGCTGCTTTCATT------GCCAA---------------GTTTGTTTTAT---AAG---CAAAGGCTTAGGCA
TCTCCTATGGC---AGGAAGAAGCG------GAGAC---AG---C---GACGAAGAG---CTCCTCAAGACAGTAAGACT
CATCAAGAGTATCTACCAAAGCAACC---CTCCTCC---CAAACCC---GAGGGGA---CCCGACAGGCCCGAAGGAATC
------------GAAGAAGAC---G---GT---GGAG---AAGGAAAC---------AGCAGATCATCCGT---C---AG
A---TTAG
>JF320128/B/US/2006/502_1619_FL07
ATGGAGCCAGTAGACCCTAGACTAGAGCCATGGAAGCATCCAGGGAGTCAGCCTAAGACTTCTTGTAATAAATGTTATTG
TAAAAAGTGCTGCTTTCATT------GCCAA---------------GTTTGTTTTAT---AAG---CAAAGGCTTAGGCA
TCTCCTATGGC---AGGAAGAAGCG------GAGAC---AG---C---GACGAAGAG---CTCCTCAAGACAGTAAGACT
CATCAAGAGTATCTACCAAAGCAACC---CTCCTCC---CAAACCC---GAGGGGA---CCCGACAGGCCCGAAGGAATC
------------GAAGAAGAC---G---GT---GGAG---AAGGAAAC---------AGCAGATCATCCGT---C---AG
A---TTAG
>JF320129/B/US/2006/502_1619_FL02
ATGGAGCCAGTAGACCCTAGACTAGAGCCATGGAAGCATCCAGGGAGTCAGCCTAAGACTTCTTGTAATAAATGTTATTG
TAAAAAGTGCTGCTTTCATT------GCCAA---------------GTTTGTTTTAT---AAG---CAAAGGCTTAGGCA
TCTCCTATGGC---AGGAAGAAGCG------GAGAC---AG---C---GACGAAGAG---CTCCTCAAGACAGTAAGACT
CATCAAGAGTATCTACCAAAGCAACC---CTCCTCC---CAAACCC---GAGGGGA---CCCGACAGGCCCGAAGGAATC
------------GAAGAAGAC---G---GT---GGAG---AAGGAAAC---------AGCAGATCATCCGT---C---AG
A---TTAG
>JF320144/B/US/2006/502_1211_FL04
ATGGAGCCAGTAGATCCTAGCCTAGAGCCCTGGAAGCATCCAGGAAGTCAGCCTAAAACTGCTTGTACCCCTTGCTATTG
TAAACAGTGTTGCTTTCATT------GCCAA---------------GTTTGTTTCAT---GAA---CAAAGGCTTAGGCA
TCTCCTATGGC---AGGAAGAAGCG------GAGAC---AA---C---GACGAAGAG---CTCCTCAGGGCAGTGAGACT
CATCAAATTTCTCTACCAAAGCAACC---CTCCTCC---CAACCCA---GAGGGGA---CCAGACAGGCCCGGAGGAATC
------------GAAGAAGAA---G---GT---GGAG---AGAGAGAC---------AGAGACACATCCGG---A---CA
A---TTAG
>JF320145/B/US/2006/502_2667_FL03
ATGGAGCCCGTAGATCCTAGACTAGAGCCCTGGAAGCATCCAGGAAGTCAGCCTAAAACTGCTTGTACCCAATGCTATTG
TAAAAGATGCTGCTTTCATT------GCCAA---------------GTTTGTTTCAT---AAA---AAAGGGCTTAGGCA
TCTCCTATGGC---AGGAAGAAGCG------GAGCC---AG---C---GACGAAGAC---CTCCTCCAGGTGGTCAGGAT
CATCAAGATTCTCTACCAGAGCAACC---CACCTCC---CAACCCC---GAGGGGA---CCCGACAGGCCCGAAGGAATC
------------GAAGAAGAA---G---GT---GGAG---AGCAAGAC---------AGAGGCAGATCAGC---G---AG
A---TTAG
>JF320146/B/US/2006/502_1211_FL05
ATGGAGCCAGTAGATCCTAGCCTAGAGCCCTGGAAGCATCCAGGAAGTCAGCCTAAAACTGCTTGTACCCCTTGCTATTG
TAAACAGTGTTGCTTTCATT------GCCAA---------------GTTTGTTTCAT---GAA---CAAAGGCTTAGGCA
TCTCCTATGGC---AGGAAGAAGCG------GAGAC---AA---C---GACGAAGAG---CTCCTCAGGGCAGTGAGACT
CATCAAATTTCTCTACCAAAGCAACC---CTCCTCC---CAACCCA---GAGGGGA---CCAGACAGGCCCGGAGGAATC
------------GAAGAAGAA---G---GT---GGAG---AGAGAGAC---------AGAGACACATCCGG---A---CA
A---TTAG
>JF320147/B/US/2006/502_2667_FL01
ATGGAGCCCGTAGATCCTAGACTAGAGCCCTGGAAGCATCCAGGAAGTCAGCCTAAAACTGCTTGTACCCAATGCTATTG
TAAAAGATGCTGCTTTCATT------GCCAA---------------GTTTGTTTCAT---AAA---AAAGGGCTTAGGCA
TCTCCTATGGC---AGGAAGAAGCG------GAGCC---AG---C---GACGAAGAC---CTCCTCCAGGTGGTCAGGAT
CATCAAGATTCTCTACCAGAGCAACC---CACCTCC---CAACCCC---GAGGGGA---CCCGACAGGCCCGAAGGAATC
------------GAAGAAGAA---G---GT---GGAG---AGCAAGAC---------AGAGGCAGATCAGC---G---AG
A---TTAG
>JF320148/B/US/2006/502_1211_FL02
ATGGAGCCAGTAGATCCTAGCCTAGAGCCCTGGAAGCATCCAGGAAGTCAGCCTAAAACTGCTTGTACCCCTTGCTATTG
TAAACAGTGTTGCTTTCATT------GCCAA---------------GTTTGTTTCAT---GAA---CAAAGGCTTAGGCA
TCTCCTATGGC---AGGAAGAAGCG------GAGAC---AA---C---GACGAAGAG---CTCCTCAGGGCAGTGAGACT
CATCAAATTTCTCTACCAAAGCAACC---CTCCTCC---CAACCCA---GAGGGGA---CCAGACAGGCCCGGAGGAATC
------------GAAGAAGAA---G---GT---GGAG---AGAGAGAC---------AGAGACACATCCGG---A---CA
A---TTAG
>JF320149/B/US/2006/502_1211_FL03
ATGGAGCCAGTAGATCCTAGCCTAGAGCCCTGGAAGCATCCAGGAAGTCAGCCTAAAACTGCTTGTACCCCTTGCTATTG
TAAACAGTGTTGCTTTCATT------GCCAA---------------GTTTGTTTCAT---GAA---CAAAGGCTTAGGCA
TCTCCTATGGC---AGGAAGAAGCG------GAGAC---AA---C---GACGAAGAG---CTCCTCAGGGCAGTGAGACT
CATCAAATTTCTCTACCAAAGCAACC---CTCCTCC---CAACCCA---GAGGGGA---CCAGACAGGCCCGGAGGAATC
------------GAAGAAGAA---G---GT---GGAG---AGAGAGAC---------AGAGACACATCCGG---A---CA
A---TTAG
>JF320150/B/US/2007/502_1478_wg4
ATGGAGCCAGTAGATCCTAGACTAGAGCCCTGGAAGCATCCAGGAAGTCAGCCTAAAACTGCTTGTAACAATTGCTATTG
CAAAAAGTGTTGCTTTCATT------GCCAA---------------GTTTGTTTCAC---AAA---AAAAGGCTTAGGTA
TCTCCTATGGC---AGGAAGAAGCG------GAGAC---AG---C---GACGAAGAG---CTCCTCAAGACAGTCAGACT
CATCAAGCTTCTATATCAAAGCAATC---CACCCCC---CAGCTCC---GAGGGGA---CCCGACAGGCCCGGAGGAATC
------------GAAGAAGGA---G---GT---GGAG---AGAGAGAC---------AGAGACACATCCGG---A---CG
C---TTAG
>JF320151/B/US/2006/502_1211_FL01
ATGGAGCCAGTAGATCCTAGCCTAGAGCCCTGGAAGCATCCAGGAAGTCAGCCTAAAACTGCTTGTACCCCTTGCTATTG
TAAACAGTGTTGCTTTCATT------GCCAA---------------GTTTGTTTCAT---GAA---CAAAGGCTTAGGCA
TCTCCTATGGC---AGGAAGAAGCG------GAGAC---AA---C---GACGAAGAG---CTCCTCAGGGCAGTGAGACT
CATCAAATTTCTCTACCAAAGCAACC---CTCCTCC---CAACCCA---GAGGGGA---CCAGACAGGCCCGGAGGAATC
------------GAAGAAGAA---G---GT---GGAG---AGAGAGAC---------AGAGACACATCCGG---A---CA
A---TTAG
>JF320152/B/US/2006/502_2667_FL02
ATGGAGCCCGTAGATCCTAGACTAGAGCCCTGGAAGCATCCAGGAAGTCAGCCTAAAACTGCTTGTACCCAATGCTATTG
TAAAAGATGCTGCTTTCATT------GCCAA---------------GTTTGTTTCAT---AAA---AAAGGGCTTAGGCA
TCTCCTATGGC---AGGAAGAAGCG------GAGCC---AG---C---GACGAAGAC---CTCCTCCAGGTGGTCAGGAT
CATCAAGATTCTCTACCAGAGCAACC---CACCTCC---CAACCCC---GAGGGGA---CCCGACAGGCCCGAAGGAATC
------------GAAGAAGAA---G---GT---GGAG---AGCAAGAC---------AGAGGCAGATCAGC---G---AG
A---TTAG
>JF320153/B/US/2006/502_2667_FL04
ATGGAGCCCGTAGATCCTAGACTAGAGCCCTGGAAGCATCCAGGAAGTCAGCCTAAAACTGCTTGTACCCAATGCTATTG
TAAAAGATGCTGCTTTCATT------GCCAA---------------GTTTGTTTCAT---AAA---AAAGGGCTTAGGCA
TCTCCTATGGC---AGGAAGAAGCG------GAGCC---AG---C---GACGAAGAC---CTCCTCCAGGTGGTCAGGAT
CATCAAGATTCTCTACCAGAGCAACC---CACCTCC---CAACCCC---GAGGGGA---CCCGACAGGCCCGAAGGAATC
------------GAAGAAGAA---G---GT---GGAG---AGCAAGAC---------AGAGGCAGATCAGC---G---AG
A---TTAG
>JF320154/B/US/2006/502_2667_FL05
ATGGAGCCCGTAGATCCTAGACTAGAGCCCTGGAAGCATCCAGGAAGTCAGCCTAAAACTGCTTGTACCCAATGCTATTG
TAAAAGATGCTGCTTTCATT------GCCAA---------------GTTTGTTTCAT---AAA---AAAGGGCTTAGGCA
TCTCCTATGGC---AGGAAGAAGCG------GAGCC---AG---C---GACGAAGAC---CTCCTCCAGGTGGTCAGGAT
CATCAAGATTCTCTACCAGAGCAACC---CACCTCC---CAACCCC---GAGGGGA---CCCGACAGGCCCGAAGGAATC
------------GAAGAAGAA---G---GT---GGAG---AGCAAGAC---------AGAGGCAGATCAGC---G---AG
A---TTAG
>JF320155/B/US/2007/502_1478_wg2
ATGGAGCCAGTAGATCCTAGACTAGAGCCCTGGAAGCATCCAGGAAGTCAGCCTAAAACTGCTTGTAACAATTGCTATTG
CAAAAAGTGTTGCTTTCATT------GCCAA---------------GTTTGTTTCAC---AAA---AAAAGGCTTAGGTA
TCTCCTATGGC---AGGAAGAAGCG------GAGAC---AG---C---GACGAAGAG---CTCCTCAAGACAGTCAGACT
CATCAAGCTTCTATATCAAAGCAATC---CACCCCC---CAGCTCC---GAGGGGA---CCCGACAGGCCCGGAGGAATC
------------GAAGAAGGA---G---GT---GGAG---AGAGAGAC---------AGAGACACATCCGG---A---CG
C---TTAG
>JF320156/B/US/2007/502_1478_wg3
ATGGAGCCAGTAGATCCTAGACTAGAGCCCTGGAAGCATCCAGGAAGTCAGCCTAAAACTGCTTGTAACAATTGCTATTG
CAAAAAGTGTTGCTTTCATT------GCCAA---------------GTTTGTTTCAC---AAA---AAAAGGCTTAGGTA
TCTCCTATGGC---AGGAAGAAGCG------GAGAC---AG---C---GACGAAGAG---CTCCTCAAGACAGTCAGACT
CATCAAGCTTCTATATCAAAGCAATC---CACCCCC---CAGCTCC---GAGGGGA---CCCGACAGGCCCGGAGGAATC
------------GAAGAAGGA---G---GT---GGAG---AGAGAGAC---------AGAGACACATCCGG---A---CG
C---TTAG
>JF320157/B/US/2007/502_1478_wg5
ATGGAGCCAGTAGATCCTAGACTAGAGCCCTGGAAGCATCCAGGAAGTCAGCCTAAAACTGCTTGTAACAATTGCTATTG
CAAAAAGTGTTGCTTTCATT------GCCAA---------------GTTTGTTTCAC---AAA---AAAAGGCTTAGGTA
TCTCCTATGGC---AGGAAGAAGCG------GAGAC---AG---C---GACGAAGAG---CTCCTCAAGACAGTCAGACT
CATCAAGCTTCTATATCAAAGCAATC---CACCCCC---CAGCTCC---GAGGGGA---CCCGACAGGCCCGGAGGAATC
------------GAAGAAGGA---G---GT---GGAG---AGAGAGAC---------AGAGACACATCCGG---A---CG
C---TTAG
>JF320158/B/US/2007/502_1478_wg1
ATGGAGCCAGTAGATCCTAGACTAGAGCCCTGGAAGCATCCAGGAAGTCAGCCTAAAACTGCTTGTAACAATTGCTATTG
CAAAAAGTGTTGCTTTCATT------GCCAA---------------GTTTGTTTCAC---AAA---AAAAGGCTTAGGTA
TCTCCTATGGC---AGGAAGAAGCG------GAGAC---AG---C---GACGAAGAG---CTCCTCAAGACAGTCAGACT
CATCAAGCTTCTATATCAAAGCAATC---CACCCCC---CAGCTCC---GAGGGGA---CCCGACAGGCCCGGAGGAATC
------------GAAGAAGGA---G---GT---GGAG---AGAGAGAC---------AGAGACACATCCGG---A---CG
C---TTAG
>JF320160/B/US/2006/502_0923_wg07
ATGGAGCCAGTAGATCCTAGGCTAGAGCCCTGGAATCATCCAGGAAGTCAGCCTAGGACTGCCTGTACCAAGTGCTATTG
TAAAAAGTGTTGCTTTCATT------GCCAA---------------GTTTGCTTCTT---AAC---AAAAGGCTTAGGCA
TCTCCTATGGC---AGGAAGAAGCG------GAGAC---AG---C---GACGAGGAC---CTCATCAGGACTGTCAGAAT
CATCAAGGACCTCTACCAAAGCAACC---CACTTCC---CAGCCCC---GAGGGGA---CCCGACAGGCCCGAAGGAATC
------------GAAGAAGAA---G---GT---GGAG---AAAGAGAC---------AGAGAGAGATCCGG---C---TA
C---TTAG
>JF320161/B/US/2006/502_0923_wg04
ATGGAGCCAGTAGATCCTAGGCTAGAGCCCTGGAATCATCCAGGAAGTCAGCCTAGGACTGCCTGTACCAAGTGCTATTG
TAAAAAGTGTTGCTTTCATT------GCCAA---------------GTTTGCTTCTT---AAC---AAAAGGCTTAGGCA
TCTCCTATGGC---AGGAAGAAGCG------GAGAC---AG---C---GACGAGGAC---CTCATCAGGACTGTCAGAAT
CATCAAGGACCTCTACCAAAGCAACC---CACTTCC---CAGCCCC---GAGGGGA---CCCGACAGGCCCGAAGGAATC
------------GAAGAAGAA---G---GT---GGAG---AAAGAGAC---------AGAGAGAGATCCGG---C---TA
C---TTAG
>JF320162/B/US/2006/502_0923_wg01
ATGGAGCCAGTAGATCCTAGGCTAGAGCCCTGGAATCATCCAGGAAGTCAGCCTAGGACTGCCTGTACCAAGTGCTATTG
TAAAAAGTGTTGCTTTCATT------GCCAA---------------GTTTGCTTCTT---AAC---AAAAGGCTTAGGCA
TCTCCTATGGC---AGGAAGAAGCG------GAGAC---AG---C---GACGAGGAC---CTCATCAGGACTGTCAGAAT
CATCAAGGACCTCTACCAAAGCAACC---CACTTCC---CAGCCCC---GAGGGGA---CCCGACAGGCCCGAAGGAATC
------------GAAGAAGAA---G---GT---GGAG---AAAGAGAC---------AGAGAGAGATCCGG---C---TA
C---TTAG
>JF320163/B/US/2006/502_0923_wg02
ATGGAGCCAGTAGATCCTAGGCTAGAGCCCTGGAATCATCCAGGAAGTCAGCCTAGGACTGCCTGTACCAAGTGCTATTG
TAAAAAGTGTTGCTTTCATT------GCCAA---------------GTTTGCTTCTT---AAC---AAAAGGCTTAGGCA
TCTCCTATGGC---AGGAAGAAGCG------GAGAC---AG---C---GACGAGGAC---CTCATCAGGACTGTCAGAAT
CATCAAGGACCTCTACCAAAGCAACC---CACTTCC---CAGCCCC---GAGGGGA---CCCGACAGGCCCGAAGGAATC
------------GAAGAAGAA---G---GT---GGAG---AAAGAGAC---------AGAGAGAGATCCGG---C---TA
C---TTAG
>JF320164/B/US/2006/502_0923_wg08
ATGGAGCCAGTAGATCCTAGGCTAGAGCCCTGGAATCATCCAGGAAGTCAGCCTAGGACTGCCTGTACCAAGTGCTATTG
TAAAAAGTGTTGCTTTCATT------GCCAA---------------GTTTGCTTCTT---AAC---AAAAGGCTTAGGCA
TCTCCTATGGC---AGGAAGAAGCG------GAGAC---AG---C---GACGAGGAC---CTCATCAGGACTGTCAGAAT
CATCAAGGACCTCTACCAAAGCAACC---CACTTCC---CAGCCCC---GAGGGGA---CCCGACAGGCCCGAAGGAATC
------------GAAGAAGAA---G---GT---GGAG---AAAGAGAC---------AGAGAGAGATCCGG---C---TA
C---TTAG
>JF320165/B/US/2006/502_0923_wg03
ATGGAGCCAGTAGATCCTAGGCTAGAGCCCTGGAATCATCCAGGAAGTCAGCCTAGGACTGCCTGTACCAAGTGCTATTG
TAAAAAGTGTTGCTTTCATT------GCCAA---------------GTTTGCTTCTT---AAC---AAAAGGCTTAGGCA
TCTCCTATGGC---AGGAAGAAGCG------GAGAC---AG---C---GACGAGGAC---CTCATCAGGACTGTCAGAAT
CATCAAGGACCTCTACCAAAGCAACC---CACTTCC---CAGCCCC---GAGGGGA---CCCGACAGGCCCGAAGGAATC
------------GAAGAAGAA---G---GT---GGAG---AAAGAAAC---------AGAGAGAGATCCGG---C---TA
C---TTAG
>JF320166/B/US/2006/502_0923_wg06
ATGGAGCCAGTAGATCCTAGGCTAGAGCCCTGGAATCATCCAGGAAGTCAGCCTAGGACTGCCTGTACCAAGTGCTATTG
TAAAAAGTGTTGCTTTCATT------GCCAA---------------GTTTGCTTCTT---AAC---AAAAGGCTTAGGCA
TCTCCTATGGC---AGGAAGAAGCG------GAGAC---AG---C---GACGAGGAC---CTCATCAGGACTGTCAGAAT
CATCAAGGACCTCTACCAAAGCAACC---CACTTCC---CAGCCCC---GAGGGGA---CCCGACAGGCCCGAAGGAATC
------------GAAGAAGAA---G---GT---GGAG---AAAGAGAC---------AGAGAGAGATCCGG---C---TA
C---TTAG
>JF320167/B/US/2006/502_0923_wg05
ATGGAGCCAGTAGATCCTAGGCTAGAGCCCTGGAATCATCCAGGAAGTCAGCCTAGGACTGCCTGTACCAAGTGCTATTG
TAAAAAGTGTTGCTTTCATT------GCCAA---------------GTTTGCTTCTT---AAC---AAAAGGCTTAGGCA
TCTCCTATGGC---AGGAAGAAGCG------GAGAC---AG---C---GACGAGGAC---CTCATCAGGACTGTCAGAAT
CATCAAGGACCTCTACCAAAGCAACC---CACTTCC---CAGCCCC---GAGGGGA---CCCGACAGGCCCGAAGGAATC
------------GAAGAAGAA---G---GT---GGAG---AAAGAGAC---------AGAGAGAGATCCGG---C---TA
C---TTAG
>JF320169/B/US/2006/502_1055_FL01
ATGGAGCCAGTAGATCCTAGACTAGAGCCCTGGAAGCATCCAGGAAGTCAGCCTAAAACTGCTTGTAGCAAGTGCTATTG
TAAACAGTGTTGCTTTCATT------GCCAA---------------GTTTGTTTCAT---AAC---AAAAGGCTTAGGCA
TCTCCTATGGC---AGGAAGAAGCG------GAGAC---AG---C---GACGAAGAG---CTCATCAAGGCAGTGAGACT
CATCAAGTTCCTCTATCAAAGCAACC---CACTCCC---CAGCCCC---GAGGGGA---CCCGACAGGCCCGAAGGAATC
------------GAAGAAGAA---G---GT---GGAG---AGAGAGAC---------AGAGACAGATCCGG---A---CG
A---TTAG
>JF320171/B/US/2006/502_1055_FL02
ATGGAGCCAGTAGATCCTAGACTAGAGCCCTGGAAGCATCCAGGAAGTCAGCCTAAAACTGCTTGTAGCAAGTGCTATTG
TAAACAGTGTTGCTTTCATT------GCCAA---------------GTTTGTTTCAT---AAC---AAAAGGCTTAGGCA
TCTCCTATGGC---AGGAAGAAGCG------GAGAC---AG---C---GACGAAGAG---CTCATCAAGGCAGTGAGACT
CATCAAGTTCCTCTATCAAAGCAACC---CACTCCC---CAGCCCC---GAGGGGA---CCCGACAGGCCCGAAGGAATC
------------GAAGAAGAA---G---GT---GGAG---AGAGAGAC---------AGAGACAGATCCGG---A---CG
A---TTAG
>JF320179/B/US/2007/502_1897_wg2
ATGGAGCCAGTAGATCATAACCTAGAGCCCTGGAAGCATCCAGGAAGTCGGCCTAAAACTGACTGTACCAATTGTTATTG
TAAAAGGTGTTGCTATCATT------GCCAA---------------GCTTGTTTTAT---AAG---AAAAGCCTTAGGCA
TCTCCTATGGC---AGGAAGAAGCG------GAGAC---AG---C---GTCGAAGAG---CTCATCGAAACAGTCAAGAT
CATCAAGTTCCTCTACCAAAGCAATC---CCCTGCC---CAACCTC---GAGGGGA---CCCGACAGGCCCGAAGGAATC
------------GAAGAAGAA---G---GT---GGAG---AAAGAGAC---------AAAGGTGGATCCGG---T---CC
A---TCAG
>JF320181/B/US/2007/502_1897_wg4
ATGGAGCCAGTAGATCATAACCTAGAGCCCTGGAAGCATCCAGGAAGTCGGCCTAAAACTGACTGTACCAATTGTTATTG
TAAAAGGTGTTGCTATCATT------GCCAA---------------GCTTGTTTTAT---AAG---AAAAGCCTTAGGCA
TCTCCTATGGC---AGGAAGAAGCG------GAGAC---AG---C---GTCGAAGAG---CTCATCGAAACAGTCAAGAT
CATCAAGTTCCTCTACCAAAGCAATC---CCCTGCC---CAACCTC---GAGGGGA---CCCGACAGGCCCGAAGGAATC
------------GAAGAAGAA---G---GT---GGAG---AAAGAGAC---------AAAGGTGGATCCGG---T---CC
A---TCAG
>JF320182/B/US/2007/502_1897_wg6
ATGGAGCCAGTAGATCATAACCTAGAGCCCTGGAAGCATCCAGGAAGTCGGCCTAAAACTGACTGTACCAATTGTTATTG
TAAAAGGTGTTGCTATCATT------GCCAA---------------GCTTGTTTTAT---AAG---AAAAGCCTTAGGCA
TCTCCTATGGC---AGGAAGAAGCG------GAGAC---AG---C---GTCGAAGAG---CTCATCGAAACAGTCAAGAT
CATCAAGTTCCTCTACCAAAGCAATC---CCCTGCC---CAACCTC---GAGGGGA---CCCGACAGGCCCGAAGGAATC
------------GAAGAAGAA---G---GT---GGAG---AAAGAGAC---------AAAGGTGGATCCGG---T---CC
A---TCAG
>JF320183/B/PE/2006/502_0491_wg5
ATGGAGCCAGTAGATCCTAAACTAGAGCCCTGGAAGCATCCAGGAAGTCAGCCTAGGACTCCTTGTACCAATTGCTATTG
TAAAAGGTGTTGCTTTCATT------GTCAA---------------GTTTGTTTCAT---AAA---AAAAGGCTTAGGCA
TCTCCTATGGC---AGGAAGAAGCG------GAGAC---AA---C---GACGAAGAT---CTCCTGAAAGCAGTCAGACT
CATCAAGATTCTCTATCAAAGCAACC---CACCTCC---TGGCCCC---GAGGGAA---CCCGACAGGCCCGAAGGAATC
------------GAAGGAGAA---G---GT---GGAG---AGAGAGAC---------AGCGACAGATCCAT---A---CG
A---TTAG
>JF320185/B/US/2005/502_2136_FL02
ATGGATCCAGTAGATCCTAGACTAGAGCCCTGGAAGCATCCAGGAAGCCAGCCTAGGACTGCTTGTACCAATTGCTATTG
TAAAAAGTGTTGCTGGCATT------GTCAA---------------GTCTGTTTCTT---GAA---AAAAGGCTTAGGCA
TCTCCTATGGC---AGGAAGAAGCG------GAGAC---AG---C---GACGAAGAT---CTCCTCAAAACAGTCAGACT
CATCAGGACTCTCTATCAAAGCAACC---CTCCTCC---CAGCACC---GAGGGGA---CCCGACAGGCCCGAAGGAACA
------------GAAGAAGAA---G---GT---GGAG---AGAGAGAC---------AGAGACAGATCCGG---A---AC
A---TTAG
>JF320186/B/PE/2006/502_0648_FL03
ATGGAACCAATAGATCCTAGGCTAGAGCCCTGGAAGCATCCAGGAAGTCAACCTAGGACTCCTTGTACCTCTTGCTATTG
TAAAAAGTGTTGCTTTCATT------GCCAA---------------GTTTGCTTCTT---AAC---AAAAGGCTTAGGCA
TCTCCTATGGC---AGGAAGAAGCG------GAGAC---AG---C---GACGAAGAG---CTCCTCCAGGCCATCAGGCT
CATCAAGCTTCTCTATCAGAACAACC---CGCTTCC---CAGCCCC---ACGGGGA---CTCGACAGGCCCGAAGGAATC
------------GAAGAAGGA---G---GT---GGAG---AGCAAGAC---------AGAGACAGATCCAG---T---CC
A---TTAG
>JF320187/B/PE/2006/502_0491_wg3
ATGGAGCCAGTAGATCCTAAACTAGAGCCCTGGAAGCATCCAGGAAGTCAGCCTAGGACTCCTTGTACCAATTGCTATTG
TAAAAGGTGTTGCTTTCATT------GTCAA---------------GTTTGTTTCAT---AAA---AAAAGGCTTAGGCA
TCTCCTATGGC---AGGAAGAAGCG------GAGAC---AA---C---GACGAAGAT---CTCCTGAAAGCAGTCAGACT
CATCAAGATTCTCTATCAAAGCAACC---CACCTCC---TGGCCCC---GAGGGAA---CCCGACAGGCCCGAAGGAATC
------------GAAGGAGAA---G---GT---GGAG---AGAGAGAC---------AGCGACAGATCCGT---A---CG
A---TTAG
>JF320188/B/US/2005/502_2136_FL03
ATGGATCCAGTAGATCCTAGACTAGAGCCCTGGAAGCATCCAGGAAGCCAGCCTAGGACTGCTTGTACCAATTGCTATTG
TAAAAAGTGTTGCTGGCATT------GTCAA---------------GTCTGTTTCTT---GAA---AAAAGGCTTAGGCA
TCTCCTATGGC---AGGAAGAAGCG------GAGAC---AG---C---GACGAAGAT---CTCCTCAAAACAGTCAGACT
CATCAGGACTCTCTATCAAAGCAACC---CTCCTCC---CAGCACC---GAGGGGA---CCCGACAGGCCCGAAGGAACA
------------GAAGAAGAA---G---GT---GGAG---AGAGAGAC---------AGAGACAGATCCGG---A---AC
A---TTAG
>JF320189/B/PE/2007/502_2622_wg1
ATGGAGCCGGTAGATCCTAGACTAGAGCCCTGGAATCATCCAGGAAGTCAGCCTAGGACTGCTTGCACCTCTTGCTATTG
TAAAAAGTGTTGCTATCATT------GCCAA---------------GTTTGTTTTGT---AAC---AAAAGGCTTAGGCA
TCTCCTATGGC---AGGAAGAAGCG------GAGAC---AG---C---GACGAGCAG---CTCCTACAGACAATAAGATT
CATCAAGTTTCTCTACCAAAGCAACC---CGCCCCC---CAGTCCC---GAGGGGA---CCCGACAGGCCCGAAGGAATC
------------GAAGAAGAA---G---GT---GGAG---AACAAGAC---------AGAGACAAATCCAG---T---CG
A---TTAG
>JF320190/B/US/2005/502_2136_FL05
ATGGATCCAGTAGATCCTAGACTAGAGCCCTGGAAGCATCCAGGAAGCCAGCCTAGGACTGCTTGTACCAATTGCTATTG
TAAAAAGTGTTGCTGGCATT------GTCAA---------------GTCTGTTTCTT---GAA---AAAAGGCTTAGGCA
TCTCCTATGGC---AGGAAGAAGCG------GAGAC---AG---C---GACGAAGAT---CTCCTCAAAACAGTCAGACT
CATCAGGACTCTCTATCAAAGCAACC---CTCCTCC---CAGCACC---GAGGGGA---CCCGACAGGCCCGAAGGAACA
------------GAAGAAGAA---G---GT---GGAG---AGAGAGAC---------AGAGACAGATCCGG---A---AC
A---TTAG
>JF320191/B/PE/2007/502_0525_wg5
ATGGAGCCAGTAGATCCTAATTTAGAGCCCTGGAAGCACCCAGGAAGTCAGCCTAGGACTGCTTGTAATAATTGTTATTG
TAAAAAATGTTGCTGGCATT------GTCAA---------------GTTTGCTTCTC---AAC---AAAAGGCTTAGGCA
TCTCCTATGGC---AGGAAGAAGCG------GAGAC---AG---C---GACGAAGAG---CTCCTAAGGACAGTCAGACT
CATCAGGCTCCTATATCAAAGCAACC---CACCTCC---CAACCCC---GAGGGGA---CCCGGCAGGCCCGAAGGAATC
------------GAAGAAGAA---G---GT---GGAG---ACAGAAAC---------AGAGACACATCCGC---A---CG
A---TTAG
>JF320192/B/US/2005/502_2136_FL04
ATGGATCCAGTAGATCCTAGACTAGAGCCCTGGAAGCATCCAGGAAGCCAGCCTAGGACTGCTTGTACCAATTGCTATTG
TAAAAAGTGTTGCTGGCATT------GTCAA---------------GTCTGTTTCTT---GAA---AAAAGGCTTAGGCA
TCTCCTATGGC---AGGAAGAAGCG------GAGAC---AG---C---GACGAAGAT---CTCCTCAAAACAGTCAGACT
CATCAGGACTCTCTATCAAAGCAACC---CTCCTCC---CAGCACC---GAGGGGA---CCCGACAGGCCCGAAGGAACA
------------GAAGAAGAA---G---GT---GGAG---AGAGAGAC---------AGAGACAGATCCGG---A---AC
A---TTAG
>JF320193/B/PE/2006/502_0648_FL05
ATGGAACCAATAGATCCTAGGCTAGAGCCCTGGAAGCATCCAGGAAGTCAACCTAGGACTCCTTGTACCTCTTGCTATTG
TAAAAAGTGTTGCTTTCATT------GCCAA---------------GTTTGCTTCTT---AAC---AAAAGGCTTAGGCA
TCTCCTATGGC---AGGAAGAAGCG------GAGAC---AG---C---GACGAAGAG---CTCCTCCAGGCCATCAGGCT
CATCAAGCTTCTCTATCAGAACAACC---CGCTTCC---CAGCCCC---ACGGGGA---CTCGACAGGCCCGAAGGAATC
------------GAAGAAGGA---G---GT---GGAG---AGCAAGAC---------AGAGACAGATCCAG---T---CC
A---TTAG
>JF320194/B/US/2005/502_2136_FL01
ATGGATCCAGTAGATCCTAGACTAGAGCCCTGGAAGCATCCAGGAAGCCAGCCTAGGACTGCTTGTACCAATTGCTATTG
TAAAAAGTGTTGCTGGCATT------GTCAA---------------GTCTGTTTCTT---GAA---AAAAGGCTTAGGCA
TCTCCTATGGC---AGGAAGAAGCG------GAGAC---AG---C---GACGAAGAT---CTCCTCAAAACAGTCAGACT
CATCAGGACTCTCTATCAAAGCAACC---CTCCTCC---CAGCACC---GAGGGGA---CCCGACAGGCCCGAAGGAACA
------------GAAGAAGAA---G---GT---GGAG---AGAGAGAC---------AGAGACAGATCCGG---A---AC
A---TTAG
>JF320195/B/PE/2007/502_0525_wg2
ATGGAGCCAGTAGATCCTAATTTAGAGCCCTGGAAGCACCCAGGAAGTCAGCCTAGGACTGCTTGTAATAATTGTTATTG
TAAAAAATGTTGCTGGCATT------GTCAA---------------GTTTGCTTCTC---AAC---AAAAGGCTTAGGCA
TCTCCTATGGC---AGGAAGAAGCG------GAGAC---AG---C---GACGAAGAG---CTCCTAAGGACAGTCAGACT
CATCAGGCTCCTATATCAAAGCAACC---CACCTCC---CAACCCC---GAGGGGA---CCCGGCAGGCCCGAAGGAATC
------------GAAGAAGAA---G---GT---GGAG---ACAGAAAC---------AGAGACACATCCGC---A---CG
A---TTAG
>JF320196/B/PE/2006/502_0841_FL03
ATGGAGCCAATAGATCCTAGACTAGAACCCTGGAATCATCCAGGAAGTCAGCCTAAGACTGCTTGTACCTCTTGCTATTG
TAAAAGGTGTTGCTATCATT------GCCAG---------------CTGTGCTTTAT---ACA---CAAAGGCTTAGGCA
TCTCCTATGGC---AGGAAGAAGCG------GAGAC---AG---C---GACGAAGAC---CTCCTCCAGATAACCAGACT
CATCAAGCTTCTCTATCAAAGCAACC---CGCTTCC---CAGCCCA---GAGGGGA---CCCGACAGGCCCGGAGGAACA
------------GAAGAAGAA---G---GT---GGAG---AACAAGAC---------AGAGACAGATCCAG---T---CA
A---TTAG
>JF320197/B/US/2007/502_2289_05
ATGGATCCAGTAGATCCTAGCCTAGAGCCCTGGAAGCATCCAGGAAGCAAGCCTAAGACTGAGTGTACAAATTGCTATTG
TAAAAGGTGTTGCTTTCATT------GCCAA---------------GTTTGTTTCAT---AAC---AAAAGGCTTAGGCA
TCTCCTATGGC---AGGAAGAAGCG------GAGAC---AG---C---GACGAAGAG---CTCCTCAAAGCAGTGAGACT
CATCAAGTTCCTCTACCGAAGCAACC---CACCTCC---CAGCGCA---GAGGGGA---CCAGACAGGCCCGGAGGAACA
------------GAAGAAGAA---G---GT---GGAG---AGAGAGGC---------AGAGACAGATCCGG---A---CC
A---TTAG
>JF320198/B/PE/2007/502_1047_wg4
ATGGAGCCAGTAGACCCTAGACTAGAGCCCTGGAAGCATCCAGGAAGTCAGCCTAGGACCGCTTGTAACAATTGCTATTG
TAAAAAGTGTTGCTGGCATT------GTCAA---------------GTTTGCTTCTT---AAA---AAAAGGCTTAGGCA
TCTCCTATGGC---AGGAAGAAGCG------GAGAC---AA---C---GACGAAGAG---CTCCTCAAGACAGTGAGGAT
CATCAAGATTCTCTACCAAAGCAATC---CTCCTCC---CAAACCA---GAGGGGA---CCAGACAGGCCCGAAGGAATC
------------GAAGAAGAA---G---GT---GGAG---ACAGAGAC---------AGAGAGACATCAAG---A---AG
A---TTAG
>JF320199/B/PE/2007/502_0525_wg4
ATGGAGCCAGTAGATCCTAATTTAGAGCCCTGGAAGCACCCAGGAAGTCAGCCTAGGACTGCTTGTAATAATTGTTATTG
TAAAAAATGTTGCTGGCATT------GTCAA---------------GTTTGCTTCTC---AAC---AAAAGGCTTAGGCA
TCTCCTATGGC---AGGAAGAAGCG------GAGAC---AG---C---GACGAAGAG---CTCCTAAGGACAGTCAGACT
CATCAGGCTCCTATATCAAAGCAACC---CACCTCC---CAACCCC---GAGGGGA---CCCGGCAGGCCCGAAGGAATC
------------GAAGAAGAA---G---GT---GGAG---ACAGAAAC---------AGAGACACATCCGC---A---CG
A---TTAG
>JF320200/B/US/2007/502_2289_06
ATGGATCCAGTAGATCCTAGCCTAGAGCCCTGGAAGCATCCAGGAAGCAAGCCTAAGACTGAGTGTACAAATTGCTATTG
TAAAAGGTGTTGCTTTCATT------GCCAA---------------GTTTGTTTCAT---AAC---AAAAGGCTTAGGCA
TCTCCTATGGC---AGGAAGAAGCG------GAGAC---AG---C---GACGAAGAG---CTCCTCAAAGCAGTGAGACT
CATCAAGTTCCTCTACCAAAGCAACC---CATCTCC---CAGCGCA---GAGGGGA---CCAGACAGGCCCGGAGGAACA
------------GAAGAAGAA---G---GT---GGAG---AGAGAGGC---------AGAGACAGATCCGG---A---CC
A---TTAG
>JF320201/B/PE/2006/502_0648_FL04
ATGGAACCAATAGATCCTAGGCTAGAGCCCTGGAAGCATCCAGGAAGTCAACCTAGGACTCCTTGTACCTCTTGCTATTG
TAAAAAGTGTTGCTTTCATT------GCCAA---------------GTTTGCTTCTT---AAC---AAAAGGCTTAGGCA
TCTCCTATGGC---AGGAAGAAGCG------GAGAC---AG---C---GACGAAGAG---CTCCTCCAGGCCATCAGGCT
CATCAAGCTTCTCTATCAGAACAACC---CGCTTCC---CAGCCCC---ACGGGGA---CTCGACAGGCCCGAAGGAATC
------------GAAGAAGGA---G---GT---GGAG---AGCAAGAC---------AGAGACAGATCCAG---T---CC
A---TTAG
>JF320202/B/US/2007/502_2289_02
ATGGATCCAGTAGATCCTAGCCTAGAGCCCTGGAAGCATCCAGGAAGCAAGCCTAAGACTGAGTGTACAAATTGCTATTG
TAAAAGGTGTTGCTTTCATT------GCCAA---------------GTTTGTTTCAT---AAC---AAAAGGCTTAGGCA
TCTCCTATGGC---AGGAAGAAGCG------GAGAC---AG---C---GACGAAGAG---CTCCTCAAAGCAGTGAGACT
CATCAAGTTCCTCTACCAAAGCAACC---CAYCTCC---CRGCGCA---GAGGGGA---CCAGACAGGCCCGGAGGAACA
------------GAAGAAGAA---G---GT---GGAG---AGAGAGGC---------AGAGACAGATCCGG---A---CC
A---TTAG
>JF320203/B/PE/2006/502_0524_FL03
ATGGAGCCAGTAGATCCTAAGCTAGAGCCCTGGAAGCATCCAGGAAGTCAGCCTAAGACTCCTTGTACCAATTGCTATTG
TAAGAAATGCTGCTTTCATT------GCCAA---------------GTTTGTTTCAC---AAA---AAAAGGCTTAGGCA
TCTCCTATGGC---AGGAAGAAGCG------GAGAC---AG---C---GACGAAGAC---CTCCTCAAGACAGTCAGACT
CATCAAAATTCTCTATCAAAGCAACC---CACCTCC---TCGGTCC---GAGGGGA---CCCGACAGGCCCGAAGGAATA
------------GAAGAAGAA---G---GT---GGAG---AAAGAGAC---------AGAGGCAGATCCGT---G---CG
C---TTAG
>JF320204/B/PE/2007/502_0525_wg1
ATGGAGCCAGTAGATCCTAATTTAGAGCCCTGGAAGCACCCAGGAAGTCAGCCTAGGACTGCTTGTAATAATTGTTATTG
TAAAAAATGTTGCTGGCATT------GTCAA---------------GTTTGCTTCTC---AAC---AAAAGGCTTAGGCA
TCTCCTATGGC---AGGAAGAAGCG------GAGAC---AG---C---GACGAAGAG---CTCCTAAGGACAGTCAGACT
CATCAGGCTCCTATATCAAAGCAACC---CACCTCC---CAACCCC---GAGGGGA---CCCGGCAGGCCCGAAGGAATC
------------GAAGAAGAA---G---GT---GGAG---ACAGAAAC---------AGAGACACATCCGC---A---CG
A---TTAG
>JF320205/B/US/2007/502_2289_03
ATGGATCCAGTAGATCCTAGCCTAGAGCCCTGGAAGCATCCAGGAAGCAAGCCTAAGACTGAGTGTACAAATTGCTATTG
TAAAAGGTGTTGCTTTCATT------GCCAA---------------GTTTGTTTCAT---AAC---AAAAGGCTTAGGCA
TCTCCTATGGC---AGGAAGAAGCG------GAGAC---AG---C---GACGAAGAG---CTCCTCAAAGCAGTGAGACT
CATCAAGTTCCTCTACCAAAGCAACC---CATCTCC---CAGCGCA---GAGGGGA---CCAGACAGGCCCGGAGGAACA
------------GAAGAAGAA---G---GT---GGAG---AGAGAGGC---------AGAGACAGATCCGG---A---CC
A---TTAG
>JF320206/B/PE/2007/502_2622_wg3
ATGGAGCCGGTAGATCCTAGACTAGAGCCCTGGAATCATCCAGGAAGTCAGCCTAAGACTGCTTGCACCTCTTGCTATTG
TAAAAAGTGTTGCTATCATT------GCCAA---------------AGTTGTTTTGT---AAC---AAAAGGCTTAGGCA
TCTCCTATGGC---AGGAAGAAGCG------GAGAC---AG---C---GACGAGCAG---CTCCTACAGACAATAAGACT
CATCAAGCTTCTCTACCAAAGCAACC---CGCCCCC---CAGTCCC---GAGGGGA---CCCGACAGGCCCGAAGGAATC
------------GAAGAAGAA---G---GT---GGAG---AACAAGAC---------AGAGACAAATCCAG---T---CG
A---TTAG
>JF320207/B/US/2007/502_2289_04
ATGGATCCAGTAGATCCTAGCCTAGAGCCCTGGAAGCATCCAGGAAGCAAGCCTAAGACTGAGTGTACAAATTGCTATTG
TAAAAGGTGTTGCTTTCATT------GCCAA---------------GTTTGTTTCAT---AAC---AAAAGGCTTAGGCA
TCTCCTATGGC---AGGAAGAAGCG------GAGAC---AG---C---GACGAAGAG---CTCCTCAAAGCAGTGAGACT
CATCAAGTTCCTCTACCAAAGCAACC---CATCTCC---CAGCGCA---GAGGGGA---CCAGACAGGCCCGGAGGAACA
------------GAAGAAGAA---G---GT---GGAG---AGAGAGGC---------AGAGACAGATCCGG---A---CC
A---TTAG
>JF320208/B/PE/2006/502_0841_FL04
ATGGAGCCAATAGATCCTAGACTAGAACCCTGGAATCATCCAGGAAGTCAGCCTAAGACTGCTTGTACCTCTTGCTATTG
TAAAAGGTGTTGCTATCATT------GCCAG---------------CTGTGCTTTAT---ACA---CAAAGGCTTAGGCA
TCTCCTATGGC---AGGAAGAAGCG------GAGAC---AG---C---GACGAAGAC---CTCCTCCAGATAACCAGACT
CATCAAGCTTCTCTATCAAAGCAACC---CGCTTCC---CAGCCCA---GAGGGGA---CCCGACAGGCCCGGAGGAACA
------------GAAGAAGAA---G---GT---GGAG---AACAAGAC---------AGAGACAGATCCAG---T---CA
A---TTAG
>JF320209/B/PE/2006/502_0491_wg1
ATGGAGCCAGTAGATCCTAAACTAGAGCCCTGGAAGCATCCAGGAAGTCAGCCTAGGACTCCTTGTACCAATTGCTATTG
TAAAAGGTGTTGCTTTCATT------GTCAA---------------GTTTGTTTCAT---AAA---AAAAGGCTTAGGCA
TCTCCTATGGC---AGGAAGAAGCG------GAGAC---AA---C---GACGAAGAT---CTCCTGAAAGCAGTCAGACT
CATCAAGATTCTCTATCAAAGCAACC---CACCTCC---TGGCCCC---GAGGGAA---CCCGACAGGCCCGAAGGAATC
------------GAAGGAGAA---G---GT---GGAG---AGAGAGAC---------AGCGACAGATCCGT---A---CG
A---TTAG
>JF320211/B/PE/2007/502_2622_wg5
ATGGAGCCGGTAGATCCTAGACTAGAGCCCTGGAATCATCCAGGAAGTCAGCCTAAGACTGCTTGCACCTCTTGCTATTG
TAAAAAGTGTTGCTATCATT------GCCAA---------------GTTTGTTTTGT---AAC---AAAAGGCTTAGGCA
TCTCCTATGGC---AGGAAGAAGCG------GAGAC---AG---C---GACGAGCAG---CTCCTACAGACAATAAAATT
CATCAAGCTTCTCTACCAAAGCAACC---CGCCCCC---CAGTCCC---GAGGGGA---CCCGACAGGCCCGAAGGAATC
------------GAAGAAGAA---G---GT---GGAG---AACAAGAC---------AGAGACAAATCCAG---T---CG
A---TTAG
>JF320212/B/PE/2006/502_0491_wg4
ATGGAGCCAGTAGATCCTAAACTAGAGCCCTGGAAGCATCCAGGAAGTCAGCCTAGGACTCCTTGTACCAATTGCTATTG
TAAAAGGTGTTGCTTTCATT------GTCAA---------------GTTTGTTTCAT---AAA---AAAAGGCTTAGGCA
TCTCCTATGGC---AGGAAGAAGCG------GAGAC---AA---C---GACGAAGAT---CTCCTGAAAGCAGTCAGACT
CATCAAGATTCTCTATCAAAGCAACC---CACCTCC---TGGCCCC---GAGGGAA---CCCGACAGGCCCGAAGGAATC
------------GAAGGAGAA---G---GT---GGAG---AGAGAGAC---------AGCGACAGATCCGT---A---CG
A---TTAG
>JF320213/B/PE/2007/502_0525_wg3
ATGGAGCCAGTAGATCCTAATTTAGAGCCCTGGAAGCACCCAGGAAGTCAGCCTAGGACTGCTTGTAATAATTGTTATTG
TAAAAAATGTTGCTGGCATT------GTCAA---------------GTTTGCTTCTC---AAC---AAAAGGCTTAGGCA
TCTCCTATGGC---AGGAAGAAGCG------GAGAC---AG---C---GACGAAGAG---CTCCTAAGGACAGTCAGACT
CATCAGGCTCCTATATCAAAGCAACC---CACCTCC---CAACCCC---GAGGGGA---CCCGGCAGGCCCGAAGGAATC
------------GAAGAAGAA---G---GT---GGAG---ACAGAAAC---------AGAGACACATCCGC---A---CG
A---TTAG
>JF320214/B/PE/2006/502_0524_FL08
ATGGAGCCAGTAGATCCTAAGCTAGAGCCCTGGAAGCATCCAGGAAGTCAGCCTAAGACTCCTTGTACCAATTGCTATTG
TAAGAAATGCTGCTTTCATT------GCCAA---------------GTTTGTTTCAC---AAA---AAAAGGCTTAGGCA
TCTCCTATGGC---AGGAAGAAGCG------GAGAC---AG---C---GACGAAGAC---CTCCTCAAGACAGTCAGACT
CATCAAAATTCTCTATCAAAGCAACC---CACCTCC---TCGGTCC---GAGGGGA---CCCGACAGGCCCGAAGGAATA
------------GAAGAAGAA---G---GT---GGAG---AAAGAGAC---------AGAGGCAGATCCGT---G---CG
C---TTAG
>JF320215/B/PE/2006/502_0648_FL02
ATGGAACCAATAGATCCTAGGCTAGAGCCCTGGAAGCATCCAGGAAGTCAACCTAGGACTCCTTGTACCTCTTGCTATTG
TAAAAAGTGTTGCTTTCATT------GCCAA---------------GTTTGCTTCTT---AAC---AAAAGGCTTAGGCA
TCTCCTATGGC---AGGAAGAAGCG------GAGAC---AG---C---GACGAAGAG---CTCCTCCAGGCCATCAGGCT
CATCAAGCTTCTCTATCAGAACAACC---CGCTTCC---CAGCCCC---ACGGGGA---CTCGACAGGCCCGAAGGAATC
------------GAAGAAGGA---G---GT---GGAG---AGCAAGAC---------AGAGACAGATCCAG---T---CC
A---TTAG
>JF320216/B/PE/2007/502_1047_wg3
ATGGAGCCAGTAGACCCTAGACTAGAGCCCTGGAAGCATCCAGGAAGTCAGCCTAGGACCGCTTGTAACAATTGCTATTG
TAAAAAGTGTTGCTGGCATT------GTCAA---------------GTTTGCTTCTT---AAA---AAAAGGCTTAGGCA
TCTCCTATGGC---AGGAAGAAGCG------GAGAC---AA---C---GACGAAGAG---CTCCTCAAGACAGTGAGGAT
CATCAAGATTCTCTACCAAAGCAATC---CTCCTCC---CAAACCA---GAGGGGA---CCAGACAGGCCCGAAGGAATC
------------GAAGAAGAA---G---GT---GGAG---ACAGAGAC---------AGAGAGACATCAAG---A---AG
A---TTAG
>JF320217/B/PE/2007/502_2622_wg2
ATGGAGCCGGTAGATCCTAGACTAGAGCCCTGGAATCATCCAGGAAGTCAGCCTAGGACTGCTTGCACCTCTTGCTATTG
TAAAAAGTGTTGCTATCATT------GCCAA---------------GTTTGTTTTGT---AAC---AAAAGGCTTAGGCA
TCTCCTATGGC---AGGAAGAAGCG------GAGAC---AG---C---GACGAGCAG---CTCCTACAGACAATAAGACT
CATCAAGCTTCTCTACCAAAGCAACC---CGCCCCC---CAGTCCC---GAGGGGA---CCCGACAGGCCCGAAGGAATC
------------GAAGAAGAA---G---GT---GGAG---AACAAGAC---------AGAGACAAATCCAG---T---CG
A---TTAG
>JF320218/B/PE/2006/502_0841_FL05
ATGGAGCCAATAGATCCTAGACTAGAACCCTGGAATCATCCAGGAAGTCAGCCTAAGACTGCTTGTACCTCTTGCTATTG
TAAAAGGTGTTGCTATCATT------GCCAG---------------CTGTGCTTTAT---ACA---CAAAGGCTTAGGCA
TCTCCTATGGC---AGGAAGAAGCG------GAGAC---AG---C---GACGAAGAC---CTCCTCCAGATAACCAGACT
CATCAAGCTTCTCTATCAAAGCAACC---CGCTTCC---CAGCCCA---GAGGGGA---CCCGACAGGCCCGGAGGAACA
------------GAAGAAGAA---G---GT---GGAG---AACAAGAC---------AGAGACAGATCCAG---T---CA
A---TTAG
>JF320219/B/PE/2006/502_0524_FL07
ATGGAGCCAGTAGATCCTAAGCTAGAGCCCTGGAAGCATCCAGGAAGTCAGCCTAAGACTCCTTGTACCAATTGCTATTG
TAAGAAATGCTGCTTTCATT------GCCAA---------------GTTTGTTTCAC---AAA---AAAAGGCTTAGGCA
TCTCCTATGGC---AGGAAGAAGCG------GAGAC---AG---C---GACGAAGAC---CTCCTCAAGACAGTCAGACT
CATCAAAATTCTCTATCAAAGCAACC---CACCTCC---TCGGTCC---GAGGGGA---CCCGACAGGCCCGAAGGAATA
------------GAAGAAGAA---G---GT---GGAG---AAAGAGAC---------AGAGGCAGATCCGT---G---CG
C---TTAG
>JF320220/B/PE/2007/502_2622_wg4
ATGGAGCCGGTAGATCCTAGACTAGAGCCCTGGAATCATCCAGGAAGTCAGCCTAAGACTGCTTGCACCTCTTGCTATTG
TAAAAAGTGTTGCTATCATT------GCCAA---------------AGTTGTTTTGT---AAC---AAAAGGCTTAGGCA
TCTCCTATGGC---AGGAAGAAGCG------GAGAC---AG---C---GACGAGCAG---CTCCTACAGACAATAAGATT
CATCAAGCTTCTCTACCAAAGCAACC---CGCCCCC---CAGTCCC---GAGGGGA---CCCGACAGGCCCGAAGGAATC
------------GAAGAAGAA---G---GT---GGAG---AACAAGAC---------AGAGACAAATCCAG---T---CG
A---TTAG
>JF320221/B/PE/2006/502_0524_FL02
ATGGAGCCAGTAGATCCTAAGCTAGAGCCCTGGAAGCATCCAGGAAGTCAGCCTAAGACTCCTTGTACCAATTGCTATTG
TAAGAAATGCTGCTTTCATT------GCCAA---------------GTTTGTTTCAC---AAA---AAAAGGCTTAGGCA
TCTCCTATGGC---AGGAAGAAGCG------GAGAC---AG---C---GACGAAGAC---CTCCTCAAGACAGTCAGACT
CATCAAAATTCTCTATCAAAGCAACC---CACCTCC---TCGGTCC---GAGGGGA---CCCGACAGGCCCGAAGGAATA
------------GAAGAAGAA---G---GT---GGAG---AAAGAGAC---------AGAGGCAGATCCGT---G---CG
C---TTAG
>JF320222/B/PE/2006/502_0524_FL09
ATGGAGCCAGTAGATCCTAAGCTAGAGCCCTGGAAGCATCCAGGAAGTCAGCCTAAGACTCCTTGTACCAATTGCTATTG
TAAGAAATGCTGCTTTCATT------GCCAA---------------GTTTGTTTCAC---AAA---AAAAGGCTTAGGCA
TCTCCTATGGC---AGGAAGAAGCG------GAGAC---AG---C---GACGAAGAC---CTCCTCAAGACAGTCAGACT
CATCAAAATTCTCTATCAAAGCAACC---CACCTCC---TCGGTCC---GAGGGGA---CCCGACAGGCCCGAAGGAATA
------------GAAGAAGAA---G---GT---GGAG---AAAGAGAC---------AGAGGCAGATCCGT---G---CG
C---TTAG
>JF320223/B/PE/2006/502_0841_FL07
ATGGAGCCAATAGATCCTAGACTAGAACCCTGGAATCATCCAGGAAGTCAGCCTAAGACTGCTTGTACCTCTTGCTATTG
TAAAAGGTGTTGCTATCATT------GCCAG---------------CTGTGCTTTAT---ACA---CAAAGGCTTAGGCA
TCTCCTATGGC---AGGAAGAAGCG------GAGAC---AG---C---GACGAAGAC---CTCCTCCAGATAACCAGACT
CATCAAGCTTCTCTATCAAAGCAACC---CGCTTCC---CAGCCCA---GAGGGGA---CCCGACAGGCCCGGAGGAACA
------------GAAGAAGAA---G---GT---GGAG---AACAAGAC---------AGAGACAGATCCAG---T---CA
A---TTAG
>JF320224/B/PE/2006/502_0524_FL01
ATGGAGCCAGTAGATCCTAAGCTAGAGCCCTGGAAGCATCCAGGAAGTCAGCCTAAGACTCCTTGTACCAATTGCTATTG
TAAGAAATGCTGCTTTCATT------GCCAA---------------GTTTGTTTCAC---AAA---AAAAGGCTTAGGCA
TCTCCTATGGC---AGGAAGAAGCG------GAGAC---AG---C---GACGAAGAC---CTCCTCAAGACAGTCAGACT
CATCAAAATTCTCTATCAAAGCAACC---CACCTCC---TCGGTCC---GAGGGGA---CCCGACAGGCCCGAAGGAATA
------------GAAGAAGAA---G---GT---GGAG---AAAGAGAC---------AGAGGCAGATCCGT---G---CG
C---TTAG
>JF320225/B/PE/2007/502_1047_wg2
ATGGAGCCAGTAGACCCTAGACTAGAGCCCTGGAAGCATCCAGGAAGTCAGCCTAGGACCGCTTGTAACAATTGCTATTG
TAAAAAGTGTTGCTGGCATT------GTCAA---------------GTTTGCTTCTT---AAA---AAAAGGCTTAGGCA
TCTCCTATGGC---AGGAAGAAGCG------GAGAC---AA---C---GACGAAGAG---CTCCTCAAGACAGTGAGGAT
CATCAAGATTCTCTACCAAAGCAATC---CTCCTCC---CAAACCA---GAGGGGA---CCAGACAGGCCCGAAGGAATC
------------GAAGAAGAA---G---GT---GGAG---ACAGAGAC---------AGAGAGACATCAAG---A---AG
A---TTAG
>JF320226/B/PE/2007/502_1047_wg5
ATGGAGCCAGTAGACCCTAGACTAGAGCCCTGGAAGCATCCAGGAAGTCAGCCTAGGACCGCTTGTAACAATTGCTATTG
TAAAAAGTGTTGCTGGCATT------GTCAA---------------GTTTGCTTCTT---AAA---AAAAGGCTTAGGCA
TCTCCTATGGC---AGGAAGAAGCG------GAGAC---AA---C---GACGAAGAG---CTCCTCAAGACAGTGAGGAT
CATCAAGATTCTCTACCAAAGCAATC---CTCCTCC---CAAACCA---GAGGGGA---CCAGACAGGCCCGAAAGAATC
------------GAAGAAGAA---G---GT---GGAG---ACAGAGAC---------AGAGAGACATCAAG---A---AG
A---TTAG
>JF320227/B/PE/2007/502_1047_wg1
ATGGAGCCAGTAGACCCTAGACTAGAGCCCTGGAAGCATCCAGGAAGTCAGCCTAGGACCGCTTGTAACAATTGCTATTG
TAAAAAGTGTTGCTGGCATT------GTCAA---------------GTTTGCTTCTT---AAA---AAAAGGCTTAGGCA
TCTCCTATGGC---AGGAAGAAGCG------GAGAC---AA---C---GACGAAGAG---CTCCTCAAGACAGTGAGGAT
CATCAAGATTCTCTACCAAAGCAATC---CTCCTCC---CAAACCA---GAGGGGA---CCAGACAGGCCCGAAGGAATC
------------GAAGAAGAA---G---GT---GGAG---ACAGAGAC---------AGAGAGACATCAAG---A---AG
A---TTAG
>JF320241/B/PE/2006/502_2794_FL01
ATGGAGCCAGTAGATCCTAGACTAGAGCCCTGGAAGCATCCAGGAAGTCAGCCTAGGACTCCTTGTAACAATTGCTATTG
TAAAAGGTGTTGCTGGCATT------GTCAA---------------GTTTGCTTCAC---AAC---AAAAGGCTTAGGCA
TCTCCTATGGC---AGGAAGAAGCG------GAGAC---AG---C---GACGAAGAG---CTCATCAAGACAGTCAAACT
CATCAAGCAAATCTATCAGAGCAACC---CGCCTCC---CAAACCC---GAGGGGA---CCCGACAGGCCCGAAGGAATC
------------GAAGAAGAA---G---GT---GGAG---AGCAAGGC---------AGAGACAGATCAAT---A---CG
A---TTAG
>JF320242/B/PE/2006/502_2794_FL03
ATGGAGCCAGTAGATCCTAGACTAGAGCCCTGGAAGCATCCAGGAAGTCAGCCTAGGACTCCTTGTAACAATTGCTATTG
TAAAAGGTGTTGCTGGCATT------GTCAA---------------GTTTGCTTCAC---AAC---AAAAGGCTTAGGCA
TCTCCTATGGC---AGGAAGAAGCG------GAGAC---AG---C---GACGAAGAG---CTCATCAAGACAGTCAAACT
CATCAAGCAAATCTATCAGAGCAACC---CGCCTCC---CAAACCC---GAGGGGA---CCCGACAGGCCCGAAGGAATC
------------GAAGAAGAA---G---GT---GGAG---AGCAAGGC---------AGAGACAGATCAAT---A---CG
A---TTAG
>JF320243/B/PE/2006/502_2794_FL02
ATGGAGCCAGTAGATCCTAGACTAGAGCCCTGGAAGCATCCAGGAAGTCAGCCTAGGACTCCTTGTAACAATTGCTATTG
TAAAAGGTGTTGCTGGCATT------GTCAA---------------GTTTGCTTCAC---AAC---AAAAGGCTTAGGCA
TCTCCTATGGC---AGGAAGAAGCG------GAGAC---AG---C---GACGAAGAG---CTCATCAAGACAGTCAAACT
CATCAAGCAAATCTATCAGAGCAACC---CGCCTCC---CAAACCC---GAGGGGA---CCCGACAGGCCCGAAGGAATC
------------GAAGAAGAA---G---GT---GGAG---AGCAAGGC---------AGAGACAGATCAAT---A---CG
A---TTAG
>JF320244/B/PE/2006/502_2794_FL05
ATGGAGCCAGTAGATCCTAGACTAGAGCCCTGGAAGCATCCAGGAAGTCAGCCTAGGACTCCTTGTAACAATTGCTATTG
TAAAAGGTGTTGCTGGCATT------GTCAA---------------GTTTGCTTCAC---AAC---AAAAGGCTTAGGCA
TCTCCTATGGC---AGGAAGAAGCG------GAGAC---AG---C---GACGAAGAG---CTCATCAAGACAGTCAAACT
CATCAAGCAAATCTATCAGAGCAACC---CGCCTCC---CAAACCC---GAGGGGA---CCCGACAGGCCCGAAGGAATC
------------GAAGAAGAA---G---GT---GGAG---AGCAAGGC---------AGAGACAGATCAAT---A---CG
A---TTAG
>JF320245/B/PE/2006/502_2794_FL04
ATGGAGCCAGTAGATCCTAGACTAGAGCCCTGGAAGCATCCAGGAAGTCAGCCTAGGACTCCTTGTAACAATTGCTATTG
TAAAAGGTGTTGCTGGCATT------GTCAA---------------GTTTGCTTCAC---AAC---AAAAGGCTTAGGCA
TCTCCTATGGC---AGGAAGAAGCG------GAGAC---AG---C---GACGAAGAG---CTCATCAAGACAGTCAAACT
CATCAAGCAAATCTATCAGAGCAACC---CGCCTCC---CAAACCC---GAGGGGA---CCCGACAGGCCCGAAGGAATC
------------GAAGAAGAA---G---GT---GGAG---AGCAAGGC---------AGAGACAGATCAAT---A---CG
A---TTAG
>JF320247/B/US/2006/502_0227_FL06
ATGGATCCAGTAGATCCTAGACTAGCGCCCTGGCAGCATCCAGGAAGTCAGCCTAAAACTGCTTGTACCAATTGCTATTG
TAAAGCGTGTTGCTTGCATT------GCCAA---------------GTTTGTTTCAC---CAG---AAAAGGCTTAGGCA
TCTCCTATGGC---AGGAAGAAGCG------GAGAC---AG---C---GACGAAGAA---CTCCTCAAGACAGTCAGACT
AATCAAGAAGATCTACCAAAGCAACC---CACTTCC---CAGCCCA---GAGGGGA---CCCGACAGGCCCGAAGGAATC
------------GAAGAAGAA---G---GT---GGAG---ACAGAGAC---------AGAAACAGATCCAG---G---AC
A---TTAG
>JF320250/B/US/2006/502_0227_FL10
ATGGATCCAGTAGATCCTAGACTAGCGCCCTGGCAGCATCCAGGAAGTCAGCCTAAAACTGCTTGTACCAATTGCTATTG
TAAAGCGTGTTGCTTGCATT------GCCAA---------------GTTTGTTTCAC---CAG---AAAAGGCTTAGGCA
TCCTCTATGGC---AGGAAGAAGCG------GAGAC---AG---C---GACGAAGAA---CTCCTCAAGACAGTCAAGGT
CATCAAGTTTCTCTATCAAAGCAACC---CGCCTCC---CAACCCA---GAGGGGA---CCCGACAGGCCCGAAGGAATC
------------GAAGAAGAA---G---GT---GGAG---ACAGAGAC---------AGAAACAGATCCAG---G---AC
A---TTAG
>JF320251/B/US/2006/502_0227_FL08
ATGGATCCAGTAGATCCTAGACTAGCGCCCTGGCAGCATCCAGGAAGTCAGCCTAAAACTGCTTGTACCAATTGCTATTG
TAAAGCGTGTTGCTTGCATT------GCCAA---------------GTTTGTTTCAC---CAG---AAAAGGCTTAGGCA
TCTCCTATGGC---AGGAAGAAGCG------GAGAC---AG---C---GACGAAGAA---CTCCTCAAGACAGTCAGACT
AATCAAGAAGATCTACCAAAGCAACC---CACTTCC---CAGCCCA---GAGGGGA---CCCGACAGGCCCGAAGGAATC
------------GAAGAAGAA---G---GT---GGAG---ACAGAGAC---------AGAAACAGATCCAG---G---AC
A---TTAG
>JF320253/B/US/2006/502_0227_FL02
ATGGATCCAGTAGATCCTAGACTAGCGCCCTGGCAGCATCCAGGAAGTCAGCCTAAAACTGCTTGTACCAATTGCTATTG
TAAAGCGTGTTGCTTGCATT------GCCAA---------------GTTTGTTTCAC---CAG---AAAAGGCTTAGGCA
TCCTCTATGGC---AGGAAGAAGCG------GAGAC---AG---C---GACGAAGAA---CTCCTCAAGACAGTCAAGGT
CATCAAGTTTCTCTATCAAAGCAACC---CGCCTCC---CAACCCA---GAGGGGA---CCCGACAGGCCCGAAGGAATC
------------GAAGAAGAA---G---GT---GGAG---ACAGAGAC---------AGAAACAGATCCAG---G---AC
A---TTAG
>JF320255/B/US/2006/502_0227_FL09
ATGGATCCAGTAGATCCTAGACTAGCGCCCTGGCAGCATCCAGGAAGTCAGCCTAAAACTGCTTGTACCAATTGCTATTG
TAAAGCGTGTTGCTTGCATT------GCCAA---------------GTTTGTTTCAC---CAG---AAAAGGCTTAGGCA
TCTCCTATGGC---AGGAAGAAGCG------GAGAC---AG---C---GACGAAGAA---CTCCTCAAGACAGTCAGACT
AATCAAGAAGATCTACCAAAGCAACC---CACTTCC---CAGCCCA---GAGGGGA---CCCGACAGGCCCGAAGGAATC
------------GAAGAAGAA---G---GT---GGAG---ACAGAGAC---------AGAAACAGATCCAG---G---AC
A---TTAG
>JF320256/B/US/2006/502_0227_FL03
ATGGATCCAGTAGATCCTAGACTAGCGCCCTGGCAGCATCCAGGAAGTCAGCCTAAAACTGCTTGTACCAATTGCTATTG
TAAAGCGTGTTGCTTGCATT------GCCAA---------------GTTTGTTTCAC---CAG---AAAAGGCTTAGGCA
TCCTCTATGGC---AGGAAGAAGCG------GAGAC---AG---C---GACGAAGAA---CTCCTCAAGACAGTCAAGGT
CATCAAGTTTCTCTATCAAAGCAACC---CGCCTCC---CAACCCA---GAGGGGA---CCCGACAGGCCCGAAGGAATC
------------GAAGAAGAA---G---GT---GGAG---ACAGAGAC---------AGAAACAGATCCAG---G---AC
A---TTAG
>JF320257/B/US/2006/502_0227_FL07
ATGGATCCAGTAGATCCTAGACTAGCGCCCTGGCAGCATCCAGGAAGTCAGCCTAAAACTGCTTGTACCAATTGCTATTG
TAAAGCGTGTTGCTTGCATT------GCCAA---------------GTTTGTTTCAC---CAG---AAAAGGCTTAGGCA
TCCTCTATGGC---AGGAAGAAGCG------GAGAC---AG---C---GACGAAGAA---CTCCTCAAGACAGTCAAGGT
CATCAAGTTTCTCTATCAAAGCAACC---CGCCTCC---CAACCCA---GAGGGGA---CCCGACAGGCCCGAAGGAATC
------------GAAGAAGAA---G---GT---GGAG---ACAGAGAC---------AGAAACAGATCCAG---G---AC
A---TTAG
>JF320263/B/US/2006/502_0839_wg01
ATGGAGCCAGTAGATCCTAAACTAGAGCCCTGGAAGCATCCAGGAAGTCAGCCTAAGACTGCTTGTACCAATTGCTATTG
TAAAAAGTGTTGCTATCATT------GCCAA---------------GTTTGCTTCAT---AAC---GAAAGGCTTAGGCA
TCTCCTATGGC---AGGAAGAAGCG------GAGAC---AG---C---GACGAAGAG---CTCCTCAGGGCAGTGAGACT
CATCAAGGAGATCTATCAAAGCAACC---CACCTCC---CAGCTCC---GAGGGGA---CCCGACAGGCCAGAAGGAATC
------------GAAGGAGGA---G---GT---GGAG---AGAGAGAC---------AGAGACACATCCGG---A---CG
C---TTGG
>JF320267/B/US/2006/502_0839_wg04
ATGGAGCCAGTAGATCCTAAACTAGAGCCCTGGAAGCATCCAGGAAGTCAGCCTAAGACTGCTTGTACCAATTGCTATTG
TAAAAAGTGTTGCTATCATT------GCCAA---------------GTTTGCTTCAT---AAC---GAAAGGCTTAGGCA
TCTCCTATGGC---AGGAAGAAGCG------GAGAC---AG---C---GACGAAGAG---CTCCTCAGGGCAGTGAGACT
CATCAAGGAGATCTATCAAAGCAACC---CACCTCC---CAGCTCC---GAGGGGA---CCCGACAGGCCAGAAGGAATC
------------GAAGGAGGA---G---GT---GGAG---AGAGAGAC---------AGAGACACATCCGG---A---CG
C---TTGG
>JF320268/B/US/2006/502_0839_wg03
ATGGAGCCAGTAGATCCTAAACTAGAGCCCTGGAAGCATCCAGGAAGTCAGCCTAAGACTGCTTGTACCAATTGCTATTG
TAAAAAGTGTTGCTATCATT------GCCAA---------------GTTTGCTTCAT---AAC---GAAAGGCTTAGGCA
TCTCCTATGGC---AGGAAGAAGCG------GAGAC---AG---C---GACGAAGAG---CTCCTCAGGGCAGTGAGACT
CATCAAGGAGATCTATCAAAGCAACC---CACCTCC---CAGCTCC---GAGGGGA---CCCGACAGGCCAGAAGGAATC
------------GAAGGAGGA---G---GT---GGAG---AGAGAGAC---------AGAGACACATCCGG---A---CG
C---TTGG
>JF320269/B/US/2006/502_0839_wg02
ATGGAGCCAGTAGATCCTAAACTAGAGCCCTGGAAGCATCCAGGAAGTCAGCCTAAGACTGCTTGTACCAATTGCTATTG
TAAAAAGTGTTGCTATCATT------GCCAA---------------GTTTGCTTCAT---AAC---GAAAGGCTTAGGCA
TCTCCTATGGC---AGGAAGAAGCG------GAGAC---AG---C---GACGAAGAG---CTCCTCAGGGCAGTGAGACT
CATCAAGGAGATCTATCAAAGCAACC---CACCTCC---CAGCTCC---GAGGGGA---CCCGACAGGCCAGAAGGAATC
------------GAAGGAGGA---G---GT---GGAG---AGAGAGAC---------AGAGACACATCCGG---A---CG
C---TTGG
>JF320271/B/US/2006/502_0839_wg05
ATGGAGCCAGTAGATCCTAAACTAGAGCCCTGGAAGCATCCAGGAAGTAAGCCTAAGACTGCTTGTACCAATTGCTATTG
TAAAAAGTGTTGCTATCATT------GCCAA---------------GTTTGCTTCAT---AAC---GAAAGGCTTAGGCA
TCTCCTATGGC---AGGAAGAAGCG------GAGAC---AG---C---GACGAAGAG---CTCCTCAGGGCAGTGAGACT
CATCAAGGAGATCTATCAAAGCAACC---CACCTCC---CAGCTCC---GAGGGGA---CCCGACAGGCCAGAAGGAATC
------------GAAGGAGGA---G---GT---GGAG---AGAGAGAC---------AGAGACACATCCGG---A---CG
C---TTGG
>JF320356/B/US/2006/502_1512_FL01
ATGGAGCCAATAGATCCTAGGCTAGAGCCCTGGAAGCATCCAGGAAGTCAGCCTAAAACGCCTTGTAACAATTGCTATTG
TAAAAAGTGTTGCTTTCATT------GCCAA---------------GTCTGTTTCAC---AAA---AAAAGCCTTAGGCA
TCTCCTATGGC---AGGAAGAAGCG------GAGAC---AG---C---GACGAAGAA---CTCATCAGGACAGTCAGACT
CATCAAGCTTCTCTACCAAAGCAACC---CTCCTCC---CAGCGCA---GAGGGGA---CCCGACAGGCCCGAAGGAATC
------------GAAGAAGAA---G---GT---GGAG---AGAGAGAC---------AGAGAGCGATCCGT---A---CG
A---TTAG
>JF320361/B/US/2005/502_1926_FL01
ATGGAGCCAGTAGATCCTAAACTAGCGCCCTGGCAGCATCCAGGAAGTCAGCCTAAAACTGCTTGTACCGCTTGCTATTG
TAAAAGATGCTGCTATCATT------GTCCA---------------AGGTGTTTCCT---AAC---AAAAGGCTTAGGCA
TCTCCCATGGC---AGGAAGAAGCG------GAGTC---AG---C---GACGAAGAG---CTCCTCCGGACAGTCAGAGT
AATCAAGCTTCTCTACCAAAGCAACC---CACCTCC---CAACCCC---GAGGGGA---CCCGACAGACCCGAAGGAACC
------------GAAGAAGAA---G---GT---GGAG---AAAGAGAC---------AGAGACAGATCCAT---T---CG
A---TTAG
>JF320363/B/US/2006/502_0176_FL06
ATGGAGCCAGTAGATCCTAGACTAGAGCCCTGGAAGCACCCAGGAAGTCAGCCTAGGACTGCTTGTACCCCTTGCTATTG
TAAAAAGTGCTGCTTTCATT------GCCAA---------------GTTTGTTTCAT---AAA---AAAAGCCTTAGGCA
TCTCCTATGGC---AGGAAGAAGCG------GAGAC---AG---C---GACGAAGAG---CTCCTCCAGATAATCAGACT
CATCAGGTTTCTCTATCAAAGCAACC---CACCTCC---CAGCTCC---GAGGGGA---CCCGACAGGCCCGAAGGAATC
------------GAAGAAGGA---G---GT---GGAG---ACAGAGAC---------GGGGACAGATCCGG---T---CA
A---TTAG
>JF320364/B/US/2006/502_0176_FL09
ATGGAGCCAGTAGATCCTAGACTAGAGCCCTGGAAGCACCCAGGAAGTCAGCCTAGGACTGCTTGTACCCCTTGCTATTG
TAAAAAGTGCTGCTTTCATT------GCCAA---------------GTTTGTTTCAT---AAA---AAAAGCCTTAGGCA
TCTCCTATGGC---AGGAAGAAGCG------GAGAC---AG---C---GACGAAGAG---CTCCTCCAGATAATCAGACT
CATCAGGTTTCTCTATCAAAGCAACC---CACCTCC---CAGCTCC---GAGGGGA---CCCGACAGGCCCGAAGGAATC
------------GAAGAAGGA---G---GT---GGAG---ACAGAGAC---------GGGGACAGATCCGG---T---CA
A---TTAG
>JF320365/B/US/2006/502_0176_FL02
ATGGAGCCAGTAGATCCTAGACTAGAGCCCTGGAAGCACCCAGGAAGTCAGCCTAGGACTGCTTGTACCCCTTGCTATTG
TAAAAAGTGCTGCTTTCATT------GCCAA---------------GTTTGTTTCAT---AAA---AAAAGCCTTAGGCA
TCTCCTATGGC---AGGAAGAAGCG------GAGAC---AG---C---GACGAAGAG---CTCCTCCAGATAATCAGACT
CATCAGGTTTCTCTATCAAAGCAACC---CACCTCC---CAGCTCC---GAGGGGA---CCCGACAGGCCCGAAGGAATC
------------GAAGAAGGA---G---GT---GGAG---ACAGAGAC---------GGGGACAGATCCGG---T---CA
A---TTAG
>JF320366/B/US/2006/502_0176_FL10
ATGGAGCCAGTAGATCCTAGACTAGAGCCCTGGAAGCACCCAGGAAGTCAGCCTAGGACTGCTTGTACCCCTTGCTATTG
CAAAAAGTGCTGCTTTCATT------GCCAA---------------GTTTGTTTCAT---AAA---AAAAGCCTTAGGCA
TCTCCTATGGC---AGGAAGAAGCG------GAGAC---AG---C---GACGAAGAG---CTCCTCCAGATAATCAGACT
CATCAGGTTTCTCTATCAAAGCAACC---CACCTCC---CAGCTCC---GAGGGGA---CCCGACAGGCCCGAAGGAATC
------------GAAGAAGGA---G---GT---GGAG---ACAGAGAT---------GGGGACAGATCCGG---T---CA
A---TTAG
>JF320374/B/US/2006/502_0176_FL04
ATGGAGCCAGTAGATCCTAGACTAGAGCCCTGGAAGCACCCAGGAAGTCAGCCTAGGACTGCTTGTACCCCTTGCTATTG
TAAAAAGTGCTGCTTTCATT------GCCAA---------------GTTTGTTTCAT---AAA---AAAAGCCTTAGGCA
TCTCCTATGGC---AGGAAGAAGCG------GAGAC---AG---C---GACGAAGAG---CTCCTCCAGATAATCAGACT
CATCAGGTTTCTCTATCAAAGCAACC---CACCTCC---CAGCTCC---GAGGGGA---CCCGACAGGCCCGAAGGAATC
------------GAAGAAGGA---G---GT---GGAG---ACAGAGAC---------TGGGACAGATCCGG---T---CA
A---TTAG
>JF320411/B/CA/2006/502_1027_wg02
ATGGAGCCAGTAGATCCTAGCCTAGAGCCCTGGAAGCATCCAGGAAGTCAGCCTAAAACTGCTTGTACCACTTGCTATTG
TAAAAAGTGTTGCTTTCATT------GCCAA---------------GTTTGCTTCAT---AAA---AAAAGGCTTAGGCA
TCTCCTATGGC---AGGAAGAAGCG------GAGAC---AG---C---GACGAAGAG---CTCCTCAAGACAGTCAGAAT
CATCAAGTTTCTCTATCAAAGCAACC---CGCCTCC---CAACCCC---GAGGGGA---CCCGACAAGCCCGAAGGAATC
------------GAAGAAGAA---G---GT---GGAG---AGAGAGAC---------AGAGGCAGATCCGG---A---CC
A---TTAG
>JF320412/B/CA/2006/502_1027_wg10
ATGGAGCCAGTAGATCCTAGCCTAGAGCCCTGGAAGCATCCAGGAAGTCAGCCTAAAACTGCTTGTACCACTTGCTATTG
TAAAAAGTGTTGCTTTCATT------GCCAA---------------GTTTGCTTCAT---AAA---AAAAGGCTTAGGCA
TCTCCTATGGC---AGGAAGAAGCG------GAGAC---AG---C---GACGAAGAG---CTCCTCAAGACAGTCAGAAT
CATCAAGTTTCTCTATCAAAGCAACC---CGCCTCC---CAACCCC---GAGGGGA---CCCGACAAGCCCGAAGGAATC
------------GAAGAAGAA---G---GT---GGAG---AGAGAGAC---------AGAGGCAGATCCGG---A---CC
A---TTAG
>JF320413/B/CA/2006/502_1027_wg01
ATGGAGCCAGTAGATCCTAGCCTAGAGCCCTGGAAGCATCCAGGAAGTCAGCCTAAAACTGCTTGTACCACTTGCTATTG
TAAAAAGTGTTGCTTTCATT------GCCAA---------------RTTTGCTTCAT---AAA---AAAAGGCTTAGGCA
TCTCCTATGGC---AGGAAGAAGCG------GAGAC---AG---C---GACGAAGAG---CTCCTCAAGACAGTCAGAAT
CATCAAGTTTCTCTATCAAAGCAACC---CGCCTCC---CAACCCC---GAGGGGA---CCCGACAAGCCCGAAGGAATC
------------GAAGAAGAA---G---GT---GGAG---AGAGAGAC---------AGAGGCAGATCCGG---A---CC
A---TTAG
>JF320414/B/CA/2006/502_1027_wg09
ATGGAGCCAGTAGATCCTAGCCTAGAGCCCTGGAAGCATCCAGGAAGTCAGCCTAAAACTGCTTGTACCACTTGCTATTG
TAAAAAGTGTTGCTTTCATT------GCCAA---------------GTTTGCTTCAT---AAA---AAAAGGCTTAGGCA
TCTCCTATGGC---AGGAAGAAGCG------GAGAC---AG---C---GACGAAGAG---CTCCTCAAGACAGTCAGAAT
CATCAAGTTTCTCTATCAAAGCAACC---CGCCTCC---CAACCCC---GAGGGGA---CCCGACAAGCCCGAAGGAATC
------------GAAGAAGAA---G---GT---GGAG---AGAGAGAC---------AGAGGCAGATCCGG---A---CC
A---TTAG
>JF320415/B/CA/2006/502_1027_wg07
ATGGAGCCAGTAGATCCTAGCCTAGAGCCCTGGAAGCATCCAGGAAGTCAGCCTAAAACTGCTTGTACCACTTGCTATTG
TAAAAAGTGTTGCTTTCATT------GCCAA---------------GTTTGCTTCAT---AAA---AAAAGGCTTAGGCA
TCTCCTATGGC---AGGAAGAAGCG------GAGAC---AG---C---GACGAAGAG---CTCCTCAAGACAGTCAGAAT
CATCAAGTTTCTCTATCAAAGCAACC---CGCCTCC---CAACCCC---GAGGGGA---CCCGACAAGCCCGAAGGAATC
------------GAAGAAGAA---G---GT---GGAG---AGAGAGAC---------AGAGGCAGATCCGG---A---CC
A---TTAG
>JF320416/B/CA/2006/502_1027_wg04
ATGGAGCCAGTAGATCCTAGCCTAGAGCCCTGGAAGCATCCAGGAAGTCAGCCTAAAACTGCTTGTACCACTTGCTATTG
TAAAAAGTGTTGCTTTCATT------GCCAA---------------GTTTGCTTCAT---AAA---AAAAGGCTTAGGCA
TCTCCTATGGC---AGGAAGAAGCG------GAGAC---AG---C---GACGAAGAG---CTCCTCAAGACAGTCAGAAT
CATCAAGTTTCTCTATCAAAGCAACC---CGCCTCC---CAACCCC---GAGGGGA---CCCGACAAGCCCGAAGGAATC
------------GAAGAAGAA---G---GT---GGAG---AGAGAGAC---------AGAGGCAGATCCGG---A---CC
A---TTAG
>JF320417/B/CA/2006/502_1027_wg11
ATGGAGCCAGTAGATCCTAGCCTAGAGCCCTGGAAGCATCCAGGAAGTCAGCCTAAAACTGCTTGTACCACTTGCTATTG
TAAAAAGTGTTGCCTTCATT------GCCAA---------------GTTTGCTTCAT---AAA---AAAAGGCTTAGGCA
TCTCCTATGGC---AGGAAGAAGCG------GAGAC---AG---C---GACGAAGAG---CTCCTCAAGACAGTCAGAAT
CATCAAGTTTCTCTATCAAAGCAACC---CGCCTCC---CAACCCC---GAGGGGA---CCCGACAAGCCCGAAGGAATC
------------GAAGAAGAA---G---GT---GGAG---AGAGAGAC---------AGAGGCAGATCCGG---A---CC
A---TTAG
>JF320418/B/CA/2006/502_1027_wg05
ATGGAGCCAGTAGATCCTAGCCTAGAGCCCTGGAAGCATCCAGGAAGTCAGCCTAAAACTGCTTGTACCACTTGCTATTG
TAAAAAGTGTTGCTTTCATT------GCCAA---------------GTTTGCTTCAT---AAA---AAAAGGCTTAGGCA
TCTCCTATGGC---AGGAAGAAGCG------GAGAC---AG---C---GACGAAGAG---CTCCTCAAGACAGTCAGAAT
CATCAAGTTTCTCTATCAAAGCAACC---CGCCTCC---CAACCCC---GAGGGGA---CCCGACAAGCCCGAAGGAATC
------------GAAGAAGAA---G---GT---GGAG---AGAGAGAC---------AGAGGCAGATCCGG---A---CC
A---TTAG
>JF320419/B/CA/2006/502_1027_wg03
ATGGAGCCAGTAGATCCTAGCCTAGAGCCCTGGAAGCATCCAGGAAGTCAGCCTAAAACTGCTTGTACCACTTGCTATTG
TAAAAGGTGTTGCTTTCATT------GCCAA---------------GTTTGCTTCAT---AAC---AAAAGGCTTAGGCA
TCTCCTATGGC---AGGAAGAAGCG------GAGAC---AG---C---GACGAAGAG---CTCCTCAAGACAGTCAGAAT
CATCAAGTTTCTCTATCAAAGCAACC---CGCCTCC---CAACCCC---GAGGGGA---CCCGACAAGCCCGAAGGAATC
------------GAAGAAGAA---G---GT---GGAG---AGAGAGAC---------AGAGGCAGATCCGG---A---CC
A---TTAG
>JF320420/B/CA/2006/502_1027_wg06
ATGGAGCCAGTAGATCCTAGCCTAGAGCCCTGGAAGCATCCAGGAAGTCAGCCTAAAACTGCTTGTACCACTTGCTATTG
TAAAAAGTGTTGCTTTCATT------GCCAA---------------GTTTGCTTCAT---AAA---AAAAGGCTTAGGCA
TCTCCTATGGC---AGGAAGAAGCG------GAGAC---AG---C---GACGAAGAG---CTCCTCAAGACAGTCAGAAT
CATCAAGTTTCTCTATCAAAGCAACC---CGCCTCC---CAACCCC---GAGGGGA---CCCGACAAGCCCGAAGGAATC
------------GAAGAAGAA---G---GT---GGAG---AGAGAGAC---------AGAGGCAGATCCGG---A---CC
A---TTAG
>JF320423/B/CA/2007/502_1191_05
ATGGAGCCAATAGATCCTAGCCTAGAGCCCTGGAAGCACCCAGGAAGTCAGCCTAAGACTGCTTGTAATAATTGCTATTG
TAAAAAATGCTGCTTTCATT------GCCAA---------------GTTTGCTTCAT---AAA---AAAGGGCTTAGGCA
TCTCCTATGGC---AGGAAGAAGAG------GAGAC---AG---C---GACGAAGAT---CTCCTCAAAGCAGTAAGATT
GATCAAGCGCCTCTATCAAAGCAACC---CGCCTCC---CAGCACA---GAGGGGA---CCCGACAGGCCCGAAGGAACC
------------GAAGAAGGA---G---GT---GGAG---AGAGAGAC---------AGAGACACATCAGG---T---TG
G---CTAG
>JF320424/B/CA/2007/502_1191_03
ATGGAGCCAATAGATCCTAGCCTAGAGCCCTGGAAGCACCCAGGAAGTCAGCCTAAGACTGCTTGTAATAATTGCTATTG
TAAAAAATGCTGCTTTCATT------GCCAA---------------GTTTGCTTCAT---AAA---AAAGGGCTTAGGCA
TCTCCTATGGC---AGGAAGAAGAG------GAGAC---AG---C---GACGAAGAT---CTCCTCAAAGCAGTAAGATT
GATCAAGCGCCTCTATCAAAGCAACC---CGCCTCC---CAGCACA---GAGGGGA---CCCGACAGGCCCGAAGGAACC
------------GAAGAAGGA---G---GT---GGAG---AGAGAGAC---------AGAGACACATCAGG---T---TG
G---CTAG
>JF320425/B/CA/2007/502_1191_07
ATGGAGCCAATAGATCCTAGCCTAGAGCCCTGGAAGCACCCAGGAAGTCAGCCTAAGACTGCTTGTAATAATTGCTATTG
TAAAAAATGCTGCTTTCATT------GCCAA---------------GTTTGCTTCAT---AAA---AAAGGGCTTAGGCA
TCTCCTATGGC---AGGAAGAAGAG------GAGAC---AG---C---GACGAAGAT---CTCCTCAAAGCAGTAAGATT
GATCAAGCGCCTCTATCAAAGCAACC---CGCCTCC---CAGCACA---GAGGGGA---CCCGACAGGCCCGAAGAAACC
------------GAAGAAGGA---G---GT---GGAG---AGAGAGAC---------AGAGACACATCAGG---T---TG
G---CTAG
>JF320426/B/CA/2007/502_1191_06
ATGGAGCCAATAGATCCTAGCCTAGAGCCCTGGAAGCACCCAGGAAGTCAGCCTAAGACTGCTTGTAATAATTGCTATTG
TAAAAAATGCTGCTTTCATT------GCCAA---------------GTTTGCTTCAT---AAA---AAAGGGCTTAGGCA
TCTCCTATGGC---AGGAAGAAGAG------GAGAC---AG---C---GACGAAGAT---CTCCTCAAAGCAGTAAGATT
GATCAAGCGCCTCTATCAAAGCAACC---CGCCTCC---CAGCACA---GAGGGGA---CCCGACAAGCCCGAAGGAACC
------------GAAGAAGGA---G---GT---GGAG---AGAGAGAC---------AGAGACACATCAGG---T---TG
G---CTAG
>JF320427/B/CA/2006/502_1799_FL02
ATGGAGCCAGTAGATCCTAGACTAGAGCCCTGGCAGCATCCAGGAAGTCAGCCTAGGACTGATTGTAATAATTGCTATTG
TAAAGCGTGTTGCTTCCATT------GCCAA---------------AGTTGCTTCAT---AAA---AAAAGGCTTAGGCA
TCTCCTATGGC---AGGAAGAAGCG------GAGAC---AA---C---GACGAAGAT---CTCCTCAAGACAGTGAGATT
CATCAAGCAGCTTTATCAAAGCAACC---CGCCACC---CAGCTCC---GAGGGGA---CCCGACAGGCCCGAAGGAACC
------------GAAGAAGAA---G---GT---GGAG---AGCAAGAC---------AGAGACAGATCCAC---A---CC
A---TTAG
>JF320428/B/CA/2006/502_1799_FL03
ATGGAGCCAGTAGATCCTAGACTAGAGCCCTGGCAGCATCCAGGAAGTCAGCCTAGGACTGATTGTAATAATTGCTATTG
TAAAGCGTGTTGCTTCCATT------GCCAA---------------AGTTGCTTCAT---AAA---AAAAGGCTTAGGCA
TCTCCTATGGC---AGGAAGAAGCG------GAGAC---AA---C---GACGAAGAT---CTCCTCAAGACAGTGAGATT
CATCAAGCAGCTTTATCAAAGCAACC---CGCCACC---CAGCTCC---GAGGGGA---CCCGACAGGCCCGAAGGAACC
------------GAAGAAGAA---G---GT---GGAG---AGCAAGAC---------AGAGACAGATCCAC---A---CC
A---TTAG
>JF320429/B/CA/2006/502_1799_FL01
ATGGAGCCAGTAGATCCTAGACTAGAGCCCTGGCAGCATCCAGGAAGTCAGCCTAGGACTGATTGTAATAATTGCTATTG
TAAAGCGTGTTGCTTCCATT------GCCAA---------------AGTTGCTTCAT---AAA---AAAAGGCTTAGGCA
TCTCCTATGGC---AGGAAGAAGCG------GAGAC---AA---C---GACGAAGAT---CTCCTCAAGACAGTGAGATT
CATCAAGCAGCTTTATCAAAGCAACC---CGCCACC---CAGCTCC---GAGGGGA---CCCGACAGGCCCGAAGGAACC
------------GAAGAAGAA---G---GT---GGAG---AGCAAGAC---------AGAGACAGATCCAC---A---CC
A---TTAG
>JF320430/B/CA/2006/502_1799_FL05
ATGGAGCCAGTAGATCCTAGACTAGAGCCCTGGCAGCATCCAGGAAGTCAGCCTAGGACTGATTGTAATAATTGCTATTG
TAAAGCGTGTTGCTTCCATT------GCCAA---------------AGTTGCTTCAT---AAA---AAAAGGCTTAGGCA
TCTCCTATGGC---AGGAAGAAGCG------GAGAC---AA---C---GACGAAGAT---CTCCTCAAGACAGTGAGATT
CATCAAGCAGCTTTATCAAAGCAACC---CGCCACC---CAGCTCC---GAGGGGA---CCCGACAGGCCCGAAGGAACC
------------GAAGAAGAA---G---GT---GGAG---AGCAAGAC---------AGAGACAGATCCAC---A---CC
A---TTAG
>JF320431/B/CA/2006/502_1799_FL04
ATGGAGCCAGTAGATCCTAGACTAGAGCCCTGGCAGCATCCAGGAAGTCAGCCTAGGACTGATTGTAATAATTGCTATTG
TAAAGCGTGTTGCTTCCATT------GCCAA---------------AGTTGCTTCAT---AAA---AAAAGGCTTAGGCA
TCTCCTATGGC---AGGAAGAAGCG------GAGAC---AA---C---GACGAAGAT---CTCCTCAAGACAGTGAGATT
CATCAAGCAGCTTTATCAAAGCAACC---CGCCACC---CAGCTCC---GAGGGGA---CCCGACAGGCCCGAAGGAACC
------------GAAGAAGAA---G---GT---GGAG---AGCAAGAC---------AGAGACAGATCCAC---A---CC
A---TTAG
>JF320460/B/US/2007/502_1709_07
ATGGAGCCAGTAGATCCTAGGCTAGAGCCCTGGAATCATCCAGGAAGTCAGCCTAAGACTGCTTGCACCAATTGTTATTG
TAAAAAGTGTTGCTTTCATT------GCCAA---------------GTTTGTTTCAC---AAC---AAAAGGCTTAGGCA
TCTCCTATGGC---AGGAAGAAGCG------GAGAC---AG---C---GACGAAGAG---CTCCTCAAAACAGTCAGACT
CATCAAGTATCTCTACCAAAGCAACC---CACCTCC---CAGTCCC---GAGGGAA---CCCGACAGGCCCGAAGGAACC
------------GGAGAAGAA---G---GT---GGAG---AGAGAGAC---------AGAGACAGATCCGT---A---CG
A---TTAG
>JF320461/B/US/2007/502_1709_10
ATGGAGCCAGTAGATCCTAGACTAGAGCCCTGGAATCATCCAGGAAGTCAGCCTAAGACTGCTTGCACCAATTGTTATTG
TAAAAAGTGTTGCTTTCATT------GCCAA---------------GTTTGTTTCAC---AAC---AAAAGGCTTAGGCA
TCTCCTATGGC---AGGAAGAAGCG------GAGAC---AG---C---GACGAAGAG---CTCCTCACAACAGTCAGACT
CATCAAGTATCTCTACCAAAGCAACC---CGCCTCC---CAGACAC---GAGGGGA---CCCGACAGGCCCGAAGGAATA
------------GAAGAAGAA---G---GT---GGAG---AGAGAGGC---------AGAGACAGATCCGG---T---CC
C---TTAG
>JF320462/B/US/2007/502_1709_06
ATGGAGCCAGTAGATCCTAGACTAGAGCCCTGGAATCATCCAGGAAGTCAGCCTAAGACTGCTTGCACCAATTGTTATTG
TAAAAAGTGTTGCTTTCATT------GCCAA---------------GTTTGTTTCAC---AAC---AAAAGGCTTAGGCA
TCTCCTATGGC---AGGAAGAAGCG------GAGAC---AG---C---GACGAAGAC---CTCCTCAAAACAGTCAGACT
CATCAAGTATCTCTACCAAAGCAACC---CGCCTCC---CAGACAC---GAGGGGA---CCCGACAGGCCCGAAGGAATA
------------GAAGAAGAA---G---GT---GGAG---AGAGAGGC---------AGAGACAGATCCGG---T---CC
C---TTAG
>JF320463/B/US/2007/502_1709_14
ATGGAGCCAATAGATCCTAGACTAGAGCCCTGGAATCATCCAGGAAGTCAGCCTAAGACTGCTTGCACCAATTGTTATTG
TAAAAAGTGTTGCTTTCATT------GCCAA---------------GTTTGTTTCAC---AAC---AAAAGGCTTAGGCA
TCTCCTATGGC---AGGAAGAAGCG------GAGAC---AG---C---GACGAAGAG---CTCCTCAAAACAGTCAGAAT
CATCAAGTATCTCTACCAAAGCAACC---CGCCTCC---CAGACAC---GAGGGGA---CCCGACAGGCCCGAAGGAATA
------------GAAGAAGAA---G---GT---GGAG---AGAGAGGC---------AGAGACAGATCCGG---T---CC
C---TTAG
>JF320464/B/US/2007/502_1709_09
ATGGAGCCAGTAGATCCTAGACTAGAGCCCTGGAATCATCCAGGAAGTCAGCCTAAGACTGCTTGCACCAATTGTTATTG
TAAAAAGTGTTGCTTTCATT------GCCAA---------------GTTTGTTTCAC---AAC---AAAAGGCTTAGGCA
TCTCCTATGGC---AGGAAGAAGCG------GAGAC---AG---C---GACGAAGAG---CTCCTCAAAACAGTCAGAAT
CATCAAGTATCTCTACCAAAGCAACC---CGCCTCC---CAGACAC---GAGGGGA---CCCGACAGGCCCGAAGGAATA
------------GAAGAAGAA---G---GT---GGAG---AGAGAGGC---------AGAGACAGATCCGG---T---CC
C---TTAG
>JF320465/B/US/2007/502_1709_11
ATGGAGCCAGTAGATCCTAGACTAGAGCCCTGGAATCATCCAGGAAGTCAGCCTAAGACTGCTTGCACCAATTGTTATTG
TAAAAAGTGTTGCTTTCATT------GCCAA---------------GTTTGTTTCAC---AAC---AAAAGGCTTAGGCA
TCTCCTATGGC---AGGAAGAAGCG------GAGAC---AG---C---GACGAAGAG---CTCCTCACAACAGTCAGACT
CATCAAGTATCTCTACCAAAGCAACC---CGCCTCC---CAGACAC---GAGGGGA---CCCGACAGGCCCGAAGGAATA
------------GAAGAAGAA---G---GT---GGAG---AGAGAGGC---------AGAGACAGATCCGG---T---CC
C---TTAG
>JF320466/B/US/2007/502_1709_02
ATGGAGCCAGTAGATCCTAGACTAGAGCCCTGGAATCATCCAGGAAGTCAGCCTAAGACTGCTTGCACCAATTGTTATTG
TAAAAAGTGTTGCTTTCATT------GCCAA---------------GTTTGTTTCAC---AAC---AAAAGGCTTAGGCA
TCTCCTATGGC---AGGAAGAAGCG------GAGAC---AG---C---GACGAAGAG---CTCCTCACAACAGTCAGACT
CATCAAGTATCTCTACCAAAGCAACC---CGCCTCC---CAGACAC---GAGGGGA---CCCGACAGGCCCGAAGGAATA
------------GAAGAAGAA---G---GT---GGAG---AGAGAGGC---------AGAGACAGATCCGG---T---CC
C---TTAG
>JF320467/B/US/2007/502_1709_04
ATGGAGCCAGTAGATCCTAGACTAGAGCCCTGGAATCATCCAGGAAGTCAGCCTAAGACTGCTTGCACCAATTGTTATTG
TAAAAAGTGTTGCTTTCATT------GCCAA---------------GTTTGTTTCAC---AAC---AAAAGGCTTAGGCA
TCTCCTATGGC---AGGAAGAAGCG------GAGAC---AG---C---GACGAAGAG---CTCCTCAACACAGTCAGACT
CATCAAGTATCTCTACCAAAGCAACC---CGCCTCC---CAGACAC---GAGGGGA---CCCGACAGGCCCGAAGGAATA
------------GAAGAAGAA---G---GT---GGAG---AGAGAGGC---------AGAGACAGATCCGG---T---CC
C---TTAG
>JF320468/B/US/2007/502_1709_03
ATGGAGCCAGTAGATCCTAGACTAGAGCCCTGGAGTCATCCAGGAAGTCAGCCTAAGACTGCTTGCACCAATTGTTATTG
TAAAAAGTGTTGCTTTCATT------GCCAA---------------GTTTGTTTCAC---AAC---AAAAGGCTTAGGCA
TCTCCTATGGC---AGGAAGAAGCG------GAGAC---AG---C---GACGAAGAG---CTCCTCACAACAGTCAGACT
CATCAAGTATCTCTACCAAAGCAACC---CGCCTCC---CAGACAC---GAGGGGA---CCCGACAGGCCCGAAGGAATA
------------GAAGAAGAA---G---GT---GGAG---AGAGAGGC---------AGAGACAGATCCGG---T---CC
C---TTAG
>JF320469/B/US/2007/502_1709_08
ATGGAGCCAGTAGATCCTAGACTAGAGCCCTGGAATCATCCAGGAAGTCAGCCTAAGACTGCTTGCACCAATTGTTATTG
TAAAAAGTGTTGCTTTCATT------GCCAA---------------GTTTGTTTCAC---AAC---AAAAGGCTTAGGCA
TCTCCTATGGC---AGGAAGAAGCG------GAGAC---AG---C---GACGAAGAG---CTCCTCCAAACAGTCAGACT
CATCAAGTATCTCTACCAAAGCAACC---CGCCTCC---CAGACAC---GAGGGGA---CCCGACAGGCCCGAAGGAATA
------------GAAGAAGAA---G---GT---GGAG---AGAGAGGC---------AGAGACAGATCCGG---T---CC
C---TTAG
>JF320470/B/US/2007/502_1709_12
ATGGAGCCAGTAGATCCTAGACTAGAGCCCTGGAATCATCCAGGAAGTCAGCCTAAGACTGCTTGCACCAATTGTTATTG
TAAAAAGTGTTGCTTTCATT------GCCAA---------------GTTTGTTTCAC---AAC---AAAAGGCTTAGGCA
TCTCCTATGGC---AGGAAGAAGCG------GAGAC---AG---C---GACGAAGAG---CTCCTCAAAGCAGTCAGACT
CATCAAGTATCTCTACCAAAGCAACC---CGCCTCC---CAGACAC---GAGGGGA---CCCGACAGGCCCGAAGGAATA
------------GAAGAAGAA---G---GT---GGAG---AGAGAGGC---------AGAGACAGATCCGG---T---CC
C---TTAG
>JF320477/B/US/2005/502_1926_FL04
ATGGAGCCAGTAGATCCTAAACTAGCGCCCTGGCAGCATCCAGGAAGTCAGCCTAAAACTGCTTGTACCGCTTGCTATTG
TAAAAGATGCTGCTATCATT------GTCCA---------------AGGTGTTTCCT---AAC---AAAAGGCTTAGGCA
TCTCCCATGGC---AGGAAGAAGCG------GAGTC---AG---C---GACGAAGAG---CTCCTCCGGACAGTCAGAGT
AATCAAGCTTCTCTACCAAAGCAACC---CACCTCC---CAACCCC---GAGGGGA---CCCGACAGACCCGAAGGAACC
------------GAAGAAGAA---G---GT---GGAG---AAAGAGAC---------AGAGACAGATCCAT---T---CG
A---TTAG
>JF320478/B/US/2005/502_1926_FL03
ATGGAGCCAGTAGATCCTAAACTAGCGCCCTGGCAGCATCCAGGAAGTCAGCCTAAAACTGCTTGTACCGCTTGCTATTG
TAAAAGATGCTGCTATCATT------GTCCA---------------AGGTGTTTCCT---AAC---AAAAGGCTTAGGCA
TCTCCCATGGC---AGGAAGAAGCG------GAGTC---AG---C---GACGAAGAG---CTCCTCCGGACAGTCAGAGT
AATCAAGCTTCTCTACCAAAGCAACC---CACCTCC---CAACCCC---GAGGGGA---CCCGACAGACCCGAAGGAACC
------------GAAGAAGAA---G---GT---GGAG---AAAGAGAC---------AGAGACAGATCCAT---T---CG
A---TTAG
>JF320482/B/US/2005/502_2008_FL12
ATGGAGCCAGTAGATCCTAGACTAGAGCCCTGGAAGCATCCAGGAAGTCAGCCTAGTACTCCTTGTACCAATTGCTATTG
TAAAAAGTGTTGCTTTCATT------GCCAA---------------AAGTGTTTCAT---ACA---AAAGGGCTTAGGCA
TCTCCTATGGC---AGGAAGAAGCG------GAGAC---AG---C---GACGAAGAG---CTCATCAAGACAGTCAGACT
CATCAAGCGCCTCTATCAGAGCAACC---CGCTTCC---CAGCCCC---GAGGGGA---CCAGACAGGCCCGAAGGAATC
------------GAAGAAGAA---G---GT---GGAG---AGAGAGAC---------AGAGACAGATCCAC---A---AG
A---TTGG
>JF320483/B/US/2005/502_1926_FL02
ATGGAGCCAGTAGATCCTAAACTAGCGCCCTGGCAGCATCCAGGAAGTCAGCCTAAAACTGCTTGTACCGCTTGCTATTG
TAAAAGATGCTGCTATCATT------GTCCA---------------AGGTGTTTCCT---AAC---AAAAGGCTTAGGCA
TCTCCCATGGC---AGGAAGAAGCG------GAGTC---AG---C---GACGAAGAG---CTCCTCCGGACAGTCAGAGT
AATCAAGCTTCTCTACCAAAGCAACC---CACCTCC---CAACCCC---GAGGGGA---CCCGACAGACCCGAAGGAACC
------------GAAGAAGAA---G---GT---GGAG---AAAGAGAC---------AGAGACAGATCCAT---T---CG
A---TTAG
>JF320484/B/US/2005/502_2008_FL04
ATGGAGCCGGTAGATCCTAGACTAGAGCCCTGGAAGCATCCAGGAAGTCAGCCTAGTACTCCTTGTACCAATTGCTATTG
TAAAAAGTGTTGCTTTCATT------GCCAA---------------AAGTGTTTCAT---ACA---AAAGGGCTTAGGCA
TCTCCTATGGC---AGGAAGAAGCG------GAGAC---AG---C---GACGAAGAG---CTCATCAAGACAATCAGACT
CATCAAGCGCCTCTATCAGAGCAACC---CGCTTCC---CAGCCCC---GAGGGGA---CCAGACAGGCCCGAAGGAATC
------------GAAGAAGAA---G---GT---GGAG---AGAGAGAC---------AGAGACAGATCCAC---A---AG
A---TTGG
>JF320485/B/US/2005/502_2008_FL08
ATGGAACCAGTAGATCCTAGATTAGAGCCCTGGAAGCATCCAGGAAGTCAGCCTAATACTCCTTGTACAAATTGCTATTG
TAAAAAGTGTTGCTTTCATT------GCCAA---------------AAGTGTTTCAT---ACA---AAAGGGCTTAGGCA
TCTCCTATGGC---AGGAAGAAGCG------GAGAC---AG---C---GACGAAGAG---CTCATCAAGACAGTCAGGCT
CATCAAGCGCCTCTATCAGAGCAACC---CGCTTCC---CAGCCCC---GAGGGGA---CCAGACAGGCCCGAAGGAATC
------------GAAGAAGAA---G---GT---GGAG---AGAGAGAC---------AGAGACAGATCCAC---A---AG
A---TTGG
>JF320486/B/US/2005/502_2008_FL03
ATGGAACCAGTAGATCCTAGATTAGAGCCCTGGAAGCATCCAGGAAGTCAGCCTAATACTCCTTGTACAAATTGCTATTG
TAAAAAGTGTTGCTTTCATT------GCCAA---------------AAGTGTTTCAT---ACA---AAAGGGCTTAGGCA
TCTCCTATGGC---AGGAAGAAGCG------GAGAC---AG---C---GACGAAGAG---CTCATCAAGACAGTCAGACT
CATCAAGCGCCTCTATCAGAGCAACC---CGCTTCC---CAGCCCC---GAGGGGA---CCAGACAGGCCCGAAGGAATC
------------GAAGAAGAA---G---GT---GGAG---AGAGAGAC---------AGAGACAGATCCAC---A---AG
A---TTGG
>JF320487/B/US/2005/502_2008_FL01
ATGGAGCCGGTAGATCCTAGACTAGAGCCCTGGAAGCATCCAGGAAGTCAGCCTAGTACTCCTTGTACCAATTGCTATTG
TAAAAAGTGTTGCTTTCATT------GCCAA---------------AAGTGTTTCAT---ACA---AAAGGGCTTAGGCA
TCTCCTATGGC---AGGAAGAAGCG------GAGAC---AG---C---GACGAAGAG---CTCATCAAGACAATCAGACT
CATCAAGCGCCTCTATCAGAGCAACC---CGCTTCC---CAGCCCC---GAGGGGA---CCAGACAGGCCCGAAGGAATC
------------GAAGAAGAA---G---GT---GGAG---AGAGAGAC---------AGAGACAGATCCAC---A---AG
A---TTGG
>JF320488/B/US/2005/502_2008_FL10
ATGGAACCAGTAGATCCTAGACTAGAGCCCTGGAAGCATCCAGGAAGTCAGCCTAATACTCCTTGTACAAATTGCTATTG
TAAAAAGTGTTGCTTTCATT------GCCAA---------------AAGTGTTTCAT---ACA---AAAGGGCTTAGGCA
TCTCCTATGGC---AGGAAGAAGCG------GAGAC---AG---C---GACGAAGAG---CTCATCAAGACAGTCAGACT
CATCAAGCGCCTCTATCAGAGCAACC---CGCTTCC---CAGCCCC---GAGGGGA---CCAGACAGGCCCGAAGGAATC
------------GAAGAAGAA---G---GT---GGAG---AGAGAGAC---------AGAGACAGATCCAC---A---AG
A---TTGG
>JF320489/B/US/2005/502_2008_FL11
ATGGAACCAGTAGATCCTAGACTAGAGCCCTGGAAGCATCCAGGAAGTCAGCCTAGTACTCCTTGTACCAATTGCTATTG
TAAAAAGTGTTGCTTTCATT------GCCAA---------------AAGTGTTTCAT---ACA---AAAGGGCTTAGGCA
TCTCCTATGGC---AGGAAGAAGCG------GAGAC---AG---C---GACGAAGAG---CTCCTCAAGACAATCAGACT
CATCAAGCGCCTCTATCAGAGCAACC---CGCTTCC---CAGCCCC---GAGGGGA---CCAGACAGGCCCGAAGGAATC
------------GAAGAAGAA---G---GT---GGAG---AGAGAGAC---------AGAGACAGATCCAC---A---AG
A---TTGG
>JF320490/B/US/2005/502_2008_FL02
ATGGAACCAGTAGATCCTAGACTAGAGCCCTGGAAGCATCCAGGAAGTCAGCCTAGTACTCCTTGTACCAATTGCTATTG
TAAAAAGTGTTGCTTTCATT------GCCAA---------------AAGTGTTTCAT---ACA---AAAGGGCTTAGGCA
TCTCCTATGGC---AGGAAGAAGCG------GAGAC---AG---C---GACGAAGAG---CTCATCAAGACAGTCAGACT
CATCAAGCGCCTCTATCAGAGCAACC---CGCTTCC---CAGCCCC---GAGGGGA---CCAGACAGGCCCGAAGGAATC
------------GAAGAAGAA---G---GT---GGAG---AGAGAGAC---------AGAGACAGATCCAC---A---AG
A---TTGG
>JF320491/B/US/2005/502_2008_FL09
ATGGAGCCAGTAGATCCTAGATTAGAGCCCTGGAAGCATCCAGGAAGTCAGCCTAATACTCCTTGTACAAATTGCTATTG
TAAAAAGTGTTGCTTTCATT------GCCAA---------------AAGTGTTTCAT---ACA---AAAGGGCTTAGGCA
TCTCCTATGGC---AGGAAGAAGCG------GAGAC---AG---C---GACGAAGAG---CTCATCAAGACAGTCAGACT
CATCAAGCGCCTCTATCAGAGCAACC---CGCTTCC---CAGCCCC---GAGGGGA---CCAGACAGGCCCGAAGGAATC
------------GAAGAAGAA---G---GT---GGAG---AGAGAGAC---------AGAGACAGATCCAC---A---AG
A---TTGG
>JF320492/B/US/2005/502_2008_FL07
ATGAAGCCAGTAGATCCTAGACTAGAGCCCTGGAAGCATCCAGGAAGTCAGCCTAGTACTCCTTGTACCAATTGCTATTG
TAAAAAGTGTTGCTTTCATT------GCCAA---------------AAGTGTTTCAT---ACA---AAAGGGCTTAGGCA
TCTCCTATGGC---AGGAAGAAGCG------GAGAC---AG---C---GACGAAGAG---CTCATCAAGACAATCAGACT
CATCAAGCGCCTCTATCAGAGCAACC---CGCTTCC---CAGCCCC---GAGGGGA---CCAGACAGGCCCGAAGGAATC
------------GAAGAAGAA---G---GT---GGAG---AGAGAGAC---------AGAGACAGATCCAC---A---AG
A---TTGG
>JF320515/B/US/2006/502_0176_FL07
[truncated: 393,075 more chars]
